# Supplementary material for: KNN-MDR: a learning approach for improving interactions mapping performances in genome wide association studies
Source: BMC Bioinformatics. 2017 Mar 21;18:184. doi: 10.1186/s12859-017-1599-7 (PMC5361736; doi:10.1186/s12859-017-1599-7)
Supplement: Supplementary file 5 — The data set(s) supporting the results of Table 3. (ZIP 7092 kb) [file 12859_2017_1599_MOESM5_ESM.zip › 000/S94/mkallsimul.dat]

1	1	1	0	1	0	0	2	1	1	2	0	1	1	0	0	0	1	1	1	1	0	1	1	1	1	2	1	1	1	1	1	1	1	1	2	1	0	0	0	0	0	1	1	1	1	0	0	0	1
2	1	0	0	0	1	1	2	1	1	1	0	0	1	0	0	0	2	1	0	0	2	0	0	0	0	0	2	2	2	2	0	1	0	1	1	1	2	1	1	1	1	0	1	2	1	0	0	0	1
3	1	2	1	1	0	0	1	1	1	1	1	0	0	0	0	0	1	0	0	0	1	1	0	0	0	0	1	2	2	1	1	1	0	1	0	2	2	0	0	1	0	2	2	2	1	1	0	1	1
4	1	1	0	0	0	0	2	2	0	0	1	1	2	1	1	1	1	1	0	0	2	0	0	0	0	0	1	2	1	1	2	1	1	2	1	1	0	0	0	1	0	0	1	2	0	1	0	0	1
5	1	0	1	0	1	1	2	2	0	1	0	0	1	1	1	0	0	0	1	0	1	1	1	0	0	0	1	2	1	2	0	0	1	1	1	2	1	1	0	0	0	0	0	2	0	0	0	0	1
6	1	1	0	0	0	0	1	2	0	1	1	0	0	0	0	0	1	0	0	0	2	1	0	0	0	0	1	2	2	1	1	1	0	1	1	2	1	0	0	0	0	0	0	0	0	0	0	0	0
7	1	1	0	0	1	1	2	2	0	0	0	0	0	0	0	0	2	0	0	0	2	0	0	0	0	1	1	2	0	1	2	1	2	0	1	1	1	0	0	1	0	0	1	2	1	0	0	0	1
8	1	1	0	1	0	0	1	2	0	1	1	0	0	0	0	0	2	0	0	0	1	0	0	0	0	0	2	2	1	1	2	0	1	1	0	2	1	1	1	0	0	0	0	1	0	0	0	1	0
9	0	1	0	1	0	0	0	1	1	1	1	1	1	0	1	1	1	1	1	1	0	0	1	0	0	0	2	2	1	2	1	0	2	0	1	2	0	0	0	1	0	0	0	2	0	1	0	0	0
10	1	2	0	0	0	0	1	0	2	2	0	0	0	0	0	0	2	2	2	2	0	0	0	0	0	0	2	2	1	2	0	0	1	1	1	2	2	1	1	0	2	1	1	2	1	1	0	0	1
11	1	1	0	0	0	0	1	1	1	1	0	0	1	1	1	1	1	1	2	2	1	1	0	0	0	0	1	2	2	0	2	0	1	0	0	2	2	0	0	1	0	2	2	2	1	1	0	1	2
12	1	1	2	0	0	0	1	1	1	1	0	1	2	1	1	0	0	0	1	1	2	1	0	0	0	0	1	1	1	2	0	2	2	0	1	1	1	0	0	1	1	0	1	2	0	0	0	0	1
13	0	2	0	0	0	0	2	0	2	2	0	1	1	0	0	0	1	1	1	1	1	0	0	0	0	0	0	1	2	0	1	2	2	0	2	1	1	1	0	0	0	1	1	2	1	0	0	0	0
14	1	1	0	1	0	0	2	2	0	0	0	0	0	1	1	0	1	0	0	0	2	1	0	0	0	0	2	2	0	1	2	0	1	1	1	1	1	1	0	0	0	1	0	0	0	0	0	0	1
15	1	2	0	1	0	0	1	2	0	0	0	0	1	1	1	0	0	1	0	0	2	0	2	0	0	1	2	2	0	2	0	1	1	0	0	1	2	0	0	1	0	1	1	2	1	0	0	0	1
16	1	0	0	1	0	0	2	0	1	1	1	0	0	0	0	0	0	1	1	1	2	0	0	0	0	0	0	1	0	1	1	0	1	1	1	2	1	0	0	1	0	0	0	2	0	0	0	0	2
17	0	2	0	0	0	0	2	1	1	1	0	0	0	0	0	0	2	1	0	0	2	0	0	0	0	0	2	2	0	2	0	0	0	0	0	2	1	1	0	0	0	0	0	2	0	1	0	0	0
18	0	1	1	0	1	2	1	1	1	1	1	1	1	0	1	1	2	0	1	0	2	0	1	0	0	0	2	2	0	0	0	2	1	0	1	1	1	0	1	0	0	2	2	2	1	1	0	0	0
19	0	1	0	1	0	0	2	2	0	0	1	1	2	0	0	0	0	1	0	0	2	1	0	0	0	0	2	2	0	2	0	0	1	1	2	0	1	0	0	1	0	0	1	2	1	0	0	0	2
20	1	2	0	0	0	0	2	2	0	1	0	0	0	1	1	0	1	1	1	1	1	1	1	0	0	0	2	2	0	2	0	2	1	0	0	2	0	0	0	1	0	0	0	2	0	0	0	0	1
21	1	1	0	1	0	0	1	2	0	0	0	0	2	2	2	0	2	1	0	0	2	1	0	0	0	0	1	1	1	2	0	1	0	1	1	2	0	0	0	0	0	1	0	1	0	1	0	0	1
22	1	0	0	0	1	1	2	1	1	2	0	1	1	0	0	0	0	0	2	1	1	1	0	0	0	0	1	2	0	1	0	0	1	1	1	1	1	1	0	0	0	0	0	1	0	0	0	0	1
23	0	2	0	0	0	0	2	2	0	0	0	0	1	1	1	0	2	1	0	0	2	0	0	0	0	0	0	2	2	1	2	0	1	1	0	2	1	0	0	1	0	0	0	2	0	0	0	0	0
24	1	1	0	0	0	0	1	1	1	1	1	0	0	0	0	0	2	2	1	1	2	0	0	0	0	0	1	1	0	1	0	1	1	0	0	2	2	0	0	1	1	0	0	1	0	0	0	1	1
25	1	0	0	1	1	1	2	1	1	1	0	1	2	2	2	0	1	1	1	1	2	1	0	0	0	0	0	2	2	0	2	0	1	0	1	2	2	0	0	0	0	0	0	2	1	1	0	1	1
26	1	0	0	0	0	1	2	2	1	1	0	0	0	0	0	0	2	2	1	1	1	0	0	0	0	0	1	0	2	0	0	2	1	0	0	2	2	1	0	0	0	0	0	1	0	0	0	0	2
27	1	2	0	0	0	0	1	2	0	1	1	0	2	2	2	0	2	2	0	0	2	1	1	1	1	1	2	1	1	1	0	0	1	1	0	2	2	0	0	1	0	1	1	1	1	1	0	0	0
28	1	1	0	1	0	0	2	2	0	0	0	1	1	0	1	1	0	0	0	0	2	1	1	0	0	1	2	2	1	0	2	0	2	1	2	1	1	0	1	0	0	1	0	0	2	0	0	0	1
29	1	0	0	0	1	1	2	1	1	1	0	0	0	1	1	0	2	1	1	1	2	0	0	0	0	0	1	2	1	1	1	1	0	0	0	2	1	0	0	0	0	0	0	2	0	0	0	1	2
30	1	0	0	0	1	1	1	2	0	0	1	0	0	0	0	0	2	2	2	2	2	0	1	0	0	1	2	2	1	1	2	1	1	0	0	2	2	0	0	1	0	2	2	2	1	1	0	0	1
31	1	2	1	1	0	0	2	2	0	0	0	0	1	1	1	0	1	1	0	0	2	0	1	0	0	1	1	2	0	1	2	1	2	0	1	1	1	0	0	0	0	0	2	2	1	0	0	0	1
32	0	1	0	1	0	0	1	1	0	0	1	0	2	1	1	1	1	1	1	1	1	1	0	0	0	0	2	2	0	2	0	0	0	1	0	2	1	0	0	0	0	1	1	1	1	0	0	0	0
33	1	2	0	0	0	0	1	2	0	0	0	1	1	0	0	0	0	0	2	1	1	0	0	0	0	0	0	1	2	0	1	1	1	1	0	2	1	1	0	0	0	0	0	2	1	0	0	0	1
34	1	0	0	0	0	0	1	0	2	2	0	1	1	2	2	0	2	2	0	0	2	0	0	0	0	0	1	1	1	1	1	0	0	1	0	2	2	0	0	1	0	0	0	2	0	0	0	0	0
35	1	2	0	0	1	1	2	1	1	2	0	0	1	1	1	0	0	0	1	1	1	0	0	0	0	0	1	2	1	1	1	0	1	2	2	2	1	0	0	1	0	1	1	2	1	2	0	0	2
36	0	0	0	0	2	2	2	2	0	1	0	1	1	0	1	1	0	1	0	0	2	0	1	0	0	0	1	1	1	1	0	0	1	1	0	2	1	1	0	0	0	0	0	2	0	1	0	0	1
37	1	1	0	1	0	0	2	1	1	1	0	0	1	0	0	0	2	1	0	0	1	1	1	1	1	1	2	2	0	2	0	0	0	1	1	1	0	0	0	0	1	1	1	1	1	2	0	0	0
38	1	0	0	0	0	0	2	1	1	2	0	1	2	0	0	0	2	2	1	1	2	2	1	1	1	1	1	1	1	1	1	0	0	1	1	1	1	0	0	0	0	0	0	2	0	0	0	0	1
39	1	1	1	1	0	0	2	1	2	2	0	0	0	0	0	0	2	0	1	1	2	0	0	0	0	0	2	2	0	2	0	1	1	1	1	1	1	1	0	0	0	0	1	2	2	0	0	0	1
40	1	2	1	0	0	0	0	2	0	0	2	0	0	0	0	0	0	0	0	0	1	1	1	1	1	1	2	2	1	2	0	1	1	2	1	1	1	0	0	1	0	0	1	2	1	0	0	0	0
41	1	0	0	0	0	0	1	2	0	1	1	0	0	0	0	0	1	1	0	0	2	1	0	0	0	0	2	2	0	2	0	0	1	0	1	1	2	0	0	1	0	0	1	2	2	0	0	0	0
42	0	2	0	0	0	0	1	1	0	2	0	0	1	1	1	0	1	1	1	1	0	0	0	0	0	0	1	2	1	1	2	0	0	1	1	1	0	0	0	0	0	0	0	0	0	0	0	0	1
43	1	1	1	1	0	0	2	0	2	2	0	1	0	0	0	0	2	1	0	0	1	1	0	0	0	0	2	2	1	2	1	2	1	0	0	2	1	0	0	2	1	0	0	2	0	0	0	0	1
44	1	1	0	1	0	0	2	1	1	1	0	0	0	0	0	0	1	0	1	1	1	0	0	0	0	1	0	0	1	0	1	1	2	0	2	0	1	0	0	1	0	0	0	1	0	0	0	0	0
45	1	1	0	0	0	0	2	1	1	1	0	0	0	0	0	0	1	1	1	0	2	1	0	0	0	0	1	1	1	0	0	1	1	0	0	2	1	1	0	0	0	1	1	1	1	1	0	1	2
46	0	1	0	0	0	0	2	1	1	2	0	2	2	1	2	1	0	0	2	2	0	0	0	0	0	0	1	1	1	0	0	1	1	0	0	2	2	1	1	1	0	0	1	2	0	2	1	0	1
47	1	0	0	2	1	1	2	1	0	0	1	1	2	2	2	0	1	0	0	0	1	1	0	0	0	0	0	2	1	0	1	0	1	1	2	1	0	0	0	1	0	0	0	2	0	0	0	0	1
48	1	0	0	0	1	1	2	2	0	0	0	1	1	0	0	0	1	2	1	1	2	0	2	0	0	1	1	1	1	1	0	0	0	0	0	2	0	0	0	0	0	0	0	1	1	1	0	0	0
49	1	2	0	0	0	0	2	1	2	2	0	0	1	1	1	0	1	0	1	1	2	0	0	0	0	0	0	1	1	1	0	0	0	1	0	2	0	0	0	1	0	0	0	2	0	0	0	0	1
50	1	1	0	0	1	1	1	1	1	1	1	1	2	2	2	0	2	1	0	1	1	2	0	0	0	0	1	1	2	1	0	0	1	0	0	2	0	0	0	0	0	0	0	2	0	2	0	0	1
51	1	2	0	0	0	0	2	1	1	1	0	1	2	1	1	1	1	0	0	0	1	1	0	0	0	0	1	2	1	1	2	1	1	1	0	2	2	0	0	1	1	0	0	1	0	0	0	1	2
52	1	0	0	0	0	0	2	2	0	1	0	0	0	0	0	0	1	0	0	0	2	1	1	1	1	1	2	2	0	2	0	1	2	0	1	1	0	0	0	0	0	1	0	1	0	1	0	0	1
53	1	1	0	1	0	0	2	1	1	1	0	1	1	0	0	0	0	0	0	0	0	0	0	0	0	0	2	2	0	1	1	2	1	0	1	1	1	0	0	1	1	1	0	1	0	1	0	1	1
54	0	1	0	0	0	0	2	1	2	2	0	0	0	0	0	0	0	0	0	0	0	2	1	1	1	1	1	1	2	1	0	0	1	1	1	1	1	0	0	0	0	0	1	2	0	1	0	0	2
55	1	2	0	1	0	0	2	0	1	1	0	0	1	1	1	0	0	0	1	1	2	0	0	0	0	0	2	2	0	2	1	0	1	0	1	2	0	0	0	0	0	1	1	2	2	2	0	0	0
56	1	1	0	0	0	0	2	1	1	2	0	0	1	1	2	0	2	1	2	1	1	0	1	1	1	1	2	2	0	2	0	1	1	0	0	2	1	1	0	0	0	0	1	1	1	1	0	0	1
57	1	1	0	1	0	0	1	1	0	0	1	0	0	0	0	0	1	1	0	0	2	0	0	0	0	0	2	2	0	2	0	0	0	0	2	2	1	0	1	0	0	1	1	2	2	2	1	0	0
58	1	1	0	0	0	0	2	0	2	2	0	0	0	0	0	0	2	2	1	1	2	0	0	0	0	0	2	2	2	1	1	2	1	0	0	2	0	0	1	0	0	0	0	2	0	0	0	1	0
59	1	1	0	1	0	0	1	1	0	0	1	1	1	1	1	0	1	1	0	1	1	0	0	0	0	0	1	2	1	1	2	0	1	0	1	1	1	0	1	0	0	0	1	1	1	0	0	0	0
60	1	1	0	1	0	0	1	1	1	1	1	0	1	1	1	0	1	1	0	1	2	1	0	0	0	1	2	2	0	2	0	2	1	0	0	2	2	0	0	2	1	0	0	2	0	0	0	0	1
61	1	1	0	0	1	1	0	2	0	0	2	1	1	0	1	1	2	2	1	1	1	0	0	0	0	0	1	1	0	1	1	0	0	1	0	2	2	0	1	1	0	0	0	0	0	0	0	0	1
62	0	1	0	1	0	0	1	1	1	1	1	0	1	1	1	0	1	0	1	1	2	0	0	0	0	1	1	1	0	1	1	0	1	1	1	1	2	0	0	2	0	0	1	2	0	1	0	0	2
63	1	2	1	1	0	0	2	1	0	0	0	1	2	2	2	0	2	2	1	1	2	1	0	0	0	0	1	2	0	1	2	0	0	0	1	1	2	0	0	1	0	0	2	2	0	0	0	0	0
64	1	1	0	0	0	1	2	0	2	2	0	0	0	0	0	0	1	1	0	1	2	1	1	0	0	0	0	2	1	0	1	0	1	1	0	2	1	0	0	1	0	1	0	0	0	0	0	0	1
65	1	0	0	0	0	0	2	2	0	1	0	1	1	0	0	0	0	0	0	0	2	0	0	0	0	0	1	0	2	0	0	1	1	0	1	1	1	0	0	1	0	1	0	1	0	0	1	0	0
66	1	1	0	1	0	0	1	1	1	2	0	0	1	1	1	0	1	1	1	1	1	0	0	0	0	0	1	1	0	1	2	2	1	0	1	1	1	1	1	0	0	0	0	2	1	1	0	1	0
67	1	0	0	1	0	0	2	0	1	1	0	0	0	0	0	0	1	1	2	2	1	0	0	0	0	0	2	2	0	1	1	1	1	2	1	2	1	0	0	1	0	0	0	0	0	0	0	0	1
68	1	1	1	1	0	0	2	1	0	0	0	0	1	1	1	1	1	0	0	0	1	0	0	0	0	0	1	1	1	1	0	2	2	0	1	2	2	1	0	0	0	0	0	2	0	0	0	0	1
69	1	1	0	0	0	0	2	0	2	2	0	0	0	0	0	0	2	0	0	1	2	0	0	0	0	0	1	2	2	1	2	1	1	1	1	2	2	0	0	0	0	0	0	1	0	1	0	0	2
70	1	0	0	0	0	0	2	2	0	0	1	2	2	2	2	0	1	0	1	0	2	2	1	1	1	1	2	2	0	2	1	1	2	0	0	2	0	0	0	0	0	0	0	1	0	0	0	1	2
71	1	2	0	0	0	0	2	2	0	0	1	0	1	0	0	0	2	1	0	0	2	0	1	0	0	0	2	2	0	2	0	0	0	1	0	2	0	0	0	0	0	0	1	1	1	0	0	0	1
72	0	2	0	0	0	0	1	0	2	2	0	0	1	0	0	0	2	1	0	0	2	0	0	0	0	0	2	2	0	1	1	2	2	0	0	2	1	1	0	0	0	0	0	1	0	0	0	0	0
73	1	1	0	1	1	1	2	2	0	1	0	0	0	0	0	0	0	1	0	0	2	2	1	1	1	1	1	1	1	1	0	0	0	0	0	2	2	1	0	1	0	1	1	1	1	0	0	0	1
74	1	2	0	0	0	0	2	1	1	2	0	0	0	0	0	0	2	1	0	0	2	1	0	0	0	0	2	2	0	2	1	2	1	0	1	1	1	0	0	1	0	0	0	0	0	0	0	1	2
75	1	0	0	0	2	2	1	2	0	1	1	0	1	0	0	0	1	0	1	0	2	1	0	0	0	0	2	2	0	2	1	1	1	0	0	2	1	0	0	0	1	0	0	1	0	0	0	0	0
76	1	1	0	0	0	0	1	1	1	1	1	0	0	0	0	0	0	0	1	0	1	0	1	0	0	1	1	2	0	1	1	0	1	0	0	2	1	0	0	1	0	0	2	2	0	2	0	0	1
77	1	0	0	1	0	0	1	0	2	2	0	0	0	0	0	0	2	0	0	0	2	1	0	0	0	0	2	2	0	2	0	2	2	0	0	2	1	0	0	1	0	0	0	2	0	0	0	0	0
78	1	2	0	0	0	0	1	2	0	0	0	2	2	2	2	0	0	1	1	0	1	0	0	0	0	0	2	2	1	2	0	2	2	0	1	1	2	0	0	2	0	0	2	2	1	0	0	0	0
79	1	0	1	1	0	0	1	2	0	1	1	0	0	0	0	0	2	1	0	0	2	0	0	0	0	0	1	2	0	2	0	0	0	1	1	1	1	0	0	0	0	1	1	1	1	0	0	0	1
80	1	0	0	0	1	1	2	0	1	1	0	1	1	0	0	0	1	0	0	0	1	0	0	0	0	0	1	2	2	1	1	0	1	0	1	1	1	0	0	2	0	0	0	1	0	0	0	1	1
81	1	2	0	0	0	0	2	1	2	2	0	0	1	1	1	0	0	0	2	1	0	1	0	0	0	1	1	2	0	1	0	0	0	1	0	2	1	1	0	0	0	0	0	2	0	0	0	0	1
82	1	2	0	0	0	0	2	1	1	1	0	0	1	1	1	0	0	0	1	1	1	1	0	0	0	0	2	2	0	1	2	0	1	1	1	2	0	0	0	0	0	1	1	2	2	0	0	0	0
83	1	2	1	1	0	0	1	1	1	1	1	0	1	1	1	0	1	0	0	0	1	0	0	0	0	0	1	1	1	0	0	2	2	0	2	0	0	0	0	0	0	1	0	1	0	1	0	0	1
84	1	1	0	0	1	1	2	2	0	0	1	0	0	0	0	0	2	1	0	1	1	1	1	1	1	1	1	1	1	1	0	1	1	0	0	1	1	0	0	0	0	0	0	1	0	1	0	0	1
85	1	2	0	0	0	0	2	1	1	1	1	0	0	0	0	0	1	1	0	0	2	0	1	0	0	0	1	2	2	2	0	0	0	0	0	2	0	0	0	0	0	0	1	1	1	0	0	0	0
86	1	2	0	0	0	0	2	2	0	1	0	0	1	1	2	0	2	1	0	0	1	0	0	0	0	0	1	0	2	0	0	0	1	0	1	2	2	0	0	1	0	1	1	2	1	1	0	0	0
87	1	2	0	0	0	0	2	2	0	0	0	0	0	0	0	0	2	1	2	2	1	2	1	1	1	1	1	1	1	0	1	1	2	0	1	1	1	0	0	1	0	0	0	1	0	0	0	0	0
88	1	1	1	0	0	0	1	1	1	1	0	1	1	0	0	0	0	1	0	0	2	0	0	0	0	0	2	2	1	0	1	1	1	0	1	2	0	0	0	0	0	0	0	2	0	0	0	0	0
89	1	0	0	0	0	0	1	1	1	1	0	1	2	1	1	0	1	1	0	0	2	0	1	0	0	0	2	2	1	2	1	1	2	0	2	0	2	1	1	0	2	0	0	2	0	0	0	0	1
90	0	2	0	0	0	0	1	2	0	0	1	0	0	0	0	0	1	1	0	0	2	0	0	0	0	0	0	1	1	1	0	0	1	1	0	2	0	0	0	0	0	0	0	1	1	0	0	0	0
91	1	1	0	2	0	0	2	2	0	1	0	1	1	0	0	0	2	0	1	1	1	0	1	0	0	0	1	2	0	1	2	1	1	2	1	2	2	0	1	1	0	0	0	2	0	0	0	0	2
92	1	2	1	0	0	0	2	1	1	1	0	1	1	1	1	0	0	1	0	0	2	0	0	0	0	1	1	1	0	1	0	0	0	1	1	1	1	0	0	0	0	1	1	2	1	1	0	1	2
93	1	1	0	1	0	0	2	0	2	2	0	1	1	0	1	1	1	0	0	0	2	0	1	0	0	1	2	2	0	2	0	0	1	0	1	1	2	1	0	1	0	0	0	1	0	0	0	1	2
94	0	2	1	1	0	0	2	0	2	2	0	1	0	0	0	0	1	1	1	1	2	1	0	0	0	0	2	2	0	2	0	0	0	0	0	2	1	0	0	1	0	0	1	1	1	0	0	0	2
95	0	1	0	1	1	1	1	2	0	1	0	0	0	0	0	0	2	1	1	0	2	0	0	0	0	0	1	1	1	1	0	1	1	0	2	1	2	0	0	1	1	0	0	2	0	0	0	0	1
96	1	1	0	0	0	1	0	2	0	0	1	1	1	1	1	0	2	1	0	1	1	0	0	0	0	0	2	2	0	2	0	0	0	0	0	2	0	1	0	0	0	1	0	0	2	0	0	0	1
97	1	1	0	0	0	0	2	0	2	2	0	0	1	1	1	0	0	0	2	1	0	1	1	1	1	1	1	2	1	1	1	2	2	0	1	2	1	1	0	0	0	0	0	1	0	0	0	0	1
98	1	1	0	0	0	0	1	2	1	1	1	0	0	0	0	0	1	1	1	1	1	1	1	0	0	0	1	1	0	1	0	0	0	2	1	1	1	0	0	0	0	1	0	0	1	1	0	0	2
99	1	2	1	1	0	0	2	2	0	0	0	0	1	1	1	0	1	1	1	1	2	1	2	1	1	1	0	1	2	0	1	0	1	2	1	2	2	0	0	1	0	1	1	2	1	1	0	0	0
100	1	2	0	0	0	0	1	2	1	1	0	0	1	0	0	1	2	0	0	0	2	0	2	0	0	0	2	2	1	1	1	1	1	1	1	1	0	0	0	0	0	0	2	2	0	1	0	1	1
101	1	1	1	1	0	0	0	2	1	1	0	0	2	1	1	0	2	0	1	1	2	0	1	1	1	1	1	1	1	1	0	0	0	0	0	2	0	1	0	0	0	1	1	1	1	1	0	0	0
102	1	1	0	0	0	0	2	0	1	1	0	1	1	0	0	0	2	0	1	1	1	0	0	0	0	0	2	2	0	1	2	1	2	0	1	2	1	1	1	0	0	1	0	1	0	0	0	1	1
103	1	1	0	0	1	1	1	1	1	1	1	0	2	2	2	0	1	1	0	0	2	0	2	0	0	0	2	2	1	1	1	1	2	1	2	2	2	0	0	1	0	0	0	1	0	0	0	1	2
104	0	1	0	0	1	1	2	1	1	1	1	0	0	0	0	0	2	1	0	0	1	0	0	0	0	0	1	1	1	1	1	1	2	0	1	1	2	1	1	0	1	0	0	0	0	0	0	0	0
105	1	2	0	0	0	0	2	2	0	0	1	0	1	1	1	0	0	0	0	0	1	1	0	0	0	0	1	2	1	0	2	2	1	0	1	1	1	0	0	0	0	1	1	1	1	0	0	0	1
106	1	1	1	0	0	0	2	2	0	1	0	1	2	1	2	1	1	0	0	0	1	0	0	0	0	0	2	2	0	1	2	0	1	0	0	2	2	0	0	2	1	0	2	2	0	0	0	0	0
107	1	2	0	0	0	0	1	0	2	2	0	1	2	1	1	0	2	1	0	0	2	0	0	0	0	2	1	2	1	1	2	0	0	0	0	2	2	0	1	0	0	0	2	2	0	2	0	0	2
108	1	1	0	1	0	0	1	2	0	0	1	2	2	0	0	0	1	1	0	0	2	0	0	0	0	0	2	2	0	2	1	1	1	1	0	2	2	0	0	1	0	0	0	1	0	0	0	0	1
109	1	1	0	0	0	0	2	2	0	1	0	0	1	1	1	0	1	1	1	1	1	0	0	0	0	0	0	2	2	0	2	1	1	0	0	2	2	0	0	2	1	0	0	1	0	1	1	0	1
110	0	2	1	0	1	1	2	2	0	0	1	0	1	1	1	0	0	0	0	0	2	1	1	1	1	1	2	2	1	1	2	1	0	1	0	2	0	0	0	1	0	1	1	2	0	0	0	0	1
111	1	1	0	0	0	0	2	2	0	1	0	1	2	2	2	0	1	1	0	0	2	1	0	0	0	0	2	2	0	1	0	1	2	0	0	2	1	0	0	1	0	1	0	0	2	0	0	0	1
112	1	0	0	0	1	1	2	1	1	2	0	1	1	0	0	0	2	1	1	1	2	0	0	0	0	0	2	2	0	2	2	0	0	0	0	1	1	1	0	0	0	2	2	2	1	1	0	0	0
113	1	1	0	0	0	0	1	2	0	1	1	0	1	1	1	0	2	1	2	1	1	1	0	0	0	0	1	2	0	1	2	1	1	0	0	2	2	1	0	1	0	0	1	1	1	0	0	0	2
114	0	2	1	1	0	0	1	1	1	1	0	2	2	1	2	1	0	0	0	0	0	1	0	0	0	0	0	1	0	1	1	1	0	2	1	2	2	0	0	2	0	1	1	2	1	0	0	0	2
115	1	1	0	0	0	0	2	0	2	2	0	0	0	0	0	0	0	0	1	1	0	0	0	0	0	0	1	1	2	0	1	2	2	0	2	0	1	0	1	0	0	1	0	0	0	1	0	1	2
116	1	2	0	0	0	0	0	1	1	1	1	1	0	0	0	0	2	2	1	1	2	1	0	0	0	0	2	2	0	2	0	1	1	0	2	1	1	1	0	0	0	1	1	2	0	2	0	0	2
117	0	1	0	0	0	0	2	1	1	1	0	0	0	0	0	0	1	1	1	1	1	0	0	0	0	0	1	1	2	1	0	0	0	1	1	1	0	0	0	1	0	0	2	2	1	0	0	0	1
118	1	1	0	0	0	0	1	2	0	2	0	1	1	0	0	0	2	2	1	1	2	0	0	0	0	0	1	1	2	0	0	1	1	0	0	2	1	0	1	0	0	1	1	1	0	0	0	0	0
119	0	1	0	0	1	1	2	0	2	2	0	0	2	2	2	1	2	1	0	0	2	1	1	1	1	1	1	2	1	1	2	1	1	0	1	2	1	0	0	0	0	1	1	2	1	1	0	0	1
120	1	1	1	1	0	0	2	1	1	1	1	0	0	0	0	0	2	2	2	2	2	0	0	0	0	0	1	2	0	1	0	0	1	1	0	2	1	1	0	0	0	0	1	2	0	1	0	0	1
121	1	1	1	1	0	1	2	2	0	1	0	0	2	2	2	0	1	0	0	0	1	0	0	0	0	0	1	1	0	1	1	1	1	0	0	2	0	0	0	0	0	0	1	2	0	1	0	0	1
122	1	1	0	0	0	0	2	1	1	1	0	1	1	0	0	0	2	0	1	1	2	0	0	0	0	0	1	0	2	0	0	1	1	0	0	2	2	1	1	0	0	0	0	0	1	0	0	0	0
123	1	1	0	1	0	0	2	1	1	1	0	0	0	0	0	0	0	0	1	1	2	1	0	0	0	0	2	2	0	2	1	1	2	0	2	0	1	0	0	1	0	1	1	2	1	1	0	0	0
124	1	1	0	0	1	1	2	2	0	0	0	2	2	1	1	0	1	1	2	1	0	0	0	0	0	1	0	1	0	0	2	0	1	1	0	2	1	0	0	0	0	0	1	2	1	0	0	0	0
125	1	1	0	2	0	0	2	0	1	1	0	1	2	1	2	1	1	1	2	2	1	0	0	0	0	0	1	2	1	1	2	2	1	0	2	0	1	1	0	0	0	0	1	2	2	0	0	0	1
126	1	2	0	0	0	0	2	1	1	2	0	0	0	0	0	0	2	0	0	0	2	1	0	0	0	0	1	2	1	1	0	0	0	0	1	2	2	0	1	0	1	0	2	2	0	0	0	0	1
127	1	1	1	1	0	0	2	1	1	2	0	1	2	1	1	1	2	0	0	1	2	0	0	0	0	1	1	2	1	1	2	0	1	1	0	2	2	1	1	0	1	0	1	1	0	0	0	1	1
128	1	1	0	0	0	0	2	1	1	2	0	0	0	0	0	0	1	1	1	1	1	0	1	0	0	0	2	1	1	0	1	0	1	0	0	2	2	0	1	0	1	1	1	2	1	1	0	0	1
129	1	1	0	0	0	0	2	1	1	1	1	0	0	0	0	0	1	0	0	0	1	0	0	0	0	0	2	2	1	1	1	1	0	0	0	2	2	0	0	2	1	0	0	1	0	1	0	0	1
130	1	0	0	0	0	0	2	1	1	2	0	0	2	2	2	0	1	0	1	1	1	0	0	0	0	0	0	1	1	0	0	0	1	0	1	1	2	1	1	0	1	0	0	2	0	0	0	0	1
131	0	0	0	1	0	0	2	1	1	1	1	1	1	0	0	0	1	0	0	0	1	0	0	0	0	0	2	2	0	2	0	1	1	0	1	1	2	0	0	0	0	0	0	2	0	0	0	0	1
132	1	1	0	1	0	0	2	2	0	1	0	1	1	0	1	1	0	0	1	1	2	2	1	1	1	1	2	2	1	1	2	0	1	1	1	2	1	0	0	2	0	1	1	2	1	0	0	0	1
133	1	0	1	0	0	0	2	2	0	0	0	1	2	2	2	0	1	1	0	0	2	2	1	1	1	1	1	1	2	0	1	1	0	1	0	2	2	1	0	1	0	0	1	1	0	1	0	0	1
134	1	0	0	0	1	1	1	1	1	1	1	0	0	0	0	0	0	1	1	0	1	0	0	0	0	0	0	1	1	1	0	0	1	1	1	1	0	0	0	1	0	1	1	2	1	1	0	0	1
135	1	2	0	0	0	0	1	1	1	2	0	1	1	0	0	0	0	0	1	1	2	1	0	0	0	1	1	1	1	1	1	2	1	0	1	1	2	0	0	1	0	0	0	2	0	2	0	1	1
136	1	1	0	0	0	0	2	2	0	0	0	0	1	1	1	0	0	0	1	1	2	0	0	0	0	0	2	2	0	2	1	1	1	0	0	2	2	0	0	1	0	0	0	2	0	0	0	0	2
137	1	1	0	1	0	0	1	2	0	1	1	1	2	0	0	0	2	1	1	0	2	0	0	0	0	0	2	2	1	1	1	0	1	2	0	2	2	1	0	1	0	0	0	0	0	0	0	0	1
138	1	2	0	0	0	0	2	1	1	1	1	0	1	1	1	0	2	1	2	2	1	0	0	0	0	0	2	2	0	2	0	1	1	0	1	1	0	0	0	0	0	0	0	1	0	0	0	1	2
139	1	2	0	0	0	0	2	2	0	0	1	1	1	1	1	0	1	0	0	0	1	0	1	0	0	1	1	2	0	1	1	0	1	0	0	2	1	0	0	0	0	0	0	2	0	1	0	0	1
140	1	1	0	0	0	0	1	1	0	0	1	1	2	1	1	0	0	0	0	0	0	1	0	0	0	0	1	2	1	1	0	1	2	0	1	1	2	0	0	1	0	1	1	2	1	0	0	0	1
141	1	2	0	0	1	1	1	2	0	0	1	1	1	0	0	0	0	0	1	1	2	0	0	0	0	2	2	2	0	2	0	1	2	0	1	1	1	0	0	0	0	0	0	1	0	1	0	0	2
142	1	2	0	0	0	0	2	2	0	1	0	0	1	1	1	0	2	1	0	0	2	0	1	1	1	1	1	2	1	1	2	0	2	0	0	2	2	0	0	1	0	0	0	2	0	1	0	0	0
143	0	1	0	0	0	0	2	2	0	1	0	1	2	1	2	1	1	0	2	2	1	0	0	0	0	1	2	2	0	2	1	0	1	0	1	1	2	0	0	1	0	0	0	1	0	0	0	0	1
144	1	2	0	0	0	0	1	2	0	1	0	0	0	0	0	0	1	1	0	0	1	0	0	0	0	0	2	2	0	2	0	1	1	0	2	1	2	0	0	2	1	0	0	1	0	1	0	0	0
145	1	0	0	0	1	1	0	2	1	1	0	0	0	0	0	0	2	1	1	0	2	1	0	0	0	0	0	1	1	1	0	0	0	1	1	1	1	1	0	0	0	0	1	1	0	1	0	0	2
146	1	1	0	0	1	1	2	1	1	1	0	1	2	1	1	1	1	0	1	1	1	0	1	0	0	0	1	1	2	1	0	2	1	0	0	2	0	0	0	0	0	0	0	2	0	0	0	0	1
147	1	1	0	1	0	0	1	1	1	2	0	0	0	0	0	0	1	1	1	0	1	0	1	0	0	0	2	2	0	2	0	1	1	0	1	1	2	0	0	2	1	0	0	2	0	1	0	0	1
148	0	2	0	0	0	0	2	1	0	0	0	0	0	0	0	0	2	1	1	0	2	1	0	0	0	0	1	1	2	0	0	0	0	1	1	1	2	0	0	2	1	0	0	2	0	0	0	0	1
149	1	1	0	0	1	1	2	1	1	1	0	0	0	0	0	0	1	0	0	0	1	0	1	0	0	0	2	2	0	2	1	0	1	1	0	2	0	0	0	1	0	0	1	2	1	1	0	0	1
150	1	2	0	0	0	0	2	0	2	2	0	1	1	0	0	0	1	0	0	0	2	0	1	0	0	0	1	2	1	1	0	0	2	1	1	2	2	1	0	0	0	0	0	1	0	0	0	0	0
151	1	2	0	1	0	0	2	2	1	2	0	0	0	0	0	0	0	1	0	0	2	1	0	0	0	0	1	2	1	1	2	0	2	0	2	1	2	0	0	1	1	0	0	2	1	1	0	0	0
152	1	0	0	2	1	1	1	1	1	1	0	0	1	1	1	0	1	1	2	2	1	0	0	0	0	0	1	1	1	1	0	0	1	2	2	2	1	0	0	0	0	0	1	2	0	1	0	0	1
153	1	1	0	0	0	0	2	1	1	1	1	1	2	1	1	0	1	1	1	1	1	1	1	1	1	1	0	1	1	0	0	0	1	1	0	2	2	0	0	2	0	1	1	2	1	0	0	0	1
154	1	1	0	1	0	0	2	2	0	0	0	0	2	1	1	1	0	0	1	1	1	0	1	1	1	2	1	2	1	1	1	0	2	0	2	1	1	1	0	0	0	2	2	2	1	1	0	0	0
155	1	2	1	1	0	0	2	1	1	1	0	0	0	0	0	0	0	0	1	1	1	0	0	0	0	1	1	2	0	1	0	0	1	1	1	2	1	0	1	0	0	1	0	0	0	0	0	0	0
156	1	1	0	0	0	0	2	1	1	1	0	0	1	1	1	0	1	1	0	0	2	1	0	0	0	0	2	2	1	1	1	0	0	0	0	2	2	0	0	2	0	0	1	1	1	1	0	0	1
157	0	1	0	0	1	1	2	2	1	1	0	0	0	0	0	0	1	0	0	1	1	1	0	0	0	0	0	1	1	1	0	1	2	0	1	1	2	0	0	1	0	0	1	1	1	0	0	0	2
158	1	1	0	0	0	0	2	2	0	1	0	0	0	0	0	0	0	1	1	0	1	0	0	0	0	0	1	2	2	1	2	0	1	0	0	2	0	0	1	0	0	0	2	2	0	2	0	0	0
159	1	1	0	0	0	0	1	1	0	2	0	0	0	0	0	0	0	1	1	1	2	1	0	0	0	0	1	2	2	0	2	1	1	0	0	2	1	0	0	2	0	0	0	1	0	0	0	0	1
160	1	1	1	1	0	0	2	1	1	1	0	0	1	1	1	0	1	1	1	0	2	0	1	0	0	1	1	2	1	1	2	1	1	1	1	2	2	0	1	0	1	1	1	2	2	0	0	0	2
161	1	1	0	0	0	0	0	2	0	0	1	0	1	1	1	0	0	0	1	1	0	0	0	0	0	0	0	0	1	0	1	0	1	1	1	2	1	0	0	2	0	0	0	0	0	0	0	0	2
162	1	1	0	1	0	0	1	1	2	2	0	1	1	0	0	0	1	1	1	1	1	0	1	0	0	0	1	1	2	1	0	1	0	1	0	2	1	0	1	0	1	0	0	2	1	1	0	0	1
163	1	1	0	0	0	0	2	1	1	2	0	1	1	0	0	0	1	1	2	1	2	0	0	0	0	1	1	1	1	1	1	0	1	0	0	2	2	1	0	0	0	1	1	2	1	1	0	0	0
164	1	1	0	1	0	0	0	1	1	1	1	0	0	1	1	0	0	0	0	0	2	0	0	0	0	0	1	2	0	2	0	0	0	1	0	2	0	0	0	0	0	0	1	1	0	1	1	0	0
165	1	0	0	0	1	1	2	2	0	0	0	0	0	0	0	0	0	0	0	1	2	1	0	0	0	0	2	2	0	0	1	0	0	1	2	2	2	0	0	1	0	0	0	2	1	1	0	0	0
166	1	1	1	1	0	0	1	2	0	0	1	0	1	1	1	0	1	0	0	0	1	1	0	0	0	1	1	2	1	1	1	1	1	0	2	1	2	0	0	2	1	0	0	2	0	0	0	1	0
167	1	0	0	0	0	0	1	1	1	1	1	0	0	0	0	0	1	2	0	0	2	1	0	0	0	1	1	1	0	0	1	1	0	0	1	1	1	1	1	0	0	0	1	2	1	0	0	0	0
168	1	1	0	1	1	1	1	1	1	1	1	1	2	1	2	1	0	0	1	0	1	0	0	0	0	0	2	2	0	2	1	1	1	2	1	1	0	0	0	0	0	1	1	2	0	1	0	0	2
169	1	0	0	0	1	1	2	2	0	1	0	0	0	0	0	0	0	0	1	0	1	0	1	0	0	0	0	1	1	1	0	1	1	0	1	2	0	0	0	1	0	1	0	1	0	0	0	0	0
170	1	1	0	0	0	0	2	0	2	2	0	1	1	0	0	0	2	1	0	0	2	0	0	0	0	0	1	2	1	1	1	0	1	0	1	1	1	0	0	1	0	0	0	2	0	0	0	0	2
171	1	1	0	0	0	0	2	2	0	0	0	0	0	0	0	0	2	1	0	0	1	1	0	0	0	0	1	2	0	1	1	1	1	0	2	2	1	0	0	0	0	0	1	2	0	1	0	0	0
172	0	1	0	0	1	1	2	2	0	1	0	0	0	0	0	0	1	1	1	1	1	1	0	0	0	0	2	2	0	1	1	0	2	1	1	2	1	0	0	1	0	1	1	1	1	0	0	0	1
173	1	0	0	0	0	0	1	2	0	0	1	1	2	1	1	0	1	1	0	0	1	0	0	0	0	0	1	1	2	0	0	2	2	0	1	1	0	1	0	0	0	1	1	2	1	0	0	0	0
174	0	1	0	1	0	0	1	1	1	1	0	0	0	0	0	0	1	1	0	0	2	1	1	0	0	1	2	2	0	2	0	0	1	1	2	0	1	0	0	0	1	0	0	0	0	0	0	0	0
175	1	1	1	0	0	1	2	2	0	1	0	2	2	2	2	0	1	0	0	0	1	0	2	0	0	0	2	2	1	1	2	1	1	1	0	2	2	2	0	0	0	0	1	2	1	1	1	0	1
176	0	1	0	1	0	0	1	1	0	0	1	0	0	0	0	0	2	0	1	1	1	1	0	0	0	0	2	2	0	1	1	1	0	1	0	2	0	0	0	0	0	0	0	2	1	1	0	0	1
177	1	2	0	0	0	0	2	2	0	1	0	0	1	1	1	1	2	1	1	1	2	0	0	0	0	0	2	2	0	0	1	0	1	0	1	1	1	1	0	0	0	0	0	0	0	0	0	0	0
178	1	1	0	2	0	0	1	1	1	1	1	1	2	1	1	0	2	0	0	1	2	1	0	0	0	0	1	1	1	1	0	1	2	0	1	1	2	1	0	1	0	0	1	2	0	1	0	0	1
179	1	0	0	0	1	1	1	0	2	2	0	1	1	1	1	0	2	1	1	1	1	1	1	1	1	1	1	2	0	1	1	2	2	0	1	1	0	0	0	0	0	1	0	0	2	0	0	0	0
180	1	2	0	0	0	0	2	0	1	1	1	0	0	0	0	0	0	0	1	1	0	1	0	0	0	0	2	2	0	2	1	1	1	0	0	2	0	0	0	1	0	1	1	1	1	0	1	0	0
181	0	2	0	2	0	0	1	2	0	1	1	0	0	0	0	0	0	0	0	0	2	0	0	0	0	0	2	2	0	0	0	1	1	0	0	2	0	0	0	0	0	0	0	2	0	0	0	0	1
182	1	2	1	1	0	0	1	2	0	0	1	0	0	0	0	0	0	0	0	0	0	1	0	0	0	0	2	2	1	2	1	0	1	0	0	2	1	0	0	0	0	0	0	2	0	0	0	0	2
183	1	0	0	2	1	1	2	1	1	1	0	1	2	1	1	0	2	2	0	0	1	0	0	0	0	0	2	2	0	1	2	1	1	1	1	1	0	1	0	0	0	0	1	2	1	0	0	0	0
184	1	1	0	1	0	0	2	0	2	2	0	0	1	1	1	0	2	1	0	0	2	0	0	0	0	0	2	2	0	2	1	1	2	0	0	2	0	0	0	1	0	1	2	2	1	1	0	0	0
185	0	2	0	0	0	0	1	1	1	1	1	0	0	0	0	0	2	0	0	0	2	0	0	0	0	0	0	1	1	1	0	0	0	1	0	2	2	0	0	1	0	0	0	2	0	0	0	1	1
186	1	1	0	0	0	0	1	1	0	0	1	0	1	1	1	0	2	1	0	0	2	0	0	0	0	0	1	1	1	1	1	0	0	1	0	2	2	1	0	0	0	0	2	2	0	0	0	0	0
187	1	1	0	0	0	0	2	1	2	2	0	0	1	0	1	1	1	0	1	1	2	0	1	0	0	0	1	1	0	1	1	0	1	0	0	2	1	0	0	1	0	0	1	1	0	0	0	0	0
188	1	1	0	0	0	0	2	0	2	2	0	1	2	1	1	1	2	1	2	2	1	0	0	0	0	0	2	2	0	1	0	0	1	1	2	1	2	0	0	0	1	0	1	1	1	0	0	0	0
189	1	0	0	2	1	1	2	1	1	1	0	0	0	0	0	0	2	0	1	1	1	0	0	0	0	0	0	1	2	0	1	0	1	0	0	2	1	1	0	0	0	0	0	2	0	0	0	0	1
190	1	1	0	0	0	0	1	2	0	1	1	0	0	0	0	0	2	1	1	1	2	2	1	1	1	1	1	1	1	1	1	0	0	0	0	1	0	0	0	1	0	1	1	2	0	1	0	0	1
191	1	0	0	0	1	1	1	2	0	0	1	1	1	1	1	0	0	0	0	0	2	0	0	0	0	0	1	0	2	0	0	2	2	1	0	2	0	1	0	0	0	0	0	2	0	1	0	0	0
192	0	0	0	0	0	0	1	1	1	1	1	1	0	0	0	0	1	0	0	0	2	1	1	0	0	0	1	1	2	0	1	1	2	0	1	1	1	1	0	0	0	1	0	0	1	1	0	0	1
193	1	1	0	1	0	0	2	1	0	0	0	1	2	2	2	0	0	0	0	0	2	0	0	0	0	1	0	1	2	0	1	2	1	0	0	2	1	1	0	0	0	0	0	1	0	0	0	0	2
194	1	1	0	1	0	0	2	2	0	1	0	0	0	0	0	0	2	0	1	0	2	0	0	0	0	0	1	1	1	1	1	1	2	0	2	0	1	0	0	1	0	0	0	2	0	0	0	2	2
195	1	0	0	2	1	1	0	2	0	0	2	0	1	0	0	0	1	0	1	0	2	0	0	0	0	0	1	1	0	1	1	0	2	1	2	1	1	0	0	0	0	0	0	1	0	0	0	0	0
196	1	1	0	0	1	1	2	2	0	0	0	0	0	0	0	0	1	1	0	1	1	0	0	0	0	0	1	1	1	1	0	1	2	0	1	1	1	0	0	1	0	0	0	1	0	0	0	0	1
197	0	1	1	0	1	2	2	0	2	2	0	1	1	0	1	1	2	2	0	0	1	1	0	0	0	0	0	1	2	0	1	1	1	0	1	1	0	0	0	0	0	1	1	2	0	0	0	0	1
198	0	2	0	0	0	0	2	2	0	0	1	1	1	0	0	0	2	0	0	0	2	0	0	0	0	0	2	2	1	2	0	0	1	1	0	2	0	0	0	0	0	1	1	2	1	2	0	0	0
199	1	0	0	0	0	0	2	1	1	1	1	1	1	0	0	0	1	1	2	2	1	1	0	0	0	0	2	2	0	1	2	1	2	0	1	1	0	0	0	1	0	0	0	2	0	1	0	0	0
200	0	2	0	0	0	0	2	0	2	2	0	1	2	1	1	1	1	0	1	1	1	0	1	0	0	0	2	1	1	1	0	1	0	0	0	2	1	0	0	0	0	1	1	1	1	0	0	0	0
201	0	0	0	0	0	0	2	1	1	1	0	0	0	0	0	0	2	1	0	1	2	0	0	0	0	0	1	2	1	2	0	0	1	0	1	1	2	1	0	0	0	1	1	2	1	0	0	0	2
202	1	1	0	0	0	0	1	1	1	1	0	1	1	0	0	0	1	1	2	1	0	1	0	0	0	0	0	2	2	0	2	1	1	1	0	2	1	0	0	0	0	0	0	2	0	0	0	0	2
203	1	1	0	0	0	0	1	2	0	0	1	0	1	1	1	0	0	0	1	1	1	1	0	0	0	0	0	1	0	0	2	1	1	0	0	2	2	0	0	2	0	1	0	0	0	0	0	0	1
204	1	1	0	1	1	1	2	0	2	2	0	1	1	1	1	0	0	0	1	1	2	0	0	0	0	0	1	1	0	1	2	1	1	1	0	2	0	0	0	0	0	1	1	1	1	2	0	1	0
205	1	1	1	1	0	1	2	1	1	2	0	0	1	0	0	0	2	2	1	1	1	1	1	1	1	1	1	1	1	1	0	2	1	0	0	2	2	0	1	0	0	1	1	2	1	1	0	0	2
206	0	2	0	0	0	0	1	1	1	1	1	0	0	0	0	0	1	0	0	0	1	0	0	0	0	1	1	2	1	2	0	0	1	1	1	2	2	0	0	0	1	1	1	1	1	0	0	1	1
207	1	0	0	0	1	1	2	1	1	2	0	0	1	1	0	0	1	1	1	1	2	1	1	0	0	1	2	2	0	2	0	0	0	0	0	2	1	0	0	1	0	1	0	1	0	0	0	0	1
208	1	1	0	0	0	0	2	0	2	2	0	0	0	0	0	0	1	0	1	1	2	1	0	0	0	0	2	2	1	1	2	0	0	1	0	2	1	0	0	1	0	1	1	2	1	2	0	0	2
209	1	2	0	2	0	0	2	2	0	1	0	1	1	0	0	0	0	0	2	1	2	1	0	0	0	0	2	2	0	2	0	1	1	1	1	1	2	0	0	1	1	1	1	1	1	2	0	0	1
210	0	1	0	0	0	0	1	2	0	0	0	0	0	0	0	0	1	1	0	0	2	0	0	0	0	0	1	1	1	1	0	1	1	0	2	2	2	0	0	0	0	0	0	1	0	0	0	0	1
211	1	1	0	0	1	1	2	2	0	0	0	0	2	2	2	0	0	0	0	0	2	0	0	0	0	0	2	2	1	1	2	0	0	0	0	2	2	1	0	1	0	0	1	1	1	0	0	0	0
212	1	2	0	0	0	0	2	0	2	2	0	1	1	0	0	0	1	1	2	1	0	1	1	1	1	1	2	2	0	1	2	0	1	1	0	2	0	0	0	1	0	0	1	2	1	0	1	0	0
213	1	0	0	0	0	0	1	2	0	0	1	0	0	0	0	0	1	0	1	1	1	0	0	0	0	0	2	2	0	1	2	0	1	0	0	2	1	0	0	0	0	1	0	0	0	0	0	1	1
214	1	2	0	0	0	0	2	1	1	1	1	0	0	0	0	0	2	1	0	0	1	0	0	0	0	0	2	2	0	2	1	1	1	0	0	2	1	0	0	0	0	0	1	1	0	1	0	0	1
215	1	1	0	1	0	0	2	1	1	1	0	1	1	0	0	0	2	1	0	0	2	0	0	0	0	0	2	2	1	1	2	2	1	0	0	2	1	1	0	0	0	1	0	1	0	0	0	1	1
216	1	1	0	0	0	0	2	1	1	2	0	0	0	0	0	0	2	0	1	1	2	0	0	0	0	0	2	2	0	2	1	0	1	0	0	2	2	1	0	1	0	0	0	1	0	0	0	0	1
217	1	1	0	1	0	0	1	2	0	1	1	1	1	0	0	0	0	0	1	1	2	0	0	0	0	0	1	1	0	1	0	1	2	0	0	2	2	1	1	0	1	0	0	0	0	1	1	0	0
218	1	0	0	0	0	0	2	2	0	0	0	0	1	1	1	1	1	1	0	1	2	1	1	1	1	1	1	1	0	1	2	0	0	0	1	1	1	0	0	1	0	1	0	1	1	1	0	0	0
219	1	2	0	0	0	0	2	2	0	1	0	0	0	1	1	0	1	0	1	1	1	1	1	0	0	0	1	1	1	1	0	2	2	0	2	0	2	1	0	1	0	0	0	2	1	0	0	0	2
220	1	1	0	1	0	0	1	2	0	1	1	0	0	0	0	0	1	0	1	1	1	0	1	0	0	0	1	1	1	0	1	1	2	0	2	0	2	0	1	0	1	0	0	1	0	0	0	0	1
221	0	0	0	0	0	0	2	1	1	1	0	0	1	1	1	0	2	2	1	1	1	0	0	0	0	1	1	1	1	1	0	0	1	0	1	1	1	0	0	0	0	0	0	1	1	0	0	0	0
222	1	1	0	1	0	0	2	1	1	2	0	1	1	0	0	0	1	0	0	0	1	0	0	0	0	0	0	1	1	0	0	2	2	0	0	2	1	0	0	0	0	0	0	0	2	1	0	0	0
223	1	0	0	0	0	0	2	0	1	1	0	0	0	0	0	0	1	1	2	2	1	0	0	0	0	0	1	2	1	1	0	1	0	1	0	2	1	0	1	0	0	0	0	2	1	1	0	0	1
224	1	1	0	1	0	0	2	0	2	2	0	0	1	1	1	0	0	0	2	2	0	1	0	0	0	0	1	2	2	1	1	2	2	0	2	0	1	0	0	0	0	0	1	2	0	0	0	0	1
225	1	2	1	1	0	0	2	1	1	1	1	0	0	0	0	0	1	1	0	0	2	0	0	0	0	0	1	2	1	1	2	1	1	2	0	2	1	1	0	0	0	0	0	1	0	0	0	0	2
226	1	2	0	0	0	0	1	2	0	0	1	1	1	1	1	0	2	2	1	1	1	1	1	1	1	1	2	2	0	1	0	0	0	0	0	2	2	0	0	0	0	0	2	2	0	2	0	0	0
227	1	1	0	0	1	1	1	1	0	0	1	1	1	0	0	0	1	1	0	0	1	0	0	0	0	0	1	2	1	1	0	0	1	0	0	2	0	0	0	1	0	0	1	1	0	1	0	0	0
228	0	0	0	0	0	0	1	0	2	2	0	1	1	0	1	1	0	1	1	0	1	0	0	0	0	0	2	2	1	1	0	1	1	1	1	2	1	0	0	0	0	0	0	1	0	0	0	0	0
229	1	1	0	0	1	1	1	1	1	1	1	0	1	1	1	0	1	1	1	1	1	0	1	0	0	0	1	1	1	1	1	0	1	1	0	2	2	0	0	0	1	1	1	2	0	0	0	0	1
230	1	1	0	0	1	1	2	1	1	1	0	0	1	1	1	0	0	0	0	0	2	0	0	0	0	0	1	2	1	1	2	0	0	0	0	2	1	0	0	0	0	1	1	1	1	0	0	0	0
231	1	1	0	0	0	0	0	2	0	0	1	2	2	1	1	0	1	1	1	1	0	1	0	0	0	0	2	2	0	2	0	1	1	1	2	0	2	1	0	0	0	0	1	2	0	0	0	0	1
232	1	1	0	0	1	1	2	2	0	0	0	0	1	1	1	0	0	0	0	0	0	1	0	0	0	0	2	2	1	2	1	0	1	0	1	1	1	1	0	0	0	0	0	0	1	0	0	0	1
233	1	0	1	1	0	0	1	1	1	1	1	0	1	1	1	1	2	2	1	1	1	0	1	0	0	0	2	2	1	1	2	0	1	1	2	1	1	0	0	0	1	1	0	1	2	1	0	0	0
234	1	0	0	0	1	1	1	2	0	1	0	0	0	0	0	0	2	1	1	0	2	1	0	0	0	0	1	1	1	1	1	0	0	0	0	2	1	0	0	1	0	0	0	1	0	0	0	0	1
235	1	1	0	0	0	0	2	0	2	2	0	1	1	0	0	0	1	0	1	1	2	0	0	0	0	0	2	2	1	1	2	1	0	0	1	1	1	1	0	0	0	1	1	1	0	0	0	0	0
236	1	1	0	1	0	0	2	1	1	1	1	1	2	1	1	0	0	0	0	1	1	2	0	0	0	0	0	1	0	0	2	0	1	1	1	2	1	0	0	0	0	1	0	1	0	0	0	0	2
237	1	1	1	0	0	0	0	1	1	1	1	0	1	1	1	0	2	2	0	1	2	0	1	1	1	2	1	2	0	1	2	0	1	0	0	2	2	0	0	1	0	1	0	0	1	1	0	1	1
238	1	0	0	0	1	1	1	0	2	2	0	0	0	0	0	0	1	1	1	1	1	0	0	0	0	1	0	2	2	0	2	0	0	0	0	2	0	0	0	1	0	1	0	0	0	0	0	0	0
239	1	2	1	1	0	0	2	2	0	0	1	0	0	0	0	0	0	0	0	0	0	0	0	0	0	0	1	2	1	1	1	0	0	2	0	2	0	1	0	0	0	0	2	2	1	1	0	0	2
240	0	2	0	0	0	0	1	1	0	2	0	1	2	1	1	0	0	0	1	1	2	0	0	0	0	0	1	2	1	1	0	0	0	1	0	2	0	1	0	0	0	0	0	1	1	0	0	0	2
241	1	1	0	1	0	0	0	1	1	1	1	1	1	1	1	0	2	0	1	1	2	0	0	0	0	1	2	2	0	1	2	0	1	0	1	1	2	1	0	0	0	0	0	2	0	1	0	0	1
242	1	1	0	1	0	0	2	2	0	1	0	0	0	0	0	0	1	0	0	0	1	0	0	0	0	0	1	2	2	1	2	1	1	0	0	2	0	0	0	0	0	0	0	1	0	0	0	0	0
243	0	1	0	0	0	1	1	1	0	0	1	0	0	0	0	0	2	2	2	2	0	0	0	0	0	0	1	1	2	1	0	1	2	0	1	1	1	0	0	0	0	0	0	2	0	0	0	0	2
244	0	1	0	1	0	0	2	0	2	2	0	0	1	1	1	0	0	0	2	1	2	1	0	0	0	0	2	2	2	2	0	0	1	0	1	2	2	0	0	1	1	0	0	2	1	1	0	0	0
245	1	1	0	0	0	0	1	1	0	0	1	0	1	1	1	1	0	0	1	1	1	0	1	0	0	0	1	2	1	1	1	0	1	1	1	2	2	0	0	0	0	1	1	1	0	0	0	0	1
246	1	0	1	0	0	0	1	1	1	1	1	0	0	0	0	0	1	1	1	1	0	0	0	0	0	1	0	2	2	0	2	1	0	0	0	2	2	1	1	0	1	0	1	1	1	0	0	1	1
247	0	0	0	0	0	0	1	1	1	1	0	0	1	1	1	0	2	0	0	0	2	0	0	0	0	0	2	2	1	0	1	0	1	0	0	2	1	0	0	1	0	1	0	1	0	0	0	0	2
248	1	2	0	0	0	0	2	2	0	0	1	0	0	0	0	0	0	0	0	0	0	0	1	0	0	0	0	2	1	0	1	0	0	0	0	2	2	2	0	0	0	0	0	2	0	1	0	1	1
249	1	2	0	0	0	0	2	2	2	2	0	0	0	0	0	0	2	0	0	0	2	0	0	0	0	0	2	2	0	2	1	1	1	0	1	1	0	0	0	1	0	0	1	2	0	2	0	0	2
250	1	1	0	0	0	0	1	0	2	2	0	0	1	0	0	0	1	1	0	0	2	0	0	0	0	0	1	1	1	2	0	1	1	2	1	2	0	0	0	0	0	0	0	1	0	0	0	0	2
251	1	0	1	0	1	1	2	2	0	1	0	0	1	1	1	0	2	0	1	1	1	0	0	0	0	0	0	2	0	1	2	0	0	0	0	1	2	1	0	1	0	1	1	2	2	2	0	0	0
252	1	1	0	0	1	1	2	1	1	1	0	1	1	1	1	0	0	0	0	1	2	1	0	0	0	0	1	2	0	1	2	0	1	0	1	1	2	0	1	0	0	0	0	2	0	0	0	0	0
253	1	0	0	0	2	2	0	2	0	0	2	1	1	1	1	0	1	0	1	1	1	1	0	0	0	0	1	2	1	1	0	0	1	1	1	2	2	0	0	1	0	0	0	1	0	1	0	2	2
254	1	2	1	1	0	0	2	1	1	1	0	0	0	0	0	0	0	0	0	1	2	2	1	1	1	1	2	2	1	2	1	0	0	0	2	1	0	0	0	0	0	0	0	1	0	0	0	0	0
255	1	1	0	0	1	1	0	1	1	1	1	0	1	1	1	0	2	1	1	0	2	0	0	0	0	0	1	1	1	1	1	0	0	1	1	1	2	1	0	1	0	0	0	1	0	0	0	0	0
256	1	0	1	0	0	0	1	1	2	2	0	0	1	0	0	0	0	0	1	2	1	0	0	0	0	1	0	1	1	0	0	0	0	0	0	1	0	0	0	0	0	0	2	2	0	2	0	1	1
257	1	0	0	0	0	0	2	1	1	2	0	1	1	0	1	1	0	0	0	0	1	1	1	1	1	1	1	0	2	0	0	0	0	1	0	2	2	1	1	1	0	0	0	1	0	0	0	0	2
258	0	1	0	1	0	0	1	1	1	1	0	1	1	0	1	1	1	0	2	2	1	0	0	0	0	0	2	2	1	1	2	1	1	1	1	1	2	0	0	2	1	1	1	2	1	1	0	0	1
259	1	0	0	1	0	0	2	2	0	1	0	0	1	1	1	0	2	1	2	1	1	0	0	0	0	1	1	2	0	1	1	0	0	0	1	1	2	0	0	2	0	0	0	1	0	0	0	0	1
260	1	2	0	0	0	0	1	1	0	0	1	1	1	0	0	0	1	1	0	0	2	2	1	1	1	1	1	1	1	1	0	0	1	1	1	1	1	0	0	0	0	0	2	2	1	0	0	0	1
261	1	1	0	0	0	0	2	1	1	1	0	0	0	0	0	0	1	1	0	0	2	1	0	0	0	0	2	2	0	1	1	1	1	0	0	2	1	0	0	0	0	0	0	2	0	1	0	0	2
262	1	1	1	0	0	0	0	2	0	0	2	0	0	0	0	0	1	1	0	0	2	1	1	0	0	1	1	2	1	1	2	2	2	1	0	2	2	0	0	2	0	0	0	2	0	0	0	1	1
263	1	0	1	1	0	0	2	2	0	1	0	0	1	1	1	0	1	0	1	1	2	1	0	0	0	0	2	2	1	2	1	0	1	0	1	2	1	0	0	2	0	1	0	1	0	1	0	1	2
264	0	0	0	0	0	0	1	1	2	2	0	0	0	0	0	0	2	1	0	0	2	2	0	0	0	0	1	2	1	1	1	0	0	0	1	1	1	0	1	0	0	1	1	2	1	0	0	0	1
265	1	1	0	0	0	0	2	1	1	1	0	0	1	1	1	0	0	0	0	0	2	0	0	0	0	0	1	1	1	1	1	0	1	1	0	2	1	0	1	0	0	1	1	2	1	0	0	0	2
266	1	0	0	0	0	0	1	2	0	0	0	0	0	0	0	0	1	1	0	0	2	0	0	0	0	0	1	1	2	1	0	1	2	1	1	2	2	0	0	1	0	0	0	1	0	0	0	0	1
267	1	0	0	0	1	1	2	2	0	0	0	0	1	1	1	0	0	0	2	1	0	0	1	0	0	0	1	2	1	1	0	2	1	0	0	2	2	1	1	0	1	1	0	1	2	1	0	0	1
268	0	0	1	1	0	0	2	2	1	1	0	0	1	0	0	1	1	1	2	1	0	0	0	0	0	0	1	2	0	1	1	0	0	0	0	2	1	0	0	2	0	0	1	2	1	0	0	0	1
269	1	1	0	0	0	0	1	2	0	0	2	0	0	0	0	0	1	1	1	1	1	2	1	1	1	1	1	1	2	1	0	1	1	0	0	2	1	0	0	1	0	0	0	0	0	0	0	0	2
270	0	0	0	0	0	0	2	2	0	1	0	0	0	0	0	0	0	1	0	0	2	0	0	0	0	1	0	2	1	0	1	1	1	0	0	2	1	1	0	0	0	0	0	2	0	1	0	0	0
271	1	1	0	0	0	0	1	2	0	0	0	0	1	1	1	0	0	0	0	0	1	0	0	0	0	1	1	2	2	0	2	0	0	0	0	2	2	0	0	2	0	0	0	1	0	0	0	0	2
272	1	2	1	1	0	0	2	0	2	2	0	0	2	2	2	1	1	0	1	1	1	0	0	0	0	1	2	2	0	2	1	2	2	0	1	2	0	0	0	0	0	1	1	2	2	2	0	0	1
273	1	1	0	0	1	1	2	1	1	1	0	0	0	0	0	0	0	0	1	1	1	0	1	0	0	1	2	2	0	0	0	0	0	0	0	2	2	1	1	0	1	0	0	2	1	0	0	0	1
274	1	2	0	0	0	0	1	1	1	1	0	1	1	0	1	1	2	1	2	2	1	0	1	0	0	0	2	2	0	2	1	2	1	0	1	1	2	0	0	2	0	0	1	2	1	0	0	0	0
275	1	2	0	0	0	0	2	1	1	2	0	0	1	1	1	0	1	1	1	1	1	0	0	0	0	0	1	1	1	1	0	1	2	0	1	1	1	0	0	1	0	0	0	1	0	0	0	2	2
276	1	2	0	2	0	0	2	2	0	1	0	0	0	0	0	0	1	0	1	1	2	0	0	0	0	0	1	1	1	0	1	1	1	1	2	1	0	0	0	0	0	1	0	1	0	0	0	0	0
277	1	1	0	0	0	0	1	2	0	0	1	0	2	1	1	0	0	0	0	0	0	1	0	0	0	0	1	2	2	1	2	0	1	0	1	1	2	0	0	1	1	0	1	1	1	0	0	0	0
278	1	1	0	1	0	0	2	2	0	0	1	1	1	0	0	0	1	1	0	0	2	0	0	0	0	0	1	1	1	1	0	0	1	1	1	2	0	0	0	0	0	0	0	2	0	0	0	0	1
279	1	1	1	0	0	0	1	2	0	2	0	0	0	0	0	0	2	0	0	1	2	0	0	0	0	0	0	1	1	1	1	0	0	0	0	1	0	0	0	0	0	0	1	2	2	0	0	0	1
280	1	0	1	1	0	0	2	2	0	0	0	1	2	1	1	0	2	1	0	0	2	0	1	1	1	1	2	2	0	2	2	0	0	0	0	2	1	0	0	2	0	1	1	1	1	1	0	0	1
281	1	2	0	0	0	0	2	2	0	0	0	1	1	0	0	0	2	1	0	0	1	1	1	1	1	1	2	1	1	1	1	0	0	0	0	2	2	0	0	1	1	0	1	2	2	0	0	0	0
282	1	0	0	0	2	2	1	2	0	1	1	0	0	0	0	0	1	1	1	1	1	1	2	1	1	1	1	1	1	1	0	0	0	0	1	2	2	1	0	0	0	0	0	2	0	0	0	0	1
283	0	0	0	1	1	1	2	0	1	1	1	0	0	0	0	0	1	0	0	0	1	0	1	1	1	2	1	2	1	1	2	1	1	1	1	2	1	0	0	2	1	0	1	1	1	0	0	0	0
284	0	1	0	1	0	0	2	2	0	1	0	0	0	0	0	0	2	0	0	0	2	0	0	0	0	0	2	2	1	1	1	1	2	1	2	2	0	0	0	1	0	1	1	1	1	0	0	0	1
285	1	1	0	0	1	1	1	1	0	0	1	1	1	0	0	0	1	0	1	1	2	0	1	1	1	1	2	2	1	1	2	1	2	0	1	1	0	0	0	0	0	1	2	2	0	0	0	1	1
286	1	2	0	0	0	0	2	2	0	1	0	0	0	0	0	0	0	0	1	1	2	0	0	0	0	1	2	2	0	1	2	1	2	0	2	0	1	0	0	0	0	0	1	2	1	0	0	0	1
287	1	1	0	0	1	1	1	2	0	1	0	0	0	0	0	0	2	2	1	1	2	1	0	0	0	0	2	2	1	1	2	1	1	1	1	1	0	0	0	0	0	0	0	1	0	0	0	0	1
288	1	2	0	0	0	0	2	1	0	0	0	0	0	0	0	0	1	1	0	0	2	1	0	0	0	0	2	2	1	1	1	2	2	0	0	2	1	1	1	0	1	0	1	2	0	0	0	0	0
289	1	0	0	0	0	1	2	1	1	1	0	0	0	0	0	0	1	0	0	0	2	1	0	0	0	0	2	2	0	2	0	1	1	1	1	1	0	0	0	0	0	0	1	1	0	1	0	0	2
290	0	1	0	0	0	0	2	0	2	2	0	0	0	0	0	0	1	1	0	0	1	0	0	0	0	0	1	1	1	2	0	0	0	0	1	1	2	0	0	0	1	0	1	1	1	0	0	0	2
291	1	0	0	1	0	0	2	2	0	1	0	0	1	0	0	1	0	0	0	1	2	0	0	0	0	0	2	2	0	0	0	0	1	1	0	2	2	0	1	0	0	1	1	2	2	0	0	0	0
292	1	2	0	0	0	0	2	1	0	0	0	0	0	0	0	0	2	2	2	2	0	1	1	1	1	1	1	2	1	1	1	0	0	0	0	2	2	0	0	0	0	0	0	1	0	0	0	0	1
293	1	0	0	1	1	1	1	2	0	0	1	2	2	1	1	0	1	0	1	1	2	0	0	0	0	0	2	2	0	2	1	0	0	0	0	2	1	0	0	0	0	1	1	1	1	0	0	0	2
294	1	1	0	0	0	0	2	0	2	2	0	0	0	0	0	0	2	0	0	0	1	0	0	0	0	0	2	2	1	1	1	1	1	1	0	2	1	1	0	0	0	1	0	1	2	1	0	0	2
295	1	2	1	0	0	0	1	1	1	1	1	1	1	0	0	0	0	1	0	0	2	1	0	0	0	0	2	2	0	1	1	0	2	0	1	1	0	0	0	0	0	0	0	0	0	0	0	0	1
296	1	1	0	0	0	0	2	2	0	1	0	0	1	1	1	0	1	1	1	1	2	0	0	0	0	1	1	2	1	1	2	0	1	0	1	2	2	0	0	2	0	0	1	2	0	0	0	0	1
297	0	2	0	0	0	0	2	2	2	2	0	0	1	1	2	0	1	0	0	0	2	0	0	0	0	1	1	2	1	1	2	2	2	0	2	0	1	0	1	0	0	0	0	1	0	0	0	0	0
298	0	1	0	0	0	0	2	2	0	1	0	0	0	0	0	0	1	1	0	0	2	0	1	0	0	0	1	2	1	1	2	1	0	0	0	2	1	0	0	1	0	0	0	0	1	0	0	1	1
299	1	1	0	1	0	0	1	1	1	1	1	1	2	2	2	0	2	2	0	1	2	0	0	0	0	0	1	2	0	2	0	0	1	1	1	2	1	0	0	1	0	1	1	2	1	1	0	0	0
300	1	1	0	0	1	1	2	0	2	2	0	0	1	1	1	0	1	1	1	1	1	0	0	0	0	0	1	1	2	0	1	1	1	0	1	1	1	0	0	0	0	0	0	2	0	0	0	1	2
301	1	0	0	0	1	1	2	2	0	0	1	1	1	0	0	0	1	1	0	0	2	1	0	0	0	0	1	2	0	1	1	0	0	0	1	1	2	0	0	1	1	0	1	2	1	0	0	0	2
302	1	1	1	1	0	0	1	2	0	0	1	0	0	0	0	0	0	0	0	0	0	1	1	0	0	0	1	1	2	0	1	1	0	0	0	2	1	0	0	1	0	0	0	2	0	1	0	0	0
303	1	1	0	0	0	0	2	1	1	1	0	1	1	0	0	0	1	1	1	1	1	0	1	1	1	1	1	2	1	2	0	0	1	1	0	2	2	0	0	2	0	0	0	1	0	0	0	0	1
304	1	0	0	0	1	1	2	2	0	1	0	0	0	0	0	0	2	2	1	1	2	0	1	0	0	0	1	1	1	1	0	0	1	1	1	2	1	0	1	0	0	0	0	1	0	0	0	0	1
305	1	0	0	0	0	0	2	0	2	2	0	1	1	1	1	0	1	1	0	1	1	0	0	0	0	0	1	1	1	1	0	2	2	0	1	1	1	0	0	1	0	0	0	1	0	0	0	1	1
306	1	1	0	1	0	0	1	2	1	1	1	1	2	2	2	0	1	0	1	1	2	0	0	0	0	1	1	2	2	2	0	2	2	0	1	2	2	0	0	1	0	1	0	1	0	0	0	0	1
307	1	1	0	1	0	0	2	0	2	2	0	0	1	1	1	0	1	0	1	1	2	1	1	0	0	0	2	2	1	2	0	1	2	0	1	2	2	0	0	2	0	0	0	2	0	0	1	0	1
308	1	0	0	0	0	0	1	2	0	1	1	0	0	0	0	0	2	2	1	1	1	0	0	0	0	0	1	1	2	0	1	2	1	0	0	2	2	0	0	1	0	0	0	1	0	0	0	0	2
309	1	2	0	0	0	0	1	1	1	2	0	0	0	0	0	0	0	1	0	0	2	0	0	0	0	0	0	1	0	1	1	2	2	0	2	0	1	1	0	0	0	0	1	2	0	1	0	0	0
310	1	2	0	0	0	0	1	2	0	1	1	0	1	1	1	0	2	2	0	0	2	0	0	0	0	0	1	1	0	1	2	0	0	1	0	2	0	0	0	0	0	0	0	1	0	0	0	0	1
311	1	0	0	0	1	1	2	2	0	1	0	0	0	0	0	0	1	0	0	0	2	0	1	0	0	0	2	2	0	2	1	2	2	0	2	1	1	0	0	0	0	0	0	2	0	0	0	0	1
312	1	1	0	0	1	1	1	1	1	1	2	0	0	0	0	0	1	1	0	1	2	0	0	0	0	1	1	1	1	1	1	0	0	1	0	2	2	1	0	0	0	0	0	2	0	0	0	0	2
313	1	1	0	0	0	0	1	2	0	0	0	0	2	0	0	1	1	1	0	0	2	0	1	0	0	0	1	2	2	1	2	2	1	0	2	0	2	0	0	1	0	0	0	2	0	1	0	0	1
314	1	2	0	0	0	0	2	2	0	0	1	1	1	1	1	0	0	0	0	0	2	0	1	1	1	1	1	2	1	1	0	0	0	0	0	2	1	0	0	1	0	1	1	1	0	1	0	0	2
315	1	0	0	0	0	0	2	1	0	0	0	0	2	2	2	1	0	0	1	1	2	1	0	0	0	0	2	2	0	2	1	2	2	1	0	2	1	0	0	0	0	0	0	0	0	0	0	0	0
316	0	0	0	1	0	0	2	1	1	1	0	1	1	1	1	0	1	0	1	0	2	0	1	0	0	0	2	2	0	1	1	1	1	1	1	1	2	0	0	1	0	1	0	1	0	0	0	0	1
317	1	2	0	0	0	0	1	2	0	0	1	1	1	1	1	0	1	0	2	2	1	0	0	0	0	0	2	2	0	2	0	0	1	0	0	2	2	0	0	2	0	1	0	0	0	1	0	0	2
318	0	2	1	1	0	0	0	2	0	0	1	0	1	1	1	0	2	2	1	1	1	0	0	0	0	1	1	1	1	1	0	1	2	0	2	0	0	1	0	0	0	0	1	2	1	1	0	0	2
319	1	2	0	0	0	0	2	1	1	1	0	0	1	1	1	0	2	2	1	1	1	0	0	0	0	1	2	2	1	1	2	0	0	0	0	2	0	0	0	1	0	0	0	1	0	0	0	1	1
320	1	1	0	0	0	0	1	1	2	2	0	0	0	0	0	0	1	0	1	1	2	0	0	0	0	0	2	2	1	2	0	2	2	0	1	1	0	0	0	1	0	0	0	2	0	0	0	1	1
321	1	1	0	1	0	0	0	2	0	0	2	0	0	0	0	0	1	0	1	0	1	0	0	0	0	0	2	2	1	1	2	1	1	0	0	2	2	0	0	0	1	0	0	0	0	0	0	0	1
322	0	1	0	1	0	0	2	2	0	1	0	1	2	1	1	0	0	0	0	0	1	0	0	0	0	0	2	2	1	1	2	0	0	2	1	1	2	0	0	1	0	0	0	1	0	0	0	0	1
323	1	1	1	0	0	1	2	2	0	1	0	0	1	1	1	0	0	0	0	0	2	1	0	0	0	1	2	2	0	1	2	1	2	0	0	2	1	0	0	0	0	0	0	1	0	0	0	0	0
324	1	1	0	1	0	0	2	2	0	1	0	0	0	0	0	0	1	0	1	1	2	0	1	0	0	0	2	2	1	0	2	1	2	0	1	2	2	0	0	1	1	0	0	1	1	0	0	0	1
325	1	0	0	0	1	1	2	1	1	1	0	1	1	2	2	0	2	0	0	0	2	1	0	0	0	0	1	1	1	1	0	2	1	0	1	1	2	1	0	1	0	1	1	1	1	1	0	0	1
326	1	1	1	1	0	0	0	1	1	1	1	0	0	0	0	0	1	0	1	1	2	0	0	0	0	0	2	2	0	2	0	0	1	0	0	2	0	0	0	0	1	0	0	2	0	2	0	0	0
327	1	2	1	0	0	0	1	2	0	1	1	0	1	1	1	0	1	0	1	1	2	0	0	0	0	0	1	2	2	1	2	0	1	0	0	2	1	0	1	0	1	0	0	1	0	0	0	0	1
328	1	1	0	1	1	1	2	1	0	0	0	0	0	0	0	0	2	0	0	0	2	0	1	0	0	0	2	2	0	2	0	0	1	1	1	2	1	0	0	1	0	0	0	1	0	1	0	0	1
329	1	1	0	0	1	1	2	2	0	0	0	0	0	0	0	0	0	0	0	0	1	1	1	1	1	1	1	1	1	1	1	0	1	0	1	1	0	1	0	0	0	0	1	2	1	0	0	0	1
330	1	1	0	1	0	0	2	2	0	0	0	0	1	1	1	0	0	0	0	0	2	0	0	0	0	0	2	2	0	2	0	0	1	0	1	2	2	0	1	0	0	0	1	2	1	0	0	0	1
331	1	1	1	1	0	0	2	1	1	2	0	1	1	0	0	0	1	1	1	1	2	2	0	0	0	0	1	1	1	1	1	2	2	0	0	2	1	0	0	1	0	0	0	2	1	1	0	0	1
332	1	0	0	0	0	0	2	2	0	0	0	0	0	0	0	0	0	0	1	1	2	0	0	0	0	0	0	1	1	1	0	2	1	0	0	2	1	0	0	0	0	0	0	2	0	1	0	0	1
333	1	1	0	0	1	1	1	1	1	1	0	1	1	0	1	1	2	1	0	1	2	0	0	0	0	1	2	2	0	2	0	0	1	1	0	2	2	0	1	0	1	1	1	2	1	0	0	0	1
334	1	1	0	0	0	0	1	0	2	2	0	0	1	0	0	0	2	2	1	1	2	0	1	0	0	0	0	2	2	0	2	1	0	1	1	2	1	0	0	1	0	0	0	1	0	0	0	0	1
335	1	2	1	0	0	0	2	2	1	1	0	1	2	2	2	0	1	2	0	0	2	1	0	0	0	0	1	1	0	1	2	0	2	0	0	2	1	0	0	1	0	0	0	2	0	2	0	2	2
336	1	0	0	0	2	2	1	1	1	1	1	0	0	0	0	0	0	0	2	1	1	1	0	0	0	0	1	1	0	0	1	0	1	0	1	1	1	0	0	1	0	0	0	0	0	0	0	0	2
337	1	1	0	1	1	1	0	1	1	1	1	0	0	0	0	0	1	0	0	0	2	1	1	1	1	1	2	2	1	0	2	1	1	0	1	1	1	0	0	1	0	1	1	1	1	2	0	0	0
338	0	1	0	1	0	0	2	2	0	0	1	1	0	0	0	0	0	0	0	0	1	0	1	0	0	0	2	2	1	2	0	2	2	0	1	1	1	0	0	0	0	0	0	1	0	0	0	1	2
339	0	2	0	1	0	0	2	2	1	1	0	2	2	1	2	1	0	0	1	1	1	0	1	0	0	0	1	2	1	1	2	0	0	0	1	1	0	0	0	0	0	0	0	1	0	0	0	0	0
340	1	1	0	1	0	0	2	1	1	1	0	0	0	0	0	0	0	0	0	0	1	0	0	0	0	0	1	1	2	0	1	0	1	2	1	1	1	0	0	1	0	0	0	1	0	0	0	0	1
341	1	1	0	0	1	1	1	1	0	2	0	0	0	0	0	0	1	0	1	1	2	1	1	0	0	1	2	2	0	2	1	2	1	0	1	1	0	0	0	0	0	1	0	1	0	0	0	0	0
342	0	1	0	0	0	0	1	1	1	1	1	1	1	1	1	0	0	0	1	1	2	1	0	0	0	0	1	1	2	0	1	0	0	1	0	2	1	1	0	0	0	1	1	2	1	0	0	0	1
343	1	0	1	1	0	0	2	1	1	2	0	1	2	2	2	0	2	0	1	1	2	0	0	0	0	0	1	2	2	1	1	1	1	1	1	1	2	1	1	1	1	0	1	2	1	1	0	0	0
344	1	1	0	1	0	0	1	0	2	2	0	0	1	1	1	0	0	0	1	1	2	0	0	0	0	1	2	2	1	1	0	1	0	0	1	1	1	0	0	0	0	0	0	2	0	0	0	0	2
345	1	1	0	0	0	0	1	1	1	1	1	2	2	1	2	1	2	1	1	0	2	0	1	1	1	2	2	1	1	0	1	1	1	1	0	2	1	0	1	0	0	1	1	2	0	0	0	0	0
346	1	1	0	0	0	0	2	1	1	2	0	0	0	0	0	0	2	1	0	0	2	0	1	0	0	0	2	2	0	2	0	1	1	0	1	1	1	0	0	0	1	0	1	2	0	1	0	0	0
347	1	1	0	0	0	0	2	1	1	2	0	0	0	0	0	0	1	0	1	1	2	0	1	0	0	1	2	2	0	2	1	0	0	0	0	2	2	1	0	1	0	0	0	2	0	1	0	0	1
348	1	0	0	0	2	2	1	1	1	1	1	0	0	0	0	0	0	1	1	1	2	1	0	0	0	0	1	0	2	0	0	1	1	0	0	2	2	0	0	2	0	0	0	2	0	0	0	0	0
349	1	0	0	0	2	2	1	2	0	0	1	1	1	0	1	1	0	0	0	0	2	1	0	0	0	0	0	1	1	1	0	1	1	1	1	2	1	0	0	0	0	0	0	2	0	1	0	0	2
350	1	1	0	1	0	0	1	2	0	1	1	0	0	0	0	0	2	1	0	0	1	0	0	0	0	0	2	2	2	2	0	0	0	1	0	2	0	0	0	0	0	0	0	2	0	0	0	0	0
351	1	1	0	0	0	0	2	0	2	2	0	1	1	0	0	1	0	0	1	1	2	0	1	0	0	0	1	1	2	0	0	1	2	1	2	2	2	0	0	0	1	0	0	2	0	0	0	0	1
352	1	2	0	0	0	0	1	1	1	1	0	0	1	1	1	0	0	0	0	0	1	0	0	0	0	0	2	2	0	1	1	1	2	0	1	1	2	0	0	1	0	1	1	1	1	0	0	0	1
353	1	1	0	1	0	0	1	1	1	1	1	0	0	0	0	0	1	1	1	1	1	2	0	0	0	0	2	2	0	1	2	1	1	1	1	1	2	0	0	1	0	0	0	1	1	0	0	0	0
354	1	2	0	0	0	0	1	1	1	1	0	0	1	1	1	0	1	0	0	0	1	0	1	0	0	0	2	2	0	2	1	1	1	1	1	1	0	0	0	0	0	0	0	2	0	0	0	0	0
355	1	2	0	0	0	0	2	1	1	2	0	0	0	0	0	0	0	0	1	1	2	1	0	0	0	0	0	1	1	1	1	0	0	1	0	2	2	1	0	1	0	0	0	2	0	0	0	0	0
356	1	1	0	1	0	0	1	2	0	1	0	1	2	2	2	0	2	0	0	0	2	0	0	0	0	0	1	1	2	0	1	1	2	1	1	2	1	0	0	0	0	0	0	2	0	0	0	0	0
357	1	1	1	0	0	1	2	1	2	2	0	0	0	0	0	0	1	0	0	0	2	0	1	0	0	0	1	0	2	0	0	0	0	0	2	2	1	0	0	0	1	0	0	0	0	0	0	1	1
358	1	2	0	0	0	0	1	1	0	0	1	0	1	1	1	0	2	2	0	0	1	0	0	0	0	0	1	2	0	1	1	2	1	0	1	1	2	0	0	2	0	1	1	1	1	0	0	0	1
359	1	1	0	1	0	0	1	1	1	1	1	0	0	0	0	0	0	0	2	1	0	2	1	1	1	1	1	2	1	1	0	2	2	0	2	0	1	0	0	1	0	1	0	1	0	1	0	0	1
360	1	1	0	0	0	0	2	1	1	1	0	1	1	0	1	1	1	0	0	1	1	0	0	0	0	0	1	1	2	0	1	1	1	1	0	2	0	0	0	0	0	0	1	2	1	0	0	0	0
361	1	1	0	0	0	0	1	1	1	1	1	0	0	0	0	0	1	1	1	1	1	0	0	0	0	1	2	2	0	2	2	0	1	1	0	2	2	0	0	0	1	0	0	2	0	0	0	0	1
362	0	0	0	1	0	0	2	0	1	1	0	0	0	0	0	0	1	0	1	1	2	1	0	0	0	0	2	2	1	1	1	1	0	1	0	2	1	0	0	0	0	0	1	2	0	1	1	0	1
363	0	2	0	0	0	0	1	1	1	1	0	0	0	0	0	0	1	1	0	0	2	1	0	0	0	0	2	2	0	2	1	2	2	0	0	2	1	1	0	0	0	0	1	2	1	1	0	0	1
364	1	1	0	1	0	0	2	2	0	0	1	0	0	0	0	0	0	0	1	1	2	1	0	0	0	0	0	0	1	0	1	0	1	0	0	2	1	0	0	1	0	0	0	1	0	0	0	0	1
365	1	1	0	1	0	0	2	1	1	2	0	0	1	1	1	0	2	2	1	1	2	0	2	0	0	1	0	1	2	0	1	0	1	0	1	1	1	1	0	0	0	1	1	1	1	2	0	0	1
366	0	0	0	0	0	0	2	0	2	2	0	0	1	1	1	0	1	1	2	2	1	0	0	0	0	1	2	2	0	2	1	1	1	0	1	1	1	0	1	0	0	1	1	1	1	1	0	0	0
367	1	0	0	0	0	0	1	0	2	2	0	0	0	0	0	0	1	1	0	0	2	0	0	0	0	2	1	2	2	1	2	0	1	1	0	2	0	0	0	0	1	0	1	2	1	0	0	0	1
368	1	0	1	0	0	0	2	0	2	2	0	1	2	1	1	0	2	1	1	0	2	0	0	0	0	0	1	1	1	1	0	0	0	1	0	2	0	0	0	1	0	0	0	0	0	0	0	0	2
369	1	1	0	0	0	0	1	1	1	1	0	0	0	0	0	0	1	0	2	2	1	0	1	0	0	0	1	2	0	1	1	0	1	1	0	2	2	0	0	1	0	1	1	2	0	0	0	0	1
370	1	2	0	0	0	0	2	2	0	0	0	0	1	0	0	0	2	1	0	0	2	0	2	0	0	0	0	1	2	0	1	0	1	0	1	1	1	0	0	1	0	0	0	1	0	0	0	0	1
371	1	1	2	0	0	0	2	0	2	2	0	2	2	1	1	0	0	0	0	0	2	0	0	0	0	0	2	2	1	2	1	1	1	2	1	1	2	1	0	1	0	0	0	2	1	1	0	0	0
372	1	1	0	1	0	0	2	2	0	0	0	1	1	0	0	0	1	1	1	1	1	1	0	0	0	1	0	1	2	0	1	0	0	1	1	1	1	0	0	0	0	1	1	2	1	2	0	0	1
373	1	2	0	1	0	0	2	2	0	1	0	0	0	0	0	0	1	1	1	1	0	1	0	0	0	0	1	1	1	1	1	1	2	0	1	1	2	1	0	0	0	1	1	2	1	2	0	0	2
374	1	0	0	0	1	1	1	2	0	1	1	1	2	2	2	0	1	1	1	1	1	0	0	0	0	1	2	2	0	1	2	0	0	0	0	2	0	0	0	0	0	1	1	1	1	0	0	0	0
375	1	0	0	0	1	1	2	1	1	1	0	1	1	0	0	0	2	0	1	1	1	1	1	0	0	1	1	2	2	1	1	0	0	1	1	1	1	0	0	0	1	1	1	2	1	0	0	0	1
376	1	0	0	1	1	1	1	1	1	1	1	1	2	2	2	0	2	2	1	1	2	0	2	0	0	1	0	1	0	0	2	0	0	0	0	2	1	1	1	0	0	1	0	1	0	1	0	1	1
377	1	2	0	0	0	0	2	0	1	1	0	0	0	0	0	0	0	0	0	0	2	1	0	0	0	0	1	2	1	1	2	1	1	0	2	1	2	0	0	2	1	0	0	1	0	0	0	1	2
378	0	1	0	0	0	0	2	1	0	0	0	1	1	0	0	0	1	0	1	1	2	0	1	0	0	1	1	1	2	0	0	2	1	1	0	2	1	1	0	0	0	0	0	2	0	2	0	0	0
379	1	1	2	0	0	0	2	1	1	1	0	0	0	0	0	0	1	0	1	1	2	1	0	0	0	0	2	2	1	1	2	0	0	1	0	2	2	0	0	2	0	1	1	1	1	0	0	0	1
380	1	2	1	0	0	0	1	2	0	0	1	0	1	1	1	0	2	0	1	1	2	1	0	0	0	1	1	1	2	1	0	1	1	1	0	2	1	1	1	0	0	0	0	1	0	0	0	0	1
381	1	1	0	1	0	0	2	0	2	2	0	0	2	1	1	1	0	0	0	0	2	0	1	0	0	0	2	2	0	1	2	0	0	0	0	2	0	0	0	0	1	0	1	2	0	2	0	0	1
382	1	2	0	1	0	0	2	2	0	1	0	0	0	0	0	0	2	1	0	0	2	2	1	1	1	1	1	2	1	1	2	0	0	1	0	2	2	0	0	1	0	0	0	2	0	1	0	0	1
383	1	1	1	0	1	2	0	2	0	0	2	1	1	0	0	0	0	0	1	1	2	1	1	1	1	1	2	2	1	1	0	2	1	0	0	2	0	0	0	1	0	0	0	2	0	1	0	0	0
384	1	1	0	0	0	0	2	1	1	2	0	0	0	0	0	0	1	1	1	1	1	1	1	1	1	1	0	1	0	0	2	2	2	0	1	1	1	1	0	0	0	0	0	1	0	0	0	0	1
385	1	1	0	0	0	0	1	1	0	0	2	0	0	0	0	0	2	0	0	0	2	0	0	0	0	0	2	2	0	1	1	2	2	0	1	2	2	0	0	2	0	0	0	0	0	0	0	0	2
386	1	0	0	0	1	1	2	1	1	1	0	0	1	1	1	1	1	1	0	0	1	0	1	0	0	1	1	1	1	0	1	0	0	0	0	2	2	0	0	1	0	2	2	2	1	1	0	0	1
387	1	0	0	0	0	0	2	2	0	0	0	1	2	2	2	0	0	0	0	0	0	0	0	0	0	0	1	1	1	1	0	1	1	2	2	1	1	0	0	0	0	0	0	1	0	0	0	0	1
388	0	2	0	1	0	0	2	2	0	1	0	1	1	0	0	0	1	1	1	1	1	0	0	0	0	0	1	1	1	1	0	0	1	0	1	1	0	0	0	1	0	1	2	2	0	0	0	1	0
389	1	0	0	0	0	0	2	0	1	1	1	0	1	1	1	0	1	1	0	0	1	0	0	0	0	0	1	2	1	1	1	1	0	1	0	2	2	0	0	0	0	0	0	0	0	0	0	0	0
390	0	1	0	0	1	1	2	1	1	2	0	0	0	0	0	0	1	1	0	0	2	1	0	0	0	0	2	2	0	2	1	0	0	1	0	2	2	0	0	1	0	1	1	1	1	1	0	0	2
391	1	2	0	0	0	0	2	1	1	1	0	1	2	2	2	0	0	0	1	1	2	1	0	0	0	0	2	2	0	1	1	0	1	2	1	2	2	0	0	2	0	1	1	1	1	0	0	0	1
392	1	2	0	0	0	0	2	2	0	0	1	0	0	0	0	0	1	1	0	0	2	0	0	0	0	0	1	2	1	1	1	0	1	1	2	1	2	0	0	1	0	0	0	1	0	0	0	0	1
393	1	1	0	0	0	0	1	2	0	0	1	1	2	1	1	1	1	1	1	1	2	0	1	0	0	0	1	2	2	1	2	0	0	0	0	2	1	0	0	0	0	0	0	1	0	1	0	0	1
394	0	1	0	1	0	0	2	2	1	2	0	0	0	0	0	0	1	1	0	0	0	0	0	0	0	0	1	2	0	1	2	0	1	0	1	1	2	1	0	0	0	0	0	2	1	1	0	0	1
395	1	1	0	1	1	1	2	0	1	1	0	0	0	0	0	0	1	1	0	0	1	1	2	1	1	1	1	2	1	1	0	0	2	0	2	1	1	1	0	0	0	1	1	2	1	0	0	0	1
396	1	2	0	2	0	0	2	2	0	0	0	0	1	1	1	0	0	0	0	0	2	0	0	0	0	0	2	0	1	0	1	0	0	1	1	1	1	0	0	1	1	1	0	0	2	0	0	0	0
397	1	1	0	1	0	0	2	1	1	2	0	1	2	2	2	0	1	1	2	1	2	0	0	0	0	0	1	2	1	1	2	0	0	1	1	1	0	0	0	1	0	0	0	0	0	0	0	0	1
398	1	0	1	1	0	0	2	0	1	1	1	0	1	0	0	0	1	1	1	1	1	1	0	0	0	0	0	1	0	1	1	0	0	1	0	2	1	0	0	2	0	0	0	2	0	0	0	0	1
399	1	1	0	0	1	1	2	2	0	0	1	0	2	1	1	0	0	1	1	1	2	0	0	0	0	1	2	0	1	0	1	0	1	0	1	2	1	0	0	1	0	1	1	2	1	0	0	0	1
400	1	0	1	1	0	0	1	1	1	1	1	0	1	1	1	0	1	1	0	1	2	0	1	1	1	1	2	2	1	2	0	0	1	2	1	1	1	0	0	1	0	0	0	1	0	0	0	0	1
401	1	1	0	1	0	0	1	1	0	0	1	0	0	0	0	0	1	1	0	0	2	0	0	0	0	0	1	2	0	1	2	0	1	1	1	1	2	0	0	1	0	0	0	2	0	0	0	0	2
402	1	1	0	0	1	1	1	2	0	0	1	1	1	0	0	0	1	1	1	1	1	0	0	0	0	0	2	2	0	1	2	1	1	0	0	2	2	0	0	0	0	1	2	2	1	1	0	0	2
403	1	1	0	1	0	0	1	1	1	1	2	0	0	0	0	0	1	1	1	1	1	0	0	0	0	0	1	2	1	1	1	1	1	0	1	1	0	0	0	0	0	0	0	0	0	1	0	0	1
404	1	2	1	0	0	1	0	2	0	0	2	0	0	0	0	0	1	2	0	0	2	0	0	0	0	0	2	2	0	2	0	0	1	1	1	2	2	0	0	0	0	1	1	1	1	2	0	0	2
405	1	0	0	0	1	1	1	2	0	0	1	1	2	1	1	0	0	0	2	1	0	1	0	0	0	0	1	2	1	1	2	1	2	0	2	0	0	1	0	0	0	0	1	2	1	1	0	0	0
406	0	0	1	0	1	1	1	1	1	1	1	1	2	1	1	0	1	2	0	0	2	0	0	0	0	0	2	2	1	0	2	0	0	1	1	1	2	0	0	0	1	1	0	1	0	0	0	0	1
407	1	2	0	1	0	0	2	1	1	1	1	0	1	1	1	0	0	0	1	1	2	2	0	0	0	0	2	2	0	2	0	2	2	0	1	1	2	1	0	1	0	0	0	2	0	1	0	0	0
408	1	1	0	1	0	0	2	2	0	1	0	1	1	0	0	0	2	2	1	1	2	1	0	0	0	0	2	2	0	2	1	1	1	0	1	1	1	0	0	0	0	0	0	0	0	0	0	0	1
409	1	1	0	1	1	1	2	1	0	0	0	0	1	0	0	0	1	1	2	2	1	0	0	0	0	0	1	1	2	0	1	0	1	0	1	1	2	1	0	0	0	0	0	0	0	0	0	0	1
410	0	0	0	1	0	0	2	0	2	2	0	0	1	1	1	0	1	1	2	1	2	1	0	0	0	0	2	2	1	2	0	0	1	0	1	1	0	0	0	0	0	0	0	1	0	0	0	0	1
411	1	1	0	0	1	1	1	2	0	1	1	1	1	0	0	0	1	1	1	1	0	0	1	0	0	0	2	2	0	2	1	2	1	1	0	2	2	0	0	2	0	0	0	1	0	1	0	0	0
412	1	2	0	0	0	0	1	2	1	1	0	1	1	0	0	0	2	1	1	0	2	0	1	1	1	2	1	2	1	1	1	1	0	0	0	2	0	1	0	0	0	0	0	1	0	0	0	0	1
413	1	0	0	0	0	0	1	1	1	1	1	1	1	0	0	0	2	2	0	0	1	0	0	0	0	0	2	2	1	1	2	1	1	2	1	1	1	0	1	0	0	0	0	2	0	0	0	0	0
414	1	0	1	1	0	0	2	2	0	1	0	0	0	0	0	0	1	1	0	0	2	0	0	0	0	0	1	1	2	1	0	2	1	0	0	2	1	0	0	1	0	1	0	1	0	0	0	0	2
415	1	1	0	0	0	0	1	0	2	2	0	1	2	1	1	0	1	0	1	1	1	0	0	0	0	1	1	1	0	2	1	2	1	0	0	2	1	0	0	2	0	0	0	2	0	2	0	0	0
416	0	1	0	0	0	0	2	2	0	0	1	0	0	0	0	0	0	0	1	1	0	0	0	0	0	1	2	2	0	1	1	0	1	0	1	1	1	0	0	0	0	0	1	2	0	0	0	1	0
417	1	2	1	0	0	1	2	1	1	1	0	0	1	1	1	0	1	1	0	0	2	0	0	0	0	0	2	2	0	2	1	0	1	1	1	2	0	0	0	0	0	0	0	2	0	0	0	0	1
418	1	2	0	0	0	0	2	2	2	2	0	0	1	0	0	0	0	0	0	0	1	1	0	0	0	0	1	1	2	1	0	1	2	0	1	2	0	0	0	0	0	0	0	2	0	0	0	0	1
419	1	1	1	0	0	1	2	1	1	2	0	1	1	1	1	0	2	2	2	2	2	0	0	0	0	0	1	1	1	1	1	1	1	2	1	1	2	0	0	1	0	0	0	1	0	0	0	0	0
420	1	1	0	1	0	0	1	2	0	2	0	1	1	0	0	0	1	0	1	1	2	1	2	1	1	1	0	1	0	0	1	0	2	0	0	2	1	0	0	1	1	0	0	1	0	0	0	0	0
421	1	0	1	0	0	0	2	2	0	1	0	0	1	1	1	0	1	1	0	0	2	0	0	0	0	0	1	1	1	1	0	0	1	0	0	2	1	1	0	0	0	1	1	1	1	2	0	0	0
422	1	1	0	0	0	0	2	1	0	0	0	0	0	0	0	0	2	1	1	0	2	0	0	0	0	0	2	2	0	1	1	0	0	1	0	2	2	0	0	1	0	0	0	2	0	2	0	0	1
423	0	1	0	0	0	0	2	1	0	0	1	0	0	0	0	0	2	1	2	2	1	1	2	1	1	1	2	2	1	2	1	0	2	0	2	1	1	0	0	2	0	1	0	0	0	1	0	0	1
424	1	1	0	1	0	0	2	2	0	0	0	0	0	0	0	0	2	1	0	0	1	0	0	0	0	0	1	1	1	0	1	0	1	1	1	2	2	0	0	1	0	1	0	1	1	1	0	0	0
425	1	2	0	1	0	0	1	2	0	1	1	0	0	0	0	0	1	1	0	1	2	0	1	0	0	0	1	2	0	1	2	0	1	0	1	1	2	1	0	1	0	1	1	1	1	2	0	1	1
426	1	1	0	0	0	0	1	2	0	0	1	0	0	0	0	0	2	2	0	0	2	0	0	0	0	0	1	0	2	0	0	0	1	0	0	2	1	0	1	0	1	0	2	2	0	1	0	0	0
427	1	1	1	1	0	0	2	0	2	2	0	0	0	0	0	0	2	2	1	1	1	1	0	0	0	0	2	2	0	2	1	2	1	0	1	1	1	0	0	1	0	0	0	2	0	0	0	0	2
428	0	1	0	0	0	0	1	1	1	1	1	0	0	0	0	0	1	0	1	1	2	0	0	0	0	0	2	2	0	1	2	1	1	1	2	0	1	0	0	1	0	2	2	2	1	1	0	0	1
429	1	1	0	0	0	0	2	2	0	0	0	0	0	1	1	0	0	0	0	0	1	0	0	0	0	1	1	1	2	1	0	0	0	1	1	1	2	0	0	1	0	1	1	2	2	2	0	0	2
430	1	0	0	0	0	0	1	2	1	1	0	0	0	0	0	0	1	1	0	0	1	1	1	1	1	1	1	2	0	1	2	0	0	0	0	2	2	1	0	0	0	1	0	0	0	0	0	0	1
431	1	2	1	0	0	0	2	1	0	0	0	1	1	0	1	1	2	0	0	0	1	1	1	1	1	1	1	1	1	1	0	0	1	1	1	1	2	0	0	1	1	0	0	0	1	0	0	0	1
432	0	2	1	1	0	0	2	1	1	1	0	1	1	0	1	1	2	0	1	1	2	0	0	0	0	0	1	1	0	1	1	1	1	0	0	2	1	0	0	0	0	1	1	1	1	2	0	1	2
433	1	2	0	0	1	1	2	1	1	1	0	0	0	0	0	0	1	1	0	0	2	0	1	0	0	0	1	1	1	0	1	0	0	1	0	2	2	1	0	1	0	0	1	2	2	0	0	0	2
434	1	1	0	1	1	1	0	2	0	0	1	1	1	0	0	0	2	0	0	0	2	0	0	0	0	0	1	2	1	1	2	0	2	0	0	2	2	2	0	0	0	0	0	1	0	0	0	2	2
435	0	0	0	1	1	1	1	2	0	0	1	0	1	1	1	0	2	0	1	1	2	0	0	0	0	1	1	2	2	1	1	2	1	0	0	2	1	0	0	0	0	0	1	2	0	1	0	0	2
436	1	0	0	0	0	0	2	1	1	2	0	0	0	0	0	0	1	1	0	0	2	0	1	1	1	1	2	2	0	2	1	1	1	0	0	2	1	0	0	0	0	0	0	0	0	0	0	1	0
437	1	1	0	0	1	1	1	2	0	1	0	1	1	0	0	0	1	1	1	1	1	0	1	0	0	1	2	2	0	2	0	1	2	0	0	2	1	0	1	0	0	0	0	2	0	0	0	0	0
438	1	2	0	1	0	0	1	1	1	1	1	1	1	0	0	0	1	1	2	1	0	0	0	0	0	0	2	2	0	2	0	1	1	1	0	2	0	0	0	0	1	0	0	2	1	0	0	0	1
439	1	0	0	2	1	1	2	1	1	1	1	0	1	1	1	0	1	0	1	1	2	1	1	1	1	1	2	2	0	2	2	1	1	1	2	0	1	0	0	1	0	0	1	2	1	1	0	2	2
440	0	1	0	0	0	0	0	1	1	1	1	0	0	0	0	0	1	0	1	1	2	2	1	1	1	1	1	2	1	1	1	2	2	0	1	1	1	0	0	1	0	0	0	2	0	0	0	0	2
441	1	2	0	1	0	0	1	2	0	0	0	1	1	0	0	0	2	1	1	1	1	0	0	0	0	0	2	2	0	2	1	0	1	0	1	2	1	0	0	1	0	0	0	2	0	0	0	0	2
442	1	1	0	1	0	0	1	2	0	1	0	0	0	0	0	0	2	0	0	0	2	1	0	0	0	0	1	1	1	0	1	2	1	0	0	2	1	0	0	0	0	0	2	2	0	0	0	0	1
443	1	0	0	0	1	1	2	1	1	1	0	0	1	1	1	0	2	1	0	0	2	2	1	1	1	1	1	2	1	1	1	2	1	0	1	1	1	0	0	0	0	0	1	1	0	1	0	0	0
444	1	1	0	0	0	0	2	1	1	1	0	1	2	1	1	0	1	1	1	0	2	0	0	0	0	0	2	2	0	2	1	1	1	0	0	2	1	1	0	0	0	0	0	0	0	1	0	0	1
445	1	1	0	0	1	1	2	1	1	1	0	0	2	0	0	1	1	1	0	0	1	0	0	0	0	0	1	2	1	1	1	1	1	2	1	1	0	0	0	0	0	1	0	1	1	1	0	0	1
446	1	2	1	1	0	0	1	2	0	0	1	0	0	0	0	0	2	1	1	0	2	0	1	0	0	1	1	1	1	1	0	0	0	2	1	1	0	0	0	1	0	0	0	2	0	0	0	0	1
447	1	0	0	0	1	1	2	1	1	1	0	0	1	0	1	1	2	2	1	1	2	0	0	0	0	1	2	2	1	2	0	0	1	1	0	2	2	0	0	1	1	1	1	2	0	0	0	1	2
448	1	1	0	0	0	0	2	2	1	1	0	0	1	1	1	0	1	1	0	0	1	1	0	0	0	0	2	1	1	1	1	1	1	1	2	1	1	0	0	0	0	1	1	2	0	1	0	0	1
449	1	0	0	0	0	0	2	2	0	0	0	0	1	1	1	0	1	1	0	0	1	0	0	0	0	1	1	0	1	0	1	1	1	1	0	2	2	0	1	0	1	0	0	1	0	0	0	0	0
450	1	0	0	0	1	1	2	2	1	1	1	0	1	1	1	0	2	2	0	0	1	1	0	0	0	0	1	1	0	1	1	1	1	0	0	2	2	1	1	0	1	1	1	2	1	1	0	0	1
451	0	1	1	0	0	0	2	2	1	1	1	0	1	1	1	0	1	1	0	0	1	1	0	0	0	0	1	1	1	1	0	2	1	0	0	2	1	0	1	0	1	1	1	2	0	0	0	0	0
452	1	2	0	0	0	0	1	2	0	0	1	1	2	1	2	1	1	2	0	0	2	1	0	0	0	0	2	2	0	1	2	0	0	0	0	2	2	1	0	0	0	1	0	0	1	1	0	0	0
453	1	0	0	0	1	1	2	2	0	0	0	0	1	1	1	0	0	0	0	0	2	0	0	0	0	0	2	2	1	1	2	0	1	1	2	0	2	0	0	2	1	0	0	1	0	0	0	0	0
454	1	1	0	1	0	0	2	2	0	0	0	0	0	0	0	0	1	0	1	0	2	0	1	0	0	0	1	2	0	1	2	1	1	0	0	2	0	0	0	0	0	0	0	2	0	1	0	0	1
455	1	1	0	1	0	0	0	2	0	0	1	0	0	0	0	0	0	0	0	1	1	0	0	0	0	0	2	2	0	2	1	0	1	1	1	2	1	1	0	0	0	0	0	1	0	0	0	0	2
456	1	1	0	1	0	0	2	0	2	2	0	0	1	1	1	0	0	1	0	0	2	0	0	0	0	1	1	1	0	1	0	2	1	0	0	2	1	0	1	0	0	0	0	2	0	0	0	0	0
457	1	1	0	0	0	0	1	2	0	1	1	0	1	1	1	0	1	1	0	0	2	0	0	0	0	0	2	2	0	2	0	0	1	1	1	1	1	0	0	1	0	0	1	1	0	0	0	1	1
458	1	1	0	1	0	0	1	1	1	1	0	1	1	0	1	1	1	0	1	1	2	1	0	0	0	0	2	1	1	1	1	0	0	0	2	1	1	0	0	1	0	1	0	0	0	1	0	0	1
459	1	2	0	0	0	0	1	2	1	1	0	2	2	1	2	1	1	0	0	0	2	1	0	0	0	1	1	2	0	1	1	1	2	1	1	2	2	0	0	1	0	0	0	1	1	1	0	0	1
460	1	2	1	2	0	0	2	0	2	2	0	0	1	1	1	0	1	0	1	1	1	1	0	0	0	1	0	1	1	1	1	0	1	0	0	2	2	0	0	1	0	0	0	2	0	0	0	1	0
461	1	2	0	0	0	0	2	2	0	0	1	0	0	0	0	0	1	0	1	1	1	0	0	0	0	1	0	2	1	0	1	0	0	2	1	1	1	0	0	0	0	1	1	2	0	0	0	0	1
462	1	2	1	2	0	0	0	2	0	0	1	1	2	1	1	1	2	1	0	0	2	0	0	0	0	0	1	2	1	1	2	0	1	0	1	1	0	0	0	0	0	0	0	0	0	0	0	0	1
463	1	1	0	0	1	1	2	0	1	1	0	0	0	0	0	0	1	0	1	1	1	0	0	0	0	0	1	2	0	1	1	0	1	1	2	1	2	1	0	1	0	0	1	2	1	1	0	0	2
464	1	1	1	0	0	1	2	2	0	0	0	0	1	1	1	0	0	0	0	0	0	1	0	0	0	0	2	2	1	2	1	0	1	0	1	1	1	0	0	1	0	0	0	1	0	0	0	0	2
465	1	1	0	0	0	0	2	1	1	2	0	0	0	0	0	0	1	1	0	0	2	0	0	0	0	0	2	2	0	2	0	2	1	0	0	2	1	0	0	0	0	1	1	1	1	0	0	0	1
466	1	1	0	0	0	0	1	1	1	1	0	0	0	0	0	0	1	1	0	0	2	0	0	0	0	0	2	2	0	2	0	1	1	2	2	1	1	0	0	0	0	0	0	2	0	0	0	1	0
467	1	1	0	0	0	1	2	2	0	1	0	0	1	1	1	1	1	1	1	1	0	1	0	0	0	0	1	2	1	1	1	0	0	0	0	2	2	0	0	1	0	0	0	2	0	0	0	0	0
468	1	2	0	0	0	0	2	2	0	1	0	0	0	0	0	0	0	0	1	1	2	0	1	0	0	1	1	1	0	1	1	1	1	0	0	2	1	0	0	2	0	0	0	1	0	1	0	0	0
469	1	0	0	0	1	1	2	1	1	1	0	1	0	0	0	0	2	1	0	0	2	0	0	0	0	0	2	2	0	2	1	1	1	0	0	2	1	0	1	0	1	1	1	2	1	0	0	0	0
470	0	2	0	0	0	0	2	0	2	2	0	1	1	0	0	0	1	1	1	1	1	0	0	0	0	0	1	2	1	1	1	0	1	1	0	2	0	0	0	0	1	0	0	2	0	1	0	0	0
471	1	1	0	1	0	0	2	0	2	2	0	1	2	2	2	0	1	1	0	0	2	0	1	0	0	0	2	2	0	2	1	1	2	0	0	2	1	0	0	1	0	1	1	2	1	0	1	0	1
472	1	0	0	0	0	0	2	2	0	0	1	0	0	0	0	0	2	1	0	0	2	0	0	0	0	0	1	1	1	2	0	1	1	0	0	2	2	0	0	1	1	1	1	2	1	1	0	0	1
473	1	2	1	1	0	0	2	2	1	1	1	0	0	0	0	0	2	0	0	0	2	0	0	0	0	0	1	2	0	1	0	1	2	0	1	1	2	0	0	1	0	0	0	2	0	1	0	0	1
474	1	1	0	0	1	1	1	1	0	0	1	1	1	0	0	0	1	0	1	1	1	1	1	1	1	1	1	2	0	1	0	1	0	1	0	2	2	1	0	1	0	0	0	2	0	0	0	0	0
475	1	0	0	0	0	0	1	2	0	1	1	0	1	1	1	0	1	0	0	0	1	0	0	0	0	0	2	2	0	2	2	0	1	1	1	2	2	0	0	1	0	0	0	2	0	0	0	0	1
476	1	1	0	1	0	0	2	2	0	1	0	0	0	0	0	0	2	1	0	1	2	1	1	1	1	1	2	2	0	2	1	1	1	0	0	2	1	1	1	0	1	0	1	2	0	0	0	0	1
477	1	2	0	0	0	0	0	2	1	1	0	1	1	0	0	0	2	0	0	0	2	0	0	0	0	0	2	2	2	2	0	0	0	1	0	2	1	1	0	0	0	0	1	2	1	1	0	1	2
478	1	1	0	0	1	1	2	2	0	1	0	0	0	0	0	0	1	1	1	1	2	0	0	0	0	0	2	2	0	2	0	0	1	0	1	1	1	0	1	0	1	0	0	2	0	0	0	0	2
479	1	1	0	1	0	0	2	2	0	0	0	0	0	0	0	0	0	0	1	0	1	0	0	0	0	1	1	1	0	1	1	0	1	0	1	2	1	0	0	0	0	1	2	2	0	0	0	0	2
480	1	1	0	0	0	0	1	2	0	0	1	0	1	1	1	0	2	0	0	0	1	1	0	0	0	0	2	2	0	1	2	0	1	0	1	1	2	0	0	1	0	1	1	2	0	2	0	1	2
481	1	1	0	0	1	1	2	1	1	2	0	0	0	0	0	0	2	1	0	0	2	0	1	0	0	0	2	2	0	1	2	0	1	0	1	1	2	1	1	0	1	0	1	2	1	0	0	0	1
482	1	2	0	0	0	0	1	0	2	2	0	1	2	2	2	0	0	0	0	0	1	2	1	1	1	1	0	1	0	1	1	0	1	0	1	1	1	0	0	1	0	1	0	1	0	0	0	0	0
483	1	1	0	0	1	1	0	2	1	1	0	1	1	0	1	1	2	0	1	1	1	0	0	0	0	0	2	2	0	1	1	0	0	1	2	2	2	1	0	0	0	0	0	2	0	0	0	0	0
484	1	1	0	1	0	0	2	2	2	2	0	0	1	1	1	0	2	1	0	0	2	1	0	0	0	0	1	2	0	2	0	1	1	0	1	1	1	0	0	2	0	1	1	1	1	0	0	0	0
485	0	2	0	0	0	0	2	2	0	1	0	1	1	2	2	0	0	0	0	0	2	0	0	0	0	1	2	2	1	1	2	1	0	1	0	2	1	0	0	2	1	0	0	0	0	0	0	0	1
486	1	0	1	1	0	0	1	2	0	0	1	0	1	1	1	1	0	0	1	1	2	0	0	0	0	0	1	1	2	0	0	0	0	0	0	2	0	0	0	0	0	0	0	2	0	0	0	0	0
487	1	2	0	0	0	0	1	2	0	0	2	0	0	0	0	0	0	0	1	0	1	0	0	0	0	0	2	2	0	1	2	1	1	0	0	2	0	0	0	0	0	0	1	2	0	1	0	1	2
488	1	1	1	0	0	0	2	2	0	0	0	1	1	0	1	1	1	1	0	0	2	0	0	0	0	0	1	2	1	1	2	1	1	1	1	2	2	0	1	0	0	0	0	1	0	0	0	0	1
489	1	2	0	0	0	0	1	2	0	0	1	0	1	0	0	0	1	0	1	0	2	1	0	0	0	0	0	1	1	1	0	0	1	1	0	2	1	0	1	0	0	0	0	1	0	0	0	1	1
490	1	2	0	0	0	0	2	2	1	1	0	1	1	1	1	0	1	0	1	1	1	0	1	1	1	2	1	2	1	1	2	0	0	1	0	2	2	0	0	1	0	1	0	0	0	0	0	1	0
491	1	1	0	0	0	0	2	0	2	2	0	0	0	0	0	0	2	1	1	1	1	1	1	1	1	1	1	1	1	1	0	2	2	1	0	2	2	0	0	2	1	1	1	2	1	0	0	1	2
492	1	0	0	1	0	0	2	2	0	0	1	0	1	0	0	0	1	1	1	1	1	0	0	0	0	1	1	1	0	1	0	1	2	0	1	1	2	0	0	2	0	0	0	1	0	1	0	0	1
493	1	1	0	1	0	0	0	2	1	1	0	0	0	0	0	0	1	1	0	1	1	1	0	0	0	0	2	2	1	1	1	0	1	1	1	2	2	0	0	2	0	0	0	0	0	0	1	0	0
494	1	1	0	0	0	0	2	0	1	1	1	0	0	0	0	0	1	1	0	1	1	0	0	0	0	0	0	2	2	1	2	0	1	0	1	1	1	0	0	1	0	0	1	2	1	0	0	0	1
495	1	2	0	0	0	0	2	1	1	1	1	0	0	0	0	0	1	1	1	1	1	0	0	0	0	0	2	2	1	2	0	0	0	2	1	2	1	0	1	0	1	1	0	0	1	1	0	0	1
496	1	0	0	0	1	1	1	1	1	1	1	0	0	0	0	0	1	0	1	1	2	1	0	0	0	0	0	2	2	0	2	1	2	0	1	1	2	1	1	0	1	0	1	2	0	0	0	0	1
497	1	1	0	1	0	0	2	0	2	2	0	2	2	1	1	0	1	0	1	1	2	0	1	0	0	0	2	2	0	2	0	0	1	0	0	2	2	0	0	1	0	0	0	2	0	0	0	0	2
498	1	0	0	2	1	1	1	1	1	1	0	0	1	0	0	1	0	0	0	0	2	0	0	0	0	0	1	1	1	0	1	1	1	0	1	1	2	0	0	1	0	1	1	1	1	0	0	0	0
499	1	1	1	1	0	0	2	2	0	1	0	1	2	1	1	0	0	0	0	0	2	0	0	0	0	1	1	2	1	1	0	0	1	0	1	1	1	0	0	1	0	1	1	1	1	2	0	0	1
500	0	1	0	0	0	0	1	1	1	1	1	0	1	0	0	0	1	1	0	1	2	1	0	0	0	0	0	1	2	0	1	0	1	0	0	2	1	0	0	0	0	1	1	1	1	0	0	0	2
501	1	1	0	0	0	0	1	2	0	0	0	0	0	0	0	0	2	2	2	2	0	1	1	1	1	1	1	1	1	1	0	1	1	1	0	2	1	0	0	1	0	1	1	1	1	2	0	0	1
502	1	2	0	0	0	0	1	2	0	0	1	0	0	0	0	0	2	2	0	0	1	0	0	0	0	0	2	2	0	2	0	1	2	0	0	2	1	0	0	0	0	1	1	1	1	0	0	0	0
503	1	1	0	0	0	0	1	2	0	1	1	1	1	0	0	0	1	0	0	0	1	1	0	0	0	0	2	2	1	1	1	1	2	0	1	2	1	1	1	0	1	0	0	1	0	1	0	1	2
504	1	1	0	0	0	0	1	1	1	1	0	1	0	0	0	0	1	1	1	0	1	0	1	0	0	1	1	1	1	1	0	1	2	0	1	1	1	0	0	0	0	1	1	1	1	0	0	0	1
505	1	2	0	0	0	0	2	1	1	1	0	0	1	1	1	0	0	0	1	1	2	1	1	0	0	0	1	2	1	1	2	0	1	0	1	1	0	0	0	0	0	0	1	2	0	2	0	0	1
506	1	1	0	0	0	0	1	1	1	1	0	1	2	1	2	1	0	0	1	1	2	0	1	0	0	1	2	2	0	2	1	0	1	0	1	1	1	1	0	0	0	1	0	0	2	0	0	1	2
507	1	1	0	0	0	0	2	1	1	1	0	0	0	0	0	0	1	1	0	0	2	0	0	0	0	0	1	1	2	0	1	0	0	2	1	1	1	1	0	0	0	0	0	2	0	1	0	0	0
508	1	2	0	1	0	0	2	2	0	1	0	1	1	1	1	0	1	1	2	2	1	0	0	0	0	0	2	2	0	2	1	1	1	0	0	2	2	0	1	1	0	0	0	2	1	1	0	0	2
509	1	1	0	0	0	0	2	1	1	2	0	0	1	1	1	0	1	0	0	0	1	1	1	1	1	1	1	1	1	1	0	1	1	0	0	2	1	0	0	0	0	0	2	2	0	0	0	0	2
510	1	0	0	0	0	0	2	0	2	2	0	0	1	1	1	1	2	1	1	1	2	0	0	0	0	0	1	2	0	1	0	0	1	0	0	2	1	0	0	0	1	1	0	0	0	0	0	0	0
511	1	2	0	0	0	0	2	0	2	2	0	0	0	0	0	0	0	0	1	1	0	0	2	0	0	0	1	2	2	1	2	0	1	0	1	1	1	1	1	0	0	0	0	2	0	1	0	0	0
512	0	2	0	0	0	0	1	1	1	2	0	1	2	2	2	0	0	0	1	1	1	2	1	1	1	1	2	1	1	1	0	0	1	1	1	1	0	0	0	0	0	1	1	2	0	0	0	0	1
513	1	2	0	0	0	0	2	0	2	2	0	0	0	0	0	0	1	1	1	1	1	0	0	0	0	0	2	2	0	2	0	1	0	1	0	2	1	0	0	1	0	0	1	1	1	0	0	0	0
514	0	1	0	1	0	0	2	2	0	0	0	1	2	1	1	1	0	0	1	1	2	1	1	0	0	1	2	2	0	2	0	0	1	0	1	2	1	0	0	0	1	0	2	2	0	2	0	0	1
515	1	2	0	0	0	0	1	2	0	1	1	0	0	0	0	0	2	0	0	0	2	0	0	0	0	0	1	1	2	0	0	1	0	1	0	2	2	0	0	1	0	1	1	2	0	0	0	0	0
516	1	0	0	0	0	0	1	1	1	1	0	0	0	0	0	0	1	1	1	1	1	1	0	0	0	0	2	2	0	2	0	1	1	0	0	2	0	0	0	0	0	1	1	2	1	1	0	0	0
517	0	2	1	1	0	0	1	0	2	2	0	0	1	1	1	0	1	1	1	1	2	0	0	0	0	0	0	1	2	0	1	2	1	0	1	0	1	0	0	0	0	0	2	2	0	1	0	0	1
518	1	1	0	2	0	0	2	2	0	0	0	0	0	0	0	0	1	1	0	0	1	1	0	0	0	1	1	1	0	1	0	0	0	0	0	2	1	1	0	0	0	0	0	2	0	0	0	0	1
519	1	0	0	0	2	2	2	1	1	2	0	0	1	1	1	0	0	0	1	1	1	0	1	1	1	1	1	1	2	1	0	1	1	2	1	1	0	0	0	0	0	1	1	2	0	0	0	0	0
520	1	2	1	0	0	1	1	1	2	2	0	1	1	0	0	0	0	0	1	1	2	1	0	0	0	0	1	1	1	1	0	2	1	0	1	1	2	0	0	0	0	1	0	1	2	1	0	0	1
521	1	1	0	0	0	0	2	2	0	1	0	0	1	1	1	0	1	1	2	2	1	0	0	0	0	0	1	2	1	1	1	0	0	2	1	1	2	1	0	0	0	1	1	2	1	1	0	0	1
522	1	0	0	0	0	0	2	1	1	1	1	0	1	1	1	0	1	1	1	1	0	0	0	0	0	0	1	2	2	1	1	0	1	1	2	0	2	0	1	0	1	0	0	2	0	0	0	0	0
523	1	1	0	1	1	1	2	2	0	0	0	0	1	1	1	0	0	0	2	1	2	1	1	1	1	1	2	2	1	0	1	2	2	0	1	2	2	0	0	0	1	1	0	1	0	0	0	1	2
524	1	1	1	1	0	0	2	0	2	2	0	0	0	0	0	0	1	1	1	1	2	1	1	0	0	1	2	2	0	2	1	0	1	0	1	1	2	2	0	0	0	0	1	1	1	0	0	0	1
525	1	1	1	1	0	0	1	2	0	1	1	1	1	1	1	0	2	2	2	2	2	0	0	0	0	0	1	2	0	2	1	1	1	0	2	1	1	1	0	0	0	1	0	0	0	0	0	0	1
526	1	0	0	0	0	0	1	2	0	2	0	1	1	0	0	0	2	0	0	0	2	1	1	1	1	1	1	2	1	1	2	0	2	1	2	1	1	0	0	0	0	0	0	1	0	0	0	0	0
527	1	0	0	0	0	0	2	1	1	2	0	1	1	1	1	0	1	1	0	0	2	0	0	0	0	0	2	2	1	0	2	1	1	1	1	1	1	0	0	0	0	1	2	2	0	0	0	1	0
528	1	2	0	0	0	0	2	1	1	1	0	0	2	2	2	1	0	0	0	0	2	0	0	0	0	0	1	1	0	2	1	0	0	0	2	1	2	1	1	0	2	0	0	2	0	0	0	0	2
529	1	1	0	0	1	1	1	1	1	2	1	0	0	0	0	0	1	1	0	0	2	0	0	0	0	0	0	1	2	0	1	1	1	0	1	2	2	0	0	2	0	0	0	2	0	1	0	0	1
530	0	2	1	1	0	0	2	1	1	1	0	0	0	0	0	0	0	0	0	0	1	0	0	0	0	0	1	2	1	1	0	2	2	0	0	2	1	1	0	0	0	0	1	1	1	0	0	1	1
531	0	1	0	0	0	0	1	1	1	2	0	1	1	0	1	1	2	1	1	0	2	1	1	0	0	0	2	2	0	1	0	1	2	1	1	2	2	0	0	1	0	0	0	1	0	0	0	0	1
532	1	2	0	0	0	0	1	1	1	1	1	0	1	1	1	0	1	0	1	0	2	1	0	0	0	0	1	2	0	1	2	0	1	0	1	2	2	0	0	1	0	1	1	2	1	2	0	0	0
533	1	0	0	0	1	1	2	0	2	2	0	1	1	0	0	0	2	0	1	1	2	0	0	0	0	1	1	2	1	1	2	1	1	1	0	2	2	0	0	1	0	0	1	2	1	0	0	0	1
534	1	2	0	0	0	0	2	1	1	2	0	0	0	0	0	0	1	1	0	0	1	0	1	0	0	0	2	2	0	2	1	1	1	0	0	2	0	0	0	0	0	0	0	0	2	1	0	0	2
535	1	1	0	1	0	0	1	2	1	1	0	0	1	1	1	1	2	1	1	0	2	0	0	0	0	0	2	2	0	2	0	0	1	0	1	1	1	1	1	0	0	0	0	2	0	0	0	0	1
536	1	1	0	1	0	0	0	1	1	1	1	1	2	1	2	1	0	0	0	0	2	1	0	0	0	0	1	1	2	0	1	0	0	2	1	1	2	0	0	2	0	0	1	2	1	0	0	0	1
537	1	2	0	0	0	0	1	2	0	0	1	0	2	1	1	0	0	0	0	0	2	1	0	0	0	1	2	2	2	1	1	0	1	1	0	2	0	0	0	0	0	0	0	0	1	0	1	0	1
538	1	1	0	0	1	1	2	2	0	1	0	1	1	0	0	0	1	1	0	0	1	0	0	0	0	0	2	2	0	2	1	0	1	1	1	2	2	0	0	0	0	0	1	2	1	1	0	0	1
539	1	1	0	1	0	0	2	0	2	2	0	1	2	1	1	0	1	1	1	1	1	1	0	0	0	1	1	2	1	1	1	0	1	2	1	2	2	0	0	2	1	1	0	0	1	1	0	0	1
540	1	1	0	1	0	0	2	2	0	0	0	0	1	1	1	0	2	2	1	1	1	1	1	1	1	1	1	1	1	1	0	0	2	0	1	2	2	0	0	2	0	0	0	0	0	0	0	0	1
541	1	0	0	0	0	0	2	1	2	2	0	1	1	1	1	0	2	1	1	1	1	1	0	0	0	0	2	2	1	1	1	0	1	1	0	2	2	0	0	1	1	0	0	2	1	0	0	0	2
542	1	1	0	0	1	1	2	1	0	0	0	1	1	0	0	0	2	0	0	0	2	0	0	0	0	0	2	2	1	1	2	0	0	0	0	2	2	0	0	2	0	1	1	1	1	0	0	0	0
543	1	1	1	1	0	1	2	1	1	1	0	0	0	0	0	0	1	1	2	1	2	1	1	1	1	1	2	2	0	1	1	0	1	1	0	2	0	0	0	0	0	1	1	2	1	0	0	0	1
544	1	2	0	2	0	0	1	1	0	0	1	1	1	1	1	0	1	0	1	1	1	1	1	0	0	0	1	1	1	2	0	0	0	0	0	2	1	1	0	0	0	1	0	1	0	0	0	0	1
545	1	2	0	0	0	0	2	1	1	2	0	1	2	1	1	0	2	2	0	0	1	0	0	0	0	0	0	2	1	1	1	2	1	0	0	2	2	0	0	2	0	0	0	1	0	1	0	0	2
546	1	1	0	0	0	0	2	0	2	2	0	1	1	0	0	0	1	1	1	1	0	0	0	0	0	0	2	2	0	0	1	1	1	0	0	2	2	0	0	1	0	0	1	1	1	0	0	0	1
547	1	2	0	1	0	0	1	2	0	0	1	1	1	1	1	0	0	0	0	0	2	0	0	0	0	0	1	2	2	1	1	0	0	1	0	2	1	0	0	1	0	1	1	2	1	0	0	0	2
548	0	1	0	0	0	0	2	0	1	1	1	0	2	2	2	1	2	0	0	0	2	0	0	0	0	1	1	1	1	2	0	0	2	0	0	2	1	0	0	1	0	0	1	2	0	2	0	0	1
549	1	2	0	0	0	0	2	0	2	2	0	0	0	0	0	0	1	0	1	0	1	1	0	0	0	0	1	2	0	1	1	0	2	0	2	1	2	1	0	1	0	0	0	2	0	2	0	0	2
550	0	1	0	1	1	1	0	2	1	1	0	1	1	0	0	0	1	2	0	0	2	0	0	0	0	0	0	2	1	0	1	2	2	0	0	2	1	0	0	1	0	1	0	1	0	0	0	0	1
551	1	2	1	0	0	0	2	1	1	2	0	0	1	1	1	0	2	2	1	1	2	0	0	0	0	0	2	2	0	1	1	0	1	2	0	2	2	0	0	1	1	0	2	2	0	0	0	0	1
552	0	1	0	0	1	1	2	0	1	1	0	0	1	2	1	0	1	1	2	1	0	0	0	0	0	0	1	2	0	2	0	1	1	2	1	2	1	0	0	0	0	0	0	1	0	0	0	0	1
553	1	1	1	1	0	0	1	2	1	1	0	1	2	1	1	0	2	1	0	0	2	0	0	0	0	1	2	2	0	2	1	0	1	1	0	2	2	0	0	0	0	1	1	2	1	2	0	0	0
554	1	1	0	0	1	1	2	1	0	1	0	1	1	1	1	0	2	0	0	0	2	0	0	0	0	0	1	0	2	0	0	1	1	0	1	1	2	0	1	0	1	0	0	2	0	0	0	0	1
555	1	1	0	0	1	1	0	2	0	0	1	0	1	1	1	0	0	0	0	0	2	0	0	0	0	0	1	2	0	2	0	1	2	0	0	2	2	1	1	0	0	1	1	1	0	0	1	0	0
556	1	0	0	0	2	2	2	0	2	2	0	1	2	1	1	0	2	2	1	1	2	0	0	0	0	0	2	2	0	2	0	1	2	0	1	1	2	1	0	1	0	0	0	1	0	1	0	0	0
557	1	0	0	0	0	0	1	2	0	0	1	0	0	0	0	0	1	1	1	0	1	1	0	0	0	0	2	2	0	2	0	0	0	1	1	1	1	0	0	0	1	0	0	1	0	0	0	0	0
558	0	2	0	0	0	0	2	2	0	0	1	0	1	1	1	0	1	0	1	1	2	1	1	1	1	1	1	2	0	1	0	0	0	2	1	1	1	0	0	1	0	0	1	1	1	0	0	0	1
559	1	0	1	0	0	0	2	0	2	2	0	1	1	1	1	0	2	0	1	0	2	0	0	0	0	0	2	2	0	2	0	0	0	0	1	1	2	0	0	1	0	0	1	2	0	0	0	0	0
560	1	2	0	0	0	0	1	2	0	0	1	0	1	1	1	0	1	0	0	0	2	0	1	0	0	0	0	1	1	1	0	2	2	0	0	2	2	1	1	1	1	0	0	1	0	0	0	0	0
561	1	1	0	0	0	0	2	2	0	1	0	1	1	1	1	0	0	0	0	0	0	1	0	0	0	0	0	1	0	0	1	0	0	1	1	1	2	0	0	1	1	0	1	2	0	1	0	0	0
562	1	1	0	1	0	0	1	2	1	1	0	1	1	1	1	0	1	1	0	0	2	0	1	1	1	2	0	1	2	0	1	0	1	1	0	2	2	1	0	1	0	0	0	2	0	0	0	0	1
563	1	0	0	1	0	0	2	2	0	0	0	1	1	0	0	0	2	2	1	1	1	0	0	0	0	0	1	1	2	0	1	2	2	0	2	0	2	1	0	0	0	0	0	1	0	0	0	1	1
564	1	1	0	1	0	0	2	1	1	1	1	0	0	0	0	0	1	0	1	1	2	0	0	0	0	0	1	1	1	1	0	2	1	0	0	2	2	0	0	2	1	1	1	2	1	0	0	0	1
565	1	2	1	1	0	0	1	1	1	1	0	0	2	1	1	0	0	1	0	0	2	1	2	1	1	1	0	1	2	0	1	1	1	0	0	2	0	0	0	1	0	0	2	2	1	0	0	0	0
566	1	1	0	1	0	0	1	0	2	2	0	0	0	0	0	0	1	0	1	0	1	1	0	0	0	0	2	2	0	2	1	0	0	0	0	2	2	0	0	1	0	2	2	2	0	1	0	0	2
567	1	1	0	0	1	1	2	2	0	1	0	0	0	0	0	0	1	0	1	1	1	0	0	0	0	1	2	2	1	2	0	0	0	0	0	2	0	0	0	0	0	0	0	1	0	0	0	0	1
568	1	2	0	0	0	0	2	2	0	1	0	0	0	0	0	0	1	1	2	1	2	1	0	0	0	0	0	2	1	0	1	1	1	1	0	2	1	0	0	0	0	0	0	1	0	0	0	0	1
569	1	2	0	0	0	0	2	2	0	0	0	0	0	0	0	0	1	0	1	1	2	0	1	0	0	0	2	2	0	1	2	0	0	1	0	2	1	0	1	0	0	0	1	1	0	0	0	0	1
570	1	0	0	0	0	0	1	2	0	1	0	0	0	0	0	0	2	2	0	1	2	0	0	0	0	0	2	2	0	1	0	0	0	1	1	1	2	1	0	0	0	0	1	2	1	0	0	0	0
571	1	0	1	0	0	0	2	2	0	1	1	0	0	0	0	0	2	1	2	1	1	0	0	0	0	1	1	1	0	0	1	1	1	0	1	1	1	0	0	0	0	0	0	1	0	0	0	0	2
572	1	0	0	0	0	0	1	1	1	1	0	1	2	1	2	1	0	0	0	1	1	0	0	0	0	2	2	2	1	1	1	1	1	1	1	1	1	0	0	0	0	0	0	2	0	0	0	1	1
573	1	1	0	1	0	0	2	2	0	0	0	1	1	0	0	0	1	0	1	1	2	0	0	0	0	0	1	1	1	0	1	2	2	0	1	1	1	0	0	1	0	1	1	1	1	1	0	0	0
574	0	1	0	0	0	0	2	0	2	2	0	2	2	0	0	1	2	2	0	0	2	1	0	0	0	0	2	2	0	2	0	1	1	0	0	2	1	1	0	0	0	0	0	2	0	0	0	0	2
575	0	1	0	1	0	0	2	1	1	1	0	0	0	0	0	0	1	1	0	1	2	1	1	1	1	1	1	1	0	1	2	0	0	0	1	2	1	1	0	0	0	0	0	1	0	1	0	1	1
576	1	1	0	0	0	0	2	2	1	1	0	0	1	0	0	1	1	1	1	1	1	0	1	1	1	1	2	2	2	2	0	1	2	0	1	1	0	0	0	1	0	0	1	2	1	1	0	0	0
577	0	2	0	0	0	0	2	0	2	2	0	0	1	1	1	0	1	1	1	1	1	1	1	1	1	1	2	2	0	1	1	0	0	0	1	1	2	0	0	1	0	0	0	2	0	0	1	0	0
578	1	1	1	1	0	0	2	1	1	2	0	0	0	0	0	0	1	1	0	0	2	0	0	0	0	0	0	1	2	0	1	0	1	1	1	2	0	0	0	0	1	0	0	1	0	1	0	0	1
579	1	0	0	0	2	2	2	2	1	2	0	1	1	0	0	0	2	0	1	1	2	1	0	0	0	0	2	2	0	2	1	0	0	1	0	2	2	1	1	0	1	1	1	1	1	1	0	0	2
580	1	1	0	0	0	0	2	1	2	2	0	0	0	0	0	0	0	1	0	0	2	1	1	1	1	1	2	2	0	1	1	1	0	1	1	2	2	0	0	0	1	1	1	2	1	0	0	0	0
581	1	1	0	0	1	1	2	1	1	2	0	0	1	1	1	1	1	1	1	1	2	0	0	0	0	0	0	2	1	1	1	1	0	0	0	2	2	1	0	1	0	1	1	1	0	0	0	0	0
582	1	2	0	0	0	0	2	1	1	1	1	0	2	2	2	0	2	2	1	1	1	0	2	0	0	0	2	2	0	2	0	1	0	1	0	2	1	0	0	2	0	1	1	1	1	2	0	0	0
583	1	2	0	0	0	0	2	1	0	0	0	0	1	0	0	0	1	1	1	1	1	0	0	0	0	0	1	1	1	1	0	2	1	0	0	2	1	0	0	0	0	0	1	1	1	0	0	0	1
584	0	1	0	1	0	0	2	2	0	1	0	0	0	0	0	0	1	1	0	0	1	1	0	0	0	1	2	2	1	2	0	0	0	0	1	1	1	0	0	1	0	0	1	2	1	1	0	0	2
585	1	1	0	1	0	0	2	1	1	1	0	0	1	1	1	0	1	1	0	0	2	0	1	0	0	0	2	2	0	2	0	2	2	0	2	0	1	0	0	1	0	0	0	1	1	0	0	1	2
586	1	1	0	1	0	0	1	1	1	1	0	0	0	0	0	0	0	0	0	1	1	0	0	0	0	1	2	2	0	2	0	1	2	0	1	1	2	0	0	0	0	1	1	1	1	0	0	0	1
587	1	2	0	0	0	0	1	2	0	0	1	1	1	0	0	0	1	1	0	0	2	1	0	0	0	0	2	2	0	2	1	2	1	0	1	1	2	1	1	0	0	0	2	2	0	2	0	1	2
588	0	0	0	0	0	0	1	1	1	1	0	0	0	0	0	0	1	0	0	0	1	0	0	0	0	0	2	2	0	2	1	1	1	0	2	1	1	0	1	0	1	0	1	1	1	0	0	1	0
589	1	2	1	1	0	0	2	1	1	2	0	0	0	0	0	0	0	0	2	1	0	2	1	1	1	1	2	0	1	0	1	0	0	1	2	2	2	1	0	0	0	0	0	1	0	1	0	0	0
590	1	1	1	0	0	0	2	1	0	0	0	1	1	0	0	1	1	1	2	1	2	0	0	0	0	0	1	1	1	2	0	1	1	1	2	1	1	0	0	1	0	0	0	2	0	1	0	0	1
591	0	2	0	0	0	0	2	1	1	1	1	0	0	0	0	0	0	0	1	1	0	0	1	0	0	0	2	2	1	0	2	0	1	2	1	1	1	1	0	0	0	0	0	2	1	1	0	1	2
592	1	0	0	0	0	0	1	2	0	1	1	1	0	0	0	0	0	1	1	1	2	0	0	0	0	0	1	1	2	0	1	1	1	1	1	2	2	0	0	1	0	0	0	1	0	0	0	1	0
593	0	1	0	1	0	0	1	1	0	2	0	0	0	0	0	0	0	0	1	1	2	1	0	0	0	0	1	2	0	2	0	1	0	0	0	2	2	1	0	0	0	1	1	2	1	0	0	0	0
594	1	0	0	1	1	1	2	1	1	2	0	0	1	0	0	1	1	1	1	1	0	1	0	0	0	0	2	2	0	2	1	0	0	0	0	2	2	1	0	0	0	0	0	0	0	0	0	0	1
595	1	1	0	1	0	0	2	2	0	0	0	1	1	0	1	1	1	0	1	1	2	0	0	0	0	0	2	2	1	1	2	0	1	1	1	1	1	0	0	0	0	0	1	2	0	1	0	0	0
596	1	1	0	1	0	0	2	1	1	1	0	0	0	0	0	0	0	0	0	0	2	0	1	0	0	1	2	2	0	1	0	0	0	1	2	2	1	0	0	1	0	1	1	1	1	2	0	0	1
597	1	1	0	0	1	1	1	2	0	0	1	0	0	0	0	0	1	1	0	0	2	1	0	0	0	0	1	1	1	1	1	0	0	0	2	2	2	0	0	2	0	0	0	2	1	0	0	0	2
598	1	2	0	1	0	0	2	1	1	1	0	1	1	0	0	0	0	0	2	1	1	0	1	0	0	0	1	2	1	1	1	1	0	0	1	1	1	0	0	0	1	0	0	1	1	0	0	0	2
599	1	0	0	1	1	1	2	1	1	1	1	1	1	1	1	0	2	1	0	0	2	0	0	0	0	0	2	2	0	1	2	0	0	0	0	2	1	0	1	0	0	1	1	2	1	1	0	0	0
600	0	1	0	0	1	1	2	2	0	0	0	0	1	0	0	0	1	0	1	1	2	1	1	0	0	0	1	1	1	1	1	0	0	0	0	2	1	0	0	1	1	0	0	2	1	1	0	0	0
601	0	0	0	1	1	1	1	0	2	2	0	1	1	0	1	1	1	1	0	0	2	0	1	0	0	0	1	1	2	0	1	1	2	0	1	1	0	0	0	0	0	0	0	2	0	0	0	0	1
602	0	1	0	1	0	0	2	2	0	1	0	1	2	1	1	0	1	1	1	1	1	0	0	0	0	0	2	2	0	2	1	0	2	0	0	2	2	1	0	1	0	0	0	1	0	0	0	0	1
603	1	0	0	0	1	1	2	1	2	2	0	0	1	1	1	0	0	0	0	0	2	1	0	0	0	0	2	2	1	1	1	2	2	0	0	2	2	0	0	1	0	0	0	1	0	0	0	0	2
604	1	1	0	0	0	0	2	1	1	1	0	1	2	2	2	0	0	0	0	1	2	0	0	0	0	1	1	1	2	0	1	0	0	0	1	2	2	0	0	1	0	0	0	1	0	0	0	0	0
605	1	0	1	0	0	0	2	1	1	1	0	0	1	0	0	0	1	1	0	0	2	0	0	0	0	0	1	1	1	1	0	1	1	0	1	1	1	0	0	2	0	1	1	1	1	0	0	0	1
606	1	0	0	0	1	1	2	1	1	1	0	1	1	0	0	0	1	0	1	1	1	0	0	0	0	0	1	2	2	1	1	0	1	1	0	2	1	0	1	0	0	1	0	1	0	0	0	0	0
607	1	0	0	0	1	1	2	0	2	2	0	1	2	1	2	1	1	1	0	0	2	0	0	0	0	0	2	2	0	1	2	0	2	0	2	1	1	1	0	0	0	1	0	1	2	1	0	0	0
608	1	1	1	0	0	1	2	2	0	1	0	0	0	0	0	0	1	1	2	2	1	0	0	0	0	0	0	1	1	0	0	1	1	1	1	2	2	0	0	1	0	0	0	1	0	0	0	0	0
609	1	2	1	2	0	0	2	2	0	0	1	0	1	1	1	0	1	1	1	0	1	0	1	0	0	0	2	2	1	1	1	0	1	0	1	1	2	0	0	1	0	0	0	2	1	0	0	0	0
610	1	0	1	0	0	0	2	0	2	2	0	0	2	2	2	0	1	1	0	0	2	0	0	0	0	0	0	1	1	1	0	0	0	0	0	2	2	0	0	1	0	1	1	2	1	2	0	0	1
611	1	2	0	0	0	0	2	1	1	1	0	0	1	1	1	0	2	0	0	0	2	0	0	0	0	0	1	1	1	1	1	1	2	0	1	1	2	0	0	1	0	0	2	2	0	2	0	1	1
612	1	0	0	0	0	0	2	1	1	1	0	0	0	0	0	0	0	0	2	1	0	1	0	0	0	0	0	1	2	0	1	0	1	0	1	2	2	0	0	2	0	0	0	2	0	0	0	1	1
613	0	1	0	0	1	1	2	1	0	0	0	2	2	0	0	1	2	2	1	1	2	0	0	0	0	0	0	0	1	0	1	1	0	0	1	1	0	0	0	1	0	1	1	2	2	2	0	0	0
614	1	1	0	0	0	0	2	1	1	1	0	0	1	1	1	0	0	0	1	1	1	1	0	0	0	0	2	2	0	2	0	2	2	0	0	2	1	0	0	1	1	1	0	1	0	1	0	1	1
615	1	2	0	0	1	1	2	1	1	1	0	0	1	1	1	0	0	0	0	0	1	0	0	0	0	1	1	1	2	0	1	0	1	0	0	2	1	0	0	0	1	0	0	0	0	0	0	0	1
616	1	0	0	1	1	1	2	2	1	2	0	0	1	1	1	0	0	0	1	1	2	0	0	0	0	0	2	2	1	1	2	0	1	0	0	2	2	0	0	1	0	0	2	2	0	0	0	1	1
617	1	2	0	0	0	0	2	1	1	1	0	0	0	0	0	0	0	0	2	1	0	0	1	0	0	0	1	0	2	0	0	2	1	0	0	2	0	0	0	0	0	1	1	2	2	2	0	0	0
618	1	2	0	0	0	0	1	1	1	1	1	0	0	0	0	0	0	0	1	1	2	0	0	0	0	1	2	2	2	1	1	2	1	0	0	2	1	0	0	2	0	1	1	1	1	1	0	0	1
619	1	1	0	1	0	0	2	1	1	1	0	1	1	0	0	0	1	0	1	1	1	1	0	0	0	0	1	2	0	2	0	0	2	1	1	2	2	1	0	0	0	0	2	2	0	2	0	0	1
620	0	1	0	1	0	0	2	1	1	2	0	0	1	1	1	0	2	0	1	1	2	0	0	0	0	0	2	2	1	2	0	0	1	1	1	1	2	0	0	2	0	0	1	2	1	1	0	0	2
621	1	0	0	1	1	1	1	2	0	1	1	0	0	0	0	0	1	1	1	1	1	1	0	0	0	0	0	1	0	1	1	0	0	0	0	2	1	0	1	0	0	1	1	1	1	0	0	0	1
622	1	1	0	0	1	1	2	1	2	2	0	0	0	0	0	0	2	2	0	0	1	0	0	0	0	1	1	1	2	0	1	0	0	0	0	2	0	0	0	1	0	1	1	1	1	0	0	0	2
623	1	1	0	0	0	0	2	1	1	1	0	0	1	0	0	1	2	0	1	1	2	0	0	0	0	0	2	2	0	1	1	0	1	1	1	1	0	0	0	0	0	1	1	2	1	0	0	0	0
624	0	1	0	0	0	0	1	2	0	1	1	1	2	1	1	0	0	0	1	1	2	0	0	0	0	0	1	1	0	1	0	1	1	0	0	2	1	0	0	0	0	0	0	0	0	0	0	0	0
625	1	1	0	1	1	1	1	1	2	2	0	0	1	1	1	0	1	1	0	0	2	1	2	1	1	1	2	2	1	2	0	2	2	0	1	1	1	0	0	0	0	1	0	0	2	0	0	0	1
626	1	1	0	0	1	1	2	0	2	2	0	1	1	0	0	0	1	0	0	0	2	0	0	0	0	0	2	2	0	2	1	0	1	0	1	1	2	1	0	1	0	0	0	1	0	0	0	0	1
627	1	2	0	0	0	0	2	2	0	1	0	1	1	0	0	0	1	0	1	1	2	0	0	0	0	1	2	2	0	2	1	0	1	1	0	2	1	0	0	0	0	0	0	2	0	0	0	0	0
628	1	0	0	0	0	0	2	1	1	1	0	1	1	0	0	0	1	1	0	0	0	1	0	0	0	1	2	2	0	1	0	1	0	1	0	2	2	0	0	2	0	0	2	2	0	0	0	2	2
629	0	1	0	0	0	0	2	1	1	1	0	1	1	0	0	0	2	2	1	1	2	0	0	0	0	0	2	2	0	2	1	1	1	0	0	2	1	0	0	2	0	0	0	2	1	1	0	0	1
630	0	1	0	1	0	0	2	1	2	2	0	1	1	0	0	0	2	2	0	0	1	1	0	0	0	0	1	1	2	0	0	1	1	0	0	2	2	1	1	0	1	0	1	2	0	0	0	0	1
631	1	0	0	0	0	0	1	2	0	0	2	0	0	0	0	0	1	1	1	1	2	2	1	1	1	1	2	2	0	1	2	1	0	0	1	1	2	0	0	1	1	1	1	1	0	0	0	0	1
632	1	0	0	0	0	0	1	1	1	1	1	1	1	0	0	0	0	0	0	0	2	0	0	0	0	1	2	2	0	1	2	0	1	0	0	2	1	0	0	2	0	0	1	1	1	0	0	0	2
633	1	1	0	0	0	0	2	1	0	0	0	0	0	0	0	0	1	1	1	1	1	0	0	0	0	0	1	2	0	2	0	1	1	0	1	2	1	0	0	0	0	0	0	2	0	0	0	0	0
634	1	2	1	0	0	0	2	0	1	1	1	0	2	2	2	1	2	2	0	0	2	0	0	0	0	0	2	2	1	1	1	1	1	1	0	2	2	0	0	1	0	0	0	1	0	0	0	0	0
635	1	2	1	1	0	0	2	1	1	2	0	0	2	2	2	1	0	0	0	0	2	1	1	1	1	1	0	1	1	0	0	1	2	0	1	1	1	0	0	1	1	0	0	1	0	1	0	0	0
636	1	2	0	0	0	0	2	1	2	2	0	0	0	0	0	0	1	1	1	0	2	0	0	0	0	0	1	2	1	1	1	0	0	0	1	1	0	0	0	0	0	1	1	1	1	0	0	0	0
637	1	1	0	1	0	0	2	1	0	0	1	1	1	0	1	1	2	0	0	0	1	0	0	0	0	0	2	2	0	2	1	0	1	0	1	1	1	0	0	2	0	1	1	1	1	0	0	1	2
638	1	1	0	1	0	0	1	2	0	0	1	0	1	1	1	0	2	1	1	0	2	0	0	0	0	0	1	1	2	1	0	0	1	1	1	2	0	0	0	1	0	0	0	1	0	0	0	0	1
639	1	2	0	2	0	0	1	1	1	1	1	0	0	0	0	0	1	1	1	1	2	0	0	0	0	0	2	2	1	1	2	0	0	0	1	1	1	0	0	2	1	1	1	1	0	0	0	1	2
640	1	1	1	1	0	0	1	1	1	1	1	0	1	1	1	0	2	2	0	0	2	0	0	0	0	0	2	2	0	1	1	1	0	0	0	2	2	0	1	0	1	0	1	2	2	0	0	0	0
641	1	2	0	0	1	1	0	2	0	0	2	0	1	1	1	0	2	1	0	0	1	0	1	0	0	0	1	1	2	0	0	0	1	1	0	2	2	0	0	0	0	1	1	2	0	0	0	0	0
642	0	1	0	0	0	0	2	2	0	1	0	0	0	0	0	0	1	0	0	0	2	0	1	1	1	1	1	2	0	2	1	1	2	0	1	2	2	0	0	1	0	0	0	2	0	2	0	0	1
643	1	1	0	1	0	0	1	1	2	2	0	0	0	0	0	0	1	0	1	1	2	0	0	0	0	0	1	1	2	0	1	1	0	0	0	2	1	0	0	0	0	0	0	1	1	1	0	0	1
644	0	0	0	1	1	1	2	2	0	1	1	1	2	1	1	0	0	0	1	1	0	0	0	0	0	1	1	1	2	0	1	0	0	2	0	2	0	0	0	0	0	1	1	2	1	0	0	0	0
645	0	0	0	1	1	1	1	2	0	1	1	0	0	0	0	0	1	1	1	1	1	0	0	0	0	0	2	2	0	2	1	0	1	0	1	1	1	0	0	0	0	0	0	2	0	0	0	0	0
646	1	1	0	0	0	0	1	1	0	0	1	2	2	2	2	0	0	0	1	1	2	0	1	0	0	0	1	2	1	1	1	0	1	1	1	2	2	0	1	1	0	0	0	1	0	0	0	0	1
647	1	1	0	0	0	0	2	1	1	1	0	1	1	0	1	1	1	0	0	0	2	0	1	0	0	1	2	2	1	1	1	0	1	0	0	2	1	0	0	1	0	0	2	2	1	1	0	0	2
648	1	2	1	1	0	0	1	2	1	1	0	0	1	1	1	0	2	0	0	0	2	0	0	0	0	0	0	2	2	0	2	2	1	0	1	1	1	1	0	0	0	0	1	2	1	0	0	0	0
649	1	1	0	0	0	0	1	2	0	0	2	1	0	0	0	0	0	0	1	2	1	0	1	1	1	1	2	2	1	1	1	0	1	0	1	1	1	0	0	0	0	0	0	0	0	0	0	0	0
650	0	1	0	0	1	1	2	2	0	1	0	0	1	0	0	0	1	0	1	1	2	0	0	0	0	1	1	2	1	1	1	1	2	0	1	1	2	0	0	2	0	2	2	2	1	1	1	0	0
651	1	1	0	1	0	0	2	2	0	0	0	0	1	0	0	0	2	0	1	1	2	0	0	0	0	0	0	1	0	0	2	1	1	0	1	1	1	0	0	0	0	0	1	2	1	1	0	0	0
652	1	0	0	0	0	0	0	1	1	1	1	0	0	0	0	0	2	0	1	1	1	0	0	0	0	0	2	2	0	2	0	2	2	1	0	2	2	1	0	0	0	0	1	2	0	1	0	0	0
653	1	0	0	2	1	1	2	1	0	0	0	0	1	0	0	1	2	0	0	1	2	2	1	1	1	1	2	2	0	2	1	0	1	1	2	0	1	0	0	0	0	1	1	2	1	0	0	0	1
654	1	1	0	0	0	0	1	1	1	1	1	0	0	0	0	0	1	1	2	2	1	0	0	0	0	1	2	2	0	1	1	1	1	0	1	2	0	0	0	0	0	0	1	1	1	0	1	0	0
655	1	2	0	0	0	0	2	2	0	1	0	0	0	0	0	0	1	0	1	1	2	0	1	0	0	1	2	2	0	1	1	1	0	1	0	2	2	1	0	0	0	1	1	2	1	1	0	0	0
656	1	2	0	0	0	0	2	2	0	1	0	0	1	0	0	1	1	0	0	0	2	0	0	0	0	0	1	2	1	1	2	1	2	0	1	1	1	0	1	0	0	1	0	0	0	1	0	0	0
657	1	1	1	0	0	1	2	0	1	1	0	0	1	1	1	0	0	0	1	1	2	0	0	0	0	1	2	2	0	2	0	1	1	1	1	2	0	0	0	0	0	0	0	2	0	0	0	0	1
658	1	1	0	0	0	0	1	1	0	0	1	0	2	1	1	0	0	0	0	0	2	0	0	0	0	0	1	1	2	0	1	0	1	1	2	0	1	0	0	1	1	0	0	2	1	1	0	0	1
659	1	2	1	1	0	0	2	2	0	1	0	1	1	0	0	0	1	0	2	2	1	0	0	0	0	0	0	2	2	1	2	1	1	1	0	2	2	0	0	2	1	0	0	1	0	0	0	0	2
660	1	0	0	0	0	0	2	1	0	1	0	1	1	1	1	0	1	1	0	1	2	0	0	0	0	0	2	2	0	2	0	2	2	0	0	2	1	0	0	0	1	0	0	1	0	0	0	0	2
661	1	0	0	0	1	1	1	2	0	0	1	1	1	0	0	0	2	1	0	0	2	0	0	0	0	1	2	2	0	2	0	2	1	0	0	2	2	1	1	1	1	0	1	1	1	0	0	0	0
662	1	1	0	0	1	1	1	1	0	0	1	0	0	0	0	0	1	0	1	1	2	0	0	0	0	0	1	1	1	1	0	0	1	1	1	2	1	0	0	2	0	0	1	1	1	0	0	0	0
663	1	1	1	0	0	1	2	0	2	2	0	0	0	0	0	0	2	2	1	1	2	0	0	0	0	0	2	2	1	2	1	0	0	1	1	1	2	0	0	0	0	0	1	2	0	2	0	0	1
664	1	0	0	1	0	0	1	2	0	0	0	0	0	0	0	0	0	0	0	0	2	0	0	0	0	0	1	2	1	1	2	0	2	0	0	2	1	0	0	0	1	0	0	1	0	1	0	0	0
665	1	1	0	0	0	0	2	1	1	2	0	0	0	0	0	0	1	0	1	1	2	1	1	0	0	0	2	2	1	1	2	1	2	1	2	2	0	0	0	0	1	0	0	2	0	0	0	0	1
666	1	1	0	0	1	1	1	1	1	1	0	0	1	0	0	1	1	1	2	1	2	0	0	0	0	0	1	1	1	2	0	0	0	1	1	1	2	0	0	0	1	0	0	2	0	0	0	1	0
667	0	1	0	0	0	0	2	1	0	0	0	1	1	1	1	0	0	0	1	1	1	1	1	0	0	1	1	1	1	1	0	0	0	0	0	2	0	1	0	0	0	0	0	2	1	1	1	0	0
668	1	0	0	1	0	0	2	2	0	1	0	0	0	0	0	0	2	2	0	0	2	0	1	0	0	1	0	1	0	0	1	0	1	0	1	1	0	0	0	0	0	1	1	1	1	1	0	0	1
669	0	0	0	0	1	1	2	2	0	0	0	0	1	1	1	0	1	0	0	0	2	0	1	0	0	1	2	2	0	2	1	1	1	0	0	2	1	0	0	1	1	0	1	2	1	0	0	2	2
670	0	2	0	1	0	0	2	0	2	2	0	0	0	0	0	0	0	0	1	2	1	0	1	0	0	0	0	1	1	1	0	1	1	0	2	1	2	0	0	1	0	0	1	2	2	0	0	1	2
671	1	2	0	0	0	0	0	2	0	0	1	1	1	0	0	0	0	0	0	0	2	0	0	0	0	0	1	1	1	1	0	0	2	0	0	2	1	0	0	0	0	0	1	2	0	1	0	0	0
672	1	0	0	1	0	0	2	2	0	1	0	0	1	1	1	0	1	0	1	1	2	0	0	0	0	1	2	2	0	1	1	1	1	1	0	2	1	0	0	0	0	1	0	0	2	0	0	0	1
673	1	0	0	0	2	2	1	2	0	0	1	0	0	0	0	0	2	1	0	0	1	1	1	1	1	1	1	2	0	2	0	0	1	1	0	2	1	0	0	0	0	1	0	1	0	0	0	1	0
674	1	0	0	1	0	0	0	2	0	0	1	1	1	0	0	0	0	0	0	0	1	1	0	0	0	0	1	1	2	1	0	2	2	0	1	1	2	1	1	0	0	2	2	2	1	1	0	0	1
675	0	2	0	0	0	0	1	0	2	2	0	0	1	1	1	0	1	1	1	1	1	0	0	0	0	1	2	2	1	0	1	1	0	0	0	2	1	0	0	1	1	0	0	1	0	0	0	0	1
676	1	0	0	0	2	2	1	1	1	1	1	0	2	2	2	1	2	0	0	0	2	0	0	0	0	0	1	2	0	1	1	0	1	0	1	1	2	1	1	1	1	0	0	2	0	0	0	0	1
677	0	1	0	0	0	0	2	2	0	1	0	0	1	1	1	0	2	1	0	0	2	0	0	0	0	0	2	2	0	2	0	0	1	1	0	2	2	1	1	1	0	0	1	2	0	0	0	1	2
678	1	1	0	1	0	0	2	0	2	2	0	1	1	0	0	0	2	2	1	1	2	1	0	0	0	0	0	1	0	0	1	1	1	0	1	2	0	0	0	0	0	1	1	1	1	0	0	0	1
679	1	1	0	0	1	1	2	1	1	1	1	0	1	0	1	1	1	1	1	1	1	1	0	0	0	0	2	2	0	2	1	2	1	0	1	1	1	0	0	2	0	0	2	2	0	2	0	0	1
680	1	2	0	1	0	0	1	1	1	2	0	0	1	0	0	0	0	0	0	0	1	1	0	0	0	0	1	2	2	1	1	2	1	0	1	1	2	0	0	1	0	0	0	2	0	2	0	0	2
681	1	1	0	1	0	0	1	2	0	1	0	0	0	0	0	0	1	0	0	0	2	1	0	0	0	0	2	2	0	2	1	1	2	0	0	2	0	0	0	0	0	0	0	1	0	0	0	0	0
682	1	1	0	0	1	1	2	2	0	1	1	0	0	0	0	0	1	1	0	1	2	0	2	0	0	1	0	1	1	1	1	0	2	0	0	2	1	0	0	0	0	0	0	2	0	0	0	0	2
683	1	2	0	0	0	0	1	2	0	0	1	0	0	0	0	0	2	2	1	1	2	0	0	0	0	0	2	2	0	2	0	0	0	1	1	1	0	0	1	0	0	1	1	1	1	1	0	0	1
684	1	1	0	0	0	0	2	1	1	1	1	0	0	0	0	0	1	1	0	0	2	1	0	0	0	0	1	1	0	1	1	0	1	0	0	2	1	0	0	1	0	1	0	0	1	1	0	0	1
685	1	0	1	0	0	0	2	2	0	1	0	0	0	0	0	0	1	0	0	0	1	0	0	0	0	0	1	1	0	1	0	1	1	0	1	2	2	0	0	2	1	1	0	1	1	1	0	0	0
686	1	1	0	0	1	1	2	1	1	1	0	0	1	1	1	0	0	0	1	1	2	0	0	0	0	1	2	2	1	2	0	0	1	1	1	1	1	0	0	1	0	0	1	1	1	0	0	0	1
687	0	0	0	0	2	2	1	1	1	2	0	0	1	1	1	0	1	0	1	1	2	1	0	0	0	0	2	2	1	1	2	2	1	0	1	1	0	0	0	1	0	1	0	1	0	0	0	0	1
688	1	2	0	0	0	0	1	1	1	1	1	0	1	1	1	0	1	1	0	0	1	1	0	0	0	0	2	2	0	2	0	0	0	1	2	2	1	0	0	0	0	0	0	2	0	0	0	0	0
689	1	0	0	0	0	0	1	2	0	0	1	0	1	1	1	0	1	1	0	0	2	0	0	0	0	0	2	2	1	2	1	0	0	0	0	2	2	0	0	1	0	0	0	2	0	1	0	0	0
690	0	0	0	1	0	0	1	2	0	0	1	1	2	2	2	0	1	0	1	2	1	0	0	0	0	0	2	2	0	2	0	2	1	0	0	2	0	0	0	0	0	0	0	2	0	0	0	0	1
691	1	2	0	0	0	0	1	2	0	0	1	0	0	0	0	0	0	0	2	1	0	0	1	0	0	0	1	1	1	1	0	0	0	0	0	1	0	0	0	0	0	0	2	2	0	0	0	1	1
692	1	0	0	0	0	0	2	1	0	0	0	0	0	0	0	0	1	0	1	1	2	0	0	0	0	1	1	1	2	0	1	1	1	0	0	2	1	0	0	0	0	0	0	1	0	1	0	0	1
693	1	2	0	0	0	0	2	2	0	0	0	0	1	1	1	0	1	0	0	0	2	0	0	0	0	1	0	1	0	0	2	1	1	1	0	2	1	0	0	1	0	0	0	2	1	1	0	0	2
694	1	1	0	0	1	1	1	1	1	1	1	1	1	0	0	0	1	1	1	1	2	0	0	0	0	0	0	1	0	0	2	1	0	0	1	1	1	0	0	0	1	0	0	1	0	0	0	0	2
695	1	2	0	0	0	0	1	2	0	0	1	2	2	2	2	0	1	1	2	2	1	0	0	0	0	0	1	1	1	1	0	0	1	0	1	1	1	1	0	0	0	1	1	1	1	0	0	1	1
696	1	1	0	0	1	1	2	0	2	2	0	0	0	0	0	0	1	1	0	0	2	0	0	0	0	0	2	2	0	1	1	1	2	0	1	1	1	0	1	0	0	0	1	2	1	1	0	1	2
697	1	0	0	0	2	2	1	1	1	1	1	0	1	1	0	0	1	1	0	1	1	0	0	0	0	0	2	2	0	2	0	0	0	0	0	2	1	0	0	1	0	0	0	1	0	1	0	1	1
698	1	1	0	0	0	0	2	2	0	1	1	0	1	0	0	0	1	0	1	1	2	0	0	0	0	0	1	1	1	1	1	0	1	0	1	1	1	0	0	0	0	0	0	2	0	0	0	0	0
699	1	2	0	0	0	0	1	1	1	1	1	0	1	1	1	0	1	1	2	2	1	0	1	0	0	0	1	2	0	1	0	1	1	0	0	2	1	0	0	0	0	1	1	2	1	1	0	0	1
700	1	1	0	0	0	0	2	1	1	1	0	0	1	1	1	0	1	0	0	0	1	0	1	0	0	0	2	2	0	1	2	1	2	0	1	1	1	0	0	1	0	2	2	2	1	1	0	0	0
701	1	0	1	1	0	0	2	1	1	1	0	1	1	0	0	0	0	0	1	1	2	0	0	0	0	0	0	1	2	0	1	0	2	0	1	2	2	0	0	1	0	1	1	2	1	0	0	0	1
702	1	2	0	0	1	1	2	2	0	1	0	1	2	1	1	0	2	2	1	1	2	0	0	0	0	0	2	2	0	1	0	2	2	0	2	1	0	0	0	0	0	1	1	1	1	0	0	0	0
703	1	2	0	1	0	0	0	2	0	0	1	0	1	1	1	0	0	0	0	0	2	1	1	0	0	0	2	2	0	1	2	1	1	0	1	1	2	0	1	0	0	0	0	1	0	0	1	0	0
704	1	1	0	0	0	0	1	1	1	1	0	0	1	1	1	1	2	2	2	2	0	0	0	0	0	0	2	2	0	2	0	1	1	0	2	2	1	0	0	2	1	1	1	1	1	0	0	1	1
705	1	1	0	1	0	0	2	1	1	2	0	0	1	1	1	0	2	1	0	0	2	0	1	1	1	2	1	2	1	1	0	0	2	0	0	2	1	0	0	0	0	0	0	2	0	0	0	0	1
706	1	0	0	0	0	0	1	2	0	0	1	0	1	1	1	0	1	1	1	1	1	1	1	1	1	1	1	2	0	1	0	1	0	2	1	2	2	0	0	1	0	1	1	2	1	2	0	0	1
707	1	1	0	0	0	0	2	2	0	1	0	1	1	1	1	0	1	1	1	1	2	0	0	0	0	0	2	2	1	2	1	0	1	2	1	1	1	0	0	1	0	2	2	2	1	1	0	0	0
708	0	1	0	1	0	0	1	2	0	1	0	0	0	0	0	0	0	0	0	1	1	0	0	0	0	0	1	1	1	1	0	0	1	0	1	1	2	0	0	1	0	1	0	0	0	0	0	0	0
709	1	0	0	0	0	0	1	2	0	0	1	1	1	0	0	0	1	1	1	1	1	1	0	0	0	0	1	1	2	0	1	1	1	0	1	1	1	0	0	0	0	2	2	2	1	1	0	0	1
710	0	0	0	0	0	0	2	2	0	0	0	0	0	0	0	0	2	0	1	1	1	0	0	0	0	1	2	2	0	2	1	1	1	0	1	1	2	0	0	1	1	1	1	1	1	2	0	0	0
711	1	0	0	1	1	1	2	0	2	2	0	0	1	1	1	1	1	1	1	0	1	1	0	0	0	0	2	2	0	1	0	0	0	0	0	2	0	0	0	0	0	0	1	1	1	0	0	1	2
712	1	1	0	0	0	0	2	1	0	0	0	0	1	1	1	0	1	1	1	1	1	0	0	0	0	0	2	2	1	2	0	1	2	1	1	2	2	0	0	1	0	0	1	2	2	0	0	1	2
713	1	2	0	0	0	0	2	2	0	1	0	0	0	0	0	0	1	1	0	1	1	1	1	1	1	1	1	1	2	0	1	1	1	0	1	2	2	1	0	1	0	1	2	2	0	0	0	1	1
714	1	0	0	0	0	0	1	2	0	1	0	1	1	0	0	0	1	0	1	1	2	1	0	0	0	0	1	1	1	1	0	0	1	0	0	2	0	0	0	0	0	0	0	2	0	0	0	1	2
715	1	0	0	1	0	0	1	1	1	1	1	0	1	0	0	0	1	1	1	0	0	0	0	0	0	0	2	2	1	1	2	0	0	0	0	2	1	0	0	0	1	2	2	2	1	1	0	0	1
716	1	1	0	2	0	0	1	1	1	2	0	2	2	0	0	1	2	2	0	0	1	1	0	0	0	0	0	1	0	0	2	0	1	1	0	2	1	0	0	0	0	0	0	0	0	1	0	0	1
717	1	2	0	1	0	0	1	1	1	1	1	0	2	2	2	1	2	1	1	0	2	1	1	1	1	1	2	2	1	2	1	1	0	1	0	2	1	0	0	0	0	1	1	1	0	1	0	0	0
718	1	0	0	0	2	2	1	1	0	0	1	0	0	0	0	0	0	0	0	0	2	0	0	0	0	0	1	1	2	1	0	0	0	1	0	2	2	0	1	0	0	0	1	1	1	1	0	0	0
719	1	1	0	1	0	0	1	2	0	0	0	0	1	1	1	0	0	0	1	1	2	0	0	0	0	0	2	2	0	2	1	0	1	1	1	2	1	1	0	0	0	0	0	1	0	0	0	0	2
720	1	0	0	0	2	2	2	2	1	1	0	0	0	0	0	0	1	1	1	0	1	1	0	0	0	0	1	1	2	0	1	1	2	0	1	2	0	0	0	0	0	0	0	2	1	1	0	0	1
721	0	1	0	0	0	0	1	2	0	0	1	1	1	1	1	0	1	1	1	1	1	0	1	0	0	1	2	2	0	2	0	1	1	1	1	2	1	0	0	0	0	0	0	2	0	0	0	0	2
722	1	0	0	0	2	2	2	1	1	1	0	0	1	1	1	0	1	1	0	0	2	2	1	1	1	1	2	2	0	2	2	0	0	1	0	2	2	0	1	1	0	1	0	0	0	0	0	0	0
723	1	1	0	1	0	0	2	1	1	2	0	0	0	0	0	0	0	0	1	2	1	0	0	0	0	0	2	2	0	2	1	1	1	1	0	2	2	0	0	1	0	2	2	2	1	1	0	0	1
724	1	1	1	1	1	1	1	1	2	2	0	0	1	1	1	0	1	1	0	1	1	1	1	1	1	1	2	2	1	1	1	0	1	0	1	1	2	0	0	2	1	0	0	1	0	0	0	0	0
725	1	2	0	0	0	0	1	1	0	0	1	1	1	0	0	0	0	1	1	1	2	0	0	0	0	1	2	2	1	2	1	0	1	0	1	2	0	1	0	0	0	0	1	2	1	0	0	1	2
726	1	2	0	1	0	0	2	1	1	1	0	0	1	0	0	0	1	0	1	1	1	0	1	0	0	0	1	2	1	1	0	1	2	0	1	1	2	1	0	1	0	0	0	1	0	0	0	1	1
727	1	1	0	0	0	0	2	0	2	2	0	1	1	0	0	0	2	2	2	2	0	0	0	0	0	0	2	2	0	2	0	0	1	1	2	1	2	0	0	2	0	0	0	2	0	0	0	0	1
728	0	1	0	0	1	1	1	1	1	1	1	0	0	0	0	0	0	0	0	1	1	0	0	0	0	0	2	2	0	2	1	0	1	0	0	2	2	0	0	2	0	0	0	2	1	1	0	1	0
729	1	0	0	0	0	0	2	1	0	1	0	0	0	0	0	0	1	0	1	1	2	0	1	0	0	0	1	1	1	1	0	0	1	2	2	2	1	0	0	1	0	0	1	2	1	0	0	0	1
730	1	0	1	1	0	0	1	2	0	0	1	0	0	0	0	0	0	0	0	0	2	0	0	0	0	1	1	2	0	2	0	1	0	2	1	2	2	0	0	2	0	1	1	1	1	2	0	0	1
731	1	2	0	1	0	0	1	2	0	0	1	1	1	1	1	0	0	0	1	0	1	1	1	0	0	0	2	2	0	2	0	0	0	0	0	2	1	0	0	0	0	0	0	2	1	0	0	1	1
732	1	0	0	0	0	0	2	2	0	0	0	0	0	0	0	0	2	1	0	0	2	0	1	0	0	0	0	2	1	0	1	0	1	0	0	2	0	0	0	0	0	0	0	2	0	0	0	0	1
733	1	2	0	0	0	0	2	1	0	1	0	0	0	0	0	0	1	0	1	1	1	1	0	0	0	1	2	2	1	2	0	0	1	0	0	2	2	1	1	1	0	0	0	2	0	0	0	0	0
734	1	2	0	0	0	0	1	2	0	0	1	0	0	0	0	0	1	1	0	0	2	0	1	1	1	2	1	2	0	2	1	0	1	1	1	1	2	0	0	1	1	2	1	2	1	0	0	0	1
735	1	2	0	0	0	0	2	0	2	2	0	0	1	0	1	1	1	2	0	0	2	0	0	0	0	0	1	1	1	1	1	0	1	0	1	1	2	0	0	0	0	0	0	1	0	0	0	0	1
736	1	0	0	0	0	0	1	1	1	2	0	1	2	1	1	0	2	2	1	1	2	0	0	0	0	0	2	2	2	1	1	0	0	0	2	1	1	0	0	0	0	0	1	2	2	0	0	0	1
737	1	1	0	0	0	0	2	1	2	2	0	1	1	0	0	0	2	1	0	0	2	0	0	0	0	0	2	2	0	2	1	1	0	0	0	2	1	0	0	0	0	1	1	2	2	0	0	0	2
738	1	1	0	1	0	0	2	1	1	1	0	0	0	0	0	0	0	0	0	0	2	1	1	1	1	2	1	2	2	1	2	0	0	2	1	1	2	0	1	0	0	0	0	1	0	0	0	0	1
739	1	2	0	0	0	0	2	2	0	1	1	0	1	1	1	0	1	1	0	0	2	0	1	1	1	2	2	2	0	1	2	1	1	0	1	2	1	0	1	0	1	1	1	2	1	1	0	0	2
740	0	1	0	1	0	0	2	2	1	1	1	0	0	0	0	0	0	0	1	1	2	0	0	0	0	0	1	2	0	2	1	0	0	0	0	2	1	0	0	0	0	1	1	2	0	0	0	0	1
741	1	0	0	0	0	0	0	1	1	1	1	0	2	1	1	0	0	0	1	1	1	0	0	0	0	0	2	2	0	2	1	1	1	0	1	1	2	1	0	0	0	0	0	2	1	1	0	0	1
742	1	0	0	0	0	0	2	1	1	2	0	1	1	1	1	0	2	2	1	1	2	0	0	0	0	0	1	2	1	1	1	2	2	0	2	0	2	0	0	0	0	1	1	2	1	1	0	0	2
743	1	2	0	0	0	0	2	2	0	1	0	0	1	2	1	0	0	0	0	0	1	0	0	0	0	0	1	1	1	1	0	0	2	0	1	1	2	1	0	1	0	0	1	1	1	0	0	0	2
744	0	2	1	1	0	0	1	2	0	1	1	1	1	0	0	0	1	0	1	1	2	0	0	0	0	0	2	2	0	0	0	0	0	0	0	2	1	0	0	1	0	0	0	1	0	0	0	0	0
745	1	2	0	0	0	0	2	2	0	1	0	1	1	1	1	0	2	2	1	1	2	0	2	0	0	1	2	2	0	0	1	0	1	1	0	2	1	1	0	0	0	0	1	2	0	0	0	0	0
746	0	0	0	0	1	1	2	2	0	1	0	0	0	0	0	0	2	1	1	1	2	0	0	0	0	0	2	2	1	2	0	1	1	1	1	1	2	1	0	1	0	0	0	0	0	0	0	0	0
747	0	0	0	0	2	2	0	2	1	1	0	0	0	0	0	0	2	0	0	0	2	0	0	0	0	0	2	2	0	2	0	0	1	1	1	2	2	0	0	2	1	1	1	1	1	1	0	2	2
748	1	2	1	2	0	0	2	2	0	1	0	1	1	1	1	0	1	1	0	0	2	1	0	0	0	0	1	1	2	1	0	0	0	1	0	2	1	0	0	0	0	1	1	2	1	1	0	0	0
749	0	1	0	0	0	0	1	2	0	0	1	0	0	0	0	0	1	1	0	0	2	0	0	0	0	0	0	2	0	1	2	1	1	1	1	2	2	2	0	0	0	1	1	1	1	0	0	0	0
750	1	2	0	0	0	0	1	2	0	0	1	1	1	0	0	0	1	0	1	2	1	0	0	0	0	0	0	2	2	0	2	0	0	0	0	2	1	0	0	1	0	0	0	1	0	0	0	0	1
751	1	1	1	1	0	1	1	2	0	0	1	1	1	0	0	0	2	2	2	2	0	1	1	1	1	1	0	2	2	0	2	1	0	0	0	2	0	0	0	0	0	1	1	2	0	0	0	0	0
752	1	2	0	0	0	0	2	2	0	0	1	0	1	0	0	0	1	0	1	1	2	0	0	0	0	0	2	2	0	2	1	0	1	1	1	1	1	0	0	1	0	0	0	1	0	0	0	0	1
753	1	0	0	0	0	0	1	1	0	0	1	1	2	1	2	1	2	2	1	1	1	0	0	0	0	0	1	1	0	1	0	0	1	0	1	1	0	0	0	0	0	1	1	2	1	0	0	1	1
754	1	2	0	1	0	0	2	1	1	2	0	0	1	0	0	0	1	1	1	1	1	0	0	0	0	0	1	1	1	1	1	0	0	1	0	2	1	0	1	0	1	0	1	2	0	1	0	1	2
755	1	0	0	0	1	1	1	2	0	0	1	1	1	0	1	1	0	0	0	0	0	0	0	0	0	0	2	2	1	1	1	0	0	2	1	1	1	1	0	0	0	0	0	2	0	2	0	0	1
756	0	1	0	0	1	1	2	1	1	1	0	0	0	0	0	0	2	0	1	1	1	1	0	0	0	0	1	1	1	1	0	1	0	0	1	1	1	1	0	0	0	0	1	2	0	1	0	0	2
757	1	0	0	0	0	0	1	2	0	0	1	0	0	0	0	0	0	0	1	1	2	0	1	0	0	0	0	1	1	1	0	2	1	0	0	2	2	0	0	1	1	1	1	1	1	0	0	0	0
758	0	2	0	1	0	0	1	2	0	1	0	0	2	2	2	0	2	1	0	1	2	0	0	0	0	1	2	2	2	2	0	0	1	1	1	1	1	0	0	2	1	1	0	1	0	1	0	0	0
759	1	1	0	1	0	0	2	2	0	1	0	0	0	0	0	0	1	1	0	0	2	1	0	0	0	0	1	2	2	1	2	0	0	1	0	2	2	0	1	0	0	1	1	1	1	2	0	0	0
760	1	1	0	0	1	1	2	2	1	1	1	1	2	1	1	0	1	1	0	1	2	0	0	0	0	0	0	1	0	1	1	2	1	1	0	2	2	1	1	1	0	0	1	2	0	0	0	1	2
761	1	0	0	0	0	0	2	0	2	2	0	0	1	1	1	0	1	1	1	1	0	0	0	0	0	0	1	2	1	1	1	2	2	0	0	2	2	0	0	1	0	1	0	1	0	1	0	0	0
762	1	1	0	1	0	0	2	2	0	0	1	0	1	1	1	0	1	0	0	0	1	0	1	0	0	0	2	2	0	2	1	1	1	0	1	1	0	0	0	1	0	0	1	1	1	0	0	1	1
763	1	1	0	1	1	1	2	1	1	1	0	1	0	0	0	0	2	0	0	0	2	1	0	0	0	0	1	2	2	0	2	0	1	1	2	1	1	0	1	0	1	0	0	0	2	1	0	2	2
764	1	2	1	1	0	0	2	2	0	1	0	0	0	0	0	0	1	1	1	1	1	0	0	0	0	0	0	0	1	1	0	1	0	1	0	2	1	0	0	2	0	0	0	1	0	0	0	0	1
765	1	1	1	1	0	0	2	2	0	0	1	0	1	2	1	0	0	1	1	0	1	0	1	0	0	0	1	1	2	0	1	1	1	0	0	1	2	0	0	0	1	0	0	2	0	1	0	0	0
766	1	1	0	0	0	0	2	2	0	0	0	1	0	0	0	0	1	1	0	0	2	0	0	0	0	1	0	1	0	1	1	0	0	0	0	2	1	0	1	0	0	0	1	2	1	0	0	0	1
767	1	1	0	0	0	0	2	2	0	0	0	1	2	1	1	0	1	0	1	1	2	0	0	0	0	0	1	2	0	1	2	1	2	0	1	1	2	1	1	0	1	1	1	2	0	0	0	1	2
768	0	1	0	0	0	0	2	1	1	2	0	1	2	1	1	1	0	0	1	1	2	0	0	0	0	0	2	2	1	1	2	2	2	0	2	1	0	0	0	0	0	0	1	2	0	1	0	1	2
769	0	2	0	0	0	0	1	2	0	0	1	0	0	0	0	0	1	0	0	0	2	0	1	0	0	0	0	1	0	0	2	1	1	1	0	2	1	0	0	0	0	0	0	1	0	0	0	0	1
770	1	0	0	0	0	0	1	2	0	0	1	0	1	1	1	0	1	1	1	1	1	0	0	0	0	0	1	1	2	1	0	0	1	0	0	2	1	1	0	0	0	1	1	2	0	0	0	1	1
771	1	0	0	0	0	0	2	1	2	2	0	1	1	0	1	1	1	1	1	1	1	0	0	0	0	0	1	1	1	1	1	2	1	0	2	0	1	0	0	1	0	0	1	2	0	2	0	1	0
772	1	1	0	0	0	0	1	1	1	1	0	0	0	0	0	0	1	0	0	0	1	0	1	0	0	1	2	2	0	2	0	2	1	0	1	1	1	0	1	0	0	0	0	2	0	1	0	0	1
773	1	2	0	0	0	0	2	0	2	2	0	0	2	2	2	1	1	1	1	1	1	0	1	0	0	0	2	2	0	2	0	1	0	2	1	2	1	0	0	1	0	0	0	2	1	1	0	1	2
774	1	1	0	1	0	0	1	2	0	1	1	0	0	0	0	0	1	1	2	1	2	0	0	0	0	1	1	2	1	1	2	2	1	1	0	2	2	0	0	1	0	1	0	1	0	1	0	0	1
775	1	1	0	0	0	0	1	1	1	1	0	1	1	0	0	0	2	1	1	1	2	1	1	0	0	0	1	1	1	1	1	0	1	0	0	2	1	0	0	1	0	0	0	0	0	0	0	0	0
776	1	0	0	0	1	1	2	2	0	1	0	0	1	1	2	0	0	0	2	1	0	0	0	0	0	0	2	1	1	0	1	0	1	2	0	2	1	0	0	1	0	0	0	1	0	1	0	0	0
777	1	1	0	0	1	1	1	2	0	1	1	0	1	0	0	1	1	1	1	0	1	1	0	0	0	0	2	2	0	1	1	0	0	1	0	2	2	0	0	1	0	1	2	2	0	0	0	0	0
778	1	0	0	0	0	0	2	1	1	1	0	2	2	1	1	0	2	0	1	1	2	0	0	0	0	2	1	1	1	0	1	2	2	0	0	2	2	0	0	1	0	0	0	0	0	0	0	1	1
779	1	1	0	0	0	0	1	1	1	1	0	1	2	1	1	0	2	2	1	1	2	1	0	0	0	1	1	2	1	1	0	2	1	0	0	2	1	0	0	0	0	0	0	2	0	1	0	0	1
780	1	2	0	0	1	1	2	1	1	1	0	0	0	0	0	0	1	1	2	2	1	0	0	0	0	0	1	1	2	0	1	0	1	1	0	2	2	1	0	1	0	1	1	1	1	1	0	0	1
781	1	2	0	0	0	0	2	0	2	2	0	0	0	0	0	0	1	0	0	0	1	0	0	0	0	0	1	2	2	1	2	1	0	0	0	2	2	1	1	0	1	0	0	2	0	0	0	0	1
782	1	1	0	1	0	0	2	1	1	1	0	0	1	0	0	0	1	0	2	2	1	1	0	0	0	0	1	2	2	1	2	2	1	0	0	2	2	1	1	0	0	1	1	1	0	0	0	1	2
783	0	1	0	0	0	0	2	2	0	1	0	0	0	0	0	0	2	2	1	1	2	0	0	0	0	0	1	2	1	1	0	0	0	2	1	1	1	1	1	0	0	0	0	1	0	0	0	0	0
784	1	2	0	0	0	0	1	2	0	0	1	0	1	1	1	1	0	0	2	2	0	0	0	0	0	0	1	2	0	1	0	1	1	1	2	0	2	0	0	0	1	1	0	1	0	0	0	0	0
785	0	2	0	0	0	0	2	1	0	0	0	0	1	1	1	0	1	1	1	1	1	0	1	0	0	0	1	1	1	1	1	2	2	0	2	0	0	0	0	0	0	0	0	2	0	0	0	0	1
786	1	1	0	1	0	0	1	2	0	1	1	0	0	0	0	0	1	1	2	1	0	1	1	1	1	1	2	2	0	2	1	1	1	2	1	2	2	1	1	1	0	0	1	2	1	0	0	2	2
787	1	2	1	0	1	1	2	0	2	2	0	0	0	0	0	0	1	1	0	0	2	1	1	0	0	1	1	1	2	1	0	1	1	0	0	2	1	0	0	1	1	0	1	1	0	1	0	0	1
788	0	0	0	1	1	1	2	2	0	1	0	0	0	0	0	0	1	2	1	1	2	0	0	0	0	0	1	2	1	1	1	0	1	0	0	2	2	0	1	1	0	1	0	0	0	0	0	0	1
789	1	1	0	1	0	0	2	0	2	2	0	0	0	0	0	0	2	2	0	0	2	2	0	0	0	0	2	2	1	1	2	1	1	0	0	2	1	0	0	0	0	1	1	1	1	1	0	1	1
790	1	2	0	0	0	0	0	1	1	1	1	2	2	1	1	0	1	0	1	1	1	1	0	0	0	0	1	2	1	1	1	1	1	1	1	1	2	1	0	1	0	0	0	2	0	0	0	0	0
791	1	1	0	0	0	0	1	1	1	1	1	1	1	0	0	0	1	0	1	1	2	1	0	0	0	0	2	2	0	2	0	0	1	0	0	2	2	0	0	2	0	0	1	2	0	0	0	0	1
792	1	2	0	1	0	0	1	1	0	0	1	0	0	0	0	0	1	0	0	0	1	0	0	0	0	0	2	2	0	2	0	1	2	0	1	1	1	0	0	0	0	1	0	0	2	0	0	0	1
793	0	1	0	0	1	1	2	1	0	1	0	0	0	0	0	0	2	1	0	0	2	1	0	0	0	0	1	2	0	2	0	1	1	0	1	2	2	0	0	2	0	0	0	2	1	0	0	0	0
794	1	0	0	1	0	0	1	2	0	0	1	0	0	0	0	0	0	0	2	1	1	1	1	0	0	0	1	2	1	1	2	2	1	1	0	2	1	0	0	1	0	0	0	1	0	1	0	1	2
795	1	1	0	0	0	0	2	1	1	1	0	0	1	0	0	1	1	1	0	0	2	0	0	0	0	0	1	2	1	1	0	0	0	0	0	2	0	0	0	0	0	0	1	1	1	0	1	0	1
796	1	1	0	0	1	1	1	0	2	2	0	0	0	0	0	0	0	0	0	0	2	0	0	0	0	1	2	2	0	2	1	0	1	1	1	2	0	0	0	0	0	1	0	0	0	0	0	0	1
797	1	2	1	1	0	0	1	2	0	0	0	0	1	1	1	0	0	0	1	1	2	0	1	0	0	1	1	2	0	2	0	0	0	0	0	2	1	0	0	2	0	1	0	0	0	1	0	0	1
798	1	0	0	0	2	2	2	2	1	1	0	0	0	0	0	0	2	2	0	0	1	0	0	0	0	0	2	2	0	2	2	2	2	0	1	1	2	0	0	1	0	0	0	2	1	1	0	0	1
799	0	1	1	0	1	2	2	1	1	1	0	0	0	0	0	0	1	1	1	1	1	0	0	0	0	0	1	2	0	1	0	0	0	1	0	2	2	1	1	0	0	0	0	0	0	0	0	1	1
800	1	0	0	0	1	1	1	2	0	0	0	0	1	1	1	0	1	1	2	1	2	0	0	0	0	0	1	2	2	1	1	0	0	0	0	1	2	0	1	0	0	0	1	1	1	0	0	1	1
801	0	1	0	0	0	0	2	1	1	2	0	0	1	1	1	0	0	0	0	0	2	1	1	1	1	1	1	2	1	1	2	0	1	0	1	1	1	0	0	0	0	0	0	1	1	1	0	0	1
802	1	1	0	1	0	0	2	2	0	1	0	1	1	1	1	0	0	0	0	0	2	0	1	0	0	0	0	1	2	0	1	2	2	0	1	1	1	0	1	0	0	0	0	2	0	0	0	0	1
803	1	2	0	0	0	0	2	1	1	1	0	1	1	0	0	0	2	2	1	1	1	1	1	1	1	1	1	2	1	1	2	2	2	0	1	2	2	0	0	1	0	0	1	2	0	1	0	0	0
804	0	1	0	1	0	0	0	2	0	0	1	0	1	1	1	0	2	0	0	0	2	1	2	1	1	1	2	2	0	2	0	0	1	1	0	2	2	0	0	1	0	0	0	2	0	0	0	0	1
805	1	1	0	1	0	0	2	1	2	2	0	0	0	0	0	0	1	0	1	1	1	0	0	0	0	0	0	1	2	0	1	1	1	0	0	2	2	1	0	1	0	0	0	2	0	0	0	0	1
806	1	2	0	0	0	0	2	2	0	0	0	1	1	0	0	0	1	0	1	1	2	1	1	1	1	1	1	2	2	1	1	1	2	0	1	1	2	0	0	2	0	0	2	2	0	0	0	0	0
807	1	0	0	0	1	1	2	2	1	1	0	0	0	0	0	0	0	0	0	0	0	0	1	0	0	0	1	2	2	0	2	0	0	0	0	2	1	0	0	1	0	0	0	2	0	0	0	0	1
808	1	0	0	0	0	0	1	1	0	2	0	1	1	0	0	0	1	0	1	1	2	0	0	0	0	0	1	1	1	0	1	0	1	0	1	1	2	1	0	0	0	0	1	1	0	0	0	0	1
809	0	2	0	0	0	0	2	0	2	2	0	0	1	1	1	0	1	1	0	1	2	0	0	0	0	0	2	2	0	2	0	1	0	0	0	2	1	1	0	0	0	1	1	2	1	1	0	0	1
810	1	2	0	0	0	0	1	2	0	2	0	1	2	1	2	1	2	2	0	0	1	1	1	0	0	0	2	2	1	1	0	0	2	0	0	2	2	1	1	1	1	0	1	2	1	0	0	0	0
811	1	1	0	0	1	1	1	1	1	1	0	0	1	1	1	0	1	1	2	2	1	0	0	0	0	0	2	2	0	0	1	2	2	0	2	0	1	0	0	0	0	2	2	2	1	1	1	0	0
812	0	1	0	0	0	0	2	0	1	1	0	0	1	1	1	0	0	0	1	1	0	0	0	0	0	0	1	1	2	0	0	0	1	0	1	1	1	0	0	2	0	0	0	2	0	0	0	0	1
813	1	0	0	0	0	0	1	2	0	0	1	0	1	1	1	0	1	1	1	1	0	0	1	0	0	1	1	2	0	1	0	0	1	1	1	1	2	0	0	2	0	0	1	1	0	1	0	0	1
814	1	2	0	0	0	0	1	2	0	0	1	1	1	0	0	0	2	1	0	0	2	0	0	0	0	1	1	2	0	1	1	2	2	0	1	2	1	0	1	0	0	0	0	2	0	0	0	0	0
815	1	1	0	0	1	1	2	2	0	0	0	0	1	1	1	0	0	0	2	2	0	0	0	0	0	0	1	2	1	1	0	0	0	2	1	1	2	1	0	1	0	0	0	1	0	0	0	0	1
816	1	2	0	1	0	0	0	2	0	0	2	0	0	0	0	0	1	1	1	0	2	1	0	0	0	0	2	2	0	2	1	0	0	2	1	2	1	0	0	0	0	0	0	2	0	1	0	0	1
817	1	2	0	0	0	0	2	1	2	2	0	0	0	0	0	0	1	1	0	1	2	0	1	0	0	0	0	0	1	0	1	0	1	0	1	2	2	2	0	0	0	0	0	1	1	1	0	1	2
818	1	0	0	0	0	0	2	1	1	2	0	0	0	0	0	0	2	2	1	1	2	1	1	1	1	1	1	1	1	1	0	1	1	1	1	1	0	0	0	0	0	0	0	0	0	0	0	1	0
819	0	2	0	1	0	0	2	0	2	2	0	0	1	1	1	0	2	1	0	1	2	0	0	0	0	0	2	2	0	1	1	2	1	0	1	0	2	0	1	1	0	0	0	0	0	0	0	0	1
820	1	0	0	1	0	0	2	0	2	2	0	0	0	0	0	0	1	1	2	1	2	0	1	0	0	1	1	2	0	2	0	1	0	0	1	1	1	1	0	0	0	1	1	2	1	1	0	1	2
821	1	2	0	0	0	0	2	1	2	2	0	0	0	0	0	0	2	1	0	0	2	0	0	0	0	0	2	2	0	0	0	0	1	0	1	1	1	0	0	2	0	1	1	1	0	1	0	0	1
822	0	1	0	2	0	0	2	0	1	1	0	1	1	1	1	0	1	0	1	1	1	0	0	0	0	0	1	2	1	1	0	1	1	0	0	2	1	0	0	2	0	2	2	2	0	1	0	0	1
823	1	1	0	0	0	0	1	1	1	1	1	1	1	0	0	0	2	1	0	0	2	1	1	1	1	2	1	2	0	1	1	1	2	0	1	2	1	0	0	1	0	1	1	1	0	0	0	0	1
824	0	0	0	0	0	0	2	1	1	1	0	1	1	0	0	0	1	0	1	1	1	1	0	0	0	0	2	2	0	0	0	0	1	0	1	1	2	0	0	0	0	1	1	2	2	0	0	0	2
825	1	0	0	0	1	1	2	0	2	2	0	0	2	2	2	1	2	2	2	2	0	1	0	0	0	0	2	2	1	1	2	1	1	1	1	1	1	0	0	0	0	0	1	2	0	2	0	0	0
826	1	1	0	1	0	0	2	2	0	0	0	0	0	0	0	0	0	0	1	1	2	0	0	0	0	0	0	1	0	1	1	1	1	1	0	2	1	1	0	0	0	1	1	2	1	1	0	0	2
827	1	1	0	1	0	0	1	1	1	1	1	0	0	0	0	0	2	1	0	1	1	0	0	0	0	0	2	2	0	1	1	2	2	0	0	2	0	0	0	0	0	0	1	1	1	0	0	0	2
828	0	1	1	0	0	0	1	1	0	0	1	1	1	0	1	1	2	1	0	1	2	0	1	0	0	0	1	1	2	0	0	0	1	1	1	2	1	0	0	1	0	0	1	2	0	0	0	0	0
829	0	1	0	1	0	0	1	2	0	0	1	1	1	0	1	1	2	1	0	0	2	0	0	0	0	1	0	2	0	1	2	0	2	0	2	1	1	0	0	0	0	0	0	1	0	0	0	0	1
830	1	1	0	0	0	0	1	2	0	0	1	0	0	0	0	0	1	1	0	0	2	1	1	1	1	1	2	2	0	1	1	0	0	1	0	2	1	0	0	1	0	0	1	2	0	1	0	0	2
831	1	0	0	0	0	0	2	2	0	0	0	0	1	1	1	0	1	0	1	1	2	1	0	0	0	0	0	2	2	0	2	1	1	0	0	2	0	1	0	0	0	0	0	2	0	0	0	0	0
832	1	0	0	0	1	1	2	2	1	1	0	1	2	2	2	0	1	0	0	0	1	0	0	0	0	1	1	2	1	1	1	1	1	0	0	2	1	1	0	0	0	1	0	1	1	1	0	0	1
833	1	1	0	0	1	1	2	0	1	1	0	0	1	1	1	0	1	1	2	1	2	0	0	0	0	0	2	2	0	1	1	1	2	1	1	2	2	0	0	2	1	1	1	2	1	0	1	0	0
834	1	1	0	0	0	0	2	2	0	0	0	1	1	1	1	0	1	1	0	0	1	0	0	0	0	1	0	1	0	1	1	0	1	1	0	2	0	0	0	0	0	0	0	2	0	0	0	0	1
835	1	0	1	1	0	0	2	0	2	2	0	0	1	1	1	0	1	1	1	1	1	0	0	0	0	0	1	2	0	1	1	0	1	1	2	1	0	0	0	0	0	0	1	2	1	1	0	0	1
836	1	0	0	0	0	0	1	1	1	2	1	0	0	0	0	0	2	2	1	1	1	0	1	0	0	0	2	2	0	2	1	0	1	2	1	2	0	1	0	0	0	0	0	2	0	0	0	0	1
837	1	1	1	0	0	1	2	2	1	1	0	0	0	0	0	0	1	1	1	0	1	0	0	0	0	0	2	2	2	2	0	1	1	1	1	1	0	0	0	1	0	0	0	0	0	0	0	1	1
838	1	2	0	0	0	0	2	2	0	0	0	0	0	0	0	0	0	0	1	1	2	1	0	0	0	0	2	2	0	2	1	0	1	0	1	1	2	1	1	0	1	0	0	1	0	0	0	0	2
839	1	0	0	0	1	1	1	2	0	0	0	0	0	0	0	0	2	1	0	0	2	0	0	0	0	1	1	2	2	1	1	0	1	1	1	1	0	0	0	0	0	1	1	2	0	0	0	0	1
840	1	1	0	1	0	0	2	1	1	2	0	1	2	1	1	1	0	0	1	1	1	0	0	0	0	1	0	1	2	0	1	1	1	0	1	1	1	0	0	1	1	0	0	1	0	0	1	0	0
841	1	1	0	0	1	1	2	2	0	0	0	0	1	1	1	1	2	2	1	1	1	0	0	0	0	1	2	2	0	2	1	0	0	2	1	1	2	0	0	2	0	1	0	1	0	0	0	0	1
842	1	2	0	0	0	0	1	2	0	0	1	0	1	1	1	0	2	2	1	1	2	0	0	0	0	1	1	1	1	1	1	0	0	0	0	2	0	0	0	0	0	0	1	2	1	1	0	1	2
843	0	1	0	1	0	0	2	1	1	1	0	0	0	0	0	0	1	1	0	0	2	0	0	0	0	0	2	2	0	2	2	0	1	1	0	2	2	0	0	1	1	1	0	1	0	0	0	1	2
844	1	1	0	1	0	0	2	0	2	2	0	1	2	2	2	0	2	0	1	1	2	0	0	0	0	0	2	2	0	2	0	1	1	1	0	2	2	0	0	1	0	0	0	1	0	0	0	1	2
845	1	1	0	0	0	0	1	1	2	2	0	0	0	0	0	0	2	0	1	0	2	1	1	0	0	0	2	2	0	1	2	0	0	1	1	1	1	0	0	0	1	0	0	1	0	1	0	0	1
846	1	0	0	0	1	1	1	2	0	0	1	1	2	1	1	0	1	0	1	1	1	1	0	0	0	0	2	2	0	2	1	0	0	1	1	1	1	0	0	2	0	1	1	1	1	1	0	1	2
847	1	1	0	1	1	1	2	2	0	0	0	0	1	1	1	0	0	0	1	1	2	0	0	0	0	1	1	1	2	0	1	2	2	0	0	2	1	0	0	0	0	0	0	1	0	0	0	0	0
848	0	1	0	0	1	1	2	2	0	1	0	0	1	0	0	0	2	0	1	1	2	1	0	0	0	0	1	1	2	0	1	0	0	0	0	2	0	0	0	0	0	0	1	2	1	0	0	0	0
849	0	2	0	0	0	0	0	2	0	0	1	1	1	0	0	0	2	2	0	0	2	0	1	0	0	0	1	1	0	2	1	0	1	1	0	2	2	0	1	1	0	0	2	2	0	2	0	0	0
850	1	2	0	1	0	0	2	2	0	1	0	0	1	0	0	0	1	1	0	0	2	1	1	1	1	1	1	1	1	1	0	1	1	0	0	2	2	0	0	1	0	0	0	1	0	0	0	1	1
851	1	1	0	0	1	1	1	1	1	1	0	0	1	1	1	0	1	1	2	1	0	0	0	0	0	0	2	2	0	2	0	0	1	0	0	2	1	0	0	0	0	0	0	0	0	0	0	1	2
852	0	1	0	1	0	0	1	2	0	1	1	0	1	1	1	0	0	0	1	1	2	0	0	0	0	0	0	1	1	1	0	2	2	0	1	1	2	0	0	1	0	1	1	2	0	0	0	1	2
853	1	1	0	0	1	1	2	1	1	1	1	0	0	0	0	0	1	0	0	0	2	0	0	0	0	0	1	2	1	2	0	1	1	0	1	1	1	0	0	0	0	0	1	2	1	1	0	1	1
854	1	0	0	0	0	0	1	2	0	0	1	0	2	0	0	1	1	0	1	1	2	1	0	0	0	0	1	2	1	1	2	0	0	1	1	1	1	0	0	0	1	0	2	2	0	0	0	0	0
855	1	1	0	1	0	0	0	2	0	0	2	1	1	1	1	0	0	1	0	0	2	0	0	0	0	0	1	2	1	1	1	1	1	1	2	1	2	1	0	1	0	0	0	1	0	0	0	0	0
856	1	0	0	0	1	1	2	2	1	2	0	1	2	1	1	0	0	0	1	1	2	0	0	0	0	0	1	2	1	1	2	0	0	0	0	2	2	0	0	1	0	1	0	1	0	0	0	0	1
857	0	2	0	0	0	0	2	0	2	2	0	1	2	1	1	0	0	0	2	1	2	0	0	0	0	0	2	2	0	2	0	1	0	1	0	2	2	1	1	0	1	0	0	2	0	0	0	0	0
858	1	2	0	0	0	0	2	2	0	0	1	0	2	0	0	1	1	0	1	1	2	0	0	0	0	0	1	1	1	1	0	0	2	1	2	2	1	0	0	0	0	1	1	2	1	1	0	0	1
859	1	1	0	0	0	0	2	1	2	2	0	0	1	1	1	0	1	1	0	0	1	0	0	0	0	2	1	1	0	1	1	0	0	0	0	2	2	0	0	1	0	0	1	1	0	1	0	0	1
860	1	2	0	0	0	0	2	2	0	1	0	0	0	0	0	0	1	1	0	0	1	0	1	1	1	2	1	2	2	1	1	0	1	0	0	2	1	0	1	0	1	0	0	2	0	1	1	0	1
861	1	0	0	0	2	2	2	2	0	0	0	0	0	0	0	0	0	0	1	0	1	0	0	0	0	0	0	2	1	0	1	0	1	2	2	2	1	1	0	0	0	0	1	1	0	0	0	0	1
862	0	2	0	0	0	0	1	1	1	2	1	1	1	1	1	0	0	0	1	1	2	0	1	0	0	0	1	1	1	1	0	0	1	1	2	1	1	0	0	0	0	0	0	1	0	0	0	0	0
863	1	2	0	0	0	0	2	1	1	2	0	0	1	1	1	0	1	1	1	1	1	1	0	0	0	0	2	2	0	2	0	1	1	0	0	2	1	0	0	0	0	1	1	1	1	0	0	0	0
864	0	1	0	0	1	1	2	0	2	2	0	1	1	0	0	0	1	0	0	0	2	0	0	0	0	0	0	1	2	0	1	1	1	1	1	1	2	0	0	1	1	0	0	1	0	0	0	0	0
865	0	1	0	0	0	0	2	2	1	1	1	0	1	0	0	1	0	0	0	0	2	0	0	0	0	0	1	1	1	1	1	2	1	0	0	2	1	0	0	0	0	0	2	2	1	0	0	1	0
866	1	2	1	1	0	0	2	1	2	2	0	1	2	1	1	0	2	1	0	0	2	1	0	0	0	0	1	2	1	1	2	0	1	1	1	2	0	0	0	1	0	1	0	0	1	1	0	0	1
867	1	0	0	0	1	1	1	2	0	1	1	0	2	1	1	1	0	0	0	0	1	2	1	1	1	1	2	2	0	2	1	0	1	0	1	2	2	1	0	0	0	1	1	1	1	1	0	0	1
868	1	1	0	0	0	0	1	1	1	1	1	0	0	0	0	0	2	2	0	0	1	0	0	0	0	0	1	1	0	1	0	0	1	1	0	2	0	0	0	0	0	0	1	1	1	1	0	0	1
869	1	2	0	1	0	0	2	2	1	1	0	2	2	0	0	0	2	1	1	0	2	0	1	0	0	0	1	2	0	1	0	0	1	1	1	2	1	0	0	1	0	0	1	2	1	1	0	1	1
870	1	0	1	0	1	1	1	2	0	1	1	0	1	0	0	0	0	0	0	1	1	0	0	0	0	0	1	1	2	0	1	1	0	1	1	1	2	0	0	0	0	0	0	1	0	0	0	0	1
871	1	0	0	0	0	0	2	1	1	2	0	0	1	1	1	0	0	0	1	2	1	1	0	0	0	0	0	2	0	1	2	2	2	0	1	1	2	1	0	1	0	0	0	2	1	1	0	0	1
872	1	1	0	0	0	1	2	2	0	1	0	0	0	0	0	0	1	0	0	0	2	0	1	0	0	0	0	1	0	0	2	0	1	1	0	2	1	0	0	1	0	1	0	1	2	1	0	0	1
873	1	1	1	1	0	0	2	2	0	0	0	0	1	0	0	0	1	1	0	0	2	0	0	0	0	0	1	1	0	1	2	0	0	0	0	2	0	1	0	0	0	0	1	2	0	0	0	0	1
874	1	2	0	0	0	0	1	2	1	1	0	0	1	1	1	1	1	1	1	0	2	1	0	0	0	0	2	2	0	2	0	0	1	1	1	2	1	0	1	0	1	1	1	2	1	0	0	0	1
875	1	1	0	0	0	0	2	1	0	0	0	0	1	0	0	0	0	0	1	1	2	0	1	1	1	2	1	0	1	0	1	1	1	1	0	2	2	0	0	1	0	1	1	2	2	0	0	0	0
876	1	1	0	1	0	0	2	1	2	2	0	0	0	0	0	0	2	0	1	1	2	0	0	0	0	0	2	2	0	2	0	0	1	2	1	1	1	0	0	1	0	1	0	1	0	0	0	1	1
877	1	2	0	0	0	0	1	2	0	0	1	0	0	0	0	0	2	0	0	0	2	0	0	0	0	0	2	2	0	2	1	0	2	0	0	2	1	0	0	0	0	0	1	2	0	0	0	0	1
878	1	1	0	1	0	0	1	2	0	0	0	0	1	1	1	0	0	0	1	1	2	0	1	0	0	1	1	2	0	1	1	1	2	0	1	1	1	1	0	0	0	1	0	1	0	0	0	0	0
879	1	1	1	0	0	0	1	2	0	0	1	1	1	0	0	0	1	1	0	1	1	1	1	0	0	0	0	1	1	1	0	0	0	0	0	2	1	0	0	1	0	1	1	2	1	2	0	0	0
880	0	1	0	0	0	1	2	2	2	2	0	1	1	0	1	1	2	0	0	0	2	0	0	0	0	1	0	0	1	1	0	1	1	1	0	2	2	0	1	1	0	1	1	2	2	0	0	0	0
881	1	0	0	1	1	1	0	2	0	0	2	1	1	0	0	0	1	0	1	1	1	1	0	0	0	0	1	1	1	1	0	1	1	2	2	1	2	1	0	1	0	0	0	1	0	1	0	2	2
882	0	1	0	1	0	0	2	2	0	0	0	2	2	0	0	1	0	0	0	0	2	0	0	0	0	0	1	2	1	1	1	0	1	1	0	2	0	0	0	0	0	0	0	1	0	1	0	1	1
883	0	1	0	0	0	0	1	1	0	2	0	0	2	1	1	1	1	1	1	0	0	0	0	0	0	0	2	2	1	1	1	0	2	0	1	1	1	0	0	0	0	0	1	2	0	1	0	0	2
884	1	2	0	1	0	0	2	2	0	0	0	0	1	0	0	0	1	1	1	0	2	1	1	1	1	1	2	2	2	2	0	1	1	0	0	2	1	0	1	0	0	0	0	1	0	1	0	1	2
885	1	0	0	0	0	0	1	1	0	0	1	0	0	0	0	0	1	0	2	2	1	0	1	0	0	0	2	2	0	2	0	0	1	0	0	2	2	0	0	2	0	0	0	0	1	0	0	0	2
886	1	2	1	0	0	0	2	2	0	1	0	0	2	1	1	1	1	1	0	1	1	0	1	0	0	0	1	2	1	1	2	1	1	0	1	2	1	0	0	0	0	0	1	2	1	0	0	0	0
887	1	2	0	0	0	0	1	2	0	2	0	0	0	0	0	0	2	2	1	1	1	0	1	0	0	0	2	2	0	2	0	2	2	0	1	2	1	0	0	2	0	1	1	2	2	2	0	0	0
888	0	2	0	0	0	0	2	1	0	0	0	0	1	1	1	0	2	1	0	0	1	1	0	0	0	0	1	2	1	1	1	0	0	1	0	2	1	0	0	1	0	1	1	1	1	0	0	0	0
889	0	1	0	0	1	1	2	2	0	0	0	0	1	0	0	0	0	0	0	0	2	0	0	0	0	0	2	2	0	2	0	0	1	0	0	2	2	0	0	1	0	0	0	1	0	1	0	0	2
890	1	0	1	1	0	0	2	2	0	0	0	0	2	2	2	1	1	1	1	1	0	1	0	0	0	1	2	2	0	2	1	1	2	0	1	1	1	0	0	0	1	0	0	1	0	0	0	0	2
891	0	2	0	0	0	0	1	1	0	0	1	0	0	0	0	0	1	1	1	1	1	0	1	0	0	1	1	2	0	1	0	1	1	0	0	2	0	0	0	0	0	0	2	2	0	0	0	0	2
892	1	0	0	0	0	0	2	2	0	1	0	0	0	0	0	0	0	0	0	0	2	0	0	0	0	0	2	2	0	0	0	1	2	0	1	1	2	0	1	0	0	0	0	2	0	0	0	0	0
893	1	0	0	1	1	1	2	2	0	0	0	0	1	0	0	0	2	2	1	1	1	0	0	0	0	0	1	2	1	1	1	1	1	0	0	2	1	0	1	0	0	0	0	1	0	0	0	0	0
894	1	2	0	0	0	0	1	1	0	0	2	0	0	0	0	0	1	1	2	2	1	0	0	0	0	1	2	2	0	2	0	1	1	1	1	1	1	0	0	1	0	0	1	1	0	0	0	0	0
895	1	2	0	0	0	0	2	1	1	2	0	0	0	0	0	0	2	1	0	1	2	0	0	0	0	0	1	1	1	0	1	0	1	0	1	2	2	0	0	1	0	1	0	1	0	0	0	1	2
896	1	1	0	0	0	0	2	0	2	2	0	1	1	0	1	1	2	0	0	0	2	0	0	0	0	0	1	1	1	0	1	0	1	0	0	2	1	1	0	0	0	0	1	1	1	1	0	0	1
897	1	2	0	0	0	0	2	0	2	2	0	1	2	1	1	0	2	1	0	0	2	1	1	1	1	0	1	1	0	1	0	0	0	1	0	2	0	0	0	0	0	0	0	2	0	1	0	0	0
898	1	0	0	0	0	0	2	1	1	2	0	1	2	2	2	0	1	1	0	0	2	1	0	0	0	0	2	2	1	0	2	2	2	0	2	0	1	0	0	1	0	0	1	1	1	0	0	0	1
899	1	2	0	0	0	0	2	1	1	1	0	0	0	0	0	0	0	0	0	1	1	0	0	0	0	0	1	2	0	2	1	0	1	0	0	2	0	0	0	0	0	0	0	2	0	0	0	1	2
900	1	2	1	1	0	0	2	1	1	2	0	0	0	0	0	0	0	0	1	1	0	0	0	0	0	0	1	1	1	0	1	1	2	0	1	1	2	0	0	1	0	0	0	2	0	0	1	0	0
901	1	1	0	1	0	0	2	1	1	1	1	0	0	0	0	0	1	0	0	0	1	0	0	0	0	0	1	1	2	0	0	0	0	0	0	2	1	0	1	0	0	0	1	1	1	0	0	0	1
902	1	1	0	0	0	0	1	2	0	1	1	0	1	0	0	0	1	0	1	1	1	1	0	0	0	0	1	1	1	1	0	1	1	1	0	2	1	0	0	0	0	0	0	1	0	0	0	0	1
903	1	1	0	1	0	0	1	0	2	2	0	0	1	1	1	0	1	1	0	0	2	0	0	0	0	0	1	1	1	1	0	1	1	1	1	1	2	1	0	1	0	1	1	1	1	0	0	0	0
904	1	1	0	1	0	0	2	1	1	1	0	0	0	0	0	0	2	2	1	1	2	0	0	0	0	1	2	2	1	1	2	2	2	0	1	2	1	1	0	0	0	0	0	1	0	0	0	0	2
905	0	0	0	0	0	0	2	0	1	1	0	0	0	0	0	0	1	0	1	1	2	0	0	0	0	0	2	2	0	2	2	0	2	0	0	2	1	0	0	0	0	1	1	1	1	0	0	0	2
906	1	2	0	1	0	0	1	1	1	1	0	0	0	0	0	0	2	1	0	0	2	0	1	0	0	0	2	2	0	2	0	1	1	0	2	1	0	0	0	0	0	1	1	1	1	1	0	0	2
907	1	1	0	1	0	0	2	0	1	1	0	0	1	1	1	0	2	1	0	0	1	0	0	0	0	0	1	2	1	1	1	0	0	0	1	1	1	0	0	0	0	0	0	2	0	0	0	0	0
908	1	0	0	0	0	0	1	1	1	2	0	2	2	1	2	1	1	1	1	1	1	2	0	0	0	0	1	1	1	1	0	1	2	0	1	1	1	0	0	0	1	0	0	2	0	1	0	0	1
909	1	2	0	0	0	0	2	2	0	0	0	0	0	0	0	0	0	0	1	1	2	1	0	0	0	0	2	2	0	2	0	0	0	2	0	2	1	1	0	0	0	1	1	2	1	0	0	0	0
910	0	0	1	0	0	0	2	2	0	1	0	0	0	0	0	0	2	0	0	0	2	1	2	1	1	1	1	2	0	1	1	1	2	0	1	1	1	1	0	0	0	1	1	2	0	0	0	0	1
911	1	1	0	0	1	1	1	1	1	1	0	0	0	0	0	0	0	0	2	2	0	0	0	0	0	0	1	2	0	1	0	1	1	0	0	2	1	0	0	2	1	0	0	2	0	0	0	0	1
912	1	1	0	1	0	0	2	2	0	0	1	1	1	0	0	0	2	1	0	0	2	0	0	0	0	1	2	2	1	1	1	1	0	0	1	1	2	0	0	0	1	1	0	1	0	0	0	0	2
913	1	2	0	0	0	0	2	2	1	1	1	1	1	1	1	0	0	0	0	0	2	0	0	0	0	0	1	2	1	2	0	0	0	1	0	2	2	0	0	2	1	1	0	1	0	0	0	0	0
914	1	1	0	0	1	1	2	2	0	0	0	0	1	1	1	0	1	1	2	1	0	0	0	0	0	0	2	2	1	1	2	0	2	1	1	2	2	0	0	0	0	2	2	2	0	1	0	1	2
915	1	1	0	0	0	0	1	1	1	1	1	0	1	1	1	0	1	0	0	0	2	1	0	0	0	0	2	2	1	1	0	0	2	0	1	1	0	0	0	0	0	0	0	1	0	1	0	0	0
916	1	1	1	0	0	0	1	1	0	0	2	0	2	1	1	1	2	0	1	1	2	0	0	0	0	0	1	2	1	2	0	0	1	0	1	2	1	0	1	0	0	0	0	2	0	1	0	0	1
917	1	0	1	0	1	1	1	2	0	1	1	1	1	0	1	1	0	0	1	1	2	1	0	0	0	0	0	1	0	1	1	0	1	0	0	2	1	0	0	1	0	0	0	2	0	0	0	0	2
918	0	0	0	0	0	0	1	1	1	1	0	0	0	0	0	0	1	0	0	0	1	0	0	0	0	0	2	2	0	2	1	0	1	1	1	2	2	0	0	2	0	1	1	1	1	1	0	0	0
919	1	1	1	0	0	1	1	2	0	1	1	0	1	1	1	1	1	1	0	0	2	0	0	0	0	0	2	2	1	1	1	2	1	1	0	2	2	1	0	0	0	0	1	2	1	0	0	0	0
920	1	1	0	1	0	0	2	2	0	1	0	0	0	0	0	0	2	1	2	1	1	0	1	0	0	1	2	2	0	2	1	0	0	1	2	2	1	0	0	0	0	0	0	0	0	0	0	0	1
921	1	0	0	0	1	1	2	1	1	1	0	0	0	0	0	0	1	1	1	1	1	1	0	0	0	0	2	2	0	2	1	2	1	0	0	2	1	0	0	0	1	0	0	2	0	1	0	0	1
922	1	1	1	1	0	1	2	1	1	2	0	0	0	0	0	0	2	2	1	1	2	0	0	0	0	0	2	2	1	1	1	1	1	0	1	1	0	0	0	0	0	2	1	2	1	0	0	0	1
923	1	2	0	0	0	0	2	1	0	0	0	1	2	2	2	0	1	1	0	1	2	1	0	0	0	0	0	1	1	0	0	0	1	0	1	1	1	0	0	1	1	0	0	1	0	0	0	0	1
924	1	0	0	1	0	0	2	1	0	1	0	0	0	0	0	0	1	1	1	0	1	0	0	0	0	0	1	1	1	1	0	0	2	1	2	2	1	0	1	0	0	1	1	2	1	1	0	0	1
925	1	0	0	0	1	1	1	1	1	1	0	0	0	0	0	0	2	1	1	0	2	1	0	0	0	0	1	1	1	1	0	0	0	0	0	2	1	0	0	1	0	0	0	2	1	0	0	0	2
926	1	0	0	1	0	0	2	2	0	1	0	0	2	1	1	0	1	0	1	1	1	0	0	0	0	0	2	2	0	2	0	2	1	0	0	2	1	1	0	0	0	1	2	2	1	1	0	0	1
927	0	0	0	1	0	0	1	1	0	0	2	0	0	0	0	0	2	2	0	0	2	1	0	0	0	0	2	2	0	2	1	1	1	0	0	2	1	0	0	1	0	0	1	1	0	1	0	0	0
928	1	1	0	0	0	0	2	2	1	1	0	0	0	0	0	0	2	2	0	0	1	1	1	1	1	1	0	1	2	0	1	2	1	0	1	1	1	0	0	2	1	1	2	2	1	1	0	1	1
929	1	2	1	1	0	0	2	0	2	2	0	0	0	0	0	0	1	0	0	0	1	1	0	0	0	0	0	2	2	0	2	0	1	0	0	2	0	0	0	0	0	0	0	1	0	0	0	0	0
930	1	1	0	1	0	0	2	1	1	2	0	2	2	1	1	0	2	2	1	1	2	1	0	0	0	0	1	1	0	1	0	0	2	0	0	2	1	0	0	1	0	0	0	2	0	1	0	0	1
931	0	1	0	0	1	1	2	2	1	1	0	2	2	1	2	1	0	0	1	1	2	1	0	0	0	0	2	1	1	0	1	0	0	0	0	2	0	0	0	0	0	0	0	2	0	0	0	0	0
932	1	2	0	1	0	0	1	2	0	0	1	0	0	0	0	0	0	0	0	1	1	1	0	0	0	0	1	1	2	1	0	1	2	1	2	2	2	0	0	1	0	0	0	1	0	0	0	0	0
933	1	2	0	0	0	0	2	0	1	1	1	0	1	1	1	0	2	2	0	0	2	0	1	0	0	0	1	1	1	1	1	0	1	0	1	1	2	0	0	1	0	0	0	1	0	1	1	0	0
934	0	2	0	2	0	0	0	2	0	0	2	0	0	0	0	0	1	0	1	1	2	0	0	0	0	0	2	2	0	1	1	0	0	1	0	2	2	0	0	2	1	0	2	2	0	0	0	0	0
935	1	1	0	0	1	1	2	1	1	2	0	1	1	0	0	0	2	2	1	1	2	0	0	0	0	0	2	2	0	2	1	1	2	0	1	1	2	0	0	2	0	0	0	2	1	1	0	0	1
936	1	1	0	0	1	1	2	1	1	1	0	0	1	0	0	1	1	0	0	0	2	1	1	1	1	1	1	1	1	1	0	1	1	0	1	2	2	0	0	0	1	0	0	2	0	0	0	1	0
937	1	0	0	0	0	0	2	2	0	0	1	0	1	1	1	0	0	0	0	1	2	0	0	0	0	0	2	1	1	0	1	1	1	0	1	1	2	1	0	1	0	0	1	2	1	0	0	0	1
938	1	1	0	0	0	0	2	1	1	1	0	1	2	1	2	1	1	1	1	1	1	1	1	1	1	1	2	2	1	1	1	0	1	0	1	2	0	1	0	0	0	0	0	2	0	1	0	0	0
939	1	1	0	0	0	0	1	1	1	1	0	0	2	1	1	1	2	2	0	0	1	1	0	0	0	0	1	1	1	1	1	0	1	1	1	2	1	0	0	2	0	1	1	2	1	1	0	0	0
940	1	2	1	1	0	0	2	2	0	1	0	0	0	0	0	0	2	1	0	0	2	1	0	0	0	0	2	2	0	2	0	0	0	0	0	2	1	0	1	0	0	0	0	1	0	0	0	0	1
941	0	2	0	1	0	0	2	2	0	0	1	1	1	0	0	0	0	0	1	1	2	0	1	0	0	0	1	2	1	1	1	1	1	1	1	1	2	0	0	2	1	0	1	1	0	1	0	1	1
942	1	1	0	0	0	0	1	2	0	0	1	1	1	0	0	0	2	1	2	2	1	0	0	0	0	0	1	1	2	1	0	0	0	0	0	2	2	0	0	2	0	0	1	2	0	1	0	0	1
943	1	1	0	0	0	0	1	1	1	1	1	0	0	0	0	0	2	2	1	1	1	0	0	0	0	0	2	2	1	2	1	1	1	0	0	2	2	0	0	2	0	0	1	1	1	0	0	0	2
944	1	0	0	0	0	0	2	0	1	1	0	1	2	2	2	0	0	0	1	1	2	0	0	0	0	0	2	2	0	2	1	2	1	0	0	2	0	0	0	0	0	0	0	0	2	1	0	1	2
945	1	2	1	1	0	0	2	2	0	1	0	0	0	0	0	0	1	0	1	1	1	1	0	0	0	0	2	2	0	2	0	2	1	0	1	1	1	0	0	0	0	0	1	2	0	0	0	0	2
946	1	2	1	1	0	0	1	2	0	0	1	0	0	0	0	0	1	1	1	1	2	0	1	0	0	0	2	2	0	2	0	0	2	1	2	2	1	0	0	1	0	1	1	1	1	0	0	0	0
947	0	0	0	1	1	1	2	2	0	0	1	0	0	0	0	0	2	0	0	0	2	0	0	0	0	1	1	0	2	0	0	0	0	0	0	2	1	0	0	0	0	0	0	2	0	0	0	0	2
948	1	2	0	0	0	0	1	2	0	1	1	0	0	0	0	0	2	0	0	0	2	0	1	0	0	0	1	2	0	1	2	0	0	1	0	2	2	0	0	2	0	1	0	1	2	1	0	0	0
949	1	1	0	1	0	0	2	2	0	0	0	0	0	0	0	0	2	0	0	0	2	0	0	0	0	0	2	2	0	1	1	1	2	0	1	2	2	0	0	1	0	1	1	1	0	0	0	0	1
950	1	1	1	0	0	0	2	1	1	1	1	1	1	0	0	0	1	0	1	1	2	0	1	0	0	0	1	1	1	0	0	1	1	2	1	1	2	0	0	1	0	0	0	2	0	0	0	0	2
951	1	2	0	0	0	0	2	2	0	0	0	1	1	0	0	0	1	1	0	1	2	0	0	0	0	0	2	2	0	2	1	1	0	1	0	2	2	0	0	2	0	0	0	2	0	0	0	0	0
952	1	1	0	1	0	0	2	1	1	1	0	0	0	0	0	0	1	1	0	0	2	2	0	0	0	0	1	2	1	1	2	0	0	0	0	2	1	0	0	0	0	0	0	2	0	1	0	1	2
953	0	1	0	0	0	0	2	1	1	1	0	1	1	0	0	0	2	1	1	0	2	1	0	0	0	0	1	2	0	1	1	0	1	2	1	2	2	0	0	0	0	1	0	0	0	0	0	0	1
954	0	2	0	0	0	0	1	2	0	1	1	0	0	0	0	0	1	1	2	2	1	0	0	0	0	0	1	2	2	1	1	2	2	0	1	1	1	0	0	2	0	0	1	2	1	0	0	1	2
955	1	2	0	1	0	0	2	1	1	1	0	2	2	0	0	1	0	0	0	0	2	0	0	0	0	0	1	1	2	0	1	1	1	0	1	1	0	0	0	0	0	0	0	1	0	0	0	0	1
956	1	2	1	0	1	1	2	1	1	1	1	1	0	0	0	0	1	1	0	0	2	1	0	0	0	0	1	1	1	1	0	0	1	2	1	2	1	0	1	0	0	0	0	2	0	0	0	0	0
957	1	2	0	0	1	1	2	2	0	0	1	0	1	1	1	0	2	0	0	1	2	0	1	0	0	0	1	0	2	0	0	2	1	0	0	2	2	0	0	1	0	0	0	1	0	0	0	0	2
958	1	2	0	0	0	0	2	0	2	2	0	0	0	0	0	0	1	0	1	1	1	1	0	0	0	0	0	2	2	1	2	0	1	0	0	2	0	0	0	0	0	0	1	2	1	0	0	1	0
959	1	1	0	1	0	0	1	1	0	0	1	1	1	0	0	0	2	0	0	0	2	0	0	0	0	0	2	2	0	2	1	1	1	0	0	2	2	0	0	2	1	1	0	0	2	0	0	0	2
960	1	1	1	0	0	1	2	2	1	1	1	0	1	0	0	0	1	0	2	2	1	1	0	0	0	1	2	2	1	1	1	1	1	0	1	1	0	0	0	0	0	0	0	0	0	0	0	0	0
961	1	1	1	1	0	0	1	1	1	1	1	1	1	0	1	1	1	2	1	1	2	0	0	0	0	1	1	2	2	1	1	1	1	0	2	1	1	0	0	1	0	0	0	1	0	0	0	0	1
962	1	2	0	0	0	0	1	2	0	0	1	2	2	1	1	0	0	0	1	1	2	2	1	1	1	1	2	2	1	0	2	0	0	0	0	2	1	0	0	1	0	0	0	2	0	0	0	0	2
963	1	0	0	0	1	1	1	2	0	0	1	0	0	0	0	0	1	0	0	0	2	1	0	0	0	0	2	2	1	1	1	1	2	0	1	1	1	0	0	1	0	1	1	2	1	2	0	0	1
964	1	2	0	0	0	0	0	2	0	0	1	1	1	1	1	0	2	2	1	1	2	0	0	0	0	0	2	2	0	2	0	2	1	0	1	0	2	0	1	0	0	0	0	0	0	0	0	0	1
965	0	0	0	0	0	0	2	1	1	1	0	1	2	1	1	1	0	0	1	0	1	0	0	0	0	0	2	2	0	1	1	0	0	1	0	2	1	0	0	0	0	0	0	2	0	2	1	0	0
966	1	1	0	0	0	0	1	2	0	0	0	0	0	0	0	0	2	1	1	0	2	1	1	1	1	1	2	2	1	1	2	2	2	0	2	0	1	0	0	0	0	1	1	2	0	2	0	0	2
967	0	1	0	0	0	0	1	1	0	0	1	0	0	0	0	0	2	2	1	1	2	1	1	0	0	1	1	1	1	1	1	0	0	0	0	2	1	0	0	1	0	1	1	2	0	0	0	0	1
968	1	0	0	0	0	0	1	2	0	0	2	0	0	0	0	0	2	2	1	1	1	0	0	0	0	0	1	2	1	1	1	1	1	0	0	2	1	0	1	0	0	0	0	1	0	1	0	0	0
969	1	1	0	0	0	0	2	1	0	0	1	1	1	0	0	0	2	1	1	1	2	0	0	0	0	0	2	2	0	2	0	0	1	1	1	2	1	0	0	1	1	2	2	2	1	1	1	0	0
970	1	1	1	1	0	0	2	2	0	0	0	1	1	0	1	1	1	0	1	1	1	0	0	0	0	0	0	1	1	1	0	0	1	1	1	2	0	0	0	1	0	1	0	0	1	1	0	0	2
971	0	2	0	0	0	0	1	1	0	0	1	0	1	1	1	0	1	1	1	1	2	0	1	0	0	1	2	2	1	0	1	2	1	0	1	1	2	0	0	0	1	0	1	2	0	1	0	0	0
972	1	2	0	0	0	0	2	1	2	2	0	0	0	0	0	0	0	0	2	1	1	0	1	1	1	2	1	2	0	2	0	0	1	1	0	2	1	0	0	1	0	0	1	2	1	1	0	0	2
973	0	2	0	0	0	0	2	0	2	2	0	0	0	0	0	0	1	1	0	1	1	1	0	0	0	0	1	1	2	1	0	1	2	0	1	1	2	0	0	2	0	0	0	1	0	1	0	0	0
974	1	2	0	0	0	0	2	1	0	0	0	0	1	1	1	0	1	0	1	1	1	1	1	1	1	2	1	1	2	0	1	0	1	1	0	2	1	0	0	0	0	0	0	1	0	0	0	0	1
975	1	1	0	0	0	0	1	2	1	1	1	1	2	1	1	0	1	0	0	0	2	1	1	0	0	0	2	2	1	0	1	0	2	0	0	2	1	0	0	1	0	0	0	2	0	1	0	0	1
976	1	1	0	0	1	1	1	1	0	0	1	0	0	0	0	0	2	2	1	1	1	1	0	0	0	0	2	2	0	2	2	0	1	1	1	2	2	1	1	0	1	2	1	2	1	0	0	0	1
977	1	1	1	1	0	0	2	2	0	1	0	1	1	2	2	0	2	2	1	1	2	1	1	1	1	1	1	1	2	1	0	0	1	1	1	2	1	0	0	1	0	0	1	2	1	1	0	1	1
978	1	2	0	1	0	0	2	2	0	1	0	1	1	0	0	0	1	1	1	1	1	0	0	0	0	1	2	2	1	2	1	0	1	0	0	2	1	0	0	0	1	0	0	1	1	0	0	0	1
979	1	0	0	0	1	1	2	0	1	1	1	0	1	0	0	0	2	2	0	1	2	2	1	1	1	1	2	2	0	2	0	0	2	0	0	2	1	1	0	0	0	0	0	2	0	0	0	0	0
980	1	1	0	1	0	0	2	1	0	0	1	1	1	0	0	0	1	1	2	2	1	1	0	0	0	0	1	2	0	1	0	0	1	2	0	2	1	0	0	0	0	0	0	2	0	0	0	0	0
981	1	1	0	0	1	1	2	0	1	1	0	0	0	0	0	0	1	1	0	0	2	1	1	1	1	1	2	2	0	2	0	2	1	0	0	2	2	0	0	2	1	0	0	1	0	1	0	1	2
982	1	1	0	0	0	0	1	2	0	2	0	0	0	0	0	0	0	0	1	1	1	1	0	0	0	0	0	2	0	1	2	1	1	0	0	2	2	1	0	1	0	1	1	1	1	1	0	0	0
983	1	0	0	1	1	1	1	0	2	2	0	0	1	1	1	0	0	1	1	0	1	0	0	0	0	0	0	1	0	1	1	2	1	0	1	1	1	0	0	1	0	1	0	1	0	0	0	0	0
984	1	1	0	0	0	0	2	1	1	1	0	0	0	0	0	0	1	1	0	0	2	1	0	0	0	0	1	1	0	1	2	0	2	0	1	1	1	0	0	0	0	1	1	2	0	0	0	0	1
985	0	2	0	0	0	0	2	2	0	1	0	0	1	0	0	0	1	0	1	1	2	0	0	0	0	1	1	1	1	1	1	0	0	0	0	2	0	0	0	0	0	0	0	1	0	0	0	0	1
986	1	2	0	2	0	0	2	2	1	2	0	1	1	1	1	0	0	1	1	1	2	1	0	0	0	0	1	1	2	0	0	2	2	0	2	0	1	0	0	2	0	0	1	2	0	2	0	0	1
987	0	1	1	1	0	0	2	1	2	2	0	0	1	0	0	1	1	1	0	0	1	0	0	0	0	0	1	0	2	0	0	1	2	0	1	1	1	1	0	0	0	0	1	1	0	0	0	0	1
988	1	2	0	1	0	0	2	2	0	0	0	0	2	1	1	1	1	1	0	0	2	1	1	1	1	1	2	2	0	2	0	2	1	0	1	1	1	1	1	0	1	0	1	2	1	0	0	1	0
989	1	2	0	1	0	0	1	1	1	1	0	0	1	1	1	0	1	0	0	0	2	1	0	0	0	0	2	2	0	1	2	1	1	1	2	1	1	0	0	0	0	0	0	2	0	0	0	1	0
990	1	1	0	1	1	1	2	1	0	1	0	0	0	0	0	0	1	1	0	0	2	1	0	0	0	1	2	2	0	2	1	0	0	2	1	1	1	0	0	1	0	0	1	2	0	0	0	0	0
991	1	0	0	0	0	0	2	1	1	1	0	1	2	2	2	0	1	1	0	0	2	0	0	0	0	1	0	1	1	1	1	0	0	0	1	1	2	1	0	1	0	0	0	0	0	0	0	0	1
992	1	1	0	1	0	0	1	1	1	1	0	0	0	0	0	0	0	0	1	1	2	1	2	1	1	1	1	1	1	1	0	0	0	0	0	2	1	0	0	0	0	0	0	2	0	0	0	0	1
993	1	2	0	0	0	0	2	2	0	0	0	0	0	0	0	0	2	1	0	0	2	0	0	0	0	1	2	2	0	2	0	1	2	0	1	1	0	0	0	0	0	0	0	2	0	2	0	0	1
994	1	1	0	0	0	0	2	1	1	2	0	0	0	0	0	0	0	0	1	1	2	0	0	0	0	0	2	2	1	2	0	2	2	0	2	0	1	0	0	1	0	0	1	2	1	1	0	0	2
995	1	2	0	0	0	0	2	1	1	1	0	0	1	1	1	0	1	0	1	1	2	2	0	0	0	0	2	2	0	2	1	1	0	1	1	2	1	0	0	0	0	0	0	1	0	0	0	1	0
996	1	1	0	0	0	0	2	0	2	2	0	0	0	0	0	0	2	1	0	0	2	0	0	0	0	0	0	2	2	1	2	0	0	2	1	2	0	0	0	1	0	0	0	2	0	0	0	0	0
997	1	2	0	0	0	0	2	1	0	0	0	0	0	0	0	0	2	2	1	1	1	0	0	0	0	0	0	2	1	1	1	0	0	1	0	2	1	1	0	0	0	0	0	2	0	0	0	2	2
998	1	1	0	0	0	0	2	1	1	1	0	0	0	0	0	0	2	1	1	1	1	0	0	0	0	0	1	2	0	1	1	2	1	0	0	2	1	0	1	0	1	1	0	1	0	1	0	0	0
999	1	1	0	0	0	0	2	1	1	2	0	1	1	0	1	1	1	1	1	0	0	1	0	0	0	0	1	2	1	1	1	0	1	1	1	1	1	1	0	0	0	1	1	2	2	0	1	0	0
1000	1	2	0	0	1	1	2	1	1	1	0	1	1	0	0	0	1	1	1	1	2	0	0	0	0	0	2	2	0	1	1	0	1	0	1	2	1	0	0	0	0	0	0	2	0	0	0	0	0
[truncated: 252 more columns]
