# Supplementary material for: KNN-MDR: a learning approach for improving interactions mapping performances in genome wide association studies
Source: BMC Bioinformatics. 2017 Mar 21;18:184. doi: 10.1186/s12859-017-1599-7 (PMC5361736; doi:10.1186/s12859-017-1599-7)
Supplement: Supplementary file 5 — The data set(s) supporting the results of Table 3. (ZIP 7092 kb) [file 12859_2017_1599_MOESM5_ESM.zip › 000/S95/mkallsimul.dat]

1	1	2	2	0	1	1	2	2	0	1	0	2	2	1	1	0	2	0	0	0	2	0	1	1	1	0	0	1	1	1	2	1	1	0	0	2	2	0	0	0	0	2	0	2	0	0	0	0	0
2	1	2	1	1	0	1	1	1	1	2	0	0	1	1	1	0	1	1	1	1	2	0	1	1	0	1	0	1	2	1	1	0	0	0	1	2	2	1	1	2	1	0	0	2	0	1	0	1	0
3	1	1	1	0	1	2	0	0	1	1	0	0	0	0	0	0	1	1	1	1	1	0	0	2	0	1	0	2	2	2	0	0	1	1	1	2	0	0	1	1	1	0	0	1	0	0	0	2	0
4	0	1	1	0	0	1	2	2	0	0	0	1	2	1	1	0	2	2	2	2	0	0	0	2	0	1	0	2	2	1	1	1	2	0	0	2	1	0	0	0	0	0	1	1	1	0	0	2	0
5	1	0	2	1	1	2	1	1	1	1	0	1	1	0	0	0	1	1	1	1	1	0	1	1	0	1	0	1	2	1	0	1	1	1	0	1	0	1	0	1	0	0	0	1	0	1	0	1	1
6	0	1	1	0	0	1	0	0	2	2	0	0	0	0	0	0	1	1	1	1	1	0	1	1	1	1	0	1	2	1	0	2	2	1	0	1	0	0	0	0	1	0	1	2	1	0	1	1	0
7	1	1	1	1	0	1	0	1	1	1	0	1	2	1	1	1	0	0	1	1	2	0	0	2	0	0	0	1	2	1	0	2	2	1	0	0	0	1	0	0	0	0	0	1	0	0	0	0	2
8	1	2	0	0	0	0	2	2	0	0	1	0	2	2	2	0	2	1	1	0	2	0	0	2	0	1	0	2	2	2	1	1	2	2	1	2	1	0	0	1	0	0	1	1	1	2	0	1	1
9	0	1	1	1	0	1	1	1	1	1	0	0	1	0	0	0	1	0	0	0	2	0	0	2	0	0	0	2	2	2	1	2	2	0	0	0	1	0	0	1	1	0	0	2	1	2	0	2	0
10	1	1	2	1	0	2	2	2	1	1	1	0	0	0	0	0	1	2	1	1	1	0	0	2	0	0	0	1	2	2	0	0	0	0	0	2	2	0	0	2	1	1	0	2	2	1	0	1	1
11	1	1	2	1	0	1	2	2	1	1	1	0	1	1	1	0	1	0	2	1	2	1	0	2	0	0	0	2	2	2	1	1	1	0	0	1	2	0	0	1	0	1	0	2	1	0	0	2	0
12	1	1	1	0	0	1	2	2	0	1	0	1	2	2	2	0	2	1	1	1	1	0	0	2	0	0	0	2	2	2	0	1	1	1	1	1	2	0	0	1	0	0	0	2	0	1	0	2	0
13	0	0	2	1	0	2	2	2	0	1	1	0	2	2	2	0	1	0	1	0	2	0	1	1	0	0	0	2	2	2	0	2	2	1	2	2	1	0	0	1	0	1	0	1	1	0	0	1	0
14	1	1	1	0	0	2	0	0	2	2	0	0	2	2	2	0	1	2	0	0	0	0	0	2	0	0	0	1	2	0	0	1	1	0	0	2	2	0	0	1	0	0	0	2	0	0	0	2	0
15	1	0	2	0	0	1	2	2	0	0	0	1	1	0	0	0	1	0	0	0	2	0	0	2	0	0	1	2	2	1	0	1	1	1	0	1	2	1	0	1	0	0	0	1	0	0	0	2	0
16	0	1	1	1	0	1	0	0	2	2	0	0	0	0	0	0	0	0	1	1	2	0	0	2	0	1	0	1	2	0	1	1	1	0	0	2	1	0	0	2	1	0	0	2	0	0	0	1	1
17	1	1	1	0	0	1	1	2	0	1	0	1	2	2	2	0	2	0	0	0	2	0	1	1	0	0	0	2	2	1	2	2	2	1	0	1	2	0	0	1	0	1	0	2	0	0	0	1	0
18	0	2	0	0	0	0	2	2	0	0	1	0	0	0	0	0	0	0	0	0	2	0	1	1	0	0	0	2	2	1	1	2	2	0	0	1	2	0	0	1	0	1	1	2	0	1	0	2	0
19	0	1	1	0	1	2	0	1	1	1	0	0	1	1	1	0	2	1	1	1	2	0	1	1	1	1	0	1	2	0	1	1	1	0	0	1	2	0	0	1	0	0	0	0	0	1	0	1	0
20	1	2	1	2	0	2	2	2	0	1	0	1	2	1	1	0	1	1	1	0	2	0	0	2	0	0	0	1	2	1	0	1	1	1	1	1	0	0	0	1	1	0	0	1	0	1	0	2	0
21	1	0	2	0	0	1	0	0	2	2	0	0	1	2	1	0	0	2	0	0	2	0	0	2	0	0	0	2	2	1	1	2	2	0	0	1	2	0	0	2	0	0	1	2	0	0	0	1	0
22	1	1	2	0	0	2	1	1	1	2	0	1	1	1	1	0	0	0	0	0	2	0	0	2	0	0	0	1	1	1	0	1	1	1	0	1	0	1	0	0	0	1	0	2	1	0	0	1	0
23	1	1	1	0	0	0	1	2	0	0	1	0	0	0	0	0	0	0	0	0	2	0	0	2	0	0	0	2	2	1	0	2	2	1	1	2	0	0	0	1	1	0	0	1	0	1	0	1	0
24	1	0	2	0	0	1	1	1	0	0	0	1	2	2	2	0	2	1	0	0	2	0	0	2	0	0	0	1	2	1	1	1	2	1	1	2	2	1	0	1	0	0	0	2	0	1	0	1	0
25	1	2	0	1	0	1	1	1	0	0	1	0	1	1	1	0	2	0	0	0	2	0	0	2	0	0	0	2	1	1	1	1	1	0	0	1	1	0	0	2	1	0	1	1	1	2	0	2	0
26	1	0	2	1	1	2	2	2	0	0	2	2	2	2	2	0	2	1	0	0	2	0	0	2	0	0	0	1	2	0	1	1	2	0	0	2	1	0	0	1	0	0	2	2	1	1	0	1	0
27	1	0	2	1	1	2	1	1	2	2	0	0	0	0	0	0	2	2	1	1	1	0	1	1	0	0	0	1	2	1	0	0	0	0	0	1	2	0	0	2	0	0	0	2	1	0	0	1	1
28	1	1	1	0	0	0	1	1	1	2	0	0	0	0	0	0	1	0	0	0	2	0	0	2	0	0	0	1	2	1	1	1	1	0	0	2	1	1	1	0	0	0	1	1	1	0	0	0	2
29	0	0	2	1	0	2	1	1	1	1	1	0	1	1	1	0	0	1	0	1	1	0	0	2	0	0	0	2	1	1	1	1	1	0	0	2	2	0	0	2	0	0	0	1	0	1	0	2	0
30	1	2	1	0	0	0	0	0	2	2	0	0	1	0	0	0	2	2	1	0	2	0	0	2	0	0	0	2	1	1	2	2	2	1	1	2	2	0	0	2	0	0	0	0	1	0	0	2	0
31	0	2	1	0	0	1	2	2	0	0	2	0	0	0	0	0	2	2	2	2	1	1	0	2	0	0	0	2	2	1	1	0	1	2	0	2	2	0	0	1	0	0	0	1	0	0	0	0	2
32	1	2	1	0	0	1	1	1	1	1	0	1	1	0	1	1	0	2	0	1	1	0	0	2	0	1	0	2	0	0	2	1	1	1	0	1	1	0	0	2	0	1	0	2	1	0	0	1	1
33	0	1	1	0	0	0	2	2	1	1	0	1	2	1	1	1	1	0	1	1	2	1	1	1	1	1	0	2	2	1	2	1	2	2	1	2	2	0	0	1	0	0	1	2	1	1	0	0	0
34	1	2	0	0	0	0	1	1	0	0	2	0	1	1	1	0	1	0	0	0	2	0	2	0	0	0	0	0	2	0	0	1	2	0	0	1	1	0	0	1	0	1	0	2	0	0	0	1	0
35	0	0	2	0	1	2	1	2	0	0	0	0	0	0	0	0	2	1	1	0	2	0	0	2	0	0	0	2	2	2	1	1	1	1	0	0	1	0	0	2	1	0	0	1	0	0	0	1	0
36	1	2	0	0	0	0	1	2	0	1	0	1	1	0	0	0	0	1	1	1	2	0	0	2	0	0	0	2	2	2	0	0	1	1	0	1	2	0	0	2	0	0	1	2	1	0	0	0	0
37	0	1	0	1	0	1	2	2	1	1	1	0	0	0	0	0	2	1	1	1	2	0	0	2	0	0	0	2	2	1	0	1	1	0	0	1	1	0	1	0	0	1	0	2	1	0	0	0	2
38	1	1	0	0	0	1	1	1	1	2	0	1	1	0	0	1	1	0	1	1	1	1	0	2	0	0	0	2	1	0	2	1	1	0	0	1	2	0	0	2	1	0	1	1	1	1	0	1	1
39	1	2	1	0	0	0	1	2	0	1	0	1	1	0	1	1	0	0	0	0	2	0	1	1	0	0	0	2	1	1	1	2	2	0	1	1	1	0	0	0	1	1	0	2	1	0	0	1	0
40	1	1	1	0	0	1	2	2	1	1	1	0	2	0	0	1	2	2	2	2	0	0	0	2	0	0	0	1	2	1	0	0	1	1	1	2	2	0	0	1	0	0	0	0	1	0	0	0	0
41	1	1	2	1	0	2	2	2	0	0	1	0	2	2	2	0	0	0	0	0	2	0	0	2	0	0	0	2	1	1	2	2	2	2	0	2	1	0	0	1	0	0	1	2	1	0	0	0	0
42	1	0	2	0	1	1	1	1	2	2	0	0	0	0	0	0	1	2	1	1	2	0	1	1	0	0	0	2	2	1	1	0	0	0	0	2	1	0	0	0	0	2	0	2	1	0	0	2	0
43	1	2	0	1	0	1	1	1	1	1	0	1	1	0	0	0	2	1	1	1	2	0	1	1	1	2	0	2	1	1	1	1	1	0	0	2	1	0	0	1	0	0	0	1	0	1	0	0	2
44	1	0	2	0	2	2	1	2	0	0	0	1	2	1	1	0	1	1	0	0	2	0	1	2	0	0	0	1	2	1	0	1	2	0	0	2	1	1	0	1	0	0	1	2	1	1	0	1	1
45	1	2	1	0	0	1	2	2	1	1	1	0	0	0	0	0	2	1	1	1	1	1	0	2	0	0	0	1	2	1	0	2	2	0	1	1	1	1	0	0	0	0	0	2	0	2	0	0	2
46	1	1	2	1	0	2	2	2	0	1	1	0	0	0	0	0	2	0	0	1	1	0	1	1	0	0	0	1	1	0	1	1	2	2	2	2	1	0	0	1	0	0	1	2	1	1	0	2	0
47	1	2	1	1	0	1	2	2	0	0	1	1	2	2	2	0	2	1	1	1	1	0	0	2	0	1	0	2	2	2	0	0	0	0	0	0	2	0	0	2	0	0	0	2	0	0	0	2	0
48	0	2	0	0	0	0	1	1	1	1	1	0	0	0	0	0	1	1	1	1	1	0	0	2	0	0	0	2	2	1	2	1	1	0	1	2	1	0	0	1	0	0	1	2	0	0	0	1	1
49	1	0	2	1	1	2	1	2	0	1	0	0	1	0	0	0	0	2	1	1	1	0	0	2	0	0	0	1	1	1	1	0	0	0	0	2	1	0	0	2	1	0	1	2	0	0	0	1	1
50	1	0	2	1	1	2	0	0	2	2	0	1	1	0	0	0	2	1	1	1	2	0	0	2	0	1	0	1	1	0	1	1	1	0	0	2	1	0	0	2	1	1	0	2	1	0	0	2	0
51	1	1	2	1	0	1	0	1	1	1	1	1	1	0	1	1	1	1	0	0	2	0	1	1	1	1	0	1	1	1	1	1	1	0	0	0	1	0	1	1	0	0	1	2	1	1	0	2	0
52	1	1	1	0	1	1	2	2	0	1	1	1	1	0	1	1	1	0	0	0	2	0	0	2	0	0	0	1	2	1	0	2	2	1	2	2	0	0	1	1	1	0	0	2	0	2	0	1	0
53	1	0	2	0	0	2	0	0	1	1	0	0	2	1	1	1	0	2	0	1	1	0	1	1	1	1	0	2	1	1	1	1	1	0	0	1	1	0	0	1	0	0	0	2	0	0	0	1	0
54	1	1	1	1	0	1	2	2	1	1	1	0	2	1	1	1	2	0	0	1	2	0	0	2	0	1	0	2	0	0	2	1	1	0	0	2	1	0	0	1	0	0	0	1	1	0	0	1	1
55	0	0	2	0	0	1	1	2	0	0	0	1	1	0	0	0	2	0	0	0	2	0	0	2	0	0	0	1	2	1	0	1	1	0	0	1	1	0	1	1	0	0	0	2	0	2	0	0	1
56	0	1	0	1	0	1	1	1	1	1	0	0	1	1	1	0	2	0	0	0	2	1	0	2	0	0	0	1	2	1	0	1	1	0	0	1	2	0	0	1	0	0	0	1	1	0	0	2	0
57	0	0	2	0	0	1	1	1	1	1	0	0	0	0	0	0	1	2	1	1	2	0	0	2	0	0	0	2	2	2	1	2	2	0	0	0	2	1	0	1	0	0	1	2	1	1	0	1	0
58	1	1	1	0	0	1	1	1	2	2	0	0	0	0	0	0	1	0	1	1	2	0	0	2	0	0	0	2	2	1	2	1	1	0	0	1	1	1	1	1	1	0	1	2	1	0	0	0	0
59	1	1	2	1	0	2	1	1	1	1	1	1	1	0	1	1	2	1	1	1	2	0	0	2	0	0	0	1	2	1	0	1	1	0	0	1	0	1	0	1	0	0	1	1	1	1	0	0	0
60	1	0	2	0	0	2	0	1	1	1	0	0	0	0	0	0	1	1	0	0	1	0	1	1	0	0	0	1	2	0	1	1	1	0	0	2	1	1	0	1	0	0	1	2	1	0	1	1	0
61	0	1	1	0	0	1	2	2	0	1	0	1	1	0	0	0	1	2	2	1	0	0	0	2	0	0	0	2	2	2	1	1	2	1	1	1	0	0	0	0	0	0	1	2	1	1	0	1	0
62	1	0	2	0	1	2	0	0	2	2	0	1	1	0	0	0	2	0	0	1	1	0	1	1	1	1	0	1	2	1	0	1	1	1	1	1	2	0	0	2	0	0	1	1	1	1	0	1	1
63	1	2	0	0	0	1	0	0	2	2	0	0	0	0	0	0	2	1	1	1	2	0	0	2	0	0	0	2	2	1	1	2	2	0	0	2	1	0	0	2	1	0	1	2	1	0	0	1	0
64	1	1	1	1	0	1	1	1	1	1	0	1	1	0	0	0	0	2	0	0	1	0	0	2	0	0	0	2	2	2	0	0	0	0	0	2	1	0	0	1	1	0	1	1	1	1	0	1	1
65	1	1	1	0	0	2	1	2	0	0	0	1	1	1	1	0	1	1	0	1	1	0	0	2	0	0	1	2	2	1	0	1	1	0	0	1	1	0	0	1	0	0	0	1	0	0	0	2	0
66	1	2	0	1	0	1	1	2	0	0	1	1	1	0	0	0	0	1	1	1	1	0	0	2	0	0	0	1	2	0	1	1	1	0	0	1	1	1	0	1	0	1	0	2	1	0	0	1	0
67	1	1	2	1	0	1	0	1	1	1	0	0	0	0	0	0	0	2	2	1	0	0	1	1	0	1	0	1	1	1	1	2	2	0	0	1	1	1	0	1	0	0	0	2	0	1	0	2	0
68	1	2	0	0	0	1	0	0	2	2	0	1	1	0	0	0	1	2	2	1	0	0	1	1	0	1	0	2	2	1	2	1	2	2	2	2	1	0	0	1	1	0	1	2	1	0	0	1	1
69	1	1	1	0	0	1	1	1	1	1	1	1	2	1	1	0	1	0	0	1	2	0	1	1	0	0	0	1	2	1	0	1	1	2	1	2	1	0	0	0	0	0	1	1	1	1	0	2	0
70	1	0	1	0	0	1	2	2	0	1	1	0	0	0	0	0	2	0	1	1	2	0	0	2	0	0	0	2	2	2	0	2	2	0	0	2	2	0	0	2	0	0	0	2	0	0	0	2	0
71	0	2	0	0	0	0	0	1	0	0	0	0	1	1	1	0	1	1	2	2	1	0	1	1	1	1	0	0	2	0	0	2	2	0	0	1	1	0	0	1	1	0	0	1	1	1	0	0	1
72	1	1	1	1	0	1	1	1	1	1	1	1	2	1	1	1	1	1	1	1	1	0	0	2	0	0	0	2	2	2	0	1	1	0	0	1	1	0	0	1	0	1	0	2	1	0	0	0	2
73	0	1	2	1	0	1	1	2	0	1	0	0	1	1	1	0	2	1	1	0	2	1	1	1	1	1	0	1	2	1	0	0	0	0	0	2	1	1	1	1	1	0	0	1	0	1	0	2	0
74	1	2	0	0	0	0	1	2	0	1	0	1	1	0	0	0	1	1	0	0	1	0	0	2	0	1	0	1	2	1	0	2	2	0	0	2	1	0	0	0	0	0	1	1	0	0	0	2	0
75	0	1	2	0	0	2	1	1	1	1	1	0	0	0	0	0	0	0	0	0	2	0	0	2	0	0	0	2	2	2	1	1	1	1	0	1	2	0	0	2	0	0	2	2	1	1	0	1	0
76	0	2	0	1	0	1	1	1	1	1	0	0	1	1	1	0	2	2	2	2	2	0	0	2	0	0	0	2	1	1	1	1	1	2	1	1	1	0	0	1	0	1	0	2	1	0	0	1	0
77	1	2	1	2	0	2	1	1	0	0	0	0	2	2	2	1	1	2	0	0	1	1	0	2	0	0	0	2	1	1	2	0	0	0	0	2	1	1	0	1	0	0	0	2	0	1	0	2	0
78	1	0	1	0	0	1	1	1	1	2	0	0	0	0	0	0	2	1	1	0	2	0	0	2	0	0	1	1	1	0	1	1	1	0	0	0	2	0	0	1	0	0	0	0	0	1	0	0	0
79	1	1	1	0	0	0	1	2	1	1	0	0	1	1	1	0	1	2	1	1	1	0	1	1	1	1	0	1	2	2	1	1	2	0	0	2	1	0	0	2	0	0	0	2	0	1	0	1	0
80	0	2	0	1	0	1	1	2	0	0	1	0	1	1	1	0	1	0	0	0	2	0	1	1	1	1	0	1	2	1	0	1	1	0	0	1	1	0	0	1	0	0	1	2	1	0	0	1	0
81	1	0	2	0	0	1	2	2	0	0	2	0	1	1	1	0	2	1	1	1	2	0	0	2	0	0	0	1	2	1	0	0	1	1	0	2	2	0	0	1	0	0	0	2	1	0	0	0	0
82	1	2	0	1	0	1	1	2	0	0	0	0	0	0	0	0	1	2	1	1	1	0	0	2	0	0	0	2	2	1	1	0	0	0	0	2	1	1	1	1	1	0	1	2	1	0	0	1	1
83	1	0	2	1	0	1	0	1	1	1	0	1	1	1	1	0	2	0	0	0	1	1	0	2	0	0	1	2	2	1	0	2	2	1	1	1	1	1	1	1	1	0	0	2	0	2	0	2	0
84	1	0	1	0	0	1	1	1	2	2	0	2	2	1	1	0	2	0	0	0	2	0	0	2	0	1	0	2	2	0	1	1	1	1	1	2	0	0	1	0	0	1	0	2	1	0	0	1	0
85	1	0	2	0	2	2	2	2	0	0	0	0	0	0	0	0	2	0	0	0	2	0	1	1	1	0	0	2	1	1	2	2	2	0	0	0	2	0	0	1	0	1	0	1	1	1	0	0	2
86	0	1	1	0	0	1	0	0	2	2	0	0	0	0	0	0	2	1	1	1	2	0	0	2	0	0	0	2	2	2	1	1	1	1	0	0	2	0	0	1	0	1	0	2	1	0	0	1	1
87	1	2	0	0	0	0	1	1	1	2	0	0	0	0	0	0	2	0	0	0	2	0	1	1	0	0	0	2	1	1	2	0	1	1	0	2	1	0	0	1	0	0	0	0	0	1	0	1	0
88	0	1	1	0	0	1	1	1	1	1	0	0	1	1	2	0	2	0	0	0	2	0	0	2	0	0	0	2	2	1	2	1	1	2	1	2	2	0	0	1	0	0	0	0	1	0	0	2	0
89	1	1	1	1	0	1	2	2	0	0	2	0	1	1	1	0	1	1	1	1	1	0	0	2	0	0	0	2	2	2	2	1	0	1	0	2	2	0	0	2	0	0	1	1	1	1	0	0	0
90	1	1	1	1	0	1	1	1	1	1	0	1	1	0	0	0	0	2	1	1	0	0	0	2	0	0	0	1	2	1	0	1	1	0	0	2	2	0	0	2	0	0	1	2	1	0	1	1	0
91	1	1	2	1	0	1	1	1	1	1	1	0	0	0	0	0	2	2	2	2	1	0	0	2	0	0	0	1	2	1	0	1	1	2	1	1	1	0	0	1	1	0	1	2	0	0	0	1	1
92	1	1	1	0	0	0	1	2	0	0	0	0	1	0	0	1	1	0	1	0	1	0	1	1	0	0	0	1	1	0	1	1	1	1	0	0	2	0	0	0	0	0	1	2	0	1	0	0	0
93	0	1	2	0	0	0	1	2	1	1	0	0	1	1	1	0	2	0	0	0	2	0	0	2	0	0	0	1	2	0	1	1	2	2	2	2	1	1	1	0	0	0	1	2	1	1	0	2	0
94	0	0	2	1	0	2	2	2	0	1	0	1	2	2	2	0	1	2	2	2	1	0	1	1	1	1	0	2	2	2	0	1	2	0	1	2	1	0	0	1	0	0	0	1	1	1	0	1	1
95	1	1	1	1	0	1	1	1	1	1	0	1	1	0	0	0	1	1	1	1	1	0	1	1	0	0	0	1	2	1	0	1	2	0	0	2	1	0	0	1	0	0	1	2	0	0	0	1	0
96	0	2	0	0	0	0	2	2	0	0	1	0	1	0	0	1	1	0	0	0	2	0	1	1	1	1	1	1	1	0	1	2	2	0	1	1	2	0	0	0	0	0	1	1	0	0	0	2	0
97	1	2	0	0	0	0	1	1	1	1	0	0	1	1	1	0	1	0	1	1	2	1	0	2	0	0	0	0	2	0	0	1	1	0	0	1	1	1	1	0	0	0	0	1	0	0	0	1	1
98	0	1	2	1	0	2	1	2	0	0	0	0	2	2	2	0	2	1	1	1	1	0	0	2	0	0	0	1	1	1	1	1	1	1	1	2	2	0	0	1	0	1	0	1	1	1	0	2	0
99	1	0	1	0	0	1	0	1	1	1	1	0	0	0	0	0	1	2	2	2	1	0	0	2	0	0	0	2	2	2	1	1	1	0	0	1	1	0	0	1	0	1	0	2	0	0	0	2	0
100	0	2	1	0	0	1	1	2	0	0	0	0	0	0	0	0	2	1	1	1	1	0	0	2	0	1	0	2	2	1	2	1	1	1	0	0	2	0	0	1	0	0	2	2	2	1	1	1	0
101	1	2	1	0	0	0	2	2	0	0	1	0	0	0	0	0	1	0	0	0	2	0	0	2	0	0	1	2	2	1	0	2	2	0	1	2	1	0	0	1	0	0	0	1	0	0	0	1	0
102	0	1	2	0	0	0	1	1	1	1	1	0	0	0	0	0	1	1	0	0	1	0	0	2	0	0	0	1	1	1	1	0	1	1	1	2	2	1	0	1	0	1	1	2	1	0	0	2	0
103	0	1	2	1	0	2	1	2	0	0	1	0	0	0	0	0	0	0	0	0	2	0	0	2	0	0	0	2	2	2	1	2	2	1	0	0	1	0	1	1	0	2	0	2	1	0	0	1	0
104	1	1	1	0	0	1	0	0	2	2	0	1	1	0	1	1	0	1	1	1	2	0	0	2	0	0	0	2	2	2	0	1	0	1	0	2	2	0	0	2	0	0	0	0	0	0	0	1	1
105	1	0	2	0	1	1	0	0	2	2	0	1	1	0	0	0	2	0	0	0	2	0	0	2	0	0	0	1	2	0	1	1	2	0	0	1	1	1	0	1	0	0	1	1	1	1	0	1	0
106	1	0	2	0	2	2	1	1	1	1	0	0	1	1	1	0	1	1	0	0	1	0	0	2	0	1	0	1	2	1	0	1	1	0	0	1	1	0	0	2	0	0	0	1	0	1	1	1	0
107	0	2	0	0	0	0	0	0	2	2	0	0	0	0	0	0	0	1	1	1	2	0	0	2	0	0	0	1	1	1	1	0	0	0	0	2	0	1	0	0	0	0	0	2	0	1	0	2	0
108	1	2	0	1	0	1	1	1	0	2	0	0	1	1	1	0	2	0	0	0	1	0	0	2	0	0	0	2	2	2	1	1	1	0	0	1	2	0	0	2	0	0	0	2	0	0	0	2	0
109	1	2	0	0	0	0	2	2	0	1	1	0	1	1	1	0	0	0	0	0	1	0	0	2	0	0	0	2	1	1	2	2	2	0	0	1	1	1	0	0	0	0	0	2	0	1	0	0	0
110	1	1	1	0	0	1	1	2	0	0	1	1	1	1	1	0	1	1	1	1	1	0	0	2	0	0	0	1	2	0	1	1	2	2	1	1	1	0	0	1	0	0	2	2	2	1	0	0	0
111	1	1	1	0	0	0	1	1	1	2	0	0	2	1	1	0	2	0	0	0	2	0	0	2	0	1	0	2	1	1	1	1	1	0	1	1	2	0	0	2	0	0	0	2	1	1	0	1	0
112	1	0	2	0	0	1	1	1	1	1	1	1	2	1	1	0	0	1	1	2	1	0	1	1	0	0	0	2	2	2	0	1	1	0	1	1	0	1	0	1	0	0	0	2	0	1	0	2	0
113	1	1	2	1	0	2	2	2	0	1	0	0	1	1	1	0	1	0	0	0	2	0	0	2	0	0	2	2	2	0	1	1	1	0	0	2	1	0	0	2	0	1	0	2	2	0	0	1	0
114	1	2	1	0	0	0	1	1	1	2	0	0	1	0	0	1	1	1	1	1	1	0	1	1	1	1	0	2	2	1	1	1	2	1	0	1	1	0	0	0	1	0	0	1	0	0	0	2	0
115	1	0	2	0	0	1	1	2	1	1	0	0	0	0	0	0	2	2	0	0	1	0	0	2	0	0	0	2	2	0	0	0	0	1	1	1	2	0	0	2	0	0	1	2	1	0	0	1	0
116	1	0	2	0	1	2	1	1	1	1	0	1	1	0	0	0	1	0	1	1	2	0	0	2	0	2	0	2	1	1	2	2	2	0	0	2	1	0	0	0	1	0	0	0	2	2	0	1	0
117	0	1	2	1	0	1	1	1	1	1	1	0	0	0	0	0	1	1	1	1	2	0	0	2	0	0	0	2	2	1	1	2	2	0	0	1	1	0	1	1	0	0	0	1	0	0	0	2	0
118	1	1	1	0	1	2	2	2	0	0	0	0	1	1	1	0	1	2	1	0	1	0	0	2	0	0	0	1	2	1	0	0	2	1	1	2	2	0	0	2	0	0	1	1	1	0	0	1	1
119	1	1	2	0	0	1	2	2	0	0	1	0	0	0	0	0	0	2	2	1	0	0	0	2	0	1	0	1	1	0	1	0	1	0	0	2	2	0	0	2	0	1	0	1	1	1	0	1	0
120	1	1	1	1	0	1	1	2	0	1	0	1	2	1	1	0	1	2	0	0	1	0	0	2	0	0	0	2	2	2	0	0	0	1	1	2	2	1	0	1	0	0	1	2	2	1	0	2	0
121	1	1	2	1	0	2	1	1	1	1	0	1	1	0	0	0	2	0	0	0	2	0	0	2	0	0	0	2	2	2	1	1	1	0	0	1	2	0	0	2	0	0	1	1	1	1	0	2	0
122	1	1	1	1	1	2	0	1	1	1	0	0	0	0	0	0	2	2	2	1	1	0	2	0	0	1	0	1	2	0	1	0	0	0	0	2	2	0	0	2	1	0	0	0	1	0	0	2	0
123	0	1	2	1	0	2	1	2	0	1	0	0	2	1	1	0	0	0	0	0	2	0	0	2	0	0	0	2	2	2	0	2	2	0	0	1	1	0	0	1	0	1	0	1	2	0	0	1	0
124	1	1	1	0	1	1	1	2	1	2	0	0	0	0	0	0	1	1	1	1	1	0	0	2	0	0	0	2	2	1	1	1	1	0	0	2	1	0	0	1	0	0	0	0	2	1	0	1	0
125	1	2	1	1	0	1	2	2	0	2	0	0	0	0	0	0	0	0	0	0	1	0	0	2	0	0	0	2	2	2	1	1	1	0	0	1	2	0	0	2	0	0	0	1	1	1	0	2	0
126	1	2	1	0	0	1	1	1	1	1	0	2	2	1	1	0	1	0	0	0	2	0	0	2	0	0	1	2	2	2	0	1	2	1	1	2	0	0	0	1	1	1	0	1	1	0	0	2	0
127	1	1	2	1	0	1	1	1	1	1	1	0	0	0	0	0	1	1	1	1	1	0	0	2	0	0	0	0	1	0	1	0	1	1	0	2	2	0	0	1	0	0	1	1	1	0	0	1	1
128	1	1	1	0	0	0	2	2	0	0	2	0	2	1	1	0	1	1	0	0	1	0	0	2	0	0	0	1	2	1	0	0	0	0	0	2	1	1	1	0	0	1	0	1	0	2	0	2	0
129	1	2	0	0	0	1	1	1	1	1	0	0	1	0	0	0	0	1	1	1	2	0	1	1	0	0	0	0	2	0	0	0	1	1	1	2	1	0	0	1	0	0	0	2	0	1	0	2	0
130	1	1	1	0	0	1	1	1	2	2	0	0	0	0	0	0	1	1	1	1	1	0	1	1	1	1	0	2	2	2	1	1	1	0	0	2	1	0	0	2	1	0	0	2	0	1	0	2	0
131	1	1	1	1	0	1	2	2	0	0	0	1	2	1	1	0	1	1	1	1	2	0	0	2	0	0	0	1	1	1	1	1	1	1	2	2	1	1	0	1	0	0	0	2	0	1	0	2	0
132	1	1	2	1	0	1	2	2	0	0	0	1	1	1	1	0	1	1	1	0	2	0	0	2	0	0	0	2	2	2	1	1	1	0	0	1	2	0	0	2	0	1	0	2	1	0	0	2	0
133	0	1	1	0	1	2	0	1	1	1	0	1	1	1	1	0	1	1	1	1	0	0	0	2	0	0	1	2	2	1	0	2	2	0	0	0	1	0	0	1	0	0	0	0	0	0	0	1	0
134	1	0	2	0	0	1	1	2	0	0	1	1	2	2	2	0	0	0	1	1	2	1	0	2	0	0	0	2	2	2	1	0	1	1	0	1	2	1	0	0	0	0	2	2	2	0	0	2	0
135	1	1	2	0	0	0	0	1	0	0	0	0	0	0	0	0	2	1	1	1	1	0	0	2	0	0	0	2	2	1	0	0	1	1	1	2	2	0	0	2	0	1	0	1	1	1	0	1	1
136	1	1	2	0	0	0	1	2	0	0	1	0	0	0	0	0	1	1	0	0	1	0	2	0	0	0	0	2	2	1	2	2	2	0	0	0	2	0	0	1	0	1	0	2	0	0	0	2	0
137	1	1	2	0	0	0	2	2	0	0	1	1	2	1	1	1	2	0	0	1	2	0	0	2	0	0	0	2	2	1	1	2	2	0	0	0	1	0	0	0	1	0	0	2	0	1	0	2	0
138	0	1	2	0	1	2	1	1	1	1	0	0	0	0	0	0	1	1	0	1	1	0	1	1	0	1	0	2	2	1	1	1	1	0	0	2	1	0	0	1	0	0	0	2	0	0	0	2	0
139	1	1	1	1	0	1	1	1	1	1	0	0	1	1	1	0	1	1	0	0	1	1	0	2	0	0	0	2	0	0	2	0	1	2	1	1	0	0	0	1	0	0	1	2	1	0	0	0	0
140	0	0	2	0	1	2	0	2	0	0	1	0	0	0	0	0	2	2	1	1	2	0	1	1	0	0	0	2	1	1	2	0	1	1	0	1	2	0	0	0	0	0	0	2	0	2	0	1	0
141	1	1	1	0	1	2	2	2	0	0	1	1	2	1	1	0	1	0	1	0	2	0	0	2	0	0	0	1	2	1	0	2	2	0	0	1	1	0	0	2	1	0	0	1	1	0	0	2	0
142	1	1	1	0	0	2	1	1	1	1	0	0	0	0	0	0	1	1	1	1	1	0	0	2	0	0	0	1	2	1	0	2	2	0	0	2	2	0	0	1	0	0	0	2	0	0	1	1	0
143	1	0	2	0	1	2	1	1	1	1	1	0	1	1	1	0	0	0	1	1	2	0	0	2	0	0	0	2	2	2	0	1	1	1	0	0	1	0	0	0	0	0	1	2	1	0	0	2	0
144	1	1	1	0	1	2	1	1	1	2	0	1	1	0	1	1	1	0	0	0	2	1	0	2	0	0	1	2	2	1	0	0	0	0	1	2	1	0	0	1	0	0	0	1	1	1	0	2	0
145	1	0	2	0	1	2	1	2	1	1	0	1	2	1	1	0	1	0	2	1	2	0	0	2	0	0	0	1	2	1	1	1	1	0	0	1	1	0	0	1	1	0	0	1	0	1	0	0	0
146	1	2	2	0	0	1	1	1	1	2	1	0	1	1	1	0	1	2	1	1	2	0	0	2	0	0	0	2	2	1	1	2	2	0	0	1	1	0	0	1	0	0	1	2	0	0	0	1	0
147	1	2	0	0	0	1	0	0	1	1	0	0	1	1	1	1	2	1	1	1	2	0	0	2	0	0	0	2	2	2	0	2	2	0	0	1	1	0	0	1	0	1	1	2	1	0	0	2	0
148	1	1	1	1	0	2	2	2	0	0	1	0	0	0	0	0	1	0	0	0	2	1	0	2	0	0	0	2	2	1	1	1	1	0	0	2	1	0	0	0	0	0	0	1	0	0	0	2	0
149	1	2	1	0	0	1	0	0	2	2	0	0	0	0	0	0	0	0	0	0	2	1	0	2	0	0	0	1	1	0	1	2	2	0	0	1	2	0	0	2	0	0	0	1	1	1	0	0	1
150	1	1	1	0	0	1	0	1	1	1	1	1	1	0	0	1	1	2	0	0	1	0	1	1	1	1	0	1	1	1	1	1	1	1	0	0	2	0	0	1	0	0	1	2	1	0	0	2	0
151	1	1	1	0	1	1	1	1	2	2	0	1	1	0	1	1	1	0	0	0	2	0	1	1	1	0	0	2	2	1	1	2	2	0	1	1	1	1	1	2	2	0	0	0	2	1	0	1	1
152	0	2	1	1	0	1	1	1	1	1	1	0	0	0	0	0	0	0	0	1	2	0	1	1	0	0	1	2	1	0	1	1	1	0	0	2	2	0	0	1	0	1	0	2	1	0	0	1	0
153	0	1	1	0	0	1	0	1	1	1	1	1	2	1	1	0	2	0	0	0	2	0	0	2	0	0	0	2	2	1	1	2	2	1	1	2	2	0	0	2	0	0	0	2	1	1	0	1	0
154	0	0	2	0	0	1	2	2	0	0	1	1	2	1	1	0	2	0	0	0	2	0	1	1	1	1	1	1	2	2	0	1	1	0	0	0	1	0	0	1	0	0	0	1	1	0	0	2	0
155	1	1	1	0	0	0	1	2	0	0	1	0	1	1	0	0	1	0	0	0	2	0	1	1	0	0	0	2	2	1	1	1	2	0	0	1	1	1	0	1	0	0	0	2	0	1	0	2	0
156	1	0	2	1	0	2	1	2	0	1	0	1	1	0	1	1	1	1	0	0	1	1	0	2	0	0	0	2	2	1	2	2	2	2	0	1	2	1	1	2	1	0	1	2	1	0	0	1	1
157	1	1	1	1	0	2	1	1	1	2	0	0	0	0	0	0	2	0	1	1	2	0	0	2	0	0	0	2	1	1	1	1	1	0	0	1	2	0	0	1	0	0	1	1	1	1	0	1	0
158	1	1	1	1	0	1	2	2	0	1	0	1	2	1	1	0	2	2	2	2	0	0	0	2	0	1	0	2	1	1	1	1	1	1	1	2	1	0	0	2	0	0	0	2	0	0	0	1	0
159	0	2	0	0	0	0	2	2	1	1	0	0	1	0	0	0	1	1	1	1	2	1	0	2	0	0	0	2	2	2	1	1	1	0	0	2	1	1	0	0	0	1	1	2	1	0	0	0	0
160	0	1	2	1	0	1	0	0	2	2	0	0	0	0	0	0	2	0	0	1	2	0	0	2	0	0	0	2	1	0	2	0	0	1	1	1	1	0	0	1	0	0	0	0	1	0	0	1	0
161	1	1	2	0	0	2	1	1	2	2	0	1	1	0	0	0	0	0	0	0	2	0	1	1	1	1	0	2	1	1	1	1	1	0	1	2	1	1	0	2	0	1	0	1	1	0	0	1	1
162	0	0	2	0	1	2	1	1	1	1	1	0	0	0	0	0	1	1	1	1	0	0	0	2	0	0	1	2	2	1	0	1	1	1	1	2	2	0	0	2	0	1	0	2	1	0	0	2	0
163	1	2	0	0	0	0	1	1	1	1	0	0	2	1	1	0	1	1	2	2	1	0	0	2	0	0	0	2	2	2	1	0	0	0	0	1	1	1	0	1	0	0	1	2	1	1	0	2	0
164	1	1	1	0	1	2	1	1	0	0	0	0	0	0	0	0	1	1	1	1	1	0	1	1	1	1	0	2	0	0	2	2	2	1	1	1	1	0	0	1	0	0	1	1	1	1	0	1	1
165	1	2	1	0	0	0	1	2	0	0	1	0	0	0	0	0	2	2	0	0	1	1	0	2	0	0	0	2	2	2	1	0	1	1	0	1	0	0	0	1	0	0	1	1	1	0	0	0	0
166	1	2	1	0	0	1	1	1	1	1	1	0	1	1	1	0	1	2	0	0	2	0	0	2	0	0	0	2	2	1	1	0	2	0	0	2	1	0	1	0	0	0	1	2	1	0	0	2	0
167	1	1	1	0	0	1	0	0	1	1	1	1	2	1	2	1	2	2	2	2	0	0	0	2	0	0	0	2	2	2	2	2	2	0	0	1	0	0	0	1	0	0	0	2	1	1	0	1	1
168	1	2	0	1	0	1	2	2	0	1	1	0	2	2	2	0	1	0	0	0	2	0	1	1	0	0	0	2	1	1	2	1	1	0	0	1	1	0	0	1	0	0	0	2	0	0	0	1	1
169	1	2	1	0	0	1	1	1	1	1	0	0	0	0	0	0	1	0	1	1	2	0	0	2	0	0	0	0	2	1	0	2	2	0	0	2	1	0	0	1	0	0	0	1	0	0	0	1	0
170	0	2	1	0	0	0	1	2	0	1	0	1	1	0	0	0	1	1	1	1	2	0	0	2	0	1	0	2	2	1	2	0	2	0	0	2	1	0	0	2	1	0	0	1	1	1	0	1	0
171	0	0	2	1	0	1	1	1	1	2	0	1	1	0	0	0	2	0	0	0	2	0	0	2	0	0	0	2	2	2	0	2	2	1	0	1	1	0	0	1	0	1	0	2	1	1	0	1	1
172	1	1	1	0	0	0	2	2	0	1	0	0	1	1	1	0	1	1	1	1	1	0	0	2	0	0	0	2	2	1	1	1	1	1	0	1	2	0	0	1	0	0	0	1	0	0	0	1	0
173	1	1	1	0	1	1	2	2	2	2	0	0	1	1	1	0	1	1	0	1	1	0	1	1	0	0	0	2	2	2	0	1	1	1	0	1	1	0	0	0	0	0	1	1	1	0	1	1	0
174	0	1	1	0	0	1	2	2	0	0	1	0	1	1	1	0	1	1	1	1	1	0	0	2	0	0	0	2	0	0	2	2	2	0	0	1	0	0	0	0	1	0	1	1	1	2	0	1	1
175	0	0	2	2	1	2	2	2	1	1	0	0	2	2	2	0	0	0	1	1	2	0	0	2	0	0	0	1	1	1	1	0	1	1	0	1	1	0	0	0	0	0	1	1	1	1	0	2	0
176	0	1	1	0	0	0	1	2	0	1	0	1	1	0	0	0	0	2	2	1	1	0	0	2	0	0	0	2	2	2	1	2	2	0	1	1	2	0	0	0	0	0	0	2	0	1	0	0	1
177	1	2	1	0	0	1	0	1	1	1	1	1	1	1	1	0	2	0	0	0	2	0	1	1	1	1	0	1	2	1	0	2	2	0	0	1	2	0	0	1	1	1	0	2	1	0	0	2	0
178	1	1	1	0	0	1	1	2	1	2	0	0	0	0	0	0	1	1	1	0	2	0	1	1	0	1	0	2	1	0	1	1	1	0	0	1	1	0	1	1	0	1	0	2	0	0	0	2	0
179	0	1	1	0	0	2	1	1	1	2	1	0	2	1	1	1	1	1	1	1	0	0	0	2	0	1	0	2	1	1	2	2	2	0	0	1	0	0	1	0	0	1	0	2	1	0	0	1	0
180	1	0	2	1	1	2	2	2	0	1	0	0	0	0	0	0	1	0	0	1	2	0	0	2	0	0	0	1	1	1	0	0	0	1	2	2	1	2	0	0	0	0	0	1	0	0	0	2	0
181	1	2	0	0	0	0	0	0	2	2	0	0	1	1	1	0	2	1	1	0	2	0	1	1	0	0	0	1	1	1	1	1	2	0	0	1	1	0	0	1	0	0	0	1	1	0	0	1	0
182	1	1	1	0	0	1	1	1	1	2	0	1	1	1	1	0	2	0	0	0	2	1	0	2	0	0	0	1	2	0	1	0	1	1	0	2	1	1	0	1	0	1	1	2	1	0	0	2	0
183	1	1	2	1	0	1	2	2	0	0	0	0	0	0	0	0	1	0	0	0	2	1	0	2	0	1	0	2	2	2	1	1	1	0	0	1	2	1	1	2	1	1	1	2	1	0	0	2	0
184	1	2	1	0	0	1	2	2	0	1	0	0	0	0	0	0	2	1	0	1	2	0	0	2	0	0	1	2	2	1	0	0	0	0	0	2	2	0	0	2	0	0	1	2	1	0	0	1	1
185	0	2	0	0	0	0	1	1	1	2	0	0	0	0	0	0	1	0	0	0	2	0	0	2	0	0	0	2	2	2	1	2	2	0	0	1	1	0	0	0	0	0	0	2	1	0	0	1	1
186	1	0	2	0	1	1	0	1	1	1	0	0	2	1	1	1	1	1	0	0	2	0	1	1	0	0	0	1	2	1	0	1	1	0	0	2	2	0	0	1	0	0	0	0	0	1	0	1	1
187	1	1	1	0	0	1	0	0	1	1	0	0	0	0	0	0	1	1	1	1	2	0	0	2	0	1	0	2	2	2	0	0	1	1	0	1	1	0	1	1	0	0	0	2	0	1	0	2	0
188	1	1	1	0	0	0	2	2	0	0	0	2	2	0	0	1	2	0	0	0	1	2	0	2	0	0	0	2	2	2	0	2	2	1	0	2	1	1	1	2	2	0	1	2	1	1	0	2	0
189	0	0	2	1	1	2	0	1	1	1	0	0	1	1	1	0	2	2	2	2	2	0	0	2	0	1	0	2	2	2	1	0	0	0	0	2	1	1	0	1	0	0	1	1	0	0	0	0	0
190	1	1	1	0	0	1	0	1	1	1	0	0	1	1	1	0	1	0	0	0	2	0	0	2	0	0	0	1	2	1	1	1	1	1	2	2	1	0	0	1	0	0	2	2	2	1	0	2	0
191	0	0	2	0	1	1	2	2	0	0	1	0	0	0	0	0	1	0	2	1	2	0	0	2	0	0	0	2	1	1	2	2	2	0	0	1	1	0	0	1	0	0	0	0	1	0	0	2	0
192	1	2	1	1	0	2	2	2	0	0	0	1	1	0	0	0	2	0	0	0	2	0	0	2	0	0	0	2	2	2	1	1	1	0	0	1	1	0	1	1	1	0	0	1	0	0	0	2	0
193	1	2	0	0	0	0	1	2	0	1	0	0	0	0	0	0	2	1	0	0	2	0	0	2	0	0	0	2	2	2	0	0	0	0	1	2	2	0	0	2	0	0	1	2	1	0	0	1	1
194	0	2	0	0	0	0	1	1	1	1	0	0	0	0	0	0	0	0	0	0	2	0	0	2	0	0	0	2	2	1	1	1	1	1	0	1	1	0	0	2	0	0	0	0	0	0	0	1	0
195	0	1	2	1	0	1	1	2	0	1	0	0	1	1	1	1	0	0	0	0	1	0	0	2	0	0	0	1	2	1	0	2	2	0	0	1	1	0	0	2	0	0	2	2	2	1	0	0	0
196	1	2	0	0	0	0	1	1	1	2	0	1	2	2	2	0	1	1	0	0	1	1	0	2	0	0	0	1	2	0	1	0	0	0	0	2	1	0	0	1	0	0	0	1	0	0	0	1	0
197	1	0	2	1	0	2	1	2	0	1	0	1	1	1	1	0	1	1	0	0	1	0	0	2	0	0	0	1	1	1	1	2	1	0	1	2	2	1	1	2	1	0	1	2	1	0	0	1	1
198	1	1	1	0	0	0	1	1	2	2	0	0	2	1	1	0	1	1	1	1	0	0	0	2	0	0	0	1	2	0	1	1	1	0	0	2	2	0	0	2	0	0	0	1	1	0	0	1	0
199	1	2	1	0	0	1	2	2	0	0	2	1	1	0	0	0	1	2	2	2	1	0	2	0	0	0	0	2	2	2	1	2	2	1	1	2	1	1	0	1	0	2	0	2	0	0	0	2	0
200	1	0	2	0	0	1	1	1	0	0	2	1	2	1	1	0	2	0	0	0	1	0	0	2	0	0	0	1	2	0	0	2	2	1	0	1	1	1	0	1	0	0	1	1	0	1	0	2	0
201	1	2	1	0	0	2	0	1	1	1	0	0	1	1	1	0	1	0	0	0	2	0	0	2	0	0	0	2	2	2	0	1	1	0	0	2	1	0	1	1	0	0	1	2	1	0	0	1	0
202	1	0	2	0	1	2	0	0	1	1	1	0	0	0	0	0	2	1	1	1	2	0	1	1	1	1	0	2	2	1	2	0	0	0	1	2	0	1	0	0	0	0	1	1	1	2	0	1	1
203	0	1	1	0	0	1	1	1	1	1	0	1	1	2	2	0	1	0	1	2	1	0	0	2	0	0	0	2	1	1	1	2	2	0	0	1	2	0	0	1	0	0	1	2	1	0	0	1	1
204	1	2	1	1	0	1	2	2	0	1	1	1	1	1	1	0	0	2	1	1	0	0	1	1	0	0	1	1	2	0	0	1	1	0	0	2	1	0	0	2	1	0	1	2	1	0	0	0	0
205	0	0	2	0	0	1	0	1	1	1	0	0	2	2	2	1	2	1	1	1	2	0	0	2	0	0	0	2	2	1	1	1	1	0	0	0	1	0	0	0	1	2	0	2	0	0	0	1	0
206	1	1	1	0	1	2	1	1	1	1	1	0	0	0	0	0	1	1	0	1	2	0	1	1	1	1	0	2	1	1	1	1	2	0	0	1	1	0	0	2	0	0	0	2	0	1	0	2	0
207	1	1	1	0	1	2	1	1	1	1	1	1	2	1	2	1	1	0	2	1	2	0	1	1	1	2	0	2	2	2	0	0	1	1	0	1	1	0	0	0	0	1	1	2	1	0	0	2	0
208	1	2	0	0	0	0	1	2	0	0	1	0	0	0	0	0	1	2	2	2	1	0	0	2	0	1	0	2	1	1	2	2	2	1	1	2	1	0	0	1	1	0	0	2	1	0	0	2	0
209	0	1	1	1	1	2	1	1	1	1	1	0	1	1	1	0	2	1	1	1	1	0	1	1	0	0	0	2	1	1	2	1	1	0	0	2	1	1	0	0	0	1	0	1	1	1	0	1	1
210	1	0	2	0	1	2	1	1	2	2	0	0	0	0	0	0	2	2	2	1	1	0	0	2	0	0	0	2	2	2	0	2	2	1	2	2	2	0	1	1	0	0	1	1	1	0	0	0	0
211	1	2	1	0	0	0	2	2	0	1	1	0	0	0	0	0	1	2	1	1	1	0	0	2	0	0	0	1	1	1	1	0	0	0	1	2	2	0	0	2	0	0	0	2	0	1	0	1	1
212	1	1	2	0	1	2	2	2	0	1	1	0	0	0	0	0	1	0	1	1	2	1	0	2	0	0	0	2	2	1	2	1	1	0	0	1	0	2	0	0	0	1	0	2	1	0	0	2	0
213	1	0	2	1	0	1	1	2	0	0	0	0	0	0	0	0	1	2	2	2	1	0	1	1	0	1	0	1	1	0	2	2	2	0	0	0	1	0	0	1	0	0	0	1	0	1	0	1	0
214	1	0	2	0	1	1	2	2	0	1	1	1	1	0	0	0	0	0	0	0	2	0	0	2	0	0	0	2	2	2	0	1	1	0	0	2	1	0	0	1	1	0	2	2	2	1	0	0	1
215	1	0	2	0	0	1	1	1	1	1	0	0	0	0	0	0	2	0	0	0	1	0	0	2	0	0	0	1	2	1	0	1	1	0	0	1	2	0	0	2	0	0	0	1	0	1	0	2	0
216	1	1	1	0	0	2	2	2	0	0	2	1	2	2	2	0	0	1	0	0	2	0	0	2	0	1	0	2	2	1	1	1	1	1	0	2	1	0	0	1	0	0	0	0	1	0	0	0	0
217	1	2	1	0	0	0	1	2	0	1	0	0	0	0	0	0	2	2	1	0	2	1	0	2	0	0	0	2	2	2	0	0	1	1	0	2	1	0	0	0	0	0	2	2	1	1	0	1	0
218	0	0	2	0	1	1	0	0	2	2	0	0	0	0	0	0	1	1	0	0	1	0	0	2	0	0	0	2	1	1	2	2	2	0	0	1	2	0	0	1	0	0	0	1	0	0	0	1	0
219	0	1	2	0	1	2	1	2	0	1	0	0	1	1	1	0	0	1	2	1	2	0	0	2	0	0	0	1	2	1	0	1	1	0	0	2	2	0	0	0	0	0	1	2	0	1	0	1	1
220	1	2	0	0	0	1	1	1	2	2	0	0	1	1	1	0	1	0	1	1	2	0	0	2	0	1	0	2	2	2	0	1	1	0	1	1	0	0	1	0	0	0	0	2	0	0	0	0	1
221	1	0	2	1	0	2	0	1	1	1	0	0	1	0	0	1	2	1	1	1	2	0	0	2	0	0	0	2	2	2	1	0	0	0	1	2	2	0	0	2	0	0	0	1	0	1	0	1	1
222	1	0	1	0	0	1	1	1	1	1	1	1	2	1	1	0	1	0	1	1	2	0	1	1	1	1	0	1	2	0	1	1	1	0	0	2	1	0	0	2	1	0	0	1	0	1	0	1	1
223	1	2	1	0	0	0	1	2	0	0	1	0	1	0	0	0	0	0	0	0	2	0	1	1	1	1	1	2	2	1	0	1	2	2	2	2	2	0	0	1	0	1	0	1	2	0	0	0	1
224	1	1	0	0	0	0	1	2	0	1	0	0	2	1	1	1	0	0	1	1	2	0	0	2	0	0	0	2	2	2	1	1	1	0	1	2	1	1	1	1	1	0	0	1	0	0	0	2	0
225	0	2	0	1	0	1	0	1	1	1	1	1	1	0	1	1	1	1	1	1	1	0	1	1	1	2	0	2	2	2	1	1	1	0	1	2	0	0	0	0	0	0	0	2	0	0	0	1	1
226	1	1	1	1	0	1	2	2	0	1	0	1	2	2	2	0	1	0	0	1	2	0	0	2	0	0	0	2	2	2	0	2	2	0	0	2	2	1	0	0	0	0	0	1	0	0	0	2	0
227	1	2	0	0	0	1	1	0	1	1	0	0	0	0	0	0	1	1	0	0	1	1	0	2	0	0	0	2	2	0	1	2	2	0	0	0	2	0	0	0	0	0	0	1	0	0	0	1	0
228	1	2	1	0	0	1	0	0	2	2	0	0	0	0	0	0	1	0	0	0	2	0	0	2	0	0	0	2	2	2	1	1	1	1	1	1	2	1	0	0	0	0	1	1	1	2	0	2	0
229	0	0	1	0	0	1	1	1	1	2	0	1	1	0	0	0	2	0	0	0	2	0	0	2	0	0	0	1	2	1	0	0	0	0	0	2	1	0	0	1	0	0	0	1	0	1	0	2	0
230	0	0	2	1	1	2	0	1	1	1	0	0	0	1	1	0	1	2	1	1	1	0	1	1	1	1	0	1	2	2	1	2	2	0	0	1	2	0	0	2	0	1	0	2	2	0	0	1	0
231	1	1	1	0	0	0	2	2	0	1	0	0	0	0	0	0	1	0	1	1	2	0	0	2	0	0	0	0	1	0	1	1	2	0	0	2	0	1	0	0	0	0	0	1	0	1	0	0	1
232	1	0	2	1	0	1	0	0	2	2	0	0	1	1	1	0	1	0	1	1	2	0	0	2	0	0	0	1	2	1	0	2	1	0	0	2	0	1	0	0	0	1	0	1	1	1	0	1	0
233	1	2	0	0	0	0	2	2	0	0	1	0	1	0	0	1	0	0	0	0	2	0	0	2	0	0	0	2	2	2	0	1	2	2	1	2	1	0	0	2	1	0	1	2	0	1	0	0	0
234	1	2	1	0	0	1	0	0	2	2	0	2	2	0	0	0	1	1	1	1	2	0	1	1	1	1	0	1	2	0	0	2	2	0	0	1	2	0	0	2	0	0	0	1	0	1	0	1	0
235	0	2	1	0	0	0	0	1	2	2	0	1	1	1	1	0	1	0	0	0	2	0	1	1	1	2	0	2	1	1	1	1	1	0	0	1	2	0	0	1	0	1	0	2	0	0	0	1	0
236	1	0	2	2	1	2	0	0	2	2	0	0	1	1	1	0	1	1	1	1	2	0	0	2	0	1	0	2	2	1	2	1	1	0	0	1	1	0	0	2	0	1	0	1	0	1	0	0	0
237	1	0	1	0	0	0	0	0	2	2	0	0	1	1	1	1	2	0	0	0	2	0	0	2	0	0	0	1	2	1	0	1	1	0	0	1	1	0	0	0	0	0	1	2	2	2	0	2	0
238	0	0	2	1	1	2	2	2	0	0	0	1	0	0	0	0	1	0	1	2	1	0	0	2	0	0	1	2	2	1	0	1	1	0	0	1	2	0	0	0	0	0	0	2	0	2	0	2	0
239	0	1	2	0	1	2	0	0	2	2	0	1	2	2	2	0	0	2	2	1	0	0	0	2	0	0	0	2	2	1	2	2	2	0	0	1	1	0	0	0	0	0	1	2	1	0	0	1	1
240	0	1	1	1	0	1	0	1	1	1	0	0	1	1	1	0	0	0	1	1	2	0	0	2	0	0	2	2	2	0	1	1	2	1	0	1	1	0	0	1	0	0	0	1	0	1	0	1	0
241	1	0	2	0	0	2	0	1	0	0	0	0	0	0	0	0	0	2	1	1	0	0	0	2	0	1	0	2	2	1	0	2	2	0	0	1	1	1	0	1	0	1	0	2	1	0	0	0	0
242	0	0	1	0	0	1	1	1	1	1	1	0	1	1	1	0	0	0	0	0	2	0	0	2	0	0	0	1	1	0	2	1	2	1	1	2	2	0	0	1	0	0	0	1	0	0	0	1	0
243	1	2	2	1	0	1	2	2	0	0	0	1	1	0	0	0	2	0	0	0	2	0	0	2	0	0	1	2	2	1	1	1	2	2	2	2	1	1	1	2	1	0	0	2	0	0	0	2	0
244	1	1	2	0	0	2	0	1	1	1	0	1	1	0	0	0	1	1	0	0	1	0	0	2	0	0	0	1	2	1	1	0	1	0	0	2	1	0	0	1	1	0	1	2	1	0	0	0	0
245	1	1	1	1	0	2	1	1	1	2	0	0	2	1	1	1	0	1	1	1	1	0	1	1	0	0	0	1	2	0	0	1	1	0	0	1	1	0	1	1	0	0	0	1	0	0	0	1	0
246	0	1	2	0	1	1	0	0	2	2	0	1	1	0	0	0	1	1	1	1	0	0	1	1	1	1	0	2	2	1	1	0	1	1	0	2	1	1	1	1	1	0	0	2	0	1	0	2	0
247	1	1	1	0	0	1	0	1	2	2	0	0	0	0	0	0	2	1	1	1	1	0	0	2	0	0	0	2	2	2	0	1	1	1	2	2	1	0	0	2	1	0	0	2	0	2	0	1	1
248	1	1	2	1	0	1	1	1	1	1	1	1	1	0	0	0	0	2	2	2	0	0	0	2	0	0	0	2	1	1	1	0	0	0	0	2	1	0	0	1	0	0	1	2	1	0	0	0	1
249	1	2	1	0	0	0	1	2	0	0	1	2	2	1	2	1	2	0	0	0	2	0	0	2	0	1	0	2	2	2	1	1	2	0	0	1	2	0	0	1	0	0	0	2	0	1	0	0	0
250	1	2	0	0	0	0	2	2	0	1	0	0	0	0	0	0	2	2	2	2	0	0	0	2	0	0	0	1	2	1	0	2	2	0	0	1	2	0	0	2	0	0	1	2	2	2	0	0	0
251	1	0	2	0	0	1	2	2	0	0	2	1	1	0	0	0	1	1	0	0	1	0	0	2	0	0	0	2	2	2	1	0	0	0	0	2	2	0	0	1	1	0	1	1	1	0	0	1	0
252	1	1	1	0	0	1	2	2	0	0	0	0	0	0	0	0	0	2	1	1	0	0	0	2	0	0	0	1	1	0	2	1	2	2	0	1	0	0	0	0	1	0	0	1	0	1	0	1	1
253	0	2	0	0	0	0	2	2	1	1	0	1	2	1	1	0	2	2	1	0	2	0	0	2	0	0	0	2	1	1	2	2	2	1	1	2	1	1	0	0	0	0	0	1	0	0	0	2	0
254	1	2	1	1	0	1	1	1	0	0	1	0	1	1	1	0	2	2	1	1	1	0	0	2	0	0	0	2	2	1	0	1	0	0	1	2	1	1	0	2	0	0	1	2	2	1	0	1	0
255	1	2	1	1	0	1	2	2	1	1	1	0	0	0	0	0	0	2	2	1	0	0	1	1	0	0	0	2	2	1	0	2	2	0	1	2	1	1	1	1	1	0	1	1	1	2	0	2	0
256	0	0	2	0	1	2	1	1	1	2	0	0	1	1	1	0	2	0	0	0	1	0	2	0	0	0	0	2	2	2	0	1	2	1	1	2	2	0	0	1	0	0	1	1	1	0	0	2	0
257	1	0	2	0	0	2	1	1	1	1	0	0	0	0	0	0	0	0	0	0	2	0	1	1	0	0	0	1	1	1	1	1	1	0	0	1	2	0	0	2	0	1	0	1	0	1	0	2	0
258	1	0	2	1	0	1	0	1	1	1	1	0	1	1	1	0	1	1	2	2	1	0	1	1	0	1	0	2	2	1	2	1	2	0	0	2	0	1	0	0	0	0	1	2	0	1	0	1	0
259	0	1	2	0	1	1	1	1	1	1	1	2	2	1	1	0	0	1	1	0	1	0	0	2	0	0	0	2	2	2	0	2	2	1	1	2	1	0	0	1	0	1	0	1	1	1	0	2	0
260	1	0	2	0	0	1	2	2	0	0	1	2	2	1	1	0	2	1	0	0	2	0	0	2	0	0	0	1	2	1	1	0	0	0	0	1	1	1	1	0	0	0	1	1	1	0	0	2	0
261	1	1	1	0	0	1	2	2	1	1	0	1	2	1	1	0	1	1	2	1	2	1	0	2	0	0	0	1	2	0	1	0	0	0	0	1	1	1	0	1	0	0	0	1	0	0	1	1	0
262	0	0	2	0	0	1	2	2	0	0	0	1	1	0	0	0	2	2	1	1	1	0	0	2	0	0	1	2	1	0	1	1	0	0	0	1	2	0	1	1	0	0	1	1	1	1	0	2	0
263	1	2	0	0	0	1	2	2	0	0	1	0	1	1	1	0	1	2	0	0	0	0	0	2	0	0	0	2	1	1	1	1	1	0	0	2	2	0	0	1	0	0	1	1	1	1	0	2	0
264	1	2	1	0	0	0	2	2	0	1	0	0	1	1	1	0	1	1	1	1	1	0	1	1	0	0	0	2	2	1	1	1	1	1	0	0	0	1	0	0	0	0	0	1	1	1	0	2	0
265	1	2	1	1	0	2	1	1	1	1	0	0	2	1	1	0	1	2	0	1	1	0	0	2	0	0	0	2	2	2	0	1	1	0	0	2	2	1	0	1	0	0	0	2	0	1	0	2	0
266	1	1	2	0	0	2	2	2	0	0	0	0	1	1	1	0	1	2	1	1	1	0	0	2	0	0	0	1	1	1	1	0	0	1	2	2	2	0	0	2	0	0	0	2	0	1	0	1	0
267	0	1	1	0	0	1	0	1	1	1	0	0	0	0	0	0	0	2	2	1	0	0	0	2	0	0	0	0	2	1	0	1	1	0	0	1	2	0	0	2	0	0	0	2	1	0	0	1	0
268	1	2	1	0	0	0	2	2	0	1	1	0	0	0	0	0	2	0	0	0	2	0	0	2	0	0	0	2	1	0	2	1	1	0	0	2	1	1	0	1	0	1	0	2	0	0	0	2	0
269	1	1	1	1	0	2	1	1	1	1	0	1	2	2	2	0	1	0	0	0	2	1	0	2	0	0	0	1	2	0	1	2	2	2	0	2	1	0	0	2	0	0	0	2	0	2	0	2	0
270	0	2	1	0	0	0	1	2	0	0	0	0	0	0	0	0	2	1	1	0	2	0	0	2	0	0	0	2	1	1	1	1	1	0	0	2	1	0	0	2	0	0	0	1	0	0	0	2	0
271	0	0	2	0	0	1	2	2	1	1	0	1	2	2	2	0	1	0	1	1	2	0	0	2	0	0	0	2	2	1	1	0	0	1	2	2	1	0	1	1	1	2	0	2	1	0	0	1	1
272	1	0	2	1	0	1	0	1	1	1	0	1	2	1	2	1	1	1	1	0	2	0	0	2	0	0	0	2	2	1	1	2	2	0	0	0	2	0	0	1	0	1	0	2	1	0	0	2	0
273	1	2	1	0	0	2	1	1	1	2	0	0	1	1	1	0	0	2	2	1	0	0	0	2	0	1	0	2	2	2	1	1	1	0	0	1	2	0	0	2	0	0	0	1	0	0	0	1	1
274	1	2	0	0	0	0	1	1	1	1	0	1	1	0	1	1	1	0	0	0	2	0	1	1	1	1	0	2	2	2	0	1	1	0	0	1	1	1	1	2	1	1	1	2	1	0	0	2	0
275	1	2	0	1	0	1	1	1	2	2	0	0	0	0	0	0	1	1	0	0	2	0	0	2	0	0	0	2	2	1	2	0	0	0	0	0	2	0	0	2	0	0	1	2	1	1	0	2	0
276	0	1	1	0	0	0	2	2	1	1	0	0	0	0	0	0	1	0	0	0	2	0	0	2	0	0	0	2	2	2	1	1	2	2	2	2	1	0	1	1	0	0	2	2	2	1	0	2	0
277	0	1	1	1	0	1	0	0	2	2	0	2	2	0	0	1	1	1	1	1	1	1	0	2	0	0	0	2	2	1	1	2	2	1	1	2	2	0	0	2	0	0	0	2	0	1	0	1	1
278	1	0	2	0	0	1	0	0	2	2	0	1	2	1	1	0	0	2	2	1	0	1	0	2	0	0	1	2	1	0	1	1	1	1	2	2	0	0	0	1	0	0	0	2	0	2	0	1	0
279	0	2	0	1	0	1	2	2	0	0	1	1	2	1	1	1	1	0	0	0	2	0	0	2	0	0	0	2	2	2	1	1	2	1	1	1	1	0	0	1	1	0	0	2	0	1	0	1	0
280	1	2	0	0	0	0	2	2	1	1	0	1	1	0	0	0	2	0	0	0	2	0	1	1	1	2	0	0	1	0	1	0	2	1	0	2	1	1	0	1	0	0	0	2	0	0	0	0	0
281	1	1	2	0	0	0	1	1	0	0	1	1	1	1	1	0	2	0	0	0	2	0	0	2	0	0	0	1	2	0	1	1	1	0	0	2	1	0	0	0	0	0	0	2	0	0	0	0	0
282	1	1	1	0	0	1	0	0	2	2	0	1	1	1	1	0	2	2	1	0	2	0	0	2	0	0	0	2	1	1	1	2	2	0	0	0	2	1	0	0	0	2	0	2	0	0	0	0	2
283	0	2	0	1	0	1	2	2	0	0	0	0	0	0	0	0	1	2	0	0	2	0	0	2	0	0	0	2	1	1	2	2	2	0	0	1	2	0	0	1	0	0	2	2	2	0	0	0	2
284	1	1	1	0	0	1	1	1	1	1	0	0	0	0	0	0	0	1	0	0	0	0	0	2	0	0	0	2	2	1	2	1	1	1	1	1	1	0	0	0	1	0	0	1	1	1	0	2	0
285	1	1	1	1	0	1	1	2	0	1	0	1	2	2	2	0	1	1	1	1	2	1	0	2	0	0	0	2	2	2	1	1	1	1	1	2	1	1	0	0	0	1	0	1	0	1	0	2	0
286	1	2	0	0	0	0	1	2	0	1	0	1	2	1	1	1	0	1	0	0	0	0	1	1	0	0	0	2	2	2	2	2	2	1	1	2	1	0	0	0	0	0	0	1	0	0	0	1	0
287	1	1	1	0	0	0	2	2	0	0	2	1	2	1	2	1	1	2	0	0	1	0	0	2	0	0	0	2	2	0	0	1	1	1	0	1	2	0	0	1	0	2	0	2	0	1	0	2	0
288	1	0	2	0	1	1	2	2	0	0	1	1	1	0	0	0	1	2	2	1	0	0	0	2	0	1	1	2	2	0	1	0	0	0	0	2	1	0	0	0	0	0	0	2	0	2	0	2	0
289	1	1	2	0	0	2	2	2	1	1	1	0	1	1	0	0	1	2	2	1	0	1	0	2	0	0	0	1	2	1	1	2	2	0	1	1	1	0	0	1	0	0	1	2	0	1	0	0	0
290	1	1	1	0	1	1	2	2	0	0	2	0	1	1	1	0	1	0	0	0	2	0	0	2	0	0	0	2	1	1	1	1	1	0	0	2	0	0	0	1	0	0	1	2	2	1	0	2	0
291	1	1	1	0	0	2	2	2	0	0	1	0	1	0	0	0	0	0	0	0	2	0	0	2	0	0	0	2	2	1	1	1	1	2	1	1	1	0	0	1	0	0	0	1	0	0	0	2	0
292	0	1	2	1	0	2	2	2	0	0	1	1	2	2	2	0	1	0	1	1	1	0	0	2	0	0	0	0	1	0	1	2	2	0	0	1	1	0	0	0	0	0	0	1	0	0	0	1	0
293	1	0	2	0	0	1	1	2	0	1	0	0	1	1	1	0	0	0	0	0	2	1	0	2	0	0	0	2	2	1	0	1	1	1	0	0	0	0	0	0	1	0	1	2	1	0	0	0	0
294	1	2	0	0	0	0	2	2	0	1	0	1	2	2	2	0	0	2	2	2	0	0	0	2	0	0	0	2	2	2	0	1	2	2	0	1	0	2	0	0	0	0	0	1	0	1	0	1	0
295	1	2	1	0	0	0	1	1	1	2	0	0	1	1	1	1	2	0	0	0	1	0	0	2	0	0	0	2	2	2	1	0	2	0	0	2	1	0	0	0	0	2	0	2	1	0	0	1	0
296	1	0	2	0	0	1	2	2	0	0	0	1	2	2	2	0	1	1	1	1	2	0	1	1	0	0	0	1	1	1	1	1	1	1	0	0	0	0	0	1	0	1	0	1	0	1	0	0	0
297	1	1	1	0	0	1	2	2	1	1	0	0	0	0	0	0	2	2	0	0	1	0	0	2	0	0	0	1	2	1	0	2	2	1	1	2	2	1	0	1	0	0	1	1	1	1	0	2	0
298	0	2	0	0	0	0	1	1	1	1	0	0	0	0	0	0	1	0	0	1	2	0	0	2	0	1	0	1	1	1	2	0	0	0	1	2	1	1	0	0	0	0	0	1	1	1	0	0	0
299	1	1	1	0	0	0	1	2	0	0	0	0	1	1	1	0	0	2	1	1	1	0	1	1	0	0	0	2	2	2	1	1	1	1	1	1	1	1	1	0	0	0	0	1	0	0	0	1	0
300	0	1	1	0	0	1	1	1	1	2	0	0	2	0	0	1	0	1	0	0	0	0	0	2	0	0	0	2	2	1	2	1	1	0	0	2	1	0	0	2	1	0	0	1	0	1	0	2	0
301	0	1	1	0	1	2	1	1	1	1	1	0	0	0	0	0	2	2	2	1	1	0	1	1	1	1	0	2	2	2	0	0	1	1	0	2	1	0	0	1	0	0	1	1	1	2	0	0	0
302	1	2	0	0	0	0	0	0	2	2	0	0	0	0	0	0	0	1	1	2	1	0	0	2	0	0	0	2	2	2	0	1	2	0	0	1	1	0	0	0	0	0	0	2	1	0	0	1	0
303	1	0	2	0	0	2	1	1	1	1	0	0	0	0	0	0	0	0	0	1	2	0	0	2	0	0	0	2	2	1	2	1	2	0	0	1	2	0	0	1	0	1	0	2	1	0	0	1	0
304	1	1	2	0	1	2	0	1	1	1	0	0	2	2	2	1	2	2	0	0	1	0	0	2	0	0	0	2	2	2	0	1	2	2	2	2	1	0	0	1	0	0	1	1	0	1	0	1	0
305	0	2	0	0	0	0	2	2	0	0	0	2	2	1	1	0	2	0	0	0	2	0	0	2	0	0	0	2	2	2	1	1	1	1	2	2	0	1	0	0	0	1	0	1	1	0	0	2	0
306	1	1	1	0	0	1	1	1	1	1	1	0	0	0	0	0	2	2	1	1	2	0	0	2	0	0	0	2	2	1	2	1	0	1	0	2	2	0	0	2	0	2	0	2	0	1	0	1	0
307	1	1	1	1	0	1	1	1	1	1	0	1	2	0	0	0	2	2	2	2	2	0	0	2	0	0	0	2	1	1	2	0	0	1	1	2	2	0	0	1	0	0	0	2	2	1	0	2	0
308	0	1	2	1	0	1	1	2	0	0	0	0	0	0	0	0	1	1	1	1	1	0	0	2	0	0	0	2	1	1	1	2	2	0	0	0	1	0	0	0	1	0	0	1	1	1	0	1	1
309	0	2	0	0	0	0	0	1	1	1	0	0	0	0	0	0	0	1	1	1	1	0	1	1	1	1	0	0	1	0	1	1	1	1	0	0	0	0	0	0	0	0	0	0	0	0	0	1	0
310	1	0	2	0	0	1	2	2	0	0	2	0	0	0	0	0	2	2	2	1	1	0	1	1	1	2	0	2	0	0	2	1	1	0	0	2	1	1	1	2	2	0	1	1	1	0	0	1	0
311	1	1	1	0	1	2	1	1	1	2	0	0	1	1	1	0	0	0	0	0	2	0	1	1	0	1	0	1	2	1	1	2	2	0	1	2	1	0	0	0	0	0	0	1	0	1	0	1	0
312	0	1	1	0	0	0	0	0	2	2	0	0	0	0	0	0	1	2	2	2	1	0	0	2	0	0	0	2	1	1	2	2	2	0	0	1	1	1	0	1	0	2	0	2	1	0	0	2	0
313	0	2	1	0	0	1	2	2	1	1	0	1	1	0	0	0	2	0	0	1	2	0	0	2	0	1	0	1	2	1	0	1	1	0	0	1	1	1	1	1	1	0	1	2	2	0	0	1	0
314	1	2	1	1	0	1	0	1	2	2	0	1	1	2	2	0	0	2	2	1	1	1	0	2	0	0	0	1	2	1	0	0	0	0	1	2	1	0	0	1	0	0	0	2	1	0	0	1	0
315	0	1	2	1	0	2	2	2	0	0	1	0	0	0	0	0	1	1	0	0	1	0	0	2	0	0	0	2	2	1	0	0	1	0	0	2	1	0	0	1	0	0	0	2	0	0	0	1	0
316	1	1	1	0	1	1	2	2	1	1	1	1	2	2	2	0	2	1	1	1	2	0	0	2	0	0	0	2	2	1	1	1	1	0	0	2	2	0	0	1	0	0	1	1	1	0	0	2	0
317	1	1	2	1	0	2	0	0	2	2	0	0	0	0	0	0	1	2	0	0	0	0	1	1	0	1	0	2	2	2	0	0	1	1	0	2	1	0	0	0	0	1	0	1	1	1	0	2	0
318	1	1	1	1	1	2	1	1	1	1	0	0	1	1	1	0	2	2	1	1	2	0	0	2	0	0	0	2	0	0	2	1	1	0	0	2	2	0	0	1	1	0	0	2	1	0	0	0	0
319	1	1	1	1	1	2	2	2	0	0	1	1	1	0	0	0	1	2	1	1	1	0	0	2	0	0	0	2	2	1	2	0	1	1	0	1	0	0	0	0	1	0	0	2	0	0	0	2	0
320	0	0	2	0	0	1	1	1	2	2	0	0	0	0	0	0	2	2	1	1	2	0	0	2	0	0	0	2	2	2	0	0	0	0	0	2	1	0	0	2	0	0	0	2	1	2	0	2	0
321	1	1	1	0	0	1	1	1	1	2	0	0	1	1	0	0	1	0	2	1	2	0	1	1	1	2	0	2	2	2	1	1	1	0	0	2	2	0	0	0	0	1	0	1	1	0	0	1	1
322	1	2	1	0	0	0	0	0	2	2	0	1	1	1	1	0	0	2	2	1	1	1	0	2	0	0	0	1	2	1	0	0	0	1	0	1	1	0	0	0	0	0	0	2	0	0	0	1	0
323	0	0	1	0	0	1	1	2	0	1	0	1	1	0	0	0	2	1	0	0	2	0	0	2	0	0	0	2	2	1	1	1	1	1	1	2	1	2	0	0	0	0	0	2	0	0	0	0	1
324	1	1	2	1	0	2	2	2	0	0	0	0	1	1	1	0	1	2	1	0	1	0	1	1	0	0	0	2	2	2	0	0	1	0	0	2	1	0	0	2	0	0	1	2	1	0	1	1	0
325	1	2	1	1	0	1	0	1	0	0	0	0	1	1	1	0	1	0	0	0	1	0	0	2	0	1	0	1	2	0	1	0	1	2	0	2	1	0	0	0	0	0	0	2	1	2	0	1	0
326	1	2	0	1	0	1	2	2	0	1	0	0	1	1	1	0	1	1	1	0	2	0	1	1	0	0	0	2	2	2	0	2	2	1	1	2	2	0	0	1	0	0	0	1	0	0	0	0	0
327	1	2	1	0	0	1	1	2	0	0	0	1	1	0	0	0	0	0	1	1	2	0	0	2	0	0	0	2	2	2	0	0	0	0	1	2	2	0	0	2	1	0	0	1	0	1	0	1	1
328	0	2	1	2	0	2	2	2	0	0	1	1	0	0	0	0	1	1	0	0	1	0	0	2	0	1	0	2	2	2	0	1	2	0	0	2	2	0	0	1	0	0	0	1	0	1	0	2	0
329	0	2	0	1	0	1	1	1	1	1	0	0	1	1	1	0	1	2	1	1	1	0	1	1	0	0	0	2	1	1	1	1	2	1	0	1	2	0	0	1	0	1	0	2	1	0	0	1	0
330	1	1	2	1	0	1	0	1	1	1	0	2	2	1	2	1	2	2	1	1	1	0	0	2	0	0	1	2	2	1	0	1	1	0	1	2	0	1	0	0	0	0	0	2	0	0	0	1	1
331	1	1	1	0	0	2	1	1	1	1	0	0	0	0	0	0	2	1	1	0	2	0	0	2	0	0	0	1	1	1	2	1	1	0	0	1	1	0	0	2	1	1	0	1	0	1	0	2	0
332	1	1	1	0	0	1	2	2	0	0	0	0	1	1	1	0	1	1	0	0	1	0	0	2	0	0	0	1	1	1	0	0	0	0	1	2	2	0	0	1	0	0	0	1	1	2	0	1	0
333	1	1	1	0	1	1	2	2	0	1	0	1	1	0	0	0	1	2	1	1	1	0	0	2	0	0	0	1	1	1	1	2	2	1	0	0	1	0	0	2	0	0	0	0	1	0	0	0	0
334	1	2	0	0	0	0	1	1	1	1	1	0	1	0	0	0	0	1	1	2	1	0	0	2	0	0	0	2	2	1	2	0	1	0	0	2	1	0	0	1	1	0	0	2	0	1	0	2	0
335	1	1	1	1	0	1	0	0	2	2	0	0	0	0	0	0	1	0	1	1	2	1	0	2	0	0	0	2	2	2	1	0	0	0	1	2	2	0	0	1	0	0	1	2	0	1	0	0	0
336	0	1	1	1	0	2	2	2	0	0	1	0	0	0	0	0	1	0	1	1	2	0	0	2	0	0	0	2	2	1	1	0	0	0	0	2	1	0	0	1	0	1	0	2	1	0	0	1	1
337	1	2	0	0	0	0	1	2	0	0	1	0	0	0	0	0	1	1	1	1	2	0	0	2	0	1	0	1	2	0	0	1	1	0	0	2	2	0	0	0	0	0	0	2	0	1	0	1	0
338	1	2	0	1	0	1	0	0	2	2	0	0	1	0	0	0	2	0	0	0	1	0	0	2	0	0	0	2	2	2	1	1	1	0	0	1	1	1	0	0	0	0	1	1	0	0	0	2	0
339	1	0	2	0	0	1	1	1	1	2	0	0	1	1	0	0	0	1	0	0	2	0	0	2	0	1	0	1	2	0	0	2	2	0	0	0	2	0	0	1	0	0	0	1	0	1	0	2	0
340	1	1	2	0	0	1	1	1	0	2	0	0	0	0	0	0	1	0	0	0	2	1	1	1	1	1	0	1	2	1	0	0	2	1	0	1	1	0	0	1	0	0	0	2	0	1	0	2	0
341	1	1	1	0	0	1	1	1	0	0	1	1	1	0	0	0	1	2	1	1	2	0	0	2	0	1	0	1	2	1	0	2	2	0	0	1	1	0	0	1	0	1	0	1	0	1	0	2	0
342	1	0	2	1	0	2	0	0	2	2	0	0	1	1	1	0	2	0	0	0	2	0	1	1	1	1	0	1	2	1	0	2	2	0	0	0	1	0	1	1	0	0	0	2	0	0	0	1	0
343	1	1	1	0	0	0	2	2	1	1	0	0	0	0	0	0	1	0	0	0	2	0	0	2	0	0	0	2	2	2	1	1	1	0	0	1	1	0	0	2	0	0	0	0	1	0	0	2	0
344	1	0	2	0	1	1	2	2	0	0	1	1	2	1	1	0	2	0	1	1	2	0	0	2	0	1	1	2	2	1	0	1	1	0	0	2	2	0	0	0	1	0	0	1	0	0	0	1	0
345	1	0	2	0	1	2	2	2	0	0	0	0	2	2	2	0	0	1	1	1	1	0	1	1	0	1	0	2	2	1	1	0	1	0	0	2	2	0	0	2	0	0	0	2	0	0	0	2	0
346	1	2	1	1	0	1	1	1	1	1	0	0	1	0	0	0	2	1	1	0	2	0	1	1	1	1	0	2	1	1	2	0	1	1	0	2	0	1	0	0	0	1	0	1	2	0	0	0	1
347	1	1	2	1	1	2	2	2	0	1	0	1	1	0	0	0	2	1	1	1	2	0	0	2	0	0	0	1	2	1	0	1	2	2	2	2	1	0	0	2	0	0	0	1	0	1	0	0	0
348	0	0	2	1	1	2	2	2	0	0	1	1	1	1	1	0	1	1	0	0	1	0	0	2	0	0	0	2	2	2	0	2	2	0	0	1	1	0	0	0	0	0	0	2	0	1	0	2	0
349	0	1	1	0	0	0	2	2	0	1	1	1	1	0	1	1	2	0	0	0	1	0	0	2	0	1	0	2	2	1	0	1	1	0	0	1	0	1	1	0	0	0	0	2	0	0	0	2	0
350	1	1	1	0	1	2	1	1	0	0	0	1	1	1	1	0	2	0	0	1	2	0	1	1	0	1	0	2	2	1	2	2	2	0	0	2	1	0	0	0	0	0	1	1	1	1	0	1	0
351	0	2	0	0	0	0	1	2	0	1	0	0	0	0	0	0	1	1	1	1	1	0	0	2	0	0	0	0	2	0	0	1	1	1	0	1	1	0	0	2	0	0	0	1	1	1	0	2	0
352	1	2	0	0	0	0	0	0	2	2	0	1	2	1	1	0	1	1	0	0	2	0	0	2	0	1	0	1	2	0	1	1	1	0	0	1	2	0	0	1	1	0	0	1	0	0	0	1	1
353	0	0	1	0	0	1	1	2	0	0	1	0	0	0	0	0	0	1	1	1	2	0	1	1	0	0	0	2	2	2	0	2	1	0	1	2	2	0	0	1	0	0	0	2	1	0	0	0	0
354	0	2	0	0	0	0	2	2	0	0	0	0	0	0	0	0	1	1	1	1	1	0	0	2	0	0	0	0	1	0	1	1	2	0	0	2	1	2	0	0	0	0	1	2	0	0	0	1	0
355	1	1	1	1	0	2	1	1	1	1	1	0	1	0	0	0	0	1	1	0	1	0	0	2	0	0	0	2	2	2	1	2	2	0	0	2	1	0	0	1	0	0	0	2	0	0	0	1	0
356	1	1	1	1	0	1	0	0	2	2	0	0	2	2	2	1	1	2	1	1	1	0	1	1	0	0	1	2	2	1	0	1	1	1	0	2	0	0	0	0	1	0	0	0	0	1	0	1	0
357	1	2	1	1	0	1	2	2	0	1	0	0	0	0	0	0	1	1	1	1	1	0	0	2	0	0	0	2	2	2	1	2	2	0	0	1	1	0	0	0	0	0	1	1	1	2	0	1	0
358	0	1	1	1	0	1	1	0	1	1	0	0	1	1	1	0	1	1	1	0	2	1	0	2	0	0	0	2	1	1	1	1	1	2	0	1	2	0	0	2	0	0	1	2	1	0	0	1	0
359	1	0	1	0	0	0	1	1	0	0	0	1	2	1	1	0	0	2	1	1	0	1	0	2	0	0	0	2	2	2	0	0	0	0	1	2	2	0	0	2	0	0	0	2	0	1	0	0	0
360	0	1	2	1	1	2	2	2	0	1	0	1	1	0	0	0	0	2	2	1	1	0	1	1	1	1	0	2	2	2	1	1	1	1	0	0	1	0	0	0	0	0	0	1	1	1	0	2	0
361	1	1	1	0	0	0	1	1	1	1	0	1	1	0	0	0	0	1	1	1	1	1	0	2	0	0	0	1	2	1	0	2	2	0	0	0	1	1	0	1	0	0	1	2	1	1	0	0	1
362	1	2	1	0	0	1	0	0	2	2	0	0	1	1	0	0	1	1	0	0	2	0	0	2	0	0	0	1	1	0	1	2	2	0	1	1	1	1	0	0	0	0	0	1	1	1	0	0	1
363	1	2	0	1	0	1	2	2	2	2	0	1	2	1	1	1	1	1	0	0	2	0	0	2	0	0	0	2	2	2	1	1	1	2	1	1	1	0	1	1	0	0	0	1	0	0	0	0	0
364	0	1	2	0	0	0	1	2	0	1	0	1	2	1	2	1	1	2	0	0	1	0	0	2	0	0	0	2	2	2	0	0	2	1	0	2	2	0	0	1	0	0	1	1	0	0	0	0	0
365	1	1	1	0	0	1	1	2	0	0	1	0	0	0	0	0	1	0	1	1	2	0	0	2	0	0	0	2	2	2	0	1	2	0	0	1	2	0	0	0	0	0	0	2	0	0	0	2	0
366	1	2	0	0	0	0	1	1	1	1	1	0	0	0	0	0	1	1	1	1	2	0	0	2	0	0	0	2	2	1	2	0	0	0	0	0	1	0	0	1	0	0	0	1	0	0	0	1	0
367	0	1	1	1	0	2	0	1	0	0	0	0	1	1	1	0	0	2	0	0	1	0	0	2	0	0	0	1	1	1	0	2	2	0	0	0	1	0	0	2	0	0	0	2	0	1	0	0	2
368	1	2	0	1	0	1	1	1	1	2	0	0	1	1	1	0	1	2	0	0	2	0	0	2	0	0	0	2	2	2	0	1	1	0	0	1	1	0	0	1	0	0	1	1	0	0	0	2	0
369	1	2	1	1	0	1	1	1	1	1	1	0	0	0	0	0	1	0	0	0	2	0	0	2	0	0	0	2	2	1	1	1	1	0	0	2	1	0	0	2	0	1	0	2	1	1	0	1	1
370	0	1	2	0	0	2	1	2	0	0	0	0	0	0	0	0	1	0	1	0	2	0	1	1	0	0	0	2	1	1	2	1	2	0	0	0	1	0	0	1	0	0	0	2	0	1	0	1	0
371	1	2	0	0	0	0	0	1	1	1	0	2	2	0	0	1	1	1	1	0	2	0	1	1	1	1	0	2	2	2	0	0	2	0	0	2	1	0	1	1	0	0	0	1	1	1	0	2	0
372	0	0	1	0	0	0	1	1	1	1	0	1	1	0	0	0	2	1	0	0	2	0	0	2	0	0	0	1	2	1	0	1	2	2	0	1	1	0	0	1	0	0	1	2	1	1	0	2	0
373	0	0	2	1	0	1	2	2	0	0	0	2	2	1	1	0	2	1	1	1	1	0	0	2	0	1	0	1	2	1	1	2	2	0	0	2	1	0	1	1	0	0	0	2	1	0	0	2	0
374	1	2	0	0	0	0	1	1	0	0	2	1	1	0	0	0	2	0	0	0	2	0	0	2	0	0	0	2	2	2	0	1	2	1	0	1	1	0	0	0	0	1	0	2	0	1	0	0	1
375	1	1	2	1	0	2	2	2	0	0	1	0	1	1	1	0	2	1	1	1	2	0	1	1	0	1	0	1	1	1	1	2	2	1	0	0	2	0	0	1	0	1	0	2	1	0	0	2	0
376	1	2	2	0	0	1	1	2	0	0	1	0	0	0	0	0	2	0	0	0	2	0	1	1	1	1	0	2	2	2	0	0	0	0	0	2	1	1	0	1	0	0	0	2	0	1	0	1	1
377	1	0	2	0	1	1	2	2	0	1	0	0	0	0	0	0	1	2	1	1	2	1	0	2	0	0	0	2	2	1	2	1	1	1	2	2	2	0	0	1	0	0	0	2	1	0	0	1	0
378	0	0	2	0	1	1	2	2	0	1	0	1	1	0	1	1	0	0	0	0	2	0	1	2	0	0	0	2	2	1	1	1	2	0	0	1	1	0	0	2	0	1	0	1	0	1	0	2	0
379	1	0	2	0	0	2	1	1	1	2	0	1	1	1	1	0	2	0	0	0	2	0	0	2	0	0	0	1	2	1	0	1	2	1	0	1	1	0	0	1	0	1	0	2	1	0	0	1	1
380	1	2	1	1	0	1	1	1	1	1	0	1	2	2	2	0	0	1	1	0	1	0	0	2	0	0	0	2	2	1	2	0	1	0	0	2	1	0	0	1	1	0	0	2	0	0	0	1	1
381	1	0	2	0	1	2	1	1	1	1	0	0	0	0	0	0	0	0	0	0	2	1	0	2	0	0	0	1	1	1	1	1	1	1	1	1	2	0	0	2	0	0	0	2	0	1	0	0	0
382	1	2	0	0	0	0	0	0	1	1	0	0	0	0	0	0	0	0	1	1	2	0	0	2	0	0	0	2	2	1	2	1	1	0	0	1	2	0	0	1	0	0	0	1	0	1	0	0	0
383	1	1	2	1	0	1	2	2	0	0	0	2	2	0	0	1	1	1	0	0	1	0	0	2	0	1	0	2	1	0	1	2	1	0	1	2	2	0	0	1	0	0	0	1	1	0	0	2	0
384	1	1	1	0	0	1	2	2	0	1	0	1	1	1	1	0	1	1	0	0	2	0	0	2	0	0	0	2	2	1	2	1	1	1	1	2	1	0	0	1	1	0	1	2	1	0	0	1	0
385	0	1	1	0	0	1	1	1	1	2	1	0	0	0	0	0	0	1	1	2	1	0	2	0	1	1	0	2	2	2	1	0	0	1	1	2	0	1	0	0	0	0	0	1	0	0	0	1	0
386	1	2	1	2	0	2	1	2	0	0	1	0	1	1	1	0	1	1	1	1	2	0	1	1	0	1	0	2	2	1	2	0	0	0	0	2	1	0	0	1	0	0	0	1	0	0	0	1	0
387	0	2	0	1	0	1	1	1	1	1	0	0	1	1	1	0	2	0	0	0	2	0	0	2	0	0	0	1	2	1	0	1	1	1	1	2	2	0	0	0	1	0	0	1	0	1	0	2	0
388	1	1	1	0	0	1	1	2	0	0	1	0	0	0	0	0	0	2	1	1	0	0	0	2	0	0	0	2	2	2	1	1	1	0	1	1	1	0	0	1	0	0	1	1	0	0	0	1	0
389	1	0	2	0	1	1	2	2	0	1	1	1	1	0	0	0	1	1	2	2	1	0	0	2	0	0	0	2	2	2	1	2	2	0	1	1	1	1	0	2	0	1	0	1	1	1	0	1	0
390	1	1	1	0	0	1	1	2	0	1	0	0	1	1	1	0	0	1	0	0	0	0	0	2	0	1	0	1	2	1	0	1	2	1	1	1	2	0	0	0	0	0	0	1	0	1	0	0	1
391	0	0	2	0	0	2	2	2	0	1	0	0	1	0	0	1	1	1	1	1	1	0	0	2	0	1	1	2	1	0	1	1	1	0	0	1	2	0	0	2	0	0	0	2	0	0	0	1	1
392	1	1	2	1	0	2	1	2	0	0	0	0	0	0	0	0	1	0	0	0	2	0	0	2	0	1	0	0	2	0	0	0	0	0	1	2	1	0	0	2	0	0	0	1	0	1	0	0	0
393	0	0	2	0	0	2	1	1	1	2	0	0	0	0	0	0	2	1	1	1	1	0	0	2	0	1	0	2	2	1	2	1	1	1	1	1	1	1	0	0	0	0	0	2	1	0	0	1	1
394	0	0	2	0	0	1	0	0	2	2	0	0	0	0	0	0	0	1	1	1	2	0	0	2	0	0	0	2	2	1	1	1	1	1	1	1	1	0	0	2	0	0	0	1	0	0	0	2	0
395	1	2	1	1	0	1	2	2	0	0	0	0	0	0	0	0	0	2	0	0	1	0	0	2	0	0	0	2	2	2	1	1	1	1	1	1	1	0	0	2	0	0	0	1	0	1	0	2	0
396	0	1	2	1	0	2	0	1	2	2	0	0	1	0	1	1	0	2	0	1	1	0	2	0	1	1	0	1	1	1	2	2	2	1	0	1	1	1	1	0	0	0	0	0	0	1	0	2	0
397	0	2	1	0	0	1	2	2	1	1	1	0	1	1	1	0	0	2	1	1	0	0	0	2	0	0	0	2	2	1	1	1	1	0	0	1	2	0	0	1	0	0	1	1	0	0	0	1	0
398	1	2	0	0	0	0	1	1	1	2	0	0	1	0	0	1	0	1	1	0	1	0	0	2	0	0	0	1	2	1	0	0	1	2	0	2	2	0	0	2	0	0	0	1	0	1	0	2	0
399	1	2	0	0	0	0	2	2	0	1	0	0	0	0	0	0	1	1	0	1	2	0	1	1	0	0	0	1	2	0	0	2	2	0	1	2	1	1	1	1	1	0	1	2	1	1	0	1	0
400	1	0	1	0	0	0	2	2	0	1	0	1	1	1	1	0	1	2	2	2	1	0	0	2	0	0	0	2	2	2	1	1	2	2	2	2	2	0	0	2	0	0	0	1	1	1	0	2	0
401	1	0	2	0	0	1	0	1	1	1	0	0	2	1	1	1	0	0	0	0	2	0	0	2	0	1	0	2	2	2	0	1	1	0	1	2	0	1	0	0	0	0	1	2	0	1	0	1	0
402	1	1	2	1	0	2	1	2	1	1	0	0	0	0	0	0	2	1	1	1	1	0	0	2	0	0	0	2	1	1	2	2	2	0	0	1	1	1	0	2	0	0	0	0	1	0	0	0	1
403	0	2	1	1	0	1	1	2	0	0	0	1	1	1	1	0	1	0	1	1	2	1	0	2	0	1	0	2	2	2	1	2	2	0	1	1	1	0	0	0	0	0	0	1	1	1	0	1	0
404	1	0	2	0	0	1	2	2	0	1	0	1	2	1	1	0	2	2	1	1	2	0	0	2	0	0	0	2	2	2	1	1	1	1	2	2	1	0	0	1	0	0	0	1	0	0	0	2	0
405	1	1	2	1	0	2	1	2	1	1	0	0	0	0	0	0	0	2	0	0	1	1	0	2	0	0	0	2	2	2	0	1	1	2	1	2	2	0	0	1	0	0	0	1	1	1	0	1	0
406	1	2	1	0	0	0	2	2	0	0	2	1	2	1	1	0	1	1	1	1	2	0	0	2	0	1	0	2	2	1	1	1	1	0	0	0	1	0	0	1	0	0	1	1	1	1	0	0	0
407	1	0	1	0	0	1	2	2	0	1	0	0	0	0	0	0	1	0	0	0	2	0	0	2	0	1	0	1	1	1	2	0	0	0	0	2	1	0	0	2	0	1	0	2	1	0	0	2	0
408	1	1	2	1	1	2	1	2	0	0	1	0	0	0	0	0	2	0	1	1	2	0	0	2	0	0	0	2	2	2	0	0	0	0	0	2	0	0	0	0	0	0	0	2	0	1	0	2	0
409	0	2	2	0	0	1	1	2	0	0	1	0	2	1	1	1	2	1	1	1	1	1	0	2	0	0	0	1	2	1	1	1	1	0	0	2	2	0	0	1	0	0	0	1	0	0	0	0	0
410	1	1	1	0	0	1	1	1	1	2	0	0	1	1	1	0	2	0	0	0	2	0	1	1	1	1	0	2	2	1	1	0	0	0	0	1	1	0	0	1	0	0	1	2	1	0	0	2	0
411	1	0	2	0	0	1	1	1	1	1	0	0	0	0	0	0	2	1	1	0	2	0	0	2	0	0	0	2	0	0	2	1	1	2	1	1	2	0	0	2	0	0	0	2	0	0	0	0	0
412	1	1	1	1	1	2	2	2	0	0	1	1	1	0	0	0	2	0	0	0	2	0	2	0	0	1	0	1	2	1	0	1	1	0	0	2	2	0	0	2	0	0	0	1	0	0	0	2	0
413	0	1	1	1	1	2	1	1	2	2	0	0	0	0	0	0	2	2	1	1	1	1	0	2	0	0	0	1	2	0	0	1	1	1	1	1	1	1	0	0	0	0	1	2	0	0	0	1	0
414	1	2	0	0	0	1	1	2	0	1	0	0	1	0	1	1	0	1	2	1	1	0	1	1	0	0	1	2	2	1	0	1	1	0	0	2	1	0	1	1	0	0	0	1	0	1	0	2	0
415	1	0	2	0	0	1	2	2	0	0	0	0	2	2	2	0	0	2	1	1	0	0	0	2	0	0	0	2	2	1	1	1	0	0	0	1	2	0	0	0	0	0	0	1	1	1	0	1	1
416	0	0	2	1	1	2	1	1	1	2	0	0	1	0	0	0	0	1	1	1	2	0	0	2	0	0	0	2	2	1	1	0	0	1	2	2	1	0	1	1	1	0	1	2	0	1	0	1	0
417	1	2	0	0	0	0	1	1	1	1	0	0	2	1	1	1	2	1	1	1	2	0	1	1	1	1	0	1	1	1	1	1	1	0	0	2	0	0	0	1	1	0	1	1	1	0	0	0	1
418	1	2	0	1	0	1	2	2	0	0	1	1	1	0	0	0	1	0	0	0	2	0	0	2	0	0	0	2	2	2	1	1	1	0	0	1	1	0	0	1	0	0	1	2	1	0	0	2	0
419	1	1	2	1	0	1	2	2	1	1	1	1	1	0	1	1	2	0	0	0	2	0	1	1	0	0	1	1	1	0	1	1	1	0	0	2	2	0	0	2	0	0	0	1	0	0	0	2	0
420	0	0	2	0	0	1	1	1	1	2	1	0	0	0	0	0	1	1	0	0	1	0	1	1	0	0	0	0	1	0	1	1	1	0	0	1	1	0	0	1	0	0	0	1	0	0	0	1	0
421	1	2	1	0	0	0	2	2	1	1	0	0	0	0	0	0	2	0	1	1	2	0	0	2	0	0	1	2	2	1	1	1	1	1	1	1	1	0	1	1	0	0	1	2	0	0	0	0	1
422	1	1	1	0	1	1	1	2	0	1	0	1	2	1	1	0	0	1	2	1	1	0	0	2	0	0	0	2	1	1	1	1	1	0	0	1	1	1	1	1	1	0	1	2	1	0	1	1	0
423	1	2	1	0	1	1	1	2	0	0	0	2	2	1	2	1	0	2	2	1	0	0	1	1	0	0	0	2	2	2	0	1	1	0	0	1	1	0	0	1	0	0	0	2	2	1	0	2	0
424	0	0	2	0	1	2	0	0	2	2	0	0	0	0	0	0	2	1	1	1	2	0	0	2	0	0	0	2	1	1	2	2	2	0	0	2	1	1	0	1	0	0	1	2	1	0	0	1	0
425	0	1	1	0	1	1	0	0	2	2	0	0	1	1	1	0	2	1	1	0	2	0	0	2	0	0	0	2	2	2	1	1	1	0	0	1	2	0	0	1	0	0	2	2	1	1	0	0	0
426	1	2	0	0	0	0	1	2	0	0	1	0	2	2	2	0	1	2	1	1	2	0	0	2	0	0	1	2	2	1	1	0	0	0	1	2	1	0	1	1	0	0	0	1	1	1	0	0	0
427	0	2	1	0	0	0	2	2	0	1	1	1	1	0	0	0	0	2	0	0	1	0	0	2	0	0	0	1	2	1	0	1	1	0	0	2	1	0	0	1	0	1	0	2	1	0	0	0	1
428	1	1	1	0	0	1	1	1	1	1	1	0	0	0	0	0	1	0	1	1	2	0	0	2	0	0	0	1	1	1	1	1	1	1	1	1	1	0	0	1	0	0	2	2	2	1	0	2	0
429	1	0	2	0	0	1	2	2	1	1	0	0	0	0	0	0	1	1	1	0	2	0	1	1	1	1	0	2	1	1	1	1	1	0	1	2	0	1	0	0	0	1	0	1	1	0	0	2	0
430	1	1	1	0	1	1	1	1	0	0	1	0	0	0	0	0	1	1	0	0	1	0	0	2	0	1	0	2	2	1	1	1	1	0	1	2	1	0	0	2	1	0	0	2	1	1	0	2	0
431	1	2	0	0	0	1	1	1	0	0	1	0	0	0	0	0	1	0	0	0	2	0	0	2	0	0	0	2	1	0	2	1	2	0	0	0	1	0	0	1	0	1	0	2	1	0	0	1	0
432	1	1	1	0	0	1	2	2	0	0	1	1	1	1	1	0	0	0	1	1	2	0	0	2	0	0	0	2	2	0	1	1	0	1	0	2	2	0	0	2	0	0	0	1	0	0	0	2	0
433	1	1	1	1	0	1	1	1	1	1	1	0	0	0	0	0	1	0	0	0	1	1	0	2	0	0	0	1	2	0	1	2	2	1	1	2	2	0	0	2	0	0	0	1	0	1	0	1	0
434	1	0	2	1	0	2	1	1	1	1	1	0	1	0	0	0	1	1	2	2	1	0	1	1	0	0	0	1	1	0	1	1	1	0	0	2	1	0	0	1	0	0	0	2	2	1	0	2	0
435	0	1	1	1	0	1	1	1	2	2	0	1	1	1	1	0	1	1	1	1	2	0	1	1	0	0	0	2	2	1	2	1	1	1	1	2	1	0	0	0	0	0	0	2	1	0	0	1	0
436	1	2	0	0	0	0	1	1	1	2	0	0	1	1	1	0	0	1	0	0	0	0	0	2	0	0	0	1	2	1	1	2	2	0	0	2	2	0	0	1	0	0	1	2	0	1	0	0	0
437	1	1	1	0	0	1	2	2	0	0	2	0	0	0	0	0	1	1	1	1	1	0	0	2	0	0	0	2	2	2	0	1	1	0	0	1	2	0	0	0	0	0	1	2	1	0	0	2	0
438	1	2	0	0	0	0	0	0	2	2	0	1	1	0	0	0	2	0	0	0	2	0	0	2	0	0	0	2	2	1	2	1	1	0	0	2	1	0	0	0	0	0	0	1	0	0	0	1	0
439	1	2	1	1	0	1	2	2	0	0	1	0	1	2	1	0	0	2	1	1	2	0	1	1	0	0	0	1	2	1	0	1	0	1	0	2	0	0	0	0	0	0	0	2	0	0	0	0	2
440	1	1	2	1	0	1	0	0	2	2	0	0	0	0	0	0	0	2	2	1	1	0	0	2	0	0	0	2	1	1	2	1	1	0	0	2	2	0	0	2	0	0	1	2	1	0	0	0	2
441	1	1	2	0	0	2	1	1	1	1	0	0	2	2	2	1	1	0	0	0	2	0	0	2	0	0	0	1	1	0	2	2	2	1	0	2	2	1	0	1	0	0	0	2	0	1	0	1	0
442	0	1	1	0	1	2	0	0	2	2	0	0	2	2	2	0	2	2	2	2	0	1	0	2	0	0	0	2	2	1	2	2	2	1	1	2	2	1	0	0	0	0	1	2	1	1	0	1	0
443	0	2	1	2	0	2	1	1	0	0	1	0	1	1	1	1	1	2	1	0	0	0	0	2	0	0	0	2	2	1	1	0	0	0	0	1	1	0	0	0	0	0	0	1	0	1	0	1	1
444	1	2	1	0	0	1	1	1	2	2	0	0	1	1	1	0	0	1	1	1	2	0	0	2	0	0	0	1	2	1	0	1	2	0	0	0	2	0	0	2	1	0	0	2	0	1	0	1	1
445	0	0	2	0	1	2	1	1	0	0	2	0	0	0	0	0	0	2	1	1	1	0	0	2	0	0	0	2	2	2	0	0	0	0	1	2	0	0	1	0	0	2	0	2	0	1	0	1	0
446	1	1	1	0	0	1	2	2	0	0	1	0	0	0	0	0	2	0	0	0	2	0	0	2	0	0	0	1	2	1	0	2	2	1	2	2	1	0	0	2	1	0	0	1	0	1	0	1	0
447	1	2	0	1	0	1	0	1	1	1	0	2	2	0	0	1	2	1	1	0	2	0	0	2	0	0	0	1	2	1	0	0	1	0	0	2	1	0	0	1	0	0	1	2	1	0	0	1	1
448	1	2	0	0	0	0	2	2	1	1	0	0	2	1	1	1	1	1	1	1	1	0	0	2	0	0	0	2	1	1	1	0	0	0	0	2	1	0	0	2	1	0	0	1	0	0	0	0	1
449	1	1	2	0	1	2	1	1	2	2	0	0	1	1	0	0	1	1	0	1	1	0	2	0	0	0	0	1	2	1	0	2	2	0	0	2	1	0	0	1	0	1	0	1	1	1	0	2	0
450	1	1	2	1	0	1	0	1	0	0	0	1	1	0	0	0	0	1	0	0	2	1	0	2	0	0	0	2	2	2	0	1	1	1	1	1	0	0	0	0	0	0	0	1	1	0	0	0	1
451	1	1	1	1	0	1	2	2	0	1	0	0	0	0	0	0	1	0	1	1	2	0	0	2	0	0	0	2	2	2	0	2	2	0	1	2	1	0	0	2	0	2	0	2	1	0	0	2	0
452	1	2	1	0	0	0	1	2	0	0	1	0	1	1	1	0	0	2	1	1	1	0	1	2	0	0	0	0	2	0	0	0	1	0	0	2	1	0	0	1	0	0	0	1	0	0	0	1	0
453	1	1	1	0	0	1	2	2	0	0	1	0	1	1	1	0	0	2	2	1	0	0	0	2	0	0	0	1	2	0	1	1	2	1	1	1	0	1	0	0	0	0	0	1	0	0	0	2	0
454	1	2	1	0	0	1	1	1	0	0	0	0	1	1	1	0	0	1	1	1	2	0	1	1	0	0	0	1	1	1	1	2	2	0	1	1	1	0	0	2	0	0	0	1	2	1	0	0	0
455	0	2	2	0	1	1	1	1	1	1	0	0	0	0	0	0	2	0	0	1	1	0	0	2	0	0	0	2	2	2	0	2	2	0	0	1	2	0	0	2	0	0	0	1	2	1	0	1	0
456	1	2	1	0	0	0	1	1	0	0	0	0	1	1	1	0	0	0	0	0	2	0	0	2	0	0	0	2	2	1	1	1	2	2	0	1	2	0	0	2	0	0	0	0	0	1	0	1	1
457	0	0	2	0	1	2	0	0	2	2	0	0	2	2	2	0	1	1	1	1	1	0	1	1	0	1	0	2	2	2	1	2	2	0	0	1	2	0	0	2	0	2	0	2	0	1	0	2	0
458	1	1	1	0	0	1	1	1	1	1	0	2	2	1	1	0	1	1	0	0	2	0	0	2	0	0	0	1	2	1	0	1	1	1	0	0	1	0	0	1	0	0	0	1	0	1	0	2	0
459	1	0	2	0	1	1	2	2	0	1	0	0	0	0	0	0	1	1	1	1	1	0	2	0	1	1	0	2	2	2	0	1	1	0	0	1	1	0	0	1	1	0	0	0	2	2	0	2	0
460	0	2	1	0	0	1	1	1	1	1	0	0	1	1	1	0	1	1	1	1	1	0	0	2	0	1	0	2	2	1	1	1	1	1	1	1	1	0	0	2	0	1	1	2	0	1	0	1	1
461	1	2	1	0	0	1	1	1	1	1	0	0	0	0	0	0	1	2	2	1	0	0	0	2	0	0	0	1	2	1	0	2	2	1	0	1	1	0	0	1	0	1	0	1	1	1	0	2	0
462	0	0	2	0	2	2	1	2	0	1	0	0	0	0	0	0	1	1	1	1	1	0	1	1	0	1	0	2	1	1	1	2	2	0	0	1	2	0	0	2	0	0	1	2	1	0	0	2	0
463	0	1	0	1	0	1	2	2	0	0	2	1	1	0	1	1	2	0	0	0	2	0	0	2	0	0	0	1	2	1	0	1	2	2	0	1	1	0	0	2	0	0	0	1	0	1	0	1	0
464	1	2	1	0	0	1	1	1	0	0	2	0	0	0	0	0	1	1	1	1	1	0	0	2	0	0	0	2	2	1	2	2	2	2	0	1	0	0	0	0	0	1	0	1	1	0	0	2	0
465	1	0	2	0	0	1	2	2	0	0	1	0	1	1	1	0	2	1	1	1	1	0	0	2	0	0	0	2	2	1	2	0	0	0	0	2	1	1	0	0	0	0	1	2	1	0	0	2	0
466	1	0	2	0	0	1	0	2	0	0	1	1	1	0	0	0	0	1	1	0	1	0	0	2	0	0	0	2	2	2	0	0	0	0	0	2	2	0	0	1	1	0	0	1	0	0	0	2	0
467	1	1	1	0	1	1	2	2	1	1	0	0	0	0	0	0	1	0	0	0	2	0	0	2	0	0	1	2	2	1	0	1	2	0	0	2	1	0	0	2	0	0	1	1	1	0	0	2	0
468	1	1	2	1	0	1	2	2	0	0	1	0	0	0	0	0	2	0	0	1	2	0	0	2	0	0	0	2	2	1	1	2	1	0	1	2	2	0	0	2	0	0	1	1	1	0	0	2	0
469	1	1	1	1	0	1	1	1	1	1	1	0	1	0	0	0	0	1	1	2	1	0	0	2	0	0	0	2	2	2	1	1	2	0	0	2	1	0	0	0	0	0	0	1	1	0	0	1	0
470	1	2	0	0	0	0	2	2	2	2	0	1	1	0	0	0	1	0	0	0	2	0	0	2	0	0	0	1	2	1	1	1	1	0	0	1	1	0	0	0	0	0	1	1	1	1	0	1	1
471	1	2	0	0	0	1	0	1	0	0	1	1	1	0	1	1	2	0	0	0	2	0	0	2	0	0	1	1	2	2	0	2	2	0	0	0	1	0	0	2	1	0	0	1	0	1	0	1	0
472	1	2	1	1	0	1	2	2	1	1	1	0	0	0	0	0	1	0	1	0	2	0	0	2	0	0	0	1	2	0	0	1	1	0	0	2	1	0	0	1	0	1	0	1	2	0	0	1	0
473	1	2	0	0	0	0	2	2	0	0	0	0	0	0	0	0	2	0	0	0	1	1	0	2	0	1	0	1	1	1	1	2	2	0	1	1	1	0	1	1	0	0	0	1	0	0	0	2	0
474	0	1	2	1	0	2	1	1	2	2	0	0	2	0	0	1	1	2	1	0	1	0	0	2	0	0	0	2	2	2	0	0	0	1	1	1	2	0	0	2	0	0	0	1	0	0	0	2	0
475	1	0	2	1	1	2	1	1	2	2	0	0	0	0	0	0	0	0	1	1	2	0	0	2	0	0	0	2	2	1	2	2	2	1	1	2	1	1	0	0	0	0	1	2	2	1	0	2	0
476	1	1	1	0	0	0	1	0	1	1	0	1	1	0	0	0	1	0	0	0	2	0	0	2	0	0	0	2	1	1	2	2	2	0	0	0	1	0	0	2	1	0	1	2	0	1	0	1	0
477	1	1	1	1	0	2	2	2	0	1	0	0	1	1	1	0	2	0	0	0	2	0	0	2	0	0	0	1	2	0	1	2	2	0	0	1	1	0	0	0	0	0	0	1	0	0	0	2	0
478	0	2	0	0	0	0	0	0	2	2	0	1	1	0	0	0	1	1	1	1	1	1	0	2	0	1	0	2	2	2	1	2	2	1	0	1	2	0	1	1	0	0	1	1	1	0	0	0	1
479	1	2	0	0	0	0	1	1	1	1	0	1	1	0	0	0	2	0	0	0	2	0	0	2	0	0	1	2	2	2	0	2	2	0	0	0	0	1	0	1	0	0	1	2	1	1	0	1	1
480	0	1	1	0	0	1	2	2	0	1	0	0	1	0	0	0	1	0	0	0	2	0	0	2	0	0	0	1	2	1	1	1	2	1	0	1	1	1	0	1	0	0	0	2	0	0	0	2	0
481	0	0	2	0	0	1	0	0	1	1	1	0	0	0	0	0	2	1	1	1	2	0	0	2	0	0	0	1	1	0	1	2	2	0	0	1	1	1	0	1	0	0	0	1	0	0	0	2	0
482	1	2	1	2	0	2	1	1	0	0	2	0	0	0	0	0	0	2	2	2	0	0	0	2	0	0	0	1	2	1	0	1	1	0	0	2	1	0	0	2	0	0	0	2	0	0	0	0	0
483	0	0	2	0	0	1	1	1	1	2	0	0	0	0	0	0	1	0	1	0	2	0	1	1	1	1	0	2	2	2	1	1	1	0	0	1	1	0	1	1	0	0	0	2	1	2	0	2	0
484	1	1	1	0	1	1	0	1	1	1	0	0	1	1	1	0	1	1	0	0	1	0	0	2	0	0	0	2	2	2	0	1	1	1	1	2	1	0	0	1	0	1	0	1	1	1	0	1	0
485	1	0	2	0	1	1	1	1	2	2	0	1	1	0	1	1	1	0	0	0	2	0	0	2	0	0	0	2	2	1	1	0	0	0	0	1	2	0	0	1	0	0	1	2	1	0	0	2	0
486	1	2	1	2	0	2	1	2	0	0	0	1	1	1	1	0	2	1	1	1	1	0	1	1	0	0	0	2	2	2	0	2	2	0	0	1	1	0	0	1	1	2	0	2	0	0	0	2	0
487	0	0	1	0	0	0	1	1	1	2	0	0	0	0	0	0	1	1	0	0	1	0	1	1	0	1	0	2	2	1	2	0	1	2	0	2	2	0	0	1	1	0	0	0	2	2	0	1	1
488	1	0	2	0	1	2	2	2	0	1	0	1	2	1	1	0	1	0	1	1	2	0	0	2	0	1	0	0	1	0	1	0	0	0	0	1	1	0	0	1	0	1	0	2	1	0	0	2	0
489	1	1	1	1	0	1	0	1	0	0	0	0	1	1	1	0	1	2	0	0	2	1	1	1	1	1	0	1	2	0	0	0	0	0	1	2	0	0	0	0	0	0	0	2	0	2	0	2	0
490	1	2	0	0	0	0	1	2	0	1	0	0	1	0	0	0	1	1	1	1	2	0	0	2	0	0	0	2	1	1	1	1	1	2	0	1	0	0	1	1	1	0	1	2	2	0	0	1	0
491	1	2	0	1	0	1	0	1	1	1	0	2	2	1	1	0	0	0	0	0	2	0	0	2	0	0	0	2	1	0	2	0	1	2	0	2	0	0	0	0	1	0	0	2	0	1	0	0	0
492	0	2	1	0	0	0	2	2	0	1	0	1	2	1	1	0	1	0	0	0	2	0	1	1	0	1	0	2	2	1	0	2	2	0	0	1	2	0	0	0	0	0	0	2	0	1	0	1	0
493	1	2	1	0	0	1	2	2	1	1	1	0	0	0	0	0	1	1	0	0	2	1	1	1	1	1	0	2	1	0	2	1	1	0	0	1	1	0	0	1	0	0	1	1	0	0	0	1	1
494	0	0	2	0	1	2	1	1	0	0	2	0	0	1	1	0	1	1	1	1	2	0	1	1	0	1	0	1	1	1	0	1	1	0	0	1	2	1	0	1	0	1	0	1	1	0	0	1	0
495	1	0	2	0	0	1	0	1	1	1	0	1	2	1	1	0	2	1	1	1	2	0	0	2	0	0	0	1	2	1	0	0	2	1	0	1	1	0	0	0	0	0	0	1	0	1	0	0	0
496	1	0	2	2	1	2	1	1	1	1	0	0	0	0	0	0	1	1	1	1	1	0	1	1	0	0	0	0	2	0	0	1	1	0	0	1	2	0	0	1	0	0	0	0	1	0	0	1	1
497	1	0	2	0	2	2	2	2	0	1	0	0	2	2	2	0	1	2	1	1	2	0	2	0	0	0	0	2	2	2	1	1	1	0	0	1	0	1	0	0	0	0	0	2	0	2	0	1	0
498	1	0	2	0	0	1	1	1	1	1	0	0	0	0	0	0	1	0	1	1	1	0	2	0	0	0	0	2	2	2	0	2	2	0	0	2	0	0	0	1	0	0	0	1	0	0	0	1	1
499	0	1	1	1	0	1	2	2	0	0	0	0	0	0	0	0	2	2	0	0	1	0	1	1	1	1	0	2	2	1	2	2	2	0	0	2	2	0	0	2	0	0	1	2	0	0	0	1	0
500	1	1	1	0	1	1	1	1	1	1	0	1	1	0	0	0	0	0	1	1	2	1	0	2	0	0	0	2	2	1	2	0	0	0	0	2	1	0	0	2	0	0	0	1	0	1	0	1	1
501	1	2	0	1	0	1	0	1	1	1	0	1	2	1	1	0	0	0	0	1	2	1	0	2	0	0	2	2	2	0	1	1	1	0	0	2	1	0	1	1	0	1	0	1	0	1	0	2	0
502	1	2	0	0	0	0	1	1	1	1	1	1	1	1	1	0	1	1	0	0	2	0	1	1	1	1	0	2	0	0	2	0	1	1	0	2	1	1	0	1	0	0	0	2	1	1	0	1	1
503	0	0	2	1	1	2	2	2	0	0	1	0	0	0	0	0	2	0	0	0	2	0	2	0	0	0	0	2	2	2	0	1	2	0	0	2	2	0	0	2	1	0	0	0	1	1	0	1	1
504	1	2	1	0	0	1	1	1	1	1	0	2	2	1	2	1	0	0	0	0	2	0	1	1	0	1	0	2	2	1	1	1	1	1	2	2	1	1	0	1	0	1	0	2	2	0	0	2	0
505	1	2	0	0	0	0	1	1	1	2	0	0	0	0	0	0	1	1	0	0	1	1	0	2	0	1	0	1	1	1	2	2	2	0	0	2	2	0	0	2	0	0	0	1	0	1	0	1	1
506	0	1	1	1	0	1	0	1	1	1	0	0	0	0	0	0	1	0	0	0	2	0	0	2	0	0	0	1	1	1	1	2	1	0	0	2	1	0	0	1	1	0	0	2	0	1	1	1	0
507	1	0	2	0	0	1	1	1	1	1	1	0	0	0	0	0	1	1	0	0	1	1	0	2	0	0	0	2	2	2	2	1	1	1	0	1	1	0	0	1	1	0	1	1	1	1	0	1	1
508	1	0	2	1	0	2	1	1	0	1	0	0	1	1	1	1	1	2	1	0	0	1	0	2	0	0	0	2	2	1	1	0	1	1	0	1	0	1	0	0	0	0	1	2	0	1	0	2	0
509	1	2	0	0	0	0	0	0	2	2	0	2	2	0	0	1	2	0	0	0	2	0	0	2	0	0	0	2	2	2	1	2	2	1	0	2	2	0	0	1	0	1	0	2	1	0	0	0	1
510	1	0	2	0	1	2	0	0	1	1	0	0	1	1	1	0	2	2	2	2	2	0	0	2	0	0	0	2	2	2	1	1	1	1	0	1	1	0	0	1	1	1	0	2	0	0	0	0	0
511	0	0	2	0	1	2	1	1	1	2	1	0	2	2	2	0	0	2	0	0	1	0	1	1	0	1	0	2	2	1	2	1	1	0	0	1	1	0	0	2	1	0	1	2	1	0	0	2	0
512	1	0	2	1	0	2	1	1	1	1	0	0	1	1	1	0	1	2	1	1	1	0	1	1	1	1	0	1	2	1	0	1	1	1	0	0	0	0	0	1	1	0	0	2	0	2	0	1	0
513	0	1	1	0	0	1	2	2	0	0	1	0	1	1	1	0	1	1	0	0	2	0	0	2	0	0	0	2	2	2	1	1	1	2	1	1	1	1	1	0	0	2	0	2	1	0	0	2	0
514	1	2	1	0	0	1	2	2	0	1	1	1	2	1	1	0	0	0	0	0	2	0	0	2	0	0	0	2	2	2	1	2	2	1	0	2	1	0	1	1	1	0	0	1	0	0	0	2	0
515	0	0	2	0	0	1	1	1	1	2	0	0	2	2	2	1	0	1	1	1	2	0	0	2	0	0	0	2	2	2	0	0	1	1	0	1	1	0	0	1	0	0	0	2	0	0	0	1	0
516	0	2	1	0	0	2	1	1	1	1	0	0	0	0	0	0	0	0	0	0	2	0	0	2	0	0	0	2	2	1	2	2	2	2	0	2	2	0	0	2	0	0	0	1	0	0	0	1	1
517	1	1	1	0	0	0	0	1	1	1	0	1	1	1	1	0	1	0	0	0	2	0	2	0	1	1	0	2	2	2	2	0	0	0	0	1	1	0	0	1	0	0	0	1	0	0	0	0	0
518	1	2	1	0	0	0	2	2	0	1	0	0	0	0	0	0	1	0	0	0	2	0	0	2	0	0	0	2	2	2	1	2	2	1	1	2	1	1	0	0	0	0	1	2	1	0	1	1	0
519	1	0	1	0	0	0	1	2	0	0	0	1	1	0	0	0	0	1	2	1	2	0	0	2	0	0	0	1	2	1	1	0	2	1	0	2	1	1	0	1	0	0	0	1	1	1	0	1	0
520	0	2	0	0	0	0	2	2	0	0	1	0	1	1	1	0	1	2	1	0	1	0	0	2	0	0	0	2	2	2	1	0	1	1	1	2	2	0	0	2	0	0	0	1	1	1	0	1	0
521	0	1	2	0	0	0	2	2	0	0	1	1	1	0	0	0	1	2	2	2	1	0	0	2	0	0	0	2	2	2	1	1	1	0	0	2	1	1	1	1	1	0	1	2	1	1	0	2	0
522	0	2	1	0	1	1	2	2	1	1	0	0	0	0	0	0	1	1	1	1	1	0	0	2	0	0	0	2	2	2	0	0	2	1	1	2	1	0	0	0	0	0	0	1	0	1	0	2	0
523	1	0	2	0	0	1	0	1	1	1	0	0	0	0	0	0	2	0	0	0	2	1	0	2	0	0	0	2	2	2	0	1	1	0	0	1	1	0	0	2	0	0	0	2	0	2	0	2	0
524	1	1	1	0	0	1	1	1	2	2	0	0	0	0	0	0	0	1	0	1	1	0	0	2	0	0	0	1	2	1	0	0	1	1	0	1	2	0	0	1	1	0	0	1	1	1	0	2	0
525	1	1	1	1	0	1	0	0	2	2	0	0	0	0	0	0	2	1	1	0	2	0	0	2	0	1	0	2	2	1	0	1	1	0	0	1	2	0	0	1	0	0	0	1	0	0	0	1	0
526	1	2	1	1	0	2	1	1	1	1	0	0	0	0	0	0	1	0	1	1	2	0	0	2	0	0	0	2	2	2	0	1	1	2	0	1	1	0	0	0	0	0	0	2	1	0	0	2	0
527	1	2	0	1	0	1	1	1	1	1	0	0	1	1	1	0	1	1	0	0	1	1	1	1	1	1	0	1	1	0	1	2	2	0	0	1	1	0	0	1	0	2	0	2	0	0	0	1	1
528	1	2	1	0	0	0	1	1	1	2	0	0	0	0	0	0	0	0	0	0	2	0	0	2	0	1	0	1	2	1	0	0	0	1	1	2	2	0	0	2	0	0	1	1	1	0	0	1	0
529	1	1	1	1	1	2	1	2	0	0	0	0	1	1	1	0	2	2	2	1	1	0	0	2	0	1	0	0	2	0	0	0	1	0	0	2	1	0	0	1	0	0	1	2	1	0	0	2	0
530	0	1	1	0	0	1	0	0	2	2	0	0	0	0	0	0	2	2	1	1	2	0	0	2	0	0	1	2	2	1	0	1	1	0	0	2	2	0	0	2	0	0	1	1	1	0	0	1	0
531	1	0	2	0	1	1	1	1	1	1	0	0	0	0	0	0	1	1	1	1	2	0	1	1	0	0	0	1	2	1	1	0	1	2	0	2	2	0	0	1	0	0	1	1	1	1	0	1	0
532	0	1	1	0	0	0	1	1	1	1	0	0	0	0	0	0	0	2	1	1	1	0	1	1	0	0	0	1	2	1	0	1	1	0	0	1	1	0	0	2	0	0	1	1	1	0	0	2	0
533	1	1	1	1	0	1	1	2	0	0	0	0	1	0	0	1	1	2	2	1	0	0	0	2	0	0	0	2	1	1	2	2	2	0	1	1	1	0	1	0	0	0	0	1	0	1	0	1	0
534	1	1	2	0	0	0	0	1	1	1	0	0	0	0	0	0	2	0	0	0	2	1	0	2	0	0	0	2	2	2	1	2	2	1	1	2	1	0	0	1	0	0	0	0	1	1	0	1	0
535	0	1	1	0	0	0	0	0	2	2	0	0	1	1	1	0	0	1	1	1	2	0	0	2	0	0	0	0	1	0	1	2	2	0	0	1	1	0	0	0	0	0	0	2	0	0	0	2	0
536	1	2	0	0	0	0	1	1	0	0	0	0	1	1	1	0	1	1	0	0	1	0	0	2	0	0	2	2	2	0	1	1	2	2	2	2	2	0	0	1	0	0	1	2	0	0	0	0	0
537	1	2	1	2	0	2	1	1	1	1	0	0	0	0	0	0	0	2	1	1	1	0	1	1	1	1	0	1	2	1	0	2	2	0	0	1	1	0	0	1	0	0	0	1	0	0	0	2	0
538	1	1	1	0	0	1	1	1	1	2	0	0	2	2	2	0	1	1	1	1	1	0	0	2	0	0	0	2	2	1	1	0	0	0	0	1	1	0	0	1	0	0	2	2	2	1	0	0	1
539	1	1	1	0	0	1	1	2	1	1	0	1	2	1	1	0	2	0	0	1	2	0	0	2	0	0	0	1	2	1	0	0	0	0	0	2	1	0	0	0	0	0	1	2	1	0	0	1	0
540	1	2	0	0	0	0	2	2	0	1	1	0	1	1	1	0	1	1	1	1	1	0	1	1	0	0	0	2	1	1	1	0	2	1	0	2	2	0	0	1	0	0	0	1	1	0	0	2	0
541	1	2	0	0	0	0	2	2	0	0	1	0	2	1	1	0	1	2	0	0	1	0	0	2	0	1	0	2	2	2	0	1	2	1	1	2	2	0	0	1	1	0	1	2	2	0	0	0	0
542	0	1	2	2	0	2	2	2	0	1	0	1	1	0	0	0	1	0	1	2	1	0	1	1	1	0	0	2	2	1	1	1	1	1	0	1	2	0	0	1	0	0	0	1	0	1	0	2	0
543	1	0	1	0	0	0	1	2	0	0	1	0	2	2	2	0	0	2	2	1	0	0	1	1	0	0	0	2	2	2	0	0	2	1	1	2	1	0	1	0	0	0	1	2	1	0	0	2	0
544	1	0	2	0	1	1	0	1	1	1	0	0	0	0	0	0	0	1	1	2	1	1	0	2	0	1	0	0	1	0	1	1	1	0	0	2	1	1	0	2	0	0	0	0	0	0	0	1	1
545	0	1	1	1	0	2	1	1	1	1	0	0	0	0	0	0	0	1	1	1	2	0	1	1	0	0	0	2	2	2	1	1	2	0	0	1	2	0	0	2	0	0	0	1	1	0	0	1	1
546	0	1	2	0	0	0	1	1	1	2	0	0	2	2	2	0	1	2	0	0	1	0	0	2	0	0	0	1	2	1	1	0	0	0	0	2	2	0	0	1	1	0	0	1	0	1	0	0	1
547	1	1	1	1	0	2	0	0	2	2	0	2	2	0	0	0	1	2	1	1	1	0	0	2	0	0	0	2	1	1	1	0	0	0	1	2	1	0	1	1	0	0	0	0	0	0	0	1	1
548	0	2	1	1	0	1	2	2	0	1	1	1	1	0	0	0	1	1	1	1	2	0	0	2	0	1	0	2	2	2	0	0	2	0	0	2	0	0	1	0	0	1	0	2	1	0	0	2	0
549	1	1	1	1	0	1	1	1	1	1	1	1	0	0	0	0	1	0	0	0	2	0	0	2	0	0	0	2	2	2	1	0	2	1	0	1	1	1	0	1	0	1	0	2	1	0	0	1	1
550	1	1	2	0	1	2	2	2	1	1	0	0	0	0	0	0	2	1	0	0	1	0	1	1	1	1	0	2	2	1	2	1	1	1	0	1	0	1	0	0	0	0	1	1	1	1	0	1	0
551	1	2	1	0	0	1	1	1	1	1	1	1	1	0	0	0	2	0	0	0	2	0	0	2	0	1	0	2	1	1	1	0	0	1	1	2	1	1	1	1	1	0	1	1	1	1	0	1	0
552	0	1	2	1	1	2	1	1	1	1	0	1	1	1	1	0	0	2	0	0	1	1	0	2	0	1	0	2	1	1	2	1	1	1	0	2	2	1	1	2	1	0	0	1	0	1	0	2	0
553	1	1	1	0	1	1	1	1	1	1	0	0	1	1	1	1	1	1	1	1	2	0	0	2	0	0	0	1	2	2	1	0	1	2	1	1	1	0	1	0	0	0	1	2	0	0	0	2	0
554	1	1	1	0	1	1	2	2	0	0	0	0	1	1	1	0	1	0	1	2	1	0	0	2	0	0	1	2	2	1	1	1	1	2	0	1	1	0	0	0	0	0	0	1	0	0	0	2	0
555	1	1	2	1	0	1	2	2	1	1	1	0	0	0	0	0	0	0	0	0	2	0	0	2	0	0	0	1	2	1	0	2	2	0	0	2	2	0	0	2	0	0	1	1	1	0	0	2	0
556	1	1	2	0	0	2	1	1	1	1	0	0	1	1	1	0	1	0	0	0	2	0	0	2	0	0	0	0	1	0	1	1	1	0	0	2	2	0	0	2	0	0	1	1	1	1	0	2	0
557	1	1	1	0	0	1	0	0	2	2	0	0	0	0	0	0	0	1	1	1	2	0	0	2	0	1	0	1	1	0	1	1	1	1	1	1	2	1	0	0	0	0	1	2	2	0	0	1	0
558	1	1	1	0	0	1	2	2	0	1	1	1	1	0	1	1	2	2	0	0	1	0	1	1	1	1	1	2	2	1	0	1	1	0	0	1	1	1	1	1	1	0	0	1	0	1	0	2	0
559	1	2	1	0	0	0	1	1	1	1	0	1	1	0	1	1	2	2	0	0	1	0	0	2	0	0	0	2	2	2	1	0	0	0	0	2	1	0	0	2	1	0	0	0	0	0	0	2	0
560	1	1	2	1	0	2	1	2	0	0	0	0	0	0	0	0	1	0	0	0	2	0	0	2	0	0	0	2	2	1	1	1	2	2	2	2	1	0	0	1	0	0	1	2	1	1	0	1	0
561	0	0	2	0	0	2	2	2	0	0	0	2	2	0	0	1	1	1	1	1	1	0	0	2	0	1	0	2	2	1	1	2	2	0	0	2	1	0	0	2	0	0	1	2	1	1	0	0	2
562	1	1	0	0	0	0	1	1	0	0	1	0	2	1	1	0	1	1	0	0	2	0	1	1	0	0	0	1	2	2	1	2	2	0	0	0	2	0	0	1	0	2	0	2	1	0	0	2	0
563	0	0	2	0	0	1	1	1	0	0	2	0	0	0	0	0	1	1	1	1	1	0	0	2	0	1	0	2	2	1	2	0	0	0	0	2	1	0	0	2	1	0	0	2	0	0	0	2	0
564	1	0	2	0	0	1	0	1	0	0	1	0	1	1	1	0	1	2	1	1	1	0	0	2	0	0	0	2	2	0	1	1	2	0	0	2	0	0	0	1	0	0	2	2	2	0	1	0	1
565	1	2	1	0	0	0	1	1	0	0	2	1	1	0	1	1	0	0	0	0	2	0	0	2	0	0	0	0	2	0	0	2	2	2	0	2	0	0	0	0	0	1	0	2	0	0	0	1	0
566	1	0	2	1	0	1	1	2	0	1	0	0	1	1	1	0	0	0	1	1	2	0	0	2	0	1	0	2	2	2	0	1	1	0	0	2	2	0	0	2	0	0	0	1	0	0	0	1	1
567	0	1	2	0	0	2	1	1	1	1	1	0	0	0	0	0	2	0	0	0	2	0	0	2	0	0	0	2	2	2	0	1	0	0	0	1	1	0	0	0	0	0	0	2	0	1	0	0	1
568	1	1	2	0	0	2	0	1	1	1	0	0	2	2	2	0	2	0	0	0	2	0	1	1	0	0	0	1	2	1	0	1	1	0	1	2	1	0	0	0	0	0	0	1	0	1	0	2	0
569	0	1	2	1	0	2	1	1	1	1	0	1	2	1	1	0	1	1	2	2	1	0	1	1	0	0	0	2	2	2	1	2	1	0	0	2	1	0	0	1	0	0	1	1	1	0	0	1	0
570	1	0	2	0	2	2	1	1	0	2	0	0	0	0	0	0	1	1	1	0	2	0	0	2	0	0	0	1	2	0	1	2	2	0	0	0	1	0	0	2	0	0	0	0	2	0	0	1	1
571	1	1	1	0	1	2	1	1	1	1	1	1	1	0	1	1	0	1	0	0	0	1	0	2	0	0	0	2	2	2	0	0	0	0	0	2	0	1	0	0	0	0	0	2	0	2	0	1	0
572	1	2	0	1	0	1	0	0	2	2	0	1	1	2	2	0	1	1	1	1	2	0	0	2	0	0	0	1	1	1	0	1	2	0	0	0	1	0	0	1	0	0	1	2	1	1	0	2	0
573	1	0	2	2	1	2	1	1	0	0	2	0	1	0	1	1	0	0	0	0	2	0	1	1	1	1	0	2	1	1	1	1	1	0	0	1	1	1	0	1	0	0	0	2	0	1	0	0	0
574	1	0	2	1	0	2	1	1	1	2	0	0	1	1	1	0	2	2	2	2	1	0	2	0	0	0	0	2	0	0	2	1	1	1	1	2	2	0	0	2	0	0	1	2	1	1	0	2	0
575	1	1	1	0	1	1	0	1	1	1	0	1	2	2	2	0	1	2	0	1	1	0	1	1	1	1	1	2	2	1	0	1	2	1	1	1	2	0	0	2	0	1	0	2	1	0	0	1	0
576	1	1	1	1	0	1	0	1	0	0	0	0	0	0	0	0	1	0	0	0	2	0	0	2	0	0	0	1	2	1	0	1	1	0	0	2	2	0	0	1	0	0	2	2	2	1	0	2	0
577	1	2	2	0	0	1	2	2	0	1	1	0	0	0	0	0	1	0	1	1	2	1	0	2	0	0	0	2	1	1	1	1	1	1	2	2	1	0	1	1	0	0	0	1	0	0	0	2	0
578	1	2	0	0	0	0	1	2	0	1	0	0	1	1	1	0	1	1	2	2	1	0	0	2	0	1	0	1	1	1	2	1	1	2	1	1	1	0	0	0	0	1	1	2	0	1	0	1	0
579	1	2	1	0	0	1	2	2	0	0	1	0	0	0	0	0	2	0	0	1	1	1	0	2	0	0	0	1	1	1	0	0	0	0	0	1	1	0	0	1	0	0	0	2	0	2	0	0	1
580	1	2	1	0	0	0	1	1	0	0	1	0	0	0	0	0	0	2	1	1	0	1	0	2	0	0	0	1	2	1	1	0	0	0	0	2	1	0	0	0	0	0	0	2	0	0	0	1	1
581	1	2	1	0	1	1	1	1	1	1	1	0	2	2	2	0	1	0	0	0	2	0	1	1	0	0	0	2	2	2	0	0	0	0	0	2	2	1	0	1	0	0	1	2	0	1	0	1	1
582	0	2	1	0	0	1	1	1	2	2	0	1	1	0	0	0	2	0	0	0	1	1	0	2	0	0	0	2	1	1	1	2	2	1	0	1	1	0	1	1	0	0	0	2	0	0	0	1	0
583	1	0	2	0	1	1	1	1	1	1	0	1	2	1	1	0	1	2	1	1	1	0	1	1	1	1	0	2	1	1	1	1	1	1	2	2	1	0	0	1	0	1	0	2	1	0	0	1	0
584	1	1	1	0	0	2	1	1	1	1	1	1	2	2	2	0	1	2	2	1	0	0	0	2	0	0	0	1	2	1	0	1	2	0	0	0	1	1	1	1	1	2	0	2	0	1	0	1	1
585	0	2	0	0	0	0	2	2	0	0	1	0	1	1	1	0	1	1	1	1	2	0	0	2	0	0	1	2	2	1	1	1	1	0	1	2	0	1	0	0	0	0	1	1	1	1	0	2	0
586	1	2	1	0	0	1	1	1	1	1	0	1	0	0	0	0	2	1	1	1	1	0	0	2	0	0	0	1	2	1	1	1	1	1	1	2	1	1	0	1	0	0	1	2	2	2	0	1	0
587	1	0	2	0	0	1	1	2	0	0	0	0	2	2	2	0	1	0	1	1	2	0	0	2	0	1	0	1	1	1	0	1	1	0	0	2	1	0	0	2	0	0	0	1	1	0	0	1	1
588	1	2	0	0	0	0	0	0	2	2	0	0	0	0	0	0	1	1	1	1	1	0	0	2	0	1	0	2	1	0	1	2	2	0	0	1	2	0	0	2	0	0	1	2	1	0	1	1	0
589	1	1	1	0	1	1	2	2	1	1	1	0	0	0	0	0	1	1	0	0	1	1	0	2	0	0	1	2	2	0	1	2	2	0	0	1	2	0	0	0	0	0	1	2	1	0	0	2	0
590	1	1	1	0	0	1	1	1	1	2	0	0	1	1	1	0	2	0	0	0	2	0	1	1	0	0	1	2	2	1	0	2	2	0	0	1	1	0	1	1	0	0	0	1	0	0	0	1	0
591	1	2	1	0	0	0	2	2	1	1	1	0	0	0	0	0	1	0	0	0	2	0	0	2	0	0	0	1	2	1	0	0	0	0	0	1	2	0	0	2	0	2	0	2	0	1	0	2	0
592	1	2	1	0	0	0	0	0	1	1	1	0	1	1	1	0	0	1	0	0	1	0	1	1	0	0	0	1	2	1	1	1	2	0	0	2	0	0	0	0	0	0	0	2	1	0	0	1	0
593	1	2	1	0	0	1	1	2	0	0	1	0	0	0	0	0	0	0	1	1	2	0	1	1	1	1	0	1	2	1	0	0	0	0	0	2	1	1	0	0	0	0	2	2	2	1	0	2	0
594	0	1	2	1	0	1	1	2	0	1	0	0	0	0	0	0	2	1	1	1	2	0	2	0	0	0	0	2	1	0	1	2	2	1	1	2	1	0	0	0	0	0	0	0	1	0	0	2	0
595	0	0	2	0	0	1	2	2	2	2	0	1	2	2	2	0	0	1	1	1	1	0	0	2	0	0	1	2	2	1	0	1	1	1	1	1	1	0	0	0	0	0	0	2	0	0	0	1	0
596	0	2	1	0	0	1	2	2	0	0	1	0	1	1	1	0	2	0	0	0	2	0	2	0	0	0	0	2	2	1	2	1	1	0	1	2	2	0	0	1	0	1	0	1	0	2	0	1	0
597	1	1	1	0	0	1	2	2	0	0	0	1	1	0	0	0	2	1	1	0	2	0	1	1	1	2	0	1	2	2	1	1	1	0	0	1	1	0	0	1	0	0	0	1	0	0	0	1	0
598	1	2	1	0	0	1	2	2	0	0	1	1	1	2	2	0	2	1	1	1	2	1	0	2	0	0	0	2	2	1	1	1	1	0	0	2	1	0	0	0	0	0	1	1	1	1	0	0	0
599	1	0	2	1	0	1	1	2	0	0	0	0	0	0	0	0	0	0	0	0	2	1	0	2	0	0	0	2	1	1	2	1	1	0	0	1	0	0	0	1	0	0	1	2	1	1	0	1	1
600	1	2	1	0	0	0	0	1	1	1	0	1	1	0	0	0	2	1	0	0	2	1	0	2	0	0	0	2	1	1	2	2	2	0	0	1	2	1	0	0	0	0	0	0	1	0	0	1	0
601	0	0	2	0	0	2	1	2	0	0	0	0	0	0	0	0	1	2	0	0	1	0	0	2	0	0	1	2	1	0	1	1	1	0	0	2	1	0	0	1	0	0	0	1	1	0	0	2	0
602	1	1	1	0	0	1	1	2	1	1	0	0	0	0	0	0	1	1	1	1	1	0	0	2	0	0	0	1	2	0	0	2	2	0	0	0	1	1	0	1	0	0	0	2	0	1	0	1	0
603	1	1	2	1	0	1	0	1	1	1	0	0	0	0	0	0	0	1	1	0	1	0	1	1	0	1	0	2	2	2	1	0	1	1	1	2	1	0	1	1	0	1	1	2	1	0	0	1	1
604	1	2	0	0	0	0	1	2	0	0	1	0	0	0	0	0	0	2	0	0	1	1	0	2	0	0	0	2	2	2	0	2	2	0	1	1	2	0	0	1	0	0	0	1	0	0	0	1	0
605	0	1	2	1	0	1	2	2	0	1	1	0	0	0	0	0	0	2	2	1	0	0	0	2	0	0	0	2	0	0	2	0	0	1	1	1	0	0	0	0	0	1	0	2	0	0	0	2	0
606	1	1	1	0	0	1	1	1	1	2	0	0	0	0	0	0	0	2	1	1	1	0	0	2	0	0	1	1	2	0	0	2	2	1	1	2	1	0	0	1	0	0	1	2	0	1	0	1	0
607	1	0	2	0	1	2	1	1	1	2	0	0	1	1	1	0	1	0	1	1	2	0	1	1	0	0	0	2	2	1	1	0	0	0	0	2	2	0	0	2	0	1	0	2	1	0	0	2	0
608	0	1	1	0	0	1	1	1	1	1	1	0	0	0	0	0	0	2	1	1	1	1	0	2	0	0	0	2	2	2	0	1	1	1	0	0	0	0	0	0	0	0	0	1	0	1	0	0	0
609	1	1	1	0	1	1	1	2	0	0	1	0	0	0	0	0	1	1	1	1	0	0	0	2	0	0	0	2	2	1	1	1	1	1	0	1	2	0	0	2	1	0	0	0	0	0	0	1	0
610	1	0	2	0	0	1	0	0	1	1	1	0	0	0	0	0	1	2	0	1	1	0	1	1	0	1	0	2	2	2	0	1	1	0	0	0	1	1	0	1	0	0	0	1	0	1	0	1	0
611	1	1	1	0	0	1	1	2	0	0	1	0	1	1	1	0	1	1	0	1	1	0	0	2	0	0	0	2	2	2	0	1	1	1	1	1	1	1	1	1	1	0	0	1	1	0	0	2	0
612	0	1	1	0	0	1	1	1	1	1	0	0	0	0	0	0	1	2	2	1	0	1	0	2	0	0	0	1	2	2	1	2	2	2	0	1	2	1	0	1	0	1	0	2	1	0	0	2	0
613	1	2	1	1	0	1	1	1	0	0	1	1	1	0	0	0	1	1	1	0	2	0	0	2	0	0	0	1	2	1	0	2	2	0	0	0	0	1	0	0	0	1	1	2	0	1	0	1	0
614	1	0	2	0	0	1	2	2	0	1	0	0	0	0	0	0	1	0	1	2	1	0	1	1	1	1	1	2	2	1	0	1	1	0	0	1	1	0	0	1	0	0	1	1	0	1	0	1	0
615	0	1	2	0	0	2	1	2	1	1	0	1	1	0	0	0	0	1	0	1	1	0	1	1	0	0	0	2	1	1	1	1	1	1	1	1	2	1	1	2	1	1	0	2	0	0	0	1	0
616	1	1	2	0	0	1	1	1	1	1	1	1	1	2	2	0	2	0	0	0	2	1	1	1	0	0	0	2	2	1	2	1	1	0	0	2	1	0	1	1	0	0	0	0	0	1	0	1	1
617	1	2	0	0	0	0	2	2	0	0	0	0	1	1	1	0	2	0	0	1	2	0	0	2	0	0	0	2	2	2	2	0	0	0	0	2	2	0	0	1	0	1	0	2	1	0	0	1	0
618	0	0	2	0	1	1	1	1	1	1	1	0	0	0	0	0	1	1	0	0	1	1	0	2	0	0	0	1	2	2	0	2	2	0	0	1	2	0	0	2	0	0	1	1	1	1	0	2	0
619	0	1	1	1	0	2	1	2	0	0	1	0	0	0	0	0	0	2	1	1	1	0	1	1	0	0	0	2	0	0	2	1	1	0	0	1	1	1	1	1	1	2	0	2	1	0	0	2	0
620	1	1	1	1	0	1	1	1	1	1	1	1	2	1	1	1	1	0	1	1	2	0	0	2	0	1	0	2	2	1	1	1	2	0	0	1	0	0	0	1	0	0	0	1	1	1	0	1	0
621	1	0	2	0	2	2	1	2	1	1	0	0	0	0	0	0	1	0	0	0	2	0	1	1	1	1	0	2	1	1	2	2	2	0	0	0	1	0	0	1	0	0	0	1	1	1	0	1	1
622	1	1	1	1	0	1	0	0	2	2	0	1	2	1	1	0	2	2	2	1	1	0	0	2	0	0	0	1	2	1	0	0	2	0	0	2	2	0	0	1	0	0	0	0	1	1	0	1	0
623	1	1	2	1	0	1	1	1	1	1	1	0	0	0	0	0	0	0	1	1	2	0	1	1	1	1	0	2	2	2	1	2	2	1	1	2	1	0	0	0	0	0	0	2	0	2	0	0	0
624	1	2	1	0	0	1	1	1	1	1	0	0	0	0	0	0	0	1	1	2	1	0	0	2	0	1	0	2	2	2	0	2	2	0	0	0	1	1	0	1	0	0	0	1	0	0	0	1	1
625	1	2	1	0	0	2	1	1	1	2	0	1	1	2	2	0	0	2	0	0	1	0	1	1	1	1	0	1	1	1	1	1	1	0	0	1	1	0	0	1	0	0	0	0	0	1	0	1	0
626	0	2	0	0	0	0	2	2	1	1	1	0	0	0	0	0	0	1	0	1	1	0	0	2	0	0	0	2	1	0	2	1	1	0	0	2	1	0	0	1	0	0	0	1	0	1	0	0	1
627	1	0	2	0	1	1	1	2	0	0	1	0	1	0	0	1	0	2	0	0	1	0	1	1	0	0	0	0	2	0	0	1	1	0	1	1	1	1	1	0	0	0	0	2	1	1	0	2	0
628	1	2	1	0	0	1	0	0	1	1	0	1	1	0	0	1	1	1	1	1	2	0	0	2	0	0	0	2	2	2	0	1	2	0	0	2	1	0	0	1	0	0	0	1	0	1	0	2	0
629	1	2	0	1	0	1	2	2	1	1	1	1	1	0	1	1	1	1	1	1	1	0	0	2	0	0	0	2	1	1	2	2	2	0	1	2	2	0	0	2	0	1	0	1	1	1	0	2	0
630	1	2	0	1	0	1	2	2	0	0	2	0	0	0	0	0	1	2	1	1	1	0	1	1	1	1	0	1	2	0	1	1	1	1	1	1	2	0	0	1	0	0	0	1	0	1	0	0	0
631	0	2	0	0	0	0	1	1	1	1	1	0	0	0	0	0	1	2	1	1	1	0	2	0	0	0	0	2	2	2	1	2	2	0	0	1	1	0	0	1	0	0	0	1	0	0	0	0	1
632	1	1	1	0	1	1	1	2	0	0	1	1	1	0	0	0	2	0	0	1	1	0	0	2	0	0	0	2	2	2	1	1	2	0	0	2	1	1	0	1	0	1	0	2	1	0	0	1	0
633	0	1	1	0	1	1	1	1	0	1	0	1	1	0	0	0	1	1	0	0	1	0	1	1	0	0	0	2	2	2	1	1	2	1	1	2	1	0	0	2	0	1	0	2	1	0	0	1	0
634	1	0	2	2	1	2	0	0	1	1	1	0	0	0	0	0	2	1	1	0	2	1	0	2	0	0	1	2	2	1	1	1	1	0	0	1	2	0	0	2	0	0	1	2	1	0	0	1	0
635	1	0	2	0	0	1	0	1	1	1	1	1	2	1	1	0	2	1	1	1	1	0	0	2	0	0	0	2	2	2	0	1	1	0	1	2	1	0	0	2	0	0	0	1	0	0	0	1	0
636	0	1	2	0	0	1	1	1	1	1	0	0	0	0	0	0	2	1	1	1	1	0	1	1	1	1	0	0	2	1	0	0	0	0	0	2	1	0	1	1	0	0	1	1	1	0	0	2	0
637	0	1	1	0	0	1	1	1	1	1	1	0	1	1	1	0	1	2	1	0	0	0	2	0	0	0	0	2	2	1	0	1	2	1	1	2	1	0	0	1	0	0	0	1	1	0	0	2	0
638	1	0	2	1	0	1	1	2	0	0	1	0	1	1	1	0	1	1	2	2	1	0	1	1	1	1	0	2	2	2	0	1	2	0	0	0	2	0	0	2	0	0	0	0	1	1	1	1	0
639	1	1	2	1	1	2	1	1	0	0	0	1	1	1	1	0	0	0	0	0	2	0	1	1	0	0	0	2	2	1	2	1	2	1	1	2	0	1	0	0	0	1	0	1	1	1	0	1	0
640	1	1	1	1	0	1	1	2	0	0	1	0	0	0	0	0	2	1	0	1	2	0	1	1	0	0	0	2	2	2	1	1	1	0	0	1	1	0	1	1	0	0	1	1	1	1	0	1	0
641	0	1	2	0	0	0	1	1	1	1	1	0	1	1	1	1	1	2	0	0	2	0	0	2	0	0	0	2	1	1	2	1	2	1	1	1	1	1	0	1	0	1	0	2	1	1	0	1	0
642	1	0	2	0	1	1	1	1	1	1	0	0	0	0	0	0	2	0	0	1	1	0	0	2	0	0	0	2	2	2	1	1	1	0	0	2	1	0	1	1	0	0	0	1	0	0	0	1	0
643	1	1	1	1	0	1	2	2	0	0	0	0	1	1	1	0	0	2	2	1	0	0	1	1	0	1	0	2	2	1	0	1	2	0	0	0	1	0	0	2	1	0	1	2	1	0	0	2	0
644	0	2	0	1	0	1	0	1	1	1	0	1	1	0	0	0	2	1	0	0	2	0	2	0	1	1	0	1	2	1	1	2	2	1	0	1	1	1	0	0	0	0	1	1	1	1	0	2	0
645	1	1	2	1	0	1	2	2	1	1	0	0	1	0	0	0	0	0	1	1	2	0	0	2	0	0	1	2	2	2	0	1	1	1	1	1	1	0	1	1	0	0	0	2	0	0	0	0	0
646	0	2	0	0	0	0	1	2	0	1	0	1	1	0	0	0	1	0	1	2	1	0	0	2	0	0	0	2	1	0	2	2	2	0	0	1	0	0	1	0	0	0	0	2	1	1	0	2	0
647	1	1	1	0	0	0	2	2	0	0	0	0	0	0	0	0	2	1	1	1	1	0	1	1	1	1	0	2	2	1	0	1	2	0	0	2	2	0	0	1	0	1	0	1	0	1	0	1	0
648	1	1	1	0	0	1	1	1	1	1	2	0	0	0	0	0	0	1	1	1	2	0	0	2	0	0	0	2	1	1	2	2	2	0	0	1	1	0	0	1	1	0	1	2	1	1	0	1	1
649	1	2	1	0	0	1	0	0	1	1	0	0	1	1	1	0	2	1	1	1	2	0	1	1	0	0	0	2	2	2	1	0	1	0	0	2	2	0	0	1	0	0	1	2	1	0	0	0	1
650	0	1	2	0	1	1	0	1	1	1	0	1	2	1	1	1	1	0	0	0	2	0	0	2	0	0	0	1	2	0	1	1	1	0	0	1	1	0	0	2	1	0	0	2	0	0	0	2	0
651	1	1	2	0	0	2	1	2	1	1	0	0	0	0	0	0	1	1	0	0	2	0	0	2	0	0	0	1	1	1	0	2	2	0	0	2	2	0	0	0	0	0	0	2	0	0	0	2	0
652	1	1	1	1	0	1	1	2	0	0	0	1	1	1	1	0	2	1	1	0	2	0	1	1	1	1	0	1	2	1	0	1	1	0	0	2	1	0	0	2	1	0	1	1	1	0	0	1	0
653	1	2	0	0	0	0	1	1	1	1	1	0	0	0	0	0	1	0	0	0	2	0	0	2	0	0	1	2	1	0	1	2	2	0	0	1	2	0	0	1	0	0	1	1	1	0	0	1	0
654	0	2	1	0	1	1	1	1	1	1	0	0	2	2	2	1	1	0	0	0	2	0	0	2	0	0	0	2	1	0	2	1	1	0	0	1	1	0	0	1	0	0	0	0	1	0	0	1	0
655	1	2	1	0	0	0	1	1	0	0	0	2	2	1	1	0	0	2	2	1	0	0	1	1	0	1	0	2	2	1	1	1	2	0	1	2	1	0	1	1	0	0	0	2	0	1	0	1	0
656	1	2	0	0	0	0	2	2	0	0	0	0	0	0	0	0	2	1	1	1	2	1	0	2	0	0	0	2	2	2	1	0	0	1	1	2	1	0	0	1	0	0	1	1	1	2	0	1	0
657	1	1	1	1	0	2	1	1	1	1	0	1	1	0	0	0	0	1	0	0	2	0	2	0	0	0	0	1	2	1	0	2	2	0	0	1	1	1	1	1	1	0	0	1	0	1	0	2	0
658	1	1	1	0	0	1	1	1	1	2	0	0	2	2	2	0	0	0	0	0	2	0	0	2	0	0	0	2	2	2	1	1	2	0	0	1	2	0	0	2	0	0	2	2	2	1	0	1	0
659	1	1	2	1	1	2	0	0	2	2	0	0	1	1	1	0	2	2	1	1	2	0	0	2	0	0	0	2	2	1	2	0	0	0	0	1	1	0	0	0	0	0	0	1	0	0	0	1	1
660	1	1	1	0	0	1	2	2	0	1	1	0	1	1	1	0	1	0	2	1	2	1	0	2	0	0	1	2	2	1	0	1	1	1	0	2	2	0	0	1	0	1	0	2	1	0	0	1	1
661	0	2	0	1	0	1	2	2	0	1	1	0	0	0	0	0	2	2	1	1	2	0	0	2	0	1	0	2	1	1	1	1	1	1	0	1	2	0	0	2	0	0	0	1	0	0	0	1	0
662	1	2	0	0	0	0	1	1	1	1	1	1	1	1	1	0	2	1	1	1	1	0	1	1	0	1	0	1	1	1	0	1	1	0	0	1	1	1	0	0	0	0	1	2	0	0	0	2	0
663	1	0	2	1	1	2	2	2	0	1	1	0	1	1	1	0	1	1	1	1	0	0	0	2	0	1	0	2	2	2	1	2	2	1	1	2	1	0	0	0	0	0	0	1	1	1	0	1	0
664	0	2	1	1	0	2	1	1	1	2	0	0	0	0	0	0	1	2	2	2	1	0	1	1	1	1	1	2	2	2	0	2	2	0	0	0	2	0	0	0	0	0	0	1	1	0	0	1	1
665	1	0	2	0	0	1	1	1	1	1	0	0	0	0	0	0	1	2	1	0	0	0	1	1	1	1	0	1	2	0	1	0	1	1	0	1	1	0	0	1	0	0	0	1	0	1	0	0	0
666	1	2	0	0	0	0	2	2	0	1	1	0	0	0	0	0	2	1	1	1	2	0	1	1	0	1	1	2	2	1	0	1	2	2	1	2	1	0	1	0	0	0	1	1	1	2	0	2	0
667	0	0	2	0	1	2	2	2	0	1	1	2	2	0	0	1	1	0	0	0	2	0	1	1	0	0	0	2	2	1	2	1	1	1	1	1	1	0	0	1	0	0	0	2	0	1	0	0	1
668	1	1	1	1	1	2	1	1	1	2	0	0	1	1	1	0	1	0	1	1	2	0	0	2	0	0	0	1	2	1	0	1	0	0	0	1	0	0	0	0	0	0	1	1	1	0	0	0	1
669	0	1	1	0	0	0	1	1	1	1	0	0	1	1	1	0	1	0	0	0	2	0	0	2	0	0	0	2	2	2	1	1	1	0	0	1	2	0	0	1	0	0	1	1	1	0	0	2	0
670	0	0	2	1	0	2	1	1	0	0	1	0	0	0	0	0	2	0	0	0	2	0	0	2	0	0	0	0	2	0	0	2	2	0	0	1	0	0	0	0	0	1	0	1	1	1	0	2	0
671	1	1	2	1	0	2	1	1	1	1	2	0	1	0	0	0	2	1	1	1	1	0	0	2	0	0	0	2	2	2	0	2	1	0	1	2	2	0	0	1	0	0	1	2	1	0	0	1	1
672	1	2	1	0	0	0	2	2	1	1	1	0	0	0	0	0	1	2	1	1	1	0	0	2	0	0	0	1	1	1	2	1	1	0	0	1	2	0	0	2	0	0	1	2	1	0	0	1	0
673	1	1	1	1	0	1	0	0	2	2	0	1	2	1	1	1	1	1	0	0	2	0	0	2	0	0	0	2	1	0	2	1	1	0	0	1	1	1	0	1	0	0	0	1	1	0	0	1	0
674	1	2	0	0	0	0	0	0	2	2	0	0	1	1	1	0	2	0	0	0	2	0	0	2	0	0	0	2	2	1	2	1	1	0	1	1	1	0	1	1	0	0	0	2	0	1	0	2	0
675	1	0	2	0	1	1	2	2	0	0	0	0	0	0	0	0	1	1	0	0	1	0	0	2	0	0	0	1	2	1	1	0	1	2	0	2	1	0	0	0	0	1	0	2	1	0	0	2	0
676	1	1	1	0	1	2	2	2	0	1	0	0	0	0	0	0	2	0	0	0	2	2	0	2	0	0	0	1	2	1	0	1	2	1	1	2	1	0	0	2	1	0	0	1	1	0	0	0	0
677	1	1	1	0	0	0	1	2	0	1	0	0	0	0	0	0	0	0	1	1	1	1	0	2	0	0	0	1	2	1	0	0	2	0	0	2	0	0	0	0	0	0	1	2	1	1	0	1	1
678	1	1	2	1	0	1	0	1	1	1	0	1	1	1	1	0	2	1	1	0	2	0	0	2	0	0	0	2	2	2	1	0	0	0	0	2	1	0	1	1	0	1	0	1	1	1	0	1	0
679	1	0	1	0	0	1	1	2	0	1	0	1	1	0	0	0	1	2	1	1	1	1	1	1	1	1	0	0	2	1	0	1	1	1	1	1	1	0	0	0	0	0	1	2	2	0	0	1	0
680	0	0	2	0	0	1	1	2	0	0	1	0	1	1	1	0	1	0	0	0	2	1	0	2	0	0	0	2	2	2	0	2	2	0	0	2	1	0	0	0	0	0	0	2	0	1	0	0	0
681	0	0	2	1	0	2	1	1	1	1	1	0	1	1	1	1	0	2	2	1	1	0	0	2	0	0	1	2	2	1	1	2	2	0	0	1	2	1	1	2	1	0	1	1	1	1	0	1	0
682	1	2	1	0	1	1	2	2	0	1	0	0	1	1	1	0	1	1	1	1	1	0	0	2	0	0	0	2	2	2	0	2	2	1	0	0	1	0	0	1	0	1	1	2	1	0	0	1	0
683	1	0	2	0	0	1	2	2	0	0	0	0	1	1	1	0	2	0	0	1	2	1	1	1	1	1	0	1	2	1	0	0	0	0	1	2	2	0	0	1	0	0	0	2	0	0	0	1	0
684	1	0	2	0	0	1	0	0	2	2	0	1	1	0	0	0	2	2	1	0	2	0	0	2	0	0	0	1	2	1	0	1	2	0	0	2	2	0	0	2	0	0	0	0	2	1	0	0	0
685	1	1	1	0	1	1	1	1	1	1	0	1	1	0	0	0	1	2	1	1	1	0	1	1	1	2	0	2	2	1	2	0	1	1	0	1	2	0	0	1	0	0	0	2	0	2	0	1	0
686	0	2	1	1	0	1	1	1	1	1	0	0	1	1	1	0	1	0	0	0	2	0	0	2	0	1	0	1	2	2	1	0	2	1	0	2	1	0	0	2	1	0	0	1	1	1	0	0	0
687	0	1	1	0	0	1	1	1	1	2	0	1	2	1	1	0	1	2	2	2	1	0	0	2	0	1	1	1	2	2	0	2	2	0	0	0	1	0	0	0	0	0	0	2	1	2	0	0	0
688	1	1	1	0	1	1	1	1	1	1	0	0	1	1	1	0	0	0	0	0	2	0	0	2	0	1	0	2	2	1	1	1	0	0	0	1	1	0	0	2	0	0	0	2	1	1	0	1	0
689	1	1	2	1	0	1	2	2	0	1	0	0	0	0	0	0	1	1	0	0	1	0	0	2	0	0	0	2	2	1	1	0	0	0	0	1	1	1	0	0	0	0	0	0	1	0	0	2	0
690	1	1	1	0	0	1	1	2	0	0	1	0	0	0	0	0	0	0	0	0	2	0	0	2	0	0	1	2	2	2	0	1	1	0	0	2	1	1	0	1	0	0	1	2	1	0	0	2	0
691	1	0	2	0	0	1	2	2	0	0	1	0	0	0	0	0	2	1	1	1	1	0	1	1	0	0	0	2	2	2	0	1	1	0	0	1	0	0	0	1	0	0	0	0	1	1	0	2	0
692	1	1	1	0	1	1	0	1	1	1	0	0	1	1	1	0	1	1	0	0	1	0	0	2	0	0	0	2	2	1	2	1	1	0	0	2	2	0	0	1	0	0	2	2	2	0	0	0	0
693	1	0	2	0	0	1	1	1	1	1	1	0	0	0	0	0	1	1	1	1	1	0	2	0	0	1	0	2	1	1	1	0	1	1	0	1	1	0	0	1	0	0	1	1	1	1	0	2	0
694	1	1	2	0	1	2	1	2	0	0	0	0	2	2	2	1	2	1	1	1	2	1	0	2	0	0	0	2	1	1	1	1	2	1	1	1	1	0	0	1	0	0	0	2	0	1	0	0	0
695	0	1	1	1	1	2	2	2	0	1	1	0	0	0	0	0	2	0	0	0	2	0	0	2	0	0	0	2	2	2	0	1	1	0	0	1	2	1	1	2	1	1	0	1	2	0	0	1	0
696	1	1	1	1	0	1	0	0	2	2	0	0	1	1	1	0	2	0	0	0	2	0	1	1	0	1	0	2	2	1	1	1	2	2	2	2	1	0	0	1	0	0	0	2	0	0	0	1	0
697	1	1	2	0	0	2	1	2	0	0	1	0	0	0	0	0	0	2	2	1	0	0	1	1	1	2	0	2	2	2	0	1	1	0	0	2	1	1	0	1	0	0	1	2	1	0	0	2	0
698	1	2	1	1	0	1	2	2	1	1	0	1	2	1	1	0	1	0	0	0	2	0	0	2	0	0	0	1	2	0	0	0	1	1	1	2	1	1	0	1	0	0	0	2	0	1	0	0	1
699	0	0	2	0	0	1	0	0	2	2	0	0	0	0	0	0	0	1	0	0	2	0	0	2	0	0	0	2	2	1	1	1	1	0	0	2	1	0	0	1	0	0	1	1	1	1	0	2	0
700	1	0	2	1	0	1	1	1	0	0	2	0	0	0	0	0	1	1	1	1	1	0	0	2	0	1	0	2	2	2	0	2	2	0	0	2	1	0	0	1	0	1	0	1	1	0	0	2	0
701	1	1	1	0	1	2	0	0	2	2	0	0	1	1	1	1	0	0	0	0	2	0	1	1	0	1	0	2	2	2	0	0	0	1	1	1	0	1	1	0	0	0	0	2	1	0	0	1	0
702	0	1	1	0	0	1	0	0	2	2	0	1	1	0	0	0	1	1	1	1	1	0	0	2	0	0	0	2	2	2	1	1	1	0	0	1	1	0	1	1	1	0	0	2	0	1	0	1	1
703	0	2	1	2	0	2	1	1	0	0	1	0	0	0	0	0	1	2	1	1	2	0	0	2	0	0	0	2	1	1	2	1	1	0	0	1	1	0	0	1	0	0	0	1	0	1	0	2	0
704	1	2	0	0	0	0	1	1	1	2	0	0	0	0	0	0	1	1	1	1	1	0	1	1	0	1	0	0	1	0	1	2	2	0	0	1	1	0	0	2	1	0	1	1	1	1	0	2	0
705	0	1	1	0	0	1	2	2	0	0	0	0	1	1	1	0	1	0	0	0	1	0	0	2	0	0	0	2	2	2	0	1	2	0	0	2	0	0	0	0	0	1	0	1	1	1	0	2	0
706	1	2	0	0	0	0	1	1	1	1	1	0	0	0	0	0	0	2	2	1	0	0	0	2	0	0	0	2	0	0	2	1	2	2	0	1	1	0	1	1	0	0	0	1	1	1	0	1	1
707	1	1	1	0	0	1	1	2	0	0	0	0	1	1	1	0	1	1	1	1	2	0	2	0	0	0	1	1	1	0	1	1	1	0	0	1	1	1	1	2	2	0	0	1	0	0	0	1	1
708	1	1	1	1	0	1	1	2	0	0	0	0	1	1	1	0	2	1	1	1	2	0	0	2	0	0	0	1	1	1	1	2	2	0	0	1	2	0	0	1	1	0	0	2	0	1	0	0	0
709	1	1	2	1	0	1	2	2	0	1	1	0	0	0	0	0	2	0	0	0	2	0	0	2	0	0	0	2	2	1	1	1	1	1	2	2	0	0	0	0	0	0	1	2	0	0	0	1	1
710	0	2	1	0	0	0	1	1	1	1	0	1	1	1	1	0	2	0	0	0	1	0	1	1	0	0	1	1	1	0	1	0	0	1	2	2	1	0	1	1	0	1	0	1	0	1	0	2	0
711	1	0	2	0	1	2	2	2	1	1	1	0	1	1	1	0	2	0	0	1	1	0	1	1	1	1	0	1	1	1	1	2	2	1	0	0	1	0	0	1	0	0	0	1	0	0	0	1	0
712	1	1	1	1	0	2	1	1	1	1	1	0	0	0	0	0	1	0	1	1	2	0	0	2	0	1	0	2	2	2	1	0	1	0	0	2	2	0	0	1	0	0	0	1	0	0	0	1	1
713	0	2	1	1	0	1	1	2	0	1	0	0	1	0	0	0	1	1	0	0	1	0	1	1	0	0	0	2	1	1	2	2	2	0	0	2	1	0	0	2	1	0	1	2	0	1	0	1	0
714	1	2	1	1	0	1	1	1	1	1	0	0	1	1	1	0	2	1	1	1	2	0	1	1	0	0	0	2	1	1	2	2	2	0	0	2	2	1	0	1	0	0	1	2	0	1	0	1	1
715	1	0	2	0	1	1	1	2	0	1	0	0	0	0	0	0	1	1	1	1	2	1	0	2	0	1	1	2	2	1	1	1	2	0	0	1	1	0	1	1	0	0	0	2	0	2	0	0	1
716	0	1	1	1	0	1	2	2	0	0	1	0	0	0	0	0	2	0	0	1	2	0	0	2	0	0	0	2	2	1	2	1	2	1	0	1	1	0	0	1	0	0	0	1	0	1	1	1	0
717	0	0	2	0	1	2	2	2	1	1	1	0	0	0	0	0	1	1	0	1	1	1	0	2	0	0	0	2	2	2	0	1	1	1	1	1	0	0	0	1	0	0	1	2	1	0	0	2	0
718	1	0	2	0	1	1	0	1	0	0	0	1	2	1	1	0	1	1	1	1	1	0	1	1	0	0	0	2	2	2	0	0	1	1	0	2	1	0	0	1	0	0	0	1	0	1	0	2	0
719	1	1	2	1	0	1	0	1	2	2	0	0	1	2	1	0	1	1	1	1	1	0	0	2	0	0	0	1	1	1	1	1	2	0	0	1	1	0	1	1	0	0	0	2	1	0	1	0	1
720	0	0	2	0	0	2	0	1	1	1	0	0	1	1	1	0	0	1	1	1	0	1	0	2	0	0	1	2	2	1	0	0	0	0	0	2	1	0	0	2	1	0	1	2	0	0	0	2	0
721	0	2	1	0	0	2	1	1	1	1	0	1	1	0	0	0	1	0	0	0	2	0	0	2	0	0	0	2	2	2	0	0	0	0	1	2	1	0	0	0	0	2	0	2	0	0	0	1	0
722	1	1	1	0	1	1	1	1	1	1	0	0	0	0	0	0	1	1	0	0	2	0	0	2	0	1	0	2	2	2	1	1	2	0	0	2	2	0	0	2	0	0	1	1	1	1	0	1	0
723	0	1	1	1	0	1	1	1	1	1	1	0	2	2	2	0	1	0	1	0	1	0	0	2	0	1	0	2	2	1	1	0	0	0	0	2	1	0	0	0	0	0	0	1	0	0	1	1	0
724	1	2	0	0	0	0	1	2	0	1	0	0	1	1	1	0	1	0	2	1	2	0	0	2	0	0	0	2	2	1	2	0	1	0	0	2	0	1	0	0	0	0	1	2	0	0	0	0	1
725	1	1	1	0	0	1	1	2	0	0	0	0	1	1	2	0	2	1	1	1	1	0	0	2	0	0	0	2	2	2	1	1	2	2	2	2	1	1	1	2	1	0	1	2	1	0	0	2	0
726	1	0	1	0	0	1	1	1	1	1	0	1	2	1	1	0	1	1	1	1	1	1	0	2	0	0	0	2	1	1	2	2	2	0	0	2	2	0	0	0	1	1	1	2	0	1	0	1	1
727	1	2	2	0	1	1	0	0	2	2	0	0	1	1	1	0	0	1	1	1	2	0	0	2	0	1	1	1	2	0	0	0	1	0	0	2	0	0	0	0	0	0	1	2	1	1	0	1	0
728	1	1	1	1	0	2	1	1	1	1	1	0	0	0	0	0	1	1	1	1	1	0	0	2	0	1	0	1	2	1	1	1	2	1	1	1	1	0	0	1	0	0	0	2	2	1	0	1	0
729	1	1	2	1	0	1	0	0	2	2	0	0	0	0	0	0	1	0	0	0	2	1	0	2	0	0	0	2	1	1	2	2	2	0	1	2	1	1	0	1	0	0	0	1	0	0	0	1	0
730	1	1	1	0	0	0	1	1	1	1	0	1	1	0	0	0	1	1	1	1	2	0	0	2	0	0	1	2	2	1	0	2	1	0	1	2	2	0	0	1	0	0	1	2	1	0	0	2	0
731	0	2	1	0	0	1	1	1	2	2	0	0	1	1	1	0	0	0	0	0	2	0	0	2	0	0	0	2	2	2	1	1	2	1	1	1	1	0	1	0	0	0	0	1	1	0	0	1	0
732	0	2	1	2	0	2	2	2	0	0	1	0	0	0	0	0	0	0	0	0	2	0	0	2	0	0	0	2	2	2	1	1	1	0	0	2	2	0	0	0	0	0	0	2	1	0	0	2	0
733	0	1	2	1	0	2	1	1	1	2	0	0	0	0	0	0	2	2	2	2	2	1	0	2	0	0	0	0	2	1	0	1	1	1	1	1	2	0	0	0	0	0	0	1	0	1	0	2	0
734	0	1	1	0	1	1	1	1	0	0	0	0	1	1	1	0	2	0	0	0	2	0	1	1	1	1	0	0	2	0	0	1	2	1	0	1	0	0	0	0	0	0	0	0	1	0	0	1	0
735	1	2	0	0	0	1	2	2	0	0	1	0	0	0	0	0	2	0	0	1	2	2	0	2	0	0	0	2	2	1	1	0	0	0	1	2	0	0	0	1	1	0	0	1	0	0	0	0	0
736	1	2	1	0	0	1	2	2	0	1	0	0	0	0	0	0	0	1	0	0	0	0	0	2	0	1	2	2	2	0	1	2	2	0	0	2	1	0	0	2	0	0	0	1	1	1	0	2	0
737	1	1	1	0	0	0	0	0	1	1	0	1	1	0	1	1	1	1	1	1	2	0	0	2	0	0	0	1	2	2	0	1	2	2	2	2	1	1	0	2	0	0	1	2	2	0	1	1	0
738	0	1	2	0	0	2	1	2	0	0	1	0	1	1	1	0	2	2	2	2	1	0	2	0	0	0	0	2	0	0	2	0	1	1	0	2	1	0	0	1	0	0	0	2	0	2	0	2	0
739	1	0	2	0	0	1	1	1	2	2	0	0	2	0	0	1	0	0	0	0	2	0	1	1	1	1	1	1	2	0	0	0	0	0	1	2	2	0	0	1	0	0	0	0	1	0	0	2	0
740	0	2	1	1	0	1	2	2	0	1	0	0	1	1	1	0	2	0	0	0	2	0	0	2	0	0	0	2	2	1	2	1	1	1	1	2	2	0	0	2	0	0	0	1	0	1	0	2	0
741	1	2	0	0	0	0	2	2	0	0	1	0	1	1	1	0	0	0	0	0	1	0	0	2	0	0	0	1	2	1	1	1	2	0	0	2	2	0	0	2	0	0	0	1	0	1	0	2	0
742	1	1	1	0	0	1	2	2	0	0	1	0	0	0	0	0	0	2	0	1	1	0	1	1	0	1	0	2	2	1	2	0	0	0	1	2	1	0	0	2	0	0	0	1	1	1	0	2	0
743	1	0	2	1	0	2	1	1	1	1	1	0	0	0	0	0	1	1	0	0	1	0	0	2	0	0	0	2	2	2	0	1	1	0	0	2	1	1	0	0	0	0	0	1	0	0	0	1	0
744	0	0	2	0	1	2	1	1	1	1	1	0	0	0	0	0	1	1	0	0	1	0	0	2	0	0	0	2	2	2	0	2	2	0	0	2	1	0	0	2	0	0	0	1	0	1	0	2	0
745	0	0	2	1	0	2	1	1	1	1	0	0	0	0	0	0	0	0	0	0	2	0	1	1	0	0	0	1	2	1	0	1	0	0	0	1	1	0	0	1	0	0	0	1	0	1	0	1	1
746	1	1	0	0	0	0	0	1	0	0	0	0	1	1	1	0	0	1	1	1	2	0	0	2	0	0	0	2	2	2	0	1	2	0	0	1	1	1	0	1	0	0	1	1	1	1	0	0	0
747	1	1	1	0	0	1	1	1	1	1	0	0	2	1	1	0	1	2	2	2	1	1	0	2	0	0	0	1	2	1	1	1	1	0	0	1	1	0	1	1	0	2	0	2	1	0	0	0	1
748	0	1	1	0	0	1	0	0	2	2	0	0	0	0	0	0	1	1	0	0	1	0	1	1	1	1	0	2	2	2	1	0	0	0	0	2	1	0	0	1	0	0	0	2	0	1	0	2	0
749	0	1	2	0	0	1	1	1	1	1	0	1	1	0	0	0	2	1	1	1	1	0	1	1	1	1	0	2	2	1	1	1	0	0	0	1	2	0	0	1	1	0	0	1	0	0	0	1	0
750	1	1	2	1	0	1	1	2	0	0	0	0	1	1	1	0	1	2	1	0	1	0	0	2	0	0	0	2	2	2	0	1	2	2	0	1	2	0	0	2	0	0	0	2	0	0	0	2	0
751	1	1	1	0	1	1	0	0	2	2	0	1	1	1	1	0	1	1	0	1	1	1	0	2	0	0	0	2	2	2	0	0	1	2	0	2	1	0	0	1	0	0	1	2	1	0	0	2	0
752	1	2	1	0	0	0	0	1	0	0	0	0	0	0	0	0	1	0	0	0	2	1	1	1	1	1	0	2	2	2	0	2	2	1	0	1	1	0	1	1	0	0	0	2	0	0	0	1	0
753	1	2	1	0	0	1	0	0	2	2	0	0	1	1	1	0	0	0	0	0	2	0	1	1	1	1	0	2	2	2	0	1	2	2	1	2	1	0	1	1	0	0	0	1	0	1	0	1	1
754	1	1	2	0	0	2	1	1	1	1	0	0	1	1	1	0	1	1	0	0	1	0	0	2	0	0	0	2	2	2	1	2	2	0	0	1	2	0	0	1	1	2	0	2	1	0	0	0	0
755	1	0	2	0	1	1	1	1	1	2	0	0	1	1	1	0	2	2	2	2	1	0	0	2	0	0	0	1	1	0	1	2	2	0	0	0	1	0	0	1	0	1	0	2	0	1	0	1	0
756	1	1	1	1	0	1	0	1	1	1	0	0	1	1	1	0	0	0	1	1	1	0	0	2	0	0	0	1	2	1	0	1	1	0	0	2	1	0	0	2	1	1	0	2	2	1	0	1	1
757	1	0	2	1	0	2	1	1	1	2	0	1	1	0	1	1	2	1	0	0	2	0	1	1	1	1	0	2	2	1	2	1	1	1	1	2	1	0	0	1	0	1	0	2	0	0	0	1	1
758	1	0	2	0	0	1	1	1	1	2	0	1	1	0	0	0	2	0	0	0	2	0	0	2	0	0	0	1	2	1	0	2	2	0	0	1	2	0	0	2	0	0	0	2	0	1	0	1	0
759	0	2	1	0	0	0	0	1	1	1	1	1	2	2	2	0	1	1	1	1	1	0	0	2	0	0	0	2	2	2	1	1	1	0	0	1	1	0	0	0	0	0	0	1	0	0	0	0	1
760	1	0	2	0	1	2	1	1	0	0	2	0	1	0	0	0	1	1	2	2	1	0	0	2	0	0	0	2	2	1	1	0	1	0	0	2	1	1	1	2	2	0	0	2	0	1	0	0	0
761	0	1	1	1	1	2	0	1	1	1	1	0	1	0	0	0	1	2	2	1	0	1	1	1	1	1	0	2	1	1	2	2	2	0	0	1	0	0	0	0	1	0	0	1	0	0	0	2	0
762	1	1	1	0	1	1	2	2	0	0	1	1	1	1	1	0	2	0	0	0	2	0	1	1	0	0	0	1	2	1	0	2	2	1	0	1	1	0	0	0	0	1	0	2	2	1	0	1	0
763	1	1	2	1	0	2	1	1	1	1	1	2	2	1	2	1	1	1	1	1	1	0	0	2	0	0	0	2	2	1	0	1	2	0	0	1	1	0	0	0	1	0	0	1	0	0	0	1	0
764	1	1	1	0	0	1	1	2	0	1	0	1	1	1	1	0	0	0	0	1	2	0	0	2	0	1	0	1	2	1	0	1	1	0	0	2	1	1	0	0	0	0	1	2	1	0	0	2	0
765	1	2	1	0	0	1	2	2	1	1	1	1	1	0	0	0	1	1	0	1	1	0	0	2	0	0	0	2	2	1	1	1	1	0	0	2	1	0	0	0	0	0	2	2	1	1	0	1	0
766	1	2	0	0	0	0	0	1	1	1	0	2	2	0	0	0	2	0	0	0	2	0	0	2	0	0	0	1	1	1	0	1	1	0	1	2	2	0	0	2	0	0	1	2	1	1	0	2	0
767	1	1	2	1	0	2	1	1	1	1	1	0	0	0	0	0	0	1	1	2	1	0	0	2	0	0	0	2	2	2	1	1	1	0	0	2	1	0	0	0	0	0	1	1	1	0	0	2	0
768	1	2	0	0	0	0	1	1	2	2	0	0	0	0	0	0	1	1	1	1	1	0	0	2	0	0	0	1	2	1	0	1	1	0	0	2	2	0	0	2	0	1	0	2	1	0	0	2	0
769	1	0	2	1	1	2	0	0	2	2	0	0	0	0	0	0	1	1	0	0	1	0	1	1	0	0	0	1	2	1	0	1	1	1	0	1	2	0	0	1	0	0	0	1	0	0	0	2	0
770	1	1	1	0	1	1	2	2	0	0	2	0	1	1	1	0	2	2	2	2	2	1	0	2	0	0	0	2	2	2	0	0	0	0	1	2	2	0	0	2	0	1	0	1	1	1	0	1	0
771	1	0	2	0	0	1	2	2	1	1	0	0	1	0	1	1	1	1	1	1	1	1	0	2	0	0	0	1	2	1	0	1	1	0	1	1	2	0	0	2	0	1	0	2	1	0	0	0	0
772	0	0	2	0	1	2	0	2	0	0	1	0	0	0	0	0	0	1	1	1	2	0	0	2	0	1	0	2	1	0	2	2	2	1	0	2	1	1	1	0	0	0	0	0	0	1	0	1	0
773	1	2	0	0	0	0	2	2	0	1	1	0	0	0	0	0	0	1	1	1	2	0	1	1	0	0	0	2	2	1	2	2	2	0	0	2	1	0	1	1	0	0	0	1	1	0	0	2	0
774	0	1	1	1	0	2	2	2	0	0	0	0	0	0	0	0	0	1	0	0	0	0	0	2	0	0	1	2	2	1	0	0	1	1	0	2	2	0	0	2	1	0	0	1	0	0	0	2	0
775	1	1	1	1	1	2	1	1	1	2	0	0	0	0	0	0	1	1	0	0	1	0	0	2	0	0	1	2	2	0	1	1	1	0	0	2	2	0	0	2	0	1	0	2	1	0	0	1	0
776	1	2	0	0	0	0	2	2	1	1	0	0	1	1	1	0	2	0	0	0	2	0	0	2	0	1	0	2	2	1	2	1	2	1	0	1	1	1	0	1	0	0	0	0	1	0	0	0	0
777	0	1	1	0	0	1	1	2	0	0	0	0	1	1	0	0	0	2	1	1	0	0	2	0	1	1	0	2	0	0	2	0	0	1	2	2	2	0	0	1	0	0	1	2	1	1	0	2	0
778	1	1	1	0	0	1	1	2	0	0	0	0	1	1	1	0	1	0	0	0	2	0	1	1	1	1	0	1	2	1	0	0	0	0	0	2	1	0	1	1	0	0	0	1	0	1	0	2	0
779	1	0	2	1	0	2	2	2	0	1	0	1	2	1	1	0	0	0	0	0	2	0	1	1	1	1	0	2	1	1	2	1	1	0	0	2	1	0	0	2	0	0	0	1	0	0	0	1	1
780	0	2	2	1	0	1	1	1	2	2	0	0	0	0	0	0	2	1	1	1	2	0	1	1	1	1	0	2	2	2	0	1	2	0	0	2	2	0	0	1	0	1	0	1	0	2	0	1	0
781	1	2	0	1	0	1	2	2	0	0	0	1	1	1	1	0	0	1	0	1	1	0	0	2	0	0	0	2	2	2	0	0	1	0	0	2	1	2	0	0	0	0	0	2	0	0	0	2	0
782	1	2	1	1	0	1	2	2	1	1	0	1	1	0	0	0	2	2	1	1	2	0	1	1	1	1	0	2	2	1	1	0	0	0	0	1	2	0	0	2	0	0	0	1	1	1	0	2	0
783	1	1	1	0	0	0	0	1	1	1	0	0	0	0	0	0	0	1	1	1	2	1	0	2	0	1	0	2	1	1	2	1	1	0	0	1	1	0	0	1	1	0	0	2	0	2	0	1	1
784	1	1	2	1	0	1	1	1	0	0	1	0	2	0	0	1	1	2	1	1	1	0	0	2	0	0	0	2	2	2	0	1	1	1	0	1	2	0	0	2	0	0	0	2	0	0	0	2	0
785	1	1	1	0	0	1	1	2	0	0	1	0	0	0	0	0	1	0	1	1	1	1	0	2	0	0	0	2	1	1	2	2	2	1	0	1	2	0	1	1	0	0	1	2	1	1	0	2	0
786	1	1	1	1	1	2	1	1	1	1	1	0	0	0	0	0	2	0	0	0	2	0	0	2	0	0	0	2	2	2	0	1	1	1	0	2	1	0	0	2	1	1	0	1	1	1	0	2	0
787	1	2	1	0	0	2	2	2	0	1	1	0	0	0	0	0	2	0	1	1	2	1	0	2	0	0	1	1	2	2	0	2	2	0	0	1	1	0	0	2	0	0	1	2	0	0	0	0	1
788	1	1	2	0	0	0	0	0	1	1	1	0	1	0	0	0	0	1	0	0	0	0	0	2	0	0	0	2	2	2	0	1	2	0	0	2	1	1	0	0	0	0	0	1	1	2	0	2	0
789	1	2	1	0	0	1	2	2	0	1	1	0	1	1	1	0	1	1	1	1	2	0	1	1	0	0	0	2	2	2	0	2	2	1	1	2	1	0	0	1	0	1	0	2	1	1	0	1	0
790	0	1	1	0	0	1	1	1	1	1	1	0	1	1	1	0	0	0	0	0	2	0	0	2	0	0	0	2	1	1	2	1	1	0	0	2	2	0	0	1	0	0	0	2	0	0	0	1	0
791	1	1	2	1	0	2	1	1	1	1	1	0	0	0	0	0	1	2	1	1	1	0	0	2	0	0	0	2	2	2	0	0	0	0	0	0	1	0	0	1	0	0	1	2	1	2	0	2	0
792	1	2	1	0	0	1	2	2	0	0	1	0	1	1	1	0	0	0	1	1	2	0	0	2	0	0	0	2	2	1	1	2	2	0	0	2	1	0	0	2	0	1	0	1	1	1	0	2	0
793	0	1	1	1	0	2	1	1	1	1	0	1	2	2	2	0	0	0	0	0	2	0	0	2	0	0	0	2	2	2	0	2	2	0	0	2	1	0	0	2	0	0	0	1	0	1	0	2	0
794	1	0	2	0	1	2	1	1	0	0	1	0	0	0	0	0	1	2	0	1	1	0	0	2	0	0	0	1	2	1	0	0	1	0	0	2	1	0	0	2	0	0	1	2	0	1	0	0	2
795	1	1	1	0	0	0	2	2	0	0	1	1	2	1	1	0	2	1	1	1	1	0	0	2	0	1	0	2	2	2	1	1	2	0	0	2	1	0	0	0	0	0	0	1	0	0	0	0	1
796	1	2	0	0	1	1	1	1	1	1	1	0	0	0	0	0	1	2	1	1	1	0	0	2	0	0	0	2	2	1	2	1	2	0	0	1	1	0	0	1	0	0	0	1	0	0	0	2	0
797	1	2	0	0	0	0	2	2	0	1	1	0	1	1	1	0	0	1	1	0	1	0	0	2	0	0	0	1	2	1	0	1	1	2	1	1	1	1	0	1	0	0	0	1	0	0	0	0	0
798	0	1	1	0	1	2	2	2	0	0	1	0	1	1	1	0	1	0	0	0	2	0	0	2	0	0	0	2	2	2	1	0	0	0	0	2	2	0	0	1	0	1	0	2	1	1	0	0	0
799	1	0	2	0	0	2	1	1	0	0	1	0	0	0	0	0	1	0	1	1	2	0	0	2	0	0	0	2	2	2	1	0	0	1	2	2	1	0	0	0	0	0	0	2	1	0	0	1	0
800	1	0	2	2	1	2	2	2	0	0	1	1	1	0	0	0	0	1	0	0	2	0	0	2	0	0	0	2	2	2	1	1	1	0	0	1	0	0	0	0	0	0	0	0	0	1	0	1	0
801	1	1	1	1	0	1	2	2	0	0	0	1	1	0	0	0	2	1	1	0	2	0	1	1	1	2	0	2	2	1	2	1	1	1	1	1	1	0	0	1	0	1	0	2	1	0	0	1	0
802	1	1	1	0	0	0	0	0	1	1	0	0	1	1	1	0	1	1	1	1	1	0	1	1	0	0	0	2	2	2	1	1	1	0	0	2	1	0	0	1	0	0	1	1	1	0	0	1	0
803	1	2	0	0	0	0	0	0	2	2	0	0	0	0	0	0	1	1	1	0	2	0	0	2	0	0	0	1	2	1	0	1	2	0	1	2	1	0	0	0	1	0	1	1	1	1	0	0	2
804	0	1	1	1	0	2	2	2	1	1	0	0	0	0	0	0	2	0	0	0	2	0	0	2	0	0	0	1	2	1	0	2	2	0	0	1	1	0	0	0	1	0	0	2	0	1	0	2	0
805	1	1	1	0	1	2	1	1	2	2	0	1	1	1	1	0	1	1	0	0	1	0	0	2	0	1	0	2	2	2	1	1	2	1	1	2	1	1	1	2	1	0	0	1	0	0	0	0	1
806	1	1	1	1	0	1	2	2	0	0	1	0	2	2	2	1	1	1	1	1	2	0	0	2	0	0	0	2	1	1	2	2	2	1	0	0	1	0	0	1	0	0	0	1	0	0	0	2	0
807	1	0	2	1	1	2	2	2	0	0	2	1	1	1	1	0	1	0	0	0	2	1	0	2	0	0	0	2	2	2	0	1	2	2	2	2	1	1	0	1	0	0	1	1	1	0	0	1	1
808	1	2	0	1	0	1	1	1	1	1	1	1	1	0	0	0	1	1	2	2	1	0	0	2	0	0	0	1	2	1	0	1	2	0	0	2	2	1	0	0	0	0	0	2	0	2	0	2	0
809	1	1	0	1	0	1	0	0	2	2	0	1	1	0	0	0	1	0	1	1	2	0	0	2	0	0	0	2	1	1	1	1	2	1	1	1	1	1	0	0	0	0	0	2	0	1	0	1	0
810	1	1	0	0	0	0	0	1	1	1	1	0	0	0	0	0	1	2	1	1	1	0	0	2	0	0	0	2	2	2	0	1	1	1	0	0	1	0	0	1	0	1	0	2	0	1	0	2	0
811	1	0	2	0	2	2	1	1	1	1	0	0	0	0	0	0	2	2	2	1	1	0	0	2	0	0	1	1	2	0	0	2	2	0	0	1	2	0	0	2	0	0	0	2	0	0	0	1	1
812	0	0	2	0	0	1	1	2	0	0	1	0	1	0	0	1	0	2	0	0	2	0	0	2	0	0	0	2	2	2	0	2	2	1	2	2	1	1	0	1	0	1	1	2	1	0	0	0	0
813	0	0	2	0	0	1	0	1	1	1	0	0	0	0	0	0	1	1	1	1	2	0	0	2	0	1	0	2	2	2	1	2	2	0	0	2	1	0	0	1	0	0	1	2	2	1	0	1	1
814	1	1	2	1	0	2	1	1	1	1	0	0	0	0	0	0	1	1	0	0	1	0	0	2	0	0	0	2	2	1	1	1	1	0	0	2	1	0	1	1	0	0	0	0	0	0	0	2	0
815	1	1	1	0	0	1	0	0	2	2	0	0	0	0	0	0	1	2	1	1	1	0	1	1	1	1	0	2	2	1	2	0	1	1	0	2	0	0	0	1	0	0	1	1	1	0	0	2	0
816	1	0	2	0	1	2	1	1	2	2	0	0	0	0	0	0	1	0	1	1	2	1	0	2	0	1	1	1	2	2	0	2	2	0	0	0	1	0	0	1	0	0	0	1	0	0	0	2	0
817	1	2	1	0	0	1	2	2	0	1	0	0	1	1	1	0	1	0	0	0	1	0	0	2	0	0	0	2	1	1	2	1	0	0	0	1	1	0	0	1	0	0	1	2	1	0	1	1	0
818	1	1	2	0	0	0	2	2	0	0	2	2	2	1	1	0	2	1	1	1	2	1	1	1	0	0	0	2	2	1	0	1	1	0	0	2	1	0	0	2	0	0	0	0	0	1	0	1	0
819	1	2	0	0	0	0	2	2	0	0	1	0	1	0	0	1	2	0	0	1	2	0	0	2	0	0	0	2	2	2	0	1	1	2	1	1	1	0	1	0	0	0	1	2	1	0	0	2	0
820	1	0	2	2	1	2	1	1	1	1	1	1	2	1	1	1	1	2	2	2	1	0	0	2	0	0	0	1	2	0	0	1	1	0	0	1	1	0	0	2	0	1	0	2	1	0	1	1	0
821	1	1	1	0	0	0	2	2	1	1	0	1	1	0	0	0	2	0	0	0	2	0	0	2	0	0	0	1	2	1	0	0	0	0	0	2	2	0	0	1	0	0	0	2	0	0	0	1	0
822	0	2	0	1	0	1	1	1	0	0	1	1	1	1	1	0	1	1	0	0	1	0	1	1	0	0	1	1	2	2	0	2	2	2	0	1	2	0	0	2	0	0	1	1	1	0	0	2	0
823	1	1	2	0	0	2	2	2	0	0	0	1	2	2	2	0	2	0	0	0	2	0	0	2	0	1	0	2	2	2	0	2	2	0	1	2	2	0	0	1	0	0	0	1	0	0	0	1	0
824	1	1	2	1	0	1	2	2	0	1	0	0	1	0	0	0	0	2	2	1	0	0	0	2	0	0	0	1	2	0	0	1	1	0	0	1	0	1	0	0	0	0	0	1	0	1	0	1	0
825	1	2	1	1	0	1	1	1	1	1	1	1	1	0	0	0	1	2	1	1	2	0	0	2	0	0	0	2	2	2	0	1	1	0	0	1	2	0	0	2	0	1	0	2	1	0	0	2	0
826	1	1	1	0	0	1	0	2	0	0	1	0	1	1	0	0	2	1	1	1	2	0	1	1	0	0	0	2	2	1	2	2	2	1	1	2	1	0	0	1	0	0	0	2	0	2	0	1	1
827	1	1	1	0	0	0	1	2	0	0	0	0	0	0	0	0	0	2	0	0	2	0	0	2	0	0	0	1	2	1	0	2	2	0	0	1	1	0	1	1	0	0	1	1	1	1	0	1	1
828	0	0	2	0	1	2	1	2	0	0	1	1	1	0	0	0	1	1	0	0	2	0	1	1	1	2	0	2	2	2	0	1	0	1	0	2	1	1	0	1	0	0	0	0	1	0	0	2	0
829	1	1	1	0	0	1	0	1	1	1	0	1	1	0	0	0	1	1	1	0	2	0	0	2	0	1	1	1	2	2	0	1	1	2	0	1	1	0	0	2	0	0	0	1	1	1	0	1	0
830	1	1	0	0	0	1	2	2	1	1	0	0	0	0	0	0	2	0	0	0	2	0	0	2	0	0	0	2	2	2	1	0	1	0	0	2	2	0	0	1	0	0	1	2	0	1	0	0	1
831	0	0	2	0	0	1	2	2	0	0	2	1	1	0	0	0	0	2	1	1	2	0	0	2	0	0	0	0	2	0	0	1	1	0	0	1	1	1	1	2	2	0	0	1	0	1	0	2	0
832	0	1	2	0	1	1	1	1	1	1	0	0	1	1	1	0	1	1	0	1	1	0	0	2	0	1	1	2	2	1	0	2	2	0	1	2	0	0	0	1	0	0	0	0	1	0	0	2	0
833	0	1	2	1	0	1	2	2	0	0	0	0	0	0	0	0	0	1	1	0	1	0	1	1	1	1	0	2	2	2	1	0	0	0	0	2	2	0	0	1	0	0	0	1	0	0	0	2	0
834	1	1	1	1	0	1	2	2	0	0	1	1	1	0	1	1	2	2	1	1	1	0	0	2	0	0	0	2	1	1	2	0	0	1	1	2	1	1	0	1	0	0	0	1	0	1	0	0	0
835	1	2	0	0	0	0	2	2	1	1	0	0	2	2	2	1	0	0	1	1	2	0	0	2	0	0	0	2	2	2	0	0	1	1	0	1	1	0	0	0	1	0	0	2	0	2	1	0	1
836	1	1	2	1	0	1	2	2	1	1	0	1	0	0	0	0	0	1	1	1	0	0	0	2	0	0	0	1	2	1	0	2	2	2	0	1	2	0	0	2	0	0	0	2	0	1	1	2	0
837	1	1	1	1	0	1	0	0	2	2	0	0	1	1	1	0	2	0	0	1	2	0	0	2	0	0	0	2	2	2	0	2	2	1	0	1	2	0	0	2	0	0	0	0	2	0	0	2	0
838	1	0	2	0	0	2	1	1	1	1	0	0	0	0	0	0	1	0	1	1	1	0	1	1	1	0	0	2	2	1	2	1	1	0	0	1	2	0	0	2	0	0	0	2	0	1	0	1	0
839	1	1	1	1	0	1	1	0	1	1	0	1	2	1	1	1	1	1	1	1	1	0	0	2	0	0	0	1	2	1	0	1	1	1	1	1	0	1	0	0	0	0	0	1	0	1	0	2	0
840	0	1	2	0	1	2	1	0	1	1	0	0	1	1	1	0	1	1	1	1	2	0	0	2	0	0	0	2	2	2	0	1	2	2	2	2	1	0	0	1	0	0	0	1	0	0	0	1	0
841	1	1	1	0	0	0	1	1	0	0	0	2	2	0	0	0	1	0	0	0	1	0	0	2	0	0	0	1	2	1	1	1	1	0	0	1	2	0	0	1	0	0	0	1	0	0	0	2	0
842	1	1	1	0	0	0	2	2	0	1	1	1	2	1	1	0	2	1	1	1	2	0	0	2	0	0	0	2	2	2	1	2	2	1	1	2	2	0	0	2	0	0	0	1	0	0	0	1	0
843	1	2	1	0	0	0	2	2	1	1	0	1	2	2	2	0	1	1	1	1	2	0	1	1	0	0	0	2	2	2	1	1	1	0	0	1	1	1	0	1	0	0	0	2	1	0	0	1	0
844	1	0	2	0	1	2	1	2	1	1	0	1	1	0	0	0	0	2	0	0	1	0	0	2	0	1	0	2	1	0	1	2	2	0	0	2	1	0	0	2	0	0	1	2	1	1	0	2	0
845	0	1	2	0	0	2	2	2	0	0	1	0	1	1	1	0	2	1	1	1	2	0	2	0	1	1	0	2	2	2	1	2	2	1	0	1	1	1	0	2	0	1	0	1	0	1	0	1	0
846	1	1	2	2	0	2	1	1	1	1	0	1	2	1	1	0	1	1	1	0	2	0	1	1	1	1	0	2	2	1	2	0	1	0	0	2	1	1	0	1	0	0	0	2	0	0	0	2	0
847	0	0	2	2	1	2	1	2	0	0	1	0	0	0	0	0	1	1	0	0	1	1	1	1	0	0	0	1	2	1	0	0	1	1	0	2	1	1	0	0	0	1	0	1	0	1	0	1	1
848	1	1	1	1	0	2	2	2	1	1	1	0	1	1	1	0	0	1	0	0	0	0	1	1	1	1	0	1	2	1	0	1	1	0	0	1	1	0	0	0	0	0	1	2	1	1	0	2	0
849	0	0	2	0	1	1	1	2	0	1	0	0	0	0	0	0	0	2	1	1	0	0	0	2	0	0	0	2	1	1	1	1	1	0	0	2	2	0	0	1	0	0	0	2	0	1	0	2	0
850	1	2	0	0	0	0	1	1	1	1	1	0	0	0	0	0	2	0	0	0	2	0	0	2	0	1	1	2	2	0	1	0	0	0	1	2	1	0	0	1	0	0	1	2	1	0	0	1	1
851	1	0	1	0	0	1	2	2	0	0	1	1	2	1	1	0	1	1	1	1	1	0	1	1	0	0	0	2	2	2	0	2	2	1	0	1	1	1	0	1	0	0	0	2	0	1	0	1	0
852	1	2	2	0	1	1	1	1	1	2	0	0	0	1	1	0	1	1	1	0	2	0	0	2	0	1	1	2	1	0	1	2	2	0	0	2	1	0	0	0	0	0	0	0	2	0	0	2	0
853	1	0	2	0	2	2	0	1	1	1	0	0	1	0	0	1	2	0	0	0	2	0	2	0	0	1	0	2	1	1	1	1	2	0	0	2	2	0	0	1	1	1	0	2	2	1	0	2	0
854	1	2	1	0	0	0	0	0	2	2	0	1	1	0	0	1	1	0	0	0	2	0	1	1	0	1	0	1	2	2	0	1	1	0	0	1	1	0	0	2	0	0	0	0	1	0	0	1	1
855	0	0	2	1	0	1	2	2	0	1	0	0	0	0	0	0	2	1	1	0	2	0	0	2	0	0	0	2	2	2	1	2	2	0	0	1	1	0	0	2	1	1	0	2	2	0	0	1	0
856	1	2	1	1	0	2	0	1	0	0	0	1	1	1	1	0	1	0	1	1	2	0	0	2	0	0	0	2	2	1	1	1	1	0	0	2	1	0	0	2	0	0	0	2	1	1	0	0	0
857	1	0	2	0	2	2	1	1	0	1	0	0	0	0	0	0	1	0	0	0	2	0	0	2	0	0	0	2	1	1	1	1	1	2	1	2	2	0	0	1	0	0	1	2	1	0	0	1	1
858	0	1	2	1	0	2	1	1	1	1	0	1	2	2	2	0	0	0	1	1	2	0	0	2	0	0	1	2	1	0	1	1	1	1	1	2	1	0	0	0	0	0	0	1	0	0	0	2	0
859	0	1	2	1	0	2	2	2	0	0	1	0	1	1	1	0	1	1	1	1	2	0	0	2	0	1	0	2	2	0	0	2	2	0	0	2	1	0	0	1	0	2	0	2	0	1	0	2	0
860	1	1	1	1	0	1	1	2	0	0	1	0	0	0	0	0	1	2	1	1	1	0	1	1	1	1	0	2	2	2	1	1	1	1	1	1	0	0	0	0	1	2	0	2	1	0	1	1	0
861	0	2	0	0	0	1	2	2	0	1	0	0	0	0	0	0	2	0	0	0	2	0	0	2	0	0	0	2	2	2	0	2	2	0	0	1	1	0	0	1	0	0	0	1	0	0	0	1	0
862	1	0	2	0	0	1	1	2	0	0	0	1	2	1	1	0	1	1	1	1	2	0	1	1	1	1	0	1	2	1	0	1	1	0	0	2	2	0	0	0	0	0	0	0	1	1	0	2	0
863	0	2	1	1	0	1	1	2	0	1	0	0	0	0	0	0	1	1	0	0	2	0	0	2	0	0	0	2	2	1	2	1	1	2	1	2	1	0	0	0	0	0	2	2	1	1	0	0	0
864	1	1	1	1	0	1	0	1	1	1	0	0	0	0	0	0	1	1	1	1	1	0	0	2	0	0	0	1	2	0	0	2	2	0	0	1	2	0	0	2	1	0	1	2	1	0	0	0	0
865	1	1	1	1	0	2	2	2	0	0	0	0	2	0	0	1	1	0	0	1	2	0	0	2	0	0	0	2	2	2	0	1	0	0	1	2	1	1	0	1	0	0	1	2	1	0	0	1	0
866	1	1	2	1	0	2	2	2	0	0	0	0	1	1	1	0	2	0	0	1	1	0	0	2	0	1	0	2	2	1	1	1	2	2	0	1	1	0	0	2	1	0	1	1	1	2	0	1	1
867	1	2	2	0	0	1	1	1	1	1	0	0	1	1	1	0	2	0	0	1	2	0	0	2	0	0	0	2	2	1	2	1	1	0	1	2	2	0	0	2	0	0	0	1	1	1	0	1	1
868	0	1	1	1	0	2	1	1	1	1	1	0	0	0	0	0	1	0	0	0	2	0	0	2	0	0	0	1	2	1	0	1	2	2	0	1	1	0	0	1	0	0	0	0	1	0	0	1	0
869	1	0	2	0	0	1	1	2	0	0	0	0	1	1	1	0	0	2	0	0	1	0	0	2	0	0	0	1	2	1	1	0	0	0	1	2	1	0	0	0	0	0	0	2	1	1	0	2	0
870	0	2	0	0	1	1	0	1	1	1	1	1	2	1	1	0	1	0	0	0	2	0	0	2	0	0	0	2	2	1	2	1	1	1	0	0	2	0	0	1	0	1	0	2	2	0	0	2	0
871	1	1	2	0	0	1	2	2	0	1	0	1	2	2	2	0	0	1	0	1	1	0	0	2	0	0	1	1	1	0	1	2	2	0	0	2	0	2	0	0	0	0	0	1	0	1	0	1	0
872	1	0	2	0	0	1	1	2	0	0	0	0	1	0	0	1	0	0	0	0	1	0	0	2	0	0	0	2	2	2	1	0	0	0	0	1	2	0	0	1	0	0	0	1	1	0	0	0	2
873	1	1	1	0	0	0	1	1	2	2	0	0	0	0	0	0	0	2	2	1	1	0	1	1	1	1	0	2	1	1	2	0	0	0	0	1	2	0	0	0	1	1	0	2	1	0	0	1	0
874	1	0	2	0	0	1	0	1	1	1	0	1	2	1	1	0	2	1	1	1	2	0	0	2	0	0	0	2	2	2	0	1	1	1	2	2	1	0	0	2	0	0	0	1	1	1	0	1	0
875	1	1	2	0	0	0	1	1	1	1	1	1	1	0	0	0	0	0	1	1	2	0	1	1	1	1	0	2	2	1	2	1	1	1	2	2	2	0	0	2	0	0	1	2	1	2	0	1	0
876	1	2	1	0	0	0	1	1	0	0	1	0	0	0	0	0	2	1	1	1	1	0	0	2	0	0	0	2	2	1	2	0	1	1	0	2	2	0	0	2	0	0	0	2	0	1	0	2	0
877	1	0	2	1	0	2	0	0	1	1	1	1	2	1	1	0	1	2	1	1	1	0	0	2	0	0	0	1	1	0	2	1	1	0	0	2	1	0	1	0	0	0	0	2	0	0	0	2	0
878	0	0	2	0	0	1	1	2	0	0	0	2	2	2	2	0	1	2	2	1	0	0	0	2	0	1	1	2	2	1	1	0	0	0	1	2	2	0	0	1	0	0	0	2	0	2	0	1	1
879	1	0	2	0	2	2	1	2	0	0	0	0	0	0	0	0	2	1	1	1	1	0	0	2	0	0	0	1	1	1	1	2	2	0	1	2	1	0	1	0	0	0	1	2	1	0	0	1	0
880	1	2	0	0	0	0	2	2	0	0	0	1	1	0	0	0	0	1	1	1	1	0	0	2	0	0	0	2	1	1	1	1	1	0	0	1	1	0	0	1	0	0	0	1	0	1	0	2	0
881	1	1	1	0	0	0	2	2	2	2	0	0	0	0	0	0	1	0	0	0	2	0	0	2	0	0	0	2	2	1	1	1	1	0	0	2	2	0	0	2	0	0	0	2	0	0	0	1	1
882	1	1	2	2	0	2	0	0	2	2	0	1	1	0	0	0	1	1	1	1	2	0	1	1	0	0	0	2	2	2	1	0	1	1	0	1	2	0	0	1	0	0	1	2	1	1	0	1	1
883	0	0	2	1	0	1	2	2	0	1	1	0	0	0	0	0	0	0	1	1	2	0	0	2	0	0	0	2	1	0	2	0	0	0	0	2	1	0	0	2	0	0	0	2	0	1	0	2	0
884	1	1	1	0	0	1	1	2	0	0	0	0	0	0	0	0	1	2	1	1	2	0	0	2	0	0	0	2	1	1	2	1	1	1	0	2	1	1	0	1	0	0	0	0	0	1	0	1	1
885	1	1	1	1	0	2	0	0	2	2	0	0	0	0	0	0	1	0	0	0	2	0	0	2	0	0	0	1	2	0	1	1	1	0	0	2	2	0	0	1	0	0	0	2	0	0	0	2	0
886	1	1	2	1	0	1	1	1	1	2	0	1	1	0	0	0	2	1	1	1	2	0	1	2	0	0	0	2	2	1	1	1	1	1	1	1	1	1	1	0	0	0	0	0	2	2	0	0	0
887	1	1	2	0	1	1	0	0	2	2	0	1	1	0	0	0	1	1	1	1	2	1	0	2	0	0	0	2	2	2	1	2	2	1	2	2	2	0	0	0	1	0	1	1	1	1	0	1	0
888	1	2	0	1	0	1	1	1	1	1	1	0	0	0	0	0	0	0	0	0	2	0	0	2	0	0	0	2	2	2	0	1	1	0	1	2	1	0	1	1	0	1	0	2	1	0	0	1	1
889	1	2	1	0	0	0	0	1	1	1	0	0	0	0	0	0	2	0	0	0	2	0	0	2	0	0	0	1	2	0	1	2	2	1	1	2	1	0	0	0	0	0	0	1	0	1	0	1	0
890	0	2	1	1	0	2	2	2	0	0	0	1	1	0	1	1	2	0	0	0	2	0	0	2	0	0	0	1	2	0	0	2	2	1	0	2	1	1	0	1	0	0	0	1	2	1	0	2	0
891	0	1	1	0	0	1	0	1	1	1	0	0	1	0	0	0	2	2	2	1	1	0	1	1	0	0	1	1	1	0	1	1	1	0	0	1	2	0	0	1	0	0	0	1	0	1	0	2	0
892	1	1	0	1	0	1	1	1	1	1	0	0	1	1	1	0	2	2	2	2	2	0	0	2	0	0	0	2	2	1	2	1	0	1	0	2	1	0	0	1	0	0	0	2	0	0	0	0	0
893	0	1	1	0	0	1	1	2	0	0	0	0	0	0	0	0	2	1	1	1	2	0	0	2	0	0	0	2	2	0	1	1	1	0	0	1	0	1	0	0	0	0	0	1	1	1	0	1	1
894	1	0	2	0	0	1	1	1	1	1	0	0	1	1	1	0	0	1	2	1	1	0	2	0	0	0	0	2	1	1	2	1	2	0	0	1	0	1	0	0	0	0	0	0	0	1	0	1	1
895	1	1	1	0	0	1	1	2	0	0	1	0	1	0	0	0	1	1	1	1	1	0	0	2	0	0	0	2	2	2	0	1	1	2	0	1	1	0	0	2	0	0	1	2	1	0	0	1	0
896	0	1	1	0	0	1	0	0	2	2	0	1	1	0	0	0	2	1	0	0	2	0	1	1	0	0	0	2	1	1	1	1	1	0	0	2	1	0	0	0	0	1	0	1	1	1	0	2	0
897	1	1	1	0	0	0	2	2	0	0	1	0	1	1	1	0	2	1	1	1	2	0	0	2	0	0	0	2	2	0	1	1	2	1	0	1	2	0	0	2	1	0	0	2	0	2	0	0	0
898	1	1	2	1	0	1	1	1	2	2	0	1	1	0	0	0	1	1	1	1	1	1	0	2	0	0	0	2	2	2	0	0	1	0	0	2	0	1	0	0	0	0	1	1	1	0	1	1	0
899	0	1	1	0	1	1	1	1	1	2	0	0	2	1	1	1	2	0	0	0	2	0	0	2	0	0	0	1	2	1	0	1	1	0	0	2	2	0	0	2	0	0	0	0	0	1	0	1	0
900	0	2	0	0	0	1	2	2	0	0	0	0	1	1	1	0	2	0	1	1	2	0	0	2	0	1	0	2	2	1	2	2	2	0	0	2	1	1	0	1	0	0	0	2	0	1	0	1	1
901	1	1	2	0	1	2	1	1	2	2	0	0	0	0	0	0	1	1	0	0	2	0	0	2	0	1	0	2	1	1	2	1	1	0	0	2	1	0	0	1	0	0	2	2	2	1	0	1	0
902	1	0	2	0	0	1	2	2	0	0	0	0	0	0	0	0	1	1	1	0	2	0	1	1	0	1	0	1	2	1	0	1	1	1	1	2	1	0	0	2	1	0	0	2	0	1	0	2	0
903	1	2	1	0	0	0	1	1	0	0	2	0	1	0	0	0	1	1	2	2	1	0	1	1	1	1	0	0	2	0	0	2	2	0	0	0	1	0	0	2	0	0	0	0	0	1	0	1	0
904	0	0	2	0	1	2	2	2	0	1	1	0	0	0	0	0	1	0	0	0	2	0	0	2	0	0	0	2	2	2	1	1	1	0	0	1	1	0	0	1	0	0	0	2	0	1	0	0	2
905	1	1	1	0	1	2	1	1	2	2	0	0	1	0	1	1	2	1	0	0	2	0	0	2	0	0	0	2	2	1	2	1	0	1	0	2	2	0	0	2	0	0	1	1	1	0	0	1	0
906	1	1	1	0	1	2	0	1	1	1	1	0	1	1	1	0	1	1	1	1	2	0	0	2	0	1	0	1	2	1	0	2	2	1	0	1	2	0	0	1	0	0	0	2	0	2	0	2	0
907	1	0	2	1	1	2	1	1	1	2	0	0	0	0	0	0	1	0	0	0	2	0	0	2	0	0	0	1	2	1	0	1	1	1	1	2	1	1	0	0	0	2	0	2	1	0	0	1	0
908	0	2	0	0	0	0	1	2	0	0	0	0	1	0	0	0	1	0	1	1	2	1	0	2	0	0	0	2	1	1	2	1	2	0	0	2	1	0	1	1	0	0	0	1	0	0	0	1	0
909	1	0	2	0	2	2	2	2	0	0	1	1	1	0	0	0	2	1	1	1	2	0	1	1	1	1	0	1	1	1	0	2	2	0	0	2	1	0	0	2	0	0	1	2	1	1	0	2	0
910	1	0	2	0	1	2	2	2	0	1	1	0	1	1	1	0	1	1	1	1	2	0	0	2	0	1	0	2	1	1	2	0	0	0	0	2	1	0	0	1	0	0	1	2	1	0	0	1	1
911	1	1	1	0	0	1	1	1	2	2	0	1	1	0	0	0	1	0	0	0	2	0	0	2	0	1	0	2	2	1	1	0	0	0	1	2	2	0	0	1	1	0	1	2	1	0	0	2	0
912	1	2	2	0	0	1	2	2	0	1	0	0	0	0	0	0	2	1	1	1	2	0	0	2	0	0	0	1	2	0	0	1	1	1	0	0	1	0	0	0	0	1	0	2	0	1	0	2	0
913	1	0	2	0	2	2	1	1	0	0	1	1	1	0	0	0	2	0	0	0	2	1	0	2	0	0	0	1	1	0	2	0	0	0	0	1	1	0	0	0	0	0	0	1	0	0	0	2	0
914	1	1	2	1	0	2	2	2	0	0	1	1	2	1	1	0	0	2	0	0	1	0	0	2	0	0	0	1	2	1	0	1	1	0	0	1	0	1	0	1	0	0	0	1	0	0	0	1	0
915	1	1	2	0	0	2	1	1	1	2	0	0	0	0	0	0	1	0	0	0	2	0	0	2	0	1	0	1	2	1	0	1	1	0	1	2	1	0	0	2	1	2	0	2	1	0	0	1	0
916	1	0	2	1	1	2	1	1	1	2	0	1	1	0	1	1	2	0	0	0	2	0	0	2	0	0	0	1	1	1	1	1	2	2	0	1	0	0	0	1	0	0	1	2	1	0	0	1	0
917	0	1	1	1	0	2	2	2	0	1	0	0	1	1	1	1	0	0	1	1	2	0	0	2	0	0	0	2	2	2	0	2	2	1	1	2	1	0	1	0	0	1	0	2	1	0	0	2	0
918	0	2	2	0	1	1	0	1	1	1	0	1	2	1	1	0	1	1	0	0	1	0	0	2	0	0	0	1	2	1	0	0	2	1	0	1	1	0	0	1	0	1	0	1	1	1	0	2	0
919	1	0	2	0	0	2	2	2	0	0	0	0	1	1	1	0	2	0	0	0	2	0	0	2	0	0	0	2	2	2	0	1	2	0	0	1	1	0	0	2	0	1	0	2	0	0	0	1	1
920	1	1	1	1	1	2	2	2	2	2	0	0	1	0	0	0	1	2	1	1	2	0	0	2	0	1	0	2	2	2	0	0	0	0	0	2	1	0	0	0	0	1	0	1	1	1	0	2	0
921	0	1	2	1	0	1	1	2	0	1	0	0	0	0	0	0	2	1	1	1	2	0	0	2	0	0	0	1	1	0	1	1	1	0	0	1	2	0	0	1	0	0	0	1	0	1	0	0	2
922	0	2	0	0	0	0	2	2	0	0	1	1	2	1	2	1	2	1	1	1	1	0	0	2	0	0	1	2	2	1	0	1	1	0	0	1	2	0	0	2	0	0	0	0	2	0	0	0	0
923	1	1	1	0	1	1	2	2	0	0	1	1	1	0	0	0	1	1	0	0	1	0	0	2	0	0	0	2	1	1	1	1	1	0	0	2	0	0	0	1	0	0	0	1	0	0	0	1	0
924	1	2	1	1	0	1	1	1	1	1	1	0	0	0	0	0	2	0	0	1	2	0	1	1	1	1	0	1	1	1	1	2	2	0	0	1	1	0	1	0	0	0	0	0	0	1	0	1	1
925	1	1	1	0	0	2	1	1	1	1	2	1	2	2	2	0	1	1	2	1	2	0	0	2	0	0	0	2	2	2	1	2	2	1	1	2	1	0	1	1	0	0	0	0	0	0	0	0	0
926	1	2	0	0	0	0	0	0	2	2	0	0	0	0	0	0	1	1	1	1	1	0	2	0	0	1	0	1	2	0	1	1	1	0	0	1	2	0	0	2	0	0	0	2	0	0	0	0	1
927	1	2	0	0	0	0	1	1	1	1	1	1	1	0	0	0	2	1	1	1	1	0	0	2	0	0	0	2	2	0	0	0	0	0	0	2	1	1	0	0	0	1	0	1	1	1	0	0	1
928	1	1	2	1	0	1	1	2	0	1	0	1	1	0	0	0	2	1	1	1	1	0	0	2	0	0	0	2	1	0	2	1	2	2	0	1	1	0	0	1	0	0	0	0	0	1	0	2	0
929	1	0	2	0	0	1	2	2	0	0	1	2	2	0	0	1	1	2	0	0	0	0	1	1	0	0	0	1	1	1	1	1	1	1	2	2	1	1	0	0	0	1	0	2	1	0	0	1	0
930	1	1	2	1	1	2	0	0	2	2	0	0	0	0	0	0	0	1	1	1	2	0	0	2	0	0	0	2	2	0	1	2	2	0	0	1	1	0	0	1	0	1	0	2	0	0	0	0	1
931	1	1	2	0	1	1	0	1	1	1	1	1	2	1	1	0	2	1	0	0	1	0	0	2	0	0	0	2	1	0	2	1	2	0	0	0	2	0	0	0	0	0	0	1	0	1	0	0	1
932	1	1	1	1	0	1	2	2	1	1	1	0	0	0	0	0	1	0	0	0	2	0	0	2	0	0	0	2	2	2	1	2	2	0	0	1	1	1	0	0	0	0	0	1	1	1	0	2	0
933	1	1	1	0	0	1	2	2	0	0	1	0	1	1	1	0	0	0	1	1	1	0	0	2	0	0	0	2	2	2	0	1	1	0	0	1	1	0	0	1	0	0	1	2	0	1	0	2	0
934	1	1	1	0	1	2	2	2	0	0	1	1	1	1	1	0	0	0	1	1	2	0	0	2	0	0	0	2	2	2	2	0	0	0	1	2	0	0	0	0	0	1	0	2	0	0	0	1	0
935	1	0	2	0	0	2	0	0	2	2	0	0	0	0	0	0	2	0	0	0	2	0	0	2	0	1	0	2	1	1	1	2	2	0	0	0	1	1	0	1	0	0	1	1	1	1	0	1	1
936	1	2	0	0	0	0	0	0	2	2	0	0	0	0	0	0	1	1	1	1	1	1	0	2	0	0	0	2	1	1	2	0	0	0	0	2	1	0	0	1	0	0	1	2	1	1	0	2	0
937	1	0	2	0	1	1	2	2	1	1	0	1	1	0	0	0	1	0	1	1	2	0	1	1	0	0	0	2	2	2	0	2	2	1	0	2	1	0	0	1	0	0	0	2	0	2	0	2	0
938	0	1	2	1	0	2	2	2	1	1	1	0	1	1	0	0	1	1	1	1	1	0	0	2	0	0	0	2	2	1	1	0	1	0	0	2	1	0	0	2	1	0	0	0	2	2	0	2	0
939	1	0	2	2	1	2	1	1	1	1	0	1	1	1	1	0	1	2	1	1	2	0	0	2	0	0	0	0	2	1	0	2	2	0	0	1	2	1	0	1	0	0	0	1	0	0	0	1	1
940	1	2	0	1	0	1	1	2	0	0	0	0	0	0	0	0	1	2	1	1	1	0	1	1	0	0	0	0	2	1	0	1	1	0	0	2	1	0	0	2	0	0	0	1	0	1	0	0	1
941	1	0	2	0	1	2	2	2	1	1	0	1	2	2	2	0	0	2	0	0	1	0	0	2	0	0	0	1	1	1	1	2	2	0	0	1	2	0	0	1	0	0	0	1	0	0	1	2	0
942	0	2	0	0	0	0	1	1	1	1	1	0	0	0	0	0	2	0	0	0	2	0	0	2	0	0	0	2	2	2	0	2	2	0	0	1	1	0	0	2	0	1	0	2	1	1	0	1	0
943	1	0	2	0	0	1	0	0	2	2	0	0	1	1	1	0	1	2	1	1	1	1	0	2	0	1	0	1	1	1	2	1	1	0	0	0	1	0	1	1	0	0	0	1	0	0	0	2	0
944	1	1	1	0	1	1	1	1	1	2	0	0	0	0	0	0	1	1	1	1	1	0	0	2	0	0	0	2	2	1	2	1	1	0	0	1	1	0	0	1	0	0	0	2	0	1	0	2	0
945	0	0	1	0	0	1	2	2	0	1	0	1	1	0	0	0	2	1	1	1	2	0	1	1	0	0	0	2	2	2	0	0	0	0	0	2	1	0	0	2	1	0	1	1	1	2	1	0	1
946	1	1	1	0	0	2	1	2	0	0	1	0	0	0	0	0	0	1	2	1	2	0	0	2	0	0	0	1	2	0	0	1	1	0	0	2	2	0	0	1	0	1	0	2	1	0	0	2	0
947	1	1	1	1	0	1	0	0	2	2	0	1	1	0	1	1	1	1	1	0	2	0	1	1	0	0	0	2	2	1	0	2	2	0	0	1	1	0	1	1	0	1	0	2	1	1	0	0	2
948	1	1	1	1	0	1	1	1	1	1	1	0	0	0	0	0	1	1	1	1	2	0	0	2	0	1	0	1	2	0	1	1	0	0	1	2	1	0	0	1	1	0	0	2	0	0	0	0	0
949	1	0	1	0	0	1	2	2	0	1	0	0	0	0	0	0	1	0	0	0	2	0	1	1	1	1	0	1	1	1	1	1	1	0	0	1	2	1	0	1	0	0	0	1	0	1	0	2	0
950	1	0	2	0	0	2	1	2	0	1	0	0	1	1	1	0	0	0	0	0	2	1	0	2	0	0	0	2	1	0	2	0	2	0	0	2	1	0	0	1	0	0	0	2	0	1	0	0	0
951	0	1	1	0	0	2	1	1	1	1	1	0	0	0	0	0	2	1	1	1	2	0	0	2	0	0	0	2	2	1	2	1	1	0	0	2	2	0	0	2	0	0	1	2	1	1	0	2	0
952	1	1	2	0	1	1	1	1	0	0	0	0	1	0	0	1	2	0	1	1	2	0	0	2	0	1	0	2	2	2	0	1	1	0	0	2	2	0	0	2	0	0	0	2	0	0	0	1	0
953	0	2	0	0	0	0	1	1	1	1	1	0	0	0	0	0	1	1	1	1	0	1	0	2	0	1	0	2	2	2	0	1	2	1	1	2	2	0	0	1	0	1	0	2	1	0	0	1	1
954	0	1	1	0	0	0	1	1	0	1	0	0	2	1	1	1	1	0	1	1	2	0	0	2	0	0	1	2	2	1	1	0	0	0	0	0	2	0	0	0	0	1	0	2	1	0	0	2	0
955	1	1	1	1	0	1	2	2	0	1	1	0	0	0	0	0	0	0	1	1	2	1	0	2	0	0	1	2	1	0	1	1	1	0	0	1	2	0	0	1	0	0	1	2	0	0	0	2	0
956	1	1	1	1	0	1	2	2	0	1	1	0	0	0	0	0	0	0	0	0	2	0	1	1	1	0	0	2	2	1	1	2	2	0	0	1	0	0	0	1	1	2	0	2	0	0	0	2	0
957	0	2	0	0	0	1	1	1	1	1	0	0	0	0	0	0	0	1	1	1	2	0	0	2	0	1	0	2	2	2	0	1	1	0	0	2	1	0	0	0	0	0	0	0	2	1	0	1	0
958	0	0	2	0	0	1	2	2	1	1	0	1	2	1	1	0	0	0	1	1	1	0	0	2	0	0	0	2	2	2	1	1	1	0	1	2	1	0	0	1	0	0	0	1	0	0	0	1	0
959	1	1	2	1	0	1	2	2	0	0	1	2	2	0	0	1	1	1	2	2	1	0	1	1	0	0	1	2	2	0	1	0	0	0	0	2	2	0	0	0	0	0	0	1	0	1	0	2	0
960	1	0	2	0	1	2	0	0	2	2	0	0	0	0	0	0	2	0	0	0	2	0	0	2	0	0	0	2	2	2	1	1	1	0	1	1	1	1	1	1	1	1	0	2	2	0	0	0	1
961	0	2	0	0	0	0	2	2	0	1	0	0	1	0	0	0	2	1	1	1	2	0	0	2	0	0	0	1	2	1	0	0	0	0	0	2	1	1	1	2	2	1	0	2	2	0	0	0	0
962	1	2	1	0	0	1	0	1	1	1	1	1	2	2	2	0	0	1	1	0	1	0	0	2	0	0	0	2	2	2	1	1	1	1	2	2	1	0	1	1	0	0	1	1	0	1	0	0	0
963	1	1	1	1	0	1	2	2	0	0	0	0	1	1	1	1	1	1	0	1	2	0	0	2	0	1	0	1	2	1	1	1	1	0	0	2	1	0	0	0	0	0	1	2	2	1	0	0	0
964	1	1	2	0	0	2	0	0	2	2	0	1	1	0	0	0	1	0	1	1	2	0	0	2	0	0	0	2	2	2	0	1	1	0	0	2	1	0	0	1	0	0	0	1	0	0	0	2	0
965	0	2	0	0	0	0	1	2	0	0	1	1	1	0	0	0	0	1	1	1	0	0	0	2	0	0	0	1	1	1	1	0	0	0	0	2	2	0	0	1	0	1	0	2	1	0	0	2	0
966	1	2	2	0	0	1	1	1	1	1	0	0	0	0	0	0	2	1	1	1	2	0	0	2	0	0	0	2	2	1	1	2	2	2	0	1	1	0	0	1	0	0	0	1	1	1	0	2	0
967	1	1	2	0	1	1	2	2	0	0	0	0	0	0	0	0	2	2	2	2	2	0	1	1	0	0	0	1	2	1	0	1	1	0	0	1	1	0	0	1	0	0	0	0	2	1	0	1	1
968	0	1	2	1	0	2	0	1	1	1	0	1	2	1	1	0	0	2	0	0	2	0	0	2	0	0	0	2	2	1	2	1	2	0	0	1	2	0	0	2	0	2	0	2	1	0	0	2	0
969	1	1	1	0	0	0	0	0	2	2	0	0	0	0	0	0	1	1	1	1	1	0	0	2	0	0	0	2	2	1	1	2	2	0	0	0	1	0	0	1	0	1	1	2	0	1	0	2	0
970	1	0	2	0	1	1	1	1	1	2	0	1	2	1	1	0	0	1	0	0	0	0	0	2	0	1	0	1	2	1	1	1	1	1	0	0	1	0	0	1	0	0	0	2	0	0	0	1	0
971	1	1	1	1	0	1	1	1	1	1	1	0	0	0	0	0	0	2	0	1	1	0	0	2	0	0	0	2	2	2	0	1	1	0	0	2	1	0	0	1	0	0	0	0	2	2	0	1	0
972	1	0	2	1	0	2	0	0	2	2	0	0	0	0	0	0	0	1	0	0	0	0	1	1	0	0	0	2	2	2	0	1	2	0	0	2	1	1	1	1	1	0	0	2	0	1	0	2	0
973	1	0	2	0	1	2	0	1	1	1	0	0	2	0	0	1	2	0	0	0	2	0	0	2	0	0	0	2	1	1	2	2	2	0	0	1	1	0	0	1	0	1	0	1	0	2	0	1	1
974	1	1	1	0	0	0	1	1	1	1	1	0	0	0	0	0	1	1	1	1	1	0	0	2	0	0	0	2	2	2	0	2	1	0	1	2	1	2	0	0	0	0	0	1	0	1	1	2	0
975	1	1	1	0	1	1	1	2	0	0	0	1	2	1	1	0	1	1	1	1	1	0	0	2	0	0	0	2	2	2	0	1	1	1	0	1	1	0	0	1	0	1	1	2	1	0	0	1	1
976	1	0	2	0	1	1	2	2	0	0	1	0	1	1	1	1	2	0	0	0	2	0	0	2	0	0	0	1	2	0	1	1	1	0	0	1	1	1	0	0	0	1	0	1	1	1	0	1	0
977	1	1	0	1	0	1	0	0	2	2	0	0	0	0	0	0	1	1	1	1	1	1	0	2	0	0	0	2	2	2	0	1	1	1	1	1	1	1	0	1	0	0	1	2	1	1	0	1	0
978	1	0	2	0	0	1	2	2	0	0	1	0	1	1	1	0	1	0	1	1	2	0	0	2	0	0	0	2	2	2	1	1	1	1	0	0	2	0	0	1	0	0	1	2	1	0	1	2	0
979	0	0	2	0	1	2	1	1	0	0	0	0	1	0	1	1	2	2	2	1	1	0	1	1	1	1	0	2	2	2	1	0	0	0	1	2	2	0	0	0	0	0	0	1	0	0	0	1	0
980	1	1	1	0	0	0	1	1	0	0	1	1	2	1	1	1	1	1	1	1	1	1	0	2	0	0	0	2	2	0	0	2	2	2	0	1	1	0	0	1	0	0	1	1	1	0	0	1	0
981	0	1	2	0	0	2	1	1	1	1	2	0	0	0	0	0	0	1	1	2	1	1	1	1	1	1	0	1	2	1	1	2	2	1	0	1	1	0	0	0	0	0	1	2	1	0	0	0	1
982	1	1	2	0	0	0	0	0	2	2	0	1	2	2	2	0	1	0	0	0	2	0	0	2	0	1	0	2	2	2	1	2	2	0	0	0	2	0	0	0	0	0	0	1	1	1	0	0	1
983	1	2	0	1	0	1	2	2	0	0	0	0	1	1	1	0	2	1	1	1	2	0	0	2	0	0	0	1	2	1	0	0	0	0	0	1	1	0	0	1	0	0	2	2	2	1	0	0	2
984	0	1	2	2	0	2	2	2	0	0	1	1	1	1	1	0	1	1	1	1	1	0	1	1	0	1	1	2	2	2	0	1	1	0	0	1	1	0	0	2	1	0	0	2	1	0	0	1	0
985	1	2	1	1	0	1	0	0	2	2	0	1	2	1	1	1	1	1	1	1	2	0	0	2	0	0	0	1	2	1	1	1	1	0	0	2	1	0	0	0	0	0	0	2	0	0	0	1	0
986	1	1	1	0	1	1	2	2	1	1	0	1	1	0	0	0	1	1	0	1	2	0	1	1	0	0	0	2	1	1	1	1	2	0	0	2	2	0	0	1	0	0	0	1	0	0	0	2	0
987	1	1	1	1	1	2	0	0	2	2	0	1	1	0	0	0	2	0	0	0	1	0	0	2	0	0	0	1	1	1	1	0	0	0	0	2	1	0	0	1	0	2	0	2	1	0	0	2	0
988	1	1	1	0	0	1	2	2	0	1	1	2	2	1	2	1	1	1	1	0	2	0	1	1	0	0	0	2	2	1	1	1	1	1	1	1	2	0	0	1	0	0	0	1	0	0	0	1	1
989	0	0	2	0	1	2	2	2	0	0	0	1	2	1	2	1	1	0	0	0	2	0	1	1	0	1	0	2	2	2	1	2	2	0	0	1	1	0	0	1	0	0	0	1	0	0	0	0	0
990	1	1	2	1	0	2	0	0	2	2	0	0	2	2	2	0	1	0	0	1	2	1	0	2	0	0	0	1	1	1	1	0	1	1	0	2	0	1	0	0	0	0	1	2	1	1	0	0	0
991	1	1	2	0	0	2	2	2	0	1	1	1	1	0	0	0	1	1	1	1	0	0	1	1	1	1	0	2	2	1	0	2	2	0	0	1	2	0	0	1	0	0	1	2	1	0	0	2	0
992	0	2	0	0	0	0	2	2	0	0	0	0	0	0	0	0	0	2	2	1	0	0	0	2	0	0	0	1	2	1	1	1	1	2	1	1	2	0	0	2	1	0	0	2	0	2	0	1	1
993	0	1	1	0	0	0	1	1	1	1	1	1	2	1	1	0	2	0	0	1	2	0	1	1	1	2	0	2	2	1	2	0	1	1	0	1	2	1	1	2	1	1	0	1	1	1	0	2	0
994	1	1	2	1	0	2	1	2	0	0	0	0	0	0	0	0	2	2	2	2	0	0	0	2	0	0	0	2	2	2	1	1	2	2	2	2	1	0	0	2	0	0	1	2	0	0	0	1	0
995	1	1	2	0	1	2	1	1	1	2	1	0	0	0	0	0	0	0	0	1	2	0	0	2	0	0	1	2	2	1	0	0	0	0	0	1	2	0	0	1	0	0	1	1	1	2	0	2	0
996	0	1	1	0	0	1	1	2	1	1	0	1	1	0	0	0	1	2	1	1	1	0	0	2	0	0	0	2	2	2	0	1	1	0	0	1	1	1	1	2	1	0	0	2	0	1	0	1	0
997	1	2	0	0	0	0	0	0	2	2	0	0	1	0	0	1	1	1	1	1	1	0	1	1	1	1	0	2	1	0	2	0	0	0	0	2	1	0	1	1	1	0	0	2	0	1	0	2	0
998	1	2	0	0	1	1	0	0	2	2	0	0	1	1	1	0	2	1	1	1	1	1	0	2	0	0	1	2	2	1	0	2	2	0	0	2	1	0	1	1	0	1	0	2	2	0	0	2	0
999	1	0	2	1	0	2	2	2	0	0	1	0	1	1	1	0	1	1	1	1	1	0	1	1	1	1	0	2	2	2	0	1	1	1	0	1	2	0	0	2	0	0	0	1	1	0	0	2	0
1000	0	2	1	0	0	0	2	2	1	1	1	0	0	0	0	0	2	0	0	0	2	0	0	2	0	0	0	1	2	1	0	1	2	0	0	2	1	0	0	0	0	0	0	1	0	0	0	2	0
[truncated: 252 more columns]
