# Supplementary material for: KNN-MDR: a learning approach for improving interactions mapping performances in genome wide association studies
Source: BMC Bioinformatics. 2017 Mar 21;18:184. doi: 10.1186/s12859-017-1599-7 (PMC5361736; doi:10.1186/s12859-017-1599-7)
Supplement: Supplementary file 5 — The data set(s) supporting the results of Table 3. (ZIP 7092 kb) [file 12859_2017_1599_MOESM5_ESM.zip › 000/S96/mkallsimul.dat]

1	1	2	0	1	0	0	2	0	0	1	1	1	1	0	1	0	1	1	1	1	1	0	0	2	0	0	0	2	1	2	1	0	0	0	0	1	2	1	1	1	0	0	0	0	0	1	0	2	0
2	1	2	0	0	0	0	1	1	2	0	0	0	1	0	2	0	1	1	0	0	1	0	0	2	0	0	0	1	1	1	1	0	0	2	0	2	2	0	2	2	0	1	0	0	1	2	0	2	1
3	0	2	1	1	0	0	1	1	2	0	0	1	2	1	1	0	2	2	1	0	2	1	0	2	0	1	0	1	1	1	0	1	1	1	0	2	1	1	0	0	0	1	0	0	0	1	0	1	1
4	1	0	0	0	1	1	0	0	2	0	0	0	1	0	1	0	2	0	0	0	2	1	1	1	1	0	0	2	0	2	0	1	1	1	0	2	2	1	0	0	1	0	1	0	0	1	0	0	1
5	0	0	1	0	0	0	1	0	2	0	0	0	0	0	0	0	2	1	1	0	2	1	0	2	0	0	0	1	2	0	0	1	1	1	0	2	2	1	0	0	0	1	1	0	2	2	0	2	0
6	1	2	0	0	0	0	1	0	0	0	0	0	1	0	2	0	0	0	0	0	2	0	0	2	0	1	0	2	1	1	1	0	1	2	1	2	0	1	0	0	1	0	0	0	1	1	0	1	1
7	0	2	1	0	0	0	0	0	2	0	0	0	0	0	0	0	2	0	0	0	1	1	0	2	0	0	0	2	0	1	1	1	2	0	0	2	2	1	0	0	0	0	0	0	0	1	0	1	1
8	1	1	0	1	0	0	2	0	1	0	1	0	0	0	1	0	1	1	1	1	2	1	1	1	1	1	0	1	1	1	0	0	2	1	0	2	1	0	1	1	1	0	0	0	1	1	0	1	1
9	0	1	0	0	0	0	1	0	1	0	0	0	0	0	0	0	0	1	2	1	2	2	0	2	0	0	0	2	1	2	0	0	1	0	0	0	1	0	0	0	2	0	1	0	1	0	0	2	0
10	1	0	1	0	1	1	1	0	0	0	1	0	0	0	0	0	0	1	1	1	2	0	1	1	1	2	0	2	0	2	1	0	2	1	1	1	2	1	0	0	0	0	0	0	0	1	0	2	0
11	1	2	1	2	0	0	0	0	2	0	0	0	0	0	0	0	2	0	0	0	2	0	0	2	0	1	0	1	1	0	0	1	2	1	0	1	1	0	0	0	1	0	2	0	0	0	0	0	2
12	0	2	0	0	0	0	1	0	1	0	1	0	0	0	0	0	0	2	0	1	1	0	1	1	1	1	0	2	1	2	1	0	2	1	0	1	0	0	0	0	2	0	0	0	0	0	1	2	0
13	1	2	0	0	0	0	2	0	1	0	0	1	1	0	0	1	1	1	1	1	1	0	0	2	0	1	0	2	1	1	1	1	1	2	1	2	1	0	0	0	2	1	0	0	2	1	0	1	1
14	0	0	0	0	0	0	2	0	1	0	0	0	2	0	2	0	2	0	0	0	2	0	0	2	0	1	0	1	1	1	1	0	1	1	0	1	2	0	2	2	0	0	0	0	1	1	0	2	1
15	1	2	0	0	0	0	0	0	2	0	0	0	1	0	1	0	1	1	2	1	2	0	0	2	0	0	1	1	1	0	0	0	1	2	2	2	2	0	2	2	0	0	0	0	0	1	0	2	0
16	0	1	0	0	0	0	1	0	0	0	1	0	1	0	0	0	1	0	0	0	1	0	1	1	0	0	0	1	1	1	0	0	1	0	0	2	1	0	1	1	1	0	0	1	0	1	0	2	1
17	1	1	0	2	0	0	0	0	1	0	1	1	2	0	1	0	2	0	0	0	2	0	0	2	0	0	1	2	1	0	0	1	2	2	1	2	1	0	1	1	1	1	1	0	1	0	0	2	0
18	0	2	1	2	0	0	2	0	1	1	0	1	1	0	1	0	2	1	1	1	2	0	0	2	0	0	0	2	0	2	2	0	1	2	1	2	2	1	0	0	1	0	1	1	1	0	0	2	0
19	1	0	0	0	0	0	1	0	1	0	0	0	0	0	0	0	2	1	1	1	2	0	0	2	0	0	0	1	1	1	0	1	2	2	1	2	1	0	0	0	2	1	1	0	1	0	0	1	2
20	1	1	0	0	0	0	1	0	1	0	1	0	2	0	2	0	1	1	0	0	1	0	0	2	0	0	0	2	2	1	1	0	0	2	0	2	1	0	0	0	2	0	0	0	0	1	0	2	0
21	1	1	0	0	0	0	1	0	1	0	1	1	1	0	0	1	2	0	0	0	2	0	0	2	0	0	0	2	1	1	0	0	1	1	0	1	2	1	0	0	1	0	0	0	0	1	0	1	1
22	0	1	0	1	0	0	2	1	1	0	1	1	2	0	1	0	1	1	1	1	1	1	0	2	0	0	0	2	1	1	1	0	1	1	0	1	1	0	1	1	1	1	0	0	0	1	0	1	1
23	1	2	0	0	0	0	0	0	2	0	0	1	2	0	2	0	1	1	0	0	1	1	1	1	1	1	1	2	0	1	0	2	2	2	1	2	2	0	1	1	0	0	0	0	0	0	0	1	1
24	1	1	0	1	0	0	0	0	1	0	1	1	1	0	0	1	1	0	1	1	2	1	1	1	1	0	1	1	0	0	0	0	2	0	0	1	1	1	0	0	1	0	1	0	0	2	0	2	1
25	1	2	0	0	0	0	1	0	2	0	0	0	0	0	0	0	1	2	0	0	1	1	0	2	0	0	0	1	1	1	0	1	1	0	0	1	1	0	0	0	1	0	0	0	0	1	0	2	0
26	0	0	0	0	1	1	2	1	1	0	0	0	1	0	1	0	1	2	2	2	1	1	0	2	0	0	0	1	1	0	0	1	2	0	0	0	1	0	0	0	2	0	0	0	0	0	0	0	1
27	1	1	0	0	0	0	2	0	0	0	0	0	2	0	2	0	1	2	1	1	1	0	0	2	0	0	0	1	1	0	0	0	2	0	0	1	1	0	2	2	0	0	0	1	0	1	0	1	1
28	0	0	0	0	0	0	0	0	2	0	0	0	0	0	0	0	0	2	0	0	1	1	0	2	0	0	0	1	1	1	0	0	1	1	0	1	2	0	2	2	0	0	0	0	0	1	0	1	1
29	1	1	0	0	0	0	1	1	2	0	0	1	1	0	0	1	2	0	0	1	2	0	0	2	0	0	0	2	0	2	1	0	1	1	0	1	1	0	1	0	1	1	1	0	1	1	0	1	2
30	1	1	1	1	0	0	1	0	1	0	1	0	0	0	0	0	1	0	1	1	2	1	0	2	0	0	0	2	0	2	0	1	1	2	2	2	2	0	2	1	0	0	0	0	0	1	0	0	2
31	0	0	1	0	0	0	1	0	2	0	0	0	1	0	1	0	1	1	1	1	1	1	1	1	1	1	0	1	2	0	1	1	2	0	0	1	2	0	2	2	0	0	0	0	0	1	0	2	1
32	1	0	1	0	1	1	0	0	2	0	0	0	0	0	0	0	1	1	0	1	1	1	0	2	0	0	0	2	1	1	2	0	1	0	0	1	2	0	1	1	1	1	0	0	0	1	0	0	2
33	1	1	0	0	0	0	1	0	0	0	1	2	2	0	2	0	0	0	0	0	2	0	1	1	0	1	0	2	1	1	0	0	2	0	0	1	0	0	0	0	2	0	0	0	0	2	0	1	1
34	0	1	0	1	0	0	2	1	1	0	1	2	2	0	0	1	0	1	2	1	1	0	0	2	0	0	0	2	2	1	1	2	2	2	1	2	1	0	1	1	0	0	1	0	0	1	0	1	1
35	0	1	0	1	0	0	1	0	1	0	1	0	0	0	0	0	0	1	1	1	1	0	0	2	0	0	0	2	0	2	1	1	1	2	1	1	1	0	1	1	1	0	0	1	1	1	0	1	1
36	0	2	0	0	1	1	0	0	2	0	0	0	0	0	0	0	1	1	2	2	1	0	0	2	0	1	0	2	0	1	1	0	2	1	1	2	1	0	1	1	1	0	0	0	0	1	0	1	1
37	1	2	0	0	0	0	2	1	2	0	0	0	0	0	0	0	1	2	0	1	1	2	1	1	1	1	0	2	0	1	1	0	0	2	1	1	2	1	0	0	1	0	1	0	1	0	0	1	1
38	0	1	0	0	1	1	1	1	2	0	0	0	0	0	0	0	0	0	0	0	1	1	1	1	1	2	0	2	0	2	0	0	2	1	1	1	2	0	1	1	0	0	0	0	1	1	0	1	0
39	1	1	0	0	1	1	2	0	1	0	1	1	1	0	0	1	0	2	2	1	1	0	1	1	1	1	0	2	1	1	1	0	2	1	0	0	1	0	1	1	1	0	1	0	1	0	0	0	2
40	0	0	0	1	1	1	0	0	2	0	0	0	0	0	0	0	1	0	0	0	2	0	0	2	0	0	0	2	1	2	0	1	2	2	0	2	1	0	0	0	2	0	0	1	0	1	0	0	2
41	1	0	0	0	0	0	2	0	1	1	0	0	1	0	0	0	0	0	0	0	2	1	0	2	0	0	0	2	0	1	1	1	2	0	0	2	1	0	0	0	1	1	1	0	1	1	0	2	0
42	0	1	0	1	0	0	2	1	1	0	1	1	1	0	0	1	2	0	0	0	2	0	0	2	0	0	0	1	2	1	0	1	1	1	1	1	2	1	0	0	0	0	0	0	1	1	0	2	0
43	1	2	0	0	0	0	1	1	2	0	0	0	1	0	1	0	0	2	0	0	2	1	0	2	0	0	0	1	2	0	1	1	2	1	0	1	0	0	1	1	0	0	0	0	0	0	0	2	0
44	1	1	0	0	0	1	1	0	0	0	1	0	0	0	0	0	2	0	0	0	1	1	1	1	1	1	0	2	0	0	0	0	1	0	0	1	1	0	1	0	1	1	1	0	1	0	0	1	1
45	0	1	0	0	1	1	2	0	1	0	1	2	2	0	1	0	1	1	1	1	1	0	0	2	0	0	0	1	1	1	0	2	2	0	0	0	1	1	0	0	1	1	0	0	0	0	0	2	0
46	0	1	0	0	0	0	1	0	1	1	1	0	1	0	1	0	1	0	1	1	1	0	0	2	0	0	1	1	1	2	0	0	2	1	0	1	2	1	0	0	0	0	0	2	0	2	0	1	1
47	0	2	0	0	0	0	1	1	2	0	0	1	2	0	2	0	1	1	2	2	1	1	0	2	0	0	0	2	1	2	0	1	2	1	0	2	1	1	0	0	0	1	1	1	1	2	0	0	2
48	1	0	0	0	0	1	1	0	1	0	0	0	1	0	1	0	1	0	0	0	2	0	0	2	0	0	0	1	0	1	1	0	2	2	2	2	1	1	0	0	2	1	0	0	0	0	0	1	1
49	1	1	0	1	1	1	0	0	2	0	0	0	1	0	1	0	1	1	0	0	2	0	0	2	0	0	0	1	2	0	0	1	2	1	0	1	0	0	1	0	1	0	0	0	0	1	0	2	0
50	1	1	0	0	1	1	0	0	2	0	0	0	1	0	1	0	0	1	1	1	0	0	0	2	0	0	0	2	1	1	2	0	2	0	0	1	1	0	1	0	1	1	1	0	1	0	0	0	1
51	1	2	1	0	0	0	2	0	1	0	0	0	1	0	2	0	1	1	1	1	2	0	0	2	0	0	1	1	1	0	0	0	2	2	0	2	0	0	1	0	1	1	0	0	1	0	0	1	2
52	1	0	0	0	0	0	2	0	0	0	0	0	0	0	0	0	2	0	0	0	2	1	0	2	0	0	0	1	1	1	0	0	1	1	1	1	2	0	1	1	0	0	0	0	0	2	0	2	1
53	0	0	0	0	1	1	1	0	1	0	1	0	2	0	2	0	2	1	1	1	2	0	0	2	0	0	0	2	0	1	1	1	2	0	0	1	2	1	0	1	1	1	1	0	1	0	0	1	1
54	1	0	0	0	1	1	0	0	2	0	0	1	1	0	1	0	0	2	0	1	1	1	1	1	0	1	0	2	1	2	0	1	2	0	0	0	0	0	1	1	1	0	0	0	0	1	0	1	1
55	1	1	0	0	1	1	1	0	2	0	0	0	1	0	0	0	2	1	0	0	2	0	0	2	0	0	0	1	1	1	0	1	1	1	0	1	0	1	0	0	1	1	1	0	1	0	0	0	1
56	0	1	2	0	0	0	0	0	1	0	0	0	0	0	0	0	0	2	1	1	1	0	0	2	0	0	0	1	1	1	0	0	1	2	0	2	2	0	2	2	0	0	1	1	1	0	0	0	2
57	1	1	0	0	1	1	0	0	2	0	0	0	2	0	2	0	1	1	1	1	2	0	0	2	0	0	0	1	0	1	1	0	1	1	0	1	0	0	0	0	1	0	0	1	0	0	0	2	0
58	0	2	0	1	0	0	1	0	1	0	0	0	1	0	1	0	1	0	1	0	1	1	0	2	0	0	0	2	1	1	1	0	1	2	0	2	1	0	0	0	1	0	0	0	0	0	0	2	0
59	1	1	0	0	0	0	1	0	2	0	0	0	1	1	0	0	1	0	1	0	2	0	0	2	0	0	0	2	0	2	1	0	0	2	0	2	0	0	1	1	1	0	0	1	0	1	0	1	1
60	1	2	0	1	0	0	1	0	1	0	1	0	0	0	0	0	1	0	0	0	2	0	0	2	0	0	0	2	1	2	0	0	2	2	2	2	1	0	0	0	1	0	0	1	0	1	0	2	1
61	0	1	2	0	0	0	1	0	1	0	1	0	2	0	2	0	1	1	1	1	1	0	0	2	0	0	0	2	1	0	0	0	2	2	2	2	2	0	2	2	1	1	1	0	1	1	0	0	1
62	1	0	0	0	1	1	2	0	0	0	1	0	0	0	0	0	1	0	0	0	2	2	1	1	1	1	0	1	1	1	0	0	2	1	1	1	1	0	1	1	1	1	1	0	1	0	0	2	0
63	0	2	0	0	0	0	0	0	2	0	0	0	1	0	0	0	1	2	1	1	1	2	0	2	0	0	0	2	1	1	1	0	0	2	1	2	1	1	0	0	1	0	0	0	0	1	0	2	0
64	1	2	0	0	0	0	1	0	1	0	1	0	0	0	0	0	2	2	1	1	1	0	0	2	0	0	0	1	2	1	0	2	2	1	1	2	0	0	0	0	1	0	1	0	0	0	0	2	1
65	1	2	0	0	1	1	1	0	1	0	0	1	2	0	2	0	0	0	0	0	2	0	0	2	0	0	0	1	0	1	1	0	0	2	1	2	0	0	1	1	0	2	2	0	1	1	0	0	2
66	0	0	0	1	0	0	2	1	1	0	1	0	1	0	0	0	1	1	1	1	2	0	0	2	0	0	0	1	0	1	0	0	1	2	0	2	2	1	0	1	1	0	0	0	0	0	0	1	1
67	1	1	0	0	0	0	1	1	2	0	0	0	1	0	1	0	0	1	1	0	1	0	0	2	0	0	0	2	1	2	1	1	1	0	0	0	2	0	2	2	0	0	1	0	0	2	0	1	1
68	1	1	0	0	0	0	2	1	1	0	1	0	0	0	0	0	1	0	1	0	1	0	1	1	0	0	0	1	1	1	0	1	2	2	0	2	2	0	1	1	1	0	2	0	1	0	0	0	2
69	1	0	0	0	2	2	2	0	0	0	0	2	2	1	0	1	1	1	1	1	2	0	1	1	0	0	0	2	0	1	0	0	1	1	0	1	0	0	0	0	2	0	0	0	0	1	0	2	0
70	1	1	0	0	0	0	1	0	1	0	1	0	0	0	0	0	1	0	2	1	2	1	0	2	0	1	0	1	0	1	0	0	1	2	1	2	1	0	0	0	0	0	0	1	0	1	0	0	2
71	1	1	0	0	0	0	2	1	1	0	0	0	0	0	0	0	1	1	1	1	1	0	2	0	0	1	0	2	1	2	0	1	2	1	0	1	1	0	0	0	2	1	1	0	1	1	0	0	1
72	0	2	0	0	0	0	1	0	1	0	1	1	2	0	1	1	1	1	0	0	1	1	0	2	0	0	0	2	1	1	2	1	2	2	1	2	2	0	1	1	1	0	1	0	1	0	1	1	1
73	1	2	0	1	0	0	2	0	0	0	2	0	1	0	1	0	0	1	1	0	1	1	1	1	1	1	0	2	1	1	2	0	1	0	0	1	2	0	1	1	1	1	1	0	1	2	0	1	1
74	0	2	0	0	0	0	0	0	2	0	1	1	2	0	2	0	0	2	0	0	1	0	0	2	0	0	0	2	2	1	1	0	2	1	1	1	2	0	1	0	1	0	0	0	0	1	0	1	1
75	1	0	0	1	0	0	1	0	1	0	1	0	0	0	0	0	2	1	1	1	1	1	0	2	0	0	0	1	0	1	1	1	2	0	0	2	1	0	0	0	1	0	0	1	0	0	0	1	1
76	0	0	0	0	1	1	0	0	1	0	1	1	1	0	1	0	0	1	0	0	0	0	1	1	0	0	0	1	1	1	0	0	0	0	0	1	2	0	2	2	0	1	2	0	1	0	0	2	1
77	1	2	0	0	0	0	1	0	1	0	0	0	0	0	0	0	1	2	0	1	1	0	0	2	0	0	0	2	1	1	0	0	0	2	0	2	1	0	0	0	0	0	2	0	1	0	0	0	2
78	1	0	0	0	1	1	2	1	1	0	0	1	1	0	0	1	1	0	0	0	1	0	0	2	0	0	0	1	2	0	0	1	1	1	0	1	2	0	1	1	1	0	1	0	1	0	0	2	1
79	1	0	0	1	1	1	1	0	1	0	1	1	1	0	0	1	1	1	1	1	1	0	0	2	0	0	0	2	1	1	1	0	0	2	0	2	1	0	0	0	1	0	1	0	1	0	0	1	1
80	1	1	0	0	0	0	1	0	1	0	0	1	2	0	1	0	2	0	0	0	2	0	0	2	0	0	0	2	0	2	0	1	0	1	0	2	1	0	1	1	1	1	0	0	0	0	0	1	1
81	1	1	0	0	1	1	2	0	1	0	0	2	2	0	0	1	2	0	0	0	1	2	1	1	1	1	0	2	0	1	0	0	1	2	0	2	2	1	0	0	1	0	0	0	0	0	0	0	2
82	1	2	0	0	0	0	2	0	0	0	0	0	1	0	1	0	1	0	0	0	2	1	0	2	0	1	0	2	0	2	0	2	2	0	0	0	0	0	1	1	1	2	2	0	0	1	0	2	1
83	1	1	0	0	0	0	2	0	1	0	1	0	0	0	0	0	0	1	1	2	1	1	0	2	0	0	0	2	2	1	1	2	2	1	1	2	1	1	0	0	0	0	0	0	0	1	0	2	1
84	1	0	0	1	0	0	1	1	2	0	0	0	0	0	0	0	0	1	0	0	0	1	0	2	0	0	0	2	0	2	1	0	1	1	0	1	2	1	1	1	0	0	1	1	0	1	0	1	1
85	1	1	0	0	1	1	1	0	1	0	0	1	1	0	0	0	1	1	2	2	1	0	0	2	0	0	0	1	0	1	0	1	2	1	1	2	1	0	0	0	1	1	0	0	0	0	0	1	1
86	1	1	0	0	0	0	0	0	2	0	0	0	2	1	1	0	1	1	1	1	1	0	1	1	0	0	0	1	0	2	1	1	2	2	1	2	0	0	0	0	2	1	1	0	0	1	0	2	0
87	1	1	0	1	0	0	2	1	1	0	0	2	2	0	2	0	1	0	0	0	2	0	0	2	0	0	1	2	1	0	0	1	2	0	0	2	1	0	2	2	0	0	1	0	1	0	0	1	1
88	1	0	0	1	0	0	2	1	1	0	0	0	1	0	1	0	1	1	1	1	1	0	1	1	0	0	0	1	2	0	0	1	2	1	1	1	1	0	0	0	2	0	1	1	1	1	1	0	1
89	1	1	0	0	1	1	1	1	2	0	0	0	1	0	1	0	1	1	1	1	1	2	1	1	1	1	0	2	2	2	0	0	1	0	0	0	2	0	1	1	0	1	1	0	0	1	0	0	2
90	1	0	0	0	0	0	1	0	1	0	1	0	1	0	1	0	1	1	0	0	1	0	1	1	0	0	0	1	0	1	1	1	2	0	0	1	2	0	2	1	0	0	0	1	0	0	0	1	1
91	0	0	0	0	2	2	2	1	1	0	0	2	2	0	1	1	1	0	0	0	2	1	1	1	0	0	0	2	1	1	1	2	1	1	0	2	1	0	1	1	1	0	1	0	1	0	0	2	0
92	0	1	0	0	0	0	2	1	1	0	0	0	2	0	2	0	2	0	0	0	2	0	0	2	0	1	0	2	0	1	0	2	1	1	0	1	2	1	1	1	1	1	1	0	1	0	0	0	2
93	0	0	0	1	0	0	1	0	1	0	1	1	1	0	0	0	1	1	1	1	1	0	0	2	0	1	0	2	0	2	1	1	1	0	0	1	2	0	2	2	1	0	0	0	0	0	0	2	0
94	1	1	0	0	0	0	0	0	2	0	0	0	0	0	0	0	2	1	1	1	1	1	0	2	0	0	0	1	0	1	1	0	0	2	0	1	1	0	1	1	1	0	0	1	0	1	0	2	0
95	0	2	1	1	0	0	2	0	0	0	1	0	0	0	0	0	1	2	1	1	1	0	1	1	0	0	0	1	1	1	0	1	1	2	2	2	0	0	0	0	1	0	0	0	0	0	0	0	2
96	0	0	0	0	1	1	1	0	1	0	0	0	1	0	0	0	0	1	1	1	2	1	0	2	0	1	0	1	1	1	0	2	2	2	1	2	1	0	0	0	1	0	0	0	0	1	0	1	0
97	0	0	0	0	2	2	2	0	0	0	1	0	0	0	0	0	1	2	1	1	1	2	1	1	1	1	0	1	2	0	1	1	1	1	0	1	1	0	1	1	1	0	0	1	0	0	0	1	1
98	0	1	0	0	0	0	1	0	1	0	0	0	0	0	0	0	1	2	2	2	1	1	0	2	0	0	1	2	0	1	0	0	2	2	0	2	0	0	0	0	1	0	1	1	1	1	0	1	1
99	0	1	0	0	0	0	2	0	0	0	0	1	1	0	0	1	1	2	2	2	1	1	0	2	0	0	0	1	2	1	0	0	2	1	1	1	2	0	2	2	0	0	0	0	0	2	0	1	1
100	1	2	0	0	0	0	2	0	1	0	0	0	0	0	0	0	1	0	0	0	2	1	0	2	0	0	0	2	0	2	0	1	1	1	1	1	1	0	1	1	1	2	2	0	1	1	0	1	1
101	0	1	0	0	0	0	1	0	1	0	1	0	0	0	0	0	0	2	2	1	0	0	0	2	0	1	0	1	2	0	1	0	1	2	0	2	1	1	0	0	1	1	1	0	1	1	0	2	1
102	1	1	0	0	0	0	1	0	1	0	0	1	1	0	0	0	2	0	0	0	2	0	0	2	0	0	0	2	0	1	0	1	1	1	0	2	1	0	0	0	1	0	1	0	0	1	0	2	0
103	1	0	0	0	1	1	0	0	1	0	1	0	0	0	0	0	1	0	0	0	2	0	1	1	1	1	0	2	0	2	0	1	1	1	0	2	2	1	0	0	1	0	0	0	0	2	0	0	2
104	1	1	0	1	0	0	2	0	0	0	0	1	1	0	1	0	2	0	0	1	2	0	0	2	0	0	0	2	1	1	1	0	1	2	0	2	2	0	2	2	0	0	1	0	0	2	0	0	1
105	1	1	1	1	0	0	0	0	2	0	0	0	0	0	0	0	1	1	0	0	1	1	1	1	0	1	0	1	1	1	0	1	1	1	0	1	2	0	2	1	0	1	0	0	2	0	0	2	0
106	0	0	0	0	1	1	1	0	1	0	0	0	0	0	0	0	2	0	0	0	2	0	1	1	0	0	0	2	0	0	0	0	0	2	0	1	0	0	1	1	1	0	0	0	0	0	0	2	0
107	0	1	1	0	1	2	1	0	1	0	0	0	0	0	0	0	1	0	0	0	2	0	0	2	0	1	0	1	2	0	1	1	1	1	0	1	1	1	0	0	0	1	1	0	0	0	0	1	1
108	0	0	0	0	0	0	2	0	0	0	1	0	1	0	1	0	0	2	1	1	2	0	0	2	0	0	0	2	0	2	0	0	1	0	0	0	0	0	0	0	2	0	0	0	0	1	0	1	1
109	0	1	0	0	1	1	2	0	0	0	0	0	1	0	0	0	0	2	0	0	1	2	0	2	0	0	0	1	1	1	0	1	1	2	0	2	1	0	0	0	0	0	0	0	0	1	0	2	0
110	1	0	1	1	0	0	0	0	1	0	0	1	1	0	0	0	0	1	1	1	2	2	1	1	1	1	0	1	1	1	0	0	0	0	0	2	2	1	1	1	0	0	0	0	0	1	1	1	0
111	0	1	0	0	0	0	2	0	1	0	1	0	1	1	0	0	1	1	0	0	2	1	0	2	0	0	0	2	0	1	1	0	1	1	0	1	0	0	0	0	1	0	2	0	0	0	0	2	0
112	1	1	0	0	0	0	1	0	1	0	1	0	0	0	0	0	0	2	0	0	2	1	0	2	0	0	0	2	1	1	1	2	1	2	1	2	2	0	1	1	1	1	1	0	1	1	0	1	1
113	1	2	0	0	0	0	1	0	1	0	0	0	1	0	1	0	1	1	0	0	1	0	1	1	0	0	0	1	1	1	0	2	2	2	1	2	0	0	0	0	2	0	0	1	0	1	0	0	2
114	0	1	0	1	0	0	2	0	1	0	0	0	0	0	0	0	1	0	1	1	2	1	2	0	1	1	0	2	0	1	1	1	2	0	0	1	2	0	1	0	1	1	1	0	1	0	0	0	1
115	1	1	0	0	0	0	0	0	2	0	0	0	1	0	1	0	0	1	1	1	2	0	0	2	0	0	0	1	1	1	0	0	2	1	1	2	0	0	1	1	1	0	0	0	0	0	0	2	0
116	1	0	0	0	0	0	1	0	2	0	0	0	2	1	1	0	1	0	0	0	2	0	0	2	0	0	0	1	2	0	0	0	1	1	0	2	2	0	1	1	0	0	2	0	0	0	0	2	0
117	0	1	1	1	0	0	1	0	1	0	0	1	2	0	1	0	2	2	2	2	0	0	0	2	0	1	0	2	1	1	1	2	2	0	0	0	2	0	2	2	0	0	1	0	0	0	0	0	2
118	1	0	0	0	1	1	2	0	2	0	0	0	0	0	0	0	2	2	0	0	1	0	2	0	0	0	0	2	0	1	0	1	2	1	0	2	0	0	1	0	1	1	0	0	0	1	0	1	1
119	0	2	0	2	0	0	2	0	0	0	1	1	1	1	0	0	1	2	0	0	1	1	1	1	1	1	0	1	2	0	1	0	1	2	0	2	1	0	1	1	1	0	0	0	1	0	0	0	2
120	1	0	0	0	1	1	0	0	1	0	1	1	1	0	0	0	0	2	0	0	1	1	0	2	0	0	0	2	1	2	0	0	1	1	0	1	1	0	0	0	0	0	0	1	0	1	0	2	0
121	0	1	0	0	0	0	0	0	2	0	0	0	0	0	0	0	0	0	1	1	2	0	2	0	0	0	0	1	1	1	0	0	0	0	0	1	2	1	0	0	1	1	1	0	1	0	0	0	2
122	1	1	0	0	1	1	0	0	2	0	0	1	1	0	0	1	2	1	1	1	2	0	0	2	0	0	0	2	0	2	0	1	1	1	0	1	1	0	1	1	1	0	0	0	0	1	0	2	0
123	0	2	0	0	0	0	2	1	1	1	1	1	1	0	0	1	2	2	2	2	1	0	0	2	0	1	0	2	1	2	0	0	2	0	0	1	1	0	1	1	1	0	1	0	1	1	0	1	1
124	1	1	0	0	0	0	2	0	1	0	1	0	1	0	2	0	1	1	0	0	1	0	0	2	0	0	0	2	0	2	0	1	1	2	0	1	1	0	2	2	0	0	1	0	1	0	0	2	0
125	1	0	0	1	0	0	1	0	1	0	0	0	0	0	0	0	1	2	1	1	1	0	1	1	0	0	0	1	0	1	0	1	2	0	0	1	1	0	1	1	1	1	0	0	0	0	0	1	1
126	0	2	0	0	0	0	2	0	0	0	1	1	1	0	1	0	1	1	0	0	1	1	0	2	0	0	0	1	1	1	0	1	2	2	0	2	1	0	0	0	2	1	0	0	1	1	0	0	2
127	1	2	0	0	0	0	1	0	0	0	0	0	0	0	0	0	2	0	0	0	2	1	1	1	1	1	0	2	0	2	0	0	0	2	1	2	0	0	0	0	2	0	1	0	1	0	0	1	1
128	1	1	0	1	0	0	2	1	1	0	0	1	1	0	0	1	1	0	0	0	2	1	1	1	0	0	0	2	0	1	2	1	2	0	0	2	2	0	1	1	1	0	1	1	2	1	0	1	1
129	1	0	0	0	1	1	0	0	2	0	0	0	0	0	0	0	1	0	0	0	2	1	0	2	0	0	0	2	0	2	1	0	1	1	0	2	2	0	1	1	1	0	1	0	1	0	0	2	0
130	1	0	0	1	0	0	1	1	2	0	0	0	1	0	1	0	1	2	0	1	1	0	0	2	0	0	0	1	1	1	1	0	1	2	0	2	0	0	0	0	2	1	0	0	0	1	0	0	2
131	0	1	0	1	1	1	2	0	1	0	0	0	0	0	0	0	0	2	0	1	1	1	0	2	0	0	0	1	1	1	0	1	2	1	0	1	1	0	0	0	2	0	2	0	1	0	0	1	1
132	1	0	0	0	0	0	1	0	1	0	1	0	1	0	1	0	1	0	1	1	2	1	0	2	0	0	1	2	1	1	0	1	1	2	1	2	0	0	0	1	1	0	0	0	0	0	0	1	1
133	0	2	0	0	0	0	1	0	2	0	0	0	0	0	0	0	2	2	1	1	1	0	0	2	0	0	0	1	1	1	0	1	1	0	0	0	1	0	0	0	1	2	2	0	1	0	0	0	2
134	1	1	0	0	0	0	1	0	1	0	1	0	2	0	2	0	1	0	0	0	2	1	0	2	0	0	0	2	1	1	2	0	2	1	0	0	1	1	0	0	0	0	1	0	1	0	0	2	0
135	1	0	0	1	0	0	1	1	2	0	0	1	2	0	2	0	1	1	1	0	2	1	0	2	0	0	0	2	0	1	2	0	0	2	0	2	1	0	0	0	0	0	2	0	1	0	0	1	1
136	0	2	0	0	0	0	2	0	1	0	0	0	0	0	0	0	1	1	1	1	1	0	0	2	0	0	0	1	1	1	0	0	1	2	1	2	2	0	1	1	1	0	0	0	0	2	0	1	1
137	0	2	0	0	0	0	1	1	2	0	0	0	0	0	0	0	1	0	1	1	2	1	0	2	0	0	0	2	0	1	1	0	2	1	1	1	1	1	0	0	1	0	1	0	0	1	0	2	1
138	1	1	0	1	0	0	1	0	1	0	1	0	0	0	0	0	1	2	0	0	0	1	2	0	1	1	0	2	0	1	0	0	2	2	2	2	1	1	0	0	1	0	0	0	1	1	0	1	1
139	0	1	0	0	0	0	2	0	0	0	0	0	1	0	1	0	2	1	1	1	2	0	0	2	0	0	0	1	2	0	1	1	2	0	0	1	1	0	1	1	0	0	0	0	0	1	0	2	0
140	1	2	0	0	0	0	1	0	1	0	0	1	1	0	0	1	1	1	1	1	1	1	0	2	0	0	0	2	0	2	0	0	0	0	0	2	0	0	0	0	2	0	0	1	1	1	0	2	0
141	1	1	0	0	0	0	0	0	2	0	0	0	1	0	1	0	1	1	1	1	2	1	1	1	1	2	0	1	1	1	1	1	2	0	0	1	1	1	0	0	1	1	1	0	1	0	0	0	2
142	1	1	0	0	0	0	2	1	1	0	0	0	0	0	0	0	1	1	0	0	1	0	1	1	0	0	0	2	1	1	2	1	1	2	1	2	2	0	1	1	0	0	1	0	1	0	0	0	2
143	0	1	0	0	1	1	1	0	2	0	0	0	0	0	0	0	0	1	1	1	2	0	1	1	0	0	0	1	2	1	0	2	2	2	1	2	1	0	1	1	1	1	1	0	1	1	0	1	1
144	0	0	0	1	1	1	2	1	2	0	0	0	0	0	0	0	1	1	1	1	1	1	0	2	0	0	0	1	2	1	0	1	2	1	0	1	1	0	0	0	1	1	1	0	1	0	0	1	1
145	0	1	0	1	1	1	2	0	1	0	1	1	1	0	1	0	2	0	0	1	2	0	0	2	0	0	0	2	0	2	1	0	0	2	1	2	2	1	1	1	0	0	1	0	1	0	0	1	2
146	0	1	0	0	1	1	2	0	1	0	1	0	2	1	1	0	1	1	1	0	2	0	0	2	0	0	0	2	1	1	1	0	2	1	0	2	0	0	0	0	2	0	0	0	0	1	0	2	0
147	0	0	0	0	1	1	2	0	1	0	1	1	1	0	1	0	2	1	1	0	2	0	1	1	0	0	0	2	0	2	0	0	0	0	0	1	1	0	0	0	1	1	1	0	1	0	0	1	1
148	0	1	0	0	0	0	2	1	1	0	1	0	0	0	0	0	0	1	0	0	1	0	0	2	0	0	0	0	2	0	0	1	1	2	1	2	2	1	0	0	0	1	1	0	0	1	0	1	2
149	1	1	0	1	0	0	0	0	2	0	0	0	1	0	1	0	1	1	2	2	1	0	0	2	0	0	0	2	2	1	1	0	1	0	0	1	2	0	1	1	0	1	0	0	0	1	0	0	1
150	1	0	0	0	2	2	0	0	2	0	0	0	1	0	1	0	0	2	2	1	1	0	1	1	0	0	0	1	1	1	0	1	1	0	0	1	1	0	0	0	2	0	0	0	0	1	0	2	0
151	0	1	0	0	0	0	0	0	2	0	0	0	0	0	0	0	2	1	1	1	1	0	0	2	0	0	0	1	2	0	1	1	1	2	0	1	1	1	0	0	0	0	0	0	0	0	0	1	1
152	0	1	0	1	0	0	1	0	1	0	0	0	0	0	0	0	1	0	1	1	2	1	1	1	0	0	0	2	1	1	2	0	2	1	0	1	0	0	1	1	1	1	1	0	1	0	0	0	2
153	0	1	0	1	0	0	2	0	1	0	1	1	2	1	1	0	0	1	0	0	0	1	0	2	0	0	0	2	2	1	1	1	2	1	0	2	1	0	1	1	1	0	0	1	0	1	0	2	1
154	1	0	0	1	1	1	1	0	1	0	1	0	0	0	0	0	2	2	2	2	1	1	2	0	1	1	0	2	0	2	2	1	1	1	0	2	2	0	1	1	1	0	0	0	0	2	0	0	2
155	1	1	0	0	1	1	1	0	2	0	0	0	0	0	0	0	1	0	0	0	2	0	0	2	0	1	0	1	2	0	0	1	1	2	2	2	0	0	0	0	1	0	0	1	0	0	0	2	1
156	0	0	0	0	1	1	0	0	1	0	1	0	1	0	1	0	1	1	0	0	1	0	0	2	0	0	0	2	1	1	0	0	1	1	0	2	2	0	1	1	1	0	0	0	0	0	0	1	1
157	0	1	0	0	0	0	1	0	1	0	0	0	1	0	1	0	2	2	2	2	0	0	0	2	0	0	0	1	2	0	0	1	2	1	1	1	2	0	2	2	0	0	0	0	0	2	0	1	1
158	1	0	0	2	1	1	2	0	1	0	0	0	2	0	2	0	0	1	0	1	1	0	0	2	0	0	0	2	0	1	1	0	1	2	0	2	1	0	0	0	2	0	0	1	0	0	0	1	1
159	1	2	0	0	0	0	1	0	1	0	1	1	2	0	1	0	2	0	0	0	2	0	0	2	0	1	1	2	0	1	0	0	1	0	0	1	1	0	2	2	0	0	0	0	0	0	0	0	2
160	1	1	1	0	0	1	1	0	1	0	0	0	1	0	1	0	1	0	0	0	2	1	1	1	0	0	0	2	1	1	0	1	2	0	0	0	1	0	0	0	1	0	1	1	2	0	0	1	1
161	0	1	0	0	0	0	1	0	1	0	0	1	1	0	0	1	1	0	0	0	2	0	1	1	0	0	0	1	0	0	1	0	1	0	0	1	1	0	1	0	1	0	0	1	0	0	0	1	1
162	1	0	0	0	1	1	0	0	1	0	1	0	0	0	0	0	1	1	0	0	2	1	0	2	0	0	0	2	1	0	1	1	2	1	1	2	1	1	0	0	1	0	0	0	0	1	0	1	1
163	1	1	1	1	0	0	1	0	1	0	1	0	0	0	0	0	1	1	0	0	1	0	0	2	0	0	0	2	0	2	1	1	2	1	0	1	2	1	1	1	1	1	0	0	0	1	0	1	1
164	1	1	1	0	0	1	1	1	2	0	0	1	2	0	2	0	0	0	1	1	2	0	0	2	0	0	1	2	0	1	0	2	1	1	0	1	2	0	1	1	1	0	0	1	0	0	0	0	2
165	1	1	0	0	0	0	1	0	1	0	0	0	1	0	1	0	0	2	1	1	1	0	0	2	0	0	0	2	1	2	0	0	0	1	0	1	2	0	2	1	0	0	0	0	1	1	0	1	1
166	1	1	0	0	0	0	1	2	2	0	0	0	0	0	0	0	0	1	2	1	1	0	0	2	0	0	0	2	1	1	0	1	1	1	0	2	0	0	1	1	0	0	2	0	1	0	0	1	1
167	1	1	0	0	0	0	1	0	1	0	1	1	1	0	0	0	1	2	0	1	1	0	0	2	0	0	0	2	1	1	1	0	2	1	0	1	2	0	2	1	0	0	0	0	0	1	0	2	0
168	0	0	0	0	1	1	2	1	1	0	1	0	1	0	0	0	1	2	1	0	1	0	0	2	0	1	0	2	0	2	1	1	1	0	0	0	1	1	0	0	1	0	0	0	0	2	0	1	1
169	1	1	0	0	0	0	0	0	1	0	0	0	1	0	1	0	2	0	0	0	2	1	0	2	0	0	0	2	0	2	0	1	2	0	0	0	2	1	1	1	0	1	0	0	0	0	0	1	1
170	1	0	1	0	1	1	1	0	2	0	0	1	1	0	2	0	1	0	1	1	2	0	0	2	0	0	0	2	0	2	1	2	2	1	0	1	1	0	2	2	0	1	1	0	0	1	0	2	0
171	1	0	0	2	1	1	0	0	2	0	0	0	1	1	0	0	1	1	0	0	2	0	0	2	0	0	0	2	1	2	0	0	0	2	2	2	2	0	2	2	1	0	2	0	1	0	0	2	0
172	1	1	0	1	0	0	0	0	2	0	0	0	0	0	0	0	0	0	1	1	1	0	0	2	0	0	0	1	0	1	0	0	2	1	0	2	2	1	0	0	0	0	1	0	0	0	0	0	2
173	1	2	0	0	0	0	2	0	1	0	1	0	0	0	0	0	2	1	1	1	2	1	0	2	0	1	0	2	0	2	0	0	2	0	0	1	2	0	2	2	1	0	0	0	0	1	0	2	0
174	0	1	0	0	0	1	2	0	1	0	0	0	0	0	0	0	2	1	1	1	1	1	0	2	0	0	0	2	0	1	1	1	1	1	0	1	0	0	1	1	1	0	0	0	0	0	0	0	2
175	0	1	1	1	0	0	2	0	1	0	1	1	2	0	1	0	1	0	0	0	2	0	0	2	0	0	0	1	1	1	0	0	2	2	2	2	2	1	1	1	1	0	0	0	0	2	0	1	1
176	0	1	1	1	0	0	2	1	1	0	0	0	0	0	0	0	1	2	2	1	0	1	1	1	1	1	0	1	1	1	0	0	1	2	0	2	1	1	0	0	2	0	0	0	0	0	0	1	1
177	0	1	0	0	0	0	0	0	2	0	0	0	0	0	0	0	1	1	1	1	0	1	1	1	1	1	0	2	0	2	1	0	2	2	2	2	2	0	1	1	0	0	0	0	0	0	0	0	2
178	1	2	0	0	0	0	1	1	2	0	0	0	0	0	0	0	2	1	1	1	1	0	0	2	0	0	0	2	0	0	0	1	2	2	1	2	2	0	2	2	1	0	0	0	1	0	0	0	1
179	0	1	0	0	1	1	2	0	1	0	0	1	1	0	1	0	2	1	1	1	2	0	0	2	0	0	0	1	0	1	1	1	1	0	0	1	1	1	0	0	0	2	1	0	1	0	0	0	1
180	1	1	0	0	1	1	1	0	1	0	0	1	1	0	0	1	2	1	1	1	2	0	0	2	0	0	0	2	0	1	1	1	1	1	0	1	2	0	1	1	1	0	1	1	1	1	0	0	2
181	0	1	0	0	1	1	1	2	2	0	0	0	0	0	0	0	2	2	2	2	0	0	0	2	0	0	0	2	1	2	1	1	1	1	0	2	0	0	0	0	2	1	0	0	1	0	0	2	1
182	0	2	0	0	0	0	2	0	0	0	1	0	1	0	1	0	0	0	1	1	2	0	0	2	0	0	0	2	0	2	0	0	1	2	0	2	2	0	2	1	0	0	0	0	0	0	0	1	1
183	0	1	0	0	0	0	1	0	1	0	0	0	1	0	1	0	2	2	2	2	0	0	0	2	0	0	0	1	0	1	1	0	0	2	1	2	1	0	1	1	1	0	1	0	0	1	0	1	0
184	0	1	0	0	0	0	1	0	1	0	1	1	1	0	1	0	0	1	2	1	2	1	0	2	0	0	0	1	0	1	0	1	1	1	1	2	2	0	2	1	0	0	1	0	1	0	0	0	2
185	1	0	0	0	0	0	0	0	2	0	0	1	1	0	1	0	2	0	0	0	2	0	0	2	0	0	0	1	0	1	0	0	0	2	1	2	2	0	2	2	0	0	0	0	0	1	0	2	2
186	1	1	0	0	0	0	1	0	2	0	0	0	0	0	0	0	0	2	1	1	2	0	0	2	0	0	0	1	1	1	0	0	2	2	2	2	1	0	1	1	1	2	2	0	1	1	0	2	1
187	1	1	0	0	0	1	2	0	0	0	2	0	0	0	0	0	0	2	0	0	1	0	0	2	0	0	0	1	1	1	0	0	1	1	1	1	0	0	0	0	1	1	1	0	0	0	0	1	0
188	0	2	0	0	0	0	1	0	2	0	0	0	0	0	0	0	1	1	0	0	1	0	0	2	0	0	0	1	1	1	1	0	2	1	0	2	2	1	0	0	1	0	0	0	0	0	0	2	2
189	0	1	1	1	0	0	1	0	1	0	1	0	0	0	0	0	0	1	1	1	2	0	0	2	0	0	0	0	2	0	0	0	2	2	0	1	1	0	0	0	1	1	1	0	1	0	0	1	1
190	1	1	0	0	0	0	1	1	2	0	0	0	0	0	0	0	1	1	0	1	1	0	1	1	0	0	0	1	0	1	1	0	2	0	0	2	2	0	2	1	0	0	0	0	0	0	0	1	1
191	0	1	0	1	1	1	1	0	1	0	1	1	1	0	0	1	1	0	0	0	2	1	0	2	0	0	0	2	0	1	1	0	1	1	0	1	2	0	1	1	1	0	0	0	0	0	0	2	0
192	0	2	0	1	0	0	2	0	0	0	0	0	0	0	0	0	1	0	0	0	2	0	0	2	0	0	0	2	1	1	0	1	1	1	1	1	0	0	1	1	1	0	0	0	0	0	0	1	1
193	1	1	0	0	1	1	1	0	2	0	0	0	0	0	0	0	1	2	2	2	1	1	1	1	1	1	0	1	0	1	0	0	1	0	0	1	1	0	1	1	0	0	0	1	0	1	0	2	0
194	0	2	0	0	0	0	0	0	2	0	0	0	1	0	1	0	1	1	1	1	2	0	0	2	0	0	0	2	0	2	0	2	2	0	0	1	2	1	0	1	1	1	0	0	0	1	0	0	2
195	1	1	0	0	0	0	2	1	1	0	0	1	2	0	1	0	1	0	1	1	2	1	0	2	0	0	0	2	0	2	2	0	1	2	1	2	2	0	0	0	1	0	0	1	0	0	0	0	2
196	1	2	0	0	1	1	1	1	2	0	0	2	2	0	1	0	1	2	1	1	1	1	2	0	1	1	0	2	1	2	0	0	1	1	0	1	2	0	2	1	0	0	0	1	1	2	0	2	0
197	1	1	0	0	0	0	0	0	2	0	0	0	0	0	0	0	1	1	2	2	1	1	2	0	1	1	0	1	0	1	0	1	1	2	1	2	1	0	0	0	2	1	1	0	0	1	0	1	1
198	0	1	0	0	0	0	2	1	2	0	0	0	0	0	0	0	2	0	0	0	2	0	0	2	0	1	0	2	0	2	1	0	1	1	0	1	1	1	0	0	1	0	0	0	0	1	0	2	1
199	1	1	0	1	0	0	1	0	1	0	1	0	0	0	0	0	1	0	0	0	2	1	1	1	0	1	0	2	1	1	2	1	1	0	0	1	1	0	1	1	1	0	1	0	1	0	0	1	1
200	0	1	0	0	0	0	2	1	1	0	0	0	0	0	0	0	2	2	1	1	2	2	1	1	1	1	2	2	1	0	1	1	1	0	0	1	2	1	1	1	1	1	0	0	0	1	0	2	0
201	1	1	0	1	0	0	1	0	1	0	1	0	0	0	0	0	2	0	0	0	1	1	0	2	0	0	0	1	1	1	0	0	2	1	0	1	1	0	0	0	2	0	0	0	0	1	0	2	0
202	1	2	0	1	0	0	0	0	2	0	0	0	1	0	1	0	0	0	0	1	2	0	0	2	0	0	0	1	0	1	0	1	1	1	0	1	2	0	2	2	0	1	0	0	0	1	0	1	0
203	0	1	0	1	1	1	2	1	1	0	1	0	0	0	0	0	1	0	0	0	2	1	0	2	0	0	0	1	2	0	0	1	2	2	1	2	2	1	1	1	0	1	1	0	1	0	0	0	2
204	1	1	0	0	0	0	0	0	2	0	0	0	1	0	1	0	2	1	1	0	2	0	0	2	0	0	0	1	2	0	0	1	2	0	0	1	0	0	0	0	2	0	0	1	0	1	0	1	1
205	0	2	0	1	0	0	1	0	1	0	1	0	1	0	1	0	1	0	0	0	2	1	0	2	0	0	0	2	0	2	0	2	1	1	0	2	2	0	2	2	0	1	1	1	1	2	0	1	1
206	1	0	0	0	0	0	0	0	2	0	0	1	2	0	2	0	1	1	1	1	1	1	1	1	1	1	0	2	1	1	1	0	2	1	0	2	0	0	0	0	1	0	1	0	1	1	0	2	0
207	1	2	0	0	0	0	2	0	1	0	1	0	1	0	1	0	1	2	1	1	1	0	0	2	0	1	0	2	0	2	0	1	0	2	0	2	1	0	0	0	0	0	0	0	0	1	0	2	0
208	1	0	0	0	0	0	0	0	2	0	1	0	1	0	0	0	2	0	0	0	2	1	1	1	0	1	0	2	1	1	0	1	1	1	0	1	2	1	0	0	0	1	1	1	1	2	0	1	0
209	1	0	0	0	0	0	2	1	2	0	0	0	0	0	0	0	2	1	1	1	2	0	0	2	0	0	0	2	1	2	0	0	1	2	0	2	0	0	1	1	1	0	1	0	1	0	0	1	1
210	0	2	0	1	0	0	0	0	2	0	0	0	2	0	2	0	0	1	2	1	1	0	0	2	0	0	0	1	0	1	0	1	1	2	2	2	0	0	0	0	1	0	0	2	0	1	0	2	0
211	1	0	1	0	0	0	2	0	0	0	0	0	0	0	0	0	1	0	0	0	1	0	0	2	0	0	0	2	1	2	0	2	2	0	0	1	2	0	1	0	1	0	0	0	0	0	0	2	1
212	1	2	0	0	0	0	2	0	0	0	1	1	1	0	2	0	2	1	1	1	1	0	0	2	0	0	0	1	0	1	1	0	1	2	0	2	1	0	0	0	1	0	1	0	1	0	0	2	1
213	1	1	0	1	1	1	1	1	2	0	0	1	1	0	0	1	1	1	1	1	0	0	0	2	0	0	0	2	2	2	0	0	1	2	0	2	2	0	1	1	1	0	1	0	0	0	0	1	1
214	1	1	0	1	0	0	0	0	2	0	0	1	1	0	0	0	1	1	1	1	2	0	0	2	0	0	0	2	0	2	0	0	1	1	0	1	1	0	1	1	1	0	1	0	1	0	0	0	2
215	1	1	0	0	0	0	0	0	2	0	0	0	1	0	1	0	1	1	2	2	1	0	1	1	0	0	1	2	1	0	0	1	1	0	0	0	1	0	0	0	2	0	0	0	0	1	0	0	2
216	0	1	0	1	0	0	2	1	1	0	1	0	0	0	0	0	1	2	1	1	1	0	0	2	0	0	0	2	0	2	1	0	2	1	1	1	1	0	0	0	1	0	0	0	0	1	0	2	1
217	0	0	0	0	0	0	2	0	0	0	1	0	1	0	1	0	1	1	1	1	1	0	0	2	0	0	1	2	1	2	0	1	0	1	0	2	2	0	2	2	0	0	0	0	1	0	0	1	1
218	0	2	0	0	0	0	1	0	1	0	1	0	0	0	0	0	1	0	0	1	2	0	0	2	0	0	0	2	1	1	1	0	1	2	0	0	1	0	0	0	1	1	1	0	1	0	0	1	1
219	0	0	1	0	0	0	2	1	1	0	0	0	0	0	0	0	2	1	1	1	2	1	1	1	1	1	0	1	1	1	0	1	1	0	0	1	0	0	0	0	2	0	0	0	0	1	0	2	1
220	0	1	0	1	0	0	1	0	1	0	1	0	1	0	1	0	1	0	0	0	1	1	0	2	0	0	0	1	1	0	0	0	0	1	0	0	2	0	1	1	1	0	0	0	0	1	1	1	0
221	1	1	0	0	0	0	1	0	1	0	0	0	1	0	1	0	1	1	1	1	1	0	1	1	0	0	0	2	2	0	0	0	0	1	1	2	2	0	2	2	0	0	0	0	0	2	0	2	1
222	1	1	1	1	0	0	0	0	2	0	0	1	1	0	0	1	0	2	1	1	2	1	0	2	0	0	0	2	1	1	1	0	1	1	0	2	2	0	1	1	0	0	1	0	1	0	0	2	0
223	1	1	0	0	0	0	0	0	2	0	0	1	1	0	0	1	1	0	1	1	2	0	0	2	0	1	0	1	1	1	0	1	2	1	0	1	2	0	0	0	2	0	0	0	0	1	0	0	1
224	1	2	0	1	0	0	1	1	1	1	0	0	1	0	1	0	1	2	0	0	0	0	0	2	0	0	1	2	0	1	0	0	2	1	1	1	2	1	1	0	0	1	1	0	2	2	0	2	0
225	1	2	0	0	0	0	0	0	2	0	0	0	0	0	0	0	1	0	1	1	2	1	0	2	0	0	0	2	0	1	0	1	1	2	0	1	1	0	1	1	1	0	0	0	0	1	0	0	1
226	1	2	0	0	0	0	1	1	2	0	0	0	0	0	0	0	1	2	1	1	1	1	1	1	1	2	0	2	0	1	0	0	1	1	0	1	1	0	1	1	1	0	0	0	0	0	0	2	1
227	0	1	0	0	0	0	1	1	2	0	0	0	1	0	1	0	0	1	2	1	1	0	0	2	0	1	0	1	1	1	0	0	0	1	1	2	1	0	0	0	2	0	1	1	0	1	0	2	0
228	1	1	0	0	1	1	0	0	2	0	0	1	2	0	2	0	2	0	0	0	2	0	1	1	0	0	0	1	1	1	1	1	2	0	0	1	1	0	1	1	1	0	1	0	0	1	0	2	1
229	0	1	0	0	0	0	0	0	2	0	0	0	0	0	0	1	2	1	1	1	2	1	0	2	0	0	0	2	0	2	1	0	0	2	1	2	1	1	0	0	1	1	1	0	1	0	0	2	1
230	0	0	0	1	1	1	1	0	2	0	0	0	0	0	0	0	1	2	1	1	1	0	0	2	0	0	0	2	0	2	0	1	1	2	0	2	1	0	1	1	1	0	0	0	0	1	0	0	2
231	1	1	0	0	0	0	0	0	1	0	1	1	1	0	0	1	1	1	1	1	1	0	0	2	0	0	0	2	0	1	0	1	0	2	0	2	2	0	0	0	1	0	0	0	1	1	0	1	1
232	0	1	0	0	0	0	1	1	2	0	0	1	1	0	0	1	1	0	1	2	1	0	0	2	0	0	0	1	0	2	1	0	2	2	1	2	2	0	1	1	1	0	0	0	0	1	0	1	1
233	1	2	0	1	0	0	2	1	1	0	0	1	2	0	2	0	2	1	1	1	2	0	0	2	0	0	1	2	0	1	1	1	1	1	0	1	1	0	0	0	0	1	1	0	1	1	0	2	0
234	1	2	0	0	0	0	1	0	1	0	0	0	1	0	1	0	2	1	0	0	2	0	0	2	0	2	0	2	2	2	0	2	1	1	0	2	1	0	0	0	2	0	2	0	0	0	0	1	1
235	0	0	0	1	0	0	1	0	1	0	0	1	2	0	2	0	1	0	0	0	2	0	0	2	0	0	0	0	1	0	0	2	2	0	0	1	1	0	0	0	2	1	1	0	1	0	0	1	1
236	0	1	0	1	0	0	0	0	2	0	0	1	1	0	1	0	0	0	1	1	2	1	1	1	1	1	0	2	0	2	2	0	1	0	0	0	1	0	1	1	1	0	0	1	0	0	0	1	1
237	1	1	0	0	0	0	0	0	2	0	0	0	0	0	0	0	2	1	1	1	1	1	0	2	0	0	0	0	1	0	0	0	1	0	0	1	1	0	1	1	1	0	0	1	0	1	0	0	1
238	0	2	0	0	0	0	2	0	1	0	1	1	2	1	1	0	0	1	1	2	1	1	0	2	0	0	0	1	0	1	0	2	2	1	0	2	2	2	0	0	0	0	0	0	0	0	0	1	1
239	1	2	0	0	1	1	2	1	1	0	1	0	0	0	0	0	1	0	0	1	2	0	0	2	0	0	0	2	0	1	1	0	0	0	0	1	1	0	0	0	2	1	1	0	1	1	0	0	1
240	1	2	0	1	0	0	1	1	2	0	0	1	2	0	1	1	1	2	0	1	1	0	0	2	0	0	0	1	1	1	1	1	2	1	0	1	0	0	0	0	2	0	0	0	1	0	0	2	1
241	1	2	0	0	0	0	1	1	2	0	0	1	1	0	0	1	1	0	1	1	2	0	0	2	0	2	0	2	1	1	1	2	1	2	1	2	1	0	2	2	0	1	1	0	1	1	0	0	2
242	1	1	0	0	0	0	1	0	1	0	0	1	1	0	1	0	2	1	1	1	2	0	2	0	0	1	0	1	2	1	0	1	1	0	0	0	1	0	1	1	1	0	1	0	1	0	0	1	1
243	0	2	0	0	0	0	1	0	1	0	1	0	1	0	1	0	1	0	1	0	1	1	0	2	0	0	0	2	0	2	1	0	0	2	0	1	2	0	2	2	0	0	0	0	0	0	0	0	2
244	1	1	0	1	0	0	2	1	1	1	1	0	1	0	0	0	1	1	1	1	0	0	1	1	0	0	0	0	2	0	0	1	2	1	1	2	2	0	0	0	1	1	1	0	0	0	0	1	0
245	0	2	0	0	0	0	2	1	1	0	0	0	0	0	0	1	1	0	0	0	2	0	1	1	0	1	0	2	0	2	0	1	2	2	1	2	1	0	0	0	2	0	0	1	0	1	0	0	2
246	0	1	0	0	1	1	0	0	1	0	1	0	0	0	0	0	1	2	1	1	1	0	0	2	0	0	0	1	1	1	0	0	2	1	1	1	0	0	1	1	1	0	1	0	0	1	0	2	1
247	1	1	0	0	1	1	2	0	1	0	0	1	2	0	1	1	0	1	0	1	1	1	0	2	0	0	0	2	1	2	0	0	0	2	1	2	2	0	2	2	0	0	0	0	0	1	0	1	1
248	0	2	0	1	0	0	1	0	1	1	1	1	1	0	0	1	1	1	1	1	1	0	0	2	0	1	0	1	1	1	1	0	0	1	0	0	1	0	1	1	1	1	1	0	1	1	0	2	2
249	1	1	0	0	0	0	2	0	1	0	1	0	0	0	0	0	1	0	1	2	1	0	0	2	0	1	0	1	2	0	1	0	2	0	0	1	1	0	0	0	2	0	0	0	0	1	0	1	0
250	1	2	0	0	0	0	2	0	0	0	2	0	0	0	0	0	2	0	0	0	1	0	0	2	0	0	0	2	0	1	1	0	1	1	0	2	1	0	1	1	1	0	1	1	1	0	0	2	0
251	0	1	0	0	0	0	1	0	1	1	1	0	1	0	1	0	1	1	2	2	1	1	1	1	1	1	0	2	1	1	1	0	1	0	0	1	2	1	1	0	0	0	0	0	0	0	0	2	0
252	1	1	0	0	0	0	0	0	2	0	0	0	0	0	0	0	2	0	0	0	2	1	1	1	1	1	0	1	0	0	1	0	1	2	0	0	0	0	0	0	2	0	0	1	0	0	0	2	0
253	1	0	1	0	0	0	1	0	1	1	1	0	0	0	0	0	1	2	1	1	1	0	0	2	0	1	0	1	1	1	0	1	1	0	0	0	2	1	0	0	1	0	0	0	0	1	0	0	1
254	0	1	0	1	0	0	0	0	2	0	0	1	1	0	1	0	0	1	0	0	0	2	1	1	1	1	0	2	1	1	0	1	0	2	0	2	2	0	0	0	1	1	0	0	0	0	0	1	1
255	1	2	1	2	0	0	1	1	2	0	0	0	0	0	0	0	1	0	0	0	2	0	0	2	0	0	0	2	1	1	1	2	2	0	0	1	2	0	2	2	0	0	1	1	2	1	0	0	2
256	1	0	0	0	0	0	2	1	1	0	0	1	2	0	2	0	1	0	0	0	2	0	0	2	0	1	0	2	0	2	0	0	1	0	0	1	1	0	1	1	1	2	2	0	1	1	0	2	0
257	0	2	0	0	0	0	1	0	2	0	0	0	0	0	0	0	1	1	1	1	1	1	0	2	0	0	0	2	0	2	1	0	1	1	0	2	1	0	1	1	1	0	2	0	1	0	0	1	1
258	1	2	0	0	0	0	0	0	2	0	1	0	1	0	0	0	2	0	0	0	2	0	0	2	0	0	0	1	0	1	0	1	2	0	0	0	2	1	1	1	0	0	1	0	1	0	0	2	0
259	1	1	0	0	0	0	2	1	1	0	0	0	1	0	1	0	1	1	1	1	1	1	0	2	0	0	0	1	0	0	1	1	1	0	0	1	1	0	0	0	2	1	1	0	1	1	0	1	0
260	0	0	0	0	1	1	1	0	2	0	0	2	2	0	2	0	1	1	0	0	1	0	1	1	0	0	0	1	1	1	0	0	2	1	0	1	1	0	1	1	1	1	2	0	0	1	0	2	1
261	1	1	0	0	1	1	1	0	2	0	0	1	2	0	1	1	1	0	0	0	2	0	0	2	0	0	0	1	1	1	1	2	1	1	0	1	1	1	0	0	0	1	1	0	0	0	0	2	0
262	1	2	0	0	0	0	2	0	2	0	0	0	0	0	0	0	2	0	0	0	2	0	1	1	0	0	0	1	1	1	1	0	1	0	0	1	1	0	0	0	2	0	0	0	1	1	0	2	1
263	1	0	0	1	1	1	2	0	1	0	1	1	0	0	0	0	2	0	1	1	2	0	0	2	0	1	0	1	1	1	1	0	2	1	0	1	1	1	0	0	1	0	0	1	1	1	0	1	1
264	1	0	0	0	1	1	1	0	1	0	1	0	0	0	0	0	0	2	1	1	1	0	0	2	0	0	0	2	0	1	1	0	0	2	0	2	2	0	2	2	0	0	0	2	0	1	0	1	1
265	1	0	0	1	0	0	1	0	1	0	0	1	1	0	1	0	2	2	2	1	1	2	0	2	0	0	0	1	1	1	0	0	1	1	0	2	0	0	1	0	1	0	0	1	0	1	0	2	0
266	1	1	0	0	1	1	2	0	0	0	0	0	2	0	2	0	1	1	1	1	1	2	1	1	1	1	0	0	2	0	0	0	1	1	0	2	1	0	0	0	1	0	0	1	0	1	0	0	2
267	1	2	1	2	0	0	0	0	2	0	0	0	2	0	2	0	0	2	1	1	1	0	0	2	0	0	0	2	0	2	2	1	1	1	1	1	2	1	1	1	0	0	2	0	1	0	0	1	1
268	1	1	0	0	0	0	0	0	2	0	0	0	1	0	1	0	2	0	0	0	2	0	1	1	1	2	0	2	0	2	1	1	2	2	1	2	0	1	0	0	1	0	1	0	0	0	0	0	2
269	1	2	1	0	0	1	2	0	1	0	1	1	1	0	0	1	1	0	0	0	2	1	0	2	0	0	0	2	0	2	0	0	2	1	1	2	1	1	0	0	1	0	2	0	0	0	0	0	1
270	1	1	0	0	0	0	2	1	1	0	0	0	1	0	1	0	2	0	0	0	2	0	0	2	0	0	0	2	1	1	1	0	1	1	1	1	2	0	2	2	0	2	2	0	1	1	0	1	1
271	1	1	0	0	1	1	0	0	2	0	0	1	2	0	2	0	2	2	1	0	2	0	0	2	0	0	0	1	1	2	0	2	1	0	0	0	1	0	1	1	1	0	0	1	0	1	0	2	0
272	0	1	0	1	0	0	1	0	1	0	0	0	0	0	0	0	0	2	2	1	0	0	1	1	0	0	1	2	0	1	1	1	1	1	0	1	2	0	0	0	1	0	0	0	0	0	0	2	0
273	0	1	1	0	0	0	2	1	1	0	1	0	1	0	1	0	1	0	1	1	2	0	0	2	0	0	0	2	0	2	1	0	0	1	1	2	2	0	1	1	1	1	1	0	1	1	0	1	1
274	1	2	0	1	0	0	1	0	1	0	0	0	1	0	1	0	1	0	0	0	2	0	0	2	0	0	0	2	0	2	1	0	0	0	0	2	1	0	0	0	2	0	1	0	1	1	0	1	1
275	1	1	0	1	0	0	1	0	1	0	1	0	0	0	0	0	2	0	0	1	2	0	0	2	0	0	0	1	2	0	1	1	2	1	0	1	0	0	0	0	2	1	1	0	0	1	0	2	2
276	0	2	0	0	0	0	1	1	2	0	0	0	2	0	2	0	0	0	0	0	2	0	0	2	0	0	0	1	2	0	1	0	1	1	0	2	2	1	1	1	0	1	0	0	0	0	0	1	1
277	0	0	0	0	1	1	1	1	2	0	0	0	0	0	0	0	0	2	0	0	1	0	1	1	0	0	0	2	0	2	0	0	2	0	0	1	1	0	1	0	1	0	1	0	1	0	0	1	1
278	1	1	0	0	0	0	0	0	2	0	0	0	0	0	0	0	1	1	1	1	2	0	0	2	0	0	0	2	1	1	0	0	0	1	0	0	1	0	0	0	2	0	1	0	1	0	0	2	1
279	1	0	0	0	0	0	1	0	1	0	0	0	1	0	1	0	1	0	0	0	2	0	0	2	0	0	0	1	2	0	0	0	1	2	1	2	0	0	0	0	2	0	1	0	0	0	0	1	1
280	1	0	1	0	1	1	2	0	1	0	1	0	0	0	0	0	1	2	1	1	1	1	0	2	0	0	0	1	2	0	1	0	2	1	0	1	1	0	0	0	1	1	0	0	0	0	0	1	2
281	0	0	0	0	1	1	1	1	2	0	0	1	1	0	0	1	2	0	0	0	2	1	0	2	0	0	0	2	1	1	1	0	1	1	0	2	2	0	2	2	1	0	1	0	1	0	0	2	0
282	0	2	0	0	0	0	0	0	2	0	0	1	0	0	0	0	2	1	0	1	2	0	0	2	0	0	0	2	1	1	1	0	0	1	0	1	2	1	1	1	0	1	1	0	1	2	0	2	0
283	1	0	0	1	0	0	1	0	1	0	1	1	1	0	0	1	1	2	1	1	2	0	0	2	0	0	0	2	1	2	0	2	2	0	0	1	1	0	1	1	1	1	0	0	1	2	0	2	0
284	1	1	0	0	0	0	0	0	2	0	0	1	1	0	1	0	0	1	1	0	1	0	0	2	0	1	0	2	1	1	2	0	0	2	0	2	2	0	1	1	1	0	0	0	0	1	0	2	0
285	1	1	0	0	1	1	1	1	2	0	0	1	2	1	1	0	0	1	0	0	0	1	0	2	0	0	1	2	1	0	0	1	1	1	0	2	2	0	2	2	0	0	0	1	0	0	0	2	0
286	1	0	0	1	0	0	1	0	1	0	0	1	1	0	0	0	0	0	0	0	2	1	1	1	1	0	0	2	0	2	1	2	2	1	0	1	1	0	0	0	2	1	1	0	1	1	0	1	2
287	1	2	0	1	0	0	1	2	2	0	0	1	1	0	0	0	2	1	0	0	2	0	0	2	0	0	0	1	1	1	0	0	1	1	0	1	2	1	1	1	0	0	0	1	1	1	0	1	1
288	1	2	0	0	0	0	2	0	0	0	0	1	1	0	1	0	1	1	1	1	1	2	1	1	1	1	0	2	0	1	0	0	2	2	0	2	0	0	0	0	2	1	1	0	1	1	0	2	0
289	1	1	0	1	0	0	2	1	1	0	0	0	0	0	0	0	1	0	0	0	2	1	0	2	0	0	0	2	1	2	0	0	1	1	0	1	1	0	0	0	0	1	2	0	1	0	0	2	0
290	1	1	0	0	0	0	2	0	0	0	0	0	1	0	1	0	1	1	1	1	1	0	2	0	0	0	0	2	1	2	0	1	1	1	1	1	1	0	0	0	2	0	2	0	0	0	0	2	0
291	0	2	0	0	0	0	1	0	1	0	0	1	1	0	0	1	0	1	2	1	1	0	0	2	0	1	0	2	0	2	0	0	2	1	0	2	2	2	0	0	0	0	1	0	0	0	1	1	0
292	1	1	0	0	0	0	1	1	2	0	0	0	0	0	0	0	1	0	0	0	2	0	0	2	0	0	0	1	1	1	1	1	0	2	0	2	1	0	1	1	1	0	0	1	0	1	0	2	0
293	0	1	0	0	0	0	0	0	2	0	0	0	0	0	0	0	0	2	2	1	1	0	0	2	0	0	0	2	0	2	0	0	2	1	1	1	0	0	1	1	1	0	0	0	1	1	0	2	1
294	0	1	0	0	1	1	0	0	2	0	0	0	0	0	0	0	2	1	1	1	1	0	0	2	0	0	0	1	0	1	0	1	2	0	0	0	1	0	1	1	0	0	0	0	0	1	0	2	1
295	0	0	0	0	1	1	0	0	1	0	1	0	0	0	0	0	2	0	0	1	2	1	0	2	0	0	0	2	2	0	0	0	1	2	0	2	1	0	0	0	2	1	1	0	0	0	0	1	2
296	1	1	0	1	0	0	1	0	2	0	0	0	0	0	0	0	1	1	0	1	1	0	1	1	1	1	0	1	1	1	0	2	2	0	0	0	2	0	2	2	0	1	1	0	1	0	0	2	1
297	0	1	0	0	1	1	2	0	1	0	0	1	1	0	0	0	1	1	1	1	2	0	0	2	0	0	0	2	1	1	1	2	2	2	1	2	2	0	0	0	1	0	0	0	0	1	0	0	2
298	1	2	0	1	0	0	1	1	2	0	0	0	1	0	1	0	1	2	1	1	1	1	0	2	0	1	0	2	0	2	1	0	0	2	0	2	2	1	1	1	0	0	0	1	0	0	0	1	1
299	1	2	0	0	0	0	1	0	1	0	1	0	0	0	0	0	1	0	0	0	2	0	0	2	0	0	0	2	1	1	1	1	2	0	0	2	2	0	1	1	0	0	1	1	0	1	0	0	2
300	1	2	0	0	0	0	1	1	2	0	0	0	0	0	0	0	1	2	1	1	1	0	0	2	0	0	0	2	0	2	0	2	2	0	0	0	0	0	0	0	2	0	0	0	0	1	0	2	0
301	1	0	0	1	0	0	0	0	2	0	0	0	1	0	1	0	1	0	0	0	2	0	0	2	0	1	0	2	0	1	1	0	0	2	1	2	1	0	1	1	1	1	1	0	1	0	0	1	0
302	1	2	1	1	0	0	1	1	2	0	0	0	1	0	0	0	2	1	1	0	2	1	0	2	0	0	0	1	1	0	0	1	1	1	0	1	1	0	0	0	0	1	1	0	0	0	0	2	1
303	0	1	0	1	0	0	1	0	2	0	0	0	0	0	0	0	0	1	0	0	0	1	0	2	0	1	1	2	0	1	0	1	2	2	0	2	2	0	2	1	0	0	0	0	0	0	0	1	1
304	1	1	0	0	1	1	2	0	0	1	1	0	1	0	0	0	2	1	1	1	1	1	1	1	0	1	0	2	1	1	2	0	1	2	0	0	1	0	0	0	2	1	2	0	0	1	0	0	2
305	0	2	0	0	0	0	1	0	2	0	0	1	1	0	1	0	0	2	0	0	1	0	0	2	0	0	0	2	1	2	0	0	2	2	2	2	1	0	0	0	1	0	0	0	0	1	0	1	1
306	0	0	0	0	2	2	1	0	1	0	1	1	1	0	1	0	0	1	1	1	0	1	0	2	0	0	1	2	1	2	0	1	0	1	0	2	1	0	0	0	2	0	0	0	0	0	0	2	0
307	1	2	1	0	0	1	0	0	2	0	0	0	0	0	0	0	1	2	1	1	1	1	0	2	0	0	0	0	2	0	0	1	2	0	0	2	1	1	0	0	0	1	1	0	1	2	0	2	0
308	1	1	0	0	1	1	1	0	1	0	1	0	1	0	1	0	2	2	0	0	1	0	0	2	0	0	0	2	1	1	1	0	2	1	0	1	1	0	1	1	1	1	2	0	0	1	0	2	0
309	1	2	0	0	0	0	2	0	0	0	2	0	1	0	0	0	2	1	1	1	2	1	1	1	0	0	0	2	0	2	1	0	1	1	1	1	1	0	0	0	1	1	0	0	0	0	0	2	0
310	0	1	0	1	0	0	2	0	0	0	0	0	0	0	0	0	0	1	1	1	2	1	0	2	0	0	0	2	0	2	2	1	1	2	0	2	2	0	2	2	0	2	2	0	1	0	0	2	0
311	1	0	0	0	1	1	1	0	1	0	0	0	0	0	0	0	1	1	1	1	2	0	2	0	0	0	0	2	0	2	0	1	2	1	0	1	0	0	0	1	1	0	0	1	0	1	1	1	1
312	0	1	1	1	0	0	2	0	0	0	0	0	1	0	1	0	0	0	1	1	2	1	0	2	0	0	0	1	1	2	0	1	1	1	0	1	2	0	1	0	2	0	0	0	0	0	0	2	0
313	1	2	0	0	0	0	0	0	2	0	0	1	1	0	0	1	1	0	0	1	2	1	1	2	0	0	0	2	1	1	2	1	1	1	0	2	2	0	1	1	1	0	0	0	0	1	0	1	1
314	1	0	0	0	1	1	1	0	1	0	1	0	0	0	0	0	2	1	1	1	2	0	1	1	0	0	0	2	1	0	1	1	2	1	0	1	2	0	0	0	2	1	1	0	1	2	0	1	1
315	0	1	0	0	0	0	2	0	2	0	0	0	1	1	0	0	1	0	0	0	2	0	0	2	0	0	0	0	2	0	0	1	1	2	2	2	2	0	1	1	1	0	1	0	0	1	0	2	1
316	0	2	0	0	0	0	2	0	1	0	0	0	1	0	1	0	0	1	1	1	2	1	0	2	0	0	0	1	0	1	0	1	0	2	0	2	2	0	2	2	0	0	0	0	0	0	0	1	0
317	0	1	0	0	0	1	1	0	1	0	1	0	1	0	1	0	1	1	1	1	1	0	2	0	0	1	1	2	0	1	0	1	1	1	0	1	2	2	0	0	0	0	0	1	0	0	0	1	1
318	1	1	0	0	1	1	0	0	2	0	0	0	0	0	0	0	0	0	1	1	2	1	1	1	1	1	0	2	1	1	1	1	1	1	0	1	1	0	0	0	0	0	1	0	0	0	0	0	1
319	0	2	0	1	0	0	1	1	1	1	0	0	0	0	0	0	2	0	0	0	1	1	0	2	0	0	0	2	0	1	1	0	1	2	1	2	0	0	0	0	2	0	1	0	0	0	0	2	0
320	1	1	0	0	0	0	2	0	1	0	1	1	1	0	0	1	1	1	1	0	2	1	2	0	1	1	0	1	1	1	0	0	1	0	0	1	2	1	0	0	1	0	0	0	1	1	0	2	1
321	1	2	0	1	0	0	1	1	2	0	1	0	1	0	0	0	2	1	1	0	2	0	1	1	0	0	0	2	0	2	0	2	2	1	1	2	0	0	1	1	0	0	0	0	0	0	0	1	1
322	0	1	0	0	0	0	0	0	2	0	0	1	1	0	0	0	0	2	1	1	2	1	1	1	1	1	0	1	2	0	0	0	1	1	0	1	2	0	2	2	0	0	2	0	0	0	0	2	0
323	1	1	0	1	0	0	2	1	2	0	0	0	2	0	2	0	0	0	0	0	2	0	0	2	0	0	0	2	1	1	2	1	1	1	0	1	1	0	0	0	2	1	1	0	1	0	0	1	2
324	1	2	0	0	0	0	1	1	2	0	0	1	1	1	0	0	1	1	1	1	0	1	0	2	0	1	0	2	1	1	2	1	2	1	0	2	0	0	0	0	1	0	0	0	0	1	0	2	0
325	1	1	1	0	0	1	2	0	1	0	1	1	1	0	1	0	1	1	2	2	1	1	1	1	0	0	0	2	0	2	0	1	1	2	0	2	1	0	0	0	1	1	1	0	1	0	1	2	0
326	1	1	0	0	0	0	1	1	2	0	0	1	2	0	2	0	1	0	0	0	2	0	0	2	0	0	0	2	0	2	1	1	0	1	0	1	2	0	1	1	0	0	0	0	0	1	0	1	1
327	1	1	0	1	0	0	1	0	2	0	0	0	0	0	0	0	2	2	1	0	2	0	0	2	0	0	0	1	1	0	0	0	0	1	0	1	2	0	2	1	0	0	1	1	2	0	0	1	1
328	1	0	0	0	2	2	1	0	1	0	1	1	2	0	2	0	2	1	1	1	2	0	1	1	0	0	0	1	0	1	1	1	1	1	0	1	0	0	0	0	2	0	0	0	1	1	0	2	0
329	1	0	0	0	1	1	2	1	1	0	0	0	0	0	0	0	1	2	1	1	2	0	1	1	0	0	0	2	0	1	0	0	1	0	0	0	2	1	1	0	0	0	0	1	0	1	0	1	1
330	1	1	0	1	0	0	2	0	0	0	0	0	0	0	0	0	0	0	0	0	2	1	0	2	0	0	0	1	1	2	0	0	0	2	0	2	2	0	1	1	0	0	0	1	0	1	0	2	1
331	1	0	0	2	1	1	1	0	2	0	0	2	2	0	1	0	0	0	0	0	2	2	1	1	1	1	0	2	0	1	1	1	1	1	0	1	0	0	1	1	1	0	0	1	0	0	0	0	1
332	1	1	0	0	1	1	1	0	1	0	1	0	0	0	0	0	1	0	0	0	1	0	0	2	0	1	0	2	1	0	0	1	2	1	0	2	1	0	1	1	1	0	0	2	0	1	0	2	1
333	1	2	0	2	0	0	0	0	2	0	0	1	1	0	1	0	1	1	0	0	1	1	0	2	0	0	0	2	1	1	2	1	2	0	0	1	0	0	0	0	1	0	1	0	1	1	0	1	1
334	1	2	1	2	0	0	0	0	2	0	0	2	2	0	1	0	2	1	1	1	1	2	1	1	1	1	0	1	1	1	0	0	2	1	0	2	2	0	2	2	0	0	0	0	0	1	0	1	1
335	0	1	0	2	0	0	2	0	1	0	1	0	1	0	2	0	1	1	1	1	2	1	1	1	1	1	0	2	0	1	1	0	1	1	0	2	1	0	0	0	0	0	1	0	0	1	0	2	1
336	1	1	0	0	0	0	0	0	1	0	1	0	0	0	0	0	1	1	1	1	1	0	0	2	0	0	0	2	0	1	1	1	1	1	0	2	2	0	1	1	1	0	2	0	1	0	0	2	0
337	0	1	0	0	1	1	2	1	1	0	0	0	0	0	0	0	1	1	0	0	1	0	0	2	0	0	0	2	1	1	2	0	1	0	0	1	1	0	2	2	0	1	1	0	1	0	0	2	0
338	1	2	0	1	0	0	1	1	2	0	0	1	0	0	0	0	1	0	0	0	2	1	0	2	0	0	0	2	0	2	2	0	1	1	1	1	2	1	1	1	1	2	2	0	1	1	0	2	1
339	0	1	0	0	0	0	0	0	2	0	0	0	0	0	0	0	0	2	1	1	2	1	1	1	1	2	0	2	1	0	0	0	2	1	0	1	1	0	1	1	1	0	2	0	0	1	0	1	2
340	1	1	0	0	1	1	1	0	0	0	0	1	1	0	0	1	1	2	2	2	1	0	0	2	0	1	0	1	1	1	0	0	0	2	1	2	2	0	2	1	0	0	1	0	0	0	0	1	1
341	1	1	0	1	0	0	1	0	2	0	0	0	1	1	0	0	1	0	0	0	2	1	1	1	1	1	0	1	2	0	0	2	2	0	0	1	1	0	0	0	2	0	0	0	0	1	0	1	2
342	1	0	0	0	0	0	1	0	1	0	0	2	2	0	1	1	1	1	1	1	2	0	0	2	0	0	0	2	2	1	1	1	2	1	0	1	0	0	0	0	2	0	0	0	0	2	0	2	2
343	1	2	0	1	0	0	1	0	1	0	1	0	0	0	0	0	1	0	0	0	2	1	1	1	1	1	0	1	0	1	0	0	2	1	0	1	1	0	0	0	1	0	0	0	0	0	0	2	0
344	0	1	0	1	0	0	1	0	2	1	0	0	0	0	0	0	1	0	1	1	2	0	0	2	0	1	0	1	0	1	0	0	1	2	0	2	1	0	0	0	2	1	0	0	0	1	0	1	1
345	1	0	0	0	0	0	0	0	1	0	0	1	1	0	1	0	0	1	1	2	1	0	0	2	0	0	0	2	0	2	0	0	2	2	2	2	1	0	0	0	0	0	1	0	0	2	0	0	2
346	1	2	0	0	0	0	1	0	2	0	0	0	0	0	0	0	1	2	1	1	1	1	0	2	0	1	0	2	0	2	2	0	1	2	1	2	1	0	2	2	0	0	1	0	1	0	0	1	1
347	0	1	0	0	0	0	1	0	2	0	0	0	0	0	0	0	2	0	0	0	1	1	0	2	0	0	0	2	1	0	1	1	0	1	0	1	1	0	1	1	1	1	1	0	2	2	0	0	2
348	1	1	0	0	0	0	1	0	1	0	1	0	1	0	1	0	1	0	2	1	2	1	0	2	0	0	0	2	1	2	0	0	0	2	0	2	0	0	0	0	2	0	1	0	0	0	0	1	1
349	0	0	0	1	0	0	1	0	2	0	0	1	2	0	2	0	1	2	1	0	0	0	1	1	0	0	0	1	2	1	0	0	0	2	0	2	0	0	0	0	2	0	1	0	1	0	0	2	0
350	0	1	0	1	0	0	0	0	2	0	0	0	1	0	1	0	1	1	1	1	1	1	1	1	1	0	0	2	2	1	1	1	1	1	0	2	2	1	0	0	1	1	1	0	0	1	0	1	1
351	1	2	1	0	0	1	0	0	2	0	0	0	0	0	0	0	2	2	1	1	1	1	0	2	0	0	0	1	1	1	0	0	2	1	0	1	0	0	1	1	1	0	1	1	1	1	0	2	0
352	0	1	0	1	0	0	1	0	1	0	1	0	1	0	2	0	0	1	1	1	2	1	0	2	0	0	0	2	0	2	2	0	2	1	0	1	2	0	2	1	0	0	0	0	1	1	0	1	1
353	0	0	0	0	0	1	1	1	2	0	0	0	1	0	1	0	1	1	1	1	1	0	0	2	0	0	0	2	1	1	1	0	1	1	0	1	1	0	0	0	2	1	0	0	1	0	0	1	0
354	0	0	0	1	1	1	0	0	2	0	1	1	2	0	2	0	2	0	0	0	2	1	0	2	0	0	0	1	1	1	0	0	2	1	1	1	2	0	1	0	0	1	1	0	1	1	0	0	2
355	1	2	0	0	0	0	1	1	2	0	0	0	1	1	0	0	2	0	0	0	2	0	0	2	0	1	0	2	0	0	0	0	2	2	0	2	2	1	0	0	1	0	0	0	0	1	1	1	1
356	1	2	0	0	0	0	1	0	1	0	0	1	1	0	0	1	1	1	1	1	2	0	0	2	0	0	0	2	0	2	0	0	1	1	0	2	1	1	0	0	1	0	0	0	0	0	0	1	1
357	0	1	0	0	1	1	1	0	1	1	1	0	0	0	0	0	2	1	1	1	2	0	1	1	1	1	0	2	1	2	0	1	2	1	0	1	2	0	1	1	1	0	1	1	1	0	0	2	1
358	0	2	0	1	0	0	1	0	0	1	1	0	0	0	0	0	1	0	1	1	1	0	0	2	0	0	0	2	0	2	0	2	2	2	1	2	2	0	2	2	0	1	1	0	1	0	0	1	1
359	0	1	0	0	0	0	1	0	0	1	1	0	1	1	0	0	2	0	0	0	2	1	0	2	0	0	0	1	1	1	0	0	2	0	0	1	1	1	0	0	1	0	1	0	1	0	0	1	1
360	1	1	0	0	0	0	1	0	1	0	1	1	2	0	1	1	1	1	1	1	2	1	0	2	0	0	0	2	0	1	1	2	2	0	0	1	0	0	0	0	2	0	0	1	0	0	0	2	0
361	1	0	0	1	0	0	1	0	0	0	1	1	1	0	0	1	2	1	1	1	1	0	0	2	0	0	0	2	0	2	0	1	1	2	0	2	2	0	2	2	0	0	0	0	0	0	0	1	1
362	1	2	0	0	0	0	1	0	1	1	0	0	0	0	0	0	2	1	1	0	2	0	0	2	0	0	0	2	1	1	0	0	1	0	0	0	2	2	0	0	0	1	1	0	1	1	0	1	1
363	1	2	0	0	0	0	1	0	0	0	1	0	1	0	1	0	2	2	2	2	0	0	0	2	0	0	1	2	1	1	0	1	1	1	1	1	1	1	0	0	1	0	0	0	0	1	0	0	2
364	1	2	0	0	0	0	2	0	1	0	1	0	0	0	0	0	1	1	1	1	2	0	0	2	0	0	0	1	0	1	0	0	1	1	1	1	2	0	2	2	0	0	0	0	0	0	0	0	2
365	0	1	0	1	0	0	1	0	1	0	1	0	0	0	0	0	1	0	0	0	2	1	0	2	0	1	0	2	0	2	0	1	2	1	0	1	1	0	0	0	0	1	1	0	0	1	0	0	2
366	1	1	1	1	0	0	1	0	0	0	1	0	1	0	0	0	1	0	0	0	2	0	0	2	0	0	0	2	1	2	0	2	1	2	1	2	1	0	0	0	1	0	0	0	0	0	0	2	0
367	1	2	1	1	0	0	1	1	2	0	0	0	1	0	1	0	2	2	1	1	2	0	0	2	0	0	0	0	2	0	0	0	1	1	0	1	1	0	1	1	1	0	1	0	1	0	0	1	2
368	1	1	0	1	0	0	1	1	2	0	0	0	0	0	1	0	0	2	2	2	0	0	0	2	0	0	1	2	1	0	1	0	2	2	2	2	2	0	1	0	2	0	0	0	0	0	0	0	2
369	1	1	1	1	0	0	1	0	1	0	1	0	0	0	0	0	1	1	0	0	2	0	0	2	0	0	2	2	1	0	1	1	2	1	0	2	1	0	0	0	1	0	1	0	0	0	0	0	2
370	1	1	0	0	0	0	1	0	1	0	0	0	0	0	0	0	1	2	1	1	2	0	0	2	0	0	0	2	0	2	1	0	1	1	0	1	0	0	1	1	1	0	0	0	0	0	0	1	1
371	0	1	0	0	0	0	0	0	2	0	0	0	0	0	0	0	0	2	1	1	2	0	0	2	0	0	0	2	0	2	1	0	0	2	0	2	0	0	0	0	2	1	1	0	2	2	0	1	1
372	0	2	1	0	0	0	2	1	2	0	0	0	1	0	1	0	1	1	2	2	1	0	0	2	0	0	1	1	0	0	0	0	1	0	0	1	1	0	0	0	1	0	0	0	0	2	0	0	1
373	0	1	0	0	1	1	2	0	0	0	0	1	1	0	0	1	1	1	1	1	1	1	0	2	0	0	0	2	1	2	0	0	1	0	0	0	2	0	1	0	1	1	1	0	1	0	0	2	0
374	1	2	0	0	0	0	1	0	1	1	1	2	2	0	1	1	1	0	0	0	2	0	0	2	0	0	0	1	0	2	1	1	2	0	0	1	1	0	0	0	2	1	1	0	1	0	0	0	2
375	0	2	1	1	0	0	1	1	2	0	0	0	0	0	1	0	2	0	0	0	2	0	0	2	0	0	1	2	1	1	0	1	1	0	0	1	1	0	0	0	1	1	1	0	1	0	0	1	1
376	1	0	0	0	1	1	1	0	2	0	0	1	1	0	1	0	2	0	0	0	2	0	0	2	0	1	0	2	1	0	1	1	2	0	0	2	2	0	1	1	1	0	0	1	0	1	0	1	2
377	1	1	0	1	0	0	1	0	1	0	1	0	2	0	2	0	1	1	0	0	1	1	2	0	1	1	0	1	0	1	0	0	1	1	0	1	2	0	2	2	0	1	1	0	1	1	0	2	0
378	1	1	1	0	0	1	2	0	1	0	1	0	1	0	1	0	1	0	0	0	2	1	0	2	0	0	0	2	1	0	1	0	1	2	0	2	2	0	0	0	2	0	1	1	0	1	0	1	1
379	1	0	1	0	0	0	1	0	1	0	1	0	1	0	1	0	2	1	0	0	1	0	1	1	0	0	0	2	1	1	0	1	2	2	1	2	1	0	0	0	2	0	0	0	0	2	0	0	2
380	1	0	0	1	1	1	1	0	1	0	0	0	0	0	0	0	2	1	1	1	1	1	0	2	0	0	0	1	2	0	1	1	0	1	0	1	1	0	0	0	1	0	2	0	0	0	0	1	0
381	1	2	0	0	0	0	1	0	0	1	1	0	0	0	0	0	2	0	0	0	2	1	1	1	1	1	0	1	2	0	1	1	2	1	0	1	1	0	1	1	1	1	0	0	0	0	0	1	0
382	1	2	1	0	0	1	0	0	2	0	0	0	2	1	1	0	0	0	1	1	2	0	0	2	0	0	0	2	0	2	2	0	1	2	0	0	2	1	1	1	0	0	0	0	0	0	0	2	0
383	1	2	1	1	0	0	2	0	0	0	1	1	1	0	1	0	1	1	1	1	1	0	2	0	0	0	0	2	0	1	1	1	1	1	1	1	0	0	1	0	1	1	0	0	1	0	0	2	0
384	1	1	0	0	0	0	1	1	2	0	0	0	0	0	0	0	1	1	0	0	1	1	0	2	0	0	0	1	1	1	0	1	1	0	0	0	2	0	1	0	0	1	1	0	1	1	0	0	2
385	1	0	0	0	0	0	2	0	0	0	0	1	1	0	1	0	1	0	0	0	2	0	0	2	0	1	0	2	0	1	1	0	0	2	1	2	2	0	1	1	1	1	1	0	1	1	0	2	0
386	1	1	0	1	0	0	1	0	2	0	0	1	2	0	0	1	2	2	1	1	1	1	1	1	1	1	0	1	1	0	0	0	2	1	1	1	1	0	0	0	1	0	1	0	0	0	0	2	2
387	1	2	0	1	0	0	1	0	1	0	1	1	2	0	2	0	0	0	0	0	2	0	0	2	0	0	0	2	0	1	0	0	1	2	0	2	2	0	0	0	1	1	1	0	1	0	0	1	2
388	1	1	1	0	0	0	0	0	2	0	0	0	0	0	0	0	0	2	0	1	1	1	0	2	0	0	0	2	0	2	0	0	1	2	0	2	1	0	1	1	1	0	0	0	0	1	0	1	0
389	0	0	0	1	1	1	1	0	0	1	2	0	1	0	1	0	0	2	0	0	2	0	1	1	0	0	0	1	2	0	1	0	2	1	0	0	2	1	0	0	0	0	1	0	1	0	0	2	1
390	0	2	0	0	0	0	2	1	1	0	0	0	1	0	1	0	2	1	0	0	2	1	0	2	0	0	0	1	1	1	0	2	2	0	0	1	2	0	1	1	0	0	0	0	0	1	0	2	0
391	1	0	0	0	0	0	1	0	1	1	1	0	0	0	0	0	2	0	0	1	2	1	2	0	1	1	0	2	1	1	1	0	1	1	1	1	1	0	2	2	0	0	2	0	0	0	0	2	0
392	0	2	0	0	0	0	1	0	1	0	0	1	2	0	2	0	1	2	0	0	1	1	0	2	0	0	0	2	1	1	1	2	1	2	1	2	1	0	0	0	2	0	0	1	0	0	0	2	0
393	0	0	0	0	1	1	2	1	1	0	1	1	1	0	0	1	1	1	0	0	1	2	0	2	0	0	0	2	2	1	1	2	2	0	0	1	2	1	1	1	0	1	0	0	0	0	0	2	2
394	1	1	0	1	1	1	2	1	1	0	0	1	1	0	0	1	1	2	1	1	1	0	0	2	0	0	0	0	1	0	0	1	1	1	1	1	2	0	2	2	0	0	1	0	0	1	0	2	1
395	1	0	0	0	1	1	0	0	1	0	0	1	1	0	1	0	1	0	0	0	2	1	1	1	1	1	0	1	2	1	0	0	0	2	2	2	2	1	1	1	1	1	0	0	0	0	0	2	0
396	1	1	0	0	0	0	1	0	2	0	0	0	1	0	1	0	1	1	1	1	1	1	0	2	0	0	0	2	2	2	0	0	0	2	0	2	1	0	0	0	0	0	0	0	2	2	0	0	2
397	0	1	0	0	1	1	1	1	2	0	0	0	0	0	0	0	1	2	1	1	1	1	0	2	0	0	0	2	1	1	2	2	1	2	1	2	0	0	1	0	1	1	1	0	1	2	0	1	1
398	1	0	0	0	2	2	1	1	2	0	0	1	1	0	0	0	1	1	0	1	2	0	1	1	0	0	0	1	1	1	0	0	1	2	0	2	2	1	1	1	0	0	1	0	1	1	0	1	1
399	1	0	0	0	0	0	1	1	2	0	0	0	2	0	2	0	2	0	0	0	2	1	1	1	1	1	0	2	0	2	1	0	2	1	0	1	2	0	1	1	1	0	0	2	0	2	0	1	1
400	0	0	0	1	0	0	0	0	2	0	0	2	2	0	1	0	0	1	2	1	1	0	0	2	0	0	0	2	0	2	1	1	1	1	0	2	1	1	0	0	1	0	0	1	1	2	1	1	0
401	1	0	0	0	1	1	1	0	1	1	1	0	0	0	0	1	1	0	1	1	2	0	1	1	0	0	0	0	1	1	0	1	1	1	0	1	2	0	2	2	0	0	1	0	0	0	0	2	0
402	0	2	1	0	1	1	1	0	1	0	1	0	0	0	0	0	1	0	0	0	2	0	0	2	0	0	0	2	0	1	1	0	2	1	0	2	2	1	0	0	0	1	1	0	1	0	0	2	1
403	1	2	0	0	0	0	1	0	1	0	0	0	0	0	0	0	0	1	0	0	0	2	0	2	0	0	0	2	0	2	1	0	1	1	0	1	1	0	1	1	1	1	1	0	0	1	0	1	1
404	1	0	0	0	0	0	1	0	2	1	0	1	1	0	1	0	2	0	0	0	2	1	1	1	1	1	0	2	1	1	2	1	2	1	0	1	0	0	0	0	2	1	1	0	1	0	0	1	1
405	0	2	0	1	0	0	2	0	1	0	1	0	0	0	0	0	0	1	1	1	2	0	1	1	0	0	0	2	1	1	0	2	2	0	0	0	2	0	1	0	1	1	1	0	1	1	0	2	0
406	1	1	0	0	0	0	1	0	1	0	1	1	1	0	1	0	0	1	1	0	1	0	0	2	0	0	0	1	2	0	0	0	1	0	0	1	2	0	1	1	1	0	1	0	1	0	0	1	1
407	0	1	0	1	0	0	1	1	2	0	0	0	1	0	1	0	2	0	0	0	2	1	2	0	1	1	0	2	0	2	0	0	1	1	0	2	1	0	1	1	1	0	0	0	1	1	0	0	2
408	0	1	0	1	0	0	1	0	1	0	1	0	0	0	0	0	2	2	1	1	2	0	0	2	0	0	0	1	1	1	0	1	0	1	0	1	1	0	1	1	1	1	1	0	1	0	0	2	1
409	1	2	1	0	0	1	2	0	0	0	2	1	1	0	1	0	1	0	1	2	1	0	0	2	0	0	0	1	1	1	0	1	2	0	0	2	2	0	0	0	1	0	0	0	0	0	0	2	0
410	1	1	0	0	0	0	0	0	2	0	0	1	2	0	2	0	2	1	1	0	2	0	0	2	0	0	0	2	0	2	1	0	2	1	0	2	2	0	0	0	1	1	1	0	0	0	0	1	2
411	0	2	0	2	0	0	1	1	2	0	0	0	0	0	0	0	1	0	0	0	1	1	0	2	0	0	0	2	0	2	0	0	2	2	2	2	1	0	1	1	0	2	1	0	1	0	0	2	0
412	0	0	0	0	1	1	2	0	0	0	0	1	1	0	1	0	0	0	0	1	2	0	0	2	0	0	0	2	1	1	1	0	0	1	0	1	1	0	1	1	1	0	2	0	0	0	0	1	1
413	0	0	0	0	0	0	2	0	1	0	1	0	0	0	0	0	1	1	1	1	1	0	1	1	0	0	0	1	0	1	1	0	1	2	1	2	2	0	1	1	1	1	0	0	0	0	0	2	1
414	1	0	0	0	0	0	0	0	2	0	0	0	0	0	0	0	1	1	0	1	2	0	0	2	0	0	0	1	1	1	1	0	2	2	0	2	1	0	2	2	0	1	1	0	1	1	0	2	0
415	1	2	1	2	0	0	1	1	2	0	1	1	1	0	1	0	1	1	0	0	1	0	0	2	0	0	1	2	1	1	0	0	0	1	1	2	1	0	1	1	1	0	0	0	0	0	0	2	0
416	1	0	0	0	0	0	1	0	1	0	1	0	0	0	0	1	2	0	0	0	2	1	0	2	0	0	1	2	0	1	1	0	2	0	0	1	2	0	0	0	1	0	0	1	0	0	0	0	2
417	1	1	0	0	1	1	1	0	2	0	0	0	1	0	1	0	1	2	2	2	1	0	1	1	0	0	0	2	0	2	0	0	2	1	1	1	2	2	0	0	0	1	1	0	1	0	0	0	1
418	1	1	0	1	0	0	0	0	2	0	0	0	0	0	0	0	1	2	1	1	1	0	0	2	0	0	0	1	2	0	0	0	2	2	2	2	0	1	0	0	1	1	0	0	1	1	0	0	2
419	1	1	0	1	0	0	1	0	1	0	1	0	0	0	0	0	1	1	2	2	1	0	1	1	0	1	0	2	1	1	0	1	1	1	0	1	2	0	2	2	0	2	2	0	1	1	0	1	0
420	1	0	0	1	0	0	2	0	0	0	1	1	1	0	1	0	2	1	1	1	1	1	1	1	1	1	0	2	0	2	0	1	0	2	0	2	2	0	2	1	0	0	0	0	0	0	0	2	1
421	1	2	0	0	0	0	1	0	2	0	0	1	2	1	1	0	0	0	0	0	2	0	0	2	0	0	0	0	2	0	0	0	1	1	0	1	2	0	1	1	1	1	0	0	0	1	0	1	1
422	1	0	1	0	0	0	1	0	0	1	1	0	0	0	0	0	1	1	0	1	1	1	0	2	0	0	1	2	0	1	1	0	1	2	1	2	1	1	0	0	2	1	1	0	0	0	0	2	1
423	1	1	0	1	0	0	1	0	2	0	0	0	0	0	0	0	2	2	2	1	1	1	0	2	0	0	0	1	0	1	0	0	2	1	0	2	2	0	2	1	0	0	1	0	1	0	0	1	1
424	0	1	0	0	0	0	2	0	1	0	1	1	2	0	1	0	1	0	1	0	1	1	0	2	0	0	0	2	0	1	1	1	1	2	1	2	1	1	0	0	1	1	2	0	0	1	0	0	2
425	0	1	0	1	0	0	0	0	1	0	1	1	0	0	0	0	1	0	1	2	1	0	0	2	0	0	0	2	0	1	0	0	0	2	0	2	2	1	0	0	1	0	0	0	0	1	0	2	1
426	0	1	0	0	0	0	2	1	1	0	1	0	0	0	0	0	0	1	2	1	2	0	0	2	0	0	0	1	2	0	1	2	2	0	0	1	1	0	1	1	1	0	0	0	0	1	0	1	2
427	1	1	0	0	0	0	1	0	1	1	1	1	1	0	0	1	0	2	2	1	0	0	1	1	0	0	0	1	1	1	0	2	1	1	0	2	1	0	2	2	0	0	0	1	1	1	0	2	1
428	1	1	0	0	0	0	0	0	2	0	0	0	0	0	0	0	0	0	0	0	2	1	1	1	1	1	0	1	1	1	0	1	1	2	2	2	1	0	1	0	1	1	1	0	1	0	0	1	1
429	1	2	0	0	0	0	1	0	1	0	0	1	2	0	2	0	0	1	0	0	1	1	0	2	0	0	0	2	0	1	0	1	2	1	0	2	2	1	1	1	0	0	0	0	0	0	0	2	0
430	0	0	0	0	0	0	1	0	1	0	0	0	0	0	0	0	1	0	0	0	1	1	0	2	0	0	0	1	2	0	1	0	1	1	0	1	1	0	2	2	0	2	2	0	1	1	0	2	0
431	0	1	0	0	1	1	1	1	2	0	0	1	1	0	0	0	1	2	1	0	0	0	0	2	0	0	0	0	1	0	0	1	1	0	0	0	1	0	0	0	1	0	2	0	1	0	0	1	1
432	1	0	1	0	0	0	1	1	2	0	0	0	1	0	1	0	2	2	1	0	2	0	0	2	0	0	0	2	0	1	0	0	0	2	0	1	2	0	2	1	0	0	0	0	0	1	0	0	2
433	1	1	0	1	0	0	1	0	1	0	1	2	2	0	2	0	2	2	2	2	2	1	1	1	1	1	0	2	0	0	0	1	1	1	1	1	1	1	0	0	1	0	0	0	0	0	0	1	1
434	1	0	0	0	0	1	1	0	2	0	0	0	0	0	0	0	1	0	0	0	2	1	0	2	0	0	0	2	2	0	0	1	1	2	1	2	1	0	0	0	2	1	1	0	1	0	0	2	0
435	1	2	0	1	0	0	1	0	1	0	0	1	1	0	0	0	2	1	0	1	2	0	0	2	0	0	0	2	0	2	0	0	1	1	0	1	1	0	0	0	1	1	1	0	1	1	0	1	1
436	1	2	0	0	0	0	1	0	1	0	1	0	0	0	0	0	1	0	1	2	1	1	1	1	1	1	0	0	2	0	0	1	1	1	0	1	1	0	0	0	1	0	0	0	0	0	0	2	1
437	0	0	0	0	2	2	0	0	2	0	0	0	0	0	0	0	2	0	0	0	2	0	0	2	0	0	0	1	2	0	1	0	1	1	0	2	2	0	2	1	0	0	0	0	0	0	0	1	0
438	1	1	0	0	0	0	2	0	1	0	1	0	0	0	0	0	0	2	2	2	0	1	0	2	0	0	0	2	0	2	0	1	0	1	0	1	0	0	1	1	1	1	0	0	2	0	0	0	2
439	1	1	0	0	1	1	0	0	2	0	1	1	2	0	2	0	2	0	0	0	2	0	1	1	0	0	0	1	1	0	0	0	1	1	0	1	2	1	0	0	0	0	1	0	0	0	0	1	1
440	1	1	0	1	0	0	2	0	1	0	0	1	2	0	1	0	0	2	2	2	0	1	1	1	0	1	0	2	0	1	0	2	1	1	0	2	2	0	1	1	1	0	0	0	0	2	0	1	0
441	0	1	0	1	0	0	2	0	1	0	0	0	0	0	0	0	0	1	1	1	2	0	0	2	0	0	0	1	1	1	1	0	1	1	0	1	0	0	0	0	1	0	1	0	1	0	0	0	2
442	0	1	0	0	1	1	1	0	1	0	0	0	0	0	0	0	1	1	1	1	1	0	0	2	0	0	0	2	1	1	1	0	0	1	0	1	2	1	1	1	0	1	0	0	0	0	0	1	1
443	0	2	0	0	0	0	1	0	1	0	1	0	1	0	1	0	2	2	1	1	2	0	2	0	0	0	0	2	0	1	1	1	2	2	0	2	1	0	1	1	1	1	0	0	0	0	0	2	1
444	1	1	0	0	0	0	2	0	1	0	1	0	1	0	1	0	0	1	1	1	0	0	0	2	0	0	0	2	0	2	0	1	1	1	0	2	2	0	1	1	0	0	0	0	0	0	0	2	0
445	0	0	0	1	0	0	2	0	0	0	1	0	0	0	0	0	2	1	1	1	1	0	1	1	0	0	0	2	0	2	1	0	0	0	0	2	1	1	0	0	1	0	1	1	2	1	0	2	0
446	1	1	0	0	0	0	1	0	2	0	0	0	0	0	0	0	0	1	0	0	0	0	0	2	0	0	0	2	2	1	1	0	0	2	0	2	2	1	1	1	0	1	1	0	1	1	0	1	1
447	1	0	1	0	0	0	1	1	2	0	0	0	2	1	1	0	1	0	0	0	2	0	0	2	0	1	0	2	0	2	0	0	2	1	1	1	2	0	1	0	1	1	0	0	0	0	0	1	2
448	1	1	0	0	1	1	1	1	2	0	0	0	0	0	0	0	2	2	1	1	2	0	1	1	0	1	0	2	1	1	1	1	1	1	0	2	2	1	0	0	0	0	1	0	1	0	0	1	0
449	1	1	0	0	0	0	1	0	1	0	1	1	2	0	2	0	1	1	1	1	1	1	0	2	0	0	0	2	1	2	0	1	1	1	0	2	1	0	0	0	2	0	0	0	0	1	0	0	2
450	1	1	0	1	0	0	1	0	0	0	1	0	1	0	0	0	2	1	1	1	1	2	0	2	0	0	0	1	1	0	0	1	1	0	0	0	1	0	2	2	0	0	0	0	0	2	0	2	0
451	0	2	0	0	0	0	0	0	2	0	0	0	0	0	0	0	1	2	1	1	1	0	0	2	0	0	0	1	1	1	1	1	2	0	0	1	2	0	1	1	0	0	0	0	0	1	0	2	0
452	1	1	0	1	0	0	0	0	2	0	0	1	1	0	2	0	1	1	0	0	1	0	0	2	0	0	0	1	1	1	1	2	2	0	0	0	2	1	0	0	1	0	0	0	0	1	1	1	1
453	0	2	1	1	0	0	2	0	1	0	0	0	2	0	2	0	0	0	0	0	2	0	0	2	0	0	0	1	0	1	1	1	1	0	0	1	1	0	1	1	1	0	1	0	0	0	0	2	0
454	1	1	0	1	0	0	0	0	2	0	1	1	2	0	1	0	2	1	0	0	2	1	0	2	0	0	0	1	2	0	1	0	2	1	0	1	2	2	0	0	0	0	1	0	1	0	0	2	0
455	1	2	0	0	0	0	1	0	2	0	0	0	1	0	1	0	2	1	1	1	1	0	0	2	0	1	0	2	0	2	0	1	2	0	0	1	1	1	0	0	1	0	0	0	0	0	0	2	0
456	1	1	0	0	1	1	1	0	1	0	1	0	0	0	0	0	2	0	0	1	1	0	0	2	0	0	0	2	1	1	2	1	1	1	1	1	2	1	0	0	1	0	2	0	1	0	0	0	2
457	1	0	0	0	1	1	1	0	1	0	1	0	0	0	0	0	0	1	1	0	1	0	0	2	0	0	0	1	1	1	1	0	1	2	0	2	1	0	1	0	1	1	0	0	0	0	0	1	1
458	0	2	0	0	0	0	2	0	0	0	1	1	1	0	0	1	0	1	2	1	1	0	0	2	0	0	0	2	0	2	0	1	1	1	1	1	1	1	0	0	0	0	1	0	1	0	0	2	0
459	1	1	0	0	1	1	0	0	2	0	0	1	1	0	0	1	1	2	1	1	1	0	0	2	0	0	0	2	1	1	1	1	2	1	0	1	0	0	0	0	2	0	0	0	0	0	0	0	2
460	1	2	1	1	0	0	1	0	1	0	1	1	0	0	0	0	2	0	0	0	2	0	0	2	0	0	0	2	1	1	1	1	2	0	0	1	1	1	0	0	1	1	1	1	1	2	0	2	0
461	1	2	0	0	0	0	0	0	2	0	0	1	1	0	1	0	2	0	0	1	2	1	0	2	0	0	0	0	1	0	0	0	2	2	2	2	0	0	1	1	1	0	0	0	0	1	0	1	1
462	0	2	0	0	0	0	2	1	2	0	0	0	1	0	1	0	1	1	1	1	1	1	0	2	0	0	1	1	1	2	0	2	1	1	0	1	0	0	0	0	2	0	2	0	0	0	0	0	2
463	0	2	0	0	0	0	2	1	2	0	0	2	2	0	2	0	2	1	1	1	2	0	0	2	0	1	0	2	0	2	1	2	2	0	0	1	1	1	0	0	1	1	1	0	0	1	0	0	2
464	1	1	0	0	0	0	1	0	1	0	0	0	0	0	0	0	1	0	0	0	2	1	0	2	0	1	0	2	0	2	0	1	0	2	0	2	1	0	1	1	1	0	1	0	0	0	0	1	1
465	1	0	0	0	0	0	2	1	1	0	0	1	1	0	0	1	1	1	1	1	1	0	0	2	0	1	0	2	1	1	1	1	1	1	0	1	1	0	1	0	1	1	2	0	0	1	0	0	2
466	1	2	0	0	0	0	1	0	1	0	1	1	0	0	0	0	2	0	0	0	2	1	0	2	0	0	0	1	0	1	1	0	2	2	2	2	1	0	0	0	2	0	0	0	0	0	0	2	0
467	1	1	0	0	1	1	1	0	2	0	0	0	0	0	0	0	1	1	1	1	1	1	1	1	1	1	2	2	1	0	1	2	2	0	0	1	1	0	1	1	1	0	0	0	0	0	0	2	0
468	0	0	0	0	0	0	0	0	1	0	0	0	0	0	0	0	1	0	0	0	2	0	0	2	0	0	0	1	2	0	1	1	0	1	0	1	1	0	1	1	1	0	1	1	2	0	0	2	1
469	1	1	2	0	0	0	2	0	0	0	1	1	1	0	0	1	1	0	0	0	1	1	0	2	0	0	0	2	0	2	0	1	1	1	0	2	1	0	0	0	1	1	1	0	1	0	0	2	1
470	1	1	0	0	0	0	1	0	2	0	0	0	0	0	0	0	2	0	0	0	2	0	0	2	0	1	0	0	2	0	0	1	1	2	0	2	0	0	1	0	1	0	0	0	1	0	0	1	1
471	0	1	0	1	1	1	2	0	0	0	0	1	1	0	0	1	2	0	0	0	2	0	0	2	0	1	0	2	0	1	0	0	1	2	2	2	1	1	0	0	1	0	0	0	0	1	0	0	2
472	0	2	1	1	0	0	1	1	2	0	0	0	0	0	0	0	1	2	1	0	0	1	1	1	0	1	0	1	1	0	0	0	1	1	0	2	1	1	0	0	2	0	1	1	1	0	0	2	0
473	1	0	0	0	0	0	1	0	1	0	1	1	2	0	0	1	0	1	1	0	1	1	2	0	1	1	0	2	0	2	0	0	0	2	1	1	1	0	1	1	1	0	2	0	0	0	0	0	2
474	0	1	0	0	1	1	0	0	2	0	0	1	1	0	1	0	2	2	2	1	1	0	1	1	1	2	1	2	1	1	0	0	1	1	0	1	2	0	1	1	1	0	1	0	0	1	0	2	0
475	0	0	0	0	0	0	0	0	1	0	1	0	0	0	0	0	1	1	1	1	2	0	1	1	0	0	0	0	1	0	0	1	1	2	1	2	2	0	2	2	0	0	0	1	0	0	0	1	1
476	1	0	0	0	0	0	0	0	2	0	0	0	0	0	0	0	1	1	1	0	2	0	0	2	0	0	0	2	0	2	1	0	2	0	0	0	2	0	2	1	0	0	0	0	0	1	0	2	0
477	0	1	0	1	0	0	2	0	0	0	0	0	0	0	0	0	1	0	1	1	2	1	1	1	1	1	0	2	1	0	1	1	1	2	1	2	1	0	1	1	1	0	1	0	0	0	0	1	2
478	0	1	0	0	0	0	0	0	2	0	0	0	0	0	0	0	1	0	0	0	2	0	1	1	0	0	0	1	2	0	1	2	2	0	0	1	1	0	1	1	1	0	0	0	0	1	0	0	2
479	0	1	0	0	0	0	1	0	1	0	1	1	2	0	1	0	2	0	0	1	2	0	0	2	0	1	0	1	1	1	0	0	2	1	0	1	2	0	2	2	0	1	0	0	0	1	0	1	1
480	0	1	0	0	0	0	1	1	2	0	0	1	1	0	1	0	1	1	1	1	1	1	2	0	1	1	0	2	0	2	1	0	1	1	0	2	1	1	0	0	0	0	1	0	1	0	0	0	2
481	1	2	0	0	0	0	2	1	1	0	0	0	0	0	0	0	1	1	1	1	0	1	0	2	0	0	0	2	0	2	0	1	2	0	0	1	2	1	0	1	1	0	0	0	0	1	0	1	1
482	0	1	0	1	0	0	2	0	2	0	0	0	0	0	0	0	1	0	0	0	2	1	0	2	0	0	0	1	1	1	0	1	1	1	0	1	1	1	0	0	1	0	0	0	0	1	0	1	1
483	1	1	0	0	0	0	1	0	1	0	1	0	1	1	0	0	2	0	0	0	2	0	0	2	0	0	0	2	0	2	0	1	1	1	0	2	1	0	0	0	1	0	0	1	0	1	0	0	2
484	1	1	1	1	0	0	1	0	1	0	1	1	1	0	0	1	1	0	0	0	2	1	1	1	1	2	0	2	0	2	0	1	2	0	0	1	2	0	2	2	0	0	1	0	0	2	0	1	1
485	1	1	0	0	0	0	1	0	1	0	1	0	1	0	1	0	2	1	1	0	2	0	0	2	0	0	0	2	1	1	1	1	1	1	0	2	1	0	0	0	1	0	1	0	1	1	0	0	2
486	1	1	0	1	0	0	0	0	2	0	0	0	0	0	0	0	2	0	0	0	2	0	0	2	0	0	0	1	0	1	1	1	2	0	0	2	0	0	0	0	2	0	0	1	0	1	0	1	1
487	1	0	0	0	2	2	1	0	2	0	0	0	1	0	1	0	1	0	0	0	2	0	0	2	0	0	0	2	0	2	0	1	1	2	1	2	2	0	1	1	1	0	1	0	1	0	0	1	1
488	1	0	0	0	1	1	2	0	0	1	1	0	0	0	0	0	0	0	0	0	2	1	1	1	1	2	0	2	0	2	0	0	1	1	0	1	1	0	0	0	1	0	0	0	0	1	0	2	0
489	0	0	0	0	2	2	1	0	1	0	0	1	1	0	0	1	2	1	1	0	2	0	0	2	0	0	0	2	0	2	0	1	1	1	0	2	0	0	0	0	2	1	1	0	1	1	0	1	1
490	1	1	0	0	1	1	2	0	1	0	1	0	0	0	0	0	1	1	1	1	1	0	2	0	0	0	0	0	2	0	0	0	0	2	0	2	1	0	2	2	0	0	1	0	0	0	0	0	2
491	0	1	0	0	1	1	1	0	1	1	0	0	1	0	0	0	1	1	1	1	1	0	0	2	0	0	0	1	2	0	0	1	1	1	0	2	1	0	1	1	1	1	1	0	1	0	0	0	2
492	1	0	0	0	0	0	2	1	1	0	0	0	0	0	0	0	1	0	0	0	2	0	0	2	0	0	0	2	0	2	0	0	2	1	0	2	2	1	1	1	1	0	1	1	2	1	0	1	0
493	1	2	0	0	0	0	2	1	1	0	1	0	0	0	0	0	2	1	1	0	2	0	2	0	0	1	0	2	2	0	1	0	2	1	0	1	0	0	1	0	1	0	0	0	0	1	0	2	0
494	0	0	0	0	0	0	2	1	1	0	0	1	2	0	1	1	1	2	0	0	0	0	0	2	0	0	1	1	0	0	0	0	2	2	2	2	1	0	0	0	2	0	1	1	2	1	0	2	1
495	1	2	0	0	0	0	0	0	1	0	1	1	2	0	1	0	1	1	1	1	1	0	0	2	0	2	0	2	2	0	0	0	1	1	0	1	1	1	0	0	1	0	1	1	2	0	0	1	1
496	1	1	0	1	1	1	1	0	1	0	1	0	1	0	1	0	1	1	1	1	1	0	0	2	0	0	0	2	1	0	1	1	0	1	0	1	0	1	0	0	1	1	1	0	2	2	0	2	1
497	1	0	1	0	1	1	0	0	2	0	0	0	1	0	1	0	1	1	1	1	1	0	1	1	0	0	0	2	1	0	0	1	1	2	0	2	1	0	2	2	0	0	0	0	0	1	0	1	1
498	1	0	0	1	1	1	0	0	2	0	0	1	0	0	0	0	0	1	1	1	1	1	0	2	0	0	0	2	0	1	0	1	1	2	1	1	2	0	2	2	0	0	0	0	1	1	0	2	0
499	0	2	0	0	0	0	2	0	1	0	1	1	1	0	1	0	0	1	1	1	2	2	0	2	0	0	0	2	2	1	2	1	2	0	0	1	1	0	1	1	1	0	1	0	0	0	0	1	1
500	1	0	0	0	0	0	2	1	1	1	1	0	0	0	0	0	1	0	1	1	2	0	0	2	0	0	0	2	1	2	0	0	2	1	0	2	1	0	0	0	1	1	1	0	1	1	0	1	1
501	1	1	0	1	0	0	1	0	1	0	0	1	2	0	1	1	1	1	1	1	2	0	0	2	0	0	0	2	2	2	0	0	1	1	0	1	1	0	2	2	0	0	0	1	0	0	0	2	0
502	1	2	0	0	0	0	0	0	2	0	0	0	2	0	2	0	2	2	2	2	2	1	0	2	0	0	0	2	0	2	2	1	0	1	0	1	0	0	0	1	1	0	0	0	0	1	0	1	1
503	0	1	0	1	0	0	0	0	2	0	0	1	1	0	1	0	0	0	0	0	2	0	0	2	0	0	0	0	1	0	0	1	1	1	0	1	2	0	2	2	0	0	0	0	0	0	0	0	1
504	0	0	0	0	1	1	0	0	2	0	0	1	1	0	0	1	2	0	0	0	2	0	1	1	1	1	0	2	0	1	1	0	2	0	0	1	1	0	1	1	1	0	0	1	1	2	0	1	1
505	0	1	0	1	1	1	0	0	2	0	0	0	1	0	1	0	1	1	0	0	1	0	2	0	0	0	0	2	1	1	1	1	1	2	0	2	2	0	1	1	1	1	0	0	2	0	0	1	1
506	1	2	0	2	0	0	0	0	2	0	0	0	2	0	2	0	2	1	1	1	2	0	0	2	0	0	0	2	0	2	0	1	1	1	0	1	0	0	0	0	2	1	1	0	1	0	0	2	0
507	1	1	0	1	0	0	2	0	0	0	2	0	1	0	1	0	0	1	0	1	1	1	0	2	0	0	0	2	1	2	0	2	2	0	0	0	1	0	1	0	1	1	1	0	0	1	0	0	2
508	1	0	0	0	2	2	1	0	1	0	1	0	1	0	0	0	1	1	0	1	1	0	1	1	0	1	0	2	0	2	2	2	1	1	0	1	2	0	1	0	0	0	0	0	0	1	0	1	2
509	1	2	0	0	0	0	0	0	2	0	0	0	0	0	0	0	0	1	1	1	1	0	1	1	0	0	0	2	0	2	0	0	1	2	1	2	1	1	0	0	0	0	0	0	0	2	0	2	1
510	1	0	0	0	1	1	1	0	1	0	1	0	0	0	0	0	2	2	1	1	2	0	1	1	0	0	0	2	1	0	1	1	2	0	0	1	1	0	0	0	1	0	2	0	0	0	0	1	1
511	0	1	0	0	0	0	1	0	1	0	0	1	1	0	0	1	2	1	1	1	1	1	0	2	0	0	0	2	0	2	1	1	2	0	0	0	1	0	1	1	1	1	0	0	0	0	0	1	0
512	0	1	1	0	0	1	1	0	1	0	1	1	1	0	1	0	0	1	0	0	0	1	0	2	0	0	0	2	0	2	0	0	2	0	0	0	1	1	0	0	1	0	2	0	0	0	0	1	0
513	1	1	0	0	0	0	1	0	2	0	0	0	0	0	0	0	2	0	0	0	2	0	0	2	0	0	0	1	0	1	1	1	2	0	0	1	1	0	2	2	0	1	1	0	1	1	0	2	0
514	0	1	0	0	0	0	1	0	2	1	0	0	0	0	0	0	1	1	1	1	1	0	0	2	0	0	0	2	0	1	0	1	1	1	0	1	2	0	1	1	1	0	0	0	0	0	0	2	1
515	0	1	0	0	0	0	1	1	2	0	0	0	0	0	0	0	2	2	2	1	1	0	0	2	0	0	0	2	2	1	1	0	2	1	0	1	2	1	0	0	1	0	0	0	0	0	0	0	2
516	0	1	0	0	1	1	1	0	1	0	1	0	0	0	0	0	1	0	0	0	2	0	0	2	0	0	0	2	1	1	0	0	1	2	0	2	1	0	0	0	0	0	0	0	0	1	0	2	0
517	0	1	0	0	0	0	1	2	2	0	0	0	0	0	0	0	2	1	1	1	1	0	0	2	0	0	0	1	1	1	0	1	2	1	0	1	2	0	1	1	1	0	0	2	0	1	0	2	1
518	0	1	0	1	0	0	1	0	2	0	0	1	1	0	0	1	1	1	1	0	2	0	0	2	0	0	0	2	0	2	1	0	1	0	0	1	1	1	0	0	1	1	0	0	0	0	0	2	1
519	0	1	0	1	0	0	1	0	1	1	1	0	0	0	0	0	1	0	0	0	2	0	0	2	0	0	0	2	1	1	1	1	2	2	1	2	2	0	1	0	1	0	0	0	0	0	0	1	1
520	0	2	0	0	0	0	0	0	2	0	1	1	0	0	0	0	2	0	0	0	2	0	0	2	0	1	1	2	0	1	0	1	2	0	0	1	1	0	2	2	0	1	1	0	1	1	0	0	1
521	1	0	0	0	1	1	0	0	2	0	0	2	2	0	1	0	1	2	0	0	0	0	0	2	0	1	0	1	2	0	0	0	2	1	0	1	1	0	0	0	2	1	1	0	1	1	0	2	0
522	0	1	0	0	1	1	1	1	2	0	0	1	2	0	2	0	2	0	0	0	1	1	0	2	0	0	0	1	1	1	0	2	1	2	1	2	1	0	0	0	2	0	0	0	1	0	0	2	0
523	1	1	0	0	0	0	1	1	2	0	0	0	0	0	0	0	1	1	2	2	1	0	1	1	0	0	0	1	1	1	0	2	2	0	0	1	2	0	2	1	0	1	0	0	0	0	0	2	0
524	0	2	0	0	0	0	2	1	1	1	1	1	2	0	1	0	2	1	1	1	2	1	1	1	1	1	0	2	0	2	0	1	1	2	1	2	2	1	1	1	0	1	1	0	1	2	0	0	2
525	0	1	0	0	1	1	2	1	1	0	1	0	2	0	2	0	1	2	0	0	0	0	1	1	1	1	0	1	2	0	0	1	0	1	0	2	2	1	0	0	1	0	0	0	2	2	0	1	1
526	0	1	0	1	1	1	2	1	1	0	1	0	0	0	0	0	0	1	0	0	1	1	0	2	0	0	0	2	1	1	0	0	0	2	0	1	2	1	1	1	0	0	0	0	0	1	0	2	0
527	0	1	0	0	0	0	0	0	2	0	0	0	1	0	0	0	1	2	1	1	1	1	0	2	0	0	1	2	0	1	1	0	0	2	1	2	1	0	0	0	0	1	1	0	0	1	0	2	0
528	0	1	0	1	0	0	2	1	1	0	0	1	2	0	1	1	2	2	2	2	2	0	0	2	0	0	1	2	1	1	0	0	2	0	0	1	0	0	0	0	1	0	0	0	0	1	0	2	0
529	1	2	0	0	0	0	1	0	1	0	1	0	0	0	1	0	1	1	0	0	1	0	0	2	0	0	0	2	0	2	0	0	0	1	0	0	1	0	0	0	1	0	1	0	1	1	0	2	0
530	1	2	0	0	0	0	1	0	1	0	1	0	0	0	0	0	2	2	2	2	1	1	0	2	0	0	0	2	2	0	0	0	1	2	1	2	1	1	0	0	1	1	1	0	0	0	0	1	1
531	0	1	0	1	1	1	2	0	1	0	1	0	0	0	0	0	1	1	0	0	1	0	0	2	0	0	1	1	1	2	0	1	1	1	0	2	2	0	2	1	0	1	0	0	0	1	0	1	1
532	1	2	0	0	0	0	1	0	1	0	1	0	0	0	0	0	1	1	1	1	0	1	0	2	0	0	0	2	0	1	0	0	2	1	0	1	1	0	0	0	0	0	0	0	0	1	0	0	1
533	1	1	1	0	0	1	2	1	1	0	1	1	1	0	0	1	1	1	1	1	2	0	0	2	0	1	0	2	0	2	0	0	0	1	0	0	2	0	1	1	0	0	2	0	0	0	0	1	1
534	1	0	0	2	1	1	2	0	1	1	0	0	0	0	0	1	2	2	1	1	2	1	0	2	0	0	0	1	0	1	1	1	1	2	1	2	1	0	2	2	0	1	1	0	1	2	0	2	0
535	1	1	0	1	0	0	0	0	2	0	0	0	1	1	0	0	1	0	0	0	2	0	1	1	0	0	0	1	1	1	0	1	1	2	1	1	0	0	1	1	1	0	0	1	0	1	0	1	1
536	0	2	0	0	0	0	2	0	0	0	1	2	2	0	1	0	1	0	1	1	2	0	1	1	0	1	0	1	2	0	0	0	1	2	0	2	2	0	0	0	1	2	2	0	1	0	0	2	0
537	1	1	1	1	0	1	2	0	0	0	1	1	2	0	2	0	2	0	0	0	2	0	0	2	0	0	0	1	2	0	1	1	2	2	0	2	1	1	0	0	1	1	0	0	0	0	0	1	1
538	1	1	1	0	0	0	1	0	1	0	1	0	0	0	0	0	2	1	1	0	2	0	1	1	0	0	1	2	2	1	1	0	2	2	2	2	1	1	0	0	1	0	1	0	1	0	0	2	0
539	1	1	0	0	0	0	1	1	1	1	0	1	1	0	1	0	1	0	0	0	2	1	0	2	0	0	0	2	0	2	0	0	1	2	1	1	1	1	0	0	0	2	2	0	1	0	0	2	0
540	0	2	0	0	0	0	0	0	2	0	0	1	1	0	1	0	1	0	0	0	2	1	0	2	0	0	0	2	0	2	0	0	0	2	0	2	0	0	0	0	2	0	0	1	0	1	0	0	1
541	1	1	1	0	1	2	1	0	1	0	0	0	0	0	0	0	1	1	1	1	1	0	0	2	0	0	0	2	0	2	1	0	0	2	0	2	2	1	1	1	0	0	0	0	0	0	0	1	1
542	1	1	0	1	1	1	0	0	1	0	0	0	0	0	0	0	2	1	0	0	2	0	0	2	0	0	0	2	0	2	0	0	1	2	1	2	0	0	1	1	1	0	0	0	2	2	0	1	2
543	0	0	0	1	1	1	1	0	2	0	0	0	1	0	1	0	0	0	0	0	2	2	1	1	1	1	0	2	0	2	1	2	2	0	0	1	1	0	0	0	2	1	1	0	1	2	0	2	0
544	1	1	0	0	1	1	0	0	2	0	0	1	1	0	0	0	0	2	2	1	0	0	0	2	0	0	0	2	0	2	1	1	1	2	1	2	1	1	0	0	1	0	0	0	0	1	0	0	2
545	1	1	0	0	1	1	2	0	0	0	1	1	2	0	1	0	1	1	0	0	2	0	0	2	0	0	0	2	0	1	0	1	1	1	0	2	1	0	2	2	0	0	0	0	1	0	0	2	2
546	1	1	0	0	0	0	1	1	2	0	0	0	1	0	1	0	1	0	1	1	2	1	2	0	1	1	0	2	1	1	2	0	0	1	0	1	1	0	0	0	2	0	0	0	0	0	0	0	2
547	1	2	0	0	0	0	0	0	2	0	0	0	1	0	0	0	1	1	1	1	1	2	1	1	1	1	0	1	2	0	1	1	1	1	1	1	1	0	0	0	2	0	0	1	0	0	0	1	0
548	1	1	0	0	0	0	0	0	2	0	0	1	1	0	0	1	2	1	1	0	2	0	0	2	0	0	0	0	2	0	0	1	1	2	1	2	1	0	0	0	2	1	1	0	1	0	0	2	0
549	1	2	0	0	0	0	1	0	2	0	0	1	2	0	1	1	0	1	2	1	2	1	0	2	0	0	0	1	1	1	0	2	2	1	1	2	2	1	1	0	0	0	2	0	0	0	0	0	2
550	1	1	0	0	1	1	2	0	0	0	1	0	0	0	0	0	0	1	0	0	0	1	0	2	0	0	0	2	1	2	0	0	1	2	0	2	1	0	1	1	1	0	0	0	0	0	0	1	0
551	0	0	0	0	2	2	0	0	2	0	0	0	1	0	1	0	0	0	1	1	2	1	0	2	0	0	0	2	1	2	0	1	1	2	2	2	1	0	2	2	0	1	1	0	1	0	0	1	1
552	1	1	0	1	0	0	2	0	0	0	0	0	1	0	1	0	2	2	2	1	1	0	1	1	1	2	0	2	0	1	0	0	0	1	1	2	2	0	1	1	0	0	0	0	0	0	0	2	1
553	0	1	0	0	0	0	1	0	1	0	1	0	2	0	2	0	2	0	0	1	1	1	0	2	0	0	0	2	0	2	0	1	0	1	0	1	1	0	1	1	0	0	0	0	0	1	0	1	1
554	0	2	1	0	1	1	2	0	1	1	0	0	0	0	0	0	2	0	0	0	1	0	1	1	0	0	0	2	1	2	1	1	2	1	0	2	0	0	0	0	1	0	0	0	0	0	0	2	0
555	1	0	0	0	1	1	1	0	1	0	0	0	0	0	0	0	1	2	1	1	2	1	0	2	0	0	0	2	0	1	1	2	1	2	0	2	0	0	1	0	1	0	0	0	0	1	0	2	0
556	1	2	1	1	0	0	2	0	0	0	0	0	1	0	1	0	2	0	0	0	1	0	0	2	0	0	0	2	0	1	1	1	1	0	0	0	1	0	2	2	0	0	0	0	0	2	0	1	0
557	0	0	0	0	1	1	1	0	1	0	0	1	1	0	1	0	0	0	0	0	2	1	0	2	0	0	1	2	2	1	1	0	1	2	0	2	1	0	0	0	1	0	0	0	0	2	0	1	1
558	1	2	0	0	0	0	0	0	2	0	0	1	1	0	2	0	2	0	0	0	2	0	0	2	0	0	0	2	1	2	1	2	2	0	0	0	2	1	0	0	0	0	1	1	0	1	0	0	2
559	1	0	0	0	0	0	2	1	1	1	1	0	0	0	0	0	1	1	1	1	1	0	1	1	1	1	0	2	0	1	0	1	0	1	0	2	2	1	0	0	1	2	2	0	1	0	0	0	2
560	1	1	0	0	0	0	1	1	2	0	0	0	0	0	0	0	2	1	1	1	1	0	0	2	0	0	0	2	1	2	0	0	1	1	0	1	1	0	2	2	0	0	0	0	0	1	0	1	1
561	0	2	0	0	0	0	1	0	1	0	1	0	1	0	1	0	1	0	0	0	2	1	0	2	0	0	0	2	0	2	0	0	1	0	0	0	1	1	0	0	0	0	0	1	0	1	0	1	1
562	1	1	0	1	1	1	1	0	1	0	1	1	1	0	0	1	0	2	1	1	0	0	0	2	0	0	0	2	0	2	0	1	2	1	0	2	1	0	0	0	1	0	0	1	1	2	0	2	1
563	0	1	0	1	0	0	2	1	1	0	1	0	0	0	0	0	2	0	0	0	2	1	1	2	0	0	0	2	0	1	1	1	2	1	0	2	2	0	2	2	0	0	0	1	0	0	0	1	1
564	1	2	0	0	0	0	1	0	1	0	1	1	1	0	1	0	0	0	0	1	2	0	0	2	0	0	0	2	1	1	1	0	0	2	0	2	1	0	0	0	2	0	0	2	0	2	0	1	1
565	0	1	0	1	0	0	0	0	2	0	0	1	1	0	0	1	1	0	0	0	2	0	0	2	0	0	0	1	2	0	0	1	1	1	0	2	2	0	1	1	1	0	0	0	0	1	0	2	0
566	0	1	0	0	0	0	2	1	1	0	1	2	2	0	2	0	0	0	1	1	2	0	0	2	0	0	0	1	1	1	0	0	2	0	0	1	1	1	0	0	1	0	0	0	0	1	0	2	0
567	0	2	0	0	0	0	1	0	1	0	0	1	1	0	0	1	2	1	0	1	2	1	0	2	0	0	0	2	1	1	2	2	2	0	0	0	1	1	0	0	1	0	0	0	0	0	0	1	1
568	0	1	1	0	0	0	1	0	1	0	1	1	1	0	1	0	0	0	0	0	2	0	1	1	0	0	0	1	0	1	1	2	1	1	0	2	2	0	2	2	0	0	1	0	0	1	0	1	1
569	1	0	0	0	0	0	1	0	1	0	0	0	1	0	1	0	0	2	1	1	2	1	0	2	0	0	0	1	0	1	0	0	1	2	0	2	1	1	0	0	1	1	1	0	0	0	0	0	2
570	1	2	1	1	0	0	0	0	2	0	0	0	0	0	0	0	2	1	1	1	2	0	0	2	0	0	0	2	0	2	1	1	1	2	2	2	0	0	0	0	1	1	0	0	0	0	0	1	1
571	0	2	1	0	0	1	1	1	2	0	0	0	1	0	1	0	1	2	0	0	1	1	1	1	0	0	0	2	0	2	1	1	1	1	0	1	1	0	0	0	2	0	0	0	0	1	0	1	1
572	0	2	0	1	0	0	0	0	2	0	0	0	1	0	1	0	2	1	1	1	2	1	1	1	1	1	0	2	1	1	2	1	0	1	0	1	2	1	1	1	0	0	0	0	0	2	0	0	2
573	0	0	0	0	1	1	0	0	2	0	0	1	1	0	0	1	1	1	1	1	1	1	1	2	0	0	0	1	2	1	0	2	1	2	1	2	2	0	1	1	1	0	1	0	1	1	0	1	1
574	1	0	0	0	0	0	2	0	0	0	0	0	1	0	1	0	1	2	1	0	1	0	0	2	0	1	0	2	0	2	0	1	0	1	0	1	1	1	0	0	1	1	0	0	2	1	0	1	1
575	1	1	0	0	0	0	2	0	1	0	1	1	1	0	0	1	1	0	0	0	2	1	1	1	1	1	0	1	1	1	0	0	1	1	1	1	1	0	0	0	1	0	0	1	0	0	0	0	0
576	1	1	0	0	0	0	0	0	2	0	0	0	0	0	0	0	0	1	1	1	0	0	0	2	0	0	0	1	2	0	1	2	1	1	0	1	1	0	1	1	1	1	1	1	0	1	0	1	1
577	1	1	0	0	1	1	0	0	2	0	0	0	0	0	0	0	2	0	0	0	2	1	0	2	0	0	0	2	0	2	0	1	2	0	0	1	0	0	0	0	2	0	1	0	0	1	1	1	0
578	1	2	0	0	1	1	1	0	1	0	0	0	0	0	0	0	0	0	1	1	2	0	0	2	0	0	0	2	0	2	0	0	1	1	1	1	2	1	1	0	0	1	1	0	1	1	0	1	2
579	1	2	0	0	0	0	1	0	1	0	1	1	1	0	1	0	1	1	1	1	0	0	1	1	0	1	1	2	1	1	0	1	1	2	0	2	2	0	1	1	1	0	0	0	0	1	0	2	0
580	1	0	0	0	0	0	1	0	1	0	1	0	0	0	0	0	2	1	1	1	2	0	0	2	0	0	0	2	0	2	0	0	0	2	0	2	0	0	1	1	1	1	1	0	0	0	0	0	2
581	1	1	0	1	0	0	2	0	0	0	1	1	1	1	0	0	1	1	1	1	1	0	1	1	0	0	0	2	1	2	0	1	1	0	0	0	2	0	1	1	1	1	1	0	1	0	0	1	1
582	0	0	0	0	1	1	1	0	1	1	1	0	1	0	1	0	0	2	2	1	0	0	0	2	0	0	0	2	0	1	0	1	1	2	0	2	2	0	1	1	0	0	1	1	2	0	0	2	0
583	0	2	0	0	0	0	1	0	1	0	0	1	1	0	0	1	2	1	1	1	1	0	1	1	0	0	0	2	0	2	1	1	1	1	0	1	1	1	0	0	0	2	2	0	1	1	0	1	2
584	1	2	1	1	0	0	0	0	2	0	0	0	1	0	1	0	1	1	0	0	2	1	0	2	0	0	0	1	2	1	0	1	1	1	1	1	1	1	0	0	0	0	0	0	0	1	0	2	1
585	0	1	0	0	0	0	0	0	1	0	1	1	1	0	0	0	2	1	1	1	2	1	0	2	0	0	0	2	1	1	1	1	0	1	0	1	1	1	0	0	0	0	0	0	0	1	0	0	2
586	0	1	0	0	1	1	1	0	1	0	1	0	2	1	1	0	2	1	1	1	2	1	1	2	0	0	0	2	1	1	2	1	2	1	0	1	1	0	1	1	1	0	0	0	0	0	0	1	1
587	0	1	0	1	0	0	0	0	2	0	0	1	1	0	1	0	0	1	1	1	2	0	0	2	0	0	0	2	1	1	1	1	1	2	0	2	1	0	2	2	0	0	1	0	1	0	0	1	1
588	0	1	0	0	0	0	0	0	2	0	0	0	0	0	0	0	1	1	1	1	1	0	1	1	0	0	0	2	0	2	0	0	0	0	0	1	1	1	0	0	1	0	0	0	0	1	0	2	0
589	1	1	0	1	0	0	0	0	2	0	0	1	1	0	1	0	0	2	0	1	1	0	1	1	0	0	0	2	1	2	0	0	1	2	0	2	1	0	1	1	1	1	1	0	1	1	0	1	1
590	1	2	0	0	0	0	1	0	1	0	0	0	1	1	0	0	1	1	0	0	1	0	1	1	0	0	0	2	0	2	1	0	2	0	0	1	1	1	0	0	1	0	2	0	0	0	0	2	0
591	1	0	0	0	0	0	0	0	2	0	0	0	2	0	2	0	1	0	1	1	2	0	0	2	0	0	1	2	1	1	0	0	2	2	0	2	2	1	0	0	0	0	0	1	0	0	0	2	0
592	1	2	0	0	0	0	2	0	1	0	0	1	2	0	2	0	1	1	1	1	1	0	0	2	0	0	0	1	1	1	0	0	1	1	0	1	2	1	1	1	1	1	1	0	1	0	0	1	1
593	1	1	0	0	0	0	2	0	0	0	1	0	1	0	1	0	1	0	1	1	2	1	1	1	1	1	0	2	0	2	0	0	0	2	1	2	2	1	0	0	1	0	1	0	1	0	0	2	1
594	0	1	0	1	0	0	1	0	2	0	0	1	2	0	2	0	1	0	0	0	2	1	1	1	0	1	0	1	2	1	0	1	2	0	0	1	0	1	0	0	1	0	0	2	0	2	0	0	2
595	1	1	0	0	0	0	1	1	2	0	0	1	1	0	0	1	1	2	1	1	2	2	0	2	0	0	0	2	1	1	0	0	1	1	0	1	0	0	1	1	1	0	1	0	0	0	0	2	0
596	1	1	0	0	1	1	1	0	1	0	0	0	2	1	1	0	2	1	1	1	1	1	1	1	1	0	0	0	1	1	0	0	2	1	0	1	1	1	0	0	1	0	0	0	0	0	0	2	0
597	0	1	0	0	0	0	0	0	2	0	0	0	0	0	0	0	1	1	1	1	2	0	0	2	0	0	0	0	1	1	0	1	1	1	1	1	0	0	0	0	2	0	0	1	0	1	0	0	1
598	1	1	0	1	0	0	1	0	2	0	0	0	1	0	0	0	1	0	0	0	2	1	1	1	1	1	0	2	0	1	1	1	1	1	1	1	1	0	0	0	0	0	1	0	0	0	0	0	1
599	1	1	1	1	0	1	1	0	1	0	1	0	1	0	1	0	2	0	0	1	2	0	0	2	0	0	0	2	1	1	1	1	1	2	1	2	1	0	0	0	1	2	2	0	1	1	0	0	2
600	0	0	0	1	0	0	0	0	2	0	1	1	2	0	2	0	2	2	2	2	1	0	0	2	0	0	0	1	0	1	1	0	0	2	0	2	0	0	0	0	1	0	1	0	0	0	0	0	2
601	1	0	0	0	0	0	2	1	2	0	0	0	1	0	1	0	1	1	1	0	2	1	0	2	0	0	0	2	2	1	1	0	0	2	1	2	2	1	1	1	1	0	0	0	0	1	0	1	1
602	1	2	0	0	0	0	2	0	1	0	0	0	0	0	0	0	0	0	0	0	2	1	0	2	0	0	0	2	0	2	0	2	2	1	0	1	2	0	1	1	1	1	0	0	0	0	0	1	1
603	0	2	0	0	0	0	1	1	2	0	0	0	0	0	0	1	2	1	0	0	2	1	0	2	0	0	0	1	0	1	0	0	0	1	0	1	2	0	1	1	0	1	0	0	0	0	0	1	0
604	0	1	0	1	0	0	1	0	1	0	0	0	0	0	0	1	1	0	0	0	2	0	1	1	1	2	1	2	1	1	0	0	2	2	0	2	1	0	0	0	2	0	0	1	0	0	0	1	2
605	1	2	0	0	0	0	2	0	0	0	1	0	0	0	0	1	1	0	0	0	2	1	1	1	1	1	0	2	1	1	0	1	2	1	0	1	2	1	1	1	0	0	1	0	0	1	0	2	0
606	1	2	0	0	1	1	1	1	2	0	0	0	0	0	0	0	0	2	1	1	1	0	0	2	0	0	0	1	1	1	0	1	2	0	0	1	2	0	1	0	1	1	1	0	1	0	0	0	2
607	1	0	0	1	0	0	1	1	2	0	0	0	0	0	0	0	1	0	1	0	2	1	1	1	1	1	0	2	0	2	2	0	1	1	0	2	0	0	0	0	2	0	0	0	0	1	0	0	2
608	1	0	0	1	0	0	1	0	1	0	1	1	1	0	1	0	2	0	0	1	2	0	0	2	0	0	0	2	0	2	0	0	0	0	0	1	1	0	0	0	2	0	0	0	1	1	0	2	0
609	1	1	0	1	1	1	0	0	2	0	0	0	0	0	0	0	2	0	0	0	2	1	0	2	0	0	0	1	1	1	1	0	2	0	0	0	1	0	2	2	0	0	0	2	0	2	0	0	2
610	1	2	0	0	1	1	2	0	0	0	0	1	1	0	1	0	2	1	1	1	2	0	1	1	0	0	0	1	1	1	0	1	1	1	0	2	2	0	1	1	1	0	1	0	0	1	0	1	1
611	1	1	0	1	1	1	2	0	1	0	0	1	1	0	0	0	1	2	1	1	1	0	0	2	0	1	1	2	1	1	0	1	2	1	0	2	0	0	0	0	2	0	0	0	0	1	0	2	0
612	1	1	0	0	0	0	2	0	1	0	0	1	1	0	0	1	2	2	1	1	2	1	0	2	0	0	0	0	2	0	0	1	1	1	0	1	0	0	1	0	1	0	0	0	0	0	0	0	1
613	0	0	0	1	0	0	0	0	2	0	0	1	2	0	1	0	1	2	2	2	1	1	0	2	0	0	0	2	0	2	1	0	2	0	0	1	1	0	1	1	1	1	0	0	0	1	0	1	1
614	1	2	1	1	0	0	1	0	1	0	1	1	1	0	0	1	2	2	1	1	2	0	0	2	0	1	0	1	2	1	0	1	1	1	0	2	1	0	1	0	1	0	0	0	0	0	0	0	1
615	0	1	1	1	0	0	1	1	1	1	0	0	0	0	0	1	0	1	2	1	2	0	0	2	0	1	0	2	0	2	1	0	1	1	0	1	0	0	1	0	1	1	0	0	2	1	0	0	2
616	1	0	0	0	2	2	2	0	1	0	1	1	2	0	1	0	1	1	0	0	1	0	0	2	0	0	0	2	1	2	0	1	2	0	0	1	0	0	1	1	1	0	1	0	1	1	0	2	1
617	0	2	0	0	0	0	0	0	1	0	0	0	1	1	0	0	2	1	0	0	2	0	0	2	0	0	0	2	1	2	0	1	1	1	1	1	1	1	0	0	0	0	0	0	0	0	0	2	0
618	1	1	0	0	1	1	1	0	2	0	0	1	2	0	1	0	2	1	1	0	2	1	0	2	0	0	0	1	1	1	0	0	2	2	1	2	1	0	1	1	1	0	0	0	0	0	0	2	0
619	1	2	0	0	1	1	0	0	2	0	0	0	0	0	0	0	0	0	0	0	2	0	0	2	0	0	0	2	0	2	1	2	1	1	0	2	1	0	1	1	1	0	0	0	0	0	0	2	0
620	1	0	0	0	0	0	0	0	2	0	0	0	0	0	0	0	1	1	1	1	2	0	0	2	0	1	0	1	1	1	1	0	2	2	0	2	2	0	1	0	0	0	1	0	0	0	0	2	0
621	1	2	0	0	0	0	1	0	1	0	1	0	0	0	0	0	1	0	0	0	2	1	0	2	0	0	0	1	2	1	0	0	0	1	1	2	2	1	1	1	1	0	0	1	0	0	0	2	0
622	1	1	0	0	0	0	1	1	2	0	0	0	0	0	0	0	1	1	2	2	1	0	0	2	0	1	0	2	1	1	1	0	2	2	0	1	0	0	1	1	0	0	0	0	0	0	0	0	2
623	1	2	1	0	0	1	1	0	1	0	0	0	0	0	0	0	0	1	1	1	0	1	2	0	1	1	1	1	0	0	0	0	1	0	0	0	2	1	1	1	1	2	2	0	1	0	0	2	1
624	0	1	1	0	0	0	1	1	2	0	0	0	2	0	2	0	2	0	0	0	1	0	0	2	0	1	0	2	0	1	0	0	1	1	0	2	0	0	0	0	2	1	1	0	0	1	0	1	0
625	1	1	0	1	0	0	1	0	0	1	1	1	1	0	0	1	1	1	1	0	2	1	1	1	1	1	0	2	0	0	0	2	2	0	0	0	1	1	0	0	1	0	0	0	0	0	0	2	0
626	1	1	0	1	1	1	1	0	2	0	0	0	0	0	0	0	1	0	0	0	2	1	0	2	0	0	0	1	1	1	0	0	1	2	0	2	2	1	1	1	1	0	0	0	0	0	0	0	2
627	1	1	0	0	0	0	2	0	0	0	2	0	0	0	0	0	1	1	1	1	1	1	0	2	0	0	0	1	2	0	1	1	2	0	0	0	1	0	1	1	1	0	0	0	0	0	0	2	1
628	0	2	0	0	0	0	0	0	2	0	0	0	0	0	0	0	0	0	1	1	2	0	0	2	0	0	0	1	1	1	0	1	1	1	0	1	1	0	0	0	1	0	0	0	0	1	0	2	0
629	1	2	0	0	0	0	2	0	0	0	2	1	0	0	0	0	2	1	0	0	2	0	0	2	0	0	0	2	0	1	1	1	1	2	0	1	2	0	0	0	1	0	0	0	0	1	0	1	1
630	0	1	0	1	0	0	1	1	2	0	0	0	0	0	0	0	2	1	1	1	2	0	1	1	0	0	0	1	1	1	0	0	1	1	0	1	0	0	0	0	2	1	1	0	0	0	0	1	1
631	0	2	0	0	0	0	2	0	0	0	0	0	0	0	0	0	2	1	0	0	1	0	0	2	0	0	1	2	1	1	0	1	2	2	0	2	0	0	1	1	1	0	1	0	1	0	0	0	2
632	1	2	0	1	0	0	0	0	2	0	0	0	0	0	0	0	2	0	0	1	2	1	1	1	1	1	0	0	1	0	0	1	1	1	0	2	1	0	1	1	1	1	0	0	0	0	0	1	1
633	0	2	0	0	0	0	2	1	1	0	0	0	0	0	0	0	0	0	0	0	2	2	0	2	0	0	0	2	0	2	0	0	1	1	0	1	2	1	1	1	1	0	0	0	0	1	0	2	0
634	1	2	0	0	0	0	0	0	2	0	0	1	0	0	0	0	2	0	1	1	2	1	2	0	1	1	0	1	0	1	0	0	0	2	0	2	0	0	0	0	2	2	2	0	1	1	0	2	0
635	1	1	0	1	0	0	2	0	1	0	0	0	1	0	0	0	2	0	0	0	1	0	2	0	0	1	0	2	1	1	1	2	1	1	0	1	1	1	0	0	0	0	0	0	0	1	0	1	1
636	0	1	0	0	0	0	0	0	2	0	0	0	1	0	1	0	1	1	2	2	1	0	1	1	1	1	0	1	1	1	1	0	1	0	0	1	2	1	1	1	1	0	0	0	0	2	0	1	1
637	0	0	0	0	2	2	2	0	1	0	1	0	0	0	0	0	1	1	1	1	1	0	0	2	0	1	0	1	2	0	1	0	0	0	0	2	1	0	0	0	0	0	1	0	0	1	0	2	1
638	1	2	0	0	0	0	2	0	1	0	0	0	0	0	0	0	1	0	1	1	2	0	0	2	0	1	0	1	0	1	0	2	1	1	0	1	0	0	0	0	1	0	0	0	0	0	0	2	1
639	1	1	0	0	0	0	1	0	1	0	0	0	0	0	0	0	1	0	0	0	2	0	0	2	0	1	0	1	1	1	1	1	2	1	0	2	1	0	0	0	1	1	1	0	1	1	0	1	1
640	0	2	0	1	0	0	0	0	2	0	0	0	0	0	0	0	0	1	0	0	1	1	1	1	0	0	0	0	2	0	0	0	0	2	0	2	0	0	0	0	2	0	0	0	0	1	0	0	2
641	0	2	0	0	0	0	1	0	1	0	1	1	1	0	1	0	2	2	2	2	1	1	0	2	0	0	0	2	1	1	2	0	2	0	0	1	1	0	1	1	1	0	0	0	0	1	0	1	1
642	0	1	0	1	1	1	1	0	1	0	1	0	0	0	0	0	0	2	0	0	2	1	2	0	1	1	0	1	1	0	0	0	2	0	0	0	2	1	1	1	0	0	1	0	1	0	0	1	1
643	0	1	1	1	0	0	2	0	0	0	0	0	2	1	0	0	2	1	1	1	2	1	0	2	0	0	0	2	0	2	0	0	0	0	0	1	1	1	0	0	0	0	0	0	0	0	0	1	1
644	0	1	0	0	0	0	0	0	2	0	0	0	1	0	0	0	0	0	0	0	2	1	1	1	1	1	0	1	1	1	0	0	2	1	1	1	0	0	0	0	2	1	1	0	2	0	0	1	1
645	0	1	0	1	0	0	1	1	2	0	0	1	1	0	0	1	1	2	0	1	1	1	0	2	0	0	0	2	0	1	1	0	1	1	0	1	2	0	2	2	0	0	0	0	0	1	0	2	0
646	0	2	0	0	0	0	1	0	0	0	1	1	2	0	2	0	0	2	2	1	0	0	0	2	0	1	0	1	1	1	1	1	1	2	0	2	1	0	1	0	1	0	0	0	0	0	0	0	2
647	0	1	0	0	0	0	2	1	1	0	0	0	0	0	0	0	0	1	2	1	2	1	0	2	0	0	0	2	0	2	0	0	1	2	2	2	2	0	2	2	0	0	1	0	0	0	0	1	1
648	1	1	0	0	0	0	1	0	2	0	0	1	0	0	0	0	1	0	0	0	2	0	1	1	0	0	0	1	2	0	0	0	2	2	0	2	0	0	0	0	1	2	2	0	1	1	0	2	1
649	1	1	0	1	0	0	2	1	2	0	0	0	1	0	1	0	0	1	1	2	1	1	0	2	0	0	0	2	0	1	1	0	2	1	1	1	1	0	0	0	1	0	0	0	0	0	0	2	0
650	0	1	0	1	1	1	0	0	2	0	0	0	0	0	0	0	1	2	1	1	1	1	1	1	1	1	0	1	1	1	0	2	1	2	1	2	2	0	2	2	1	0	1	0	0	1	0	1	1
651	1	2	1	0	0	1	2	0	0	0	1	0	0	0	0	1	1	1	0	0	1	1	0	2	0	1	0	2	0	1	1	1	1	2	1	2	0	0	0	0	2	0	0	1	0	1	0	2	0
652	1	1	0	0	0	1	2	0	1	0	1	2	2	0	0	1	0	2	1	1	2	0	0	2	0	0	0	1	2	0	0	2	1	1	0	1	1	0	1	0	1	0	2	0	0	0	0	0	2
653	1	1	0	1	0	0	1	0	1	0	0	0	0	0	0	0	1	2	2	2	1	1	1	1	1	1	0	2	0	1	0	0	2	1	0	1	2	0	2	1	0	1	0	0	1	0	0	1	1
654	1	0	0	0	0	0	0	0	2	0	0	0	0	0	0	0	0	0	1	1	2	0	0	2	0	0	0	1	2	0	1	0	0	2	1	2	1	1	0	0	0	0	1	0	0	0	0	1	1
655	1	2	1	2	0	0	1	0	1	0	0	0	0	0	0	0	2	0	0	0	2	0	0	2	0	2	0	2	0	1	0	0	1	1	0	1	1	0	1	1	1	0	1	0	0	2	0	0	1
656	0	2	0	0	0	0	1	1	2	0	0	1	1	0	1	0	1	0	0	0	2	0	0	2	0	0	0	2	1	1	1	2	2	1	0	2	1	0	0	0	1	0	1	0	1	1	0	1	1
657	0	2	0	1	0	0	1	0	1	0	0	0	0	0	0	0	2	0	0	0	1	1	0	2	0	0	0	2	0	2	0	0	1	1	0	1	2	2	0	0	0	0	0	0	0	1	0	1	1
658	1	1	0	0	0	0	0	0	2	0	0	1	1	0	0	1	2	1	1	1	1	1	1	1	1	1	0	2	1	2	0	1	2	1	0	2	1	0	0	0	2	1	1	0	0	0	0	1	0
659	1	2	0	0	0	0	1	1	2	0	0	1	1	0	0	0	2	1	0	1	2	0	0	2	0	0	0	1	0	1	0	0	0	2	1	2	0	1	0	0	1	0	0	0	2	2	0	0	2
660	1	2	1	0	1	1	0	0	2	0	0	1	1	0	0	0	2	0	0	0	2	0	0	2	0	0	0	2	0	2	1	2	1	1	0	2	0	0	1	1	1	0	0	1	0	1	0	1	1
661	1	1	0	1	0	0	2	0	1	0	0	1	1	0	0	1	1	2	0	0	1	0	1	1	1	1	0	1	2	0	1	1	1	0	0	1	1	0	1	1	1	0	0	0	0	2	0	2	1
662	1	0	0	0	0	0	2	0	1	0	0	0	1	0	2	0	0	1	1	1	2	1	1	1	1	1	0	2	0	2	0	0	1	2	1	2	1	0	1	1	0	1	0	0	0	0	0	0	2
663	1	1	0	0	0	0	1	0	1	0	0	0	1	0	1	0	2	2	1	0	2	1	1	1	1	1	0	1	0	2	1	0	1	2	1	2	1	0	0	0	1	0	0	0	0	0	0	1	1
664	1	1	0	2	0	0	1	0	2	1	0	0	0	0	0	0	1	1	1	1	1	1	0	2	0	0	1	2	1	1	0	1	1	2	1	2	0	1	0	0	1	0	0	1	1	1	0	2	0
665	1	1	0	1	0	0	1	0	1	1	2	1	1	0	1	0	0	0	0	0	2	0	0	2	0	0	0	2	2	0	1	0	1	0	0	1	1	0	0	0	0	1	1	0	2	2	0	2	1
666	1	1	1	0	0	0	2	0	1	0	1	1	1	0	0	1	0	0	1	1	2	1	0	2	0	0	0	2	1	2	0	0	1	1	0	1	1	0	1	0	1	0	0	0	0	1	0	2	0
667	1	2	1	2	0	0	2	0	1	0	1	0	0	0	0	0	2	0	0	0	2	1	0	2	0	0	0	2	0	1	0	0	0	2	0	2	1	0	1	1	1	0	1	0	1	0	0	1	2
668	0	0	0	0	1	1	1	0	0	1	1	0	1	0	2	0	1	2	1	0	1	1	1	1	1	1	0	2	2	1	2	1	2	2	1	2	1	0	0	0	1	0	1	1	1	0	0	2	0
669	0	1	0	0	0	0	2	0	2	0	0	1	1	0	0	1	1	0	0	0	2	1	0	2	0	0	0	2	1	1	0	0	2	1	1	2	2	0	1	1	0	0	0	0	0	1	0	1	1
670	1	0	0	0	0	0	0	0	2	0	0	0	0	0	0	0	0	1	1	0	1	1	1	1	1	1	0	1	1	1	0	0	1	2	1	2	1	0	1	1	1	0	1	0	1	0	0	0	1
671	1	2	0	0	0	0	2	0	2	0	0	1	1	0	1	0	1	1	1	1	1	0	1	1	0	1	0	1	1	1	1	1	2	1	0	1	2	1	0	0	0	0	1	0	1	0	0	1	1
672	1	2	0	0	0	0	0	0	2	0	0	1	1	0	0	1	1	0	1	1	2	0	0	2	0	0	0	1	2	0	0	0	1	1	0	1	1	0	0	0	1	0	1	0	0	0	0	2	0
673	1	1	0	1	1	1	2	0	0	0	1	0	1	0	1	0	1	0	1	1	2	0	0	2	0	0	0	1	1	1	0	0	2	1	0	1	0	0	0	0	2	0	0	0	0	1	0	2	0
674	1	2	0	0	0	0	1	1	2	0	0	1	1	0	0	1	1	2	1	1	1	0	1	1	0	0	0	2	1	0	0	1	2	0	0	1	1	0	0	0	1	1	1	0	1	1	0	0	2
675	1	2	0	0	0	0	1	1	2	0	0	0	0	0	0	0	1	1	0	1	1	0	0	2	0	1	0	1	1	0	0	1	1	1	0	2	0	0	0	0	1	0	0	0	0	2	0	2	1
676	1	1	0	0	0	0	1	0	2	1	0	0	0	0	0	0	1	1	1	0	2	1	0	2	0	0	1	2	0	1	1	0	1	2	1	2	1	1	0	0	0	1	1	0	1	0	0	1	1
677	0	0	1	1	0	0	2	0	0	0	0	0	1	0	1	0	1	0	1	1	2	0	0	2	0	0	0	2	0	1	1	0	1	1	0	2	2	1	1	1	0	0	0	1	0	0	0	1	1
678	1	1	0	0	1	1	1	0	2	0	0	0	1	0	0	0	1	0	0	0	2	0	0	2	0	0	0	1	1	1	0	1	0	1	0	1	2	1	0	0	0	0	1	1	1	0	0	0	2
679	1	2	0	0	0	0	0	0	1	0	1	0	0	0	0	0	1	1	0	0	1	1	0	2	0	0	0	2	0	1	1	0	2	0	0	2	1	0	1	1	1	0	0	1	0	1	1	2	0
680	1	1	0	0	0	0	1	1	2	0	0	1	1	0	0	0	1	2	1	1	1	1	0	2	0	0	1	2	1	0	1	1	2	0	0	0	1	0	0	0	0	1	1	0	1	1	0	1	1
681	1	2	0	0	0	0	2	0	1	0	1	1	1	0	1	0	1	0	1	1	2	1	0	2	0	0	1	2	1	1	0	1	1	1	1	2	2	0	1	1	0	0	2	0	0	0	0	2	0
682	0	2	0	0	0	0	1	0	1	0	1	1	1	0	1	0	0	0	1	1	2	0	0	2	0	0	0	2	0	2	1	1	1	2	1	2	1	0	0	0	2	0	0	0	0	1	0	1	2
683	1	2	0	0	0	0	2	0	0	0	2	0	0	0	0	0	1	1	1	1	1	0	1	1	0	0	0	1	1	1	0	0	2	2	0	2	1	0	1	1	1	0	0	0	0	0	0	2	0
684	1	0	0	0	0	0	1	0	1	0	0	1	1	0	0	1	2	0	0	1	2	0	1	1	1	1	0	2	0	1	0	2	2	0	0	0	1	0	0	0	2	0	0	0	0	0	0	1	0
685	1	2	0	0	0	0	2	1	1	0	1	1	1	0	0	1	0	0	0	0	2	0	0	2	0	0	0	1	1	1	0	2	2	0	0	1	1	0	1	1	1	1	0	0	0	1	0	1	2
686	1	2	0	0	0	0	2	1	1	0	0	1	1	0	0	1	1	2	0	0	2	0	1	1	0	0	0	1	0	1	0	1	0	2	0	2	2	0	2	1	0	0	0	1	0	0	0	2	0
687	1	1	0	0	0	0	2	1	1	0	1	0	1	0	1	0	2	0	0	0	2	0	1	1	1	2	0	2	0	1	0	0	2	2	0	2	2	0	2	1	0	1	1	0	1	1	0	2	0
688	1	1	0	1	0	0	0	0	2	0	0	0	1	0	1	0	1	1	1	1	1	1	0	2	0	0	0	2	0	1	0	0	0	2	1	1	1	0	1	1	1	0	0	1	0	0	0	1	1
689	1	1	0	0	0	0	1	0	2	0	0	0	0	0	0	0	1	0	0	0	2	1	1	1	1	1	0	2	1	1	0	0	1	2	1	2	2	1	0	0	1	0	0	0	0	1	0	1	1
690	1	0	0	0	0	0	2	1	1	0	0	1	1	0	0	1	1	0	1	1	2	0	0	2	0	1	0	2	0	1	1	1	1	2	2	2	2	0	1	1	1	1	1	0	0	1	0	1	0
691	0	2	0	0	0	0	2	1	2	0	0	0	1	0	1	0	1	0	0	0	2	2	1	1	1	1	0	2	0	1	1	0	2	2	1	2	2	1	1	1	0	0	0	0	0	0	0	1	1
692	1	1	0	0	0	0	2	0	1	0	1	0	0	0	0	0	1	2	1	1	1	1	1	1	1	1	1	2	0	1	0	1	2	0	0	1	0	0	1	0	1	0	0	0	0	0	0	2	1
693	0	0	0	1	1	1	2	0	1	0	1	0	0	0	0	0	0	0	0	1	2	1	0	2	0	0	0	2	0	2	0	1	1	1	0	1	0	0	0	0	2	0	0	1	0	0	0	1	2
694	0	1	0	1	0	0	0	0	2	0	0	1	1	0	1	0	1	1	1	1	2	0	1	1	0	1	0	1	1	1	0	0	1	1	0	2	1	0	0	0	1	1	1	0	1	1	0	1	1
695	1	2	0	1	0	0	1	1	2	0	0	0	1	0	1	0	1	1	1	1	2	1	0	2	0	0	0	1	1	1	1	1	1	1	0	1	0	0	0	0	2	1	1	0	0	0	0	1	1
696	0	1	0	0	0	0	1	1	2	0	0	0	1	0	1	0	1	1	1	1	0	2	1	1	1	1	0	2	0	2	0	2	2	2	1	2	0	0	0	0	1	0	0	1	0	1	0	1	1
697	1	1	0	1	0	0	2	1	1	0	1	0	0	0	0	0	1	1	0	0	1	0	0	2	0	0	0	2	1	2	0	1	2	1	0	1	1	0	1	1	1	0	1	0	1	0	0	1	1
698	1	0	0	0	0	0	2	0	1	0	1	1	1	0	1	0	0	2	2	1	0	0	0	2	0	0	0	2	1	1	1	1	1	2	0	2	1	1	0	0	1	0	0	0	1	1	0	1	1
699	0	1	1	1	0	0	2	0	1	0	0	0	1	0	1	0	2	2	1	1	2	0	0	2	0	0	0	2	0	1	1	1	1	1	1	1	1	1	0	0	1	1	1	0	0	1	0	2	1
700	0	2	1	1	0	0	1	0	1	0	0	1	2	0	1	1	1	1	0	0	1	0	0	2	0	1	0	2	1	1	2	1	1	1	1	1	2	0	1	1	0	0	0	0	0	0	0	2	1
701	1	2	0	0	1	1	0	0	2	0	0	0	1	0	1	0	1	1	0	0	1	1	0	2	0	0	0	1	1	1	0	1	2	1	0	1	2	0	2	2	0	0	0	0	1	1	0	1	1
702	1	0	0	0	0	1	1	0	1	0	1	0	2	0	2	0	0	1	0	0	0	0	1	1	0	0	0	1	0	1	1	1	2	2	0	2	1	0	0	0	2	1	1	0	1	0	0	2	0
703	1	1	0	0	0	0	2	0	1	0	1	0	0	0	0	0	2	2	2	2	0	0	0	2	0	0	0	2	1	1	1	0	0	1	1	2	1	0	1	1	1	0	0	0	1	0	0	0	2
704	1	1	0	0	1	1	2	1	1	0	1	0	2	0	1	0	1	2	1	1	1	0	0	2	0	0	0	2	1	1	1	1	2	0	0	1	1	0	1	1	1	0	0	0	0	2	0	1	0
705	0	1	0	0	1	1	1	1	2	0	0	0	2	0	2	0	1	1	0	1	1	1	1	1	1	1	0	2	1	1	2	0	1	1	0	1	1	0	0	0	1	0	0	0	0	0	0	1	1
706	0	1	1	1	0	0	1	0	1	0	1	0	1	0	1	0	2	0	0	0	2	1	0	2	0	0	0	2	1	1	0	1	2	0	0	2	1	0	1	1	1	1	1	0	0	1	0	2	0
707	1	2	0	0	0	0	1	0	1	0	0	0	1	0	1	0	1	1	0	0	1	0	0	2	0	0	0	2	0	2	0	2	1	1	0	1	0	0	0	0	2	1	0	0	0	0	0	2	1
708	1	2	0	0	0	0	1	1	2	0	0	0	0	0	0	0	1	1	1	1	1	1	0	2	0	0	0	2	0	2	1	1	0	1	0	1	0	0	1	1	1	1	1	0	0	1	0	2	0
709	1	0	0	0	0	0	0	0	2	0	0	0	2	1	1	0	2	0	0	0	1	0	0	2	0	0	0	2	1	2	0	0	0	2	1	2	2	0	2	2	0	1	0	0	1	2	0	2	1
710	1	1	0	0	0	0	0	0	2	0	0	1	1	0	2	0	2	1	1	1	2	0	0	2	0	0	1	2	1	0	1	2	1	1	0	1	0	0	1	1	0	1	1	0	1	0	0	2	0
711	0	2	0	0	0	0	0	0	2	0	0	0	0	0	0	0	1	1	0	1	1	0	1	1	1	1	0	0	1	0	0	2	1	1	0	1	1	0	1	1	1	0	0	0	0	0	0	2	0
712	1	2	1	1	0	0	1	0	2	0	0	0	1	0	0	0	1	1	0	0	1	0	0	2	0	1	0	2	1	2	0	2	1	0	0	0	1	0	0	0	1	0	1	1	2	1	0	2	0
713	1	2	0	0	0	0	1	0	2	0	0	1	1	0	1	0	1	2	1	1	1	2	0	2	0	0	0	2	0	1	1	0	0	1	0	0	1	1	0	0	1	1	1	0	1	1	0	1	1
714	1	0	0	1	0	0	0	0	2	0	0	1	1	0	0	1	1	1	1	1	2	0	0	2	0	0	0	2	1	0	1	1	0	1	0	1	2	0	1	1	1	0	1	0	1	0	0	1	1
715	1	1	0	0	0	0	1	0	1	1	1	1	2	0	1	1	1	2	1	1	1	0	1	1	0	1	0	0	1	1	0	0	1	2	0	2	1	0	1	0	1	0	0	0	0	0	0	1	1
716	1	1	0	1	0	0	2	1	1	0	1	1	1	0	0	1	1	0	1	1	2	1	0	2	0	0	1	2	0	1	1	0	1	2	1	2	1	0	0	0	2	1	0	0	0	0	0	0	2
717	0	1	1	0	0	1	2	1	1	0	0	0	2	1	1	0	1	0	1	0	2	1	0	2	0	0	0	1	1	1	1	0	1	0	0	1	1	0	1	1	1	1	1	0	1	1	0	0	2
718	1	2	0	0	0	0	1	1	2	0	0	1	1	0	0	1	0	0	0	0	2	0	0	2	0	1	0	1	2	0	1	1	1	2	0	1	1	0	2	2	0	1	1	0	1	0	0	2	0
719	1	0	0	1	0	0	0	0	2	0	0	0	0	0	0	0	1	1	1	1	1	0	0	2	0	0	0	2	1	1	1	1	1	2	0	2	2	0	0	0	1	0	0	0	0	1	0	2	0
720	1	2	1	0	0	0	2	1	1	0	0	0	0	0	0	0	2	0	1	1	2	1	1	1	1	1	0	1	1	0	0	0	1	2	1	2	0	0	0	0	2	0	2	0	0	0	0	2	1
721	0	0	0	0	1	1	1	0	1	0	1	0	0	0	0	0	2	1	0	0	2	0	0	2	0	1	0	2	0	2	2	2	2	0	0	0	0	0	1	0	1	1	1	0	0	0	0	1	1
722	1	1	0	0	0	0	1	0	1	0	0	0	1	0	1	0	1	0	0	0	2	1	0	2	0	0	0	1	1	1	0	1	1	0	0	0	0	0	0	0	1	1	1	0	0	1	0	0	2
723	1	1	0	1	0	0	1	2	2	0	0	0	0	0	0	0	2	0	0	0	2	0	0	2	0	1	0	1	1	1	0	1	1	1	0	1	1	0	1	0	1	0	0	0	0	0	0	1	1
724	1	2	0	1	0	0	1	1	2	0	0	1	1	0	0	1	1	1	2	1	2	1	1	2	0	0	1	1	1	2	0	1	1	2	1	2	0	0	0	0	2	1	1	0	1	1	0	1	1
725	1	1	0	2	0	0	2	0	0	0	0	0	1	0	0	0	1	1	1	1	2	1	0	2	0	1	0	2	1	1	2	0	1	1	1	1	1	1	0	0	1	0	1	0	0	0	0	2	0
726	0	1	0	0	1	1	1	1	2	0	0	1	1	0	0	0	1	1	1	1	0	1	1	2	0	0	0	2	1	1	0	1	1	1	0	1	2	1	1	1	0	0	1	0	1	0	0	1	1
727	1	1	0	0	0	0	2	0	2	0	0	1	0	0	0	0	1	1	1	1	1	1	0	2	0	0	0	2	0	2	0	1	1	0	0	1	1	0	0	0	1	0	1	0	0	1	0	1	1
728	1	1	0	0	0	0	2	0	0	0	0	0	1	0	1	0	2	1	1	1	1	0	0	2	0	0	0	1	1	1	0	1	1	1	1	1	1	1	0	0	0	0	0	0	0	0	0	2	0
729	1	2	1	1	0	0	1	1	2	0	0	1	1	0	0	0	1	2	1	1	2	1	1	1	1	1	0	2	1	1	1	1	1	1	1	1	2	1	0	0	0	0	2	0	1	0	0	2	1
730	0	2	0	0	0	0	1	0	1	0	0	0	0	0	0	0	0	2	2	1	0	1	0	2	0	0	0	2	1	2	0	0	2	2	0	2	1	0	0	0	0	2	2	0	1	0	0	1	1
731	0	2	0	0	0	0	2	1	1	1	1	1	1	0	0	1	2	0	0	0	2	1	0	2	0	0	0	2	1	1	1	1	1	1	0	1	2	1	1	1	0	0	1	0	1	0	0	1	1
732	1	1	0	0	1	1	2	1	1	0	0	1	2	0	1	1	1	1	1	1	0	0	2	0	0	0	0	1	2	0	1	0	0	2	1	2	2	0	1	0	2	0	0	0	0	1	0	0	2
733	0	0	0	0	2	2	2	1	1	0	0	0	0	0	0	0	0	2	1	1	2	0	0	2	0	0	0	2	1	1	0	0	1	1	1	1	2	0	2	2	0	0	0	1	0	0	0	2	1
734	1	0	0	0	0	0	2	0	0	0	1	0	0	0	0	0	1	1	1	1	2	0	1	1	1	1	0	2	0	1	1	0	1	2	0	2	2	0	1	1	1	0	0	0	0	0	0	2	0
735	0	1	0	0	0	0	1	0	1	0	0	1	1	0	1	0	2	0	0	1	1	0	0	2	0	0	0	2	0	2	1	2	2	2	1	2	1	0	0	0	2	0	1	0	0	0	0	2	0
736	0	0	0	0	0	0	1	0	2	0	0	0	0	0	0	0	1	1	1	1	1	0	0	2	0	0	0	2	0	1	0	1	1	2	0	2	1	1	0	0	0	0	0	0	0	1	0	1	0
737	1	1	0	1	0	0	0	0	2	0	0	0	0	0	0	1	1	1	2	2	1	0	0	2	0	0	0	0	1	0	0	1	1	1	0	2	2	0	2	2	0	0	0	0	0	1	0	0	2
738	1	1	0	0	1	1	2	0	0	0	0	1	2	0	1	1	2	1	0	0	2	1	0	2	0	0	0	1	1	2	0	1	1	1	0	2	2	1	1	1	1	0	1	0	1	0	0	1	1
739	1	1	0	0	0	0	1	0	1	0	0	1	1	0	0	0	2	1	1	1	2	0	0	2	0	0	0	1	0	1	0	0	0	2	0	2	2	0	2	2	0	0	0	0	0	1	0	1	1
740	0	1	0	1	0	0	1	0	1	0	0	1	1	0	1	0	1	0	0	1	2	2	0	2	0	0	0	1	2	1	0	0	2	0	0	1	1	0	0	0	2	0	0	0	0	1	0	2	1
741	1	0	0	0	1	1	2	1	1	1	1	0	0	0	0	0	1	1	1	1	1	0	0	2	0	0	0	1	0	1	0	0	2	1	0	2	0	0	0	0	2	0	1	0	1	0	0	1	1
742	0	2	0	0	0	0	1	0	1	0	1	0	0	0	0	0	1	2	2	2	1	0	2	0	0	0	0	2	0	2	2	1	2	0	0	2	2	1	1	1	0	0	1	0	1	0	0	1	1
743	0	1	0	1	0	0	1	0	1	0	1	1	1	0	1	0	0	0	0	0	2	0	0	2	0	0	0	2	0	0	0	0	2	2	0	1	1	1	0	0	1	0	1	0	0	1	0	2	0
744	0	1	1	1	1	1	2	0	0	0	1	0	0	0	0	0	0	0	0	0	2	0	1	1	0	0	0	2	0	2	2	0	2	0	0	0	1	0	0	0	2	1	1	1	0	1	0	0	2
745	1	1	0	1	0	0	0	0	2	0	0	0	2	0	2	0	2	0	0	0	1	1	0	2	0	0	0	2	0	1	1	0	1	2	1	2	2	0	1	1	1	0	1	0	1	0	0	2	0
746	1	1	1	1	0	0	0	0	2	0	0	0	0	0	0	0	1	1	1	1	1	0	0	2	0	0	0	2	1	2	0	2	2	0	0	1	0	0	0	0	2	1	1	0	0	1	0	0	2
747	0	1	0	0	0	0	1	1	2	0	0	1	1	0	0	1	2	0	1	1	2	1	0	2	0	0	0	2	0	1	0	1	1	1	0	1	2	0	2	2	0	0	0	0	1	1	0	2	1
748	1	1	0	0	0	0	0	0	2	0	0	0	1	1	0	0	1	1	0	0	1	0	0	2	0	0	0	2	0	1	0	0	2	0	0	1	1	0	0	0	1	0	0	0	0	0	0	1	1
749	0	2	1	1	0	0	0	0	2	0	0	1	2	0	1	0	1	0	0	0	2	0	0	2	0	0	0	2	2	1	1	0	1	0	0	2	2	0	1	1	1	0	0	1	0	1	0	2	2
750	1	1	1	1	0	0	2	0	1	0	0	0	0	0	0	0	1	1	1	1	2	0	0	2	0	0	0	2	0	2	0	2	1	2	1	2	2	0	1	0	0	0	1	0	1	0	0	1	1
751	0	0	0	0	0	0	2	0	1	0	1	1	0	0	0	0	0	0	0	0	2	1	1	1	0	1	1	2	0	1	0	0	2	1	1	1	2	1	1	1	1	0	0	1	1	2	0	2	0
752	1	1	0	0	0	0	0	0	2	0	0	0	0	0	0	0	0	1	1	1	2	1	1	1	0	0	0	1	0	2	1	2	1	1	0	2	2	0	1	1	1	0	1	0	0	0	0	2	0
753	1	0	0	0	0	0	1	1	2	0	0	1	2	0	2	0	1	1	0	1	2	0	0	2	0	0	0	1	0	2	1	1	2	2	0	2	2	0	0	0	1	0	1	1	1	0	0	2	1
754	1	2	0	0	0	0	0	0	2	0	0	2	2	0	1	1	2	0	0	0	1	0	1	1	1	1	0	2	0	1	0	2	2	0	0	0	1	0	0	0	1	0	0	0	0	1	0	1	1
755	1	0	0	0	1	1	0	0	2	0	1	0	0	0	0	0	0	2	1	1	2	0	0	2	0	0	1	1	1	2	0	0	2	1	0	1	2	0	1	0	2	0	0	0	2	2	0	2	0
756	1	2	0	0	0	0	2	0	0	0	2	1	1	0	1	0	0	2	2	2	0	0	0	2	0	0	0	1	0	1	0	0	0	2	1	2	2	0	0	0	1	0	0	0	0	0	0	0	1
757	0	2	0	0	0	0	2	0	1	0	1	1	1	0	0	1	0	1	1	1	2	0	1	1	0	0	0	1	1	1	0	0	2	0	0	1	2	0	2	2	0	0	2	0	0	0	0	0	1
758	0	1	1	0	0	0	1	0	2	0	0	0	1	0	1	0	1	1	0	0	1	0	1	1	1	1	0	2	0	2	0	1	2	0	0	1	0	0	1	0	1	0	0	0	0	0	0	1	1
759	1	1	0	1	0	0	1	1	2	0	0	0	1	0	1	0	0	0	0	0	1	1	0	2	0	0	0	2	1	1	2	1	1	1	1	1	2	0	1	1	1	1	1	0	0	0	0	1	1
760	0	0	1	0	0	0	2	1	1	0	0	0	1	0	1	0	1	0	0	0	2	0	0	2	0	0	0	2	0	2	0	0	0	0	0	2	2	0	2	2	0	0	0	0	0	1	0	0	1
761	0	0	0	0	0	1	0	0	2	0	0	0	0	0	0	0	0	0	0	0	2	0	0	2	0	0	0	2	0	2	2	0	0	1	0	0	1	1	0	0	0	0	0	2	0	2	0	1	1
762	1	0	0	0	2	2	2	0	0	0	1	0	1	0	1	0	1	1	1	1	1	0	0	2	0	0	0	1	1	1	1	0	2	1	1	1	2	0	1	1	1	1	0	0	0	1	0	2	0
763	1	1	0	1	0	0	2	0	0	0	0	1	1	0	0	1	1	1	1	1	2	0	0	2	0	0	0	1	2	0	1	0	1	0	0	1	2	0	2	2	0	1	1	0	0	1	1	1	1
764	0	1	1	0	0	1	1	0	1	0	0	1	1	0	0	1	1	1	1	1	2	0	0	2	0	0	0	1	0	2	1	0	2	0	0	1	2	0	2	2	0	1	0	0	0	0	0	1	1
765	1	2	0	0	0	0	1	0	1	0	0	1	2	0	2	0	2	1	1	1	2	0	0	2	0	0	0	2	0	2	2	1	1	1	0	1	1	0	0	0	2	0	1	0	1	0	0	1	2
766	0	0	0	1	1	1	1	0	1	0	0	0	0	0	0	0	1	1	1	1	1	0	0	2	0	1	0	2	1	2	0	0	1	0	0	1	2	1	1	1	0	1	1	1	0	1	0	1	0
767	0	1	0	0	0	0	2	0	1	0	1	0	0	0	0	0	2	0	0	0	2	1	0	2	0	0	0	1	1	1	0	1	2	2	1	2	1	0	1	1	1	0	2	0	0	0	0	2	0
768	0	2	0	0	0	0	2	1	1	0	1	0	0	0	0	0	1	1	1	1	2	1	1	1	0	1	0	2	2	1	1	1	2	1	0	1	2	0	0	0	2	1	1	0	2	0	0	1	1
769	0	1	0	0	0	0	2	0	1	0	1	0	0	0	0	0	1	1	1	1	2	0	1	1	0	0	0	0	2	0	0	1	2	2	1	2	1	0	0	0	0	0	0	0	0	0	0	1	1
770	1	2	1	0	0	1	1	0	1	0	0	1	1	0	1	0	1	1	0	0	1	0	0	2	0	1	0	2	0	1	1	0	1	2	1	2	2	0	2	1	0	1	1	0	1	1	0	1	1
771	1	1	0	0	0	0	1	0	1	0	0	1	1	0	0	1	2	0	0	0	2	0	0	2	0	0	0	2	1	1	0	1	1	0	0	1	1	0	0	0	1	1	0	0	0	1	0	2	0
772	1	0	0	0	1	1	1	0	1	0	1	0	2	0	2	0	1	0	0	0	2	1	0	2	0	0	0	2	1	0	1	0	1	0	0	1	1	0	0	0	1	1	0	0	1	2	0	1	2
773	1	1	1	0	1	2	0	0	2	0	0	2	2	0	2	0	1	2	1	1	1	0	0	2	0	1	0	2	1	1	1	2	1	2	1	2	2	0	2	1	0	0	0	0	0	0	0	2	0
774	1	1	0	1	0	0	2	1	1	0	0	0	0	0	0	0	1	1	0	0	2	0	1	1	1	1	0	2	1	1	1	0	0	1	1	2	2	1	1	0	0	1	0	0	0	1	0	1	1
775	1	2	0	0	0	0	1	0	2	0	0	1	2	0	2	0	1	0	0	0	2	0	0	2	0	0	0	0	1	0	0	0	0	1	1	2	0	0	0	0	2	0	0	0	0	1	0	2	0
776	0	2	1	0	1	1	2	0	0	0	0	0	0	0	0	0	2	0	0	0	2	0	0	2	0	0	0	2	0	2	0	0	1	1	0	1	2	0	1	1	0	0	0	0	0	1	0	0	2
777	1	1	0	0	1	1	2	0	1	1	0	0	0	0	0	0	1	1	1	1	1	1	0	2	0	0	0	2	2	1	1	2	1	2	1	2	2	0	1	1	1	2	2	0	1	0	0	2	0
778	1	0	0	0	1	1	1	0	1	0	1	1	1	0	1	0	1	1	1	1	2	0	0	2	0	0	1	2	0	1	1	0	1	2	0	2	0	0	0	0	1	0	1	0	0	0	0	1	1
779	1	0	0	0	1	1	0	0	2	0	0	0	1	0	1	0	1	0	1	1	2	1	1	1	1	1	0	1	2	0	0	1	1	1	1	1	2	0	2	2	0	0	0	0	0	0	0	0	2
780	1	0	0	0	1	1	1	0	1	1	0	0	0	0	0	0	2	1	1	1	2	0	0	2	0	0	0	2	0	1	0	0	2	0	0	1	1	0	0	0	1	0	0	1	0	1	0	2	1
781	0	1	2	0	0	0	1	0	1	1	1	1	1	0	0	1	1	1	1	1	2	1	0	2	0	1	1	2	1	1	0	0	0	1	1	2	1	0	0	0	1	1	0	0	1	0	0	1	1
782	1	1	0	0	0	0	1	0	1	1	1	0	0	0	0	0	1	1	0	0	1	0	0	2	0	0	0	1	1	1	0	2	2	0	0	0	0	0	0	0	2	0	2	0	0	0	0	2	0
783	1	1	0	0	1	1	0	0	2	0	0	0	0	0	0	0	1	1	1	1	1	0	0	2	0	0	0	2	1	2	0	1	2	1	0	1	1	0	1	1	1	1	1	0	1	0	0	2	1
784	0	1	0	0	0	0	2	0	1	0	1	0	1	0	1	0	1	1	1	0	2	1	1	1	0	0	1	2	0	1	1	0	2	1	0	0	1	1	0	0	0	1	1	0	0	0	0	1	1
785	1	0	0	1	1	1	0	0	2	0	1	0	2	0	2	0	1	0	0	0	2	0	0	2	0	0	0	1	0	1	1	1	1	0	0	1	2	0	2	2	0	0	0	0	0	0	0	1	1
786	1	2	0	0	0	0	1	1	2	0	0	0	0	0	0	0	1	0	0	0	2	0	0	2	0	0	0	1	0	1	1	1	1	1	0	2	0	0	0	0	2	1	1	0	0	0	0	1	1
787	1	1	0	1	0	0	0	0	2	0	0	1	1	0	1	0	2	0	0	0	2	0	0	2	0	0	0	1	1	1	0	2	1	2	0	2	1	0	0	0	1	1	1	0	1	0	0	2	0
788	1	0	0	1	1	1	0	0	2	0	0	1	2	0	1	1	1	0	0	0	2	0	0	2	0	0	0	2	1	1	0	0	2	1	0	0	0	0	0	0	2	0	0	0	0	1	0	2	1
789	1	1	0	1	0	0	1	1	2	0	0	0	1	0	1	0	1	0	0	1	2	1	1	1	1	0	0	2	0	2	0	0	1	0	0	1	1	0	0	0	2	0	1	0	1	0	0	0	2
790	0	0	0	0	0	0	0	0	2	0	0	2	2	0	1	1	1	0	0	0	2	0	1	1	0	0	0	2	1	1	0	1	1	1	0	2	2	1	1	1	0	0	1	0	1	0	0	0	2
791	1	2	0	1	0	0	1	0	1	0	1	0	0	0	0	0	2	1	0	1	2	1	0	2	0	0	0	1	1	1	0	2	1	2	0	2	1	0	0	0	1	0	0	0	0	0	0	2	0
792	1	0	0	0	0	0	2	1	1	1	1	0	0	0	0	0	1	0	1	0	1	0	0	2	0	0	0	2	1	1	1	2	2	2	1	2	2	1	0	0	1	0	0	0	0	1	0	2	2
793	1	0	0	1	0	0	1	0	1	0	0	0	1	0	1	0	1	2	1	1	1	0	0	2	0	1	0	2	0	1	1	1	1	1	0	1	2	0	1	1	1	0	0	0	0	1	0	1	1
794	1	2	0	0	0	0	2	0	1	0	0	0	1	0	1	0	1	1	1	1	1	1	0	2	0	0	0	2	0	2	1	0	1	2	0	2	2	0	1	1	1	1	1	0	2	0	0	1	1
795	0	2	0	0	0	0	1	0	1	0	1	0	1	0	1	0	1	1	2	2	1	0	1	1	1	1	0	2	1	1	1	0	2	1	0	2	1	0	0	0	0	0	0	0	0	1	0	0	2
796	1	1	1	1	0	1	1	0	1	0	0	1	1	0	0	1	0	1	0	0	0	1	1	1	1	1	0	2	2	1	2	0	2	2	0	1	1	0	1	1	1	1	1	0	0	1	0	2	0
797	1	1	0	0	0	0	1	1	2	0	0	1	2	0	1	0	1	1	2	2	1	0	0	2	0	0	0	2	1	1	2	0	0	2	1	2	0	0	0	0	2	0	0	1	0	0	0	2	0
798	1	1	0	0	0	0	1	2	2	0	0	1	1	0	0	1	0	2	0	0	1	0	0	2	0	0	0	0	1	0	0	2	2	1	1	2	0	0	1	0	1	0	0	0	1	1	0	2	0
799	1	2	0	0	0	0	1	0	2	0	0	1	2	0	2	0	1	0	1	1	2	0	1	1	0	1	0	2	0	2	1	1	1	0	0	0	0	0	1	1	1	0	0	0	0	1	0	1	0
800	1	1	0	0	0	0	1	1	2	0	0	0	1	0	1	0	0	0	0	0	2	1	1	1	0	1	0	1	2	0	0	2	1	1	0	1	2	1	1	1	1	0	2	0	0	0	0	0	2
801	0	1	0	0	0	0	2	0	1	1	0	0	1	0	1	0	1	2	0	0	1	0	0	2	0	1	0	1	1	0	0	0	2	0	0	1	2	1	1	1	0	1	1	1	1	1	0	1	0
802	1	2	0	0	0	0	2	0	1	0	1	0	0	0	0	0	1	1	1	1	1	0	0	2	0	1	1	2	0	1	0	0	1	0	0	2	2	0	1	1	0	1	1	0	1	1	0	2	1
803	1	1	0	0	1	1	1	0	2	0	0	1	1	0	0	1	0	2	0	0	1	1	0	2	0	0	0	1	2	0	0	2	2	0	0	1	1	1	0	0	1	0	0	0	0	2	0	1	1
804	0	2	0	0	0	0	1	0	1	0	0	1	1	0	0	1	1	1	1	1	2	0	0	2	0	0	0	2	0	2	0	2	1	1	0	1	1	0	0	0	1	0	0	1	0	1	0	1	1
805	1	0	0	1	0	0	1	1	2	0	0	1	2	0	1	0	1	1	1	1	2	0	0	2	0	0	1	2	1	0	0	1	1	2	2	2	2	0	1	1	1	0	0	0	0	1	0	2	0
806	1	1	0	1	0	0	1	1	2	0	0	0	0	0	0	0	0	0	0	0	2	0	0	2	0	0	0	2	1	2	0	2	2	2	1	2	2	1	1	1	0	1	0	0	1	2	0	2	1
807	1	2	0	1	0	0	2	0	1	0	0	1	1	0	2	0	1	0	0	0	2	0	0	2	0	0	0	0	2	0	0	0	1	2	1	2	0	0	1	1	0	1	1	0	1	0	0	2	0
808	1	1	0	1	0	0	1	0	2	0	0	1	1	0	0	0	0	1	0	0	0	1	1	1	1	1	0	1	2	0	1	2	2	2	1	2	1	1	0	0	1	0	0	0	2	2	0	0	1
809	1	2	0	0	0	0	2	1	1	0	1	1	2	0	2	0	0	0	0	0	2	1	0	2	0	0	0	2	1	1	0	1	1	1	0	1	2	0	1	1	1	0	0	0	0	1	0	2	0
810	1	0	0	0	0	0	0	0	2	0	0	1	1	0	0	1	1	2	0	0	2	0	0	2	0	1	0	2	1	1	0	0	1	0	0	1	1	0	0	0	1	0	1	0	0	2	0	1	1
811	1	1	0	0	1	1	1	0	1	0	1	0	2	1	1	0	0	1	1	1	2	0	0	2	0	1	0	2	0	2	0	1	2	1	0	2	1	0	1	0	1	1	1	0	0	0	0	0	2
812	0	0	0	0	0	0	0	0	2	0	0	0	0	0	0	0	0	0	1	1	2	1	2	0	1	1	1	2	2	1	1	1	1	0	0	1	2	0	2	2	0	0	0	0	0	1	1	1	0
813	1	1	0	0	0	0	2	0	1	0	0	0	0	0	0	0	1	2	0	0	0	0	1	1	0	0	1	2	1	1	0	2	1	1	0	1	0	0	0	0	2	0	0	1	1	2	0	0	1
814	1	1	0	0	1	1	2	0	2	0	0	1	1	0	1	0	2	0	0	0	1	1	1	1	0	0	0	2	0	2	1	0	2	2	2	2	2	1	1	1	0	2	1	0	1	0	0	1	1
815	1	2	1	0	1	1	1	0	0	0	1	1	2	0	2	0	2	2	1	1	1	1	1	1	1	1	0	1	2	0	0	2	2	1	1	2	2	1	0	0	1	1	1	0	0	1	0	1	1
816	1	2	0	0	0	0	2	1	1	0	1	0	0	0	0	1	0	2	0	0	2	1	0	2	0	0	0	2	2	1	2	0	2	2	0	1	1	0	1	1	1	1	1	0	0	0	0	0	2
817	1	0	0	0	0	0	2	1	1	0	1	0	0	0	0	0	1	0	0	0	2	1	1	1	1	1	0	2	1	0	1	0	2	1	1	2	2	0	1	1	1	0	2	0	0	0	0	0	2
818	0	2	0	0	0	0	2	0	0	0	0	1	1	0	1	0	2	1	0	0	2	1	1	1	1	1	0	2	0	2	2	0	0	1	0	1	1	0	1	1	1	0	1	0	1	0	0	0	2
819	1	1	1	1	0	0	2	0	1	0	1	1	2	0	2	0	1	1	1	1	2	1	0	2	0	0	0	2	1	1	1	1	1	0	0	1	2	0	2	2	0	1	1	0	1	1	0	2	0
820	1	0	0	0	1	1	0	0	2	0	0	1	1	0	1	0	0	2	0	1	1	0	0	2	0	0	0	2	0	1	0	1	2	1	0	2	2	1	1	1	0	1	0	0	0	0	0	2	0
821	1	2	0	0	0	0	2	1	1	0	0	0	1	0	1	0	1	1	1	1	1	0	0	2	0	0	0	1	0	2	1	0	2	1	1	2	2	0	1	1	1	0	1	0	0	2	0	1	0
822	1	1	0	0	1	1	2	0	0	0	0	0	1	0	1	0	1	1	1	1	1	1	0	2	0	0	1	1	0	0	0	1	1	1	1	1	1	0	1	1	1	0	1	0	1	0	0	1	1
823	1	2	1	0	0	0	1	0	1	0	0	0	0	0	0	0	0	2	1	1	2	0	1	1	0	0	0	2	0	1	1	2	1	0	0	0	0	0	0	0	1	0	0	0	0	0	0	1	1
824	1	1	0	0	0	0	2	0	0	0	1	0	0	0	0	1	1	1	1	1	2	0	0	2	0	0	0	2	0	2	1	0	2	2	2	2	2	0	1	1	1	0	0	0	0	0	0	0	2
825	1	1	0	0	1	1	1	0	1	0	1	0	1	0	1	0	1	1	1	1	0	0	0	2	0	0	0	2	2	1	1	0	1	2	0	2	2	0	1	0	0	0	0	0	0	2	0	0	2
826	0	1	1	1	0	0	0	0	2	0	0	0	1	0	1	0	1	0	0	0	2	0	1	1	0	0	0	2	1	1	0	0	1	0	0	1	1	1	0	0	1	1	1	0	1	0	1	1	0
827	1	2	1	0	0	0	0	0	2	0	0	0	1	0	1	0	0	1	1	1	2	1	1	1	1	1	0	2	0	2	1	0	1	1	0	2	1	1	0	0	0	1	1	0	1	1	0	2	1
828	0	1	1	1	0	0	0	0	2	0	0	0	0	0	0	0	2	0	0	0	2	1	0	2	0	1	0	1	0	1	1	1	2	1	0	2	2	0	2	2	0	0	0	1	0	0	0	0	1
829	0	1	0	0	1	1	2	1	1	0	0	1	1	0	1	0	2	1	1	1	2	0	0	2	0	0	0	2	1	1	1	0	1	0	0	1	0	0	0	1	1	0	0	0	0	1	0	1	0
830	0	1	0	0	1	1	2	0	1	0	1	0	1	1	0	0	0	0	0	1	2	0	1	1	0	0	0	2	1	1	1	1	2	0	0	1	2	0	1	1	1	0	0	0	0	1	0	0	2
831	0	1	0	0	1	1	2	1	1	0	0	0	1	0	1	0	1	1	1	1	0	0	0	2	0	0	0	2	1	1	2	0	2	2	0	2	2	1	1	1	1	0	0	0	0	1	0	1	1
832	1	0	0	0	1	1	2	0	0	0	0	0	0	0	0	0	1	1	1	1	1	0	0	2	0	0	0	1	1	1	0	0	0	2	2	2	0	0	1	1	1	1	1	0	1	1	0	0	2
833	0	1	1	1	0	0	1	0	1	0	1	1	2	0	2	0	1	2	2	1	0	0	1	1	0	1	0	1	0	1	0	1	1	1	0	2	1	0	1	1	1	0	1	0	1	0	0	2	1
834	1	1	0	0	0	0	2	0	1	0	0	0	0	0	0	0	1	0	0	1	2	1	1	1	1	1	0	2	0	2	0	1	1	2	1	2	1	0	1	1	1	1	1	0	1	0	0	2	1
835	1	0	0	0	0	0	2	1	1	1	1	0	1	0	1	0	0	0	1	1	2	1	1	1	0	1	0	2	1	1	0	0	0	1	1	2	2	0	2	2	0	2	2	0	1	1	1	2	0
836	0	1	0	1	0	0	1	1	2	0	0	0	1	0	1	0	1	1	1	1	1	1	0	2	0	0	0	1	1	1	0	1	2	2	0	2	0	0	1	0	1	0	0	1	1	2	0	1	1
837	1	1	0	0	0	0	1	0	2	0	0	0	0	0	1	0	1	1	1	1	1	0	0	2	0	0	0	1	0	1	0	0	1	1	0	1	2	0	1	1	1	0	1	0	0	1	0	1	1
838	0	0	0	0	1	1	1	0	1	0	1	1	1	0	0	1	1	1	1	1	2	0	0	2	0	0	0	2	1	1	0	0	0	2	0	1	2	0	1	1	0	0	0	0	0	0	0	0	2
839	0	1	0	0	0	0	1	0	1	0	0	0	0	0	0	0	1	0	1	1	2	0	0	2	0	0	0	2	0	1	0	0	1	1	0	1	0	0	0	0	1	0	0	0	0	1	0	0	2
840	0	1	0	0	1	1	2	1	1	0	0	1	1	0	0	0	1	2	1	1	1	0	0	2	0	1	0	2	0	1	2	1	1	2	0	2	2	0	1	1	0	1	1	0	1	1	0	1	1
841	1	1	0	1	0	0	2	1	1	0	1	1	1	0	1	0	2	1	1	1	1	1	1	1	1	1	0	1	2	0	0	0	2	2	0	2	2	1	0	0	0	1	2	0	1	0	0	1	0
842	0	1	0	0	1	1	2	0	1	0	0	0	0	0	0	0	1	2	1	1	1	0	0	2	0	0	0	1	2	0	0	0	1	1	0	2	2	0	2	1	0	0	0	0	0	0	0	1	1
843	1	1	0	1	1	1	0	0	1	0	1	0	0	0	0	0	2	0	0	1	2	1	0	2	0	0	0	1	1	1	0	0	1	1	0	1	2	0	2	2	0	0	0	1	0	0	0	2	0
844	1	1	0	0	0	0	1	1	2	0	0	0	1	0	1	0	1	2	1	0	1	0	0	2	0	0	0	2	2	1	1	1	2	1	0	1	1	0	0	0	1	0	1	0	1	0	0	1	1
845	1	1	0	0	0	0	2	0	1	0	0	1	1	0	0	1	2	1	0	1	2	0	0	2	0	0	0	2	1	1	1	0	2	2	0	1	1	0	1	1	1	0	1	1	1	0	0	1	2
846	0	1	0	0	0	0	2	1	1	0	1	0	0	0	0	1	0	0	0	1	2	0	1	1	0	0	0	2	1	0	1	0	1	1	0	1	2	1	1	0	0	1	1	0	1	1	0	1	1
847	1	1	0	0	0	0	1	0	1	1	1	0	0	0	0	0	0	0	0	0	2	1	1	1	0	1	0	2	0	2	0	1	1	2	0	2	2	0	1	1	0	1	2	0	1	0	0	1	1
848	0	1	0	0	1	1	1	0	2	0	0	0	2	1	0	0	1	1	1	1	1	1	1	1	1	1	0	1	1	1	0	0	1	2	0	2	1	1	0	0	1	0	0	0	0	1	0	0	2
849	0	2	0	0	0	0	1	0	1	0	0	0	0	0	0	0	1	1	1	1	1	0	0	2	0	0	0	1	1	1	0	0	2	0	0	1	0	0	0	0	1	1	1	0	1	1	0	0	2
850	0	2	0	0	0	0	2	1	1	0	0	0	0	0	1	0	0	2	0	0	1	1	0	2	0	0	0	2	0	2	0	0	1	0	0	1	0	1	0	0	1	0	0	0	0	0	0	0	2
851	1	2	0	0	0	0	0	0	2	0	0	0	0	0	0	0	2	1	1	1	2	0	0	2	0	1	0	2	1	2	0	1	1	1	0	2	0	0	1	1	0	0	0	0	0	0	0	2	0
852	0	1	0	0	0	0	1	0	1	0	1	0	1	0	1	0	1	0	0	0	1	0	0	2	0	0	0	1	1	2	0	0	2	1	0	1	1	0	0	0	2	0	0	0	2	2	0	2	2
853	1	2	0	1	0	0	0	0	2	0	0	0	2	0	2	0	1	2	1	1	1	0	0	2	0	0	0	0	1	1	0	2	2	1	0	2	1	0	1	1	1	0	0	0	0	2	0	1	1
854	1	0	0	0	0	0	2	0	1	0	1	0	1	0	1	0	0	0	1	1	2	0	0	2	0	0	0	1	0	1	0	0	2	1	0	1	1	0	0	0	1	0	0	0	0	0	0	1	1
855	0	2	0	0	0	0	2	1	1	0	1	1	1	0	1	0	1	1	0	0	1	2	0	2	0	0	0	2	2	1	1	0	1	1	0	1	1	0	0	0	2	0	0	0	0	1	0	0	2
856	1	2	0	1	0	0	0	0	2	0	0	1	1	0	0	1	0	2	0	0	1	0	1	1	0	0	0	2	1	2	0	1	1	2	1	2	1	0	1	1	1	2	2	0	1	0	0	0	0
857	1	1	0	0	0	0	2	1	1	0	1	0	0	0	0	0	2	0	0	0	2	0	1	1	0	0	0	1	1	1	0	1	0	1	0	1	2	1	0	0	1	1	1	0	1	0	0	1	1
858	1	0	0	0	1	1	1	0	1	0	0	1	1	0	0	1	0	0	1	1	1	0	0	2	0	0	0	1	2	1	0	1	2	2	1	2	2	1	0	0	0	0	1	0	1	0	0	1	1
859	1	1	0	0	0	0	1	0	1	0	1	1	1	0	0	1	0	0	1	1	2	0	0	2	0	0	0	2	1	2	0	0	2	1	1	2	0	1	0	0	1	0	1	0	1	1	0	1	1
860	1	0	1	0	0	0	1	0	1	0	1	0	1	0	1	0	0	1	0	0	0	0	0	2	0	0	0	2	0	1	0	2	2	0	0	1	1	0	0	0	1	0	1	0	1	0	0	0	1
861	1	2	0	0	0	0	0	0	2	0	0	0	0	0	0	0	1	0	1	1	1	1	0	2	0	0	0	2	0	2	0	2	1	2	0	2	1	1	0	0	0	0	0	1	1	1	0	2	0
862	0	2	0	0	1	1	0	0	2	0	0	0	1	0	1	0	2	1	1	1	1	0	0	2	0	0	0	2	0	2	1	1	1	1	0	1	1	0	0	0	0	0	1	0	1	0	0	0	0
863	1	2	0	0	0	0	1	0	1	0	1	1	1	0	1	0	1	0	1	1	1	0	0	2	0	2	0	2	0	2	0	1	2	1	0	1	1	1	0	0	1	0	0	1	0	0	0	1	1
864	0	1	0	1	0	0	0	0	2	0	1	0	1	0	1	0	1	0	0	0	2	2	0	2	0	0	0	1	2	0	1	2	2	1	1	2	2	0	2	2	0	1	1	0	0	0	0	2	1
865	0	1	0	0	0	0	0	0	2	0	0	2	2	0	2	0	1	1	1	1	1	1	1	1	1	1	0	2	0	2	1	1	2	0	0	0	0	0	0	0	1	1	1	1	1	1	0	2	0
866	0	1	0	0	0	0	0	0	2	0	0	0	0	0	0	0	0	1	0	1	1	0	0	2	0	1	0	1	2	0	1	0	1	0	0	1	2	0	0	0	1	0	0	0	0	1	0	1	0
867	1	2	0	0	0	0	2	0	1	0	1	1	1	0	0	1	1	2	0	1	1	0	1	1	1	1	0	1	0	1	0	0	1	2	1	2	2	1	1	1	0	1	0	0	0	0	0	0	2
868	0	1	0	0	0	0	1	1	2	0	0	0	0	0	0	0	0	0	0	0	1	0	0	2	0	2	0	1	1	1	0	0	1	2	1	1	2	1	0	0	0	0	0	0	0	1	0	1	1
869	0	1	1	1	0	0	1	0	1	0	0	0	2	0	2	0	1	0	0	0	2	0	0	2	0	0	0	2	2	1	1	1	2	0	0	0	1	0	0	0	2	0	0	0	0	1	0	2	0
870	0	1	0	0	0	0	1	0	1	0	1	0	2	1	1	0	1	1	2	1	2	1	0	2	0	0	0	2	1	1	0	0	1	2	0	2	1	0	0	0	1	0	0	1	0	1	0	1	1
871	1	1	0	0	1	1	1	0	1	0	1	0	1	0	1	0	1	1	2	2	1	0	0	2	0	0	0	2	1	1	1	0	1	1	0	2	2	0	2	1	0	0	1	0	1	0	0	2	0
872	1	0	0	0	1	1	2	0	1	0	1	1	2	0	2	0	1	1	1	1	2	1	0	2	0	1	0	2	1	2	0	1	0	2	0	2	1	0	1	1	1	1	1	0	1	0	0	0	2
873	1	2	0	1	0	0	0	0	2	0	0	1	2	0	1	0	0	1	0	1	1	1	0	2	0	0	0	2	0	2	1	1	2	1	0	2	2	1	1	1	0	0	0	0	1	1	0	2	2
874	0	1	0	0	0	0	2	1	1	0	1	0	1	0	2	0	1	1	1	1	2	1	0	2	0	0	0	1	1	1	0	0	1	1	0	1	0	0	0	0	2	0	1	0	1	0	0	1	1
875	1	1	0	0	1	1	0	0	2	0	0	0	1	0	1	0	1	1	1	1	1	0	0	2	0	0	0	2	1	1	1	2	1	2	0	2	2	0	1	1	1	0	2	0	0	0	0	1	1
876	1	1	0	1	0	0	2	0	0	0	0	0	1	0	1	0	0	0	1	1	2	0	0	2	0	0	0	2	0	2	0	0	0	1	1	2	2	0	2	2	0	0	0	1	0	1	0	0	2
877	0	1	0	1	0	0	1	0	2	0	0	0	0	0	0	0	2	0	1	1	2	1	0	2	0	0	0	1	0	1	0	1	1	1	0	2	2	1	1	1	1	0	0	1	1	2	0	1	1
878	1	0	0	0	1	1	0	0	2	0	0	0	0	0	0	0	1	0	1	1	2	1	1	1	1	1	0	2	0	2	0	0	2	2	0	1	1	1	0	0	1	0	0	1	0	1	0	2	1
879	1	2	0	0	0	0	1	1	2	0	0	1	1	0	0	0	1	1	1	1	2	0	0	2	0	1	0	2	0	1	1	1	2	0	0	1	1	0	0	0	2	1	1	1	0	1	0	2	0
880	1	1	0	2	0	0	2	1	1	0	0	0	0	0	0	0	1	2	1	1	1	1	0	2	0	0	0	2	0	1	1	1	1	0	0	1	0	0	0	0	2	0	0	0	0	1	0	1	1
881	1	1	0	2	0	0	2	0	1	0	1	0	0	0	0	0	1	1	1	1	0	0	0	2	0	0	0	1	1	1	1	0	0	2	0	2	1	0	2	2	0	0	0	0	0	0	0	1	2
882	1	1	0	1	0	0	2	0	1	0	1	1	2	0	1	0	1	0	0	0	2	1	0	2	0	0	0	0	2	0	0	0	1	2	0	2	1	0	1	0	1	0	0	1	0	1	0	2	1
883	1	0	0	0	1	1	1	1	2	0	0	1	2	0	1	0	2	2	1	1	2	1	1	1	0	1	0	2	0	2	0	0	0	2	0	2	2	0	0	0	2	0	0	0	0	1	0	0	2
884	0	1	0	0	1	1	2	1	1	0	1	0	0	0	0	0	0	2	1	1	0	1	1	1	0	1	0	2	0	2	0	1	1	1	0	2	0	1	0	0	1	0	0	0	0	0	0	0	1
885	1	0	0	0	1	1	1	1	2	0	0	0	0	0	0	0	1	2	1	0	1	1	0	2	0	0	1	1	1	2	0	0	1	1	0	2	1	0	1	1	1	0	0	0	0	2	0	1	0
886	1	0	0	0	0	0	2	0	0	0	1	0	1	0	1	0	2	0	0	1	2	0	0	2	0	0	0	0	1	0	0	1	1	2	2	2	0	0	1	0	1	0	0	0	0	0	0	1	1
887	1	1	0	1	0	0	0	0	2	0	0	0	1	0	1	0	1	1	0	0	1	0	1	1	0	0	0	1	0	1	0	0	2	1	1	1	0	0	0	0	2	0	0	0	0	1	0	2	0
888	1	1	0	1	0	0	0	0	1	0	1	1	1	1	0	0	0	1	1	2	1	1	0	2	0	0	0	2	0	2	1	0	0	2	1	2	2	0	1	1	0	1	1	0	1	0	0	2	0
889	1	2	1	1	0	0	2	1	1	0	1	1	1	0	1	0	1	2	1	1	2	1	0	2	0	0	0	1	1	1	1	0	0	1	0	1	0	0	1	1	1	1	0	0	0	1	0	0	2
890	0	1	0	2	0	0	1	0	1	0	1	2	2	0	2	0	0	0	0	0	2	1	0	2	0	0	1	2	0	1	0	1	2	1	0	1	2	0	1	1	1	0	1	0	0	0	0	2	1
891	0	1	0	1	0	0	2	0	2	0	0	0	0	0	0	0	1	1	1	1	0	0	1	1	0	0	0	2	0	0	0	0	0	1	1	2	1	1	0	0	1	0	0	0	0	1	0	1	1
892	1	0	0	0	1	1	1	1	2	0	0	1	1	0	1	0	1	1	0	0	2	1	0	2	0	0	0	2	0	1	0	0	2	2	1	2	2	0	1	1	0	1	1	0	1	1	0	1	1
893	1	0	0	1	1	1	1	0	0	0	1	1	1	0	0	1	1	1	1	1	2	2	1	1	1	1	0	1	1	1	0	0	1	2	1	2	1	1	0	0	2	1	0	0	0	0	0	1	1
894	1	0	0	0	0	0	1	1	2	0	0	1	1	0	0	1	1	0	1	1	2	0	0	2	0	0	0	1	2	0	0	0	1	2	0	2	1	1	0	0	1	1	1	0	1	1	0	1	1
895	0	1	1	1	0	0	2	0	0	0	1	1	1	0	1	0	2	1	1	1	2	1	1	1	1	1	0	1	1	1	0	0	0	1	0	1	0	0	1	1	1	1	1	0	1	1	0	2	0
896	1	1	0	0	0	0	1	0	1	0	1	0	1	0	1	0	0	1	0	0	0	0	0	2	0	2	0	2	0	2	1	1	2	0	0	1	1	1	0	0	1	1	0	0	0	1	0	2	1
897	0	1	0	0	0	0	1	0	1	0	1	1	2	0	1	0	0	1	0	0	2	1	1	1	1	1	0	1	0	1	1	2	1	1	0	1	2	0	2	2	0	0	1	0	1	0	0	2	0
898	1	0	0	0	0	0	1	0	1	0	0	0	0	0	0	0	0	1	2	1	2	0	1	1	0	0	0	1	0	1	1	0	1	1	1	1	0	0	0	0	1	1	0	0	2	0	0	1	1
899	1	1	1	0	0	1	2	0	0	0	2	0	0	0	0	0	1	1	0	0	1	0	0	2	0	0	0	1	1	1	0	1	1	2	1	2	2	2	0	0	0	0	0	0	0	0	0	1	2
900	1	1	0	1	0	0	1	0	1	0	0	1	1	0	1	0	1	0	1	1	2	0	0	2	0	0	0	2	1	1	1	0	1	2	0	2	2	1	1	1	1	0	1	0	1	0	0	1	1
901	1	2	0	2	0	0	1	1	2	0	0	1	1	0	1	0	0	0	0	0	2	2	0	2	0	0	0	2	1	2	0	2	2	0	0	0	0	0	0	0	2	0	1	0	1	0	0	1	1
902	0	2	0	0	0	0	1	0	1	1	1	1	1	0	0	1	0	1	0	0	1	0	1	1	0	0	0	1	0	2	1	0	2	1	0	2	0	0	1	0	1	0	0	0	0	0	0	2	1
903	1	0	0	0	0	0	0	0	2	0	0	0	1	0	1	0	2	0	1	1	2	0	0	2	0	0	0	0	1	1	0	0	0	2	1	1	1	0	1	1	1	0	0	0	0	1	0	2	1
904	1	1	0	0	1	1	2	0	0	0	2	0	0	0	0	0	2	1	1	1	2	0	0	2	0	0	0	1	0	1	0	0	1	2	0	2	1	0	0	0	1	1	0	0	1	1	0	2	0
905	1	2	0	1	0	0	1	0	1	0	0	0	0	0	0	0	2	1	0	0	2	0	1	1	0	0	0	1	1	1	0	1	1	0	0	0	1	0	1	1	1	0	0	0	0	0	0	1	1
906	1	1	0	0	1	1	2	0	1	0	1	0	0	0	0	0	2	0	0	0	2	0	1	1	1	1	0	2	2	0	0	1	1	1	0	2	0	0	0	0	2	0	0	0	0	0	0	2	0
907	1	1	2	0	0	0	0	0	2	0	0	1	0	0	0	0	2	0	0	0	2	0	0	2	0	0	0	0	1	0	0	0	1	0	0	1	1	0	1	1	1	0	0	0	0	1	0	0	2
908	1	0	0	0	2	2	1	1	2	0	0	0	2	1	0	0	1	2	1	1	2	0	0	2	0	1	0	2	1	1	1	1	2	2	1	2	1	0	1	1	1	0	0	0	0	0	0	1	1
909	1	1	0	0	1	1	0	0	2	0	1	0	1	0	0	0	0	1	1	1	2	1	1	1	0	1	0	2	0	2	0	0	0	2	1	2	2	0	2	2	0	0	1	0	1	0	0	1	1
910	0	1	0	1	0	0	2	0	0	0	0	2	2	0	1	1	2	1	1	1	2	0	0	2	0	0	0	1	2	0	0	1	2	1	1	1	2	1	1	1	1	0	1	0	0	0	0	1	1
911	0	1	0	0	1	1	2	1	1	0	1	0	2	0	1	0	0	1	1	1	2	0	0	2	0	0	0	2	0	1	1	2	2	0	0	1	1	0	0	0	1	0	2	0	0	0	0	1	1
912	1	1	0	1	0	0	1	0	2	0	0	1	1	0	0	1	1	0	2	1	2	0	0	2	0	0	0	2	0	2	1	1	1	1	0	2	0	1	0	0	1	0	2	0	1	0	0	1	1
913	1	1	0	2	0	0	1	0	1	0	1	0	0	0	0	0	2	0	0	1	2	0	0	2	0	0	0	2	0	1	0	0	1	1	0	1	2	0	2	1	0	1	0	0	0	0	0	2	0
914	0	2	0	1	0	0	2	0	0	0	2	0	1	0	2	0	1	1	1	1	1	0	0	2	0	0	1	2	0	1	0	1	2	0	0	1	2	0	1	1	1	0	1	0	1	1	0	2	0
915	1	1	0	0	0	0	1	1	2	0	0	0	1	0	1	0	0	1	0	0	0	0	0	2	0	1	0	2	1	1	1	2	2	0	0	1	2	1	1	1	0	1	1	0	0	0	0	2	0
916	1	1	0	0	0	0	1	0	2	0	0	0	1	0	1	0	2	0	0	0	2	0	1	1	0	0	0	2	2	2	0	0	1	0	0	1	0	0	0	0	2	0	1	0	1	0	0	0	2
917	0	1	0	1	0	0	1	0	1	0	1	0	1	0	1	0	1	0	0	0	2	0	0	2	0	1	0	2	0	2	0	0	0	2	1	1	0	1	0	0	1	0	1	0	0	1	0	2	0
918	0	1	2	0	0	0	1	0	2	0	0	0	1	0	1	0	1	2	0	1	1	0	0	2	0	1	0	2	1	1	1	0	1	1	1	1	1	0	0	0	2	1	1	0	1	0	0	2	0
919	0	0	0	0	1	1	1	0	1	0	1	0	1	1	0	0	2	1	1	1	2	0	0	2	0	1	0	2	0	1	0	0	1	1	0	1	2	0	1	1	0	0	1	0	1	1	0	1	0
920	0	1	0	1	0	0	2	1	1	0	0	1	1	0	1	0	0	2	2	1	1	1	0	2	0	0	0	2	1	1	1	1	2	2	0	2	0	0	0	0	2	0	0	0	0	0	0	1	1
921	1	2	0	0	0	0	0	0	2	0	0	1	1	0	1	0	1	1	1	1	1	1	1	1	1	1	0	2	0	2	1	0	2	1	1	1	1	0	1	1	1	0	2	0	0	1	0	1	1
922	1	2	0	0	0	0	1	1	2	0	0	0	1	1	0	0	0	0	0	0	1	1	1	1	1	1	0	2	1	1	1	0	1	2	1	1	1	0	0	0	2	0	0	0	0	0	1	1	1
923	0	1	0	0	0	0	0	0	2	0	0	0	0	0	0	0	2	1	1	1	2	1	0	2	0	0	0	2	2	0	0	0	1	1	0	2	0	0	1	1	1	1	1	0	2	0	0	2	0
924	0	2	0	2	0	0	1	0	1	0	1	1	1	0	1	0	0	1	1	1	1	1	0	2	0	1	1	2	1	1	0	1	2	1	0	1	1	0	1	1	1	0	1	0	1	0	0	2	0
925	0	0	0	1	0	0	2	0	2	0	0	0	1	0	1	0	2	1	1	0	2	1	0	2	0	1	0	1	1	1	0	0	0	2	0	2	1	0	0	0	1	0	1	0	1	0	0	2	0
926	1	1	0	0	0	0	0	0	2	0	0	2	2	0	1	1	1	2	0	0	1	1	1	1	1	1	0	1	2	1	0	1	1	2	0	2	2	0	2	2	1	0	1	1	1	1	0	1	1
927	1	1	0	1	0	0	2	1	1	0	0	0	0	0	0	0	1	1	1	1	1	1	2	0	1	1	1	2	1	1	0	0	1	1	1	1	1	1	0	0	1	0	0	0	0	1	0	0	2
928	0	1	0	1	0	0	2	0	0	0	1	1	1	0	2	0	1	1	1	0	2	0	0	2	0	1	0	1	0	1	0	2	1	2	1	2	1	0	0	0	1	0	0	0	0	1	0	2	0
929	1	0	0	1	0	0	0	0	2	0	0	0	0	0	0	0	0	1	1	2	1	0	1	1	0	0	1	2	1	0	0	1	2	0	0	1	0	0	1	1	1	0	0	0	0	1	0	2	0
930	1	1	1	0	0	0	1	0	1	0	0	0	2	0	2	0	1	2	1	1	2	0	0	2	0	1	0	2	0	2	0	1	2	1	0	2	1	0	1	1	1	0	0	0	0	1	0	2	0
931	0	0	0	1	0	0	1	1	2	0	0	1	1	1	0	0	2	1	1	1	2	1	0	2	0	0	0	2	1	2	0	2	1	1	0	2	0	0	0	0	1	2	1	0	1	0	0	1	2
932	1	1	0	0	1	1	1	0	2	0	0	1	1	0	1	0	1	0	1	1	2	0	0	2	0	0	1	2	0	1	0	1	1	2	1	2	2	0	2	1	0	1	1	0	1	1	0	2	0
933	0	1	0	0	0	0	1	0	1	0	0	0	2	1	1	0	2	2	0	0	1	0	2	0	0	0	0	2	0	2	0	0	1	1	0	1	1	0	0	0	1	0	0	0	0	1	0	2	0
934	0	1	0	0	0	0	1	0	1	1	2	0	1	0	2	0	2	0	0	0	2	0	0	2	0	0	0	2	0	2	0	1	1	1	0	1	1	1	0	0	1	0	1	0	1	0	0	1	1
935	1	2	0	0	0	0	1	1	2	0	0	0	0	0	0	0	1	1	1	1	2	0	0	2	0	0	0	2	1	2	0	1	2	0	0	0	2	0	2	1	0	0	0	0	0	1	0	2	0
936	1	2	0	1	0	0	2	0	0	0	2	1	1	0	1	0	2	2	0	0	1	0	0	2	0	0	0	2	1	1	1	0	1	0	0	0	1	0	1	1	1	0	0	1	0	1	0	2	1
937	1	1	1	0	0	1	2	1	2	0	0	0	0	0	0	0	2	0	0	0	1	0	0	2	0	1	0	2	1	1	1	0	1	1	1	1	2	0	1	1	1	0	0	2	0	1	0	2	0
938	0	1	0	0	1	1	1	0	0	0	0	0	1	0	1	0	1	2	1	0	0	1	1	1	0	1	0	2	0	2	0	2	2	0	0	0	0	0	0	0	2	1	1	0	1	0	0	1	1
939	1	2	1	0	1	1	2	0	1	0	1	1	1	0	1	0	1	1	1	1	0	0	0	2	0	0	0	1	1	1	0	0	2	1	0	1	0	0	0	0	2	2	1	0	1	0	0	2	0
940	1	1	0	0	0	0	1	0	1	1	1	1	1	0	0	1	0	1	2	1	2	0	0	2	0	1	2	2	1	0	1	1	1	1	0	1	2	0	1	1	0	0	0	0	1	0	0	2	0
941	1	0	0	1	0	0	1	0	0	0	1	1	1	0	1	0	1	0	0	0	2	0	0	2	0	0	0	1	2	1	0	1	1	1	0	2	2	0	1	1	0	1	0	0	1	2	0	1	1
942	1	0	1	0	0	0	2	0	0	1	1	1	1	0	0	0	1	1	0	0	2	1	2	0	1	1	0	1	1	1	0	1	2	0	0	0	2	1	0	0	1	0	2	0	0	0	0	1	1
943	0	2	0	0	0	0	2	0	0	0	0	1	2	0	2	0	1	0	1	1	2	0	0	2	0	0	0	2	0	2	0	0	1	2	0	2	1	0	0	0	2	0	1	1	1	0	0	0	2
944	0	1	0	2	0	0	0	0	1	0	0	0	1	1	0	0	0	0	1	1	2	0	0	2	0	0	1	2	1	0	0	0	2	0	0	1	1	0	0	0	2	0	1	0	0	2	0	2	0
945	0	2	0	0	0	0	1	0	1	0	0	0	1	0	1	0	1	0	0	0	2	0	1	1	0	0	1	2	1	1	0	0	1	1	0	1	2	0	1	1	0	0	0	0	0	0	0	1	1
946	1	1	0	0	1	1	0	0	2	0	0	0	0	0	0	0	0	1	0	1	1	1	0	2	0	0	0	1	1	1	0	0	1	2	2	2	2	0	2	2	0	1	1	0	1	0	0	0	2
947	0	1	0	0	0	0	2	0	1	0	1	0	1	0	1	0	2	0	0	0	2	0	0	2	0	0	0	1	1	1	0	0	1	1	0	1	1	1	0	0	1	0	0	0	0	1	0	2	0
948	0	2	0	0	0	0	0	0	2	0	0	2	2	1	0	1	0	1	1	1	1	0	0	2	0	0	0	2	0	1	1	2	1	1	0	1	1	1	0	0	1	0	1	0	1	0	0	1	1
949	1	1	0	0	0	0	2	1	2	0	0	0	1	0	1	0	1	0	1	1	1	1	2	0	1	1	0	2	1	1	1	1	2	2	1	2	2	0	0	0	1	0	0	0	0	1	0	0	2
950	0	2	0	0	0	0	1	0	1	0	1	1	1	0	1	0	1	1	1	1	1	1	0	2	0	0	0	2	1	1	1	1	2	0	0	1	2	1	0	0	1	0	0	1	0	1	0	1	1
951	1	2	0	1	0	0	0	0	2	0	0	0	0	0	0	0	1	1	1	1	1	0	0	2	0	0	1	2	0	1	0	0	1	2	0	2	2	0	1	1	1	0	1	0	1	0	0	1	0
952	0	1	0	0	0	0	2	0	0	0	1	0	0	0	0	0	1	2	1	1	1	1	0	2	0	0	0	1	1	1	1	1	1	1	1	1	0	0	0	0	2	0	1	0	1	1	0	0	2
953	0	2	0	1	0	0	2	0	1	1	0	0	1	0	0	0	1	1	0	0	1	0	0	2	0	1	0	2	1	1	1	0	1	2	1	2	1	0	0	0	2	0	0	0	0	1	0	0	2
954	1	0	0	0	0	0	2	0	1	0	1	1	1	0	0	1	1	1	1	1	2	0	2	0	0	0	1	2	1	1	0	1	0	1	0	2	1	0	1	0	1	0	2	0	0	0	0	2	0
955	1	1	0	0	0	0	0	0	2	0	0	0	0	0	0	0	2	0	0	0	2	0	1	1	0	0	1	2	1	0	1	1	2	1	0	2	2	1	1	0	0	0	1	0	0	1	0	1	1
956	0	1	0	0	0	0	1	0	1	0	1	1	1	0	0	0	2	1	1	0	2	0	0	2	0	1	1	2	0	1	0	1	2	2	1	2	1	0	1	1	1	0	0	0	0	0	0	1	1
957	1	2	0	0	0	0	2	0	1	0	1	0	1	0	0	0	1	2	1	0	0	0	1	1	0	1	0	1	0	2	1	1	1	1	1	2	2	0	1	1	1	0	0	0	1	1	0	2	1
958	1	2	0	0	1	1	1	0	1	1	0	0	1	0	1	0	1	0	0	0	2	0	0	2	0	0	0	1	0	0	1	0	1	1	0	1	1	0	1	1	1	0	1	0	1	0	0	0	2
959	0	2	0	0	0	0	1	0	1	0	1	1	1	0	1	0	2	0	1	1	2	1	0	2	0	0	0	1	1	0	0	0	0	1	0	1	2	0	2	2	1	1	1	0	0	0	0	1	1
960	0	0	0	0	1	1	1	0	1	1	1	0	0	0	0	0	1	1	1	0	2	0	0	2	0	1	0	2	0	2	1	1	1	1	0	2	2	1	0	0	1	0	0	0	0	0	0	2	0
961	1	2	0	0	0	0	1	1	2	0	0	0	0	0	0	0	2	0	0	0	2	0	0	2	0	0	0	2	1	2	0	1	1	1	0	2	0	0	1	1	1	1	1	0	1	1	0	2	0
962	0	1	0	1	0	0	0	0	2	0	0	0	2	0	1	0	1	2	0	0	2	0	0	2	0	0	0	2	0	2	1	2	2	0	0	1	1	1	0	0	1	0	0	0	0	0	0	0	1
963	1	1	0	0	0	0	1	0	1	0	0	0	0	0	0	0	1	2	2	1	0	1	2	0	1	1	0	2	0	0	0	0	0	2	1	2	0	0	0	0	2	1	1	0	1	1	0	1	0
964	1	0	0	0	1	1	2	1	1	0	0	0	2	1	1	0	1	2	2	2	1	0	0	2	0	0	0	2	0	2	0	1	2	0	0	2	1	0	1	1	1	0	1	0	1	1	0	1	1
965	1	2	0	0	0	0	1	0	1	1	1	0	0	0	0	0	0	1	1	1	2	0	0	2	0	0	0	1	0	1	1	1	1	1	0	1	1	1	0	0	1	1	1	0	1	0	0	2	0
966	0	1	0	1	0	0	0	0	2	0	1	1	2	0	0	1	1	0	0	0	2	0	0	2	0	0	0	2	0	1	1	0	2	1	0	2	2	0	1	1	1	1	1	0	0	0	0	2	2
967	0	0	0	0	0	0	1	0	2	0	0	0	0	0	0	0	2	2	2	2	1	0	0	2	0	0	0	2	0	2	1	1	1	2	0	2	1	0	1	1	1	0	0	1	0	0	0	1	1
968	1	0	0	2	1	1	1	1	2	0	0	0	1	0	1	0	2	0	0	0	2	1	0	2	0	1	0	0	1	1	0	0	0	1	0	1	1	1	0	0	2	1	1	0	1	1	0	0	1
969	1	0	0	0	0	0	0	0	2	0	0	0	0	0	0	0	1	1	1	1	1	0	0	2	0	0	0	1	0	1	1	0	1	1	0	2	0	0	1	0	1	1	1	0	1	0	0	0	2
970	1	1	1	1	0	0	2	1	1	0	0	0	0	0	0	0	1	0	0	0	2	0	0	2	0	0	0	2	0	2	0	0	1	1	0	1	1	0	1	1	1	0	2	0	1	0	0	1	0
971	0	2	0	0	0	0	0	0	2	0	0	0	0	0	0	0	1	0	0	0	2	1	0	2	0	0	0	1	1	1	1	0	1	1	0	1	2	0	2	2	0	0	0	0	0	1	0	0	2
972	1	1	0	1	0	0	0	0	2	0	0	0	1	0	1	0	0	1	0	0	2	0	1	1	0	0	0	1	1	0	0	0	2	1	1	1	1	0	1	0	1	0	1	0	1	0	0	2	0
973	0	0	0	0	0	0	2	1	1	0	1	0	1	0	1	0	1	0	1	0	2	0	0	2	0	0	1	2	1	2	0	0	2	1	0	1	1	0	2	2	0	0	1	1	1	0	0	1	1
974	0	1	0	0	0	0	2	0	1	0	0	1	1	0	1	0	0	0	0	0	2	1	0	2	0	0	0	2	0	1	1	0	1	2	0	0	2	0	2	2	0	0	1	0	1	0	0	2	0
975	0	0	0	0	0	0	2	1	1	0	0	0	0	0	0	0	1	0	0	0	2	0	1	1	0	0	0	2	0	1	0	1	1	2	1	2	1	0	2	2	0	0	0	0	0	0	0	0	1
976	1	2	0	0	0	0	2	0	0	0	0	0	0	0	0	0	2	0	0	1	2	1	0	2	0	0	0	2	0	2	1	0	0	1	1	2	1	0	0	0	2	0	1	0	1	0	0	2	0
977	1	2	0	1	0	0	0	0	2	0	0	1	0	0	0	0	0	0	0	0	2	0	0	2	0	1	0	1	1	1	0	0	1	2	1	2	2	0	2	2	0	0	0	1	1	2	0	1	1
978	1	2	1	0	0	0	1	1	2	0	0	0	0	0	0	0	0	0	0	0	2	0	0	2	0	1	0	2	0	2	1	0	1	2	0	2	1	0	0	0	2	1	0	0	2	1	0	0	2
979	1	0	0	0	1	1	0	0	2	0	0	0	0	0	0	0	2	2	1	1	2	0	1	1	0	0	0	1	1	1	0	1	2	0	0	0	2	0	1	0	2	0	1	0	0	1	0	1	1
980	0	1	1	1	1	1	0	0	2	0	0	0	1	0	1	0	2	0	0	0	2	0	1	1	1	1	0	1	2	0	1	1	2	0	0	0	1	1	0	0	0	0	1	0	1	0	0	1	1
981	0	1	1	1	0	1	2	0	1	0	0	0	0	0	0	0	1	0	1	1	2	0	0	2	0	0	0	2	0	0	0	0	2	0	0	0	0	0	0	0	2	1	1	0	1	1	0	2	1
982	0	0	0	0	1	1	1	0	1	0	1	0	0	0	0	0	2	2	2	2	2	0	0	2	0	0	0	2	0	2	2	0	2	1	0	1	2	1	1	1	1	0	1	0	1	0	0	0	2
983	0	0	0	2	1	1	1	0	2	0	0	1	2	0	2	0	1	0	0	1	2	1	0	2	0	0	0	2	0	2	0	1	2	1	0	1	2	1	1	1	0	0	0	0	0	0	0	0	1
984	1	2	0	0	0	0	1	0	2	0	0	1	2	1	1	0	0	1	1	1	0	1	1	1	1	0	0	0	2	0	0	2	1	2	1	2	2	0	1	1	1	0	2	0	1	0	0	2	0
985	0	1	0	0	0	0	1	0	1	0	0	0	1	0	1	0	1	0	1	0	1	0	0	2	0	1	0	2	0	2	0	1	2	0	0	0	1	0	0	0	1	0	1	0	1	0	0	2	1
986	0	1	0	1	0	0	2	0	0	0	2	0	0	0	0	0	0	0	1	1	1	0	0	2	0	1	0	2	1	2	0	0	2	2	2	2	2	0	2	2	0	0	0	0	0	1	0	0	2
987	0	1	1	1	0	0	2	1	2	0	0	0	0	0	0	0	2	0	0	0	2	0	1	1	0	0	0	2	1	1	0	0	2	0	0	1	2	0	2	1	0	1	0	0	0	0	0	1	1
988	1	1	0	1	0	0	2	1	1	0	0	0	1	0	1	0	0	1	0	0	2	1	0	2	0	0	1	2	0	1	0	2	1	1	0	1	1	0	0	0	1	1	1	0	1	1	0	1	0
989	1	1	0	0	1	1	1	0	1	0	0	0	0	0	0	0	2	0	0	0	2	0	0	2	0	0	0	2	1	1	0	0	0	2	0	2	1	0	2	2	0	0	0	0	0	1	0	2	0
990	1	1	0	1	0	0	2	0	1	0	0	0	0	0	0	0	1	1	0	0	2	1	1	1	0	1	0	2	0	2	0	0	0	2	0	2	1	0	0	0	1	1	1	0	1	2	0	0	1
991	1	1	0	0	1	1	1	0	1	0	1	1	1	1	0	0	1	2	0	1	1	0	0	2	0	0	1	2	0	1	1	1	2	1	0	1	1	0	0	0	0	0	2	0	0	0	0	1	1
992	1	1	0	0	0	0	1	1	2	0	0	0	0	0	0	0	2	1	1	1	2	1	0	2	0	0	0	2	1	1	2	1	2	1	0	1	1	1	0	0	0	0	1	1	1	0	0	2	1
993	1	0	0	0	0	0	1	2	2	0	0	0	0	0	0	0	1	0	1	1	2	1	1	1	1	1	0	2	1	1	2	0	1	2	0	2	1	0	2	2	0	0	0	1	0	0	0	1	1
994	1	0	1	0	0	0	1	0	1	0	1	0	1	0	1	0	2	2	2	2	1	0	0	2	0	0	0	1	1	1	1	1	1	1	0	2	2	2	0	0	0	0	1	0	1	0	0	0	0
995	1	1	0	1	0	0	1	0	1	0	0	0	2	0	2	0	1	0	0	0	2	0	0	2	0	0	0	2	0	1	1	0	0	0	0	1	1	1	0	0	1	0	0	0	1	1	0	1	1
996	1	2	0	0	0	0	2	1	1	0	0	0	0	0	0	0	1	0	0	0	2	0	0	2	0	0	0	1	1	1	0	0	2	2	0	1	1	0	0	0	0	0	0	0	0	1	0	1	1
997	0	1	0	1	0	0	2	1	1	0	0	1	2	0	0	1	1	0	0	0	2	0	0	2	0	1	0	0	1	0	0	1	2	0	0	0	1	0	0	0	2	0	0	2	0	1	0	1	0
998	1	1	0	0	0	0	1	0	1	0	0	0	0	0	0	0	2	1	1	1	2	1	0	2	0	0	1	2	1	2	0	0	1	2	0	2	1	0	2	2	0	0	0	0	0	1	0	2	1
999	1	1	0	0	0	0	0	0	1	0	1	0	1	0	1	0	2	0	0	0	2	0	0	2	0	1	1	2	0	1	1	1	1	1	0	1	1	0	0	0	1	1	1	0	0	0	0	2	0
1000	1	2	0	0	0	0	1	0	1	0	1	0	1	0	1	0	1	2	1	1	1	0	0	2	0	0	0	1	1	1	0	0	1	2	1	2	1	1	0	0	0	0	0	0	0	1	0	1	1
[truncated: 252 more columns]
