# Supplementary material for: KNN-MDR: a learning approach for improving interactions mapping performances in genome wide association studies
Source: BMC Bioinformatics. 2017 Mar 21;18:184. doi: 10.1186/s12859-017-1599-7 (PMC5361736; doi:10.1186/s12859-017-1599-7)
Supplement: Supplementary file 5 — The data set(s) supporting the results of Table 3. (ZIP 7092 kb) [file 12859_2017_1599_MOESM5_ESM.zip › 000/S97/mkallsimul.dat]

1	0	1	0	1	0	0	1	2	0	0	1	1	2	0	1	0	0	1	0	1	1	0	0	0	1	0	2	2	0	2	2	0	1	0	1	2	1	0	0	1	1	0	2	2	0	1	0	0	0
2	1	2	1	1	0	0	1	1	1	0	1	0	1	0	1	0	0	1	2	0	1	0	0	0	1	0	1	1	1	1	0	1	1	0	0	2	2	0	1	1	0	1	0	1	0	0	0	0	0
3	1	2	0	0	0	0	2	2	0	0	2	1	1	0	1	0	0	1	1	1	2	0	0	0	2	1	2	2	0	1	1	0	0	0	2	0	2	0	2	0	0	0	0	1	0	0	0	0	0
4	0	1	0	1	0	0	1	1	1	0	0	0	0	0	0	0	0	0	1	1	2	0	1	0	0	1	1	1	1	1	0	0	2	1	1	1	2	0	1	1	0	0	1	1	1	1	0	0	1
5	0	1	0	1	0	0	1	2	0	0	0	1	2	0	1	0	0	2	2	0	0	0	0	0	1	1	1	2	2	1	1	0	1	0	1	1	2	0	0	1	0	1	0	2	2	0	0	0	2
6	0	2	1	1	0	0	2	2	0	0	1	0	2	0	1	0	0	0	0	2	2	0	0	0	1	0	0	0	1	0	0	1	1	0	0	2	2	0	0	2	0	0	0	2	0	0	1	0	0
7	0	2	1	1	0	0	1	0	1	0	1	1	1	0	1	0	0	0	0	2	2	0	0	0	0	2	1	2	1	1	0	0	2	1	1	1	2	0	1	1	0	0	1	1	1	0	1	0	0
8	1	1	0	1	0	0	0	0	2	0	0	0	1	1	0	0	0	0	0	2	2	0	0	0	0	0	1	1	0	0	0	0	1	1	0	2	2	0	0	2	0	0	0	2	1	0	0	1	0
9	1	1	1	0	0	1	1	2	0	1	1	0	0	0	0	0	0	2	2	0	1	0	0	0	0	0	1	2	0	1	1	0	2	1	1	1	1	1	0	1	0	2	0	2	1	0	0	0	0
10	1	1	0	0	0	0	2	2	0	0	0	1	2	0	0	1	0	1	0	1	1	0	0	0	0	1	2	2	0	2	1	1	2	0	1	1	1	1	0	0	0	0	1	1	1	1	0	0	1
11	1	1	0	0	1	1	1	1	1	0	0	0	2	0	2	0	0	2	1	0	2	0	0	0	0	1	2	2	1	1	2	1	2	1	1	0	2	0	1	1	0	0	0	1	1	0	1	0	0
12	0	0	0	2	1	1	1	1	1	0	0	0	0	0	0	0	0	0	0	2	2	0	0	0	0	2	0	0	1	0	0	1	1	0	1	1	2	0	0	2	0	1	0	1	1	0	0	0	0
13	1	0	0	0	1	1	1	2	0	0	0	0	0	0	0	0	0	1	0	1	1	0	0	0	0	1	2	2	0	2	1	0	0	1	0	2	2	0	1	1	0	0	0	1	0	0	0	0	0
14	1	2	1	0	0	1	1	2	0	0	0	0	0	0	0	0	0	1	0	0	0	0	0	0	1	0	2	2	0	2	1	1	0	0	0	2	0	1	0	0	0	0	1	1	1	0	0	0	1
15	1	1	0	0	0	0	1	2	0	1	1	0	2	1	1	0	0	2	1	0	2	0	0	0	0	1	1	1	0	0	0	1	2	0	2	2	1	0	1	2	1	0	1	2	1	1	0	0	0
16	1	1	0	0	1	1	1	1	1	0	1	0	0	0	0	0	1	2	2	0	1	0	0	0	0	0	1	2	1	1	1	1	2	1	0	2	2	0	1	1	0	0	0	1	0	1	0	1	0
17	0	2	0	0	0	0	2	2	0	0	0	0	1	1	0	0	1	1	0	2	1	0	0	0	0	1	2	2	0	1	1	0	2	0	1	1	1	0	0	1	0	0	0	2	0	1	0	0	1
18	0	1	1	0	0	1	0	1	0	0	1	1	1	0	0	0	0	1	0	2	2	0	0	0	1	2	2	2	1	2	0	1	1	1	1	1	1	0	0	1	0	0	1	1	0	0	0	0	0
19	0	1	0	1	0	0	2	2	0	0	1	0	1	0	0	0	0	0	0	1	1	0	0	0	0	1	2	2	0	1	1	0	1	1	0	2	1	1	1	1	1	0	0	1	1	0	0	0	0
20	1	0	0	0	2	2	2	2	0	0	1	1	2	0	1	0	0	1	0	1	0	0	1	0	0	1	1	2	2	1	1	0	2	0	0	2	2	0	0	1	0	0	0	1	0	1	0	0	0
21	1	1	0	0	0	0	1	1	1	0	1	0	1	0	1	0	0	0	0	2	2	0	0	0	0	0	2	2	0	2	0	0	2	1	0	2	1	0	2	0	0	1	0	2	0	0	0	1	0
22	0	1	1	1	0	1	0	0	2	0	0	2	2	0	0	1	0	0	0	2	2	0	0	0	1	1	2	2	0	1	0	0	1	0	1	1	2	0	1	1	0	0	0	2	0	0	0	0	0
23	0	1	0	0	0	0	1	2	0	0	1	0	0	0	0	0	0	1	0	1	1	0	0	0	0	1	1	1	1	1	0	0	0	0	1	1	1	0	0	2	0	1	0	1	1	0	0	0	0
24	0	1	0	1	0	0	0	0	2	0	0	1	1	0	0	0	0	2	1	1	2	0	0	0	0	1	2	2	1	2	0	0	1	0	2	0	2	0	1	1	0	0	1	1	1	1	0	0	0
25	1	0	0	0	0	0	1	2	0	0	1	0	0	0	0	0	0	0	0	2	2	0	1	1	1	0	2	1	1	1	0	1	2	0	1	1	2	0	1	1	0	0	1	2	0	0	0	1	0
26	0	2	1	0	0	0	1	1	1	0	0	0	1	0	1	0	0	0	0	2	2	0	2	1	1	0	2	2	0	1	1	0	2	2	1	2	1	0	1	1	0	0	1	1	1	0	0	0	0
27	1	1	0	0	0	0	1	1	1	1	0	1	2	0	2	0	0	0	0	2	2	0	0	0	0	2	1	1	0	0	0	1	2	1	1	1	2	0	1	1	0	0	0	1	0	1	0	0	1
28	1	1	0	1	0	0	2	2	0	0	0	0	1	1	0	0	0	1	1	1	2	0	0	0	0	0	1	1	0	1	1	1	2	1	0	2	1	0	0	1	0	0	0	2	0	0	0	1	0
29	1	1	0	0	0	0	1	2	0	0	1	1	2	0	1	0	0	2	1	1	2	0	1	1	1	1	2	2	0	2	2	0	0	0	0	2	2	0	0	2	0	0	0	2	1	1	0	0	1
30	0	1	0	1	0	0	1	1	1	0	0	0	0	0	0	0	0	0	0	2	2	0	1	0	0	0	2	2	2	2	0	0	1	1	1	1	1	0	0	1	0	0	1	1	0	0	0	0	0
31	0	1	0	0	0	0	1	2	0	0	1	2	2	0	1	0	0	0	0	2	2	0	0	0	0	2	2	2	0	2	2	1	1	2	1	1	1	0	0	2	0	0	1	2	0	0	2	0	0
32	0	1	0	1	0	0	2	2	0	0	1	0	2	0	2	0	1	1	1	1	2	0	0	0	0	1	1	1	2	0	0	1	2	0	1	1	1	0	1	0	0	0	0	0	0	0	0	1	0
33	0	1	0	1	0	0	2	2	1	0	0	0	0	0	0	0	0	0	0	2	2	0	0	0	0	0	2	0	1	0	0	2	1	0	2	0	1	0	1	2	1	0	1	2	1	1	0	0	2
34	0	1	0	0	0	0	1	1	1	0	1	1	2	0	1	0	0	0	0	2	2	0	1	1	1	1	1	1	2	1	0	2	1	1	0	2	2	0	2	0	0	0	0	0	2	0	0	0	0
35	1	1	2	0	0	0	1	1	1	0	1	0	0	0	0	0	0	1	1	1	1	0	0	0	0	0	0	1	1	1	0	2	2	0	2	0	1	0	0	1	0	0	1	1	1	1	0	0	0
36	1	2	0	0	0	0	1	2	0	0	0	0	2	0	2	0	1	2	1	1	1	0	0	0	1	1	2	2	0	2	1	0	1	1	1	1	0	0	1	1	1	0	0	0	2	0	0	0	1
37	1	2	1	1	0	0	2	2	0	0	1	0	2	0	2	0	1	1	1	1	2	0	0	0	0	1	1	2	0	1	1	0	2	1	0	2	1	0	1	1	0	0	0	1	0	0	0	0	0
38	1	1	0	0	0	0	2	2	0	0	0	1	1	0	0	1	0	1	0	1	1	0	1	1	1	1	2	2	0	1	1	0	2	0	0	2	0	0	1	0	0	0	1	1	1	1	0	0	0
39	0	2	0	0	0	0	0	0	2	0	0	0	0	0	0	0	0	1	1	1	2	0	1	0	0	1	1	2	1	0	0	0	1	0	1	1	1	0	0	1	0	0	1	2	1	0	0	0	0
40	0	1	0	0	0	0	1	2	1	0	0	2	2	1	0	1	0	0	0	2	2	0	1	0	1	0	2	2	0	2	0	0	2	2	0	2	2	0	0	2	1	1	0	1	1	0	0	0	0
41	0	1	0	0	0	0	2	2	1	0	1	0	1	0	1	0	0	0	0	2	2	1	0	0	0	1	2	2	0	2	2	2	2	1	0	2	1	1	1	1	1	0	0	2	1	0	0	0	0
42	1	1	1	0	0	0	0	1	1	0	0	0	1	0	1	0	0	0	0	2	2	0	1	1	1	1	2	2	0	2	2	1	1	0	2	1	2	0	0	2	0	0	1	1	1	1	0	0	0
43	0	2	0	2	0	0	1	2	0	0	0	0	0	0	0	0	0	1	0	1	1	0	2	1	1	1	1	1	1	1	0	0	2	2	1	1	1	1	0	1	0	0	0	0	1	1	0	0	0
44	1	1	1	0	0	1	1	1	1	0	1	0	0	0	0	0	0	0	1	1	2	0	0	0	0	1	2	2	0	2	1	0	0	0	0	2	1	1	1	0	0	1	0	1	1	0	0	0	2
45	0	0	0	0	0	0	1	1	1	1	1	0	1	0	1	0	0	0	0	2	2	0	0	0	1	2	1	1	0	2	1	1	2	0	0	2	1	0	1	2	1	0	0	0	0	0	0	0	0
46	1	1	0	0	0	0	1	1	0	0	0	0	1	1	0	0	0	1	1	1	1	0	0	0	1	1	2	2	0	2	0	0	1	0	1	2	1	1	1	1	0	0	0	2	0	2	0	0	0
47	0	1	0	0	0	0	1	2	0	0	0	0	1	0	1	0	0	1	1	1	1	0	0	0	1	2	2	2	2	1	1	0	0	0	0	2	2	0	1	1	0	0	0	1	0	0	0	0	0
48	1	2	0	0	0	0	0	1	1	0	1	1	1	0	1	0	0	0	0	2	1	0	0	0	0	0	2	2	1	1	2	0	0	0	0	2	1	1	0	1	0	1	0	1	1	0	0	0	0
49	1	1	0	1	0	0	0	1	1	0	0	1	1	1	0	0	0	0	0	2	2	0	0	0	0	0	1	1	1	1	0	2	2	0	1	1	0	0	1	1	0	0	0	2	1	1	0	0	2
50	0	2	0	0	0	0	0	1	1	0	1	0	0	0	0	0	0	1	0	2	2	0	0	0	0	1	2	2	0	2	0	1	1	0	1	1	2	0	0	2	0	2	0	2	0	0	0	0	1
51	0	2	1	1	0	0	1	2	0	0	0	0	0	0	0	0	0	1	1	1	2	0	0	0	0	1	2	2	0	1	0	0	1	1	1	1	2	0	1	1	0	0	0	1	0	0	0	0	1
52	1	1	0	0	0	0	2	2	0	0	0	0	1	0	0	0	1	1	0	2	1	0	0	0	0	1	2	2	1	1	2	0	0	0	0	2	0	2	0	0	0	1	0	2	0	0	1	0	0
53	1	0	0	0	1	1	1	1	2	0	0	0	1	0	1	0	0	1	0	2	2	0	0	0	0	1	2	2	1	2	0	0	1	0	0	2	1	1	0	1	0	0	1	1	1	0	0	0	0
54	1	1	0	0	0	0	2	2	0	0	0	0	0	0	0	0	0	0	0	1	1	0	0	0	0	0	1	1	1	0	0	0	2	1	1	1	2	0	1	1	0	0	0	2	0	2	0	1	0
55	1	2	0	0	1	1	1	1	0	0	0	1	2	0	2	0	0	0	0	1	1	0	0	0	0	1	1	2	0	2	0	0	0	0	0	2	1	0	1	1	0	0	0	1	0	1	0	1	0
56	0	1	0	1	0	0	2	2	2	0	0	0	1	0	1	0	0	0	0	2	2	0	0	0	0	0	1	2	0	1	0	2	1	0	0	2	1	0	0	2	0	0	0	1	0	1	0	0	0
57	1	2	0	0	0	0	2	2	0	0	0	1	2	0	2	0	0	0	0	2	2	0	0	0	0	1	1	2	0	2	1	0	1	0	0	2	2	0	0	2	0	0	0	2	0	1	0	0	0
58	1	0	0	1	0	0	1	2	0	0	1	0	1	0	0	0	0	0	0	2	2	0	0	0	0	2	1	2	0	2	0	0	1	1	0	2	1	0	1	1	0	0	0	1	0	1	0	0	0
59	0	2	0	0	0	0	0	0	1	0	2	0	1	0	1	0	0	1	1	1	2	0	0	0	0	0	1	2	0	1	0	1	0	0	0	2	2	0	1	1	0	1	1	2	0	0	1	1	0
60	1	2	0	1	0	0	1	0	1	0	1	0	0	0	0	0	0	2	2	0	0	0	0	0	0	0	2	2	0	2	0	1	0	0	0	2	1	0	1	1	0	0	0	0	0	0	0	0	0
61	0	1	0	0	1	1	1	1	1	0	0	0	1	0	1	0	0	1	2	0	1	0	0	0	0	1	0	1	0	1	0	2	2	0	1	1	1	1	1	1	1	0	0	1	0	0	0	0	0
62	0	0	0	0	0	0	2	2	0	0	1	0	0	0	0	0	0	1	1	1	1	0	0	0	1	2	2	2	0	1	1	2	2	0	1	1	1	0	1	2	1	0	0	2	0	1	0	0	0
63	0	2	0	0	0	0	2	2	1	0	1	0	2	0	2	0	0	1	0	1	1	0	0	0	0	2	0	1	1	1	0	2	1	1	0	2	2	0	1	1	0	0	1	2	2	2	0	0	0
64	1	1	0	0	0	0	1	2	0	0	1	0	1	1	0	0	0	1	0	1	1	0	0	0	1	2	1	2	0	1	0	1	1	2	0	2	1	0	0	2	0	0	1	1	1	1	0	0	0
65	1	1	0	1	0	0	2	2	0	0	1	0	1	0	1	0	0	1	1	1	1	0	0	0	0	0	2	2	1	2	0	0	1	0	1	1	2	0	0	2	0	0	0	1	0	0	0	0	0
66	0	2	0	1	0	0	0	0	2	0	0	0	1	0	1	0	1	0	1	1	2	0	0	0	0	0	2	2	0	2	2	0	0	0	0	2	2	0	0	2	0	1	0	2	2	0	0	1	0
67	1	0	0	0	1	1	0	0	2	0	0	0	0	0	0	0	0	1	0	2	2	0	1	0	0	1	2	2	0	2	0	0	1	1	2	0	1	1	0	1	0	0	0	2	0	0	0	0	1
68	1	1	0	0	1	1	1	1	1	0	1	0	0	0	0	0	0	2	0	1	1	0	0	0	1	2	1	2	2	0	1	0	0	1	0	2	1	0	0	1	0	0	0	2	0	0	0	0	0
69	0	2	0	1	0	0	1	1	1	0	0	0	1	0	1	0	0	1	1	1	2	0	0	0	0	1	2	2	0	1	0	0	2	0	0	2	1	0	1	1	0	0	0	0	1	1	0	0	0
70	0	2	0	0	0	0	2	2	1	0	0	1	1	0	0	1	0	1	1	1	2	0	0	0	0	1	0	1	1	1	0	1	2	0	0	2	0	0	2	0	1	0	1	2	1	0	0	0	0
71	0	1	0	0	0	0	2	2	0	0	0	2	2	0	2	0	0	2	1	1	2	0	0	0	0	0	1	2	0	1	2	0	2	0	0	2	2	0	1	1	1	0	0	2	0	0	0	0	1
72	1	2	0	0	0	0	1	2	1	0	0	0	1	0	1	0	0	0	0	2	2	0	0	0	0	1	1	1	0	1	0	1	1	1	1	1	1	0	0	2	0	0	0	2	0	1	0	0	1
73	1	0	0	1	0	0	1	1	1	1	0	1	1	0	0	0	0	1	1	1	2	0	1	1	1	1	1	1	1	1	0	1	2	0	0	2	1	0	1	1	0	0	0	1	0	0	0	0	0
74	0	0	0	0	1	1	1	1	0	0	1	0	1	0	1	0	0	0	0	2	2	0	1	0	0	1	2	2	0	1	0	1	1	1	0	2	2	0	0	2	0	0	0	1	0	1	0	0	0
75	0	1	0	0	1	1	1	1	1	0	0	0	0	0	0	0	0	0	0	2	2	0	0	0	0	1	1	2	1	1	0	0	1	0	0	2	1	0	2	0	0	0	0	1	0	0	0	0	0
76	1	1	0	1	0	0	2	2	0	0	0	0	0	0	0	0	0	1	1	1	1	0	0	0	1	0	2	2	0	2	1	1	1	0	0	2	1	0	1	2	1	0	2	2	1	1	0	0	1
77	0	1	1	1	1	1	1	1	0	0	0	0	2	1	1	0	0	2	1	0	2	0	1	0	0	0	0	1	0	0	0	0	0	1	2	1	2	0	0	2	0	0	0	1	0	1	0	0	0
78	1	1	0	0	0	0	2	2	0	0	1	0	1	0	1	0	0	1	1	1	1	0	0	0	1	0	2	2	0	2	0	1	1	0	0	2	2	0	0	2	0	1	0	2	1	0	0	0	1
79	0	0	1	0	0	0	1	1	1	0	0	0	0	0	0	0	0	2	2	0	0	0	1	1	1	0	1	2	1	1	1	0	1	1	0	1	1	0	1	1	0	0	0	2	0	0	0	0	0
80	0	1	0	0	0	0	2	2	1	0	1	0	1	0	1	0	0	0	0	2	2	0	0	0	0	0	1	1	0	1	0	1	2	0	1	1	1	0	0	1	1	0	1	2	2	0	0	0	0
81	1	2	0	0	0	0	0	1	1	0	1	1	1	0	0	1	0	1	1	1	2	0	0	0	0	1	2	2	2	1	1	0	0	0	0	2	2	0	0	1	0	0	0	2	0	2	0	0	0
82	1	2	0	0	0	0	1	1	1	0	0	0	1	0	1	0	0	1	1	1	2	0	0	0	0	1	1	1	0	1	0	1	2	0	1	1	2	1	0	0	0	0	0	2	0	0	1	0	0
83	0	2	0	0	0	0	2	2	0	0	0	1	1	0	2	0	0	0	0	2	2	0	0	0	0	1	1	1	1	1	0	0	2	0	1	1	2	1	0	1	0	0	0	1	0	0	0	0	0
84	1	0	0	0	1	1	0	1	1	0	0	1	1	0	0	1	1	2	0	2	2	0	0	0	0	0	2	2	0	2	0	0	2	0	0	2	1	1	1	2	2	0	0	1	0	0	0	0	0
85	1	1	0	1	0	0	1	1	1	0	0	2	2	1	0	1	0	0	0	2	1	0	1	0	0	1	2	2	0	2	0	0	2	0	1	1	1	1	0	1	0	1	1	2	1	1	0	0	0
86	1	0	1	0	0	0	1	1	1	1	1	0	0	0	0	0	0	0	0	2	2	0	1	1	1	0	1	2	1	1	1	2	2	0	1	1	1	0	1	1	0	0	1	1	1	1	0	0	1
87	0	1	0	1	1	1	2	2	0	0	0	0	1	0	1	0	0	0	0	2	2	0	0	0	0	0	2	2	0	2	2	1	1	1	0	2	1	1	0	1	0	0	1	2	1	1	0	0	0
88	1	1	0	0	0	0	1	1	1	0	1	0	1	0	1	0	0	1	1	1	2	0	0	0	2	1	1	2	1	1	0	2	2	0	0	2	2	1	0	1	0	0	0	2	0	0	1	0	1
89	1	1	1	1	0	0	2	2	0	0	1	1	1	0	0	1	1	1	0	2	2	0	0	0	0	2	1	2	2	2	0	1	2	0	1	1	1	1	0	0	0	0	0	2	0	0	0	0	0
90	0	1	0	0	1	1	1	2	0	0	1	0	1	0	1	0	0	0	0	2	2	0	1	0	1	0	0	2	1	0	0	2	2	0	2	0	0	0	1	0	0	1	0	2	0	0	0	0	0
91	0	1	0	0	1	1	1	1	1	0	0	1	1	0	0	0	0	0	0	2	2	0	1	0	0	0	2	2	0	1	1	0	1	1	1	1	2	0	0	2	0	0	0	0	0	0	0	0	1
92	0	1	0	0	0	0	1	1	0	0	2	2	2	0	1	1	0	1	1	1	2	0	0	0	0	2	1	1	1	0	0	1	2	0	1	1	1	0	2	1	1	0	0	2	0	0	0	0	0
93	1	0	0	0	0	0	1	1	0	1	2	1	1	0	1	0	0	1	1	1	2	0	0	0	0	1	1	2	2	0	1	1	1	1	1	1	2	0	0	2	0	0	1	2	2	2	0	0	0
94	1	1	0	1	0	0	2	2	0	0	0	0	0	0	0	0	0	1	2	0	2	0	0	0	0	0	0	1	2	0	1	1	1	0	1	1	2	0	1	0	0	0	1	2	2	0	0	0	0
95	1	2	1	0	0	1	0	0	2	0	0	0	1	1	0	0	1	2	1	0	1	0	0	0	0	1	1	1	2	1	0	2	2	0	2	0	1	0	0	2	0	0	1	2	0	0	1	0	0
96	1	2	0	0	0	0	0	1	0	0	1	0	0	0	0	0	0	2	0	1	1	0	0	0	2	1	2	2	0	1	1	1	1	0	1	1	2	0	1	1	0	0	1	1	1	0	0	0	0
97	0	2	0	0	0	0	2	2	0	0	2	1	1	0	1	0	0	1	0	1	1	1	0	0	0	1	1	1	1	1	0	1	2	2	2	1	1	1	0	1	0	0	1	1	0	0	0	1	0
98	0	2	1	0	0	1	2	2	0	0	0	0	1	0	1	0	0	0	0	2	2	0	0	0	0	0	1	2	2	1	0	2	1	0	0	2	2	0	0	2	1	0	1	1	1	1	0	0	1
99	0	2	0	0	0	0	2	2	0	0	2	0	1	0	1	0	0	0	1	1	2	0	0	0	1	0	0	2	2	1	1	2	2	0	2	0	1	0	0	1	0	0	1	2	1	1	0	0	1
100	1	2	0	0	0	0	2	2	0	0	1	1	1	0	0	1	0	1	0	1	2	0	0	0	0	1	1	2	0	2	0	0	1	0	0	2	2	0	1	0	0	0	1	2	0	1	0	0	0
101	0	0	1	0	0	0	1	2	0	0	0	0	0	0	0	0	0	1	0	2	2	0	0	0	0	2	1	1	1	0	0	2	2	1	0	2	1	1	0	1	0	0	0	0	1	1	0	0	0
102	0	1	0	0	0	0	1	1	0	0	0	1	1	0	1	0	0	0	0	2	2	0	0	0	0	1	1	2	0	1	0	1	0	0	0	2	2	0	1	1	0	0	1	1	1	2	0	1	0
103	0	1	0	0	0	0	2	2	1	0	1	0	0	0	0	0	0	2	1	1	2	0	1	1	1	1	0	2	0	1	0	2	1	1	0	2	1	0	0	1	1	0	1	2	0	0	0	0	0
104	0	1	0	0	0	0	2	2	0	0	1	0	0	0	0	0	0	1	1	1	1	0	1	0	1	0	2	2	1	1	0	0	1	2	1	1	1	0	1	1	0	0	1	2	1	0	0	0	0
105	0	0	0	0	2	2	1	1	1	0	0	0	0	0	0	0	0	0	0	2	2	0	0	0	1	0	0	1	0	1	0	1	1	0	0	2	1	1	0	1	0	0	1	1	0	1	0	0	0
106	0	1	0	0	1	1	0	1	2	0	0	0	1	0	1	0	0	1	0	1	1	0	1	1	1	1	2	2	1	0	1	0	0	0	0	2	1	0	2	0	1	0	1	2	1	0	0	0	0
107	0	2	0	0	1	1	1	2	0	0	0	1	1	0	1	0	0	1	1	1	2	0	0	0	0	0	2	2	0	0	0	1	0	0	0	2	2	0	2	0	0	0	1	1	1	2	0	0	0
108	1	2	1	0	0	0	2	2	0	0	0	0	0	0	0	0	0	0	0	2	2	1	0	0	0	2	1	2	1	1	1	0	1	0	1	1	1	0	2	1	1	0	0	0	0	1	1	0	1
109	1	0	0	0	0	0	1	1	1	0	1	0	0	0	0	0	0	2	2	0	1	0	0	0	0	0	2	2	0	1	0	0	0	0	0	2	1	0	1	2	1	0	0	1	1	0	0	0	0
110	0	1	0	0	0	0	0	0	2	0	0	1	1	0	0	1	1	2	1	1	1	0	0	0	1	2	2	2	1	1	2	2	1	0	0	2	0	0	1	0	0	0	1	1	1	0	0	0	0
111	0	1	0	0	0	0	1	2	0	0	1	1	1	1	0	0	0	1	1	1	2	0	1	0	0	1	1	2	1	1	1	0	0	0	0	2	1	0	1	1	0	0	0	2	0	0	0	0	0
112	1	1	0	1	0	0	1	1	1	0	0	0	1	0	1	0	0	1	1	1	1	0	0	0	0	2	1	1	1	0	0	2	1	0	0	2	1	0	1	1	0	0	0	1	0	0	0	0	0
113	1	1	0	0	1	1	1	1	0	0	0	0	0	0	0	0	0	1	0	1	1	1	0	0	0	2	0	2	2	0	0	1	1	0	0	2	2	1	0	1	0	0	0	1	0	0	0	0	0
114	0	1	0	1	0	0	2	2	0	0	1	0	0	0	0	0	0	0	0	2	2	1	0	0	0	2	2	2	0	2	1	2	1	0	0	2	1	2	0	0	0	0	0	2	0	1	0	0	1
115	1	2	0	0	0	0	2	2	1	0	0	1	1	0	0	0	0	1	1	1	2	0	0	0	0	0	2	2	0	2	0	1	0	0	0	2	2	1	0	1	0	0	0	1	0	0	0	0	0
116	1	1	0	0	0	0	2	2	1	0	0	0	0	0	0	0	0	1	1	1	2	0	0	0	0	1	1	1	0	1	1	1	0	0	0	2	2	0	1	1	0	0	0	1	0	1	0	0	0
117	0	2	0	0	0	0	1	1	1	1	1	2	2	0	1	0	0	0	1	1	2	0	0	0	0	1	1	1	1	0	0	1	2	0	0	2	1	1	1	1	0	0	0	1	0	0	0	0	0
118	1	1	0	1	0	0	0	1	2	0	0	1	1	0	1	0	0	0	0	2	2	0	1	0	0	1	0	2	1	0	0	0	0	0	0	2	2	0	1	0	0	0	1	1	1	1	0	0	1
119	1	2	0	0	0	0	2	2	1	0	0	0	0	0	0	0	0	0	1	1	2	0	0	0	0	2	2	2	0	2	0	1	2	1	0	2	1	0	0	2	0	0	1	1	1	2	0	0	0
120	0	1	0	0	1	1	2	2	0	0	1	1	1	0	1	0	0	1	1	1	2	0	1	1	1	1	1	0	2	0	0	0	1	1	0	2	2	0	2	0	1	0	0	2	0	0	1	0	0
121	0	2	0	0	0	0	1	2	0	0	1	0	0	0	0	0	0	2	1	1	2	0	1	1	1	0	1	2	0	2	0	2	2	0	0	2	0	0	1	1	0	0	1	1	1	0	0	0	1
122	0	0	1	0	0	0	1	1	1	0	0	0	0	0	0	0	0	2	2	0	1	0	0	0	0	1	1	1	1	1	0	1	1	1	1	1	1	0	2	0	0	0	0	1	0	1	0	0	0
123	1	1	0	0	0	0	1	1	1	0	1	0	0	0	0	0	0	1	0	1	1	0	1	1	1	2	2	2	0	2	0	0	1	1	0	2	1	0	1	2	1	0	0	2	0	0	0	0	0
124	0	1	0	1	0	0	2	2	1	0	0	1	2	0	0	1	0	0	0	2	2	0	0	0	0	2	2	2	0	2	0	1	1	0	0	2	2	0	0	1	0	1	0	2	0	2	0	0	1
125	0	0	1	0	1	1	2	2	0	0	2	0	0	0	0	0	0	2	2	0	1	1	0	0	0	2	1	2	1	1	0	2	2	0	0	2	2	0	1	1	0	0	0	2	0	0	0	0	0
126	1	1	0	0	0	0	1	1	1	0	0	0	1	0	0	0	0	0	0	2	2	0	0	0	1	0	1	0	2	0	0	0	1	0	1	1	2	0	0	2	0	0	0	1	0	0	0	0	1
127	0	0	0	0	0	0	1	1	0	0	0	1	1	0	1	0	0	0	0	2	2	0	1	1	1	1	0	2	1	0	1	0	2	1	1	1	1	0	0	1	0	2	0	2	0	1	0	0	0
128	0	1	0	1	0	0	1	2	0	0	0	0	1	0	1	0	0	1	1	1	1	0	0	0	0	1	2	2	0	2	0	1	1	0	1	1	1	0	0	1	0	0	1	2	1	1	0	0	0
129	1	1	0	0	0	0	2	2	0	0	0	0	0	0	1	0	0	1	1	1	2	0	1	1	1	1	1	2	0	1	0	0	0	0	0	2	1	0	1	2	1	1	0	2	0	0	0	0	1
130	0	2	1	0	1	1	1	1	1	0	0	1	0	0	0	0	0	1	0	1	1	0	1	1	1	1	1	2	1	1	0	0	2	0	2	0	2	0	1	1	0	0	0	2	0	2	0	0	0
131	0	2	0	0	0	0	1	1	1	0	0	0	0	0	0	0	0	1	0	1	2	0	0	0	0	0	0	2	1	0	1	0	1	0	0	2	1	0	0	2	0	0	1	2	1	1	0	0	1
132	1	0	0	0	0	0	1	1	1	0	0	0	0	0	0	0	0	0	1	1	2	0	0	0	0	1	2	2	0	2	1	1	2	0	0	2	2	0	0	2	0	0	0	2	0	1	0	0	0
133	1	2	0	0	0	0	1	1	2	0	0	1	1	0	0	1	0	1	1	1	2	0	1	0	0	1	1	1	1	1	0	0	0	1	2	1	1	0	1	1	0	0	1	1	1	1	0	0	0
134	1	1	1	0	0	0	1	2	1	0	0	1	1	0	0	1	0	1	1	1	2	0	1	0	0	2	1	0	2	0	0	0	1	1	1	1	2	0	2	1	0	0	0	0	0	0	0	2	0
135	0	1	0	0	0	0	2	2	0	0	1	0	0	0	0	0	0	2	2	0	0	0	0	0	0	1	1	1	0	1	0	1	2	1	1	0	2	0	2	0	0	1	0	1	0	0	0	1	1
136	1	2	0	0	1	1	1	1	1	0	0	0	0	0	0	0	0	1	2	0	1	1	0	0	0	0	1	2	1	1	0	0	2	0	0	2	1	0	0	1	0	1	0	2	0	2	2	0	0
137	1	2	1	0	1	1	1	1	2	0	0	0	0	0	0	1	0	0	0	2	2	0	0	0	0	0	2	2	0	2	0	0	2	1	2	1	1	0	1	1	0	1	0	1	1	0	0	0	0
138	1	2	0	0	0	0	2	2	0	0	1	0	0	0	0	0	0	0	0	2	2	0	0	0	0	1	1	1	0	2	1	2	2	0	2	0	2	0	0	2	0	0	0	1	0	0	0	0	0
139	1	1	0	1	0	0	1	2	0	0	0	0	0	0	0	0	0	0	0	2	2	0	1	1	1	1	0	2	1	0	0	1	2	0	1	1	1	0	2	0	1	0	1	1	1	2	0	0	0
140	0	1	0	1	0	0	1	1	0	0	0	1	2	0	1	0	0	1	0	2	2	0	1	0	0	1	2	2	0	1	0	2	2	0	2	0	2	1	0	2	1	0	1	2	0	0	1	1	0
141	0	1	0	0	0	0	0	1	1	0	1	1	1	0	1	0	0	1	1	1	2	1	0	0	0	0	1	1	1	2	0	1	1	1	1	1	1	0	1	1	0	0	2	2	1	1	0	0	1
142	1	1	0	1	1	1	1	2	0	0	0	1	1	0	0	1	0	2	1	0	1	0	0	0	0	1	1	2	0	2	0	1	1	1	0	2	1	0	0	1	1	0	0	0	0	0	0	0	0
143	0	2	0	0	0	0	1	1	1	0	0	0	1	0	0	0	0	1	1	1	1	0	0	0	1	1	1	2	0	1	1	1	2	0	0	2	2	0	0	2	0	0	0	1	1	1	0	1	0
144	0	2	0	0	0	0	1	1	2	0	0	0	2	0	2	0	0	1	0	2	2	0	0	0	0	1	1	2	1	1	1	0	0	0	0	2	1	0	0	1	0	0	1	1	1	1	1	0	1
145	0	2	0	0	0	0	1	2	0	0	0	0	0	0	0	0	0	2	2	0	1	0	0	0	0	2	2	2	1	1	2	1	1	1	1	2	1	0	1	1	0	0	1	2	1	1	0	0	1
146	0	1	0	0	0	0	0	0	2	0	0	0	1	0	2	0	0	0	0	2	2	0	0	0	0	1	2	2	1	1	1	1	1	0	0	2	0	0	2	1	1	1	0	2	1	1	0	0	1
147	0	1	0	0	1	1	1	1	1	0	1	1	1	0	0	0	0	1	1	1	1	0	1	0	0	0	1	2	1	1	0	1	1	0	0	2	1	0	0	2	0	0	0	2	1	1	0	0	0
148	0	1	0	1	0	0	2	2	0	0	1	1	1	0	1	0	0	2	0	2	2	0	1	0	1	0	1	1	1	1	0	1	1	0	1	1	2	0	0	2	0	0	0	1	0	0	0	0	0
149	1	0	0	1	0	0	1	1	1	0	1	0	2	0	2	0	0	1	1	1	1	0	0	0	1	0	1	2	0	1	1	0	1	1	0	2	1	0	0	2	0	0	1	1	1	2	0	1	0
150	1	1	0	1	0	0	1	1	1	0	1	0	0	0	0	0	0	1	0	2	2	0	0	0	0	2	2	2	0	2	1	0	1	1	0	2	2	1	0	0	0	0	0	2	0	0	0	0	0
151	1	2	1	1	0	0	2	2	0	0	1	0	0	0	0	0	0	1	1	1	1	0	0	0	1	2	2	2	0	2	0	0	1	1	1	1	2	0	1	1	0	0	0	1	1	1	0	0	0
152	1	2	0	0	0	0	2	2	1	0	0	0	0	0	0	0	0	0	0	2	2	0	1	1	1	1	2	2	1	2	0	0	0	0	2	0	2	1	0	1	0	0	0	1	1	1	0	0	0
153	1	2	0	0	0	0	1	2	0	0	0	0	0	0	0	0	0	1	1	1	2	0	0	0	0	1	1	2	0	1	1	2	1	0	2	0	2	0	0	2	0	0	1	1	1	0	0	0	0
154	1	0	0	0	1	1	1	2	0	0	0	1	1	0	0	0	0	0	0	2	2	0	1	1	1	1	2	2	0	1	0	1	1	2	1	2	1	0	0	2	0	0	1	1	0	1	0	0	0
155	1	2	1	2	0	0	0	0	2	0	0	0	0	0	0	0	0	2	0	1	1	0	0	0	0	2	1	2	1	1	0	1	2	0	1	1	1	1	0	0	0	0	0	1	0	0	0	0	0
156	1	0	0	0	0	0	1	2	0	0	1	0	0	0	0	0	0	1	2	0	2	0	0	0	0	1	2	2	0	2	0	0	2	1	1	1	2	0	1	1	0	0	1	2	1	0	0	0	0
157	1	1	0	0	1	1	0	1	1	0	0	0	0	0	0	0	0	0	0	2	2	0	0	0	0	1	1	1	2	0	1	0	2	1	1	1	1	0	1	1	0	0	2	2	1	1	0	0	0
158	0	2	0	1	0	0	1	1	1	1	1	0	0	0	0	0	0	2	1	1	2	0	0	0	0	1	0	1	2	0	1	0	0	0	0	2	1	0	1	2	1	0	1	2	1	1	0	0	1
159	1	1	0	0	0	0	1	1	1	0	1	1	2	0	1	0	0	1	1	1	1	0	0	0	0	0	2	2	0	1	0	0	2	2	1	1	2	0	0	1	0	0	0	2	0	0	0	0	0
160	0	1	0	1	0	0	1	2	0	0	0	1	1	0	1	0	0	0	0	2	2	0	0	0	0	0	2	2	0	2	0	0	2	0	0	2	2	0	0	1	0	1	0	1	1	0	0	1	1
161	0	0	0	0	1	1	1	2	1	0	0	1	2	0	2	0	0	2	1	0	1	0	0	0	0	2	1	1	1	1	0	1	1	0	0	2	1	1	0	1	0	0	2	2	1	1	0	0	0
162	1	1	0	1	0	0	0	0	2	0	0	0	0	0	0	0	0	1	0	1	1	0	0	0	1	0	1	1	2	0	1	0	1	1	0	2	1	0	2	1	1	0	1	1	1	1	0	0	0
163	1	2	0	0	0	0	2	2	0	0	0	0	2	0	2	0	0	1	1	1	2	0	1	0	1	2	0	1	0	1	0	0	2	1	1	1	2	0	0	1	0	0	0	2	0	0	0	1	0
164	0	1	0	0	0	0	2	2	1	0	0	0	0	0	0	0	0	0	1	1	1	0	0	0	0	2	2	2	0	2	1	0	1	0	0	2	1	0	2	0	0	0	0	2	0	0	0	0	0
165	0	1	0	0	0	0	1	1	1	0	1	0	0	0	0	0	0	0	1	1	2	1	0	0	0	2	2	2	0	2	0	0	1	0	1	1	0	0	1	1	0	2	0	2	0	1	0	0	1
166	0	2	0	0	0	0	1	1	0	1	1	0	0	0	0	0	0	0	0	2	2	0	0	0	0	1	1	1	1	1	1	1	2	1	0	2	0	0	2	1	1	0	1	2	2	0	0	0	0
167	0	2	0	0	0	0	1	1	0	0	2	0	1	0	1	0	0	0	0	2	2	0	0	0	0	1	1	1	2	0	1	0	0	0	0	2	2	0	0	2	0	0	0	1	1	0	0	0	1
168	1	2	0	0	0	0	1	1	1	0	0	0	0	0	0	0	0	1	0	1	1	0	1	0	1	1	1	0	2	0	0	0	1	1	0	2	2	0	1	1	0	0	1	1	1	0	1	1	0
169	0	0	0	0	0	0	1	2	0	0	0	0	0	0	0	0	0	1	2	0	1	0	0	0	0	2	1	2	0	1	1	1	1	0	2	1	2	0	0	2	0	0	0	2	0	0	0	0	0
170	0	2	0	1	0	0	1	2	0	0	0	1	1	0	0	1	0	1	1	1	2	1	0	0	0	0	2	2	0	2	0	0	1	1	1	2	0	0	1	0	0	0	0	2	0	1	0	0	0
171	0	2	0	0	1	1	2	2	0	0	0	0	1	0	1	0	0	0	0	2	2	0	1	1	1	0	1	2	0	1	1	0	2	1	1	1	1	0	0	1	0	0	0	1	0	1	0	1	0
172	0	1	0	1	0	0	0	1	1	0	0	1	1	0	1	0	1	2	0	1	1	0	0	0	0	1	0	0	1	1	0	0	0	0	0	2	2	0	1	1	0	0	0	2	0	0	0	1	0
173	1	0	0	0	2	2	2	2	0	0	1	0	1	0	1	0	0	0	0	2	1	1	0	0	0	2	1	2	0	2	1	0	1	1	1	1	1	0	0	1	0	1	0	1	1	1	0	0	0
174	0	0	0	1	0	0	2	2	1	0	0	0	0	0	0	0	1	2	1	0	1	0	0	0	0	1	2	2	0	2	2	0	2	2	1	1	1	0	2	0	0	0	0	2	1	1	0	0	0
175	0	0	0	0	0	0	1	2	1	0	0	0	0	0	0	0	0	1	1	1	2	0	0	0	1	1	1	2	2	1	0	0	2	0	1	1	2	0	1	2	1	0	0	1	1	0	1	0	0
176	1	1	0	0	0	0	2	2	1	0	0	1	1	0	0	0	0	1	0	2	2	0	0	0	0	1	1	2	0	1	1	0	0	0	0	2	1	1	1	1	0	0	0	1	0	1	0	2	0
177	0	2	1	1	0	0	1	2	0	0	1	0	0	0	0	0	0	0	0	2	2	0	0	0	0	1	0	1	0	0	0	1	1	0	0	2	1	0	0	1	0	0	1	2	1	0	1	0	0
178	1	2	0	0	0	0	2	2	0	0	0	1	2	0	2	0	0	1	1	1	1	0	0	0	1	0	2	2	1	1	2	2	1	0	1	1	1	2	0	0	0	0	0	1	0	1	0	0	2
179	0	1	1	1	0	0	2	2	0	0	0	0	0	0	0	0	0	0	1	1	2	0	2	0	0	0	0	1	0	1	0	2	2	0	2	0	2	0	0	2	0	0	0	2	0	1	0	0	0
180	1	0	0	0	0	0	1	1	1	0	0	0	0	0	0	0	0	0	0	2	2	0	0	0	0	0	0	1	2	0	0	0	1	1	1	1	1	0	1	2	1	0	0	1	0	0	0	0	0
181	0	1	0	0	1	1	2	2	0	0	1	0	1	0	1	0	0	2	0	1	1	0	1	0	0	0	2	2	0	2	0	0	2	0	0	2	1	0	1	2	1	0	1	2	1	1	0	1	0
182	1	1	0	1	0	0	2	2	0	0	0	0	0	0	0	0	0	1	1	1	1	0	0	0	2	1	2	1	1	0	0	0	0	0	0	2	1	1	0	1	0	0	0	1	0	0	0	0	0
183	0	0	0	0	1	1	0	0	1	0	1	1	1	0	1	0	0	1	1	1	2	0	0	0	0	0	1	0	2	0	0	1	2	1	0	2	2	0	0	1	0	0	0	0	2	0	0	0	1
184	0	1	0	0	0	0	1	2	0	0	1	1	1	0	1	0	0	1	2	0	1	0	1	1	1	1	1	0	2	0	0	0	0	1	1	1	1	0	1	2	1	0	1	2	1	0	0	0	0
185	1	1	0	0	0	0	1	1	0	0	0	1	1	0	1	0	0	2	1	0	1	0	1	0	1	1	1	1	1	0	0	2	2	0	1	1	1	0	1	0	0	0	1	2	1	1	0	0	0
186	0	1	0	1	0	0	0	0	2	0	0	1	1	0	1	0	0	2	2	0	0	0	1	0	1	2	2	2	1	1	2	0	1	1	0	2	0	1	1	0	0	0	0	1	0	0	0	0	2
187	0	2	0	0	0	0	1	1	1	0	0	0	0	0	0	0	0	2	2	0	1	0	1	0	0	1	0	0	1	1	0	2	2	0	2	0	2	0	1	1	0	0	0	1	0	1	0	0	0
188	1	2	0	0	0	0	2	2	1	0	1	0	0	0	0	0	0	1	1	1	2	0	1	1	1	1	1	2	0	1	1	0	1	1	1	1	2	0	1	1	1	1	0	1	1	0	1	0	0
189	0	1	1	1	0	1	1	2	0	0	1	0	1	0	1	0	0	0	0	1	1	0	0	0	0	1	2	0	1	0	0	2	2	0	0	2	2	0	0	2	0	0	0	1	0	0	1	0	0
190	1	1	0	0	0	0	1	1	1	0	0	1	1	0	1	0	0	1	0	1	1	0	1	0	0	0	1	2	0	2	0	1	1	2	1	1	2	0	0	2	0	0	1	1	0	1	0	0	0
191	1	0	0	1	0	0	0	1	2	0	0	0	1	0	1	0	0	2	2	0	0	0	0	0	0	1	2	2	0	0	0	0	2	0	0	2	1	0	0	1	0	1	0	2	0	2	0	1	0
192	0	2	0	0	0	0	1	1	1	0	0	1	1	0	1	0	0	1	1	1	1	2	0	0	0	1	2	2	1	1	0	0	1	1	1	1	2	0	1	2	1	0	0	2	0	1	0	0	0
193	0	2	0	0	0	0	0	0	2	0	0	0	1	0	1	0	1	2	2	0	1	0	1	0	0	2	1	2	0	2	0	0	0	0	0	2	1	0	0	0	0	0	1	2	0	0	0	0	0
194	0	1	0	0	0	0	1	1	1	0	0	0	1	1	0	0	0	0	0	2	2	0	1	0	0	1	0	0	1	1	0	2	1	0	2	0	1	0	0	0	0	0	0	2	0	0	0	0	0
195	0	1	0	2	0	0	2	2	1	0	0	2	2	0	2	0	0	1	1	1	1	0	0	0	0	1	1	1	2	0	1	0	1	0	0	2	1	0	1	2	1	0	2	2	0	1	2	0	0
196	1	1	1	0	0	0	1	1	1	0	0	0	0	0	0	0	0	0	1	1	2	0	0	0	0	1	0	2	1	0	1	1	1	0	0	2	1	1	0	1	0	1	0	1	0	0	0	0	1
197	1	2	0	0	0	0	2	2	0	0	1	0	0	0	0	0	0	1	1	1	1	0	0	0	0	0	2	2	0	2	0	0	0	0	0	2	1	0	1	1	0	0	1	2	1	1	0	1	0
198	0	2	1	0	1	1	2	2	0	0	0	0	1	0	2	0	0	2	1	1	2	0	0	0	0	1	2	2	0	2	0	0	0	1	0	2	0	2	0	0	0	0	1	2	1	1	0	0	0
199	0	1	1	1	0	1	0	0	2	0	0	0	0	0	0	0	0	0	0	2	2	0	0	0	0	0	2	2	1	2	0	0	1	1	2	0	1	0	1	1	0	0	0	0	1	1	0	1	0
200	1	1	1	1	0	0	0	1	0	0	0	1	1	0	1	0	0	1	1	1	2	0	0	0	0	1	2	2	0	2	0	0	1	1	1	1	1	0	0	1	0	0	1	1	1	2	0	0	0
201	1	1	0	1	0	0	0	0	2	0	0	0	2	0	2	0	0	0	0	2	2	0	2	1	1	0	2	2	1	1	2	0	2	0	0	2	1	0	0	1	0	1	0	1	0	1	0	0	1
202	0	1	0	0	1	1	0	0	2	0	0	0	1	0	1	0	1	2	0	1	1	0	0	0	0	0	1	1	1	1	0	1	1	0	1	1	0	0	2	0	1	1	0	2	0	2	0	0	1
203	0	1	1	0	0	1	0	0	2	0	0	0	0	0	0	0	0	0	1	1	2	0	0	0	2	1	2	2	0	1	1	2	2	0	2	0	1	0	0	1	0	0	0	2	1	0	0	0	1
204	1	0	0	0	1	1	2	2	1	0	0	0	1	0	1	0	0	0	0	2	2	0	0	0	0	0	1	1	1	2	0	1	1	0	0	2	1	1	0	2	0	0	0	1	0	0	0	0	0
205	1	1	0	0	1	1	1	2	0	0	1	2	2	1	0	1	0	0	0	2	2	0	0	0	1	0	2	2	1	1	2	0	1	1	0	2	0	1	0	1	0	1	0	2	1	0	0	0	0
206	1	2	0	1	0	0	1	1	1	0	0	0	1	0	0	0	0	0	0	2	2	0	0	0	0	1	2	2	1	1	1	0	1	1	2	0	2	0	0	2	0	0	0	1	0	0	0	0	0
207	0	1	0	0	1	1	1	1	1	0	1	0	1	0	1	0	0	0	0	2	2	1	0	0	0	2	1	2	0	1	0	0	1	0	1	1	1	1	1	1	1	1	0	2	0	2	0	0	1
208	1	0	0	1	0	0	1	1	1	0	1	0	1	0	1	0	1	2	1	1	1	0	2	0	0	0	1	1	1	0	0	0	0	1	0	2	1	1	0	1	0	0	0	2	0	2	0	0	1
209	1	0	0	0	0	0	2	2	0	0	2	1	1	0	0	0	0	0	0	1	1	1	0	0	1	1	1	2	1	1	1	1	1	2	1	2	2	1	0	1	0	1	0	2	1	1	0	0	0
210	0	1	0	0	1	1	0	0	2	0	0	0	0	0	0	0	0	0	0	2	2	0	1	1	1	1	1	2	1	1	1	2	2	0	0	2	1	0	0	1	0	0	1	2	1	1	0	0	1
211	1	2	0	0	0	0	2	2	0	0	1	1	1	0	0	1	0	0	0	2	2	0	0	0	0	1	1	2	0	1	1	1	1	0	0	1	2	0	0	2	0	0	0	1	0	1	0	0	1
212	1	2	0	0	0	0	2	2	0	0	1	0	1	0	1	0	0	1	1	1	1	0	0	0	0	0	2	2	0	1	0	1	2	2	1	2	1	0	2	0	0	0	0	1	0	1	0	0	0
213	0	2	1	1	0	0	2	2	0	0	1	0	1	0	1	0	0	0	0	1	1	0	0	0	0	0	0	1	2	0	0	2	2	0	1	1	2	0	1	1	0	0	0	1	0	0	0	0	0
214	0	0	0	0	1	1	1	1	0	0	1	1	1	0	1	0	0	1	0	2	2	0	0	0	0	2	1	1	2	0	0	0	2	0	1	1	0	2	0	0	0	0	0	1	1	0	0	0	0
215	1	0	0	1	0	0	1	1	0	0	0	0	0	0	0	0	0	0	0	2	2	0	0	0	0	0	1	2	2	2	0	0	1	1	1	1	1	0	1	1	0	0	0	1	0	0	1	0	0
216	0	2	0	0	0	0	0	0	2	0	0	0	1	1	0	0	0	2	1	1	2	0	1	1	1	1	2	2	0	2	0	2	2	0	2	0	2	0	2	1	0	0	2	2	1	1	0	1	0
217	1	1	1	1	1	1	2	2	0	0	1	0	1	0	1	0	0	0	0	1	1	0	0	0	0	0	1	1	0	1	1	0	1	1	0	2	1	1	1	1	0	0	0	2	0	1	0	0	0
218	1	2	1	2	0	0	1	1	1	0	1	0	0	0	0	0	0	1	1	1	1	0	1	0	1	1	0	2	1	0	1	1	0	0	0	2	1	0	2	0	0	2	0	2	1	0	0	0	1
219	1	0	0	0	0	0	1	2	0	0	1	0	1	0	1	0	0	0	0	2	2	0	1	0	0	0	1	2	1	1	0	0	2	0	0	2	1	0	1	1	0	0	0	1	1	1	0	1	0
220	1	2	0	0	0	0	1	1	1	0	0	1	2	0	0	1	0	2	1	0	0	0	0	0	0	1	2	2	2	1	1	0	0	0	1	1	2	0	1	1	0	1	0	2	1	1	1	0	0
221	0	0	0	0	1	1	1	2	0	0	1	1	1	0	0	1	0	1	1	1	1	0	0	0	0	0	1	2	1	1	1	1	1	1	0	2	2	0	0	1	0	0	0	2	0	1	0	1	0
222	0	1	0	0	0	0	1	1	1	0	0	0	1	0	1	0	0	0	0	2	2	0	0	0	0	1	2	2	0	0	0	0	0	0	0	2	2	0	1	1	1	0	0	2	0	1	1	0	0
223	1	2	0	0	0	0	1	2	0	0	1	0	0	0	0	0	0	1	1	1	2	1	0	0	0	1	1	2	1	1	1	0	0	0	0	2	2	0	0	1	0	0	1	2	2	2	0	1	0
224	0	1	0	0	0	0	2	2	1	0	0	0	1	0	0	0	0	1	1	1	1	0	0	0	1	0	2	2	1	0	1	0	2	1	2	1	1	1	1	1	1	0	0	2	1	0	0	0	0
225	0	1	0	1	0	0	2	2	0	0	0	0	0	0	0	0	0	1	1	1	2	0	0	0	0	1	2	2	0	2	1	0	0	0	0	2	0	0	1	1	0	1	0	2	1	0	0	1	0
226	1	0	0	1	0	0	1	1	1	0	0	0	1	0	1	0	0	0	0	2	2	0	0	0	0	0	1	2	1	2	0	0	2	1	1	1	1	0	1	1	0	0	1	1	1	0	1	0	0
227	0	1	0	0	1	1	1	1	1	0	0	0	0	0	0	0	0	1	1	1	2	0	1	1	1	1	0	1	0	0	0	1	2	0	0	2	1	2	0	0	0	0	0	0	1	1	0	0	0
228	0	1	0	0	0	0	1	1	2	0	0	1	1	0	1	0	0	2	1	0	2	0	0	0	0	1	2	2	0	2	0	2	1	0	0	2	1	0	1	2	1	0	0	0	0	1	0	0	0
229	1	2	0	0	0	0	1	2	0	0	0	0	0	0	0	0	0	2	0	2	2	0	0	0	1	0	2	2	0	2	1	1	2	0	2	2	2	0	0	2	0	0	0	1	0	0	0	1	0
230	0	1	1	1	0	0	1	1	1	0	0	0	1	0	1	0	0	0	0	2	2	0	2	0	0	1	1	2	0	2	1	1	1	1	1	2	2	0	0	1	0	0	0	1	1	0	0	0	0
231	1	1	1	1	0	0	0	0	2	0	0	0	1	0	1	0	0	1	1	1	1	0	0	0	0	0	1	1	1	1	1	0	0	0	0	2	1	1	0	0	0	0	0	2	0	0	0	0	0
232	0	2	0	0	0	0	0	0	1	0	2	1	0	0	0	0	0	1	0	2	2	0	0	0	0	1	2	2	1	1	2	0	2	2	1	2	2	0	0	1	0	1	1	2	0	0	0	0	0
233	1	2	1	1	0	0	1	1	2	0	0	1	2	0	1	0	0	1	0	1	1	0	2	1	1	0	1	2	1	1	1	0	0	0	0	2	1	0	1	1	0	0	0	2	0	0	0	0	0
234	1	1	0	0	1	1	0	0	2	0	0	2	2	0	2	0	0	1	1	1	1	0	0	0	1	0	1	1	1	1	1	2	2	0	2	0	1	0	1	1	0	1	0	1	1	0	0	0	0
235	0	1	0	0	0	0	2	2	1	0	0	1	1	0	0	0	0	0	0	1	1	0	0	0	0	0	1	2	2	1	1	1	1	0	2	1	2	0	1	0	0	0	0	1	0	1	0	0	0
236	0	1	0	0	1	1	1	1	1	0	0	1	2	0	1	1	0	0	0	2	2	0	2	1	1	1	0	1	2	0	0	2	1	0	2	0	1	0	2	0	0	0	0	1	0	0	0	0	0
237	0	1	0	0	1	1	0	0	2	0	0	0	0	0	0	0	0	1	0	1	1	0	0	0	0	0	0	1	0	0	0	0	0	1	0	2	1	0	0	2	0	1	1	2	1	1	1	0	0
238	0	2	0	0	0	0	1	1	1	1	1	0	1	1	0	0	0	1	1	1	1	0	0	0	0	0	1	1	0	1	1	1	2	0	0	2	1	0	0	2	0	0	0	2	0	0	0	0	2
239	1	1	1	0	0	0	0	1	1	0	0	1	1	0	0	1	0	1	0	1	2	0	1	1	1	2	1	1	1	2	0	0	2	0	1	1	0	1	1	0	0	0	1	1	1	1	0	0	0
240	1	1	0	1	0	0	1	2	0	0	0	0	1	0	1	0	1	2	2	0	2	0	0	0	0	1	2	2	1	1	2	0	2	2	0	2	2	0	1	1	0	0	0	1	0	0	0	1	0
241	0	0	1	0	0	0	0	1	0	0	1	0	1	0	1	0	0	1	1	1	2	1	0	0	0	2	1	2	1	1	0	2	2	1	0	2	2	0	0	2	0	0	0	0	0	0	0	0	0
242	1	1	1	0	0	0	1	2	0	0	0	0	0	0	0	0	0	0	0	2	1	0	0	0	0	1	2	2	0	2	1	0	1	0	0	2	1	0	2	0	1	0	0	2	0	0	0	0	0
243	1	1	0	0	0	0	1	2	0	0	0	0	2	0	1	0	0	0	1	1	2	0	1	1	1	1	1	2	0	1	1	1	1	1	0	2	2	0	0	2	0	2	0	2	1	0	0	0	1
244	1	1	1	1	0	1	1	1	1	0	0	0	0	0	0	0	0	1	0	1	0	0	1	0	0	0	2	1	1	1	0	1	1	0	1	1	2	0	0	2	0	1	0	2	1	0	0	0	0
245	0	0	0	0	0	0	0	0	2	0	0	2	2	1	0	1	0	1	1	0	0	0	0	0	0	1	1	1	1	1	1	1	1	1	0	2	1	0	2	1	1	0	0	1	0	1	1	1	0
246	0	1	0	0	0	0	1	2	1	0	0	1	2	0	2	0	0	1	1	1	1	0	1	0	0	1	1	1	1	1	0	0	2	0	2	0	2	0	1	1	0	0	2	2	0	1	1	0	0
247	1	1	0	0	1	1	0	0	2	0	0	0	0	0	0	0	0	0	0	1	1	0	0	0	1	0	1	0	2	0	0	2	2	0	0	2	1	0	0	2	0	0	0	2	1	0	0	0	0
248	1	2	0	1	0	0	2	2	0	0	1	1	1	0	0	1	0	2	0	1	1	0	1	0	1	2	1	1	1	1	0	0	2	1	1	1	2	0	1	1	0	0	1	1	1	1	0	0	0
249	0	0	1	0	0	0	2	2	0	0	0	1	1	0	0	1	0	1	0	2	2	0	1	1	1	0	1	1	0	2	1	0	0	0	0	2	0	0	1	1	1	1	0	1	1	0	0	0	0
250	1	2	0	0	0	0	1	2	0	1	1	0	1	0	0	0	0	0	0	2	2	0	1	0	0	1	1	1	1	0	0	1	1	0	0	2	1	0	2	0	0	0	0	2	0	0	1	1	0
251	1	0	0	0	0	0	1	1	1	1	0	0	0	0	0	0	0	1	0	1	1	0	0	0	0	2	1	1	1	1	0	2	1	0	2	0	2	1	0	1	0	0	0	1	0	0	0	0	0
252	1	1	0	0	0	0	0	0	2	0	0	0	0	0	0	0	0	1	1	1	2	0	0	0	0	2	2	2	0	0	0	1	2	0	1	1	1	0	1	1	0	0	0	2	0	0	1	0	0
253	1	2	0	1	0	0	1	2	1	0	0	0	1	1	0	0	0	2	1	1	2	0	1	1	1	0	1	1	1	0	0	1	1	1	1	1	1	0	0	1	0	0	0	2	1	1	0	0	0
254	1	2	0	0	0	0	1	1	1	0	0	1	2	0	2	0	0	0	0	2	2	1	0	0	0	1	0	1	1	1	0	0	1	1	1	1	1	1	0	0	0	0	2	2	1	1	0	0	0
255	0	0	0	0	0	0	1	2	0	0	1	1	1	0	0	1	0	1	0	1	1	0	0	0	0	1	1	2	1	1	1	0	2	2	1	1	1	1	0	0	0	0	1	2	0	0	0	0	0
256	0	1	0	0	0	0	2	2	0	0	0	0	0	0	0	0	0	0	1	1	2	0	1	1	1	0	1	1	2	1	0	0	1	1	0	2	2	0	1	1	0	0	1	1	1	0	0	0	0
257	0	2	0	0	1	1	1	1	1	0	1	1	2	0	1	0	0	1	1	1	1	0	1	0	1	2	0	2	1	1	0	2	2	0	1	1	1	0	1	1	0	0	0	0	0	0	0	0	0
258	0	0	0	0	1	1	2	2	0	0	1	0	1	0	1	0	0	0	0	2	2	1	0	0	0	1	1	1	1	0	0	0	0	0	0	1	1	1	1	1	1	0	0	2	0	0	0	0	0
259	1	1	0	0	1	1	1	1	1	0	0	1	1	0	0	1	0	0	0	2	1	1	0	0	0	2	1	2	1	2	0	0	1	1	0	2	1	0	1	1	0	0	0	2	1	0	1	1	0
260	0	2	1	1	0	0	1	1	1	0	0	1	1	0	0	1	0	0	0	2	2	0	0	0	0	2	1	1	1	0	0	0	0	0	0	2	1	0	0	2	0	1	0	2	0	1	0	2	0
261	1	2	1	0	0	1	2	2	0	0	0	1	1	0	1	0	0	2	0	1	1	0	0	0	0	1	2	2	0	1	1	0	1	0	1	1	1	2	0	0	0	1	0	2	0	0	1	0	0
262	1	1	0	0	0	0	2	2	0	1	1	0	1	0	1	0	0	1	0	1	1	0	0	0	0	1	2	2	0	2	1	0	0	0	0	2	1	0	0	1	1	0	0	0	0	0	0	0	0
263	0	1	0	1	0	0	2	2	0	0	2	0	0	0	0	0	0	1	0	2	2	0	1	1	1	0	2	2	0	2	1	1	2	0	2	2	1	0	1	2	1	0	1	2	0	0	0	1	0
264	0	2	0	0	0	0	2	2	0	0	0	0	0	0	0	0	0	1	1	1	1	0	1	0	0	2	2	2	1	1	1	0	2	0	0	2	1	1	0	1	0	0	0	0	0	1	0	0	0
265	0	0	0	0	0	0	2	2	1	0	1	1	1	0	1	0	0	0	0	2	2	0	1	0	1	1	2	2	1	1	2	2	1	0	0	2	1	0	2	0	0	0	1	1	1	2	0	0	0
266	0	1	1	0	0	1	0	0	1	0	0	1	2	0	1	1	0	1	0	1	0	0	0	0	0	1	2	1	1	1	1	0	0	1	0	2	2	0	0	2	0	0	0	2	0	0	1	1	0
267	0	1	0	1	0	0	0	1	1	0	1	1	1	0	0	1	0	0	1	1	2	0	0	0	0	1	1	2	2	1	1	2	2	1	0	2	1	0	1	0	0	0	0	1	0	0	0	0	0
268	0	1	0	0	0	0	0	0	2	0	0	0	0	0	0	0	0	1	1	1	2	2	0	0	0	1	2	2	0	2	1	1	2	0	1	1	0	0	1	0	0	0	1	2	1	0	2	0	0
269	1	1	0	1	1	1	2	2	0	0	0	0	1	0	1	0	0	2	0	1	1	0	0	0	1	0	1	1	1	1	0	2	2	0	1	1	1	0	0	1	0	0	1	2	1	2	0	0	1
270	1	0	0	0	0	0	2	2	0	0	0	0	0	0	0	0	0	1	1	1	1	0	0	0	0	1	1	1	1	1	0	1	1	0	1	1	2	0	0	1	0	2	0	2	0	2	0	0	0
271	1	1	0	1	0	0	2	2	0	0	2	0	0	0	0	0	0	1	0	2	2	0	1	1	1	1	1	1	2	1	0	1	2	0	1	1	0	0	2	1	1	0	0	1	0	0	1	0	0
272	1	1	1	0	1	2	2	2	0	0	0	1	2	0	2	0	0	1	0	1	1	0	0	0	0	1	1	2	1	1	0	0	2	0	1	1	1	0	0	1	0	0	0	1	0	0	0	0	1
273	1	2	0	0	0	0	2	2	0	0	1	1	2	0	1	0	0	0	1	1	2	0	0	0	0	1	1	1	2	0	1	2	2	0	0	2	1	0	2	0	0	0	0	2	0	2	0	0	0
274	0	1	1	0	0	1	2	2	1	0	1	2	2	1	0	1	0	1	1	1	1	0	1	1	1	1	2	2	1	2	0	1	2	0	1	1	1	0	2	0	0	1	0	2	1	0	0	0	0
275	0	1	0	0	0	0	1	1	2	0	0	1	2	0	1	0	0	0	0	2	2	0	0	0	0	1	1	2	1	1	1	0	1	0	1	1	1	0	0	2	0	0	0	1	0	0	1	0	0
276	0	0	0	0	1	1	1	1	1	0	0	1	1	0	0	0	0	1	1	1	2	0	0	0	0	1	1	1	1	1	0	0	2	1	2	1	1	0	1	2	1	0	2	2	1	1	1	0	1
277	1	0	0	0	1	1	2	2	0	0	0	1	1	0	1	0	0	1	1	1	1	0	1	1	1	1	0	2	1	0	0	0	1	0	1	2	1	1	0	1	0	0	0	2	0	1	0	0	0
278	0	2	0	0	0	0	0	1	1	0	0	0	0	0	0	0	0	0	0	2	2	1	0	0	1	0	1	2	0	2	0	0	1	0	1	1	2	0	1	1	0	2	0	2	0	0	0	0	0
279	1	2	0	0	0	0	0	0	2	0	0	0	1	0	1	0	0	0	0	2	2	0	0	0	1	1	1	2	2	1	2	2	2	0	2	0	1	0	0	1	1	0	0	2	0	0	1	0	0
280	0	1	0	1	0	0	1	1	1	0	0	1	1	0	0	1	0	0	0	2	2	0	0	0	0	1	2	2	1	2	0	0	2	1	1	1	2	0	1	1	0	0	1	2	1	0	0	0	1
281	1	1	0	1	0	0	1	1	1	1	1	1	2	0	1	0	0	0	0	2	2	0	1	0	0	1	2	2	0	2	0	0	1	0	1	1	1	0	1	1	0	2	0	2	1	0	0	0	0
282	1	0	0	0	1	1	1	1	1	1	0	0	1	0	1	0	0	2	1	1	2	0	2	0	0	0	2	2	1	2	0	0	0	1	1	1	1	0	2	1	1	0	0	1	0	1	0	0	0
283	0	1	0	1	0	0	1	1	1	0	0	0	0	0	0	0	0	0	0	2	2	0	0	0	0	1	2	2	0	2	1	0	1	1	1	1	2	0	1	1	0	0	1	2	1	0	0	1	0
284	0	2	0	0	0	0	1	2	0	0	0	0	0	0	0	0	0	2	2	0	1	0	0	0	0	0	1	1	2	0	0	1	1	1	1	2	2	0	0	1	0	0	1	1	1	1	1	0	0
285	0	2	0	0	0	0	1	2	0	0	1	1	1	0	1	0	0	1	1	1	2	0	0	0	0	2	2	2	1	0	1	0	1	1	1	1	1	0	0	2	0	1	0	2	0	2	0	0	1
286	1	1	1	1	0	0	1	2	0	0	0	0	0	0	0	0	1	2	0	1	1	0	1	1	1	1	1	1	1	1	0	0	2	0	1	1	0	0	1	1	1	0	0	0	1	1	0	0	0
287	1	1	0	0	1	1	1	2	1	0	0	0	0	0	0	0	0	1	1	1	2	0	0	0	0	1	0	1	0	1	0	0	1	0	1	1	1	2	0	0	0	0	0	1	0	0	0	0	1
288	0	1	1	1	1	1	1	1	1	0	0	0	0	0	0	0	1	1	0	2	2	0	0	0	0	1	0	1	2	0	1	0	1	1	1	1	1	1	1	1	0	1	0	1	1	0	0	0	1
289	1	1	0	0	1	1	2	2	0	0	0	0	1	0	1	0	0	0	0	2	2	0	2	0	0	0	1	1	1	1	1	0	1	1	0	2	1	0	2	0	0	0	0	1	1	1	0	0	0
290	0	0	0	0	0	0	1	1	1	0	1	0	1	0	1	0	1	1	0	2	2	0	2	0	0	0	1	2	0	2	0	1	2	1	0	2	2	0	1	1	1	0	1	2	2	0	0	1	0
291	0	0	0	1	0	0	1	1	0	0	0	1	1	1	0	0	0	0	1	1	2	1	1	1	0	0	2	2	0	2	0	0	0	1	0	2	2	0	1	2	1	1	1	2	0	0	1	0	1
292	0	0	0	1	0	0	1	1	1	0	1	0	1	0	1	0	0	0	0	2	2	0	0	0	0	1	2	2	0	2	1	1	2	0	1	1	1	1	1	1	1	0	1	2	1	1	0	0	1
293	0	2	0	0	0	0	2	2	0	0	1	0	1	0	1	0	1	2	1	1	1	0	1	1	1	0	1	2	1	0	0	1	0	0	0	2	2	1	0	1	0	0	2	2	1	1	0	0	1
294	0	1	0	0	0	0	0	2	0	0	1	1	1	0	1	0	0	1	2	0	1	1	0	0	0	1	2	2	0	1	0	0	0	0	2	0	1	0	1	1	0	0	0	1	0	1	0	0	1
295	1	0	0	0	1	1	2	2	0	0	0	0	1	0	1	0	1	0	1	1	2	0	1	1	1	1	1	2	0	1	1	1	2	2	1	2	1	0	2	0	0	2	0	2	0	1	0	0	1
296	0	1	0	0	0	0	2	2	1	0	1	1	2	0	2	0	0	0	0	2	2	0	2	0	0	0	0	1	0	1	0	0	1	0	1	1	1	1	0	1	0	1	0	1	1	0	0	0	0
297	0	2	0	0	0	0	1	2	0	0	1	0	0	0	0	0	0	1	1	1	2	0	0	0	0	1	1	1	1	1	0	1	1	0	0	2	1	0	0	2	0	0	0	2	0	0	1	0	0
298	0	1	0	0	0	0	2	2	0	0	0	1	2	0	1	0	0	2	0	2	2	0	0	0	0	1	2	2	0	2	1	0	1	1	0	2	0	0	2	0	1	0	0	1	1	0	0	0	0
299	1	1	0	0	0	0	0	1	1	0	0	0	0	0	0	0	0	0	0	2	2	0	0	0	0	2	2	2	1	0	1	1	2	0	1	1	1	0	1	0	0	0	0	1	0	0	0	0	0
300	0	2	0	0	0	0	2	2	0	0	0	0	0	0	0	0	0	0	0	1	1	0	0	0	0	2	2	2	1	0	1	0	0	0	0	2	1	1	0	2	1	0	0	0	2	0	0	0	0
301	0	1	0	0	0	0	1	1	1	0	0	0	0	0	0	0	0	0	0	2	2	0	0	0	0	1	1	2	1	1	0	0	2	1	1	1	1	0	2	0	0	0	0	2	0	0	0	0	1
302	1	1	0	1	0	0	1	2	0	0	0	0	0	0	0	0	0	2	1	1	2	0	0	0	0	1	0	0	1	0	0	0	0	1	0	2	0	1	1	0	0	0	0	0	0	0	0	0	1
303	0	1	0	0	0	0	1	2	0	0	1	0	1	0	1	0	0	1	1	1	1	0	0	0	0	0	1	1	2	0	1	0	1	0	0	2	1	0	0	1	0	0	0	1	0	0	0	0	1
304	0	0	0	0	1	1	2	2	0	0	2	1	2	0	1	1	0	1	0	1	1	0	0	0	0	1	1	2	1	1	0	0	1	1	1	1	1	1	1	1	1	0	0	1	0	0	0	0	1
305	1	2	0	0	0	0	2	2	0	1	2	0	0	0	0	0	1	1	0	2	1	0	0	0	0	1	2	2	2	1	1	1	2	1	1	0	0	1	1	0	0	0	1	2	2	0	0	0	0
306	1	1	0	1	0	0	2	2	1	0	1	0	1	0	1	0	0	0	0	2	2	1	1	1	1	1	0	2	1	0	0	2	1	0	1	1	1	0	0	1	0	1	0	2	1	0	0	0	0
307	0	1	0	0	1	1	0	1	0	0	1	1	1	0	0	0	0	1	1	1	2	0	0	0	0	0	1	1	1	1	1	2	1	0	0	2	1	0	0	2	0	1	0	2	1	1	0	0	1
308	1	2	0	0	0	0	2	2	1	0	1	1	1	0	1	0	0	0	1	1	2	0	0	0	1	0	1	1	1	1	1	1	2	0	1	1	1	0	2	0	0	1	0	2	1	1	0	0	1
309	1	0	0	0	1	1	1	2	0	0	0	0	1	0	1	0	0	1	1	1	2	0	0	0	0	2	1	1	1	1	0	1	1	0	0	2	2	0	1	1	0	1	0	2	1	1	0	1	1
310	1	1	0	0	1	1	1	2	0	0	0	0	2	0	2	0	0	0	0	2	2	0	0	0	0	0	2	2	0	2	0	1	2	2	2	1	1	0	0	1	1	0	0	1	1	1	0	0	2
311	1	0	0	0	0	1	1	1	0	0	0	0	2	1	1	0	0	2	1	1	2	0	1	0	0	1	1	2	1	1	1	0	0	1	1	1	1	0	0	2	0	0	1	1	1	2	0	0	0
312	1	1	0	0	0	0	0	0	1	0	1	0	0	0	0	0	1	0	1	1	2	0	0	0	0	0	2	2	0	2	0	0	0	0	0	2	1	0	2	0	0	1	0	2	1	1	0	0	0
313	0	1	0	1	1	1	0	0	2	0	0	0	1	1	0	0	1	1	1	1	2	0	0	0	0	1	2	1	1	0	0	0	2	0	1	1	1	1	0	1	0	0	0	2	0	1	0	0	0
314	0	0	0	1	0	0	0	1	0	0	1	1	2	0	1	0	0	1	1	1	1	0	0	0	0	1	1	1	1	1	0	1	1	0	0	2	1	0	2	1	1	0	0	2	1	1	0	1	0
315	0	2	0	0	0	0	2	2	0	0	0	0	0	0	0	0	0	0	0	2	2	0	0	0	0	1	1	2	0	2	0	1	2	0	0	2	1	0	0	1	0	0	0	1	0	1	0	0	0
316	1	1	0	1	0	0	1	2	1	0	0	0	0	0	0	0	0	2	2	0	0	0	0	0	0	1	1	2	0	2	0	1	1	0	1	1	1	0	0	2	0	0	0	0	2	1	0	0	0
317	1	1	0	1	0	0	0	1	1	0	0	0	0	0	0	0	0	0	1	1	2	0	0	0	0	1	1	2	0	2	0	0	1	1	0	2	0	0	1	0	0	0	0	2	1	1	0	0	0
318	0	2	0	0	0	0	1	1	1	0	0	0	1	0	1	0	0	1	1	1	2	0	0	0	0	1	1	1	1	1	1	1	2	1	0	2	1	0	1	1	0	0	0	2	0	1	0	0	1
319	1	0	0	0	0	0	0	1	1	0	1	1	2	0	2	0	0	0	0	2	2	0	0	0	0	1	2	2	0	2	0	1	2	1	0	2	2	0	0	1	0	0	0	1	0	0	0	1	0
320	0	2	0	0	0	0	1	2	0	0	1	0	1	0	1	0	0	1	1	1	2	0	0	0	1	0	0	1	0	0	1	2	2	0	1	1	1	1	0	1	0	0	1	2	0	0	0	0	0
321	1	1	0	0	1	1	1	1	1	0	0	1	1	0	1	0	0	2	1	1	2	0	1	1	1	1	2	2	1	1	2	0	0	0	0	2	1	0	0	1	0	0	0	0	0	0	0	1	0
322	1	2	0	0	0	0	0	1	0	0	1	0	0	0	0	0	0	1	0	1	1	0	0	0	0	1	1	1	1	1	0	0	2	0	0	2	0	0	1	1	0	0	0	2	0	0	0	0	0
323	0	2	0	0	0	0	1	2	0	0	1	0	0	0	0	0	1	2	0	1	1	0	1	0	0	0	1	1	2	1	0	0	2	1	1	1	1	1	0	0	0	0	0	1	0	0	0	1	0
324	1	2	0	0	0	0	1	1	0	0	1	0	0	0	0	0	0	1	0	1	2	0	1	1	1	1	2	2	0	2	0	2	2	0	1	1	1	0	0	0	0	0	1	1	1	1	0	0	0
325	0	0	0	0	0	0	2	2	0	0	1	1	2	0	1	0	0	0	0	2	2	0	0	0	1	1	0	1	2	0	1	1	2	2	1	1	1	1	0	1	0	0	0	1	0	1	0	0	0
326	0	1	0	0	0	0	2	2	0	0	1	1	2	0	0	1	0	0	0	1	1	0	1	0	0	0	1	1	1	1	0	0	1	0	1	1	0	0	2	1	1	2	0	2	0	2	0	0	0
327	1	0	0	0	1	1	2	2	0	0	1	0	0	0	0	0	0	2	0	0	0	0	0	0	0	0	1	2	1	1	0	0	2	0	0	2	1	0	1	0	0	0	0	2	0	0	0	0	2
328	1	0	0	0	1	1	1	1	2	0	0	0	0	0	0	0	0	0	0	2	2	0	0	0	0	0	1	1	2	0	0	0	0	0	0	2	1	0	0	1	0	0	1	2	1	1	0	0	0
329	0	1	0	1	0	0	2	2	0	0	2	0	2	0	2	0	0	2	0	2	2	0	1	1	0	1	2	2	0	1	1	1	2	1	1	0	0	0	1	1	0	0	0	1	0	0	1	0	0
330	0	1	0	1	0	0	2	2	0	0	0	1	0	0	0	0	0	1	2	0	1	1	0	0	0	2	2	2	0	2	0	1	2	0	1	1	1	0	0	0	0	0	0	2	0	1	0	0	0
331	1	1	0	0	1	1	0	0	2	0	0	1	1	0	1	0	0	0	0	2	2	0	0	0	0	2	2	2	0	2	0	1	1	0	1	1	1	0	0	1	0	0	1	2	1	0	0	0	1
332	1	1	0	1	0	0	1	1	1	0	0	1	1	0	1	0	0	2	1	0	1	0	0	0	1	1	1	1	1	1	0	2	1	0	1	1	1	0	1	2	1	2	0	2	1	0	0	0	1
333	0	0	0	0	1	1	1	1	1	0	0	1	1	0	1	0	0	0	0	2	2	0	0	0	0	0	2	2	0	0	0	1	1	0	1	1	1	1	0	1	0	0	1	1	0	0	1	1	0
334	0	2	0	0	0	0	1	1	1	0	0	0	0	0	0	0	1	2	0	1	1	0	1	1	1	2	2	2	0	2	0	0	0	0	0	1	1	1	0	1	0	1	0	1	1	0	0	0	0
335	0	0	1	0	0	0	2	2	0	0	1	0	1	0	0	0	0	1	0	1	1	0	0	0	0	1	0	1	2	0	0	1	2	0	1	1	1	0	2	0	0	0	0	1	0	0	0	0	0
336	0	1	0	1	0	0	1	2	1	0	0	1	1	0	1	0	1	1	0	2	2	0	0	0	0	1	2	2	1	2	0	1	0	0	1	1	1	0	2	0	0	0	1	1	0	1	0	0	0
337	1	2	0	1	0	0	1	1	1	0	1	0	1	0	1	0	0	1	2	0	1	0	1	1	1	1	2	2	0	2	0	0	0	0	2	0	1	0	1	2	1	0	0	1	0	0	0	0	0
338	0	1	0	1	0	0	2	2	0	0	1	1	1	0	0	1	0	1	1	1	1	0	1	1	1	1	1	1	1	1	1	2	2	0	1	1	1	0	1	2	1	0	0	0	0	0	0	0	1
339	0	2	0	0	0	0	0	0	2	0	0	0	0	0	0	0	0	0	0	2	2	0	1	0	1	1	1	1	1	2	0	0	2	1	0	2	1	0	0	0	0	0	0	1	0	1	0	0	0
340	0	0	0	1	0	0	1	1	1	0	0	0	2	0	2	0	0	0	0	2	2	0	0	0	0	1	2	2	0	2	0	2	2	0	1	1	1	0	2	0	0	0	0	2	0	0	0	0	1
341	1	1	0	1	0	0	1	1	1	0	1	1	2	0	2	0	0	1	0	1	1	0	0	0	0	2	1	2	0	1	2	0	1	0	1	1	0	1	0	0	0	0	1	1	1	1	0	1	1
342	1	1	0	0	0	0	1	1	1	1	1	0	1	0	0	0	0	1	0	1	1	0	0	0	1	0	2	2	0	2	1	1	1	0	0	2	1	0	2	0	0	0	0	2	0	0	0	0	0
343	0	1	0	0	0	0	0	1	1	0	1	0	0	0	0	0	0	0	0	2	2	0	0	0	0	1	2	2	1	2	0	1	2	1	0	2	1	0	1	1	0	0	0	2	1	0	0	0	2
344	1	2	0	0	0	0	1	1	0	0	0	0	0	0	0	0	0	1	0	1	1	0	0	0	0	0	2	2	0	2	0	0	1	1	1	1	1	0	1	1	0	0	0	1	0	1	0	0	0
345	1	2	0	1	0	0	0	1	0	0	0	0	0	0	0	0	0	1	1	1	2	0	0	0	0	1	0	2	1	0	1	1	1	0	0	2	1	0	2	0	0	1	0	1	1	0	0	0	0
346	0	0	0	0	0	0	2	2	0	0	1	1	1	0	0	1	0	0	0	2	2	0	0	0	0	0	2	2	0	2	0	0	1	1	0	2	2	1	0	2	1	0	1	2	1	1	0	0	0
347	0	1	0	1	0	0	2	2	0	0	0	0	1	0	1	0	0	0	1	1	2	0	0	0	0	2	1	1	1	1	0	0	2	0	0	2	2	0	0	2	0	0	1	2	0	1	0	0	0
348	1	1	0	0	0	0	0	0	2	0	0	0	1	0	1	0	1	0	1	1	2	0	0	0	0	0	2	2	1	1	0	0	2	0	0	2	1	0	1	1	0	0	0	0	0	0	1	0	0
349	1	0	0	0	1	1	2	2	0	0	2	0	0	0	0	0	0	2	2	0	0	0	1	1	1	1	2	2	1	1	1	0	1	0	1	1	1	0	0	1	1	0	0	2	0	1	1	0	0
350	0	1	0	1	1	1	1	2	0	0	0	0	1	0	1	0	0	1	0	0	0	0	0	0	1	1	1	1	2	0	0	0	2	1	1	1	1	0	2	0	0	0	1	2	1	2	0	0	0
351	1	1	0	0	0	0	2	2	0	0	0	0	0	0	0	0	1	2	2	0	1	0	0	0	0	0	2	2	1	1	2	1	1	1	0	2	1	0	2	1	1	1	0	1	0	0	0	0	0
352	0	1	0	1	1	1	0	1	1	0	0	0	1	0	0	0	0	1	0	1	1	0	0	0	0	1	1	1	1	1	0	1	2	0	1	1	1	0	0	1	1	0	1	1	0	1	0	0	0
353	1	0	0	0	1	1	0	1	1	0	0	0	0	0	0	0	0	2	2	0	1	0	1	0	0	1	2	2	0	2	0	0	1	1	0	2	2	0	1	1	0	1	0	2	2	0	0	0	1
354	1	1	0	0	0	0	1	2	0	0	1	1	1	0	1	0	0	0	0	2	2	0	1	0	0	0	2	2	1	2	0	1	1	0	1	1	1	0	1	1	0	0	0	2	0	0	0	0	0
355	0	1	1	1	0	0	0	0	2	0	0	0	0	0	0	0	0	1	1	1	1	0	0	0	0	1	2	2	0	1	1	0	0	0	0	1	1	0	0	2	0	0	0	2	0	1	0	0	0
356	0	1	0	0	0	0	1	1	0	0	2	0	1	0	1	0	0	0	1	1	2	0	0	0	0	0	1	2	1	1	0	1	1	0	1	1	2	0	1	1	0	0	0	2	0	2	0	0	0
357	1	1	0	0	0	0	1	1	0	0	2	0	0	0	0	0	0	0	0	2	2	0	1	0	0	0	1	2	1	1	1	1	1	0	2	1	1	0	0	0	0	0	0	2	0	0	1	1	0
358	0	1	0	1	0	0	1	1	2	0	0	0	1	0	1	0	0	1	1	0	0	0	0	0	1	1	2	1	1	0	0	2	2	1	0	2	1	0	0	0	0	0	0	1	0	0	0	0	0
359	0	1	0	0	0	0	1	1	1	0	1	0	1	1	0	0	0	1	1	1	2	0	0	0	0	0	1	1	0	1	0	1	1	0	0	2	1	0	0	1	0	0	0	0	0	0	0	0	0
360	0	2	0	0	0	0	1	1	1	0	1	0	1	0	1	0	0	1	0	2	2	0	1	0	1	2	1	2	0	2	1	1	2	1	0	2	1	0	1	1	0	0	1	2	1	2	0	0	1
361	1	1	0	0	0	0	1	2	0	0	0	0	1	0	0	0	0	1	1	1	1	0	0	0	0	1	1	1	1	1	0	1	2	0	0	2	1	0	2	0	0	1	0	1	1	0	0	0	1
362	0	1	0	1	0	0	1	1	0	0	0	0	1	0	0	0	0	0	0	2	2	1	1	1	1	1	0	1	1	1	0	0	2	1	1	1	1	1	0	1	0	1	0	2	0	2	0	0	0
363	1	2	0	0	0	0	1	1	1	0	0	0	0	0	0	0	0	1	1	1	2	0	0	0	2	1	2	2	1	1	2	1	1	0	1	1	2	0	0	2	0	1	0	1	0	0	0	1	0
364	0	1	0	0	0	0	2	2	0	0	0	1	2	0	2	0	0	0	0	2	2	0	0	0	0	1	1	1	1	1	0	1	2	0	1	1	2	0	0	1	0	0	0	2	1	0	0	0	0
365	0	0	0	0	0	0	1	2	0	0	1	0	0	0	0	0	0	2	0	0	0	0	1	0	1	2	2	2	0	2	1	0	2	2	1	1	2	0	0	2	0	0	0	2	0	0	1	0	0
366	1	1	0	0	0	0	1	1	1	0	0	0	1	0	1	0	0	1	1	1	2	0	1	1	1	1	2	2	0	1	0	0	1	1	1	1	1	1	0	1	0	1	0	2	1	0	0	0	0
367	1	1	0	1	0	0	0	0	1	0	1	0	0	0	0	0	0	1	1	1	2	0	0	0	0	0	1	1	2	1	0	0	0	0	0	2	1	1	0	1	0	0	0	2	0	1	0	0	0
368	1	1	1	0	0	0	2	2	0	0	1	0	1	1	0	0	0	0	0	2	2	0	1	0	0	1	1	1	1	1	0	1	1	0	1	1	2	0	0	2	0	0	0	1	0	1	0	2	0
369	0	1	0	0	0	0	1	1	1	0	1	0	0	0	0	0	0	1	1	0	0	0	1	1	1	1	1	0	2	0	0	0	2	1	1	1	2	0	0	2	0	0	0	1	0	0	0	0	0
370	1	2	0	0	0	0	1	1	1	0	0	0	0	0	0	0	0	1	0	1	1	0	2	0	0	0	1	1	0	2	1	1	2	2	1	2	1	0	2	0	0	0	1	1	1	1	0	0	0
371	0	1	1	1	1	1	0	1	1	0	0	0	1	0	1	0	1	2	0	1	1	0	1	1	1	0	2	2	1	1	2	0	2	1	1	1	2	0	1	1	0	2	0	2	0	1	0	0	0
372	0	2	0	0	0	0	0	0	2	0	0	0	0	0	0	0	0	1	2	0	2	1	0	0	0	1	1	1	0	1	1	2	2	0	0	2	2	0	2	0	1	0	1	2	0	0	0	0	0
373	0	0	0	0	0	0	1	2	0	0	0	0	0	0	0	0	0	2	0	1	1	0	0	0	0	2	2	2	0	1	0	2	1	0	0	2	2	1	0	1	0	0	0	2	0	1	0	0	0
374	0	1	0	1	1	1	1	2	0	0	0	0	0	0	0	1	0	1	2	0	2	0	0	0	0	0	0	1	1	1	0	0	1	0	1	1	0	1	0	0	0	0	0	2	0	1	0	0	0
375	1	2	1	1	0	0	1	2	0	0	0	1	2	0	1	1	0	2	2	0	1	0	1	1	1	1	2	2	0	2	0	1	1	0	0	2	1	0	1	1	0	0	0	1	0	0	0	0	0
376	1	1	0	0	0	1	1	1	1	1	1	0	0	0	0	0	0	2	2	0	1	0	0	0	0	1	1	1	2	1	0	1	1	0	0	2	1	1	1	1	1	1	0	2	1	0	0	1	0
377	0	2	0	0	0	0	0	1	1	0	0	0	0	0	0	0	0	0	0	1	1	0	0	0	0	1	2	2	0	2	0	1	1	0	1	1	1	0	0	1	0	0	0	2	0	0	0	0	0
378	1	1	0	0	1	1	0	1	1	0	1	0	2	0	2	0	0	2	2	0	1	0	0	0	0	1	1	2	1	1	0	1	2	2	1	2	1	0	0	2	0	0	1	1	1	2	0	0	1
379	0	1	0	1	0	0	1	1	1	0	0	1	2	0	1	1	0	1	0	2	2	0	2	0	0	1	2	2	0	2	0	1	2	0	1	1	2	0	1	1	1	0	0	1	1	1	0	0	0
380	1	1	0	0	0	0	1	1	2	0	0	0	1	0	0	0	0	2	2	0	0	0	0	0	0	2	2	2	1	1	2	2	1	0	0	2	1	1	0	1	0	0	1	2	0	0	0	0	1
381	1	1	0	0	0	0	2	2	0	0	1	0	1	1	0	0	0	1	1	1	1	0	0	0	0	1	0	0	1	1	0	0	2	2	1	1	1	0	0	1	0	0	1	2	0	0	0	0	0
382	1	1	0	1	0	0	0	0	2	0	0	0	0	0	0	0	0	1	2	0	2	0	0	0	2	1	2	2	0	1	0	1	1	0	1	1	1	0	0	1	0	1	0	2	1	1	0	0	0
383	0	0	0	0	0	0	2	2	0	0	0	0	0	0	0	0	0	1	1	1	2	2	0	0	0	1	2	2	0	2	1	0	1	0	1	1	2	1	0	1	0	0	0	1	0	0	0	0	0
384	1	2	0	0	0	0	0	0	2	0	0	2	2	1	0	1	0	1	1	1	1	0	1	1	1	1	2	2	0	1	1	1	2	0	2	2	0	1	0	0	0	0	1	2	0	0	0	1	1
385	1	1	1	1	1	1	1	2	1	0	0	0	1	0	1	0	0	0	0	2	1	0	0	0	0	0	1	1	1	1	1	0	1	1	0	2	1	0	0	1	0	0	1	2	1	0	0	0	1
386	0	1	0	0	0	0	2	2	0	1	2	0	0	0	0	0	0	2	0	1	1	0	0	0	0	0	2	2	0	2	0	1	0	0	1	1	2	0	0	2	0	0	1	2	1	1	0	0	0
387	0	0	0	1	1	1	0	1	1	0	0	1	2	0	2	0	0	1	1	1	1	0	0	0	0	1	1	2	1	1	0	0	1	0	1	1	2	0	0	2	0	0	0	0	0	0	0	0	1
388	1	0	0	1	0	0	0	1	1	0	1	0	0	0	0	0	0	0	0	2	2	0	0	0	1	2	1	2	0	1	0	2	2	0	2	0	2	1	0	1	0	0	0	2	0	0	0	0	1
389	1	1	0	0	0	0	1	1	1	0	1	0	0	0	0	0	0	1	1	1	1	0	0	0	0	1	1	1	0	1	1	0	2	2	0	2	1	0	0	1	0	0	0	1	0	0	0	0	0
390	1	0	0	0	0	0	0	2	0	0	1	1	1	0	0	1	0	1	2	0	1	1	0	0	0	0	2	1	1	0	0	1	2	0	1	1	2	0	1	0	0	0	0	1	0	0	0	0	0
391	1	1	0	0	0	0	2	2	0	1	1	0	0	0	0	0	0	1	1	1	2	0	0	0	0	2	2	2	0	2	0	0	2	0	1	1	1	0	0	2	0	0	0	2	0	0	0	0	1
392	1	2	0	1	0	0	2	2	0	0	0	1	1	0	0	1	0	1	1	1	1	0	0	0	0	0	0	1	1	1	0	0	2	1	1	1	2	0	1	1	0	1	0	2	1	0	1	0	0
393	0	2	0	0	0	0	1	1	1	0	0	1	1	0	0	1	0	2	0	1	1	1	0	0	0	1	0	1	0	0	0	0	1	0	0	2	1	0	0	1	0	0	0	0	1	0	0	0	0
394	1	1	0	1	0	0	1	1	1	0	0	0	2	0	2	0	0	1	1	1	1	0	0	0	0	1	2	2	1	2	0	1	2	0	2	0	2	0	2	0	0	1	0	1	1	0	0	0	0
395	0	1	0	0	1	1	2	2	1	0	0	1	2	0	0	1	0	1	1	1	2	0	1	0	0	0	1	2	1	0	0	1	1	0	0	2	2	0	1	1	1	0	0	2	0	0	0	1	0
396	0	1	0	0	0	0	0	1	2	0	0	0	0	0	0	0	0	0	1	1	2	0	0	0	0	1	1	1	1	1	0	1	1	0	1	1	2	0	1	1	0	1	0	2	0	2	0	0	1
397	1	2	0	0	0	0	2	2	0	0	1	0	1	0	0	0	0	0	1	1	1	0	1	0	0	0	1	2	2	2	0	0	1	1	1	1	1	1	0	0	0	0	1	2	1	1	0	0	0
398	1	0	0	0	0	0	2	2	0	0	1	2	2	0	2	0	0	0	1	1	1	0	0	0	0	1	2	2	0	2	0	2	1	0	0	2	2	0	1	1	0	0	1	1	1	2	0	0	0
399	1	1	0	1	0	0	1	1	1	1	1	0	0	0	0	0	0	1	1	1	2	0	0	0	0	0	1	2	1	1	0	0	0	1	0	2	1	0	1	1	0	0	0	2	1	0	0	0	0
400	0	1	0	0	0	0	1	1	0	0	0	1	1	0	1	0	0	0	0	2	2	0	0	0	0	1	1	2	0	1	0	1	1	0	0	2	1	1	1	1	1	0	1	2	1	1	1	0	1
401	1	1	0	1	0	0	2	2	0	0	1	0	0	0	0	0	0	0	1	1	2	0	0	0	0	1	0	2	2	1	1	0	2	1	1	1	2	0	2	0	0	1	0	1	0	1	0	0	0
402	0	1	0	0	0	0	0	1	0	0	0	0	0	0	0	0	0	0	0	2	1	0	0	0	1	0	2	2	0	2	0	1	2	0	1	1	2	0	1	2	1	0	0	2	1	1	0	0	0
403	0	1	0	1	0	0	1	1	0	0	0	1	2	0	0	1	0	1	1	1	2	0	0	0	0	1	2	2	0	1	1	0	2	2	1	1	2	0	0	2	0	0	0	1	0	1	0	0	1
404	1	1	0	1	0	0	2	2	0	0	0	1	2	0	2	0	0	1	0	1	0	0	0	0	0	2	1	2	1	2	0	2	1	0	0	2	1	0	1	2	1	2	0	2	0	2	0	0	0
405	0	2	0	0	0	0	1	2	0	0	1	0	2	0	2	0	0	1	1	1	2	0	0	0	0	1	1	1	1	1	0	1	1	0	1	1	1	0	2	0	0	0	1	1	0	1	0	0	1
406	0	2	0	0	0	0	1	1	1	1	1	1	0	0	0	0	0	1	1	1	1	0	0	0	0	0	1	0	1	0	0	0	2	0	0	2	2	0	2	0	0	1	1	2	1	1	0	0	0
407	1	1	0	0	0	0	1	1	1	0	0	0	0	0	0	0	0	0	0	2	2	0	1	1	1	0	2	2	1	1	2	1	2	0	2	0	1	0	0	1	0	1	0	1	1	0	0	0	1
408	1	2	0	0	0	0	1	2	1	0	0	0	1	1	0	0	0	0	1	1	2	0	0	0	0	0	2	1	1	1	0	1	2	0	1	1	1	0	1	1	0	0	1	2	1	2	0	0	0
409	1	1	0	1	0	0	1	1	1	0	0	1	1	0	0	1	0	1	0	2	2	0	0	0	0	1	1	2	0	1	2	0	0	0	0	2	1	1	0	0	0	0	0	0	0	0	0	0	0
410	0	1	0	0	0	0	1	2	1	0	0	0	1	0	1	0	0	1	0	2	2	0	1	1	1	1	2	2	0	2	1	1	1	0	0	2	1	1	1	1	1	0	0	1	0	1	1	1	0
411	1	2	0	0	0	0	1	1	1	0	1	0	0	0	0	0	0	2	1	0	1	0	0	0	1	1	2	2	1	2	0	1	2	0	1	1	2	0	0	2	0	0	1	2	0	0	0	0	0
412	1	1	0	0	0	1	1	1	1	0	0	1	1	0	0	1	0	1	1	1	1	0	1	0	1	0	1	0	2	0	0	0	2	2	0	2	1	0	1	2	1	0	0	2	0	0	1	0	0
413	0	0	0	0	0	0	1	2	0	0	0	0	0	0	0	0	0	2	2	0	0	0	0	0	0	2	2	2	0	2	1	2	2	0	1	1	2	0	2	1	0	0	1	1	1	2	0	0	1
414	0	2	1	0	0	0	2	2	0	0	1	0	0	0	0	0	0	1	1	1	2	0	0	0	1	0	1	1	1	1	1	0	1	0	1	1	0	0	2	1	1	0	0	1	0	1	0	0	0
415	0	0	0	0	1	1	2	2	1	0	0	0	0	0	0	0	0	2	2	0	0	0	0	0	0	1	2	2	0	2	1	1	2	1	2	1	2	1	0	2	1	0	1	1	1	0	0	0	0
416	0	1	1	1	1	1	1	2	0	0	0	0	1	0	1	0	0	2	1	0	1	0	0	0	0	1	1	2	1	1	1	1	2	0	1	1	1	0	2	1	1	0	0	0	0	0	0	0	0
417	0	1	0	1	0	0	1	1	1	0	0	0	2	0	1	0	0	1	1	1	1	0	0	0	0	0	1	2	1	1	0	0	2	2	1	2	1	0	2	1	1	0	0	0	2	0	0	0	0
418	0	2	0	0	0	0	1	1	1	0	0	0	1	0	1	0	0	0	0	2	2	0	0	0	1	2	2	2	0	2	0	1	2	1	2	1	0	0	2	0	1	0	1	2	1	0	0	0	0
419	1	1	0	1	0	0	1	1	1	0	0	0	0	0	0	0	0	1	1	1	2	0	1	1	1	2	2	2	0	2	0	0	2	1	0	2	2	0	0	1	0	0	0	1	1	1	0	0	1
420	0	1	0	0	1	1	0	0	1	0	2	0	1	0	1	0	0	2	0	1	1	0	0	0	0	0	1	1	1	1	1	1	2	0	1	1	2	0	2	0	0	0	0	1	0	0	0	0	1
421	0	1	0	1	0	0	1	1	1	1	1	0	0	0	0	0	1	1	0	2	1	0	0	0	0	1	2	0	1	0	0	1	1	0	1	1	1	1	0	1	0	0	0	2	0	0	1	0	0
422	0	1	0	1	0	0	0	0	2	0	0	1	1	0	0	1	0	1	1	1	1	0	0	0	0	1	1	1	1	1	1	0	1	1	1	1	2	0	0	1	0	0	1	1	1	2	0	0	0
423	1	1	0	1	0	0	1	1	1	0	0	1	2	0	2	0	0	1	1	1	2	0	0	0	0	1	2	2	0	2	1	2	2	0	1	1	0	0	1	1	0	0	0	1	0	0	0	1	0
424	1	2	1	1	0	0	2	2	1	0	1	0	0	0	0	0	0	1	2	0	1	0	1	1	1	1	2	2	0	2	0	0	1	1	2	0	2	0	0	1	0	0	0	2	0	0	0	0	0
425	1	2	1	1	0	0	2	2	1	0	1	0	1	0	1	0	0	0	0	2	2	0	0	0	0	1	1	1	0	1	0	0	1	1	2	0	2	0	0	2	0	0	1	1	1	0	0	1	0
426	0	1	0	0	1	1	0	1	1	0	0	0	1	0	0	0	0	1	1	1	2	0	0	0	0	1	1	1	2	0	0	1	0	0	0	2	1	0	2	0	1	0	1	2	0	0	1	0	1
427	0	1	0	1	0	0	1	1	1	0	0	1	1	0	2	0	0	2	0	0	0	0	1	1	1	0	2	2	1	2	0	0	1	1	1	1	1	1	0	1	0	0	0	1	0	0	0	0	0
428	1	2	1	1	0	0	1	1	1	0	0	2	2	0	1	0	0	1	1	1	1	0	1	0	0	2	2	2	1	0	1	1	2	0	0	2	1	1	1	1	1	0	0	1	0	0	0	0	0
429	1	1	0	0	0	0	1	1	0	1	1	1	1	0	0	1	0	1	1	1	1	0	1	0	0	0	2	2	0	1	0	0	1	0	0	2	2	1	0	1	0	0	1	2	1	0	0	0	0
430	1	2	0	0	0	0	0	0	2	0	0	0	1	0	0	0	0	1	1	1	2	0	1	1	1	0	1	1	1	1	0	2	2	0	1	1	0	1	0	0	0	0	0	2	0	2	1	0	1
431	0	2	1	0	0	0	2	2	0	0	0	0	1	0	1	0	0	1	1	1	1	0	1	0	0	2	1	1	1	1	0	1	1	0	0	2	2	0	1	1	0	1	0	2	1	0	0	0	1
432	1	0	0	1	0	0	1	1	1	1	1	0	1	0	1	0	0	2	1	0	1	0	0	0	0	0	0	1	1	1	0	1	1	2	1	1	2	0	1	1	0	0	0	2	1	1	0	0	0
433	0	2	0	1	0	0	2	2	2	0	0	1	2	0	1	0	0	0	0	2	2	0	0	0	1	2	2	2	1	1	2	1	2	0	1	1	2	0	1	1	0	0	1	2	1	0	0	0	0
434	0	1	0	0	1	1	2	2	0	0	2	1	1	0	0	0	0	1	2	0	1	0	0	0	0	1	1	2	0	1	0	2	1	0	0	2	2	0	1	1	1	0	0	1	0	0	1	0	0
435	1	2	1	1	0	0	1	2	0	0	0	0	0	0	0	0	1	2	0	1	1	0	0	0	0	1	2	2	0	2	1	1	1	0	2	1	2	0	2	0	0	0	1	1	1	1	0	0	1
436	1	2	0	0	0	0	1	2	0	0	0	0	1	0	1	0	0	1	1	1	1	0	0	0	0	2	2	2	1	2	0	0	1	1	0	2	0	0	1	0	0	0	0	2	0	1	1	0	0
437	0	1	0	0	0	0	0	0	2	0	0	1	1	0	1	0	0	1	1	1	2	0	0	0	0	0	1	1	1	1	0	1	1	1	1	1	0	1	0	0	0	0	0	1	0	0	1	0	0
438	0	0	0	0	0	0	1	1	1	1	0	1	1	0	1	0	0	2	2	0	0	0	0	0	1	2	2	2	0	2	0	0	1	0	1	1	1	0	0	1	0	0	1	1	1	2	1	0	0
439	1	2	0	0	0	0	2	2	0	0	1	0	0	0	0	0	0	2	0	1	1	1	0	0	0	0	1	1	0	1	0	1	1	0	0	2	1	1	0	1	0	1	0	2	1	0	0	0	0
440	1	0	0	0	1	1	1	1	1	0	1	0	1	0	1	0	0	0	1	1	2	0	0	0	1	2	1	1	0	1	0	0	2	1	0	2	2	0	0	2	0	0	0	1	1	1	0	0	1
441	1	0	0	0	1	1	2	2	1	0	0	0	0	0	0	0	1	0	1	1	2	0	1	1	1	1	0	2	2	1	1	0	2	2	0	2	1	0	2	1	1	0	0	2	0	1	0	0	1
442	0	0	0	0	1	1	1	2	0	0	1	0	0	0	0	0	0	1	1	1	2	0	0	0	0	2	2	2	0	1	1	1	1	0	0	2	0	0	2	0	1	0	2	2	1	1	0	1	1
443	0	0	0	0	0	1	1	1	1	0	0	0	1	0	1	0	0	1	1	1	1	0	0	0	0	1	1	1	1	1	0	1	1	0	0	2	0	0	2	1	1	0	1	2	2	2	1	0	0
444	1	2	0	0	0	0	1	2	0	0	0	0	1	0	1	0	0	0	1	1	2	0	0	0	1	0	1	2	0	2	0	0	0	0	0	1	1	1	1	2	2	0	0	0	1	0	0	0	2
445	1	1	0	0	1	1	2	2	0	0	0	1	1	0	1	0	0	0	0	2	2	0	0	0	0	2	2	2	1	1	2	0	2	1	1	2	0	1	0	1	0	1	0	1	1	1	0	0	0
446	0	2	0	0	0	0	1	1	0	0	1	1	2	0	2	0	1	1	0	2	2	0	0	0	0	0	2	2	1	2	0	1	2	1	2	1	1	0	2	0	0	1	0	2	1	0	0	0	0
447	1	1	1	0	0	1	1	2	0	0	1	0	1	0	1	0	0	0	0	2	2	0	0	0	0	1	1	1	0	1	0	0	1	2	1	1	2	0	0	1	0	0	0	1	0	1	1	1	0
448	0	1	0	0	0	0	1	1	1	1	0	0	0	0	0	0	0	0	0	1	1	0	0	0	0	1	1	1	1	1	0	0	0	0	0	2	2	0	0	2	0	0	0	1	0	1	0	0	0
449	0	1	0	1	0	0	2	2	2	0	0	1	2	0	1	0	0	1	1	1	1	0	0	0	0	1	1	2	1	1	1	1	1	0	0	1	2	0	0	1	0	0	0	1	0	0	0	0	1
450	0	2	1	1	0	0	1	1	2	0	0	0	0	0	0	0	0	1	1	1	2	0	0	0	1	0	2	2	0	2	0	1	2	0	1	1	2	0	1	1	0	0	1	2	1	0	0	0	1
451	0	1	0	1	0	0	2	2	0	0	0	0	1	0	0	0	0	0	1	1	2	0	0	0	0	1	2	2	0	0	0	0	0	0	0	2	2	0	1	2	1	0	2	2	1	1	0	0	0
452	0	2	0	1	0	0	2	2	0	0	2	1	1	0	1	0	1	2	2	0	1	0	0	0	1	1	1	1	1	1	0	0	0	0	0	2	1	0	1	0	0	0	0	2	0	1	1	0	0
453	1	2	0	0	0	0	1	2	0	0	0	0	2	0	2	0	0	0	0	2	2	0	1	0	1	1	2	2	0	0	0	1	2	1	0	2	1	0	2	0	0	0	0	1	0	0	0	0	0
454	0	1	0	1	0	0	0	0	2	0	0	0	1	0	1	0	0	0	0	2	1	0	1	1	1	1	1	1	1	1	0	0	1	0	1	1	1	0	1	1	0	0	0	1	0	0	0	0	0
455	0	1	0	0	1	1	0	0	1	0	1	1	2	0	1	1	0	1	1	1	1	1	0	0	0	1	1	0	2	0	0	1	2	0	0	2	1	0	1	1	0	0	1	2	0	0	0	1	0
456	1	1	1	0	1	2	2	2	0	0	1	0	0	0	0	0	1	2	0	1	1	1	0	0	1	1	2	0	1	0	0	0	0	0	0	2	1	0	0	2	0	1	0	2	1	1	0	0	0
457	1	0	1	0	0	0	2	2	0	0	0	0	0	0	0	0	0	1	1	1	2	0	0	0	0	0	0	2	1	0	1	2	1	0	0	2	0	0	2	1	1	1	0	2	0	2	0	0	1
458	0	1	0	1	0	0	0	1	0	0	1	1	2	0	2	0	0	1	1	1	1	0	0	0	1	0	1	1	1	1	0	0	2	1	0	2	1	0	0	1	0	1	0	2	0	0	0	0	0
459	1	1	0	0	0	0	2	2	0	0	1	0	0	0	0	0	1	2	1	1	1	0	2	1	1	0	2	2	0	2	2	0	1	0	1	1	0	0	1	1	0	0	1	2	1	2	0	1	0
460	0	0	0	0	1	1	1	1	1	0	1	0	0	0	0	0	0	0	1	1	2	0	0	0	1	2	2	2	1	1	1	1	1	0	0	2	1	0	0	0	0	0	1	2	1	1	0	0	1
461	0	1	0	2	0	0	1	1	0	0	1	0	1	0	1	0	0	0	0	2	2	0	0	0	0	0	1	1	1	1	1	2	1	0	0	2	1	0	1	1	0	1	0	1	1	0	1	0	1
462	1	0	0	0	1	1	1	2	0	0	1	0	0	0	0	0	0	0	0	2	2	0	1	0	0	2	1	1	1	0	0	0	0	1	0	2	1	0	0	1	0	0	1	2	1	0	0	0	0
463	0	0	0	0	2	2	2	2	0	0	2	1	1	0	0	1	0	0	0	2	2	0	0	0	0	1	1	2	1	1	0	0	0	0	1	1	1	0	2	0	0	0	2	2	1	1	0	1	0
464	1	2	1	1	0	0	1	1	1	0	0	0	0	0	0	0	0	0	0	2	2	0	0	0	0	0	2	2	1	1	1	1	0	0	0	2	1	1	0	0	0	1	0	2	0	0	0	0	0
465	1	1	0	0	0	0	1	2	1	0	0	1	1	0	0	1	0	2	1	1	2	0	0	0	0	2	1	1	0	2	1	2	2	0	2	0	0	0	1	0	0	0	0	2	0	1	0	0	0
466	0	1	0	0	1	1	2	2	0	0	0	0	0	0	0	0	0	1	0	1	1	0	0	0	0	0	1	1	0	1	0	0	0	0	1	1	2	0	1	1	0	0	0	2	0	0	0	0	0
467	0	1	0	0	1	1	2	2	0	0	0	0	1	0	1	0	0	2	2	0	0	0	0	0	0	1	2	2	0	1	1	1	1	1	1	1	2	0	2	1	0	0	0	2	0	0	0	0	0
468	1	1	0	1	0	0	1	1	1	0	0	1	1	0	0	1	0	0	0	2	2	0	2	0	0	1	2	2	0	2	1	2	2	0	0	2	1	0	1	1	0	0	0	1	0	0	0	0	0
469	0	1	0	0	0	0	1	1	1	0	0	0	0	0	0	0	0	0	0	2	2	0	1	0	1	0	1	1	2	1	0	1	1	1	1	2	0	1	1	0	0	0	0	2	1	0	0	0	1
470	1	1	0	1	0	0	2	2	0	0	0	0	0	0	0	0	0	0	0	2	2	0	0	0	0	2	2	2	2	2	0	0	2	0	0	2	2	1	0	2	1	0	0	0	0	0	0	0	0
471	1	1	0	0	1	1	1	1	1	0	0	1	1	0	0	1	0	0	0	2	1	0	0	0	0	2	1	1	1	1	0	1	2	0	0	2	0	0	1	0	0	0	0	2	1	0	0	0	0
472	1	2	0	0	0	0	1	1	1	0	0	1	1	0	0	1	1	0	1	1	2	0	0	0	0	2	1	2	1	1	0	1	1	1	0	2	2	0	1	1	0	0	0	2	0	1	0	0	0
473	0	0	0	0	1	1	1	1	1	1	1	0	2	0	2	0	0	1	2	0	1	0	0	0	0	0	0	2	2	1	1	1	1	0	0	2	0	0	2	0	1	0	1	2	1	0	0	0	1
474	1	2	0	0	0	0	1	1	1	0	1	1	1	0	0	1	1	1	0	2	2	0	0	0	0	2	1	1	2	0	1	0	0	1	0	2	0	0	1	0	0	0	0	1	0	0	0	0	0
475	1	2	1	1	0	0	2	2	0	0	1	0	0	0	0	0	0	1	2	0	1	0	1	0	1	1	1	1	0	1	0	0	1	0	0	2	0	1	0	1	0	0	0	2	0	0	0	0	0
476	1	1	0	1	0	0	2	2	0	0	0	0	1	0	1	0	0	1	1	1	2	0	1	0	1	0	2	2	1	1	1	1	0	0	1	1	2	0	0	1	0	2	0	2	0	1	1	0	0
477	0	1	0	1	0	0	0	0	2	0	0	1	1	0	0	1	0	0	0	2	2	0	0	0	0	1	0	2	2	1	1	0	0	1	1	1	2	1	0	1	0	0	0	1	0	1	1	0	0
478	1	2	1	1	0	0	2	2	0	0	0	0	0	0	0	0	0	1	0	1	1	0	0	0	0	2	1	2	1	1	1	0	2	1	1	1	2	0	2	0	0	0	1	2	0	0	0	1	0
479	0	0	0	0	0	0	1	1	2	0	0	0	1	0	1	0	0	0	0	2	2	0	2	0	0	0	1	1	1	0	0	0	0	0	0	2	2	0	0	2	0	0	0	1	0	0	0	0	1
480	0	1	0	0	0	0	2	2	0	0	1	1	2	0	2	0	0	0	0	2	2	0	0	0	0	1	2	2	0	1	0	0	2	0	0	2	1	0	0	1	0	0	0	2	1	1	0	0	0
481	1	1	0	1	0	0	0	0	2	0	0	0	1	0	2	0	0	2	2	0	1	0	0	0	0	1	2	2	0	2	1	1	0	0	0	2	0	1	0	1	0	0	0	2	0	0	0	2	0
482	1	1	0	0	1	1	1	1	1	0	1	0	0	0	0	0	0	2	2	0	0	0	0	0	0	1	2	2	0	0	0	0	0	1	1	1	1	0	1	0	0	0	0	1	0	0	1	0	0
483	1	0	0	0	0	0	1	2	0	0	0	1	2	0	0	1	0	0	0	2	2	0	0	0	0	1	2	2	0	2	2	0	2	2	1	1	2	0	0	2	0	0	1	2	2	2	0	0	0
484	1	0	0	0	0	0	2	2	0	0	1	0	0	0	0	0	0	1	1	1	1	0	0	0	0	1	1	2	1	1	0	1	0	0	0	2	2	0	0	2	0	0	0	2	0	2	0	0	0
485	0	2	0	0	0	0	2	2	0	0	0	0	1	0	1	0	0	0	0	2	2	0	0	0	0	1	1	2	1	1	0	1	0	0	0	2	1	0	1	1	0	0	0	0	0	0	0	0	0
486	1	1	1	1	0	0	1	2	0	0	1	1	1	0	0	0	1	2	1	0	1	0	0	0	0	2	1	2	1	1	1	0	1	0	1	1	2	0	0	2	0	0	1	2	1	1	0	0	0
487	0	2	0	1	0	0	1	1	1	0	0	0	1	0	2	0	0	1	1	1	1	1	0	0	0	2	1	2	1	1	1	1	2	0	2	0	1	0	1	2	1	0	0	2	0	0	1	0	0
488	0	1	0	1	1	1	1	1	1	0	1	0	0	0	0	0	0	0	0	2	2	0	0	0	0	0	2	2	0	2	0	0	0	0	1	1	1	1	0	1	0	0	0	1	1	0	1	0	0
489	1	1	1	1	0	0	1	1	0	0	0	0	0	0	0	0	0	0	0	2	2	0	0	0	0	1	1	1	1	1	0	0	2	1	1	1	1	1	1	1	0	0	0	1	0	1	0	0	1
490	0	2	0	0	0	0	1	2	0	0	1	0	1	0	1	0	0	1	2	0	1	0	0	0	0	1	2	2	0	2	1	0	0	0	0	2	2	0	1	1	0	0	0	2	0	0	0	0	1
491	1	1	0	0	1	1	2	2	0	1	1	0	0	0	0	0	0	0	1	1	2	0	0	0	1	0	1	0	2	0	0	1	1	0	0	2	0	0	1	1	0	0	0	2	1	1	0	0	0
492	1	0	0	1	0	0	0	1	1	0	0	0	0	0	0	0	0	2	0	1	1	0	0	0	0	0	2	2	1	1	2	1	2	1	0	2	2	0	1	1	0	1	0	2	1	1	0	0	0
493	1	0	0	1	0	0	1	1	1	0	1	2	2	1	0	1	0	0	1	1	2	0	0	0	0	1	2	2	1	2	0	1	1	0	0	2	0	0	1	0	0	0	0	2	1	0	0	0	1
494	1	1	0	0	0	0	1	1	1	0	0	1	1	0	1	0	0	2	1	0	1	0	1	0	0	0	1	1	1	1	0	0	2	1	2	1	2	0	1	1	1	1	0	2	0	1	0	0	0
495	1	1	0	1	0	0	0	0	2	0	0	0	0	0	0	0	0	1	0	1	1	0	0	0	0	1	2	2	0	2	0	1	1	0	0	2	1	0	1	1	0	0	0	0	0	0	0	0	1
496	0	0	0	1	0	0	2	2	0	0	1	0	0	0	0	0	0	1	1	1	1	0	0	0	0	0	2	2	0	2	2	2	1	0	0	2	2	0	0	2	1	0	1	2	0	0	0	0	1
497	0	1	0	1	0	0	2	2	1	0	1	0	0	0	0	0	0	0	0	2	2	0	1	0	0	1	0	1	1	1	0	0	2	1	0	2	1	0	2	0	0	0	1	1	1	2	0	1	0
498	1	2	0	0	0	0	0	1	1	0	0	0	0	0	0	0	0	2	2	0	0	0	0	0	0	2	1	2	1	1	1	2	2	0	1	1	1	1	0	1	0	0	1	2	1	0	0	1	0
499	1	1	0	1	0	0	2	2	0	0	1	1	1	0	1	0	0	1	1	1	2	0	0	0	0	1	2	2	0	2	0	1	1	1	0	2	1	0	0	2	0	1	0	1	1	0	0	0	0
500	0	2	0	0	0	0	1	2	1	0	0	1	1	0	1	0	0	1	0	1	1	0	0	0	0	1	2	2	0	1	1	0	1	1	2	0	1	0	0	0	0	1	0	1	0	1	0	0	0
501	0	0	1	0	0	0	2	2	0	0	0	0	1	0	2	0	0	0	0	2	2	0	0	0	0	0	1	2	1	1	0	1	2	0	0	2	1	1	1	1	1	0	0	2	0	0	0	0	0
502	1	0	1	1	0	0	2	2	0	0	0	1	2	0	2	0	0	0	0	2	2	0	0	0	0	1	1	2	0	1	0	0	2	1	2	1	2	0	0	2	0	0	1	1	1	1	0	0	0
503	0	2	0	0	0	0	2	2	0	0	1	0	1	0	1	0	0	0	0	2	2	0	1	0	0	0	1	1	2	0	1	0	0	0	0	2	1	0	0	0	0	0	1	2	1	1	0	0	1
504	1	2	0	0	1	1	2	2	0	0	1	0	0	0	0	0	1	1	0	2	2	0	0	0	1	1	1	1	0	1	1	1	1	0	0	2	2	0	0	2	0	1	0	1	1	0	1	0	0
505	1	1	0	0	1	1	0	1	1	0	0	0	0	0	0	0	0	2	1	1	2	1	0	0	0	2	1	2	1	1	1	0	2	1	1	1	1	0	0	1	1	0	0	1	1	1	1	0	1
506	1	0	0	1	1	1	2	2	0	0	1	1	1	0	1	0	0	0	0	2	2	0	0	0	2	1	1	1	2	0	1	1	2	0	1	1	1	0	1	1	0	1	0	1	0	1	1	0	0
507	0	1	0	1	1	1	0	0	2	0	0	0	1	0	1	0	0	0	1	1	2	0	0	0	0	1	2	2	0	2	0	2	2	0	2	0	2	0	1	1	0	0	1	2	1	2	0	0	0
508	1	0	0	0	1	1	2	2	0	0	2	1	1	0	0	1	0	1	1	1	1	0	0	0	0	1	2	2	0	2	1	1	2	0	1	1	2	0	0	2	0	0	0	1	0	0	1	0	0
509	0	0	0	0	0	0	1	1	2	0	0	2	2	0	0	1	0	2	2	0	0	0	1	0	1	0	2	2	0	2	1	2	1	0	0	2	2	0	0	1	0	0	0	0	0	0	0	0	0
510	1	2	0	0	0	0	2	2	0	0	0	0	0	0	0	0	0	2	2	0	1	0	0	0	0	1	1	1	1	1	0	2	2	0	0	2	2	0	2	1	0	0	0	1	0	0	0	0	1
511	0	1	0	0	0	0	0	0	2	0	0	0	1	0	0	0	0	1	0	2	2	0	0	0	0	0	1	1	1	1	0	1	1	1	0	2	2	1	0	1	0	0	0	0	0	0	0	0	1
512	1	1	0	0	0	0	1	1	1	1	1	0	0	0	0	0	0	1	1	1	2	0	0	0	0	2	1	2	1	1	1	1	1	1	1	1	2	0	1	1	0	0	1	2	1	1	0	0	0
513	1	1	0	0	0	0	2	2	2	0	0	0	1	0	1	0	0	1	0	2	2	0	0	0	1	0	1	2	1	1	0	0	0	0	0	2	0	1	0	0	0	0	1	2	2	2	0	0	0
514	0	0	0	0	0	0	2	2	0	0	1	0	0	0	0	1	0	0	0	2	2	1	0	0	0	0	1	2	0	1	1	0	1	1	1	1	1	0	2	0	0	1	1	2	1	1	0	0	0
515	0	1	0	0	1	1	2	2	0	0	2	0	0	0	0	0	0	0	1	1	1	0	2	1	1	0	2	2	1	0	1	0	1	1	0	1	1	0	0	2	0	0	0	2	0	2	0	0	0
516	0	0	0	0	1	1	2	2	0	0	0	0	1	0	1	0	0	0	0	2	2	0	0	0	0	0	0	1	1	1	0	1	2	0	0	2	2	0	1	1	0	0	0	1	0	0	1	0	0
517	1	1	0	0	1	1	2	2	1	0	1	0	1	0	1	0	0	0	0	2	2	0	0	0	0	2	2	0	1	0	0	0	2	0	2	0	0	1	0	0	0	0	1	2	1	1	0	1	0
518	1	1	0	0	0	0	1	2	1	0	0	2	2	1	0	1	1	2	1	1	1	0	0	0	0	0	2	2	0	2	2	0	0	0	0	2	0	0	2	0	1	0	0	1	0	0	0	0	0
519	1	1	0	0	1	1	2	2	0	0	0	0	1	0	1	0	0	0	1	1	2	0	1	0	0	2	2	2	0	1	1	1	2	0	0	2	1	0	1	1	0	0	0	0	0	0	1	1	0
520	1	1	1	1	0	0	2	2	1	0	0	0	0	0	0	0	0	0	0	1	1	0	0	0	1	2	1	1	0	1	0	0	1	1	1	1	1	0	1	1	0	0	1	2	0	0	0	0	1
521	0	1	0	0	0	0	1	1	1	0	0	1	1	1	0	0	0	0	0	2	2	0	0	0	0	0	0	2	1	1	0	1	2	2	2	1	2	1	0	1	0	0	1	1	0	0	0	1	0
522	0	1	0	0	0	0	2	2	0	0	0	1	1	0	0	1	0	1	0	2	2	1	0	0	1	1	1	2	1	1	0	0	0	0	1	1	1	0	2	0	0	0	0	2	0	0	0	0	1
523	0	2	0	0	0	0	2	2	0	0	1	0	0	0	0	0	0	1	1	1	1	0	1	0	0	1	2	2	1	1	2	0	1	0	1	1	2	0	0	2	0	1	0	1	1	0	1	0	0
524	0	1	0	1	0	0	2	2	0	0	0	0	0	0	0	0	0	1	1	1	1	0	0	0	0	1	1	2	0	1	0	2	1	0	1	1	0	0	1	0	0	0	0	2	1	1	1	0	1
525	1	2	1	2	0	0	1	2	0	0	1	0	2	0	2	0	1	0	1	1	2	0	1	1	1	1	0	1	2	0	0	1	1	0	0	2	2	0	0	2	0	0	0	2	0	0	0	0	0
526	0	2	0	0	0	0	1	2	1	0	0	1	1	0	0	1	0	0	0	2	2	0	0	0	0	0	2	2	0	1	0	1	2	1	0	2	1	1	0	1	0	0	0	2	0	0	1	0	0
527	0	2	0	0	0	0	2	2	0	0	0	0	0	0	0	0	0	2	1	0	1	0	0	0	0	0	1	2	1	1	1	0	1	0	1	1	1	0	1	2	1	2	0	2	0	1	0	0	2
528	0	0	1	0	0	0	1	1	1	0	0	0	0	0	0	0	0	0	0	2	2	0	0	0	0	2	0	1	1	1	0	0	1	1	0	2	0	1	1	0	0	0	0	1	0	0	1	0	0
529	1	2	0	0	0	0	1	2	0	0	0	0	1	0	1	0	0	1	0	1	1	0	1	0	0	1	1	1	2	1	0	1	1	0	0	1	2	0	0	2	0	0	0	1	0	1	0	0	0
530	1	1	0	0	0	0	1	1	1	0	0	0	0	0	0	0	0	1	1	1	2	0	0	0	2	1	1	1	1	1	1	0	2	0	0	2	1	0	1	1	0	0	0	2	0	0	0	1	0
531	0	2	0	0	0	0	2	2	0	1	1	1	1	0	1	0	0	0	0	2	2	0	0	0	0	1	2	2	1	1	2	2	2	0	2	0	1	0	1	0	0	1	0	1	1	1	0	0	0
532	0	1	0	0	0	0	2	2	0	0	0	0	0	0	0	0	0	1	1	1	1	0	1	0	0	1	0	0	1	1	0	0	2	0	0	2	1	0	1	0	0	1	0	1	0	0	0	0	0
533	0	1	1	1	0	0	1	1	0	0	0	1	2	0	1	0	0	0	0	2	2	0	0	0	0	0	2	2	0	2	0	2	2	0	1	1	1	1	0	0	0	1	1	2	0	0	2	0	0
534	0	1	1	0	0	0	1	2	0	0	1	1	1	0	1	0	0	1	1	1	2	0	0	0	0	1	2	2	0	2	1	2	1	1	0	2	2	0	0	1	0	0	0	0	0	0	0	1	0
535	1	1	0	1	0	0	1	1	1	0	0	0	1	0	0	0	0	1	1	1	2	0	0	0	0	0	2	2	0	2	0	0	2	1	0	2	1	0	2	0	0	0	1	2	0	0	0	0	0
536	0	1	0	0	0	0	1	2	0	0	0	0	2	0	2	0	0	0	0	2	2	0	1	1	1	1	1	1	2	1	0	0	0	1	2	1	2	0	0	1	0	0	1	2	1	1	1	0	0
537	0	2	0	0	0	0	1	2	0	0	0	1	2	1	1	0	0	0	1	1	2	0	0	0	0	0	1	2	0	1	1	0	2	0	2	0	2	0	2	0	1	1	0	2	2	0	0	0	0
538	1	0	0	0	0	1	0	0	2	0	0	0	1	0	1	0	0	0	1	1	1	0	1	0	0	0	1	2	2	1	2	0	2	0	1	1	2	0	1	1	0	0	0	1	0	0	0	0	1
539	1	1	0	0	0	0	1	2	0	0	0	0	1	0	1	0	0	1	0	1	1	0	0	0	0	1	1	2	0	2	0	1	1	0	1	1	1	0	0	0	0	0	0	1	0	0	0	0	0
540	1	1	0	0	0	0	1	1	1	0	0	2	2	0	1	1	0	1	2	0	2	0	0	0	0	1	2	2	1	2	0	0	0	0	0	2	2	0	0	1	0	0	1	1	1	1	1	0	0
541	0	0	0	0	1	1	2	2	1	0	1	0	1	1	0	0	0	1	1	0	0	0	1	0	0	1	1	1	2	0	0	0	0	0	1	1	1	0	0	2	0	0	0	2	0	1	0	0	0
542	1	2	0	0	0	0	2	2	0	0	0	0	1	0	1	0	0	1	2	0	1	0	0	0	0	1	1	2	1	1	1	1	1	0	1	1	2	0	2	0	1	0	0	2	1	1	0	0	0
543	1	2	0	0	1	1	2	2	0	0	0	0	0	0	0	0	0	1	2	0	1	0	0	0	1	0	2	2	0	2	0	1	1	0	0	2	1	0	2	1	1	0	0	2	0	0	1	0	1
544	0	2	1	1	0	0	1	2	0	0	0	1	1	0	0	1	0	0	0	2	1	0	1	0	0	2	1	1	0	0	0	0	1	0	0	2	1	0	0	1	0	0	0	1	0	0	0	1	1
545	1	1	0	0	1	1	2	2	0	0	0	0	0	0	0	0	0	1	0	1	1	0	1	0	1	1	0	2	2	1	1	2	2	0	2	0	2	0	1	1	0	0	1	2	0	0	0	0	0
546	0	2	0	1	0	0	2	2	0	0	1	0	0	0	0	0	0	0	1	1	1	0	0	0	0	0	1	1	1	1	0	0	2	0	0	2	2	1	0	1	0	0	0	2	0	2	1	0	0
547	1	2	0	1	0	0	1	1	1	0	0	0	0	0	0	0	0	1	2	0	2	0	0	0	0	0	1	2	1	1	0	0	0	0	1	1	1	1	1	1	1	0	0	1	0	0	0	1	0
548	0	2	0	0	0	0	1	2	0	0	0	0	1	0	1	0	0	1	1	1	2	0	0	0	0	1	0	1	0	0	0	1	1	1	2	0	0	0	2	1	1	0	0	1	0	1	0	0	0
549	0	2	1	0	0	1	1	1	1	0	1	1	1	0	1	0	0	0	1	1	1	0	1	0	0	1	0	2	2	0	0	2	2	0	2	0	1	0	1	2	1	0	0	1	0	0	0	0	0
550	0	1	1	0	0	0	1	1	2	0	0	2	2	0	0	1	1	2	1	0	1	0	0	0	0	2	2	2	0	2	0	2	1	1	0	2	2	1	0	1	0	0	0	1	0	0	0	0	1
551	1	1	0	1	0	0	1	1	1	0	0	1	1	0	0	0	0	1	1	1	2	0	0	0	0	1	2	2	0	2	1	1	1	0	0	2	1	0	0	1	0	1	0	2	2	0	0	0	0
552	1	2	0	0	0	0	0	1	1	0	1	1	1	0	0	1	0	0	0	2	2	0	0	0	0	1	1	1	1	1	0	1	2	1	0	2	1	0	2	0	0	0	0	2	0	0	0	0	0
553	1	1	0	0	1	1	0	0	2	0	0	0	0	0	0	0	0	0	0	2	2	0	2	0	0	0	1	2	1	1	1	0	1	0	1	2	2	0	0	1	0	1	0	1	0	0	0	0	0
554	0	2	1	1	0	0	0	1	1	0	1	0	0	0	0	0	0	0	0	2	2	0	0	0	0	1	1	1	1	0	0	0	2	0	0	2	2	0	0	2	0	0	0	2	0	0	0	0	1
555	0	2	0	0	0	0	1	2	0	0	1	0	1	0	1	0	0	1	1	1	2	0	0	0	1	0	1	2	0	1	1	0	2	1	1	2	2	0	0	2	0	2	0	2	0	1	0	0	0
556	1	1	0	0	0	0	2	2	0	0	1	2	2	0	2	0	0	2	1	1	2	0	0	0	0	0	1	2	2	0	1	1	2	0	2	0	2	0	0	2	0	1	0	1	1	0	0	0	0
557	0	1	0	2	0	0	1	1	1	1	0	0	0	0	0	0	0	0	0	2	2	1	0	0	0	0	2	2	0	2	0	1	2	0	0	2	1	1	1	1	1	1	0	1	1	0	0	0	1
558	1	1	0	0	0	0	1	1	0	0	0	0	1	0	1	0	0	1	1	1	2	0	0	0	0	2	0	1	2	0	0	0	2	0	0	2	2	0	1	1	0	0	2	2	1	1	0	0	0
559	1	1	0	1	0	0	1	1	1	0	1	1	1	0	1	0	0	1	1	1	2	0	0	0	0	1	0	2	2	1	1	2	1	0	2	0	2	0	1	1	0	0	0	1	0	1	0	2	0
560	0	2	1	1	0	0	1	1	1	1	1	0	1	0	1	0	0	1	1	1	1	0	0	0	0	2	0	1	1	1	0	0	1	0	1	1	2	0	2	0	1	1	0	2	1	1	0	0	1
561	1	2	1	0	0	1	1	1	0	0	2	0	1	0	1	0	0	0	1	1	2	0	0	0	0	1	1	1	2	0	0	2	1	0	0	2	1	0	2	0	1	1	0	2	1	1	1	1	0
562	1	0	1	0	0	0	1	2	0	0	0	0	1	0	1	0	0	0	0	2	2	0	0	0	0	1	2	2	0	1	0	0	1	1	1	1	1	0	2	0	0	0	1	2	0	1	1	1	0
563	0	1	1	1	0	1	1	2	0	0	0	0	1	0	1	0	0	1	0	1	1	0	0	0	0	2	2	2	0	1	1	0	1	1	0	2	1	1	1	1	0	0	0	2	1	0	0	1	0
564	1	1	0	0	0	0	2	2	0	0	1	1	1	0	0	1	0	0	0	2	1	0	0	0	0	1	1	1	2	1	0	1	1	0	1	1	2	1	0	2	1	0	0	1	0	1	0	0	0
565	0	1	0	1	0	0	1	1	0	1	2	1	2	1	1	0	0	0	1	1	1	0	0	0	0	1	2	2	0	2	2	0	1	1	0	2	2	0	0	2	0	0	0	2	0	1	1	0	0
566	1	2	0	1	0	0	1	1	1	0	0	0	2	0	1	0	1	0	1	1	2	1	0	0	0	1	0	1	1	1	0	1	2	0	1	1	1	0	1	2	1	0	0	0	0	1	0	0	1
567	1	2	1	1	0	0	0	0	2	0	0	0	1	0	1	0	0	1	1	1	2	0	1	1	1	1	1	2	0	2	0	2	2	0	0	2	1	0	1	2	1	1	0	1	1	0	0	0	0
568	1	2	0	0	0	0	1	1	1	0	0	0	0	0	0	0	0	0	0	2	2	0	0	0	0	0	1	2	2	1	1	0	1	0	1	1	1	1	0	1	0	0	1	2	2	2	1	1	0
569	0	2	0	0	1	1	1	1	1	0	0	0	0	0	0	0	0	1	1	1	1	0	0	0	0	1	2	2	1	2	0	0	2	0	0	2	2	0	0	1	0	0	1	1	1	0	1	0	1
570	1	2	0	0	0	0	2	2	0	0	2	0	0	0	0	0	0	0	0	2	2	0	0	0	0	0	2	2	1	2	0	0	2	2	0	2	1	1	1	1	1	0	0	0	0	0	0	0	0
571	0	1	0	1	0	0	0	1	1	0	1	0	0	0	0	0	0	1	1	1	2	0	0	0	0	1	2	2	0	2	1	0	2	0	1	1	1	0	1	1	0	0	0	0	1	1	0	0	0
572	0	2	0	0	0	0	0	0	2	0	0	1	2	0	1	0	0	1	1	1	2	0	0	0	0	2	1	2	1	1	1	2	2	0	1	1	0	0	1	1	1	0	0	1	0	1	0	0	0
573	1	0	0	0	0	0	1	2	0	0	0	0	2	0	1	0	0	1	0	2	2	1	0	0	0	1	2	2	0	2	0	1	2	0	0	2	0	1	1	0	0	0	1	1	1	1	0	0	0
574	0	1	1	1	0	0	2	2	0	0	1	1	2	0	2	0	0	0	0	2	2	0	0	0	0	1	0	2	2	0	0	1	2	0	2	2	1	1	1	1	1	0	0	2	0	0	0	0	0
575	0	2	0	0	0	0	2	2	1	0	1	0	0	0	0	0	1	1	0	2	1	0	0	0	0	0	2	2	1	1	2	1	2	0	1	1	2	0	1	1	1	0	0	1	0	0	0	0	1
576	0	2	0	0	0	0	0	0	2	0	0	0	0	0	0	0	0	2	1	1	2	0	1	1	1	1	1	2	2	1	1	1	2	0	1	1	2	0	0	2	0	0	0	1	0	0	0	0	0
577	1	2	0	1	0	0	1	2	0	0	0	0	1	0	1	0	0	2	2	0	0	1	1	0	0	1	1	1	0	1	0	1	2	0	0	2	1	0	0	1	0	1	0	2	0	2	0	0	0
578	0	2	1	1	0	0	1	1	1	0	1	0	0	0	0	0	0	0	0	2	2	0	1	0	1	0	1	1	1	1	0	1	0	0	0	2	1	0	1	1	0	0	0	1	0	0	0	0	0
579	1	0	0	0	2	2	1	2	1	0	0	0	0	0	0	0	0	0	1	1	2	0	1	1	1	1	1	1	0	1	1	0	2	1	0	2	2	0	0	1	0	2	0	2	0	0	1	0	0
580	1	0	0	0	0	1	0	1	1	0	1	0	1	1	0	0	0	1	0	1	0	0	1	0	0	1	1	1	1	1	1	0	1	0	2	0	1	1	1	1	0	1	0	2	1	0	0	1	0
581	1	1	0	0	1	1	2	2	0	0	0	2	2	0	2	0	0	0	0	2	2	0	0	0	0	1	1	1	2	0	1	1	2	1	1	1	2	0	1	1	0	0	0	0	0	0	1	1	0
582	0	1	0	1	0	0	2	2	1	0	1	0	1	0	1	0	1	2	1	0	1	0	0	0	1	0	1	1	0	0	0	0	2	0	0	2	1	0	1	0	0	1	0	1	0	0	1	0	0
583	1	1	0	0	1	1	1	1	1	0	0	0	0	0	0	0	0	0	0	2	2	0	1	1	1	1	1	2	1	1	1	0	1	0	0	2	1	1	0	2	0	0	0	1	0	0	0	0	0
584	1	1	0	0	0	0	2	2	0	0	1	1	1	0	0	0	0	2	1	1	2	0	1	0	0	1	1	1	1	1	0	0	2	2	1	2	2	0	0	1	0	0	1	2	1	1	1	1	0
585	1	1	0	1	0	0	1	1	0	0	1	0	0	0	0	0	0	0	0	2	2	1	1	1	0	0	2	2	0	2	1	1	2	0	1	1	1	1	1	1	1	0	0	1	0	0	0	1	0
586	1	1	0	1	0	0	1	2	0	0	0	0	0	0	0	0	0	0	1	1	2	0	1	1	1	1	0	2	2	0	0	1	1	1	1	2	1	0	2	0	0	0	0	1	0	0	0	0	2
587	1	2	0	0	0	0	1	2	0	0	0	0	2	1	0	0	0	1	1	1	2	0	0	0	0	2	1	2	1	1	1	1	2	0	1	1	2	0	0	2	0	0	0	2	0	1	0	0	0
588	0	0	0	0	1	1	1	1	1	1	0	0	2	0	2	0	0	0	0	2	2	0	0	0	0	1	2	2	1	1	0	1	1	1	1	1	2	0	0	1	0	0	0	1	1	0	0	0	0
589	1	1	0	0	0	0	1	1	1	0	1	1	1	0	0	1	1	1	1	1	1	1	0	0	0	1	0	2	0	1	0	1	2	0	1	1	2	0	0	1	0	1	0	1	1	1	0	1	0
590	0	2	0	0	0	0	0	0	2	0	0	0	0	0	0	0	0	1	0	1	2	0	1	0	0	1	1	1	1	1	1	0	2	0	1	1	2	0	0	1	0	0	1	1	1	1	0	0	0
591	0	1	0	0	1	1	2	2	1	0	0	1	1	0	0	1	0	1	1	1	1	0	0	0	0	1	2	2	0	1	0	1	2	0	2	0	1	0	0	0	0	0	0	1	0	0	0	0	0
592	1	1	0	1	0	0	1	2	0	0	0	0	0	0	0	0	0	0	0	2	2	0	0	0	0	0	2	2	0	2	1	0	2	1	2	1	1	1	1	0	0	1	0	1	1	0	1	0	0
593	0	1	0	1	0	0	1	2	0	0	0	1	1	0	0	1	0	1	0	0	0	0	0	0	0	1	0	1	2	0	0	0	1	1	2	0	2	0	1	1	0	0	0	2	0	0	1	0	0
594	0	0	0	0	2	2	1	1	1	0	0	0	1	0	1	0	0	0	0	2	2	1	0	0	0	2	1	1	2	0	0	0	1	1	0	2	1	0	2	0	0	0	0	1	0	0	1	1	0
595	1	2	0	0	0	0	1	1	1	0	1	1	1	0	0	0	0	1	2	0	1	0	1	1	1	0	2	2	0	2	0	0	1	0	1	1	0	0	2	1	1	0	0	2	1	1	1	0	0
596	1	0	0	0	0	0	1	2	0	1	1	0	1	0	1	0	0	2	1	0	0	0	1	1	1	0	0	2	1	0	0	0	1	0	0	2	1	1	0	0	0	0	0	1	1	0	0	1	1
597	0	0	0	1	1	1	0	0	2	0	0	1	1	0	0	1	0	1	0	1	1	0	0	0	1	2	0	1	2	0	0	0	1	1	2	0	1	0	0	2	0	0	0	2	0	0	1	0	0
598	0	2	0	0	0	0	0	0	2	0	0	0	2	1	1	0	0	1	2	0	1	0	0	0	0	0	2	2	0	2	0	0	1	1	0	2	1	0	2	0	0	0	1	1	1	0	0	0	0
599	1	1	0	0	1	1	2	2	0	0	0	0	0	0	0	0	0	0	0	2	2	0	1	1	1	2	2	2	1	1	0	0	1	0	1	1	1	0	1	1	0	0	0	2	0	0	0	0	0
600	1	1	0	1	0	0	1	1	1	0	0	0	0	0	0	0	0	0	0	2	2	0	0	0	0	0	2	2	0	2	0	2	1	0	0	2	1	1	0	1	0	0	0	1	0	0	1	0	1
601	0	2	0	2	0	0	2	2	1	0	1	0	0	0	0	0	0	0	0	2	2	0	0	0	0	1	0	2	2	0	0	0	1	0	1	1	1	0	1	1	0	0	1	2	1	1	0	0	1
602	0	1	0	0	0	0	2	2	0	0	1	0	0	0	0	0	0	2	2	0	1	1	0	0	0	2	2	2	0	1	0	1	2	0	0	2	1	0	1	1	0	0	0	2	0	1	0	0	0
603	1	0	0	0	1	1	2	2	0	0	2	0	1	0	1	0	0	0	0	2	2	0	0	0	0	2	1	1	1	1	1	1	2	0	1	1	0	0	1	0	0	0	1	1	0	0	0	0	0
604	1	1	0	0	0	0	1	1	1	0	1	1	2	0	1	0	0	0	0	2	2	0	0	0	0	1	2	2	1	2	0	0	2	2	0	2	0	0	2	1	1	0	0	1	0	0	0	0	1
605	1	0	0	2	1	1	2	2	1	0	0	1	1	0	0	1	0	1	1	1	1	0	1	0	0	0	2	2	0	2	0	1	1	1	2	0	2	0	0	2	0	0	1	1	1	0	0	2	0
606	1	0	1	0	0	0	1	1	1	0	0	0	1	0	1	0	0	1	2	0	2	0	0	0	1	2	1	1	0	1	0	1	1	2	1	1	1	0	0	2	0	0	0	2	0	2	0	0	1
607	0	2	0	0	0	0	2	2	1	0	0	0	1	0	1	0	0	0	0	2	2	0	0	0	0	1	1	1	1	1	0	0	2	0	0	2	2	0	1	1	0	0	0	1	0	0	0	1	0
608	1	1	0	1	0	0	2	2	0	0	2	0	1	0	1	0	0	0	0	2	2	0	1	0	0	2	2	2	0	2	0	0	1	1	1	1	1	1	0	0	0	0	0	1	0	1	0	0	0
609	0	1	1	0	0	1	2	2	0	0	0	1	1	0	1	0	0	0	1	1	2	0	1	1	1	1	0	2	0	1	0	2	2	1	0	2	1	0	1	2	1	0	1	2	1	0	0	0	0
610	0	1	0	1	0	0	1	1	1	0	0	0	0	0	1	0	1	1	0	2	1	0	1	1	1	1	1	2	1	1	1	1	1	0	0	2	2	0	0	2	0	1	0	1	0	0	0	0	1
611	1	1	0	0	1	1	0	0	2	0	0	0	0	0	0	0	0	0	0	2	2	0	0	0	0	1	0	1	1	1	0	0	0	0	0	2	0	0	2	0	1	1	1	2	1	1	0	1	0
612	1	1	0	0	0	0	1	1	1	0	1	0	0	0	0	0	0	2	0	1	1	0	0	0	0	1	0	1	1	1	0	0	1	1	0	2	1	0	0	2	0	1	0	2	1	0	0	0	1
613	0	2	0	0	0	0	1	1	1	0	1	0	1	0	1	0	0	0	0	2	2	0	1	1	1	0	1	1	2	1	0	1	2	2	1	2	1	0	2	0	1	0	1	1	1	2	0	0	0
614	1	0	0	1	1	1	0	0	2	0	0	0	1	0	0	0	0	0	0	2	2	0	1	0	0	1	2	2	1	1	2	1	1	0	0	1	1	0	1	1	0	0	0	1	0	0	0	0	2
615	0	0	0	0	0	0	1	1	1	0	0	0	2	0	2	0	0	2	1	1	2	0	0	0	0	1	1	2	0	2	0	2	1	0	0	2	1	0	1	1	0	0	0	1	0	0	0	0	0
616	1	0	0	0	0	0	0	1	0	0	0	0	0	0	0	0	0	1	0	1	1	0	1	0	1	2	1	2	1	1	0	1	1	2	1	2	1	0	0	1	0	0	1	1	1	1	0	0	0
617	0	0	0	1	0	0	1	1	1	0	0	1	1	0	0	1	0	1	1	1	2	0	1	0	1	2	1	0	2	0	0	1	1	0	1	1	1	0	1	1	0	0	0	1	2	1	1	0	0
618	0	1	0	0	0	0	1	1	1	0	0	0	1	0	0	0	0	0	2	0	2	0	1	1	1	1	1	2	1	1	0	1	2	0	1	1	1	0	0	2	0	0	0	2	1	0	0	2	0
619	1	2	0	0	0	0	0	0	2	0	0	0	1	0	0	0	0	1	1	1	1	0	0	0	0	0	2	2	1	1	2	0	1	0	1	1	1	0	0	1	1	1	0	2	1	0	0	1	0
620	0	2	1	0	0	0	1	1	1	1	2	0	1	0	1	0	1	2	1	0	1	0	0	0	0	0	1	2	1	1	0	1	0	0	0	2	1	1	0	1	0	1	0	1	0	0	1	0	0
621	1	2	0	1	0	0	1	2	0	0	0	1	1	0	0	0	0	0	0	2	2	0	0	0	0	1	1	2	0	2	0	0	2	2	0	2	1	1	0	1	0	1	0	2	1	0	0	0	0
622	0	2	0	0	0	0	2	2	0	0	1	0	1	0	1	0	0	1	2	0	2	1	1	1	1	1	2	2	1	1	0	0	1	1	0	2	1	0	1	1	0	0	0	1	0	0	0	0	0
623	1	0	0	0	1	1	1	1	1	0	0	1	1	0	0	1	1	2	1	1	1	0	0	0	0	1	1	1	1	1	0	0	2	1	0	2	1	0	0	2	0	0	0	2	0	0	0	1	0
624	1	0	0	1	1	1	1	2	0	0	0	0	0	0	0	0	0	0	1	1	2	0	0	0	0	0	1	1	0	1	0	0	1	1	1	2	1	0	0	0	0	0	1	2	1	0	0	0	0
625	0	2	1	1	0	0	1	1	2	0	0	0	1	0	0	0	0	0	1	1	1	0	1	0	1	0	2	2	0	2	0	1	0	0	0	2	1	0	0	2	0	0	2	2	1	1	0	0	0
626	0	2	1	0	0	0	1	1	1	0	1	1	1	0	0	0	0	2	2	0	1	0	0	0	0	1	2	2	0	2	0	1	1	0	1	1	1	0	0	2	0	1	0	1	0	0	0	0	0
627	0	2	1	2	0	0	1	1	1	0	0	1	1	0	0	1	0	1	0	1	1	0	0	0	0	1	1	1	1	1	0	0	2	1	1	1	0	0	1	0	0	0	0	1	0	1	0	0	0
628	1	1	0	1	0	0	2	2	0	0	0	0	1	0	1	0	0	0	1	1	2	0	1	1	1	2	1	1	1	1	0	0	1	1	0	2	1	1	0	0	0	0	0	1	0	1	0	0	0
629	1	0	0	1	0	0	2	2	0	1	1	1	1	0	0	1	0	1	0	1	0	0	1	0	0	1	2	2	0	1	1	1	1	1	1	1	1	1	0	1	0	2	0	2	0	2	0	0	0
630	0	2	1	2	0	0	0	1	1	0	0	0	1	0	1	0	0	0	0	1	1	0	0	0	0	0	1	2	1	1	0	1	2	0	1	1	1	0	2	0	0	0	1	2	1	2	1	1	0
631	0	2	0	0	0	0	0	1	1	0	1	0	0	0	0	0	0	0	0	2	2	0	0	0	0	1	2	2	0	2	1	2	1	0	0	2	2	0	0	1	0	0	0	2	0	1	0	0	1
632	1	0	0	1	0	0	0	1	2	0	0	0	0	0	0	0	0	0	0	2	2	0	1	0	1	1	1	2	1	1	1	0	2	2	1	1	2	0	0	2	0	0	0	1	0	0	0	0	2
633	1	1	0	1	0	0	2	2	0	0	1	1	2	0	1	0	0	0	0	2	2	0	0	0	0	1	0	1	2	0	0	1	1	1	0	2	1	0	0	0	0	0	2	2	0	1	0	0	0
634	0	0	0	0	0	0	1	1	1	0	0	0	1	0	1	0	0	1	2	0	1	0	0	0	0	0	1	1	1	1	1	0	2	1	2	1	2	0	0	2	0	0	0	1	0	1	0	0	0
635	1	1	0	0	0	0	0	0	2	0	0	0	0	0	0	0	0	0	1	1	1	0	0	0	0	1	1	1	2	0	0	1	1	0	1	1	1	1	1	0	0	0	1	1	1	1	0	0	0
636	1	1	0	0	0	0	1	2	0	0	0	0	2	1	0	0	0	1	1	1	2	0	0	0	0	0	1	1	1	1	0	2	2	0	1	1	1	1	1	1	1	0	1	1	1	2	0	0	0
637	1	0	0	1	0	0	2	2	0	0	1	0	1	0	1	0	0	1	2	0	1	0	1	1	1	0	1	1	1	1	0	2	2	0	1	1	1	1	0	0	0	0	0	2	0	1	0	0	0
638	0	2	0	0	0	0	2	2	0	0	2	0	1	0	1	0	0	2	0	1	1	0	0	0	0	1	0	2	1	1	0	0	1	1	0	2	0	0	2	0	1	0	0	2	0	0	0	0	0
639	0	2	0	0	0	0	1	1	2	0	0	0	0	0	0	0	0	0	0	1	1	0	1	1	2	2	0	2	2	0	0	0	2	0	0	2	2	0	1	0	0	0	0	1	0	0	0	1	1
640	1	2	1	0	0	1	1	1	0	0	0	0	0	0	0	0	0	1	0	1	1	1	0	0	0	2	2	2	1	1	2	0	1	2	1	1	2	0	0	1	0	0	1	1	1	2	0	0	0
641	1	2	0	0	0	0	1	1	1	1	2	0	0	0	0	0	0	2	2	0	1	0	0	0	0	1	2	2	0	1	1	1	2	0	1	1	1	0	1	1	0	0	0	1	0	1	2	0	0
642	0	1	0	0	0	0	1	1	2	0	0	1	2	0	1	1	0	1	0	1	1	0	0	0	0	1	2	2	0	2	1	0	2	0	2	0	1	0	0	2	0	0	0	1	2	1	0	0	1
643	0	1	0	0	0	0	1	2	0	0	0	0	0	0	0	0	0	2	1	0	2	0	1	1	1	0	1	2	0	1	2	0	1	0	1	2	0	2	0	0	0	0	1	2	1	1	0	0	0
644	0	1	0	0	1	1	2	2	0	0	2	1	1	1	0	0	0	2	2	0	0	0	0	0	0	0	0	1	0	1	0	1	1	0	0	2	1	0	1	1	0	0	1	2	1	2	0	0	0
645	1	2	0	0	0	0	2	2	0	0	0	0	0	0	0	0	0	0	0	2	2	0	0	0	0	1	2	2	0	2	0	0	2	0	0	2	1	0	1	1	0	0	0	0	2	1	0	0	0
646	0	0	0	0	1	1	2	2	0	0	0	0	0	0	0	0	0	1	1	1	2	0	0	0	0	0	1	1	2	0	1	0	2	0	1	1	2	0	1	1	1	1	0	2	1	0	0	2	0
647	0	2	1	1	0	0	2	2	0	0	0	1	1	0	1	0	0	0	0	2	2	0	0	0	0	1	1	2	2	0	1	1	0	0	0	2	1	0	0	1	0	0	0	2	0	0	0	1	0
648	1	1	0	0	1	1	0	1	1	0	1	1	1	0	0	1	0	2	0	1	1	0	0	0	2	1	1	2	0	1	1	1	2	0	0	2	1	1	0	2	1	0	0	2	0	1	0	0	0
649	1	0	0	0	1	1	2	2	1	0	0	1	2	1	1	0	0	0	0	2	2	0	0	0	0	1	1	2	1	0	0	1	1	0	1	1	1	1	0	0	0	0	0	1	0	0	2	0	0
650	1	1	0	0	0	0	1	1	1	0	0	1	1	0	0	1	0	2	1	0	2	0	1	0	0	0	2	1	1	1	0	0	1	1	1	1	2	0	0	2	0	0	0	1	0	0	1	0	0
651	0	1	1	0	1	2	1	2	0	0	0	0	0	0	0	0	0	2	1	0	0	0	0	0	0	2	2	2	1	2	0	0	1	1	1	1	2	0	0	2	0	1	0	2	0	0	0	0	0
652	0	1	0	0	1	1	0	0	2	0	0	0	0	0	0	0	0	1	1	1	1	0	0	0	0	0	1	1	1	1	0	0	1	0	2	0	1	1	0	0	0	0	1	1	1	0	0	0	0
653	1	1	0	0	0	0	1	1	1	0	0	0	0	0	0	0	0	2	1	1	2	0	0	0	0	0	2	2	0	1	1	1	1	1	0	2	2	0	1	1	0	0	1	2	0	0	1	1	0
654	0	0	0	1	0	0	1	2	0	0	0	0	0	0	0	1	0	2	1	1	2	0	0	0	0	1	2	2	0	2	0	1	1	0	1	1	2	0	0	2	0	0	1	2	1	0	0	0	0
655	1	0	0	0	2	2	0	1	1	0	1	2	2	1	0	1	0	0	0	2	2	0	1	1	1	1	1	1	1	1	0	0	0	0	0	2	1	0	2	0	0	0	0	1	0	1	0	0	0
656	1	2	1	1	0	0	0	1	1	0	0	0	0	0	0	0	0	2	1	0	0	0	0	0	0	2	1	1	1	1	1	1	1	1	1	2	2	0	0	2	1	0	0	1	0	1	1	0	0
657	1	1	0	1	0	0	1	1	1	0	0	0	0	0	0	0	0	0	0	2	2	1	0	0	0	0	2	2	0	2	0	0	1	1	1	1	2	0	1	1	0	0	0	2	0	0	0	1	0
658	0	0	0	0	1	1	2	2	0	0	1	0	2	1	1	0	0	1	1	1	1	0	1	1	1	1	0	2	2	0	0	1	2	1	0	2	1	0	1	2	1	0	1	1	1	2	0	0	0
659	1	1	0	1	0	0	2	2	1	0	0	0	0	0	0	0	0	0	1	1	1	0	2	0	0	1	2	2	0	2	0	0	2	0	0	2	2	0	1	0	0	2	0	2	1	0	0	0	0
660	0	2	0	1	0	0	0	1	1	0	0	0	0	0	0	0	0	2	1	0	1	0	1	0	0	0	1	2	0	2	0	0	0	0	0	2	1	0	0	2	0	0	0	0	0	0	0	0	0
661	0	0	1	0	0	0	1	1	1	0	0	1	1	0	0	1	0	1	0	1	1	0	0	0	0	1	1	2	0	1	1	0	1	0	2	0	2	0	1	1	0	0	2	2	1	1	0	0	0
662	1	0	0	0	1	1	2	2	1	0	0	1	1	0	1	0	0	1	0	1	1	0	0	0	0	1	1	2	1	1	1	0	2	2	1	1	2	0	1	1	1	0	0	2	0	0	0	0	0
663	0	0	0	0	1	1	0	0	2	0	0	1	2	0	2	0	1	2	1	1	1	0	0	0	0	1	2	1	1	1	0	2	1	0	1	1	1	0	1	1	0	0	0	0	0	0	0	0	1
664	1	0	0	0	0	0	1	1	1	0	0	0	1	0	1	0	1	2	1	0	1	0	2	0	0	1	1	1	1	1	0	0	1	0	1	1	0	0	2	0	1	0	0	1	0	0	0	0	0
665	1	1	0	0	0	0	2	2	1	0	1	1	2	0	2	0	0	0	1	1	2	1	1	1	0	0	2	2	0	1	0	0	1	0	1	1	1	0	1	1	0	1	0	1	0	0	0	1	0
666	0	2	0	0	1	1	1	1	1	0	0	1	1	0	0	1	0	1	1	1	2	0	0	0	0	0	2	2	0	2	1	1	1	0	1	1	1	0	0	1	0	1	0	1	1	0	0	0	1
667	1	2	0	1	0	0	1	1	1	0	0	0	1	0	1	0	0	2	1	1	2	0	0	0	0	0	1	1	0	2	1	1	2	1	0	2	1	0	1	2	1	0	1	2	2	0	1	0	0
668	1	2	1	0	0	0	1	1	1	0	0	0	2	0	2	0	0	0	0	2	2	0	1	1	1	1	1	2	0	2	0	0	2	1	2	1	0	0	1	1	0	0	0	1	0	0	0	0	0
669	1	0	0	0	0	0	1	1	1	0	0	0	1	0	1	0	0	0	0	2	1	0	0	0	0	0	2	2	1	2	0	1	2	0	1	1	1	0	0	1	0	0	0	2	0	0	0	0	1
670	0	0	0	0	0	0	1	1	0	0	0	0	1	0	1	0	0	1	0	2	2	0	0	0	0	0	2	2	1	2	0	0	1	0	0	2	2	0	1	1	0	0	0	2	0	0	0	0	0
671	0	0	0	0	0	0	2	2	0	0	1	0	0	0	0	0	0	0	0	2	2	0	0	0	0	2	1	1	1	2	0	1	2	1	1	1	1	0	1	1	0	0	0	1	0	1	0	0	0
672	1	2	0	0	0	0	1	1	2	0	0	1	2	0	1	1	0	0	0	2	1	0	0	0	0	1	2	2	0	2	0	0	2	1	0	2	1	0	0	2	0	0	0	2	0	0	0	2	0
673	1	2	0	0	0	0	1	1	1	1	1	1	0	0	0	0	0	0	1	1	2	0	0	0	0	0	1	1	1	2	0	0	2	0	0	2	1	1	0	1	0	0	0	2	0	0	0	0	1
674	0	2	0	2	0	0	1	1	1	0	1	0	0	0	0	0	0	1	1	1	2	0	0	0	0	1	2	2	0	2	0	1	2	1	0	2	1	0	0	1	0	0	1	2	1	1	0	0	0
675	0	0	0	0	0	0	0	1	2	0	0	0	1	0	1	0	0	2	1	1	2	0	0	0	0	0	1	2	0	1	0	0	0	0	0	2	1	1	0	1	0	0	1	2	0	0	0	0	0
676	0	1	1	1	1	1	0	1	1	0	1	1	2	0	1	0	0	0	1	1	2	0	0	0	0	1	0	1	1	1	0	1	2	0	1	1	0	0	2	0	0	0	1	2	0	1	0	0	1
677	1	1	0	1	1	1	2	2	0	0	0	0	0	0	0	0	0	1	1	1	2	0	1	0	0	0	2	2	1	1	2	0	0	0	1	1	1	0	0	2	0	0	0	1	0	1	1	0	1
678	0	0	0	0	0	0	0	0	2	0	0	0	0	0	0	0	0	1	0	1	1	0	0	0	0	2	2	2	0	2	1	1	1	1	1	1	1	0	1	1	0	0	1	1	0	1	1	0	0
679	0	2	0	0	0	0	0	1	1	0	0	0	0	0	0	0	0	0	0	2	2	0	0	0	0	1	1	1	1	0	0	0	0	0	0	2	2	1	0	2	1	0	0	2	1	0	0	0	2
680	1	2	0	0	0	0	1	2	0	0	1	0	1	0	1	0	0	1	1	1	2	0	0	0	0	1	1	1	1	1	0	2	1	0	2	0	2	0	1	1	0	0	1	2	1	0	0	0	0
681	0	0	0	0	0	0	2	2	0	0	0	0	1	0	1	0	0	1	1	1	2	0	1	1	1	1	2	2	0	2	1	1	1	2	1	2	1	1	0	2	1	0	0	1	1	0	0	0	1
682	1	0	0	0	1	1	1	2	1	0	0	0	1	1	0	0	0	0	1	1	1	0	1	0	0	1	1	1	0	1	0	0	1	1	1	1	1	0	0	0	0	0	0	2	1	0	0	0	0
683	1	1	0	0	1	1	2	2	0	0	1	0	0	0	0	0	0	1	0	1	1	0	0	0	0	0	2	2	0	2	0	1	2	1	0	2	1	0	0	2	0	0	0	0	0	0	0	0	0
684	1	2	0	1	0	0	1	1	1	0	0	0	0	0	0	1	0	0	0	2	2	0	0	0	1	0	1	2	2	1	2	0	2	0	0	2	1	0	0	1	0	1	0	1	0	0	0	1	1
685	0	0	1	0	0	0	1	1	1	0	1	1	2	0	1	1	0	1	1	1	1	0	0	0	0	1	2	2	0	2	0	1	2	1	0	2	0	0	1	1	0	0	1	2	1	1	0	0	0
686	0	2	1	0	0	1	2	2	0	1	1	0	0	0	0	0	0	2	2	0	0	1	0	0	0	1	1	1	0	1	0	0	1	0	1	1	1	0	1	0	0	0	0	1	0	1	1	0	1
687	1	2	0	1	0	0	2	2	0	0	0	1	1	0	1	0	0	0	0	2	2	0	0	0	0	1	1	1	0	1	0	1	2	0	0	2	1	0	1	2	1	0	1	2	1	1	0	1	0
688	0	0	0	0	0	0	2	2	0	0	0	0	0	0	0	0	0	1	1	1	1	0	1	0	1	0	1	1	1	0	0	0	1	0	1	2	0	0	2	1	1	0	1	1	1	0	0	0	0
689	0	0	0	1	0	0	0	1	1	0	0	0	0	0	0	0	0	0	0	1	1	0	1	0	0	0	1	1	1	1	0	0	2	1	0	2	1	0	0	2	0	0	0	2	0	0	0	0	0
690	1	0	0	1	0	0	2	2	0	0	1	0	0	0	0	0	0	0	0	2	2	0	0	0	0	1	2	2	0	1	0	0	0	0	0	1	2	0	0	2	0	2	0	2	0	0	1	0	1
691	1	0	0	0	0	0	2	2	1	0	0	1	1	0	0	1	0	0	0	2	2	0	1	1	1	0	2	2	0	2	0	0	1	1	0	2	1	0	2	1	1	0	0	1	0	0	0	0	0
692	1	2	0	0	0	0	0	1	1	0	0	0	0	0	0	0	0	0	0	2	2	0	1	0	0	2	2	2	0	2	0	0	2	0	0	2	1	0	0	2	0	0	0	1	0	0	1	0	0
693	1	1	1	1	0	0	2	2	0	0	1	0	0	0	0	0	0	0	0	2	2	0	0	0	0	1	1	1	1	1	0	1	1	2	1	2	2	1	0	1	0	0	1	1	1	1	0	1	0
694	1	1	0	0	1	1	0	1	1	0	1	0	2	1	1	0	0	0	0	1	1	0	0	0	0	1	1	2	0	1	1	1	1	0	0	2	2	0	1	1	0	0	0	1	0	0	0	1	0
695	0	2	0	1	0	0	2	2	0	0	2	0	0	0	0	0	0	1	0	1	0	0	0	0	1	1	2	2	0	1	0	1	1	1	1	2	2	0	1	2	1	0	1	1	1	1	0	1	0
696	1	1	0	0	0	0	1	1	0	0	2	1	1	1	0	0	0	2	2	0	0	0	0	0	0	0	1	1	0	1	0	1	1	1	1	2	2	0	0	2	0	0	0	2	0	0	0	0	0
697	1	2	1	1	0	0	1	2	0	0	1	0	0	0	0	0	0	0	0	2	2	0	0	0	0	1	1	1	2	0	1	1	1	1	1	2	1	0	0	2	0	0	2	2	1	1	0	0	0
698	1	2	0	0	0	0	1	1	1	1	1	0	0	0	0	0	0	0	0	2	2	2	0	0	0	1	0	1	2	0	0	0	0	0	0	2	1	0	0	1	0	0	1	2	1	0	0	0	2
699	0	1	0	0	1	1	2	2	0	0	1	0	2	1	1	0	0	1	1	1	1	0	0	0	1	0	2	1	1	0	0	1	2	0	0	2	2	0	1	1	0	0	0	2	0	0	0	0	2
700	0	1	0	0	1	1	1	1	1	0	1	0	1	0	1	0	0	0	0	2	2	0	0	0	0	0	1	1	1	0	0	0	1	1	0	1	1	0	1	1	0	0	0	1	0	0	1	1	0
701	1	0	1	0	0	0	1	1	1	0	0	1	1	0	1	0	0	1	1	1	1	0	0	0	0	1	1	2	1	1	1	1	1	0	0	2	0	1	0	1	0	0	0	2	0	1	0	0	0
702	0	1	0	1	1	1	0	0	1	0	1	1	2	0	2	0	1	1	1	1	2	0	0	0	0	1	2	2	0	2	1	0	1	1	1	1	2	0	0	1	0	0	0	1	0	1	0	0	0
703	1	1	0	0	1	1	1	1	1	0	1	0	0	0	0	0	0	0	0	2	2	0	0	0	0	1	1	1	1	1	1	1	1	1	0	2	1	0	2	0	0	0	0	1	0	0	0	0	1
704	0	1	0	0	0	0	0	0	2	0	0	0	0	0	0	0	1	0	1	1	2	0	0	0	0	1	0	1	1	1	0	0	2	0	0	2	1	0	0	1	0	0	0	2	0	0	0	1	0
705	0	1	0	1	1	1	2	2	0	0	1	0	1	0	1	0	0	0	1	1	2	0	0	0	1	1	1	2	0	1	0	1	1	1	2	0	1	0	0	2	0	0	0	1	1	0	0	1	0
706	0	0	0	0	0	0	2	2	1	0	0	0	0	0	0	0	0	0	1	1	1	0	0	0	1	1	2	2	0	1	0	0	2	2	1	2	2	1	0	0	0	0	0	2	0	1	1	0	1
707	0	2	0	0	0	0	1	1	1	0	0	2	2	0	1	0	0	0	0	2	1	0	0	0	1	0	1	1	1	0	0	0	1	0	0	2	2	0	0	1	0	0	1	2	1	0	0	1	0
708	0	1	0	0	0	0	1	1	1	1	2	1	1	0	1	0	0	1	1	1	2	0	0	0	0	1	2	2	0	2	1	2	1	1	0	2	2	0	1	1	0	0	1	1	1	0	0	0	0
709	1	2	0	0	0	0	2	2	1	0	1	0	1	0	1	0	0	2	2	0	0	0	0	0	0	1	2	2	0	2	0	0	0	0	0	2	1	1	0	1	0	1	0	1	0	0	1	0	0
710	0	1	0	1	0	0	1	1	1	0	1	1	1	0	0	0	0	1	1	1	1	0	0	0	1	1	2	2	0	1	0	1	1	0	0	1	1	0	0	1	0	0	0	2	0	0	0	1	0
711	1	0	0	1	1	1	0	0	1	0	1	0	1	0	1	0	1	1	0	2	2	0	0	0	1	0	1	2	1	1	1	0	2	2	1	2	1	0	0	2	0	0	0	1	0	1	0	0	1
712	1	2	0	0	0	0	1	2	0	1	1	1	1	0	1	0	0	1	0	1	1	0	0	0	1	2	2	2	2	2	0	0	1	0	1	1	2	0	2	1	0	0	0	1	1	1	0	0	1
713	1	2	0	0	0	0	2	2	0	0	1	1	2	0	1	0	0	0	0	2	2	0	2	0	0	0	2	2	0	2	1	0	1	0	1	1	2	0	0	1	0	0	1	1	0	1	1	0	0
714	0	0	0	1	1	1	2	2	2	0	0	0	1	0	1	0	0	0	0	2	2	0	0	0	0	1	1	2	2	1	0	0	2	1	0	2	1	0	0	1	0	0	0	1	0	0	0	0	0
715	0	2	0	0	0	0	1	1	1	0	0	0	0	0	0	0	0	2	1	1	2	0	0	0	1	2	1	2	0	2	1	0	1	0	1	1	2	0	1	1	1	0	0	1	0	0	0	0	1
716	1	0	0	1	0	0	1	2	0	0	1	0	1	0	1	0	0	0	0	2	2	0	0	0	0	0	2	2	0	2	0	0	1	1	0	2	2	0	0	2	0	0	1	2	1	2	0	0	1
717	0	0	0	1	0	0	0	0	2	0	0	1	1	0	0	0	0	0	0	2	2	0	1	1	2	2	1	2	1	1	1	0	1	0	1	1	1	1	1	1	0	1	0	1	1	0	0	0	0
718	1	0	0	0	1	1	1	1	1	0	0	0	1	0	1	0	0	0	0	2	2	0	0	0	0	1	2	0	1	0	0	1	1	0	1	1	2	0	1	1	0	0	1	1	0	1	0	0	0
719	1	0	0	2	1	1	0	0	1	0	1	1	2	1	1	0	0	1	0	1	1	0	0	0	0	1	0	1	0	1	0	0	1	0	1	1	1	0	0	1	0	1	0	2	1	0	1	0	1
720	1	0	0	0	0	0	1	1	2	0	0	1	1	0	0	0	0	0	1	1	2	1	0	0	0	0	1	1	1	1	0	1	2	0	0	2	0	1	0	0	0	0	0	2	0	2	0	0	0
721	0	1	0	0	1	1	1	1	2	0	0	1	2	0	2	0	0	0	0	2	1	1	0	0	0	2	2	2	0	2	1	0	1	0	1	2	1	1	0	1	0	0	0	1	0	0	1	0	0
722	0	1	0	0	0	0	1	1	0	0	0	0	1	1	0	0	0	1	1	1	1	0	1	0	0	2	1	2	1	1	0	1	2	0	2	0	1	1	1	2	2	1	0	2	0	1	0	0	0
723	1	0	1	0	1	1	1	1	1	0	1	0	1	0	1	0	0	1	0	1	1	0	0	0	0	0	2	2	0	2	1	1	1	0	1	1	2	1	0	0	0	0	1	1	1	0	0	0	0
724	1	2	0	0	0	0	1	1	0	1	2	0	1	0	1	0	0	0	0	2	2	0	0	0	0	0	1	2	1	1	1	1	1	0	1	1	2	1	0	1	0	1	0	2	1	1	0	0	0
725	1	1	0	1	0	0	2	2	0	0	0	0	0	0	0	0	0	0	0	2	2	0	0	0	0	2	1	2	0	1	0	0	0	0	0	2	1	0	0	1	0	0	0	1	0	0	0	0	0
726	0	0	0	0	0	0	0	1	1	0	1	0	0	0	0	0	0	1	0	1	1	0	0	0	1	1	2	2	0	2	0	0	1	1	1	1	1	0	0	1	0	0	0	1	0	0	0	0	0
727	0	1	0	0	0	0	2	2	0	0	0	0	0	0	0	0	0	1	0	1	1	0	0	0	0	2	1	2	1	1	1	1	2	0	1	1	1	0	0	1	0	0	1	2	2	0	0	0	0
728	0	1	0	1	0	0	1	1	0	0	1	0	1	0	1	0	1	2	1	1	1	1	0	0	0	1	2	2	1	1	0	1	1	1	2	0	1	1	0	1	0	0	0	2	0	0	0	0	1
729	1	0	0	0	1	1	1	1	0	0	0	1	1	0	1	0	0	1	2	0	2	0	0	0	0	1	1	2	2	2	0	0	0	0	0	2	1	0	0	1	0	0	0	0	1	0	0	0	0
730	0	0	0	0	0	0	1	1	0	1	2	0	0	0	0	0	0	1	1	1	1	0	0	0	0	1	2	2	1	2	0	1	1	0	0	2	1	0	0	2	0	0	1	2	1	1	0	0	1
731	1	1	0	1	0	0	1	1	1	0	1	1	1	0	0	0	0	1	0	2	2	0	0	0	1	1	1	2	0	2	0	0	2	0	2	0	1	0	1	0	0	2	0	2	0	2	0	2	0
732	1	0	0	0	0	0	2	2	0	0	1	0	0	0	0	0	0	0	0	2	2	0	0	0	0	1	1	2	1	1	0	1	2	0	1	1	2	0	0	2	0	0	0	1	0	1	0	0	0
733	0	1	0	1	0	0	0	1	1	0	0	1	1	0	0	1	1	2	1	1	1	0	0	0	0	1	1	2	0	1	0	0	0	0	0	2	1	0	0	2	0	0	0	2	0	1	0	0	1
734	0	1	0	0	0	0	0	0	2	0	0	0	1	0	1	0	0	0	0	2	2	0	1	0	1	1	2	2	1	1	2	0	1	1	1	1	1	1	1	1	0	0	0	2	0	0	0	0	0
735	1	1	1	0	1	2	1	2	0	0	0	0	2	0	1	0	0	0	0	2	2	0	1	0	0	0	1	1	2	1	0	0	2	1	2	1	1	1	0	0	0	0	1	1	0	0	0	0	0
736	0	2	0	0	0	0	2	2	1	0	0	1	1	0	1	0	0	2	2	0	0	0	0	0	1	0	0	1	2	0	0	0	1	0	2	0	1	0	1	1	0	1	0	2	1	0	0	0	0
737	0	1	0	1	0	0	2	2	1	0	0	0	0	0	0	0	0	1	1	0	0	0	0	0	0	1	0	2	1	0	0	1	1	0	2	1	1	0	1	2	1	0	0	1	0	0	0	0	0
738	1	1	0	1	0	0	1	1	2	0	0	0	0	0	0	0	0	2	2	0	1	0	0	0	0	0	1	1	1	0	0	1	2	0	1	1	1	0	0	1	0	0	0	1	0	0	1	0	0
739	0	0	0	1	0	0	0	0	2	0	0	1	1	0	2	0	0	1	0	0	0	0	1	1	1	1	1	2	0	2	0	0	2	0	1	1	1	1	0	0	0	0	0	1	0	1	0	0	0
740	0	0	0	1	1	1	1	1	1	0	1	0	1	0	1	0	0	1	0	1	1	0	0	0	0	1	1	2	0	1	1	1	0	0	0	2	0	1	1	0	0	0	1	1	0	1	0	0	1
741	1	0	0	1	0	0	2	2	0	0	1	0	0	0	0	0	0	1	1	1	1	0	1	0	0	1	2	2	0	2	1	2	2	0	1	1	1	0	1	2	1	0	0	0	0	0	0	0	0
742	1	0	0	1	0	0	2	2	0	0	2	1	2	0	1	1	0	1	1	1	1	0	1	0	1	0	1	1	1	1	0	0	0	1	1	1	1	0	1	1	0	1	0	1	1	0	0	0	0
743	1	1	0	0	0	0	2	2	0	0	0	0	1	1	0	0	0	0	0	2	2	2	0	0	0	1	1	1	0	1	0	1	1	0	1	1	1	1	1	1	1	2	0	2	0	0	0	0	0
744	1	1	0	1	0	0	2	2	0	0	1	0	2	0	2	0	0	0	0	2	2	0	1	0	0	0	1	2	1	1	1	0	0	0	0	2	1	0	1	1	0	0	0	0	0	0	0	2	0
745	1	2	0	0	0	0	1	1	1	0	0	0	0	0	0	0	1	2	0	1	1	0	1	1	1	1	1	1	0	1	1	0	1	0	0	2	2	0	1	1	0	0	0	2	0	0	1	1	0
746	0	0	0	0	0	0	1	2	1	0	0	1	1	0	1	0	1	0	1	1	2	0	0	0	0	1	2	2	1	1	2	1	2	0	2	0	2	0	0	2	0	0	0	1	0	0	0	0	1
747	0	1	0	0	0	1	1	2	1	0	0	1	1	0	0	0	0	1	1	1	2	0	0	0	0	0	2	2	1	1	1	1	1	0	0	2	1	1	0	1	0	0	1	1	1	0	1	0	0
748	0	2	1	1	0	0	1	2	1	0	0	0	0	0	0	0	0	1	1	1	2	0	1	0	1	1	0	1	2	0	0	0	2	0	0	2	2	0	1	1	0	0	0	0	1	1	0	0	0
749	1	1	0	0	0	0	0	0	2	0	0	0	0	0	0	0	0	2	0	1	1	0	1	1	1	1	1	1	1	1	0	0	0	1	0	2	0	0	1	1	0	0	0	2	0	0	0	0	0
750	0	0	0	0	0	0	1	1	1	0	0	0	2	1	0	0	0	0	0	1	1	0	0	0	0	0	1	1	2	0	1	1	1	0	2	1	2	1	0	1	0	1	1	2	0	0	1	0	0
751	1	1	0	0	0	0	1	2	0	0	1	0	1	0	1	0	0	1	1	1	1	0	1	0	1	2	0	2	1	0	1	0	1	1	1	1	1	0	2	0	0	0	0	1	1	1	0	0	1
752	1	1	1	1	0	0	2	2	1	0	1	0	0	0	0	0	0	1	0	2	2	0	0	0	0	1	2	2	1	2	0	1	2	0	0	2	1	0	0	0	0	0	1	2	1	1	0	1	0
753	1	1	0	0	1	1	2	2	0	0	0	1	1	0	1	0	0	1	1	1	2	0	0	0	0	1	0	1	2	0	1	1	1	2	0	2	1	1	1	1	0	0	0	0	1	1	0	0	0
754	1	1	0	0	0	0	1	1	1	0	1	1	2	0	1	0	0	1	1	1	1	0	0	0	0	2	1	1	2	1	0	1	1	0	0	2	1	1	0	1	0	0	0	2	0	1	0	0	0
755	1	2	1	0	0	0	1	2	1	0	0	0	0	0	0	0	0	0	0	2	2	0	0	0	0	1	1	1	1	1	1	0	2	0	0	2	2	0	0	2	0	0	0	0	0	0	0	0	1
756	0	1	0	0	0	0	1	1	1	0	1	0	0	0	0	0	0	1	1	1	1	0	0	0	0	1	1	1	2	1	0	0	2	1	0	2	2	0	0	2	0	0	0	1	0	0	0	2	0
757	1	2	1	0	0	0	2	2	0	0	1	1	1	0	0	1	0	0	0	2	2	0	1	0	0	0	2	0	1	0	0	1	2	0	1	1	2	0	0	2	0	0	0	2	1	0	0	0	1
758	0	1	0	0	0	0	0	1	1	0	0	0	1	0	0	0	0	1	1	1	2	0	1	0	0	1	1	2	0	1	2	1	2	0	1	1	1	0	0	1	0	0	0	2	0	0	0	0	0
759	0	0	1	0	0	0	1	2	0	0	1	0	0	0	0	0	1	2	0	1	1	0	0	0	0	1	2	2	0	0	0	0	1	1	0	2	1	0	2	0	0	0	0	0	0	0	1	0	1
760	1	0	0	0	1	1	1	1	1	0	1	0	0	0	0	0	0	0	1	1	2	0	0	0	0	1	2	2	1	1	0	1	1	1	1	1	1	0	0	2	0	1	0	2	1	1	0	0	0
761	1	1	0	1	0	0	2	2	0	0	2	0	1	1	0	0	0	2	1	1	2	0	0	0	1	0	1	2	1	1	1	0	1	0	0	2	1	1	0	1	0	0	1	2	1	1	0	0	0
762	1	0	0	0	0	0	1	2	0	0	1	2	2	0	1	0	0	1	1	1	1	0	1	0	0	0	1	1	1	1	0	0	2	2	1	2	1	0	1	1	0	0	0	1	0	0	0	1	0
763	0	2	0	0	0	0	1	1	0	0	0	0	0	0	0	0	0	1	1	1	2	0	1	0	1	1	2	2	1	1	1	1	1	0	1	1	1	1	1	2	2	0	0	2	0	1	0	0	0
764	1	1	0	1	0	0	1	1	1	0	1	1	2	0	1	1	0	0	0	2	2	0	2	0	0	0	1	1	1	1	0	1	1	1	1	1	2	0	0	1	0	0	2	2	1	1	0	1	0
765	1	1	0	1	0	0	2	2	0	0	0	0	1	0	1	0	0	1	1	1	2	0	1	0	1	0	0	1	2	0	1	0	1	0	2	0	1	0	0	1	0	0	0	2	0	1	1	0	0
766	0	2	0	0	0	0	2	2	1	0	1	0	0	0	0	0	0	0	1	1	2	0	0	0	0	1	2	2	0	2	0	0	2	0	1	1	1	0	1	1	0	0	1	2	1	0	0	0	1
767	0	0	0	0	0	0	2	2	1	0	1	0	1	0	1	0	0	1	0	2	2	0	0	0	0	1	1	1	1	1	0	0	1	1	0	2	1	0	0	2	0	0	2	2	1	1	0	1	0
768	0	1	1	0	0	1	2	2	0	0	0	1	1	0	0	1	0	1	1	1	2	0	1	0	1	0	2	2	0	2	1	1	2	0	1	1	1	0	0	2	0	0	0	2	0	0	0	0	1
769	1	0	0	1	1	1	2	2	0	0	0	0	0	0	0	0	0	0	0	2	2	0	0	0	0	1	1	1	2	0	0	0	0	1	0	2	2	1	0	1	0	0	0	1	1	1	0	0	0
770	0	2	0	0	0	0	2	2	2	0	0	0	2	0	2	0	0	0	0	2	2	0	0	0	0	1	1	1	1	1	0	0	2	0	1	1	1	0	1	0	0	0	0	1	1	0	0	0	0
771	0	1	0	0	0	0	0	1	1	0	0	1	1	0	1	0	0	1	0	1	1	0	1	1	1	1	1	1	2	0	1	0	1	1	0	2	1	0	1	1	0	0	0	1	1	1	0	1	0
772	1	1	0	1	0	0	0	0	2	0	0	1	2	0	0	1	0	1	0	1	1	0	0	0	0	1	1	1	1	1	0	0	0	0	0	2	0	0	2	0	1	0	2	2	1	1	0	0	1
773	0	0	0	1	1	1	2	2	0	0	1	1	1	0	0	0	1	1	0	2	1	0	0	0	0	1	1	1	1	1	0	1	2	0	1	1	1	0	1	1	0	1	0	2	2	0	0	0	1
774	1	1	0	0	0	0	1	1	1	0	1	0	0	0	0	0	0	2	1	0	1	1	0	0	0	1	2	2	0	1	1	2	2	1	0	2	1	0	0	1	0	1	0	2	1	0	0	0	0
775	1	1	0	1	0	0	2	2	0	0	0	1	2	0	2	0	0	0	0	1	1	1	0	0	0	0	2	2	1	1	2	1	2	1	0	2	1	0	1	2	1	0	0	0	1	1	0	0	0
776	1	2	1	2	0	0	2	2	0	0	2	0	0	0	0	0	1	1	0	2	1	0	1	1	1	1	1	2	0	2	0	0	1	0	0	2	1	0	0	1	0	1	0	2	1	1	0	0	1
777	0	2	0	0	0	0	1	1	1	0	0	1	1	0	0	1	0	0	1	1	2	0	0	0	0	2	2	2	0	2	1	0	0	0	0	2	2	0	0	2	0	0	0	0	0	1	0	1	0
778	1	0	0	0	0	1	1	1	1	0	1	1	2	0	1	0	0	0	1	1	2	1	0	0	0	1	2	2	2	1	1	0	2	1	1	1	1	0	2	0	1	0	0	2	0	1	0	0	1
779	1	0	0	1	0	0	1	1	0	0	0	0	0	0	1	0	0	2	1	1	2	0	0	0	0	0	2	1	1	1	1	0	2	0	1	1	0	1	0	0	0	0	0	0	0	0	0	0	0
780	1	1	0	1	0	0	2	2	0	0	1	0	1	0	1	0	0	1	2	0	1	0	0	0	0	1	2	2	1	1	2	1	1	2	1	1	1	0	2	0	0	0	0	1	0	0	0	0	0
781	0	0	0	0	0	0	1	1	1	0	1	0	0	0	0	0	0	2	0	1	1	0	0	0	2	1	2	2	0	2	1	0	1	1	0	2	1	0	1	0	0	0	0	0	1	1	0	0	0
782	0	2	0	0	0	0	1	2	0	0	0	0	0	0	0	0	0	2	1	0	0	0	0	0	0	1	2	2	1	0	1	0	1	1	0	2	2	0	0	2	0	0	1	1	1	0	0	0	1
783	0	2	0	0	0	0	0	1	1	0	1	0	0	0	0	0	0	1	1	1	1	0	0	0	0	2	2	2	1	1	1	1	1	0	0	2	1	0	1	2	1	0	0	2	0	0	0	0	0
784	1	0	0	1	1	1	1	1	1	0	0	0	0	0	0	0	0	0	0	2	2	0	1	1	0	1	1	2	2	1	2	1	1	0	0	2	1	0	0	2	0	0	0	2	0	0	1	0	0
785	0	0	0	1	0	0	1	2	0	0	0	0	0	0	0	0	0	2	1	1	2	0	1	0	0	1	1	1	0	2	1	0	2	2	1	2	1	0	1	1	0	0	0	1	0	0	0	1	0
786	0	1	0	0	0	0	2	2	1	0	1	1	1	0	0	1	0	2	1	0	1	0	0	0	0	1	2	2	0	2	1	1	0	0	0	2	0	0	2	0	0	0	0	1	0	0	0	0	0
787	0	0	0	0	0	0	1	2	0	0	0	0	1	0	1	0	0	2	0	1	1	0	0	0	0	1	1	0	2	0	0	1	2	0	1	1	2	0	1	1	0	1	0	1	0	0	0	1	0
788	0	2	0	0	0	0	1	1	1	0	0	0	0	0	0	0	0	1	1	1	1	0	0	0	1	1	1	2	1	1	1	1	2	0	1	1	1	1	0	0	0	1	0	1	1	0	0	2	0
789	1	2	0	0	0	0	2	2	1	0	1	1	2	0	2	0	0	2	0	2	2	0	0	0	0	1	2	2	0	2	0	1	2	0	1	1	2	1	0	1	0	0	2	2	1	1	1	0	0
790	1	0	0	0	1	1	1	1	0	0	0	0	0	0	0	0	1	2	2	0	1	0	0	0	0	1	1	1	1	1	1	1	1	0	2	1	1	1	0	1	0	0	0	0	0	0	0	0	0
791	1	2	0	0	0	0	1	1	1	1	1	1	0	0	0	0	0	0	0	2	1	0	0	0	1	1	1	1	0	1	0	1	1	0	0	2	1	0	2	0	0	0	0	1	1	0	0	0	0
792	1	2	0	1	0	0	2	2	0	0	1	0	1	0	1	0	0	1	1	1	2	0	0	0	0	0	1	1	1	0	0	1	1	0	0	2	2	0	2	0	0	0	0	1	0	0	0	0	0
793	1	1	0	1	0	0	1	2	0	0	1	0	0	0	0	0	0	0	0	2	2	0	1	0	1	1	1	1	2	1	0	0	1	1	0	2	1	0	1	0	0	0	1	1	1	0	0	0	0
794	0	0	0	1	1	1	0	1	2	0	0	0	1	0	1	0	0	2	2	0	0	0	0	0	0	1	2	2	0	1	0	0	1	1	1	1	1	0	0	1	0	0	0	0	2	0	0	0	0
795	1	0	0	0	0	0	1	2	0	0	0	1	1	0	1	0	0	1	1	0	0	1	0	0	0	0	1	1	0	1	0	0	2	0	2	0	2	0	0	2	0	0	0	1	0	0	0	0	0
796	1	1	0	1	0	0	0	0	2	0	0	0	0	0	0	0	0	0	0	2	1	0	1	0	0	0	1	2	1	2	0	1	1	2	1	2	1	0	0	1	0	0	0	1	0	1	1	0	0
797	0	0	0	0	0	0	1	1	1	0	0	0	0	0	0	0	0	0	0	2	2	1	0	0	1	0	1	1	0	1	0	2	2	0	1	1	0	0	1	0	0	0	0	2	0	1	0	0	0
798	1	1	0	1	0	0	0	0	2	0	0	1	2	0	1	1	1	2	1	0	1	0	0	0	0	0	1	2	1	1	1	1	2	2	1	1	1	1	0	1	0	2	0	2	1	0	1	0	0
799	1	1	0	1	0	0	2	2	1	0	1	0	1	0	1	0	0	2	2	0	0	0	0	0	0	1	1	2	2	1	1	1	2	0	1	1	1	0	1	2	1	0	1	2	1	0	0	0	1
800	1	0	0	1	1	1	1	1	1	0	0	1	2	0	2	0	0	0	0	2	2	0	1	1	1	1	2	2	0	2	0	0	1	0	1	1	2	0	0	1	0	0	0	2	1	0	0	0	0
801	1	1	0	0	0	0	0	0	2	0	0	1	2	0	1	0	0	0	0	2	2	1	0	0	0	2	0	1	1	0	0	1	2	0	1	1	1	0	0	1	0	0	0	1	0	0	0	1	0
802	1	2	0	0	0	0	1	1	0	0	0	2	2	0	1	0	0	0	0	1	1	0	0	0	0	0	1	2	0	1	1	1	1	0	0	2	1	0	2	0	1	0	0	1	0	0	0	1	0
803	1	1	1	0	0	0	2	2	0	0	1	2	2	0	2	0	0	2	1	0	1	0	0	0	0	0	1	2	0	1	0	1	1	1	1	2	0	0	2	0	1	0	2	2	1	1	1	0	0
804	0	1	0	0	0	0	0	0	1	0	1	0	0	0	0	0	0	0	0	1	1	0	1	1	1	1	0	2	2	0	0	1	1	0	0	2	1	0	1	2	1	0	0	1	0	0	0	0	0
805	0	1	1	1	0	1	1	2	0	0	0	1	1	0	1	0	0	0	0	2	2	0	0	0	0	1	1	2	1	1	0	0	0	0	0	2	2	0	0	2	0	0	1	1	1	0	0	1	0
806	1	1	0	0	0	0	1	2	0	0	1	1	1	0	1	0	1	2	1	1	1	0	1	0	0	1	2	2	0	2	0	0	2	1	1	1	2	0	1	1	0	1	0	1	1	0	0	0	1
807	1	1	0	0	0	0	2	2	0	0	1	1	1	0	1	0	0	0	1	1	2	0	1	0	1	1	1	2	1	1	1	0	0	0	0	2	1	0	1	1	0	0	2	2	1	1	0	0	0
808	0	0	0	0	1	1	1	1	2	0	0	1	1	0	0	0	0	1	0	0	0	0	1	1	1	1	2	2	0	2	0	1	2	1	0	2	1	0	1	1	0	0	0	1	0	0	0	0	0
809	0	1	0	0	0	0	1	1	1	1	0	0	0	0	0	0	1	2	1	1	1	0	0	0	0	2	1	1	0	1	0	1	2	0	2	0	0	0	1	1	1	1	1	2	1	1	0	0	0
810	0	1	0	0	0	0	1	1	1	0	0	0	0	0	0	0	0	1	0	1	1	0	1	1	0	1	2	2	0	0	0	1	1	1	0	2	1	0	1	1	0	0	1	2	2	2	0	0	0
811	0	0	0	0	2	2	0	1	1	0	0	0	1	0	1	0	0	2	2	0	1	0	0	0	0	0	2	2	1	1	1	0	1	1	1	1	1	0	1	1	0	1	0	2	0	2	1	0	0
812	1	1	0	1	0	0	1	2	0	0	0	0	1	0	0	0	0	1	1	1	2	0	1	0	1	0	1	2	0	1	0	0	1	0	0	2	2	0	1	0	0	0	1	1	1	0	1	0	0
813	1	1	0	1	0	0	1	1	2	0	0	0	0	0	0	0	0	1	0	1	2	0	0	0	1	0	2	2	0	2	1	0	1	0	1	2	1	0	0	2	0	0	0	1	0	0	0	1	1
814	0	2	0	0	0	0	1	0	1	0	1	0	1	0	1	0	0	0	1	1	2	0	0	0	0	1	1	2	2	1	1	0	2	1	2	1	1	0	0	2	0	1	0	2	1	0	0	0	0
815	1	0	0	0	1	1	2	2	0	0	0	0	0	0	0	0	0	2	0	2	2	0	1	0	0	1	1	1	1	0	0	0	1	1	2	0	2	0	1	1	0	0	0	1	0	0	0	0	1
816	1	1	0	1	0	0	0	1	1	0	0	0	0	0	0	0	1	2	2	0	1	0	0	0	0	1	1	1	2	0	1	0	2	2	1	2	2	0	0	1	0	1	0	1	1	1	0	0	0
817	1	1	0	1	0	0	1	1	0	1	1	1	1	0	1	0	0	1	1	1	2	0	0	0	0	2	1	1	1	1	0	0	2	0	1	1	1	0	0	1	0	1	0	2	0	2	0	0	0
818	0	1	0	1	0	0	2	2	0	1	1	1	1	0	0	1	0	0	0	2	2	0	1	0	1	0	1	1	1	1	1	1	2	1	0	2	1	0	2	0	0	0	1	2	0	0	0	0	0
819	0	0	0	0	0	0	2	2	0	1	1	0	2	0	1	0	0	1	1	1	2	0	0	0	0	1	0	2	2	1	1	1	2	0	1	1	2	1	0	1	0	0	0	2	0	0	0	0	0
820	0	1	0	0	0	0	2	2	0	0	0	1	1	0	2	0	0	1	2	0	1	0	0	0	1	1	1	2	1	1	1	1	1	0	1	1	1	0	1	1	0	0	0	1	0	0	0	0	0
821	1	1	0	1	0	0	1	1	0	0	2	2	2	0	2	0	0	2	1	0	1	0	0	0	0	2	1	1	0	1	0	1	2	0	0	2	1	1	0	1	0	0	0	1	1	0	0	0	2
822	1	1	0	1	0	0	0	0	2	0	0	1	2	1	1	0	0	0	0	2	2	0	1	0	0	0	1	1	0	1	0	1	1	0	0	2	1	0	0	2	0	0	1	2	1	1	0	0	0
823	1	1	0	0	0	0	1	1	1	0	0	1	0	0	0	0	0	2	1	1	2	0	0	0	0	2	2	2	2	1	1	0	2	2	1	1	2	0	0	2	0	0	0	0	0	0	0	1	1
824	0	2	0	0	0	0	2	2	0	0	1	0	2	0	1	0	1	2	0	2	2	0	0	0	0	2	2	2	0	2	0	0	1	1	1	1	2	0	0	1	0	1	0	2	1	1	1	1	0
825	0	1	1	1	1	1	1	1	0	0	1	0	0	0	0	0	0	1	0	1	1	0	0	0	1	2	1	1	1	0	0	1	1	1	1	1	1	0	1	1	0	0	0	2	0	1	1	0	1
826	1	0	0	0	0	0	2	2	0	1	1	1	2	0	2	0	0	0	1	1	2	0	0	0	0	0	2	2	0	2	0	0	1	0	1	2	2	0	0	2	0	0	0	1	1	1	0	0	1
827	0	2	0	0	0	0	0	0	2	0	0	0	0	0	0	0	0	0	0	2	2	0	0	0	0	1	2	2	1	2	0	0	0	0	2	0	1	0	1	1	0	0	0	2	0	0	1	0	0
828	0	1	0	0	0	0	1	2	0	0	0	0	1	0	0	0	0	0	1	1	2	0	0	0	0	1	2	2	0	1	1	0	2	0	0	2	1	0	2	0	0	0	1	2	1	1	0	0	0
829	1	1	0	0	0	0	0	1	2	0	0	1	1	0	1	0	0	1	2	0	2	0	0	0	1	2	2	2	1	1	2	1	2	1	0	2	1	0	1	0	0	0	1	2	1	1	0	0	0
830	1	1	0	0	0	0	0	0	2	0	0	1	1	0	0	1	0	1	1	1	1	0	0	0	0	0	1	2	0	2	1	1	1	0	1	1	1	0	1	1	0	0	0	0	0	0	0	0	0
831	0	0	0	1	1	1	1	1	1	0	0	0	0	0	0	0	0	1	1	1	2	0	0	0	1	1	2	2	0	2	0	0	2	0	0	2	2	0	0	2	0	0	0	0	0	0	0	0	0
832	0	1	0	1	0	0	0	1	0	0	1	0	1	0	1	0	0	0	0	2	2	0	1	1	1	1	0	2	1	0	1	0	1	2	1	1	1	1	0	1	0	0	1	1	0	1	0	0	0
833	1	0	0	0	0	0	1	1	0	0	0	0	0	0	0	0	0	1	1	1	1	1	0	0	0	1	2	2	0	1	1	0	0	0	0	2	0	0	1	0	0	1	0	2	2	0	0	1	0
834	1	2	0	0	1	1	2	2	0	1	1	1	1	0	1	0	0	1	0	1	0	0	1	0	0	2	2	2	0	2	1	0	2	0	2	0	0	1	0	0	0	0	0	1	0	1	1	0	0
835	1	1	0	1	0	0	2	2	0	0	1	0	1	0	1	0	0	0	0	2	2	1	0	0	0	0	1	2	1	1	0	0	1	0	0	2	1	0	2	0	0	0	1	2	1	2	0	0	1
836	0	1	0	0	0	0	1	2	0	0	0	0	0	0	0	0	0	2	2	0	0	0	0	0	0	0	1	1	2	1	0	0	2	0	0	2	1	0	0	1	0	1	0	1	1	1	1	1	0
837	1	1	1	0	0	0	0	0	2	0	0	1	1	0	0	1	1	2	2	0	2	0	1	1	2	2	1	2	0	2	1	2	2	0	1	1	1	0	1	0	0	0	1	2	1	0	1	0	1
838	1	1	0	1	0	0	0	1	1	0	0	0	0	0	0	0	1	2	0	1	1	0	0	0	0	2	2	2	0	2	1	0	2	2	1	1	1	0	2	0	0	0	1	1	1	0	0	0	0
839	0	1	0	0	0	0	1	2	0	0	0	0	1	0	1	0	0	1	0	1	1	0	0	0	0	1	0	2	2	0	0	0	1	1	0	2	0	0	1	0	0	0	0	2	0	0	0	0	0
840	1	0	0	0	1	1	1	1	2	0	0	1	1	0	1	0	0	1	1	1	2	0	1	1	1	1	2	2	1	2	0	1	0	0	0	2	1	1	0	0	0	0	0	0	0	0	0	0	0
841	1	2	0	0	0	0	1	1	1	0	1	1	2	0	1	0	0	1	1	1	2	0	0	0	0	0	1	2	1	1	0	1	1	2	0	2	2	0	0	2	1	0	0	1	0	0	0	0	0
842	0	1	0	0	0	0	1	1	1	0	1	0	1	0	1	0	0	1	1	1	1	0	0	0	0	0	2	2	0	2	1	0	1	0	1	1	1	0	2	0	0	0	0	2	0	0	0	0	0
843	1	0	0	0	0	0	1	1	1	0	0	0	1	1	0	0	0	2	0	1	1	0	0	0	0	1	2	2	1	2	0	1	1	0	0	2	1	0	1	1	0	0	0	2	0	0	0	0	0
844	0	1	0	0	0	0	1	1	1	0	0	1	1	0	0	1	1	0	1	1	2	0	0	0	0	1	1	1	1	1	0	0	2	1	1	1	1	2	0	0	0	0	0	0	1	0	0	0	1
845	0	1	0	0	0	0	1	2	1	0	0	0	0	0	0	0	0	0	0	2	2	0	0	0	0	0	1	1	0	1	0	0	1	1	1	1	1	0	2	1	1	1	0	1	0	1	0	1	0
846	0	0	0	0	0	0	1	1	1	0	0	0	1	0	1	0	0	0	0	2	2	0	0	0	0	1	1	1	1	0	0	1	2	1	0	2	1	1	0	1	0	0	0	0	0	0	0	0	0
847	0	1	0	0	0	0	2	2	0	0	0	0	0	0	0	0	0	1	1	1	1	0	1	0	0	2	1	2	1	1	1	1	1	1	1	1	0	0	2	0	0	0	0	2	0	0	0	0	0
848	1	1	0	0	1	1	2	2	0	0	0	0	0	0	0	0	0	1	2	0	1	0	0	0	1	0	1	2	2	1	0	0	1	0	1	1	1	0	0	2	0	0	1	2	1	2	1	1	0
849	1	1	0	1	1	1	1	2	0	0	1	0	0	0	0	0	1	2	1	0	1	0	1	0	0	2	2	2	0	2	2	1	1	0	1	1	0	0	1	1	0	0	0	1	0	0	0	0	1
850	1	1	0	1	1	1	1	1	1	0	1	0	2	1	1	0	0	1	1	1	2	0	0	0	0	0	2	2	1	1	0	2	2	0	0	2	2	0	1	1	0	0	0	2	1	0	0	0	1
851	1	2	0	0	0	0	0	1	1	0	0	0	1	0	1	0	0	1	1	1	1	0	0	0	0	1	1	2	0	1	0	0	1	0	0	2	1	0	0	1	0	1	0	2	1	0	0	0	0
852	0	2	1	0	0	1	1	1	1	0	1	0	2	0	1	0	0	1	1	1	1	0	0	0	0	1	0	2	1	0	1	2	2	0	1	1	0	0	1	1	1	1	0	2	1	0	0	0	0
853	1	1	0	1	0	0	2	2	0	0	2	1	0	0	0	0	0	1	1	1	2	0	0	0	1	0	1	1	1	1	0	1	1	1	1	2	1	1	0	1	0	0	1	1	1	2	0	0	0
854	0	2	0	0	1	1	0	1	1	0	0	0	1	0	1	0	0	0	0	2	2	0	0	0	0	1	1	2	1	1	0	1	2	0	1	1	1	2	0	0	0	0	1	2	1	1	0	0	1
855	1	0	0	0	0	0	1	1	1	0	0	0	0	0	0	0	0	1	0	1	1	0	0	0	0	1	1	1	1	2	0	0	1	1	2	0	2	0	0	2	0	0	0	1	0	0	0	0	0
856	1	1	0	1	0	0	0	0	2	0	0	0	0	0	0	0	0	2	1	1	2	0	1	0	0	0	2	2	0	1	1	1	2	0	2	2	1	1	0	0	0	0	1	2	0	0	0	0	0
857	1	1	0	0	0	0	1	1	2	0	0	0	0	0	1	0	0	0	0	2	2	0	0	0	0	2	1	1	2	0	1	0	2	2	0	2	1	1	0	1	0	0	2	2	1	1	1	0	0
858	1	2	0	0	0	0	2	2	0	0	1	1	1	0	0	1	0	0	0	2	2	0	0	0	0	1	2	2	0	0	0	0	2	0	1	1	1	0	0	2	0	0	0	0	0	0	0	1	0
859	1	0	0	0	0	0	1	1	1	0	0	0	0	0	0	0	0	2	2	0	0	0	0	0	1	2	1	2	0	2	1	0	0	1	0	2	1	0	0	2	0	0	1	2	0	0	0	0	0
860	0	2	0	1	0	0	2	2	0	0	0	0	1	0	1	0	0	0	0	2	2	0	2	0	0	1	1	1	1	1	1	1	1	1	0	2	1	0	2	1	1	0	1	2	1	1	0	0	1
861	1	1	0	1	0	0	2	2	0	0	1	0	0	0	0	0	0	1	1	1	1	0	0	0	1	0	1	0	2	0	0	0	0	1	2	1	1	2	0	0	0	1	0	1	1	1	0	1	0
862	1	2	0	0	0	0	2	2	1	0	0	1	2	0	2	0	0	2	1	0	1	0	0	0	0	1	1	1	1	1	1	0	2	0	0	2	1	0	2	0	0	1	0	1	1	0	0	0	1
863	1	1	0	0	0	0	1	1	1	1	1	0	0	0	1	0	0	0	0	2	2	0	0	0	1	1	1	1	2	0	1	0	1	1	1	1	1	0	0	2	0	0	0	1	0	1	0	0	2
864	0	1	0	1	1	1	0	0	2	0	0	1	1	0	0	1	0	0	0	2	2	0	0	0	1	0	1	1	2	0	1	0	2	0	2	0	0	0	2	0	0	2	0	2	0	0	0	0	0
865	0	0	0	1	0	0	2	2	0	0	1	0	1	0	1	0	0	1	2	0	1	0	0	0	1	0	1	1	1	1	0	0	1	1	1	1	2	0	1	1	0	0	0	1	0	0	0	0	0
866	0	2	1	0	0	0	1	2	0	0	0	0	2	0	1	0	0	2	1	0	1	0	0	0	0	1	2	2	1	1	1	1	2	0	0	2	1	0	0	0	0	0	0	2	0	0	0	0	0
867	0	2	1	1	0	0	1	2	0	0	1	0	1	0	0	0	0	1	1	1	1	1	1	1	1	1	0	1	0	1	0	0	1	1	0	1	1	0	2	0	0	0	0	2	0	0	0	0	0
868	0	1	1	1	0	0	1	1	1	0	0	0	0	0	0	0	0	1	0	1	1	0	0	0	0	2	0	2	2	0	0	0	0	1	0	2	0	0	1	1	1	0	1	2	1	0	0	0	1
869	0	1	0	1	0	0	1	1	1	1	0	0	0	0	0	0	0	1	1	1	1	0	0	0	1	1	2	2	0	1	1	0	1	1	0	2	1	0	0	2	0	0	0	2	0	0	0	0	0
870	0	1	0	0	0	0	2	2	0	0	1	0	0	0	0	0	0	1	1	1	2	0	0	0	0	1	1	1	2	0	0	2	2	0	1	1	2	0	1	1	0	0	2	2	1	1	0	0	0
871	1	2	0	0	0	0	1	2	0	0	0	0	1	0	1	0	0	0	0	2	2	0	2	0	0	0	2	2	0	2	2	0	0	1	0	2	2	0	1	1	0	0	1	2	1	0	0	1	0
872	1	1	0	0	0	0	1	2	0	0	0	0	1	0	1	0	0	0	0	2	2	0	0	0	0	0	2	2	0	2	1	0	2	2	1	2	2	0	1	1	0	0	0	1	0	0	0	0	1
873	0	0	0	0	1	1	0	0	2	0	0	0	0	0	0	0	0	1	0	1	1	0	1	1	1	1	2	2	1	2	0	1	2	0	0	2	1	1	0	1	0	0	1	1	1	2	0	0	1
874	0	1	0	0	0	0	1	2	0	0	1	1	1	0	1	0	0	2	0	1	1	0	1	1	1	1	2	2	1	1	2	0	1	1	1	1	1	0	0	1	0	0	0	2	0	0	0	2	0
875	0	2	1	1	0	0	1	1	1	0	0	1	2	0	1	0	0	1	1	1	1	0	0	0	0	2	1	1	1	1	0	2	1	0	0	2	1	0	0	1	0	0	2	2	1	1	0	0	0
876	0	1	0	0	0	0	0	0	2	0	0	0	0	0	0	0	0	0	0	2	2	0	0	0	0	2	2	2	0	1	0	1	1	0	2	1	1	0	0	1	0	0	0	2	0	1	0	0	1
877	1	0	0	0	0	0	2	2	1	0	1	1	2	0	2	0	0	1	1	1	1	0	1	0	0	0	1	1	1	1	0	1	1	0	1	1	1	1	0	2	0	0	0	0	1	0	0	0	0
878	0	1	0	0	0	0	2	2	1	0	1	0	1	0	1	0	0	1	0	1	1	1	0	0	0	0	1	2	1	1	0	0	1	1	1	1	1	0	2	0	0	0	0	1	0	0	0	0	0
879	1	1	0	0	1	1	2	2	0	0	1	0	0	0	0	0	0	0	0	2	2	0	1	0	0	2	1	0	1	0	0	1	1	0	0	2	1	1	0	1	0	0	0	2	0	0	0	1	0
880	1	2	0	0	0	0	1	2	0	0	1	0	1	0	1	0	0	2	0	1	1	1	1	1	0	0	2	2	1	2	0	0	2	2	0	2	2	0	0	2	0	1	0	1	1	0	0	1	0
881	0	2	0	1	0	0	1	1	0	0	2	1	2	0	2	0	0	1	1	1	1	0	0	0	0	0	2	2	0	1	0	1	1	0	1	1	2	0	0	2	0	0	0	2	0	0	1	0	0
882	1	1	0	0	0	0	1	1	1	0	1	1	2	0	2	0	0	1	1	1	1	0	2	1	1	1	1	1	1	1	0	1	1	1	0	2	2	0	0	2	0	0	0	1	0	1	0	0	0
883	1	2	0	0	0	0	2	2	0	0	1	0	1	0	1	0	0	0	0	2	2	0	0	0	0	2	1	0	2	0	0	1	2	0	0	2	2	1	0	1	0	0	0	1	0	0	0	0	1
884	0	0	0	0	1	1	1	1	1	0	0	0	0	0	0	0	0	2	1	1	2	0	0	0	0	0	1	1	2	0	1	0	0	0	0	1	1	0	1	1	0	0	0	1	1	0	0	0	0
885	1	2	0	1	0	0	2	2	0	0	0	1	1	0	1	0	0	1	1	1	2	0	0	0	0	1	2	2	1	1	2	1	2	0	1	1	1	0	0	2	0	1	0	1	0	0	1	0	1
886	1	0	0	2	1	1	2	2	1	0	1	0	0	0	0	0	1	2	1	0	1	0	2	1	1	0	1	2	2	1	0	0	0	0	0	2	1	0	0	1	1	0	0	2	0	0	0	0	0
887	1	1	0	0	0	0	1	1	1	0	0	1	1	0	0	1	0	0	0	2	2	0	1	1	1	1	1	1	0	0	0	2	1	0	0	2	2	0	0	2	0	0	1	2	0	2	0	0	0
888	1	2	1	1	0	0	2	2	0	0	0	0	0	0	0	0	0	0	0	2	2	0	0	0	1	2	0	2	1	0	0	1	1	2	1	2	2	0	0	1	0	0	0	2	0	2	0	0	0
889	0	0	1	0	1	1	1	1	1	0	0	1	1	0	0	1	0	0	0	2	2	1	0	0	1	0	0	2	0	1	0	0	2	1	0	2	0	0	1	1	0	0	0	2	0	0	0	1	0
890	1	2	0	0	0	0	0	0	1	0	2	0	1	0	1	0	0	0	0	2	2	0	0	0	0	1	2	2	1	1	1	1	2	0	2	0	1	0	0	2	0	1	0	1	1	0	0	1	0
891	1	1	2	0	0	0	1	1	1	0	1	1	2	0	1	1	0	0	0	2	2	0	0	0	0	1	1	2	1	1	1	1	1	0	1	1	2	0	1	1	0	0	1	1	1	0	0	0	0
892	0	2	0	0	0	0	0	0	2	0	0	1	2	0	2	0	0	1	2	0	1	0	0	0	0	0	1	2	0	1	0	1	2	0	1	1	2	0	1	0	0	1	0	2	0	1	0	0	1
893	0	2	0	0	0	0	2	2	0	0	1	0	0	0	0	0	0	2	1	0	1	0	0	0	0	1	2	2	0	1	1	0	1	1	2	0	2	0	0	1	0	0	0	1	1	0	0	0	0
894	0	2	0	0	0	0	1	2	0	0	1	0	0	0	0	0	0	1	1	1	2	1	0	0	0	1	2	2	0	0	0	1	2	1	1	0	2	0	0	1	0	0	1	2	1	0	0	0	0
895	0	0	0	0	2	2	1	1	1	0	1	0	1	0	1	0	0	2	2	0	0	0	0	0	0	1	2	2	0	2	1	1	2	2	1	1	1	1	0	1	0	0	2	2	1	1	0	0	1
896	1	2	1	1	0	0	2	2	0	0	2	1	0	0	0	0	0	0	0	2	2	0	2	1	1	1	0	1	2	0	1	2	2	0	1	1	2	0	0	2	0	0	1	2	0	0	1	0	0
897	1	0	1	1	0	0	2	2	0	0	1	1	1	0	2	0	0	0	0	2	2	0	1	0	0	1	2	2	0	2	2	0	1	0	1	2	2	0	0	2	0	0	0	1	0	1	1	0	1
898	1	2	0	1	0	0	2	2	0	0	1	0	1	0	1	0	0	0	0	2	2	0	0	0	1	2	0	1	2	0	0	1	2	0	1	1	1	0	0	1	0	0	1	2	1	1	0	0	1
899	0	1	0	1	0	0	1	1	1	0	1	1	2	0	2	0	1	2	1	1	1	1	0	0	1	1	1	2	1	2	0	0	1	1	0	2	0	0	1	0	0	0	1	2	2	2	0	1	0
900	1	2	0	0	0	0	2	2	0	0	1	0	1	0	1	0	0	0	0	2	2	0	0	0	0	1	2	2	1	1	0	1	2	0	0	2	2	0	2	0	0	0	0	1	1	1	0	0	0
901	1	1	0	1	0	0	2	2	1	0	1	0	2	0	2	0	0	1	1	1	1	0	0	0	0	1	1	2	1	1	1	1	1	1	0	2	2	0	0	1	0	0	0	1	0	0	0	0	1
902	1	0	0	1	0	0	2	2	0	0	0	0	0	0	0	0	0	1	1	1	1	0	0	0	0	1	2	2	0	2	0	1	1	0	0	2	2	0	0	2	0	0	1	2	0	0	0	0	0
903	1	2	0	1	0	0	1	2	0	0	0	0	0	0	0	0	0	0	0	2	2	0	0	0	1	0	1	1	1	1	0	1	2	0	1	1	1	0	0	1	0	1	1	2	1	1	0	0	0
904	1	1	0	0	1	1	0	0	2	0	0	0	0	0	0	0	0	1	1	1	1	0	0	0	0	1	1	1	1	1	0	1	1	1	1	2	1	0	2	0	0	0	1	2	1	0	0	1	0
905	1	1	0	0	0	0	1	1	1	1	2	0	0	0	0	0	0	2	1	0	1	0	0	0	0	1	1	1	2	0	0	2	2	0	0	2	2	0	0	2	0	0	0	2	0	0	0	0	0
906	1	0	0	0	1	1	2	2	0	0	2	0	1	1	0	0	0	0	0	2	2	0	0	0	0	1	1	1	0	1	1	2	1	0	1	1	1	1	0	1	0	0	0	2	1	0	0	0	1
907	1	2	0	0	0	0	1	1	1	1	1	0	1	0	1	0	0	1	2	0	1	0	0	0	1	0	2	2	0	0	0	1	1	0	0	2	1	1	1	1	0	0	0	1	0	0	1	0	1
908	0	1	0	0	1	1	1	2	0	0	0	0	1	0	1	0	0	0	1	1	2	1	0	0	1	1	2	2	0	1	1	1	1	0	2	1	2	0	1	1	0	0	0	2	1	1	0	0	0
909	1	1	0	1	0	0	1	1	1	0	1	0	0	0	0	0	0	0	0	2	2	0	1	0	1	0	1	2	0	1	1	1	2	0	2	0	0	1	1	0	0	0	1	2	1	2	0	0	0
910	1	0	0	0	1	1	1	2	1	0	0	1	1	0	1	0	1	2	0	2	2	0	0	0	0	1	1	1	1	1	1	1	1	0	0	2	0	0	1	1	0	2	0	2	0	0	1	1	0
911	1	2	0	1	0	0	1	0	1	0	1	0	0	0	0	0	0	1	1	1	1	1	0	0	0	0	1	2	2	1	2	0	1	1	2	0	2	0	1	1	0	0	1	1	1	0	0	0	0
912	1	0	0	0	0	1	1	2	0	0	0	1	1	0	0	1	0	2	0	1	1	1	0	0	0	0	1	1	0	1	0	0	0	0	0	2	2	1	0	1	0	0	0	0	1	1	0	0	1
913	1	1	0	0	0	0	0	1	0	0	1	0	0	0	0	0	0	1	0	2	2	1	0	0	1	1	1	2	0	2	0	0	0	0	0	2	1	0	1	1	0	1	0	1	0	0	0	0	0
914	0	1	0	1	1	1	1	2	0	0	0	0	0	0	0	0	0	0	0	2	2	0	1	1	1	1	2	2	0	2	1	1	2	0	0	2	1	0	1	2	1	0	0	2	0	1	0	2	0
915	1	2	0	0	0	0	0	1	1	0	0	0	1	0	1	0	0	0	1	1	1	0	0	0	0	2	2	2	1	1	2	0	0	0	0	1	1	0	1	1	0	0	1	2	1	0	0	0	0
916	0	1	0	0	0	0	1	1	1	1	1	1	1	0	1	0	0	2	1	0	1	0	0	0	0	1	1	1	2	1	0	1	2	0	1	1	0	0	1	0	0	0	0	2	0	0	0	1	0
917	1	1	0	1	0	0	0	0	2	0	0	0	0	0	0	0	0	2	2	0	1	0	0	0	0	0	2	2	1	1	0	0	1	2	1	1	2	0	0	1	0	0	0	1	0	0	0	0	0
918	1	2	0	0	0	0	2	2	1	0	1	0	0	0	0	0	0	1	1	1	2	0	1	0	1	0	2	2	0	0	0	2	2	0	2	0	2	0	0	2	0	0	0	1	0	0	0	0	0
919	0	2	0	0	0	0	2	2	0	0	0	0	1	0	1	0	0	0	0	2	2	0	0	0	0	2	1	2	0	1	0	1	2	2	1	2	2	0	1	1	1	0	0	1	0	0	0	0	1
920	1	1	0	0	0	0	0	1	0	0	1	1	1	0	1	0	1	2	1	1	1	0	0	0	0	1	2	2	0	2	0	1	0	0	0	2	0	0	1	0	0	0	0	2	0	0	0	0	0
921	0	1	0	1	0	0	2	2	0	0	1	0	0	0	0	0	0	0	0	2	2	0	0	0	0	0	1	1	0	1	1	0	2	0	2	0	1	0	2	0	0	0	0	1	0	0	0	0	0
922	0	0	0	0	1	1	1	2	0	0	0	1	2	0	1	0	0	2	0	1	1	0	0	0	1	1	2	2	0	2	0	0	2	1	2	1	2	0	0	1	0	0	1	2	0	2	0	0	0
923	0	0	0	0	0	0	1	2	0	0	0	2	2	0	0	1	0	0	2	0	2	0	0	0	0	1	1	1	1	1	0	0	2	2	1	1	2	0	1	1	1	0	0	2	1	0	0	0	0
924	0	2	0	0	0	0	2	2	1	0	1	0	0	0	1	0	0	2	2	0	0	0	0	0	1	2	1	1	1	1	1	0	1	1	1	1	1	1	0	1	0	1	0	2	0	0	0	1	1
925	0	1	0	1	0	0	2	2	0	0	1	1	1	0	1	0	0	0	0	2	2	0	0	0	0	1	2	2	0	2	0	0	0	0	0	2	2	0	1	1	0	0	0	1	0	0	0	0	0
926	0	1	0	0	0	0	0	0	2	0	0	0	0	0	0	0	0	1	2	0	1	0	0	0	0	1	1	1	1	1	0	0	1	1	2	0	2	0	2	0	0	0	0	1	0	0	0	0	0
927	1	2	0	0	0	0	2	2	0	0	1	1	1	0	0	1	0	2	1	0	2	0	1	0	0	1	1	2	1	1	0	1	2	0	1	1	1	1	0	1	0	0	1	2	1	1	0	0	1
928	1	0	0	0	1	1	0	1	2	0	0	1	1	0	1	0	0	2	2	0	0	0	1	1	1	1	2	2	1	2	1	1	1	1	1	2	1	0	1	2	1	1	0	2	2	0	0	0	0
929	0	2	0	0	0	0	1	2	0	0	0	1	2	0	2	0	1	1	1	1	1	0	1	1	1	0	1	1	2	0	1	1	2	0	1	1	0	0	1	0	0	2	0	2	0	0	0	0	1
930	0	1	1	0	0	0	0	0	1	0	0	0	0	0	0	0	0	0	1	1	2	0	1	1	1	1	1	1	1	1	1	1	2	0	1	1	1	0	0	2	0	0	1	2	1	1	0	0	0
931	1	2	1	1	0	0	2	2	0	0	0	0	1	0	1	0	0	0	0	2	2	0	0	0	0	1	0	1	2	0	0	1	2	0	0	2	1	0	0	2	0	0	2	2	1	1	0	0	1
932	0	1	1	1	1	1	2	2	0	0	2	1	2	0	1	1	0	1	0	1	1	0	0	0	1	0	1	1	0	1	0	0	1	0	1	1	2	0	1	1	0	1	1	2	1	1	1	0	0
933	0	1	0	0	0	0	1	1	1	0	0	0	1	0	1	0	0	1	1	1	1	0	1	0	0	1	2	2	0	2	0	1	1	0	1	1	1	0	1	1	0	0	0	2	0	0	0	0	0
934	0	1	0	0	0	0	1	2	0	0	0	1	2	0	2	0	0	0	0	2	2	0	0	0	0	1	0	1	2	0	0	1	2	1	0	2	2	0	1	1	0	0	1	1	1	0	0	1	0
935	0	0	0	1	1	1	2	2	0	0	0	0	0	0	0	0	0	1	1	1	2	1	0	0	0	1	1	2	1	1	0	2	2	0	1	1	2	1	0	1	0	0	0	2	0	0	0	0	0
936	0	2	0	0	0	0	2	2	0	1	1	0	0	0	0	0	0	0	0	2	2	0	0	0	0	1	2	2	1	1	2	0	1	0	1	1	0	0	2	0	1	0	0	1	0	0	1	0	0
937	1	1	0	1	0	0	2	2	0	0	0	0	1	0	1	0	0	1	0	1	1	0	0	0	1	2	0	2	1	0	0	0	1	1	0	2	1	0	0	1	0	0	0	1	0	0	0	0	0
938	0	0	0	0	0	0	0	0	2	0	0	0	1	1	0	0	0	1	0	1	1	0	1	1	1	1	1	1	1	1	0	2	2	0	1	1	1	0	1	1	0	0	1	2	1	2	0	0	0
939	1	0	0	0	1	1	0	0	2	0	0	0	1	0	1	0	0	2	2	0	0	0	0	0	1	2	2	2	1	1	2	1	2	1	1	0	2	0	0	1	0	0	0	2	0	0	0	0	1
940	1	1	0	0	0	0	0	0	2	0	0	0	0	0	0	0	0	0	0	2	2	0	0	0	0	0	1	1	0	2	1	0	2	1	0	2	2	0	1	1	0	0	0	2	0	2	1	0	0
941	0	1	0	1	1	1	0	0	1	0	1	1	2	0	1	0	0	0	0	2	2	1	0	0	0	1	1	1	1	1	0	1	2	0	1	1	1	1	0	1	0	0	0	2	1	0	0	0	1
942	0	0	0	0	0	0	2	2	0	0	0	0	0	0	0	0	0	1	0	2	2	0	0	0	0	1	1	1	1	1	1	1	1	0	2	1	1	1	0	2	1	0	1	1	0	0	0	0	0
943	0	2	0	0	0	0	0	0	2	0	0	0	0	0	0	0	0	1	1	1	1	0	1	1	1	1	2	2	0	2	0	0	2	0	1	1	1	1	1	1	1	0	0	1	1	0	1	1	0
944	0	1	0	0	0	0	0	2	0	0	1	0	1	0	1	0	0	0	0	2	2	0	2	1	1	1	2	2	0	2	0	1	2	2	2	1	1	0	0	2	0	0	1	1	0	0	0	0	0
945	1	2	0	0	0	0	1	1	1	0	0	0	1	1	0	0	0	1	0	1	1	1	0	0	0	0	2	2	1	1	2	0	1	0	0	2	1	1	0	1	0	0	0	0	0	1	0	0	0
946	1	2	0	0	0	0	2	2	0	1	2	1	1	0	1	0	0	0	2	0	2	0	0	0	0	2	2	2	0	2	0	0	0	0	0	2	2	0	2	0	0	0	0	2	1	1	0	0	0
947	1	2	0	0	0	0	2	2	0	0	0	2	2	0	0	1	0	1	0	1	1	0	0	0	1	2	2	2	0	2	0	0	2	0	0	2	0	0	2	1	1	0	0	1	0	0	0	1	0
948	1	0	1	0	0	0	1	1	0	0	1	0	1	0	1	0	0	1	1	1	1	0	0	0	1	2	1	2	1	1	0	0	1	0	1	1	1	0	0	2	0	1	0	2	1	1	0	0	0
949	1	2	0	0	0	0	1	1	1	0	1	1	1	0	0	0	0	2	1	0	0	0	0	0	0	1	0	2	0	1	0	2	2	1	0	2	1	0	0	2	0	0	0	0	0	1	0	1	0
950	1	1	0	0	0	0	2	2	0	0	1	0	0	0	0	0	0	1	1	1	1	0	2	0	0	0	1	2	2	0	1	0	2	0	1	1	2	0	0	1	0	1	0	2	1	0	0	0	0
951	1	1	0	1	0	0	1	1	0	0	0	1	1	0	1	0	0	1	0	1	1	0	0	0	0	0	2	1	1	1	1	0	0	0	0	2	1	0	0	1	0	0	1	2	1	0	1	0	0
952	0	0	0	0	2	2	1	1	1	0	0	1	1	0	0	1	0	1	1	1	1	0	0	0	1	0	0	2	1	0	0	0	2	0	0	2	2	0	0	1	0	1	0	2	1	0	0	0	0
953	0	2	0	0	0	0	2	2	0	0	0	0	0	0	0	0	0	1	1	1	1	0	0	0	0	2	0	0	1	0	0	0	2	1	1	2	2	0	0	2	0	0	0	1	0	0	0	2	0
954	1	1	0	0	0	0	0	0	1	0	1	1	2	0	2	0	0	1	1	1	1	0	0	0	1	0	1	2	1	1	1	1	2	0	1	1	1	0	1	1	0	1	0	1	1	0	0	0	0
955	0	1	0	0	1	1	1	1	1	0	0	0	0	0	0	0	0	1	0	2	2	0	0	0	0	1	0	2	2	0	0	1	1	0	2	1	1	1	0	1	0	1	0	2	0	1	0	0	0
956	0	2	0	0	0	0	2	2	0	0	1	0	0	0	0	0	0	1	1	1	1	0	0	0	0	1	2	2	1	2	0	0	1	0	1	1	1	0	1	0	0	0	1	2	0	0	0	0	0
957	1	2	0	1	0	0	0	1	1	0	0	2	2	0	1	1	0	0	0	2	2	0	0	0	0	2	1	2	0	1	1	0	0	0	0	1	2	0	0	2	0	0	0	0	0	0	1	0	0
958	0	1	0	0	1	1	1	0	1	0	1	0	1	0	1	0	0	0	0	2	2	0	0	0	1	0	1	0	2	0	0	0	2	1	1	1	1	0	1	2	1	0	2	2	0	1	0	0	0
959	0	2	1	0	0	1	1	1	1	0	0	0	1	0	1	0	0	1	1	1	2	0	0	0	0	0	2	0	1	0	0	1	1	0	0	2	2	0	1	1	0	0	0	1	0	1	0	1	1
960	0	1	0	0	1	1	2	2	0	0	1	0	0	0	0	0	0	0	1	1	2	0	1	0	1	2	1	1	1	1	0	1	1	0	0	2	2	1	0	1	0	0	0	1	1	1	0	1	1
961	0	1	0	0	0	0	1	1	1	0	0	0	1	0	1	0	1	1	1	1	2	0	1	0	1	0	2	2	0	2	1	0	0	0	0	2	1	1	0	1	0	0	0	2	1	1	0	0	0
962	1	0	0	1	0	0	1	2	0	0	1	1	1	0	1	0	0	1	1	1	1	1	0	0	0	1	2	2	0	2	2	1	1	0	0	2	1	0	0	2	0	0	0	1	0	0	0	0	0
963	0	1	0	1	0	0	2	2	0	0	1	0	0	0	0	0	0	1	1	1	1	0	0	0	0	0	1	2	1	1	1	0	1	1	0	2	1	0	0	2	0	2	0	2	0	0	0	1	0
964	1	1	0	0	1	1	0	1	0	0	0	1	1	0	0	1	0	1	1	0	0	0	0	0	0	0	2	2	1	1	1	1	1	1	2	0	1	0	2	0	0	0	0	2	1	0	0	0	0
965	0	2	0	1	0	0	1	2	0	0	0	0	2	1	1	0	0	0	0	2	2	0	0	0	0	0	2	2	0	2	0	1	2	0	1	1	2	0	1	1	0	0	0	2	0	0	1	0	1
966	1	0	0	1	0	0	0	0	1	0	2	0	1	0	1	0	0	0	0	2	2	0	0	0	0	0	1	1	2	0	1	1	2	0	1	1	1	0	0	2	0	0	0	1	0	0	0	2	0
967	0	2	0	1	0	0	1	2	1	0	0	0	1	0	1	0	0	1	0	1	1	0	1	1	1	1	1	2	0	1	0	2	1	0	1	1	1	0	2	0	0	0	1	2	1	0	0	0	0
968	0	1	1	0	0	1	0	0	2	0	0	0	1	0	1	0	0	1	1	1	2	0	0	0	0	1	2	2	0	1	1	1	2	0	1	1	2	0	0	2	0	1	0	1	1	1	0	0	0
969	0	2	0	0	0	0	2	2	0	0	0	0	0	0	0	0	0	2	1	0	1	0	0	0	1	1	0	1	1	1	0	0	0	0	0	2	2	0	2	0	1	0	0	0	1	1	0	0	0
970	1	0	0	0	0	0	2	2	0	0	0	0	0	0	0	0	0	0	0	2	2	1	0	0	0	1	2	2	0	2	1	0	1	0	1	1	1	1	1	1	0	0	0	1	0	0	0	0	0
971	1	1	0	1	0	0	2	2	0	0	0	1	1	0	0	1	0	1	2	0	1	0	0	0	0	1	2	2	1	2	0	2	2	0	2	0	0	0	2	0	1	0	0	2	0	1	0	0	0
972	0	0	1	0	0	0	2	2	0	0	1	1	1	0	0	0	0	1	1	0	0	0	0	0	0	1	2	2	0	1	1	1	1	0	2	1	1	0	2	0	0	0	0	1	0	0	0	0	0
973	1	1	0	1	0	0	2	2	0	0	1	0	0	0	0	0	0	2	0	1	1	0	1	1	1	1	2	2	0	2	2	1	2	1	2	1	1	1	0	1	0	0	1	2	1	0	0	0	0
974	1	2	0	1	0	0	2	2	0	0	2	0	2	0	1	0	0	1	0	1	0	1	0	0	0	0	1	2	1	1	1	1	2	0	1	1	1	0	0	1	0	0	0	2	0	0	0	0	0
975	1	0	0	0	0	0	2	2	0	0	0	2	2	0	1	1	1	2	1	0	1	0	0	0	1	1	2	2	0	1	1	1	2	0	2	0	2	0	0	1	0	0	0	1	0	0	0	0	0
976	1	1	0	0	0	0	1	2	0	0	0	0	1	0	1	0	0	0	0	2	2	1	0	0	0	2	2	2	1	1	0	0	1	1	1	2	1	0	1	1	0	1	0	1	0	1	0	1	1
977	1	1	1	0	0	0	0	0	2	0	0	1	1	0	0	1	0	1	1	1	1	1	0	0	0	0	0	2	1	0	0	1	2	0	1	1	1	0	2	0	0	0	0	1	0	0	0	1	0
978	0	2	0	0	0	0	1	1	1	1	0	0	1	0	1	0	1	1	1	1	1	0	1	1	1	1	2	2	0	0	0	2	2	0	2	0	2	0	1	0	0	0	1	2	1	1	1	0	0
979	1	2	0	0	0	0	1	2	0	0	1	0	0	0	0	0	0	0	1	1	2	0	0	0	0	1	1	2	1	1	1	1	1	1	0	2	2	0	0	2	0	0	0	2	0	2	0	0	0
980	1	1	1	0	0	1	1	1	1	0	1	0	0	0	0	0	0	1	0	2	2	1	0	0	0	0	1	2	1	1	1	1	1	0	0	2	2	0	0	2	0	0	0	2	0	0	0	0	0
981	0	2	0	2	0	0	2	2	0	0	1	0	1	0	1	0	0	1	0	1	0	0	1	1	1	1	2	2	0	1	0	0	0	0	0	2	1	1	0	1	0	1	0	2	1	0	0	0	1
982	0	1	0	0	0	0	1	1	1	0	0	1	2	0	1	0	0	0	0	2	2	0	0	0	0	0	1	2	0	1	0	0	1	0	0	2	1	0	1	0	0	0	1	1	1	1	0	0	0
983	1	0	0	1	0	0	1	1	1	0	0	0	1	0	1	0	0	1	1	1	1	0	0	0	0	0	1	1	1	0	0	0	2	0	2	0	1	0	0	1	0	0	0	1	0	0	1	0	0
984	1	1	0	0	0	0	2	2	0	0	1	0	2	0	2	0	0	2	1	0	2	0	0	0	0	0	1	1	1	2	0	1	2	0	1	1	2	0	1	2	1	1	0	1	1	0	0	0	0
985	0	0	0	0	1	1	1	1	1	0	0	0	0	0	0	0	0	2	0	1	1	0	0	0	0	1	2	2	0	0	0	0	2	2	0	2	1	0	0	1	0	0	0	1	0	0	0	0	0
986	0	2	0	0	0	0	1	1	1	1	0	0	1	0	0	0	0	1	0	1	1	0	0	0	0	1	2	2	0	2	1	0	2	1	1	1	0	0	1	1	0	0	0	2	1	1	1	1	0
987	1	2	0	0	0	0	2	2	0	0	1	0	0	0	0	0	0	0	0	2	2	0	0	0	1	1	1	1	0	1	1	0	1	0	1	1	1	0	1	0	0	0	1	1	1	0	0	0	0
988	1	1	0	1	1	1	1	1	1	0	0	1	2	0	0	1	0	0	1	1	1	0	0	0	1	0	0	2	2	0	0	0	1	1	0	2	1	0	2	0	0	1	1	2	1	1	0	0	0
989	0	1	0	1	0	0	0	1	1	0	0	1	1	0	0	1	0	0	0	2	2	0	0	0	0	0	1	1	0	1	0	2	2	1	0	2	2	0	1	1	0	0	0	1	0	0	0	0	1
990	0	1	0	1	0	0	1	2	0	0	1	0	0	0	0	0	0	0	0	2	1	0	0	0	0	2	1	2	0	1	0	1	1	0	0	2	2	0	1	1	1	1	0	2	0	1	0	0	0
991	1	1	0	1	0	0	1	1	0	0	1	1	1	0	0	1	0	1	1	1	1	0	0	0	0	2	2	2	0	2	0	1	2	0	1	1	2	0	0	1	0	0	1	1	0	0	0	1	0
992	1	1	0	1	0	0	1	1	0	0	0	0	1	0	1	0	0	2	2	0	1	0	0	0	1	2	2	2	0	1	1	1	2	1	1	0	1	1	1	1	1	0	0	2	0	0	0	0	0
993	1	2	1	1	0	0	2	2	0	0	1	0	0	0	0	0	0	0	0	2	2	0	0	0	0	1	2	2	1	2	0	0	0	0	0	2	1	0	1	1	0	0	0	1	0	1	0	1	1
994	1	2	0	0	0	0	1	1	1	0	1	1	0	0	0	0	0	1	0	1	1	0	0	0	0	0	1	2	1	1	1	0	1	0	0	2	1	0	2	1	1	0	1	2	0	0	0	1	0
995	1	2	0	0	0	0	2	2	0	0	1	0	0	0	0	0	0	0	1	1	2	0	1	0	0	2	2	2	1	1	1	1	2	0	0	2	1	0	1	2	1	0	0	1	0	0	0	0	0
996	1	1	1	1	0	0	1	1	1	0	1	1	1	0	1	0	0	1	1	1	1	0	0	0	0	2	2	2	0	1	1	0	0	0	0	2	2	0	1	1	1	0	0	1	1	0	0	0	0
997	0	1	0	0	0	0	1	1	1	0	0	0	2	0	2	0	0	2	1	0	0	0	0	0	1	0	2	2	0	2	1	0	1	1	1	1	2	0	1	1	0	0	0	2	0	2	0	0	0
998	1	0	0	0	1	1	1	2	0	0	1	0	0	0	0	0	0	1	0	1	0	0	1	0	0	1	2	2	1	1	1	1	2	0	0	2	2	0	1	1	0	1	0	2	1	1	0	0	0
999	1	0	0	1	0	0	1	2	0	0	0	0	0	0	0	0	0	0	0	2	2	0	1	0	0	0	1	1	2	0	1	1	1	1	0	2	1	0	1	1	0	0	1	2	1	1	0	1	0
1000	1	2	0	0	0	0	1	1	1	0	0	1	1	0	0	0	0	1	1	1	1	1	0	0	0	0	0	0	1	1	0	0	0	0	0	1	1	0	1	1	0	0	0	0	0	0	1	0	1
[truncated: 252 more columns]
