# Supplementary material for: KNN-MDR: a learning approach for improving interactions mapping performances in genome wide association studies
Source: BMC Bioinformatics. 2017 Mar 21;18:184. doi: 10.1186/s12859-017-1599-7 (PMC5361736; doi:10.1186/s12859-017-1599-7)
Supplement: Supplementary file 5 — The data set(s) supporting the results of Table 3. (ZIP 7092 kb) [file 12859_2017_1599_MOESM5_ESM.zip › 000/S98/mkallsimul.dat]

1	0	0	2	0	0	1	0	1	2	0	0	0	1	0	0	0	1	1	0	0	0	1	2	2	0	1	0	1	1	1	2	1	1	0	0	1	1	0	0	2	0	1	1	1	0	1	0	2	0
2	1	0	2	0	0	2	1	1	2	0	0	1	1	0	0	0	1	0	1	1	1	0	2	2	0	0	0	1	1	1	1	1	2	1	0	0	1	1	1	0	0	1	1	0	1	1	0	0	2
3	1	0	1	0	0	1	0	1	2	0	0	0	1	0	0	0	0	1	2	2	2	1	2	2	0	1	0	1	1	1	1	2	2	0	0	1	0	0	0	1	1	0	0	0	0	1	0	2	1
4	0	0	1	0	0	2	1	2	2	0	0	0	0	0	0	0	2	2	2	2	2	0	1	2	0	0	0	0	0	2	1	0	2	0	0	2	1	0	0	1	0	1	1	0	1	0	0	2	0
5	0	0	2	0	0	1	1	1	1	0	0	1	2	0	0	0	2	2	2	2	1	1	2	2	0	0	0	1	2	0	1	1	1	0	0	2	2	1	0	1	0	0	1	0	1	1	0	0	2
6	0	0	2	0	0	2	1	1	2	0	0	0	2	0	0	0	1	1	1	1	2	0	2	2	0	1	0	1	1	1	2	0	1	0	0	1	1	1	0	0	0	0	0	0	0	1	0	2	0
7	0	0	2	0	0	2	1	1	2	0	0	0	0	0	0	0	1	1	2	2	2	2	0	1	1	1	0	0	0	2	0	0	1	1	2	2	1	1	0	1	0	1	0	0	1	1	0	2	0
8	0	0	1	0	0	2	1	1	2	0	1	1	1	0	0	1	1	0	1	1	2	0	2	2	0	0	0	0	0	1	1	2	2	0	0	1	1	0	0	1	0	0	0	1	0	0	0	1	2
9	1	0	1	0	0	1	0	1	2	0	0	0	1	0	0	0	1	0	1	1	1	0	2	2	0	0	0	0	1	0	1	0	1	1	0	1	1	0	1	1	0	2	2	0	1	1	0	2	0
10	1	0	1	0	0	1	2	2	0	0	0	0	1	0	0	0	1	0	1	1	1	0	2	2	0	0	1	1	1	0	1	0	0	1	2	2	2	1	0	1	0	1	0	0	2	0	0	1	1
11	0	0	1	0	0	2	1	1	1	0	1	1	2	0	0	1	0	0	2	2	2	1	1	1	1	1	1	0	0	0	1	0	1	1	0	1	2	0	0	1	1	0	0	0	0	0	0	0	2
12	1	0	2	0	0	2	0	1	2	0	0	0	0	0	0	0	1	0	1	1	1	2	0	1	1	1	1	1	1	1	0	1	1	1	1	2	0	1	0	0	0	0	0	0	0	1	1	1	1
13	0	0	2	0	0	2	2	2	2	0	0	0	1	0	0	0	2	1	2	2	1	1	1	2	0	0	0	2	2	1	2	1	2	0	0	1	2	1	0	1	0	0	0	0	0	1	0	0	1
14	1	0	1	0	0	1	1	1	0	1	1	0	0	0	0	0	2	0	2	2	2	0	1	1	1	1	0	2	2	2	0	0	1	2	0	1	1	0	0	0	0	0	0	0	0	1	0	1	1
15	0	0	2	0	0	2	1	1	2	0	0	0	0	0	0	0	1	1	1	1	1	0	2	2	0	0	0	1	2	0	1	1	0	1	1	2	1	1	0	1	0	1	1	0	2	2	0	2	0
16	0	0	0	0	0	0	2	2	0	0	0	2	2	1	1	1	2	1	1	1	2	0	2	2	0	0	0	1	1	1	2	1	1	2	1	1	1	1	0	1	0	0	0	1	0	1	0	2	0
17	1	0	1	0	0	1	0	0	1	0	1	0	1	0	0	0	2	2	1	1	2	0	1	2	0	0	0	0	1	1	1	0	0	0	0	2	1	0	0	2	0	1	1	0	1	1	0	0	2
18	1	0	2	0	0	2	0	1	1	0	1	0	0	0	0	0	2	0	2	2	2	0	1	1	0	0	0	1	1	1	1	0	1	1	1	1	2	1	1	2	1	1	0	0	1	1	0	2	0
19	0	0	1	0	0	1	1	2	1	0	0	0	0	0	0	0	1	0	1	1	1	2	0	1	1	1	0	1	1	1	1	0	0	0	0	2	1	0	0	2	0	0	0	0	0	0	0	1	1
20	1	0	2	0	0	1	2	2	0	0	1	0	1	1	0	0	1	0	2	2	2	1	1	1	1	1	0	0	0	1	1	0	1	0	0	1	2	0	0	1	0	1	1	0	1	1	1	0	1
21	0	0	0	0	0	0	1	1	2	0	0	0	2	0	0	0	1	1	0	0	0	0	1	1	0	0	0	0	0	2	0	1	1	0	0	2	0	1	0	1	0	0	0	1	0	1	0	1	0
22	1	0	2	0	0	2	1	1	1	0	1	1	1	0	0	0	0	0	2	2	2	0	2	2	0	1	0	0	2	0	0	0	1	1	1	1	1	0	0	1	1	1	0	0	1	2	1	1	1
23	0	0	2	0	0	1	2	2	1	1	1	1	1	0	0	1	0	0	1	1	2	1	2	2	0	0	0	0	1	0	1	2	2	0	1	2	1	0	0	1	0	1	1	0	1	0	0	1	1
24	0	0	2	0	0	2	0	0	2	0	0	1	1	0	0	0	1	1	1	1	1	0	2	2	0	0	0	0	0	1	0	0	0	0	0	2	1	1	0	1	0	1	1	0	1	1	0	2	0
25	0	0	0	0	0	0	2	2	1	0	0	0	1	0	0	0	1	0	1	1	1	0	2	2	0	0	0	1	1	1	2	0	0	1	1	1	2	0	0	2	0	2	2	0	2	1	0	1	1
26	0	0	2	0	0	1	1	2	2	0	0	1	1	0	0	1	1	1	1	1	2	0	2	2	0	0	0	0	0	2	0	1	1	2	0	1	1	0	0	1	0	1	1	0	0	1	0	2	0
27	1	0	1	0	0	0	2	2	0	0	0	1	1	0	0	1	0	0	1	2	2	0	2	2	0	0	1	1	1	2	0	0	1	0	0	1	1	0	0	1	0	0	0	0	0	0	0	1	1
28	0	0	1	0	0	1	1	2	1	0	0	0	1	0	0	0	2	1	2	1	2	0	2	2	0	0	0	0	0	1	2	1	1	0	0	2	1	0	0	2	0	0	0	1	0	1	0	1	2
29	0	0	2	0	0	2	0	1	2	0	0	0	1	0	0	0	1	0	2	2	2	0	2	2	0	0	0	1	2	1	0	1	1	0	0	2	1	1	0	1	0	1	1	0	1	1	0	1	1
30	1	0	0	0	0	0	1	2	0	0	1	1	1	0	0	0	1	0	2	1	2	1	1	1	1	1	0	0	1	0	1	1	0	0	0	1	1	0	0	2	0	1	1	0	1	2	0	2	0
31	0	0	0	0	0	0	0	0	2	0	0	1	1	0	0	0	1	0	0	0	2	0	1	1	0	0	0	0	0	2	1	1	1	0	0	1	2	1	0	1	0	0	0	0	1	0	1	0	1
32	0	0	2	0	0	1	1	2	2	0	0	1	1	0	0	1	0	0	0	0	0	0	2	2	0	0	0	0	0	2	0	0	1	0	0	1	0	0	0	1	0	0	0	0	1	0	0	1	1
33	1	0	2	0	0	1	0	1	2	0	1	0	1	0	0	0	1	1	2	2	2	0	0	0	0	0	0	0	0	2	1	1	1	2	1	1	1	1	0	2	0	1	0	0	0	0	0	2	0
34	0	0	2	0	0	2	2	2	0	0	1	1	2	0	0	0	0	0	2	2	2	1	2	2	0	0	0	0	0	2	1	0	1	0	0	2	2	0	0	2	0	0	0	1	1	1	0	0	1
35	0	0	1	0	0	2	2	2	1	0	1	0	0	0	0	0	2	2	1	1	1	1	0	0	1	1	1	1	1	1	0	0	0	2	1	1	2	0	0	2	0	0	0	0	0	1	0	1	0
36	1	0	2	0	0	2	2	2	1	0	2	0	1	0	0	0	1	1	1	1	1	0	1	1	0	0	0	0	1	1	0	1	0	1	2	2	1	0	0	2	0	0	0	0	0	1	0	1	0
37	0	0	1	0	0	1	0	0	2	0	0	1	2	0	0	0	1	0	1	1	2	1	2	2	0	0	1	1	1	0	1	0	1	1	1	2	2	0	0	1	0	0	0	0	0	0	1	1	1
38	0	0	2	0	0	2	1	1	1	1	1	1	0	0	0	0	0	0	2	1	2	0	2	2	0	0	0	1	1	1	2	0	0	1	0	2	2	0	0	2	0	0	0	0	1	0	0	2	1
39	1	0	1	0	0	1	1	1	1	0	0	0	1	0	0	0	2	1	0	0	1	0	2	2	0	0	0	0	0	1	0	2	1	1	1	2	2	0	0	1	0	1	1	0	1	2	1	2	1
40	1	1	0	0	0	1	0	0	2	0	0	0	1	0	0	0	1	0	1	1	1	0	2	2	0	0	0	0	1	1	0	0	1	0	0	1	1	0	0	2	0	0	0	0	0	0	0	1	1
41	0	0	2	0	0	0	1	1	2	0	0	1	2	0	0	0	2	1	1	1	1	0	2	2	0	0	0	0	0	2	1	1	1	1	0	1	1	1	1	2	2	0	0	0	1	1	0	0	2
42	1	0	2	0	0	2	2	2	0	0	1	1	1	0	0	0	1	1	2	2	2	0	2	2	0	0	0	2	2	2	0	0	0	0	0	2	2	0	0	2	0	0	1	0	1	0	0	1	1
43	1	0	1	0	0	0	2	2	1	0	2	0	1	0	0	0	1	1	2	2	2	1	1	1	1	0	0	0	0	2	1	1	1	2	1	2	1	1	0	1	0	0	0	0	1	0	0	2	0
44	0	0	2	0	0	0	1	1	2	0	0	0	1	0	0	0	2	2	1	1	1	0	2	2	0	0	0	0	0	1	1	0	0	0	0	1	1	0	0	2	0	0	0	0	0	0	0	0	2
45	0	0	2	0	0	2	2	2	2	0	0	0	1	1	0	0	1	0	0	0	2	0	2	2	0	0	0	1	1	1	1	1	1	0	0	2	2	1	0	1	0	0	0	0	0	2	0	1	1
46	0	0	1	0	0	2	1	1	2	0	0	1	2	0	0	0	1	2	1	1	2	1	2	2	0	0	0	0	0	2	0	1	1	0	0	2	1	0	0	1	0	0	0	1	0	1	0	2	0
47	0	0	2	0	0	1	1	2	1	0	1	0	0	0	0	0	1	0	0	0	2	0	1	1	0	0	0	0	1	1	0	0	1	2	2	2	2	0	0	2	0	1	1	1	1	1	0	2	0
48	1	1	1	0	0	1	1	2	2	0	0	0	0	0	0	1	1	0	2	2	2	0	1	1	0	1	1	0	0	1	0	1	0	1	1	2	2	0	0	2	0	0	0	0	0	1	0	1	2
49	0	0	1	0	0	0	0	0	2	0	0	0	0	0	0	0	2	2	2	2	2	0	2	2	0	1	0	0	0	1	1	1	1	0	0	2	1	0	0	0	0	0	0	0	0	0	0	1	1
50	0	0	2	0	0	1	1	1	2	0	0	1	1	0	0	0	0	0	2	2	1	0	0	0	0	1	0	0	0	2	0	1	1	1	0	0	0	1	0	0	0	0	0	0	0	0	0	0	1
51	1	0	1	0	0	1	0	1	2	0	1	0	0	0	0	0	1	1	1	2	2	1	2	2	0	0	0	0	1	1	0	1	2	0	1	1	1	0	0	0	0	0	0	0	0	0	0	2	0
52	1	0	2	0	0	2	1	2	2	1	1	0	1	0	0	0	0	0	1	1	0	0	1	1	0	0	1	2	2	1	1	0	1	0	0	2	1	0	0	0	1	0	0	0	0	1	0	1	1
53	0	1	1	0	0	2	0	0	1	0	0	0	0	0	0	0	2	0	1	2	2	1	2	2	0	0	2	1	1	0	1	0	1	0	0	1	2	0	0	1	0	1	0	0	1	0	0	2	0
54	0	0	2	0	0	2	0	0	2	0	0	1	1	0	0	1	1	1	1	1	2	0	1	1	1	2	0	1	1	1	1	1	1	1	1	1	1	0	0	1	0	1	1	0	2	2	0	1	2
55	0	0	2	0	0	1	2	2	0	0	1	1	1	0	0	1	1	1	0	0	0	1	1	2	0	0	0	0	0	1	1	0	0	2	1	1	2	0	0	2	0	1	1	0	1	0	1	1	1
56	1	0	1	0	0	1	2	2	1	0	1	1	1	0	0	0	2	0	2	2	2	0	2	2	0	0	0	1	1	1	1	1	0	0	0	2	0	0	0	1	0	0	0	1	1	1	1	1	1
57	0	0	2	0	0	2	0	0	2	0	0	1	1	0	0	0	1	1	1	1	1	0	2	2	0	0	0	1	1	1	2	0	0	1	1	2	1	1	0	1	0	0	0	0	0	1	0	2	0
58	1	0	1	0	0	2	1	1	1	0	1	1	1	0	0	1	0	0	0	0	0	0	0	0	0	1	1	1	1	1	0	1	1	0	1	1	1	0	0	0	0	1	1	0	0	1	0	1	1
59	0	0	2	0	0	2	1	2	2	0	0	0	1	0	0	0	2	1	2	2	2	1	2	2	0	0	0	0	0	1	1	0	1	0	0	2	2	0	0	1	0	0	0	0	0	1	0	2	0
60	0	0	0	0	0	0	1	1	2	0	0	0	0	0	0	0	1	1	2	2	2	1	2	2	0	0	0	0	1	1	0	2	1	0	1	2	2	0	0	1	0	1	1	0	1	1	0	0	2
61	1	0	2	0	0	1	1	1	1	0	0	0	0	0	0	0	2	1	1	1	2	2	0	1	1	1	0	0	1	1	1	1	1	0	1	1	2	0	0	1	0	1	1	0	1	1	0	1	1
62	1	0	0	0	0	1	1	1	2	0	1	1	0	0	0	0	2	0	0	1	2	1	1	2	0	0	1	0	0	1	0	2	2	0	0	1	1	0	0	1	0	1	1	0	0	0	0	2	0
63	0	0	2	0	0	1	1	1	2	0	0	0	1	0	0	0	2	0	1	1	1	0	2	2	0	0	0	0	0	2	0	0	0	1	0	1	0	0	0	0	0	0	0	0	0	0	0	1	1
64	1	0	1	0	0	1	1	2	1	0	1	0	0	0	0	0	2	1	2	2	2	0	0	1	0	0	0	0	1	1	0	1	2	0	0	0	1	0	0	2	1	0	0	0	0	2	0	0	2
65	1	0	2	0	0	2	0	0	2	0	0	1	1	1	1	0	1	1	0	0	1	0	2	2	0	0	0	0	0	1	0	0	2	1	0	1	1	0	0	2	1	0	0	1	1	0	0	2	0
66	0	0	1	1	1	1	2	2	1	0	1	0	0	0	0	0	2	0	2	1	2	0	2	2	0	1	0	0	1	1	0	1	1	0	0	1	1	0	0	2	1	0	0	0	0	0	0	1	1
67	1	0	1	0	0	2	1	1	2	0	0	0	1	0	0	0	2	2	2	2	2	0	2	2	0	0	0	0	0	2	1	0	1	0	0	1	0	1	0	0	0	0	0	1	0	1	0	2	0
68	0	0	0	0	0	0	0	1	2	0	1	1	2	0	0	1	1	1	1	1	1	0	2	2	0	0	0	0	0	1	2	2	2	0	0	0	2	0	0	1	0	0	0	0	1	1	0	2	1
69	0	0	2	0	0	1	0	1	2	0	0	0	0	0	0	0	2	1	2	2	2	0	2	2	0	0	0	0	1	0	0	0	1	0	0	2	2	0	0	0	0	0	0	0	0	1	0	2	1
70	0	0	1	0	0	0	1	2	2	0	0	0	0	0	0	0	2	2	1	1	1	1	1	1	1	1	0	1	1	2	0	1	2	0	0	1	1	0	1	1	1	0	0	0	1	0	0	0	1
71	0	0	2	0	0	2	0	1	1	0	1	0	1	0	0	0	0	0	2	1	2	0	2	2	0	0	0	0	0	1	2	1	1	0	0	1	1	0	0	2	0	0	0	0	0	0	0	1	1
72	1	0	1	0	0	2	1	1	1	0	0	0	0	0	0	0	0	0	2	2	2	0	1	1	0	1	0	0	0	1	2	1	2	0	1	1	1	1	1	0	0	0	0	0	0	1	0	2	1
73	0	0	2	0	0	1	1	1	1	0	1	0	1	0	0	0	1	1	0	0	0	0	2	2	0	0	0	1	1	1	1	0	1	0	0	1	1	0	0	1	0	0	0	0	0	0	0	2	0
74	0	0	1	0	0	0	1	2	1	0	1	2	2	0	0	1	1	1	2	2	1	1	2	2	0	0	0	1	2	1	0	0	0	1	0	2	1	0	1	1	0	0	0	0	0	2	1	0	2
75	1	0	1	0	0	1	1	2	1	0	1	0	0	0	0	0	0	0	0	1	1	0	2	2	0	0	0	0	0	1	1	0	1	0	0	2	1	1	1	1	1	0	0	1	0	0	0	2	0
76	1	1	2	0	1	1	1	1	2	0	0	0	1	0	0	0	2	1	1	1	2	1	1	2	0	0	0	0	0	2	0	1	1	1	1	2	0	1	0	0	0	1	1	0	1	2	0	1	0
77	0	0	1	0	0	1	0	0	2	0	0	1	1	0	0	0	1	0	1	2	2	2	1	1	1	1	0	1	1	2	1	2	1	0	0	2	1	0	0	0	0	0	0	0	1	0	0	2	0
78	1	1	1	0	0	1	2	2	1	0	0	0	0	0	0	0	1	1	2	2	2	0	2	2	0	0	0	0	1	1	0	0	1	1	1	2	2	0	0	2	0	0	0	1	0	1	0	2	1
79	0	0	1	0	0	0	1	2	1	0	0	0	1	0	0	0	0	0	2	1	2	1	2	2	0	0	0	0	0	2	1	0	0	0	1	2	2	1	1	2	1	1	1	0	1	1	0	1	0
80	0	0	2	0	0	2	1	1	2	0	0	1	0	0	0	0	1	0	1	1	2	0	2	2	0	1	0	0	2	0	0	0	1	2	2	2	1	1	1	2	1	0	0	0	0	0	0	0	2
81	0	0	1	1	1	2	1	1	2	0	0	0	1	0	0	0	2	1	2	2	2	1	2	2	0	0	0	0	0	2	1	0	1	1	0	2	1	1	0	1	0	0	0	0	0	1	0	2	0
82	1	0	2	0	0	1	1	1	1	0	0	0	0	0	0	0	2	1	2	2	2	1	1	1	1	1	0	1	1	1	2	1	1	0	0	1	0	0	1	0	0	0	0	0	0	0	0	0	2
83	0	0	0	0	0	0	1	1	2	0	0	0	0	0	0	0	1	0	1	1	1	1	1	1	1	1	0	2	2	0	2	2	1	0	0	1	1	0	0	1	0	2	2	0	2	1	0	2	0
84	1	0	1	0	0	1	2	2	1	0	0	0	1	0	0	0	0	0	1	1	2	0	1	1	0	0	0	0	2	0	0	0	2	0	0	2	1	0	0	1	0	0	0	1	2	1	0	0	1
85	1	0	1	0	0	2	2	2	0	0	0	1	1	0	0	0	1	1	0	0	1	1	1	2	0	0	1	0	0	0	1	1	1	0	0	1	1	0	0	1	0	1	1	0	1	0	0	1	1
86	1	0	1	0	0	1	1	2	2	0	0	0	0	0	0	0	1	0	1	1	1	0	2	2	0	0	0	0	0	1	1	2	2	0	0	0	2	0	0	1	0	0	0	0	1	0	0	1	1
87	1	0	1	0	0	1	2	2	1	0	0	0	2	0	0	0	1	1	0	0	1	0	2	2	0	0	0	0	0	1	2	0	1	0	0	1	2	0	0	2	0	1	0	0	1	1	0	0	1
88	1	0	2	0	0	1	1	1	1	1	0	0	1	0	0	0	1	0	1	1	1	0	2	2	0	0	0	0	1	1	0	1	0	1	0	1	1	1	0	1	0	0	0	0	1	1	0	1	1
89	0	0	1	0	0	1	2	2	1	1	1	0	1	0	0	0	1	1	1	1	2	0	0	0	0	0	0	0	1	1	0	0	1	0	0	1	1	0	0	1	0	0	1	0	1	1	0	2	1
90	0	0	2	0	0	2	1	2	0	0	1	0	0	0	0	0	1	1	1	1	2	0	2	2	0	0	0	1	1	2	0	0	0	0	0	2	2	0	0	1	0	0	0	0	1	1	0	1	1
91	0	0	2	0	0	1	1	1	2	0	0	0	0	0	0	0	0	0	2	1	2	0	2	2	0	0	0	0	1	1	1	0	0	1	1	2	1	0	0	1	0	2	2	0	1	1	0	2	1
92	1	0	2	0	0	2	1	1	2	0	1	1	0	0	0	0	1	1	1	1	1	0	1	1	1	1	0	0	1	1	1	1	0	1	1	2	0	1	0	1	0	0	0	0	0	2	0	2	0
93	0	0	2	0	0	1	0	0	2	0	0	1	2	0	0	0	2	1	2	2	2	1	2	2	0	0	0	0	1	1	0	0	1	0	0	1	0	0	0	1	0	0	0	0	0	1	0	2	0
94	1	0	1	0	0	2	1	1	1	0	0	0	0	0	0	0	1	1	1	1	1	1	2	2	0	0	0	0	0	1	2	0	1	0	0	2	2	0	0	2	0	0	0	0	0	1	0	2	0
95	0	0	0	0	0	1	2	2	1	0	0	0	0	0	0	0	1	1	0	1	1	0	2	2	0	1	0	0	1	1	0	0	1	1	0	1	2	0	0	2	0	0	0	0	0	1	0	1	1
96	0	0	2	0	0	2	1	1	2	0	0	1	1	0	0	0	1	1	0	0	0	1	1	1	1	1	0	1	1	0	2	0	1	1	0	1	2	0	0	1	0	1	1	0	1	0	0	0	2
97	0	0	0	0	0	1	2	2	1	0	0	0	1	0	0	0	2	0	2	2	2	0	2	2	0	0	0	0	1	0	1	1	1	0	0	2	2	0	0	0	0	1	0	0	2	1	0	1	1
98	1	0	2	0	0	1	1	1	1	0	1	1	1	0	0	0	2	0	1	1	1	1	2	2	0	0	0	0	1	0	1	0	1	1	0	0	1	0	1	1	0	1	1	0	1	0	0	1	0
99	0	0	2	0	0	2	1	1	1	0	1	0	1	0	0	0	2	0	2	2	2	1	2	2	0	0	0	0	1	1	0	2	1	1	1	2	1	0	0	1	0	2	2	0	1	1	0	2	0
100	0	0	1	0	0	1	0	1	2	0	1	0	0	0	0	0	1	1	1	1	1	0	1	1	0	0	0	1	1	1	2	1	1	0	0	2	1	0	0	0	1	0	0	1	1	0	0	1	1
101	0	0	1	0	0	0	1	2	2	0	0	0	1	0	0	0	1	1	2	2	2	1	1	1	0	1	0	0	0	1	2	0	1	1	0	1	0	0	0	1	0	1	1	0	0	0	0	2	1
102	0	0	1	0	0	1	2	2	0	0	0	1	1	0	0	1	1	1	0	0	0	2	0	1	1	1	0	0	1	1	0	0	0	0	0	2	1	0	0	2	0	0	0	0	1	1	1	1	1
103	1	0	1	0	0	2	0	0	2	0	0	0	0	0	0	0	1	1	1	1	1	0	2	2	0	0	0	1	1	2	1	1	1	0	0	2	1	0	0	0	0	0	0	0	1	1	0	2	0
104	1	0	2	0	0	2	2	2	0	0	0	0	0	0	0	0	1	1	2	2	2	1	1	2	0	0	0	1	1	2	1	1	2	1	0	0	2	0	0	1	0	1	0	0	1	0	0	1	0
105	0	1	2	0	0	1	2	2	1	0	1	0	0	0	0	0	2	0	2	2	2	0	2	2	0	0	0	0	0	1	1	0	1	1	1	1	1	0	0	1	0	0	1	0	1	0	0	1	1
106	0	1	2	0	1	1	1	1	1	0	0	0	1	0	0	0	1	1	0	0	1	0	1	2	0	0	1	0	0	1	0	2	1	0	1	2	1	1	0	0	0	0	0	0	0	0	0	0	2
107	0	0	2	0	0	2	2	2	1	0	1	1	1	0	0	0	2	1	1	1	2	0	2	2	0	0	0	0	1	1	0	0	1	0	0	1	1	1	1	0	0	0	0	2	0	1	0	2	0
108	1	0	1	1	1	2	0	1	2	0	0	0	0	0	0	0	2	0	2	2	2	0	1	1	1	1	0	0	0	2	0	0	1	1	0	2	1	1	0	1	0	0	0	0	0	1	0	2	1
109	1	0	2	0	0	2	2	2	1	0	1	1	2	0	0	1	2	1	1	2	2	1	2	2	0	0	0	0	0	1	2	1	0	1	1	2	1	0	0	1	0	1	1	0	1	1	0	0	1
110	0	0	2	0	0	1	1	2	2	0	0	0	1	0	0	0	0	0	1	1	1	0	2	2	0	1	0	0	1	1	1	1	1	0	0	2	1	0	0	1	0	0	0	0	1	0	0	2	1
111	1	0	2	0	1	1	1	2	2	1	1	1	2	0	0	0	1	1	2	0	2	0	2	2	0	0	0	0	0	2	0	0	1	1	1	1	1	0	0	2	0	0	0	0	1	0	0	2	2
112	1	0	0	0	0	0	2	2	1	0	1	0	1	0	0	0	2	1	2	2	2	1	2	2	0	0	0	1	1	1	1	1	1	1	0	2	1	0	0	1	0	0	0	0	0	1	0	1	1
113	0	0	0	0	0	0	2	2	1	0	1	1	1	1	1	0	1	0	2	1	2	1	2	2	0	0	0	1	1	1	2	0	0	0	0	2	1	1	0	1	0	0	0	2	0	2	0	1	2
114	0	0	1	1	1	2	2	2	1	0	1	1	1	0	0	0	0	1	2	2	2	0	2	2	0	1	0	1	1	1	2	1	1	0	1	2	1	0	0	1	0	0	0	0	0	0	1	1	1
115	1	0	2	0	0	2	0	1	1	0	1	0	0	0	0	0	2	0	1	1	2	0	2	2	0	0	1	2	2	1	1	0	2	0	0	1	1	0	0	0	0	1	1	0	1	1	0	0	2
116	0	0	1	0	0	2	1	1	2	0	0	1	2	0	0	0	1	1	1	1	1	0	2	2	0	0	0	0	0	2	1	0	0	2	1	1	1	0	0	2	0	0	0	1	0	1	0	2	1
117	0	0	2	0	0	2	1	1	2	0	0	1	2	0	0	0	1	0	1	1	1	1	1	2	0	0	0	0	0	2	1	0	1	2	0	1	2	0	0	1	1	0	0	0	0	2	0	1	1
118	0	0	2	0	0	2	0	1	2	0	0	0	1	0	0	0	2	0	2	2	2	0	2	2	0	0	0	1	1	1	1	0	2	0	0	0	1	1	1	2	1	1	1	0	1	0	0	1	1
119	1	0	1	0	0	2	1	1	2	0	0	0	1	0	0	0	0	0	1	1	1	0	1	1	0	0	0	1	2	0	1	0	1	0	0	1	2	0	0	2	0	0	0	1	0	1	1	0	1
120	1	0	1	0	0	1	1	1	1	0	1	0	2	0	0	0	2	2	2	2	2	0	2	1	1	2	0	0	1	1	0	0	2	0	0	0	2	1	0	1	0	0	0	1	0	0	1	0	2
121	0	0	1	0	0	1	0	0	2	0	0	0	0	0	0	0	1	1	1	0	1	1	2	2	0	0	0	1	1	1	2	0	2	0	0	1	2	0	0	2	0	1	1	0	1	0	0	2	0
122	0	0	1	0	0	1	0	0	2	0	0	0	1	0	0	0	0	0	2	1	2	0	1	1	1	1	0	0	1	1	0	2	1	0	1	2	2	0	0	2	0	0	0	0	0	0	0	1	2
123	1	0	0	0	0	0	2	2	1	0	0	0	0	0	0	0	1	1	0	0	1	0	2	2	0	0	0	1	1	2	0	1	2	1	0	1	1	0	0	1	0	0	0	0	0	2	0	2	2
124	0	0	1	0	0	0	1	2	1	0	0	0	1	0	0	0	1	0	2	2	2	1	1	1	1	1	0	1	1	1	2	1	2	1	0	1	2	0	0	2	0	1	1	0	1	2	1	0	2
125	1	0	0	0	0	0	1	1	2	0	0	0	0	0	0	0	1	1	0	0	1	0	2	2	0	0	0	2	2	1	1	2	2	1	1	2	1	0	0	1	0	0	0	1	0	1	0	1	1
126	0	0	2	0	0	1	0	0	2	0	2	2	2	1	1	1	2	2	0	0	2	1	1	2	0	0	0	0	1	1	0	0	1	0	0	1	2	0	0	2	0	1	0	0	1	2	0	1	1
127	0	0	1	0	0	1	1	2	2	0	0	0	0	0	0	0	0	0	0	0	0	0	1	1	1	1	0	0	0	1	2	2	2	0	1	2	2	0	0	2	0	0	0	0	0	1	0	2	0
128	0	0	1	0	0	0	2	2	1	0	1	0	1	0	0	0	1	0	1	1	1	1	1	2	0	0	0	0	1	1	0	0	0	0	0	2	2	1	1	2	1	0	0	0	0	1	0	2	0
129	0	0	1	0	0	1	1	1	2	0	0	0	1	0	0	0	1	1	1	1	1	1	2	2	0	0	0	0	0	2	1	1	1	2	0	2	0	0	0	1	1	1	1	0	0	1	0	1	1
130	0	0	2	0	0	1	2	2	1	0	1	0	1	0	0	0	1	0	0	0	1	1	2	2	0	0	0	0	0	1	1	0	0	0	0	1	2	0	0	1	0	0	0	0	0	1	0	1	1
131	0	1	2	0	1	1	1	1	1	1	1	1	1	0	0	0	1	1	1	0	0	0	2	2	0	2	0	0	0	1	1	1	1	0	0	1	2	0	0	2	0	1	0	0	1	1	0	0	2
132	1	0	0	0	0	0	0	0	2	0	0	0	0	0	0	0	1	1	0	0	0	0	2	2	0	1	2	1	1	0	1	0	1	1	1	1	1	1	0	1	0	1	1	0	1	1	0	2	0
133	1	0	1	0	0	0	0	0	2	0	1	0	0	0	0	0	1	1	1	1	2	0	2	2	0	1	0	1	1	0	2	0	1	0	0	1	1	0	1	0	0	0	0	0	1	0	1	1	1
134	0	0	1	0	0	1	0	0	2	0	0	1	2	0	0	1	2	1	1	1	1	1	2	2	0	0	0	0	0	2	0	0	0	0	0	2	1	0	0	1	0	2	2	0	1	1	0	2	2
135	0	0	1	0	0	0	1	2	1	0	0	0	0	0	0	0	1	1	1	1	1	0	2	2	0	0	0	0	0	1	0	1	1	0	0	1	1	0	1	1	0	0	0	0	0	0	0	1	1
136	0	0	1	1	1	2	2	2	2	0	0	0	1	0	0	0	1	0	1	1	2	0	2	2	0	0	0	2	2	1	2	0	1	0	0	2	1	1	0	0	0	2	2	0	2	0	0	2	0
137	0	1	2	0	0	1	2	2	0	0	2	1	1	0	0	0	2	0	2	2	2	0	1	1	0	0	0	1	1	1	2	0	1	1	1	1	0	0	1	1	1	0	0	0	0	0	0	2	0
138	0	0	1	0	0	0	1	2	0	0	1	0	1	0	0	0	0	1	2	2	2	0	2	2	0	0	0	0	0	1	2	0	1	1	0	2	1	0	0	1	0	2	2	0	1	1	0	1	1
139	1	0	2	0	0	1	2	2	2	0	0	1	0	0	0	0	1	1	1	1	1	0	2	2	0	1	1	1	1	1	0	0	1	1	0	2	1	1	0	1	0	0	0	0	1	0	0	1	1
140	0	0	1	0	0	0	2	2	0	1	2	1	2	0	0	0	0	0	0	0	0	0	1	1	1	1	0	1	1	2	0	0	1	0	0	1	0	0	0	0	1	0	0	0	2	0	0	1	1
141	0	0	1	0	0	1	0	0	1	0	0	0	0	0	0	0	1	1	1	1	1	0	2	2	0	0	0	0	0	2	2	0	1	1	0	0	2	0	0	0	0	0	0	0	1	0	2	0	2
142	0	0	2	0	0	2	2	2	2	0	0	1	1	0	0	1	1	1	1	1	1	1	2	2	0	1	0	0	0	2	0	1	1	0	0	1	1	0	0	1	0	0	0	2	0	1	0	2	2
143	0	0	1	0	0	1	2	2	1	0	1	0	0	0	0	0	1	1	0	0	1	1	2	2	0	0	0	0	1	1	0	0	1	0	0	1	1	0	0	1	0	1	1	0	0	1	0	2	0
144	0	0	1	0	0	1	1	1	2	0	0	1	1	0	0	1	1	1	2	2	2	0	2	2	0	0	0	2	2	1	1	0	2	0	0	0	2	0	0	1	0	1	1	0	1	0	0	2	0
145	1	0	0	0	0	1	1	1	1	0	0	0	1	0	0	0	0	0	1	1	1	0	2	2	0	0	1	1	1	1	0	0	0	1	1	1	1	1	1	1	1	0	0	0	0	0	0	1	1
146	1	0	2	0	0	1	1	2	1	0	1	0	1	1	1	0	1	0	1	1	1	0	2	2	0	0	0	0	0	1	1	1	0	0	0	2	1	0	0	1	0	1	0	0	1	0	2	0	2
147	0	0	1	0	0	1	2	2	0	0	0	1	1	0	0	0	1	1	1	0	2	0	2	2	0	0	0	0	1	0	1	0	1	0	0	1	1	0	0	2	0	0	0	0	0	1	0	2	1
148	0	0	2	0	0	2	1	1	2	0	1	1	1	0	0	1	1	1	2	0	2	0	2	2	0	1	0	0	0	1	0	0	2	0	0	0	0	1	1	0	0	0	0	0	0	0	0	2	0
149	0	0	1	0	0	2	1	2	2	0	0	0	1	0	0	0	1	0	2	2	2	1	2	2	0	0	0	0	0	2	1	0	1	0	0	2	2	0	0	1	0	0	0	0	0	0	0	1	1
150	0	0	1	0	0	0	1	2	1	0	0	0	0	0	0	0	2	1	1	1	2	1	1	1	1	1	0	1	1	1	2	0	1	2	2	2	1	0	1	1	0	0	0	0	2	2	0	2	1
151	0	0	0	0	0	1	0	0	2	0	0	0	0	0	0	0	1	1	2	2	2	0	1	2	0	0	0	0	0	2	0	2	1	0	0	1	2	0	0	1	0	0	0	1	0	1	0	1	1
152	0	0	1	0	0	2	0	1	2	0	1	0	0	0	0	0	2	1	1	1	2	1	1	1	1	1	0	0	1	1	0	2	2	0	0	0	1	0	0	0	1	0	0	0	0	0	0	1	1
153	0	1	2	0	1	1	1	1	2	0	0	0	0	0	0	0	1	0	1	1	1	0	2	2	0	0	0	0	0	2	0	2	1	0	0	2	1	0	0	2	0	0	0	1	1	1	0	1	1
154	1	0	0	0	0	0	1	2	1	0	0	0	0	0	0	0	1	1	2	0	2	1	2	2	0	0	0	1	1	1	1	1	1	1	1	2	1	0	1	1	1	0	1	0	1	0	0	2	0
155	1	0	1	0	0	1	1	2	2	0	0	0	0	0	0	0	1	0	1	0	1	0	2	2	0	2	0	0	0	1	2	1	0	0	0	2	1	1	0	2	0	1	1	0	1	0	0	1	1
156	0	0	2	0	0	2	1	2	1	0	1	0	2	1	1	0	1	0	1	1	1	0	2	2	0	0	0	0	1	1	0	1	1	0	1	1	1	0	0	1	0	0	0	0	0	1	1	1	1
157	0	0	0	0	0	0	2	2	1	0	0	1	1	0	0	0	1	1	1	1	1	0	2	2	0	0	0	1	1	0	2	1	1	0	1	1	1	1	0	1	0	0	0	0	0	0	0	2	0
158	0	0	2	0	0	1	0	1	2	0	1	1	1	0	0	0	2	0	0	1	2	0	2	2	0	0	0	0	0	1	1	0	1	1	1	1	1	0	0	1	0	0	0	2	0	1	0	2	0
159	1	0	1	1	1	1	1	2	1	0	1	0	0	0	0	0	2	0	2	2	2	1	2	2	0	1	0	0	0	1	1	1	1	0	0	2	1	1	1	0	0	0	0	0	1	0	0	1	1
160	0	0	2	0	0	2	1	1	2	0	1	1	2	0	0	0	2	0	2	2	2	0	2	2	0	0	0	0	0	2	0	1	0	2	1	1	1	1	0	1	0	1	1	0	2	1	0	1	1
161	1	0	2	0	0	2	1	1	1	0	0	0	0	0	0	0	1	1	1	1	1	0	2	2	0	0	0	0	0	1	0	1	2	0	0	1	2	0	0	2	0	0	0	0	1	0	0	0	2
162	0	0	0	0	0	1	1	2	1	0	0	1	1	0	0	1	1	0	2	1	2	1	0	1	1	1	0	2	2	1	1	0	1	0	0	2	1	1	0	0	0	1	0	0	1	0	0	0	2
163	1	0	0	0	0	0	1	1	1	0	1	0	0	0	0	0	2	1	2	2	2	0	1	1	0	0	0	2	2	1	2	0	0	0	1	2	1	0	0	1	0	0	0	0	0	2	0	1	1
164	1	0	2	0	0	1	1	2	1	0	1	0	1	0	0	0	1	0	1	1	1	0	2	2	0	0	0	1	0	1	2	0	1	0	0	1	1	0	0	2	0	0	1	0	1	0	0	2	0
165	1	0	1	0	0	1	1	1	1	0	1	0	1	0	0	0	2	1	1	1	2	0	2	2	0	0	0	1	1	1	1	0	1	0	0	1	2	1	0	0	0	1	1	0	1	2	0	2	1
166	0	0	2	0	0	2	2	2	1	0	1	0	0	0	0	0	1	1	1	1	1	0	2	2	0	1	0	0	0	2	0	1	2	0	0	1	0	0	0	0	0	1	1	0	1	1	0	2	0
167	0	0	0	0	0	0	1	1	1	0	0	0	0	0	0	0	2	2	1	1	1	0	1	1	0	0	0	1	1	1	2	0	0	0	1	2	2	0	0	0	0	0	0	0	0	0	0	1	0
168	0	0	2	0	0	1	1	1	0	0	0	0	1	0	0	0	0	0	0	0	0	0	2	2	0	0	0	1	1	0	2	1	0	0	0	1	1	0	0	0	0	0	0	0	0	0	0	1	1
169	0	0	0	0	0	1	0	1	2	0	0	1	1	0	0	1	1	1	0	0	1	0	1	1	0	0	0	1	1	1	2	0	1	0	0	2	1	0	0	1	0	0	0	0	0	1	0	0	2
170	0	0	1	0	0	1	0	0	1	0	0	0	0	0	0	0	0	0	0	1	1	0	0	2	0	0	1	1	1	1	0	1	2	0	0	1	1	0	0	1	0	0	0	0	0	1	0	1	1
171	1	0	2	0	0	2	1	2	2	0	0	1	1	0	0	0	0	0	1	2	2	2	0	1	1	1	0	0	0	1	1	2	2	0	1	2	1	0	0	1	0	0	0	0	0	0	0	2	1
172	1	0	0	0	0	0	1	2	1	0	0	1	1	0	0	0	1	0	2	2	2	0	2	2	0	0	0	0	0	2	1	1	1	1	1	1	2	0	0	1	0	0	0	0	0	1	1	0	2
173	0	1	1	0	0	1	0	0	2	0	0	0	2	0	0	0	0	0	2	1	2	0	2	2	0	0	0	1	1	1	1	0	2	1	0	1	2	0	0	1	0	0	0	0	1	0	0	2	0
174	0	0	2	0	0	1	0	0	2	0	0	1	1	0	0	0	1	1	2	2	2	1	2	2	0	0	0	1	1	1	2	0	1	1	0	1	1	0	1	1	0	1	0	0	2	1	0	2	0
175	1	0	1	0	0	2	2	2	0	0	2	0	0	0	0	0	1	1	2	2	2	0	2	2	0	1	0	0	0	2	0	0	1	2	1	2	1	0	0	0	0	1	0	0	1	0	0	1	1
176	1	0	1	0	0	0	1	2	1	0	1	1	1	0	0	1	0	0	2	1	2	0	2	2	0	0	0	0	0	1	0	1	1	0	0	2	1	0	0	1	1	0	0	0	0	1	0	1	1
177	0	0	1	0	0	1	1	1	1	0	0	0	2	1	1	0	2	1	2	2	1	1	1	1	1	1	0	0	0	2	1	0	1	0	0	1	1	2	0	0	0	0	0	0	0	2	1	0	2
178	1	0	2	0	0	2	1	2	1	0	0	0	0	0	0	0	1	0	1	1	2	1	1	1	1	2	0	2	2	0	2	1	2	0	1	2	2	1	0	0	0	1	1	0	1	1	0	1	1
179	1	0	1	0	0	1	1	1	2	0	0	1	1	0	0	0	2	1	1	1	1	0	2	2	0	0	0	1	1	1	2	1	0	1	2	2	1	1	0	1	0	0	0	1	0	1	0	2	1
180	1	0	2	0	0	2	1	2	2	0	1	0	1	0	0	0	1	1	1	1	1	0	2	2	0	0	0	0	1	1	0	0	1	2	2	2	2	0	0	1	0	0	0	0	2	0	0	2	2
181	0	0	1	0	1	1	0	1	1	0	0	0	0	0	0	1	2	0	2	2	2	0	2	2	0	0	0	0	0	2	0	1	0	0	0	1	0	2	0	0	0	1	0	0	2	0	0	1	0
182	1	0	1	0	0	2	1	2	2	0	1	1	0	0	0	0	2	0	2	2	2	0	2	2	0	0	0	0	0	1	1	0	2	1	0	1	1	0	0	2	0	2	1	0	1	0	0	1	1
183	0	0	0	0	0	1	1	2	2	0	0	1	1	0	0	0	2	1	2	2	1	0	2	2	0	1	0	0	0	0	0	0	1	1	0	2	1	1	0	1	0	0	0	0	1	0	0	1	1
184	1	0	2	0	0	1	0	0	2	0	0	0	0	0	0	0	2	1	2	2	1	0	0	2	0	0	0	1	1	1	2	0	0	0	0	2	2	0	0	1	0	1	1	0	1	1	0	1	0
185	0	0	2	0	0	0	1	1	2	0	0	0	1	0	0	0	0	1	2	2	2	1	2	2	0	0	0	0	0	1	2	0	1	2	0	1	1	0	0	1	0	1	1	0	1	1	0	2	0
186	1	1	2	0	1	1	1	1	2	0	0	0	0	0	0	0	0	1	1	1	1	0	2	2	0	1	1	0	0	1	0	1	2	0	0	1	2	0	0	1	0	1	0	0	1	1	0	0	0
187	0	0	1	0	0	2	2	2	1	0	1	1	1	0	0	0	2	2	1	1	2	0	2	2	0	0	0	0	0	2	0	2	2	0	0	0	2	0	0	2	0	0	0	0	1	0	0	0	1
188	0	0	2	0	0	2	1	2	1	0	1	2	1	0	0	0	2	0	2	2	2	0	2	2	0	0	0	2	2	1	2	1	0	1	1	2	1	0	0	1	0	0	0	0	1	1	0	2	1
189	0	0	1	0	0	1	0	1	2	0	0	0	1	0	0	0	2	1	1	1	1	0	2	2	0	0	0	0	2	0	0	1	1	0	0	2	1	0	0	2	1	0	0	0	0	1	0	1	1
190	1	0	1	0	0	2	0	0	2	0	0	0	1	0	0	0	2	0	2	2	2	0	2	2	0	0	0	2	2	1	1	1	1	0	1	2	2	0	0	2	0	0	0	0	0	1	0	1	1
191	0	0	1	0	0	2	0	2	2	0	1	0	0	0	0	0	2	2	1	1	1	1	2	2	0	0	0	1	1	0	1	0	1	2	0	1	1	0	0	0	0	1	1	0	0	1	0	2	0
192	1	0	1	0	0	1	2	2	0	1	2	1	1	0	0	1	1	1	1	2	2	0	2	2	0	0	0	0	1	1	0	1	1	2	0	2	2	0	0	1	0	0	0	0	0	0	0	2	0
193	0	0	2	0	0	2	1	1	1	0	1	0	1	0	0	0	1	1	1	1	1	0	2	2	0	0	0	0	0	2	0	1	2	0	1	1	1	0	0	0	0	1	1	0	1	1	0	2	1
194	0	0	2	0	0	2	0	1	2	0	1	0	1	0	0	0	2	1	0	0	1	0	2	2	0	0	0	0	2	0	0	0	2	0	0	2	0	0	1	0	0	0	0	0	1	0	0	2	1
195	0	0	1	0	0	0	1	1	1	0	0	1	1	0	0	0	2	1	0	0	1	0	2	2	0	0	0	1	2	0	1	2	2	0	1	2	1	0	0	1	0	0	0	0	0	1	0	2	1
196	0	0	1	0	0	1	1	1	2	0	0	1	1	0	0	0	1	1	2	2	2	0	2	2	0	0	0	0	0	2	1	1	1	0	0	1	1	2	0	0	0	0	0	0	0	0	1	0	2
197	0	0	2	0	0	1	0	0	2	0	0	1	1	0	0	1	2	0	2	2	2	1	2	2	0	0	0	2	2	0	2	0	1	0	0	1	1	0	0	2	0	0	0	0	1	0	0	2	0
198	0	0	2	0	0	2	1	2	2	0	0	0	0	0	0	0	0	0	2	2	1	0	2	2	0	0	0	1	2	0	1	0	1	2	0	1	1	0	0	1	0	0	0	0	0	0	0	1	1
199	0	0	1	0	0	0	2	2	0	0	2	0	1	0	0	0	1	1	1	1	1	0	1	1	0	0	0	1	2	1	0	1	1	0	0	1	0	1	0	1	0	1	1	0	1	1	0	2	0
200	1	0	2	0	0	1	0	0	2	0	0	0	1	0	0	0	1	1	0	0	0	0	1	1	0	0	0	1	1	1	1	1	1	0	1	2	1	0	1	1	0	1	1	0	1	0	1	0	2
201	1	0	1	0	0	1	1	2	0	0	1	0	2	0	0	0	2	1	1	1	1	0	2	2	0	1	0	0	1	1	0	1	1	0	0	2	1	1	0	0	0	1	1	0	1	1	0	0	2
202	1	0	1	0	0	1	0	0	2	0	0	1	0	0	0	0	0	0	2	1	2	0	2	2	0	0	0	1	1	1	1	0	0	2	2	2	1	0	0	0	0	1	1	0	1	0	0	1	0
203	0	0	2	0	0	2	1	2	2	0	0	0	0	0	0	0	1	0	1	1	1	0	2	2	0	0	0	1	1	1	1	1	1	0	0	1	1	0	0	0	0	0	0	0	0	1	0	2	1
204	0	0	0	0	0	1	1	2	1	0	0	0	1	0	0	0	2	1	2	2	2	0	2	2	0	0	0	0	0	2	0	2	2	0	0	0	1	0	0	1	1	0	0	1	1	1	0	1	1
205	1	0	1	0	0	1	2	2	1	0	0	0	0	0	0	0	1	0	1	1	1	0	2	2	0	1	0	0	1	1	0	2	2	0	0	0	1	0	0	2	0	0	0	1	1	1	0	2	0
206	0	0	0	0	0	0	2	2	0	0	1	0	0	0	0	0	2	2	1	1	2	0	2	2	0	1	1	2	2	1	1	0	0	1	1	1	1	0	0	1	0	1	1	0	1	1	0	1	1
207	1	0	1	0	0	1	1	2	1	0	0	0	1	0	0	0	0	0	2	1	2	1	2	2	0	0	1	0	0	0	1	2	1	1	1	2	1	1	0	1	0	0	0	0	1	0	0	2	0
208	0	0	1	0	0	2	1	2	1	0	1	1	1	0	0	1	0	0	0	1	1	0	2	2	0	0	0	0	2	0	0	0	0	1	2	2	1	0	0	1	0	0	0	0	2	2	0	2	1
209	1	1	2	0	0	2	2	2	0	0	1	0	0	0	0	0	2	0	1	1	1	2	1	1	1	1	0	0	2	0	0	2	1	0	0	1	0	1	0	0	0	1	1	0	1	1	0	0	2
210	1	0	1	0	0	1	1	2	1	0	1	1	1	0	0	0	0	0	0	0	0	0	1	1	0	0	0	0	0	2	0	0	1	0	0	1	1	0	0	1	1	0	0	0	1	0	0	1	1
211	0	0	2	0	0	2	1	2	1	0	0	0	1	0	0	0	0	0	0	0	0	0	0	0	0	0	0	0	1	1	1	0	2	0	0	1	1	1	0	1	0	1	0	0	1	1	0	1	1
212	0	0	2	0	0	2	0	1	2	0	1	1	1	0	0	0	1	1	1	1	1	0	0	0	0	1	0	1	1	1	1	1	2	0	0	1	1	0	0	1	0	1	0	0	1	1	1	1	1
213	0	0	1	0	0	2	2	2	0	0	0	0	1	0	0	0	2	1	2	2	2	0	2	2	0	0	0	0	1	1	0	0	1	0	0	1	1	0	1	1	0	0	0	0	0	0	0	0	2
214	1	1	1	0	0	0	1	2	2	0	0	0	0	0	0	0	0	1	1	1	1	0	2	2	0	0	1	2	2	1	1	0	0	0	0	2	2	0	0	1	0	1	1	0	1	1	0	2	0
215	0	0	1	0	0	0	1	1	1	0	0	1	1	0	0	0	2	0	2	2	2	0	2	2	0	0	0	0	0	2	0	1	2	0	0	2	1	0	0	0	0	0	0	0	0	0	1	1	1
216	1	0	2	0	0	2	1	1	1	0	1	0	1	0	0	0	0	0	0	1	1	0	2	2	0	0	0	1	1	1	1	0	1	0	0	2	2	0	0	2	0	1	1	0	1	1	0	1	2
217	0	1	1	0	0	2	0	0	2	0	0	0	2	0	0	0	1	0	1	1	1	0	2	2	0	1	0	1	1	1	1	1	1	0	0	2	1	0	0	1	0	2	2	0	1	1	0	2	0
218	0	0	1	0	0	2	1	2	1	0	0	0	0	0	0	0	0	0	1	1	2	1	0	1	1	1	0	0	1	0	1	0	1	0	0	1	1	1	0	1	0	0	0	0	0	1	0	2	0
219	0	0	2	0	0	1	1	2	1	0	1	1	1	0	0	1	0	0	0	0	0	0	1	1	0	0	0	0	1	1	0	1	0	1	1	2	1	0	0	1	0	0	0	0	1	0	0	0	1
220	0	0	0	0	0	0	2	2	0	0	0	0	0	0	0	0	2	1	1	1	2	1	1	1	1	1	0	0	1	1	0	0	1	1	1	2	1	1	1	0	0	0	0	0	0	1	0	0	1
221	0	0	2	0	0	2	1	1	1	0	1	0	2	0	0	0	2	2	2	1	2	1	2	2	0	0	0	0	0	2	0	1	0	1	1	2	2	0	0	1	0	0	0	0	2	2	0	2	0
222	0	0	0	0	0	0	2	2	0	0	0	1	0	0	0	0	1	0	1	1	1	0	2	2	0	0	0	1	1	1	2	2	1	0	0	1	2	0	0	2	0	1	0	0	1	0	0	2	0
223	1	0	2	0	0	1	1	1	2	0	0	1	1	0	0	1	1	1	1	1	2	0	2	2	0	0	0	0	0	1	1	0	1	2	2	2	2	0	0	1	1	0	0	0	1	0	0	2	0
224	0	0	1	0	0	1	0	1	1	0	1	0	1	0	0	0	0	0	1	1	1	0	1	1	0	1	0	1	0	0	2	0	1	1	0	1	1	0	0	1	0	0	0	0	0	0	0	1	1
225	0	0	1	0	0	1	2	2	2	0	1	0	2	0	0	0	2	0	1	2	2	1	2	2	0	1	0	2	2	1	2	1	1	0	1	1	2	0	0	2	0	0	0	1	1	0	1	1	1
226	0	0	1	0	0	1	2	2	0	0	2	0	0	0	0	0	0	0	0	0	1	0	0	0	0	0	0	1	2	0	1	1	2	0	0	1	1	0	1	1	0	0	0	0	2	0	0	2	2
227	0	0	2	0	0	2	1	1	1	0	2	0	0	0	0	0	1	1	2	2	1	0	2	2	0	0	0	1	1	1	2	1	1	2	0	1	1	0	0	1	0	0	0	0	0	1	0	0	2
228	1	0	0	0	0	0	0	0	1	0	1	0	1	0	0	0	1	0	2	1	2	0	2	2	0	1	0	2	2	1	1	1	1	0	0	2	1	0	0	0	0	0	0	0	1	0	0	2	0
229	1	0	1	0	0	1	0	0	2	0	2	0	1	0	0	0	1	1	1	0	1	0	1	1	0	1	0	1	1	1	2	1	1	0	0	1	1	0	0	0	0	0	0	1	0	0	1	2	1
230	0	0	0	0	0	1	1	1	1	0	1	0	0	0	0	0	2	2	1	1	2	0	2	2	0	0	0	0	2	0	0	0	1	0	0	2	1	0	0	2	0	0	0	0	1	0	1	1	1
231	0	0	0	0	0	1	1	2	2	0	0	0	0	0	0	0	1	0	1	1	1	0	2	2	0	0	0	0	0	2	1	0	2	0	0	0	1	0	0	0	1	0	0	0	0	1	0	2	0
232	1	0	2	0	0	1	0	1	2	0	1	0	2	0	0	0	1	1	1	1	2	1	2	2	0	0	0	0	2	0	0	0	0	1	0	2	1	1	0	1	0	0	0	0	0	0	0	2	1
233	0	0	0	0	0	1	2	2	0	0	0	0	1	0	0	0	1	1	2	0	2	0	2	2	0	0	0	1	1	1	1	0	1	1	0	0	1	0	1	1	0	1	0	0	1	1	1	0	2
234	1	0	1	0	0	1	2	2	1	0	1	0	0	0	0	0	1	1	1	1	2	0	2	2	0	1	0	0	1	1	0	0	0	0	0	0	1	0	0	1	0	0	0	0	1	0	1	1	1
235	0	0	1	0	0	1	1	1	2	0	1	0	0	0	0	0	2	1	2	2	2	1	2	2	0	0	0	0	0	2	0	1	1	0	0	1	1	0	0	0	0	0	0	1	2	0	1	1	1
236	0	0	1	0	0	0	2	2	1	0	0	0	1	0	0	0	2	2	1	1	2	0	2	2	0	0	0	0	0	2	0	1	1	0	0	1	1	0	0	0	0	0	0	0	0	1	0	1	0
237	0	0	0	0	0	0	0	1	2	0	1	0	0	0	0	0	2	2	1	1	1	0	1	2	0	0	0	0	0	1	2	0	0	1	0	2	2	0	0	0	0	0	0	0	0	1	1	0	2
238	0	0	2	0	0	1	1	2	1	0	1	0	0	0	0	0	1	1	2	2	2	0	1	1	1	2	0	0	0	1	2	1	2	0	0	0	1	1	0	1	0	0	1	0	1	0	0	2	0
239	1	0	1	0	1	1	1	2	2	0	0	0	0	0	0	0	1	0	1	1	1	1	0	1	1	1	0	0	0	1	0	1	2	0	0	1	2	1	0	0	0	0	0	0	0	2	0	1	1
240	0	0	2	0	0	1	0	0	2	0	0	1	0	0	0	0	1	1	1	0	0	1	0	0	1	1	0	1	1	2	1	1	1	0	0	2	0	0	1	0	0	1	1	1	1	2	0	2	0
241	0	0	1	1	1	1	2	2	1	0	1	1	1	0	0	0	2	1	2	2	2	0	1	1	0	0	0	0	0	1	1	0	0	1	0	1	0	0	1	1	1	0	0	0	1	0	1	0	2
242	0	1	1	0	0	0	2	2	1	0	0	0	1	0	0	0	2	1	2	1	2	0	2	2	0	0	1	0	0	1	0	0	1	0	0	2	1	0	0	2	1	0	0	0	0	1	0	2	0
243	1	0	2	0	0	1	1	1	1	0	1	0	1	0	0	0	2	2	1	1	1	1	2	2	0	0	0	1	0	1	1	1	0	0	0	2	2	0	0	2	0	1	1	0	1	0	0	1	0
244	1	0	2	0	0	1	1	1	2	0	0	0	0	0	0	0	1	0	1	1	1	0	1	1	0	0	0	1	1	2	0	0	2	1	0	1	1	0	0	2	1	1	1	0	1	0	0	1	1
245	0	0	1	0	0	1	0	1	2	0	0	1	1	0	0	1	1	1	1	1	1	0	2	2	0	0	0	0	1	0	1	0	0	0	0	2	1	0	0	1	0	2	2	0	2	1	1	0	2
246	1	0	2	0	1	1	0	1	1	0	1	0	0	0	0	0	1	1	1	1	1	0	2	2	0	0	0	0	0	1	0	0	0	0	1	2	2	0	0	2	1	1	1	0	1	0	0	0	2
247	1	0	2	0	0	2	0	0	1	0	0	0	0	0	0	0	1	1	0	0	2	0	2	2	0	0	0	0	1	1	1	1	2	0	0	2	1	1	0	1	0	0	0	0	1	1	0	1	1
248	0	0	0	0	0	0	0	0	2	0	0	1	1	0	0	0	0	0	0	0	1	1	1	1	0	1	0	1	1	1	1	1	1	1	1	2	2	0	0	1	0	0	0	0	1	1	0	1	1
249	1	0	2	0	0	1	2	2	1	0	1	0	2	0	0	0	1	0	1	1	1	1	0	0	1	1	0	0	0	2	1	2	2	0	0	1	1	0	0	0	0	0	0	1	0	1	0	1	0
250	0	0	2	0	0	2	0	0	2	0	0	0	0	0	0	0	0	0	1	1	2	2	2	2	0	0	0	0	0	2	1	0	2	0	0	2	1	0	0	1	0	0	0	0	1	0	0	2	1
251	0	0	1	0	0	0	1	1	2	0	0	1	1	0	0	0	2	0	1	1	1	0	1	1	0	0	0	0	0	2	1	1	1	0	0	1	1	0	1	1	0	1	1	0	1	0	0	1	1
252	1	0	1	0	0	1	2	2	1	0	0	0	2	0	0	0	2	0	2	2	2	0	2	2	0	1	0	1	1	1	2	2	1	0	0	2	0	0	0	1	0	0	0	0	1	0	0	1	1
253	0	0	2	0	0	2	2	2	1	0	2	1	1	0	0	0	1	1	1	1	1	1	2	2	0	0	0	0	0	2	0	1	2	0	0	1	1	0	0	1	0	0	0	0	1	0	0	2	0
254	0	0	1	0	0	0	1	2	2	0	1	0	0	0	0	0	2	0	2	2	2	1	2	2	0	0	0	0	0	1	1	1	1	0	0	2	2	0	0	1	0	0	0	0	0	1	0	2	0
255	1	0	1	0	0	0	2	2	1	0	0	0	1	0	0	0	1	2	2	2	2	0	2	2	0	0	0	1	2	0	1	1	0	0	1	2	1	0	0	2	0	0	0	0	1	0	0	1	1
256	0	0	2	0	0	2	2	2	0	0	0	0	1	1	1	0	0	0	0	0	0	0	1	1	0	0	0	1	1	2	1	1	1	0	0	1	0	1	1	0	0	0	0	1	0	0	0	2	0
257	0	0	0	0	0	0	1	1	2	0	0	0	2	1	1	0	2	0	0	1	2	1	1	1	1	1	0	0	0	1	0	1	2	0	0	1	1	0	0	2	0	0	0	0	1	1	0	1	1
258	0	0	1	0	0	1	1	1	1	0	1	0	0	0	0	0	0	0	1	1	1	0	1	1	0	1	0	0	0	1	0	0	1	1	0	1	1	0	0	2	0	0	0	0	2	0	0	0	1
259	1	0	1	0	0	1	2	2	0	0	1	1	1	0	0	0	2	2	1	1	2	1	2	2	0	0	0	0	0	1	2	0	1	0	0	1	0	1	0	0	0	1	1	0	0	0	0	1	1
260	0	0	1	0	0	1	1	1	2	0	0	1	1	0	0	1	0	0	1	2	2	0	2	2	0	1	0	0	0	1	1	0	2	0	0	2	1	1	0	1	0	0	0	0	0	1	1	0	2
261	0	0	1	0	0	0	2	2	0	0	1	1	2	0	0	1	2	2	1	1	1	1	1	1	1	1	1	0	0	1	0	2	1	0	0	1	2	0	0	1	0	1	1	0	1	0	0	0	2
262	1	0	2	0	0	2	1	2	2	1	1	2	2	0	0	0	1	1	0	0	1	0	2	2	0	0	0	0	1	1	0	0	1	1	0	1	1	1	0	0	0	0	0	1	1	0	2	0	2
263	0	0	1	0	0	1	1	1	1	0	0	1	1	0	0	0	0	0	1	1	2	0	2	2	0	1	0	1	1	1	1	2	1	0	1	2	1	0	0	1	0	0	0	0	1	0	0	2	0
264	0	0	1	0	0	2	1	1	2	0	0	0	1	0	0	0	1	2	1	1	2	0	2	2	0	0	0	0	1	1	0	0	0	1	1	2	1	0	0	1	0	0	0	0	0	1	0	1	1
265	0	0	2	0	0	2	1	2	1	0	1	0	1	0	0	0	1	0	2	1	2	0	2	2	0	0	0	1	0	0	2	1	0	1	0	1	1	0	0	0	1	0	0	0	0	1	0	2	0
266	1	0	1	0	0	2	0	0	2	0	0	0	0	0	0	0	2	2	1	1	1	0	2	2	0	0	0	0	0	2	0	2	2	0	1	2	1	0	0	2	1	1	1	0	1	2	1	0	1
267	0	0	1	0	0	1	0	1	1	0	1	0	0	0	0	0	0	0	2	2	2	1	2	2	0	0	0	0	0	2	0	2	1	0	0	1	1	0	0	0	0	0	1	0	1	1	0	0	1
268	0	0	0	0	0	1	2	2	1	1	1	0	0	0	0	0	1	1	1	1	1	0	2	2	0	0	1	2	2	1	1	1	2	0	0	1	2	0	0	2	0	0	0	0	0	2	0	2	0
269	0	0	2	0	0	0	2	2	1	0	0	0	0	0	0	0	1	1	1	2	2	0	2	2	0	0	1	0	0	1	0	1	0	0	0	1	1	0	0	1	0	0	0	1	0	1	0	0	1
270	0	0	0	0	0	1	2	2	1	0	0	0	1	0	0	0	2	1	2	2	1	1	0	1	0	0	1	0	0	0	1	1	0	0	0	2	2	0	0	2	0	0	0	0	1	0	1	1	1
271	0	0	1	0	0	1	0	1	2	0	0	1	2	0	0	0	0	0	1	2	2	1	2	2	0	0	0	1	2	0	1	0	1	0	0	2	2	0	0	1	1	0	0	0	0	1	1	0	2
272	1	0	1	0	0	2	1	1	2	0	0	0	1	1	1	0	2	0	2	2	2	0	2	2	0	1	0	0	1	0	0	0	1	1	1	2	1	0	0	0	1	0	0	0	1	1	0	1	0
273	0	0	1	0	0	1	1	2	2	0	0	0	0	0	0	0	1	0	1	1	2	1	2	2	0	1	0	0	1	1	0	0	1	1	0	1	1	0	0	2	1	0	0	0	0	1	0	2	0
274	0	0	1	0	0	0	0	0	2	0	0	0	2	1	1	0	1	0	1	1	2	0	2	2	0	0	0	1	1	1	1	0	0	0	0	2	2	0	0	2	0	1	1	0	0	0	0	1	1
275	1	0	2	0	0	1	1	2	2	0	0	1	1	0	0	0	1	0	2	1	2	1	2	2	0	0	0	0	0	1	1	0	1	0	0	2	2	0	0	2	0	0	0	0	0	1	0	1	1
276	0	0	1	0	0	1	2	2	0	0	1	0	1	1	1	0	1	0	1	1	1	1	2	2	0	0	0	0	0	1	0	0	1	1	0	1	1	0	0	1	0	0	0	0	0	0	0	1	1
277	1	0	1	0	0	0	0	0	2	0	0	0	0	0	0	0	1	1	2	2	2	1	2	2	0	0	0	1	1	2	0	0	0	0	1	2	1	0	0	0	1	0	0	0	0	1	0	2	0
278	1	0	2	0	0	1	1	2	2	0	0	0	0	0	0	0	2	1	2	2	2	0	2	2	0	0	0	0	0	2	0	1	1	0	0	2	1	0	0	2	0	0	0	1	0	1	0	1	1
279	0	1	2	0	0	1	1	1	2	0	0	0	2	0	0	0	1	0	1	2	2	1	1	2	0	0	0	0	1	0	1	1	1	0	0	1	1	1	0	1	0	1	1	0	1	1	0	1	0
280	0	0	1	0	0	1	1	1	2	0	0	0	1	0	0	0	2	2	2	2	1	0	2	2	0	0	0	0	1	1	0	1	1	0	0	1	2	0	0	0	0	2	2	0	2	1	0	2	1
281	0	0	1	0	0	0	0	0	2	0	0	1	0	0	0	0	1	0	2	1	2	0	1	1	0	0	0	0	1	0	1	1	1	1	0	2	1	0	0	2	0	0	0	0	0	2	0	2	1
282	0	0	1	0	0	1	1	1	1	0	0	0	1	0	0	0	2	0	2	2	2	0	2	2	0	0	0	1	2	1	0	0	1	0	0	2	2	0	0	2	0	0	0	0	1	0	0	2	1
283	0	0	2	0	0	1	1	2	1	0	0	0	0	0	0	0	2	1	1	1	1	0	1	1	0	0	0	0	1	1	0	0	1	2	0	1	1	0	0	1	0	0	0	0	1	0	1	0	1
284	1	1	1	0	0	1	1	1	1	0	0	0	1	0	0	0	0	0	1	0	1	1	2	2	0	0	0	1	1	1	1	2	1	0	1	2	1	0	0	1	0	0	0	1	0	1	1	1	1
285	0	0	1	0	0	0	0	0	2	0	0	1	0	0	0	0	2	1	2	2	2	1	2	2	0	0	0	0	1	1	1	0	0	0	1	2	2	0	0	2	0	0	0	0	0	1	0	2	0
286	0	0	0	0	0	1	2	2	0	0	2	0	1	0	0	0	2	2	1	1	1	1	2	2	0	0	0	0	0	2	1	1	1	0	0	1	0	0	0	0	0	0	0	0	1	0	0	1	1
287	0	0	1	0	0	1	1	2	1	0	1	1	2	0	0	0	0	1	2	2	2	0	2	2	0	0	0	2	2	0	2	0	1	1	0	1	0	0	1	0	0	1	1	0	1	0	0	1	1
288	0	0	0	0	0	1	1	2	1	0	0	0	1	0	0	0	2	0	1	1	1	1	2	2	0	0	1	1	1	1	0	0	1	1	0	0	1	0	0	1	0	0	0	0	0	0	1	0	1
289	1	0	1	0	0	1	1	2	1	0	1	1	0	0	0	0	2	2	1	1	2	0	1	1	1	1	0	1	2	1	0	0	1	0	0	1	2	0	0	2	1	1	0	0	1	0	0	1	1
290	1	0	2	0	0	1	2	2	2	0	1	0	0	0	0	0	0	0	1	1	1	1	2	2	0	0	0	0	0	2	1	2	1	0	0	0	2	0	0	1	0	0	0	1	1	1	0	1	2
291	0	0	2	0	0	1	0	1	1	0	0	0	1	0	0	0	1	0	1	0	1	0	1	1	0	0	2	1	1	0	1	1	1	2	1	2	1	1	0	0	0	1	1	0	1	0	1	1	1
292	1	0	2	0	0	1	1	1	2	0	0	1	1	0	0	1	0	0	1	1	0	0	2	2	0	0	0	0	1	1	0	0	0	0	1	2	2	0	0	2	0	0	0	0	1	0	0	0	2
293	1	0	1	0	0	1	1	1	1	0	1	0	2	0	0	0	1	0	1	1	1	1	2	2	0	0	0	0	0	2	0	1	1	1	0	0	0	0	0	1	1	0	0	1	0	0	0	2	0
294	1	0	2	0	0	2	0	0	2	0	0	0	1	0	0	0	1	0	1	1	2	1	1	1	1	1	0	0	1	1	1	1	1	0	0	1	1	0	0	2	1	0	0	0	1	0	0	1	1
295	1	0	2	0	0	1	2	2	1	0	1	0	1	0	0	0	1	1	1	0	0	1	2	2	0	0	0	2	2	1	2	2	1	0	1	2	1	1	0	1	0	1	1	0	0	0	0	1	2
296	0	1	1	0	0	1	2	2	0	0	1	0	1	0	0	0	0	0	2	1	2	1	1	1	0	0	0	0	0	2	0	1	1	0	0	1	1	0	1	1	0	1	1	0	0	1	0	1	1
297	0	0	0	0	0	0	1	1	2	0	0	1	2	0	0	0	1	1	0	0	0	1	1	1	1	1	0	0	0	1	1	0	1	1	0	2	2	0	0	1	0	1	1	0	1	0	0	0	2
298	1	0	2	0	0	1	1	1	2	0	0	0	2	0	0	0	2	1	2	2	2	0	1	1	0	1	0	0	0	1	2	1	2	0	0	1	1	0	1	1	0	1	0	0	2	1	0	1	1
299	0	0	1	0	0	2	2	2	2	0	1	0	0	0	0	0	1	0	1	1	1	0	2	2	0	1	0	1	2	0	1	0	1	0	0	1	2	0	0	2	0	1	1	0	1	0	0	0	2
300	0	0	2	0	0	1	2	2	1	0	1	0	1	0	0	0	1	1	2	2	2	0	2	2	0	1	0	1	1	0	2	0	1	1	0	2	2	0	0	1	0	0	0	0	0	0	0	2	1
301	1	0	1	0	0	1	2	2	0	0	1	0	1	0	0	0	0	0	2	1	2	1	2	2	0	0	0	0	0	1	0	1	1	2	0	2	1	0	0	1	0	0	0	0	0	2	0	2	1
302	1	0	1	1	1	1	0	0	2	0	0	0	2	1	1	0	0	0	0	1	1	1	2	2	0	0	0	1	1	1	1	1	2	0	0	1	1	0	0	1	0	0	0	0	0	1	0	1	1
303	1	0	0	0	0	1	0	0	2	0	0	0	1	0	0	0	1	1	0	0	0	0	2	2	0	0	1	0	0	0	1	0	1	0	0	2	1	1	0	1	0	1	1	0	1	0	0	2	1
304	0	0	1	0	0	1	0	0	2	0	0	0	0	0	0	0	2	2	1	1	2	0	1	1	0	0	0	0	0	1	2	2	1	0	1	2	1	0	0	0	0	0	0	1	0	1	0	2	0
305	1	0	0	0	0	0	0	1	2	0	0	0	1	0	0	0	1	1	1	1	1	1	1	1	1	2	0	1	2	0	1	1	1	0	0	2	1	0	1	1	1	0	0	0	0	1	2	0	2
306	0	0	2	0	0	2	1	1	1	1	0	0	0	0	0	0	1	1	0	0	0	0	2	2	0	0	0	0	2	0	0	1	0	2	1	1	1	1	0	1	0	0	0	0	1	1	0	2	0
307	0	0	2	0	0	1	1	2	2	0	0	1	0	0	0	0	1	0	1	1	1	0	1	1	1	1	0	1	1	1	2	2	1	0	1	2	1	1	0	1	0	1	1	0	1	0	0	2	1
308	1	0	1	0	0	1	2	2	1	0	0	0	1	0	0	0	2	1	1	1	2	0	2	2	0	0	0	1	2	0	1	1	1	0	1	2	2	0	0	1	0	1	1	0	1	1	0	2	1
309	1	0	2	0	0	1	1	1	0	0	0	0	2	0	0	0	2	1	1	1	2	1	2	2	0	0	0	0	1	1	1	0	0	0	0	2	1	0	0	1	0	0	0	0	0	0	0	1	0
310	0	0	0	0	0	0	2	2	0	0	0	0	0	0	0	0	2	1	1	2	2	1	2	2	0	0	0	2	2	0	2	0	1	2	0	1	1	0	0	1	1	1	1	0	2	0	1	1	1
311	0	0	2	0	0	1	2	2	1	0	2	0	1	0	0	0	1	0	1	1	1	1	1	1	1	1	0	0	1	1	0	0	1	1	1	2	1	0	1	1	0	0	0	0	0	1	0	2	0
312	0	0	2	0	0	1	1	1	1	0	1	0	1	0	0	0	2	1	1	1	1	1	1	1	1	1	0	0	0	1	1	1	0	1	1	2	1	0	1	1	0	0	0	1	0	1	0	2	1
313	0	0	1	0	0	2	1	2	2	0	0	0	0	0	0	0	0	0	1	2	2	0	2	2	0	0	0	1	1	2	0	0	0	2	1	1	1	1	0	1	0	0	0	1	0	1	0	2	2
314	1	1	1	0	0	1	0	1	2	0	1	0	0	0	0	0	1	1	1	1	1	1	0	0	1	1	0	1	1	1	1	2	1	0	0	2	1	0	0	2	0	0	0	0	0	0	0	2	0
315	0	0	2	0	0	1	1	1	2	0	0	1	1	0	0	1	1	1	1	2	2	1	2	2	0	0	0	1	1	2	1	0	1	1	1	1	1	1	0	1	0	1	1	0	1	1	0	2	1
316	1	1	1	0	0	1	0	0	2	0	0	2	2	0	0	1	0	1	2	2	2	2	1	1	1	1	0	1	1	1	2	1	0	0	1	2	2	0	0	1	0	1	1	0	1	0	0	1	1
317	1	1	2	0	0	2	2	2	1	0	1	1	1	0	0	1	0	0	2	2	2	0	2	2	0	0	0	1	1	1	1	1	1	2	0	2	2	0	0	2	0	0	0	0	0	1	0	1	1
318	1	0	1	0	0	2	0	0	2	0	0	1	0	0	0	0	2	1	2	2	2	0	1	1	0	1	0	0	1	1	1	1	1	2	0	2	1	0	0	1	0	0	0	0	0	1	0	1	1
319	0	0	2	0	0	2	1	1	2	0	0	1	2	0	0	0	2	0	1	1	1	0	2	2	0	0	0	0	0	1	0	1	1	1	2	2	1	1	0	1	0	0	0	0	0	1	0	2	0
320	1	0	1	0	0	2	0	1	2	0	0	0	0	0	0	0	1	1	1	2	2	1	2	2	0	0	0	0	1	1	1	0	0	0	0	1	1	0	0	0	0	1	1	0	1	0	0	2	0
321	0	0	2	0	0	2	2	2	1	0	2	0	0	0	0	0	1	0	1	1	1	0	2	2	0	0	0	0	0	2	0	0	0	0	1	2	2	0	0	1	0	0	1	0	1	0	0	2	1
322	1	0	2	0	0	2	2	2	1	0	2	1	1	0	0	1	0	0	1	1	1	0	2	2	0	0	0	1	2	0	1	1	2	1	0	1	1	0	1	1	1	1	1	0	1	0	1	1	1
323	0	0	2	0	0	1	0	0	2	0	2	0	1	0	0	0	1	1	2	2	2	1	2	2	0	0	0	1	1	2	0	1	1	1	1	2	1	0	0	0	0	0	0	0	0	1	0	2	0
324	0	0	2	0	0	2	1	1	2	0	0	1	1	0	0	0	1	0	1	1	1	0	2	2	0	0	0	0	0	1	2	1	1	0	1	2	1	1	0	1	0	0	0	0	0	1	0	2	0
325	0	0	1	0	0	0	0	1	2	0	1	0	0	0	0	0	0	0	0	0	1	1	1	2	0	0	0	2	2	0	2	0	1	1	1	2	1	0	0	0	0	0	0	1	1	0	0	1	1
326	0	0	1	0	0	1	1	2	1	0	0	0	2	0	0	0	2	2	2	2	2	1	2	2	0	0	0	1	1	1	2	2	1	0	0	1	2	1	1	2	1	0	0	0	0	0	0	1	0
327	1	1	1	0	0	0	1	1	1	0	1	0	0	0	0	0	0	0	1	1	0	0	2	2	0	1	0	0	0	0	1	0	1	2	0	1	2	0	0	2	0	0	0	0	0	0	0	1	1
328	0	0	2	0	0	2	1	1	1	0	1	0	0	0	0	0	1	1	1	2	2	1	2	2	0	0	0	1	1	1	1	1	2	0	0	1	0	1	0	0	0	1	1	0	2	2	0	0	2
329	0	0	2	0	0	2	1	2	2	1	1	0	1	1	1	0	1	1	1	1	1	1	1	1	1	1	0	0	0	1	1	2	1	0	0	1	0	0	0	1	1	0	0	0	0	1	0	2	0
330	0	0	1	0	0	1	1	2	1	0	1	0	0	0	0	0	0	0	1	1	1	0	2	2	0	1	1	1	1	2	0	0	1	0	0	1	1	1	1	2	2	0	0	0	0	0	0	1	1
331	1	0	1	0	1	0	2	2	1	0	1	2	2	0	0	0	0	0	2	2	1	1	1	2	0	0	1	0	1	2	0	0	1	1	0	1	0	1	0	1	0	0	0	0	1	0	0	2	0
332	0	1	1	0	0	1	1	1	1	0	1	0	0	0	0	0	1	0	1	1	1	1	2	2	0	0	0	0	0	1	0	1	1	0	1	1	1	0	0	1	0	0	0	0	0	0	1	1	1
333	1	0	2	0	0	1	1	1	1	1	1	0	1	0	0	0	0	1	2	2	2	0	1	1	0	1	0	0	1	1	1	1	1	0	0	1	1	0	0	1	0	1	1	1	1	2	0	1	1
334	1	0	2	0	1	1	2	2	2	0	0	1	1	0	0	1	2	1	1	1	1	0	2	2	0	0	0	0	0	1	1	2	2	0	0	0	2	0	0	1	0	1	1	0	1	1	0	1	1
335	1	0	0	0	0	0	1	1	1	0	1	0	0	0	0	0	1	0	1	1	2	0	1	1	0	0	0	2	2	2	0	0	1	1	0	2	2	0	0	1	0	0	0	0	1	1	0	1	1
336	0	0	2	0	0	1	1	2	0	0	1	0	0	0	0	0	2	1	2	2	2	1	2	2	0	0	0	0	0	1	1	1	1	0	0	1	1	1	0	0	0	1	0	0	2	0	1	1	2
337	0	0	1	0	0	1	2	2	0	0	2	0	0	0	0	0	1	0	1	1	1	0	1	1	0	0	0	0	0	1	1	1	2	0	0	1	2	1	1	2	1	0	0	0	0	0	0	0	1
338	1	0	2	0	0	2	2	2	1	0	1	1	1	0	0	0	2	2	2	2	1	1	2	2	0	0	1	2	2	1	1	1	1	2	0	1	1	1	0	1	0	0	0	0	0	0	1	0	2
339	0	0	2	0	0	1	0	1	2	0	0	0	1	0	0	0	0	0	0	0	0	1	2	2	0	0	0	0	0	1	2	0	0	1	0	1	1	1	0	1	0	1	1	0	1	1	0	2	0
340	1	0	1	0	0	1	1	1	1	0	0	1	2	0	0	0	2	2	2	2	2	0	2	2	0	0	0	2	2	1	2	1	1	1	1	1	2	0	0	1	0	0	0	0	1	0	0	2	1
341	1	0	2	0	0	2	0	0	2	0	0	0	0	0	0	1	2	2	1	1	2	0	2	2	0	1	0	0	0	2	1	1	1	2	1	2	1	1	1	1	1	0	0	0	0	0	0	1	1
342	1	0	1	0	0	1	0	0	2	0	0	0	1	1	1	0	2	1	1	1	1	1	2	2	0	0	0	0	1	1	1	0	0	0	0	1	2	1	1	2	1	1	1	0	1	1	0	2	0
343	1	0	2	0	0	2	1	2	1	0	1	0	1	0	0	0	2	1	1	1	1	0	2	2	0	0	0	0	0	2	1	0	1	0	0	1	2	1	0	1	0	0	0	0	0	0	0	1	1
344	0	1	1	0	0	1	1	1	2	0	0	1	2	0	0	0	0	1	1	1	1	0	1	1	0	0	0	0	1	0	1	1	2	0	1	1	1	0	0	2	0	0	0	0	2	2	0	2	0
345	1	0	2	0	0	2	1	1	2	0	0	0	1	0	0	0	1	1	0	0	0	0	1	2	0	0	1	1	1	0	1	2	1	0	0	1	1	0	0	0	0	0	0	1	0	0	0	2	0
346	0	0	1	0	0	1	1	1	2	0	0	0	1	0	0	0	1	0	1	1	1	0	1	1	0	0	0	1	2	0	1	2	2	0	0	2	0	2	0	0	0	0	0	0	1	1	0	2	0
347	1	0	2	0	0	0	2	2	1	0	0	0	1	0	0	0	1	0	2	2	2	0	2	2	0	1	0	0	0	1	2	0	0	0	0	2	1	0	1	1	0	0	0	0	1	1	0	1	1
348	1	0	2	0	0	2	1	1	1	0	0	1	1	0	0	0	2	1	2	2	2	2	0	1	1	1	0	0	1	1	0	0	2	0	0	2	2	0	0	1	0	0	0	1	0	0	0	0	2
349	1	0	1	0	0	1	2	2	1	0	0	0	1	0	0	0	1	2	1	1	2	0	1	1	0	0	0	0	0	1	1	1	1	2	1	1	1	2	0	0	0	0	0	0	1	0	0	1	1
350	0	1	1	0	0	2	0	1	2	0	0	0	0	0	0	0	1	0	1	1	1	1	2	2	0	0	0	1	1	1	2	0	0	0	0	2	0	0	0	0	0	0	0	0	0	1	0	1	1
351	0	0	0	0	0	0	0	0	2	0	0	0	0	0	0	0	2	1	2	1	2	0	2	2	0	0	0	0	0	2	1	2	2	0	0	0	1	0	0	2	0	0	0	0	0	1	0	2	0
352	1	0	1	0	0	1	2	2	0	0	1	0	0	0	0	0	2	2	2	2	1	0	2	2	0	0	0	0	0	1	1	0	0	0	0	1	2	0	0	1	0	0	0	1	0	1	0	1	1
353	0	1	1	0	0	1	1	2	1	0	0	0	1	0	0	0	1	0	0	0	1	0	2	2	0	0	0	1	1	1	2	0	1	0	0	2	1	0	0	1	0	0	0	0	0	0	0	1	0
354	1	1	2	0	0	1	1	2	2	0	1	1	0	0	0	0	1	1	1	1	1	0	2	2	0	1	0	0	1	0	1	0	1	0	0	2	2	0	0	2	0	0	0	0	0	1	0	1	1
355	0	1	1	0	0	1	0	1	2	0	0	0	1	0	0	0	0	0	2	2	2	1	0	1	1	1	0	0	0	1	0	1	0	1	0	1	1	0	0	1	0	1	1	1	1	1	0	2	0
356	1	0	2	0	0	2	2	2	0	0	1	0	1	0	0	0	2	2	0	0	0	0	2	2	0	1	0	0	0	2	0	1	1	0	0	2	2	0	1	1	0	0	0	0	1	0	1	0	1
357	1	0	2	0	0	0	1	1	1	0	1	0	0	0	0	0	0	1	0	1	2	0	1	1	0	0	0	1	1	0	2	1	0	0	0	2	2	0	0	0	1	0	0	0	0	0	0	1	1
358	0	0	1	0	0	1	2	2	1	0	1	0	0	0	0	0	1	1	1	1	1	0	2	2	0	0	0	1	1	1	1	1	1	2	0	1	1	0	1	1	1	0	0	0	1	0	0	2	0
359	1	0	2	0	1	1	0	0	2	0	2	1	1	0	0	1	1	0	2	2	2	0	2	2	0	0	0	1	2	0	1	0	1	0	0	1	2	0	0	2	0	1	1	0	2	1	1	2	1
360	0	0	0	0	0	0	0	0	2	0	0	1	2	0	0	1	1	0	2	1	2	0	2	2	0	0	0	0	0	2	0	1	1	0	0	1	1	0	1	1	0	2	2	0	2	1	0	1	1
361	0	0	0	0	0	0	1	1	2	0	1	1	1	1	1	0	2	2	2	2	2	0	1	1	0	1	0	1	1	0	1	2	2	0	0	0	1	0	1	1	1	0	0	0	0	2	1	1	1
362	0	0	2	0	0	2	0	0	2	0	0	1	1	0	0	1	0	0	2	1	2	0	2	2	0	0	0	0	0	2	1	1	2	0	0	0	2	0	0	1	0	0	0	0	0	1	0	1	1
363	1	0	1	0	0	1	1	1	1	0	0	0	0	0	0	0	1	1	0	0	1	1	2	2	0	0	0	1	1	1	1	1	1	1	0	2	2	0	0	1	0	0	0	0	0	2	0	2	0
364	1	0	2	0	0	1	1	1	0	0	1	1	1	0	0	0	2	1	1	1	2	0	1	2	0	0	0	0	1	1	1	2	2	0	0	0	1	0	0	0	0	0	0	0	0	1	1	0	2
365	0	0	0	0	0	1	2	2	0	0	2	0	1	0	0	0	2	1	2	2	2	0	0	1	0	0	1	1	1	0	1	1	0	1	1	2	2	0	0	1	0	0	0	0	0	1	0	2	0
366	0	0	2	0	0	2	2	2	1	0	0	0	1	0	0	0	0	0	2	2	2	0	2	2	0	1	0	1	1	1	1	0	0	0	0	2	1	1	0	1	0	0	0	0	0	1	0	1	1
367	1	0	1	0	0	1	2	2	1	0	1	0	0	0	0	0	0	0	1	1	2	0	1	1	0	0	0	0	0	2	1	0	0	1	2	2	1	0	0	1	0	1	0	0	1	0	0	1	1
368	0	0	2	0	0	2	0	0	2	0	0	1	2	0	0	0	1	1	1	2	2	0	2	2	0	1	0	0	0	2	1	1	1	0	0	2	1	0	1	1	0	0	0	1	1	0	0	2	0
369	0	0	1	0	0	1	1	2	2	0	0	0	1	0	0	0	1	1	1	1	2	1	2	2	0	0	1	0	0	0	1	0	2	0	0	2	1	0	0	2	0	1	0	0	1	1	0	2	0
370	1	1	2	0	0	1	0	1	1	0	0	1	1	0	0	0	0	1	2	2	2	1	2	2	0	0	0	0	0	1	0	0	1	1	0	2	1	0	0	2	1	0	1	0	1	0	0	2	0
371	0	0	0	0	0	0	1	1	2	0	0	1	0	0	0	0	1	1	2	2	2	0	2	2	0	0	0	0	0	2	0	0	1	0	0	2	1	0	0	1	0	0	0	0	0	1	0	2	1
372	0	0	2	0	0	2	1	2	2	0	0	0	2	0	0	0	0	0	0	0	2	0	2	2	0	0	1	2	2	1	1	1	1	2	1	2	1	1	1	1	1	1	0	0	1	1	0	1	1
373	1	0	1	0	0	1	2	2	1	0	1	0	0	0	0	0	2	1	0	0	1	0	2	2	0	0	0	1	1	2	1	0	0	1	1	1	1	0	1	1	0	0	0	0	1	0	0	2	0
374	0	0	1	0	0	2	1	2	2	0	0	0	0	0	0	0	1	0	2	1	2	1	2	2	0	0	0	1	1	2	1	0	1	2	0	1	1	0	0	1	0	1	1	1	1	2	1	0	2
375	0	0	2	0	0	2	1	2	2	0	0	0	1	0	0	0	0	0	2	1	2	1	0	1	0	0	0	0	0	1	1	1	2	1	0	0	2	0	0	1	0	1	1	0	1	1	0	1	1
376	1	0	2	0	0	1	0	1	2	0	0	0	1	0	0	0	1	0	1	1	1	0	2	2	0	1	1	1	1	1	0	1	1	0	0	2	1	0	0	0	0	0	0	0	1	0	0	2	0
377	0	0	2	0	0	0	2	2	1	0	0	0	1	0	0	0	0	0	2	2	2	0	2	2	0	2	0	1	1	2	1	1	0	1	0	1	1	0	0	1	1	0	0	0	0	1	0	2	1
378	0	0	1	0	0	1	2	2	1	0	0	1	1	0	0	1	0	0	0	0	0	1	1	2	0	0	0	0	1	1	0	0	2	0	0	2	1	2	0	0	0	1	1	0	1	0	1	1	1
379	0	0	1	0	0	2	1	1	2	0	0	0	0	0	0	0	1	0	1	1	1	0	2	2	0	0	0	0	0	1	1	1	2	0	0	0	0	1	0	0	0	2	1	0	1	0	0	1	2
380	1	0	0	0	0	0	1	2	1	0	0	0	2	0	0	0	2	2	1	1	1	0	1	2	0	0	0	0	1	1	0	0	1	0	0	1	2	0	0	2	0	0	0	0	0	0	0	2	1
381	1	0	1	0	1	1	2	2	1	0	1	0	1	1	1	0	1	1	0	0	0	0	1	1	0	0	0	1	2	1	0	0	1	1	0	0	1	0	0	0	0	1	1	0	1	1	0	1	1
382	0	0	2	0	0	1	1	1	1	0	2	0	1	0	0	0	1	0	1	2	2	0	2	2	0	1	0	0	0	2	0	0	1	0	0	2	2	0	0	2	0	1	0	0	1	1	0	0	1
383	1	0	0	0	0	1	1	1	2	0	0	0	0	0	0	0	0	0	1	1	1	0	2	2	0	1	0	0	0	1	0	0	1	0	0	2	1	0	0	1	0	0	0	1	0	0	0	0	2
384	0	0	1	1	1	1	1	2	1	0	0	0	0	0	0	0	0	0	2	1	2	1	0	1	0	1	0	1	1	1	2	1	1	2	0	1	1	0	0	2	0	0	0	0	1	1	0	1	0
385	1	0	2	0	0	1	1	1	1	0	1	0	0	0	0	0	0	1	1	1	1	0	1	2	0	0	0	0	0	2	0	1	0	0	0	1	2	0	0	1	0	1	0	0	2	0	0	2	0
386	0	0	1	0	0	1	2	2	1	0	2	1	1	0	0	1	2	1	2	2	2	1	2	2	0	0	1	0	0	1	0	0	0	0	0	1	1	1	0	1	0	1	0	0	1	1	0	2	1
387	1	0	1	0	0	1	0	1	2	0	0	1	2	0	0	1	1	1	1	0	1	0	2	2	0	1	0	2	2	0	2	1	1	0	0	2	2	0	0	0	1	1	0	0	1	0	0	0	1
388	0	0	1	0	0	1	1	2	1	0	0	0	1	0	0	0	1	1	1	1	1	0	2	2	0	0	0	1	1	0	2	1	1	0	0	1	1	0	0	0	0	0	0	0	1	0	0	1	1
389	1	0	1	0	0	0	1	1	2	0	0	0	1	0	0	0	0	0	0	0	0	0	2	2	0	0	0	0	0	1	2	0	2	1	0	1	2	0	0	2	0	0	0	0	1	1	0	1	1
390	0	0	2	0	0	1	2	2	0	0	0	1	2	0	0	1	0	0	0	0	0	0	2	2	0	0	0	0	0	2	1	1	2	0	0	1	1	0	0	1	0	0	0	1	0	1	0	1	1
391	0	0	2	0	0	1	1	1	1	0	0	1	1	0	0	1	1	1	2	2	2	1	1	1	1	1	0	2	2	0	2	1	1	2	1	1	1	0	0	0	0	0	0	1	0	1	0	1	0
392	0	0	2	0	0	2	1	1	2	0	0	0	0	0	0	0	2	0	1	1	1	1	2	2	0	0	0	0	1	0	1	1	2	0	0	0	2	0	0	2	0	0	0	0	0	0	0	0	1
393	1	0	1	0	0	0	1	1	2	0	1	0	1	0	0	0	1	1	1	2	2	0	2	2	0	0	0	0	0	2	0	1	1	1	0	0	1	1	0	0	0	1	1	0	2	1	0	1	1
394	0	0	2	0	0	2	1	1	1	0	1	0	0	0	0	0	0	1	0	1	2	1	2	2	0	0	0	0	0	2	0	0	1	0	0	2	2	0	0	2	0	0	0	0	1	1	0	1	1
395	1	0	1	0	0	1	1	1	1	0	1	1	2	0	0	1	1	0	1	1	1	1	1	1	0	0	0	0	0	2	0	1	1	0	0	2	1	0	0	0	0	0	1	0	1	0	1	1	2
396	1	0	1	0	0	2	1	1	1	0	1	1	1	0	0	0	2	2	1	1	1	0	1	2	0	1	0	0	1	1	0	1	2	0	1	1	2	0	0	1	0	0	0	0	1	0	0	2	1
397	1	0	1	0	0	1	1	2	1	0	1	0	1	0	0	0	0	0	1	1	1	1	1	2	0	0	0	0	1	1	0	1	1	0	0	1	0	0	0	1	0	0	1	0	1	0	1	0	2
398	1	0	0	0	0	0	1	0	2	0	1	1	0	0	0	0	0	1	2	2	2	0	2	2	0	0	0	0	0	1	1	0	1	1	1	1	0	1	0	0	0	0	0	1	1	0	0	1	1
399	1	0	1	0	0	1	0	1	2	0	0	0	1	1	0	0	1	0	1	1	1	0	1	1	0	0	0	1	1	1	2	2	1	0	0	1	2	0	0	1	0	1	1	0	1	0	0	1	1
400	0	0	1	0	0	1	2	2	0	0	2	0	2	0	0	0	0	0	0	0	2	0	2	2	0	1	0	1	1	2	1	1	1	0	0	2	1	1	1	1	1	0	0	0	0	0	0	2	0
401	1	0	1	1	1	2	0	0	2	0	0	0	1	0	0	0	1	0	1	1	1	1	2	2	0	0	1	0	0	1	0	1	1	2	0	2	1	0	0	1	0	0	0	0	0	0	0	1	1
402	0	0	1	0	0	1	1	1	1	1	1	1	0	0	0	0	2	2	1	1	2	0	2	2	0	0	0	0	0	1	0	2	1	0	0	2	2	0	0	1	0	0	0	1	0	1	0	2	0
403	0	0	1	0	0	1	0	1	2	0	0	0	1	0	0	0	1	1	1	1	2	0	2	2	0	0	0	0	1	1	0	1	2	0	0	2	1	0	1	1	0	0	0	0	1	0	0	2	1
404	0	0	1	0	0	1	2	2	1	0	1	0	2	0	0	0	1	1	1	2	2	1	1	1	0	1	0	0	0	2	0	1	1	1	2	2	1	0	0	1	0	0	0	0	0	0	0	2	0
405	1	0	1	0	0	0	1	2	1	0	1	1	1	0	0	1	2	1	2	2	2	1	2	2	0	0	0	0	0	2	0	1	1	0	0	1	0	2	0	0	0	0	0	1	0	1	1	0	2
406	1	0	1	0	0	0	1	1	1	0	0	0	0	0	0	0	0	0	1	1	2	1	1	2	0	0	0	0	0	1	2	2	1	0	0	1	1	0	0	1	0	0	0	1	1	1	1	0	2
407	0	0	1	0	0	0	1	1	1	0	1	0	0	0	0	0	2	0	2	2	2	0	1	1	0	0	0	0	2	0	0	0	2	1	0	1	1	0	1	1	0	0	0	0	0	1	1	1	1
408	0	1	1	0	0	1	1	1	1	1	2	0	1	1	1	0	0	0	1	1	1	1	2	2	0	0	0	0	1	1	1	0	0	0	0	1	2	0	0	0	0	0	0	2	0	2	0	2	0
409	1	0	1	0	0	0	2	2	1	0	0	1	1	0	0	0	0	0	0	0	1	1	1	1	1	1	0	2	1	1	1	0	0	0	0	2	0	0	0	1	0	1	1	0	1	1	0	1	2
410	0	1	0	0	0	1	1	2	1	0	0	1	0	0	0	0	1	0	1	1	2	0	2	2	0	0	0	0	0	1	1	0	0	1	1	2	2	0	0	1	0	0	0	1	0	1	0	1	2
411	0	0	2	0	0	1	2	2	1	0	1	1	2	0	0	0	1	1	1	1	2	0	1	2	0	0	1	1	1	0	1	0	0	1	1	2	0	2	0	0	0	0	0	0	0	1	0	2	1
412	0	0	0	0	0	0	0	0	2	0	0	0	1	0	0	0	0	0	0	0	0	0	2	2	0	0	0	2	2	1	1	2	1	0	0	2	1	0	0	2	0	0	0	0	1	0	0	1	1
413	1	0	0	0	0	1	1	1	2	0	0	1	1	0	0	1	1	1	1	2	2	1	1	1	1	0	0	0	0	2	1	1	0	0	0	1	1	0	0	1	0	1	0	0	1	0	0	2	1
414	0	0	1	0	0	1	2	2	1	0	0	0	0	0	0	0	1	1	1	2	2	0	2	2	0	0	0	1	1	2	1	1	0	1	0	1	2	0	0	0	0	0	0	0	0	2	0	2	0
415	0	0	1	0	0	1	1	1	2	0	1	1	1	0	0	0	0	0	1	1	0	0	2	2	0	0	0	0	1	1	1	0	1	0	0	1	1	0	0	1	0	1	1	0	1	1	0	0	2
416	1	0	1	0	0	0	0	2	2	0	1	1	1	0	0	0	1	2	2	2	2	0	2	2	0	1	0	0	1	1	0	2	1	0	0	2	1	0	0	1	0	0	0	2	0	1	0	1	2
417	0	0	2	0	0	0	0	1	1	0	1	1	2	0	0	0	1	1	0	0	0	0	2	2	0	0	0	1	1	1	1	0	0	2	2	2	1	1	0	1	0	1	1	0	1	0	0	2	0
418	0	0	2	0	0	1	1	1	2	0	1	1	1	0	0	0	2	0	1	1	2	1	1	1	1	1	0	1	1	1	1	1	1	0	0	1	2	0	0	2	0	0	0	0	0	1	0	1	0
419	1	0	2	0	0	2	1	1	0	0	1	0	0	0	0	1	1	0	1	1	1	1	2	2	0	0	0	0	0	1	0	0	1	0	0	1	1	1	0	1	0	1	0	0	1	0	0	0	1
420	1	0	2	0	0	2	0	2	2	0	1	0	1	0	0	0	1	0	1	2	2	1	2	2	0	0	0	0	0	1	1	0	1	0	0	1	0	2	0	0	0	2	2	0	1	1	0	0	1
421	0	0	2	0	0	1	2	2	1	0	2	0	0	0	0	0	1	0	1	2	2	1	0	1	1	1	0	0	0	2	0	2	1	0	0	1	1	1	1	0	0	0	0	0	0	2	0	1	0
422	1	1	2	0	0	1	0	1	2	0	0	0	0	0	0	0	1	1	2	2	2	0	1	1	0	0	0	0	0	1	1	0	2	0	0	1	2	1	0	1	0	0	0	0	0	1	0	1	1
423	1	0	1	0	0	1	1	1	0	0	1	0	0	0	0	0	0	0	0	0	0	1	0	1	1	1	0	0	0	1	0	0	1	1	0	1	1	0	1	1	1	0	0	0	0	0	0	2	0
424	0	0	1	0	0	0	1	1	2	0	1	0	0	0	0	0	2	1	1	1	2	1	1	1	1	1	0	1	1	1	1	0	1	0	0	1	1	1	0	1	0	0	0	1	0	1	0	2	0
425	0	0	1	0	0	2	0	0	1	0	1	0	0	0	0	0	2	1	2	2	2	0	2	2	0	0	0	0	1	2	0	0	2	0	0	2	2	0	0	1	0	0	0	0	0	0	0	2	1
426	0	0	1	0	0	1	2	2	1	0	1	0	2	0	0	0	1	0	1	1	1	0	2	2	0	1	0	1	1	1	2	2	2	0	0	1	1	1	0	2	0	1	0	0	1	0	1	1	1
427	0	0	2	0	0	1	0	0	2	0	0	0	0	0	0	0	0	0	2	2	2	2	1	1	1	1	0	1	2	0	1	0	0	0	0	2	2	0	0	1	0	0	0	0	1	0	0	0	1
428	0	0	0	0	0	1	2	2	0	0	1	1	0	0	0	0	1	1	0	0	1	1	2	2	0	0	0	0	1	2	0	0	1	2	0	1	2	1	0	1	0	0	0	0	0	0	0	1	2
429	1	0	2	0	0	1	0	0	2	0	0	0	0	0	0	0	0	0	2	1	2	0	1	2	0	1	0	0	0	2	1	2	1	0	1	2	1	0	0	1	0	0	0	0	0	1	0	1	0
430	0	0	0	0	0	0	1	1	1	0	1	0	0	0	0	0	0	0	1	1	0	0	2	2	0	0	0	0	2	0	0	1	1	1	2	2	2	0	0	2	0	0	0	0	0	1	0	1	1
431	0	0	2	0	0	2	1	1	2	0	0	1	1	0	0	0	0	0	2	1	2	0	2	2	0	0	0	1	1	1	1	0	0	1	0	2	1	0	1	1	1	0	0	0	0	2	0	0	1
432	0	0	2	0	0	2	0	1	1	0	1	0	0	0	0	0	0	0	1	1	1	0	1	1	0	0	0	0	1	1	1	1	0	2	1	1	0	2	0	0	0	1	1	0	1	2	0	2	2
433	1	0	1	0	0	1	1	1	2	0	0	0	0	0	0	0	0	0	0	0	0	1	2	2	0	0	1	1	1	1	0	1	2	0	0	1	1	0	0	1	1	0	0	0	1	0	0	1	1
434	1	0	2	0	0	2	2	2	1	0	0	0	0	0	0	0	2	0	0	1	2	1	0	1	1	1	0	1	1	2	0	0	0	0	0	2	2	0	0	1	0	0	0	0	0	0	0	2	0
435	1	0	1	0	0	2	0	1	2	0	1	0	1	0	0	0	2	1	1	1	2	0	2	2	0	0	0	0	0	2	1	0	1	0	0	2	0	1	0	0	0	1	1	0	1	2	0	2	1
436	1	0	2	0	0	1	2	2	1	0	1	0	1	0	0	0	0	0	0	0	0	1	1	1	1	1	1	1	1	0	1	0	0	2	2	2	1	0	0	1	0	0	0	0	0	0	0	1	1
437	1	0	1	0	0	1	0	1	2	0	1	1	2	0	0	0	2	2	1	1	1	1	2	2	0	0	0	0	0	1	0	0	0	0	0	2	1	0	0	2	0	0	1	0	1	0	1	0	1
438	1	0	2	0	0	2	0	1	2	0	1	0	1	1	0	0	1	1	1	1	2	0	2	2	0	1	0	0	1	1	0	1	1	2	1	1	1	1	0	1	0	1	1	0	1	0	0	0	2
439	0	0	1	0	0	1	2	2	0	0	1	0	1	0	0	0	1	1	0	0	1	0	1	1	0	1	0	0	0	2	0	0	0	1	1	2	1	1	1	1	1	1	0	0	1	0	0	1	0
440	0	1	2	0	0	1	1	1	2	0	0	0	0	0	0	0	0	0	1	1	1	0	1	1	0	1	0	0	0	2	1	0	0	0	0	2	1	0	1	1	0	0	0	0	0	0	0	1	1
441	1	0	1	0	0	1	1	1	2	0	0	0	0	0	0	0	1	0	1	1	1	0	2	2	0	0	0	0	0	1	2	0	1	1	0	2	1	0	1	1	0	0	0	0	0	1	0	2	0
442	0	0	0	0	0	1	0	1	2	0	0	0	2	0	0	0	2	1	2	2	1	0	2	2	0	0	0	0	0	1	2	0	1	2	2	2	1	0	0	2	1	0	0	0	1	0	0	0	2
443	0	0	2	0	0	2	0	0	2	0	0	1	1	0	0	0	1	1	1	1	1	0	1	1	0	0	0	2	1	1	1	0	0	0	0	2	1	0	0	1	0	1	1	0	0	1	1	0	2
444	1	1	1	0	0	1	2	2	1	1	1	0	0	0	0	0	1	1	0	0	0	0	2	2	0	0	0	1	2	0	1	0	1	1	0	0	1	0	0	1	0	0	0	0	1	0	0	0	1
445	0	0	2	0	0	1	1	1	1	0	1	1	2	0	0	0	2	1	2	2	2	0	1	1	0	1	0	1	1	2	1	0	1	2	2	2	1	1	0	1	0	0	0	0	0	2	1	0	2
446	0	0	2	0	0	2	2	2	1	0	1	1	2	0	0	0	1	0	0	0	1	1	2	2	0	0	0	1	1	2	0	1	2	0	0	1	1	1	0	1	0	1	1	0	0	0	1	0	2
447	0	0	1	0	0	1	1	1	2	0	0	0	0	0	0	0	1	1	1	0	0	1	2	2	0	0	0	1	1	2	0	2	1	1	1	2	1	0	1	1	0	0	0	0	0	0	0	2	1
448	0	0	2	0	0	2	1	1	1	0	1	0	1	0	0	0	2	1	1	1	1	0	2	2	0	1	0	0	0	2	1	1	1	0	0	2	1	0	0	2	0	0	1	0	1	0	0	1	1
449	1	0	2	0	0	2	0	1	2	0	1	0	0	0	0	0	1	0	2	2	2	0	2	2	0	0	1	0	0	1	0	0	0	0	1	2	1	0	0	2	1	0	0	0	1	0	0	1	1
450	1	0	1	0	0	2	1	1	1	0	1	1	0	0	0	0	2	2	1	1	2	0	2	2	0	0	1	1	1	1	0	1	0	0	0	2	1	0	0	0	0	0	0	0	0	1	1	0	1
451	0	1	2	0	1	1	0	1	2	0	0	0	0	0	0	0	1	0	1	2	2	0	2	2	0	0	0	0	0	1	1	0	1	0	0	1	2	0	0	1	0	0	0	0	0	0	0	1	0
452	0	0	1	0	0	1	0	1	2	0	0	0	2	0	0	0	2	1	2	2	1	1	2	2	0	0	0	1	0	1	1	1	0	0	0	2	1	1	0	1	0	2	2	0	2	1	0	2	0
453	0	0	0	0	0	0	1	1	1	0	0	0	1	0	0	0	2	2	2	2	2	0	1	1	0	0	0	0	1	1	0	1	0	1	0	1	1	0	0	2	0	1	1	0	1	0	0	1	1
454	1	0	1	0	0	1	0	0	2	0	0	0	0	0	0	0	1	0	1	1	1	0	2	2	0	0	0	1	2	0	1	0	1	0	0	2	0	0	0	0	1	0	0	1	0	1	0	1	2
455	0	0	2	0	0	2	1	1	2	0	0	0	1	0	0	0	0	0	0	0	1	1	2	2	0	0	0	0	0	1	0	1	2	0	0	0	2	0	0	2	0	1	0	0	1	0	0	2	0
456	1	0	2	0	0	2	1	1	1	0	0	0	1	0	0	0	2	1	2	2	2	0	2	2	0	0	0	1	1	1	1	1	2	1	0	1	1	0	0	2	0	1	0	0	0	1	0	2	1
457	0	0	0	0	0	1	1	1	2	0	1	0	1	0	0	0	2	0	1	1	2	1	2	2	0	0	1	0	0	0	1	0	0	0	0	2	1	0	0	0	0	0	0	0	0	0	1	1	1
458	0	0	1	0	0	1	2	2	0	0	2	0	1	0	0	0	1	0	0	0	1	0	2	2	0	0	0	1	0	1	2	0	0	0	0	2	1	1	0	1	0	0	0	0	0	1	0	0	2
459	0	0	1	0	0	2	0	1	2	0	1	0	1	0	0	0	0	1	0	1	2	0	1	1	0	0	0	2	2	1	1	0	0	1	1	2	1	0	0	1	0	0	0	1	0	0	0	1	1
460	1	0	1	0	0	1	1	1	1	0	1	0	0	0	0	0	1	1	2	2	2	0	2	2	0	0	1	0	1	2	0	2	2	0	0	1	1	0	0	0	0	0	0	0	1	0	0	2	0
461	0	0	2	0	0	2	2	2	1	0	0	0	1	0	0	0	0	0	0	1	1	0	2	2	0	0	0	1	1	1	2	2	2	0	1	2	1	1	0	1	0	1	1	0	2	2	0	1	1
462	1	0	0	0	0	1	1	1	1	0	1	1	2	0	0	1	1	0	1	1	1	1	0	1	1	1	0	1	1	2	0	1	2	0	0	1	1	0	0	2	0	0	0	0	1	0	0	1	1
463	1	0	1	0	0	2	1	2	1	0	1	0	1	0	0	0	2	1	0	0	1	1	2	2	0	0	0	0	0	1	2	0	1	1	0	1	1	0	0	2	1	0	0	2	0	1	0	2	2
464	1	0	0	0	0	1	2	2	2	0	0	0	1	0	0	0	1	1	1	2	2	0	2	2	0	1	0	0	1	0	0	1	2	0	0	0	0	0	0	0	0	1	1	0	1	0	0	1	1
465	0	0	0	0	1	1	1	1	2	0	0	0	1	0	0	0	1	1	1	1	1	1	2	2	0	1	0	1	1	1	2	0	0	0	0	1	2	0	0	2	0	1	1	0	1	1	0	1	0
466	1	0	0	0	0	1	2	2	0	0	1	1	1	0	0	1	1	1	1	1	1	0	1	1	0	0	0	1	2	0	1	0	0	0	0	1	2	0	0	1	0	0	0	0	0	1	0	2	2
467	0	0	0	0	0	0	1	1	2	0	0	0	2	0	0	0	1	1	0	1	1	0	1	1	1	1	0	0	0	2	1	0	0	0	1	2	1	0	0	2	0	1	0	0	0	1	0	0	2
468	0	1	2	0	1	1	2	2	0	0	1	0	1	0	0	0	0	0	2	1	2	0	0	2	0	0	0	1	1	2	0	0	1	2	2	2	2	0	0	2	0	1	1	0	1	1	0	1	1
469	0	0	2	0	0	1	1	1	1	0	0	0	0	0	0	1	0	0	0	0	0	1	2	2	0	1	0	1	1	1	2	0	1	0	0	1	1	0	0	1	0	0	0	1	0	1	0	1	1
470	0	0	2	0	0	2	0	0	2	0	0	1	1	0	0	1	1	1	0	0	1	0	1	1	0	0	0	0	0	2	0	0	0	0	0	0	1	0	0	2	0	1	0	0	1	1	0	1	2
471	1	0	2	0	0	1	1	1	1	0	0	0	0	0	0	0	1	0	1	1	1	1	1	1	1	1	0	1	2	0	1	0	1	0	0	1	1	0	1	1	1	0	0	1	0	1	0	2	0
472	0	1	1	0	0	0	0	0	2	0	0	0	0	0	0	0	1	1	0	1	1	1	2	2	0	0	0	1	1	2	0	1	1	0	0	1	1	0	1	1	0	0	0	0	0	0	0	0	2
473	1	0	1	0	0	1	1	1	1	1	0	0	1	0	0	0	0	0	0	1	2	0	2	2	0	0	0	0	0	1	1	1	1	1	0	1	2	0	0	1	0	0	0	0	1	0	0	1	1
474	0	0	0	0	0	1	1	2	1	0	1	0	0	0	0	0	0	0	0	0	1	1	2	2	0	0	0	0	1	0	1	0	0	0	1	2	1	1	1	1	1	1	0	0	1	1	0	1	1
475	1	0	2	0	0	0	2	2	1	0	1	0	1	0	0	0	0	0	1	1	1	0	2	2	0	1	0	1	2	0	1	2	2	0	0	0	1	0	0	1	0	0	0	0	0	1	0	1	2
476	1	0	2	0	0	2	1	1	0	1	1	1	2	0	0	1	2	1	2	2	2	1	2	2	0	1	0	1	1	0	1	2	2	0	0	1	2	0	0	1	0	0	0	0	1	1	0	2	0
477	0	0	1	0	0	2	2	2	0	0	2	0	1	0	0	0	0	0	1	1	1	0	2	2	0	2	0	0	0	2	1	0	1	1	0	2	1	0	1	1	0	0	0	1	2	1	0	2	2
478	0	1	1	0	0	1	1	1	1	0	1	0	2	0	0	0	2	1	2	2	2	0	2	2	0	0	0	0	0	1	1	0	2	0	0	2	0	1	0	1	0	2	2	0	1	1	0	1	1
479	0	0	2	0	0	1	0	1	1	0	1	1	1	0	0	0	1	1	1	1	1	0	1	1	0	0	0	1	1	0	2	0	0	0	0	2	1	0	0	0	1	0	0	0	0	0	0	1	1
480	0	0	1	0	0	1	2	2	1	0	1	0	0	0	0	0	1	0	1	1	1	0	1	1	1	1	0	2	2	0	2	1	1	2	1	1	2	0	0	2	0	1	1	0	1	1	0	1	1
481	0	0	1	0	0	1	2	2	0	0	2	0	1	0	0	0	1	1	2	2	2	0	1	1	1	1	0	0	0	2	0	1	1	0	0	2	2	0	0	2	0	0	0	1	0	0	1	0	2
482	0	0	1	0	0	1	1	1	1	0	0	0	0	0	0	0	1	0	1	1	1	0	2	2	0	0	0	0	1	1	0	0	1	0	0	1	1	0	0	2	0	0	0	0	1	0	0	2	1
483	1	0	1	0	0	0	2	2	0	0	0	0	1	0	0	0	1	1	1	1	1	1	0	0	1	1	0	0	1	1	0	0	0	0	1	2	1	0	0	0	0	0	0	1	1	1	0	1	1
484	1	0	1	1	1	1	0	1	2	0	0	0	0	0	0	0	0	0	2	2	2	0	2	2	0	0	0	0	0	1	1	0	0	0	0	2	1	1	0	1	0	1	1	0	1	0	0	2	0
485	1	0	0	0	0	0	1	2	2	0	0	1	1	0	0	1	1	1	0	0	1	1	2	2	0	0	1	0	0	1	0	1	1	1	1	2	2	0	0	2	0	0	0	1	0	1	0	2	0
486	0	0	1	0	0	1	1	2	1	0	0	1	2	0	0	0	1	0	1	1	1	0	2	2	0	0	0	0	0	1	1	1	2	0	0	1	2	0	0	1	0	0	0	1	0	1	0	2	0
487	0	0	1	0	0	0	0	1	1	0	1	0	1	0	0	0	1	0	1	1	1	1	1	1	1	1	0	0	1	1	0	1	1	1	0	1	0	1	0	0	0	0	0	0	0	1	1	1	1
488	1	0	1	0	0	1	2	2	1	0	0	0	1	0	0	0	2	0	2	2	2	1	1	1	1	1	0	0	0	1	2	0	1	0	0	1	2	0	0	2	0	0	0	0	0	0	0	2	0
489	0	0	2	0	0	0	1	1	2	0	0	0	0	0	0	0	2	0	2	2	2	1	2	2	0	0	0	0	0	2	1	0	0	0	0	2	2	0	0	1	0	1	0	0	1	0	1	0	2
490	0	0	0	0	0	1	2	2	1	0	1	1	1	0	0	1	1	2	1	1	2	0	1	1	0	0	0	1	1	1	1	2	2	0	0	0	1	0	0	1	1	0	0	0	0	1	0	2	0
491	1	0	2	0	0	2	2	2	0	0	0	1	1	0	0	0	0	0	0	1	2	0	2	2	0	0	0	0	1	1	1	1	2	1	0	1	1	0	0	1	0	0	0	1	0	0	1	1	2
492	0	0	0	0	0	0	0	0	2	0	0	0	1	0	0	0	1	1	1	0	1	0	2	2	0	0	0	0	0	0	0	0	1	1	1	1	2	0	0	1	0	0	0	0	1	0	0	1	1
493	1	1	1	0	0	1	1	0	2	0	1	0	1	0	0	0	0	0	2	2	2	0	2	2	0	1	0	1	1	1	2	0	1	1	1	2	1	1	0	0	0	0	0	0	0	0	0	1	1
494	1	0	1	0	0	2	1	2	1	0	1	0	0	0	0	0	1	1	1	2	2	1	1	1	1	1	0	0	1	1	1	2	1	0	0	1	1	0	0	2	0	1	1	0	1	0	0	0	2
495	1	0	1	0	0	2	1	1	2	0	0	0	1	0	0	0	2	0	2	1	2	1	2	2	0	0	0	2	2	1	1	2	2	0	0	0	1	1	0	1	0	0	0	0	0	1	0	1	1
496	1	0	1	0	0	0	1	2	1	0	1	0	0	0	0	0	1	1	0	0	0	1	1	1	1	1	0	0	0	1	1	1	0	1	1	2	2	0	0	2	0	0	0	0	1	0	1	1	1
497	0	0	1	0	0	0	2	2	1	0	1	0	2	0	0	0	2	1	1	2	2	1	2	2	0	0	0	0	0	2	0	0	1	1	1	2	0	1	0	0	0	0	0	0	0	0	0	2	1
498	0	0	0	0	0	0	1	1	1	0	0	0	2	0	0	0	1	1	2	2	2	1	1	1	1	1	0	1	1	1	1	2	1	0	0	2	1	0	1	1	1	0	0	1	1	0	0	2	1
499	0	0	2	0	0	2	1	1	1	1	0	0	1	0	0	0	0	0	2	2	2	0	2	2	0	0	0	0	0	1	1	0	0	1	1	1	1	0	0	1	0	0	0	0	1	1	1	1	1
500	0	0	0	0	0	1	2	2	1	0	0	0	2	1	1	0	0	0	2	2	2	1	1	1	1	1	1	0	0	0	1	2	1	0	1	2	1	0	0	0	0	0	0	0	0	0	0	2	1
501	0	0	1	0	0	1	2	2	1	0	1	0	0	0	0	0	1	0	2	1	2	0	2	2	0	0	0	0	1	1	0	1	1	0	0	1	1	1	1	2	2	1	1	0	1	1	1	1	1
502	0	0	1	0	0	1	1	1	1	0	1	0	1	0	0	0	2	1	0	0	1	0	2	2	0	0	0	2	2	2	0	2	2	1	1	2	1	0	1	0	0	0	0	0	0	0	0	0	2
503	1	1	2	0	0	1	1	1	2	0	0	0	1	0	0	0	0	0	1	1	1	0	2	2	0	0	0	2	2	1	2	0	0	0	0	2	2	0	0	1	0	0	0	0	1	0	0	1	1
504	0	0	1	0	0	1	0	1	1	0	1	0	1	1	1	0	2	1	2	2	2	0	1	1	0	1	0	1	2	0	1	2	2	0	0	0	2	0	0	1	0	1	1	1	1	1	0	0	2
505	0	0	1	0	0	1	1	1	2	0	1	0	0	0	0	0	2	0	2	2	2	0	2	2	0	0	0	0	0	2	0	0	1	2	0	1	1	1	0	2	0	0	0	0	0	2	0	1	1
506	1	0	0	0	0	1	2	2	1	0	1	0	1	0	0	0	1	2	2	2	2	0	2	2	0	1	0	0	0	1	2	0	1	0	0	1	1	1	0	1	0	1	1	0	2	0	0	2	0
507	0	0	2	0	0	2	0	1	2	0	0	0	0	0	0	0	2	0	2	2	2	0	1	1	1	1	0	0	0	2	1	0	2	0	0	0	0	0	1	1	1	1	0	0	1	0	0	1	1
508	0	1	2	0	0	1	0	0	1	0	1	0	0	0	0	0	2	1	1	1	2	1	1	2	0	0	0	0	1	1	1	0	1	1	1	2	1	0	0	1	0	0	0	1	0	1	1	1	1
509	0	0	1	0	0	2	2	2	0	0	0	2	2	0	0	0	1	1	1	1	1	0	2	2	0	1	0	1	1	1	1	0	1	1	0	1	1	0	0	2	0	0	0	0	0	1	0	2	0
510	1	0	1	0	0	1	1	1	1	0	0	1	1	0	0	1	1	1	0	0	1	0	1	1	0	1	1	0	1	0	0	0	0	0	0	2	2	1	0	0	0	0	0	0	0	1	0	2	1
511	0	0	1	0	0	1	1	1	1	0	0	0	1	0	0	0	1	1	1	1	1	0	2	2	0	0	0	0	0	2	1	1	2	0	0	1	2	0	0	2	0	0	0	0	0	1	1	1	1
512	1	0	0	0	0	0	0	1	2	0	0	1	1	0	0	0	1	1	1	1	1	0	2	2	0	0	0	0	2	0	0	1	0	1	1	2	1	0	0	0	0	2	2	0	1	1	0	1	1
513	0	0	1	0	0	1	1	1	2	0	0	0	0	0	0	0	2	1	1	1	2	0	1	1	0	0	0	0	0	2	1	2	2	0	0	2	2	1	0	1	0	0	0	0	1	0	0	2	0
514	1	0	2	0	0	2	1	1	1	0	1	0	1	0	0	0	1	0	1	1	1	0	1	1	0	0	0	2	2	0	2	1	0	0	0	1	1	1	0	1	0	1	1	0	1	0	0	1	1
515	1	0	1	0	0	1	1	1	2	0	0	0	0	0	0	0	2	0	2	2	2	1	2	2	0	0	0	0	0	1	1	0	1	1	1	1	1	0	0	1	0	0	0	0	1	0	0	1	1
516	1	0	1	0	0	1	1	1	2	0	0	0	1	0	0	0	2	0	2	2	2	0	2	2	0	0	0	1	2	0	1	1	0	0	0	2	2	0	0	2	0	0	0	1	0	0	0	1	1
517	0	0	1	0	0	0	1	2	1	0	1	1	2	0	0	1	0	0	0	0	2	0	2	2	0	0	0	0	0	2	1	0	1	1	0	2	1	0	0	2	0	0	0	0	1	0	0	2	0
518	1	0	2	0	0	2	2	2	0	1	2	0	1	0	0	0	1	0	1	1	2	0	2	2	0	0	0	1	1	1	2	0	1	0	0	2	1	1	0	0	0	1	1	0	1	1	0	1	1
519	1	0	2	0	0	1	1	1	1	0	1	0	0	0	0	0	1	1	0	0	2	0	2	2	0	0	0	0	0	2	1	1	2	0	1	1	2	0	0	2	0	0	0	0	0	1	1	1	1
520	1	0	1	0	0	0	0	0	2	0	0	0	0	0	0	0	0	0	0	0	0	0	2	2	0	0	0	0	0	1	1	1	1	0	0	2	1	0	0	2	0	0	0	0	0	0	1	2	1
521	0	0	2	0	0	2	1	1	2	0	1	0	0	0	0	0	1	0	1	1	1	0	2	2	0	1	0	0	1	0	1	0	0	2	2	2	0	1	0	0	0	0	0	0	1	0	0	2	1
522	1	0	2	0	0	0	2	2	1	0	1	0	1	0	0	0	2	0	2	2	2	1	0	1	0	1	0	1	1	1	2	2	2	0	0	0	1	0	0	1	0	1	1	1	1	2	0	2	0
523	1	0	1	0	0	1	1	1	1	1	1	0	0	0	0	0	1	1	0	0	1	0	1	1	1	1	0	1	1	1	2	0	1	0	0	1	1	0	1	1	0	1	0	0	1	0	0	1	1
524	1	0	0	0	1	1	0	1	2	0	0	0	1	0	0	0	0	0	1	2	2	0	1	1	0	0	0	0	1	0	1	0	1	1	0	2	2	0	0	1	0	0	0	0	0	1	0	2	0
525	1	0	1	0	0	1	1	2	2	0	1	0	0	0	0	0	2	1	1	1	2	0	2	2	0	0	0	1	1	1	2	1	1	0	0	2	2	0	0	2	0	2	1	0	1	0	0	0	1
526	0	0	0	0	0	0	1	2	1	0	0	0	1	0	0	0	2	2	2	1	2	1	2	2	0	0	0	1	1	2	0	1	1	0	0	1	1	0	0	0	0	0	0	0	0	0	1	1	1
527	0	0	1	0	0	0	0	0	2	0	0	0	0	0	0	0	0	0	0	0	2	2	2	2	0	0	0	0	0	1	1	1	1	0	0	1	1	0	0	1	0	0	0	0	0	1	0	1	1
528	1	0	2	0	0	2	1	2	2	0	0	1	1	0	0	1	2	2	1	1	2	0	2	2	0	2	1	0	0	1	0	0	1	0	0	1	0	0	0	1	0	1	1	0	1	0	0	2	0
529	1	0	1	0	0	1	2	2	1	0	2	1	1	0	0	0	2	0	2	2	2	0	2	2	0	0	0	0	0	2	0	1	1	2	1	1	2	0	0	0	0	0	0	0	1	0	0	2	1
530	0	0	1	0	0	1	1	1	2	0	0	2	2	1	1	1	0	0	2	2	2	1	2	2	0	0	0	2	2	1	1	1	1	0	0	1	1	0	0	0	1	1	1	0	0	1	0	2	0
531	1	0	0	0	0	0	1	2	0	0	1	0	1	0	0	0	1	1	0	0	1	1	2	2	0	0	1	1	1	0	1	0	1	1	0	1	1	0	0	1	0	0	0	0	0	1	0	2	1
532	1	0	0	0	0	0	2	2	0	0	0	1	2	0	0	1	0	0	2	1	2	0	0	0	0	1	0	0	0	2	1	0	1	0	0	2	1	1	0	1	0	0	0	0	0	0	0	1	1
533	1	0	2	0	0	0	1	1	1	0	1	0	1	0	0	0	2	1	1	2	2	0	1	1	0	1	0	0	0	2	0	2	1	0	0	1	2	0	0	2	0	0	0	0	0	1	0	1	2
534	1	0	2	0	0	2	1	1	1	0	0	0	0	0	0	0	2	2	1	1	1	0	2	2	0	0	0	1	2	0	1	0	0	1	2	2	2	0	0	1	0	0	0	0	0	1	0	2	0
535	0	0	1	0	0	1	0	0	2	0	0	0	1	0	0	0	1	0	1	1	1	1	2	2	0	0	0	1	2	0	1	0	0	0	1	2	1	1	0	1	0	1	1	0	1	2	0	1	1
536	1	0	2	0	0	2	2	2	1	0	1	0	1	0	0	0	1	1	1	1	2	0	2	2	0	0	0	1	2	0	1	0	0	2	2	2	1	1	0	0	0	0	0	0	0	0	0	1	1
537	0	0	1	0	0	0	0	1	2	0	1	0	1	0	0	0	1	1	0	0	0	1	1	1	1	1	0	0	0	2	1	1	1	1	0	0	1	0	0	2	0	0	0	0	0	0	0	1	0
538	0	0	2	0	0	1	0	1	1	0	1	0	1	0	0	0	1	1	1	1	2	1	2	2	0	0	0	1	1	2	1	1	1	2	0	2	1	0	0	1	0	0	0	0	1	1	0	2	0
539	1	0	1	0	0	1	0	0	2	0	0	0	1	0	0	0	1	0	1	1	1	1	2	2	0	0	1	0	0	1	1	2	1	0	1	2	2	1	1	2	1	1	1	0	1	0	0	1	0
540	1	0	2	0	0	1	1	2	2	0	0	0	1	0	0	0	1	2	1	1	2	0	1	1	0	0	0	1	1	1	1	1	1	0	0	1	0	1	0	0	0	0	0	0	0	0	0	1	1
541	1	0	2	0	0	0	1	2	2	0	0	1	1	0	0	1	2	2	0	0	2	1	1	1	1	1	0	1	1	1	1	0	2	1	0	1	2	0	0	2	0	0	0	1	0	1	0	2	0
542	0	0	1	0	0	2	1	1	2	0	0	0	1	0	0	0	1	1	2	2	2	0	1	1	0	0	0	2	1	1	1	0	0	0	0	0	1	1	1	0	0	0	0	0	1	0	0	2	0
543	1	0	0	0	0	0	1	1	2	0	0	1	0	0	0	0	2	1	2	1	2	0	2	2	0	0	0	1	1	1	1	2	2	0	0	2	1	0	0	1	0	1	0	0	0	1	0	1	2
544	0	0	1	0	0	1	0	0	2	0	0	1	2	0	0	0	2	0	1	2	2	0	2	2	0	0	0	0	0	1	2	1	1	2	1	2	1	0	0	2	1	0	0	0	0	1	0	2	1
545	0	0	2	0	0	1	2	2	0	0	0	1	2	0	0	0	2	0	2	2	2	0	1	1	0	0	0	1	0	1	1	0	1	0	0	1	1	0	0	0	0	0	0	1	0	0	0	2	0
546	1	0	0	0	0	1	2	2	1	0	1	1	2	0	0	1	0	0	2	1	2	0	1	1	0	0	0	1	1	1	1	0	1	0	0	2	1	0	0	0	0	1	1	0	1	0	0	2	1
547	0	0	1	0	0	0	1	1	1	0	1	0	1	0	0	0	1	1	0	1	1	1	2	2	0	0	0	1	1	1	1	1	1	1	0	0	1	1	0	0	0	1	0	0	1	0	0	2	2
548	0	0	0	0	0	0	0	0	2	0	0	0	1	0	0	0	1	1	1	1	1	1	2	2	0	0	0	0	0	2	0	1	1	0	1	1	2	0	0	1	0	1	1	0	2	2	1	1	1
549	1	0	1	0	0	0	1	1	2	0	0	1	0	0	0	0	2	0	2	2	2	0	2	2	0	0	0	0	0	1	2	1	1	0	0	2	1	0	0	1	0	0	0	1	1	1	0	2	1
550	0	0	1	0	0	1	0	0	2	0	0	0	1	1	1	0	1	1	1	1	1	0	2	2	0	1	0	0	0	1	1	1	1	0	0	2	2	1	0	0	0	0	0	1	0	1	0	1	1
551	0	0	2	0	0	2	2	2	1	0	0	0	0	0	0	0	1	1	1	1	2	0	1	1	0	0	0	0	0	2	1	1	0	1	2	2	1	1	0	1	0	1	1	0	1	0	1	1	1
552	1	0	2	0	0	2	0	0	2	0	0	0	0	0	0	0	1	1	1	1	1	0	0	0	0	0	1	1	1	1	0	1	1	2	0	1	2	0	0	1	0	1	1	0	1	1	0	0	1
553	1	0	1	0	0	1	1	1	2	1	0	2	2	1	1	1	2	1	2	2	2	0	1	1	0	0	0	0	0	1	2	0	0	0	0	1	2	0	1	1	0	0	0	0	0	0	0	2	0
554	0	0	2	0	0	2	1	2	1	0	1	0	1	1	1	0	2	1	1	1	1	1	2	2	0	1	0	1	1	2	0	1	0	1	1	2	2	0	0	2	0	0	0	0	0	0	0	2	0
555	0	0	2	0	0	1	0	0	2	0	0	1	1	0	0	0	1	0	1	1	2	0	2	2	0	0	1	1	1	1	0	1	1	0	0	2	2	0	0	2	0	1	0	0	1	1	0	0	2
556	1	0	2	0	0	2	1	2	1	0	1	0	0	0	0	0	1	1	0	0	1	2	2	2	0	0	0	1	1	1	2	0	1	0	0	2	1	0	0	2	0	0	0	0	0	1	0	1	1
557	1	0	2	0	0	2	1	1	2	0	0	1	2	0	0	0	0	0	2	1	2	1	2	2	0	0	0	0	0	2	1	1	2	0	0	1	0	1	0	0	0	0	0	0	1	0	0	0	2
558	1	0	1	0	0	2	1	1	0	0	0	1	1	0	0	1	1	1	1	1	2	1	2	2	0	0	0	1	2	0	1	0	0	1	1	2	1	1	0	1	0	0	0	0	0	0	0	2	1
559	0	0	0	0	0	0	2	2	1	0	2	1	1	0	0	0	2	2	2	2	2	0	1	2	0	0	0	0	1	1	0	1	1	1	1	1	1	0	0	1	0	0	0	1	2	1	0	2	0
560	1	0	2	0	0	1	1	2	1	0	0	0	1	0	0	0	0	0	2	2	2	1	1	1	0	0	0	0	1	1	0	0	1	0	0	1	1	1	0	1	0	0	0	0	1	0	0	2	0
561	1	0	2	0	0	2	2	2	0	0	0	0	0	0	0	0	2	1	2	2	1	0	2	2	0	0	0	1	1	1	1	0	1	1	0	1	1	1	0	1	0	1	1	0	0	0	1	0	2
562	0	0	2	0	0	2	2	2	1	0	1	0	0	0	0	0	2	1	2	1	2	0	1	1	1	1	0	0	0	1	1	1	1	0	0	1	2	0	0	2	1	0	0	0	1	0	0	2	1
563	0	0	1	0	0	1	0	0	1	0	1	0	0	0	0	0	0	0	2	1	2	0	0	1	0	0	0	0	0	2	1	1	1	1	2	2	1	1	0	1	0	1	1	0	0	0	0	1	1
564	0	0	2	0	0	2	0	1	1	0	1	0	0	0	0	0	1	1	1	1	2	1	2	2	0	0	0	1	2	1	0	1	2	0	0	0	0	0	0	0	1	0	0	0	0	0	0	1	1
565	0	0	2	0	0	2	2	2	1	0	1	0	1	0	0	0	2	0	1	1	2	0	2	2	0	0	0	0	1	1	0	0	1	0	0	1	1	0	0	0	1	0	0	0	0	1	0	2	0
566	0	0	1	0	0	1	1	1	2	0	0	0	0	0	0	0	2	1	2	1	2	0	2	2	0	0	0	0	0	2	1	0	0	1	1	2	1	0	0	1	1	0	0	1	1	2	0	2	2
567	0	1	2	0	0	1	2	2	1	0	0	1	1	0	0	1	2	1	2	2	1	1	2	2	0	0	0	0	1	1	0	0	0	1	1	1	1	0	1	1	0	2	2	0	2	1	0	2	2
568	0	0	1	0	0	1	1	2	2	0	0	0	1	0	0	0	1	1	1	1	1	0	2	2	0	0	0	0	1	1	0	0	1	1	1	2	1	1	0	1	0	0	0	0	1	1	0	2	0
569	0	0	1	0	0	1	0	1	2	0	1	0	1	0	0	0	2	1	2	2	2	0	1	2	0	1	0	1	1	2	0	1	2	0	0	0	2	0	0	0	0	1	0	0	1	1	0	2	2
570	0	1	0	0	0	1	2	2	0	0	2	0	0	0	0	0	1	0	2	2	2	0	2	2	0	0	0	0	0	2	0	2	1	0	0	2	1	0	0	1	0	0	0	0	0	0	0	1	1
571	0	0	0	0	0	0	1	1	1	0	2	0	0	0	0	0	0	0	0	0	1	0	2	2	0	0	0	0	1	0	1	1	1	0	0	2	2	1	1	2	1	1	0	0	1	1	0	1	0
572	0	0	1	0	0	1	2	2	0	0	1	1	1	0	0	1	1	0	1	1	1	0	2	2	0	0	0	0	0	1	0	0	0	1	1	2	1	0	0	2	1	0	0	1	0	1	0	1	1
573	1	0	2	0	0	2	1	2	2	0	0	0	1	0	0	0	1	1	2	2	2	1	2	2	0	0	0	0	1	1	0	1	1	0	1	1	2	0	0	1	0	0	0	0	0	1	1	0	2
574	0	0	1	0	0	1	2	2	1	0	2	0	0	0	0	0	1	1	2	2	2	0	2	2	0	1	0	0	0	2	1	1	1	0	0	1	1	1	0	1	0	0	0	0	1	0	0	2	0
575	1	0	1	0	0	1	0	0	2	0	2	0	0	0	0	0	0	0	2	2	2	0	2	2	0	0	0	0	1	0	1	1	0	0	0	2	2	0	0	2	0	0	0	0	0	1	1	0	2
576	1	0	2	0	0	1	2	2	0	0	0	0	0	0	0	0	1	1	0	1	1	1	2	2	0	0	0	0	0	2	1	0	2	1	0	1	1	0	0	2	1	0	0	0	1	0	0	2	0
577	0	0	0	0	0	0	0	1	2	0	0	0	0	0	0	0	1	0	1	1	1	0	2	2	0	0	0	1	1	2	0	0	1	1	0	1	1	0	0	2	0	1	0	0	1	1	0	2	0
578	0	1	2	0	0	1	0	1	2	0	0	0	0	0	0	0	0	0	0	0	0	2	2	2	0	0	0	2	2	1	2	1	1	1	1	2	1	0	0	1	0	0	0	0	0	0	0	2	0
579	0	0	0	0	0	0	2	2	0	0	0	1	1	0	0	1	1	1	1	1	1	0	2	2	0	1	0	0	1	1	0	0	2	1	0	1	0	0	0	1	0	1	0	0	1	2	0	1	1
580	0	1	1	0	0	1	2	2	0	0	2	0	0	0	0	0	2	1	2	2	2	1	0	0	1	1	0	1	2	0	1	0	0	1	2	2	1	0	0	2	1	0	0	1	0	0	0	1	1
581	0	0	2	0	0	2	2	2	0	0	1	0	0	0	0	0	1	0	2	2	2	0	2	2	0	1	0	0	1	1	0	1	0	0	0	2	2	1	0	1	0	0	0	1	0	1	0	0	2
582	0	0	1	0	0	0	0	0	2	0	0	0	0	0	0	0	2	2	1	1	2	0	0	0	0	1	0	0	1	1	0	0	1	1	0	1	1	0	0	0	0	0	0	0	0	1	0	2	0
583	0	0	1	0	0	1	1	2	1	0	1	1	0	0	0	0	2	0	2	2	2	0	1	1	0	0	0	0	1	0	1	1	1	2	0	1	1	0	1	1	0	0	0	0	0	1	0	1	1
584	0	1	2	0	1	1	1	2	2	0	0	1	1	0	0	1	2	1	1	1	1	1	1	2	0	0	0	0	1	0	1	0	1	0	0	2	1	0	0	2	0	0	0	0	1	1	0	2	0
585	1	0	1	0	0	1	2	2	1	0	0	1	1	0	0	0	1	1	1	1	2	0	2	2	0	0	0	2	2	1	1	1	1	0	0	1	1	1	1	1	1	0	0	0	1	0	0	2	1
586	1	0	2	0	0	2	2	2	1	0	1	0	1	0	0	0	0	0	1	1	2	0	1	2	0	1	0	0	0	2	0	0	1	0	0	2	1	1	0	1	0	0	0	0	0	1	0	1	1
587	1	1	2	0	0	1	1	2	1	0	1	0	1	0	0	0	2	2	1	1	1	1	2	2	0	0	0	0	0	1	1	1	1	1	1	1	2	0	0	0	1	0	0	0	1	0	0	2	1
588	0	0	1	0	0	1	0	0	2	0	0	0	2	1	1	0	1	1	2	2	2	0	1	1	0	0	1	1	1	2	0	1	1	1	0	2	1	0	0	1	0	0	0	0	0	0	1	0	2
589	0	0	1	1	1	1	2	2	1	0	1	0	0	0	0	0	1	1	1	0	2	0	2	2	0	0	0	2	2	1	1	1	1	0	0	2	1	0	0	1	0	0	0	0	0	1	0	1	1
590	0	0	0	0	0	0	1	2	1	0	1	0	0	0	0	0	1	0	2	2	2	0	1	1	0	0	0	0	2	0	0	0	0	0	0	2	1	0	1	1	0	1	1	0	0	1	0	2	1
591	0	0	1	0	0	1	1	1	1	0	1	1	0	0	0	0	2	1	2	2	2	0	2	2	0	0	1	0	0	1	0	0	2	0	0	2	1	0	0	1	0	0	0	0	1	1	0	1	1
592	1	0	2	0	0	2	1	2	1	0	1	0	1	0	0	0	2	0	2	2	2	1	2	2	0	0	0	1	1	0	2	1	1	1	1	1	1	1	1	0	0	0	0	1	0	1	0	2	1
593	0	0	2	0	0	1	1	0	2	0	1	0	0	0	0	0	1	1	0	1	1	0	2	2	0	0	0	0	0	2	0	0	1	1	1	1	0	0	0	0	0	1	1	0	1	1	0	1	1
594	0	0	1	0	0	1	2	2	1	0	1	0	0	0	0	0	1	0	0	0	1	1	2	2	0	0	0	2	2	0	2	0	1	0	0	2	1	1	0	1	0	0	0	0	0	0	0	1	1
595	0	0	1	0	0	1	2	2	0	0	0	0	1	0	0	0	2	1	1	1	2	0	2	2	0	1	0	1	1	0	2	0	1	1	0	1	1	1	1	1	1	0	0	1	0	0	0	0	0
596	0	0	1	0	0	2	2	2	1	0	1	0	1	0	0	0	2	2	1	1	2	1	0	0	1	1	0	0	0	2	0	1	1	1	0	2	1	0	0	1	0	0	0	0	0	1	0	1	0
597	1	0	1	0	0	2	1	1	1	0	0	0	1	0	0	0	1	1	2	2	2	0	2	2	0	0	0	0	0	1	1	0	1	1	2	2	2	0	0	0	0	0	0	0	0	0	0	2	1
598	1	0	1	0	0	0	1	2	2	0	0	0	0	0	0	0	2	0	2	2	2	2	0	1	1	1	0	0	0	2	0	1	0	0	0	1	2	0	0	1	0	1	1	0	0	1	0	0	1
599	0	0	2	0	0	2	1	1	1	0	0	1	1	0	0	1	1	1	1	1	2	0	2	2	0	0	0	0	1	1	0	2	1	0	0	1	1	1	0	0	0	0	0	1	0	1	0	1	1
600	0	0	1	0	0	1	0	1	1	0	1	1	0	0	0	0	1	1	1	1	2	0	2	2	0	0	0	0	0	2	1	0	0	0	0	2	1	0	0	1	0	0	0	0	0	1	1	1	1
601	0	0	1	0	0	1	2	2	1	0	1	0	0	0	0	0	2	2	1	1	2	1	2	2	0	0	0	1	1	1	1	0	0	1	2	2	2	0	0	0	1	0	0	0	0	1	0	2	0
602	0	0	2	0	0	2	1	1	0	1	2	0	0	0	0	0	1	2	1	1	2	0	1	1	0	0	0	0	0	1	2	0	1	1	0	2	2	0	0	2	0	1	1	0	2	0	0	2	1
603	1	0	0	0	0	1	2	2	0	0	2	0	0	0	0	0	2	0	1	1	2	0	2	2	0	0	0	0	0	1	2	1	0	1	2	2	2	0	0	2	0	0	0	0	1	0	0	0	2
604	0	0	2	0	0	1	1	1	1	0	1	0	1	0	0	0	0	0	1	1	1	0	2	2	0	0	0	0	0	1	1	1	1	0	1	1	1	1	0	0	0	0	0	0	0	0	0	1	1
605	0	0	2	0	0	1	0	1	2	0	0	1	0	0	0	0	1	1	2	2	2	0	2	2	0	1	0	1	1	1	2	0	0	2	1	1	1	0	0	2	1	1	1	0	1	2	0	2	0
606	0	0	2	0	0	1	0	0	2	0	0	0	2	0	0	0	1	1	1	1	1	0	2	2	0	0	0	0	0	1	1	0	0	1	0	1	1	0	0	1	0	1	1	0	1	0	0	1	0
607	0	0	1	0	0	1	2	2	0	0	1	0	0	0	0	0	1	1	2	2	2	0	2	2	0	0	0	0	0	1	1	1	1	0	0	1	1	1	0	1	0	1	1	0	1	0	0	2	0
608	0	0	1	0	0	1	1	1	2	0	1	1	2	0	0	0	2	2	1	1	2	0	2	2	0	0	0	0	1	1	0	1	1	1	0	2	2	1	1	2	1	0	0	0	0	0	0	2	0
609	0	0	1	0	0	0	1	1	2	0	0	1	1	0	0	0	1	0	2	2	2	1	0	1	0	1	0	1	2	1	0	1	2	0	0	1	2	0	0	1	1	0	0	1	0	0	0	0	2
610	0	0	0	0	0	0	1	2	2	0	0	0	0	0	0	0	0	0	1	1	0	0	1	1	0	0	0	0	1	1	0	1	2	1	0	0	1	0	0	1	0	0	0	0	1	0	0	1	1
611	1	0	1	0	0	1	2	2	1	0	0	1	1	0	0	0	1	0	1	1	1	1	2	2	0	0	0	0	0	2	0	0	0	0	0	1	0	1	0	0	0	1	0	0	1	0	0	2	0
612	1	0	1	0	0	1	1	2	2	0	0	2	2	0	0	0	1	0	1	1	1	1	2	2	0	0	0	0	0	1	0	1	1	0	0	1	1	0	0	2	0	0	0	2	0	2	0	0	0
613	0	0	0	0	0	0	2	2	0	0	1	0	1	0	0	0	0	0	0	0	0	0	2	2	0	0	0	0	0	2	1	0	1	1	0	1	2	0	0	0	1	0	0	0	0	0	0	1	1
614	0	0	0	0	0	0	1	2	1	0	0	0	2	1	1	0	1	1	2	0	2	0	2	2	0	0	0	0	0	1	2	1	1	2	1	1	1	0	0	0	0	0	0	0	0	0	0	2	2
615	0	0	2	0	0	1	2	2	1	0	0	1	0	0	0	0	1	0	1	1	1	1	2	2	0	0	0	0	0	2	0	0	0	2	1	1	1	1	0	1	0	0	0	0	1	0	0	1	0
616	1	0	1	0	0	2	2	2	1	0	0	0	0	0	0	0	2	0	2	2	2	0	1	1	0	0	0	0	1	0	1	0	1	0	0	1	1	0	0	0	1	1	1	0	0	1	0	2	0
617	0	0	2	0	0	0	0	0	2	0	0	1	1	0	0	0	2	0	2	2	2	0	2	2	0	0	0	2	2	2	0	0	1	0	0	1	2	0	0	2	0	0	0	0	0	0	0	2	0
618	0	0	0	0	0	1	1	1	2	0	0	0	0	0	0	0	1	1	1	2	2	0	2	2	0	1	0	1	2	0	1	0	1	1	0	1	1	0	0	1	0	0	0	0	1	0	0	2	0
619	0	0	1	1	1	1	0	1	1	0	1	1	2	0	0	0	1	1	0	0	1	0	2	2	0	0	0	1	1	1	1	1	2	0	1	1	2	0	0	2	0	0	0	1	0	1	0	1	2
620	0	0	2	0	0	2	0	2	2	0	1	0	2	0	0	0	1	1	1	0	0	0	1	1	1	1	0	0	0	2	0	2	1	0	0	1	2	0	0	1	0	1	1	0	2	2	0	0	1
621	1	0	2	0	0	2	1	1	1	0	0	0	0	0	0	0	0	0	2	2	2	0	2	2	0	0	0	1	2	0	1	0	1	2	1	2	2	0	0	1	1	1	0	0	2	0	0	1	1
622	0	0	2	0	0	1	1	1	2	0	0	1	1	0	0	1	1	1	1	2	2	1	2	2	0	0	0	0	0	2	2	1	1	1	0	0	1	0	1	1	1	1	1	0	1	1	0	0	2
623	0	0	1	0	0	1	1	1	1	0	0	0	1	0	0	0	1	0	1	1	1	0	2	2	0	0	0	0	1	1	0	0	0	0	0	2	0	0	0	0	1	1	0	0	2	0	0	1	1
624	0	0	2	0	0	2	1	2	2	0	1	0	2	0	0	0	0	0	1	1	1	1	1	2	0	0	0	1	1	1	2	2	1	0	0	2	1	0	0	2	0	0	0	0	1	0	0	1	1
625	0	0	2	0	0	2	1	2	1	0	0	0	1	0	0	0	1	0	2	2	2	1	2	2	0	0	0	1	1	1	2	0	1	0	0	1	2	0	0	1	0	1	1	0	1	1	0	1	0
626	1	0	1	0	0	2	0	0	2	0	0	0	0	0	0	0	1	1	1	1	2	0	2	2	0	1	0	1	2	0	1	0	2	1	0	1	1	0	0	2	0	1	0	0	1	0	0	1	1
627	0	0	2	0	0	2	0	1	2	0	0	0	1	0	0	0	2	2	2	2	2	1	2	2	0	0	0	0	1	1	0	1	1	1	1	2	2	0	0	1	0	0	0	0	0	1	0	0	2
628	1	0	2	0	0	1	0	1	2	0	0	0	1	0	0	0	1	1	2	2	2	0	2	2	0	0	0	0	0	1	0	0	1	0	0	2	1	0	0	1	0	0	0	0	0	0	0	2	0
629	0	0	1	0	0	1	0	0	2	0	0	0	0	0	0	0	2	1	2	2	2	0	2	2	0	0	0	0	1	1	0	0	0	0	0	2	1	0	0	2	0	2	2	0	1	1	0	1	1
630	1	0	1	0	0	1	0	2	2	0	1	1	1	0	0	0	0	0	1	1	2	1	1	1	1	1	0	0	0	1	0	1	1	2	1	1	2	0	0	0	0	0	0	0	0	1	1	0	2
631	1	1	1	0	0	1	2	2	1	0	1	0	1	0	0	0	1	1	1	1	1	0	1	1	0	0	0	1	2	1	0	2	1	0	0	1	1	0	0	0	0	0	0	0	0	1	0	0	2
632	1	0	2	0	0	2	2	2	0	1	2	0	0	0	0	0	2	1	2	2	2	0	2	2	0	1	1	0	0	1	0	0	0	1	0	1	2	0	0	1	0	1	1	0	1	0	0	2	0
633	1	0	1	0	0	1	0	0	2	0	0	0	0	0	0	0	2	1	1	1	2	0	1	2	0	0	0	1	1	2	0	1	0	0	0	1	1	0	0	1	1	1	1	0	1	1	0	2	0
634	0	0	1	0	0	1	2	2	1	0	1	0	1	0	0	0	1	0	2	1	2	0	2	2	0	1	0	0	0	2	0	2	2	0	1	2	1	0	1	1	0	0	0	0	0	0	1	0	1
635	0	0	2	0	0	2	0	1	2	0	0	0	0	0	0	0	1	1	1	1	1	1	1	2	0	0	1	0	0	1	0	2	2	0	0	1	0	0	0	1	1	0	0	0	0	0	0	2	0
636	0	0	0	0	0	0	0	1	2	0	0	1	1	0	0	0	1	0	1	1	2	1	2	2	0	1	0	0	1	0	1	1	0	0	0	1	0	0	0	1	0	0	0	1	0	0	0	2	0
637	0	0	2	0	0	1	2	2	1	0	0	0	1	0	0	0	1	1	0	1	1	0	2	2	0	0	0	0	1	1	0	0	0	1	0	1	1	1	1	1	1	1	0	0	1	0	0	1	1
638	1	0	2	0	0	2	0	1	2	0	1	0	0	0	0	0	1	1	2	0	2	1	2	2	0	0	0	0	0	2	0	1	1	2	0	2	2	1	0	1	0	0	0	0	2	1	0	1	0
639	1	0	1	0	0	1	1	1	1	0	1	0	0	0	0	0	1	1	1	1	1	1	2	2	0	0	0	0	0	0	1	0	0	0	0	2	1	1	1	0	0	0	0	1	0	1	0	1	1
640	1	0	1	0	0	0	1	1	2	0	1	0	1	0	0	0	1	1	1	1	2	0	2	2	0	0	0	0	1	1	0	0	1	0	0	2	0	0	0	1	1	0	0	0	0	0	0	2	0
641	1	0	2	0	0	2	1	1	1	0	0	0	1	0	0	0	1	0	2	1	2	1	1	1	1	1	0	0	0	2	0	2	1	0	0	2	2	0	0	1	0	0	0	1	0	0	0	1	1
642	1	0	1	0	0	1	0	0	2	0	2	1	2	1	1	0	1	1	0	0	2	0	1	1	0	0	0	1	1	2	1	0	1	1	1	1	2	0	0	0	1	0	0	1	0	1	0	1	0
643	0	0	0	0	1	1	0	1	2	0	0	0	0	0	0	0	2	2	2	2	2	0	1	1	0	0	0	0	0	1	1	1	2	0	1	2	2	1	1	2	1	1	1	0	2	2	0	2	0
644	0	0	2	0	0	2	2	2	1	0	0	0	1	0	0	0	0	0	1	1	2	1	1	1	1	1	0	0	1	1	0	2	2	0	1	2	1	0	0	1	0	0	0	0	0	2	1	0	1
645	1	0	1	0	0	2	2	2	1	0	1	1	1	0	0	1	1	0	1	1	2	0	2	2	0	1	0	1	1	1	1	2	2	0	0	1	0	1	1	0	0	0	0	0	1	1	0	0	1
646	0	0	1	0	0	0	0	0	2	0	2	0	1	0	0	0	2	2	1	1	1	0	2	2	0	0	1	1	1	2	0	2	2	0	1	2	2	1	0	1	0	0	0	0	1	1	0	0	1
647	0	0	1	0	1	1	2	2	2	0	1	1	1	0	0	0	2	1	1	1	1	0	2	2	0	0	0	1	1	2	1	1	1	0	0	1	2	0	0	2	0	0	0	1	0	0	0	1	1
648	0	1	1	0	0	1	2	2	1	1	1	0	1	0	0	0	1	0	1	1	2	1	2	2	0	0	0	0	0	1	2	1	1	0	0	1	2	0	0	2	0	1	1	0	1	0	1	0	1
649	0	0	1	0	0	0	1	2	2	0	0	0	0	0	0	0	1	1	0	0	0	0	2	2	0	0	0	0	1	1	1	1	1	1	0	1	2	0	0	2	0	0	0	0	1	1	0	1	0
650	0	0	2	0	0	2	1	2	1	0	0	0	1	0	0	0	0	1	2	2	2	0	2	2	0	0	0	1	0	1	2	0	0	0	0	0	2	0	0	1	0	0	0	0	1	1	0	1	2
651	0	0	1	1	1	2	2	2	1	0	0	0	0	0	0	0	1	1	0	0	1	0	1	1	0	1	1	1	1	1	0	2	2	0	0	2	2	1	0	1	0	0	0	1	1	0	0	1	1
652	0	0	1	0	0	1	2	2	0	0	2	0	1	0	0	0	0	0	0	0	0	1	1	2	0	0	0	0	0	1	2	0	0	0	0	2	2	0	0	2	0	1	1	0	0	1	0	2	1
653	0	0	0	0	0	0	1	1	1	0	1	0	1	0	0	0	1	0	1	1	1	0	2	2	0	0	0	0	0	1	2	0	0	0	0	2	1	0	0	1	0	0	0	0	1	0	0	2	0
654	0	0	1	0	0	1	1	2	2	0	1	0	0	0	0	0	2	1	1	1	2	1	2	2	0	0	0	0	0	2	0	0	1	0	0	2	1	0	0	1	0	1	0	0	1	0	0	1	0
655	1	0	0	0	0	1	0	0	2	0	0	0	0	0	0	0	2	0	2	1	2	1	1	1	1	1	0	0	0	2	1	2	1	0	0	0	1	1	1	0	0	0	1	0	1	0	0	0	2
656	1	0	2	0	0	1	1	2	2	0	0	0	1	0	0	0	2	1	2	2	2	0	2	2	0	1	0	0	0	1	0	1	0	0	0	1	2	0	0	1	0	1	0	0	0	0	0	2	1
657	1	0	1	0	0	0	0	0	2	0	1	1	1	0	0	1	1	0	1	1	1	1	2	2	0	0	0	0	1	1	0	0	2	1	0	1	1	1	1	2	1	0	0	0	0	1	0	2	0
658	1	1	1	0	0	1	2	2	1	0	1	2	1	0	0	0	2	1	2	2	2	1	2	2	0	0	0	0	0	2	0	1	1	0	0	2	1	1	0	2	0	1	1	1	0	1	0	2	1
659	1	0	2	0	0	2	1	1	1	0	1	0	1	0	0	0	1	1	2	2	2	1	1	1	1	1	1	0	0	1	0	0	0	0	1	2	1	0	1	0	0	1	0	0	1	0	0	2	0
660	0	0	2	0	0	2	1	1	2	0	0	0	1	0	0	0	2	1	1	1	1	0	2	2	0	0	0	0	0	1	1	2	2	0	0	0	1	0	0	1	0	0	0	0	0	1	0	1	0
661	0	0	2	0	0	1	1	1	1	0	1	0	2	0	0	0	1	1	1	2	2	0	1	2	0	1	0	0	1	1	0	1	1	2	0	2	0	0	0	0	1	0	0	0	0	0	0	1	1
662	0	0	2	0	0	2	2	2	1	0	1	0	1	0	0	0	1	0	1	1	1	0	1	2	0	1	0	0	1	1	0	0	0	0	0	2	1	1	0	1	0	0	0	0	0	1	0	0	2
663	1	0	1	0	0	2	2	2	0	0	1	0	1	0	0	0	1	1	1	1	2	0	1	1	1	1	1	0	0	1	0	0	1	0	0	1	2	0	0	1	0	0	0	0	0	0	1	0	2
664	1	0	0	0	0	0	2	2	1	0	1	0	0	0	0	0	1	1	0	0	1	0	2	2	0	0	0	0	0	2	1	1	1	0	1	1	1	1	1	0	0	1	0	0	1	0	0	1	0
665	0	0	1	0	0	0	0	0	2	0	0	0	1	1	0	0	1	1	0	0	2	0	2	2	0	1	0	1	1	2	1	1	2	0	0	1	2	0	0	2	0	0	0	0	0	0	0	2	0
666	1	0	2	0	0	0	1	2	2	0	0	0	1	0	0	0	0	1	1	1	1	1	1	1	1	1	0	0	0	1	1	2	1	0	0	0	1	0	0	0	0	1	1	0	1	2	0	0	0
667	1	0	1	0	0	0	2	2	1	0	1	1	1	1	1	0	2	2	1	1	2	0	2	2	0	0	1	1	1	1	0	0	0	0	0	2	1	1	0	0	0	0	0	0	1	0	0	1	1
668	1	0	1	0	0	1	0	1	2	0	1	1	0	0	0	0	1	1	1	1	1	1	2	2	0	0	0	0	1	1	0	1	2	0	0	1	1	0	1	1	0	0	0	0	1	0	1	1	1
669	0	0	0	0	0	0	2	2	1	0	1	0	1	0	0	0	2	2	2	2	2	0	2	2	0	0	0	0	0	1	2	0	1	1	0	2	1	0	1	1	0	0	0	0	0	0	0	2	1
670	1	0	0	0	0	1	2	2	1	0	1	1	2	0	0	1	2	1	1	1	2	0	1	1	0	0	0	0	1	1	0	0	1	2	2	2	1	1	0	1	0	1	1	0	1	0	1	0	2
671	0	0	1	0	0	1	0	1	1	0	0	0	1	0	0	0	0	0	2	1	2	1	2	2	0	0	1	0	0	0	1	1	1	0	0	2	2	0	0	2	0	1	0	0	0	1	0	1	1
672	1	0	0	0	0	1	2	2	1	0	1	1	2	0	0	0	1	1	1	1	2	2	0	1	1	1	0	0	0	2	0	1	0	0	0	1	2	1	0	1	0	0	0	0	1	0	0	1	1
673	0	1	1	0	0	1	1	1	2	0	0	1	2	0	0	1	1	1	1	1	1	1	2	2	0	0	0	0	1	1	1	1	2	1	0	1	1	0	0	0	0	1	0	0	1	0	0	1	1
674	0	0	2	0	0	1	0	1	1	0	1	0	1	0	0	0	1	0	1	1	2	0	1	1	1	1	0	0	1	1	0	1	1	0	0	1	1	0	0	1	0	2	1	0	1	0	0	1	1
675	1	0	0	0	0	0	2	2	0	0	1	0	0	0	0	0	1	0	2	2	2	0	1	1	1	1	0	0	0	1	1	1	0	2	1	1	1	0	1	0	0	0	0	2	0	2	0	1	1
676	1	0	1	0	0	2	1	1	2	0	0	1	2	0	0	1	1	1	2	0	2	0	2	2	0	0	1	0	0	0	1	1	1	1	0	2	1	1	0	1	0	0	0	0	0	1	0	1	1
677	0	0	1	0	0	1	0	0	1	0	1	0	0	0	0	0	2	0	2	2	2	1	2	2	0	0	0	1	2	0	1	1	0	1	1	2	1	0	0	1	0	0	0	0	1	0	0	2	1
678	0	0	1	0	0	2	1	2	2	0	0	1	1	0	0	1	0	0	2	2	2	1	1	1	1	1	0	0	0	2	0	1	1	0	0	2	1	0	0	2	1	0	0	0	0	1	0	2	0
679	0	1	0	0	0	1	2	2	0	0	2	0	1	0	0	0	2	1	2	2	1	1	2	2	0	0	0	0	0	2	1	2	1	0	0	1	2	0	0	1	0	1	0	0	0	0	0	2	0
680	0	0	1	0	0	1	1	1	1	0	1	1	2	0	0	0	0	0	1	2	2	1	2	2	0	0	0	1	1	0	1	0	0	1	0	1	2	0	0	1	0	1	1	0	2	0	0	1	0
681	1	0	2	0	0	1	1	1	1	0	0	0	0	0	0	0	0	0	1	1	1	1	2	2	0	0	1	1	1	1	0	0	1	0	0	1	2	0	0	1	1	0	0	0	0	0	0	1	0
682	1	0	2	0	0	1	0	1	2	0	0	0	1	1	1	0	1	1	1	1	1	1	2	2	0	0	1	1	1	0	1	1	1	1	1	1	1	0	0	1	0	0	0	0	0	0	0	2	0
683	1	1	2	0	0	1	1	1	1	0	1	0	1	1	1	0	0	0	0	1	2	1	2	2	0	0	0	0	0	1	0	0	0	1	2	2	2	0	0	1	0	0	0	1	1	2	1	0	2
684	1	0	2	0	0	1	1	1	1	0	0	1	1	0	0	1	2	2	1	1	2	0	2	2	0	0	0	2	2	2	0	0	2	0	0	2	2	0	0	1	0	0	0	0	0	1	0	2	2
685	0	0	1	0	0	1	0	0	2	0	0	1	1	0	0	1	2	1	2	2	2	0	1	2	0	0	1	1	1	1	0	0	1	1	1	1	1	0	1	1	0	1	1	1	1	2	0	2	0
686	0	0	2	0	0	2	1	1	2	0	0	0	1	0	0	0	1	0	1	1	1	0	1	1	0	0	0	0	2	0	0	1	0	1	1	2	1	1	0	2	0	0	0	0	0	0	0	1	1
687	0	0	1	0	0	1	2	2	1	0	1	0	1	0	0	0	0	0	1	2	2	0	1	1	0	0	0	1	2	1	0	1	1	0	0	2	1	1	0	1	0	0	0	2	0	2	0	2	0
688	1	0	2	0	0	0	0	1	1	0	1	1	0	0	0	0	1	1	1	2	2	0	2	2	0	0	0	0	1	1	1	0	1	0	0	2	1	1	0	1	0	1	1	0	1	0	0	2	1
689	1	0	1	0	0	1	1	1	2	0	0	0	0	0	0	0	0	0	2	1	2	1	2	2	0	0	0	1	1	1	2	1	1	0	0	1	1	0	1	0	0	0	0	0	0	0	0	2	0
690	0	0	1	0	0	1	1	1	1	0	1	0	2	0	0	0	1	1	1	1	2	1	1	1	1	1	0	0	0	1	2	0	0	0	0	1	2	0	0	2	0	0	0	1	0	0	0	2	0
691	1	1	2	0	0	1	1	1	0	1	1	1	1	0	0	1	2	1	1	1	1	0	2	2	0	1	1	1	1	1	0	1	1	1	0	1	1	0	0	2	1	0	0	0	2	2	0	2	0
692	0	0	2	0	0	1	2	2	2	0	0	0	0	0	0	0	2	2	1	1	1	1	1	1	0	0	0	2	2	2	0	0	0	0	1	2	1	0	0	1	0	1	1	0	1	0	0	2	1
693	0	0	2	0	0	2	1	1	1	0	1	0	0	0	0	0	2	0	1	1	1	0	2	2	0	0	0	0	0	2	1	0	0	0	1	2	1	0	0	1	0	1	0	0	2	0	0	1	1
694	1	0	2	0	0	2	2	2	1	0	0	0	0	0	0	0	1	1	1	1	1	0	2	1	1	2	0	1	1	1	2	1	1	1	0	1	2	1	0	1	0	0	0	0	0	0	0	2	1
695	0	0	1	0	0	2	0	0	1	0	0	0	1	0	0	0	1	0	1	1	2	0	2	2	0	0	0	0	0	1	1	1	0	1	0	1	1	0	1	0	0	0	0	0	0	0	0	2	0
696	1	0	0	0	0	0	1	2	1	0	1	0	1	0	0	0	0	0	2	1	2	0	1	1	0	0	0	2	2	1	1	1	2	0	0	1	2	0	0	1	0	0	0	0	0	1	0	2	1
697	0	1	1	0	0	1	0	0	2	0	0	1	1	0	0	0	0	0	0	0	0	0	2	2	0	0	0	0	0	2	0	1	1	0	0	2	2	0	0	1	0	1	1	1	1	2	0	0	1
698	0	0	1	0	0	2	1	1	1	0	1	1	1	0	0	1	1	0	1	1	1	0	0	0	0	0	0	0	0	1	0	0	0	2	2	2	1	0	0	1	0	0	0	0	1	1	0	1	1
699	1	0	2	0	0	1	2	2	1	0	1	0	0	0	0	0	0	0	0	1	1	0	2	2	0	1	0	1	2	1	0	1	0	1	1	2	1	1	0	1	0	0	0	0	0	0	0	0	1
700	1	0	2	0	0	0	0	0	2	0	0	0	1	0	0	0	1	1	1	2	2	0	2	2	0	0	2	1	1	0	1	0	2	0	0	2	2	0	0	1	1	0	0	0	0	1	0	0	1
701	0	0	1	0	0	2	1	1	1	0	1	0	0	0	0	0	1	2	1	1	2	0	2	2	0	0	0	1	1	2	0	0	0	0	0	1	1	0	0	1	0	0	0	1	0	1	0	0	2
702	0	0	0	0	0	1	2	2	0	0	1	2	2	0	0	0	1	2	2	2	2	1	1	1	1	1	0	0	0	1	1	0	1	0	0	2	0	1	0	0	0	1	1	0	1	1	0	1	1
703	0	0	2	0	0	2	2	2	1	1	1	0	1	0	0	0	2	2	2	2	1	1	2	2	0	0	0	0	1	1	0	0	1	0	0	1	1	1	1	1	1	1	1	0	1	0	1	1	2
704	1	0	2	0	0	2	2	2	1	0	1	0	1	0	0	0	0	0	2	1	2	1	2	2	0	0	0	0	0	2	1	0	1	1	0	0	2	1	1	2	1	0	0	0	1	0	1	0	2
705	1	0	1	0	0	1	0	1	2	0	0	2	2	1	1	1	1	0	1	1	2	0	2	2	0	0	0	0	1	1	0	0	0	0	0	2	0	1	0	0	0	0	0	0	0	0	1	0	2
706	0	0	1	0	0	1	1	1	0	1	2	1	1	0	0	0	1	0	1	1	1	1	2	2	0	0	0	0	0	2	0	1	1	2	0	2	1	0	0	1	0	2	2	0	1	1	0	2	0
707	1	0	1	0	0	1	2	2	0	0	0	0	1	0	0	0	1	0	1	1	1	0	2	2	0	0	0	1	1	1	1	0	0	0	0	2	1	0	0	1	0	1	0	0	1	1	1	1	1
708	0	0	0	0	0	1	0	1	2	0	1	0	0	0	0	0	0	0	0	0	0	0	1	1	0	1	0	1	2	0	1	0	0	0	0	1	1	0	1	1	0	0	0	0	0	0	0	1	1
709	0	0	1	0	0	1	2	2	0	0	0	0	0	0	0	0	1	0	1	1	1	0	1	1	0	0	0	0	0	2	0	0	0	0	0	1	0	2	0	0	0	0	0	0	0	1	1	0	2
710	0	0	0	0	0	0	1	2	2	0	0	0	1	0	0	0	1	1	1	1	1	0	2	2	0	0	0	1	1	1	2	1	2	0	0	2	1	1	0	1	0	0	0	0	0	1	0	2	0
711	0	0	1	0	0	2	2	2	0	0	0	0	1	0	0	0	1	0	1	1	1	0	1	1	0	1	0	1	1	1	1	1	2	0	0	1	2	0	0	2	0	1	0	0	1	1	0	0	2
712	1	0	1	0	0	1	2	2	0	0	0	0	1	0	0	0	2	1	0	0	1	0	2	2	0	0	1	1	1	1	0	0	2	0	0	0	2	0	0	2	0	1	1	0	1	0	0	2	0
713	0	0	1	0	0	2	0	0	2	0	0	0	0	0	0	0	0	0	2	1	2	0	2	2	0	1	0	0	0	2	1	1	2	0	0	1	0	0	1	1	1	1	1	0	1	0	0	2	0
714	1	0	1	0	0	1	2	2	1	0	1	0	0	0	0	0	1	1	1	1	2	0	2	2	0	0	0	0	1	1	1	0	0	1	1	2	1	0	0	1	1	0	0	0	2	1	0	2	1
715	0	0	0	0	0	0	2	2	1	0	0	0	0	0	0	0	1	1	2	2	2	0	2	2	0	1	1	1	1	2	0	1	1	0	0	2	1	0	0	0	0	0	0	0	0	0	0	2	1
716	0	0	0	0	0	1	0	0	2	0	0	1	1	0	0	1	1	0	1	1	1	0	1	2	0	1	0	0	0	2	1	1	1	0	0	2	1	0	0	2	1	0	1	0	1	0	0	0	1
717	1	0	0	0	0	0	2	2	0	0	0	1	2	0	0	0	1	1	1	1	1	1	2	2	0	0	0	1	2	0	1	0	0	1	1	2	1	0	0	1	0	1	1	0	1	0	0	2	0
718	0	0	1	0	0	0	2	2	1	0	0	1	2	0	0	1	1	0	1	1	1	1	1	1	0	1	0	1	1	1	1	0	0	2	1	1	1	1	0	0	0	1	1	0	1	1	1	0	2
719	0	0	1	0	0	2	1	1	2	0	1	0	0	0	0	0	1	0	1	0	1	0	2	2	0	0	0	0	1	1	0	1	0	0	0	1	0	0	0	0	1	0	0	0	0	0	0	2	0
720	0	0	2	0	0	2	1	1	1	0	1	0	1	0	0	0	1	1	1	1	1	0	2	2	0	0	0	0	0	1	1	1	2	1	0	0	1	0	0	0	0	1	1	0	1	0	0	1	2
721	0	0	0	0	0	0	1	2	2	0	0	0	0	0	0	0	1	0	1	1	1	1	1	1	1	1	1	0	0	1	0	2	1	0	1	2	1	0	0	0	0	0	0	0	1	1	0	1	1
722	0	0	1	0	0	2	1	1	1	0	0	0	0	0	0	0	1	0	2	1	2	1	2	2	0	0	0	2	2	1	2	0	0	0	0	0	1	0	0	2	1	0	0	1	0	0	0	2	1
723	0	0	1	0	0	0	0	1	2	0	1	0	2	0	0	0	0	0	0	0	0	1	1	1	1	1	0	1	1	1	1	1	2	0	1	1	2	0	0	1	0	1	1	1	1	2	1	0	2
724	1	0	0	0	0	0	2	2	1	0	1	0	1	0	0	0	0	0	2	1	2	0	1	1	0	1	0	1	1	1	2	0	1	0	0	2	1	0	0	1	1	1	0	0	1	1	0	1	1
725	0	0	1	0	0	1	0	2	2	0	1	0	0	0	0	0	1	0	1	1	2	1	2	2	0	0	1	0	0	1	0	0	0	0	0	1	2	1	1	2	1	0	0	0	1	0	0	1	0
726	0	0	2	0	0	2	1	2	1	0	1	0	1	1	1	0	2	1	1	1	2	1	1	1	1	1	0	0	0	1	1	2	2	0	0	1	2	0	0	1	0	1	1	0	1	0	0	1	0
727	1	0	1	0	0	2	1	1	2	0	0	0	1	0	0	0	0	0	1	1	2	0	2	2	0	1	0	1	1	1	2	0	1	1	0	2	0	0	1	1	1	0	0	1	0	1	0	1	1
728	1	0	0	0	0	0	1	1	2	0	0	1	2	0	0	0	0	0	2	1	2	1	1	2	0	0	0	0	1	0	1	0	1	0	0	1	1	0	0	1	0	1	1	0	1	1	0	1	1
729	1	0	2	0	0	2	1	1	0	1	2	0	1	1	1	0	0	0	2	2	2	0	1	1	0	0	0	0	1	1	0	1	1	2	0	1	2	0	0	1	0	1	1	0	0	0	0	2	0
730	0	0	0	0	0	0	2	2	1	0	0	0	1	0	0	0	2	2	0	0	0	1	0	1	1	1	0	1	1	1	2	0	1	0	0	1	1	1	0	0	0	0	0	0	0	0	1	0	2
731	0	0	2	0	0	1	1	2	1	0	0	0	2	1	1	0	1	0	2	2	2	0	2	2	0	0	1	0	0	1	0	1	0	1	1	2	1	0	0	0	0	0	0	1	1	1	0	1	1
732	0	0	1	0	0	0	1	1	2	0	0	0	1	0	0	0	1	1	0	0	0	0	2	2	0	0	0	1	1	1	1	1	2	0	0	1	0	0	0	1	1	0	0	0	1	0	0	1	1
733	0	0	2	0	0	1	1	1	1	0	0	1	1	0	0	0	2	0	1	1	1	2	0	1	1	1	0	0	1	1	1	1	1	2	1	1	2	0	0	1	1	0	0	0	0	1	0	2	0
734	0	0	2	0	0	1	0	1	2	0	0	1	2	0	0	0	1	0	1	2	2	0	2	2	0	0	0	0	0	1	0	0	1	1	1	1	1	0	0	2	1	0	0	1	1	0	0	0	1
735	0	0	1	0	0	1	0	0	1	0	0	0	0	0	0	0	1	1	2	2	2	1	2	2	0	0	0	1	1	1	2	0	0	0	0	2	2	0	0	1	0	0	0	0	2	1	0	0	2
736	0	0	0	0	1	1	0	0	2	0	0	0	1	0	0	0	0	0	1	1	1	0	1	1	0	0	0	0	0	2	1	0	1	0	0	1	2	0	0	2	0	0	0	0	1	1	0	1	0
737	0	0	1	0	0	2	1	1	1	0	1	0	0	0	0	0	2	2	1	1	1	1	2	2	0	0	0	0	0	2	1	0	0	2	2	2	1	0	0	1	0	1	0	0	0	1	0	0	2
738	1	0	2	0	0	2	0	0	2	0	0	1	0	0	0	0	1	1	1	1	2	0	2	2	0	0	0	0	1	1	0	0	1	1	1	2	1	0	0	2	1	0	0	0	0	0	0	1	1
739	0	0	0	0	0	1	0	0	1	0	0	0	2	1	1	0	1	1	1	0	1	0	2	2	0	0	0	0	0	2	0	1	2	0	0	0	1	0	0	1	0	0	0	0	1	0	0	2	2
740	0	0	2	0	0	2	0	0	2	0	0	0	1	0	0	0	1	0	1	1	1	1	0	0	1	1	0	0	0	2	0	0	1	2	1	2	1	0	0	2	0	2	2	0	2	0	0	1	1
741	0	0	1	0	0	0	0	0	2	0	0	0	2	1	1	0	1	1	1	1	2	0	1	2	0	0	0	0	1	1	0	1	0	0	0	2	1	0	0	0	0	0	0	0	0	2	0	1	0
742	0	0	2	0	0	1	1	2	1	0	0	0	0	0	0	0	1	1	1	1	2	0	1	1	0	1	0	2	2	1	2	0	0	0	0	2	1	1	0	1	0	1	0	0	0	0	1	1	1
743	1	0	2	0	0	1	2	2	0	0	1	0	2	0	0	0	1	1	1	1	1	0	2	2	0	0	1	0	0	0	1	0	0	0	0	2	2	0	0	2	0	1	1	0	1	0	0	1	1
744	1	0	1	0	0	1	1	1	2	0	0	1	0	0	0	0	0	0	0	0	1	1	2	2	0	0	0	0	1	1	0	1	1	0	1	1	1	1	1	1	1	1	1	0	1	0	0	2	0
745	0	0	0	0	0	1	1	2	1	0	0	0	0	0	0	0	0	0	1	2	2	0	1	1	0	0	1	1	1	1	0	1	2	1	0	1	1	0	0	1	0	1	0	0	1	1	0	1	0
746	0	0	2	0	0	2	1	1	2	0	0	1	0	0	0	0	0	0	1	1	1	0	2	2	0	0	0	0	0	2	1	0	0	2	2	2	0	0	1	0	0	0	0	0	0	0	0	2	1
747	1	0	1	0	0	1	2	2	0	0	1	0	0	0	0	0	2	1	1	1	1	0	0	2	0	0	0	1	1	1	1	1	2	0	1	1	1	0	0	1	0	0	0	0	0	0	2	0	2
748	0	0	2	0	0	2	1	1	2	0	0	0	0	0	0	0	1	1	1	0	2	0	2	2	0	0	0	0	1	1	0	0	1	0	0	1	2	0	0	2	0	0	0	0	1	0	0	2	1
749	0	0	0	0	0	0	1	1	1	0	0	1	0	0	0	0	1	2	2	2	2	1	2	2	0	0	0	0	1	1	0	0	2	0	0	1	2	0	0	1	0	1	1	0	1	1	0	0	1
750	0	0	2	0	0	2	0	0	1	0	0	0	0	0	0	0	0	0	0	0	0	0	2	2	0	0	0	1	1	0	2	1	2	0	0	1	2	0	0	2	1	0	0	0	0	1	0	1	1
751	0	0	2	0	0	2	0	1	2	0	0	0	1	0	0	0	2	0	2	2	2	0	2	2	0	0	0	0	1	0	1	0	1	1	0	0	1	1	1	1	1	0	0	0	0	1	0	1	1
752	0	0	1	1	1	2	1	1	2	0	0	0	1	0	0	0	1	1	2	2	2	0	2	2	0	0	0	0	0	2	1	0	0	0	1	2	0	0	0	1	0	0	0	0	0	2	0	2	0
753	0	0	1	0	0	0	2	2	0	0	1	1	2	0	0	0	0	0	0	1	1	0	2	2	0	1	0	0	1	1	0	1	1	2	1	1	1	1	0	1	0	0	0	1	0	0	0	2	0
754	0	0	0	0	0	1	1	1	2	0	0	1	2	0	0	0	1	1	2	0	2	0	2	2	0	0	0	1	1	2	0	0	2	0	0	2	1	0	0	0	0	0	0	0	0	0	1	0	2
755	0	1	2	0	0	1	1	1	0	1	2	2	1	0	0	0	1	0	1	1	2	0	2	2	0	0	0	0	1	1	0	0	2	0	0	2	1	0	0	0	0	1	1	0	1	1	0	1	0
756	1	1	0	0	0	1	1	1	2	0	0	1	1	0	0	1	2	2	1	1	1	0	1	1	1	1	0	0	1	1	0	0	0	0	0	2	2	0	1	1	0	0	0	0	0	0	0	2	1
757	0	0	2	0	0	2	0	0	2	0	0	0	0	0	0	0	0	0	2	1	2	1	2	2	0	0	0	0	1	1	0	0	1	0	0	2	2	0	0	2	1	0	0	0	2	0	0	1	0
758	0	0	1	0	1	1	0	1	2	0	0	0	0	0	0	0	1	0	2	2	2	0	2	2	0	1	0	0	0	1	1	0	1	1	1	2	2	0	0	1	0	0	0	1	0	1	0	2	1
759	1	0	1	0	0	1	0	1	2	0	1	0	0	0	0	0	0	0	1	1	1	1	2	2	0	0	0	1	1	2	0	1	1	1	1	1	2	0	0	1	0	2	2	0	2	0	0	2	0
760	1	0	1	0	0	0	0	1	1	0	0	0	0	0	0	0	1	1	1	1	1	0	2	2	0	0	0	0	0	1	1	1	2	0	0	1	2	0	0	1	0	0	0	0	2	1	0	2	1
761	1	1	2	0	1	1	1	1	2	0	1	0	0	0	0	0	1	1	1	1	1	1	0	1	0	0	0	1	0	0	2	2	2	0	0	2	2	1	0	0	0	0	0	1	0	0	0	2	0
762	1	0	1	0	0	1	1	1	1	0	2	0	1	0	0	0	1	0	2	2	2	1	2	2	0	0	0	1	1	1	2	1	1	0	0	1	1	0	0	2	0	0	0	0	0	0	0	1	0
763	1	0	1	0	0	1	2	2	1	0	1	0	0	0	0	0	1	1	1	0	2	1	1	2	0	0	0	0	0	2	0	0	0	0	0	2	1	1	1	2	2	0	0	0	0	0	0	1	1
764	1	0	2	0	0	1	1	1	1	1	1	1	0	0	0	0	1	0	2	1	2	0	2	2	0	0	0	0	0	1	2	1	0	1	0	1	1	0	0	2	0	0	0	0	0	2	0	0	0
765	0	0	1	0	0	1	2	2	1	0	0	1	1	0	0	0	0	0	1	1	0	1	2	2	0	0	0	0	0	2	0	0	1	2	0	1	1	1	0	1	0	0	0	1	1	1	1	1	1
766	1	0	1	0	0	0	2	2	2	0	1	1	1	0	0	1	1	1	2	2	2	0	2	2	0	0	0	0	1	1	0	0	0	0	0	2	2	0	0	1	0	0	0	0	2	1	0	2	0
767	1	0	1	0	0	1	2	2	1	0	1	0	1	0	0	0	0	0	1	1	1	1	1	2	0	0	0	0	0	2	0	2	1	0	0	2	1	0	0	1	0	0	0	0	0	1	0	1	1
768	0	0	2	0	0	2	1	1	1	0	1	0	0	0	0	0	2	1	1	1	1	1	2	2	0	0	0	0	0	1	1	0	0	0	0	2	1	0	0	1	0	0	0	0	2	1	0	1	1
769	0	1	2	0	0	1	1	1	2	0	0	0	1	1	1	0	1	0	1	1	1	1	2	2	0	0	0	0	0	1	0	1	1	0	0	1	2	0	0	1	1	0	0	0	1	1	0	0	2
770	0	0	2	0	0	2	1	2	1	0	1	1	2	0	0	0	2	1	2	2	2	1	2	2	0	0	0	0	1	1	0	0	1	2	1	2	1	0	0	0	0	0	0	0	1	1	0	2	0
771	1	0	0	0	0	0	1	2	2	0	0	1	1	0	0	0	2	1	2	2	1	1	2	2	0	0	1	0	1	0	0	0	2	0	0	1	2	1	0	1	0	0	0	0	0	1	0	1	1
772	0	0	1	0	0	1	2	2	1	0	1	0	2	1	1	0	2	1	1	1	1	1	1	1	1	1	0	1	0	0	2	0	1	1	0	0	1	1	0	1	0	1	1	0	1	0	0	2	0
773	1	0	1	0	0	1	0	2	2	0	1	1	2	0	0	1	1	0	1	1	1	1	2	2	0	0	0	1	1	1	2	2	1	0	1	2	1	0	0	0	1	0	0	0	0	1	0	2	1
774	1	0	2	0	0	2	1	2	1	0	1	1	2	0	0	0	1	0	1	1	1	0	2	2	0	1	0	0	0	1	2	2	2	0	0	1	1	1	0	0	0	1	1	0	0	0	0	2	0
775	1	0	2	0	0	1	1	2	2	0	1	1	1	0	0	0	1	1	2	2	2	1	2	2	0	0	0	0	0	2	0	0	0	0	0	2	2	0	0	1	0	0	0	0	0	0	0	1	1
776	1	0	2	0	0	2	2	2	0	0	0	0	0	0	0	0	2	1	1	1	1	1	1	1	1	1	0	0	1	0	1	1	0	2	1	1	1	1	0	0	0	0	0	0	0	1	1	1	1
777	0	0	1	0	0	1	1	2	1	0	0	0	0	0	0	1	2	1	2	2	2	1	2	2	0	0	0	1	2	1	0	0	1	0	0	1	1	0	0	2	0	0	0	0	0	1	0	1	1
778	0	0	2	0	0	0	2	2	1	0	0	0	2	1	1	0	0	0	2	1	2	0	2	2	0	0	0	0	0	1	0	1	1	0	0	2	1	1	0	1	0	0	0	0	0	2	0	1	1
779	0	0	0	0	0	0	2	2	1	0	1	0	0	0	0	0	1	0	1	1	1	1	2	2	0	1	0	1	1	1	2	0	1	1	2	2	1	0	0	1	0	1	1	0	1	1	0	1	1
780	0	0	1	0	0	1	2	2	0	0	2	0	0	0	0	0	1	1	2	2	2	0	1	1	0	0	0	2	2	2	0	1	2	0	0	2	1	0	0	1	0	0	0	0	0	0	0	2	0
781	1	1	1	0	0	1	0	0	2	0	0	1	1	0	0	0	2	2	2	2	1	2	0	1	1	1	0	1	2	0	1	1	2	0	0	1	2	0	0	2	0	0	0	1	2	1	0	0	2
782	0	0	0	0	0	0	1	1	2	0	0	0	0	0	0	0	1	1	1	1	1	0	2	2	0	1	1	1	1	1	0	0	1	1	0	0	2	0	0	2	0	0	1	0	1	0	0	2	1
783	0	0	1	0	0	1	1	1	1	0	0	1	0	0	0	0	1	0	0	0	2	1	1	1	1	1	0	0	0	2	1	1	2	0	0	2	1	0	0	2	0	1	1	0	1	0	1	1	2
784	1	0	2	0	0	1	0	0	2	0	0	1	0	0	0	0	0	0	0	0	0	0	2	2	0	0	0	1	1	1	2	1	2	0	0	1	1	1	0	1	0	1	0	0	0	0	0	2	0
785	0	0	0	0	0	0	2	2	0	0	2	1	0	0	0	0	0	0	0	1	2	0	2	2	0	1	0	1	1	2	1	0	2	0	0	2	1	0	1	1	0	0	0	0	1	0	0	0	2
786	1	0	2	0	0	0	1	1	2	0	0	0	1	0	0	0	1	0	1	1	2	1	2	2	0	0	1	1	1	0	1	0	0	0	1	2	0	1	0	0	0	0	0	0	0	1	0	1	0
787	1	0	2	0	0	1	0	0	2	0	1	0	0	0	0	0	1	1	2	2	2	0	2	2	0	0	0	0	1	0	0	2	1	0	0	0	1	0	0	1	1	0	0	0	2	1	0	2	0
788	0	0	2	0	0	2	0	0	2	0	0	1	1	0	0	1	1	1	0	1	1	0	2	2	0	0	0	0	1	1	0	0	1	1	0	1	1	0	0	2	0	0	0	0	1	0	1	0	2
789	1	0	2	0	0	1	1	2	2	0	0	0	2	1	1	0	1	1	2	2	2	1	1	1	1	1	0	1	1	1	2	0	0	0	0	2	1	1	0	1	0	0	0	0	0	1	0	2	0
790	1	0	1	0	0	0	1	1	1	0	1	0	1	0	0	0	1	1	1	1	2	1	2	2	0	0	0	0	0	0	1	1	0	1	1	2	1	0	0	1	0	1	0	0	2	0	0	2	0
791	0	0	1	0	0	1	1	2	1	0	1	0	1	0	0	0	0	0	2	1	2	0	2	2	0	0	1	0	0	1	0	1	1	0	0	2	0	1	1	0	0	0	0	0	0	0	0	1	0
792	0	0	2	0	0	1	1	1	2	0	0	0	1	0	0	0	1	1	1	1	1	0	2	2	0	1	0	0	0	2	0	0	0	1	2	2	2	0	0	1	0	1	1	0	0	0	1	1	1
793	0	0	2	0	0	1	2	2	1	1	1	0	1	0	0	0	1	0	1	1	1	2	1	1	1	1	0	0	0	2	1	1	2	0	0	1	0	1	0	0	0	0	0	0	0	0	0	1	0
794	1	1	0	0	0	1	0	1	2	0	0	1	1	0	0	0	1	0	2	1	2	1	2	2	0	1	0	0	0	2	1	0	1	0	0	2	1	0	0	1	0	0	0	0	0	0	0	1	1
795	1	1	1	0	0	1	1	1	1	0	1	0	0	0	0	0	0	0	1	1	2	0	0	1	0	0	0	0	0	2	0	0	0	1	1	2	2	0	0	1	0	0	0	1	1	0	0	2	2
796	0	0	1	0	0	1	0	1	2	0	0	1	1	0	0	0	2	2	2	1	2	0	2	2	0	0	0	0	0	2	0	1	0	0	1	2	1	1	0	1	0	0	0	0	0	0	0	2	2
797	1	0	2	0	0	1	2	2	1	0	0	0	1	0	0	0	1	0	1	1	1	0	2	2	0	1	0	0	0	2	0	0	0	0	0	2	2	0	0	0	0	0	0	0	1	1	0	1	1
798	0	0	2	0	0	2	1	2	2	0	1	0	0	0	0	0	0	0	2	1	2	0	2	2	0	0	0	0	1	1	0	0	0	1	1	2	2	1	0	1	0	1	1	0	1	2	0	1	1
799	0	0	1	0	0	2	2	2	1	0	1	1	2	1	1	0	0	0	2	2	2	1	2	2	0	0	1	1	1	1	0	0	0	0	0	1	1	0	0	1	0	1	0	0	0	0	0	2	0
800	1	0	0	0	0	0	1	1	2	0	0	0	0	0	0	0	1	0	2	2	2	0	2	2	0	0	0	0	0	1	2	0	0	1	0	1	1	1	0	1	0	0	0	0	0	0	0	1	0
801	0	0	2	0	0	1	0	0	2	0	0	0	0	0	0	0	0	0	1	1	1	0	2	2	0	0	0	1	1	2	0	1	1	2	0	1	1	0	1	1	0	0	0	0	0	0	1	0	1
802	0	0	2	0	0	0	1	1	1	0	0	1	0	0	0	0	2	2	1	1	2	1	2	2	0	0	1	1	1	2	0	0	1	1	0	0	1	1	0	1	0	0	0	0	0	1	0	1	1
803	0	0	1	0	0	2	1	1	1	0	0	0	1	0	0	0	0	0	2	1	2	0	2	2	0	1	0	0	1	1	1	2	1	1	1	2	1	0	1	1	0	0	0	2	0	2	0	2	0
804	1	0	2	0	0	2	0	1	1	0	1	0	1	0	0	0	0	0	0	1	2	1	0	1	1	1	0	0	1	1	0	1	1	0	0	2	1	0	0	1	0	2	2	0	2	1	0	2	1
805	0	0	1	0	0	1	0	1	2	0	1	1	0	0	0	0	2	2	1	1	1	1	2	2	0	0	1	1	1	1	0	1	1	2	0	2	1	0	0	2	1	0	0	0	0	1	0	1	1
806	0	0	2	0	0	1	0	0	2	0	0	0	1	1	0	0	0	0	0	0	0	0	2	2	0	0	0	0	1	1	0	0	1	0	0	1	2	0	0	2	0	0	0	0	1	1	1	0	2
807	1	0	1	0	0	0	2	2	1	0	0	0	1	1	1	0	0	0	1	1	1	0	1	1	0	1	0	0	0	2	1	0	0	0	0	0	2	0	0	1	0	0	0	0	0	0	0	1	0
808	0	0	2	0	0	2	2	2	1	0	0	0	1	0	0	0	2	2	2	1	2	1	2	2	0	0	0	0	1	1	0	1	0	0	0	2	2	0	0	0	0	0	0	1	0	0	0	2	2
809	0	0	2	0	0	2	1	2	2	0	1	0	0	0	0	0	1	1	2	2	2	0	2	2	0	0	0	0	1	1	0	2	1	1	1	2	1	0	0	1	0	0	0	0	0	1	0	2	0
810	0	0	1	0	0	1	2	2	1	0	2	0	2	0	0	0	1	1	1	1	1	0	2	2	0	1	0	0	0	1	0	2	1	0	0	1	1	0	1	1	1	0	0	0	0	2	0	0	1
811	0	0	2	0	0	2	2	2	1	0	1	0	1	0	0	0	2	1	2	2	2	0	1	1	0	0	0	1	1	2	1	1	1	0	0	1	1	0	0	1	1	1	1	0	1	1	0	2	0
812	0	0	2	0	0	2	2	2	1	0	0	0	0	0	0	0	1	1	1	1	2	1	2	2	0	0	0	0	1	1	0	1	1	1	1	1	2	0	0	1	0	2	2	0	2	0	0	1	0
813	1	0	1	0	1	1	0	1	2	0	1	1	0	0	0	0	1	0	1	1	1	1	1	2	0	0	0	1	2	0	1	0	0	0	1	2	1	0	0	0	0	0	0	0	1	0	0	2	0
814	1	0	1	0	0	1	1	2	1	0	0	1	1	0	0	1	1	1	1	1	1	0	2	2	0	0	0	0	1	1	1	0	1	0	0	2	1	0	1	1	0	0	0	0	0	1	1	1	1
815	1	0	1	0	0	1	0	0	2	0	0	0	0	0	0	0	1	1	0	0	0	0	2	2	0	0	1	0	0	0	1	1	1	0	0	2	0	0	0	1	0	0	0	0	0	2	0	2	0
816	0	0	2	0	0	2	1	2	1	0	0	0	1	0	0	0	2	2	1	1	2	0	2	2	0	0	0	1	2	1	0	0	1	0	0	1	1	0	0	1	0	0	0	1	0	0	0	2	0
817	1	0	1	0	0	2	1	1	1	0	1	1	2	0	0	0	1	1	1	0	1	0	2	2	0	0	0	0	2	0	0	2	2	0	0	0	1	0	0	1	0	0	0	0	0	0	0	1	1
818	0	0	2	0	0	2	1	1	0	0	1	0	0	0	0	0	1	1	0	0	1	0	2	2	0	0	0	1	2	0	1	2	1	0	0	1	1	0	0	1	0	0	0	0	0	0	0	2	0
819	0	0	1	0	0	1	0	1	2	0	0	1	1	0	0	0	0	0	1	1	1	0	2	1	1	2	0	0	0	2	1	2	1	0	1	2	0	0	0	0	0	0	0	0	0	1	1	1	1
820	0	0	1	0	0	1	0	0	1	0	0	1	1	0	0	1	2	1	1	1	2	0	2	2	0	0	0	2	2	0	2	1	2	0	0	0	1	0	0	1	0	1	0	0	2	1	0	2	0
821	0	0	0	0	0	0	1	2	2	0	0	0	1	0	0	0	1	1	1	1	1	0	2	2	0	1	0	1	1	2	0	1	1	1	0	0	1	0	0	2	1	0	0	0	0	0	0	0	2
822	1	1	2	0	0	1	1	2	2	0	0	1	1	0	0	0	2	2	1	1	1	0	2	2	0	0	0	0	0	1	2	0	0	2	2	2	2	0	0	2	0	0	0	0	0	1	0	1	1
823	1	0	2	0	0	2	1	1	1	0	1	1	1	0	0	0	1	1	2	2	2	0	1	1	0	0	0	1	1	1	2	1	2	0	0	0	1	1	0	0	0	0	0	0	1	1	0	2	0
824	0	0	0	0	0	0	1	1	2	0	0	0	1	0	0	0	1	0	2	1	2	1	1	1	1	1	0	1	2	1	0	0	1	1	0	0	1	0	0	1	0	0	0	0	0	0	0	1	0
825	0	1	1	0	0	0	2	2	2	0	1	0	1	0	0	0	1	0	2	2	2	2	2	2	0	0	0	2	2	1	1	2	1	0	0	1	0	1	0	0	0	1	1	1	0	1	0	1	1
826	0	1	2	0	0	1	2	2	1	0	2	0	0	0	0	0	1	0	2	2	2	0	2	2	0	1	0	0	0	1	0	0	0	0	1	2	1	0	0	0	0	0	0	2	0	2	1	1	1
827	0	0	1	0	0	1	1	1	0	0	0	0	1	0	0	0	0	0	0	0	0	0	1	1	0	1	0	1	1	2	0	1	1	1	1	2	1	1	1	0	0	1	1	0	2	2	0	1	1
828	0	0	1	0	0	1	1	0	2	0	1	0	0	0	0	0	1	0	1	1	1	0	1	1	0	0	0	0	0	1	1	2	2	0	0	1	0	1	0	0	0	0	0	0	1	0	0	1	1
829	0	0	2	0	0	2	1	1	1	1	1	1	1	0	0	0	0	0	1	1	2	0	1	1	0	0	0	1	1	1	2	2	1	0	0	2	1	1	0	0	0	0	0	0	1	0	0	1	1
830	0	0	1	0	0	0	1	1	1	0	1	0	1	0	0	0	1	0	1	1	1	1	2	2	0	0	0	0	0	1	1	1	0	1	0	1	0	0	0	1	0	0	0	0	1	0	1	0	2
831	0	0	1	0	0	2	1	2	1	0	1	0	0	0	0	0	0	0	1	0	1	1	2	2	0	0	0	0	1	1	0	1	1	0	0	1	1	0	1	1	0	1	1	0	2	1	0	1	1
832	1	0	0	0	0	0	1	1	1	0	1	0	1	0	0	0	1	2	1	1	2	0	2	2	0	0	0	1	1	2	0	0	0	1	0	1	2	0	0	1	0	0	0	1	0	0	0	2	0
833	0	0	1	0	0	1	2	2	1	0	0	0	0	0	0	0	1	0	1	1	2	1	2	2	0	0	0	1	1	1	1	1	2	0	0	2	1	0	0	2	0	1	0	0	2	1	0	2	0
834	0	0	1	0	0	1	2	2	0	0	2	0	0	0	0	0	0	0	2	2	1	1	2	2	0	0	0	1	2	0	1	2	2	1	1	2	1	0	0	0	0	0	0	1	0	1	0	0	2
835	0	1	1	0	0	0	2	2	0	0	0	0	0	0	0	0	2	2	1	1	1	1	1	1	1	1	1	1	1	1	0	0	1	1	1	2	0	0	1	0	0	1	0	0	1	0	0	1	1
836	0	0	2	0	0	1	1	1	2	0	1	0	0	0	0	0	1	0	1	1	2	1	2	2	0	0	0	1	1	1	1	1	0	1	0	1	1	1	0	1	0	0	0	0	0	0	0	1	0
837	1	0	1	0	0	1	2	2	0	0	2	1	2	0	0	1	1	0	2	1	2	0	2	2	0	1	0	0	0	2	0	1	1	0	0	2	2	1	0	1	0	0	0	0	0	0	0	0	2
838	0	0	1	0	0	0	2	2	1	0	0	0	0	0	0	0	2	1	1	1	1	0	0	0	0	1	1	1	1	1	0	1	1	1	1	1	1	0	0	0	0	0	0	0	1	0	0	2	1
839	0	0	1	0	0	1	1	1	1	0	0	1	2	0	0	0	1	0	1	0	1	0	2	2	0	0	0	0	0	2	1	0	0	1	1	1	2	0	0	1	0	0	0	0	2	0	0	0	1
840	1	0	1	0	0	0	0	1	2	0	1	0	0	0	0	0	0	0	0	1	1	1	2	2	0	0	0	0	0	2	1	0	2	0	0	2	1	0	0	2	0	0	0	0	0	1	0	1	1
841	1	1	1	0	0	2	0	1	1	0	1	0	1	0	0	0	0	0	0	1	1	0	2	2	0	0	0	0	0	2	0	0	1	0	0	1	2	0	0	2	0	0	1	0	1	0	0	1	1
842	0	1	2	0	0	1	1	2	2	1	1	0	1	0	0	0	2	2	0	0	2	0	1	1	1	1	0	1	2	0	1	0	1	1	1	1	0	1	0	0	0	0	0	0	0	0	0	0	2
843	1	0	0	0	0	0	2	2	0	0	0	1	2	0	0	1	1	0	2	1	2	1	2	2	0	0	0	1	1	1	2	1	1	0	0	1	1	0	1	1	0	1	1	0	2	2	0	0	1
844	1	0	2	0	0	2	0	1	1	0	1	0	0	0	0	0	1	0	1	1	1	0	2	2	0	0	0	2	2	2	0	0	1	0	0	1	1	0	0	0	0	0	0	0	1	0	0	2	0
845	0	1	1	0	0	0	0	0	1	0	0	0	0	0	0	0	2	2	0	0	0	0	2	2	0	0	1	1	1	2	0	0	1	1	1	2	1	0	0	1	0	1	1	0	1	0	0	2	0
846	0	0	2	0	0	2	1	1	2	0	0	0	0	0	0	0	1	1	1	2	2	1	2	2	0	0	0	0	0	2	0	0	1	1	1	1	1	0	0	0	0	1	0	0	1	0	0	1	0
847	0	1	1	0	0	1	0	1	2	0	0	1	0	0	0	0	2	1	2	2	2	0	2	2	0	0	0	2	1	1	1	1	2	0	1	2	2	0	0	1	0	0	0	0	0	0	0	2	0
848	1	0	2	0	0	2	1	2	2	0	0	0	0	0	0	0	0	0	1	1	1	0	2	2	0	1	1	0	0	1	0	1	0	1	1	2	1	0	0	1	0	1	0	0	1	1	0	0	1
849	0	0	0	0	0	0	1	1	2	0	0	0	1	0	0	0	1	1	1	1	1	1	2	2	0	0	0	1	1	2	1	1	1	2	0	1	1	0	0	2	0	0	0	0	0	1	0	2	0
850	0	0	1	0	0	2	1	1	2	0	0	1	1	0	0	1	2	2	1	1	1	0	2	2	0	0	0	1	2	0	1	0	0	0	0	1	2	0	0	1	0	0	0	0	0	1	0	2	0
851	1	1	1	0	0	1	1	1	1	0	2	1	1	1	1	0	1	0	0	0	1	0	1	1	0	0	0	0	1	1	1	0	0	1	1	2	2	0	0	2	0	2	2	0	2	0	0	1	2
852	0	0	2	0	0	1	1	1	1	1	2	0	1	0	0	0	1	0	1	1	1	0	2	2	0	0	0	0	1	0	0	1	0	1	2	2	2	1	0	1	0	1	1	0	1	1	1	1	1
853	1	1	2	0	0	1	2	2	0	0	1	0	0	0	0	0	1	1	1	2	2	0	2	2	0	1	0	0	0	2	1	1	0	0	0	1	1	0	1	0	0	0	0	0	0	0	0	2	1
854	1	0	2	0	0	1	0	0	2	0	0	2	2	0	0	1	1	2	2	2	2	0	1	1	0	0	0	0	0	2	1	2	1	0	0	2	1	1	0	1	0	0	0	0	1	0	0	2	1
855	1	0	2	0	0	2	1	1	1	0	0	0	0	0	0	0	2	2	2	2	2	1	2	2	0	1	0	1	2	1	0	1	1	0	0	2	2	0	0	0	1	1	1	0	1	0	0	2	0
856	0	0	2	0	0	1	1	1	2	0	0	0	0	0	0	0	1	0	1	1	2	0	1	1	0	0	0	1	1	1	2	0	2	1	0	1	1	0	0	0	0	0	0	1	0	1	0	1	1
857	1	0	1	0	0	1	1	1	1	1	1	1	2	0	0	0	1	1	2	2	2	1	1	1	1	1	0	1	1	1	1	0	0	1	2	2	1	1	0	1	0	0	0	0	0	2	0	2	1
858	1	0	0	0	1	1	2	2	1	0	0	1	1	0	0	0	2	0	2	2	2	0	1	1	0	0	0	0	0	2	0	2	1	0	0	2	1	0	0	1	0	0	0	0	0	0	0	1	0
859	1	0	2	0	0	1	1	1	1	0	0	0	0	0	0	0	2	1	1	1	1	1	2	2	0	0	0	0	1	1	1	1	1	0	0	1	0	1	0	0	0	1	1	0	2	0	0	2	2
860	1	0	1	0	0	1	0	1	2	0	0	0	0	0	0	0	1	0	1	1	1	1	0	1	1	1	0	0	0	2	0	1	1	0	0	1	1	0	0	2	0	0	0	1	1	1	0	2	1
861	0	0	2	0	0	1	1	2	2	0	0	0	0	0	0	0	0	0	2	1	2	0	2	2	0	0	0	0	0	2	1	1	1	2	0	1	1	1	0	1	0	0	0	0	1	0	0	2	1
862	0	0	1	0	0	2	0	1	2	0	0	0	2	0	0	0	1	1	1	1	1	0	2	2	0	0	0	0	0	2	1	0	0	1	2	2	1	0	0	1	0	0	0	0	0	1	0	2	1
863	0	0	2	0	0	1	1	1	2	0	0	0	1	0	0	0	1	1	0	0	0	1	1	1	1	1	0	1	2	1	0	1	1	2	1	1	2	0	0	2	0	0	0	0	1	0	0	2	0
864	0	0	1	0	0	0	0	1	2	0	0	0	0	0	0	0	0	0	0	0	0	1	2	2	0	0	0	0	0	1	1	0	1	0	0	2	1	0	0	0	0	0	0	0	0	0	0	0	2
865	0	0	1	0	0	1	1	1	1	0	0	0	1	0	0	0	1	0	1	1	1	1	2	2	0	0	0	0	0	2	1	0	1	1	1	1	2	0	0	0	0	0	0	0	0	0	0	1	0
866	0	0	0	0	0	1	1	1	1	0	0	0	1	0	0	0	1	1	2	2	2	0	2	2	0	0	0	0	2	0	0	0	0	0	0	1	1	0	0	2	0	1	0	0	2	1	0	2	0
867	1	0	0	0	0	0	0	1	1	0	0	0	0	0	0	0	1	1	1	1	1	0	2	2	0	0	0	1	0	1	2	0	0	0	0	2	2	0	0	1	0	0	0	1	0	0	0	0	2
868	0	0	1	0	0	2	0	1	2	0	0	1	1	0	0	0	1	1	1	1	2	1	1	1	1	1	0	0	0	2	0	1	0	0	0	2	1	0	0	1	0	0	0	0	0	0	0	2	0
869	1	0	2	0	0	2	1	1	2	0	0	0	0	0	0	0	2	1	2	2	2	0	2	2	0	0	0	0	0	2	1	1	1	0	0	2	1	0	0	1	0	1	1	0	0	0	0	2	0
870	0	0	0	0	0	1	1	1	2	0	0	0	2	1	1	0	1	1	1	1	1	0	2	2	0	1	0	0	1	1	0	2	1	0	0	1	2	0	0	2	0	1	1	0	1	1	0	2	1
871	1	0	0	0	0	0	1	1	2	0	0	0	0	0	0	0	2	0	2	2	2	2	0	1	1	1	0	0	0	2	1	0	1	1	0	1	2	0	0	1	1	0	0	0	1	1	0	2	0
872	0	0	2	0	0	2	2	2	2	0	1	0	0	0	0	0	1	0	0	0	1	0	2	2	0	0	0	1	2	1	0	1	0	1	2	2	1	0	1	0	0	0	0	0	1	0	0	2	0
873	1	0	1	0	0	1	2	2	0	0	2	0	0	0	0	0	2	1	2	2	2	1	2	2	0	0	0	0	0	1	2	0	0	0	0	1	2	1	1	2	1	0	0	0	0	0	0	1	1
874	1	0	1	0	0	1	1	1	2	0	0	0	0	0	0	0	1	1	0	0	0	0	2	2	0	0	0	0	0	1	0	0	2	0	0	2	1	0	0	1	0	0	0	1	0	1	0	2	0
875	0	0	0	0	0	1	1	1	2	0	0	1	1	0	0	1	1	1	2	2	2	0	2	2	0	1	0	1	1	1	2	0	2	1	0	1	1	0	0	1	0	0	0	0	1	0	0	1	1
876	0	0	1	0	0	2	1	1	2	0	0	0	1	0	0	0	1	1	1	1	1	1	1	2	0	0	0	1	2	0	1	0	1	0	0	2	1	0	0	2	1	1	0	0	1	0	0	2	0
877	1	0	2	0	0	1	0	0	1	0	0	0	0	0	0	0	1	0	1	1	1	1	1	1	1	0	0	1	2	0	1	0	1	1	1	1	2	0	0	2	0	1	1	0	2	0	0	0	2
878	0	0	0	0	1	1	0	0	2	0	0	0	1	0	0	0	1	1	0	1	1	1	2	2	0	0	0	1	1	2	1	0	0	1	0	1	1	0	0	2	1	0	0	0	2	2	0	2	2
879	0	0	1	0	0	2	1	2	0	0	1	0	0	0	0	0	1	0	0	0	1	1	0	1	1	1	0	0	1	2	0	0	0	1	0	2	1	0	0	0	0	0	0	0	0	1	1	0	1
880	0	0	2	0	0	2	1	1	1	0	1	0	0	0	0	0	0	0	2	2	2	1	2	2	0	0	0	2	2	2	0	0	0	0	1	2	1	0	0	2	0	2	1	0	1	0	0	1	1
881	1	0	1	1	1	1	1	1	1	0	1	0	1	0	0	0	0	0	0	1	1	0	2	2	0	0	0	0	1	1	0	1	1	1	0	2	1	1	1	2	2	0	0	0	0	1	0	2	0
882	0	0	2	0	0	2	1	1	2	0	0	0	0	0	0	0	1	1	0	0	1	0	2	2	0	0	0	1	1	1	2	0	1	0	0	2	2	0	0	2	0	0	0	1	1	0	1	0	1
883	0	0	1	0	0	0	2	2	1	0	1	0	0	0	0	0	0	0	1	1	0	0	2	2	0	0	0	0	1	1	0	0	0	2	2	2	1	0	0	1	0	0	0	0	0	1	0	2	1
884	0	0	0	0	0	0	1	1	2	0	0	0	1	1	1	0	2	1	1	1	2	0	1	1	0	0	0	0	1	1	0	0	1	1	0	2	1	0	0	2	0	0	0	0	0	2	1	0	2
885	1	0	1	0	0	2	1	1	2	0	0	1	1	0	0	0	1	0	2	2	2	2	2	2	0	0	0	0	0	2	0	2	1	0	0	2	1	0	0	0	0	0	0	1	0	1	0	2	0
886	1	0	1	0	0	0	2	2	0	0	1	0	0	0	0	0	0	0	2	2	2	0	2	2	0	0	0	2	2	1	1	0	0	0	0	2	2	0	0	2	0	1	1	0	1	2	0	1	1
887	0	0	1	0	0	1	2	2	1	0	1	1	1	1	1	0	0	0	2	1	2	0	2	2	0	0	0	0	1	0	0	0	2	1	0	1	1	0	0	1	0	0	0	0	0	0	1	0	2
888	0	0	2	0	0	1	1	1	0	1	1	0	0	0	0	0	0	1	2	2	2	0	2	2	0	0	0	0	0	1	2	2	1	0	0	2	0	0	0	0	1	0	0	0	0	0	0	1	1
889	1	0	1	0	0	1	0	1	2	0	0	0	1	0	0	0	1	1	1	1	2	1	2	2	0	0	0	0	0	2	0	1	1	0	0	1	1	1	0	1	0	0	0	1	0	1	0	2	0
890	0	0	1	0	0	0	1	2	0	0	1	0	0	0	0	0	1	1	1	1	2	1	2	2	0	1	0	1	1	1	1	0	1	0	0	1	1	0	0	0	0	0	0	0	0	0	1	0	2
891	1	0	2	0	0	1	2	2	2	0	0	0	0	0	0	0	0	0	1	1	1	1	1	2	0	0	0	0	0	2	0	1	1	0	0	2	1	1	0	1	0	1	1	0	1	1	0	2	2
892	1	0	2	0	0	2	2	2	0	0	1	0	1	0	0	0	1	0	2	1	2	0	2	2	0	0	0	2	2	1	2	1	1	1	1	1	1	1	0	1	0	1	1	0	1	0	0	1	1
893	0	0	2	0	0	1	1	1	2	0	0	0	0	0	0	0	2	0	2	2	2	0	0	2	0	0	0	1	1	1	2	1	1	0	0	2	1	0	0	2	0	1	1	0	1	0	0	1	0
894	0	0	2	0	0	2	1	2	2	0	0	0	1	0	0	0	0	0	0	0	0	0	2	2	0	0	0	1	1	1	2	1	0	0	0	2	1	0	1	1	1	0	0	0	1	1	0	1	0
895	0	1	1	0	0	1	1	1	0	0	0	0	0	0	0	0	1	1	2	2	2	1	2	2	0	0	1	0	1	2	0	0	1	1	1	1	1	1	0	1	0	0	0	0	0	0	0	1	0
896	1	0	1	0	0	1	0	0	2	0	0	1	1	0	0	1	0	0	1	1	0	0	2	2	0	0	0	1	1	1	2	1	0	1	1	2	1	0	0	2	0	1	1	0	1	0	0	2	1
897	0	0	1	0	0	2	2	2	0	0	2	0	0	0	0	0	1	0	1	1	1	1	2	2	0	0	0	1	1	2	1	2	1	0	0	1	1	1	1	0	0	1	0	0	1	1	0	1	2
898	1	0	1	1	1	2	2	2	0	0	2	0	0	0	0	0	1	0	1	1	2	0	2	2	0	0	0	0	0	2	1	0	0	0	0	2	1	1	0	1	0	1	1	0	1	1	0	2	2
899	0	0	0	0	0	1	1	1	1	0	1	0	1	0	0	0	1	1	1	1	1	1	2	2	0	0	0	0	0	1	1	1	1	0	1	2	1	0	0	2	0	1	0	0	1	0	0	1	1
900	0	0	1	0	0	1	0	0	2	0	0	0	1	0	0	0	1	1	2	2	1	0	2	2	0	0	1	0	1	2	0	1	2	0	0	2	0	1	0	1	0	0	0	2	0	1	1	1	1
901	1	0	2	0	0	2	1	1	1	1	1	0	1	1	1	0	1	1	1	1	1	1	0	0	1	1	0	0	0	2	0	0	1	1	0	0	1	0	0	2	1	1	1	0	1	1	1	1	2
902	1	0	1	0	0	1	1	1	1	0	1	0	0	0	0	0	2	2	2	2	1	0	2	2	0	0	0	0	2	0	0	2	1	0	0	1	1	1	0	1	0	1	1	0	1	0	1	1	1
903	0	0	0	0	0	1	2	2	1	0	1	0	0	0	0	0	1	1	1	1	1	0	1	2	0	0	0	1	2	0	1	1	1	2	1	2	1	0	0	1	0	0	0	0	1	0	0	2	0
904	0	0	1	1	1	1	1	1	2	0	1	0	1	0	0	0	1	0	1	1	1	0	2	2	0	0	0	0	0	1	1	1	1	0	0	2	2	0	0	2	0	2	2	0	1	1	1	1	1
905	1	0	2	0	0	2	2	2	1	0	1	0	0	0	0	0	1	1	2	2	2	1	2	2	0	0	0	1	1	1	1	0	0	1	0	2	2	0	0	2	0	1	1	0	1	0	0	1	1
906	1	0	1	0	0	1	1	2	2	0	0	1	1	0	0	1	2	1	1	1	1	0	1	1	0	0	0	0	0	1	1	0	1	0	0	1	2	1	1	2	1	0	0	1	0	1	0	1	1
907	1	0	2	0	0	2	0	0	2	0	0	0	0	0	0	0	0	0	2	1	2	0	1	1	0	0	0	0	0	1	0	0	0	2	2	2	1	1	0	1	0	1	1	0	0	0	0	1	1
908	0	0	2	0	0	0	1	1	1	1	1	0	1	0	0	0	0	0	2	2	1	0	1	1	1	1	0	0	1	1	0	1	1	0	1	1	2	0	0	1	1	1	1	0	1	1	0	0	2
909	1	0	2	0	0	2	1	1	0	0	0	1	1	0	0	1	1	0	1	1	2	0	0	1	0	0	0	0	1	1	0	1	1	2	0	1	2	0	0	1	0	0	0	0	1	1	0	2	0
910	1	0	1	0	0	1	0	0	2	0	0	0	2	0	0	0	2	2	1	1	1	1	0	0	1	1	0	0	0	1	2	0	0	2	2	2	1	1	0	1	0	0	0	0	0	0	0	1	0
911	1	0	2	0	0	1	0	1	1	0	0	0	0	0	0	0	1	0	2	1	2	0	2	2	0	0	0	0	0	2	0	1	1	0	1	2	1	1	0	1	0	0	0	0	0	1	1	0	2
912	0	0	1	0	0	1	2	2	0	0	2	2	2	0	0	1	1	0	1	1	1	0	2	2	0	1	0	2	2	1	1	0	2	0	0	1	2	0	0	2	0	0	1	0	1	0	0	2	1
913	1	0	0	0	0	0	1	1	2	0	0	0	1	0	0	0	1	1	1	1	1	0	2	2	0	0	0	0	0	1	1	0	0	0	0	0	2	0	0	2	0	1	1	0	0	0	0	2	0
914	1	0	0	0	0	1	2	2	1	0	0	0	0	0	0	0	1	1	2	2	2	0	2	2	0	0	0	0	0	2	0	1	1	2	1	1	1	1	0	1	0	0	0	0	0	1	0	1	1
915	0	0	1	0	0	1	2	2	1	0	1	0	1	1	1	0	1	0	1	1	2	1	2	2	0	0	0	1	1	1	2	1	1	0	0	1	1	2	0	0	0	1	0	0	1	0	0	1	1
916	1	0	1	0	0	1	2	2	1	0	1	0	0	0	0	0	1	0	1	1	1	0	2	2	0	0	0	1	2	0	1	0	1	0	0	1	1	0	0	0	0	2	2	0	2	1	0	1	1
917	0	0	1	0	0	1	1	1	1	1	1	1	2	0	0	0	2	1	1	2	2	0	2	2	0	0	0	0	0	2	0	0	1	1	0	1	2	1	0	1	0	0	0	1	0	1	0	1	0
918	0	0	1	0	0	0	1	1	1	0	0	1	2	0	0	0	1	1	1	1	1	1	2	2	0	0	0	0	0	2	1	0	1	1	0	2	2	0	0	1	0	0	0	0	0	1	0	2	0
919	1	0	2	0	0	0	0	0	2	0	0	1	1	0	0	0	0	0	1	1	1	0	2	2	0	1	0	0	0	1	2	1	1	1	1	2	1	1	0	1	0	0	0	0	0	0	0	2	0
920	0	0	1	0	0	0	1	2	2	0	0	0	0	0	0	0	0	0	1	2	2	0	1	1	0	0	2	1	1	0	1	0	1	1	0	1	1	0	0	1	0	0	0	0	1	0	0	2	1
921	1	1	1	0	0	2	1	2	2	0	0	0	1	0	0	0	1	1	1	1	1	0	2	2	0	0	0	1	1	1	1	0	1	1	1	2	1	0	0	0	1	1	1	0	1	0	0	2	0
922	0	0	1	0	0	2	2	2	1	0	1	0	1	1	1	0	0	0	2	1	2	1	2	2	0	0	0	1	1	1	1	2	1	0	1	2	1	1	0	1	0	0	0	0	0	1	0	2	0
923	0	0	2	0	0	2	1	1	2	0	0	1	2	0	0	0	1	0	2	2	2	0	1	1	0	0	0	1	1	1	1	1	2	0	0	1	1	0	0	0	0	2	2	0	2	1	0	1	1
924	1	0	1	0	0	1	0	1	2	0	0	0	1	0	0	0	2	1	2	2	2	0	1	1	0	0	0	0	0	1	0	2	2	0	0	1	1	1	0	0	0	1	1	0	2	0	0	2	1
925	1	0	1	1	1	1	1	2	2	0	0	0	1	0	0	0	0	0	1	1	0	1	2	2	0	0	1	0	0	1	0	0	1	1	0	2	1	1	1	2	2	0	0	0	2	0	0	2	0
926	1	0	1	0	0	0	1	1	1	0	0	0	0	0	0	0	1	1	0	0	2	0	1	2	0	0	0	1	1	0	1	1	1	1	0	1	2	0	0	2	0	1	1	0	1	0	0	1	1
927	0	0	1	0	0	1	2	2	1	0	1	0	0	0	0	0	1	1	1	1	1	0	1	1	0	0	0	1	2	0	1	1	1	0	0	2	2	1	1	2	1	0	0	0	0	0	1	0	2
928	1	0	0	0	0	1	2	2	1	0	2	0	1	0	0	0	0	0	2	1	2	1	1	2	0	0	0	1	1	1	2	0	1	0	0	1	1	0	0	2	0	0	0	0	1	1	0	2	1
929	0	0	1	1	1	1	1	1	2	0	0	0	1	0	0	0	1	1	1	1	2	1	2	2	0	1	0	1	2	0	1	1	0	2	1	1	2	0	0	2	0	0	0	2	0	1	0	2	1
930	0	0	2	0	0	1	1	2	2	0	0	1	1	0	0	0	1	0	1	1	1	0	2	2	0	0	0	0	0	0	1	0	1	1	2	2	2	1	1	2	1	0	0	0	0	0	0	1	1
931	1	1	1	0	0	1	0	1	2	0	1	0	1	1	1	0	0	0	2	2	2	0	2	2	0	0	0	0	0	1	2	0	0	0	0	0	1	0	0	2	1	1	1	0	2	0	1	0	1
932	0	0	2	0	0	1	2	2	0	0	1	1	1	0	0	1	1	1	1	1	1	1	2	2	0	0	1	0	1	0	0	0	1	1	1	1	1	0	0	1	0	0	0	0	1	0	0	2	0
933	0	0	2	0	0	1	2	2	0	0	0	0	0	0	0	0	1	0	1	1	1	0	2	2	0	0	0	0	0	2	0	0	1	0	0	1	2	0	0	1	0	1	1	0	1	1	1	1	1
934	0	0	1	0	0	1	0	1	2	0	0	2	2	1	1	1	2	2	1	1	2	0	2	2	0	0	0	0	0	2	1	0	1	0	0	1	1	0	0	2	0	0	0	1	0	1	0	1	1
935	0	0	2	0	0	1	1	1	2	0	0	1	1	0	0	1	0	0	0	0	0	0	2	2	0	1	0	0	0	1	1	1	0	0	0	1	2	0	0	1	1	0	0	0	1	1	1	0	2
936	0	0	1	0	0	1	2	2	0	0	1	1	2	0	0	0	2	2	1	1	1	0	2	2	0	1	0	1	1	1	2	2	1	1	1	2	2	0	0	1	1	2	2	0	2	1	0	1	1
937	0	0	1	0	0	1	1	2	2	0	0	0	2	1	1	0	2	2	2	1	2	0	2	2	0	1	0	0	0	2	0	1	2	0	0	1	1	0	0	2	1	0	0	0	0	1	0	1	1
938	0	0	0	0	0	0	1	1	1	1	1	0	0	0	0	0	2	2	1	1	2	1	2	2	0	1	0	0	0	1	1	0	0	1	1	2	2	1	0	1	0	1	1	0	1	0	0	2	1
939	0	0	2	0	0	1	1	1	1	0	0	0	0	0	0	0	1	0	0	0	1	0	2	2	0	0	0	1	1	2	0	1	1	0	0	2	0	0	0	1	0	0	0	0	0	0	0	0	2
940	1	0	1	0	0	1	2	2	1	0	0	1	1	0	0	0	2	2	2	2	2	2	2	2	0	0	0	1	1	1	1	0	2	0	0	2	2	0	0	1	0	0	0	0	0	1	0	1	0
941	0	0	2	0	0	2	1	1	1	0	0	0	0	0	0	0	1	0	2	2	2	1	2	2	0	0	0	0	0	2	0	1	1	0	0	2	1	1	0	1	0	0	0	0	0	1	0	1	2
942	1	0	1	0	0	1	1	1	1	0	1	0	1	1	1	0	1	1	1	1	1	1	2	2	0	0	0	0	0	1	1	1	1	0	0	2	2	0	0	2	0	1	1	0	1	0	0	2	0
943	0	0	1	0	0	1	1	1	2	0	0	0	0	0	0	0	1	0	1	1	2	0	2	2	0	1	0	0	0	2	1	0	1	1	0	2	0	0	0	1	1	1	0	0	1	0	0	1	1
944	0	0	2	0	0	1	0	1	2	0	0	0	0	0	0	0	2	0	1	1	1	0	1	1	0	0	1	1	1	1	0	0	0	0	0	2	1	0	0	1	0	0	0	0	0	0	1	1	1
945	1	0	1	0	0	1	1	1	1	0	0	1	2	0	0	1	1	0	2	2	2	0	2	2	0	0	0	0	0	2	0	1	2	0	0	2	2	0	0	1	0	1	0	0	2	1	0	1	0
946	0	0	1	0	0	1	1	1	1	1	0	1	1	0	0	1	1	0	1	1	1	1	2	2	0	0	0	0	0	2	1	0	1	0	0	1	1	0	0	1	0	1	1	0	1	0	0	2	0
947	1	0	2	0	0	2	1	1	1	0	1	1	1	0	0	0	0	0	0	0	1	1	2	2	0	0	0	0	0	2	1	0	1	0	0	2	2	0	0	1	1	1	1	0	0	0	0	2	1
948	1	0	2	0	0	2	1	1	1	0	1	1	1	0	0	1	1	1	1	1	1	0	2	2	0	0	1	1	1	2	0	0	0	2	2	2	1	0	0	2	0	1	1	0	1	1	0	1	1
949	0	1	1	0	0	1	1	1	0	0	1	0	0	0	0	0	2	1	2	2	1	0	2	2	0	0	0	1	2	0	1	0	1	0	0	1	1	0	0	1	1	0	0	0	0	0	0	1	0
950	0	0	1	0	0	1	2	2	1	0	0	0	0	0	0	0	1	0	1	1	1	0	2	2	0	0	0	0	0	1	1	0	1	0	0	1	2	0	0	2	1	1	0	0	0	0	0	1	1
951	0	1	2	0	0	1	1	2	1	0	1	0	2	0	0	0	1	1	1	1	1	0	2	2	0	0	0	0	1	1	0	0	0	0	0	1	1	1	0	1	0	0	0	0	0	1	0	2	0
952	1	0	1	0	0	1	2	2	1	0	0	0	1	0	0	0	1	0	2	2	2	1	1	2	0	0	0	1	2	0	1	1	0	0	0	2	1	0	0	1	0	1	0	0	1	1	0	1	1
953	0	0	2	0	0	2	1	1	2	0	0	0	1	0	0	0	2	0	1	1	1	1	2	2	0	0	0	0	0	1	1	2	2	0	0	1	1	1	0	0	0	1	0	0	1	1	0	2	1
954	1	1	1	0	0	2	1	2	2	1	1	1	1	0	0	1	1	1	0	1	1	0	1	1	0	0	1	0	1	0	0	2	2	0	0	1	1	0	0	0	0	0	0	0	0	1	0	1	0
955	0	0	2	0	0	2	2	2	1	1	1	1	1	0	0	1	1	0	2	1	2	0	2	2	0	1	0	1	1	1	1	0	0	0	0	1	1	0	0	2	0	0	0	1	0	1	0	1	1
956	0	0	1	0	0	1	0	1	2	0	0	0	2	1	1	0	1	1	1	1	1	0	2	2	0	0	0	0	0	2	0	1	1	1	1	2	1	0	1	1	0	1	0	0	1	0	0	0	2
957	0	1	2	0	0	1	1	2	1	0	1	0	2	0	0	0	0	0	2	2	2	1	2	2	0	0	0	1	1	1	1	0	2	0	0	1	1	0	0	0	0	0	0	1	1	1	0	1	1
958	0	0	2	0	0	1	1	1	2	0	0	1	1	0	0	0	0	0	2	2	2	0	1	1	0	0	0	1	2	0	1	1	1	0	0	2	0	1	1	0	0	0	0	0	0	1	0	1	2
959	1	0	1	0	0	1	1	2	1	0	1	1	1	0	0	1	1	1	0	0	0	0	2	2	0	0	0	0	1	1	0	1	0	0	1	2	2	0	0	2	0	0	0	1	2	0	0	2	0
960	0	0	0	0	0	0	1	1	1	0	1	0	1	0	0	0	1	1	1	1	1	1	0	1	0	1	0	0	0	1	0	1	1	2	1	1	1	1	1	0	0	0	0	0	1	0	0	1	1
961	0	0	2	0	0	2	1	2	2	0	0	0	1	0	0	0	1	0	1	1	1	0	2	2	0	0	0	1	1	1	1	1	0	0	0	1	2	0	0	2	0	1	1	0	2	2	0	0	1
962	1	0	0	0	0	0	0	0	2	0	0	1	1	0	0	1	2	2	1	1	2	0	1	1	0	0	0	1	1	1	1	0	0	1	0	2	2	0	0	1	0	1	1	0	2	0	0	2	0
963	0	0	1	0	0	2	1	1	1	0	0	0	0	0	0	0	1	1	0	0	1	1	1	1	1	1	0	0	1	1	0	0	1	1	0	1	0	0	0	1	0	0	0	0	0	1	0	1	1
964	0	0	1	0	0	2	2	2	0	0	0	0	0	0	0	0	2	0	2	2	2	2	2	2	0	0	0	1	2	0	1	0	1	1	1	1	2	0	0	1	0	0	0	0	0	1	0	1	1
965	1	1	2	0	0	2	2	2	1	0	1	0	1	0	0	0	2	1	1	2	2	1	2	2	0	0	0	0	0	1	1	0	1	1	0	2	1	0	0	0	0	1	1	0	1	1	0	1	1
966	0	0	2	0	0	2	0	0	2	0	0	0	0	0	0	0	1	0	1	1	2	0	2	2	0	0	0	0	0	2	0	1	0	0	0	2	1	1	1	1	1	1	1	0	1	0	0	1	0
967	1	0	1	0	0	1	1	1	2	0	0	0	0	0	0	0	1	0	1	1	1	0	2	2	0	0	0	1	1	1	2	1	1	0	0	2	2	0	1	1	0	0	0	1	0	1	0	1	1
968	0	0	0	0	0	1	2	2	1	0	1	0	1	1	1	0	1	1	0	0	1	0	2	2	0	1	0	0	1	1	0	0	1	1	0	2	1	0	0	2	1	0	0	0	0	2	0	1	1
969	1	1	0	0	0	1	1	1	2	1	0	0	1	1	1	0	1	0	1	1	1	0	2	2	0	0	0	0	0	2	0	0	0	0	1	2	2	0	0	1	0	0	0	2	0	1	0	2	0
970	0	0	0	0	0	1	1	2	1	0	1	0	0	0	0	0	1	1	2	2	2	0	2	2	0	0	0	1	1	2	0	0	1	0	0	2	2	0	0	2	0	0	0	0	0	1	0	1	1
971	1	0	2	0	0	2	1	1	2	0	0	0	0	0	0	0	1	0	2	2	2	1	0	1	0	1	0	0	0	2	0	1	1	0	0	1	1	1	0	1	0	1	1	1	0	1	1	0	2
972	1	0	0	0	0	1	0	0	2	0	0	0	0	0	0	0	0	1	0	1	2	1	1	1	1	1	0	0	0	2	1	0	1	1	2	2	2	0	0	1	0	1	0	0	1	0	0	2	0
973	1	1	0	0	0	1	1	2	2	0	0	2	2	0	0	1	1	0	1	1	2	0	2	2	0	0	0	1	1	1	2	0	1	2	2	2	1	0	0	1	0	0	0	1	2	0	1	1	1
974	1	0	1	0	0	2	1	1	2	0	0	0	1	0	0	0	0	0	0	0	0	1	2	2	0	0	0	0	0	2	0	2	2	0	1	2	1	0	0	0	0	0	0	1	2	0	0	0	1
975	0	0	0	0	0	1	1	1	1	0	0	1	2	1	1	0	1	0	1	1	2	1	1	1	1	1	0	1	1	1	1	1	0	1	1	2	1	0	1	1	0	0	0	0	0	0	0	2	0
976	0	0	1	0	1	0	1	1	2	0	0	0	0	0	0	0	1	0	1	1	1	1	1	1	1	1	0	1	2	0	1	0	1	0	0	2	1	0	0	2	0	0	0	1	0	1	0	2	1
977	0	0	0	0	0	1	1	1	1	0	1	1	1	0	0	1	1	1	1	1	1	0	2	2	0	0	2	1	1	0	1	2	1	0	0	1	2	0	0	1	0	1	1	0	1	1	0	2	0
978	1	0	0	0	0	0	1	1	1	0	2	0	2	0	0	0	2	0	1	1	1	0	1	1	0	0	1	1	1	2	0	1	1	0	0	1	1	1	0	1	0	2	2	0	2	1	0	1	1
979	1	0	1	0	0	0	1	2	2	0	0	0	0	0	0	0	1	0	1	1	1	1	1	1	1	1	0	0	0	2	1	0	1	1	0	2	0	0	0	0	0	1	1	0	1	2	0	2	0
980	1	0	1	0	0	1	0	0	2	0	0	1	1	0	0	1	1	1	0	0	1	0	2	2	0	1	0	0	1	1	1	0	1	1	1	2	2	0	0	2	0	1	1	0	1	1	0	2	1
981	1	0	2	0	0	1	0	0	2	0	0	0	1	1	1	0	2	1	0	0	1	1	1	1	1	1	0	0	0	2	0	1	1	0	0	2	1	1	0	1	0	0	0	0	1	1	0	1	1
982	0	0	2	0	0	2	2	2	1	0	1	0	0	0	0	0	1	1	1	1	2	1	2	2	0	0	0	0	0	1	0	0	2	0	0	2	1	0	0	0	1	0	0	0	0	0	0	2	1
983	1	0	1	0	0	1	0	0	2	0	0	0	0	0	0	0	0	0	1	1	1	1	0	1	1	1	0	0	0	1	2	1	1	1	1	1	2	0	0	0	0	0	0	0	0	1	0	1	1
984	0	0	1	0	0	1	2	2	1	0	1	0	1	1	1	0	1	1	1	1	1	1	1	1	1	1	0	0	1	1	1	0	0	1	0	2	2	0	0	1	0	0	0	0	0	0	1	1	1
985	0	0	2	0	0	2	2	2	1	0	0	0	0	0	0	0	2	1	0	0	1	0	1	1	1	1	0	1	0	0	2	0	0	1	1	2	2	0	0	2	0	0	0	0	0	2	0	1	1
986	0	0	2	0	0	1	1	2	1	0	0	1	1	0	0	0	2	0	2	1	2	0	2	2	0	0	0	0	0	1	1	0	2	0	0	0	1	1	0	1	0	0	0	2	0	1	1	0	2
987	1	0	1	0	0	1	1	2	2	0	1	0	0	0	0	0	1	0	1	1	1	0	2	2	0	1	0	0	2	0	0	0	1	1	1	2	2	0	0	1	0	2	2	0	1	1	0	0	1
988	0	0	1	0	0	2	2	2	2	0	1	0	0	0	0	0	1	1	2	2	2	1	1	1	1	1	0	0	0	1	2	2	2	0	0	0	1	0	1	1	0	0	1	0	1	0	1	2	1
989	0	1	1	0	0	2	1	2	1	0	0	0	0	0	0	0	1	1	1	1	1	0	2	2	0	0	0	0	0	2	0	1	1	0	0	2	1	0	0	2	0	1	0	0	1	1	0	1	1
990	0	0	2	0	0	1	2	2	0	0	0	1	1	0	0	1	0	0	0	0	0	0	2	2	0	0	0	0	1	1	0	1	0	1	1	2	1	0	0	2	0	0	0	0	0	1	0	2	0
991	1	0	0	0	0	1	0	1	2	0	1	1	0	0	0	0	0	0	1	1	1	0	1	1	0	1	0	0	0	2	1	1	2	0	0	1	0	0	0	0	1	0	0	0	0	1	0	2	1
992	0	0	1	0	0	1	2	2	1	0	2	0	0	0	0	1	1	1	1	1	1	1	1	1	1	1	0	0	0	2	1	1	0	1	1	2	1	0	0	0	0	0	0	1	1	1	0	2	0
993	0	0	0	0	0	1	1	2	1	0	0	0	1	0	0	0	2	2	2	2	1	1	1	1	1	1	0	1	1	1	2	1	1	2	0	1	1	0	0	0	0	2	2	0	1	1	0	1	1
994	0	1	1	0	0	1	1	1	2	0	0	0	1	0	0	0	0	0	1	1	0	0	2	2	0	0	0	0	1	0	1	1	0	0	0	1	2	0	0	1	0	1	0	0	0	0	0	2	0
995	0	0	0	0	0	1	2	2	2	0	1	0	0	0	0	0	2	2	2	2	2	0	2	2	0	0	0	0	0	2	0	0	1	0	0	1	1	0	0	1	0	0	1	0	1	0	1	1	2
996	0	0	1	0	0	1	0	0	2	0	0	0	0	0	0	0	1	0	1	1	1	0	2	2	0	0	0	0	0	1	1	0	0	2	2	2	1	0	0	0	0	0	0	0	1	1	0	2	0
997	0	0	1	0	0	1	2	2	1	0	0	1	2	0	0	1	0	0	1	2	2	2	0	1	1	1	0	0	0	1	0	1	0	0	1	2	1	1	0	1	0	1	1	0	0	0	0	1	1
998	0	0	0	0	0	1	2	2	1	0	1	1	1	0	0	1	0	0	0	1	2	1	1	1	1	1	0	0	2	0	0	0	1	0	0	1	1	0	0	2	1	0	0	1	0	0	1	0	2
999	1	0	2	0	0	0	1	2	2	0	1	0	0	0	0	0	1	1	0	1	1	0	0	2	0	0	0	0	0	2	0	0	2	1	0	1	2	0	0	2	0	0	0	0	0	0	0	2	0
1000	0	0	0	0	0	1	1	1	2	0	0	0	1	0	0	0	1	1	1	1	1	1	2	2	0	0	0	0	0	1	1	0	2	1	0	1	2	0	0	2	0	0	0	0	0	1	0	1	1
[truncated: 252 more columns]
