# Supplementary material for: KNN-MDR: a learning approach for improving interactions mapping performances in genome wide association studies
Source: BMC Bioinformatics. 2017 Mar 21;18:184. doi: 10.1186/s12859-017-1599-7 (PMC5361736; doi:10.1186/s12859-017-1599-7)
Supplement: Supplementary file 5 — The data set(s) supporting the results of Table 3. (ZIP 7092 kb) [file 12859_2017_1599_MOESM5_ESM.zip › 000/S99/mkallsimul.dat]

1	1	0	1	0	0	1	1	0	1	1	1	0	0	0	0	0	0	2	0	0	1	0	2	0	0	0	0	2	2	1	0	1	2	0	0	1	1	0	0	0	1	0	0	1	0	0	0	2	0
2	1	1	2	0	0	2	1	0	1	1	2	0	0	0	0	0	0	0	2	2	0	0	1	0	0	1	0	2	1	1	1	0	2	1	1	2	1	1	0	0	0	0	0	0	1	0	1	0	0
3	1	2	1	0	0	1	2	0	0	0	0	0	1	0	1	0	0	1	2	2	0	0	2	0	0	1	0	2	2	2	2	2	2	0	0	1	0	0	0	0	2	0	0	0	1	0	0	2	0
4	0	1	1	0	0	1	2	1	1	1	0	0	0	0	1	1	0	0	2	2	0	1	1	0	0	0	0	2	2	2	2	2	2	0	1	2	2	0	1	1	0	1	0	0	0	0	0	2	0
5	0	0	2	0	0	1	1	0	1	1	1	1	2	0	2	1	0	1	1	1	1	0	2	0	0	0	0	1	2	2	0	1	1	0	0	1	2	0	0	0	1	0	0	0	0	0	0	2	0
6	0	1	1	0	0	2	1	0	1	0	1	1	2	0	1	0	0	1	1	1	1	0	1	0	0	0	0	2	2	2	0	1	1	1	0	1	1	0	0	0	1	0	0	1	0	1	0	2	0
7	0	0	2	0	1	2	1	0	1	1	0	0	0	0	0	0	0	2	0	0	0	0	1	1	1	1	1	2	2	2	1	2	2	0	1	2	1	0	0	0	1	0	0	1	0	0	0	1	0
8	0	1	1	0	0	1	1	1	1	1	0	0	1	0	0	0	0	0	1	1	1	0	2	0	0	0	0	1	2	2	0	0	1	0	0	2	1	1	0	0	1	1	1	0	0	1	0	2	0
9	1	1	2	0	0	0	1	0	1	1	1	0	0	0	0	0	0	2	0	0	1	0	2	0	0	0	0	2	2	2	1	2	2	0	0	1	0	0	0	1	1	0	0	0	1	0	1	0	0
10	0	2	0	0	0	0	2	0	1	0	1	0	0	0	0	0	0	1	1	0	1	0	2	0	0	0	0	1	2	2	1	0	1	0	0	2	2	0	0	1	1	0	0	1	0	1	1	0	1
11	1	2	1	0	0	0	2	1	2	2	0	0	0	0	0	0	0	1	2	2	0	0	1	0	0	0	0	2	1	1	1	0	2	0	0	2	1	1	0	1	0	0	0	0	1	0	0	2	0
12	1	1	1	1	0	2	2	0	1	0	0	1	1	0	1	0	0	0	1	2	0	0	2	0	0	0	1	2	2	2	0	0	0	0	0	1	2	0	0	2	0	0	0	0	0	0	2	0	0
13	0	0	2	0	0	1	2	0	2	2	0	0	2	0	1	0	1	2	1	2	0	0	2	0	0	0	0	2	2	2	1	1	1	0	0	1	1	0	0	0	2	1	0	0	0	0	0	1	0
14	0	1	1	1	0	1	2	0	2	2	0	0	0	0	0	0	0	0	2	1	1	0	1	1	1	1	0	1	2	2	0	0	0	0	0	1	1	0	0	2	0	1	1	0	1	1	0	1	0
15	0	0	2	0	0	1	0	0	0	0	1	1	1	0	1	0	0	0	2	2	0	0	1	0	0	0	0	1	1	1	1	1	1	0	0	1	1	0	0	0	2	1	0	0	0	0	0	0	0
16	0	2	0	0	0	0	1	0	0	0	0	0	0	0	0	0	0	1	1	1	1	0	2	0	0	0	0	2	2	2	1	1	2	2	2	2	1	0	0	1	1	0	0	0	1	1	0	1	1
17	0	2	1	1	0	1	1	0	2	1	0	0	0	0	0	0	0	1	1	1	0	0	2	0	0	0	0	1	2	2	1	1	1	0	0	2	2	0	0	2	0	0	0	0	0	0	0	1	0
18	0	1	1	0	0	1	2	0	1	1	0	0	0	0	1	1	0	1	1	0	1	0	2	0	0	1	2	2	2	2	1	1	1	1	1	1	1	0	0	0	1	1	1	0	1	1	0	2	0
19	0	1	1	1	0	1	1	0	1	0	1	0	0	0	1	1	0	0	2	2	1	1	2	0	0	0	0	2	1	1	1	2	2	1	0	1	2	0	0	0	1	2	2	0	1	1	0	2	0
20	0	0	2	0	1	2	1	1	1	1	0	0	1	0	0	0	0	2	0	1	1	0	1	0	0	0	0	2	2	2	2	0	1	0	0	2	2	0	0	2	0	0	0	0	1	0	0	1	0
21	1	1	2	0	1	2	1	0	2	1	0	1	1	0	1	0	0	1	1	1	0	0	2	0	0	0	0	2	2	2	2	1	1	0	0	2	1	0	0	0	2	0	0	0	1	1	1	1	0
22	1	2	1	0	0	1	0	0	1	1	0	0	0	0	0	0	0	1	1	1	1	0	1	0	0	0	0	0	2	2	0	1	1	0	0	1	0	0	0	0	2	0	0	0	0	0	0	1	0
23	0	2	0	1	0	1	1	0	0	0	2	0	0	0	0	0	0	2	1	2	0	0	2	0	0	0	0	1	2	2	0	1	1	1	0	1	0	0	0	0	1	2	2	0	0	1	0	2	0
24	0	2	1	2	0	2	2	0	2	0	1	0	1	0	1	0	1	2	1	1	0	0	2	0	0	0	0	2	2	2	2	1	1	2	1	1	1	0	0	0	1	0	0	0	0	2	0	2	0
25	1	1	2	1	0	1	2	0	2	1	0	1	1	0	1	0	0	1	1	1	0	0	1	1	1	1	1	1	2	2	0	1	1	0	0	1	1	0	0	0	0	0	0	0	0	0	0	0	1
26	0	2	0	0	1	1	1	1	1	1	1	0	2	0	2	0	0	0	1	1	0	0	2	0	0	0	0	1	1	2	1	0	0	0	1	2	1	0	0	0	2	0	0	1	0	0	0	1	0
27	0	2	0	0	0	0	1	0	2	2	0	1	2	0	1	0	0	2	0	0	1	0	2	0	0	0	0	1	1	1	2	2	2	0	0	1	2	0	0	2	0	1	0	0	0	0	0	1	1
28	0	1	1	0	0	1	2	0	2	1	1	0	0	0	1	1	0	0	2	2	0	1	2	0	0	0	0	2	2	2	0	2	2	0	0	1	1	1	0	0	0	2	2	0	0	1	0	1	0
29	0	2	0	0	0	0	1	0	0	0	2	1	2	0	1	0	1	1	2	2	1	0	2	0	0	0	0	1	2	1	1	0	0	0	1	2	2	0	0	0	0	0	0	0	1	1	1	1	0
30	0	2	1	0	0	1	1	1	2	2	0	1	1	0	1	0	0	1	1	1	0	0	2	0	0	0	0	2	1	1	2	0	1	0	0	2	0	0	0	0	2	0	0	0	0	1	1	0	0
31	0	1	2	0	0	2	2	0	1	1	0	0	2	1	0	1	0	2	0	1	1	0	2	0	0	0	0	2	1	1	1	2	2	0	0	0	1	0	0	1	1	0	0	0	1	1	0	1	1
32	0	2	1	0	0	1	2	0	2	2	0	0	2	0	2	1	1	2	0	0	1	0	2	0	0	0	2	2	2	2	1	1	1	0	1	1	0	0	0	0	1	0	0	0	0	2	0	2	0
33	0	1	1	1	0	1	1	0	1	1	1	0	0	0	0	0	0	2	0	0	0	0	1	0	0	1	0	2	2	2	2	1	1	0	1	1	1	0	0	1	1	1	1	0	1	2	0	0	0
34	0	2	1	1	0	1	2	0	1	1	0	0	0	0	0	0	0	2	0	0	1	0	2	0	0	0	0	2	2	2	1	2	2	0	0	1	0	0	0	0	1	0	0	0	1	1	0	0	0
35	0	2	0	0	0	0	1	0	2	1	0	0	1	0	0	0	0	0	2	2	0	0	2	0	0	0	0	2	2	2	1	0	0	0	0	2	2	0	0	2	0	0	0	0	0	1	0	2	0
36	0	0	2	0	0	1	2	0	1	1	1	0	2	0	1	0	0	0	2	2	1	1	2	0	0	1	1	2	2	2	0	2	2	0	0	2	2	0	1	0	1	0	0	0	0	1	0	1	1
37	0	0	2	0	2	2	2	0	2	2	0	0	2	0	1	0	0	0	2	2	0	0	1	0	0	0	0	1	2	2	1	0	0	1	2	2	0	0	0	0	2	0	0	0	0	0	0	1	0
38	0	1	1	0	0	1	1	0	1	0	2	1	2	0	2	0	0	2	0	0	1	0	2	0	0	0	0	2	2	2	2	1	1	1	1	2	1	0	0	0	2	0	0	0	0	2	0	1	1
39	1	1	0	0	0	1	2	0	2	0	0	1	1	0	1	0	0	1	1	1	1	0	2	0	0	0	0	1	2	2	1	2	2	1	0	1	2	0	0	2	0	2	2	0	1	1	0	2	0
40	0	1	1	1	0	1	1	1	1	1	1	0	0	0	0	0	0	0	2	2	0	0	2	0	0	1	0	1	2	2	0	1	1	0	0	2	2	0	0	2	0	0	0	0	1	0	0	2	0
41	0	1	1	0	0	1	1	0	0	0	1	1	1	0	1	0	0	1	1	0	1	0	1	0	0	0	0	2	2	2	0	1	2	0	0	2	0	0	0	0	2	1	1	0	1	0	0	2	0
42	0	1	1	1	0	1	2	0	1	1	0	1	1	0	2	0	0	2	0	1	1	0	2	0	0	0	0	1	2	2	1	2	2	1	0	1	2	1	1	0	0	1	0	0	0	0	0	2	0
43	0	2	1	2	0	2	2	1	1	1	0	0	0	0	0	0	0	0	1	2	0	0	2	0	0	0	0	1	2	2	0	1	1	0	0	1	2	0	0	0	1	0	0	1	0	1	0	2	0
44	0	0	2	1	0	2	1	0	1	1	0	0	0	0	0	0	0	1	1	1	0	0	2	0	0	0	0	2	2	1	1	0	0	0	1	2	0	0	0	1	1	1	0	0	0	0	0	1	0
45	0	1	1	1	1	2	1	0	1	0	1	0	0	0	0	0	0	0	2	1	1	0	2	0	0	0	0	2	1	1	2	0	0	0	0	1	2	0	0	2	0	1	1	0	2	2	0	2	0
46	0	1	1	0	0	1	1	0	2	1	0	0	1	0	0	0	0	1	2	1	1	0	2	0	0	0	0	2	2	2	2	0	2	1	1	2	2	0	0	0	1	0	0	0	0	0	0	2	0
47	0	2	1	0	0	1	2	0	2	1	0	0	2	0	2	1	0	2	0	0	1	0	2	0	0	0	0	1	2	2	0	1	1	1	1	2	2	0	0	2	1	1	1	1	1	2	0	2	0
48	1	0	2	0	1	2	2	0	1	1	0	0	0	0	0	0	0	0	2	0	1	0	1	0	0	0	0	2	2	2	2	1	2	0	0	2	1	0	0	0	0	1	1	0	0	2	0	2	0
49	1	2	1	0	0	0	2	0	2	2	0	0	1	0	2	1	0	1	2	2	0	0	2	0	0	1	0	2	2	2	1	2	2	1	0	2	2	0	0	0	1	1	0	0	0	1	1	0	0
50	0	0	2	1	0	2	2	0	0	0	1	0	1	0	0	0	0	1	1	1	1	0	1	1	1	2	0	2	2	2	1	0	0	0	0	0	0	0	0	0	1	1	1	0	1	1	1	1	1
51	0	2	1	0	0	0	1	1	1	1	0	0	2	0	2	0	0	1	1	1	1	0	0	1	1	1	0	1	2	2	0	1	1	1	2	2	1	0	0	0	1	1	1	0	1	2	0	2	0
52	0	1	1	0	0	1	2	0	1	0	1	0	0	0	0	0	0	1	1	0	1	0	2	0	0	0	0	2	2	2	2	2	2	0	0	2	2	0	0	0	2	0	0	0	0	0	0	0	0
53	0	0	2	0	0	1	2	1	1	1	0	1	2	0	2	1	0	0	1	1	0	0	1	0	0	0	0	2	2	2	0	1	1	0	0	2	1	0	0	0	2	1	1	0	0	0	0	1	0
54	0	1	2	1	0	1	1	0	1	0	1	0	1	0	0	0	0	2	1	1	0	0	2	0	0	0	0	2	2	1	0	2	2	0	0	1	1	0	0	0	2	1	1	0	1	0	0	0	1
55	1	1	1	0	0	0	2	0	1	1	0	0	1	0	0	0	0	1	1	1	1	0	1	0	0	0	0	2	2	2	2	0	1	1	0	2	0	0	0	0	2	0	0	0	0	0	0	1	0
56	0	0	2	1	1	2	2	1	2	1	0	0	1	0	0	0	1	1	2	2	1	0	2	0	0	0	0	1	2	2	0	0	0	1	2	2	1	0	0	0	1	0	0	0	1	0	0	1	0
57	0	2	1	0	0	1	2	0	2	2	0	0	0	0	0	0	0	2	0	0	2	1	1	0	0	1	0	2	1	1	2	1	2	0	1	2	2	0	0	2	0	1	1	0	0	1	1	1	0
58	0	0	2	0	0	1	2	0	1	1	1	0	0	0	0	0	1	2	1	2	0	0	2	0	0	0	0	2	2	2	0	1	1	1	2	2	1	0	0	1	1	0	0	0	0	1	0	0	0
59	0	1	2	0	1	2	1	0	2	2	0	0	1	0	1	0	0	0	2	2	0	0	2	0	0	0	0	1	2	2	0	2	2	0	0	1	1	0	0	0	1	0	0	0	0	0	0	1	0
60	0	2	0	0	0	0	1	0	1	1	1	0	1	0	1	1	0	0	2	2	0	0	2	0	0	0	0	2	1	1	1	1	1	1	0	1	2	0	0	1	1	1	1	0	1	1	0	2	0
61	0	2	0	1	0	1	1	0	0	0	0	1	0	0	0	0	0	0	2	2	0	0	2	0	0	0	0	2	2	2	0	2	2	0	0	1	1	1	1	0	1	0	0	1	0	1	0	2	0
62	1	2	1	0	0	0	1	1	1	1	1	1	1	0	1	0	0	2	0	0	0	0	2	0	0	0	0	1	1	1	1	1	1	0	0	1	2	0	0	1	1	0	0	0	0	0	1	1	0
63	0	1	1	0	0	1	2	0	1	0	1	1	1	0	1	0	0	1	1	1	1	0	2	0	0	0	0	2	2	1	2	0	1	1	0	2	0	0	0	0	2	0	0	0	0	1	0	2	0
64	1	1	1	0	0	2	2	0	2	0	1	1	1	0	2	1	0	1	1	1	1	0	2	0	0	0	0	2	2	2	0	1	1	1	1	1	1	0	0	2	0	1	0	0	2	1	0	0	0
65	0	2	0	0	0	0	2	1	2	1	0	0	1	0	0	0	0	1	1	1	1	0	2	0	0	0	0	2	2	2	1	0	1	1	0	2	2	0	0	1	1	0	0	0	1	0	0	2	0
66	1	1	1	1	0	2	2	0	1	0	1	0	1	0	0	0	0	0	2	2	0	0	2	0	0	0	0	1	2	2	0	2	2	0	1	2	2	0	0	1	1	1	1	0	1	1	0	1	0
67	0	1	1	0	1	1	1	0	1	0	1	1	2	1	1	1	0	0	2	2	0	0	2	0	0	0	0	2	2	2	0	1	1	0	0	2	1	0	0	2	0	0	0	0	0	0	0	1	1
68	1	2	1	2	0	2	1	0	1	1	0	0	1	0	1	0	0	2	0	0	0	0	2	0	0	0	0	2	2	1	2	1	1	1	2	2	0	0	0	0	1	1	0	0	1	0	0	2	0
69	0	1	1	1	0	2	2	0	2	2	0	0	0	0	0	0	0	1	1	1	0	0	1	0	0	0	0	2	2	2	0	2	2	0	0	1	2	0	0	1	1	0	0	0	0	0	0	2	0
70	0	2	0	0	1	1	1	0	1	1	0	0	0	0	0	0	0	1	1	1	1	0	2	0	0	0	0	2	2	2	1	1	1	0	1	1	1	0	0	0	1	0	1	0	1	0	0	0	0
71	1	2	0	0	0	0	2	0	2	1	0	0	0	0	0	0	0	0	1	2	0	0	1	0	0	1	0	2	2	1	1	1	1	0	0	2	1	1	0	1	0	0	0	0	1	0	0	0	0
72	0	2	0	1	0	1	2	0	2	1	1	0	0	0	0	0	0	0	1	2	0	1	1	0	0	0	0	2	1	1	2	2	2	0	0	1	2	0	0	0	1	0	0	0	0	0	0	1	0
73	1	0	2	0	0	1	0	0	1	1	0	0	1	0	1	1	0	1	1	0	1	0	2	0	0	0	0	2	2	2	0	2	2	0	0	1	1	0	0	0	2	0	0	0	0	0	0	1	0
74	0	1	1	1	0	1	2	0	2	1	1	1	1	0	1	0	1	2	1	1	0	0	1	0	0	0	0	1	2	2	0	1	1	0	0	2	2	0	0	1	1	0	0	0	0	0	0	1	1
75	0	1	1	1	0	1	2	0	2	0	0	0	1	0	0	0	0	1	1	1	1	0	2	0	0	0	0	2	2	1	0	1	1	0	0	1	1	0	0	0	0	1	1	0	1	1	1	1	0
76	0	1	1	0	0	1	2	0	2	2	0	0	0	0	1	1	0	1	1	1	0	0	1	0	0	0	0	2	0	0	2	1	1	1	1	2	0	0	0	1	1	0	0	0	0	0	0	2	0
77	1	1	2	2	0	2	2	0	0	0	0	1	1	0	1	0	0	1	1	1	1	0	2	0	0	0	0	2	1	0	1	2	2	0	1	1	1	0	0	1	1	2	2	0	1	1	0	0	1
78	1	2	1	0	0	0	2	1	2	2	0	0	0	0	0	0	0	0	2	2	0	0	2	0	0	0	0	1	2	2	0	1	1	0	1	2	2	0	0	1	1	1	0	0	0	1	0	1	0
79	1	0	2	0	0	1	2	0	2	1	0	0	0	0	0	0	1	1	1	1	0	0	2	0	0	0	0	2	2	2	1	1	1	0	1	2	1	0	0	0	2	0	0	0	0	0	1	0	0
80	1	0	2	0	0	1	1	1	1	1	0	0	0	0	0	0	0	1	1	1	1	0	2	0	0	0	0	2	2	2	2	1	2	1	1	2	0	0	0	0	2	0	0	1	0	0	0	0	2
81	1	2	1	0	0	1	2	0	1	1	0	0	0	0	1	1	0	0	2	2	0	0	1	0	0	0	0	2	2	2	1	1	1	0	0	1	2	0	0	0	1	0	0	0	0	0	0	2	0
82	0	1	1	0	0	0	1	0	1	1	1	0	1	0	0	0	0	0	2	1	1	0	1	0	0	0	0	2	2	2	0	0	0	0	1	2	1	0	0	0	1	0	0	1	2	0	0	2	0
83	0	2	1	0	0	1	2	0	2	2	0	0	1	0	0	0	0	1	1	1	0	1	2	0	0	0	0	2	2	2	0	0	0	0	0	2	1	0	0	2	0	0	0	0	1	0	0	2	0
84	0	1	1	0	0	1	2	0	1	0	1	1	1	0	1	0	0	0	2	2	1	0	2	0	0	0	0	2	1	2	2	1	1	0	0	2	0	0	0	0	2	1	1	0	2	0	1	0	0
85	0	0	2	0	1	2	2	0	1	1	0	0	0	0	0	0	0	1	1	1	1	0	0	1	1	1	0	1	2	2	1	1	2	0	0	2	1	0	0	0	2	2	1	0	1	0	0	2	0
86	0	1	2	1	0	1	1	0	1	1	1	1	2	0	1	0	0	1	1	1	1	0	1	0	0	0	0	2	2	2	1	1	1	0	0	1	1	1	0	0	0	0	0	0	0	0	0	2	0
87	0	1	1	0	0	0	2	0	2	0	0	0	0	0	0	0	0	0	2	2	0	0	2	0	0	0	0	2	2	1	0	2	2	0	0	0	2	1	1	0	0	0	0	0	0	1	0	1	0
88	0	0	2	0	2	2	2	0	2	1	1	1	1	0	1	0	0	2	0	1	1	0	2	0	0	1	0	2	2	2	1	1	1	1	0	1	1	0	0	1	1	1	1	0	1	0	0	2	0
89	0	1	1	0	0	1	1	0	1	1	1	0	0	0	0	0	0	1	1	1	1	0	2	0	0	0	0	2	1	1	2	1	1	0	0	1	1	0	0	0	2	0	0	0	0	1	0	1	0
90	0	2	1	1	0	1	2	0	1	0	0	1	2	0	2	0	0	0	2	2	0	0	2	0	0	1	0	2	2	1	0	1	1	1	1	2	1	0	0	0	1	0	0	1	1	0	0	2	0
91	0	1	1	1	0	2	1	0	0	0	1	0	2	0	0	0	0	1	1	1	1	0	2	0	0	0	0	2	1	1	1	2	2	1	0	2	2	0	0	1	1	0	0	0	1	0	0	2	0
92	0	1	2	0	1	2	2	1	2	2	0	1	2	0	1	0	0	1	1	1	1	0	1	0	0	1	0	2	1	1	2	1	1	0	0	2	1	0	0	0	2	0	0	0	1	0	0	2	0
93	1	0	2	0	1	2	1	0	1	1	1	1	1	0	1	0	0	1	1	1	0	0	1	0	0	0	0	2	2	2	2	0	1	1	0	2	0	0	0	0	1	1	1	0	0	0	0	2	0
94	0	1	1	0	0	0	1	0	1	1	0	1	2	0	1	0	0	2	0	0	1	0	2	0	0	0	0	2	2	2	2	1	2	2	0	1	2	0	0	1	1	0	0	1	0	0	0	1	1
95	1	1	0	0	0	0	1	0	1	1	2	0	1	1	0	0	1	2	0	0	2	0	0	1	1	1	0	2	2	2	2	2	2	0	0	1	1	0	0	2	0	1	1	0	1	1	0	0	1
96	0	1	1	0	0	1	1	0	1	1	0	0	0	0	0	0	0	0	2	2	0	0	2	0	0	0	0	2	2	2	1	2	2	0	0	1	2	0	0	1	0	0	0	1	0	1	0	2	0
97	0	2	0	0	0	0	1	1	1	1	1	0	2	0	1	0	0	1	1	1	1	0	2	0	0	0	0	1	2	2	0	1	2	0	0	2	1	0	0	0	2	0	1	0	1	0	0	2	0
98	0	1	1	1	0	1	1	0	0	0	0	1	2	0	2	0	1	1	1	2	0	0	2	0	0	0	1	2	2	2	0	1	1	0	0	2	1	0	0	0	2	2	2	0	1	1	1	0	0
99	1	1	1	0	0	1	2	0	2	1	0	0	0	0	0	0	0	1	1	1	0	0	2	0	0	0	0	1	2	2	1	1	1	0	0	1	2	0	0	1	1	0	0	1	1	0	0	1	0
100	0	2	0	1	0	1	2	0	0	0	1	0	0	0	0	0	0	2	0	0	0	0	2	0	0	1	0	2	2	2	2	1	1	0	0	2	2	0	0	1	1	0	0	0	0	1	0	0	2
101	1	1	1	0	1	1	2	0	1	1	0	0	0	0	0	0	0	1	0	0	1	0	2	0	0	0	0	2	2	1	0	1	2	2	0	1	0	0	0	0	2	0	0	0	0	0	0	2	0
102	0	2	0	0	0	1	1	1	1	1	1	1	0	0	0	0	0	0	2	1	1	1	2	0	0	0	0	1	2	2	0	1	1	0	0	1	1	0	0	1	1	0	0	0	0	0	1	1	0
103	1	0	2	0	0	1	2	0	2	2	0	0	0	0	0	0	0	1	1	1	1	0	2	0	0	0	0	2	2	1	0	1	1	0	0	1	2	0	1	1	0	0	0	1	0	0	0	0	2
104	1	2	1	1	0	1	1	0	1	0	2	1	1	0	1	0	0	1	1	1	0	0	2	0	0	0	0	2	2	2	1	2	2	1	0	2	2	0	0	1	1	1	1	0	1	1	0	2	0
105	0	0	2	0	0	1	1	0	1	0	1	2	2	0	2	0	0	1	1	1	1	0	2	0	0	0	1	1	1	1	1	2	2	0	0	2	1	0	0	1	1	0	0	0	1	0	0	0	0
106	0	1	1	1	0	2	2	1	2	1	0	0	0	0	0	0	0	2	0	0	1	0	2	0	0	0	0	2	2	2	1	1	2	0	1	2	2	1	1	0	0	0	0	0	0	0	0	2	0
107	1	2	0	0	0	0	2	1	2	2	0	1	1	0	1	0	0	1	2	1	1	0	1	1	1	1	0	1	2	2	0	1	1	0	1	2	0	0	0	0	2	0	0	1	0	0	0	0	1
108	0	1	1	1	0	1	2	1	1	1	1	1	1	0	0	0	0	1	1	1	0	0	2	0	0	0	0	2	1	1	1	1	1	0	0	2	2	0	0	1	0	1	1	0	1	0	0	2	0
109	1	0	2	0	0	1	1	1	2	2	1	1	1	1	0	1	0	0	2	2	0	0	2	0	0	0	0	2	2	2	1	0	2	0	0	2	0	0	0	0	2	1	1	0	2	2	0	1	0
110	0	2	1	1	0	1	2	0	2	1	0	0	1	0	0	0	0	1	1	1	1	1	2	0	0	0	1	1	2	2	0	0	1	1	0	2	1	0	0	2	0	0	0	0	0	1	0	0	1
111	1	2	1	0	0	1	2	0	1	0	0	1	2	0	1	0	1	2	1	1	0	1	2	0	0	0	1	1	2	2	0	0	0	0	0	1	1	0	0	0	2	0	0	0	0	0	0	2	0
112	0	1	2	1	0	1	2	0	1	1	0	0	1	0	0	0	0	1	0	0	1	0	1	0	0	0	0	2	2	2	1	1	1	0	0	1	1	0	0	0	0	1	1	1	0	0	0	0	1
113	0	0	2	0	0	2	2	0	2	2	0	0	2	0	0	0	0	1	1	1	0	0	2	0	0	0	0	2	2	2	1	1	1	0	0	1	0	0	0	0	2	2	1	0	1	0	0	2	0
114	1	2	1	1	0	1	1	0	1	0	2	1	0	0	0	0	0	1	1	1	1	0	2	0	0	0	0	2	0	0	2	0	2	1	0	2	1	0	0	0	1	0	0	0	0	0	0	0	0
115	0	1	1	0	0	1	1	0	0	0	2	0	1	0	0	0	0	1	1	1	1	0	1	1	1	1	0	2	2	2	2	0	1	1	1	2	0	0	0	1	1	1	0	0	0	0	0	2	0
116	0	1	1	0	1	1	2	0	0	0	0	0	1	0	0	0	0	0	1	1	1	0	2	0	0	0	0	2	2	1	0	2	2	0	0	0	1	0	0	1	1	0	0	0	0	0	1	1	0
117	0	2	1	0	0	1	1	0	2	2	0	0	1	0	0	0	0	2	0	0	1	0	2	0	0	0	0	2	2	2	1	2	2	0	0	0	2	0	0	1	1	0	0	0	0	0	0	2	0
118	0	1	2	0	0	1	1	0	0	0	1	1	2	0	2	0	0	1	2	2	0	0	1	0	0	0	0	1	2	2	0	2	2	0	0	1	1	0	0	0	2	1	0	0	0	1	0	2	0
119	0	1	2	0	1	1	2	0	2	1	0	0	0	0	0	0	0	1	1	1	0	0	1	0	0	1	1	2	2	2	0	1	2	2	0	1	1	0	0	0	0	1	1	0	1	1	0	2	0
120	0	1	2	1	0	1	2	1	1	1	0	1	1	0	1	0	0	1	1	1	0	0	0	0	0	1	0	2	2	2	0	2	2	1	1	1	2	0	0	0	1	0	0	0	1	0	0	2	0
121	1	1	2	0	0	1	2	0	2	0	1	0	0	0	0	0	0	1	1	1	1	0	2	0	0	0	0	2	2	2	0	2	2	1	1	2	2	0	0	1	0	1	1	0	1	1	0	1	1
122	0	0	2	1	1	2	1	0	0	0	0	0	0	0	0	0	1	2	0	0	1	0	2	0	0	0	0	0	1	1	1	1	1	1	1	2	1	1	0	1	0	0	0	0	0	0	0	2	0
123	0	1	1	0	0	1	2	0	1	1	0	0	0	0	0	0	0	2	0	1	1	0	2	0	0	0	0	2	1	1	1	2	2	2	0	2	2	1	1	0	0	0	0	1	0	0	0	1	1
124	1	2	1	2	0	2	2	0	1	0	0	1	1	1	0	1	0	1	1	1	1	0	1	0	0	0	0	2	2	2	0	2	2	0	0	0	1	0	0	0	1	0	0	1	1	1	0	0	2
125	1	1	1	0	1	1	2	0	2	1	1	1	2	0	2	1	0	0	2	2	0	0	2	0	0	1	1	2	2	2	0	1	1	0	0	1	2	0	0	1	1	0	0	0	0	2	0	1	0
126	0	0	2	0	0	1	2	0	2	2	0	0	0	0	0	0	0	1	1	0	1	0	2	0	0	0	0	2	2	2	0	2	2	0	1	2	2	0	1	1	0	0	0	1	1	1	0	1	0
127	0	1	1	0	1	1	2	0	2	1	1	0	1	0	0	0	0	0	2	2	0	1	2	0	0	0	0	2	2	2	2	2	2	0	1	2	2	0	0	0	2	0	0	0	0	0	0	0	0
128	0	2	0	0	0	1	2	0	1	0	1	0	1	0	0	0	0	1	1	1	0	0	2	0	0	0	0	1	1	1	0	1	2	1	1	2	0	0	0	1	0	0	0	0	0	0	0	1	0
129	0	0	2	0	1	2	2	1	2	2	0	0	0	0	0	0	0	1	1	1	0	0	1	1	1	1	0	2	1	1	2	1	2	0	0	2	0	0	0	0	2	0	0	0	0	2	0	2	0
130	0	2	1	1	0	1	2	0	2	1	1	0	0	0	0	0	1	2	1	2	0	0	2	0	0	0	0	1	2	2	0	2	2	0	0	1	2	0	0	1	1	0	0	0	0	0	0	0	0
131	0	0	2	1	0	2	2	0	2	2	0	1	2	0	1	0	0	2	0	0	0	0	2	0	0	0	0	2	2	2	1	1	1	1	2	2	0	0	0	0	2	1	1	0	0	1	0	2	0
132	1	0	2	0	0	1	1	0	1	0	1	0	1	0	1	1	0	2	0	0	1	0	2	0	0	0	0	2	2	2	2	0	0	0	0	0	1	0	0	1	1	0	0	0	0	1	0	1	0
133	0	2	0	1	0	1	2	1	2	2	0	1	1	0	1	0	0	1	1	1	1	0	2	0	0	0	0	1	2	2	1	1	1	0	0	1	0	0	0	0	2	2	2	0	0	1	0	0	0
134	1	2	1	0	0	1	2	0	2	0	0	1	2	0	1	0	0	2	0	0	1	1	1	0	0	0	1	2	2	2	0	1	0	0	1	2	1	0	0	1	1	1	1	0	0	0	0	1	0
135	0	1	2	0	1	2	1	0	1	1	0	0	0	0	0	0	0	1	1	1	1	0	2	0	0	0	0	2	2	2	1	2	2	2	0	1	1	0	0	1	1	0	0	0	0	0	0	1	0
136	0	0	2	0	0	1	2	0	1	0	0	0	1	0	1	0	0	1	1	1	0	0	2	0	0	0	0	2	2	2	1	1	1	2	0	1	1	0	0	0	1	1	1	0	1	0	0	1	0
137	0	1	1	1	0	2	1	0	1	1	1	1	1	0	1	0	1	0	2	1	1	0	2	0	0	0	0	1	2	2	1	1	1	0	0	1	2	0	0	1	0	0	0	0	0	0	0	2	0
138	0	1	1	0	1	1	2	0	1	0	0	0	2	0	1	1	0	2	0	1	0	1	2	0	0	0	0	2	2	2	0	1	1	0	0	1	1	0	0	1	1	0	0	0	0	0	1	1	0
139	0	1	1	1	1	2	2	0	2	0	1	0	0	0	0	0	0	0	2	2	0	0	2	0	0	0	0	2	1	1	1	2	2	1	0	1	0	0	0	0	1	0	0	0	0	2	0	2	0
140	1	0	2	1	0	2	2	0	2	2	0	0	1	0	1	1	0	1	0	0	1	0	2	0	0	0	0	2	2	2	1	1	2	1	1	1	0	0	0	1	1	0	0	0	0	0	1	0	0
141	0	2	1	0	0	1	2	1	2	1	0	1	1	0	1	0	0	2	0	0	1	0	1	1	1	1	0	0	1	1	1	1	1	0	0	1	1	1	1	0	1	0	0	0	0	0	0	2	0
142	0	1	1	0	1	2	2	0	1	1	1	0	0	0	0	0	0	0	1	1	0	1	2	0	0	0	0	2	2	2	0	0	0	0	0	1	1	0	0	0	1	1	1	0	1	2	2	0	0
143	0	0	2	0	2	2	2	0	1	1	1	2	2	1	1	1	0	2	0	0	1	0	1	0	0	0	0	2	2	2	1	0	0	1	0	1	1	0	0	1	1	0	0	0	0	0	0	1	1
144	0	0	2	0	1	2	1	0	1	0	2	0	0	0	0	0	0	1	1	1	0	0	1	1	1	1	0	2	2	2	1	2	2	1	0	0	2	0	0	1	1	0	0	0	0	0	0	0	0
145	0	2	0	0	0	0	2	0	1	0	0	0	1	0	1	0	0	2	0	0	1	0	1	0	0	0	0	2	2	2	2	0	1	0	0	2	1	0	0	1	1	0	0	0	0	2	0	1	0
146	1	0	2	0	0	1	1	0	1	1	0	0	0	0	0	0	1	2	1	1	0	0	2	1	1	2	0	2	2	2	0	1	1	0	0	1	2	0	1	0	0	1	1	0	1	1	0	1	1
147	0	1	2	1	0	1	2	1	2	2	0	1	1	0	1	0	1	2	1	1	0	0	2	0	0	0	0	2	1	1	1	2	2	0	0	1	0	0	0	0	1	0	0	0	0	0	1	1	0
148	0	1	0	1	0	1	1	0	1	1	1	1	1	0	1	0	0	0	2	2	0	0	2	0	0	0	0	2	2	2	2	1	1	0	0	1	1	0	0	0	0	0	0	0	0	0	0	2	0
149	0	1	2	0	1	2	2	0	2	1	0	0	1	0	2	1	0	0	2	2	0	0	2	0	0	0	0	2	1	1	1	2	2	0	0	0	1	0	0	0	2	0	0	1	1	1	1	0	0
150	1	0	1	0	0	1	2	0	2	1	0	1	1	0	1	0	0	0	2	2	1	0	2	0	0	0	1	2	1	1	1	1	1	0	0	2	1	0	0	0	1	1	1	0	0	2	0	1	1
151	0	1	2	0	1	1	1	1	2	2	1	1	1	0	1	0	0	1	1	1	0	0	2	0	0	0	0	1	2	2	0	1	1	0	1	2	2	0	0	2	0	1	1	0	1	2	0	1	0
152	1	2	0	0	0	0	0	0	0	0	1	1	1	0	1	0	1	2	0	0	1	0	1	0	0	0	0	2	2	1	0	2	2	0	0	2	2	0	0	2	0	0	0	2	0	2	0	0	2
153	0	1	2	0	0	0	2	1	2	1	0	0	1	0	1	1	0	2	1	1	1	0	2	0	0	0	0	1	2	2	1	2	2	0	1	2	2	0	0	0	2	1	1	0	1	1	0	2	0
154	0	1	1	1	0	1	2	1	1	1	0	0	1	0	1	0	0	1	1	1	0	0	1	0	0	1	0	1	1	1	1	1	1	0	0	2	1	0	0	0	2	0	0	0	0	1	0	2	0
155	0	1	1	0	0	1	2	0	1	1	0	0	1	0	1	0	0	1	1	0	1	0	2	0	0	0	0	2	2	2	2	1	1	0	0	1	1	0	0	0	1	0	0	0	0	0	0	2	0
156	0	2	1	2	0	2	2	0	0	0	0	0	0	0	0	0	0	2	0	1	0	0	2	0	0	0	0	2	1	1	2	1	1	1	1	2	2	0	0	0	2	1	1	0	1	1	1	0	1
157	0	0	2	0	1	2	1	1	1	1	0	1	0	0	0	0	1	2	1	1	1	0	1	1	1	1	0	1	2	2	0	2	2	1	1	2	2	0	0	2	1	0	0	0	1	1	0	2	0
158	1	1	1	0	0	1	2	0	2	2	0	1	1	0	1	0	0	0	1	1	0	0	2	0	0	0	0	2	2	2	1	1	2	0	0	2	1	0	0	0	1	0	0	0	0	0	0	2	0
159	0	1	1	0	0	1	2	1	1	1	0	0	1	0	0	0	0	0	2	2	0	0	2	0	0	1	0	1	2	2	0	2	2	0	0	0	1	0	0	1	1	0	0	0	1	1	0	1	0
160	1	0	2	0	0	1	1	1	2	2	1	1	2	0	1	0	0	0	2	1	1	1	2	0	0	0	0	1	2	2	0	1	2	0	0	1	2	1	1	0	0	1	1	0	1	2	0	0	2
161	0	2	0	0	0	0	2	0	2	1	0	0	0	0	0	0	0	0	1	2	0	0	2	0	0	0	0	1	2	2	0	2	2	0	0	1	1	0	0	1	1	1	1	0	1	0	0	1	1
162	1	0	2	1	1	2	1	0	0	0	1	0	1	0	2	1	0	1	1	1	1	0	2	0	0	0	0	2	2	2	2	0	1	2	0	2	2	0	0	1	1	0	0	0	0	0	0	1	0
163	0	1	1	0	0	1	2	1	1	1	0	0	0	0	0	0	0	0	2	2	0	0	1	0	0	1	1	2	2	2	0	0	0	0	0	2	2	0	0	1	1	0	0	1	0	1	0	2	0
164	0	1	1	0	0	1	2	0	0	0	0	0	1	0	0	0	0	1	1	1	0	0	2	0	0	0	0	2	2	1	1	1	1	0	0	2	1	0	0	0	0	0	0	0	1	0	0	1	0
165	0	1	2	0	0	0	2	0	1	1	1	0	1	0	0	0	0	0	2	2	0	0	1	0	0	1	0	2	1	1	2	1	2	1	1	2	1	0	0	1	1	0	0	0	1	0	0	2	0
166	0	2	1	0	0	1	1	1	2	2	0	1	1	0	1	0	0	1	1	1	0	1	0	1	1	1	0	2	1	1	1	2	2	0	0	1	1	0	0	0	1	1	0	0	1	1	0	2	0
167	0	0	2	0	1	2	1	1	1	1	0	0	0	0	0	0	0	0	2	2	0	0	2	0	0	0	0	2	2	2	1	1	1	1	0	0	1	0	0	0	1	0	0	0	0	0	0	1	0
168	0	1	1	0	0	1	2	0	0	0	0	1	1	0	1	0	0	1	1	1	1	0	2	0	0	0	0	2	2	2	0	0	0	0	0	0	1	1	0	0	0	0	0	2	0	0	0	2	0
169	0	0	2	0	0	1	0	0	0	0	2	0	2	0	1	0	0	1	1	1	0	0	2	0	0	1	0	1	2	2	1	2	2	1	0	0	2	0	0	2	0	0	0	1	0	0	0	2	0
170	0	1	1	0	0	1	1	0	1	0	1	1	2	0	1	0	0	0	2	2	0	0	2	0	0	0	2	2	2	2	1	1	2	2	0	1	1	0	0	0	1	0	0	0	0	2	0	1	1
171	0	2	0	1	0	1	0	0	0	0	1	0	0	0	0	0	0	1	1	1	0	0	2	0	0	0	0	2	1	0	1	1	1	0	0	1	2	0	0	0	0	0	0	0	0	0	0	2	0
172	0	0	2	0	0	1	2	0	2	1	2	0	0	0	0	0	0	0	2	2	0	0	1	0	0	0	0	2	1	1	1	1	1	1	1	2	2	0	0	2	0	1	0	0	0	0	1	0	0
173	0	1	1	1	0	2	1	0	1	1	1	1	2	0	2	0	0	2	0	0	1	0	2	0	0	1	0	0	2	2	0	0	0	0	0	2	2	0	0	2	0	1	1	0	0	1	1	1	0
174	0	1	1	0	0	1	1	0	1	1	1	2	2	0	2	0	0	2	0	1	1	0	1	0	0	0	0	1	2	2	0	1	1	2	1	1	1	0	0	1	1	1	1	0	1	1	0	1	1
175	1	0	1	0	0	1	2	1	2	2	0	0	0	0	0	0	0	0	2	2	0	0	2	0	0	1	0	2	2	2	0	2	1	0	0	2	0	0	0	0	1	0	1	0	1	0	0	1	0
176	0	1	1	0	0	1	2	0	2	1	0	1	1	0	1	0	0	0	2	2	0	0	2	0	0	0	0	1	2	2	0	0	0	0	0	1	1	0	0	0	1	0	0	0	1	1	0	2	0
177	0	0	2	0	0	1	1	0	0	0	1	0	0	0	0	0	0	0	2	2	0	0	2	0	0	0	0	2	2	2	1	2	2	0	0	0	1	0	0	0	2	1	0	0	1	0	0	1	1
178	0	2	1	1	0	1	2	0	1	1	0	2	2	1	1	1	0	0	2	2	1	0	2	0	0	0	0	1	2	2	0	2	2	1	1	2	2	0	0	1	1	0	0	0	0	0	0	2	0
179	0	0	2	1	0	1	2	1	2	2	0	0	1	0	0	0	0	0	2	2	0	0	2	0	0	0	0	1	2	2	0	1	1	2	0	1	1	0	0	1	1	0	0	0	0	1	0	2	0
180	0	1	2	1	0	2	2	0	2	1	0	1	1	0	0	0	0	0	2	1	1	0	2	0	0	0	0	2	1	1	2	1	1	1	0	1	1	2	1	0	1	0	0	0	0	1	0	1	0
181	0	0	2	1	1	2	2	0	1	1	1	0	0	0	0	0	0	0	2	2	0	0	2	0	0	0	0	2	2	2	1	2	2	1	0	2	2	0	0	0	0	1	1	0	1	1	0	1	1
182	0	2	1	0	0	1	2	1	2	2	0	1	1	0	1	0	0	1	1	1	0	0	2	0	0	0	0	2	2	2	0	1	1	0	0	2	1	0	0	0	2	0	0	0	0	1	0	0	0
183	0	1	2	1	0	2	2	0	1	0	1	1	1	0	1	0	1	2	1	2	0	2	0	0	0	0	0	1	2	2	1	1	1	0	0	1	2	0	0	1	1	0	0	0	0	1	0	2	0
184	0	1	1	0	0	0	2	0	1	0	1	0	0	0	1	1	0	1	1	1	0	0	2	0	0	0	0	1	2	2	1	0	0	0	0	2	2	0	0	1	0	0	0	1	0	0	1	0	0
185	0	1	1	0	1	1	2	0	0	0	0	0	0	0	0	0	0	1	1	0	1	0	1	0	0	1	0	2	2	2	1	2	2	0	0	1	1	0	0	0	2	0	0	0	0	0	0	1	1
186	0	0	2	0	2	2	1	0	0	0	1	0	0	0	0	0	0	1	1	1	1	0	2	0	0	0	0	2	2	2	1	2	2	0	0	1	1	0	0	0	1	1	1	0	1	1	1	0	0
187	0	0	2	0	1	2	2	0	2	2	0	1	2	0	1	0	1	2	0	0	1	0	2	0	0	0	0	1	2	2	1	0	1	1	0	1	1	0	0	1	1	1	1	0	0	1	0	2	0
188	1	1	1	0	1	2	1	2	2	2	0	1	1	0	1	0	0	0	2	2	0	0	2	0	0	0	0	2	2	2	1	1	1	0	0	1	2	0	0	1	0	0	0	0	0	1	0	1	1
189	0	2	0	0	0	0	1	0	1	1	1	0	1	0	0	0	0	1	1	1	0	0	2	0	0	0	0	2	1	2	2	0	0	0	0	1	1	1	1	0	1	0	0	0	0	0	0	2	0
190	1	0	2	1	0	2	0	0	0	0	1	0	0	0	0	0	0	1	1	1	0	0	2	0	0	0	0	2	2	1	0	1	1	1	0	1	2	0	0	1	0	0	0	0	0	0	0	2	0
191	0	1	1	1	0	2	2	0	1	1	0	1	2	0	2	0	0	0	1	1	1	0	2	0	0	0	0	1	2	2	1	1	1	1	0	2	1	0	0	1	1	0	0	0	0	0	1	0	0
192	0	0	2	1	1	2	1	0	0	0	1	0	2	0	1	1	0	2	0	1	0	0	2	0	0	1	0	1	1	1	1	1	1	1	1	2	1	0	0	0	1	1	1	0	1	0	0	1	1
193	0	1	1	0	1	2	2	0	1	1	1	1	1	0	1	0	0	1	1	1	0	0	1	0	0	0	0	2	2	2	1	1	2	2	2	2	1	0	0	1	1	0	0	1	0	0	0	2	0
194	0	0	2	0	2	2	1	1	2	2	0	0	0	0	0	0	0	0	2	2	0	0	2	0	0	0	1	1	1	1	1	0	0	0	0	2	2	0	0	2	0	1	1	0	2	0	0	2	0
195	1	1	1	1	1	2	2	0	2	2	0	0	0	0	0	0	0	1	1	1	0	0	2	0	0	0	0	2	2	2	1	0	1	0	0	2	2	0	0	1	1	0	0	0	0	0	0	2	0
196	1	0	2	0	1	2	2	0	2	1	0	0	1	0	1	0	0	0	2	2	0	0	2	0	0	0	0	1	2	2	1	2	2	0	0	1	1	1	0	1	0	0	0	0	0	0	0	1	1
197	0	0	2	0	0	1	2	0	2	2	0	1	2	0	2	0	0	0	1	1	0	0	1	1	1	1	0	2	2	2	2	1	2	1	0	1	1	1	1	0	1	1	0	0	0	1	0	0	1
198	0	1	2	1	0	2	2	1	2	1	0	1	1	0	0	0	0	1	1	1	0	0	2	0	0	0	0	1	2	2	0	0	1	1	0	1	2	0	0	1	1	0	0	0	0	0	0	2	0
199	1	1	1	1	0	1	2	1	2	2	0	0	1	0	0	0	0	0	2	2	0	0	2	0	0	0	0	2	2	2	2	1	1	1	0	1	1	2	1	0	1	0	0	0	1	0	0	2	0
200	0	0	2	0	1	2	1	0	1	1	0	0	1	0	0	0	1	0	2	1	1	0	1	1	1	1	0	2	2	2	0	0	2	1	0	2	2	1	1	1	0	0	0	0	0	0	0	2	0
201	1	1	1	1	0	1	2	1	2	2	0	0	1	0	1	0	0	2	0	0	0	1	2	0	0	0	0	1	1	1	1	1	2	0	0	2	0	0	0	1	1	0	0	0	0	0	0	2	0
202	0	0	1	0	0	0	2	0	1	1	1	1	1	0	1	0	0	0	2	2	0	0	2	0	0	0	0	0	1	1	1	0	1	1	0	1	2	0	0	1	0	0	0	0	1	1	0	0	1
203	0	2	0	1	0	1	2	0	1	1	1	0	0	0	0	0	0	2	0	0	0	0	2	0	0	0	0	2	1	1	1	2	2	1	2	2	1	0	0	1	1	0	0	0	0	0	0	2	0
204	0	1	2	0	1	1	1	0	0	0	1	0	1	0	1	1	0	1	1	1	0	0	2	0	0	0	0	2	2	2	1	1	1	1	1	2	0	0	0	1	1	1	1	0	1	1	0	1	0
205	1	2	0	0	0	0	2	0	1	1	1	0	0	0	0	0	0	1	1	1	0	1	0	1	1	1	0	2	1	1	2	1	1	0	1	2	1	0	0	0	1	0	0	0	0	2	0	1	1
206	0	1	1	0	0	0	2	0	1	1	1	0	1	0	1	1	0	1	0	0	1	0	1	0	0	1	0	1	2	2	1	1	1	0	0	2	0	0	0	0	1	0	0	1	0	0	0	2	0
207	0	1	1	0	1	1	1	1	1	1	1	1	1	0	1	0	0	1	1	0	1	0	1	0	0	1	0	2	2	2	2	1	0	0	0	1	2	0	0	1	1	0	0	0	0	1	0	1	1
208	1	1	2	0	0	2	2	0	2	2	0	0	0	0	0	0	0	0	2	2	0	0	1	1	1	2	0	2	1	1	1	0	1	1	0	2	2	1	1	1	0	0	0	1	1	0	0	2	0
209	0	1	1	0	0	1	2	0	1	0	1	0	2	0	1	0	0	1	1	1	0	0	2	0	0	0	0	2	2	2	1	0	2	1	0	2	1	0	0	0	1	0	0	0	0	0	0	0	1
210	0	2	0	0	0	0	2	0	1	0	0	0	0	0	0	0	0	2	0	0	1	0	1	0	0	0	0	2	2	2	2	1	1	0	0	2	1	0	0	0	1	0	0	0	1	0	1	0	0
211	1	2	1	0	0	2	1	0	1	1	0	0	1	0	0	0	0	0	1	2	0	0	2	0	0	0	0	1	1	1	0	2	2	0	0	1	1	0	0	1	1	1	0	0	1	1	0	0	1
212	0	1	2	1	0	1	2	0	2	1	1	1	2	0	2	0	0	0	1	1	0	0	2	0	0	0	0	2	2	2	0	0	0	0	0	1	1	0	0	0	1	0	0	1	1	1	0	0	0
213	0	2	0	1	0	1	2	1	1	1	1	1	2	0	1	0	0	0	2	2	1	0	1	1	1	1	0	2	1	1	1	2	2	1	0	1	1	0	0	1	1	0	0	0	0	2	0	1	1
214	0	1	1	0	0	1	0	0	1	1	1	2	2	1	1	1	0	0	2	2	0	0	2	0	0	0	0	2	2	2	0	1	2	2	2	2	0	0	0	0	1	0	0	1	0	0	0	1	0
215	0	0	1	0	0	1	1	0	1	1	1	0	0	0	0	0	0	1	1	1	0	0	1	0	0	1	0	2	2	1	0	1	1	1	1	1	1	0	0	0	1	1	0	0	0	0	0	2	0
216	0	1	1	1	0	1	0	0	1	1	1	0	1	0	0	0	0	0	2	2	0	0	2	0	0	0	0	2	2	2	1	1	2	1	1	2	1	0	0	0	2	1	1	1	1	2	0	2	0
217	0	1	1	1	0	1	2	0	1	0	0	0	0	0	0	0	0	2	0	0	1	0	2	0	0	0	2	2	2	2	1	1	1	0	0	0	2	0	0	1	0	0	0	0	0	1	0	0	1
218	0	1	1	0	0	1	1	2	2	2	0	0	1	0	0	0	0	2	1	1	0	0	1	0	0	1	0	2	2	1	1	0	1	2	0	2	1	1	0	1	0	0	0	0	0	1	0	1	0
219	1	1	1	1	0	2	2	0	2	2	0	0	0	0	0	0	0	0	2	2	0	1	2	0	0	0	0	1	2	2	1	1	1	1	1	2	1	0	0	0	1	1	1	0	1	2	1	1	0
220	0	1	1	0	0	1	2	0	1	1	0	0	1	0	0	0	0	1	1	1	0	0	2	0	0	0	0	2	2	2	1	1	1	1	1	2	2	0	0	1	1	0	0	0	1	0	0	0	1
221	0	1	1	1	0	1	2	0	2	1	0	0	0	0	0	0	0	1	1	1	0	0	2	0	0	0	0	1	2	2	0	0	0	0	0	2	1	0	0	0	1	2	2	0	1	1	0	1	0
222	0	0	2	0	0	1	1	0	0	0	0	0	1	0	1	1	0	0	2	2	0	0	0	1	1	1	0	2	2	2	1	1	1	0	0	2	2	0	0	2	0	0	0	0	0	0	0	1	1
223	0	0	2	0	1	2	2	0	1	1	1	0	0	0	1	1	0	1	1	1	1	0	1	1	1	1	0	2	2	2	1	2	2	0	1	2	0	1	1	0	1	0	0	0	0	0	0	0	1
224	0	0	2	0	2	2	1	0	1	1	0	1	1	0	1	0	0	1	1	1	1	0	2	0	0	1	0	0	2	2	0	1	2	0	0	2	0	0	0	0	2	1	1	0	1	1	0	1	1
225	0	1	2	0	1	2	1	0	1	1	1	1	2	0	2	1	0	1	1	0	0	0	2	0	0	1	0	2	1	1	2	1	1	0	0	1	0	0	0	0	2	0	0	0	1	0	1	1	0
226	1	1	2	1	0	2	2	1	1	1	0	0	0	0	0	0	0	1	1	0	1	1	1	0	0	1	0	2	2	2	0	1	2	0	1	2	0	0	0	0	1	0	0	0	0	0	0	1	0
227	0	2	1	2	0	2	1	0	1	1	0	0	0	0	0	0	0	2	0	0	0	0	2	0	0	0	0	2	2	2	0	1	1	0	0	0	2	1	1	1	0	0	0	0	1	0	1	1	1
228	0	1	1	1	0	1	2	0	1	1	0	1	2	0	2	0	0	0	1	1	0	0	2	0	0	1	0	2	2	2	2	1	1	0	0	1	2	0	0	1	1	0	0	0	1	1	1	0	0
229	1	1	2	0	0	0	2	1	2	1	0	1	1	0	1	0	1	1	2	2	1	0	2	0	0	0	0	1	2	2	1	1	2	0	0	1	2	0	1	0	0	0	0	0	0	0	1	0	0
230	0	1	1	0	0	0	2	0	1	1	0	0	0	0	0	0	0	1	1	1	1	1	2	0	0	0	0	2	1	1	2	0	1	1	0	2	2	0	0	1	1	0	0	1	0	1	0	1	1
231	0	2	1	1	0	1	2	0	1	1	0	0	0	0	0	0	0	0	1	2	0	0	2	0	0	0	0	1	2	2	0	1	2	0	0	2	1	0	0	1	1	1	1	1	1	2	0	2	0
232	0	2	1	0	0	1	2	0	2	2	0	0	1	0	0	0	0	0	2	2	1	0	2	0	0	0	1	1	1	1	1	1	1	0	0	1	2	0	0	1	0	0	0	0	1	1	0	1	1
233	0	0	2	0	1	2	1	0	0	0	0	0	0	0	0	0	0	1	1	1	1	0	2	0	0	0	1	2	2	2	0	1	2	1	1	1	1	0	0	1	1	0	0	0	0	1	1	0	0
234	0	2	1	0	0	1	2	0	2	2	0	2	1	0	1	0	0	0	1	1	0	0	2	0	0	0	0	1	1	1	0	0	0	0	0	2	2	0	0	1	0	0	0	0	0	0	2	0	0
235	1	2	0	1	0	1	2	1	2	2	0	0	1	0	0	0	0	0	2	2	0	0	2	0	0	0	0	2	1	1	2	1	1	0	0	1	1	0	0	1	1	0	0	1	1	1	0	1	1
236	0	1	1	0	1	2	2	0	2	2	0	1	1	0	1	0	0	2	0	0	0	0	2	0	0	0	0	1	2	2	0	2	2	0	0	2	2	0	0	2	0	0	0	0	0	0	0	1	0
237	1	2	1	2	0	2	0	0	0	0	1	1	1	0	1	0	0	0	2	2	0	0	2	0	0	0	0	1	1	0	1	0	0	0	0	2	2	0	0	0	1	0	0	0	0	0	0	1	0
238	1	1	1	0	0	1	2	1	2	2	0	0	0	0	0	0	0	1	1	1	1	0	2	0	0	0	0	2	2	1	1	1	2	0	0	2	1	1	0	1	0	1	1	0	0	0	0	2	0
239	0	1	2	0	0	0	1	0	1	1	0	0	1	0	0	0	0	0	2	2	0	0	2	0	0	1	0	2	2	1	1	1	1	0	0	1	1	1	1	0	1	2	1	0	1	0	1	0	0
240	0	0	1	0	0	1	2	0	1	1	0	0	0	0	0	0	0	0	2	2	0	0	2	0	0	0	0	1	2	2	0	0	0	0	0	1	0	0	0	1	0	0	0	2	0	0	0	2	0
241	1	0	2	0	0	1	2	0	1	0	1	1	2	0	1	0	0	2	0	1	0	0	2	0	0	0	0	2	2	2	1	1	1	1	1	2	1	0	0	0	2	0	0	0	0	0	0	1	0
242	0	1	1	1	0	1	2	1	2	1	0	1	2	1	0	1	0	1	1	1	0	0	0	0	0	0	0	1	1	0	2	0	1	2	0	2	1	0	0	1	1	0	0	1	0	1	0	1	0
243	0	1	1	1	0	1	1	0	2	1	0	0	0	0	0	0	0	0	2	2	0	0	1	1	1	1	0	1	2	2	1	2	2	1	1	2	1	1	0	0	0	0	0	0	0	0	0	1	0
244	0	1	1	0	0	1	1	0	0	0	0	1	1	0	1	0	0	0	2	2	0	1	2	0	0	1	0	2	2	2	1	2	2	0	0	1	1	0	0	0	2	0	0	0	0	0	0	1	0
245	1	2	1	0	0	1	1	0	1	0	2	0	0	0	0	0	0	0	1	1	0	0	2	0	0	0	0	2	2	1	0	2	2	1	0	1	2	0	0	1	1	1	0	0	0	0	0	2	0
246	0	2	0	0	0	1	2	0	2	2	0	0	0	0	1	1	0	1	0	0	0	0	2	0	0	1	1	1	2	2	0	1	0	0	1	2	0	0	0	0	2	0	0	0	0	0	0	2	0
247	0	1	1	0	1	1	1	1	2	2	0	0	1	0	1	0	0	0	2	2	0	0	0	1	1	1	0	2	2	2	1	1	2	1	1	1	2	0	0	1	0	1	0	0	2	0	1	1	0
248	1	1	1	0	0	1	1	0	1	1	0	0	0	0	0	0	0	1	1	0	1	0	2	0	0	0	0	2	2	2	0	1	1	0	0	1	1	0	0	0	2	0	0	0	1	0	0	0	0
249	1	2	1	0	0	0	2	0	2	1	0	0	0	0	1	1	0	1	1	1	0	1	0	1	1	1	0	1	2	2	1	1	0	0	1	2	1	0	0	0	1	0	0	0	0	0	0	2	0
250	0	2	0	1	0	1	2	0	0	0	0	1	1	0	1	0	0	0	2	2	0	0	1	1	1	1	0	0	1	2	1	0	1	1	0	2	2	0	0	2	0	0	0	1	1	1	0	2	0
251	0	1	2	1	0	1	2	0	1	1	0	0	0	0	0	0	0	2	0	0	1	0	2	0	0	0	0	1	2	2	0	2	2	0	0	1	2	0	0	0	0	0	0	1	1	0	0	1	0
252	0	2	0	0	0	0	2	0	0	0	1	1	1	0	1	0	0	0	1	1	0	0	2	0	0	2	0	2	1	1	2	1	1	1	0	0	1	0	0	1	1	0	0	0	1	0	0	1	1
253	0	2	0	0	0	1	1	0	0	0	0	0	0	0	0	0	0	0	2	2	0	0	1	1	1	2	1	1	1	1	1	0	1	1	1	2	0	0	0	0	1	0	0	0	0	0	0	2	0
254	0	0	2	2	1	2	1	0	2	2	0	1	1	0	1	0	0	1	1	1	0	0	2	0	0	1	0	0	1	2	1	1	1	0	1	2	1	0	0	0	1	0	0	0	1	0	0	1	0
255	0	2	0	0	0	0	1	0	0	0	1	1	1	0	1	0	0	0	2	2	0	0	2	0	0	1	0	0	1	1	1	2	2	0	0	2	1	2	1	0	1	1	0	0	0	1	0	0	0
256	0	2	1	0	0	1	2	1	2	2	0	0	0	0	0	0	0	1	1	1	1	0	2	0	0	0	0	2	2	2	0	1	1	0	0	1	0	0	0	0	1	0	0	0	0	0	0	1	0
257	0	1	1	1	0	2	2	0	1	0	0	0	0	0	0	0	0	2	0	1	0	0	1	0	0	0	0	2	2	2	1	1	2	1	0	1	1	0	0	2	0	0	0	0	0	1	0	1	1
258	1	1	1	1	0	2	1	0	1	0	1	1	2	0	1	0	0	2	0	0	0	0	2	0	0	0	0	2	2	2	1	1	2	1	1	2	2	0	0	1	0	0	0	0	1	0	0	1	0
259	0	2	1	0	0	0	2	1	1	1	0	1	1	0	1	0	0	0	2	2	0	0	2	0	0	0	0	1	1	0	1	1	1	0	0	1	2	0	0	1	1	0	0	0	0	1	0	2	0
260	0	0	2	0	0	1	1	0	0	0	1	1	2	0	2	0	0	2	0	0	0	0	2	0	0	0	0	2	2	2	2	2	2	0	0	1	0	0	0	0	1	0	0	0	0	1	1	1	0
261	0	1	1	0	0	1	2	0	1	1	0	0	0	0	0	0	0	2	0	0	1	0	2	0	0	0	1	2	2	2	0	1	2	1	0	1	2	1	1	0	0	0	0	0	0	1	0	1	0
262	1	1	1	1	0	2	1	1	1	1	1	0	1	0	2	1	0	1	1	1	1	0	2	0	0	0	0	0	1	1	1	1	2	0	0	2	0	0	0	0	2	0	0	0	0	2	0	2	0
263	0	2	1	0	0	1	1	0	1	0	1	0	1	0	1	0	0	0	2	1	1	0	2	0	0	0	0	2	1	1	1	1	2	1	0	1	2	0	0	1	0	0	0	1	1	1	0	2	0
264	1	2	0	0	0	0	2	1	2	2	0	0	0	0	0	0	0	1	1	1	1	0	2	0	0	0	0	2	2	1	1	1	1	2	1	1	2	0	0	2	1	0	0	0	0	0	0	0	2
265	1	2	0	1	0	1	2	1	2	2	0	0	2	0	0	0	0	1	1	1	1	0	1	0	0	1	0	2	2	2	1	0	1	1	0	2	2	0	0	0	1	0	0	0	0	1	0	2	0
266	0	0	1	0	0	1	2	0	2	1	2	1	1	0	1	0	0	1	2	2	0	0	2	0	0	0	0	2	2	1	0	0	0	0	1	2	2	1	1	0	1	0	0	0	0	0	0	2	0
267	0	1	2	0	1	2	2	0	1	1	0	1	2	0	1	0	0	0	2	2	0	0	2	0	0	1	0	2	2	2	0	1	1	1	1	2	1	0	0	0	2	0	0	0	1	0	0	1	1
268	0	0	2	1	1	2	2	1	2	1	0	1	1	0	2	0	0	1	1	1	1	0	2	0	0	0	0	1	1	1	1	1	2	2	0	1	1	0	0	2	0	1	1	0	1	1	0	1	1
269	0	1	1	0	0	1	1	1	2	2	1	1	2	0	1	0	0	1	1	1	0	0	1	0	0	0	0	1	2	2	0	0	0	0	0	2	2	0	0	2	0	0	0	0	0	2	0	2	0
270	1	2	1	0	0	0	2	0	1	1	0	0	0	0	0	0	0	0	2	2	0	0	2	0	0	0	0	2	2	1	1	0	2	0	0	2	1	0	0	0	2	1	1	0	0	0	0	1	1
271	1	0	2	1	1	2	2	0	1	0	0	1	1	0	1	0	0	0	2	2	0	0	2	0	0	0	0	2	1	1	1	1	1	0	0	2	2	0	0	1	0	1	0	0	1	1	1	1	0
272	0	2	0	0	0	0	2	1	2	1	0	0	1	0	1	0	0	1	1	1	0	0	2	0	0	1	0	2	2	2	0	2	2	0	1	1	0	0	0	0	1	0	0	1	0	0	0	1	1
273	0	1	2	1	0	2	1	0	0	0	0	0	0	0	0	0	0	1	1	1	0	0	1	0	0	1	1	2	2	2	0	1	1	0	0	1	2	0	0	2	0	1	1	0	1	1	0	0	0
274	0	1	2	1	0	1	1	0	1	1	1	0	0	0	0	0	0	1	1	1	0	0	2	0	0	0	0	1	1	1	0	1	1	2	1	1	1	0	0	1	1	0	0	0	0	2	0	1	0
275	1	0	2	0	0	1	1	1	2	2	0	1	1	0	1	0	0	2	0	0	0	0	2	0	0	0	0	2	2	2	0	1	1	1	1	1	0	0	0	0	2	1	1	0	1	1	0	2	0
276	1	1	2	1	0	1	1	0	1	1	1	0	0	0	0	0	1	1	1	1	1	0	2	0	0	0	0	2	1	1	2	0	2	0	0	2	1	0	0	1	1	2	2	0	1	1	0	2	0
277	1	1	1	0	0	1	1	0	1	0	1	0	1	0	0	0	0	0	2	2	0	0	2	0	0	0	0	1	2	2	1	1	1	0	0	1	2	0	0	2	0	0	1	0	0	1	0	0	2
278	0	1	1	1	1	2	1	1	1	1	1	0	0	0	0	0	0	1	1	1	1	0	2	0	0	0	0	1	2	2	0	2	2	2	0	1	2	0	0	2	0	1	0	0	0	0	0	2	0
279	0	1	1	0	0	1	1	0	0	0	0	1	1	0	0	0	0	1	1	1	1	0	2	0	0	0	0	1	2	2	1	1	1	1	0	0	2	0	0	2	0	0	0	0	0	0	0	2	0
280	0	1	1	0	0	0	1	0	0	0	1	2	2	0	2	0	0	0	2	2	0	1	1	0	0	0	0	1	2	2	1	0	2	0	0	2	1	0	0	0	1	0	0	0	0	0	0	1	0
281	0	2	0	0	0	0	2	1	2	1	0	0	0	0	0	0	0	1	1	1	0	0	2	0	0	2	0	1	2	2	1	1	1	0	0	1	1	0	0	0	1	1	1	0	0	0	0	0	0
282	1	0	2	0	0	1	2	0	0	0	1	1	2	0	2	1	0	1	1	1	1	1	1	0	0	1	0	2	1	1	2	1	1	0	0	1	2	0	0	1	0	0	0	0	0	0	0	1	0
283	0	1	1	1	0	2	2	0	2	1	0	0	0	0	0	0	0	2	0	1	0	0	2	0	0	0	0	2	2	2	0	0	0	1	0	1	1	1	0	0	0	2	1	0	1	0	0	1	0
284	0	1	1	0	0	1	2	1	2	2	0	1	1	0	1	0	0	0	2	2	1	0	1	0	0	0	0	2	2	2	1	1	2	2	1	2	2	0	0	1	1	0	0	0	1	0	0	2	0
285	1	2	0	1	0	1	1	0	1	1	1	1	2	0	2	0	0	2	0	0	1	0	2	0	0	1	0	1	2	2	0	2	2	0	0	1	1	0	0	2	0	1	1	0	0	0	0	0	2
286	0	2	1	0	1	1	1	0	2	2	0	1	1	0	1	0	0	0	2	2	0	0	1	0	0	0	0	1	1	1	0	1	1	1	1	2	2	0	0	2	0	1	0	0	0	0	1	1	0
287	0	1	2	0	1	2	2	0	2	2	0	0	0	0	0	0	0	0	2	2	1	0	2	0	0	0	0	1	1	1	2	1	1	1	1	1	1	0	0	0	2	0	0	0	1	1	0	2	0
288	0	0	2	0	0	1	1	0	0	0	1	0	1	0	0	0	0	1	1	1	0	0	1	0	0	0	0	1	1	1	1	0	0	0	1	2	1	0	0	1	1	1	1	0	1	2	1	1	0
289	0	2	0	0	0	0	1	0	2	1	0	0	0	0	0	0	0	0	2	2	0	0	1	0	0	0	0	1	2	2	0	1	1	2	1	1	2	0	0	2	0	0	0	0	0	1	0	0	0
290	0	2	1	0	0	1	2	0	1	1	0	0	0	0	0	0	0	1	1	1	1	0	1	0	0	1	0	1	2	2	1	2	2	1	1	2	1	1	0	0	0	0	0	1	0	1	1	0	1
291	1	1	2	0	0	2	2	1	1	1	0	0	1	0	0	0	0	0	2	2	0	0	2	0	0	0	0	2	2	2	1	1	2	1	1	1	2	0	0	1	0	0	0	0	1	0	0	2	0
292	0	1	2	0	1	1	1	1	2	2	1	0	2	0	1	1	0	0	2	2	0	0	2	0	0	0	0	2	1	1	2	1	2	0	0	1	2	0	0	2	0	0	0	0	0	0	0	2	0
293	1	1	1	1	0	1	2	0	1	1	0	1	1	1	0	1	0	0	2	2	0	0	2	0	0	0	0	1	1	1	0	1	1	0	0	2	0	0	0	0	1	0	0	0	0	2	0	2	0
294	0	1	1	0	0	0	1	0	1	0	2	0	0	0	0	0	0	2	0	0	2	0	1	0	0	0	0	1	1	1	1	1	1	1	0	1	2	0	0	1	0	0	0	0	0	0	0	1	0
295	1	1	1	0	0	0	1	0	1	0	1	1	1	0	1	0	1	1	2	2	1	0	2	0	0	0	0	1	2	2	0	1	1	0	0	2	1	0	0	1	1	1	1	0	1	1	0	0	2
296	1	1	2	1	0	1	2	0	2	1	1	0	0	0	0	0	0	2	0	0	0	0	2	0	0	0	0	2	2	2	1	1	1	0	1	1	1	0	0	0	2	0	0	0	0	0	0	1	1
297	0	1	1	0	0	1	0	0	0	0	2	0	0	0	0	0	0	0	2	2	0	0	2	0	0	0	1	2	1	1	1	1	0	0	1	2	1	0	0	0	2	0	0	0	0	0	0	2	0
298	0	1	1	1	0	1	2	0	2	2	0	1	1	0	1	0	0	2	1	1	0	0	2	0	0	0	0	2	2	2	2	2	2	0	1	2	0	0	0	0	2	0	0	1	0	1	0	2	0
299	1	2	2	0	1	1	1	1	2	2	0	0	0	0	0	0	0	1	1	1	0	0	2	0	0	0	0	2	1	1	2	1	2	0	0	2	1	0	0	0	1	0	0	1	1	0	0	2	0
300	1	0	2	0	1	1	1	0	1	1	1	1	1	0	1	0	1	0	2	1	1	0	2	0	0	0	0	2	1	1	2	2	2	0	0	1	1	1	1	0	1	1	1	0	1	1	0	1	0
301	0	1	2	1	0	2	1	1	2	2	0	0	1	0	1	0	0	1	1	1	0	0	1	1	1	1	0	2	2	2	0	0	0	0	0	2	1	0	0	0	2	1	1	0	0	0	2	0	0
302	0	0	2	0	0	1	1	0	1	1	1	1	2	0	2	0	0	0	2	2	0	0	2	0	0	0	0	1	2	2	1	2	2	0	1	1	1	0	0	0	1	1	1	0	0	2	0	2	0
303	0	1	1	0	1	1	1	0	1	1	1	0	0	0	0	0	0	1	1	0	1	0	1	0	0	0	0	0	2	1	0	1	2	0	0	1	1	0	0	1	1	0	0	0	1	1	0	0	0
304	0	1	2	1	0	2	2	0	2	2	0	0	1	0	1	0	0	0	2	2	0	0	2	0	0	1	0	2	1	1	1	1	1	1	0	0	0	0	0	0	1	1	1	0	1	1	0	2	0
305	1	0	2	0	1	2	2	1	2	1	0	0	0	0	0	0	0	0	1	1	0	0	2	0	0	0	0	2	2	2	1	2	2	0	0	1	2	0	0	1	1	0	0	0	0	0	0	2	0
306	0	2	0	0	0	0	1	0	1	1	0	0	1	0	1	1	0	0	1	2	0	0	2	0	0	0	0	2	2	2	2	1	2	1	1	1	2	0	0	1	0	0	0	0	0	1	0	2	0
307	0	1	1	0	0	1	2	0	2	2	0	0	0	0	0	0	0	2	0	0	0	1	2	0	0	0	1	2	2	2	0	0	0	0	1	2	2	0	0	2	0	1	0	0	0	0	0	2	0
308	1	1	1	1	1	2	1	1	1	1	1	0	1	0	0	0	0	0	2	2	0	0	1	1	1	1	0	2	2	2	0	1	1	1	0	1	0	0	0	0	1	0	0	0	0	0	0	2	0
309	0	2	1	0	0	1	1	1	2	2	0	0	1	0	2	1	0	0	1	2	0	0	1	1	1	1	0	2	1	1	2	1	0	0	0	1	0	0	0	1	1	0	0	0	0	0	0	1	1
310	0	1	1	0	0	1	0	0	0	0	2	0	0	0	0	0	0	0	2	2	0	0	2	0	0	0	0	2	1	1	1	1	1	0	0	1	1	0	0	0	1	0	0	0	0	0	0	2	0
311	0	1	1	0	0	1	2	0	2	1	1	1	1	0	0	0	0	1	2	2	0	0	1	1	1	1	0	2	2	2	0	1	2	0	0	2	1	0	0	0	2	0	0	0	0	0	0	0	0
312	0	0	2	0	1	1	2	1	1	1	0	0	0	0	0	0	0	1	1	1	0	0	0	1	1	1	1	2	2	2	1	1	1	1	1	1	0	0	0	0	2	1	1	0	0	0	0	2	0
313	1	2	0	0	0	0	2	1	1	1	0	0	1	0	0	0	0	0	1	1	0	2	0	0	0	0	0	2	2	2	1	0	0	0	0	2	0	0	0	1	0	0	0	0	0	0	0	0	2
314	0	1	1	1	0	1	2	0	2	2	0	1	1	0	0	0	0	0	2	1	0	0	2	0	0	0	0	2	2	2	1	2	2	0	0	0	2	0	1	0	0	1	1	0	1	1	0	1	0
315	0	1	1	0	0	1	1	0	1	1	0	0	0	0	0	0	0	0	1	1	1	0	2	0	0	0	1	2	2	2	0	1	1	0	0	1	1	0	0	1	1	1	0	0	0	0	0	1	0
316	0	1	1	0	0	1	1	0	1	0	2	0	1	0	0	0	0	0	2	2	0	0	2	0	0	0	0	2	1	1	1	2	2	2	0	2	1	1	1	0	0	1	1	0	1	1	0	0	0
317	0	1	1	1	0	1	2	0	2	1	0	0	2	0	0	0	0	2	0	0	1	0	2	0	0	0	0	0	1	1	1	0	0	0	1	2	2	0	0	0	0	2	1	0	1	0	0	1	0
318	0	1	2	1	0	1	2	1	2	1	0	0	0	0	0	0	0	2	0	1	1	0	2	0	0	0	0	2	2	1	0	1	1	1	2	2	2	0	0	0	0	0	0	0	1	0	0	2	0
319	0	0	2	1	0	2	1	0	0	0	1	0	0	0	0	0	0	0	1	2	0	0	2	0	0	0	0	2	1	1	1	0	1	1	1	2	2	0	0	1	1	1	1	0	0	1	0	2	0
320	1	1	1	0	1	1	2	0	2	2	0	1	2	0	1	0	0	1	1	1	0	0	2	0	0	0	0	2	2	2	1	1	1	1	0	1	1	0	0	0	2	0	0	0	1	0	0	1	1
321	1	1	2	0	0	0	1	0	1	1	1	0	0	0	0	0	0	2	0	0	1	0	2	0	0	0	0	2	2	2	0	0	1	2	0	2	1	0	0	1	1	1	1	0	1	0	0	0	1
322	1	2	0	0	0	0	2	0	1	1	0	0	2	0	2	0	0	0	1	1	1	0	2	0	0	0	0	2	2	2	1	2	2	0	0	2	2	0	0	1	1	1	1	0	1	0	0	1	1
323	0	1	2	0	0	1	2	0	2	2	0	0	1	0	1	0	0	0	2	2	0	0	2	0	0	0	0	2	2	1	1	2	2	0	1	1	2	0	0	1	0	0	0	1	0	1	0	2	0
324	1	0	2	1	1	2	1	1	1	1	0	0	0	0	0	0	1	2	0	0	1	0	2	0	0	0	0	2	2	1	2	1	2	1	1	2	1	0	0	0	1	0	0	0	1	0	1	1	0
325	0	0	2	0	0	1	2	1	2	1	0	0	0	0	0	0	0	0	2	2	0	1	2	0	0	0	0	2	2	2	0	1	1	1	1	1	2	0	0	1	1	0	0	0	1	1	0	2	0
326	1	1	1	0	0	1	2	0	2	1	1	0	1	0	1	0	0	1	1	1	1	0	1	1	1	1	0	1	2	1	1	0	1	2	1	1	1	0	0	1	1	0	0	0	0	2	1	1	0
327	1	2	1	1	0	1	1	0	1	0	2	0	0	0	0	0	0	0	2	2	0	0	2	0	0	0	0	2	2	2	0	1	1	0	0	2	1	0	0	1	1	0	0	0	0	0	0	1	1
328	1	1	1	0	0	1	2	0	2	0	1	2	2	1	1	1	0	2	0	0	0	0	2	0	0	0	1	2	2	2	0	0	2	1	0	2	1	0	0	1	1	0	0	1	0	1	0	1	0
329	1	1	2	1	0	2	1	0	0	0	2	0	0	0	0	0	1	2	0	0	2	0	2	0	0	1	0	1	2	2	1	1	1	0	0	1	1	0	0	0	1	0	0	1	1	1	0	2	0
330	0	0	2	0	0	1	1	0	1	1	1	0	1	0	1	0	0	1	1	1	0	0	2	0	0	0	0	2	2	2	2	1	1	0	0	2	0	0	0	1	1	1	1	0	1	1	0	1	1
331	0	1	1	1	1	2	2	0	2	1	1	0	0	0	0	0	0	0	2	1	1	0	2	0	0	0	0	2	2	2	1	1	1	1	1	1	2	0	0	2	0	0	0	0	0	1	0	1	0
332	0	1	1	0	1	1	2	0	2	1	0	2	2	0	2	0	0	1	1	1	0	0	2	0	0	0	0	2	2	1	0	1	1	0	0	1	0	0	0	0	1	0	0	0	0	0	0	1	1
333	1	0	1	0	0	1	2	0	2	2	0	1	2	0	2	0	0	0	2	2	0	0	2	0	0	0	0	2	2	2	0	1	1	0	1	2	0	0	0	0	2	1	0	0	0	1	0	2	0
334	0	2	0	0	0	0	2	0	2	2	0	1	2	0	1	0	0	0	1	2	0	0	1	0	0	0	0	2	1	1	2	1	2	0	1	2	1	0	0	0	2	0	0	2	0	2	0	2	0
335	0	0	2	0	1	2	1	0	0	0	0	0	1	0	0	0	1	0	2	1	1	0	1	0	0	1	0	2	2	2	0	1	1	0	0	2	2	0	1	1	0	0	0	1	0	0	0	1	1
336	0	1	0	1	0	1	1	0	2	1	0	1	2	0	2	0	0	1	1	1	1	0	2	0	0	0	0	1	1	1	0	0	0	0	0	0	2	0	0	1	1	0	0	0	0	0	0	1	0
337	0	2	1	2	0	2	2	1	1	1	0	1	2	0	2	0	0	1	1	1	1	0	2	0	0	0	0	1	2	2	0	0	0	0	1	2	2	0	0	1	0	0	0	0	1	0	0	2	0
338	0	1	1	0	0	1	1	1	2	2	1	1	0	0	0	0	0	1	1	1	0	0	2	0	0	0	0	2	1	1	1	0	0	0	0	1	0	0	0	1	1	0	0	0	0	0	0	1	0
339	0	2	1	0	0	0	2	1	1	1	1	1	1	1	0	1	0	1	0	0	0	0	1	1	1	1	0	1	1	1	0	1	2	1	1	2	1	0	0	0	2	0	0	0	1	0	0	2	0
340	1	1	1	0	0	0	2	0	2	1	1	0	0	0	0	0	0	2	0	0	1	0	1	0	0	0	0	2	2	2	1	0	0	1	1	2	1	0	0	0	1	2	2	0	1	1	1	1	0
341	0	1	1	1	0	2	2	1	2	1	0	0	0	0	0	0	0	2	0	0	0	0	2	0	0	0	0	2	2	2	2	0	1	1	0	2	1	0	0	0	1	0	0	0	0	0	0	0	0
342	0	0	2	1	1	2	0	0	1	1	1	1	1	0	1	0	0	2	0	0	0	0	2	0	0	1	0	2	2	2	1	0	1	0	0	2	1	0	0	0	1	0	0	0	1	0	0	0	1
343	0	0	2	0	0	1	2	0	1	0	0	0	0	0	0	0	0	1	1	1	0	1	2	0	0	0	0	1	1	2	1	1	1	0	0	1	1	0	0	0	2	0	0	0	2	1	0	0	0
344	0	1	1	0	0	2	1	0	0	0	1	0	0	0	0	0	0	1	1	1	1	0	1	1	1	1	0	1	2	2	0	1	1	0	0	2	2	1	1	1	0	0	0	0	1	0	1	1	0
345	0	2	1	1	0	1	2	0	2	1	1	0	0	0	0	0	0	1	1	1	0	0	2	0	0	0	0	2	2	2	1	2	2	1	0	1	1	0	0	0	1	0	1	0	1	1	0	2	0
346	0	1	2	0	0	2	1	0	0	0	0	0	0	0	0	0	0	1	1	1	0	0	2	0	0	0	0	2	2	2	0	1	1	0	0	1	2	0	0	1	1	0	0	0	1	0	0	1	1
347	0	2	0	0	0	0	2	0	2	2	0	0	0	0	0	0	1	0	2	1	1	1	1	0	0	0	0	2	2	2	2	2	2	1	1	2	1	0	0	1	1	0	0	0	0	0	0	1	0
348	0	1	1	0	0	2	2	0	1	0	0	0	0	0	0	0	0	1	1	1	1	0	1	1	1	1	0	1	2	2	1	1	1	1	1	2	2	0	0	1	1	1	1	0	1	1	0	1	1
349	0	0	2	0	0	1	2	0	2	0	0	0	2	0	1	1	0	1	1	1	0	0	1	0	0	0	0	1	2	2	0	2	2	0	0	2	2	1	0	0	0	0	0	0	0	1	1	0	1
350	1	0	2	0	2	2	2	1	1	1	0	1	1	0	1	0	1	2	0	0	2	1	2	0	0	0	0	1	1	1	0	1	1	0	0	0	0	0	0	0	2	0	0	1	0	0	0	2	0
351	1	2	0	0	0	0	2	1	2	1	0	0	0	0	0	0	0	0	2	1	0	0	2	0	0	0	0	2	2	2	2	1	1	0	0	1	2	0	0	1	1	0	0	0	0	0	0	2	0
352	0	0	2	0	0	1	1	1	2	2	0	1	2	0	1	0	1	2	0	0	1	0	2	0	0	0	0	2	1	1	2	1	1	0	0	2	2	0	0	1	1	0	0	1	1	0	0	2	0
353	0	1	1	0	0	0	1	0	0	0	1	0	1	0	1	0	0	1	1	1	0	0	1	0	0	0	0	1	2	2	1	2	2	0	0	0	1	0	0	0	2	1	1	0	0	1	0	2	0
354	0	2	0	0	0	0	2	1	1	1	0	0	0	0	0	0	0	0	2	2	0	0	1	0	0	0	0	1	2	2	0	1	2	0	0	1	1	0	0	0	1	1	1	1	1	2	0	0	1
355	1	2	1	0	0	1	1	1	1	1	1	0	0	0	1	1	0	2	0	0	0	0	2	0	0	1	0	2	2	1	1	1	1	2	1	1	0	0	0	1	0	0	0	0	0	1	0	2	0
356	0	1	1	0	1	1	2	0	2	1	0	1	1	0	1	0	0	1	1	1	0	0	2	0	0	0	0	0	2	2	0	2	2	0	0	0	2	0	0	1	1	1	0	0	1	0	1	2	0
357	0	1	2	0	1	2	1	0	1	1	1	0	0	0	1	1	0	1	1	1	1	0	1	0	0	0	0	2	1	1	1	2	2	0	0	0	1	0	0	1	1	0	0	0	0	0	0	1	0
358	0	1	1	1	0	1	0	0	0	0	2	0	1	0	1	0	0	1	1	1	1	0	1	1	1	1	0	1	2	2	1	2	2	0	0	1	1	0	0	1	1	0	0	0	0	1	1	0	0
359	0	1	0	0	0	1	0	0	1	1	1	1	1	0	1	0	0	2	0	1	1	0	2	0	0	0	0	1	2	2	0	0	0	0	1	2	1	0	0	1	1	0	0	1	2	0	0	0	2
360	0	1	1	0	0	1	2	0	2	1	0	0	0	0	0	0	0	1	1	0	1	0	2	0	0	2	0	2	2	2	1	2	2	0	0	1	1	0	0	0	1	0	0	0	0	0	0	2	0
361	0	2	0	0	0	0	2	1	2	1	0	0	0	0	0	0	0	0	1	2	0	0	1	0	0	1	0	2	2	2	0	2	1	0	0	2	1	0	0	1	1	1	0	0	0	1	0	1	1
362	1	1	1	0	1	1	1	1	1	1	0	1	0	0	0	0	0	0	1	1	1	0	2	0	0	0	1	1	1	1	1	0	0	0	0	1	2	0	0	1	1	0	0	0	0	0	0	1	0
363	0	1	2	0	0	2	2	0	1	1	0	0	0	0	0	0	0	2	1	1	1	0	2	0	0	0	0	2	2	2	1	1	2	2	2	2	2	0	0	1	0	1	1	0	1	0	0	2	0
364	0	2	1	0	1	1	2	1	2	2	0	0	0	0	1	1	0	1	1	1	1	0	2	0	0	0	0	2	2	2	1	2	2	2	0	1	1	0	0	0	2	0	0	0	1	0	0	0	0
365	1	1	2	1	0	2	2	0	2	1	0	1	1	0	1	0	0	0	1	2	0	0	2	0	0	0	0	2	2	1	1	1	2	0	0	1	1	0	0	0	0	0	0	1	2	0	0	2	0
366	0	0	1	0	0	1	2	1	2	2	0	0	0	0	0	0	0	1	0	0	1	0	0	1	1	1	0	2	1	1	2	1	1	1	1	1	1	0	0	0	0	2	1	0	1	0	0	1	0
367	0	1	2	1	0	1	2	0	1	0	0	1	2	0	1	0	0	2	0	1	0	0	2	0	0	0	0	2	2	2	0	0	0	0	0	1	1	1	0	0	1	1	1	0	0	1	1	0	0
368	0	2	0	1	0	1	2	0	2	2	0	0	0	0	0	0	0	0	2	2	0	0	2	0	0	0	0	2	2	2	2	1	2	2	0	1	2	0	0	0	0	0	0	1	1	0	1	1	0
369	0	1	1	0	0	1	1	1	1	1	0	1	2	0	2	0	0	1	1	1	1	0	2	0	0	0	0	2	1	1	1	2	2	0	0	1	1	1	0	1	0	2	2	0	1	1	0	2	0
370	0	1	1	0	0	1	2	0	2	2	0	1	1	0	1	0	1	2	0	0	1	0	2	0	0	0	0	2	2	2	0	1	1	1	2	2	2	0	0	1	0	0	0	1	1	1	0	1	0
371	0	1	2	0	1	1	1	0	1	1	1	0	1	0	0	0	0	0	2	2	0	0	2	0	0	0	0	2	2	2	1	1	1	0	0	2	1	0	0	1	1	0	0	0	1	0	0	1	1
372	0	1	2	0	0	0	1	0	0	0	2	0	2	0	0	0	0	0	2	2	0	0	2	0	0	0	0	1	2	2	1	1	2	1	0	1	1	0	0	0	1	0	0	0	0	0	0	1	0
373	1	1	1	1	0	1	2	1	1	1	0	0	1	0	1	1	0	0	2	2	0	0	2	0	0	0	0	2	2	2	0	0	0	0	1	2	1	1	1	0	1	0	0	0	0	0	0	0	2
374	0	1	2	1	0	2	1	1	1	1	0	0	0	0	1	1	0	0	2	2	0	0	0	0	0	0	0	1	1	1	0	1	2	2	0	1	1	0	0	0	2	0	0	0	0	1	0	1	0
375	0	0	2	0	1	2	2	0	2	2	0	0	0	0	0	0	0	1	1	1	0	0	1	1	1	1	0	2	2	1	1	0	0	0	1	2	2	0	0	1	1	0	0	0	0	0	0	2	0
376	0	1	1	1	0	1	1	0	1	1	0	0	0	0	0	0	0	0	2	2	0	0	2	0	0	0	0	1	2	2	0	0	1	0	0	2	1	0	0	0	1	0	0	1	1	1	1	1	0
377	0	2	0	0	0	0	1	0	1	0	1	1	1	0	1	0	1	2	1	1	0	0	2	0	0	0	0	1	2	2	0	0	0	0	1	2	2	0	0	1	1	1	1	0	2	0	1	0	0
378	1	2	0	0	0	0	1	0	2	1	0	0	0	0	0	0	0	2	0	1	1	1	2	0	0	0	0	2	0	0	2	2	2	1	1	2	1	0	0	1	1	0	0	0	0	0	0	1	1
379	0	1	1	1	0	1	2	0	2	0	0	0	1	0	1	0	0	0	2	2	0	0	2	0	0	0	0	2	2	2	1	0	1	1	1	2	1	0	0	1	1	2	2	0	1	1	1	0	1
380	0	0	2	0	1	2	2	0	2	0	1	0	0	0	0	0	0	1	1	1	0	0	2	0	0	0	1	2	1	1	1	0	0	0	0	2	2	0	0	2	0	1	1	0	2	2	0	2	0
381	0	2	0	0	1	1	2	1	1	1	1	1	1	0	1	0	1	1	2	2	1	0	2	0	0	0	0	1	1	1	1	1	1	1	1	1	1	1	1	0	1	0	0	0	0	0	1	1	0
382	1	0	2	0	1	2	2	1	2	2	0	1	2	0	2	0	0	1	1	1	0	0	0	0	0	0	1	1	1	1	1	0	0	0	0	1	2	0	1	0	1	0	0	0	0	0	0	2	0
383	0	2	0	0	0	0	2	1	2	1	0	1	2	0	1	0	1	0	2	1	1	0	2	0	0	0	0	1	2	2	0	1	1	1	1	1	2	0	0	1	1	0	0	0	0	1	0	1	0
384	1	2	2	0	0	1	2	0	1	0	0	0	0	0	0	0	0	2	0	0	0	0	2	0	0	0	0	1	1	1	1	1	1	0	1	2	0	0	0	0	2	0	0	0	0	0	0	1	0
385	1	2	0	0	0	0	2	1	1	1	0	0	0	0	0	0	0	1	1	1	0	0	1	0	0	0	0	2	2	2	1	1	2	1	1	1	0	0	0	0	1	1	1	0	1	0	0	2	0
386	0	2	1	0	0	1	2	0	2	1	0	1	1	0	1	0	0	1	1	0	1	0	2	0	0	0	0	2	1	1	2	1	1	0	0	1	1	1	0	1	0	1	1	0	1	1	0	1	0
387	0	2	1	2	0	2	1	0	1	0	1	1	1	0	1	0	0	0	2	1	1	0	2	0	0	0	0	2	2	1	0	2	2	1	0	0	2	0	0	2	0	0	0	0	0	1	0	2	0
388	1	0	2	1	0	2	2	0	2	0	1	0	1	0	1	0	0	1	1	1	1	0	0	0	0	0	1	2	2	2	1	0	1	0	0	2	2	0	0	1	1	1	1	0	1	1	0	1	1
389	0	1	1	1	0	2	2	1	2	1	0	0	0	0	0	0	0	0	1	1	0	0	2	0	0	0	0	1	2	2	0	1	1	0	0	2	0	0	0	0	1	0	0	0	0	2	0	1	1
390	0	0	2	0	1	1	2	0	0	0	0	1	0	0	0	0	0	2	0	0	1	0	1	0	0	0	0	2	2	1	1	1	1	0	0	1	2	0	0	2	0	0	1	0	0	1	0	0	1
391	1	2	1	0	0	0	2	0	2	1	0	0	1	0	0	0	0	2	0	0	1	1	2	0	0	0	0	1	1	1	1	2	2	0	0	0	1	0	0	0	0	0	0	0	0	0	0	0	2
392	0	1	1	0	0	0	1	0	1	1	1	0	0	0	0	0	0	0	2	2	0	0	1	0	0	1	0	2	1	1	2	0	1	1	1	2	1	0	0	0	2	2	1	0	1	0	1	0	0
393	1	1	2	1	1	2	2	0	2	2	0	1	0	0	0	0	0	1	1	1	0	0	2	0	0	0	0	2	2	2	1	0	0	0	0	1	1	0	0	0	1	1	1	1	1	2	1	1	0
394	1	2	0	0	0	0	1	1	1	1	1	1	2	0	1	0	1	2	0	0	1	0	2	0	0	0	0	2	1	2	2	2	2	1	0	0	1	0	0	1	1	0	0	0	0	1	0	2	0
395	1	2	0	1	0	1	0	0	0	0	2	1	1	0	1	0	0	0	2	1	1	0	2	0	0	0	0	2	1	1	2	1	1	1	2	2	0	0	0	0	2	0	0	0	0	0	0	1	0
396	0	1	2	1	0	1	2	0	1	0	0	1	1	0	1	0	0	0	1	2	0	0	2	0	0	0	0	2	2	2	0	0	0	0	0	2	2	0	0	1	0	0	0	0	0	0	0	2	0
397	0	1	2	1	0	1	2	0	2	0	0	0	0	0	0	0	0	1	1	1	0	0	2	0	0	0	1	2	2	2	1	1	1	1	1	1	0	0	0	1	1	1	1	0	1	1	0	1	1
398	0	2	0	0	0	0	2	0	1	0	0	0	0	0	0	0	0	0	2	2	0	0	2	0	0	0	0	1	1	1	0	0	1	1	0	1	0	0	0	0	1	0	0	0	0	0	0	2	0
399	0	1	1	0	0	0	2	0	2	2	0	0	1	0	1	1	0	0	2	2	0	0	2	0	0	0	1	1	2	2	0	0	0	0	1	2	1	0	0	0	0	0	0	2	0	2	0	1	0
400	0	2	1	0	1	1	2	0	0	0	1	2	2	1	1	1	0	2	0	1	0	0	2	0	0	0	0	1	1	1	1	0	0	0	0	2	2	0	0	1	1	1	1	0	0	1	0	0	1
401	1	2	1	0	0	1	1	1	2	2	0	0	1	0	0	0	0	1	1	1	0	1	1	0	0	0	0	2	2	2	1	1	1	0	1	1	1	0	0	1	1	0	0	1	0	0	0	2	0
402	0	2	0	0	0	0	1	0	1	1	1	1	1	0	1	0	0	0	2	2	0	0	2	0	0	0	0	2	2	2	1	1	1	0	0	2	2	0	0	2	0	1	1	0	1	1	1	0	1
403	1	0	2	0	1	2	1	0	1	0	1	1	1	0	1	0	0	1	1	1	0	0	2	0	0	0	0	1	1	1	1	1	2	2	2	2	2	0	1	1	0	0	0	0	0	0	0	1	0
404	0	1	1	0	1	1	1	0	2	1	0	1	1	0	1	0	0	2	1	2	0	0	2	0	0	0	0	2	2	2	2	1	2	1	1	2	2	0	0	1	1	0	1	0	1	1	0	1	1
405	0	1	1	0	0	1	2	0	2	0	1	0	0	0	0	0	0	0	2	2	0	0	2	0	0	0	0	1	2	2	1	0	0	0	0	2	1	0	0	0	1	1	1	0	0	0	0	1	1
406	0	1	1	0	1	1	2	1	2	1	0	0	0	0	0	0	0	0	2	2	0	0	1	0	0	0	1	2	2	2	0	1	1	1	1	1	1	0	0	0	1	0	0	1	0	1	0	2	0
407	0	2	0	0	0	0	2	0	1	0	0	0	0	0	0	0	0	2	0	0	0	1	2	0	0	0	0	1	2	2	0	2	2	1	0	1	0	0	0	1	1	1	1	0	1	1	0	0	0
408	1	0	2	0	1	1	2	1	2	2	0	1	2	0	1	0	0	0	2	2	0	0	2	0	0	0	0	2	2	2	0	0	2	1	0	2	1	0	0	0	2	1	1	0	0	0	1	1	1
409	0	2	0	0	0	0	2	0	2	1	1	1	1	0	1	0	0	1	2	1	1	0	2	0	0	1	0	2	2	1	0	2	2	0	0	2	1	0	0	0	1	1	1	0	1	0	0	0	1
410	0	2	1	0	0	0	1	0	1	1	1	1	1	0	1	0	0	0	2	2	0	0	2	0	0	0	0	2	2	2	1	1	2	2	2	2	0	0	0	1	1	0	1	0	1	0	0	0	0
411	0	1	1	0	0	2	2	0	2	1	1	1	2	0	1	0	1	2	1	1	0	0	2	0	0	0	0	2	2	2	0	0	0	0	0	2	0	0	0	0	2	0	0	0	0	0	1	0	0
412	0	1	1	0	0	1	1	0	1	1	1	0	0	0	0	0	0	0	1	2	0	0	2	0	0	0	0	2	2	2	0	1	1	1	1	1	1	0	0	1	1	0	0	0	0	0	0	1	0
413	0	1	1	1	1	2	1	0	2	2	0	0	0	0	0	0	0	0	2	2	0	0	1	1	1	1	0	1	1	1	1	2	2	0	0	2	1	0	0	2	0	0	0	0	0	2	0	2	0
414	0	1	1	0	0	0	1	0	1	0	1	1	1	0	1	0	0	0	2	2	0	0	2	0	0	0	0	2	2	1	1	2	2	0	0	1	1	0	0	0	1	0	0	0	0	0	0	1	0
415	0	2	1	0	0	1	1	1	1	1	1	0	0	0	0	0	0	1	1	1	1	0	1	0	0	0	0	2	2	2	0	1	1	0	0	2	1	0	0	1	1	0	0	1	1	0	1	1	0
416	0	1	1	0	1	1	2	0	2	2	0	0	0	0	0	0	0	1	1	1	1	0	2	0	0	0	0	2	2	1	0	2	2	1	0	0	1	0	0	0	2	0	0	0	0	1	0	1	1
417	0	0	2	0	0	1	2	0	2	1	1	1	1	0	1	0	0	1	1	1	1	0	2	0	0	0	0	2	2	2	2	0	0	0	0	2	2	0	0	0	1	0	0	0	0	1	0	2	0
418	1	2	1	0	0	1	2	0	2	2	0	0	0	0	0	0	1	1	2	2	1	0	2	0	0	0	0	1	2	2	0	1	1	0	0	1	1	0	0	0	1	0	0	1	0	1	0	2	0
419	0	0	2	0	0	1	2	0	0	0	0	0	1	0	0	0	0	0	2	1	1	0	2	0	0	1	0	1	2	2	0	1	1	1	0	1	1	1	1	0	0	0	0	0	0	1	0	1	0
420	1	1	1	0	0	1	2	1	2	2	0	0	1	0	0	0	0	0	2	2	1	0	2	0	0	1	0	2	2	2	2	0	1	1	0	2	2	0	1	1	0	0	0	0	0	0	0	0	2
421	0	1	1	1	0	2	2	0	2	0	0	0	0	0	0	0	0	2	0	0	1	0	2	0	0	0	0	2	1	1	1	1	0	1	0	2	1	0	0	0	2	0	0	0	1	0	0	2	0
422	0	2	0	0	0	0	1	0	1	1	1	0	0	0	0	0	1	1	1	2	0	0	2	0	0	0	0	2	2	2	0	1	1	2	0	1	1	0	0	0	2	1	1	0	0	0	0	1	1
423	1	2	1	0	0	1	0	0	1	1	1	0	0	0	1	1	0	0	1	1	1	0	0	0	0	0	0	2	2	2	1	0	0	0	0	1	1	0	0	2	0	0	0	0	0	1	0	2	0
424	0	1	2	0	0	0	2	0	2	1	1	1	0	0	0	0	0	1	1	2	0	0	2	0	0	0	0	2	2	2	0	1	1	0	0	1	2	0	0	1	1	0	0	0	0	0	0	1	1
425	0	0	2	0	1	2	2	0	1	0	0	0	0	0	0	0	0	2	0	0	1	0	2	0	0	0	2	2	2	2	1	1	1	0	0	2	2	0	0	1	1	1	1	0	1	0	0	2	0
426	1	0	2	0	0	1	2	0	2	2	0	1	1	0	1	0	0	1	2	1	1	1	2	0	0	1	0	2	2	2	0	2	2	1	2	2	0	0	0	0	2	1	0	0	1	1	0	2	0
427	0	0	2	0	1	2	2	0	2	1	0	1	1	0	1	0	0	0	2	2	0	0	1	0	0	0	1	2	2	2	0	2	2	1	0	1	1	0	0	0	1	1	1	0	1	2	0	1	0
428	0	2	0	1	0	1	1	0	2	1	0	1	2	0	1	0	0	0	1	1	1	0	2	0	0	0	1	2	2	2	1	2	2	0	0	1	0	0	0	0	2	0	0	0	0	0	0	1	1
429	0	1	1	0	1	1	2	1	1	1	0	0	1	0	0	0	0	2	0	1	0	0	2	0	0	1	0	2	1	1	1	0	2	1	1	2	0	0	0	0	1	0	0	0	1	1	0	1	0
430	1	2	0	0	0	0	2	1	2	1	0	0	1	0	0	0	0	0	2	2	0	0	2	0	0	0	0	1	2	2	1	1	1	0	0	2	2	0	0	0	1	1	0	0	0	0	0	2	0
431	0	1	1	0	0	1	2	0	2	2	0	0	2	0	2	1	0	1	1	2	0	0	1	0	0	1	0	1	2	2	0	0	1	1	1	2	1	0	0	2	0	0	0	1	0	0	1	1	0
432	0	1	1	0	1	1	2	0	2	2	0	0	2	0	2	0	0	1	1	1	0	0	1	1	1	1	0	2	2	1	1	1	1	1	2	2	1	0	0	2	0	0	0	0	0	1	0	1	0
433	0	0	2	0	1	2	1	0	1	1	1	1	1	0	1	0	0	0	2	2	0	0	1	1	1	2	0	1	2	2	0	1	1	1	1	1	2	0	0	1	1	0	0	1	0	0	1	1	1
434	0	2	2	1	0	1	1	0	1	1	0	2	1	0	1	0	0	0	2	2	0	0	2	0	0	0	0	2	1	1	2	0	0	0	0	1	0	0	0	0	2	0	0	0	0	1	0	1	0
435	0	2	1	0	0	1	2	0	2	2	0	1	1	0	1	0	0	0	1	1	0	0	1	0	0	0	0	1	2	2	1	1	2	1	1	2	2	0	0	0	1	1	1	0	0	0	0	0	1
436	0	1	1	0	1	1	2	0	2	2	0	0	0	0	0	0	0	2	0	0	1	0	2	0	0	1	0	2	2	1	0	2	2	0	0	2	2	1	0	0	0	0	0	0	1	0	0	2	0
437	0	2	2	0	0	1	2	0	2	1	1	1	1	0	1	0	0	0	2	2	0	0	2	0	0	0	0	1	2	2	0	1	1	1	0	0	0	0	0	0	1	1	1	1	1	2	1	1	0
438	0	0	2	1	0	2	2	1	1	1	0	0	0	0	0	0	0	0	2	2	0	0	1	1	1	1	0	2	2	1	1	1	1	0	0	2	1	0	0	1	1	0	0	0	1	1	0	1	0
439	1	2	1	1	0	2	2	0	2	1	1	0	1	0	0	0	0	2	1	1	0	0	2	0	0	0	0	1	2	2	1	0	0	0	0	2	1	0	0	0	1	1	0	0	1	0	0	2	0
440	0	2	0	0	0	0	1	0	1	1	0	0	0	0	0	0	0	1	1	2	0	0	2	0	0	0	0	2	2	2	1	1	1	1	2	2	0	0	0	1	1	1	0	0	1	0	1	0	1
441	0	1	2	1	0	2	1	0	1	1	1	0	0	0	0	0	0	1	1	2	0	0	2	0	0	0	0	2	2	2	1	2	2	0	0	1	1	0	0	0	2	0	0	0	0	0	0	1	1
442	1	2	1	0	0	2	2	0	1	1	0	0	0	0	0	0	0	1	1	1	1	0	2	0	0	1	0	2	2	1	1	1	1	1	1	2	1	0	0	0	0	0	0	0	0	1	1	1	0
443	1	1	1	0	1	1	2	0	2	2	0	0	0	0	1	1	0	1	1	1	1	0	2	0	0	0	0	1	1	1	1	1	1	1	0	0	2	0	0	1	0	0	0	0	0	0	0	1	0
444	0	1	1	0	0	1	1	1	2	2	0	0	0	0	0	0	0	1	1	1	1	0	2	0	0	0	0	2	2	2	0	1	2	2	2	2	1	0	0	0	2	0	0	0	0	1	0	1	1
445	0	2	0	0	0	0	2	1	2	1	0	0	1	1	0	1	0	1	2	1	1	0	2	0	0	0	0	1	2	2	0	2	2	0	1	1	1	1	0	0	1	0	0	1	0	0	0	1	1
446	0	0	2	0	2	2	2	0	2	1	0	0	0	0	0	0	0	0	2	2	0	0	2	0	0	0	1	2	2	2	0	1	2	0	0	1	2	0	0	0	1	1	1	0	0	2	1	1	1
447	0	1	2	1	0	2	1	2	2	2	0	1	2	1	0	1	1	1	2	2	1	0	2	0	0	0	0	1	2	2	1	2	2	0	1	1	1	0	0	1	1	0	0	0	0	0	0	1	0
448	0	2	1	0	0	0	1	0	1	1	1	1	1	0	1	0	0	0	1	1	0	0	2	0	0	0	0	2	2	1	1	1	1	0	0	1	1	0	0	0	1	0	0	0	1	0	0	2	0
449	1	1	2	1	1	2	2	0	2	1	1	0	0	0	0	0	0	0	2	2	1	2	0	0	0	0	0	2	2	1	1	1	1	0	0	1	1	0	0	1	1	0	0	0	0	0	0	0	1
450	0	0	1	0	0	1	2	1	2	2	0	0	2	0	0	0	0	0	1	1	1	0	2	0	0	0	0	2	1	2	2	1	1	1	1	1	1	0	0	2	0	2	2	0	1	1	0	1	0
451	0	2	0	1	0	1	2	1	1	1	0	1	1	0	1	0	0	1	2	1	1	0	2	0	0	0	0	2	1	0	1	2	2	0	0	1	2	0	0	0	2	0	0	0	0	0	1	1	0
452	0	0	2	0	0	1	1	1	1	1	1	1	1	1	0	1	0	0	2	1	1	0	2	0	0	0	0	2	2	2	1	2	2	0	0	1	2	0	0	0	1	0	0	0	0	0	0	2	0
453	1	2	1	0	0	1	1	0	1	1	1	0	1	0	0	0	0	1	1	1	0	0	1	1	1	1	0	1	2	2	0	1	1	1	1	2	2	0	0	0	1	0	0	1	1	0	0	1	1
454	1	1	2	0	0	0	2	0	2	2	0	0	2	0	1	1	0	1	1	1	1	0	1	1	1	1	0	2	2	2	2	2	2	0	0	1	1	1	1	0	1	1	1	0	0	0	0	1	0
455	0	0	2	0	0	1	1	0	0	0	1	0	0	0	0	0	0	2	0	0	0	0	2	0	0	0	0	2	2	2	1	1	1	1	0	1	1	0	0	0	2	0	0	0	0	1	0	1	0
456	0	2	1	2	0	2	1	0	1	1	1	1	2	0	1	0	0	0	1	1	1	0	2	0	0	0	0	2	2	2	1	1	1	1	2	2	1	0	0	0	1	1	0	0	0	0	0	1	0
457	0	1	1	0	0	0	2	0	1	1	0	0	1	0	0	0	0	0	2	2	0	0	2	0	0	0	0	1	1	1	1	1	2	2	1	1	2	0	0	1	1	0	1	0	1	1	0	2	0
458	0	1	1	0	1	1	1	0	0	0	0	0	0	0	0	0	0	1	1	1	0	0	2	0	0	0	0	2	2	1	1	1	2	1	0	1	1	0	0	1	1	0	0	1	0	0	0	2	0
459	0	2	1	0	0	1	2	0	2	1	0	2	2	1	1	1	0	1	1	1	0	0	2	0	0	1	0	2	2	2	1	2	2	1	1	1	2	0	0	1	1	0	0	1	0	1	0	1	1
460	1	1	1	1	0	1	2	0	2	1	0	0	0	0	0	0	0	1	1	1	0	0	2	0	0	1	0	1	2	2	0	0	1	1	0	2	1	0	0	0	1	2	2	0	1	1	1	0	0
461	0	1	2	2	0	2	1	2	2	2	0	0	1	0	1	0	0	0	2	1	1	0	2	0	0	0	1	2	2	2	0	1	1	0	0	2	1	0	0	2	0	0	0	0	1	0	0	1	0
462	1	2	1	0	0	0	2	0	1	0	1	0	0	0	0	0	0	1	1	1	0	0	2	0	0	0	0	1	2	2	0	1	1	0	0	1	1	0	0	0	1	0	0	0	0	0	0	2	0
463	0	0	2	0	1	2	2	1	2	1	0	1	1	0	1	0	0	0	2	2	0	0	1	1	1	1	0	2	2	2	0	2	1	0	1	2	0	0	0	0	2	0	0	0	1	1	0	1	1
464	1	2	0	0	0	0	1	0	1	1	0	2	2	0	2	0	0	1	2	1	1	0	2	0	0	0	0	2	1	1	1	2	2	0	0	2	1	1	1	0	1	0	0	0	0	1	0	0	1
465	0	2	2	0	0	1	2	0	1	1	1	0	0	0	0	0	0	1	1	1	1	0	2	0	0	1	0	2	1	1	2	1	1	0	0	1	2	0	0	2	1	0	0	0	0	2	0	2	0
466	0	0	2	1	0	2	2	1	1	1	0	0	0	0	0	0	0	1	1	1	0	0	2	0	0	0	0	1	2	2	0	1	1	0	0	0	1	2	1	0	1	1	0	0	1	1	0	2	0
467	0	0	1	0	0	1	1	0	0	0	1	1	1	0	1	0	0	1	1	1	0	0	2	0	0	1	0	1	2	2	1	2	2	0	1	1	2	0	0	1	0	2	2	0	1	1	0	1	0
468	0	1	2	1	0	2	1	1	1	1	1	1	1	0	1	0	0	1	1	1	1	0	1	0	0	0	0	1	1	0	1	1	1	0	0	1	1	0	0	0	2	0	0	0	0	2	0	1	0
469	0	0	2	1	1	2	2	0	1	1	1	1	2	0	2	0	0	0	1	1	1	1	1	0	0	1	0	2	2	2	1	1	1	0	0	1	1	0	0	1	1	0	0	0	1	0	0	2	0
470	0	2	0	1	0	1	1	0	1	0	1	0	0	0	0	0	1	1	2	2	1	0	1	1	1	1	0	2	1	1	2	1	2	0	0	2	1	0	1	0	1	0	0	0	0	0	0	2	0
471	1	1	2	0	0	1	1	0	1	0	1	1	2	0	1	0	0	0	1	2	0	0	2	0	0	1	0	2	2	1	0	1	1	0	0	1	1	1	1	0	0	0	0	0	0	0	0	2	0
472	1	0	2	0	0	1	1	0	1	1	1	0	1	0	1	0	0	1	0	0	1	1	2	0	0	0	0	2	2	2	1	2	2	0	0	1	1	0	0	0	2	1	0	0	0	0	1	1	0
473	0	1	1	1	0	1	2	0	2	0	1	1	0	0	0	0	0	0	1	1	1	0	2	0	0	0	0	2	2	1	1	1	1	1	1	1	0	0	0	0	2	0	0	0	1	0	0	2	0
474	0	0	2	0	2	2	1	1	1	1	1	0	1	0	0	0	0	0	1	1	0	1	2	0	0	1	0	0	2	1	0	1	2	0	0	2	0	0	0	0	2	1	1	0	1	0	1	1	0
475	0	0	1	0	0	1	1	0	0	0	0	0	2	0	2	0	1	2	1	1	0	0	2	0	0	0	0	2	2	2	0	1	1	2	0	1	2	0	0	1	0	0	0	0	0	0	0	2	0
476	0	1	1	0	0	1	2	0	2	0	0	1	1	0	2	1	0	0	2	2	0	0	2	0	0	0	0	2	2	1	0	1	2	2	0	1	2	0	0	1	1	0	0	0	0	1	0	2	0
477	0	0	2	0	0	1	2	1	2	1	0	0	1	0	0	0	0	1	1	1	0	1	1	0	0	1	1	2	2	2	0	1	2	0	0	2	2	0	0	1	0	0	0	1	0	0	0	2	0
478	0	1	1	0	0	1	1	0	1	0	1	1	1	0	1	0	0	2	0	0	1	0	2	0	0	1	0	2	2	2	1	1	1	0	0	1	1	0	0	0	1	0	0	0	0	0	0	0	1
479	0	0	2	0	0	1	1	0	1	1	1	0	1	0	0	0	0	1	1	0	1	0	2	0	0	0	0	2	2	1	1	2	2	0	0	2	0	0	0	1	0	1	1	0	1	2	0	2	0
480	0	2	1	0	0	1	1	0	0	0	1	0	0	0	0	0	0	0	2	2	0	0	1	1	1	1	0	1	1	1	1	2	2	0	0	2	2	0	0	1	0	0	0	1	0	1	0	1	1
481	1	1	2	1	0	2	1	1	2	2	0	0	0	0	0	0	0	1	1	0	1	1	2	0	0	0	0	2	2	2	2	0	0	0	0	2	2	0	0	2	0	1	1	0	2	0	0	1	0
482	0	1	1	1	1	2	2	0	1	0	0	0	1	0	0	0	0	1	1	1	1	0	2	0	0	1	0	2	2	2	1	2	2	0	0	2	2	1	1	1	0	0	0	0	1	0	0	2	0
483	0	2	1	0	0	0	2	1	1	1	0	1	1	0	1	0	0	2	0	1	0	0	2	0	0	0	0	2	2	2	0	1	1	1	1	2	1	0	0	1	1	0	0	0	0	1	0	1	0
484	0	0	2	0	0	1	2	0	0	0	0	1	1	0	1	0	0	0	1	1	0	0	2	0	0	0	0	2	1	1	2	2	2	1	0	1	1	0	0	1	1	0	0	0	0	2	0	2	0
485	0	2	0	0	0	0	2	0	2	1	0	1	1	0	1	0	1	2	1	1	0	0	2	0	0	0	1	2	2	2	0	1	1	0	0	2	0	0	0	0	2	0	0	0	0	0	0	1	0
486	0	0	2	1	0	2	0	0	1	1	1	0	0	0	0	0	0	1	1	1	0	0	1	1	1	1	0	2	2	2	2	2	2	0	0	1	1	0	0	0	1	0	0	0	0	1	0	2	0
487	0	1	1	1	0	1	2	0	2	2	0	0	0	0	0	0	0	1	1	1	0	0	1	0	0	0	0	2	2	2	1	1	2	2	1	2	1	0	0	0	1	0	0	1	0	0	1	1	0
488	1	0	2	1	1	2	2	0	2	1	1	1	2	0	1	0	1	2	1	1	0	0	2	0	0	0	0	1	2	2	0	1	2	2	1	2	1	0	0	1	1	0	0	2	0	2	0	1	1
489	0	1	1	0	0	1	2	1	1	1	1	0	0	0	0	0	0	1	2	2	0	0	1	1	1	1	0	2	2	2	0	1	1	1	1	2	2	0	0	2	0	0	0	0	1	1	0	1	1
490	0	2	0	0	0	0	0	0	0	0	1	0	0	0	0	0	0	0	2	2	0	0	2	0	0	1	0	1	2	2	0	2	2	0	0	1	1	0	0	0	1	0	0	0	0	0	0	0	0
491	1	2	0	0	0	0	1	0	1	1	0	0	0	0	1	1	0	0	2	2	0	0	2	0	0	2	0	2	2	2	1	1	1	1	1	1	1	0	0	0	0	1	1	1	1	2	0	1	1
492	0	1	2	1	0	2	2	0	1	0	0	0	2	0	1	0	0	1	1	1	0	0	2	0	0	0	0	2	2	2	1	2	2	0	0	1	1	0	0	1	1	1	1	1	0	0	0	1	0
493	0	1	2	1	0	1	1	1	1	1	1	1	2	0	2	0	0	2	1	1	0	0	2	0	0	1	0	1	1	1	1	1	2	1	1	2	2	0	0	1	1	0	0	0	0	0	0	1	0
494	0	1	1	0	1	1	0	0	1	1	1	1	1	0	1	0	0	2	0	0	0	0	2	0	0	1	0	2	2	2	0	0	0	1	1	2	2	0	0	0	1	0	0	0	1	1	0	1	1
495	0	0	2	0	1	2	0	0	0	0	2	0	0	0	0	0	0	0	2	2	0	0	2	0	0	1	0	2	2	2	0	0	0	0	0	2	1	0	0	1	1	0	1	0	1	0	0	1	0
496	0	1	1	1	0	1	2	0	1	0	0	0	1	0	1	0	1	2	1	2	0	0	2	0	0	0	0	2	2	2	0	1	1	0	0	1	2	0	0	2	0	1	1	0	0	2	0	1	1
497	1	0	1	0	0	1	1	1	1	1	1	0	0	0	0	0	0	0	2	2	0	0	2	0	0	0	0	1	2	2	0	2	2	0	0	0	0	0	0	0	1	2	2	0	1	1	0	2	0
498	1	1	2	1	0	2	2	0	1	1	0	0	2	0	2	0	0	1	1	1	1	0	2	0	0	0	0	2	2	2	0	1	1	0	0	1	2	0	1	1	0	0	1	0	1	1	0	1	0
499	1	2	1	2	0	2	1	0	0	0	2	1	2	0	1	0	1	1	1	1	0	0	2	0	0	1	0	2	1	1	1	2	2	1	0	1	2	0	1	0	1	0	0	0	0	0	2	0	0
500	1	1	1	0	0	0	2	1	2	2	0	1	1	0	2	1	0	2	1	1	0	0	2	0	0	0	0	2	2	2	1	1	1	0	0	1	1	0	0	0	1	0	0	0	0	0	0	1	0
501	0	1	2	1	0	2	2	0	2	1	0	0	0	0	0	0	0	0	2	2	0	0	2	0	0	0	0	2	1	1	1	1	1	0	0	1	2	1	1	1	0	0	0	0	0	0	0	2	0
502	0	1	2	0	0	2	2	0	1	1	0	1	2	0	1	0	0	0	2	2	0	0	2	0	0	0	2	2	2	2	1	2	2	0	0	2	2	0	0	1	1	1	0	0	0	1	0	2	0
503	1	0	2	0	0	2	2	1	2	2	0	0	0	0	0	0	0	1	1	1	1	0	2	0	0	0	0	0	2	1	0	0	0	0	0	2	1	1	0	0	0	1	0	0	0	0	1	0	1
504	1	1	2	0	0	0	2	0	2	2	0	0	1	0	0	0	0	1	1	1	1	1	2	0	0	0	0	2	2	2	2	1	1	0	0	2	1	0	0	0	0	0	0	0	2	1	0	1	1
505	1	0	2	0	0	2	2	1	2	2	0	0	1	0	0	0	0	1	1	1	1	0	1	0	0	0	0	2	2	1	1	0	1	1	0	1	2	0	0	2	0	0	0	0	1	0	0	2	0
506	1	0	2	0	0	1	1	0	1	0	1	1	1	0	1	0	0	1	1	1	0	0	2	0	0	0	0	1	2	2	0	1	1	0	0	1	1	0	0	1	1	0	0	1	1	1	0	1	0
507	0	1	1	0	0	1	2	0	2	1	1	0	0	0	0	0	0	1	1	1	1	0	2	0	0	0	0	2	2	2	1	1	2	0	0	1	1	0	0	0	1	0	0	0	0	0	0	0	1
508	0	0	2	1	0	1	2	0	1	1	0	1	1	0	1	0	0	0	2	1	1	1	0	1	1	1	0	2	2	2	1	1	1	2	0	1	1	0	0	1	1	0	1	0	0	1	0	2	0
509	0	2	1	0	0	0	2	0	2	1	0	0	0	0	0	0	0	1	1	1	0	0	2	0	0	0	0	2	2	1	0	1	2	0	0	1	2	0	0	2	0	1	1	0	0	0	0	1	0
510	1	0	2	0	1	2	1	0	0	0	0	0	0	0	0	0	0	2	0	0	0	0	2	0	0	0	0	2	2	2	0	1	1	0	0	1	2	0	0	1	0	0	0	0	0	0	1	0	0
511	0	1	2	0	0	2	1	0	1	1	0	0	1	0	0	0	0	1	1	1	0	0	2	0	0	1	0	2	1	1	1	0	1	1	0	2	1	1	1	0	1	1	1	0	1	1	0	1	0
512	1	0	2	0	1	2	2	1	2	2	0	0	0	0	0	0	1	1	2	2	0	0	2	0	0	0	0	1	1	1	0	0	1	1	0	2	1	0	0	0	0	1	1	0	1	1	0	1	0
513	0	2	1	0	0	0	2	0	1	1	1	1	0	0	0	0	0	0	2	2	1	0	2	0	0	0	0	2	2	2	0	1	2	0	0	2	2	0	0	1	0	0	0	0	0	0	0	1	0
514	1	1	2	1	0	1	2	0	2	0	0	0	2	0	1	1	1	1	1	2	0	0	1	0	0	1	1	1	2	2	0	1	2	1	1	2	1	0	0	2	0	0	0	0	0	0	0	2	0
515	1	0	2	0	0	1	1	0	2	2	0	1	2	0	1	0	1	0	2	1	1	0	1	1	1	1	0	2	2	2	0	2	2	0	0	0	1	0	0	0	2	0	0	0	0	1	0	2	0
516	1	0	2	0	2	2	1	0	0	0	0	0	2	0	2	0	0	1	1	0	1	0	2	0	0	0	0	2	2	2	1	1	1	2	1	1	1	0	0	0	2	0	0	0	0	0	1	0	0
517	1	1	2	0	1	1	1	1	2	2	1	0	1	0	1	0	0	1	1	1	1	0	1	1	1	1	0	1	2	2	0	2	2	1	0	1	1	0	0	0	1	1	0	0	2	0	0	0	2
518	0	1	1	1	0	2	2	1	2	2	0	0	0	0	0	0	0	0	2	2	0	0	2	0	0	0	0	2	1	1	1	2	2	1	0	2	1	0	0	0	1	1	1	1	0	0	0	1	1
519	0	1	1	1	0	1	2	0	1	0	1	2	2	1	1	1	0	1	1	0	0	0	2	0	0	0	0	1	1	0	1	1	1	0	0	2	1	0	0	0	2	0	0	0	1	0	0	2	0
520	0	1	1	1	0	1	2	0	0	0	0	0	0	0	0	0	0	0	2	2	0	0	2	0	0	0	0	2	2	2	1	1	2	2	0	1	2	0	0	1	1	1	1	1	1	2	0	2	0
521	0	2	0	0	0	1	1	0	1	0	1	1	2	0	2	0	0	0	1	1	0	0	2	0	0	0	0	0	1	2	1	2	2	0	1	1	0	0	0	0	2	1	1	0	1	0	0	1	0
522	0	1	1	0	0	1	2	0	2	2	0	1	2	0	2	0	0	2	0	0	1	0	2	0	0	0	1	2	2	2	0	2	2	0	0	0	0	0	0	0	1	0	0	0	1	0	0	2	0
523	1	0	2	0	1	1	2	0	1	1	1	0	0	0	0	0	0	0	2	2	0	0	1	0	0	0	0	1	2	2	1	1	1	0	0	2	0	0	0	0	1	0	0	0	0	0	0	1	1
524	0	0	2	0	1	1	2	0	2	1	1	1	2	0	2	0	0	1	1	1	1	0	2	0	0	0	0	2	2	2	1	0	1	2	0	2	0	0	0	0	2	1	1	1	1	2	0	2	0
525	0	2	0	0	0	0	2	0	1	1	1	0	0	0	0	0	0	0	1	1	1	0	1	0	0	0	1	2	2	2	0	1	1	0	0	1	2	0	0	1	1	0	0	0	0	1	0	2	0
526	0	1	1	0	0	1	2	1	1	1	0	1	1	0	1	0	0	1	1	1	0	1	2	0	0	0	0	0	2	1	0	2	2	0	0	1	0	1	1	0	1	1	1	0	1	2	0	1	1
527	0	1	1	1	0	1	2	0	2	1	0	1	2	0	1	0	0	1	1	1	0	0	2	0	0	1	0	2	1	1	1	2	2	0	0	0	2	1	0	0	0	0	0	0	1	0	0	1	0
528	0	2	1	0	0	1	2	0	1	0	0	1	1	1	0	1	0	2	0	1	1	0	1	0	0	0	1	2	2	2	0	1	1	1	1	1	1	2	1	0	1	0	0	0	0	0	0	2	0
529	0	1	2	1	0	1	2	0	1	0	0	0	0	0	0	0	0	0	2	2	0	0	1	0	0	1	0	1	1	1	1	1	1	0	0	1	2	0	0	1	0	0	0	1	0	0	0	2	0
530	0	1	2	1	0	1	1	0	1	0	2	2	2	0	2	0	0	1	1	1	1	0	2	0	0	0	0	1	2	2	1	1	1	0	0	2	0	0	0	0	1	0	0	0	0	0	1	0	0
531	0	2	1	0	0	1	2	0	2	0	0	0	1	0	1	0	0	0	2	2	0	0	1	0	0	0	0	2	2	2	0	1	2	0	0	2	1	0	0	2	0	0	1	0	1	1	0	2	0
532	0	2	0	1	0	1	2	0	1	0	0	0	1	0	0	0	0	2	0	0	0	0	2	0	0	0	0	0	1	2	1	2	2	0	0	2	2	0	0	2	0	1	1	0	1	1	0	2	0
533	0	0	2	0	1	2	1	1	1	1	1	1	1	0	2	1	0	0	2	1	1	0	2	0	0	0	0	2	2	2	2	0	0	1	0	1	1	0	0	1	1	1	1	0	1	1	0	1	0
534	0	1	1	0	0	1	2	1	1	1	0	0	0	0	0	0	0	1	2	2	0	0	1	1	1	2	0	0	1	2	1	1	0	1	0	2	0	0	0	1	0	0	0	1	2	0	0	0	1
535	0	1	2	1	0	2	2	0	2	1	2	0	0	0	0	0	0	1	1	1	0	0	2	0	0	1	0	1	2	2	0	1	1	2	1	1	1	1	1	0	1	0	0	0	0	0	0	1	0
536	1	1	2	1	0	2	1	0	0	0	0	0	1	0	1	0	0	2	0	0	0	0	1	0	0	1	0	0	2	1	0	1	1	0	0	2	1	1	1	0	1	1	1	0	0	1	0	2	0
537	1	0	1	0	0	1	2	1	2	2	0	0	0	0	0	0	0	0	2	2	0	0	2	0	0	0	0	2	2	1	1	0	0	0	0	2	2	1	0	0	0	1	1	0	1	0	0	2	0
538	1	2	1	0	0	1	2	1	2	1	0	0	0	0	0	0	0	1	2	2	0	0	1	0	0	1	0	2	2	2	0	1	1	0	1	2	2	1	1	0	1	1	1	0	1	1	0	0	2
539	1	1	1	1	0	2	2	0	2	1	0	0	0	0	0	0	0	1	1	1	1	0	2	0	0	1	0	1	2	2	1	1	1	1	0	0	2	0	0	1	0	0	0	0	0	2	1	0	1
540	0	2	0	0	0	1	2	0	2	0	0	0	0	0	0	0	0	1	0	0	0	0	2	0	0	1	0	2	2	2	0	1	1	0	0	1	0	0	0	0	2	0	0	0	0	0	0	2	0
541	0	1	1	0	0	1	2	0	1	1	0	1	0	0	0	0	0	0	2	1	1	0	2	0	0	0	0	2	1	1	1	1	1	1	0	0	2	0	0	1	0	1	0	0	1	0	0	1	0
542	0	1	1	1	0	1	2	1	2	2	0	1	2	0	2	0	0	1	1	2	0	0	2	0	0	0	0	2	2	2	2	0	1	0	0	2	2	1	1	0	0	0	0	0	0	1	1	1	0
543	0	2	1	0	0	1	2	0	1	0	1	1	1	1	0	1	0	0	2	2	0	0	2	0	0	0	0	2	2	2	1	0	1	0	0	2	1	0	0	0	2	0	0	1	0	0	0	2	0
544	1	1	1	1	0	1	2	0	2	2	0	0	0	0	0	0	0	2	1	1	1	0	2	0	0	0	0	2	2	2	0	2	2	0	0	1	1	0	0	2	0	0	0	0	1	1	0	2	0
545	0	1	1	0	1	2	2	1	2	2	0	0	0	0	0	0	0	1	1	1	0	0	2	0	0	1	0	2	2	1	2	2	2	0	0	0	2	0	0	0	1	0	0	0	0	0	0	2	0
546	0	0	2	1	1	2	1	0	1	0	1	0	0	0	0	0	0	0	2	1	0	0	1	0	0	0	0	2	2	2	1	1	1	0	0	1	1	0	0	1	1	1	1	0	1	2	0	2	0
547	0	1	2	1	0	2	1	0	0	0	2	1	0	0	0	0	0	1	0	0	0	0	0	0	0	0	0	2	2	2	0	0	0	0	0	1	1	0	0	0	1	1	0	0	0	0	0	2	0
548	1	1	2	1	0	2	1	0	0	0	1	0	1	0	0	0	0	2	0	0	1	0	1	1	1	2	0	2	2	2	0	1	1	1	1	2	2	0	1	0	0	1	0	0	2	1	0	1	0
549	1	1	1	1	0	1	2	0	2	1	1	0	0	0	0	0	0	2	0	1	0	0	2	0	0	0	0	2	1	1	1	2	2	0	0	1	1	0	0	2	0	1	1	0	1	1	0	2	0
550	1	2	0	0	0	1	2	0	2	2	0	0	0	0	0	0	0	0	2	2	0	0	1	1	1	0	0	1	1	1	2	0	1	1	0	1	0	0	0	1	1	1	0	0	0	0	0	1	0
551	0	2	0	1	0	1	2	0	0	0	0	0	0	0	0	0	0	1	1	0	0	0	1	1	1	1	0	2	2	2	1	1	2	0	0	2	1	1	1	0	1	0	0	0	0	0	0	1	1
552	0	2	0	0	1	1	2	0	1	1	0	0	1	0	0	0	0	1	1	1	0	0	2	0	0	0	0	1	2	2	0	1	1	0	0	1	2	0	1	1	0	0	0	0	0	0	0	1	0
553	0	2	0	0	0	0	0	0	0	0	2	1	2	0	2	0	0	1	1	1	0	0	2	0	0	0	0	2	2	2	2	0	0	0	0	2	2	0	0	1	0	1	0	0	1	0	1	0	0
554	0	1	2	1	0	1	1	1	1	1	1	1	1	0	1	0	0	1	1	1	1	0	1	0	0	0	0	2	2	2	1	2	2	0	1	1	1	0	0	0	1	1	1	0	0	0	0	2	0
555	0	0	2	1	1	2	1	1	1	1	0	0	0	0	0	0	0	1	1	1	0	0	2	0	0	0	0	2	2	1	2	1	0	0	0	1	2	0	0	2	0	0	0	1	1	1	0	1	1
556	0	1	1	0	1	2	2	0	1	1	0	1	0	0	0	0	0	0	1	1	0	0	1	0	0	0	0	2	2	2	1	1	2	2	2	2	0	0	0	1	1	1	0	0	2	0	0	2	0
557	0	0	2	1	0	2	2	0	1	0	0	0	0	0	0	0	0	1	1	1	0	0	2	0	0	1	0	2	2	1	0	1	1	0	0	2	1	0	0	2	0	1	1	0	1	1	0	2	0
558	1	1	1	0	0	1	2	0	2	2	0	0	0	0	0	0	0	1	2	2	0	0	2	0	0	0	0	1	2	2	1	0	0	0	0	2	1	0	0	2	0	0	0	1	0	0	0	2	0
559	1	1	2	0	0	0	1	0	1	0	2	1	1	0	1	0	0	1	1	1	0	0	1	1	1	1	0	2	2	2	0	1	1	1	1	2	1	0	0	0	2	0	0	1	1	0	0	2	0
560	0	1	1	1	0	1	1	1	1	1	1	0	0	0	0	0	0	0	2	2	0	0	1	0	0	1	0	1	2	2	0	1	1	1	1	1	0	0	0	0	1	1	0	0	1	1	0	1	0
561	0	0	2	1	0	2	1	0	0	0	2	0	0	0	0	0	0	1	1	1	0	0	2	0	0	0	0	2	2	2	0	2	1	0	0	2	0	0	0	0	2	0	0	1	0	0	0	1	0
562	0	1	1	0	0	0	2	0	1	0	0	0	0	0	0	0	0	1	1	1	0	0	2	0	0	0	0	2	2	1	0	0	0	1	1	1	2	0	0	1	1	0	0	0	1	1	1	1	0
563	0	1	1	0	1	2	2	1	2	2	0	0	0	0	0	0	0	2	0	0	0	0	2	0	0	1	0	1	2	2	0	1	2	2	1	2	1	0	0	2	0	0	0	0	1	1	0	1	0
564	1	1	2	1	0	1	2	1	2	2	0	1	1	0	1	0	0	0	2	2	0	0	2	0	0	0	0	2	2	2	0	1	1	0	0	1	2	0	0	0	1	1	1	0	1	0	0	1	0
565	0	1	1	1	1	2	2	0	1	1	0	0	1	0	1	0	0	1	1	1	0	1	2	0	0	0	0	1	2	2	0	1	1	0	0	1	1	0	0	1	1	0	0	0	0	1	0	1	1
566	0	0	2	0	1	2	0	0	0	0	2	0	0	0	0	0	1	2	1	1	0	1	2	0	0	0	0	2	2	2	2	2	2	0	1	2	2	0	0	1	1	1	1	0	1	1	0	1	0
567	0	0	2	0	2	2	1	0	2	2	0	1	1	0	1	0	0	0	2	2	0	0	2	0	0	0	0	1	2	2	1	2	2	0	1	1	1	0	0	0	2	1	1	0	0	0	0	2	0
568	0	2	1	0	0	1	0	0	0	0	1	0	0	0	0	0	0	1	1	1	1	0	1	0	0	0	0	2	2	2	0	1	2	2	2	2	2	1	1	1	0	1	1	0	0	0	0	2	0
569	1	0	2	1	0	2	2	0	2	1	1	0	1	0	1	0	0	1	1	1	1	0	2	0	0	0	0	2	2	2	1	1	1	0	0	0	1	0	0	0	1	1	1	0	1	1	0	2	0
570	1	1	1	0	1	2	0	0	0	0	2	0	0	0	0	0	0	0	2	2	0	0	2	0	0	0	0	2	1	1	2	1	1	0	0	1	0	0	0	0	1	1	1	0	1	2	0	1	1
571	0	0	2	1	0	1	2	0	2	1	0	1	2	0	2	1	0	0	2	2	0	0	1	1	1	1	0	2	2	2	1	1	1	1	1	1	2	0	0	0	1	1	1	0	1	0	0	1	1
572	0	0	2	0	0	2	2	0	2	1	2	0	0	0	0	0	0	2	0	0	1	0	2	0	0	0	0	1	2	2	0	0	0	0	0	2	1	1	0	1	0	0	0	0	0	1	0	2	0
573	0	2	0	0	0	0	2	1	2	1	0	1	1	0	1	0	1	1	1	2	0	0	2	0	0	0	0	2	1	1	2	0	0	0	0	2	2	0	0	1	1	1	1	0	1	0	0	0	0
574	0	2	1	0	0	0	1	0	1	1	1	0	0	0	0	0	0	0	2	1	1	0	2	0	0	0	0	1	1	1	2	1	2	0	0	2	2	0	0	0	0	0	0	1	0	0	0	1	1
575	1	2	0	0	0	0	2	1	2	1	0	0	1	0	0	0	0	1	1	1	1	0	2	0	0	0	0	2	2	2	2	2	2	1	1	2	1	0	0	1	1	1	1	0	1	2	1	1	0
576	0	1	1	0	1	2	2	1	1	1	1	0	1	0	0	0	0	0	1	2	0	0	2	0	0	0	0	1	2	2	1	2	2	0	0	1	1	0	0	0	1	1	0	0	0	1	0	0	0
577	0	1	1	0	0	1	1	0	1	0	2	0	1	0	1	0	0	0	1	1	1	0	2	0	0	0	0	2	1	1	1	1	1	0	0	2	1	1	0	0	0	1	1	1	1	2	0	2	0
578	0	1	1	0	0	1	2	0	1	0	0	0	0	0	0	0	0	2	0	1	0	0	1	0	0	0	0	2	2	2	0	2	2	0	0	1	1	0	0	0	0	0	0	0	1	1	0	1	0
579	1	1	1	0	0	1	1	0	0	0	2	1	1	0	1	0	0	1	1	1	1	0	2	0	0	0	1	2	2	2	0	1	1	0	0	2	2	0	0	1	0	1	1	0	0	1	0	2	0
580	1	2	0	0	0	0	2	0	2	2	0	1	2	0	1	0	0	2	0	1	1	0	2	0	0	0	0	2	1	1	2	1	1	0	0	1	1	0	0	0	1	1	1	0	2	0	0	1	0
581	1	2	0	0	0	0	2	1	2	2	0	0	1	0	1	1	0	1	1	1	1	0	2	0	0	0	0	2	1	1	2	0	0	0	1	2	1	0	0	0	2	0	0	0	0	0	0	1	0
582	1	1	0	0	0	1	2	0	2	1	0	0	1	0	1	0	0	0	1	2	0	1	1	0	0	0	0	2	1	1	2	1	1	1	1	1	2	0	0	1	1	1	1	1	1	2	0	1	0
583	0	1	2	0	0	2	2	0	1	1	0	1	1	0	1	0	0	1	1	1	0	0	2	0	0	0	0	2	1	1	1	2	2	0	0	1	1	1	0	0	0	1	1	0	1	1	0	2	0
584	0	0	2	0	1	1	1	1	1	1	1	0	1	0	0	0	0	1	1	1	0	0	2	0	0	0	0	2	2	1	1	2	2	0	0	0	1	0	0	1	1	1	1	0	1	2	0	1	1
585	1	2	1	0	0	1	2	0	1	1	0	0	0	0	0	0	0	1	2	1	1	0	1	1	1	1	0	2	2	1	1	2	2	0	0	1	2	0	0	2	0	0	0	1	0	0	1	1	0
586	0	0	2	0	0	1	1	0	2	2	0	1	1	0	1	0	0	0	2	2	0	0	2	0	0	0	0	0	1	1	1	0	0	0	0	2	2	1	1	1	0	1	1	0	1	1	0	1	0
587	0	2	0	0	0	1	2	0	2	2	0	0	1	1	0	0	0	1	1	1	0	0	1	0	0	0	0	2	2	1	0	1	1	1	1	2	1	0	0	1	1	1	0	0	0	0	0	1	1
588	0	1	1	0	0	1	2	0	2	0	0	0	1	0	0	0	0	1	1	1	0	0	2	0	0	0	0	1	1	1	0	2	2	0	0	1	1	0	0	0	2	1	0	0	0	1	0	1	1
589	1	1	1	1	0	1	2	1	2	1	0	0	0	0	1	1	0	0	2	2	0	0	2	0	0	0	0	2	1	1	1	2	1	0	1	2	2	0	0	2	0	0	0	0	0	0	0	2	0
590	1	2	1	1	0	2	2	0	0	0	0	1	1	0	1	0	0	0	2	2	1	0	2	0	0	0	0	2	2	1	0	1	2	0	1	2	1	0	0	0	2	0	0	0	1	0	0	0	0
591	1	2	1	0	0	1	1	0	0	0	0	0	1	0	0	0	0	1	1	1	1	0	2	0	0	0	0	2	1	1	2	1	2	2	0	1	2	0	0	1	0	0	0	1	1	0	0	2	0
592	1	0	2	0	0	1	1	0	2	1	0	0	0	0	0	0	0	0	2	1	1	0	2	0	0	0	1	2	2	2	0	1	2	0	0	2	0	0	0	0	2	0	0	0	0	0	0	2	0
593	0	1	1	0	0	1	1	0	1	0	2	0	1	0	0	0	0	1	1	1	0	0	2	0	0	1	1	2	2	2	0	2	2	0	0	1	1	0	0	0	2	0	0	0	0	1	0	1	0
594	0	0	2	0	0	1	1	1	1	1	0	1	1	0	1	0	0	1	1	1	0	0	2	0	0	0	0	1	2	2	1	0	0	1	1	1	2	0	1	0	0	0	0	0	1	1	0	1	1
595	0	1	1	0	1	1	2	1	2	2	0	0	0	0	0	0	0	1	1	1	0	0	1	0	0	0	0	1	1	1	1	1	1	1	0	1	1	0	0	0	1	1	0	0	0	0	0	1	1
596	0	1	1	0	0	1	2	0	1	1	0	0	0	0	0	0	0	0	2	2	0	1	1	0	0	0	0	1	2	2	0	0	0	0	0	1	2	0	0	1	1	0	0	0	1	1	0	0	1
597	0	2	1	2	0	2	2	0	2	1	0	0	0	0	0	0	0	2	0	0	1	0	2	0	0	0	0	2	2	2	0	0	0	0	0	1	0	0	0	0	2	2	2	0	1	1	0	0	1
598	0	1	0	0	0	1	2	1	1	1	0	2	2	1	1	1	0	1	1	1	0	0	2	0	0	0	0	2	2	2	0	0	2	1	1	2	1	0	0	1	1	0	0	0	0	1	1	0	0
599	0	1	2	1	0	2	2	0	2	1	1	1	1	0	1	0	0	1	1	1	0	1	1	0	0	0	1	2	2	2	0	2	2	0	0	1	2	0	1	0	1	1	1	0	1	1	0	0	2
600	0	1	1	1	1	2	2	1	1	1	0	0	1	0	0	0	0	0	1	1	0	0	1	0	0	0	0	0	2	2	0	0	0	0	0	1	2	0	1	0	1	1	1	0	1	0	0	1	1
601	0	1	2	1	0	1	1	0	0	0	1	1	1	0	1	0	0	1	1	1	1	0	2	0	0	0	0	2	2	2	1	0	0	0	0	1	1	0	0	2	0	0	0	0	0	1	1	0	1
602	0	0	2	0	2	2	2	1	2	2	0	0	1	0	0	0	0	1	1	1	0	1	2	0	0	0	1	1	2	2	0	0	1	1	1	2	1	0	0	0	1	0	0	2	0	2	0	2	0
603	0	0	2	0	1	1	1	0	1	1	1	0	0	0	0	0	0	0	2	2	1	0	1	0	0	0	0	2	2	2	0	1	1	0	0	2	2	0	0	0	1	0	0	0	1	1	0	2	0
604	0	1	2	2	0	2	1	0	0	0	1	0	2	0	1	0	0	2	0	0	0	0	2	0	0	0	0	1	1	1	0	1	2	2	2	2	1	1	1	0	1	0	0	1	1	0	0	2	0
605	1	0	2	0	0	1	2	0	1	0	1	1	1	0	1	0	0	0	2	2	0	0	2	0	0	0	0	1	2	2	0	1	1	0	0	1	2	1	1	1	0	2	2	0	1	1	0	2	0
606	0	1	1	1	0	1	0	0	0	0	2	1	1	0	1	0	0	1	2	2	0	0	2	0	0	0	0	2	2	2	1	1	1	0	0	1	2	0	0	0	1	0	0	0	0	0	0	0	1
607	0	1	2	0	0	2	1	0	2	2	0	1	1	0	0	0	0	1	1	1	0	0	1	1	1	1	0	2	2	2	1	1	1	2	1	2	1	1	0	1	0	0	1	0	1	0	0	2	0
608	0	2	1	2	0	2	2	0	2	1	0	0	2	0	2	1	0	1	1	1	0	0	2	0	0	0	0	2	2	2	0	2	1	0	0	2	2	0	1	0	0	0	0	0	0	1	0	1	0
609	0	1	1	0	0	1	0	0	0	0	2	0	0	0	0	0	0	0	2	2	0	0	2	0	0	1	0	2	2	2	2	2	2	1	2	2	2	0	0	0	1	0	0	1	0	1	1	2	0
610	0	0	2	0	0	2	2	0	1	1	0	0	0	0	0	0	0	0	2	2	0	0	1	1	1	1	0	2	2	2	1	1	2	1	1	1	1	0	0	0	1	0	0	0	1	1	0	2	0
611	0	0	2	0	1	2	1	0	0	0	0	0	2	0	1	1	0	1	1	1	1	0	2	0	0	0	0	2	2	2	0	1	1	1	1	1	1	0	0	0	2	0	0	2	0	0	1	1	0
612	1	0	2	0	0	1	2	0	1	1	0	0	0	0	0	0	0	1	1	1	0	0	2	0	0	0	0	2	2	2	2	2	2	0	1	1	2	0	0	1	1	1	1	0	1	0	0	1	0
613	0	2	0	0	0	0	0	0	0	0	2	0	0	0	0	0	0	0	2	2	0	0	2	0	0	0	0	2	2	2	0	1	1	0	0	1	1	0	0	0	2	1	1	0	1	2	0	2	0
614	1	2	0	0	0	0	2	0	2	2	0	0	0	0	0	0	0	1	1	0	1	0	2	0	0	0	0	2	2	2	1	1	2	0	0	0	1	0	0	0	2	0	0	0	1	0	0	1	1
615	0	1	1	0	1	1	1	0	1	1	1	0	0	0	0	0	0	2	0	1	1	0	0	0	0	1	0	2	2	2	1	1	2	0	0	1	2	0	0	0	1	0	0	0	0	1	0	1	0
616	1	1	1	0	0	1	1	0	2	2	0	0	0	0	0	0	0	1	1	1	1	0	2	0	0	0	0	1	1	1	0	1	2	1	0	1	1	0	0	0	2	0	0	0	0	1	0	1	0
617	1	1	1	1	0	1	1	0	0	0	1	0	0	0	0	0	0	1	0	0	0	0	2	0	0	0	0	2	1	1	2	1	2	0	0	1	1	1	0	1	0	0	0	0	0	0	0	2	0
618	0	1	1	1	0	1	1	1	1	1	0	1	1	0	1	0	0	1	1	0	1	0	2	0	0	0	0	2	2	2	1	2	2	0	0	2	2	0	0	2	0	1	0	0	1	0	0	0	1
619	0	1	2	1	0	2	1	0	1	1	0	0	0	0	0	0	0	0	2	2	0	0	1	0	0	0	1	2	2	1	0	1	0	0	0	1	1	0	0	0	1	0	0	0	1	0	0	2	0
620	1	1	1	1	0	1	2	1	2	1	0	0	2	0	1	1	0	1	1	1	0	0	2	0	0	0	0	1	2	2	1	0	0	0	0	2	0	0	0	0	1	0	0	1	0	0	0	2	0
621	1	1	1	0	1	1	2	1	1	1	0	0	1	0	0	0	0	0	2	2	0	0	2	0	0	0	0	1	2	2	1	1	2	2	2	2	1	0	0	0	1	1	1	0	1	1	0	1	0
622	1	1	1	0	1	1	1	0	1	1	1	1	1	0	1	0	0	0	1	1	0	0	2	0	0	0	0	2	2	2	1	1	2	0	0	1	0	0	0	0	1	0	0	1	0	0	0	1	0
623	0	1	0	1	0	1	2	0	1	1	1	2	2	0	2	0	0	1	1	1	0	1	0	1	1	1	0	2	2	2	1	1	1	0	0	0	1	0	0	1	1	0	0	0	0	0	0	2	0
624	1	2	1	0	0	1	2	0	1	0	0	0	1	0	0	0	1	1	2	2	0	0	2	0	0	0	0	2	2	2	0	1	1	1	1	1	2	0	0	1	0	0	0	0	1	0	0	2	0
625	1	1	1	1	0	2	2	0	2	2	0	1	0	0	0	0	0	0	2	2	0	0	2	0	0	0	0	2	2	2	1	1	1	0	0	2	1	0	0	0	1	0	0	1	1	0	0	0	0
626	0	1	1	1	0	1	1	0	1	0	2	0	0	0	0	0	0	1	1	1	1	0	0	0	0	0	0	1	2	2	0	2	2	1	1	2	2	0	0	1	1	0	0	0	0	0	0	2	0
627	0	1	1	0	0	1	2	1	1	1	0	0	1	0	1	0	0	1	0	0	1	0	2	0	0	0	0	2	2	2	2	0	0	0	0	2	1	0	0	1	1	0	0	1	1	0	0	1	0
628	0	0	2	0	0	1	1	0	1	0	1	0	1	0	1	0	0	1	2	1	1	0	2	0	0	0	0	2	2	2	2	1	1	1	0	2	2	0	0	2	0	0	0	0	0	0	0	2	0
629	0	0	2	0	0	1	1	0	1	0	2	0	0	0	0	0	0	0	2	2	0	0	2	0	0	0	1	1	2	2	0	1	1	1	1	2	2	0	0	1	1	2	1	0	1	0	0	2	0
630	0	2	1	0	0	1	1	0	1	0	1	0	0	0	0	0	1	2	0	0	1	0	2	0	0	0	0	1	1	1	1	1	2	0	0	2	1	0	0	1	1	0	0	0	0	0	0	1	1
631	0	1	1	1	0	1	1	0	0	0	0	0	0	0	1	1	0	1	1	1	0	0	1	0	0	0	0	2	2	2	0	2	2	2	0	2	0	0	0	0	2	0	0	1	0	0	1	0	0
632	0	2	0	1	0	1	1	0	0	0	0	0	1	0	1	1	0	1	1	1	1	0	2	0	0	0	0	1	2	2	0	1	1	1	0	1	1	0	0	0	2	1	0	0	0	0	0	0	1
633	1	2	0	0	0	0	2	0	1	0	0	0	0	0	0	0	0	2	0	0	2	0	2	0	0	0	0	1	2	2	0	1	2	2	1	2	1	0	0	0	2	0	0	0	0	1	0	1	1
634	0	2	0	1	0	1	2	0	1	0	1	2	1	0	1	0	0	0	1	1	0	0	1	0	0	0	0	2	1	1	1	1	1	0	0	1	1	0	0	0	1	0	0	0	0	0	0	1	0
635	1	1	1	0	0	0	1	0	0	0	1	0	2	0	0	0	0	1	2	2	0	1	0	1	1	1	0	2	1	1	2	1	1	0	1	2	2	0	0	1	1	0	0	1	2	0	0	2	0
636	0	2	0	0	0	0	1	1	1	1	1	0	0	0	0	0	1	0	2	1	1	0	2	0	0	1	0	1	1	1	1	0	1	1	0	1	2	1	1	1	0	1	1	0	0	0	1	1	0
637	0	0	2	1	0	1	2	0	2	1	0	0	0	0	0	0	0	1	1	1	1	1	0	1	1	1	0	2	1	1	1	0	0	0	0	1	2	0	0	1	0	0	0	0	0	0	0	0	2
638	1	1	2	2	0	2	2	0	2	1	0	1	1	0	1	0	0	0	2	2	0	0	2	0	0	0	0	1	2	2	1	1	1	2	0	1	2	0	0	2	0	1	1	0	0	0	0	1	0
639	0	1	1	0	1	1	1	0	2	2	0	0	0	0	0	0	0	1	1	1	1	0	2	0	0	1	0	1	2	2	1	0	0	0	0	2	2	0	0	1	1	0	0	1	0	1	0	1	0
640	0	1	2	1	0	1	2	0	1	1	0	0	2	0	1	1	0	0	1	2	0	0	1	0	0	0	1	2	2	2	0	1	1	0	0	2	2	0	0	1	0	0	0	1	0	0	0	2	0
641	0	0	2	1	1	2	2	1	2	2	0	1	1	0	1	0	0	1	1	2	0	0	1	0	0	1	0	1	2	2	0	1	1	1	1	1	1	0	0	0	2	1	1	0	1	0	1	1	1
642	0	1	2	1	0	1	1	0	1	0	1	1	1	0	1	0	1	2	1	1	0	0	0	1	1	1	0	2	2	2	2	1	2	0	0	2	1	0	0	2	0	0	0	1	0	0	0	2	0
643	0	1	1	0	1	2	2	0	2	2	0	1	1	0	1	0	0	1	2	1	1	0	2	0	0	0	0	2	1	1	1	0	1	1	0	2	2	1	1	1	0	0	0	0	0	1	0	0	1
644	0	1	1	0	1	1	2	0	2	0	1	0	0	0	0	0	0	2	0	0	1	0	2	0	0	0	0	1	1	1	1	0	0	0	0	1	1	0	0	0	1	0	0	1	0	0	0	2	0
645	1	0	2	0	0	1	2	0	2	1	0	0	0	0	0	0	0	1	1	1	0	0	1	1	1	1	0	2	2	2	2	2	2	0	0	2	2	0	0	0	1	2	2	0	1	1	0	2	0
646	0	1	2	1	0	2	2	0	2	1	0	0	1	0	0	0	1	0	2	1	1	0	2	0	0	0	0	2	2	2	0	2	2	0	1	2	2	0	0	1	1	1	1	0	0	1	1	0	0
647	0	1	2	1	0	1	2	0	2	1	1	0	0	0	1	1	0	2	0	0	2	0	1	0	0	1	0	2	2	2	0	2	2	0	0	1	1	1	1	0	0	0	0	0	1	0	0	0	1
648	0	1	1	1	0	2	2	0	2	1	0	1	2	1	1	1	0	0	2	2	0	1	2	0	0	0	0	1	2	2	0	1	1	1	1	2	2	0	0	0	2	1	1	0	1	1	0	2	0
649	0	0	2	0	1	2	2	1	2	1	0	1	1	0	2	1	0	1	1	1	0	0	2	0	0	1	0	1	2	2	0	1	2	0	0	2	2	0	1	0	1	0	0	0	0	1	0	1	0
650	1	1	1	0	0	1	1	0	0	0	2	0	0	0	0	0	0	2	0	0	0	0	2	0	0	0	0	2	1	1	2	1	1	0	0	1	2	0	0	2	1	0	0	0	1	1	0	1	0
651	0	2	0	1	0	1	2	0	2	1	0	0	0	0	0	0	0	0	1	1	0	0	1	1	1	1	0	2	0	0	2	0	1	2	0	2	1	0	0	0	2	0	0	0	0	0	0	1	0
652	1	2	0	0	0	1	2	0	1	1	0	0	0	0	0	0	0	1	1	1	0	0	2	0	0	0	0	1	2	2	1	0	0	1	1	2	1	0	0	0	2	1	1	0	1	1	0	1	0
653	0	1	1	0	0	2	2	0	2	1	1	1	1	0	1	0	0	0	2	2	0	0	1	1	1	1	0	2	2	2	0	0	0	0	0	2	0	0	0	0	2	0	0	0	0	1	0	2	0
654	1	0	2	0	0	1	2	0	2	2	0	0	0	0	0	0	0	1	1	1	0	0	2	0	0	0	0	1	2	2	1	2	2	0	0	2	1	1	1	0	0	1	1	0	0	0	0	2	0
655	0	1	1	1	0	2	1	0	1	1	1	0	2	0	0	0	0	1	1	1	1	0	2	0	0	0	0	1	2	2	1	0	0	0	1	2	0	0	0	0	1	0	0	0	0	0	0	1	1
656	0	2	0	0	0	0	2	1	2	2	0	1	1	0	1	0	0	2	0	0	0	0	2	0	0	0	0	1	2	2	1	0	0	0	0	2	0	0	0	1	1	0	0	1	0	0	0	1	1
657	0	2	0	1	0	1	1	0	0	0	0	1	1	0	1	0	0	1	1	1	1	0	1	1	1	1	0	2	0	0	2	1	1	0	0	2	0	0	0	0	2	0	0	0	1	0	0	0	2
658	1	2	0	1	0	1	1	0	1	1	1	0	1	0	0	0	0	0	2	2	0	0	2	0	0	0	0	2	2	2	0	0	0	0	0	2	1	1	1	0	1	1	0	0	1	1	0	1	1
659	1	0	2	0	1	1	2	0	1	0	0	1	1	0	1	0	0	2	0	0	0	0	0	0	0	0	0	2	2	1	0	1	1	0	0	2	1	0	0	0	1	1	0	0	1	0	0	1	0
660	0	1	2	0	0	1	2	0	1	0	0	1	1	0	1	0	0	0	2	2	0	0	2	0	0	1	0	1	2	2	0	2	2	0	0	0	2	0	0	0	1	0	0	0	1	0	0	1	0
661	0	1	1	1	0	1	1	0	1	0	2	1	1	0	1	0	0	2	0	0	1	0	2	0	0	0	0	1	1	1	0	1	1	1	0	1	1	0	0	1	1	0	0	0	1	0	0	1	0
662	0	0	2	0	1	1	1	0	1	0	1	1	0	0	0	0	0	0	2	1	1	0	1	0	0	0	0	0	2	1	0	1	2	1	0	1	2	0	0	1	0	0	1	0	1	1	0	1	1
663	0	1	0	0	0	0	1	0	1	0	1	1	1	0	1	0	0	1	1	1	0	0	1	0	0	0	0	2	2	2	0	0	0	0	0	1	0	0	0	0	1	0	0	0	0	1	0	2	0
664	1	1	1	0	0	1	2	0	1	1	1	1	1	0	1	0	0	0	2	2	0	0	2	0	0	1	0	1	2	2	1	1	2	0	0	2	0	0	0	0	2	0	0	0	0	1	0	1	1
665	0	0	2	1	0	2	2	0	2	1	0	0	0	0	0	0	0	1	1	1	1	0	2	0	0	0	0	1	1	1	0	1	1	0	0	2	2	0	0	2	0	0	0	1	1	0	1	1	0
666	0	0	2	0	2	2	1	1	1	1	1	0	1	0	0	0	0	2	0	0	0	0	2	0	0	0	0	2	2	2	2	0	1	1	0	2	0	0	0	0	1	0	0	1	1	0	0	2	0
667	0	1	1	1	0	2	1	0	1	0	1	0	0	0	0	0	0	0	2	2	0	0	2	0	0	0	1	2	2	2	0	0	0	0	0	1	1	1	1	0	1	1	1	0	1	0	0	2	0
668	1	0	2	0	1	1	2	0	2	0	1	0	2	0	1	1	0	1	2	1	1	0	1	1	1	0	0	1	2	2	1	1	1	0	1	2	2	1	1	0	1	0	0	0	0	0	0	1	0
669	0	1	2	1	0	1	1	1	2	2	0	1	1	0	1	0	0	1	1	1	0	0	1	1	1	1	0	0	2	2	0	1	1	1	1	1	2	0	0	1	0	0	0	0	0	0	0	2	0
670	0	0	2	1	0	2	1	0	2	2	0	0	0	0	0	0	1	0	2	1	1	0	2	0	0	0	0	2	1	1	2	0	1	1	0	1	0	0	0	0	2	0	0	0	0	0	0	2	0
671	0	2	0	0	0	0	1	0	0	0	0	2	2	1	1	1	0	1	1	0	1	0	2	0	0	0	0	2	2	2	1	1	1	0	0	2	2	0	1	1	0	1	1	0	1	1	0	0	0
672	0	2	0	0	0	0	2	0	2	2	0	1	1	0	1	0	1	2	0	0	1	0	1	1	1	1	0	2	0	0	2	0	0	0	0	0	2	1	1	0	1	1	0	0	1	1	0	1	0
673	0	1	1	0	0	1	1	1	2	2	1	1	2	0	1	0	0	1	1	1	1	0	2	0	0	0	0	1	2	2	0	2	2	0	0	1	1	0	0	1	1	1	1	0	1	0	0	1	0
674	0	1	2	1	0	1	1	0	2	2	0	0	1	0	1	1	0	0	2	2	0	0	0	0	0	0	0	2	2	2	2	1	1	0	0	1	2	0	0	2	0	0	0	0	0	0	0	2	0
675	0	1	2	0	0	1	2	1	2	2	0	1	1	0	1	0	0	1	1	1	1	0	1	0	0	0	0	2	2	2	1	1	1	1	0	0	2	1	1	0	0	0	0	0	0	0	0	1	0
676	0	1	1	0	0	1	1	0	0	0	1	0	1	0	0	0	0	1	1	1	0	0	2	0	0	1	0	2	2	2	2	2	2	0	0	0	0	0	0	1	1	0	0	0	0	0	0	0	0
677	1	2	0	0	0	0	1	0	1	1	1	1	2	0	2	1	0	0	2	2	0	0	1	0	0	1	0	2	2	2	2	0	1	1	0	1	1	0	0	1	1	0	0	0	0	0	0	2	0
678	0	2	1	0	0	0	2	0	2	2	0	1	1	1	0	1	0	1	1	1	0	0	2	0	0	0	0	2	1	1	1	1	1	0	0	1	2	0	0	1	1	0	0	0	1	0	0	2	0
679	0	2	2	1	0	1	2	1	2	2	0	0	0	0	0	0	0	1	1	1	1	0	2	0	0	0	0	1	2	2	1	2	2	0	0	1	0	0	0	0	2	1	1	0	1	1	0	2	0
680	1	2	0	0	0	0	2	0	2	1	0	0	2	0	0	0	0	0	2	1	1	0	0	0	0	0	0	2	2	2	0	1	1	1	1	1	1	0	0	1	1	1	1	0	0	0	0	1	0
681	0	1	1	0	0	1	1	0	2	1	0	0	0	0	0	0	0	1	1	1	0	0	2	0	0	0	0	1	2	2	0	2	2	1	0	0	2	0	0	0	0	0	0	0	1	1	0	2	0
682	1	1	1	0	1	1	2	0	1	0	1	1	2	0	2	1	0	2	0	0	2	0	2	0	0	0	1	2	2	2	1	0	0	0	0	1	1	0	0	2	0	0	0	1	0	1	0	2	0
683	0	2	1	1	0	1	1	0	1	1	1	0	1	0	0	0	0	0	1	2	0	0	1	0	0	0	0	1	2	2	0	1	2	1	1	2	2	0	0	0	1	1	0	0	1	0	0	2	0
684	0	1	2	1	0	2	2	0	2	2	0	0	1	0	0	0	0	1	1	1	0	0	2	0	0	1	0	1	2	2	0	1	1	2	1	1	2	0	0	0	1	0	1	0	0	1	0	2	0
685	0	1	1	0	0	1	1	0	1	1	1	1	2	0	2	0	0	1	1	1	1	0	2	0	0	0	0	1	2	2	0	1	0	0	0	1	0	0	0	0	2	0	0	1	1	0	0	2	0
686	0	2	0	0	0	1	2	0	1	0	0	1	1	0	1	0	0	2	0	1	1	0	2	0	0	0	0	1	2	2	1	1	1	1	1	2	1	0	0	1	1	0	0	1	0	0	0	2	0
687	0	2	0	0	0	0	1	0	1	1	0	0	2	0	2	0	0	1	1	1	0	0	2	0	0	0	1	2	2	2	0	0	0	0	0	1	0	0	0	0	2	0	0	0	0	0	0	0	1
688	0	2	1	0	0	1	2	0	2	0	1	0	0	0	0	0	0	0	2	2	0	0	1	0	0	0	0	2	1	1	2	1	1	0	0	1	2	0	0	0	1	0	0	1	0	1	0	2	0
689	0	1	1	0	0	1	2	0	2	1	0	0	1	0	1	1	0	1	1	1	1	0	2	0	0	0	0	1	1	0	2	0	0	0	0	2	0	0	0	0	1	0	0	0	0	0	0	2	0
690	0	2	0	0	0	0	1	1	2	2	1	1	1	0	1	0	0	2	0	0	0	0	1	1	1	1	0	1	1	0	1	2	2	1	0	0	2	0	0	2	0	1	1	1	1	2	0	1	1
691	0	0	2	0	1	2	2	0	2	1	1	1	1	0	1	0	0	1	1	1	1	0	2	0	0	0	0	2	2	1	0	1	1	0	0	1	2	0	0	0	0	1	1	0	1	1	0	1	1
692	0	1	2	1	0	1	2	0	1	0	1	0	0	0	0	0	0	0	1	2	0	0	1	1	1	1	0	2	2	2	1	1	2	1	0	1	2	0	0	1	1	0	0	1	0	0	0	1	0
693	1	1	1	0	0	0	2	0	2	2	0	0	0	0	0	0	0	1	2	2	0	0	2	0	0	0	0	2	2	2	1	2	2	1	1	1	1	1	0	0	1	0	0	0	0	0	0	2	0
694	1	0	2	0	1	2	2	0	2	1	0	1	1	0	1	0	0	0	2	2	0	0	1	0	0	0	0	2	1	1	2	1	1	1	0	2	1	0	0	0	1	1	0	0	0	0	1	0	0
695	0	1	1	1	0	2	2	0	2	2	0	0	1	0	0	0	0	1	1	1	0	0	2	0	0	0	0	2	2	2	1	1	1	1	1	2	2	0	0	2	0	0	0	1	1	0	0	2	0
696	0	1	1	1	0	1	1	0	0	0	0	0	1	0	0	0	0	0	2	2	0	0	0	0	0	1	0	2	2	2	2	2	2	0	0	1	1	1	1	0	1	0	0	0	0	0	0	2	0
697	0	2	0	0	0	0	1	0	1	1	1	1	1	0	2	1	0	2	0	0	1	0	2	0	0	0	0	2	2	1	2	1	2	0	0	1	0	0	0	1	0	0	0	1	0	0	0	2	0
698	0	0	2	0	1	2	2	0	2	2	0	0	0	0	0	0	0	1	1	1	0	0	2	0	0	0	0	1	1	1	1	2	2	0	0	1	2	0	0	2	0	1	1	1	1	2	0	1	0
699	0	2	0	0	0	0	2	0	1	0	0	1	1	0	1	0	1	2	0	0	1	0	2	0	0	0	0	1	2	2	0	1	2	0	0	2	2	0	0	1	1	0	0	1	0	1	0	2	0
700	1	2	0	0	0	0	2	0	2	1	1	2	2	0	2	0	0	1	1	1	1	0	2	0	0	0	0	2	2	1	0	2	2	0	0	2	1	1	1	0	0	0	0	0	0	1	0	2	0
701	0	1	1	1	0	1	2	1	2	2	0	0	0	0	0	0	0	1	1	1	1	0	2	0	0	1	0	1	1	1	1	0	0	0	0	2	2	0	1	0	1	1	1	0	0	0	0	2	0
702	0	1	1	1	0	1	1	1	1	1	1	1	1	0	1	0	0	1	1	1	1	2	0	0	0	0	0	2	1	1	2	1	1	0	0	1	2	1	1	0	1	0	0	0	0	1	0	2	0
703	0	1	1	0	1	1	2	0	2	1	0	0	1	0	0	0	0	2	0	0	0	0	2	0	0	1	0	2	1	1	1	2	2	0	0	0	1	0	0	0	1	0	0	1	0	1	0	2	0
704	0	2	0	1	0	1	1	0	0	0	1	0	0	0	0	0	0	1	0	0	1	0	2	0	0	0	1	1	1	1	1	0	1	1	0	2	1	0	0	0	2	0	1	0	1	1	1	0	0
705	0	0	2	1	1	2	1	0	0	0	0	0	0	0	0	0	0	0	2	2	0	0	2	0	0	0	0	2	2	2	2	1	2	0	0	2	2	1	1	0	1	0	0	0	1	0	0	1	0
706	0	0	2	0	0	1	1	0	1	0	2	0	0	0	0	0	0	2	0	0	0	0	1	0	0	0	0	0	2	2	0	1	2	1	1	1	2	0	0	1	1	1	1	0	1	1	0	1	0
707	1	1	1	0	1	1	2	0	2	0	0	0	2	0	2	1	0	0	2	2	1	0	2	0	0	0	0	2	2	2	2	0	1	1	1	2	2	0	0	1	1	0	0	0	0	0	0	1	0
708	0	1	1	0	1	1	2	0	2	2	0	0	1	0	0	0	0	0	2	2	0	0	2	0	0	0	0	1	2	2	0	1	2	0	0	2	1	0	0	1	1	1	0	0	0	0	0	2	0
709	0	2	1	2	0	2	2	0	2	1	1	1	1	0	1	0	1	1	1	1	0	0	0	0	0	1	0	2	2	2	1	0	1	0	0	2	0	0	0	0	2	0	0	0	0	0	0	2	0
710	0	1	1	0	0	0	2	1	2	1	0	0	2	0	0	0	0	1	1	1	0	0	2	0	0	0	0	2	1	2	2	0	2	1	1	2	1	0	0	1	1	0	0	0	0	0	0	2	0
711	0	1	1	0	0	1	1	0	1	1	1	2	1	0	1	0	0	2	0	1	1	0	2	0	0	1	0	2	2	1	1	2	2	0	0	1	0	0	0	0	2	0	0	1	1	0	1	1	0
712	0	1	1	0	0	1	2	0	2	1	1	1	1	0	1	0	0	2	0	0	0	0	2	0	0	0	0	1	2	2	1	2	2	0	1	1	2	0	0	1	1	1	0	0	0	0	0	1	0
713	0	0	1	0	0	1	2	0	2	0	0	1	1	0	1	0	0	2	0	0	0	0	2	0	0	0	0	2	2	2	2	0	1	0	0	2	1	0	0	1	1	0	0	0	0	0	0	2	0
714	0	2	1	0	0	0	2	1	2	1	0	0	0	0	0	0	0	2	0	0	0	0	2	0	0	0	0	1	2	2	0	1	2	1	1	1	2	0	0	0	2	1	0	0	1	1	0	1	1
715	0	1	1	1	0	2	2	0	2	1	0	0	0	0	0	0	0	2	0	0	0	0	2	0	0	0	1	2	1	1	1	1	1	0	0	2	1	0	0	1	1	0	0	0	0	0	0	1	1
716	0	1	1	0	0	1	1	0	0	0	2	1	1	0	1	0	0	1	1	1	1	0	2	0	0	0	0	1	2	2	0	0	1	1	0	1	2	0	0	0	1	0	0	0	0	0	0	2	0
717	1	0	2	0	1	1	1	0	1	1	1	1	1	0	1	0	0	1	1	1	0	0	2	0	0	0	0	1	1	1	1	0	0	0	0	2	2	1	1	1	0	0	0	0	0	0	0	2	0
718	0	1	1	0	0	0	2	1	2	2	0	1	2	0	2	0	0	1	2	1	1	0	2	0	0	0	0	2	2	2	1	1	1	0	0	2	2	0	0	1	0	1	0	0	1	0	0	2	0
719	0	2	0	1	0	1	2	0	1	1	0	1	1	0	2	1	0	1	1	1	0	0	2	0	0	0	0	1	2	2	1	1	1	1	1	2	0	0	0	0	1	1	1	0	1	1	0	2	0
720	0	2	0	0	0	1	2	0	2	2	0	0	0	0	0	0	0	1	1	1	0	0	2	0	0	0	0	1	1	1	0	1	1	2	1	1	1	1	1	0	1	0	0	1	0	0	0	2	0
721	1	0	2	0	0	1	1	0	1	1	0	1	1	0	1	0	0	1	1	1	1	0	2	0	0	0	0	2	2	2	0	0	0	0	0	0	2	0	0	1	0	0	0	0	0	0	0	1	0
722	1	1	2	1	0	2	2	0	0	0	0	0	0	0	0	0	0	2	0	0	1	0	2	0	0	0	0	1	1	1	1	1	1	1	1	1	1	0	0	2	0	0	0	0	1	1	0	0	2
723	0	0	2	0	0	1	2	0	2	0	0	1	1	0	1	0	1	2	1	1	0	0	1	0	0	0	0	2	2	2	0	1	1	0	0	1	1	0	0	0	2	0	0	1	0	1	0	1	1
724	0	1	1	0	1	2	1	0	0	0	1	0	1	0	1	0	0	1	1	1	0	0	2	0	0	0	0	1	1	2	1	2	2	0	0	2	1	0	0	0	2	1	1	0	1	1	0	1	1
725	1	2	0	0	0	1	2	0	2	2	0	0	0	0	0	0	0	0	2	2	0	1	2	0	0	0	0	2	2	2	1	2	2	1	0	2	1	1	1	0	0	0	0	1	0	0	0	2	0
726	0	2	0	1	0	1	2	0	2	2	0	0	2	0	1	0	0	0	1	2	0	0	2	0	0	0	0	1	2	2	0	2	2	0	0	0	2	0	0	0	1	0	0	0	1	0	0	1	0
727	0	0	2	0	2	2	2	0	2	2	0	0	0	0	0	0	0	0	1	1	0	0	2	0	0	0	0	2	2	2	1	0	1	1	1	2	0	0	0	0	2	0	0	0	0	0	0	1	1
728	0	0	2	0	0	1	1	0	1	0	2	0	1	1	0	0	0	1	1	0	1	0	1	0	0	0	0	1	2	2	1	1	1	0	0	1	2	0	0	1	1	0	0	1	0	0	0	1	1
729	0	1	1	0	1	2	2	0	2	1	1	0	0	0	0	0	0	1	1	1	1	0	1	0	0	1	0	1	2	2	0	1	1	0	0	1	0	0	0	1	1	2	2	0	1	1	0	2	0
730	0	1	1	0	0	0	2	0	2	2	0	1	0	0	0	0	0	1	1	1	0	0	2	0	0	0	0	2	2	2	0	1	1	0	0	1	1	1	1	0	0	0	0	0	0	0	1	0	0
731	0	2	1	2	0	2	1	0	0	0	0	0	2	0	1	1	0	0	1	1	1	1	2	0	0	0	0	2	2	1	1	1	2	2	0	1	1	0	0	0	1	0	0	0	0	0	0	1	1
732	0	2	1	1	0	1	1	0	1	1	0	0	1	0	0	0	1	2	0	0	2	0	2	0	0	0	0	2	2	2	1	2	2	0	0	1	0	0	0	0	1	1	1	1	0	0	0	2	0
733	0	2	1	0	0	0	1	0	1	1	1	0	0	0	0	0	0	1	1	1	0	0	2	0	0	0	0	2	2	2	2	1	1	0	0	1	2	0	0	1	0	0	0	1	0	1	0	2	0
734	1	1	1	0	0	1	2	0	1	0	1	0	0	0	0	0	0	0	2	2	0	0	1	0	0	1	0	2	1	1	1	1	2	0	0	2	1	0	0	0	1	1	0	0	0	0	0	2	0
735	0	1	1	0	0	0	2	1	1	1	0	1	1	0	1	0	0	0	2	2	0	0	2	0	0	0	0	2	2	2	1	1	1	0	0	2	0	0	0	0	2	0	0	1	0	0	0	2	0
736	0	0	2	1	0	2	1	0	1	1	1	0	1	0	1	0	0	1	1	1	1	0	2	0	0	1	0	2	2	2	0	0	0	1	2	2	1	0	0	1	1	0	0	0	0	0	0	1	0
737	0	1	2	0	1	2	2	1	2	2	0	1	1	0	1	0	0	1	1	2	0	0	2	0	0	0	0	2	2	2	1	1	1	1	0	0	1	0	0	0	1	0	0	0	0	0	0	2	0
738	0	0	2	0	1	2	2	1	2	2	0	0	0	0	0	0	0	1	1	1	1	0	2	0	0	0	0	1	2	2	0	0	1	2	1	1	1	0	0	0	2	0	0	0	0	2	0	1	0
739	0	2	0	0	0	0	1	0	0	0	1	0	1	0	0	0	0	0	2	1	1	0	2	0	0	0	0	1	2	2	1	1	1	1	1	1	1	0	0	0	2	1	1	0	1	2	0	1	1
740	1	1	2	1	0	1	2	0	2	1	1	0	0	0	0	0	0	1	1	1	0	0	2	0	0	0	0	2	2	2	0	0	2	1	0	1	1	0	0	1	1	0	0	1	0	1	0	2	0
741	0	2	1	0	0	0	2	0	2	2	0	1	1	0	1	0	0	2	0	1	0	0	2	0	0	0	1	1	2	2	0	1	1	0	0	2	2	0	0	1	1	1	1	0	0	0	0	2	0
742	0	2	0	1	0	1	2	0	2	2	0	1	1	0	1	0	0	1	1	1	1	0	0	1	1	1	0	1	2	2	1	1	1	1	2	2	1	0	0	0	2	1	1	0	0	0	0	1	0
743	0	1	1	0	0	0	2	0	2	1	0	1	0	0	0	0	0	0	2	2	0	0	0	0	0	0	0	2	2	2	1	1	1	1	0	1	2	0	0	1	1	1	1	0	0	1	0	2	0
744	0	1	1	1	0	1	1	0	2	1	0	0	0	0	0	0	0	2	0	0	0	0	2	0	0	0	0	1	1	1	1	1	2	1	1	2	2	0	0	0	1	1	1	0	0	1	0	0	2
745	1	1	1	1	0	1	2	1	2	2	0	0	1	0	1	0	0	1	1	1	0	0	2	0	0	0	0	2	2	1	0	0	1	1	1	2	1	1	1	0	1	1	1	0	0	1	0	1	0
746	0	1	2	0	1	1	2	0	1	0	0	0	1	0	0	0	0	0	1	1	0	0	2	1	1	2	0	2	2	2	0	0	2	1	0	1	2	0	1	0	1	0	0	0	0	0	1	0	0
747	0	1	1	1	0	1	1	0	1	1	1	0	1	1	0	1	0	0	2	1	1	0	2	0	0	0	0	2	2	1	0	0	0	1	1	2	2	0	0	1	1	0	0	0	1	0	0	2	0
748	0	0	2	0	1	2	1	0	0	0	1	1	1	0	1	0	0	1	1	1	1	0	2	0	0	0	0	2	1	1	2	1	2	0	0	2	0	0	0	0	2	1	1	1	0	0	0	0	1
749	1	0	1	0	0	1	2	0	2	2	0	0	0	0	0	0	0	2	0	0	0	0	2	0	0	0	0	1	2	2	0	1	1	0	0	1	1	0	0	0	2	1	1	0	1	1	1	1	0
750	0	1	1	0	0	2	1	1	1	1	1	1	1	0	1	0	1	2	0	0	1	0	1	0	0	1	0	1	1	1	2	0	1	2	0	2	2	0	0	1	1	0	0	0	1	1	0	0	0
751	1	1	2	1	0	1	2	0	2	1	0	0	1	0	0	0	0	1	1	1	0	0	2	0	0	0	0	2	2	2	0	0	0	0	1	2	1	0	0	2	0	1	1	1	1	2	0	0	2
752	0	0	2	0	1	1	0	0	1	1	1	1	1	0	1	0	0	1	1	1	0	0	2	0	0	1	0	2	2	2	0	1	1	2	1	1	1	0	1	0	1	1	1	0	1	1	0	1	0
753	1	1	1	1	0	1	1	1	2	2	1	0	1	0	1	0	1	0	2	1	1	0	2	0	0	0	0	1	2	2	1	2	2	1	0	1	2	0	0	1	0	1	1	0	0	0	1	0	0
754	1	0	2	0	1	1	1	1	1	1	1	0	2	0	1	0	1	1	2	2	1	1	2	0	0	0	0	2	2	2	0	0	0	0	1	2	0	0	0	1	0	0	0	1	1	0	0	1	1
755	0	1	1	0	1	1	2	1	1	1	1	0	2	0	2	0	0	1	1	1	1	0	2	0	0	0	0	1	2	1	1	1	2	0	0	2	0	0	0	0	2	0	0	0	0	1	0	2	0
756	0	1	1	0	0	1	2	0	1	1	0	0	0	0	0	0	0	0	1	2	0	0	2	0	0	1	0	2	2	2	0	0	1	0	0	2	2	0	0	1	0	0	0	0	1	0	0	2	0
757	0	2	1	1	0	1	2	1	1	1	0	2	2	0	2	0	0	2	0	0	1	0	2	0	0	0	0	2	2	2	1	1	1	0	1	2	2	0	0	1	0	1	0	0	0	0	0	2	0
758	1	1	2	0	0	0	2	1	2	1	0	1	2	0	1	0	0	1	1	1	1	0	2	0	0	0	0	2	2	2	2	0	0	0	0	1	1	0	0	0	2	0	0	1	1	0	0	2	0
759	0	1	1	0	1	1	2	0	1	1	0	0	0	0	0	0	0	1	1	1	1	0	1	0	0	1	0	2	2	2	1	0	2	1	0	1	2	0	0	0	2	0	0	0	1	0	1	1	0
760	0	1	1	0	0	2	1	0	1	0	1	0	0	0	1	1	0	0	2	2	0	0	1	1	1	1	0	2	1	1	2	1	1	0	0	1	0	0	0	0	2	1	1	0	1	1	0	2	0
761	0	1	2	1	0	2	1	0	1	1	1	1	2	0	1	0	0	1	2	2	0	0	1	1	1	1	0	2	2	2	1	2	2	0	0	1	2	0	0	0	1	0	0	0	0	0	1	1	0
762	0	1	2	1	0	1	2	0	2	1	1	0	0	0	0	0	0	2	0	1	0	0	2	0	0	0	0	1	1	1	0	2	2	0	0	0	2	0	0	1	0	0	1	0	1	1	0	1	0
763	0	0	2	0	1	2	1	0	2	2	0	0	0	0	0	0	0	0	1	1	0	0	1	1	1	2	0	1	1	1	1	1	2	0	0	1	1	0	0	1	1	0	0	1	0	0	0	1	0
764	1	0	2	0	0	2	2	1	2	1	0	0	0	0	0	0	0	0	2	2	1	0	2	0	0	1	1	2	2	2	0	0	0	1	2	2	1	0	0	2	0	1	1	0	0	0	0	1	1
765	0	1	1	0	0	1	1	0	1	1	1	0	0	0	0	0	0	0	2	2	0	0	2	0	0	0	0	2	2	2	0	0	2	1	0	1	0	0	0	0	2	1	1	0	1	1	0	1	1
766	0	0	2	0	0	1	2	0	2	0	0	0	0	0	0	0	1	2	0	0	1	0	1	0	0	0	0	2	2	2	0	1	1	0	0	2	2	0	0	0	1	2	2	0	1	1	1	1	0
767	0	0	2	1	1	2	1	0	1	1	1	1	1	1	0	1	0	2	0	0	1	0	2	0	0	0	0	2	2	2	2	2	2	0	0	1	0	0	0	1	1	0	0	0	1	0	0	0	0
768	1	2	1	0	0	1	1	0	1	1	0	0	0	0	0	0	0	1	1	1	1	0	2	0	0	1	0	2	2	2	1	0	0	0	0	2	2	0	0	0	2	0	0	0	1	1	1	0	1
769	0	1	1	0	0	1	2	1	2	1	0	1	2	0	2	0	0	2	0	1	1	0	0	0	0	0	0	2	2	2	2	0	1	0	0	2	1	0	0	1	1	1	1	0	1	1	0	2	0
770	1	1	1	0	0	1	2	1	2	2	0	0	1	0	0	0	0	0	2	1	1	0	1	1	1	1	0	2	2	1	0	0	0	0	0	0	2	0	0	1	0	0	0	0	0	0	0	1	1
771	0	1	1	1	0	1	2	0	2	1	0	1	2	0	2	1	0	0	2	2	0	0	1	0	0	1	0	1	2	2	0	1	1	0	0	1	0	0	0	1	1	0	0	0	0	0	0	0	1
772	0	1	1	0	1	2	2	0	2	1	0	1	2	0	1	0	0	0	1	1	0	0	2	0	0	0	0	1	1	1	2	0	0	0	0	2	2	0	0	2	1	0	0	0	0	2	1	0	0
773	0	1	1	0	0	1	2	0	2	2	0	0	0	0	0	0	0	1	2	1	1	0	1	0	0	0	0	2	2	2	1	1	2	1	0	1	2	0	0	1	1	0	0	1	0	1	0	1	0
774	1	1	1	0	1	1	1	0	0	0	1	0	0	0	0	0	0	1	1	1	0	0	1	0	0	0	0	2	1	1	2	2	2	0	0	1	2	0	0	1	1	0	0	0	1	0	0	2	0
775	0	1	2	0	0	1	2	1	2	1	0	1	1	1	0	1	0	1	1	1	1	0	2	0	0	0	0	2	2	2	1	1	1	1	1	1	1	0	0	0	2	1	1	0	1	1	0	1	1
776	0	1	1	0	0	0	2	0	2	2	0	1	1	0	1	0	0	0	1	1	1	0	2	0	0	0	0	1	2	2	0	1	2	0	0	2	1	0	0	1	1	0	0	0	0	0	1	1	0
777	1	0	2	1	0	2	2	0	1	0	0	0	0	0	0	0	0	0	2	2	0	0	2	0	0	0	0	1	2	2	0	1	0	0	1	2	0	0	0	0	1	1	0	0	0	0	0	1	1
778	1	1	1	0	0	1	2	0	2	2	0	0	0	0	0	0	0	1	1	1	1	0	1	0	0	0	0	2	1	1	1	0	0	0	1	2	2	0	0	1	1	0	0	0	0	0	0	0	0
779	0	2	0	0	0	0	2	0	2	2	0	0	0	0	0	0	0	0	1	2	0	0	2	0	0	0	0	1	2	2	0	2	2	1	0	2	2	0	0	1	1	0	0	0	0	0	0	1	0
780	0	1	2	0	0	2	2	1	1	1	0	1	1	0	1	0	0	0	2	2	0	0	0	1	1	1	1	2	1	1	1	0	2	0	0	2	1	0	0	0	2	0	0	0	1	0	0	0	0
781	1	1	2	0	0	0	2	0	2	2	0	1	1	0	1	0	0	1	1	1	0	0	2	0	0	0	0	2	2	2	2	1	2	1	0	1	1	0	0	1	1	0	0	0	0	0	0	2	0
782	0	2	1	2	0	2	2	0	2	0	1	1	2	0	2	1	0	1	1	1	1	1	2	0	0	0	0	2	2	2	0	1	1	0	1	2	2	0	0	2	0	1	0	0	1	0	0	1	0
783	0	1	1	0	1	1	2	0	1	0	1	2	2	0	2	0	0	0	2	2	0	0	2	0	0	0	0	2	2	2	0	1	1	0	1	2	1	1	0	0	0	1	1	0	1	1	0	1	0
784	0	2	1	0	0	1	2	0	1	0	1	0	1	0	1	1	0	1	1	1	0	0	2	0	0	0	1	2	2	2	1	2	2	2	0	1	0	1	1	0	1	0	0	1	0	1	0	1	0
785	0	2	0	0	0	0	2	0	1	0	0	1	2	1	0	1	0	1	1	1	1	2	0	0	0	0	0	2	1	1	1	1	1	0	0	2	0	0	0	0	2	1	1	0	1	2	0	2	0
786	1	0	2	0	1	2	2	0	1	1	1	0	0	0	0	0	0	2	0	0	0	0	1	1	1	0	0	0	2	2	0	1	2	0	0	2	1	1	1	0	1	1	1	0	1	1	0	0	0
787	1	1	1	1	1	2	1	0	0	0	1	0	0	0	0	0	0	0	2	2	0	0	1	0	0	0	0	2	2	2	2	1	1	1	1	1	1	0	0	0	2	0	0	0	0	0	0	1	0
788	0	0	2	0	0	2	2	0	1	0	1	0	0	0	0	0	0	0	2	2	0	0	2	0	0	1	0	2	2	2	2	0	1	2	1	1	2	1	1	0	0	0	0	0	0	0	0	0	1
789	0	1	1	0	1	2	1	1	1	1	1	1	1	0	1	0	0	0	2	2	0	0	1	1	1	1	0	1	2	2	0	2	2	1	0	1	1	0	0	0	1	0	0	0	0	0	0	1	1
790	0	1	1	0	1	1	1	0	1	1	1	0	1	0	1	0	0	2	1	2	0	0	2	0	0	2	0	2	2	1	0	1	1	0	0	2	2	0	0	2	0	1	1	0	2	0	0	2	0
791	0	1	2	0	1	2	2	0	2	1	0	1	2	0	2	0	0	2	0	1	1	0	2	0	0	0	0	1	2	2	1	1	1	0	1	2	2	0	0	1	1	0	0	0	0	0	0	1	0
792	0	1	1	0	0	0	1	0	1	1	1	1	1	0	1	0	0	1	1	1	1	0	2	0	0	0	0	1	1	1	1	2	2	1	0	1	0	0	0	0	2	0	0	0	1	0	0	1	0
793	1	1	1	1	0	1	1	0	1	0	1	0	0	0	0	0	0	0	1	2	0	0	1	0	0	1	0	2	2	2	2	1	1	0	1	1	2	0	0	1	1	1	0	0	1	1	0	1	1
794	1	2	0	0	0	0	1	1	1	1	1	0	1	1	0	0	0	2	0	0	0	0	2	0	0	0	0	1	2	2	0	2	2	0	0	0	2	0	0	1	1	1	1	0	1	0	0	1	0
795	0	0	2	0	1	1	2	1	1	1	0	0	0	0	0	0	0	1	1	1	0	1	2	0	0	1	0	1	2	2	0	2	2	0	0	1	2	0	0	2	0	0	0	0	1	0	0	1	0
796	0	0	2	0	2	2	2	0	1	0	0	1	1	0	1	0	1	0	2	1	1	1	2	0	0	0	0	2	2	2	0	1	2	0	0	2	1	0	0	1	1	1	1	0	1	1	0	1	1
797	0	1	2	0	0	0	1	0	1	0	2	0	1	0	0	0	0	1	1	1	0	0	2	0	0	0	1	2	2	2	0	0	0	0	0	1	2	1	1	0	0	0	0	0	1	0	1	0	1
798	1	2	1	0	0	1	1	0	1	1	1	0	0	0	0	0	0	1	1	1	0	0	2	0	0	0	0	1	2	2	0	2	2	0	0	1	1	0	0	1	1	0	0	0	1	1	0	2	0
799	0	1	1	0	0	1	2	0	2	2	0	0	0	0	0	0	0	1	1	1	1	0	2	0	0	1	0	2	2	2	1	0	2	1	0	2	1	0	0	0	1	1	1	0	2	0	0	1	1
800	0	2	0	1	0	1	1	0	1	1	1	1	1	0	2	0	0	1	1	1	0	0	2	0	0	0	0	2	2	2	1	1	1	0	0	1	1	0	0	0	1	0	0	0	0	0	0	2	0
801	0	2	1	1	0	1	2	0	2	1	1	0	0	0	0	0	1	2	1	1	0	0	2	0	0	1	0	2	2	1	0	1	1	0	0	2	1	0	0	1	1	0	0	0	0	1	0	2	0
802	0	2	1	0	1	1	2	1	1	1	1	0	1	0	1	0	0	1	1	1	0	0	2	0	0	0	1	2	1	1	1	2	2	0	0	1	2	1	1	0	1	0	0	0	0	0	1	1	0
803	0	1	1	0	0	1	1	0	1	1	1	1	2	0	2	0	0	0	2	2	0	0	2	0	0	0	0	2	1	1	2	0	0	0	0	1	2	0	0	1	1	0	0	0	1	1	0	1	0
804	0	1	1	0	1	2	2	0	2	0	0	0	0	0	0	0	0	2	0	1	1	0	0	0	0	0	0	2	2	2	0	2	2	0	0	1	2	0	0	1	0	0	0	0	1	1	0	2	0
805	1	2	0	1	0	1	2	0	2	1	1	0	0	0	0	0	1	2	1	2	0	0	2	0	0	2	0	2	2	2	1	1	2	0	0	2	1	0	0	0	2	1	1	0	0	1	0	2	0
806	0	2	0	1	0	1	2	0	1	1	1	0	2	0	2	1	0	1	1	1	1	0	1	0	0	0	0	1	2	2	0	0	0	0	1	2	2	0	0	2	0	0	0	0	1	0	0	1	0
807	1	0	2	1	1	2	2	0	2	1	1	1	1	0	1	0	0	1	1	1	0	0	2	0	0	0	0	2	1	1	1	1	1	1	0	0	2	0	0	1	0	0	0	0	0	1	0	1	1
808	0	1	2	0	0	1	1	0	1	1	1	0	1	0	0	0	0	0	1	2	0	0	2	0	0	0	0	2	2	2	1	1	2	0	0	2	1	0	0	0	2	1	0	0	0	0	1	1	0
809	1	0	2	1	1	2	2	0	2	2	0	0	0	0	0	0	0	0	2	2	0	0	2	0	0	0	0	1	1	1	1	1	1	1	0	0	2	0	0	1	1	0	0	1	1	1	0	1	1
810	1	2	1	0	0	1	2	0	2	0	0	0	1	0	0	0	0	2	0	1	1	0	2	0	0	0	1	2	2	2	1	2	2	0	0	2	1	1	1	0	1	0	0	0	0	0	1	0	1
811	0	2	0	0	0	0	1	0	2	2	0	0	0	0	0	0	0	1	1	1	0	1	2	0	0	0	0	1	2	2	1	2	2	0	0	0	1	0	0	0	1	1	1	1	1	2	0	1	0
812	0	2	1	2	0	2	2	0	2	1	0	1	2	0	1	0	0	1	1	1	0	0	2	1	1	2	0	1	2	2	1	1	2	0	0	1	2	0	1	0	1	1	1	0	1	2	0	0	2
813	0	1	2	0	0	0	2	0	1	0	1	1	1	0	1	0	0	2	1	1	0	1	1	0	0	0	0	1	2	2	0	2	2	0	0	0	1	0	0	0	1	0	0	0	1	1	0	1	1
814	1	0	2	1	0	2	2	0	2	1	0	0	1	0	0	0	0	2	0	0	0	0	2	0	0	0	0	1	2	2	0	1	1	0	0	1	2	1	1	0	1	1	1	0	0	2	0	2	0
815	1	1	0	0	0	1	1	1	2	2	0	1	1	0	1	0	0	0	2	2	0	0	2	0	0	0	0	2	1	1	1	1	1	1	0	1	1	0	0	0	1	1	1	0	1	1	0	2	0
816	0	1	1	0	1	2	2	0	2	1	1	2	2	1	1	1	0	1	1	1	0	0	2	0	0	0	0	2	2	2	2	2	2	0	0	2	2	0	0	2	0	1	1	0	1	0	0	2	0
817	0	0	2	0	1	1	2	1	2	1	0	2	1	0	1	0	0	0	2	2	0	0	0	0	0	0	0	0	2	1	0	1	1	0	0	2	2	0	0	1	1	1	1	0	1	0	0	2	0
818	0	2	1	1	0	1	1	0	1	1	1	0	0	0	0	0	0	1	0	0	0	0	2	0	0	0	0	2	2	2	2	0	0	1	2	2	0	0	0	0	2	1	1	0	0	0	0	2	0
819	0	0	1	0	0	1	2	1	2	1	0	0	0	0	0	0	0	0	1	2	0	0	2	0	0	1	0	1	2	2	0	1	1	0	0	1	2	0	0	2	0	1	1	0	1	1	0	2	0
820	0	0	2	0	1	1	2	1	1	1	0	0	0	0	0	0	0	0	2	1	1	0	2	1	1	2	0	2	1	2	2	2	2	0	0	1	1	1	0	0	1	0	0	0	0	1	0	0	1
821	0	1	1	0	0	1	1	0	1	0	2	1	2	0	1	0	0	2	0	1	0	0	2	0	0	0	0	2	1	1	1	1	1	0	1	1	1	0	0	1	1	0	0	0	0	0	0	2	0
822	1	1	2	0	1	1	2	0	1	0	0	1	1	0	1	0	0	0	2	2	0	0	2	0	0	0	0	1	1	1	1	1	1	0	0	2	1	0	0	2	0	0	0	0	0	1	1	1	0
823	0	2	1	0	0	0	1	0	2	2	0	0	0	0	0	0	0	2	0	1	1	0	0	1	1	1	0	2	2	2	1	1	2	1	1	1	1	0	0	1	1	1	1	0	1	1	1	0	0
824	1	2	2	0	1	1	2	0	1	1	1	0	1	0	1	0	0	0	2	2	0	0	2	0	0	0	1	2	1	1	1	1	2	2	0	1	1	0	0	1	1	0	0	0	0	0	0	2	0
825	1	1	2	0	0	2	2	0	2	1	0	0	0	0	0	0	0	0	2	2	0	0	1	0	0	0	0	0	1	1	1	2	2	0	0	1	1	0	0	1	1	1	1	0	2	0	0	2	0
826	1	1	1	0	1	2	0	0	0	0	2	1	2	0	1	0	0	1	1	1	0	0	2	0	0	0	0	2	2	2	0	0	0	0	0	2	1	1	0	0	0	0	0	0	0	0	0	2	0
827	0	0	2	0	1	2	1	0	1	0	1	0	2	0	1	1	0	2	0	0	0	0	2	0	0	0	0	2	2	2	1	1	2	1	0	1	1	0	0	0	2	0	0	0	0	1	0	2	0
828	0	1	2	0	0	2	1	0	1	0	2	1	1	0	1	0	0	0	2	2	0	0	2	0	0	0	0	2	2	1	1	2	2	0	0	1	1	1	1	0	0	0	0	0	0	0	0	1	0
829	0	1	1	0	0	2	2	0	1	0	0	0	0	0	0	0	0	2	0	0	1	0	2	0	0	0	0	1	1	1	1	1	1	0	0	1	1	0	0	0	1	1	1	0	1	1	0	0	0
830	0	1	1	0	1	2	2	0	2	0	0	0	0	0	0	0	0	1	1	1	1	1	1	0	0	0	0	2	2	2	2	1	1	1	1	1	2	0	0	1	1	0	0	0	1	1	0	2	0
831	0	1	1	0	0	1	2	1	2	2	0	0	0	0	0	0	0	0	2	2	0	0	2	0	0	0	1	2	2	2	0	2	2	1	1	2	2	0	0	2	0	0	0	1	1	0	1	0	1
832	0	1	1	1	1	2	2	0	2	1	1	0	1	0	0	0	0	1	1	0	1	0	2	0	0	0	0	2	2	1	1	1	1	0	0	1	2	0	1	0	0	1	1	0	0	1	0	2	0
833	0	1	1	0	1	2	2	0	2	2	0	0	0	0	0	0	1	0	2	1	1	0	1	0	0	0	0	1	1	2	1	0	0	0	1	2	2	1	1	1	0	1	1	0	1	2	0	1	0
834	0	0	2	1	0	2	2	0	2	2	0	0	0	0	0	0	0	0	1	2	0	0	2	0	0	0	1	1	1	1	1	1	1	1	1	1	1	0	0	1	1	1	1	0	1	1	0	0	2
835	0	1	1	1	0	1	2	0	2	1	0	0	0	0	0	0	0	1	1	1	0	0	2	0	0	0	0	2	2	1	0	1	1	0	0	2	0	0	0	0	2	0	0	0	1	1	0	0	1
836	0	2	1	0	0	1	2	0	1	0	1	0	0	0	0	0	0	1	1	1	0	0	2	0	0	0	0	2	2	2	1	2	2	1	1	1	2	0	0	1	0	0	0	0	0	0	0	2	0
837	0	2	0	0	0	0	2	0	2	2	0	0	0	0	0	0	0	2	0	1	1	0	2	0	0	0	0	2	2	1	1	1	1	1	1	1	1	0	0	1	1	0	0	1	0	1	0	2	0
838	0	0	2	0	2	2	2	1	2	1	0	0	1	0	0	0	1	2	0	0	1	0	2	0	0	0	0	2	2	2	2	2	2	1	0	0	2	0	0	1	0	0	0	0	1	0	0	1	0
839	1	2	0	0	0	1	2	0	2	2	0	0	0	0	0	0	0	2	0	0	0	1	0	1	1	1	0	2	2	2	1	1	2	2	0	1	0	0	0	0	2	0	0	0	0	1	1	1	0
840	0	0	2	0	2	2	1	0	1	1	1	0	1	0	0	0	0	1	1	1	1	0	2	0	0	0	1	2	2	2	0	1	1	2	1	1	2	0	0	0	1	1	0	0	1	1	0	2	0
841	0	2	1	1	0	1	2	1	2	2	0	2	2	1	1	1	0	1	1	1	1	0	2	0	0	0	0	2	2	1	0	2	2	0	0	0	2	1	1	0	1	0	0	1	0	1	0	2	0
842	0	1	1	1	1	2	1	1	1	1	1	1	1	0	1	0	0	1	1	1	1	0	2	0	0	0	1	1	1	1	1	0	1	2	0	2	0	0	0	0	2	0	0	0	0	0	0	1	1
843	1	1	2	0	1	1	2	0	1	0	1	0	2	0	1	0	0	1	1	1	0	0	2	0	0	0	0	1	2	2	0	1	0	0	0	1	1	0	0	1	1	1	1	0	1	1	0	1	1
844	0	2	0	0	0	0	1	0	2	1	0	0	1	0	0	0	1	1	2	2	0	0	1	1	1	1	0	2	2	2	1	2	2	0	0	0	2	0	0	2	0	0	0	1	0	1	0	1	0
845	0	1	1	0	1	2	1	0	0	0	0	0	1	0	0	0	0	1	2	2	0	0	1	0	0	1	0	1	2	2	1	2	2	0	0	1	0	0	0	0	1	0	0	0	0	0	0	1	1
846	1	1	1	1	0	2	1	1	1	1	0	0	0	0	0	0	0	1	2	1	1	0	1	1	1	1	0	2	2	2	1	0	1	2	0	2	1	0	1	0	1	0	0	0	0	1	0	1	1
847	0	1	1	1	0	1	2	0	1	1	0	1	1	0	1	0	0	1	1	2	0	0	1	1	1	1	0	0	2	2	0	0	0	0	0	2	0	0	0	1	1	0	0	0	0	0	0	2	0
848	0	1	2	0	1	2	2	0	2	0	1	0	0	0	0	0	0	1	2	2	0	0	2	0	0	0	0	2	2	2	1	1	1	0	0	2	1	0	0	1	1	1	1	0	2	2	0	2	0
849	0	0	1	0	0	0	1	1	2	2	0	0	0	0	0	0	1	2	1	1	0	0	2	0	0	0	0	1	1	1	2	0	1	0	0	2	0	0	0	0	1	0	0	1	0	0	0	2	0
850	1	0	2	0	1	1	2	0	2	0	0	1	1	0	1	0	0	1	1	1	0	0	2	0	0	0	0	1	2	2	0	1	1	0	0	1	0	0	0	0	2	0	0	1	0	0	0	1	0
851	0	1	1	1	0	2	2	0	0	0	0	0	1	0	0	0	0	1	1	1	1	0	2	0	0	0	0	2	2	2	2	2	2	2	0	1	1	0	0	0	1	1	1	0	1	0	1	0	1
852	0	1	2	1	0	2	1	0	1	1	1	0	1	0	0	0	0	1	1	1	0	0	1	0	0	0	0	2	2	2	2	1	2	0	0	0	1	0	0	2	0	0	0	0	0	1	0	2	0
853	1	1	1	0	0	0	2	0	2	1	1	1	1	0	1	0	0	0	1	2	0	0	1	0	0	0	0	1	2	2	0	0	0	0	0	1	2	0	0	0	1	0	0	0	0	0	1	1	0
854	0	0	1	0	0	1	0	0	0	0	2	0	1	0	0	0	0	0	2	2	0	1	2	0	0	0	0	2	2	2	0	2	2	0	0	1	1	1	1	0	0	0	0	1	0	0	0	2	0
855	1	0	2	0	0	1	2	0	0	0	0	0	0	0	0	0	0	0	1	2	0	0	2	0	0	0	0	2	2	2	1	1	1	0	0	2	1	0	0	0	1	0	0	0	1	1	0	0	0
856	0	1	1	0	0	1	2	0	2	0	0	0	2	0	1	1	0	2	0	0	1	0	2	0	0	0	0	1	2	2	0	2	2	0	0	1	0	0	0	0	1	0	0	0	0	1	0	2	0
857	0	0	2	0	1	2	1	0	2	2	0	1	2	1	0	1	0	0	2	2	0	0	2	0	0	0	2	2	2	2	1	1	1	0	0	2	1	0	0	1	1	0	0	2	0	2	0	2	0
858	0	0	2	0	0	2	2	1	2	2	0	0	1	0	0	0	0	1	0	0	1	0	1	0	0	0	0	2	2	2	0	1	1	0	0	1	2	0	0	1	1	1	0	0	2	1	0	1	0
859	0	1	1	0	0	1	2	0	0	0	0	0	0	0	0	0	0	0	2	2	0	0	2	0	0	1	0	2	2	2	0	0	1	1	0	2	1	0	0	0	2	1	1	0	1	2	0	2	0
860	0	2	1	0	0	1	2	0	2	2	0	0	1	0	1	0	0	2	0	0	0	0	2	0	0	0	1	2	2	2	1	1	1	0	1	2	2	0	0	1	0	0	0	1	0	0	0	2	0
861	0	1	1	0	0	1	2	1	1	1	0	0	0	0	0	0	0	1	1	1	0	0	2	0	0	0	0	2	2	2	1	1	1	0	0	1	1	0	0	0	1	0	0	0	0	0	0	1	1
862	0	1	1	0	0	0	2	0	2	1	0	1	2	0	1	0	0	0	2	2	1	0	2	0	0	0	0	2	1	1	2	2	2	0	0	2	1	0	0	0	1	1	1	0	1	1	0	1	1
863	0	1	1	1	0	1	2	0	2	2	0	1	1	0	1	0	0	2	0	1	0	0	2	0	0	0	0	2	2	2	1	0	0	1	0	1	1	1	1	0	1	1	1	0	2	2	0	2	0
864	0	0	2	0	2	2	2	0	2	2	0	0	1	0	0	0	0	2	0	0	1	0	2	0	0	0	0	1	2	2	1	1	2	1	0	1	0	0	0	0	2	1	1	0	1	2	0	2	0
865	0	1	1	0	1	2	1	0	1	0	2	0	1	0	0	0	0	1	1	0	1	0	0	1	1	1	0	2	2	2	2	2	2	0	0	1	1	0	0	0	1	1	0	0	2	0	0	2	0
866	0	0	2	1	0	2	1	1	1	1	1	0	2	0	1	0	0	1	1	1	1	0	2	0	0	1	0	2	2	2	1	2	1	0	1	2	1	0	0	0	1	0	0	1	0	0	1	1	0
867	0	2	0	1	0	1	1	0	1	0	1	0	1	0	1	0	0	0	2	1	1	0	2	0	0	0	0	2	2	2	1	1	1	0	0	2	1	0	0	1	1	0	0	0	1	0	0	1	1
868	0	2	0	0	0	0	2	0	2	1	1	0	0	0	0	0	0	0	1	1	0	0	2	0	0	0	0	1	2	2	1	1	1	2	1	1	0	0	0	1	1	0	0	1	1	0	1	1	0
869	0	0	2	0	0	1	1	0	2	2	0	1	1	0	1	0	0	2	0	0	1	0	1	1	1	1	0	2	1	2	2	1	1	1	1	2	1	0	0	0	1	1	0	0	0	0	0	1	0
870	1	2	1	0	0	0	2	0	2	1	0	0	0	0	0	0	0	2	1	2	0	0	1	0	0	0	0	2	1	2	2	1	1	0	0	2	2	0	0	2	0	0	1	0	1	1	1	0	1
871	0	0	2	0	1	2	2	0	2	1	0	1	2	0	1	0	0	1	1	1	0	0	0	0	0	0	0	2	2	2	2	1	1	0	1	1	1	1	1	0	1	0	0	0	0	1	0	1	1
872	0	0	2	0	0	2	1	0	1	1	1	0	0	0	0	0	0	2	0	0	1	0	2	0	0	0	0	2	2	2	0	1	2	0	0	2	2	0	0	0	1	1	0	0	1	1	0	2	0
873	1	0	2	0	0	1	2	0	2	2	0	0	0	0	0	0	0	0	1	1	0	0	2	0	0	0	0	2	2	2	0	1	1	0	0	2	2	0	0	1	0	0	0	0	1	1	0	1	1
874	1	2	0	0	0	0	1	0	1	0	1	1	1	0	1	0	0	1	1	0	1	0	2	0	0	0	0	1	2	2	1	1	1	0	0	2	1	0	0	1	1	1	1	0	0	0	0	0	0
875	0	0	2	1	1	2	2	0	2	0	1	0	0	0	0	0	0	0	2	2	0	0	1	0	0	0	0	0	1	2	1	2	2	0	1	1	2	0	0	1	1	0	0	0	0	1	0	2	0
876	0	1	1	1	0	1	1	0	1	1	1	1	1	0	1	0	0	1	1	1	0	0	2	0	0	0	0	2	2	2	1	0	0	0	0	0	0	0	0	0	1	0	0	0	0	1	0	2	0
877	1	1	1	0	0	0	2	1	1	1	0	1	2	0	1	0	0	1	1	0	1	0	2	0	0	1	0	2	2	2	1	1	1	0	1	2	0	0	0	0	2	0	0	0	0	0	0	1	0
878	0	1	1	0	1	2	1	0	1	0	2	2	2	0	2	0	0	1	1	1	1	0	2	0	0	1	0	2	0	0	2	1	1	0	0	1	2	0	1	1	0	2	2	0	1	1	0	1	0
879	1	2	0	0	0	0	1	0	0	0	2	1	2	0	1	0	0	1	1	1	0	0	2	0	0	1	0	1	2	2	0	0	0	0	0	2	0	0	0	0	2	1	1	0	0	2	1	1	0
880	0	1	1	0	0	0	2	0	1	0	0	1	1	0	1	0	0	2	1	1	1	0	2	0	0	0	0	2	2	2	1	1	2	2	0	1	1	0	0	0	0	0	0	1	0	0	0	1	0
881	1	0	2	1	0	2	2	0	2	1	1	0	0	0	0	0	0	2	0	0	1	0	0	1	1	1	0	1	2	2	1	1	1	0	0	2	1	0	0	0	1	0	0	0	0	0	0	2	0
882	1	1	1	1	0	2	2	0	2	2	0	0	0	0	0	0	0	0	2	1	1	0	2	0	0	0	0	2	2	1	1	1	1	0	0	2	1	1	0	1	0	0	0	0	1	0	0	2	0
883	0	1	1	0	0	1	2	1	2	2	0	0	0	0	0	0	0	1	1	1	1	0	1	0	0	0	0	0	1	2	1	1	1	0	1	2	0	0	0	0	1	1	1	0	0	0	0	2	0
884	0	1	1	0	0	1	1	0	1	0	1	0	0	0	0	0	0	0	2	2	0	0	2	0	0	0	0	2	2	2	2	0	0	0	1	2	2	0	0	1	1	0	0	0	0	0	0	0	2
885	0	2	1	0	0	1	1	0	0	0	0	0	0	0	0	0	0	0	2	2	0	0	2	0	0	0	0	2	2	2	1	1	2	1	0	1	2	0	0	2	0	1	1	0	1	0	0	1	0
886	0	1	1	0	0	0	1	0	1	1	1	1	1	0	1	0	0	0	2	2	0	0	1	1	1	1	0	1	2	2	1	2	2	0	0	0	1	0	0	0	1	0	0	0	0	0	0	2	0
887	0	1	1	0	0	1	1	0	2	1	0	0	1	0	0	0	0	2	0	1	1	0	2	0	0	1	0	1	2	2	1	0	0	0	1	2	2	0	0	0	1	0	0	1	0	0	0	1	0
888	0	1	1	0	1	1	2	0	2	1	0	1	1	1	0	1	0	1	1	0	1	0	2	0	0	0	0	2	2	2	2	2	2	1	2	2	2	0	0	2	0	0	0	1	0	0	0	2	0
889	0	1	1	0	1	2	1	0	2	1	0	0	1	0	0	0	1	0	2	1	1	0	2	0	0	1	0	1	1	1	1	1	1	1	1	2	0	0	0	0	2	1	0	0	0	0	1	1	0
890	0	2	1	0	0	1	1	0	1	0	2	1	2	0	2	0	0	0	1	1	1	0	1	0	0	1	0	2	1	2	2	1	2	0	0	0	0	0	0	0	2	0	0	0	0	0	0	1	0
891	0	2	1	0	0	0	1	0	1	1	2	0	0	0	0	0	0	1	1	1	1	1	2	0	0	0	0	2	2	2	1	2	2	0	1	2	1	0	0	1	1	0	0	0	0	0	0	1	1
892	1	1	1	1	0	2	1	0	1	1	1	0	0	0	0	0	0	0	2	2	0	1	2	0	0	0	1	2	2	2	0	0	0	0	0	1	1	0	0	1	1	0	0	0	1	0	1	0	0
893	0	1	2	1	0	1	2	0	2	1	0	0	0	0	0	0	0	2	0	0	0	0	1	1	1	1	0	2	2	2	1	2	1	0	1	2	2	0	0	0	1	0	0	1	0	0	0	2	0
894	1	1	1	0	0	1	1	0	1	0	1	1	2	0	2	0	0	1	1	1	0	0	1	0	0	0	0	2	2	2	1	1	1	1	1	2	1	1	0	0	1	0	0	1	0	0	0	0	0
895	0	2	0	0	0	0	1	0	0	0	1	1	2	0	2	0	0	0	2	2	0	0	2	0	0	0	0	2	1	1	1	0	1	1	0	1	2	0	0	0	1	0	0	0	0	0	0	1	1
896	0	0	2	0	0	1	1	1	2	2	1	0	1	0	1	0	0	1	1	1	1	0	2	0	0	0	0	1	2	2	0	1	1	0	0	2	0	0	0	0	2	1	1	0	1	0	0	1	1
897	0	0	2	0	0	1	1	0	1	1	0	0	0	0	0	0	0	1	1	1	1	0	2	0	0	0	0	2	2	2	1	1	1	1	0	1	1	0	0	0	1	1	0	0	0	1	0	0	0
898	1	1	1	0	0	1	2	1	2	2	0	0	0	0	1	1	0	0	2	2	0	1	2	0	0	0	0	1	2	2	0	1	1	0	0	2	2	0	0	0	1	0	0	0	0	0	0	2	0
899	0	2	1	0	0	2	2	0	2	2	0	0	2	0	0	0	0	0	2	2	0	1	2	0	0	0	0	2	2	2	0	1	2	0	0	2	2	1	1	0	1	0	0	0	0	0	0	1	1
900	1	1	1	1	0	2	1	0	1	1	0	0	0	0	0	0	0	1	1	1	0	0	1	1	1	1	0	1	1	1	1	1	2	0	0	0	1	0	0	0	0	1	0	0	1	1	0	2	0
901	1	1	0	1	0	1	2	1	1	1	0	1	1	0	1	0	0	2	1	1	1	0	2	0	0	1	0	1	2	2	1	1	1	1	1	2	1	0	0	1	1	1	1	0	0	0	1	0	0
902	0	1	2	1	0	1	1	0	2	2	0	0	1	0	0	0	1	0	2	1	1	0	2	0	0	0	0	2	2	2	0	1	1	0	0	2	2	0	0	2	0	1	1	0	1	2	0	0	0
903	1	2	1	1	0	1	2	0	1	0	1	1	1	0	1	0	0	0	2	2	0	0	1	1	1	1	0	2	2	2	0	2	2	0	0	1	2	1	1	0	1	0	0	0	0	0	0	1	0
904	0	1	1	1	0	2	1	1	2	2	1	2	2	0	2	0	0	1	0	0	0	0	2	0	0	0	0	2	2	2	1	0	1	1	0	1	2	0	1	0	0	1	1	0	1	0	0	0	1
905	0	0	2	1	1	2	2	0	1	0	1	0	0	0	0	0	0	1	1	1	0	0	2	0	0	0	0	2	2	2	1	2	2	0	0	1	2	0	0	0	0	0	0	0	0	1	0	2	0
906	0	2	0	0	0	0	2	1	2	2	0	0	0	0	0	0	0	1	1	1	0	0	2	0	0	0	1	2	2	2	0	2	2	1	2	2	2	0	0	1	0	1	1	0	1	2	0	0	0
907	0	2	1	1	0	1	2	0	2	1	0	1	1	0	1	0	0	0	2	2	0	0	2	0	0	0	1	2	2	2	1	2	2	0	0	2	2	0	0	0	1	2	2	0	1	1	0	1	1
908	0	2	0	0	0	1	1	0	0	0	1	0	1	0	0	0	0	1	1	1	1	0	2	0	0	0	0	2	2	2	0	1	1	2	1	2	1	0	0	0	2	0	0	0	0	0	1	1	0
909	0	1	2	1	0	1	2	1	2	2	0	0	1	0	0	0	0	1	1	1	0	0	2	0	0	0	1	2	2	2	0	0	1	1	0	1	2	0	0	1	0	0	0	0	0	0	0	1	1
910	0	1	1	0	0	0	2	0	2	1	1	1	1	0	2	0	0	1	0	0	1	0	2	0	0	0	0	2	2	1	0	2	2	0	0	1	1	0	0	0	0	0	0	0	0	0	0	1	1
911	0	2	1	0	0	1	2	0	1	1	1	1	2	0	1	0	0	1	1	1	1	0	2	0	0	0	0	2	2	2	1	1	1	1	1	2	2	0	0	1	0	0	0	0	0	0	0	2	0
912	0	1	2	1	1	2	2	0	1	1	0	1	2	0	1	0	0	0	2	1	1	0	2	0	0	0	1	1	1	1	1	1	1	0	0	1	2	0	0	2	0	1	1	0	1	0	0	2	0
913	1	1	1	1	0	2	1	0	1	0	1	0	1	0	0	0	0	1	2	1	1	0	2	0	0	0	0	2	2	2	0	0	1	0	0	2	0	0	0	0	2	0	0	0	1	0	0	1	1
914	0	1	1	0	0	1	2	0	2	1	0	1	1	0	0	0	0	2	1	1	0	0	2	0	0	0	0	2	2	2	1	0	1	0	0	2	2	0	0	0	1	0	0	0	1	1	1	2	0
915	0	0	2	1	1	2	2	0	2	1	1	0	0	0	0	0	0	1	1	1	0	0	2	0	0	0	0	1	1	2	1	2	2	0	0	1	2	0	0	1	1	0	0	1	0	0	1	0	0
916	0	0	2	0	2	2	2	0	2	0	1	0	0	0	0	0	0	1	1	1	1	0	0	1	1	1	0	2	2	2	1	1	2	1	0	1	2	1	1	0	0	1	1	0	1	1	0	1	0
917	0	1	2	0	0	2	1	0	0	0	0	0	0	0	0	0	0	0	1	1	0	0	2	0	0	1	0	2	2	2	0	2	1	0	0	2	1	0	0	2	0	1	1	0	0	0	0	2	0
918	0	2	1	1	0	1	2	0	2	1	1	0	0	0	0	0	0	2	0	0	0	0	2	0	0	0	0	2	2	2	1	1	2	1	0	1	1	0	0	0	2	0	0	0	0	0	0	0	0
919	1	1	1	0	1	1	2	0	2	1	1	0	1	0	0	0	0	1	1	1	1	1	2	0	0	0	0	2	0	0	2	2	2	0	0	2	1	0	0	0	2	0	0	0	1	0	0	2	0
920	0	1	1	0	0	2	0	0	0	0	2	0	0	0	0	0	1	1	1	2	0	0	2	0	0	0	0	2	2	2	1	1	1	0	0	2	2	0	1	0	0	1	1	0	1	0	1	1	0
921	1	1	1	0	1	1	2	0	2	1	0	1	1	0	1	0	0	1	1	1	1	0	1	0	0	0	0	2	2	2	0	0	1	0	0	2	1	0	0	0	2	1	0	0	1	1	0	2	0
922	0	2	1	0	0	1	1	1	2	2	0	0	0	0	0	0	0	0	1	1	0	0	2	0	0	0	0	2	2	2	2	1	1	0	0	1	0	0	0	0	1	0	0	0	0	1	0	1	0
923	0	2	1	0	0	1	1	0	1	1	1	0	1	1	0	0	0	1	2	2	0	0	2	0	0	1	0	0	1	1	1	0	1	1	0	2	0	0	0	1	0	1	0	0	1	0	0	1	0
924	0	1	1	0	1	1	1	0	2	2	0	0	0	0	0	0	0	1	1	1	0	0	2	0	0	1	0	2	2	2	0	1	1	1	0	0	2	0	1	0	0	1	1	0	1	1	0	2	0
925	0	2	1	0	0	1	2	0	2	1	0	0	0	0	0	0	0	2	0	0	0	0	2	0	0	0	0	2	2	1	1	2	2	0	0	2	1	0	0	0	1	0	0	1	1	1	0	0	2
926	0	1	2	0	1	2	2	0	2	2	0	0	2	0	0	0	1	1	2	2	1	1	1	0	0	1	0	2	2	2	0	1	1	1	1	1	1	1	1	0	0	0	0	0	0	0	1	0	0
927	1	0	2	0	0	1	2	0	2	2	0	0	0	0	0	0	0	2	0	0	0	0	2	0	0	0	0	2	2	2	2	1	1	1	0	1	2	0	0	1	0	1	1	0	1	2	0	1	0
928	0	1	1	0	1	1	2	1	2	2	0	0	0	0	0	0	0	1	1	1	1	0	0	1	1	1	0	0	2	2	0	2	2	1	1	1	0	0	0	0	1	1	1	0	0	0	1	1	0
929	1	0	2	0	0	1	1	0	2	1	0	1	0	0	0	0	1	2	0	0	1	0	1	1	1	1	1	2	2	2	1	1	1	1	0	1	2	0	0	0	1	0	0	0	0	1	1	1	0
930	0	2	1	1	0	1	2	0	2	1	0	1	1	0	1	0	0	0	2	0	1	0	2	0	0	0	1	1	1	1	1	2	2	1	2	2	1	0	0	1	1	1	0	0	1	1	0	2	0
931	0	2	0	0	0	0	1	1	1	1	1	0	1	0	1	1	0	2	0	1	0	0	1	0	0	0	0	1	2	2	1	1	1	0	0	2	2	0	0	2	0	1	0	0	1	1	0	2	0
932	0	1	1	0	0	0	1	1	1	1	1	0	1	1	0	1	0	0	2	2	0	0	2	0	0	0	0	2	2	1	1	0	0	1	2	2	0	0	0	1	1	1	1	0	1	1	0	1	1
933	0	1	1	0	0	1	2	0	2	2	0	0	0	0	0	0	0	0	2	2	0	0	2	0	0	0	0	2	2	2	0	2	2	0	0	2	1	0	0	1	1	0	0	0	0	0	1	1	0
934	0	2	0	1	0	1	1	1	1	1	1	1	1	1	0	1	0	1	1	2	0	0	2	0	0	0	0	1	1	0	2	0	0	1	0	1	1	0	0	0	1	0	0	1	0	1	0	0	0
935	0	1	1	0	1	1	1	0	1	1	2	1	1	0	1	0	0	1	1	1	1	0	2	0	0	0	0	2	2	1	0	1	1	0	0	0	1	0	0	2	0	0	0	0	0	1	0	2	0
936	0	2	0	1	0	1	1	0	1	1	1	0	0	0	0	0	0	0	2	2	0	1	2	0	0	1	0	2	2	2	0	2	2	0	0	0	1	0	0	1	1	0	0	1	0	0	0	1	0
937	0	1	1	0	0	1	1	0	1	1	2	0	0	0	0	0	0	1	1	1	0	0	2	0	0	0	0	2	1	1	2	1	1	1	0	0	1	0	0	1	1	1	0	0	0	0	0	2	0
938	0	1	1	0	1	1	2	1	2	1	0	0	0	0	0	0	0	2	0	1	1	0	2	0	0	0	0	1	1	1	0	1	1	0	0	1	1	1	1	0	1	0	0	0	1	1	0	2	0
939	0	2	0	0	1	1	1	0	0	0	0	0	0	0	0	0	0	1	1	0	0	0	2	0	0	0	0	2	2	1	0	1	0	1	0	2	0	0	0	0	2	1	0	0	1	0	1	0	0
940	0	1	2	0	0	2	1	0	1	0	1	0	0	0	0	0	0	2	0	0	1	0	2	0	0	0	0	2	2	2	0	0	0	0	0	2	0	0	0	1	1	1	1	0	1	1	0	1	0
941	0	2	0	0	0	0	2	0	1	1	1	0	0	0	0	0	0	0	2	2	0	0	2	0	0	1	0	1	2	2	0	2	2	1	1	2	1	0	0	2	0	0	0	0	0	2	0	0	0
942	0	2	1	0	0	0	2	0	2	1	0	1	2	1	0	1	0	1	1	1	0	0	2	0	0	0	0	1	2	2	1	1	1	1	1	2	1	0	0	0	1	0	0	0	1	0	1	1	0
943	1	1	1	0	0	1	1	1	1	1	1	1	1	0	1	0	0	1	1	1	1	0	2	0	0	0	0	2	2	2	2	2	2	0	0	2	1	0	0	0	2	0	0	0	0	0	1	0	1
944	1	1	0	1	0	1	1	0	1	1	1	1	1	0	1	0	1	1	1	1	1	0	2	0	0	1	0	2	2	2	2	2	2	2	0	1	1	0	0	1	1	0	0	0	0	0	0	1	0
945	0	1	1	0	1	1	2	1	1	1	0	0	1	0	0	0	1	2	1	1	0	0	1	0	0	0	0	2	2	1	0	1	1	1	1	1	0	0	0	0	2	0	0	0	0	0	1	1	0
946	0	1	1	1	0	1	2	0	1	0	1	1	2	0	2	0	0	0	1	1	1	0	1	0	0	0	0	2	2	2	0	1	1	0	0	2	2	0	0	2	0	1	1	0	1	0	0	0	1
947	0	0	2	0	0	1	2	1	2	2	0	1	2	0	1	0	0	1	1	1	1	0	2	0	0	0	0	2	2	2	1	2	2	0	0	1	1	0	0	1	1	1	0	0	1	1	1	1	0
948	0	2	0	0	0	1	0	0	0	0	2	0	0	0	0	0	0	0	1	2	0	1	1	0	0	1	0	2	2	2	1	2	2	0	0	1	2	0	0	1	0	0	0	0	0	2	0	1	0
949	1	1	2	1	0	1	1	0	1	0	1	1	2	0	2	1	1	2	1	1	1	0	2	0	0	0	0	2	0	0	2	1	1	0	1	2	2	0	0	2	0	0	0	0	0	0	0	2	0
950	1	0	2	0	2	2	1	0	2	2	0	0	0	0	0	0	1	2	0	0	2	1	2	0	0	1	0	1	1	1	0	0	1	1	1	2	2	0	0	2	0	1	1	0	1	1	0	1	0
951	0	1	1	1	1	2	1	1	1	1	1	2	2	0	2	0	0	0	2	2	1	0	2	0	0	0	0	2	2	2	1	1	1	0	0	2	2	1	1	0	1	1	0	0	1	0	0	1	1
952	0	1	1	0	0	1	1	0	1	0	1	0	0	0	0	0	0	0	1	2	0	0	1	1	1	1	0	2	2	1	1	2	2	1	1	2	1	0	0	2	0	0	0	0	1	0	0	2	0
953	1	0	2	0	1	2	2	0	2	1	0	0	1	0	1	0	0	0	1	1	0	0	1	0	0	0	0	1	2	2	1	0	0	0	0	2	0	0	0	0	1	0	1	0	1	1	0	2	0
954	1	1	1	0	0	1	2	0	2	2	0	0	0	0	0	0	0	1	1	2	0	0	2	0	0	0	0	2	1	1	1	1	1	0	0	2	0	0	0	1	0	0	0	0	0	0	0	0	1
955	0	2	1	0	0	0	1	0	1	1	0	0	0	0	0	0	0	1	1	1	1	0	2	0	0	0	0	2	2	2	2	1	2	0	0	2	0	0	0	0	1	0	0	0	1	0	0	1	1
956	0	2	0	1	0	1	2	0	2	0	1	1	1	0	1	0	0	1	1	1	1	0	2	0	0	1	0	1	2	2	1	1	1	1	1	1	1	0	0	0	1	0	0	0	0	0	0	2	0
957	0	1	1	1	0	2	1	0	1	1	0	1	1	0	1	0	0	1	1	1	1	0	2	0	0	0	0	1	1	1	1	1	1	0	0	1	2	0	0	1	0	1	0	0	0	0	0	1	1
958	0	2	0	0	0	0	2	1	2	1	0	1	2	0	1	0	0	1	1	1	0	0	1	0	0	0	0	2	1	1	2	1	2	2	2	2	0	0	0	0	2	0	0	1	1	1	0	2	0
959	0	1	1	0	1	2	2	0	2	1	1	1	1	0	1	0	1	2	1	1	0	0	0	1	1	1	1	1	2	2	0	1	1	0	0	2	1	0	0	1	1	0	0	1	0	0	1	0	0
960	0	2	0	1	0	1	1	0	1	1	2	0	0	0	0	0	0	2	0	0	0	0	1	1	1	1	0	2	2	1	1	1	1	0	0	2	0	0	0	0	2	0	0	1	0	1	0	1	0
961	0	0	2	1	0	2	2	0	2	0	1	0	0	0	0	0	0	2	0	0	1	1	2	0	0	0	0	2	1	1	2	0	0	1	1	1	1	0	1	0	1	0	0	0	0	0	1	1	0
962	0	1	1	0	0	1	1	0	1	0	1	0	0	0	0	0	0	0	2	2	0	0	2	0	0	0	0	2	1	1	2	2	2	0	1	2	1	0	0	2	0	0	0	0	0	0	0	1	1
963	0	1	1	0	1	1	1	0	0	0	1	0	0	0	0	0	0	1	2	2	0	0	2	0	0	0	0	2	1	1	2	1	1	0	0	1	1	0	0	0	2	0	0	0	0	0	1	0	0
964	0	1	2	1	0	1	2	0	2	0	1	1	2	0	2	0	1	0	2	1	1	0	2	0	0	0	0	2	2	2	1	1	1	1	1	2	0	0	0	0	2	1	1	0	1	1	0	2	0
965	0	2	1	1	0	1	2	0	1	1	0	0	0	0	0	0	0	0	2	2	0	0	2	0	0	0	1	2	2	2	0	0	0	0	0	2	0	0	0	1	1	1	1	0	1	1	0	2	0
966	1	0	1	0	0	1	2	0	2	0	1	0	1	0	0	0	0	0	2	1	0	0	2	0	0	1	1	2	2	2	0	2	2	0	0	1	0	0	0	0	1	0	0	0	0	0	0	1	0
967	1	1	1	0	0	1	2	0	2	2	0	0	2	0	1	1	0	1	2	1	1	0	2	0	0	0	0	2	2	2	0	1	1	0	0	1	2	0	0	2	0	0	0	0	1	1	0	2	0
968	0	0	2	0	2	2	1	0	1	0	2	1	1	0	1	0	0	0	2	2	0	0	2	0	0	1	0	1	2	2	0	1	2	2	2	2	1	0	0	0	1	1	1	0	1	1	0	1	0
969	1	0	2	0	2	2	2	0	1	1	0	1	1	0	1	0	0	1	1	1	1	0	2	0	0	0	0	1	1	1	1	1	1	0	0	2	1	0	0	0	1	0	0	0	1	0	1	1	1
970	0	1	2	1	0	2	2	1	2	1	0	0	0	0	0	0	0	0	2	2	0	0	1	0	0	0	0	2	2	2	1	1	1	1	1	1	2	0	0	2	1	1	1	0	0	0	0	0	1
971	0	1	2	0	0	2	1	0	1	1	1	0	2	0	0	0	0	0	2	2	0	0	2	0	0	0	0	2	2	2	1	1	1	0	0	1	1	0	0	1	1	1	1	0	1	1	0	2	0
972	0	1	1	0	0	0	2	0	2	0	0	1	2	1	1	1	0	0	2	2	0	0	1	1	1	1	0	2	1	1	1	1	1	0	0	2	1	0	0	0	1	0	0	0	1	1	0	1	1
973	0	2	0	0	0	0	1	0	0	0	1	0	0	0	0	0	1	2	1	1	0	0	2	0	0	0	0	2	2	2	0	1	1	0	0	2	2	0	0	2	0	0	0	0	0	0	0	2	0
974	1	0	2	0	0	1	2	0	1	0	0	0	0	0	0	0	0	1	2	2	0	0	1	0	0	0	0	2	2	2	2	1	1	0	0	1	1	0	0	0	2	1	1	0	1	0	0	1	1
975	1	0	2	0	1	2	1	0	1	1	1	0	1	0	2	1	0	0	1	1	0	0	2	0	0	0	0	2	2	2	1	2	1	0	0	2	2	0	0	1	0	1	0	0	0	0	0	2	0
976	0	0	2	2	1	2	1	0	2	1	0	0	0	0	0	0	1	1	1	2	0	0	1	1	1	1	0	2	2	2	0	2	2	0	0	0	1	0	0	0	2	1	1	0	1	1	1	1	0
977	0	1	1	0	0	0	1	0	2	2	0	0	0	0	0	0	0	0	2	2	1	0	0	0	0	0	0	0	1	2	1	1	0	0	0	1	0	0	0	1	1	1	1	0	1	1	0	1	0
978	0	1	1	1	0	1	2	0	2	1	0	1	2	0	2	1	1	2	1	1	0	0	1	0	0	0	0	2	2	2	0	1	1	1	2	2	1	0	0	1	1	1	1	0	1	1	0	0	1
979	0	2	0	0	0	0	1	1	1	1	1	0	0	0	0	0	0	1	1	1	0	0	2	0	0	0	0	1	2	2	1	1	1	0	0	1	2	0	0	1	0	0	0	0	1	0	1	1	0
980	0	1	1	1	1	2	2	1	2	1	0	0	1	0	0	0	1	1	1	1	1	1	2	0	0	0	0	2	2	1	0	1	1	0	0	2	0	0	0	0	2	0	0	0	1	1	0	0	2
981	0	1	1	1	0	1	1	0	1	0	2	1	1	0	1	0	0	1	1	1	0	0	2	0	0	1	0	1	2	2	1	1	2	0	0	1	2	0	1	1	0	0	0	0	0	0	0	1	0
982	1	1	1	1	0	1	1	0	1	1	1	0	1	0	2	1	0	1	1	1	1	0	2	0	0	1	0	0	2	1	0	1	2	0	1	2	1	1	1	0	1	0	0	0	0	0	0	2	0
983	0	2	1	0	0	0	1	1	1	1	1	0	0	0	0	0	0	0	2	2	0	1	2	0	0	0	0	1	1	1	1	1	1	1	1	2	1	0	0	1	1	1	0	0	0	1	0	1	0
984	0	0	2	0	0	2	2	1	2	2	0	0	1	0	1	1	0	0	1	1	1	0	2	0	0	1	0	1	2	2	1	1	1	0	0	0	1	0	0	1	1	0	0	0	0	1	0	1	1
985	0	2	1	0	0	1	1	0	1	1	1	0	0	0	0	0	0	1	2	1	1	1	0	1	1	1	0	0	1	2	1	1	0	0	0	1	2	1	1	1	0	1	0	0	0	0	0	1	1
986	0	2	1	2	0	2	2	0	2	1	1	0	0	0	0	0	0	2	1	1	0	0	0	1	1	1	0	2	2	1	0	0	2	1	0	1	2	0	0	1	1	0	0	0	1	0	0	1	0
987	0	1	2	1	0	1	0	0	0	0	1	0	2	0	1	1	0	1	1	1	0	0	2	0	0	0	0	2	2	1	0	1	1	0	0	2	1	0	0	0	1	0	0	0	0	1	0	2	0
988	0	2	1	1	0	1	2	0	1	0	0	0	0	0	0	0	0	1	1	1	0	0	2	0	0	0	0	2	2	2	0	2	2	0	1	2	1	0	0	0	0	0	1	0	1	0	1	0	0
989	0	0	2	0	0	2	2	0	2	1	0	0	1	0	0	0	0	2	0	1	1	0	2	0	0	1	1	2	2	2	0	1	2	0	0	2	2	0	1	0	0	0	0	0	0	0	0	2	0
990	1	0	2	0	0	1	2	0	2	1	0	0	0	0	0	0	0	1	1	1	1	1	2	0	0	0	1	2	2	2	0	1	1	2	0	1	2	0	0	2	0	0	0	0	0	0	0	1	1
991	1	2	0	0	0	0	1	0	1	1	1	0	1	0	0	0	0	1	2	1	1	0	1	0	0	1	0	2	2	2	0	2	2	0	0	2	1	0	0	1	1	0	0	0	0	1	0	1	0
992	1	1	1	0	0	1	1	0	1	1	1	0	0	0	0	0	0	1	1	1	0	0	1	0	0	0	0	2	2	2	0	2	2	1	0	2	1	0	0	0	2	1	0	0	0	0	0	2	0
993	0	1	2	1	0	2	0	0	0	0	2	1	1	0	1	0	0	1	1	2	0	0	1	0	0	1	0	2	2	2	0	0	0	0	0	2	2	0	0	2	0	1	1	0	1	1	0	2	0
994	0	0	2	0	0	1	1	0	0	0	0	1	2	0	2	0	0	0	1	2	0	0	0	1	1	1	0	2	2	2	0	2	2	0	0	2	1	0	0	0	1	1	1	0	1	0	0	0	1
995	1	0	2	0	2	2	2	0	0	0	0	0	2	0	1	0	0	0	2	2	0	0	2	0	0	0	0	2	2	1	0	1	2	1	1	2	2	0	0	1	1	1	1	1	0	0	0	2	0
996	1	1	1	0	0	1	2	0	2	0	0	0	1	0	0	0	0	1	1	2	0	0	1	0	0	1	0	1	1	1	1	1	2	2	0	1	1	0	0	0	2	0	0	0	0	0	1	1	0
997	0	2	0	0	0	0	1	1	2	2	1	0	0	0	0	0	1	2	1	2	0	0	1	0	0	0	0	1	2	2	0	0	0	0	1	2	2	0	0	1	0	1	1	0	1	0	0	0	2
998	0	0	2	1	0	2	1	1	2	2	1	0	1	0	1	0	0	1	1	1	0	0	2	0	0	1	0	2	2	2	1	0	1	2	0	2	1	0	0	0	1	1	1	0	0	0	0	1	1
999	0	0	2	0	0	1	2	0	1	1	1	1	2	0	2	0	1	2	1	1	0	0	2	0	0	1	0	0	2	2	0	2	2	0	0	0	2	1	0	0	0	1	1	0	0	2	0	2	0
1000	0	1	2	1	0	1	1	0	0	0	1	0	0	0	1	1	0	1	1	1	1	0	2	0	0	0	0	2	2	1	0	2	2	1	0	1	2	0	0	1	1	1	0	0	1	0	0	1	0
[truncated: 252 more columns]
