# Supplementary material for: KNN-MDR: a learning approach for improving interactions mapping performances in genome wide association studies
Source: BMC Bioinformatics. 2017 Mar 21;18:184. doi: 10.1186/s12859-017-1599-7 (PMC5361736; doi:10.1186/s12859-017-1599-7)
Supplement: Supplementary file 5 — The data set(s) supporting the results of Table 3. (ZIP 7092 kb) [file 12859_2017_1599_MOESM5_ESM.zip › 000/S9/mkallsimul.dat]

1	1	0	0	0	0	0	1	0	1	0	1	0	1	0	0	1	1	0	0	1	0	0	2	2	0	0	1	1	1	1	0	1	1	0	0	0	2	0	0	1	0	0	1	1	1	1	0	1	0
2	1	0	0	0	0	0	1	0	1	0	1	1	2	1	1	0	2	1	1	1	0	0	1	1	0	0	2	2	0	2	1	0	1	1	0	2	0	0	0	1	0	1	0	2	0	0	0	0	0
3	0	0	0	0	0	1	2	1	1	0	0	1	0	0	0	0	1	0	0	1	0	0	2	2	0	0	1	1	2	1	0	1	1	0	0	2	1	1	0	1	0	0	0	2	0	1	0	0	0
4	0	0	0	0	0	0	2	1	1	0	0	0	0	0	0	0	0	0	2	0	0	1	2	2	0	0	1	2	0	2	0	1	1	1	0	2	0	0	1	1	0	0	1	1	1	0	0	0	1
5	1	0	0	1	0	0	1	0	1	0	1	0	2	1	1	0	1	1	1	1	0	0	2	2	0	0	2	2	0	2	0	1	1	1	0	2	2	1	1	0	0	0	0	2	1	1	1	0	0
6	1	0	0	0	0	0	0	0	2	0	0	0	0	0	0	0	0	0	0	1	0	0	2	2	0	0	1	1	1	1	0	1	1	1	0	2	1	0	0	1	0	0	0	2	0	0	0	0	1
7	1	0	0	0	0	0	2	0	0	0	0	0	0	0	0	0	0	0	0	1	0	0	2	2	0	0	1	1	0	1	1	0	0	1	0	1	1	1	0	1	0	0	0	0	2	2	0	0	2
8	0	0	1	0	1	1	2	1	2	0	0	0	0	0	1	0	0	0	1	1	1	0	2	2	0	0	0	2	2	0	0	2	2	2	0	2	1	1	0	1	1	1	0	1	1	1	0	1	0
9	1	0	0	0	0	1	2	1	2	0	0	1	2	2	2	0	0	0	1	0	1	0	2	2	0	1	2	2	0	2	1	1	0	1	1	1	2	0	2	1	0	0	1	2	1	0	0	0	1
10	1	0	0	0	0	0	0	0	2	0	1	0	0	0	0	0	2	0	0	2	0	0	2	2	0	0	0	0	1	0	0	1	1	1	1	1	1	1	1	0	0	0	0	2	0	1	0	1	0
11	1	0	0	0	0	1	1	0	1	0	0	1	2	1	1	0	2	0	1	1	1	0	1	1	1	1	2	2	0	1	0	2	1	2	1	2	1	1	0	1	0	0	1	2	2	1	0	0	0
12	1	0	0	0	0	0	1	0	1	1	0	0	0	0	0	0	1	1	2	0	2	0	1	1	1	1	2	2	0	2	0	2	2	1	1	1	2	0	0	1	0	0	0	2	0	1	0	1	0
13	1	0	0	1	0	0	2	0	1	0	0	0	1	0	0	1	1	1	0	2	0	0	2	2	0	0	1	2	1	1	1	0	1	1	0	2	1	0	0	1	0	2	0	2	1	0	0	0	0
14	0	0	0	0	0	0	0	0	2	0	0	0	1	1	1	0	1	0	1	1	1	0	2	2	0	0	2	2	0	1	1	2	1	2	1	2	1	0	0	1	0	0	0	0	2	2	0	0	1
15	0	0	0	0	0	0	2	1	1	0	0	0	1	0	0	1	1	0	0	1	0	0	2	2	0	0	0	1	1	1	0	2	2	0	0	1	2	0	0	1	0	1	0	2	1	1	0	0	0
16	1	0	0	2	0	0	1	2	2	0	0	0	0	0	0	0	1	1	0	1	1	0	2	2	0	0	0	2	2	0	0	2	1	2	1	2	1	0	2	0	1	0	0	1	0	1	1	1	0
17	0	0	0	1	0	1	1	0	2	0	0	1	1	1	1	0	1	0	0	1	0	0	2	2	0	0	2	2	0	2	0	0	1	1	0	2	2	0	0	2	0	0	2	2	2	0	0	0	0
18	1	0	0	0	0	1	2	0	0	0	0	1	1	1	1	0	1	1	0	2	0	0	1	2	0	0	0	1	2	0	0	2	1	2	1	2	2	0	1	0	0	0	1	1	1	0	0	0	1
19	1	1	0	0	0	0	1	0	1	0	1	0	0	0	0	0	0	1	1	1	0	0	2	2	0	0	1	1	0	1	1	1	1	0	0	0	1	0	0	2	0	1	0	1	0	1	1	0	1
20	1	0	1	1	1	1	1	0	1	0	1	0	2	2	2	0	1	0	0	1	0	0	2	2	0	0	2	2	0	2	0	2	2	0	0	1	2	1	0	1	0	0	1	2	1	0	1	0	0
21	0	0	0	0	0	0	2	0	1	0	0	0	0	0	0	0	2	2	0	2	0	0	0	0	1	1	1	1	2	1	0	2	1	2	0	2	2	0	0	2	0	0	1	2	1	2	0	0	0
22	1	0	0	0	0	1	2	0	0	0	2	0	2	2	2	0	0	0	2	0	0	0	2	2	0	1	2	2	0	2	1	1	1	0	0	0	1	0	1	1	0	0	0	0	0	1	0	0	0
23	1	0	0	0	0	0	1	0	1	0	1	1	2	2	2	0	1	0	0	2	0	0	2	2	0	1	2	2	1	2	0	2	2	0	0	1	1	0	1	2	1	2	0	2	0	0	0	0	0
24	0	0	1	0	0	1	0	0	1	0	1	0	1	1	0	0	1	1	0	2	0	0	0	0	0	0	2	2	0	2	0	1	1	0	0	1	1	1	1	0	0	0	0	0	0	1	0	0	0
25	0	0	0	0	0	0	1	1	2	0	0	0	0	0	1	0	1	1	0	1	0	0	2	2	0	0	1	2	0	1	1	1	1	1	0	2	0	0	1	1	0	0	1	2	1	1	0	0	1
26	1	0	0	0	0	0	1	1	2	0	0	0	1	1	0	0	1	1	1	1	0	0	2	2	0	1	2	2	0	1	1	1	0	2	1	2	1	0	2	0	1	1	0	2	0	0	0	0	0
27	1	1	0	0	0	1	0	0	2	0	0	1	1	1	1	0	2	1	1	1	1	0	2	2	0	0	2	2	0	1	1	1	1	1	1	1	2	0	0	2	0	0	1	2	0	0	0	0	1
28	1	1	0	0	0	0	1	0	1	0	0	1	1	1	1	0	2	1	2	0	1	0	2	2	0	0	1	2	1	1	1	0	0	1	1	2	1	0	0	1	0	0	1	2	0	0	1	1	0
29	1	0	0	0	0	0	1	0	1	0	0	1	2	1	1	1	1	0	0	2	0	0	2	2	0	0	2	2	1	2	0	2	2	1	1	2	1	1	0	1	0	0	0	2	0	0	0	1	0
30	1	0	1	0	0	1	0	0	2	0	0	0	0	0	0	0	0	0	1	1	1	0	2	2	0	0	0	2	1	0	1	1	1	2	0	2	0	0	1	1	0	0	0	2	0	1	0	0	0
31	1	0	0	1	0	0	1	1	2	0	0	0	0	0	0	0	0	0	0	2	0	0	2	2	0	0	2	2	0	2	1	1	1	1	0	1	2	0	2	0	0	0	1	1	1	1	0	0	0
32	0	0	0	0	0	0	2	0	2	0	0	0	0	0	0	0	1	0	0	1	0	0	1	1	1	1	2	2	0	2	1	0	0	2	1	1	0	0	0	1	0	0	0	2	0	0	0	0	1
33	1	1	0	0	0	0	1	0	1	0	1	0	2	2	2	0	1	1	2	0	1	0	2	2	0	0	2	2	0	2	1	1	1	1	0	1	1	1	0	1	0	0	0	0	0	1	0	0	0
34	1	0	0	0	0	1	1	0	1	0	1	0	0	0	0	0	1	1	0	2	0	0	2	2	0	0	2	2	1	2	0	1	1	1	0	2	2	0	2	1	0	0	0	2	0	0	0	0	0
35	1	0	0	1	0	0	0	0	1	0	1	1	2	2	2	0	2	1	1	1	1	0	2	2	0	0	0	2	1	0	0	1	1	1	0	1	2	0	2	0	0	0	0	2	0	2	0	0	0
36	1	0	0	0	0	0	0	0	1	0	0	1	0	0	0	0	2	1	0	2	0	0	2	2	0	0	2	2	0	1	1	2	1	0	0	1	1	0	0	2	0	0	0	2	0	1	0	0	0
37	1	0	0	0	0	0	2	1	1	0	1	0	0	0	0	0	2	2	1	1	1	0	2	2	0	2	1	2	2	2	0	0	1	2	0	2	1	0	2	0	0	1	0	2	1	0	1	0	0
38	1	0	0	1	0	0	1	1	2	0	0	1	0	0	0	0	2	0	0	2	0	0	2	2	0	1	2	0	1	0	0	2	2	1	0	1	2	1	1	0	0	0	0	0	0	1	0	1	0
39	1	0	0	0	0	1	0	0	2	0	0	1	2	2	2	0	1	1	1	1	0	0	2	2	0	0	1	2	0	1	0	0	0	1	0	1	2	0	1	0	0	1	0	2	2	0	0	0	0
40	1	0	0	0	0	0	1	0	0	1	1	0	1	1	1	0	0	0	0	1	0	0	2	2	0	0	2	2	0	1	1	1	1	1	0	2	1	0	1	1	1	0	0	1	0	0	0	0	0
41	1	0	0	1	0	0	2	0	0	0	0	1	1	1	1	0	1	0	1	0	1	1	1	2	0	0	2	2	0	2	1	1	2	1	0	2	0	0	0	2	0	0	1	2	1	0	0	0	0
42	1	0	0	0	0	1	1	0	1	0	0	0	0	0	0	1	2	1	0	2	0	0	2	2	0	0	2	2	0	2	0	1	1	1	0	2	1	0	0	2	0	0	0	1	1	1	0	1	0
43	1	1	1	1	0	0	1	1	2	0	0	1	1	1	1	0	2	1	1	1	0	0	2	2	0	0	1	1	0	2	1	2	1	2	0	2	2	0	1	2	1	0	0	2	0	0	0	0	0
44	1	0	0	1	0	0	1	1	2	0	0	0	1	1	1	0	0	0	1	1	1	0	1	2	0	0	2	2	0	2	0	1	1	1	0	1	2	1	0	1	0	0	0	2	0	1	0	0	2
45	1	0	0	0	0	0	1	0	1	0	0	0	0	0	0	0	1	0	2	0	1	0	0	0	0	1	2	2	0	2	0	1	1	2	0	2	1	0	1	1	0	1	0	1	1	1	1	0	1
46	1	0	0	0	0	0	1	0	1	0	0	1	2	1	1	1	2	1	1	1	1	0	2	2	0	0	0	1	0	0	1	2	1	1	0	1	1	0	0	2	0	0	0	1	0	1	1	0	0
47	1	0	0	1	0	0	2	1	1	0	0	0	1	0	0	1	2	1	0	2	1	0	1	1	0	0	1	2	2	0	1	1	1	2	0	2	2	0	0	1	0	0	0	2	0	1	0	0	0
48	1	0	0	0	0	2	2	0	0	0	0	0	0	0	0	0	2	2	2	0	0	0	2	2	0	0	1	1	0	1	1	1	1	0	0	2	1	0	0	1	0	0	1	2	1	0	0	0	1
49	1	0	0	0	0	0	0	0	2	0	0	1	1	1	1	0	1	0	0	2	0	0	2	2	0	0	1	2	0	2	0	1	1	0	0	2	2	0	1	0	0	0	0	0	1	0	0	1	0
50	1	0	0	1	0	0	1	1	2	0	0	1	2	2	2	0	1	1	1	1	0	0	1	1	1	2	2	2	1	1	0	2	2	0	0	1	1	0	0	2	0	0	0	1	0	0	0	0	2
51	1	0	0	0	0	0	1	0	1	0	0	0	0	0	1	0	2	1	0	1	0	0	2	2	0	0	1	2	1	1	0	2	1	1	0	2	0	0	0	1	0	0	0	1	0	1	0	0	0
52	1	0	0	0	0	0	1	0	0	0	1	0	0	0	0	0	1	0	1	1	0	0	2	2	0	1	1	2	0	1	1	2	1	1	0	1	2	0	1	1	1	0	1	2	1	0	0	0	1
53	1	0	0	1	0	0	0	0	2	0	0	1	1	1	1	0	2	1	0	1	0	0	2	2	0	1	1	1	2	0	0	2	2	1	0	1	2	0	2	1	1	0	0	2	1	0	0	0	0
54	1	0	0	0	0	0	1	0	1	0	0	0	1	0	0	1	2	2	1	1	1	0	2	2	0	1	1	1	0	1	1	2	2	1	0	1	0	0	0	2	0	0	1	1	1	0	0	0	0
55	1	0	0	0	0	1	1	0	2	0	0	0	0	0	0	0	0	0	2	0	0	0	2	2	0	0	2	2	0	2	0	1	1	2	2	2	2	0	0	2	1	0	0	0	1	1	0	0	0
56	0	0	0	0	0	1	1	0	1	0	1	0	1	0	0	0	1	0	0	1	0	0	2	2	0	0	0	1	1	0	0	0	0	1	0	1	1	1	0	1	0	0	0	1	0	1	0	0	1
57	1	0	0	1	0	0	1	1	2	0	0	0	2	2	2	0	0	1	0	2	0	0	2	2	0	0	1	2	1	0	0	1	1	1	1	2	2	0	2	0	0	0	0	1	0	0	1	1	0
58	0	0	0	1	0	0	2	0	0	0	0	1	1	1	1	0	1	0	1	1	1	0	2	1	1	2	1	1	1	1	0	0	0	2	1	2	1	0	1	1	1	0	0	2	1	0	0	0	0
59	1	0	0	1	0	0	1	0	1	0	0	0	0	0	0	0	1	1	1	1	1	0	2	2	0	1	2	2	1	2	0	1	0	2	1	2	2	0	1	0	0	0	0	2	0	1	0	0	0
60	1	0	0	0	0	0	2	0	0	0	2	0	0	0	0	0	2	1	0	2	0	0	2	2	0	0	2	2	0	1	0	0	0	2	1	2	1	1	0	0	0	0	1	1	1	1	0	0	1
61	0	0	0	1	0	0	0	0	2	0	0	0	0	0	0	0	1	1	0	1	0	0	2	2	0	0	2	2	0	1	1	0	0	1	0	1	0	0	1	1	0	0	0	1	0	0	0	0	0
62	1	0	0	1	0	0	0	0	2	0	0	0	1	0	1	0	1	0	0	2	0	0	2	2	0	0	2	2	1	1	0	1	2	1	0	2	2	0	2	1	1	0	0	1	1	1	0	0	0
63	1	0	0	0	0	0	1	0	1	0	1	0	0	0	0	0	1	1	0	2	0	0	1	1	0	1	0	2	1	0	1	1	1	1	1	1	2	0	0	1	0	0	0	1	0	1	0	0	0
64	1	0	0	0	0	0	0	0	2	0	0	0	1	1	0	0	1	2	1	1	1	0	1	1	1	1	2	2	1	1	1	1	1	0	0	0	2	0	2	0	1	0	0	1	1	0	1	0	0
65	1	0	0	0	0	0	2	0	1	0	1	1	1	1	1	0	1	0	1	1	0	0	2	2	0	1	2	2	1	1	0	0	0	1	0	1	1	0	0	2	0	0	0	2	0	1	0	0	0
66	1	0	0	1	0	0	0	0	2	0	0	0	0	0	0	0	1	1	0	2	0	0	2	2	0	0	1	1	1	1	1	1	1	2	1	2	2	0	1	1	1	0	0	0	0	1	0	1	0
67	1	0	1	1	1	0	1	1	2	0	0	1	1	1	2	0	1	1	1	1	1	0	2	2	0	1	2	2	0	2	0	1	2	1	0	2	2	0	1	1	1	0	1	1	1	1	0	0	0
68	1	0	2	0	1	0	2	0	1	0	1	0	0	0	1	0	2	0	1	1	1	0	2	2	0	0	2	2	0	2	1	1	1	1	0	2	1	0	1	1	0	0	0	2	0	1	0	0	0
69	1	0	0	0	0	1	2	1	1	0	1	0	0	0	0	0	1	1	0	2	0	0	1	1	1	1	2	2	0	2	1	2	2	0	0	1	0	0	0	1	0	0	0	0	0	1	0	0	0
70	1	0	0	0	0	0	1	0	1	0	0	0	0	0	0	0	1	1	0	2	0	0	2	2	0	0	1	2	0	2	0	1	1	1	1	1	2	0	2	0	0	0	0	1	1	1	0	0	0
71	1	0	0	1	0	1	2	0	1	0	0	0	0	0	0	0	2	0	1	1	1	0	1	1	1	1	1	2	1	2	0	1	0	2	1	2	1	0	0	2	0	0	0	0	1	0	1	0	0
72	1	0	0	0	0	2	1	0	0	0	1	0	0	0	0	0	0	0	1	1	1	0	1	1	1	1	0	1	0	1	0	1	1	1	0	1	1	0	1	1	0	2	0	2	0	1	0	0	0
73	1	0	0	0	0	0	0	0	2	0	0	1	1	1	1	0	0	0	1	0	0	0	2	2	0	1	0	2	1	1	0	0	0	2	0	2	1	1	0	1	0	0	0	2	0	0	0	0	0
74	1	0	0	0	0	1	1	0	1	0	0	1	2	2	2	0	1	1	1	1	1	1	1	2	0	0	1	1	0	1	0	2	1	2	1	2	0	0	0	2	0	0	0	2	1	0	1	1	0
75	1	0	1	0	0	0	1	0	2	0	0	0	1	1	1	0	2	0	1	1	1	0	2	2	0	0	1	1	2	0	1	1	1	0	0	2	1	0	0	2	0	0	0	2	0	0	0	0	0
76	1	0	0	0	0	0	2	1	2	0	0	1	1	1	1	0	2	1	2	0	1	0	2	2	0	0	2	2	1	2	1	1	1	2	1	2	1	0	0	1	0	0	0	2	0	1	0	0	0
77	1	1	0	0	0	1	1	0	1	0	0	1	1	1	1	0	1	0	0	2	0	1	2	2	0	1	2	2	0	2	0	0	0	2	1	2	2	0	1	1	0	0	1	2	1	0	0	0	0
78	0	0	0	1	0	0	1	0	2	0	0	0	0	0	0	0	0	0	1	1	1	0	2	2	0	0	1	2	1	2	0	1	1	0	0	1	1	0	0	0	0	0	1	1	1	0	0	0	0
79	1	0	0	1	0	0	1	1	2	0	0	1	2	1	1	0	0	0	0	2	0	0	0	1	0	0	1	2	1	1	1	1	1	2	0	2	1	0	1	1	0	0	0	2	0	2	0	0	0
80	1	0	0	0	0	0	1	0	1	0	0	0	0	0	0	0	2	2	0	1	0	0	2	2	0	0	2	2	0	2	0	1	0	1	1	1	2	0	1	0	0	0	1	1	1	2	0	0	0
81	1	0	0	0	0	0	2	0	0	0	0	1	1	1	1	0	0	0	1	1	1	1	2	2	0	0	2	2	0	2	1	0	0	2	1	2	1	1	0	0	0	0	2	2	1	1	0	1	0
82	1	0	0	0	0	1	1	0	2	0	0	0	0	0	0	0	2	1	0	2	0	0	2	2	0	0	1	2	1	1	0	1	1	2	1	2	1	0	0	2	0	0	2	2	2	1	0	0	1
83	1	0	0	0	0	0	0	0	2	0	0	0	2	1	1	1	2	0	0	2	0	0	2	2	0	0	1	2	0	1	1	2	1	2	1	2	1	0	1	1	0	0	1	2	1	0	1	1	0
84	1	0	0	1	0	0	1	0	1	0	1	0	0	0	0	0	0	0	1	1	1	0	2	2	0	0	2	1	1	1	0	1	1	1	1	1	2	0	0	1	0	0	0	0	0	0	1	0	0
85	1	0	0	1	0	0	1	0	1	0	0	0	0	0	0	0	1	1	1	1	0	0	2	2	0	0	2	2	0	2	0	0	1	2	0	2	2	0	0	1	0	0	0	0	0	1	0	0	0
86	1	1	0	0	0	1	1	1	1	1	0	0	0	0	1	0	2	0	0	2	0	0	2	2	0	0	2	2	1	2	0	1	0	1	0	1	0	0	1	1	0	0	0	2	1	0	0	0	0
87	1	0	0	0	0	0	2	0	1	0	1	1	2	1	1	0	1	1	0	2	0	0	2	2	0	1	2	0	1	0	0	1	1	2	0	2	2	0	1	0	0	0	1	1	1	0	1	0	0
88	1	1	0	0	0	0	2	1	1	0	1	0	1	1	0	0	1	1	0	2	0	0	2	2	0	1	1	2	0	2	0	1	1	0	0	1	1	0	0	2	0	0	0	1	0	1	0	0	0
89	0	0	0	0	0	0	1	0	2	1	0	0	0	0	0	0	1	0	1	1	1	0	0	0	1	1	1	1	2	1	0	1	2	1	0	2	1	0	0	1	0	0	1	2	1	1	0	0	0
90	1	0	0	1	0	0	2	0	1	0	0	1	0	0	0	0	2	0	0	2	0	0	2	2	0	0	2	2	1	1	1	1	1	1	0	2	1	0	0	1	0	0	0	2	0	1	0	0	0
91	1	0	0	0	0	0	2	1	1	0	1	0	0	0	0	0	0	0	0	2	0	0	2	2	0	0	1	1	0	1	0	2	2	1	1	1	1	1	0	1	0	1	0	2	1	0	0	1	0
92	1	0	0	0	0	0	2	0	1	0	0	0	0	0	0	1	1	1	1	1	1	0	1	1	0	0	0	1	0	0	1	0	1	0	0	2	2	1	1	0	0	1	0	2	0	1	0	0	0
93	0	0	0	1	0	0	1	1	2	0	0	0	1	1	1	0	2	0	0	1	0	0	2	2	0	0	2	2	0	2	0	1	1	1	0	1	1	0	0	2	0	1	1	2	1	0	0	0	0
94	1	0	0	0	0	0	2	1	2	0	0	1	1	1	1	0	2	1	0	2	0	0	2	2	0	0	2	2	1	1	0	1	1	2	0	2	1	0	1	1	0	1	0	2	2	1	0	0	0
95	1	0	0	1	0	0	1	0	1	0	0	1	2	1	1	1	1	1	0	2	0	0	2	2	0	0	1	2	1	1	1	1	1	1	0	2	1	0	1	1	0	0	2	2	2	1	0	0	0
96	0	0	0	1	0	0	1	1	2	0	0	1	1	1	1	0	1	1	1	1	1	0	1	1	1	0	2	0	1	0	0	0	0	1	0	2	2	0	1	1	0	0	0	2	0	1	0	0	0
97	1	0	0	1	0	0	1	0	1	0	1	1	2	2	2	0	2	1	1	1	0	0	2	2	0	0	2	2	0	2	1	2	1	1	0	1	0	1	0	1	0	0	1	2	1	0	0	0	1
98	1	0	0	1	0	0	1	0	2	1	0	0	1	1	1	0	2	1	0	2	0	0	2	2	0	1	1	2	0	2	0	1	1	2	0	2	2	0	2	1	0	0	0	2	0	0	0	0	0
99	1	0	0	0	0	0	0	0	1	0	1	1	1	1	1	0	0	0	1	1	1	1	2	2	0	0	0	2	1	1	0	2	1	1	0	1	1	1	0	1	0	0	1	2	1	0	0	0	0
100	1	1	0	0	0	0	1	0	1	0	1	0	0	0	0	0	1	0	0	1	0	1	1	1	0	0	1	1	1	2	0	0	0	2	0	2	2	0	2	0	0	1	0	2	1	0	0	0	1
101	1	0	0	1	0	0	1	1	2	0	0	2	2	2	2	0	2	0	0	2	0	0	2	2	0	0	1	2	1	1	0	1	1	1	0	2	2	0	1	1	0	1	0	2	0	1	0	1	1
102	1	0	0	0	0	0	0	0	2	0	0	1	1	1	2	0	1	1	1	1	0	0	1	1	0	1	2	2	0	2	1	2	1	1	1	1	2	0	1	0	0	1	0	2	2	1	0	0	1
103	1	0	0	0	0	0	1	1	2	0	1	1	1	0	0	0	1	1	1	1	1	0	2	2	0	0	2	2	0	2	1	1	0	1	0	1	2	0	0	1	0	0	1	1	1	2	0	0	0
104	0	0	0	0	0	0	2	0	0	0	1	0	0	0	0	0	2	2	1	1	1	0	2	2	0	0	0	2	0	1	0	0	0	2	0	2	2	0	1	1	1	0	0	1	0	0	0	1	0
105	0	0	0	1	0	0	0	0	1	0	1	0	0	0	0	0	0	0	1	1	1	0	1	1	1	1	2	2	0	2	1	1	1	0	0	1	2	0	0	0	0	0	0	1	0	1	0	0	0
106	1	0	0	0	0	1	1	0	2	0	0	0	1	0	0	1	1	1	1	0	1	0	2	2	0	0	1	2	1	1	1	2	2	1	0	2	0	0	0	2	0	0	0	1	1	1	0	0	0
107	1	0	0	1	0	0	0	0	1	0	1	0	2	1	1	0	1	1	0	2	0	0	2	2	0	0	2	2	1	1	0	1	0	2	1	2	2	0	2	1	0	0	1	2	1	1	0	1	1
108	1	0	0	1	0	0	2	0	1	0	1	1	0	0	0	0	0	0	1	1	1	0	2	2	0	0	2	2	0	1	1	1	0	1	1	1	2	0	1	1	0	0	1	2	0	1	0	0	1
109	1	0	0	0	0	0	2	1	2	0	0	0	0	0	0	0	0	1	1	1	0	0	2	2	0	0	1	2	1	1	1	2	2	0	0	1	2	0	1	0	0	0	0	1	0	1	1	1	0
110	1	0	0	0	0	0	1	0	2	0	0	0	1	0	0	0	0	0	2	0	0	0	1	1	0	1	0	2	2	0	0	1	2	1	0	2	1	0	1	1	0	1	0	2	1	0	0	0	0
111	1	0	0	1	0	0	0	0	2	0	0	1	1	1	1	0	2	0	1	1	1	0	2	2	0	1	1	1	2	0	1	2	1	1	1	1	1	0	0	2	0	0	0	0	2	2	0	0	0
112	1	0	0	1	0	0	2	0	0	0	0	1	0	0	0	0	2	1	1	1	0	0	2	2	0	0	2	2	0	2	1	1	2	1	0	2	2	0	2	0	0	0	0	2	1	0	0	0	0
113	1	0	0	1	0	0	1	0	1	0	1	1	1	0	0	0	1	1	1	1	0	0	2	2	0	0	1	2	0	1	0	1	1	1	0	2	1	0	0	1	0	0	1	2	0	0	0	1	1
114	1	0	0	1	0	0	0	0	2	0	0	0	0	0	0	0	1	1	1	1	0	0	1	1	1	1	1	1	1	2	0	1	1	2	2	2	1	0	0	0	0	1	0	2	1	1	0	2	0
115	1	0	0	0	0	0	0	0	2	0	0	1	1	1	1	0	1	0	0	1	0	0	2	2	0	0	1	2	0	1	0	1	1	2	1	2	1	0	1	1	0	0	1	2	2	0	0	0	1
116	1	0	0	0	0	2	2	0	2	0	0	1	1	1	1	0	0	0	1	1	1	0	2	2	0	0	2	2	0	2	2	1	1	1	0	2	1	0	1	1	0	0	0	2	0	1	0	1	1
117	1	0	0	0	0	2	1	0	1	0	1	1	2	1	1	0	0	0	1	1	1	0	2	2	0	0	1	1	1	1	0	2	1	2	0	1	1	0	1	1	0	0	0	0	2	1	0	0	0
118	1	1	0	0	0	0	0	0	2	0	0	0	0	0	0	0	1	2	0	2	0	0	2	2	0	0	0	1	2	0	0	0	2	0	0	2	1	1	0	1	0	1	0	2	1	0	0	0	1
119	1	0	0	0	0	0	1	1	2	0	0	1	1	1	1	0	1	0	1	1	1	1	0	1	1	1	1	1	1	1	1	0	0	2	1	2	1	0	0	2	0	0	0	1	0	0	0	0	0
120	1	1	0	0	0	0	1	0	1	0	1	2	1	1	1	0	2	2	0	1	0	0	1	1	1	1	0	1	2	0	0	1	1	1	1	1	1	0	1	1	0	1	0	2	0	0	1	0	1
121	1	0	0	0	0	0	0	0	2	0	0	0	0	0	1	0	1	0	0	1	0	0	2	2	0	0	1	2	2	1	1	0	2	0	0	2	0	0	0	2	0	0	0	2	1	1	0	1	1
122	1	0	0	0	0	0	0	0	2	0	0	0	1	0	0	0	0	0	1	1	1	0	2	2	0	0	2	2	0	2	1	0	1	2	0	2	1	0	0	2	0	0	0	2	0	0	0	0	0
123	1	0	0	1	0	0	2	0	1	0	1	0	0	0	0	0	1	1	1	1	1	0	2	2	0	0	1	0	1	0	0	1	1	2	0	2	0	0	1	1	0	0	1	2	1	1	1	1	0
124	1	0	0	1	0	0	1	0	1	1	1	1	1	1	1	0	1	1	0	1	0	0	2	2	0	0	1	2	0	1	0	1	2	2	1	2	2	0	1	1	0	0	1	1	1	0	0	0	0
125	1	0	0	0	0	0	2	0	0	0	2	1	1	1	1	0	2	1	0	2	1	0	2	2	0	0	2	2	0	1	0	1	1	1	0	2	2	0	1	1	0	0	1	1	1	1	0	1	0
126	1	0	0	0	0	0	2	1	1	0	0	0	0	0	0	1	2	1	0	2	0	0	2	2	0	0	1	2	1	1	1	2	2	1	0	2	0	0	0	2	0	0	1	2	1	0	0	0	0
127	1	0	0	1	0	0	2	0	1	0	0	0	0	0	0	0	1	0	0	1	0	0	2	2	0	0	2	2	0	0	0	1	1	1	0	2	2	0	1	0	0	0	0	0	2	2	0	0	0
128	1	1	0	0	0	0	1	1	2	0	0	0	0	0	1	0	1	1	0	2	0	0	2	2	0	0	2	2	1	1	0	1	0	1	1	1	0	0	0	2	0	0	0	0	1	1	0	0	0
129	1	0	0	0	0	1	0	0	2	0	0	1	1	0	0	0	0	0	0	1	0	0	2	2	0	1	2	2	1	2	0	2	2	0	0	1	1	1	0	1	0	0	2	2	2	0	0	0	1
130	1	0	0	0	0	0	2	1	1	0	0	0	1	1	2	0	1	0	1	1	1	0	1	1	0	0	1	2	1	1	1	1	2	0	0	2	2	0	1	1	0	0	0	2	0	2	0	0	0
131	1	0	0	1	0	0	1	0	1	1	1	0	0	0	0	0	1	1	1	1	0	1	2	2	0	0	1	2	1	1	1	2	1	0	0	1	2	0	1	1	1	0	0	2	0	2	0	0	0
132	1	0	0	0	0	0	2	0	1	0	1	0	0	0	0	0	2	1	0	1	0	0	1	1	0	1	1	2	2	1	0	2	2	0	0	0	1	0	0	1	0	0	0	1	1	2	0	0	0
133	1	0	0	0	0	0	2	1	1	0	1	0	1	0	1	0	1	1	2	0	1	0	2	2	0	0	1	2	1	1	0	1	1	1	1	1	1	0	0	0	0	0	0	1	0	0	0	1	0
134	1	0	0	0	0	0	0	0	2	0	1	0	0	0	0	1	1	0	1	1	1	0	2	2	0	0	2	2	1	1	2	0	2	0	0	2	0	1	0	1	0	1	0	1	1	1	0	1	0
135	1	1	0	0	0	0	1	0	2	0	0	0	0	0	0	0	2	1	0	2	1	0	0	0	0	1	2	2	1	2	0	0	0	2	0	1	2	0	1	2	1	0	0	1	0	0	0	0	0
136	1	0	0	0	0	0	2	1	1	0	0	1	1	0	0	0	0	0	1	1	1	0	1	1	0	1	1	1	1	1	0	1	1	1	0	1	0	0	0	2	0	0	1	2	0	0	0	0	0
137	1	0	0	0	0	0	2	1	1	0	1	1	1	2	1	0	1	1	1	1	1	0	2	2	0	0	1	2	0	1	0	0	1	2	0	2	1	0	0	2	0	0	1	1	1	1	0	0	0
138	1	0	0	0	0	0	1	0	1	0	0	1	1	1	1	0	1	1	1	1	1	0	2	2	0	0	2	2	1	2	0	2	2	1	1	1	2	0	1	0	0	0	0	1	1	1	0	0	0
139	1	0	0	1	0	0	1	1	2	0	0	0	2	0	0	1	2	1	1	1	0	0	2	2	0	1	1	2	1	1	1	0	0	1	1	2	0	0	1	1	0	0	0	2	0	0	0	0	0
140	1	0	0	0	0	2	0	0	2	0	0	0	0	0	0	0	1	1	0	2	0	0	2	2	0	0	1	2	0	1	1	1	2	1	0	2	2	0	1	0	0	1	0	1	1	1	1	1	0
141	1	0	0	0	0	0	1	0	1	0	0	0	0	0	0	0	2	1	0	1	0	0	1	1	1	2	2	1	1	0	0	1	1	1	0	0	2	0	0	1	0	1	1	2	1	0	0	0	0
142	1	0	1	0	1	1	2	1	1	0	0	0	0	0	0	0	1	1	2	0	2	0	0	0	1	1	0	1	0	1	0	0	0	1	0	2	1	0	0	2	0	1	0	1	0	1	0	0	0
143	1	0	0	0	0	2	0	0	2	0	0	1	0	0	0	0	1	0	1	1	1	0	2	2	0	0	0	1	0	1	0	2	2	1	0	1	0	0	0	2	0	0	1	2	1	0	0	0	0
144	0	0	0	0	0	1	2	1	1	0	1	0	1	0	0	0	1	1	2	0	0	0	2	2	0	0	2	2	0	2	1	1	1	1	0	2	2	0	1	0	0	0	1	1	1	1	1	0	0
145	1	0	0	0	0	0	0	0	2	0	0	0	1	1	1	0	1	0	1	0	1	0	2	2	0	0	2	2	0	2	1	1	0	2	0	2	1	0	1	1	1	0	0	1	1	1	1	0	1
146	1	0	0	1	0	1	1	1	2	0	0	0	0	0	1	0	1	0	1	0	1	0	2	2	0	1	2	2	0	2	1	1	0	2	2	2	1	0	0	2	0	0	1	2	0	1	0	0	0
147	1	0	0	1	0	0	1	1	2	0	0	0	2	0	0	1	2	0	1	1	1	0	2	2	0	0	1	1	1	0	0	0	1	1	0	2	2	0	1	1	0	0	0	2	0	0	0	0	0
148	1	0	0	1	0	0	2	1	1	0	0	0	1	0	0	1	0	0	1	1	1	0	0	1	0	0	1	2	1	1	0	0	0	2	0	2	0	0	0	1	0	1	0	1	1	0	0	0	1
149	1	0	0	0	0	0	1	0	2	0	0	0	0	0	0	0	2	1	1	1	0	0	2	2	0	0	1	2	1	0	0	1	1	0	0	1	1	1	0	1	0	0	0	1	0	1	0	1	0
150	0	1	0	0	0	0	1	1	2	0	0	0	0	0	0	0	1	1	1	1	0	0	2	2	0	0	0	1	0	0	1	0	0	2	0	2	1	1	1	0	0	0	0	1	1	0	1	0	0
151	1	0	0	0	0	1	2	0	0	0	1	0	0	0	0	1	0	0	1	1	1	0	2	2	0	0	2	2	0	1	0	1	1	1	0	1	2	1	1	0	0	0	0	2	0	2	0	0	0
152	1	0	0	0	0	0	2	0	1	0	1	0	0	0	0	0	2	2	0	2	0	0	1	1	0	1	2	2	1	2	1	1	1	2	1	2	2	1	0	0	0	0	1	1	1	1	0	0	0
153	1	0	0	0	0	1	1	1	2	0	0	0	1	0	0	0	0	0	2	0	1	0	0	0	0	1	2	2	1	2	0	2	1	0	0	2	0	1	0	1	0	0	0	0	0	0	1	0	0
154	1	0	0	0	0	0	1	1	2	0	0	1	1	1	2	0	0	0	0	1	0	0	2	2	0	1	1	2	2	1	1	0	0	2	0	2	0	0	0	2	0	0	0	1	0	1	0	0	1
155	1	0	0	0	0	0	1	0	1	0	0	0	2	2	2	0	1	1	0	2	0	0	2	2	0	0	2	2	0	2	1	1	1	0	0	0	0	0	0	2	0	0	0	2	0	2	0	0	0
156	0	1	0	0	0	0	2	1	1	0	0	0	0	0	0	0	0	0	2	0	0	0	2	2	0	0	2	2	0	2	0	1	0	2	2	2	2	1	0	0	0	0	0	0	0	1	0	1	0
157	1	0	0	0	0	0	2	1	1	0	0	0	0	0	0	0	1	1	1	0	0	0	0	1	0	0	0	2	1	0	0	2	2	0	0	1	1	0	0	1	0	0	0	2	0	2	0	0	0
158	0	0	0	0	0	1	0	0	2	0	0	0	0	0	0	0	1	0	0	1	0	0	1	1	0	1	2	2	0	2	1	1	1	1	0	1	0	0	0	1	0	1	0	1	0	1	0	0	1
159	1	0	0	0	0	0	1	1	1	1	0	0	1	1	1	0	1	1	1	1	0	0	2	2	0	0	1	2	1	1	1	2	2	1	1	1	2	0	1	1	0	0	1	2	1	0	0	0	0
160	1	0	0	1	0	0	1	1	2	0	0	0	0	0	0	0	1	0	1	1	0	1	2	2	0	0	1	2	1	1	1	1	1	1	0	2	1	0	1	1	0	0	0	1	0	1	0	0	0
161	1	0	0	0	0	1	2	0	1	0	1	0	1	1	1	0	1	1	2	0	1	0	2	2	0	1	1	1	1	1	0	2	1	0	0	1	0	0	1	1	1	0	0	1	0	1	1	0	1
162	1	0	0	0	0	0	0	0	2	0	0	0	0	0	0	0	2	1	0	2	0	0	2	2	0	0	2	2	0	2	0	2	1	1	0	1	0	0	1	1	0	0	0	1	0	1	0	1	0
163	1	1	0	0	0	0	1	0	2	0	0	1	2	2	2	0	0	0	0	1	0	0	1	1	1	1	1	2	0	2	0	1	1	1	0	2	0	0	0	2	0	0	1	1	1	1	0	0	0
164	1	0	0	1	0	0	1	0	1	0	1	0	1	0	0	0	2	2	1	1	1	0	2	2	0	0	2	2	0	2	0	1	1	1	0	2	2	1	0	0	0	0	0	0	2	1	0	0	0
165	1	0	0	0	0	0	1	0	1	0	1	0	0	0	0	0	1	0	1	1	1	0	2	2	0	1	2	2	0	2	0	1	1	1	0	2	0	0	0	2	0	0	1	1	1	1	0	2	0
166	1	0	0	1	0	0	2	0	1	0	1	0	0	0	0	0	2	2	1	1	1	0	2	2	0	0	2	2	0	2	2	1	2	1	0	2	1	0	1	1	0	0	0	2	1	1	0	0	1
167	1	0	0	1	0	0	2	0	1	0	0	0	0	0	0	0	2	0	1	1	1	0	2	2	0	1	2	2	1	2	0	1	1	1	0	2	2	1	1	0	0	0	0	1	1	0	1	0	0
168	1	0	0	0	0	0	1	1	2	0	0	0	0	0	0	0	2	1	1	1	0	0	2	2	0	0	2	2	0	2	1	1	1	0	0	1	1	0	0	1	0	0	0	1	0	0	1	0	1
169	0	0	0	0	0	0	1	0	1	0	0	0	0	0	0	0	1	0	1	1	1	0	1	1	1	0	0	0	1	0	0	0	0	1	0	2	0	0	0	1	0	0	0	1	0	0	0	0	0
170	1	0	0	0	0	0	2	1	1	0	1	0	0	0	0	0	0	0	2	0	0	0	0	1	0	0	2	2	1	2	0	1	0	1	1	1	1	1	0	1	0	0	0	0	1	1	0	0	0
171	1	0	0	0	0	1	1	0	1	0	1	0	0	0	0	0	1	1	2	0	1	0	0	1	1	1	1	2	1	1	0	0	0	2	0	1	2	0	1	0	0	0	0	2	1	0	0	0	0
172	1	0	0	0	0	1	0	0	2	0	0	0	0	0	0	0	1	1	2	0	1	0	1	1	1	2	1	2	1	1	0	0	1	0	0	2	1	0	0	2	0	0	1	1	1	1	0	1	1
173	1	0	0	0	0	0	1	0	1	0	0	1	1	1	1	0	1	1	1	0	0	0	1	1	1	1	2	2	0	2	0	1	1	2	1	2	1	0	0	2	0	0	0	2	0	1	1	0	0
174	1	0	0	1	0	0	1	1	2	0	0	0	2	0	0	1	1	0	0	2	0	0	2	2	0	1	1	1	1	1	1	2	1	0	0	1	2	0	1	2	1	1	1	2	0	1	0	1	0
175	1	0	0	0	0	0	1	0	1	0	0	1	2	2	2	0	1	2	0	2	0	0	1	1	0	0	1	1	1	1	0	1	2	0	0	1	2	0	0	1	0	0	0	0	1	0	0	0	0
176	1	0	0	0	0	0	0	0	1	0	1	1	2	2	2	0	2	2	2	0	2	0	2	2	0	0	1	2	0	1	0	2	1	2	1	2	1	1	0	0	0	0	1	2	2	0	0	0	0
177	1	1	0	0	0	0	1	0	1	0	0	2	2	1	1	0	1	1	0	2	0	0	2	2	0	0	2	2	0	1	1	2	1	0	0	1	2	0	2	0	0	0	0	1	0	1	0	0	0
178	1	0	0	1	0	0	2	1	1	0	0	1	1	1	1	0	1	1	1	1	0	0	2	2	0	1	1	1	0	0	0	1	1	2	0	2	2	0	2	0	0	0	0	1	2	1	1	0	0
179	1	0	0	1	0	0	1	0	1	0	1	0	1	0	0	1	1	1	0	1	0	0	1	1	1	1	1	2	0	1	1	1	1	0	0	1	1	0	1	1	0	0	0	0	2	1	0	0	0
180	1	0	0	0	0	0	0	0	1	0	1	2	1	1	1	0	2	2	1	1	1	0	2	2	0	0	1	2	1	1	0	1	1	0	0	0	1	0	1	1	0	0	0	2	1	0	0	0	0
181	0	0	0	1	0	0	1	0	2	0	0	2	2	2	2	0	0	0	0	1	0	0	0	0	0	0	1	1	1	1	0	1	1	2	0	2	2	0	1	1	0	0	0	2	0	0	1	0	1
182	1	1	0	0	0	0	2	0	1	0	0	0	0	0	0	0	1	1	0	1	1	0	1	1	1	1	0	1	1	0	0	1	1	1	0	1	1	0	0	2	0	0	0	0	0	1	0	0	1
183	1	0	0	0	0	2	1	1	2	0	0	0	1	1	1	0	0	0	2	0	1	0	2	2	0	0	2	2	1	2	0	0	0	2	0	2	1	0	0	1	0	0	0	1	0	0	0	0	0
184	1	0	0	0	0	0	1	0	1	0	1	0	0	0	0	0	1	1	0	1	1	0	1	1	1	0	1	2	1	1	0	1	1	1	0	2	1	0	0	1	0	1	0	2	0	0	0	0	0
185	0	0	0	0	0	0	0	0	1	0	0	0	0	0	0	0	2	1	0	2	1	0	2	2	0	0	1	2	1	1	1	1	2	1	0	2	1	0	0	1	0	2	0	2	1	0	1	0	1
186	1	0	0	0	0	0	2	0	1	0	1	0	2	0	0	1	1	1	2	0	0	1	1	2	0	0	2	2	1	2	0	1	2	2	1	2	1	0	0	0	0	0	0	2	0	0	0	0	1
187	1	0	0	0	0	1	1	0	1	0	0	1	1	1	1	0	2	2	1	1	1	0	1	1	0	0	2	2	0	2	0	2	2	0	0	1	1	0	0	2	0	0	1	2	2	1	0	0	0
188	1	0	0	1	0	0	0	0	2	0	0	0	1	0	0	1	1	1	1	1	0	1	2	2	0	0	1	1	2	0	1	1	1	1	0	1	1	0	2	0	0	0	1	1	1	1	0	0	0
189	1	0	0	1	0	0	2	0	0	0	1	0	0	0	0	0	1	0	1	1	1	0	2	2	0	0	1	2	0	1	1	2	2	0	0	1	1	0	1	1	0	0	0	1	0	1	0	0	1
190	1	0	0	0	0	0	2	0	0	0	1	0	0	0	0	0	2	2	2	0	0	0	1	1	0	0	2	2	0	2	0	2	1	1	1	1	1	0	1	1	0	0	0	2	0	0	0	0	0
191	1	0	0	0	0	0	2	1	1	0	0	0	1	0	0	1	1	1	0	2	0	0	2	2	0	0	1	2	0	2	0	1	0	1	0	1	2	0	2	1	1	0	0	1	1	1	0	1	0
192	1	0	0	0	0	0	2	0	1	0	0	0	0	0	0	0	2	1	1	1	0	0	1	2	0	0	2	2	1	2	0	1	1	1	0	1	0	0	0	1	0	0	0	1	0	1	0	0	1
193	1	0	1	1	0	0	0	0	2	0	0	0	1	1	1	0	0	0	1	1	1	1	2	2	0	0	1	1	1	1	0	1	1	1	0	1	1	0	0	2	1	0	0	2	1	0	0	0	0
194	1	1	1	1	1	0	2	1	1	0	1	0	0	0	0	0	2	1	2	0	1	0	2	2	0	0	2	2	0	1	1	2	1	2	0	1	2	0	2	0	0	0	0	2	0	1	0	0	0
195	1	0	0	0	0	1	1	0	1	0	1	1	1	1	1	0	1	1	1	1	0	0	2	2	0	0	2	2	0	0	0	2	1	0	0	1	1	0	0	1	0	1	0	2	1	0	0	0	0
196	1	0	0	0	0	0	1	0	1	0	0	1	1	1	2	0	1	0	0	2	0	0	2	2	0	0	2	2	0	1	0	1	1	2	0	2	1	0	0	0	0	1	0	2	1	0	0	0	0
197	1	0	0	1	0	0	0	0	2	0	0	1	1	1	1	0	1	0	0	1	0	0	2	2	0	0	1	2	0	1	1	0	0	2	0	2	1	1	0	0	0	0	1	2	1	0	0	0	0
198	0	0	0	2	0	0	2	1	1	0	0	1	1	1	1	0	0	0	2	0	1	0	1	1	0	0	1	2	0	1	1	1	0	1	0	1	1	2	0	1	1	2	0	2	1	0	0	0	0
199	1	0	0	0	0	0	0	0	2	0	0	0	1	0	0	1	2	1	1	1	0	0	1	2	0	0	0	1	1	1	0	2	2	1	1	1	1	1	0	1	0	0	1	2	1	1	0	1	0
200	1	0	0	0	0	0	2	0	0	0	0	1	2	2	2	0	0	0	1	1	1	0	2	2	0	0	2	2	0	2	0	0	0	2	1	2	2	0	2	1	1	0	0	1	0	0	0	1	1
201	1	0	0	0	0	0	1	1	2	0	0	0	0	0	0	0	0	0	1	1	1	0	1	1	1	1	2	2	0	2	0	2	2	0	0	2	1	1	0	0	0	0	1	1	1	2	0	0	0
202	1	1	0	0	0	0	1	0	2	0	0	0	1	0	0	0	1	1	2	0	0	1	1	2	0	0	2	2	0	2	0	2	1	1	0	2	2	0	2	0	0	0	0	1	0	1	0	0	1
203	1	0	0	0	0	0	1	0	2	0	0	0	0	0	0	0	1	1	0	2	0	0	2	2	0	0	2	2	0	2	0	2	1	0	0	1	0	0	0	2	0	0	0	1	0	0	0	0	0
204	1	0	1	0	1	2	1	0	1	0	1	2	1	1	1	0	1	0	0	2	0	0	0	1	0	1	1	2	1	1	0	1	1	1	0	2	1	1	0	0	0	0	1	2	1	0	0	0	0
205	1	0	0	0	0	0	1	0	2	0	0	0	0	0	0	0	1	0	0	1	0	0	2	2	0	0	1	2	0	1	0	0	0	2	0	2	0	0	1	1	0	1	0	2	1	0	0	0	0
206	1	0	0	0	0	1	2	0	1	0	1	0	0	0	0	0	0	0	1	1	1	0	2	2	0	0	2	2	0	2	0	2	2	1	0	2	2	0	1	0	0	0	0	2	0	1	0	2	0
207	0	0	0	1	0	0	1	1	2	0	0	1	1	1	1	0	2	1	0	2	1	0	2	2	0	0	1	0	2	0	0	1	1	2	1	2	1	0	0	1	0	0	1	2	1	1	0	1	0
208	1	0	0	0	0	0	0	0	2	0	0	1	2	1	1	0	1	0	1	1	1	0	2	2	0	0	1	1	1	1	0	1	1	0	0	1	1	0	1	1	0	0	0	1	0	1	0	0	0
209	1	1	0	0	0	0	1	0	1	0	0	0	0	0	1	0	0	0	2	0	0	0	2	2	0	1	1	1	2	0	1	1	1	1	1	1	1	0	1	1	0	1	1	2	1	0	0	0	2
210	1	0	0	0	0	0	1	0	1	1	1	1	1	1	1	0	1	1	0	2	0	0	1	1	0	0	1	1	1	1	0	1	2	0	0	2	1	0	1	1	0	0	0	1	0	1	1	0	0
211	1	0	0	0	0	0	2	0	1	0	0	0	1	0	0	1	1	1	1	1	1	0	2	2	0	1	2	2	0	1	1	2	2	1	0	2	2	0	0	0	0	1	0	2	1	0	0	0	0
212	1	0	0	0	0	0	1	0	1	1	1	0	1	0	0	0	2	2	1	1	1	0	1	1	0	1	1	1	0	1	1	1	1	1	0	1	0	0	1	1	1	0	0	2	0	1	1	0	0
213	0	0	0	0	0	0	0	0	2	0	0	0	0	0	0	0	1	1	0	2	0	0	2	2	0	0	2	2	0	2	1	1	1	0	0	1	0	0	0	2	0	0	1	1	1	2	0	0	0
214	1	0	0	1	0	1	1	0	0	0	1	1	2	2	2	0	1	0	1	1	1	0	2	2	0	0	2	2	1	1	1	1	1	2	2	2	1	0	0	2	0	0	1	2	1	1	0	0	1
215	1	0	0	0	0	0	0	0	2	0	0	0	0	0	0	0	2	1	2	0	1	0	2	2	0	0	2	2	0	2	0	2	1	2	0	2	1	0	1	1	0	0	0	2	0	0	0	0	0
216	1	0	0	0	0	0	0	0	1	0	1	1	0	0	0	0	2	2	0	2	0	0	2	2	0	0	1	2	1	1	1	1	1	1	1	2	0	0	0	1	0	0	1	2	0	1	0	0	0
217	1	0	0	0	0	1	1	1	2	0	0	0	0	0	0	0	1	1	0	2	0	0	2	2	0	0	2	2	0	2	0	0	0	2	0	2	2	0	0	0	0	1	0	1	0	1	0	0	0
218	1	0	1	0	0	0	1	1	2	0	0	0	1	0	0	1	0	0	1	1	1	0	2	2	0	0	2	2	0	2	0	1	1	2	0	2	2	0	0	2	1	0	0	2	0	0	1	0	0
219	1	0	0	0	0	0	1	0	1	0	1	1	2	1	1	1	1	0	0	2	0	0	1	1	1	1	2	2	0	2	0	0	1	1	0	2	2	1	1	0	0	0	0	0	0	0	1	1	0
220	1	0	1	1	0	0	1	1	2	0	0	1	0	0	0	0	0	0	1	1	1	0	1	2	0	0	1	1	1	0	0	2	1	2	0	2	2	0	2	0	0	0	0	2	0	2	0	0	0
221	1	0	0	0	0	0	2	1	2	0	0	1	2	2	2	0	2	2	0	2	0	1	2	2	0	0	2	2	0	2	0	0	0	0	0	1	1	0	1	1	0	0	2	2	2	1	0	0	0
222	1	0	0	1	0	0	1	0	2	0	0	0	1	0	0	1	0	0	0	1	0	0	2	2	0	1	2	2	1	2	0	0	0	1	1	2	1	0	1	1	0	0	0	1	0	0	0	0	0
223	1	0	0	0	0	0	0	0	2	0	1	0	2	0	0	1	1	1	2	0	1	0	2	2	0	0	1	1	1	1	0	2	2	0	0	2	1	0	0	1	0	0	0	2	0	0	0	0	0
224	1	0	0	1	0	0	2	0	0	0	2	0	0	0	0	0	0	1	1	1	1	0	1	1	0	1	2	2	0	2	0	2	2	0	0	1	2	0	1	2	2	0	0	1	0	0	0	0	1
225	1	0	0	0	0	0	1	0	1	0	1	0	0	0	0	0	2	1	0	2	0	0	2	2	0	0	1	1	1	1	0	1	0	1	0	1	1	0	0	2	0	0	1	2	1	1	0	0	0
226	1	0	0	0	0	0	0	0	1	0	1	1	1	1	1	0	0	0	1	1	1	0	2	2	0	0	1	1	2	1	0	1	1	0	0	1	2	0	2	1	1	0	0	2	1	0	0	0	0
227	1	0	1	0	1	1	0	0	2	0	0	0	1	0	0	1	0	0	1	1	1	0	1	1	1	1	1	2	0	1	1	1	1	1	1	1	1	0	1	1	0	0	0	2	1	0	0	0	0
228	1	0	0	0	0	0	1	0	1	0	0	0	1	0	1	0	2	1	0	2	0	0	2	2	0	1	2	2	0	2	0	1	1	2	0	2	1	1	0	1	1	0	1	2	1	0	0	0	0
229	1	0	1	0	1	0	1	0	1	0	1	0	0	0	0	0	1	1	0	2	0	0	2	2	0	0	2	2	1	2	0	0	0	1	1	2	1	0	0	1	0	0	0	2	1	0	1	0	1
230	1	0	0	0	0	0	2	0	0	0	0	0	1	0	0	0	2	2	1	1	1	0	2	2	0	0	2	2	1	1	2	2	2	1	0	1	1	0	1	1	0	0	1	1	1	1	0	0	0
231	1	0	0	0	0	0	0	0	2	0	0	1	1	1	1	0	1	1	1	1	1	0	1	2	0	0	1	2	1	1	1	2	2	1	0	2	0	0	0	2	0	1	0	1	1	1	0	0	0
232	1	0	0	0	0	1	2	1	1	0	1	1	2	2	2	0	2	2	1	1	1	0	2	2	0	0	1	1	2	1	0	2	1	2	1	2	1	0	1	1	0	2	0	2	0	1	0	0	0
233	1	0	0	0	0	0	1	0	1	0	0	1	2	1	1	1	2	1	0	2	1	0	2	2	0	0	2	2	0	2	1	0	0	2	1	2	0	0	0	2	0	0	2	2	1	1	0	0	1
234	1	0	1	0	1	1	0	0	2	0	0	0	1	0	0	0	1	0	1	1	1	1	1	2	0	0	0	2	0	1	0	1	2	0	0	2	2	1	0	1	0	0	1	2	1	0	1	0	0
235	1	1	0	0	0	0	0	0	2	0	0	0	0	0	0	0	1	0	1	1	0	1	2	2	0	0	2	2	0	2	1	1	0	2	1	2	1	0	0	2	0	0	0	1	0	1	0	1	0
236	1	0	1	1	1	1	2	1	1	0	0	0	0	0	0	0	1	1	0	2	0	0	2	2	0	0	2	2	0	2	1	0	1	2	0	2	1	0	0	1	0	0	1	2	0	1	0	0	0
237	1	0	0	1	0	0	2	0	0	0	1	2	2	1	1	0	0	0	0	2	0	0	1	1	1	1	2	2	0	2	0	0	0	1	0	2	1	0	0	2	0	0	1	2	1	0	1	0	0
238	1	0	0	1	0	0	1	1	2	0	0	2	2	2	2	0	0	0	0	1	0	0	2	2	0	1	1	1	1	1	1	1	1	2	1	2	2	0	2	1	1	0	0	2	0	1	1	1	0
239	1	0	0	0	0	1	1	1	2	0	0	0	0	0	0	0	1	0	0	1	0	0	2	2	0	0	2	2	1	2	0	2	1	2	1	2	1	0	0	1	0	0	0	1	0	1	0	0	0
240	0	0	0	0	0	1	2	0	0	0	1	0	0	0	0	0	0	0	0	1	0	0	2	2	0	0	2	2	1	2	1	1	1	1	1	1	0	0	1	1	0	1	0	2	0	1	0	0	0
241	1	0	0	0	0	1	2	1	1	0	1	1	1	1	1	0	2	2	1	1	0	0	2	2	0	0	0	1	2	0	1	2	2	2	1	2	1	0	1	1	0	0	0	1	1	1	0	0	0
242	1	0	0	1	0	1	0	0	2	0	0	0	0	0	0	0	0	0	1	1	1	0	2	2	0	1	2	2	0	2	1	1	1	2	2	2	2	0	2	0	0	1	0	1	0	2	0	0	0
243	0	0	0	0	0	0	1	0	2	0	0	0	0	0	0	0	1	2	0	2	0	0	1	2	0	0	1	1	1	1	0	2	2	0	0	0	1	0	1	1	0	0	2	2	2	0	0	0	0
244	1	0	0	1	0	0	1	0	1	0	0	0	1	0	0	0	0	0	1	1	1	0	2	2	0	0	2	2	0	2	0	0	1	1	0	2	1	0	1	1	0	0	0	0	0	1	0	0	0
245	0	0	0	1	0	1	1	0	2	0	0	1	2	2	2	0	1	0	1	1	1	0	2	2	0	0	2	2	1	2	0	1	0	1	0	1	1	0	0	2	0	0	0	2	0	1	0	0	0
246	1	0	0	1	0	1	1	0	1	0	1	1	1	1	1	0	2	1	1	1	0	0	2	2	0	0	2	2	0	2	1	1	1	0	0	2	1	0	0	1	0	0	0	2	0	1	0	0	0
247	1	0	1	1	0	0	2	1	1	0	1	0	0	0	0	0	2	2	2	0	2	0	2	2	0	0	2	2	0	2	1	2	2	2	0	2	1	0	0	2	0	0	0	1	0	1	0	0	0
248	1	0	1	2	0	0	0	0	2	0	0	0	0	0	0	0	1	0	0	2	0	0	1	1	1	2	1	2	1	0	0	1	2	1	0	2	1	0	1	2	1	0	0	0	2	2	0	0	1
249	1	0	0	0	0	0	0	0	2	0	0	0	2	2	2	0	1	0	1	0	1	0	2	2	0	1	1	2	1	1	0	1	1	0	0	2	2	0	2	0	0	0	1	1	1	1	1	0	0
250	1	0	0	0	0	0	1	1	2	0	0	0	0	0	0	0	1	0	1	1	1	0	2	2	0	1	2	2	1	2	0	2	2	0	0	1	1	0	0	1	0	1	0	1	1	1	1	1	0
251	1	1	1	1	0	0	2	0	1	0	1	0	1	0	0	1	0	1	0	2	0	0	2	2	0	0	1	2	0	1	1	0	1	2	0	2	0	0	0	2	0	0	0	0	2	2	0	1	0
252	1	0	1	1	0	0	1	1	2	0	0	0	1	0	0	1	0	1	1	1	0	0	1	1	0	0	1	2	2	1	0	2	2	1	1	1	2	0	1	0	0	0	0	2	0	1	0	0	1
253	1	0	0	0	0	1	1	0	2	0	0	2	2	2	2	0	0	0	1	1	0	0	2	2	0	1	2	2	0	2	0	1	1	2	1	2	1	0	1	2	1	0	1	2	2	2	1	1	0
254	0	0	0	0	0	0	1	2	2	0	0	1	1	1	2	0	2	1	2	0	1	0	1	2	0	0	1	1	1	2	0	2	2	1	1	1	2	0	1	1	1	1	1	2	0	1	0	0	0
255	1	0	0	1	0	1	1	0	1	0	1	1	1	1	1	0	2	1	0	1	0	0	1	1	0	0	1	1	2	1	0	1	0	2	0	2	2	0	2	1	1	1	0	2	1	0	0	0	1
256	0	0	1	0	0	0	0	0	2	0	0	0	0	0	0	0	0	0	2	0	0	0	1	1	1	2	1	1	0	1	0	2	2	1	0	1	0	0	0	1	0	0	1	2	1	0	0	0	0
257	1	0	0	0	0	0	1	0	2	0	0	0	2	0	0	1	1	1	0	0	0	0	2	2	0	0	1	2	1	1	0	0	0	2	1	2	1	0	0	1	0	0	1	1	1	1	0	0	0
258	1	0	0	1	0	0	0	0	2	0	0	0	0	0	0	0	2	1	0	2	0	1	2	2	0	0	2	2	0	2	0	0	1	2	0	2	0	0	1	0	0	2	0	2	1	0	0	0	0
259	1	0	0	0	0	1	2	1	2	0	0	0	1	0	0	1	1	0	1	1	1	0	2	2	0	0	1	1	1	1	0	1	1	1	1	2	1	1	0	0	0	0	1	1	1	2	0	0	1
260	1	0	0	0	0	0	2	0	1	0	1	1	1	1	1	0	1	0	1	1	1	0	0	0	1	1	1	0	2	0	0	0	0	2	1	2	2	0	1	1	1	0	0	1	0	1	0	0	0
261	1	1	0	0	0	0	1	0	2	0	0	0	1	0	0	0	2	2	0	2	0	0	2	2	0	0	0	2	2	1	1	0	0	1	1	2	1	0	0	0	0	0	0	0	1	0	0	0	0
262	1	0	0	0	0	1	2	1	1	0	0	0	2	1	1	0	1	0	0	1	0	0	2	2	0	0	2	2	0	1	1	2	2	0	0	1	2	0	1	1	0	0	0	1	0	1	0	0	0
263	1	0	0	0	0	1	1	0	1	0	1	0	1	0	0	0	1	1	0	2	0	0	2	2	0	0	1	1	1	1	1	1	0	2	2	2	2	0	2	0	0	0	0	2	1	0	0	1	0
264	1	0	0	1	0	0	1	0	1	0	1	0	0	0	0	0	2	2	1	1	1	1	2	2	0	0	2	2	0	2	1	1	1	2	1	2	1	0	1	1	0	1	0	2	2	0	0	0	0
265	1	0	0	0	0	0	0	0	2	0	0	0	0	0	0	0	1	1	1	1	1	0	2	2	0	0	1	2	1	1	0	2	2	2	0	2	1	0	0	1	0	1	0	2	1	0	0	1	0
266	1	0	0	0	0	0	0	0	2	0	0	0	0	0	0	0	0	0	0	1	0	0	2	2	0	0	1	1	0	1	0	0	0	2	1	2	1	0	0	2	0	0	0	1	0	0	1	0	0
267	1	0	0	0	0	0	1	1	2	0	0	1	1	1	1	0	0	1	0	2	0	1	2	2	0	0	0	1	1	1	0	0	1	0	0	2	1	0	1	1	0	1	0	1	1	1	0	0	0
268	1	0	0	1	0	0	1	0	2	0	0	0	0	0	0	0	0	0	2	0	0	0	2	2	0	1	2	2	1	2	0	2	2	1	0	1	1	1	1	0	0	0	0	2	0	0	0	0	0
269	1	0	0	0	0	0	1	0	1	0	1	1	1	1	1	0	2	1	0	2	1	0	2	2	0	0	1	1	2	0	1	2	1	0	0	1	1	0	0	2	0	0	0	1	0	0	0	2	0
270	1	0	0	0	0	0	1	0	1	0	1	1	1	1	1	0	2	1	0	2	0	0	2	2	0	0	2	2	1	1	2	1	1	2	1	2	1	1	0	0	0	0	0	1	2	1	0	0	0
271	0	0	0	1	0	0	1	0	2	0	0	0	1	0	0	1	1	1	0	1	0	0	2	2	0	0	1	1	1	1	0	0	1	1	0	2	1	1	0	1	0	0	0	2	0	0	0	0	0
272	1	0	0	1	0	0	0	0	2	0	0	1	1	0	0	0	0	0	0	1	0	0	2	2	0	0	2	2	0	2	0	1	1	2	1	2	2	0	2	0	0	0	0	1	0	1	1	1	0
273	1	0	0	0	0	0	2	0	1	0	0	1	1	1	1	0	1	0	1	1	1	0	2	2	0	0	1	1	2	0	0	1	0	2	0	1	2	0	0	1	0	0	1	2	0	1	0	0	0
274	1	0	0	1	0	0	1	1	2	0	0	0	1	0	0	1	1	0	0	1	0	0	2	2	0	1	1	1	1	1	0	1	1	1	0	1	0	0	0	2	0	0	1	1	1	1	0	0	0
275	1	0	0	0	0	0	1	1	2	0	0	0	0	0	0	0	1	0	1	1	1	0	1	1	0	0	1	1	1	1	1	1	0	2	2	2	2	1	1	0	0	0	0	1	0	1	0	0	1
276	1	0	0	0	0	1	1	1	2	0	1	1	1	1	1	0	1	1	1	1	0	0	2	2	0	0	1	2	1	1	0	2	1	2	1	2	1	0	0	1	0	1	0	1	1	0	0	0	0
277	0	0	0	0	0	0	0	0	2	0	0	1	2	2	2	0	2	2	1	1	1	1	2	2	0	0	1	2	1	0	0	0	0	1	0	1	1	0	0	2	1	0	0	1	0	0	0	0	0
278	1	0	0	1	0	0	1	0	0	0	1	1	2	1	1	0	1	1	1	1	1	0	2	2	0	0	1	1	2	0	0	1	1	1	0	2	0	0	0	2	0	1	0	2	0	1	0	0	1
279	1	0	0	0	0	0	1	1	2	0	0	2	2	2	2	0	0	0	1	1	1	0	2	2	0	0	1	2	2	1	0	0	0	2	0	2	1	0	0	1	0	0	0	2	0	0	0	0	1
280	1	1	0	0	0	0	0	0	2	0	0	1	2	1	1	0	1	1	1	1	1	0	2	2	0	0	1	2	1	1	1	1	1	1	0	2	2	0	2	0	0	1	0	1	1	1	0	0	1
281	1	0	0	0	0	0	2	1	2	0	0	1	2	1	1	0	1	1	1	1	0	0	2	2	0	1	2	2	0	2	1	1	1	1	0	2	1	1	1	0	0	0	1	2	1	1	0	0	1
282	1	0	0	0	0	1	1	0	1	0	0	0	1	1	1	0	1	1	0	2	0	0	2	2	0	0	1	2	1	1	1	2	1	2	2	2	2	0	1	1	0	0	0	2	0	2	0	0	0
283	0	0	1	0	0	0	1	0	2	0	0	0	1	1	1	0	0	0	0	2	0	1	2	2	0	0	2	2	0	1	1	1	2	1	0	2	0	0	0	1	0	0	1	1	0	1	0	0	0
284	0	1	1	1	1	0	2	0	2	0	0	0	2	2	2	0	1	2	0	2	0	0	0	0	0	1	1	1	0	1	0	0	1	1	0	2	2	0	2	0	0	0	2	2	2	0	0	0	0
285	1	0	0	0	0	0	0	0	2	0	0	1	1	1	1	0	2	0	0	2	0	0	2	2	0	0	2	1	1	1	1	1	0	2	1	2	2	1	1	0	0	1	0	2	2	0	1	0	0
286	1	0	0	0	0	1	1	0	1	0	0	1	1	1	1	0	1	0	1	1	1	0	1	1	0	0	2	2	1	2	0	1	1	0	0	1	2	0	0	2	0	0	1	1	1	2	0	0	0
287	1	0	0	0	0	0	1	0	1	0	1	0	0	0	0	0	1	1	0	0	0	0	2	2	0	0	1	2	1	1	0	1	1	1	1	1	0	0	1	1	0	0	0	1	1	0	0	0	0
288	1	0	0	0	0	1	1	1	2	0	0	0	0	0	0	0	1	1	2	0	1	0	2	2	0	0	2	2	0	2	1	1	2	0	0	2	2	0	2	1	1	0	1	2	1	0	0	0	0
289	1	0	1	1	1	0	2	1	1	0	1	2	1	1	1	0	1	1	1	0	1	0	2	2	0	0	1	1	0	1	1	1	1	1	0	1	1	0	2	0	1	2	0	2	0	0	0	0	0
290	1	0	0	0	0	1	2	0	0	0	0	0	0	0	0	0	0	0	1	1	1	1	0	1	1	1	1	1	1	1	0	2	2	2	1	2	1	0	0	1	0	0	0	2	1	1	0	0	0
291	0	0	0	1	0	0	2	0	0	0	0	0	1	0	0	1	1	1	0	2	0	0	2	2	0	0	2	2	0	2	1	2	2	2	0	2	2	0	2	0	0	0	0	1	0	0	0	0	2
292	1	0	0	0	0	0	1	0	2	1	0	1	2	1	1	0	1	1	0	2	0	0	2	2	0	0	0	2	0	1	0	1	1	2	1	2	2	1	0	0	0	0	0	1	1	1	0	0	1
293	0	0	0	1	0	0	1	1	2	0	0	0	0	0	0	0	2	1	1	1	0	0	2	2	0	0	1	1	0	1	0	2	2	0	0	1	2	0	1	1	1	0	1	1	0	1	0	0	1
294	0	0	0	0	0	1	2	0	0	0	0	0	0	0	0	0	0	0	1	1	1	0	2	2	0	0	2	2	1	2	0	1	1	1	0	1	1	0	0	1	0	0	0	2	0	1	0	0	0
295	0	0	1	1	0	0	1	0	2	0	0	1	2	1	1	0	1	0	1	1	1	0	2	2	0	0	1	1	1	1	0	0	1	1	0	2	1	1	1	0	0	0	0	2	0	0	0	0	0
296	0	0	0	0	0	0	1	0	1	0	1	1	1	1	1	0	0	0	0	1	0	0	2	2	0	0	2	1	1	1	1	1	2	2	1	2	0	0	0	2	0	0	1	2	1	0	0	0	0
297	1	0	0	0	0	0	1	0	1	0	1	0	1	1	1	0	0	0	0	1	0	0	0	0	0	0	2	2	0	2	0	1	1	2	0	2	1	0	1	1	0	0	0	2	0	1	0	0	2
298	1	0	0	0	0	1	2	0	1	0	0	1	1	1	1	0	0	0	0	2	0	0	2	2	0	0	0	1	1	1	0	1	2	0	0	2	0	0	0	2	0	0	0	0	2	1	0	0	0
299	1	0	1	1	0	0	0	0	2	0	0	1	1	1	1	0	2	1	2	0	1	0	2	2	0	0	1	1	1	1	0	2	1	0	0	1	1	0	1	1	0	0	0	0	0	1	0	0	1
300	0	0	0	1	0	0	0	0	1	0	1	0	1	0	0	1	1	0	1	1	1	0	2	2	0	0	1	1	2	0	1	0	2	0	0	2	2	0	1	1	0	0	0	1	0	1	0	0	0
301	1	0	0	1	0	0	1	1	2	0	0	0	1	0	0	0	0	0	1	1	1	0	2	2	0	0	2	2	0	2	0	1	1	2	1	2	2	0	2	0	1	0	0	2	1	0	0	0	1
302	1	0	0	0	0	1	2	0	0	0	1	1	1	1	1	0	1	0	1	1	1	0	2	2	0	0	0	1	1	1	0	1	1	1	0	1	1	0	0	2	0	0	0	2	0	0	0	0	0
303	0	0	0	0	0	0	0	0	1	0	0	0	0	0	0	0	2	1	2	0	1	0	2	2	0	1	2	2	1	1	1	1	1	1	0	2	2	0	0	1	0	1	0	1	0	1	0	0	0
304	1	0	0	0	0	2	0	0	2	0	0	0	1	0	0	0	1	1	0	2	0	0	1	1	1	1	1	2	1	0	0	1	1	1	0	1	0	0	1	2	1	0	0	2	1	0	0	1	0
305	0	0	0	0	0	0	2	1	1	1	1	1	2	1	1	0	2	2	0	1	0	0	2	2	0	1	0	2	2	0	0	1	1	1	0	1	1	2	0	1	1	1	0	1	1	0	0	0	0
306	1	0	1	1	0	0	1	0	1	0	0	1	1	1	1	0	2	2	1	1	1	0	2	2	0	1	0	1	0	0	1	1	1	0	0	1	0	0	0	2	0	0	0	1	0	0	0	0	0
307	1	0	0	0	0	1	2	0	1	0	0	0	0	0	0	0	2	2	2	0	2	1	0	1	1	1	1	2	1	1	1	2	1	2	1	2	0	0	0	1	0	0	0	0	2	0	1	0	0
308	0	1	0	0	0	0	2	1	2	0	0	0	0	0	0	0	1	1	0	2	0	0	2	2	0	1	1	1	0	1	1	2	1	1	0	1	2	0	1	1	1	0	0	1	0	0	0	0	2
309	1	0	1	1	0	0	0	0	2	0	0	1	2	1	1	0	2	2	0	2	0	0	2	2	0	0	1	2	1	1	1	1	2	0	0	2	2	1	0	1	0	0	0	1	0	0	0	0	0
310	1	0	0	0	0	0	2	1	2	0	0	0	0	0	0	0	1	1	1	1	1	0	2	2	0	0	1	2	0	1	0	2	2	0	0	0	1	0	0	2	0	0	1	2	1	0	0	0	1
311	1	0	1	0	0	0	2	1	1	0	0	0	0	0	1	0	1	0	0	2	0	0	2	2	0	0	2	2	1	0	1	1	1	1	0	1	2	0	0	0	0	0	1	2	2	1	0	2	0
312	1	0	1	0	1	0	0	0	2	0	0	0	0	0	0	0	0	1	1	1	0	0	2	2	0	0	2	2	1	1	0	2	2	1	0	1	1	0	0	0	0	0	0	1	1	0	0	0	0
313	1	0	0	1	0	0	2	0	1	0	1	0	1	0	1	0	2	0	0	2	0	0	1	1	0	1	2	2	0	2	1	1	1	2	0	2	2	0	2	1	1	0	0	2	0	0	0	0	0
314	0	0	1	0	0	1	2	1	1	0	0	0	1	1	2	0	1	1	1	0	0	0	1	1	1	1	2	2	1	2	0	1	0	2	1	2	1	0	0	2	0	0	1	2	0	1	0	0	0
315	1	0	0	1	0	0	0	0	2	0	0	0	1	0	0	0	1	1	1	1	0	1	0	1	1	1	1	1	0	1	1	2	1	0	0	1	2	0	1	1	1	0	1	1	1	0	0	0	0
316	1	0	0	0	0	0	0	0	2	0	0	0	0	0	0	0	2	1	0	2	0	0	2	2	0	0	0	1	0	1	0	1	1	1	0	2	1	1	0	0	0	0	1	2	1	0	0	0	0
317	1	1	1	1	1	0	2	0	1	0	1	1	1	1	1	0	0	0	0	1	0	0	2	2	0	0	1	2	1	1	1	2	1	2	1	2	2	1	0	0	0	0	1	1	1	2	0	0	1
318	1	0	0	0	0	1	0	0	2	0	0	1	2	1	1	0	1	1	1	1	0	0	1	1	1	0	1	1	2	0	1	1	1	2	0	2	2	0	0	1	0	0	0	2	0	0	0	0	2
319	0	1	0	0	0	0	0	0	2	0	0	0	0	0	0	0	0	0	0	1	0	0	1	1	0	1	2	2	0	2	1	1	1	1	1	1	2	0	0	1	0	1	0	2	1	0	0	0	0
320	1	0	1	0	1	1	1	0	2	0	0	0	1	1	1	0	1	1	0	2	0	0	2	2	0	0	1	2	1	1	0	1	1	1	1	1	1	0	0	2	0	0	0	2	0	2	0	0	0
321	0	0	0	0	0	0	0	0	2	0	0	1	1	1	1	0	2	0	1	1	0	0	1	1	0	0	1	2	1	1	0	1	0	2	2	2	2	1	1	0	0	0	0	0	1	0	0	0	1
322	1	0	0	0	0	0	1	1	2	0	0	1	0	0	0	0	1	0	0	2	0	0	2	2	0	0	1	2	2	1	1	2	2	1	0	1	2	1	1	0	0	0	0	2	0	1	0	0	1
323	0	0	0	0	0	0	1	0	1	0	0	1	2	2	2	0	1	1	0	1	0	0	1	1	1	1	2	2	0	2	0	2	1	2	0	2	2	0	2	0	0	0	0	0	0	0	0	0	0
324	1	0	0	0	0	0	1	0	2	0	0	1	1	1	1	0	0	0	2	0	0	0	2	2	0	0	1	0	2	0	0	1	1	2	0	2	1	0	0	2	0	0	0	0	0	1	0	0	0
325	1	0	0	1	0	0	2	1	1	0	0	0	1	1	1	0	0	0	0	2	0	0	1	1	0	0	1	2	1	1	1	1	1	1	0	2	1	0	0	2	0	0	0	2	0	0	0	0	0
326	1	1	0	0	0	1	0	0	2	0	0	0	1	0	0	1	1	0	1	1	0	0	1	1	0	1	1	1	2	1	0	1	1	1	0	1	0	0	1	1	0	0	1	2	1	0	0	0	0
327	1	0	0	1	0	0	0	0	2	0	0	0	1	1	2	0	1	0	0	1	0	0	2	2	0	1	0	1	0	0	0	0	1	0	0	2	0	0	0	2	0	0	1	2	1	0	0	0	0
328	1	0	0	0	0	0	2	0	1	0	0	2	2	2	2	0	2	1	1	1	0	0	2	2	0	0	1	2	1	1	0	2	2	1	0	2	2	0	1	1	1	0	0	1	0	1	1	0	0
329	1	0	0	1	0	0	0	0	2	0	0	0	1	0	0	0	1	0	0	2	0	0	2	2	0	0	1	1	1	1	0	1	1	1	0	2	1	0	0	2	0	0	0	2	0	2	0	1	0
330	0	0	0	0	0	1	1	0	2	0	0	1	0	0	0	0	2	1	1	1	1	0	2	2	0	0	1	2	1	1	1	2	1	0	0	1	1	0	1	1	0	0	0	2	0	0	0	0	0
331	1	0	0	0	0	1	1	1	2	0	0	0	0	0	0	0	1	1	1	1	0	0	2	2	0	0	2	2	0	0	0	2	2	1	0	1	2	0	1	1	0	1	0	2	1	0	0	0	1
332	1	0	0	0	0	1	1	1	2	0	0	0	0	0	0	0	1	0	1	1	0	0	2	2	0	1	0	1	1	1	0	2	1	0	0	1	1	1	0	1	0	0	1	2	0	0	0	1	0
333	1	1	0	0	0	1	0	0	2	0	0	0	1	0	0	1	1	1	1	1	1	0	2	2	0	0	1	1	1	1	0	2	2	0	0	2	2	0	2	0	0	0	1	1	1	1	0	0	0
334	1	0	0	0	0	0	2	1	1	0	0	1	1	1	1	0	0	0	1	1	1	0	2	2	0	0	1	1	2	0	0	1	1	1	0	2	2	0	2	1	1	0	1	2	0	1	0	0	0
335	1	0	0	0	0	1	1	0	1	0	1	0	0	0	0	0	0	0	2	0	0	0	2	2	0	0	2	2	0	1	1	1	1	1	0	0	2	0	0	1	0	1	0	2	0	0	0	0	0
336	1	0	0	0	0	0	1	0	2	0	0	0	1	0	0	1	2	1	0	2	0	0	0	1	1	1	1	2	2	0	1	0	0	2	1	2	2	0	1	1	1	1	0	1	0	1	0	0	0
337	0	0	0	1	0	1	1	0	1	0	1	1	2	2	2	0	1	0	1	1	0	0	2	2	0	1	2	2	0	2	1	1	1	1	0	1	1	0	1	1	0	0	0	1	0	1	0	0	0
338	0	0	0	0	0	0	1	1	2	0	0	0	0	0	0	0	2	1	0	2	1	0	1	1	0	1	2	2	1	2	0	0	0	2	0	2	1	0	1	1	0	0	0	1	0	1	0	1	0
339	0	0	1	1	1	0	2	0	1	0	0	0	0	0	0	0	1	1	0	2	0	1	1	2	0	0	2	2	0	2	0	0	1	1	0	2	2	1	1	0	0	0	0	2	1	0	0	0	0
340	1	0	0	0	0	0	1	0	2	0	0	0	0	0	0	0	1	0	1	1	1	0	1	2	0	0	2	2	0	0	0	2	1	1	0	2	2	1	0	0	0	0	0	2	0	2	0	0	0
341	0	0	0	0	0	1	1	0	1	0	0	0	1	0	0	1	2	1	0	2	1	0	2	2	0	0	0	2	1	0	1	1	1	1	0	2	1	0	2	0	0	0	2	2	1	1	0	0	0
342	1	0	0	0	0	1	1	0	2	1	0	0	0	0	0	0	1	0	2	0	1	0	2	2	0	1	1	1	0	1	1	1	1	2	0	2	1	0	1	1	0	0	0	2	0	0	1	0	0
343	0	0	2	0	1	0	0	0	1	0	1	0	1	1	1	0	2	1	0	2	0	0	2	2	0	0	1	0	1	0	0	2	1	2	2	2	2	0	1	1	0	0	1	1	1	0	0	0	0
344	1	0	0	1	0	0	1	1	2	0	0	0	1	0	0	0	0	0	1	1	1	0	1	1	1	1	1	2	0	1	0	2	2	0	0	1	0	0	0	2	0	0	0	1	2	1	1	0	0
345	1	0	0	0	0	2	2	0	1	0	0	1	2	2	2	0	2	0	1	1	1	0	2	2	0	0	0	1	0	0	1	0	0	2	0	2	2	0	1	1	0	0	0	0	0	1	0	0	0
346	0	0	0	0	0	1	0	0	2	0	0	1	1	1	1	0	2	2	0	2	0	0	1	1	0	0	1	1	2	0	1	2	2	2	1	2	1	0	0	2	0	0	1	2	1	0	0	1	1
347	0	0	0	0	0	0	2	0	1	1	0	0	1	1	1	0	2	0	0	2	0	1	2	2	0	1	2	2	1	1	2	0	1	0	0	2	1	0	0	1	0	1	0	2	2	1	1	0	0
348	1	0	0	0	0	0	1	0	1	0	0	1	1	1	1	0	1	0	0	1	0	0	2	2	0	1	0	1	0	1	0	1	1	0	0	1	2	0	1	1	1	0	0	1	2	1	0	0	0
349	1	0	0	0	0	0	1	0	1	0	0	1	2	1	1	0	1	1	0	2	0	0	2	2	0	0	1	2	2	2	0	2	2	0	0	1	0	0	0	2	0	0	0	2	0	2	0	0	0
350	1	1	0	0	0	1	1	0	1	1	1	0	0	0	0	0	1	1	0	2	0	0	0	1	1	1	1	2	1	0	0	1	1	1	0	1	2	0	1	1	0	0	0	0	0	0	0	0	1
351	1	1	0	0	0	0	1	0	1	0	1	0	1	0	1	0	1	0	0	1	0	0	2	2	0	0	2	2	0	2	1	2	2	0	0	1	0	0	0	2	0	0	0	2	0	2	0	1	0
352	1	0	0	1	0	0	2	1	1	0	0	0	1	0	0	1	2	1	1	1	1	0	2	2	0	0	1	2	1	1	0	0	0	2	0	1	2	0	0	2	1	0	0	1	0	1	0	0	0
353	1	0	0	1	0	1	2	0	1	0	1	0	0	0	0	0	0	0	1	1	1	0	2	2	0	0	2	2	0	2	0	1	0	2	1	2	1	0	0	1	0	0	0	2	0	2	0	2	0
354	1	0	0	1	0	0	1	1	2	0	0	0	0	0	0	0	2	2	1	1	1	0	0	0	0	0	0	2	1	0	1	0	1	0	0	2	1	1	0	0	0	0	0	1	1	1	1	0	1
355	1	0	0	0	0	0	0	0	2	0	0	1	1	1	1	0	2	2	1	1	1	0	1	1	1	1	1	2	1	1	1	2	2	0	0	0	1	0	1	1	0	0	0	1	0	1	0	1	0
356	0	0	0	0	0	0	2	0	2	0	0	1	1	1	1	0	2	1	1	1	0	0	2	2	0	0	1	2	0	1	0	2	1	1	1	1	0	0	0	1	0	0	2	2	2	0	1	1	0
357	1	0	1	1	0	0	2	0	1	1	0	1	1	1	1	0	1	0	0	1	0	0	2	2	0	1	2	2	0	2	0	1	1	1	0	2	2	0	2	0	1	1	0	2	0	0	0	0	0
358	1	0	0	0	0	1	2	0	1	0	1	1	1	1	1	0	0	0	1	0	1	0	2	2	0	0	2	2	0	2	1	1	0	2	1	2	2	0	0	2	0	0	0	1	1	1	0	0	0
359	1	0	0	1	0	0	1	0	2	0	0	0	0	0	0	0	1	1	0	1	0	0	1	1	1	1	2	2	1	2	0	2	1	1	1	2	1	1	0	1	0	0	0	2	0	1	0	0	0
360	1	0	0	1	0	0	2	0	1	0	1	1	1	1	1	0	1	1	1	1	1	0	2	2	0	1	1	0	1	0	0	1	1	1	1	2	0	0	1	1	0	0	0	0	1	0	0	0	0
361	0	0	0	1	0	0	2	0	1	1	0	0	1	0	1	0	0	0	1	1	1	0	1	1	0	0	1	2	1	1	0	1	0	1	1	1	0	0	0	2	0	0	0	2	0	1	1	0	1
362	1	0	0	1	0	0	0	0	2	0	0	1	1	1	1	0	2	1	1	1	0	0	2	2	0	0	1	1	1	1	0	2	2	0	0	0	0	0	0	1	0	0	1	1	1	0	0	0	0
363	1	0	0	1	0	0	1	0	1	0	1	0	1	0	0	0	0	0	2	0	0	0	2	2	0	0	2	2	1	2	0	0	0	1	0	1	0	0	1	1	0	0	0	2	0	0	0	0	0
364	1	0	0	1	0	0	0	0	2	0	0	0	1	0	0	0	1	1	2	0	1	2	0	2	0	0	0	1	0	1	0	1	1	0	0	1	1	0	1	1	0	1	0	2	2	0	0	0	0
365	1	0	1	1	0	0	2	1	1	0	0	0	0	0	0	0	0	1	0	2	0	0	2	2	0	0	1	1	1	1	0	2	2	0	0	1	1	1	0	1	0	0	0	1	0	0	1	0	1
366	1	0	0	1	0	0	0	0	2	0	0	2	1	1	1	0	1	0	0	1	0	0	1	1	0	1	0	1	2	0	0	2	2	0	0	0	0	0	0	2	0	0	2	2	1	1	0	0	0
367	1	0	1	0	0	1	1	0	1	0	1	0	0	0	0	0	1	0	0	1	0	0	2	2	0	0	2	2	0	2	0	2	2	0	0	0	2	0	1	0	0	0	1	2	1	0	0	0	0
368	1	0	1	1	0	0	2	0	1	0	1	0	1	1	1	0	0	0	0	2	0	0	1	1	1	2	1	2	0	1	2	1	1	1	0	2	1	1	0	1	0	2	0	2	1	0	0	0	0
369	1	0	0	0	0	0	0	0	2	0	0	2	2	1	1	0	0	0	0	1	0	0	2	2	0	0	0	0	1	1	0	2	2	1	0	2	1	0	0	0	0	1	0	2	1	0	0	0	1
370	1	0	0	0	0	0	1	1	2	0	0	0	0	0	0	0	1	0	0	1	0	0	2	2	0	0	0	2	1	0	1	1	0	2	1	2	1	0	1	1	0	0	1	2	1	0	1	0	0
371	1	0	0	0	0	0	0	0	1	0	1	0	0	0	0	0	1	0	0	1	0	0	2	2	0	0	0	0	1	0	0	1	1	0	0	1	1	0	2	0	0	0	2	2	2	1	1	0	0
372	1	0	0	0	0	0	2	0	1	0	0	0	0	0	0	0	1	0	1	1	1	0	2	2	0	0	0	0	1	1	0	0	1	1	0	2	1	0	1	1	0	1	1	2	1	0	0	0	0
373	1	0	0	0	0	0	1	0	2	0	0	1	1	2	1	0	1	0	0	2	0	0	2	2	0	0	2	2	0	2	1	1	1	1	1	1	2	0	1	1	1	0	0	2	1	0	0	1	0
374	1	0	1	0	0	0	1	0	1	0	1	1	1	1	1	0	1	2	1	1	1	0	2	2	0	0	2	2	0	2	0	1	1	1	1	1	1	0	1	1	0	0	0	1	0	0	0	0	0
375	1	0	0	1	0	1	1	1	2	0	0	1	2	2	2	0	0	0	1	1	0	0	1	1	0	0	0	1	2	0	1	0	0	2	0	2	2	0	1	1	0	0	0	2	0	1	0	0	0
376	1	0	1	1	0	1	1	0	1	0	1	1	1	1	1	0	2	2	1	1	1	0	2	2	0	0	1	1	1	2	0	1	1	1	1	2	2	0	0	1	0	0	0	1	1	0	0	0	0
377	1	0	0	1	0	0	1	0	1	0	1	1	2	1	1	0	0	0	1	1	1	0	2	2	0	0	1	1	1	0	0	1	1	2	1	1	2	0	0	2	0	0	1	2	1	1	0	2	0
378	1	0	0	0	0	0	2	0	0	0	0	1	2	1	1	0	1	2	0	2	0	0	2	2	0	1	2	2	0	1	1	1	1	1	0	0	1	0	0	2	0	0	1	2	1	0	1	0	1
379	1	0	1	1	0	0	1	0	1	0	1	0	2	2	2	0	0	0	2	0	0	0	1	1	1	1	2	2	1	2	0	0	0	1	0	1	0	0	0	2	0	0	2	2	2	1	0	0	0
380	1	0	0	0	0	1	1	0	1	0	1	0	2	1	1	1	1	1	1	1	0	0	2	2	0	0	1	2	0	1	0	2	1	0	0	1	1	0	1	2	1	1	0	1	1	0	0	0	0
381	1	0	0	0	0	0	2	0	1	0	0	0	1	1	1	0	1	0	0	1	0	0	2	2	0	0	1	2	1	2	0	1	0	2	1	2	2	1	0	1	0	1	0	1	1	1	0	0	0
382	1	0	0	1	0	0	0	0	2	0	0	0	1	1	1	0	1	1	0	1	0	0	1	1	0	0	1	2	2	0	1	2	1	0	0	2	0	0	0	1	0	0	0	2	0	2	0	1	0
383	1	1	0	0	0	1	2	0	0	0	2	0	1	0	0	1	1	1	1	1	1	0	1	1	1	0	0	2	1	0	1	2	1	0	0	1	1	0	1	1	0	2	0	2	0	1	0	1	0
384	1	0	0	0	0	0	0	0	2	0	0	0	1	0	0	1	0	0	0	1	0	0	2	2	0	0	2	2	1	1	0	1	0	2	1	2	1	1	0	0	0	0	0	1	0	0	0	2	0
385	1	0	0	0	0	1	1	0	1	0	0	0	2	0	0	1	1	1	0	1	1	0	2	2	0	1	2	0	1	0	0	0	0	2	0	2	2	0	1	1	0	0	0	1	0	0	0	0	0
386	1	0	0	1	0	0	2	1	1	0	0	0	0	0	0	0	1	1	0	1	0	0	2	2	0	0	2	2	0	2	1	1	1	2	0	2	1	0	0	2	0	0	0	1	0	1	0	0	0
387	1	1	0	0	0	0	0	0	2	0	0	0	0	0	0	0	1	1	2	0	1	0	2	2	0	0	1	2	0	2	0	1	1	1	0	2	1	1	1	0	0	0	0	0	0	0	0	0	0
388	1	0	0	0	0	1	2	0	1	0	0	1	1	1	2	0	1	0	0	1	0	0	2	2	0	0	2	2	0	2	0	1	0	2	1	2	0	0	1	1	0	0	0	2	0	0	0	0	1
389	1	0	0	1	0	0	1	0	0	0	1	0	1	0	0	1	2	1	0	2	1	0	1	1	1	1	2	2	0	1	1	1	1	2	1	2	1	1	0	0	0	0	0	1	0	0	0	0	0
390	1	0	1	0	0	0	0	0	2	0	0	2	2	1	1	0	0	0	1	1	1	0	2	2	0	0	1	1	2	0	0	1	0	1	0	1	2	0	1	0	0	0	1	1	1	0	0	0	1
391	1	0	0	1	0	0	1	1	2	0	1	0	1	0	0	1	1	1	0	2	0	0	2	2	0	0	2	2	1	1	2	0	0	2	0	1	0	0	0	1	0	2	0	2	1	0	0	1	0
392	0	0	0	0	0	1	2	0	0	0	2	0	2	1	2	0	1	1	0	2	0	0	1	1	1	1	0	1	1	1	0	1	1	2	0	2	0	0	0	1	0	1	0	1	0	2	1	0	0
393	1	0	0	0	0	1	1	1	2	0	0	1	1	1	1	0	1	1	2	0	1	0	2	2	0	1	2	2	0	2	0	1	1	1	1	1	0	0	0	2	0	0	1	2	2	0	0	0	0
394	1	0	1	1	1	1	1	1	2	0	0	0	1	1	1	0	1	0	1	1	1	0	1	1	0	0	1	1	1	1	0	0	0	1	1	2	2	0	1	1	0	1	0	1	1	0	0	0	0
395	1	0	0	1	0	0	0	0	1	0	1	2	2	2	2	0	2	1	0	2	0	0	2	2	0	0	1	2	1	1	0	0	0	2	1	1	2	0	1	1	0	0	1	1	1	2	0	0	1
396	0	0	0	0	0	0	1	0	2	0	0	0	1	0	0	1	2	1	0	2	0	0	2	2	0	1	1	1	1	1	1	1	2	1	0	2	2	0	1	0	0	2	0	2	0	1	0	0	0
397	0	0	0	0	0	1	1	0	1	1	1	0	0	0	0	0	2	2	1	1	1	0	2	2	0	1	1	2	1	1	0	1	1	0	0	2	1	0	1	1	0	0	1	2	1	0	0	0	0
398	1	0	0	1	0	0	0	0	2	0	0	1	1	1	1	0	2	1	0	2	0	0	2	2	0	0	1	1	1	1	0	1	0	2	1	2	0	0	0	1	0	1	0	1	1	0	0	0	0
399	1	0	0	2	0	0	1	0	1	0	1	0	1	1	1	0	1	0	1	1	1	0	2	2	0	0	2	2	2	1	1	0	1	1	0	2	2	0	1	2	2	0	0	0	1	0	0	0	0
400	1	0	0	0	0	0	1	0	2	0	0	0	2	1	1	0	1	1	1	0	1	0	2	2	0	0	0	2	1	0	1	1	1	2	0	2	2	0	1	1	0	0	0	1	1	0	0	0	0
401	1	0	0	2	0	1	1	0	2	0	0	0	0	0	0	0	2	1	0	2	0	0	2	2	0	0	0	0	1	1	0	1	2	0	0	2	2	1	1	0	0	1	0	2	1	0	0	0	1
402	1	0	0	0	0	0	1	0	0	0	0	0	0	0	0	0	1	1	1	1	1	0	0	1	1	1	1	1	1	0	0	0	0	2	0	2	1	0	1	1	0	0	0	1	0	0	0	1	0
403	1	0	1	1	0	0	1	0	1	0	1	0	1	0	0	0	2	1	0	2	0	0	2	2	0	0	1	1	1	2	0	0	1	0	0	2	0	0	0	1	0	0	0	1	0	1	0	0	0
404	1	0	0	0	0	0	2	0	1	0	1	1	1	1	1	0	1	0	1	1	1	0	2	2	0	0	0	1	0	1	0	1	1	0	0	1	2	0	1	1	0	0	0	2	0	1	0	0	0
405	1	0	0	0	0	0	2	0	0	0	0	0	0	0	0	0	1	1	1	1	0	0	2	2	0	1	2	2	0	2	1	2	1	1	0	2	1	1	0	1	0	1	1	2	1	0	0	0	1
406	1	0	1	1	0	0	0	0	1	0	1	0	0	0	0	0	1	1	1	1	0	0	2	2	0	1	1	1	2	1	0	1	1	2	0	2	1	1	0	0	0	0	1	1	1	0	0	1	0
407	1	0	0	0	0	0	2	0	1	0	0	0	0	0	0	0	1	1	1	1	0	0	1	1	0	0	2	2	1	1	2	1	2	0	0	1	1	0	1	1	0	1	0	2	0	1	0	0	0
408	1	0	0	0	0	0	1	0	2	0	0	1	1	1	1	0	1	1	0	2	0	0	1	2	0	0	2	2	1	2	0	1	1	1	0	2	0	0	1	1	0	0	0	1	2	1	0	0	0
409	1	0	0	0	0	0	2	1	1	0	0	1	1	1	1	0	2	2	0	1	0	0	2	2	0	0	2	2	1	1	2	2	1	0	0	1	2	0	1	1	0	0	0	0	2	2	0	0	0
410	1	0	0	1	0	0	0	0	2	0	0	0	1	0	0	1	1	1	0	2	0	0	2	2	0	0	2	2	1	1	0	0	0	2	0	2	1	1	0	1	0	0	0	1	0	0	0	0	0
411	1	0	0	1	0	0	1	0	1	1	2	0	0	0	0	0	1	0	0	1	0	0	2	2	0	0	2	2	0	1	1	1	1	1	1	1	2	0	2	0	0	1	1	2	1	0	0	1	0
412	1	0	1	1	0	0	2	1	1	1	1	1	1	1	1	0	1	1	0	1	0	0	2	2	0	1	1	2	0	2	1	1	0	1	0	1	1	1	0	0	0	0	0	1	0	1	0	0	0
413	0	0	0	0	0	0	0	0	2	0	0	0	1	0	0	1	0	0	1	1	1	0	2	2	0	1	1	2	1	1	1	1	0	1	0	1	1	0	2	0	0	0	0	1	0	0	0	1	1
414	0	0	1	0	1	0	1	0	1	0	0	1	0	0	0	0	2	1	0	2	0	0	2	2	0	0	1	1	2	0	1	0	1	1	0	2	1	0	0	2	0	0	0	2	1	0	0	0	0
415	1	0	0	1	0	0	1	0	2	0	0	1	1	1	2	0	0	0	1	1	1	0	2	2	0	0	0	2	2	0	0	1	0	1	1	1	2	0	1	1	0	0	0	2	0	2	0	0	0
416	1	0	0	1	0	0	2	0	0	0	1	0	2	0	0	1	1	1	2	0	0	0	1	1	1	1	1	1	1	1	0	0	0	2	1	2	1	0	1	1	0	0	0	0	2	2	0	0	0
417	1	0	0	0	0	0	1	0	1	0	0	0	1	0	0	0	1	0	0	1	0	0	2	2	0	0	1	2	0	1	0	1	0	2	2	2	2	0	0	0	0	0	0	1	0	1	0	0	0
418	1	0	0	0	0	0	1	0	1	0	0	0	1	1	1	0	0	0	0	2	0	0	1	1	0	1	2	2	1	2	0	2	1	2	0	2	0	0	0	1	0	0	0	1	0	0	1	1	0
419	1	0	0	0	0	0	1	0	1	0	0	0	1	0	0	1	2	1	1	1	0	0	1	1	0	0	1	1	0	1	0	1	0	2	2	2	0	0	0	1	0	0	0	0	0	1	0	0	1
420	1	0	0	0	0	0	1	0	1	0	0	1	1	0	0	0	2	2	1	1	1	0	2	2	0	0	1	0	2	0	0	1	1	0	0	1	2	0	2	0	1	0	1	2	0	1	1	1	0
421	1	0	0	0	0	1	0	0	2	0	1	0	0	0	0	0	1	1	1	1	1	0	1	1	1	1	0	2	2	0	0	1	2	1	0	2	0	0	1	2	1	0	0	0	0	1	0	0	1
422	1	0	0	1	0	0	1	0	1	1	1	0	0	0	0	0	1	1	1	0	1	0	2	2	0	0	2	2	0	1	0	2	2	0	0	0	0	0	1	2	1	0	0	2	1	0	0	0	1
423	1	0	0	1	0	0	1	0	0	0	1	1	1	1	1	0	1	0	1	1	1	0	1	1	1	1	0	1	0	0	1	0	0	2	0	2	1	0	0	1	0	0	1	2	1	0	0	0	0
424	0	0	0	0	0	1	0	0	2	0	0	1	1	1	2	0	1	1	2	0	1	0	2	2	0	0	0	2	2	0	0	1	1	0	0	0	1	0	1	1	0	0	1	2	1	1	0	0	0
425	1	0	0	0	0	1	1	1	2	0	0	1	1	1	1	0	2	1	0	2	0	0	2	2	0	0	1	2	1	1	0	1	0	2	0	2	2	0	1	2	1	0	2	2	1	1	1	1	0
426	1	0	0	0	0	0	1	0	1	0	0	0	0	0	0	0	2	1	1	1	0	1	2	2	0	0	1	1	2	0	1	1	0	2	0	2	2	0	2	1	1	0	0	1	0	1	0	0	0
427	0	0	0	0	0	0	1	0	0	0	1	0	0	0	0	0	2	0	0	2	0	0	2	2	0	0	2	2	1	1	2	2	1	0	0	1	1	0	0	1	0	0	0	0	0	1	0	1	0
428	1	0	0	1	0	0	2	1	1	0	0	0	0	0	0	0	1	1	0	2	0	0	2	2	0	0	1	2	1	0	0	0	1	1	0	2	1	0	0	1	0	0	0	1	0	0	1	0	1
429	0	0	0	0	0	0	2	0	0	0	1	1	2	1	1	0	1	1	2	0	2	0	0	1	0	0	1	1	1	1	1	1	1	1	0	2	2	0	1	1	0	1	0	1	1	1	0	0	0
430	1	0	0	0	0	0	1	0	1	1	1	0	0	0	0	0	0	0	1	1	1	0	2	2	0	0	0	1	2	0	1	1	1	2	0	2	1	0	1	1	0	0	2	2	1	1	0	0	0
431	1	1	0	0	0	1	1	0	2	0	0	0	0	0	0	0	2	1	0	2	0	0	0	1	0	0	2	2	0	2	1	1	1	1	0	1	0	0	0	2	0	0	0	2	0	0	1	1	0
432	1	0	1	1	0	1	0	0	1	0	1	0	0	0	0	0	1	0	1	1	1	0	2	2	0	0	1	2	0	1	2	1	1	0	0	2	2	0	2	0	0	0	1	2	0	0	0	0	1
433	1	0	0	1	0	1	2	0	1	0	1	0	0	0	0	0	1	0	2	0	1	1	2	2	0	0	1	1	1	1	0	1	1	1	0	2	1	0	0	0	0	2	0	2	1	0	0	0	1
434	1	0	0	1	0	0	1	0	1	0	0	0	0	0	0	0	0	0	0	1	0	0	2	2	0	0	1	1	1	1	0	0	0	1	1	2	2	0	2	0	0	1	0	2	1	0	0	0	0
435	1	0	0	0	0	0	0	0	2	0	0	0	1	1	1	0	2	2	1	1	1	0	2	2	0	1	1	1	0	1	0	1	2	1	0	2	2	0	2	1	0	0	0	1	1	0	0	0	0
436	1	0	1	0	0	0	2	0	1	0	1	0	0	0	0	0	2	1	1	1	0	0	1	1	0	0	2	2	0	2	2	0	0	2	1	1	0	0	0	2	0	1	0	2	0	1	0	0	1
437	1	0	1	1	0	0	2	0	0	0	2	0	1	1	1	0	2	2	0	1	0	0	1	1	1	1	2	2	0	1	1	2	1	2	2	2	2	1	1	0	0	0	0	1	0	1	0	0	0
438	1	0	0	1	0	0	1	1	2	0	0	1	1	1	1	0	1	1	1	1	0	0	1	2	0	0	2	2	0	2	0	2	2	2	0	2	1	0	1	1	0	1	0	1	1	0	0	0	0
439	1	0	0	0	0	0	2	0	0	0	2	1	1	0	0	0	2	1	0	2	1	0	2	2	0	1	2	2	0	0	0	1	1	2	0	2	1	0	0	2	0	0	0	1	1	0	1	1	0
440	1	0	0	0	0	1	1	0	1	0	1	1	1	1	1	0	2	2	1	1	1	0	2	2	0	1	2	1	1	1	1	1	1	1	0	0	0	0	0	2	0	0	0	0	0	1	1	1	0
441	1	0	0	1	0	1	2	1	1	0	1	1	1	0	0	0	2	1	0	2	0	0	2	2	0	0	1	1	1	1	1	1	1	1	0	2	1	0	0	2	0	0	1	2	1	1	0	0	0
442	0	0	0	0	0	0	1	0	1	0	1	0	0	0	0	0	0	0	0	1	0	0	2	2	0	1	2	2	1	1	1	1	2	0	0	2	1	0	2	0	1	0	1	2	0	0	0	1	1
443	1	0	0	1	0	0	1	1	2	0	0	1	1	1	1	0	1	1	0	0	0	0	2	2	0	1	2	2	0	1	0	0	0	2	1	2	2	1	1	0	0	1	0	2	1	0	0	0	1
444	1	0	0	0	0	0	1	1	2	0	1	1	2	2	2	0	2	1	0	2	0	1	2	2	0	0	1	2	2	0	1	1	1	2	1	2	1	0	1	1	0	0	0	2	0	0	0	0	0
445	1	0	0	0	0	1	0	0	2	0	0	0	0	0	0	0	1	0	0	1	0	0	2	2	0	1	1	1	1	1	0	1	2	0	0	2	2	0	2	0	0	1	0	2	1	0	0	0	0
446	1	0	0	0	0	0	0	0	2	0	0	0	0	0	0	0	1	1	2	0	1	0	1	1	1	1	2	2	1	1	2	0	0	0	0	1	2	0	0	1	0	0	0	1	0	1	0	0	2
447	1	1	0	0	0	0	1	0	1	0	1	0	1	0	0	0	1	1	1	1	0	1	1	2	0	0	2	2	0	2	0	0	0	2	0	2	1	0	0	2	1	0	0	0	0	1	0	0	0
448	1	0	0	1	0	0	1	1	2	0	0	0	1	0	0	1	1	0	1	1	1	0	2	2	0	0	2	2	1	1	2	1	0	2	1	2	1	0	1	1	0	0	0	1	1	1	0	0	0
449	1	1	0	0	0	1	2	1	2	0	0	0	0	0	0	0	2	0	0	2	0	0	2	2	0	0	2	2	0	2	0	1	0	2	2	2	0	0	1	1	0	0	0	1	1	0	0	1	0
450	1	0	1	1	0	0	1	0	2	0	0	0	0	0	0	0	2	0	1	1	1	1	2	2	0	0	2	2	0	2	0	1	0	2	2	2	1	0	1	2	1	0	0	2	1	0	1	0	1
451	1	0	0	0	0	1	2	0	0	0	2	0	0	0	0	0	1	2	0	2	0	1	2	2	0	0	2	2	0	2	1	1	1	1	0	1	2	1	0	0	0	0	1	2	0	1	0	1	0
452	0	0	0	1	0	0	2	1	2	0	0	1	2	1	1	0	1	1	0	2	0	0	1	1	1	1	1	2	1	1	1	1	1	1	1	1	1	0	0	1	0	0	0	0	0	0	0	1	0
453	1	0	0	0	0	0	0	0	2	0	0	0	0	0	0	0	0	0	0	2	1	0	2	2	0	0	2	2	1	2	1	0	0	2	0	2	1	0	0	2	0	0	2	2	2	0	0	0	0
454	1	1	0	0	0	0	1	0	0	1	2	0	1	0	0	1	1	0	0	2	0	1	2	2	0	0	1	1	1	1	0	1	1	1	1	1	2	0	2	0	0	0	0	1	0	1	0	1	0
455	0	0	0	2	0	0	2	0	1	0	0	0	0	0	0	0	2	2	0	2	0	0	0	0	0	0	2	2	0	1	1	2	2	0	0	1	0	0	0	2	0	0	0	0	1	0	0	0	0
456	1	0	0	1	0	0	1	1	2	0	1	0	2	1	1	1	2	1	0	2	1	0	1	2	0	0	0	1	2	0	0	1	1	1	0	1	1	0	0	2	0	0	2	2	1	1	0	0	0
457	1	0	1	0	1	0	1	0	1	0	0	0	1	0	0	1	1	1	1	1	1	0	2	2	0	1	1	2	1	1	1	2	2	0	0	2	0	0	1	1	0	0	1	1	1	1	0	1	0
458	1	0	0	1	0	0	1	0	1	0	1	1	2	2	2	0	1	1	0	1	1	0	2	2	0	0	2	2	1	1	0	1	1	1	0	1	2	0	2	0	0	0	1	2	2	0	0	0	0
459	1	0	0	0	0	1	2	0	1	0	0	1	2	2	2	0	1	1	1	1	0	0	2	2	0	1	2	2	0	2	0	0	1	1	0	2	2	0	0	2	1	0	1	2	0	1	0	0	0
460	1	1	0	0	0	0	2	0	0	0	0	0	1	1	1	0	1	0	0	1	0	0	2	2	0	0	2	1	1	1	0	1	0	1	0	1	2	0	1	0	0	1	0	2	1	0	1	0	1
461	1	0	0	0	0	0	1	1	2	0	0	0	0	0	0	0	1	1	1	0	0	0	2	2	0	0	0	2	1	0	1	1	2	1	0	2	1	0	0	1	0	0	1	2	1	1	0	0	0
462	1	0	1	1	0	0	2	0	0	0	0	0	0	0	0	0	1	1	1	1	1	0	2	2	0	0	1	1	1	1	1	1	1	1	1	1	2	0	0	1	0	0	1	2	2	2	0	0	0
463	1	0	0	0	0	0	1	0	1	0	0	0	0	0	0	0	1	1	0	1	0	0	1	2	0	0	2	2	0	2	0	1	2	1	0	2	2	0	2	0	0	0	1	1	1	2	0	0	1
464	1	0	1	1	0	0	1	0	2	0	0	0	0	0	0	0	1	1	0	2	0	1	2	2	0	0	1	1	1	1	1	1	1	2	0	2	0	0	1	1	0	0	0	1	0	0	0	1	0
465	1	0	0	0	0	0	2	0	0	0	2	1	1	1	1	0	1	1	2	0	1	1	2	2	0	0	2	2	0	2	0	1	1	1	0	1	1	0	2	0	0	0	0	2	0	1	0	1	0
466	1	0	0	0	0	0	2	0	0	0	2	0	0	0	0	0	2	2	1	1	1	0	0	0	0	1	1	1	0	1	1	1	1	0	0	2	2	0	1	1	0	0	0	1	1	1	0	0	1
467	1	0	0	1	0	0	1	0	2	0	0	0	1	0	0	1	1	1	0	2	0	0	2	2	0	0	0	1	1	1	0	1	1	0	0	1	0	0	0	1	0	1	0	1	1	0	0	0	0
468	1	1	0	0	0	0	1	0	1	0	1	1	2	2	2	0	2	1	2	0	1	0	2	2	0	1	0	1	2	0	0	2	2	1	1	1	0	0	1	1	0	0	0	1	2	1	1	1	0
469	0	0	0	0	0	0	1	0	1	0	0	0	2	2	2	0	1	1	1	1	0	0	1	1	1	1	1	1	0	1	0	1	0	2	0	2	1	1	0	1	0	0	0	1	0	0	0	0	0
470	1	0	0	1	0	1	0	0	2	0	0	0	0	0	0	0	2	2	0	2	0	0	2	2	0	0	2	2	1	2	0	0	0	2	0	2	1	0	0	2	0	0	0	0	0	1	1	0	1
471	1	0	0	0	0	0	1	1	2	0	0	1	1	1	1	0	2	1	0	2	0	0	2	2	0	0	2	2	1	2	0	0	0	2	0	2	1	0	1	1	0	0	0	2	0	1	0	0	0
472	1	0	0	1	0	0	2	1	1	0	1	1	2	1	1	0	2	1	2	0	1	0	2	2	0	1	1	2	0	1	1	1	0	1	1	1	2	0	1	1	0	1	0	1	1	1	0	0	0
473	1	0	0	1	0	0	1	0	1	0	0	0	0	0	0	0	1	1	0	1	0	2	0	2	0	0	1	2	2	2	0	1	1	1	0	2	0	0	0	2	0	0	0	1	1	0	0	0	0
474	1	0	0	1	0	0	1	0	1	0	0	0	0	0	0	0	0	0	1	0	0	0	1	1	0	0	2	2	0	2	0	1	1	0	0	1	0	0	0	2	0	0	0	1	0	0	0	0	0
475	0	0	0	0	0	0	1	0	1	0	0	0	0	0	0	0	1	0	0	2	0	0	2	2	0	0	2	2	0	2	1	2	2	0	0	1	1	0	1	1	0	1	0	1	1	1	0	0	0
476	1	0	0	0	0	0	1	1	2	0	0	0	0	0	0	0	0	1	1	1	1	0	1	1	1	1	1	2	1	1	0	1	1	2	1	2	0	0	1	0	0	1	0	1	1	0	0	0	1
477	1	0	0	0	0	0	2	1	1	0	1	1	1	1	1	0	0	0	0	1	0	0	2	2	0	0	1	1	1	0	0	0	0	2	1	2	1	0	2	0	1	0	0	2	0	0	0	0	0
478	1	0	0	1	0	0	1	0	1	0	0	0	1	1	1	0	0	0	2	0	1	0	2	2	0	0	2	2	0	1	1	1	0	2	0	2	1	1	0	1	0	0	1	1	0	1	0	0	1
479	1	0	0	0	0	2	2	0	2	0	0	0	0	0	0	0	1	1	0	1	0	0	2	2	0	0	1	1	1	1	0	1	1	1	1	2	2	1	0	1	0	0	0	1	0	1	0	0	0
480	1	0	0	1	0	0	1	0	1	0	0	0	0	0	0	0	1	0	1	1	1	0	0	0	0	0	1	1	1	1	1	0	0	1	0	1	1	0	0	2	0	0	0	1	0	0	0	0	0
481	1	0	0	0	0	1	1	1	2	0	0	0	0	0	0	1	1	0	1	0	1	0	2	2	0	0	1	2	1	1	1	2	2	0	0	0	1	1	0	1	1	0	0	1	1	1	0	0	0
482	1	0	0	0	0	0	0	0	1	0	1	0	0	0	0	0	0	0	1	1	1	1	2	2	0	0	1	2	0	1	1	0	1	1	0	2	1	0	1	1	0	1	0	2	1	0	1	0	0
483	1	0	1	0	0	1	1	0	1	0	0	0	0	0	0	0	0	0	0	1	0	0	1	1	0	0	1	1	0	2	1	1	1	1	0	1	1	1	0	1	0	1	0	2	1	0	0	1	0
484	1	0	0	0	0	0	1	0	1	0	0	2	2	1	1	0	2	2	1	1	1	0	2	2	0	0	2	1	1	0	0	1	1	1	0	0	0	0	0	1	0	1	1	2	0	1	0	0	0
485	0	0	0	0	0	0	2	1	1	0	0	1	2	1	1	1	0	0	1	1	1	0	2	2	0	0	1	1	1	1	1	0	0	2	0	2	1	1	0	0	0	0	0	2	0	1	0	0	0
486	0	0	0	1	0	0	1	0	1	0	0	0	1	1	1	0	2	0	0	2	0	0	1	1	0	0	2	2	0	2	0	1	1	2	2	2	1	0	1	1	0	0	0	2	0	1	1	0	0
487	1	0	0	0	0	0	1	0	1	0	1	0	0	0	0	0	2	0	1	1	0	0	2	2	0	0	0	1	2	0	0	1	0	1	1	1	1	1	1	0	0	0	0	0	2	1	0	0	1
488	1	0	1	1	0	0	1	1	2	0	0	1	1	1	1	0	1	0	0	1	0	0	2	2	0	1	2	2	1	1	2	0	1	1	0	2	1	0	0	0	0	0	0	0	1	1	0	0	0
489	1	0	0	0	0	0	0	0	2	0	0	0	0	0	0	0	1	0	0	2	0	0	1	1	0	1	1	2	1	1	0	0	0	2	0	2	0	0	0	2	0	0	0	0	0	1	1	0	1
490	1	1	1	1	1	0	0	0	2	0	0	0	1	1	1	0	1	1	2	0	2	0	2	2	0	1	0	1	0	1	0	2	2	0	0	1	2	0	1	1	0	0	0	1	0	1	0	0	1
491	1	1	1	1	0	0	1	0	0	0	1	1	2	1	1	1	1	1	2	0	1	0	2	2	0	0	0	1	1	1	0	1	2	1	0	1	1	1	0	0	0	0	1	2	0	0	0	0	0
492	1	0	0	1	0	1	2	1	1	0	1	0	0	0	0	0	1	0	0	1	0	0	2	2	0	0	0	1	1	1	0	0	0	2	0	2	1	1	0	1	0	0	0	1	0	0	0	1	0
493	1	0	0	0	0	0	2	0	0	0	0	0	0	0	0	0	0	0	0	2	1	1	0	1	1	1	0	1	0	0	1	2	2	0	0	1	1	0	2	0	0	0	0	2	1	0	0	0	0
494	1	0	0	1	0	0	2	0	1	0	0	0	2	0	0	1	2	1	0	2	1	0	1	1	1	0	2	2	0	1	1	2	2	1	0	1	2	0	1	2	1	0	1	1	1	1	1	0	1
495	1	0	0	0	0	0	2	0	1	0	1	1	2	1	1	0	1	0	1	1	1	0	2	2	0	0	2	2	0	2	2	1	0	1	0	1	1	0	0	1	0	0	0	2	0	0	0	0	0
496	0	0	0	2	0	1	1	0	1	0	1	0	1	1	1	0	2	1	0	2	1	1	1	2	0	0	2	2	0	2	0	0	0	2	0	2	2	0	0	2	0	1	0	1	1	1	0	0	0
497	1	0	0	1	0	0	1	0	1	0	1	0	1	0	0	1	1	1	1	0	1	0	2	2	0	0	2	2	0	2	0	0	0	1	0	2	2	0	1	1	0	0	0	0	0	1	0	0	0
498	1	0	1	0	1	1	0	0	2	0	0	2	2	2	2	0	1	0	1	1	1	0	2	2	0	0	2	2	0	2	0	1	1	1	0	0	1	0	0	0	0	0	1	2	1	0	0	0	0
499	1	0	0	0	0	0	1	0	1	0	0	1	1	1	1	0	2	0	0	2	0	0	2	2	0	0	2	2	0	2	1	2	1	1	1	2	1	1	0	1	0	0	1	2	0	0	0	0	0
500	1	1	0	0	0	0	1	0	1	0	0	0	0	0	1	0	2	0	0	2	0	0	2	2	0	0	2	2	0	2	2	1	1	2	1	2	2	0	1	0	0	0	1	2	1	1	0	0	1
501	1	0	1	0	0	0	1	0	1	0	0	0	1	1	0	0	1	1	1	1	1	0	2	2	0	0	2	2	0	2	1	0	0	2	0	2	2	0	1	1	0	0	0	1	1	0	0	1	0
502	0	0	0	0	0	0	1	0	1	1	1	0	0	0	0	0	1	1	2	0	1	0	2	2	0	0	2	2	0	2	1	0	0	2	0	2	2	0	1	1	0	0	0	1	0	0	0	0	0
503	1	0	0	0	0	0	1	0	1	0	1	0	0	0	0	0	0	0	0	2	0	0	1	1	1	1	1	1	1	1	0	2	2	0	0	0	0	0	0	1	0	0	0	2	0	1	0	0	0
504	1	0	0	0	0	0	2	0	0	0	2	0	0	0	0	0	1	1	0	2	0	0	2	2	0	0	2	2	0	1	0	1	1	1	1	2	2	0	1	1	0	0	0	2	0	1	0	0	0
505	1	1	0	0	0	0	0	0	2	0	0	0	0	0	0	0	1	1	0	1	0	0	2	2	0	0	1	1	1	1	0	0	0	2	1	2	1	0	0	1	0	0	0	1	0	0	1	0	0
506	0	0	0	0	0	0	1	0	1	1	2	1	1	1	1	0	0	0	2	0	1	0	2	2	0	0	2	2	0	1	0	1	1	2	0	2	2	0	0	2	1	0	0	2	0	0	1	0	0
507	1	0	1	0	0	0	1	0	1	0	0	0	0	0	0	0	0	1	0	2	0	0	2	2	0	0	2	2	0	2	1	1	1	1	0	1	1	0	0	2	0	0	1	1	1	1	1	1	0
508	0	0	0	0	0	0	1	0	1	0	0	0	0	0	0	0	1	2	0	2	0	0	0	1	1	1	0	1	2	0	0	1	1	1	1	1	2	0	2	1	1	0	1	2	1	0	0	0	0
509	1	0	0	0	0	1	1	0	1	0	1	0	1	0	0	1	1	1	1	1	0	0	2	2	0	0	1	2	1	1	1	2	1	0	0	1	2	0	2	0	0	0	0	0	0	0	0	0	1
510	0	0	0	0	0	0	2	0	1	0	0	0	0	0	0	0	2	0	1	1	1	0	2	2	0	0	2	2	1	1	2	2	1	0	0	1	2	0	1	0	0	0	0	2	1	0	0	1	0
511	1	0	0	2	0	0	2	0	1	0	1	0	0	0	0	0	2	1	1	1	0	2	0	2	0	0	2	2	1	0	1	2	2	1	0	2	2	0	2	0	1	0	1	1	1	2	1	1	0
512	1	0	0	0	0	0	1	0	1	0	1	1	2	1	1	0	1	1	0	2	0	0	2	2	0	0	2	2	0	2	1	1	1	2	1	1	2	0	0	2	0	1	0	2	2	0	0	1	1
513	0	0	0	0	0	0	1	0	1	0	1	0	1	0	0	0	1	0	1	1	0	1	1	2	0	0	1	2	1	1	0	1	1	2	1	2	0	0	0	1	0	1	0	2	1	0	0	0	0
514	0	0	0	0	0	1	1	1	2	0	0	0	2	2	2	0	0	0	1	0	0	0	2	2	0	1	1	2	0	1	1	1	0	2	1	2	2	0	1	2	1	0	0	1	0	0	1	1	0
515	1	0	0	0	0	2	0	0	2	0	0	1	2	1	1	0	1	1	0	2	0	0	2	2	0	0	1	1	0	1	0	2	2	0	0	0	2	0	1	1	1	2	0	2	0	1	0	0	2
516	1	0	0	0	0	0	2	0	0	0	1	0	1	0	0	0	1	1	2	0	1	0	0	1	0	0	2	2	1	1	1	1	1	0	0	1	1	0	0	0	0	0	1	2	1	1	1	0	0
517	1	0	0	0	0	0	2	1	1	0	0	0	0	0	0	0	1	1	1	1	0	1	1	1	0	0	2	2	0	2	0	1	1	1	0	2	2	0	1	1	1	0	0	1	0	1	1	1	0
518	0	0	0	0	0	0	2	0	0	0	0	0	0	0	1	0	0	0	0	2	0	0	2	2	0	1	2	2	0	1	1	2	1	2	0	2	1	0	0	2	0	0	0	2	0	2	0	0	0
519	1	1	0	0	0	0	1	0	2	0	0	1	1	1	1	0	1	1	0	2	0	0	1	1	1	2	2	2	1	2	1	2	1	2	0	2	1	0	0	1	0	0	1	2	2	2	0	0	0
520	1	0	0	0	0	0	2	0	0	0	2	0	0	0	0	0	0	0	0	0	0	0	1	1	1	1	2	2	0	2	2	2	1	1	1	2	2	0	1	2	2	0	1	2	0	0	0	0	1
521	1	0	1	0	1	1	1	0	1	0	1	0	1	1	1	0	1	1	0	1	0	1	2	2	0	0	1	2	1	1	1	2	2	2	1	2	0	1	0	1	0	0	1	2	1	0	0	0	1
522	1	1	1	1	1	0	2	1	1	0	0	0	1	0	0	1	2	0	0	2	0	0	2	2	0	0	1	1	2	0	0	2	1	1	0	1	1	0	0	2	0	1	0	2	1	1	0	0	0
523	1	0	0	2	0	1	2	1	1	0	1	0	0	0	0	0	1	1	0	2	0	0	2	2	0	0	1	1	1	1	0	1	1	1	0	2	2	0	1	1	0	0	0	2	1	0	0	0	0
524	1	0	0	1	0	0	2	0	0	0	1	0	0	0	0	0	1	1	1	0	0	0	0	1	1	1	2	2	1	0	1	1	1	1	0	2	0	0	1	0	0	0	0	2	1	2	0	0	1
525	1	0	0	1	0	0	2	0	0	0	0	1	1	1	1	0	1	1	2	0	2	0	0	0	1	1	2	2	1	2	0	1	2	0	0	2	1	0	0	1	0	0	0	1	0	0	0	0	0
526	0	0	0	0	0	1	1	0	1	0	1	0	1	0	0	1	1	2	0	2	0	0	2	2	0	0	1	2	0	2	0	1	1	2	1	2	1	0	0	1	0	1	0	2	1	0	0	0	0
527	1	0	1	0	1	0	2	0	0	0	1	1	1	1	1	0	2	2	1	1	1	0	0	0	0	0	2	2	0	2	0	1	1	1	0	1	2	0	2	0	0	0	0	2	0	1	0	0	1
528	1	0	0	0	0	1	0	0	2	0	0	0	0	0	1	0	2	2	1	1	1	0	2	2	0	0	2	2	1	1	1	1	1	1	0	2	2	0	1	1	0	0	0	0	0	1	0	0	0
529	0	0	0	0	0	2	0	0	2	0	0	1	1	1	2	0	1	0	1	1	1	0	2	2	0	0	1	2	0	1	0	0	0	2	0	2	0	0	0	1	0	1	0	2	2	0	0	0	0
530	1	0	0	0	0	0	0	0	2	0	0	2	2	2	2	0	2	0	1	1	1	0	2	2	0	1	0	2	2	0	0	1	0	2	0	1	2	1	0	1	0	0	0	2	0	2	0	0	0
531	1	0	0	0	0	0	1	0	1	0	0	0	0	0	0	0	2	2	1	1	1	0	1	1	0	0	0	0	1	0	0	0	0	2	1	2	0	0	0	2	0	2	0	2	1	0	0	0	1
532	1	0	0	0	0	1	1	0	1	0	1	0	2	1	1	1	1	1	1	0	1	0	2	2	0	0	1	1	1	1	1	2	2	0	0	1	2	1	0	0	0	0	1	2	1	2	0	0	0
533	1	0	0	0	0	0	1	1	2	0	0	0	1	0	0	0	0	0	0	2	0	0	2	2	0	0	2	2	0	2	0	2	2	0	0	1	2	0	1	1	0	0	1	1	1	1	0	0	0
534	1	0	0	0	0	0	1	1	2	0	0	0	2	2	2	0	1	1	1	0	0	0	1	1	1	1	2	2	0	2	1	0	0	2	0	2	2	0	0	2	0	1	0	2	0	1	0	0	0
535	1	0	0	1	0	0	2	1	1	0	0	0	1	0	0	1	2	0	0	2	0	1	2	2	0	0	1	1	0	1	1	1	1	1	0	2	1	0	1	1	0	0	0	2	1	0	0	1	0
536	1	0	0	0	0	2	1	1	2	0	1	0	2	2	2	0	1	1	2	0	1	1	1	2	0	0	2	2	0	2	0	1	1	1	0	2	2	0	2	0	1	0	0	1	0	0	0	0	0
537	1	0	0	0	0	0	1	0	1	0	0	1	2	1	1	1	1	1	2	0	2	0	2	2	0	1	1	1	1	1	0	1	2	1	0	2	1	0	0	1	0	1	0	1	1	0	0	0	0
538	1	0	0	1	0	0	1	0	1	0	1	2	2	1	1	0	2	2	0	2	0	0	2	2	0	0	2	2	1	1	0	1	2	1	0	2	2	0	1	1	1	1	0	2	0	1	0	0	0
539	1	0	1	1	0	1	1	0	1	1	2	0	1	1	1	0	2	1	2	0	1	0	2	2	0	0	2	2	0	2	1	0	0	2	1	2	1	1	0	0	0	0	0	1	1	1	0	1	0
540	0	1	1	0	1	0	1	0	1	0	0	1	1	1	1	0	1	1	2	0	1	0	1	1	1	1	1	2	1	0	0	1	1	1	0	2	2	0	1	0	0	0	0	2	0	2	2	0	0
541	0	0	0	0	0	0	1	1	2	0	0	0	0	0	0	0	0	0	0	2	0	0	2	2	0	0	1	2	1	1	1	1	1	1	0	2	2	0	0	2	0	0	0	2	0	1	0	0	0
542	0	0	0	0	0	1	2	0	1	0	1	1	1	1	1	0	0	1	1	1	1	0	2	2	0	1	2	2	0	2	0	1	1	1	0	2	2	1	0	1	0	2	0	2	1	0	1	0	0
543	1	0	0	0	0	0	1	0	2	0	0	0	2	0	0	1	1	0	0	1	0	1	2	2	0	0	1	2	1	1	0	1	1	1	0	2	2	0	0	1	0	0	0	2	0	1	1	0	0
544	0	0	0	0	0	0	1	0	1	0	0	0	0	0	0	0	1	0	1	1	1	0	2	2	0	0	1	2	0	1	0	0	0	2	0	1	1	0	0	1	0	0	1	2	1	1	0	0	0
545	1	0	0	0	0	0	1	0	2	0	0	0	0	0	0	0	1	1	1	1	0	0	2	2	0	0	2	2	0	2	1	1	1	2	1	2	0	0	0	2	0	0	1	2	1	1	0	0	0
546	1	0	0	0	0	1	2	0	0	0	1	0	1	1	2	0	2	2	2	0	0	0	2	2	0	0	2	2	1	2	0	2	2	1	0	1	1	0	1	1	0	0	2	2	2	1	0	0	1
547	1	0	1	0	0	1	1	1	2	0	0	0	0	0	0	0	0	0	0	2	0	0	2	2	0	0	0	1	2	0	0	0	0	1	1	2	1	0	0	2	0	1	0	2	0	1	0	1	0
548	0	0	0	0	0	0	1	0	1	0	1	0	0	0	0	0	1	0	1	1	1	0	2	2	0	2	0	2	1	1	0	1	1	2	0	2	0	0	1	1	0	0	1	2	1	0	0	0	1
549	1	1	0	0	0	0	1	0	1	0	0	0	2	2	2	0	0	1	1	1	1	0	1	1	0	1	1	2	1	1	1	1	1	1	0	1	2	0	2	1	1	0	0	2	0	1	1	0	1
550	1	0	0	0	0	0	2	0	1	0	1	0	0	0	0	0	2	0	0	2	0	0	1	1	0	0	0	2	1	0	1	1	0	2	0	1	1	0	0	2	0	0	0	1	0	1	0	0	2
551	0	0	0	1	0	0	2	1	1	0	1	0	1	0	0	1	1	0	1	1	1	0	2	2	0	0	2	2	0	2	0	2	1	1	0	2	2	0	1	1	0	1	0	2	1	0	0	0	1
552	1	0	0	0	0	0	2	0	1	0	0	0	2	1	1	0	1	1	2	0	1	0	1	2	0	0	2	2	0	2	0	1	1	2	0	2	0	0	0	2	0	0	0	2	0	0	0	0	1
553	1	0	0	0	0	1	2	0	2	0	0	0	0	0	0	0	0	0	2	0	1	0	2	2	0	1	0	2	0	1	0	0	0	2	0	2	1	0	1	1	0	0	0	0	0	1	0	0	0
554	0	0	0	0	0	0	1	0	1	0	0	1	1	1	1	0	1	0	1	1	1	0	2	2	0	1	1	2	0	2	1	1	1	0	0	1	1	0	0	1	0	0	1	2	1	0	0	0	1
555	1	0	0	0	0	0	1	0	1	0	0	0	0	0	0	0	1	0	1	1	0	0	2	2	0	0	1	2	1	1	1	1	1	1	0	2	1	1	0	1	0	1	0	2	0	1	0	1	0
556	1	0	0	0	0	0	1	0	1	0	0	0	0	0	0	0	1	0	1	0	1	1	2	2	0	0	1	2	0	1	0	0	1	2	0	2	1	0	0	2	0	0	0	1	0	1	0	0	0
557	1	0	0	0	0	1	1	1	2	0	0	0	1	0	0	1	0	0	0	1	0	0	1	1	1	0	2	2	0	2	1	1	1	0	0	1	2	0	0	1	0	0	0	2	2	1	0	0	0
558	1	0	0	0	0	0	1	1	2	0	0	0	1	0	0	0	2	1	1	1	1	0	2	2	0	0	1	1	2	0	1	0	0	2	0	2	0	0	0	1	0	0	1	1	1	2	0	2	0
559	1	0	0	0	0	0	0	0	2	0	0	0	0	0	0	0	0	0	0	1	0	0	1	1	1	2	2	2	1	1	1	0	0	2	0	2	2	0	1	1	0	0	1	2	1	0	0	0	0
560	1	0	0	0	0	0	0	0	2	0	1	0	1	0	1	0	0	1	1	1	0	0	1	1	1	1	1	1	1	1	0	0	0	1	0	2	2	0	1	1	0	0	0	2	0	0	0	0	1
561	0	0	0	1	0	0	2	0	0	0	0	0	0	0	0	0	1	1	1	0	0	0	2	2	0	1	2	2	0	1	0	1	0	2	1	2	0	0	1	1	1	0	0	2	0	1	0	0	0
562	1	0	0	1	0	0	1	0	0	0	1	1	1	1	1	0	1	1	1	1	1	0	2	2	0	0	1	2	0	2	0	1	1	0	0	1	1	0	0	2	0	0	0	2	1	0	1	1	0
563	1	0	0	0	0	0	0	0	2	0	0	0	0	0	0	0	0	0	1	1	1	0	2	2	0	0	2	2	1	1	2	0	0	2	0	2	1	1	0	1	0	0	0	1	0	0	0	0	1
564	1	0	0	0	0	0	2	0	0	0	0	1	1	0	0	0	1	1	2	0	0	0	1	1	0	0	2	2	1	1	1	1	1	1	1	2	0	0	1	1	1	0	0	2	0	0	0	1	1
565	1	0	0	0	0	0	2	0	0	0	0	1	1	1	1	0	0	0	2	0	0	0	2	2	0	0	2	2	0	2	0	0	0	2	1	2	2	0	2	1	1	1	0	2	1	0	0	0	0
566	1	0	1	1	0	0	1	0	2	0	0	1	2	0	0	0	0	0	1	1	1	1	2	2	0	0	1	2	1	1	1	1	1	1	0	2	1	0	0	1	0	0	2	2	2	1	0	0	0
567	1	0	0	0	0	0	2	0	2	0	0	0	0	0	0	0	1	1	1	0	1	0	1	2	0	0	2	2	1	2	0	2	1	2	0	1	2	0	1	1	0	0	0	2	0	1	0	0	0
568	0	0	0	0	0	0	2	0	1	0	0	0	1	0	0	1	2	0	0	2	0	0	2	2	0	0	0	2	2	0	0	0	2	0	0	2	1	0	2	0	0	0	1	1	1	2	0	0	0
569	1	0	0	1	0	0	1	0	1	0	1	1	1	0	0	0	2	2	1	1	1	0	1	1	0	1	1	1	2	0	1	1	1	2	1	2	2	1	0	1	0	0	0	0	0	1	0	0	0
570	1	0	0	0	0	1	1	0	1	0	0	0	1	0	0	1	2	2	1	1	0	0	2	2	0	0	1	1	2	0	0	1	1	0	0	1	0	0	0	2	0	0	0	0	1	0	1	0	0
571	1	0	0	1	0	0	2	0	1	0	1	0	0	0	0	0	0	0	1	0	1	0	2	2	0	0	1	1	1	1	0	1	2	1	0	2	2	0	1	1	0	0	0	0	0	0	0	0	0
572	1	0	0	0	0	0	1	0	1	1	1	0	0	0	0	0	1	1	1	1	0	0	2	2	0	1	1	2	1	1	1	1	1	2	0	2	2	0	2	0	0	0	0	1	1	0	1	0	0
573	0	0	0	1	0	0	2	1	1	0	1	0	0	0	0	0	0	0	1	1	1	1	2	2	0	0	2	2	0	2	0	1	0	1	0	1	2	0	0	2	1	0	0	2	0	2	0	0	0
574	0	0	0	1	0	0	0	0	1	0	1	0	1	0	1	0	2	2	1	1	1	0	2	2	0	1	1	2	1	1	1	1	1	0	0	1	2	1	1	0	0	0	0	2	0	1	0	2	0
575	1	0	1	0	0	0	2	0	1	0	1	0	0	0	0	0	1	0	1	1	1	0	2	2	0	0	1	1	1	1	1	1	1	2	1	2	2	0	1	1	0	1	0	1	1	1	0	0	2
576	1	0	0	0	0	1	0	0	2	0	0	0	0	0	0	0	1	0	0	2	0	0	1	1	0	0	1	2	1	1	1	0	0	2	1	2	1	0	0	2	1	0	0	1	0	0	0	1	0
577	1	1	0	0	0	1	0	0	2	0	0	1	1	1	1	0	0	0	1	1	1	0	1	1	0	0	2	2	0	1	1	0	0	1	0	1	1	0	1	1	0	0	0	2	0	0	0	1	0
578	1	0	0	0	0	0	2	0	0	0	1	1	0	0	0	0	1	0	1	1	1	0	1	1	0	1	0	2	2	0	0	1	1	0	0	2	2	0	2	0	0	0	2	2	1	1	0	1	0
579	1	0	0	2	0	0	1	1	2	0	0	1	1	1	1	0	1	0	0	2	0	0	2	2	0	1	1	1	1	1	0	0	1	1	0	2	2	1	1	0	0	0	0	2	0	1	0	0	0
580	1	0	0	0	0	1	0	0	2	0	0	0	1	0	0	1	0	0	0	1	0	0	2	2	0	1	1	2	1	1	0	1	1	1	1	1	2	0	2	1	1	0	2	2	1	1	0	0	1
581	1	1	0	0	0	1	1	0	2	0	0	0	1	0	0	1	0	0	1	1	1	0	1	2	0	0	2	2	0	1	1	1	1	1	0	2	1	0	2	0	0	0	0	1	2	1	0	0	0
582	1	0	0	0	0	0	2	0	0	0	0	0	1	0	0	1	1	1	1	1	1	0	2	2	0	0	1	2	1	1	1	2	1	1	0	2	2	0	1	0	0	0	0	2	0	0	0	0	0
583	1	0	0	0	0	0	1	0	2	0	0	0	0	0	0	1	1	0	1	1	1	0	0	0	0	0	1	2	2	1	1	0	0	2	0	2	1	1	0	1	0	0	0	2	0	2	0	0	0
584	1	0	0	0	0	0	2	0	0	0	1	0	1	1	1	0	1	0	1	1	1	0	2	2	0	0	1	2	1	1	1	1	0	1	1	1	1	1	0	1	0	0	0	1	1	1	0	0	0
585	1	0	1	0	1	1	1	0	1	0	0	0	0	0	0	0	1	1	1	1	0	0	2	2	0	1	2	2	1	0	1	1	1	1	0	2	1	0	1	1	0	0	0	2	0	0	0	0	0
586	1	0	0	0	0	0	0	0	2	0	0	0	0	0	0	0	2	2	0	2	0	0	1	2	0	0	2	2	0	2	0	1	2	1	0	2	2	0	2	0	0	1	0	2	2	0	0	0	1
587	1	0	0	0	0	0	1	0	2	0	0	0	1	1	1	0	1	0	0	2	0	0	0	0	1	1	1	1	1	1	0	1	0	2	1	2	1	0	2	0	0	2	0	2	1	0	1	0	0
588	1	0	0	0	0	0	2	0	1	0	1	0	0	0	0	0	1	0	1	1	1	0	2	2	0	0	1	2	2	1	1	0	0	1	0	1	1	0	1	1	1	0	1	2	1	0	1	0	1
589	1	0	0	1	0	0	1	1	2	0	0	0	0	0	0	0	2	2	0	2	0	0	2	2	0	0	2	2	1	1	2	0	0	1	0	1	1	0	2	0	1	0	0	1	0	1	0	0	0
590	1	1	0	0	0	0	0	0	1	0	0	0	1	0	0	1	0	0	0	1	0	0	2	2	0	0	2	2	1	1	2	1	0	1	1	1	0	0	0	2	0	0	1	2	1	1	0	0	0
591	1	0	0	0	0	1	0	0	2	0	0	1	2	1	1	0	1	1	1	0	1	0	1	1	0	0	1	2	1	0	0	1	1	0	0	1	1	0	1	1	0	1	0	1	1	1	0	0	0
592	1	0	0	0	0	1	1	0	1	0	0	0	0	0	1	0	2	2	1	1	1	0	2	2	0	0	1	2	0	2	0	0	1	0	0	2	1	1	0	1	0	0	1	1	1	1	0	0	1
593	1	0	1	0	1	1	1	1	2	0	0	0	0	0	0	0	1	1	2	0	2	0	2	2	0	0	1	2	1	1	1	1	1	1	0	2	1	2	0	1	1	0	0	2	0	2	0	0	0
594	1	0	0	0	0	0	1	0	1	0	1	0	0	0	0	0	1	1	1	0	1	0	2	2	0	0	2	1	1	0	0	2	1	0	0	1	2	0	1	1	0	0	1	2	2	1	0	0	0
595	1	0	0	0	0	0	1	1	2	0	0	1	2	1	1	0	2	0	0	2	0	0	2	2	0	0	2	2	1	1	2	1	0	1	0	1	2	0	1	1	0	0	0	1	0	1	0	0	0
596	1	1	0	0	0	0	1	1	2	0	0	1	1	1	1	0	0	0	1	1	1	0	2	2	0	0	1	1	1	1	1	1	1	2	1	1	1	0	0	1	0	0	0	2	0	1	0	0	0
597	1	0	0	1	0	0	1	1	1	1	0	0	0	0	0	0	0	0	1	0	1	0	2	2	0	0	0	2	1	0	0	1	1	1	0	1	2	0	0	1	0	0	0	2	1	2	0	1	0
598	1	0	0	2	0	0	0	0	2	0	0	1	1	1	1	0	2	1	2	0	1	0	2	2	0	0	2	2	0	2	1	2	2	0	0	0	1	0	1	1	0	1	0	1	1	0	0	0	0
599	1	0	0	0	0	1	2	0	1	0	1	1	0	0	0	0	1	1	2	0	1	0	2	2	0	0	1	1	1	1	0	1	1	0	0	1	1	1	1	0	0	0	0	1	0	0	0	0	0
600	1	0	0	0	0	0	2	0	0	0	1	1	1	1	1	0	2	0	0	1	0	0	2	2	0	0	1	1	2	0	1	1	1	2	1	2	1	0	0	1	0	1	0	1	1	1	0	0	1
601	1	0	0	1	0	1	1	0	0	1	2	0	0	0	0	0	1	1	2	0	2	0	1	1	1	1	1	1	0	1	0	1	1	2	1	2	1	0	0	1	0	0	0	2	0	0	0	0	0
602	1	0	0	0	0	0	1	0	1	0	0	0	1	0	0	1	0	1	1	1	0	1	2	2	0	0	0	1	2	0	1	1	1	0	0	2	2	0	2	0	0	0	0	2	0	0	0	0	1
603	1	0	0	0	0	0	1	1	2	0	0	0	0	0	0	0	2	1	0	2	0	1	1	2	0	1	1	2	2	0	1	0	0	0	0	1	0	0	0	2	0	1	0	2	0	1	1	0	0
604	1	0	0	1	0	0	1	1	2	0	0	0	0	0	0	0	1	1	1	1	0	0	2	2	0	0	1	2	0	1	0	2	2	1	0	2	1	0	0	1	0	0	0	2	1	1	0	0	1
605	1	0	0	1	0	0	2	1	1	0	1	1	2	1	1	0	1	0	0	1	0	0	2	2	0	0	1	1	1	1	1	1	1	2	1	2	1	0	1	1	0	0	0	1	1	0	0	0	0
606	0	0	0	1	0	0	1	1	2	0	0	1	1	1	1	0	2	2	1	1	1	0	2	2	0	0	0	1	2	0	0	1	0	2	2	2	1	0	1	1	0	0	1	2	1	1	0	0	0
607	1	0	0	0	0	0	1	0	2	0	0	0	0	0	0	0	0	0	1	1	1	0	2	2	0	0	2	2	0	2	1	1	0	1	0	1	1	0	0	2	1	0	0	2	0	1	0	0	0
608	1	0	0	1	0	0	2	0	0	0	0	0	0	0	0	0	1	0	0	1	0	0	2	2	0	0	2	2	0	2	1	2	2	0	0	1	0	0	0	2	0	1	0	2	1	0	0	0	0
609	1	0	0	0	0	0	2	1	1	0	0	1	1	1	1	0	1	2	0	2	0	0	1	2	0	0	2	2	1	1	1	1	1	0	0	1	2	0	2	0	1	0	0	2	0	1	0	0	0
610	1	0	1	0	1	1	2	0	0	0	1	0	0	0	0	0	1	1	0	2	0	0	2	2	0	2	2	2	0	2	1	1	1	1	0	1	1	0	2	0	0	0	0	1	0	0	0	0	2
611	1	0	0	0	0	1	0	0	2	0	0	0	1	0	0	1	1	1	1	1	1	0	1	2	0	0	1	2	1	1	1	0	1	1	0	2	1	1	0	0	0	0	0	1	0	0	1	0	0
612	1	0	0	1	0	0	2	0	1	0	1	1	1	1	1	0	1	0	1	1	1	1	2	2	0	0	1	2	1	1	1	2	2	0	0	0	1	0	1	1	0	0	0	0	0	1	0	0	0
613	1	0	0	1	0	0	2	1	1	0	1	1	2	0	0	0	2	0	1	1	1	0	1	1	0	0	2	2	0	2	0	0	0	2	0	2	0	0	0	1	0	0	0	2	0	0	1	0	0
614	1	0	0	0	0	0	1	0	2	0	0	0	0	0	0	0	2	2	0	2	0	0	1	1	0	0	2	2	0	2	0	1	1	2	0	2	2	1	1	0	0	0	0	0	0	0	0	0	0
615	1	0	0	0	0	0	0	0	2	0	0	0	0	0	0	0	2	2	1	1	1	0	2	2	0	1	2	2	0	2	0	1	1	1	0	2	1	0	1	1	0	0	0	1	1	1	0	0	2
616	1	1	0	0	0	1	2	0	0	0	0	1	1	1	1	0	1	1	0	1	0	0	1	1	1	1	1	2	0	2	0	0	0	2	1	2	1	0	1	1	0	0	0	1	1	0	1	0	0
617	1	0	0	1	0	1	2	1	2	0	0	0	2	2	2	0	2	1	0	1	0	0	1	2	0	0	2	2	0	2	1	0	0	1	0	2	2	0	1	1	1	1	0	2	1	0	0	0	0
618	1	0	0	1	0	0	0	0	1	0	0	0	1	0	0	0	2	1	0	2	0	0	2	2	0	0	2	2	1	2	0	1	1	0	0	1	1	1	0	1	0	0	1	2	0	0	0	1	0
619	1	0	0	1	0	0	0	0	2	0	0	0	0	0	0	0	2	0	0	2	0	0	2	2	0	0	1	1	2	1	0	0	1	1	0	2	1	1	0	1	1	0	1	2	1	0	0	0	0
620	1	0	0	1	0	0	1	0	1	1	1	0	1	0	0	1	1	1	1	1	0	1	2	2	0	0	1	2	2	1	2	0	1	1	0	2	2	0	2	0	0	1	0	1	1	1	0	0	0
621	1	0	0	0	0	1	1	0	2	0	0	0	0	0	0	0	2	2	0	2	0	0	0	1	0	0	2	2	0	1	0	1	1	1	1	1	1	1	0	0	0	0	0	1	1	1	0	0	1
622	1	0	0	2	0	0	1	0	0	1	1	0	1	0	0	1	0	0	1	1	1	0	2	2	0	0	1	2	1	1	1	0	0	1	0	1	1	0	1	1	1	1	0	2	1	0	1	0	0
623	0	0	0	1	0	0	0	0	1	0	1	0	0	0	0	0	1	1	2	0	0	0	2	2	0	0	1	2	1	1	1	0	1	0	0	2	1	0	1	1	0	0	0	2	0	2	0	0	0
624	1	0	0	0	0	0	2	0	0	0	2	0	0	0	0	0	2	2	1	1	0	0	2	2	0	1	2	2	0	2	2	1	1	1	0	1	1	0	0	2	0	0	0	2	0	1	1	1	0
625	1	0	0	1	0	0	2	1	1	0	1	0	0	0	0	0	0	0	0	0	0	0	2	2	0	0	2	2	0	2	0	0	1	0	0	2	1	0	0	1	0	2	0	2	1	0	0	0	1
626	1	0	0	0	0	0	1	0	0	0	1	0	2	0	0	1	0	0	0	1	0	0	0	1	0	0	2	2	1	1	2	1	1	1	0	2	1	0	0	2	0	0	1	1	0	0	0	0	1
627	1	0	0	0	0	0	1	1	2	0	0	0	0	0	0	0	1	0	0	1	0	0	2	2	0	0	0	1	1	0	0	2	1	2	1	2	1	0	0	1	0	0	0	1	0	0	1	0	0
628	1	0	0	2	0	1	2	1	2	0	0	0	1	0	0	0	1	1	2	0	1	0	1	1	0	0	0	1	2	0	0	2	2	1	0	1	2	0	1	1	1	0	1	2	1	2	0	0	0
629	1	1	0	0	0	1	1	0	2	1	0	1	1	0	0	0	1	0	1	1	0	0	2	2	0	0	1	2	0	1	2	0	0	2	1	2	1	0	1	1	1	0	0	0	1	0	0	1	0
630	1	0	0	0	0	0	0	0	2	0	1	0	1	1	1	0	1	0	1	1	0	0	2	2	0	1	0	0	1	1	0	0	0	2	1	2	1	0	0	2	1	0	2	2	2	1	0	0	0
631	1	1	0	0	0	0	1	0	1	1	0	1	1	0	0	0	1	1	0	2	0	0	2	2	0	1	1	2	1	1	1	2	1	1	0	1	1	0	0	2	0	0	1	1	1	2	1	0	0
632	1	0	0	0	0	1	1	0	1	0	0	1	1	1	1	0	2	0	0	2	0	0	2	2	0	1	1	2	2	2	0	2	1	1	0	2	1	0	0	1	0	0	0	1	0	0	0	0	0
633	1	0	0	0	0	2	1	0	1	0	0	1	1	1	1	0	1	1	0	2	0	0	1	1	1	1	0	1	1	1	0	2	2	0	0	0	1	0	1	2	1	0	0	2	0	0	0	0	0
634	1	0	0	1	0	0	2	1	1	0	0	1	1	1	1	0	2	2	0	2	0	0	2	2	0	0	1	1	0	1	0	0	1	0	0	2	1	0	0	1	0	0	0	1	0	0	1	1	0
635	1	0	0	0	0	0	1	0	1	0	0	0	1	0	0	1	0	0	2	0	1	0	0	0	0	0	1	1	1	1	0	1	1	1	0	2	1	0	0	1	0	0	1	1	1	0	0	2	0
636	1	0	0	0	0	0	1	0	2	0	0	0	0	0	0	0	1	1	0	2	0	0	2	2	0	1	1	2	1	1	1	1	1	1	1	2	2	0	1	1	0	0	0	1	0	1	0	0	0
637	1	0	0	1	0	0	1	1	2	0	0	0	0	0	0	0	1	0	1	1	1	0	2	2	0	0	1	1	1	1	0	1	1	1	0	2	2	0	1	1	0	1	0	2	1	0	2	0	0
638	1	0	0	0	0	0	2	0	0	0	0	0	0	0	0	1	1	1	2	0	2	0	2	2	0	1	1	2	1	1	1	1	1	1	1	1	1	0	1	1	0	0	0	2	0	0	0	0	1
639	1	0	0	0	0	0	2	0	1	0	1	0	0	0	0	0	1	0	1	1	0	0	2	2	0	0	0	1	0	1	0	2	2	0	0	1	1	0	0	1	0	0	1	2	1	0	0	1	0
640	1	0	0	0	0	0	1	0	2	1	0	1	1	1	1	0	1	2	1	1	1	0	2	2	0	0	1	1	2	1	0	2	1	2	2	2	1	0	0	2	0	0	0	2	1	1	0	0	0
641	1	0	0	1	0	0	1	1	1	1	0	0	0	0	0	0	2	1	0	2	0	0	2	2	0	0	2	2	0	2	2	0	0	2	1	2	1	0	0	1	0	0	1	2	1	1	0	0	0
642	1	0	0	0	0	0	2	0	0	0	2	0	0	0	0	0	0	0	1	1	1	0	0	0	1	1	2	2	0	1	1	2	2	1	1	1	0	0	0	2	0	0	2	2	1	1	0	0	0
643	1	0	0	0	0	0	0	0	2	0	0	0	0	0	0	0	1	0	0	2	0	0	1	2	0	0	2	2	0	2	1	1	1	2	1	2	1	0	1	1	0	0	1	1	1	1	0	0	0
644	0	0	0	1	0	0	1	0	1	0	1	0	1	0	0	1	1	0	1	1	1	0	1	2	0	0	1	2	1	1	1	2	1	2	1	2	1	0	0	1	0	0	1	2	2	1	0	1	0
645	1	0	0	0	0	0	2	0	1	0	0	0	1	1	1	0	2	1	0	2	0	1	1	2	0	0	2	2	1	1	2	0	0	2	0	2	0	0	0	2	0	1	0	2	0	0	0	1	0
646	1	0	0	0	0	0	1	0	1	1	1	2	2	2	2	0	1	1	1	0	1	0	2	2	0	0	1	2	0	1	1	1	1	2	1	2	2	0	2	1	1	0	2	2	1	1	0	0	1
647	1	0	1	1	0	0	1	0	1	0	0	0	1	1	1	0	1	1	0	1	1	1	2	2	0	0	2	2	0	2	0	1	1	2	0	2	2	0	1	0	0	0	0	1	0	1	0	0	0
648	1	0	0	0	0	0	1	0	1	0	0	0	0	0	0	0	1	0	0	2	0	0	2	2	0	0	2	2	1	2	0	1	0	2	0	2	2	0	1	1	1	0	0	0	0	0	1	1	0
649	1	0	0	1	0	0	1	0	1	0	1	0	1	0	0	0	2	1	0	2	0	0	2	2	0	0	2	2	0	2	1	2	1	1	0	1	1	0	0	2	0	0	2	2	2	1	0	0	0
650	1	0	1	0	0	0	1	0	1	0	0	0	1	0	0	1	1	0	1	0	1	0	2	2	0	0	1	1	2	1	0	1	1	1	0	1	0	0	1	2	1	1	0	1	1	1	0	0	0
651	1	0	0	2	0	0	1	0	2	0	0	0	0	0	0	0	1	0	1	1	1	0	2	2	0	0	1	2	1	1	1	2	1	0	0	1	1	0	2	0	0	0	1	2	1	0	0	0	0
652	1	0	0	0	0	0	0	0	2	0	0	0	0	0	0	0	2	2	1	1	1	0	2	2	0	0	0	1	0	1	0	1	1	1	0	2	2	0	1	0	0	0	1	2	1	0	0	0	1
653	1	0	0	2	0	0	2	1	2	0	0	1	1	1	1	0	2	0	0	2	0	0	2	2	0	0	1	2	0	1	1	2	1	0	0	1	1	1	0	1	0	0	0	2	1	0	0	1	1
654	1	0	0	0	0	0	2	1	2	0	0	1	1	1	1	0	2	2	1	1	1	1	0	1	1	1	1	2	0	2	0	2	1	0	0	1	2	0	2	0	0	0	0	2	1	2	1	0	0
655	1	0	0	0	0	0	2	0	1	0	0	0	1	0	0	1	2	2	2	0	2	0	2	2	0	0	1	2	0	1	0	2	2	0	0	1	2	1	0	0	0	0	1	1	0	0	1	0	0
656	1	0	0	0	0	0	2	0	0	0	1	0	0	0	0	0	0	0	1	0	1	0	2	2	0	0	2	2	0	2	1	1	0	1	1	1	1	0	0	2	0	0	1	2	1	0	0	0	1
657	0	0	0	1	0	0	2	1	1	0	1	0	1	0	0	1	0	0	1	1	1	0	2	2	0	0	2	2	0	1	1	1	1	0	0	1	0	0	0	2	0	0	0	2	0	1	0	0	0
658	1	0	0	0	0	1	1	0	1	0	1	0	0	0	0	0	1	0	1	1	1	0	1	1	1	1	2	2	1	2	0	2	2	0	0	0	2	0	2	0	0	0	1	2	2	1	0	0	0
659	0	0	0	1	0	0	2	1	2	0	0	1	1	1	1	0	0	0	1	1	1	0	2	2	0	0	1	2	2	1	1	1	1	2	0	2	2	0	1	1	0	0	0	1	1	1	0	0	1
660	1	0	0	0	0	0	1	0	0	0	0	1	0	0	0	0	1	1	1	1	1	0	2	2	0	0	1	2	2	1	2	1	1	1	0	1	1	1	0	1	0	1	0	2	1	0	0	0	1
661	1	0	0	2	0	0	1	1	2	0	0	0	0	0	0	0	1	1	2	0	0	0	1	1	1	1	2	2	0	0	0	2	2	1	0	2	1	0	0	1	0	2	0	2	1	0	0	0	0
662	1	0	0	0	0	0	0	0	2	0	0	1	1	1	1	0	0	0	0	2	0	1	1	2	0	0	2	2	0	2	0	2	2	1	1	1	0	0	0	2	0	0	0	2	0	1	0	0	0
663	0	0	0	0	0	0	1	0	1	0	0	1	2	1	1	1	1	1	0	2	0	0	2	2	0	0	1	2	1	1	0	1	1	1	1	1	0	0	1	1	0	0	0	1	0	1	0	0	0
664	1	0	0	1	0	0	2	0	1	0	0	1	1	1	1	0	2	2	1	1	0	0	1	2	0	0	2	2	0	2	0	1	2	0	0	2	1	0	0	2	0	0	1	2	2	1	0	0	1
665	0	0	0	1	0	0	1	1	2	0	0	1	1	1	1	0	1	1	0	2	0	0	2	1	1	2	1	0	1	0	0	0	0	1	0	2	1	1	1	0	0	2	0	2	1	0	0	0	2
666	0	0	0	0	0	0	1	0	1	0	0	0	0	0	0	0	0	0	1	1	1	0	1	1	0	0	2	2	0	2	1	0	0	1	1	2	2	1	0	0	0	1	0	1	1	1	0	0	0
667	1	1	0	0	0	0	2	0	1	0	1	1	1	1	1	0	0	0	2	0	1	0	2	2	0	0	1	1	0	1	0	1	1	2	0	2	1	0	0	1	0	1	0	1	0	2	0	0	0
668	0	0	0	0	0	0	0	0	2	0	0	1	1	1	1	0	1	1	0	2	0	0	0	0	0	1	0	1	1	1	0	1	0	1	1	1	1	0	1	2	1	1	0	2	1	0	0	0	0
669	1	0	0	0	0	0	0	0	2	0	0	0	0	0	0	0	0	0	0	2	0	1	2	2	0	0	1	2	1	1	1	2	2	1	0	2	2	0	1	2	1	0	1	2	1	0	0	0	0
670	0	0	0	0	0	0	2	0	0	0	0	0	0	0	0	0	2	1	1	1	1	0	2	2	0	1	2	2	0	2	2	2	1	2	0	2	1	0	0	1	0	0	0	1	2	1	0	0	1
671	1	0	0	1	0	0	2	0	1	1	0	0	0	0	0	0	1	0	0	2	0	0	1	1	0	0	1	2	1	1	1	1	0	1	1	1	1	0	0	2	0	0	0	1	1	0	0	1	0
672	1	0	0	0	0	0	0	0	1	0	1	0	0	0	0	0	0	1	1	1	0	0	2	2	0	0	2	1	1	0	0	2	2	1	1	2	0	0	1	1	1	0	0	2	0	2	0	0	0
673	1	0	0	1	0	1	2	0	1	0	0	1	1	1	1	0	1	0	1	1	1	0	1	1	0	0	1	2	1	1	1	0	0	1	0	1	1	0	2	0	1	1	1	2	1	0	1	0	1
674	0	0	0	2	0	0	2	0	0	1	1	0	0	0	0	1	1	1	0	2	0	0	0	1	1	1	1	1	1	2	0	1	0	2	1	2	1	1	0	1	1	1	0	2	1	0	0	0	0
675	1	0	0	0	0	0	1	1	2	0	0	0	1	0	0	1	2	1	0	2	1	0	2	2	0	1	2	2	0	2	1	2	2	1	0	2	2	0	0	0	0	0	0	0	0	1	0	0	1
676	1	0	0	0	0	1	1	1	2	0	0	0	2	2	2	0	1	0	0	2	0	1	2	2	0	1	1	1	1	1	0	1	1	1	0	1	2	1	0	0	0	0	0	0	0	0	0	0	0
677	0	0	0	0	0	0	0	0	1	0	0	0	0	0	0	0	0	0	2	0	0	0	2	2	0	0	2	2	0	2	0	2	2	0	0	1	2	0	2	0	0	1	0	2	2	1	0	0	0
678	1	0	0	0	0	0	0	0	2	0	0	0	0	0	1	0	1	0	1	1	1	0	1	1	1	1	1	1	2	0	0	1	1	1	0	2	1	1	0	1	0	0	0	2	0	1	0	1	0
679	1	0	0	0	0	0	1	1	2	0	0	2	2	1	1	0	1	1	0	2	0	0	2	2	0	1	1	2	1	1	0	0	1	1	0	2	1	0	1	1	0	0	0	1	0	1	0	0	0
680	0	0	0	1	0	0	1	0	1	0	1	1	2	1	1	0	2	2	1	1	1	0	2	2	0	1	1	2	0	1	1	1	1	0	0	0	1	0	1	1	0	0	0	1	0	1	0	0	1
681	0	0	0	0	0	0	0	0	2	0	0	1	1	0	0	0	2	2	0	1	0	0	1	2	0	0	1	1	2	1	0	1	1	1	1	1	1	0	1	1	0	0	0	2	0	1	0	1	1
682	0	0	0	0	0	0	0	0	2	0	0	1	1	1	1	0	2	1	2	0	1	0	2	2	0	1	2	2	1	0	1	0	0	2	0	2	2	0	1	1	0	0	1	2	1	0	0	0	2
683	0	0	0	1	0	0	0	0	2	0	0	1	1	2	1	0	1	1	0	2	0	0	1	1	0	1	1	1	2	0	0	1	1	1	1	1	1	0	0	0	0	0	0	2	0	2	0	0	1
684	0	0	0	0	0	0	1	0	2	0	0	1	0	0	0	0	0	0	0	2	1	0	2	2	0	0	1	1	2	1	0	1	1	1	0	1	1	0	1	1	0	0	0	2	0	0	0	0	0
685	1	0	0	0	0	0	1	1	2	0	0	0	1	0	0	0	1	1	1	1	0	0	1	1	1	2	1	1	0	1	0	2	2	0	0	0	2	0	0	2	1	0	0	1	0	1	0	0	0
686	0	0	0	1	0	0	1	0	1	0	1	1	1	0	0	0	1	0	1	1	1	0	2	2	0	0	1	2	1	1	1	2	1	0	0	1	1	0	1	1	0	0	0	1	0	0	0	0	0
687	1	0	0	0	0	0	2	0	0	0	2	0	0	0	0	0	2	2	1	1	0	0	2	2	0	0	2	2	0	2	0	0	0	2	0	2	0	0	0	1	0	0	0	2	0	0	0	0	0
688	1	1	0	0	0	0	1	0	1	0	1	1	2	0	0	0	0	0	1	1	1	0	2	2	0	0	1	1	1	1	0	1	1	2	0	2	1	0	1	1	0	0	0	1	0	1	0	0	1
689	1	0	0	0	0	0	2	0	1	0	1	0	0	0	0	0	0	0	0	1	0	0	2	2	0	0	0	1	0	1	0	1	1	1	1	1	2	0	1	1	0	0	2	2	2	0	0	0	1
690	1	0	0	1	0	0	2	1	1	0	1	0	1	0	0	1	2	1	0	2	0	1	2	2	0	0	1	1	1	1	0	2	1	0	0	2	2	0	2	0	0	0	0	2	1	0	0	1	0
691	0	1	0	0	0	1	0	0	2	0	0	0	1	0	0	1	1	1	0	2	0	1	2	2	0	0	1	2	1	2	0	0	0	2	1	2	1	0	0	1	0	0	0	2	0	1	0	0	0
692	0	0	0	1	0	0	0	0	2	0	0	0	1	0	0	1	1	1	1	0	1	0	2	2	0	1	2	2	1	1	0	0	0	2	1	2	0	0	0	2	0	0	0	2	1	0	0	0	0
693	1	0	1	1	0	0	0	0	2	0	0	0	0	0	0	0	2	0	1	1	1	0	2	2	0	0	1	2	1	1	0	1	2	1	0	2	1	0	1	1	0	1	0	2	2	0	0	0	0
694	1	0	0	0	0	0	1	0	0	0	0	0	0	0	0	0	1	1	0	2	0	0	2	2	0	0	2	2	0	1	0	0	0	1	0	1	2	0	1	1	0	2	0	2	0	1	0	1	0
695	1	0	0	0	0	1	0	0	2	0	0	0	1	0	0	1	2	1	2	0	1	0	0	0	0	1	2	2	0	2	1	0	1	2	0	2	1	0	0	1	0	0	1	1	1	1	0	0	0
696	1	0	0	1	0	0	1	1	2	0	0	0	0	0	0	0	1	0	1	1	0	0	2	2	0	0	1	1	1	1	0	0	0	2	0	2	2	1	0	0	0	0	0	1	0	0	0	0	1
697	0	0	1	1	0	0	1	0	1	0	0	1	1	1	1	0	2	0	0	2	0	0	1	1	1	1	1	1	2	0	1	0	1	1	0	2	1	0	0	2	0	0	1	1	1	1	0	0	0
698	1	0	0	1	0	0	1	1	2	0	0	0	0	0	0	0	0	0	1	1	1	0	2	2	0	1	2	2	2	2	0	1	1	1	0	2	1	1	0	1	0	0	0	2	0	0	0	1	0
699	1	0	0	0	0	0	1	0	1	0	1	0	0	0	1	0	0	0	0	1	0	0	1	1	0	0	1	0	2	0	0	1	1	0	0	1	2	1	1	1	1	0	1	2	1	1	0	0	0
700	1	0	0	0	0	0	1	0	2	0	0	1	1	1	1	0	1	0	0	2	0	0	1	1	1	1	2	2	0	1	1	2	1	0	0	1	0	0	0	2	0	0	0	1	0	1	0	0	0
701	1	0	0	0	0	1	1	0	2	0	0	1	1	1	1	0	0	0	0	2	0	0	2	2	0	0	2	2	0	1	0	0	0	2	0	2	1	0	0	0	0	0	0	2	0	2	1	1	0
702	0	1	0	0	0	0	2	1	1	0	0	0	2	1	1	1	1	0	1	1	1	0	2	2	0	2	1	1	1	1	0	1	1	1	0	1	0	0	1	2	1	0	0	1	0	0	0	1	0
703	0	0	0	0	0	0	2	0	2	0	0	0	0	0	0	0	0	1	1	1	1	1	2	2	0	0	1	1	0	1	0	0	0	2	1	2	1	0	0	2	0	1	0	1	1	0	1	0	0
704	1	0	0	0	0	0	1	1	2	0	0	0	1	0	0	1	2	2	1	1	1	0	2	2	0	0	2	2	1	2	0	0	0	2	1	2	1	0	0	2	0	0	0	2	0	0	1	1	0
705	1	0	0	0	0	0	0	0	1	0	1	1	1	1	1	0	1	1	1	1	0	1	2	2	0	0	0	1	1	1	0	0	1	0	0	2	2	0	1	1	0	2	0	2	0	1	0	0	1
706	0	0	0	0	0	0	2	1	1	0	0	0	1	0	0	1	1	0	0	2	0	0	1	1	0	0	1	1	0	1	0	2	1	1	0	2	1	0	0	2	0	0	1	2	1	2	1	1	0
707	1	0	0	1	0	1	0	0	2	0	0	0	0	0	0	0	1	1	1	0	1	0	2	2	0	0	2	2	0	2	0	2	2	2	1	2	1	1	1	0	0	0	1	2	1	1	1	0	0
708	1	0	0	0	0	0	1	1	2	0	0	1	1	1	1	0	1	1	0	2	0	0	2	2	0	0	1	1	0	2	1	2	1	0	0	1	2	0	2	0	0	1	0	1	1	1	0	0	0
709	1	0	0	0	0	0	0	0	2	0	0	1	1	1	1	0	2	2	1	1	1	0	2	2	0	0	1	2	0	2	1	1	1	1	1	2	0	0	0	2	0	0	0	2	1	0	1	0	0
710	1	0	0	0	0	0	1	0	1	1	1	1	1	1	1	0	1	1	1	1	0	0	1	1	1	1	1	2	1	1	0	1	2	1	0	2	2	0	2	1	1	0	0	0	1	0	0	2	0
711	1	0	0	0	0	1	1	0	1	0	0	1	1	0	0	0	1	1	2	0	2	0	2	2	0	0	1	2	1	1	0	1	1	1	0	1	2	1	1	1	1	0	1	1	1	2	0	0	1
712	1	0	0	0	0	0	1	0	1	0	0	1	0	0	0	0	1	0	1	0	1	0	2	2	0	0	0	1	1	1	0	0	0	2	0	2	0	0	0	1	0	0	1	2	1	0	0	0	0
713	1	0	0	1	0	0	1	0	1	0	0	0	0	0	0	0	1	0	1	1	0	0	1	1	0	0	2	2	0	1	0	2	2	1	1	2	2	0	2	1	1	0	1	2	1	1	0	1	0
714	1	0	0	0	0	0	0	0	2	0	0	0	0	0	0	0	1	1	0	0	0	0	2	2	0	0	1	1	1	1	0	0	1	1	0	2	1	0	0	2	0	0	0	2	0	1	0	0	0
715	1	0	0	0	0	0	1	0	2	0	0	0	1	0	0	1	2	2	2	0	2	0	2	2	0	0	2	2	0	2	0	0	1	1	0	2	1	0	1	2	1	0	0	2	1	0	0	0	1
716	1	1	0	0	0	1	0	0	2	0	0	0	1	0	0	0	1	1	0	2	0	0	2	2	0	0	0	1	1	1	0	2	2	1	0	1	2	0	0	0	0	0	1	2	1	1	0	0	0
717	1	0	0	0	0	0	1	1	2	0	0	1	1	1	1	0	0	1	1	1	1	1	0	1	1	1	2	2	1	0	1	2	2	2	1	2	2	0	0	1	0	0	0	1	0	1	0	0	1
718	1	0	0	0	0	2	1	0	1	0	1	1	1	1	1	0	1	1	2	0	1	1	2	2	0	0	1	2	2	1	1	1	1	1	0	1	1	0	0	1	0	0	0	1	0	1	0	0	0
719	1	1	1	1	1	0	1	0	1	0	1	1	1	0	0	0	2	2	0	2	0	0	1	2	0	0	1	2	2	1	1	2	2	0	0	0	0	0	0	1	0	0	0	2	0	0	1	1	0
720	1	0	0	0	0	2	1	0	0	1	2	1	2	2	2	0	1	1	1	1	1	0	0	1	1	1	0	1	1	1	0	1	1	1	1	1	1	0	0	1	0	1	0	2	0	0	0	0	0
721	1	0	0	1	0	0	2	0	0	0	0	0	2	2	2	0	2	2	0	1	0	0	1	1	1	1	1	1	0	1	0	1	1	2	1	1	2	0	1	1	0	0	0	0	0	0	0	0	0
722	1	0	1	1	0	0	1	1	2	0	0	0	0	0	0	0	1	1	1	1	0	0	1	1	0	0	1	2	0	1	1	1	1	1	1	1	2	0	0	0	0	0	0	1	0	1	0	0	1
723	1	0	0	0	0	0	0	0	2	0	0	0	0	0	0	0	2	0	0	1	0	1	2	2	0	1	2	2	0	0	0	1	1	2	0	2	0	0	0	1	0	0	0	0	0	0	0	0	0
724	1	1	0	0	0	0	0	0	2	0	0	0	1	1	0	0	2	2	1	1	1	0	2	2	0	0	1	1	1	2	0	2	2	2	1	2	1	0	1	1	0	0	0	0	0	1	0	0	0
725	1	0	0	1	0	0	1	0	1	1	1	1	1	1	1	0	0	0	1	0	1	0	2	2	0	0	2	2	0	2	0	2	2	0	0	1	1	1	0	1	0	0	0	2	0	1	0	0	0
726	1	1	0	0	0	1	2	0	0	0	1	0	1	0	0	1	1	0	1	1	0	0	2	2	0	0	1	2	0	1	0	0	2	0	0	2	2	0	1	1	0	0	0	1	0	1	1	0	0
727	1	0	0	0	0	1	1	1	2	0	0	0	0	0	0	0	0	0	1	1	1	0	2	2	0	0	1	1	1	1	0	2	1	1	1	2	2	0	1	0	0	0	0	2	0	2	0	0	1
728	1	0	0	0	0	0	1	1	2	0	0	0	0	0	0	0	2	2	1	1	1	1	1	2	0	0	1	1	1	1	0	1	1	1	0	2	1	0	1	1	0	0	1	1	1	2	0	0	0
729	1	0	0	0	0	0	0	0	1	0	1	0	0	0	0	0	0	0	1	0	1	0	2	2	0	0	2	2	0	2	2	2	2	2	0	2	2	1	0	1	0	0	0	0	2	1	0	0	0
730	1	0	0	1	0	0	2	0	1	0	1	2	2	2	2	0	1	1	1	1	0	0	2	2	0	0	0	1	1	1	0	1	1	1	1	1	0	0	1	1	1	0	0	2	0	2	0	0	0
731	1	0	0	1	0	0	1	0	2	0	0	0	2	0	0	1	2	1	1	1	1	0	2	2	0	0	0	2	0	1	0	1	1	1	0	2	1	0	0	1	0	0	0	1	1	1	1	0	0
732	1	0	0	0	0	0	1	0	1	0	1	0	0	0	0	0	2	1	0	2	1	1	1	1	0	0	0	1	1	1	0	0	0	2	0	2	0	0	0	2	0	1	0	2	0	0	1	1	0
733	1	0	0	1	0	1	1	0	2	0	0	0	0	0	0	1	1	0	0	2	0	1	1	2	0	0	2	2	0	0	0	1	1	1	0	2	0	0	0	2	0	0	0	1	0	0	1	0	0
734	1	0	0	0	0	0	1	1	2	0	0	0	0	0	1	0	2	0	0	2	0	0	2	2	0	0	1	2	0	2	1	0	0	2	0	2	1	0	0	0	0	0	0	2	1	0	0	0	1
735	1	0	0	0	0	1	1	0	2	0	0	0	0	0	0	0	2	2	0	2	0	0	2	2	0	0	1	1	1	1	0	1	1	0	0	0	1	0	1	1	0	0	0	2	0	0	1	0	1
736	1	0	0	0	0	0	1	0	1	0	1	0	2	0	0	1	1	1	0	1	1	0	2	2	0	0	1	1	2	0	1	1	2	1	0	2	0	0	0	1	0	0	0	1	1	1	0	0	0
737	1	0	0	0	0	0	2	0	1	0	0	1	0	0	0	0	0	1	1	1	1	0	1	1	0	0	2	2	1	2	1	1	2	0	0	2	0	0	0	2	0	0	0	1	0	1	1	0	0
738	1	0	0	0	0	2	0	0	2	0	0	0	1	0	0	1	2	2	0	1	0	1	2	2	0	0	1	2	1	1	1	2	2	2	0	2	0	0	0	1	0	1	0	1	1	1	1	0	1
739	1	0	0	0	0	1	1	0	2	0	0	0	1	0	0	1	1	1	1	1	0	1	1	2	0	0	1	2	0	1	0	1	1	1	0	2	2	0	1	0	0	0	0	1	0	1	0	0	0
740	0	0	0	0	0	0	2	0	1	0	1	0	0	0	0	0	2	0	1	1	1	0	2	2	0	0	2	2	0	2	1	1	1	1	1	2	1	0	0	1	0	1	0	1	1	1	0	1	0
741	1	0	0	1	0	0	2	0	1	1	0	1	1	1	1	0	1	1	1	1	0	0	1	1	1	1	2	2	0	1	1	1	1	2	1	2	0	0	0	2	0	1	0	2	2	1	0	0	0
742	1	0	0	0	0	0	0	0	2	0	0	1	1	1	1	0	1	2	1	1	1	0	2	2	0	0	1	1	2	0	1	1	1	2	0	2	0	0	0	2	0	1	0	2	1	0	1	0	0
743	1	0	0	0	0	1	1	0	2	0	0	0	0	0	0	0	0	0	0	2	0	0	0	0	1	1	1	1	1	0	0	1	1	2	1	2	1	0	0	2	0	1	0	1	1	1	0	1	0
744	1	0	0	0	0	0	2	0	0	0	2	2	2	2	2	0	1	0	0	1	0	0	0	0	1	1	1	1	0	1	1	2	1	0	0	1	0	0	0	2	0	0	1	2	1	1	0	0	0
745	1	0	0	1	0	0	1	0	1	0	1	1	2	1	1	0	1	0	0	1	0	1	2	2	0	0	2	2	0	2	0	1	1	1	1	1	0	0	0	2	0	0	0	2	2	1	0	0	0
746	1	0	0	2	0	0	1	0	1	0	0	1	2	2	2	0	0	0	0	2	0	1	1	2	0	0	0	1	1	1	0	0	0	2	0	2	1	1	0	1	0	0	0	1	1	0	1	1	0
747	1	0	0	0	0	1	0	0	2	0	0	0	0	0	0	0	2	1	0	2	0	0	1	1	1	2	1	0	1	0	0	0	0	1	1	2	2	0	2	0	0	2	0	2	1	0	1	0	0
748	1	0	2	0	1	0	2	1	1	0	1	0	0	0	0	0	2	1	1	1	0	1	1	2	0	0	1	1	1	1	0	1	2	1	0	2	2	1	0	1	0	0	0	2	0	1	0	0	0
749	1	0	0	0	0	0	2	1	1	0	1	0	0	0	0	0	1	0	1	0	1	0	2	2	0	1	2	2	1	1	2	2	2	0	0	1	1	0	2	0	0	0	0	1	0	0	0	0	0
750	1	0	0	1	0	0	2	0	1	0	1	1	1	1	1	0	1	1	1	1	1	0	2	2	0	0	1	2	0	1	0	0	0	1	1	2	1	0	0	2	0	0	0	1	0	0	0	0	0
751	1	0	0	0	0	0	0	0	2	0	0	0	0	0	0	0	1	1	0	0	0	0	2	2	0	0	1	1	2	1	0	1	0	1	1	1	1	0	1	1	0	0	0	2	0	0	1	0	0
752	1	0	1	0	0	0	2	0	1	0	1	0	1	1	1	0	1	0	1	1	0	0	2	2	0	0	1	1	0	2	1	1	1	2	0	2	1	0	1	1	0	0	0	2	0	1	1	0	0
753	1	0	0	0	0	0	0	0	2	0	0	0	1	1	1	0	1	0	2	0	1	0	2	2	0	1	0	0	1	0	0	1	2	0	0	1	1	1	0	1	0	1	1	2	1	0	0	0	1
754	0	0	0	0	0	1	0	0	2	0	0	1	1	1	1	0	2	0	0	2	0	0	2	2	0	0	2	2	0	2	0	1	2	0	0	1	1	0	0	2	0	1	0	1	1	0	0	0	0
755	1	0	0	0	0	0	1	1	2	0	0	2	1	1	1	0	2	2	0	1	0	0	2	2	0	0	2	2	1	1	2	2	2	0	0	0	0	0	1	1	0	0	0	2	0	2	1	0	1
756	1	0	1	0	1	0	0	0	2	0	0	0	0	0	0	0	0	0	1	1	0	0	0	1	0	1	2	2	0	1	0	1	1	1	0	2	0	0	0	1	0	1	0	2	1	0	1	0	1
757	1	0	0	0	0	0	1	0	1	0	1	0	0	0	0	0	2	1	0	2	1	0	1	2	0	0	2	2	0	2	0	1	1	2	0	2	0	0	0	1	0	2	0	2	0	0	0	0	0
758	1	0	0	1	0	0	1	0	1	0	1	0	1	0	0	0	1	1	1	0	1	0	2	2	0	0	1	2	1	1	1	1	0	2	0	2	0	0	0	2	0	0	1	2	1	1	0	0	0
759	1	0	1	0	1	1	2	0	1	0	0	0	1	0	0	0	1	1	1	1	1	0	2	2	0	0	1	2	1	1	1	1	1	1	0	2	1	0	1	2	1	0	0	1	0	0	0	0	0
760	1	0	0	0	0	0	2	0	0	0	1	1	1	1	1	0	0	0	0	1	0	0	2	2	0	0	1	2	1	0	0	1	1	1	1	2	0	0	1	1	0	0	0	1	0	0	1	1	0
761	1	0	0	0	0	1	2	1	1	0	1	0	1	0	0	1	0	0	0	2	0	0	2	2	0	1	2	2	0	1	1	1	1	1	0	1	0	0	0	2	0	0	1	2	1	0	0	0	0
762	1	0	0	0	0	0	1	1	2	0	0	0	0	0	0	0	1	2	0	2	0	0	2	2	0	0	1	2	1	1	0	1	0	2	0	1	0	0	0	2	0	0	0	1	0	0	0	0	0
763	1	0	0	0	0	0	0	0	2	0	1	0	0	0	0	0	1	0	1	1	1	0	1	1	1	1	1	2	2	0	1	1	1	1	0	1	1	0	0	1	0	0	0	1	0	0	0	0	0
764	1	0	0	0	0	0	0	0	2	0	0	0	2	0	0	1	2	1	0	2	1	0	2	2	0	1	2	2	1	1	2	1	1	0	0	1	1	0	1	1	0	0	0	2	0	0	0	0	1
765	1	0	0	1	0	0	2	0	0	0	1	0	2	1	2	0	0	0	0	0	0	0	2	2	0	0	1	2	1	1	0	2	2	1	0	2	1	0	0	2	0	0	0	1	0	1	0	1	0
766	0	0	0	0	0	0	0	0	2	0	0	0	1	0	0	0	0	0	1	1	1	0	2	2	0	1	0	2	2	0	0	0	1	0	0	2	2	0	2	0	0	0	0	0	0	1	0	2	0
767	1	0	0	1	0	1	2	0	0	0	1	0	0	0	0	0	1	1	1	0	0	0	2	2	0	0	0	0	1	0	0	2	2	2	1	2	0	0	0	2	0	0	0	0	1	1	0	0	0
768	0	0	0	0	0	0	1	1	2	0	0	1	0	0	0	0	1	0	0	2	0	0	2	2	0	0	2	2	1	2	1	2	2	1	0	1	0	0	0	1	0	0	1	2	1	0	0	0	0
769	1	0	0	0	0	1	2	0	0	0	0	1	1	1	1	0	0	1	1	1	0	1	2	2	0	0	1	1	2	0	1	1	1	1	0	1	2	0	1	2	1	0	1	1	1	1	0	0	1
770	1	0	0	0	0	0	1	1	2	0	0	1	1	2	1	0	0	0	0	1	0	0	1	1	0	0	1	2	2	1	1	1	2	1	0	2	0	0	1	1	1	0	0	1	1	1	0	0	0
771	1	1	0	0	0	1	0	0	2	0	0	0	0	0	0	0	2	0	0	2	0	0	1	1	0	0	2	2	0	2	0	2	1	1	1	1	1	0	0	2	0	0	1	1	1	1	0	0	1
772	1	0	0	1	0	0	2	0	1	1	0	0	0	0	1	0	1	1	1	1	1	0	1	2	0	0	1	2	2	2	0	1	0	1	1	1	1	0	1	1	0	0	1	2	0	1	0	0	0
773	1	0	0	0	0	1	1	0	1	0	1	0	0	0	0	0	1	1	0	2	0	1	1	2	0	0	1	2	1	0	0	2	1	0	0	1	1	1	0	0	0	0	1	2	1	1	0	0	1
774	1	0	0	0	0	0	2	0	0	0	2	1	1	1	1	0	1	1	0	2	0	0	2	2	0	0	1	1	1	1	0	2	2	0	0	0	2	0	2	0	1	0	1	2	1	0	0	0	0
775	0	0	2	0	1	0	1	0	1	0	1	0	1	0	0	1	2	1	1	1	0	0	0	1	1	1	1	2	0	1	1	1	1	1	0	1	1	0	0	1	0	1	0	1	0	1	1	0	0
776	0	0	0	0	0	2	2	0	0	0	1	0	1	0	0	1	1	0	0	2	0	0	1	1	1	1	2	2	0	2	0	0	0	2	0	2	1	1	0	1	0	0	1	2	1	0	0	1	0
777	0	0	0	0	0	0	2	1	1	0	1	1	2	2	2	0	1	1	0	2	0	0	2	2	0	0	1	2	0	1	0	1	1	1	0	1	1	0	2	0	0	0	1	2	2	1	1	0	0
778	1	0	0	1	0	0	2	1	1	0	0	1	2	2	2	0	1	0	1	1	1	0	2	2	0	1	2	2	0	2	0	1	1	1	0	1	0	0	0	2	0	0	0	1	1	1	0	0	0
779	1	0	0	0	0	0	1	1	2	0	0	0	1	0	0	0	1	1	1	0	0	0	2	2	0	0	1	1	0	1	0	2	1	0	0	2	1	0	0	1	0	1	0	1	1	0	0	1	0
780	0	0	0	0	0	0	0	0	2	0	1	0	2	1	1	1	1	1	0	2	0	0	2	2	0	1	2	2	0	2	0	1	1	1	0	2	1	0	2	0	0	0	0	2	0	1	0	0	0
781	1	0	0	0	0	0	2	0	1	0	0	1	1	1	1	0	1	1	1	0	0	1	1	2	0	1	0	1	1	1	0	1	1	2	1	2	1	0	1	1	0	0	0	1	0	1	0	0	1
782	1	0	0	0	0	0	1	1	2	0	0	0	1	0	0	1	1	1	0	2	0	0	2	2	0	0	2	2	0	2	0	2	2	1	0	2	1	0	0	1	0	0	0	0	0	1	0	0	0
783	1	0	0	0	0	0	2	1	1	0	0	0	0	0	0	0	2	0	0	2	0	0	2	2	0	0	1	1	1	1	0	1	1	1	0	0	2	0	1	0	0	1	0	2	1	0	0	1	0
784	1	0	0	1	0	0	1	1	2	0	1	1	1	0	0	0	1	0	1	0	1	1	2	2	0	0	1	2	1	2	0	0	0	2	0	2	1	0	1	1	0	0	0	1	0	1	0	1	1
785	0	1	0	0	0	1	1	0	2	0	0	1	1	2	1	0	1	1	1	1	0	0	2	2	0	1	2	2	0	1	1	1	1	1	0	1	1	0	0	2	0	0	0	1	0	0	0	0	0
786	1	1	1	1	1	0	2	0	1	0	1	0	2	0	0	1	1	1	0	2	0	0	2	2	0	0	1	2	1	1	0	1	1	1	0	1	1	1	0	1	0	0	1	2	0	0	0	0	0
787	1	0	0	0	0	0	2	1	1	0	0	0	1	1	1	0	1	1	2	0	0	1	2	2	0	0	0	1	1	1	0	2	1	0	0	1	1	1	0	1	0	0	0	2	0	0	0	0	0
788	0	0	0	0	0	1	1	0	1	0	1	0	0	0	1	0	1	1	0	2	0	0	2	2	0	0	2	2	0	2	1	2	2	0	0	0	2	0	2	0	0	0	0	1	0	1	1	0	0
789	1	0	0	1	0	0	1	1	2	0	0	0	0	0	0	0	2	2	1	1	1	0	2	2	0	1	2	2	0	1	1	1	2	2	1	2	0	0	1	0	0	0	0	2	0	0	0	0	0
790	1	0	0	1	0	0	0	0	1	0	1	0	0	0	0	0	1	1	0	1	0	0	1	1	1	1	2	2	0	1	0	2	2	2	1	2	0	0	0	2	0	1	0	2	1	0	0	0	1
791	0	0	0	1	0	0	1	0	1	0	1	0	1	0	0	0	1	1	2	0	0	0	2	2	0	1	1	1	2	0	1	2	1	2	0	2	2	0	2	0	0	0	0	1	1	1	0	0	0
792	1	0	0	0	0	0	1	0	1	0	0	0	0	0	0	0	1	0	1	1	1	0	2	2	0	0	2	2	0	2	0	1	1	1	1	1	2	0	2	0	0	1	1	2	1	0	0	0	0
793	1	0	0	0	0	0	0	0	2	0	0	0	0	0	1	0	0	0	1	1	1	0	1	1	1	1	1	2	1	1	1	1	1	1	1	1	1	0	0	1	0	0	1	2	1	0	0	1	0
794	1	0	0	1	0	0	1	0	0	0	1	1	1	1	1	0	2	0	0	2	0	0	2	2	0	0	1	1	0	1	0	1	1	1	0	2	1	1	0	1	0	0	0	2	0	2	0	0	1
795	0	0	1	1	0	0	1	0	0	0	1	1	1	0	0	0	2	1	1	1	1	0	2	2	0	0	1	1	2	1	0	1	1	1	1	1	1	1	0	1	0	0	1	2	1	0	0	1	0
796	1	0	0	1	0	0	2	0	1	0	0	0	0	0	1	0	1	1	1	1	1	0	2	2	0	0	2	2	0	2	0	2	1	0	0	1	1	0	1	1	1	1	0	2	0	0	0	2	0
797	0	0	0	1	0	0	1	0	1	1	0	0	0	0	0	0	1	1	2	0	0	0	2	2	0	0	1	2	2	0	1	1	1	2	1	2	1	0	0	2	0	0	2	2	2	1	0	0	0
798	1	0	0	0	0	1	2	1	2	0	0	0	1	1	1	0	1	0	1	1	0	0	2	2	0	0	0	1	2	0	0	1	1	1	1	1	0	0	0	1	0	1	0	1	1	0	1	0	0
799	0	0	0	0	0	1	2	1	1	0	0	0	2	0	0	1	1	1	0	1	1	1	2	2	0	0	2	2	1	1	2	2	1	0	0	1	1	0	0	1	0	0	0	1	0	0	0	0	1
800	1	0	0	0	0	1	1	0	0	0	1	0	0	0	0	0	1	0	1	1	1	0	0	1	0	0	1	2	2	1	1	1	1	0	0	1	2	1	1	0	0	0	0	0	0	1	1	0	0
801	1	0	0	1	0	0	2	0	1	0	0	1	2	1	1	0	1	0	1	1	1	0	2	2	0	0	2	1	1	1	1	1	2	1	0	1	2	0	1	1	0	0	0	1	0	1	0	0	1
802	1	0	0	1	0	0	1	0	2	0	0	0	1	0	0	0	1	0	1	1	1	1	1	2	0	0	0	1	2	0	0	2	1	0	0	1	0	0	0	1	0	0	0	1	0	0	0	1	0
803	1	0	0	0	0	0	1	0	1	0	0	0	0	0	0	0	0	0	1	0	0	0	2	2	0	0	2	2	0	1	0	1	1	1	0	2	0	0	0	2	0	0	0	2	1	2	0	0	1
804	1	0	0	1	0	1	1	0	2	0	0	0	1	0	0	1	1	0	1	1	1	0	1	1	1	1	1	1	1	1	0	2	2	0	0	0	1	0	0	1	0	0	0	0	0	0	0	0	0
805	0	0	0	1	0	0	2	0	0	0	2	1	2	2	2	0	0	0	1	1	1	0	2	2	0	0	2	2	0	2	0	2	1	2	1	2	1	1	0	1	0	0	0	1	0	1	0	0	0
806	1	0	0	0	0	1	0	0	1	0	0	1	1	1	1	0	1	1	1	0	1	0	1	1	1	1	2	2	0	1	1	2	2	0	0	0	0	0	0	1	0	0	0	1	0	0	0	1	0
807	0	0	0	0	0	1	1	1	2	0	0	1	1	0	0	0	1	0	0	2	0	0	2	2	0	0	0	1	0	0	0	1	1	1	1	1	0	0	1	1	0	1	1	2	0	1	0	0	2
808	1	0	0	1	0	0	1	0	2	0	0	1	2	2	2	0	1	0	1	1	1	1	2	2	0	0	1	2	0	2	1	1	1	2	2	2	2	0	1	2	1	1	0	2	2	0	1	1	0
809	1	0	0	0	0	0	0	0	2	0	0	0	1	1	1	0	2	2	1	1	1	0	2	2	0	0	1	2	1	1	1	0	2	0	0	2	2	0	2	1	1	0	0	0	1	0	0	0	1
810	1	0	0	0	0	0	2	1	1	0	0	0	0	0	0	0	1	0	1	1	1	0	2	2	0	0	1	1	1	1	0	0	0	2	0	2	1	0	1	1	0	0	0	0	0	0	1	1	0
811	0	0	0	0	0	0	1	0	1	0	1	1	1	1	1	0	2	1	0	2	1	0	2	2	0	0	1	2	1	2	0	0	2	0	0	2	1	0	2	0	0	2	0	2	0	0	0	0	1
812	1	0	0	0	0	0	0	0	2	0	0	0	1	1	1	0	0	0	2	0	1	0	2	2	0	0	1	1	1	2	0	2	1	0	0	1	1	0	0	2	0	1	0	2	0	1	0	0	1
813	1	0	0	0	0	0	1	0	2	0	0	0	1	1	0	0	0	0	2	0	0	0	1	1	1	0	0	2	1	0	0	2	2	2	0	2	1	1	0	1	1	1	0	1	0	1	0	0	0
814	1	0	0	1	0	0	2	0	0	0	0	0	1	0	0	1	0	0	1	0	1	0	2	2	0	0	1	1	0	1	0	1	0	1	1	1	1	0	1	1	0	0	0	1	0	1	0	0	0
815	1	0	0	0	0	0	1	1	2	0	0	0	0	0	0	0	1	1	0	2	0	0	0	0	0	1	2	2	0	2	0	0	0	2	0	2	1	0	1	1	0	0	2	2	1	1	0	0	0
816	1	0	1	0	1	1	1	0	2	0	0	0	1	0	0	0	1	0	1	1	0	0	2	2	0	1	0	2	2	0	0	1	1	1	0	1	2	0	2	0	1	0	0	0	0	0	0	0	0
817	1	0	0	1	0	0	1	0	0	1	2	0	1	0	0	1	1	0	1	0	1	1	2	2	0	0	2	2	0	2	1	2	1	0	0	1	1	0	0	2	0	0	0	1	1	2	0	0	0
818	1	0	1	0	0	0	2	0	1	1	0	0	1	0	0	1	2	2	1	1	1	0	2	2	0	0	2	2	0	1	0	1	1	2	2	2	2	0	2	0	0	0	1	1	0	0	0	0	0
819	1	0	0	0	0	2	1	0	1	0	0	1	1	1	1	0	2	2	1	1	1	0	1	1	1	1	2	2	0	2	0	1	1	2	1	2	1	1	1	0	0	0	0	1	0	1	2	0	0
820	1	0	0	1	0	1	0	0	2	0	0	0	0	0	1	0	1	1	0	1	0	0	1	1	0	0	2	2	0	1	0	1	1	1	0	1	1	0	0	2	0	0	1	2	0	0	1	0	0
821	1	0	1	1	0	0	2	0	0	0	0	0	0	0	0	0	0	0	0	2	0	0	1	1	1	2	1	2	1	1	0	2	1	1	0	2	1	0	1	1	0	0	0	1	0	1	0	0	0
822	0	0	0	0	0	0	1	0	1	0	0	0	0	0	0	0	1	1	0	0	0	0	0	1	1	1	1	1	1	1	0	1	1	2	0	2	1	1	0	0	0	1	0	1	1	1	0	0	0
823	0	0	0	0	0	2	2	0	1	0	1	0	0	0	0	0	1	1	2	0	1	0	2	2	0	0	1	2	0	1	1	1	1	0	0	1	0	0	0	1	0	0	0	2	1	0	0	0	0
824	0	0	0	0	0	0	1	2	2	0	0	0	0	0	0	0	1	1	1	1	0	0	0	0	0	0	2	2	0	2	0	1	1	1	0	2	2	0	2	1	1	1	0	1	0	1	1	0	0
825	1	0	0	0	0	1	2	1	1	0	0	0	0	0	0	0	1	1	0	1	0	0	2	2	0	0	2	2	0	2	0	0	0	2	0	2	2	0	1	1	0	0	0	1	1	0	0	0	0
826	1	0	0	1	0	0	1	0	1	0	0	0	0	0	0	0	0	0	1	1	1	0	1	1	0	1	2	2	1	1	1	1	1	1	0	2	0	0	1	1	0	0	1	2	0	1	0	1	0
827	0	0	0	0	0	0	2	0	0	0	0	0	1	0	0	0	0	0	1	1	0	0	2	2	0	0	0	1	2	0	0	1	1	1	1	1	0	0	0	1	0	1	0	2	0	1	0	1	0
828	1	0	0	1	0	0	0	0	2	0	0	0	0	0	0	0	1	0	1	1	1	0	2	2	0	0	1	1	0	0	0	1	1	1	1	1	0	0	0	2	0	0	1	2	2	2	0	0	0
829	0	0	1	0	0	1	1	0	2	0	0	0	1	0	1	0	1	1	0	2	0	0	2	2	0	1	1	2	1	1	1	2	1	1	1	2	1	0	0	2	0	0	1	2	1	1	0	0	0
830	1	0	1	1	0	0	1	1	2	0	1	1	1	1	1	0	1	1	0	2	0	0	2	2	0	0	1	0	2	0	0	1	1	1	0	2	1	0	0	2	0	1	0	1	1	0	0	1	0
831	0	0	0	2	0	1	2	0	0	0	1	0	0	0	0	0	2	0	0	2	0	0	1	1	1	1	2	2	0	0	0	1	1	2	1	2	1	0	0	0	0	0	0	1	1	1	0	1	0
832	1	0	0	1	0	0	1	0	0	0	1	1	2	1	1	0	2	1	1	1	0	0	2	2	0	1	2	2	0	2	0	0	1	1	0	2	2	0	2	1	1	0	0	0	0	1	1	0	1
833	1	0	0	0	0	0	1	0	0	0	1	1	1	0	0	0	1	1	1	1	1	0	2	2	0	0	2	2	1	1	1	1	0	1	0	1	2	0	1	1	0	0	0	2	0	1	0	0	2
834	0	0	2	0	1	0	2	1	1	0	0	1	2	1	1	0	1	1	1	0	1	0	2	2	0	0	0	1	1	1	0	1	1	1	0	1	1	0	1	1	0	0	0	1	1	0	0	2	0
835	1	0	0	0	0	0	1	1	2	0	0	0	2	0	0	1	0	0	0	2	1	0	2	2	0	0	2	2	0	2	0	1	1	2	1	2	0	0	0	2	0	1	0	2	1	0	0	0	1
836	1	0	0	1	0	1	1	0	2	0	0	1	1	1	1	0	1	0	1	1	1	0	2	2	0	0	0	1	1	1	0	1	2	1	0	1	0	0	0	1	0	0	0	1	0	0	0	0	0
837	1	0	1	1	0	1	2	1	1	0	0	0	0	0	0	0	2	2	1	1	1	0	0	1	0	0	1	1	2	1	0	1	1	1	0	2	0	0	0	1	0	1	0	2	0	0	0	1	0
838	1	0	0	0	0	0	0	0	2	0	0	0	0	0	0	0	2	2	0	1	0	0	2	2	0	0	1	1	0	1	0	0	0	1	0	1	1	0	1	1	0	0	2	2	1	1	1	0	0
839	1	0	0	0	0	0	1	0	0	0	1	0	0	0	0	0	2	0	0	1	0	1	2	2	0	0	2	2	0	2	1	0	0	2	1	2	2	0	2	0	1	0	0	2	0	1	1	0	0
840	0	0	0	0	0	0	1	0	2	0	0	1	1	1	1	0	2	1	1	1	0	0	2	2	0	0	2	2	0	2	0	2	1	2	0	2	1	0	0	2	1	1	0	2	2	0	1	0	0
841	1	0	0	0	0	0	1	0	1	0	1	1	2	2	2	0	2	1	0	1	0	0	2	2	0	1	0	1	1	1	0	1	1	1	0	1	1	1	0	1	1	0	0	0	0	0	0	0	0
842	0	0	0	1	0	0	1	0	0	0	1	1	1	0	0	0	0	1	1	1	1	0	2	2	0	0	1	2	1	1	1	1	1	1	0	2	2	0	1	1	0	0	0	2	0	1	0	0	0
843	1	0	0	0	0	1	2	1	1	0	1	0	1	1	1	0	0	0	1	1	1	0	2	2	0	0	2	1	1	1	1	1	1	0	0	0	1	0	1	1	0	1	0	2	1	0	0	0	1
844	1	0	0	0	0	1	2	1	1	0	0	0	0	0	0	0	2	0	1	1	0	0	2	2	0	0	2	2	1	2	1	0	0	2	0	2	0	0	0	1	0	0	0	1	1	1	0	0	0
845	1	1	0	0	0	0	2	0	0	0	1	0	0	0	0	0	1	1	1	1	0	0	2	2	0	0	2	2	0	1	1	2	2	0	0	2	1	1	0	1	0	0	0	0	2	1	0	0	0
846	1	0	0	1	0	0	1	0	1	0	1	0	0	0	0	0	0	0	0	1	0	0	2	2	0	0	1	1	0	0	0	1	0	2	2	2	2	1	1	0	0	1	0	2	0	1	0	0	1
847	1	0	0	0	0	1	0	0	2	0	1	0	0	0	0	0	0	1	0	2	0	1	2	2	0	0	0	1	2	0	1	1	1	1	0	2	2	0	0	1	0	0	1	2	0	1	0	0	0
848	1	0	0	0	0	0	1	0	0	0	1	0	0	0	0	0	1	1	1	1	0	0	0	0	0	0	1	1	2	0	1	1	2	1	0	2	2	0	0	1	0	0	0	1	0	1	0	0	0
849	1	0	0	1	0	0	2	0	0	0	0	0	0	0	0	0	1	0	1	0	1	0	2	2	0	0	1	2	2	1	2	0	0	1	0	1	1	0	2	0	0	0	1	1	1	1	1	1	0
850	1	0	0	1	0	1	2	1	1	0	0	1	1	1	1	0	2	1	1	1	0	0	1	1	0	0	2	2	0	1	1	1	1	1	0	2	2	0	1	0	0	0	0	1	0	0	0	0	0
851	1	0	0	1	0	0	2	1	1	0	1	0	0	0	0	0	0	0	1	1	1	0	2	2	0	0	0	1	1	1	0	1	1	1	0	2	0	0	0	2	0	0	0	2	0	1	0	0	0
852	1	0	1	1	0	1	2	1	1	0	1	1	1	1	1	0	1	1	0	2	0	0	1	2	0	0	0	2	1	0	1	2	2	2	1	2	1	0	2	0	0	0	0	2	0	1	0	0	1
853	1	0	0	1	0	0	1	0	2	0	0	1	2	1	1	0	2	2	0	1	0	0	2	2	0	0	1	1	0	1	0	1	1	0	0	1	2	0	0	0	0	0	1	2	1	0	0	0	0
854	1	0	0	0	0	1	2	0	1	0	0	0	0	0	0	0	1	0	0	2	0	0	2	2	0	0	1	2	1	1	0	1	1	1	0	2	0	0	0	2	0	0	0	1	0	1	0	0	0
855	1	0	0	0	0	1	1	1	2	0	0	0	0	0	0	0	1	0	0	2	0	0	1	2	0	0	1	1	1	1	0	1	1	1	0	2	0	0	0	1	0	0	0	1	0	0	0	0	0
856	0	0	0	1	0	0	1	0	2	0	0	1	0	0	0	0	1	0	0	2	0	0	2	2	0	0	2	2	0	2	1	2	1	2	0	2	1	1	0	1	0	0	0	1	0	0	0	0	0
857	1	1	1	1	0	0	1	1	2	0	0	1	1	1	1	0	0	0	1	1	1	0	0	1	0	0	2	2	0	2	1	2	2	0	0	1	0	0	1	1	0	0	1	1	1	0	0	0	2
858	0	0	0	0	0	0	0	0	2	0	0	1	1	1	1	0	0	1	1	1	1	0	2	2	0	0	1	1	1	1	1	0	0	2	1	2	1	1	1	0	0	0	0	2	0	2	0	0	0
859	1	0	0	1	0	0	2	0	1	0	0	1	1	1	2	0	0	0	0	2	0	0	2	2	0	0	1	2	0	2	0	0	0	2	0	2	0	1	0	1	0	0	0	0	1	0	0	0	0
860	1	0	0	2	0	0	2	0	0	0	2	0	0	0	0	0	2	0	1	1	1	0	0	1	0	1	1	2	2	1	0	2	1	0	0	1	1	0	0	1	0	0	0	1	1	0	0	0	1
861	1	0	0	0	0	0	2	1	1	0	0	0	0	0	1	0	1	1	0	2	0	0	2	2	0	1	2	2	0	2	0	0	0	1	0	1	2	0	2	0	0	0	0	1	0	0	0	0	0
862	0	0	0	0	0	0	1	0	1	0	0	0	0	0	0	0	1	1	2	0	1	0	2	2	0	0	2	2	1	2	0	0	0	2	0	2	2	0	2	0	0	0	0	0	0	0	0	0	0
863	0	1	0	0	0	0	1	0	1	0	1	0	1	0	0	1	1	1	0	2	0	0	2	2	0	0	1	1	1	1	0	1	1	1	0	2	2	0	0	0	0	0	0	2	0	0	0	0	0
864	0	0	0	0	0	1	2	0	2	0	0	0	0	0	0	0	0	0	0	1	0	0	1	1	1	1	2	2	0	2	0	1	1	2	0	2	0	0	0	1	0	0	1	2	1	2	0	0	0
865	1	0	0	0	0	1	2	0	0	0	2	0	0	0	0	0	2	0	0	2	0	0	2	2	0	0	0	2	2	0	0	2	1	0	0	1	0	0	0	1	0	1	0	2	0	1	0	0	0
866	1	1	0	0	0	0	1	0	2	0	0	0	1	0	0	0	2	2	0	2	0	0	2	2	0	0	2	2	0	2	0	0	0	2	0	2	2	1	0	1	0	0	1	1	1	1	0	0	1
867	1	0	0	1	0	0	0	0	2	0	0	0	0	0	0	0	0	0	2	0	1	0	2	2	0	0	1	1	2	0	0	1	1	2	1	2	2	1	0	1	0	0	0	1	0	0	0	1	0
868	0	0	0	0	0	1	0	0	2	0	0	1	2	1	1	0	1	1	0	2	0	1	2	2	0	0	2	2	0	2	0	2	1	0	0	1	2	0	1	0	0	1	0	2	1	0	0	1	0
869	1	0	0	0	0	0	1	0	1	0	1	0	1	0	0	1	1	0	0	2	0	0	2	2	0	1	2	2	2	2	0	1	1	1	0	2	2	0	2	0	1	0	2	2	1	1	0	0	0
870	1	0	1	2	0	0	1	0	1	0	0	0	1	0	0	1	0	0	2	0	1	0	1	1	1	1	1	1	1	1	0	1	1	0	0	1	2	0	1	1	1	2	0	2	1	0	0	0	1
871	1	0	0	0	0	0	1	0	1	0	1	0	0	0	0	0	1	0	2	0	1	0	1	2	0	0	2	2	0	1	1	1	1	0	0	1	0	0	1	1	0	0	1	2	1	1	0	0	0
872	1	0	0	0	0	1	0	0	2	0	0	1	2	2	2	0	0	0	1	1	1	0	2	2	0	1	2	2	0	1	0	2	1	1	0	2	0	0	1	1	0	0	1	2	1	1	1	0	1
873	0	0	0	1	0	0	0	0	2	0	0	0	0	0	0	0	1	0	1	1	0	0	2	2	0	0	1	2	1	1	1	1	1	2	0	2	1	0	1	1	0	0	0	2	1	1	1	0	0
874	1	0	0	1	0	0	0	0	2	0	1	1	2	2	2	0	1	1	1	1	1	0	1	1	1	1	2	2	0	1	1	0	0	2	0	2	1	0	1	1	0	0	0	2	0	0	0	0	0
875	0	0	0	0	0	0	2	0	1	0	1	1	2	2	2	0	2	0	1	1	1	0	2	2	0	0	2	2	0	2	2	0	0	2	0	2	1	0	0	1	0	0	0	0	0	0	0	0	0
876	1	0	0	1	0	0	2	0	0	0	2	1	2	1	1	0	2	0	1	1	0	0	2	2	0	0	2	2	0	2	0	1	1	1	0	1	2	0	1	1	0	1	1	2	1	0	0	0	0
877	1	0	1	1	0	0	1	1	2	0	0	0	1	1	1	0	1	0	1	1	0	0	1	2	0	0	1	1	2	1	0	1	1	0	0	2	1	0	2	0	1	0	1	2	1	0	0	0	1
878	1	0	0	0	0	1	0	0	2	0	0	1	1	1	1	0	1	0	1	1	1	1	2	2	0	0	2	2	0	2	1	1	1	0	0	1	2	0	1	1	0	0	2	2	2	0	0	1	0
879	0	0	1	0	1	0	1	0	1	0	0	0	1	0	0	0	1	1	0	2	0	1	0	1	1	1	2	2	0	0	0	1	1	0	0	2	1	0	0	1	0	0	0	2	0	0	0	0	1
880	1	0	0	1	0	0	2	1	1	1	1	0	0	0	0	0	0	0	1	1	1	0	2	2	0	0	2	2	0	2	0	1	1	2	1	2	2	0	1	1	1	0	0	2	0	2	0	0	0
881	1	0	0	1	0	0	2	0	1	0	1	0	1	0	0	1	0	0	2	0	0	0	2	2	0	1	1	1	0	1	1	1	1	1	1	1	1	1	0	1	0	0	0	2	1	0	0	0	0
882	1	0	0	0	0	2	2	1	1	0	1	0	1	0	0	1	1	0	1	1	0	1	2	2	0	0	2	2	0	2	0	0	0	1	0	2	2	0	0	1	0	0	1	2	2	1	0	0	0
883	0	1	0	0	0	0	2	1	1	0	0	0	0	0	0	0	1	0	1	1	0	0	2	2	0	0	0	1	2	0	0	1	1	1	0	1	1	0	1	1	0	0	0	1	0	0	0	0	0
884	0	0	0	1	0	1	0	0	2	0	0	0	2	1	1	0	0	0	1	1	1	0	2	2	0	0	1	1	1	0	0	1	1	1	1	1	0	0	0	2	0	2	0	2	0	1	0	0	0
885	1	0	0	0	0	0	1	1	2	0	0	1	2	1	1	1	2	2	0	1	0	0	2	2	0	0	0	1	2	0	0	1	1	1	0	2	2	0	0	2	0	0	0	0	1	0	0	0	0
886	1	1	0	0	0	1	1	0	2	0	0	0	1	0	0	1	1	1	1	0	1	0	2	2	0	1	1	1	0	1	1	0	0	2	0	2	1	1	1	0	0	0	0	1	0	0	0	0	0
887	1	0	0	1	0	0	0	0	1	0	1	0	1	1	1	0	1	0	0	1	0	0	2	2	0	0	1	1	1	1	0	0	0	2	0	2	2	0	1	0	0	0	1	1	1	2	0	0	0
888	0	0	0	0	0	0	2	0	1	0	1	0	0	0	1	0	2	1	0	2	0	0	1	1	0	0	2	2	0	2	0	1	1	2	1	2	2	0	1	0	0	0	1	1	0	0	0	0	0
889	1	0	0	0	0	1	1	0	1	0	0	0	0	0	0	0	1	0	1	1	1	0	1	1	1	1	0	1	1	1	0	1	1	1	0	2	2	0	1	1	0	0	0	1	0	0	0	1	0
890	0	0	0	0	0	1	1	0	2	0	0	1	1	0	0	0	2	2	0	1	0	0	2	2	0	0	0	0	1	1	0	2	1	1	0	2	2	0	2	0	1	0	0	2	0	1	0	1	0
891	1	0	0	0	0	1	2	0	0	0	2	0	0	0	0	0	1	0	0	1	0	0	2	2	0	0	1	2	2	1	0	1	2	1	0	1	1	0	0	1	0	0	1	1	1	2	0	0	0
892	1	0	1	1	0	0	1	0	1	0	0	0	0	0	0	0	2	0	0	2	0	0	1	1	0	0	1	2	0	2	0	2	2	0	0	1	1	1	0	1	0	0	1	1	1	1	0	0	0
893	1	0	1	0	0	0	0	0	1	0	0	0	1	0	0	1	1	1	0	2	0	0	1	1	0	0	2	2	0	1	1	1	1	1	0	2	2	0	1	2	1	0	0	2	0	0	0	0	0
894	1	0	0	0	0	0	1	0	1	1	2	0	0	0	1	0	1	1	0	1	0	0	2	2	0	0	1	2	0	2	0	2	2	2	1	2	2	0	1	1	0	0	0	2	0	1	0	0	0
895	1	0	0	0	0	2	2	0	1	0	1	1	1	1	1	0	1	0	1	1	0	0	2	2	0	1	0	1	1	0	0	1	2	0	0	2	1	1	0	1	0	0	0	2	1	1	0	0	0
896	1	0	0	0	0	0	2	0	0	0	2	0	0	0	0	0	2	1	0	2	0	0	2	2	0	0	2	2	1	2	0	1	1	2	1	2	2	0	1	1	0	0	0	2	0	0	0	0	1
897	1	0	0	0	0	0	0	0	1	0	1	1	1	1	1	0	1	0	1	1	0	1	0	1	1	1	1	0	1	0	0	1	1	1	0	2	1	1	0	1	0	1	1	2	0	1	0	2	0
898	1	0	0	1	0	0	0	0	2	0	0	1	1	0	0	0	2	0	0	2	0	0	2	2	0	1	1	1	0	2	1	2	2	1	0	2	2	0	1	0	0	0	0	2	0	0	0	0	1
899	1	0	0	0	0	0	1	0	1	0	1	0	0	0	0	0	1	1	1	1	0	0	1	1	1	1	1	1	0	1	0	0	0	1	0	1	2	0	1	0	0	0	0	2	0	0	0	1	0
900	1	0	0	0	0	1	2	0	1	0	1	1	1	1	1	0	2	1	0	2	1	0	1	1	1	1	0	2	0	1	0	1	1	0	0	1	2	0	1	1	0	1	0	2	0	0	0	0	0
901	1	0	0	0	0	0	1	0	1	1	1	1	1	1	1	0	2	1	1	1	1	0	2	2	0	0	0	1	1	1	0	1	1	0	0	2	2	0	1	1	0	0	1	2	0	1	1	1	0
902	1	0	0	0	0	0	0	0	2	0	1	0	1	0	0	0	1	1	0	2	0	0	2	2	0	0	2	2	1	2	0	2	2	0	0	0	1	0	0	2	0	0	0	0	0	1	0	0	0
903	1	0	1	0	0	0	1	0	1	0	1	0	1	0	0	0	1	0	1	1	1	0	2	2	0	1	2	2	0	1	1	2	1	1	0	2	2	0	1	1	0	0	0	1	0	0	0	0	0
904	1	0	0	2	0	0	1	0	1	1	2	1	2	1	1	0	1	1	1	1	0	0	2	2	0	0	2	2	0	2	0	1	0	1	1	1	1	0	2	0	0	0	0	1	2	1	0	0	0
905	1	0	0	0	0	1	0	0	2	0	0	1	1	1	1	0	1	1	1	1	1	1	0	1	1	1	2	2	0	2	0	0	0	2	1	2	1	0	0	1	0	0	1	2	0	1	0	1	0
906	1	0	1	1	1	1	1	0	1	0	0	0	0	0	0	0	0	0	0	1	0	0	2	2	0	0	1	1	1	1	1	1	1	1	0	1	1	0	0	2	0	0	2	2	2	1	0	0	1
907	1	0	0	0	0	0	1	0	2	0	0	0	0	0	0	0	1	0	1	1	1	0	2	2	0	0	2	2	0	2	0	2	1	0	0	1	0	0	0	2	0	0	0	2	0	0	0	0	0
908	1	0	0	2	0	0	0	0	2	0	0	0	0	0	0	0	1	1	1	0	0	0	2	2	0	1	2	2	0	2	0	0	0	2	0	2	1	0	0	2	0	0	1	2	1	1	0	0	0
909	1	0	0	0	0	0	2	1	1	0	1	0	0	0	0	0	2	0	0	2	0	0	2	2	0	0	1	2	1	1	1	1	1	1	0	2	2	0	0	1	0	0	1	1	1	0	0	0	2
910	1	0	0	0	0	0	0	0	2	0	0	0	0	0	0	0	1	0	1	1	0	0	2	2	0	1	1	2	1	1	0	2	1	1	1	1	0	0	0	2	0	0	0	2	0	1	0	1	0
911	1	0	0	0	0	0	1	0	1	0	0	1	1	2	1	0	0	0	0	1	0	0	2	2	0	0	1	0	2	0	0	1	1	0	0	1	1	1	0	1	0	2	0	2	1	0	0	0	0
912	1	0	0	0	0	0	1	1	2	0	0	1	1	1	1	0	1	1	1	0	0	0	1	1	0	0	1	2	0	2	0	0	0	0	0	1	1	0	0	2	0	1	0	2	1	0	0	0	0
913	1	0	0	0	0	0	0	0	2	0	0	0	1	0	0	1	1	0	1	1	1	1	1	2	0	0	1	1	0	1	0	1	1	0	0	1	2	0	1	0	0	0	0	2	0	1	0	0	1
914	1	0	0	1	0	0	1	0	2	0	0	1	2	1	1	0	1	1	1	1	0	0	2	2	0	0	2	2	0	1	0	1	0	2	2	2	2	0	2	0	0	1	0	1	1	1	0	0	0
915	1	0	0	0	0	1	1	1	2	0	0	1	1	1	1	0	2	1	0	1	0	0	2	2	0	0	2	2	0	2	0	0	0	1	0	1	1	1	0	0	0	1	0	2	0	0	0	0	0
916	0	1	0	0	0	0	2	0	1	0	0	0	0	0	0	0	0	0	0	2	0	0	1	1	1	2	1	1	0	1	0	1	1	1	0	1	0	0	0	1	0	0	0	2	0	0	0	1	0
917	1	0	0	1	0	0	2	0	0	0	0	0	0	0	0	0	0	0	2	0	1	0	1	1	0	0	2	2	0	2	0	1	1	0	0	1	0	0	0	2	0	0	0	2	1	0	0	0	0
918	1	0	0	0	0	0	2	0	1	0	1	0	1	0	0	1	2	1	0	2	0	0	1	1	0	0	0	1	2	0	0	1	1	1	1	1	2	0	0	2	1	0	0	1	0	1	0	0	1
919	1	0	0	0	0	1	1	0	1	0	1	1	2	2	2	0	1	0	0	1	0	0	2	2	0	0	2	2	0	2	1	0	0	1	0	2	2	1	0	1	0	0	0	1	1	1	0	0	1
920	1	0	0	0	0	0	1	0	1	0	0	1	2	1	1	0	0	0	1	0	1	0	1	1	1	1	2	2	0	1	0	1	1	0	0	2	1	0	0	2	0	0	0	0	0	1	1	0	0
921	1	0	0	0	0	1	2	1	1	0	1	0	1	0	0	0	0	0	0	1	0	0	1	2	0	0	2	2	1	2	0	2	1	1	0	1	1	0	0	1	0	1	0	2	0	0	0	0	0
922	1	0	0	0	0	0	2	1	1	0	0	0	1	1	1	0	2	2	0	1	0	0	2	2	0	0	2	2	0	2	1	1	1	1	0	2	1	0	0	2	0	0	0	2	0	1	0	0	0
923	1	0	0	0	0	0	2	0	1	0	0	0	0	0	0	0	1	0	0	1	0	0	2	2	0	0	1	2	2	1	0	1	2	2	1	2	2	0	0	1	0	1	0	2	2	0	1	0	1
924	1	0	0	0	0	0	0	0	2	0	0	0	0	0	0	0	2	2	1	1	1	0	2	2	0	1	2	2	0	2	0	0	0	2	0	2	1	0	0	1	0	0	1	1	1	1	0	0	2
925	1	0	1	1	0	0	1	1	2	0	0	0	2	1	1	1	1	1	2	0	1	1	1	1	0	0	2	2	0	2	0	1	2	1	0	2	1	0	1	1	0	0	0	1	1	0	0	0	2
926	1	0	0	0	0	0	1	0	1	0	1	2	2	1	1	0	0	0	1	1	1	0	2	2	0	0	1	1	1	2	0	1	1	2	0	2	2	0	1	1	0	0	0	2	0	2	1	0	0
927	1	0	0	1	0	0	0	0	2	0	0	0	0	0	0	0	1	1	1	1	1	0	1	1	1	1	2	2	0	2	0	1	1	2	1	2	1	0	0	2	1	0	0	2	0	1	0	1	0
928	1	0	0	1	0	0	0	0	2	0	0	1	2	1	1	0	1	1	0	2	0	1	2	2	0	0	0	1	1	1	0	1	1	1	0	1	1	0	1	1	0	0	1	2	1	0	0	0	1
929	1	0	0	0	0	1	1	0	1	0	0	0	2	1	1	0	1	1	2	0	0	0	2	2	0	0	2	2	1	2	0	2	1	0	0	1	0	0	0	2	0	0	0	1	0	0	0	0	0
930	1	0	0	0	0	0	0	0	2	0	0	1	1	1	1	0	0	0	0	0	0	0	0	1	0	0	2	2	0	2	1	2	1	2	1	2	1	0	1	1	0	0	1	1	1	0	0	0	1
931	1	0	0	0	0	0	0	0	2	0	0	0	0	0	0	0	0	0	0	1	0	0	1	1	1	1	1	2	0	2	1	1	2	1	0	2	1	1	0	1	0	1	1	2	1	0	0	0	0
932	1	0	0	1	0	0	2	1	1	0	1	0	0	0	0	0	2	0	0	2	0	0	1	1	0	0	1	1	1	1	1	1	0	2	1	2	2	0	1	1	0	0	0	2	0	0	0	0	0
933	1	0	0	1	0	1	0	0	2	0	0	0	0	0	0	1	0	1	0	2	0	0	2	2	0	1	1	1	1	1	0	1	1	0	0	1	0	0	0	2	0	1	0	1	1	1	0	2	0
934	1	0	0	0	0	0	1	0	1	0	1	1	1	1	1	0	2	2	1	1	1	0	2	2	0	0	1	1	2	0	1	1	1	2	1	2	1	1	0	1	0	0	1	2	1	0	0	0	1
935	1	0	1	0	0	0	2	0	0	0	0	0	0	0	0	0	1	1	1	0	1	0	2	2	0	0	2	2	0	2	0	2	2	1	1	2	2	1	0	0	0	0	0	2	0	1	0	1	0
936	0	0	0	0	0	1	1	0	2	0	0	0	0	0	1	0	1	0	0	1	0	0	2	2	0	0	1	2	0	2	0	1	1	2	0	2	1	1	1	0	0	0	0	1	1	1	0	0	1
937	1	0	0	0	0	1	2	0	0	0	1	0	1	0	0	1	0	0	2	0	0	0	2	2	0	1	1	1	0	1	1	1	1	2	0	2	1	0	0	2	0	0	2	2	2	0	0	0	0
938	1	0	0	0	0	1	0	0	2	0	1	1	2	1	1	1	0	0	0	2	1	0	2	2	0	0	1	1	2	0	0	1	1	0	0	1	2	0	1	1	0	0	0	2	0	2	0	0	0
939	1	0	0	1	0	0	2	1	1	0	0	1	0	0	0	0	0	0	1	1	1	0	2	2	0	0	2	2	0	2	1	1	1	0	0	1	1	0	0	0	0	1	0	2	1	0	0	0	0
940	1	0	1	0	0	0	2	0	0	0	0	0	0	0	0	0	1	1	0	2	0	0	2	2	0	0	1	2	1	1	1	0	0	2	2	2	1	0	0	2	0	0	1	1	1	1	0	0	0
941	1	0	0	0	0	0	0	0	2	0	1	1	1	1	1	0	1	1	2	0	1	0	2	2	0	0	2	2	0	2	0	1	2	1	0	2	0	0	0	2	0	0	0	2	0	0	0	0	0
942	1	0	1	0	1	1	2	0	0	0	2	0	0	0	0	0	2	0	0	2	0	0	2	2	0	1	2	1	1	0	0	1	1	2	1	2	1	1	0	1	0	0	0	2	0	0	1	0	0
943	1	1	0	0	0	0	1	0	1	1	1	0	0	0	0	0	1	1	0	2	0	0	2	2	0	0	1	1	2	0	1	0	0	2	1	2	0	0	1	1	0	0	1	2	2	2	0	1	0
944	1	1	0	0	0	1	1	0	1	0	1	1	2	2	2	0	2	0	0	2	0	0	1	1	0	0	2	2	0	2	0	0	0	2	1	2	1	1	1	0	0	0	0	1	0	0	0	0	1
945	0	0	0	0	0	0	2	0	0	0	0	1	1	1	1	0	1	0	0	1	0	0	2	2	0	1	2	2	0	2	2	1	1	1	0	2	1	0	1	1	1	0	1	2	1	0	0	0	1
946	1	0	0	0	0	0	0	0	2	0	0	1	1	1	1	0	1	0	1	1	1	0	2	2	0	1	2	2	0	2	0	1	1	2	0	2	2	0	2	0	0	0	0	2	0	1	0	0	1
947	1	0	0	0	0	0	1	0	2	0	0	0	0	0	0	0	1	1	1	1	0	0	1	1	1	1	2	2	0	1	1	1	0	2	2	2	2	0	1	0	0	0	0	2	0	1	0	0	0
948	1	0	0	0	0	0	1	1	2	0	0	0	2	2	2	0	2	0	0	1	0	0	2	2	0	0	2	2	1	1	0	1	1	1	0	1	1	1	0	1	0	0	0	1	0	0	0	0	0
949	1	0	0	1	0	0	1	0	0	0	1	0	0	0	0	0	0	0	1	0	1	0	1	2	0	0	1	0	1	0	0	0	0	1	1	2	2	0	1	1	0	1	0	2	2	0	0	0	0
950	1	0	0	0	0	0	2	1	1	0	0	1	2	2	2	0	0	0	0	2	1	0	1	1	0	0	1	2	1	1	1	0	0	2	0	2	1	0	1	1	0	0	0	2	0	1	0	0	0
951	1	0	1	1	1	0	2	0	0	0	0	1	1	1	1	0	1	0	0	1	0	0	2	2	0	0	1	2	1	1	0	1	1	1	0	1	0	0	0	1	0	0	1	1	1	1	0	0	0
952	1	0	1	2	0	0	2	1	1	0	1	0	0	0	0	0	1	1	0	2	0	0	1	1	0	0	2	2	0	2	1	2	2	1	1	1	2	0	2	0	0	1	0	2	2	0	0	0	0
953	1	1	0	0	0	0	0	0	2	0	0	1	1	1	1	0	1	1	0	2	0	0	1	1	1	1	1	0	2	0	0	2	2	0	0	1	1	0	0	2	0	0	0	2	0	1	0	0	1
954	1	0	0	0	0	0	2	0	0	0	1	0	0	0	0	0	1	1	1	1	0	0	2	2	0	0	0	1	1	1	0	1	1	1	0	2	2	0	1	1	0	0	0	2	0	1	0	1	0
955	0	0	0	1	0	0	0	0	1	0	1	0	1	1	1	0	0	0	1	1	1	0	1	1	0	1	2	2	0	2	0	0	0	1	1	2	0	0	0	1	0	0	0	2	0	2	0	1	0
956	1	0	0	1	0	0	1	0	0	0	1	0	0	0	0	0	2	1	1	1	0	0	1	2	0	0	1	2	0	1	0	1	1	2	2	2	1	0	0	2	0	0	0	2	0	1	0	0	0
957	1	0	0	0	0	0	1	1	2	0	0	0	2	0	0	1	1	1	0	0	0	0	2	2	0	0	0	1	1	1	0	1	1	0	0	1	1	0	0	1	0	0	0	1	0	0	1	0	1
958	1	0	1	1	0	0	2	0	0	0	1	1	1	1	1	0	2	0	0	2	0	0	2	2	0	0	1	0	1	0	0	1	1	1	0	1	1	0	1	2	1	0	1	1	1	1	0	0	0
959	1	0	0	0	0	0	1	0	1	0	0	1	1	2	1	0	0	0	2	0	1	0	2	2	0	0	1	1	1	1	1	2	2	0	0	0	1	0	0	1	0	0	0	0	0	1	0	0	0
960	1	0	0	0	0	1	1	0	2	0	0	0	0	0	0	0	1	1	2	0	2	0	2	2	0	0	1	1	1	1	0	0	0	2	0	2	1	0	1	1	0	0	1	2	1	1	0	0	0
961	1	0	0	0	0	0	1	0	1	0	1	0	2	2	2	0	2	0	1	1	1	0	2	2	0	0	2	2	0	2	1	1	1	1	0	2	1	0	0	2	0	0	0	2	0	2	0	0	0
962	1	0	0	0	0	0	2	0	1	1	0	0	1	0	0	0	1	0	1	1	1	0	2	2	0	0	1	2	0	1	0	0	0	1	1	2	1	0	0	2	0	0	0	1	0	0	0	0	1
963	1	0	0	0	0	0	2	0	0	1	1	1	1	1	1	0	1	0	2	0	1	0	1	1	0	0	2	2	1	2	0	1	0	1	1	1	0	0	0	2	0	0	0	1	1	2	0	1	0
964	1	0	0	0	0	0	1	1	2	0	1	0	0	0	0	0	1	0	1	1	1	0	2	2	0	0	2	2	0	2	0	1	1	1	1	2	1	1	1	0	0	0	0	1	0	1	0	1	0
965	1	0	0	1	0	0	1	0	1	1	1	0	0	0	0	0	2	0	1	1	1	0	2	2	0	1	1	1	0	1	1	2	2	0	0	0	2	0	2	1	1	0	1	1	1	2	1	0	0
966	1	0	0	1	0	0	0	0	2	0	0	1	2	1	1	0	2	1	0	2	0	0	1	1	1	1	2	2	0	2	1	2	1	0	0	1	2	0	1	0	0	0	2	2	1	1	0	2	0
967	1	0	0	1	0	0	0	0	2	0	1	0	1	0	0	1	1	0	0	1	0	0	2	2	0	0	1	2	1	1	1	1	1	1	0	2	0	0	0	1	0	0	0	1	0	0	0	0	1
968	1	0	0	0	0	1	1	0	0	1	1	0	2	1	1	1	0	0	1	1	1	0	1	1	0	0	2	2	0	2	2	1	1	1	1	1	1	0	1	1	0	0	0	2	0	1	0	1	0
969	1	0	0	0	0	0	2	0	0	0	0	1	2	1	1	1	0	0	0	1	0	1	2	2	0	0	1	2	0	2	0	1	1	1	0	2	1	1	0	0	0	0	1	2	2	0	0	0	0
970	1	0	0	0	0	0	2	1	1	0	0	0	0	0	0	0	1	1	0	2	0	1	1	2	0	0	1	2	0	1	2	1	1	1	0	2	1	0	0	2	0	0	1	2	1	0	1	0	0
971	1	1	1	1	0	0	2	0	0	0	1	0	1	1	1	0	1	1	0	2	0	0	2	2	0	1	1	1	1	1	1	0	0	2	0	2	2	0	0	2	1	0	0	1	0	0	0	1	0
972	1	1	0	0	0	0	1	0	2	0	0	0	0	0	0	0	1	0	1	1	1	0	1	1	0	1	2	2	1	1	0	2	1	1	0	1	0	0	0	2	0	0	0	1	0	1	0	0	0
973	1	0	0	0	0	0	2	1	2	0	0	0	0	0	0	0	1	1	0	0	0	0	2	2	0	0	1	1	2	0	1	0	0	2	1	2	2	0	2	1	0	0	0	0	0	1	0	0	0
974	1	0	1	1	0	1	1	0	0	0	1	0	0	0	0	0	1	1	1	1	0	0	2	2	0	0	1	2	1	1	1	1	0	2	1	2	2	0	1	1	0	1	0	1	0	2	0	0	1
975	0	0	0	1	0	0	1	1	2	0	0	1	1	1	1	0	0	0	2	0	0	0	2	2	0	1	2	2	0	2	0	1	1	2	2	2	1	1	0	1	0	0	1	1	1	2	0	0	0
976	1	0	0	0	0	0	0	0	2	0	0	0	1	1	1	0	1	0	0	2	0	0	2	2	0	0	2	2	0	1	1	2	1	1	1	2	2	0	2	0	0	1	0	2	0	1	1	0	1
977	1	0	1	1	0	1	1	1	2	0	0	1	1	1	1	0	2	2	1	1	1	0	1	1	0	0	2	2	0	2	1	2	1	1	0	1	2	0	1	0	0	1	0	2	0	1	0	0	1
978	0	0	0	0	0	1	0	0	2	0	0	0	0	0	0	0	0	0	0	0	0	0	1	1	0	0	2	2	0	2	1	1	1	1	0	1	2	0	1	1	0	0	0	1	0	0	1	0	0
979	1	0	0	0	0	0	2	0	1	0	0	0	0	0	0	0	2	2	2	0	2	0	2	2	0	0	1	1	0	1	0	1	2	1	0	2	2	0	2	1	1	0	1	1	1	0	0	0	0
980	1	0	0	1	0	0	2	0	2	0	0	0	0	0	0	1	2	0	0	2	0	1	2	2	0	1	1	1	1	1	0	1	1	1	0	1	1	0	0	2	0	1	0	2	2	1	0	0	1
981	1	0	0	1	0	1	1	0	1	0	1	0	0	0	1	0	2	0	0	2	0	1	2	2	0	0	2	2	1	1	2	1	2	0	0	2	2	0	1	2	1	0	0	2	0	1	1	1	0
982	1	0	0	0	0	0	2	1	1	0	0	1	2	1	1	1	0	0	1	0	1	0	2	2	0	0	1	2	0	2	0	1	1	1	0	1	0	0	0	1	0	0	1	1	1	1	0	0	0
983	1	0	0	0	0	0	0	0	2	0	0	0	1	0	0	1	1	1	1	1	1	0	2	2	0	0	1	1	2	0	1	1	1	1	1	1	0	0	1	1	0	0	1	2	1	0	0	0	0
984	1	0	0	0	0	0	1	0	0	0	0	0	0	0	0	0	0	0	1	1	1	0	2	2	0	0	1	1	0	1	0	1	0	2	1	2	2	0	1	1	0	0	1	1	0	1	0	0	0
985	1	0	0	0	0	0	2	1	1	0	0	0	1	0	0	1	0	0	1	1	1	0	2	2	0	0	2	2	0	2	0	0	1	1	0	2	1	0	2	0	0	1	0	2	0	0	0	0	1
986	1	0	0	0	0	0	1	0	1	0	1	0	0	0	0	0	1	2	0	2	0	0	0	0	0	0	1	0	2	0	0	0	2	0	0	2	1	0	1	1	0	0	0	1	0	0	0	0	1
987	1	0	0	0	0	0	2	1	1	0	1	0	1	1	1	0	0	0	0	0	0	0	2	2	0	0	1	2	1	1	1	1	1	1	0	2	1	0	0	2	0	2	0	2	0	0	0	0	1
988	1	0	0	1	0	0	0	0	2	0	0	0	0	0	0	0	2	0	0	2	0	0	1	2	0	0	2	2	0	2	0	0	0	0	0	1	2	0	1	1	0	2	0	2	0	1	1	0	0
989	1	0	0	0	0	0	1	0	1	0	0	0	0	0	0	0	1	0	1	1	1	0	2	2	0	1	1	0	2	0	0	1	1	1	1	2	1	0	2	0	0	0	0	2	0	1	1	1	0
990	1	0	0	1	0	0	0	0	1	0	1	0	0	0	0	0	1	1	2	0	1	0	2	2	0	0	1	1	2	0	1	0	0	1	0	1	2	0	1	1	0	0	0	2	0	1	0	0	0
991	1	0	0	2	0	0	0	0	2	0	0	0	1	1	1	0	1	0	1	1	1	0	2	2	0	0	2	2	1	2	0	1	1	2	2	2	2	1	0	1	0	0	0	2	1	0	0	0	0
992	1	0	0	0	0	0	1	0	1	0	0	0	1	0	0	0	0	0	2	0	0	0	2	2	0	1	2	2	1	2	0	1	2	1	0	2	2	0	1	1	1	0	0	1	0	1	0	0	1
993	1	1	0	0	0	0	1	1	2	0	1	0	0	0	0	0	0	0	2	0	1	0	1	1	0	1	2	2	0	2	1	1	1	1	0	2	1	0	0	1	0	0	0	2	1	0	0	0	1
994	1	0	0	0	0	0	1	1	2	0	0	1	0	0	0	0	1	1	1	0	0	0	2	2	0	0	2	2	1	2	0	1	1	1	0	2	2	0	2	0	0	0	0	1	0	1	0	0	1
995	1	1	0	0	0	0	1	1	2	0	0	1	1	1	1	0	1	1	0	2	0	0	2	2	0	0	1	1	0	1	1	0	2	0	0	2	0	0	0	2	0	0	0	2	0	2	0	0	0
996	1	0	0	0	0	2	0	0	2	0	0	0	0	0	0	0	0	0	1	1	1	0	1	1	0	0	1	2	0	1	1	2	2	0	0	1	2	0	2	0	0	0	0	1	0	0	1	0	0
997	1	0	0	1	0	0	0	0	2	0	0	1	1	1	1	0	1	0	1	1	1	0	2	2	0	0	1	1	2	0	1	2	2	0	0	0	1	0	0	1	0	0	1	2	1	1	0	1	0
998	1	0	1	0	1	2	0	0	1	0	1	1	2	1	1	0	2	2	0	2	0	0	2	2	0	0	2	2	0	2	0	0	0	2	1	2	1	0	1	1	0	0	1	1	1	0	0	0	0
999	1	0	0	0	0	0	1	0	2	0	0	0	1	0	0	1	1	0	0	2	0	0	2	2	0	0	1	2	1	1	1	1	2	2	1	2	2	0	0	1	0	0	0	2	1	1	0	0	1
1000	1	1	1	1	1	0	2	0	0	0	1	1	1	1	1	0	2	0	0	2	0	1	0	1	1	1	2	2	0	1	1	2	2	0	0	0	2	0	1	1	0	0	0	1	0	0	0	0	0
[truncated: 252 more columns]
