# Supplementary material for: KNN-MDR: a learning approach for improving interactions mapping performances in genome wide association studies
Source: BMC Bioinformatics. 2017 Mar 21;18:184. doi: 10.1186/s12859-017-1599-7 (PMC5361736; doi:10.1186/s12859-017-1599-7)
Supplement: Supplementary file 6 — The data set(s) supporting the results of Table 4. (ZIP 7095 kb) [file 12859_2017_1599_MOESM6_ESM.zip]

Archive with 201 entries (100 files):
- 100 simulations/
- 100 simulations/S1/
- 100 simulations/S10/
- 100 simulations/S100/
- 100 simulations/S100/mkallsimul.dat
- 100 simulations/S10/mkallsimul.dat
- 100 simulations/S11/
- 100 simulations/S11/mkallsimul.dat
- 100 simulations/S12/
- 100 simulations/S12/mkallsimul.dat
- 100 simulations/S13/
- 100 simulations/S13/mkallsimul.dat
- 100 simulations/S14/
- 100 simulations/S14/mkallsimul.dat
- 100 simulations/S15/
- 100 simulations/S15/mkallsimul.dat
- 100 simulations/S16/
- 100 simulations/S16/mkallsimul.dat
- 100 simulations/S17/
- 100 simulations/S17/mkallsimul.dat
- 100 simulations/S18/
- 100 simulations/S18/mkallsimul.dat
- 100 simulations/S19/
- 100 simulations/S19/mkallsimul.dat
- 100 simulations/S1/mkallsimul.dat
- 100 simulations/S2/
- 100 simulations/S20/
- 100 simulations/S20/mkallsimul.dat
- 100 simulations/S21/
- 100 simulations/S21/mkallsimul.dat
- 100 simulations/S22/
- 100 simulations/S22/mkallsimul.dat
- 100 simulations/S23/
- 100 simulations/S23/mkallsimul.dat
- 100 simulations/S24/
- 100 simulations/S24/mkallsimul.dat
- 100 simulations/S25/
- 100 simulations/S25/mkallsimul.dat
- 100 simulations/S26/
- 100 simulations/S26/mkallsimul.dat
- 100 simulations/S27/
- 100 simulations/S27/mkallsimul.dat
- 100 simulations/S28/
- 100 simulations/S28/mkallsimul.dat
- 100 simulations/S29/
- 100 simulations/S29/mkallsimul.dat
- 100 simulations/S2/mkallsimul.dat
- 100 simulations/S3/
- 100 simulations/S30/
- 100 simulations/S30/mkallsimul.dat
- 100 simulations/S31/
- 100 simulations/S31/mkallsimul.dat
- 100 simulations/S32/
- 100 simulations/S32/mkallsimul.dat
- 100 simulations/S33/
- 100 simulations/S33/mkallsimul.dat
- 100 simulations/S34/
- 100 simulations/S34/mkallsimul.dat
- 100 simulations/S35/
- 100 simulations/S35/mkallsimul.dat
- 100 simulations/S36/
- 100 simulations/S36/mkallsimul.dat
- 100 simulations/S37/
- 100 simulations/S37/mkallsimul.dat
- 100 simulations/S38/
- 100 simulations/S38/mkallsimul.dat
- 100 simulations/S39/
- 100 simulations/S39/mkallsimul.dat
- 100 simulations/S3/mkallsimul.dat
- 100 simulations/S4/
- 100 simulations/S40/
- 100 simulations/S40/mkallsimul.dat
- 100 simulations/S41/
- 100 simulations/S41/mkallsimul.dat
- 100 simulations/S42/
- 100 simulations/S42/mkallsimul.dat
- 100 simulations/S43/
- 100 simulations/S43/mkallsimul.dat
- 100 simulations/S44/
- 100 simulations/S44/mkallsimul.dat
- 100 simulations/S45/
- 100 simulations/S45/mkallsimul.dat
- 100 simulations/S46/
- 100 simulations/S46/mkallsimul.dat
- 100 simulations/S47/
- 100 simulations/S47/mkallsimul.dat
- 100 simulations/S48/
- 100 simulations/S48/mkallsimul.dat
- 100 simulations/S49/
- 100 simulations/S49/mkallsimul.dat
- 100 simulations/S4/mkallsimul.dat
- 100 simulations/S5/
- 100 simulations/S50/
- 100 simulations/S50/mkallsimul.dat
- 100 simulations/S51/
- 100 simulations/S51/mkallsimul.dat
- 100 simulations/S52/
- 100 simulations/S52/mkallsimul.dat
- 100 simulations/S53/
- 100 simulations/S53/mkallsimul.dat
- 100 simulations/S54/
- 100 simulations/S54/mkallsimul.dat
- 100 simulations/S55/
- 100 simulations/S55/mkallsimul.dat
- 100 simulations/S56/
- 100 simulations/S56/mkallsimul.dat
- 100 simulations/S57/
- 100 simulations/S57/mkallsimul.dat
- 100 simulations/S58/
- 100 simulations/S58/mkallsimul.dat
- 100 simulations/S59/
- 100 simulations/S59/mkallsimul.dat
- 100 simulations/S5/mkallsimul.dat
- 100 simulations/S6/
- 100 simulations/S60/
- 100 simulations/S60/mkallsimul.dat
- 100 simulations/S61/
- 100 simulations/S61/mkallsimul.dat
- 100 simulations/S62/
- 100 simulations/S62/mkallsimul.dat
- 100 simulations/S63/
- 100 simulations/S63/mkallsimul.dat
- 100 simulations/S64/
- 100 simulations/S64/mkallsimul.dat
- 100 simulations/S65/
- 100 simulations/S65/mkallsimul.dat
- 100 simulations/S66/
- 100 simulations/S66/mkallsimul.dat
- 100 simulations/S67/
- 100 simulations/S67/mkallsimul.dat
- 100 simulations/S68/
- 100 simulations/S68/mkallsimul.dat
- 100 simulations/S69/
- 100 simulations/S69/mkallsimul.dat
- 100 simulations/S6/mkallsimul.dat
- 100 simulations/S7/
- 100 simulations/S70/
- 100 simulations/S70/mkallsimul.dat
- 100 simulations/S71/
- 100 simulations/S71/mkallsimul.dat
- 100 simulations/S72/
- 100 simulations/S72/mkallsimul.dat
- 100 simulations/S73/
- 100 simulations/S73/mkallsimul.dat
- 100 simulations/S74/
- 100 simulations/S74/mkallsimul.dat
- 100 simulations/S75/
- 100 simulations/S75/mkallsimul.dat
- 100 simulations/S76/
- 100 simulations/S76/mkallsimul.dat
- 100 simulations/S77/
- 100 simulations/S77/mkallsimul.dat
- 100 simulations/S78/
- 100 simulations/S78/mkallsimul.dat
- 100 simulations/S79/
- 100 simulations/S79/mkallsimul.dat
- 100 simulations/S7/mkallsimul.dat
- 100 simulations/S8/
- 100 simulations/S80/
- 100 simulations/S80/mkallsimul.dat
- 100 simulations/S81/
- 100 simulations/S81/mkallsimul.dat
- 100 simulations/S82/
- 100 simulations/S82/mkallsimul.dat
- 100 simulations/S83/
- 100 simulations/S83/mkallsimul.dat
- 100 simulations/S84/
- 100 simulations/S84/mkallsimul.dat
- 100 simulations/S85/
- 100 simulations/S85/mkallsimul.dat
- 100 simulations/S86/
- 100 simulations/S86/mkallsimul.dat
- 100 simulations/S87/
- 100 simulations/S87/mkallsimul.dat
- 100 simulations/S88/
- 100 simulations/S88/mkallsimul.dat
- 100 simulations/S89/
- 100 simulations/S89/mkallsimul.dat
- 100 simulations/S8/mkallsimul.dat
- 100 simulations/S9/
- 100 simulations/S90/
- 100 simulations/S90/mkallsimul.dat
- 100 simulations/S91/
- 100 simulations/S91/mkallsimul.dat
- 100 simulations/S92/
- 100 simulations/S92/mkallsimul.dat
- 100 simulations/S93/
- 100 simulations/S93/mkallsimul.dat
- 100 simulations/S94/
- 100 simulations/S94/mkallsimul.dat
- 100 simulations/S95/
- 100 simulations/S95/mkallsimul.dat
- 100 simulations/S96/
- 100 simulations/S96/mkallsimul.dat
- 100 simulations/S97/
- 100 simulations/S97/mkallsimul.dat
- 100 simulations/S98/
- 100 simulations/S98/mkallsimul.dat
- 100 simulations/S99/
- 100 simulations/S99/mkallsimul.dat
- 100 simulations/S9/mkallsimul.dat
