# Supplementary material for: KNN-MDR: a learning approach for improving interactions mapping performances in genome wide association studies
Source: BMC Bioinformatics. 2017 Mar 21;18:184. doi: 10.1186/s12859-017-1599-7 (PMC5361736; doi:10.1186/s12859-017-1599-7)
Supplement: Supplementary file 6 — The data set(s) supporting the results of Table 4. (ZIP 7095 kb) [file 12859_2017_1599_MOESM6_ESM.zip › 100 simulations/S100/mkallsimul.dat]

1	1	2	1	0	0	0	2	1	0	1	0	0	2	1	0	1	0	1	0	2	0	0	2	2	0	0	0	0	1	1	0	1	1	2	1	1	1	0	0	0	1	0	1	0	0	1	0	0	1
2	0	0	1	0	1	0	2	0	1	1	0	0	2	0	0	0	0	0	1	1	1	1	2	2	0	0	0	1	1	1	0	1	1	1	1	1	2	0	0	2	0	1	2	0	1	0	0	0	0
3	0	0	0	0	0	0	2	0	0	0	0	2	1	1	0	0	0	1	0	2	0	0	2	2	0	1	0	0	2	0	0	2	2	1	1	1	0	0	0	1	0	0	1	0	0	0	0	0	1
4	0	1	0	0	0	0	1	0	0	0	0	0	1	1	0	0	0	1	0	1	0	0	2	2	0	1	0	2	1	1	1	1	1	0	1	1	1	0	0	0	2	0	0	0	0	1	0	1	2
5	0	1	0	0	0	0	1	0	1	1	0	0	0	0	0	0	1	1	1	1	0	0	2	2	0	0	0	0	1	1	1	1	1	1	1	1	2	1	1	1	0	0	0	1	0	1	0	0	0
6	0	1	1	1	1	1	0	0	1	1	0	1	2	1	0	0	0	2	1	1	1	0	2	2	0	1	0	0	2	1	1	1	1	2	0	2	0	0	0	1	1	0	0	0	0	0	0	0	0
7	0	2	0	0	0	0	2	0	0	0	1	1	1	1	0	0	0	1	1	1	1	0	1	1	1	2	0	0	2	2	1	1	1	1	1	1	2	0	0	2	0	1	2	0	1	0	0	0	1
8	0	2	0	0	0	0	1	0	1	1	1	1	1	1	0	0	0	1	1	1	0	0	0	1	0	0	1	2	2	1	1	2	2	0	0	2	1	0	0	2	0	1	1	0	1	0	0	0	0
9	0	2	0	0	0	0	1	0	1	1	0	1	1	1	0	0	0	1	1	1	1	0	1	1	0	0	0	0	2	1	1	0	0	1	1	1	1	0	0	0	1	1	1	0	1	0	0	1	2
10	0	1	0	0	0	0	2	0	0	0	1	0	1	0	0	0	1	1	0	2	0	0	0	1	0	0	0	0	2	2	0	1	1	1	0	1	0	0	0	0	2	0	0	0	0	0	0	0	0
11	1	1	0	0	0	1	2	0	0	0	0	0	0	0	0	0	0	0	1	1	1	0	2	2	0	2	0	1	2	1	2	2	2	0	1	1	1	0	0	1	1	0	0	0	0	0	0	0	1
12	0	1	1	1	1	1	2	1	0	1	0	0	0	0	0	0	0	0	0	2	0	0	2	2	0	1	0	1	2	1	1	1	1	1	1	1	0	0	0	0	2	0	0	1	1	2	1	0	2
13	0	1	0	0	0	0	2	1	0	1	0	0	0	0	0	0	0	1	0	1	0	0	2	2	0	2	0	1	2	0	1	1	1	1	1	1	2	1	1	0	1	1	0	0	1	1	0	0	0
14	0	2	0	0	0	0	1	0	1	1	1	0	1	0	0	0	0	1	1	1	0	0	2	2	0	1	0	0	2	1	1	1	1	1	1	1	1	0	0	0	1	0	0	0	0	0	0	0	0
15	1	0	0	0	0	2	1	0	1	1	0	0	0	0	0	0	1	1	1	1	0	0	1	1	1	1	0	1	1	1	0	2	2	0	2	0	1	0	0	1	1	0	2	0	1	0	0	1	0
16	1	0	0	0	0	1	2	1	0	1	0	0	0	0	0	0	0	1	0	2	0	0	2	2	0	0	0	1	2	2	0	1	2	2	0	2	2	0	0	0	1	1	1	1	0	1	0	0	2
17	0	2	0	0	0	0	0	0	2	2	0	0	1	1	0	0	0	0	1	0	1	0	2	2	0	0	0	0	2	1	0	1	1	1	0	2	1	0	0	1	1	1	1	0	1	1	0	0	2
18	1	0	0	0	0	0	1	0	0	0	1	0	1	0	0	0	0	0	1	0	1	0	2	2	0	1	0	1	1	0	1	0	0	2	0	2	2	0	0	1	0	0	0	1	1	1	0	0	0
19	1	2	1	0	0	0	2	1	0	1	1	0	2	0	0	0	1	1	1	1	0	0	1	1	1	2	0	0	1	1	0	0	0	2	0	2	1	0	0	0	1	0	2	0	1	0	2	0	2
20	0	2	1	0	0	0	2	1	0	2	0	0	0	0	0	0	0	1	0	2	0	0	2	2	0	0	0	0	1	1	0	1	2	2	0	2	2	0	0	2	0	0	1	0	0	0	0	0	1
21	0	1	0	0	0	1	1	1	1	2	0	0	1	0	0	0	0	2	0	2	0	0	1	2	0	1	0	1	2	2	0	1	2	1	0	2	1	0	0	2	0	0	0	0	2	1	0	0	1
22	1	1	0	0	0	0	1	1	1	2	0	0	1	2	0	0	0	1	0	2	0	0	1	1	0	1	0	0	2	1	1	0	1	2	0	2	0	1	1	0	1	1	1	0	1	0	0	0	0
23	1	1	0	0	0	1	2	0	0	0	0	0	1	0	0	0	0	1	0	2	0	1	2	2	0	2	0	0	2	1	0	1	1	1	0	2	1	0	0	0	2	0	0	0	0	0	0	0	1
24	0	0	0	0	0	1	0	0	2	2	0	1	1	1	0	0	0	0	1	1	1	0	1	1	1	1	0	0	2	2	1	0	0	1	0	2	1	0	0	0	2	0	0	1	0	0	1	0	1
25	1	1	0	0	0	1	1	1	1	2	0	1	1	1	0	0	0	0	0	2	0	0	2	2	0	0	0	0	2	2	1	0	0	1	2	0	0	0	0	0	2	0	1	0	1	0	1	0	1
26	0	1	0	0	0	1	1	0	0	0	0	0	0	0	0	0	0	0	1	1	1	1	2	2	0	1	0	0	2	2	1	1	1	2	0	2	0	0	0	1	0	0	0	0	0	0	0	0	1
27	0	1	0	0	0	1	0	0	2	2	0	1	1	1	0	0	0	1	0	2	0	0	0	0	0	1	0	1	2	0	1	1	1	1	1	1	1	1	0	0	0	0	0	0	1	0	0	0	0
28	1	2	0	0	0	0	1	0	1	1	0	1	2	1	0	0	0	0	2	0	1	0	2	2	0	1	0	2	2	1	1	0	0	0	1	1	1	0	0	0	1	1	0	0	0	0	0	0	1
29	0	0	0	0	0	0	1	0	1	1	0	0	0	0	0	0	0	1	0	2	0	0	2	2	0	1	0	0	2	1	1	1	1	1	1	1	1	0	0	0	1	1	1	0	1	0	0	0	0
30	0	2	0	0	0	0	1	0	1	1	1	0	1	0	0	0	0	0	1	1	1	0	2	2	0	1	0	0	2	2	0	0	0	0	1	1	1	1	1	0	1	0	1	0	0	1	0	0	1
31	1	2	0	0	0	0	0	0	2	2	0	0	1	0	0	0	0	1	0	2	0	0	2	2	0	2	0	1	2	1	1	1	1	2	0	2	2	0	0	2	0	0	0	0	0	2	0	0	0
32	1	1	0	0	0	1	2	0	0	0	2	0	1	0	0	0	0	1	0	2	0	0	1	1	0	0	0	1	2	0	1	1	1	1	1	1	0	0	0	0	1	0	0	1	0	1	0	0	0
33	0	1	0	0	0	0	2	0	2	2	0	0	1	0	0	0	0	0	2	0	1	0	0	0	0	0	0	2	0	0	0	1	2	1	0	2	2	0	1	0	0	0	1	0	0	2	0	0	0
34	0	1	0	0	0	0	2	0	0	0	2	0	0	0	0	0	0	1	1	1	0	0	2	2	0	2	0	0	2	2	0	1	1	1	1	1	0	0	0	0	1	1	1	0	1	0	1	0	1
35	1	1	0	0	0	1	0	0	1	1	0	0	2	1	0	1	0	1	0	2	0	0	1	1	0	1	0	0	2	2	1	2	2	1	1	1	1	0	0	1	1	0	1	0	0	0	0	0	1
36	1	1	0	0	0	1	1	0	0	0	1	0	1	1	0	0	0	0	2	0	0	0	1	2	0	1	1	1	2	1	0	1	1	1	1	1	2	0	0	2	0	0	1	0	1	0	0	0	1
37	1	1	0	0	0	0	0	0	1	1	1	0	1	0	0	1	0	0	0	2	0	0	2	2	0	0	1	0	2	2	0	0	1	2	1	2	2	0	0	1	1	0	0	0	0	0	0	0	0
38	1	1	0	0	0	0	2	1	0	1	1	1	2	1	0	0	0	2	1	1	0	0	1	1	1	0	0	1	1	0	1	1	1	1	1	1	1	0	0	0	2	1	1	0	1	1	0	0	0
39	1	1	0	0	0	1	1	0	2	2	0	0	0	0	0	0	0	0	0	2	0	0	2	2	0	0	0	0	2	2	0	1	1	1	1	1	1	0	0	0	1	0	0	0	0	0	0	0	1
40	1	1	0	0	0	0	1	0	0	0	1	1	1	1	0	0	0	0	0	2	0	1	2	2	0	1	0	1	1	1	0	2	2	0	1	1	1	0	0	1	1	1	1	1	0	1	0	0	1
41	1	2	0	0	0	0	1	0	0	0	0	0	0	0	0	0	0	1	2	0	0	0	2	2	0	2	0	0	2	2	2	1	1	1	1	1	0	0	0	1	1	0	0	0	0	1	0	0	1
42	0	0	0	0	0	1	2	0	1	1	1	0	1	1	0	0	0	0	1	1	1	0	2	2	0	0	0	0	2	2	1	1	1	0	2	0	0	0	0	0	1	1	1	0	1	0	0	1	0
43	1	1	1	0	0	0	0	0	1	1	0	0	1	1	0	1	0	1	2	0	2	1	2	2	0	2	0	0	1	1	1	1	1	2	0	2	1	0	0	1	1	0	0	0	0	2	0	0	0
44	1	1	0	0	0	0	1	1	1	2	0	1	2	1	0	0	0	0	2	0	0	0	2	2	0	1	0	0	2	1	0	2	2	0	2	0	2	0	0	1	0	0	0	0	0	0	0	0	0
45	0	2	0	0	0	0	2	0	0	0	0	0	0	0	0	0	1	1	0	2	0	0	2	2	0	0	0	0	1	1	0	1	1	1	1	1	0	0	0	0	2	0	0	0	0	0	1	0	1
46	0	1	0	0	0	1	0	0	2	2	0	1	1	1	0	0	0	0	1	1	1	0	2	2	0	0	0	0	1	1	0	1	1	2	1	1	1	0	0	1	1	0	0	1	1	1	0	0	2
47	0	1	0	0	0	0	1	0	0	0	0	0	0	0	0	0	0	0	2	0	1	0	2	2	0	1	0	0	1	0	0	2	2	1	1	1	1	1	0	0	0	0	0	0	0	1	0	0	0
48	0	1	0	0	0	0	1	0	1	1	0	0	1	1	0	1	0	0	0	1	0	1	2	2	0	2	0	1	1	1	1	1	1	1	1	1	2	0	0	0	0	0	0	0	0	1	0	0	1
49	1	1	1	0	0	0	2	1	0	1	1	1	1	1	0	0	0	0	1	1	1	0	2	2	0	0	0	1	2	2	0	1	1	0	1	1	2	0	0	1	1	1	1	1	1	2	1	0	1
50	0	0	0	0	0	0	1	0	0	0	0	1	2	2	0	1	0	0	1	1	1	0	0	1	0	0	0	2	2	2	0	2	2	1	2	2	1	0	0	1	1	0	0	0	0	0	0	0	1
51	0	1	0	0	0	0	0	0	2	2	0	0	1	0	0	0	0	2	1	1	1	0	2	2	0	1	0	1	2	2	0	2	2	0	1	0	0	0	0	0	1	1	1	0	2	0	0	0	1
52	0	1	1	0	0	0	1	0	1	1	0	0	1	0	0	0	0	1	1	0	1	0	2	2	0	1	0	0	2	2	1	2	2	2	0	2	0	0	0	0	2	0	0	0	0	0	0	0	1
53	1	1	1	1	1	1	1	1	1	2	0	0	1	1	0	0	1	1	0	1	0	0	1	1	0	1	0	1	2	1	0	1	2	0	2	0	1	0	0	2	0	1	1	0	1	1	0	1	0
54	1	0	0	0	0	0	1	0	2	2	0	0	0	0	0	0	0	0	1	1	0	0	2	2	0	1	0	0	2	1	0	0	0	2	0	2	1	0	0	1	1	1	1	0	1	0	0	0	2
55	0	2	0	0	0	0	1	1	1	2	0	0	1	0	0	0	0	1	2	0	2	0	1	1	1	2	0	0	2	2	1	0	2	2	0	2	2	0	0	0	1	0	1	1	1	0	0	0	1
56	0	0	0	0	0	1	1	0	1	1	0	0	1	0	0	0	0	1	1	1	1	1	2	2	0	0	1	1	2	1	0	1	1	0	2	0	2	0	1	0	0	0	1	0	2	0	0	0	1
57	0	0	0	0	0	0	1	2	0	2	0	0	0	0	0	0	0	0	1	1	1	0	2	2	0	0	0	0	1	1	0	2	2	1	1	2	2	0	0	0	1	0	0	0	0	0	0	0	1
58	1	2	0	0	0	0	0	0	2	2	0	0	1	0	0	1	0	1	2	0	1	0	2	2	0	0	0	0	2	2	2	1	1	1	1	1	0	0	0	0	2	0	1	0	1	0	0	0	0
59	1	0	0	0	0	0	2	0	0	0	0	0	1	0	0	0	0	0	1	1	1	0	2	2	0	0	0	0	2	2	2	1	1	1	1	1	2	0	0	1	1	0	1	0	1	1	0	0	1
60	1	1	0	0	0	1	1	0	1	1	0	0	0	0	0	0	0	0	1	1	1	0	2	2	0	2	0	1	2	0	1	1	2	1	1	1	2	0	0	1	1	0	0	0	0	2	0	0	0
61	0	1	0	0	0	0	2	0	1	1	1	1	1	1	0	0	0	1	0	2	0	0	2	2	0	1	0	0	2	2	0	2	2	2	0	2	0	0	0	1	1	0	0	0	0	0	0	0	1
62	0	2	0	0	0	0	2	0	0	0	1	1	1	1	0	0	0	1	0	1	0	0	2	2	0	2	0	0	2	2	1	1	1	2	1	2	1	0	0	2	0	0	1	0	1	1	1	0	1
63	1	2	1	0	0	0	1	0	0	0	0	0	0	0	0	0	0	0	1	1	1	0	2	2	0	2	0	0	2	2	0	0	1	1	0	2	0	0	0	1	0	0	0	0	1	0	1	0	1
64	1	2	1	0	1	0	1	0	0	0	0	1	2	2	0	0	0	0	0	2	0	0	2	2	0	0	0	2	1	1	1	1	2	1	1	1	2	0	0	2	0	0	0	0	0	0	1	1	2
65	1	0	0	0	0	1	0	0	1	1	0	0	0	0	0	0	0	1	0	1	0	0	1	1	0	2	0	0	2	1	0	1	1	1	0	2	1	1	0	1	0	0	1	0	0	0	0	0	0
66	1	1	0	0	0	0	1	0	0	0	0	0	1	0	0	0	0	2	1	1	1	0	0	0	0	0	0	0	2	2	0	2	2	0	1	1	1	0	0	0	1	1	1	0	1	1	1	1	2
67	0	0	0	0	0	2	2	1	0	1	0	0	0	0	0	0	0	0	0	1	0	0	2	2	0	1	0	0	2	2	0	0	0	2	0	2	2	0	0	0	2	0	1	0	1	0	1	0	1
68	0	0	0	0	0	0	2	0	1	1	0	1	1	1	0	0	0	1	1	1	1	0	2	2	0	1	0	1	2	0	1	1	0	0	0	2	2	0	0	2	0	0	1	0	0	0	1	1	2
69	1	2	0	0	0	0	1	1	1	2	0	1	1	1	0	0	0	0	2	0	0	0	2	2	0	0	0	1	2	2	0	2	2	1	1	1	1	0	0	0	1	0	0	2	0	2	0	0	1
70	0	1	1	0	0	1	1	0	1	1	0	0	0	0	0	0	0	0	1	1	1	0	2	2	0	1	0	2	1	1	1	2	2	0	1	1	2	0	0	1	1	0	0	0	0	1	0	0	0
71	1	1	0	0	0	1	1	0	1	1	1	0	0	0	0	0	0	1	0	2	0	0	2	2	0	2	1	0	2	2	0	1	1	1	0	2	1	0	0	1	1	2	1	0	1	0	0	0	0
72	0	2	0	0	0	0	2	1	0	1	1	0	1	0	0	0	0	1	1	1	1	0	1	1	0	2	0	1	2	2	0	1	1	1	0	2	1	0	0	0	1	0	0	0	0	0	0	0	2
73	1	0	0	0	0	2	1	0	1	1	0	0	0	0	0	0	0	1	0	1	0	0	2	2	0	0	0	0	1	1	1	2	2	0	2	0	0	0	0	0	2	1	1	0	1	1	0	0	0
74	1	0	0	0	0	1	1	0	0	0	1	0	1	1	0	0	0	0	0	1	0	0	2	2	0	0	0	1	2	2	0	0	0	2	0	2	1	1	1	0	0	0	2	0	0	1	0	0	1
75	1	0	0	0	0	0	1	0	0	0	1	0	0	0	0	0	0	0	0	2	0	0	2	2	0	0	0	0	2	0	0	1	1	2	0	2	1	0	0	0	1	0	0	0	0	0	0	0	1
76	0	1	0	0	0	0	2	0	0	0	0	1	1	1	0	0	0	1	2	0	1	1	1	2	0	1	0	1	1	1	1	1	2	1	1	1	1	1	1	0	1	1	1	0	1	1	1	1	2
77	1	0	0	0	0	1	2	1	0	1	0	1	0	0	0	0	0	0	2	0	0	0	2	2	0	1	0	1	2	1	2	0	0	2	0	2	1	1	0	1	0	0	0	0	0	1	0	0	1
78	1	1	0	0	0	0	1	0	1	1	2	0	2	1	0	1	0	0	2	0	0	0	1	1	0	1	0	0	2	1	0	1	1	1	2	1	2	0	0	0	1	1	0	0	1	0	0	0	0
79	0	2	0	0	0	1	1	0	0	0	0	1	1	1	0	0	0	0	2	0	0	0	0	0	0	0	0	1	2	0	1	1	2	2	0	2	0	0	0	0	2	1	0	0	1	1	0	0	1
80	1	1	1	1	1	1	1	0	0	0	1	1	1	1	0	0	0	1	0	2	0	0	2	2	0	1	0	0	2	2	0	2	2	1	1	1	2	0	0	2	0	0	1	0	1	1	0	0	2
81	1	1	0	0	0	0	1	1	1	2	0	0	0	0	0	0	0	1	0	2	0	0	2	2	0	0	0	1	1	1	0	0	0	0	1	1	1	0	0	1	1	0	0	0	0	0	0	0	0
82	1	1	0	0	0	0	1	1	1	2	0	1	2	1	0	0	0	0	1	1	1	0	2	2	0	2	0	1	1	1	0	2	2	0	1	1	2	1	1	1	0	1	1	0	1	0	0	0	0
83	0	1	0	0	0	1	2	0	0	0	0	0	1	1	0	0	0	2	0	2	0	0	2	2	0	2	0	0	1	1	0	1	1	1	1	1	2	1	1	0	1	0	0	0	0	1	0	0	1
84	0	1	0	0	0	1	1	0	1	1	0	0	2	1	0	0	0	0	0	2	0	0	2	2	0	1	0	0	2	1	1	2	2	2	0	2	2	0	0	1	1	0	0	0	0	0	0	0	0
85	1	1	0	0	0	0	2	1	0	1	0	1	1	1	0	0	0	0	0	1	0	0	2	2	0	1	0	1	1	1	0	2	2	1	2	0	2	0	0	1	0	0	0	0	0	1	0	0	0
86	0	1	0	0	0	0	0	0	1	1	1	0	1	0	0	0	0	0	1	1	1	0	0	1	0	0	0	0	2	0	0	2	2	0	1	1	1	0	0	0	1	1	0	0	2	1	1	0	2
87	0	1	1	1	1	2	0	0	0	0	1	1	1	1	0	0	0	0	1	1	1	0	2	2	0	2	0	0	1	1	1	1	2	2	1	2	2	0	0	1	1	1	1	0	0	0	1	0	2
88	1	1	0	0	0	0	2	1	0	1	0	0	0	0	0	0	0	0	1	1	0	0	2	2	0	1	1	0	2	2	0	1	1	2	0	2	2	0	0	1	0	0	0	0	0	0	0	0	0
89	1	1	0	0	0	0	1	1	1	2	0	0	1	1	0	0	0	0	1	1	1	0	2	2	0	0	0	1	1	0	0	1	2	0	0	2	2	0	0	2	0	0	1	0	1	0	0	1	1
90	1	2	0	0	0	0	1	0	0	0	1	0	0	0	0	0	1	2	1	1	1	0	1	1	0	0	0	0	2	1	0	2	2	0	1	0	2	1	1	0	0	1	1	0	1	0	0	0	0
91	1	2	0	0	0	0	1	0	1	1	0	1	1	1	0	0	0	1	0	2	0	0	1	1	1	1	0	0	2	2	1	1	1	2	0	2	1	0	0	2	0	0	1	0	0	1	0	1	1
92	0	2	0	0	0	0	1	0	0	0	0	2	1	1	0	0	0	0	1	1	1	0	2	1	1	1	0	0	2	1	0	1	1	0	2	0	2	0	0	1	0	0	0	0	0	1	0	0	0
93	0	0	1	0	0	1	2	0	0	0	1	0	1	1	0	1	0	0	2	0	1	0	2	2	0	0	0	1	2	2	0	1	2	1	1	1	2	0	0	1	1	0	0	0	0	1	0	0	2
94	0	1	0	0	0	0	0	0	2	2	0	0	1	0	0	0	0	0	1	1	1	0	2	2	0	2	0	1	0	0	0	1	2	1	0	2	2	0	1	0	1	0	0	0	0	0	0	0	1
95	1	0	0	0	0	0	2	0	1	1	1	0	0	0	0	0	0	0	1	1	0	0	2	2	0	0	0	1	2	2	0	1	0	2	0	2	0	0	0	1	0	2	1	0	1	0	1	0	2
96	1	1	0	0	0	1	2	1	0	1	0	0	2	1	0	0	0	0	1	1	1	0	0	1	0	1	1	1	2	1	0	1	1	2	1	2	2	0	0	2	0	0	0	0	0	1	0	1	2
97	1	0	0	0	0	0	0	0	2	2	0	0	0	0	0	0	0	0	0	2	0	0	1	1	0	2	0	1	2	1	1	1	1	2	0	2	1	0	0	0	1	0	1	0	1	0	0	1	2
98	0	1	0	0	0	0	1	0	0	0	2	1	1	1	0	0	0	2	0	2	0	0	2	2	0	2	0	1	1	1	1	1	2	1	1	1	2	0	0	2	0	0	0	1	0	0	0	0	0
99	1	0	0	0	0	0	1	0	1	1	1	0	0	0	0	0	0	0	1	1	1	0	1	1	0	2	0	0	2	0	0	1	1	0	2	0	1	1	1	0	1	0	0	0	0	0	0	0	0
100	0	1	1	0	0	0	1	0	0	0	0	0	1	1	0	0	0	0	1	1	1	0	2	2	0	1	0	1	1	1	0	1	1	1	1	1	2	0	0	2	0	0	0	0	0	0	0	0	1
101	1	0	0	0	0	0	1	0	1	1	1	1	2	1	0	1	0	0	1	1	1	0	1	1	0	1	0	0	2	1	0	0	0	2	1	1	1	1	1	0	1	0	0	0	0	1	0	1	1
102	0	1	0	0	0	0	2	1	0	1	0	0	0	0	0	0	0	1	1	0	1	0	1	1	0	1	0	0	2	2	0	2	2	0	1	1	0	0	0	0	2	1	1	0	1	2	0	0	1
103	0	0	0	0	0	2	1	0	2	2	0	0	2	2	0	0	0	0	1	0	0	0	2	2	0	1	0	1	2	1	1	2	2	0	1	1	2	0	1	0	1	0	0	0	0	0	0	0	0
104	0	2	0	0	0	0	1	0	1	1	0	1	1	0	1	1	1	1	1	0	1	0	2	2	0	1	0	0	1	1	1	1	1	1	1	1	2	0	0	1	1	0	0	0	0	1	0	0	1
105	1	2	0	0	0	0	1	0	1	1	1	2	1	1	0	0	0	0	0	2	0	0	2	2	0	0	0	0	2	1	0	2	2	0	2	0	2	0	0	1	0	2	2	0	1	1	0	0	1
106	0	1	0	0	0	0	0	0	1	1	0	0	1	0	0	0	0	0	2	0	1	0	2	2	0	0	0	0	2	2	0	1	1	1	0	2	0	0	0	0	1	0	1	0	1	0	1	0	2
107	1	1	0	0	0	0	2	1	0	1	0	1	1	1	0	0	0	2	0	2	0	0	2	2	0	0	0	0	2	1	0	0	1	1	1	1	2	0	0	2	0	0	0	1	0	1	1	0	2
108	1	2	0	0	0	0	2	0	0	0	0	0	1	1	0	0	0	0	1	1	1	0	2	2	0	0	0	1	1	1	0	0	0	0	1	1	1	1	0	0	0	1	0	0	1	1	0	0	1
109	0	0	0	0	0	1	0	0	1	1	1	0	0	0	0	0	0	1	0	1	1	0	2	2	0	2	0	0	2	1	1	1	1	0	2	1	2	0	0	1	0	0	1	0	1	0	0	0	1
110	0	2	0	0	0	0	0	0	2	2	0	0	1	0	0	1	0	1	0	2	1	0	0	1	0	0	0	1	2	1	1	2	1	2	0	2	1	0	0	0	2	1	1	0	1	1	0	0	1
111	1	1	0	0	0	1	1	0	1	1	0	0	1	0	0	0	0	1	0	2	0	0	1	1	0	1	0	1	2	1	2	2	2	1	0	2	1	0	0	1	1	0	0	0	0	2	0	0	1
112	0	1	0	0	0	0	1	0	1	1	1	0	0	0	0	0	0	0	2	0	1	1	2	2	0	1	0	0	2	2	0	0	1	1	1	1	2	0	0	0	1	0	0	0	0	0	0	0	1
113	1	0	0	0	0	1	1	1	1	2	0	0	0	0	0	0	0	1	0	2	0	0	2	2	0	1	0	0	1	1	0	0	1	2	1	2	2	0	0	1	1	0	0	0	0	0	0	0	2
114	1	2	0	0	0	0	2	0	1	1	1	0	1	1	0	0	0	2	1	1	1	0	2	2	0	2	0	0	2	1	0	0	1	2	0	2	0	1	1	0	1	1	0	0	1	0	0	0	0
115	0	2	0	0	0	0	1	1	1	2	0	0	0	0	0	0	0	1	0	2	0	0	2	2	0	1	0	0	2	2	0	0	1	1	0	2	1	0	0	0	2	0	0	0	1	0	0	0	0
116	1	1	1	0	0	0	1	0	1	1	1	1	2	1	0	0	0	0	0	1	0	1	2	2	0	1	0	0	2	1	1	0	0	2	0	2	1	0	0	2	0	0	0	0	0	0	0	0	1
117	1	1	0	0	0	0	0	0	2	2	0	0	1	0	0	0	1	1	1	0	1	0	1	1	0	2	0	0	2	1	0	1	1	0	1	1	1	0	0	1	1	1	0	0	1	1	0	0	1
118	0	2	0	0	0	0	1	1	1	2	0	0	0	0	0	0	0	1	1	1	1	0	2	2	0	0	0	0	2	2	0	0	1	2	0	2	1	0	0	2	0	0	1	0	0	1	0	1	2
119	1	0	0	0	0	0	2	0	0	0	1	1	1	1	0	0	0	1	1	1	1	0	2	2	0	1	0	1	2	1	1	1	2	2	0	2	1	0	0	0	1	0	1	0	0	2	0	1	2
120	1	0	0	0	0	0	2	0	0	0	2	1	1	1	0	0	0	0	0	2	0	0	2	2	0	1	0	1	2	2	1	2	2	0	1	1	1	0	0	0	2	2	2	0	2	0	0	0	0
121	1	1	0	0	0	1	0	0	1	1	0	1	2	2	0	0	0	0	0	2	0	0	1	1	0	0	0	1	2	2	0	0	0	2	0	2	0	0	0	0	2	0	0	1	0	1	0	0	1
122	0	2	0	0	0	0	1	1	1	2	0	0	1	0	0	1	0	0	1	1	1	0	2	2	0	0	0	0	2	2	0	1	1	1	1	1	1	2	1	0	1	1	2	0	1	0	0	0	1
123	0	0	0	0	0	1	0	0	1	1	1	0	1	0	0	0	0	1	0	1	1	0	2	2	0	0	0	0	2	0	0	0	0	1	1	1	2	0	0	1	1	0	0	0	2	2	0	0	1
124	1	1	0	0	0	0	1	0	1	1	0	0	1	0	0	0	0	0	0	2	0	0	1	1	0	2	0	0	2	0	0	1	1	0	2	0	1	1	0	0	0	0	0	0	0	1	1	0	1
125	1	0	0	0	0	2	1	0	1	1	1	1	1	1	0	0	0	1	0	2	0	0	2	2	0	1	0	1	2	2	0	1	2	1	0	2	1	1	0	0	0	0	1	1	2	0	0	0	1
126	1	1	0	0	0	0	2	1	0	1	0	0	0	0	0	0	0	2	1	1	1	0	2	2	0	1	0	0	2	1	0	0	1	1	1	1	2	0	0	2	0	1	0	0	2	0	0	0	1
127	0	1	0	0	0	0	1	1	1	2	0	0	1	1	0	0	0	1	1	1	0	0	1	1	1	0	0	2	1	1	0	1	1	0	1	1	1	1	1	0	0	1	1	0	1	1	0	0	1
128	1	1	0	0	0	0	2	0	0	0	1	1	2	1	0	0	1	1	1	1	0	0	2	2	0	2	0	1	1	1	1	1	1	1	1	1	1	0	0	0	1	0	0	0	1	0	0	0	1
129	1	1	0	0	0	1	1	1	1	2	0	2	2	2	0	0	0	0	0	2	0	0	2	2	0	1	0	0	2	1	0	1	2	1	1	1	2	0	0	0	0	0	0	0	0	2	0	0	1
130	0	1	0	0	0	0	2	0	2	2	0	1	2	1	0	0	0	1	1	1	0	0	2	2	0	1	1	1	2	0	1	1	1	1	0	2	1	0	0	0	2	0	0	0	0	1	0	0	1
131	0	2	0	0	0	0	2	0	0	0	1	0	2	1	0	0	0	1	0	2	0	0	2	2	0	0	0	1	2	2	0	1	1	2	0	2	1	0	0	2	0	0	2	0	1	0	0	0	1
132	0	2	1	0	0	0	0	0	1	1	0	0	0	0	0	0	0	1	0	2	0	0	1	1	0	2	0	0	2	2	2	1	1	0	2	0	2	0	0	1	1	0	1	0	2	0	0	0	2
133	1	2	0	0	0	0	0	0	2	2	0	0	1	0	0	0	0	0	0	2	0	0	2	2	0	2	0	0	2	2	1	2	2	0	1	1	0	0	0	1	1	0	1	0	0	0	1	0	2
134	1	1	0	0	0	0	2	0	0	0	0	0	0	0	0	0	0	1	2	0	0	0	2	2	0	0	0	0	2	2	0	1	1	1	1	1	1	0	0	0	2	0	1	0	0	2	0	0	1
135	0	0	0	0	0	2	2	1	0	1	1	0	1	1	0	0	0	1	1	1	0	0	2	2	0	1	0	1	2	0	1	1	1	1	2	1	2	0	0	1	0	0	0	1	0	1	0	0	0
136	1	0	0	0	0	0	1	0	1	1	0	0	1	0	0	0	0	1	1	1	0	0	2	2	0	1	0	1	1	0	0	1	2	2	0	2	1	0	0	1	1	1	1	0	1	0	1	0	1
137	0	2	0	0	0	0	1	1	1	2	0	0	0	0	0	0	0	0	1	1	0	0	1	1	1	2	0	0	2	2	0	1	2	1	1	1	2	0	0	0	0	1	1	0	1	2	0	0	1
138	0	2	0	0	0	1	1	1	1	2	0	1	1	1	0	0	0	0	0	0	0	0	1	1	1	1	0	1	1	0	1	1	1	0	2	1	1	0	0	2	0	0	0	1	0	1	1	1	1
139	0	1	0	0	0	0	2	0	0	0	0	0	1	1	0	0	0	0	1	1	1	0	2	2	0	0	0	1	1	1	0	0	0	2	0	2	1	0	0	0	2	1	1	0	1	0	0	0	1
140	1	1	0	0	0	0	1	0	0	0	0	0	0	0	0	0	1	2	0	2	0	0	2	2	0	2	0	1	2	1	2	1	0	0	1	1	1	0	0	1	1	0	0	1	0	0	0	0	1
141	1	0	0	0	0	0	0	0	1	1	0	0	1	0	0	0	0	2	2	0	0	0	2	2	0	1	1	0	1	0	0	0	1	0	1	2	1	0	0	2	0	0	0	1	0	1	1	0	1
142	1	0	0	0	0	0	2	0	0	0	0	0	0	0	0	0	0	1	0	2	0	0	2	2	0	1	0	0	2	2	1	1	1	1	1	1	1	0	0	0	2	1	1	0	1	0	1	1	2
143	1	1	1	0	0	0	1	1	1	2	0	0	1	1	0	1	0	1	2	0	1	0	1	1	0	2	0	0	2	1	1	1	1	1	0	2	2	0	0	1	1	0	0	0	0	1	1	0	1
144	1	1	0	0	0	1	1	1	0	1	0	0	0	0	0	0	1	2	2	0	2	0	2	2	0	1	0	0	1	1	1	0	0	2	0	1	1	0	0	0	1	0	0	0	0	0	0	1	2
145	1	1	0	0	0	1	2	0	0	0	2	1	1	1	0	0	0	1	1	1	1	0	2	2	0	1	1	1	2	2	0	2	2	0	1	1	2	0	0	2	0	0	2	0	0	0	0	0	1
146	0	2	0	0	0	0	2	1	0	1	1	1	2	1	1	1	0	1	1	1	0	0	2	2	0	1	0	0	2	2	0	2	2	0	2	0	2	0	0	0	1	1	1	0	1	0	0	0	1
147	0	1	0	0	0	0	1	0	0	0	0	0	1	0	0	1	0	2	0	2	0	0	2	2	0	1	0	1	0	0	0	2	2	0	1	1	1	0	0	0	2	0	1	0	1	0	0	0	1
148	1	0	1	0	0	1	2	1	0	1	1	1	1	1	0	0	0	0	1	1	1	0	2	2	0	1	0	0	2	2	1	0	0	1	2	1	2	0	0	1	1	0	0	0	0	1	0	0	1
149	1	1	0	0	0	0	2	0	0	0	0	0	1	0	0	0	0	0	0	2	0	0	2	2	0	1	0	1	2	0	1	1	1	1	0	2	1	1	0	1	0	1	1	0	2	0	0	0	0
150	0	1	0	0	0	0	0	0	2	2	0	0	1	1	0	1	0	0	0	2	0	0	2	2	0	0	0	0	2	2	1	2	2	2	0	2	1	1	1	0	1	0	0	0	1	0	0	0	1
151	1	0	0	0	0	1	2	0	0	0	0	0	1	0	0	1	1	2	0	2	0	0	2	2	0	2	0	1	0	0	0	1	1	2	2	0	1	0	0	0	0	0	0	0	0	0	0	1	2
152	1	1	1	1	1	1	0	0	1	1	0	1	2	1	0	0	0	1	0	2	0	0	2	2	0	0	0	0	1	1	0	2	2	0	1	1	1	1	1	0	1	1	1	0	1	1	0	0	1
153	0	0	0	0	0	2	2	0	0	0	0	0	1	1	0	0	0	0	1	0	1	0	1	1	0	1	0	0	2	2	1	1	1	0	0	1	0	0	0	1	1	0	0	2	0	2	0	1	0
154	0	2	0	0	0	0	2	0	1	1	0	0	1	0	0	0	0	0	0	1	0	0	2	2	0	2	0	0	2	2	1	1	2	2	1	2	2	0	1	0	1	0	0	0	0	2	1	0	1
155	0	0	1	0	1	0	0	0	0	0	0	1	2	1	0	0	0	0	1	0	1	0	2	2	0	0	0	0	2	0	0	1	2	0	0	2	0	0	0	0	2	0	0	1	1	1	0	0	1
156	0	1	0	0	0	0	1	1	0	1	0	1	1	1	0	0	0	1	0	2	0	0	2	2	0	1	0	1	2	2	1	1	1	0	1	1	2	1	1	1	0	0	1	1	1	1	0	0	2
157	1	2	0	0	0	0	1	1	0	1	0	0	0	0	0	0	0	0	1	1	1	0	2	2	0	1	1	1	2	2	0	2	2	0	1	1	1	0	0	2	0	2	1	0	1	0	0	0	1
158	1	0	0	0	0	1	1	1	1	2	0	0	1	0	0	0	0	1	2	0	1	0	2	2	0	0	0	0	2	1	0	0	0	2	0	1	0	0	0	0	2	1	1	0	1	2	0	0	1
159	1	1	0	0	0	0	1	0	1	1	1	1	0	0	0	0	0	0	0	1	0	0	1	1	1	2	0	0	2	0	0	1	1	2	0	2	1	1	1	0	1	0	1	0	0	0	0	0	1
160	0	0	0	0	0	1	0	0	2	2	0	0	0	0	0	0	0	1	1	0	0	1	2	2	0	0	0	0	2	2	2	0	2	1	0	2	1	0	0	1	1	1	0	0	2	1	0	0	0
161	1	0	0	0	0	1	2	1	0	1	0	0	0	0	0	0	0	0	0	2	1	0	2	2	0	2	0	0	2	2	0	1	2	0	0	2	0	0	0	0	2	0	1	0	0	1	0	0	1
162	0	0	0	0	0	0	0	0	1	1	0	1	1	1	0	0	0	1	0	2	1	0	2	2	0	1	0	1	2	1	1	1	1	0	2	0	2	0	0	0	0	2	2	0	1	1	0	0	1
163	1	1	0	0	0	0	2	0	0	0	0	0	0	0	0	0	1	0	1	1	1	0	2	2	0	0	0	0	2	2	2	1	2	1	2	1	2	0	0	1	1	0	0	0	1	0	0	0	0
164	0	0	0	0	0	2	1	1	1	2	0	0	1	1	0	1	0	1	1	0	1	0	2	2	0	1	0	2	2	1	1	0	1	2	0	2	0	0	0	0	1	0	1	0	1	0	0	0	0
165	0	0	1	0	1	0	1	0	1	1	0	0	1	1	0	0	0	1	2	0	2	0	2	2	0	0	1	0	1	0	0	1	1	1	1	1	2	0	1	0	1	0	0	0	0	1	0	0	0
166	1	1	1	1	1	1	1	0	1	1	0	1	1	1	0	0	0	1	0	2	0	0	2	2	0	0	0	1	2	1	1	1	2	2	0	2	0	0	0	0	2	1	0	0	2	0	0	0	2
167	1	2	0	0	0	0	1	0	1	1	0	1	2	1	0	1	0	0	1	1	1	0	2	2	0	1	0	0	2	2	0	1	2	1	2	1	1	0	0	0	2	1	2	0	1	0	0	0	0
168	1	0	0	0	0	1	2	0	1	1	1	1	2	1	0	0	0	0	2	0	1	0	2	2	0	2	1	0	1	0	0	0	0	2	0	2	0	0	0	0	2	0	1	0	1	1	0	0	0
169	0	1	0	0	0	0	1	1	1	2	0	1	2	1	0	0	0	0	1	0	0	0	2	2	0	2	0	0	2	1	1	2	2	1	1	2	2	0	0	1	1	0	0	0	1	0	0	0	1
170	0	2	1	0	0	0	2	1	0	1	0	0	2	1	0	1	0	0	1	1	1	0	1	1	1	0	0	1	2	2	0	2	2	1	1	1	1	0	0	0	0	0	0	0	0	0	0	0	1
171	0	1	0	0	0	0	2	0	0	0	0	0	0	0	0	0	0	0	1	1	1	0	2	2	0	0	0	0	2	1	0	2	2	0	1	0	1	0	0	1	1	0	0	0	0	2	1	0	2
172	1	0	0	0	0	1	0	0	2	2	0	0	0	0	0	0	0	1	2	0	2	0	2	2	0	0	0	0	2	2	1	2	2	1	1	1	2	0	0	1	1	0	0	0	0	0	0	0	0
173	1	1	0	0	0	0	1	1	1	2	0	2	2	2	0	0	0	0	0	1	0	1	2	2	0	2	0	0	1	1	0	1	1	1	0	1	2	0	0	0	1	0	0	1	0	1	0	0	1
174	0	0	0	0	0	0	2	0	1	1	0	0	0	0	0	0	0	0	1	0	1	0	2	2	0	2	0	0	2	2	0	1	1	1	1	1	2	0	0	0	0	0	0	0	0	1	0	0	0
175	1	1	0	0	0	0	2	0	0	0	2	0	1	0	0	0	1	2	2	0	2	0	2	2	0	1	0	0	2	2	0	2	2	2	1	1	2	0	0	1	1	0	0	0	1	1	0	0	0
176	0	1	0	0	0	1	1	0	0	0	1	2	2	2	0	0	0	0	1	1	0	0	1	1	0	2	0	0	2	2	0	1	1	1	1	1	2	0	0	0	1	0	1	0	1	0	0	0	0
177	0	2	0	0	0	0	1	0	2	2	0	0	1	0	0	1	0	1	2	0	2	0	2	2	0	2	0	0	1	1	0	2	2	0	1	1	2	1	1	0	1	0	0	0	0	1	1	0	2
178	0	1	0	0	0	0	1	0	0	0	0	2	2	2	0	0	0	0	0	2	0	1	2	2	0	0	0	0	2	1	0	0	0	0	1	1	2	0	0	0	0	0	1	0	0	0	1	0	2
179	0	1	0	0	0	0	2	1	0	1	1	1	1	1	0	0	0	1	1	1	0	0	0	1	1	1	0	0	2	1	0	0	0	1	2	1	0	0	0	0	2	1	1	1	1	1	0	1	1
180	0	2	0	0	0	0	0	0	1	1	1	0	2	1	0	1	0	0	1	0	1	0	2	2	0	0	0	0	2	1	0	1	1	2	2	0	1	0	0	0	1	0	0	0	0	0	0	1	0
181	0	2	0	0	0	1	1	1	0	1	0	0	0	1	0	0	0	1	0	2	1	0	1	1	0	0	0	0	2	1	0	1	2	1	0	2	2	0	0	1	1	1	1	0	1	0	0	0	1
182	0	1	0	0	0	0	1	1	1	2	0	0	1	1	0	0	0	1	1	1	0	0	2	2	0	1	0	2	1	1	0	1	1	2	0	2	1	0	0	1	1	1	1	0	1	1	0	0	0
183	0	1	0	0	0	0	0	0	2	2	0	1	2	1	0	0	0	1	1	1	1	0	2	2	0	2	0	2	1	0	0	1	1	2	0	2	1	1	1	0	0	0	0	1	0	1	0	1	1
184	1	0	0	0	0	0	1	0	0	0	1	0	0	0	0	0	0	0	2	0	0	0	2	2	0	1	0	1	2	1	1	1	1	1	0	2	2	0	0	1	1	0	1	0	1	0	0	0	0
185	0	1	0	0	0	0	1	1	1	2	0	0	0	0	0	0	0	0	0	2	0	0	2	2	0	1	0	1	2	1	2	0	1	2	0	2	1	0	0	1	1	0	0	0	0	0	0	0	0
186	1	0	0	0	0	0	2	0	0	0	1	0	0	0	0	0	0	1	0	2	0	0	0	0	1	0	0	0	2	0	0	1	1	2	1	2	1	0	0	1	1	0	0	0	1	0	0	0	0
187	0	2	0	0	0	0	1	1	1	2	0	0	0	0	0	0	0	1	0	2	0	0	1	2	0	1	0	1	1	1	0	0	0	1	1	1	1	0	0	1	1	0	0	1	1	1	0	1	1
188	1	0	0	0	0	1	2	0	0	0	2	1	1	1	0	0	0	0	1	1	0	0	2	2	0	2	0	0	2	2	0	2	2	1	1	1	0	0	0	0	2	0	0	0	0	1	0	0	1
189	0	2	0	0	0	0	2	0	0	0	1	1	2	2	0	0	0	1	1	1	0	0	2	2	0	0	0	0	2	2	1	2	2	0	2	0	2	0	0	2	0	0	1	0	1	0	0	0	1
190	0	0	0	0	0	0	1	0	1	1	0	0	0	0	0	0	0	1	1	1	1	0	2	2	0	1	0	0	2	1	1	2	2	0	1	1	1	0	0	1	1	0	0	1	1	1	0	0	1
191	1	1	0	0	0	0	2	0	0	0	2	1	1	0	1	1	0	1	2	0	1	0	2	2	0	1	0	1	1	1	1	1	1	2	2	1	2	0	0	2	0	0	0	0	0	0	0	0	0
192	1	0	0	0	0	1	1	0	1	1	0	0	1	0	0	0	1	1	1	1	0	0	1	1	1	0	0	1	2	0	1	1	1	0	0	1	1	0	0	0	1	0	1	0	1	0	0	0	1
193	0	1	0	0	0	0	0	0	2	2	0	0	2	0	1	1	1	0	1	1	1	1	1	2	0	1	0	0	1	1	0	1	1	2	1	2	1	0	0	0	1	1	1	0	1	0	0	1	1
194	0	1	0	0	0	0	1	1	1	2	1	1	1	1	0	0	0	0	0	1	0	0	1	1	1	0	0	0	2	2	0	1	1	1	1	1	1	0	0	0	1	0	0	1	0	1	0	0	2
195	0	1	0	0	0	1	1	0	1	1	0	0	1	0	0	1	0	1	0	1	0	0	2	2	0	1	0	1	2	0	1	0	0	2	0	1	2	0	0	1	0	0	1	0	0	0	0	0	0
196	0	1	0	0	0	0	0	0	1	1	0	0	2	0	0	0	0	1	0	2	0	0	2	2	0	1	0	0	1	0	0	0	2	0	2	1	1	0	0	0	2	0	1	0	1	0	0	0	0
197	1	1	0	0	0	0	2	0	1	1	1	0	2	1	0	1	0	1	1	1	1	0	2	2	0	0	0	1	2	0	1	1	1	2	0	2	0	0	0	0	2	1	1	0	1	0	0	0	1
198	0	1	1	0	0	0	1	0	0	0	0	0	0	0	0	0	0	2	1	1	0	0	2	2	0	1	0	1	2	0	1	1	1	2	0	2	1	0	0	2	0	1	1	0	1	1	1	0	1
199	1	1	0	0	0	0	1	0	1	1	1	1	1	1	0	0	0	1	1	1	0	0	2	2	0	0	0	0	2	0	0	0	1	2	0	2	2	0	0	0	0	0	0	0	0	1	0	0	2
200	0	2	0	0	0	0	1	1	0	1	0	0	0	0	0	0	1	2	0	1	0	0	1	1	1	1	0	0	1	1	0	1	2	1	1	1	1	0	0	1	1	1	1	0	1	1	0	0	0
201	1	0	1	0	0	1	1	0	1	1	0	0	1	0	0	0	0	0	1	1	0	0	2	2	0	2	1	1	2	1	0	2	2	0	0	2	1	0	0	2	0	1	1	0	1	1	0	0	2
202	0	1	1	0	0	0	1	1	0	1	0	0	0	0	0	0	0	1	0	1	0	0	1	2	0	2	0	0	1	1	0	0	1	2	0	2	2	0	0	1	1	1	1	0	1	0	1	0	2
203	1	2	0	0	0	0	1	1	1	2	0	0	1	1	0	1	0	1	0	2	1	0	1	2	0	1	0	1	2	0	1	2	2	0	1	1	1	0	0	1	1	0	0	0	0	1	0	1	1
204	0	1	0	0	0	0	1	0	1	1	1	1	1	1	0	0	0	0	1	1	1	0	2	2	0	1	0	0	1	1	1	1	1	2	0	2	0	0	0	0	2	1	1	0	1	1	0	0	0
205	0	1	0	0	0	0	2	0	1	1	0	1	2	1	0	0	0	1	0	2	0	0	2	2	0	1	0	1	2	2	0	1	1	1	0	2	0	0	0	0	1	0	0	0	0	2	0	0	0
206	1	0	0	0	0	1	0	0	1	1	1	0	0	0	0	0	0	1	0	2	0	0	2	2	0	1	0	2	2	2	0	2	2	1	1	1	2	0	1	1	0	1	0	0	1	0	0	0	1
207	1	1	0	0	0	0	0	0	2	2	0	0	0	0	0	0	0	1	1	0	1	1	2	2	0	2	0	1	1	1	1	0	1	2	1	2	2	0	0	0	1	0	0	1	0	0	0	0	0
208	0	1	0	0	0	0	2	1	0	1	0	0	0	0	0	0	0	1	1	1	1	0	2	2	0	1	0	0	2	1	0	1	2	1	1	1	1	0	0	0	2	0	0	1	0	1	0	1	1
209	1	2	0	0	0	0	1	0	1	1	2	1	2	1	0	1	1	1	0	2	1	0	2	2	0	2	1	1	2	1	0	2	2	2	0	2	2	0	0	1	1	0	1	0	0	1	1	0	1
210	0	2	1	0	0	0	2	0	1	1	0	0	2	1	0	1	0	1	0	0	0	0	2	2	0	1	0	0	2	0	0	1	1	2	0	2	2	0	0	2	0	0	0	1	0	0	0	0	0
211	0	1	0	0	0	0	0	0	1	1	1	0	0	0	0	0	0	1	0	2	0	1	2	2	0	0	0	0	2	1	0	2	1	2	0	2	1	0	0	0	1	2	2	0	1	1	0	0	2
212	1	1	0	0	0	1	1	0	0	0	2	1	0	0	0	0	0	0	1	1	1	0	2	2	0	1	0	0	1	1	0	2	2	0	2	0	2	0	0	2	0	0	2	0	0	1	0	0	2
213	1	1	0	0	0	0	1	1	1	2	0	0	1	0	0	0	0	0	2	0	1	0	1	1	1	0	0	0	2	1	1	1	1	1	1	1	1	0	0	0	1	0	1	0	0	1	0	0	0
214	0	2	1	0	0	0	0	0	2	2	0	1	2	2	0	0	0	0	0	2	0	0	2	2	0	1	0	0	2	2	1	1	1	0	1	1	2	0	0	1	1	0	0	0	0	0	0	1	1
215	0	2	1	0	0	0	1	2	0	2	0	0	0	0	0	0	0	0	1	1	0	0	0	0	1	0	0	0	2	2	1	2	2	2	0	2	1	1	1	0	1	0	0	1	0	0	1	1	2
216	1	1	0	0	0	0	1	0	1	1	0	0	2	1	0	1	0	1	2	0	1	0	1	1	0	1	0	0	1	1	0	1	1	1	1	1	1	0	0	0	2	0	0	0	0	0	1	0	1
217	1	1	0	0	0	1	0	0	0	0	1	1	1	0	0	0	0	0	1	1	0	0	2	2	0	1	0	1	2	1	1	0	1	1	1	1	1	0	0	1	1	0	0	0	0	0	0	0	0
218	0	1	1	0	0	0	1	0	1	1	1	1	0	0	0	0	0	0	1	1	1	0	1	2	0	1	0	1	2	1	1	0	0	1	0	2	2	1	1	0	0	0	0	0	0	0	0	0	0
219	0	1	0	0	0	0	2	1	0	1	1	0	1	0	0	0	0	0	0	2	0	0	2	2	0	0	0	0	2	2	1	1	1	1	0	2	1	2	1	0	1	0	0	0	1	0	0	1	1
220	0	1	0	0	0	1	2	1	0	1	0	1	1	1	0	0	0	1	0	2	0	1	2	2	0	2	0	0	2	2	0	2	2	0	2	0	1	0	0	2	0	0	0	2	0	1	0	0	0
221	1	1	0	0	0	0	1	1	0	1	0	0	2	0	1	1	1	1	1	1	0	0	2	2	0	1	0	1	2	2	0	0	1	1	0	2	2	0	0	0	1	1	1	0	1	1	0	1	1
222	0	2	0	0	0	0	2	0	0	0	0	0	0	0	0	0	0	0	0	2	0	0	2	2	0	1	0	0	2	1	1	1	1	2	0	2	1	2	1	0	1	0	0	0	0	0	0	0	1
223	0	1	0	0	0	0	2	1	0	1	0	0	1	0	0	0	0	0	0	2	0	0	2	2	0	1	0	1	2	1	1	1	2	0	2	0	1	0	0	1	1	0	0	0	0	1	1	0	2
224	0	2	0	0	0	0	1	0	1	1	0	0	2	1	0	0	0	2	0	2	0	0	2	2	0	1	0	1	1	1	0	1	1	1	1	1	1	0	0	1	1	0	0	0	0	2	0	1	2
225	1	0	0	0	0	1	2	0	2	2	0	0	0	0	0	0	0	1	1	1	0	0	2	2	0	1	0	0	1	1	0	0	0	1	2	0	2	0	0	2	0	0	1	0	1	0	0	0	2
226	1	2	0	0	0	0	0	0	2	2	0	1	1	1	0	0	0	0	0	0	0	0	2	2	0	0	0	0	2	2	0	1	1	2	0	2	1	0	0	1	1	0	0	0	0	1	0	0	2
227	1	0	0	0	0	1	1	0	0	0	1	0	0	0	0	0	0	0	0	2	0	0	2	2	0	2	0	0	2	1	0	2	2	0	1	1	0	0	0	0	1	0	0	0	1	1	0	0	0
228	1	2	0	0	0	0	2	1	0	1	0	0	0	0	0	0	0	0	2	0	0	0	2	2	0	1	0	0	2	1	1	1	2	2	1	2	1	0	0	0	0	1	1	0	1	0	0	0	2
229	0	2	0	0	0	1	0	0	1	1	0	1	1	1	0	0	0	1	1	1	1	0	1	1	0	2	0	1	2	0	1	0	0	2	0	2	1	0	0	0	1	0	0	0	0	1	0	0	0
230	0	2	0	0	0	0	1	1	0	1	0	1	1	1	0	0	0	0	1	1	1	0	2	2	0	2	0	0	2	2	0	2	2	2	0	2	2	0	0	2	0	0	0	0	0	1	0	1	0
231	0	1	0	0	0	0	1	1	1	2	0	0	1	0	0	1	0	0	1	1	0	0	1	1	0	1	0	1	2	1	2	1	1	1	1	1	1	0	0	0	1	0	1	0	1	1	0	0	1
232	0	1	0	0	0	0	1	0	0	0	0	0	0	0	0	0	0	0	0	2	0	1	0	1	1	1	0	1	1	1	0	1	1	2	1	2	1	0	0	0	2	0	1	0	1	0	0	0	0
233	1	1	0	0	0	0	2	0	0	0	1	0	1	0	0	1	0	0	0	2	0	0	2	2	0	1	0	0	2	1	0	0	1	1	1	1	2	1	1	0	1	0	0	1	1	1	0	0	0
234	1	1	0	0	0	0	1	1	1	2	0	1	1	1	0	0	0	1	1	1	1	0	0	1	1	1	0	1	1	1	0	0	2	2	0	2	2	0	0	2	1	1	1	0	1	0	0	0	0
235	0	0	1	0	1	0	1	0	1	1	1	1	2	2	0	0	0	2	1	1	1	0	2	2	0	1	0	2	2	1	2	0	2	0	2	1	0	0	0	0	1	0	1	0	0	0	0	0	1
236	1	1	0	0	0	1	0	0	1	1	0	1	1	1	0	0	0	0	0	1	0	0	1	1	1	1	1	1	2	2	0	2	2	0	1	1	2	0	1	0	0	1	1	0	0	0	0	0	2
237	1	1	0	0	0	1	2	1	0	2	0	0	1	1	0	0	0	2	2	0	0	0	2	2	0	1	0	1	2	2	0	2	2	2	0	2	1	1	1	0	1	0	0	0	0	0	0	1	0
238	0	1	0	0	0	0	1	0	1	1	1	0	0	0	0	0	1	1	0	2	1	0	2	2	0	1	0	2	1	1	1	1	2	2	0	2	2	0	0	1	1	0	0	0	0	1	0	0	0
239	0	1	0	0	0	0	1	0	0	0	0	0	0	0	0	0	0	1	1	1	1	0	2	2	0	1	0	1	2	2	0	1	2	2	0	2	2	0	0	1	0	0	0	0	1	0	0	0	1
240	0	1	0	0	0	0	1	0	0	0	1	0	1	1	0	0	0	0	0	1	0	1	2	2	0	2	0	0	2	2	1	2	2	0	0	2	1	0	0	0	2	0	1	0	1	0	0	0	0
241	1	1	0	0	0	0	2	0	0	0	1	1	1	0	0	0	0	0	1	1	1	0	2	2	0	0	0	0	1	1	0	0	1	1	1	1	0	0	0	1	1	0	1	0	1	0	0	0	1
242	0	1	0	0	0	1	0	0	2	2	0	0	0	0	0	0	0	1	0	2	0	0	2	2	0	1	0	2	1	0	1	1	1	0	0	1	1	0	0	0	1	1	0	0	1	0	0	0	0
243	0	2	0	0	0	0	1	0	1	1	1	0	1	0	0	0	0	0	1	1	1	0	1	1	0	1	0	1	2	1	0	0	1	1	0	2	1	1	1	0	1	0	0	0	0	1	0	0	1
244	1	1	0	0	0	0	2	0	0	0	1	0	1	0	0	1	0	0	1	1	0	0	2	2	0	1	0	2	2	1	1	0	1	2	0	2	1	0	0	1	1	0	1	0	1	0	0	0	0
245	0	2	0	0	0	0	2	1	0	1	1	0	1	0	0	0	1	2	0	1	0	0	2	2	0	2	0	0	2	1	0	0	0	1	2	0	0	0	0	0	2	1	1	0	1	0	0	0	1
246	1	0	0	0	0	1	1	0	1	1	1	0	1	0	0	0	0	0	1	1	1	0	1	1	1	1	0	0	1	1	0	2	2	1	1	1	2	0	1	0	1	0	0	0	0	1	0	0	1
247	1	1	0	0	0	0	2	0	1	1	0	1	1	1	0	0	0	2	1	1	1	0	2	2	0	2	0	0	2	0	0	1	2	2	1	2	0	0	0	0	2	0	0	0	0	1	0	0	2
248	0	1	0	0	0	1	2	1	0	1	1	0	0	0	0	0	0	1	1	1	0	0	2	2	0	2	0	1	1	1	0	0	2	1	0	2	2	0	0	1	1	0	0	0	0	1	0	0	0
249	0	1	0	0	0	0	2	1	0	1	0	0	2	2	0	0	0	1	2	0	2	0	2	2	0	0	0	1	1	1	0	1	1	1	1	1	2	0	0	1	1	0	0	1	0	0	0	0	1
250	1	0	0	0	0	1	2	0	1	1	0	1	1	1	0	0	0	0	1	1	1	0	2	2	0	0	0	1	1	1	0	1	1	0	1	1	2	0	1	0	1	0	0	0	0	1	1	1	2
251	1	2	0	0	0	0	1	0	1	1	0	0	0	0	0	0	0	0	1	1	1	0	2	2	0	0	0	0	2	2	0	1	1	0	2	0	1	0	0	1	1	1	0	0	1	0	0	0	2
252	0	1	1	1	1	1	1	0	1	1	0	0	1	0	1	1	0	0	0	2	0	0	2	2	0	1	0	2	2	2	0	2	2	0	1	1	0	0	0	1	1	1	1	1	0	1	0	0	2
253	0	0	0	0	0	0	2	0	0	0	1	0	1	0	0	0	1	1	0	2	0	0	2	2	0	0	0	0	1	1	1	1	2	0	1	1	1	0	0	0	1	0	0	1	0	1	0	0	0
254	1	2	0	0	0	0	1	0	0	0	1	0	0	0	0	0	0	0	1	1	1	0	2	2	0	0	0	0	2	1	0	1	1	1	1	1	2	0	0	2	1	0	1	0	2	0	0	0	0
255	1	0	0	0	0	1	1	1	0	1	0	0	0	0	0	0	0	0	0	1	0	0	2	2	0	0	0	2	0	0	0	1	1	1	1	1	1	0	0	0	2	0	1	0	1	0	0	0	1
256	0	1	0	0	0	0	1	1	1	2	1	0	0	0	0	0	0	0	1	1	1	0	2	2	0	0	0	0	2	0	0	1	1	1	1	1	0	0	0	1	1	0	0	0	0	1	0	0	1
257	0	1	0	0	0	0	1	1	0	1	0	0	0	0	0	0	0	0	1	1	1	0	2	2	0	0	0	0	2	1	0	1	2	0	2	0	2	0	0	1	1	1	1	1	1	1	0	1	1
258	1	0	0	0	0	0	2	1	0	1	0	0	0	0	0	0	0	1	0	1	0	0	2	2	0	0	0	1	1	1	0	2	2	0	2	0	0	0	0	0	2	1	1	0	2	1	0	0	0
259	0	0	1	0	1	0	0	0	1	1	0	0	0	0	0	0	0	1	0	2	1	0	2	2	0	0	0	2	0	0	0	1	2	1	1	1	0	1	1	0	1	1	1	0	1	1	2	0	2
260	1	1	0	0	0	0	1	1	1	2	0	1	2	1	0	0	0	2	1	1	1	0	2	2	0	1	0	1	2	1	2	1	1	1	1	1	1	0	0	0	1	1	1	1	1	1	0	0	0
261	0	1	0	0	0	0	1	1	1	2	0	1	2	2	0	0	0	0	0	1	0	0	2	2	0	1	0	2	1	1	0	2	2	1	2	0	0	0	0	0	2	2	2	0	2	1	1	0	1
262	0	2	0	0	0	0	2	1	0	1	1	0	0	0	0	0	0	0	1	1	0	0	2	2	0	2	0	0	2	1	0	0	0	1	2	0	1	0	0	1	1	0	0	0	1	1	0	0	0
263	1	1	1	0	0	0	2	0	1	1	1	1	1	1	0	0	0	0	1	1	1	0	1	1	1	2	0	1	1	1	0	0	0	2	0	2	1	0	0	0	2	0	0	0	0	1	0	0	1
264	1	2	0	0	0	0	1	0	1	1	0	0	0	0	0	0	0	0	1	0	1	0	1	1	0	2	0	1	2	0	1	2	2	1	0	2	2	0	0	1	0	0	0	1	0	0	1	0	2
265	1	1	1	0	0	1	2	0	0	0	2	0	0	0	0	0	0	2	0	2	0	0	1	2	0	0	0	0	2	1	0	0	0	1	2	0	1	0	0	0	1	0	1	0	1	0	0	0	0
266	1	0	0	0	0	0	2	0	1	1	0	0	0	0	0	0	0	1	0	2	0	0	1	1	1	1	0	1	2	2	0	2	2	0	1	1	2	0	0	2	0	0	0	0	0	0	0	0	1
267	0	2	0	0	0	0	0	0	2	2	0	1	1	0	1	1	0	1	1	0	1	2	0	2	0	1	0	0	2	2	0	2	2	0	1	1	2	0	0	1	1	0	0	0	0	0	1	1	2
268	1	0	1	0	1	0	2	0	1	1	0	1	1	1	0	0	0	1	1	1	0	0	2	2	0	1	0	0	2	1	0	1	1	1	1	1	2	0	0	1	0	0	0	1	0	0	0	1	1
269	0	2	0	0	0	0	2	0	0	0	0	1	2	1	0	0	0	1	0	2	1	0	2	2	0	1	1	0	2	1	1	0	0	1	0	2	1	0	0	1	1	0	1	0	0	1	0	0	0
270	0	1	0	0	0	1	1	0	1	1	0	0	1	0	0	0	0	1	1	1	0	0	2	2	0	1	0	1	2	2	0	1	1	1	1	1	1	0	0	0	2	1	1	0	1	2	1	0	1
271	0	1	0	0	0	0	1	1	0	1	0	0	1	0	0	1	0	2	1	1	1	1	2	2	0	2	0	2	2	1	1	2	2	1	1	1	2	0	0	1	0	0	0	0	0	1	0	0	2
272	1	2	0	0	0	0	1	0	1	1	0	0	0	0	0	0	0	0	1	0	0	2	0	2	0	1	0	0	2	2	0	1	1	1	0	1	1	0	0	2	0	0	0	0	1	0	0	0	2
273	0	1	0	0	0	0	1	0	0	0	1	0	0	0	0	0	0	1	0	2	0	0	2	2	0	1	0	1	2	1	1	2	2	2	0	2	1	1	1	0	1	0	0	0	0	0	0	0	1
274	0	1	0	0	0	0	0	0	1	1	0	0	1	0	0	1	0	0	0	1	0	0	2	2	0	0	0	0	1	1	1	1	1	2	1	1	2	0	1	0	0	1	1	1	1	2	1	0	1
275	1	1	0	0	0	0	0	0	2	2	0	0	0	0	0	0	1	2	0	1	0	0	2	2	0	1	0	1	1	1	0	1	2	1	2	1	2	0	0	1	0	1	1	0	1	1	1	0	1
276	1	0	0	0	0	0	1	0	0	0	2	0	1	1	0	1	0	0	1	1	1	0	2	2	0	1	0	0	1	1	1	1	1	2	0	2	1	0	1	0	1	0	0	1	0	0	0	0	0
277	1	2	0	0	0	0	0	0	1	1	0	0	1	0	0	0	0	1	1	0	0	0	2	2	0	2	0	0	2	1	1	1	2	0	1	1	2	1	1	0	0	0	1	0	2	0	0	0	1
278	1	2	0	0	0	0	2	0	0	0	1	2	2	2	0	0	0	0	1	1	1	0	1	1	1	1	0	1	1	1	0	1	1	2	2	1	1	0	0	0	0	1	1	0	1	1	0	0	1
279	0	1	0	0	0	0	1	0	0	0	1	1	2	1	0	0	0	1	1	0	1	0	2	2	0	0	0	0	2	2	0	1	1	0	0	1	1	0	0	1	1	0	1	1	2	1	1	0	1
280	0	1	0	0	0	0	0	0	2	2	0	0	0	0	0	0	0	1	1	0	1	0	2	2	0	2	0	0	1	1	0	1	1	0	2	0	1	0	0	0	1	0	0	0	0	1	1	0	1
281	1	2	1	0	0	0	1	0	0	0	1	0	0	0	0	0	0	1	1	0	1	0	2	2	0	0	1	0	1	0	0	2	2	0	2	0	2	0	0	1	1	0	0	0	0	1	0	2	2
282	0	2	1	0	0	0	0	0	2	2	0	0	0	0	0	0	0	0	1	0	1	0	2	2	0	2	0	1	2	1	1	1	1	1	1	1	1	0	0	0	0	0	2	0	1	0	0	0	0
283	0	1	0	0	0	0	1	0	1	1	0	1	2	1	0	0	0	1	0	1	0	0	2	2	0	1	0	0	2	2	0	1	1	1	1	1	1	0	0	1	1	0	1	0	1	1	0	0	0
284	0	0	0	0	0	1	1	1	0	1	0	0	0	0	0	0	0	0	0	2	0	0	2	2	0	0	0	0	2	0	0	2	2	0	1	1	1	0	0	0	2	0	1	0	0	1	1	0	1
285	1	1	1	0	0	1	1	1	0	1	0	0	0	0	0	0	0	1	0	2	0	0	1	1	1	0	0	1	1	1	0	1	1	2	0	2	2	1	1	0	1	0	0	2	0	1	0	0	1
286	1	2	0	0	0	0	2	0	1	1	0	0	0	0	0	0	0	0	1	0	1	0	1	1	0	2	0	0	1	1	0	0	2	2	0	2	2	0	0	1	1	1	1	0	1	1	0	0	1
287	0	1	0	0	0	0	0	0	2	2	0	0	2	1	0	1	0	0	2	0	1	0	2	2	0	1	0	0	2	0	0	2	2	0	1	1	2	0	0	0	2	1	1	0	1	1	0	0	1
288	0	1	0	0	0	1	0	0	1	1	0	1	1	1	0	0	0	2	1	1	1	0	2	2	0	1	0	0	2	2	0	1	2	1	1	1	0	0	0	0	2	0	1	0	0	1	0	0	2
289	0	1	0	0	0	0	1	0	0	0	0	1	0	0	0	0	0	0	0	2	0	0	1	2	0	2	0	1	2	2	0	1	2	1	2	1	2	1	1	0	1	0	0	1	0	0	0	0	0
290	1	2	0	0	0	0	1	0	1	1	0	0	2	0	0	0	0	0	0	2	0	0	2	2	0	0	0	0	2	2	1	1	1	2	0	2	2	1	1	0	0	0	0	0	0	1	0	0	1
291	0	1	0	0	0	0	1	1	1	2	0	0	0	0	0	0	0	1	1	1	1	0	2	2	0	1	0	0	2	2	1	2	2	1	2	0	2	0	0	2	0	1	0	0	1	0	1	0	1
292	1	1	1	1	1	2	2	1	0	1	1	1	1	1	0	0	0	1	0	1	0	0	2	2	0	0	0	1	2	0	1	1	1	0	1	1	2	0	0	2	0	1	1	1	0	1	1	1	2
293	1	0	0	0	0	0	1	0	1	1	1	0	0	0	0	0	0	0	0	2	0	0	1	2	0	1	0	0	2	2	0	0	0	2	0	2	2	0	0	0	0	0	1	1	2	0	0	0	1
294	1	1	1	0	0	1	1	1	1	2	0	1	2	2	0	0	0	0	1	1	0	0	2	2	0	2	0	0	2	2	0	1	1	2	2	0	1	0	0	1	1	1	1	0	1	0	1	0	2
295	0	1	0	0	0	0	0	0	2	2	0	1	1	1	0	0	0	1	2	0	1	1	1	2	0	0	0	1	2	1	1	2	2	1	0	2	2	0	0	1	0	1	1	0	1	0	0	0	1
296	1	1	0	0	0	1	2	0	0	0	2	0	2	1	0	1	0	0	1	1	1	0	2	2	0	1	0	1	2	1	1	2	2	0	1	1	1	0	0	0	1	0	1	0	0	1	0	0	1
297	1	1	0	0	0	1	0	0	2	2	0	0	0	0	0	0	1	2	0	2	0	1	2	2	0	1	0	0	2	1	0	1	1	1	0	2	1	0	0	0	1	0	1	0	1	0	0	0	0
298	1	1	0	0	0	0	1	0	1	1	1	1	2	2	0	0	0	0	1	1	1	0	2	2	0	1	0	0	2	2	1	1	2	1	2	1	2	0	0	1	1	0	0	0	0	1	0	0	0
299	1	0	0	0	0	2	0	0	1	1	0	0	0	0	0	0	1	1	0	1	0	0	1	1	0	2	0	1	2	1	1	1	2	2	0	2	1	0	0	0	2	2	2	0	1	1	0	1	0
300	0	1	0	0	0	0	2	1	0	1	0	0	0	0	0	0	0	1	2	0	1	0	2	2	0	0	0	0	2	2	0	2	2	0	2	0	1	0	0	2	0	1	1	0	1	0	0	0	0
301	1	0	1	0	1	0	1	0	1	1	0	0	1	0	0	0	0	1	0	2	0	0	1	1	0	1	0	0	2	1	0	1	1	2	0	2	2	0	0	1	0	0	0	0	0	1	0	1	2
302	0	1	0	0	0	0	0	0	1	1	0	1	1	1	0	0	0	0	1	1	1	0	2	2	0	2	0	1	2	1	1	2	2	0	1	0	1	1	0	0	1	1	1	0	1	0	0	0	1
303	0	2	0	0	0	0	2	1	0	1	0	0	0	0	0	0	1	2	0	1	0	0	2	2	0	1	0	0	2	1	1	2	2	2	0	2	2	0	0	2	0	0	0	0	0	1	0	0	0
304	0	0	0	0	0	0	1	0	0	0	0	0	1	0	0	0	0	0	1	1	1	0	2	2	0	2	0	0	2	2	0	1	1	1	1	1	1	0	0	2	0	0	0	0	0	0	0	0	1
305	1	1	0	0	0	0	1	1	0	1	0	1	1	1	0	0	0	1	0	2	0	0	2	2	0	0	0	1	2	2	0	1	1	2	0	2	2	0	0	0	1	0	2	0	1	0	0	0	2
306	0	0	0	0	0	1	1	0	1	1	0	0	2	0	0	0	1	2	1	1	1	0	2	2	0	0	0	0	2	1	0	1	1	2	0	2	0	0	0	0	2	0	0	0	0	0	0	0	0
307	1	0	0	0	0	0	2	1	0	1	0	1	2	1	0	0	1	1	0	2	0	0	2	2	0	2	1	1	2	1	0	2	1	1	0	2	2	0	0	1	1	1	1	0	0	0	0	0	0
308	1	0	0	0	0	0	1	1	0	1	0	0	1	0	0	0	0	1	0	1	0	0	2	2	0	0	0	0	2	1	0	2	2	1	1	1	1	0	0	2	0	1	0	0	1	0	0	0	0
309	1	2	0	0	0	0	2	0	1	1	1	0	0	0	0	0	0	0	0	2	0	0	2	2	0	0	0	0	2	1	0	1	1	1	0	2	2	0	0	1	1	0	0	0	0	1	0	1	1
310	1	2	0	0	0	1	1	1	1	2	1	1	1	1	0	0	0	1	1	1	1	0	1	1	0	1	0	0	2	0	0	2	2	1	1	1	2	0	0	1	1	0	0	0	0	0	0	0	0
311	0	2	0	0	0	0	1	1	1	2	0	0	0	0	0	0	0	2	1	1	1	0	2	1	1	1	0	0	1	1	0	1	2	1	2	1	1	0	0	0	1	0	0	1	0	0	0	1	0
312	0	1	0	0	0	0	1	0	0	0	0	0	1	0	0	0	0	0	1	0	0	0	2	2	0	0	0	1	1	1	0	1	2	2	0	2	0	0	0	0	2	0	1	0	1	1	0	0	0
313	1	1	0	0	0	0	2	1	0	1	1	1	2	1	0	0	0	0	0	2	0	0	2	2	0	0	0	2	2	1	2	1	2	0	0	2	1	1	0	1	0	1	0	0	2	1	1	1	2
314	1	2	0	0	0	0	2	0	1	1	0	1	2	1	0	0	0	1	0	2	0	0	2	2	0	2	0	0	2	1	0	0	2	1	0	2	1	0	0	0	2	0	0	0	0	0	0	0	0
315	0	0	0	0	0	1	1	0	1	1	1	0	0	0	0	0	0	2	0	2	0	0	2	2	0	0	0	0	2	0	0	0	2	0	1	2	2	0	0	0	0	1	1	1	0	1	0	0	0
316	0	1	0	0	0	1	0	0	1	1	1	0	0	0	0	0	0	1	0	2	0	0	1	2	0	2	0	2	2	1	2	1	2	1	1	1	1	0	0	0	2	1	1	0	1	1	1	0	1
317	1	2	0	0	0	0	1	0	1	1	0	0	1	1	0	0	0	0	1	1	1	0	1	1	0	1	0	0	2	1	1	2	2	0	1	1	1	0	0	0	1	0	1	0	0	0	0	0	0
318	0	1	0	0	0	0	1	0	1	1	0	0	0	0	0	0	1	1	2	0	1	1	2	2	0	1	0	0	1	1	0	0	0	1	1	1	2	0	0	0	0	0	1	0	1	1	1	0	2
319	1	1	1	0	1	0	0	0	2	2	0	0	1	0	0	1	0	1	0	1	0	0	2	2	0	1	0	0	2	2	1	0	0	2	0	2	2	0	0	1	0	1	1	0	1	1	0	0	2
320	1	1	0	0	0	1	0	0	2	2	0	1	2	2	0	0	0	1	0	2	0	0	2	2	0	0	0	0	2	2	0	1	1	1	1	1	1	0	0	0	2	2	2	0	2	1	1	0	1
321	1	1	0	0	0	0	0	0	1	1	1	1	2	1	0	0	0	0	1	1	1	0	2	2	0	0	1	1	2	1	0	1	1	1	0	2	1	1	0	0	0	0	0	0	0	0	0	0	0
322	1	1	0	0	0	0	1	0	0	0	1	0	0	0	0	0	1	2	1	1	1	0	2	2	0	1	0	0	2	2	1	2	2	2	0	2	1	1	1	0	0	0	0	0	0	0	0	0	1
323	0	1	0	0	0	0	1	0	1	1	0	0	1	0	1	1	0	0	1	1	0	0	2	2	0	1	0	0	2	2	0	0	0	2	0	2	1	0	0	0	2	0	0	0	0	0	0	0	0
324	1	1	0	0	0	0	1	0	1	1	1	0	2	1	0	0	0	0	0	1	0	1	2	2	0	1	0	0	2	2	0	1	1	2	0	2	1	0	0	1	1	0	0	0	1	1	0	0	1
325	0	2	0	0	0	0	0	0	1	1	0	0	0	0	0	0	1	2	0	1	0	0	2	2	0	1	0	0	1	1	0	1	1	2	0	2	2	0	0	1	1	0	0	0	1	1	0	0	1
326	1	1	0	0	0	0	1	1	0	1	0	0	0	0	0	0	0	1	0	2	0	0	1	1	0	2	0	1	1	0	0	1	1	2	1	2	0	0	0	0	1	0	1	0	1	1	0	0	1
327	0	1	0	0	0	0	2	1	0	1	0	0	0	0	0	0	0	0	1	1	1	0	2	2	0	0	0	0	2	2	1	0	0	2	0	2	1	0	0	0	0	0	0	0	0	1	0	0	1
328	0	1	0	0	0	0	1	0	0	0	1	1	1	1	0	0	0	1	0	1	0	1	2	2	0	2	0	0	2	2	0	0	1	1	1	1	1	0	0	1	1	1	1	0	1	1	0	0	0
329	0	2	0	0	0	0	0	0	1	1	0	1	1	1	0	0	0	0	0	2	0	0	2	2	0	1	0	0	2	1	0	2	2	2	0	2	1	0	0	0	1	0	0	0	0	2	0	1	1
330	0	2	0	0	0	0	2	0	0	0	0	0	2	0	0	0	0	0	0	1	0	0	2	2	0	2	0	1	2	1	0	1	1	1	0	2	1	0	0	1	1	0	0	0	0	1	0	0	1
331	0	2	0	0	0	0	0	0	2	2	0	2	2	2	0	0	0	0	0	1	0	1	1	2	0	1	0	2	2	2	0	1	2	1	0	2	1	0	0	0	2	0	0	0	0	0	0	0	0
332	0	2	0	0	0	0	1	0	1	1	1	0	1	0	0	1	0	0	2	0	0	0	2	2	0	0	0	1	2	1	1	2	2	0	1	1	1	1	0	1	0	0	1	0	1	0	0	0	1
333	0	2	0	0	0	0	0	0	2	2	0	1	1	1	0	0	0	0	0	2	0	0	2	2	0	2	0	0	1	1	0	2	2	1	1	2	2	0	1	0	1	1	1	0	2	2	0	0	1
334	1	2	0	0	0	0	0	0	1	1	1	0	1	1	0	0	0	0	0	1	0	0	2	2	0	2	0	1	2	1	1	2	2	1	1	1	1	0	0	0	1	1	0	0	1	0	1	0	2
335	0	2	0	0	0	0	1	0	1	1	0	0	1	0	0	1	0	2	2	0	0	0	2	2	0	0	0	1	1	0	0	1	1	1	2	1	1	1	0	0	0	0	0	0	0	1	1	0	2
336	1	0	0	0	0	1	0	0	2	2	0	1	0	0	0	0	0	1	0	2	0	0	2	2	0	0	0	1	2	1	1	1	1	1	1	1	2	0	1	0	0	1	1	0	0	1	0	0	1
337	1	1	0	0	0	0	1	0	1	1	0	1	1	1	0	0	0	0	1	1	1	0	2	2	0	0	0	0	2	1	1	1	1	1	1	1	1	0	0	1	1	0	0	1	0	0	0	0	1
338	0	0	0	0	0	0	1	1	1	2	0	1	2	2	0	1	0	0	2	0	1	0	2	2	0	0	0	1	2	2	0	1	2	2	0	2	2	0	1	0	1	1	1	0	1	0	1	1	2
339	0	1	0	0	0	0	1	1	1	2	0	1	2	2	0	1	0	0	0	1	0	1	1	2	0	1	1	1	2	1	0	2	2	2	0	2	1	0	0	0	2	0	1	0	1	1	0	1	1
340	1	1	1	1	1	2	0	0	1	1	0	0	0	0	0	0	0	1	1	1	1	0	2	2	0	1	0	0	2	2	0	1	1	2	0	2	2	0	1	1	0	1	1	0	1	0	0	0	1
341	1	1	0	0	0	1	1	0	0	0	1	2	2	1	1	1	0	0	0	1	0	0	2	2	0	2	0	0	2	2	0	0	0	2	0	2	2	0	1	0	1	0	1	0	1	0	0	0	0
342	0	0	0	0	0	2	2	0	0	0	0	0	0	0	0	0	0	1	0	1	0	0	1	1	0	1	0	1	1	1	0	0	0	2	1	1	2	0	0	1	1	1	1	0	1	1	1	0	1
343	0	0	0	0	0	0	2	0	1	1	0	0	1	0	0	0	0	0	0	1	0	0	1	1	1	2	0	1	1	1	0	0	0	1	1	1	1	0	0	0	1	1	1	0	1	1	0	0	1
344	1	2	1	1	1	1	1	1	0	1	0	1	1	1	0	0	0	0	2	0	1	0	2	2	0	1	1	1	2	1	0	2	2	0	1	1	2	0	0	0	0	1	0	0	1	0	0	0	0
345	0	1	0	0	0	0	1	0	2	2	0	0	0	1	0	0	1	1	1	1	0	0	2	2	0	0	0	0	2	0	0	1	2	1	1	1	1	1	1	0	1	1	1	0	1	1	0	0	0
346	1	1	0	0	0	1	2	0	1	1	0	0	0	0	0	0	0	0	1	1	1	0	2	2	0	1	0	0	2	2	0	0	1	2	0	2	1	0	0	0	2	0	0	0	0	1	0	0	1
347	0	1	0	0	0	0	0	0	1	1	1	0	0	0	0	0	0	0	1	1	0	0	1	1	1	1	0	0	2	1	0	1	1	1	1	1	0	0	0	0	1	0	1	0	0	0	0	0	1
348	1	1	0	0	0	0	1	0	1	1	0	0	0	0	0	0	0	1	1	1	0	1	2	2	0	2	1	0	2	0	0	1	1	1	0	1	2	0	0	2	0	0	1	1	1	0	0	0	2
349	1	2	0	0	0	0	0	0	1	1	0	0	0	0	0	0	0	1	1	0	1	0	2	2	0	2	0	1	2	0	1	1	1	0	1	1	2	0	0	0	0	1	0	0	1	0	1	0	1
350	1	0	1	0	0	1	2	0	0	0	2	0	0	0	0	0	0	1	0	1	0	0	2	2	0	0	0	1	2	1	0	0	2	0	2	1	2	0	0	0	1	1	1	1	0	1	0	0	1
351	1	1	0	0	0	0	1	0	0	0	1	1	1	1	0	0	0	0	0	2	0	0	2	2	0	1	0	0	2	2	1	2	2	2	0	2	1	0	0	0	1	0	0	0	1	0	0	0	1
352	1	1	0	0	0	0	2	1	0	1	0	0	0	0	0	0	0	0	0	2	0	0	2	2	0	0	0	1	1	1	0	0	0	1	0	2	1	0	0	0	1	0	1	0	1	0	0	2	2
353	1	1	0	0	0	0	2	0	0	0	0	1	2	2	0	0	0	0	0	2	0	0	2	2	0	1	0	2	2	1	1	0	1	1	1	1	1	0	0	0	2	0	1	0	0	1	0	0	2
354	1	0	1	0	1	0	2	0	0	0	2	0	0	0	0	0	0	2	0	2	0	0	2	2	0	0	0	1	1	0	0	1	2	2	0	2	2	0	0	1	1	1	1	0	2	0	0	0	1
355	1	2	0	0	0	0	1	0	0	0	1	0	0	0	0	0	0	0	0	2	0	0	1	1	0	0	0	0	2	2	0	2	2	0	2	0	2	0	0	1	0	1	1	0	0	1	0	0	0
356	0	2	1	0	0	0	1	1	1	2	0	0	1	1	0	0	0	0	0	2	0	0	1	1	1	1	0	0	2	2	2	1	1	0	0	1	1	0	0	0	1	0	0	0	0	0	0	0	1
357	0	2	0	0	0	0	1	1	1	2	0	0	2	0	0	0	0	0	0	1	0	0	2	2	0	1	0	0	1	1	1	1	1	1	2	1	0	0	0	1	1	1	1	1	1	2	0	0	0
358	1	1	0	0	0	0	1	0	1	1	0	0	0	0	0	0	1	0	1	1	1	0	1	1	1	0	0	0	2	1	0	1	2	1	1	1	1	0	0	1	1	0	0	2	0	1	0	0	0
359	0	0	0	0	0	1	1	0	0	0	0	1	1	1	0	0	0	1	1	1	1	0	1	1	1	1	0	0	2	2	1	1	2	1	1	1	1	0	0	2	0	0	1	0	0	0	0	0	0
360	1	0	0	0	0	1	0	0	1	1	0	0	1	1	0	0	0	1	1	1	1	0	2	2	0	1	0	0	2	1	1	0	2	2	0	2	1	0	0	1	1	0	0	1	0	1	0	0	2
361	1	2	0	0	0	0	1	0	2	2	0	0	0	0	0	0	0	0	1	1	1	0	0	1	0	0	0	0	2	2	1	2	2	0	1	0	1	0	0	0	2	2	2	0	2	1	0	1	1
362	0	1	0	0	0	0	1	0	0	0	1	0	0	0	0	0	0	1	2	0	1	0	2	2	0	0	0	0	2	2	0	2	2	0	2	0	1	0	0	0	1	0	0	0	0	0	0	0	1
363	0	1	0	0	0	1	1	0	1	1	0	0	0	0	0	0	0	1	0	1	0	1	2	2	0	1	0	0	2	1	0	1	1	1	1	1	2	0	0	2	0	1	0	0	2	1	0	0	0
364	1	1	0	0	0	0	2	1	0	1	1	0	1	1	0	1	0	0	2	0	0	0	1	1	1	1	0	0	2	2	0	2	2	1	0	2	0	0	0	0	2	0	0	0	0	2	0	0	1
365	0	1	0	0	0	0	1	2	0	2	0	0	0	0	0	0	0	1	2	0	1	0	1	2	0	2	0	1	2	1	1	0	0	2	0	2	2	0	0	0	1	0	0	0	0	2	1	0	1
366	1	1	0	0	0	0	1	0	1	1	0	0	1	0	0	1	0	1	2	0	2	0	2	2	0	0	1	1	2	1	0	1	1	1	1	1	1	0	0	0	2	1	1	0	1	2	0	0	0
367	0	1	1	1	1	1	2	0	0	0	1	1	2	1	0	0	0	0	0	2	0	0	2	2	0	0	0	1	1	0	1	2	2	0	0	2	1	0	0	1	1	1	1	0	1	1	0	0	2
368	0	1	0	0	0	0	2	1	0	1	1	2	2	1	1	1	0	0	2	0	1	1	2	2	0	2	0	0	2	1	0	1	0	0	0	2	1	1	1	0	0	0	0	0	0	0	0	0	0
369	0	2	0	0	0	0	0	0	1	1	1	0	0	0	0	0	0	0	1	1	1	0	2	2	0	1	0	1	1	1	0	1	1	1	1	1	2	0	0	0	0	1	1	0	1	2	0	0	0
370	0	1	0	0	0	0	2	0	0	0	1	0	0	0	0	0	1	0	1	1	1	0	2	2	0	2	0	0	2	2	1	1	2	0	0	2	1	0	0	0	1	1	2	0	0	1	0	0	0
371	1	0	0	0	0	1	1	0	1	1	0	0	0	0	0	0	0	1	1	1	1	0	2	2	0	0	1	1	2	1	0	1	2	1	1	1	1	0	0	0	1	1	1	0	1	0	0	1	2
372	0	0	0	0	0	0	1	0	0	0	0	0	0	0	0	0	0	2	1	1	1	0	1	2	0	1	0	0	2	0	0	0	0	2	0	2	2	0	0	1	1	1	0	0	1	0	0	0	0
373	0	1	0	0	0	1	0	0	2	2	0	1	1	1	0	0	0	0	1	1	1	1	0	1	1	1	0	0	1	1	0	1	1	1	0	1	1	0	0	1	1	0	1	0	2	0	0	1	1
374	0	0	0	0	0	1	1	0	1	1	0	0	0	0	0	0	0	0	0	2	0	0	2	2	0	2	0	1	2	1	2	2	2	0	1	0	2	0	0	1	1	0	1	0	0	0	1	0	2
375	0	0	0	0	0	1	1	1	0	1	0	1	1	1	0	0	0	0	0	2	0	0	2	2	0	0	0	1	1	1	0	1	1	2	0	2	0	0	0	0	1	0	0	0	0	0	0	1	2
376	0	0	0	0	0	1	2	0	1	1	0	0	1	0	0	0	0	0	0	1	0	0	2	2	0	0	0	1	2	2	0	0	1	2	0	2	0	0	0	0	1	0	0	0	1	0	0	1	1
377	1	0	0	0	0	1	0	0	2	2	0	0	1	0	0	1	0	1	0	2	1	0	1	1	1	1	0	0	1	1	0	2	2	2	0	2	2	0	0	1	0	1	0	0	1	1	0	0	0
378	1	2	0	0	0	0	1	0	1	1	0	0	1	0	0	0	0	1	0	2	0	0	0	0	0	0	0	0	2	1	0	1	0	0	1	1	1	1	0	0	0	0	0	1	0	1	0	0	1
379	1	1	0	0	0	1	2	0	1	1	0	1	2	1	1	1	0	1	0	2	1	0	2	2	0	0	0	1	1	1	0	1	1	0	0	1	2	0	0	1	0	0	1	0	0	0	0	0	1
380	1	2	1	0	0	0	0	0	1	1	1	1	1	1	0	0	0	1	0	2	0	0	0	1	1	1	0	1	2	2	0	1	2	1	2	1	2	1	1	1	0	0	2	0	1	0	0	0	1
381	1	0	0	0	0	1	2	1	0	1	0	0	1	0	0	0	0	0	2	0	1	0	2	2	0	1	0	0	2	1	0	2	2	2	1	1	1	0	0	1	1	0	0	0	0	0	0	1	0
382	0	1	0	0	0	1	1	0	2	2	0	0	0	0	0	0	0	1	1	1	0	1	1	2	0	0	0	1	2	1	2	1	1	0	2	0	1	0	0	1	1	0	0	0	0	1	1	1	2
383	1	2	1	0	0	0	1	0	0	0	1	0	1	2	0	0	0	1	1	1	1	0	2	2	0	0	1	1	2	1	0	1	1	2	0	2	1	0	0	0	2	0	1	0	1	0	0	0	0
384	1	1	0	0	0	0	1	0	1	1	1	0	0	0	0	0	1	2	1	1	1	0	1	1	1	0	0	0	2	2	0	1	2	1	2	1	1	0	0	0	2	1	1	1	1	2	0	0	1
385	0	1	0	0	0	0	1	0	1	1	0	1	1	1	0	0	0	1	1	1	0	0	1	2	0	2	0	0	2	0	0	1	1	1	1	1	1	0	0	0	2	0	1	0	1	0	0	1	2
386	0	0	0	0	0	0	2	0	0	0	2	1	1	1	0	0	1	0	1	1	1	0	2	2	0	1	0	0	2	1	0	2	2	2	0	2	0	0	0	1	1	0	1	1	1	0	1	0	1
387	1	2	0	0	0	0	0	0	2	2	0	2	2	2	0	0	0	0	1	1	0	0	1	1	0	1	0	0	2	2	0	2	2	2	0	2	0	0	0	0	2	0	1	0	1	0	0	0	0
388	0	1	1	0	0	0	2	1	0	1	0	0	1	0	1	1	0	1	0	1	0	0	1	1	1	0	0	0	2	0	0	2	2	1	1	1	2	1	1	0	1	0	0	0	0	1	1	0	1
389	1	2	0	0	0	0	1	0	0	0	1	0	0	0	0	0	0	0	0	1	0	0	2	2	0	0	0	0	2	2	0	0	0	2	0	2	2	0	0	1	0	0	0	1	0	1	0	0	1
390	0	1	0	0	0	1	1	0	1	1	0	0	1	0	0	0	0	1	1	1	0	0	1	1	1	1	0	1	2	2	1	1	2	1	1	1	1	0	0	1	1	0	0	0	1	1	0	0	2
391	0	0	0	0	0	1	1	1	0	1	0	1	1	1	0	0	0	1	0	1	0	0	2	2	0	1	0	1	2	1	1	1	2	2	0	2	2	0	0	2	0	1	1	0	1	0	0	0	1
392	1	2	0	0	0	0	1	0	1	1	1	0	1	1	0	1	0	1	0	2	0	0	1	1	0	2	0	0	2	2	1	1	1	0	2	1	2	0	0	1	1	0	0	0	1	0	1	0	1
393	1	1	0	0	0	0	1	0	0	0	1	0	0	0	0	0	0	0	1	1	1	0	1	1	0	1	0	0	2	1	0	1	1	1	1	1	2	1	1	0	1	0	0	1	0	0	0	1	2
394	0	0	0	0	0	0	2	0	0	0	0	0	0	0	0	0	0	1	0	2	1	0	2	2	0	2	0	2	0	0	0	0	2	0	2	1	2	0	0	1	0	0	1	0	1	0	0	0	1
395	0	1	0	0	0	0	0	0	2	2	0	0	0	0	0	0	0	0	1	1	1	0	2	2	0	0	0	1	1	1	0	2	2	0	2	0	1	0	0	1	1	0	1	0	1	1	0	0	1
396	0	0	0	0	0	0	0	0	2	2	0	1	1	1	0	0	0	2	1	1	1	0	2	2	0	2	0	0	2	1	1	1	1	1	1	1	1	0	0	0	2	1	1	0	1	0	1	1	2
397	1	1	0	0	0	0	2	1	0	1	0	0	1	0	0	0	1	1	2	0	1	0	2	2	0	0	1	1	1	0	0	1	1	1	0	2	2	0	0	1	0	1	1	0	1	1	0	0	1
398	0	0	0	0	0	0	2	1	0	1	1	0	1	1	0	0	0	1	0	1	0	0	1	1	1	1	0	0	2	1	1	1	2	1	1	1	1	0	0	1	1	0	0	0	0	1	0	1	1
399	0	0	0	0	0	1	1	0	2	2	0	0	0	0	0	0	0	0	0	2	0	0	1	1	1	1	0	0	2	2	2	2	2	0	1	1	0	0	0	0	1	1	0	0	1	0	0	0	2
400	0	2	0	0	0	1	2	0	0	0	1	1	2	2	0	0	0	0	1	1	0	0	1	1	1	2	0	0	1	1	0	2	2	1	1	1	0	0	0	0	2	1	0	0	1	0	1	0	1
401	0	1	0	0	0	1	1	1	0	1	0	0	0	0	0	0	0	1	0	2	0	1	1	2	0	0	0	0	1	1	1	1	2	1	1	1	1	1	1	0	0	1	0	0	1	0	0	0	0
402	1	2	1	0	0	0	2	0	0	0	2	1	2	1	0	0	0	0	0	2	0	0	1	1	0	1	1	1	2	2	0	2	2	0	1	1	2	0	0	2	0	0	0	0	0	1	0	1	2
403	1	1	1	1	1	1	1	1	1	2	0	0	0	0	0	0	0	1	0	2	1	0	2	2	0	0	0	0	2	1	0	0	0	2	0	2	1	0	0	1	1	0	0	0	0	1	0	0	2
404	0	1	0	0	0	1	1	0	0	0	1	1	1	0	1	1	0	1	0	2	0	0	2	2	0	1	0	1	2	0	1	2	2	1	1	1	1	0	0	0	2	0	0	0	0	0	0	0	1
405	1	1	0	0	0	1	2	0	0	0	1	0	0	0	0	0	0	1	0	1	0	1	2	2	0	0	1	1	2	2	0	1	2	1	1	1	2	0	0	0	0	0	0	0	0	1	0	0	0
406	0	2	0	0	0	0	2	0	1	1	0	1	2	0	1	1	0	0	0	1	0	0	2	2	0	1	0	0	2	0	0	1	2	2	0	2	1	1	0	0	0	2	1	0	1	0	1	0	1
407	1	1	0	0	0	0	1	0	0	0	0	0	0	0	0	0	0	1	1	1	0	0	2	2	0	1	0	0	2	2	2	1	1	2	1	2	2	1	1	1	0	0	0	0	0	0	0	0	1
408	0	1	0	0	0	0	0	0	2	2	0	2	1	1	0	0	0	1	1	0	0	0	2	2	0	0	0	0	2	1	0	1	0	0	1	1	0	0	0	0	1	0	1	0	1	0	0	0	0
409	1	2	0	0	0	0	1	0	0	0	0	0	1	0	0	0	1	2	2	0	2	0	1	1	1	1	0	1	2	1	1	1	1	1	0	2	2	0	0	0	1	1	1	0	1	1	1	0	2
410	1	1	0	0	0	0	2	1	0	1	0	1	1	1	0	0	0	1	0	2	0	0	2	2	0	2	0	0	1	1	0	1	1	0	1	1	0	0	0	0	2	1	2	0	0	1	0	0	1
411	0	0	0	0	0	1	0	0	2	2	0	0	0	0	0	0	1	2	1	1	1	0	2	2	0	0	0	0	2	2	0	1	2	2	0	2	1	0	0	0	2	0	0	0	0	1	0	0	1
412	0	2	0	0	0	0	2	0	0	0	1	1	2	2	0	0	0	0	1	1	1	0	0	0	0	0	0	0	2	0	0	2	2	0	1	1	2	0	0	1	0	1	2	0	1	0	0	0	0
413	1	0	0	0	0	1	0	0	1	1	1	0	0	0	0	0	0	0	1	1	0	0	1	1	0	1	0	0	2	1	0	2	2	2	0	2	0	0	0	0	2	2	2	0	2	0	0	0	1
414	0	2	0	0	0	0	2	0	0	0	2	0	2	0	0	0	1	1	1	0	1	0	2	2	0	1	0	0	2	1	0	2	2	1	0	2	0	0	0	0	2	0	1	0	0	2	0	0	2
415	0	0	0	0	0	0	2	1	0	1	1	0	0	0	0	0	0	0	1	1	1	1	2	2	0	0	0	0	2	2	0	2	2	2	0	2	2	0	0	1	0	0	0	0	0	0	0	0	2
416	0	1	0	0	0	0	1	0	0	0	1	0	1	1	0	0	0	0	0	1	0	0	2	2	0	1	0	1	1	1	0	1	2	2	0	2	1	0	0	1	1	0	0	0	1	1	0	0	0
417	0	2	0	0	0	0	1	1	1	2	0	2	2	2	0	0	0	1	1	1	1	0	2	2	0	0	0	1	2	0	1	2	2	2	0	2	2	0	0	1	1	0	1	0	1	0	0	0	1
418	1	2	1	0	0	0	2	1	0	1	0	1	1	1	0	0	0	1	1	1	1	0	1	1	0	1	0	1	1	1	0	1	1	1	1	1	1	0	0	1	1	1	2	0	0	1	0	0	1
419	1	1	0	0	0	0	1	0	1	1	0	0	1	0	0	0	0	1	1	0	0	0	2	2	0	1	0	0	2	1	1	0	1	0	1	2	2	0	0	1	0	0	0	0	1	1	0	0	1
420	0	2	0	0	0	0	2	0	0	0	0	1	1	1	0	0	0	0	0	1	0	0	2	2	0	2	0	0	2	2	0	2	1	1	0	2	2	0	0	1	1	2	2	0	2	0	0	0	1
421	1	0	0	0	0	1	2	1	0	1	0	0	2	2	0	0	0	0	1	1	0	0	2	2	0	1	0	0	2	1	0	2	2	2	0	2	1	0	0	0	1	1	1	0	1	1	1	0	1
422	0	1	0	0	0	1	0	0	2	2	0	1	1	0	1	1	1	2	2	0	2	0	2	2	0	1	0	0	2	2	0	1	1	1	1	1	1	0	0	2	0	0	1	0	1	0	0	0	0
423	1	1	0	0	0	1	1	0	1	1	0	0	1	0	0	1	0	0	0	2	0	0	1	1	0	1	0	0	1	1	0	0	0	2	0	2	0	0	0	0	2	0	0	0	0	1	0	0	1
424	1	1	0	0	0	0	1	1	0	1	0	0	0	0	0	0	0	0	1	1	0	0	2	2	0	2	0	0	1	1	1	2	2	0	1	1	0	0	0	0	1	1	1	0	2	2	0	0	2
425	0	1	0	0	0	1	0	0	0	0	1	0	0	0	0	0	0	0	0	1	0	0	2	2	0	1	0	0	2	2	0	0	0	2	0	2	2	0	1	0	0	1	0	0	1	1	1	1	1
426	0	1	0	0	0	0	1	0	0	0	1	0	1	1	0	0	0	0	0	2	0	0	1	1	0	1	0	0	2	2	0	1	1	1	1	1	1	1	1	0	1	1	1	0	1	0	0	0	0
427	0	1	0	0	0	0	1	0	0	0	1	0	1	0	0	1	0	1	1	1	1	0	2	2	0	1	1	0	2	1	1	0	0	2	0	2	1	0	0	0	2	1	1	0	1	0	1	0	1
428	1	0	0	0	0	1	1	2	0	2	0	0	0	0	0	0	0	0	0	2	0	0	2	2	0	2	0	0	2	2	0	1	2	1	1	1	2	0	0	1	1	0	0	0	1	1	0	0	1
429	0	1	0	0	0	0	1	1	1	2	0	0	0	0	0	0	0	1	0	2	0	0	2	2	0	0	0	0	2	2	0	1	2	1	1	1	2	0	1	0	0	1	1	0	2	1	0	0	1
430	0	1	0	0	0	0	1	1	1	2	0	1	1	1	0	0	0	1	1	1	0	0	2	2	0	0	0	0	2	2	0	1	2	1	1	1	1	0	0	0	2	2	2	0	2	0	0	1	2
431	1	2	0	0	0	0	2	0	0	0	1	0	0	0	0	0	0	1	2	0	2	0	2	2	0	1	0	2	1	1	1	2	2	1	2	0	0	0	0	0	2	0	0	0	0	0	0	0	0
432	1	2	0	0	0	0	2	0	0	0	0	1	1	1	0	0	0	0	1	1	1	0	2	2	0	1	0	1	2	0	1	2	2	0	1	1	1	1	1	0	1	0	1	0	0	1	0	0	0
433	1	2	0	0	0	0	0	0	1	1	0	1	1	0	1	1	0	1	1	1	0	0	2	2	0	0	0	0	2	2	1	0	0	2	0	2	2	0	0	0	1	0	0	0	0	2	0	2	2
434	0	1	1	0	0	0	1	0	2	2	0	0	1	0	0	0	0	1	1	1	1	0	2	2	0	2	0	0	2	1	1	1	1	1	0	2	1	0	0	1	1	0	1	0	0	0	0	0	2
435	1	0	0	0	0	1	0	0	2	2	0	1	1	1	0	0	0	0	0	2	0	0	0	1	0	1	0	2	2	2	0	1	1	2	0	2	0	0	0	0	2	1	1	0	1	0	2	0	2
436	0	0	0	0	0	1	1	0	0	0	1	1	1	1	0	0	0	0	1	1	1	0	0	1	0	0	0	0	1	1	1	1	1	2	0	2	0	0	0	0	2	0	0	1	0	0	0	0	1
437	1	2	0	0	0	0	1	1	0	1	0	0	0	0	0	0	0	1	0	2	0	0	2	2	0	0	0	1	2	1	1	1	2	0	2	1	2	0	0	2	0	0	1	1	2	1	0	0	2
438	0	2	0	0	0	0	1	1	1	2	0	0	0	0	0	0	0	1	0	1	0	0	2	2	0	1	0	0	1	1	0	1	1	1	1	1	2	0	0	1	0	0	1	0	1	0	0	0	1
439	1	0	0	0	0	1	1	1	1	2	0	0	1	0	0	1	0	1	1	0	1	1	0	1	1	1	0	2	2	2	0	2	2	2	0	2	1	1	1	0	0	0	0	0	0	1	0	0	1
440	1	2	1	0	0	0	2	1	0	1	1	1	1	1	0	0	0	1	1	1	1	0	2	2	0	1	0	0	1	1	0	2	2	0	1	0	2	0	0	1	0	0	0	0	0	1	0	0	1
441	1	0	0	0	0	0	1	0	1	1	1	1	1	1	0	0	0	1	1	1	1	0	2	2	0	1	0	0	2	2	0	1	1	1	1	1	1	1	1	0	1	0	1	0	1	0	0	1	0
442	0	1	0	0	0	0	2	0	0	0	0	0	1	0	0	0	0	1	2	0	1	0	2	2	0	1	0	0	2	1	0	1	1	2	0	2	1	2	1	0	1	1	1	0	1	2	0	0	1
443	1	1	0	0	0	0	2	0	0	0	1	0	1	0	0	0	0	1	2	0	1	0	1	1	0	1	0	1	1	1	0	1	2	1	0	2	1	0	0	0	2	0	1	1	2	0	0	0	0
444	1	2	0	0	0	0	0	0	1	1	1	0	0	0	0	0	0	0	1	1	1	0	2	2	0	2	0	0	2	2	0	0	1	2	1	2	0	0	0	0	2	0	0	0	0	0	0	0	1
445	1	2	0	0	0	0	1	0	1	1	1	0	0	0	0	0	0	0	1	1	1	0	2	2	0	2	0	1	2	1	1	1	1	1	1	1	2	0	1	0	0	0	0	0	0	0	0	0	2
446	0	1	0	0	0	0	1	0	1	1	1	2	1	1	0	0	0	0	1	0	1	0	1	1	0	1	0	1	1	0	1	0	0	2	0	2	2	0	1	0	1	1	1	0	1	1	1	0	2
447	0	0	0	0	0	1	2	0	0	0	0	0	1	0	0	0	0	1	0	2	0	0	2	2	0	0	0	1	2	1	1	1	2	1	0	2	2	0	0	0	0	1	1	0	1	0	0	0	0
448	1	1	0	0	0	0	1	0	1	1	1	0	0	0	0	0	0	0	1	1	1	0	2	2	0	1	0	1	2	1	1	0	0	2	0	2	1	0	0	2	0	0	2	0	1	0	0	0	0
449	1	0	0	0	0	0	2	0	1	1	0	0	2	1	0	1	0	1	1	1	0	0	0	0	0	0	0	1	2	0	1	1	1	1	1	1	2	0	0	1	0	0	0	2	0	2	0	0	1
450	1	1	0	0	0	1	1	1	1	2	0	1	2	2	0	0	1	1	0	2	0	0	2	2	0	1	0	0	2	2	0	1	1	2	0	2	1	0	0	0	0	1	1	0	1	2	0	0	1
451	1	0	0	0	0	0	0	0	2	2	0	1	2	1	0	0	0	0	1	1	0	0	1	1	0	1	0	0	2	0	0	2	2	0	2	0	2	0	0	0	1	0	0	0	0	1	0	1	1
452	0	1	0	0	0	0	2	1	0	1	1	0	0	0	0	0	0	2	1	1	1	0	1	1	0	2	0	0	2	1	0	1	1	1	0	2	1	0	0	0	1	0	1	1	0	1	2	0	2
453	1	2	0	0	0	0	1	1	1	2	0	1	1	2	0	0	0	1	0	1	1	0	0	1	1	1	0	2	1	1	1	2	2	0	2	0	2	0	0	1	0	0	1	0	1	0	1	0	1
454	0	2	0	0	0	0	1	0	1	1	1	0	1	0	0	1	0	1	0	1	0	0	2	2	0	2	0	0	2	1	0	1	2	1	0	2	1	0	0	0	1	0	0	0	0	1	0	0	0
455	1	0	0	0	0	0	1	0	0	0	1	0	1	0	0	0	0	0	1	1	1	1	1	2	0	1	0	1	2	2	0	2	2	0	1	0	1	0	0	0	2	0	0	0	0	0	0	0	0
456	1	2	0	0	0	0	2	0	0	0	1	1	2	2	0	1	0	1	1	1	0	0	2	2	0	0	0	0	2	1	0	1	2	0	0	2	1	0	0	0	0	0	0	0	0	1	0	0	1
457	1	1	0	0	0	1	1	0	1	1	1	0	1	1	0	1	0	0	1	1	1	0	1	2	0	1	0	1	2	1	2	2	2	2	1	1	2	0	0	1	0	0	0	0	0	0	0	0	2
458	0	0	0	0	0	0	1	1	1	2	0	1	2	1	0	1	0	1	1	1	1	0	2	2	0	1	0	0	2	2	1	1	1	1	1	1	1	0	0	0	2	0	0	0	0	0	1	0	1
459	0	0	0	0	0	1	0	0	2	2	0	0	1	1	0	0	0	0	1	1	1	0	1	1	0	0	0	1	1	1	1	2	2	1	0	2	1	0	0	0	1	0	0	0	1	0	1	0	2
460	0	1	0	0	0	0	1	1	1	2	0	0	1	1	0	0	1	0	1	1	1	0	2	2	0	1	0	0	2	1	0	1	1	2	0	2	1	1	1	0	0	1	0	0	1	1	0	0	0
461	0	1	0	0	0	0	2	0	0	0	1	1	1	1	0	0	0	1	0	2	0	0	2	2	0	1	0	1	2	0	1	2	2	0	1	1	1	1	1	0	0	0	1	0	0	1	0	0	1
462	1	2	0	0	0	0	1	1	0	1	0	0	0	0	0	0	0	1	2	0	1	0	2	2	0	0	0	1	1	0	0	1	1	0	0	1	0	0	0	0	1	1	1	0	1	2	2	0	2
463	0	0	0	0	0	0	2	0	1	1	0	0	0	0	0	0	0	0	2	0	0	0	2	2	0	2	0	0	2	1	0	1	1	1	1	1	0	0	0	0	2	0	0	0	0	0	0	0	0
464	1	2	0	0	0	0	2	0	0	0	1	0	0	0	0	0	0	1	1	1	0	0	1	1	0	0	0	0	2	2	0	2	2	0	1	1	1	1	0	1	0	0	1	0	1	0	1	0	1
465	0	0	0	0	0	1	0	0	1	1	0	0	0	0	0	0	0	0	1	1	1	0	2	2	0	1	0	1	2	2	0	0	0	1	0	2	1	0	0	0	2	0	0	1	0	1	0	0	2
466	0	0	0	0	0	0	2	0	0	0	1	0	1	0	0	0	0	0	1	1	1	1	2	2	0	1	0	0	2	1	1	2	2	2	0	2	1	0	0	1	1	0	0	1	0	0	0	0	0
467	0	2	0	0	0	0	1	0	1	1	0	1	2	2	0	0	0	1	0	2	0	0	2	2	0	1	0	0	2	2	0	2	2	0	1	1	2	1	1	0	1	0	0	0	0	0	0	0	1
468	1	1	0	0	0	0	1	0	1	1	1	0	1	0	0	0	0	1	1	1	1	0	1	1	0	1	0	0	2	2	0	2	2	2	0	2	1	1	1	0	1	0	0	1	1	2	0	0	1
469	0	1	0	0	0	0	1	0	1	1	1	0	1	0	0	0	1	2	0	1	0	0	2	2	0	0	0	0	2	2	0	2	2	1	1	1	1	0	0	0	1	0	0	0	0	1	0	0	1
470	0	1	1	1	1	2	0	0	2	2	0	0	0	0	0	0	0	0	1	1	1	0	2	2	0	1	0	0	2	1	0	1	1	0	1	1	1	0	0	0	1	0	0	0	0	1	0	0	0
471	0	1	0	0	0	0	1	0	2	2	0	1	1	1	0	0	0	1	1	1	0	0	1	1	1	1	0	0	2	2	0	2	2	1	1	1	2	0	0	1	0	1	1	0	1	0	0	0	0
472	1	1	1	1	1	2	1	0	1	1	0	0	0	1	0	0	1	2	0	2	0	0	2	2	0	1	0	1	2	0	1	1	1	1	1	1	1	0	0	0	2	1	1	0	1	0	0	1	0
473	1	1	0	0	0	0	0	0	2	2	0	1	2	1	0	0	0	1	0	0	0	0	2	2	0	1	0	0	2	0	0	1	2	1	1	1	1	1	1	0	1	0	1	0	0	1	0	0	1
474	0	1	0	0	0	1	0	0	1	1	0	1	2	1	0	0	0	1	0	2	0	0	2	2	0	2	0	0	2	2	1	0	0	2	0	2	2	0	0	1	1	0	0	0	0	1	0	1	0
475	0	2	1	0	0	0	0	0	2	2	0	0	0	0	0	0	0	1	1	1	1	0	2	2	0	1	1	0	2	1	1	2	2	0	1	0	1	0	0	1	1	0	0	1	0	1	0	0	1
476	1	1	0	0	0	1	1	1	0	1	0	0	1	1	0	0	0	2	0	2	0	0	2	2	0	0	0	0	2	2	2	0	1	1	1	1	1	0	0	1	1	0	1	0	1	0	2	0	2
477	0	1	0	0	0	1	1	0	1	1	0	0	0	0	0	0	0	1	1	1	0	0	2	2	0	1	0	0	2	2	0	1	2	1	1	1	2	0	0	2	0	1	1	0	2	1	0	0	1
478	1	2	0	0	0	0	2	0	0	0	0	0	0	0	0	0	1	0	1	1	1	0	2	2	0	1	0	1	2	1	1	2	2	2	1	1	2	0	0	1	1	0	0	0	0	0	0	0	2
479	1	2	0	0	0	0	2	0	0	0	0	0	1	0	0	0	0	0	0	1	0	0	2	2	0	2	1	1	2	1	0	0	0	1	1	1	1	0	0	0	1	1	1	0	1	0	1	0	2
480	1	2	0	0	0	0	2	1	0	1	0	0	1	0	0	0	0	1	1	1	1	0	2	2	0	1	0	1	2	1	1	0	0	1	0	2	1	1	1	0	1	0	0	0	1	0	0	0	1
481	1	1	0	0	0	1	1	0	1	1	0	0	1	1	0	0	0	0	1	1	1	0	2	2	0	2	0	0	2	2	0	0	0	2	0	1	1	0	0	0	1	1	1	0	0	0	1	0	1
482	0	2	0	0	0	0	1	0	1	1	1	0	0	0	0	0	0	0	2	0	1	0	1	1	0	1	0	0	2	1	0	1	1	2	0	2	1	1	0	0	0	1	1	0	1	0	0	0	1
483	0	2	0	0	0	0	1	0	0	0	1	0	1	0	0	0	0	1	0	2	0	1	0	1	1	0	0	2	1	0	0	2	2	1	1	1	2	0	0	2	0	1	1	0	1	0	0	0	1
484	0	0	0	0	0	1	0	0	1	1	0	0	0	0	0	0	0	1	0	2	0	0	2	2	0	1	0	0	2	2	1	0	0	2	0	2	2	1	1	0	0	0	2	0	1	0	0	0	1
485	0	1	0	0	0	1	2	0	1	1	0	1	1	0	0	0	0	0	1	0	1	0	2	2	0	1	0	1	2	1	1	1	1	1	1	1	1	0	0	0	1	0	0	0	2	2	0	1	1
486	0	1	0	0	0	0	1	0	1	1	1	1	1	1	0	0	0	0	0	1	0	0	2	2	0	0	1	1	1	0	0	1	1	2	0	2	1	0	0	0	2	2	2	0	2	1	0	0	1
487	0	1	0	0	0	0	0	0	2	2	0	1	1	1	0	0	1	1	0	2	0	0	0	0	1	0	0	1	1	1	0	1	1	0	1	1	1	0	0	1	1	0	0	1	0	0	0	1	2
488	0	1	0	0	0	0	2	0	1	1	0	0	0	0	0	0	0	0	0	2	0	0	2	2	0	1	0	1	2	2	0	2	2	0	1	1	1	0	0	1	1	1	1	0	1	1	0	0	0
489	0	0	0	0	0	0	1	0	0	0	1	0	0	0	0	0	0	0	0	2	0	1	2	2	0	2	0	0	2	2	0	1	1	2	0	2	0	0	0	1	0	0	1	0	0	0	0	0	0
490	0	1	0	0	0	0	0	0	2	2	0	0	0	0	0	0	0	0	0	1	0	1	1	2	0	0	1	0	2	0	0	1	2	2	0	2	1	0	0	0	1	0	0	0	0	1	0	0	0
491	1	2	0	0	0	0	2	0	0	0	1	0	0	0	0	0	0	1	0	2	0	0	2	2	0	1	0	0	2	2	1	1	2	0	0	2	2	0	0	2	0	1	1	0	1	2	0	0	1
492	1	1	0	0	0	0	1	0	1	1	0	1	1	1	0	0	0	1	0	2	0	0	2	2	0	0	0	1	2	1	1	1	1	2	0	2	1	1	0	1	0	1	1	0	0	0	0	0	0
493	1	1	1	1	1	2	1	1	1	2	0	0	0	0	0	0	0	0	0	1	0	0	2	2	0	2	0	0	1	1	1	0	0	2	0	2	0	0	0	0	2	0	0	0	0	1	0	0	1
494	1	0	0	0	0	0	0	0	2	2	0	1	1	1	0	0	0	0	0	2	0	0	1	1	0	1	0	1	1	1	0	2	2	1	1	2	1	0	0	0	0	0	0	0	0	0	0	1	0
495	0	0	0	0	0	1	2	1	0	1	1	0	0	0	0	0	0	1	2	0	1	1	2	2	0	0	0	1	2	0	1	2	2	0	1	1	2	0	0	0	1	0	0	0	0	1	0	0	2
496	0	2	0	0	0	0	1	0	0	0	1	1	2	1	0	0	0	1	0	2	0	0	2	2	0	1	0	0	2	2	0	1	1	1	0	2	0	0	0	0	2	0	0	0	0	1	1	0	1
497	0	2	0	0	0	0	2	0	0	0	2	1	2	1	1	1	0	0	0	2	0	0	2	2	0	1	0	0	2	1	1	1	1	2	0	2	2	0	0	0	1	0	0	0	1	1	1	1	2
498	1	1	0	0	0	0	2	0	1	1	1	0	0	0	0	0	0	2	1	1	1	0	1	1	0	0	0	0	2	2	0	1	1	2	2	1	2	0	0	1	1	0	1	0	0	0	0	0	2
499	0	2	0	0	0	0	1	0	0	0	0	1	1	1	0	0	0	1	1	1	1	1	2	2	0	1	0	0	2	2	0	0	0	2	0	2	1	1	1	0	1	0	1	0	1	0	1	1	2
500	1	1	0	0	0	0	0	0	1	1	0	1	2	1	0	1	0	0	1	1	1	0	2	2	0	1	0	1	2	1	1	1	1	2	0	2	1	0	0	0	1	0	0	0	0	0	0	0	0
501	1	1	1	1	1	1	1	1	0	1	0	0	0	0	0	0	0	1	1	1	1	0	2	2	0	2	0	1	2	1	2	2	2	1	2	2	2	0	0	1	1	0	0	0	0	0	0	0	0
502	1	1	0	0	0	0	1	1	1	2	1	0	2	1	0	1	1	1	1	1	0	0	2	2	0	1	0	0	2	2	0	0	1	2	0	2	1	0	0	0	1	1	0	0	1	1	0	1	1
503	0	1	0	0	0	0	0	0	1	1	0	0	0	0	0	0	0	1	0	2	0	0	1	1	1	1	0	1	1	0	1	2	2	0	1	1	1	0	0	0	1	0	1	0	1	0	0	0	1
504	0	1	0	0	0	0	1	0	0	0	0	0	0	0	0	0	0	0	2	0	0	0	2	2	0	1	0	0	2	2	0	1	2	0	0	2	2	0	0	0	2	1	1	0	1	2	0	0	1
505	1	0	0	0	0	0	0	0	2	2	0	0	1	1	0	0	0	0	2	0	0	0	2	2	0	2	0	0	2	2	2	0	0	0	1	1	0	0	0	0	1	1	0	0	0	1	1	0	2
506	1	1	0	0	0	0	2	0	2	2	0	1	1	1	0	0	0	0	1	1	0	0	0	0	0	0	0	0	1	1	0	1	2	2	0	2	1	1	0	0	0	0	1	0	1	0	0	0	1
507	1	1	0	0	0	0	1	1	1	2	1	0	0	0	0	0	0	1	0	2	0	0	2	2	0	0	1	1	2	2	0	2	2	1	2	2	1	0	0	0	2	1	1	0	0	0	0	0	1
508	1	1	0	0	0	1	1	1	1	2	0	0	1	1	0	0	0	0	1	1	1	0	2	2	0	0	0	1	1	0	0	0	1	2	0	2	1	0	0	0	0	0	0	0	0	0	0	0	1
509	0	1	0	0	0	0	0	0	1	1	1	0	1	0	0	0	1	1	1	1	0	0	1	2	0	0	0	0	2	2	0	0	1	1	0	2	2	0	0	2	0	0	1	0	0	1	0	0	0
510	1	1	0	0	0	0	1	0	0	0	1	0	0	0	0	0	0	1	1	0	1	0	2	2	0	1	1	0	2	2	0	2	2	0	2	0	0	0	0	1	1	0	1	0	1	0	0	0	1
511	0	2	0	0	0	1	0	0	2	2	0	1	0	0	0	0	0	0	1	1	1	0	2	2	0	1	1	0	2	1	1	1	1	1	1	1	0	0	0	0	2	0	1	1	2	0	1	0	1
512	0	1	0	0	0	0	0	0	0	0	0	0	0	0	0	0	0	0	1	0	0	0	0	0	1	1	0	1	2	2	0	0	0	2	1	1	1	0	0	1	1	0	0	0	0	1	0	0	1
513	0	1	0	0	0	0	1	0	1	1	0	1	1	1	0	0	0	0	1	1	1	0	2	2	0	1	0	0	2	0	0	1	1	1	0	2	1	1	0	1	0	0	1	0	1	0	1	0	1
514	1	1	0	0	0	0	1	0	0	0	1	0	1	0	0	0	0	1	0	2	1	0	2	2	0	1	0	0	2	2	0	0	1	1	0	2	2	0	0	1	0	0	1	0	1	1	0	0	1
515	1	1	0	0	0	0	1	0	1	1	0	0	1	0	0	0	0	0	0	1	0	0	2	2	0	1	0	0	2	2	1	1	1	2	0	2	2	0	1	0	1	1	0	0	0	0	0	0	0
516	0	0	0	0	0	1	1	1	1	2	0	0	0	0	0	0	0	1	0	2	1	0	2	2	0	1	0	0	2	2	1	0	0	2	0	2	1	1	0	0	0	0	1	0	1	0	0	0	0
517	0	2	0	0	0	0	2	0	0	0	1	0	1	0	0	0	0	1	1	1	0	1	0	1	1	1	0	0	2	1	0	1	1	2	0	2	0	0	0	0	2	0	0	0	0	0	0	0	1
518	0	2	0	0	0	0	1	1	0	1	0	1	1	1	0	0	0	0	0	2	0	1	1	2	0	1	0	0	2	1	1	1	1	2	2	0	1	0	0	0	1	0	0	0	0	0	1	0	1
519	0	0	0	0	0	0	2	1	0	1	0	1	0	0	0	0	0	0	0	2	0	0	2	2	0	1	0	1	1	1	0	0	1	2	0	2	1	0	0	0	1	0	0	0	0	0	1	0	2
520	0	1	0	0	0	0	2	0	0	0	1	0	0	0	0	0	0	1	0	2	0	0	0	0	1	0	0	0	1	1	0	0	2	0	2	1	1	1	1	0	1	0	0	0	1	0	0	0	1
521	0	0	0	0	0	1	2	0	1	1	0	0	0	0	0	0	0	0	0	1	0	0	2	2	0	1	0	2	2	2	0	0	0	2	0	1	2	0	0	0	0	0	0	0	1	0	0	0	2
522	1	0	0	0	0	1	1	0	1	1	1	0	1	1	0	0	0	0	0	1	0	0	2	2	0	0	0	0	2	0	0	1	1	0	1	1	2	0	0	0	1	0	1	0	1	1	0	0	0
523	0	0	0	0	0	0	2	0	2	2	0	0	1	1	0	0	0	0	0	2	0	0	1	1	0	1	1	0	1	0	0	1	2	0	2	0	2	0	0	0	1	0	1	0	0	2	0	0	1
524	1	1	0	0	0	0	1	1	1	2	0	1	1	1	0	0	0	0	0	1	0	0	2	2	0	1	0	0	2	2	1	2	2	1	1	1	1	0	0	1	1	0	1	0	1	0	0	0	1
525	1	2	0	0	0	0	1	0	0	0	0	0	0	0	0	0	0	1	0	2	1	0	1	2	0	2	1	0	2	1	0	0	0	2	0	2	1	0	0	1	1	0	0	1	0	0	0	0	1
526	1	2	0	0	0	0	1	0	1	1	2	0	0	0	0	0	1	1	1	1	0	0	1	1	0	1	0	0	2	0	0	0	0	1	2	1	0	0	0	0	2	0	0	0	0	1	0	0	0
527	0	0	0	0	0	0	1	0	1	1	1	0	0	0	0	0	0	0	0	2	0	0	2	2	0	1	1	0	2	1	0	1	1	1	1	1	2	1	1	0	1	0	0	1	0	1	0	1	2
528	0	1	0	0	0	1	0	0	2	2	0	0	0	0	0	0	0	1	0	2	1	0	2	2	0	2	0	0	2	2	1	2	2	1	1	1	0	0	0	0	2	1	1	0	1	1	0	0	1
529	1	1	0	0	0	0	1	0	0	0	0	0	1	1	0	0	0	0	1	1	1	0	2	2	0	1	0	2	2	2	0	0	1	1	1	1	1	0	0	0	0	0	1	0	1	1	0	1	0
530	0	1	0	0	0	0	1	0	2	2	0	0	0	0	0	0	0	1	1	1	0	0	0	0	1	0	0	1	2	2	0	1	2	0	2	1	2	1	0	0	0	0	0	0	0	0	0	0	1
531	0	1	0	0	0	0	1	0	0	0	1	0	0	0	0	0	0	1	2	0	1	1	0	1	1	1	1	0	2	1	1	2	2	1	0	2	1	0	0	0	1	0	1	0	1	0	0	0	0
532	0	2	0	0	0	0	0	0	2	2	0	0	0	0	0	0	1	2	0	2	0	0	2	2	0	0	0	1	1	1	1	2	2	2	0	2	2	0	0	1	0	1	1	0	1	1	0	0	1
533	1	1	0	0	0	0	2	1	0	1	0	0	1	0	0	0	0	1	0	0	0	0	1	1	1	1	0	0	2	1	0	1	1	1	0	2	0	0	0	0	1	0	0	0	0	0	0	0	2
534	0	1	0	0	0	0	1	0	1	1	1	1	1	1	0	0	0	0	1	0	1	1	2	2	0	2	0	0	2	1	0	0	2	2	0	2	1	0	0	0	1	0	0	0	0	2	0	0	1
535	1	0	1	0	1	0	2	0	0	0	0	0	0	0	0	0	0	2	1	1	1	0	2	2	0	2	0	0	1	0	0	2	2	2	0	2	1	1	1	0	1	0	1	0	0	2	0	1	1
536	1	1	1	0	0	1	1	1	0	1	0	0	1	1	0	0	1	2	0	2	0	0	2	2	0	1	0	0	2	0	0	2	2	2	0	2	2	0	0	2	0	0	0	0	0	1	0	0	1
537	0	2	1	0	0	0	1	0	1	1	1	1	1	1	0	0	1	0	1	1	1	0	1	1	0	2	1	1	2	2	0	0	0	1	1	1	1	0	0	1	1	1	0	0	1	0	0	0	1
538	0	1	1	0	0	0	1	0	1	1	0	1	1	1	0	0	0	1	1	1	1	0	0	1	0	1	0	1	1	1	0	1	2	2	0	2	0	0	0	0	2	0	1	0	1	0	1	0	2
539	0	0	1	0	0	1	2	1	0	1	1	1	1	1	0	0	0	1	1	1	0	0	1	1	0	1	0	0	2	1	1	1	1	1	1	1	1	0	0	0	1	0	0	0	0	1	1	0	1
540	1	2	0	0	0	0	0	0	2	2	0	0	0	0	0	0	0	0	0	1	0	0	2	2	0	0	0	1	1	0	0	0	0	2	0	2	2	0	0	2	0	1	0	0	0	0	0	0	0
541	0	0	0	0	0	1	0	0	1	1	0	0	0	0	0	0	0	0	1	1	1	0	1	1	1	0	0	0	2	1	1	1	1	0	2	0	1	0	0	0	2	1	0	0	2	0	0	0	1
542	1	1	0	0	0	0	1	0	0	0	1	0	1	0	0	0	0	1	0	1	0	0	2	2	0	1	1	0	1	0	0	2	2	2	1	1	2	0	0	0	0	0	1	0	0	2	0	0	0
543	1	1	0	0	0	0	2	0	1	1	1	1	1	1	0	0	0	0	0	1	0	0	2	2	0	0	0	0	2	1	0	2	2	2	0	2	1	0	0	0	2	0	2	0	0	0	1	0	2
544	1	0	0	0	0	0	1	0	1	1	0	0	0	0	0	0	0	0	0	1	0	0	2	2	0	2	0	0	2	0	0	1	1	1	1	1	2	0	0	1	0	1	1	1	1	2	0	0	2
545	0	1	0	0	0	0	0	0	1	1	1	0	0	0	0	0	0	0	0	2	0	0	2	2	0	0	0	0	2	2	0	1	1	2	0	2	2	0	0	2	0	0	0	0	0	1	0	0	1
546	1	2	0	0	0	0	2	0	0	0	1	0	0	0	0	0	0	1	0	2	0	0	1	1	0	2	0	0	1	1	0	1	1	2	1	1	1	0	0	0	1	0	0	0	0	1	0	0	0
547	1	0	0	0	0	1	1	0	1	1	1	1	1	1	0	0	0	1	2	0	2	0	2	2	0	2	0	0	2	2	1	1	2	2	1	2	2	1	1	0	1	0	0	0	0	1	0	0	0
548	0	1	0	0	0	0	1	0	1	1	0	0	1	0	0	1	0	1	1	1	1	0	2	2	0	1	0	0	1	1	1	1	1	1	1	1	1	0	0	0	1	0	0	0	0	1	0	1	1
549	0	0	0	0	0	1	2	0	0	0	1	0	1	0	0	0	0	1	0	2	0	0	2	2	0	2	0	1	2	1	2	1	2	0	2	1	2	1	1	0	1	1	1	0	0	0	0	0	1
550	1	1	0	0	0	1	1	0	2	2	0	0	1	1	0	0	0	0	1	1	0	0	2	2	0	0	0	0	2	0	0	0	0	2	0	2	1	0	0	0	1	1	0	0	1	0	0	0	1
551	1	0	0	0	0	2	1	0	1	1	0	0	0	0	0	0	0	0	0	2	0	0	2	2	0	1	0	0	2	1	0	2	2	1	1	1	1	0	0	0	1	0	1	0	0	2	1	1	2
552	0	0	0	0	0	1	1	0	1	1	1	1	1	1	0	0	0	0	1	1	0	0	2	2	0	1	0	0	2	0	0	0	0	1	0	2	0	0	0	0	2	0	0	0	1	1	0	0	0
553	1	1	1	1	1	1	0	0	2	2	0	0	0	0	0	0	0	1	0	2	0	0	2	2	0	1	0	0	1	1	0	2	1	1	0	2	1	0	0	0	2	0	0	0	2	1	0	0	1
554	1	1	0	0	0	0	1	0	0	0	0	1	1	1	0	0	0	0	1	1	1	1	2	2	0	1	0	1	1	1	0	1	1	1	1	1	1	0	0	0	1	0	1	1	0	1	1	0	1
555	1	0	0	0	0	0	1	1	0	1	0	1	1	1	0	0	0	1	0	2	0	0	2	2	0	2	0	1	1	1	1	2	2	2	0	2	0	0	0	0	2	0	0	1	0	0	1	0	2
556	1	2	0	0	0	1	1	1	0	1	0	1	2	1	0	0	0	0	1	1	1	0	2	2	0	1	0	0	2	2	0	0	0	1	0	2	2	0	0	2	0	0	0	1	1	1	1	0	1
557	0	0	1	0	1	0	1	1	0	1	0	0	0	0	0	0	0	0	1	1	1	0	1	1	0	0	0	1	1	1	0	2	2	1	1	1	0	0	0	1	0	0	1	0	1	0	0	0	1
558	1	1	0	0	0	0	2	0	0	0	1	0	1	0	0	0	0	0	1	0	0	0	1	1	1	1	0	0	2	1	0	1	1	1	1	1	1	0	0	0	2	0	0	0	1	0	0	0	1
559	1	1	0	0	0	0	2	0	0	0	0	1	1	1	0	0	0	2	1	1	1	1	1	2	0	0	1	1	2	2	0	1	1	2	0	2	2	0	0	1	1	1	0	0	2	1	0	0	1
560	0	0	0	0	0	0	2	1	0	1	0	0	1	0	0	1	1	1	1	0	1	0	1	1	1	1	1	0	2	1	1	0	1	2	1	2	2	0	0	0	0	0	0	0	0	1	0	0	1
561	0	1	0	0	0	1	0	0	1	1	0	0	0	0	0	0	0	0	1	1	1	0	2	2	0	1	0	0	2	1	0	0	1	1	1	1	1	0	0	2	0	0	0	0	0	1	0	0	0
562	0	0	0	0	0	2	2	0	1	1	0	1	1	1	0	0	0	1	0	0	0	1	2	2	0	2	0	1	2	0	1	1	1	1	0	2	2	0	0	0	1	0	1	0	0	1	0	0	1
563	1	2	1	0	0	0	1	0	2	2	0	1	2	1	0	0	0	0	1	1	1	0	2	2	0	1	0	0	2	2	1	1	1	2	0	2	0	0	0	0	1	0	1	0	0	0	1	0	1
564	0	0	1	0	1	0	1	0	1	1	1	0	1	0	0	0	0	1	1	1	0	0	2	2	0	2	0	1	1	1	0	1	1	1	0	2	2	0	0	1	0	0	0	0	0	1	0	0	0
565	1	1	0	0	0	0	1	0	1	1	0	0	1	1	0	0	0	1	0	1	0	0	2	2	0	2	0	0	1	1	0	0	0	1	1	1	1	0	0	0	1	0	1	0	0	1	0	0	0
566	0	1	0	0	0	0	1	0	0	0	1	0	1	0	0	0	0	1	0	2	0	0	2	2	0	2	0	1	2	1	2	2	2	1	0	2	1	1	1	0	1	0	1	0	1	0	0	0	1
567	0	2	0	0	0	0	1	0	0	0	1	1	1	1	0	0	0	0	1	1	1	0	1	1	0	1	0	2	2	2	0	2	2	1	0	2	2	0	0	2	0	0	0	0	0	1	0	0	1
568	0	1	0	0	0	0	1	0	1	1	0	0	0	0	0	0	0	1	0	2	0	0	2	2	0	0	0	1	0	0	0	1	1	0	2	0	2	0	0	1	1	0	0	0	1	0	0	0	0
569	1	2	0	0	0	0	2	0	0	0	1	0	2	1	0	1	0	0	1	1	0	0	2	2	0	1	0	1	1	1	0	1	1	0	1	1	1	0	0	0	2	0	0	0	0	0	0	0	0
570	1	1	0	0	0	0	2	0	0	0	0	1	2	1	0	0	0	0	1	1	1	0	2	2	0	0	0	1	2	1	2	0	0	1	0	2	1	0	0	1	1	0	0	0	0	2	1	0	2
571	0	1	0	0	0	0	2	0	0	0	0	0	0	0	0	0	0	0	0	1	0	0	2	2	0	1	0	0	1	1	0	1	1	2	0	2	2	0	0	0	1	0	0	0	1	1	1	0	1
572	0	2	0	0	0	0	0	0	0	0	0	0	1	0	0	0	0	0	1	1	1	0	2	2	0	1	0	0	2	2	1	0	1	1	1	1	0	1	1	0	1	0	1	0	1	0	0	0	1
573	1	0	0	0	0	0	1	0	1	1	1	0	0	0	0	0	0	0	1	1	0	0	2	2	0	0	0	0	1	1	1	1	1	1	1	1	2	0	0	2	0	0	2	0	0	0	1	0	1
574	1	0	0	0	0	0	2	0	0	0	0	0	1	2	0	0	0	0	1	1	1	0	1	1	0	1	0	0	2	1	0	2	2	0	1	1	1	0	0	0	1	1	0	0	1	0	0	0	0
575	1	2	0	0	0	0	0	0	1	1	0	0	1	0	0	0	0	1	0	2	0	0	0	1	0	1	0	1	2	1	1	1	2	2	0	2	2	0	0	1	0	0	1	0	1	0	0	0	0
576	0	2	0	0	0	0	2	0	0	0	0	0	0	0	0	0	1	1	1	1	0	0	2	2	0	1	0	2	2	2	0	0	0	2	1	1	1	0	0	0	1	0	0	0	0	0	0	0	0
577	1	1	0	0	0	0	2	0	0	0	1	0	0	0	0	0	0	0	1	1	1	0	2	2	0	1	0	0	2	2	1	1	1	1	1	1	1	0	0	0	1	2	2	0	1	1	0	0	1
578	0	2	1	0	0	0	2	0	1	1	1	1	1	1	0	0	0	0	0	2	0	0	2	2	0	1	0	0	2	2	1	1	2	2	0	2	1	0	0	0	1	0	0	0	0	1	0	0	1
579	1	1	1	1	1	1	0	0	0	0	1	0	0	0	0	0	0	1	0	2	0	0	2	2	0	2	0	0	2	1	0	1	2	2	0	2	2	0	0	2	0	1	1	0	1	1	0	1	2
580	0	0	0	0	0	1	1	0	0	0	1	0	0	0	0	0	0	0	0	2	0	0	2	2	0	2	0	0	2	2	0	1	2	1	1	1	1	1	1	0	1	0	1	1	2	1	0	0	1
581	0	1	0	0	0	1	1	1	1	2	0	0	1	0	0	0	0	0	0	1	0	0	2	2	0	0	0	1	2	1	2	2	2	0	1	0	0	0	0	0	2	0	0	0	1	0	0	0	0
582	0	1	0	0	0	0	1	1	1	2	0	1	1	0	0	0	0	0	1	0	0	1	2	2	0	1	0	0	2	0	0	0	0	1	2	0	1	0	0	2	0	0	0	1	0	1	0	0	0
583	0	1	0	0	0	0	1	1	1	2	0	0	0	0	0	0	0	1	0	2	0	0	2	2	0	2	0	1	2	1	2	2	2	2	0	2	1	0	0	0	2	2	2	0	1	1	0	0	0
584	1	1	1	0	0	0	1	0	0	0	0	0	0	0	0	0	0	0	1	1	1	0	2	2	0	0	0	0	2	0	0	1	1	1	0	2	0	0	0	0	2	1	1	0	0	1	0	0	2
585	1	2	0	0	0	0	2	0	0	0	1	0	0	0	0	0	0	1	0	2	0	0	2	2	0	0	0	0	2	1	0	1	1	2	1	2	2	0	0	1	0	0	0	2	0	2	1	0	2
586	1	2	0	0	0	0	0	0	1	1	1	0	2	1	0	1	0	0	0	2	0	0	0	0	0	0	0	0	1	1	1	1	2	1	1	1	2	0	0	1	0	1	1	0	2	0	0	0	1
587	1	2	0	0	0	0	1	1	0	1	0	1	1	1	0	0	1	1	1	1	0	0	1	1	1	1	0	0	2	0	0	2	2	1	0	2	1	0	0	2	0	0	0	1	0	0	0	1	1
588	0	1	0	0	0	0	1	0	1	1	1	1	1	1	0	0	0	0	0	2	0	1	1	2	0	0	0	1	0	0	0	2	2	1	1	2	1	0	0	1	1	1	1	0	1	0	1	0	1
589	1	2	0	0	0	0	1	0	1	1	0	0	0	0	0	0	0	1	1	1	0	0	2	1	1	1	0	1	1	1	0	1	1	1	1	1	2	0	0	0	1	0	0	0	0	1	0	0	1
590	1	2	1	0	0	0	0	0	1	1	0	0	2	0	0	0	0	1	0	1	0	0	0	0	0	1	0	2	2	2	0	1	2	1	1	1	0	0	0	0	2	0	0	1	0	1	0	0	1
591	1	1	0	0	0	0	2	0	0	0	1	0	0	0	0	0	0	0	0	1	0	0	2	2	0	0	0	0	2	1	1	2	2	1	1	1	0	0	0	0	2	0	0	0	0	0	0	0	1
592	0	1	0	0	0	0	1	0	0	0	1	0	0	0	0	0	0	1	0	2	0	0	2	2	0	1	0	0	2	1	1	1	1	1	1	1	1	0	0	0	1	0	0	0	0	1	0	0	1
593	0	1	1	1	1	2	2	0	0	0	1	0	1	0	0	0	0	0	1	1	1	0	0	1	1	1	0	0	2	1	0	2	2	0	1	1	1	0	0	0	1	1	1	0	0	1	0	0	0
594	0	0	0	0	0	0	1	1	0	1	0	0	1	1	0	0	0	0	0	1	0	0	2	2	0	2	0	0	2	2	1	1	1	0	1	1	2	0	0	2	0	1	1	0	1	2	0	0	0
595	0	0	0	0	0	0	1	1	1	2	0	0	0	0	0	0	1	1	0	2	1	0	0	0	1	0	0	0	2	2	0	0	2	0	2	1	2	0	0	1	1	1	1	0	1	0	0	0	0
596	0	0	0	0	0	0	2	0	0	0	0	0	1	0	0	1	0	0	1	1	1	0	2	2	0	2	0	0	2	1	1	1	2	1	1	1	2	0	0	0	0	0	0	0	0	0	0	0	0
597	0	1	0	0	0	0	1	0	0	0	0	0	1	1	0	1	0	0	0	2	0	0	2	2	0	1	0	0	2	2	1	1	1	2	0	2	1	0	0	1	1	0	0	2	0	2	1	0	2
598	1	2	0	0	0	0	2	0	0	0	1	0	0	0	0	0	1	0	1	1	1	0	2	2	0	0	0	0	2	1	0	1	1	2	0	2	2	0	0	0	1	1	1	0	2	2	0	1	0
599	1	2	0	0	0	0	1	0	0	0	1	1	1	1	0	0	0	0	2	0	0	0	0	1	0	1	0	0	2	1	1	1	1	2	0	2	1	0	0	0	2	1	1	0	0	0	0	1	1
600	1	1	0	0	0	0	2	0	0	0	1	1	1	1	0	0	0	0	1	1	0	0	2	2	0	2	0	1	2	1	1	0	0	2	0	2	1	0	0	0	1	0	1	1	1	0	0	0	1
601	1	1	0	0	0	0	1	1	1	2	0	0	0	0	0	0	0	0	0	2	0	0	2	2	0	1	0	0	2	2	0	1	1	2	0	2	2	0	0	1	1	1	1	0	1	1	0	0	0
602	0	2	0	0	0	0	1	0	1	1	1	0	1	1	0	0	0	0	0	2	0	0	2	2	0	2	0	0	2	0	0	1	1	0	1	1	1	0	0	0	2	0	0	0	0	1	0	0	0
603	1	2	0	0	0	0	2	0	0	0	1	1	2	1	0	1	0	0	2	0	1	0	2	2	0	2	0	1	2	1	1	1	2	1	1	1	1	0	0	0	1	0	2	0	0	0	0	0	1
604	1	1	0	0	0	1	2	0	0	0	1	0	0	0	0	0	0	0	0	2	0	0	2	2	0	0	0	0	1	1	0	1	1	2	1	2	1	0	0	0	1	0	0	0	0	1	1	0	2
605	0	0	0	0	0	0	1	0	1	1	0	1	1	1	0	0	0	0	1	1	1	0	2	2	0	2	0	1	2	2	0	1	1	1	1	1	1	0	0	0	1	0	0	0	0	1	0	0	0
606	1	1	0	0	0	0	0	0	2	2	0	0	1	0	0	0	1	1	1	1	0	0	1	1	0	1	0	0	2	1	1	2	2	0	2	0	1	0	0	1	1	0	0	1	0	1	0	0	1
607	0	1	0	0	0	0	0	0	2	2	0	2	1	1	0	0	0	0	1	1	1	0	2	2	0	1	0	0	2	1	1	2	2	1	0	2	2	0	0	0	2	0	0	0	0	0	0	0	0
608	1	1	0	0	0	0	0	0	0	0	0	1	1	1	0	0	0	0	0	2	0	0	2	2	0	1	0	0	2	0	0	1	2	0	0	2	1	0	0	1	1	0	0	0	0	1	0	0	1
609	0	1	0	0	0	0	1	0	0	0	0	0	0	0	0	0	0	1	0	2	0	0	2	2	0	0	1	0	2	0	0	0	0	1	0	2	2	0	0	0	1	0	0	0	0	1	0	0	0
610	0	2	0	0	0	0	1	0	1	1	0	1	2	2	0	0	0	1	1	1	0	0	2	2	0	1	0	0	1	1	0	1	1	1	1	1	1	0	0	0	0	0	1	0	1	0	0	1	2
611	0	2	1	0	0	0	1	1	1	2	0	0	1	0	0	0	0	0	1	1	1	0	2	2	0	1	0	0	2	1	0	0	1	1	0	2	2	0	0	2	0	0	0	0	0	1	0	0	0
612	0	2	0	0	0	0	1	0	1	1	1	0	1	0	0	0	0	0	1	1	1	0	1	1	1	2	2	1	2	0	1	2	2	0	1	1	1	0	0	1	1	0	0	0	0	0	0	0	0
613	0	0	0	0	0	0	2	1	0	1	0	1	1	1	0	0	0	0	0	1	0	0	1	2	0	0	0	1	1	1	0	2	2	0	1	1	0	0	0	0	2	0	1	0	1	0	0	0	0
614	1	1	0	0	0	1	2	0	0	0	1	0	2	0	1	1	1	1	1	1	0	0	2	2	0	1	0	1	1	0	0	1	1	1	0	2	1	0	0	0	1	0	0	0	0	1	0	0	0
615	1	0	0	0	0	1	0	0	2	2	0	1	0	0	0	0	0	1	1	1	1	0	2	2	0	2	0	1	2	1	2	1	1	1	0	2	2	0	0	0	1	0	0	2	0	1	0	0	1
616	0	2	0	0	0	0	1	0	1	1	1	0	1	0	0	0	1	1	0	2	1	1	1	2	0	0	0	1	1	1	0	1	1	1	1	1	1	0	0	1	1	0	1	0	1	0	1	0	1
617	1	2	0	0	0	0	0	0	0	0	0	0	1	1	0	0	0	1	1	1	1	0	2	2	0	2	0	1	1	1	0	1	1	1	1	1	1	0	0	1	1	0	0	1	0	1	0	0	0
618	1	0	0	0	0	0	1	0	1	1	1	0	0	0	0	0	0	1	0	2	0	0	2	2	0	2	0	1	2	1	2	2	2	0	1	1	2	0	0	1	1	0	2	0	1	0	1	1	1
619	0	2	0	0	0	0	0	0	1	1	0	1	1	1	0	0	1	1	1	0	1	0	2	2	0	2	0	0	1	0	0	1	1	2	1	1	1	0	0	1	1	1	1	0	1	0	0	0	0
620	0	1	0	0	0	0	2	1	0	1	0	0	1	2	0	0	0	1	0	2	0	0	2	2	0	0	0	1	2	1	1	1	2	1	0	2	1	0	0	2	0	0	1	0	1	0	0	0	1
621	1	1	0	0	0	1	2	0	1	1	0	0	0	0	0	0	0	2	0	2	0	0	2	2	0	1	0	0	2	2	1	1	1	1	1	1	2	0	0	1	0	2	1	0	1	0	0	0	0
622	1	0	0	0	0	0	1	0	1	1	0	1	1	1	0	0	0	1	0	2	0	0	2	2	0	1	0	0	2	2	0	1	2	1	0	2	2	0	0	1	1	0	1	0	0	1	0	2	2
623	1	0	0	0	0	1	1	0	1	1	0	1	1	1	0	0	0	1	1	1	0	0	2	2	0	2	0	0	2	2	0	1	1	1	1	1	1	2	1	0	1	0	0	0	1	0	0	0	1
624	1	2	1	0	0	0	1	0	1	1	0	0	0	0	0	0	0	0	0	1	0	0	2	2	0	1	0	0	2	1	0	1	1	1	1	1	2	0	0	1	1	1	1	0	0	1	0	0	2
625	1	2	0	0	0	1	0	0	0	0	0	0	1	1	0	0	0	0	1	1	0	0	2	2	0	1	0	0	2	1	0	0	1	1	1	1	1	0	0	0	1	0	0	1	1	2	0	0	2
626	1	2	0	0	0	0	2	1	0	2	0	1	2	2	0	1	0	2	1	1	1	0	2	2	0	0	0	1	2	1	2	0	0	2	0	2	2	0	0	2	0	0	0	0	0	0	0	0	0
627	1	1	0	0	0	1	2	0	0	0	1	1	1	1	0	0	0	1	1	1	1	1	2	2	0	2	0	0	1	1	0	0	1	2	0	2	1	0	0	1	1	0	0	0	1	0	0	0	1
628	1	1	0	0	0	0	0	0	0	0	0	1	2	1	0	0	0	0	0	2	0	0	2	2	0	1	1	0	1	0	0	1	0	0	1	1	2	0	0	2	0	0	0	0	0	2	0	0	0
629	1	1	1	1	1	1	0	0	2	2	0	0	2	1	0	1	0	1	1	1	1	0	2	2	0	1	0	1	1	1	1	2	2	0	2	0	1	0	0	2	0	0	0	1	0	1	0	1	1
630	1	1	0	0	0	0	2	1	0	1	1	0	0	0	0	0	0	0	1	1	1	1	2	2	0	2	0	1	2	2	0	1	1	2	1	1	2	0	0	2	0	1	1	0	2	0	1	0	1
631	1	0	0	0	0	1	1	1	1	2	0	0	1	0	0	0	0	0	1	1	1	0	1	1	0	1	0	0	2	1	0	2	2	1	2	0	1	0	0	1	1	1	1	0	1	1	0	0	0
632	0	2	0	0	0	0	2	1	0	1	1	0	0	0	0	0	1	2	0	2	0	0	2	2	0	0	0	0	2	1	0	1	1	0	2	0	1	0	0	0	1	0	0	1	0	1	0	0	0
633	0	1	0	0	0	0	1	0	0	0	1	0	1	0	0	1	0	0	0	1	0	0	1	1	1	2	0	0	2	1	0	0	0	1	2	1	1	0	0	0	2	0	1	0	1	0	0	0	1
634	0	2	0	0	0	0	1	0	0	0	0	0	0	0	0	0	0	0	0	2	0	0	2	2	0	1	0	0	2	1	0	2	2	0	1	0	1	0	0	0	1	0	0	0	0	0	0	0	2
635	0	2	0	0	0	0	1	0	1	1	0	1	2	2	0	1	1	2	1	1	1	0	2	2	0	0	0	1	2	1	2	1	2	1	2	1	1	0	0	0	2	0	1	0	1	0	1	1	2
636	1	1	0	0	0	0	1	0	1	1	2	1	2	2	0	0	0	1	2	0	1	0	2	2	0	1	0	0	2	1	1	1	1	1	1	1	2	0	0	2	0	1	1	0	1	0	0	1	2
637	1	1	0	0	0	0	1	0	1	1	0	0	1	1	0	0	0	1	0	2	0	0	0	1	0	0	0	0	2	1	0	1	1	1	1	1	2	1	0	0	0	0	1	0	1	0	0	0	1
638	1	0	0	0	0	0	0	0	1	1	0	1	1	0	0	0	0	1	0	2	0	0	2	2	0	0	0	0	2	0	0	0	0	1	0	2	1	0	0	1	1	0	0	0	1	1	0	1	1
639	1	1	0	0	0	0	0	0	2	2	0	0	0	0	0	0	0	0	1	1	0	0	2	2	0	1	0	1	2	1	2	1	2	2	0	2	2	0	0	1	0	0	2	0	0	1	0	0	1
640	0	1	0	0	0	1	1	0	1	1	0	0	0	0	0	0	0	0	1	1	1	0	2	2	0	1	0	0	2	2	0	1	2	2	0	2	2	0	0	0	1	0	0	0	0	0	0	0	1
641	1	1	0	0	0	0	1	0	1	1	0	0	2	0	0	0	0	1	1	1	1	0	2	2	0	1	0	0	2	2	0	1	1	1	1	1	2	0	0	2	0	1	0	0	0	0	0	1	0
642	1	1	0	0	0	1	2	1	0	1	0	0	1	0	0	0	0	0	0	1	0	0	2	2	0	1	0	2	1	1	1	1	1	1	0	2	1	0	0	0	2	0	0	1	0	0	0	1	2
643	1	2	1	0	0	0	2	1	0	1	1	1	1	1	0	0	0	0	1	1	1	0	2	2	0	0	1	1	2	1	0	1	2	1	0	2	1	1	1	0	1	0	0	0	0	1	0	0	1
644	0	2	0	0	0	0	2	0	0	0	0	0	0	0	0	0	0	1	1	1	1	0	2	2	0	0	0	0	2	0	0	1	2	1	2	1	2	0	0	1	0	1	1	1	1	1	0	0	2
645	0	2	0	0	0	0	1	0	2	2	0	0	0	0	0	0	0	1	0	1	0	0	2	2	0	1	0	1	2	1	2	2	2	1	1	1	1	0	0	0	2	0	0	1	0	1	0	0	1
646	0	1	0	0	0	0	0	0	2	2	0	1	2	1	0	1	0	1	0	2	0	0	2	2	0	1	0	0	2	2	2	1	1	0	1	1	1	0	0	0	2	0	1	1	2	0	0	0	0
647	1	1	0	0	0	1	1	0	1	1	0	0	1	0	0	0	0	2	1	1	1	1	2	2	0	2	0	0	2	2	0	1	1	2	0	2	2	0	0	2	0	1	1	0	0	0	0	0	0
648	1	2	1	1	1	1	1	0	1	1	0	0	0	0	0	0	0	0	1	1	1	0	1	1	1	1	0	0	2	0	0	1	2	1	1	1	1	0	0	0	1	0	0	0	0	0	0	0	0
649	0	1	0	0	0	0	2	0	0	0	1	0	0	0	0	0	1	2	1	1	1	0	1	1	1	0	0	0	2	1	1	2	2	1	1	1	1	0	0	0	1	0	1	0	1	0	0	0	0
650	0	1	0	0	0	0	1	1	1	2	1	0	0	0	0	0	0	0	0	1	0	0	1	1	1	1	0	0	2	2	0	1	1	0	1	1	0	0	0	0	2	0	0	0	0	0	0	0	1
651	0	2	0	0	0	1	0	0	2	2	0	0	0	0	0	0	0	0	0	1	0	0	2	2	0	2	0	0	2	1	0	1	1	0	1	1	2	0	0	1	1	0	1	0	0	0	0	0	1
652	1	1	0	0	0	1	1	0	2	2	0	0	0	0	0	0	0	0	1	1	0	0	2	2	0	1	0	0	2	2	0	2	2	0	0	2	0	0	0	0	2	0	1	0	1	0	0	0	0
653	1	1	0	0	0	0	1	0	0	0	1	1	2	2	0	0	0	0	1	1	1	0	2	2	0	1	0	0	2	1	0	0	0	2	0	2	2	1	1	0	1	1	1	0	1	0	1	0	2
654	1	1	0	0	0	0	0	0	2	2	0	1	2	1	0	0	0	0	1	1	1	0	2	2	0	0	0	1	2	0	1	1	2	2	0	2	2	0	1	1	0	0	0	0	0	0	0	0	0
655	1	0	0	0	0	0	1	0	0	0	1	0	0	0	0	0	0	0	0	1	0	0	2	2	0	1	0	0	1	1	0	1	1	0	2	0	0	0	0	1	0	1	1	0	1	0	0	0	0
656	0	2	0	0	0	0	0	0	2	2	0	1	1	1	0	0	0	0	1	1	1	0	2	2	0	2	0	0	2	1	1	1	1	0	2	0	1	0	0	1	1	0	0	0	0	1	0	0	1
657	0	1	0	0	0	0	1	0	1	1	0	0	0	0	0	0	0	1	2	0	0	0	2	2	0	0	1	1	2	0	1	2	2	1	0	2	2	1	1	0	0	1	1	0	1	1	0	0	2
658	0	0	0	0	0	1	1	1	1	2	0	1	2	1	1	1	1	1	1	1	0	0	2	2	0	0	0	1	2	0	1	2	2	2	1	1	1	1	1	0	0	1	1	0	1	0	0	1	2
659	1	1	0	0	0	1	1	0	1	1	1	0	2	2	0	0	0	1	1	1	1	0	2	2	0	2	0	0	2	0	0	1	1	0	2	0	1	1	0	0	0	1	1	0	1	0	0	0	1
660	0	2	0	0	0	0	2	1	0	2	0	0	1	1	0	0	0	0	1	1	1	0	2	2	0	1	0	1	2	1	2	1	1	1	1	1	1	0	0	1	1	1	1	0	1	0	0	0	0
661	1	0	0	0	0	1	1	1	1	2	0	0	0	0	0	0	0	2	1	1	1	0	2	2	0	0	0	0	2	2	0	2	2	2	0	2	1	0	0	0	2	0	0	0	0	0	0	0	1
662	1	2	0	0	0	0	0	0	1	1	0	1	2	1	0	0	0	0	1	1	0	0	2	2	0	2	0	0	2	2	0	1	1	0	2	0	2	0	0	0	1	0	1	0	1	0	1	0	1
663	0	1	0	0	0	0	1	1	1	2	0	0	0	0	0	0	0	2	0	1	0	0	2	2	0	2	0	0	2	2	1	1	1	2	0	2	1	0	0	0	1	0	2	0	0	0	0	0	1
664	0	1	0	0	0	0	0	0	2	2	0	0	0	0	0	0	0	0	1	1	1	1	2	2	0	2	0	0	2	1	1	2	2	0	1	1	2	0	1	0	1	0	0	0	1	1	0	0	0
665	0	1	0	0	0	0	1	1	0	1	0	0	0	0	0	0	0	0	0	1	0	0	2	2	0	0	0	1	2	2	0	0	0	1	2	0	2	0	0	1	1	0	1	0	0	0	0	1	1
666	1	2	0	0	0	0	2	0	0	0	1	1	1	1	0	0	0	1	1	1	0	0	2	2	0	0	0	0	2	2	1	1	2	1	1	1	2	0	1	0	0	0	0	0	0	2	0	0	1
667	0	2	0	0	0	0	2	0	0	0	0	0	2	1	0	0	0	0	1	1	0	0	2	2	0	2	0	0	2	1	0	1	1	1	1	1	1	0	0	0	1	1	1	0	0	0	1	0	1
668	1	1	0	0	0	1	1	1	1	2	0	0	1	0	0	1	0	1	1	1	1	0	2	2	0	1	0	2	0	0	0	0	1	1	0	2	1	0	0	0	2	0	0	1	0	1	0	1	1
669	1	2	0	0	0	0	2	0	0	0	0	0	1	2	0	0	0	1	0	2	0	0	2	2	0	1	0	1	2	1	1	1	1	2	0	2	2	0	0	1	0	0	0	0	0	0	0	0	2
670	0	1	0	0	0	0	1	0	1	1	1	0	1	1	0	0	0	0	1	1	1	0	2	2	0	1	0	0	2	2	0	2	2	1	0	2	1	0	0	0	1	0	0	1	0	1	1	0	1
671	1	1	0	0	0	0	2	0	1	1	0	0	1	0	0	0	0	0	0	2	0	0	2	2	0	1	0	0	2	0	0	1	1	1	1	1	2	1	1	0	0	0	0	1	0	0	0	0	0
672	1	1	1	0	1	0	1	0	1	1	0	0	0	1	0	0	0	0	0	1	0	1	1	2	0	1	0	1	2	1	1	1	1	2	2	1	0	0	0	1	1	0	0	0	0	1	0	0	1
673	0	1	0	0	0	0	1	0	1	1	0	0	1	0	0	0	0	0	1	1	1	0	2	2	0	1	0	0	2	2	2	2	2	2	0	2	2	0	0	2	0	1	1	0	2	0	0	0	0
674	0	1	0	0	0	0	2	0	0	0	0	1	2	2	0	0	0	0	1	0	0	0	2	2	0	0	0	0	2	2	0	0	1	2	0	2	1	0	0	1	1	0	0	1	0	1	0	1	1
675	1	2	0	0	0	0	2	1	0	2	0	1	2	1	1	1	0	0	0	2	0	0	2	2	0	2	0	1	2	0	1	2	2	1	1	1	1	0	0	2	0	0	0	0	0	1	0	0	0
676	0	1	0	0	0	0	1	0	0	0	0	1	1	1	0	0	0	1	0	2	0	0	0	0	0	1	0	0	2	0	0	1	2	1	0	2	2	0	0	2	0	1	1	0	0	0	1	0	1
677	1	0	0	0	0	1	1	1	1	2	0	0	1	0	0	0	0	0	1	0	1	0	2	2	0	1	0	0	2	1	1	1	1	2	0	2	2	0	0	0	2	0	0	0	1	1	0	1	2
678	0	0	0	0	0	0	2	0	0	0	1	1	2	1	0	0	0	1	1	1	1	1	1	2	0	1	0	0	2	2	0	1	2	1	0	2	2	0	0	2	0	1	1	0	1	0	0	0	2
679	0	2	0	0	0	0	1	0	2	2	0	0	2	1	0	1	0	1	1	1	0	1	2	2	0	1	0	0	2	0	0	1	1	0	1	1	1	0	0	0	1	0	0	1	0	1	1	0	1
680	1	1	0	0	0	1	0	0	1	1	0	1	1	1	0	0	0	2	0	2	0	0	2	2	0	1	0	0	2	0	0	0	0	2	0	2	2	0	0	1	1	0	0	0	0	1	0	0	2
681	1	2	0	0	0	0	2	1	0	1	0	0	1	1	0	1	0	0	0	1	0	0	1	1	1	1	0	1	2	2	1	2	2	2	0	2	1	0	0	0	2	0	0	0	0	0	1	0	2
682	0	2	0	0	0	0	2	0	1	1	0	1	1	1	0	0	0	1	0	2	0	0	2	2	0	0	0	0	2	2	1	1	1	0	1	1	2	0	0	0	2	0	0	0	0	1	0	0	2
683	0	2	0	0	0	0	1	0	0	0	0	0	0	0	0	0	0	0	1	1	0	0	2	2	0	0	0	0	2	0	0	0	0	2	0	2	0	0	0	1	1	1	1	0	1	1	0	0	1
684	1	2	0	0	0	0	0	0	1	1	0	0	0	0	0	0	0	1	0	2	0	0	2	2	0	0	0	0	2	1	0	1	2	2	0	2	1	0	0	0	1	1	1	0	2	0	0	0	1
685	1	2	0	0	0	0	2	0	0	0	1	1	1	0	0	0	0	0	2	0	1	0	1	1	1	1	0	0	2	2	0	1	1	1	1	1	1	1	1	0	1	0	0	0	0	0	0	0	0
686	0	1	0	0	0	0	2	1	0	1	1	1	1	1	0	0	0	2	0	1	0	0	2	2	0	2	0	0	1	1	0	0	0	2	0	2	1	0	0	0	0	0	2	0	1	0	0	0	1
687	1	0	0	0	0	0	2	1	0	1	0	1	1	1	0	0	0	2	0	2	0	0	2	2	0	0	0	0	2	2	2	0	1	1	0	2	1	1	1	0	0	2	1	0	1	0	0	0	0
688	1	2	0	0	0	0	1	1	1	2	0	1	1	1	0	0	1	1	2	0	1	0	2	2	0	1	0	0	2	1	1	1	1	0	1	1	0	0	0	0	2	0	0	0	1	1	0	0	0
689	1	1	0	0	0	1	1	0	2	2	0	0	0	0	0	0	0	1	0	2	0	0	2	2	0	1	0	1	1	1	0	2	2	0	1	1	1	1	1	0	0	0	0	1	0	0	1	0	1
690	0	1	0	0	0	0	2	1	0	1	0	0	0	0	0	0	0	1	0	2	0	0	2	2	0	0	0	0	1	1	0	2	2	1	1	1	1	0	0	1	1	0	0	1	0	1	0	1	1
691	0	1	0	0	0	1	2	1	0	1	1	0	0	0	0	0	0	0	0	2	0	0	2	2	0	1	0	2	1	0	1	1	2	2	1	2	1	0	0	0	1	0	0	0	1	1	1	0	1
692	0	1	0	0	0	1	2	0	0	0	0	1	1	1	0	0	0	1	0	2	0	0	2	2	0	1	0	0	2	1	1	1	2	2	0	2	1	0	0	0	1	0	0	1	1	1	0	1	2
693	1	1	0	0	0	1	1	0	1	1	1	0	1	1	0	0	0	1	2	0	0	0	0	1	0	0	0	0	2	2	0	2	2	0	2	0	1	0	0	0	1	0	0	1	1	2	0	0	2
694	0	1	0	0	0	0	1	0	0	0	1	0	2	2	0	0	0	1	0	2	0	0	1	1	1	1	0	0	2	1	0	1	1	2	1	1	2	0	0	1	1	0	0	1	0	0	0	0	1
695	0	0	0	0	0	1	2	0	0	0	1	0	0	0	0	0	0	0	0	2	0	0	2	2	0	1	0	0	2	1	0	0	1	0	1	2	1	0	0	0	2	0	0	0	1	0	1	0	2
696	0	2	1	0	0	0	2	0	0	0	0	0	0	0	0	0	0	1	0	2	0	0	2	2	0	1	0	0	2	1	1	2	2	0	1	0	1	0	0	0	0	0	0	1	0	1	0	0	1
697	1	0	0	0	0	1	1	0	0	0	2	0	0	0	0	0	1	1	0	2	1	0	2	2	0	2	0	1	2	1	2	1	1	2	0	2	2	0	0	1	1	1	1	0	2	2	0	0	0
698	1	0	0	0	0	1	2	1	0	1	0	1	2	2	0	0	0	1	1	1	1	0	0	0	1	1	1	0	2	1	1	1	1	1	0	2	1	0	0	0	1	0	0	0	0	1	0	0	0
699	0	2	0	0	0	0	2	1	0	1	1	1	1	1	0	0	1	1	2	0	1	0	2	2	0	2	0	2	1	0	0	1	2	1	1	1	1	1	1	0	0	0	0	1	0	0	0	0	1
700	0	1	0	0	0	0	1	0	1	1	1	1	1	1	0	0	0	0	1	0	1	0	2	2	0	1	0	0	2	1	1	0	1	1	1	1	1	0	0	2	0	1	1	1	0	1	1	0	1
701	1	2	0	0	0	0	2	0	1	1	0	1	1	2	0	0	0	2	2	0	0	0	1	1	1	2	1	1	2	1	0	1	2	1	2	1	2	0	0	1	1	1	1	0	1	1	0	0	2
702	0	1	0	0	0	0	0	0	2	2	0	0	0	0	0	0	0	0	1	1	1	0	1	1	0	0	0	2	2	1	1	1	2	1	1	1	1	0	0	0	1	1	0	0	1	0	0	0	0
703	1	1	1	0	0	0	1	0	1	1	0	0	0	0	0	0	0	2	1	1	1	0	2	2	0	1	0	0	2	0	0	0	0	2	0	2	2	0	0	1	0	0	1	0	1	0	0	0	0
704	1	2	0	0	0	0	1	0	1	1	0	1	1	1	0	0	1	1	1	1	0	0	1	1	1	2	0	1	2	1	1	2	2	1	1	1	0	0	0	1	1	1	0	0	1	2	0	1	1
705	0	1	0	0	0	0	1	0	0	0	0	0	0	0	0	0	1	2	1	1	1	0	1	1	0	1	0	0	2	2	1	2	2	2	0	2	1	1	1	0	1	0	1	0	2	0	0	0	2
706	0	1	0	0	0	0	0	0	1	1	0	1	1	1	0	0	0	0	0	1	0	0	2	2	0	0	0	0	2	2	2	1	2	2	0	2	1	0	0	1	1	1	1	0	1	0	2	0	2
707	0	0	0	0	0	1	0	0	0	0	0	0	1	1	0	0	0	1	1	1	1	0	1	1	1	2	0	1	2	1	1	2	2	0	1	1	1	1	1	0	1	0	0	0	1	1	0	0	1
708	1	0	0	0	0	1	1	0	0	0	1	1	1	1	0	0	0	0	1	0	1	1	1	2	0	0	0	0	2	2	1	2	2	1	1	2	2	0	0	1	0	1	0	0	1	1	0	0	0
709	1	0	1	0	1	0	1	1	1	1	0	0	1	0	0	0	0	0	1	1	1	0	2	2	0	0	0	2	2	2	0	1	2	2	0	2	1	1	1	0	0	1	1	0	1	0	0	0	1
710	1	2	0	0	0	0	1	1	0	1	0	1	1	1	0	0	0	1	0	2	0	0	2	2	0	1	0	2	1	1	0	0	0	2	0	2	1	0	0	0	2	0	1	0	1	0	0	0	1
711	1	1	0	0	0	0	2	0	0	0	1	1	1	0	1	1	0	0	1	1	0	0	2	2	0	0	0	0	2	1	0	1	1	1	0	2	1	1	1	0	0	0	0	0	0	0	1	0	2
712	1	1	0	0	0	0	1	0	1	1	0	0	1	0	0	0	0	0	0	1	0	0	1	1	0	0	0	0	2	2	0	1	1	0	1	1	0	0	0	0	2	1	1	0	1	1	0	0	1
713	1	1	0	0	0	1	2	0	1	1	0	0	0	0	0	0	0	0	1	1	1	0	2	2	0	1	0	0	2	1	1	0	0	2	0	2	1	0	0	0	2	0	0	1	0	0	1	0	1
714	0	1	0	0	0	0	1	1	0	1	0	0	0	0	0	0	0	0	0	2	0	0	2	2	0	1	0	0	2	1	0	2	2	2	0	2	2	0	0	1	1	1	1	0	1	0	0	0	1
715	1	1	0	0	0	0	1	0	0	0	0	1	1	1	0	0	0	0	1	1	0	0	1	1	0	2	0	0	2	2	0	0	0	1	1	1	1	0	0	1	1	1	1	0	0	1	0	0	0
716	0	1	0	0	0	0	0	0	2	2	0	1	2	2	0	0	0	1	0	2	0	0	1	1	0	0	0	1	2	0	1	2	2	1	0	2	2	1	1	1	0	0	0	1	0	0	0	0	1
717	0	1	0	0	0	0	2	0	0	0	1	0	0	0	0	0	1	0	1	1	1	1	2	2	0	2	0	0	2	2	0	0	1	2	1	2	1	1	1	0	1	0	0	0	0	1	0	0	1
718	1	1	0	0	0	0	2	0	0	0	0	0	1	1	0	1	0	0	1	1	1	0	1	1	0	1	0	1	1	1	0	1	1	2	0	2	2	0	0	2	0	1	0	0	0	1	0	0	0
719	0	0	1	0	1	0	1	0	1	1	0	1	2	2	0	1	0	1	0	2	0	0	2	2	0	2	0	0	2	1	0	1	1	1	0	2	0	0	0	0	1	1	0	0	0	0	0	0	1
720	0	1	1	0	0	0	1	0	0	0	0	0	1	0	0	0	0	0	1	1	0	0	2	2	0	2	0	1	1	0	0	1	1	1	0	2	1	0	0	0	2	0	0	1	0	1	0	0	1
721	1	0	1	0	1	0	0	0	2	2	0	1	1	1	0	0	0	0	1	1	1	0	2	2	0	0	0	0	2	0	0	0	1	1	0	2	2	1	1	1	0	0	0	0	0	0	0	0	0
722	0	0	0	0	0	1	2	0	0	0	0	0	0	0	0	0	0	1	1	1	0	0	2	2	0	2	0	2	2	1	1	1	2	2	0	2	2	1	1	0	0	0	1	0	1	0	0	0	1
723	0	2	0	0	0	0	2	0	0	0	1	1	1	1	0	0	0	0	0	1	0	0	2	2	0	2	1	1	2	2	0	1	2	2	0	2	2	0	0	2	0	0	0	0	1	0	0	0	2
724	0	1	0	0	0	0	1	1	1	2	0	0	0	0	0	0	0	0	2	0	0	0	1	2	0	1	0	0	2	1	0	1	2	1	1	1	1	0	0	1	1	0	1	0	1	0	0	0	1
725	0	2	1	0	0	0	0	0	0	0	0	1	1	1	0	0	0	0	0	1	0	0	0	1	1	1	1	1	2	1	0	1	2	1	2	1	2	0	0	0	1	0	0	0	0	1	0	1	2
726	0	1	0	0	0	0	1	0	0	0	0	0	0	0	0	0	0	1	0	2	1	0	2	2	0	1	0	1	2	1	1	1	1	0	2	0	2	0	0	1	1	0	0	0	0	1	0	0	1
727	0	2	0	0	0	0	1	1	0	1	0	0	0	0	0	0	0	1	1	1	1	0	1	1	0	0	0	1	2	2	0	2	2	0	1	1	2	0	0	1	0	0	0	0	0	1	1	0	1
728	0	1	0	0	0	1	2	0	0	0	1	1	1	1	0	0	0	1	2	0	1	0	1	2	0	0	0	0	2	1	1	2	2	0	1	1	2	0	0	1	1	1	1	0	1	1	0	0	1
729	1	2	0	0	0	0	2	0	0	0	2	0	1	0	0	1	0	2	0	2	0	0	2	2	0	1	0	0	2	0	0	1	2	2	0	2	1	1	1	0	1	0	0	0	0	2	0	1	2
730	0	1	1	1	1	2	1	0	0	0	0	0	1	1	0	0	0	1	1	1	0	0	1	1	0	1	0	0	2	1	0	0	1	1	0	2	1	1	1	0	0	0	0	0	0	0	0	0	0
731	1	1	0	0	0	0	2	0	2	2	0	0	1	0	0	0	0	0	1	1	0	0	2	2	0	1	0	0	2	1	0	0	1	1	1	1	2	0	0	1	0	0	0	0	1	1	0	0	1
732	0	0	0	0	0	0	1	0	1	1	1	0	1	0	0	0	0	2	2	0	0	0	2	2	0	0	0	1	2	2	0	1	1	2	0	2	0	0	0	0	2	0	0	0	0	2	0	0	0
733	1	1	1	0	1	0	2	1	0	1	0	1	1	1	0	0	0	0	0	2	0	1	1	2	0	1	0	1	1	1	1	2	2	1	2	0	1	0	0	0	2	0	1	0	1	1	0	0	2
734	1	2	0	0	0	0	1	0	1	1	1	0	1	0	0	0	0	1	0	2	1	0	2	2	0	2	0	0	2	2	0	0	0	2	1	1	2	1	1	1	0	0	1	0	0	2	0	0	2
735	0	2	0	0	0	0	0	0	2	2	0	1	2	2	0	0	0	1	2	0	1	1	0	1	1	1	0	0	2	1	0	1	2	0	2	0	2	0	0	1	0	0	0	1	0	0	0	0	2
736	0	1	0	0	0	1	1	2	0	2	0	0	0	0	0	0	0	1	0	2	0	0	2	2	0	0	0	0	1	1	0	0	1	1	1	1	2	0	0	1	1	0	1	0	0	0	0	0	1
737	1	2	0	0	0	0	1	1	1	2	1	0	0	0	0	0	0	1	2	0	2	0	2	2	0	1	0	0	2	2	0	1	1	1	1	1	0	0	0	0	2	0	2	0	0	0	0	0	1
738	0	2	0	0	0	0	1	0	1	1	0	0	1	1	0	0	0	1	1	1	0	0	2	2	0	0	0	0	2	1	0	1	1	0	2	0	1	1	0	0	1	0	1	1	2	1	0	0	0
739	0	1	0	0	0	0	0	0	1	1	0	0	0	0	0	0	0	1	1	1	1	0	2	2	0	2	1	0	2	1	0	2	1	1	0	2	1	0	0	0	2	1	2	0	0	1	0	0	2
740	0	1	0	0	0	0	1	0	0	0	1	0	0	0	0	0	0	1	0	2	0	0	0	0	1	0	0	1	2	2	0	1	2	1	1	1	0	0	0	1	1	1	1	0	0	1	0	0	0
741	1	1	0	0	0	1	0	0	1	1	1	0	0	0	0	0	0	1	1	1	0	0	2	2	0	1	0	0	2	1	0	1	1	1	0	2	2	0	0	0	1	0	0	0	0	0	0	0	0
742	1	2	0	0	0	0	1	0	2	2	0	0	0	0	0	0	0	1	1	1	1	0	2	2	0	0	0	0	1	0	0	1	1	1	1	1	1	1	1	0	1	1	1	0	1	0	0	0	0
743	0	1	0	0	0	0	1	0	0	0	0	0	1	1	0	0	0	1	0	2	0	0	1	1	1	1	0	0	2	0	0	0	2	0	2	1	0	0	0	0	1	1	1	0	1	0	0	0	1
744	0	1	0	0	0	0	2	0	2	2	0	0	2	1	0	0	0	0	1	1	1	0	2	2	0	0	1	1	1	0	0	1	1	1	0	2	2	0	0	0	1	0	0	0	0	1	0	0	1
745	1	1	0	0	0	0	1	0	1	1	1	0	1	0	0	0	0	0	0	2	0	0	1	1	0	1	0	2	2	1	1	1	1	0	1	1	1	0	0	1	1	1	1	0	1	1	0	0	2
746	0	1	0	0	0	0	1	0	0	0	0	0	0	0	0	0	0	1	0	2	0	0	2	2	0	0	0	0	2	2	0	2	2	0	1	1	1	0	0	2	0	1	1	0	1	1	0	0	1
747	0	1	1	0	0	0	0	0	2	2	0	2	2	2	0	0	0	2	0	2	0	0	2	2	0	1	0	0	2	1	1	2	2	1	1	1	1	0	0	0	0	1	1	0	1	1	0	1	1
748	0	1	0	0	0	0	2	1	0	1	1	2	2	2	0	0	0	1	0	1	0	0	2	2	0	0	0	1	0	0	0	0	0	1	2	0	1	0	0	0	2	1	0	0	1	1	1	0	1
749	0	0	0	0	0	1	1	0	1	1	1	0	0	0	0	0	0	1	1	1	0	0	2	2	0	2	1	0	2	1	1	1	1	0	2	0	0	0	0	0	2	0	0	0	0	0	0	0	2
750	1	1	0	0	0	0	1	0	1	1	1	0	1	0	0	0	0	0	0	2	0	1	2	2	0	0	0	0	2	2	0	1	2	2	1	2	2	1	1	1	0	0	1	0	1	0	0	0	1
751	1	0	0	0	0	1	2	0	1	1	1	0	0	0	0	0	0	0	0	2	0	0	2	2	0	0	0	1	2	1	2	1	1	0	1	1	2	0	0	0	0	1	1	0	1	0	1	0	1
752	0	2	1	0	0	0	2	0	0	0	1	0	0	0	0	0	0	0	0	2	0	0	2	2	0	0	0	1	1	1	0	1	2	1	1	1	1	0	0	1	1	0	0	0	0	1	1	1	2
753	0	0	0	0	0	2	2	1	0	1	1	0	0	0	0	0	0	0	1	1	1	0	2	2	0	0	0	0	2	2	2	2	2	1	2	0	2	0	0	1	0	0	0	0	0	0	0	1	0
754	1	1	0	0	0	0	0	0	2	2	0	0	2	0	1	1	0	2	1	1	1	0	2	2	0	1	0	1	1	1	1	1	1	2	0	2	1	0	0	1	1	0	0	0	1	0	0	0	0
755	0	0	1	0	1	0	1	1	1	2	0	0	0	0	0	0	0	2	1	1	1	0	2	2	0	0	0	0	2	2	0	1	1	1	1	1	1	0	0	1	1	1	1	0	2	2	0	0	2
756	1	1	0	0	0	0	1	0	0	0	1	0	0	0	0	0	0	2	2	0	0	0	2	2	0	1	0	1	2	1	1	0	0	2	0	2	1	1	0	1	0	1	1	0	1	1	0	0	0
757	0	1	0	0	0	1	2	0	0	0	0	0	0	0	0	0	0	0	1	1	1	0	1	1	0	1	0	1	2	2	0	1	1	2	1	1	2	0	0	0	1	0	1	0	1	1	0	0	1
758	1	1	0	0	0	0	1	0	0	0	0	0	0	0	0	0	0	0	1	1	1	0	2	2	0	0	0	1	2	1	1	0	0	2	0	2	2	0	0	2	0	2	2	0	2	1	0	0	1
759	1	2	0	0	0	0	1	1	0	1	0	0	0	0	0	0	0	0	0	2	0	0	2	2	0	1	0	0	2	1	0	1	1	1	1	1	1	1	0	1	0	0	1	0	1	0	1	1	2
760	1	1	0	0	0	0	2	0	0	0	0	0	2	1	0	0	0	0	0	1	0	0	2	2	0	2	0	0	2	2	0	1	2	0	1	1	0	0	0	0	1	0	0	0	0	0	1	0	1
761	0	2	1	0	0	0	1	0	0	0	1	0	0	0	0	0	0	0	0	2	0	0	2	2	0	1	0	1	1	1	0	0	0	2	1	1	2	0	0	1	1	2	2	0	2	1	0	0	1
762	1	0	0	0	0	1	0	0	2	2	0	0	0	0	0	0	0	0	1	0	0	0	2	2	0	1	0	0	2	2	0	1	1	1	1	1	2	0	0	1	0	0	0	0	1	0	0	0	0
763	1	2	1	0	1	0	1	0	1	1	0	1	2	2	0	0	0	0	1	0	1	0	2	2	0	1	0	0	1	1	1	1	1	1	1	1	2	0	0	1	1	1	1	0	1	1	0	0	1
764	1	1	1	1	1	2	0	0	0	0	1	0	0	0	0	0	1	1	0	2	0	0	2	2	0	1	0	0	2	1	0	1	1	1	1	1	2	0	0	2	0	0	0	0	2	2	0	0	0
765	1	1	0	0	0	0	0	0	0	0	1	0	2	2	0	0	0	1	0	2	0	0	2	2	0	0	0	0	2	2	0	2	2	0	1	1	0	0	0	0	2	0	0	1	0	1	0	0	0
766	1	2	0	0	0	0	2	0	1	1	0	0	0	0	0	0	0	1	0	2	0	0	1	1	1	1	0	0	2	2	0	1	1	0	2	0	1	1	1	0	0	0	0	1	0	0	0	0	1
767	1	1	1	1	1	1	1	0	1	1	1	1	1	1	0	0	0	0	0	2	0	0	1	1	1	0	0	1	2	0	1	0	0	2	0	2	2	0	0	0	1	0	0	0	0	2	0	0	1
768	1	1	0	0	0	0	1	1	1	2	1	0	0	0	0	0	0	0	0	1	0	0	2	2	0	2	0	2	0	0	0	2	2	2	0	2	1	0	0	0	2	0	1	0	1	1	0	0	1
769	0	2	1	0	0	0	1	0	1	1	0	1	1	1	0	0	0	1	1	1	1	0	0	1	1	1	0	1	2	1	2	2	2	0	1	1	1	0	0	0	0	0	0	0	1	0	1	0	1
770	0	0	0	0	0	1	2	1	0	1	1	0	0	0	0	0	0	1	1	1	0	0	2	2	0	0	1	1	2	1	0	0	2	0	2	1	2	0	0	1	0	0	0	0	0	0	0	0	0
771	1	2	1	0	0	0	1	0	0	0	0	0	0	0	0	0	0	1	0	2	1	0	2	2	0	1	0	0	2	0	0	1	1	0	0	1	2	0	0	1	1	0	0	0	0	1	0	0	0
772	0	0	0	0	0	2	2	1	0	1	0	0	0	0	0	0	0	0	0	2	1	0	2	2	0	0	0	1	1	0	0	0	0	0	1	1	2	0	0	2	0	0	0	0	0	1	0	1	1
773	1	1	0	0	0	0	0	0	2	2	0	1	2	1	0	0	1	2	1	1	1	0	2	2	0	1	0	0	2	2	0	1	1	2	1	2	2	0	0	0	1	0	0	0	0	1	1	1	2
774	1	1	0	0	0	0	1	0	0	0	0	1	2	2	0	0	0	1	2	0	0	0	2	2	0	0	0	0	2	2	0	0	0	2	0	2	2	0	0	1	0	1	0	0	1	0	0	0	0
775	1	2	0	0	0	0	2	0	0	0	0	1	0	0	0	0	1	2	1	1	1	0	2	2	0	0	0	1	2	1	0	1	1	0	2	0	1	1	1	0	1	0	1	0	1	0	0	0	1
776	1	2	0	0	0	0	1	1	1	2	0	0	1	1	0	0	0	0	0	0	0	1	1	2	0	1	0	1	2	1	2	0	0	1	1	1	1	0	0	1	1	0	0	0	0	1	0	0	0
777	1	2	0	0	0	0	0	0	1	1	1	2	2	2	0	0	0	1	0	2	1	0	1	1	0	1	0	0	2	2	1	1	1	2	0	2	0	0	0	0	2	0	0	0	0	1	1	1	2
778	0	0	0	0	0	0	1	1	1	2	0	0	0	0	0	0	0	1	1	0	1	0	1	1	1	1	1	0	2	1	1	0	1	2	0	2	1	0	0	1	1	0	0	0	0	0	0	0	1
779	1	2	0	0	0	0	1	0	1	1	1	0	1	0	0	0	0	2	1	1	1	0	2	2	0	0	0	0	2	1	0	0	0	1	2	1	0	0	0	0	1	1	1	0	1	0	1	0	2
780	0	0	0	0	0	1	1	0	1	1	1	1	1	1	0	0	1	2	2	0	2	1	1	2	0	0	0	0	1	1	0	1	2	1	1	1	1	1	1	0	1	2	1	0	1	0	0	0	0
781	1	1	0	0	0	0	0	0	2	2	0	0	0	0	0	0	0	2	1	1	1	0	2	2	0	0	0	0	2	1	0	1	2	2	0	2	1	0	1	0	1	1	1	0	1	1	0	1	1
782	0	1	0	0	0	0	1	0	1	1	0	0	0	0	0	0	0	0	1	0	1	0	1	1	1	0	0	0	2	1	0	1	1	2	0	2	2	0	1	0	0	0	2	0	0	0	0	0	2
783	0	1	0	0	0	1	1	0	0	0	0	1	2	2	0	0	0	0	0	2	0	0	1	1	0	0	0	1	2	0	1	1	1	1	0	2	0	0	0	0	1	0	0	0	1	1	1	0	2
784	1	0	0	0	0	1	1	0	0	0	0	1	1	1	0	0	0	2	1	1	1	0	2	2	0	1	0	0	1	1	1	2	2	2	0	2	1	0	0	0	2	0	0	0	0	2	0	1	0
785	1	1	0	0	0	0	1	0	1	1	0	0	1	0	0	0	1	1	1	1	0	0	2	2	0	1	0	1	1	1	0	1	2	2	0	2	1	0	0	0	1	0	0	1	0	1	0	0	0
786	1	1	0	0	0	0	0	0	1	1	0	1	1	1	0	0	0	1	1	1	0	0	2	2	0	0	0	0	2	2	1	2	2	1	2	0	1	0	0	0	2	1	0	0	1	0	0	0	2
787	1	2	0	0	0	0	2	1	0	1	0	0	1	0	0	0	0	1	0	2	0	0	1	2	0	1	0	0	2	1	0	1	1	1	0	2	0	0	0	1	0	0	0	0	0	0	0	1	1
788	1	2	1	0	0	0	1	1	1	2	0	0	0	0	0	0	0	0	0	2	0	0	2	2	0	1	0	1	1	1	0	1	1	2	0	2	2	0	1	0	0	1	2	0	1	0	0	0	1
789	1	1	0	0	0	1	2	0	1	1	1	0	0	0	0	0	0	2	0	2	0	0	2	2	0	2	0	1	1	1	0	2	2	0	1	0	0	0	0	1	1	0	1	0	1	1	0	0	1
790	1	0	0	0	0	0	1	0	1	1	0	0	0	0	0	0	0	0	0	1	0	0	1	1	1	1	0	0	2	2	0	2	2	0	1	1	2	0	1	0	1	0	0	1	0	1	0	0	0
791	1	1	0	0	0	0	2	0	1	1	0	0	0	0	0	0	0	1	1	1	0	0	1	1	0	1	0	0	2	2	0	1	2	0	1	1	2	0	0	2	0	0	0	0	0	1	0	0	1
792	0	1	0	0	0	0	1	0	2	2	0	1	1	1	0	0	0	1	0	2	0	0	1	2	0	0	0	0	1	1	0	2	2	0	1	0	2	1	1	1	0	1	1	0	1	0	0	1	1
793	0	1	0	0	0	1	0	0	1	1	0	1	1	1	0	0	0	0	0	1	0	0	0	1	0	0	0	1	1	1	0	2	2	0	1	0	1	0	0	0	2	0	0	1	0	1	0	0	0
794	1	1	0	0	0	0	1	0	1	1	1	0	1	1	0	0	0	0	0	1	0	0	1	1	0	1	0	0	1	1	1	1	1	0	1	1	2	0	0	1	0	1	1	0	1	0	1	0	2
795	0	2	0	0	0	0	1	0	0	0	1	0	0	0	0	0	0	1	0	1	0	0	2	2	0	0	0	0	2	1	0	2	1	1	0	2	2	0	0	2	0	0	1	0	1	1	1	0	2
796	1	0	0	0	0	0	1	0	0	0	1	0	0	0	0	0	0	1	1	1	0	0	2	2	0	0	0	0	1	1	0	1	1	2	0	2	2	0	0	1	0	1	0	0	1	1	0	0	0
797	0	2	0	0	0	0	0	0	1	1	0	1	1	1	0	0	0	1	2	0	1	0	2	2	0	1	0	0	2	2	1	2	2	0	2	0	1	0	0	0	2	0	1	0	1	0	0	0	1
798	0	0	0	0	0	2	1	0	1	1	0	1	1	1	0	0	0	1	1	0	1	0	2	2	0	1	0	2	2	1	2	0	0	2	0	2	2	0	0	0	1	0	1	1	1	0	0	0	1
799	0	1	0	0	0	0	1	0	2	2	0	0	0	0	0	0	0	1	1	1	0	0	1	1	1	1	0	2	2	1	1	1	1	2	0	2	2	0	0	2	0	0	0	0	0	0	1	1	2
800	1	0	0	0	0	0	1	0	1	1	0	0	0	0	0	0	0	0	1	1	1	0	1	1	0	1	0	1	1	1	0	2	2	2	1	1	0	0	0	1	1	1	1	0	1	1	1	0	2
801	1	1	0	0	0	0	1	0	1	1	1	0	0	0	0	0	0	1	0	2	0	0	2	2	0	0	0	0	2	2	1	2	2	0	1	1	2	0	0	1	1	0	0	0	0	0	0	0	0
802	1	2	0	0	0	1	1	0	0	0	1	0	1	0	0	1	0	1	0	2	0	0	2	2	0	1	0	1	2	1	2	1	1	2	1	2	2	1	1	0	1	0	1	0	1	0	0	0	1
803	0	1	0	0	0	0	0	0	1	1	0	0	1	0	0	1	0	1	1	1	1	0	2	2	0	1	0	1	2	1	2	0	0	2	0	2	0	0	0	0	1	0	0	1	0	1	1	0	1
804	0	1	0	0	0	0	0	0	1	1	0	1	1	1	0	0	0	0	0	2	0	1	1	2	0	1	0	0	1	1	0	0	1	1	0	2	2	0	0	2	0	0	0	1	0	0	0	0	2
805	0	2	1	0	0	0	0	0	2	2	0	0	2	1	0	1	0	0	0	2	0	0	2	2	0	0	0	1	2	1	1	1	1	1	1	1	1	0	0	2	0	0	1	1	2	1	0	0	0
806	0	1	0	0	0	0	1	0	1	1	0	1	1	1	0	0	1	1	1	0	1	0	1	1	0	2	0	0	2	0	0	1	2	0	1	1	1	0	0	1	1	1	1	0	1	0	0	0	1
807	1	1	0	0	0	0	1	0	1	1	0	0	1	0	0	0	0	0	0	2	0	0	2	2	0	0	0	0	2	1	1	0	0	1	0	2	1	0	0	0	1	0	0	0	0	1	0	0	0
808	1	1	0	0	0	0	2	0	1	1	0	2	2	1	1	1	0	1	0	2	0	0	1	1	1	1	0	0	1	0	0	2	2	0	2	0	1	0	0	0	2	0	0	1	0	1	0	0	1
809	0	0	1	0	0	1	2	1	0	1	0	1	1	1	0	0	0	0	1	0	1	0	2	2	0	0	0	1	2	0	1	1	2	2	0	2	1	0	0	2	0	2	1	0	1	0	0	0	1
810	1	1	0	0	0	1	1	0	1	1	0	0	0	0	0	0	0	1	1	1	1	0	2	2	0	0	0	1	1	1	0	1	1	1	0	2	2	1	1	0	1	0	0	1	0	0	0	0	1
811	1	0	0	0	0	0	0	0	1	1	1	0	1	0	0	0	0	1	1	1	0	0	2	2	0	0	0	0	2	2	0	1	1	2	1	2	1	0	0	1	1	2	2	0	1	1	1	0	1
812	1	1	0	0	0	0	2	1	0	1	1	1	1	1	0	0	0	1	0	1	0	0	1	2	0	1	0	1	2	2	0	2	2	0	1	1	1	0	0	0	1	0	0	0	0	1	0	0	1
813	0	0	0	0	0	0	1	0	0	0	0	1	1	1	0	0	0	0	0	2	0	0	1	1	0	0	0	1	1	1	1	2	2	1	1	1	2	0	0	1	0	0	0	0	1	1	1	0	2
814	1	0	0	0	0	1	2	0	0	0	1	0	0	0	0	0	0	1	0	2	0	0	2	2	0	0	0	0	2	2	0	2	2	0	1	0	1	0	0	1	1	0	0	0	0	0	1	0	2
815	0	1	0	0	0	1	0	0	0	0	0	0	0	0	0	0	0	1	0	2	0	0	2	2	0	0	0	1	2	1	1	0	2	0	1	2	0	0	0	1	0	0	0	0	1	0	0	0	1
816	1	0	0	0	0	1	0	0	1	1	0	0	2	1	0	1	0	0	0	1	0	0	1	1	0	1	0	0	2	0	0	2	2	1	0	2	1	0	0	0	1	0	0	0	0	0	0	0	0
817	0	1	0	0	0	0	1	0	1	1	1	1	1	1	0	0	0	0	0	2	0	0	1	2	0	1	1	0	2	1	1	1	1	2	0	2	1	0	0	0	1	0	0	1	0	1	0	1	1
818	0	2	0	0	0	0	2	0	0	0	1	1	1	1	0	0	0	1	1	1	1	0	1	1	0	1	0	0	2	0	0	2	2	2	0	2	0	0	0	0	2	0	1	0	1	0	0	0	2
819	1	1	0	0	0	0	2	1	0	1	1	2	2	2	0	0	0	1	2	0	1	1	2	2	0	1	0	0	2	1	0	1	1	1	1	1	2	0	0	0	1	1	0	0	2	0	0	0	1
820	0	1	0	0	0	0	0	0	1	1	0	0	0	1	0	0	0	2	2	0	0	0	1	1	0	1	0	1	1	1	0	1	2	1	0	2	0	0	0	0	1	0	0	0	0	1	0	0	1
821	0	1	0	0	0	0	1	0	0	0	1	1	1	1	0	0	0	0	1	1	1	0	2	2	0	0	0	1	2	2	0	1	2	2	0	2	1	0	0	1	1	0	1	1	1	0	0	0	0
822	1	0	0	0	0	0	0	0	2	2	0	0	0	0	0	0	1	2	1	1	1	0	1	1	0	1	0	0	2	2	0	1	2	1	0	2	1	0	0	1	1	1	1	0	1	0	0	0	0
823	1	0	0	0	0	1	2	0	0	0	1	0	1	0	0	0	0	1	1	0	1	0	1	1	0	2	0	0	2	2	1	2	2	0	1	1	0	0	0	0	2	1	1	0	0	0	0	0	2
824	0	1	0	0	0	1	2	0	1	1	0	1	1	1	0	0	0	1	0	2	0	0	1	1	0	2	0	0	2	0	0	0	2	0	1	2	1	0	0	0	1	0	1	0	0	1	0	0	1
825	1	1	0	0	0	0	1	0	1	1	0	0	1	0	0	0	0	1	1	0	1	0	2	2	0	0	0	0	1	1	0	0	0	1	1	1	0	0	0	0	2	1	0	0	1	0	0	0	0
826	0	2	0	0	0	0	0	0	2	2	0	1	1	1	0	0	0	0	1	1	0	0	2	2	0	2	1	0	2	1	0	2	2	1	0	2	1	0	0	0	2	0	0	0	0	0	0	0	1
827	0	1	0	0	0	0	1	0	0	0	0	0	0	0	0	0	0	0	1	1	0	0	1	1	1	2	0	1	1	1	1	2	2	0	1	1	0	0	0	1	1	0	0	0	0	0	0	1	2
828	1	0	0	0	0	0	1	0	1	1	0	0	2	1	0	0	0	2	1	1	1	0	2	2	0	0	0	0	2	1	0	2	1	1	0	2	1	0	0	0	1	0	0	1	0	1	0	0	1
829	0	0	1	0	1	0	0	0	1	1	0	0	0	0	0	0	0	0	1	1	1	0	2	2	0	1	0	0	1	1	1	2	2	0	2	0	2	0	0	1	1	0	1	0	0	1	0	0	1
830	1	0	0	0	0	1	2	0	1	1	1	1	2	1	0	0	0	1	0	2	0	0	2	2	0	1	0	0	2	2	1	2	2	0	1	1	0	0	0	0	2	0	0	0	2	2	0	2	2
831	0	1	0	0	0	0	2	1	0	1	0	1	1	0	0	0	0	0	1	1	1	0	2	2	0	1	0	0	2	2	1	1	2	1	1	1	2	1	1	1	0	0	0	1	0	1	0	0	0
832	1	1	0	0	0	0	1	0	1	1	1	0	0	0	0	0	0	0	0	2	0	0	1	1	0	1	0	0	2	1	1	2	2	2	0	2	2	0	0	2	0	1	0	0	1	1	0	1	2
833	0	1	0	0	0	0	0	0	1	1	0	0	1	0	0	1	0	0	0	2	0	1	0	1	1	1	0	0	2	1	0	1	1	1	1	1	1	0	0	0	2	0	1	0	1	0	1	0	1
834	1	1	0	0	0	0	1	0	0	0	0	0	0	0	0	0	0	1	0	1	0	0	2	2	0	0	0	1	0	0	0	0	0	1	2	1	1	0	0	0	1	0	0	0	0	1	0	0	0
835	0	0	0	0	0	0	2	0	0	0	2	0	0	0	0	0	0	0	2	0	0	0	1	1	1	2	0	1	1	1	0	2	2	1	1	2	1	0	0	1	1	0	0	0	2	2	0	0	1
836	1	2	0	0	0	0	1	0	1	1	0	0	1	0	0	0	0	0	1	1	1	0	2	2	0	0	0	0	1	1	1	1	1	1	2	1	2	0	0	1	1	0	0	0	0	0	0	0	1
837	1	2	0	0	0	0	1	0	1	1	1	0	1	1	0	0	0	0	2	0	1	0	2	2	0	0	0	1	2	1	1	1	1	2	1	2	2	1	1	0	1	1	1	0	1	1	0	0	1
838	0	0	0	0	0	0	1	0	2	2	0	1	1	1	0	0	1	1	1	0	1	0	1	1	0	2	0	0	2	0	0	2	2	1	0	2	1	0	0	1	1	1	1	0	1	1	0	0	1
839	1	1	1	0	0	0	2	0	0	0	0	0	0	0	0	0	0	1	1	1	1	0	2	2	0	0	0	1	2	1	1	0	1	1	1	1	0	0	0	0	2	1	1	0	1	1	0	0	1
840	1	0	0	0	0	0	1	0	0	0	1	1	1	1	0	0	0	0	1	1	1	0	1	1	1	1	0	0	2	2	0	1	1	0	2	0	1	0	0	2	0	0	1	0	1	1	0	0	0
841	0	1	0	0	0	0	1	0	2	2	0	0	1	0	0	0	0	0	1	1	1	0	1	1	1	1	0	0	2	1	0	1	2	0	1	1	1	0	0	1	1	0	1	0	1	0	0	0	1
842	1	2	0	0	0	0	1	0	0	0	0	0	0	0	0	0	1	1	0	2	1	0	2	2	0	1	0	0	2	1	0	2	2	1	0	2	2	1	1	1	0	0	1	0	1	1	0	0	0
843	0	0	0	0	0	0	2	1	0	1	0	0	1	0	0	1	0	1	2	0	0	0	1	1	0	0	0	0	2	1	1	2	2	2	0	2	2	0	0	1	0	0	1	1	0	1	1	0	1
844	1	2	0	0	0	0	1	0	1	1	0	0	1	1	0	0	0	1	0	2	0	0	2	2	0	1	0	1	1	0	1	2	2	2	0	2	1	0	0	0	1	0	0	1	1	1	0	0	0
845	0	2	0	0	0	0	2	1	0	1	0	0	1	1	0	1	1	0	1	1	1	1	2	2	0	1	0	0	2	2	0	2	2	2	0	2	2	0	0	2	0	1	1	0	1	1	0	1	2
846	0	2	0	0	0	0	2	0	0	0	0	0	0	0	0	0	0	0	0	1	0	0	2	2	0	1	0	0	2	2	1	1	2	1	0	2	0	0	0	1	0	1	0	0	2	1	1	0	1
847	0	0	0	0	0	0	2	1	0	1	0	0	0	0	0	0	0	0	0	2	0	0	2	2	0	2	0	0	1	1	0	1	2	1	1	1	1	0	0	1	1	2	1	0	1	0	0	0	0
848	1	1	0	0	0	0	2	0	0	0	0	1	1	1	0	0	0	0	1	1	1	0	2	2	0	0	0	0	2	1	0	1	1	2	0	2	1	0	0	0	1	0	0	1	0	0	1	0	2
849	1	1	0	0	0	0	0	0	1	1	0	0	0	0	0	0	0	0	0	2	0	0	2	2	0	0	1	0	2	1	0	1	1	2	0	2	2	0	0	1	0	1	1	0	1	0	0	0	1
850	1	1	0	0	0	0	2	0	0	0	1	0	0	0	0	0	0	0	0	2	1	0	2	2	0	2	0	0	2	0	0	1	1	2	1	1	2	0	0	1	0	1	1	0	1	1	0	0	1
851	0	2	0	0	0	0	2	0	0	0	0	0	1	0	0	0	0	0	1	0	1	0	2	2	0	2	0	0	2	1	1	1	1	1	0	2	1	0	0	0	2	0	0	0	0	0	0	0	1
852	0	1	0	0	0	0	2	1	0	1	0	0	1	0	0	0	1	0	1	1	1	1	2	2	0	2	0	1	2	0	1	2	2	2	1	1	0	0	0	1	0	0	1	1	2	0	0	0	1
853	1	1	0	0	0	1	1	0	1	1	1	0	1	1	0	0	0	1	0	2	1	0	1	2	0	1	0	1	1	0	0	1	1	1	1	1	1	0	0	0	1	1	2	0	1	0	0	0	0
854	1	2	0	0	0	0	1	0	1	1	0	0	0	0	0	0	1	1	1	1	0	0	2	2	0	2	0	2	2	2	0	1	2	0	2	0	1	0	0	1	1	0	0	0	0	1	0	0	0
855	0	1	0	0	0	1	0	0	1	1	1	1	1	1	0	0	0	0	1	1	1	0	1	1	1	1	1	1	2	2	0	1	1	0	2	0	0	0	0	0	2	1	0	0	1	0	0	0	1
856	1	0	0	0	0	1	2	0	0	0	2	0	1	0	0	1	0	0	0	1	0	0	2	2	0	1	0	0	2	2	1	1	1	2	0	2	1	0	0	1	1	0	0	0	0	0	0	0	1
857	1	1	0	0	0	0	1	0	1	1	0	0	2	0	1	1	1	1	0	2	1	1	1	1	0	1	0	0	2	2	0	2	2	2	0	2	1	0	0	1	1	0	0	1	0	1	0	1	2
858	1	2	0	0	0	0	0	0	2	2	0	0	1	1	0	1	0	0	1	1	1	0	2	2	0	1	0	0	2	1	0	0	0	1	1	1	1	0	0	2	0	0	0	0	0	0	0	0	0
859	1	2	0	0	0	1	2	0	0	0	0	1	1	1	0	0	0	0	2	0	1	1	1	2	0	0	0	0	2	2	2	0	0	1	0	2	2	0	0	1	1	0	0	0	0	1	0	1	1
860	1	1	0	0	0	0	1	1	1	2	0	0	0	0	0	0	0	1	2	0	1	0	2	2	0	1	0	1	1	1	1	1	1	1	1	1	1	0	0	0	1	1	1	0	1	0	0	1	0
861	1	2	0	0	0	0	2	1	0	1	0	1	1	0	1	1	0	0	1	0	0	0	0	1	0	0	0	1	2	1	0	1	2	1	0	2	2	0	0	0	1	1	1	0	1	0	0	0	0
862	1	0	1	0	1	0	0	0	2	2	0	0	0	0	0	0	0	1	1	1	0	0	1	2	0	0	0	1	2	1	1	2	2	0	1	1	1	0	0	1	1	0	1	0	0	1	0	0	1
863	0	0	0	0	0	0	1	1	1	2	0	1	1	1	0	0	0	0	1	1	0	0	1	1	0	0	0	0	2	1	0	1	1	1	1	1	1	0	0	0	1	0	0	0	0	2	0	0	1
864	1	0	0	0	0	1	2	0	1	1	0	0	0	0	0	0	0	1	1	0	0	0	2	2	0	2	0	0	2	1	0	0	2	2	0	2	1	0	0	0	0	2	2	0	2	0	0	1	2
865	0	1	0	0	0	0	2	0	1	1	1	1	2	2	0	1	0	0	0	1	0	0	1	1	1	0	0	1	2	2	0	0	2	0	2	1	2	0	0	2	0	0	1	1	1	1	0	0	0
866	1	1	1	0	0	0	1	0	1	1	0	0	0	0	0	0	0	0	1	0	1	0	2	2	0	1	0	0	1	1	1	1	1	0	2	0	0	0	0	0	2	0	0	0	0	1	0	0	1
867	0	0	0	0	0	0	2	0	1	1	0	0	0	0	0	0	0	0	0	2	0	0	2	2	0	1	1	1	2	2	0	0	0	1	1	1	1	0	0	0	2	1	0	0	1	0	0	0	1
868	1	2	0	0	0	0	0	0	1	1	1	1	1	1	0	0	0	2	1	1	1	0	2	2	0	1	0	1	1	1	0	1	1	1	0	2	1	0	0	0	1	1	1	0	1	0	0	0	0
869	1	1	0	0	0	0	0	0	2	2	0	0	2	1	0	1	0	0	1	1	1	0	0	1	1	1	1	0	2	1	0	1	1	1	1	1	2	0	0	0	1	1	0	0	2	0	0	0	0
870	0	1	0	0	0	0	1	0	0	0	1	0	0	0	0	0	0	1	0	1	0	0	2	2	0	1	0	0	1	1	0	1	1	1	0	2	1	0	0	0	2	1	1	1	1	2	0	1	0
871	0	1	1	1	1	1	0	0	1	1	0	0	1	0	0	0	0	1	1	1	0	0	1	1	0	0	0	2	1	1	1	2	2	2	0	2	2	0	0	1	0	0	0	0	2	2	0	0	0
872	1	1	0	0	0	0	1	0	1	1	1	1	1	1	0	0	0	0	1	1	1	0	2	2	0	1	0	1	2	0	1	0	1	2	0	2	0	0	0	1	1	0	0	1	0	1	0	0	0
873	0	2	0	0	0	0	1	0	0	0	0	0	2	2	0	0	0	1	0	2	1	0	2	2	0	1	0	0	2	0	0	1	1	1	1	1	1	0	0	0	2	0	2	0	0	1	1	0	1
874	1	1	0	0	0	0	2	0	0	0	0	0	0	1	0	0	1	0	1	1	1	0	2	2	0	2	0	1	1	1	0	2	1	2	0	2	1	0	0	1	1	1	1	0	1	0	0	0	1
875	1	1	0	0	0	0	2	0	0	0	0	1	1	0	1	1	0	0	0	1	0	0	2	2	0	0	0	0	2	2	0	1	1	1	0	2	2	0	0	1	0	0	0	0	0	1	0	1	1
876	1	2	0	0	0	0	1	1	1	2	0	1	2	1	0	0	0	1	1	1	0	0	2	2	0	0	0	0	2	1	0	1	1	1	0	2	0	0	0	0	2	1	1	0	2	2	0	0	1
877	0	2	0	0	0	0	1	1	1	2	0	0	0	0	0	0	0	2	0	2	0	0	2	2	0	2	0	0	2	1	1	1	1	1	1	1	2	0	0	1	0	0	0	0	0	0	0	0	1
878	0	0	0	0	0	0	1	0	2	2	0	0	1	0	0	0	0	0	1	1	1	0	0	0	0	0	0	0	2	1	1	1	2	1	0	2	1	0	0	0	2	0	0	0	1	0	1	0	1
879	1	2	0	0	0	0	0	0	1	1	1	1	1	1	0	0	0	0	1	1	1	0	2	2	0	0	0	0	2	2	0	1	1	1	1	1	1	0	0	0	1	0	0	0	0	0	1	0	2
880	1	1	0	0	0	0	1	0	1	1	0	1	2	1	0	0	0	0	0	1	0	0	1	1	1	0	0	1	2	1	1	0	0	1	0	2	1	0	0	0	0	1	1	0	2	1	0	0	0
881	1	2	0	0	0	0	1	0	1	1	0	1	1	1	0	0	0	0	0	2	0	0	0	1	1	1	0	0	2	2	0	1	1	2	0	2	2	0	0	0	0	1	1	0	1	1	0	0	1
882	1	1	0	0	0	1	2	0	0	0	1	0	0	0	0	0	0	1	2	0	1	0	2	2	0	1	0	0	2	1	0	1	1	1	1	1	1	0	0	2	0	1	1	0	1	0	0	2	2
883	1	2	1	0	0	0	2	0	0	0	2	0	1	0	0	0	0	1	0	2	0	0	2	2	0	2	1	0	1	0	0	1	1	2	0	2	1	0	0	1	1	0	1	0	1	1	0	0	0
884	1	2	0	0	0	1	1	0	1	1	1	0	1	0	0	1	0	0	1	0	1	1	2	2	0	1	0	0	1	1	0	2	2	1	0	2	1	0	0	0	2	1	1	0	1	0	1	1	1
885	1	2	0	0	0	0	0	0	1	1	0	0	0	0	0	0	0	0	0	1	0	2	0	2	0	1	0	2	1	0	0	0	0	2	0	2	2	0	1	1	0	1	1	0	0	1	0	0	1
886	0	0	0	0	0	0	1	0	1	1	1	1	1	1	0	0	0	1	2	0	0	0	1	1	1	1	0	2	1	1	1	1	1	1	0	2	2	0	0	1	0	1	1	1	0	1	0	0	1
887	1	1	1	0	0	1	2	1	0	1	0	0	1	1	0	0	0	0	1	1	1	0	2	2	0	2	0	1	2	0	1	1	1	1	1	1	1	0	0	0	0	0	0	0	0	0	0	1	2
888	1	1	0	0	0	0	2	1	0	1	0	0	1	0	0	0	0	2	1	1	1	0	2	2	0	1	0	0	2	0	0	1	2	1	1	1	0	0	0	0	2	0	0	1	0	1	0	0	1
889	0	0	0	0	0	1	1	0	0	0	1	0	1	0	0	0	0	0	1	0	1	0	1	1	0	1	0	0	2	2	1	1	1	1	1	1	0	0	0	0	2	0	0	0	0	2	1	0	1
890	0	1	0	0	0	0	1	0	1	1	0	0	1	0	0	0	1	0	1	1	1	0	2	2	0	0	0	0	2	2	0	1	2	2	0	2	1	1	1	0	1	1	0	0	1	0	0	1	0
891	1	1	0	0	0	1	1	0	1	1	0	0	0	0	0	0	1	1	0	2	0	0	2	2	0	1	0	0	2	1	1	1	1	2	0	2	0	0	0	0	2	0	1	0	1	0	0	0	1
892	0	1	0	0	0	0	2	1	0	1	1	1	1	0	1	1	0	0	0	2	0	0	2	2	0	0	0	1	2	0	1	1	1	1	1	1	1	1	1	0	0	0	0	0	0	1	0	1	2
893	0	2	0	0	0	0	0	0	1	1	0	0	0	0	0	0	0	0	0	1	0	0	2	2	0	0	0	1	2	1	2	1	1	0	2	0	1	0	0	1	1	0	0	0	0	0	1	0	2
894	0	1	0	0	0	0	1	1	0	1	0	1	1	1	0	0	0	0	0	2	0	0	2	2	0	0	0	0	1	0	0	1	1	2	0	2	1	0	0	2	0	0	1	0	0	0	1	0	1
895	1	2	1	0	0	0	1	0	0	0	1	0	1	0	0	0	0	0	0	2	0	1	1	2	0	0	0	0	2	1	1	1	1	2	1	2	1	1	1	0	1	1	1	0	1	0	0	0	0
896	0	2	0	0	0	0	1	1	1	2	0	0	0	0	0	0	0	1	2	0	1	0	0	0	1	0	0	0	2	1	0	1	1	2	0	2	1	0	0	1	1	1	1	0	0	0	0	0	0
897	0	2	0	0	0	0	1	1	0	1	0	1	2	1	0	0	0	1	1	1	1	0	2	2	0	1	0	1	2	1	2	2	2	0	1	1	1	0	0	0	1	1	2	0	1	0	0	0	0
898	0	0	0	0	0	0	0	0	1	1	1	0	0	0	0	0	0	0	1	1	1	0	1	2	0	1	0	0	2	1	0	1	2	1	1	1	2	0	0	1	0	0	1	1	1	0	0	0	1
899	1	1	0	0	0	1	1	0	0	0	1	0	1	0	0	1	1	2	1	1	1	0	2	2	0	1	0	1	1	0	0	1	2	0	0	2	1	0	0	1	1	1	1	0	1	0	0	1	2
900	0	2	1	0	0	0	0	0	2	2	0	0	0	0	0	0	0	1	1	1	1	0	1	1	0	1	0	0	2	2	0	0	2	0	2	1	1	0	0	2	0	0	0	1	0	0	0	0	0
901	1	2	1	0	0	0	2	1	0	2	0	0	1	0	0	0	0	0	0	2	0	0	0	1	0	1	1	0	2	0	0	1	1	1	1	1	0	0	0	0	1	0	1	0	0	0	0	0	1
902	0	1	0	0	0	0	0	0	1	1	1	1	2	2	0	1	0	0	1	1	1	0	2	2	0	1	1	0	1	0	0	1	2	1	2	1	2	0	0	0	2	0	0	0	0	0	0	0	1
903	0	0	0	0	0	1	2	1	0	1	0	1	2	1	0	0	0	0	0	2	0	0	2	2	0	1	0	1	0	0	0	2	1	2	0	2	1	0	0	0	1	0	0	0	0	0	0	0	1
904	0	1	0	0	0	0	1	1	1	2	0	1	2	1	0	0	0	1	0	1	0	1	1	2	0	1	0	0	1	1	0	1	2	1	2	1	1	0	0	1	1	1	1	0	1	1	0	0	1
905	1	2	0	0	0	0	1	0	1	1	1	0	1	0	0	1	0	1	0	2	0	0	2	2	0	0	0	0	1	1	0	1	1	1	0	2	2	0	0	1	0	1	1	0	1	2	0	0	0
906	0	0	0	0	0	0	2	0	1	1	0	0	0	0	0	0	0	0	0	2	0	0	1	1	0	1	0	1	2	1	0	1	1	0	2	1	0	0	0	0	2	0	0	0	0	2	0	0	1
907	0	1	0	0	0	0	1	1	1	2	0	0	2	0	0	0	0	0	0	2	0	0	1	1	0	1	0	0	2	2	1	0	2	0	2	1	0	0	0	1	1	1	0	0	1	1	0	0	1
908	1	2	0	0	0	0	1	0	0	0	1	0	0	0	0	0	0	0	1	1	0	0	2	2	0	1	0	0	2	1	1	1	1	1	1	1	1	0	0	2	0	1	1	0	0	0	0	0	1
909	0	1	0	0	0	0	2	0	1	1	0	0	0	0	0	0	0	0	1	1	1	0	2	2	0	1	0	1	2	2	0	1	1	2	0	2	2	0	0	2	0	1	1	0	1	0	0	0	1
910	0	1	0	0	0	0	2	0	1	1	0	1	1	1	0	0	0	0	0	2	0	0	2	2	0	0	0	0	1	1	0	1	1	0	0	1	1	1	1	0	1	0	0	0	0	0	0	0	1
911	1	1	0	0	0	0	0	0	2	2	0	0	1	0	0	1	0	1	1	1	0	0	1	1	0	1	0	0	2	2	1	1	2	1	1	1	2	0	0	1	0	1	1	0	2	2	0	1	1
912	0	1	0	0	0	0	1	0	1	1	1	0	0	0	0	0	0	1	0	2	0	0	2	2	0	1	0	1	2	1	2	0	0	1	2	0	1	0	0	0	1	1	0	0	1	0	0	1	1
913	1	1	0	0	0	1	1	0	1	1	0	0	1	0	0	0	0	0	1	1	1	0	1	1	0	0	0	0	2	0	0	2	2	0	1	1	1	0	0	1	1	0	0	0	0	0	0	0	1
914	1	1	0	0	0	0	1	0	1	1	1	0	2	1	0	0	0	2	1	1	1	0	1	1	0	2	0	0	2	2	0	1	1	1	0	2	0	0	0	0	2	1	1	0	2	1	0	0	2
915	1	1	1	0	0	0	1	0	1	1	0	0	2	0	1	1	0	1	1	0	1	0	1	1	1	1	0	0	2	2	1	1	2	2	0	2	1	1	0	1	0	0	1	0	1	0	1	0	1
916	1	1	0	0	0	0	0	0	0	0	0	0	0	0	0	0	0	0	1	1	1	0	1	2	0	1	0	1	2	0	1	2	2	0	1	1	1	0	0	1	1	1	1	0	1	0	0	0	1
917	1	0	0	0	0	0	0	0	2	2	0	0	1	0	0	0	1	2	1	1	1	0	2	2	0	0	1	1	2	1	0	1	1	0	1	1	2	1	1	1	0	0	0	0	0	2	0	1	2
918	1	1	0	0	0	0	2	1	0	1	0	0	1	0	0	0	0	0	0	1	0	0	2	2	0	0	0	0	2	1	1	1	1	1	1	1	0	0	0	1	1	0	1	0	0	0	1	0	1
919	1	2	1	0	1	0	1	1	1	2	0	1	1	1	0	0	0	0	1	1	1	0	1	1	1	1	0	0	2	2	1	1	2	1	1	1	1	0	0	1	1	0	1	0	0	0	0	0	1
920	1	0	0	0	0	0	1	0	1	1	1	0	0	0	0	0	0	2	1	1	1	0	2	2	0	2	0	1	2	0	1	1	1	2	2	0	2	0	0	2	0	0	0	0	0	1	0	1	2
921	0	1	0	0	0	1	2	0	1	1	0	0	0	0	0	0	0	0	1	1	1	0	2	2	0	2	0	1	2	2	1	1	1	1	1	1	0	0	0	1	1	0	0	1	1	2	0	0	1
922	1	1	0	0	0	0	2	0	1	1	1	0	0	0	0	0	0	0	0	1	0	0	2	2	0	1	0	0	2	1	0	1	1	2	0	2	1	0	0	0	2	0	0	1	0	1	0	1	2
923	1	2	1	0	0	0	2	0	1	1	1	0	0	0	0	0	0	0	0	2	0	0	1	1	1	1	0	1	2	1	1	1	2	0	0	2	2	0	0	1	1	0	0	0	0	1	0	0	1
924	1	1	0	0	0	0	2	1	0	1	0	0	0	0	0	0	0	0	1	1	1	0	2	2	0	1	0	0	1	1	0	1	1	0	1	1	2	1	1	0	0	0	0	1	0	1	0	0	2
925	0	1	0	0	0	0	1	1	1	1	0	1	2	1	0	0	0	1	1	0	1	0	2	2	0	1	1	0	2	1	0	1	1	2	2	0	1	1	1	0	1	0	0	0	0	0	0	0	0
926	0	0	1	0	0	1	1	0	1	1	0	1	1	1	0	0	0	0	1	1	1	0	2	2	0	0	0	0	2	2	0	2	2	0	2	0	1	0	0	0	2	0	0	0	0	0	0	0	0
927	1	1	0	0	0	0	2	0	0	0	0	0	1	0	0	0	0	0	1	1	1	0	2	2	0	0	0	0	2	0	0	2	2	0	2	0	1	0	0	0	2	1	1	0	1	1	0	0	0
928	0	2	0	0	0	0	1	1	1	2	0	0	0	0	0	0	0	0	1	1	1	0	1	1	0	1	0	1	2	2	0	1	2	1	1	1	0	0	0	0	2	0	0	0	0	0	0	0	0
929	1	2	0	0	0	0	1	1	0	1	0	1	1	1	0	0	0	0	1	1	1	0	1	1	1	1	0	0	2	2	0	1	1	1	1	1	2	0	0	0	1	0	0	1	0	1	0	0	1
930	0	2	0	0	0	0	1	0	0	0	0	0	0	0	0	0	0	0	0	1	0	0	2	2	0	1	0	1	2	2	1	1	2	0	1	1	0	0	0	0	1	0	2	0	1	0	0	0	1
931	1	1	0	0	0	0	1	0	1	1	2	0	0	0	0	0	0	0	0	2	0	0	2	2	0	0	0	0	2	1	1	1	1	2	0	2	1	1	1	0	1	1	1	0	1	0	0	0	1
932	0	1	0	0	0	0	2	0	0	0	1	1	1	1	0	0	0	1	2	0	2	0	2	2	0	1	0	1	2	0	1	1	1	0	0	1	2	0	0	1	1	0	0	0	0	1	0	1	2
933	1	1	0	0	0	0	1	0	1	1	1	1	2	1	0	0	0	0	0	2	0	0	2	2	0	0	0	1	1	1	0	1	1	0	2	0	2	0	1	1	0	0	0	0	0	1	0	0	0
934	0	1	0	0	0	0	1	0	0	0	0	1	1	1	0	0	1	0	1	1	1	0	1	1	0	1	0	0	2	1	0	2	2	0	1	1	1	0	0	0	0	2	2	0	2	0	1	0	1
935	0	1	0	0	0	0	0	0	2	2	0	0	2	1	0	0	0	0	1	1	0	0	1	1	0	0	0	1	2	2	0	1	2	1	1	1	2	0	0	1	1	0	0	0	0	1	0	0	1
936	0	0	0	0	0	1	2	1	0	1	1	0	0	0	0	0	1	1	0	2	0	0	2	2	0	1	0	1	2	1	2	1	1	2	1	2	1	0	0	1	1	1	1	0	0	0	0	0	2
937	1	1	0	0	0	0	0	0	1	1	0	0	0	0	0	0	0	0	1	1	1	0	2	2	0	1	0	0	2	2	0	2	1	1	0	2	1	0	0	0	2	0	1	0	1	0	0	0	0
938	1	1	0	0	0	0	0	0	2	2	0	0	2	1	0	0	0	0	1	1	1	0	2	2	0	1	0	1	2	1	0	1	1	2	0	2	2	0	0	0	1	0	0	1	0	1	0	0	0
939	0	2	0	0	0	0	2	1	0	1	1	1	1	1	0	0	0	2	1	1	1	0	1	1	0	1	0	0	2	2	0	2	2	1	1	1	0	0	0	0	1	1	1	0	1	1	1	0	1
940	1	1	0	0	0	0	2	0	0	0	0	1	2	1	0	0	0	0	1	1	1	0	2	2	0	0	0	1	1	0	1	2	2	0	1	1	1	0	0	1	1	1	1	0	1	0	1	0	1
941	0	0	0	0	0	0	1	0	1	1	1	0	2	1	0	1	0	0	0	2	0	0	2	2	0	0	0	0	1	1	0	1	2	1	0	2	1	0	0	0	1	1	1	0	1	1	0	0	1
942	1	1	0	0	0	0	2	0	0	0	1	1	1	1	0	0	1	2	1	1	1	0	2	2	0	1	0	1	2	1	2	1	2	1	1	1	1	0	0	0	2	0	0	0	0	0	0	0	0
943	0	0	1	0	1	0	2	0	1	1	1	0	0	0	0	0	0	1	1	1	1	0	2	2	0	1	0	0	1	1	1	1	1	2	0	2	0	0	0	0	2	0	0	0	0	1	1	0	2
944	0	1	1	1	1	1	1	0	1	1	0	2	2	1	1	1	0	1	0	2	0	0	2	2	0	0	0	0	2	2	0	0	0	2	0	2	0	0	0	0	2	2	2	0	1	1	0	0	1
945	1	1	0	0	0	0	1	0	0	0	0	0	0	0	0	0	0	0	0	2	0	1	2	2	0	2	1	2	2	1	1	1	2	1	2	1	1	0	0	0	0	0	0	0	0	0	0	0	1
946	1	2	0	0	0	0	1	0	0	0	1	1	2	1	0	0	0	0	0	2	1	0	2	2	0	2	0	0	2	2	0	1	2	2	0	2	1	0	1	0	1	0	0	1	0	1	0	1	1
947	0	0	0	0	0	0	1	0	1	1	1	1	1	0	1	1	0	0	0	2	0	0	0	1	1	1	0	2	1	0	0	1	2	2	0	2	1	0	0	0	1	0	1	0	1	0	0	1	2
948	1	0	0	0	0	0	1	0	1	1	1	0	0	0	0	0	0	1	0	2	0	0	2	2	0	0	0	1	2	2	0	0	0	2	0	2	2	0	0	0	2	0	0	0	2	2	1	0	2
949	0	1	0	0	0	0	1	0	0	0	0	0	0	0	0	0	0	0	0	2	0	0	2	2	0	2	0	1	2	1	0	1	2	0	1	1	2	0	0	0	1	0	0	0	0	1	0	0	1
950	0	1	0	0	0	1	0	0	1	1	0	2	1	1	0	0	0	1	0	2	0	0	0	0	0	0	0	1	1	1	0	2	2	1	1	1	2	1	1	1	0	0	1	0	1	0	1	0	1
951	0	2	0	0	0	0	1	0	1	1	0	0	1	0	0	0	0	1	0	1	0	0	1	1	0	1	0	0	2	1	1	1	1	0	1	1	2	0	0	1	1	0	0	0	2	1	0	0	0
952	1	2	1	0	1	0	1	0	1	1	1	1	1	1	0	0	0	1	0	2	0	0	2	2	0	0	0	0	2	2	0	2	2	2	0	2	1	0	0	0	2	1	0	0	0	0	1	0	1
953	1	0	0	0	0	0	0	0	2	2	0	1	1	1	0	0	0	1	0	2	0	0	2	2	0	2	0	0	2	2	0	1	2	2	0	2	1	0	0	0	1	0	0	0	0	0	0	0	0
954	1	0	0	0	0	0	0	0	2	2	0	0	0	0	0	0	0	1	1	0	0	0	2	2	0	0	0	0	2	1	0	2	2	0	1	1	1	0	0	1	1	0	1	0	1	1	0	0	1
955	1	2	0	0	0	0	1	0	0	0	1	1	0	0	0	0	0	0	0	2	0	0	2	2	0	0	1	0	2	1	1	1	1	0	1	1	1	0	0	0	2	0	1	1	1	0	0	0	1
956	0	0	0	0	0	1	0	0	1	1	0	1	0	0	0	0	0	2	0	2	0	0	2	2	0	0	0	0	2	1	0	2	2	2	0	2	1	1	1	0	1	1	1	0	2	0	0	0	0
957	1	2	0	0	0	0	1	0	0	0	1	1	1	1	0	0	0	0	0	2	0	0	1	1	1	0	0	1	2	1	2	0	0	2	0	2	0	0	0	1	1	1	1	0	1	0	0	0	0
958	0	0	0	0	0	0	1	1	1	2	0	0	1	0	0	0	0	0	0	2	0	0	1	2	0	1	0	0	2	1	1	0	0	2	0	2	0	0	0	0	2	0	1	1	2	0	1	0	1
959	1	1	0	0	0	0	2	0	0	0	0	1	2	1	0	0	0	1	0	1	0	0	2	2	0	2	0	0	2	2	0	1	1	1	1	1	2	0	1	0	0	1	1	0	1	1	0	0	1
960	0	1	0	0	0	1	1	0	1	1	0	0	0	0	0	0	0	0	1	0	1	1	2	2	0	0	0	1	2	1	1	0	1	1	0	2	2	0	0	1	0	0	1	1	0	1	0	0	2
961	1	0	0	0	0	0	2	1	0	1	0	1	1	1	0	0	0	0	0	1	0	0	2	2	0	1	0	0	2	2	0	1	1	1	1	1	0	0	0	0	1	0	0	0	0	1	0	0	1
962	0	2	0	0	0	0	2	0	0	0	1	0	1	1	0	0	0	1	0	2	0	0	1	1	0	0	0	0	2	1	1	1	1	1	1	1	2	0	0	1	1	1	1	0	1	0	0	0	1
963	0	1	0	0	0	0	1	0	1	1	0	0	1	0	0	0	0	0	1	1	1	0	2	2	0	0	0	0	2	2	1	0	0	1	1	1	0	0	0	0	2	0	2	0	0	0	0	0	0
964	0	1	0	0	0	0	2	0	0	0	1	1	1	1	0	0	0	1	1	0	1	0	2	2	0	0	0	0	2	2	0	0	0	1	0	2	1	0	0	0	2	1	0	0	1	0	1	0	1
965	0	2	1	0	0	0	1	0	1	1	1	0	0	0	0	0	0	1	0	1	0	0	2	2	0	1	0	0	1	1	1	2	2	2	1	1	2	0	0	1	1	1	1	0	2	0	0	1	1
966	1	0	0	0	0	1	0	0	2	2	0	1	0	0	0	0	0	0	0	1	0	0	2	2	0	0	1	0	2	2	0	1	2	1	1	1	2	0	0	0	1	1	0	0	0	0	0	0	1
967	0	2	1	0	0	0	2	1	0	2	0	1	2	1	0	1	0	0	1	1	1	0	2	2	0	1	0	1	1	1	0	1	1	0	2	1	1	0	0	0	1	1	1	0	1	0	1	1	2
968	0	0	0	0	0	0	0	0	0	0	0	1	1	1	0	0	1	2	1	1	1	0	2	2	0	2	0	0	2	2	0	1	1	2	0	2	2	0	1	0	1	1	1	0	0	0	0	0	1
969	1	1	0	0	0	0	2	0	1	1	0	0	0	0	0	0	0	1	0	2	0	0	2	2	0	0	0	0	2	2	0	2	2	0	1	1	2	0	0	1	1	0	1	0	1	1	0	0	0
970	0	2	0	0	0	1	2	0	0	0	2	0	1	0	0	0	0	1	0	2	0	1	2	2	0	2	0	0	2	2	1	1	2	1	1	1	2	0	0	0	2	1	1	0	1	0	0	1	1
971	1	1	0	0	0	0	0	0	2	2	0	0	0	0	0	0	0	0	1	1	1	0	2	2	0	1	0	0	1	1	1	2	2	2	0	2	1	0	0	0	2	0	0	2	0	2	0	0	0
972	1	0	0	0	0	1	2	1	0	1	1	0	0	0	0	0	0	1	2	0	2	0	2	2	0	0	1	0	2	1	1	2	2	0	1	1	2	0	0	2	0	1	2	0	0	1	0	0	0
973	0	2	0	0	0	0	1	0	0	0	0	0	1	1	0	0	0	1	0	2	0	0	2	2	0	1	0	0	2	2	0	2	2	0	1	1	2	0	0	1	1	0	1	0	0	0	0	1	2
974	1	1	0	0	0	0	1	0	1	1	0	0	0	0	0	0	0	0	2	0	1	0	2	2	0	1	0	0	1	0	0	0	1	1	1	1	1	0	0	0	1	0	0	0	0	1	0	1	2
975	0	1	0	0	0	0	2	0	0	0	0	1	1	1	0	0	0	0	0	2	0	0	2	2	0	1	0	0	2	2	1	1	1	2	0	2	1	1	1	0	1	0	0	0	1	1	0	0	1
976	1	0	0	0	0	0	0	0	1	1	1	0	0	0	0	0	1	1	0	2	1	1	0	1	1	1	0	1	1	1	0	2	2	0	1	1	1	1	0	1	0	0	0	0	0	1	0	0	1
977	1	1	0	0	0	1	0	0	1	1	0	0	0	0	0	0	1	1	1	1	0	0	2	2	0	2	1	0	2	1	1	1	2	0	2	0	1	0	0	0	2	1	1	0	1	0	0	1	2
978	1	1	0	0	0	0	0	0	0	0	0	1	1	1	0	0	0	1	2	0	1	0	2	2	0	1	0	1	2	0	1	1	1	1	1	1	1	0	0	1	1	0	1	0	0	0	1	0	1
979	0	2	0	0	0	0	1	0	1	1	0	0	0	0	0	0	0	2	2	0	0	0	2	2	0	1	0	2	1	0	1	1	2	2	1	2	2	0	0	0	1	1	0	0	1	0	0	0	1
980	1	1	0	0	0	0	1	0	1	1	0	1	2	2	0	0	0	1	0	2	0	1	2	2	0	1	1	1	2	0	1	0	1	1	1	1	2	0	0	1	1	1	1	0	0	1	0	0	2
981	1	1	0	0	0	0	1	0	2	2	0	0	0	0	0	0	0	1	0	1	0	0	1	1	1	1	0	2	1	1	0	1	2	0	2	0	2	0	0	0	1	0	0	0	0	1	0	2	2
982	1	0	0	0	0	0	1	0	1	1	1	0	2	1	0	1	1	1	0	2	0	0	2	2	0	0	0	0	1	1	0	1	1	2	0	2	0	0	0	0	2	1	1	1	1	2	0	0	0
983	1	2	1	0	0	0	1	1	0	1	0	1	2	1	0	0	0	0	1	1	1	0	1	1	1	0	0	1	1	1	1	0	0	2	0	2	0	0	0	0	1	1	1	0	1	1	1	0	1
984	0	1	0	0	0	1	1	1	1	2	0	0	0	0	0	0	0	1	0	2	1	0	2	2	0	0	0	0	2	2	0	1	1	1	1	1	2	0	0	1	0	1	0	0	0	0	0	0	1
985	1	0	0	0	0	0	0	0	2	2	0	0	0	0	0	0	0	0	1	1	0	0	2	2	0	1	0	1	2	1	0	1	1	1	1	1	1	0	0	1	1	0	0	0	1	0	0	0	0
986	0	1	0	0	0	0	0	0	1	1	0	0	1	0	1	1	0	0	0	2	0	0	2	2	0	1	0	1	2	1	2	1	1	1	0	2	2	0	0	1	0	1	1	0	1	0	0	0	1
987	1	2	0	0	0	0	0	0	2	2	0	1	1	1	0	0	0	0	1	1	0	0	0	1	1	1	0	1	2	1	1	1	1	1	1	1	1	0	0	0	2	0	0	0	1	0	0	0	0
988	1	2	0	0	0	0	1	0	0	0	1	0	1	1	0	0	1	1	1	0	1	0	2	2	0	1	0	0	2	2	0	1	1	0	2	0	0	0	0	1	1	0	2	0	1	0	0	0	0
989	0	2	0	0	0	0	1	0	0	0	1	1	2	2	0	1	0	0	0	2	0	0	1	1	1	1	0	0	2	1	0	0	1	1	1	1	1	1	0	0	0	1	1	0	0	0	0	0	2
990	0	1	0	0	0	0	1	1	0	1	0	0	0	0	0	0	0	1	0	1	0	0	2	2	0	1	0	0	2	0	0	0	1	2	0	2	0	0	0	0	1	0	0	0	0	2	0	0	1
991	1	0	0	0	0	0	0	0	2	2	0	0	0	0	0	0	0	0	0	1	0	0	1	1	1	1	0	1	2	0	1	0	0	1	0	2	1	0	0	0	1	1	1	0	1	2	0	0	0
992	0	1	0	0	0	0	1	1	1	2	0	1	0	0	0	0	0	1	0	2	0	0	1	1	0	2	0	0	2	2	1	1	2	2	1	2	1	0	0	0	1	0	0	0	1	0	0	0	1
993	0	1	0	0	0	0	2	0	1	1	1	0	2	2	0	0	0	2	1	1	1	0	2	2	0	0	1	1	2	0	1	1	1	1	0	2	1	0	0	1	1	1	1	0	1	0	0	0	1
994	1	2	1	0	0	1	2	1	0	1	0	0	0	0	0	0	0	1	2	0	1	0	2	2	0	0	0	0	2	2	1	0	0	1	1	1	1	0	0	0	1	0	0	1	0	1	0	0	1
995	0	0	0	0	0	1	1	0	1	1	0	1	1	1	0	0	0	0	1	1	1	1	1	2	0	1	0	0	2	2	0	1	2	1	1	1	0	0	0	0	2	0	0	0	0	1	0	0	1
996	0	2	0	0	0	0	1	0	1	1	1	0	0	0	0	0	0	1	0	1	0	0	2	2	0	2	0	1	2	2	0	0	1	2	0	2	1	0	0	2	0	0	0	1	0	0	1	1	2
997	0	1	0	0	0	0	0	0	1	1	0	1	1	1	0	0	0	0	0	2	0	0	2	2	0	1	0	0	1	1	0	2	2	2	0	2	2	0	0	0	1	1	1	0	2	0	0	0	1
998	0	2	0	0	0	0	1	0	1	1	0	1	2	1	0	0	0	0	1	0	1	0	2	2	0	1	0	0	2	1	1	1	1	1	1	1	2	0	0	0	1	0	0	0	0	0	0	1	2
999	1	2	0	0	0	0	0	0	1	1	0	1	1	1	0	0	0	0	0	2	0	1	2	2	0	0	0	1	2	2	0	2	2	2	0	2	0	0	0	0	2	1	1	0	1	1	0	0	2
1000	1	2	0	0	0	0	2	0	0	0	1	0	0	0	0	0	0	0	0	2	0	0	2	2	0	0	0	0	2	1	0	0	1	2	1	2	1	1	1	0	1	1	1	1	1	1	0	0	1
[truncated: 252 more columns]
