# Supplementary material for: KNN-MDR: a learning approach for improving interactions mapping performances in genome wide association studies
Source: BMC Bioinformatics. 2017 Mar 21;18:184. doi: 10.1186/s12859-017-1599-7 (PMC5361736; doi:10.1186/s12859-017-1599-7)
Supplement: Supplementary file 6 — The data set(s) supporting the results of Table 4. (ZIP 7095 kb) [file 12859_2017_1599_MOESM6_ESM.zip › 100 simulations/S10/mkallsimul.dat]

1	0	2	1	0	0	0	1	1	0	0	1	0	0	0	0	0	0	0	0	0	2	0	0	2	1	1	0	2	0	2	1	1	1	1	0	2	1	0	1	1	0	1	0	0	1	1	0	0	0
2	1	1	1	1	1	2	2	2	0	0	0	0	1	1	0	0	1	1	1	1	1	0	0	2	0	0	1	2	1	1	1	1	1	0	0	2	2	1	0	0	0	0	0	0	0	1	1	1	0
3	1	2	1	0	1	0	2	2	0	0	1	0	1	0	0	0	1	0	1	1	2	1	0	2	0	0	0	2	0	2	1	2	2	0	0	2	1	0	1	1	0	2	0	0	1	0	1	0	0
4	0	1	0	0	0	0	1	1	1	2	0	0	0	0	0	0	1	1	1	1	1	0	0	2	2	2	0	1	1	2	0	0	2	1	1	2	2	0	2	2	0	0	0	0	0	0	0	1	0
5	1	1	0	0	0	0	0	1	1	1	1	1	1	0	0	1	1	0	0	0	1	1	0	2	0	0	0	2	0	2	1	1	1	0	1	1	1	0	2	2	0	0	0	1	0	0	1	1	0
6	0	2	0	0	0	0	1	2	0	1	0	1	1	1	0	0	1	1	0	0	2	0	0	2	0	0	0	2	2	1	2	2	2	0	1	1	1	1	1	1	0	1	0	0	0	0	0	0	0
7	1	0	0	0	0	2	1	1	1	1	1	0	0	0	0	0	1	1	1	0	2	0	0	2	0	0	0	2	0	1	1	0	1	2	1	2	0	1	0	0	0	0	0	0	0	0	0	0	0
8	0	0	0	0	0	0	1	2	0	0	1	1	2	1	0	0	1	1	0	0	1	1	1	1	1	1	0	2	1	2	2	1	1	1	2	1	1	0	0	0	0	0	0	0	0	0	0	1	0
9	1	1	0	0	0	0	2	2	1	1	0	1	1	0	0	1	0	0	0	0	2	0	0	2	0	0	0	1	2	2	1	1	1	0	1	2	2	0	0	0	0	0	1	0	2	0	0	0	1
10	0	0	0	0	0	1	1	1	1	1	0	0	0	0	0	0	1	0	1	1	2	1	0	2	0	0	1	1	0	1	1	1	0	0	1	1	2	0	1	1	0	0	1	0	1	0	0	0	2
11	0	1	0	0	0	0	1	1	2	2	0	1	2	2	0	0	1	1	1	1	1	0	0	2	0	0	0	2	0	1	1	2	2	0	1	1	2	0	0	0	0	0	1	0	1	1	0	0	0
12	0	1	0	0	0	0	1	2	0	1	0	0	1	1	0	0	1	1	1	0	2	1	1	1	1	1	0	2	0	2	1	2	2	0	2	0	1	0	0	0	0	0	0	0	0	0	0	0	0
13	1	2	0	0	0	0	2	2	0	1	0	0	0	0	0	0	1	1	0	0	2	2	1	1	1	1	0	2	1	1	1	1	1	1	1	2	1	1	0	0	0	0	0	0	0	1	0	0	0
14	1	1	0	0	0	1	1	1	1	1	1	1	1	0	0	0	1	0	1	1	1	0	0	2	0	0	0	2	1	2	2	0	2	1	0	2	1	0	0	0	0	0	0	0	0	0	0	0	0
15	0	2	1	0	1	0	2	2	1	1	1	0	0	0	0	0	0	0	2	2	0	0	0	2	0	0	0	2	1	1	2	1	1	1	0	2	2	0	0	0	0	1	0	0	1	0	0	0	0
16	0	1	0	0	0	0	0	0	2	2	0	0	0	0	0	0	2	0	0	0	2	0	0	2	1	1	0	2	0	1	1	0	1	0	1	2	2	0	1	1	0	0	0	0	0	0	1	0	0
17	1	1	0	0	0	0	2	2	0	0	1	0	1	1	0	0	1	1	1	1	1	1	0	2	0	0	0	2	0	1	0	1	2	0	1	2	1	1	0	0	0	0	0	1	0	0	0	0	0
18	0	0	0	0	0	1	1	2	1	2	0	0	1	1	0	0	0	0	2	1	0	0	0	2	0	0	0	2	2	1	1	1	2	2	1	1	2	0	1	0	1	0	0	0	1	1	0	1	0
19	0	1	0	0	0	0	2	2	0	0	2	0	2	0	1	0	1	0	1	1	2	0	0	2	0	0	0	2	1	2	2	1	1	1	0	2	2	0	1	1	0	0	0	0	1	0	0	0	1
20	1	1	0	0	0	0	0	1	1	1	0	0	0	0	0	0	1	0	1	0	1	1	0	2	0	0	0	1	2	1	1	1	2	2	1	1	1	0	0	0	0	0	0	0	0	1	0	0	0
21	0	0	1	0	1	0	1	2	0	0	0	1	2	1	0	0	1	0	0	0	1	0	1	1	1	2	0	0	1	2	1	1	1	0	0	2	2	0	0	0	0	1	0	0	2	1	0	2	0
22	1	2	0	0	0	0	1	1	1	1	1	0	0	0	0	0	2	2	1	1	2	1	0	2	1	1	0	2	0	2	0	1	1	0	1	1	2	0	1	1	0	0	0	0	2	1	0	0	2
23	0	2	0	0	0	0	2	2	0	0	0	1	0	0	0	0	0	0	1	1	0	1	0	2	1	1	0	2	1	2	2	2	2	0	1	1	1	0	1	1	0	0	0	1	1	1	0	0	0
24	1	1	0	0	0	1	1	2	0	1	0	0	0	0	0	0	1	1	1	1	1	1	1	1	0	0	0	2	0	2	1	1	1	1	1	2	1	0	0	0	0	1	0	1	2	0	0	0	0
25	1	2	0	0	0	0	2	2	0	1	1	0	0	0	0	0	1	1	0	0	2	0	1	1	1	1	0	2	2	2	2	1	2	2	0	2	0	0	1	1	0	0	0	0	1	0	0	0	0
26	0	0	0	0	0	1	2	2	2	2	0	0	1	1	0	0	1	0	0	0	1	1	2	0	1	1	0	2	2	2	1	1	1	0	1	2	1	0	0	0	0	1	0	0	1	1	0	0	1
27	0	2	0	0	0	1	2	2	0	1	1	0	1	1	0	0	1	0	1	0	2	0	1	1	1	1	0	1	1	2	1	0	0	1	2	2	1	0	1	1	0	0	0	0	0	0	0	0	1
28	1	1	1	0	0	0	0	0	2	2	0	1	1	0	0	1	1	0	1	1	2	0	0	2	0	0	0	1	0	1	0	2	2	0	0	2	1	0	2	2	0	0	0	0	1	1	0	1	0
29	1	2	0	0	0	0	1	1	1	1	1	1	2	2	0	0	2	1	0	1	2	1	1	1	0	0	0	2	1	0	2	2	2	0	1	2	1	1	1	1	1	0	0	0	2	1	0	0	0
30	1	1	0	0	0	1	1	2	0	0	1	1	2	2	0	0	2	2	2	2	0	0	0	2	0	0	0	1	1	2	0	1	2	0	1	2	1	0	1	1	0	1	0	1	1	0	0	1	0
31	0	2	0	0	0	0	2	2	0	0	1	0	0	0	0	0	1	1	0	0	2	0	0	2	0	0	0	1	0	1	0	2	2	1	1	1	2	0	0	0	0	0	0	1	0	0	0	0	0
32	1	2	0	0	0	0	1	2	0	0	0	0	0	0	0	0	1	0	1	1	2	1	0	2	0	0	0	2	1	2	0	2	2	0	1	1	1	1	0	0	0	0	1	0	0	0	0	0	1
33	0	2	0	0	0	0	1	2	0	0	0	0	1	1	0	0	2	2	2	2	2	1	1	1	1	1	0	2	0	2	1	1	1	0	1	1	1	0	0	0	0	0	0	0	0	1	0	1	0
34	1	1	0	0	0	0	2	2	0	0	0	1	1	0	0	1	1	1	0	0	2	0	0	2	0	0	0	0	2	2	0	1	2	0	0	2	2	0	0	0	0	0	0	0	0	0	0	0	0
35	0	0	0	0	0	0	2	2	0	1	1	1	0	0	0	0	1	1	1	0	2	1	1	1	0	0	0	2	1	1	2	1	2	0	2	1	1	0	0	0	0	0	0	0	0	0	0	0	0
36	0	2	0	0	0	0	1	1	1	1	0	0	0	0	0	0	0	0	0	0	1	0	0	2	0	0	0	2	0	1	1	1	1	0	0	1	2	0	0	0	0	0	1	0	1	1	1	0	0
37	0	2	1	0	1	0	2	2	1	1	1	1	1	1	0	0	2	2	1	1	2	0	0	2	0	0	0	1	2	2	1	2	2	0	0	2	1	0	1	1	0	2	0	0	1	1	0	0	0
38	1	1	0	0	0	0	2	2	0	1	1	1	1	0	0	1	1	0	1	1	1	2	0	2	0	0	0	1	0	1	0	1	1	0	0	2	1	0	2	2	0	2	0	0	0	0	0	1	0
39	1	2	0	0	0	0	1	0	1	1	0	1	1	0	0	1	2	0	1	1	2	0	0	2	1	1	0	1	1	2	1	0	1	1	1	2	2	0	0	0	0	0	0	1	0	0	0	0	0
40	1	0	0	0	0	0	2	2	1	1	0	0	0	0	0	0	1	0	0	0	1	1	0	2	0	0	1	1	0	1	1	0	1	1	1	2	1	1	0	0	0	1	0	0	0	0	1	0	0
41	1	0	0	0	0	0	1	1	1	1	0	0	1	1	0	0	1	1	0	0	2	1	0	2	0	0	0	1	1	1	1	0	0	0	1	1	1	0	1	0	1	0	1	0	2	0	0	0	1
42	1	1	0	0	0	0	1	1	0	2	0	0	0	0	0	0	2	0	0	0	1	0	0	2	1	1	0	1	2	1	1	1	1	0	2	0	1	1	0	0	0	0	1	0	2	2	0	1	0
43	1	1	2	0	1	0	0	1	1	1	0	0	0	0	0	0	1	1	1	1	1	1	1	1	1	1	0	2	1	2	2	2	2	0	2	1	0	1	0	0	0	0	0	0	0	0	1	0	0
44	0	1	0	0	0	0	1	2	0	0	0	1	1	0	0	1	0	0	1	2	1	0	0	2	0	0	0	1	1	2	0	2	2	0	0	2	1	1	0	0	0	1	0	0	1	1	0	0	0
45	1	0	0	0	0	0	0	1	1	1	0	1	1	1	0	0	2	2	0	0	1	0	0	2	1	1	1	2	1	1	1	1	1	0	0	2	1	0	2	2	0	1	0	0	1	0	0	0	0
46	0	2	0	0	0	0	2	2	0	1	1	1	2	2	0	0	2	0	0	0	1	1	1	1	1	1	0	1	1	1	1	0	1	0	1	2	0	0	1	1	0	0	0	0	0	0	0	0	0
47	0	1	0	0	0	0	2	2	0	0	1	0	2	2	0	0	1	1	1	1	2	1	0	2	0	0	0	0	1	1	1	2	2	2	1	2	2	0	1	1	0	0	0	0	0	0	1	0	0
48	1	2	0	0	0	0	2	2	0	0	1	0	0	0	0	0	2	0	0	0	2	0	0	2	0	0	0	2	0	2	0	1	1	1	0	2	2	0	1	1	0	0	2	0	1	1	0	1	0
49	1	1	0	0	0	1	1	1	1	1	1	1	1	0	0	0	1	0	0	0	2	0	0	2	0	0	0	2	0	2	1	0	2	0	0	2	1	0	2	1	1	0	1	1	1	2	0	0	0
50	0	2	0	0	0	1	1	2	1	1	0	0	2	1	1	0	2	0	0	0	2	1	0	2	1	1	2	2	1	2	1	1	2	0	1	2	1	0	1	1	0	1	0	0	1	0	1	0	0
51	1	2	1	0	0	0	2	2	0	1	0	0	0	0	0	0	1	1	1	1	1	0	0	2	1	1	0	2	1	2	2	2	2	0	1	1	2	0	0	0	1	0	0	0	0	0	0	0	1
52	1	1	0	0	0	0	0	0	2	2	0	0	1	1	0	0	1	0	0	1	1	0	0	2	0	0	0	2	1	1	1	1	1	0	1	1	1	0	1	0	1	0	0	1	0	0	0	0	1
53	0	0	0	0	0	0	1	1	2	2	0	0	1	1	0	0	1	0	1	1	1	0	1	1	1	1	0	2	0	2	1	2	2	1	0	2	2	0	0	0	0	0	0	1	0	0	0	0	1
54	0	0	0	0	0	1	0	0	2	2	0	0	2	1	1	0	1	0	0	0	2	0	1	1	0	0	0	1	1	2	1	2	2	0	1	1	0	0	2	1	1	0	0	0	0	0	0	0	1
55	0	1	0	0	0	0	1	2	0	0	1	0	0	0	0	0	2	1	0	1	1	0	0	2	0	0	0	2	0	2	0	0	1	1	1	2	1	1	0	0	0	0	0	0	0	0	0	0	0
56	0	0	0	0	0	0	0	2	0	0	1	0	0	0	0	0	0	0	1	1	1	0	0	2	0	0	0	2	0	1	2	1	1	1	0	2	1	1	0	0	0	0	0	0	1	0	0	0	1
57	1	2	0	0	0	0	2	2	0	0	0	0	1	1	0	0	2	0	0	0	2	1	0	2	0	0	0	2	1	1	2	1	2	0	1	2	2	0	0	0	0	0	1	0	1	0	0	0	0
58	0	2	0	0	0	0	2	2	1	1	0	1	0	0	0	0	0	0	1	1	2	1	2	0	1	1	1	2	0	2	0	1	1	0	0	2	2	1	0	0	0	0	0	1	0	0	0	0	1
59	0	1	0	0	0	0	2	2	0	1	1	0	1	0	0	0	1	0	1	1	1	0	0	2	0	0	1	2	2	2	1	1	2	2	0	2	1	0	0	0	0	1	0	0	0	1	0	0	0
60	1	1	0	0	0	0	1	2	0	0	0	1	1	1	0	0	2	0	1	1	2	1	0	2	0	0	0	2	0	2	2	1	2	0	1	2	1	1	0	0	0	0	0	0	0	2	0	0	0
61	1	1	0	0	0	1	1	1	1	1	0	0	1	1	0	0	1	1	0	0	1	1	0	2	0	0	0	2	0	2	2	0	0	0	0	2	1	0	0	0	0	0	0	0	0	0	0	0	1
62	0	0	0	0	0	0	0	1	1	1	0	1	2	2	0	0	1	1	0	0	2	0	0	2	1	1	0	1	1	2	0	1	1	1	0	2	2	0	0	0	0	0	0	0	1	1	0	0	0
63	1	2	1	0	0	1	0	1	1	1	0	0	2	0	1	0	0	0	0	0	1	1	0	2	0	0	0	2	1	1	1	0	1	2	1	2	1	0	0	0	0	0	1	0	1	1	0	0	0
64	1	0	0	0	0	0	2	2	0	1	1	2	2	1	0	0	1	0	1	1	2	1	1	1	1	2	0	2	0	2	0	2	2	0	1	1	0	1	0	0	0	0	0	2	0	2	0	0	1
65	0	0	0	0	0	1	2	2	1	1	0	0	0	0	0	0	2	1	0	1	2	0	0	2	0	0	1	2	0	2	0	1	2	0	1	2	1	0	2	2	1	1	0	0	1	0	0	0	0
66	1	0	0	0	0	1	2	2	0	0	1	0	1	1	0	0	0	0	0	0	2	0	0	2	0	0	0	1	1	2	1	1	1	0	1	1	1	0	2	1	1	0	0	0	0	0	0	0	0
67	1	1	0	0	0	0	2	2	0	0	0	0	0	0	0	0	0	0	0	0	2	0	1	1	0	0	0	2	1	0	1	1	2	1	1	1	2	0	1	1	0	0	0	0	1	1	0	0	1
68	1	1	0	0	0	0	2	2	0	0	2	0	1	1	0	0	0	0	1	1	2	0	0	2	0	0	0	2	0	2	0	1	1	0	1	1	1	0	2	2	0	0	0	0	0	0	0	0	0
69	0	2	0	0	0	0	0	1	1	1	0	0	0	0	0	0	0	0	0	0	2	1	0	2	0	0	0	2	0	2	0	1	1	2	0	2	2	0	1	0	1	2	0	0	1	0	0	0	0
70	0	1	0	0	0	0	0	1	0	0	0	0	1	1	0	0	2	1	0	0	2	0	0	2	0	0	0	2	1	2	2	0	1	1	0	2	0	0	1	1	0	2	0	0	1	0	0	0	1
71	1	1	0	0	0	0	2	2	0	0	0	0	0	0	0	0	0	0	1	1	1	0	0	2	0	0	0	2	1	2	2	1	1	0	0	2	2	0	1	0	1	0	0	0	1	0	0	0	1
72	1	2	0	0	0	0	1	1	1	1	1	1	1	0	0	0	1	1	0	0	2	0	0	2	0	0	0	2	0	1	0	1	2	1	0	2	2	0	0	0	0	0	0	0	2	0	0	0	1
73	1	1	1	0	1	0	1	2	0	1	0	0	1	1	0	0	1	1	0	1	2	0	0	2	0	0	0	2	0	2	0	1	1	0	0	1	1	0	0	0	0	1	0	0	0	0	0	0	0
74	1	1	0	0	0	0	2	2	0	0	1	1	1	1	0	0	1	1	0	1	2	0	1	1	0	0	1	2	1	2	0	1	1	0	0	2	1	0	1	1	0	0	0	0	0	1	0	0	0
75	0	2	0	0	0	0	1	1	1	1	1	0	0	0	0	0	0	0	1	1	0	0	0	2	0	0	0	2	2	1	1	2	2	0	1	1	2	0	0	0	0	0	0	0	1	1	0	0	1
76	0	1	1	1	1	1	1	2	0	1	0	0	0	0	0	0	0	0	1	1	1	0	1	1	1	1	0	2	0	2	1	1	1	0	1	2	1	0	1	1	0	0	0	0	0	0	0	0	0
77	1	1	0	0	0	0	1	1	1	1	0	0	0	0	0	0	1	1	1	1	1	1	1	1	1	1	0	2	1	1	2	0	0	0	0	2	2	0	0	0	0	0	0	0	1	0	0	0	0
78	0	1	1	0	0	0	1	1	1	2	0	1	1	0	1	0	1	1	0	0	2	1	2	0	1	1	0	1	1	2	0	1	1	0	1	1	0	0	1	1	0	1	0	1	2	0	1	0	1
79	0	0	0	0	0	1	0	0	2	2	0	0	1	1	0	0	1	0	0	0	2	0	0	2	0	0	0	2	0	2	1	0	2	0	0	2	1	0	0	0	0	1	0	1	2	0	0	0	0
80	1	2	0	0	0	0	0	1	1	1	0	0	0	0	0	0	0	0	0	0	2	0	0	2	0	0	0	2	1	1	2	2	2	0	1	1	2	0	1	1	0	0	0	0	0	0	0	0	0
81	0	1	0	0	0	0	1	1	0	0	1	0	1	1	0	0	2	2	1	1	2	0	0	2	0	0	0	1	0	2	1	1	1	0	2	1	1	0	0	0	0	0	1	0	1	1	0	1	0
82	0	1	0	0	0	0	2	2	1	1	1	1	1	0	0	1	1	0	2	2	1	0	1	1	1	1	0	2	0	1	1	1	1	0	1	1	0	1	1	1	0	0	0	0	0	0	0	2	0
83	0	1	0	0	0	0	0	0	1	1	0	1	1	1	0	0	2	1	0	0	2	0	0	2	0	0	0	2	2	0	2	2	2	0	2	0	2	0	1	1	0	0	0	2	0	0	0	0	1
84	0	2	1	0	0	0	0	0	2	2	0	1	1	0	0	1	1	0	1	1	1	1	0	2	0	0	0	1	2	2	0	1	1	1	1	1	1	1	1	1	0	1	0	0	0	0	0	0	0
85	0	0	0	0	0	1	1	1	1	2	0	0	0	0	0	0	0	0	0	0	1	0	0	2	0	0	0	1	1	2	0	0	0	0	0	2	2	0	0	0	0	0	0	0	0	0	0	0	0
86	0	2	0	0	0	0	1	2	0	0	1	0	0	0	0	0	1	0	1	1	1	0	0	2	1	1	0	2	0	1	2	1	1	0	1	1	1	1	0	0	0	0	0	0	0	1	0	0	0
87	1	2	0	0	0	0	0	0	2	2	0	0	2	1	0	0	2	2	0	0	2	0	0	2	1	1	0	2	1	1	2	1	1	0	1	1	1	0	0	0	0	0	1	0	0	2	0	0	1
88	1	2	0	0	0	0	2	2	0	1	1	0	0	0	0	0	1	2	1	1	2	1	0	2	1	1	0	2	0	2	0	0	0	0	0	2	2	0	1	1	0	0	0	0	1	0	0	0	0
89	0	0	0	0	0	0	2	2	0	0	1	0	1	1	0	0	1	1	0	0	1	1	0	2	0	0	0	1	0	1	2	1	1	0	1	2	2	0	0	0	1	0	0	0	0	1	0	0	0
90	1	2	0	0	0	0	2	2	0	0	2	1	2	0	0	1	1	1	1	0	2	0	0	2	0	0	0	1	0	1	1	2	2	1	1	1	2	0	1	1	0	1	0	0	1	1	0	0	0
91	1	2	0	0	0	0	1	1	0	0	0	0	0	0	0	0	0	0	0	0	2	1	2	0	1	1	0	2	1	1	2	1	1	1	1	1	1	0	1	1	0	0	0	0	0	1	0	1	0
92	1	1	0	0	0	0	1	1	1	2	0	0	1	1	0	0	1	0	0	0	2	1	2	0	1	1	0	2	1	1	2	1	1	1	1	1	1	1	0	0	1	0	0	1	0	1	0	0	0
93	1	2	1	0	0	0	2	2	0	1	0	0	1	1	0	0	2	1	0	0	2	0	0	2	0	0	0	0	1	2	1	2	2	0	2	0	1	0	0	0	0	1	0	0	0	0	0	0	0
94	1	2	0	0	0	0	2	2	0	0	1	0	1	0	0	0	0	0	0	0	1	0	0	2	0	0	0	2	0	2	1	1	2	2	0	2	0	2	0	0	0	0	0	0	0	0	0	0	0
95	0	2	0	0	0	0	1	2	0	0	0	0	0	0	0	0	1	1	2	1	2	0	1	1	1	1	0	2	0	2	2	2	2	0	2	0	1	0	1	1	0	0	0	0	0	0	0	0	0
96	1	1	0	0	0	0	1	2	0	0	1	0	0	0	0	0	1	1	2	2	1	1	0	2	0	0	0	1	1	2	1	1	2	2	1	1	2	1	0	0	1	0	1	0	1	1	0	1	0
97	1	1	0	0	0	1	2	2	0	1	0	2	1	1	0	0	1	1	0	0	1	0	1	1	0	0	0	1	1	2	0	0	1	1	1	2	1	0	1	1	0	0	0	0	0	0	0	0	0
98	0	2	0	0	0	0	1	1	1	1	0	1	1	0	0	1	1	2	1	1	2	0	0	2	1	1	0	2	2	2	1	2	2	0	1	1	1	0	0	0	0	0	0	0	0	0	0	0	0
99	0	2	0	0	0	0	0	0	2	2	0	0	1	1	0	0	2	1	0	0	2	0	1	1	0	0	0	2	0	1	2	1	1	2	2	2	1	1	0	0	0	1	0	0	0	0	1	0	0
100	1	0	0	0	0	0	1	1	0	0	1	0	1	0	0	0	1	0	0	0	2	1	1	1	1	1	0	1	1	2	1	1	1	0	2	1	2	0	2	2	0	0	0	0	0	0	0	0	1
101	1	1	0	0	0	0	1	1	1	1	0	0	0	0	0	0	0	0	2	1	0	1	0	2	0	0	0	1	1	2	0	1	1	0	1	1	2	0	1	1	0	0	0	1	0	0	0	0	0
102	1	2	0	0	0	0	1	1	0	0	0	0	0	0	0	0	1	0	0	0	2	1	0	2	0	0	0	2	0	2	1	0	0	0	0	2	1	1	0	0	0	0	1	1	1	2	0	1	0
103	0	1	0	0	0	0	2	2	1	1	1	0	0	0	0	0	2	2	1	1	1	0	0	2	0	0	1	2	0	1	0	1	1	2	2	2	1	1	0	0	0	1	0	0	0	0	0	0	0
104	0	2	0	0	0	0	1	1	1	1	0	0	1	0	0	0	1	1	0	0	2	0	0	2	0	0	0	2	0	2	1	1	1	0	0	2	1	0	0	0	0	0	0	0	1	1	0	0	0
105	1	1	0	0	0	0	0	0	1	1	0	0	0	0	0	0	1	1	0	1	1	0	0	2	0	0	0	0	1	1	1	1	1	0	0	2	0	1	1	1	0	0	1	0	1	1	0	0	0
106	1	2	0	0	0	0	1	1	1	2	0	1	2	1	0	1	1	0	0	0	1	0	0	2	0	0	1	1	1	2	0	1	2	1	1	1	1	0	0	0	0	0	1	0	1	1	0	0	0
107	0	0	0	0	0	0	1	2	1	2	0	0	1	1	0	0	2	2	1	1	2	1	0	2	0	0	0	2	0	2	0	1	0	0	0	2	2	0	0	0	0	0	2	0	2	1	0	0	1
108	1	1	0	0	0	0	1	1	1	1	0	0	2	1	0	0	2	2	1	1	1	0	0	2	2	2	0	2	1	2	1	2	2	0	1	1	0	2	0	0	0	0	1	0	1	0	1	0	0
109	1	0	0	0	0	1	1	2	1	1	0	0	1	1	0	0	0	0	1	1	0	0	0	2	0	0	0	2	0	2	0	1	2	0	0	2	0	1	1	1	0	0	2	0	2	1	0	0	1
110	1	2	0	0	0	0	2	2	0	0	1	0	0	0	0	0	2	1	1	1	2	0	1	1	0	0	0	2	1	1	0	0	0	0	1	1	1	1	1	1	0	0	0	0	0	0	0	1	1
111	1	0	0	0	0	1	1	2	1	1	0	1	2	1	0	0	0	0	0	0	2	0	0	2	0	0	0	1	2	2	1	1	1	0	1	1	2	0	1	1	1	0	1	0	1	1	0	0	0
112	1	1	0	0	0	0	0	1	0	0	0	2	2	1	0	0	2	1	0	0	2	0	0	2	0	0	1	2	0	1	0	1	1	1	1	2	2	0	1	1	0	0	0	0	0	0	1	1	0
113	1	1	0	0	0	1	2	2	0	0	1	2	2	1	0	1	1	0	1	1	1	1	0	2	0	0	0	2	1	1	2	1	2	0	0	2	0	0	1	1	0	1	0	0	1	0	0	0	1
114	0	1	0	0	0	0	1	1	1	1	0	1	0	0	0	0	1	0	1	1	2	0	1	1	0	0	0	2	1	2	1	2	2	0	1	1	0	0	1	1	0	0	0	0	0	0	0	0	1
115	0	2	0	0	0	0	2	2	0	0	0	0	0	0	0	0	1	0	0	0	1	1	0	2	0	0	0	2	1	1	1	0	0	0	0	2	1	0	1	1	0	0	1	0	1	0	0	1	1
116	1	1	1	0	0	1	0	0	2	2	0	0	1	1	0	0	2	0	0	0	2	0	0	2	0	0	0	2	1	2	2	1	1	0	0	2	1	0	0	0	0	0	1	1	0	0	1	1	0
117	1	0	0	0	0	0	1	2	0	0	1	1	2	1	0	0	2	1	0	0	2	0	0	2	1	1	0	2	0	1	2	1	1	0	1	1	1	0	1	1	0	0	0	0	1	1	0	0	0
118	1	2	0	0	0	0	2	2	1	1	0	0	1	1	0	0	2	1	0	0	1	0	0	2	0	0	0	1	1	2	0	2	2	1	1	2	2	1	0	0	1	0	0	0	2	1	1	0	0
119	1	2	0	0	0	0	0	0	2	2	0	0	0	0	0	0	1	0	0	0	1	0	0	2	0	0	0	2	0	2	0	0	0	0	0	2	1	0	1	1	0	2	0	0	1	0	0	0	1
120	0	0	0	0	0	0	0	0	2	2	0	0	0	0	0	0	1	0	0	0	2	0	0	2	1	1	0	2	0	2	2	2	2	0	2	2	0	1	0	0	0	0	0	0	0	0	0	1	0
121	0	1	0	0	0	0	2	2	0	0	0	0	1	1	0	0	1	0	1	1	2	0	0	2	0	0	0	2	0	1	1	1	1	0	1	1	2	0	1	1	0	0	0	0	1	0	0	0	0
122	1	1	0	0	0	0	1	1	1	1	0	0	0	0	0	1	0	0	1	1	1	0	0	2	0	0	0	1	2	2	1	2	2	0	0	2	1	1	1	1	0	0	0	0	0	0	0	0	0
123	0	1	0	0	0	0	0	0	1	1	0	0	1	1	0	0	1	2	0	0	2	0	0	2	0	0	0	1	1	2	0	0	1	1	1	2	2	0	1	1	0	2	0	0	1	1	0	0	0
124	1	2	0	0	0	0	1	1	1	1	1	0	0	0	0	0	1	0	0	0	2	1	0	2	0	0	0	2	1	2	0	1	1	0	1	2	2	0	0	0	0	0	1	0	1	0	0	0	0
125	1	1	0	0	0	0	2	2	1	1	1	0	2	2	0	0	1	0	1	1	1	0	0	2	0	0	0	2	1	2	2	2	2	0	0	2	1	0	1	1	0	0	2	0	1	1	0	0	0
126	0	1	0	0	0	0	2	2	0	1	1	0	0	0	0	0	1	0	0	0	2	0	1	1	0	0	0	2	0	1	1	1	1	0	0	2	1	0	0	0	0	1	0	0	0	0	0	2	0
127	0	1	0	0	0	0	1	1	1	2	0	1	1	1	0	0	1	1	0	0	2	0	2	0	0	0	0	1	0	1	2	2	2	0	1	1	0	0	2	1	1	0	0	0	2	1	0	1	0
128	0	2	0	0	0	0	0	0	2	2	0	1	1	1	0	0	0	0	1	1	2	0	0	2	0	0	0	2	0	2	0	2	2	1	1	1	1	0	0	0	0	0	0	1	0	0	0	1	0
129	1	1	0	0	0	1	1	2	0	0	1	0	0	0	0	0	0	0	1	1	0	0	0	2	0	0	0	2	0	1	1	1	1	1	2	0	1	0	2	2	0	0	0	0	0	1	0	0	0
130	1	0	0	0	0	1	2	2	0	1	1	0	0	0	0	0	2	0	0	0	2	0	1	1	0	0	0	2	0	2	0	0	0	1	0	2	1	0	2	2	0	0	0	1	0	0	1	1	0
131	1	1	0	0	0	0	1	1	1	2	0	0	2	2	0	0	2	1	0	1	2	0	0	2	1	1	0	2	1	2	2	1	2	1	2	2	1	1	1	1	0	0	0	0	0	0	0	0	1
132	0	1	0	0	0	0	1	1	1	1	0	1	0	0	0	0	2	0	1	1	2	0	0	2	0	0	0	2	0	1	0	1	1	0	1	2	1	0	1	0	1	0	0	1	0	0	0	2	0
133	1	0	0	0	0	0	1	1	1	1	0	0	0	0	0	0	0	0	1	1	0	1	1	1	1	1	0	2	0	1	0	1	2	2	1	2	1	0	0	0	0	0	1	0	1	0	0	0	0
134	0	0	0	0	0	1	1	1	1	1	0	1	1	1	0	0	2	2	0	0	1	0	0	2	0	0	0	1	1	2	0	1	1	2	2	2	1	0	0	0	0	0	0	1	0	1	0	0	0
135	0	1	0	0	0	0	0	1	0	0	1	0	0	0	0	0	0	0	1	1	2	0	0	2	1	1	0	2	0	2	1	1	1	0	0	2	1	1	0	0	0	0	0	0	1	1	0	0	0
136	0	1	1	0	1	0	1	1	2	2	0	1	0	0	0	0	0	0	0	0	2	1	1	1	1	1	0	1	0	1	0	1	2	1	1	2	1	1	0	1	0	1	0	0	1	0	0	1	1
137	1	2	0	0	0	0	2	2	1	1	0	0	0	0	0	0	0	0	0	0	0	1	0	2	1	1	0	2	0	1	2	1	1	1	0	2	1	1	0	0	0	0	1	0	1	0	0	0	1
138	0	2	0	0	0	0	1	1	1	1	0	1	1	0	0	1	1	0	1	1	1	1	1	1	1	1	0	2	1	2	0	2	2	1	0	2	1	0	2	2	1	1	0	1	1	0	0	0	1
139	1	1	0	0	0	0	0	0	2	2	0	0	0	0	0	0	1	1	1	1	1	0	0	2	0	0	0	0	1	1	0	1	1	0	2	1	0	2	0	0	0	0	0	0	0	0	0	0	0
140	0	1	0	0	0	0	1	2	0	0	1	0	0	0	0	0	0	0	0	1	2	0	0	2	0	0	0	2	0	2	1	1	1	1	1	1	1	0	0	0	0	1	0	0	1	2	0	0	0
141	0	0	0	0	0	0	1	2	0	0	1	1	1	0	0	0	1	1	1	0	2	0	1	1	0	0	0	1	1	2	0	1	1	0	0	2	0	1	1	1	0	0	0	0	0	0	0	0	1
142	1	1	0	0	0	0	2	2	1	1	1	0	2	1	1	0	0	0	2	1	1	1	0	2	0	0	0	2	0	2	1	0	1	0	0	2	1	0	0	0	0	0	0	1	0	0	0	0	0
143	0	1	1	0	0	0	1	1	1	1	0	0	0	0	0	0	0	0	0	0	1	0	0	2	0	0	0	2	0	1	2	2	2	0	1	1	2	0	2	2	1	1	0	0	1	0	0	1	0
144	1	1	0	0	0	1	1	1	1	1	0	1	0	0	0	0	2	1	0	1	2	0	1	1	0	0	1	1	1	2	0	0	1	0	0	2	2	1	0	0	0	0	1	1	1	2	0	0	0
145	1	2	0	0	0	0	0	1	0	0	0	2	2	1	0	1	2	0	1	0	2	0	0	2	1	1	0	1	2	2	0	0	0	0	0	2	1	0	1	1	0	0	0	1	0	0	0	0	1
146	1	1	0	0	0	0	2	2	0	1	0	1	1	0	0	1	1	1	1	1	2	0	0	2	0	0	0	2	1	2	1	1	1	0	1	1	1	1	0	0	0	0	1	0	1	0	0	0	0
147	0	1	0	0	0	1	0	0	2	2	0	0	0	0	0	0	0	0	0	0	0	1	0	2	0	0	0	2	0	2	1	1	1	1	1	2	1	1	1	1	0	0	1	0	1	0	0	0	0
148	1	0	0	0	0	0	1	1	1	1	1	1	1	1	0	0	1	0	0	0	2	1	0	2	0	0	0	2	1	2	1	1	2	0	1	2	1	1	0	0	0	0	0	0	1	0	1	0	0
149	1	0	0	0	0	1	0	0	2	2	0	0	1	0	0	0	1	0	1	1	1	1	1	1	1	1	0	2	1	2	2	2	2	0	0	2	1	0	1	1	0	1	1	0	1	1	0	1	0
150	1	2	0	0	0	0	2	2	0	0	1	0	1	0	0	0	1	1	0	1	2	0	1	1	0	0	1	2	0	2	0	0	1	0	0	2	1	0	0	0	0	0	0	0	0	0	1	0	1
151	0	1	0	0	0	0	1	1	1	1	0	0	2	2	0	0	1	0	1	0	1	1	1	1	1	1	0	2	1	0	2	2	2	0	0	2	1	1	0	0	0	0	0	0	1	1	0	0	1
152	0	1	0	0	0	1	2	2	0	0	0	0	0	0	0	0	2	0	1	1	2	0	0	2	0	0	0	1	0	1	0	2	2	2	1	1	1	0	1	0	1	0	0	0	1	1	0	0	0
153	1	1	0	0	0	0	1	1	2	2	0	1	1	1	0	0	0	0	0	0	0	0	0	2	0	0	1	2	1	2	0	2	2	0	1	1	2	0	0	0	0	0	0	0	0	0	1	0	0
154	1	2	0	0	0	0	1	1	2	2	0	0	1	1	0	0	1	1	0	0	2	1	0	2	0	0	1	2	1	2	1	1	1	1	0	2	1	0	0	0	0	2	0	0	0	0	0	0	0
155	1	0	0	0	0	0	0	1	1	1	0	1	1	0	0	0	0	0	0	1	1	0	0	2	0	0	0	0	2	2	0	1	1	0	1	1	0	1	0	0	0	0	1	0	1	1	0	0	0
156	1	1	0	0	0	0	0	1	1	1	0	0	1	1	0	0	0	0	2	1	1	1	0	2	1	1	0	2	1	2	0	2	2	0	2	1	0	1	0	0	0	0	0	0	0	1	2	0	0
157	1	2	0	0	0	0	1	1	1	2	0	0	0	0	0	0	1	1	1	0	2	0	0	2	0	0	0	2	2	2	2	1	2	2	1	1	2	0	1	1	0	0	0	0	0	0	0	0	0
158	1	1	0	0	0	1	2	2	0	0	0	0	1	0	0	0	2	0	1	1	1	0	0	2	0	0	0	1	2	2	1	1	1	1	1	1	1	1	0	0	0	0	0	1	1	1	0	0	0
159	0	1	0	0	0	0	1	1	1	1	0	0	0	0	0	0	2	2	1	1	2	0	0	2	0	0	1	2	1	2	0	1	1	0	1	1	2	1	0	0	0	0	0	0	1	1	0	0	0
160	1	2	0	0	0	0	1	1	1	2	0	0	0	0	0	0	0	0	0	0	2	0	0	2	0	0	0	1	0	1	0	2	2	0	0	2	1	0	1	1	0	1	0	0	0	1	0	1	0
161	1	1	0	0	0	0	1	2	1	1	0	1	0	0	0	0	0	0	0	0	0	1	0	2	0	0	0	1	1	2	0	1	1	2	1	1	2	0	0	0	0	1	0	0	1	1	0	0	0
162	1	0	1	0	0	1	1	2	0	0	0	0	0	0	0	0	1	1	2	1	2	0	1	1	0	0	0	1	2	2	1	0	0	0	0	2	0	0	2	2	0	0	0	0	0	0	0	0	0
163	1	1	0	0	0	0	1	2	0	0	1	1	0	0	0	0	2	2	0	0	2	0	1	1	0	0	1	1	1	2	0	2	2	0	2	0	1	1	0	0	0	0	0	1	0	0	1	0	0
164	0	0	0	0	0	0	2	2	0	0	2	1	1	0	0	0	1	1	1	1	1	1	0	2	0	0	0	2	0	2	1	2	2	1	1	1	1	0	0	0	0	0	1	0	1	1	0	0	0
165	0	2	1	0	0	0	2	2	0	0	1	1	1	0	0	1	1	1	0	1	2	0	1	1	0	0	0	1	1	2	1	1	1	0	0	2	0	0	1	1	0	0	2	0	1	1	0	0	0
166	0	2	0	0	0	0	1	2	0	0	1	0	2	1	0	0	1	0	0	0	1	0	0	2	0	0	0	1	1	2	0	1	2	0	1	2	1	0	0	0	0	0	1	0	1	0	0	0	0
167	1	2	0	0	0	0	2	2	0	0	0	1	0	0	0	0	1	1	0	0	2	1	1	1	1	1	0	1	2	2	0	1	2	1	2	2	1	0	2	2	0	0	0	0	1	0	0	0	1
168	0	1	1	1	1	1	0	0	1	1	0	0	1	1	0	0	1	1	0	0	1	0	0	2	0	0	1	2	1	1	1	2	2	1	0	2	1	0	0	0	0	0	1	0	1	0	0	0	0
169	1	1	0	0	0	0	1	2	0	0	0	0	0	0	0	0	0	1	1	1	2	1	0	2	0	0	1	2	1	2	0	1	1	0	1	0	1	1	1	0	1	1	0	0	1	0	0	0	0
170	0	2	0	0	0	0	1	1	0	0	1	0	0	0	0	0	1	1	1	1	2	0	0	2	0	0	0	2	0	2	1	1	1	0	1	1	1	0	1	0	1	0	0	0	0	0	0	0	0
171	0	1	0	0	0	0	0	0	1	1	1	0	0	0	0	0	2	1	1	0	2	1	0	2	0	0	1	1	0	1	1	0	0	0	0	2	1	1	0	0	0	0	1	0	0	0	1	0	1
172	1	1	0	0	0	0	2	2	0	0	1	0	0	0	0	0	0	0	1	1	1	1	0	2	0	0	0	2	0	1	1	2	2	0	1	1	1	1	1	1	0	0	0	0	0	1	0	0	0
173	1	1	0	0	0	1	2	2	0	1	0	1	1	0	0	1	1	0	1	0	1	1	0	2	0	0	0	1	0	1	0	2	2	1	1	1	2	0	0	0	0	1	0	0	1	0	0	0	0
174	1	2	0	0	0	0	2	2	0	1	1	1	2	1	0	0	2	2	1	1	2	0	0	2	1	1	0	2	0	2	1	1	2	0	0	2	1	0	0	0	0	1	0	1	0	1	0	0	0
175	0	2	0	0	0	0	0	0	1	1	0	0	1	1	0	0	2	2	1	1	1	0	0	2	1	1	0	2	0	1	2	1	1	0	1	0	1	0	0	0	0	0	0	0	1	1	0	1	0
176	1	2	1	1	1	1	1	2	0	0	1	1	1	1	0	0	1	2	0	0	2	0	0	2	0	0	0	1	1	2	1	1	1	0	0	1	2	0	2	2	0	0	0	0	0	0	0	0	1
177	0	1	0	0	0	0	2	2	0	0	1	0	2	1	0	0	2	0	1	0	2	1	1	1	1	1	0	2	1	1	2	0	1	1	1	2	2	0	0	0	0	0	0	0	0	0	0	0	0
178	1	0	0	0	0	1	2	2	0	1	0	0	1	1	0	0	1	1	1	1	2	0	0	2	0	0	0	1	1	2	0	1	1	1	1	2	2	0	1	1	0	0	0	0	0	0	0	0	0
179	0	2	0	0	0	0	0	1	0	0	1	0	0	0	0	0	2	1	0	0	2	0	0	2	1	1	0	2	1	1	1	2	2	1	1	1	2	0	0	0	0	0	0	0	0	0	0	0	0
180	0	0	0	0	0	0	2	2	0	1	0	1	1	0	0	1	1	1	1	1	1	0	1	1	0	0	0	2	0	2	1	1	1	0	0	2	0	0	1	1	0	0	0	0	0	0	0	0	0
181	0	2	0	0	0	0	0	0	2	2	0	0	1	1	0	0	1	1	0	0	2	1	1	1	0	0	0	2	0	2	1	2	2	0	1	1	1	0	2	1	1	0	0	0	1	1	1	0	0
182	1	0	0	0	0	1	2	2	1	1	0	1	2	1	0	1	2	1	0	1	1	0	0	2	0	0	0	1	1	2	0	1	2	1	0	2	2	0	1	1	1	0	0	0	1	0	0	0	0
183	1	1	0	0	0	0	1	1	1	2	0	0	1	0	0	0	0	0	0	0	0	1	1	1	1	1	0	2	0	2	2	2	2	0	2	1	2	0	0	0	0	1	0	1	1	0	0	0	0
184	1	1	0	0	0	0	1	1	0	0	1	0	1	1	0	0	2	2	1	1	1	0	0	2	0	0	0	1	2	2	1	1	1	0	1	1	2	0	0	0	0	0	1	0	0	1	0	1	0
185	0	1	0	0	0	0	1	2	0	0	1	1	1	0	0	0	2	0	0	0	2	0	0	2	0	0	1	1	0	1	1	1	2	0	0	2	2	0	0	0	0	0	0	0	1	0	0	0	0
186	1	2	0	0	0	0	0	0	1	1	0	0	1	1	0	0	0	0	0	1	1	0	0	2	1	1	0	2	1	0	1	0	1	1	1	2	1	0	0	0	0	1	0	0	1	0	0	0	0
187	1	1	1	0	0	0	1	1	1	1	1	0	1	1	0	0	0	0	0	0	1	0	1	1	0	0	0	2	0	1	1	2	2	0	2	1	2	1	0	0	0	0	0	0	1	1	0	0	2
188	1	1	0	0	0	0	1	1	1	1	0	1	0	0	0	0	2	2	2	2	0	1	1	1	1	1	0	2	0	1	1	2	2	1	0	2	0	1	1	1	0	0	0	0	1	1	1	1	0
189	0	0	0	0	0	1	2	2	0	1	0	0	0	0	0	0	1	1	0	0	2	0	0	2	0	0	0	2	0	2	1	2	2	0	2	0	1	0	2	2	1	0	0	0	0	1	0	0	1
190	1	0	0	0	0	1	1	1	2	2	0	0	1	1	0	0	1	1	0	0	2	0	0	2	0	0	1	2	1	2	0	2	2	0	1	1	1	0	0	0	0	0	0	0	1	0	0	0	0
191	1	0	0	0	0	1	2	2	0	0	1	1	1	0	0	0	0	0	2	1	1	1	0	2	0	0	0	2	2	1	2	1	1	1	0	2	1	0	0	0	0	1	0	0	1	2	0	0	0
192	1	0	0	0	0	0	1	1	1	2	1	0	0	0	0	0	0	0	0	0	2	0	0	2	0	0	0	1	0	1	1	1	1	0	0	2	1	0	1	0	1	0	1	0	1	1	0	0	1
193	0	2	1	0	0	0	1	1	1	1	0	0	0	0	0	0	0	0	2	1	0	0	0	2	1	1	0	2	2	2	2	2	2	1	1	2	0	0	1	1	0	0	2	0	1	1	1	1	0
194	0	1	0	0	0	0	1	1	1	2	0	0	0	0	0	1	0	0	0	1	2	1	0	2	0	0	1	1	1	2	0	1	2	0	0	2	2	0	1	1	0	1	1	0	1	1	0	0	1
195	0	0	0	0	0	0	1	1	1	2	0	1	2	1	1	0	2	2	0	0	2	2	1	1	1	1	2	2	1	2	1	0	1	0	0	2	1	0	0	0	0	0	0	0	0	1	0	0	1
196	1	1	0	0	0	0	1	1	1	1	0	0	0	0	0	0	1	1	0	0	2	1	0	2	0	0	0	2	1	2	1	0	0	0	0	2	2	0	0	0	0	0	0	0	1	0	0	1	0
197	0	2	0	0	0	0	1	1	1	2	0	1	1	0	0	1	1	0	1	1	2	1	1	1	1	1	0	2	0	2	1	2	2	0	1	1	1	0	0	0	0	0	0	1	0	0	0	1	0
198	0	1	0	0	0	0	2	2	1	1	0	0	0	0	0	0	0	0	0	0	0	0	0	2	1	1	0	1	2	2	1	1	2	2	1	2	1	0	0	0	0	1	0	0	1	1	0	0	0
199	0	1	0	0	0	0	1	1	0	0	2	0	0	0	0	0	2	1	0	0	2	1	0	2	0	0	0	2	0	1	0	1	1	1	0	2	1	0	2	2	0	0	0	0	1	0	0	0	0
200	0	2	0	0	0	0	2	2	0	0	1	0	0	0	0	0	1	0	1	1	2	1	1	1	0	0	0	2	0	2	0	2	2	0	2	0	1	0	1	1	0	1	1	0	1	1	1	0	1
201	0	0	0	0	0	1	1	1	0	0	2	1	1	0	0	0	0	0	0	0	0	0	0	2	0	0	0	2	1	2	2	0	1	0	0	2	2	0	2	2	0	0	0	0	1	0	0	0	0
202	1	1	1	0	0	0	0	0	2	2	0	0	1	1	0	0	1	0	0	0	2	1	0	2	0	0	0	2	1	2	0	2	2	0	2	1	1	0	0	0	0	0	1	1	0	0	0	0	1
203	1	1	0	0	0	0	1	1	1	2	0	1	2	1	0	1	1	1	1	0	1	1	0	2	0	0	0	1	1	2	0	1	1	1	0	2	2	0	0	1	0	0	2	0	2	1	0	0	0
204	0	1	1	0	1	0	1	2	0	0	0	1	1	0	0	1	2	1	0	0	2	1	0	2	0	0	0	2	0	2	0	0	1	1	0	2	2	0	0	0	0	0	0	0	1	0	0	0	1
205	1	2	0	0	0	0	2	2	0	1	1	0	0	0	0	0	1	1	0	1	2	0	2	0	0	0	0	2	0	2	1	1	2	0	1	2	2	0	0	0	0	0	1	0	1	1	0	0	0
206	0	1	0	0	0	0	1	1	0	0	0	0	0	0	0	0	1	1	0	0	0	0	0	2	0	0	0	2	1	2	0	1	2	0	1	2	1	0	1	1	0	0	0	0	0	2	0	0	0
207	1	1	0	0	0	0	1	1	1	1	1	0	0	0	0	0	0	1	1	1	2	0	0	2	0	0	1	2	1	2	0	2	2	0	1	1	1	0	2	2	0	0	0	0	0	0	0	0	0
208	1	1	0	0	0	0	1	1	2	2	0	0	0	0	0	0	1	1	1	1	1	1	1	1	1	1	0	2	0	2	0	1	1	0	1	1	1	0	1	1	0	0	0	0	0	0	0	0	0
209	1	1	0	0	0	0	1	1	1	2	0	1	0	0	0	0	1	1	1	1	1	0	0	2	0	0	0	2	1	1	1	1	1	0	0	2	1	1	0	0	0	0	0	0	0	0	0	1	0
210	1	2	0	0	0	0	0	1	1	1	0	0	2	1	0	0	1	1	0	0	2	0	0	2	0	0	0	2	0	2	1	2	2	0	1	1	1	0	0	0	0	0	0	1	0	0	0	0	0
211	0	1	0	0	0	0	2	2	0	0	1	0	2	0	1	0	1	1	1	0	0	1	1	1	1	1	0	1	1	2	1	0	1	1	0	2	1	0	0	0	0	0	1	1	0	0	0	0	1
212	1	1	0	0	0	0	0	1	0	0	1	0	1	1	0	0	1	0	0	0	2	0	0	2	1	1	0	2	0	2	0	1	1	2	0	2	1	0	0	0	0	0	0	0	1	1	0	0	0
213	0	1	0	0	0	1	1	1	1	1	1	0	1	1	0	0	0	1	1	1	2	0	0	2	0	0	0	1	2	2	1	1	1	0	0	2	0	0	2	2	0	1	0	0	1	1	0	0	0
214	0	1	0	0	0	0	1	1	1	2	0	1	2	2	0	0	1	1	0	0	2	0	0	2	0	0	0	0	2	2	0	1	1	0	1	1	2	0	1	1	0	0	0	1	1	1	0	0	0
215	0	2	0	0	0	0	0	0	2	2	0	1	1	0	0	0	2	1	0	0	2	0	1	1	0	0	0	1	1	2	0	1	2	1	2	1	1	0	1	1	0	0	0	0	1	1	0	0	0
216	0	0	0	0	0	0	0	1	1	1	0	0	1	1	0	0	1	1	0	0	2	0	1	1	0	0	0	2	0	1	0	1	2	0	1	2	1	0	1	1	0	0	0	0	0	0	0	0	0
217	0	0	0	0	0	1	1	2	1	1	0	0	2	2	0	0	1	0	1	1	1	1	1	1	1	1	0	2	0	2	1	1	1	0	0	2	1	0	0	0	0	0	0	0	2	0	0	0	0
218	1	0	0	0	0	2	1	1	1	1	1	1	2	2	0	0	2	2	1	1	2	0	0	2	0	0	0	2	0	2	0	1	1	0	0	2	2	0	0	0	0	0	0	0	0	1	0	0	0
219	0	2	0	0	0	0	2	2	0	0	1	0	0	0	0	0	2	1	0	0	2	0	0	2	0	0	0	0	2	2	0	2	2	0	2	0	1	0	0	0	0	0	0	0	1	0	0	0	0
220	0	0	0	0	0	0	1	1	1	1	0	0	0	0	0	0	2	1	0	0	2	0	0	2	0	0	0	1	1	2	0	0	1	1	1	2	1	0	0	0	0	0	0	0	0	0	0	0	0
221	0	1	0	0	0	0	2	2	0	1	1	0	0	0	0	0	1	0	1	2	1	0	0	2	0	0	0	1	1	2	0	2	2	0	1	1	1	1	1	1	1	0	0	0	0	1	0	0	0
222	1	0	0	0	0	0	1	1	1	1	1	1	1	1	0	0	1	1	0	0	2	1	0	2	0	0	0	2	2	1	2	1	1	0	1	2	1	0	0	0	0	0	0	0	2	0	0	1	0
223	1	1	0	0	0	0	1	1	1	1	0	0	0	0	0	0	2	1	0	0	2	1	1	2	0	0	0	1	1	2	1	1	1	0	0	2	1	0	1	1	0	0	0	0	0	0	1	1	0
224	0	0	0	0	0	1	1	2	0	1	0	0	0	0	0	0	2	2	0	0	1	0	1	1	0	0	0	1	1	2	1	1	0	0	0	2	1	0	0	0	0	0	0	0	1	0	0	0	1
225	0	1	0	0	0	1	2	2	0	0	1	0	0	0	0	0	2	0	1	0	2	1	0	2	0	0	0	2	0	2	0	1	1	0	0	2	1	0	2	1	1	0	0	0	0	0	1	0	0
226	1	0	0	0	0	1	2	2	1	1	1	0	1	2	0	0	1	0	1	1	2	1	0	2	0	0	0	1	1	2	0	2	2	0	2	0	1	0	1	1	0	0	0	0	0	0	0	0	0
227	1	2	0	0	0	1	1	2	0	1	0	0	0	0	0	1	1	1	0	0	2	0	0	2	0	0	0	2	0	1	0	1	1	0	0	2	1	0	0	0	0	0	0	0	1	1	1	0	0
228	1	1	0	0	0	0	1	1	1	1	0	2	2	0	0	1	0	0	1	1	1	1	1	1	1	1	0	2	1	2	1	0	0	0	0	2	1	0	0	0	0	0	0	0	0	0	0	1	0
229	1	0	0	0	0	1	2	2	0	1	0	1	1	0	0	1	1	1	0	0	1	0	1	1	1	1	0	2	1	2	2	2	2	0	1	1	1	0	1	1	0	0	0	0	0	0	0	0	0
230	0	1	0	0	0	0	0	0	2	2	0	0	0	0	0	0	0	0	0	1	1	0	0	2	1	1	0	1	2	2	1	1	2	2	0	2	1	0	0	0	0	0	0	0	0	1	0	0	0
231	1	0	0	0	0	2	2	2	1	1	0	0	1	1	0	0	2	1	0	1	2	1	0	2	0	0	0	1	1	2	1	0	0	1	0	2	1	0	0	0	0	0	0	0	1	0	0	0	0
232	0	2	0	0	0	0	1	1	1	1	0	0	1	0	0	0	1	1	0	0	1	0	0	2	0	0	0	2	1	1	2	2	2	0	2	0	1	0	0	0	0	2	0	0	1	1	1	0	0
233	0	2	0	0	0	0	1	1	0	0	2	1	2	1	0	1	1	0	0	0	1	1	1	1	1	1	0	1	1	2	0	0	0	0	0	2	1	0	1	0	1	0	0	0	2	1	0	0	1
234	0	0	1	0	0	1	1	1	2	2	0	0	0	0	0	0	1	1	0	0	2	1	1	1	1	1	0	1	0	1	0	1	2	0	1	2	2	0	0	0	0	0	1	0	1	0	0	0	1
235	1	2	0	0	0	0	1	1	1	1	0	2	2	1	0	1	1	0	0	0	2	2	1	1	1	1	0	1	2	2	1	1	2	0	1	2	1	0	2	2	0	0	1	0	0	0	1	0	0
236	0	1	0	0	0	0	1	1	1	2	0	0	1	1	0	0	1	0	1	0	2	1	1	1	1	1	0	0	1	1	0	1	1	0	2	1	0	0	2	2	1	0	1	0	0	0	0	0	1
237	0	2	1	0	0	0	1	1	0	0	0	1	2	2	0	0	1	1	1	0	2	0	0	2	0	0	0	2	0	2	1	2	2	0	2	2	2	1	0	0	0	0	0	1	0	1	0	1	0
238	0	0	0	0	0	0	2	2	1	1	1	0	0	0	0	0	2	0	1	1	2	1	1	1	1	1	0	2	0	2	2	2	2	0	2	0	2	1	0	0	1	0	0	1	0	0	0	0	0
239	1	2	0	0	0	0	2	2	0	0	1	0	0	0	0	0	2	2	1	1	1	0	0	2	0	0	0	2	0	2	0	1	0	1	0	2	2	0	0	0	0	0	0	1	0	0	1	0	0
240	1	2	0	0	0	0	1	1	1	1	1	0	0	0	0	0	1	2	1	1	2	1	2	0	1	1	0	2	0	2	0	1	1	1	0	2	2	0	1	1	0	0	1	0	1	0	0	0	1
241	0	1	1	0	0	0	2	2	0	0	0	1	2	1	0	1	1	0	1	1	2	0	0	2	0	0	0	2	1	2	2	2	2	0	1	1	2	0	0	0	0	0	1	0	1	0	0	0	0
242	1	2	1	1	1	1	1	1	0	2	0	0	1	1	0	0	2	1	1	1	2	0	0	2	0	0	0	2	1	2	1	0	2	1	2	2	1	1	0	0	0	1	1	0	0	0	0	0	0
243	1	0	1	0	0	1	1	1	1	2	0	0	1	1	0	0	2	0	1	1	1	1	1	1	0	0	1	2	0	2	0	0	1	1	1	2	1	1	0	0	0	0	0	0	0	1	0	1	0
244	1	2	0	0	0	0	1	2	0	1	0	1	1	1	0	0	1	1	0	0	1	1	0	2	0	0	0	2	0	2	0	1	1	0	0	2	2	0	0	1	0	0	1	0	1	1	0	1	0
245	0	1	0	0	0	1	0	2	0	0	1	0	0	0	0	0	1	1	1	1	1	0	0	2	0	0	0	2	1	1	2	1	1	0	1	1	1	0	1	0	1	0	0	0	0	1	1	0	0
246	0	1	2	0	1	0	2	2	0	1	1	0	0	0	0	0	2	0	0	0	2	0	0	2	1	1	0	2	1	1	1	1	0	0	0	2	2	0	0	0	0	0	1	0	0	2	0	0	2
247	0	2	0	0	0	0	1	2	0	0	0	0	1	0	0	0	2	0	0	1	2	0	1	1	0	0	0	2	0	2	0	0	0	1	1	1	2	0	1	0	1	0	0	1	0	1	0	0	0
248	1	2	1	0	0	0	0	1	1	1	0	0	1	1	0	0	2	0	1	1	2	0	0	2	0	0	0	2	0	2	1	0	1	1	0	2	1	0	0	0	0	0	0	0	0	0	1	0	0
249	0	2	0	0	0	0	2	2	0	1	0	0	1	1	0	0	2	2	1	1	2	0	0	2	0	0	0	1	1	2	0	0	1	2	1	2	1	0	0	0	0	0	0	0	1	1	0	0	0
250	1	1	0	0	0	0	1	1	1	1	1	1	0	0	0	0	2	1	1	1	2	0	0	2	0	0	0	1	1	2	1	2	2	0	0	2	1	0	1	1	0	1	0	0	0	1	1	1	0
251	0	1	1	0	0	0	2	2	0	0	0	2	1	1	0	0	1	0	0	0	2	0	0	2	0	0	0	2	0	2	2	2	2	0	1	1	2	0	0	0	0	0	0	1	1	1	0	0	0
252	0	1	1	0	0	0	2	2	0	1	1	1	1	0	0	0	2	0	1	1	1	1	0	2	0	0	0	2	2	1	2	0	0	1	0	2	2	0	0	0	0	0	0	0	1	1	0	0	0
253	1	2	0	0	0	0	0	0	2	2	0	1	1	1	0	0	2	2	1	1	2	0	1	1	0	0	0	2	1	2	2	1	1	1	1	1	0	0	1	1	0	0	0	0	1	1	1	0	0
254	0	1	0	0	0	0	2	2	0	1	0	1	1	0	0	1	2	2	0	0	1	0	1	1	0	0	0	2	1	2	0	2	2	0	1	1	2	0	0	0	1	0	1	0	1	0	1	1	0
255	0	2	0	0	0	0	1	2	0	0	0	0	0	0	0	0	2	0	0	0	2	0	0	2	0	0	0	2	0	1	1	2	2	1	0	2	1	1	0	0	0	1	0	0	1	0	0	0	1
256	0	1	0	0	0	0	0	0	2	2	0	0	0	0	0	0	2	2	0	0	1	0	0	2	0	0	0	2	0	1	0	0	1	2	1	2	2	0	1	1	0	0	0	0	1	1	0	0	0
257	1	1	0	0	0	0	0	0	1	1	0	0	1	1	0	0	0	0	0	0	0	0	1	1	0	0	0	2	1	1	2	0	2	0	0	2	2	0	0	0	0	0	0	1	0	0	0	0	0
258	0	1	0	0	0	0	1	1	0	0	0	0	0	0	0	0	1	1	1	1	1	0	0	2	0	0	0	1	2	2	1	2	2	0	0	2	0	1	0	0	0	0	1	1	1	2	0	0	0
259	1	2	0	0	0	0	0	1	2	2	0	0	1	0	1	0	0	0	0	0	2	0	0	2	0	0	0	1	1	2	0	1	1	0	1	1	1	0	1	1	0	0	1	0	1	0	0	0	0
260	0	2	0	0	0	0	0	1	1	1	1	0	0	0	0	0	1	0	1	0	2	1	1	1	1	1	0	2	1	1	2	1	0	0	0	2	1	0	0	0	0	0	0	0	0	0	0	0	0
261	0	1	0	0	0	0	1	1	1	1	0	0	1	1	0	0	1	1	1	1	1	1	0	2	1	1	0	1	1	2	1	2	2	0	0	2	1	0	1	0	1	0	0	1	0	0	0	0	0
262	0	0	0	0	0	1	2	2	0	1	1	0	1	1	0	0	2	2	2	2	2	0	0	2	0	0	0	2	0	1	0	1	2	0	1	2	0	1	0	0	0	0	0	0	0	1	0	0	0
263	0	1	0	0	0	0	1	2	0	0	0	0	0	0	0	0	0	0	1	1	1	0	0	2	1	1	0	0	1	1	0	2	2	0	0	2	1	1	0	0	0	0	1	0	1	1	0	0	0
264	0	1	1	0	0	0	0	0	1	1	0	0	0	0	0	0	1	1	0	0	0	1	0	2	0	0	0	2	1	2	2	0	1	1	1	2	1	0	1	1	0	0	0	0	0	1	0	0	0
265	1	1	1	0	0	1	2	2	1	1	0	0	1	1	0	0	0	0	2	1	1	0	0	2	0	0	0	2	1	1	1	1	1	0	1	1	1	0	1	1	0	0	1	0	1	2	0	0	1
266	1	1	0	0	0	0	2	2	1	1	1	0	1	1	0	0	1	0	0	0	2	0	0	2	0	0	0	2	0	2	0	1	1	1	2	1	1	0	2	2	0	0	0	1	0	0	0	1	0
267	0	2	1	0	0	0	2	2	0	1	0	1	2	2	0	0	1	1	1	1	1	0	0	2	0	0	0	1	1	2	1	0	0	1	2	2	1	0	1	1	0	1	1	0	1	1	0	0	0
268	1	0	0	0	0	2	1	1	1	2	0	0	1	1	0	0	1	0	0	0	2	0	0	2	0	0	0	2	1	2	2	1	2	1	1	1	2	1	0	0	0	0	1	0	1	1	0	1	0
269	1	1	0	0	0	0	0	1	1	1	0	0	1	1	0	0	1	0	1	1	1	0	0	2	0	0	0	2	0	1	1	1	2	0	1	2	1	0	0	0	0	2	0	0	0	2	0	0	0
270	0	2	0	0	0	0	1	2	0	0	1	0	0	0	0	0	1	0	1	1	2	0	0	2	0	0	0	2	0	2	0	1	1	1	0	2	2	0	0	0	0	0	0	0	0	1	0	0	1
271	0	0	0	0	0	0	0	1	1	1	0	0	1	1	0	0	2	2	1	1	2	0	0	2	0	0	0	2	1	2	1	0	2	1	0	2	1	0	0	0	0	0	1	0	1	2	0	0	1
272	0	0	0	0	0	0	0	0	2	2	0	0	2	2	0	0	0	0	0	0	1	2	0	2	0	0	0	2	1	2	2	1	1	1	1	1	1	1	0	0	0	0	0	0	2	1	0	0	0
273	1	0	0	0	0	0	2	2	0	0	1	1	2	1	0	1	1	1	1	1	1	1	0	2	0	0	0	2	0	2	1	0	0	1	0	2	0	0	1	1	0	0	1	0	1	0	0	2	0
274	1	1	0	0	0	0	2	2	0	1	0	1	2	1	0	0	1	1	1	1	1	0	0	2	0	0	0	2	0	2	0	1	1	0	0	2	2	0	0	1	0	0	0	1	1	1	0	0	1
275	0	1	1	0	0	0	2	2	0	1	1	0	1	1	0	0	1	1	1	1	0	2	1	1	1	1	0	2	0	2	1	1	1	0	1	1	1	0	0	0	0	0	1	0	1	0	0	0	0
276	0	2	0	0	0	0	0	1	0	0	0	0	0	0	0	0	1	0	1	1	2	0	0	2	0	0	0	2	0	2	1	1	1	0	1	1	1	0	1	1	0	0	0	0	0	0	1	0	0
277	0	2	0	0	0	0	1	1	1	1	1	0	0	0	0	0	1	0	0	0	2	1	0	2	0	0	0	2	0	1	0	0	2	0	0	2	2	0	1	1	0	1	0	0	1	0	0	0	1
278	1	1	0	0	0	0	1	2	0	0	1	0	1	0	0	0	1	0	1	1	1	0	1	1	1	1	0	2	2	1	1	1	1	0	1	1	1	0	1	1	0	0	1	0	1	2	0	0	0
279	1	1	0	0	0	1	0	1	0	0	0	0	0	0	0	0	2	1	0	1	2	0	0	2	0	0	0	2	0	1	1	1	2	1	1	1	1	1	0	0	0	0	0	1	0	0	0	0	0
280	0	1	0	0	0	1	2	2	0	0	1	1	1	1	0	0	0	0	1	1	1	1	1	1	1	1	0	1	2	2	1	2	2	0	1	1	1	0	0	0	0	0	2	0	1	1	0	0	1
281	0	1	0	0	0	0	2	2	0	1	0	0	1	1	0	0	1	1	0	0	2	0	0	2	0	0	0	1	0	1	0	0	0	0	2	2	1	0	0	0	0	0	1	0	1	0	0	0	1
282	0	1	0	0	0	0	0	0	2	2	0	0	0	0	0	0	1	1	0	0	1	0	0	2	1	1	0	1	1	2	0	1	1	1	1	1	2	0	1	1	0	0	0	0	0	1	1	1	0
283	1	2	0	0	0	0	1	1	1	1	1	1	2	2	0	0	0	1	0	0	2	0	0	2	0	0	0	1	1	2	0	2	2	0	1	1	1	0	0	0	0	0	1	0	1	0	0	0	0
284	0	2	0	0	0	0	1	1	1	1	0	0	0	0	0	0	2	2	2	2	2	1	0	2	0	0	0	2	0	2	1	0	0	0	1	1	0	1	1	1	0	0	0	0	0	0	0	0	1
285	1	1	1	1	1	2	1	2	0	1	0	1	0	0	0	0	1	1	1	1	1	1	0	2	0	0	0	1	1	2	0	0	0	0	0	2	2	0	1	1	0	0	0	1	0	0	0	0	0
286	0	1	0	0	0	0	1	2	0	0	0	0	0	0	0	0	1	0	0	0	2	0	0	2	0	0	0	2	0	2	1	1	1	1	0	2	1	0	2	1	1	0	0	0	0	0	0	1	0
287	0	1	1	0	0	0	2	2	0	1	0	0	0	0	0	0	2	1	0	1	1	0	0	2	0	0	0	2	1	1	1	2	2	1	1	2	1	1	0	0	0	0	0	0	0	1	0	0	1
288	1	2	1	0	0	0	1	2	0	0	0	0	0	0	0	0	2	0	0	0	2	0	0	2	0	0	0	2	0	1	0	1	1	0	1	2	2	0	0	0	0	0	0	0	0	1	0	0	1
289	1	2	0	0	0	0	1	1	1	2	0	0	0	0	0	0	2	0	0	0	2	1	1	1	1	1	0	2	1	2	1	1	1	1	0	2	2	0	0	0	0	0	1	0	2	0	0	0	0
290	1	1	0	0	0	0	1	2	0	0	0	1	1	0	0	0	1	0	1	1	2	1	0	2	0	0	0	1	2	2	1	1	2	0	1	2	2	0	0	0	0	0	2	0	2	1	0	0	0
291	1	1	2	0	1	0	1	1	1	2	0	1	1	1	0	0	0	0	0	0	2	1	0	2	1	1	0	2	1	1	2	2	1	0	0	2	0	0	1	1	0	0	0	0	0	0	1	0	0
292	1	1	0	0	0	1	2	2	0	0	1	0	1	1	0	0	0	0	1	1	0	0	0	2	0	0	0	0	2	2	0	2	2	1	1	1	1	0	0	0	0	0	0	0	1	0	0	0	0
293	0	0	0	0	0	0	0	1	1	1	1	1	1	1	0	0	1	1	1	0	2	0	0	2	1	1	0	2	0	2	2	2	2	0	2	0	2	0	0	0	0	0	0	0	2	0	0	0	0
294	1	1	0	0	0	1	1	1	1	1	0	0	0	0	0	0	1	1	0	0	2	0	0	2	0	0	0	1	1	2	0	1	0	1	0	2	1	1	0	0	0	2	0	0	0	0	0	0	0
295	0	1	0	0	0	0	2	2	0	0	1	1	1	0	0	0	0	0	0	1	1	1	1	1	0	0	0	2	0	1	2	1	2	0	0	2	2	0	2	2	0	0	0	0	1	0	0	0	1
296	1	1	0	0	0	1	0	0	2	2	0	0	1	1	0	0	2	1	0	0	2	0	0	2	0	0	0	1	2	2	0	2	2	1	1	1	2	1	0	0	0	0	1	0	1	2	0	0	1
297	0	2	0	0	0	0	1	1	1	2	0	1	1	1	0	0	2	1	1	1	2	2	1	1	1	1	0	2	1	1	2	2	2	0	1	1	0	1	1	1	0	0	0	2	0	0	0	0	0
298	1	1	2	0	1	0	1	1	1	1	0	0	1	1	0	0	1	1	0	0	1	2	0	2	0	0	0	1	2	1	1	1	1	1	1	1	2	0	0	0	0	1	0	0	1	1	0	0	0
299	0	2	1	0	0	0	1	2	0	1	0	1	2	2	0	0	2	2	0	0	1	1	1	1	0	1	0	2	1	1	1	0	0	0	0	2	1	1	0	0	0	0	1	0	0	0	0	0	0
300	1	2	1	0	0	0	1	1	1	1	1	0	0	0	0	0	1	1	0	0	2	0	0	2	0	0	0	1	1	2	1	1	2	1	2	1	1	0	0	0	0	0	0	0	0	0	0	0	0
301	0	0	0	0	0	1	1	1	1	1	1	1	1	0	0	1	2	1	1	0	2	0	1	1	0	0	0	2	0	2	0	1	1	0	0	2	0	0	2	2	0	0	1	0	1	1	0	0	1
302	1	0	0	0	0	1	2	2	2	2	0	0	2	2	0	0	2	0	1	0	2	1	0	2	0	0	0	1	0	1	0	2	2	1	0	2	0	0	2	1	1	0	0	0	0	1	0	2	0
303	0	0	1	0	1	0	0	1	1	1	1	0	1	0	1	0	0	1	1	1	2	0	0	2	1	1	0	2	0	2	0	2	2	0	0	2	1	1	1	1	0	0	0	0	0	2	0	0	0
304	1	0	0	0	0	1	1	1	1	1	1	0	0	0	0	1	0	0	2	1	0	1	0	2	1	1	0	2	0	2	0	1	2	2	2	1	1	1	0	0	0	0	2	0	2	1	0	0	0
305	1	0	0	0	0	1	1	1	1	2	0	0	0	0	0	0	0	0	0	1	1	0	2	0	0	0	0	2	2	2	1	0	0	1	0	2	2	0	0	0	0	0	1	1	0	0	0	1	1
306	1	0	0	0	0	1	1	1	1	1	0	0	1	1	0	0	2	1	1	0	2	0	0	2	1	1	0	2	0	2	0	1	1	0	0	2	1	0	1	1	0	1	0	0	1	0	1	0	0
307	0	1	1	1	1	1	1	1	0	2	0	0	0	0	0	0	0	0	0	1	2	1	1	1	1	1	1	2	1	1	1	1	2	0	1	2	2	0	0	0	0	0	1	0	1	0	1	0	0
308	1	2	1	1	1	1	0	1	1	1	0	0	1	1	0	0	2	0	1	1	2	0	0	2	0	0	1	1	0	1	1	1	1	1	2	0	1	1	1	0	1	0	0	0	1	1	0	0	0
309	0	2	0	0	0	0	2	2	0	0	1	0	0	0	0	0	1	0	1	1	2	1	1	2	0	0	0	1	0	1	1	2	2	1	0	2	1	0	0	0	0	0	0	0	1	1	0	0	1
310	0	0	0	0	0	1	2	2	1	1	0	1	1	1	0	0	1	1	0	0	2	0	0	2	0	0	0	2	1	2	1	1	2	1	2	2	1	1	0	0	0	0	1	0	1	0	0	0	1
311	0	1	0	0	0	0	1	1	1	1	1	1	1	0	0	1	0	0	0	0	2	0	0	2	0	0	0	2	1	2	1	2	2	0	1	1	2	1	0	0	1	1	0	0	1	0	0	0	1
312	0	1	0	0	0	0	2	2	0	1	1	1	2	2	0	0	1	1	0	0	2	0	0	2	0	0	0	1	1	2	0	1	2	1	2	1	1	0	0	0	0	2	0	0	0	2	0	0	0
313	1	1	0	0	0	0	1	2	0	0	1	0	1	1	0	0	2	1	0	0	1	0	0	2	0	0	1	1	0	1	1	2	2	0	0	2	2	0	0	0	0	0	0	0	0	0	0	0	1
314	1	1	0	0	0	0	1	1	1	1	0	0	0	0	0	0	1	0	0	0	2	0	1	1	1	1	0	1	0	1	1	0	1	1	0	2	1	0	1	1	0	0	1	0	1	2	0	0	0
315	0	1	0	0	0	0	1	1	2	2	0	1	1	0	0	1	1	1	0	0	2	0	0	2	0	0	0	2	1	2	2	1	1	0	0	2	1	1	0	0	0	0	0	0	0	0	0	0	0
316	0	2	0	0	0	0	2	2	0	0	1	0	0	0	0	0	1	1	1	0	1	0	0	2	2	2	0	1	1	2	0	2	2	0	1	1	2	0	2	2	0	0	1	0	2	0	0	0	0
317	1	0	0	0	0	0	0	0	2	2	0	1	1	0	0	1	0	0	0	0	2	0	1	1	0	0	0	2	0	1	2	2	2	0	0	2	0	0	2	1	1	2	0	0	1	1	0	0	0
318	0	2	0	0	0	0	1	2	0	0	0	1	0	0	0	0	0	0	0	1	1	0	0	2	1	1	0	2	1	1	1	0	0	0	1	1	0	0	1	1	0	1	0	0	1	0	0	0	0
319	1	1	0	0	0	0	1	1	1	1	0	1	1	0	0	0	1	1	0	0	2	0	0	2	0	0	0	1	2	2	0	1	1	0	0	2	1	1	0	0	0	1	0	0	2	1	1	0	0
320	1	2	0	0	0	0	1	2	1	2	0	1	2	1	0	0	1	1	1	1	1	0	1	1	1	1	0	2	0	2	1	0	1	1	0	2	0	0	1	1	0	0	0	0	0	1	0	1	0
321	0	0	0	0	0	0	1	2	0	0	1	0	0	0	0	0	2	1	2	1	1	0	1	1	1	1	0	2	1	1	2	0	1	0	0	2	1	0	1	1	0	0	0	0	0	0	0	0	0
322	1	1	0	0	0	0	1	1	1	1	1	0	1	1	0	0	2	1	0	1	2	0	0	2	0	0	0	1	1	2	0	1	1	1	1	2	1	1	0	0	0	0	1	0	2	1	0	1	0
323	1	1	0	0	0	0	1	0	1	1	0	0	0	0	0	0	1	1	1	1	1	0	0	2	0	0	0	2	0	2	0	1	1	1	1	2	1	0	0	0	0	0	0	0	2	1	0	0	0
324	0	1	0	0	0	0	2	2	0	1	0	0	0	0	0	0	1	0	1	1	1	2	1	1	1	1	0	0	1	1	1	0	0	0	0	2	2	0	0	0	0	0	1	0	2	1	0	0	0
325	1	1	0	0	0	0	2	2	0	0	1	1	2	0	0	1	1	1	0	0	1	0	0	2	1	1	0	1	1	2	0	0	2	1	2	2	2	0	0	0	0	0	1	0	1	0	1	0	0
326	0	1	0	0	0	0	0	2	0	0	1	1	2	1	0	1	0	0	0	0	2	0	1	1	0	0	0	1	1	2	1	1	1	0	1	1	1	0	1	1	0	0	1	0	1	1	0	0	1
327	1	1	0	0	0	0	1	2	0	1	0	1	2	1	1	0	1	1	0	0	2	0	0	2	0	0	0	1	1	2	0	1	1	0	1	1	1	0	1	1	0	0	0	1	0	0	0	0	1
328	0	1	0	0	0	0	2	2	0	0	0	1	1	1	0	0	0	0	2	1	0	1	0	2	0	0	1	2	1	2	0	2	2	0	1	1	1	0	1	1	0	0	0	0	0	0	0	1	0
329	1	1	0	0	0	0	1	2	0	1	0	2	1	1	0	0	1	0	1	1	2	0	0	2	0	0	0	2	0	1	0	1	1	0	1	2	2	0	1	1	0	1	0	0	0	0	0	0	0
330	0	1	0	0	0	1	1	1	1	1	0	0	2	2	0	0	1	1	1	0	2	0	1	1	1	1	0	0	2	2	0	1	1	1	1	1	1	1	1	1	0	0	0	0	0	0	1	0	0
331	1	1	0	0	0	0	0	1	0	0	0	0	1	0	0	0	2	1	0	0	2	0	2	0	0	1	0	2	2	2	1	1	1	2	1	1	1	0	1	1	0	1	0	0	1	0	0	0	0
332	0	0	0	0	0	1	0	2	0	0	1	0	0	0	0	0	1	0	1	1	1	0	1	1	0	0	0	2	2	2	0	2	2	0	0	2	2	0	0	0	0	1	0	0	1	0	0	0	0
333	0	2	0	0	0	0	0	2	0	0	1	1	1	0	0	1	0	0	0	0	2	1	1	1	0	0	0	1	1	2	0	1	2	0	1	2	1	0	1	0	1	1	0	0	1	0	0	0	0
334	1	0	0	0	0	0	2	2	0	0	0	1	2	1	0	1	0	0	2	1	0	0	1	1	0	0	0	2	0	2	0	1	1	0	1	1	1	0	0	0	0	0	0	0	0	0	0	0	1
335	0	2	0	0	0	0	0	0	2	2	0	0	1	1	0	0	1	1	0	0	2	1	1	1	0	1	1	2	1	2	0	1	1	2	1	1	2	0	0	0	0	0	1	1	1	2	0	0	0
336	1	1	0	0	0	0	1	2	0	0	0	1	1	1	0	0	0	0	2	1	2	0	0	2	0	0	0	0	2	2	0	1	2	1	1	1	1	1	0	0	0	0	0	0	0	0	0	1	0
337	1	0	0	0	0	1	1	2	0	1	0	1	1	1	0	0	2	1	0	0	2	0	0	2	0	0	0	2	1	2	0	1	1	0	1	2	1	0	0	0	0	0	1	0	1	1	0	0	0
338	1	0	0	0	0	1	1	1	1	1	1	0	1	1	0	0	1	0	1	0	1	0	0	2	1	1	0	2	0	1	0	2	2	0	0	2	0	0	1	0	1	1	0	0	1	1	0	1	1
339	1	1	0	0	0	0	1	2	0	0	1	1	2	1	0	1	2	2	1	1	1	0	1	1	0	0	0	1	2	1	1	1	0	0	0	2	2	0	0	0	0	1	0	0	1	2	0	0	2
340	0	2	0	0	0	0	1	1	1	1	1	1	1	0	0	1	2	1	0	0	2	0	0	2	1	1	0	2	0	1	1	1	2	1	2	2	1	1	0	0	0	0	0	1	1	1	0	0	0
341	0	2	0	0	0	0	1	1	1	1	1	0	1	1	0	0	2	2	1	1	1	1	0	2	0	0	0	2	1	2	1	1	2	0	0	2	2	0	0	0	0	0	1	0	0	0	0	0	0
342	0	2	0	0	0	0	1	1	1	2	0	1	0	0	0	0	1	1	1	1	1	1	1	1	0	0	0	2	2	2	2	2	2	0	1	1	2	0	1	0	1	1	0	0	0	2	0	0	1
343	0	0	0	0	0	0	0	1	1	1	0	0	0	0	0	0	1	0	0	0	2	0	1	1	1	1	0	2	0	2	1	1	2	2	1	2	2	0	0	0	0	0	0	1	0	0	0	0	0
344	1	0	0	0	0	0	1	1	0	0	2	0	0	0	0	0	0	0	0	0	1	0	0	2	0	0	0	2	0	1	2	0	0	0	0	1	1	0	0	0	0	0	0	0	1	0	0	0	1
345	1	2	0	0	0	0	1	0	1	1	0	0	1	1	0	0	1	1	0	0	2	0	0	2	0	0	0	1	1	2	0	1	2	1	0	2	1	0	2	2	0	1	1	0	1	1	0	1	0
346	0	2	1	0	0	0	1	1	1	1	0	2	2	1	0	0	0	0	1	1	2	1	0	2	0	0	0	2	0	2	1	0	1	1	1	2	2	0	0	0	0	0	0	0	0	1	0	0	0
347	1	1	1	1	1	2	0	1	1	1	1	0	2	0	1	0	1	0	1	1	1	0	1	1	0	0	0	1	1	2	0	1	1	2	2	2	1	1	1	1	0	0	1	0	1	0	0	0	0
348	0	2	0	0	0	0	0	1	1	1	0	0	1	1	0	0	0	1	1	0	1	1	1	1	1	1	0	2	0	2	1	1	1	0	0	2	1	0	2	2	0	0	0	0	0	1	1	0	0
349	1	1	0	0	0	1	2	2	0	0	0	0	1	1	0	0	0	0	0	0	2	0	0	2	1	1	1	1	1	2	0	2	2	0	1	2	0	0	2	1	1	0	0	1	0	1	0	0	0
350	0	1	0	0	0	0	1	1	0	0	2	1	2	1	1	0	2	1	2	2	1	0	0	2	1	1	0	2	1	2	1	0	0	0	0	2	2	0	0	0	0	0	0	0	0	0	1	0	0
351	1	2	0	0	0	0	0	1	1	1	0	0	0	0	0	0	0	0	1	1	2	1	1	1	1	2	0	2	0	1	0	1	1	1	0	2	1	0	0	0	0	0	0	0	0	0	0	0	0
352	1	1	0	0	0	1	1	1	1	2	0	1	1	0	0	1	1	0	1	1	2	0	0	2	0	0	1	2	0	2	0	1	1	1	1	2	2	0	1	1	0	0	1	0	1	0	0	0	2
353	1	0	0	0	0	0	1	1	1	1	0	0	1	1	0	0	2	2	1	1	2	0	0	2	0	0	0	2	0	2	1	0	0	0	0	2	1	0	0	0	0	0	2	0	1	1	0	0	1
354	1	2	0	0	0	0	1	2	0	1	0	0	0	0	0	0	0	0	2	1	1	0	1	1	0	0	0	2	1	2	0	1	1	1	1	1	1	0	2	1	1	0	2	0	2	1	0	2	0
355	0	2	0	0	0	0	2	2	0	1	0	0	1	1	0	0	1	1	1	1	2	0	0	2	1	1	0	1	1	2	0	1	1	1	1	1	0	1	1	1	0	0	1	0	2	2	0	1	0
356	0	0	0	0	0	1	2	2	0	0	0	0	0	0	0	0	0	0	2	1	1	0	0	2	0	0	0	2	0	2	1	1	1	0	0	2	1	0	2	2	0	0	0	0	2	0	0	1	0
357	1	0	0	0	0	0	2	2	1	1	0	1	2	2	0	0	0	0	1	1	2	1	0	2	0	0	0	2	1	2	0	0	0	0	0	1	2	0	1	1	0	0	1	0	1	1	0	0	0
358	0	0	0	0	0	1	1	1	1	2	1	0	1	1	0	0	2	2	2	2	0	1	0	2	0	0	0	1	2	2	1	2	2	0	0	2	2	0	0	0	0	0	0	0	0	0	0	2	0
359	0	0	0	0	0	0	0	1	1	1	0	1	1	1	0	0	1	1	0	0	1	0	0	2	0	0	0	1	1	2	1	1	1	1	2	0	1	0	2	1	1	1	0	0	1	0	0	0	0
360	1	0	0	0	0	0	1	1	1	1	0	0	1	0	1	0	1	0	0	0	2	0	0	2	0	0	0	1	1	2	0	1	1	0	1	1	0	1	0	0	0	0	0	0	0	0	0	0	0
361	0	1	0	0	0	0	1	1	1	1	2	0	1	1	0	0	2	1	1	0	2	0	1	1	0	0	0	1	2	2	0	0	0	0	0	2	2	1	0	0	0	0	0	0	0	0	0	0	0
362	0	2	0	0	0	0	1	2	0	0	0	0	1	1	0	0	1	1	1	1	1	1	1	1	1	1	0	1	1	2	0	1	2	0	0	2	2	0	0	0	0	0	0	0	0	0	0	1	0
363	1	0	0	0	0	2	2	2	0	0	0	0	1	1	0	0	2	0	1	1	1	0	0	2	0	0	1	2	0	2	0	2	2	0	2	0	1	1	1	1	0	0	1	0	1	0	0	0	1
364	0	2	0	0	0	0	1	1	1	2	0	0	1	1	0	0	0	1	1	1	2	1	0	2	0	0	0	2	1	2	2	1	2	0	1	2	1	1	1	0	1	0	0	0	1	0	0	0	0
365	1	1	1	0	0	0	1	1	1	1	1	0	0	0	0	0	1	1	0	0	2	1	0	2	0	0	0	2	0	2	1	1	1	0	2	0	1	1	0	0	0	0	1	0	0	1	0	0	0
366	1	1	1	0	1	0	2	2	0	1	1	0	1	0	0	0	2	0	1	1	2	0	0	2	0	0	0	1	1	2	0	1	2	0	0	2	1	0	1	1	0	0	0	0	1	0	0	1	0
367	1	2	0	0	0	0	0	0	2	2	0	1	1	0	0	1	2	1	1	0	2	0	0	2	0	1	0	2	0	1	1	0	0	0	0	2	1	0	0	0	0	2	0	0	1	1	1	0	0
368	0	1	0	0	0	0	0	1	1	1	0	0	1	1	0	0	0	0	1	1	0	1	0	2	0	0	0	2	0	2	0	1	1	0	2	0	1	1	0	0	0	1	0	0	1	0	0	0	0
369	1	1	0	0	0	0	0	1	0	0	0	0	0	0	0	0	1	0	1	1	1	0	0	2	0	0	0	1	1	2	1	1	1	1	0	2	2	0	2	2	1	1	0	0	2	0	0	0	0
370	1	0	1	0	1	0	1	2	0	0	1	0	1	1	0	0	0	0	0	0	1	0	0	2	0	0	0	2	1	2	1	1	1	0	0	2	2	0	0	0	0	0	1	0	1	2	0	0	0
371	1	1	0	0	0	0	2	2	0	1	1	0	0	0	0	0	0	0	0	0	0	1	0	2	0	0	0	1	1	2	0	0	1	0	0	2	1	1	0	0	0	0	0	0	1	0	0	0	0
372	0	1	0	0	0	0	1	1	0	0	1	0	0	0	0	0	2	0	0	0	2	0	0	2	0	0	0	1	1	2	1	1	1	0	0	2	2	0	0	0	0	1	0	0	0	0	0	0	0
373	0	0	0	0	0	0	2	2	0	1	1	1	1	0	0	1	1	0	0	0	2	0	0	2	0	0	0	2	0	1	0	1	1	1	2	1	1	0	0	0	0	0	0	0	0	0	0	0	0
374	0	1	0	0	0	0	0	0	1	1	1	0	0	0	0	0	1	1	0	0	2	0	0	2	0	0	0	2	0	1	0	1	1	1	0	2	0	0	1	1	0	0	0	0	2	0	0	0	1
375	1	2	0	0	0	0	1	2	0	0	0	0	0	0	0	0	1	0	0	0	2	0	0	2	0	0	0	2	1	1	1	1	2	1	1	2	2	0	1	1	1	0	1	1	1	2	0	0	0
376	1	0	0	0	0	1	0	0	2	2	0	0	1	1	0	0	1	0	1	1	2	0	0	2	0	0	1	1	1	2	0	2	2	0	2	0	2	0	0	1	0	0	0	0	0	1	0	0	1
377	0	1	0	0	0	1	0	1	1	1	0	0	1	0	1	0	1	1	1	1	1	0	0	2	2	2	0	0	2	2	0	1	1	0	1	1	1	0	0	0	0	1	0	0	1	0	0	1	0
378	1	1	0	0	0	0	0	1	0	0	0	0	1	1	0	0	2	1	0	0	2	0	0	2	0	0	0	2	1	2	0	1	1	0	0	2	1	1	0	0	0	0	0	0	0	0	0	1	0
379	0	2	0	0	0	0	1	2	0	0	1	0	0	0	0	0	2	0	1	1	1	1	0	2	0	0	0	2	0	2	0	2	2	0	0	2	1	0	0	0	0	0	0	0	2	1	1	0	0
380	0	2	0	0	0	0	2	2	0	1	1	0	1	1	0	0	1	0	1	1	1	1	1	1	1	1	1	2	1	2	0	2	2	0	2	1	1	0	2	2	0	0	0	0	0	0	0	0	0
381	0	0	0	0	0	1	2	2	0	0	2	0	1	1	0	0	0	0	0	0	1	1	0	2	0	0	0	2	0	2	1	1	2	0	0	2	2	0	0	0	0	0	0	0	0	0	1	1	0
382	0	1	0	0	0	0	0	0	2	2	0	0	0	0	0	0	2	2	0	0	1	0	0	2	0	0	0	2	0	2	1	1	1	1	0	2	0	0	2	2	0	0	0	0	0	0	0	0	0
383	1	2	0	0	0	0	1	1	2	2	0	1	1	0	0	1	2	2	0	1	2	0	0	2	0	0	0	2	0	2	1	2	2	1	0	2	1	0	0	0	0	0	0	0	1	0	0	0	1
384	1	1	0	0	0	0	0	1	1	1	0	0	1	1	0	0	1	1	0	1	1	1	0	2	0	0	0	2	0	2	0	0	0	1	0	2	2	1	0	0	0	1	0	0	1	0	0	0	0
385	0	2	0	0	0	0	1	1	0	0	0	0	0	0	0	1	0	0	1	1	2	0	1	1	0	0	0	2	0	1	1	0	0	0	0	2	1	0	0	0	1	1	0	1	1	0	0	1	0
386	0	0	0	0	0	1	0	1	0	0	0	0	1	1	0	0	0	0	1	1	1	0	0	2	1	1	0	1	1	2	0	1	1	0	0	2	1	0	1	1	0	0	1	0	1	0	0	0	0
387	0	1	0	0	0	0	2	2	0	0	1	0	1	1	0	0	0	0	2	2	0	0	0	2	0	0	0	2	1	1	2	1	1	1	1	1	1	0	1	0	1	0	0	0	0	0	0	1	0
388	0	2	1	0	0	0	0	0	2	2	0	0	1	1	0	0	0	0	0	0	0	1	1	1	1	1	0	2	1	2	1	2	2	0	1	1	1	0	1	1	0	1	0	0	1	2	0	0	0
389	0	1	0	0	0	0	2	2	0	1	1	0	1	1	0	0	0	0	0	0	2	0	1	1	0	0	0	2	0	2	2	1	1	0	1	1	2	0	0	1	0	0	0	0	0	0	0	0	0
390	1	0	0	0	0	0	2	2	0	0	0	0	0	0	0	0	2	1	0	0	2	1	0	2	0	0	0	1	2	2	0	0	1	1	0	2	2	0	0	0	0	0	1	0	1	0	0	0	1
391	0	0	0	0	0	0	2	2	0	1	0	2	2	0	0	1	0	1	0	0	2	0	1	1	0	0	0	2	1	1	1	1	1	0	2	1	1	0	1	1	0	0	2	0	1	1	1	1	0
392	0	0	0	0	0	0	2	2	1	1	0	0	1	1	0	0	2	1	0	0	2	0	0	2	0	0	0	1	1	2	0	2	2	0	1	1	1	0	1	1	0	0	0	0	0	0	0	0	0
393	0	0	0	0	0	0	2	2	0	0	1	0	1	1	0	0	1	0	2	2	1	0	0	2	1	1	0	2	1	1	1	1	1	2	1	1	1	0	0	0	0	0	1	0	0	0	0	1	1
394	1	1	0	0	0	0	2	2	0	0	1	0	0	0	0	0	1	0	0	0	2	0	0	2	1	1	0	1	1	2	1	1	1	0	1	1	2	0	0	0	0	0	0	0	0	0	1	0	0
395	1	1	0	0	0	1	1	1	1	1	1	0	1	0	1	0	2	0	1	1	1	2	1	1	1	1	1	2	1	2	0	0	1	1	0	2	1	0	1	1	0	0	0	0	0	0	0	1	1
396	1	1	0	0	0	0	1	2	0	0	0	0	0	0	0	0	1	1	1	1	1	0	0	2	1	1	0	2	0	1	0	2	2	0	2	1	1	0	1	1	0	1	1	0	1	1	0	0	0
397	1	1	0	0	0	0	1	2	0	0	0	1	2	1	0	1	2	1	1	0	2	0	0	2	0	0	0	2	1	1	1	1	2	0	0	2	0	0	1	1	0	2	0	0	0	2	0	0	0
398	0	1	0	0	0	0	2	2	0	1	0	0	0	0	0	0	0	0	1	1	2	0	0	2	0	0	0	1	2	1	1	1	2	0	0	2	1	0	1	0	1	0	1	0	1	0	0	0	0
399	0	1	0	0	0	0	1	1	1	1	1	1	1	0	0	1	1	1	0	0	2	0	0	2	0	0	0	2	0	1	0	1	1	0	0	1	2	0	1	1	0	0	0	0	0	0	0	0	0
400	1	0	0	0	0	0	1	1	0	2	0	0	0	0	0	0	1	1	2	2	1	1	0	2	1	1	0	1	2	2	1	1	1	1	0	2	1	0	2	2	1	0	0	0	0	0	0	0	0
401	0	1	0	0	0	0	1	1	1	1	0	0	0	0	0	0	2	1	0	0	2	0	0	2	0	0	0	2	0	2	1	0	1	0	1	2	0	0	1	1	0	0	1	0	1	0	1	1	0
402	0	2	0	0	0	0	1	2	0	0	1	0	0	0	0	0	2	0	1	0	2	0	0	2	0	0	1	2	1	2	0	0	0	0	0	2	1	0	1	0	1	0	0	0	1	0	0	0	0
403	1	1	0	0	0	0	2	2	0	1	1	0	0	0	0	0	0	0	0	0	2	1	1	1	1	1	0	2	1	1	0	0	0	1	0	2	1	0	1	0	1	0	0	0	0	1	0	0	0
404	1	1	2	0	1	0	1	2	0	1	0	1	2	1	1	0	2	1	0	0	2	0	0	2	0	0	0	2	0	2	1	1	1	1	1	2	1	0	0	0	0	0	0	0	1	1	0	1	0
405	1	1	0	0	0	1	1	2	0	1	0	1	1	0	0	1	0	0	1	1	2	0	1	1	0	0	1	2	1	2	0	1	1	0	0	2	2	0	0	0	0	0	0	0	1	0	0	0	0
406	0	0	0	0	0	1	1	2	0	0	1	0	1	1	0	0	2	0	1	0	2	1	1	1	1	1	0	2	1	2	1	1	1	0	0	2	2	0	0	0	0	0	0	0	0	0	0	1	0
407	1	1	0	0	0	0	2	2	0	0	0	1	2	2	0	0	0	0	0	0	2	1	1	2	0	0	0	1	1	2	0	1	1	1	1	2	1	1	0	0	0	1	0	0	1	1	0	0	1
408	0	1	0	0	0	0	1	1	2	2	0	0	1	1	0	0	1	0	1	1	1	0	1	1	1	1	0	1	1	2	1	0	0	0	0	2	1	0	1	1	0	0	0	0	0	0	0	0	0
409	0	2	0	0	0	0	2	2	0	1	1	1	1	0	0	0	1	0	1	0	2	0	0	2	1	1	0	2	0	2	0	1	1	0	0	2	0	2	0	0	0	1	0	1	1	0	0	0	0
410	0	2	0	0	0	0	0	0	2	2	0	0	1	1	0	0	2	2	1	1	1	1	1	1	1	1	0	0	1	1	0	2	2	0	1	1	1	1	0	0	0	1	0	0	1	0	0	0	0
411	1	2	0	0	0	0	0	1	1	1	0	0	1	1	0	0	0	0	1	0	1	0	0	2	1	1	0	2	1	2	1	0	0	0	0	2	1	1	0	0	0	0	0	0	0	1	0	0	0
412	0	0	0	0	0	0	1	1	0	0	1	0	0	0	0	0	1	1	0	1	2	1	0	2	0	0	0	1	2	2	1	1	1	1	0	2	1	0	0	0	0	0	0	0	0	1	0	0	1
413	1	2	0	0	0	0	1	1	1	1	0	0	1	1	0	0	2	1	0	1	2	1	0	2	0	0	0	1	0	1	0	1	1	0	0	2	0	1	0	0	0	0	0	1	0	0	1	0	0
414	0	0	0	0	0	1	1	1	1	1	0	0	1	1	0	0	1	0	1	1	2	1	0	2	0	0	0	2	1	2	1	0	1	1	0	2	1	0	2	2	0	2	0	0	0	2	0	2	0
415	1	2	0	0	0	0	2	2	0	1	0	0	0	0	0	0	0	0	1	1	0	1	0	2	0	0	0	2	2	2	2	2	2	0	1	1	0	1	0	0	0	0	0	0	1	1	0	0	0
416	0	0	0	0	0	0	0	0	2	2	0	0	0	0	0	0	1	0	1	1	2	1	1	1	1	1	0	2	1	1	2	0	0	0	0	2	2	0	1	1	0	0	0	0	1	1	0	0	1
417	0	1	0	0	0	0	1	1	2	2	0	1	1	0	0	1	2	2	1	1	1	0	1	1	0	0	0	2	1	2	2	1	1	0	0	2	1	0	0	0	0	0	2	0	1	1	0	0	0
418	0	1	0	0	0	0	1	1	1	1	0	0	0	0	0	0	2	1	0	0	2	0	0	2	1	1	0	2	1	1	2	1	1	1	1	2	0	0	1	1	0	0	0	0	0	1	0	0	0
419	0	1	0	0	0	0	0	0	2	2	0	0	1	1	0	0	1	0	0	0	1	1	0	2	0	0	0	1	2	1	1	1	1	0	1	1	1	1	0	0	0	0	0	1	1	0	0	0	0
420	1	2	0	0	0	0	0	1	1	1	0	0	1	1	0	0	1	1	0	0	1	0	1	1	0	0	0	2	0	1	1	1	1	0	1	1	1	0	0	0	0	0	0	0	0	1	0	0	1
421	1	0	0	0	0	1	1	2	0	1	0	1	0	0	0	0	1	1	1	1	1	0	0	2	0	0	0	2	0	2	0	1	2	0	0	2	1	0	1	1	0	1	0	0	2	0	1	0	1
422	1	1	0	0	0	0	0	0	2	2	0	1	0	0	0	0	1	0	0	0	2	0	0	2	0	0	0	1	2	2	0	2	1	0	0	2	1	0	2	2	0	0	0	0	0	0	0	0	1
423	0	1	0	0	0	0	2	2	0	0	1	0	1	0	0	0	1	0	1	1	1	1	0	2	0	0	0	2	2	0	2	0	1	1	0	2	2	0	1	1	0	0	0	0	1	1	0	0	1
424	1	1	0	0	0	1	2	2	0	0	1	0	1	1	0	0	1	1	0	0	2	1	0	2	0	0	0	2	0	2	2	1	1	0	1	1	2	0	0	0	0	0	0	0	1	1	1	0	0
425	1	1	0	0	0	0	1	2	1	1	0	0	1	0	0	0	1	1	1	1	2	0	0	2	1	1	0	2	0	2	1	1	1	0	1	1	2	0	0	1	0	0	1	0	1	0	0	0	0
426	0	2	0	0	0	0	0	1	0	0	0	1	2	1	0	0	0	0	0	0	2	0	0	2	0	0	0	2	0	1	2	2	2	1	1	1	1	0	0	0	1	1	0	1	1	0	0	0	1
427	0	0	1	0	0	1	0	1	1	1	1	0	0	0	0	0	0	0	0	0	0	0	0	2	0	0	0	1	1	2	1	2	2	1	1	2	1	0	1	1	0	0	1	0	1	0	1	0	0
428	1	1	2	0	1	0	1	2	0	1	0	1	1	1	0	0	0	0	0	0	2	1	0	2	0	0	0	2	0	2	1	2	2	1	0	2	0	1	0	0	0	1	0	0	1	0	0	0	0
429	1	1	0	0	0	0	1	2	0	1	0	1	2	1	0	1	2	1	1	0	2	0	0	2	0	0	0	2	1	2	1	1	2	0	0	2	2	0	0	0	0	0	0	0	0	0	0	0	0
430	0	1	0	0	0	0	2	2	0	0	1	0	1	1	0	0	2	1	0	1	1	0	0	2	0	0	1	1	0	1	1	1	1	0	0	1	1	1	0	0	0	0	1	0	1	1	1	0	1
431	0	2	0	0	0	0	1	2	0	0	0	0	1	1	0	0	2	2	2	2	0	0	1	1	0	0	1	1	1	2	0	2	2	1	1	1	1	0	2	2	1	0	0	0	2	0	0	0	0
432	0	2	0	0	0	0	1	1	1	2	0	0	0	0	0	0	1	1	2	2	1	0	0	2	0	0	1	1	1	2	0	0	1	1	1	2	2	0	0	0	0	0	2	0	2	1	0	0	0
433	1	2	0	0	0	0	1	1	1	1	0	0	1	1	0	0	2	1	0	0	2	1	1	1	1	1	0	2	1	1	1	1	2	1	2	2	1	0	2	2	0	0	0	0	1	0	0	1	0
434	1	2	1	0	0	0	1	2	0	0	0	0	2	1	1	0	1	0	0	0	2	0	0	2	1	1	0	1	1	2	1	1	2	0	0	2	2	0	0	0	0	0	2	0	1	1	0	0	0
435	0	0	1	0	1	0	0	0	2	2	0	1	2	1	0	0	1	1	1	1	1	0	0	2	0	0	0	1	2	2	0	2	2	0	1	1	2	1	0	0	1	0	0	0	1	1	0	1	0
436	0	2	0	0	0	0	1	1	1	2	0	0	0	0	0	1	0	0	0	1	1	0	0	2	0	1	0	2	0	2	1	1	1	0	0	2	2	1	0	0	1	0	1	0	1	1	0	0	1
437	0	1	0	0	0	0	1	1	1	1	2	0	0	0	0	0	2	0	0	0	2	0	0	2	0	0	0	2	2	1	1	2	2	1	0	2	2	0	0	0	0	0	0	0	0	0	0	0	0
438	0	1	0	0	0	0	1	0	1	1	0	0	0	0	0	0	0	1	0	0	2	0	0	2	0	0	0	2	1	1	1	1	2	2	1	1	2	0	1	1	0	0	0	0	0	0	0	0	0
439	0	2	1	0	0	0	0	1	0	0	0	1	1	0	0	1	0	0	0	0	2	0	0	2	0	0	0	2	0	2	1	2	2	0	0	2	2	0	0	0	0	0	0	0	0	0	0	0	1
440	1	1	0	0	0	1	2	2	0	1	0	1	2	1	0	0	0	0	1	1	1	1	1	1	1	1	0	2	0	1	0	1	1	0	0	2	2	1	0	0	0	0	1	0	1	0	0	0	0
441	1	1	0	0	0	0	2	2	0	0	2	0	1	1	0	0	1	0	1	1	1	1	0	2	0	0	0	2	0	1	1	1	1	1	0	2	2	0	1	1	0	0	0	0	0	0	1	0	0
442	0	1	0	0	0	0	1	2	0	1	0	0	0	0	0	0	1	1	1	1	1	0	0	2	1	1	0	2	1	2	1	0	2	1	0	2	2	0	0	0	0	0	0	0	0	0	0	0	0
443	0	1	0	0	0	0	1	2	0	0	1	0	1	1	0	0	0	0	0	0	0	0	1	1	1	1	0	2	1	1	2	1	1	1	0	2	0	0	2	2	1	0	0	0	0	0	0	1	0
444	0	1	0	0	0	0	2	2	0	1	0	0	0	0	0	0	1	1	1	0	0	1	1	2	0	0	1	1	0	1	1	1	1	0	0	2	2	0	0	0	0	0	0	1	1	1	0	0	0
445	1	1	0	0	0	0	0	0	2	2	0	0	0	0	0	0	0	0	0	0	0	0	0	2	0	1	0	2	0	1	1	1	1	0	0	2	2	0	1	1	0	0	0	0	1	0	1	1	0
446	0	1	0	0	0	0	0	0	1	1	1	0	0	0	0	0	1	1	1	1	2	1	1	2	0	0	0	1	1	2	0	1	2	0	1	2	0	1	1	1	0	0	0	0	0	0	0	0	0
447	1	0	0	0	0	0	2	2	1	1	0	0	0	0	0	0	0	0	1	1	2	0	0	2	0	0	0	2	1	2	2	2	2	0	2	0	1	0	1	1	0	0	0	1	0	0	0	0	0
448	1	1	0	0	0	0	0	1	1	1	1	0	1	0	1	0	1	0	1	1	2	0	0	2	0	0	0	2	1	1	2	2	2	0	0	2	1	1	0	0	0	0	0	0	0	0	0	0	0
449	0	1	1	0	0	0	1	1	1	1	1	2	2	1	0	1	2	2	1	1	2	1	1	1	1	1	0	2	0	2	0	2	2	0	1	1	1	0	0	0	0	0	2	0	2	1	0	0	1
450	1	2	0	0	0	0	2	2	0	0	0	0	1	1	0	0	1	0	1	1	2	0	1	1	0	0	0	2	2	1	2	2	2	2	1	2	1	0	0	0	0	0	0	0	0	1	0	0	1
451	1	0	0	0	0	1	2	2	0	0	0	0	0	0	0	0	1	0	0	0	1	1	0	2	0	0	0	2	1	2	1	0	0	0	2	2	2	0	1	0	1	0	1	0	1	1	0	0	0
452	0	1	0	0	0	0	1	1	1	2	0	0	0	0	0	0	1	1	2	2	1	1	1	1	1	1	0	2	1	2	2	2	2	1	1	1	1	0	1	1	0	0	0	0	1	0	0	0	1
453	0	0	0	0	0	0	1	2	1	2	0	1	1	0	0	1	2	2	1	1	1	0	0	2	0	0	0	1	1	2	1	1	1	1	1	1	2	0	0	0	0	0	0	0	0	0	1	0	1
454	0	2	1	0	0	0	1	2	1	1	0	0	1	0	0	0	1	0	0	1	1	0	1	1	0	0	0	1	1	2	0	1	1	0	0	2	1	0	2	1	1	0	1	0	0	0	0	1	0
455	1	1	0	0	0	0	1	2	0	0	0	1	1	0	0	1	2	1	0	0	2	0	0	2	0	0	0	1	2	2	0	0	2	1	2	2	2	0	0	0	0	0	1	0	1	2	0	1	1
456	1	2	0	0	0	0	2	2	0	0	2	1	2	1	0	0	2	1	0	0	2	0	0	2	0	0	0	1	1	2	0	1	1	1	1	1	2	0	0	0	0	1	1	0	1	1	0	0	0
457	1	2	0	0	0	0	1	1	1	1	1	0	0	0	0	0	2	2	1	1	2	0	1	1	0	0	0	1	0	1	0	1	1	0	2	0	2	0	1	1	1	0	0	0	1	0	0	0	0
458	0	2	0	0	0	0	2	2	0	0	2	0	0	0	0	0	0	0	1	1	2	0	0	2	1	1	0	1	1	2	0	0	0	0	0	2	2	0	0	0	0	0	0	0	0	0	0	0	0
459	1	2	0	0	0	0	1	1	1	1	1	0	0	0	0	0	0	0	1	1	2	0	2	0	0	1	0	2	0	2	1	0	2	1	1	2	1	0	0	0	0	0	1	0	1	1	0	0	0
460	0	0	0	0	0	0	1	1	1	2	0	0	0	0	0	0	1	0	1	1	1	0	0	2	0	0	0	1	1	2	0	0	0	0	0	2	1	0	0	0	0	0	0	0	0	0	0	0	0
461	0	0	0	0	0	1	2	2	0	1	0	0	0	0	0	0	1	2	0	0	2	0	0	2	0	0	0	2	1	2	2	1	2	0	2	1	1	0	1	1	0	0	1	0	1	1	0	0	1
462	1	1	0	0	0	0	2	2	1	1	1	1	1	0	0	0	1	1	0	0	1	0	1	1	0	0	0	2	2	2	0	1	1	1	1	2	1	0	0	0	0	0	1	0	2	2	0	0	1
463	1	1	1	1	1	1	1	2	0	1	0	0	2	2	0	0	0	0	1	1	0	1	0	2	1	1	0	2	1	2	0	1	1	0	1	0	1	0	1	0	1	0	1	1	0	0	0	0	0
464	1	2	1	0	0	1	1	1	1	1	0	1	2	0	0	1	1	1	1	0	1	0	0	2	0	0	0	2	0	1	0	1	2	1	1	1	2	0	0	1	0	1	1	0	1	1	0	0	0
465	0	1	1	1	1	2	2	2	0	1	0	0	1	1	0	0	2	0	0	1	2	1	1	1	1	1	0	2	2	2	0	2	2	0	2	0	2	0	1	0	1	0	0	0	0	0	0	0	1
466	1	0	0	0	0	0	1	1	1	2	0	1	0	0	0	0	1	0	1	1	2	1	0	2	0	0	0	2	0	2	2	1	1	0	1	2	1	0	0	0	0	0	1	0	1	1	0	0	0
467	1	2	0	0	0	0	1	1	1	2	0	0	1	1	0	0	1	0	0	0	2	1	1	1	1	1	0	2	2	1	2	2	2	2	1	2	0	0	1	1	0	1	0	0	2	0	0	0	1
468	0	2	0	0	0	0	1	2	0	0	1	0	1	1	0	0	0	0	1	0	1	0	0	2	1	1	1	2	1	2	0	1	1	1	1	1	1	0	1	1	0	0	2	0	2	1	0	1	1
469	0	1	0	0	0	0	2	2	0	0	1	0	1	1	0	0	1	1	0	0	1	0	1	1	0	0	0	2	0	1	2	2	2	0	1	2	1	0	2	2	0	0	1	0	1	1	0	0	0
470	1	1	0	0	0	0	2	2	0	0	2	1	1	1	0	0	2	1	0	0	2	0	0	2	0	0	0	1	2	2	1	0	0	1	1	1	1	0	1	1	0	2	0	0	0	0	1	0	0
471	0	2	0	0	0	0	1	2	0	1	0	0	1	1	0	0	2	2	0	0	1	1	0	2	1	1	0	2	1	1	0	1	1	0	0	2	1	0	0	0	0	0	1	0	1	1	0	0	0
472	0	0	0	0	0	1	0	1	1	1	0	0	0	0	0	0	2	0	0	1	2	0	0	2	0	0	0	1	0	1	1	2	2	0	1	1	1	0	1	1	0	0	0	0	0	0	0	0	1
473	0	1	0	0	0	0	0	1	1	1	0	2	2	1	0	1	2	2	0	0	1	0	0	2	0	0	0	1	1	2	1	2	2	1	0	2	1	0	2	2	0	0	0	0	0	0	0	0	0
474	0	1	0	0	0	0	1	2	0	1	0	0	0	0	0	0	1	1	2	2	1	0	0	2	0	0	0	1	1	2	0	2	2	0	2	2	1	0	1	1	0	0	0	0	0	0	1	0	0
475	1	2	0	0	0	0	2	2	0	0	1	2	2	0	1	1	0	0	2	1	0	0	0	2	0	0	0	2	1	2	1	2	2	2	1	1	1	1	1	1	0	0	1	0	1	1	0	0	1
476	0	0	0	0	0	1	1	2	0	0	1	0	0	0	0	0	2	2	0	1	2	1	0	2	0	0	0	2	1	2	1	1	1	1	1	1	2	0	1	1	0	0	0	0	0	0	0	0	2
477	0	1	0	0	0	1	0	1	2	2	0	0	1	1	0	0	0	0	0	0	1	0	1	1	0	0	0	1	2	2	1	1	1	1	0	2	1	0	2	2	0	0	0	1	0	0	0	0	0
478	1	0	0	0	0	2	2	2	0	0	0	1	1	0	0	1	0	0	2	2	0	0	0	2	1	1	0	2	1	2	1	0	0	1	2	2	2	0	1	1	0	0	1	0	0	0	0	2	0
479	0	1	0	0	0	0	2	2	0	1	0	1	0	0	0	0	2	1	0	0	2	1	0	2	0	0	0	2	1	1	1	1	1	2	1	1	2	0	0	0	0	0	1	0	1	1	0	0	0
480	1	2	0	0	0	0	1	1	1	1	2	0	2	2	0	0	0	0	0	0	2	1	0	2	0	0	0	2	1	0	1	1	2	0	1	2	2	0	0	0	0	1	0	1	0	1	1	0	0
481	0	2	0	0	0	0	0	0	2	2	0	0	0	0	0	0	2	0	0	0	2	1	0	2	0	0	0	1	1	2	0	0	1	1	0	2	2	0	0	0	0	0	0	0	0	0	0	1	0
482	1	1	0	0	0	1	1	1	1	1	0	0	1	1	0	0	0	1	1	0	1	0	0	2	1	1	0	2	0	1	0	1	1	0	0	2	0	0	1	1	0	0	1	0	1	1	0	1	0
483	1	1	0	0	0	0	1	1	1	2	0	1	0	0	0	0	2	1	0	1	1	0	1	1	1	1	1	2	1	2	1	2	2	0	1	1	0	1	1	1	0	0	0	1	1	1	0	1	0
484	1	1	0	0	0	0	1	2	0	1	0	1	1	0	0	0	1	1	0	1	1	0	1	1	0	0	0	2	0	2	1	1	2	2	1	1	1	0	1	1	0	0	0	0	0	1	0	0	0
485	0	1	0	0	0	0	0	0	2	2	0	0	2	1	0	0	1	1	1	1	1	0	0	2	0	0	0	0	1	1	1	2	1	0	0	2	1	0	1	1	0	0	1	1	0	0	0	0	0
486	1	0	0	0	0	0	1	1	1	1	1	0	1	1	0	0	0	0	0	1	1	1	0	2	0	0	0	1	0	1	0	0	2	0	0	2	0	0	1	1	0	0	0	2	0	0	0	0	0
487	0	2	0	0	0	0	1	1	1	2	0	0	0	0	0	0	1	0	1	1	2	1	1	1	1	1	0	2	0	2	0	1	1	1	1	1	1	0	2	2	0	0	0	0	1	1	1	0	0
488	1	1	1	0	0	1	2	2	0	1	0	0	1	1	0	0	1	1	1	1	1	0	0	2	0	0	0	2	2	1	2	1	1	0	0	2	1	1	0	0	0	0	0	1	0	0	0	0	1
489	1	2	1	0	0	0	2	2	0	0	2	1	1	0	0	1	0	0	1	1	2	1	1	1	1	1	0	1	2	2	1	2	2	0	1	1	1	0	1	1	0	1	0	0	1	1	0	0	0
490	0	1	0	0	0	1	1	1	1	1	0	0	1	1	0	0	0	0	2	1	0	1	1	1	1	1	0	1	1	2	0	1	2	2	2	1	1	1	0	0	0	0	2	0	2	1	1	0	0
491	0	2	0	0	0	0	1	1	1	1	2	1	0	0	0	0	1	1	0	1	2	1	1	1	1	1	0	2	1	2	1	2	2	2	1	2	2	0	0	0	0	0	0	0	0	0	1	0	0
492	1	1	0	0	0	0	1	1	1	1	1	0	1	0	1	0	0	0	1	1	1	0	0	2	1	1	0	1	2	1	1	0	0	0	0	2	2	0	1	0	1	0	0	0	0	0	0	1	0
493	1	2	0	0	0	0	1	1	1	1	1	0	1	1	0	0	1	1	0	0	1	1	0	2	0	0	0	1	2	2	1	1	1	0	0	2	1	0	1	1	0	0	0	0	0	0	0	0	1
494	1	0	0	0	0	0	1	1	1	2	0	1	1	0	0	1	1	1	0	1	1	0	0	2	0	0	0	1	2	2	0	0	0	0	0	2	1	1	0	0	0	0	0	0	1	1	0	0	0
495	1	1	0	0	0	0	0	0	2	2	0	0	0	0	0	0	2	2	0	0	2	0	0	2	0	0	0	1	2	1	1	1	1	1	0	2	1	1	1	1	1	0	0	0	2	1	1	0	0
496	1	1	0	0	0	0	1	2	0	0	1	1	1	0	0	1	1	0	0	0	1	0	0	2	0	0	0	2	0	1	2	2	2	0	0	2	1	0	2	2	1	0	0	1	0	1	0	0	2
497	0	1	0	0	0	0	1	1	1	1	0	0	1	1	0	0	1	1	0	0	2	0	0	2	1	1	0	1	1	2	1	1	1	1	0	2	1	0	2	1	1	0	1	0	1	1	0	0	0
498	0	2	0	0	0	0	0	1	1	1	0	1	1	1	0	0	2	0	0	0	2	0	0	2	0	0	0	2	1	2	2	1	2	0	0	2	1	0	2	2	0	0	0	0	0	0	0	0	1
499	0	1	0	0	0	0	1	2	1	1	0	0	0	0	0	0	2	1	1	0	2	0	0	2	0	1	0	1	1	2	0	2	2	1	1	1	2	0	1	1	1	1	0	1	1	0	0	0	1
500	0	1	0	0	0	1	2	2	0	1	0	0	0	0	0	0	1	1	1	1	2	1	0	2	0	0	0	2	1	1	1	0	0	0	0	2	1	0	0	0	0	1	1	0	1	1	0	0	0
501	1	1	0	0	0	1	1	1	1	1	0	1	2	0	0	1	1	0	1	1	2	0	0	2	0	0	0	2	1	2	1	1	2	1	2	1	1	0	1	1	0	1	0	0	0	0	1	0	0
502	1	0	0	0	0	0	2	2	0	1	0	1	0	0	0	0	1	0	2	2	1	0	1	1	0	0	0	2	0	2	1	2	2	0	1	1	1	0	0	0	0	0	1	0	1	0	0	0	0
503	1	1	0	0	0	0	1	1	1	1	0	1	0	0	0	0	2	2	1	1	2	1	1	1	1	1	0	1	1	2	0	1	1	1	1	1	2	0	1	1	0	0	0	0	0	0	0	1	0
504	1	0	0	0	0	1	2	2	0	2	0	0	1	0	0	0	2	1	1	1	2	0	2	0	0	0	0	2	2	1	2	2	2	0	2	0	1	0	1	1	0	1	0	0	0	0	0	0	0
505	1	2	0	0	0	0	1	1	1	1	1	1	2	1	0	1	2	1	0	0	2	0	0	2	0	0	0	2	0	1	1	1	1	0	1	1	1	1	0	0	0	0	1	0	2	1	0	0	0
506	0	2	0	0	0	0	1	1	0	0	1	0	0	0	0	0	1	1	0	0	2	1	0	2	0	0	0	1	1	2	1	0	0	0	0	2	1	0	0	0	0	0	0	0	0	1	0	0	0
507	0	2	1	1	1	1	1	2	0	0	0	0	2	2	0	0	1	1	1	1	2	1	0	2	0	0	0	2	0	2	2	0	0	0	0	2	1	1	0	0	0	1	1	0	1	1	1	1	0
508	1	1	0	0	0	0	2	2	0	1	0	0	1	1	0	0	2	0	1	1	1	1	1	1	0	0	0	2	0	2	1	2	2	0	2	0	1	0	1	1	0	0	0	0	0	0	0	0	1
509	0	0	1	0	1	0	1	1	1	1	1	1	2	2	0	0	1	1	1	0	2	0	0	2	0	0	0	1	1	2	1	1	1	0	1	1	1	0	0	0	0	0	1	0	0	0	0	0	1
510	1	0	0	0	0	1	1	2	0	0	0	0	1	1	0	0	1	1	0	0	2	1	0	2	0	0	0	2	0	2	0	1	1	0	0	2	2	1	0	0	1	0	0	0	0	0	0	0	1
511	0	0	0	0	0	0	1	1	1	1	0	0	0	0	0	0	2	0	0	0	2	0	0	2	0	0	0	2	0	1	0	2	2	0	1	1	1	0	0	0	0	0	0	0	0	0	1	1	0
512	0	0	0	0	0	1	0	0	2	2	0	0	1	1	0	0	2	2	0	0	2	0	0	2	1	1	0	1	1	2	0	0	0	0	0	2	1	0	0	0	1	0	1	0	1	1	1	0	0
513	1	1	0	0	0	1	0	0	2	2	0	0	0	0	0	0	0	0	0	0	0	0	1	1	0	0	0	2	1	2	1	0	1	0	0	2	1	0	0	0	0	0	0	0	0	0	0	0	0
514	1	2	0	0	0	0	1	1	0	0	0	0	1	1	0	0	0	0	2	1	1	0	1	1	1	1	0	1	2	1	1	0	1	1	0	2	2	1	0	0	0	0	1	0	0	0	0	0	0
515	1	0	1	0	1	0	1	2	0	1	0	1	0	0	0	0	2	1	0	0	2	0	0	2	0	0	0	2	1	2	0	1	0	0	1	1	1	0	0	0	0	0	1	0	1	1	1	0	0
516	1	1	0	0	0	0	2	2	0	1	0	0	0	0	0	0	2	1	1	1	2	0	1	1	1	1	0	2	0	2	0	1	1	0	0	2	0	0	2	1	1	0	1	0	1	2	0	0	0
517	0	0	0	0	0	1	1	2	0	0	0	2	2	1	0	1	1	0	1	1	1	1	0	2	0	0	0	2	0	1	0	1	2	2	1	1	1	0	0	0	0	0	0	0	0	0	1	1	0
518	1	1	0	0	0	0	1	1	1	1	1	1	1	0	0	1	1	1	0	0	1	0	0	2	0	0	0	2	1	2	2	1	1	1	2	0	2	0	1	1	0	0	0	1	0	0	0	0	0
519	1	2	1	0	0	0	1	1	1	1	0	0	1	1	0	0	1	0	0	0	2	0	0	2	1	1	1	2	1	2	1	2	2	2	1	2	1	0	1	1	0	0	1	0	1	2	0	1	0
520	1	2	0	0	0	0	2	2	0	0	1	1	2	1	0	0	1	0	1	1	1	0	0	2	1	1	0	1	1	2	0	1	1	0	1	1	2	0	2	2	0	0	1	0	1	1	0	1	0
521	1	1	0	0	0	0	1	1	1	2	0	0	1	0	1	0	0	0	0	0	2	0	1	1	0	0	0	2	0	2	2	2	2	1	1	2	1	0	0	0	0	0	1	0	1	2	1	0	0
522	1	0	0	0	0	2	1	1	1	1	0	1	0	0	0	0	1	1	0	0	2	0	1	1	1	1	0	2	1	2	1	0	1	1	1	2	0	0	1	1	0	0	0	0	1	1	0	0	0
523	1	2	0	0	0	0	1	1	1	1	0	1	1	0	0	1	1	1	0	1	2	1	0	2	0	0	0	2	0	2	1	1	2	1	0	2	0	0	2	2	1	0	0	1	0	0	1	0	1
524	0	1	0	0	0	0	0	0	2	2	0	0	2	2	0	0	0	0	2	1	0	0	0	2	0	0	0	1	1	2	1	1	1	1	2	1	1	0	1	1	0	0	0	0	0	0	0	0	0
525	1	1	0	0	0	0	1	1	0	0	0	0	0	0	0	0	2	1	0	0	2	0	0	2	0	0	0	1	1	2	0	1	1	0	1	1	1	0	2	1	1	0	0	0	0	0	1	0	0
526	0	1	0	0	0	0	1	1	1	1	1	0	1	1	0	0	0	0	0	0	0	0	0	2	0	0	0	1	1	2	1	1	1	1	1	1	1	0	0	0	0	1	0	0	1	0	0	0	2
527	1	2	0	0	0	0	1	1	1	1	1	0	1	1	0	0	0	0	0	0	2	1	1	1	0	0	0	1	0	0	2	1	1	0	0	2	1	0	1	1	0	0	0	0	1	1	0	1	1
528	1	2	0	0	0	0	1	1	0	0	1	0	0	0	0	0	0	0	0	0	1	0	0	2	0	0	0	1	1	2	1	2	2	0	1	1	1	0	0	0	0	0	0	0	1	1	0	0	0
529	0	0	0	0	0	0	0	1	1	1	0	1	1	0	0	1	2	0	0	0	2	0	0	2	0	0	0	2	0	1	1	2	2	0	1	1	1	0	1	0	1	0	0	0	0	1	0	0	1
530	0	1	0	0	0	0	1	2	0	0	0	1	1	0	0	0	1	1	1	1	1	0	0	2	0	0	0	1	1	2	0	1	1	0	2	1	0	0	2	1	1	0	0	0	0	0	0	1	0
531	0	2	0	0	0	0	2	2	0	0	0	1	1	0	0	1	1	1	0	0	2	0	0	2	0	0	0	1	1	2	0	1	2	1	1	2	2	0	1	1	0	0	1	0	0	0	0	0	0
532	1	2	1	0	0	0	1	2	0	0	0	0	0	0	0	0	2	1	0	0	1	0	0	2	0	0	0	2	1	1	2	1	1	0	0	2	1	0	2	1	1	0	0	0	0	0	0	0	0
533	0	2	0	0	0	1	0	0	2	2	0	0	0	0	0	0	0	0	2	2	0	0	0	2	0	0	0	2	1	2	1	0	0	0	0	1	1	0	1	1	0	0	0	0	2	1	1	0	1
534	1	1	0	0	0	0	0	0	2	2	0	0	1	1	0	0	2	0	1	0	2	0	0	2	0	0	0	1	1	2	1	2	2	0	0	2	1	0	1	0	1	0	0	1	0	0	0	0	0
535	0	1	0	0	0	0	2	2	1	1	1	0	1	1	0	0	2	1	0	0	2	0	1	1	0	0	0	2	1	2	2	1	2	1	1	1	1	0	0	0	0	0	1	0	1	0	0	0	1
536	1	2	1	1	1	1	2	2	0	0	1	0	1	1	0	0	0	0	1	1	2	0	0	2	0	0	0	2	0	1	1	1	1	0	1	1	2	0	2	2	0	0	0	0	0	0	0	0	0
537	0	2	1	0	0	0	1	2	0	0	1	1	1	0	0	1	0	1	0	0	2	0	0	2	0	0	0	1	2	1	1	1	1	0	1	1	2	0	0	0	0	0	0	1	0	1	0	0	0
538	0	2	0	0	0	0	1	2	0	1	0	0	0	0	0	0	2	0	1	1	2	0	0	2	0	0	0	1	1	2	0	0	0	0	2	2	2	0	0	0	0	0	0	0	0	0	0	0	0
539	0	1	0	0	0	0	2	2	0	0	1	1	1	0	0	0	1	1	1	1	1	1	1	1	0	1	0	1	1	2	0	1	0	1	0	2	2	0	0	0	0	0	0	1	1	1	0	0	0
540	1	2	0	0	0	0	0	1	1	1	0	0	0	0	0	0	1	0	1	1	2	1	0	2	0	0	0	2	0	2	2	0	0	0	1	1	1	0	1	1	0	0	0	0	0	0	0	0	0
541	1	1	0	0	0	0	1	2	0	0	0	0	2	2	0	0	1	1	2	2	1	0	0	2	1	1	1	2	0	2	0	2	2	0	0	2	1	0	1	0	1	0	0	0	0	1	0	0	0
542	1	1	0	0	0	0	1	2	0	1	0	0	0	0	0	0	1	1	2	2	1	0	0	2	0	0	0	1	0	1	2	2	2	0	1	1	1	0	0	0	0	1	0	0	1	1	0	1	0
543	1	0	0	0	0	0	2	2	0	1	1	0	1	1	0	0	1	0	1	1	2	0	0	2	0	0	0	1	1	2	0	0	1	1	0	2	1	0	0	0	0	1	0	0	2	1	0	0	0
544	0	2	0	0	0	0	0	0	2	2	0	1	1	0	0	1	1	1	0	0	1	0	1	1	1	1	0	1	1	2	0	0	2	1	0	2	2	0	0	0	0	2	0	0	1	0	0	1	0
545	0	1	0	0	0	0	1	2	0	0	0	0	1	0	0	0	1	0	0	0	1	1	0	2	0	0	0	1	1	2	1	2	2	0	1	1	2	0	1	1	0	1	0	0	1	1	0	0	1
546	1	1	1	1	1	2	2	2	1	1	1	0	1	1	0	0	2	1	1	1	1	1	0	2	0	0	0	1	0	1	1	2	2	1	1	1	1	1	0	0	0	1	0	0	1	0	0	0	0
547	0	2	0	0	0	0	1	1	2	2	0	0	0	0	0	0	2	1	0	0	2	0	1	1	0	0	0	1	0	2	1	0	1	1	0	2	1	0	0	0	0	0	1	0	1	1	0	0	0
548	1	0	0	0	0	0	0	2	0	0	1	0	0	0	0	0	0	0	1	1	2	0	0	2	0	0	0	1	0	1	0	2	2	1	1	1	1	0	0	0	0	0	0	0	0	0	1	0	1
549	0	1	0	0	0	1	1	1	1	2	0	0	2	1	0	0	1	1	1	0	0	1	1	1	1	1	0	1	0	1	0	1	1	0	0	2	1	0	2	2	0	0	0	0	0	0	0	1	0
550	1	1	0	0	0	0	1	1	1	1	0	1	0	0	0	0	1	1	1	1	2	0	0	2	0	0	0	2	0	2	1	1	1	0	1	1	1	0	2	2	1	2	0	0	1	1	1	0	0
551	0	2	0	0	0	0	1	1	1	1	1	0	0	0	0	0	1	0	1	1	2	0	0	2	0	0	0	2	0	2	1	2	2	2	1	1	2	0	0	0	0	0	0	0	0	0	1	0	0
552	0	0	0	0	0	2	1	1	1	1	0	0	0	0	0	0	0	0	1	1	2	0	0	2	0	0	0	1	2	2	1	1	2	1	1	2	1	1	0	0	0	0	0	0	1	1	0	0	0
553	0	1	0	0	0	0	2	2	0	1	1	1	1	0	0	1	1	1	1	1	1	0	0	2	0	0	0	2	0	1	1	1	1	1	2	1	2	1	0	0	1	0	0	1	0	0	0	0	0
554	0	1	1	1	1	2	2	2	0	1	1	0	1	1	0	0	1	1	0	0	1	0	0	2	0	0	0	2	0	1	0	1	1	0	0	2	2	0	0	0	0	0	0	0	1	1	0	0	0
555	0	0	0	0	0	1	1	1	0	0	0	0	1	1	0	0	2	1	0	1	2	0	0	2	0	0	0	2	0	1	0	2	2	0	0	2	1	0	0	0	0	0	0	0	0	0	0	0	0
556	0	2	0	0	0	0	0	1	1	1	0	1	1	0	0	1	2	1	0	0	2	2	0	2	0	0	0	0	2	2	0	0	0	0	0	2	0	0	1	1	0	0	0	0	0	0	0	2	0
557	1	0	0	0	0	0	2	2	0	0	1	1	1	0	0	0	1	2	0	0	2	0	0	2	0	0	0	2	0	2	1	1	1	0	1	1	1	0	0	0	0	0	1	0	0	1	0	0	0
558	1	2	0	0	0	0	2	2	0	0	1	0	0	0	0	0	1	0	1	1	1	0	1	1	0	0	0	1	2	2	1	2	2	0	1	1	1	0	0	0	0	0	0	0	0	0	0	0	0
559	1	1	0	0	0	1	1	2	1	1	0	0	0	0	0	0	1	1	1	1	1	1	1	1	0	0	0	1	1	2	0	0	0	0	0	2	1	0	0	0	0	0	1	0	1	0	0	0	0
560	1	0	0	0	0	0	1	1	2	2	0	1	2	1	0	0	1	1	1	1	2	1	0	2	0	0	0	2	0	2	0	1	1	2	0	2	1	0	2	2	0	0	0	0	1	0	0	0	0
561	0	2	0	0	0	0	1	1	0	1	0	0	0	0	0	0	1	0	0	0	2	0	0	2	0	0	0	1	1	2	0	2	2	1	1	1	0	0	2	2	0	0	1	0	1	1	0	0	0
562	0	2	0	0	0	0	2	2	0	1	0	0	1	1	0	0	1	0	1	1	1	0	0	2	0	0	0	2	0	2	1	0	0	0	0	2	1	1	1	0	2	0	0	0	0	0	0	0	1
563	1	2	0	0	0	0	0	0	2	2	0	0	1	1	0	0	0	0	1	1	1	1	0	2	0	0	1	2	0	2	0	0	0	1	0	2	1	0	1	1	0	0	1	0	1	1	0	0	0
564	0	1	0	0	0	1	2	2	0	1	0	1	2	1	0	1	1	1	1	1	2	1	0	2	0	0	0	2	0	2	1	1	2	0	1	2	1	0	0	0	0	0	1	0	1	0	0	1	0
565	0	1	0	0	0	0	1	2	0	0	0	0	1	1	0	0	1	0	1	1	1	1	0	2	0	0	0	2	1	2	1	2	2	1	1	1	1	0	0	0	0	0	1	0	1	2	0	0	0
566	0	1	0	0	0	0	0	1	1	1	0	0	0	0	0	0	0	0	1	1	2	0	0	2	0	0	1	2	1	2	0	0	0	1	1	1	1	0	2	1	1	0	1	0	2	0	1	0	0
567	1	1	0	0	0	0	0	1	0	0	0	0	1	2	0	0	2	0	0	0	2	0	1	1	0	0	0	2	1	2	0	1	1	1	1	1	1	1	1	1	1	0	1	0	1	0	0	0	0
568	0	1	0	0	0	1	1	1	1	1	1	1	1	0	0	0	1	1	1	1	0	0	0	2	0	0	0	2	1	1	2	2	2	0	1	1	1	1	0	0	0	1	0	0	2	0	0	0	0
569	1	2	1	0	0	0	1	1	1	1	0	1	1	0	0	1	2	1	0	0	2	1	0	2	0	0	1	2	0	2	0	1	1	0	1	2	1	0	1	0	1	0	1	0	1	1	0	0	0
570	0	2	1	0	0	1	1	1	1	1	0	0	0	0	0	0	1	1	0	0	1	0	0	2	0	0	0	0	1	2	1	1	2	0	0	2	2	0	0	0	0	0	0	0	0	0	0	0	0
571	0	0	0	0	0	0	2	2	0	1	0	1	1	0	0	0	0	0	0	0	2	1	0	2	0	0	0	2	0	2	0	1	1	2	1	1	0	1	1	1	0	0	0	0	0	1	0	0	1
572	0	0	0	0	0	2	0	1	0	0	0	0	2	2	0	0	2	2	1	1	2	1	0	2	1	1	0	1	2	2	0	1	2	0	1	2	2	0	1	0	1	0	0	0	0	0	0	0	0
573	0	0	0	0	0	0	1	1	1	2	0	1	2	2	0	0	0	0	1	1	0	1	0	2	0	0	0	2	0	1	1	1	1	0	1	1	2	0	0	0	0	0	0	0	0	0	0	0	0
574	1	1	1	0	0	0	2	2	0	1	1	0	0	0	0	0	2	2	2	2	2	0	0	2	0	0	0	2	1	1	1	1	2	0	0	2	2	0	0	1	0	0	2	0	1	1	0	0	0
575	1	2	0	0	0	0	2	2	0	1	1	0	1	1	0	0	1	0	1	1	1	1	1	1	1	1	0	1	1	2	0	2	2	0	1	1	0	2	0	0	0	0	0	0	0	0	0	0	1
576	1	1	1	1	1	1	1	1	1	1	1	1	1	1	0	0	1	0	1	1	2	0	0	2	0	0	0	2	0	2	1	1	1	1	1	1	1	1	0	0	0	0	0	0	2	1	0	0	0
577	0	0	0	0	0	0	2	2	0	0	0	0	1	1	0	0	1	1	1	1	1	0	0	2	0	0	0	1	1	2	0	0	0	1	0	2	2	0	0	0	0	0	0	1	0	0	0	0	1
578	1	2	1	0	0	0	1	1	1	1	1	0	0	0	0	0	1	1	0	1	2	1	1	1	1	1	0	2	0	1	0	2	2	0	2	0	0	0	2	2	1	0	0	0	1	1	0	0	0
579	1	2	0	0	0	0	0	1	1	1	0	1	1	1	0	0	1	0	1	1	1	0	0	2	0	0	0	2	0	2	0	1	1	2	1	1	2	0	1	1	0	0	1	0	1	0	0	1	0
580	1	1	0	0	0	1	0	0	1	1	0	0	0	0	0	0	0	0	0	0	2	0	1	1	0	0	0	2	0	2	1	2	2	0	1	1	1	0	0	0	0	0	0	0	2	1	0	0	1
581	0	0	0	0	0	2	1	2	1	1	0	0	0	0	0	0	0	0	1	1	2	1	0	2	0	0	0	0	2	2	0	1	1	0	1	1	1	1	1	1	0	0	0	0	0	1	0	0	0
582	0	1	0	0	0	0	1	1	1	2	0	1	1	1	0	0	1	0	1	1	2	0	0	2	0	0	0	2	2	1	1	0	1	1	0	2	1	0	1	0	1	0	0	0	1	1	0	0	0
583	0	2	0	0	0	0	0	0	2	2	0	1	2	1	0	0	1	0	0	0	2	0	0	2	0	0	0	2	1	2	2	2	2	0	2	0	0	0	1	1	0	0	2	0	1	1	0	0	0
584	1	1	0	0	0	0	1	1	1	1	0	0	0	0	0	0	0	0	0	0	2	1	0	2	0	0	0	1	1	2	0	0	0	0	0	2	1	0	2	2	0	0	0	0	0	0	0	1	0
585	0	1	0	0	0	1	0	1	1	1	0	1	1	1	0	0	2	1	1	0	2	0	0	2	0	0	0	1	0	0	2	0	0	0	0	2	0	1	1	1	0	0	1	0	1	1	0	0	0
586	1	1	0	0	0	0	2	2	0	1	1	0	2	1	1	0	1	1	0	1	2	1	1	1	1	1	0	1	1	2	0	1	1	0	0	2	1	0	1	1	0	0	0	0	0	0	0	0	0
587	1	1	0	0	0	0	2	2	1	1	1	0	1	1	0	0	1	1	1	1	1	0	1	1	1	1	1	1	1	2	0	1	2	0	0	2	1	0	0	0	0	0	1	0	1	1	0	1	1
588	0	2	0	0	0	0	1	2	0	0	0	1	2	1	0	1	2	1	0	0	2	0	0	2	1	1	0	0	2	2	0	2	2	0	2	0	1	0	1	1	0	0	1	0	2	2	1	0	0
589	1	1	0	0	0	1	2	2	1	1	1	0	0	0	0	0	1	0	0	0	1	0	0	2	0	0	0	2	1	1	1	1	1	1	0	2	0	0	1	1	0	1	0	0	1	1	0	0	1
590	0	0	0	0	0	0	0	0	2	2	0	1	0	0	0	0	1	1	0	0	1	1	0	2	0	0	0	2	0	2	1	0	0	0	0	2	1	0	1	1	0	0	0	0	1	1	1	0	1
591	1	1	0	0	0	0	0	2	0	0	1	0	0	0	0	0	2	2	1	1	1	0	0	2	0	0	0	1	1	1	1	2	2	0	2	1	1	0	1	1	0	0	0	0	1	0	1	0	0
592	1	1	0	0	0	1	2	2	0	1	1	1	1	0	0	1	2	1	0	0	2	0	2	0	0	0	0	2	1	1	0	1	2	2	1	1	1	0	0	0	0	0	0	1	0	0	0	1	0
593	1	0	0	0	0	1	1	2	0	0	0	0	1	1	0	0	1	1	1	1	0	0	1	1	0	0	0	2	0	2	0	1	1	0	1	1	1	0	0	0	0	1	0	0	0	0	0	0	0
594	1	1	0	0	0	0	1	2	0	1	0	0	0	0	0	0	1	1	1	1	2	1	1	1	1	1	0	2	0	2	1	0	1	0	0	2	1	0	1	1	0	0	1	0	1	1	0	0	0
595	0	0	0	0	0	0	0	1	0	0	0	0	0	0	0	0	1	0	1	1	1	1	0	2	0	0	0	1	2	2	0	1	2	1	0	2	2	0	0	0	0	0	1	0	1	1	0	0	0
596	0	1	0	0	0	0	2	2	0	0	1	1	1	0	0	1	2	1	2	1	1	2	1	1	1	1	0	1	0	0	2	1	1	1	2	1	0	0	2	1	1	0	0	0	0	0	0	0	0
597	0	0	0	0	0	0	1	1	1	1	0	0	0	0	0	0	1	1	1	0	1	1	0	2	0	0	0	1	1	2	0	1	2	0	1	2	1	0	0	0	0	0	1	0	1	1	0	0	1
598	1	1	1	1	1	1	1	1	1	1	1	0	0	0	0	0	1	0	0	0	1	0	0	2	0	0	0	1	1	2	1	0	0	0	0	2	1	0	1	1	0	0	0	0	2	1	0	0	0
599	0	1	0	0	0	0	1	1	1	1	1	0	1	1	0	0	0	0	1	1	1	0	0	2	0	0	0	1	1	2	1	0	1	1	0	2	0	0	1	1	0	0	1	0	1	0	0	0	1
600	0	2	0	0	0	0	2	2	1	1	1	1	1	1	0	0	1	0	0	0	2	0	0	2	0	0	0	2	0	2	0	2	2	0	0	2	2	1	0	0	0	0	0	0	0	0	0	0	0
601	0	2	0	0	0	0	1	2	1	2	0	1	1	0	0	1	0	1	0	0	2	1	0	2	0	0	0	2	0	1	0	2	2	1	1	2	2	0	0	0	0	0	0	0	1	0	0	0	0
602	0	1	0	0	0	0	1	2	1	1	0	0	0	0	0	0	2	0	1	0	2	0	0	2	0	0	0	2	0	1	1	2	2	1	0	2	2	0	1	1	0	0	0	0	1	1	1	0	1
603	1	1	0	0	0	0	1	1	1	2	0	0	0	0	0	0	1	1	0	0	2	1	0	2	0	0	0	1	0	1	0	1	1	1	1	1	1	0	0	0	0	1	0	0	1	0	0	0	0
604	1	1	0	0	0	0	2	2	0	1	1	0	1	1	0	0	2	0	1	1	2	0	1	1	0	0	0	2	0	2	1	1	1	0	1	2	1	0	1	1	0	0	0	0	0	0	1	0	0
605	0	1	0	0	0	0	0	1	0	0	1	2	2	1	0	1	2	2	2	2	2	0	1	1	0	0	0	1	0	1	0	1	2	0	1	2	0	0	1	0	1	0	0	0	1	1	0	0	1
606	1	2	0	0	0	0	1	1	1	1	1	1	2	1	0	1	0	0	1	1	2	0	1	1	0	0	0	2	0	1	1	1	1	2	0	2	2	0	1	1	0	0	0	0	0	0	0	0	1
607	1	2	0	0	0	0	1	2	0	0	0	0	0	0	0	0	2	0	0	0	2	0	0	2	0	0	0	2	1	2	1	1	1	1	0	2	1	0	1	1	0	0	1	0	1	0	0	0	0
608	1	1	0	0	0	0	2	2	0	0	1	1	2	1	0	1	1	0	1	1	1	1	0	2	0	0	0	1	1	2	0	0	1	0	0	2	1	0	1	1	0	0	1	0	1	1	0	0	1
609	0	0	0	0	0	1	1	2	0	0	1	0	0	0	0	0	0	1	1	0	1	0	0	2	0	0	0	2	0	2	2	1	1	0	1	0	2	0	0	0	0	0	0	0	0	1	0	1	1
610	1	1	1	1	1	1	1	1	1	2	0	0	0	0	0	0	2	2	2	2	2	0	0	2	0	0	0	2	1	2	1	0	0	0	0	1	1	1	0	0	0	0	0	0	0	0	0	0	1
611	1	2	0	0	0	0	0	0	2	2	0	0	0	0	0	0	1	1	2	1	0	0	0	2	1	1	0	2	0	2	0	1	1	1	1	1	1	0	1	1	0	0	0	1	0	0	0	0	0
612	1	2	0	0	0	0	2	2	1	1	0	0	2	1	1	0	0	0	0	0	1	0	0	2	1	1	0	2	1	2	1	0	0	0	2	2	1	1	0	0	0	0	0	0	1	0	0	0	0
613	0	0	0	0	0	1	2	2	0	0	0	0	1	1	0	0	1	0	1	2	1	0	1	1	0	0	0	1	2	2	0	2	1	0	0	2	2	0	0	0	0	0	0	1	0	0	0	0	0
614	0	2	0	0	0	0	1	1	0	0	1	0	0	0	0	0	2	1	1	1	1	0	1	1	0	0	0	2	1	1	1	1	2	1	1	1	2	0	1	1	0	0	0	0	0	1	0	1	0
615	0	1	0	0	0	0	1	2	1	1	0	1	1	0	0	1	1	0	0	0	2	0	0	2	1	1	0	1	2	1	1	1	1	0	0	2	2	0	1	1	0	0	0	1	1	1	0	0	0
616	1	0	0	0	0	0	0	1	0	0	0	0	1	1	0	0	1	1	0	0	1	0	1	1	1	1	0	2	2	2	0	0	0	0	2	2	1	0	0	0	0	0	1	0	1	0	1	0	1
617	1	1	0	0	0	0	0	1	1	1	0	0	0	0	0	0	1	0	0	0	1	1	0	2	0	0	1	1	0	1	1	1	1	0	0	2	1	0	1	1	0	0	1	0	2	2	0	0	0
618	0	1	0	0	0	0	1	1	1	1	1	0	1	1	0	0	0	0	2	1	0	1	0	2	0	0	0	1	1	2	0	2	2	0	0	2	2	0	2	2	0	0	0	0	0	0	0	0	0
619	1	1	0	0	0	0	2	2	0	0	1	0	0	0	0	0	2	0	0	0	2	1	0	2	0	0	0	2	1	2	2	2	2	0	0	2	1	0	1	1	0	0	1	0	1	0	0	0	0
620	0	1	0	0	0	0	1	1	1	2	0	0	1	1	0	0	1	0	1	1	1	0	1	1	0	0	0	2	1	2	2	1	1	0	0	2	2	0	1	1	0	1	0	0	1	0	0	0	0
621	1	1	0	0	0	0	0	0	2	2	0	1	2	2	0	0	2	1	0	0	2	0	1	1	0	0	0	1	1	2	0	2	2	0	1	1	1	0	1	1	0	0	1	0	1	1	1	0	0
622	1	0	0	0	0	2	2	2	0	1	1	0	1	1	0	0	1	0	1	1	2	0	0	2	0	0	0	1	0	1	0	1	1	0	0	2	1	1	0	0	1	0	0	0	0	0	0	1	0
623	1	2	0	0	0	0	0	0	2	2	0	1	1	0	0	0	1	1	0	1	2	0	0	2	0	0	0	2	0	1	0	0	1	2	1	2	2	0	1	1	0	0	0	0	0	0	0	0	2
624	1	2	0	0	0	0	2	2	0	0	0	0	0	0	0	0	1	1	1	1	1	0	0	2	0	0	0	2	1	2	2	2	2	0	0	2	1	0	0	0	0	1	0	0	1	1	0	0	0
625	0	2	0	0	0	0	1	2	0	1	0	0	0	0	0	0	2	0	1	1	2	0	0	2	0	0	0	2	2	2	2	1	2	2	2	1	0	0	2	2	1	0	1	0	1	1	0	0	0
626	1	0	0	0	0	1	0	0	2	2	0	0	2	2	0	0	0	0	1	1	0	0	0	2	0	0	0	1	0	0	2	1	1	0	0	2	1	0	0	0	0	0	0	0	2	0	0	0	0
627	0	1	0	0	0	0	2	2	0	1	1	1	2	1	0	1	2	0	0	0	1	0	1	1	1	1	0	2	1	2	2	2	2	1	0	2	2	0	1	1	0	1	0	0	2	1	0	0	0
628	1	1	0	0	0	0	2	2	0	0	1	1	1	0	0	1	1	1	0	0	0	0	0	2	0	0	0	1	1	2	0	2	2	0	1	1	1	0	1	1	0	0	1	0	1	1	0	0	0
629	1	1	0	0	0	0	1	1	1	2	0	1	1	0	0	1	0	0	0	0	2	0	0	2	1	1	1	2	1	2	0	1	1	0	1	1	2	0	1	1	0	1	0	0	0	0	0	1	0
630	1	0	0	0	0	1	1	2	1	1	0	1	1	0	0	1	1	0	0	0	1	0	0	2	0	0	0	2	1	2	2	0	0	0	1	1	1	0	0	0	0	0	0	0	0	0	0	0	1
631	1	0	0	0	0	0	0	0	2	2	0	0	0	0	0	0	2	1	0	0	2	0	0	2	0	0	0	2	1	2	1	1	1	0	2	1	1	0	1	1	0	1	0	0	1	0	0	0	0
632	1	1	0	0	0	0	2	2	0	1	0	0	0	0	0	0	0	0	0	0	1	1	0	2	0	0	0	1	1	2	0	1	1	0	1	1	1	0	2	1	1	0	0	0	0	0	1	1	0
633	1	0	1	0	0	1	2	2	0	0	1	1	1	0	0	0	1	1	1	1	1	1	0	2	0	0	0	1	1	2	0	0	1	1	0	2	1	1	0	0	0	0	0	0	2	1	0	1	0
634	0	1	0	0	0	1	2	2	0	0	1	1	0	0	0	0	2	2	1	1	2	0	0	2	0	0	0	2	0	1	0	1	1	1	1	2	2	0	1	1	0	0	0	0	1	1	0	0	0
635	1	0	0	0	0	2	1	1	2	2	0	0	0	0	0	0	0	0	2	2	0	1	0	2	0	0	0	2	1	2	0	0	0	0	1	1	1	1	0	0	0	0	0	0	1	0	0	1	0
636	0	1	0	0	0	0	1	2	0	1	0	0	1	0	0	0	1	1	1	1	1	0	0	2	0	0	0	1	0	1	2	1	1	1	1	2	2	0	0	0	0	0	0	0	0	0	0	0	0
637	1	0	0	0	0	1	2	2	0	1	0	0	1	1	0	0	1	0	0	1	1	1	1	1	0	0	0	2	0	2	2	2	2	0	2	0	0	0	1	1	0	0	0	0	0	0	1	1	0
638	1	2	0	0	0	0	2	2	0	0	1	1	1	0	0	1	0	1	1	1	2	0	1	1	0	0	0	2	1	2	1	0	2	0	0	2	1	0	1	0	1	2	0	0	1	0	0	0	0
639	0	2	0	0	0	0	0	1	1	1	0	0	0	0	0	0	0	0	0	0	2	1	0	2	1	1	0	2	1	2	1	1	1	1	1	2	1	0	1	1	0	0	1	0	1	0	0	0	1
640	0	0	0	0	0	0	1	1	1	1	1	1	2	1	0	0	1	0	1	0	2	0	0	2	0	0	0	1	1	2	1	1	1	1	1	1	2	0	1	1	0	0	1	1	1	2	0	0	0
641	1	1	0	0	0	0	1	1	1	1	1	0	0	0	0	0	0	0	1	1	2	0	1	1	0	0	1	2	0	2	0	2	2	0	1	1	2	0	1	1	0	0	1	0	1	2	0	0	0
642	1	0	0	0	0	2	1	2	0	0	0	1	1	0	0	1	2	0	1	1	2	1	1	1	1	1	0	2	0	2	1	1	1	1	1	2	1	0	1	1	0	0	1	0	0	0	0	0	0
643	1	1	0	0	0	0	0	0	1	1	0	1	2	1	0	0	0	0	0	0	1	2	0	2	0	0	0	1	0	1	1	0	1	1	0	2	0	1	0	0	0	1	0	0	0	2	0	0	1
644	0	0	0	0	0	1	1	1	1	2	0	0	0	0	0	0	2	1	0	0	2	0	0	2	0	0	0	2	0	2	0	1	1	0	1	1	1	0	0	0	0	0	0	0	1	0	0	0	1
645	0	1	0	0	0	1	1	1	0	0	1	0	1	1	0	0	1	1	0	0	2	0	0	2	0	0	0	2	0	2	1	1	0	0	1	1	1	0	1	0	1	0	2	0	1	1	0	2	0
646	1	1	0	0	0	0	1	1	1	2	0	0	0	0	0	0	2	0	0	0	2	0	0	2	0	0	0	1	0	1	2	1	1	0	0	2	1	0	2	1	1	1	0	0	1	0	1	1	0
647	0	1	0	0	0	0	1	2	0	1	0	1	1	0	0	1	2	1	1	1	2	0	0	2	1	1	0	1	1	2	0	1	1	1	0	2	2	0	0	0	0	1	0	0	0	1	0	0	1
648	1	0	0	0	0	2	1	1	1	1	0	0	0	0	0	0	1	1	1	1	1	0	1	1	0	0	0	2	1	0	1	1	2	1	1	1	1	0	1	1	0	0	0	0	1	0	0	0	0
649	1	0	0	0	0	0	2	2	1	1	0	0	2	1	1	0	1	1	2	2	1	0	0	2	0	0	0	2	2	1	2	0	1	1	0	2	2	0	2	2	1	2	0	0	0	0	0	0	1
650	0	2	1	0	0	0	1	1	1	1	1	0	0	0	0	0	1	0	0	0	1	1	0	2	0	0	0	2	0	2	1	1	1	0	0	2	2	0	1	1	0	1	0	0	1	1	0	0	0
651	1	2	0	0	0	0	1	1	1	1	0	0	0	0	0	0	2	1	0	0	2	0	0	2	0	0	0	2	0	2	1	0	0	0	0	2	1	0	2	2	0	0	0	0	0	0	0	0	0
652	0	0	1	0	1	0	1	2	0	0	0	0	1	1	0	0	1	1	0	0	2	1	0	2	0	0	1	2	0	2	0	1	1	0	1	1	0	1	1	1	0	0	0	0	1	0	0	0	0
653	0	1	0	0	0	0	2	2	0	0	2	0	0	0	0	0	0	0	0	0	0	0	0	2	0	0	0	1	2	2	1	2	2	1	0	2	0	0	2	1	1	0	0	0	0	0	0	0	0
654	0	2	0	0	0	0	1	1	1	2	0	0	1	1	0	0	1	0	0	0	2	0	0	2	0	0	0	2	0	2	1	1	2	0	0	2	1	1	0	0	0	0	0	0	0	1	1	1	0
655	0	0	0	0	0	0	2	2	0	0	0	1	0	0	0	0	1	1	1	1	2	1	0	2	1	1	0	2	0	2	1	1	1	0	0	2	2	0	0	0	0	0	1	0	0	0	0	0	0
656	0	0	1	0	1	0	1	2	1	1	0	0	0	0	0	0	1	0	2	2	1	1	0	2	0	0	1	1	0	1	1	1	1	0	1	1	2	0	0	0	0	0	0	0	0	0	1	0	0
657	0	1	0	0	0	0	1	1	0	0	2	0	2	1	1	0	2	0	0	0	2	0	2	0	0	1	0	2	0	2	0	0	0	1	0	2	1	1	1	0	2	0	0	0	1	0	0	1	0
658	1	1	0	0	0	0	2	2	0	1	0	0	0	0	0	0	1	0	1	1	1	1	1	1	0	0	0	2	1	2	0	1	1	0	1	1	1	0	2	2	1	0	0	0	0	1	0	0	0
659	1	0	0	0	0	0	1	2	0	0	0	0	0	0	0	0	1	0	0	0	2	0	1	1	2	2	0	2	0	1	0	2	2	1	1	1	1	0	0	0	0	0	0	0	0	0	0	0	0
660	1	0	0	0	0	1	0	0	2	2	0	0	0	0	0	0	0	0	0	0	2	0	0	2	0	0	0	1	1	2	0	2	2	0	0	2	1	0	1	1	0	0	0	0	0	0	0	1	0
661	0	1	0	0	0	0	1	1	0	0	1	0	1	1	0	0	1	1	1	1	2	0	1	1	0	0	0	1	1	2	0	1	1	0	1	1	1	0	2	2	0	0	0	1	0	0	1	0	0
662	0	1	0	0	0	0	2	2	0	0	0	0	0	0	0	1	1	0	0	0	2	0	0	2	0	0	0	1	2	2	1	2	2	0	2	2	2	0	2	2	0	0	0	0	0	0	0	0	2
663	0	1	0	0	0	0	2	2	0	0	0	0	1	0	0	0	1	1	0	0	1	1	2	0	1	1	0	2	0	2	1	0	0	0	0	2	1	1	0	0	0	0	0	0	0	0	0	0	0
664	0	1	0	0	0	0	2	2	0	0	1	0	0	0	0	0	2	1	0	0	2	0	1	1	1	1	0	2	0	2	0	0	0	0	0	2	1	0	0	0	0	0	0	0	0	0	0	0	1
665	1	2	0	0	0	0	0	1	1	1	1	2	2	0	0	1	2	1	1	1	1	0	0	2	0	0	0	2	1	1	1	1	2	1	1	2	1	0	1	0	1	1	0	0	1	1	0	0	0
666	0	1	0	0	0	0	0	0	2	2	0	0	0	0	0	0	1	1	0	0	1	1	0	2	0	0	0	1	1	0	1	0	0	0	1	1	1	0	1	1	0	0	1	0	0	1	0	0	0
667	1	2	1	0	0	0	2	2	0	0	0	1	2	2	0	0	2	1	0	1	2	0	0	2	0	0	0	2	0	1	1	0	0	0	1	1	1	0	1	1	0	0	0	0	0	1	0	0	1
668	0	1	0	0	0	0	0	1	1	1	0	1	0	0	0	0	0	0	1	1	2	0	0	2	0	0	0	2	2	2	0	2	2	0	1	1	2	0	0	0	0	2	0	0	0	0	0	0	1
669	1	1	0	0	0	0	2	2	0	0	1	0	1	1	0	0	1	1	0	0	1	1	0	2	0	0	0	2	1	2	2	1	1	0	2	1	1	0	2	2	0	0	2	0	1	1	1	1	0
670	1	1	0	0	0	1	2	2	0	1	0	0	1	1	0	0	1	1	1	1	1	0	0	2	1	1	0	1	1	2	0	1	1	0	1	1	2	0	0	0	0	0	0	0	0	1	1	1	0
671	0	1	0	0	0	1	0	1	1	1	1	0	2	2	0	0	2	1	0	0	2	0	0	2	0	0	0	1	0	1	1	1	2	1	0	2	1	1	0	0	0	0	0	0	0	2	0	0	0
672	0	0	0	0	0	1	1	1	1	1	1	0	0	0	0	0	0	0	0	0	1	1	0	2	0	0	0	1	1	2	0	2	2	0	2	0	1	1	0	0	0	0	0	0	0	0	1	0	0
673	0	1	0	0	0	0	0	0	2	2	0	2	1	1	0	0	0	0	0	1	1	0	2	0	0	0	0	1	2	2	1	2	2	0	2	0	1	0	0	0	0	0	1	0	1	0	0	0	0
674	0	1	0	0	0	0	1	1	0	0	0	0	1	1	0	0	1	0	0	0	2	1	0	2	0	0	0	2	0	1	1	1	1	1	1	2	1	1	1	1	0	0	0	0	0	0	0	0	1
675	0	2	0	0	0	0	1	2	0	1	0	1	1	0	0	1	0	0	0	0	2	0	0	2	0	0	0	1	2	2	0	1	1	0	0	2	0	0	2	2	1	0	0	0	2	0	1	1	0
676	1	1	0	0	0	0	1	1	1	2	0	0	1	1	0	0	2	0	0	0	2	0	0	2	0	0	0	2	0	2	2	1	2	2	2	1	1	0	1	1	0	0	0	1	1	1	1	0	0
677	1	1	0	0	0	0	0	0	2	2	0	0	1	0	0	0	2	1	2	2	1	1	1	1	1	1	0	1	0	0	2	1	1	1	2	1	2	0	0	0	0	0	0	1	1	0	0	0	0
678	1	1	0	0	0	0	1	2	0	0	1	1	1	0	1	0	1	0	0	0	2	1	0	2	0	0	0	2	0	2	0	2	2	0	0	2	2	0	1	1	0	0	0	0	1	1	0	1	0
679	1	0	0	0	0	1	2	2	1	1	0	1	2	2	0	0	0	0	2	2	0	1	1	1	1	1	0	2	0	2	1	2	2	0	1	1	1	0	0	0	0	0	1	0	1	1	1	0	0
680	1	1	0	0	0	0	1	2	0	0	1	0	2	0	1	0	1	1	2	1	0	0	0	2	0	0	0	1	2	2	1	1	1	1	0	2	2	0	0	0	0	0	0	0	0	1	0	1	0
681	0	1	0	0	0	0	1	1	1	1	1	1	2	2	0	0	1	0	1	1	2	1	0	2	0	0	0	1	0	1	1	1	1	1	2	0	2	0	1	1	0	1	0	0	0	2	0	0	1
682	0	1	0	0	0	0	1	2	0	0	1	0	0	0	0	0	1	1	0	0	1	1	1	1	1	1	1	1	1	2	0	1	1	0	0	2	0	1	1	1	0	1	0	1	1	0	0	0	0
683	0	2	0	0	0	0	1	1	2	2	0	0	1	1	0	0	2	2	1	1	2	0	1	1	1	1	0	0	1	1	1	1	2	1	0	2	0	0	1	1	0	0	1	0	1	2	0	0	0
684	1	1	1	0	0	1	1	1	1	1	1	0	0	0	0	0	0	0	2	1	0	1	0	2	0	0	0	2	0	2	0	1	0	0	1	1	2	1	0	0	0	0	0	1	0	0	0	0	0
685	0	1	0	0	0	0	2	2	1	1	1	0	1	1	0	0	1	1	0	0	2	1	0	2	0	0	0	2	0	1	1	0	1	1	1	2	1	1	0	0	0	0	1	0	1	1	1	0	0
686	1	1	0	0	0	0	1	2	0	0	1	0	0	0	0	0	1	0	1	1	1	1	1	1	1	1	0	1	0	1	0	1	1	0	1	1	0	2	0	0	0	0	0	0	0	1	1	0	0
687	0	2	0	0	0	0	2	2	0	0	0	1	2	1	0	0	1	1	1	1	1	0	1	1	0	0	0	1	1	2	1	1	1	1	1	1	1	1	1	0	2	1	0	0	1	0	0	0	0
688	0	2	1	0	0	0	1	1	1	1	0	1	1	1	0	0	1	0	0	0	2	0	1	1	1	2	0	2	0	2	1	1	1	0	1	1	2	0	0	0	0	1	0	0	2	1	0	0	0
689	1	0	0	0	0	1	1	1	0	0	1	0	1	1	0	0	1	0	1	0	1	0	1	1	0	0	0	2	1	2	1	2	2	2	1	2	0	0	1	1	0	0	0	0	1	1	0	0	0
690	1	2	1	1	1	1	1	1	1	1	1	0	1	1	0	0	0	0	0	0	2	1	1	1	1	1	0	0	2	2	0	2	2	0	0	2	1	0	0	0	0	2	0	0	1	0	0	0	0
691	1	2	0	0	0	0	1	2	1	1	0	0	1	1	0	0	0	0	2	1	0	0	0	2	0	0	0	2	1	2	1	1	2	1	2	2	1	1	0	0	0	0	1	0	1	1	0	0	1
692	1	2	0	0	0	1	1	1	1	2	0	0	1	1	0	0	0	0	1	1	2	0	0	2	0	0	0	2	0	2	0	0	0	0	1	1	1	1	0	0	0	0	0	0	0	0	0	0	0
693	1	2	0	0	0	0	2	2	0	1	1	1	1	1	0	0	1	1	0	0	1	0	0	2	0	1	0	1	1	2	1	1	1	0	1	2	2	0	1	1	0	0	1	0	1	0	0	0	0
694	1	1	0	0	0	0	1	1	1	1	0	0	1	1	0	0	0	1	0	0	2	0	0	2	0	0	0	2	0	2	0	1	2	1	2	2	1	0	1	0	1	0	0	0	0	0	0	0	0
695	1	0	0	0	0	0	1	1	1	2	0	0	2	2	0	0	0	0	1	1	1	0	0	2	0	0	0	2	0	2	0	2	2	2	1	2	2	0	1	1	0	0	0	1	0	0	0	0	0
696	1	1	1	0	1	0	0	0	2	2	0	0	0	0	0	0	1	0	0	0	1	1	0	2	0	0	0	2	0	2	1	0	0	0	1	1	1	0	1	1	0	0	0	0	0	0	1	0	1
697	1	2	0	0	0	0	2	2	0	2	0	1	1	0	0	1	1	0	0	0	1	0	0	2	0	0	0	1	1	2	1	1	1	0	0	2	1	0	1	1	0	0	0	0	0	0	0	0	0
698	1	0	0	0	0	0	1	2	0	0	0	0	0	0	0	0	1	0	1	1	1	0	0	2	0	0	0	2	0	2	1	0	0	0	2	2	1	0	1	1	0	0	0	0	0	0	0	0	0
699	1	1	0	0	0	0	1	1	0	1	0	0	1	1	0	0	1	0	0	0	1	0	0	2	0	0	0	2	1	2	0	1	1	1	2	1	2	0	0	0	0	0	0	0	0	1	0	0	0
700	0	1	0	0	0	1	2	2	0	0	1	0	0	0	0	0	0	0	0	0	2	0	0	2	0	0	0	1	2	2	0	1	1	0	0	2	1	1	0	0	0	0	1	0	1	2	0	0	0
701	1	2	0	0	0	0	0	0	1	1	1	0	0	0	0	0	1	1	1	0	0	0	0	2	0	0	0	2	2	2	1	1	1	0	0	2	1	0	0	0	1	0	0	0	0	0	0	1	0
702	1	2	1	0	0	1	2	2	0	1	0	1	2	1	0	0	1	1	1	1	1	1	1	1	1	1	0	2	0	2	1	0	0	1	2	2	1	1	0	0	0	0	0	0	0	0	0	0	1
703	0	2	1	0	0	0	2	2	0	1	0	0	2	1	0	0	0	0	1	1	2	1	0	2	0	0	0	2	0	2	1	1	1	1	0	2	1	0	1	1	0	0	1	0	1	1	0	1	0
704	0	0	0	0	0	1	1	2	0	0	0	1	0	0	0	0	2	1	1	0	2	0	2	0	0	1	0	1	1	2	0	2	2	0	0	2	1	1	0	0	0	0	0	0	2	1	0	0	1
705	0	0	0	0	0	1	1	1	1	1	0	0	1	1	0	0	2	1	1	0	2	0	0	2	0	0	0	2	0	2	1	1	1	0	0	2	1	0	0	0	0	0	1	0	1	0	1	0	1
706	0	0	0	0	0	2	2	2	0	0	0	0	1	0	0	0	1	0	0	0	1	1	1	1	0	0	0	2	1	2	1	1	2	0	0	2	0	0	1	1	0	1	0	0	2	1	0	0	2
707	0	1	0	0	0	0	1	1	1	1	0	1	1	0	0	1	1	1	1	1	1	0	2	0	0	0	0	2	0	2	0	1	2	1	0	2	1	0	0	0	0	0	0	0	0	0	0	0	0
708	0	1	0	0	0	0	1	1	1	2	0	0	1	1	0	0	1	1	1	1	2	2	0	2	0	0	0	1	1	2	0	0	0	0	0	2	1	0	1	1	0	1	0	0	2	0	0	0	0
709	1	2	0	0	0	0	0	0	1	1	0	0	0	0	0	0	0	0	2	1	1	1	0	2	0	0	0	2	1	1	1	1	1	0	0	2	1	0	1	0	1	0	0	1	0	0	0	0	1
710	0	0	0	0	0	1	1	2	0	1	0	0	0	0	0	0	1	2	0	0	2	1	1	1	1	1	1	2	0	2	0	1	2	2	0	2	2	0	0	0	0	0	1	0	1	1	0	0	0
711	0	1	0	0	0	0	1	1	1	1	0	0	0	0	0	0	0	0	2	1	1	1	0	2	0	0	0	2	0	2	2	2	2	0	0	2	1	0	1	1	0	0	0	0	0	0	0	0	1
712	1	0	0	0	0	0	2	2	0	0	2	0	1	1	0	0	2	1	0	0	2	1	1	1	1	1	0	2	1	1	1	1	1	0	2	0	2	0	0	0	0	0	0	0	2	1	0	0	0
713	1	2	0	0	0	0	2	2	0	0	1	1	2	1	0	1	0	1	1	1	2	0	0	2	1	1	0	2	1	2	0	1	2	1	1	1	2	0	0	0	0	0	0	0	0	0	0	0	1
714	0	1	0	0	0	0	2	2	1	1	1	0	2	2	0	0	1	0	0	0	1	0	0	2	1	1	0	2	2	2	2	2	2	1	1	1	1	1	0	0	0	0	0	0	0	0	0	1	0
715	0	0	0	0	0	0	1	2	1	2	0	1	2	1	0	0	2	2	0	0	1	0	0	2	0	0	0	2	0	2	2	0	0	1	0	2	1	1	0	0	0	1	0	0	1	1	1	0	0
716	0	1	0	0	0	0	0	2	0	0	1	0	1	0	0	0	0	0	2	1	0	0	1	1	0	0	0	2	2	2	0	1	1	0	0	2	0	0	1	0	1	0	0	1	0	0	1	0	0
717	1	1	1	0	0	0	0	0	1	1	0	0	1	1	0	0	1	0	0	0	1	1	0	2	1	1	0	1	2	2	0	1	1	0	1	1	2	0	0	0	0	1	0	0	0	0	0	0	0
718	0	1	0	0	0	0	2	2	0	1	1	0	0	0	0	0	1	0	1	1	2	1	0	2	0	0	0	2	0	2	1	0	0	0	0	2	0	0	1	1	0	0	1	0	1	0	0	0	0
719	0	1	1	0	0	0	1	1	1	1	1	0	0	0	0	0	2	1	1	0	2	0	0	2	1	1	0	1	2	2	1	1	2	0	0	2	1	0	1	1	0	0	1	0	1	1	0	0	0
720	1	0	0	0	0	1	0	1	1	1	0	0	0	0	0	0	2	2	1	1	1	0	0	2	0	0	0	2	0	1	0	2	2	1	0	2	2	0	0	0	0	0	0	0	0	0	0	2	0
721	1	2	0	0	0	0	2	2	0	0	0	1	2	1	0	1	1	0	1	1	2	0	1	1	0	0	0	2	0	2	0	2	1	0	0	2	1	0	2	2	0	1	0	0	1	1	0	1	0
722	1	1	0	0	0	0	2	2	1	1	1	0	0	0	0	0	1	0	1	1	1	0	0	2	0	0	0	2	0	1	2	0	1	1	1	2	2	0	0	0	0	0	0	1	0	1	0	0	0
723	1	2	0	0	0	0	2	2	0	0	0	1	1	0	0	1	1	1	2	2	1	0	1	1	1	1	1	2	1	2	0	1	1	0	0	2	2	0	1	1	0	0	0	0	0	0	0	0	1
724	1	0	0	0	0	1	1	2	0	0	1	0	0	0	0	0	1	0	0	0	1	0	0	2	0	0	0	1	2	2	1	2	2	0	1	1	2	0	1	1	0	0	0	1	0	0	0	0	0
725	1	1	0	0	0	0	1	0	1	1	0	0	1	1	0	0	2	0	0	1	2	0	0	2	0	0	0	2	0	2	1	0	0	0	1	1	0	1	0	0	0	0	0	0	0	0	0	0	0
726	0	1	0	0	0	0	1	1	1	1	0	0	0	0	0	0	1	0	1	0	1	0	0	2	1	1	0	1	2	2	0	2	2	2	1	1	2	0	0	0	0	0	0	0	0	1	0	0	1
727	1	0	0	0	0	1	1	1	1	1	0	0	0	0	0	0	1	0	0	1	1	0	1	1	0	0	1	1	0	1	1	0	0	0	1	1	2	0	0	0	0	0	1	0	1	1	0	0	0
728	0	1	0	0	0	0	1	2	0	0	0	0	1	1	0	0	0	0	1	1	1	1	0	2	1	1	0	2	1	2	0	0	1	1	0	2	2	0	1	1	0	0	0	0	0	0	0	0	0
729	0	2	0	0	0	0	0	1	1	1	0	1	0	0	0	0	2	0	0	0	2	0	1	1	0	0	0	2	2	1	1	1	1	0	0	2	1	1	0	0	0	0	0	0	0	0	1	0	0
730	0	1	0	0	0	1	0	0	2	2	0	0	1	0	1	0	0	0	1	1	2	1	0	2	1	1	0	1	1	2	0	1	1	0	1	2	1	0	2	2	0	0	0	0	0	0	0	0	1
731	0	2	0	0	0	0	1	1	1	1	1	0	0	0	0	0	1	0	2	2	1	0	1	1	1	1	0	2	2	1	1	1	1	0	0	1	1	0	1	1	0	0	1	0	1	2	0	0	0
732	0	0	0	0	0	0	0	0	2	2	0	0	1	1	0	0	2	1	0	1	2	1	0	2	0	0	0	1	1	2	0	1	1	2	1	1	1	0	2	2	0	1	0	0	1	0	0	0	0
733	0	2	1	0	0	1	1	1	1	1	0	0	0	0	0	0	1	0	0	0	2	1	1	1	1	1	0	1	1	2	0	2	2	1	0	2	1	0	0	0	0	0	0	0	1	0	0	0	0
734	1	2	1	0	0	0	1	1	1	2	0	0	0	0	0	0	2	2	2	2	0	0	0	2	0	0	1	2	0	1	0	1	1	0	0	2	1	0	0	0	0	0	1	0	2	2	0	0	0
735	0	1	0	0	0	0	1	1	2	2	0	1	1	0	0	1	1	0	1	1	2	0	0	2	0	0	0	2	0	2	0	0	1	1	1	2	1	1	0	0	0	0	0	0	0	0	0	0	0
736	0	1	0	0	0	1	2	2	0	0	1	1	0	0	0	0	1	1	0	0	1	1	1	1	1	1	0	2	1	1	1	1	2	1	2	1	2	0	0	0	0	0	0	1	0	0	1	1	0
737	0	1	0	0	0	0	0	1	1	1	0	0	0	0	0	0	1	1	1	1	2	0	0	2	0	0	0	2	2	0	2	0	0	1	2	2	1	0	1	1	0	0	0	0	1	1	0	0	0
738	0	0	1	0	1	0	2	2	0	0	0	1	2	1	0	0	2	1	0	0	2	1	0	2	0	0	0	2	0	2	2	1	2	1	2	1	1	0	2	2	0	0	0	0	0	0	0	0	0
739	0	1	2	0	1	0	2	2	0	0	1	1	2	2	0	0	2	1	1	0	2	0	0	2	0	0	0	1	1	2	1	0	1	1	0	2	1	0	2	2	0	0	0	2	0	2	0	0	0
740	0	2	0	0	0	0	2	2	0	0	1	0	0	0	0	0	2	1	0	0	2	0	0	2	0	0	0	2	0	1	0	2	2	0	2	0	1	0	0	0	0	1	1	0	0	0	0	1	0
741	0	2	1	0	0	0	0	1	1	1	0	0	0	0	0	0	2	2	1	1	2	0	0	2	0	0	0	1	2	2	1	1	1	0	0	2	2	0	0	0	0	0	0	0	0	1	0	0	1
742	0	2	0	0	0	0	0	0	2	2	0	1	1	0	0	0	1	1	0	0	2	0	0	2	1	1	0	2	1	1	2	2	2	0	1	1	1	1	0	0	1	0	0	0	0	0	0	0	0
743	0	0	0	0	0	1	1	1	2	2	0	0	1	1	0	0	1	0	0	0	1	0	0	2	1	1	0	2	0	2	1	0	0	1	1	1	2	0	0	0	0	1	0	0	2	1	0	0	0
744	1	1	0	0	0	1	1	1	1	1	0	0	0	0	0	0	0	0	2	2	0	0	2	0	0	0	0	2	0	2	1	0	0	0	0	2	1	0	0	0	0	0	0	0	0	0	0	1	0
745	0	1	0	0	0	1	1	2	0	0	1	0	1	1	0	0	2	1	1	1	1	1	0	2	0	0	0	1	0	1	1	0	0	0	0	2	2	0	0	0	0	1	0	0	1	0	0	0	0
746	0	1	0	0	0	0	0	0	2	2	0	0	0	0	0	0	1	0	1	0	2	1	0	2	0	0	0	2	2	1	2	1	2	0	0	2	2	0	2	2	0	0	0	0	0	0	0	0	1
747	0	1	0	0	0	0	1	2	0	0	1	1	1	0	0	0	1	0	0	0	1	0	0	2	0	0	0	1	0	1	0	0	0	0	0	2	2	0	0	0	0	0	1	0	1	0	0	0	0
748	1	2	0	0	0	0	1	2	1	1	0	0	0	0	0	0	2	1	0	0	2	1	1	1	1	1	0	1	0	1	1	1	1	0	0	2	2	0	2	2	0	0	1	0	0	0	0	0	0
749	1	2	1	0	0	0	0	0	1	1	1	0	0	0	0	0	1	0	1	1	1	1	0	2	0	0	0	2	0	1	0	0	0	0	0	2	1	1	0	0	0	0	0	0	0	0	1	0	0
750	1	1	0	0	0	0	1	1	1	1	0	0	1	1	0	0	1	0	1	2	1	0	0	2	0	0	0	1	1	2	1	0	0	1	0	2	1	1	0	0	0	1	0	0	1	1	1	0	0
751	0	2	0	0	0	1	2	2	0	1	1	1	1	0	0	1	1	0	1	0	2	0	0	2	0	0	0	2	0	2	0	2	2	0	1	1	1	1	1	0	2	0	1	0	1	1	0	0	1
752	0	2	0	0	0	0	1	2	0	1	0	1	1	0	0	1	1	1	0	1	2	1	0	2	0	0	1	2	0	2	0	2	2	0	1	1	2	0	1	1	0	0	0	0	2	1	0	0	0
753	0	1	0	0	0	0	1	1	1	1	0	1	2	1	0	1	2	2	1	1	2	0	0	2	0	0	0	1	1	2	1	1	1	1	1	1	2	0	1	1	0	0	0	0	0	0	0	0	0
754	0	0	0	0	0	0	1	1	1	1	1	1	0	0	0	0	0	0	1	1	2	1	2	0	1	1	0	1	0	1	2	1	2	1	2	1	1	0	2	2	0	0	0	0	1	0	0	0	0
755	0	1	0	0	0	1	2	2	0	1	1	0	0	0	0	0	2	0	0	0	2	1	0	2	1	1	0	2	0	2	1	0	1	1	1	2	1	0	2	2	0	2	0	0	1	1	0	0	1
756	1	1	0	0	0	0	2	2	0	0	1	0	0	0	0	0	2	2	1	1	2	1	0	2	0	0	0	2	1	2	0	2	2	0	1	1	2	0	0	0	0	0	0	0	0	0	0	0	0
757	1	0	0	0	0	0	1	1	1	1	1	1	2	1	0	0	1	1	0	0	1	0	1	1	1	2	1	2	1	2	0	2	2	0	1	1	1	1	0	0	0	0	0	0	0	0	0	0	0
758	0	2	0	0	0	0	1	1	1	2	0	0	1	1	0	0	1	0	0	0	2	0	0	2	0	0	0	1	1	2	0	1	1	0	1	1	1	0	0	0	0	0	2	0	2	1	0	0	0
759	0	2	1	0	0	1	0	0	2	2	0	0	0	0	0	0	2	0	0	0	2	0	0	2	0	0	0	2	1	2	0	1	1	0	1	1	1	0	1	0	1	0	0	0	0	0	1	0	0
760	1	1	0	0	0	0	1	1	2	2	0	0	0	0	0	0	0	0	0	0	1	1	2	0	1	1	0	2	0	2	2	2	2	1	1	1	1	0	0	0	0	0	0	0	0	0	0	0	1
761	0	0	0	0	0	1	2	2	0	0	0	1	2	2	0	0	1	1	1	1	1	0	0	2	0	0	0	2	1	2	2	2	2	0	0	2	1	0	2	2	0	0	0	0	0	1	0	0	0
762	0	1	0	0	0	0	2	2	0	1	0	1	1	0	1	0	1	1	0	0	2	1	0	2	0	0	0	2	1	2	2	2	2	0	1	1	2	1	0	0	0	0	0	0	0	0	0	1	0
763	1	2	0	0	0	0	1	2	0	1	0	0	1	1	0	0	1	0	1	1	1	1	0	2	0	0	0	2	0	2	2	0	1	2	1	2	2	0	0	0	0	0	0	0	0	1	0	0	0
764	1	1	0	0	0	1	1	1	1	2	0	0	2	1	1	0	1	1	1	1	0	0	0	2	0	0	0	2	0	2	0	2	2	1	0	2	1	0	2	1	1	0	1	0	1	0	0	0	0
765	0	2	0	0	0	0	2	2	0	1	0	0	1	1	0	0	1	0	1	0	2	1	0	2	1	1	0	1	1	2	0	1	2	2	2	1	2	1	0	0	0	1	0	0	1	2	0	1	0
766	0	1	0	0	0	0	1	1	0	2	0	0	1	1	0	0	1	1	0	0	1	0	0	2	0	0	0	1	2	2	0	1	1	0	0	2	2	0	1	1	0	0	1	0	2	2	0	0	0
767	0	1	0	0	0	0	2	2	0	0	1	1	1	1	0	0	1	1	1	1	1	0	0	2	0	0	0	1	2	2	0	0	1	0	0	2	2	0	2	2	0	0	1	1	1	2	1	0	0
768	0	1	0	0	0	0	1	1	1	2	0	0	0	0	0	0	0	0	2	1	0	0	0	2	0	0	0	2	1	1	1	1	2	0	1	2	1	0	1	1	0	0	0	1	0	0	0	0	0
769	1	1	0	0	0	1	0	1	1	1	0	0	0	0	0	0	1	1	0	1	1	1	1	1	1	1	0	0	2	2	0	1	1	2	0	2	0	0	2	2	1	1	0	0	1	1	0	0	0
770	0	2	0	0	0	0	2	2	0	1	1	0	0	0	0	0	2	2	1	1	2	0	0	2	0	0	0	1	2	1	1	1	1	0	0	2	0	0	2	1	1	1	0	1	1	0	0	0	0
771	0	0	0	0	0	1	1	1	1	2	0	1	2	2	0	0	0	0	0	0	2	0	1	1	0	0	0	2	0	2	1	2	2	1	1	1	2	0	1	0	1	0	1	0	1	2	1	0	0
772	0	0	0	0	0	0	2	2	0	0	0	0	0	0	0	0	0	0	2	1	0	1	0	2	0	0	0	2	1	0	2	2	2	1	0	2	1	0	1	1	0	0	0	0	1	1	0	0	0
773	1	0	0	0	0	1	2	2	0	1	1	0	1	0	1	0	2	0	0	0	2	0	1	1	0	0	0	2	2	2	0	2	2	0	2	0	2	0	1	1	0	0	1	0	0	0	0	1	0
774	1	2	0	0	0	0	2	2	0	1	1	1	1	1	0	0	2	1	0	0	2	0	1	1	1	1	0	2	1	2	2	1	2	2	1	1	1	0	0	0	0	1	0	1	2	0	0	0	1
775	0	1	1	0	0	1	1	1	1	2	1	1	2	2	0	0	1	1	0	0	1	1	1	1	1	1	0	2	0	2	2	0	1	0	1	2	1	0	1	0	1	0	0	0	0	0	1	0	1
776	0	2	0	0	0	0	2	2	1	1	0	1	1	1	0	0	1	1	1	1	2	0	1	1	1	1	0	2	2	0	2	2	2	0	1	1	1	0	1	0	1	0	0	0	0	0	1	0	1
777	0	2	0	0	0	0	0	1	0	0	0	1	2	1	0	0	1	0	1	1	1	0	1	1	0	0	0	1	0	1	0	1	1	0	1	2	2	0	0	0	0	0	0	1	1	0	0	0	0
778	1	1	0	0	0	0	1	2	0	1	0	0	0	0	0	0	1	0	0	0	1	0	0	2	1	1	0	2	1	1	0	0	0	0	2	2	1	1	1	0	2	0	1	0	1	1	0	0	1
779	0	2	0	0	0	0	2	2	0	0	2	0	1	1	0	0	2	2	1	1	2	0	0	2	1	1	0	2	0	1	1	1	1	0	0	2	1	0	1	1	0	0	1	0	1	1	0	0	0
780	0	0	0	0	0	0	2	2	0	1	1	1	0	0	0	0	1	1	0	0	2	0	0	2	0	0	0	1	0	1	2	0	1	0	0	2	2	0	1	0	1	0	1	0	1	0	0	0	2
781	0	2	1	0	0	0	1	2	0	1	0	0	0	0	0	0	1	1	0	0	1	0	1	1	0	0	0	1	1	2	1	2	2	1	1	1	2	0	1	0	1	0	1	0	2	2	0	0	2
782	0	0	0	0	0	1	1	2	0	0	0	0	1	1	0	0	1	0	1	1	1	0	0	2	0	0	0	2	1	1	1	1	2	0	0	2	1	0	2	2	0	0	0	0	0	0	0	0	0
783	1	2	1	0	0	0	1	1	1	1	0	0	1	1	0	0	0	0	2	1	1	0	0	2	1	1	0	2	2	0	2	2	2	1	0	2	1	0	0	0	0	1	0	0	1	0	0	0	0
784	1	2	0	0	0	0	1	1	0	1	0	0	1	1	0	0	1	0	1	1	1	0	0	2	0	0	0	2	0	2	1	0	2	1	1	2	2	0	0	1	0	0	0	0	0	0	0	0	1
785	0	0	1	0	1	0	2	2	1	1	1	0	0	0	0	0	1	0	1	1	1	0	0	2	0	0	0	1	2	2	1	1	1	2	2	2	1	1	1	1	0	0	0	0	0	0	1	0	0
786	1	1	1	0	0	1	2	2	0	1	0	0	0	0	0	0	0	0	2	1	1	0	0	2	1	1	0	1	0	1	2	1	1	0	1	1	1	0	2	2	0	0	0	0	1	1	0	0	1
787	0	2	0	0	0	0	2	2	0	0	0	0	0	0	0	0	2	2	0	0	2	1	1	1	0	0	0	1	2	1	1	0	0	0	1	1	2	0	2	2	0	2	0	0	0	2	0	0	0
788	1	1	0	0	0	0	2	2	0	0	0	0	1	1	0	0	2	0	1	1	2	0	0	2	0	0	0	1	1	2	0	1	1	0	1	2	1	0	1	1	0	0	1	0	1	1	1	0	0
789	0	1	0	0	0	0	0	0	2	2	0	0	1	1	0	0	1	0	0	0	1	0	1	1	2	2	0	2	1	0	2	2	2	0	2	0	1	0	1	1	0	0	1	0	1	1	0	1	0
790	1	1	0	0	0	0	2	2	1	1	1	0	1	1	0	0	1	1	1	1	2	0	1	1	0	0	0	1	1	2	0	1	1	0	0	2	2	0	0	0	0	0	1	0	1	1	0	0	1
791	1	0	0	0	0	0	1	1	2	2	0	1	1	0	0	1	1	1	1	1	1	0	0	2	0	0	0	2	1	2	0	1	2	1	2	2	2	0	2	2	0	0	0	0	0	0	0	0	0
792	1	2	1	0	0	0	2	2	0	1	1	0	0	0	0	0	1	1	1	1	2	0	1	1	0	0	1	1	0	1	1	2	2	0	0	2	0	0	1	1	0	0	0	0	0	0	0	0	0
793	1	0	0	0	0	1	1	1	1	1	0	1	1	0	0	1	1	0	0	1	1	1	0	2	1	1	0	0	1	1	0	1	1	0	0	2	1	0	0	0	0	0	1	0	1	0	1	0	0
794	0	1	0	0	0	0	1	1	2	2	0	2	2	1	0	0	2	0	0	0	2	0	0	2	0	0	0	1	1	2	1	1	1	1	2	1	1	1	0	0	0	0	0	0	0	0	0	0	1
795	0	1	0	0	0	0	2	2	0	0	1	0	1	1	0	0	2	0	0	0	2	1	0	2	0	0	0	2	2	1	2	2	2	0	1	1	1	1	1	1	0	1	0	0	1	0	0	0	0
796	1	1	0	0	0	1	1	2	1	2	0	0	2	1	0	0	1	0	1	1	1	0	0	2	0	0	1	2	0	1	0	1	1	0	0	2	1	0	0	0	0	0	0	0	0	0	0	1	0
797	0	1	0	0	0	0	1	1	1	1	1	0	0	0	0	0	0	0	1	1	2	1	0	2	0	0	0	2	0	2	0	1	1	1	1	1	1	1	1	1	1	0	0	0	0	0	0	0	0
798	1	0	0	0	0	0	1	2	0	1	0	2	2	0	1	1	2	2	2	2	2	1	0	2	0	0	0	1	1	2	0	0	0	0	0	2	2	1	0	0	0	0	1	0	0	0	0	0	1
799	1	0	0	0	0	1	0	0	2	2	0	0	0	0	0	0	1	1	0	1	2	0	0	2	0	0	1	2	1	2	0	0	2	1	0	2	1	0	1	0	1	1	0	0	0	0	0	1	0
800	1	1	0	0	0	1	0	0	2	2	0	0	0	0	0	1	0	0	0	1	1	0	1	1	1	1	0	2	0	2	1	0	0	0	0	2	1	0	1	0	1	0	0	0	0	0	0	0	1
801	1	0	0	0	0	1	1	1	0	2	0	0	0	0	0	0	2	1	0	1	2	0	1	1	1	1	0	2	0	1	2	1	1	1	2	1	1	0	0	0	0	0	1	0	1	1	0	0	0
802	1	2	0	0	0	0	2	2	1	1	1	0	0	0	0	0	0	0	1	1	2	0	1	1	0	0	0	1	2	2	1	2	2	0	1	1	1	0	1	1	0	1	0	0	1	0	0	0	0
803	0	1	0	0	0	1	0	0	2	2	0	0	1	1	0	0	2	1	0	0	2	0	1	1	1	2	0	1	1	2	0	1	1	0	1	1	2	0	1	1	0	0	0	2	0	0	0	0	1
804	1	0	0	0	0	1	2	2	0	2	0	0	1	1	0	0	1	1	2	1	0	1	1	1	1	1	0	1	0	2	1	1	1	2	1	1	1	0	1	1	0	0	0	0	0	0	0	1	0
805	1	1	0	0	0	0	1	1	1	1	0	0	1	1	0	0	0	1	1	0	1	0	0	2	1	1	1	2	2	2	1	1	1	0	0	2	1	0	0	0	0	0	1	0	0	0	0	0	1
806	0	2	0	0	0	0	1	1	2	2	0	0	0	0	0	0	1	0	0	0	1	0	0	2	0	0	0	2	0	1	2	1	1	0	1	1	1	0	1	1	0	0	0	1	0	0	0	0	1
807	1	0	0	0	0	0	2	2	1	1	0	1	1	0	0	1	0	0	1	1	2	1	0	2	0	0	0	2	1	2	2	0	0	0	2	2	0	0	1	1	0	2	0	0	0	2	0	0	0
808	0	1	0	0	0	0	1	1	1	2	0	0	1	1	0	0	1	1	0	0	0	2	0	2	0	0	0	2	1	2	2	1	1	1	0	2	2	0	1	1	0	1	0	1	1	0	0	1	0
809	0	0	0	0	0	0	1	1	1	1	0	1	1	1	0	0	0	0	0	0	1	0	1	1	0	0	0	2	0	1	1	1	1	1	1	1	1	0	0	0	0	0	2	0	2	1	0	0	0
810	0	1	0	0	0	0	1	1	1	1	1	0	1	1	0	0	0	0	0	0	2	1	1	1	0	0	0	2	0	2	1	1	0	0	0	2	1	0	1	1	0	0	1	0	0	2	1	0	0
811	1	1	0	0	0	0	0	0	2	2	0	0	0	0	0	0	1	0	1	1	2	0	0	2	0	0	0	2	0	1	1	2	2	0	0	2	1	1	0	0	0	0	2	0	1	1	0	0	0
812	0	1	0	0	0	0	2	2	1	1	1	1	1	0	0	1	2	2	1	1	1	1	0	2	0	0	0	2	0	2	1	2	2	0	1	1	1	1	0	0	0	0	1	0	2	2	0	0	0
813	1	1	0	0	0	0	2	2	0	0	0	1	2	1	0	1	1	0	1	1	1	1	1	1	1	1	0	2	0	2	0	0	0	0	1	1	2	0	2	2	1	1	0	0	0	0	0	1	0
814	1	2	0	0	0	0	1	2	0	0	0	0	0	0	0	0	1	1	1	1	1	0	1	1	0	0	0	2	1	1	2	2	2	0	0	2	1	0	1	1	0	0	0	0	0	0	0	0	0
815	0	1	0	0	0	0	1	1	1	1	1	0	0	0	0	0	0	0	0	0	0	0	1	1	0	0	0	2	1	2	2	1	1	2	2	2	2	0	1	0	1	0	0	1	0	0	0	0	1
816	1	1	0	0	0	0	0	0	1	1	0	0	0	0	0	0	2	2	1	1	2	1	1	1	1	1	0	2	1	1	2	1	2	0	1	2	1	0	1	1	0	0	2	0	2	1	0	0	0
817	1	1	0	0	0	0	1	1	1	1	0	0	0	0	0	0	1	1	2	1	2	0	1	1	0	0	0	2	2	1	2	1	1	1	1	2	2	0	1	1	0	0	0	0	0	1	0	0	0
818	1	2	0	0	0	0	1	1	1	1	0	1	2	2	0	0	2	1	0	0	2	0	0	2	1	1	0	2	1	2	1	1	1	0	1	1	1	1	1	1	0	0	2	0	1	1	0	0	0
819	1	0	0	0	0	0	2	2	0	1	0	1	0	0	0	0	1	1	1	0	1	1	0	2	0	0	0	2	0	2	0	0	1	1	0	2	1	0	1	1	0	0	0	0	0	0	1	0	0
820	0	1	0	0	0	0	1	1	1	1	0	0	0	0	0	0	1	1	0	0	2	1	1	1	1	1	0	2	1	2	0	0	0	0	0	2	1	0	1	1	0	0	0	0	1	0	0	0	1
821	0	1	1	0	0	0	1	2	1	1	0	0	1	0	0	0	0	1	0	0	2	0	0	2	0	0	0	2	0	2	2	2	2	1	0	2	2	0	2	2	0	0	1	0	0	0	0	0	0
822	0	0	0	0	0	0	2	2	0	2	0	0	0	0	0	0	0	0	0	1	1	0	0	2	0	0	0	2	1	1	2	1	1	0	1	1	1	0	1	1	0	0	0	0	0	0	0	0	0
823	0	2	1	1	1	1	2	2	0	0	0	1	2	1	0	1	1	0	1	1	2	0	0	2	0	0	0	2	1	2	1	1	2	0	1	2	2	0	1	1	0	2	0	0	1	0	0	0	1
824	1	2	0	0	0	0	1	2	0	0	1	0	1	1	0	0	0	0	0	0	2	1	0	2	0	0	0	2	0	1	2	1	1	1	0	2	1	1	0	0	0	0	1	0	0	0	1	0	0
825	1	1	1	0	0	1	1	1	0	0	1	0	0	0	0	0	2	2	0	1	2	0	1	1	0	0	0	2	0	2	0	1	1	0	0	2	2	1	0	0	0	0	1	0	1	0	0	0	0
826	1	1	0	0	0	1	2	2	1	1	0	1	1	0	0	1	2	0	0	0	2	0	1	1	0	0	0	2	0	1	1	0	0	0	0	2	0	0	2	2	1	0	0	0	1	1	0	0	0
827	1	2	0	0	0	0	0	1	1	1	0	0	0	0	0	0	1	1	1	1	2	1	0	2	1	1	0	2	1	2	1	2	2	0	2	0	1	1	0	0	0	0	1	0	1	0	0	0	1
828	1	2	0	0	0	0	1	1	1	1	0	0	0	0	0	0	1	1	2	1	0	0	1	1	0	0	1	1	1	2	0	1	1	0	2	0	1	0	2	2	0	0	2	0	2	1	1	1	0
829	0	1	0	0	0	1	2	2	1	1	0	1	2	1	0	1	1	1	1	0	1	0	1	1	1	1	0	2	1	2	1	1	2	1	2	1	2	0	0	0	0	0	1	0	1	0	0	2	0
830	0	1	0	0	0	0	0	1	1	1	0	0	0	0	0	0	1	0	0	0	2	0	0	2	0	0	0	1	2	1	1	1	1	1	0	2	1	0	2	2	0	0	1	0	1	1	0	0	0
831	1	1	0	0	0	0	1	1	1	1	1	0	2	0	1	0	2	2	1	1	2	0	0	2	1	1	0	2	0	1	1	2	2	0	2	1	1	0	0	0	0	0	0	0	0	0	0	0	2
832	0	2	0	0	0	0	2	2	1	1	1	1	2	1	1	0	0	1	0	0	2	0	0	2	0	0	0	2	1	1	2	1	2	0	0	2	1	0	0	0	0	0	2	0	2	1	0	0	0
833	0	1	0	0	0	0	2	2	0	1	0	0	0	0	0	0	0	0	1	1	2	0	0	2	0	0	1	2	0	2	1	1	2	0	0	2	0	1	0	0	0	0	1	0	0	1	0	0	0
834	0	0	0	0	0	0	1	2	0	0	0	0	0	0	0	0	2	0	0	0	2	1	0	2	0	0	0	2	0	2	0	0	0	1	0	2	2	0	2	2	0	1	1	0	1	1	0	0	0
835	0	1	0	0	0	0	0	0	2	2	0	2	2	2	0	0	2	0	0	0	2	0	0	2	0	0	0	2	0	1	1	1	1	1	0	2	1	0	0	0	0	1	0	1	1	0	0	0	0
836	0	1	0	0	0	1	2	2	0	1	0	0	0	0	0	0	1	0	1	1	2	0	0	2	1	1	0	2	0	2	0	1	1	1	1	1	0	1	1	1	0	0	1	0	1	0	0	0	0
837	1	0	0	0	0	0	1	1	1	1	1	0	0	0	0	0	1	1	0	0	2	1	0	2	0	0	0	2	1	2	1	0	1	1	1	2	2	0	0	1	0	0	1	0	1	2	0	0	1
838	1	0	0	0	0	0	0	1	1	1	1	0	0	0	0	0	2	0	0	0	1	0	1	1	1	1	0	2	0	2	1	1	1	0	0	2	1	1	0	0	0	0	1	0	1	2	0	1	0
839	1	1	1	0	0	0	1	2	0	0	0	0	0	0	0	0	1	1	0	0	2	0	0	2	0	0	0	2	0	2	1	1	1	1	0	2	0	0	2	2	1	0	2	0	1	1	0	1	0
840	0	2	1	0	0	0	0	1	1	1	0	0	1	1	0	0	0	0	1	1	2	0	0	2	0	0	0	2	0	2	2	2	2	0	2	0	1	1	0	0	0	0	0	1	1	1	1	1	0
841	1	2	0	0	0	0	2	2	0	1	0	0	0	0	0	0	0	0	1	2	1	0	1	1	0	0	0	0	1	2	1	2	2	1	0	2	1	0	1	1	0	0	0	0	0	0	0	1	0
842	1	0	0	0	0	1	0	1	1	1	0	0	0	0	0	0	1	1	1	1	1	0	0	2	0	0	0	2	0	1	2	2	2	0	1	1	0	0	1	1	0	1	0	1	1	0	0	1	0
843	0	2	0	0	0	0	1	1	1	1	0	0	1	1	0	0	0	0	1	1	2	1	1	1	1	1	0	2	2	0	2	0	0	0	0	2	1	1	0	0	0	0	0	0	0	1	0	1	0
844	1	0	0	0	0	0	2	2	0	1	0	0	0	0	0	0	1	0	0	1	1	0	0	2	1	1	0	2	0	1	0	1	1	1	1	1	1	0	2	2	0	0	0	0	0	0	0	1	0
845	0	0	0	0	0	0	1	1	1	1	0	1	1	1	0	0	1	0	0	0	1	0	0	2	0	0	0	1	2	2	0	1	2	0	0	2	1	0	1	0	1	0	0	2	0	0	0	1	0
846	1	2	1	0	0	0	1	1	1	1	0	1	1	0	0	0	1	0	1	1	2	2	1	1	1	1	0	2	0	2	1	0	0	0	1	1	1	0	1	1	0	1	0	1	1	0	0	0	0
847	1	0	0	0	0	2	2	2	0	1	0	0	0	0	0	0	1	0	0	0	2	0	0	2	0	0	0	1	2	2	1	1	2	0	1	2	1	1	0	0	0	2	0	0	1	0	0	0	0
848	0	2	1	1	1	1	2	2	0	0	1	0	0	0	0	0	1	0	0	0	1	0	0	2	1	1	0	2	1	1	1	1	2	1	1	1	2	0	0	0	0	0	0	0	1	0	1	1	0
849	1	0	0	0	0	0	1	1	1	2	0	1	0	0	0	0	1	1	1	1	0	0	0	2	0	0	0	1	2	2	1	0	2	1	0	2	1	0	1	0	1	0	0	0	0	0	0	0	0
850	1	2	0	0	0	0	0	1	0	0	1	2	2	1	0	0	1	1	2	2	1	0	0	2	0	0	0	1	1	2	0	0	0	0	2	2	1	0	1	1	0	1	0	1	1	0	0	0	1
851	0	0	0	0	0	0	2	2	0	0	2	1	1	1	0	0	1	0	1	1	2	0	0	2	0	0	0	2	0	2	2	0	1	1	1	2	1	0	2	2	0	0	2	0	1	1	0	0	0
852	1	2	0	0	0	0	2	2	0	0	1	0	1	1	0	0	1	0	1	1	1	0	0	2	1	1	0	0	1	1	0	1	1	0	0	2	2	0	0	0	0	0	0	0	0	0	0	2	0
853	0	1	0	0	0	0	2	2	0	0	1	0	0	0	0	0	2	1	0	0	2	0	0	2	0	0	0	2	0	1	0	0	0	0	0	2	1	0	0	0	0	0	1	1	1	2	0	0	1
854	1	0	0	0	0	1	1	1	1	1	0	1	1	0	0	1	1	0	1	1	1	0	0	2	0	0	0	2	0	2	2	1	2	1	2	1	2	0	1	1	0	1	1	0	1	1	0	0	0
855	0	1	0	0	0	1	1	2	0	0	0	0	1	1	0	0	1	1	1	1	1	1	0	2	0	0	0	2	0	2	1	2	2	0	1	1	1	0	0	0	1	0	1	0	0	0	0	0	0
856	0	1	0	0	0	0	1	2	0	0	0	0	1	0	0	0	1	0	0	0	2	2	0	2	0	0	0	1	1	2	1	0	0	0	1	1	2	0	1	0	1	0	0	1	0	0	0	0	1
857	1	2	0	0	0	0	1	1	1	1	1	0	0	0	0	0	1	1	0	0	2	0	0	2	0	0	0	2	1	2	2	2	1	0	0	2	2	0	0	0	0	1	0	0	1	1	0	0	0
858	1	2	0	0	0	0	1	1	0	0	0	1	1	0	0	1	1	1	2	2	1	0	0	2	0	0	0	1	1	2	0	1	1	1	1	1	1	1	1	1	1	0	0	0	1	1	0	0	0
859	0	1	0	0	0	0	1	1	1	1	0	1	1	0	1	0	2	1	1	1	2	0	0	2	0	0	0	2	0	1	1	1	1	0	2	1	2	0	1	0	1	0	0	0	0	1	0	1	0
860	1	1	0	0	0	0	1	1	0	0	1	0	1	1	0	0	1	1	1	0	1	1	1	1	0	0	0	2	1	2	0	1	2	0	0	2	2	0	0	0	0	0	0	0	1	1	0	0	0
861	0	2	0	0	0	0	1	1	1	1	0	0	1	1	0	0	2	0	1	0	2	0	0	2	0	0	0	1	1	2	1	2	2	0	2	2	1	0	0	0	0	0	0	0	0	1	1	1	0
862	1	1	1	1	1	1	2	2	0	0	2	0	1	1	0	0	2	0	1	0	2	0	0	2	0	0	0	2	1	2	1	2	2	0	0	2	1	0	0	0	0	0	0	0	1	1	0	0	1
863	1	0	1	0	1	0	1	2	0	0	0	0	0	0	0	0	2	2	2	2	0	1	0	2	0	0	0	1	2	2	0	0	1	1	1	2	1	0	1	1	0	1	0	0	1	1	0	0	0
864	0	1	0	0	0	0	2	2	0	0	0	0	1	1	0	0	0	0	1	1	2	0	1	1	0	0	0	2	0	2	0	2	2	0	2	0	1	0	0	0	0	0	0	1	0	1	0	0	1
865	0	2	1	0	0	0	1	1	0	2	0	1	1	0	0	0	1	1	1	1	1	0	0	2	0	0	0	2	1	2	1	1	1	1	2	1	1	1	1	1	0	1	0	0	0	0	1	1	0
866	0	2	0	0	0	0	0	0	2	2	0	0	0	0	0	0	2	1	0	1	2	1	0	2	0	0	0	2	1	2	0	2	2	1	1	2	2	0	1	1	0	1	0	0	1	0	0	0	0
867	1	2	0	0	0	0	2	2	1	1	0	1	1	0	0	1	2	2	0	1	2	0	0	2	0	0	0	2	1	2	2	2	2	1	0	2	1	0	0	0	0	0	0	0	2	1	0	0	0
868	1	2	1	0	0	1	2	2	0	0	0	1	1	0	0	0	0	0	1	1	0	0	0	2	1	1	0	1	1	2	1	1	1	0	0	2	1	0	2	1	1	0	0	0	1	1	0	1	0
869	1	1	0	0	0	0	2	2	1	1	0	0	1	1	0	0	2	1	1	1	1	0	1	1	0	0	0	2	0	2	0	1	1	0	1	1	0	1	1	1	0	2	0	0	0	0	0	0	0
870	1	1	0	0	0	1	1	1	2	2	0	1	0	0	0	0	1	0	1	1	1	1	1	1	1	1	0	1	0	0	2	2	2	0	0	2	2	0	1	1	0	0	0	0	0	1	0	0	0
871	0	1	1	0	1	0	1	2	0	0	0	1	1	0	0	1	1	1	1	1	2	0	0	2	0	0	0	1	1	2	0	0	0	0	0	2	2	0	0	0	0	0	0	1	0	0	1	1	0
872	1	1	0	0	0	0	0	0	1	1	0	0	1	1	0	0	0	1	0	0	2	1	1	1	1	1	0	2	0	1	1	2	2	0	0	2	1	0	0	0	0	0	1	0	1	0	0	0	0
873	1	0	0	0	0	0	2	2	0	1	0	0	2	2	0	0	0	0	0	1	1	0	0	2	0	0	0	1	2	2	1	0	0	0	0	2	2	0	0	0	0	0	0	0	1	1	1	0	0
874	1	0	0	0	0	0	0	1	1	1	0	0	0	0	0	0	2	0	1	1	2	0	0	2	0	0	0	2	2	2	0	1	2	0	2	1	1	1	0	0	0	0	1	0	1	2	1	1	0
875	0	0	0	0	0	0	1	1	1	1	1	0	1	1	0	0	1	0	1	1	1	1	0	2	0	0	0	2	0	1	0	2	2	0	1	1	1	1	0	0	0	1	0	0	1	1	0	0	0
876	1	1	0	0	0	1	2	2	1	1	1	0	0	0	0	0	1	1	0	0	2	0	0	2	0	0	0	2	1	2	0	1	2	0	0	2	1	0	2	1	1	0	0	0	0	0	0	0	1
877	0	0	0	0	0	0	2	2	0	1	1	1	1	0	0	0	0	0	0	0	2	0	0	2	0	0	0	1	1	2	0	1	1	1	2	0	1	1	0	0	0	0	0	0	0	0	0	0	0
878	0	2	0	0	0	0	2	2	0	0	0	1	1	0	0	1	0	1	0	0	2	0	1	1	0	0	0	1	0	1	0	2	2	0	1	1	2	1	0	0	1	0	0	0	0	0	1	0	0
879	1	2	0	0	0	0	1	1	1	2	0	1	1	0	0	0	2	2	1	1	2	1	0	2	0	0	0	2	0	1	2	0	1	1	0	2	1	1	1	1	1	0	0	0	0	1	0	0	0
880	1	2	0	0	0	0	2	2	0	1	0	0	1	1	0	0	1	0	0	1	1	1	0	2	0	0	0	2	1	1	1	1	1	0	2	1	2	0	0	0	0	0	0	1	1	1	0	0	0
881	1	2	1	0	0	0	2	2	0	1	1	0	0	0	0	0	2	0	0	0	2	1	0	2	0	0	0	1	2	2	1	1	1	0	1	1	1	0	1	1	0	0	0	1	0	1	0	0	0
882	0	1	0	0	0	0	1	1	1	1	0	0	0	0	0	0	2	0	1	1	2	0	0	2	0	0	0	1	1	2	1	1	1	0	1	1	2	0	1	1	1	1	0	0	0	0	0	0	1
883	1	1	0	0	0	0	0	0	2	2	0	0	0	0	0	0	1	0	1	1	2	0	0	2	0	0	0	1	1	2	1	1	0	0	1	1	2	0	1	1	1	0	0	0	1	1	0	0	0
884	0	1	0	0	0	0	2	2	0	0	1	0	0	0	0	0	1	1	1	1	1	1	1	1	1	2	0	1	2	2	0	1	1	0	0	2	2	0	0	0	0	0	1	0	1	1	1	0	0
885	0	2	0	0	0	0	1	2	0	0	1	0	1	1	0	0	1	1	1	1	2	1	0	2	0	0	0	2	0	2	1	1	2	2	2	1	1	0	1	1	0	0	0	0	0	0	0	0	1
886	0	1	0	0	0	0	2	2	1	1	0	1	1	0	0	1	1	1	1	1	1	0	0	2	0	0	0	2	1	1	2	1	1	0	0	2	2	0	0	1	0	0	0	0	0	0	0	0	0
887	1	1	0	0	0	0	1	2	1	1	0	0	1	0	0	0	1	0	0	0	1	0	0	2	0	0	0	1	0	1	1	0	0	0	1	1	2	0	0	0	0	0	0	0	0	0	0	0	1
888	1	1	1	0	0	0	0	0	2	2	0	1	2	1	0	0	0	0	1	1	0	1	1	1	1	1	0	0	1	1	1	2	2	0	0	2	1	0	0	0	0	0	0	0	1	1	0	0	0
889	1	1	0	0	0	1	1	2	0	0	1	1	1	0	0	1	1	0	1	1	2	0	0	2	0	0	0	2	0	2	2	2	2	2	1	1	1	1	0	0	0	0	1	0	1	1	0	0	0
890	0	1	0	0	0	0	2	2	1	1	0	1	1	1	0	0	1	2	1	1	2	1	1	1	1	1	0	2	0	2	0	1	1	0	1	1	1	1	0	0	0	0	0	0	0	0	0	0	1
891	0	1	0	0	0	0	2	2	0	1	1	1	1	0	0	1	1	0	0	0	2	1	0	2	0	0	0	2	2	0	2	1	1	1	2	1	1	0	0	0	0	0	0	0	0	1	1	0	0
892	0	1	0	0	0	1	2	2	0	1	0	0	0	0	0	0	1	0	1	1	2	0	1	1	0	0	0	2	0	2	2	2	2	1	1	2	2	0	1	1	0	0	0	0	0	0	0	0	0
893	0	0	0	0	0	1	0	1	1	1	0	1	2	1	0	1	2	0	1	0	2	0	0	2	0	0	1	1	0	1	1	0	0	0	0	2	1	0	0	0	0	0	0	0	1	0	0	0	1
894	0	2	0	0	0	0	0	0	2	2	0	1	1	0	0	1	1	1	0	0	1	1	0	2	0	0	0	2	0	2	0	1	1	1	0	2	1	0	2	2	0	0	0	0	0	0	1	0	1
895	0	1	0	0	0	0	2	2	0	0	0	0	0	0	0	0	0	0	2	1	0	0	1	1	1	1	0	2	0	2	1	1	1	1	1	2	1	0	0	0	0	0	0	0	0	0	1	0	0
896	1	2	0	0	0	0	1	1	1	1	1	0	2	2	0	0	2	0	0	0	1	0	1	1	1	2	0	1	2	2	1	1	1	1	0	2	1	0	2	2	0	0	0	0	0	0	0	0	1
897	1	1	0	0	0	0	2	2	1	1	0	1	2	0	0	1	1	1	0	0	2	0	0	2	0	0	0	2	0	2	0	1	1	0	1	1	2	0	0	0	0	0	0	0	0	0	0	0	0
898	1	0	0	0	0	1	2	2	1	1	0	1	2	1	1	0	1	0	0	0	2	0	0	2	0	0	0	2	0	1	1	1	1	1	2	0	1	0	1	0	1	0	0	0	0	0	0	0	0
899	0	2	0	0	0	0	0	1	1	1	0	1	2	1	0	1	2	1	0	1	2	1	1	1	1	1	0	1	1	2	0	0	0	0	0	2	1	0	2	2	0	0	0	0	1	0	0	0	0
900	1	1	0	0	0	1	1	1	1	2	0	1	1	1	0	0	0	0	1	2	1	0	0	2	0	0	0	1	2	1	1	2	2	0	2	1	0	1	1	1	0	0	1	1	0	0	0	0	0
901	1	1	0	0	0	0	2	2	0	0	2	0	0	0	0	0	2	1	1	0	2	2	0	2	0	0	0	2	0	1	2	1	1	1	0	2	2	0	2	2	0	0	0	0	0	0	0	2	0
902	0	1	0	0	0	0	1	2	0	0	1	1	1	0	0	1	0	0	0	0	2	0	0	2	0	0	0	2	1	2	1	2	2	0	1	1	1	0	1	1	0	0	0	0	1	0	0	0	1
903	0	1	0	0	0	0	1	1	0	2	0	0	0	0	0	0	0	0	0	0	1	0	1	1	0	0	0	2	2	2	2	2	2	1	0	2	1	0	2	2	0	0	0	0	0	0	0	0	0
904	1	0	0	0	0	0	1	2	0	0	1	0	1	1	0	0	1	1	1	1	1	0	0	2	0	0	0	1	2	1	1	0	0	0	1	1	1	0	2	2	0	2	0	0	0	2	0	0	0
905	0	1	0	0	0	1	1	1	1	1	0	0	0	0	0	0	2	1	0	0	1	1	0	2	0	0	0	1	1	0	1	2	2	0	0	2	2	0	0	0	0	0	0	0	1	1	0	0	1
906	1	1	0	0	0	0	1	1	1	1	0	1	2	1	0	1	0	0	1	1	2	0	0	2	0	0	0	0	1	2	1	1	1	0	1	1	1	0	1	0	1	0	0	0	1	0	0	0	0
907	0	1	0	0	0	0	1	1	1	1	0	0	1	1	0	0	2	2	1	1	1	0	0	2	0	0	0	2	1	2	1	0	0	0	0	2	2	0	1	0	1	0	0	0	0	0	0	0	0
908	1	1	1	0	1	0	1	1	1	1	0	1	1	0	0	1	1	0	0	0	1	0	0	2	0	0	0	2	0	1	1	1	1	0	1	1	1	0	1	0	1	0	1	0	1	1	0	0	2
909	1	1	0	0	0	1	0	0	1	1	0	0	1	1	0	0	2	1	2	1	1	0	1	1	0	0	0	1	0	1	0	2	2	1	0	2	2	0	2	2	1	0	0	0	0	1	1	0	1
910	1	1	0	0	0	0	0	1	1	1	1	1	1	0	0	1	0	0	0	0	0	0	0	2	0	0	0	1	2	2	0	2	2	0	0	2	2	0	0	0	0	0	0	0	0	1	0	0	0
911	1	0	0	0	0	0	1	2	0	1	0	0	0	0	0	0	1	0	1	1	1	1	0	2	1	1	0	2	0	1	1	0	0	1	0	2	1	0	2	2	0	0	0	0	1	0	0	0	0
912	0	0	0	0	0	1	1	1	1	1	1	0	0	0	0	0	1	1	1	1	1	0	0	2	0	0	1	2	1	2	0	1	1	0	0	2	2	0	0	0	0	0	0	0	1	1	0	0	1
913	0	1	0	0	0	0	1	2	0	1	0	0	1	0	0	0	1	1	0	0	2	0	1	1	1	1	1	2	0	2	0	1	1	1	0	2	1	0	2	2	0	0	1	0	1	1	0	1	0
914	1	1	0	0	0	0	1	1	2	2	0	0	0	0	0	0	0	0	0	0	0	0	0	2	0	0	1	2	1	2	0	1	2	2	1	1	1	0	1	1	0	0	0	0	1	1	1	0	0
915	0	1	0	0	0	0	0	0	2	2	0	1	2	2	0	0	0	0	1	1	2	1	0	2	0	0	0	1	1	2	0	1	1	0	1	0	1	0	0	0	0	0	0	1	0	0	1	0	0
916	1	1	0	0	0	0	2	2	0	1	1	0	0	0	0	0	0	0	0	0	2	0	0	2	0	0	0	1	2	1	1	2	2	0	0	2	2	0	1	1	0	0	1	0	1	1	0	0	1
917	1	0	0	0	0	0	2	2	0	1	1	0	0	0	0	0	0	1	1	0	1	1	1	1	1	1	0	1	1	2	0	1	2	0	2	1	2	0	1	1	0	0	0	1	1	1	0	0	0
918	0	2	0	0	0	0	1	1	1	2	0	0	0	0	0	0	1	1	0	0	2	0	0	2	1	1	0	1	2	2	1	2	2	2	1	1	1	0	2	2	0	1	0	0	1	0	0	0	0
919	1	1	0	0	0	0	2	2	0	0	1	0	1	1	0	0	1	1	2	2	1	2	1	1	1	1	0	1	1	2	1	1	1	2	1	1	1	0	0	0	0	0	2	0	1	1	1	0	0
920	1	0	0	0	0	1	1	2	0	0	0	0	0	0	0	0	1	1	1	0	0	1	2	0	1	1	0	1	2	2	1	1	2	0	1	2	1	0	0	0	1	0	0	0	0	0	1	0	1
921	0	0	0	0	0	0	2	2	1	1	1	0	1	1	0	0	1	0	1	1	2	1	0	2	0	0	0	2	0	1	1	2	2	1	0	2	1	0	1	1	0	0	0	0	0	0	0	0	0
922	1	2	0	0	0	0	1	1	1	1	0	0	1	0	0	0	0	0	1	1	2	1	0	2	0	0	0	2	1	1	2	2	2	0	1	1	1	0	1	1	0	0	0	0	1	0	1	0	0
923	1	1	1	0	0	0	1	1	0	2	0	0	0	0	0	0	1	1	0	0	2	0	1	1	1	1	0	1	1	2	0	1	1	0	0	2	1	0	1	1	0	0	0	0	1	0	0	0	0
924	0	2	0	0	0	0	0	1	1	1	0	1	2	1	0	0	2	0	0	0	2	0	0	2	1	1	0	2	0	1	1	2	2	0	1	1	2	0	2	2	0	0	1	0	0	1	0	1	0
925	1	0	0	0	0	0	2	2	0	0	2	0	1	1	0	0	1	1	1	1	0	0	0	2	1	1	0	1	2	1	1	2	2	0	1	1	2	0	1	1	0	2	0	0	0	0	0	0	0
926	0	0	0	0	0	1	0	0	1	1	1	0	2	2	0	0	1	0	1	1	2	0	1	1	0	0	0	2	1	2	0	1	1	0	0	2	2	0	0	0	0	0	0	0	0	0	0	0	1
927	0	0	0	0	0	0	1	2	0	0	1	0	1	1	0	0	1	1	2	1	2	1	1	1	1	2	0	2	1	2	0	1	2	0	0	2	2	0	1	1	0	1	0	0	1	1	0	0	0
928	0	0	0	0	0	1	2	2	0	0	0	1	1	0	0	0	1	0	1	1	2	1	1	1	1	1	0	2	0	2	2	1	1	0	1	1	2	0	0	0	0	0	0	0	0	0	0	0	0
929	1	2	0	0	0	0	0	1	1	1	0	0	1	1	0	0	1	1	0	0	2	0	0	2	0	0	0	2	0	2	0	2	2	1	0	2	1	1	0	0	0	0	0	1	1	0	0	0	0
930	0	0	0	0	0	2	0	1	1	1	1	0	0	0	0	0	1	0	1	1	2	1	0	2	0	0	0	1	2	2	1	0	2	1	1	2	1	0	1	1	0	1	0	0	0	0	1	0	0
931	1	1	0	0	0	0	1	1	1	1	0	0	1	1	0	0	1	2	0	0	2	0	0	2	0	0	0	2	0	2	0	1	1	1	1	1	1	0	0	0	0	0	1	0	1	0	0	0	0
932	1	1	0	0	0	0	1	2	0	0	1	0	1	1	0	0	0	0	0	1	2	0	0	2	0	0	0	1	1	2	0	0	2	1	1	2	1	0	0	0	0	0	0	0	0	1	0	0	0
933	0	2	1	1	1	1	1	1	1	2	0	1	1	0	0	1	1	1	0	0	2	0	0	2	0	0	1	2	2	2	1	0	1	0	0	2	1	0	1	1	0	0	0	0	0	0	0	0	0
934	0	2	0	0	0	0	1	2	0	0	0	1	2	2	0	0	1	0	0	0	2	1	0	2	0	0	0	2	2	1	2	1	1	1	1	1	1	0	0	0	0	0	2	0	1	1	0	1	0
935	0	2	0	0	0	0	0	0	1	1	1	0	0	0	0	0	2	1	0	0	2	0	0	2	0	0	0	0	1	1	0	0	0	1	0	2	2	0	0	0	0	0	0	1	0	0	0	0	0
936	1	1	0	0	0	0	1	1	1	1	0	1	1	1	0	0	0	0	1	1	2	2	0	2	0	0	0	2	1	2	1	1	2	1	1	2	2	0	1	1	0	0	0	1	0	1	0	0	0
937	0	0	0	0	0	1	2	2	0	1	0	1	1	0	0	1	1	0	0	0	2	1	1	1	0	1	1	2	0	1	0	1	1	1	0	2	2	0	1	1	1	0	0	0	0	0	0	0	1
938	0	1	0	0	0	0	2	2	0	0	2	1	0	0	0	0	1	0	1	1	2	1	0	2	0	0	0	2	1	2	2	0	0	0	0	2	1	0	1	1	0	0	0	0	0	0	0	0	1
939	1	0	0	0	0	0	1	1	1	1	0	0	0	0	0	0	1	0	0	0	2	0	0	2	0	0	0	1	0	1	0	1	1	0	2	1	2	0	1	1	0	1	0	1	2	0	0	0	0
940	1	2	0	0	0	0	2	2	0	0	1	0	1	0	0	0	1	1	0	0	1	0	0	2	0	0	0	2	1	2	0	2	2	0	0	2	1	1	1	1	0	0	0	0	0	0	0	0	1
941	0	2	0	0	0	0	1	2	0	0	1	0	1	1	0	0	2	1	0	1	2	0	0	2	0	0	0	2	2	1	2	2	2	0	1	1	1	0	0	0	0	0	1	0	1	1	0	0	1
942	1	0	0	0	0	0	2	2	0	1	0	0	1	0	0	0	1	1	2	2	1	0	0	2	0	0	0	2	0	2	1	1	1	1	0	2	0	1	1	1	0	0	0	0	1	0	1	0	0
943	1	2	1	0	0	0	1	1	1	2	0	0	0	0	0	0	1	1	0	0	1	0	0	2	0	0	0	1	1	2	0	1	1	1	0	2	1	1	0	1	0	0	0	2	0	0	0	0	0
944	1	2	1	0	0	0	1	1	0	0	0	0	1	1	0	0	0	0	0	0	2	0	0	2	1	1	0	1	1	2	1	2	2	0	1	1	0	0	1	1	0	1	0	0	1	1	1	0	0
945	0	2	0	0	0	0	1	1	1	1	0	1	1	0	0	0	2	2	0	1	2	0	0	2	0	0	0	2	1	0	2	2	2	1	1	2	1	0	1	1	0	0	0	0	0	0	0	0	0
946	1	1	0	0	0	0	1	1	0	0	2	0	0	0	0	0	1	1	0	0	2	0	1	1	0	0	0	1	1	0	1	1	1	0	1	1	0	0	2	1	1	0	0	0	0	0	0	1	0
947	0	2	0	0	0	0	1	2	0	0	0	1	1	0	0	1	1	1	1	0	2	1	0	2	1	1	0	2	0	2	0	1	2	0	0	2	2	0	0	0	0	1	0	0	2	0	0	0	0
948	0	2	1	1	1	1	1	1	0	0	0	1	2	1	0	0	0	1	1	1	2	0	1	1	1	1	0	2	0	2	1	2	2	0	0	2	1	0	2	2	0	0	0	0	0	0	0	0	0
949	0	0	0	0	0	0	1	2	0	0	0	0	1	1	0	0	2	1	1	1	2	0	0	2	0	0	0	1	2	2	1	2	2	0	2	0	2	0	0	0	0	0	0	1	0	1	1	0	0
950	0	1	0	0	0	0	2	2	0	0	1	0	1	1	0	0	1	1	0	0	1	0	0	2	0	0	0	2	0	2	0	1	1	0	0	2	1	0	0	0	0	0	1	0	2	2	0	0	0
951	1	2	0	0	0	0	2	2	0	1	1	0	1	1	0	0	1	0	0	0	2	1	0	2	0	0	0	2	1	2	2	0	0	0	0	2	2	0	1	0	1	0	0	0	0	1	0	0	0
952	0	0	0	0	0	0	0	1	1	1	1	1	1	1	0	0	1	0	0	0	1	0	0	2	1	1	0	1	1	2	0	1	2	0	0	2	0	1	1	1	0	0	0	0	0	0	1	0	0
953	0	2	0	0	0	0	2	2	2	2	0	0	2	2	0	0	0	1	1	0	1	0	1	1	1	1	0	2	1	2	2	0	0	0	0	2	1	0	1	1	0	0	0	2	0	2	0	0	0
954	1	1	0	0	0	0	1	2	0	0	0	1	1	0	0	1	1	1	1	1	1	0	0	2	0	0	0	2	0	2	0	1	1	1	1	1	2	0	1	1	0	0	0	0	0	0	0	1	1
955	0	0	0	0	0	0	1	1	1	1	1	1	1	1	0	0	2	0	0	1	2	0	0	2	0	0	0	1	2	2	1	1	1	0	0	2	1	0	1	1	0	0	1	0	0	0	0	0	1
956	1	2	0	0	0	0	1	1	1	1	1	1	1	1	0	0	1	0	0	0	2	0	1	1	1	1	0	1	0	1	1	2	2	0	2	0	1	0	0	0	0	0	1	0	1	1	1	0	0
957	0	1	0	0	0	1	1	1	1	1	1	0	1	0	1	0	2	1	0	0	2	1	1	1	1	1	0	2	0	2	0	1	1	0	1	1	1	0	0	0	0	0	0	0	0	1	0	0	0
958	0	2	1	0	0	1	0	1	0	0	0	1	1	0	0	1	0	0	0	0	1	1	1	1	1	1	0	2	0	2	0	1	1	2	2	2	2	0	0	0	1	0	0	1	0	0	0	0	1
959	0	2	0	0	0	0	1	2	0	0	0	0	0	0	0	0	2	1	1	1	2	0	0	2	0	0	1	2	0	2	0	1	2	1	1	1	2	0	0	0	0	0	0	0	0	0	0	0	0
960	0	1	0	0	0	1	1	2	0	0	1	2	2	2	0	0	2	2	0	0	2	1	0	2	1	1	0	2	0	1	1	1	2	0	1	2	1	0	0	0	0	2	0	0	1	1	0	0	1
961	1	2	0	0	0	0	2	2	0	1	0	1	1	0	0	1	2	2	1	1	1	2	1	1	1	1	0	2	2	2	0	1	2	0	0	2	1	1	0	0	0	0	0	0	0	0	1	1	0
962	0	1	0	0	0	1	2	2	0	0	0	0	0	0	0	0	1	1	1	1	2	0	0	2	0	0	0	2	1	1	2	2	2	2	1	2	1	0	1	1	0	0	0	1	0	1	0	1	0
963	1	0	1	0	0	1	1	2	0	0	1	1	1	1	0	0	2	1	0	0	2	0	0	2	0	0	0	2	1	2	0	0	0	0	0	2	0	1	0	0	0	0	0	0	1	0	0	0	0
964	0	1	0	0	0	0	1	2	0	0	0	1	1	0	0	1	1	1	0	0	2	1	0	2	0	0	0	2	1	1	1	1	1	1	0	2	2	0	0	0	0	0	0	0	1	1	0	0	1
965	0	1	0	0	0	0	2	2	1	1	0	1	2	2	0	0	2	1	0	0	1	0	1	1	1	1	0	1	1	2	1	2	2	0	0	2	1	0	1	1	0	1	0	0	1	2	0	0	0
966	1	0	0	0	0	2	0	0	2	2	0	0	1	1	0	0	1	0	0	0	1	0	1	1	0	0	0	1	1	0	1	2	2	0	1	2	2	0	0	0	0	0	1	0	1	1	1	1	0
967	1	2	0	0	0	0	2	2	0	1	0	1	1	1	0	0	1	1	1	1	0	1	1	1	1	1	0	1	1	2	0	0	1	0	0	2	2	1	0	0	1	0	1	0	0	0	1	0	0
968	0	0	0	0	0	0	2	2	0	1	1	0	2	1	1	0	1	0	1	1	2	0	1	1	0	0	1	2	1	2	0	2	2	1	0	2	0	0	2	1	1	0	0	0	0	0	0	0	0
969	1	0	0	0	0	2	1	1	1	1	0	1	2	1	1	0	0	0	2	1	1	0	0	2	0	0	1	2	1	2	0	1	1	0	0	2	2	0	1	1	0	0	1	0	1	1	0	0	0
970	1	2	0	0	0	0	1	1	1	1	0	0	0	0	0	0	0	0	1	1	2	0	1	1	0	0	0	2	1	1	0	0	1	0	0	2	1	0	1	0	1	1	0	0	1	0	0	0	0
971	1	2	1	1	1	1	1	1	1	1	0	0	0	0	0	0	1	0	1	1	1	1	0	2	1	1	0	2	0	2	1	0	0	0	0	2	2	0	0	0	0	0	0	0	0	0	1	0	0
972	1	0	0	0	0	0	0	0	2	2	0	0	0	0	0	0	1	0	0	0	1	0	0	2	1	1	0	2	1	1	1	2	2	0	0	2	2	1	0	0	1	0	0	0	0	0	1	1	0
973	1	1	1	1	1	2	1	1	2	2	0	2	2	1	0	0	1	1	1	1	1	0	0	2	0	0	0	2	1	2	1	1	1	0	0	2	1	0	0	0	0	0	1	0	1	0	0	0	0
974	1	1	0	0	0	0	2	2	0	1	0	1	2	1	0	1	1	0	1	1	1	0	1	1	0	0	0	1	1	2	0	1	1	1	1	2	2	0	1	1	0	2	0	0	1	0	0	0	0
975	0	1	0	0	0	0	0	0	2	2	0	0	0	0	0	0	2	0	0	0	2	0	0	2	0	0	0	1	1	0	1	1	1	0	1	1	0	0	2	2	1	0	0	0	0	1	0	0	1
976	1	2	0	0	0	0	1	2	0	0	0	0	1	1	0	0	1	0	1	0	2	0	1	1	0	0	0	2	0	2	0	1	1	0	0	2	2	0	0	0	0	2	0	0	1	0	0	1	0
977	0	1	0	0	0	0	0	0	1	1	1	1	0	0	0	0	1	0	1	1	1	1	1	1	1	1	0	0	1	1	0	2	2	1	1	1	1	1	1	1	1	1	0	0	1	0	0	0	0
978	0	1	1	0	0	0	2	2	0	1	1	0	1	1	0	0	2	2	1	1	1	0	0	2	0	0	0	1	2	2	0	1	1	0	0	2	2	0	1	1	0	2	0	0	1	1	0	0	0
979	0	2	0	0	0	0	0	1	1	1	1	2	2	0	0	1	1	1	0	1	1	0	0	2	0	0	1	2	0	2	1	0	0	0	0	2	1	0	2	2	0	1	0	0	1	0	0	0	0
980	0	1	0	0	0	0	2	2	0	0	2	0	0	0	0	0	2	1	1	0	2	0	0	2	0	0	0	2	0	2	2	0	0	1	2	2	1	1	0	0	0	0	0	1	0	0	0	0	1
981	0	1	0	0	0	0	1	2	0	0	1	1	2	1	0	0	2	2	0	0	2	0	0	2	0	0	0	2	0	2	1	2	2	0	2	2	1	0	0	0	0	0	0	0	0	0	0	0	0
982	1	2	1	0	0	1	2	2	0	0	1	1	1	1	0	0	2	2	0	1	2	1	0	2	0	0	0	2	1	1	1	0	1	1	1	2	1	1	0	0	1	0	0	0	0	0	0	0	0
983	0	2	0	0	0	0	1	1	1	1	0	0	1	1	0	0	2	0	1	1	1	0	0	2	0	0	0	2	0	2	0	2	2	0	2	1	2	0	1	1	0	0	0	0	2	1	1	0	0
984	1	0	0	0	0	0	2	2	0	1	0	0	1	0	0	0	2	1	0	0	2	1	1	1	0	1	0	2	0	2	1	0	0	0	0	1	1	0	1	1	0	1	0	0	1	0	0	0	1
985	0	2	0	0	0	0	2	2	0	1	1	0	0	0	0	0	1	1	0	0	2	0	0	2	0	0	0	2	1	2	2	1	1	0	1	2	0	0	1	1	0	0	1	0	1	1	0	0	1
986	0	1	0	0	0	0	1	1	1	1	0	1	1	0	0	0	1	0	1	1	2	0	0	2	1	1	0	2	0	1	1	1	1	0	0	2	1	0	0	0	0	1	0	1	0	1	0	0	0
987	0	1	1	0	0	0	1	2	0	1	0	0	0	0	0	0	0	0	1	1	2	0	0	2	0	0	0	2	0	2	1	1	1	0	1	1	2	0	0	0	0	0	0	0	1	1	0	1	0
988	1	0	0	0	0	0	2	2	1	1	0	1	2	1	0	1	1	1	2	2	1	1	1	1	1	1	1	2	1	2	0	1	2	0	0	2	1	0	1	1	0	0	0	0	1	1	0	0	0
989	0	1	0	0	0	0	2	2	0	1	0	1	0	0	0	0	1	1	1	1	1	0	0	2	0	0	0	2	0	1	2	1	2	2	2	1	1	1	0	0	0	1	0	0	1	0	0	0	1
990	1	1	0	0	0	0	2	2	0	0	2	0	2	1	1	0	0	0	1	1	1	0	0	2	0	0	0	2	1	1	2	1	1	0	1	1	2	0	0	1	0	2	0	0	0	2	0	1	0
991	0	1	0	0	0	0	0	1	1	1	0	0	0	0	0	0	1	1	0	0	1	0	0	2	0	0	0	2	0	2	0	2	2	0	0	2	1	0	1	1	0	0	1	0	1	2	0	0	1
992	0	2	0	0	0	0	0	0	2	2	0	0	0	0	0	0	1	1	0	0	1	0	0	2	0	0	0	2	1	2	1	1	1	1	0	2	1	0	1	1	0	0	0	1	0	0	1	0	0
993	1	1	0	0	0	0	2	2	0	0	1	0	1	1	0	0	0	0	0	1	2	0	0	2	0	0	0	0	2	2	0	2	2	0	1	1	2	0	0	0	0	0	0	0	0	0	0	0	0
994	0	1	0	0	0	1	1	2	0	1	0	0	1	1	0	0	2	1	2	2	1	0	0	2	0	0	0	2	1	1	1	2	2	0	0	2	2	0	0	1	0	0	1	0	1	0	0	1	0
995	1	1	0	0	0	1	1	2	0	0	1	0	0	0	0	0	0	0	2	1	0	0	0	2	0	0	0	1	1	2	1	1	1	0	1	1	2	1	0	0	0	0	0	0	0	0	0	0	2
996	0	1	0	0	0	0	0	0	2	2	0	0	0	0	0	0	0	0	1	1	2	0	1	1	1	1	0	2	1	2	0	0	0	0	2	2	1	0	0	0	0	1	0	0	0	0	0	0	0
997	1	1	0	0	0	0	0	1	0	0	0	1	2	1	0	1	0	0	0	0	0	1	1	1	1	1	0	2	0	2	2	1	1	0	2	0	1	0	0	0	0	0	0	0	0	0	1	0	0
998	0	0	0	0	0	1	0	0	2	2	0	0	1	1	0	0	1	0	1	0	2	1	0	2	0	0	0	2	1	1	2	0	0	0	0	2	1	1	0	0	0	1	0	1	1	0	0	0	0
999	1	2	0	0	0	0	1	2	0	0	0	1	1	1	0	0	1	1	2	2	1	1	1	1	1	1	0	1	1	2	0	2	1	0	0	2	2	0	0	0	0	0	0	0	0	0	0	0	0
1000	1	0	0	0	0	1	2	2	0	0	1	0	0	0	0	0	1	1	1	1	2	1	0	2	0	0	0	0	2	2	0	1	1	0	1	1	1	0	2	2	1	0	0	0	1	0	0	0	2
[truncated: 252 more columns]
