# Supplementary material for: KNN-MDR: a learning approach for improving interactions mapping performances in genome wide association studies
Source: BMC Bioinformatics. 2017 Mar 21;18:184. doi: 10.1186/s12859-017-1599-7 (PMC5361736; doi:10.1186/s12859-017-1599-7)
Supplement: Supplementary file 6 — The data set(s) supporting the results of Table 4. (ZIP 7095 kb) [file 12859_2017_1599_MOESM6_ESM.zip › 100 simulations/S11/mkallsimul.dat]

1	0	1	1	0	0	1	1	1	2	0	0	0	0	0	0	0	0	1	2	1	1	1	0	0	0	0	1	1	1	0	1	2	1	0	1	1	0	1	1	1	0	1	1	1	0	1	0	1	1
2	0	2	1	0	0	0	0	1	2	0	0	2	2	0	0	1	0	0	1	1	1	0	0	0	0	0	0	0	0	1	2	1	1	0	2	1	1	1	0	0	0	1	1	2	1	0	1	0	0
3	0	1	1	0	0	0	0	0	2	0	0	0	0	0	0	0	0	1	2	0	2	1	1	0	0	0	0	0	0	2	1	2	2	1	1	1	1	0	1	1	0	0	0	2	0	2	0	1	0
4	0	1	0	0	0	1	2	2	1	0	1	0	1	0	1	0	0	0	1	0	1	1	1	1	1	1	0	0	1	1	0	1	0	2	1	2	1	0	2	2	0	1	1	2	1	0	0	0	1
5	0	2	1	0	0	1	1	1	1	0	0	0	0	0	0	0	0	0	2	1	2	1	0	0	0	0	0	1	1	2	0	0	0	2	0	2	2	0	0	0	0	1	0	1	0	0	0	1	0
6	1	0	2	0	0	2	1	2	1	0	1	0	0	0	0	0	1	1	1	1	1	0	0	0	0	0	0	1	1	1	1	1	1	2	1	1	1	0	0	0	0	0	0	2	0	1	0	1	0
7	0	0	2	0	0	1	2	2	0	0	0	0	0	0	0	0	0	1	0	0	1	0	0	0	0	0	0	1	1	1	1	1	1	1	1	1	1	1	0	0	0	0	0	1	0	0	0	2	0
8	0	2	0	0	0	1	1	1	1	0	1	1	1	0	1	0	0	1	2	0	2	1	0	0	0	0	1	0	0	0	1	2	2	1	1	1	2	0	0	0	1	0	1	2	1	0	1	0	0
9	1	1	1	0	1	1	1	2	2	0	0	0	1	0	0	0	0	1	1	1	1	0	0	0	0	0	0	0	0	1	1	0	1	0	1	2	1	0	0	0	0	0	0	1	1	0	0	1	0
10	1	1	1	0	0	1	1	1	1	0	1	0	0	0	0	0	0	1	1	0	2	0	0	0	0	0	0	1	1	2	0	1	1	2	0	2	1	0	1	1	0	0	0	1	0	0	0	1	0
11	1	2	1	0	0	1	2	2	1	0	0	0	0	0	0	0	0	0	1	0	2	1	0	0	0	0	0	0	0	2	0	1	1	2	0	2	1	0	2	2	1	0	1	2	0	0	0	0	1
12	1	2	0	0	0	0	1	1	1	0	1	0	0	0	0	0	0	0	1	1	2	2	1	1	1	1	0	0	1	0	1	1	1	0	1	1	0	1	1	1	0	0	1	2	1	0	0	2	0
13	0	1	1	0	0	1	1	1	2	0	0	1	2	0	2	0	0	1	1	0	2	1	1	1	1	1	0	0	0	2	1	2	1	1	1	1	1	0	0	0	0	0	2	2	0	0	0	2	0
14	1	1	1	0	0	1	2	2	0	0	1	0	0	0	0	0	0	1	1	1	1	1	0	0	0	0	0	0	1	0	1	0	1	1	0	2	1	0	0	1	0	0	1	2	1	0	1	1	0
15	0	1	1	0	0	1	0	0	2	0	0	0	1	0	1	0	0	0	1	1	2	0	0	0	0	0	1	0	0	1	0	1	1	0	1	1	1	0	1	1	0	0	0	1	0	0	1	0	1
16	1	2	1	0	0	0	1	2	1	0	0	0	1	0	1	0	0	0	2	0	2	1	1	1	1	1	0	1	1	1	1	2	2	1	0	2	1	1	0	0	0	0	1	1	0	1	0	2	0
17	1	1	1	0	0	0	0	0	2	0	0	0	0	0	0	0	0	1	2	1	1	1	1	0	0	0	0	1	2	0	1	2	1	2	0	2	2	0	0	0	0	0	0	1	0	0	0	2	0
18	0	2	0	0	0	0	0	1	2	0	0	0	2	1	1	0	0	0	1	1	2	0	0	0	0	0	0	0	0	2	1	1	1	1	1	1	1	0	1	1	0	1	0	0	1	1	0	0	0
19	0	1	1	0	0	1	2	2	1	0	0	1	2	0	2	0	1	1	2	1	2	0	0	0	0	0	1	1	1	1	0	0	1	1	1	1	1	0	1	1	0	1	1	1	0	0	0	1	1
20	1	1	1	0	0	1	1	1	2	0	0	0	1	0	2	0	0	2	1	1	2	1	0	0	0	0	0	2	1	1	1	0	0	2	0	2	1	1	0	0	0	1	1	2	1	1	0	1	0
21	1	0	2	0	0	1	1	1	2	0	0	0	0	0	0	0	0	0	1	1	1	1	0	0	0	0	0	0	0	1	1	1	0	2	1	2	2	0	0	0	0	0	0	2	0	2	0	0	0
22	1	0	2	0	2	2	1	1	1	0	1	0	0	0	0	0	0	0	1	1	1	0	0	0	0	0	0	0	1	1	0	1	1	2	0	2	1	0	2	2	0	0	1	2	1	0	0	2	0
23	1	1	0	0	0	0	0	1	2	0	0	0	0	0	0	0	0	1	1	1	1	1	0	0	0	0	0	0	0	2	0	1	1	1	0	2	0	0	2	1	1	0	0	2	1	2	0	2	0
24	1	2	0	0	0	1	2	2	1	0	1	0	1	0	1	0	0	0	2	0	2	0	1	0	1	1	0	1	1	1	2	0	0	2	1	1	1	1	0	0	0	0	0	1	1	1	0	1	1
25	0	2	1	0	0	0	0	2	2	0	1	0	1	1	0	0	0	1	0	2	1	1	0	0	0	0	0	1	1	1	2	2	1	2	1	1	1	0	0	0	0	1	1	2	0	1	0	2	0
26	0	1	1	0	0	1	1	1	1	0	1	0	0	0	0	0	1	1	0	2	1	0	0	0	1	1	0	0	0	1	1	1	1	1	1	1	1	0	0	0	0	0	0	2	1	1	0	1	1
27	1	1	1	0	0	1	2	2	1	0	0	0	0	0	0	0	0	0	0	1	1	1	0	0	0	0	0	1	1	1	1	1	1	1	0	2	1	1	1	1	0	0	0	1	0	1	0	1	0
28	1	1	2	0	0	2	1	2	2	0	0	1	1	0	1	0	0	1	2	0	1	1	1	1	1	1	0	1	1	1	1	2	2	0	1	1	1	0	0	0	0	0	1	2	0	0	0	2	0
29	1	2	1	0	0	0	1	1	2	0	0	0	2	0	2	0	0	1	1	0	2	0	0	0	0	0	0	1	1	2	1	1	0	1	1	1	2	0	1	1	0	0	0	2	0	1	0	1	1
30	0	1	2	0	0	2	0	0	2	0	0	0	0	0	0	0	0	2	1	1	2	0	2	0	0	0	0	0	0	1	2	1	1	2	1	2	1	0	1	1	0	1	1	1	1	0	0	2	0
31	1	0	2	0	0	1	1	1	1	1	0	1	2	0	1	0	0	1	0	1	0	0	0	0	0	1	0	2	2	1	2	0	1	2	1	2	2	0	0	0	0	0	0	1	0	1	0	0	0
32	0	1	1	0	0	1	0	0	1	0	0	0	0	0	0	0	0	1	0	1	1	1	0	0	0	0	0	1	1	2	1	1	2	1	1	1	0	1	1	1	0	0	0	0	0	0	0	0	2
33	0	1	1	0	0	1	2	2	0	0	2	0	0	0	0	0	0	1	0	2	1	0	0	0	0	0	0	1	1	0	1	1	2	1	2	1	1	0	1	1	0	0	0	1	0	1	1	1	0
34	0	2	0	0	0	0	2	2	1	0	0	0	0	0	0	0	0	0	1	0	1	0	1	1	1	1	0	1	1	0	1	0	0	1	1	1	1	1	0	0	0	1	1	1	1	2	0	2	0
35	1	1	1	0	0	1	2	2	1	0	1	0	2	0	1	0	0	0	2	0	2	1	0	0	0	0	0	0	0	2	1	1	1	1	1	1	1	0	1	0	1	1	1	1	1	0	0	1	0
36	1	1	1	0	1	1	1	2	2	0	0	0	2	1	1	0	0	0	1	0	1	0	0	0	0	0	0	0	0	2	0	2	1	0	1	1	2	0	1	1	0	0	1	2	0	0	0	0	1
37	1	1	1	0	0	1	2	2	1	0	1	0	0	0	0	0	0	0	1	0	1	0	1	0	0	0	0	0	1	1	1	1	1	1	0	2	2	0	1	1	0	0	0	1	0	0	0	2	0
38	0	1	1	0	0	1	0	1	2	0	0	0	1	0	1	0	1	1	0	2	1	0	0	0	0	0	0	2	2	0	2	0	0	2	0	2	1	0	1	0	1	0	1	2	1	0	0	2	0
39	1	1	0	0	0	1	0	1	2	0	0	0	0	0	0	0	0	0	2	0	2	1	1	1	1	2	0	0	0	2	0	1	1	0	2	0	1	0	1	1	0	0	0	2	0	0	0	1	0
40	0	1	1	0	1	2	1	2	1	0	0	0	0	0	0	0	1	1	1	0	2	0	0	0	2	2	0	0	1	1	0	2	1	2	1	1	1	0	1	1	0	1	0	1	0	1	0	2	0
41	1	0	2	0	0	1	2	2	1	0	0	0	1	0	1	0	0	1	0	1	1	0	0	0	0	0	0	2	1	1	1	0	1	2	1	2	2	0	0	0	0	0	0	1	0	1	1	1	0
42	1	0	2	0	1	1	2	2	1	0	0	0	0	0	0	0	0	0	2	1	2	1	1	1	1	1	0	0	0	2	0	1	1	0	1	1	0	0	1	1	0	1	1	2	1	2	0	1	1
43	0	0	2	0	1	2	2	2	1	0	1	1	1	0	0	1	0	1	1	1	2	1	1	1	1	1	0	1	1	0	2	1	0	1	1	1	1	0	1	1	0	0	0	2	0	0	0	2	0
44	1	1	1	0	0	1	1	2	1	0	0	1	1	0	0	1	0	0	0	1	0	1	0	0	0	0	0	0	0	1	2	1	1	1	0	2	1	0	0	0	0	0	0	1	1	0	0	1	1
45	0	0	2	0	1	2	2	2	1	0	0	2	2	0	1	0	0	0	2	0	2	0	0	0	0	0	0	0	0	2	1	1	1	2	0	2	2	0	0	0	0	0	0	1	1	0	1	0	1
46	0	1	1	0	1	2	0	2	2	0	1	1	1	0	0	0	0	0	2	1	2	0	0	0	0	0	0	1	1	2	1	1	0	1	1	1	1	0	1	0	1	0	1	2	0	1	1	1	0
47	1	1	1	0	1	1	1	1	1	0	1	0	0	0	0	0	0	0	1	1	1	0	2	0	0	0	0	0	1	1	0	0	0	2	0	2	1	0	0	0	1	0	0	1	0	0	0	2	0
48	0	1	1	1	0	1	1	2	1	0	0	0	1	0	1	0	1	1	0	2	1	0	1	0	0	0	0	0	0	2	1	1	1	0	1	1	2	0	2	2	0	0	1	2	0	0	0	1	0
49	0	1	1	0	0	0	2	2	0	0	2	1	1	0	0	0	0	1	0	0	1	1	0	0	0	0	0	2	2	0	2	2	1	0	0	2	1	0	0	0	0	1	1	2	2	0	0	1	0
50	1	1	1	0	0	1	0	0	2	0	0	0	0	0	0	0	0	1	1	1	2	0	0	0	0	0	1	1	1	0	1	0	0	2	0	2	2	0	1	1	1	1	1	2	0	0	0	1	0
51	0	1	1	0	0	0	1	1	1	0	0	0	0	0	0	0	0	0	1	1	1	1	0	0	0	0	0	0	0	2	0	1	1	2	0	2	1	1	0	0	0	0	0	1	0	0	0	1	0
52	0	2	1	0	0	0	1	1	0	0	0	1	0	0	1	0	0	1	1	0	1	0	0	0	0	0	0	0	0	2	0	1	1	1	1	1	1	0	1	1	1	0	0	2	0	2	0	1	0
53	0	2	0	0	0	0	0	0	2	0	0	0	1	0	1	0	0	0	2	0	2	0	0	0	1	1	1	0	0	0	1	1	1	1	1	1	1	0	1	1	0	1	1	2	1	0	1	0	1
54	0	1	1	0	1	1	0	0	2	0	0	0	1	0	1	0	0	1	1	1	0	0	0	0	0	0	1	0	0	0	1	1	1	2	0	2	0	0	0	0	0	0	0	2	1	2	0	1	1
55	0	0	2	0	1	2	2	2	1	0	1	1	1	0	1	0	0	0	0	1	0	0	0	0	0	0	0	1	1	2	1	2	1	1	1	1	1	0	0	0	0	1	1	2	1	0	0	1	0
56	0	1	1	0	0	1	1	2	2	0	0	0	1	0	1	0	0	0	0	0	1	0	1	1	2	2	0	0	1	1	1	1	1	2	0	2	1	0	0	0	0	1	1	2	1	1	0	0	2
57	1	2	1	0	0	0	2	2	0	0	2	0	0	0	0	0	0	0	2	0	2	0	1	0	0	0	0	0	0	1	0	0	1	2	1	2	1	0	1	1	0	0	0	2	0	1	0	2	0
58	0	1	1	1	0	1	1	1	2	0	0	1	1	0	2	0	0	0	1	0	0	1	1	1	0	0	0	0	1	1	0	1	1	0	1	1	1	0	1	1	0	0	1	2	1	0	0	1	0
59	1	0	1	0	0	1	1	1	1	0	0	0	0	0	0	0	0	2	2	0	2	1	0	0	0	0	0	0	0	2	1	1	2	1	0	2	1	0	0	0	0	0	0	1	0	0	1	0	1
60	1	1	1	0	1	2	2	2	1	0	1	0	1	0	1	0	0	0	1	1	1	1	0	0	0	0	0	0	0	1	1	1	1	0	2	1	1	0	0	0	0	0	0	1	0	0	0	2	0
61	1	0	2	0	0	1	1	1	2	0	0	1	0	0	1	0	1	1	0	1	1	1	0	0	0	0	0	1	0	1	2	1	1	1	1	1	1	0	1	1	0	1	0	1	0	1	0	0	0
62	1	1	1	0	0	0	2	2	1	0	0	0	1	0	1	0	0	0	1	0	1	0	0	0	1	1	0	0	0	2	0	1	1	1	1	1	2	0	2	2	0	0	0	1	0	0	2	0	0
63	1	0	2	0	1	2	2	2	1	0	1	0	0	0	0	0	0	0	2	0	2	2	0	0	0	0	0	1	2	1	0	1	1	1	1	1	1	0	1	0	1	1	0	1	0	1	0	1	1
64	1	2	0	0	0	0	2	2	0	0	2	0	0	0	0	0	0	0	2	0	2	2	1	1	1	1	0	0	0	2	0	1	1	1	1	1	0	0	1	1	0	0	0	2	0	0	0	2	0
65	1	1	2	0	0	2	2	2	1	0	0	0	1	0	1	0	0	0	1	1	1	0	0	0	1	1	1	0	0	1	0	2	1	2	0	2	2	0	1	1	0	0	1	1	1	1	0	1	0
66	1	0	2	0	1	2	1	2	2	0	0	1	2	0	1	1	0	1	2	0	2	1	0	0	0	0	0	0	1	1	1	1	1	1	1	1	1	0	0	0	0	0	0	1	0	0	0	2	0
67	0	1	2	0	0	1	1	1	1	0	0	1	1	0	0	1	0	0	1	0	1	1	0	0	0	0	0	0	0	1	0	1	1	1	1	1	0	1	0	0	0	0	0	1	0	1	0	2	0
68	1	1	2	0	0	2	1	1	0	0	0	0	1	0	1	0	0	1	2	0	2	0	1	0	0	0	0	1	1	1	2	1	2	1	1	1	0	0	1	1	0	0	0	2	0	0	0	2	0
69	0	0	2	0	1	1	1	1	2	0	0	0	0	0	0	0	0	1	0	1	1	0	1	0	1	1	0	0	0	2	0	1	1	1	1	1	1	0	2	2	0	0	1	2	0	0	0	1	1
70	0	1	1	0	1	2	1	1	0	1	2	0	2	1	1	0	0	0	0	1	0	0	0	0	0	0	0	0	0	2	1	1	2	1	0	2	2	0	1	0	1	0	0	1	0	0	0	2	0
71	0	1	1	0	0	1	2	2	1	0	0	0	2	1	0	0	0	0	2	0	2	0	0	0	0	0	0	0	1	1	0	1	1	1	0	2	1	0	2	2	0	1	1	2	1	0	0	2	0
72	0	0	2	0	1	1	1	1	2	0	0	0	1	0	1	0	0	0	1	0	1	0	1	0	0	0	1	0	0	0	1	0	0	2	0	2	2	0	0	0	0	1	1	2	1	1	0	0	0
73	1	0	2	0	1	2	0	0	2	0	0	2	2	1	0	1	0	0	1	2	1	1	0	0	0	0	0	0	1	1	0	0	0	2	0	2	1	0	1	1	0	0	2	2	0	0	0	2	0
74	1	1	1	0	0	1	1	1	2	0	0	0	0	0	0	0	0	2	1	1	1	0	0	0	0	0	0	0	0	1	1	0	1	1	0	2	1	0	0	0	0	1	1	2	1	0	0	2	0
75	1	1	2	0	0	0	0	0	1	0	0	0	0	0	0	0	0	1	1	1	2	1	1	1	1	1	0	0	0	1	1	2	2	2	0	2	2	0	0	0	0	1	1	1	1	1	0	1	0
76	0	1	1	0	0	2	0	0	2	0	0	0	0	0	0	0	0	2	1	0	1	0	0	0	1	1	0	0	1	0	1	1	0	2	2	0	2	0	0	0	0	0	0	1	0	0	0	2	0
77	0	2	1	0	0	1	1	1	1	1	1	1	1	0	0	1	1	1	1	1	1	0	0	0	0	0	0	1	0	1	2	0	0	2	0	2	0	0	1	1	0	1	1	2	1	0	0	2	0
78	1	2	1	0	0	1	1	2	1	0	1	0	1	0	1	0	0	1	2	0	1	1	0	0	0	0	1	2	2	1	1	1	1	2	0	2	1	0	1	1	0	0	0	2	0	1	0	2	0
79	0	1	1	0	0	1	1	2	2	0	0	0	0	0	0	0	0	1	1	2	1	1	0	0	0	0	0	1	2	0	1	1	1	2	0	2	1	0	1	1	0	0	1	2	0	1	0	1	0
80	1	2	2	0	0	1	2	2	1	0	0	0	0	0	0	0	1	2	1	0	1	0	0	0	0	0	0	0	1	1	1	1	1	1	0	2	2	0	0	0	0	0	0	1	0	1	1	1	0
81	1	0	2	0	0	1	1	2	2	0	0	0	0	0	0	0	0	0	0	1	2	0	1	0	0	0	0	0	0	2	0	1	1	0	2	0	2	0	0	0	0	0	1	2	0	0	0	0	0
82	1	2	1	0	0	0	2	2	2	0	0	0	2	1	1	0	0	1	2	0	2	0	1	1	1	1	0	1	1	1	1	2	2	1	0	2	1	0	0	0	0	1	1	1	1	1	0	2	0
83	0	1	1	1	0	2	2	2	2	0	0	0	0	0	0	0	0	0	2	0	2	1	1	1	1	1	0	0	1	1	1	2	1	0	1	1	2	0	0	0	0	0	1	2	0	1	1	0	0
84	1	2	1	0	0	0	2	2	0	0	0	0	0	0	0	0	0	0	1	1	2	0	0	0	1	1	0	1	1	1	2	0	0	2	0	2	1	0	0	0	0	2	2	2	1	0	0	2	0
85	0	1	2	0	0	1	1	1	2	0	0	0	1	0	1	0	0	0	0	1	1	0	0	0	0	0	0	0	1	0	1	1	2	2	0	2	2	0	0	0	0	0	0	0	0	0	0	1	1
86	1	1	1	0	0	1	0	0	2	0	0	0	2	1	0	0	0	1	2	0	2	0	0	0	0	0	0	2	2	1	2	1	0	1	1	1	1	0	1	0	1	0	1	2	0	0	0	0	1
87	0	1	2	0	0	2	1	0	2	0	0	0	1	0	1	0	0	0	2	0	2	1	1	1	1	1	0	0	0	1	1	0	0	2	0	2	1	0	0	0	0	0	1	2	1	0	0	0	0
88	0	1	1	0	0	1	1	1	2	0	1	1	1	0	1	0	0	0	1	1	1	0	0	0	0	0	0	0	0	1	1	2	1	0	1	1	0	0	1	1	0	1	0	1	0	0	0	2	0
89	1	1	1	0	1	2	0	1	2	0	0	1	0	0	1	0	0	0	1	0	2	1	0	0	0	0	0	0	0	1	1	2	2	0	1	1	2	0	1	1	1	0	0	2	0	1	0	2	0
90	1	1	1	0	1	1	1	1	2	0	1	0	0	0	0	0	0	1	2	0	2	0	0	0	0	0	0	0	1	1	0	1	1	2	0	2	2	0	0	0	0	0	1	1	0	2	0	1	1
91	1	2	1	0	0	1	2	2	1	0	0	0	2	0	2	0	0	0	2	1	2	0	1	0	0	0	0	0	0	2	0	1	1	1	1	1	1	1	0	0	0	2	1	2	1	0	0	0	2
92	0	0	2	0	0	2	1	2	2	0	0	0	1	0	2	0	1	0	2	1	2	1	0	0	0	0	0	0	0	2	0	1	1	0	1	1	2	1	0	0	0	0	0	0	0	1	0	1	1
93	0	0	2	0	1	2	2	2	0	0	0	0	1	0	1	0	0	1	2	0	2	0	0	0	0	0	0	0	2	0	0	1	1	2	1	2	1	0	1	0	1	0	1	1	0	1	0	1	1
94	1	1	1	1	0	1	0	1	2	0	0	1	1	0	0	1	0	0	1	0	0	0	2	0	0	0	0	1	1	2	0	1	0	2	0	2	0	0	2	2	1	1	1	1	1	0	1	1	0
95	0	0	2	0	0	1	0	0	2	0	0	0	0	0	0	0	0	1	2	0	2	1	1	1	1	1	0	0	1	1	1	1	0	1	1	1	1	0	2	2	0	0	0	1	0	1	0	2	0
96	0	0	2	0	0	1	1	1	1	0	1	1	1	0	0	0	0	0	2	0	2	1	0	0	0	0	0	0	0	2	1	1	2	1	1	1	1	0	1	1	0	1	1	2	1	0	0	1	1
97	1	1	2	0	0	1	1	1	0	1	1	0	1	0	1	0	0	0	0	1	2	0	0	0	0	0	0	1	2	0	1	2	1	1	1	1	2	0	1	0	1	0	1	2	1	0	0	2	0
98	0	1	1	0	1	1	1	2	2	0	0	0	1	0	1	0	0	0	1	1	1	0	0	0	0	0	0	0	0	2	0	0	2	0	2	1	1	1	0	0	0	0	2	2	0	0	0	1	1
99	0	2	0	0	0	0	1	1	2	0	0	0	1	0	1	0	0	0	2	0	2	0	1	1	1	1	0	1	1	1	1	1	2	1	2	1	2	0	1	1	0	0	1	2	1	0	0	1	1
100	1	1	1	0	0	0	2	2	0	0	0	0	0	0	0	0	1	1	1	1	1	0	0	0	0	0	1	0	0	1	0	2	1	1	0	2	1	1	1	1	0	2	2	2	1	1	0	0	1
101	1	2	0	0	0	0	1	1	0	0	0	1	2	1	1	0	0	0	1	1	1	1	0	0	0	0	0	0	1	1	0	2	2	0	2	0	1	0	1	1	0	0	0	1	0	1	0	1	1
102	0	1	1	0	0	1	1	2	1	0	0	0	0	0	0	0	0	1	0	0	1	1	1	1	1	1	0	0	1	1	0	1	1	1	0	2	2	0	1	1	0	0	0	1	0	0	0	1	0
103	0	2	1	0	0	1	1	1	2	0	0	0	0	0	0	0	0	0	2	1	2	0	0	0	0	0	0	1	2	0	1	1	1	2	0	2	2	0	0	0	1	0	1	2	1	0	0	1	0
104	1	0	2	0	2	2	1	1	1	0	0	0	0	0	0	0	0	0	1	0	1	1	0	0	0	0	0	1	1	0	2	1	1	1	0	2	2	0	1	1	1	0	0	2	0	1	0	0	0
105	0	0	2	0	0	1	2	2	2	0	0	0	1	0	1	0	0	1	1	0	2	0	1	0	0	0	0	0	0	1	2	1	1	1	0	2	1	0	2	2	0	1	1	2	1	2	1	0	0
106	0	1	1	0	0	0	1	2	1	0	0	0	1	0	1	0	0	1	1	0	1	0	0	0	0	0	0	0	1	1	1	2	2	1	0	2	1	0	1	0	1	0	0	1	0	1	0	2	0
107	0	1	1	0	0	0	2	2	1	1	0	0	0	0	0	0	0	1	1	0	2	1	1	1	0	0	0	0	0	1	1	1	1	2	0	2	1	0	2	2	1	0	0	1	0	1	0	2	0
108	1	0	2	0	2	2	1	2	2	0	0	0	2	0	2	0	0	1	2	0	2	1	0	0	0	0	0	1	1	2	0	0	0	2	0	2	1	1	0	0	0	1	1	1	1	1	0	2	0
109	0	2	2	0	0	1	1	1	2	0	0	1	1	0	0	0	0	0	2	1	2	0	2	0	0	1	0	1	1	1	1	2	2	1	1	1	2	0	0	0	0	0	1	1	1	1	0	2	0
110	0	2	0	0	0	0	1	1	1	0	1	0	1	1	0	0	0	0	1	1	1	0	1	0	1	1	1	0	0	1	1	1	2	0	2	0	1	1	0	0	0	1	1	2	1	0	0	2	0
111	0	2	1	0	0	1	2	2	1	0	0	1	1	0	0	1	0	0	2	0	2	0	1	0	1	1	0	1	1	1	1	1	1	1	0	2	1	0	0	0	0	0	0	1	0	0	0	2	0
112	1	1	2	0	0	2	2	2	2	0	0	1	1	0	1	0	0	0	2	1	2	0	0	0	1	1	0	0	0	2	1	1	1	1	1	1	1	0	0	0	0	0	0	2	0	0	1	1	0
113	0	0	2	0	2	2	2	2	1	0	0	2	2	0	0	1	0	1	0	1	1	0	0	0	0	0	0	1	1	1	1	2	1	0	1	1	1	0	0	0	0	0	0	2	0	2	1	0	0
114	1	1	2	0	0	1	1	1	1	0	0	0	0	0	0	0	0	0	2	0	2	1	0	0	0	0	1	1	1	1	0	2	1	2	1	1	2	0	1	1	0	0	1	2	1	0	0	2	0
115	0	0	2	0	1	2	2	2	0	0	1	1	1	0	2	0	0	1	1	0	2	0	0	0	0	0	0	0	1	0	1	1	1	1	0	1	2	0	0	0	0	0	0	1	0	0	0	2	0
116	0	1	1	0	0	1	2	2	2	0	0	1	2	0	1	0	0	0	1	0	1	0	0	0	0	0	0	0	0	2	1	1	1	1	1	1	1	1	1	1	0	0	1	1	0	1	0	2	0
117	0	0	2	0	1	2	2	2	0	0	2	0	1	0	1	0	0	1	1	0	2	1	0	0	0	0	0	2	2	1	2	1	2	0	2	0	1	0	0	0	0	1	1	1	1	0	0	2	0
118	1	1	1	0	0	0	2	2	1	0	0	0	1	0	1	0	0	1	1	0	1	0	0	0	0	0	0	1	1	0	1	1	1	0	1	1	2	0	1	1	0	0	1	2	1	1	0	0	2
119	0	1	2	0	0	1	1	2	2	0	0	1	1	0	0	1	0	1	0	0	0	0	0	0	1	1	1	1	1	1	0	1	1	1	0	2	2	0	0	0	0	0	1	1	1	0	0	0	1
120	1	1	1	0	0	2	0	0	2	0	0	1	1	0	0	1	0	1	1	1	0	2	0	0	0	0	0	0	1	1	0	1	1	1	1	1	1	0	0	0	0	2	2	2	1	1	0	0	0
121	0	1	1	0	0	1	0	0	2	0	0	0	1	0	1	0	0	2	1	1	2	0	0	0	0	0	0	0	0	1	1	2	1	2	0	2	2	0	0	0	0	0	0	1	0	0	0	1	0
122	1	1	2	0	0	1	1	1	1	0	1	0	2	0	1	0	0	0	1	1	1	0	0	0	0	0	0	0	1	1	0	1	1	0	2	0	2	0	1	1	0	0	0	2	1	0	0	1	0
123	1	2	0	0	0	0	1	2	1	0	1	1	1	0	0	1	0	0	1	0	2	0	1	1	1	1	0	2	2	2	0	0	0	2	1	1	1	1	0	0	0	1	1	2	1	1	0	1	0
124	0	2	1	0	0	0	2	2	0	0	0	1	2	0	1	1	0	0	2	0	2	1	0	0	0	0	0	0	0	2	1	0	0	2	0	2	2	0	0	0	0	0	0	2	0	1	0	1	1
125	0	2	0	0	0	1	2	2	0	0	1	0	0	0	0	0	0	0	1	0	1	1	2	1	1	1	0	1	1	1	2	2	2	0	1	1	2	0	0	0	0	0	0	1	0	1	0	1	0
126	0	0	2	0	2	2	1	2	2	0	0	0	0	0	0	0	0	0	1	0	1	0	0	0	1	1	0	0	1	1	1	2	1	0	1	1	1	1	0	0	0	1	2	2	1	0	0	0	0
127	0	2	1	0	0	1	1	1	2	0	0	0	0	0	0	0	0	1	2	0	2	1	0	0	0	0	0	0	0	2	1	1	1	2	0	2	1	0	0	0	0	0	0	2	1	0	0	2	0
128	0	0	2	0	2	2	2	2	1	0	1	0	0	0	0	0	0	1	2	0	2	0	0	0	1	1	0	1	1	2	0	1	1	0	0	2	1	0	2	2	0	1	0	0	1	1	0	1	1
129	1	2	1	0	0	1	1	1	1	0	0	0	0	0	0	0	0	1	1	0	2	0	0	0	0	0	0	1	1	1	1	1	0	1	1	1	2	0	1	1	0	2	2	2	1	0	1	0	1
130	1	2	0	0	0	0	0	0	2	0	0	0	0	0	0	1	0	1	2	0	2	0	0	0	0	0	1	0	0	0	1	1	1	0	1	1	0	0	1	1	0	0	0	1	0	1	0	0	2
131	1	1	2	0	0	1	2	2	1	0	1	1	2	0	2	0	0	2	2	0	2	0	0	0	0	0	0	0	1	0	1	1	1	2	1	2	2	0	1	1	0	0	2	2	0	1	0	0	1
132	1	0	2	0	0	2	0	0	2	0	0	0	1	0	1	0	1	1	0	1	1	1	0	0	0	0	0	1	1	0	1	0	1	1	1	1	1	0	0	0	0	0	0	2	1	1	0	2	0
133	1	0	1	0	0	1	1	1	1	0	1	0	0	0	0	0	0	1	1	0	2	1	0	0	0	0	0	1	1	1	2	2	1	2	0	2	1	1	0	0	1	0	1	2	0	0	0	1	1
134	1	1	1	0	0	1	1	1	2	0	0	0	0	0	0	0	0	2	2	0	2	1	0	0	0	0	0	1	1	1	1	1	1	0	2	0	1	0	0	0	0	0	0	0	1	1	0	2	0
135	1	1	1	0	0	1	1	1	1	1	1	1	2	0	2	0	0	1	2	0	2	1	0	0	0	0	0	0	1	1	0	1	0	2	1	2	1	0	0	0	0	1	1	2	0	1	0	0	0
136	1	2	1	0	0	1	1	1	1	0	1	0	0	0	0	0	0	1	0	1	2	1	0	0	0	0	0	0	0	2	1	1	1	2	1	2	1	1	0	0	0	0	0	1	0	1	0	1	1
137	0	1	1	0	0	2	1	1	1	0	0	0	1	0	1	0	0	0	1	0	1	0	1	0	1	1	0	0	0	2	1	1	1	1	1	1	1	0	1	1	0	0	0	1	0	0	1	0	1
138	1	2	1	0	0	0	0	1	2	0	0	2	2	0	2	0	0	0	1	0	2	1	0	0	0	0	0	1	1	1	2	0	0	2	0	2	1	0	0	0	0	0	0	1	0	0	1	1	0
139	1	2	1	0	0	2	1	1	2	0	0	0	0	0	0	0	1	1	1	0	2	0	0	0	0	0	0	1	2	1	0	0	0	2	0	2	1	0	1	1	0	1	1	2	0	1	1	1	0
140	1	2	0	0	0	1	1	1	2	0	0	0	0	0	0	0	0	0	1	2	1	0	0	0	1	1	0	1	2	0	1	2	1	1	0	2	2	0	0	0	1	0	1	2	1	0	0	0	2
141	0	2	0	0	0	0	1	1	1	0	1	0	0	0	0	0	0	0	1	0	1	1	0	0	0	0	0	0	0	2	1	1	1	1	0	2	1	0	1	1	0	0	1	2	1	0	0	2	0
142	1	2	0	0	0	0	1	1	1	0	0	0	0	0	0	0	0	1	2	1	2	1	1	1	1	1	0	1	1	1	1	0	0	2	0	2	1	0	1	0	1	1	1	1	1	0	0	2	0
143	0	0	2	0	1	1	1	1	2	0	0	1	0	0	1	0	0	0	2	0	2	0	1	0	0	0	0	0	0	1	0	1	1	0	2	0	1	0	2	2	0	1	1	2	1	1	0	1	0
144	1	1	1	0	0	1	0	0	2	0	1	1	1	0	1	0	1	0	2	1	2	0	0	0	0	0	0	1	0	1	2	1	1	1	0	2	2	0	1	1	0	0	0	1	0	1	0	2	0
145	0	1	1	0	0	1	0	0	1	0	0	0	1	0	1	0	0	1	2	0	2	0	0	0	0	0	0	0	0	2	1	1	0	1	1	1	2	0	0	1	0	0	0	2	0	0	0	1	1
146	1	1	2	0	0	2	1	1	2	0	0	0	1	0	1	0	0	1	2	0	2	1	0	0	0	0	0	1	2	0	1	2	1	1	0	2	1	0	0	0	0	1	1	2	0	0	0	1	0
147	1	1	2	0	0	2	1	2	1	0	1	0	0	0	0	0	0	0	2	1	2	1	0	0	0	0	0	0	0	1	2	2	2	1	0	2	1	0	2	2	0	0	0	1	0	0	0	0	0
148	0	2	2	0	1	1	1	2	2	0	0	2	2	0	1	1	0	0	0	1	2	0	1	1	1	1	0	1	1	0	2	0	1	1	1	1	2	0	1	1	0	0	0	1	0	1	1	0	1
149	0	1	2	0	0	0	2	2	1	0	1	0	0	0	0	0	0	0	1	0	1	1	1	0	1	1	0	1	2	0	1	1	1	2	1	1	2	0	0	0	0	1	1	1	1	0	0	2	0
150	0	1	1	0	0	2	2	2	0	0	1	0	1	1	0	0	0	1	1	1	1	0	0	0	0	0	0	1	1	0	2	2	1	1	0	2	1	0	1	1	0	1	1	1	1	1	0	1	1
151	1	2	0	0	0	1	1	2	2	0	0	0	0	0	0	0	0	1	0	1	1	0	0	0	0	0	1	0	0	1	1	1	1	0	2	1	1	1	0	0	0	0	1	1	1	1	0	1	1
152	0	1	1	0	0	1	0	1	2	0	0	0	0	0	0	0	1	2	1	1	1	0	1	0	0	0	0	1	1	1	2	1	1	0	2	1	0	0	1	1	0	1	0	0	0	0	0	2	0
153	0	1	1	0	0	0	2	2	0	0	0	0	1	0	1	0	0	1	1	0	1	1	0	0	0	0	0	0	0	2	0	0	2	0	2	1	1	1	0	0	0	0	0	2	0	1	1	1	0
154	1	1	1	0	0	0	0	0	2	0	0	1	1	0	1	0	0	1	1	0	2	0	0	0	0	0	1	1	1	0	1	1	1	0	2	0	1	0	2	2	0	1	1	2	1	0	0	1	1
155	0	1	1	0	1	2	1	1	1	1	1	0	1	0	1	0	0	1	1	1	1	0	0	0	0	0	0	1	1	1	2	1	1	1	2	1	1	0	2	1	1	1	1	2	1	0	0	0	1
156	1	0	2	0	1	1	1	1	1	0	1	1	1	0	0	1	0	0	2	0	2	2	0	0	0	0	1	0	0	1	0	0	0	2	0	2	1	0	1	1	0	1	1	1	0	0	2	0	0
157	0	2	0	0	0	0	2	2	1	0	0	0	2	0	2	0	1	0	2	1	2	2	0	0	0	0	0	0	1	1	0	1	1	2	0	2	1	0	2	2	0	0	0	0	0	1	0	0	0
158	0	1	1	0	0	1	1	1	2	0	0	0	1	0	1	0	0	1	2	0	2	0	0	0	0	0	0	1	1	1	2	2	1	0	1	1	1	0	1	1	0	0	0	2	1	1	0	1	0
159	1	1	1	0	0	1	1	2	2	0	0	0	1	0	1	0	0	2	2	1	2	0	0	0	0	0	0	1	1	1	2	1	1	2	0	2	1	0	0	0	0	1	1	1	1	1	0	2	0
160	1	1	2	0	0	0	1	1	1	0	0	0	1	0	2	0	0	2	2	1	2	0	0	0	1	1	1	1	1	1	0	2	2	2	0	2	0	0	1	1	0	0	0	2	0	1	0	2	0
161	0	2	0	0	0	0	1	1	1	1	2	1	2	0	1	0	1	1	1	0	2	0	0	0	0	0	0	2	2	1	1	1	1	1	0	2	0	0	1	1	0	0	1	2	1	0	0	1	1
162	1	0	2	0	0	1	2	2	0	0	1	0	0	0	0	0	0	0	1	0	1	0	0	0	1	1	0	1	1	2	1	2	1	2	0	2	2	0	0	0	0	0	0	0	0	0	1	1	0
163	0	2	1	0	0	1	1	2	1	0	1	0	2	1	1	0	0	0	2	0	2	0	0	0	0	0	0	1	1	1	1	1	1	1	1	1	1	0	1	1	0	0	1	2	1	0	0	2	0
164	0	1	1	0	0	0	2	2	1	0	0	0	1	0	1	0	0	0	1	1	1	1	0	0	0	0	0	1	2	1	0	1	1	0	0	2	2	0	0	0	0	1	1	2	1	0	0	1	1
165	1	1	1	0	1	1	0	1	2	0	0	0	2	1	0	0	0	1	2	0	1	2	1	1	1	1	0	1	1	1	2	0	1	1	1	1	2	1	0	0	0	1	1	1	1	1	0	1	0
166	1	1	1	0	0	1	0	0	2	0	0	1	1	0	0	0	0	2	1	0	1	1	1	0	0	0	0	0	0	2	1	1	1	1	0	2	1	0	0	0	0	0	0	2	0	1	0	1	0
167	1	2	1	0	0	0	0	1	2	0	0	1	2	0	1	1	0	1	1	1	2	0	0	0	0	0	0	1	1	1	2	1	1	1	1	1	1	1	0	0	0	0	1	2	1	0	0	2	0
168	1	0	2	0	1	2	2	2	1	0	0	0	0	0	0	0	0	0	2	1	2	0	0	0	0	0	0	0	0	1	0	1	1	1	1	1	1	0	2	2	0	1	1	1	0	0	0	1	0
169	1	2	0	0	1	1	0	0	2	0	0	0	1	0	1	0	0	1	1	0	2	0	0	0	1	1	0	0	0	2	1	1	1	2	1	1	1	0	1	1	0	1	0	1	0	1	0	1	0
170	0	0	2	0	1	2	1	1	1	0	0	0	0	0	0	0	0	0	2	0	1	1	0	0	0	0	0	0	0	1	0	1	1	0	1	1	1	0	2	1	1	0	1	1	0	1	0	1	0
171	1	0	2	0	2	2	0	1	2	0	0	0	0	0	0	0	0	0	1	1	2	1	1	1	1	1	0	0	2	0	0	2	2	0	2	0	1	0	1	0	1	0	0	1	0	1	1	2	0
172	0	1	2	0	1	1	0	1	2	0	0	0	0	0	0	0	0	0	0	1	2	0	0	0	1	1	0	0	1	1	0	2	1	2	0	2	2	0	0	0	0	0	1	2	0	1	0	0	0
173	1	1	2	0	0	0	1	2	2	0	0	0	0	0	0	0	0	0	1	0	1	0	0	0	0	0	1	1	1	1	0	0	0	1	0	2	2	0	0	0	0	0	0	2	1	1	0	0	0
174	1	1	2	0	0	1	1	1	2	0	1	1	2	0	2	0	0	1	2	1	2	1	0	0	0	0	0	1	1	1	1	1	1	2	0	2	1	0	0	0	0	0	0	2	0	0	1	2	0
175	1	0	2	0	1	2	2	2	1	0	0	1	1	0	0	1	1	1	1	0	1	0	0	0	0	0	0	0	1	1	0	2	2	0	2	0	1	0	0	0	0	0	0	2	0	1	0	2	0
176	1	2	2	0	0	1	1	1	2	0	0	0	1	0	1	0	0	1	1	1	1	0	0	0	0	0	0	0	1	0	1	1	1	1	0	2	1	0	0	0	0	0	2	2	0	0	0	2	0
177	0	0	2	0	2	2	1	1	0	0	0	0	0	0	0	0	1	2	1	1	1	0	0	0	0	0	0	2	1	1	1	1	1	2	1	1	1	1	1	1	0	1	1	2	1	1	0	1	1
178	0	2	1	0	0	1	1	1	2	0	1	0	0	0	0	0	0	0	1	1	1	0	0	0	0	0	0	0	0	1	2	1	1	0	0	2	2	0	2	2	0	0	0	0	0	0	0	1	1
179	1	2	0	0	0	0	2	2	0	0	1	0	1	1	0	0	1	1	1	1	1	0	0	0	0	0	0	0	0	2	1	1	2	1	2	1	1	0	1	1	0	1	1	1	1	0	0	2	0
180	1	1	1	0	0	1	2	2	1	0	0	0	1	0	1	0	0	0	2	1	2	0	0	0	0	0	0	0	1	0	0	1	2	2	0	2	1	1	0	0	0	1	1	2	1	0	1	0	0
181	1	1	1	0	0	1	1	2	2	0	0	0	1	1	0	0	0	1	1	1	2	1	1	0	0	0	0	0	0	2	1	0	0	2	0	2	1	0	1	1	0	0	0	0	0	1	0	1	0
182	0	1	1	0	0	1	0	0	2	0	0	0	2	0	2	0	0	0	2	1	2	0	0	0	0	0	0	1	2	0	1	0	0	2	0	2	0	0	1	1	0	1	2	2	1	0	0	2	0
183	1	0	1	0	0	1	2	2	2	0	0	0	1	0	1	0	0	0	1	0	2	0	0	0	0	0	0	1	0	1	1	2	2	0	2	0	1	0	1	0	1	2	2	2	1	0	0	0	1
184	0	1	1	0	0	2	1	1	2	0	0	0	0	0	0	0	0	1	0	1	1	0	0	0	0	0	0	0	0	2	0	1	1	1	0	2	0	1	1	1	0	0	0	2	0	1	0	2	0
185	0	1	1	0	0	1	1	2	1	0	1	0	1	0	0	0	0	0	1	1	1	1	0	0	0	0	0	0	1	1	0	1	0	1	1	1	1	0	0	0	0	0	1	2	1	0	0	2	0
186	0	1	1	0	1	2	1	1	2	0	0	0	2	0	2	0	0	0	2	0	2	0	0	0	0	0	0	0	0	1	2	0	0	2	0	2	1	1	0	0	0	0	0	2	0	2	0	1	1
187	1	0	2	0	0	1	1	1	1	0	1	0	0	0	0	0	0	0	1	0	2	0	0	0	0	0	0	0	1	2	0	1	0	1	1	1	2	0	2	2	0	0	0	1	0	0	0	1	1
188	1	0	2	0	0	2	2	2	0	0	1	0	0	0	0	0	0	0	0	1	0	1	1	1	1	1	1	0	0	0	1	1	1	1	1	1	0	0	1	1	0	1	0	0	2	0	1	1	0
189	1	2	0	0	0	0	1	1	1	0	1	0	0	0	0	0	1	1	2	1	2	0	0	0	1	1	0	0	0	2	0	2	1	1	1	1	1	0	2	1	1	0	0	2	0	0	0	1	0
190	1	0	2	0	1	1	1	1	1	1	0	0	0	0	0	0	0	0	2	1	2	0	1	1	1	1	0	0	1	1	1	1	1	2	0	2	2	0	1	1	0	0	0	2	0	0	1	0	0
191	1	2	0	0	0	0	2	2	1	0	1	0	0	0	0	0	0	0	2	0	2	1	0	0	0	0	0	0	0	1	2	1	1	1	0	2	2	0	1	0	1	1	1	2	1	1	1	1	0
192	1	2	0	0	0	0	1	2	2	0	0	1	2	0	1	1	0	0	1	0	1	1	1	1	1	2	0	0	0	1	1	2	1	0	0	2	0	0	2	2	1	0	0	1	0	0	0	2	0
193	0	2	1	0	0	1	0	1	2	0	0	0	2	0	2	0	0	0	2	0	2	0	0	0	0	0	0	0	0	2	0	2	2	0	2	0	0	0	1	1	0	0	0	2	0	1	0	0	2
194	0	0	2	0	1	1	2	2	0	0	1	1	1	0	1	0	0	0	1	1	1	0	0	0	0	0	0	2	2	0	2	1	1	0	1	1	1	0	2	1	1	1	1	2	1	0	0	2	0
195	0	2	1	0	0	1	0	1	2	0	0	0	0	0	0	0	0	0	1	0	2	0	0	0	0	0	0	1	1	2	1	1	1	1	1	1	2	0	0	0	0	1	1	2	1	0	0	2	0
196	1	0	2	0	1	1	1	2	1	0	0	0	0	0	0	0	1	1	1	1	1	0	0	0	0	0	0	0	0	2	1	2	2	0	1	1	1	0	1	0	1	0	2	2	1	0	0	1	0
197	0	0	2	0	1	1	2	2	0	0	2	0	0	0	0	0	1	1	0	1	1	1	0	0	0	0	0	0	0	2	1	2	2	1	2	0	1	0	2	2	1	0	0	1	1	1	0	2	0
198	1	1	1	0	0	2	2	2	1	0	0	0	0	0	0	0	0	1	1	1	1	1	0	0	0	0	0	1	1	1	1	1	1	1	1	1	2	0	1	1	0	0	0	2	1	1	0	1	0
199	0	1	1	0	0	0	2	2	1	0	0	0	1	0	1	0	0	0	0	1	2	0	0	0	0	0	0	0	0	2	1	1	1	1	0	2	1	1	0	0	0	1	1	2	0	1	0	2	0
200	1	1	1	0	1	2	1	1	1	0	0	0	1	1	0	0	0	0	1	1	2	0	0	0	0	0	0	0	0	1	2	1	1	1	0	2	2	0	1	1	0	0	1	2	0	0	1	1	0
201	1	0	2	0	1	2	1	2	1	0	1	1	0	0	1	0	0	2	1	1	2	0	0	0	0	0	0	0	1	1	0	2	1	1	2	2	1	0	1	1	0	0	0	2	0	0	0	2	0
202	1	1	1	0	1	1	2	2	1	0	0	1	1	0	0	1	0	2	2	1	2	1	1	0	0	0	0	0	0	1	0	1	1	2	2	1	2	0	0	0	0	0	0	2	0	1	0	1	0
203	1	0	2	0	0	2	1	1	2	0	0	0	1	0	0	0	0	1	1	1	2	0	0	0	0	0	0	0	1	0	1	0	0	2	0	2	1	0	2	2	0	0	2	2	0	1	0	1	0
204	1	1	1	0	1	2	1	2	1	0	1	1	1	0	0	1	0	0	1	1	1	0	1	0	0	0	0	0	0	0	0	1	1	0	1	1	1	0	2	2	0	0	0	2	0	0	1	0	0
205	0	1	1	0	0	1	2	2	2	0	0	0	1	0	1	0	0	1	0	0	1	1	0	0	0	0	0	1	1	2	0	2	2	1	1	1	2	0	0	0	0	1	1	1	1	2	0	2	0
206	0	0	2	0	1	2	1	1	0	1	2	2	2	0	1	0	0	2	1	1	2	1	0	0	0	0	0	0	0	2	0	2	1	1	1	1	2	0	0	0	0	1	1	1	0	0	0	1	0
207	0	1	1	0	0	1	1	1	2	0	0	1	2	0	1	0	0	1	2	0	2	1	0	0	0	0	0	0	1	1	0	1	1	1	1	1	2	0	0	0	0	1	0	0	0	0	0	0	1
208	1	0	1	0	0	0	0	0	2	0	0	1	2	0	2	0	1	0	2	1	2	0	0	0	1	1	0	0	0	1	0	1	1	1	0	2	1	2	0	0	1	1	1	2	1	1	0	1	0
209	1	1	1	0	1	1	2	2	1	0	0	0	0	0	0	0	0	2	1	1	2	1	1	1	1	1	0	1	1	2	0	0	0	2	0	2	1	0	2	2	0	0	0	2	0	2	1	0	0
210	0	1	1	0	0	1	2	2	1	1	1	0	1	0	1	0	0	1	1	0	2	1	1	1	1	1	0	0	0	2	0	1	1	2	1	2	1	0	0	0	0	0	0	1	0	0	0	1	1
211	0	0	2	0	1	2	1	2	2	0	0	0	1	0	1	0	0	1	1	1	1	1	1	0	0	0	0	0	0	2	1	1	0	1	1	1	1	0	1	1	0	1	1	1	1	0	1	0	1
212	0	0	1	0	0	1	1	1	2	0	0	0	1	0	1	0	0	1	0	0	0	0	0	0	0	0	0	0	0	2	1	1	1	2	1	1	0	0	2	2	1	0	0	2	0	0	0	2	0
213	1	1	1	0	0	1	1	1	2	0	0	0	0	0	0	0	0	2	1	1	2	1	0	0	1	1	0	0	0	1	0	1	2	1	2	1	0	0	1	1	0	0	0	0	0	1	0	0	1
214	1	1	1	0	0	0	1	1	1	0	0	0	1	0	1	0	0	0	1	0	2	0	0	0	0	0	1	1	1	1	0	1	1	1	0	2	2	0	1	1	0	1	1	2	0	1	0	2	0
215	0	2	0	0	0	0	2	2	1	0	0	0	1	0	0	0	0	0	2	0	2	0	0	0	1	1	0	1	1	1	2	0	1	1	0	2	2	0	1	1	0	1	1	2	1	1	0	1	1
216	0	2	1	0	0	1	1	1	0	1	2	0	0	0	0	0	0	1	1	0	1	0	0	0	2	2	0	0	1	0	1	1	0	1	1	1	1	0	0	0	0	0	0	1	0	0	1	0	1
217	0	1	2	0	0	2	1	1	2	0	0	0	1	0	1	0	0	0	1	0	1	0	0	0	0	0	0	1	1	1	2	1	2	1	1	1	1	1	0	0	0	1	1	2	2	0	1	1	0
218	0	1	1	0	0	0	0	1	1	0	1	0	1	0	0	0	0	1	2	0	2	1	1	0	1	1	0	0	1	1	0	1	1	1	1	1	2	0	0	0	0	0	1	2	2	1	0	2	0
219	1	1	1	0	1	2	1	1	2	0	0	0	1	0	1	0	0	1	2	0	2	0	0	0	0	0	0	0	0	2	0	1	0	1	1	1	1	0	0	0	0	1	1	2	1	1	0	2	0
220	1	0	1	0	0	1	0	0	2	0	0	0	1	0	1	0	0	0	2	0	2	0	0	0	0	0	0	0	1	1	1	2	2	1	1	1	1	0	1	1	0	0	0	2	0	1	0	1	0
221	0	1	1	0	0	1	1	1	2	0	0	1	1	0	0	1	0	1	1	0	1	0	0	0	0	0	0	0	0	1	1	2	2	0	2	0	1	1	0	0	0	1	1	1	1	1	1	1	0
222	0	0	2	0	1	1	1	1	1	0	0	0	0	0	0	0	0	2	1	1	2	1	1	1	1	1	0	2	1	1	1	2	2	0	2	0	2	0	0	0	0	0	0	1	0	0	0	2	0
223	1	1	1	0	1	1	1	2	1	0	0	0	1	0	1	0	0	0	2	0	2	0	0	0	0	0	0	0	1	1	0	1	0	2	1	2	0	1	1	1	0	1	1	1	1	1	0	0	1
224	1	1	1	0	1	1	2	2	1	0	1	0	1	1	0	0	0	1	1	0	2	0	0	0	0	0	0	1	1	2	0	1	1	1	1	1	1	0	0	0	0	0	0	2	1	1	0	1	1
225	0	1	2	0	0	1	1	1	1	0	0	0	2	1	1	0	0	0	1	1	2	1	0	0	0	0	0	0	0	1	1	1	2	1	1	1	1	0	1	1	1	0	1	1	1	1	0	1	0
226	1	1	1	0	1	1	2	2	2	0	0	0	0	0	0	0	0	0	0	1	0	0	0	0	0	0	0	1	2	1	0	0	0	1	0	2	1	0	1	0	1	0	0	1	0	0	0	1	1
227	0	1	2	0	1	2	1	1	1	0	1	0	1	0	1	0	0	0	1	0	2	0	1	0	0	0	0	0	2	0	0	1	1	2	0	2	1	1	0	0	0	0	1	2	1	0	0	2	0
228	0	0	2	0	1	2	2	2	1	0	0	0	0	0	0	0	0	0	2	0	2	0	0	0	0	0	0	0	0	2	0	1	2	0	1	1	1	0	0	0	0	1	1	2	1	1	0	2	0
229	1	1	2	0	0	2	2	2	2	0	0	0	0	0	0	0	0	0	0	1	2	1	0	0	0	0	0	0	0	1	2	2	1	1	1	2	2	0	1	1	0	1	1	2	1	1	0	2	0
230	0	1	1	0	0	1	1	1	2	0	0	1	1	0	0	0	0	0	2	1	2	0	1	0	0	0	0	0	2	0	0	1	2	2	0	2	2	0	0	0	1	1	1	1	1	0	0	1	1
231	1	0	2	0	0	1	2	2	1	0	1	1	2	0	2	0	0	1	0	0	1	1	0	0	0	0	1	0	0	1	0	1	1	0	0	2	2	0	1	1	0	0	0	2	0	0	1	0	1
232	1	1	1	0	1	2	0	0	2	0	0	0	1	0	1	0	0	1	2	1	2	0	1	0	0	0	0	0	0	1	2	2	2	1	0	2	2	0	0	0	0	0	0	1	0	0	0	2	0
233	0	1	1	0	0	1	1	1	2	0	0	1	1	0	0	0	0	1	1	0	1	0	0	0	1	1	0	0	0	2	0	1	1	0	2	0	2	0	1	1	0	0	0	2	0	1	0	2	0
234	0	1	1	1	0	1	2	2	1	0	1	0	0	0	0	0	0	1	1	0	2	1	0	0	0	0	0	1	1	1	2	2	1	1	1	1	1	0	0	0	0	0	1	1	1	0	0	2	0
235	1	1	2	0	0	0	0	1	1	0	1	0	0	0	0	0	0	0	1	0	1	0	1	0	0	0	1	0	1	2	0	0	0	2	0	2	2	0	1	1	0	0	0	2	0	0	0	2	0
236	1	1	1	0	0	0	1	1	2	0	0	0	1	0	1	0	0	2	1	1	2	0	0	0	0	0	0	0	0	1	1	0	1	0	1	2	1	1	0	0	0	0	1	1	1	0	1	0	1
237	1	2	1	0	0	1	1	1	2	0	0	1	1	0	1	0	0	0	1	0	1	0	0	0	0	0	0	0	0	1	2	1	1	2	0	2	1	0	1	1	0	0	1	2	0	0	0	1	1
238	1	1	2	0	0	2	1	1	2	0	0	1	1	0	0	0	0	1	2	0	2	1	2	1	1	1	0	0	1	1	1	0	0	2	0	2	1	0	0	0	0	0	0	1	0	0	0	1	0
239	1	2	1	0	0	1	1	1	2	0	0	0	1	0	1	0	0	1	2	0	2	1	0	0	1	1	0	0	0	2	0	1	1	1	1	1	2	0	0	0	0	0	0	2	0	0	0	1	0
240	0	1	2	0	1	2	1	2	1	0	0	0	1	1	0	0	0	1	2	0	2	0	0	0	0	0	0	2	2	2	0	0	0	1	2	1	1	0	1	1	0	0	0	0	0	1	0	2	0
241	1	0	2	0	1	2	2	2	1	0	0	0	1	0	1	0	0	1	1	0	1	0	0	0	2	2	1	1	1	0	1	1	2	1	0	2	2	0	2	2	0	1	2	2	1	0	0	2	0
242	0	1	1	0	0	0	0	0	2	0	0	1	2	0	2	0	0	1	0	1	1	0	1	0	0	0	0	0	1	0	0	2	1	1	1	1	2	0	1	1	0	0	0	1	0	0	0	2	0
243	0	2	1	0	0	0	1	1	0	1	1	1	1	0	2	0	0	0	1	1	2	0	2	0	0	0	1	1	1	0	1	1	1	0	2	1	1	0	0	0	0	0	1	2	1	0	0	0	1
244	0	1	0	0	0	0	1	1	1	0	0	1	2	0	2	0	0	1	2	0	2	0	0	0	0	0	0	0	0	2	0	1	1	2	0	2	1	1	0	0	0	0	0	1	0	1	0	1	0
245	0	0	2	0	0	1	2	2	1	0	0	0	0	0	0	0	0	0	1	0	2	2	1	1	1	1	0	1	2	1	0	1	1	0	1	1	1	0	0	0	0	0	0	0	0	0	1	1	0
246	0	1	2	0	0	1	1	1	1	1	1	0	0	0	0	0	0	1	0	2	1	1	0	0	0	0	1	0	0	1	0	2	1	1	0	2	0	0	1	1	0	1	1	2	1	0	0	1	0
247	1	1	2	0	0	1	2	2	0	0	0	0	0	0	0	0	0	1	0	1	1	0	0	0	0	0	0	0	0	2	1	1	1	0	2	0	1	0	1	0	1	0	0	0	0	1	0	1	0
248	0	1	2	0	0	1	0	1	1	0	0	0	0	0	0	0	0	1	2	0	2	0	0	0	0	0	0	1	1	2	1	1	1	2	0	2	0	1	1	1	0	0	0	2	0	0	0	1	0
249	1	2	0	0	0	0	0	1	2	0	0	2	2	0	1	0	0	0	1	0	1	0	0	0	0	0	0	0	0	2	1	1	1	1	0	2	1	2	0	0	1	1	1	2	0	0	0	2	0
250	1	0	1	0	0	1	1	1	1	0	1	2	2	1	0	1	0	1	2	0	2	1	0	0	0	0	0	1	1	2	1	1	0	2	0	2	1	0	1	1	0	0	0	2	1	0	0	0	1
251	0	1	1	0	0	0	2	2	1	0	1	0	1	0	1	0	0	2	1	1	2	0	0	0	0	0	0	1	1	1	1	0	0	2	1	1	1	0	0	0	0	0	0	2	0	2	0	2	0
252	0	0	1	0	0	1	2	2	1	0	1	0	1	0	1	0	1	2	1	0	1	0	0	0	0	0	0	0	1	1	0	0	0	1	1	1	1	0	1	1	0	0	0	2	0	1	0	2	0
253	1	0	2	0	0	1	1	1	2	0	0	0	0	0	0	0	0	0	2	1	2	0	0	0	0	0	0	0	0	2	0	1	2	1	1	1	1	0	0	0	0	0	2	2	0	1	0	0	0
254	1	0	2	0	1	2	1	1	2	0	0	1	1	1	0	0	1	2	2	0	1	0	0	0	0	0	0	0	1	1	0	1	2	1	1	1	1	0	0	0	0	0	0	2	1	1	0	2	0
255	0	1	1	0	1	1	1	1	2	0	0	1	1	1	0	0	0	0	2	0	2	0	0	0	0	0	0	0	2	0	0	0	1	1	1	1	1	0	1	1	0	1	1	1	0	0	1	0	0
256	0	0	2	0	0	2	1	1	1	0	0	0	0	0	0	0	1	2	0	2	2	0	0	0	0	0	0	0	0	2	0	0	0	1	1	1	1	0	1	0	1	0	1	1	1	1	0	2	0
257	1	2	0	0	0	1	0	2	2	0	1	0	0	0	0	0	0	0	1	0	1	1	0	0	0	0	0	1	2	0	1	0	1	1	1	1	1	0	1	1	0	0	0	1	1	1	1	0	0
258	1	1	2	0	0	2	2	2	1	0	1	0	0	0	0	0	0	0	2	0	2	0	2	0	0	0	0	0	0	0	0	1	1	1	1	1	1	0	0	0	0	0	0	2	0	1	0	1	0
259	0	1	1	0	0	1	1	2	2	0	0	1	2	0	2	0	0	0	1	1	2	0	0	0	0	0	0	0	1	1	0	1	1	1	2	1	2	0	2	2	0	0	2	2	0	0	1	1	0
260	0	1	1	1	0	1	2	2	0	0	1	0	2	0	1	0	0	1	1	1	2	1	0	0	0	0	0	0	0	2	0	0	0	2	0	2	2	0	1	1	1	0	0	2	0	0	0	2	0
261	1	1	2	0	0	0	2	2	0	0	1	0	1	0	1	0	0	0	0	1	1	0	0	0	1	1	0	1	1	1	2	2	2	2	0	2	0	1	1	1	0	0	1	2	1	0	1	1	0
262	0	1	1	0	0	1	1	1	1	0	0	1	2	0	2	0	0	2	1	1	1	0	0	0	0	0	1	1	1	1	0	2	2	0	2	0	1	0	1	0	1	1	1	2	1	1	0	1	1
263	1	0	2	0	0	1	0	1	2	0	0	1	1	0	0	1	0	0	2	1	2	0	0	0	0	0	0	0	1	1	0	2	2	0	2	0	1	0	0	0	0	0	0	1	0	0	0	1	1
264	0	2	0	0	0	1	2	2	0	0	0	0	0	0	0	0	0	0	1	1	1	1	1	0	0	0	0	0	0	2	0	1	1	2	0	2	1	0	1	1	0	0	2	2	1	0	0	1	0
265	1	0	2	0	1	2	2	2	0	0	0	0	0	0	0	0	0	1	1	1	1	0	0	0	0	0	0	1	1	2	0	1	1	1	0	2	1	0	1	1	0	2	2	2	1	0	0	2	0
266	0	2	0	0	0	0	1	1	1	0	1	1	1	0	1	0	0	0	2	1	2	0	0	0	0	0	0	0	0	2	0	1	2	1	2	1	1	0	2	1	1	1	1	2	1	1	0	2	0
267	0	1	1	0	0	0	0	0	2	0	0	0	0	0	0	0	1	2	1	1	1	0	0	0	0	0	0	0	0	2	0	0	0	2	0	2	1	0	0	0	0	1	1	2	1	1	0	2	0
268	1	2	1	0	0	0	0	0	1	0	0	0	1	0	1	0	0	2	2	0	2	0	0	0	1	1	0	0	0	2	1	2	1	1	2	2	1	0	1	1	0	2	2	2	1	0	0	0	1
269	0	0	2	0	0	1	2	2	0	0	1	1	2	0	1	1	0	0	2	0	2	1	0	0	0	0	1	1	1	1	0	1	1	2	0	2	1	0	1	1	0	0	2	2	1	0	0	1	1
270	0	1	1	0	1	2	0	1	2	0	0	0	1	0	1	0	0	0	2	0	2	1	2	1	1	1	0	0	0	1	1	2	1	2	0	2	1	0	0	0	0	0	0	1	0	0	0	2	0
271	1	1	1	0	0	1	2	2	2	0	0	0	0	0	0	0	0	0	1	1	2	0	0	0	0	0	0	1	0	1	1	1	0	2	2	0	1	0	2	2	0	0	1	1	1	1	0	2	0
272	1	2	0	0	0	1	2	2	1	0	0	0	1	0	1	0	0	1	2	0	2	0	0	0	0	0	0	0	1	1	1	2	1	1	1	1	2	0	0	0	0	1	1	1	1	2	0	1	1
273	1	2	1	0	0	0	2	2	1	0	1	0	0	0	0	0	0	1	2	0	2	0	0	0	0	0	0	0	2	0	0	1	2	2	0	2	0	1	1	1	0	0	0	2	0	1	0	0	1
274	0	1	2	0	0	0	1	2	1	0	1	1	1	0	0	1	0	2	1	1	1	0	0	0	0	0	0	2	2	1	1	2	2	2	0	2	1	0	1	0	1	1	1	1	1	1	0	1	1
275	0	1	1	0	0	2	1	2	2	0	0	0	0	0	0	0	0	0	2	0	2	0	1	0	0	0	0	0	0	1	2	1	1	2	1	1	2	0	0	0	0	1	1	2	1	1	0	1	1
276	1	0	1	0	0	0	2	2	0	0	0	0	0	0	0	0	0	0	2	0	2	0	0	0	0	0	0	1	1	0	2	2	2	2	0	2	2	0	2	2	0	0	1	2	0	0	0	2	0
277	1	2	0	0	0	1	2	2	0	0	1	1	2	0	1	0	0	2	1	0	1	1	0	0	1	1	0	1	1	0	2	1	1	1	1	1	0	0	1	1	0	0	0	1	0	0	0	2	0
278	1	2	0	0	0	0	1	1	1	1	1	0	1	1	0	0	0	1	1	1	1	0	0	0	1	1	0	0	0	1	2	2	2	0	1	1	1	0	0	0	0	2	2	2	0	1	0	1	0
279	1	1	1	0	1	1	0	1	2	0	0	0	1	0	0	0	0	1	1	1	1	1	0	0	0	0	0	1	1	1	1	2	1	0	1	0	1	0	1	1	0	0	0	1	0	1	0	0	0
280	0	2	0	0	0	0	1	1	2	0	0	0	1	0	1	0	0	1	2	0	1	1	0	0	0	0	0	0	0	1	1	0	0	2	0	2	2	0	0	0	0	0	1	1	1	0	0	0	0
281	0	0	2	0	1	2	1	1	1	0	0	0	1	0	1	0	0	0	0	0	1	0	1	1	2	2	0	0	0	2	0	1	1	1	0	2	2	0	0	1	0	0	0	1	0	0	0	1	0
282	0	2	1	0	0	1	2	2	0	0	1	2	1	0	2	0	0	1	2	0	2	0	1	0	1	1	0	0	0	1	1	0	0	1	1	1	1	0	1	0	1	0	0	0	0	0	0	1	0
283	0	1	1	0	0	0	1	1	1	0	1	0	1	0	0	0	0	1	2	0	2	0	0	0	0	0	0	0	0	2	1	2	2	0	1	1	1	0	1	1	0	0	0	2	0	0	0	2	0
284	1	0	2	0	0	1	1	1	2	0	0	0	0	0	0	0	0	1	0	2	1	0	0	0	0	0	0	0	0	1	2	2	2	2	0	2	1	0	0	0	1	0	0	1	1	0	0	1	1
285	1	2	1	0	0	2	1	2	2	0	0	1	1	0	0	1	1	1	0	2	1	0	0	0	0	0	0	0	2	0	0	1	1	0	2	0	1	0	1	1	0	0	1	1	1	1	1	0	0
286	1	2	0	0	0	0	1	2	1	0	0	0	0	0	0	0	0	0	2	1	2	0	0	0	0	0	0	0	1	0	1	1	0	2	1	2	1	0	1	1	0	0	0	1	0	1	0	2	0
287	0	2	1	0	0	1	1	2	1	0	1	0	0	0	0	0	0	0	2	0	2	0	0	0	1	1	0	0	0	2	1	1	0	1	1	1	1	0	1	1	0	0	0	1	0	1	0	1	0
288	1	2	0	0	0	0	1	1	2	0	0	0	0	0	0	0	0	0	2	0	2	0	0	0	0	0	0	1	1	2	0	2	2	0	1	0	1	0	1	1	0	1	1	2	1	1	0	2	0
289	0	2	0	0	0	0	0	1	2	0	1	1	0	0	0	0	0	1	0	1	2	0	0	0	1	1	0	0	0	1	2	2	1	2	0	2	1	0	0	0	0	1	1	2	1	1	0	2	0
290	1	1	1	0	0	1	1	1	1	0	1	0	0	0	0	0	0	1	2	1	2	1	1	0	1	1	0	0	0	2	0	1	1	0	2	1	0	0	2	2	1	0	0	0	2	2	0	1	1
291	1	1	1	0	0	1	0	0	2	0	0	1	2	0	2	0	0	0	1	1	2	0	0	0	0	0	0	0	1	0	1	2	2	0	2	0	2	0	1	1	0	1	1	2	1	0	0	1	1
292	0	2	1	0	0	1	0	1	2	0	0	0	0	0	0	0	0	0	1	0	2	0	1	0	0	0	0	2	2	1	2	2	2	1	1	1	2	1	0	0	0	1	1	1	0	1	0	2	0
293	0	0	2	0	0	2	2	2	0	0	1	1	2	0	1	1	0	0	0	1	1	0	1	0	0	0	0	2	1	1	1	0	1	1	1	1	2	0	1	0	1	0	1	1	1	0	0	2	0
294	1	1	1	0	0	2	1	2	2	0	0	0	0	0	0	0	0	1	2	0	2	0	0	0	0	0	1	0	0	1	0	2	2	0	2	0	1	0	1	1	0	0	1	2	0	1	0	2	0
295	1	2	0	0	0	1	2	2	1	0	1	0	1	0	1	0	0	0	2	0	2	1	1	0	1	1	0	0	0	2	0	2	1	2	0	2	1	1	1	1	0	2	2	2	1	1	0	2	0
296	1	0	2	0	0	1	1	1	1	0	1	0	1	0	1	0	0	1	1	1	1	0	0	0	0	0	0	0	0	2	1	2	1	1	0	2	1	0	1	1	0	1	0	1	0	0	0	1	0
297	0	1	1	0	0	0	0	0	2	0	1	0	2	1	1	0	0	0	1	0	1	0	0	0	0	0	0	0	1	1	1	0	1	1	0	2	2	0	0	0	0	1	2	2	1	0	1	1	0
298	0	0	1	0	0	1	2	2	2	0	0	0	0	0	0	0	0	1	1	1	0	0	0	0	0	0	0	0	0	2	0	1	1	2	2	1	1	0	2	1	1	0	0	1	0	0	0	2	0
299	1	0	2	0	1	2	0	2	2	0	1	1	2	0	2	0	0	0	1	1	1	0	0	0	0	0	1	2	2	1	1	2	1	1	1	1	2	0	0	0	0	1	0	0	0	0	1	0	1
300	0	1	2	0	0	1	0	1	2	0	0	0	1	0	1	0	0	1	1	1	2	0	0	0	0	0	0	0	1	1	1	2	2	1	2	0	2	0	0	0	0	1	0	1	0	1	0	2	0
301	0	0	1	0	0	1	1	2	1	0	0	0	2	0	2	0	0	0	1	0	1	0	0	0	0	0	0	1	1	2	0	0	0	2	0	1	1	0	1	0	1	0	0	1	0	0	0	1	0
302	1	2	1	1	0	1	1	1	0	1	2	0	1	0	1	0	1	1	1	1	1	1	0	0	0	0	0	0	1	0	1	0	0	2	1	1	1	0	1	1	0	0	0	2	1	2	0	2	0
303	0	1	2	0	1	1	2	2	1	0	0	0	1	0	1	0	1	2	1	0	1	0	0	0	0	0	0	1	1	1	1	0	0	1	0	2	0	0	1	1	0	0	1	1	1	0	0	0	1
304	0	1	2	0	1	2	1	2	2	0	0	0	0	0	0	1	0	0	2	0	2	0	0	0	0	0	0	0	0	1	1	0	0	1	1	1	1	0	1	1	0	2	2	2	1	0	0	2	0
305	1	0	2	0	1	1	1	2	0	0	1	1	2	0	1	1	0	0	1	1	1	0	0	0	1	1	0	1	1	1	2	2	1	1	1	2	0	0	2	2	1	0	0	2	0	2	1	0	0
306	1	0	2	0	0	1	0	1	2	0	0	2	2	0	2	0	0	0	1	1	2	0	0	0	1	1	0	0	0	2	0	1	1	2	1	1	1	0	1	1	0	0	1	2	1	0	0	2	0
307	1	1	0	0	0	1	1	1	1	0	1	0	1	0	1	0	0	0	2	0	2	0	0	0	0	0	0	1	1	0	2	1	0	1	1	1	2	0	0	0	0	0	1	2	1	0	0	1	1
308	1	0	1	0	0	1	2	2	1	0	0	0	0	0	0	0	0	0	1	0	2	0	0	0	0	0	0	0	0	2	0	1	1	2	0	2	1	0	1	1	0	1	0	1	2	1	0	1	1
309	1	2	1	0	0	1	1	1	1	0	1	0	0	0	0	0	0	1	2	1	2	0	1	0	0	0	0	0	0	1	1	0	2	0	2	1	1	0	0	0	0	0	1	2	1	1	0	2	0
310	0	1	2	0	0	1	1	1	1	0	0	0	0	0	0	0	0	0	1	0	1	0	0	0	0	0	0	0	0	1	1	0	0	2	0	2	1	0	1	1	0	0	1	1	0	1	0	0	0
311	1	0	2	0	0	1	1	2	1	0	1	0	2	1	1	0	0	0	2	0	2	1	0	0	0	0	0	2	2	0	2	2	2	1	0	2	1	0	1	1	0	1	1	2	1	0	0	1	0
312	1	0	2	0	0	1	0	1	2	0	0	0	0	0	0	0	0	0	2	0	2	0	0	0	0	0	0	1	1	1	2	2	1	0	1	1	0	0	0	0	0	0	0	2	0	1	1	1	0
313	0	1	1	0	0	2	2	2	1	0	1	1	2	0	2	0	1	0	2	1	2	0	0	0	0	0	0	1	1	2	0	0	0	0	1	1	2	0	0	0	0	0	1	2	1	1	0	2	0
314	0	1	1	0	1	1	2	2	2	0	0	1	1	0	0	1	0	0	2	0	2	2	1	1	1	1	0	2	2	1	1	0	1	2	1	2	1	1	0	0	0	1	0	0	1	0	0	2	0
315	1	1	1	0	0	1	0	1	2	0	0	0	0	0	0	0	0	1	2	0	2	0	1	0	0	0	0	0	1	0	1	1	1	2	0	2	0	0	1	1	0	1	1	2	2	2	1	0	0
316	1	0	2	0	1	2	1	2	2	0	0	0	0	0	0	0	0	0	2	1	2	0	0	0	0	0	0	0	1	0	1	0	1	2	1	2	0	0	1	1	0	0	0	2	0	1	0	1	0
317	1	0	2	0	1	2	1	1	2	0	0	0	1	0	0	0	0	0	2	1	2	0	0	0	1	1	0	0	0	2	0	1	1	2	0	2	1	2	0	0	1	0	0	1	0	1	1	1	0
318	1	1	1	0	0	1	2	2	0	0	0	0	0	0	0	0	0	1	1	1	1	0	0	0	1	1	0	1	1	2	1	1	1	0	0	2	1	0	2	1	1	0	0	2	1	1	0	1	0
319	1	2	1	0	0	0	0	1	2	0	0	1	0	0	0	0	1	0	2	1	2	1	0	0	0	0	0	0	1	1	1	1	1	1	1	1	1	0	1	0	1	1	1	2	0	1	0	2	0
320	1	0	2	0	1	1	0	0	2	0	0	0	0	0	0	0	0	0	1	1	1	0	2	0	0	1	0	0	2	0	0	1	1	0	1	1	1	1	0	0	0	0	0	0	2	2	0	2	0
321	1	0	2	0	0	2	1	2	2	0	0	0	1	0	1	0	0	0	0	1	1	0	0	0	0	0	0	0	0	2	1	1	0	2	0	2	2	0	0	0	1	1	2	2	0	1	0	1	0
322	1	1	2	0	0	1	2	2	0	0	0	0	1	0	1	0	0	1	2	0	2	0	0	0	0	0	0	1	1	1	2	2	1	0	1	0	2	0	1	1	1	1	1	1	1	0	0	0	0
323	0	1	1	0	0	1	0	1	2	0	1	0	1	0	1	0	0	0	1	0	1	0	2	0	0	0	0	1	2	0	1	2	1	2	1	1	2	0	1	1	0	0	0	2	0	1	0	1	0
324	1	0	2	0	0	1	0	1	2	0	0	1	1	0	0	0	0	0	0	1	1	0	0	0	0	0	0	0	1	1	0	1	0	1	1	1	1	0	2	1	1	0	0	1	0	0	0	1	1
325	1	1	2	0	0	2	0	0	2	0	0	2	2	1	0	1	0	0	1	1	1	1	0	0	0	0	0	0	0	2	0	0	1	1	0	2	2	0	0	0	0	1	1	1	0	0	0	0	1
326	1	1	1	0	0	1	2	2	0	0	0	0	0	0	0	0	0	1	1	1	0	1	0	0	0	0	0	0	1	1	0	2	2	0	2	0	1	0	1	0	1	1	0	1	0	1	1	1	0
327	0	2	0	0	0	0	0	1	2	0	0	0	1	0	1	0	0	0	1	2	1	0	0	0	0	0	0	0	0	1	1	0	0	1	1	1	2	0	1	1	0	0	0	2	1	1	0	0	0
328	0	1	2	0	0	2	1	2	2	0	0	0	0	0	0	0	0	0	0	1	1	1	0	0	0	0	0	0	0	2	1	1	0	2	0	2	1	1	0	0	0	1	1	2	1	1	0	1	0
329	0	1	2	0	0	1	1	1	2	0	0	1	1	0	0	1	0	0	2	1	2	1	0	0	1	1	0	0	0	2	0	0	0	2	0	2	1	0	1	1	0	1	1	2	1	1	1	2	0
330	0	1	1	0	0	0	2	2	0	0	0	0	0	0	0	0	0	2	1	1	2	1	0	0	0	0	0	0	0	1	0	1	1	1	1	1	0	0	0	0	0	0	0	1	0	1	1	1	0
331	0	0	2	0	0	1	2	2	1	0	0	0	1	0	1	0	0	0	1	0	2	1	0	0	1	1	0	1	2	0	1	0	2	0	2	1	2	0	0	0	0	0	0	2	0	1	0	2	0
332	1	2	0	0	0	0	2	2	0	0	0	1	0	0	1	0	0	1	1	0	2	0	0	0	1	1	0	0	1	0	1	1	0	2	0	2	1	0	2	2	0	2	1	2	1	0	0	2	0
333	1	2	1	0	0	1	2	2	1	0	1	0	0	0	0	0	0	0	1	1	1	0	0	0	0	0	0	1	1	0	2	1	0	1	1	1	2	0	0	0	0	0	0	2	0	1	0	1	0
334	1	0	2	0	1	2	2	2	1	0	0	1	1	0	0	1	0	1	1	1	1	1	1	1	1	1	0	1	1	2	0	1	1	1	1	1	1	0	1	1	0	0	0	0	0	1	0	2	0
335	0	1	2	0	0	0	1	1	2	0	0	1	2	0	0	1	0	1	1	0	2	0	0	0	0	0	0	1	1	1	1	1	1	1	1	1	1	1	0	0	0	1	1	2	1	0	0	2	0
336	1	2	0	0	0	0	0	1	2	0	0	0	0	0	0	0	0	1	2	1	2	1	0	0	0	0	0	1	1	2	0	1	1	1	1	1	1	1	0	0	0	0	1	2	0	0	1	2	0
337	1	2	1	0	1	1	2	2	1	0	0	0	1	0	1	0	0	1	1	0	2	0	0	0	0	0	0	2	2	1	1	1	1	2	0	2	0	0	2	2	1	0	0	2	0	1	1	0	0
338	1	0	1	0	0	0	2	2	1	0	1	1	1	0	0	1	0	1	2	1	2	0	0	0	0	0	1	0	0	1	0	1	0	1	1	1	1	0	1	1	0	1	1	2	2	0	0	2	0
339	1	1	1	0	0	0	0	0	2	0	0	0	0	0	0	0	0	0	2	1	2	1	0	0	0	0	0	1	1	1	1	1	1	2	0	2	2	0	1	1	0	1	1	2	1	0	0	1	0
340	1	0	2	0	1	2	0	0	2	0	0	0	1	0	1	0	0	1	2	0	2	1	0	0	0	0	0	0	0	2	0	1	1	2	0	2	2	0	0	0	0	0	0	2	0	0	0	2	0
341	0	1	1	0	0	0	2	2	1	0	1	0	0	0	0	0	0	1	0	1	0	1	0	0	0	0	0	0	0	2	1	0	0	2	0	1	2	0	0	0	0	1	1	2	1	1	1	0	0
342	1	1	1	0	0	1	1	1	1	0	1	0	2	1	1	0	0	0	1	0	2	0	0	0	0	0	0	0	0	2	1	0	0	2	1	1	2	1	0	0	0	0	0	2	0	1	0	2	0
343	0	0	2	0	0	2	2	2	1	0	1	0	0	0	0	0	0	1	2	0	2	0	0	0	0	0	0	2	2	1	2	0	0	1	0	2	1	0	0	0	0	1	1	2	1	1	1	1	0
344	0	2	1	0	0	1	0	1	2	0	0	0	0	0	0	0	1	1	1	0	2	0	0	0	1	1	0	0	0	1	2	1	1	0	2	0	1	0	0	0	0	1	1	2	1	1	1	1	0
345	0	0	2	0	0	1	1	2	0	0	1	0	0	0	0	0	0	0	1	0	1	0	0	0	1	1	0	0	0	1	1	1	1	1	0	2	1	0	1	1	0	0	1	2	0	0	0	2	0
346	0	0	2	0	0	1	0	1	2	0	0	1	1	0	0	1	0	0	2	1	2	0	0	0	1	1	0	1	1	1	2	2	2	2	0	2	1	0	0	0	0	0	0	1	0	0	0	1	1
347	1	0	2	0	1	1	0	1	2	0	0	2	2	0	2	0	0	0	1	1	1	0	0	0	0	0	0	1	1	1	1	2	1	2	0	2	1	0	0	0	0	0	1	1	1	1	0	1	1
348	1	2	0	0	0	1	0	1	2	0	0	2	2	0	1	1	0	2	1	1	2	0	2	0	0	0	0	0	0	2	1	2	2	0	1	1	2	0	1	1	0	0	0	1	0	0	1	1	0
349	1	1	1	0	0	2	1	2	1	0	0	0	1	0	1	0	0	2	1	1	1	1	1	1	1	1	0	1	1	2	0	0	0	2	0	2	0	0	0	0	0	0	0	1	0	1	0	0	1
350	1	2	0	0	0	0	1	1	2	0	0	1	1	0	0	0	0	0	1	1	1	1	0	0	0	0	0	1	2	1	0	1	1	1	0	2	1	0	1	1	0	0	1	2	1	0	0	1	1
351	0	2	0	0	0	1	1	1	1	0	1	1	1	0	1	0	0	0	1	1	1	0	0	0	0	0	0	1	1	1	2	2	2	1	1	1	1	0	0	0	1	2	1	2	1	0	0	2	0
352	0	2	0	0	0	1	1	2	2	0	0	0	1	0	1	0	0	1	1	0	2	0	1	0	1	1	0	1	1	2	0	1	0	2	0	2	0	1	0	0	0	0	0	1	0	1	0	1	1
353	0	1	2	0	0	1	1	1	1	0	1	0	0	0	0	0	1	1	1	0	1	0	1	0	0	0	0	1	1	0	1	2	1	0	1	1	1	1	0	0	0	0	1	2	1	0	0	2	0
354	0	1	1	0	0	2	2	2	0	0	1	1	1	0	0	1	0	0	1	0	1	0	0	0	0	0	1	0	1	0	0	1	1	1	1	1	1	0	0	0	0	0	0	1	0	0	0	2	0
355	0	0	2	0	2	2	0	0	2	0	1	0	2	0	2	0	0	0	2	1	2	1	0	0	0	0	0	0	1	0	1	1	1	1	1	1	1	1	0	0	0	0	0	1	0	1	0	1	0
356	1	2	1	0	0	0	1	1	2	0	0	0	1	0	1	0	1	1	1	0	1	1	1	0	1	1	0	1	1	2	1	2	1	0	1	0	1	0	1	1	0	0	0	0	0	0	0	2	0
357	0	1	1	0	0	0	0	0	2	0	0	1	1	0	1	0	0	1	1	0	2	2	1	1	1	1	0	0	0	2	0	1	1	2	0	2	1	0	1	1	0	1	1	1	1	2	2	0	0
358	1	2	1	0	0	2	1	2	2	0	0	0	0	0	0	0	0	1	2	1	2	0	1	0	0	0	0	0	0	2	0	0	0	2	0	2	1	0	0	0	0	0	1	1	1	1	0	1	1
359	0	1	2	0	1	1	1	1	2	0	0	0	0	0	0	0	0	1	2	0	2	1	0	0	0	0	1	0	0	1	0	2	2	1	0	2	1	1	0	0	0	0	0	2	0	2	0	2	0
360	0	1	1	0	0	1	2	2	0	0	1	1	1	0	0	1	0	1	2	0	2	2	1	1	1	1	0	0	0	1	1	2	2	0	1	1	1	0	0	0	0	1	1	2	2	0	0	1	1
361	0	2	1	0	0	0	1	1	2	0	0	0	0	0	0	0	0	0	2	0	2	1	0	0	0	0	0	0	0	1	1	0	0	1	1	1	1	0	0	0	0	0	0	2	1	1	0	2	0
362	1	1	1	0	1	1	1	1	2	0	0	0	0	0	0	0	0	2	1	1	1	0	0	0	0	0	0	1	1	2	1	1	1	0	2	1	1	0	0	0	0	0	1	2	1	0	1	0	1
363	1	2	1	0	0	2	2	2	1	0	0	0	0	0	0	0	0	0	1	1	2	0	0	0	0	0	0	1	0	1	2	0	1	1	0	2	1	0	0	0	0	0	0	2	0	1	0	0	0
364	0	0	2	0	1	2	1	2	2	0	0	0	1	0	1	0	0	1	1	0	2	1	0	0	0	0	0	2	2	1	1	1	1	1	0	2	2	0	0	1	0	0	1	1	1	1	0	1	0
365	1	2	1	0	0	1	1	1	1	0	1	0	1	0	1	0	0	1	2	0	2	0	0	0	0	0	0	0	0	2	0	0	0	2	0	2	2	0	0	0	0	0	0	1	0	0	0	0	0
366	0	1	0	0	0	1	1	2	1	0	0	0	0	0	0	0	0	2	1	1	2	0	0	0	0	0	0	0	0	2	1	0	0	2	0	2	1	0	0	0	0	0	0	2	0	1	0	1	1
367	1	1	2	0	0	2	0	0	2	0	0	1	1	0	0	0	0	1	0	1	1	2	0	0	0	0	0	2	2	1	2	1	0	2	0	2	1	0	0	0	0	0	0	2	0	2	0	2	0
368	0	2	1	0	0	1	1	1	1	0	1	2	1	0	2	0	1	2	1	0	1	0	0	0	0	0	1	1	1	0	1	2	1	2	0	2	0	0	1	1	0	0	0	1	0	0	1	0	1
369	0	1	1	0	0	2	0	0	2	0	0	2	2	0	0	1	0	1	2	0	2	0	0	0	1	1	0	0	0	1	2	1	1	0	2	0	1	1	0	0	0	0	0	2	0	0	0	1	0
370	1	0	2	0	0	2	1	2	2	0	0	0	0	0	0	0	0	2	1	1	2	2	0	0	0	0	0	2	2	0	2	1	1	1	1	1	1	0	2	1	1	0	0	2	0	1	0	1	0
371	0	1	2	0	0	1	1	1	1	1	2	0	0	0	0	0	0	0	1	1	1	1	1	1	1	1	1	1	1	0	1	2	1	0	1	1	2	0	1	1	0	0	0	1	0	0	0	1	0
372	0	1	1	0	0	1	1	1	1	0	1	1	0	0	1	0	0	2	1	1	1	0	1	1	1	2	0	2	2	2	0	1	0	2	0	2	1	0	0	0	0	0	0	1	0	1	1	1	0
373	1	1	1	0	1	2	2	2	0	0	2	1	1	0	0	1	0	0	1	1	1	1	1	0	0	0	0	1	1	2	1	1	2	1	0	2	0	1	0	0	0	1	1	2	1	0	0	2	0
374	1	1	0	0	0	0	1	1	2	0	0	0	0	0	0	0	1	2	2	0	1	0	0	0	1	1	0	1	0	1	1	1	0	2	0	2	2	0	0	0	0	1	0	1	0	1	0	1	1
375	0	1	1	0	0	0	2	2	1	0	0	0	2	1	1	0	0	0	1	1	2	0	0	0	0	0	0	0	1	1	1	1	1	0	2	0	1	0	0	0	0	0	0	2	0	2	1	1	0
376	1	0	2	0	1	2	0	0	2	0	0	0	0	0	0	0	0	1	2	1	2	0	0	0	0	0	0	0	1	1	0	1	1	1	0	2	1	1	1	1	0	0	0	2	0	1	0	2	0
377	1	1	1	0	1	1	2	2	2	0	0	0	0	0	0	0	0	2	1	1	2	2	1	1	1	1	2	1	1	0	1	1	1	2	0	2	2	0	1	1	0	1	1	1	0	0	0	1	1
378	0	2	0	0	0	0	1	2	1	0	1	0	0	0	0	0	0	0	1	0	1	0	1	0	0	0	0	0	0	2	1	2	2	2	0	2	2	0	0	0	0	1	1	2	0	0	1	1	0
379	1	0	2	0	1	1	1	2	2	0	0	0	1	0	1	0	0	0	1	1	2	0	1	0	0	0	0	1	1	2	1	0	0	1	2	0	1	0	0	0	0	1	1	1	1	0	0	2	0
380	1	1	1	0	1	1	2	2	1	0	1	0	0	0	0	0	0	0	0	1	0	1	0	0	0	0	0	0	0	2	1	0	0	2	0	2	1	0	0	0	0	0	0	2	0	0	1	1	0
381	1	0	2	0	0	1	0	0	2	0	0	0	0	0	0	0	0	1	1	1	2	0	0	0	0	0	0	1	1	2	0	1	0	2	1	2	0	0	2	1	1	1	0	0	0	0	0	2	0
382	0	2	1	0	0	0	2	2	1	0	0	0	1	0	1	0	0	0	0	1	0	0	0	0	0	0	0	1	2	1	0	1	2	1	0	2	2	0	1	1	0	0	1	2	0	1	0	2	0
383	0	2	1	0	0	0	1	1	1	0	0	1	1	0	0	0	0	0	1	2	1	0	1	0	0	0	0	0	1	1	1	1	1	2	0	2	1	0	0	0	0	0	1	1	0	1	0	2	0
384	0	2	0	0	0	0	1	2	2	0	0	1	2	0	1	1	0	0	0	1	0	0	0	0	0	0	0	0	1	1	0	1	1	1	1	1	0	0	0	0	0	1	1	1	1	0	1	0	0
385	1	1	2	0	0	1	1	1	1	0	1	1	1	0	0	1	0	1	1	0	1	0	0	0	0	0	0	1	1	0	2	1	0	2	2	0	2	0	0	0	0	0	0	2	0	1	0	2	0
386	1	1	1	0	1	2	1	2	2	0	0	0	1	0	1	0	0	1	1	1	1	2	1	1	1	1	0	2	2	0	2	2	2	0	2	0	2	0	1	1	1	1	1	1	1	1	0	1	1
387	0	1	1	0	1	1	2	2	1	0	1	0	1	0	1	0	0	0	1	1	1	0	0	0	0	0	0	1	1	1	1	0	1	1	0	2	2	0	0	0	0	1	0	1	0	0	0	1	1
388	0	1	2	0	0	1	1	1	0	1	1	1	1	0	1	0	0	1	1	1	2	1	0	0	0	0	0	0	0	2	0	1	1	2	0	2	1	0	2	2	0	0	0	2	0	0	0	2	0
389	1	1	1	0	0	1	0	0	2	0	0	0	1	0	1	0	0	1	2	0	2	1	0	0	0	0	0	1	1	1	2	0	0	2	0	2	1	1	0	0	0	0	0	2	0	2	0	2	0
390	0	1	2	0	0	0	1	1	2	0	0	0	0	0	0	0	0	0	2	0	2	0	0	0	0	0	0	0	0	1	2	2	2	1	1	1	1	1	0	0	0	1	1	2	1	0	0	2	0
391	0	0	2	0	1	1	1	1	2	0	0	0	0	0	0	0	0	2	2	0	2	0	0	0	0	0	0	0	2	0	0	0	0	2	0	2	1	0	1	1	0	0	0	2	0	0	0	1	1
392	0	1	1	0	0	0	0	0	1	0	1	0	1	0	0	0	0	1	2	0	2	0	0	0	1	1	0	1	1	1	1	2	1	2	0	2	1	0	2	2	0	1	1	1	1	0	0	2	0
393	1	2	0	0	0	0	0	1	2	0	0	1	1	0	0	1	0	1	1	0	2	0	1	1	1	1	1	1	1	1	0	2	2	1	1	1	1	2	0	0	1	0	0	1	0	1	1	1	1
394	0	0	2	0	0	2	0	0	2	0	0	0	0	0	0	0	0	0	2	0	2	0	0	0	0	0	0	0	0	2	0	2	1	1	1	1	1	0	1	1	0	1	1	2	1	0	0	0	1
395	0	1	1	0	0	1	0	1	2	0	0	0	0	0	0	0	0	0	2	1	2	1	0	0	0	0	0	0	0	2	0	1	0	2	2	0	2	0	0	0	0	0	0	0	0	1	0	2	0
396	0	0	2	0	0	2	1	1	1	0	1	2	2	0	1	0	0	0	1	0	1	0	0	0	0	0	0	0	1	1	0	1	1	0	1	1	1	0	1	1	0	0	0	1	0	1	0	2	0
397	0	1	1	0	0	1	1	2	2	0	0	1	0	0	1	0	0	0	1	1	2	1	1	1	1	1	0	0	0	2	0	0	0	2	0	2	2	1	0	0	0	0	1	1	1	1	1	0	0
398	0	0	2	0	0	1	1	2	1	0	1	1	2	1	1	0	0	1	1	1	1	0	0	0	0	0	1	0	0	0	1	1	0	2	0	2	1	0	2	2	0	1	1	2	1	1	0	1	1
399	0	2	1	0	0	1	1	1	1	0	0	1	0	0	1	0	0	1	1	0	2	1	0	0	0	0	0	0	0	1	1	1	1	0	1	1	1	0	0	0	0	1	0	1	0	0	0	1	1
400	1	2	0	0	0	0	2	2	1	0	0	2	2	0	1	1	1	1	0	1	1	0	0	0	1	1	0	0	0	1	1	2	1	0	1	1	2	0	0	0	0	0	0	2	0	0	0	2	0
401	1	1	1	0	0	0	1	1	1	0	0	1	1	0	0	0	0	1	1	0	2	0	0	0	0	0	0	0	0	2	0	0	1	1	1	1	2	0	1	1	1	0	1	2	1	0	0	2	0
402	1	2	1	0	0	1	2	2	1	0	1	0	0	0	0	0	0	1	1	0	1	0	0	0	0	0	0	1	1	1	1	2	1	1	2	2	1	0	1	0	1	1	0	1	0	0	0	1	0
403	1	0	2	0	0	1	1	1	1	1	1	0	0	0	0	0	0	1	2	0	2	0	0	0	0	0	0	0	0	2	0	0	0	1	0	2	2	0	1	1	0	0	0	1	0	1	1	1	0
404	1	1	0	0	0	0	2	2	1	0	0	1	1	0	1	0	1	1	1	0	2	0	1	0	0	0	0	1	1	2	1	1	1	2	1	1	2	0	1	1	0	0	0	0	0	1	0	2	0
405	1	1	1	0	1	1	2	2	2	0	0	0	0	0	0	0	0	0	2	0	2	0	0	0	0	0	1	2	2	1	1	0	0	2	0	2	1	1	0	0	0	1	2	2	1	0	1	2	0
406	1	1	1	0	0	1	2	2	0	0	2	0	1	0	1	0	0	1	1	1	1	0	0	0	0	0	0	0	0	1	0	1	1	1	1	1	2	0	1	1	0	0	1	2	1	0	0	1	1
407	1	1	2	0	0	2	2	2	1	0	1	1	2	0	1	0	0	0	2	0	2	0	0	0	1	1	0	0	0	2	0	1	1	1	1	1	1	0	0	0	0	1	1	2	0	1	0	0	0
408	0	0	2	0	0	1	0	0	2	0	0	0	0	0	0	0	1	1	2	1	2	0	0	0	0	0	0	2	2	0	2	0	0	1	2	1	1	0	2	2	0	1	1	1	1	2	0	2	0
409	1	2	1	0	0	0	2	2	1	0	1	0	0	0	0	0	0	0	1	2	1	0	0	0	0	0	0	0	0	2	1	2	1	2	0	2	0	0	1	1	0	0	0	1	0	1	0	1	1
410	0	1	1	0	0	1	1	2	2	0	0	0	1	0	1	0	0	0	1	1	1	2	1	1	1	1	0	1	1	1	1	1	1	2	0	2	1	0	1	1	0	0	1	1	0	1	0	1	0
411	0	1	1	0	1	1	2	2	1	0	0	0	1	0	1	0	0	0	1	2	1	0	0	0	0	0	0	0	1	1	0	0	1	2	1	2	1	1	0	0	0	0	0	1	1	1	0	2	0
412	1	0	2	0	0	2	1	1	1	1	1	1	1	0	0	0	1	2	2	0	1	0	0	0	1	1	0	0	0	2	0	1	1	2	0	2	1	0	0	0	1	2	2	2	1	1	0	1	0
413	0	1	1	0	0	1	0	1	1	0	0	0	0	0	0	0	0	0	1	1	1	0	0	0	0	0	0	1	0	0	2	2	1	1	0	2	1	0	1	0	1	1	1	2	1	0	0	2	0
414	0	2	1	0	0	0	0	1	2	0	0	1	1	0	0	1	0	1	1	1	1	0	0	0	0	0	0	0	0	1	0	2	2	1	1	1	1	0	0	0	0	0	0	2	0	1	0	2	0
415	1	1	1	0	0	1	2	2	0	0	2	0	1	0	1	0	1	2	0	2	2	0	0	0	0	1	0	1	1	1	1	1	1	1	1	1	1	0	0	0	0	0	0	1	0	0	0	2	0
416	0	1	2	0	0	1	1	1	0	1	1	0	1	0	1	0	1	0	2	1	2	0	0	0	1	1	0	1	1	1	2	2	2	0	1	0	2	1	0	0	0	0	0	0	0	1	0	0	1
417	1	2	1	0	0	0	0	0	2	0	0	0	0	0	0	0	0	0	1	1	1	0	0	0	1	1	0	2	2	2	0	2	1	0	1	1	1	0	1	1	0	0	1	2	0	1	0	1	1
418	0	0	1	0	0	1	1	2	2	1	0	1	1	0	0	1	0	1	0	1	1	1	0	0	0	0	0	0	1	0	1	1	1	1	1	1	2	0	0	0	1	0	1	2	1	0	0	1	1
419	1	1	1	0	0	0	2	2	1	0	1	0	0	0	0	0	0	0	1	1	2	0	0	0	0	0	0	2	2	0	2	1	0	2	1	2	1	0	1	1	0	0	0	2	0	0	0	1	1
420	1	1	1	0	1	1	2	2	1	0	0	0	1	0	1	0	0	2	2	0	2	0	0	0	0	0	1	1	1	1	0	0	1	2	1	2	1	0	1	1	0	0	2	2	1	0	1	1	0
421	0	2	1	0	0	2	1	2	2	0	0	0	0	0	0	0	0	1	2	0	2	1	0	0	0	0	0	1	0	0	2	1	1	1	1	1	1	0	1	1	0	0	1	1	1	1	1	0	1
422	1	0	2	0	0	2	0	0	2	0	0	0	2	0	2	0	0	1	1	1	1	0	0	0	0	0	0	0	0	1	2	1	1	0	2	1	2	0	0	0	0	0	0	2	0	1	0	2	0
423	1	0	2	0	1	1	1	2	2	0	0	1	1	0	2	0	0	1	1	1	2	0	0	0	0	0	0	0	1	1	0	1	1	0	2	0	2	0	1	1	0	0	1	2	0	0	1	1	0
424	0	2	1	0	0	1	1	1	1	0	1	1	1	0	0	1	0	0	1	0	2	1	0	0	0	0	0	0	0	2	1	1	2	1	0	2	1	0	0	0	0	0	0	2	0	1	0	2	0
425	0	1	0	0	0	0	1	1	1	0	1	1	2	0	2	0	0	0	1	0	1	0	0	0	1	1	0	0	1	1	0	1	0	1	1	1	2	0	0	0	0	0	1	2	1	0	1	0	0
426	1	2	1	0	0	0	2	2	1	0	0	0	1	0	1	0	0	0	1	1	2	1	0	0	0	0	0	0	0	2	0	1	2	1	0	2	1	0	0	0	0	0	0	1	0	0	1	0	1
427	0	2	1	0	0	1	1	1	2	0	0	1	0	0	1	0	0	1	1	1	1	0	0	0	0	0	0	0	1	0	0	2	2	1	1	1	2	0	1	1	0	1	0	1	0	0	0	2	0
428	0	1	2	0	1	1	1	2	1	0	0	1	1	0	0	1	0	0	2	0	2	1	0	0	0	0	0	0	1	1	0	0	0	2	0	2	2	0	0	1	0	0	1	1	1	1	0	1	1
429	0	1	1	0	1	1	2	2	1	1	1	0	0	0	0	0	0	1	1	0	2	1	0	0	0	0	0	2	2	0	2	0	0	2	0	2	2	0	1	1	1	0	0	1	0	0	0	1	0
430	0	1	1	0	0	0	2	2	0	0	0	1	1	0	1	0	0	1	1	1	2	0	1	0	0	0	0	1	1	1	1	1	0	1	1	1	1	0	0	0	0	0	1	1	0	2	0	0	2
431	1	1	1	0	0	1	1	1	1	0	1	0	2	1	1	0	0	1	1	1	2	0	1	0	0	0	2	1	1	0	1	2	2	0	2	0	1	0	1	1	0	0	0	2	0	0	0	2	0
432	0	1	1	0	1	2	1	1	1	0	1	0	1	0	2	0	0	1	1	1	2	0	0	0	0	0	0	2	2	1	2	2	1	0	0	2	2	0	1	1	0	0	1	1	0	1	0	1	0
433	0	2	0	0	0	1	2	2	1	0	0	1	1	0	0	1	0	0	1	0	2	0	0	0	0	0	0	0	0	1	2	2	2	0	2	0	1	0	1	1	0	0	1	2	0	1	1	0	0
434	1	1	1	0	0	1	2	2	1	0	1	0	1	0	1	0	0	0	1	1	2	0	1	0	1	1	0	0	0	1	2	1	1	0	1	1	2	0	2	2	0	0	0	0	0	1	0	2	0
435	0	0	2	0	1	2	1	1	0	1	2	0	2	1	1	0	0	0	1	1	2	1	0	0	0	0	0	0	0	2	0	1	0	2	0	2	1	0	1	1	1	1	1	1	1	0	0	2	0
436	0	0	2	0	2	2	1	1	1	0	0	1	2	0	2	0	1	2	0	2	2	0	0	0	0	0	0	0	0	2	1	2	1	1	1	1	1	0	1	0	1	1	0	1	2	1	1	0	0
437	1	1	2	0	0	2	1	1	1	0	0	0	0	0	0	0	0	1	2	1	1	0	1	1	1	1	0	1	1	2	1	1	1	2	1	1	2	0	0	0	0	0	0	1	0	1	0	1	0
438	0	1	2	0	0	0	1	1	2	1	0	0	1	1	0	0	0	0	2	0	2	1	0	0	0	0	0	0	0	1	1	1	0	2	0	2	0	0	1	1	0	1	0	1	2	1	1	1	0
439	1	2	1	0	0	1	1	1	1	0	0	0	0	0	0	0	0	1	1	1	1	0	0	0	0	0	0	1	1	1	1	1	1	1	1	1	1	1	1	1	0	1	1	2	0	0	0	2	0
440	0	2	0	0	0	0	2	2	1	0	1	0	0	0	0	0	0	0	1	0	1	1	0	0	0	0	0	0	1	1	0	1	0	1	1	1	1	1	0	0	0	1	1	2	0	1	1	1	0
441	0	2	0	0	0	1	1	1	1	1	0	0	0	0	0	0	0	1	1	0	2	1	0	0	0	0	1	1	1	0	1	2	1	0	1	1	0	0	1	1	0	0	0	1	0	1	0	1	0
442	1	1	1	0	0	1	0	1	2	0	0	0	0	0	0	0	1	1	1	0	2	1	1	0	0	0	0	0	1	1	1	1	1	1	1	1	0	1	0	0	0	0	0	0	0	1	0	2	0
443	1	1	1	0	0	1	2	2	1	0	1	0	0	0	0	0	0	0	1	0	1	1	0	0	0	0	0	0	1	2	0	1	0	2	1	2	1	1	0	0	0	0	0	0	0	0	0	2	0
444	0	1	2	0	0	0	0	1	1	0	1	0	0	0	0	0	0	0	1	0	1	0	0	0	0	0	0	0	0	1	2	2	1	0	0	2	1	0	0	0	0	0	1	2	0	0	0	0	2
445	1	1	1	0	0	1	2	2	2	0	0	0	1	0	1	0	1	1	0	2	1	2	1	1	1	1	0	1	1	1	1	1	1	0	1	1	1	0	1	1	0	0	0	1	1	0	0	1	1
446	0	2	0	0	0	0	1	1	2	0	0	0	0	0	0	0	0	0	1	0	1	0	0	0	1	1	0	2	2	0	2	1	1	0	2	0	1	1	0	0	1	1	1	1	1	1	0	1	1
447	1	1	2	0	0	2	0	1	1	0	1	1	1	0	0	1	0	1	0	1	2	0	0	0	1	1	0	1	1	1	2	1	1	1	1	1	1	0	1	1	0	1	1	1	0	0	0	1	0
448	0	0	2	0	1	2	0	0	2	0	0	0	0	0	0	0	0	2	1	1	2	0	0	0	1	1	0	0	0	2	0	1	2	1	1	1	1	0	0	0	0	0	0	2	0	0	0	1	0
449	1	1	1	1	0	1	0	1	2	0	0	1	2	0	2	0	0	0	0	1	0	0	0	0	0	0	0	0	0	2	0	1	1	1	1	1	2	0	0	0	0	1	0	1	0	1	0	0	0
450	0	2	0	0	0	1	1	1	2	0	0	2	1	0	2	0	0	0	1	0	1	0	0	0	1	1	0	1	1	2	1	1	1	1	1	1	1	0	0	0	0	0	1	2	0	0	0	2	0
451	1	0	2	0	0	2	0	1	2	0	0	0	2	0	2	0	1	1	0	2	1	0	0	0	0	0	0	1	1	2	1	1	1	1	1	1	1	0	0	0	0	1	1	2	1	1	0	2	0
452	1	0	2	0	1	2	2	2	1	0	0	2	2	1	0	1	0	1	1	1	1	1	1	1	1	2	0	1	1	1	1	1	0	2	0	2	2	0	1	1	0	0	0	2	0	1	0	2	0
453	0	1	2	0	0	1	1	2	1	0	0	0	2	0	2	0	0	0	0	0	1	0	1	0	0	0	0	0	1	1	0	2	1	1	1	1	1	0	1	1	0	1	0	0	1	0	1	0	0
454	1	1	1	0	1	2	0	0	2	0	0	1	1	0	0	1	0	0	0	1	1	0	0	0	1	1	1	1	1	2	0	1	1	1	0	2	1	0	1	1	1	1	2	2	1	0	0	1	1
455	1	0	2	0	0	1	2	2	0	0	2	1	0	0	0	0	0	0	0	1	2	1	0	0	0	0	0	1	1	2	0	2	1	1	1	2	1	0	0	1	0	0	0	2	0	0	1	1	0
456	1	0	2	0	1	2	2	2	1	0	1	0	0	0	0	0	0	1	1	0	2	0	1	0	0	0	0	1	2	0	1	2	2	0	1	1	1	1	0	0	0	0	0	1	0	0	0	2	0
457	0	1	1	0	0	1	2	2	0	0	1	0	0	0	0	0	0	0	0	1	1	1	1	1	0	1	0	1	0	0	2	0	0	2	0	2	1	0	1	1	0	0	0	2	0	0	0	2	0
458	0	2	1	0	0	0	0	1	2	0	0	0	1	0	2	0	0	0	2	0	2	0	0	0	0	0	0	0	0	1	1	1	2	1	1	1	0	0	1	1	0	0	0	2	0	2	1	1	0
459	1	1	1	0	0	1	1	1	1	0	1	1	2	0	1	1	0	1	2	0	2	0	0	0	0	0	0	2	2	0	2	1	1	2	0	2	2	0	2	2	0	1	0	1	1	2	0	2	0
460	0	2	0	0	0	0	1	1	1	0	0	0	0	0	0	0	0	1	1	0	2	0	0	0	0	0	0	1	1	1	1	1	0	1	1	1	2	0	0	0	0	1	1	1	1	1	1	1	0
461	1	1	1	0	0	2	1	1	2	0	0	1	1	0	0	0	0	1	1	1	1	0	0	0	0	0	0	0	1	1	0	1	0	1	1	1	1	0	2	2	0	1	1	1	1	2	0	1	0
462	1	0	2	0	2	2	0	0	2	0	0	1	0	0	0	0	0	1	2	0	2	0	0	0	0	0	0	0	0	2	0	1	2	2	0	2	0	1	1	1	0	0	0	1	0	1	0	2	0
463	1	2	1	0	0	2	2	2	1	0	1	1	1	0	1	0	0	1	2	0	2	0	2	0	0	1	0	0	0	2	1	1	2	1	1	1	1	0	0	0	0	0	0	1	0	1	0	1	0
464	0	1	1	0	0	2	1	2	2	0	0	1	1	0	0	1	0	1	2	0	2	0	0	0	0	0	0	0	0	2	1	0	0	2	0	2	0	0	1	1	0	0	0	2	0	0	0	2	0
465	0	0	2	0	1	1	2	2	1	0	0	0	0	0	0	0	0	0	2	0	2	2	1	1	1	1	0	1	1	2	0	0	0	2	0	2	1	0	0	0	0	0	0	2	1	1	0	1	0
466	1	1	1	0	1	1	0	1	2	0	0	0	0	0	0	0	1	2	1	1	2	0	0	0	0	0	0	0	0	1	2	0	0	2	0	2	2	0	1	1	0	0	0	2	0	0	0	1	1
467	0	2	1	0	0	2	0	0	2	0	1	0	0	0	0	0	0	0	1	1	2	1	0	0	0	0	0	2	2	1	2	2	2	0	2	0	2	0	0	0	0	0	1	2	0	0	0	2	0
468	0	1	1	0	0	1	2	2	2	0	0	0	0	0	0	0	0	1	2	1	2	0	0	0	1	1	1	0	0	1	1	0	1	0	1	2	2	0	2	2	0	0	1	2	1	0	0	2	0
469	1	2	1	0	0	0	2	2	1	1	1	0	1	0	1	0	0	1	2	1	2	1	1	1	1	1	0	0	0	2	0	2	2	0	1	1	1	0	0	0	0	1	1	2	0	1	0	2	0
470	1	0	1	0	0	1	1	1	1	1	1	0	1	0	1	0	0	0	1	0	1	1	0	0	0	0	0	0	0	1	2	2	2	2	0	2	2	0	0	1	0	0	0	2	0	1	0	2	0
471	0	1	0	0	0	0	0	1	2	0	0	0	1	0	1	0	0	0	0	1	0	1	1	0	0	0	0	1	2	0	1	1	1	2	0	2	2	0	0	0	0	0	1	2	0	1	0	1	0
472	0	2	1	0	0	2	1	2	2	0	0	1	1	0	0	1	0	1	1	1	1	0	0	0	1	1	0	0	0	1	0	1	2	1	1	1	1	0	0	0	0	0	0	1	0	0	0	2	0
473	0	1	1	0	1	2	0	0	2	0	0	0	0	0	0	0	0	1	1	0	2	1	0	0	1	1	0	0	1	1	0	1	0	1	1	1	0	1	0	0	0	0	0	1	0	1	1	0	1
474	0	0	2	0	0	1	2	2	2	0	0	1	1	0	0	0	0	1	1	1	1	1	0	0	0	0	0	1	1	1	2	0	0	2	0	2	1	0	1	1	0	0	0	2	0	1	0	2	0
475	1	1	2	0	1	1	1	1	2	0	0	0	0	0	0	0	0	1	0	1	0	1	2	1	1	1	0	0	0	1	1	0	0	1	2	0	2	0	1	1	0	1	1	2	1	0	0	0	0
476	0	0	2	0	1	1	1	1	1	0	0	0	1	0	0	0	0	0	0	1	0	0	1	1	1	1	0	0	0	1	1	1	1	1	0	2	1	0	1	1	0	0	1	2	0	0	0	0	2
477	0	2	0	0	1	1	1	2	1	0	0	1	2	0	2	0	0	2	2	1	2	0	0	0	0	0	0	1	1	0	2	2	2	1	1	1	2	0	0	0	0	0	0	1	0	0	0	0	1
478	1	1	1	0	0	1	2	2	1	0	0	1	1	0	0	1	0	1	1	1	1	0	0	0	1	1	0	0	0	1	2	1	2	1	2	1	0	0	1	1	0	0	1	2	1	0	0	2	0
479	0	1	1	1	1	2	1	2	1	0	1	0	0	0	0	0	0	0	2	0	2	1	0	0	0	0	0	2	2	2	0	1	1	1	1	1	2	0	0	0	1	0	1	2	1	0	0	0	0
480	1	1	1	0	0	0	1	1	1	0	0	0	1	0	1	0	0	1	1	0	1	1	1	1	0	0	0	0	0	2	1	1	2	0	1	1	1	0	0	0	0	0	0	2	0	0	0	1	0
481	0	0	2	0	0	2	1	2	1	0	0	1	2	0	1	0	0	1	1	2	1	0	1	0	0	0	0	0	0	2	0	1	0	2	0	2	0	0	2	2	0	0	2	2	1	0	0	1	0
482	1	2	0	0	0	1	1	2	2	0	0	0	0	0	0	0	0	1	1	1	1	1	0	0	0	0	0	0	1	0	1	1	1	1	1	1	1	0	0	0	0	1	1	1	1	1	1	0	0
483	0	2	1	0	0	1	1	2	1	0	1	1	0	0	1	0	0	1	0	2	1	1	0	0	0	0	0	0	0	2	1	0	0	2	0	2	1	0	0	0	0	0	0	2	1	0	0	2	0
484	0	1	1	0	0	1	0	0	2	0	0	0	0	0	0	0	0	0	1	2	1	0	0	0	1	1	0	1	1	2	0	1	1	2	1	2	1	0	2	1	1	0	2	2	0	1	0	0	1
485	0	2	1	0	0	0	2	2	0	0	1	0	1	0	1	0	0	0	0	1	0	0	0	0	0	0	0	0	1	1	0	2	2	1	1	1	2	0	1	1	0	0	0	2	1	0	0	2	0
486	1	2	1	0	0	1	1	1	1	1	2	0	0	0	0	0	0	1	2	0	2	0	1	0	0	0	0	0	1	0	1	0	0	1	1	1	2	0	1	1	0	0	1	1	1	0	0	2	0
487	0	0	2	0	0	2	1	1	0	0	1	1	0	0	1	0	0	0	2	0	2	1	0	0	0	0	0	0	1	1	1	1	1	2	1	1	1	0	2	2	0	1	1	1	1	0	0	1	1
488	0	0	2	0	0	1	1	0	2	0	0	0	0	0	0	0	0	1	0	2	1	0	0	0	0	0	1	1	1	1	0	1	1	2	1	1	2	0	0	0	1	0	0	1	0	1	0	2	0
489	1	1	1	0	0	1	1	2	2	0	0	0	1	0	1	0	1	2	1	0	1	1	1	1	1	1	0	0	2	0	0	1	1	1	1	1	2	0	0	0	0	0	0	1	0	0	0	2	0
490	0	1	1	0	0	1	2	2	0	0	0	0	1	0	1	0	0	0	2	0	2	0	1	0	1	1	0	0	0	2	1	0	0	2	0	2	1	0	0	0	0	1	1	1	1	0	0	1	0
491	0	1	1	0	1	1	2	2	0	1	1	1	1	0	0	1	0	0	1	1	2	1	0	0	1	1	0	0	0	2	0	0	0	2	0	2	1	0	2	2	0	0	1	2	1	0	0	1	0
492	0	2	0	0	0	0	0	1	2	0	0	0	2	1	1	0	0	0	0	1	0	0	0	0	0	0	0	1	0	0	2	1	1	1	1	1	2	0	1	1	0	0	0	1	0	1	0	1	0
493	1	1	1	0	0	1	2	2	0	0	0	0	1	0	1	0	0	0	2	1	2	1	1	1	1	1	0	2	2	1	2	0	0	1	1	1	2	0	0	0	0	0	0	1	0	0	0	2	0
494	1	2	1	0	0	0	1	2	0	0	1	0	2	1	1	0	0	1	2	0	2	1	0	0	1	1	0	0	1	1	0	2	2	1	1	1	1	0	1	1	1	1	1	1	1	1	0	2	0
495	0	1	1	0	0	2	1	1	2	0	0	0	2	1	1	0	0	1	1	0	2	1	1	1	1	1	0	0	1	1	0	1	1	1	1	1	0	0	1	1	0	2	2	2	0	1	0	1	0
496	1	1	1	0	0	2	1	2	1	0	0	0	0	0	0	0	0	2	1	1	1	1	0	0	0	0	0	0	1	1	0	1	0	2	0	2	2	0	2	2	0	0	0	1	1	0	2	0	0
497	1	1	2	0	0	0	2	2	1	0	1	1	2	1	1	0	1	1	1	1	1	1	1	1	1	1	0	1	2	0	1	0	0	2	0	1	1	0	1	1	0	0	0	1	0	1	0	2	0
498	1	2	1	0	0	0	1	1	2	0	0	0	0	0	0	0	0	1	1	1	1	0	0	0	0	0	0	0	1	0	1	2	2	0	2	0	1	0	0	0	0	1	0	1	1	2	0	2	0
499	1	0	2	0	1	1	2	2	0	0	2	0	1	0	1	0	0	2	2	0	2	1	0	0	0	0	0	0	0	1	1	1	0	2	0	2	0	1	1	1	0	0	0	2	0	0	0	2	0
500	1	1	1	0	0	2	1	1	1	0	0	0	1	0	1	0	0	1	1	1	1	0	0	0	0	0	1	0	1	2	0	1	1	2	1	1	2	0	1	0	1	0	0	1	0	0	0	2	0
501	1	0	2	0	0	2	2	2	2	0	0	0	0	0	0	0	0	1	2	0	2	0	0	0	0	0	0	1	0	1	2	2	1	1	1	1	2	0	0	0	0	0	0	2	0	2	1	1	0
502	1	1	1	0	0	1	1	2	2	0	0	1	1	0	0	1	0	0	1	0	2	1	0	0	0	0	0	0	0	2	1	1	1	2	0	2	1	0	1	0	1	1	0	1	0	0	0	0	0
503	1	2	0	0	0	0	1	1	1	0	1	0	1	0	1	0	0	1	2	0	1	1	0	0	0	0	0	1	1	1	1	0	0	1	0	2	0	0	2	2	0	1	1	1	1	2	0	1	0
504	0	1	2	0	0	2	1	1	1	0	0	0	1	0	1	0	0	0	0	1	1	1	1	1	1	1	0	0	1	1	0	0	0	1	1	1	2	0	1	1	0	0	0	1	0	1	0	1	0
505	1	2	1	0	0	0	0	0	2	0	0	1	2	0	1	1	0	0	2	0	2	1	2	1	1	1	0	0	0	1	2	0	2	0	2	1	1	0	0	0	0	0	0	1	0	1	0	1	1
506	1	2	2	0	0	1	1	1	1	0	1	1	1	0	0	0	0	1	1	0	2	0	0	0	0	0	0	0	0	1	0	0	0	1	1	1	1	0	0	0	0	0	0	2	0	1	1	1	0
507	1	1	1	1	0	1	1	2	2	0	0	0	0	0	0	0	0	1	0	2	1	0	1	0	1	1	0	0	0	2	1	1	0	1	1	1	1	0	1	1	0	0	1	2	1	0	0	1	0
508	0	1	0	0	0	1	1	1	1	1	2	0	0	0	0	0	1	1	2	1	2	0	0	0	0	0	0	0	1	1	0	1	1	0	2	1	0	0	0	0	0	0	0	2	0	1	0	2	0
509	1	1	2	0	0	1	0	1	1	0	1	0	1	0	1	0	0	0	0	2	0	1	0	0	0	0	0	0	0	2	1	0	0	2	0	2	1	0	0	0	0	0	0	2	0	1	0	1	0
510	1	2	0	0	0	0	1	1	2	0	0	0	0	0	0	0	0	1	0	1	2	0	0	0	0	0	0	0	1	0	1	0	1	1	1	1	1	0	2	1	1	0	0	1	0	0	0	1	0
511	1	0	2	0	2	2	2	2	1	1	0	0	1	0	1	0	0	0	0	1	0	0	0	0	0	0	1	1	1	1	0	1	1	2	0	2	1	0	1	1	0	1	1	1	1	1	0	1	1
512	0	2	0	0	0	0	2	2	1	0	1	1	2	0	2	0	0	0	0	0	0	0	0	0	0	0	0	0	0	2	1	0	0	2	0	2	2	0	1	1	0	0	0	0	0	1	0	2	0
513	0	1	1	0	0	1	1	1	1	1	0	1	2	1	1	0	0	0	1	1	1	0	1	0	0	0	0	1	1	0	2	1	1	2	0	2	0	0	1	1	0	1	1	1	1	1	0	1	1
514	1	2	1	0	0	2	2	2	1	0	0	1	2	0	2	0	0	2	1	1	2	1	0	0	0	0	0	1	1	1	2	1	1	0	2	1	2	0	0	0	0	0	1	2	0	0	1	1	1
515	1	1	2	0	1	2	0	0	2	0	0	0	0	0	0	0	0	0	1	1	1	1	1	1	1	1	0	0	0	2	0	2	1	0	1	1	1	0	0	0	0	0	2	2	0	0	0	1	1
516	0	0	1	0	0	1	0	0	2	0	0	0	1	0	1	0	0	1	2	1	2	1	0	0	0	0	0	0	0	2	0	1	1	1	0	2	1	0	0	0	0	2	2	2	1	1	0	1	0
517	1	1	1	0	0	1	1	1	2	0	0	0	0	0	0	0	0	2	1	1	2	1	0	0	1	1	0	0	0	1	2	0	1	2	1	2	2	0	1	1	0	0	1	2	0	1	0	1	1
518	1	1	1	0	1	2	1	2	0	0	1	1	1	0	0	1	0	0	1	1	1	0	0	0	0	0	0	0	1	1	1	1	0	1	1	1	1	0	0	0	0	1	1	1	1	1	0	1	0
519	0	1	1	0	0	1	2	2	1	0	0	0	0	0	0	0	0	1	1	0	1	1	0	0	0	0	0	0	0	1	1	0	1	1	1	1	1	0	0	0	0	1	1	1	1	0	1	0	1
520	1	0	2	0	1	1	1	2	1	0	1	0	0	0	0	0	0	2	1	1	2	0	0	0	0	0	0	0	0	2	0	1	0	1	1	1	2	0	1	0	1	0	0	1	0	0	0	2	0
521	1	1	1	0	0	1	2	2	0	0	2	0	1	0	1	0	0	1	0	0	1	1	1	1	1	1	1	0	0	0	1	2	1	1	1	2	1	0	0	1	0	0	0	2	0	0	0	2	0
522	1	1	1	0	0	1	0	1	2	0	0	0	0	0	0	0	0	0	1	1	1	0	0	0	0	0	0	0	0	2	0	0	0	1	2	0	1	0	0	0	0	1	1	2	1	0	0	2	0
523	0	1	2	0	0	1	2	2	2	0	0	0	1	0	0	0	0	0	1	0	1	0	0	0	0	0	0	1	1	1	1	1	0	1	1	1	1	1	0	0	0	0	1	2	1	0	1	0	1
524	0	2	0	0	0	0	1	1	1	0	0	1	2	0	2	0	0	0	2	0	2	1	0	0	0	0	0	1	1	2	1	2	2	2	0	2	1	0	2	2	0	0	0	2	0	2	0	0	1
525	1	1	1	0	0	1	1	1	1	1	1	0	1	0	1	0	0	1	2	1	2	0	0	0	0	0	0	0	1	1	0	1	1	0	2	1	2	0	0	0	0	0	0	2	0	0	0	2	0
526	1	1	1	0	0	1	0	0	2	0	0	0	1	0	1	0	0	0	0	1	0	0	0	0	0	0	0	1	0	1	1	1	0	2	2	0	1	0	0	0	0	1	1	2	2	0	0	2	0
527	1	1	2	0	0	2	0	0	2	0	0	0	2	0	2	0	0	0	1	0	1	0	0	0	0	0	0	0	0	2	1	1	1	1	1	1	1	1	0	0	0	0	1	2	1	0	0	2	0
528	1	2	0	0	0	0	0	1	1	0	1	0	1	0	1	0	0	2	0	2	0	2	0	0	0	0	0	0	1	1	0	1	1	1	0	2	2	0	0	0	0	0	0	1	1	1	0	2	0
529	0	1	1	0	0	1	0	0	2	0	0	0	0	0	0	0	0	0	1	0	2	1	0	0	0	0	0	0	0	1	0	1	1	1	1	1	1	0	0	0	0	1	0	1	0	0	0	0	1
530	1	2	1	0	0	2	1	2	2	0	0	0	0	0	0	0	0	0	1	0	1	1	0	0	0	0	0	0	0	1	0	2	1	1	0	2	2	0	0	0	0	0	0	1	0	1	0	1	0
531	0	2	0	0	0	1	1	1	1	0	0	1	2	0	1	0	0	0	1	1	1	2	1	1	1	1	0	1	1	1	2	2	2	1	2	0	1	0	0	0	0	0	0	1	0	0	1	0	0
532	1	1	1	0	1	2	2	2	1	0	1	1	1	0	1	0	0	0	0	1	0	1	0	0	0	0	0	0	0	2	1	2	2	0	1	1	1	0	1	1	0	0	0	1	1	1	0	2	0
533	0	1	1	0	0	1	0	0	2	0	0	2	2	0	1	1	0	1	0	2	1	0	1	0	0	0	0	0	1	1	0	1	0	1	1	1	1	0	1	0	2	0	0	1	0	0	0	1	0
534	1	1	1	0	0	1	0	0	2	0	0	0	2	0	2	0	0	0	2	1	2	1	0	0	0	0	0	1	1	1	2	2	1	1	1	2	1	0	1	0	1	0	0	2	1	2	0	2	0
535	1	0	2	0	0	1	1	1	1	0	1	2	2	0	2	0	0	0	1	2	1	1	0	0	0	0	0	0	0	1	0	1	1	1	0	2	1	0	2	2	0	0	1	2	1	0	0	0	0
536	0	0	2	0	0	2	2	2	1	0	1	0	0	0	0	0	0	0	0	1	2	0	0	0	0	0	0	0	1	0	1	0	1	0	1	2	0	0	2	2	1	1	1	1	1	0	0	2	0
537	1	1	1	0	0	1	1	2	0	0	1	1	1	0	0	1	1	1	1	0	2	0	0	0	0	0	0	0	1	1	0	2	2	0	1	1	1	0	0	0	0	0	0	2	1	0	0	1	0
538	1	2	1	0	0	1	2	2	1	0	0	0	0	0	0	1	0	0	2	0	1	0	0	0	0	0	0	0	0	1	1	2	1	0	1	0	1	0	0	0	0	1	1	2	1	1	0	2	0
539	0	2	1	0	0	0	1	2	1	0	0	0	0	0	0	0	1	1	1	0	2	0	0	0	0	0	0	1	2	0	1	1	1	1	1	1	2	0	0	0	0	0	1	1	1	1	0	2	0
540	0	0	1	0	0	1	2	2	1	0	0	1	1	0	0	1	0	0	2	0	2	0	0	0	0	0	0	1	2	0	1	1	2	0	2	0	1	0	1	1	0	0	0	1	0	0	0	0	2
541	0	0	2	0	0	2	2	2	1	0	0	0	0	0	0	0	0	0	0	1	1	0	0	0	1	1	0	0	0	1	1	2	1	2	0	2	2	0	2	2	0	0	1	1	0	1	0	1	0
542	0	1	1	0	0	2	1	1	1	1	0	1	2	0	2	0	0	0	1	1	1	0	0	0	0	0	0	1	1	1	2	2	1	1	1	1	2	0	1	0	1	0	1	2	1	0	0	0	2
543	1	2	0	0	0	0	0	1	2	0	0	0	0	0	0	0	1	1	0	1	1	0	0	0	0	0	1	1	1	0	1	0	0	2	0	2	1	0	2	2	1	0	1	2	1	0	1	1	0
544	1	1	1	0	0	1	2	2	1	0	0	0	1	0	1	0	0	1	1	0	2	1	0	0	0	0	0	0	1	1	0	1	2	1	1	1	2	0	0	1	0	0	0	2	0	1	0	0	1
545	0	0	2	0	1	2	2	2	1	0	1	0	1	0	1	0	0	1	2	0	2	0	1	0	0	0	0	0	1	1	0	0	0	2	0	2	1	0	2	2	0	0	0	1	0	1	0	2	0
546	1	1	1	0	1	1	2	2	0	0	0	0	0	0	0	0	0	1	1	1	2	0	0	0	0	0	0	0	0	1	2	1	1	0	0	1	1	1	0	0	0	0	0	2	0	1	0	0	2
547	0	2	1	0	0	1	1	1	2	0	0	1	1	0	0	1	0	0	0	1	1	0	1	0	0	0	1	1	1	1	0	1	1	1	1	1	0	0	2	1	1	0	0	2	0	1	0	0	0
548	0	0	2	0	0	1	1	2	1	0	1	0	0	0	0	0	0	0	2	1	2	1	1	1	1	1	0	0	1	0	0	1	1	1	1	1	1	0	0	0	0	0	0	2	0	1	0	1	0
549	1	2	1	0	0	2	1	0	2	0	0	0	1	0	1	0	0	2	1	1	2	1	0	0	0	0	0	0	0	2	1	1	1	1	1	1	2	0	1	1	0	0	0	1	0	0	0	1	0
550	0	2	0	0	0	0	1	1	2	0	0	0	1	0	1	0	0	2	1	1	2	0	0	0	1	1	0	0	0	2	0	1	1	1	1	1	2	0	2	2	0	1	0	1	0	1	0	2	0
551	0	1	1	0	0	1	2	2	1	0	0	1	2	1	1	0	0	0	2	0	2	0	0	0	0	0	0	0	0	2	1	1	1	1	0	1	1	0	0	0	0	0	1	2	0	0	1	1	0
552	1	1	1	0	0	1	2	2	1	0	0	0	1	1	0	0	0	0	0	0	1	0	0	0	0	0	0	0	0	2	0	1	1	0	0	1	2	0	0	0	0	1	1	1	1	2	0	1	0
553	0	2	0	0	0	0	1	1	1	0	0	0	1	0	1	0	0	1	2	0	2	0	0	0	0	0	0	1	1	1	1	2	2	0	1	1	1	1	0	0	0	1	1	1	1	2	0	2	0
554	0	0	2	0	0	1	2	2	1	0	0	1	1	0	0	1	0	1	2	0	2	0	1	0	0	0	0	0	0	2	1	1	1	2	0	2	1	0	0	0	0	0	0	2	0	2	1	1	0
555	0	2	1	0	0	2	2	2	0	1	1	1	1	0	0	1	0	1	2	0	1	1	0	0	0	0	0	0	1	1	0	1	0	1	1	1	1	0	0	0	0	0	0	2	0	1	0	1	1
556	0	2	0	0	0	0	0	1	2	0	0	0	0	0	0	0	0	1	2	1	2	0	0	0	1	1	0	1	1	1	1	1	2	0	1	1	1	0	1	1	0	1	0	0	0	0	0	1	0
557	0	1	1	0	1	1	0	1	1	0	1	0	0	0	0	0	0	1	0	2	1	0	0	0	0	0	0	1	2	0	1	2	2	2	0	2	1	0	1	0	1	0	0	2	0	0	0	1	0
558	0	0	2	0	0	1	0	1	2	0	0	1	2	0	1	0	0	0	2	0	2	1	0	0	0	0	0	0	0	2	0	1	0	2	0	2	1	0	2	1	1	0	1	1	0	1	0	1	1
559	0	2	0	0	0	0	2	2	1	0	1	0	0	0	0	0	0	0	1	0	1	2	1	1	1	1	0	0	1	1	0	1	1	1	1	1	1	0	0	0	1	0	0	2	0	2	0	1	1
560	0	1	1	0	0	1	0	2	2	0	1	0	1	0	1	0	1	2	1	1	1	1	0	0	0	0	0	0	2	0	0	0	0	2	0	2	1	1	1	1	0	1	0	0	0	0	1	1	0
561	1	1	2	0	0	2	1	1	2	0	0	0	1	0	2	0	0	0	0	1	1	0	0	0	0	0	0	0	2	0	0	2	1	1	2	2	2	0	2	2	1	0	0	2	0	1	0	2	0
562	1	0	2	0	0	1	2	2	0	0	0	0	0	0	0	0	0	0	0	1	2	1	1	1	0	1	0	0	0	2	1	0	1	2	1	2	1	0	0	0	0	1	1	2	1	0	0	2	0
563	0	1	1	0	0	0	0	0	1	0	1	1	2	0	2	0	0	0	1	1	1	0	1	1	1	2	0	0	0	2	0	1	1	0	1	1	1	1	1	1	0	0	0	1	0	1	0	1	1
564	1	1	1	0	0	1	0	1	1	0	1	0	0	0	0	0	0	0	0	0	0	0	0	0	0	0	0	0	0	1	2	2	1	2	0	2	1	0	2	2	0	0	0	0	0	1	0	0	1
565	0	1	1	0	0	1	1	2	2	0	0	0	0	0	0	0	0	1	1	1	0	0	0	0	0	0	0	0	0	1	2	1	1	1	1	1	0	1	1	1	0	0	0	2	0	0	1	1	0
566	1	1	2	0	0	2	1	1	1	0	0	1	1	0	1	0	0	1	1	0	1	1	1	1	1	1	0	1	1	0	1	1	1	0	1	1	1	0	0	0	0	0	0	2	0	2	0	2	0
567	1	1	1	0	0	1	2	2	0	0	2	1	2	0	1	1	0	1	1	0	1	0	1	1	1	1	0	0	0	2	0	2	1	2	0	2	1	0	0	0	0	0	0	2	0	2	0	2	0
568	0	1	2	0	0	2	1	1	2	0	1	0	1	0	1	0	0	0	2	1	2	1	0	0	0	0	0	0	0	2	0	2	1	0	1	1	0	0	1	1	0	0	0	0	1	1	1	0	1
569	1	0	2	0	1	2	0	0	2	0	1	1	1	0	0	1	0	1	1	1	1	1	0	0	0	0	0	0	0	1	2	0	0	2	0	2	1	0	0	0	0	0	0	1	1	1	0	1	0
570	1	1	1	0	1	1	1	2	1	0	1	0	0	0	0	0	0	0	2	1	2	1	1	1	1	1	0	0	0	2	1	1	0	2	0	2	2	0	0	0	0	0	0	1	0	0	0	1	1
571	1	2	1	0	1	1	2	2	0	0	0	1	1	0	0	1	0	1	2	0	2	1	1	1	0	1	0	0	1	1	0	1	1	1	1	1	1	0	0	0	0	0	0	0	0	0	0	1	1
572	1	0	2	0	0	1	1	2	1	0	1	1	1	0	0	0	0	0	0	1	1	0	0	0	0	0	0	0	0	2	1	1	1	0	1	1	1	0	0	0	0	1	1	1	1	1	0	1	1
573	0	2	0	0	0	0	2	2	0	0	1	0	0	0	0	0	0	0	1	1	2	1	0	0	0	0	0	2	2	1	2	0	1	0	1	2	1	0	1	1	0	0	0	2	0	0	1	0	1
574	1	0	2	0	0	1	0	1	1	0	1	1	2	0	1	1	0	1	1	0	2	1	0	0	0	0	0	0	1	1	0	2	1	1	1	2	1	0	0	1	0	0	0	1	1	0	0	1	0
575	0	0	2	0	1	1	2	2	1	0	0	0	1	0	1	0	0	0	1	2	1	0	0	0	0	0	0	0	1	1	0	0	0	2	0	2	2	0	0	0	1	1	1	2	1	1	0	1	0
576	0	1	1	0	0	0	1	2	1	0	0	0	1	0	1	0	0	1	1	0	2	0	0	0	1	1	0	1	1	1	1	2	1	2	0	2	2	0	1	1	0	0	1	2	1	0	0	0	0
577	0	1	2	0	0	2	1	1	2	0	0	0	0	0	0	0	0	0	2	1	2	0	0	0	0	0	0	1	2	0	1	1	1	2	0	2	1	0	1	0	2	1	1	1	1	0	0	2	0
578	0	2	0	0	0	1	0	0	2	0	0	1	2	0	1	0	0	0	0	1	0	0	1	0	0	0	0	1	2	0	1	1	1	2	0	2	1	0	1	1	0	0	0	2	1	2	0	2	0
579	0	1	2	0	0	2	2	2	1	0	0	0	0	0	0	0	1	1	0	1	1	2	1	1	1	1	0	0	1	1	0	1	0	1	1	1	1	0	1	0	1	0	0	1	1	1	0	2	0
580	1	1	2	0	0	0	0	1	2	0	0	1	2	0	1	0	0	0	1	1	1	1	1	1	1	1	0	1	0	0	2	0	1	1	1	1	0	0	1	1	0	1	1	1	1	0	0	1	0
581	0	1	2	0	0	1	2	2	1	0	1	0	0	0	0	0	0	1	1	1	1	0	0	0	0	0	0	0	0	1	1	1	2	0	1	1	2	0	1	1	0	0	1	1	1	1	0	1	0
582	1	0	2	0	1	2	0	0	2	0	1	0	1	0	1	0	0	0	2	0	2	0	0	0	0	0	0	1	1	1	2	1	1	0	2	0	1	0	0	0	0	0	0	0	0	0	0	1	0
583	0	2	1	0	0	1	2	2	1	0	0	0	0	0	0	0	0	1	0	1	2	1	1	0	1	1	0	0	1	0	0	1	0	1	1	1	1	0	1	0	1	0	0	1	0	1	0	1	1
584	1	1	1	0	0	1	0	0	2	0	0	1	2	0	1	1	0	0	1	0	2	1	0	0	0	0	0	0	1	1	0	0	0	2	0	2	2	0	0	0	0	0	1	2	0	0	0	1	1
585	1	2	0	0	0	0	1	2	1	0	0	0	0	0	0	1	0	0	1	1	1	0	0	0	1	1	0	0	1	1	1	2	1	1	0	2	0	0	1	1	0	1	2	2	0	1	1	2	0
586	0	0	2	0	0	2	2	2	1	0	0	0	1	0	1	0	0	2	2	0	2	2	1	1	1	1	0	0	0	2	1	2	1	2	1	1	0	0	2	2	1	1	2	2	1	0	0	2	0
587	1	1	1	0	1	2	1	2	1	0	1	0	1	0	0	0	0	1	1	0	2	0	0	0	1	1	1	0	0	1	0	0	1	0	1	2	1	0	0	0	0	0	2	2	1	0	0	2	0
588	0	1	1	0	0	1	2	2	0	0	2	1	0	0	1	0	0	0	0	1	2	0	0	0	1	1	0	0	1	1	0	0	0	2	0	2	0	1	1	0	1	1	1	2	1	0	0	1	0
589	1	1	1	0	0	1	1	2	0	0	1	0	0	0	0	0	0	0	0	0	0	0	0	0	1	1	0	0	0	2	2	0	0	2	0	2	1	0	1	1	0	0	0	2	0	1	0	0	0
590	1	0	2	0	0	2	0	1	2	0	0	0	0	0	0	0	0	0	1	2	1	0	0	0	0	0	0	0	0	2	0	1	0	2	0	2	1	0	1	1	0	0	0	2	0	1	0	2	0
591	0	1	1	0	0	1	1	1	1	0	0	0	0	0	0	0	0	0	1	1	1	0	0	0	0	0	0	0	0	1	1	1	2	1	2	1	1	0	0	0	0	1	1	1	1	0	0	1	1
592	0	2	1	0	0	1	2	2	1	0	1	0	0	0	0	0	0	0	2	0	2	0	1	1	1	2	0	1	1	1	2	0	1	1	0	2	1	1	1	1	0	1	1	1	1	1	0	1	0
593	0	1	2	0	0	0	0	0	2	0	0	0	0	0	0	0	0	2	2	0	2	0	2	0	0	1	1	1	1	1	0	2	1	0	1	1	1	0	1	1	0	0	1	1	0	2	1	0	0
594	1	1	1	0	1	1	0	1	1	0	1	1	2	0	2	0	0	1	1	1	2	0	1	0	0	0	0	1	1	2	0	0	0	2	0	1	0	0	1	1	0	0	0	1	0	1	2	0	0
595	0	1	2	0	0	2	2	2	1	0	1	0	0	0	0	0	0	0	0	2	0	1	0	0	0	0	0	1	2	1	0	1	1	0	2	0	1	1	0	0	1	1	0	1	0	0	0	2	0
596	0	0	2	0	1	2	0	1	2	0	0	0	1	0	1	0	1	1	0	2	1	0	0	0	0	0	0	0	0	2	1	1	1	1	0	2	1	1	0	0	0	1	1	2	1	0	0	0	0
597	0	0	2	0	0	1	2	2	1	0	0	0	1	0	1	0	0	2	2	0	2	1	0	0	0	0	0	0	0	1	1	1	1	2	2	1	1	1	0	0	0	1	1	1	1	0	0	2	0
598	0	1	1	0	0	1	1	1	1	0	1	0	1	0	1	0	0	0	1	0	1	1	0	0	1	1	0	2	2	1	2	2	1	2	1	1	1	0	1	1	0	0	0	0	2	2	0	1	1
599	0	2	1	0	0	0	1	1	2	0	0	1	2	0	1	0	0	1	2	0	2	0	0	0	0	0	0	0	0	1	0	1	1	1	1	1	1	0	2	1	1	0	0	1	0	0	0	2	0
600	1	1	1	0	0	1	1	1	2	0	0	0	0	0	0	0	0	2	0	2	0	0	0	0	0	0	0	0	1	1	1	1	1	1	1	1	2	0	1	0	1	0	2	2	0	1	0	2	0
601	0	1	2	0	0	0	2	2	0	0	2	0	0	0	0	1	0	0	1	1	2	1	0	0	0	0	0	0	0	1	2	1	1	1	0	2	0	0	1	1	0	0	0	1	0	0	0	2	0
602	1	1	1	0	0	2	2	2	1	0	0	0	0	0	0	0	0	0	1	1	2	0	1	0	0	0	0	2	2	2	0	0	0	1	2	0	1	0	0	0	0	1	1	2	1	1	0	1	1
603	1	1	2	0	0	1	2	2	1	0	0	0	0	0	0	0	0	0	2	0	2	0	1	1	1	2	0	0	0	2	0	1	1	1	1	1	0	0	2	1	1	0	0	1	0	1	0	2	0
604	1	2	0	0	0	0	1	1	1	0	0	1	1	0	0	1	0	1	1	1	1	0	0	0	0	0	0	0	1	1	1	0	0	2	0	2	1	1	0	0	0	1	1	1	0	0	0	1	0
605	1	1	1	0	0	2	1	1	2	0	0	1	1	0	1	0	0	0	0	1	2	0	0	0	0	0	0	1	1	2	1	0	1	1	1	1	2	0	2	2	0	0	1	1	1	1	0	2	0
606	1	1	2	0	0	2	1	1	1	0	1	1	1	0	1	0	0	0	0	2	0	0	0	0	0	0	0	0	0	2	0	2	1	1	0	2	1	0	0	0	0	1	0	0	0	0	0	1	1
607	1	1	1	0	0	0	1	1	1	0	0	0	1	0	1	0	0	1	1	0	2	1	1	1	1	1	1	1	1	1	0	1	1	2	0	2	1	0	0	0	0	0	0	0	0	1	0	0	2
608	0	1	2	0	0	1	1	1	1	1	1	1	0	0	0	0	0	1	1	0	1	0	0	0	0	0	0	1	1	1	2	0	0	2	0	2	2	0	1	1	0	0	0	0	0	0	1	1	0
609	1	2	0	0	0	0	0	1	2	0	0	0	1	0	1	0	0	1	1	0	1	0	0	0	0	0	1	1	1	1	0	1	1	1	0	2	2	0	0	0	0	0	0	1	0	0	0	2	0
610	0	1	1	0	0	1	1	1	1	0	1	1	1	0	0	1	0	1	1	1	2	0	0	0	0	0	0	0	1	1	0	1	1	1	0	2	1	0	0	0	0	0	0	1	0	1	0	2	0
611	1	2	1	0	0	0	1	1	2	0	0	0	0	0	0	0	0	0	1	1	2	1	1	1	1	1	0	1	2	0	1	0	0	2	0	2	1	0	2	2	0	0	0	1	0	1	1	1	0
612	0	1	2	0	1	1	2	2	2	0	0	0	0	0	0	0	0	2	2	0	2	0	0	0	0	0	1	0	0	1	0	1	1	2	0	2	2	0	2	2	0	0	1	2	0	0	0	1	1
613	1	1	1	0	1	1	1	1	1	0	0	0	0	0	0	0	0	1	1	2	1	0	0	0	0	0	0	0	0	1	0	0	1	0	1	2	2	0	1	1	0	0	0	1	0	0	0	2	0
614	0	2	1	0	0	1	2	2	0	0	1	0	1	0	1	0	0	0	0	1	0	0	0	0	0	0	0	0	1	1	1	1	1	0	1	1	2	0	1	1	0	0	1	2	1	1	0	2	0
615	1	1	2	0	0	1	1	1	0	1	1	0	0	0	0	0	0	0	2	0	2	0	1	0	0	0	0	0	1	1	1	1	1	2	1	2	1	0	0	0	0	0	2	2	0	0	1	0	0
616	1	2	0	0	0	1	1	2	1	0	1	1	1	0	0	1	0	1	2	1	2	0	0	0	0	0	0	0	0	2	0	0	0	2	0	2	1	0	0	0	0	0	1	2	1	0	0	1	1
617	1	1	0	0	0	0	1	2	2	0	0	1	1	0	0	1	0	0	2	0	2	1	0	0	0	0	1	0	0	1	0	1	1	1	0	2	1	0	0	0	0	1	1	1	1	0	0	1	1
618	0	0	2	0	0	1	1	1	2	0	0	0	1	0	1	0	0	1	1	1	1	0	0	0	2	2	0	0	0	1	1	0	1	1	1	1	2	0	0	0	1	0	0	0	0	1	1	0	1
619	1	2	0	0	0	1	1	1	0	0	0	0	0	0	0	0	0	2	0	2	0	0	1	0	0	0	0	1	0	1	2	1	1	1	1	1	0	1	1	1	0	0	1	2	0	0	1	1	0
620	1	0	2	0	1	2	2	2	1	0	1	0	1	0	1	0	0	1	2	1	2	0	0	0	1	1	0	2	2	0	2	2	2	1	1	1	0	0	2	2	1	0	0	1	0	0	0	1	1
621	1	1	2	0	0	1	0	1	1	0	0	0	0	0	0	0	0	1	0	2	1	0	0	0	0	1	0	1	1	0	2	1	1	1	1	1	1	0	0	0	0	1	1	2	1	1	0	0	0
622	1	2	0	0	0	0	2	2	1	0	1	0	1	0	1	0	0	1	1	1	1	0	0	0	0	0	0	1	1	1	1	1	0	2	0	2	2	0	0	0	0	1	1	2	1	2	0	1	1
623	1	1	0	0	0	0	1	1	2	0	0	0	0	0	0	0	1	0	2	1	2	1	0	0	0	0	0	0	1	1	0	2	2	1	2	0	1	0	1	1	0	0	1	2	0	1	0	2	0
624	0	1	1	0	0	1	1	1	1	0	0	1	1	0	0	1	0	0	1	2	1	0	1	0	0	0	0	0	1	0	0	1	1	2	0	2	2	0	0	0	0	1	1	2	1	1	0	1	1
625	1	2	0	0	0	0	1	2	1	0	1	1	0	0	1	0	0	0	2	1	2	0	0	0	0	0	0	1	1	1	2	2	2	0	2	0	0	1	1	0	1	2	2	2	0	1	0	1	0
626	0	2	1	0	0	1	2	2	2	0	0	1	1	0	1	0	0	1	2	0	2	0	0	0	0	0	0	0	2	0	0	1	1	1	1	1	1	0	0	0	0	0	0	2	0	1	0	1	1
627	0	2	1	0	0	0	1	1	1	0	0	0	1	0	1	0	0	0	0	1	0	1	0	0	0	0	0	0	0	2	0	1	0	2	1	2	1	0	2	2	0	1	0	0	0	0	0	1	1
628	1	0	2	0	1	2	1	2	1	0	1	1	1	0	0	1	0	0	0	1	0	2	0	0	0	0	0	0	0	2	0	0	1	1	0	2	1	1	0	0	0	1	1	2	0	1	0	2	0
629	0	1	1	1	0	2	1	2	1	0	0	0	0	0	0	0	0	0	1	0	1	0	0	0	0	0	1	1	1	0	1	0	0	2	0	2	1	0	0	0	0	0	0	1	0	1	0	2	0
630	0	0	1	0	0	0	1	2	1	0	0	2	2	1	0	1	0	2	1	1	2	1	1	1	1	1	0	0	0	2	1	1	1	2	0	2	1	0	1	1	0	1	1	2	0	0	0	2	0
631	1	1	2	0	0	1	1	1	1	0	0	0	1	1	0	0	1	2	1	0	1	0	0	0	0	0	0	0	0	2	1	0	0	1	1	1	2	0	0	0	0	0	0	1	0	0	0	1	0
632	0	0	2	0	1	1	1	1	2	0	0	0	1	0	1	0	0	2	2	0	2	0	0	0	0	0	0	1	2	0	1	2	1	1	2	2	1	0	0	0	0	1	1	1	1	0	0	0	1
633	1	0	2	0	0	2	0	0	2	0	0	0	1	0	1	0	0	1	1	0	1	0	0	0	0	0	0	0	1	1	0	1	1	2	0	2	1	0	1	1	0	0	0	2	0	0	0	2	0
634	1	1	0	0	0	1	0	0	2	0	0	0	0	0	0	0	0	2	2	1	2	0	0	0	1	1	0	0	0	2	0	1	1	1	2	1	1	0	1	1	0	0	0	1	0	0	0	2	0
635	1	1	1	0	0	1	2	2	1	0	0	1	1	0	0	1	0	0	2	0	2	0	0	0	0	0	2	1	1	0	1	1	1	0	1	1	1	0	0	0	0	0	0	1	0	0	0	1	1
636	1	1	1	0	1	1	1	2	2	0	0	0	1	1	0	0	0	0	1	0	1	0	0	0	0	0	0	0	0	2	1	2	2	0	2	0	2	0	0	0	0	0	0	2	1	2	0	1	1
637	0	2	0	0	0	0	1	1	2	0	0	1	2	0	2	0	0	1	2	1	2	0	0	0	0	0	0	1	1	2	0	1	1	0	2	1	1	0	2	2	0	0	0	1	0	0	0	2	0
638	1	1	1	0	0	2	1	1	1	0	1	0	0	0	0	0	0	0	1	1	2	1	0	0	0	0	0	0	0	2	0	1	1	1	1	1	1	0	1	0	1	1	1	1	1	1	1	1	0
639	1	2	1	0	0	0	1	1	2	0	0	0	1	0	1	0	0	0	2	0	2	1	0	0	0	0	0	2	2	2	0	1	2	2	0	2	1	0	1	0	1	0	0	2	1	2	0	2	0
640	1	0	2	0	2	2	0	1	2	0	0	0	1	1	0	0	0	0	2	1	2	1	1	1	1	1	0	0	0	2	0	1	1	0	0	1	1	0	0	0	0	0	0	2	0	2	0	1	0
641	1	2	1	0	0	0	2	2	0	0	1	1	2	0	2	0	0	1	1	0	2	1	0	0	0	0	0	1	1	0	2	0	0	2	0	2	1	0	1	1	0	0	1	2	1	0	1	1	0
642	0	1	1	0	1	1	0	0	2	0	0	0	0	0	0	0	0	1	1	0	2	1	0	0	0	0	0	1	1	2	0	1	0	2	0	2	1	1	0	0	0	1	1	1	1	2	0	1	0
643	1	2	1	0	0	1	1	2	1	0	1	0	0	0	0	0	0	1	2	0	2	1	0	0	0	0	0	2	1	1	1	0	0	2	0	2	1	0	0	0	0	1	1	1	1	1	0	2	0
644	0	2	0	0	0	0	0	2	2	0	1	1	1	0	0	1	0	0	2	0	2	0	0	0	0	0	1	0	0	1	0	2	1	0	1	1	2	0	1	1	0	1	0	1	0	0	0	0	1
645	0	1	2	0	0	2	1	2	1	0	0	0	2	0	1	0	0	0	2	0	2	0	0	0	0	0	0	0	0	1	1	2	2	0	2	0	1	1	0	0	0	1	1	2	0	0	0	1	0
646	1	2	2	0	1	1	0	1	2	0	0	0	0	0	0	0	0	1	0	0	1	0	0	0	0	0	0	0	0	2	1	1	1	0	1	1	1	0	0	0	0	0	1	2	0	0	0	1	0
647	1	2	0	0	0	0	2	2	0	0	0	0	0	0	0	0	0	1	2	0	2	0	1	0	1	1	0	1	1	2	0	1	1	2	0	2	2	0	1	1	0	1	1	2	1	1	0	1	1
648	0	0	2	0	1	1	2	2	1	0	0	0	1	0	1	0	0	0	1	1	2	0	0	0	1	1	0	0	0	1	2	1	1	1	2	1	2	0	1	1	1	0	0	1	0	1	0	0	1
649	1	1	0	0	0	1	1	1	1	0	0	0	0	0	0	0	0	0	2	0	2	0	0	0	0	0	0	0	0	1	0	2	1	2	0	2	1	2	0	0	1	1	1	2	1	0	0	2	0
650	1	1	1	0	0	0	0	0	2	0	0	0	1	0	1	0	0	2	2	1	2	1	0	0	0	0	0	0	0	2	1	0	0	1	1	1	1	0	1	1	0	0	0	1	1	0	0	1	1
651	0	1	2	0	0	1	2	2	1	1	0	2	2	1	0	1	0	1	2	0	2	0	1	0	0	0	0	0	0	0	0	1	0	2	0	2	1	0	1	1	0	0	0	2	0	2	0	1	0
652	1	1	2	0	0	2	2	2	0	0	1	1	2	0	2	0	0	1	0	0	0	0	2	0	0	1	0	0	0	1	1	2	1	2	0	2	1	0	2	2	0	0	0	2	0	2	0	1	1
653	1	2	0	0	0	0	1	1	1	0	0	0	2	0	2	0	0	1	0	0	0	0	2	0	0	0	0	1	0	1	1	2	2	0	1	1	1	1	0	0	0	1	1	1	1	1	0	1	0
654	0	2	2	0	0	1	2	2	1	0	0	1	1	1	0	0	0	0	1	0	1	0	0	0	1	1	0	0	0	2	0	1	1	1	1	1	1	1	1	1	0	1	0	1	1	2	0	2	0
655	0	0	2	0	1	2	2	2	1	0	0	0	1	1	0	0	0	1	0	1	1	1	0	0	0	0	0	0	0	2	0	1	1	1	0	2	1	1	1	1	0	1	1	2	0	0	1	1	0
656	1	1	2	0	1	2	0	0	2	0	0	1	1	0	0	1	0	0	2	0	2	0	0	0	2	2	0	0	0	1	0	1	1	0	0	2	0	0	1	1	0	1	1	1	1	0	1	0	0
657	1	0	2	0	0	1	1	1	1	1	2	0	0	0	0	0	0	0	1	0	1	1	0	0	0	0	0	0	1	1	0	0	0	2	1	1	2	0	1	1	0	0	1	1	1	1	0	2	0
658	0	2	0	0	0	1	1	1	1	0	0	0	0	0	0	0	0	0	1	1	1	1	1	1	1	1	0	1	2	0	1	1	2	1	1	1	2	0	0	0	0	1	0	1	0	0	1	0	1
659	1	0	2	0	1	2	0	1	2	0	0	0	0	0	0	0	0	1	1	0	1	0	0	0	1	1	0	0	0	2	1	0	0	2	0	2	2	0	0	1	0	0	0	2	0	0	0	2	0
660	1	2	0	0	0	0	1	2	1	0	1	1	1	0	0	1	0	1	0	1	1	1	1	1	1	2	0	1	2	0	1	1	1	1	1	1	1	0	1	0	1	0	1	2	0	0	0	2	0
661	1	1	2	0	0	1	1	1	0	1	2	0	1	0	1	0	0	1	0	2	1	0	0	0	1	1	0	0	0	1	0	2	2	1	1	1	1	0	2	2	0	1	1	1	1	1	0	1	0
662	1	1	1	0	0	1	2	2	1	0	0	0	1	0	1	0	0	0	1	1	2	0	0	0	0	0	1	1	1	0	1	0	0	2	0	2	1	0	1	1	0	1	0	0	0	0	0	1	1
663	0	0	2	0	1	2	0	0	2	0	1	0	1	0	1	0	1	1	0	1	1	0	0	0	0	0	0	0	0	2	1	1	1	2	0	2	1	1	0	0	0	1	1	2	0	1	1	1	0
664	0	2	0	0	0	1	1	1	2	0	1	2	2	0	1	0	0	0	1	0	1	0	0	0	0	0	0	0	1	1	0	2	2	0	1	0	1	0	0	0	0	1	1	2	1	2	0	1	0
665	1	1	1	0	0	0	0	0	2	0	0	0	2	0	1	0	0	0	2	1	2	1	0	0	1	1	0	1	1	1	2	0	1	1	1	1	1	0	2	1	1	0	1	2	1	0	0	1	1
666	0	2	1	0	0	1	1	1	2	0	0	0	0	0	0	0	0	1	0	1	1	0	0	0	0	0	0	0	0	1	1	1	1	1	1	1	1	0	0	0	0	0	0	2	0	0	0	1	0
667	0	0	2	0	1	2	1	2	2	0	0	2	1	0	2	0	0	0	0	1	2	0	0	0	0	0	0	1	1	2	0	1	1	1	0	2	1	1	0	0	0	1	1	2	1	2	0	1	1
668	0	0	2	0	1	1	1	1	2	0	0	1	1	0	0	1	0	1	1	2	1	0	1	0	0	0	0	0	0	2	0	1	2	1	2	1	2	0	1	1	0	0	0	2	0	1	1	1	1
669	0	1	1	0	1	1	0	1	2	0	0	0	1	0	1	0	0	1	1	0	2	0	0	0	0	0	0	1	1	1	2	2	2	2	0	2	1	0	1	1	0	1	0	1	0	0	0	2	0
670	0	1	1	0	1	2	1	2	2	0	0	0	0	0	0	0	0	0	1	1	2	1	0	0	0	0	0	1	1	1	2	0	0	2	0	2	1	0	2	1	1	0	1	2	1	1	0	2	0
671	0	1	1	0	0	0	0	0	2	0	0	0	0	0	0	0	0	2	2	1	2	1	0	0	0	0	0	0	0	2	1	1	2	1	1	1	2	0	1	1	0	1	0	1	1	2	0	0	1
672	1	1	1	0	0	1	2	2	1	0	1	0	0	0	0	0	0	0	1	0	1	0	1	0	0	0	0	0	0	2	1	0	0	0	1	1	2	0	0	0	0	1	1	2	1	0	1	1	1
673	0	0	2	0	2	2	1	2	2	0	0	0	1	0	1	0	0	0	1	1	2	0	0	0	0	0	0	0	0	2	1	0	0	2	0	2	1	0	0	1	0	0	1	1	1	0	0	1	0
674	1	2	1	0	0	1	2	2	1	1	0	0	1	0	1	0	1	1	1	0	1	1	1	1	1	1	0	1	0	1	2	0	0	1	0	2	1	1	0	0	0	0	0	2	0	0	1	0	1
675	1	2	1	0	0	0	0	1	2	0	0	0	0	0	0	0	1	2	2	0	1	1	0	0	0	0	0	0	0	1	1	1	0	1	1	1	1	0	0	0	0	1	1	2	1	1	0	1	0
676	0	2	1	0	0	1	0	0	2	0	0	0	1	0	1	0	0	0	2	0	2	0	0	0	0	0	0	1	1	1	1	2	1	1	1	1	2	0	1	1	1	0	2	2	0	1	0	1	1
677	0	2	0	0	0	1	1	2	2	0	0	0	2	0	1	0	0	1	1	1	1	0	1	1	1	1	0	0	1	1	0	0	0	1	0	2	1	0	0	0	0	1	0	0	2	0	0	1	0
678	1	1	1	0	0	1	1	1	1	1	1	1	1	0	0	1	0	0	2	1	2	0	0	0	0	0	0	0	0	2	0	1	1	1	1	1	1	0	1	1	0	0	0	0	0	0	1	1	0
679	0	2	2	0	0	1	0	0	2	0	0	0	1	0	2	0	0	1	0	1	1	0	1	0	0	0	0	0	1	0	1	0	0	2	0	2	2	1	0	0	0	0	0	2	0	1	0	1	0
680	1	2	0	0	0	0	1	2	1	0	1	0	1	1	0	0	0	0	1	1	1	0	1	0	1	1	0	0	0	2	0	2	1	0	1	1	1	1	0	0	0	1	1	2	1	1	0	0	1
681	1	0	2	0	1	1	1	1	0	1	1	0	1	0	1	0	0	1	2	0	2	1	1	1	1	1	0	0	0	1	0	1	1	1	0	2	2	0	0	0	0	0	1	2	1	1	0	2	0
682	1	1	2	0	1	1	2	2	0	0	1	0	2	0	1	0	0	1	2	0	1	0	0	0	1	1	0	2	1	1	1	1	1	1	0	2	1	0	1	1	0	0	1	2	0	0	0	1	1
683	1	0	2	0	0	1	0	1	2	0	0	0	0	0	0	0	0	0	1	0	1	0	0	0	0	0	0	0	0	2	1	2	1	0	1	0	0	0	1	1	0	1	1	2	0	1	0	1	1
684	0	2	0	0	0	1	0	0	2	0	0	0	1	0	1	0	0	0	1	1	1	0	0	0	0	0	1	0	1	2	0	1	1	1	1	1	2	0	0	0	0	0	0	2	1	1	0	2	0
685	0	1	2	0	0	2	0	0	2	0	0	0	0	0	0	0	0	0	2	1	2	1	1	0	0	0	0	0	1	1	0	0	1	1	1	1	2	0	1	1	0	0	0	1	0	1	0	1	0
686	1	1	1	0	0	0	0	0	2	0	0	0	0	0	0	0	0	1	2	1	2	1	1	1	1	1	0	0	0	2	1	0	1	1	0	2	1	1	0	0	0	1	1	1	0	0	0	2	0
687	1	2	1	0	0	2	1	1	1	0	0	0	0	0	0	0	0	0	1	0	1	0	1	0	0	0	0	0	0	2	0	1	2	1	2	1	2	0	0	0	0	0	0	2	0	1	0	2	0
688	0	2	0	0	0	0	1	2	1	0	1	1	2	0	1	1	0	2	2	1	2	0	0	0	0	0	0	0	1	1	0	1	1	1	1	1	1	0	2	1	1	1	1	1	1	2	0	2	0
689	1	2	1	0	0	1	1	1	2	0	0	0	0	0	0	0	0	1	1	0	2	0	0	0	0	0	0	1	0	1	2	1	1	1	0	2	1	0	1	1	0	0	1	1	1	1	0	2	0
690	1	0	2	0	0	1	1	1	1	0	0	1	1	0	0	1	0	1	2	0	1	1	1	1	1	1	0	0	0	1	1	1	1	1	0	2	2	0	0	0	0	2	2	2	1	1	0	2	0
691	0	2	1	0	0	1	0	0	1	0	1	0	0	0	0	0	0	0	2	0	2	1	0	0	0	0	1	1	1	0	1	1	1	2	0	2	1	0	1	1	0	0	0	2	0	0	0	1	1
692	0	2	0	0	0	0	1	1	1	0	1	1	1	0	0	1	0	1	1	1	2	0	0	0	1	1	0	0	0	1	2	1	0	2	2	0	2	0	0	0	1	0	0	0	0	0	0	2	0
693	1	1	1	0	1	1	1	1	1	0	0	0	0	0	0	0	0	0	2	0	2	0	1	0	0	0	0	1	1	1	1	1	0	1	1	1	1	0	1	1	0	0	1	2	1	0	0	1	1
694	0	1	2	0	0	0	1	1	2	0	0	1	1	0	1	0	0	1	1	0	1	0	1	0	0	0	0	0	0	2	0	2	2	0	1	1	2	0	0	0	0	0	0	2	0	2	0	1	0
695	1	2	1	0	0	0	0	0	2	0	0	1	0	0	0	0	0	1	0	2	1	1	0	0	0	0	0	0	0	2	1	1	1	1	1	1	1	0	1	1	0	0	2	2	0	1	0	1	1
696	0	1	2	0	0	0	1	2	2	0	0	0	2	0	1	0	0	1	2	0	2	0	0	0	1	1	0	1	0	0	2	2	2	2	0	2	1	0	0	0	0	1	1	1	1	2	1	1	0
697	0	0	2	0	0	1	0	1	2	0	0	0	2	0	2	0	0	1	1	0	2	0	1	0	0	0	0	1	1	2	0	2	2	1	2	0	1	0	2	1	1	0	0	1	0	1	0	2	0
698	0	1	1	0	0	1	2	2	2	0	0	0	0	0	0	0	0	0	1	1	1	0	0	0	0	0	0	1	1	1	1	1	1	1	1	1	1	1	1	1	0	1	1	2	1	2	1	1	0
699	0	2	1	0	0	1	0	1	2	0	0	0	0	0	0	0	0	1	2	0	2	0	0	0	0	0	0	0	0	2	0	0	0	2	0	2	2	0	1	1	0	0	0	2	1	0	0	0	0
700	1	1	1	0	0	1	2	2	0	0	1	0	0	0	0	0	0	2	1	1	2	2	1	1	1	1	1	0	1	0	0	1	1	1	0	2	1	0	2	2	0	0	2	2	0	0	0	0	1
701	0	0	2	0	0	2	1	2	1	0	1	1	1	0	0	0	0	1	2	0	2	0	0	0	0	0	1	0	0	1	0	0	0	2	0	1	2	0	0	0	0	0	0	1	0	1	0	2	0
702	0	0	2	0	0	1	0	0	2	0	0	0	1	0	0	0	0	1	0	0	0	0	1	0	1	1	0	0	1	1	0	1	2	1	0	2	0	0	2	2	1	1	1	2	1	0	0	2	0
703	0	2	1	0	0	0	1	2	1	0	1	0	1	0	1	0	1	1	0	1	1	1	0	0	1	1	0	0	0	2	1	1	1	1	1	1	2	0	1	1	0	0	0	2	0	1	0	2	0
704	1	1	1	0	0	0	2	2	0	0	0	0	1	0	1	0	0	1	2	1	2	0	0	0	0	0	0	0	0	2	1	1	1	1	1	1	1	0	0	0	0	1	0	1	0	1	0	2	0
705	0	2	2	0	0	1	1	2	1	0	0	0	0	0	0	0	0	0	0	1	1	0	0	0	1	1	0	0	0	2	0	1	1	2	1	1	2	0	0	0	0	0	1	1	1	1	1	1	1
706	1	1	2	0	0	2	1	2	1	0	0	0	0	0	0	0	0	0	1	1	1	1	1	1	1	1	1	0	1	2	0	2	1	0	1	1	1	1	0	0	0	1	1	1	1	1	1	0	0
707	1	2	0	0	0	1	2	2	1	0	1	0	0	0	0	0	0	1	1	1	1	0	1	1	1	1	0	0	0	2	0	2	2	0	1	1	1	0	1	1	0	0	0	1	0	0	1	1	0
708	1	0	2	0	1	2	0	1	1	0	1	0	2	0	1	0	0	0	2	1	2	0	0	0	0	0	0	0	0	2	0	1	1	0	1	1	2	0	0	0	0	0	1	2	0	0	0	2	0
709	0	2	1	1	0	1	2	2	1	0	1	1	0	0	0	0	1	1	2	1	2	0	0	0	1	1	0	1	2	0	1	1	1	0	2	1	1	1	0	0	0	1	1	2	0	0	0	1	0
710	1	2	1	0	0	1	1	1	2	0	0	0	0	0	0	0	0	2	2	1	2	0	0	0	0	1	0	0	0	2	0	0	0	1	1	1	1	0	2	2	0	0	2	2	0	0	0	0	2
711	0	1	1	0	1	1	1	1	1	0	1	0	0	0	0	0	0	2	2	0	2	0	1	0	1	1	0	0	0	2	0	1	1	0	2	0	2	0	1	0	1	0	1	2	0	0	0	2	0
712	1	1	1	0	0	1	1	1	1	1	0	0	0	0	0	0	0	1	1	0	2	1	0	0	0	0	0	0	0	2	0	1	1	2	0	2	1	2	0	0	1	1	0	1	1	2	0	2	0
713	1	0	2	0	1	2	1	2	1	0	1	0	2	0	2	0	0	0	1	1	2	0	1	0	0	0	0	1	1	0	1	2	1	0	1	1	2	0	1	1	0	0	0	1	0	0	0	1	0
714	1	1	1	0	0	1	1	2	2	0	0	0	0	0	0	0	0	0	2	0	2	0	0	0	1	1	0	0	1	1	0	1	1	0	1	1	1	0	0	0	0	0	1	2	1	0	1	0	0
715	0	0	2	0	0	2	0	0	2	0	0	0	1	0	0	0	0	0	1	0	2	1	0	0	0	0	0	0	0	2	0	1	1	1	1	1	1	0	0	0	0	0	0	2	1	1	0	1	1
716	0	0	2	0	1	2	2	2	0	0	1	0	1	0	1	0	0	0	2	0	2	1	0	0	0	0	0	2	2	0	2	1	1	1	0	2	1	0	0	0	0	0	0	0	0	1	0	0	2
717	0	2	0	0	0	0	1	2	0	0	1	1	1	0	0	1	0	0	2	1	2	0	0	0	0	0	0	0	2	0	0	0	0	1	1	1	1	0	0	0	0	0	0	1	0	0	1	1	0
718	1	1	2	0	0	1	2	2	1	0	1	0	0	0	0	0	0	1	2	1	2	1	1	1	1	1	0	1	0	1	1	1	0	2	1	2	0	0	2	2	0	1	1	2	1	0	1	0	0
719	1	1	1	0	0	1	1	0	2	0	0	0	0	0	0	0	0	0	1	1	2	0	1	0	1	1	0	1	2	0	1	0	0	1	1	1	1	0	2	2	0	0	1	2	1	0	0	1	0
720	0	1	1	1	0	1	1	0	2	0	0	0	1	0	1	0	0	2	1	1	1	0	1	1	1	1	0	1	1	1	1	2	2	1	0	2	1	1	0	0	0	0	0	1	0	1	0	0	0
721	0	1	1	0	1	2	0	1	1	0	0	0	1	0	1	0	0	0	2	1	2	1	0	0	0	0	0	1	1	2	1	0	0	2	0	2	1	0	1	1	0	1	0	1	0	0	0	2	0
722	1	2	1	0	0	1	1	1	2	0	0	1	2	0	1	1	0	2	0	2	0	0	0	0	0	0	0	0	1	1	0	1	1	2	1	1	2	0	1	1	0	0	0	1	0	0	1	1	0
723	0	0	2	0	1	1	2	2	1	1	1	0	1	0	1	0	0	0	1	0	1	1	0	0	0	0	0	2	2	1	2	1	0	2	0	2	2	0	2	2	0	0	0	2	0	0	0	0	1
724	0	1	2	0	0	2	1	1	1	0	1	0	1	0	1	0	0	2	2	1	2	0	0	0	0	0	0	0	1	1	1	2	1	0	1	1	1	0	1	1	0	0	0	1	0	1	0	0	2
725	0	1	1	0	0	1	2	2	0	0	1	0	0	0	0	0	0	0	1	1	2	0	0	0	0	0	0	0	1	1	1	0	0	2	0	2	2	0	0	0	0	1	1	1	0	0	0	1	0
726	1	1	1	0	0	2	1	1	0	0	1	0	1	0	1	0	0	0	0	0	1	1	0	0	0	0	1	0	0	1	1	0	0	2	0	2	1	0	0	0	0	0	1	2	0	1	0	1	0
727	1	2	1	0	0	0	2	2	1	0	0	1	1	0	0	1	0	1	2	0	2	2	0	0	0	0	0	1	2	0	1	0	0	1	1	1	0	0	1	1	0	1	1	2	1	1	0	2	0
728	1	0	2	0	1	2	1	1	1	0	0	1	0	0	1	0	0	0	1	0	2	0	0	0	0	0	0	0	0	1	0	1	0	2	1	2	1	0	2	2	0	1	1	2	1	1	0	1	0
729	0	1	2	0	0	0	1	1	2	0	0	0	0	0	0	0	0	1	0	1	1	0	0	0	0	0	0	2	2	2	0	0	0	1	0	2	2	0	1	1	0	0	2	2	0	0	0	2	0
730	1	2	1	0	0	1	1	1	2	0	0	2	2	0	2	0	0	0	1	2	1	0	0	0	1	1	0	0	0	2	0	1	1	1	1	1	2	0	1	1	0	0	0	0	2	2	1	0	1
731	1	1	1	0	1	2	1	1	1	0	0	0	1	0	1	0	0	0	1	1	2	0	0	0	0	0	0	0	0	1	2	1	1	1	1	1	1	1	0	0	1	0	1	1	1	0	0	1	0
732	0	1	1	0	0	1	1	2	1	0	1	0	0	0	0	0	0	1	1	1	1	1	0	0	0	0	0	0	0	2	0	1	1	1	1	1	2	0	2	2	0	0	0	1	0	0	1	0	0
733	0	2	0	0	0	0	1	1	0	1	2	1	1	0	0	1	0	1	2	0	2	0	1	0	0	0	0	0	0	2	0	1	1	2	0	2	0	1	1	1	0	0	2	2	0	1	1	0	0
734	1	0	2	0	1	2	1	2	1	0	0	1	2	0	1	1	0	0	1	0	1	0	0	0	1	1	0	0	0	1	0	1	2	0	0	2	1	0	1	1	0	1	0	1	2	1	0	1	1
735	0	2	0	0	0	0	2	2	1	0	0	0	0	0	0	0	0	1	1	0	2	0	0	0	0	0	0	0	0	1	0	2	1	1	2	2	2	0	0	0	0	0	1	1	1	0	1	0	0
736	0	0	2	0	1	1	0	0	2	0	0	0	1	0	1	0	0	0	1	0	1	0	0	0	0	0	0	0	1	1	1	0	0	2	0	2	1	1	0	0	0	0	1	2	1	0	0	2	0
737	0	1	2	0	0	2	1	1	1	0	0	0	0	0	0	0	0	0	0	0	1	0	0	0	0	0	1	0	0	1	0	1	1	1	1	1	1	0	0	0	0	0	1	2	1	0	0	2	0
738	1	2	2	0	0	1	0	0	2	0	0	0	2	0	2	0	0	0	2	0	2	2	1	1	1	1	0	0	0	1	1	0	0	2	1	1	1	0	0	0	0	0	0	1	0	0	0	1	0
739	0	1	1	0	0	0	2	2	1	0	1	0	1	0	1	0	0	0	0	1	2	0	1	0	0	0	0	1	1	1	1	1	2	1	1	1	1	0	1	1	0	0	0	2	0	1	0	2	0
740	0	2	0	0	0	0	1	1	1	0	0	1	2	0	1	0	0	2	2	1	2	0	1	0	0	0	0	2	2	1	2	1	1	1	1	1	2	0	1	1	0	1	1	1	1	1	1	0	1
741	1	2	1	0	0	2	1	1	0	0	1	0	0	0	0	0	0	0	2	1	2	0	0	0	0	0	0	0	0	2	0	1	1	0	1	1	1	0	1	0	1	0	0	2	0	1	0	1	0
742	1	1	2	0	0	0	0	0	2	0	0	0	0	0	0	0	0	1	1	0	2	0	0	0	0	1	0	1	1	2	1	2	1	2	0	2	1	0	1	1	0	1	1	2	1	1	0	1	1
743	1	2	1	0	0	0	1	1	2	0	0	0	0	0	0	0	0	0	2	0	2	1	0	0	0	0	0	1	1	1	1	1	1	1	0	1	2	0	0	0	0	0	2	2	1	0	0	2	0
744	1	2	1	1	0	1	1	1	2	0	0	0	0	0	0	0	0	0	1	1	1	0	0	0	0	0	0	0	0	2	1	2	2	1	1	1	1	1	0	0	1	0	2	2	0	0	0	2	0
745	1	1	2	0	0	2	0	0	2	0	0	0	0	0	0	0	0	0	2	0	1	0	0	0	0	0	0	1	2	0	1	2	2	1	0	2	1	0	0	0	0	0	0	0	0	0	1	1	1
746	0	2	1	0	0	1	1	1	0	1	2	1	1	0	1	0	0	0	0	1	0	0	0	0	0	0	0	0	0	1	1	1	0	2	0	2	1	0	0	0	0	0	0	0	0	1	1	2	0
747	0	2	0	0	0	0	0	1	2	0	0	0	0	0	0	0	0	2	1	1	2	1	0	0	0	0	0	0	0	2	1	2	2	1	1	1	1	0	0	0	0	0	1	2	1	0	1	0	0
748	1	1	1	0	0	0	1	1	2	0	0	1	1	0	1	0	0	1	1	1	2	2	0	0	0	0	0	0	0	2	0	0	0	2	0	2	1	0	1	1	1	0	1	1	1	0	0	2	0
749	0	0	2	0	0	1	0	0	2	0	0	0	1	0	1	0	0	2	2	1	2	1	0	0	0	0	0	0	0	2	0	1	0	2	0	2	1	1	1	1	0	0	1	2	1	0	0	0	2
750	1	0	2	0	0	1	0	0	1	0	0	0	0	0	0	0	0	1	1	0	1	1	1	0	0	0	0	0	1	1	0	2	1	2	0	2	2	0	1	0	1	0	1	2	1	0	0	1	0
751	0	2	0	0	0	0	1	2	2	1	0	0	2	1	0	0	0	1	1	1	1	1	0	0	0	0	0	0	0	0	0	1	1	0	2	0	0	0	1	1	0	0	1	2	1	0	0	2	0
752	0	1	1	0	0	1	1	1	1	0	0	0	1	0	0	0	0	1	1	1	2	0	0	0	0	0	0	0	1	1	0	2	1	0	1	1	0	0	2	2	0	1	1	1	1	1	0	1	1
753	0	1	1	0	0	0	0	1	2	0	0	1	1	0	0	1	0	0	0	1	0	1	1	0	0	0	0	0	0	2	0	1	0	2	1	2	0	1	1	0	1	0	0	2	0	0	0	2	0
754	1	2	0	0	0	0	0	1	1	0	1	1	1	0	1	0	0	0	2	1	2	0	0	0	0	0	0	1	0	1	1	1	1	1	1	1	1	0	0	0	0	0	0	2	1	0	0	1	1
755	0	2	1	0	0	0	1	2	2	0	0	0	1	1	0	0	0	0	1	1	1	0	0	0	0	0	1	0	0	1	1	1	1	0	2	0	1	0	2	2	0	0	1	2	1	0	0	2	0
756	0	1	1	0	0	0	1	1	1	0	0	0	1	0	1	0	0	2	2	0	2	1	0	0	0	0	0	1	1	0	2	1	1	2	0	2	0	1	1	0	1	0	1	1	1	0	0	2	0
757	0	1	1	0	0	1	1	1	2	0	0	0	1	1	0	0	0	0	0	1	2	0	0	0	0	0	1	0	1	2	0	1	1	1	1	1	1	0	2	2	0	0	2	2	0	0	0	1	0
758	1	2	1	0	0	0	1	1	1	0	0	0	0	0	0	0	0	0	2	0	2	0	1	1	1	1	1	1	1	1	0	1	0	1	1	1	1	0	1	1	0	1	0	1	2	1	0	2	0
759	0	1	1	0	0	0	2	2	0	0	0	0	0	0	0	0	0	2	1	0	1	1	0	0	0	0	0	0	1	1	0	0	0	2	0	2	1	0	1	1	0	0	0	2	0	2	0	1	0
760	0	2	0	0	0	1	2	2	1	0	1	0	0	0	0	0	0	0	1	1	1	0	1	0	0	0	0	0	0	2	0	0	0	2	0	2	1	0	1	0	1	0	0	2	0	2	0	2	0
761	0	2	1	0	0	1	1	1	1	0	1	1	0	0	1	0	0	1	2	0	2	1	1	1	1	1	0	0	0	2	1	1	1	0	2	0	1	1	0	0	0	0	1	2	1	0	0	2	0
762	1	0	2	0	1	1	0	1	2	0	0	0	0	0	0	0	1	1	1	0	1	0	2	0	0	1	0	0	0	2	0	2	2	1	1	1	1	0	1	1	0	1	0	0	1	0	1	1	0
763	0	0	2	0	0	2	1	1	2	0	0	0	0	0	0	0	0	2	2	0	2	0	0	0	0	0	0	0	1	1	0	1	1	0	1	1	1	0	2	1	1	0	0	1	0	0	0	1	0
764	0	2	0	0	0	0	2	2	1	0	0	0	0	0	0	1	0	1	2	1	1	0	0	0	1	1	0	1	1	1	2	2	2	0	2	0	1	0	0	0	0	1	1	1	1	2	0	0	0
765	1	1	1	0	0	2	2	2	0	0	0	0	0	0	0	0	0	0	2	0	2	1	0	0	1	1	0	0	0	2	0	1	2	2	0	2	2	0	2	2	0	0	0	2	0	0	0	2	0
766	1	0	2	0	0	2	2	2	1	0	0	0	0	0	0	0	0	1	1	0	2	0	0	0	0	0	0	0	0	2	0	1	1	1	1	1	2	1	0	0	0	0	0	1	0	1	0	0	1
767	0	1	1	0	0	0	2	2	1	1	0	0	0	0	0	0	0	1	0	1	2	0	0	0	0	0	0	0	1	1	0	1	1	1	0	2	2	0	0	0	0	1	1	2	0	1	0	2	0
768	0	1	2	0	0	2	0	0	2	0	0	0	0	0	0	0	0	0	2	0	2	1	0	0	0	0	0	1	1	1	1	1	1	0	1	1	2	0	1	0	1	1	1	2	0	0	0	2	0
769	0	1	2	0	0	1	1	1	1	0	0	1	1	0	0	0	0	1	2	0	2	1	1	1	1	1	0	1	2	0	1	0	0	2	0	2	1	1	0	0	0	1	1	1	1	0	0	1	0
770	1	0	2	0	1	2	2	2	1	0	1	0	0	0	0	0	1	2	1	1	1	0	0	0	0	0	0	0	1	1	0	2	2	1	2	0	0	1	1	1	0	0	0	0	0	0	0	1	1
771	1	0	2	0	1	2	1	2	1	0	1	0	0	0	0	0	0	0	2	0	2	0	0	0	0	0	0	0	1	1	1	1	1	1	1	1	1	0	0	0	0	0	1	2	1	0	0	0	1
772	1	1	1	0	0	2	1	1	1	1	1	0	1	0	1	0	0	0	0	1	0	0	0	0	1	1	0	0	0	2	1	0	1	1	0	2	1	0	1	0	2	0	0	2	0	1	0	2	0
773	0	2	1	0	0	2	2	2	1	0	1	0	1	0	1	0	0	2	2	1	2	0	0	0	0	0	0	0	1	1	0	1	1	2	0	2	2	0	0	0	0	0	1	2	1	1	1	0	1
774	0	1	1	0	0	1	1	1	1	0	0	1	2	0	1	0	0	0	0	1	2	1	1	0	1	1	0	1	1	1	1	1	1	2	0	2	1	0	0	0	0	1	1	1	1	0	0	2	0
775	1	2	1	0	0	1	1	1	1	1	0	0	0	0	0	0	0	0	1	0	1	0	0	0	0	0	0	0	1	1	0	1	1	2	0	2	1	0	2	2	0	0	0	2	0	1	0	2	0
776	0	1	1	0	1	2	0	0	2	0	0	0	0	0	0	0	0	2	1	1	1	0	1	1	1	1	0	0	0	2	0	1	1	0	0	1	1	0	1	1	0	0	0	2	0	1	0	2	0
777	1	1	1	0	0	1	2	2	0	0	1	0	1	0	1	0	0	0	1	0	2	0	1	0	0	0	0	0	1	1	0	1	1	1	0	2	0	1	1	1	0	0	1	2	0	1	1	0	0
778	1	0	2	0	1	1	0	1	2	0	0	0	0	0	0	0	0	0	2	1	2	0	0	0	0	0	0	1	1	2	0	1	1	1	0	2	2	0	1	1	0	0	0	2	0	1	0	1	0
779	1	2	0	0	0	0	1	1	0	1	2	2	2	0	1	1	0	1	2	0	1	1	0	0	0	0	0	0	0	2	1	1	0	2	0	2	0	0	2	2	0	0	0	2	0	1	0	0	1
780	1	0	2	0	0	1	0	1	2	0	0	0	1	0	1	0	0	0	0	0	0	0	0	0	0	0	0	1	1	1	2	1	0	2	0	2	2	0	1	1	0	0	1	2	1	0	0	2	0
781	0	0	2	0	0	1	0	0	2	0	0	0	1	0	1	0	0	0	2	0	2	1	0	0	0	0	0	0	0	1	2	1	1	1	1	1	1	0	1	1	0	0	0	1	0	1	1	0	0
782	1	1	2	0	0	0	0	1	2	0	1	1	1	0	0	0	0	1	0	2	1	0	0	0	1	1	0	0	0	2	0	1	1	2	0	2	1	0	0	0	0	0	0	1	1	1	1	1	0
783	1	2	1	0	0	0	0	0	2	0	0	0	1	0	1	0	0	1	0	2	1	1	0	0	0	0	0	1	2	1	0	2	1	1	1	1	1	0	1	0	1	0	0	1	0	1	0	0	0
784	0	2	0	0	0	1	0	0	2	0	1	1	1	0	0	1	0	1	0	1	0	0	0	0	1	1	0	0	0	1	1	1	0	1	1	1	1	0	1	1	1	0	0	2	0	2	0	2	0
785	1	1	2	0	0	2	1	2	1	0	1	1	1	0	0	1	1	2	2	0	1	0	0	0	0	0	0	0	0	1	2	1	0	2	0	2	2	0	0	0	0	1	1	2	1	0	0	1	1
786	1	0	2	0	0	2	2	2	1	0	0	1	1	0	0	0	0	0	2	0	2	1	0	0	0	0	0	0	2	0	0	1	1	1	1	1	1	0	0	0	0	1	1	1	1	1	0	0	0
787	0	1	1	0	0	0	0	2	2	0	1	0	0	0	0	0	0	0	1	0	1	1	0	0	0	0	0	0	2	0	0	1	1	0	2	0	2	0	0	0	1	1	0	1	0	1	0	1	0
788	1	2	0	0	0	0	0	0	2	0	0	1	1	0	1	0	0	1	1	1	2	0	1	0	0	0	0	0	0	2	1	2	2	1	0	2	1	0	1	1	0	0	0	2	0	1	0	1	0
789	1	1	2	0	0	2	2	2	2	0	0	0	0	0	0	0	0	0	2	0	2	1	0	0	0	0	0	1	0	0	2	1	1	1	1	1	1	0	0	0	0	0	0	2	0	0	0	1	1
790	1	1	2	0	0	2	1	2	1	0	1	1	1	0	0	0	0	1	1	0	2	1	1	1	1	1	0	1	1	1	1	1	0	2	1	2	1	0	0	0	0	0	0	2	0	2	0	2	0
791	1	1	2	0	0	2	2	2	0	1	1	0	0	0	0	0	0	0	1	1	1	1	0	0	0	0	0	1	1	1	1	1	1	1	1	1	0	0	1	1	0	1	1	2	1	2	0	2	0
792	1	0	1	0	0	1	1	1	1	0	1	0	0	0	0	0	0	2	0	2	0	0	0	0	0	0	0	0	0	2	1	2	1	1	2	2	1	0	1	1	0	0	0	0	0	1	1	1	0
793	0	1	2	0	0	0	1	1	1	1	1	0	0	0	0	0	0	0	2	1	2	0	2	0	0	1	0	1	1	1	1	1	0	2	0	2	1	0	1	0	1	0	0	1	0	1	0	2	0
794	0	2	0	0	0	0	2	2	1	0	0	0	0	0	0	0	0	1	1	0	2	0	0	0	0	0	0	0	1	1	0	1	1	1	2	1	2	0	0	0	0	1	1	2	1	1	0	0	1
795	0	2	0	0	0	1	2	2	0	0	0	1	1	0	0	1	1	1	1	0	2	1	1	0	0	0	0	1	1	1	2	0	0	2	0	2	0	0	1	1	0	1	2	2	1	0	0	1	0
796	1	1	2	0	0	2	1	1	2	0	0	0	0	0	0	0	0	1	1	1	2	0	1	0	0	0	1	1	1	0	1	2	2	0	2	0	1	0	0	0	0	2	2	2	0	1	0	0	0
797	1	2	2	0	0	1	1	0	2	0	0	0	1	0	1	0	0	0	2	1	2	0	0	0	0	0	0	0	0	1	1	2	1	1	0	2	1	0	1	0	1	0	0	0	1	1	0	2	0
798	1	1	1	0	1	2	2	2	1	0	0	0	2	0	2	0	0	0	1	1	2	0	0	0	0	0	0	0	1	0	0	1	1	0	2	1	1	0	0	0	0	0	0	2	1	1	0	1	0
799	1	1	2	0	0	2	1	2	0	0	1	0	2	1	1	0	0	1	1	0	1	0	1	0	0	0	0	0	0	1	2	2	2	0	2	0	1	0	0	0	0	0	0	1	0	1	0	2	0
800	1	2	2	0	0	1	1	2	1	0	0	0	1	0	1	0	0	0	1	1	2	1	0	0	0	0	0	0	0	2	1	1	0	2	0	2	1	0	1	1	0	0	1	2	1	0	0	0	0
801	1	2	1	0	0	1	1	1	2	0	0	0	0	0	0	0	0	0	2	0	2	0	0	0	1	1	0	0	2	0	0	2	1	1	1	1	1	0	0	0	0	0	0	1	0	0	0	1	0
802	1	0	2	0	1	2	0	1	2	0	0	0	1	0	0	0	0	0	2	1	2	0	0	0	1	1	0	1	0	1	1	1	1	1	1	1	2	0	1	1	1	0	1	2	0	1	0	1	0
803	0	1	2	0	1	2	2	2	1	0	0	0	0	0	0	0	0	1	0	2	1	0	0	0	0	0	0	0	1	0	1	0	0	2	0	2	0	1	1	1	0	0	0	2	0	0	0	2	0
804	1	2	1	1	0	1	2	2	1	0	0	0	0	0	0	0	0	0	0	1	1	0	0	0	0	0	0	1	2	0	1	1	1	1	1	1	1	0	1	1	0	1	1	2	1	0	0	0	0
805	1	0	1	0	0	0	1	1	1	1	0	0	1	0	1	0	0	0	1	1	2	0	0	0	0	0	0	1	1	1	1	0	0	1	2	0	2	0	0	0	0	0	0	2	0	1	0	2	0
806	0	2	0	0	0	0	0	0	2	0	0	0	1	0	1	0	0	1	0	2	1	0	0	0	0	0	1	0	0	1	0	0	1	0	1	2	0	0	2	2	0	1	0	0	0	0	0	1	0
807	1	1	1	0	0	1	1	1	2	0	0	0	0	0	0	1	0	1	0	1	2	1	0	0	0	0	0	1	1	1	2	1	1	1	0	2	2	0	0	0	0	1	1	1	1	1	1	0	1
808	0	0	2	0	0	2	1	1	1	0	1	0	1	0	1	0	0	0	2	0	2	0	0	0	0	0	0	1	1	1	2	1	0	2	1	2	1	0	1	0	1	0	0	0	0	1	1	0	1
809	1	0	2	0	0	2	2	2	1	0	1	0	0	0	0	1	0	0	2	0	2	0	1	0	0	0	0	0	1	1	1	2	1	2	1	1	1	0	1	1	0	0	1	2	1	0	1	2	0
810	0	1	1	0	0	2	1	1	1	1	0	0	2	0	1	0	1	0	2	1	2	0	1	0	1	1	0	0	1	1	1	1	1	2	0	2	2	0	0	0	0	0	1	1	1	0	0	2	0
811	0	1	1	0	0	2	0	0	2	0	0	0	1	0	0	0	0	1	0	0	0	0	0	0	0	0	0	0	0	1	1	0	0	2	0	2	2	0	2	2	0	0	0	1	1	1	0	1	1
812	1	1	0	0	0	1	2	2	1	0	1	0	1	0	1	0	0	1	2	1	2	0	0	0	0	0	0	0	0	2	1	1	1	0	1	1	0	0	1	1	0	0	1	1	1	0	0	2	0
813	1	1	2	0	0	2	1	1	1	0	0	1	0	0	1	0	0	1	1	1	1	0	0	0	1	1	0	0	1	0	1	1	1	1	1	1	0	1	1	0	1	1	1	2	2	0	0	1	0
814	0	1	2	0	0	2	0	1	2	0	0	0	0	0	0	0	0	0	1	2	1	0	0	0	0	0	0	0	0	2	1	1	1	1	0	2	2	0	0	0	1	1	1	2	1	0	0	2	0
815	0	1	1	0	0	1	1	2	1	0	1	0	0	0	0	0	0	1	1	1	2	0	0	0	0	0	0	1	1	2	1	1	1	0	1	1	1	0	0	0	0	0	0	2	0	1	0	1	1
816	0	0	2	0	0	1	1	1	1	0	1	2	2	0	2	0	0	0	2	1	2	0	0	0	2	2	0	0	0	2	0	1	2	0	0	2	2	0	0	0	0	0	1	2	1	0	0	2	0
817	0	1	2	0	0	1	1	1	1	0	1	0	1	1	0	0	0	0	2	0	2	0	0	0	1	1	0	0	0	2	1	1	1	0	0	1	2	1	0	0	0	0	1	2	1	1	0	1	0
818	0	2	1	0	0	2	1	1	2	0	0	1	1	0	1	0	0	0	0	1	2	0	0	0	0	0	0	2	2	2	0	1	1	1	1	1	1	0	2	2	1	0	0	1	1	1	0	2	0
819	0	2	0	0	0	0	1	2	2	0	0	0	0	0	0	0	0	0	1	1	1	0	0	0	0	0	0	0	0	2	0	2	2	0	1	1	2	0	0	0	0	0	1	1	1	1	0	0	1
820	0	1	1	0	0	1	2	2	0	0	1	1	1	0	1	0	0	1	1	0	1	0	1	1	2	2	0	0	0	2	0	0	1	0	1	2	1	0	0	0	0	1	0	1	0	1	0	0	1
821	1	1	1	0	0	1	1	1	1	0	1	0	0	0	0	0	0	0	1	0	1	1	0	0	0	0	0	1	1	2	0	1	1	0	0	2	1	1	0	0	0	0	0	0	0	1	1	0	0
822	1	2	0	0	0	0	0	1	2	0	0	0	1	0	0	0	0	0	1	1	1	1	0	0	0	0	0	0	0	2	0	2	1	1	2	2	2	0	0	0	0	0	1	2	1	1	0	2	0
823	0	0	2	0	1	1	2	2	1	0	0	1	1	0	0	1	0	0	2	0	2	0	1	0	1	1	0	0	1	1	0	1	1	1	0	2	1	0	0	0	0	0	0	2	0	1	0	2	0
824	0	2	1	0	0	1	0	0	2	0	0	0	1	0	1	0	0	0	0	1	0	1	0	0	0	0	0	1	1	1	1	2	1	1	1	1	1	0	0	0	0	2	2	2	1	1	0	1	0
825	1	2	1	0	0	1	1	1	1	0	1	0	0	0	0	0	0	1	1	1	1	0	0	0	0	0	0	1	1	1	1	0	0	1	1	1	2	0	0	0	0	0	1	1	1	1	0	2	0
826	1	1	2	0	0	2	1	1	2	0	0	0	0	0	0	0	0	1	2	0	2	0	0	0	0	0	0	0	1	1	0	1	1	1	1	1	1	0	1	0	1	1	1	1	1	1	0	1	1
827	0	0	2	0	1	2	1	2	2	0	0	0	0	0	0	0	0	0	1	0	2	0	0	0	1	1	0	2	2	2	0	1	1	0	2	0	1	1	1	1	0	1	0	1	0	1	0	1	0
828	0	1	1	0	0	1	2	2	1	0	0	1	0	0	1	0	0	0	2	0	2	2	0	0	0	0	0	0	0	1	0	1	2	1	0	2	1	0	0	0	0	0	1	1	1	1	0	1	0
829	0	2	1	0	0	2	2	2	1	0	1	1	0	0	1	0	0	1	1	1	0	1	0	0	0	0	0	2	1	1	1	2	1	1	1	1	1	0	1	1	0	0	1	1	0	1	0	1	0
830	0	2	0	0	0	0	1	1	1	0	1	0	1	0	1	0	0	0	2	1	2	0	1	0	0	0	0	0	0	1	2	1	1	1	1	1	1	0	0	0	0	0	0	0	0	0	0	2	0
831	1	0	2	0	1	2	1	1	1	0	0	0	1	0	1	0	0	1	1	1	1	2	1	1	1	1	0	1	1	1	2	1	1	2	0	2	2	0	1	1	0	1	1	1	1	0	0	0	2
832	1	0	2	0	1	2	1	1	1	0	0	0	0	0	0	0	1	0	2	1	2	0	0	0	0	1	0	0	2	0	0	1	1	1	1	1	1	0	1	1	0	1	1	2	2	2	0	0	0
833	1	1	2	0	0	0	2	2	1	0	0	0	0	0	0	0	0	0	2	1	2	0	0	0	0	0	0	0	0	1	1	2	2	1	1	1	0	0	1	1	0	0	0	2	0	0	1	1	0
834	0	1	0	0	0	0	2	2	0	0	2	0	1	0	1	0	0	1	2	0	2	1	0	0	0	0	0	0	0	1	1	0	1	1	0	2	2	0	1	1	0	0	1	1	1	1	0	2	0
835	1	2	0	0	0	0	0	1	2	0	0	1	1	0	1	0	0	0	0	1	0	1	1	1	1	2	0	1	1	1	1	1	2	1	0	2	1	0	1	0	1	0	0	1	0	1	0	2	0
836	0	1	0	0	0	0	2	2	0	0	0	1	0	0	1	0	0	2	2	0	2	1	0	0	1	1	0	0	1	1	0	1	1	1	1	1	2	0	2	2	0	0	1	2	1	0	0	2	0
837	1	0	1	0	0	1	1	2	0	0	1	0	0	0	0	0	0	1	2	0	2	0	0	0	0	0	0	1	1	1	1	2	2	0	2	0	1	0	2	2	0	0	0	1	1	1	0	1	0
838	1	0	2	0	0	1	2	2	0	0	0	0	1	0	1	0	0	0	2	1	2	1	1	0	0	0	0	0	0	1	2	1	1	2	0	2	2	0	1	1	0	1	2	2	1	0	0	2	0
839	0	1	2	0	0	1	2	2	0	0	1	0	2	0	2	0	0	1	1	0	2	1	1	0	0	0	0	0	0	2	0	2	2	0	1	0	1	0	0	0	0	0	1	2	1	0	0	2	0
840	0	1	2	0	0	1	1	1	2	0	0	0	1	0	0	0	0	0	0	1	0	0	0	0	0	0	0	0	2	0	0	1	0	2	2	0	1	0	1	1	0	0	1	1	1	0	0	1	0
841	1	1	1	0	0	0	0	0	2	0	0	0	0	0	0	0	0	1	1	1	1	1	0	0	1	1	0	1	2	0	1	1	0	1	1	1	2	0	0	0	0	1	0	1	1	2	0	2	0
842	1	2	0	0	0	1	2	2	1	0	0	1	1	0	0	0	0	1	1	0	2	0	1	0	1	1	0	1	1	2	0	1	1	1	1	1	1	0	1	1	0	1	1	2	0	0	0	0	0
843	1	1	1	0	1	2	0	0	2	0	0	1	1	0	1	0	1	2	1	0	1	1	0	0	0	0	0	1	1	2	0	0	0	2	0	2	1	0	1	1	0	2	1	2	1	0	0	2	0
844	1	1	1	0	0	1	2	2	0	0	0	1	1	0	1	0	0	1	0	1	1	1	0	0	0	0	0	1	1	2	0	1	2	0	1	1	1	0	2	2	0	0	0	1	0	1	0	1	1
845	1	2	0	0	0	0	2	2	0	0	0	0	0	0	0	0	0	1	0	1	0	0	1	0	0	0	1	1	1	2	0	2	1	2	0	2	0	0	1	1	0	0	0	1	0	0	0	0	0
846	0	1	1	0	1	2	2	2	0	0	1	1	2	0	1	1	0	0	1	1	1	0	1	0	0	0	0	1	2	0	1	1	0	2	1	2	1	0	2	2	0	1	1	2	0	0	1	0	0
847	0	0	2	0	0	1	2	2	1	0	1	1	1	0	1	0	0	1	2	0	2	0	0	0	0	0	0	0	0	2	0	0	0	1	2	1	1	0	0	0	0	0	1	2	1	0	0	1	1
848	1	1	0	0	0	0	1	2	2	0	0	1	1	0	0	0	1	1	1	0	2	1	0	0	0	0	0	1	1	1	1	1	1	0	2	0	1	0	2	2	0	0	0	2	0	1	0	2	0
849	0	1	1	0	0	1	1	1	1	0	0	0	1	0	1	0	0	1	2	0	2	0	0	0	0	0	0	0	0	1	1	1	1	2	0	2	2	0	0	0	0	0	0	0	2	2	0	0	1
850	1	2	1	0	0	2	1	2	2	0	0	0	0	0	0	0	0	1	1	1	1	0	1	1	1	1	0	0	1	2	0	1	1	1	0	2	1	1	1	1	0	1	1	1	1	0	0	2	0
851	0	2	0	0	0	0	0	1	2	0	0	0	0	0	0	0	0	1	1	0	1	0	0	0	0	0	0	1	1	2	0	1	1	2	1	1	1	0	2	2	0	0	0	2	1	2	0	0	1
852	1	1	1	0	0	1	0	1	2	0	0	0	1	0	2	0	0	1	1	0	1	0	0	0	0	0	0	0	0	1	1	1	1	0	1	1	2	0	1	1	0	0	1	2	1	0	1	0	0
853	0	1	1	0	0	1	0	1	2	0	0	0	0	0	0	0	0	0	0	1	0	0	0	0	0	0	0	0	1	1	1	1	1	1	1	1	1	0	1	1	0	0	0	1	0	1	0	1	1
854	0	1	1	1	1	2	1	2	1	0	1	0	1	0	1	0	0	1	1	1	2	1	1	1	1	1	0	1	1	1	2	0	1	1	1	1	1	1	1	1	0	0	0	1	0	1	0	2	0
855	1	1	1	0	1	2	2	2	1	0	1	1	1	0	1	0	0	0	2	1	2	0	0	0	0	0	0	0	0	2	0	1	1	1	1	1	0	0	1	1	0	0	1	2	0	1	0	1	0
856	1	0	2	0	0	2	1	1	2	0	0	1	1	0	2	0	1	2	1	0	1	0	1	0	0	0	0	0	0	2	1	2	1	2	0	2	2	0	0	0	0	0	0	2	0	0	0	2	0
857	1	2	0	0	0	0	2	2	1	0	0	0	0	0	0	0	0	1	1	1	1	0	0	0	0	0	0	0	1	0	0	0	0	2	0	2	1	1	0	0	0	0	1	1	0	1	0	2	0
858	1	1	2	0	0	1	0	0	2	0	0	0	1	0	1	0	0	1	1	0	2	0	0	0	0	0	0	0	1	1	1	1	1	2	0	2	1	0	0	0	0	0	0	2	0	1	0	1	0
859	1	2	1	1	0	1	0	0	2	0	0	0	0	0	0	0	0	0	2	0	1	1	0	0	0	0	0	0	0	1	1	1	1	0	1	1	1	0	0	0	0	0	1	1	0	2	0	1	1
860	1	1	2	0	0	2	1	2	1	0	1	1	1	0	0	1	0	1	0	0	0	0	1	1	2	2	0	1	1	1	1	0	1	2	1	2	1	0	2	2	0	0	0	1	0	1	0	2	0
861	0	1	2	0	0	2	1	1	1	0	0	0	1	0	1	0	0	0	0	0	1	1	1	1	1	1	0	0	0	1	0	1	1	2	0	2	1	0	1	1	0	0	0	2	0	0	0	0	2
862	0	2	1	0	0	0	0	0	2	0	0	0	0	0	0	0	0	1	1	1	0	0	0	0	0	0	0	2	2	1	1	2	2	0	2	0	2	0	0	0	0	1	1	1	1	0	0	1	0
863	1	2	1	0	0	1	0	1	2	0	0	0	0	0	0	0	0	0	1	1	2	1	0	0	0	0	0	1	2	0	1	2	1	1	1	1	1	0	2	2	0	0	0	2	0	1	0	2	0
864	0	0	1	0	0	1	2	2	1	0	1	1	1	0	0	0	0	1	2	0	2	0	0	0	0	0	0	0	1	1	1	1	1	1	1	1	2	0	0	0	0	1	1	2	1	0	1	0	0
865	0	1	2	0	0	2	1	2	1	0	1	0	1	0	1	0	0	1	2	0	2	0	0	0	0	1	0	0	0	2	0	1	1	2	0	2	1	1	0	0	0	0	0	2	0	1	0	2	0
866	0	1	0	0	0	1	1	1	1	0	1	0	1	0	1	0	0	0	1	1	2	1	0	0	0	0	1	1	1	0	1	0	0	2	0	2	2	0	2	2	0	2	2	2	1	0	0	1	1
867	0	1	1	0	0	1	0	0	1	0	1	1	1	0	0	1	0	1	2	0	2	0	0	0	0	0	0	1	1	2	0	0	0	0	1	1	1	0	2	2	0	0	0	1	0	0	0	1	1
868	0	1	1	0	1	1	1	1	2	0	0	0	1	0	1	0	0	1	1	1	1	1	0	0	0	0	0	0	0	1	1	2	2	0	2	0	1	0	1	1	0	0	0	2	0	1	0	2	0
869	1	2	0	0	0	1	1	1	1	0	0	0	0	0	0	0	0	1	2	0	2	0	1	0	0	0	0	0	1	1	0	1	1	1	1	1	1	0	0	0	0	1	0	1	0	1	0	2	0
870	0	2	1	0	0	2	1	1	2	0	0	1	2	0	1	0	0	0	1	0	1	0	0	0	0	0	0	0	0	0	0	0	0	2	0	2	1	0	2	1	1	0	0	2	0	0	0	2	0
871	1	1	2	0	0	1	2	2	1	0	1	0	1	0	0	0	0	1	1	1	1	0	0	0	0	0	1	0	1	2	0	0	1	0	1	2	1	1	0	0	0	1	0	1	0	1	1	1	0
872	1	2	0	0	1	1	1	1	1	0	0	1	1	0	0	0	0	0	2	1	2	0	0	0	0	0	0	1	2	0	1	1	1	2	0	2	2	0	2	2	0	0	0	1	0	1	0	2	0
873	1	2	1	0	1	1	1	1	2	0	0	1	1	0	1	0	0	0	2	0	2	1	0	0	0	0	0	2	2	0	2	0	0	2	0	2	1	1	0	0	0	0	1	2	0	1	0	2	0
874	0	2	1	0	0	1	2	2	1	0	0	0	1	0	0	0	0	1	1	0	1	2	1	1	1	1	0	0	1	1	0	1	1	1	1	1	2	0	0	0	0	0	0	0	0	0	0	2	0
875	0	0	2	0	1	2	0	1	1	0	1	1	1	0	0	1	0	2	1	1	2	0	1	0	1	1	0	0	1	1	0	1	2	0	1	1	0	0	1	1	0	1	1	1	1	1	0	1	1
876	0	1	1	0	1	2	1	1	2	0	0	0	0	0	0	0	0	0	1	2	1	0	1	0	0	0	0	0	0	1	2	2	1	2	0	2	0	1	0	0	0	0	0	2	0	0	0	0	0
877	1	2	1	0	0	1	1	1	2	0	0	0	1	0	0	0	0	0	2	0	2	0	0	0	0	0	0	0	1	1	0	0	1	2	1	2	1	0	0	0	0	0	0	0	0	1	0	1	0
878	1	2	1	0	0	1	2	2	1	0	0	1	1	0	1	0	0	0	0	1	2	0	0	0	0	0	0	0	0	1	1	1	1	0	2	0	2	0	1	1	0	0	1	2	0	1	0	0	1
879	0	1	1	1	0	2	0	0	2	0	0	0	0	0	0	1	0	1	1	1	2	0	0	0	0	0	0	2	1	1	1	2	1	2	1	1	2	0	0	0	0	0	0	0	0	0	0	1	1
880	1	1	1	0	0	1	2	2	0	0	2	1	2	0	2	0	0	0	1	1	2	0	1	0	0	0	0	0	0	2	1	0	0	2	0	2	2	0	0	0	0	0	1	1	1	0	0	1	0
881	0	2	0	0	0	0	1	1	1	0	0	0	1	0	1	0	0	1	0	0	1	0	0	0	2	2	1	1	1	1	0	1	1	2	0	2	2	0	1	1	0	1	0	0	0	0	0	1	1
882	0	1	1	0	1	1	0	1	1	0	1	0	0	0	0	0	0	0	0	1	0	1	1	0	0	0	0	1	1	1	2	1	0	2	2	0	1	0	2	1	1	0	0	2	0	0	0	0	1
883	0	1	1	1	0	1	2	2	1	0	1	0	1	0	1	0	0	1	1	1	1	0	0	0	0	0	0	2	2	0	2	0	0	1	1	1	2	0	0	0	0	1	1	2	1	0	0	1	1
884	1	1	1	1	1	2	2	2	1	0	0	1	1	0	0	1	0	1	0	2	1	1	0	0	1	1	0	1	0	1	1	0	0	1	2	0	2	0	2	2	0	0	0	2	0	1	0	0	1
885	0	2	1	0	0	2	2	2	2	0	0	0	1	0	1	0	0	0	2	0	2	1	0	0	1	1	0	0	0	1	1	1	2	1	1	1	1	0	0	0	0	1	1	1	1	1	0	2	0
886	0	1	1	0	1	1	1	1	1	1	1	1	2	0	2	0	0	0	1	2	1	2	1	1	1	1	0	0	0	1	2	2	1	0	1	0	2	0	1	1	1	0	2	2	0	0	0	1	0
887	0	1	2	0	0	0	2	2	0	0	0	1	2	0	2	0	0	1	2	0	2	1	0	0	0	0	0	0	0	2	2	2	2	0	1	1	2	0	0	0	0	1	0	1	1	2	0	0	0
888	0	2	1	0	0	2	1	1	2	0	0	1	1	0	1	0	0	1	2	0	2	1	1	1	0	0	0	0	0	2	0	1	1	2	0	2	1	0	1	1	0	1	1	2	2	2	0	1	0
889	0	2	1	0	0	1	1	2	1	0	1	0	0	0	0	0	1	2	2	0	1	1	1	0	0	0	0	0	0	2	1	2	2	1	1	1	0	0	2	2	0	1	1	2	1	0	0	1	1
890	1	2	1	0	0	1	1	1	1	0	0	0	0	0	0	0	0	0	1	1	1	0	0	0	0	0	0	1	0	0	2	1	1	2	0	2	2	0	0	0	0	1	1	2	0	1	0	1	0
891	1	2	0	0	0	0	2	2	0	0	0	1	1	0	1	0	0	0	1	1	2	0	0	0	1	1	1	0	1	0	0	1	1	1	1	1	2	0	0	0	0	1	1	1	1	0	0	1	0
892	1	0	2	0	1	2	2	2	1	0	1	0	1	0	1	0	0	1	1	1	0	0	0	0	0	0	0	0	0	2	0	0	0	2	0	2	1	0	1	1	0	1	1	2	1	0	1	1	0
893	0	1	1	0	0	1	2	2	0	0	0	1	2	0	2	0	0	1	2	0	2	1	0	0	0	0	0	0	2	0	0	1	0	2	1	2	0	0	1	1	0	0	2	2	0	0	0	2	0
894	1	1	2	0	0	0	2	2	1	0	1	0	1	0	1	0	0	0	1	1	2	1	0	0	0	0	1	1	1	1	0	0	1	1	0	2	2	0	0	0	0	1	1	1	1	0	0	1	0
895	0	2	0	0	0	0	1	2	2	0	0	2	2	0	1	1	0	0	2	0	2	0	0	0	0	0	0	0	0	1	2	1	2	2	0	2	2	0	0	0	0	0	1	2	1	1	0	2	0
896	1	0	2	0	0	2	2	2	1	0	1	0	1	0	1	0	0	1	0	1	1	1	0	0	0	0	0	1	2	0	1	1	1	0	1	1	0	0	1	1	0	1	1	2	0	0	0	1	1
897	0	2	0	0	0	0	2	2	1	0	1	1	1	0	0	1	0	0	1	0	2	0	0	0	0	0	0	1	2	0	1	1	1	1	1	1	2	0	0	0	0	1	1	2	0	1	1	1	0
898	1	1	1	0	0	1	1	2	2	1	0	0	0	0	0	0	0	2	1	1	2	1	0	0	0	0	0	1	1	1	2	1	0	2	0	2	1	0	1	1	0	0	0	2	1	1	1	0	0
899	0	1	1	0	0	1	1	1	1	0	0	1	1	0	0	1	0	0	2	0	2	1	1	0	1	1	0	0	0	2	0	1	1	1	1	1	1	0	1	1	0	0	0	2	1	2	1	0	0
900	0	1	1	0	0	2	0	0	2	0	0	0	1	0	1	0	0	0	1	1	2	1	0	0	1	1	0	1	1	1	2	1	1	1	1	1	2	0	0	0	0	0	1	1	1	0	0	2	0
901	1	1	1	0	0	1	0	1	1	0	1	0	0	0	0	0	0	0	1	0	0	2	0	0	0	0	0	0	1	1	0	1	1	1	1	1	2	0	1	1	0	0	1	2	1	0	0	2	0
902	1	1	1	0	0	0	1	2	0	0	1	0	2	0	2	0	0	0	1	0	1	1	0	0	0	0	0	1	1	1	1	1	0	2	2	0	1	0	0	0	0	0	1	2	0	1	0	2	0
903	0	0	2	0	1	2	2	2	1	0	0	0	0	0	0	0	0	0	2	1	2	1	0	0	0	0	0	0	1	1	1	1	1	1	0	2	0	0	1	1	0	0	0	0	0	0	0	2	0
904	0	0	2	0	0	1	1	1	2	0	0	1	1	0	0	1	0	0	2	0	2	0	0	0	1	1	0	0	0	1	2	1	1	2	0	2	1	0	0	0	0	0	1	2	1	0	0	1	1
905	1	2	0	0	0	0	1	2	1	0	0	0	0	0	0	0	0	1	1	0	2	0	1	0	1	1	0	1	0	1	1	0	0	2	0	2	0	0	1	1	0	0	1	2	0	0	1	0	0
906	0	1	1	0	0	0	0	0	2	0	0	1	2	0	1	0	0	0	1	1	1	1	0	0	0	0	0	0	0	2	0	1	1	2	0	2	1	0	1	0	1	0	1	2	1	0	0	1	1
907	0	0	2	0	1	2	1	1	0	0	0	0	1	0	1	0	1	0	2	1	2	0	0	0	0	0	0	0	0	2	0	1	1	1	0	2	2	0	0	0	0	0	0	1	0	1	0	0	1
908	0	0	2	0	0	1	0	0	1	0	1	0	0	0	0	1	0	0	2	0	2	0	0	0	0	0	0	0	1	1	1	1	1	1	1	1	1	1	1	1	0	0	1	1	1	1	0	1	1
909	1	1	1	0	0	1	2	2	1	0	0	0	0	0	0	0	0	0	1	0	1	1	0	0	0	0	0	0	1	1	0	2	1	0	1	1	0	0	0	0	0	0	0	0	1	1	1	0	1
910	0	1	2	0	1	1	0	1	2	0	0	1	1	0	0	0	0	0	2	0	2	1	1	1	1	1	0	1	2	0	1	2	1	2	0	2	1	0	0	0	0	1	0	1	2	1	0	1	0
911	1	0	1	0	0	1	1	1	1	0	0	0	0	0	0	0	0	0	2	1	2	0	1	0	0	0	0	2	1	1	1	2	1	1	1	1	2	0	0	0	0	1	1	2	0	0	0	2	0
912	1	1	1	0	1	1	1	1	2	0	0	1	1	0	0	0	0	2	2	1	2	0	0	0	0	0	0	0	0	2	0	2	1	2	0	2	2	0	1	1	0	0	0	1	0	0	1	1	0
913	0	1	1	0	1	2	2	2	1	0	0	0	0	0	0	0	0	0	0	1	1	0	0	0	1	1	0	1	1	1	1	1	1	2	0	2	2	0	0	0	0	0	0	0	0	1	0	2	0
914	0	2	1	0	0	2	2	2	1	0	1	0	0	0	0	0	0	0	1	0	1	0	1	0	0	0	0	1	1	1	1	1	1	0	2	0	1	0	0	0	0	1	1	1	1	0	0	1	1
915	0	2	2	0	1	1	1	1	1	0	0	1	1	0	1	0	0	1	0	1	0	1	0	0	0	0	0	1	1	2	0	1	1	1	0	2	1	0	1	1	0	2	2	2	1	0	0	1	0
916	0	1	1	0	0	0	2	2	0	0	0	0	0	0	0	0	0	1	1	1	1	0	0	0	0	0	0	0	0	1	1	2	1	0	1	1	2	0	0	0	0	0	0	2	1	1	0	1	1
917	1	1	2	0	0	2	2	2	1	0	0	0	0	0	0	0	0	1	2	0	2	0	0	0	0	0	0	1	1	1	2	1	1	0	1	1	2	0	0	0	0	0	0	2	0	1	0	1	1
918	0	2	0	0	0	1	1	2	0	0	1	0	1	0	1	0	0	1	2	0	2	0	0	0	1	1	0	0	0	2	0	2	1	2	1	1	1	0	2	2	1	0	1	2	0	0	0	1	1
919	0	1	1	0	1	2	0	0	2	0	0	0	0	0	0	0	0	1	1	0	2	1	1	0	0	0	0	1	1	1	1	1	1	0	2	0	0	0	2	2	1	0	1	2	0	0	0	1	0
920	0	1	1	0	1	1	1	1	2	0	0	1	1	0	0	0	1	1	1	0	2	0	1	0	0	0	0	0	0	1	1	2	1	0	1	1	2	0	1	1	0	1	1	2	0	1	1	0	0
921	0	2	0	0	0	0	0	0	2	0	0	0	0	0	0	0	0	1	2	0	2	0	0	0	0	0	0	0	1	1	0	2	2	2	0	2	0	0	1	1	0	1	0	1	0	0	1	1	0
922	0	2	0	0	0	0	2	2	1	0	0	0	0	0	0	0	0	0	2	0	2	0	1	1	2	2	0	1	2	0	1	1	1	1	0	2	2	0	0	0	0	1	1	1	0	0	0	2	0
923	1	1	2	0	0	1	1	2	2	0	0	2	2	0	2	0	0	0	0	1	0	0	0	0	0	0	1	2	2	1	1	0	1	1	1	1	2	0	1	1	0	0	0	1	0	0	0	0	0
924	0	1	1	0	0	1	2	2	1	0	0	0	1	0	1	0	0	0	1	0	1	0	1	0	0	0	0	0	0	2	1	1	1	2	0	2	1	0	0	0	0	1	1	2	1	1	0	0	0
925	0	1	1	0	0	1	1	1	0	0	0	0	1	0	1	0	0	1	2	0	2	0	0	0	1	1	0	0	0	1	1	2	2	1	1	1	1	0	2	1	1	0	0	2	0	1	0	2	0
926	0	1	1	0	0	0	2	2	1	0	0	0	1	0	1	0	0	1	1	1	1	0	0	0	0	0	0	1	1	2	1	1	1	1	1	1	1	0	0	0	0	0	1	1	1	0	1	1	0
927	1	1	1	0	0	1	2	2	1	0	0	1	1	1	0	0	0	0	1	0	1	0	0	0	0	0	0	0	0	1	1	2	2	1	1	1	1	1	0	0	0	2	2	2	1	0	0	1	1
928	1	1	1	0	1	1	1	1	1	0	0	1	1	0	1	0	0	1	1	1	1	1	0	0	1	1	0	0	1	1	1	1	1	0	1	1	1	0	1	1	0	1	1	2	1	1	0	2	0
929	0	0	2	0	1	2	0	1	2	0	0	1	1	0	0	1	0	1	1	0	1	0	1	1	2	2	0	1	2	1	0	2	2	2	0	2	1	0	2	2	0	0	0	2	0	0	0	1	0
930	1	1	2	0	0	2	1	1	2	0	0	0	1	0	1	0	0	1	0	2	1	1	0	0	0	0	0	0	0	0	1	1	1	0	1	1	0	0	1	1	0	1	1	2	0	1	0	1	0
931	1	1	2	0	1	1	0	1	2	0	0	0	0	0	0	0	0	1	0	0	0	0	0	0	1	1	1	0	0	0	1	2	2	2	0	2	1	0	1	1	0	0	0	2	0	0	0	0	0
932	1	0	2	0	0	2	0	0	2	0	0	0	1	0	1	0	0	1	2	0	2	0	0	0	0	0	0	0	1	1	0	1	0	2	0	2	0	1	1	0	1	0	0	1	0	1	0	2	0
933	1	0	2	0	0	1	1	2	2	0	0	1	2	0	2	0	0	0	1	1	1	0	0	0	0	0	0	0	0	1	0	2	2	1	1	1	0	1	0	0	0	0	0	0	0	0	0	2	0
934	0	1	1	0	0	1	2	2	2	0	0	0	0	0	0	0	0	0	1	0	1	1	1	1	1	1	0	0	2	0	0	2	2	1	1	1	2	0	1	1	0	1	1	2	1	0	1	1	0
935	0	1	1	0	0	2	2	2	1	0	0	0	0	0	0	0	1	1	1	0	1	1	0	0	0	0	0	0	0	2	0	1	1	2	0	2	1	0	0	0	0	0	2	2	0	1	0	2	0
936	1	1	2	0	0	1	2	2	1	0	0	1	2	0	1	1	0	0	1	0	1	0	1	1	1	1	0	1	1	2	0	1	1	1	0	2	2	0	0	0	0	1	1	1	1	0	1	0	0
937	0	2	1	0	0	1	1	1	1	0	1	0	1	0	1	0	0	1	1	0	2	1	0	0	0	0	1	0	1	0	0	0	0	2	0	2	1	1	0	0	0	0	1	2	0	0	0	1	0
938	1	0	2	0	0	2	2	2	0	0	1	0	1	0	1	0	0	1	1	0	2	0	0	0	0	0	0	1	1	1	1	1	1	1	1	1	2	0	1	1	0	0	0	2	0	1	1	2	0
939	0	2	0	0	0	0	2	2	2	0	0	0	0	0	0	0	0	0	0	0	1	0	1	0	0	0	0	1	1	1	2	2	2	1	1	1	2	0	0	0	1	0	0	1	0	0	0	0	2
940	0	2	1	0	0	1	1	1	1	1	1	1	0	0	0	0	1	2	1	1	1	0	0	0	0	0	0	0	0	2	0	1	2	1	1	1	2	0	2	2	1	1	1	2	1	1	0	2	0
941	1	1	1	1	0	2	1	1	2	0	0	0	2	1	1	0	0	2	0	2	0	0	0	0	0	0	0	1	1	2	0	1	1	0	2	0	1	0	1	1	1	0	0	2	0	1	0	1	1
942	0	1	0	0	0	1	1	1	2	0	0	1	1	0	2	0	0	0	1	0	1	0	0	0	1	1	0	0	0	2	1	2	1	1	0	2	2	0	0	0	0	0	2	2	1	0	0	1	0
943	0	0	2	0	1	2	2	2	1	0	1	0	1	0	0	0	0	1	2	0	2	1	0	0	0	0	0	0	0	1	1	0	0	2	0	2	1	0	0	0	0	0	0	2	0	1	0	2	0
944	0	2	2	0	0	1	1	2	1	0	1	0	0	0	0	0	0	1	2	0	1	0	0	0	0	0	0	0	0	1	2	0	2	0	2	1	1	0	0	0	0	1	1	1	0	0	0	2	0
945	1	2	2	0	0	1	0	0	2	0	0	2	1	0	2	0	0	2	0	2	0	1	0	0	1	1	0	0	0	2	0	1	1	1	0	2	1	0	1	1	0	0	1	2	0	0	0	2	0
946	1	0	2	0	0	1	0	0	2	0	0	0	0	0	0	0	1	1	1	0	1	0	0	0	0	0	0	0	2	0	0	0	0	2	0	2	2	0	1	1	0	0	1	1	1	1	0	2	0
947	1	1	1	0	0	1	2	2	2	0	0	1	2	0	1	1	0	0	1	1	1	0	0	0	0	0	0	0	0	1	0	2	2	2	0	2	1	0	1	0	1	1	1	1	0	1	0	1	1
948	0	2	0	0	0	0	1	1	2	0	0	0	0	0	0	0	0	0	1	0	2	0	0	0	0	0	0	0	0	2	1	2	2	0	2	0	2	0	0	0	0	0	0	2	0	2	0	2	0
949	0	2	2	0	0	1	0	0	2	0	0	0	2	0	2	0	0	1	1	0	2	0	0	0	1	1	0	1	1	2	1	2	1	1	1	1	1	0	2	2	1	1	1	1	1	1	0	0	2
950	1	0	2	0	1	2	2	2	0	0	2	0	1	0	1	0	0	0	2	0	2	0	0	0	0	1	2	1	1	0	1	0	1	1	1	1	1	0	0	0	0	1	0	1	2	1	0	2	0
951	0	1	1	0	0	1	0	0	2	0	0	1	1	0	0	0	0	1	2	1	2	0	0	0	0	0	0	0	0	2	1	0	0	2	0	1	2	0	1	0	1	0	1	2	1	0	0	1	0
952	0	0	1	0	0	0	2	2	1	0	1	1	1	0	0	1	1	1	0	1	1	0	0	0	0	0	0	0	0	2	1	0	2	0	2	1	1	0	0	0	0	0	0	1	0	1	0	1	0
953	1	1	2	0	1	1	1	1	2	0	0	0	0	0	0	0	0	0	2	1	2	0	1	0	0	0	0	0	0	2	0	1	1	2	1	2	1	0	0	0	0	0	0	2	1	0	0	2	0
954	0	1	1	0	0	1	1	1	2	0	0	1	1	0	0	1	0	0	2	1	2	0	0	0	1	1	0	0	0	2	0	1	1	1	1	1	2	0	2	2	0	0	0	1	0	0	0	2	0
955	0	1	1	1	0	2	1	1	1	0	1	0	1	0	1	0	0	0	1	1	1	0	0	0	0	0	0	1	1	2	1	1	1	0	1	1	2	0	0	0	0	0	1	2	0	1	0	1	0
956	0	1	1	0	1	1	1	1	2	0	0	0	0	0	0	0	0	1	1	1	2	0	0	0	0	0	0	1	2	0	1	1	1	1	0	2	1	0	2	2	0	0	1	1	1	1	0	0	1
957	0	2	1	0	0	0	2	2	0	0	0	0	2	1	1	0	1	1	0	1	1	0	0	0	0	0	1	2	2	1	1	1	1	1	1	1	0	0	1	1	0	0	1	2	0	1	0	1	0
958	0	2	1	0	0	1	2	2	0	0	1	0	1	0	1	0	0	1	1	1	1	1	1	0	0	0	0	0	1	1	0	0	0	2	0	2	2	0	0	0	0	0	0	2	0	1	0	0	1
959	0	0	1	0	0	1	2	2	0	0	1	1	1	0	1	0	0	1	0	1	1	0	0	0	0	0	0	0	0	2	1	0	1	1	0	2	2	0	0	0	0	1	1	2	0	1	0	1	0
960	0	0	2	0	1	2	0	0	2	0	1	0	1	0	1	0	0	0	1	0	2	0	0	0	0	0	1	1	1	1	0	1	1	2	0	2	1	0	0	0	0	0	0	1	0	1	0	0	0
961	1	2	1	0	0	1	2	2	1	0	0	1	1	0	0	0	0	0	1	0	1	0	0	0	0	0	0	0	1	2	0	1	1	0	2	0	2	0	0	0	0	0	1	1	0	1	0	2	0
962	1	2	1	0	0	2	1	0	2	0	0	1	2	0	0	1	0	0	1	1	2	0	0	0	0	0	0	1	1	2	0	0	0	2	0	2	2	0	0	0	0	1	0	1	0	1	0	0	0
963	0	1	1	0	1	2	1	2	1	0	0	1	1	0	0	0	0	0	0	2	0	2	1	1	1	1	0	0	0	2	0	1	1	1	1	1	2	1	0	0	0	0	0	2	0	1	0	2	0
964	1	1	1	0	0	2	2	2	1	0	1	0	0	0	0	0	0	1	2	0	2	1	0	0	0	0	0	1	2	0	1	2	1	0	1	1	1	0	0	0	0	1	1	1	1	0	0	2	0
965	0	1	2	0	0	1	1	2	2	0	0	0	0	0	0	0	0	0	1	0	2	0	1	0	0	0	0	1	1	2	1	1	1	2	0	2	1	0	0	0	0	1	0	1	0	1	0	1	0
966	1	1	0	0	0	1	2	2	1	0	1	0	1	1	0	0	0	0	1	1	2	0	1	0	1	1	0	0	1	1	0	0	1	1	0	2	1	0	1	0	1	0	0	1	0	0	0	1	0
967	1	2	0	0	0	1	2	2	0	0	0	0	0	0	0	0	0	1	2	0	2	1	1	1	1	1	0	0	0	2	1	1	1	2	1	2	0	0	1	1	0	0	0	1	1	1	0	2	0
968	1	1	1	0	0	2	1	2	2	0	0	0	1	0	0	0	0	0	2	1	2	0	0	0	0	0	0	0	0	0	1	2	2	0	1	1	0	0	1	1	0	0	0	1	1	1	0	1	1
969	0	2	1	0	0	0	2	2	1	0	1	0	0	0	0	0	0	1	1	0	2	1	0	0	0	0	0	1	2	0	1	2	2	0	1	1	0	0	2	2	1	2	2	2	1	1	0	2	0
970	1	1	2	0	0	0	2	2	1	0	1	1	0	0	1	0	0	0	1	0	1	1	0	0	0	0	0	1	1	2	0	1	0	2	0	2	1	0	1	0	1	0	0	0	0	1	0	2	0
971	0	2	0	0	0	0	1	1	2	0	0	0	1	0	2	0	0	1	2	0	1	1	1	0	1	1	0	0	1	1	0	2	2	1	1	1	0	1	1	1	0	0	1	1	1	0	1	1	0
972	1	1	1	0	1	2	1	1	1	0	0	0	1	0	1	0	0	1	2	1	1	0	1	0	0	0	0	1	0	0	2	1	2	1	1	1	1	0	1	1	0	0	0	1	0	0	0	2	0
973	0	0	2	0	1	1	1	2	1	0	1	0	0	0	0	0	0	0	0	1	1	0	0	0	0	0	0	0	0	1	2	1	0	1	1	1	1	0	0	0	0	2	2	2	0	1	1	1	0
974	1	1	1	0	0	1	1	2	2	0	0	1	2	0	1	0	0	1	1	1	2	0	0	0	0	0	0	0	0	1	2	1	1	1	1	1	0	1	1	1	0	2	2	2	0	1	0	1	0
975	0	1	1	0	0	2	1	1	2	0	0	0	0	0	0	0	0	2	1	1	2	1	1	1	1	1	0	1	1	1	1	1	2	0	1	1	1	0	0	0	0	0	1	2	0	0	0	1	0
976	1	1	2	0	0	2	0	1	2	0	0	0	1	0	1	0	0	0	1	0	2	0	0	0	0	0	2	1	1	0	1	1	1	1	1	1	1	1	1	1	0	1	0	1	2	1	0	1	0
977	0	1	1	1	1	2	1	2	2	0	0	1	1	0	0	0	0	0	1	0	2	0	0	0	0	0	0	2	2	1	1	1	0	2	0	2	0	0	1	1	0	0	0	0	0	1	0	2	0
978	1	1	1	0	1	2	1	1	1	0	1	1	1	0	0	0	0	1	1	1	1	0	0	0	0	0	0	0	2	0	0	1	1	1	1	1	1	0	0	0	0	0	0	2	0	2	0	1	0
979	0	2	1	0	0	0	0	0	2	0	1	1	1	0	2	0	1	1	1	1	1	0	2	0	0	1	0	2	2	1	2	1	1	1	0	2	2	0	0	0	0	0	0	2	0	1	0	1	1
980	1	1	2	0	0	2	0	0	2	0	0	0	0	0	0	0	0	0	0	1	2	0	0	0	0	0	0	0	1	0	1	2	2	0	1	1	2	0	1	1	1	0	1	2	1	0	0	1	0
981	0	1	1	1	1	2	0	0	2	0	0	0	1	0	0	0	0	1	1	0	2	0	0	0	0	0	0	0	0	2	1	0	0	1	2	0	2	0	0	0	0	0	0	1	0	1	1	1	0
982	1	1	1	0	0	0	1	1	2	0	0	1	0	0	1	0	0	2	1	1	2	1	0	0	0	0	0	0	2	0	0	1	0	2	1	2	1	1	0	0	0	0	1	1	0	1	1	1	0
983	0	2	0	0	0	1	1	2	2	0	0	0	0	0	0	0	0	0	2	1	2	0	0	0	0	0	0	0	0	1	2	2	2	2	0	2	0	0	1	1	0	2	2	2	1	1	0	2	0
984	1	1	1	0	0	1	0	0	2	0	0	0	0	0	0	0	0	0	2	1	2	0	0	0	0	0	1	0	1	0	0	1	2	1	1	1	1	0	0	0	0	1	1	2	1	0	0	0	2
985	1	0	2	0	1	1	0	1	2	0	0	2	2	0	1	1	0	0	2	1	2	0	1	1	2	2	0	0	1	1	1	1	1	2	0	2	1	0	0	0	0	0	1	1	1	1	0	2	0
986	1	2	0	0	0	0	2	2	0	1	1	1	0	0	0	0	0	0	1	1	2	1	1	1	1	1	0	0	0	2	1	2	1	1	2	2	2	0	0	0	0	0	0	1	1	1	0	1	1
987	1	1	2	0	0	2	0	0	2	0	0	0	1	0	1	0	0	1	2	0	2	0	1	0	0	0	0	1	2	1	0	1	0	1	1	1	0	0	1	1	0	0	1	2	0	1	1	0	1
988	0	0	2	0	0	1	2	2	1	0	1	0	0	0	0	0	0	1	0	0	0	2	1	1	1	1	0	0	0	2	1	0	0	2	0	2	1	1	0	0	0	0	0	2	0	2	0	1	1
989	0	1	2	0	0	0	0	0	2	0	0	1	2	0	2	0	0	1	0	0	0	0	0	0	0	0	0	0	0	2	1	1	1	1	1	1	0	0	2	2	1	0	1	2	0	0	0	1	1
990	0	1	1	0	0	2	1	1	1	0	0	0	0	0	0	0	0	0	1	1	2	0	0	0	0	0	0	0	1	1	0	1	1	1	1	1	1	0	0	0	0	0	0	0	0	1	0	2	0
991	0	1	2	0	0	0	0	1	2	0	0	0	0	0	0	0	0	1	1	1	0	1	0	0	0	0	0	0	0	1	0	1	1	1	1	1	1	0	1	1	0	0	0	2	0	0	0	0	2
992	0	0	2	0	1	2	1	2	1	0	1	0	1	0	1	0	0	1	1	0	1	0	0	0	0	0	0	0	0	2	1	1	1	1	0	2	1	0	1	0	1	0	0	2	0	1	1	0	0
993	0	0	2	0	0	1	1	2	2	0	0	1	1	0	1	0	0	1	1	0	1	1	0	0	0	0	0	1	2	0	1	2	1	0	1	0	2	0	2	2	0	0	2	2	1	0	0	1	0
994	1	1	2	0	0	2	2	2	1	1	0	1	1	0	1	0	0	1	1	1	1	0	1	0	1	1	0	0	0	2	0	1	1	1	1	1	1	0	2	2	0	0	0	1	0	0	0	1	0
995	0	0	2	0	2	2	1	2	2	0	0	1	2	0	2	0	0	0	2	0	2	0	0	0	0	0	0	0	0	0	0	0	1	1	1	1	1	0	2	2	0	1	1	1	1	2	0	1	0
996	0	0	2	0	0	2	2	2	1	0	1	0	0	0	0	0	0	1	1	0	2	0	0	0	0	0	0	0	0	2	1	1	0	2	1	2	1	0	1	1	0	0	0	2	0	2	0	2	0
997	1	0	2	0	0	1	0	0	2	0	0	1	0	0	0	0	0	0	2	1	2	1	0	0	1	1	0	0	0	2	1	2	1	2	1	1	0	0	1	1	0	0	1	2	1	0	0	0	1
998	0	2	0	0	0	0	1	1	2	0	0	1	1	0	0	1	0	0	2	1	2	1	0	0	0	0	0	1	2	0	1	2	2	1	1	1	2	0	1	1	0	1	1	2	1	1	1	0	0
999	1	1	1	0	0	1	0	0	2	0	0	0	0	0	0	0	0	1	2	1	2	1	0	0	0	0	0	0	0	2	0	1	1	0	2	0	1	0	1	1	0	0	1	1	1	1	0	2	0
1000	0	0	2	0	1	2	1	1	1	0	0	0	1	0	1	0	0	1	1	1	1	2	1	1	1	1	0	0	0	2	0	2	1	1	2	2	2	0	2	2	1	0	0	1	0	1	0	0	1
[truncated: 252 more columns]
