# Supplementary material for: KNN-MDR: a learning approach for improving interactions mapping performances in genome wide association studies
Source: BMC Bioinformatics. 2017 Mar 21;18:184. doi: 10.1186/s12859-017-1599-7 (PMC5361736; doi:10.1186/s12859-017-1599-7)
Supplement: Supplementary file 6 — The data set(s) supporting the results of Table 4. (ZIP 7095 kb) [file 12859_2017_1599_MOESM6_ESM.zip › 100 simulations/S12/mkallsimul.dat]

1	1	0	0	0	0	0	0	0	0	0	1	1	1	0	0	1	0	1	0	2	2	0	2	0	0	2	0	2	1	1	2	1	2	0	0	1	2	0	0	2	0	0	0	1	1	1	0	0	0
2	0	0	0	0	0	0	1	0	2	0	0	0	1	1	1	0	0	0	1	1	2	0	0	1	1	0	0	0	2	1	2	0	0	2	1	2	2	0	0	1	0	0	0	1	0	1	0	0	0
3	0	0	1	0	1	1	1	1	1	0	0	1	2	1	1	1	2	1	0	2	2	0	2	0	0	1	0	0	2	2	1	1	1	1	1	1	1	0	0	0	0	0	0	2	1	1	0	0	1
4	1	0	0	0	0	1	0	0	2	0	0	0	0	0	0	0	2	0	0	1	1	1	2	0	0	2	0	0	2	1	2	1	1	2	1	2	1	0	0	1	0	0	0	2	0	0	0	0	1
5	0	0	0	0	0	2	0	0	1	0	1	0	1	1	1	0	1	0	1	1	2	0	2	0	0	2	1	1	2	1	0	1	1	1	0	2	1	0	0	0	1	0	0	1	0	0	0	0	0
6	1	0	0	0	0	1	2	0	1	0	1	0	0	0	0	0	1	0	0	2	2	0	2	0	0	1	1	0	1	0	1	1	1	1	0	1	2	0	0	0	0	0	0	2	0	2	0	1	0
7	0	0	0	0	0	0	1	0	1	1	1	1	1	0	1	0	2	2	0	2	1	0	1	0	1	0	0	0	2	2	0	0	0	2	1	2	0	0	0	1	0	0	0	1	0	1	0	0	0
8	0	0	0	0	0	2	1	0	1	0	0	0	1	0	0	0	1	1	0	2	2	0	2	0	0	0	0	0	2	0	1	0	0	2	1	2	1	0	0	0	0	0	0	2	0	0	1	1	0
9	0	0	0	0	0	1	1	0	1	1	2	0	0	0	0	0	1	1	0	2	2	0	2	0	0	1	0	1	2	1	2	1	1	1	0	2	0	0	0	1	1	1	0	1	1	0	0	0	1
10	0	0	0	0	0	2	0	0	1	0	0	0	0	0	0	0	1	1	1	1	1	0	1	0	0	1	0	0	2	1	1	0	1	1	0	1	0	0	0	1	0	1	1	2	0	0	1	0	0
11	1	0	0	0	0	0	1	0	0	0	0	0	0	0	0	0	1	0	1	1	2	0	2	0	0	0	0	2	2	1	1	0	0	1	0	0	2	0	0	1	0	0	0	1	1	1	0	0	0
12	1	0	0	0	0	0	2	1	0	0	0	0	1	1	0	0	1	0	1	1	2	0	2	0	0	2	0	0	2	1	0	0	0	1	0	1	1	0	0	0	0	1	1	1	1	0	0	0	0
13	1	0	0	0	0	2	1	0	1	0	0	1	1	0	0	1	2	0	0	2	2	0	2	0	0	1	0	0	2	1	0	1	1	2	0	2	1	0	0	2	0	1	0	0	1	0	1	0	0
14	0	0	0	0	0	2	0	0	0	0	0	0	2	2	2	0	2	0	0	2	2	0	2	0	0	2	0	1	2	1	1	2	2	0	0	1	2	0	0	0	0	0	0	2	0	2	0	0	0
15	0	0	0	0	0	2	1	1	0	0	0	0	0	0	0	0	2	1	0	1	1	0	2	0	0	0	0	1	2	2	0	1	1	1	0	2	2	0	0	0	0	0	0	2	0	0	0	0	2
16	1	0	0	0	0	0	1	0	1	0	0	0	0	0	0	0	1	1	1	0	0	0	0	0	0	0	0	1	1	1	2	1	1	1	0	1	2	0	0	2	0	0	0	1	0	1	0	0	1
17	1	0	1	0	0	0	0	0	2	0	0	1	1	1	1	0	1	1	0	1	1	0	1	0	0	1	0	0	2	2	0	2	1	0	0	1	1	0	0	0	0	0	0	0	1	1	1	1	0
18	1	0	0	0	0	1	1	1	1	0	0	0	0	0	0	0	1	1	2	0	1	0	2	0	0	2	0	0	2	2	1	1	1	2	1	2	1	0	0	2	0	1	1	2	1	0	0	1	0
19	0	0	0	0	0	1	0	0	1	0	0	1	2	1	1	1	1	1	0	2	2	0	2	0	0	1	0	0	2	2	0	0	0	2	0	2	1	0	0	0	0	0	0	2	0	2	0	0	0
20	0	1	0	0	0	1	0	0	2	0	0	0	0	0	0	0	1	1	0	2	2	0	2	0	0	1	0	0	2	1	2	0	0	2	0	2	2	0	0	0	0	1	1	2	0	0	0	0	0
21	0	0	0	0	0	0	1	0	0	0	0	0	1	1	1	0	0	0	2	0	1	0	1	0	0	1	0	0	2	2	2	2	2	0	0	1	1	0	0	2	0	0	0	1	0	1	0	0	0
22	0	0	0	0	0	2	0	0	1	0	0	0	0	0	0	0	2	2	2	0	0	0	2	0	0	1	0	0	2	2	1	1	1	1	0	1	1	0	0	0	0	0	0	1	0	0	0	1	1
23	0	0	0	0	0	2	1	0	0	0	1	1	2	1	1	1	1	0	1	0	1	0	2	0	1	0	0	1	1	1	1	1	0	1	1	1	2	0	0	0	0	1	1	2	1	2	0	0	1
24	1	0	0	0	0	1	1	0	0	1	1	1	1	1	1	0	0	0	1	1	2	1	2	0	0	2	0	0	1	1	2	1	1	0	0	1	1	0	0	0	0	0	0	1	0	0	0	0	0
25	1	0	0	0	0	0	1	0	1	0	1	1	0	0	1	0	2	0	1	1	2	0	1	0	0	1	1	1	2	1	0	1	1	2	1	2	2	0	0	1	0	1	0	0	1	0	0	1	0
26	0	0	0	0	0	0	2	0	0	0	1	0	2	2	2	0	0	0	2	0	0	1	2	0	0	0	0	1	2	2	1	0	0	2	0	2	0	0	0	1	0	0	0	2	0	1	0	0	0
27	0	0	0	0	0	1	1	0	1	0	0	0	0	0	0	0	1	1	1	0	0	0	2	0	0	1	0	0	2	1	0	2	2	0	0	1	0	0	0	1	0	0	0	1	0	1	0	0	0
28	0	0	0	0	0	2	1	0	1	1	1	1	1	0	0	1	2	1	0	2	2	0	2	0	0	2	0	0	2	2	1	2	1	2	0	2	1	0	1	0	1	0	0	2	0	1	0	2	0
29	1	0	0	0	0	0	0	0	1	0	0	1	0	0	1	0	0	0	1	1	2	0	2	0	0	1	0	2	2	1	1	1	0	1	0	1	1	0	0	1	1	1	1	1	0	1	0	1	0
30	0	1	1	0	1	1	2	0	1	0	0	0	0	0	0	0	1	1	1	1	2	0	2	0	0	1	0	0	2	1	2	1	1	2	2	2	2	0	0	0	0	0	0	1	0	1	0	0	1
31	1	0	0	0	0	1	2	1	0	0	0	0	1	1	1	0	0	0	1	1	1	0	2	0	0	1	0	0	2	0	1	0	0	2	0	2	1	0	0	1	0	0	0	2	0	1	1	0	0
32	0	0	0	0	0	2	1	0	2	0	0	1	0	0	0	0	0	0	0	1	1	0	1	0	0	1	0	0	2	1	0	1	1	1	1	1	1	0	0	0	0	0	0	2	0	1	1	0	0
33	1	0	1	0	0	1	2	0	0	0	1	0	0	0	0	0	2	1	0	2	1	0	1	0	0	1	1	0	2	1	0	2	2	2	0	2	1	0	0	1	1	0	0	2	2	1	0	0	0
34	0	1	0	0	0	1	1	0	0	0	0	0	1	1	1	0	0	0	0	1	1	0	2	0	0	2	0	1	2	0	1	1	1	1	0	1	1	0	0	1	1	1	1	2	0	1	0	0	0
35	0	0	0	0	0	1	1	0	1	0	0	1	0	0	0	0	1	1	1	1	1	0	1	0	0	1	0	0	2	1	0	2	2	0	0	0	1	0	0	1	0	0	0	2	0	0	0	0	1
36	0	0	1	0	0	1	1	0	0	0	0	0	0	0	0	0	2	2	1	1	2	0	2	0	0	0	0	0	2	2	1	1	1	1	0	1	1	0	0	2	0	0	0	2	1	1	0	1	0
37	0	0	0	0	0	0	2	0	1	0	0	0	2	2	2	0	1	1	0	1	1	0	2	0	1	0	0	0	2	2	1	1	1	1	0	2	0	0	0	2	0	0	0	2	0	2	0	0	0
38	0	0	0	0	0	1	2	0	0	1	1	0	1	1	1	0	2	1	0	2	2	0	0	1	1	1	0	0	2	1	1	2	1	1	1	1	1	0	0	0	0	0	0	1	0	1	0	0	0
39	1	0	0	0	0	1	1	0	1	0	0	1	2	1	1	1	0	0	0	2	2	0	2	0	0	1	0	0	2	2	0	0	0	2	0	2	2	0	0	1	0	0	1	2	1	0	0	0	0
40	0	0	0	0	0	1	1	0	1	0	1	1	1	0	0	0	1	1	2	0	2	1	2	0	0	0	0	1	2	1	1	1	1	1	0	2	1	1	1	0	1	0	0	2	0	2	1	0	0
41	0	0	0	0	0	2	0	0	1	0	1	1	1	0	0	1	1	1	0	2	2	0	2	0	0	1	0	1	1	1	2	2	2	0	0	1	2	0	0	1	0	0	0	2	1	0	0	2	0
42	0	0	0	0	0	1	0	0	1	0	0	0	1	1	0	0	2	0	0	2	2	0	2	0	0	1	0	1	1	0	2	1	1	2	0	2	1	0	0	1	0	0	0	0	0	0	0	0	0
43	1	0	0	0	0	2	1	0	1	0	0	1	2	0	0	1	1	2	1	1	2	0	1	0	1	0	0	0	2	1	0	2	1	0	0	1	1	0	0	0	0	0	0	2	0	2	0	0	0
44	1	0	0	0	0	0	1	0	1	0	0	0	0	0	0	0	2	0	1	1	2	0	2	0	0	1	0	0	2	1	1	0	0	2	0	2	2	0	0	0	0	0	0	2	0	1	1	1	0
45	0	0	0	0	0	1	2	0	1	0	1	1	1	0	0	1	0	0	1	1	2	0	2	0	0	1	0	0	2	2	0	0	0	2	1	2	1	0	0	1	0	1	0	1	0	0	0	0	0
46	0	0	1	0	0	1	1	0	0	0	1	0	1	1	1	0	1	0	0	1	1	0	2	0	0	0	0	0	1	1	2	2	2	1	0	1	0	0	0	0	0	0	0	2	0	0	1	0	0
47	0	0	0	0	0	2	1	0	1	0	0	1	1	0	1	0	0	0	0	2	1	0	1	0	0	1	0	0	1	1	2	1	1	2	1	2	1	0	0	1	0	0	0	1	0	0	0	1	0
48	1	0	0	0	0	2	2	1	0	0	0	0	0	0	0	0	2	1	0	2	2	1	2	0	0	1	0	0	2	2	1	1	1	1	1	1	1	0	0	2	0	0	0	2	0	1	0	0	0
49	1	0	0	0	0	1	1	0	0	0	0	0	0	0	0	0	2	1	0	2	2	0	2	0	0	0	0	0	2	2	1	0	0	2	0	2	0	0	0	2	1	1	1	2	1	0	0	0	0
50	1	0	0	0	0	2	1	0	1	0	0	0	0	0	0	0	2	2	0	1	1	0	2	0	0	0	0	2	1	1	1	0	0	2	0	2	1	0	0	0	0	1	1	1	1	2	0	0	0
51	0	0	0	0	0	1	2	0	0	0	1	0	0	0	0	0	1	2	0	2	2	0	1	0	0	1	1	0	2	1	0	2	2	0	0	1	1	1	1	0	0	2	2	2	2	1	0	0	0
52	0	0	0	0	0	0	1	1	0	0	0	0	1	1	1	0	1	0	1	1	2	0	2	0	0	1	0	0	1	1	2	0	0	2	0	2	1	0	0	2	0	0	0	1	1	1	0	0	0
53	1	0	0	0	0	1	1	0	1	0	0	1	1	0	0	1	0	0	0	1	1	0	2	0	0	1	0	0	2	1	0	2	1	1	0	2	1	0	0	1	0	2	2	2	1	1	0	0	1
54	0	0	0	0	0	2	2	0	0	0	0	0	0	0	0	0	1	1	1	0	1	0	2	0	0	0	0	0	2	0	0	0	0	0	0	1	1	0	0	2	0	0	0	2	0	0	0	2	0
55	0	0	0	0	0	2	1	0	0	0	1	0	0	0	0	0	1	1	0	2	2	1	2	0	0	2	0	0	2	2	1	1	1	1	0	1	1	0	0	1	0	0	0	2	0	0	0	0	0
56	0	0	0	0	0	0	2	0	1	0	1	0	0	0	0	0	2	1	1	1	2	0	2	0	0	0	0	0	1	1	1	2	1	1	1	2	1	0	0	1	0	0	0	2	1	0	0	1	0
57	0	1	0	0	0	1	1	0	1	0	1	0	1	0	0	0	1	1	1	1	1	0	2	0	0	1	0	0	2	1	2	2	2	0	0	0	1	0	0	0	0	0	0	1	1	0	0	0	0
58	0	0	1	0	1	1	2	0	1	0	0	1	1	0	0	1	2	0	1	1	1	0	1	1	1	1	0	0	1	0	1	2	1	2	1	2	1	0	0	0	0	1	1	1	1	0	0	0	0
59	1	0	0	0	0	1	1	1	0	0	0	1	1	0	0	0	0	0	2	0	0	0	1	0	1	2	0	0	2	2	0	2	1	1	0	2	1	0	0	1	1	1	1	2	1	0	0	0	0
60	1	0	0	0	0	1	0	0	2	0	0	1	2	2	2	0	2	1	2	0	1	0	1	0	0	1	0	1	1	0	1	0	0	2	1	2	2	0	0	0	0	1	0	1	2	1	0	0	0
61	1	1	0	0	0	1	1	1	0	0	0	0	0	0	0	0	1	1	0	2	2	0	2	0	0	1	0	0	2	1	2	1	1	2	1	2	1	0	0	2	0	0	0	1	0	0	0	0	2
62	0	0	0	0	0	1	1	0	0	0	0	0	0	0	0	0	0	0	1	1	2	0	0	1	1	0	0	1	2	1	1	1	1	1	0	1	0	0	0	1	0	0	0	2	0	1	1	0	0
63	0	0	0	0	0	2	1	0	1	0	0	1	1	0	0	1	2	0	1	1	2	0	2	0	0	1	0	0	1	1	2	2	2	2	0	2	1	0	1	0	1	0	0	1	0	1	0	0	0
64	0	0	0	0	0	2	1	0	1	0	0	0	1	1	1	0	1	0	0	2	2	0	2	0	0	1	0	2	2	2	0	1	1	1	0	1	2	0	0	0	0	0	0	1	0	1	0	1	0
65	1	0	0	0	0	0	2	0	0	0	1	0	1	1	1	0	2	2	1	1	1	0	1	0	0	1	0	0	2	1	0	1	1	1	0	1	1	0	0	2	0	0	0	2	0	1	0	0	0
66	1	0	0	0	0	1	2	0	0	0	0	1	1	1	1	0	1	1	1	1	2	0	2	0	0	1	0	0	1	1	2	2	1	1	0	1	1	0	0	0	0	1	0	1	1	1	0	0	0
67	0	0	0	0	0	2	2	0	0	0	0	0	0	0	0	0	1	0	0	1	1	0	2	0	0	1	0	1	2	2	1	1	1	0	0	1	1	0	0	1	0	1	1	2	0	1	1	0	0
68	1	1	1	0	1	1	1	0	1	0	0	0	0	0	0	0	1	1	0	2	2	1	2	0	1	1	0	0	1	1	1	1	0	2	1	2	1	0	0	1	0	0	0	1	0	0	0	0	0
69	1	0	0	0	0	0	2	0	0	0	1	0	0	0	0	0	0	0	2	0	1	0	2	0	0	2	0	0	2	2	0	2	2	0	0	0	1	0	0	0	0	0	0	0	0	0	1	0	0
70	0	0	0	0	0	2	1	1	0	0	0	0	2	2	2	0	0	0	1	1	1	0	2	0	1	1	0	1	2	2	1	2	2	0	0	1	2	0	0	0	0	1	1	1	1	1	0	0	0
71	0	0	1	1	1	2	1	0	0	0	1	0	1	1	1	0	1	1	0	2	2	0	2	0	0	1	0	0	2	1	0	2	2	0	0	1	1	0	0	2	0	0	0	2	0	1	1	0	0
72	0	0	0	0	0	0	0	0	1	0	0	0	1	1	1	0	1	1	0	2	2	0	1	1	1	0	0	0	2	2	0	2	2	0	0	0	0	0	0	1	0	0	0	1	1	1	0	0	0
73	0	0	0	0	0	1	1	0	0	0	1	1	0	0	1	0	1	1	1	1	2	0	2	0	0	0	0	0	2	1	1	2	2	1	1	2	1	0	0	1	0	0	0	2	0	0	0	0	1
74	0	0	0	0	0	1	1	0	1	0	0	1	2	0	0	1	0	0	1	0	0	0	2	0	0	2	0	0	2	2	0	2	1	0	0	0	2	0	0	2	0	1	1	2	1	0	0	0	0
75	0	0	0	0	0	2	1	0	0	0	0	0	0	0	0	0	2	2	1	1	2	0	2	0	1	1	0	0	2	2	0	1	1	0	0	1	2	0	0	1	1	0	1	1	1	1	0	0	0
76	0	0	0	0	0	1	1	0	2	0	0	0	0	0	0	0	1	0	0	1	1	0	1	0	0	0	0	0	2	1	1	1	1	2	0	2	1	0	0	1	0	0	0	1	0	0	1	0	0
77	0	0	0	0	0	1	1	0	1	0	0	0	0	0	0	0	1	0	0	1	1	0	2	0	0	1	0	0	2	2	0	1	1	1	0	2	0	0	0	1	0	0	0	1	0	0	0	0	0
78	1	0	1	1	1	1	0	0	2	0	0	0	0	0	0	0	0	0	2	0	0	0	2	0	0	2	0	0	2	2	0	1	1	2	1	2	1	0	0	0	0	0	0	2	1	0	0	0	0
79	1	1	0	0	0	1	2	0	1	0	1	0	0	0	0	0	1	1	1	1	2	0	1	1	1	1	0	0	2	2	0	1	1	0	0	1	1	0	0	1	0	1	1	2	1	1	0	0	0
80	1	0	0	0	0	1	2	0	1	0	1	0	0	0	0	0	1	1	0	2	2	0	2	0	0	1	0	0	2	1	1	0	0	2	1	2	1	0	0	2	0	1	1	1	1	2	0	1	0
81	0	0	1	0	0	1	1	0	1	0	1	1	1	1	1	0	1	1	0	2	2	0	2	0	1	1	0	1	2	1	2	1	1	1	1	1	1	0	0	1	0	0	0	2	1	0	1	0	1
82	0	0	0	0	0	2	1	0	0	0	0	0	0	0	0	0	1	1	0	2	2	0	1	1	1	1	0	1	2	1	2	1	1	2	0	2	1	0	0	0	0	0	1	2	1	0	0	2	0
83	0	0	0	0	0	2	0	0	2	0	0	0	0	0	0	0	2	1	0	1	1	0	2	0	0	2	0	0	2	1	1	1	1	2	1	2	2	0	0	0	0	1	1	2	1	1	0	1	0
84	0	0	0	0	0	2	2	0	0	0	0	0	1	1	1	0	1	1	1	1	1	0	2	0	0	0	0	2	0	0	2	1	0	2	1	2	2	0	0	0	0	2	1	2	1	0	0	0	0
85	0	0	0	0	0	1	1	0	1	0	0	1	1	0	0	1	1	1	0	2	2	0	2	0	0	2	0	1	2	1	2	2	2	0	0	1	2	0	0	0	0	1	1	2	1	1	0	0	0
86	1	0	0	0	0	1	1	0	1	0	0	0	0	0	0	0	2	2	2	0	2	0	1	1	1	1	0	0	2	2	1	0	1	2	0	2	2	0	0	0	0	1	1	1	1	1	0	0	0
87	1	0	0	0	0	2	2	0	1	0	1	1	2	0	0	1	2	2	0	2	2	0	2	0	0	0	0	0	2	2	1	1	2	1	0	1	2	0	0	1	0	1	1	2	1	1	0	0	0
88	1	0	0	0	0	2	1	0	1	0	1	0	1	1	1	0	1	1	0	2	2	0	2	0	0	0	0	2	1	1	1	1	1	2	0	2	1	0	0	1	1	1	0	1	1	0	0	0	1
89	1	0	1	0	1	1	1	0	1	0	0	0	0	0	0	0	2	2	0	2	2	0	2	0	0	1	1	1	2	2	0	2	1	0	0	1	1	0	0	2	0	0	0	0	0	0	0	0	0
90	1	0	0	0	0	0	0	0	0	0	1	0	0	0	0	0	0	0	1	1	2	0	1	1	2	2	0	0	2	1	0	1	1	0	0	1	1	0	0	0	0	0	0	2	0	0	0	0	0
91	0	0	0	0	0	2	2	0	1	0	1	1	1	1	1	0	1	1	2	0	0	0	2	0	0	0	0	1	2	1	1	1	0	2	1	2	1	0	0	0	0	0	0	2	1	0	0	1	1
92	0	0	0	0	0	2	2	0	0	0	1	1	1	0	0	0	1	1	1	1	2	0	2	0	1	0	0	0	2	0	0	1	1	2	0	2	0	0	0	1	0	0	0	0	2	2	0	0	0
93	0	0	0	0	0	1	0	0	1	0	1	0	0	0	0	0	1	0	0	1	1	0	2	0	0	2	0	0	2	2	1	1	1	0	0	1	1	0	0	0	1	1	1	2	1	0	0	1	0
94	0	0	0	0	0	1	0	0	2	0	0	0	0	0	0	0	1	0	1	1	2	0	2	0	0	2	1	1	2	1	0	1	1	1	0	2	1	1	1	0	0	1	0	1	1	1	1	0	1
95	0	0	1	0	0	2	0	0	2	0	0	1	0	0	1	0	0	0	0	2	2	0	2	0	0	0	0	1	2	0	1	1	1	0	0	0	2	0	0	0	0	0	0	1	0	0	0	0	2
96	0	0	0	0	0	0	1	0	1	0	0	0	0	0	0	0	1	1	1	1	2	0	2	0	0	1	0	0	1	1	1	1	0	2	0	2	0	0	0	2	1	0	0	2	0	1	0	1	0
97	0	0	0	0	0	2	2	0	0	0	0	1	0	0	1	0	1	1	0	1	2	1	2	0	0	0	0	0	2	2	0	1	2	1	0	1	1	0	0	0	0	0	0	1	0	1	0	1	0
98	1	0	0	0	0	1	2	0	0	0	1	0	0	0	0	0	1	1	2	0	2	1	2	0	0	0	0	0	1	1	1	0	0	2	1	2	1	0	0	0	0	0	0	2	0	0	1	0	0
99	1	0	0	0	0	1	1	0	1	0	0	1	1	0	0	0	1	0	1	1	2	0	2	0	1	1	0	0	2	2	0	2	1	1	0	1	0	0	0	0	0	0	0	2	1	0	0	0	0
100	1	0	0	0	0	2	1	0	1	0	0	0	0	0	0	0	2	1	0	2	2	0	2	0	0	2	1	0	2	0	0	1	1	2	1	2	2	1	0	0	0	0	0	2	1	0	1	0	0
101	1	0	0	0	0	1	0	0	2	0	0	1	1	0	0	1	1	1	2	0	1	0	2	0	1	2	0	1	1	1	1	0	0	2	0	2	1	0	0	1	0	0	0	0	0	0	0	0	0
102	1	0	0	0	0	1	1	0	0	0	1	0	1	1	1	0	2	0	0	2	2	0	2	0	0	0	0	0	1	1	0	0	0	1	0	2	1	0	0	0	0	1	1	1	1	2	0	0	0
103	0	0	0	0	0	1	0	0	1	0	0	0	0	0	0	0	1	0	1	1	1	1	2	0	0	2	0	0	2	1	0	2	2	0	0	1	1	0	0	1	0	1	0	0	1	0	1	0	0
104	0	0	0	0	0	0	1	1	0	0	0	0	1	1	1	0	1	0	0	2	2	0	2	0	1	1	0	0	2	1	1	1	1	2	1	2	2	0	0	0	0	1	1	2	1	1	0	0	0
105	1	0	0	0	0	1	1	0	1	1	0	0	1	0	0	0	1	1	1	1	2	0	2	0	0	2	0	1	2	1	2	0	0	2	1	2	0	1	0	0	0	1	0	1	2	0	0	0	0
106	0	0	0	0	0	1	1	0	1	0	0	0	0	0	0	0	0	0	1	1	2	0	1	0	1	2	0	0	1	0	1	1	2	0	0	1	2	0	0	0	0	1	0	1	0	1	0	0	0
107	0	0	0	0	0	1	1	1	1	0	1	1	1	0	0	0	0	0	1	1	1	0	2	0	0	1	0	0	2	1	1	2	2	0	0	0	1	2	1	0	1	0	0	1	0	0	0	0	1
108	1	0	0	0	0	2	1	0	0	0	1	0	0	0	0	0	0	0	2	0	2	1	1	0	0	1	1	2	2	1	1	1	1	1	0	2	1	0	0	0	0	0	0	1	0	0	0	0	0
109	0	0	0	0	0	0	2	0	0	0	0	0	0	0	0	0	2	1	0	2	2	0	2	0	0	1	0	1	2	1	2	2	2	1	0	1	1	0	0	0	0	0	0	2	0	1	0	0	0
110	1	1	0	0	0	2	1	1	1	0	0	1	0	0	1	0	1	0	0	2	2	0	1	0	0	0	0	2	2	1	1	2	1	1	0	1	1	0	0	0	0	0	0	1	0	0	0	0	0
111	0	0	0	0	0	2	1	1	1	0	0	0	1	1	1	0	1	0	0	2	2	0	2	0	0	1	0	1	1	1	2	2	1	1	0	1	1	0	0	1	0	0	0	2	0	0	0	1	0
112	1	0	0	0	0	0	1	0	1	0	0	0	0	0	0	0	2	1	0	2	2	0	1	1	0	1	0	0	1	1	1	0	0	2	0	2	0	1	0	0	0	1	1	1	1	1	0	0	0
113	0	0	0	0	0	0	1	1	1	0	0	0	1	1	1	0	1	1	0	2	2	1	1	0	1	0	1	0	2	1	0	1	1	1	0	1	2	0	0	0	0	0	0	1	1	0	0	0	1
114	0	0	0	0	0	1	2	0	1	0	0	0	1	1	1	0	2	2	2	0	0	0	2	0	0	2	0	0	2	2	1	0	0	2	0	2	1	0	0	2	0	2	2	2	1	1	0	0	0
115	0	0	1	0	0	1	0	0	1	0	1	0	0	0	0	0	0	0	0	1	0	0	2	0	0	1	0	0	2	1	2	0	0	1	0	0	1	0	0	0	0	0	0	2	0	2	0	0	0
116	0	0	0	0	0	0	0	0	1	0	1	1	1	0	0	1	0	0	0	1	0	0	1	1	1	1	0	1	2	1	1	1	0	2	1	2	2	0	0	0	0	0	0	2	0	1	0	0	1
117	0	0	0	0	0	2	1	0	1	0	0	0	1	1	1	0	0	0	1	0	1	0	2	0	0	1	0	0	2	2	1	1	1	1	0	1	1	1	1	0	0	1	0	1	0	0	0	0	0
118	0	0	0	0	0	1	2	0	0	0	1	0	1	1	1	0	2	0	1	1	2	0	2	0	1	0	0	1	2	2	1	2	1	2	2	2	2	0	0	0	0	1	1	2	1	0	0	0	2
119	1	0	1	0	0	1	2	0	1	0	0	2	2	1	1	1	1	1	0	1	1	0	2	0	1	0	0	1	1	1	2	1	2	0	0	2	2	0	0	1	1	0	0	2	1	1	1	0	0
120	0	0	0	0	0	2	1	0	1	0	1	0	1	1	1	0	1	1	1	1	1	0	0	0	1	0	0	0	2	0	0	0	0	2	1	2	1	0	0	0	0	0	0	2	0	1	0	0	0
121	1	0	0	0	0	1	1	1	1	0	0	0	2	2	2	0	1	1	0	2	2	0	1	0	1	1	0	0	1	1	0	2	1	1	1	1	0	1	1	1	0	2	2	2	2	0	1	0	0
122	0	0	0	0	0	1	1	0	1	0	1	0	0	0	0	0	2	1	0	1	1	0	2	0	0	2	0	0	2	2	1	0	0	2	0	2	1	0	0	1	0	0	0	1	0	1	0	0	0
123	1	0	0	0	0	1	1	0	1	0	0	1	1	1	2	0	2	0	0	1	1	0	2	0	0	1	0	0	1	1	1	1	0	2	2	2	1	0	0	1	0	0	0	2	0	1	0	0	0
124	0	0	0	0	0	2	2	0	0	1	1	1	1	0	0	0	1	1	0	1	1	0	2	0	0	0	0	0	2	0	0	1	0	1	0	1	1	0	0	0	0	1	0	1	1	2	0	0	0
125	1	0	0	0	0	1	0	0	2	0	0	0	1	1	1	0	1	0	1	1	1	0	2	0	0	1	0	2	1	1	1	2	2	2	0	2	2	0	0	1	0	1	1	2	1	1	0	0	0
126	0	0	0	0	0	2	1	0	1	0	0	1	2	1	1	0	2	0	0	2	2	0	2	0	1	1	0	1	1	1	2	0	1	1	0	1	0	0	0	1	1	0	0	2	2	0	0	0	0
127	0	0	0	0	0	0	0	0	1	0	1	0	1	1	0	0	2	1	0	2	2	0	1	0	0	1	0	2	1	1	1	1	1	1	0	2	2	0	0	0	0	0	0	2	0	1	0	0	0
128	0	0	0	0	0	2	1	2	0	0	0	0	2	1	1	0	2	1	0	2	2	0	1	0	0	2	0	0	2	1	0	1	1	0	0	1	1	0	0	1	1	0	0	2	0	1	0	0	0
129	1	0	0	0	0	1	0	0	1	0	0	1	1	1	2	0	1	1	0	2	2	0	1	1	1	0	1	1	2	0	1	1	1	1	0	2	2	0	0	1	0	0	0	2	0	1	0	0	0
130	0	0	1	1	1	1	0	0	1	0	0	0	0	0	0	0	0	0	2	0	1	1	2	0	0	0	0	1	1	0	1	2	2	1	0	1	2	0	0	1	0	0	0	2	0	0	0	0	1
131	1	0	0	0	0	0	2	1	0	0	0	0	0	0	0	0	1	0	0	1	1	0	1	0	0	0	1	1	2	1	0	1	0	2	2	2	2	0	0	0	0	0	0	2	0	0	0	0	0
132	0	0	0	0	0	1	1	1	1	0	0	1	0	0	1	0	2	1	1	1	2	0	2	0	1	0	0	0	1	1	0	1	1	2	0	2	1	0	0	1	0	1	0	1	1	1	0	0	0
133	1	0	0	0	0	1	2	1	0	0	1	1	0	0	1	0	2	0	1	1	2	0	1	1	1	1	0	1	2	0	1	1	0	2	0	2	1	0	0	2	0	0	0	2	0	1	0	0	1
134	0	0	0	0	0	0	1	0	0	0	0	0	1	1	1	0	2	2	1	1	1	0	2	0	0	0	0	1	2	1	0	1	1	1	1	1	1	0	0	0	0	1	1	1	1	2	0	0	1
135	0	1	0	0	0	1	2	1	0	0	1	0	1	1	1	0	1	0	1	1	1	0	2	0	0	1	0	0	2	1	1	2	2	0	0	1	2	0	0	1	0	1	0	0	2	1	0	0	0
136	0	0	0	0	0	1	1	0	1	0	1	0	0	0	0	0	1	1	1	1	1	1	1	0	0	1	0	1	2	1	1	1	0	1	1	1	1	0	0	2	0	1	1	2	1	1	0	0	0
137	1	1	0	0	0	1	0	0	2	0	0	0	2	2	2	0	1	0	0	2	2	1	2	0	0	0	0	0	2	1	1	1	1	2	1	2	2	0	0	0	0	0	0	2	1	0	0	0	0
138	1	1	0	0	0	1	2	0	0	1	1	0	0	0	0	0	1	0	1	1	1	0	1	1	1	1	0	0	1	1	0	1	1	1	0	1	1	0	1	1	1	1	1	2	1	1	0	0	0
139	0	0	1	0	0	0	1	0	0	0	0	1	2	1	1	0	2	1	1	1	2	0	1	0	0	1	0	0	2	2	2	2	2	0	0	1	1	0	1	0	1	0	0	2	0	0	0	0	0
140	1	0	0	0	0	1	0	0	2	0	0	1	1	1	1	0	2	1	0	1	1	0	2	0	0	1	1	1	1	0	1	0	0	1	0	2	1	0	0	0	0	0	0	2	1	0	0	1	0
141	0	0	1	0	0	0	1	1	0	0	0	0	1	1	1	0	1	1	1	1	1	0	1	0	0	0	0	0	2	1	0	1	1	1	0	1	2	0	0	1	1	0	0	2	0	2	0	0	0
142	0	0	0	0	0	2	0	0	2	0	0	0	1	0	0	0	0	0	1	1	2	0	2	0	0	0	0	0	1	0	1	0	0	2	0	2	1	1	1	0	0	0	0	1	0	0	0	0	0
143	1	0	0	0	0	1	1	1	1	0	0	0	0	0	0	0	0	0	0	1	0	1	1	0	0	1	0	1	2	1	2	2	1	0	0	1	1	1	1	0	0	0	0	2	0	2	0	0	1
144	1	0	0	0	0	0	0	0	1	0	0	0	0	0	0	0	2	0	0	2	2	0	2	0	0	2	1	0	1	0	1	1	1	2	1	2	1	1	1	0	0	0	0	2	1	0	0	0	0
145	1	0	0	0	0	1	1	1	0	0	0	1	1	0	0	1	0	0	0	1	0	0	2	0	0	2	0	1	2	2	1	0	0	1	0	1	0	0	0	1	0	1	0	1	1	1	1	1	0
146	1	0	0	0	0	1	2	1	0	1	1	0	0	0	0	0	1	1	0	1	1	0	2	0	1	1	0	0	1	1	1	2	2	1	1	1	1	0	0	0	0	0	0	1	0	1	0	0	0
147	0	0	0	0	0	1	2	1	0	0	0	0	0	0	0	0	1	0	0	2	2	0	2	0	1	2	0	0	2	2	0	1	0	2	1	2	2	0	0	1	0	0	0	1	1	0	0	0	0
148	0	0	0	0	0	1	1	1	1	0	0	0	0	0	0	0	0	0	1	1	2	0	2	0	0	1	0	1	2	0	1	1	1	1	0	2	2	0	0	0	0	0	0	0	0	1	0	0	0
149	1	0	0	0	0	2	1	0	1	0	0	0	1	1	1	0	1	0	0	2	2	0	1	0	0	1	0	1	1	1	1	1	1	2	1	1	1	0	0	0	0	0	0	2	0	1	0	0	0
150	0	0	0	0	0	1	2	1	0	0	1	0	0	0	0	0	1	0	0	1	1	0	2	0	0	0	0	0	1	1	2	1	1	1	0	1	1	0	0	1	0	1	1	2	1	1	0	0	1
151	0	0	0	0	0	2	1	0	0	0	0	1	1	0	0	0	1	1	1	0	1	0	1	0	0	1	0	0	2	0	0	0	0	2	1	2	1	0	0	0	0	0	0	1	0	1	0	0	1
152	1	0	0	0	0	1	2	1	0	0	0	1	1	0	0	1	1	1	1	1	1	0	2	0	0	1	0	1	2	1	0	1	1	1	0	1	2	0	0	1	0	1	1	1	1	0	1	0	1
153	0	0	1	0	0	1	1	0	0	0	0	0	1	1	1	0	2	1	1	1	1	0	2	0	1	0	0	0	2	2	0	2	2	0	0	1	1	0	0	0	0	1	1	1	1	0	0	0	0
154	0	0	0	0	0	0	2	0	0	1	0	0	0	0	0	0	1	1	0	2	1	0	2	0	1	2	0	1	1	1	2	1	2	1	0	1	2	0	0	0	1	0	0	2	0	0	0	0	1
155	0	0	0	0	0	0	2	0	1	0	1	1	1	1	1	0	1	1	0	1	1	0	1	0	0	1	0	0	2	0	0	1	1	1	0	1	1	0	0	0	0	0	0	2	1	0	0	0	0
156	0	0	0	0	0	0	1	0	0	0	0	1	1	0	0	1	0	0	1	1	2	0	2	0	0	0	0	0	2	2	0	1	0	2	1	2	2	0	0	1	0	1	1	2	1	1	0	0	0
157	1	0	1	0	0	2	1	0	2	0	0	1	0	0	1	0	2	2	1	1	2	0	2	0	1	0	0	1	2	2	1	1	1	1	0	2	1	0	0	0	0	0	0	0	0	0	1	0	0
158	1	0	0	0	0	2	1	0	1	0	0	0	1	1	1	0	1	0	0	1	1	0	0	1	1	0	0	0	2	2	0	0	0	1	0	1	1	0	0	0	0	0	0	2	2	0	0	1	0
159	0	0	1	1	1	1	2	0	0	0	0	1	1	0	0	0	2	0	0	2	2	0	2	0	0	0	0	1	2	1	1	2	2	1	0	1	2	0	0	0	0	1	1	2	2	1	0	0	0
160	0	0	0	0	0	2	2	1	0	0	0	1	0	0	1	0	1	0	1	1	1	0	2	0	0	0	0	0	2	1	1	1	0	1	0	1	1	0	0	1	0	0	0	0	0	1	0	0	0
161	0	0	0	0	0	1	0	0	2	0	0	0	0	0	0	0	1	1	1	1	2	0	2	0	0	2	0	0	2	1	0	1	1	2	0	2	1	0	0	1	0	1	1	2	2	0	0	0	0
162	1	0	0	0	0	1	0	0	2	0	0	0	0	0	0	0	0	0	2	0	0	0	2	0	0	1	0	0	2	1	0	1	1	1	0	1	2	1	1	0	0	1	1	2	1	1	1	0	0
163	0	0	0	0	0	1	0	0	1	0	0	1	1	0	0	1	1	1	0	2	2	0	2	0	1	0	0	0	2	1	1	0	0	2	1	2	1	0	0	0	0	0	0	0	0	0	0	0	1
164	0	1	0	0	0	1	1	0	1	0	0	0	0	0	0	0	1	0	1	1	2	1	2	0	0	0	0	0	2	2	1	0	0	2	0	2	0	0	0	1	0	0	0	2	0	1	0	0	0
165	0	0	0	0	0	0	1	0	1	0	0	0	0	0	0	0	1	1	0	0	0	0	2	0	2	1	0	2	2	2	0	2	1	0	0	2	2	0	0	0	0	0	0	0	2	2	0	0	0
166	0	0	0	0	0	0	2	1	0	0	0	0	0	0	0	0	1	0	1	1	1	0	2	0	1	0	0	0	2	2	1	2	2	2	1	2	1	0	0	0	1	0	0	1	0	0	0	0	0
167	1	0	0	0	0	2	1	1	0	0	0	0	2	2	2	0	1	1	1	1	2	0	2	0	0	1	0	0	2	0	0	1	0	1	1	1	0	0	0	1	0	2	2	2	1	1	2	0	0
168	0	0	0	0	0	1	1	0	0	1	1	1	1	1	1	0	1	1	0	1	1	1	2	0	0	1	0	0	2	1	2	1	1	2	1	2	1	0	0	0	0	0	0	1	0	0	0	0	0
169	0	1	0	0	0	1	0	0	1	0	0	0	1	1	0	0	2	2	1	1	2	0	1	1	1	0	0	0	2	2	1	1	2	1	0	1	2	0	0	2	0	0	0	2	0	2	0	0	0
170	1	0	0	0	0	2	1	0	1	0	1	1	2	2	2	0	0	0	0	2	2	0	1	0	0	1	0	2	1	1	2	1	1	0	0	1	1	0	0	1	0	1	1	1	1	2	0	0	0
171	1	0	0	0	0	2	2	0	0	0	0	0	1	1	1	0	2	2	2	0	2	1	1	0	1	0	0	0	2	1	0	2	1	0	0	1	1	0	0	0	0	1	1	1	1	2	0	0	0
172	0	0	1	0	0	1	1	0	1	0	0	0	0	0	0	0	1	1	2	0	2	0	2	0	1	2	1	0	2	1	0	1	1	1	0	1	0	1	1	0	1	0	0	1	0	1	0	0	1
173	1	0	0	0	0	1	1	1	0	0	0	1	1	0	0	1	1	1	0	2	2	0	2	0	0	1	0	0	2	2	0	2	2	1	0	0	0	1	1	0	1	1	1	2	1	0	0	0	1
174	1	1	1	0	0	2	0	0	0	0	1	0	1	0	1	0	0	0	2	0	0	0	2	0	0	1	1	1	2	0	1	1	1	1	0	1	1	0	0	2	0	1	1	2	0	1	0	0	0
175	0	0	0	0	0	1	1	0	1	0	1	0	0	0	0	0	2	0	0	2	2	0	2	0	0	1	0	0	2	1	1	1	1	1	0	2	1	0	0	2	0	0	0	2	0	0	0	0	0
176	0	0	0	0	0	0	2	1	0	1	1	1	2	2	2	0	0	1	0	2	2	0	0	0	1	0	0	0	2	1	0	0	0	1	0	1	2	0	0	0	0	0	0	1	0	1	0	0	0
177	1	0	0	0	0	2	2	0	1	0	0	1	1	0	0	0	0	0	1	0	1	0	2	0	0	1	0	1	1	1	1	1	2	1	0	1	2	0	0	1	0	0	0	2	0	0	0	0	0
178	0	0	0	0	0	1	2	0	0	0	1	1	1	0	1	0	1	0	0	2	2	0	0	0	0	0	0	0	2	1	1	1	1	0	0	1	1	1	1	0	0	0	0	2	0	1	1	0	0
179	1	0	0	0	0	2	2	1	0	0	0	2	2	0	0	1	1	1	1	1	2	0	2	0	1	1	0	0	2	2	0	1	1	2	0	2	2	0	0	1	0	0	0	2	0	1	1	0	0
180	0	0	0	0	0	0	2	1	0	0	0	0	0	0	0	0	1	1	1	1	1	0	1	0	1	2	0	0	2	2	0	0	0	1	0	1	2	0	0	0	1	0	0	2	0	0	0	0	1
181	1	0	0	0	0	1	0	0	0	0	0	0	1	1	1	0	0	0	0	1	1	0	2	0	0	0	1	0	2	1	0	2	2	1	0	2	2	0	0	0	0	1	1	2	0	1	0	1	0
182	1	0	0	0	0	1	1	1	0	0	0	0	0	0	0	0	0	0	1	1	1	0	2	0	0	1	0	0	2	1	0	1	1	2	0	2	2	0	0	0	0	1	1	2	1	1	0	0	0
183	1	0	0	0	0	2	1	0	1	0	0	0	1	1	1	0	0	0	0	2	2	0	2	0	0	1	0	0	1	1	1	2	2	2	0	2	2	0	0	1	0	0	0	1	0	1	0	0	0
184	1	0	0	0	0	2	1	0	1	0	1	1	2	2	2	0	2	0	0	1	1	0	2	0	1	2	0	2	1	1	2	1	1	0	0	1	0	1	1	0	0	0	0	1	0	0	1	0	1
185	1	0	0	0	0	1	0	0	2	0	0	1	2	2	2	0	1	0	0	2	2	0	2	0	0	1	0	0	2	1	2	1	1	1	1	1	1	0	0	0	0	0	0	2	0	0	0	0	0
186	1	0	0	0	0	1	1	0	2	0	0	0	1	1	1	0	1	0	1	1	1	0	2	0	0	2	0	0	2	1	1	1	1	2	1	2	1	0	0	1	0	0	0	1	0	0	0	1	0
187	1	0	0	0	0	1	1	1	0	0	0	0	1	0	0	0	1	1	0	0	0	0	2	0	0	1	0	0	2	2	1	2	2	0	0	0	2	0	0	1	0	0	0	2	1	1	0	0	0
188	0	0	0	0	0	1	0	0	2	0	0	0	0	0	0	0	1	1	2	0	2	0	1	0	1	0	0	0	2	0	0	0	0	1	1	1	2	0	0	0	0	0	1	2	1	0	0	0	1
189	1	0	0	0	0	2	1	0	0	1	1	0	0	0	0	0	1	0	1	1	2	0	2	0	0	1	0	1	2	1	1	2	2	0	0	0	2	0	0	0	0	0	0	2	2	0	0	0	0
190	1	0	0	0	0	1	0	0	2	0	0	0	0	0	0	0	2	1	1	1	2	1	2	0	0	2	0	0	2	1	0	1	1	0	0	0	1	0	0	1	0	0	0	2	1	0	0	0	0
191	0	0	0	0	0	0	1	0	1	0	0	0	0	0	0	0	1	0	1	1	2	0	2	0	0	1	0	0	2	2	0	1	1	1	0	1	2	0	0	0	0	0	0	2	0	1	0	0	0
192	1	0	0	0	0	2	2	0	0	0	0	1	0	0	1	0	2	1	0	2	2	0	1	0	0	1	0	0	2	0	0	2	1	1	1	1	2	0	0	0	0	0	0	2	0	1	0	0	0
193	1	0	0	0	0	1	1	1	0	0	0	1	1	0	0	0	1	2	1	1	2	1	2	0	0	0	0	0	1	1	1	1	1	1	0	1	1	0	0	0	0	0	0	1	0	0	0	0	0
194	1	0	0	0	0	1	1	1	0	0	0	0	0	0	0	0	0	0	1	1	1	0	2	0	1	1	0	1	2	1	2	0	0	2	0	2	2	0	0	1	0	0	0	2	0	2	0	1	0
195	0	0	0	0	0	2	0	0	1	0	0	0	1	1	0	0	1	1	2	0	1	1	2	0	0	0	0	0	2	2	0	0	0	2	1	2	2	0	0	1	0	0	0	1	0	1	0	1	0
196	1	0	0	0	0	0	2	1	0	0	0	0	0	0	0	0	1	0	1	1	2	0	2	0	0	1	0	0	2	2	0	1	1	2	0	2	2	0	0	1	0	0	0	2	0	0	1	1	0
197	1	0	1	1	1	1	2	0	0	0	1	0	1	2	1	0	2	1	0	2	2	0	1	1	2	2	0	1	1	1	2	0	0	2	0	2	1	0	0	1	0	1	0	1	1	2	0	0	1
198	1	0	1	0	0	1	1	0	1	0	0	0	1	1	1	0	1	0	1	0	1	0	2	0	0	0	0	1	2	2	1	1	1	1	1	2	2	0	0	0	0	0	0	2	0	0	0	0	1
199	0	0	0	0	0	1	1	0	1	0	1	1	2	2	2	0	1	1	1	0	1	0	1	0	0	1	0	1	2	0	1	0	0	2	0	2	0	1	1	1	0	0	0	0	0	0	0	0	0
200	0	0	0	0	0	2	0	0	0	0	0	0	0	0	0	0	1	1	1	1	2	0	2	0	0	1	0	0	1	1	0	0	0	2	0	2	1	0	0	0	0	1	1	2	2	2	0	0	1
201	1	0	0	0	0	2	2	1	0	0	0	0	1	1	1	0	0	0	2	0	0	0	1	1	1	1	0	0	2	1	1	0	0	1	0	1	1	1	0	1	0	1	1	2	1	0	0	0	0
202	1	0	0	0	0	1	2	0	1	0	0	0	0	0	0	0	1	0	1	1	1	0	0	1	1	1	0	0	2	0	0	2	1	0	0	1	1	0	0	0	0	1	0	1	1	1	0	0	0
203	0	0	0	0	0	2	2	0	0	0	1	0	1	1	0	0	2	2	1	1	2	0	2	0	0	2	1	0	2	0	0	1	0	1	1	1	1	0	0	1	1	0	0	0	2	2	0	0	0
204	1	0	0	0	0	1	1	0	2	0	0	0	1	1	1	0	2	1	1	1	2	0	2	0	0	1	0	0	2	0	1	2	2	1	0	2	2	0	0	0	0	0	0	1	0	1	1	0	0
205	0	0	0	0	0	0	2	0	0	0	2	0	0	0	0	0	2	1	0	2	2	0	2	0	1	0	0	0	2	1	0	2	1	0	0	1	1	1	1	0	0	0	0	2	0	0	0	2	0
206	0	0	1	1	1	1	1	0	1	0	0	0	0	0	0	0	2	1	0	2	2	0	2	0	0	0	0	0	2	1	0	0	1	1	0	1	2	0	0	0	0	0	0	2	0	0	0	0	0
207	0	0	0	0	0	1	1	0	1	1	1	0	0	0	0	0	1	0	1	1	1	0	2	0	0	0	0	0	2	2	1	1	0	1	0	1	2	0	0	1	0	1	1	2	0	0	0	2	0
208	0	0	0	0	0	1	0	0	2	0	0	0	1	0	0	0	0	0	1	1	2	0	2	0	0	1	1	1	2	1	0	0	1	2	0	2	1	0	0	1	0	1	1	1	1	1	0	1	1
209	0	0	0	0	0	0	1	1	0	0	0	0	1	1	1	0	1	1	1	1	2	1	2	0	1	1	1	0	2	1	0	0	0	2	1	2	1	0	0	1	0	0	0	2	1	1	0	0	1
210	1	0	1	1	1	2	1	1	0	0	0	1	2	2	2	0	1	0	0	2	2	0	2	0	0	1	0	0	2	0	0	2	2	1	1	1	1	0	0	1	0	0	0	2	1	1	0	1	1
211	0	0	0	0	0	1	1	0	0	0	1	1	2	2	2	0	0	0	1	1	1	0	1	0	0	0	0	0	2	2	0	1	2	0	0	1	1	1	0	0	0	1	1	1	0	0	1	1	0
212	1	0	0	0	0	1	1	1	1	0	0	0	2	1	1	0	1	0	1	1	2	0	2	0	0	1	0	2	2	1	2	1	1	1	0	1	1	0	0	1	1	0	0	0	0	0	0	0	0
213	1	0	0	0	0	0	1	1	1	0	0	2	2	0	0	1	2	1	0	2	2	0	2	0	0	1	1	1	2	2	0	0	0	1	0	1	1	1	1	0	0	1	1	2	0	0	0	0	1
214	0	0	0	0	0	1	0	0	0	0	1	1	2	1	1	1	2	2	1	1	1	0	2	0	0	0	0	0	1	1	0	1	1	0	0	1	0	0	0	1	0	0	0	2	0	0	0	1	0
215	1	0	0	0	0	2	1	1	0	0	0	1	0	0	1	0	1	0	0	2	2	0	2	0	0	1	0	0	2	1	0	1	1	1	1	2	1	0	1	0	1	1	1	1	0	0	0	0	0
216	1	0	0	0	0	0	2	1	0	0	0	0	1	1	1	0	2	1	2	0	1	0	2	0	0	2	0	1	1	1	1	0	0	2	0	2	1	0	0	0	0	1	1	1	1	1	0	1	0
217	0	0	0	0	0	1	1	0	1	0	1	0	1	0	0	0	0	0	1	0	0	0	2	0	0	0	0	2	1	1	1	1	1	2	2	2	2	0	0	0	0	0	0	1	0	0	0	0	1
218	1	1	0	0	0	1	1	1	0	0	0	1	1	0	0	1	1	1	1	0	2	0	1	1	1	0	0	0	2	2	0	0	0	0	0	1	1	0	0	0	0	1	0	1	0	0	0	0	1
219	0	0	0	0	0	2	2	0	1	0	0	0	0	0	0	0	1	1	0	2	2	0	1	0	0	0	0	0	1	1	2	1	0	2	0	2	1	0	0	2	0	0	0	1	0	1	1	0	1
220	1	0	0	0	0	2	1	1	1	0	0	1	1	1	2	0	1	0	1	1	2	0	2	0	0	1	0	0	2	1	0	1	0	1	0	1	1	0	0	0	0	0	0	0	0	1	1	0	0
221	1	0	0	0	0	0	0	0	0	0	1	0	0	0	0	0	0	0	2	0	0	0	2	1	1	1	0	1	1	1	1	2	1	0	0	1	1	1	0	0	0	0	0	1	0	1	0	1	0
222	0	0	0	0	0	1	2	1	0	0	0	0	1	0	0	0	1	1	0	1	1	0	2	0	0	1	0	0	2	2	0	1	1	1	0	2	1	0	0	0	0	0	0	2	0	2	0	0	1
223	1	0	0	0	0	1	1	0	0	0	1	0	1	1	1	0	0	0	1	1	2	0	0	1	1	0	0	0	1	1	0	1	1	1	0	2	2	0	0	1	0	0	0	2	2	0	0	0	0
224	0	0	0	0	0	1	2	0	0	0	0	1	1	1	1	0	1	0	1	1	1	0	2	0	1	0	0	0	2	0	1	0	0	2	0	2	1	0	0	1	0	0	0	2	0	1	1	0	0
225	0	1	0	0	0	1	0	0	2	0	0	1	1	0	0	0	1	2	0	2	2	0	2	0	0	2	0	1	1	1	2	0	0	1	1	2	1	0	0	1	0	0	0	2	1	0	0	0	0
226	1	0	0	0	0	2	2	0	0	0	1	0	1	1	1	0	2	0	1	1	2	0	2	0	0	0	0	0	2	1	1	2	2	1	1	1	1	0	0	0	0	0	0	1	0	1	0	0	0
227	0	0	0	0	0	1	1	0	1	0	0	1	1	0	0	0	2	0	1	1	1	0	1	0	0	1	0	0	2	2	1	1	1	1	1	1	2	0	0	0	0	0	0	0	0	0	0	0	0
228	1	0	0	0	0	2	2	0	0	0	1	1	0	0	1	0	0	0	1	1	2	0	2	0	0	0	0	0	2	0	0	2	1	2	0	2	1	0	0	0	0	0	0	2	1	0	0	0	0
229	0	0	0	0	0	2	1	0	1	0	0	1	2	1	1	0	2	2	0	2	2	0	2	0	0	0	0	0	1	1	1	0	0	2	1	2	1	0	0	1	0	0	0	2	1	0	0	0	0
230	0	0	0	0	0	2	2	0	1	0	1	0	2	0	0	0	1	2	1	1	2	0	1	0	0	2	1	1	2	1	0	0	1	1	0	2	1	0	0	1	0	0	0	2	1	0	1	1	0
231	0	1	1	0	0	2	1	0	1	0	0	1	1	1	1	0	1	2	1	1	2	1	1	0	0	1	0	2	2	2	0	1	1	2	1	1	2	0	0	0	0	1	1	2	0	1	0	0	0
232	1	0	0	0	0	2	2	0	1	0	0	0	1	1	1	0	2	1	0	1	1	0	2	0	0	1	0	0	2	1	0	1	1	2	1	2	2	0	0	1	0	0	0	2	0	2	0	0	0
233	1	0	0	0	0	1	2	1	0	0	1	0	0	0	0	0	2	2	1	1	1	0	2	0	1	1	0	0	1	0	1	2	2	1	0	1	1	0	0	0	0	0	0	1	1	1	0	1	0
234	0	0	0	0	0	1	1	0	1	0	1	1	2	2	2	0	1	0	0	2	2	0	2	0	1	0	0	0	2	0	0	1	2	1	0	2	1	0	0	2	0	0	0	2	0	1	1	0	0
235	1	0	0	0	0	1	2	0	1	0	1	0	0	0	0	0	1	1	0	2	2	0	2	0	0	1	0	0	1	1	0	1	1	2	0	2	2	0	0	0	0	0	0	2	0	1	0	0	0
236	0	0	1	0	0	2	1	0	1	0	1	0	2	1	1	0	0	0	0	1	1	0	2	0	0	1	0	2	1	0	2	1	1	1	0	1	0	0	0	1	0	0	0	1	1	1	0	0	0
237	0	0	0	0	0	2	1	0	0	0	0	1	2	1	1	0	0	0	2	0	0	0	2	0	0	2	0	0	2	1	1	0	0	2	1	2	1	0	0	0	0	1	1	1	0	0	0	0	0
238	0	0	0	0	0	0	1	0	1	0	0	0	1	1	1	0	0	0	0	2	2	0	2	0	0	0	0	1	2	1	1	1	1	1	1	1	1	0	0	2	0	0	0	1	1	0	0	0	0
239	1	0	0	0	0	1	0	0	1	0	0	0	0	0	0	0	0	1	1	1	2	0	2	0	0	1	0	1	1	0	1	1	0	2	0	2	1	0	0	1	0	1	0	0	1	0	0	0	0
240	0	0	0	0	0	1	2	1	0	0	0	0	1	1	1	0	1	0	1	1	1	0	2	0	0	1	0	0	2	2	1	2	1	0	0	1	1	0	0	0	1	1	1	2	1	1	0	0	0
241	0	0	1	1	1	1	2	1	0	0	0	1	1	0	0	0	2	0	1	1	2	0	2	0	1	2	0	0	2	2	1	2	1	1	1	2	1	0	0	2	0	0	0	2	1	0	0	1	0
242	1	0	0	0	0	1	2	0	0	0	1	0	0	0	0	0	1	0	0	1	1	0	2	0	0	0	0	0	2	2	0	0	0	2	0	2	1	0	0	0	0	0	0	2	1	0	0	0	0
243	1	0	0	0	0	0	0	0	2	0	0	0	1	1	1	0	0	1	0	2	2	0	2	0	1	2	0	0	2	0	0	1	1	2	1	2	0	0	0	1	1	0	0	2	0	1	0	1	0
244	1	1	0	0	0	1	1	1	1	0	0	0	1	1	1	0	1	0	1	1	2	0	2	0	0	0	0	0	2	1	0	1	1	0	0	0	1	0	0	1	0	1	1	1	1	0	0	0	0
245	0	0	0	0	0	0	0	0	0	0	0	1	2	1	1	0	1	1	1	1	1	0	2	0	0	1	0	0	2	1	1	1	1	2	0	2	1	0	0	1	1	0	0	1	0	0	0	0	1
246	1	0	0	0	0	1	0	0	1	0	0	1	1	0	0	0	0	0	0	2	2	0	0	1	1	1	1	0	2	1	0	2	1	0	0	1	1	1	0	1	0	0	0	2	0	2	0	0	1
247	1	0	0	0	0	2	1	1	1	0	0	0	1	1	1	0	1	1	0	2	2	0	1	1	1	2	0	0	2	1	0	1	1	1	1	1	2	0	0	2	0	0	0	2	0	1	0	0	0
248	1	0	0	0	0	0	1	0	1	1	1	0	0	0	0	0	1	1	0	2	2	0	2	0	0	0	0	1	2	1	1	2	1	2	0	2	0	1	1	0	1	1	0	0	1	0	0	0	0
249	0	0	0	0	0	1	1	0	0	0	1	2	2	1	1	1	1	0	0	2	2	0	2	0	0	1	0	0	2	2	0	1	1	2	0	2	1	0	0	1	1	0	0	2	0	0	0	0	1
250	0	0	0	0	0	0	1	0	1	0	0	0	2	1	1	0	1	1	0	1	1	1	2	0	0	2	0	0	2	0	0	1	1	2	1	2	1	0	0	1	0	0	0	2	1	0	1	0	1
251	1	0	0	0	0	0	0	0	1	0	0	0	0	0	0	0	0	0	0	2	2	0	2	0	0	1	0	0	1	1	2	1	1	1	0	1	1	0	0	0	0	0	0	1	1	1	1	0	0
252	1	0	0	0	0	1	2	0	0	0	0	0	0	0	0	0	1	1	0	2	2	0	1	0	0	0	0	1	2	2	0	0	1	0	0	2	1	1	0	1	0	0	0	2	1	0	0	0	0
253	0	0	0	0	0	0	1	1	1	0	0	0	1	1	1	0	1	0	1	1	1	0	2	0	1	0	0	1	1	1	2	2	1	2	2	2	2	0	0	0	0	0	0	2	1	0	1	0	0
254	1	0	0	0	0	1	2	0	0	0	2	1	1	0	0	1	1	1	1	1	1	0	1	0	0	1	0	0	2	2	2	1	0	2	2	2	1	0	0	0	0	0	0	1	0	1	0	0	1
255	0	0	0	0	0	1	1	0	1	0	1	0	1	1	1	0	1	1	1	1	1	1	1	0	0	1	0	0	2	2	0	2	2	0	0	0	1	0	0	2	0	0	0	1	0	1	0	0	0
256	0	0	0	0	0	2	1	0	1	0	0	1	1	0	0	1	1	0	0	1	1	0	2	0	0	1	0	1	1	1	2	1	1	1	0	1	2	0	0	1	0	1	0	1	1	0	0	0	0
257	0	0	0	0	0	0	0	0	0	0	1	0	0	0	0	0	1	1	0	2	2	0	2	0	0	0	0	1	2	1	0	2	1	0	0	1	2	0	0	0	0	0	0	2	0	1	0	1	1
258	0	0	0	0	0	1	2	0	0	1	0	0	1	0	0	0	1	0	0	1	1	0	1	1	1	1	1	0	2	2	0	1	1	1	0	2	1	0	0	0	0	0	0	1	0	0	1	1	0
259	0	0	0	0	0	1	2	0	1	0	0	1	1	0	0	1	1	1	0	2	2	0	1	0	0	2	0	0	2	1	1	1	1	1	0	2	2	0	0	1	0	1	1	1	1	1	0	0	0
260	1	0	1	0	0	1	1	0	1	0	0	0	0	0	0	0	1	0	0	2	2	0	2	0	0	1	0	0	2	1	0	0	1	1	0	2	1	0	0	1	0	1	1	2	1	0	0	0	1
261	1	0	1	0	0	1	1	0	1	0	0	0	0	0	0	0	2	2	1	1	2	0	0	0	0	0	0	0	2	1	0	2	2	0	0	0	1	0	0	1	0	0	0	2	1	0	0	0	0
262	1	0	0	0	0	0	1	0	1	0	1	1	1	0	0	1	0	0	1	0	0	0	2	0	0	1	0	0	2	1	0	2	1	1	0	1	1	1	1	0	0	0	0	0	0	0	1	1	0
263	0	0	0	0	0	2	2	0	0	0	0	1	1	0	0	1	0	0	1	1	2	0	1	0	1	0	0	0	2	0	0	1	2	1	0	1	1	0	0	0	0	0	0	2	1	0	1	0	0
264	0	0	0	0	0	2	1	0	0	0	1	2	1	1	2	0	1	1	1	0	1	0	2	0	0	2	0	1	1	1	2	1	0	2	1	2	2	0	0	0	1	1	0	1	0	0	0	0	0
265	1	0	0	0	0	2	1	1	1	0	0	1	1	1	1	0	0	0	0	2	2	0	2	0	0	1	0	0	2	1	0	1	1	2	2	2	1	0	0	2	1	1	0	1	1	1	0	0	0
266	0	0	1	1	1	1	2	1	0	0	1	0	0	0	0	0	1	1	1	1	1	0	1	0	0	2	1	0	2	1	0	0	1	1	0	2	1	0	0	2	0	0	0	2	1	0	1	0	1
267	0	1	0	0	0	1	1	1	1	0	0	0	0	0	0	0	1	1	0	2	2	0	2	0	0	2	1	1	2	2	0	1	0	2	2	2	2	0	0	0	0	0	0	1	1	1	0	0	0
268	1	0	0	0	0	1	2	0	0	0	2	0	1	0	0	0	1	1	0	2	1	0	2	0	0	2	0	1	2	2	0	1	1	1	1	1	1	0	0	1	0	0	0	2	1	0	0	0	2
269	0	0	0	0	0	1	0	0	2	0	0	0	1	1	1	0	1	1	1	0	1	0	2	0	0	0	0	0	2	2	1	1	1	1	1	1	1	1	1	0	0	0	0	1	0	0	0	0	1
270	0	0	0	0	0	1	1	0	1	0	0	0	1	1	1	0	2	2	0	1	1	0	2	0	0	1	0	2	1	1	2	0	0	1	1	2	2	0	0	1	0	0	0	1	0	0	0	0	0
271	0	1	0	0	0	1	2	0	1	0	0	0	0	0	0	0	1	1	0	2	2	0	2	0	0	2	0	0	2	2	1	2	1	0	0	1	2	0	0	1	0	1	1	2	0	0	0	0	1
272	1	0	1	0	0	2	1	0	1	0	1	0	1	1	1	0	0	0	0	0	0	1	2	0	0	2	2	1	2	0	1	2	1	1	0	1	1	1	1	0	0	1	1	1	1	1	0	0	1
273	1	0	0	0	0	1	2	0	0	0	0	1	1	0	0	1	0	0	1	1	2	0	2	0	0	1	0	0	2	2	0	1	0	2	0	0	2	1	0	0	0	0	0	1	0	1	0	0	0
274	1	0	0	0	0	1	1	0	0	0	0	0	0	0	0	0	1	1	1	0	0	0	2	0	0	1	0	0	1	1	2	1	1	1	0	2	1	0	1	1	1	0	1	1	1	0	0	0	0
275	1	0	0	0	0	1	0	0	1	0	0	0	0	0	0	0	2	0	0	2	2	0	2	0	0	1	0	1	2	0	1	2	2	0	0	1	1	1	0	0	0	2	2	2	1	1	0	0	0
276	0	0	0	0	0	1	1	0	1	0	0	0	1	1	1	0	1	0	1	1	1	0	2	0	0	1	0	0	2	1	0	1	1	2	1	2	1	0	0	2	0	0	0	1	1	1	0	0	1
277	0	0	0	0	0	0	0	0	2	0	0	0	1	1	1	0	2	1	2	0	1	0	1	0	0	1	0	1	2	1	2	0	0	2	1	2	2	0	0	1	0	1	0	0	2	0	0	0	1
278	0	0	0	0	0	2	1	1	1	0	0	0	0	0	0	0	0	0	1	1	2	0	2	0	0	2	0	1	2	1	2	1	1	2	0	2	1	0	0	1	0	0	0	2	0	1	0	0	1
279	1	1	0	0	0	1	0	0	2	0	0	0	1	1	1	0	1	1	1	1	2	0	2	0	0	1	0	1	2	0	1	0	1	1	0	2	2	0	0	1	0	0	0	1	0	0	1	0	0
280	0	0	0	0	0	0	1	1	1	0	0	0	0	0	0	0	0	0	1	1	2	0	2	0	0	1	0	1	1	0	2	1	1	1	1	2	1	0	0	0	0	0	0	1	0	0	0	2	0
281	0	0	0	0	0	2	2	1	0	0	1	1	1	0	0	1	1	1	0	2	1	0	1	1	1	1	0	0	2	1	0	1	1	1	0	1	1	1	1	0	1	0	0	2	0	1	0	0	0
282	0	0	0	0	0	1	1	0	0	1	2	0	1	1	1	0	2	0	0	1	1	0	2	0	0	1	0	0	2	2	0	1	1	1	0	1	0	1	1	1	0	0	0	2	1	0	1	0	0
283	0	0	0	0	0	1	0	0	2	0	0	0	1	1	1	0	0	0	2	0	0	2	0	0	0	1	0	1	1	0	1	1	0	2	0	0	1	1	1	0	0	0	0	2	0	1	0	0	1
284	0	0	0	0	0	1	2	0	1	0	0	0	0	0	0	0	1	1	0	2	2	0	2	0	0	2	0	0	2	2	1	2	2	0	0	1	2	0	0	2	0	1	0	1	1	1	0	0	0
285	0	0	0	0	0	2	2	1	0	0	0	0	0	0	0	0	1	0	0	1	1	0	1	1	1	1	0	0	2	2	1	2	1	0	0	0	1	1	1	0	0	0	0	2	1	0	0	0	0
286	1	0	0	0	0	1	1	0	0	0	0	0	0	0	0	0	1	1	0	2	2	0	2	0	1	0	1	1	2	2	0	1	1	0	0	1	1	1	0	1	0	0	0	1	0	1	0	0	0
287	0	0	0	0	0	2	2	0	1	0	1	0	1	1	1	0	1	1	0	2	2	0	2	0	1	2	0	0	2	2	0	2	1	2	0	1	2	0	0	0	0	0	0	2	1	1	0	0	1
288	0	1	0	0	0	1	0	0	0	0	0	1	0	0	1	0	2	2	1	1	2	0	1	0	1	2	0	1	2	1	2	1	0	1	1	1	0	0	0	2	0	0	0	2	0	1	0	1	0
289	0	0	0	0	0	1	2	0	1	0	1	0	1	1	1	0	2	1	0	2	2	0	0	0	1	0	0	1	2	1	2	1	2	1	0	1	0	0	0	2	0	1	1	2	1	1	0	0	1
290	0	0	0	0	0	1	1	0	1	0	0	0	1	1	1	0	0	1	0	2	2	0	2	0	0	1	0	0	2	1	1	2	2	0	0	1	1	0	0	2	0	0	0	1	1	0	0	0	0
291	0	0	0	0	0	0	2	0	0	0	1	0	0	0	0	0	1	0	0	2	2	0	2	0	0	1	0	0	2	1	1	2	1	1	1	1	1	0	0	1	0	1	1	2	2	0	0	0	1
292	0	0	0	0	0	0	1	1	0	0	0	1	0	0	1	0	2	1	1	1	2	0	2	0	0	1	0	0	2	2	1	1	1	1	0	2	0	0	0	0	0	0	0	2	0	0	0	1	0
293	0	0	0	0	0	1	1	1	0	0	0	0	0	0	0	0	1	0	1	1	2	1	2	0	0	2	0	0	2	2	1	1	0	2	0	2	1	0	0	0	0	0	0	2	2	0	0	0	0
294	0	0	0	0	0	2	2	0	0	0	1	0	0	0	0	0	1	0	0	2	2	0	2	0	1	1	0	0	2	0	0	1	0	1	0	1	2	0	0	0	0	0	0	2	1	1	0	1	0
295	1	0	0	0	0	1	1	0	0	0	1	1	0	0	1	0	1	0	1	1	1	1	2	0	0	2	0	0	2	1	2	2	1	1	1	2	2	0	0	1	0	1	1	2	1	0	1	0	0
296	1	0	0	0	0	0	1	1	1	0	0	1	1	1	1	0	2	1	0	1	1	0	1	1	1	1	0	0	2	2	0	1	0	2	0	2	0	0	0	0	0	1	1	2	0	1	0	0	0
297	0	0	0	0	0	2	2	0	0	0	1	0	1	0	0	0	2	1	0	2	2	1	2	0	0	1	0	0	2	0	0	2	2	0	0	1	1	0	0	0	0	1	1	1	1	1	0	1	0
298	0	0	1	0	0	1	2	1	0	0	0	0	2	2	2	0	0	0	0	2	2	0	0	0	0	0	0	0	2	2	1	2	2	1	0	0	2	0	0	0	0	1	1	1	0	0	0	1	0
299	0	0	1	0	0	2	1	0	1	0	0	0	0	0	0	0	1	0	0	1	1	0	2	0	0	0	0	0	2	2	1	1	1	1	1	1	0	0	0	2	1	0	0	2	1	0	0	0	1
300	1	0	1	0	0	2	1	1	0	0	0	0	0	0	0	0	0	0	2	0	1	0	1	0	0	1	0	0	2	2	0	1	1	1	1	1	2	0	0	1	0	0	0	2	1	1	0	0	0
301	0	1	0	0	0	2	0	0	1	0	0	0	2	2	2	0	1	1	1	1	1	0	2	0	0	1	0	0	1	1	1	0	0	1	0	1	1	0	1	0	1	1	1	1	1	1	0	0	0
302	0	0	0	0	0	2	1	0	1	0	0	1	2	2	2	0	2	2	0	2	1	0	1	0	0	1	0	0	2	1	1	2	1	2	0	2	2	0	0	0	0	0	0	0	0	0	1	0	0
303	0	0	0	0	0	2	1	0	2	0	0	0	1	1	1	0	0	0	0	1	1	0	0	0	0	0	0	2	1	0	2	1	1	2	0	2	1	0	0	0	0	1	1	2	1	0	0	0	0
304	0	0	0	0	0	0	1	0	0	0	0	0	1	1	1	0	1	0	0	2	2	0	1	0	0	1	0	1	1	0	2	1	1	0	0	1	2	0	0	0	0	0	0	1	0	1	0	1	0
305	0	0	0	0	0	1	0	0	0	0	0	1	2	1	1	1	2	1	0	2	2	0	1	1	1	1	0	0	1	1	0	1	1	1	1	2	1	0	0	1	0	0	0	2	0	0	0	2	0
306	0	0	0	0	0	1	0	0	0	0	0	1	0	0	0	0	1	0	0	1	1	0	1	1	1	1	0	0	2	1	1	1	1	1	1	2	1	0	0	1	0	1	1	2	2	1	0	0	0
307	0	1	0	0	0	1	1	0	1	0	0	0	1	0	0	0	0	0	1	1	2	0	2	0	1	1	0	0	2	2	1	1	1	1	0	1	1	0	0	0	0	0	0	2	2	1	0	0	0
308	0	0	0	0	0	1	1	0	1	0	0	1	1	0	0	1	0	0	0	1	0	0	2	0	0	2	1	1	2	2	0	1	1	1	0	1	1	0	0	1	0	0	0	2	1	0	0	0	0
309	1	0	0	0	0	0	1	0	1	1	1	0	0	0	0	0	1	1	1	1	1	0	1	0	0	1	0	0	1	1	1	1	1	2	0	2	1	0	0	1	0	0	0	2	0	2	0	0	0
310	1	0	0	0	0	2	2	1	0	0	1	0	1	1	1	0	1	1	2	0	1	0	2	0	0	1	0	1	2	1	2	2	1	1	0	1	1	0	0	0	1	0	0	1	0	1	0	0	0
311	1	1	0	0	0	1	0	0	1	0	0	1	2	2	2	0	1	0	1	1	2	0	2	0	0	1	0	0	2	2	1	0	1	1	0	2	2	0	0	1	0	0	0	2	0	0	0	0	0
312	0	0	0	0	0	0	0	0	1	0	0	0	0	0	0	0	1	0	0	1	1	0	2	0	0	0	0	0	2	1	1	2	1	2	0	1	1	1	1	0	0	0	0	2	0	0	1	1	0
313	1	1	0	0	0	1	0	0	1	0	1	1	2	1	1	0	2	2	2	0	0	1	2	0	0	1	0	0	2	0	1	2	1	0	0	1	1	0	0	2	1	0	0	2	1	0	1	0	0
314	1	0	0	0	0	2	2	0	0	0	0	0	1	1	1	0	1	1	0	2	2	0	2	0	0	2	0	1	1	1	2	1	1	0	0	0	1	0	0	1	0	0	0	1	1	1	1	1	0
315	0	0	0	0	0	1	1	0	1	0	1	0	0	0	0	0	2	2	0	1	1	0	1	0	0	2	1	1	2	2	0	1	0	1	0	1	2	0	0	0	0	0	0	2	0	0	0	0	0
316	1	0	0	0	0	2	0	0	1	0	0	0	1	0	0	0	2	1	0	2	2	0	2	0	0	1	0	0	2	1	1	0	0	1	0	1	1	0	0	0	0	0	0	2	0	0	0	0	1
317	0	0	0	0	0	0	1	0	0	0	1	1	1	0	0	0	1	0	1	1	1	1	1	0	0	0	0	0	2	2	0	1	1	1	1	1	1	0	0	1	0	1	1	1	1	1	0	1	0
318	1	1	1	0	1	1	2	1	0	0	0	0	0	0	0	0	0	0	0	2	2	1	2	0	1	1	0	0	2	2	1	2	2	0	0	0	1	1	0	0	0	0	0	0	0	1	0	0	0
319	1	0	0	0	0	2	2	0	0	0	0	0	1	1	1	0	1	1	0	1	1	0	2	0	1	2	0	1	1	1	2	1	1	1	0	2	2	0	0	0	0	1	0	1	2	1	0	0	0
320	1	0	1	0	0	2	2	0	0	0	1	2	2	1	1	0	1	0	0	2	2	1	0	1	0	0	0	0	2	2	1	2	1	0	0	1	0	0	0	1	1	0	0	2	0	0	0	0	0
321	0	0	0	0	0	2	1	0	0	0	0	0	0	0	0	0	1	1	0	2	2	0	1	1	1	1	0	0	2	1	0	1	1	2	1	2	0	0	0	1	0	0	0	2	0	2	1	0	0
322	1	0	0	0	0	2	2	1	0	0	1	0	0	0	0	0	2	0	0	2	2	0	2	0	0	2	0	0	2	1	0	1	0	1	1	1	0	0	0	1	1	2	2	2	2	1	1	0	0
323	0	0	1	0	0	2	2	0	0	0	0	1	1	0	0	1	1	1	1	0	1	0	0	1	1	1	0	0	2	1	1	1	1	2	0	2	1	0	0	2	0	1	1	2	1	0	0	0	0
324	0	0	0	0	0	1	1	0	0	0	1	0	0	0	0	0	1	1	1	1	1	0	1	0	0	1	1	0	2	1	0	1	0	2	1	2	2	1	1	0	0	1	1	2	1	1	0	0	0
325	0	0	1	0	0	1	1	1	0	0	0	0	0	0	0	0	1	1	0	2	2	0	2	0	0	2	0	0	2	2	1	1	0	2	2	2	1	1	0	1	0	1	1	1	1	0	0	0	0
326	0	0	1	0	1	1	1	0	0	1	1	0	0	0	0	0	2	2	0	2	2	0	2	0	0	1	0	0	2	2	0	1	1	2	2	2	2	0	0	0	0	0	0	1	0	1	0	0	0
327	1	0	0	0	0	0	0	0	1	0	0	0	0	0	0	0	1	1	0	2	2	0	2	0	0	1	0	0	2	1	2	1	1	0	0	1	2	0	0	0	0	0	0	2	1	0	0	0	0
328	1	0	0	0	0	2	1	1	0	0	0	0	1	1	1	0	0	0	1	1	2	0	2	0	0	2	0	1	1	1	1	1	1	1	0	2	2	0	0	0	0	1	1	1	1	0	0	1	0
329	0	0	1	0	0	2	1	1	1	0	1	0	2	1	1	0	1	0	2	0	1	0	2	0	0	1	0	0	2	2	0	0	0	2	0	2	1	0	0	0	0	0	0	2	1	0	0	0	1
330	0	0	0	0	0	2	1	0	1	0	0	0	0	0	0	0	2	1	0	2	2	0	2	0	0	1	0	1	2	2	0	2	2	0	0	0	0	0	0	2	1	1	1	1	1	1	0	2	0
331	0	0	0	0	0	1	2	1	0	0	0	1	1	0	0	1	2	2	1	1	2	0	1	1	1	0	0	0	2	2	0	0	0	1	0	1	1	0	0	2	0	0	0	2	0	2	0	0	0
332	0	0	0	0	0	2	2	1	0	0	0	0	0	0	0	0	2	1	0	2	2	0	2	0	1	1	0	0	2	1	0	2	2	1	0	2	2	0	0	1	0	0	0	2	0	1	0	1	0
333	0	1	1	0	1	1	1	0	0	0	0	1	1	0	0	0	1	1	0	2	2	0	2	0	0	1	0	0	2	2	0	2	2	0	0	1	1	0	0	0	0	0	0	2	1	0	0	0	0
334	1	0	1	0	0	1	2	1	0	0	0	1	1	1	1	0	0	0	0	2	2	1	2	0	0	2	0	0	1	0	1	0	0	1	1	1	1	0	0	0	0	0	0	2	1	0	0	0	1
335	0	0	0	0	0	2	1	2	0	0	0	0	1	1	1	0	1	0	1	1	2	0	2	0	0	1	0	0	2	1	0	1	1	1	0	2	1	1	1	0	0	0	0	0	1	1	0	0	0
336	0	0	0	0	0	1	2	0	0	0	1	1	1	0	0	1	0	0	1	1	2	0	2	0	1	2	0	1	1	1	2	0	1	1	0	2	2	0	0	0	0	0	0	2	0	0	0	0	0
337	0	0	1	0	0	2	0	0	1	0	0	0	0	0	0	0	2	1	0	1	1	0	2	0	0	1	0	0	2	1	1	0	1	0	0	2	2	0	0	0	1	0	0	2	0	0	1	0	0
338	0	0	0	0	0	1	1	0	0	0	1	0	1	1	1	0	1	1	0	2	2	0	1	1	1	1	0	1	2	2	1	0	1	1	0	2	1	0	0	1	0	1	0	1	1	1	0	0	1
339	0	0	0	0	0	1	1	0	0	0	0	1	2	1	1	0	2	0	1	1	1	0	2	0	2	1	0	0	1	1	1	1	1	0	0	1	1	0	0	2	0	1	1	2	0	0	0	1	0
340	0	0	0	0	0	2	1	1	1	0	0	0	0	0	0	0	0	0	0	1	1	0	2	0	0	2	0	0	1	1	1	1	1	1	0	1	0	0	0	1	0	0	0	2	0	0	0	0	1
341	0	0	0	0	0	1	1	0	0	0	1	0	0	0	0	0	1	0	0	1	1	0	1	0	0	2	0	0	2	2	0	0	1	1	0	1	1	0	0	0	0	0	1	2	1	0	1	0	0
342	0	0	0	0	0	1	2	1	0	0	0	0	0	0	0	0	0	0	0	1	1	0	2	0	0	1	1	0	2	1	0	1	1	1	1	1	1	0	0	1	0	0	0	2	0	0	0	0	0
343	1	0	0	0	0	1	2	0	0	0	1	0	0	0	0	0	0	0	1	1	1	0	2	0	1	0	0	0	2	2	1	1	1	1	1	1	1	0	0	1	0	0	0	2	0	0	0	0	0
344	1	0	0	0	0	1	2	1	0	0	0	1	1	0	0	1	1	1	1	0	1	0	1	0	0	1	0	1	2	1	1	1	1	0	0	1	0	0	0	1	0	0	0	1	0	0	0	1	0
345	0	0	0	0	0	2	1	0	0	1	1	0	1	1	1	0	2	2	0	2	2	0	2	0	1	2	0	0	1	0	1	1	0	2	0	2	1	0	0	2	0	0	0	1	0	1	0	0	0
346	1	0	0	0	0	1	1	0	0	0	0	1	1	0	0	0	1	0	1	1	1	0	2	0	0	1	0	1	2	2	0	1	0	1	0	1	2	0	0	0	1	0	0	2	0	0	1	0	0
347	0	0	1	0	0	2	1	0	0	0	1	0	0	0	0	0	2	2	0	1	1	0	1	1	1	1	0	1	2	1	0	0	0	2	1	2	1	0	0	1	0	0	0	1	0	0	0	0	0
348	1	0	0	0	0	2	0	0	2	0	0	0	1	1	1	0	0	0	0	2	2	0	2	0	0	1	0	1	2	1	1	0	1	2	0	2	2	0	0	0	0	0	0	1	1	1	0	0	0
349	1	0	0	0	0	2	2	0	1	0	0	1	1	0	0	1	2	0	0	2	2	0	2	0	1	0	0	1	2	2	0	0	0	2	1	2	1	1	1	0	0	0	0	2	1	0	0	1	0
350	1	0	1	0	0	2	0	0	1	0	0	0	0	0	0	0	1	0	1	1	1	0	2	0	0	1	0	1	1	1	1	1	1	2	0	2	1	0	0	2	0	2	1	2	1	0	0	0	0
351	1	0	0	0	0	1	1	1	0	0	0	0	2	1	1	0	1	0	0	2	2	0	2	0	0	1	0	1	2	2	1	1	1	1	0	1	2	0	0	1	0	0	0	1	0	1	0	0	1
352	0	0	1	1	1	2	1	0	1	0	0	0	1	0	0	0	2	2	2	0	2	0	2	0	0	1	0	0	2	2	1	2	2	0	0	0	1	0	0	2	0	0	0	1	0	1	0	0	1
353	0	0	0	0	0	1	2	1	0	0	1	0	0	0	0	0	1	1	1	0	1	0	1	0	1	2	0	0	2	2	0	0	0	1	1	2	1	0	0	0	0	0	0	1	0	1	0	0	0
354	1	0	0	0	0	0	1	0	1	0	1	0	1	1	1	0	1	0	0	1	1	0	2	0	1	1	0	0	2	1	0	1	1	2	1	2	1	0	0	0	0	1	1	2	0	1	1	0	0
355	1	0	0	0	0	0	1	0	0	0	0	1	1	0	0	1	1	1	2	0	0	0	2	0	0	1	0	0	2	1	0	1	1	1	0	1	1	0	0	1	0	0	0	1	0	2	0	1	0
356	1	0	0	0	0	0	0	0	2	0	0	1	1	0	0	1	0	0	0	2	2	0	2	0	1	1	0	2	0	0	2	1	1	1	0	2	1	0	0	2	0	2	2	2	1	1	1	0	0
357	1	0	1	0	0	1	1	0	1	0	1	0	0	0	0	0	1	1	1	0	2	0	2	0	1	0	0	0	2	2	1	0	1	2	0	2	1	1	0	1	0	1	1	1	1	0	0	0	0
358	0	0	0	0	0	1	1	0	0	0	1	1	2	0	0	1	1	0	0	1	1	0	1	1	2	2	0	1	2	1	2	2	2	1	0	1	1	0	0	1	0	0	0	2	0	1	0	1	0
359	1	0	0	0	0	0	2	1	0	0	1	0	1	1	1	0	1	1	1	0	1	0	2	0	0	1	0	0	2	1	0	0	0	2	2	2	0	0	0	1	1	1	1	2	2	0	1	0	0
360	0	0	1	0	1	1	1	0	1	0	1	0	1	1	1	0	1	1	0	1	1	0	1	0	0	2	0	0	1	1	1	1	1	2	1	2	2	0	0	0	0	0	0	2	1	0	1	0	0
361	0	1	0	0	0	1	2	0	1	0	1	0	0	0	0	0	1	1	1	0	0	0	0	1	1	1	0	1	2	1	2	1	1	1	0	2	1	0	0	1	0	0	0	2	2	1	0	0	0
362	0	0	0	0	0	1	0	0	2	0	0	1	1	0	0	1	1	1	1	1	1	0	0	1	1	1	1	1	2	1	0	0	0	1	1	1	2	0	0	0	1	0	0	1	0	0	0	0	0
363	1	0	0	0	0	1	2	0	0	0	0	1	1	0	0	0	1	1	2	0	2	0	2	0	0	1	0	0	1	1	0	2	2	1	0	1	1	1	1	0	0	0	0	1	0	1	0	0	0
364	1	0	0	0	0	0	0	0	1	0	0	0	1	1	1	0	1	1	1	1	1	0	2	0	0	2	0	0	2	1	1	1	0	2	0	0	2	0	0	1	0	2	2	2	2	1	0	0	0
365	0	0	0	0	0	1	2	0	1	0	0	0	1	0	0	0	1	1	2	0	2	1	2	0	0	0	1	1	2	1	0	2	2	1	0	1	2	0	0	0	0	0	0	2	0	0	0	0	0
366	0	0	0	0	0	0	1	0	0	0	1	1	1	0	0	1	1	1	2	0	1	0	1	0	0	1	0	0	2	1	0	1	1	0	0	0	1	0	0	0	0	0	0	2	0	1	1	0	0
367	1	0	1	1	1	2	0	0	2	0	0	0	1	0	0	0	1	1	0	2	2	0	2	0	1	1	0	1	2	1	2	1	1	0	0	0	2	0	0	0	1	0	0	1	0	0	0	0	1
368	1	0	0	0	0	1	2	0	1	0	1	0	0	0	0	0	1	1	0	1	1	0	1	1	1	0	0	1	2	1	0	1	1	1	0	2	0	1	1	1	0	0	0	1	0	1	0	0	0
369	0	0	0	0	0	1	1	0	0	0	1	0	1	1	1	0	1	1	1	1	2	0	2	0	2	1	0	0	2	1	0	1	1	0	0	2	1	0	0	1	0	1	1	2	1	0	0	0	0
370	0	0	2	0	1	0	0	0	2	0	0	0	0	0	0	0	1	1	1	1	1	0	2	0	0	0	0	0	1	1	1	1	1	2	1	2	2	0	0	0	0	0	0	0	2	2	0	0	0
371	1	0	0	0	0	1	1	1	1	0	0	0	1	0	0	0	0	0	1	1	2	1	2	0	0	0	0	0	2	2	0	1	1	1	0	2	2	0	0	2	1	0	0	2	0	1	0	0	0
372	1	0	1	0	0	2	2	0	0	0	0	0	0	0	0	0	0	1	0	2	2	0	2	0	0	1	0	1	1	1	2	1	1	1	0	1	1	0	0	2	0	0	0	1	1	1	0	1	0
373	1	0	0	0	0	2	2	0	1	0	0	0	0	0	0	0	0	0	0	2	2	0	2	0	0	1	1	0	2	2	0	1	1	1	1	1	2	0	0	1	0	0	0	2	0	0	0	0	1
374	0	1	1	0	1	1	0	0	2	0	0	1	1	0	0	1	0	0	2	0	0	0	2	0	0	0	0	0	2	2	0	2	1	1	0	1	0	0	0	2	1	0	0	2	0	0	0	0	0
375	1	0	0	0	0	1	2	0	0	0	2	2	2	1	1	1	1	0	1	1	1	0	1	0	0	1	0	1	2	1	1	2	1	2	1	2	2	0	0	1	1	1	1	1	1	0	0	0	0
376	0	0	0	0	0	1	1	0	1	1	0	1	2	1	1	0	1	1	0	2	2	0	2	0	0	0	0	1	2	1	2	1	1	1	0	2	0	0	0	2	1	1	1	2	1	0	0	0	1
377	0	0	1	0	1	1	2	0	0	0	2	0	1	1	1	0	1	0	1	1	1	0	2	0	0	1	0	0	2	1	1	2	2	0	0	1	2	0	0	0	0	0	0	2	1	0	0	1	1
378	1	0	0	0	0	1	0	0	1	0	0	0	0	0	0	0	1	1	1	1	2	0	2	0	0	0	0	2	2	2	0	1	2	1	0	2	2	0	0	1	0	1	1	1	1	2	0	1	0
379	1	0	0	0	0	2	2	0	0	0	1	0	0	0	0	0	0	0	0	2	2	0	2	0	1	0	0	0	2	1	0	0	0	2	0	2	2	0	0	0	0	0	0	2	2	1	0	0	0
380	0	0	0	0	0	2	1	0	0	1	0	1	2	1	1	0	0	0	2	0	0	0	1	1	1	0	0	0	2	0	1	1	1	2	0	2	2	0	0	1	0	0	0	2	1	0	0	0	2
381	0	0	0	0	0	2	2	0	0	0	2	0	0	0	0	0	0	0	0	1	1	0	2	0	0	2	0	0	2	2	0	2	2	1	1	1	1	0	0	2	0	0	0	2	0	2	0	0	0
382	0	0	1	0	0	2	1	0	1	0	1	0	0	0	0	0	1	1	1	1	1	0	2	0	0	1	1	1	2	1	0	1	1	1	0	1	1	0	0	1	0	0	0	1	0	1	0	1	0
383	0	0	0	0	0	1	1	0	2	0	0	0	1	1	1	0	1	0	0	1	1	0	0	0	1	0	0	0	2	1	0	1	1	0	0	1	1	1	0	1	0	0	0	2	1	0	0	0	0
384	1	0	0	0	0	1	1	0	0	0	1	0	0	0	0	0	1	0	0	2	2	0	0	1	1	0	0	0	2	2	0	2	1	1	1	2	0	0	0	1	1	1	1	2	0	1	1	0	0
385	0	0	0	0	0	1	1	1	1	0	0	0	0	0	0	0	1	0	1	1	1	0	2	0	0	0	0	1	2	2	1	1	1	1	0	2	1	0	0	1	0	1	1	2	1	0	1	0	1
386	1	0	1	0	0	1	2	1	0	0	1	0	0	0	0	0	1	0	0	1	1	0	2	0	1	0	0	0	2	2	1	1	0	2	0	2	2	0	0	0	0	0	0	0	0	0	0	0	0
387	1	0	1	1	1	1	0	0	0	0	1	0	0	0	0	0	2	2	1	1	1	0	1	1	1	1	0	0	1	1	1	1	0	1	0	1	1	1	1	0	0	1	1	2	1	1	0	0	0
388	0	0	0	0	0	1	1	0	2	0	0	1	0	0	1	0	0	0	0	2	2	2	0	0	0	1	0	0	2	0	1	1	1	2	1	2	2	0	0	0	1	0	0	0	0	1	0	0	0
389	1	0	0	0	0	0	2	0	0	0	1	0	1	1	1	0	1	0	1	1	1	0	2	0	0	1	0	0	2	2	0	2	1	1	0	1	1	0	0	2	0	1	1	2	2	1	0	0	0
390	1	0	0	0	0	1	2	1	0	0	0	0	1	0	0	0	1	0	1	1	1	0	2	0	0	0	0	0	1	1	2	0	0	2	0	1	0	1	1	0	1	1	0	1	1	0	0	0	1
391	1	1	0	0	0	1	2	1	0	0	0	0	0	0	0	0	0	1	0	2	2	0	2	0	0	0	0	2	1	1	2	1	1	1	0	1	1	0	0	0	0	0	0	2	0	1	0	0	0
392	0	0	0	0	0	2	1	1	1	0	0	0	1	0	0	0	2	2	0	1	1	0	2	0	0	1	0	0	1	1	1	0	0	1	0	0	0	0	0	1	0	1	1	2	1	1	0	0	0
393	0	0	0	0	0	0	1	0	1	0	0	1	1	0	0	0	1	0	1	1	2	1	2	0	0	1	0	1	1	1	1	1	2	1	0	2	2	0	0	0	0	1	0	1	2	0	0	0	0
394	0	0	0	0	0	1	1	0	1	1	0	0	1	1	1	0	2	1	1	1	2	0	2	0	0	1	0	1	2	1	1	1	1	1	0	1	2	0	0	2	0	1	1	2	1	1	0	0	1
395	1	0	0	0	0	1	2	1	0	0	0	0	1	1	1	0	0	0	1	1	2	0	1	0	1	1	0	0	2	1	0	1	1	2	0	2	2	0	1	0	1	1	1	1	1	1	1	0	0
396	1	0	0	0	0	2	2	1	0	0	0	0	1	1	1	0	2	2	0	1	1	0	2	0	0	0	0	1	1	0	2	1	1	0	0	1	1	0	0	1	0	1	1	1	1	0	0	0	0
397	0	0	0	0	0	0	2	1	0	0	0	1	2	0	0	1	1	0	1	1	2	1	2	0	0	2	0	0	2	1	0	0	0	2	0	2	1	0	0	1	0	1	1	2	0	0	0	0	1
398	0	0	0	0	0	0	1	0	2	0	0	0	0	0	0	0	1	1	1	1	1	0	2	0	1	1	0	1	2	1	1	1	2	1	0	1	1	0	0	0	1	1	1	1	1	1	0	1	0
399	1	0	0	0	0	1	2	1	0	0	0	0	1	1	1	0	2	1	0	2	2	0	2	0	0	1	0	1	2	1	0	1	0	2	1	2	1	0	0	1	0	1	0	1	1	1	0	0	1
400	0	0	0	0	0	0	1	0	2	0	0	0	2	2	2	0	1	1	0	2	2	0	0	1	1	1	0	0	2	1	0	1	1	1	0	2	1	0	0	1	0	1	0	0	2	1	0	1	1
401	0	0	0	0	0	2	1	0	2	0	0	0	2	2	2	0	0	0	2	0	2	0	1	0	1	2	0	0	2	2	1	2	2	0	0	0	2	0	0	1	1	1	1	2	1	1	0	0	1
402	1	0	1	0	0	1	2	1	0	0	1	1	2	2	2	0	2	1	1	1	2	0	2	0	0	1	0	0	2	2	0	1	1	0	0	1	1	0	0	0	0	1	0	0	2	1	0	0	0
403	1	1	0	0	0	1	1	1	0	0	0	0	1	1	1	0	0	0	0	2	2	0	1	1	1	0	0	0	2	1	2	0	0	2	1	2	1	0	0	0	0	1	1	2	0	1	0	0	0
404	0	0	0	0	0	1	1	0	0	1	2	0	1	0	0	0	1	1	2	0	0	1	1	0	1	0	0	1	1	0	1	1	1	2	2	2	2	0	0	1	0	0	0	2	0	1	1	1	0
405	1	0	0	0	0	0	1	1	1	0	0	1	1	0	0	1	1	0	1	1	2	0	1	0	0	1	0	1	2	0	1	1	1	1	0	1	2	0	0	0	0	1	0	1	2	1	0	0	0
406	0	0	0	0	0	1	2	0	1	0	0	1	2	1	1	0	2	1	1	1	2	1	1	0	0	1	0	0	2	2	2	0	0	2	0	2	2	0	0	1	0	1	1	2	2	0	0	0	0
407	1	0	0	0	0	1	2	0	0	0	2	0	0	0	0	0	2	1	1	1	2	0	2	0	0	1	0	2	2	2	0	1	0	1	1	1	1	1	1	1	0	0	0	1	0	0	0	0	0
408	1	1	1	0	1	1	1	0	0	0	1	0	0	0	0	0	2	0	1	1	2	0	2	0	1	2	0	1	1	1	2	0	0	1	1	2	2	0	0	0	0	1	1	1	1	1	0	0	0
409	1	0	0	0	0	1	1	0	1	0	0	0	0	0	0	0	1	2	1	1	2	1	2	0	0	0	0	0	2	2	1	1	0	1	0	1	2	0	0	1	0	1	1	2	1	1	0	1	0
410	0	0	1	1	1	1	1	0	1	0	0	0	0	0	0	0	1	0	0	2	2	0	2	0	0	0	0	1	1	1	1	1	2	1	0	2	1	0	0	0	0	0	0	1	1	1	0	0	1
411	0	0	1	1	1	2	2	0	0	0	1	1	1	0	0	1	1	0	1	1	1	1	2	0	0	1	0	0	2	1	0	2	2	0	0	1	1	0	0	0	0	0	0	1	0	1	0	0	0
412	1	0	0	0	0	1	2	0	0	1	0	0	1	1	1	0	0	0	0	1	1	0	2	0	0	0	0	0	2	1	2	1	0	1	1	1	1	0	0	1	0	0	0	2	0	0	0	0	0
413	1	0	0	0	0	2	1	0	1	1	0	0	2	1	1	0	1	1	0	1	1	1	0	1	1	1	0	1	2	2	1	0	0	1	0	2	2	0	0	2	0	0	0	1	0	0	0	0	0
414	0	0	0	0	0	2	1	0	1	0	1	0	1	1	1	0	1	1	0	2	2	0	2	0	0	2	0	2	2	1	1	0	1	0	0	2	2	0	0	1	0	0	0	2	1	0	0	0	0
415	0	0	0	0	0	0	0	0	1	0	0	0	1	1	1	0	1	0	0	2	2	0	2	0	0	0	0	1	2	1	2	2	2	1	0	2	1	0	0	0	0	1	1	2	2	2	0	0	0
416	0	0	1	1	1	2	1	0	0	0	1	0	0	0	0	0	1	1	1	1	1	0	2	0	0	2	0	0	1	1	2	2	1	1	0	2	1	0	0	0	0	0	0	2	0	0	0	1	0
417	0	0	0	0	0	0	1	0	1	0	0	0	1	0	0	0	1	0	1	1	2	0	0	1	1	1	0	0	2	1	1	0	0	2	0	2	1	0	0	1	0	0	0	2	0	2	1	0	0
418	0	0	0	0	0	1	2	0	0	0	0	0	0	0	0	0	2	1	0	2	2	0	2	0	0	1	0	0	2	2	0	1	0	2	0	0	2	0	0	0	0	0	0	2	0	0	0	0	0
419	0	0	0	0	0	2	2	1	0	0	0	0	0	0	0	0	0	0	0	2	2	0	1	0	0	2	0	0	2	1	0	2	1	1	0	2	1	0	0	2	0	0	0	2	1	0	0	0	0
420	0	0	0	0	0	1	1	0	0	0	1	0	0	0	0	0	2	1	0	2	2	0	2	0	2	1	0	1	2	1	1	2	2	0	0	1	1	1	1	0	0	0	0	2	0	0	1	0	0
421	0	0	1	1	1	1	1	0	0	0	0	0	1	1	0	0	1	1	0	2	2	0	2	0	0	1	0	2	2	2	0	1	1	1	0	2	0	0	0	2	1	1	1	2	1	0	0	0	0
422	1	0	1	0	0	1	2	0	0	0	0	0	1	1	1	0	2	1	0	2	2	1	2	0	0	1	0	0	2	2	1	0	0	2	0	1	2	0	0	0	0	0	0	1	0	0	0	0	0
423	1	1	1	0	1	1	1	0	0	0	0	0	0	0	0	0	1	1	0	2	1	0	1	1	1	1	0	1	1	1	2	0	1	2	0	2	1	1	1	0	0	0	0	2	1	0	0	0	1
424	0	0	0	0	0	1	0	0	1	0	1	0	0	0	0	0	1	1	2	0	2	0	1	1	1	0	1	1	2	1	0	1	1	1	0	2	0	0	0	1	0	0	0	0	2	2	0	1	0
425	0	0	1	1	1	1	2	0	0	0	0	0	1	0	0	0	2	1	1	1	2	0	2	0	1	0	1	0	1	0	1	1	1	1	0	1	0	0	0	1	0	0	0	0	0	0	0	0	1
426	1	0	0	0	0	0	2	1	0	0	0	1	2	1	1	1	2	1	1	1	2	0	2	0	1	0	0	0	2	1	1	2	1	2	1	2	1	0	0	0	0	0	0	2	0	0	0	0	0
427	0	0	0	0	0	0	1	1	1	1	0	0	0	0	0	0	2	2	1	1	2	0	2	0	0	1	0	0	2	2	0	1	1	1	0	2	1	0	1	0	1	0	0	2	1	0	0	1	0
428	0	0	1	1	1	1	2	0	0	0	1	1	1	0	0	1	0	0	0	2	2	0	2	0	0	2	0	0	2	0	1	1	1	1	1	1	2	0	0	0	0	0	1	1	1	0	0	0	0
429	1	0	1	0	0	2	2	1	0	0	0	0	1	1	1	0	1	1	0	1	1	0	1	1	1	1	0	1	2	0	1	0	0	1	0	1	2	0	0	2	0	0	0	2	0	0	0	0	0
430	0	1	1	0	0	2	1	0	2	0	0	1	2	2	2	0	1	1	1	1	1	0	2	0	0	1	0	0	2	2	1	0	0	1	0	0	2	0	0	0	0	0	0	2	1	0	0	0	0
431	1	0	1	1	1	1	0	0	2	0	0	1	1	0	0	0	1	0	1	1	1	0	1	1	1	1	1	1	2	1	0	1	0	2	0	2	1	1	0	0	0	0	0	0	0	0	0	0	0
432	1	0	0	0	0	0	1	0	0	0	0	0	1	1	1	0	2	2	1	1	1	0	2	0	0	2	0	0	2	1	1	1	1	0	0	1	1	0	0	1	0	1	0	0	2	0	0	0	0
433	0	0	0	0	0	2	0	0	2	0	0	1	1	0	0	0	2	1	0	2	2	0	1	0	0	1	0	0	2	2	0	1	1	2	0	2	1	1	1	0	0	0	0	2	1	0	0	0	0
434	1	0	0	0	0	0	0	0	2	0	0	0	0	0	0	0	1	1	0	2	2	0	2	0	1	1	0	0	2	2	0	1	1	1	0	1	1	0	0	0	0	1	1	2	0	1	0	0	0
435	1	0	2	0	1	0	2	0	0	0	2	0	0	0	0	0	1	1	1	1	1	0	2	0	0	2	0	2	1	0	2	2	1	0	0	1	1	0	0	1	0	0	0	1	0	0	0	1	0
436	1	0	0	0	0	0	0	0	0	0	1	0	1	0	0	0	1	1	0	1	1	0	2	0	0	0	0	0	2	2	1	0	0	2	1	2	1	1	0	0	0	0	0	2	1	0	0	0	2
437	0	0	0	0	0	0	2	0	0	0	1	1	1	0	0	1	0	0	1	1	2	0	2	0	0	2	0	0	2	2	1	0	0	2	1	2	1	0	0	0	0	0	0	1	0	0	0	0	0
438	1	0	0	0	0	2	1	0	0	0	0	0	0	0	0	0	1	1	0	2	2	0	2	0	0	1	2	1	2	0	1	2	2	0	0	1	1	0	0	0	0	1	1	2	0	0	0	0	0
439	1	0	0	0	0	1	1	0	0	0	0	0	0	0	0	0	1	0	0	2	2	1	0	1	0	0	0	1	2	1	1	1	0	1	0	1	1	1	1	1	0	0	0	2	1	0	0	0	0
440	0	0	1	1	1	2	1	0	0	0	1	1	2	2	2	0	1	1	0	2	2	0	2	0	0	1	0	0	2	1	1	1	1	0	0	1	1	0	0	0	0	1	1	2	1	1	0	2	0
441	0	0	0	0	0	2	1	0	0	0	1	0	2	2	2	0	1	1	1	1	1	0	2	0	1	2	0	1	1	1	2	1	1	1	1	1	2	0	0	1	0	0	0	1	0	0	0	0	1
442	1	0	0	0	0	2	1	1	1	0	0	0	2	2	2	0	2	1	0	2	2	0	0	0	0	0	0	2	2	2	0	1	1	0	0	1	2	0	0	1	1	0	0	1	0	2	0	1	0
443	0	0	0	0	0	1	1	0	1	0	0	0	0	0	0	0	1	0	1	1	1	0	2	0	0	0	0	0	1	1	2	2	1	0	0	0	2	0	0	2	1	0	0	2	0	0	1	0	0
444	0	0	0	0	0	0	2	0	0	0	0	0	1	1	1	0	1	0	0	1	1	0	1	1	1	0	0	1	0	0	2	1	1	1	0	1	2	0	0	0	0	0	0	0	0	0	0	0	2
445	0	0	0	0	0	2	1	1	1	0	0	0	1	1	1	0	1	1	1	1	1	1	1	0	1	0	1	1	2	0	1	1	1	1	0	2	2	0	0	1	0	0	0	2	1	0	0	0	0
446	1	0	0	0	0	1	0	0	0	0	0	0	1	1	1	0	1	0	1	1	1	0	2	1	1	1	0	0	2	1	1	2	2	1	0	1	1	1	1	0	0	0	0	2	1	1	1	0	0
447	1	0	1	0	0	1	1	0	1	0	0	1	1	1	1	0	1	0	1	1	1	1	1	0	0	1	0	2	2	2	0	2	1	2	1	2	1	0	0	1	0	0	0	2	0	1	0	0	1
448	1	0	0	0	0	1	0	0	2	0	0	0	0	0	0	0	2	1	0	2	2	0	2	0	1	2	2	1	2	0	1	2	1	2	0	1	2	0	0	1	0	0	0	2	1	0	0	1	0
449	0	1	0	0	0	1	0	0	1	0	0	1	0	0	1	0	1	1	0	1	2	0	0	0	0	0	0	0	2	0	0	1	0	2	2	2	1	0	0	1	0	0	0	2	1	0	0	1	0
450	1	0	0	0	0	0	1	0	0	0	1	1	1	0	0	1	2	1	0	2	2	0	2	0	0	1	0	0	2	0	0	1	1	2	1	2	2	0	0	1	0	0	0	2	1	1	1	0	0
451	0	0	0	0	0	1	1	1	0	0	0	0	1	1	1	0	0	0	1	1	2	0	1	1	1	0	1	0	1	0	1	0	0	2	0	1	1	0	0	0	1	0	0	1	1	1	0	0	0
452	1	0	0	0	0	1	2	0	0	0	0	2	2	1	1	0	1	1	0	2	1	0	1	1	1	1	0	0	2	2	0	2	2	0	0	0	0	1	0	0	0	0	0	1	0	0	0	0	0
453	1	0	0	0	0	0	1	2	0	0	0	0	1	1	1	0	2	0	0	2	2	0	2	0	0	0	0	0	2	1	2	1	1	1	1	2	1	0	1	0	1	0	0	1	1	1	0	0	0
454	0	0	0	0	0	0	1	0	1	0	0	1	0	0	0	0	2	2	1	1	2	0	2	0	0	1	0	0	1	0	1	1	1	1	0	2	1	0	0	1	0	0	0	2	1	0	0	0	0
455	0	1	1	0	1	1	0	0	2	0	0	0	1	1	1	0	1	0	1	1	2	0	1	0	0	1	0	1	1	0	2	1	1	1	0	1	1	1	1	0	0	1	1	1	1	2	0	0	0
456	1	0	0	0	0	2	1	0	1	0	0	0	0	0	0	0	2	1	0	2	2	0	2	0	0	1	0	0	2	2	0	1	1	0	0	0	2	0	0	0	0	0	0	2	0	0	1	0	0
457	0	0	1	0	1	1	1	1	1	0	0	0	1	1	1	0	0	0	0	1	1	0	2	0	0	1	0	1	1	0	1	2	1	1	1	1	1	0	0	0	1	0	1	2	1	0	0	0	1
458	0	0	0	0	0	2	0	0	1	0	1	0	0	0	0	0	2	1	2	0	1	0	2	0	0	1	0	0	2	1	2	1	1	2	0	2	1	0	0	0	0	0	0	2	0	0	0	0	1
459	1	0	0	0	0	2	0	0	2	0	0	0	2	2	2	0	1	0	0	2	2	0	2	0	0	1	0	0	2	1	1	1	1	2	0	2	2	0	0	0	0	0	0	1	1	0	0	0	1
460	1	0	0	0	0	1	1	1	0	0	0	1	1	1	1	0	1	0	1	1	2	0	2	0	0	1	0	0	2	1	0	1	1	0	0	1	1	1	1	0	0	0	0	2	1	0	1	0	0
461	0	0	0	0	0	0	1	0	1	0	0	0	0	0	0	0	1	0	1	1	2	0	2	0	0	1	0	0	2	1	0	1	1	1	0	1	0	0	0	1	0	1	0	1	0	0	1	0	1
462	0	0	0	0	0	0	2	0	0	0	1	0	1	1	1	0	1	1	1	0	0	0	1	1	2	2	0	0	1	1	2	1	1	0	0	1	1	0	0	1	1	1	1	1	1	1	0	0	2
463	1	0	0	0	0	0	1	0	1	0	1	0	0	0	0	0	2	2	2	0	0	0	2	0	0	0	0	1	2	1	1	2	1	1	1	2	2	0	0	0	0	0	0	0	0	0	0	0	0
464	1	0	0	0	0	2	1	0	1	0	0	0	1	2	1	0	2	1	1	1	2	0	2	0	0	2	0	0	2	1	2	2	2	0	0	1	2	0	0	0	0	0	0	2	1	1	1	0	1
465	1	0	0	0	0	2	1	0	0	0	0	0	2	2	2	0	0	0	0	2	2	0	2	0	0	0	0	1	1	0	2	1	2	1	0	2	1	0	0	2	0	0	0	0	0	1	0	0	0
466	1	0	0	0	0	0	2	0	0	0	0	0	0	0	0	0	1	1	1	1	1	0	1	0	0	2	1	2	2	1	1	0	0	2	0	2	1	0	0	1	0	0	0	1	1	0	1	0	0
467	1	0	1	0	1	1	2	1	0	0	0	0	1	1	1	0	2	1	0	2	2	0	2	0	0	1	0	1	2	2	0	0	0	2	0	2	0	1	1	0	0	0	0	1	0	1	0	0	0
468	0	0	0	0	0	2	1	0	1	0	0	1	2	2	2	0	2	0	1	1	2	0	2	0	0	0	0	0	2	1	2	1	1	1	0	1	1	0	1	1	1	1	1	2	2	2	0	0	0
469	0	0	0	0	0	0	0	0	1	0	0	0	0	0	0	0	1	1	1	1	1	0	1	1	1	0	0	0	1	1	2	2	2	1	0	2	1	0	0	1	0	0	0	2	1	0	0	0	1
470	0	0	0	0	0	0	1	1	0	0	0	0	0	0	0	0	1	1	0	2	1	0	2	0	0	0	0	0	2	1	1	0	1	1	0	2	1	1	1	0	0	0	0	1	0	0	0	0	0
471	1	0	0	0	0	1	2	0	0	0	0	1	1	0	0	1	2	2	1	1	2	0	1	0	1	2	1	1	2	1	0	2	2	2	1	2	2	1	0	0	0	1	1	1	1	1	0	0	0
472	1	0	0	0	0	1	0	0	1	0	0	1	2	1	1	0	1	1	1	1	1	0	2	0	0	1	0	1	2	1	0	1	0	1	0	1	1	0	0	0	0	0	0	1	0	0	1	1	0
473	1	0	0	0	0	0	0	0	1	0	1	0	1	1	1	0	2	2	0	1	1	0	2	0	0	1	1	1	1	0	1	2	2	0	0	0	2	0	0	0	0	1	1	1	1	1	0	0	0
474	0	0	0	0	0	1	1	0	0	0	0	0	0	0	0	0	2	0	1	1	2	0	2	0	0	1	0	0	2	1	1	2	2	2	0	2	2	0	0	1	0	0	0	2	0	0	1	0	0
475	0	0	0	0	0	0	2	0	0	0	0	1	1	0	0	1	0	0	2	0	1	0	1	0	0	1	0	0	1	0	1	1	0	2	0	2	2	0	0	0	0	0	0	2	0	0	0	0	0
476	0	0	0	0	0	0	1	1	1	0	0	0	0	0	0	0	2	1	0	2	2	0	2	0	1	0	0	1	2	2	1	2	1	1	0	2	1	0	0	0	0	0	0	2	0	1	0	0	0
477	1	0	0	0	0	1	1	0	0	0	1	0	0	0	0	0	0	0	2	0	1	0	2	0	0	0	0	0	2	0	0	1	2	0	0	2	1	0	0	0	0	1	0	1	0	0	0	0	0
478	0	0	0	0	0	1	2	0	0	0	2	0	1	0	0	0	0	0	0	2	2	0	2	0	0	1	0	0	2	2	0	1	0	1	1	1	1	1	1	0	0	1	0	1	0	0	0	0	1
479	1	0	1	0	0	1	1	0	0	0	0	0	0	0	0	0	1	1	1	0	1	0	2	0	0	1	0	0	2	1	0	1	1	1	0	2	2	0	0	0	0	0	0	1	0	0	0	1	1
480	0	0	0	0	0	1	1	0	0	0	0	0	0	0	0	0	2	1	0	2	2	0	2	0	0	2	0	0	2	2	0	1	0	2	2	2	0	0	0	1	0	1	1	1	1	2	0	0	2
481	1	1	0	0	0	1	2	1	0	0	0	0	0	0	0	0	1	0	0	2	2	0	2	0	0	2	0	0	1	0	1	1	1	1	0	2	2	1	0	0	0	0	0	1	1	1	0	0	0
482	0	0	0	0	0	1	0	0	1	0	0	0	0	0	0	0	0	0	0	2	2	0	2	0	1	0	1	0	2	1	1	2	1	0	0	1	1	0	0	0	0	0	0	1	0	0	0	0	0
483	1	0	0	0	0	2	1	0	0	1	0	0	1	1	1	0	1	0	1	0	1	0	1	0	1	1	0	1	2	2	0	1	1	1	0	2	2	0	0	0	0	0	0	2	0	1	0	1	0
484	0	0	0	0	0	1	1	0	1	1	0	0	0	0	0	0	2	1	1	1	1	0	2	0	0	1	0	0	1	1	2	1	1	1	0	1	0	0	0	1	0	0	0	1	0	0	0	0	0
485	0	0	0	0	0	1	1	0	0	0	0	0	0	0	0	0	2	2	2	0	0	0	2	0	0	1	1	1	1	0	1	0	0	2	2	2	1	0	0	1	0	1	1	2	1	1	0	0	0
486	0	0	0	0	0	0	1	0	0	1	2	1	1	1	1	0	1	0	1	1	2	0	2	0	0	2	0	0	2	2	0	0	0	1	1	2	2	0	1	0	1	1	1	2	1	1	0	0	0
487	0	0	0	0	0	1	2	0	1	0	0	0	0	0	0	0	1	0	1	1	2	0	2	0	0	1	0	0	2	2	1	1	2	2	1	2	2	0	0	0	0	0	0	1	0	0	1	1	0
488	1	0	0	0	0	1	1	0	1	0	0	0	1	0	0	0	1	0	1	1	2	0	1	1	0	1	0	0	2	0	0	2	1	0	0	1	2	0	0	0	0	0	0	2	0	0	0	0	0
489	1	0	0	0	0	1	2	0	0	0	1	2	2	1	1	0	1	0	0	2	2	0	2	0	1	1	0	1	2	1	1	0	0	1	0	1	1	0	0	0	0	0	0	1	1	1	0	0	0
490	0	0	0	0	0	1	1	1	1	0	1	0	1	1	1	0	2	1	0	2	2	0	2	0	0	1	1	0	2	1	0	1	1	1	1	1	1	0	0	0	0	0	0	2	0	1	0	0	0
491	1	0	0	0	0	1	1	1	1	0	0	0	0	0	0	0	1	1	0	1	1	0	2	0	0	0	1	1	2	2	0	1	1	1	0	1	1	0	0	0	0	0	0	2	1	0	0	0	1
492	0	0	0	0	0	1	2	1	0	0	1	0	1	0	0	0	1	1	0	2	1	0	2	0	0	1	0	0	2	2	0	1	1	1	1	1	1	0	0	1	0	0	0	0	0	1	1	0	0
493	1	0	0	0	0	0	2	1	0	0	0	1	0	0	0	0	0	0	1	1	2	0	1	0	0	1	0	0	2	2	0	2	1	1	1	2	2	0	0	1	1	1	1	2	1	1	0	0	0
494	0	0	0	0	0	2	1	0	1	0	0	0	2	1	1	0	1	1	1	1	1	0	2	0	1	0	0	0	2	1	0	1	1	1	0	1	2	0	0	2	0	0	0	1	0	0	0	1	0
495	1	0	0	0	0	2	1	0	1	0	0	1	1	0	0	1	2	0	1	1	2	1	2	0	0	2	1	1	1	0	1	1	1	1	0	1	1	1	1	0	0	0	0	2	0	1	1	1	0
496	1	0	0	0	0	1	2	0	1	0	0	1	2	1	1	0	1	0	1	1	2	0	2	0	0	0	0	1	2	1	1	1	2	0	0	1	1	0	0	0	0	1	1	2	1	1	0	1	1
497	1	1	0	0	0	2	0	0	1	0	1	1	2	1	1	0	1	0	1	1	2	1	2	0	0	1	0	0	2	1	0	2	1	2	1	2	1	0	0	2	0	1	1	1	1	1	0	0	1
498	1	0	0	0	0	2	2	0	0	0	0	1	1	0	0	1	1	0	1	1	2	0	2	0	0	0	0	0	2	1	2	1	1	1	0	1	1	0	0	1	0	0	0	2	1	0	1	0	1
499	1	0	0	0	0	2	2	1	0	0	1	1	1	0	0	1	0	0	0	2	2	0	2	0	0	1	0	1	1	1	1	1	2	1	0	2	2	0	0	1	0	1	1	2	1	0	0	0	0
500	0	0	0	0	0	0	2	0	0	0	1	1	1	0	0	1	0	0	0	1	1	0	2	0	0	1	0	0	2	2	1	1	2	1	0	1	1	0	0	2	0	0	0	2	1	2	0	0	1
501	1	0	0	0	0	1	0	0	2	0	0	0	0	0	0	0	1	0	0	2	2	0	2	0	0	0	0	0	2	1	0	0	1	0	0	2	1	0	1	1	1	0	0	1	1	0	1	0	0
502	0	0	0	0	0	0	1	0	1	1	0	1	1	0	0	1	2	2	1	1	1	0	2	0	0	2	0	0	2	1	0	2	2	0	0	0	2	0	0	2	0	0	0	2	0	1	0	0	1
503	1	0	1	0	0	1	0	0	1	0	0	0	1	0	1	0	2	1	0	2	2	0	0	0	0	0	0	0	2	1	0	1	1	1	0	1	1	1	1	0	0	0	0	1	1	0	0	0	0
504	1	0	0	0	0	1	2	0	1	0	0	1	1	1	1	0	0	0	0	2	2	0	1	1	2	2	0	0	2	1	0	1	1	2	1	2	1	0	0	0	0	0	0	2	0	2	0	0	0
505	0	0	0	0	0	0	0	0	1	0	0	0	0	0	0	0	1	1	0	2	2	0	1	1	0	1	0	1	1	1	2	1	1	2	1	1	1	0	0	1	0	1	1	1	1	0	0	0	0
506	1	0	0	0	0	2	2	0	1	0	0	1	0	0	1	0	1	1	1	1	1	0	2	0	0	1	0	1	2	1	2	2	2	0	0	1	1	0	0	0	0	0	0	2	1	0	0	0	1
507	0	0	0	0	0	1	0	0	1	0	1	1	1	0	1	0	2	1	1	1	2	1	1	0	0	1	0	0	2	2	0	1	0	2	1	2	1	0	0	1	0	1	0	1	1	1	0	0	0
508	0	1	0	0	0	1	0	0	0	0	1	0	0	0	0	0	2	0	1	1	2	0	1	0	0	2	0	1	2	2	0	1	0	2	1	2	2	0	0	0	0	0	0	2	0	2	0	0	1
509	1	0	0	0	0	1	1	1	0	0	0	0	0	0	0	1	1	0	0	2	2	0	2	0	0	1	0	1	1	1	2	2	2	1	0	1	2	0	0	0	0	1	1	2	1	1	0	0	0
510	1	1	1	0	1	1	1	0	1	1	0	0	1	1	1	0	0	0	2	0	2	0	2	0	0	2	0	2	1	1	2	0	0	2	0	2	2	0	0	0	1	1	1	2	1	1	0	0	0
511	1	0	1	1	1	1	0	0	2	0	0	0	1	1	1	0	2	1	0	2	2	0	2	0	1	0	0	0	1	1	1	2	2	1	0	2	2	0	0	1	0	0	0	2	0	0	0	1	0
512	1	0	0	0	0	1	1	0	2	0	0	0	2	1	1	0	0	0	0	2	2	0	2	0	0	1	0	0	2	2	0	1	1	0	0	2	1	1	1	0	0	0	0	1	0	2	0	0	0
513	1	0	0	0	0	2	2	1	0	0	0	2	2	0	0	1	1	0	0	2	2	0	2	0	0	0	0	0	2	1	2	1	2	1	0	1	1	0	0	0	0	0	0	2	0	0	0	0	0
514	0	0	0	0	0	1	2	0	0	0	1	0	0	0	0	0	1	1	1	0	1	0	2	0	0	0	0	0	2	1	0	1	1	1	1	1	2	0	0	0	0	0	0	2	2	1	0	1	0
515	0	0	0	0	0	0	2	1	0	0	1	0	2	2	2	0	0	0	0	2	2	0	0	0	1	0	0	0	2	1	0	1	0	2	1	2	2	0	0	1	0	0	0	2	2	1	1	0	0
516	0	0	0	0	0	1	1	0	0	0	0	0	1	1	1	0	0	0	0	1	1	0	2	0	0	1	0	0	2	1	0	2	1	1	1	2	0	1	1	1	0	0	0	2	1	2	0	0	0
517	1	0	0	0	0	1	2	0	0	0	0	1	2	2	2	0	0	0	1	1	2	0	2	0	0	1	0	0	1	1	2	1	1	1	0	2	2	0	0	1	0	0	0	0	0	1	0	0	0
518	1	0	0	0	0	1	1	1	0	0	0	1	1	0	0	0	1	0	1	1	1	0	2	0	0	1	0	0	1	1	0	1	2	0	0	2	2	0	0	0	0	0	0	1	0	1	2	0	0
519	1	1	0	0	0	1	0	0	0	0	0	1	1	0	0	1	0	0	0	1	1	0	2	0	0	1	0	2	2	2	0	1	1	1	0	1	2	0	0	2	0	0	0	1	0	0	0	0	1
520	1	0	0	0	0	2	1	0	1	0	0	0	0	0	0	0	1	0	1	0	1	0	2	0	1	2	0	0	2	1	1	1	1	1	0	2	2	0	0	0	0	1	1	2	0	1	2	0	0
521	1	0	0	0	0	0	2	0	2	0	0	0	1	1	1	0	2	0	0	2	2	0	2	0	1	0	0	0	2	0	1	1	2	1	0	1	2	0	0	2	0	1	1	2	1	1	0	0	0
522	1	0	0	0	0	2	2	0	0	0	1	1	1	0	0	1	2	0	0	2	2	0	2	0	0	1	0	0	2	2	1	1	1	0	0	1	1	0	0	1	0	0	0	2	1	0	0	0	1
523	0	0	0	0	0	2	0	0	1	0	0	1	1	1	1	0	1	1	1	1	1	0	2	0	0	1	0	1	2	2	1	0	0	2	0	1	1	0	1	0	1	0	0	1	0	0	0	0	1
524	1	0	1	0	0	1	1	1	1	0	0	0	0	0	0	0	2	1	1	1	2	1	2	0	0	2	0	0	2	2	0	0	1	1	0	1	1	0	0	0	0	1	1	1	1	1	0	0	0
525	1	0	0	0	0	1	1	0	1	0	0	0	0	0	0	0	2	0	1	1	2	1	0	1	1	1	0	1	2	1	1	0	0	2	0	2	1	2	1	0	1	0	0	1	1	0	0	0	1
526	0	0	0	0	0	0	1	0	1	0	0	1	1	0	0	1	2	2	1	1	1	0	1	0	0	0	0	0	2	2	0	1	1	0	0	0	0	0	0	1	0	1	0	1	2	0	0	0	0
527	0	1	0	0	0	0	1	1	0	0	0	1	2	1	1	0	1	0	0	2	2	0	2	0	0	1	0	0	2	1	1	1	0	1	0	1	0	0	0	1	0	1	1	2	1	0	0	1	0
528	0	0	0	0	0	0	2	0	0	0	1	0	1	1	1	0	1	1	1	0	0	0	2	0	1	0	0	1	2	0	1	2	1	2	0	2	1	1	1	0	0	0	0	2	0	1	0	0	1
529	0	0	0	0	0	2	2	0	0	0	0	1	1	0	0	1	1	1	0	2	1	0	2	0	0	1	0	0	2	1	1	1	0	2	1	2	1	0	0	0	0	1	1	1	1	2	0	0	2
530	0	0	0	0	0	1	0	0	2	0	0	1	2	2	2	0	1	0	0	2	2	0	2	0	1	0	1	1	2	0	1	1	2	1	0	2	2	0	0	0	0	0	0	1	1	1	0	0	0
531	1	0	0	0	0	2	1	2	0	0	0	0	1	2	1	0	0	0	1	1	2	0	0	0	1	0	0	0	2	1	1	1	1	1	1	2	2	0	0	1	0	0	1	2	1	0	0	0	0
532	0	1	1	0	1	1	1	0	1	0	1	1	2	1	1	1	0	0	2	0	1	1	2	0	0	1	0	1	2	1	1	2	2	0	0	0	2	0	0	0	0	0	0	2	2	1	0	0	0
533	1	0	0	0	0	2	2	0	0	0	1	0	1	1	1	0	2	0	1	1	2	0	1	0	0	1	0	0	2	1	0	1	1	0	0	1	0	0	0	1	0	1	0	1	1	0	0	0	0
534	1	0	0	0	0	1	1	1	1	0	0	1	0	0	0	0	2	2	1	1	2	0	2	0	1	1	0	0	2	2	0	2	1	1	1	1	2	0	0	0	0	1	1	2	1	1	0	0	0
535	0	0	0	0	0	0	2	0	2	0	0	1	1	0	0	0	0	0	0	1	1	0	2	0	1	2	0	0	2	1	1	0	0	1	0	1	2	0	0	0	0	0	0	2	0	2	0	0	0
536	0	0	0	0	0	2	2	0	0	0	1	1	2	1	1	0	1	0	0	2	2	1	1	0	0	1	0	0	2	1	1	1	2	1	0	1	2	0	0	1	0	1	1	2	2	1	1	0	0
537	0	1	1	0	1	1	1	0	1	0	0	0	0	0	0	0	2	0	0	2	2	0	1	0	0	1	0	0	1	1	1	0	0	1	0	1	2	0	0	0	0	0	0	2	0	0	0	0	0
538	0	1	0	0	0	2	1	0	0	0	1	0	1	1	1	0	2	1	0	2	2	1	2	0	0	0	0	1	0	0	2	1	1	1	0	2	2	0	0	2	0	1	0	1	2	0	1	0	0
539	0	0	0	0	0	2	2	1	0	0	0	0	0	0	0	0	1	0	1	1	2	0	2	0	0	1	0	1	2	1	1	0	0	2	1	2	1	0	0	0	1	0	0	0	0	1	0	1	0
540	1	1	0	0	0	1	1	0	2	0	0	1	2	1	1	0	1	1	0	2	1	0	2	0	1	0	0	0	2	1	0	1	1	2	1	2	1	0	0	0	1	1	1	2	1	0	0	1	0
541	0	0	0	0	0	2	1	0	0	0	1	0	1	1	1	0	2	2	1	1	2	0	1	1	1	0	0	2	2	2	0	1	1	1	0	1	1	0	0	0	0	0	0	1	0	0	0	0	0
542	1	0	0	0	0	2	1	0	1	0	0	0	1	1	1	0	0	0	0	2	1	0	2	0	0	2	0	2	1	1	1	1	1	1	0	1	1	0	0	2	0	2	1	2	1	0	0	0	0
543	1	0	0	0	0	0	0	0	1	0	0	1	0	0	0	0	1	1	0	2	2	0	2	0	1	0	1	0	2	0	0	1	0	2	2	2	1	1	0	0	0	0	0	2	0	0	0	0	0
544	1	0	0	0	0	2	1	0	0	0	0	0	1	0	0	0	0	0	1	1	1	0	1	0	0	0	0	0	2	2	1	1	2	1	0	1	0	0	0	1	0	1	1	2	1	1	0	1	0
545	1	0	0	0	0	1	1	0	1	1	1	0	0	0	0	0	1	0	0	2	2	0	2	0	0	0	0	0	2	2	0	1	1	1	0	1	1	0	0	1	0	0	0	1	0	0	0	0	0
546	1	0	0	0	0	1	0	0	2	0	0	0	2	2	2	0	0	0	0	2	2	1	2	0	0	2	0	0	1	1	2	0	0	2	0	2	1	0	0	0	0	0	0	2	1	0	0	1	0
547	1	0	0	0	0	0	2	0	0	0	2	0	0	0	0	0	1	1	1	1	1	0	2	0	1	0	1	0	2	1	1	2	1	0	0	1	2	0	0	0	0	0	0	1	1	0	0	1	0
548	1	0	0	0	0	1	2	0	0	0	1	0	1	1	1	0	0	0	1	0	1	0	2	0	0	1	0	0	2	1	0	1	2	1	0	2	0	0	0	1	0	0	0	2	1	1	0	0	0
549	1	0	0	0	0	1	1	0	1	0	1	2	2	1	1	0	0	0	0	2	2	0	2	0	0	0	0	1	2	1	1	2	2	2	0	2	1	0	0	0	0	0	0	1	0	0	1	0	0
550	0	0	1	0	0	1	1	0	0	0	1	0	0	0	0	0	1	1	2	0	2	0	2	0	0	2	0	1	2	0	1	0	0	2	0	2	1	0	0	2	0	2	1	2	1	0	0	1	0
551	1	0	0	0	0	1	2	0	0	0	1	0	2	0	0	0	1	1	0	0	0	0	1	0	0	2	1	1	2	0	1	1	1	1	0	2	1	0	0	0	0	0	0	1	0	0	1	1	0
552	0	1	1	0	1	1	1	0	0	0	0	1	1	1	1	0	0	1	0	2	2	1	1	0	0	1	0	0	2	2	0	1	2	0	0	1	0	0	0	1	0	1	0	0	1	0	0	0	0
553	0	0	0	0	0	1	2	1	0	0	0	0	0	0	0	0	1	0	0	1	1	0	2	0	1	2	1	2	2	1	1	1	0	2	0	0	1	0	0	0	0	0	0	2	0	2	0	0	0
554	1	0	0	0	0	2	1	0	1	0	0	0	2	2	2	0	1	1	1	1	2	2	0	0	0	1	1	0	2	1	0	1	2	1	0	2	2	0	0	2	0	1	1	2	1	0	0	1	0
555	0	0	0	0	0	1	0	0	1	0	0	0	0	0	0	1	1	2	0	2	2	0	0	1	1	1	0	0	2	1	1	2	2	0	0	1	2	0	0	0	0	0	0	2	0	1	0	1	0
556	1	0	1	0	1	1	1	0	1	0	0	1	2	1	1	1	1	0	0	1	1	0	2	0	0	2	1	1	2	1	0	1	1	1	0	2	1	0	0	0	0	1	1	1	1	1	0	0	1
557	0	0	0	0	0	1	2	0	0	0	1	0	1	1	1	0	1	1	1	1	1	0	2	0	2	1	0	0	1	1	2	0	1	1	0	1	1	0	0	0	0	0	0	1	0	1	0	0	0
558	1	0	0	0	0	1	1	1	1	1	0	1	0	0	1	0	1	1	0	2	2	0	1	1	1	0	1	0	2	1	1	1	2	2	1	2	2	0	0	1	1	1	1	2	0	0	0	0	0
559	1	0	0	0	0	2	0	0	1	0	1	1	1	0	0	0	1	0	0	2	2	0	2	0	0	2	0	1	2	0	1	0	0	1	1	1	0	0	0	1	0	1	1	1	1	1	1	0	1
560	1	0	0	0	0	1	2	0	0	0	1	2	2	0	0	1	0	0	0	1	1	0	2	0	0	1	0	1	2	2	0	1	0	2	2	2	2	0	1	0	1	1	1	2	1	0	0	0	0
561	1	0	1	0	0	1	1	0	0	0	0	0	0	0	0	0	1	1	0	1	1	0	0	1	1	1	0	2	2	1	2	0	1	1	0	1	1	0	0	0	0	1	1	2	1	1	0	0	0
562	1	0	2	0	1	0	1	0	0	0	1	1	2	1	1	0	2	0	1	1	2	1	2	0	0	2	0	0	2	2	1	1	1	1	1	2	0	0	0	1	0	1	1	1	1	0	0	0	1
563	1	0	0	0	0	1	1	0	0	0	1	1	0	0	1	0	2	1	0	1	1	0	1	0	0	0	0	0	2	2	1	2	2	2	0	2	1	1	1	0	0	1	1	1	1	2	0	0	0
564	1	0	0	0	0	1	1	0	2	0	0	1	2	1	1	1	1	1	0	1	2	0	2	0	0	0	0	0	2	1	1	0	0	2	1	2	1	0	0	0	0	0	0	1	0	0	0	1	0
565	1	0	0	0	0	0	2	0	1	0	1	0	0	0	0	0	1	0	0	1	1	0	2	0	0	1	0	0	2	1	0	1	1	2	0	2	1	0	1	1	1	1	1	2	1	1	0	0	2
566	0	0	0	0	0	1	2	0	1	0	0	0	0	0	0	0	2	2	0	1	1	0	2	0	0	2	0	0	2	1	2	1	1	1	0	1	1	0	0	2	0	0	0	2	0	0	0	0	1
567	1	0	0	0	0	1	1	0	1	0	0	1	1	1	1	0	0	0	2	0	0	0	2	0	0	1	0	0	2	1	0	1	0	2	1	2	2	0	0	1	0	1	1	1	1	1	0	2	0
568	1	1	0	0	0	1	0	0	2	0	0	0	2	1	1	0	1	0	1	1	1	0	2	0	0	1	0	0	2	1	0	0	0	2	1	2	0	1	1	1	0	0	0	2	1	0	0	1	0
569	1	0	0	0	0	0	2	0	1	0	1	1	1	0	0	0	2	1	0	2	2	0	2	0	0	1	0	0	2	2	1	1	1	1	0	2	1	0	0	1	1	0	0	0	0	0	0	0	1
570	1	0	1	0	0	2	2	0	0	0	2	1	1	1	1	0	1	1	2	0	1	1	2	0	0	0	0	1	2	0	1	0	0	2	0	2	2	0	0	1	0	1	1	1	1	2	0	0	0
571	1	0	0	0	0	2	1	0	1	0	0	0	1	1	1	0	0	0	2	0	0	0	2	0	0	0	0	0	1	1	1	2	1	1	0	2	2	0	0	0	0	1	1	1	1	1	0	0	0
572	0	0	0	0	0	1	1	1	1	0	0	1	1	0	0	0	1	1	1	1	1	0	2	0	0	1	0	1	2	1	1	1	1	0	0	0	0	0	0	1	0	0	0	1	0	1	0	0	0
573	1	0	0	0	0	0	0	0	1	0	0	1	0	0	1	0	2	1	1	1	2	0	2	0	0	1	0	0	1	1	0	1	1	2	0	2	1	0	0	1	0	0	0	2	1	0	0	0	0
574	0	0	1	1	1	2	2	0	0	0	0	0	1	2	1	0	2	2	1	1	2	0	2	0	0	0	0	2	2	1	2	1	1	2	1	2	2	0	0	2	0	1	1	2	1	2	0	0	1
575	0	0	1	0	0	0	1	0	1	0	1	0	1	1	1	0	0	0	2	0	0	0	2	0	0	2	0	2	1	1	2	0	0	1	1	1	1	1	0	0	0	0	0	2	0	1	0	1	0
576	1	0	0	0	0	1	1	1	1	0	1	2	2	1	1	1	0	1	1	1	2	0	1	0	0	1	0	0	1	1	1	2	2	1	0	1	2	0	0	0	0	2	2	2	2	0	0	0	0
577	0	0	0	0	0	1	1	1	0	0	0	1	1	1	2	0	1	1	0	1	1	0	2	0	0	2	0	0	2	1	2	1	0	1	0	1	2	0	0	2	0	0	0	1	1	1	0	0	0
578	0	0	0	0	0	1	2	0	0	1	1	0	0	0	0	0	0	0	0	1	1	0	2	0	0	2	0	2	1	0	2	1	2	0	0	2	1	1	1	0	0	0	0	2	0	0	1	0	0
579	0	0	0	0	0	1	1	0	1	0	1	0	1	1	1	0	1	0	1	1	2	0	2	0	0	1	0	1	2	1	2	0	0	2	1	1	1	0	0	0	0	0	0	2	0	1	0	0	0
580	1	0	0	0	0	1	0	0	2	0	0	1	1	0	0	0	1	1	2	0	2	0	2	0	0	1	1	2	2	1	1	1	1	2	0	1	1	0	0	0	0	0	0	2	0	1	0	0	0
581	0	0	0	0	0	1	0	0	1	0	1	0	0	0	0	0	1	0	1	1	2	0	1	0	0	2	0	2	1	0	2	1	1	2	1	2	1	1	0	0	0	1	1	1	1	0	0	0	1
582	0	0	0	0	0	0	1	0	1	0	0	0	0	0	0	0	0	0	0	2	2	0	2	0	0	0	0	0	2	2	1	2	2	1	0	1	1	0	0	0	1	0	0	1	0	1	0	0	0
583	1	0	0	0	0	0	0	0	1	0	0	0	0	0	0	0	2	2	1	1	1	0	2	0	0	2	0	0	2	1	1	1	1	1	0	1	2	0	1	0	1	0	0	2	0	0	0	0	1
584	0	0	0	0	0	2	1	0	1	0	0	0	1	1	1	0	1	0	0	1	1	0	1	1	1	1	0	0	2	1	1	0	0	1	0	1	1	2	1	0	1	0	0	2	0	0	0	0	1
585	1	0	0	0	0	0	0	0	1	0	0	0	1	1	1	0	1	0	0	1	1	0	2	0	0	1	0	1	2	1	2	2	1	2	2	2	1	0	0	1	1	1	1	2	1	0	0	1	0
586	1	0	0	0	0	2	0	0	1	0	0	0	0	0	0	0	1	1	1	1	1	0	2	0	0	0	0	0	2	1	0	1	1	1	0	1	1	1	1	0	0	0	0	2	0	1	0	0	0
587	0	0	0	0	0	1	0	0	2	0	0	1	1	1	1	0	1	0	0	2	2	0	2	0	0	1	0	0	2	1	0	1	1	2	0	2	1	0	0	2	0	1	1	1	1	1	0	0	0
588	0	0	0	0	0	1	1	1	1	0	0	1	1	0	0	1	2	2	1	1	1	0	2	0	0	2	0	0	2	0	0	1	1	0	0	1	1	0	0	0	0	1	1	2	1	0	0	0	0
589	1	1	0	0	0	1	1	1	1	1	0	1	1	0	0	1	2	2	0	1	1	0	2	0	0	0	2	1	2	0	1	1	2	0	0	0	2	0	0	0	0	1	0	1	2	0	0	0	0
590	1	0	0	0	0	0	0	0	0	0	0	1	0	0	1	0	0	0	0	2	2	0	0	0	0	1	0	1	1	1	2	1	1	2	1	1	0	0	0	2	1	0	0	0	0	0	0	0	1
591	1	0	1	0	0	1	1	1	0	0	0	2	2	0	0	1	2	1	0	2	2	0	2	0	0	2	0	0	2	1	2	1	1	1	0	1	2	0	0	0	0	2	2	2	1	1	0	0	0
592	1	0	0	0	0	1	1	1	1	1	0	2	2	1	1	1	1	1	0	2	2	0	2	0	0	1	0	0	2	1	2	1	1	2	1	2	1	0	0	0	1	0	0	1	0	0	0	0	0
593	1	1	1	0	0	2	1	1	0	0	0	0	1	1	1	0	1	1	1	0	2	0	2	0	0	1	0	0	2	2	2	0	0	2	2	2	2	0	0	0	0	1	1	2	1	0	0	0	0
594	0	0	0	0	0	1	1	0	0	0	1	0	1	1	1	0	2	0	0	2	2	0	2	0	0	1	1	2	2	1	1	1	2	0	0	0	2	0	0	2	1	1	1	2	1	0	0	0	1
595	1	0	0	0	0	1	2	0	1	0	0	0	1	0	0	0	2	0	0	2	2	0	2	0	0	1	0	1	1	1	1	1	1	1	0	2	2	0	0	1	0	0	0	2	1	0	0	0	0
596	1	0	0	0	0	0	0	0	2	0	0	0	0	0	0	1	2	0	1	1	2	0	1	0	0	1	0	0	2	1	1	1	1	2	0	2	2	1	0	0	0	0	0	1	0	1	0	0	0
597	1	0	0	0	0	2	1	0	1	0	1	1	2	1	1	1	2	2	1	1	2	1	2	0	0	2	0	0	2	0	0	1	1	2	0	2	0	0	0	1	1	0	1	2	1	0	0	1	0
598	0	0	0	0	0	1	1	0	1	0	0	0	1	1	1	0	1	1	1	0	0	0	1	0	0	1	0	0	2	1	1	1	1	1	0	2	2	0	0	1	0	1	0	1	1	0	0	0	1
599	0	0	0	0	0	1	0	0	1	0	0	0	2	1	1	0	1	0	0	2	2	0	2	0	0	0	1	1	2	0	1	2	2	0	0	1	1	0	1	1	1	1	0	1	0	1	1	0	0
600	0	1	0	0	0	0	1	0	1	0	0	0	1	0	0	0	1	1	1	0	1	0	2	0	0	2	0	0	2	1	1	1	0	2	1	2	1	0	0	0	1	0	0	0	1	1	0	0	0
601	0	0	0	0	0	1	2	0	0	0	0	0	1	1	1	0	2	0	0	2	2	0	1	0	0	1	0	1	1	1	2	0	0	1	1	1	1	0	0	1	0	0	0	2	0	0	0	0	0
602	1	0	0	0	0	2	1	0	0	0	0	0	1	1	1	0	1	0	0	1	1	0	2	0	0	1	0	0	2	2	1	1	0	2	2	2	1	0	1	0	2	0	0	1	0	0	0	0	1
603	1	0	0	0	0	0	1	0	1	1	1	0	1	1	1	0	1	1	2	0	1	1	2	0	0	2	0	2	2	1	1	1	1	0	0	1	1	0	0	0	0	0	0	2	1	0	0	0	0
604	1	0	0	0	0	0	2	0	1	0	0	0	1	1	1	0	1	0	2	0	1	0	2	0	0	1	0	1	2	0	1	1	1	1	0	1	0	0	0	1	0	0	0	0	0	1	1	1	0
605	1	0	0	0	0	2	0	0	0	0	1	0	0	0	0	0	2	1	1	1	2	0	2	0	1	2	0	1	2	2	0	2	2	2	0	2	2	0	0	1	0	0	0	1	0	2	0	1	1
606	0	0	0	0	0	1	2	0	0	1	0	0	0	0	0	0	0	1	1	1	1	0	2	0	0	1	0	0	2	2	1	1	1	1	0	1	2	0	0	1	0	0	0	2	0	0	0	0	0
607	1	0	0	0	0	1	1	1	1	0	0	0	0	0	0	0	1	0	1	1	1	0	1	0	0	0	0	1	2	1	2	1	1	1	0	2	1	0	0	1	0	0	0	2	0	1	0	0	0
608	1	0	0	0	0	2	1	0	1	0	1	0	0	0	0	0	1	1	0	2	2	0	2	0	1	0	0	1	2	1	1	1	1	0	0	0	1	0	0	0	0	0	0	2	0	1	0	0	0
609	0	0	0	0	0	1	0	0	2	0	0	1	1	0	0	1	2	2	1	1	2	0	1	0	0	2	0	1	1	0	1	1	1	1	0	1	1	0	0	1	0	1	1	2	1	0	0	0	0
610	0	0	0	0	0	2	0	0	2	0	0	0	1	1	1	0	2	1	0	2	2	0	1	0	1	2	0	0	2	2	1	2	1	0	0	1	1	0	1	0	2	0	0	2	1	0	0	0	0
611	1	0	0	0	0	1	0	0	1	0	0	0	1	1	1	0	0	0	1	1	2	0	2	0	0	0	0	1	1	1	2	0	0	1	1	1	0	0	0	1	0	0	0	2	0	0	2	0	0
612	0	0	0	0	0	1	2	1	0	0	0	0	0	0	0	0	1	1	2	0	1	0	2	0	0	2	0	0	2	2	0	2	1	0	0	1	2	0	0	0	0	1	1	2	1	1	0	1	0
613	1	0	0	0	0	1	1	2	0	0	0	0	1	1	1	0	2	1	1	1	2	0	1	0	0	2	0	1	2	2	0	1	1	2	1	2	0	1	1	1	0	0	0	0	0	1	0	0	1
614	1	0	0	0	0	0	1	0	1	0	0	0	0	0	0	0	0	0	0	2	1	0	2	0	0	1	0	0	2	1	0	1	2	0	0	0	1	0	1	0	2	1	1	2	1	0	0	0	0
615	0	1	0	0	0	1	0	0	0	0	0	1	1	0	0	1	1	1	1	1	2	0	1	0	1	2	0	0	1	0	1	1	1	2	1	2	1	0	0	1	0	0	0	1	1	1	1	0	0
616	1	0	0	0	0	2	1	1	1	0	0	0	0	0	0	0	1	1	1	0	1	0	2	0	0	1	0	0	2	1	0	0	0	2	0	2	1	0	0	2	0	0	1	2	1	0	0	0	0
617	0	0	0	0	0	1	0	0	2	0	0	0	0	0	0	0	1	0	0	2	2	0	2	0	0	1	0	2	1	1	2	2	1	1	0	2	2	0	0	0	0	0	0	0	0	1	1	0	0
618	1	0	0	0	0	1	2	1	0	0	0	0	0	0	0	0	1	1	1	1	1	0	2	0	0	0	0	1	1	1	2	1	2	2	1	2	1	0	0	1	0	0	0	2	0	0	0	0	0
619	0	0	1	0	0	2	0	0	1	0	0	1	1	0	0	1	0	1	1	1	1	0	2	0	0	1	0	0	2	1	2	1	1	2	1	2	2	0	0	2	0	0	1	1	1	0	0	0	0
620	1	0	1	0	0	2	1	0	1	0	0	1	1	1	1	0	1	1	1	1	1	0	2	0	0	0	0	0	2	0	0	1	0	1	0	1	0	1	1	1	0	1	1	2	1	0	0	0	0
621	0	0	0	0	0	0	2	0	0	0	1	0	0	0	0	0	2	1	0	2	2	0	2	0	0	1	1	0	1	0	1	2	2	2	0	2	2	0	0	2	0	0	0	1	0	0	0	1	0
622	0	0	1	0	1	1	1	1	1	0	0	1	1	0	0	1	2	0	0	2	2	0	1	1	1	2	0	1	2	1	2	2	1	1	0	2	1	0	0	0	1	1	1	2	0	0	1	0	0
623	0	0	0	0	0	0	2	0	0	0	0	0	0	0	0	0	2	2	2	0	2	0	1	1	1	0	0	0	1	1	2	2	2	0	0	1	2	0	0	1	0	1	1	1	1	1	1	1	0
624	1	0	0	0	0	0	1	0	2	0	0	0	0	0	0	0	1	1	1	1	2	0	1	0	0	2	0	0	2	0	1	2	2	0	0	1	1	0	0	0	0	2	2	2	2	1	0	0	0
625	1	0	0	0	0	1	0	0	2	0	0	1	1	0	0	1	0	0	0	2	2	0	2	0	1	2	0	1	1	1	1	2	2	0	0	1	2	0	0	0	0	0	1	2	1	0	0	0	0
626	1	0	0	0	0	1	2	0	1	0	1	1	1	1	1	0	1	0	1	1	2	0	2	0	0	1	0	0	2	2	2	1	1	0	0	0	1	0	0	1	0	0	0	1	1	0	0	0	0
627	1	0	0	0	0	1	1	0	0	1	1	0	0	0	0	0	1	0	0	1	1	0	1	1	1	1	0	0	2	1	0	1	2	1	0	1	2	0	0	1	0	1	0	1	2	1	1	0	0
628	1	0	0	0	0	2	2	0	1	0	0	1	2	1	2	0	1	1	1	1	1	0	1	1	1	1	0	1	2	1	2	1	1	1	0	1	2	0	0	0	0	0	1	1	1	0	0	1	0
629	1	0	0	0	0	1	2	1	0	0	0	1	2	1	1	1	2	2	0	2	1	1	2	0	0	0	0	1	2	0	1	1	1	2	1	2	1	0	0	0	0	0	0	2	0	2	0	0	0
630	1	0	0	0	0	1	1	1	1	1	0	0	1	1	1	0	0	0	2	0	1	0	1	0	0	0	0	1	2	0	1	1	1	2	2	2	1	0	0	0	0	0	0	0	0	0	0	0	0
631	0	0	0	0	0	1	2	0	0	0	1	0	2	0	0	0	2	1	0	2	2	0	1	1	1	1	0	0	2	2	0	1	1	2	1	2	2	0	0	0	0	0	0	1	0	1	0	0	0
632	1	0	0	0	0	1	2	0	0	0	0	0	0	0	0	0	1	1	1	1	2	0	1	0	0	0	0	0	2	2	0	2	2	0	0	1	1	1	1	0	0	0	0	2	1	0	0	0	0
633	1	0	0	0	0	1	1	0	1	0	0	1	0	0	0	0	1	1	2	0	2	0	2	0	0	0	0	1	2	0	1	1	1	2	0	2	1	0	0	0	0	2	2	2	1	1	0	0	0
634	0	0	0	0	0	1	1	0	1	0	1	0	1	0	0	0	0	0	1	1	1	0	2	0	0	2	1	0	1	0	1	1	1	1	0	1	0	0	0	0	0	0	0	2	0	1	0	0	0
635	0	0	0	0	0	1	2	1	0	0	0	0	0	0	0	0	2	0	0	1	1	0	2	0	0	2	0	0	1	1	2	1	1	1	0	1	2	0	0	1	0	1	1	2	1	2	0	0	0
636	1	0	0	0	0	1	0	0	2	0	0	0	0	0	0	0	2	0	1	1	2	0	2	0	0	1	0	1	2	1	0	2	1	0	0	1	1	1	0	0	0	0	0	2	2	0	0	0	0
637	1	0	0	0	0	0	2	0	1	0	0	1	1	0	0	1	0	0	1	1	1	0	2	0	0	1	0	1	1	1	2	1	1	1	0	1	1	0	0	0	0	0	0	1	1	0	0	0	0
638	1	0	0	0	0	1	2	1	0	0	0	1	1	0	0	1	1	1	0	1	1	0	2	0	0	1	0	2	1	1	2	1	1	0	0	1	2	1	0	0	0	0	0	1	0	0	0	1	0
639	0	0	0	0	0	0	1	0	1	0	0	1	2	0	0	1	1	0	1	1	2	0	2	0	0	0	0	1	2	1	2	0	1	1	0	1	1	1	1	0	0	1	0	1	1	0	0	1	1
640	1	0	0	0	0	1	2	0	0	1	0	1	1	0	0	0	1	1	0	2	1	0	2	0	0	0	0	0	2	2	1	1	1	2	0	2	2	0	0	0	1	0	0	1	1	1	0	0	0
641	0	0	0	0	0	2	0	0	2	0	0	0	0	0	0	1	1	1	1	1	1	0	2	0	0	1	0	1	2	1	2	2	1	1	1	2	2	0	0	0	0	0	0	2	0	0	0	0	0
642	0	0	0	0	0	1	1	2	0	0	0	1	1	1	1	0	1	1	1	1	1	0	2	0	0	1	0	0	2	0	0	1	1	1	0	1	1	0	0	0	0	1	1	2	0	1	0	0	0
643	1	0	0	0	0	0	1	0	1	0	0	0	0	0	0	0	2	0	0	2	2	0	2	0	0	1	0	0	2	1	0	0	1	0	0	2	1	0	0	1	0	1	1	1	1	1	0	0	2
644	0	0	0	0	0	0	0	0	2	0	0	0	2	2	2	0	1	0	0	1	1	0	0	0	0	0	1	0	2	1	1	2	2	0	0	0	2	0	0	0	1	0	0	2	0	2	0	0	1
645	1	0	0	0	0	1	2	0	1	0	0	0	0	0	0	0	0	0	1	1	2	0	2	0	0	1	0	1	2	1	2	2	2	1	0	1	2	0	0	0	0	0	0	0	0	0	0	0	0
646	0	0	0	0	0	1	1	0	0	0	1	0	2	2	2	0	2	1	0	2	2	0	2	0	0	1	0	0	1	1	0	1	1	1	0	1	1	0	0	0	0	0	0	1	0	0	0	0	0
647	1	1	0	0	0	1	2	0	0	1	0	0	0	0	0	1	1	1	0	1	1	0	0	0	0	1	0	0	2	0	0	0	0	2	2	2	2	0	0	0	0	1	0	1	1	1	0	0	1
648	0	0	0	0	0	2	1	1	0	0	0	0	1	1	1	0	2	2	0	2	2	0	1	0	0	1	0	0	1	0	1	2	2	1	1	1	1	0	0	0	0	0	0	2	0	1	1	0	0
649	1	0	0	0	0	1	1	0	1	0	0	0	0	0	0	0	2	1	0	2	2	1	2	0	0	2	0	1	2	2	1	2	2	1	1	1	1	0	0	0	0	0	0	0	1	1	0	0	1
650	1	0	0	0	0	0	1	0	0	0	1	0	0	0	0	0	2	1	0	2	2	0	2	0	0	1	0	1	1	1	1	1	1	1	0	2	2	0	0	2	0	1	1	2	1	0	0	0	1
651	0	1	1	0	0	2	0	0	1	0	1	0	0	0	0	0	2	1	0	1	1	0	1	1	1	1	0	0	2	2	0	2	2	2	1	2	0	0	0	1	0	0	0	2	1	0	1	0	0
652	0	0	0	0	0	1	1	0	0	1	0	1	1	0	0	0	2	0	1	1	2	0	2	0	0	1	0	0	2	2	0	0	1	2	0	2	1	0	0	0	0	1	1	1	0	0	0	0	0
653	0	0	0	0	0	1	1	1	1	0	0	0	1	1	1	0	2	0	0	2	2	0	2	0	0	0	0	0	2	1	0	1	1	1	1	1	1	1	1	0	0	1	1	1	1	1	0	0	0
654	0	0	0	0	0	1	1	1	1	0	1	0	0	0	0	0	0	0	1	1	1	0	1	0	0	0	0	0	2	2	2	1	0	2	1	2	1	0	0	1	1	1	1	2	1	1	0	0	0
655	1	0	1	1	1	1	1	0	1	0	1	0	1	1	0	0	1	0	0	2	2	0	2	0	0	2	0	0	2	2	0	1	1	1	0	2	1	0	0	0	0	0	0	2	0	1	0	0	1
656	1	0	1	0	0	1	1	0	1	0	1	0	1	2	1	0	2	2	1	1	2	0	2	0	0	1	0	0	2	2	0	2	1	1	1	2	2	0	0	0	0	0	0	1	0	0	1	0	0
657	1	0	1	0	0	2	1	1	1	0	0	2	2	2	2	0	0	0	2	0	2	1	1	0	1	0	0	0	2	1	0	1	2	1	0	1	0	0	0	1	1	1	0	1	1	1	0	0	1
658	1	0	0	0	0	1	1	1	1	0	0	1	2	1	2	0	2	2	0	1	1	0	2	0	0	1	0	1	2	2	0	2	1	1	1	2	1	0	0	2	0	0	0	2	0	1	0	0	1
659	0	0	1	0	0	1	1	1	0	0	0	0	0	0	0	0	0	0	0	1	1	0	2	0	0	0	0	1	2	0	1	0	1	2	0	2	2	0	0	0	0	0	0	1	0	1	0	0	1
660	1	0	0	0	0	1	1	0	0	0	1	0	1	0	0	0	1	0	1	1	1	0	2	0	0	1	1	0	1	0	1	2	1	2	0	1	1	0	0	2	0	1	1	2	0	1	0	0	0
661	0	0	1	0	0	1	2	0	0	0	1	0	1	1	1	0	1	1	1	1	1	0	2	0	0	1	0	0	2	2	0	0	0	2	1	2	2	0	0	0	0	1	0	1	0	0	0	0	0
662	0	0	1	0	0	1	0	0	0	0	0	1	1	0	0	1	1	1	0	1	1	0	2	0	1	2	0	0	2	1	0	0	0	1	0	1	1	1	1	0	0	1	1	2	1	1	0	0	0
663	1	0	0	0	0	2	1	1	1	0	0	0	1	1	1	0	0	0	0	2	2	0	1	1	2	2	0	1	2	0	1	1	1	0	0	1	0	1	0	0	0	1	0	1	1	0	0	0	0
664	1	0	0	0	0	1	1	0	1	1	1	1	1	1	1	0	2	1	0	1	1	0	2	0	1	1	0	0	2	1	0	1	1	1	1	1	1	0	0	2	0	0	0	1	0	0	1	0	1
665	0	0	0	0	0	0	1	0	1	1	0	0	1	1	1	0	0	0	2	0	1	0	2	0	0	2	0	1	2	2	1	2	1	1	0	1	2	0	0	1	0	0	0	2	1	0	0	1	1
666	0	0	0	0	0	1	2	0	0	0	0	0	0	0	0	1	2	1	1	1	2	0	0	1	1	1	0	0	2	2	0	2	1	2	0	2	1	0	0	0	0	0	0	2	0	0	0	0	1
667	1	1	0	0	0	1	2	1	0	0	1	0	2	2	2	0	2	1	0	2	2	0	2	0	0	2	0	1	1	0	1	2	2	1	0	1	2	0	0	2	0	1	0	0	1	0	1	0	0
668	0	0	0	0	0	2	1	0	1	0	0	0	0	0	0	0	2	0	0	2	2	0	1	0	0	0	0	1	1	0	1	1	1	0	0	1	1	0	0	1	0	0	0	2	1	0	0	0	0
669	1	0	0	0	0	1	2	1	0	0	0	1	1	1	1	0	1	0	1	1	1	0	2	0	0	1	0	0	1	1	1	1	1	2	1	2	1	0	0	1	1	1	1	1	1	1	0	0	1
670	0	0	0	0	0	2	1	0	0	0	0	0	2	0	0	0	0	0	1	1	2	0	1	1	1	1	0	0	1	1	1	1	0	2	2	2	1	0	0	0	0	0	0	1	1	1	1	1	0
671	1	0	0	0	0	1	2	1	0	0	1	0	1	0	1	0	1	1	1	1	1	0	2	0	0	1	0	1	1	0	1	2	1	0	0	1	2	0	1	0	1	1	1	2	2	2	1	0	0
672	1	1	0	0	0	1	1	1	1	0	0	1	1	1	1	0	2	1	2	0	1	0	2	0	0	1	0	1	1	0	1	2	2	0	0	0	2	0	0	0	0	1	1	2	0	1	0	0	1
673	0	0	0	0	0	1	0	0	1	0	1	0	0	0	0	0	1	0	1	1	1	0	2	0	0	2	0	0	1	1	1	1	1	0	0	0	1	0	0	1	0	0	0	2	0	2	1	0	1
674	1	0	0	0	0	2	0	0	2	0	0	0	0	0	0	0	1	0	1	1	2	0	2	0	0	1	0	1	2	1	1	2	2	0	0	0	0	0	0	1	0	0	0	2	0	0	0	0	0
675	0	0	0	0	0	2	1	0	1	0	0	1	0	0	0	0	0	0	0	2	2	0	1	1	1	1	0	1	1	0	2	2	2	1	0	1	2	0	0	1	0	0	0	1	0	1	0	0	0
676	0	0	0	0	0	2	1	1	1	0	0	1	1	0	0	1	1	1	0	2	2	0	2	0	0	0	1	0	2	1	0	1	1	1	0	1	1	0	0	0	0	1	1	2	1	0	0	0	0
677	1	0	0	0	0	1	1	0	2	0	0	0	1	2	1	0	1	1	0	1	1	0	2	0	1	0	0	0	2	2	1	1	1	1	0	1	1	0	0	1	0	0	0	2	0	0	0	1	0
678	1	0	0	0	0	2	1	0	0	0	0	0	0	0	0	0	2	2	0	2	1	1	2	0	0	1	0	1	2	2	0	1	1	2	1	2	2	0	0	0	0	0	0	2	0	1	0	0	0
679	1	0	0	0	0	0	1	0	1	1	1	0	1	1	1	0	1	1	0	1	1	0	2	0	0	1	0	0	2	1	0	0	0	1	1	2	1	0	0	2	0	0	0	1	1	1	0	0	0
680	0	0	1	0	0	0	1	0	1	0	0	0	0	0	0	1	1	1	1	1	1	0	1	0	0	1	0	0	2	2	0	1	1	2	0	2	1	1	1	0	0	1	1	2	1	0	1	0	0
681	0	0	0	0	0	1	1	0	2	0	0	1	1	0	0	1	1	1	0	1	1	0	2	0	0	0	0	1	2	2	0	1	1	1	0	1	1	0	0	0	0	0	0	0	1	1	0	0	1
682	0	0	0	0	0	1	2	1	0	0	1	1	2	2	2	0	1	1	0	2	2	0	0	0	0	0	0	0	1	1	2	1	0	1	1	1	1	1	1	1	0	0	0	2	0	0	0	1	0
683	0	0	0	0	0	1	0	0	2	0	0	0	0	0	0	0	2	2	1	1	2	0	2	0	0	1	0	0	2	2	0	2	1	0	0	1	2	0	0	0	0	0	0	0	0	0	1	0	0
684	0	0	0	0	0	1	0	0	1	0	1	1	1	0	0	1	2	0	0	2	2	0	1	0	0	0	0	0	2	1	1	2	2	2	0	2	1	0	0	0	0	0	0	2	1	2	0	1	0
685	0	0	0	0	0	2	0	0	2	0	0	0	1	1	1	0	0	0	0	1	1	0	1	0	0	1	0	0	1	1	1	2	2	0	0	0	2	0	0	1	0	0	0	2	1	0	2	0	0
686	1	0	1	0	0	1	2	0	0	0	1	0	1	0	0	0	1	1	0	1	1	0	2	0	0	1	1	0	2	1	0	0	0	2	0	2	2	0	0	0	1	1	1	1	1	1	0	0	1
687	1	0	0	0	0	1	2	0	0	0	0	1	1	0	0	1	1	1	2	0	0	0	2	0	0	1	0	1	2	1	1	1	1	0	0	1	0	0	0	1	1	0	0	2	0	1	0	0	0
688	1	0	0	0	0	0	2	0	0	0	1	0	1	0	0	0	2	1	0	1	1	0	1	0	0	1	0	0	2	1	2	0	1	1	0	1	2	0	0	1	0	0	0	2	0	0	0	0	0
689	0	0	0	0	0	0	2	0	0	0	1	0	1	1	1	0	1	1	1	1	1	0	2	0	0	2	1	0	1	0	1	1	1	1	1	1	1	0	0	0	0	0	0	1	0	1	0	0	0
690	1	0	0	0	0	0	2	0	1	0	0	0	1	1	1	0	1	1	0	2	2	0	2	0	0	1	0	0	2	2	1	1	0	2	1	2	0	0	0	2	0	0	0	2	1	0	0	0	0
691	1	0	0	0	0	2	2	1	0	0	0	0	1	1	1	0	2	1	0	2	2	0	2	0	0	1	0	0	1	1	2	1	1	1	0	1	1	0	0	1	0	0	0	1	0	1	0	0	0
692	1	0	0	0	0	1	1	0	1	0	0	0	1	1	1	0	2	0	0	2	2	0	1	1	1	1	0	0	1	1	2	1	1	0	0	1	1	0	1	1	1	0	0	0	1	1	0	0	0
693	0	0	0	0	0	2	2	0	0	0	0	1	1	1	1	0	0	0	2	0	0	0	2	0	0	2	0	1	2	2	1	1	2	1	0	2	2	0	0	1	0	0	0	2	0	1	0	0	0
694	0	0	0	0	0	1	2	1	0	0	0	0	0	0	0	0	2	0	0	2	2	0	2	0	0	1	0	0	1	1	1	2	2	0	0	0	2	0	0	0	0	0	0	2	1	0	0	0	0
695	1	1	0	0	0	1	2	1	0	0	0	0	1	0	0	0	1	1	0	1	1	0	2	0	0	0	0	1	1	1	1	1	1	1	0	2	1	1	0	0	0	0	0	2	0	0	0	0	0
696	0	0	0	0	0	0	1	1	1	0	0	1	2	1	1	0	1	1	2	0	1	0	1	1	1	1	0	1	2	1	1	1	1	0	0	1	1	0	0	2	0	0	0	2	0	1	0	0	0
697	1	0	1	0	0	2	0	0	1	0	0	1	1	0	0	1	2	0	0	2	2	0	2	0	0	0	0	0	2	2	1	2	1	1	1	2	2	0	1	0	1	0	0	1	0	1	0	0	0
698	1	0	0	0	0	2	1	1	1	0	0	0	0	0	0	0	0	0	0	1	1	0	2	0	0	0	0	0	2	1	0	1	1	2	1	2	1	0	0	1	0	0	1	2	1	0	0	0	1
699	1	0	0	0	0	1	1	1	1	0	0	0	0	0	0	0	1	0	0	1	1	0	2	0	0	0	0	0	2	2	1	1	1	1	1	1	1	1	0	0	0	0	0	2	0	1	0	1	1
700	0	0	0	0	0	2	2	0	1	0	0	0	0	0	0	0	2	2	0	1	1	0	2	0	0	0	1	0	2	1	0	1	1	1	0	2	2	0	0	0	0	0	0	2	0	1	1	1	0
701	1	1	0	0	0	2	2	0	1	0	0	1	1	1	1	0	0	0	0	2	2	0	2	0	0	1	0	1	2	2	0	1	0	1	0	1	1	1	1	0	0	0	0	1	0	1	1	0	0
702	0	0	0	0	0	0	1	0	1	0	0	0	0	0	0	0	2	2	1	1	1	0	1	0	0	0	0	0	2	1	0	2	1	2	1	2	2	0	0	0	0	1	0	1	1	1	0	0	0
703	1	0	0	0	0	1	0	0	2	0	0	2	2	0	0	1	1	1	1	1	1	0	1	1	1	1	0	0	1	1	0	1	1	2	0	2	0	0	0	1	0	1	1	2	1	0	0	0	0
704	1	0	0	0	0	0	1	0	1	0	1	0	1	1	1	0	2	1	1	1	2	0	2	0	0	0	1	0	2	1	0	0	0	1	0	0	0	1	1	0	1	1	1	2	1	0	1	0	1
705	0	0	0	0	0	0	2	0	0	0	2	0	0	0	0	0	0	0	1	1	2	0	2	0	0	1	0	0	2	2	1	2	2	0	0	0	1	0	0	1	0	0	0	1	1	1	0	0	0
706	1	0	0	0	0	2	1	1	1	0	0	0	0	0	0	0	0	0	1	0	0	0	2	0	1	0	0	0	1	0	1	1	2	1	0	1	1	0	0	0	0	0	1	2	1	0	0	0	0
707	1	0	0	0	0	1	1	1	1	0	0	0	1	0	0	0	1	0	1	1	1	1	0	1	1	1	0	0	2	1	1	0	1	0	0	2	1	0	0	0	0	1	1	1	1	1	0	0	1
708	1	0	0	0	0	0	2	0	0	0	2	1	1	0	0	1	1	0	0	1	1	0	2	0	0	0	0	0	2	0	0	1	2	0	0	0	1	0	0	0	0	1	1	2	0	1	0	1	0
709	1	0	0	0	0	2	1	2	0	0	0	1	2	1	1	0	1	0	0	1	1	0	2	0	0	2	1	1	1	0	1	1	2	0	0	0	0	1	1	1	0	0	0	0	0	0	1	0	1
710	0	0	0	0	0	2	2	0	1	0	0	1	2	1	2	0	1	0	0	2	2	0	2	0	0	2	0	0	2	1	1	1	1	0	0	1	1	0	0	1	0	1	0	1	2	1	0	0	0
711	1	0	0	0	0	0	2	0	0	0	1	0	0	0	0	0	0	0	0	2	2	0	2	0	0	0	0	1	1	1	1	0	2	0	0	1	0	0	0	0	0	0	0	1	0	1	0	0	0
712	0	0	0	0	0	2	1	0	0	0	0	0	0	0	0	0	1	1	1	1	1	1	2	0	0	2	0	0	2	2	0	1	1	1	1	1	2	0	0	0	0	0	0	1	0	1	0	0	0
713	1	0	0	0	0	0	1	0	1	0	1	1	2	1	1	0	1	0	1	1	1	0	2	0	0	0	0	0	2	1	0	0	0	2	0	2	0	1	1	0	1	0	0	2	1	0	0	0	0
714	1	0	1	0	0	0	0	0	2	0	0	1	2	2	2	0	0	1	0	2	2	0	2	0	0	1	0	0	1	1	0	1	1	2	1	2	2	0	0	0	0	0	0	2	0	1	0	0	1
715	0	0	0	0	0	2	2	1	0	0	0	0	0	0	0	0	2	1	1	1	1	0	1	0	0	2	0	0	2	2	0	1	1	0	0	1	2	0	0	1	1	0	0	1	0	0	0	1	0
716	1	0	1	0	0	1	0	0	0	0	1	1	1	0	0	0	2	2	1	1	2	0	1	1	1	1	0	0	2	2	1	1	1	1	0	1	2	0	0	1	0	0	0	1	1	1	0	1	1
717	0	1	0	0	0	2	1	0	0	0	0	1	1	0	0	1	2	1	2	0	1	0	0	1	1	1	0	0	2	2	0	0	1	2	0	2	0	0	0	2	1	0	0	1	1	1	0	0	0
718	1	0	0	0	0	2	1	1	1	0	0	1	1	1	1	0	0	0	2	0	1	0	2	0	0	1	0	0	1	1	0	1	1	1	1	1	0	1	1	0	0	0	0	2	0	1	0	0	0
719	0	0	0	0	0	2	1	0	0	0	1	0	1	1	1	0	1	0	1	1	2	0	1	1	1	2	0	2	2	1	1	1	1	1	1	1	0	0	0	1	1	0	0	2	0	0	0	0	0
720	0	0	0	0	0	1	0	0	1	0	0	0	1	1	1	0	0	0	1	1	2	0	1	1	0	1	0	1	2	0	1	2	2	0	0	0	1	0	0	0	0	1	1	1	1	2	0	0	1
721	0	0	0	0	0	1	1	0	0	0	1	1	2	0	0	1	1	1	0	2	2	0	2	0	1	2	0	0	2	2	0	1	1	1	0	1	1	0	0	0	0	1	0	1	1	1	0	0	1
722	1	0	0	0	0	1	0	0	2	0	0	1	1	1	2	0	2	1	0	2	2	1	2	0	0	2	0	0	2	2	2	1	1	1	0	2	1	0	0	2	0	1	1	2	1	0	0	1	0
723	1	0	0	0	0	2	1	0	0	1	2	0	0	0	0	0	1	1	1	1	1	1	1	0	0	1	0	0	2	2	0	1	1	2	0	1	2	0	0	2	0	0	0	1	1	1	0	0	1
724	0	0	0	0	0	1	1	0	1	0	0	0	0	0	0	0	2	2	1	1	2	1	0	1	0	0	0	1	1	1	2	1	1	0	0	1	0	0	0	0	0	0	0	1	0	1	0	0	0
725	0	0	0	0	0	2	0	0	1	0	1	0	0	0	0	0	1	0	1	0	1	0	1	0	0	2	0	0	1	1	2	1	1	0	0	1	1	1	1	0	0	0	0	1	1	0	0	0	0
726	1	1	0	0	0	1	2	0	1	0	1	1	0	0	1	0	1	1	0	1	1	0	1	0	0	0	0	1	1	1	1	2	2	0	0	0	0	0	0	1	1	0	0	1	0	0	0	0	1
727	0	0	1	0	0	0	1	0	1	0	0	1	1	1	1	0	1	1	0	2	2	1	2	0	1	1	0	0	2	2	1	1	1	1	0	1	1	0	0	2	0	0	0	1	0	0	0	0	0
728	0	0	0	0	0	2	2	0	0	1	1	1	0	0	1	0	1	1	1	1	1	0	2	0	0	1	0	0	2	0	1	1	2	1	0	1	1	0	0	0	0	0	0	2	0	0	1	0	0
729	0	0	0	0	0	2	2	0	0	0	2	0	1	1	1	0	1	0	0	1	1	0	2	0	0	1	2	1	2	0	1	1	0	1	1	1	2	0	0	0	0	0	0	2	0	0	0	2	0
730	1	0	0	0	0	1	1	0	1	0	0	0	1	1	2	0	0	0	1	1	2	1	2	0	0	2	0	0	2	2	0	1	0	2	2	2	1	1	0	1	0	0	0	1	0	1	0	0	0
731	0	0	0	0	0	0	1	0	2	0	0	1	2	1	1	0	1	0	1	0	2	1	1	0	1	0	0	0	2	1	0	2	2	1	1	1	1	0	0	0	0	1	1	2	1	1	1	0	0
732	1	0	0	0	0	0	2	0	0	0	1	0	0	0	0	0	0	0	1	1	1	0	2	0	0	1	0	0	2	2	1	1	1	0	0	1	1	0	0	0	0	0	0	1	0	0	0	0	0
733	1	1	0	0	0	1	0	0	2	0	0	0	1	1	1	0	1	1	0	2	1	0	2	0	0	1	0	1	2	0	1	1	1	1	0	2	1	0	0	0	0	0	0	2	0	0	0	0	0
734	0	0	0	0	0	2	2	0	0	1	1	0	1	0	1	0	2	2	0	2	2	0	2	0	0	1	0	0	2	2	1	1	1	2	1	2	2	0	0	0	0	1	1	1	1	1	0	0	0
735	1	1	0	0	0	1	1	0	1	0	0	0	1	0	0	0	1	1	1	1	2	0	2	0	0	0	0	0	2	2	0	0	0	2	0	2	0	0	0	2	0	0	0	2	0	1	0	0	1
736	1	0	0	0	0	1	1	0	2	0	0	0	0	0	0	0	2	1	1	1	2	0	2	0	0	1	0	0	2	0	0	2	1	0	0	1	0	0	0	2	1	0	0	2	0	1	0	1	0
737	0	0	0	0	0	0	2	0	0	0	1	1	1	1	1	0	1	1	1	1	1	0	1	0	0	1	0	0	2	1	0	1	1	1	0	2	2	0	0	0	0	0	0	2	1	0	0	0	0
738	1	0	0	0	0	2	1	1	1	0	0	2	2	1	1	1	1	1	0	2	2	0	2	0	0	1	0	1	2	0	1	2	1	1	1	1	1	0	0	0	0	0	0	1	0	1	0	0	1
739	0	0	0	0	0	1	0	0	2	0	0	1	1	1	1	0	1	1	1	0	1	0	1	1	1	1	0	1	2	1	1	2	2	2	0	2	1	0	0	1	0	1	1	2	0	1	0	0	0
740	1	0	0	0	0	0	1	1	1	0	0	0	0	0	0	0	2	1	0	2	2	0	1	0	0	1	0	1	1	1	2	0	0	2	0	1	1	0	0	0	0	0	0	2	1	0	0	0	0
741	0	0	0	0	0	1	2	0	1	0	1	1	0	0	0	0	1	0	1	1	1	0	2	0	0	1	0	0	2	2	1	1	2	0	0	2	1	1	1	1	0	1	0	0	1	0	0	0	0
742	0	0	0	0	0	0	1	0	1	0	1	0	1	1	1	0	2	1	0	2	2	0	2	0	0	1	1	2	2	1	1	1	1	1	1	1	2	0	0	0	0	0	0	2	0	2	0	0	0
743	1	0	0	0	0	1	1	0	1	0	1	0	1	1	1	0	0	0	1	1	1	0	2	0	0	0	0	0	2	2	0	2	2	0	0	1	1	0	0	1	0	1	1	1	0	0	0	0	0
744	1	1	0	0	0	1	2	0	0	0	0	1	1	0	1	0	1	0	0	2	2	0	2	0	1	0	0	1	2	2	1	1	0	2	1	2	2	0	0	0	0	0	0	1	0	1	0	0	0
745	1	0	0	0	0	2	1	0	1	0	1	0	2	2	2	0	1	0	1	1	2	0	2	0	1	0	0	0	1	1	1	0	0	1	0	1	1	0	0	1	1	1	1	1	1	2	0	1	0
746	0	1	0	0	0	0	2	0	0	1	1	1	1	0	0	1	1	0	0	2	2	0	2	0	0	2	0	0	2	1	2	2	2	2	1	2	1	0	0	1	0	1	1	1	1	0	0	0	0
747	0	0	0	0	0	2	1	0	1	0	0	0	1	1	1	0	1	1	0	2	2	0	1	1	1	1	0	0	2	0	0	2	1	2	2	2	1	0	0	1	1	1	0	0	1	0	0	0	0
748	1	0	0	0	0	2	1	1	0	0	0	1	1	0	0	1	1	0	1	1	2	0	2	0	0	1	1	1	1	0	1	2	2	0	0	1	2	0	0	0	0	0	0	1	1	0	1	0	0
749	1	0	0	0	0	0	1	0	1	0	1	0	1	0	0	0	0	0	1	0	0	0	1	1	1	0	0	1	2	1	1	2	2	0	0	1	2	0	0	1	0	1	1	1	1	2	0	1	1
750	0	0	0	0	0	2	1	0	0	0	1	1	1	0	0	1	2	1	0	2	2	0	2	0	0	2	0	0	1	1	0	2	2	1	0	1	1	0	0	0	0	0	0	1	0	1	0	0	0
751	1	0	0	0	0	1	2	0	0	0	1	0	1	1	1	0	0	0	0	2	2	0	2	0	1	0	0	0	2	1	1	1	1	1	0	1	1	0	0	1	0	0	0	2	2	0	0	1	0
752	0	0	0	0	0	2	1	0	1	0	0	0	0	0	0	0	1	0	0	1	1	0	2	0	1	2	0	1	2	0	1	1	1	1	0	1	2	0	0	1	0	0	1	2	1	0	0	0	0
753	1	1	0	0	0	1	2	0	0	0	2	0	1	1	1	0	2	2	0	2	2	0	1	0	0	1	0	2	1	1	2	1	1	1	0	1	1	0	0	0	0	0	0	1	0	0	0	0	0
754	1	0	0	0	0	1	1	1	0	0	0	0	0	0	0	0	2	1	0	1	1	0	1	0	0	1	0	1	2	1	1	1	1	0	0	1	2	0	0	0	0	0	0	1	0	1	0	0	0
755	1	0	0	0	0	2	1	0	0	0	0	0	1	1	1	0	1	1	2	0	1	0	2	0	0	1	0	0	2	2	1	0	0	2	1	2	0	0	0	2	1	0	0	1	0	1	0	0	0
756	0	0	0	0	0	2	0	0	2	0	0	0	1	0	0	0	0	0	0	1	1	0	2	1	1	1	0	0	1	0	1	1	1	1	0	2	1	0	0	1	0	0	0	2	0	1	0	0	0
757	1	0	0	0	0	2	1	0	1	0	0	0	1	1	1	0	0	0	0	2	2	0	2	0	0	1	0	1	1	0	1	2	1	2	0	2	1	0	0	1	0	0	0	2	1	0	0	0	0
758	1	0	0	0	0	2	2	0	1	0	1	0	0	0	0	0	1	0	1	0	1	0	2	0	1	0	0	0	1	0	1	1	1	1	1	1	1	0	0	0	0	1	0	1	1	0	0	0	0
759	0	0	0	0	0	1	1	0	0	1	0	2	2	0	0	1	2	1	0	1	1	0	2	0	0	0	1	0	2	1	0	2	2	1	0	2	2	0	0	1	0	0	0	1	0	1	0	0	1
760	0	0	0	0	0	1	2	1	0	0	0	1	1	0	0	1	1	1	1	1	2	0	2	0	0	1	0	0	2	0	1	0	1	2	0	2	0	1	1	1	0	0	0	0	0	0	0	0	0
761	0	0	0	0	0	1	1	0	0	0	0	0	0	0	0	0	2	0	0	2	2	0	2	0	2	1	0	1	1	1	1	0	0	1	0	1	2	0	0	1	0	0	0	1	1	1	1	0	0
762	0	0	0	0	0	1	1	1	1	0	0	0	0	0	0	0	1	0	0	1	1	0	1	0	0	1	0	0	1	1	1	0	1	1	0	1	1	0	0	0	0	1	1	1	1	1	0	0	2
763	0	1	0	0	0	2	0	0	0	0	0	1	1	1	1	0	0	0	0	2	2	0	2	0	1	0	0	0	2	1	1	1	0	1	0	1	1	1	1	0	0	0	1	2	1	0	1	0	1
764	1	0	0	0	0	1	2	1	0	0	0	0	0	0	0	0	2	1	1	1	2	0	1	0	0	2	0	1	1	1	1	1	1	1	1	1	0	0	0	2	1	0	0	1	0	1	1	0	0
765	0	0	1	0	0	0	1	0	1	0	0	0	0	0	0	0	2	0	0	2	2	0	2	0	0	0	0	0	1	0	1	1	2	1	0	2	1	1	1	0	1	0	0	2	1	1	0	0	0
766	1	0	1	0	0	1	1	0	1	0	1	0	1	0	0	0	2	0	0	2	2	0	2	0	0	0	0	2	2	2	0	1	1	0	0	1	1	1	1	0	0	0	0	2	0	0	1	0	0
767	0	0	1	0	0	0	2	1	0	0	1	0	0	0	0	0	2	0	1	1	1	1	2	0	0	0	0	0	2	1	1	1	0	2	1	2	2	0	0	0	0	0	0	0	0	0	0	2	0
768	0	0	0	0	0	1	0	0	1	0	0	1	1	0	0	1	1	0	0	1	1	0	1	0	0	0	0	1	2	1	2	2	2	2	0	2	2	0	0	0	0	0	1	2	1	0	0	0	1
769	0	0	0	0	0	1	1	0	1	0	0	0	1	0	0	0	0	0	2	0	1	1	1	0	1	0	0	0	2	2	1	1	1	1	0	2	1	1	1	0	0	0	0	2	0	0	1	1	0
770	0	0	0	0	0	1	0	0	2	0	0	0	1	1	1	0	1	0	1	1	1	0	2	0	1	0	0	0	2	0	0	1	0	1	1	1	2	0	0	1	0	0	0	1	1	1	0	0	0
771	1	0	0	0	0	1	0	0	1	0	0	0	0	0	0	0	1	1	2	0	0	0	2	0	1	1	0	0	2	1	1	2	1	1	0	1	0	0	0	1	0	2	2	2	1	1	0	0	0
772	1	0	0	0	0	1	0	0	1	0	0	0	0	0	0	0	1	1	2	0	1	0	2	0	0	0	0	0	1	1	0	2	1	0	0	1	1	1	1	0	0	0	0	0	0	1	0	0	0
773	0	0	0	0	0	1	1	0	0	0	1	1	0	0	1	0	0	0	0	1	0	0	2	0	0	2	0	1	2	0	1	1	1	1	0	1	1	1	1	0	0	0	0	1	0	0	0	0	0
774	0	0	0	0	0	1	1	1	0	0	0	0	0	0	0	0	1	1	1	1	2	1	1	0	0	1	0	0	2	0	0	2	1	1	0	1	1	0	1	0	1	0	0	0	0	1	0	0	0
775	1	0	1	0	0	1	2	1	0	0	0	0	2	1	1	0	1	0	1	1	1	0	2	0	0	0	0	0	2	2	0	2	1	0	0	2	2	0	0	0	0	0	0	2	2	1	0	0	0
776	1	0	0	0	0	2	0	0	1	0	0	0	1	1	1	0	1	1	2	0	1	0	1	0	1	2	0	1	2	0	1	0	0	2	1	2	1	0	0	0	0	2	2	2	2	1	0	0	0
777	0	0	0	0	0	1	0	0	2	0	0	0	0	0	0	0	2	1	1	1	2	0	2	0	0	1	0	0	1	1	2	2	2	2	1	2	1	0	0	1	0	0	0	2	1	0	0	0	0
778	1	0	1	0	0	1	0	0	1	0	0	0	1	1	1	0	2	1	1	1	2	0	2	0	0	0	0	0	2	2	1	1	0	2	2	2	1	0	0	1	0	0	0	2	0	0	0	1	0
779	1	0	0	0	0	0	2	1	0	0	0	0	1	0	1	0	1	0	1	1	1	0	2	0	1	2	0	1	2	1	2	2	2	0	0	1	1	1	1	0	0	0	0	2	0	2	1	0	0
780	1	0	0	0	0	1	0	0	2	0	0	0	0	0	0	0	1	1	1	0	0	0	1	1	1	1	0	2	2	1	1	1	0	1	1	1	0	1	1	1	0	2	2	2	2	1	1	0	0
781	1	0	1	0	1	1	0	0	2	0	0	0	1	1	1	0	1	1	2	0	1	0	1	1	1	1	0	0	2	2	1	1	1	2	1	2	1	0	0	1	1	1	1	1	1	0	0	0	0
782	1	0	0	0	0	1	1	1	1	0	0	0	2	1	1	0	2	0	0	2	2	0	2	0	0	0	0	1	1	1	1	1	1	1	0	2	1	0	0	0	0	0	0	2	0	1	0	0	0
783	1	0	0	0	0	2	0	0	1	0	0	0	0	0	0	0	0	0	1	1	2	0	2	0	0	2	0	1	1	1	2	2	2	1	0	1	1	0	0	0	1	0	0	1	0	1	0	2	0
784	0	0	0	0	0	2	1	1	1	0	0	1	0	0	1	0	1	0	0	1	1	0	1	0	0	1	0	0	2	2	0	1	0	2	0	0	1	0	1	0	1	0	0	2	0	0	0	0	1
785	1	0	0	0	0	0	1	1	0	0	0	0	0	0	0	0	1	1	0	2	2	1	2	0	0	2	0	2	2	2	0	1	1	1	0	1	2	0	0	0	0	0	0	2	2	0	1	1	0
786	1	1	1	0	1	1	2	1	0	0	0	1	1	0	0	0	1	1	1	1	1	0	2	0	1	0	0	0	2	2	0	1	1	1	0	1	1	0	0	0	0	0	0	2	0	0	0	0	0
787	0	0	0	0	0	1	0	0	2	0	0	0	0	0	0	0	1	0	0	1	1	0	1	1	1	0	0	1	2	2	0	2	1	1	1	1	0	1	1	1	0	0	0	2	1	0	0	0	0
788	0	1	0	0	0	1	1	0	1	0	1	1	0	0	1	0	0	0	0	2	2	0	0	0	0	0	1	0	2	1	1	1	0	1	1	1	0	0	0	1	0	0	0	2	0	0	0	0	0
789	1	0	0	0	0	1	1	0	1	0	0	1	0	0	1	0	0	0	0	2	2	0	2	0	0	0	0	0	2	2	0	2	1	1	0	2	2	0	0	1	1	0	0	2	0	0	0	0	0
790	1	0	1	1	1	2	1	0	2	0	0	0	0	0	0	0	2	1	0	2	2	0	2	0	0	0	0	0	1	0	1	2	1	1	1	2	1	0	0	0	0	1	1	1	1	0	0	0	1
791	1	0	0	0	0	2	0	0	2	0	0	0	0	0	0	0	1	1	0	2	2	0	2	0	0	2	0	0	2	0	1	0	1	1	0	2	1	0	0	0	0	1	0	0	1	0	1	0	0
792	0	0	0	0	0	1	2	0	0	0	1	0	1	0	0	0	2	1	2	0	1	0	2	0	0	1	0	0	2	1	1	2	2	1	1	1	2	0	1	0	1	2	2	2	2	1	0	0	1
793	0	0	0	0	0	1	0	0	1	0	0	0	1	1	1	0	1	1	0	1	1	0	0	0	0	1	0	0	1	1	1	2	1	0	0	2	1	1	1	0	0	0	0	1	0	1	2	0	0
794	0	0	0	0	0	2	0	0	0	0	0	0	1	1	1	0	0	0	2	0	0	1	1	0	0	0	0	0	2	2	1	1	1	1	0	1	2	0	0	0	0	0	0	2	0	1	0	0	0
795	1	0	0	0	0	2	0	0	1	0	1	0	0	0	0	0	1	0	0	1	1	0	2	0	1	0	0	1	1	1	2	1	1	1	0	2	2	0	0	2	0	0	0	2	2	1	1	0	0
796	0	0	0	0	0	1	1	0	2	0	0	0	0	0	0	0	1	0	0	2	2	0	2	0	0	1	0	0	2	1	1	0	0	2	0	2	0	0	0	1	0	0	0	1	0	1	0	0	0
797	1	0	0	0	0	2	0	0	1	0	0	1	0	0	1	0	1	1	1	0	1	0	2	0	0	1	0	1	2	1	2	1	0	2	1	2	2	0	0	0	0	1	1	1	0	1	0	0	0
798	1	0	0	0	0	2	0	0	2	0	0	1	1	1	1	0	2	2	1	1	2	0	1	1	2	2	0	0	1	1	0	1	1	1	0	1	1	0	1	1	1	0	0	2	0	1	0	0	0
799	0	0	0	0	0	0	1	0	0	0	1	0	0	0	0	0	2	1	0	2	2	0	0	1	1	1	0	0	2	1	0	0	1	0	0	2	0	0	0	1	1	0	0	2	1	0	0	0	0
800	1	0	0	0	0	1	1	0	1	0	1	0	1	0	1	0	1	1	0	2	2	0	2	0	0	0	1	0	1	0	1	2	2	0	0	0	1	1	1	0	1	1	1	1	1	1	0	0	0
801	1	0	0	0	0	1	2	0	0	0	0	0	0	0	0	0	0	0	0	2	2	0	1	1	1	1	0	1	2	2	0	1	1	2	1	2	1	0	0	0	0	1	1	2	1	0	0	0	0
802	1	0	0	0	0	0	1	0	0	0	1	1	0	0	1	0	0	0	1	1	2	0	1	0	0	0	0	0	2	0	0	1	1	0	0	1	2	0	0	1	0	0	0	1	0	1	0	0	0
803	1	0	0	0	0	2	1	0	1	0	0	0	1	1	1	0	2	1	0	2	2	0	2	0	1	1	0	0	2	1	0	1	1	2	1	2	1	0	0	0	0	1	1	2	1	0	0	0	2
804	0	0	0	0	0	2	0	0	1	0	1	1	1	0	0	0	1	1	0	2	2	0	2	0	2	1	0	1	1	1	1	1	1	1	0	1	0	0	0	1	1	1	1	2	1	0	0	0	0
805	1	0	0	0	0	1	2	0	0	0	0	0	0	0	0	0	2	1	1	1	2	1	1	0	0	1	0	0	2	1	0	1	2	1	0	1	0	0	0	1	0	1	1	2	0	1	0	0	0
806	0	0	0	0	0	0	0	0	1	0	0	0	0	0	0	0	0	0	0	1	1	0	2	0	0	1	0	0	2	1	0	1	0	2	1	2	0	0	0	0	0	1	1	2	1	0	0	1	0
807	1	0	0	0	0	0	1	1	1	0	0	0	0	0	0	0	1	1	0	2	2	0	0	0	0	1	1	0	2	1	0	1	0	1	0	1	1	0	0	0	1	0	0	2	0	1	0	0	1
808	1	0	0	0	0	2	2	0	0	0	0	0	1	1	1	0	2	2	0	1	1	0	2	0	0	1	0	0	2	1	2	1	1	1	0	2	1	0	0	1	0	0	0	2	0	0	0	0	1
809	0	0	0	0	0	2	1	0	2	0	0	0	0	0	0	0	2	1	0	2	2	0	2	0	0	1	0	0	1	1	0	0	0	1	0	0	2	0	0	0	0	1	1	2	1	1	0	0	0
810	1	0	0	0	0	1	2	0	2	0	0	0	0	0	0	0	0	0	1	1	2	0	1	1	1	1	0	0	2	1	1	1	1	1	0	2	1	0	0	0	0	0	0	1	1	1	0	0	0
811	1	0	0	0	0	1	1	0	0	0	0	1	2	1	1	0	1	1	2	0	1	0	2	0	0	0	0	0	2	2	0	1	1	1	0	2	1	1	1	0	0	0	0	1	0	0	1	0	0
812	1	0	0	0	0	1	1	0	1	1	1	0	0	0	0	0	0	0	1	1	2	0	2	0	0	0	0	1	2	0	1	1	1	1	0	1	2	0	0	0	0	1	1	2	1	1	0	0	0
813	1	0	0	0	0	0	2	1	0	0	1	0	2	2	2	0	0	0	0	1	1	0	2	0	0	1	0	0	2	2	1	1	1	2	0	2	0	0	0	1	0	0	1	1	1	1	0	0	0
814	0	0	0	0	0	2	2	1	0	0	0	0	1	1	1	0	1	0	0	2	2	0	2	0	1	0	0	0	2	1	0	1	1	1	1	1	2	0	0	0	0	1	1	2	1	2	0	0	0
815	1	0	0	0	0	1	1	0	1	0	1	0	1	0	0	0	1	0	0	2	2	0	1	0	1	2	0	0	2	1	1	1	1	1	1	1	1	0	0	0	0	1	1	1	0	1	0	0	1
816	0	0	0	0	0	2	1	0	1	0	0	0	1	1	1	0	2	2	2	0	0	0	2	0	0	1	1	0	2	0	0	1	1	1	0	1	1	0	0	1	0	0	0	1	0	0	0	0	0
817	1	0	0	0	0	0	1	0	1	0	0	0	0	0	0	0	1	1	0	2	2	0	1	1	1	1	1	0	1	0	1	2	1	0	0	0	2	0	0	0	1	0	0	1	0	2	0	0	0
818	1	0	0	0	0	1	0	0	1	0	1	0	2	0	0	0	2	1	0	2	2	0	1	0	0	0	0	1	2	2	1	1	2	1	0	1	1	0	0	0	0	0	0	1	0	1	0	0	1
819	0	0	0	0	0	1	0	0	2	0	0	1	2	2	2	0	1	0	1	1	2	0	2	0	0	1	0	1	2	1	1	2	2	2	0	2	1	0	0	0	1	0	0	2	0	2	1	0	0
820	0	0	0	0	0	1	1	0	1	0	0	0	0	0	0	0	1	0	1	1	2	0	2	0	0	0	0	0	1	1	1	1	1	0	0	1	1	1	1	0	0	0	0	0	0	0	1	0	0
821	0	0	0	0	0	2	2	0	0	0	0	0	1	1	1	0	0	1	0	2	2	0	1	0	0	2	0	1	2	1	1	1	1	1	0	2	2	0	0	2	0	0	0	2	0	1	0	0	1
822	1	0	0	0	0	0	2	0	1	0	0	0	0	0	0	0	1	1	0	2	2	0	2	0	0	0	0	0	2	1	1	1	0	2	2	2	2	0	0	1	0	1	1	1	0	0	0	0	0
823	0	0	0	0	0	2	1	0	1	0	1	0	1	1	1	0	1	0	0	2	2	0	2	0	1	2	0	0	2	2	1	0	0	2	0	2	2	0	0	0	0	1	0	1	1	1	0	0	1
824	0	0	0	0	0	1	1	1	1	0	0	0	1	1	1	0	0	0	0	1	0	0	2	0	1	0	0	0	1	1	2	2	2	0	0	1	1	1	1	0	0	1	0	1	1	2	0	0	0
825	1	0	1	0	0	1	1	1	1	0	0	1	1	0	0	1	2	1	0	2	2	0	2	0	0	0	0	1	2	0	1	1	1	2	2	2	2	0	0	0	0	0	0	2	1	0	0	2	0
826	0	0	0	0	0	1	0	0	2	0	0	0	1	1	1	0	2	1	1	1	2	1	1	0	0	0	0	1	2	1	2	0	0	2	0	2	2	0	0	1	0	1	0	0	1	0	0	1	1
827	0	0	0	0	0	1	1	0	0	0	1	0	2	0	0	0	1	1	1	0	1	0	2	0	0	1	0	0	2	1	0	0	1	1	0	2	1	0	0	1	0	0	1	2	1	0	0	0	0
828	0	0	0	0	0	2	2	1	0	0	0	0	0	0	0	0	2	0	0	2	2	0	2	0	0	2	1	2	2	1	1	2	1	1	0	2	1	0	0	1	0	1	1	1	1	1	0	0	1
829	1	0	0	0	0	0	2	0	1	0	0	0	0	0	0	0	2	1	0	2	2	1	1	0	0	1	1	0	2	1	0	1	1	1	0	1	2	0	0	0	0	0	0	2	1	0	0	0	0
830	0	0	0	0	0	1	2	0	0	0	0	0	0	0	0	0	0	0	1	1	2	0	2	0	0	1	0	1	2	0	1	1	1	1	0	1	1	0	0	0	0	0	0	2	1	0	0	0	0
831	0	0	1	0	0	2	1	0	0	0	0	0	0	0	0	0	0	0	1	0	0	0	2	0	1	1	1	0	2	1	0	2	2	0	0	0	1	0	0	0	0	0	0	1	0	1	0	0	2
832	0	1	0	0	0	2	1	0	0	0	0	0	0	0	0	0	2	2	1	1	2	1	0	1	0	0	0	1	2	1	0	1	1	0	0	0	1	0	0	1	1	1	1	2	1	1	0	0	0
833	1	0	1	0	0	2	1	1	1	0	0	1	1	0	0	1	2	0	0	2	2	2	0	0	0	1	0	0	2	2	0	0	0	0	0	1	1	0	0	2	0	1	1	2	0	0	0	0	1
834	0	0	0	0	0	1	1	0	1	0	1	1	2	1	1	0	1	0	1	1	2	0	2	0	0	0	1	0	2	0	0	2	2	2	1	2	2	0	0	0	0	0	0	0	1	1	0	0	0
835	1	0	0	0	0	0	2	1	0	0	0	0	1	1	1	0	2	1	1	1	2	0	2	0	1	2	0	0	2	0	0	2	2	0	0	1	2	0	0	0	0	0	0	1	0	1	0	0	1
836	1	0	0	0	0	1	1	0	1	0	0	0	0	0	0	0	2	0	0	2	2	1	2	0	0	1	0	0	1	1	1	1	1	0	0	1	1	0	0	1	0	1	1	2	0	1	0	0	0
837	1	0	0	0	0	2	1	0	1	0	1	0	0	0	0	0	1	0	0	1	1	0	2	0	0	2	0	0	2	1	1	2	1	2	0	2	1	0	0	0	0	0	0	2	1	0	0	0	0
838	0	1	0	0	0	1	0	0	1	0	0	0	1	1	1	0	1	0	0	2	2	0	1	1	1	1	0	1	1	0	2	1	1	0	0	1	0	0	0	1	1	1	1	2	1	0	0	0	0
839	0	0	0	0	0	2	1	0	1	0	1	1	0	0	1	0	1	0	0	1	1	0	2	0	0	1	1	0	1	0	1	2	1	0	0	1	2	0	0	0	0	1	1	2	1	1	0	0	0
840	1	0	0	0	0	2	0	0	1	0	0	0	0	0	0	0	2	1	0	2	2	0	2	0	0	0	0	0	2	2	1	1	2	1	0	1	1	0	0	0	0	1	0	1	0	0	0	1	0
841	0	0	0	0	0	2	1	0	0	0	0	0	0	0	0	0	0	0	1	1	1	0	1	0	0	0	0	0	1	1	2	1	1	0	0	0	1	0	0	2	0	0	0	1	0	1	0	0	1
842	1	0	0	0	0	1	2	0	1	0	0	0	0	0	0	0	1	0	1	1	2	0	1	1	1	2	0	0	1	1	0	1	2	1	0	2	0	1	1	0	0	0	0	0	0	1	0	0	0
843	1	0	1	1	1	1	1	1	1	0	1	0	1	1	1	0	2	0	1	1	2	1	2	0	1	1	0	1	2	2	1	2	2	1	0	2	1	1	1	0	0	1	0	1	1	1	0	1	0
844	1	1	1	0	1	1	0	0	2	0	0	0	1	1	1	0	1	1	1	0	0	0	2	0	0	1	0	0	2	2	0	1	1	1	0	2	1	1	0	1	0	1	1	2	1	0	1	0	0
845	1	1	0	0	0	1	2	1	0	0	0	0	1	0	0	0	0	0	1	0	0	0	2	0	0	0	0	2	1	1	2	1	1	2	2	2	2	0	0	0	0	0	0	2	1	0	1	1	0
846	1	0	0	0	0	1	0	0	0	0	0	1	2	0	0	1	0	0	0	2	2	0	2	0	0	0	0	1	2	2	0	0	0	2	0	2	1	1	1	0	1	1	1	1	1	1	0	0	0
847	1	0	1	0	0	2	2	0	1	0	0	1	1	0	0	0	1	1	0	2	2	0	2	0	0	0	0	0	1	1	1	2	1	0	0	1	1	0	0	0	0	0	0	2	1	0	1	0	0
848	1	0	0	0	0	0	2	1	0	0	1	0	0	0	0	0	1	0	1	1	2	0	2	0	0	1	0	2	1	1	2	1	1	1	1	2	2	0	0	0	0	0	0	2	0	0	0	0	0
849	1	0	0	0	0	2	2	1	0	0	0	1	1	0	0	1	0	1	1	1	1	1	2	0	0	1	0	0	2	2	0	0	1	2	0	2	1	0	0	0	0	0	1	2	1	0	0	0	1
850	0	0	0	0	0	0	1	0	0	0	1	0	0	0	0	0	1	2	1	1	2	0	0	0	0	0	0	0	2	2	1	2	1	0	0	1	2	0	0	1	1	1	0	0	1	0	1	1	0
851	1	0	0	0	0	2	1	0	0	1	2	1	1	0	0	1	0	0	1	1	1	0	0	0	0	0	0	0	2	2	0	1	0	2	2	2	1	0	1	0	2	1	1	2	0	1	0	0	0
852	0	0	0	0	0	0	1	0	1	0	0	2	2	1	1	1	1	1	1	1	1	0	2	0	0	0	0	0	2	2	0	1	0	1	0	1	2	0	0	0	0	1	1	1	1	1	0	0	1
853	1	0	0	0	0	1	2	0	0	0	1	0	0	0	0	0	0	0	2	0	0	0	2	0	0	1	0	0	2	1	0	1	1	1	0	2	2	0	0	1	0	0	0	1	0	2	0	0	0
854	0	0	0	0	0	0	0	0	1	0	0	0	0	0	0	0	1	1	1	1	1	0	2	0	0	0	0	0	2	1	1	2	2	0	0	0	2	0	0	0	0	2	2	2	2	0	0	0	0
855	0	0	0	0	0	1	1	1	1	0	0	1	2	2	2	0	2	0	0	2	2	0	1	0	0	2	1	1	2	2	0	0	1	1	0	1	2	0	0	0	0	0	0	0	0	0	0	0	0
856	1	0	1	0	0	1	1	0	1	1	0	0	0	0	0	0	0	0	0	2	1	0	2	0	0	0	0	1	2	2	0	1	2	1	0	1	0	0	0	2	1	0	0	2	0	0	0	0	0
857	1	0	0	0	0	1	1	0	1	0	1	1	2	0	0	1	2	0	1	1	2	0	2	0	0	2	0	2	2	1	1	1	0	2	1	2	1	0	0	0	0	0	0	2	1	2	0	0	0
858	1	0	1	0	0	2	2	0	0	0	0	0	0	0	0	0	1	0	1	0	1	0	2	0	0	1	0	0	2	1	0	0	0	2	1	2	1	0	0	0	0	1	0	0	1	0	0	0	0
859	1	0	1	0	0	1	1	0	0	1	0	0	0	0	0	0	1	0	1	1	2	0	2	0	0	1	0	0	1	1	1	0	0	1	0	0	1	0	0	0	0	2	2	2	1	1	0	0	0
860	0	0	0	0	0	2	0	0	2	0	0	0	1	1	1	0	1	1	2	0	0	0	2	0	0	1	0	1	1	0	1	0	0	2	0	2	0	0	0	1	0	2	2	2	1	1	0	0	0
861	0	0	0	0	0	1	1	0	2	0	0	1	0	0	1	0	2	1	1	1	2	0	1	0	0	0	0	1	2	2	1	1	1	1	1	1	1	0	1	1	1	0	0	2	0	0	0	0	0
862	0	0	0	0	0	1	0	0	2	0	0	0	0	0	0	0	0	0	2	0	0	0	1	0	0	0	0	2	1	1	2	1	1	0	0	1	1	0	0	1	0	0	0	2	1	0	0	0	1
863	1	0	0	0	0	1	0	0	1	0	0	0	0	0	0	0	0	0	0	2	2	0	2	0	0	0	0	1	1	1	2	0	0	1	0	1	1	0	0	0	0	0	0	1	0	0	1	0	0
864	1	0	0	0	0	1	1	0	1	0	0	0	2	1	1	0	0	0	0	1	1	0	2	0	0	1	0	2	1	0	2	2	2	0	0	0	2	0	0	0	1	0	0	2	1	0	0	0	0
865	1	0	1	0	1	1	2	1	0	0	0	0	0	0	0	0	1	1	0	1	2	0	2	0	0	1	0	0	2	2	0	0	0	2	2	2	1	0	0	0	1	0	0	1	0	1	0	0	0
866	0	0	0	0	0	0	2	0	1	0	0	2	2	0	0	1	0	0	1	1	2	0	2	0	0	0	0	0	2	2	0	0	0	1	0	1	1	0	0	2	0	1	1	1	1	1	0	0	1
867	1	0	0	0	0	1	0	0	1	0	1	0	2	2	2	0	0	0	1	1	1	0	2	0	0	0	0	0	2	0	0	2	2	1	0	1	0	1	1	1	0	0	0	0	0	0	0	1	0
868	1	0	0	0	0	2	1	0	0	0	0	1	1	0	0	1	1	0	1	1	2	0	1	1	1	1	0	1	1	1	1	1	1	2	1	2	2	0	0	0	0	2	2	2	1	1	0	0	0
869	0	0	0	0	0	0	1	0	0	0	0	0	1	0	1	0	1	1	1	0	2	0	1	1	1	1	0	1	2	1	2	1	2	0	0	1	2	0	0	1	0	0	0	2	0	1	0	0	1
870	1	0	0	0	0	1	1	1	0	0	0	0	2	2	2	0	1	0	0	2	2	0	2	0	0	0	0	1	2	1	2	1	0	1	0	1	1	0	0	0	0	0	0	2	1	1	0	1	0
871	1	0	0	0	0	1	1	1	1	1	0	0	1	1	1	0	1	0	0	2	2	0	2	0	0	1	0	1	2	2	1	1	1	1	0	2	1	1	1	0	0	1	1	2	1	0	0	0	0
872	0	0	0	0	0	2	1	1	1	1	0	0	0	0	0	0	1	1	0	2	2	1	2	0	0	2	0	1	2	1	2	1	1	1	0	2	1	0	0	1	0	1	1	2	1	1	0	2	0
873	0	0	0	0	0	0	1	0	0	0	1	0	0	0	0	0	0	0	1	1	2	0	1	0	1	2	0	1	2	0	1	1	1	1	0	1	2	0	0	1	0	0	0	2	0	0	0	0	0
874	0	0	0	0	0	2	0	0	2	0	0	0	0	0	0	0	2	2	0	2	2	0	1	1	1	1	0	0	2	1	1	2	1	0	0	1	1	0	0	0	0	0	0	0	0	0	0	2	0
875	0	0	0	0	0	2	1	0	0	0	1	0	0	0	0	0	1	1	1	1	1	0	1	0	0	1	0	0	2	0	1	2	1	2	2	2	1	0	0	1	0	0	0	2	1	0	0	0	1
876	1	0	0	0	0	0	2	1	0	1	1	0	0	0	0	0	1	0	0	2	2	0	2	0	1	1	0	0	2	1	0	1	1	1	1	2	1	0	0	0	0	0	0	2	0	0	0	0	0
877	0	0	0	0	0	1	1	1	0	0	0	0	0	0	0	0	0	1	1	1	1	0	1	0	0	2	0	0	2	1	1	2	2	0	0	0	1	0	0	1	0	0	0	2	0	2	1	1	0
878	0	0	0	0	0	0	0	0	1	0	0	0	0	0	0	0	1	2	1	1	2	0	2	0	0	0	0	1	2	1	0	1	0	2	1	2	1	0	0	2	1	0	0	2	0	1	0	0	0
879	1	0	0	0	0	0	1	0	0	0	0	1	0	0	1	0	1	1	1	1	2	1	0	1	0	0	0	1	1	1	1	2	2	1	0	0	0	1	1	0	1	0	0	1	0	1	0	0	0
880	1	0	0	0	0	2	2	1	0	0	1	0	1	1	1	0	1	1	0	2	2	0	2	0	0	1	1	0	1	0	1	2	1	2	2	2	0	0	0	0	0	1	0	0	1	0	0	0	0
881	1	0	0	0	0	0	1	0	0	0	0	1	2	0	0	1	1	1	1	1	2	0	1	1	1	2	1	1	2	1	0	2	2	0	0	0	2	0	0	0	0	0	0	2	1	0	0	0	0
882	1	0	0	0	0	1	1	0	1	0	0	1	0	0	1	0	0	1	1	1	2	0	2	0	0	0	0	0	2	2	1	2	1	2	0	2	2	0	0	1	0	0	0	2	0	0	0	0	1
883	1	0	0	0	0	1	2	1	0	0	0	0	0	0	0	0	1	0	0	1	1	0	2	0	1	0	0	2	1	1	2	0	1	1	0	1	1	0	0	0	0	1	1	1	1	1	0	1	0
884	0	0	0	0	0	0	1	0	1	0	1	0	0	0	0	0	1	0	0	1	1	0	1	1	1	0	1	0	1	0	1	1	1	2	0	2	1	0	0	1	0	0	0	2	2	0	0	0	0
885	0	0	0	0	0	1	2	0	0	0	0	0	1	1	1	0	0	0	0	2	2	0	2	0	0	1	0	0	2	1	1	1	2	1	0	2	1	0	0	1	0	1	1	2	1	1	0	0	0
886	1	0	0	0	0	0	1	1	1	0	0	1	1	1	1	0	0	0	1	1	2	0	1	0	0	2	0	0	2	0	1	0	1	1	0	1	1	1	1	1	0	0	0	1	1	0	0	0	0
887	0	0	1	0	0	1	1	0	1	0	0	1	1	0	0	1	2	2	2	0	0	0	0	0	0	0	0	0	1	0	1	0	0	1	0	1	2	0	0	1	0	0	0	2	0	1	0	0	0
888	0	0	0	0	0	2	1	1	1	0	0	1	1	1	1	0	0	0	1	1	1	0	2	0	0	0	0	0	2	1	1	1	2	1	0	2	2	0	0	2	0	0	0	2	1	0	0	1	0
889	0	0	0	0	0	1	1	0	0	0	0	0	1	1	1	0	0	0	1	1	1	0	2	0	0	0	0	0	2	1	0	1	1	1	0	2	1	0	0	1	0	1	0	1	0	0	0	0	0
890	1	0	1	1	1	2	1	1	0	0	0	0	1	1	1	0	1	1	1	1	1	0	2	0	0	0	0	0	2	1	0	1	1	1	0	1	0	1	1	0	1	0	0	2	0	1	0	0	1
891	0	1	0	0	0	1	1	1	1	1	0	0	1	1	1	0	2	2	1	1	1	0	1	0	0	0	0	0	2	2	1	0	0	2	0	2	2	0	0	1	0	0	0	1	0	0	0	0	0
892	0	0	0	0	0	1	2	0	1	0	0	0	1	1	1	0	0	0	0	2	1	1	0	1	0	0	0	1	2	2	0	1	0	2	2	2	1	0	0	1	0	1	0	1	1	2	1	0	0
893	0	0	0	0	0	0	1	0	0	0	0	0	0	0	0	0	0	0	2	0	0	0	2	0	0	2	1	0	2	1	1	1	1	0	0	1	1	0	0	0	0	0	0	1	0	0	0	0	2
894	1	0	0	0	0	0	1	1	1	0	0	0	1	1	1	0	0	0	0	1	1	0	1	0	0	0	0	1	1	1	2	1	2	1	0	1	1	0	0	1	0	0	0	2	0	1	0	0	0
895	0	0	1	0	0	1	1	0	1	0	0	0	1	1	1	0	1	1	1	1	1	0	1	0	0	1	0	0	2	0	1	1	1	1	0	1	2	0	0	0	0	0	0	2	1	0	0	0	0
896	1	0	0	0	0	0	2	0	0	1	0	0	2	1	1	0	2	0	1	1	1	0	1	0	0	1	0	0	1	0	1	1	1	1	0	2	1	0	0	1	0	0	0	2	1	2	0	0	0
897	0	0	1	0	0	2	0	0	2	0	0	1	1	0	0	1	1	1	1	0	1	0	2	0	0	1	0	0	2	1	0	1	1	0	0	0	1	0	0	0	0	0	1	1	1	0	0	0	0
898	1	0	0	0	0	2	0	0	1	0	1	0	0	0	0	0	1	0	0	2	2	0	2	0	0	0	0	0	2	2	1	2	1	1	0	2	2	0	0	1	0	1	0	1	0	0	1	0	0
899	0	0	0	0	0	1	1	0	1	0	1	0	0	0	0	0	1	1	1	1	1	0	2	0	0	0	0	0	2	1	1	0	0	2	1	1	2	0	0	1	0	0	0	2	1	0	0	1	0
900	0	0	0	0	0	0	0	0	2	0	0	1	2	1	1	1	2	1	2	0	1	0	2	0	0	2	0	0	2	0	0	1	1	0	0	1	1	0	0	2	0	0	0	1	1	1	0	0	0
901	1	0	1	0	1	1	2	0	1	0	1	0	0	0	0	0	2	2	1	1	2	0	2	0	1	1	0	0	2	2	1	1	2	1	0	1	0	0	0	1	1	0	0	1	0	1	0	0	0
902	1	0	0	0	0	1	2	0	1	0	0	1	2	1	1	0	0	0	1	0	0	0	2	0	0	1	0	0	2	2	1	1	2	1	0	1	0	0	0	1	0	0	0	2	1	0	0	0	0
903	1	1	1	0	1	1	1	0	1	0	0	1	0	0	1	0	1	1	0	2	2	0	0	1	1	0	0	0	2	2	0	1	1	2	0	2	2	0	0	1	0	1	0	0	1	0	0	0	1
904	0	1	0	0	0	2	2	0	0	0	0	1	1	1	1	0	1	0	1	1	1	0	2	0	0	0	0	1	2	0	1	1	1	2	0	2	2	0	0	1	0	0	1	2	1	0	0	0	2
905	1	0	0	0	0	1	1	0	1	0	0	0	0	0	0	0	1	0	0	2	2	0	2	0	0	0	0	1	1	1	1	1	1	0	0	1	0	1	0	0	0	0	0	1	0	0	0	0	0
906	0	0	0	0	0	0	1	1	1	0	0	0	0	0	0	0	2	1	0	2	2	0	2	0	0	2	0	0	2	2	0	1	1	2	2	2	1	0	0	2	0	0	0	1	0	0	0	0	0
907	1	1	0	0	0	1	0	0	1	0	0	0	0	0	0	0	1	1	1	0	1	1	2	0	0	2	1	1	1	0	1	0	2	0	0	1	0	0	0	1	0	1	1	1	1	2	0	1	0
908	1	0	0	0	0	1	0	0	2	0	0	1	2	2	2	0	2	0	0	2	2	0	1	0	0	0	0	1	2	1	2	1	1	1	1	1	1	0	0	2	0	1	0	1	1	0	0	0	0
909	1	0	0	0	0	2	0	0	2	0	0	0	0	0	0	0	1	0	0	1	1	0	1	1	1	2	0	0	2	2	0	1	1	2	1	2	1	0	0	1	1	0	0	2	0	1	1	0	0
910	1	0	0	0	0	2	0	0	1	0	0	0	1	1	2	0	1	1	1	0	2	0	2	0	1	0	0	1	2	0	1	0	1	1	0	1	1	0	0	0	0	0	0	1	0	1	0	0	1
911	1	0	0	0	0	2	0	0	2	0	0	0	0	0	0	0	0	0	1	1	1	0	0	1	1	1	0	0	2	0	0	2	1	0	0	1	2	0	0	0	0	1	1	1	0	1	0	0	1
912	0	0	0	0	0	2	2	1	0	0	1	1	1	0	0	1	1	1	0	2	2	0	1	0	0	0	0	2	2	2	0	1	1	2	1	1	2	0	0	0	0	0	0	2	0	1	0	0	0
913	1	0	0	0	0	0	2	0	0	0	1	0	1	1	1	0	1	0	1	1	2	0	2	0	0	1	1	2	2	1	1	1	0	2	1	2	1	0	0	0	0	0	0	2	0	1	1	0	0
914	1	0	0	0	0	1	1	0	1	0	0	1	1	0	0	0	0	0	1	1	2	0	2	0	1	2	0	0	2	0	0	0	2	0	0	1	1	0	0	2	0	0	0	1	0	1	1	0	0
915	1	0	1	0	0	2	2	1	0	0	0	0	2	1	1	0	2	2	1	1	2	0	2	1	1	1	1	0	2	1	0	1	2	1	0	1	1	0	1	0	1	0	0	2	0	0	0	0	0
916	1	0	0	0	0	2	1	0	0	0	1	1	0	0	0	0	1	1	0	2	2	0	1	1	1	2	1	0	1	0	1	1	1	1	0	1	1	1	1	0	0	0	0	2	0	2	0	0	0
917	1	0	0	0	0	0	1	0	0	0	1	1	0	0	1	0	0	0	1	1	2	2	0	0	0	1	0	1	1	1	1	2	1	1	0	1	2	0	0	0	1	1	0	0	1	0	1	0	1
918	1	0	1	0	0	0	1	1	0	0	0	1	0	0	1	0	2	2	1	1	2	0	2	0	0	2	0	1	2	1	2	1	0	1	0	1	1	0	1	0	1	0	0	2	1	0	0	0	0
919	1	0	0	0	0	2	1	0	1	0	0	1	2	2	2	0	2	1	0	2	2	0	2	0	0	0	0	0	2	2	0	2	2	2	1	2	1	0	0	1	0	1	0	1	1	0	0	0	0
920	1	0	0	0	0	1	1	1	1	0	0	0	0	0	0	0	0	0	0	2	2	0	1	0	0	2	0	0	2	2	1	0	0	2	0	1	2	0	0	0	0	0	0	2	0	0	0	0	0
921	1	0	0	0	0	0	0	0	1	0	0	0	1	1	1	0	0	0	1	0	1	0	2	0	0	1	0	0	2	1	0	1	1	2	0	2	1	0	0	1	0	1	1	1	1	0	0	0	0
922	0	0	1	0	0	1	0	0	2	0	0	1	1	0	0	1	1	1	0	0	0	0	0	0	1	0	0	0	2	1	0	1	1	1	0	2	1	0	0	0	0	0	1	2	1	0	0	1	0
923	1	0	0	0	0	1	0	0	0	0	0	0	1	1	1	0	2	1	1	1	2	0	2	0	0	2	0	1	2	1	1	0	0	1	0	1	2	0	0	0	0	0	0	1	0	1	0	0	0
924	0	0	0	0	0	1	0	0	1	0	0	0	1	1	1	0	0	1	1	1	2	0	2	0	0	1	0	0	2	2	0	1	1	2	0	2	1	0	0	0	0	0	0	2	0	2	1	1	0
925	1	0	1	0	0	1	1	0	0	0	1	1	1	0	0	1	2	1	1	1	1	0	2	0	0	1	1	1	2	2	0	1	1	1	0	2	1	1	0	0	0	0	0	2	0	1	0	0	0
926	0	0	0	0	0	1	2	0	0	0	1	0	0	0	0	0	0	0	0	1	1	0	1	0	1	0	0	1	2	1	2	1	1	1	0	1	1	0	0	1	0	0	0	2	0	0	0	0	0
927	0	0	0	0	0	1	1	1	0	0	0	1	1	1	1	0	0	0	0	1	1	0	1	1	1	1	0	0	2	2	0	0	0	2	1	2	2	0	0	0	1	1	0	1	1	1	0	0	0
928	0	0	0	0	0	0	2	0	0	0	1	0	0	0	0	0	1	1	1	0	0	0	0	1	1	1	0	2	2	2	0	2	1	0	0	1	0	0	0	0	0	0	0	2	0	1	1	0	0
929	1	0	1	0	0	1	1	0	1	1	2	0	0	0	0	0	0	0	1	1	2	0	2	0	1	2	0	0	1	1	2	1	1	1	1	1	2	0	0	1	0	1	1	2	0	1	1	0	0
930	0	1	0	0	0	1	1	0	1	0	0	0	1	1	1	0	1	1	1	0	2	0	1	1	1	1	1	1	2	2	0	2	1	0	0	1	1	0	0	1	0	0	0	0	0	0	0	0	0
931	1	0	0	0	0	2	0	0	1	0	1	1	0	0	1	0	2	2	1	1	2	0	2	0	0	1	1	0	1	0	1	1	1	2	2	2	1	0	0	2	0	0	0	2	0	0	0	0	1
932	1	0	0	0	0	1	1	0	1	0	0	0	0	0	0	0	0	1	0	2	2	0	2	0	1	0	0	1	2	0	1	0	0	2	1	2	0	0	0	1	0	0	0	1	1	0	0	0	0
933	1	0	0	0	0	1	2	0	0	0	0	1	2	2	2	0	2	1	0	1	1	0	2	0	1	0	0	1	2	0	1	1	1	2	0	2	0	0	0	0	0	0	0	0	0	1	0	0	0
934	0	0	1	0	0	0	0	0	1	0	0	1	1	1	1	0	1	1	0	2	2	0	2	0	0	1	0	1	2	1	2	0	1	1	0	1	1	1	1	0	0	0	0	1	0	0	0	0	0
935	1	0	0	0	0	1	0	0	2	0	0	0	1	1	1	0	1	1	0	1	1	0	2	0	0	0	1	0	2	2	0	1	1	1	0	1	1	1	0	0	0	1	0	1	1	0	1	0	1
936	0	0	0	0	0	1	1	0	1	0	1	0	1	1	1	0	1	1	1	0	1	0	0	0	1	0	0	0	1	1	2	2	2	0	0	0	1	0	0	0	0	1	0	1	1	1	0	0	0
937	0	0	0	0	0	2	2	0	0	1	1	1	1	1	1	0	1	1	0	1	1	0	2	0	0	1	0	0	2	2	0	1	1	1	0	1	2	0	0	0	0	0	0	1	1	1	1	0	0
938	0	0	0	0	0	2	0	0	0	0	0	1	1	0	0	1	2	1	1	1	1	0	2	0	0	0	0	1	2	2	0	2	2	0	0	0	2	0	0	0	0	0	0	2	1	0	0	0	0
939	1	0	0	0	0	1	0	0	2	0	0	0	2	2	2	0	1	1	2	0	1	0	2	0	0	1	0	0	2	2	0	0	1	2	0	2	1	0	0	0	0	0	0	2	1	1	0	1	0
940	0	0	0	0	0	1	1	1	1	0	0	0	0	0	0	1	1	1	1	1	2	0	2	0	0	0	0	0	2	2	1	0	0	1	0	1	1	1	1	0	0	0	0	2	0	1	0	0	0
941	0	0	0	0	0	1	0	0	2	0	0	0	1	1	1	0	2	1	1	1	1	0	1	1	1	1	0	0	2	0	1	1	2	0	0	1	1	0	0	2	0	1	1	1	1	1	0	0	0
942	0	0	0	0	0	2	0	0	1	0	0	0	0	0	0	0	0	0	0	1	1	1	2	0	0	0	0	0	1	1	1	1	1	2	1	2	1	0	0	1	0	0	0	1	0	0	0	1	0
943	0	0	0	0	0	0	1	1	0	0	0	0	1	1	1	0	0	0	2	0	1	1	1	0	0	1	0	0	1	1	0	2	2	2	0	2	1	0	1	0	1	1	1	1	1	0	0	0	0
944	1	0	0	0	0	0	2	0	0	0	0	0	1	1	1	0	1	1	1	1	1	0	1	0	1	2	0	0	1	1	1	2	1	0	0	2	1	0	0	2	0	0	0	2	0	0	0	0	1
945	0	0	0	0	0	2	0	0	2	0	0	0	1	1	1	0	1	1	1	1	1	0	2	0	1	0	0	1	2	2	1	1	1	0	0	0	2	0	0	0	0	1	0	0	1	0	1	0	0
946	1	0	1	1	1	1	0	0	2	0	0	0	0	0	0	0	2	1	1	1	2	0	1	0	0	1	0	0	2	2	0	1	1	0	0	1	1	0	0	0	0	0	0	2	0	0	0	0	0
947	1	0	0	0	0	2	0	0	0	0	1	1	1	0	0	1	2	0	0	1	1	0	2	0	0	1	0	2	2	2	0	0	2	0	0	1	0	0	0	2	0	1	1	1	1	1	0	0	0
948	0	0	0	0	0	1	1	0	0	0	0	0	1	1	1	0	0	0	1	1	2	0	1	0	1	0	0	1	1	1	1	0	0	2	0	1	0	1	1	1	0	1	1	2	1	0	0	0	1
949	0	0	0	0	0	1	2	1	0	0	1	2	2	2	2	0	2	0	0	2	2	1	2	0	0	2	0	0	1	1	1	1	1	2	1	2	2	0	0	0	1	1	1	2	1	0	0	0	0
950	1	0	0	0	0	1	0	0	2	0	0	1	1	1	2	0	2	2	1	1	2	0	2	0	1	1	1	1	2	1	0	2	2	0	0	1	0	1	1	0	1	0	0	1	0	1	0	0	0
951	0	0	0	0	0	0	0	0	2	0	0	0	0	0	0	0	1	1	0	2	2	1	2	0	0	1	0	1	2	2	0	2	2	1	1	1	1	0	0	1	0	0	0	1	1	1	0	0	0
952	0	0	0	0	0	1	1	0	1	0	1	1	1	0	0	0	0	0	2	0	1	0	1	1	1	1	1	1	1	0	1	2	1	0	0	1	1	0	0	2	0	0	0	1	0	0	0	0	1
953	0	0	0	0	0	1	1	1	0	0	0	0	1	1	1	0	2	2	0	2	2	0	1	0	0	0	0	0	2	1	0	2	2	1	1	2	1	2	1	0	1	0	1	1	1	1	0	0	0
954	1	0	0	0	0	1	1	0	2	0	0	0	0	0	0	0	2	2	1	1	2	1	2	0	0	2	0	0	2	2	0	2	1	1	0	1	0	0	0	1	0	1	0	1	0	1	0	0	0
955	0	0	0	0	0	2	2	0	1	0	1	0	1	1	1	0	1	0	0	1	1	0	2	0	0	0	0	0	2	2	0	0	0	2	1	2	2	0	0	2	0	0	0	1	0	1	0	1	0
956	0	0	0	0	0	0	1	2	0	0	0	0	0	0	0	0	1	0	1	1	1	0	2	0	0	2	0	0	2	1	0	2	1	0	0	0	0	0	0	1	0	0	0	1	0	0	1	1	0
957	0	0	0	0	0	2	1	0	2	0	0	0	1	1	1	0	1	1	1	1	1	0	2	0	1	2	0	0	2	1	0	1	1	1	0	2	1	0	0	0	0	1	1	1	1	1	0	0	0
958	1	0	0	0	0	0	1	0	1	0	1	1	1	0	0	1	1	0	1	1	1	0	2	0	0	1	0	0	2	2	1	0	0	2	0	2	1	0	0	0	1	0	0	1	0	1	0	0	0
959	0	0	0	0	0	2	2	0	0	0	1	1	0	0	0	0	1	1	1	1	2	0	2	0	0	1	0	1	2	2	0	0	2	0	0	1	1	0	0	0	0	0	0	1	0	1	1	0	0
960	1	0	0	0	0	1	2	0	0	0	1	0	0	0	0	0	0	0	1	0	0	0	1	0	0	0	0	1	1	1	2	1	1	0	0	0	1	0	0	0	0	0	0	2	0	0	0	0	1
961	1	0	1	0	0	1	1	0	0	0	1	0	1	0	0	0	2	1	0	2	2	0	1	0	1	2	0	0	1	0	1	0	0	2	1	2	1	1	0	0	0	0	0	2	0	1	0	0	0
962	0	0	0	0	0	2	2	0	0	0	0	0	0	0	0	0	1	1	0	2	1	0	1	1	1	0	0	0	2	2	0	1	1	1	0	2	0	1	0	0	0	0	0	2	1	0	0	0	0
963	0	0	0	0	0	2	1	0	0	0	1	0	0	0	0	0	1	1	2	0	2	0	2	0	0	1	0	1	1	1	1	2	2	1	1	2	2	0	0	0	0	0	0	2	1	0	0	0	0
964	1	0	1	1	1	2	1	0	1	0	0	1	1	1	1	0	1	0	0	1	1	0	0	1	1	0	0	0	2	2	1	1	1	0	0	0	1	0	0	1	0	1	1	2	0	1	0	0	0
965	1	0	1	0	0	1	2	1	0	0	0	0	0	0	0	0	1	1	2	0	0	0	2	0	1	2	0	0	1	1	1	1	1	1	0	1	2	0	0	2	0	1	1	2	1	0	0	0	0
966	0	0	0	0	0	0	1	1	1	0	0	0	0	0	0	0	2	2	1	1	1	0	1	0	0	1	0	0	2	1	0	1	0	1	0	1	1	0	0	1	0	0	0	0	0	1	0	0	0
967	1	0	0	0	0	1	1	0	1	0	0	0	1	1	1	0	0	0	2	0	2	0	2	0	1	1	0	0	2	2	1	1	2	1	0	2	2	0	0	1	0	0	0	2	1	0	0	1	0
968	1	0	0	0	0	2	0	0	2	0	0	1	1	0	0	1	2	0	0	2	2	1	2	0	0	0	0	0	2	1	1	1	1	1	0	1	1	0	1	1	1	1	1	2	1	0	0	0	0
969	1	0	0	0	0	0	2	0	0	0	1	0	0	0	0	0	2	1	0	2	2	0	2	0	0	2	0	1	1	1	1	1	1	1	0	2	1	0	0	0	0	2	2	2	1	1	0	0	0
970	1	0	0	0	0	0	1	0	1	0	0	0	1	1	1	0	2	0	0	2	2	0	2	0	0	1	0	0	2	1	1	2	1	1	1	1	0	0	0	1	1	0	0	0	0	0	0	0	0
971	1	0	0	0	0	0	2	1	0	0	1	0	1	1	2	0	0	0	0	0	0	0	1	0	0	1	0	0	2	1	0	1	1	2	1	2	2	0	0	0	1	0	0	2	0	2	0	1	1
972	1	0	1	0	0	2	1	1	0	0	0	1	1	0	0	1	0	0	1	1	1	0	2	0	0	1	0	1	1	1	1	0	0	2	0	2	1	0	0	1	0	1	0	0	1	0	0	0	0
973	0	0	0	0	0	2	2	0	2	0	0	0	0	0	0	0	0	1	1	1	2	0	0	0	1	0	0	0	2	2	1	1	1	1	0	2	1	0	0	0	0	0	0	2	1	2	0	0	0
974	0	0	0	0	0	2	0	0	2	0	0	0	0	0	0	0	2	2	1	1	1	0	0	0	0	0	0	0	2	2	1	1	0	2	1	2	2	0	0	1	0	0	0	0	0	1	0	0	2
975	1	0	0	0	0	1	1	1	0	0	0	0	0	0	0	0	1	0	0	1	1	0	2	0	1	2	0	0	2	1	2	2	1	1	0	2	1	2	1	0	1	0	0	0	0	0	0	0	0
976	1	0	1	0	1	1	2	0	0	0	0	0	1	1	1	0	0	1	0	2	2	0	2	0	1	1	0	0	2	1	0	1	1	2	1	1	0	1	1	0	0	0	0	2	0	0	1	0	0
977	1	0	0	0	0	2	2	1	0	0	0	0	0	0	0	0	2	2	0	1	1	0	2	0	0	1	0	1	2	1	1	2	1	2	0	2	1	0	0	1	0	0	0	2	0	0	0	0	0
978	0	0	0	0	0	1	1	1	1	0	0	0	2	2	2	0	1	1	0	2	2	0	1	0	0	1	0	1	2	2	0	2	1	1	1	2	1	1	1	0	0	1	1	2	1	1	1	0	1
979	0	0	0	0	0	1	1	0	1	0	1	1	2	2	2	0	0	0	1	1	2	0	2	0	0	1	0	1	2	0	1	0	0	2	1	2	1	0	0	1	0	1	1	2	1	0	0	0	0
980	1	0	0	0	0	0	2	0	1	0	1	0	1	0	0	0	2	0	0	2	2	0	1	0	0	0	0	1	1	1	1	2	1	2	0	2	1	0	0	1	0	1	1	2	1	0	0	0	1
981	0	0	0	0	0	2	2	0	0	0	1	0	1	1	2	0	2	1	1	1	2	0	2	0	1	1	0	1	2	1	2	2	2	0	0	1	2	0	0	1	0	0	0	1	1	0	0	0	0
982	1	0	0	0	0	2	0	0	2	0	0	0	0	0	0	0	1	0	0	2	2	0	2	0	0	0	0	1	1	1	2	1	1	0	0	0	2	0	0	0	0	1	1	1	0	0	1	0	0
983	0	0	0	0	0	1	1	0	1	1	0	0	0	0	0	0	1	0	1	1	2	0	2	0	0	1	0	1	1	0	1	1	1	1	0	2	1	1	1	0	0	0	0	2	0	0	1	0	0
984	1	0	0	0	0	1	1	0	1	0	1	0	1	1	1	0	1	1	0	2	2	1	2	0	0	2	1	1	1	0	1	0	0	1	1	2	1	0	0	0	1	1	1	2	1	1	0	0	0
985	1	0	0	0	0	1	2	1	0	0	0	0	0	0	0	0	1	0	1	1	2	0	2	0	0	1	0	0	2	1	1	1	1	1	1	2	1	0	0	1	0	0	0	0	0	0	0	0	0
986	1	0	1	0	1	1	1	0	0	0	0	0	0	0	0	0	1	0	0	1	1	0	2	0	0	1	0	1	1	1	1	1	1	1	0	1	1	0	0	1	0	0	0	2	0	1	0	0	0
987	0	0	0	0	0	2	2	0	0	0	0	0	2	1	1	0	1	1	1	0	0	0	1	0	0	0	0	1	2	2	1	1	1	1	1	1	1	0	0	1	0	1	0	1	1	2	1	0	0
988	1	0	0	0	0	0	2	1	0	0	1	0	0	0	0	0	1	1	1	1	1	0	1	0	0	1	1	0	2	1	0	1	1	1	1	1	2	0	0	0	0	0	0	1	0	0	0	0	1
989	0	0	1	0	0	1	1	0	1	0	0	1	0	0	0	0	1	1	0	2	2	0	2	0	0	2	0	0	1	1	1	0	0	2	2	2	2	0	0	0	0	0	0	1	1	0	0	0	1
990	0	0	0	0	0	1	0	0	2	0	0	1	0	0	1	0	1	0	0	1	1	0	1	1	0	1	0	1	2	1	2	1	1	2	1	2	1	0	0	0	0	1	1	2	1	1	0	0	1
991	0	0	0	0	0	1	2	0	1	0	0	1	1	0	0	1	0	0	1	0	0	0	2	0	0	2	0	1	1	0	2	1	1	1	0	2	2	0	0	0	0	1	1	2	1	0	1	0	0
992	0	0	0	0	0	1	1	1	1	0	0	1	1	1	1	0	1	1	1	1	2	0	2	0	0	0	0	1	1	1	1	1	2	0	0	2	2	0	0	2	0	0	0	2	0	0	0	1	0
993	1	0	0	0	0	1	1	0	1	0	0	0	0	0	0	0	1	2	1	1	2	0	2	0	0	1	0	0	2	2	0	0	1	0	0	2	2	0	0	0	0	0	0	1	0	1	0	0	0
994	0	0	0	0	0	1	2	1	0	0	1	0	0	0	0	0	1	1	1	1	2	0	2	0	0	1	0	1	2	1	1	1	1	0	0	1	1	0	0	1	0	1	1	2	2	1	0	0	0
995	0	0	0	0	0	2	0	0	2	0	0	0	0	0	0	0	2	2	0	1	1	0	2	0	1	0	0	0	2	1	0	0	1	1	0	2	2	0	0	0	0	0	0	2	1	0	1	0	0
996	0	0	0	0	0	2	1	0	0	0	0	0	0	0	0	0	1	1	1	1	1	0	2	0	0	1	0	1	2	0	1	1	1	2	1	1	2	0	0	1	0	1	0	1	1	1	0	0	0
997	1	0	0	0	0	0	2	0	1	0	1	0	0	0	0	0	1	1	2	0	1	0	2	0	0	1	1	1	2	1	0	1	1	2	1	2	2	0	0	2	1	0	0	2	0	0	0	0	1
998	1	0	0	0	0	1	1	0	2	0	0	0	0	0	0	0	2	2	1	1	2	0	1	0	0	1	0	0	1	1	2	1	1	2	0	2	1	0	0	0	0	1	1	1	1	0	0	0	0
999	0	0	0	0	0	2	2	1	0	0	0	1	1	0	0	1	1	0	0	1	1	0	2	0	1	1	0	1	1	1	1	1	1	1	0	2	2	0	0	0	0	0	0	0	0	1	1	1	0
1000	0	0	1	0	0	1	1	1	1	0	0	0	0	0	0	0	1	1	1	1	1	0	2	0	1	2	0	0	2	2	1	1	1	1	1	1	1	0	0	0	1	0	1	2	1	0	0	0	0
[truncated: 252 more columns]
