# Supplementary material for: KNN-MDR: a learning approach for improving interactions mapping performances in genome wide association studies
Source: BMC Bioinformatics. 2017 Mar 21;18:184. doi: 10.1186/s12859-017-1599-7 (PMC5361736; doi:10.1186/s12859-017-1599-7)
Supplement: Supplementary file 6 — The data set(s) supporting the results of Table 4. (ZIP 7095 kb) [file 12859_2017_1599_MOESM6_ESM.zip › 100 simulations/S13/mkallsimul.dat]

1	0	0	2	0	0	0	2	1	0	0	0	0	1	0	0	0	1	1	1	1	0	0	2	0	0	1	2	2	1	1	1	1	1	0	0	2	1	0	0	1	0	1	1	0	1	0	0	0	0
2	0	0	0	0	0	0	1	0	1	1	2	0	0	0	0	0	0	1	2	2	0	0	1	0	0	0	1	2	1	1	1	1	0	1	1	2	2	0	0	0	0	0	1	0	1	1	0	1	1
3	0	0	0	0	0	0	0	0	0	0	2	1	2	2	0	0	0	1	0	0	0	0	2	0	0	1	1	1	0	1	1	0	1	2	0	2	1	1	0	1	0	2	2	0	1	0	0	1	0
4	0	0	2	0	0	0	2	0	2	0	0	1	0	0	0	0	0	1	1	1	0	0	2	0	1	1	0	0	1	1	0	2	1	0	1	2	2	0	0	1	0	1	1	0	1	0	0	1	0
5	0	0	2	0	0	1	2	0	1	0	1	0	1	0	0	0	0	0	2	1	1	1	2	0	0	1	2	2	0	2	0	2	1	0	0	1	1	0	0	0	0	0	0	0	0	2	0	1	0
6	0	0	1	0	0	0	2	0	0	0	0	1	1	1	0	0	0	0	2	2	0	0	0	0	0	1	2	2	0	1	1	2	2	0	0	2	1	0	0	2	1	0	0	0	0	1	0	2	0
7	0	0	1	2	0	0	1	0	1	0	1	0	1	1	0	0	0	1	2	0	1	0	0	0	0	0	0	2	0	1	0	0	2	1	0	2	0	0	0	0	0	0	1	0	1	0	0	2	0
8	0	0	1	0	1	0	2	0	1	0	0	0	0	0	0	1	0	1	1	1	1	0	2	0	1	1	0	1	0	1	0	1	1	0	0	2	1	1	0	1	0	0	1	0	1	1	0	2	0
9	0	1	2	0	0	0	2	0	1	0	0	0	0	0	0	0	0	1	1	1	1	0	1	0	1	2	2	2	1	2	0	1	1	1	1	1	2	0	0	1	1	0	0	0	1	0	0	0	0
10	1	0	1	1	0	0	2	1	1	0	0	0	0	0	0	0	0	1	1	1	0	0	2	0	0	0	2	2	1	2	0	1	1	0	0	2	1	1	0	1	0	0	0	0	0	0	0	1	0
11	0	0	2	0	0	0	2	0	2	0	0	0	0	0	0	0	0	0	1	0	1	0	2	0	0	1	1	2	1	1	1	2	1	1	0	1	1	0	0	2	0	0	1	0	1	1	0	1	1
12	1	0	2	0	0	1	2	1	1	0	0	0	2	2	0	0	0	0	1	1	1	0	2	0	0	2	2	2	0	1	1	1	1	0	0	2	1	0	0	2	1	0	0	0	1	1	0	2	0
13	0	0	1	1	0	0	2	0	0	0	0	2	1	1	0	0	0	1	2	2	0	0	2	0	0	0	0	2	0	1	0	0	0	0	0	2	1	1	0	1	0	0	0	0	0	0	0	1	0
14	1	0	1	0	1	1	2	0	1	0	0	0	0	0	0	0	0	2	0	0	0	0	1	1	1	1	2	2	0	0	0	0	0	0	0	2	2	0	0	2	0	0	1	0	1	2	0	2	0
15	0	0	1	0	0	0	2	0	1	0	0	0	0	0	0	0	0	0	2	1	1	0	1	1	1	1	2	2	2	1	1	1	1	0	1	2	1	1	0	1	0	0	1	0	1	1	0	2	0
16	0	0	1	1	0	0	2	0	1	0	1	0	0	0	0	0	0	0	1	1	1	0	1	0	1	0	2	2	0	2	0	2	1	1	0	2	1	0	0	1	0	0	1	0	1	0	0	0	1
17	0	0	1	0	0	0	2	0	1	0	0	1	1	0	1	0	1	1	1	1	0	0	0	0	0	1	1	2	1	1	1	1	0	2	2	2	1	0	0	1	0	0	2	0	1	1	0	1	0
18	1	0	2	0	0	0	2	0	2	0	0	0	0	0	0	0	0	0	1	1	0	0	2	0	0	0	0	1	2	0	1	1	1	2	2	2	1	0	0	1	0	1	1	0	1	0	0	1	1
19	0	1	1	0	0	0	1	0	0	0	2	0	1	0	0	1	0	0	1	1	1	1	2	0	0	0	1	2	0	2	0	2	1	1	0	1	2	0	0	1	1	0	0	0	0	0	0	2	0
20	1	0	1	0	0	0	2	0	1	0	1	1	1	0	1	0	0	0	2	2	0	0	2	0	0	0	2	2	0	1	0	1	1	0	1	2	1	0	1	1	0	1	1	0	1	0	0	1	0
21	1	0	2	0	0	0	2	1	1	0	0	1	1	0	0	0	0	0	1	2	0	0	1	0	0	1	2	2	2	2	0	1	1	1	1	1	1	0	0	1	0	0	0	0	0	0	0	1	0
22	1	0	1	0	0	0	1	0	1	0	1	1	2	1	0	0	0	1	1	1	0	0	1	1	1	1	1	1	1	1	0	2	1	0	0	2	2	0	0	1	0	0	0	0	0	0	0	0	0
23	0	0	2	1	0	1	1	0	1	1	1	0	0	0	0	0	0	1	2	1	1	0	2	0	1	2	2	2	0	2	1	0	1	0	0	2	2	0	0	2	0	0	1	0	1	0	0	0	0
24	0	0	2	1	0	1	2	0	2	0	0	0	1	1	0	0	0	1	1	1	1	0	2	0	0	2	1	2	1	1	0	2	2	0	0	2	2	1	0	1	0	0	1	0	1	1	0	2	0
25	1	0	0	0	0	0	1	0	0	0	0	1	1	0	1	0	0	0	0	0	1	0	2	0	0	1	2	2	0	2	0	2	2	0	0	2	1	0	0	1	0	0	0	0	0	0	0	1	0
26	0	0	1	0	0	0	1	0	1	0	0	0	0	0	0	0	0	1	2	2	0	0	2	0	0	0	0	1	0	0	0	1	1	0	0	2	2	0	0	2	0	0	0	0	1	1	0	2	0
27	0	0	2	1	0	0	2	1	1	0	0	0	0	0	0	0	0	0	1	1	1	0	2	0	0	1	2	2	0	2	0	1	1	0	0	0	1	0	0	2	0	0	0	0	1	1	0	1	0
28	1	0	2	0	0	1	1	0	1	0	1	0	1	0	0	1	0	0	2	2	1	0	2	0	1	0	1	1	1	1	0	0	1	1	0	2	2	1	1	2	1	0	0	1	0	0	0	2	0
29	1	0	1	0	0	0	2	1	1	0	0	1	1	1	0	0	0	1	0	1	1	0	2	0	0	1	2	2	1	2	0	2	2	0	1	1	1	0	0	1	0	0	0	0	0	0	0	1	1
30	1	0	2	1	0	0	2	0	1	0	0	1	2	1	0	1	0	0	1	1	1	0	2	0	0	0	1	1	1	1	1	1	1	0	0	2	1	0	1	1	0	0	0	0	0	1	0	1	1
31	1	0	1	0	1	2	2	0	1	0	1	0	1	1	0	0	0	1	2	2	0	0	2	0	0	1	1	1	1	1	0	1	1	1	1	2	2	0	0	2	0	0	0	0	0	0	0	1	1
32	1	0	1	1	0	0	2	0	2	0	0	0	1	0	0	1	0	0	2	2	0	0	1	0	1	1	1	1	1	0	0	0	1	1	0	2	2	0	0	1	0	0	0	0	0	0	0	0	0
33	1	0	1	0	0	0	2	0	1	0	0	0	0	0	0	0	0	0	1	1	1	1	2	0	0	0	1	2	2	1	1	1	1	0	0	2	1	0	0	1	0	0	0	0	0	0	0	0	0
34	0	0	0	1	0	0	2	0	2	0	0	0	2	1	0	1	0	2	1	1	1	1	1	0	0	1	2	2	0	2	1	1	0	0	1	2	1	1	0	1	0	0	0	0	1	1	0	0	0
35	0	0	1	0	0	1	2	1	0	0	0	0	0	0	0	0	0	0	1	1	0	0	1	0	0	1	2	2	0	2	0	1	2	1	0	1	1	0	1	1	0	0	0	0	0	0	1	1	0
36	0	0	2	0	0	2	2	0	2	0	0	0	1	0	0	1	0	1	1	1	1	0	2	0	0	1	2	0	1	0	0	1	1	1	1	1	1	1	0	1	0	0	0	0	0	0	0	0	1
37	1	0	1	0	0	0	1	0	1	0	1	2	2	1	1	0	0	0	0	0	1	0	2	0	0	1	2	2	0	2	0	2	1	2	0	1	1	2	0	0	0	0	1	0	1	1	0	2	0
38	0	0	1	0	0	0	2	0	0	0	0	0	1	0	0	1	1	2	1	1	0	1	2	0	0	2	2	1	1	1	1	1	1	0	0	2	1	0	0	1	0	0	1	0	1	1	0	2	0
39	1	0	1	0	0	0	1	0	0	0	0	0	2	1	0	0	0	0	1	1	0	0	1	1	1	1	0	1	2	0	1	1	0	2	1	1	0	0	0	1	1	0	0	0	0	0	0	1	1
40	1	0	1	0	0	0	1	0	1	0	1	1	1	1	0	0	0	0	1	1	1	0	2	0	1	2	2	2	0	2	0	0	0	0	0	2	2	0	0	2	0	0	0	1	1	1	0	2	0
41	0	0	1	0	0	0	1	0	1	0	1	0	0	0	0	0	0	1	1	1	0	1	2	0	0	1	1	2	1	1	1	1	0	0	1	2	1	1	0	1	0	0	1	0	1	2	0	1	0
42	0	0	2	0	0	1	2	0	1	0	0	1	1	1	0	0	0	1	2	2	0	0	1	0	0	1	2	2	0	1	1	0	0	1	0	2	1	1	0	1	0	1	1	0	1	0	0	2	0
43	0	0	2	1	0	0	2	0	1	0	0	1	1	1	0	0	0	1	2	2	0	0	2	0	0	0	1	2	0	1	1	2	2	0	0	2	1	0	0	2	0	0	0	2	0	0	0	1	0
44	1	0	0	0	0	0	2	0	1	0	0	1	1	1	0	0	0	1	2	2	0	0	2	0	0	1	1	2	0	2	0	1	1	0	0	1	1	0	0	1	0	0	0	1	0	1	0	1	1
45	0	0	0	0	0	0	2	0	1	0	0	1	2	1	0	0	0	0	1	1	0	1	2	0	0	1	1	0	2	0	0	2	2	0	0	0	1	1	0	1	0	0	1	0	1	0	0	2	0
46	1	0	2	1	0	1	1	0	1	0	0	0	2	0	0	1	0	0	1	1	0	0	0	0	0	0	2	2	0	1	1	2	2	0	0	2	2	0	0	2	0	0	1	0	1	0	0	1	0
47	1	0	1	0	0	0	2	1	0	0	0	2	2	2	0	0	0	1	0	0	1	0	2	0	0	1	1	1	1	1	0	1	1	1	0	1	1	0	0	2	0	0	1	0	2	2	0	0	0
48	0	0	1	1	0	0	2	0	1	0	0	0	0	0	0	0	0	1	1	2	0	0	2	0	1	0	1	1	1	1	0	1	1	1	1	1	1	0	0	0	0	0	0	1	0	1	0	2	0
49	1	0	1	1	0	0	1	0	1	1	1	0	0	0	0	0	1	2	0	0	2	0	2	0	0	1	2	2	0	2	1	2	1	2	0	2	1	0	1	1	0	0	0	0	0	0	0	2	0
50	1	0	1	1	0	0	2	0	0	1	0	0	2	1	0	1	1	0	2	1	1	0	1	1	1	0	2	2	0	1	1	2	1	1	0	1	1	1	1	0	0	0	2	0	2	1	0	2	0
51	1	0	1	0	1	0	2	0	2	0	0	0	0	0	0	1	0	0	1	1	1	0	1	0	0	2	2	2	0	2	0	0	0	2	1	2	0	0	0	1	1	0	1	0	1	0	0	1	0
52	0	0	2	0	0	0	1	0	0	0	1	0	0	0	0	0	1	1	1	1	0	0	2	0	0	1	2	2	2	2	0	1	1	0	0	1	2	0	0	2	0	0	1	0	1	0	0	1	0
53	0	0	0	1	1	0	1	0	1	0	1	0	1	0	0	0	0	0	2	2	0	0	2	0	0	1	2	2	0	2	1	1	1	0	0	1	2	0	0	2	1	1	1	0	0	0	0	1	1
54	1	0	2	1	0	0	1	0	1	0	1	1	1	2	0	0	0	0	0	0	1	0	1	0	0	1	0	1	0	0	0	0	0	0	0	2	1	1	0	1	0	0	0	0	0	0	0	2	0
55	1	0	1	0	0	0	2	0	0	1	0	0	0	0	0	0	0	2	1	1	1	0	2	0	0	1	1	2	1	1	1	1	2	0	0	2	1	1	0	1	0	0	0	0	0	0	0	0	0
56	0	0	1	0	0	0	2	0	1	0	1	0	0	0	0	0	1	2	0	0	2	0	2	0	0	0	1	2	0	2	1	2	2	0	0	1	1	0	1	1	0	0	0	0	0	0	0	1	1
57	0	0	2	0	0	0	1	0	1	0	1	1	1	1	0	0	0	0	0	0	1	0	2	0	0	1	2	2	0	2	0	0	0	1	1	1	2	0	0	0	0	1	1	1	2	0	0	0	0
58	1	0	2	0	0	1	1	0	1	0	1	0	1	0	0	0	0	1	1	1	0	0	2	0	0	0	2	2	0	1	1	1	1	1	1	2	1	0	0	1	0	0	0	0	0	0	0	1	0
59	1	0	1	0	0	1	2	0	2	0	0	0	0	0	0	0	1	2	1	1	0	0	2	0	0	0	1	2	2	2	0	1	0	1	1	2	2	0	0	0	0	1	1	0	1	0	0	1	1
60	0	0	1	0	0	0	1	1	0	0	0	0	0	0	0	0	0	0	0	1	1	0	2	0	0	1	1	2	0	2	0	2	2	0	1	1	0	1	0	0	0	0	0	1	0	1	1	1	0
61	0	0	1	0	0	0	2	0	2	0	0	1	2	1	0	0	0	0	2	2	0	0	1	0	0	1	2	2	1	0	1	1	1	1	0	1	2	0	0	1	1	0	1	0	1	0	0	0	1
62	1	0	0	0	0	0	1	0	1	0	0	0	2	1	0	1	0	0	2	2	0	0	2	0	1	0	2	2	0	1	1	1	1	0	0	1	1	1	1	1	1	1	1	0	1	1	0	2	0
63	1	0	1	0	0	0	2	0	0	0	0	0	1	0	0	0	0	0	0	0	1	1	2	0	0	1	0	1	2	0	0	1	1	0	0	2	1	1	0	1	0	0	0	0	1	1	0	1	0
64	1	0	1	0	1	1	2	0	1	0	0	1	1	0	0	0	0	1	2	2	0	0	2	0	0	2	0	2	1	1	0	1	1	1	1	1	2	0	0	2	0	0	0	0	0	0	0	0	1
65	0	0	2	0	0	1	2	1	0	0	0	1	2	2	0	0	0	0	2	2	0	0	2	0	0	0	1	1	0	1	0	1	1	1	2	2	2	0	0	1	0	0	0	0	0	0	0	2	0
66	0	0	1	0	0	0	2	0	2	0	0	0	1	0	0	1	0	1	0	0	0	0	2	0	0	2	0	2	2	0	0	1	1	0	0	2	2	0	0	0	0	0	1	0	1	0	0	2	0
67	0	0	0	1	0	0	1	0	1	1	0	1	1	1	0	0	1	1	1	1	0	0	1	1	1	1	2	2	1	2	0	2	2	0	0	0	1	1	0	1	0	0	1	0	1	0	0	0	0
68	0	0	1	0	0	0	2	1	0	0	0	1	2	0	1	0	0	0	1	0	1	0	2	0	0	1	0	2	1	0	1	1	1	2	0	2	1	0	0	1	1	2	2	0	0	2	0	2	0
69	0	0	1	1	0	0	1	0	0	0	1	0	0	0	0	0	0	1	0	0	0	0	2	0	0	2	2	2	0	2	0	0	0	0	0	2	1	0	1	1	0	1	1	0	1	0	0	1	0
70	1	0	1	1	0	0	2	0	0	1	0	0	0	0	0	0	0	0	2	1	0	0	2	0	1	2	1	1	0	1	0	2	2	0	0	1	1	0	1	1	0	0	0	0	0	1	0	0	1
71	0	0	1	0	1	2	0	0	0	0	2	0	0	0	0	0	0	1	0	1	0	0	1	0	0	2	2	2	1	1	2	1	1	1	1	1	1	0	0	0	0	0	1	0	1	2	0	2	0
72	1	0	2	0	0	1	2	1	0	0	0	1	2	1	0	1	0	0	1	1	0	0	2	0	0	2	1	2	1	1	0	2	2	0	0	2	1	1	0	0	0	0	0	0	0	0	0	1	0
73	1	0	1	0	0	1	2	0	1	0	0	1	1	1	0	0	0	0	0	0	0	0	2	0	0	0	2	1	1	1	1	1	1	2	0	2	2	0	0	1	1	0	0	1	1	0	0	2	0
74	0	0	2	1	0	0	2	0	0	0	0	0	0	0	0	0	0	1	2	2	0	0	2	0	0	2	2	2	1	2	0	0	1	1	0	2	2	1	0	1	0	0	0	0	0	1	0	1	0
75	0	0	1	0	1	0	1	0	1	1	2	1	1	1	0	0	0	0	2	1	1	0	1	0	1	2	0	2	0	1	0	0	1	1	0	2	1	1	1	1	1	0	0	0	0	0	0	2	0
76	1	0	2	1	0	0	1	0	0	0	0	1	1	2	0	0	0	2	2	1	1	0	2	0	0	1	1	1	0	1	0	2	2	0	0	1	2	0	0	0	0	0	1	0	1	0	0	2	0
77	0	0	2	1	0	0	2	0	0	0	0	1	0	0	0	0	0	2	1	1	0	0	1	0	0	1	2	2	1	2	0	1	1	1	1	2	1	1	1	2	2	0	2	0	1	1	0	2	0
78	0	0	2	0	0	0	2	0	2	0	0	1	2	1	0	1	0	1	0	1	1	0	2	0	0	0	2	2	0	1	0	1	2	1	0	2	1	0	0	0	1	0	0	2	0	0	0	0	0
79	0	0	1	1	0	0	2	0	0	0	0	1	1	1	0	0	0	0	1	1	0	0	2	1	1	1	0	2	1	0	0	0	0	0	0	2	1	1	0	1	0	0	0	2	0	2	0	2	0
80	1	0	1	1	0	0	1	0	2	0	0	0	0	0	0	0	1	2	1	1	1	0	1	1	1	1	1	2	2	0	1	1	1	0	0	1	1	0	0	1	0	1	1	0	1	0	0	1	0
81	0	0	1	0	0	1	1	0	0	0	1	0	0	0	0	0	0	0	2	2	0	0	2	0	0	1	1	2	1	1	0	1	1	0	0	2	1	0	0	2	1	0	0	0	0	0	0	0	1
82	1	0	1	1	0	0	1	0	0	0	1	1	1	1	0	0	0	0	2	1	1	0	2	0	1	0	0	1	2	0	0	2	2	0	0	2	1	0	0	0	0	0	1	0	1	1	0	1	1
83	0	1	1	0	0	0	2	0	0	0	1	1	1	1	0	0	0	1	2	2	0	0	2	0	0	1	1	1	2	0	0	0	0	1	0	2	1	1	0	1	0	0	1	0	2	1	0	2	0
84	1	0	0	0	0	0	2	0	2	0	0	0	0	0	0	0	0	0	2	2	0	0	1	1	1	0	1	1	2	0	0	0	0	1	1	2	1	0	0	2	0	0	0	0	0	0	0	2	0
85	0	1	2	0	0	1	2	1	1	0	0	0	0	0	0	0	0	0	1	1	1	0	2	0	1	0	2	2	0	2	0	1	1	0	1	2	1	0	1	1	0	0	0	1	1	1	0	2	0
86	0	0	1	0	0	1	1	0	0	0	2	0	0	0	0	0	0	0	0	0	0	1	0	1	1	1	2	2	0	2	1	1	1	2	1	2	1	0	0	1	0	1	1	1	1	0	0	1	1
87	1	0	2	0	0	0	2	0	0	0	1	0	1	1	0	0	0	0	1	1	0	0	2	0	0	0	1	1	2	0	1	1	1	1	1	2	1	0	0	2	0	1	1	0	0	0	0	2	0
88	1	0	2	1	0	0	2	0	0	0	1	0	0	0	0	0	0	0	2	2	0	0	2	0	1	0	2	2	0	2	0	1	2	1	0	2	2	0	0	1	0	0	1	0	1	0	0	1	0
89	0	0	2	0	0	1	1	0	1	0	1	0	0	0	0	0	0	0	1	1	1	0	2	0	0	1	1	2	0	1	0	0	1	0	0	2	1	0	0	0	0	0	0	0	0	0	0	2	0
90	0	0	2	0	0	2	2	1	0	0	0	1	2	1	0	0	0	2	0	0	0	0	1	0	0	2	2	2	1	1	0	0	0	1	1	2	1	0	0	1	0	2	2	0	0	2	0	2	0
91	0	0	0	1	0	0	1	1	0	0	1	0	1	0	0	1	0	0	1	1	0	0	2	0	1	2	1	1	2	0	1	1	1	0	0	1	2	0	0	1	0	1	1	0	1	1	0	1	1
92	1	0	1	0	0	1	0	0	1	0	1	0	1	0	0	0	0	0	2	2	0	0	2	0	0	1	1	2	1	1	1	0	0	0	1	2	2	1	1	2	1	0	0	0	0	0	0	1	0
93	1	0	1	1	0	1	1	1	0	0	1	0	1	0	0	0	1	0	2	1	1	0	0	0	0	0	0	1	1	1	0	1	1	2	2	2	2	0	0	2	0	1	1	0	1	0	0	1	0
94	1	0	2	1	0	0	2	1	0	0	0	0	0	0	0	0	0	0	1	1	1	0	1	1	1	0	1	2	0	2	0	0	1	0	0	2	1	1	1	1	1	0	1	0	0	2	0	2	0
95	1	0	0	0	0	0	2	0	0	0	0	0	1	0	0	1	0	0	1	1	0	0	2	0	0	1	2	2	0	2	1	1	1	1	1	1	1	0	1	1	1	0	0	0	1	0	0	2	0
96	1	0	0	0	0	0	1	0	0	0	1	0	1	0	0	0	0	0	2	1	1	0	2	0	0	1	0	0	1	0	0	1	1	1	0	0	1	0	1	1	0	0	0	0	0	0	0	2	0
97	1	0	2	1	0	0	2	0	0	0	0	0	0	0	0	0	0	1	1	1	0	0	2	0	0	1	1	2	1	1	1	1	1	0	0	2	1	0	0	1	0	0	0	0	1	0	0	0	0
98	1	0	1	0	0	1	1	1	0	0	0	0	1	0	0	1	0	0	1	1	0	0	2	0	0	0	1	2	1	1	0	0	0	1	0	2	2	0	1	1	0	1	1	0	1	0	0	2	0
99	1	0	1	1	0	0	2	0	1	0	0	0	0	0	0	0	0	2	2	2	0	0	1	0	0	2	1	2	1	1	0	1	0	1	0	1	2	0	0	1	1	0	0	0	0	0	0	1	1
100	1	0	1	0	0	0	1	0	0	0	1	1	2	2	0	0	0	0	1	1	0	0	2	0	1	0	1	1	1	1	0	1	1	0	0	1	2	0	0	1	0	0	0	0	0	0	1	0	1
101	0	0	1	1	1	1	1	0	0	0	1	1	1	1	0	0	0	0	0	0	0	0	2	0	0	2	2	2	0	1	1	2	1	1	1	2	1	1	1	1	1	0	1	0	1	1	0	2	0
102	1	0	0	1	0	0	2	0	1	0	0	0	2	1	0	1	0	1	2	2	0	0	2	0	0	1	0	1	2	0	1	1	1	1	1	1	2	0	0	2	0	0	1	0	1	1	0	1	1
103	1	0	1	0	0	0	1	0	0	0	1	0	0	0	0	0	0	0	2	1	0	1	1	0	1	0	2	2	0	2	1	2	2	0	0	2	2	0	0	2	0	0	0	1	0	0	0	1	0
104	0	0	0	1	0	0	1	0	0	0	1	0	0	0	0	0	0	0	1	1	1	1	2	0	1	1	1	1	2	0	0	2	1	1	0	2	1	0	0	2	1	0	0	0	0	0	0	1	0
105	1	0	1	0	0	0	1	0	1	0	0	2	2	2	0	0	0	0	0	0	0	0	1	0	0	1	2	2	0	1	1	1	0	1	0	2	2	0	0	1	0	0	0	0	0	1	0	2	0
106	0	0	0	0	0	0	1	0	0	0	0	1	1	1	0	0	0	0	2	1	1	0	2	0	0	0	1	1	0	1	0	2	1	1	1	2	1	0	0	0	0	0	2	0	2	1	0	2	0
107	0	1	2	1	1	0	2	0	2	0	0	0	1	0	0	0	0	0	1	1	1	0	2	0	0	0	2	2	1	2	0	0	1	1	0	2	0	0	0	1	0	0	1	0	1	1	0	0	0
108	0	0	0	0	0	0	2	0	2	0	0	1	2	1	0	0	0	0	1	1	0	0	2	0	0	1	2	2	0	2	0	2	2	0	0	0	1	0	0	2	1	0	1	0	1	1	0	1	0
109	1	0	1	0	0	0	2	0	2	0	0	0	1	0	0	0	0	0	1	1	0	0	2	0	0	1	1	2	0	1	1	1	1	1	1	1	1	1	0	1	0	0	0	1	0	0	0	1	0
110	0	0	2	0	0	0	2	0	0	0	1	0	1	0	0	0	0	0	1	1	0	0	2	0	1	0	2	2	1	1	0	0	1	1	0	2	1	1	0	1	0	0	0	1	0	0	0	2	0
111	0	0	2	0	0	1	1	0	1	0	0	1	1	1	0	0	0	2	2	2	0	0	2	0	0	1	2	2	1	2	1	1	1	0	1	1	0	0	1	1	1	1	1	0	0	0	0	1	1
112	0	0	1	0	0	0	2	0	0	0	0	0	0	0	0	0	1	0	2	1	1	0	2	0	0	1	2	2	0	2	0	1	1	0	0	1	2	0	0	2	0	1	1	0	1	0	0	1	1
113	0	0	2	0	0	0	2	0	0	0	0	0	2	1	0	1	0	0	1	1	0	0	2	0	1	2	1	2	1	1	0	2	2	0	1	2	2	0	0	1	0	0	0	0	0	1	0	1	1
114	0	0	2	0	0	2	2	0	2	0	0	1	0	0	0	0	0	1	1	1	0	1	2	0	0	2	2	2	1	2	0	0	0	1	0	2	0	0	0	0	1	2	2	0	1	1	0	2	0
115	1	0	1	0	0	0	2	0	1	0	0	0	0	0	0	0	0	1	1	1	1	0	2	0	1	0	1	2	0	1	1	2	1	0	0	1	2	0	0	1	1	1	1	0	0	0	0	2	0
116	1	0	2	0	0	1	2	0	2	0	0	2	2	2	0	0	0	0	0	0	0	0	2	0	1	2	1	1	1	1	0	1	1	1	2	2	1	0	0	2	1	0	0	0	0	0	0	1	0
117	0	0	2	0	0	0	2	0	2	0	0	0	0	0	0	0	0	0	1	2	0	0	2	0	1	0	2	2	0	2	0	1	1	0	0	1	1	0	0	2	0	0	1	0	0	1	0	0	0
118	0	0	1	1	0	0	1	0	1	0	0	0	0	0	0	0	0	1	1	2	0	0	2	0	0	1	2	2	0	2	0	1	2	1	0	2	2	0	0	1	0	1	1	0	1	1	0	2	0
119	0	0	1	0	0	0	2	0	1	0	0	0	0	0	0	0	0	1	1	0	1	0	1	0	0	0	1	2	1	1	0	2	2	0	0	2	0	0	0	0	1	0	0	0	0	0	0	0	0
120	0	0	2	2	0	1	2	1	0	0	0	1	1	0	0	0	0	0	2	2	0	0	2	0	1	1	1	1	1	2	0	1	1	1	1	2	1	0	0	1	0	0	1	1	0	0	0	1	1
121	0	0	2	1	0	0	2	0	2	0	0	0	0	0	0	0	0	0	1	1	0	0	2	0	0	1	2	2	1	1	0	1	1	0	0	2	2	0	0	1	0	2	2	0	1	0	0	2	0
122	0	0	2	0	0	0	2	0	0	0	0	0	0	0	0	0	0	1	2	0	1	0	1	0	0	2	2	2	1	1	1	2	1	1	2	2	1	1	0	1	0	0	0	0	0	1	0	1	0
123	1	0	1	0	0	0	2	0	1	0	1	0	0	0	0	0	0	0	1	2	0	0	2	0	0	1	2	2	0	1	1	2	1	2	0	1	0	0	0	0	0	0	0	1	0	1	0	0	0
124	1	0	1	1	0	0	2	0	1	0	0	1	0	0	0	0	0	1	1	1	0	0	0	0	1	0	2	2	0	2	1	2	2	0	0	1	1	0	0	0	0	0	0	0	0	0	0	2	0
125	0	0	2	0	0	1	2	0	1	0	0	0	1	1	0	0	0	0	1	2	0	1	1	0	0	1	1	2	2	1	0	1	1	2	2	2	1	0	0	1	0	0	0	0	0	1	0	2	0
126	1	0	0	1	1	0	1	0	0	0	0	0	0	0	0	0	0	1	0	0	1	0	2	0	0	0	1	1	1	1	0	1	1	1	1	1	2	0	1	1	0	0	1	0	0	1	0	2	0
127	0	1	2	0	1	0	2	0	0	0	0	1	1	1	0	0	0	1	1	1	1	0	2	0	0	0	2	2	0	1	0	2	2	0	0	2	1	0	0	1	0	0	1	0	1	1	0	2	0
128	1	0	2	1	0	0	2	0	2	0	0	1	2	2	0	0	0	0	1	0	1	0	2	0	1	1	1	1	2	0	1	1	1	0	0	2	1	1	0	2	0	0	0	0	0	0	1	0	1
129	1	0	1	1	0	1	2	1	1	0	0	0	0	0	0	0	0	1	2	2	0	0	2	0	0	0	2	2	0	2	0	0	0	0	0	2	1	0	0	1	0	0	0	0	0	1	0	0	1
130	0	0	2	0	0	0	2	0	2	0	0	1	1	1	0	0	0	0	0	1	1	0	1	1	1	1	1	1	0	1	1	0	0	0	0	2	1	0	0	0	0	0	1	0	0	0	0	2	0
131	1	0	0	0	0	0	1	0	1	0	1	1	1	2	0	0	0	0	1	1	0	0	0	1	1	0	1	2	0	1	0	1	1	0	0	1	1	1	0	1	0	0	0	2	0	2	0	2	0
132	1	0	2	0	0	0	2	0	1	0	0	1	2	1	0	0	0	1	2	2	0	0	1	1	1	0	2	2	0	2	1	0	0	0	0	2	1	0	1	0	0	0	0	0	0	0	0	2	0
133	1	0	1	1	0	0	2	0	1	0	0	0	1	0	0	1	0	1	0	0	0	0	1	0	1	1	1	1	1	1	0	1	1	0	0	2	2	0	0	1	0	0	1	0	1	1	0	2	0
134	1	0	1	0	0	0	1	0	0	0	0	1	1	1	0	0	0	1	1	1	1	0	1	1	1	2	1	1	0	1	0	1	1	0	0	1	1	0	0	0	0	1	1	0	2	0	0	0	1
135	0	0	2	0	0	0	2	1	0	0	0	0	0	0	0	0	1	2	0	0	2	0	1	0	0	1	0	2	1	1	0	0	0	0	0	1	1	0	0	1	0	0	0	0	0	0	0	2	0
136	1	0	1	1	0	0	2	0	1	0	0	0	1	0	0	0	0	0	0	1	0	1	1	0	0	1	1	1	1	1	0	2	1	0	1	2	1	0	0	1	0	1	1	0	1	0	0	2	0
137	0	0	2	0	0	0	2	0	1	0	0	0	0	0	0	0	0	2	1	1	1	0	2	0	0	0	1	2	0	2	0	0	0	0	0	2	1	0	0	2	1	2	2	0	1	0	0	2	0
138	1	1	2	0	0	1	1	1	1	0	1	0	0	0	0	0	0	0	1	1	0	1	1	0	0	1	1	2	1	1	1	0	0	1	1	2	1	1	0	1	0	0	0	1	0	0	1	1	0
139	0	0	1	0	0	0	1	0	1	1	1	1	2	1	0	0	0	0	1	1	0	0	2	0	0	0	0	2	0	1	0	1	0	0	1	2	1	1	0	1	0	0	0	0	2	0	0	1	0
140	0	0	1	0	0	0	2	0	0	0	0	1	1	1	0	0	0	0	1	1	1	0	2	0	0	1	2	2	0	2	0	0	1	0	0	2	2	0	0	1	0	0	1	1	1	2	0	0	0
141	1	0	1	1	0	0	2	1	0	0	0	0	0	0	0	0	1	2	2	2	0	0	2	0	0	1	2	2	0	2	0	2	1	2	0	2	1	0	0	1	0	1	1	0	1	0	0	2	0
142	1	0	1	0	1	1	1	0	0	0	1	0	1	1	0	0	0	0	1	1	1	0	1	0	0	2	2	0	1	0	0	0	0	0	0	2	0	0	0	1	1	0	0	0	1	1	0	1	1
143	1	0	0	1	0	0	1	0	0	0	0	1	1	1	0	0	0	0	1	1	1	0	0	0	1	0	2	2	1	1	0	2	2	0	1	2	1	0	0	1	0	0	2	0	2	1	0	0	0
144	1	0	2	1	0	0	2	0	2	0	0	0	1	1	0	0	1	1	1	1	0	0	2	0	0	1	1	1	2	0	1	1	1	0	0	2	2	0	0	1	0	1	2	0	0	0	0	2	0
145	1	0	2	0	0	1	2	0	0	0	0	1	1	1	0	0	0	0	0	0	1	0	2	0	2	1	1	2	1	1	1	1	1	1	1	1	1	0	0	1	0	0	1	0	1	1	1	1	0
146	1	0	1	0	0	0	1	1	0	0	0	1	2	0	1	0	0	1	1	2	0	0	2	0	1	1	1	2	0	2	0	1	0	2	1	1	1	0	0	2	1	0	1	0	0	2	0	2	0
147	0	0	0	0	0	0	2	0	1	0	0	0	1	1	0	0	0	0	0	0	0	0	2	0	1	0	2	2	0	2	0	1	2	0	0	2	0	0	1	0	0	0	0	0	0	0	0	1	0
148	0	0	0	1	0	0	1	0	1	1	0	2	1	1	0	0	0	0	1	1	0	1	2	0	0	0	1	2	1	1	0	0	1	0	0	2	2	0	0	1	0	0	1	0	1	1	0	2	0
149	1	0	1	0	0	0	2	0	2	0	0	0	0	0	0	0	0	1	0	1	0	0	2	0	2	1	2	2	0	2	0	1	1	0	0	2	1	0	1	0	0	1	1	0	0	2	0	0	1
150	0	0	1	1	0	0	2	1	1	0	0	0	2	0	0	1	0	0	0	0	1	0	2	0	1	2	1	1	1	1	0	2	2	0	0	1	2	0	0	2	0	0	0	0	1	0	0	2	0
151	0	0	0	1	0	0	1	0	1	0	1	0	0	0	0	0	0	0	1	2	0	0	2	0	2	1	0	1	1	1	0	1	0	0	0	1	2	0	0	2	0	0	1	1	0	0	0	1	1
152	1	0	1	0	0	0	2	0	0	0	0	0	1	1	0	0	0	1	0	0	0	0	0	1	1	0	2	2	0	2	1	1	1	0	0	1	1	1	1	0	0	0	1	0	0	0	0	2	0
153	0	0	2	0	0	1	2	0	2	0	0	1	2	1	0	0	0	0	2	2	1	1	2	0	0	0	2	2	1	2	0	2	1	1	0	1	1	0	1	1	1	2	2	0	0	0	0	2	0
154	1	0	1	0	0	1	2	0	1	0	1	1	1	1	0	0	0	1	1	1	0	0	1	1	1	0	2	2	0	2	2	2	2	0	0	2	1	0	0	2	0	0	0	0	0	0	0	2	0
155	1	0	1	0	0	0	1	0	1	0	1	0	0	0	0	0	0	1	2	1	1	1	2	0	0	1	2	2	0	1	1	1	1	1	1	2	0	0	0	1	1	0	0	1	0	0	0	1	0
156	1	0	0	0	0	0	2	0	1	0	1	0	1	0	0	1	0	1	0	0	1	0	1	0	0	1	2	2	1	1	0	2	1	0	0	1	1	1	0	0	0	0	0	0	0	0	0	1	0
157	0	0	1	0	0	0	1	0	2	0	0	1	1	1	0	0	0	0	1	1	0	1	2	0	0	2	0	1	0	0	0	1	2	0	0	2	2	0	0	2	0	0	0	0	0	1	0	1	1
158	1	0	2	1	0	0	2	0	0	0	0	0	0	0	0	0	0	1	1	1	1	0	2	1	1	1	2	2	1	1	0	2	2	1	1	2	1	0	0	1	0	1	2	0	1	1	0	1	0
159	0	0	2	0	0	1	1	0	1	0	1	0	0	0	0	0	0	1	1	1	1	0	2	0	0	1	2	2	0	2	0	1	1	0	0	2	0	0	0	0	0	0	0	0	0	0	0	0	1
160	0	0	1	0	0	0	1	0	0	0	1	1	2	1	0	0	0	1	2	2	0	0	2	0	0	2	1	2	0	1	1	1	1	0	0	2	2	0	0	2	0	1	1	0	1	0	0	2	0
161	0	1	0	0	0	0	2	0	0	1	0	0	0	0	0	0	0	1	1	1	0	0	1	1	1	1	2	2	1	2	0	0	0	1	1	2	2	0	0	1	0	0	1	0	0	0	0	0	2
162	1	0	2	1	0	0	2	0	1	0	0	0	1	0	0	1	0	1	1	1	1	0	1	0	0	2	1	1	1	1	0	1	2	1	0	2	1	0	1	0	0	1	1	0	2	1	0	0	2
163	1	0	2	0	0	1	2	0	1	0	1	0	0	0	0	0	0	1	0	0	1	0	0	0	0	0	1	1	1	0	0	1	1	1	1	2	2	0	0	0	0	0	1	0	1	0	0	0	0
164	0	0	0	1	0	0	1	0	1	0	1	0	2	1	0	1	0	0	1	1	0	0	2	0	0	1	0	1	0	0	0	0	1	2	0	2	2	0	0	1	0	0	0	0	0	0	0	1	0
165	1	0	1	0	0	1	2	0	2	0	0	0	1	0	0	1	0	0	1	1	0	0	1	0	0	1	1	1	1	0	0	2	1	2	0	2	2	0	0	1	0	0	0	0	0	0	0	2	0
166	1	0	1	0	0	0	2	1	0	0	0	0	1	1	0	0	0	2	2	2	0	0	2	0	0	0	1	2	1	1	0	2	2	0	0	1	1	0	0	2	1	1	1	0	1	0	0	2	0
167	1	1	2	0	0	0	1	1	1	0	0	0	1	1	0	0	0	1	0	0	1	0	0	1	1	1	2	2	1	2	0	0	0	0	0	1	2	0	0	2	0	0	0	0	0	0	0	1	0
168	1	0	2	0	0	1	1	1	0	0	1	0	1	1	0	0	0	1	0	0	1	0	2	0	0	0	1	1	1	1	0	0	1	2	0	2	1	0	0	2	0	0	0	0	0	1	0	1	1
169	1	0	0	0	0	0	2	0	1	0	0	0	1	0	0	1	0	2	2	2	0	0	1	0	0	2	2	2	0	1	1	1	0	1	1	2	1	0	0	2	0	0	0	0	0	0	0	1	0
170	1	0	0	1	0	0	2	1	1	0	0	0	1	0	0	1	0	1	1	1	0	0	2	0	1	0	2	2	1	2	0	2	2	0	0	0	2	0	1	1	0	0	0	1	0	0	0	1	0
171	0	0	1	0	0	0	1	1	0	0	1	1	1	1	0	0	1	2	0	0	2	0	2	0	0	0	2	2	0	1	1	2	2	0	0	1	1	0	0	2	1	0	0	0	0	0	0	1	1
172	0	0	1	0	0	0	2	1	0	0	0	0	1	0	0	0	0	0	1	1	1	0	2	0	1	2	2	2	1	1	2	0	0	1	1	2	1	0	0	1	0	0	0	0	0	0	0	2	0
173	1	0	0	0	0	0	2	1	0	0	0	0	1	0	0	1	0	0	2	2	0	0	2	0	0	1	1	2	0	1	1	1	1	0	0	2	1	0	0	2	0	0	0	2	0	2	0	2	0
174	0	0	2	1	0	1	1	0	0	0	1	0	0	0	0	0	0	1	0	0	2	0	2	0	0	0	1	2	1	1	1	1	1	1	0	1	1	0	0	1	0	0	0	1	1	0	0	1	0
175	1	0	1	0	1	0	1	0	1	0	0	1	2	1	0	1	1	1	0	0	1	2	0	0	0	1	2	2	0	1	0	1	0	2	1	1	0	0	1	1	1	0	2	0	2	1	0	2	0
176	0	0	1	0	0	1	1	1	0	0	1	0	1	0	0	0	0	1	2	2	0	0	1	1	1	1	2	2	0	1	0	2	1	2	0	1	0	0	0	1	1	0	1	0	1	2	0	2	0
177	0	0	1	0	0	0	2	0	0	0	0	0	0	0	0	0	0	1	1	1	0	0	1	1	1	1	2	2	0	1	1	1	2	0	0	1	1	0	1	1	0	0	0	0	0	0	0	2	0
178	1	0	1	0	0	0	1	0	0	0	1	1	2	1	0	0	0	0	0	0	0	1	1	0	0	1	2	2	0	2	0	2	1	0	0	1	0	0	0	0	1	0	0	0	0	0	0	2	0
179	0	0	1	0	0	0	1	0	1	0	1	0	0	0	0	0	0	0	0	1	0	0	2	0	0	1	1	1	1	1	0	1	2	0	0	1	2	0	0	0	0	0	0	0	0	0	0	2	0
180	0	0	2	1	0	0	1	0	1	0	1	0	0	0	0	0	0	0	2	1	1	0	2	0	0	0	1	2	1	1	1	1	1	0	0	1	2	0	0	1	0	1	1	0	1	1	0	1	1
181	1	0	1	0	0	0	2	0	2	0	0	0	0	0	0	0	0	1	1	1	1	0	2	0	0	1	1	1	0	1	1	2	2	0	0	0	2	1	0	1	0	0	0	0	1	1	0	1	0
182	0	0	1	0	0	0	2	0	0	0	0	1	1	1	0	0	0	0	1	1	1	0	2	0	0	1	1	0	1	0	0	1	2	0	0	1	1	0	0	1	0	0	1	0	1	0	0	2	0
183	0	0	1	2	0	0	1	0	2	0	0	0	1	0	0	0	0	1	2	2	0	0	1	0	0	1	1	1	1	2	0	0	0	0	1	2	1	0	0	0	0	0	0	0	0	0	0	1	0
184	1	0	2	0	0	0	2	0	0	0	0	0	2	1	0	0	0	1	2	2	0	0	2	0	0	1	2	2	0	2	0	0	0	0	0	2	2	0	0	2	0	1	1	0	1	1	0	1	0
185	1	0	2	1	0	0	1	2	0	0	0	1	1	1	0	0	0	2	1	1	1	0	2	0	1	0	2	2	1	0	1	0	0	0	1	2	0	0	1	0	0	1	1	0	1	1	0	2	0
186	1	0	1	0	0	0	1	1	0	1	1	1	1	1	0	0	0	0	0	0	1	0	1	0	1	1	2	2	0	2	2	1	1	1	0	1	1	0	0	1	0	1	1	0	0	1	0	2	0
187	0	0	1	0	0	1	1	0	0	1	2	0	0	0	0	0	0	1	2	2	0	0	1	0	1	0	1	1	1	1	1	0	1	1	0	2	1	1	1	0	0	0	1	0	1	1	0	1	0
188	0	0	0	1	0	0	2	1	0	0	0	0	0	0	0	0	0	0	1	1	0	0	2	0	0	1	1	2	1	1	1	0	1	1	0	2	2	1	1	2	1	0	1	0	1	0	0	1	0
189	1	0	2	0	0	1	1	0	0	0	1	1	1	1	0	0	0	2	1	1	0	0	2	0	0	1	2	2	1	1	2	1	1	1	1	2	2	0	0	1	0	0	0	1	0	1	0	1	0
190	1	0	1	0	0	0	2	0	2	0	0	1	1	2	0	0	0	1	1	1	0	0	2	0	0	2	1	1	2	0	1	0	0	0	0	2	1	0	0	1	0	0	1	0	1	1	0	1	0
191	0	0	2	0	0	0	2	0	1	0	0	0	0	0	0	0	0	1	1	1	0	0	2	0	0	1	0	0	1	0	0	1	1	0	0	2	1	0	1	1	0	0	0	0	0	0	0	0	1
192	1	0	1	0	0	0	2	0	0	0	0	0	0	0	0	0	0	0	1	1	0	0	1	1	1	2	2	2	0	2	0	1	0	0	0	1	2	0	0	0	0	2	2	0	1	0	0	0	2
193	0	0	0	1	0	0	2	0	1	0	0	1	1	1	0	0	0	0	0	1	1	0	1	0	1	2	1	2	2	1	0	1	1	1	1	1	1	1	0	1	0	0	0	0	0	0	0	2	0
194	1	1	1	0	0	0	2	1	1	0	0	0	1	0	0	1	0	0	2	1	1	0	1	0	0	1	0	1	0	0	0	1	0	2	2	2	2	0	0	0	0	0	1	1	1	2	0	2	0
195	0	0	0	0	0	0	1	0	0	0	0	0	0	0	0	1	0	0	1	1	1	0	2	0	0	1	2	2	1	1	1	2	2	0	0	1	1	0	0	2	0	0	0	1	0	0	0	2	0
196	0	0	2	0	0	0	2	1	0	0	0	0	0	0	0	0	0	1	1	2	0	0	2	0	0	2	1	2	2	1	2	2	2	0	0	0	2	0	0	1	0	0	0	0	1	1	0	1	0
197	1	0	1	0	0	0	2	0	0	0	1	0	0	0	0	0	0	0	0	0	1	0	2	0	0	1	1	2	1	0	0	2	1	2	0	1	1	1	1	1	1	1	1	0	1	0	0	2	0
198	1	0	1	0	0	0	2	0	2	0	0	0	0	0	0	0	0	2	2	1	1	0	2	0	0	1	2	2	1	2	0	0	0	0	0	2	2	0	0	1	0	0	0	0	1	0	0	2	0
199	1	0	2	1	0	0	2	0	1	0	1	1	2	0	1	0	0	2	1	1	1	0	2	0	0	0	2	2	2	1	1	0	0	0	0	2	1	0	0	1	0	0	1	0	1	1	0	2	0
200	1	0	1	1	0	0	1	0	0	0	1	0	2	0	0	1	0	2	1	1	0	0	0	0	0	0	1	1	1	1	0	1	2	0	0	2	1	0	0	1	0	0	0	0	1	1	0	2	0
201	0	0	1	2	0	0	1	0	1	0	0	1	1	0	0	0	1	1	1	2	0	0	2	0	0	1	2	2	1	1	2	1	0	2	2	2	2	0	0	0	0	0	1	1	1	2	0	0	0
202	0	0	1	0	0	0	1	0	0	0	1	0	1	1	0	0	0	0	1	1	0	0	0	1	1	1	1	0	2	0	0	2	2	0	0	1	1	1	0	1	0	0	0	0	0	0	0	1	0
203	1	0	1	1	0	0	2	0	1	0	0	0	1	0	0	1	0	1	1	2	0	0	2	0	0	0	1	0	2	0	0	0	0	0	0	1	2	0	0	2	0	1	1	0	1	1	0	2	0
204	0	0	2	0	0	0	1	0	1	0	0	1	1	0	0	0	0	1	2	2	0	0	2	0	0	1	2	2	1	1	2	1	1	0	0	1	1	1	0	1	0	0	0	1	0	0	0	1	0
205	1	0	2	0	0	0	1	1	0	0	0	0	1	1	0	0	0	0	2	2	0	0	0	0	0	1	2	2	1	1	1	1	1	0	0	0	1	0	0	1	0	1	1	0	1	1	0	1	0
206	1	0	2	0	0	2	2	0	0	0	1	1	1	1	0	0	0	0	2	2	0	0	2	0	0	1	2	2	1	1	1	1	1	0	0	1	1	0	0	0	1	0	1	0	1	1	0	0	0
207	0	0	0	0	0	0	2	1	1	0	0	0	1	0	0	0	0	0	0	0	1	0	2	0	0	1	1	1	1	1	0	1	1	1	0	2	1	0	0	1	0	0	1	0	1	0	0	2	0
208	0	0	2	1	0	0	2	1	1	0	0	1	1	1	0	0	0	0	2	2	1	0	2	0	1	0	0	0	1	1	0	1	0	0	0	2	2	0	0	1	0	0	0	0	0	0	0	1	0
209	1	0	1	0	0	0	2	0	1	0	0	0	1	0	0	1	0	1	1	1	1	0	2	0	0	1	1	1	2	0	1	1	1	0	0	2	0	0	0	0	0	0	0	0	0	0	1	1	0
210	1	0	2	1	0	0	2	0	0	0	0	0	0	0	0	0	0	0	0	1	0	0	2	0	0	1	1	2	1	1	0	0	0	0	0	1	1	0	1	1	0	0	0	0	1	0	0	0	1
211	1	1	1	0	0	0	2	1	0	0	0	0	1	0	0	0	0	0	1	2	0	0	1	1	1	1	1	2	1	1	1	2	1	1	1	2	1	1	0	1	0	0	1	0	1	1	0	1	0
212	1	0	1	0	0	1	2	0	1	0	0	0	0	0	0	0	0	0	1	1	0	0	2	0	0	0	2	2	0	2	0	1	1	1	1	1	2	0	0	2	0	0	0	1	0	0	0	1	0
213	1	0	0	0	0	0	2	1	1	0	0	0	0	0	0	0	0	1	1	1	1	0	2	0	0	1	0	2	0	1	0	2	1	0	0	1	0	1	0	0	0	1	2	0	1	1	0	2	0
214	1	0	1	0	0	0	2	0	2	0	0	0	0	0	0	0	1	1	0	0	1	0	2	0	0	0	2	2	0	2	0	1	1	0	1	2	1	0	0	1	0	0	0	0	0	0	0	2	0
215	0	0	1	0	0	0	1	1	1	0	0	1	1	2	0	0	0	0	1	1	0	0	1	1	2	2	2	2	0	2	0	1	0	2	1	1	1	0	0	0	1	1	1	0	1	1	0	1	0
216	1	0	1	0	0	1	2	1	1	0	0	0	0	0	0	0	0	1	2	0	1	0	2	0	1	2	1	1	1	1	1	0	2	1	0	2	1	0	0	1	0	0	0	0	0	0	0	2	0
217	0	0	1	1	0	0	2	1	0	0	0	0	0	0	0	0	0	0	1	1	1	0	1	0	0	0	0	1	0	0	1	0	0	0	1	2	1	1	0	1	0	0	0	0	2	0	0	0	2
218	0	0	0	0	0	0	1	0	1	0	0	0	0	0	0	0	1	1	1	1	0	0	1	0	0	0	1	1	0	1	0	1	1	0	0	2	1	0	0	1	0	0	0	0	0	0	0	2	0
219	0	0	2	0	0	0	2	0	1	0	0	0	0	0	0	0	0	1	0	1	1	1	2	0	0	0	2	2	1	2	1	1	1	0	0	0	2	0	0	1	0	1	1	0	0	0	0	2	0
220	1	0	1	1	0	0	2	0	0	0	0	1	2	1	0	0	0	0	2	2	0	1	2	0	0	1	1	2	0	2	0	1	1	1	1	1	1	1	0	0	0	0	0	0	1	1	0	2	0
221	1	0	1	0	0	0	2	1	0	0	0	0	0	0	0	0	0	2	1	1	0	1	2	0	0	2	2	2	0	1	0	0	0	1	2	2	0	0	0	0	1	0	0	0	0	0	0	1	1
222	1	0	0	1	0	0	2	1	1	0	0	1	1	1	0	0	0	0	1	2	0	0	1	0	1	2	1	1	1	1	0	1	0	0	1	2	1	0	0	2	0	1	1	0	1	2	0	0	1
223	1	0	1	0	0	0	2	0	2	0	0	2	2	2	0	0	0	0	1	1	0	0	2	0	0	0	2	2	1	1	2	2	2	0	0	0	2	0	0	1	1	0	2	0	2	1	0	1	1
224	1	0	1	1	0	0	2	0	0	0	0	0	1	0	0	0	0	0	0	1	0	0	2	0	0	1	2	2	1	2	0	1	1	0	0	1	1	0	0	0	0	0	0	0	0	0	0	1	0
225	1	0	1	0	0	1	2	1	0	0	0	2	2	2	0	0	0	1	0	0	2	0	1	0	1	2	0	1	1	1	0	0	0	0	0	2	0	2	0	0	0	0	0	1	0	1	0	2	0
226	1	0	1	1	1	1	2	0	1	0	0	1	2	2	0	0	0	1	1	1	1	0	2	0	0	1	2	2	1	1	2	2	1	0	0	2	1	0	0	0	0	0	0	1	0	0	0	1	0
227	0	0	1	0	0	0	2	1	0	0	0	0	0	0	0	0	0	0	2	2	0	0	2	0	0	0	1	2	1	1	1	2	2	0	1	2	1	0	0	2	0	0	0	0	0	1	0	1	1
228	1	0	1	0	0	0	2	1	1	0	0	0	1	1	0	0	0	0	2	2	0	0	1	0	0	1	0	1	2	0	0	0	0	0	0	2	1	0	0	1	0	0	1	0	1	1	0	1	0
229	0	0	1	0	0	0	2	0	1	0	0	0	1	0	0	1	0	1	1	1	1	0	1	0	0	0	0	1	2	0	0	2	1	0	1	2	2	0	0	1	0	0	0	0	0	0	0	0	1
230	0	0	2	0	0	0	1	0	1	0	0	0	0	0	0	0	0	1	1	1	1	0	2	0	0	2	1	1	0	1	0	1	1	0	0	1	1	0	1	1	1	0	1	1	0	0	0	2	0
231	0	0	1	0	0	0	2	0	1	0	0	0	1	1	0	0	0	1	2	2	1	0	2	0	1	1	2	2	0	2	1	1	1	0	0	1	1	0	0	1	0	0	1	0	1	1	0	2	0
232	1	0	1	0	0	0	1	0	0	0	1	1	2	1	0	0	0	1	2	2	0	0	1	0	1	1	2	0	1	0	0	1	0	1	1	2	2	0	0	2	0	0	1	0	1	0	0	1	0
233	1	0	2	0	0	0	2	1	1	0	0	0	0	0	0	0	0	0	1	1	1	1	2	0	0	1	2	2	0	2	0	2	1	0	0	1	1	0	1	1	1	0	1	0	0	0	0	2	0
234	1	0	1	1	0	0	2	0	2	0	0	0	1	0	0	1	1	1	0	0	1	0	1	1	1	1	1	1	0	1	0	0	1	1	0	2	1	0	0	1	0	0	1	0	1	0	0	1	1
235	1	0	0	0	0	0	1	0	0	1	1	0	1	0	1	0	0	0	1	1	1	0	2	0	0	0	0	1	0	1	0	1	1	1	1	1	2	0	0	1	0	0	0	0	0	0	0	1	0
236	0	0	1	0	0	1	1	1	0	0	1	0	1	0	0	0	0	0	1	1	1	1	2	0	0	0	1	1	0	1	0	0	0	0	1	2	1	0	0	2	1	2	2	0	0	0	0	1	1
237	1	0	0	0	0	0	2	0	0	0	0	1	1	1	0	0	0	0	2	1	1	0	2	0	1	0	1	1	1	1	0	0	0	0	1	2	0	2	0	0	0	0	0	0	0	1	0	1	1
238	1	0	1	0	0	0	2	0	1	0	0	0	0	0	0	0	0	1	1	1	0	0	1	1	1	1	2	2	0	1	0	1	1	2	1	2	2	0	0	1	0	0	0	0	1	1	0	2	0
239	1	0	1	0	1	0	1	0	0	0	1	0	1	0	0	1	0	0	1	1	0	0	2	0	0	1	2	2	0	2	0	1	0	2	1	1	2	0	0	1	1	1	1	0	1	0	0	1	0
240	1	0	0	0	0	0	1	0	0	0	0	0	0	0	0	0	0	0	1	1	0	0	1	0	0	1	2	2	0	1	0	1	1	0	0	2	2	0	0	1	1	0	0	0	0	0	0	2	0
241	0	0	0	0	0	0	2	0	2	0	0	0	2	1	0	0	1	1	1	2	0	0	2	0	0	0	2	2	0	2	0	1	1	0	0	1	2	0	0	2	0	0	0	0	0	0	0	0	0
242	1	0	0	0	0	0	1	1	0	0	0	0	0	0	0	0	0	0	1	1	0	0	2	0	0	2	0	1	2	0	0	2	1	0	0	1	1	0	0	1	0	0	1	0	1	0	0	0	2
243	1	0	2	0	0	0	2	0	1	0	0	0	0	0	0	0	0	1	2	2	0	0	2	0	1	0	2	2	0	2	1	1	1	0	0	2	2	0	0	1	0	0	1	0	1	1	0	1	1
244	1	0	2	0	0	1	1	0	0	0	1	0	0	0	0	0	0	1	2	2	0	0	2	0	1	2	2	2	0	2	1	2	1	0	0	1	1	0	0	1	0	1	1	0	1	0	0	2	0
245	1	0	2	1	0	0	2	0	2	0	0	0	0	0	0	0	0	0	1	1	1	0	2	0	0	1	1	1	0	1	1	0	0	0	0	2	2	0	0	1	0	0	1	0	1	1	1	1	0
246	0	0	0	0	0	0	2	1	0	0	0	0	2	1	0	0	0	2	2	1	1	0	2	0	0	1	2	2	0	2	0	1	1	1	1	2	1	1	0	1	0	0	1	0	1	1	0	1	1
247	1	0	1	0	0	0	0	0	1	1	1	0	0	0	0	0	0	1	2	2	0	0	1	0	0	1	2	2	1	2	0	1	1	0	0	2	1	1	0	1	0	0	0	1	0	0	0	1	0
248	1	1	1	0	0	0	2	0	2	0	0	0	0	1	0	0	0	0	0	0	0	1	2	0	0	0	1	2	1	1	1	0	1	1	0	2	1	0	0	1	0	1	1	0	0	0	0	0	0
249	0	0	1	0	0	0	2	0	2	0	0	0	0	0	0	0	1	1	1	1	0	0	2	0	1	1	1	2	1	1	1	1	0	1	0	1	2	0	0	1	0	0	1	0	1	1	0	0	1
250	1	0	1	0	0	0	2	1	1	0	0	1	2	1	0	0	0	0	1	1	0	0	1	0	0	0	1	2	0	1	0	1	1	0	0	1	1	1	0	1	0	0	0	0	0	0	0	2	0
251	0	0	1	0	0	1	2	0	0	0	0	1	1	2	0	0	0	0	1	1	1	0	2	0	0	0	1	0	1	0	0	1	1	1	1	2	1	1	0	0	0	0	0	0	0	2	0	1	1
252	1	0	1	1	0	0	1	0	0	0	2	0	0	0	0	0	0	1	1	2	0	0	1	0	0	0	2	2	1	1	2	1	1	1	1	2	1	0	0	1	0	0	1	0	2	2	0	1	0
253	1	0	1	0	0	0	2	1	0	0	0	0	1	0	0	1	0	0	1	1	0	0	1	0	0	1	1	2	0	1	0	0	1	0	0	2	1	1	0	1	0	0	0	0	1	0	0	2	0
254	0	0	1	0	0	0	1	0	0	0	1	0	1	2	0	0	0	0	2	2	1	0	2	0	0	1	1	2	1	1	1	2	2	0	0	1	2	0	0	2	0	0	0	0	0	1	0	2	0
255	0	1	2	0	0	1	0	0	1	1	1	1	1	1	0	0	1	1	1	2	0	0	2	0	0	1	1	2	0	2	0	1	0	0	1	2	2	0	0	1	1	1	1	1	0	1	0	0	0
256	0	0	2	0	0	1	2	0	1	0	0	0	0	0	0	0	0	1	1	2	0	0	2	0	0	0	1	1	1	1	0	2	1	1	1	2	1	0	0	2	0	0	0	0	0	0	0	2	0
257	1	0	1	0	0	0	2	0	0	0	0	0	1	0	0	1	0	1	1	1	0	0	1	0	0	0	0	1	2	0	0	1	1	0	0	1	1	1	0	1	0	0	1	0	1	0	0	1	0
258	0	0	1	1	0	0	2	0	1	0	0	0	0	0	0	0	0	0	1	1	0	0	1	0	1	2	1	1	0	1	0	1	1	2	2	2	2	0	0	2	0	0	1	0	1	0	0	1	1
259	1	0	1	0	0	1	1	0	0	0	2	0	0	0	0	0	0	0	0	0	0	0	2	0	1	2	1	1	0	1	0	0	0	1	1	2	1	0	0	1	1	0	2	0	2	1	0	2	0
260	1	0	1	0	0	0	2	0	1	0	0	0	0	0	0	0	0	1	0	0	1	0	2	0	0	1	0	1	1	1	0	2	2	0	0	1	1	0	1	1	0	0	1	0	1	0	0	2	0
261	1	0	0	0	0	0	2	1	0	0	0	0	0	0	0	0	0	0	0	0	0	0	1	0	1	1	2	2	0	2	0	2	2	0	0	1	2	0	0	1	0	0	0	0	0	1	0	2	0
262	1	0	1	0	0	1	1	0	1	0	0	0	0	0	0	0	0	2	2	2	0	0	2	0	1	0	1	1	0	0	0	1	1	0	0	2	1	0	0	2	0	0	1	0	1	1	0	1	0
263	0	0	2	0	0	0	2	0	1	0	0	0	0	0	0	0	1	1	1	1	0	0	1	0	0	1	1	1	0	1	0	1	1	0	0	1	1	0	0	1	0	0	2	0	1	1	0	2	0
264	1	0	2	0	0	0	1	0	1	1	0	1	1	0	0	0	0	0	1	1	1	0	2	0	0	0	1	1	1	2	0	0	0	0	0	2	1	0	0	2	0	0	0	1	0	0	0	2	0
265	0	0	1	1	0	0	2	0	0	0	0	1	1	1	0	0	0	1	1	1	1	0	2	0	0	2	2	2	0	2	1	1	1	1	1	1	2	0	0	1	0	0	0	1	0	0	0	2	0
266	1	1	1	0	0	0	2	0	1	0	0	0	1	0	0	1	0	0	0	0	1	1	2	0	0	2	1	1	2	0	1	1	1	0	0	2	2	0	0	1	0	0	1	0	1	2	0	1	1
267	1	0	1	0	0	1	1	0	0	0	2	0	2	2	0	0	0	0	1	1	0	0	1	1	1	1	1	1	0	1	0	0	0	0	0	2	1	0	0	0	0	0	1	0	1	0	0	1	0
268	0	0	1	0	0	0	1	0	1	1	1	0	1	0	0	0	1	1	1	1	0	0	2	0	1	0	2	2	0	2	0	1	1	2	0	1	1	1	0	1	0	1	1	0	1	0	0	0	2
269	1	0	2	0	0	1	2	0	1	0	1	0	1	0	0	1	0	1	2	2	0	0	2	0	1	1	2	2	0	2	1	1	1	0	0	2	1	0	0	1	0	0	0	1	0	0	0	2	0
270	0	0	2	0	0	0	2	0	1	0	0	2	2	2	0	0	0	0	1	1	0	0	2	0	0	1	2	2	1	1	1	0	0	0	0	1	2	0	0	1	0	0	0	1	1	1	0	1	0
271	1	0	1	0	1	1	2	0	0	0	0	0	1	0	0	1	0	1	2	0	1	0	1	1	1	1	1	1	0	1	0	2	1	0	1	2	0	0	0	0	0	1	1	1	1	0	0	2	0
272	0	0	2	0	0	0	1	0	0	0	2	1	1	1	0	0	0	2	1	1	1	0	2	0	0	1	1	1	1	1	0	1	0	2	2	2	2	0	0	2	0	0	1	0	1	1	0	2	0
273	0	0	1	1	0	0	2	0	0	0	0	0	2	0	0	1	0	0	2	2	0	0	2	0	0	1	2	2	0	0	0	2	1	0	0	2	1	0	0	0	0	0	1	0	0	0	0	1	0
274	1	0	0	0	0	0	1	1	0	0	1	1	2	2	0	0	0	1	2	0	1	0	2	0	0	1	2	2	1	2	0	1	1	2	0	1	2	0	0	1	1	0	0	0	0	0	0	0	2
275	0	1	0	0	0	0	2	0	2	0	0	1	1	1	0	0	0	0	1	1	0	0	2	0	0	2	2	2	0	1	1	1	0	1	2	2	2	1	1	2	1	0	1	0	0	1	0	1	0
276	1	0	2	0	1	0	2	1	0	0	0	0	1	1	0	0	0	1	2	1	1	0	2	0	0	1	1	2	1	1	0	1	1	0	0	2	0	1	0	0	0	0	0	0	1	1	0	1	0
277	1	0	2	0	0	2	2	1	0	0	0	0	0	0	0	0	0	1	0	1	1	0	2	0	0	1	0	1	2	0	1	1	2	0	0	2	2	0	0	1	0	1	1	0	0	0	0	0	1
278	1	0	1	1	0	0	0	0	1	0	0	1	1	1	0	0	0	1	1	1	0	1	1	0	0	0	1	1	1	1	0	1	1	1	1	2	0	2	0	0	0	0	0	0	0	0	0	0	0
279	1	0	2	0	0	0	2	1	1	0	0	0	1	0	0	1	0	1	2	2	0	0	1	1	1	2	1	2	2	1	0	2	2	0	0	0	2	0	0	2	0	0	1	0	1	0	0	1	1
280	0	0	1	0	0	0	2	0	1	0	0	0	0	0	0	0	0	1	2	2	0	0	2	0	0	2	1	2	0	1	1	1	1	0	0	2	2	0	0	1	0	0	0	1	0	0	0	0	0
281	0	0	2	0	0	1	1	0	0	0	1	0	0	0	0	0	0	0	1	1	1	0	1	1	1	0	2	2	1	0	1	1	1	0	0	2	1	0	0	0	0	0	0	0	0	0	0	1	0
282	1	0	1	1	0	0	2	0	0	0	0	0	0	0	0	0	0	0	0	1	0	0	1	0	1	0	2	2	0	2	2	1	1	0	0	2	0	1	0	0	0	0	1	0	1	1	0	1	1
283	1	1	2	0	0	0	2	0	0	0	1	0	0	0	0	0	0	1	2	2	1	1	0	1	0	0	1	1	0	1	1	0	0	1	2	2	0	1	0	0	0	0	1	0	1	0	0	1	0
284	0	0	0	0	0	0	2	0	0	0	1	0	1	0	0	1	0	1	0	0	2	0	2	0	0	0	0	1	0	0	1	2	2	0	1	1	2	1	0	0	0	0	0	0	0	0	0	2	0
285	0	0	0	0	0	0	1	1	0	1	1	0	1	0	0	0	0	0	2	2	0	0	2	0	0	1	2	1	1	1	0	2	1	0	0	1	1	2	0	0	0	0	1	0	1	1	0	1	1
286	1	0	0	0	0	0	2	0	1	0	0	0	1	1	0	0	0	1	1	2	0	0	2	0	0	2	1	1	1	1	0	2	2	0	0	2	1	1	0	1	0	0	1	0	1	0	0	2	0
287	0	0	0	0	0	0	1	0	1	1	1	0	0	0	0	0	0	1	1	1	1	1	2	0	0	0	2	2	1	2	0	1	0	1	1	1	0	0	0	1	1	0	1	0	1	0	0	1	0
288	1	0	0	0	0	0	1	0	0	0	1	0	1	0	0	0	0	0	2	2	0	0	2	0	0	1	1	1	1	0	0	2	1	1	0	2	1	1	0	0	0	0	0	0	0	0	0	2	0
289	0	0	1	0	0	0	2	0	1	0	0	1	2	2	0	0	1	1	1	1	0	0	1	1	1	0	1	2	1	1	1	1	1	1	1	1	1	1	1	1	1	0	1	0	1	2	0	2	0
290	0	0	1	1	0	0	1	0	0	0	1	0	0	0	0	0	0	0	2	2	0	0	1	0	0	1	2	2	0	2	1	2	2	0	0	0	1	1	0	1	0	1	1	0	1	0	0	2	0
291	0	0	2	1	0	0	2	0	2	0	0	1	1	0	1	0	0	1	1	2	0	0	2	0	1	0	2	2	0	2	0	2	1	1	0	1	1	1	0	1	0	1	1	0	0	1	0	1	0
292	0	0	2	0	0	2	2	0	1	0	0	0	1	1	0	0	0	1	2	0	1	0	2	0	0	0	2	2	0	1	0	1	1	0	0	1	1	1	1	1	1	1	1	0	1	0	0	2	0
293	1	0	1	0	0	1	2	0	2	0	0	0	1	0	0	0	0	0	1	1	1	0	2	0	0	0	2	2	0	1	0	1	2	1	0	2	1	0	0	0	0	0	1	0	0	2	0	1	1
294	0	0	2	1	0	0	2	0	2	0	0	0	0	0	0	0	0	1	1	1	1	0	0	1	1	1	0	1	1	0	0	2	2	0	0	1	2	0	0	0	0	1	1	0	0	0	0	1	0
295	0	0	1	1	0	0	2	0	0	0	0	0	0	0	0	0	0	1	2	2	0	1	2	0	0	2	1	2	0	1	0	2	2	0	0	1	1	0	0	0	0	0	0	1	1	1	0	1	1
296	0	1	1	0	0	0	1	0	1	0	0	0	0	0	0	0	0	0	2	2	0	0	2	0	0	1	2	2	0	2	0	0	0	0	0	2	1	0	0	2	1	0	0	0	0	0	0	2	0
297	0	1	2	0	0	0	1	1	0	0	0	1	1	1	0	0	0	0	1	1	1	0	2	0	0	0	2	2	0	2	2	1	1	0	0	2	1	0	1	1	0	0	0	0	0	0	0	2	0
298	0	0	2	1	0	0	1	0	0	0	1	2	2	2	0	0	0	0	1	2	0	0	1	1	1	1	1	1	1	1	0	2	2	0	0	2	1	1	0	1	0	0	1	0	1	1	0	2	0
299	1	0	1	0	0	0	2	1	0	0	0	0	1	0	0	1	0	0	1	1	0	0	2	0	0	1	0	1	2	0	1	1	2	0	0	2	1	0	0	1	0	0	1	0	2	2	0	0	0
300	1	0	1	0	0	0	1	0	1	0	0	0	0	0	0	0	0	1	2	2	0	0	2	0	0	2	1	2	0	2	0	1	2	0	0	2	0	1	0	0	0	0	0	0	0	0	0	2	0
301	0	0	1	0	0	0	2	0	1	0	1	0	0	0	0	0	0	0	2	2	0	0	1	0	0	1	2	2	0	2	1	1	0	1	1	1	0	1	1	0	0	0	0	0	0	0	0	1	1
302	0	1	2	0	0	1	2	0	1	0	0	0	0	0	0	1	0	0	0	0	0	1	1	0	0	1	1	2	1	1	0	2	2	0	0	2	1	1	0	1	0	1	1	0	0	0	0	0	1
303	0	0	2	1	0	0	1	0	2	0	0	0	1	0	0	0	0	1	0	0	2	0	1	0	0	1	2	2	1	0	1	1	1	0	0	0	1	0	0	1	0	0	1	0	1	1	0	1	1
304	0	0	2	1	0	0	2	0	1	0	0	0	1	1	0	0	0	1	1	1	1	0	1	0	0	2	2	2	0	2	0	2	2	0	0	2	1	0	0	1	0	1	1	0	2	1	0	2	0
305	1	0	0	0	0	0	1	0	1	0	1	0	1	0	0	1	0	1	1	1	1	0	2	0	0	0	1	1	0	1	1	1	1	0	0	2	1	0	0	0	0	1	1	1	1	0	0	2	0
306	0	0	2	1	0	0	1	1	1	0	0	0	0	0	0	0	0	0	1	1	0	0	1	1	1	1	1	2	2	1	1	0	0	0	0	2	2	0	0	1	0	0	0	0	1	0	0	2	0
307	1	0	2	0	0	2	2	0	0	1	0	0	1	0	0	0	0	0	1	1	0	0	2	0	0	1	1	2	2	1	2	1	1	1	0	2	2	0	0	1	0	0	0	1	0	0	0	0	1
308	0	0	1	0	0	0	2	1	1	0	0	0	0	0	0	0	0	1	2	2	0	1	2	0	0	1	2	2	1	2	0	2	2	0	0	0	1	0	0	0	0	0	0	0	0	1	0	1	1
309	0	0	1	0	0	1	2	0	0	0	0	1	1	1	0	0	0	1	1	1	0	0	2	0	1	2	1	1	1	0	0	2	1	0	0	1	1	1	0	1	0	0	1	0	1	0	0	1	0
310	1	0	1	1	0	0	1	0	0	0	1	1	1	1	0	0	0	0	1	1	1	0	1	0	0	1	1	2	0	1	0	2	1	0	0	1	2	0	0	0	0	2	2	0	0	0	0	1	1
311	0	0	2	0	0	2	2	0	0	0	0	0	1	0	0	0	0	2	1	1	1	0	2	0	0	2	2	2	0	2	0	0	1	0	0	2	2	0	0	2	0	0	0	0	0	1	0	1	1
312	1	0	1	0	1	1	2	1	0	0	0	1	1	1	0	0	0	0	2	2	0	0	2	0	0	2	1	2	1	1	1	1	2	0	0	1	2	0	0	2	0	1	1	0	0	1	0	2	0
313	0	0	2	0	0	0	2	0	1	0	0	0	2	0	0	1	0	2	2	1	1	0	1	0	0	1	1	1	1	0	0	1	0	1	0	1	1	1	0	1	0	0	0	0	1	0	0	2	0
314	0	0	1	0	1	1	1	1	0	0	0	1	1	1	0	0	0	0	2	2	0	1	2	0	0	1	2	2	0	1	0	1	1	0	0	2	1	0	1	1	0	1	1	0	1	0	0	1	0
315	1	0	0	1	1	0	1	0	1	0	1	0	0	0	0	0	1	1	1	2	0	0	2	0	1	2	1	1	0	0	0	1	1	1	1	2	2	0	0	0	0	0	0	1	0	0	0	1	0
316	1	0	1	0	0	0	1	0	1	0	0	0	0	0	0	0	1	1	1	1	0	0	2	0	0	2	2	2	0	2	0	1	0	1	0	2	1	0	0	0	1	0	0	0	1	1	0	2	0
317	0	0	2	1	0	0	2	0	1	0	0	0	2	2	0	0	0	2	2	2	0	0	2	0	0	2	1	2	1	1	0	2	1	1	0	1	1	1	0	0	0	1	1	0	0	0	0	2	0
318	0	0	2	0	0	0	1	1	1	0	0	0	0	0	0	0	0	0	2	2	0	0	2	0	0	1	1	2	2	2	0	0	1	1	0	2	2	0	0	2	0	0	0	0	1	0	0	1	1
319	0	0	2	0	0	1	2	0	1	0	0	0	1	1	0	0	0	0	1	1	0	0	1	0	1	2	2	2	0	2	1	1	2	0	0	2	1	0	1	1	0	0	0	1	0	0	0	1	1
320	1	0	2	0	0	0	2	0	1	0	0	0	0	0	0	0	0	1	2	2	0	0	2	0	1	0	1	2	2	1	2	1	1	0	0	2	1	0	0	1	0	0	0	0	1	0	0	1	0
321	0	0	1	1	0	1	2	0	1	0	1	0	0	0	0	0	0	0	1	1	1	0	2	0	1	0	2	2	1	1	1	1	0	0	0	2	0	1	1	0	0	0	1	0	1	1	0	1	0
322	0	0	2	0	0	1	2	0	1	0	0	1	1	1	0	0	0	1	1	0	1	0	2	0	0	1	2	2	1	1	2	1	1	0	0	1	1	0	0	1	0	1	2	0	1	1	0	1	0
323	0	0	0	0	0	0	2	0	1	0	0	2	2	1	1	0	0	0	0	0	1	0	1	0	0	2	1	1	1	1	0	1	1	1	2	2	2	0	0	1	0	0	1	0	1	1	0	2	0
324	0	0	2	1	0	0	1	0	0	0	1	0	0	0	0	0	0	1	2	2	0	0	2	0	0	1	1	1	0	1	0	2	1	0	0	2	1	0	0	1	0	0	0	0	0	0	0	2	0
325	1	0	1	0	0	0	2	0	1	0	0	0	0	0	0	0	0	1	1	1	1	0	0	0	0	0	1	1	1	2	0	2	1	0	0	1	1	0	0	1	0	0	0	0	0	0	0	0	0
326	1	0	2	1	0	0	1	0	1	0	0	0	0	0	0	0	0	0	1	0	1	0	2	0	0	0	1	1	2	1	0	1	1	0	1	1	2	0	0	1	0	0	0	0	2	0	0	1	0
327	0	0	1	0	1	1	2	0	1	0	0	0	1	2	0	0	0	1	1	1	0	0	2	0	0	1	2	2	0	2	0	0	0	0	0	2	1	0	0	0	0	0	2	0	1	1	0	1	1
328	0	0	0	1	1	0	2	0	1	0	1	0	1	0	0	0	0	1	1	1	1	0	2	0	0	1	2	1	1	1	0	1	1	0	0	2	1	0	0	1	0	0	0	0	0	0	0	2	0
329	0	0	0	0	0	0	2	1	0	0	0	0	0	0	0	0	1	1	1	1	0	0	1	1	1	1	2	2	0	1	0	0	0	0	0	1	1	0	0	2	0	0	0	0	1	1	0	0	0
330	0	0	2	1	0	0	2	1	1	0	0	0	0	0	0	1	0	1	2	2	0	0	2	0	1	1	0	2	1	0	1	0	1	1	0	2	1	0	0	1	0	0	0	0	1	0	0	1	1
331	0	0	2	0	0	0	2	0	0	0	0	0	0	0	0	0	0	0	2	2	0	0	2	0	0	1	2	2	1	2	0	2	2	0	0	1	1	1	0	0	0	0	1	1	1	2	0	1	0
332	1	0	0	1	0	0	2	0	0	0	0	0	1	0	0	1	0	1	2	0	1	0	1	0	1	0	1	0	2	0	0	2	2	0	0	0	1	0	0	2	1	0	1	0	1	0	0	1	0
333	0	0	1	0	0	0	1	0	0	0	1	1	1	1	0	0	0	1	1	1	0	0	2	0	0	1	1	1	1	1	0	1	0	1	1	1	2	0	0	1	0	0	0	0	2	1	0	1	1
334	1	0	1	1	0	0	1	0	0	0	0	1	1	1	0	0	0	2	1	1	1	0	2	0	0	2	2	2	0	2	1	1	1	1	0	2	2	0	0	1	0	0	0	0	0	0	0	2	0
335	0	0	2	0	0	1	2	0	1	0	0	1	1	1	0	0	0	0	2	1	1	0	2	0	0	1	2	2	0	2	1	1	1	0	0	2	1	0	1	0	0	0	0	0	0	0	0	2	0
336	0	0	1	0	0	0	2	0	2	0	0	0	1	0	0	0	0	1	2	2	0	0	2	0	0	1	2	2	1	1	2	2	2	0	0	0	1	0	0	0	0	0	1	0	1	1	0	0	1
337	1	0	2	0	0	2	1	0	1	0	0	2	2	1	1	0	0	1	0	0	1	0	1	1	0	1	1	2	0	1	1	0	0	0	0	1	2	0	0	2	0	1	1	0	1	0	0	1	1
338	1	0	1	2	0	0	2	1	0	0	0	0	0	0	0	0	0	0	0	0	0	0	2	0	0	0	2	2	1	1	0	1	0	1	0	1	1	0	0	0	0	0	0	0	2	0	0	2	0
339	0	0	2	1	0	0	2	0	2	0	0	0	1	0	0	0	0	0	1	1	1	0	2	0	0	1	2	2	0	2	0	1	1	0	0	2	0	0	0	1	0	0	1	0	1	1	0	0	0
340	1	1	2	0	1	0	2	0	1	0	0	0	0	0	0	0	0	1	2	2	0	0	2	0	0	1	0	2	2	0	0	1	0	1	0	1	1	1	0	1	0	0	0	0	0	0	0	0	0
341	1	0	0	0	0	0	2	0	0	0	0	0	0	0	0	0	0	0	1	1	0	0	2	0	0	1	1	2	2	1	1	1	2	0	0	2	1	1	0	1	0	0	0	0	0	0	0	0	1
342	1	0	0	1	0	0	2	1	0	0	0	1	2	1	0	0	0	0	1	2	0	0	0	0	0	1	1	2	0	1	1	0	2	1	0	2	1	0	0	1	0	0	0	1	0	0	0	2	0
343	1	0	1	1	0	0	2	0	0	0	0	0	0	0	0	0	0	0	0	0	0	0	2	0	0	1	1	1	1	1	1	0	0	1	1	1	1	0	0	2	0	0	1	0	1	1	0	2	0
344	1	0	2	0	0	1	2	1	0	0	0	0	1	0	0	0	1	1	1	1	0	0	2	0	0	0	2	2	0	2	1	2	1	1	0	1	1	0	0	2	0	0	0	0	0	0	0	1	1
345	0	0	0	1	0	0	1	0	1	0	1	1	1	1	0	0	0	2	0	0	0	1	2	0	0	1	1	1	0	0	0	0	0	0	0	2	1	0	1	1	0	0	0	0	0	0	0	0	1
346	0	0	2	1	0	0	1	1	0	1	1	1	2	1	0	0	0	0	2	2	0	1	2	0	0	0	1	1	2	0	0	1	1	1	1	1	1	0	0	0	1	0	1	0	1	0	0	1	1
347	1	0	1	1	0	0	2	0	0	0	1	0	0	0	0	0	0	0	1	0	1	0	1	0	0	1	2	2	0	2	0	1	1	0	0	1	2	0	0	2	0	1	1	1	1	0	0	1	0
348	1	0	2	1	0	0	2	0	1	0	1	0	1	0	0	1	0	0	2	2	0	0	2	0	0	1	1	1	0	1	1	1	1	0	0	1	2	0	0	2	0	0	1	0	1	0	0	1	1
349	0	0	0	0	0	0	1	0	1	0	1	0	0	0	0	0	0	1	1	0	1	0	2	0	0	1	1	2	1	1	0	0	0	2	1	2	2	0	0	0	0	0	0	0	2	1	0	2	0
350	1	0	1	0	0	0	2	1	1	0	0	1	1	1	0	0	0	2	1	1	0	1	1	0	1	0	2	2	0	2	2	1	1	0	1	2	0	0	1	0	0	0	0	0	0	0	0	2	0
351	0	0	0	0	0	0	2	0	1	0	0	0	1	0	0	0	1	2	2	2	0	0	1	0	0	1	0	1	0	1	0	1	0	1	0	1	1	0	0	0	0	0	1	0	1	1	0	2	0
352	0	0	1	0	0	0	2	0	0	0	1	0	0	0	0	0	0	0	1	1	1	1	2	0	0	2	0	1	0	1	0	0	0	0	0	2	0	1	0	1	0	1	1	0	2	1	0	2	0
353	1	0	1	0	0	1	0	0	1	0	0	0	0	0	0	0	0	0	2	1	1	0	1	0	0	0	2	2	1	2	0	1	1	0	0	2	0	1	1	0	0	1	1	0	1	0	0	2	0
354	0	0	2	0	0	0	2	1	0	0	0	1	1	1	0	0	0	0	1	1	1	0	1	1	1	0	2	2	0	1	0	1	1	0	0	2	2	0	0	2	0	0	1	0	1	0	0	0	0
355	0	0	1	0	1	0	0	0	1	1	1	0	1	0	0	1	0	0	2	2	0	0	1	0	0	1	2	2	0	2	0	0	0	0	0	1	1	1	1	0	0	0	0	0	0	0	1	0	1
356	0	0	2	0	0	0	2	0	1	0	0	0	0	0	0	1	0	0	0	0	1	0	2	0	0	0	2	2	1	1	1	1	1	0	0	1	2	1	0	1	0	0	0	0	1	1	0	1	0
357	0	0	1	0	0	1	2	0	1	0	0	0	1	1	0	0	0	0	1	1	1	0	2	0	0	1	1	1	1	1	0	1	2	1	0	1	0	1	0	0	0	0	0	0	0	0	0	0	1
358	0	0	1	1	0	0	2	1	0	0	0	1	2	1	0	0	0	0	1	1	1	0	2	0	0	2	2	2	0	1	1	2	1	0	0	1	1	0	0	0	0	1	1	0	1	0	0	2	0
359	0	0	0	0	0	0	1	0	0	0	1	1	1	1	0	0	0	1	2	2	0	0	1	1	1	1	1	2	1	1	0	1	1	0	0	1	1	0	0	1	0	0	1	0	1	0	0	0	1
360	0	0	2	0	0	0	1	0	1	0	0	0	1	0	0	1	1	2	2	2	0	0	2	0	1	0	1	1	0	1	1	1	0	1	2	2	2	0	0	1	0	2	2	0	1	1	0	2	0
361	1	0	0	0	0	0	1	1	0	0	0	1	2	1	0	1	0	1	1	1	1	0	2	0	0	0	1	2	1	1	1	0	1	0	0	2	2	0	0	1	0	0	0	0	0	0	0	0	0
362	1	0	2	1	0	0	2	0	0	0	1	0	0	0	0	0	0	0	2	2	0	0	1	1	1	2	1	2	0	1	0	1	1	0	0	2	2	0	0	2	0	0	0	1	0	1	1	1	0
363	0	0	2	0	0	0	1	0	0	0	0	0	0	0	0	0	0	1	0	0	1	0	2	0	0	0	1	2	1	0	0	1	1	0	0	2	1	0	0	0	1	0	1	0	1	0	0	1	1
364	0	0	2	1	0	0	2	1	1	0	0	0	0	0	0	0	1	1	1	1	0	0	2	0	0	0	2	2	0	1	1	1	2	0	0	2	1	1	1	1	1	0	0	0	0	1	0	1	1
365	0	0	1	0	0	0	2	0	2	0	0	1	1	1	0	0	0	0	0	0	1	1	1	0	0	1	1	0	2	0	0	0	0	1	0	2	1	0	0	2	0	0	0	0	1	1	0	1	1
366	0	0	2	0	0	1	2	0	0	0	0	1	2	1	0	1	0	0	0	0	0	0	2	0	0	0	1	2	1	1	1	0	1	1	0	2	1	0	0	2	0	0	1	0	0	0	0	2	0
367	0	0	2	1	0	0	2	1	0	0	1	2	1	1	0	0	1	1	1	2	0	0	2	0	0	1	0	1	2	0	0	0	0	0	0	2	2	0	1	1	0	0	0	0	0	1	0	0	0
368	1	0	2	0	0	1	0	0	1	1	1	0	0	0	0	0	0	2	1	1	1	0	1	0	0	0	2	2	1	2	0	1	1	0	0	2	1	1	0	0	0	0	0	0	0	0	0	2	0
369	0	0	1	0	0	0	2	1	1	0	0	1	1	1	0	0	1	0	2	1	1	0	2	0	0	0	1	2	1	1	0	0	1	1	0	2	2	0	0	1	1	0	0	0	0	0	0	1	0
370	0	0	1	0	0	0	1	1	0	0	1	0	1	0	0	0	0	0	2	2	0	0	2	0	0	2	1	1	1	1	0	0	1	0	0	2	2	0	0	1	0	0	0	0	0	0	0	1	0
371	1	0	2	0	0	1	1	0	1	1	0	0	0	0	0	0	0	0	2	2	0	0	2	0	0	2	1	2	1	1	0	2	2	0	0	2	2	0	0	1	1	0	0	0	0	0	0	2	0
372	1	0	1	0	0	0	2	0	1	0	0	0	2	0	0	1	0	1	2	2	0	1	2	0	0	1	1	2	2	1	1	0	0	0	0	2	1	0	0	1	0	0	0	0	0	0	0	0	1
373	1	0	1	1	0	0	1	0	0	0	0	1	1	1	0	0	0	0	1	1	1	0	1	0	0	1	1	1	1	1	0	1	1	0	0	2	0	0	1	0	0	1	1	1	1	0	0	2	0
374	1	0	0	0	0	0	1	0	1	0	1	0	1	0	0	1	1	2	1	1	1	0	1	0	1	2	1	1	2	0	0	0	1	2	0	2	1	0	0	0	0	0	1	1	1	2	0	1	0
375	1	0	2	0	0	0	1	0	1	0	0	0	1	0	0	0	0	0	0	0	0	0	2	0	0	2	1	2	1	1	0	0	0	0	0	2	1	0	1	1	0	0	0	0	2	1	0	0	1
376	0	0	2	0	0	0	2	0	1	0	0	0	1	1	0	0	0	1	1	1	0	0	2	0	0	2	2	2	0	1	1	2	1	0	0	1	1	0	0	0	0	0	0	0	0	0	0	1	0
377	1	1	1	0	0	0	2	0	1	0	0	1	1	1	0	0	0	0	1	1	0	0	2	0	0	1	2	2	0	2	0	0	0	2	1	2	2	0	0	2	0	0	0	0	0	1	0	0	1
378	1	0	2	0	0	1	1	0	1	0	1	1	1	1	0	0	0	0	1	1	0	0	2	0	0	2	2	2	0	1	1	2	1	1	0	1	1	0	0	2	0	0	0	0	0	0	0	2	0
379	1	0	2	0	0	1	1	0	0	0	1	0	0	0	0	0	0	0	1	1	0	1	2	0	1	1	2	2	0	2	0	0	0	0	0	1	0	0	0	1	1	0	0	1	1	1	0	1	0
380	1	0	0	0	0	0	1	0	1	0	1	0	1	0	1	0	0	1	2	2	0	0	1	0	0	2	1	2	0	1	1	0	0	1	0	2	2	0	0	1	0	1	1	0	0	0	0	1	0
381	1	0	2	0	0	0	2	1	1	0	0	0	1	0	0	1	0	0	1	1	1	0	1	1	1	0	2	2	0	2	1	1	1	0	0	2	1	0	0	2	0	1	1	0	1	2	0	0	2
382	0	0	1	1	0	0	2	0	1	0	0	0	0	0	0	0	0	1	2	2	0	0	2	0	0	1	2	2	0	2	0	1	0	0	1	2	1	0	0	2	0	0	0	0	1	1	0	2	0
383	1	0	2	1	0	0	2	0	0	0	1	0	1	0	0	1	0	1	1	2	0	0	1	0	0	0	0	2	2	1	1	1	1	0	0	2	0	0	0	0	0	1	2	0	0	0	0	2	0
384	0	1	2	0	0	0	2	1	0	0	0	0	0	0	0	0	0	1	1	2	0	0	2	0	0	0	1	1	1	1	0	1	1	0	0	1	2	0	0	1	0	0	0	0	0	2	0	0	0
385	0	0	0	0	0	0	1	0	1	0	0	0	2	1	0	0	0	2	1	1	0	0	1	0	0	1	0	2	1	0	0	0	1	0	0	2	2	0	0	1	1	0	0	0	0	0	0	1	1
386	1	0	1	0	0	0	2	0	0	0	0	1	1	1	0	0	1	2	0	0	2	1	2	0	0	1	0	1	2	0	0	1	1	1	0	2	2	0	0	2	0	0	1	0	0	0	0	2	0
387	1	0	1	0	1	0	2	0	1	0	0	0	0	0	0	0	0	1	1	1	0	0	2	0	0	1	1	2	1	1	0	1	1	0	0	1	1	0	0	1	0	0	0	0	0	0	0	0	2
388	0	0	0	0	0	0	1	0	2	0	0	1	1	1	0	0	0	1	2	1	1	0	2	0	1	1	1	1	2	1	0	2	2	0	0	1	2	0	0	0	0	0	1	0	1	0	0	2	0
389	0	1	2	0	1	0	1	0	0	1	1	0	0	0	0	0	0	1	1	1	0	1	2	0	0	2	1	2	0	1	1	0	0	1	1	2	2	0	0	1	0	0	0	1	0	0	0	1	1
390	1	0	1	1	0	0	0	0	0	0	2	0	1	1	0	0	1	1	1	1	0	0	2	0	0	1	0	1	0	0	0	1	2	0	0	2	2	0	0	1	0	1	1	1	2	0	0	0	0
391	0	0	1	0	0	1	1	0	1	0	0	1	2	2	0	0	0	0	1	1	0	0	2	0	1	2	2	2	1	1	1	2	1	0	0	2	1	0	1	1	0	0	2	0	2	1	0	2	0
392	0	0	1	0	0	1	2	0	0	0	0	0	1	1	0	0	0	0	1	1	1	0	2	0	0	1	1	2	1	1	0	1	1	1	1	1	2	0	0	1	0	0	0	0	0	1	0	2	0
393	1	0	2	1	0	0	1	1	0	0	0	0	0	0	0	0	0	0	0	0	0	0	1	0	1	1	1	1	2	1	0	0	0	0	0	2	0	0	0	1	1	0	1	0	1	0	0	1	1
394	1	0	2	0	0	0	1	1	1	0	0	1	0	0	0	0	1	2	2	2	0	1	1	0	1	0	1	2	1	1	0	1	2	0	0	2	1	0	0	1	0	0	1	0	1	0	0	0	0
395	0	0	2	1	0	1	1	1	1	0	0	1	2	0	1	0	0	1	1	1	1	0	2	0	0	1	2	2	0	2	2	1	1	2	2	2	1	0	0	2	0	0	0	0	0	0	0	2	0
396	0	0	0	0	0	0	2	1	0	0	0	0	0	0	0	0	0	0	0	0	1	0	2	0	0	2	1	1	1	1	0	1	0	0	1	2	0	1	0	0	0	0	0	0	0	1	0	0	0
397	1	0	1	0	0	1	2	0	1	0	0	1	2	1	0	1	0	0	1	2	0	0	2	0	0	1	2	1	1	0	0	2	1	1	1	1	1	0	0	1	0	0	0	0	0	0	0	1	0
398	0	0	0	0	0	0	2	0	2	0	0	1	1	1	0	0	0	0	1	1	1	0	2	0	0	2	2	2	0	1	1	0	0	1	1	2	2	0	0	1	0	0	0	0	0	1	0	1	0
399	1	1	1	0	0	1	2	0	2	0	0	0	1	0	0	1	1	2	0	0	2	0	0	0	0	0	2	2	0	2	0	1	0	1	2	2	1	1	0	0	0	0	0	0	0	1	0	1	0
400	1	0	2	0	0	0	1	0	0	0	0	0	1	0	0	0	0	0	1	1	1	0	2	1	1	1	2	2	0	1	1	2	2	0	0	1	2	0	0	2	0	0	1	0	1	0	0	2	0
401	1	1	0	0	0	0	1	0	0	0	0	0	0	0	0	0	0	1	2	2	0	0	2	0	0	1	2	2	0	2	0	2	1	1	0	2	1	1	0	1	0	0	0	0	0	0	0	2	0
402	1	0	2	0	0	0	1	0	1	0	0	1	2	2	0	0	0	1	1	1	0	0	2	0	0	2	2	2	0	2	2	2	1	1	0	2	2	0	0	1	0	0	0	0	0	2	0	1	1
403	1	0	2	1	0	0	1	1	0	0	1	0	1	0	0	0	0	2	1	1	0	0	1	1	1	0	1	1	1	1	0	1	1	0	0	2	1	1	0	1	0	0	0	0	0	0	0	2	0
404	1	0	2	0	0	0	1	0	1	0	1	0	0	0	0	0	0	1	1	2	0	0	2	0	0	1	1	2	0	1	1	1	0	1	0	1	2	0	0	0	0	0	1	0	1	0	0	2	0
405	1	0	1	1	0	0	2	1	0	0	0	2	2	2	0	0	0	1	1	1	0	0	1	1	1	1	2	2	1	1	2	1	1	2	0	1	1	0	0	0	0	0	1	0	1	0	0	1	1
406	0	0	1	0	0	0	2	1	1	0	0	0	0	0	0	0	0	1	1	1	1	0	2	0	0	0	2	2	1	2	0	1	1	2	0	1	1	0	0	2	0	1	1	1	1	0	0	1	1
407	1	0	0	0	0	0	2	0	1	0	1	0	2	2	0	0	0	2	2	2	0	0	2	0	0	0	1	1	1	1	0	0	1	1	0	2	1	1	0	0	0	0	0	2	0	0	0	2	0
408	1	0	2	0	0	0	2	0	1	0	1	0	0	1	0	0	0	0	1	1	0	0	2	0	0	1	2	2	1	2	0	1	1	0	0	2	1	0	0	0	0	1	1	0	2	1	0	0	0
409	0	0	1	1	0	1	1	0	0	0	1	1	1	1	0	0	0	0	1	2	0	0	1	0	0	1	2	2	0	1	0	0	0	0	0	2	0	1	1	0	0	0	1	0	1	1	0	2	0
410	1	0	1	0	0	0	2	1	1	0	0	1	1	0	0	0	0	0	0	0	1	0	1	0	0	1	1	2	1	1	0	1	1	1	1	2	2	0	0	2	0	1	1	1	1	0	0	2	0
411	0	0	1	0	0	0	2	0	1	0	0	1	1	1	0	0	0	1	0	0	1	0	2	0	1	0	0	1	1	1	0	1	1	1	0	2	2	0	0	2	0	1	1	0	1	0	0	2	0
412	0	0	1	0	0	1	1	0	1	1	0	0	1	0	0	0	0	0	1	1	0	0	2	0	0	2	2	2	0	1	0	1	2	0	0	2	1	0	0	2	0	0	0	1	0	0	0	1	1
413	0	0	2	0	0	0	2	0	0	0	0	1	2	1	1	0	0	1	2	2	0	0	2	0	1	1	1	2	0	1	2	2	1	0	0	1	1	0	0	2	0	0	2	0	2	1	0	1	0
414	1	0	2	0	0	0	2	0	2	0	0	1	2	1	0	0	0	1	0	0	0	0	1	0	0	1	1	1	1	1	0	1	0	1	0	1	2	0	0	1	1	1	1	1	1	0	0	0	1
415	1	1	2	1	1	0	2	0	1	0	0	0	2	1	0	1	0	1	1	1	0	1	1	0	0	0	0	0	1	1	0	0	0	0	0	2	0	1	0	0	0	1	1	1	0	1	0	1	1
416	1	0	2	0	0	0	2	0	1	0	0	0	1	0	0	1	0	1	2	2	1	0	1	0	0	0	2	2	0	2	1	2	1	1	1	2	1	0	0	2	0	1	1	0	1	0	0	0	0
417	1	0	1	1	0	0	2	0	0	0	1	0	0	0	0	0	0	1	2	2	0	0	2	0	0	0	1	2	0	1	1	2	1	0	0	1	1	0	0	1	1	2	2	0	1	0	0	2	0
418	1	1	2	0	0	1	1	0	1	1	0	0	0	0	0	0	0	0	2	2	0	0	2	0	1	0	0	1	0	1	0	0	1	1	0	2	1	1	0	1	0	0	0	0	1	1	0	1	0
419	0	0	1	0	0	0	1	0	0	0	1	1	2	2	0	0	0	1	1	1	0	0	1	0	0	2	1	1	1	1	0	1	1	1	0	2	1	1	1	1	1	0	1	0	1	0	0	0	1
420	1	0	0	1	0	0	2	0	0	0	0	1	1	1	0	0	0	0	1	1	0	0	1	0	0	0	1	2	1	1	1	1	1	0	0	2	1	0	0	1	0	0	0	0	0	0	0	2	0
421	0	0	1	0	0	0	2	0	1	0	0	1	2	1	0	0	0	0	0	0	1	0	0	0	0	0	2	2	0	0	0	1	1	0	0	1	1	0	0	0	0	1	2	0	1	1	0	2	0
422	1	0	2	0	0	1	2	1	1	0	0	1	1	1	0	0	0	1	1	1	1	1	2	0	0	2	2	2	1	1	0	1	1	0	0	1	0	2	0	0	0	0	1	0	1	0	0	0	0
423	1	0	0	0	0	0	1	1	0	0	1	0	0	0	0	0	1	2	1	1	1	0	2	0	0	0	2	2	0	2	0	1	1	0	0	1	1	0	0	2	0	1	1	1	2	0	0	0	0
424	0	0	2	0	0	1	1	0	0	0	1	0	0	0	0	0	0	1	2	2	0	0	1	0	0	1	1	1	0	1	1	0	0	0	0	1	0	0	0	0	0	0	0	0	1	1	0	1	0
425	0	0	1	0	0	0	1	0	0	0	0	0	2	1	0	0	0	0	1	1	1	1	2	0	0	1	1	1	2	0	1	1	2	0	0	2	1	0	0	2	1	0	0	0	0	0	0	2	0
426	1	0	1	0	0	0	1	0	1	0	1	0	1	0	0	0	0	1	2	2	0	0	2	0	1	0	0	1	0	0	0	2	2	0	0	1	1	0	0	0	0	0	0	0	0	0	0	1	1
427	1	0	0	0	0	0	1	0	1	0	1	0	0	0	0	0	0	1	1	1	0	0	1	1	2	2	2	2	0	2	0	1	0	2	1	1	1	0	0	1	0	1	1	0	1	1	0	2	0
428	0	0	0	0	0	0	2	0	1	0	0	0	1	0	0	0	0	0	1	1	0	0	0	1	1	0	1	1	1	1	1	1	1	0	0	1	2	0	0	1	0	0	1	0	1	0	0	1	0
429	1	0	2	1	0	0	2	1	1	0	0	0	1	0	0	1	0	0	1	1	0	0	2	0	0	1	2	2	0	2	0	1	1	0	0	2	2	0	0	0	1	0	0	1	1	1	0	1	1
430	1	0	1	0	1	1	1	0	0	0	1	0	1	0	0	1	0	2	2	2	0	0	2	0	0	1	2	2	1	2	0	1	1	1	1	2	1	0	0	1	0	2	2	0	1	1	0	1	0
431	1	0	1	0	1	1	1	1	1	0	1	0	1	1	0	0	0	1	2	2	0	0	2	0	1	2	0	0	1	1	0	1	1	2	0	2	1	1	0	0	0	1	2	0	1	1	0	1	0
432	1	1	1	1	0	0	1	0	1	0	0	1	1	1	0	0	0	0	2	1	1	0	2	0	0	0	1	1	1	1	1	1	0	1	0	1	2	0	0	2	0	0	0	0	0	0	0	1	1
433	1	0	0	0	0	0	2	0	0	0	1	1	2	1	0	0	0	1	1	0	1	0	2	0	1	0	0	2	0	1	0	0	0	0	0	2	2	0	0	0	0	0	0	0	0	0	0	2	0
434	0	0	0	0	0	0	1	0	1	0	1	0	0	0	0	0	0	0	1	1	0	0	2	0	0	1	1	0	1	0	0	0	0	0	0	2	1	1	0	0	0	1	1	1	2	0	0	0	2
435	0	0	2	1	0	0	2	0	2	0	0	1	2	1	0	0	1	2	0	0	2	0	2	0	0	0	1	1	2	0	1	1	1	0	0	1	2	0	0	1	0	0	0	0	2	1	0	0	0
436	0	0	2	0	0	0	2	1	0	0	0	0	1	0	0	1	0	1	1	1	0	0	2	0	1	1	2	2	0	1	0	1	1	0	0	2	1	0	1	1	0	0	0	0	0	0	0	2	0
437	1	0	1	0	0	0	2	0	1	0	0	0	1	1	0	0	0	1	1	1	0	0	1	0	1	1	0	2	1	0	0	1	2	0	0	2	1	1	0	1	0	0	0	0	1	1	0	0	0
438	0	0	2	0	0	1	2	0	0	0	1	0	0	0	0	0	0	0	1	1	1	0	2	0	0	0	2	2	0	1	0	2	1	0	0	2	1	0	0	1	1	0	1	0	1	1	0	1	0
439	1	0	2	0	0	0	1	0	1	0	1	1	2	2	0	0	0	0	2	1	1	0	1	0	1	2	1	2	1	1	1	1	1	0	1	2	1	0	0	2	1	1	2	0	1	1	0	2	0
440	0	0	0	0	0	0	2	0	1	0	0	0	1	0	0	1	0	2	1	1	1	0	0	1	1	1	1	0	2	0	0	2	2	0	0	2	1	0	1	0	0	0	0	0	1	1	1	1	0
441	0	0	1	0	0	0	2	0	2	0	0	1	1	1	0	0	0	0	2	1	1	0	1	1	1	1	2	2	1	1	0	1	0	2	2	2	2	0	0	1	0	0	0	2	0	2	0	1	0
442	1	1	1	0	0	0	1	0	2	0	0	0	0	0	0	0	0	1	2	2	0	0	2	0	1	2	1	1	2	0	1	0	0	0	0	2	1	0	1	1	0	0	1	0	1	1	0	2	0
443	0	0	1	0	0	0	2	0	1	0	0	0	1	1	0	0	0	0	1	1	1	0	2	0	0	0	0	1	0	1	0	1	1	0	0	2	2	0	0	0	0	0	1	0	1	0	0	0	0
444	0	0	2	0	0	1	2	1	0	0	0	1	1	1	0	0	0	2	1	1	0	0	2	0	0	2	1	1	0	1	0	2	1	1	2	2	2	0	0	0	0	0	0	0	0	0	0	1	1
445	1	0	2	1	0	0	1	1	1	0	1	0	1	1	0	0	0	1	1	1	0	0	2	0	1	1	1	1	1	1	0	2	2	0	0	0	1	0	1	1	0	0	0	0	0	2	0	0	2
446	0	0	1	1	0	0	1	0	1	0	0	0	0	0	0	0	0	0	1	1	1	1	2	0	0	0	2	1	1	1	1	1	2	1	0	1	1	0	0	1	0	0	0	0	0	0	0	1	1
447	1	0	2	0	0	0	1	0	0	0	1	1	2	1	0	0	0	2	1	1	1	0	1	0	1	0	1	2	1	1	0	1	2	0	1	2	1	0	0	2	0	0	0	1	0	0	0	2	0
448	1	0	0	0	0	0	1	0	1	0	1	0	1	0	0	0	0	0	1	1	1	1	2	0	0	1	2	2	0	1	0	0	0	0	0	2	1	0	0	1	0	0	1	0	1	0	0	1	1
449	1	0	1	1	0	0	1	0	0	0	1	0	1	1	0	0	0	1	2	2	0	0	1	1	1	1	1	1	1	0	0	1	0	1	0	2	1	0	1	0	0	1	1	0	1	2	0	1	0
450	0	0	2	0	0	0	2	0	0	0	0	1	1	1	0	0	0	1	1	1	0	0	2	0	0	1	2	2	0	2	1	1	1	0	0	2	1	0	0	2	0	2	2	0	1	1	0	1	0
451	1	0	2	2	0	1	2	0	0	0	0	0	0	0	0	0	0	1	2	2	0	0	1	0	0	0	2	2	0	1	0	0	0	1	0	2	1	0	1	1	0	1	1	0	2	0	0	2	0
452	0	0	2	0	0	0	2	0	2	0	0	0	0	0	0	0	0	0	1	1	0	0	2	0	0	0	0	2	1	0	0	1	1	0	0	0	0	0	0	0	1	0	0	0	0	0	0	0	1
453	0	0	2	1	0	0	2	0	0	0	0	1	1	0	1	0	0	1	2	2	0	1	0	1	1	1	1	2	0	1	0	2	1	1	0	1	0	1	0	0	0	0	0	0	1	1	0	2	0
454	0	0	1	0	0	0	2	0	1	0	0	1	1	1	0	0	0	0	1	1	0	0	1	0	0	1	2	2	0	1	1	1	1	0	0	2	1	0	0	2	0	0	1	0	0	0	0	0	1
455	1	0	2	0	0	1	1	0	1	0	0	0	2	1	0	1	0	0	0	0	1	0	2	0	1	2	2	2	0	1	1	2	2	0	1	1	1	0	0	2	0	0	0	0	0	0	0	0	1
456	0	0	1	1	0	0	2	0	0	0	0	0	1	0	0	0	0	2	2	2	0	0	2	0	0	1	0	1	2	0	0	2	2	0	0	2	1	0	0	1	0	0	1	0	1	1	0	1	1
457	1	0	1	0	0	1	2	0	0	0	0	0	0	0	0	0	0	0	1	1	0	0	2	0	0	1	1	2	0	1	1	1	1	0	0	1	1	0	0	0	0	0	1	0	1	1	0	1	1
458	0	0	2	1	0	0	1	0	1	0	1	0	2	1	0	1	0	0	1	1	1	0	1	0	0	0	0	1	2	0	0	1	1	1	1	1	2	0	0	1	0	0	0	0	0	0	0	1	0
459	1	0	0	1	0	0	2	0	1	0	0	0	0	0	0	0	0	0	1	1	0	0	2	0	0	0	2	2	0	2	0	2	2	0	0	1	1	0	0	1	0	0	0	0	0	0	0	2	0
460	0	0	2	0	0	0	1	0	1	1	1	1	2	2	0	0	0	0	2	1	1	0	2	0	0	1	2	2	1	2	0	2	2	0	0	2	2	0	0	2	0	0	0	0	1	1	0	0	1
461	0	0	2	0	0	0	2	1	0	0	0	0	0	0	0	0	0	0	1	1	0	1	2	0	0	2	2	2	1	1	1	2	1	1	0	1	1	0	0	2	0	0	1	0	1	1	0	2	0
462	1	0	0	1	0	0	1	1	0	0	1	1	0	0	0	0	0	1	2	2	0	0	2	0	0	1	0	1	2	0	0	1	2	0	0	2	2	0	0	1	0	0	1	0	0	1	0	1	1
463	1	1	1	0	0	0	2	0	0	0	0	0	0	0	0	0	0	1	0	0	0	0	1	1	1	2	1	2	0	1	1	2	2	0	0	2	1	0	1	1	0	0	1	0	1	0	0	0	0
464	0	0	1	0	0	0	2	0	2	0	0	0	1	0	0	1	0	2	1	1	0	0	2	0	0	1	2	2	1	1	1	0	1	1	0	2	2	0	0	2	0	1	1	0	0	0	0	0	1
465	1	0	1	0	0	0	1	0	1	1	1	1	1	1	0	0	0	0	1	1	1	0	1	1	0	1	2	0	1	0	0	1	1	0	0	1	1	0	0	0	0	0	1	0	1	0	0	2	0
466	1	0	1	0	0	1	2	1	1	0	0	0	0	1	0	0	0	0	0	0	1	0	2	0	0	1	2	2	0	2	0	1	1	1	1	2	0	0	0	1	0	0	0	1	0	1	0	1	0
467	0	0	1	0	0	1	2	1	1	1	0	2	2	2	0	0	0	0	2	1	1	0	1	1	1	1	2	2	1	1	2	2	2	0	0	0	1	1	0	1	0	1	1	0	1	0	0	2	0
468	0	0	2	1	0	0	2	1	1	0	0	0	2	1	0	1	1	1	1	1	0	0	0	1	1	1	2	2	1	2	0	1	1	0	0	2	1	1	0	1	0	0	0	0	0	2	0	2	0
469	1	0	2	2	0	1	2	0	2	0	0	0	0	0	0	0	0	0	0	0	0	0	2	0	0	1	1	1	1	1	1	1	0	1	2	2	1	0	1	1	0	0	0	0	2	1	0	1	1
470	1	0	1	0	0	0	2	0	2	0	0	0	0	0	0	1	0	1	2	2	0	0	0	0	0	0	1	2	1	1	1	1	1	0	0	2	1	0	0	1	0	0	0	0	1	0	0	0	2
471	1	0	2	1	0	0	1	0	0	0	1	1	0	0	0	0	0	1	1	1	0	0	1	0	0	1	1	1	2	0	1	1	0	1	0	1	2	0	0	0	0	0	0	0	0	1	0	2	0
472	1	0	1	0	0	0	1	2	0	0	0	0	0	0	0	0	0	0	1	1	1	0	2	0	0	0	1	1	1	1	1	1	1	0	0	2	2	0	0	2	0	0	0	0	1	1	0	1	0
473	0	0	0	1	0	0	1	0	0	0	1	1	1	0	1	0	0	0	1	1	0	0	2	0	1	2	0	2	1	0	1	1	1	0	0	2	1	0	0	2	0	0	0	0	1	1	0	1	0
474	0	0	2	0	0	1	2	1	1	0	0	1	2	1	0	0	0	1	2	2	0	1	1	0	0	0	2	2	0	1	1	2	1	0	0	2	2	0	0	1	0	1	1	0	0	0	0	1	0
475	0	0	1	0	0	0	2	1	0	0	0	1	2	1	0	0	0	1	2	2	0	1	2	0	0	1	2	2	0	0	0	2	2	0	0	1	2	0	0	1	0	0	0	1	1	1	0	1	0
476	0	1	1	0	0	0	1	0	1	0	0	1	2	1	0	1	0	0	2	2	0	0	1	1	1	1	0	2	1	1	0	1	1	0	0	2	2	1	1	2	1	2	2	0	0	0	0	2	0
477	0	0	1	0	0	0	2	0	0	0	0	0	1	0	0	0	0	2	2	1	1	1	1	0	1	0	2	2	0	1	1	2	2	0	1	2	2	1	1	2	1	0	0	0	1	0	0	2	0
478	0	0	1	0	0	0	2	1	1	1	0	0	1	1	0	0	0	0	2	2	0	0	2	0	0	2	2	2	0	2	1	2	2	0	0	1	1	0	0	1	0	0	0	0	0	0	0	0	1
479	1	0	0	0	0	0	2	0	0	0	0	1	1	1	0	0	0	1	1	1	1	1	2	0	0	2	1	2	0	1	1	1	1	0	0	2	1	0	0	1	0	0	1	0	0	0	0	0	0
480	0	1	1	0	0	0	1	0	0	0	1	0	1	0	0	1	0	2	1	1	0	0	1	0	1	1	2	2	0	2	1	0	0	1	1	1	2	0	0	1	0	0	1	0	0	1	0	1	1
481	0	0	1	0	0	0	2	0	0	0	1	0	0	0	0	0	0	0	1	1	1	1	0	1	1	1	1	2	0	1	0	0	0	0	0	2	2	0	0	2	0	0	0	1	0	0	0	2	0
482	1	0	1	0	0	0	2	0	1	0	0	0	1	1	0	0	0	0	1	1	0	1	2	0	0	0	1	1	2	0	0	0	0	0	0	2	1	1	0	1	0	0	0	0	1	1	0	0	0
483	1	0	2	0	0	0	2	0	0	0	1	1	1	1	0	0	0	2	1	1	1	0	1	1	1	2	2	2	0	2	1	2	2	0	0	1	2	0	0	1	0	0	1	0	1	0	0	0	0
484	0	0	2	1	0	0	2	0	2	0	0	0	0	0	0	0	0	0	2	2	0	0	2	0	0	0	2	2	1	2	1	1	1	1	1	2	2	0	0	2	0	0	1	0	1	1	0	0	2
485	0	0	1	0	1	2	2	0	1	0	0	0	1	0	0	0	0	1	1	1	0	0	2	0	0	0	1	2	0	1	0	0	0	0	0	2	2	0	0	1	0	1	1	0	0	2	0	2	0
486	0	0	1	1	0	0	2	0	0	0	0	0	0	0	0	0	0	1	2	2	0	0	0	0	0	0	1	2	0	1	1	0	0	0	1	2	0	0	0	0	0	0	1	0	1	1	0	2	0
487	1	0	0	0	0	0	1	1	0	0	1	0	2	0	0	1	0	0	2	1	1	0	2	0	0	1	2	2	0	2	0	2	2	0	0	0	0	1	0	0	0	0	0	1	0	0	1	2	0
488	0	1	1	0	0	0	1	1	0	1	1	0	0	0	0	0	0	0	2	2	0	0	2	0	0	2	2	2	1	1	2	1	1	0	0	1	1	0	0	1	0	0	1	1	0	0	0	2	0
489	1	0	2	1	0	0	2	0	0	0	0	0	1	0	0	1	0	0	2	2	0	1	1	0	0	0	0	2	2	1	1	0	0	0	0	2	1	0	0	1	0	0	1	0	1	1	0	1	0
490	0	0	2	2	0	0	2	0	2	0	0	0	1	0	0	0	0	1	0	0	1	1	2	0	0	2	1	2	0	2	1	1	1	2	0	2	2	0	0	1	0	0	0	0	0	0	0	0	0
491	1	0	1	0	0	0	2	0	2	0	0	0	0	0	0	0	0	1	2	2	0	0	2	0	0	1	0	1	2	0	0	1	1	2	2	2	1	1	1	2	2	0	1	0	2	2	0	2	0
492	0	1	1	0	0	0	1	0	0	0	1	0	1	1	0	0	0	0	1	1	0	0	1	1	2	2	2	2	0	2	0	2	2	0	0	1	2	0	0	1	0	0	0	0	0	0	0	2	0
493	1	0	1	0	0	0	1	1	1	0	0	1	2	1	0	0	0	0	1	1	0	0	1	1	1	0	0	2	1	0	0	0	0	1	1	2	2	0	0	1	0	0	0	0	1	0	0	0	2
494	1	0	2	0	0	0	2	0	1	0	0	0	0	0	0	0	0	1	2	2	0	0	1	1	1	2	2	2	1	1	2	1	1	0	0	2	1	1	0	1	0	0	0	0	0	0	0	1	1
495	0	0	2	0	0	1	1	0	0	1	2	0	0	0	0	0	0	2	1	1	0	0	2	0	1	0	2	2	0	1	0	0	0	0	0	2	0	0	0	0	1	0	1	0	1	0	0	0	0
496	1	0	1	1	0	0	1	0	0	0	1	0	0	0	0	0	0	0	0	0	1	0	2	0	0	0	1	2	2	1	0	2	2	0	1	2	1	0	0	2	1	0	0	0	0	1	0	2	0
497	1	0	2	0	0	0	1	0	2	0	0	1	1	1	0	0	0	0	1	1	1	0	1	0	0	1	2	1	1	0	0	0	0	0	0	2	1	0	0	1	0	0	0	0	0	1	0	1	1
498	1	0	2	0	0	0	1	0	0	0	0	0	0	0	0	0	0	1	1	1	1	0	2	1	1	1	2	2	0	1	0	1	1	1	1	2	2	0	0	2	0	0	1	0	1	1	0	1	0
499	0	0	1	0	0	1	1	0	2	0	0	0	0	0	0	0	0	1	0	0	2	0	2	0	0	2	1	1	2	0	1	1	2	1	0	2	2	0	0	1	0	0	0	0	0	0	0	1	1
500	0	0	1	1	0	1	2	1	1	0	0	0	0	0	0	0	1	1	0	0	1	0	2	0	0	2	1	2	0	1	1	0	1	1	0	2	2	0	0	1	0	0	1	0	1	1	0	1	0
501	0	0	1	0	0	0	2	0	2	0	0	1	2	2	0	0	0	0	1	1	0	1	2	0	0	2	2	2	0	1	1	1	1	0	0	2	1	0	0	1	0	2	2	0	1	0	0	0	1
502	1	0	1	1	0	0	2	0	1	0	0	1	1	1	0	0	0	0	1	1	0	0	1	0	0	0	1	1	1	1	0	1	1	1	1	1	1	0	0	1	0	0	1	0	1	0	0	2	0
503	1	0	2	0	0	1	2	1	0	0	1	0	0	0	0	0	0	0	1	1	0	0	2	0	1	0	1	2	0	1	1	1	2	0	0	1	2	1	0	1	0	0	0	0	0	0	0	1	0
504	1	0	1	0	1	1	1	0	0	0	1	0	1	1	0	0	0	0	1	1	0	0	0	1	1	0	1	2	1	1	1	1	1	1	0	2	0	0	0	0	1	0	0	1	0	1	0	1	0
505	0	0	1	0	0	0	2	0	0	1	0	2	2	2	0	0	0	0	0	0	0	0	2	0	0	1	1	1	2	0	1	0	0	0	0	2	1	0	0	1	0	0	0	0	0	0	0	1	0
506	1	0	0	0	0	0	2	0	1	0	0	0	1	0	0	0	0	2	1	1	1	0	2	0	0	1	2	2	0	2	0	0	0	1	1	2	2	0	0	1	0	0	0	0	0	0	0	2	0
507	1	0	1	0	1	2	1	0	0	0	1	1	1	1	0	0	1	1	1	1	0	0	2	0	0	1	2	2	0	1	0	0	0	0	0	1	1	0	0	1	0	0	0	0	0	0	0	0	0
508	0	0	1	0	0	0	1	0	2	0	0	1	1	1	0	0	0	0	2	1	1	0	2	0	0	1	1	2	1	1	0	1	2	0	0	1	2	0	0	0	0	1	1	0	0	0	0	0	0
509	0	0	0	0	0	0	2	0	0	0	1	0	1	0	1	0	0	0	0	0	1	0	2	0	0	0	2	2	0	2	0	0	0	0	0	2	1	1	1	0	0	0	1	0	2	2	0	1	0
510	1	0	2	0	0	1	2	0	0	0	0	1	2	1	0	0	1	1	1	2	0	0	2	0	0	0	1	1	1	0	0	1	1	1	0	0	1	0	0	1	0	0	0	0	1	1	0	1	0
511	1	0	1	1	1	1	2	0	1	0	0	1	2	2	0	0	0	2	0	0	0	0	2	0	0	0	1	1	1	1	0	0	0	0	1	2	2	0	0	1	1	0	1	0	1	0	0	1	0
512	1	0	2	1	0	0	2	0	0	0	0	1	0	0	0	0	0	1	1	1	0	0	1	0	0	1	2	1	1	0	0	2	1	1	1	1	2	0	0	1	0	1	1	0	2	1	0	1	0
513	1	0	1	2	0	0	1	0	1	1	0	0	1	0	0	0	0	0	0	0	1	1	0	1	1	1	2	1	1	0	0	1	0	1	0	2	2	0	0	1	0	0	0	0	0	0	0	1	1
514	0	0	2	1	0	0	1	0	0	0	1	1	1	1	0	0	0	1	2	2	0	1	1	0	0	1	2	2	0	2	0	1	1	0	0	2	1	0	0	1	0	1	1	1	2	0	0	1	0
515	0	0	2	0	0	1	1	0	0	0	0	1	0	0	0	0	0	0	1	1	1	0	2	0	0	0	0	1	0	0	0	2	2	0	1	2	0	0	0	0	0	2	2	0	1	0	0	2	0
516	0	0	1	0	0	0	1	1	0	0	1	0	0	0	0	0	0	0	2	2	0	1	1	0	1	0	1	1	1	1	0	1	1	0	1	2	1	1	1	1	1	1	1	1	0	1	0	1	0
517	1	0	0	1	0	0	1	0	1	0	1	0	0	0	0	0	0	1	0	1	0	1	1	0	0	1	1	2	0	1	0	1	1	1	0	0	0	0	0	1	1	0	1	0	0	0	0	1	0
518	1	0	0	0	0	0	0	0	0	0	2	1	1	1	0	0	0	1	2	2	0	0	2	0	0	1	2	2	0	2	2	0	1	1	0	2	1	1	0	0	0	0	0	0	0	1	0	2	0
519	0	0	2	0	0	0	2	0	1	0	0	0	1	0	0	0	0	0	1	2	0	0	1	1	1	1	1	2	1	1	0	2	1	1	0	1	1	0	0	1	0	0	1	0	0	0	0	0	2
520	0	1	1	0	0	0	1	0	1	0	1	1	1	1	0	0	0	1	1	1	1	0	2	0	0	1	2	2	0	2	0	1	0	0	0	1	1	0	0	0	1	0	1	0	1	0	0	1	1
521	0	0	1	1	0	0	2	1	0	0	0	0	0	0	0	0	0	0	2	2	0	0	1	0	0	1	2	2	0	1	1	1	1	0	0	0	0	1	1	0	0	0	0	0	0	0	0	2	0
522	0	1	1	0	0	0	2	0	1	0	0	1	1	1	0	0	0	1	1	0	0	0	2	0	0	0	2	2	0	2	1	1	1	0	0	2	2	0	0	1	0	0	0	0	0	0	0	1	0
523	1	1	1	0	0	0	1	1	1	0	1	2	2	1	1	0	0	0	2	2	0	0	2	0	0	2	1	1	1	1	1	1	0	2	1	1	1	0	0	1	0	1	2	0	0	0	0	1	0
524	0	0	2	0	0	1	2	0	0	0	1	0	0	0	0	0	0	1	1	1	0	0	1	0	0	1	2	2	0	2	0	2	1	1	1	2	2	0	0	2	0	0	0	1	0	0	0	1	0
525	1	0	2	0	0	1	1	0	0	0	1	0	0	0	0	0	0	0	2	2	0	0	0	0	0	1	0	1	1	1	0	0	0	0	0	2	1	0	0	1	1	0	1	0	1	2	0	2	0
526	0	0	1	1	0	1	1	0	1	0	1	1	1	1	0	0	0	1	2	2	0	0	1	0	0	1	1	2	1	1	1	2	1	0	0	2	1	2	0	0	0	1	1	0	0	0	0	1	0
527	0	0	2	0	0	0	2	0	0	0	1	1	1	1	0	0	0	0	2	2	0	0	2	0	0	1	1	2	1	1	1	1	1	1	0	2	1	0	0	0	0	0	1	0	0	2	0	1	0
528	0	0	2	1	0	0	1	0	0	0	1	0	0	0	0	0	0	1	1	1	1	0	2	0	0	2	2	2	0	2	0	1	1	0	0	2	1	0	0	0	0	0	1	0	1	1	0	1	1
529	0	0	1	1	0	0	1	1	0	0	0	0	1	0	0	0	0	0	2	1	1	0	2	0	1	1	2	2	1	1	2	1	0	0	0	1	1	0	0	0	0	0	0	0	0	1	0	1	0
530	0	0	2	1	0	1	2	1	0	0	0	1	1	0	1	0	0	1	1	2	0	0	2	0	1	1	1	2	1	1	1	2	2	0	0	1	2	0	0	1	0	0	0	1	0	0	0	2	0
531	1	0	1	0	0	0	1	0	1	0	1	1	1	1	0	0	0	2	1	1	1	0	1	1	1	0	1	1	0	1	0	2	1	0	0	1	1	0	0	1	0	0	1	0	2	1	0	2	0
532	1	0	1	0	1	1	2	1	1	0	0	0	1	1	0	0	0	1	1	2	0	0	2	0	0	0	1	2	0	1	1	0	0	1	1	2	2	0	0	1	0	0	0	0	0	0	0	1	1
533	1	0	1	0	0	1	2	0	2	0	0	0	0	0	0	0	0	0	0	0	1	0	1	1	0	1	2	2	0	2	0	0	1	1	0	2	2	0	0	0	0	0	0	0	0	0	0	1	1
534	1	0	0	1	0	0	2	0	1	0	0	1	1	1	0	0	0	0	2	2	0	0	1	0	0	1	1	2	1	1	1	0	0	0	0	2	1	0	0	1	1	0	1	0	1	1	0	2	0
535	1	0	1	0	0	0	1	0	1	0	1	0	0	0	0	0	0	0	0	0	1	0	1	0	0	1	1	1	1	1	0	1	2	1	0	2	1	0	0	2	1	1	1	1	2	0	0	2	0
536	0	0	1	0	0	1	1	0	0	0	1	1	0	0	0	0	0	0	1	1	0	0	2	0	0	0	1	1	1	1	0	0	0	0	0	2	1	0	0	0	0	0	0	0	0	0	0	0	0
537	1	0	2	0	0	0	1	1	1	0	0	1	2	1	0	0	0	0	0	0	0	0	2	0	1	2	1	0	2	0	0	1	1	1	1	2	1	0	0	1	1	2	2	0	1	0	0	1	1
538	1	0	2	0	0	1	2	0	2	0	0	0	0	0	0	0	0	1	1	1	0	0	2	0	0	1	2	2	0	2	0	1	2	1	0	2	1	0	0	1	0	1	1	1	1	0	0	2	0
539	1	1	1	0	0	0	1	0	1	0	1	0	2	1	0	0	0	0	0	0	0	0	2	0	0	0	0	2	2	0	0	0	0	0	0	2	1	1	0	2	0	1	1	0	1	0	0	1	0
540	1	1	1	0	0	0	2	0	1	0	0	0	0	0	0	0	1	1	1	1	0	0	2	0	0	1	2	2	0	0	0	1	0	1	0	1	2	0	0	2	0	0	0	0	0	1	0	2	0
541	1	0	1	0	0	0	2	1	1	0	0	2	2	2	0	0	0	0	2	2	0	0	1	0	0	2	2	2	0	2	0	1	1	0	0	1	1	1	0	0	0	0	0	0	0	1	0	0	0
542	1	0	2	1	0	0	2	0	1	0	0	0	0	0	0	0	0	0	2	2	1	0	2	0	0	0	1	1	2	0	1	2	2	0	0	2	1	0	1	1	0	0	1	0	1	2	0	1	0
543	0	0	1	0	0	0	2	0	2	0	0	0	0	0	0	0	0	1	1	1	0	0	2	0	0	0	2	2	0	2	0	0	1	1	0	2	1	0	0	1	0	0	1	0	1	1	0	0	1
544	1	0	1	1	0	0	1	0	1	0	1	1	2	1	0	1	0	2	2	2	0	0	1	0	0	1	2	2	1	0	1	0	0	0	0	2	1	0	0	1	0	0	0	0	0	0	0	0	1
545	0	0	1	1	0	0	2	0	2	0	0	0	1	1	0	0	0	2	1	1	0	0	2	0	0	0	1	1	0	1	1	1	2	1	0	2	2	0	0	2	0	0	0	0	1	1	0	1	0
546	1	0	1	0	0	0	1	1	1	0	0	1	2	2	0	0	0	0	1	1	1	0	2	0	0	1	1	1	2	0	1	2	1	0	0	1	2	0	0	1	0	0	0	0	0	1	0	2	0
547	1	0	2	1	0	0	2	0	1	0	0	0	2	1	0	0	0	1	0	0	0	0	2	0	1	2	1	1	0	2	1	0	1	0	0	2	0	1	1	0	0	0	0	0	0	0	0	1	0
548	1	0	2	0	0	1	2	1	1	0	0	0	1	2	0	0	0	0	2	2	0	0	1	0	0	1	0	2	1	0	0	1	1	1	0	2	2	0	0	1	0	0	0	2	0	0	0	2	0
549	0	0	1	0	0	0	2	1	0	0	0	1	2	1	0	1	0	0	1	1	0	0	0	0	0	0	1	2	0	1	0	0	0	0	0	2	1	1	0	0	0	0	0	0	0	0	0	0	0
550	0	0	1	1	1	1	1	0	0	0	1	0	1	0	0	1	0	0	1	1	0	0	0	0	0	1	0	1	1	0	0	1	1	0	0	2	1	0	0	2	0	2	2	0	0	0	0	2	0
551	1	0	1	1	0	0	2	0	1	0	0	1	0	0	0	0	0	0	1	1	1	0	2	0	0	0	2	2	0	1	1	0	0	0	1	2	1	0	0	2	0	0	0	0	1	0	0	0	0
552	0	0	2	0	0	0	2	0	0	0	0	0	1	1	0	0	0	1	0	0	0	1	2	0	0	2	1	1	2	0	1	1	1	0	0	2	1	0	0	2	0	0	1	0	0	0	0	2	0
553	0	0	1	1	0	0	2	0	2	0	0	1	2	1	0	0	0	0	2	2	0	0	2	0	0	2	2	2	1	2	0	1	2	1	0	2	2	0	0	2	0	0	1	0	1	1	0	1	0
554	0	0	0	1	0	0	2	1	1	1	0	0	2	1	0	1	0	1	1	1	0	0	2	0	0	1	1	2	1	1	0	2	2	0	0	1	1	0	0	1	0	0	0	0	0	1	0	0	0
555	0	0	0	0	0	0	2	1	0	0	0	0	1	0	0	1	0	0	0	0	0	2	0	0	0	1	1	1	1	1	0	1	1	0	0	2	1	0	0	0	0	0	1	0	1	0	0	0	0
556	1	0	1	0	1	1	0	0	0	0	1	0	0	0	0	0	0	0	1	1	1	0	2	0	0	2	2	2	1	1	0	2	2	0	0	1	1	0	0	2	0	0	1	0	1	1	0	1	0
557	1	0	2	0	0	1	1	0	1	0	0	0	1	0	0	0	1	1	1	1	0	0	2	0	2	1	2	2	1	2	0	1	1	0	0	1	1	0	0	2	0	1	1	1	1	0	0	0	1
558	0	1	1	0	0	0	2	0	2	0	0	1	1	1	0	0	0	1	1	1	1	0	1	0	1	0	2	2	0	2	0	0	0	0	0	2	1	0	0	1	0	0	0	0	1	1	0	0	0
559	1	0	1	0	0	0	1	0	0	0	1	1	2	2	0	0	0	1	2	2	0	0	2	0	0	1	1	1	1	1	0	1	1	0	0	2	1	0	0	0	0	0	0	1	0	0	0	1	1
560	1	0	1	1	0	0	2	0	1	0	0	0	0	0	0	0	1	1	1	1	0	0	2	0	0	1	0	1	2	0	0	2	1	0	0	1	1	1	0	0	0	1	1	1	2	0	0	0	0
561	0	0	0	1	0	0	1	0	0	0	1	1	1	1	0	0	0	1	1	1	0	0	2	0	0	1	2	0	1	0	0	0	0	0	0	2	2	0	0	2	0	1	1	0	0	0	0	1	0
562	1	0	1	0	0	0	2	1	0	0	0	0	1	0	0	1	0	1	0	0	2	1	2	0	0	1	2	2	1	2	0	1	1	0	0	2	2	0	0	1	1	0	0	0	0	0	0	2	0
563	1	0	2	0	0	0	1	1	0	0	0	0	1	0	0	0	0	0	0	0	1	0	2	0	0	1	1	2	0	2	0	0	0	0	1	2	1	0	0	0	0	0	0	0	0	1	0	2	0
564	0	0	0	0	0	0	1	0	0	0	0	0	0	0	0	0	0	0	2	2	0	0	1	1	1	1	1	2	1	2	0	2	2	0	0	1	1	0	0	1	0	0	0	0	0	0	0	1	0
565	1	0	2	1	0	0	1	0	1	0	1	0	0	0	0	0	0	1	2	1	1	0	2	0	0	2	2	2	0	2	0	1	0	0	0	1	1	0	0	2	1	1	1	0	1	0	0	1	1
566	1	1	1	0	0	0	1	0	0	0	1	0	0	0	0	0	0	0	1	1	1	1	2	0	0	0	1	1	2	1	0	2	2	0	1	1	1	0	0	1	0	0	0	1	0	0	0	2	0
567	1	0	2	0	0	0	2	0	0	0	1	0	2	1	0	0	0	1	1	1	0	0	1	0	1	0	1	1	1	1	0	2	2	0	0	1	1	0	0	1	1	0	0	0	0	0	0	2	0
568	0	0	1	1	0	0	1	0	1	0	0	0	0	0	0	0	0	0	1	1	0	0	2	0	0	1	2	2	0	2	1	0	0	1	1	2	2	0	0	1	0	0	1	0	1	0	0	2	0
569	0	0	0	0	0	0	2	0	2	0	0	1	0	0	0	0	0	0	0	0	1	0	2	0	0	1	1	2	0	1	0	2	2	0	1	2	1	1	0	1	0	0	1	0	1	0	0	2	0
570	1	0	1	0	0	0	2	0	0	0	0	2	2	2	0	0	0	0	2	2	0	0	2	0	0	2	1	2	1	2	0	2	2	0	0	1	1	0	0	1	0	0	1	0	1	0	0	2	0
571	1	1	1	0	0	0	1	0	1	0	0	0	0	0	0	1	0	0	1	1	1	0	2	0	2	1	2	2	0	2	0	2	1	0	1	2	1	0	0	0	1	0	1	0	1	1	0	1	0
572	1	0	1	1	0	0	1	0	0	0	1	1	1	1	0	0	0	0	1	1	0	0	1	0	1	0	1	1	0	1	0	1	1	0	0	2	2	0	0	2	0	0	0	0	2	0	0	2	0
573	1	1	1	0	0	1	2	0	1	0	0	0	0	0	0	0	0	2	1	1	1	0	2	0	0	0	0	1	0	0	1	2	2	0	0	0	1	0	0	2	0	1	1	0	1	2	0	1	0
574	0	0	1	1	0	0	2	1	0	0	0	1	1	2	0	0	0	1	2	2	0	0	1	0	1	0	1	2	1	1	0	1	1	0	0	2	1	0	0	2	1	0	1	1	1	2	0	0	0
575	1	0	2	1	0	0	1	0	0	0	1	0	1	1	0	0	0	1	0	1	1	0	2	0	1	0	2	2	0	0	0	0	0	0	0	2	1	0	0	1	0	0	0	0	0	1	0	1	1
576	1	0	0	0	0	0	2	0	0	0	0	0	1	1	0	0	0	0	1	1	0	0	2	0	0	1	1	2	1	1	1	1	1	0	0	1	2	0	0	1	1	1	1	0	2	1	0	0	0
577	0	0	2	0	0	0	2	1	1	0	0	0	0	0	0	0	0	0	1	1	0	0	2	0	0	1	0	0	1	0	0	2	2	0	0	0	1	0	0	1	0	1	1	0	0	0	0	1	0
578	0	0	1	1	0	0	2	0	0	0	0	1	1	1	0	0	0	1	2	2	0	0	2	0	1	1	2	2	0	2	0	2	2	0	0	2	1	0	0	2	0	0	0	0	0	0	0	1	0
579	1	0	2	0	0	1	1	1	0	1	1	0	2	0	0	1	0	1	1	2	0	0	1	1	1	0	1	1	1	1	0	1	0	1	0	1	2	0	0	1	0	0	1	0	0	0	0	1	0
580	0	0	1	0	0	1	1	1	0	0	0	0	2	1	0	0	0	1	2	2	0	0	1	0	0	1	1	2	1	1	1	1	1	0	0	2	2	0	0	2	0	0	1	0	1	1	0	2	0
581	0	0	1	0	0	0	0	0	1	0	1	1	1	0	1	0	0	1	1	1	1	0	2	0	1	1	1	2	2	0	1	1	1	0	0	2	1	0	0	0	0	0	0	0	0	0	0	2	0
582	0	0	1	1	0	0	1	0	1	1	1	1	2	1	0	0	0	0	0	0	1	0	2	0	0	1	1	2	1	1	1	0	0	1	0	2	2	0	0	2	0	0	0	0	0	1	1	1	0
583	0	0	2	0	0	1	1	0	0	0	1	1	0	0	0	0	0	0	0	0	0	0	0	0	0	0	2	2	1	1	1	0	0	0	0	2	1	0	0	2	1	0	0	0	0	0	0	0	0
584	1	0	0	0	0	0	2	0	0	0	0	1	1	1	0	0	0	0	2	2	0	0	1	1	1	1	1	2	0	1	1	2	2	0	0	0	2	0	0	0	1	0	0	1	0	1	0	0	0
585	0	0	2	0	0	1	1	0	1	0	1	0	0	0	0	0	0	2	1	1	0	0	1	0	0	1	1	2	0	1	0	2	2	0	1	1	1	0	0	1	0	0	0	0	0	0	0	2	0
586	1	0	1	0	0	0	2	0	1	0	0	1	1	1	0	0	0	1	2	2	0	0	0	0	0	0	1	2	1	1	1	1	1	0	1	1	0	0	0	1	0	0	0	0	0	1	0	1	0
587	0	0	0	0	0	0	2	0	2	0	0	0	1	1	0	0	1	2	1	1	1	0	1	0	0	2	1	1	0	0	0	0	0	1	2	2	2	0	0	2	0	0	0	0	0	1	0	2	0
588	0	0	1	0	0	0	2	0	1	0	0	0	2	2	0	0	0	2	0	0	0	0	2	0	1	2	2	2	0	2	0	1	1	1	1	2	2	0	0	2	0	1	1	0	1	0	0	0	0
589	0	0	0	1	0	0	2	0	1	0	0	1	1	1	0	0	0	1	2	2	0	0	2	0	1	0	2	2	0	2	0	1	2	0	0	2	2	0	0	1	1	1	1	0	1	1	0	2	0
590	0	0	2	1	0	0	2	0	1	0	0	0	1	0	0	0	0	0	2	2	0	0	2	0	0	0	2	2	0	2	1	2	2	0	0	1	1	0	0	1	0	0	0	0	0	0	0	2	0
591	0	0	1	1	0	1	1	0	0	0	2	0	0	0	0	0	0	1	2	2	0	0	1	0	1	1	0	0	1	0	0	1	0	1	2	2	2	0	0	1	0	0	0	1	0	0	0	1	0
592	0	0	0	0	0	0	1	0	1	0	0	1	1	0	0	0	0	0	1	2	0	0	2	0	0	0	1	1	1	1	0	1	1	1	1	2	1	0	0	1	0	1	1	0	0	0	0	2	0
593	1	0	1	1	0	0	1	0	0	0	0	1	1	1	0	0	1	1	2	2	1	0	2	0	0	0	2	2	0	2	1	2	1	1	1	2	1	0	1	1	0	0	0	0	0	0	0	2	0
594	1	0	1	1	0	1	1	0	1	0	1	0	0	0	0	0	0	1	1	1	0	0	0	0	0	0	1	1	0	1	1	1	1	0	0	1	2	0	0	0	0	1	1	1	0	1	0	2	0
595	0	0	1	1	0	0	1	0	0	0	1	0	0	0	0	0	0	1	1	2	0	0	1	0	0	2	1	2	1	1	1	1	1	0	0	2	1	0	0	2	0	0	2	0	1	1	0	2	0
596	0	0	1	0	0	0	1	0	1	0	0	1	2	1	0	1	0	0	0	0	1	0	1	0	1	0	2	2	1	2	0	1	1	1	1	2	1	0	0	0	0	0	2	0	1	1	0	0	2
597	0	0	2	0	0	0	1	0	0	0	1	1	1	1	0	0	0	0	0	0	1	0	2	0	0	1	2	2	1	1	1	0	0	0	0	2	1	0	0	1	0	0	1	0	0	0	0	2	0
598	1	0	1	0	0	0	2	1	1	0	0	0	0	0	0	0	0	0	2	2	0	0	0	1	1	1	1	2	1	1	0	2	2	0	1	2	1	0	0	1	0	0	1	0	1	1	0	1	1
599	0	1	1	0	0	1	1	0	1	0	1	0	1	0	0	0	0	0	0	0	0	0	1	1	2	2	1	1	1	1	1	0	0	0	0	1	1	1	0	1	0	0	1	0	0	0	0	1	0
600	1	0	2	0	0	0	0	0	0	0	1	0	0	0	0	0	0	0	1	1	1	0	2	0	0	1	1	1	1	1	0	0	0	0	0	2	1	0	1	1	0	1	1	0	0	0	0	1	0
601	1	0	2	1	0	0	2	1	0	0	0	1	1	1	0	0	0	0	1	1	0	0	2	0	1	0	1	2	1	1	0	2	2	0	0	0	2	0	0	0	0	0	1	0	1	1	0	1	1
602	0	0	2	1	0	0	0	0	0	0	1	0	0	0	0	0	0	0	1	2	0	0	2	0	0	1	2	2	0	2	0	2	2	0	0	1	2	0	0	1	0	0	0	0	0	0	0	2	0
603	0	0	2	1	0	1	1	1	1	0	0	1	2	1	0	0	0	1	1	1	1	0	2	0	0	0	1	2	1	1	1	1	1	0	0	2	1	0	0	2	0	0	1	0	1	2	0	2	0
604	1	0	2	1	0	0	2	0	0	0	0	1	2	1	0	0	0	1	1	2	0	0	2	0	0	1	1	1	0	1	1	1	1	1	0	0	2	0	0	1	0	0	1	0	1	0	0	1	0
605	0	0	1	1	0	0	2	0	1	0	0	0	1	0	0	1	0	2	2	2	0	0	2	0	0	0	1	1	0	1	1	0	0	0	0	2	2	0	0	1	1	0	0	1	0	0	0	2	0
606	1	1	1	0	0	0	1	0	1	1	1	1	1	1	0	0	0	2	1	1	0	0	2	0	0	1	1	2	0	1	0	0	0	0	0	1	1	0	0	1	0	0	0	0	1	0	0	2	0
607	0	0	2	1	0	1	2	0	1	0	0	1	0	0	0	0	0	0	2	2	0	0	2	0	0	2	2	2	1	2	0	1	1	0	1	2	1	1	0	1	0	0	0	0	0	0	0	0	0
608	1	0	2	1	0	0	1	0	1	0	0	1	1	2	0	0	0	0	1	0	1	0	1	0	0	2	2	1	1	1	0	0	0	1	2	2	2	0	0	1	0	0	0	0	0	0	0	0	0
609	1	0	1	0	0	1	2	1	1	0	0	1	2	2	0	0	0	1	1	1	0	0	2	0	0	1	1	1	0	2	1	1	1	0	0	2	1	0	0	1	1	0	0	0	2	0	0	1	0
610	0	0	1	0	0	1	1	0	0	0	0	0	2	1	0	0	0	0	0	0	0	1	2	0	0	1	1	2	1	1	1	0	0	2	1	2	0	0	1	0	0	0	0	0	0	0	0	1	1
611	1	0	0	1	0	0	2	0	1	0	0	0	2	0	0	1	1	2	1	1	1	0	2	0	0	1	1	0	2	0	0	1	1	0	0	2	1	0	0	1	0	0	1	0	1	1	0	2	0
612	0	0	0	1	0	0	1	1	1	0	1	1	1	1	0	0	0	2	2	2	0	0	2	0	0	0	1	1	1	1	0	1	1	1	0	0	1	0	0	0	0	0	0	1	0	0	0	2	0
613	0	0	2	1	0	1	2	1	0	0	0	0	1	0	0	0	1	2	0	0	2	0	2	0	0	0	2	2	0	2	1	1	1	1	0	0	0	0	0	0	0	0	0	0	0	0	0	2	0
614	1	0	1	0	0	0	0	0	0	0	2	0	0	0	0	0	0	0	1	1	1	0	2	0	1	0	2	2	0	2	2	2	2	0	0	0	1	0	1	1	1	0	1	0	1	0	0	2	0
615	0	0	2	0	0	1	2	1	1	0	0	2	2	2	0	0	0	1	0	1	0	0	0	0	0	1	2	1	1	1	0	0	0	0	1	2	0	1	0	0	0	0	0	0	0	0	0	1	1
616	1	0	2	0	0	0	1	0	0	0	1	1	1	0	1	0	0	0	1	1	0	0	2	0	0	1	1	1	1	1	0	1	1	0	0	0	1	1	1	1	1	0	0	0	0	0	0	2	0
617	1	0	1	0	0	1	1	0	0	0	1	1	2	1	0	0	0	1	2	0	1	0	2	0	1	0	1	1	2	0	1	1	1	0	0	1	0	0	0	1	1	0	0	0	1	1	0	2	0
618	0	0	2	1	0	1	1	1	0	0	1	1	2	2	0	0	0	0	1	1	1	0	2	0	0	1	2	2	1	1	2	1	1	0	1	1	2	0	0	2	0	0	1	0	1	1	0	2	0
619	1	0	1	0	0	0	2	1	1	0	0	0	0	0	0	0	0	0	0	0	1	0	2	0	1	2	1	2	2	1	1	2	1	1	1	2	1	1	1	2	1	1	1	0	2	0	0	2	0
620	0	0	1	0	0	0	2	0	0	0	0	1	1	1	0	0	0	0	1	1	1	0	2	0	1	2	0	1	0	0	1	2	1	0	0	1	2	0	0	2	0	1	1	0	1	0	0	1	0
621	0	0	0	0	0	0	2	1	0	0	1	0	0	0	0	0	0	1	0	1	1	0	2	0	0	1	2	2	0	0	0	1	1	2	1	2	1	0	0	1	1	0	2	0	1	1	0	0	0
622	0	1	1	1	0	0	2	0	0	0	0	0	1	1	0	0	0	0	1	1	0	0	2	0	0	1	2	2	0	2	0	1	1	1	1	2	1	1	0	1	0	0	1	0	2	2	0	1	1
623	1	0	2	0	0	1	1	0	1	1	0	1	2	2	0	0	0	1	1	1	1	1	2	0	1	1	2	2	0	2	1	2	2	0	0	1	0	0	1	0	0	0	0	1	0	0	0	1	1
624	1	0	1	0	0	0	1	0	0	0	1	0	2	1	0	0	0	0	1	1	1	0	2	0	0	1	2	2	0	2	1	0	0	2	1	2	0	1	0	0	0	0	1	0	1	1	0	0	0
625	0	0	2	1	0	0	1	0	0	0	1	1	1	1	0	0	0	1	2	2	0	0	1	0	0	1	2	2	1	1	2	1	1	0	0	1	2	0	0	0	0	0	0	0	0	0	0	2	0
626	1	0	1	0	0	0	2	1	0	0	0	0	0	0	0	0	0	0	2	1	1	0	1	1	1	1	1	2	2	0	1	2	1	0	1	2	1	1	1	1	1	0	1	1	1	2	0	1	0
627	1	0	2	1	0	0	2	1	1	0	0	0	1	1	0	0	0	0	2	2	0	0	2	0	0	1	2	2	1	1	1	1	1	0	0	1	2	0	0	2	0	0	0	0	0	0	0	2	0
628	1	0	2	1	0	0	2	1	0	0	0	0	1	0	0	1	0	0	2	1	0	0	2	0	0	2	1	0	1	0	0	1	0	2	1	1	1	0	1	1	0	0	1	0	0	1	0	1	1
629	0	1	1	0	0	0	2	0	2	0	0	0	1	1	0	0	0	1	1	1	0	0	1	0	0	1	2	2	0	2	0	1	1	0	0	1	0	0	0	1	0	0	0	0	0	0	0	1	0
630	1	1	2	0	0	1	1	0	1	0	1	0	1	1	0	0	0	1	1	1	0	0	1	0	0	2	0	2	1	0	1	2	2	0	0	0	1	1	0	1	0	0	0	0	0	1	0	2	0
631	0	1	1	0	0	1	2	0	1	0	1	0	1	0	0	1	0	0	1	1	0	0	2	0	0	1	0	1	1	1	0	0	1	0	0	2	1	0	0	2	1	0	0	0	0	1	0	2	0
632	0	0	2	0	0	2	2	0	2	0	0	1	1	1	0	0	0	0	2	2	0	0	1	1	1	2	1	1	0	1	0	2	2	0	0	1	2	0	0	1	1	0	1	0	0	1	0	1	0
633	0	0	0	1	0	0	2	0	2	0	0	0	0	0	0	0	0	0	2	1	1	0	2	0	0	2	1	2	1	1	1	2	1	1	1	2	2	1	0	1	0	0	0	0	0	0	0	2	0
634	1	0	0	0	0	0	1	0	0	0	1	0	0	0	0	0	0	0	1	1	1	0	2	0	0	1	2	2	2	2	0	2	2	0	0	1	1	0	1	1	1	0	0	1	1	1	0	2	0
635	1	0	1	1	0	0	2	1	0	0	0	1	0	0	0	0	0	1	1	2	0	0	2	0	1	1	2	2	0	2	0	2	2	0	0	1	2	0	0	1	1	0	1	0	0	0	0	1	1
636	0	0	1	0	0	1	2	0	2	0	0	1	1	1	0	0	0	0	2	2	1	0	2	0	0	1	1	2	2	1	2	2	1	1	0	2	1	0	0	2	1	0	0	0	0	0	0	2	0
637	0	0	1	0	1	1	2	1	0	0	1	1	2	1	0	0	0	1	1	1	0	0	2	0	0	1	2	2	0	2	1	2	2	0	0	1	1	1	0	1	0	0	0	0	0	2	0	0	1
638	1	0	2	1	0	0	1	1	1	0	0	0	0	1	0	0	0	0	1	1	1	0	2	0	0	1	1	2	1	1	0	0	0	2	1	2	1	1	0	1	0	1	1	1	1	0	0	2	0
639	1	0	1	0	0	0	2	0	1	0	0	0	0	0	0	0	0	0	2	2	0	0	1	0	1	2	2	2	0	1	1	0	0	0	0	2	2	0	0	0	1	0	1	0	1	0	0	0	2
640	0	0	1	0	0	0	0	0	0	0	2	0	0	0	0	0	0	2	0	0	0	0	2	0	0	1	0	1	0	1	0	2	2	0	0	1	1	1	0	0	0	0	0	0	1	1	0	2	0
641	0	0	2	0	0	1	2	0	1	0	0	1	2	1	1	0	0	1	2	2	0	0	1	0	0	2	1	1	0	1	1	1	0	1	0	1	1	0	0	0	0	0	0	1	0	0	0	2	0
642	0	0	1	0	0	0	2	0	1	0	0	0	0	0	0	0	0	1	0	0	0	0	2	0	0	2	1	0	1	0	0	1	1	0	0	2	2	0	0	2	0	0	1	0	1	0	0	2	0
643	0	1	2	0	0	1	2	0	1	0	0	0	1	0	0	1	0	0	2	2	0	0	1	1	1	0	2	2	1	1	2	1	1	0	0	1	1	0	0	0	0	0	1	0	1	0	0	0	1
644	1	0	1	0	0	0	2	0	0	1	0	0	1	0	0	1	0	1	0	0	2	0	2	0	1	2	1	2	0	1	1	0	0	0	0	2	2	0	0	2	1	0	1	0	1	0	0	2	0
645	0	0	2	1	0	0	2	0	0	0	0	0	1	0	0	1	0	0	1	2	0	0	0	0	1	0	2	2	0	2	0	2	2	0	0	2	1	0	0	1	0	0	0	0	0	0	0	1	0
646	1	0	1	0	0	1	1	0	0	0	1	1	1	1	0	0	0	0	2	1	1	0	2	0	0	0	2	2	0	1	1	2	2	0	0	2	2	0	0	2	1	0	0	0	0	0	0	2	0
647	1	0	2	1	0	0	1	1	1	0	1	1	1	1	0	0	0	1	1	1	1	0	2	0	0	1	1	1	1	1	0	1	0	1	2	2	2	0	0	1	0	0	0	0	0	1	0	1	1
648	0	1	2	0	0	0	1	0	0	0	1	0	1	0	0	0	0	1	0	0	2	0	2	0	0	1	0	1	1	1	0	2	2	0	0	1	0	0	1	0	0	1	1	1	2	0	0	1	0
649	0	1	2	0	0	1	1	0	0	0	1	2	2	2	0	0	0	2	1	1	1	0	2	0	0	0	2	2	0	0	0	1	2	0	1	2	2	0	0	1	0	0	2	0	2	1	0	2	0
650	1	0	1	1	0	0	2	1	0	0	0	0	1	0	0	1	0	2	1	1	0	0	2	0	1	0	1	2	1	1	1	1	1	0	0	1	2	0	0	1	0	0	0	0	1	1	0	1	0
651	1	0	1	0	1	0	2	0	1	0	0	0	0	0	0	0	0	1	2	2	1	0	1	1	1	1	0	1	0	0	1	0	0	0	0	2	2	1	0	0	0	0	1	0	1	0	0	1	1
652	0	0	0	0	0	0	1	0	1	0	0	0	1	0	0	0	0	0	2	1	1	0	2	0	0	2	1	1	2	0	1	2	2	0	0	0	2	0	0	1	0	0	1	0	1	0	0	2	0
653	0	0	1	0	0	0	2	0	2	0	0	1	1	1	0	0	0	0	2	2	0	0	2	0	0	0	1	1	1	1	0	0	0	2	1	2	1	0	0	1	0	0	0	0	0	0	0	1	0
654	1	0	1	0	0	1	2	1	0	0	0	0	0	0	0	0	1	0	2	1	1	1	0	1	0	0	2	2	0	2	0	1	2	0	0	2	1	0	0	1	0	1	1	0	1	1	0	2	0
655	0	1	2	0	0	0	2	0	1	0	0	0	0	0	0	1	0	0	0	0	1	0	2	0	0	0	0	1	1	1	0	1	1	1	1	2	1	0	0	0	0	0	1	0	1	1	0	2	0
656	0	1	1	0	0	0	2	0	1	0	0	2	2	2	0	0	0	0	1	1	0	0	2	0	0	1	2	2	1	2	0	2	2	0	0	0	1	0	1	1	0	0	0	0	0	0	0	2	0
657	1	0	1	1	0	0	1	0	1	0	1	1	1	1	0	0	1	1	2	2	1	0	2	0	0	0	1	0	1	0	0	1	0	1	1	2	1	0	0	1	0	0	0	0	1	1	0	2	0
658	0	0	2	1	0	1	1	1	1	0	0	1	1	1	0	0	1	2	2	2	0	0	1	0	1	2	1	1	1	1	1	0	1	1	0	2	1	0	1	0	0	0	0	1	0	0	0	2	0
659	0	0	1	0	1	2	1	0	2	0	0	1	2	1	0	1	0	0	1	1	0	1	1	0	1	0	2	2	0	2	2	1	1	0	0	2	0	0	0	0	1	0	0	0	1	1	0	1	0
660	0	0	0	0	0	0	2	0	1	0	0	0	1	0	0	0	0	0	2	1	1	0	2	0	0	2	2	2	0	2	0	1	1	1	1	1	1	1	0	2	0	0	0	0	0	1	0	0	1
661	1	0	0	0	0	0	1	0	0	0	1	0	1	0	0	0	0	1	0	0	1	0	2	0	1	2	1	1	1	1	0	2	1	0	0	2	1	0	0	0	1	0	0	0	0	0	0	2	0
662	1	0	2	0	0	2	2	1	1	0	0	1	1	1	0	0	0	2	1	1	0	0	1	0	0	2	2	2	0	2	1	2	1	0	0	2	1	0	1	1	0	0	1	0	1	0	0	1	0
663	1	0	2	0	0	1	2	0	0	0	1	0	0	0	0	0	0	0	0	0	1	0	1	0	0	1	1	1	0	1	0	1	2	0	0	2	1	0	0	1	0	0	0	0	1	0	0	1	0
664	1	0	1	0	0	0	2	1	0	0	0	0	0	0	0	0	0	1	1	1	1	1	1	0	0	1	1	1	2	1	0	2	1	0	1	2	2	0	0	2	0	0	0	0	0	0	0	1	0
665	1	0	1	0	0	0	2	1	1	0	0	0	0	0	0	0	0	1	1	1	0	0	1	0	0	0	0	2	1	1	0	1	1	0	0	2	2	0	0	2	1	1	1	0	0	0	0	2	0
666	0	0	2	0	0	1	2	0	1	0	0	1	0	0	0	0	0	0	1	1	0	0	2	0	1	0	1	1	1	0	0	2	1	0	0	1	2	0	0	2	0	0	1	0	1	2	0	1	1
667	0	0	1	0	0	0	2	0	0	0	0	1	2	1	0	0	0	1	1	1	0	0	2	0	1	0	1	2	0	1	0	0	0	0	0	2	0	0	0	0	0	0	0	1	0	1	0	1	0
668	0	0	0	0	0	0	2	0	2	0	0	0	0	0	0	0	0	0	2	2	0	0	2	0	1	0	1	2	2	0	1	1	1	1	1	1	2	0	0	2	0	0	1	0	0	0	0	1	0
669	0	0	1	1	0	0	2	1	0	0	0	0	0	0	0	0	0	0	2	2	1	1	0	1	0	0	1	1	2	0	1	0	0	0	0	2	1	0	1	1	0	0	0	0	0	2	0	2	0
670	0	0	2	0	0	2	2	0	1	0	0	0	0	0	0	0	0	0	1	1	0	0	1	1	1	0	1	1	1	1	0	1	0	2	2	2	1	0	0	1	0	1	1	1	2	0	0	2	0
671	1	0	0	0	0	0	1	0	1	0	1	0	1	1	0	0	0	1	1	0	0	0	1	1	1	2	2	2	1	1	0	0	0	1	1	1	1	0	0	1	0	0	1	0	2	2	0	2	0
672	0	0	2	0	0	0	2	0	0	0	0	0	1	1	0	0	0	0	1	1	1	0	2	0	0	0	1	2	0	2	0	1	1	1	1	1	2	0	0	0	0	0	0	1	0	1	0	2	0
673	0	0	0	0	0	0	2	1	1	0	0	0	0	0	0	0	0	2	2	2	0	0	2	0	0	1	0	2	2	0	0	1	1	0	0	2	1	0	0	2	1	1	1	0	0	0	0	2	0
674	1	0	2	0	0	0	2	0	1	0	0	0	0	0	0	0	0	0	2	2	0	0	2	0	0	1	0	2	2	0	0	1	1	0	0	0	2	0	0	0	1	0	1	0	0	0	0	0	1
675	0	0	1	0	0	1	1	0	0	0	1	0	0	0	0	0	0	1	1	1	1	0	2	0	0	1	2	2	0	2	0	2	1	1	1	1	2	0	0	1	0	1	1	1	2	0	0	2	0
676	0	0	1	1	0	0	1	1	0	0	1	0	0	0	0	0	0	2	1	1	1	0	2	0	0	1	2	2	0	2	0	1	0	1	2	2	2	0	0	1	0	0	0	0	0	0	0	0	0
677	0	0	1	0	0	1	1	1	0	0	1	0	2	0	0	1	0	0	2	2	0	0	2	0	0	0	2	2	0	1	1	2	1	0	0	2	1	1	0	1	0	0	1	0	2	2	0	1	0
678	0	0	1	1	0	0	1	0	1	0	1	0	0	0	0	0	0	2	1	1	0	0	2	0	0	0	1	1	1	2	0	1	0	1	1	2	1	1	0	1	0	0	1	0	2	1	0	2	0
679	0	0	1	0	0	0	1	0	0	0	1	0	0	0	0	0	0	0	1	1	0	0	2	0	1	1	2	2	0	1	0	0	0	0	1	2	1	0	0	1	0	0	1	0	0	0	0	2	0
680	1	0	2	1	0	0	2	0	1	0	0	0	0	0	0	0	0	0	1	0	1	0	2	0	0	0	2	2	0	2	0	1	1	1	1	1	1	0	1	1	0	0	0	0	0	0	0	1	1
681	0	0	2	1	0	0	1	1	0	0	0	0	1	0	0	1	0	0	2	1	1	0	2	0	1	2	2	2	1	2	0	1	0	1	0	1	1	0	0	2	1	0	0	0	0	0	0	1	0
682	1	0	1	0	1	1	2	0	0	0	0	0	1	0	0	0	0	1	1	0	0	0	2	0	0	2	1	2	1	1	0	1	1	0	1	1	0	1	0	1	0	0	0	0	1	0	0	1	1
683	1	0	2	1	0	0	2	1	1	0	0	1	1	1	0	0	0	1	1	1	0	0	2	0	1	0	1	2	0	1	1	1	0	0	0	1	2	0	0	2	0	0	0	1	1	0	0	1	0
684	0	0	1	0	0	1	0	0	0	0	2	0	0	0	0	0	0	0	1	1	0	0	1	0	0	0	2	2	1	1	1	1	1	0	0	2	2	0	0	1	0	0	1	0	1	0	0	1	1
685	1	0	1	0	0	0	2	0	1	0	0	1	1	1	0	0	0	0	1	1	1	0	1	1	1	1	0	1	0	0	0	0	1	1	0	2	1	0	1	1	1	0	0	0	0	0	0	2	0
686	1	0	1	0	1	2	2	1	0	0	0	1	1	1	0	0	0	1	2	2	0	0	2	0	1	1	1	2	1	1	1	1	1	0	0	2	1	0	1	1	0	0	1	0	1	1	0	0	0
687	0	0	2	0	0	1	2	0	2	0	0	1	1	1	0	0	0	1	1	1	1	0	2	0	0	1	2	2	1	1	0	1	1	0	0	2	1	0	0	1	0	0	1	0	0	0	0	2	0
688	0	0	1	0	0	0	0	0	0	0	2	1	1	1	0	0	0	1	1	1	0	0	2	0	0	1	2	2	1	1	0	1	1	0	0	1	2	0	0	1	0	0	1	0	1	0	0	2	0
689	0	0	2	1	0	0	1	0	1	0	1	0	0	0	0	0	0	1	1	1	0	0	2	0	1	1	0	1	2	0	0	1	1	1	1	1	1	0	0	0	0	0	1	0	1	0	0	0	2
690	1	0	1	0	0	0	2	1	0	0	0	0	1	0	0	0	0	1	2	2	0	0	1	1	1	1	2	2	0	2	0	2	2	0	0	1	1	0	1	1	1	0	0	0	0	0	0	1	1
691	1	0	1	1	0	0	1	0	1	0	0	1	1	0	1	0	0	1	1	2	0	0	2	0	0	1	2	2	1	1	0	1	1	0	0	1	1	0	0	1	0	0	0	2	0	0	0	1	0
692	0	0	1	0	0	0	0	0	0	0	1	0	0	0	0	1	0	0	1	1	1	1	2	0	0	2	0	1	0	1	0	1	1	0	0	1	1	0	0	1	0	0	1	0	1	0	0	0	0
693	0	0	1	0	0	0	2	0	1	0	0	0	0	0	0	0	0	0	1	0	1	0	1	1	1	2	2	2	1	1	0	2	1	1	0	2	2	0	0	1	0	0	0	1	1	0	0	1	1
694	0	0	0	0	0	0	1	0	0	0	1	1	2	1	1	0	0	1	1	1	0	0	2	0	0	0	1	1	0	1	0	1	1	0	0	2	2	0	0	2	0	0	0	0	0	0	0	2	0
695	1	0	1	1	0	0	2	0	0	0	0	0	0	0	0	0	0	1	2	2	0	0	2	0	0	1	1	1	1	1	0	0	0	1	1	2	2	0	0	1	0	0	0	0	0	0	0	0	0
696	1	0	1	0	0	0	2	0	0	0	1	0	0	1	0	0	0	0	1	1	0	0	0	0	1	0	1	1	1	1	0	2	2	0	0	1	0	0	1	1	1	0	0	1	1	1	0	2	0
697	1	0	2	1	0	0	2	0	2	0	0	1	1	1	0	0	0	0	1	1	0	0	2	0	0	2	2	2	0	1	1	1	1	0	0	1	1	1	0	1	0	2	2	0	0	2	0	1	0
698	1	0	2	1	0	0	1	0	0	1	1	0	1	0	1	0	0	0	2	1	1	0	2	0	0	2	2	2	1	1	0	1	1	0	0	2	1	1	0	1	0	0	1	0	1	1	0	2	0
699	1	0	2	1	0	0	2	0	1	0	1	0	0	0	0	0	0	0	1	1	0	0	1	0	0	1	2	2	0	2	0	1	0	0	0	1	1	1	0	1	0	1	1	0	1	0	0	1	0
700	0	0	2	0	0	1	1	0	0	0	1	0	1	0	0	0	0	0	0	0	1	0	2	0	0	1	1	2	0	1	2	1	1	0	0	1	1	0	0	1	0	0	1	0	1	0	0	0	0
701	0	0	2	0	0	0	2	0	1	0	1	1	2	1	0	0	0	1	0	0	2	0	2	0	1	0	2	2	1	1	1	1	0	1	0	1	0	0	0	0	0	0	1	0	1	0	0	2	0
702	0	0	0	0	0	0	2	1	0	0	0	0	0	0	0	0	1	1	1	1	0	0	1	0	0	2	1	2	2	0	1	0	0	0	1	2	2	0	0	2	0	0	0	0	0	0	0	1	0
703	0	1	1	0	0	1	1	0	0	0	1	0	1	1	0	0	0	1	0	0	0	0	2	0	0	0	2	2	1	1	1	1	0	1	0	2	1	0	0	1	0	1	1	1	2	0	0	1	1
704	1	0	1	0	0	1	1	1	1	0	0	1	2	1	0	0	0	1	1	1	0	0	2	0	1	0	1	1	0	1	0	1	1	0	0	2	1	0	0	1	0	0	0	2	0	2	0	2	0
705	0	0	1	1	0	0	1	0	1	0	0	0	0	0	0	0	0	0	2	2	0	0	2	0	0	0	1	2	0	1	0	1	1	0	0	1	1	1	0	1	0	0	0	0	0	0	0	1	0
706	1	0	0	1	1	0	2	0	1	0	0	0	0	0	0	0	0	1	1	1	0	0	2	0	1	0	1	2	0	1	1	1	1	0	0	2	1	1	0	0	0	0	0	0	0	1	0	1	0
707	1	0	1	0	0	0	1	0	2	0	0	1	1	1	0	0	0	0	2	2	0	0	1	0	0	2	2	2	0	2	0	2	2	0	0	1	2	0	0	1	0	0	0	0	1	1	0	0	0
708	0	0	2	0	0	2	1	0	2	0	0	0	1	0	0	0	1	1	1	1	0	1	1	0	0	1	1	1	1	1	0	2	2	0	0	1	1	0	1	1	0	0	1	0	0	0	0	1	0
709	1	0	1	1	0	0	1	2	0	0	0	0	0	0	0	0	0	1	0	0	1	0	2	0	0	0	1	1	0	1	0	0	0	0	1	2	2	0	0	1	0	0	1	0	1	0	1	1	0
710	0	0	1	0	0	0	1	0	0	0	1	0	0	0	0	0	0	0	1	1	0	0	1	1	1	2	1	2	1	2	0	2	2	0	0	2	1	0	1	0	0	0	0	0	0	0	0	1	0
711	0	0	1	0	0	0	1	0	0	1	1	0	1	0	0	1	0	0	2	2	0	0	1	0	1	1	1	2	2	1	1	1	1	0	0	2	1	0	1	0	0	0	0	1	0	0	0	1	0
712	0	0	2	0	0	0	2	0	1	0	1	1	2	1	0	1	0	0	2	1	1	0	2	0	0	0	1	1	0	1	0	1	1	0	0	1	0	1	0	0	0	0	1	0	1	1	0	1	1
713	1	0	2	1	0	0	2	0	0	0	1	1	2	1	0	0	0	1	2	0	1	0	1	0	0	2	2	2	0	2	0	1	1	2	0	1	1	1	1	2	2	1	2	0	0	0	0	1	0
714	1	0	1	0	0	1	2	1	0	0	0	0	0	0	0	0	0	0	1	1	0	0	2	0	0	2	1	1	2	1	0	2	2	0	0	0	1	0	0	1	0	0	0	0	0	0	0	1	0
715	0	0	2	1	0	1	2	0	0	0	0	1	1	1	0	0	1	0	2	1	1	0	1	0	0	1	1	2	0	1	0	2	1	0	0	1	1	0	1	1	0	0	0	0	1	0	0	1	0
716	1	0	1	0	0	1	1	0	1	0	0	0	0	0	0	0	0	1	1	1	1	0	1	0	0	1	1	1	1	1	1	2	2	1	1	2	2	0	0	2	0	0	1	0	1	1	0	2	0
717	0	0	1	1	0	0	2	1	1	0	0	0	2	1	0	0	0	2	2	2	0	0	2	0	0	1	2	2	0	2	0	1	1	0	0	1	2	1	1	2	1	1	1	1	2	0	0	2	0
718	1	0	1	0	0	0	1	0	1	0	1	0	0	0	0	0	0	0	1	2	0	1	0	1	1	1	1	0	1	0	0	2	1	1	0	1	1	1	0	1	0	0	2	0	1	1	0	2	0
719	1	0	0	1	0	0	2	0	1	0	0	0	0	0	0	0	0	0	1	1	0	1	2	0	0	2	0	1	1	1	0	2	1	0	0	1	2	0	0	2	0	1	1	0	1	0	0	2	0
720	1	0	1	0	0	0	2	1	1	0	0	1	1	1	0	0	0	1	1	1	1	0	2	0	0	1	1	0	2	0	0	1	1	1	1	2	1	0	0	0	1	0	0	0	0	0	0	0	0
721	1	0	0	0	0	0	2	0	1	0	0	1	1	2	0	0	0	2	1	1	1	0	2	0	0	1	1	1	1	1	0	1	1	0	0	2	1	0	0	2	0	0	0	1	0	0	0	2	0
722	1	0	1	0	0	0	2	1	0	0	0	0	0	0	0	0	1	2	1	1	1	0	2	0	0	1	1	2	0	2	1	2	1	1	0	1	0	0	0	0	0	1	1	0	0	0	0	0	0
723	1	0	2	0	0	0	2	1	0	0	0	1	2	2	0	0	0	0	2	2	0	0	2	0	0	1	1	1	2	1	0	1	1	0	0	0	1	0	0	0	0	0	0	0	1	1	0	2	0
724	0	0	1	0	1	1	2	0	1	0	1	0	0	0	0	0	0	0	1	1	1	0	2	0	0	1	1	2	1	1	0	2	2	0	0	1	2	0	0	1	0	1	1	0	0	1	0	2	0
725	1	0	0	0	0	0	2	1	1	0	0	1	2	2	0	0	0	0	0	0	1	0	2	0	0	2	1	1	0	2	1	1	0	0	0	1	2	1	0	1	0	0	0	0	0	0	0	1	1
726	0	0	0	0	0	0	2	0	2	0	0	0	0	0	0	0	0	2	2	2	0	0	2	0	0	0	2	0	1	0	0	1	1	1	2	2	1	1	0	1	0	1	1	1	1	0	0	2	0
727	0	0	1	1	0	1	2	0	0	0	0	0	0	0	0	0	0	2	2	2	0	0	2	0	0	2	2	2	0	1	0	0	0	0	0	2	2	0	0	1	0	0	0	0	0	1	0	0	2
728	0	0	2	0	0	1	2	0	0	0	0	0	2	0	0	1	0	1	0	0	1	0	2	0	0	1	1	2	0	1	1	1	0	2	2	2	2	1	1	2	1	0	0	0	0	2	0	0	0
729	1	0	2	1	0	0	2	1	0	0	0	0	0	0	0	0	0	1	2	2	0	0	2	0	0	0	1	2	2	1	0	0	0	0	0	2	1	0	0	1	0	0	0	0	0	0	0	0	1
730	0	0	2	0	0	0	2	0	1	0	0	0	1	1	0	0	0	1	2	2	0	0	2	0	0	1	1	1	0	1	0	1	1	0	0	1	1	1	0	1	0	0	1	0	1	0	0	1	0
731	0	0	1	1	0	0	2	0	0	0	0	1	1	1	0	0	0	0	1	1	1	0	0	0	0	0	1	1	0	1	0	1	1	0	0	2	2	0	0	1	1	0	1	1	1	2	0	2	0
732	1	0	0	0	0	0	1	1	0	1	1	0	1	0	0	1	0	1	1	1	0	0	1	0	0	0	0	1	0	0	1	1	1	0	0	2	2	0	0	2	0	0	1	0	1	0	0	2	0
733	0	0	1	1	0	0	0	0	0	1	1	2	2	2	0	0	0	1	2	2	0	0	2	0	0	1	1	1	0	1	1	1	2	1	0	2	2	0	0	1	0	0	0	0	1	1	0	2	0
734	0	0	0	0	0	0	1	0	2	0	0	0	2	0	0	1	0	2	2	2	0	0	1	0	0	1	1	2	0	1	0	1	0	0	1	2	1	1	0	1	0	0	0	0	1	1	0	1	0
735	0	0	0	0	0	0	2	0	1	0	1	1	1	1	0	0	0	1	1	1	0	0	2	0	0	0	1	2	1	1	0	0	0	0	0	2	2	1	0	1	0	0	0	0	0	0	0	2	0
736	1	0	2	1	0	0	1	1	1	0	0	0	0	0	0	1	0	1	0	1	1	0	2	0	0	1	2	2	1	1	1	2	2	0	0	1	1	1	0	2	0	1	1	0	1	0	0	2	0
737	0	0	2	1	0	0	2	0	1	0	0	1	1	1	0	0	0	0	1	1	0	0	2	0	0	0	2	2	1	2	0	0	0	0	0	2	2	0	0	0	0	0	1	0	1	0	0	1	0
738	1	0	2	0	0	1	2	0	1	0	1	1	1	1	0	0	0	0	1	1	0	0	1	0	0	0	0	0	1	0	0	0	0	0	0	2	1	1	0	1	0	1	1	0	1	1	0	1	0
739	0	0	1	0	1	1	1	1	0	0	1	0	0	0	0	0	1	0	2	1	1	0	2	0	0	0	2	2	1	1	0	1	0	2	2	2	1	0	0	1	0	1	1	0	0	0	0	0	0
740	1	0	0	0	0	0	1	0	1	0	0	0	0	0	0	0	0	0	2	2	0	0	1	1	1	0	2	2	1	2	0	2	1	1	2	2	1	0	0	1	1	0	0	0	0	2	0	2	0
741	0	0	1	0	1	1	2	0	1	0	0	0	0	0	0	0	0	0	1	1	0	0	2	0	0	0	2	2	0	2	1	2	1	1	1	1	1	0	0	2	1	0	0	0	1	0	0	0	0
742	1	0	1	0	0	0	1	0	0	0	1	2	1	1	0	0	0	0	1	1	0	0	1	1	0	1	2	2	0	1	1	0	0	0	0	2	1	0	0	1	0	0	0	0	1	1	0	0	0
743	0	0	0	1	0	0	2	1	1	0	0	1	2	1	0	0	0	0	1	1	0	0	0	1	1	0	2	2	0	1	1	1	1	0	0	1	2	0	0	2	0	0	0	0	2	1	0	2	0
744	1	0	2	0	0	1	2	0	2	0	0	0	0	0	0	0	0	0	1	1	0	0	2	0	0	1	1	1	1	1	1	2	2	0	1	2	0	0	0	1	0	0	0	0	0	1	0	1	1
745	1	0	0	0	0	1	1	0	1	0	0	0	0	0	0	0	0	0	1	1	1	0	2	0	0	0	1	1	2	1	0	2	1	1	1	1	1	0	0	1	0	0	1	0	1	0	0	1	0
746	1	0	1	0	0	0	2	0	2	0	0	1	1	1	0	0	0	1	1	1	1	0	0	1	1	1	2	2	1	1	2	1	1	1	0	2	2	0	0	1	0	2	2	0	1	0	0	2	0
747	1	1	1	0	0	0	1	0	0	0	1	0	1	0	0	0	1	0	2	1	1	1	1	0	0	1	2	2	0	2	0	2	2	0	0	0	1	0	0	1	0	0	0	0	0	0	0	2	0
748	1	0	2	1	0	0	2	0	2	0	0	0	0	0	0	0	0	1	2	2	0	0	2	0	0	1	0	1	2	0	1	0	0	0	0	1	1	0	0	0	0	0	1	1	0	0	0	0	0
749	0	0	2	0	0	0	0	0	1	0	1	0	0	0	0	0	0	1	2	2	0	0	2	0	0	0	0	2	1	0	1	2	1	1	0	1	2	0	0	1	0	0	0	0	0	0	0	1	0
750	1	0	0	0	0	0	1	1	0	0	1	2	2	2	0	0	0	1	1	2	0	0	2	0	1	0	0	1	2	0	1	1	2	0	0	1	1	1	1	1	1	1	1	0	0	0	0	2	0
751	0	0	2	1	0	0	2	1	1	0	0	0	1	0	0	0	0	1	1	1	0	0	2	0	0	0	2	2	1	1	1	1	1	1	1	1	2	0	0	0	0	0	0	0	0	0	0	2	0
752	0	0	1	1	0	0	2	0	0	0	0	0	0	0	0	0	1	1	2	2	1	0	2	0	0	1	1	2	1	0	0	2	1	2	0	1	0	1	0	0	0	0	0	0	1	0	0	1	0
753	0	0	1	1	0	1	1	0	0	0	1	1	1	1	0	0	0	0	2	1	1	1	2	0	0	1	1	1	1	1	0	0	0	0	0	2	1	0	0	1	0	0	0	0	0	0	0	0	2
754	0	0	2	0	0	1	2	1	0	0	1	2	2	2	0	0	0	0	0	0	0	0	2	0	0	1	2	2	0	1	1	0	0	0	0	2	1	0	1	1	1	0	1	0	1	0	0	2	0
755	1	0	1	0	0	0	1	1	0	0	1	1	1	1	0	0	0	1	1	0	1	0	2	0	0	2	1	1	1	1	0	1	1	0	0	1	1	0	1	1	0	0	0	0	1	0	0	2	0
756	1	0	0	0	0	0	1	1	0	1	1	0	0	0	0	0	0	0	2	1	1	0	2	0	0	1	1	1	1	1	1	1	0	0	0	2	1	0	0	1	1	0	0	0	1	0	0	1	0
757	0	0	2	0	0	1	1	0	1	0	0	0	0	0	0	0	0	1	2	2	0	0	1	1	1	0	0	1	1	1	0	0	0	0	1	2	1	0	0	2	1	0	0	0	0	0	0	1	0
758	1	0	1	1	0	0	2	0	1	0	0	0	0	0	0	0	0	2	2	1	1	0	2	0	1	1	1	1	1	2	0	1	1	1	0	0	1	0	0	2	0	0	0	1	0	1	0	2	0
759	1	0	1	0	0	0	2	0	0	0	0	1	1	0	0	0	0	0	1	2	0	0	2	0	0	0	2	2	0	2	0	1	1	0	0	1	1	0	0	1	0	0	0	1	1	0	0	1	1
760	1	0	2	1	0	0	2	1	1	0	0	0	0	0	0	1	0	0	2	2	0	0	2	0	0	1	2	2	0	2	0	2	2	0	0	0	1	1	0	0	0	0	1	0	0	0	0	0	0
761	1	0	2	0	0	0	2	0	1	0	0	0	2	1	0	1	0	1	0	0	1	0	2	0	0	1	1	2	1	1	1	2	1	0	0	1	0	1	0	1	0	0	1	0	1	0	0	1	1
762	0	0	2	0	0	1	0	0	1	1	1	1	1	1	0	0	0	1	1	2	0	0	2	0	0	0	1	2	0	1	2	0	0	0	0	1	1	0	0	1	0	0	1	0	1	1	0	0	0
763	1	0	0	0	0	0	1	2	0	0	0	1	0	0	0	0	0	2	1	1	1	0	2	0	0	1	1	1	1	1	0	0	1	1	0	2	1	0	0	1	0	2	2	0	0	0	1	2	0
764	0	1	2	0	0	0	2	0	2	0	0	1	1	1	0	0	0	1	1	1	0	0	1	0	1	0	1	2	0	1	1	1	1	0	0	1	1	0	0	2	0	0	0	0	0	0	0	0	0
765	0	1	1	0	0	0	2	1	1	1	0	0	0	0	0	0	0	2	1	1	1	0	1	1	1	1	2	2	0	1	1	1	1	1	1	2	1	0	0	2	0	0	0	0	1	1	0	1	0
766	0	0	2	1	0	0	2	0	0	1	0	0	0	0	0	0	0	1	2	2	1	0	1	1	1	1	2	2	0	1	1	1	1	0	0	2	1	0	0	1	0	0	0	0	0	0	0	2	0
767	0	0	1	0	0	0	2	1	0	0	0	1	1	1	0	0	0	0	0	0	1	0	1	1	1	1	0	0	1	0	0	1	0	1	1	2	1	0	0	0	0	0	0	0	0	0	0	1	1
768	1	0	2	0	0	0	1	0	1	0	1	0	0	0	0	0	0	2	1	1	1	1	1	0	0	0	0	1	0	0	1	1	1	0	1	1	1	0	0	0	0	0	0	0	1	1	0	1	0
769	0	0	2	0	0	1	2	0	1	0	1	0	1	2	0	0	0	2	2	1	1	0	2	0	0	1	1	1	1	0	0	2	2	0	0	2	1	0	0	0	0	0	0	0	0	2	0	2	0
770	0	0	1	1	0	1	2	0	1	0	0	0	1	0	1	0	0	1	1	1	1	0	1	1	1	1	1	2	0	1	1	0	0	0	0	2	2	0	0	0	0	0	0	0	2	1	0	2	0
771	0	0	1	0	0	0	2	0	1	0	0	1	1	1	0	0	0	0	2	2	0	0	1	1	1	0	1	2	1	1	1	1	1	0	0	2	2	0	0	1	1	0	1	0	1	1	0	0	2
772	0	0	2	1	0	0	1	0	1	1	2	0	0	0	0	0	0	0	1	0	1	0	2	0	0	1	2	2	0	1	1	1	1	0	0	1	1	0	0	1	0	0	0	0	0	1	0	1	1
773	1	0	1	1	0	1	2	0	2	0	0	0	0	0	0	0	1	1	0	0	1	0	2	0	0	0	1	2	0	1	2	2	1	0	0	1	1	0	0	1	0	0	0	1	0	0	0	2	0
774	1	0	2	0	0	1	2	0	2	0	0	0	0	0	0	0	0	0	1	1	1	0	2	0	0	0	2	2	0	2	1	0	0	2	1	2	0	0	0	1	0	0	0	0	0	0	0	2	0
775	1	1	0	0	0	0	2	1	1	0	0	0	1	0	0	1	0	2	1	1	0	0	2	1	1	1	1	1	1	1	0	2	2	0	0	1	1	0	1	1	0	0	2	0	1	1	0	2	0
776	0	0	2	0	0	1	1	0	1	0	0	1	1	1	0	0	0	0	1	1	1	0	2	1	1	1	0	1	0	1	0	0	1	1	0	2	2	0	0	1	0	0	0	0	0	0	0	2	0
777	0	0	1	1	0	0	1	0	1	0	0	1	1	1	0	0	0	0	2	2	0	0	1	0	1	2	2	2	0	2	0	2	2	0	0	1	1	0	0	1	0	0	1	0	1	0	0	1	0
778	1	0	2	0	0	2	2	0	1	0	0	0	0	0	0	0	0	0	1	1	0	0	2	0	0	2	1	1	2	1	0	1	1	0	0	0	1	0	0	1	1	0	0	0	0	0	0	1	0
779	0	0	0	0	0	0	2	1	0	0	0	1	1	1	0	0	0	1	1	1	1	1	2	0	0	0	2	2	1	1	2	1	1	0	0	1	1	1	0	1	0	0	1	0	0	0	1	2	0
780	0	0	2	0	0	0	1	0	1	0	1	1	1	1	0	0	0	0	0	0	1	0	2	0	0	1	1	2	0	2	1	2	1	1	0	1	2	1	1	2	1	0	0	1	0	0	0	0	2
781	0	0	1	1	0	0	2	1	1	1	0	0	0	0	0	0	1	1	1	2	0	0	2	0	0	1	2	2	0	2	1	1	1	1	0	1	2	0	0	1	0	0	1	0	1	0	0	2	0
782	1	0	0	0	0	0	2	0	2	0	0	0	0	0	0	0	1	2	1	1	0	0	2	0	0	1	1	0	2	0	0	1	1	1	0	0	1	0	0	2	0	0	0	0	0	0	0	1	1
783	0	0	1	0	0	0	2	0	1	0	1	1	1	1	0	0	0	0	2	2	0	0	2	0	0	0	1	2	0	2	0	2	2	0	0	2	1	0	0	2	0	0	0	0	0	0	0	2	0
784	1	0	2	0	0	1	1	0	1	0	0	0	0	0	0	0	0	2	1	1	1	0	1	1	1	1	1	2	0	1	1	1	1	0	0	2	1	1	0	0	0	0	0	0	0	0	1	1	0
785	0	0	1	2	0	0	1	0	0	1	1	1	2	1	0	0	0	1	1	1	1	0	2	0	0	2	1	2	2	1	1	0	0	1	2	2	1	0	0	0	0	0	1	0	1	0	0	1	1
786	1	0	0	0	0	0	1	0	0	1	2	1	1	1	0	0	1	2	0	0	2	0	1	1	0	1	0	2	2	1	1	0	1	1	0	2	2	1	1	2	1	0	1	0	1	0	0	1	0
787	1	0	2	1	0	0	2	0	1	0	0	1	1	1	0	0	0	1	0	0	0	0	2	0	0	1	2	2	0	2	0	2	2	0	0	0	2	0	0	2	0	0	1	0	0	0	0	2	0
788	1	0	2	1	0	0	1	0	1	0	1	0	0	0	0	0	0	0	2	1	1	0	2	0	1	0	2	2	1	1	1	2	1	1	0	2	2	0	0	1	0	0	1	0	1	1	0	1	0
789	0	0	1	0	0	0	2	0	1	0	0	1	2	1	0	0	0	0	1	2	0	0	2	0	0	0	2	2	0	1	1	0	0	0	1	2	1	0	0	1	0	0	0	1	0	1	0	0	0
790	1	0	0	0	0	0	2	0	1	0	0	0	0	0	0	0	0	2	1	1	0	0	2	0	1	0	1	2	1	1	1	2	1	0	1	2	1	0	0	1	1	0	1	0	1	2	0	1	1
791	0	0	1	1	0	0	2	1	0	0	0	0	1	1	0	0	0	0	1	1	0	0	2	0	0	0	1	1	2	0	1	0	0	0	0	2	0	1	1	0	0	0	2	0	1	1	0	1	0
792	0	0	0	0	0	0	2	0	0	0	0	0	1	1	0	0	0	0	0	1	1	0	2	0	0	0	1	1	1	1	1	1	1	1	2	2	1	1	0	0	0	0	1	0	1	0	0	1	1
793	0	0	1	1	0	0	2	0	2	0	0	0	0	0	0	0	0	0	1	1	1	0	2	0	2	1	1	1	0	1	0	1	1	1	1	2	0	0	0	0	0	1	1	0	0	0	0	2	0
794	1	1	1	0	0	1	2	0	1	0	1	0	1	1	0	0	0	0	1	1	0	0	2	0	0	0	1	2	1	1	0	1	1	1	1	1	0	1	0	0	0	1	1	0	2	0	0	2	0
795	1	0	1	0	0	0	2	1	0	0	0	1	1	0	1	0	0	0	1	1	0	1	2	0	0	0	2	2	0	2	0	0	1	0	0	2	2	1	0	1	0	0	1	0	1	0	0	1	0
796	1	0	1	0	1	1	1	0	1	0	1	1	2	1	0	0	0	1	1	1	0	0	1	1	2	2	2	2	0	2	0	0	0	0	0	1	1	0	0	2	0	0	0	0	0	0	0	2	0
797	1	0	0	1	1	0	2	0	0	0	1	0	0	0	0	0	0	0	0	1	1	0	1	0	0	2	2	2	0	1	0	0	0	0	0	1	1	0	0	0	0	0	0	0	0	0	0	2	0
798	0	0	2	1	0	0	2	1	1	0	0	0	0	0	0	0	0	1	1	2	0	0	2	0	1	2	2	2	1	1	2	0	0	0	0	2	2	0	0	1	0	0	0	2	0	2	0	1	0
799	0	0	1	0	0	0	0	0	0	0	2	1	2	0	1	0	0	1	1	1	0	0	1	0	1	0	2	2	0	2	0	1	1	0	0	2	1	0	0	1	0	1	1	0	2	1	0	0	2
800	1	0	2	1	0	0	1	0	1	0	0	1	1	1	0	0	1	2	1	1	1	0	2	0	0	1	2	2	0	2	1	2	1	2	0	1	1	1	0	1	0	0	1	0	1	0	0	1	0
801	0	0	1	0	0	0	2	0	2	0	0	1	1	1	0	0	0	2	1	1	1	0	2	0	0	1	2	2	1	2	0	1	2	0	0	2	1	0	0	0	0	0	0	0	1	1	0	0	0
802	1	0	1	1	0	0	1	0	0	0	2	0	0	0	0	0	0	0	2	1	1	0	0	0	0	0	0	2	2	0	0	1	1	1	1	2	2	0	0	1	0	0	0	0	1	0	0	1	0
803	1	0	2	0	0	0	2	0	0	0	0	0	0	0	0	0	0	0	1	2	0	0	2	0	0	1	1	2	0	1	1	1	2	0	0	2	2	1	1	2	1	0	0	1	0	1	0	1	0
804	1	0	2	1	0	0	1	0	0	0	1	0	0	1	0	0	0	1	2	2	0	0	1	1	1	1	1	2	1	0	0	1	2	1	0	2	2	0	0	0	0	0	0	0	0	1	0	1	0
805	0	0	0	0	0	0	2	0	1	0	0	1	2	1	0	0	0	1	1	1	0	0	2	0	1	0	2	2	0	2	0	2	1	1	1	1	1	0	0	2	0	0	1	0	1	2	0	1	1
806	1	0	2	1	0	0	1	0	0	0	0	0	1	0	0	1	0	0	1	1	1	0	2	0	0	2	2	2	0	2	1	2	1	0	1	2	1	0	1	1	0	0	1	0	1	1	0	1	1
807	0	0	2	1	0	0	0	0	1	1	1	0	2	0	1	1	0	0	0	1	1	1	0	1	1	1	2	2	0	2	1	1	1	0	0	0	1	1	0	1	0	0	0	0	1	0	0	0	1
808	1	0	1	1	0	0	1	0	1	1	0	0	0	0	0	0	0	1	1	2	0	0	2	0	1	2	2	2	0	2	1	1	1	0	1	2	2	0	0	1	0	1	1	0	1	1	0	0	1
809	0	0	2	1	0	1	2	0	2	0	0	0	1	0	0	0	0	1	0	1	1	1	2	0	0	0	2	2	0	2	1	0	0	1	2	2	1	0	0	1	0	0	0	0	0	0	0	2	0
810	0	0	0	0	0	0	2	0	1	0	0	1	1	1	0	0	0	1	0	0	0	0	1	0	0	1	2	2	0	2	1	1	1	1	1	1	2	0	0	1	0	0	1	0	1	0	0	1	0
811	1	0	1	1	0	0	0	0	0	0	2	0	1	0	0	1	0	1	0	1	1	0	0	0	0	0	2	2	0	2	0	1	1	0	1	1	1	1	0	1	0	0	0	0	1	1	0	0	0
812	1	0	1	1	0	1	2	1	1	0	0	0	1	0	0	0	0	0	0	0	0	0	1	0	0	1	2	2	0	1	0	1	1	1	1	1	1	0	1	1	1	0	0	0	0	0	0	1	0
813	1	0	0	1	0	0	0	0	1	1	1	1	0	0	0	0	0	0	2	2	0	1	1	0	0	1	2	2	0	2	1	0	0	1	0	2	2	0	0	1	0	2	2	0	1	1	0	1	0
814	1	0	1	1	0	0	2	0	0	0	0	0	0	0	0	0	0	1	0	0	1	0	0	0	0	0	1	1	1	0	0	1	0	2	1	1	2	0	0	2	0	0	2	0	2	1	0	2	0
815	1	0	1	1	1	1	2	0	2	0	0	1	1	1	0	0	0	0	0	0	1	0	0	0	1	0	1	1	1	1	0	1	1	2	1	1	2	0	0	2	0	1	1	1	2	0	0	0	0
816	1	0	2	1	0	0	2	0	0	1	0	0	0	0	0	0	0	1	1	1	0	0	2	0	0	1	1	1	1	1	0	0	1	1	0	2	2	0	0	2	0	0	0	0	0	1	0	0	2
817	1	1	1	0	0	1	2	0	1	0	0	1	1	1	0	0	0	0	1	1	1	0	2	0	0	1	2	1	1	1	1	2	1	1	0	2	2	0	0	1	0	1	1	0	1	0	0	2	0
818	1	0	1	1	0	0	2	1	1	0	0	1	1	1	0	0	0	0	0	0	0	0	2	0	0	1	1	1	1	1	1	2	1	1	1	2	1	0	0	0	0	1	1	0	2	1	0	0	0
819	1	0	0	0	0	0	2	0	0	0	1	0	0	0	0	0	0	1	0	0	1	0	1	0	0	1	2	2	0	2	0	1	1	1	1	1	1	1	0	1	0	0	0	0	0	0	0	2	0
820	1	0	0	0	0	0	2	0	2	0	0	0	2	1	0	0	0	0	2	2	0	0	2	0	1	2	1	2	2	1	0	2	2	0	0	2	1	0	0	2	0	0	1	0	0	2	0	2	0
821	1	0	1	1	0	0	1	0	0	0	1	0	1	0	0	0	0	0	2	1	1	0	2	0	2	1	0	2	0	1	0	0	0	0	0	1	1	0	0	1	0	0	1	0	0	0	0	0	0
822	0	0	1	0	0	0	1	0	0	0	1	1	1	1	0	0	1	1	1	1	0	0	1	0	0	0	1	1	1	1	0	1	1	0	0	2	2	0	0	1	1	0	1	0	1	0	0	1	0
823	1	0	2	0	0	1	1	0	0	0	1	0	2	1	0	1	0	1	1	1	0	0	1	0	1	2	2	2	1	2	0	0	1	1	0	2	0	1	0	0	0	0	0	0	0	0	0	1	0
824	1	0	0	1	0	0	2	0	1	0	0	0	2	1	0	1	0	1	1	1	0	0	2	0	0	1	2	2	0	2	2	1	1	0	0	2	1	0	0	0	0	0	0	0	0	0	0	2	0
825	1	0	0	1	0	0	1	0	1	0	1	2	2	2	0	0	0	1	2	2	0	0	2	0	0	2	1	1	0	2	1	0	0	0	0	1	0	0	0	0	1	0	0	0	1	0	0	0	0
826	0	0	2	1	0	0	2	1	1	0	0	0	0	0	0	0	0	1	1	0	1	0	2	0	0	2	1	2	2	1	0	2	2	0	0	2	2	0	0	2	1	0	1	1	1	2	0	1	0
827	1	0	1	0	0	0	2	0	2	0	0	0	0	0	0	0	0	1	1	2	0	0	1	0	1	2	2	2	1	1	1	1	1	1	1	1	1	0	0	0	0	0	0	0	1	0	0	1	0
828	1	0	0	0	0	0	2	1	0	0	0	0	1	0	0	0	0	0	1	1	1	0	2	0	1	2	2	2	0	1	0	2	1	2	0	2	1	1	0	1	0	0	0	0	0	0	0	2	0
829	0	0	2	0	0	0	2	1	0	0	0	0	1	0	0	0	0	2	1	1	1	0	1	0	0	0	1	0	2	0	0	1	1	0	0	2	2	0	0	0	1	0	0	0	0	1	0	2	0
830	0	1	2	1	1	0	2	0	2	0	0	0	1	1	0	0	0	0	1	1	0	0	2	0	0	0	1	1	1	0	0	2	2	0	0	1	1	0	1	1	0	1	1	0	1	0	0	0	2
831	1	0	2	0	0	0	2	0	0	0	0	0	0	0	0	0	0	0	2	2	0	1	2	0	0	1	1	2	0	1	1	2	1	0	1	2	1	1	1	0	0	0	0	0	0	0	0	1	0
832	0	0	1	1	0	0	1	1	0	0	1	0	0	0	0	0	0	0	1	2	0	0	2	0	1	0	2	2	0	2	0	0	0	0	0	1	1	1	0	1	0	0	1	0	1	0	0	2	0
833	0	0	1	0	0	0	1	0	0	0	1	1	1	1	0	0	0	1	1	1	0	0	1	1	0	1	0	1	1	1	0	1	0	1	1	2	1	0	0	1	1	0	0	0	0	2	0	1	0
834	0	1	2	1	1	0	2	0	0	0	0	0	1	0	0	1	0	1	2	2	0	0	2	1	1	1	1	2	1	1	0	2	2	0	0	0	2	0	0	1	0	0	0	0	0	1	0	1	0
835	0	0	2	0	0	0	1	0	0	0	1	0	0	0	0	0	0	0	0	0	0	0	2	0	0	0	2	2	1	1	0	0	0	0	0	1	0	0	1	0	0	0	0	1	0	0	0	1	0
836	0	1	2	0	0	0	2	1	1	1	0	0	0	0	0	0	0	1	2	1	1	0	2	0	0	0	1	1	2	0	1	1	2	1	0	1	1	0	0	0	0	0	0	0	0	0	0	1	0
837	1	0	2	0	0	1	2	0	0	0	0	0	0	0	0	0	0	0	0	0	1	0	1	0	1	0	1	2	0	1	0	2	2	1	1	2	1	1	0	1	0	1	1	0	1	1	0	2	0
838	1	0	1	0	0	0	2	0	1	0	1	0	1	0	0	1	0	1	1	2	0	0	2	0	0	0	1	1	1	1	0	2	2	0	0	1	1	0	0	1	0	0	0	0	2	1	0	0	0
839	0	0	2	0	0	0	1	0	0	1	1	0	0	0	0	0	0	1	0	0	2	0	2	0	0	0	2	2	0	2	1	1	1	0	0	1	2	0	0	1	0	0	1	0	1	0	0	0	0
840	1	0	1	1	0	0	2	0	2	0	0	0	0	0	0	0	0	1	2	2	0	0	0	0	1	0	1	1	1	0	0	1	1	2	1	2	1	0	0	1	0	1	2	0	1	1	0	2	0
841	1	1	2	0	0	0	2	0	0	0	0	1	1	1	0	0	0	0	2	2	0	0	2	0	0	1	1	2	1	1	0	1	1	1	1	2	2	0	0	1	0	1	1	0	1	2	0	2	0
842	1	0	0	0	0	0	1	0	1	0	1	1	2	2	0	0	0	1	1	1	0	0	1	1	1	1	2	2	0	2	0	1	1	1	1	2	1	0	0	2	0	2	2	0	1	0	0	1	1
843	1	0	1	0	0	0	0	0	0	0	2	0	0	0	0	0	0	0	1	1	0	0	2	0	0	0	2	2	0	2	1	2	1	1	0	1	0	0	0	0	1	1	1	0	0	2	0	2	0
844	0	0	2	0	0	0	1	0	1	0	1	1	2	1	0	0	0	0	2	1	1	0	0	1	1	0	1	2	0	1	1	1	0	1	0	1	2	0	0	1	0	0	0	0	0	0	0	2	0
845	0	0	2	0	0	1	1	0	0	0	1	0	2	1	0	1	0	0	2	2	1	1	1	0	1	0	1	1	1	2	0	1	1	2	2	2	1	0	0	2	0	0	0	0	0	0	1	1	0
846	0	1	1	0	0	0	1	1	0	0	0	0	1	0	0	1	1	0	2	1	1	0	0	1	1	1	1	1	1	1	0	2	2	0	0	0	2	0	0	2	0	0	0	2	0	2	0	1	0
847	0	0	2	0	0	1	1	0	1	0	1	1	1	1	0	0	0	0	1	1	0	1	2	0	0	0	1	2	1	1	0	0	0	0	0	2	2	0	0	1	0	0	0	2	0	0	0	2	0
848	0	0	0	1	0	0	2	0	1	0	0	1	1	1	0	0	0	1	1	2	0	1	2	0	0	0	1	2	1	1	0	0	0	0	0	1	2	1	0	1	0	0	1	0	1	0	0	2	0
849	0	0	2	1	0	0	2	0	2	0	0	0	0	0	0	0	0	0	1	1	0	0	2	0	0	1	2	0	1	0	0	1	1	0	0	1	1	0	0	2	0	0	0	0	0	0	0	0	0
850	1	0	1	0	0	0	2	0	1	0	0	1	2	2	0	0	0	0	2	1	1	0	2	0	0	1	1	2	1	1	0	1	1	0	0	2	0	0	0	1	0	0	1	0	1	1	0	1	0
851	0	0	1	0	0	0	2	0	1	0	0	1	2	1	0	1	0	0	1	1	1	0	2	0	0	1	1	2	0	1	0	2	2	0	0	1	2	0	0	1	0	0	1	0	0	0	0	1	0
852	1	0	1	0	0	0	2	0	0	0	0	0	0	0	0	1	0	0	0	0	1	0	2	0	0	1	1	1	1	1	1	2	2	0	0	1	1	1	0	2	0	0	0	0	0	0	0	1	0
853	1	0	1	0	0	0	2	1	0	0	0	1	1	1	0	0	0	0	1	0	1	0	1	1	1	0	0	1	2	0	0	2	2	1	1	2	1	0	0	1	0	0	0	0	0	0	0	2	0
854	0	0	2	0	0	0	2	0	1	0	0	2	2	1	1	0	0	0	1	1	0	0	2	0	2	1	1	1	0	1	1	1	1	0	0	2	0	0	0	1	0	0	0	2	0	0	0	1	1
855	1	0	2	1	0	0	0	0	1	1	1	1	1	1	0	0	1	2	0	0	2	0	2	0	0	2	2	2	0	2	0	0	0	0	0	2	0	1	0	0	0	0	0	0	1	0	0	0	0
856	0	0	1	1	0	0	1	0	1	1	2	0	0	0	0	0	0	1	1	1	1	0	2	0	0	0	1	2	2	1	2	1	1	1	1	1	2	0	0	0	0	0	0	0	0	0	0	2	0
857	1	0	1	0	0	1	2	1	1	0	0	1	1	0	1	0	0	0	1	1	1	0	2	0	1	0	2	2	1	1	0	1	2	0	0	1	1	2	0	0	0	0	0	0	0	0	1	1	0
858	0	0	1	0	0	1	2	0	1	0	0	0	1	0	0	0	0	0	0	1	1	0	1	0	0	1	2	2	0	1	1	1	1	0	0	2	0	1	0	0	0	0	1	0	1	0	0	0	0
859	1	0	2	0	0	2	2	0	0	0	0	0	1	1	0	0	0	2	1	1	0	1	2	0	0	2	1	2	0	1	1	2	2	0	0	0	1	1	0	1	0	0	0	0	1	0	0	2	0
860	1	0	1	0	0	0	2	0	1	0	0	1	2	1	0	0	0	1	1	1	1	0	2	0	0	0	1	1	0	1	0	2	2	0	0	1	2	0	0	1	0	0	1	0	1	1	0	0	0
861	1	0	2	0	0	1	1	0	1	0	1	0	0	0	0	0	0	1	1	1	0	0	2	0	0	2	2	2	0	2	2	0	0	0	1	2	0	1	0	0	0	0	0	0	1	1	0	1	0
862	0	1	2	1	1	0	1	1	0	0	1	0	1	0	0	0	0	0	2	2	0	0	2	0	0	0	1	1	1	1	0	0	0	0	0	2	1	0	1	1	0	0	1	0	1	0	0	1	0
863	1	0	2	1	0	1	2	1	0	0	0	1	0	0	0	0	0	1	2	2	1	0	1	0	0	1	2	2	0	2	0	2	1	0	0	1	2	0	0	2	0	1	1	0	1	1	0	1	0
864	1	0	1	1	1	1	2	1	1	0	0	0	0	0	0	0	0	0	1	1	0	0	1	0	0	1	2	2	0	2	1	2	1	0	0	2	0	0	0	0	1	0	1	0	1	2	0	0	1
865	0	1	1	1	0	0	0	0	1	1	1	1	1	1	0	0	0	0	1	2	0	0	2	0	1	0	0	2	2	1	1	2	2	0	0	1	1	0	0	2	1	0	0	0	0	1	0	1	1
866	1	0	1	0	0	0	2	0	0	0	1	0	0	0	0	0	0	0	0	1	1	1	2	0	1	1	2	2	0	2	1	1	1	0	1	2	2	0	0	1	0	0	0	0	0	0	0	1	0
867	0	0	1	0	0	0	2	0	1	0	0	0	0	0	0	0	0	1	2	2	0	0	2	0	0	1	2	2	0	2	1	0	0	0	0	2	1	0	0	1	0	0	1	0	1	2	1	0	1
868	1	1	1	0	0	0	1	1	0	0	1	1	1	1	0	0	1	1	0	0	1	0	1	1	1	1	1	2	0	1	1	2	1	1	0	1	1	0	0	1	0	0	0	0	0	1	0	2	0
869	0	0	2	0	0	1	1	0	0	0	1	0	0	0	0	0	0	1	2	2	0	0	2	0	0	1	2	2	1	1	1	1	1	0	0	1	2	0	0	0	0	2	2	0	0	0	0	0	2
870	0	0	1	0	0	0	0	0	0	1	1	1	2	1	0	0	0	0	1	1	0	0	2	0	0	0	2	2	1	2	0	0	1	1	0	2	2	0	0	1	0	0	0	0	0	0	0	0	1
871	0	0	0	0	0	0	2	0	0	0	0	1	1	1	0	0	0	0	1	1	0	0	2	0	0	1	2	2	0	2	0	2	2	0	1	2	2	0	0	1	0	0	1	0	1	0	0	1	1
872	0	0	1	1	0	0	2	0	1	0	0	0	1	0	0	0	0	0	2	1	1	0	2	0	0	1	1	1	2	0	0	1	1	0	0	2	1	1	1	0	0	1	1	1	1	0	0	1	0
873	1	0	1	0	0	0	1	0	1	1	2	0	0	0	0	0	0	1	2	2	0	1	1	0	0	1	1	2	0	1	0	2	2	0	0	1	2	0	0	1	0	1	1	1	1	0	0	1	0
874	1	0	1	1	0	0	1	1	0	0	0	0	1	0	0	0	0	1	2	2	0	0	2	0	0	0	2	2	1	2	0	1	1	0	0	2	0	0	1	0	0	0	0	0	1	0	0	2	0
875	1	0	2	0	0	1	2	0	1	0	0	1	2	1	0	1	0	1	0	0	2	0	2	0	0	0	1	1	1	0	0	1	1	0	1	1	2	0	0	0	0	0	0	0	0	0	1	1	0
876	1	0	2	0	0	0	2	0	0	0	1	0	1	1	0	0	0	0	1	0	1	0	2	0	0	1	2	2	0	2	0	0	1	1	0	2	1	0	0	1	0	0	1	1	1	2	0	1	1
877	1	1	2	0	0	0	1	0	2	0	0	1	2	0	1	0	0	0	1	2	0	0	2	0	0	2	1	0	2	0	0	1	1	0	0	2	2	0	0	1	0	0	1	0	0	1	0	1	1
878	0	0	2	0	0	0	2	0	1	0	0	0	0	0	0	0	0	0	1	1	0	0	2	0	0	0	1	1	2	0	0	1	1	0	0	1	1	0	0	0	0	0	1	0	0	1	0	1	1
879	0	0	1	1	0	0	2	1	0	0	0	0	0	0	0	0	1	2	1	1	0	0	1	0	0	1	2	2	0	2	0	1	1	1	1	1	2	0	0	1	0	0	1	0	1	1	0	2	0
880	1	0	2	0	0	0	2	0	0	0	0	0	0	0	0	0	0	0	2	2	0	0	1	1	1	1	2	2	0	2	0	0	1	2	0	2	1	0	0	1	0	0	0	0	1	0	0	2	0
881	1	0	0	0	0	0	2	0	2	0	0	1	2	1	0	0	0	0	2	2	0	0	1	0	0	2	2	2	0	2	1	1	2	0	0	2	1	1	0	1	0	0	0	0	1	1	0	1	0
882	0	0	2	0	0	0	0	0	0	1	1	0	0	0	0	0	0	0	2	2	0	2	0	0	0	1	2	2	0	2	0	1	2	0	0	2	1	0	0	1	0	0	0	0	1	1	0	1	0
883	0	0	1	0	0	1	2	0	0	0	0	0	0	0	0	0	0	1	1	2	0	0	2	0	0	1	2	2	0	2	0	1	0	0	1	2	1	0	0	1	0	0	0	0	1	0	0	0	0
884	1	0	0	0	0	0	1	0	0	0	1	0	0	0	0	0	0	2	1	1	1	0	2	0	0	1	1	1	1	1	0	0	0	0	0	1	2	1	1	2	1	0	0	1	0	0	0	1	1
885	1	0	0	0	0	0	2	1	1	0	0	0	2	2	0	0	0	0	2	2	0	1	0	1	0	0	1	1	1	1	0	0	0	0	0	2	1	0	0	1	0	0	0	0	0	0	0	2	0
886	1	0	1	0	0	0	2	0	2	0	0	1	2	2	0	0	1	2	2	2	0	0	1	0	0	0	1	2	0	1	0	1	1	1	1	1	2	1	0	1	0	0	0	0	0	0	0	0	0
887	0	0	0	0	0	0	1	1	0	0	0	0	1	0	0	0	0	0	2	2	1	1	2	0	0	2	0	1	1	1	0	2	2	0	0	1	1	0	1	1	0	0	1	0	1	1	0	1	1
888	0	0	0	0	0	0	1	0	1	0	0	0	0	0	0	0	0	1	1	2	0	0	2	0	0	1	1	2	1	0	0	2	1	0	0	1	2	0	0	1	0	0	0	0	0	1	0	0	0
889	1	0	2	0	0	0	1	0	1	0	0	0	1	0	0	0	0	0	1	1	0	1	2	0	0	0	2	0	1	0	0	1	1	0	0	0	1	1	0	1	0	0	0	0	0	0	0	2	0
890	1	0	1	1	0	0	2	0	1	0	0	0	2	1	0	1	0	1	1	1	1	0	1	0	0	1	2	2	1	2	0	1	0	0	1	2	1	0	0	1	0	0	0	0	0	1	0	2	0
891	1	0	2	0	0	1	2	0	0	0	0	0	1	0	0	0	1	1	1	2	0	0	2	0	0	1	1	1	1	1	0	0	1	0	0	2	2	0	0	2	0	1	1	0	1	2	0	2	0
892	1	0	2	0	0	0	1	0	2	0	0	0	1	0	0	0	0	0	1	1	0	0	2	0	0	0	1	2	0	1	1	2	2	0	1	1	2	0	0	1	0	0	0	0	0	0	0	1	0
893	1	0	2	0	0	2	1	0	0	0	1	0	0	1	0	0	0	1	0	1	0	0	1	0	0	0	2	2	0	2	1	1	1	0	0	2	2	0	0	2	0	0	1	0	1	1	0	2	0
894	0	0	1	0	0	0	1	1	0	0	0	0	1	1	0	0	0	1	1	1	0	0	2	0	0	0	1	1	0	1	0	2	2	0	0	1	1	0	0	1	0	0	0	0	0	0	0	1	0
895	0	0	2	0	0	2	1	0	1	0	0	0	1	0	0	1	0	1	0	1	0	0	1	0	0	1	1	2	1	1	1	1	1	0	0	2	2	0	0	2	0	1	1	0	1	1	0	1	0
896	1	0	1	0	0	0	1	0	1	0	0	0	0	0	0	0	0	1	0	1	1	0	1	0	0	1	2	2	0	2	0	1	2	0	0	2	2	0	0	2	0	0	1	0	0	0	0	1	1
897	1	0	1	0	0	0	2	0	0	0	0	0	1	0	0	0	0	0	2	2	0	0	1	0	0	1	1	1	2	0	1	1	0	2	1	1	1	0	1	1	0	0	0	1	0	0	0	0	0
898	1	0	1	0	0	0	2	1	0	0	1	1	1	1	0	0	0	1	1	2	0	0	2	0	0	1	0	2	1	0	1	1	1	1	0	2	2	0	0	2	0	0	1	0	1	1	0	0	0
899	0	0	2	0	1	0	1	1	1	0	0	1	0	0	0	0	0	0	0	0	1	0	2	0	0	1	2	2	1	1	0	1	0	1	0	2	1	0	0	1	0	0	0	0	2	0	0	2	0
900	1	0	1	0	0	0	2	1	0	0	1	0	0	0	0	0	0	1	2	2	0	0	2	0	0	1	1	1	1	1	0	1	1	1	1	1	1	1	0	1	0	0	0	0	0	1	0	2	0
901	1	0	1	0	0	1	2	0	1	0	0	0	1	0	0	0	0	1	1	1	1	0	1	0	0	1	1	0	2	0	0	1	1	0	0	1	1	0	0	1	0	0	0	0	0	0	0	0	0
902	0	1	0	0	0	0	2	0	2	0	0	0	0	0	0	0	0	1	1	1	1	0	2	0	0	1	2	2	0	1	0	1	1	1	1	2	1	0	0	2	1	0	1	0	2	1	0	1	0
903	1	0	2	0	0	2	2	0	0	0	1	0	0	0	0	0	0	0	1	1	0	0	2	0	0	1	1	2	1	1	1	2	1	0	0	1	1	1	0	1	0	1	1	0	2	0	0	0	0
904	1	0	2	0	0	1	2	0	2	0	0	0	0	0	0	0	1	1	0	0	1	0	2	0	0	0	1	2	1	1	0	0	0	1	0	2	2	0	0	2	0	0	1	0	1	0	0	1	1
905	1	0	0	0	0	0	1	0	0	0	1	0	1	0	0	1	0	0	2	1	1	0	1	0	1	2	0	2	2	1	1	1	0	0	0	1	1	0	0	2	1	0	0	0	0	0	0	0	0
906	1	0	1	0	0	1	2	1	1	0	0	1	1	1	0	0	0	1	2	0	1	0	0	0	0	1	1	1	1	1	0	0	0	0	0	2	1	0	0	1	0	0	0	2	0	0	0	0	0
907	1	1	1	0	0	0	1	0	0	0	0	1	1	1	0	0	0	2	1	1	1	1	2	0	0	0	0	1	0	1	0	0	1	2	0	2	2	0	0	0	0	1	1	1	2	0	0	2	0
908	0	0	2	0	0	1	2	1	0	0	0	0	0	0	0	0	0	0	1	1	0	0	1	0	0	1	2	1	1	0	0	1	1	2	0	2	1	0	1	1	1	0	0	0	0	0	1	0	1
909	0	0	2	0	0	1	1	0	0	0	1	0	0	0	0	0	0	1	1	1	0	0	0	0	0	0	2	2	0	2	1	1	1	0	0	2	2	0	0	2	1	0	1	0	1	0	0	1	1
910	0	0	1	1	0	0	1	0	0	0	1	0	0	0	0	0	0	0	1	1	0	0	0	0	0	0	1	2	1	1	1	1	1	0	0	1	1	1	1	2	1	0	0	1	0	0	0	2	0
911	0	0	2	0	0	1	2	1	0	0	0	0	0	0	0	0	0	0	1	1	0	0	2	0	1	0	2	2	0	2	1	1	1	0	0	2	2	0	0	1	1	0	2	0	1	1	0	2	0
912	0	0	0	0	0	0	1	0	1	0	1	0	0	0	0	0	0	0	2	2	1	0	1	1	1	2	2	2	2	1	1	0	0	1	2	2	1	1	1	1	1	1	1	1	2	0	0	2	0
913	1	0	1	0	0	0	2	0	1	0	0	0	0	0	0	0	0	0	1	1	0	0	2	0	0	0	1	1	0	1	0	2	2	0	0	1	1	1	1	2	1	0	0	1	1	1	0	0	2
914	0	0	1	0	0	0	2	0	0	0	0	0	0	0	0	0	0	0	2	2	1	0	2	0	0	0	2	2	0	2	0	1	1	0	0	2	1	0	0	0	0	0	1	1	1	2	0	1	0
915	0	0	1	1	0	1	0	0	0	0	1	0	0	0	0	0	0	1	1	1	1	0	2	0	0	1	1	1	1	1	0	0	1	1	0	2	1	0	0	1	0	0	0	0	1	1	0	0	1
916	1	0	2	0	0	0	2	0	1	0	0	1	1	1	0	0	0	1	1	1	1	0	2	0	1	2	1	1	2	0	1	0	0	0	0	2	2	1	0	1	0	0	1	0	0	0	0	0	0
917	0	0	1	0	0	0	2	0	0	0	0	1	1	1	0	0	0	1	1	1	1	1	1	0	0	1	1	2	1	1	1	1	1	1	1	1	1	0	0	1	0	0	1	0	1	0	0	1	0
918	1	0	2	0	0	1	2	1	0	0	0	0	1	0	0	0	0	1	0	0	0	0	2	0	0	2	2	1	1	1	1	1	1	1	0	0	1	0	0	0	0	0	0	0	0	0	0	0	0
919	0	0	1	1	1	1	2	0	2	0	0	0	0	0	0	0	0	1	2	2	0	0	1	0	0	1	1	1	1	2	0	1	1	2	0	1	1	0	1	1	1	0	0	1	0	0	0	0	0
920	1	0	1	0	0	0	1	0	0	0	1	0	0	0	0	0	0	0	2	2	0	0	1	1	1	1	0	1	0	0	1	0	0	0	1	2	0	1	1	0	0	0	0	0	0	0	0	0	1
921	1	0	1	0	0	0	2	0	2	0	0	0	0	0	0	0	1	2	1	1	1	0	2	0	0	1	2	2	1	2	0	2	1	1	0	1	2	0	0	1	0	0	0	0	0	1	0	1	0
922	1	0	2	1	0	0	1	0	0	0	1	0	1	0	0	1	0	0	2	2	0	1	2	0	0	0	0	1	1	1	0	1	0	1	1	2	1	0	0	2	0	0	0	0	2	1	0	1	0
923	1	0	1	0	0	0	1	0	1	0	0	1	2	1	0	1	0	1	2	2	0	0	2	0	1	2	1	1	1	1	0	1	0	2	2	2	1	0	1	1	1	0	0	0	0	1	0	1	1
924	1	0	1	0	0	0	2	0	1	0	0	0	0	0	0	0	1	1	1	1	0	0	2	0	1	1	0	1	0	0	1	1	1	0	0	2	1	0	0	2	0	1	1	0	0	0	0	2	0
925	1	0	0	0	0	0	1	0	0	0	1	0	0	0	0	0	0	0	0	0	1	0	2	0	1	2	1	1	1	1	0	1	1	1	0	1	2	0	0	2	0	1	1	0	0	0	0	2	0
926	1	0	1	0	0	1	1	0	0	0	0	0	1	0	0	1	0	1	1	1	0	0	2	0	0	1	2	2	0	2	0	0	0	1	0	2	2	0	0	1	0	1	1	0	1	0	0	1	0
927	0	0	1	1	0	0	2	0	1	0	0	1	1	1	0	0	1	1	1	1	0	0	2	0	0	1	1	2	2	1	1	2	1	2	0	1	2	0	0	0	0	1	1	0	0	1	0	0	1
928	1	0	1	0	1	0	2	0	0	0	0	0	0	0	0	0	0	0	1	1	1	0	2	0	0	2	1	1	1	1	0	1	1	0	0	2	0	1	0	0	0	0	0	0	1	0	0	0	1
929	1	0	1	1	0	0	1	0	1	0	1	0	0	0	0	0	0	0	0	0	1	0	1	1	1	0	2	2	0	2	1	1	1	0	0	1	1	1	1	0	0	0	0	0	0	0	0	1	1
930	0	0	2	1	0	1	2	0	0	0	1	1	2	1	0	1	0	1	1	0	1	1	1	0	0	0	2	2	0	2	0	0	1	0	0	2	1	0	0	1	0	0	1	0	0	1	0	2	0
931	1	1	2	0	0	1	2	1	0	0	0	0	1	0	0	0	0	0	1	1	1	0	2	0	1	2	0	2	1	0	1	1	0	0	0	2	0	2	0	0	0	0	1	0	0	1	0	2	0
932	0	1	2	0	1	0	2	0	1	0	0	0	0	0	0	0	0	1	1	1	1	0	2	0	1	0	1	2	0	1	1	1	0	1	1	1	1	0	0	0	0	0	0	0	1	0	0	2	0
933	0	0	0	0	0	0	2	0	0	0	0	0	0	0	0	0	0	0	2	2	1	0	1	0	0	2	2	2	0	1	1	1	1	0	0	2	1	0	0	0	0	1	1	0	1	2	0	2	0
934	0	0	1	1	0	0	2	0	1	0	0	1	1	1	0	0	0	0	1	1	0	0	2	0	0	1	0	2	2	0	0	1	1	0	0	1	1	0	0	0	0	0	0	0	0	1	0	2	0
935	1	0	1	1	0	0	1	0	1	0	1	0	0	0	0	1	0	1	0	0	0	0	2	0	0	1	2	2	0	2	0	1	1	0	0	2	2	1	0	1	0	0	1	0	1	1	0	0	1
936	1	0	2	0	0	0	2	0	2	0	0	0	1	0	0	1	0	0	2	2	0	0	2	0	1	1	1	2	1	1	1	2	2	0	0	1	2	1	0	1	0	0	0	0	1	0	0	0	1
937	0	0	0	1	0	0	2	0	0	0	0	0	1	0	0	0	0	1	2	2	0	0	2	0	0	1	2	2	1	2	1	0	0	0	0	1	1	0	1	1	0	0	1	0	1	0	0	0	0
938	1	0	1	1	0	0	1	0	1	0	1	0	0	0	0	0	0	0	0	1	0	0	1	1	1	1	2	2	1	1	1	0	0	1	1	1	1	0	0	2	0	1	2	0	0	0	0	2	0
939	0	0	1	0	0	0	1	0	0	0	1	0	0	0	0	0	0	0	0	0	1	0	1	0	1	1	1	2	1	1	0	1	0	0	0	1	1	0	1	1	1	0	1	0	1	0	0	1	0
940	1	0	0	0	0	0	2	1	0	0	0	0	0	0	0	0	0	0	1	1	0	0	2	0	0	1	2	2	1	2	0	1	0	1	0	1	1	1	1	0	0	0	1	0	1	2	0	2	0
941	1	1	1	0	0	1	2	0	2	0	0	0	0	0	0	0	0	0	1	1	1	1	1	0	0	1	2	2	0	2	1	0	1	1	0	2	2	0	0	1	0	0	0	0	0	0	0	0	1
942	0	0	1	1	0	0	1	0	0	0	1	1	1	1	0	0	0	1	2	2	0	0	1	0	0	2	2	2	0	2	0	2	2	0	0	1	0	1	0	0	0	0	0	0	0	0	0	2	0
943	0	0	2	0	0	0	1	0	1	0	0	1	1	0	0	0	0	1	1	2	0	0	1	0	0	1	2	2	0	2	0	1	1	1	0	2	2	0	1	1	0	0	0	0	1	1	0	2	0
944	1	0	2	0	0	0	2	0	2	0	0	1	2	1	0	0	0	1	2	2	0	0	1	0	1	2	0	0	1	1	0	2	1	0	0	1	0	0	0	1	0	0	0	0	0	0	0	1	0
945	0	0	2	0	0	1	1	0	1	0	1	0	1	0	0	1	0	0	1	1	1	0	1	0	0	1	1	1	2	1	0	0	1	1	0	2	1	0	0	1	0	0	1	0	1	1	0	2	0
946	1	0	2	0	1	0	2	0	0	0	1	0	0	0	0	0	0	1	2	2	0	0	1	1	1	1	1	2	0	1	2	0	1	0	0	2	1	1	1	1	1	0	0	0	0	1	0	0	1
947	1	0	1	0	0	0	1	0	1	0	0	0	0	0	0	0	0	1	2	2	0	0	1	1	1	1	0	1	0	0	0	0	0	0	0	2	2	0	0	1	0	0	1	1	0	0	0	0	1
948	0	1	1	0	0	0	2	0	0	0	0	0	0	0	0	0	0	0	1	1	0	0	2	0	0	1	2	2	0	2	0	1	1	0	1	2	1	0	0	1	0	0	0	0	1	0	0	0	0
949	0	0	1	2	0	0	1	0	1	0	0	0	2	1	0	0	0	0	1	2	0	0	2	0	0	0	0	1	1	1	0	1	1	0	0	2	1	1	0	0	0	0	0	0	1	1	0	2	0
950	0	0	0	0	0	0	2	0	2	0	0	0	1	1	0	0	0	1	1	1	0	0	2	0	0	1	1	1	1	1	0	1	1	1	1	2	0	0	0	0	0	0	0	0	0	0	0	1	1
951	0	0	2	1	0	0	1	0	0	0	0	0	0	0	0	0	0	1	2	2	0	0	1	1	1	0	2	2	0	1	0	1	0	0	1	2	2	0	0	1	0	0	0	0	1	0	0	2	0
952	1	0	2	0	0	0	0	0	1	1	1	0	0	0	0	0	1	1	1	1	0	0	2	0	0	1	0	1	2	0	0	1	1	0	0	2	2	0	0	1	0	1	2	0	1	1	0	0	0
953	1	1	2	0	0	0	2	0	0	0	1	0	1	1	0	0	0	2	1	1	1	0	2	0	0	2	1	2	0	2	0	1	1	0	1	2	1	0	1	0	0	0	0	0	0	0	0	1	0
954	0	0	1	1	0	0	2	1	0	0	0	0	2	1	0	0	0	0	0	1	0	1	2	0	1	1	1	2	0	2	1	1	1	0	0	2	1	0	0	0	0	0	0	0	0	0	0	1	0
955	0	0	2	0	0	1	1	0	0	0	1	1	1	1	0	0	0	1	0	0	1	0	2	0	0	1	2	1	1	1	0	0	1	1	0	2	1	0	0	2	0	0	0	0	0	0	0	1	1
956	1	0	2	0	0	1	2	1	0	0	0	0	0	0	0	0	0	0	2	2	0	0	2	0	0	0	1	1	1	2	0	1	1	0	0	1	1	0	0	0	0	0	0	1	0	1	0	0	1
957	1	0	0	0	0	0	1	1	0	0	1	0	1	0	0	1	0	2	1	1	1	0	2	0	0	0	2	2	0	2	0	1	1	0	0	2	2	0	0	2	0	0	0	0	0	0	0	1	1
958	0	0	1	1	0	0	2	1	1	1	0	0	0	0	0	0	0	1	1	1	0	0	2	0	0	1	1	1	0	2	1	1	1	0	0	2	1	0	1	1	0	0	0	0	0	0	0	1	0
959	1	0	2	0	0	1	2	0	1	0	0	0	1	0	0	1	0	1	1	1	1	0	2	0	0	0	1	1	1	1	0	1	1	0	0	2	0	0	0	0	0	0	0	0	0	0	0	2	0
960	1	0	1	0	0	0	2	0	0	0	1	1	1	0	1	0	0	1	0	0	1	0	2	0	0	1	1	2	1	1	0	1	1	0	0	2	1	0	0	1	0	0	0	1	0	1	0	2	0
961	0	0	2	1	0	0	2	0	1	0	0	0	0	0	0	0	0	0	1	1	0	0	2	0	0	0	2	2	0	1	1	1	1	1	1	1	2	0	0	1	0	1	1	1	1	0	0	2	0
962	0	0	2	0	0	0	2	1	1	1	0	0	0	0	0	0	0	0	0	1	1	0	2	0	0	0	1	1	1	1	1	1	1	0	0	0	1	0	0	1	0	0	1	0	2	2	0	2	0
963	0	0	1	0	0	0	1	0	0	0	1	0	0	0	0	0	0	1	0	1	1	0	1	0	0	1	1	2	2	2	0	1	1	0	0	2	2	0	0	1	0	1	1	1	2	0	0	1	1
964	0	0	2	0	0	1	1	0	1	0	1	0	0	0	0	0	0	0	2	2	0	0	1	1	1	1	2	2	0	1	0	2	2	0	0	0	1	0	1	1	0	1	1	0	0	0	0	2	0
965	1	1	1	0	0	1	2	1	0	0	0	0	0	0	0	0	0	1	2	2	0	0	2	0	0	1	2	2	1	1	2	1	1	0	0	2	2	0	0	2	0	0	1	0	1	1	0	2	0
966	0	1	1	1	0	0	2	0	1	0	0	0	0	0	0	0	0	1	2	2	1	0	2	0	0	0	2	2	0	1	1	1	1	0	0	2	2	0	0	1	0	1	1	0	1	0	0	0	1
967	0	0	1	0	0	1	1	0	1	0	1	1	1	1	0	0	0	0	0	0	1	0	2	0	0	0	1	1	1	0	0	2	1	0	0	2	1	0	0	1	0	0	0	0	0	0	0	1	1
968	1	0	1	1	0	0	2	0	1	0	0	0	0	0	0	0	0	0	1	1	0	0	0	1	1	1	1	1	1	1	1	1	0	1	2	2	1	0	0	2	1	0	0	0	0	0	0	0	0
969	0	0	1	0	0	0	2	0	0	1	0	1	2	1	0	0	1	1	1	1	0	1	1	0	0	1	1	2	1	1	1	1	1	2	0	2	2	0	0	2	0	0	0	0	0	0	0	0	0
970	1	0	0	0	0	0	2	1	1	1	0	0	1	0	0	1	0	1	0	0	2	1	2	0	0	2	0	1	2	0	1	1	1	0	0	1	1	0	0	2	1	0	0	0	0	0	0	1	0
971	1	0	2	0	0	0	2	1	0	0	0	1	1	1	0	0	0	1	1	2	0	0	1	1	2	2	2	2	0	0	0	1	1	1	0	0	1	0	0	1	0	0	0	0	2	1	0	0	0
972	1	0	1	0	0	0	1	0	1	0	1	0	0	0	0	0	0	0	0	0	0	0	2	0	1	0	2	2	1	2	0	1	1	1	0	2	2	0	0	1	0	0	1	0	0	1	0	1	0
973	0	0	1	0	0	1	2	0	1	0	0	1	2	1	0	0	0	0	1	2	0	0	2	0	0	1	2	2	0	2	0	1	1	0	0	2	1	1	0	1	0	1	1	0	1	0	0	0	0
974	0	1	1	0	0	1	1	0	0	0	1	0	1	0	0	1	0	0	0	0	1	0	1	0	0	1	1	1	2	0	0	2	1	1	1	2	2	1	1	2	1	1	1	0	1	0	0	1	1
975	1	0	0	0	0	0	2	0	1	0	0	1	1	0	0	0	0	1	2	2	1	0	0	0	0	0	2	2	1	2	0	2	2	0	1	1	1	0	0	1	0	0	0	0	0	0	1	1	0
976	1	0	1	0	0	0	2	1	0	0	0	0	1	0	0	1	0	0	1	1	1	0	2	0	0	1	1	1	2	0	1	2	2	0	0	0	1	0	0	2	0	0	0	0	0	0	0	2	0
977	0	0	1	2	0	0	1	0	0	0	1	1	2	2	0	0	0	0	1	1	0	0	2	0	0	0	1	1	1	1	0	1	1	0	0	1	1	0	0	2	1	0	0	0	0	0	0	1	0
978	1	0	1	0	0	0	2	0	0	0	0	0	1	1	0	0	0	1	2	2	0	0	2	0	1	2	0	0	1	0	0	1	1	0	0	2	2	0	0	0	0	0	1	0	1	0	0	2	0
979	0	0	0	0	0	0	2	1	0	0	0	0	0	0	0	0	0	0	2	2	0	0	2	0	0	0	1	1	1	2	0	2	2	0	1	2	2	1	1	2	1	0	1	0	1	0	0	2	0
980	0	0	2	0	0	1	2	0	1	0	0	0	1	0	0	1	0	1	2	2	1	0	1	0	0	1	1	1	1	1	0	1	1	0	0	2	0	0	1	0	0	0	1	0	1	0	0	1	1
981	0	0	1	0	0	0	1	0	1	1	0	0	0	0	0	0	0	2	1	1	1	0	2	0	1	0	1	1	1	1	1	0	1	1	0	2	2	0	0	2	0	0	1	0	1	1	0	1	0
982	0	0	2	1	0	0	2	0	2	0	0	0	1	0	0	0	1	0	2	1	1	0	2	0	0	1	1	2	1	1	1	0	0	0	1	2	1	1	0	1	0	1	1	0	1	1	0	2	0
983	0	0	2	1	0	1	2	0	1	0	1	1	1	0	1	0	1	2	1	1	1	0	2	0	0	1	1	1	1	1	0	2	2	0	0	0	1	1	0	0	0	0	1	0	1	2	0	1	0
984	1	0	0	0	0	0	0	0	1	0	1	1	1	1	0	0	0	1	1	2	0	0	1	0	0	1	0	1	0	0	1	2	2	0	0	2	1	0	0	1	0	0	0	0	0	0	0	0	1
985	1	0	1	1	0	0	2	0	1	0	1	1	1	1	0	0	0	0	1	1	0	0	2	0	0	0	1	1	1	1	0	1	1	1	1	2	1	1	0	1	0	0	1	0	1	1	0	1	0
986	0	0	2	0	0	0	0	0	0	0	1	0	0	0	0	0	0	0	1	1	1	0	2	0	0	0	1	1	1	1	1	2	2	0	0	1	2	0	0	2	0	0	0	0	0	0	0	1	0
987	1	0	2	0	0	1	2	0	2	0	0	0	0	0	0	0	0	0	2	1	0	1	2	0	0	1	2	1	1	1	0	1	2	0	0	2	1	0	0	2	0	0	1	0	1	1	0	2	0
988	1	0	2	0	0	1	1	1	1	0	1	0	1	0	0	0	0	1	2	2	0	1	2	0	0	0	2	2	0	2	1	1	0	0	1	2	1	0	0	1	0	0	0	1	0	0	0	0	1
989	1	0	1	0	0	0	1	0	0	0	0	1	1	0	0	0	0	0	0	0	0	0	2	0	1	0	1	1	2	0	0	0	0	1	2	2	1	0	0	0	0	0	1	0	1	0	0	1	0
990	0	0	2	1	0	0	2	0	1	0	0	1	2	1	0	0	0	2	2	1	1	0	2	0	1	0	2	2	0	2	0	2	2	0	0	2	1	0	0	0	0	0	0	0	0	0	0	1	0
991	1	0	2	0	0	0	1	1	1	0	0	2	1	1	0	0	0	0	1	1	0	1	2	0	0	2	1	1	1	1	0	0	1	1	0	2	2	0	0	1	0	0	0	0	2	1	0	1	0
992	0	0	2	0	0	2	2	0	0	0	1	1	2	2	0	0	0	0	2	2	0	0	2	0	0	2	1	2	2	1	1	2	2	0	0	2	1	0	0	0	0	0	0	1	0	1	0	2	0
993	0	0	2	1	0	0	2	0	1	0	0	1	1	1	0	0	0	0	2	2	0	0	1	1	2	2	0	1	1	1	0	1	1	0	1	1	1	1	0	1	0	0	0	1	0	1	1	1	0
994	0	0	1	0	1	1	2	0	2	0	0	0	0	0	0	0	0	1	0	0	0	0	2	0	1	0	1	2	2	2	0	1	1	0	0	2	1	1	0	1	0	1	1	0	0	0	0	0	0
995	0	0	1	0	0	0	2	0	1	0	0	1	1	1	0	0	0	1	1	1	0	0	2	0	0	1	2	2	0	2	0	0	0	0	0	2	2	0	0	1	0	0	1	0	0	0	0	0	0
996	1	0	1	0	0	0	2	1	0	0	0	0	1	0	0	0	0	1	1	1	0	0	2	0	0	0	2	2	1	1	1	0	0	0	1	2	1	0	0	0	0	0	0	0	1	1	0	1	1
997	0	0	1	1	0	0	2	0	1	0	0	0	1	0	0	1	0	1	1	1	1	1	2	0	0	1	2	2	0	1	1	0	0	1	0	2	1	1	0	1	0	1	1	1	0	1	0	1	1
998	1	0	1	0	0	0	1	0	1	0	1	1	1	1	0	0	0	1	1	1	0	0	1	0	0	2	2	0	1	0	0	0	0	0	1	2	2	0	0	1	1	0	0	0	0	0	0	2	0
999	1	0	2	0	0	0	1	0	1	1	1	0	0	0	0	0	0	0	2	1	1	0	2	0	0	1	1	1	2	1	0	1	1	1	1	1	1	1	0	1	0	0	0	0	0	0	0	2	0
1000	1	0	2	0	0	1	1	1	0	0	1	0	0	0	0	0	0	1	1	0	1	0	2	0	0	1	1	2	1	1	0	1	1	0	0	1	1	0	0	2	0	0	0	1	0	0	0	1	0
[truncated: 252 more columns]
