# Supplementary material for: KNN-MDR: a learning approach for improving interactions mapping performances in genome wide association studies
Source: BMC Bioinformatics. 2017 Mar 21;18:184. doi: 10.1186/s12859-017-1599-7 (PMC5361736; doi:10.1186/s12859-017-1599-7)
Supplement: Supplementary file 6 — The data set(s) supporting the results of Table 4. (ZIP 7095 kb) [file 12859_2017_1599_MOESM6_ESM.zip › 100 simulations/S14/mkallsimul.dat]

1	1	0	0	0	0	0	2	2	0	0	0	0	1	0	0	1	1	2	0	1	1	1	0	0	0	1	0	1	2	1	0	1	1	0	0	1	1	0	0	2	0	0	0	0	0	1	0	0	1
2	0	1	0	0	0	0	0	1	1	1	0	0	1	0	0	0	0	1	0	0	0	0	0	0	1	0	0	2	1	0	0	0	0	0	0	2	2	0	0	1	0	1	1	0	1	2	0	0	0
3	0	1	0	0	0	0	1	1	2	2	0	1	1	1	0	0	1	1	1	1	1	1	0	0	1	0	1	1	1	0	0	2	2	0	0	2	2	0	0	1	1	0	1	0	1	0	0	0	0
4	0	1	0	1	0	0	2	2	0	0	1	0	0	0	0	0	1	1	1	1	1	0	0	0	2	1	0	2	2	2	0	2	2	0	0	2	2	0	1	0	1	2	2	0	2	0	0	0	0
5	1	1	1	0	0	1	2	2	0	1	0	1	2	1	0	0	2	0	2	0	2	0	1	0	0	1	1	2	2	1	1	1	1	0	0	2	2	0	0	1	0	0	2	0	1	0	0	1	0
6	0	2	0	0	0	0	1	1	1	1	1	1	1	1	0	0	0	0	1	1	2	0	1	0	0	0	1	2	1	0	0	1	1	0	0	1	2	0	0	2	0	0	1	0	0	1	0	0	1
7	1	0	1	0	1	1	1	1	1	1	1	1	1	1	0	0	1	0	2	0	2	0	0	0	0	0	0	2	1	0	1	0	0	0	0	1	2	1	1	1	0	0	0	0	0	1	0	0	1
8	1	2	1	1	0	0	1	2	0	1	0	1	2	1	0	0	2	1	1	1	2	1	0	0	0	0	0	2	1	1	1	1	1	2	0	1	1	0	0	1	0	0	1	0	1	1	0	0	0
9	1	1	0	0	1	1	1	1	1	1	1	0	0	0	0	1	2	1	1	0	2	0	0	0	0	1	0	2	2	2	2	2	2	0	1	1	2	0	0	1	0	1	1	0	1	0	0	0	0
10	0	1	0	0	1	1	1	1	1	1	1	1	1	1	0	0	2	0	2	0	2	0	0	0	0	0	0	1	2	0	1	1	1	2	1	2	2	1	0	0	0	0	0	0	1	1	0	1	0
11	0	2	0	0	0	0	1	1	1	1	0	1	2	1	0	0	1	0	2	0	2	0	1	0	0	0	0	2	2	1	2	1	1	0	0	2	0	0	0	0	0	0	0	0	0	1	0	0	0
12	0	1	0	1	0	0	2	2	0	1	0	1	1	1	0	0	1	0	2	0	2	0	0	0	1	2	0	2	2	1	1	2	2	0	0	1	2	0	0	0	0	1	0	0	1	0	0	0	0
13	1	1	0	1	0	0	1	1	1	2	0	2	2	1	1	0	1	0	2	1	2	0	0	0	0	1	0	1	2	0	1	1	1	0	0	2	2	0	0	0	0	0	1	1	2	1	0	0	1
14	1	0	1	0	1	1	0	1	0	0	1	0	1	0	0	0	1	0	2	0	2	0	1	0	1	0	0	2	2	2	0	0	0	0	0	2	1	0	0	1	0	0	0	1	0	1	0	1	0
15	0	1	0	0	0	0	2	2	1	1	1	1	1	1	0	0	2	2	1	1	1	1	1	1	1	0	0	2	1	1	0	2	1	0	0	1	1	0	0	1	0	1	1	0	1	1	0	0	0
16	1	0	0	1	0	0	1	1	1	1	0	0	1	1	0	0	1	1	1	1	1	0	0	0	0	0	0	2	2	2	0	1	1	1	1	1	2	0	0	2	0	0	0	0	0	0	0	0	0
17	1	1	0	1	0	0	0	0	2	2	0	0	0	0	0	0	1	2	0	0	1	0	0	0	0	1	1	2	2	1	1	2	2	1	0	2	1	0	0	0	1	1	0	0	2	1	0	0	0
18	0	2	0	0	0	0	1	0	1	1	1	0	0	0	0	0	0	0	2	1	2	1	0	0	0	1	0	2	2	1	2	1	1	0	0	0	1	1	1	0	0	0	2	0	1	0	0	0	0
19	0	2	0	0	1	1	1	1	1	1	0	0	0	0	0	0	2	0	2	1	2	0	0	0	0	1	0	2	0	0	0	2	2	0	0	0	2	0	0	0	0	1	1	0	1	0	0	0	0
20	1	2	0	0	0	0	1	1	1	1	1	0	0	0	0	0	1	0	2	0	2	1	1	0	1	1	1	2	1	0	0	2	2	0	0	2	2	0	0	2	0	1	1	0	1	1	0	0	0
21	0	2	1	1	0	0	0	0	2	2	0	1	1	1	0	0	2	0	2	0	2	1	0	0	0	2	0	2	2	1	1	0	0	1	1	2	2	0	1	1	1	0	0	2	0	2	0	0	1
22	0	1	0	1	0	0	0	0	2	2	0	0	2	0	1	1	2	1	1	1	1	0	0	0	1	1	0	0	2	1	0	1	1	0	0	1	2	0	0	0	0	1	1	0	1	1	0	1	0
23	0	2	1	0	1	1	1	1	1	2	0	0	1	0	0	1	1	2	0	1	2	0	2	0	0	0	0	1	2	1	0	1	2	1	0	2	0	0	0	1	0	1	1	0	1	1	0	0	0
24	1	2	0	0	0	0	1	1	2	2	0	0	1	1	0	0	2	2	0	1	2	0	1	1	1	1	0	1	1	1	0	1	1	2	1	2	2	0	0	1	1	0	1	1	1	0	0	0	1
25	1	1	0	0	1	1	1	1	1	1	1	0	2	2	0	0	2	0	2	0	2	1	0	0	0	1	1	2	2	0	1	2	1	2	0	1	1	0	0	0	0	0	0	0	0	1	0	0	0
26	0	1	0	0	1	1	2	2	0	0	2	0	1	0	0	1	2	0	1	0	1	0	0	0	0	1	0	2	2	1	1	0	0	0	0	2	1	0	0	1	0	0	1	0	1	1	0	0	0
27	0	1	0	0	0	1	1	1	2	2	0	0	0	0	0	0	1	1	1	1	1	1	1	1	1	1	0	1	1	1	0	1	1	0	0	1	2	0	0	1	0	1	1	0	0	0	0	1	0
28	1	1	0	0	0	0	1	1	1	2	0	0	0	0	0	0	2	1	1	1	1	1	0	0	0	1	0	2	2	1	1	1	1	0	1	2	2	0	0	1	0	1	1	0	1	1	0	0	1
29	1	1	0	0	0	0	0	1	0	0	1	0	0	0	0	0	2	1	1	1	1	1	1	1	0	1	0	1	1	1	1	2	2	0	0	1	0	0	0	0	0	1	1	0	2	2	0	0	0
30	1	2	0	0	0	0	0	1	1	1	0	0	1	0	0	1	1	1	1	1	2	1	0	0	0	0	0	2	1	1	0	1	0	2	1	1	1	1	1	0	0	1	1	0	1	0	0	0	0
31	1	1	0	0	0	0	0	0	1	1	1	0	1	0	0	1	2	0	1	0	1	0	0	0	1	1	0	2	1	1	1	2	1	0	0	1	1	0	0	2	0	0	0	1	0	1	1	0	0
32	0	2	0	0	0	0	0	1	1	1	0	0	0	0	0	0	0	1	0	1	2	0	1	0	0	1	0	2	2	1	2	0	0	1	0	2	1	1	1	0	0	1	1	0	1	1	0	1	1
33	0	1	0	1	0	0	1	1	1	1	1	0	1	1	0	0	0	1	1	1	2	0	0	0	0	1	0	1	1	1	1	2	2	0	0	1	1	0	0	1	0	0	1	0	0	1	0	0	1
34	0	1	0	0	0	0	0	0	1	1	1	1	1	1	0	0	2	0	2	0	2	1	1	1	1	0	0	1	2	1	0	1	0	1	0	1	0	0	0	0	0	1	1	0	0	1	0	1	0
35	1	1	0	0	0	0	2	2	0	1	0	1	1	1	0	0	0	0	1	0	2	0	0	0	0	1	1	2	2	1	0	1	1	0	0	2	2	0	0	1	0	0	1	1	0	1	1	0	0
36	0	1	0	1	0	0	1	1	1	1	0	0	0	0	0	0	1	1	1	1	1	0	0	0	1	1	0	2	2	1	1	2	1	0	1	2	2	0	0	1	0	1	2	0	0	1	0	0	1
37	0	0	0	0	0	0	1	1	0	0	0	0	0	0	0	0	1	0	1	0	2	1	0	0	0	1	0	0	1	0	0	1	1	0	0	1	1	0	0	1	0	0	2	0	1	0	0	1	1
38	0	1	0	1	0	0	1	1	1	1	0	1	2	0	1	0	2	0	2	0	2	0	0	0	0	1	0	2	2	2	0	0	0	0	0	2	1	0	0	0	0	0	0	0	0	0	0	0	1
39	1	1	0	1	0	0	1	2	1	1	0	0	1	0	0	0	2	0	1	0	1	0	0	0	0	0	0	2	1	1	1	1	1	0	1	1	2	0	0	1	0	1	1	0	1	0	0	0	1
40	1	1	1	0	0	1	2	2	0	0	0	1	1	1	0	0	0	2	0	1	0	0	0	0	0	1	0	2	2	2	0	2	1	0	1	2	2	0	0	1	0	1	1	0	1	1	0	1	0
41	0	0	0	0	1	1	2	2	0	1	0	0	0	0	0	0	1	2	0	1	1	0	0	0	0	1	0	2	1	1	0	1	2	0	0	2	1	1	1	0	0	1	1	0	0	1	0	0	0
42	1	0	0	0	2	2	2	2	0	0	0	0	2	0	1	1	2	1	1	1	1	1	0	0	0	0	0	2	2	2	0	2	1	1	0	2	1	1	1	0	0	0	1	1	0	1	0	0	0
43	0	2	0	0	0	0	2	2	0	1	1	0	1	1	0	0	2	1	1	1	2	0	0	0	0	1	0	2	2	2	1	1	1	1	1	1	1	1	1	0	0	1	1	0	1	0	0	0	0
44	1	2	0	0	0	0	2	2	0	0	1	1	2	2	0	0	1	2	1	0	1	0	0	0	0	2	0	2	2	2	0	1	0	1	2	2	1	0	0	2	0	1	1	0	1	2	0	1	0
45	0	2	0	0	0	0	1	1	1	1	1	0	0	0	0	0	0	2	0	1	1	1	0	0	0	0	0	2	2	1	2	2	2	0	0	1	1	0	0	1	0	0	0	0	0	2	0	0	1
46	1	1	0	0	0	0	2	2	0	0	0	1	1	1	0	0	1	0	2	0	2	0	0	0	0	0	0	2	1	1	0	1	1	0	0	1	2	0	0	2	0	1	1	0	1	0	0	0	1
47	1	1	0	0	0	0	1	1	2	2	0	0	0	0	0	0	1	1	1	1	1	0	0	0	0	1	0	1	2	1	0	1	1	0	0	2	1	0	0	0	0	0	0	0	0	0	0	1	0
48	0	1	0	1	0	0	1	1	1	1	1	1	2	2	0	0	0	2	0	1	0	0	0	0	0	2	0	2	1	1	1	0	0	0	0	2	1	1	0	1	0	0	1	1	1	1	0	0	2
49	1	2	0	0	0	0	2	2	0	2	1	0	2	1	0	1	2	1	2	0	1	0	0	0	1	1	0	2	2	2	0	0	0	0	0	2	1	2	1	0	1	1	1	0	1	1	0	0	0
50	1	1	0	1	0	0	0	1	1	1	0	0	1	0	0	0	1	1	1	1	1	1	1	0	1	1	0	2	2	2	0	1	2	0	0	2	1	0	1	0	1	1	1	1	1	2	0	0	0
51	1	1	0	0	1	1	0	1	1	1	0	1	1	1	0	0	1	1	1	1	1	1	0	0	0	0	0	2	2	2	1	1	1	0	0	2	1	0	0	2	0	0	1	0	1	0	0	0	0
52	0	1	0	1	1	1	2	2	0	0	2	1	1	1	0	0	1	0	1	2	1	1	0	0	0	1	0	0	2	0	0	1	1	0	0	2	2	1	1	0	1	0	0	0	0	1	0	0	0
53	0	1	1	0	0	0	2	2	0	1	1	0	0	0	0	0	0	2	0	1	0	1	1	1	1	0	0	1	2	1	1	0	0	0	0	2	2	0	0	1	0	0	0	0	0	1	0	0	0
54	1	0	0	0	0	0	2	2	1	1	0	0	2	0	1	1	1	0	2	1	2	0	1	0	1	0	0	2	1	1	1	2	1	1	0	2	0	0	0	0	0	0	0	0	0	0	0	0	0
55	0	2	0	0	0	0	1	2	0	0	1	1	1	1	0	0	2	0	2	0	2	1	0	0	0	2	0	2	1	1	1	0	1	1	0	2	2	0	0	0	0	0	0	0	1	0	0	0	0
56	1	1	0	1	0	0	0	1	1	1	0	0	1	0	0	0	1	2	0	2	1	0	0	0	0	0	0	2	2	2	1	0	0	0	0	2	1	0	0	0	0	0	0	1	1	2	0	0	1
57	1	1	0	0	0	0	2	2	0	1	0	1	2	1	0	1	0	2	0	1	1	1	1	1	1	1	0	2	0	0	0	1	1	0	0	2	2	0	0	1	0	2	2	0	2	1	0	0	0
58	0	0	0	0	0	0	0	1	1	1	0	0	0	0	0	0	2	0	2	1	2	0	0	0	0	1	0	1	2	0	0	1	0	1	0	1	1	0	0	1	0	0	0	0	1	1	0	0	1
59	1	1	0	0	0	0	2	2	0	1	0	0	0	0	0	0	2	0	2	1	1	0	0	0	0	1	0	0	2	0	0	0	2	1	0	2	2	0	0	2	0	0	0	0	0	0	0	1	0
60	0	2	1	1	0	0	1	1	1	1	1	0	1	0	0	1	0	1	0	1	0	0	0	0	1	2	1	2	2	0	1	1	0	1	2	2	1	0	0	0	0	1	0	0	1	0	0	1	0
61	1	1	0	0	0	1	2	2	1	1	0	0	0	0	0	0	2	0	2	1	2	1	0	0	0	1	0	2	2	2	0	1	0	1	2	2	1	1	1	0	0	1	2	0	0	1	0	0	0
62	0	2	0	0	0	0	2	2	0	0	0	0	0	0	0	0	0	1	1	1	1	1	0	0	0	1	0	1	1	1	0	2	1	1	2	2	1	0	0	2	0	0	0	1	1	1	0	0	1
63	0	1	0	1	0	0	1	2	0	0	1	1	1	1	0	0	2	1	1	0	2	0	0	0	1	0	0	1	2	1	0	1	2	1	0	1	2	0	0	1	0	0	0	0	0	1	0	1	0
64	0	0	0	0	0	0	2	2	0	1	1	1	1	1	0	0	2	0	2	1	2	0	1	0	1	0	0	2	1	1	1	0	0	0	0	2	1	0	0	0	0	0	0	0	0	1	0	0	1
65	0	1	1	0	0	0	0	0	2	2	0	1	1	1	0	0	1	0	2	0	2	1	1	1	1	1	0	2	2	1	2	0	1	1	0	2	1	0	0	0	0	0	0	0	0	0	0	0	0
66	0	2	0	1	0	0	1	1	1	1	0	0	1	0	0	1	2	0	2	0	2	1	0	0	0	0	0	2	1	0	0	0	0	2	1	2	1	0	0	0	0	1	1	0	1	0	0	0	0
67	0	1	0	1	0	0	0	0	1	1	1	1	1	1	0	0	0	1	0	0	0	0	1	0	0	1	0	1	2	0	1	0	0	0	0	2	1	0	0	1	0	0	1	0	2	0	0	0	0
68	0	2	0	1	0	0	0	0	2	2	0	0	0	0	0	0	1	0	2	0	2	1	2	1	1	1	0	1	2	1	1	1	1	0	0	2	0	0	0	0	0	1	1	0	1	0	0	0	0
69	1	1	0	0	0	0	1	1	1	1	2	0	0	0	0	0	1	2	0	1	1	1	0	0	0	0	0	2	1	1	0	0	0	1	1	2	1	0	0	2	0	0	0	0	0	0	0	1	0
70	1	0	0	0	0	0	1	2	0	0	1	0	0	0	0	0	1	1	1	1	2	0	0	0	0	1	0	2	2	2	1	1	1	2	1	1	0	0	0	0	0	1	1	0	1	0	0	1	1
71	1	0	0	0	1	1	1	2	0	1	0	1	1	1	0	0	1	2	0	2	1	0	0	0	1	2	0	1	2	1	1	1	0	1	0	1	1	0	0	1	0	0	1	0	0	1	0	0	0
72	0	1	0	0	0	0	1	1	1	1	0	0	0	0	0	0	0	0	2	1	2	0	0	0	0	1	1	1	2	0	0	1	1	0	0	2	1	1	1	0	0	0	1	1	2	1	0	0	1
73	0	1	1	1	0	0	0	0	2	2	0	0	0	0	0	0	1	0	2	0	2	0	1	0	1	1	0	2	1	1	0	2	1	1	1	2	1	0	0	0	0	0	0	0	0	2	0	0	1
74	1	1	0	0	0	0	1	1	0	2	0	1	1	1	0	0	1	2	1	0	2	1	1	1	1	1	0	2	1	1	1	1	1	0	0	2	1	1	1	0	0	1	1	0	1	0	0	0	0
75	0	1	0	1	0	0	0	1	1	1	0	1	1	1	0	0	2	1	1	1	1	0	0	0	0	1	0	2	1	1	0	2	2	0	1	1	0	0	0	0	0	1	1	0	1	1	0	0	0
76	1	2	1	1	0	0	1	1	1	1	0	0	0	0	0	0	1	2	1	1	1	1	2	1	1	1	1	1	1	0	0	1	2	0	0	2	2	0	0	1	0	0	1	0	0	0	0	0	0
77	1	1	0	1	0	0	1	2	0	1	0	0	0	0	0	0	2	0	2	1	2	1	0	0	0	0	0	1	2	0	0	1	1	0	0	1	1	0	0	0	0	1	1	1	0	1	0	0	1
78	0	1	0	0	0	0	0	0	2	2	0	1	1	1	0	0	1	1	1	1	1	0	0	0	0	1	0	2	2	2	0	2	2	0	0	1	1	0	0	0	0	1	1	0	2	0	0	0	0
79	1	0	0	1	0	0	1	2	0	1	0	0	0	0	0	0	1	1	1	1	2	0	1	0	0	0	0	2	2	1	1	2	2	0	1	2	1	1	1	0	1	0	0	0	0	1	0	0	0
80	1	2	0	0	1	1	1	1	0	0	1	0	1	0	0	1	1	1	1	0	1	1	0	0	1	0	0	2	2	1	1	1	1	0	0	0	2	0	0	1	1	1	1	0	1	0	0	0	0
81	1	2	1	0	0	0	0	1	1	1	0	0	1	0	0	1	2	2	0	2	2	0	0	0	0	1	0	2	1	1	1	0	0	0	1	2	1	0	0	0	1	0	1	0	1	1	0	0	0
82	1	1	0	0	0	0	1	2	0	1	0	1	1	1	0	0	1	1	1	1	1	0	0	0	0	2	0	2	1	1	1	1	1	0	0	2	0	0	0	0	0	1	1	0	1	1	0	0	0
83	0	2	0	1	0	0	0	1	1	1	0	1	1	1	0	0	0	2	0	0	1	0	0	0	0	0	0	2	1	1	0	2	1	1	1	2	1	1	1	0	0	0	0	0	1	1	0	0	1
84	0	0	0	0	0	0	0	0	1	1	1	0	0	0	0	0	1	1	1	1	1	0	0	0	0	0	1	2	2	1	1	0	0	1	1	2	1	1	0	0	0	0	0	0	1	1	0	0	0
85	1	1	0	0	0	0	2	2	1	1	0	0	1	0	0	1	1	1	1	0	1	0	0	0	0	1	0	1	1	1	0	1	1	1	1	1	1	0	0	1	0	0	0	0	0	1	0	0	1
86	0	1	0	0	1	1	2	2	0	0	2	1	1	1	0	0	2	2	1	1	1	1	1	0	1	1	0	1	1	1	1	2	1	0	0	1	2	1	1	0	1	1	0	0	0	0	0	0	0
87	0	2	0	0	1	1	1	1	1	2	0	1	1	0	1	0	1	0	2	0	1	2	1	1	1	1	0	2	2	1	1	1	1	0	0	1	1	0	0	1	0	0	1	0	1	0	0	1	0
88	0	0	0	0	0	0	1	1	2	2	0	1	1	1	0	0	0	2	0	1	0	1	1	1	0	1	0	1	1	1	1	1	1	0	0	1	0	0	0	0	0	0	1	0	1	0	0	0	0
89	0	1	0	0	0	0	1	1	1	2	0	1	1	0	1	0	1	0	2	0	1	0	1	0	0	1	0	2	2	2	1	2	1	1	0	1	1	0	0	0	0	0	0	0	0	1	0	0	0
90	1	1	1	1	1	1	2	2	0	1	1	0	0	0	0	0	1	0	2	0	2	0	0	0	0	1	0	2	2	2	0	1	1	1	1	2	1	0	0	1	0	1	1	0	1	0	0	0	1
91	1	0	0	0	0	0	1	1	1	2	0	1	2	2	0	0	1	1	1	0	1	0	2	0	0	0	0	1	2	2	0	0	0	0	0	1	2	0	0	1	1	0	0	0	0	1	0	0	0
92	1	1	0	0	1	1	2	2	1	1	1	0	0	0	0	0	2	0	2	0	2	0	0	0	0	1	0	2	2	2	1	2	2	0	0	0	1	0	0	0	0	1	1	0	1	1	0	1	0
93	1	1	0	1	0	0	0	1	1	1	1	2	2	2	0	0	1	2	0	1	1	1	0	0	0	0	0	2	2	1	1	0	0	1	0	2	2	0	1	0	1	1	1	0	1	0	0	0	1
94	0	1	0	0	0	0	0	0	2	2	0	0	0	0	0	0	0	0	2	1	2	1	0	0	0	0	0	2	2	1	1	2	2	0	0	1	1	0	0	0	0	1	1	0	1	1	0	0	0
95	0	1	0	0	0	0	1	1	0	0	0	0	1	0	0	0	1	0	1	0	2	1	0	0	0	2	0	1	1	1	1	1	0	2	2	2	0	0	0	0	0	0	0	0	0	0	0	0	0
96	0	2	0	0	0	0	1	1	2	2	0	1	2	1	0	0	1	1	1	1	2	0	0	0	0	1	0	2	2	1	1	2	2	0	0	2	1	0	0	0	0	1	0	0	2	1	0	0	0
97	0	1	1	1	1	1	0	1	1	1	1	0	0	0	0	0	2	1	2	1	2	1	0	0	1	0	0	2	1	1	0	2	1	0	0	1	1	0	0	1	0	1	1	0	1	0	0	0	2
98	0	1	0	0	1	1	0	0	2	2	0	1	1	1	0	0	1	1	1	0	1	1	1	0	0	1	0	2	2	1	1	1	1	0	0	2	1	0	0	2	0	1	1	0	0	1	0	0	1
99	1	2	0	0	0	0	1	1	1	2	0	1	1	1	0	0	0	2	0	1	1	1	1	1	1	1	0	2	2	2	1	0	1	0	0	2	0	0	0	1	0	1	1	0	1	1	0	0	0
100	0	1	0	1	0	0	0	0	2	2	0	0	1	1	0	0	2	2	0	2	1	0	0	0	0	1	0	1	1	1	0	2	2	0	0	1	1	0	0	0	0	0	1	0	1	0	0	0	0
101	1	1	0	1	0	0	1	1	1	2	0	0	0	0	0	0	1	1	1	0	2	1	1	1	1	1	0	2	1	1	1	0	0	0	0	1	2	0	0	1	0	1	1	0	1	1	0	0	0
102	0	1	0	0	1	1	0	0	1	1	1	1	2	1	0	1	1	2	0	1	1	1	1	1	1	1	0	2	2	1	1	1	1	1	1	1	1	0	0	0	0	0	0	0	2	2	0	1	0
103	1	1	0	0	0	0	2	2	0	1	0	0	0	0	0	0	0	0	2	0	2	1	0	0	0	1	0	2	2	2	2	2	2	0	0	1	1	0	0	0	0	0	0	0	0	0	0	1	0
104	1	1	0	0	0	0	1	1	1	1	1	0	0	0	0	0	0	0	2	0	2	0	0	0	0	1	0	2	2	2	0	1	1	0	0	1	1	0	0	0	1	0	0	0	0	0	0	0	0
105	0	0	0	0	1	1	1	1	2	2	0	0	0	0	0	0	0	1	0	1	0	0	0	0	0	2	0	1	2	0	0	1	1	2	1	2	2	0	0	1	0	0	1	0	1	0	0	0	0
106	0	1	0	0	0	0	2	2	0	0	1	1	1	1	0	0	1	0	1	0	1	0	1	1	2	2	0	2	2	1	0	1	1	0	0	1	0	0	0	0	0	1	1	0	1	1	0	1	0
107	1	0	0	1	0	0	2	2	0	0	1	1	1	1	0	0	2	0	1	0	1	1	0	0	0	2	0	1	2	1	1	2	2	0	0	2	2	1	1	0	0	0	0	0	0	1	0	1	0
108	1	2	0	0	0	0	1	1	1	1	1	0	0	0	0	0	1	0	2	0	2	0	0	0	0	0	0	2	2	1	1	0	1	1	0	2	0	0	0	0	0	0	1	0	0	2	0	0	1
109	0	1	0	0	0	0	1	2	0	0	1	0	1	1	0	0	2	1	2	0	1	0	0	0	1	2	0	1	1	1	1	1	1	0	0	2	2	0	0	1	0	0	0	0	0	0	0	1	1
110	1	1	0	0	0	0	1	2	0	0	1	0	0	0	0	0	1	0	2	0	2	0	0	0	0	1	0	2	2	1	1	2	1	0	0	1	2	0	0	2	1	0	1	0	1	0	0	0	0
111	0	0	0	0	2	2	1	1	1	1	1	1	1	1	0	0	1	1	1	0	1	0	0	0	0	1	0	2	2	2	1	2	2	0	0	1	1	0	0	1	0	0	0	1	0	1	0	0	1
112	0	0	0	0	2	2	0	0	2	2	0	0	0	0	0	0	2	2	1	1	2	1	1	1	1	1	0	2	2	2	0	1	1	0	0	2	2	0	0	1	0	0	0	0	0	1	0	1	0
113	0	0	0	1	0	0	0	1	2	2	0	1	1	1	0	0	2	0	2	0	2	0	1	0	0	1	0	1	2	1	0	1	1	2	0	1	1	0	0	1	0	1	1	0	2	1	0	0	0
114	0	0	1	1	0	0	1	2	0	0	1	0	0	0	0	0	2	0	2	0	2	0	1	0	0	1	0	2	2	1	1	0	1	1	0	2	2	0	0	2	0	0	0	0	0	0	0	0	1
115	1	0	1	1	0	0	1	2	0	0	1	1	1	1	0	0	0	1	1	1	1	0	1	1	1	0	0	2	2	2	1	1	1	1	1	2	1	0	0	0	0	0	0	0	0	0	0	0	0
116	0	0	0	0	2	2	1	1	1	1	1	0	1	0	0	1	1	0	2	1	2	1	0	0	0	1	0	2	1	0	0	2	2	0	0	1	2	0	0	1	1	1	1	0	1	1	0	0	0
117	1	2	0	1	0	0	1	1	1	2	0	0	2	2	0	0	1	0	2	1	2	1	0	0	0	0	0	1	2	2	0	0	0	0	0	2	2	0	0	0	0	0	1	0	0	1	0	0	1
118	0	0	0	0	0	0	2	2	1	1	0	0	0	0	0	0	0	2	0	0	1	0	0	0	0	0	0	2	2	2	0	0	1	0	0	2	2	0	0	2	1	1	1	0	2	0	0	0	0
119	0	1	0	0	0	1	1	1	1	2	0	0	0	0	0	0	0	1	0	1	2	1	0	0	0	0	0	2	2	1	1	1	1	1	1	2	0	0	0	0	0	0	1	0	1	0	0	0	0
120	1	1	0	1	1	1	0	0	2	2	0	2	2	1	1	0	0	0	1	1	2	0	0	0	0	1	0	2	2	0	0	1	1	0	0	2	2	0	0	1	1	1	1	0	2	0	0	0	0
121	0	1	0	1	0	0	2	2	1	1	0	0	1	0	0	1	1	1	1	1	2	1	0	0	0	0	0	2	2	2	0	1	1	1	1	2	0	0	0	0	0	0	0	0	0	0	0	0	0
122	1	0	0	1	0	0	1	1	1	1	0	0	1	0	0	1	0	1	1	0	0	1	1	1	1	1	0	1	2	2	0	1	0	1	2	2	2	0	0	1	1	1	1	0	2	0	1	0	0
123	0	1	0	0	1	1	0	0	2	2	0	0	0	0	0	0	0	2	0	1	0	0	0	0	0	2	0	1	2	1	0	1	1	0	0	2	1	1	1	0	0	1	1	0	1	1	0	0	0
124	1	1	0	0	0	0	1	1	1	2	0	0	0	0	0	0	2	2	0	2	1	0	1	0	0	1	0	2	2	2	0	0	1	1	0	2	1	0	0	0	0	0	0	1	0	1	0	0	0
125	1	1	0	0	0	0	2	2	0	0	0	0	0	0	0	0	1	2	0	1	1	0	0	0	0	1	1	1	1	0	0	0	0	0	0	2	0	0	0	0	0	1	2	0	0	1	0	0	0
126	0	2	1	0	0	0	2	2	0	0	0	0	0	0	0	0	0	2	0	2	0	1	0	0	0	0	0	2	1	1	1	1	1	1	0	1	1	0	0	0	0	1	1	0	1	0	0	0	1
127	1	0	0	0	2	2	2	2	1	1	0	0	1	0	0	1	1	1	1	1	1	1	0	0	0	1	0	1	1	1	0	1	1	1	1	2	1	0	0	0	0	0	0	0	0	1	0	1	0
128	0	1	0	0	1	1	1	2	1	1	0	0	0	0	0	0	2	0	2	0	2	0	0	0	0	1	0	2	1	1	1	2	2	0	0	1	1	0	0	1	0	0	0	0	1	1	0	0	0
129	1	1	0	0	0	0	1	2	0	1	0	0	1	0	0	0	2	1	1	1	2	0	0	0	0	2	0	1	2	0	0	1	1	1	1	2	2	0	0	1	0	0	0	0	0	0	0	0	0
130	0	1	0	0	1	1	2	2	1	1	0	0	0	0	0	0	1	0	2	1	2	1	1	0	0	0	0	1	2	0	1	0	0	0	0	2	2	0	0	1	0	0	0	0	0	0	0	0	0
131	0	2	1	1	0	0	0	1	2	2	0	0	0	0	0	0	2	0	2	0	2	0	0	0	0	2	0	2	1	1	0	1	1	0	0	2	1	0	0	1	1	0	1	0	1	0	0	0	0
132	1	1	1	0	0	0	2	2	0	1	1	0	0	0	0	0	0	1	1	1	1	1	0	0	0	1	0	2	2	1	1	2	2	0	0	2	1	0	0	1	0	0	0	0	0	2	0	0	0
133	0	2	1	1	0	0	0	1	1	1	0	1	1	0	1	0	1	1	1	1	1	0	1	0	1	0	0	2	2	2	0	0	0	1	0	2	1	0	0	0	0	0	0	1	0	1	0	0	0
134	1	0	1	1	0	0	2	2	0	1	0	0	0	0	0	0	1	1	1	1	1	0	0	0	0	0	0	2	2	2	0	1	2	0	0	2	0	0	0	1	0	1	1	0	2	0	0	0	0
135	0	2	0	0	0	0	1	2	0	0	1	0	0	0	0	0	2	2	1	1	2	1	0	0	0	0	0	1	2	1	0	1	0	2	1	1	2	0	0	0	0	0	0	0	0	0	0	0	0
136	1	0	0	0	1	1	1	1	1	1	1	1	2	2	0	0	1	1	1	0	2	0	0	0	0	1	0	1	2	1	1	2	2	0	0	2	0	0	0	1	0	0	0	0	0	0	1	0	1
137	0	0	0	1	0	0	1	1	0	0	2	0	1	0	0	1	0	1	1	0	1	1	0	0	0	0	0	1	2	1	1	0	0	0	1	2	2	1	1	1	0	0	0	0	0	0	0	0	1
138	0	1	0	1	0	0	2	2	0	0	2	2	1	1	0	0	1	1	1	1	1	0	0	0	1	1	0	1	2	1	0	1	1	0	0	2	1	0	0	0	0	1	1	1	1	2	0	0	0
139	0	1	0	0	0	0	0	0	2	2	0	0	2	2	0	0	2	0	2	0	2	0	0	0	1	2	0	2	2	1	1	2	1	0	1	2	2	0	0	1	0	1	1	0	1	0	0	0	0
140	0	1	0	1	0	0	0	1	0	0	1	0	1	1	0	0	0	2	0	1	0	0	0	0	0	0	0	1	2	1	0	1	1	0	1	2	2	0	0	2	1	0	1	0	0	0	0	0	0
141	0	1	0	0	0	0	0	1	0	0	1	1	2	2	0	0	1	1	1	1	1	0	0	0	0	1	0	2	2	2	0	1	1	0	1	1	2	0	0	1	0	0	1	1	1	0	0	0	0
142	0	2	0	1	0	0	0	1	0	0	1	1	0	0	0	0	0	0	2	0	2	1	1	1	0	0	0	1	2	1	0	1	1	0	1	2	2	0	0	0	0	0	1	0	1	0	0	0	2
143	1	1	0	1	0	0	1	1	2	2	0	0	2	0	1	1	1	1	1	1	1	0	0	0	0	0	1	1	1	0	0	2	1	1	0	1	2	0	0	1	0	0	0	0	0	0	0	0	0
144	0	2	0	0	0	0	1	2	0	0	0	0	1	0	0	0	2	0	2	1	2	0	0	0	0	2	1	2	2	1	1	2	2	0	0	1	2	0	0	1	0	1	1	0	1	0	0	0	0
145	1	1	0	0	0	0	1	1	2	2	0	0	0	0	0	0	1	1	1	1	2	1	0	0	0	0	0	2	1	1	1	2	1	0	0	1	1	0	0	0	0	1	1	1	1	2	0	0	0
146	1	1	0	0	0	0	1	2	0	0	1	0	0	0	0	0	0	2	0	1	1	1	0	0	0	1	0	2	2	2	0	1	1	0	0	2	2	0	0	1	1	0	0	0	2	1	0	0	1
147	0	2	0	0	0	0	1	1	2	2	0	0	1	1	0	0	1	1	1	1	1	1	1	0	0	0	0	2	2	2	1	0	0	0	0	2	0	0	0	1	0	0	1	0	1	0	0	0	1
148	1	1	1	1	0	1	1	1	0	2	0	0	0	0	0	0	1	1	1	1	1	2	1	1	1	1	0	2	2	1	0	2	2	0	0	1	2	0	0	1	0	1	1	0	1	1	0	0	1
149	1	2	0	0	0	0	0	0	1	1	1	0	1	0	0	1	2	1	1	0	2	0	0	0	0	1	0	2	2	2	0	1	1	1	1	1	1	0	0	1	0	1	2	0	1	0	0	0	0
150	1	2	0	0	0	0	0	0	2	2	0	1	1	1	0	0	2	0	1	0	1	0	0	0	0	1	0	2	2	2	1	1	1	0	1	2	2	0	0	2	0	1	0	0	0	1	0	0	0
151	1	2	0	0	0	0	1	2	0	1	0	0	1	1	0	0	2	0	2	1	2	0	1	1	1	0	0	2	1	1	0	1	1	1	1	2	2	0	1	0	1	1	0	0	1	0	0	0	0
152	1	1	1	1	0	0	1	1	1	1	1	0	0	0	0	0	1	2	0	1	1	1	1	1	1	2	0	2	1	0	0	2	2	0	0	1	2	0	0	0	0	1	0	0	0	0	0	1	0
153	1	1	0	1	0	0	1	2	0	0	1	2	2	1	1	0	1	2	1	0	2	0	0	0	0	0	0	0	2	1	0	0	0	2	1	2	2	0	0	2	0	0	0	0	0	1	0	0	0
154	1	0	0	1	1	1	1	1	0	0	0	0	0	0	0	0	1	1	1	1	2	1	0	0	0	1	0	2	1	0	1	1	1	1	1	2	1	0	0	0	0	0	0	1	0	1	0	0	1
155	0	1	0	1	0	0	2	2	0	0	0	1	1	1	0	0	0	0	1	1	2	1	0	0	0	0	0	1	2	1	0	1	2	1	0	1	1	0	1	0	1	0	1	1	2	0	0	0	0
156	1	1	0	0	0	0	2	2	0	0	0	0	1	0	0	1	2	2	0	1	1	0	0	0	0	1	0	2	1	0	1	1	1	1	1	2	2	0	0	1	0	0	0	0	0	1	0	0	0
157	1	0	0	1	1	1	1	1	1	2	0	0	0	0	0	0	1	2	0	1	2	1	0	0	0	1	1	1	2	2	0	0	0	0	0	1	2	0	0	2	0	0	0	0	0	0	0	0	0
158	1	1	0	1	0	0	2	2	1	1	0	0	0	0	0	0	2	1	1	1	1	0	0	0	1	2	0	2	2	2	1	0	1	0	0	2	1	1	1	0	0	0	0	0	0	1	0	0	0
159	0	1	1	1	1	1	1	1	2	2	0	0	0	0	0	0	2	1	2	1	2	0	1	0	0	1	0	1	2	1	0	1	1	1	1	1	2	1	1	0	1	1	1	0	0	1	0	0	0
160	0	1	1	1	0	0	1	1	1	2	0	0	1	0	0	0	1	0	2	0	2	0	1	0	0	1	0	1	1	0	0	0	0	0	1	2	1	0	0	0	0	0	0	0	0	1	0	0	0
161	1	1	0	1	0	0	1	2	0	0	1	0	0	0	0	0	1	2	1	1	1	0	1	0	1	2	0	2	2	1	2	0	0	1	1	2	2	0	0	2	0	1	1	0	1	1	0	0	0
162	1	0	0	0	0	0	1	2	0	0	1	0	0	0	0	0	1	0	2	0	2	0	0	0	0	1	1	2	2	0	1	0	0	0	0	1	1	0	0	1	0	0	0	2	0	1	0	0	0
163	0	2	0	0	0	0	1	1	1	2	1	1	1	1	0	0	1	1	1	2	1	1	0	0	0	2	0	2	2	1	1	0	0	0	0	2	1	0	0	0	1	1	1	0	1	1	0	0	0
164	0	2	0	0	0	0	1	2	1	1	0	0	0	0	0	0	1	0	2	0	2	0	1	1	1	0	0	2	2	2	1	0	0	0	0	1	1	0	0	1	0	1	2	0	0	1	0	0	0
165	0	1	0	0	0	0	0	1	1	1	0	2	2	1	1	0	2	2	0	1	1	1	0	0	0	1	0	2	2	2	0	2	2	0	0	1	1	0	0	0	1	0	0	1	1	1	0	0	0
166	0	1	0	0	0	0	2	2	0	1	1	0	2	2	0	0	2	0	2	1	2	0	0	0	0	2	0	1	2	1	0	1	1	1	1	1	0	0	0	0	0	0	0	1	0	0	0	0	0
167	1	0	0	1	0	0	1	2	0	0	0	0	0	0	0	0	1	1	1	0	1	1	0	0	0	1	0	1	2	0	1	2	2	0	0	1	2	1	1	0	0	0	0	0	0	0	0	0	0
168	0	1	0	1	0	0	1	1	1	2	0	0	0	0	0	0	2	1	1	1	2	0	0	0	0	0	0	0	2	0	0	2	1	0	0	2	2	0	0	2	1	1	1	0	2	1	0	0	1
169	0	1	0	1	0	0	1	1	1	2	0	0	1	1	0	0	0	0	2	0	2	1	0	0	0	0	0	1	2	0	0	1	1	0	1	2	1	0	0	0	0	1	1	0	1	1	0	0	0
170	0	1	0	1	0	0	1	1	2	2	0	0	1	1	0	0	1	1	1	0	2	0	0	0	0	2	0	2	1	1	0	1	1	0	0	2	2	1	1	0	0	0	0	0	0	0	0	0	1
171	0	1	0	2	0	0	0	1	1	1	0	0	0	0	0	0	0	1	1	0	0	0	0	0	0	1	1	2	2	1	1	1	0	0	0	2	1	0	0	0	1	0	1	0	0	2	0	1	0
172	0	1	0	0	1	1	1	2	0	0	1	0	0	0	0	0	0	2	0	1	0	1	0	0	0	2	1	2	2	0	1	1	1	0	0	1	1	1	1	0	0	0	0	0	0	0	0	0	0
173	1	2	0	0	0	0	1	2	0	1	0	2	2	2	0	0	1	1	1	1	1	1	0	0	0	0	0	2	2	1	1	1	1	1	1	1	1	0	0	1	0	0	0	0	0	1	0	1	0
174	0	2	1	2	0	0	1	1	1	1	0	0	1	0	0	1	1	2	0	0	0	1	1	1	0	0	0	1	2	2	1	1	0	1	0	1	1	0	0	0	0	1	1	0	1	0	0	0	0
175	1	2	0	0	0	0	2	2	0	0	1	0	0	0	0	0	1	1	1	0	1	1	2	1	1	1	0	2	2	1	1	2	2	0	0	1	2	0	0	2	0	1	1	0	0	1	0	0	0
176	1	0	0	0	0	0	1	1	1	1	2	1	2	1	0	0	1	1	1	0	1	0	0	0	0	1	0	2	2	2	0	1	1	1	1	1	2	0	0	1	0	0	0	0	1	1	0	0	0
177	1	1	0	0	1	1	1	1	1	2	0	2	2	2	0	0	1	0	2	0	2	0	1	1	1	1	0	2	2	2	0	0	1	0	0	2	1	0	0	0	0	0	1	0	0	0	0	0	0
178	1	0	0	0	1	1	0	1	1	1	0	0	0	0	0	0	0	1	1	1	1	0	0	0	0	1	0	2	2	2	0	1	1	0	0	2	0	0	0	0	0	0	0	0	0	1	0	0	0
179	1	0	0	0	0	0	0	0	2	2	0	1	1	1	0	0	1	0	2	0	2	1	1	0	1	1	0	2	1	0	1	2	1	0	1	2	2	0	0	2	0	1	1	0	1	0	0	1	0
180	0	2	0	0	0	0	1	1	1	1	1	0	0	0	0	0	0	1	1	1	1	0	0	0	0	1	0	1	2	0	1	1	1	0	0	2	2	0	0	1	0	0	1	0	0	0	0	0	0
181	0	2	0	0	0	0	2	2	0	0	1	1	2	2	0	0	1	0	2	1	2	0	0	0	0	1	0	2	1	1	1	2	2	0	0	0	2	0	1	0	1	0	0	2	0	2	0	0	0
182	1	2	0	0	0	0	2	2	0	1	1	1	1	1	0	0	1	1	1	2	1	1	1	1	1	1	0	0	2	0	0	1	1	0	0	1	1	0	0	1	0	1	1	0	1	0	0	0	0
183	0	2	0	0	0	0	2	2	1	1	0	0	0	0	0	0	1	1	1	0	1	1	0	0	0	1	0	2	2	2	1	1	1	0	0	1	2	0	1	0	1	0	0	2	0	2	0	0	1
184	1	1	0	1	0	0	1	1	1	2	0	0	0	0	0	0	1	1	2	0	2	1	0	0	0	0	0	2	2	1	1	0	1	1	0	2	1	1	0	0	0	0	2	0	1	0	0	0	1
185	1	1	0	0	0	0	0	0	2	2	0	0	1	0	0	0	1	1	1	1	1	0	0	0	0	1	0	2	2	2	0	2	1	1	2	2	1	1	1	0	0	1	1	0	1	0	0	1	0
186	1	1	0	0	0	0	2	2	0	1	0	0	0	0	0	0	0	1	0	1	0	1	0	0	0	1	0	1	2	1	0	1	1	1	0	2	1	0	0	0	1	1	1	0	1	0	0	0	0
187	0	0	0	1	0	0	2	2	0	1	1	0	0	0	0	0	0	1	1	0	1	0	1	1	1	1	0	2	2	1	1	2	1	1	0	2	1	0	0	1	0	0	0	0	0	1	0	1	0
188	1	2	1	1	0	0	2	2	1	1	1	0	1	0	0	1	0	1	2	0	2	1	1	1	1	0	0	1	2	1	0	2	1	1	1	2	0	0	0	0	0	1	1	0	2	0	0	0	2
189	0	2	0	1	0	0	2	2	0	0	2	1	2	2	0	0	0	2	0	1	0	0	0	0	0	2	0	1	1	0	0	1	1	1	1	2	2	1	0	0	0	0	0	1	0	0	0	0	1
190	0	0	0	0	0	0	1	2	0	1	0	0	0	0	0	0	2	0	2	1	1	0	0	0	0	2	0	2	2	1	1	2	1	0	0	2	1	0	0	2	0	1	1	0	1	1	0	0	0
191	0	1	0	1	0	0	1	1	1	1	1	0	1	0	0	1	1	1	1	1	2	0	0	0	0	0	0	1	2	0	0	1	1	0	0	1	2	0	0	1	0	1	1	0	0	0	0	0	0
192	1	1	0	0	0	0	2	2	1	1	1	2	2	2	0	0	1	0	2	0	2	0	0	0	0	0	1	2	2	1	0	1	1	0	0	0	1	1	1	0	0	0	1	0	1	0	0	0	1
193	0	1	0	1	0	0	1	2	0	0	1	0	2	2	0	0	2	0	1	0	1	1	2	1	1	1	0	1	2	1	0	1	1	0	0	2	1	0	0	0	0	0	0	1	0	0	0	1	0
194	0	2	0	0	0	0	0	0	2	2	0	1	1	0	0	0	2	0	2	0	2	0	0	0	0	1	2	2	2	0	1	1	1	0	0	1	0	0	0	0	0	1	1	0	1	1	0	1	0
195	0	1	0	0	1	1	1	2	0	0	1	0	0	0	0	0	2	0	2	0	2	0	1	0	1	2	0	0	1	0	0	2	2	0	0	1	1	0	0	2	0	0	0	0	0	2	0	0	0
196	1	2	0	0	0	0	1	1	2	2	0	0	0	0	0	0	0	0	1	0	2	1	0	0	0	0	0	2	1	1	1	1	1	0	0	1	1	0	0	0	0	0	0	2	0	2	0	0	0
197	1	2	0	0	0	0	2	2	0	2	1	0	2	0	1	1	1	1	1	0	2	1	0	0	1	1	0	2	1	1	1	2	1	1	0	2	2	0	0	1	0	0	0	0	0	1	0	1	0
198	0	2	0	0	1	1	2	2	1	1	1	1	1	0	1	0	0	0	1	1	2	0	0	0	1	2	0	1	2	1	0	1	1	0	0	1	2	0	0	2	0	0	0	0	0	1	0	0	0
199	1	0	0	1	1	1	1	2	0	0	1	1	1	1	0	0	2	1	1	0	2	0	0	0	0	0	0	1	1	1	0	2	1	1	0	1	1	1	1	0	0	0	0	0	0	1	0	1	0
200	0	1	0	1	0	0	2	2	1	1	1	1	1	1	0	0	1	0	1	2	1	0	0	0	0	0	0	2	1	1	1	1	1	1	1	2	1	0	0	1	0	0	1	0	1	1	0	0	1
201	1	1	0	1	0	0	0	0	2	2	0	0	0	0	0	0	0	1	1	1	2	0	0	0	0	1	0	2	1	1	1	1	1	0	0	1	2	1	1	1	0	1	1	0	1	2	0	1	1
202	1	2	0	0	0	0	1	1	1	1	1	0	2	2	0	0	1	1	1	1	1	0	0	0	0	1	0	2	1	1	1	2	2	0	1	1	1	1	1	0	1	0	0	0	0	0	0	1	1
203	0	0	0	0	2	2	1	1	1	1	1	1	1	1	0	0	1	0	1	0	2	0	0	0	0	2	0	1	2	0	0	1	2	0	0	2	1	0	0	2	0	0	0	0	0	2	0	0	1
204	0	2	0	0	1	1	1	1	1	2	0	0	0	0	0	0	1	0	1	0	2	0	1	1	2	2	0	2	1	0	1	0	0	0	0	2	1	1	1	0	0	1	1	0	1	0	0	2	0
205	0	2	0	0	0	0	1	1	1	1	1	0	0	0	0	0	1	0	2	0	2	0	0	0	0	0	0	2	2	1	1	1	1	0	0	2	1	1	1	0	0	0	1	1	1	1	0	1	0
206	1	1	0	0	0	0	2	2	0	1	1	1	1	1	0	0	2	1	1	1	2	0	0	0	1	2	0	2	2	2	1	1	0	2	2	2	2	0	0	1	0	0	1	0	1	0	0	0	0
207	1	0	0	1	0	0	1	1	0	0	1	0	0	0	0	0	0	1	2	0	2	0	0	0	0	0	0	2	2	2	0	1	2	0	0	2	1	0	0	0	0	1	1	0	1	0	0	0	0
208	1	1	0	0	0	0	1	1	1	1	0	0	1	0	0	1	1	1	1	1	1	1	0	0	0	1	0	1	1	1	0	1	1	1	0	2	1	0	0	0	0	1	0	0	1	0	0	0	0
209	1	0	0	0	0	0	2	2	0	0	2	1	2	1	1	0	2	1	1	1	2	0	0	0	0	0	0	2	1	1	0	1	1	0	0	1	0	0	0	0	0	0	0	0	0	2	0	1	0
210	1	1	0	0	0	0	2	2	0	0	0	1	2	2	0	0	2	2	1	1	2	2	1	1	1	1	0	2	2	2	0	0	0	0	1	2	1	1	1	0	0	0	0	0	0	0	0	0	1
211	0	0	0	1	0	0	1	2	0	1	0	1	2	2	0	0	1	2	0	1	1	1	1	1	1	1	0	0	2	0	0	1	1	2	0	2	1	2	1	0	1	0	0	0	1	1	0	0	0
212	1	0	0	0	1	1	2	2	0	0	2	1	1	1	0	0	1	0	2	0	2	0	0	0	0	1	0	1	2	1	0	2	2	0	1	2	0	0	0	1	0	1	0	0	1	2	0	0	0
213	1	2	0	0	0	0	0	0	2	2	0	0	1	0	0	1	1	0	2	0	2	0	0	0	0	0	0	2	2	1	1	1	0	1	0	1	1	0	0	0	0	1	0	0	1	0	1	0	0
214	0	2	0	0	0	0	2	2	1	1	0	0	0	0	0	0	1	1	0	1	0	2	0	0	0	0	0	2	1	0	1	1	1	0	0	1	1	0	0	1	0	1	1	0	1	1	0	0	1
215	1	1	0	0	0	0	2	2	0	1	1	0	1	0	0	1	1	2	0	1	0	0	2	0	0	0	0	1	1	1	0	0	1	0	0	2	2	0	0	2	0	1	1	0	1	0	0	1	0
216	1	1	0	0	0	0	1	1	1	2	0	1	1	1	0	0	1	2	0	1	1	2	1	1	1	1	0	0	2	1	0	1	1	0	1	2	2	0	0	0	0	2	2	0	1	1	0	0	2
217	1	2	0	0	0	0	0	0	2	2	0	0	1	0	0	0	1	1	1	0	1	1	0	0	0	2	0	2	2	2	0	1	2	0	0	2	1	0	0	0	1	0	0	1	0	1	0	0	0
218	0	1	0	1	0	0	2	2	0	1	0	0	0	0	0	0	2	2	0	2	2	1	0	0	0	1	0	1	1	1	0	0	2	1	0	2	2	0	0	1	0	0	0	0	0	1	0	0	0
219	1	1	0	0	0	0	2	2	0	1	0	1	2	1	0	0	2	0	2	0	2	1	0	0	0	1	0	2	2	2	0	2	2	0	1	1	1	0	0	0	0	0	0	0	0	1	0	1	0
220	0	2	0	2	0	0	0	1	0	0	1	0	1	1	0	0	2	0	2	0	2	1	0	0	0	2	0	2	2	1	2	0	0	0	0	2	0	0	0	0	0	0	0	1	0	1	0	0	1
221	0	1	0	0	0	0	1	1	1	1	0	0	0	0	0	0	2	2	1	0	1	0	0	0	0	1	0	2	2	2	0	2	1	0	0	2	1	1	1	0	0	1	1	0	1	1	0	0	1
222	0	1	0	0	0	0	2	2	0	0	0	1	2	2	0	0	0	0	2	1	2	0	0	0	0	2	0	2	2	1	1	2	2	0	0	2	1	0	0	0	0	0	1	0	1	0	0	1	1
223	0	1	0	0	0	0	2	2	0	1	0	1	1	1	0	0	1	2	1	0	2	1	1	0	0	1	0	2	2	1	2	1	1	2	1	2	2	1	1	0	0	0	1	0	1	1	0	0	0
224	0	1	0	0	0	0	2	2	0	1	0	0	0	0	0	0	1	2	1	1	1	0	0	0	0	1	0	2	2	2	1	0	2	1	0	2	1	2	1	0	1	2	2	0	2	0	0	0	0
225	0	2	1	1	0	0	1	1	1	2	0	0	1	1	0	0	0	1	1	1	1	0	0	0	1	0	1	2	2	2	0	1	0	0	0	1	1	0	0	0	0	1	1	1	1	1	0	0	1
226	0	0	0	0	0	0	2	2	0	1	0	0	0	0	0	0	1	1	1	0	2	1	0	0	0	0	0	2	2	2	0	1	1	0	0	2	2	0	0	2	1	1	1	0	2	2	0	0	0
227	0	2	0	0	0	0	1	1	1	1	1	1	2	1	0	0	2	1	2	1	2	1	0	0	0	2	1	2	2	1	1	2	1	1	1	2	2	0	0	1	0	1	1	0	1	0	0	0	1
228	1	2	0	1	0	0	1	2	0	1	0	0	1	0	0	1	2	1	1	0	2	1	0	0	1	1	1	2	2	1	0	2	2	0	0	2	1	0	0	1	0	0	1	0	1	1	0	1	0
229	0	1	0	0	1	1	1	1	2	2	0	0	0	0	0	0	0	2	0	2	0	1	0	0	0	2	0	2	1	1	0	0	0	0	0	2	1	0	0	0	0	0	0	1	1	2	0	0	0
230	1	1	0	0	1	1	1	2	0	0	1	1	2	1	0	0	0	2	1	0	1	1	0	0	0	0	0	2	1	1	0	1	1	0	0	2	1	0	0	1	0	0	2	0	1	0	0	1	0
231	1	1	0	1	1	1	2	2	0	1	0	1	1	1	0	0	0	1	1	0	0	1	0	0	0	2	0	2	2	2	0	0	1	1	0	2	1	0	0	0	0	0	0	0	0	1	0	0	0
232	1	1	0	1	0	0	1	1	1	1	1	0	1	1	0	0	1	1	1	1	1	0	0	0	0	1	0	1	2	1	1	1	1	0	0	1	0	0	0	0	0	0	1	0	0	1	0	0	0
233	1	1	0	2	0	0	2	2	0	0	0	0	2	2	0	0	1	1	1	2	1	1	1	0	0	1	0	2	2	2	0	1	2	0	0	2	1	0	0	1	0	1	1	0	0	0	0	0	0
234	1	2	0	0	0	0	0	0	2	2	0	0	0	0	0	0	1	1	1	0	2	1	0	0	0	0	0	2	2	2	2	1	2	0	0	2	2	0	0	2	0	0	0	0	0	1	0	0	0
235	1	1	0	0	0	0	2	2	1	1	0	0	0	0	0	0	2	0	2	0	2	1	1	0	1	0	0	2	2	2	0	1	1	0	0	2	1	0	0	1	0	0	1	0	1	1	0	0	0
236	0	1	0	0	1	1	1	1	1	1	0	1	1	2	0	0	0	2	1	0	1	1	1	1	1	1	1	2	2	1	0	2	1	0	0	2	1	0	0	0	1	1	0	0	1	0	0	0	1
237	1	2	0	0	0	0	2	2	1	1	0	0	0	0	0	0	2	0	2	1	2	0	1	0	0	0	0	2	2	2	0	1	1	1	0	0	1	0	0	1	0	1	0	0	1	0	0	0	0
238	0	1	0	0	1	1	1	1	1	1	0	0	0	0	0	0	1	0	2	0	2	0	0	0	1	0	0	2	2	1	1	2	1	0	1	2	2	1	1	0	0	0	0	0	0	2	0	1	0
239	1	2	0	0	0	0	0	0	2	2	0	0	1	0	0	0	2	0	2	0	2	0	0	0	0	0	1	2	2	1	0	1	2	0	0	2	2	0	0	0	0	0	0	0	0	0	0	0	1
240	0	1	0	0	0	0	2	2	0	1	0	1	1	1	0	0	2	1	1	1	2	0	0	0	0	1	0	2	2	2	0	1	1	2	1	1	2	1	0	0	0	0	0	0	0	0	0	1	0
241	0	2	0	0	0	0	0	0	1	1	0	0	1	0	0	0	0	1	1	2	1	0	1	0	1	0	0	2	2	1	1	1	2	0	0	1	1	1	0	1	0	0	0	0	0	0	0	0	0
242	1	1	1	1	0	1	1	1	1	1	1	0	0	0	0	0	1	2	0	1	1	0	0	0	1	2	0	2	2	1	2	2	1	1	1	2	2	0	0	0	0	0	0	0	1	1	0	0	0
243	0	2	1	1	0	0	2	2	0	0	1	0	0	0	0	0	2	0	2	0	2	1	0	0	0	1	0	1	2	1	0	1	1	1	1	1	1	1	1	0	0	0	0	0	0	0	0	0	0
244	1	0	0	0	0	0	0	0	2	2	0	0	0	0	0	0	1	1	1	1	2	1	1	0	0	0	0	2	2	1	1	1	1	1	0	1	2	0	0	2	1	0	0	0	0	0	0	0	0
245	0	0	0	0	1	1	2	2	0	1	0	1	2	1	0	1	1	1	1	1	1	0	1	0	0	1	0	2	2	0	1	1	2	1	0	2	1	0	0	0	0	0	0	0	0	0	0	0	0
246	1	2	0	0	0	0	1	1	1	1	1	1	1	1	0	0	1	2	0	1	2	0	0	0	0	2	0	2	2	2	1	2	1	0	1	2	2	0	0	2	0	0	1	0	0	1	0	0	0
247	1	1	0	0	0	0	1	2	0	0	0	0	0	0	0	0	0	2	0	1	0	1	0	0	0	1	0	2	1	0	0	1	1	1	1	1	1	0	0	0	0	0	1	0	1	0	0	0	0
248	0	1	0	0	1	1	1	1	0	0	1	0	1	0	0	1	0	1	2	0	2	0	1	0	0	1	0	2	1	1	0	2	1	1	0	1	1	1	1	0	0	1	1	0	0	0	0	0	1
249	0	2	0	0	0	0	1	2	0	0	0	0	0	0	0	0	2	2	1	0	1	0	1	0	0	1	0	2	2	2	0	1	2	0	0	2	1	0	0	0	0	0	0	1	0	0	0	1	1
250	1	1	1	0	0	1	2	2	0	0	0	0	0	0	0	0	2	0	2	0	2	0	1	1	1	1	0	2	2	2	0	1	1	0	0	1	0	0	0	0	0	0	1	0	1	0	0	0	0
251	0	1	1	1	0	0	0	0	1	1	0	1	1	1	0	0	1	0	1	0	2	0	0	0	0	1	0	2	1	0	0	2	1	1	1	2	0	0	0	0	0	0	0	0	1	1	0	0	1
252	0	1	0	1	0	0	1	2	0	0	1	1	1	1	0	0	1	1	1	1	2	0	1	0	0	1	1	2	2	1	0	0	1	2	0	2	2	0	0	1	0	0	0	0	0	1	0	1	0
253	0	2	1	1	0	0	1	2	0	1	0	0	1	0	0	0	1	1	1	0	1	0	1	0	0	1	0	2	2	1	2	1	1	1	1	2	2	1	1	1	0	1	1	0	1	0	0	0	0
254	1	1	0	0	1	1	0	0	2	2	0	0	0	0	0	0	2	0	2	0	2	0	0	0	0	0	0	2	2	1	1	1	1	1	2	2	0	0	0	0	0	0	0	0	0	0	0	0	0
255	1	2	1	0	0	1	1	1	1	1	0	1	2	1	1	0	2	0	2	0	2	0	0	0	0	1	1	2	2	0	1	1	0	1	0	2	1	0	0	2	0	2	2	0	2	0	0	0	0
256	0	1	0	1	0	0	2	2	0	0	1	0	0	0	0	0	1	1	1	1	1	0	1	0	1	0	1	1	2	0	0	1	1	1	0	1	0	0	0	0	0	0	0	0	0	2	0	0	0
257	0	2	0	0	0	0	2	2	0	0	0	0	0	0	0	0	2	0	2	0	2	1	0	0	0	0	0	2	1	1	1	2	1	1	1	2	0	0	0	0	0	0	0	0	0	1	0	0	0
258	1	0	1	0	0	0	1	1	1	1	0	1	1	1	0	0	1	1	0	1	0	1	0	0	0	0	0	2	2	2	1	2	2	0	0	1	2	0	0	1	1	1	2	0	0	1	0	0	0
259	0	1	2	0	0	0	0	0	2	2	0	0	1	1	0	0	0	1	1	0	1	0	0	0	0	1	0	2	1	0	0	0	1	1	0	2	0	0	0	1	0	0	0	0	0	0	0	0	0
260	0	1	0	0	0	1	2	2	0	1	0	0	0	0	0	0	0	2	0	1	0	0	0	0	0	1	0	2	1	1	1	0	0	1	1	2	2	0	0	1	0	1	1	1	0	1	0	0	1
261	1	2	0	1	0	0	1	1	1	1	1	0	1	1	0	0	2	0	2	1	2	0	0	0	1	1	0	1	2	1	0	1	1	1	0	1	1	0	0	0	0	0	1	1	1	0	0	0	1
262	1	2	0	0	0	0	2	2	0	1	0	0	0	0	0	0	1	0	2	0	2	1	0	0	0	1	0	2	1	1	1	1	1	0	0	1	0	0	0	1	0	0	0	0	1	0	0	0	1
263	1	2	0	0	0	0	0	1	1	1	0	0	0	0	0	0	0	0	2	1	2	0	1	0	0	1	0	1	2	1	0	1	1	0	0	2	1	0	0	0	0	0	0	0	0	1	0	1	0
264	0	1	0	1	0	0	2	2	1	1	1	0	0	0	0	0	0	0	1	0	2	0	0	0	0	2	0	2	2	1	2	1	0	0	1	2	2	0	0	1	0	1	0	0	1	1	0	1	0
265	0	1	0	0	0	0	0	0	2	2	0	1	1	1	0	0	2	1	1	1	1	0	0	0	0	1	0	2	2	1	1	2	2	0	0	1	1	1	1	0	0	1	1	0	1	0	0	0	0
266	0	1	0	0	0	0	2	2	0	0	0	0	0	0	0	0	0	1	2	0	2	1	0	0	0	2	0	2	1	1	0	0	0	0	0	2	2	0	0	2	0	1	1	0	2	2	0	1	0
267	1	1	0	1	0	0	2	2	1	1	0	1	1	1	0	0	0	2	0	1	1	2	1	1	1	1	0	2	2	2	0	1	1	0	0	1	0	1	1	0	0	1	0	0	1	0	0	0	1
268	1	1	0	1	0	0	1	1	1	1	1	0	0	0	0	0	0	2	0	2	0	0	0	0	0	1	0	2	2	2	0	1	1	0	0	1	1	1	0	0	0	0	1	0	0	0	0	1	0
269	0	0	0	1	0	0	1	1	1	1	1	0	0	0	0	0	1	1	1	1	2	1	0	0	0	2	0	1	2	1	0	2	2	0	1	2	2	0	1	0	1	0	1	0	0	0	0	0	0
270	0	1	0	0	0	0	2	2	0	1	0	0	0	0	0	0	1	1	1	1	2	0	0	0	0	1	0	2	2	1	0	1	1	1	1	2	2	0	0	1	0	0	0	0	0	1	0	0	0
271	1	1	0	0	0	0	0	1	1	1	0	1	1	0	1	0	1	0	1	0	2	0	0	0	0	1	0	1	1	1	1	0	0	0	0	1	1	0	0	1	0	0	0	1	1	1	0	0	0
272	1	0	0	0	2	2	1	2	0	0	1	0	0	0	0	0	1	0	1	0	1	1	0	0	0	0	1	1	1	0	0	0	0	0	0	2	0	0	0	0	0	0	0	0	1	1	0	1	0
273	1	2	0	0	0	0	0	1	1	1	0	0	2	0	0	1	1	2	0	0	0	0	0	0	0	1	0	2	1	1	0	1	0	0	1	2	1	0	0	2	0	0	0	2	0	1	0	0	0
274	1	1	0	0	0	0	1	1	1	2	0	0	1	1	0	0	1	0	2	0	2	1	0	0	0	1	2	2	2	0	1	1	0	1	0	1	1	0	0	2	0	0	0	0	1	0	0	1	1
275	0	1	0	1	0	0	2	2	1	1	0	1	1	0	1	0	0	1	1	1	1	1	0	0	0	1	0	2	1	1	1	1	0	1	1	2	2	0	0	0	1	1	1	0	1	0	0	0	0
276	0	1	0	0	0	0	1	1	1	2	0	0	0	0	0	0	0	0	1	0	2	0	0	0	0	1	0	1	2	1	0	2	2	0	0	1	1	0	0	0	0	0	0	0	0	1	0	0	1
277	1	2	0	0	0	0	1	2	0	0	1	0	1	0	0	1	1	2	0	1	1	0	0	0	0	2	0	2	2	2	1	0	1	1	0	2	2	0	0	2	0	0	0	0	0	0	0	0	0
278	0	1	0	0	0	0	1	1	1	1	1	1	1	1	0	0	1	2	1	1	1	1	0	0	0	1	0	1	2	0	1	1	1	0	0	2	1	0	0	0	0	1	0	0	2	1	0	0	1
279	0	1	0	0	0	0	2	2	0	0	1	1	2	0	1	0	0	0	2	1	2	1	0	0	0	1	0	1	1	1	0	1	1	0	0	1	0	0	0	0	0	0	1	1	1	0	0	0	0
280	1	2	0	0	0	0	2	2	0	0	2	0	2	2	0	0	0	2	0	1	1	1	0	0	1	1	0	1	2	0	1	2	1	1	1	1	1	0	0	0	0	0	0	0	0	1	0	0	0
281	0	0	0	0	0	0	1	1	1	2	0	0	0	0	0	0	1	1	1	1	2	1	0	0	0	0	0	2	2	1	0	0	1	1	0	2	1	0	0	2	0	0	0	0	1	1	0	0	2
282	1	2	0	0	0	0	2	2	1	1	0	1	2	1	0	1	1	0	1	0	2	1	0	0	1	1	0	2	2	2	0	2	2	0	0	2	0	0	0	0	0	0	0	0	0	0	0	0	1
283	1	2	0	0	0	0	2	2	0	0	2	0	1	0	0	1	0	1	0	1	0	0	1	0	0	1	0	2	1	1	0	1	1	0	0	2	2	0	0	1	0	0	1	0	0	0	0	0	1
284	0	2	0	1	0	0	2	2	0	1	1	1	2	2	0	0	1	1	1	1	1	0	0	0	0	1	0	2	2	1	1	0	1	1	0	2	2	0	0	1	0	0	0	0	0	0	0	0	1
285	0	0	0	0	0	0	2	2	0	0	1	0	0	0	0	0	1	2	0	2	1	1	1	1	1	1	0	2	1	1	0	1	0	1	0	1	2	0	0	2	0	0	0	0	0	0	0	1	0
286	1	1	0	0	1	1	1	2	0	1	0	0	0	0	0	0	0	1	2	1	2	0	0	0	0	1	1	1	2	0	0	0	0	0	0	2	2	0	0	2	0	0	0	0	1	0	0	0	0
287	0	2	0	0	0	0	1	1	2	2	0	0	0	0	0	0	1	1	1	1	2	0	0	0	0	0	0	2	2	2	0	1	1	0	1	2	2	0	1	0	2	0	0	1	0	1	1	0	0
288	1	2	1	1	0	0	1	2	0	0	1	1	2	1	0	1	1	0	2	0	2	0	0	0	0	0	0	2	2	1	1	0	0	1	0	2	1	0	0	0	0	0	0	0	0	1	0	0	1
289	1	1	0	1	0	0	1	1	1	1	0	0	0	0	0	0	1	1	1	1	1	1	0	0	0	2	0	2	2	2	0	1	0	1	0	1	2	0	0	1	0	1	1	0	1	0	0	1	0
290	1	2	0	0	0	0	0	0	2	2	0	0	0	0	0	0	1	0	2	1	2	0	0	0	0	1	0	2	2	1	1	1	1	0	0	1	2	0	0	1	0	0	1	1	1	1	0	0	0
291	1	0	1	0	0	0	2	2	0	1	1	0	0	0	0	0	2	1	2	1	2	1	0	0	0	1	0	1	1	1	0	0	1	1	0	2	0	0	0	0	0	0	0	0	0	1	0	1	0
292	1	0	0	0	0	0	2	2	0	1	1	0	1	1	0	0	0	2	0	1	0	2	1	1	1	1	0	2	2	1	1	2	1	1	1	2	1	1	1	0	0	0	0	0	1	0	0	0	0
293	1	1	0	1	0	0	2	2	0	1	1	0	0	0	0	0	1	1	1	1	2	0	0	0	0	1	0	2	2	2	1	2	1	1	1	2	2	0	0	1	0	1	0	0	1	1	0	0	0
294	0	2	0	0	0	0	1	2	1	1	0	1	1	1	0	0	2	0	2	1	2	0	0	0	1	1	0	1	2	0	0	1	1	0	0	0	1	0	0	1	0	0	0	1	0	1	0	1	0
295	1	0	0	0	1	1	0	0	2	2	0	0	1	0	0	1	0	0	2	0	2	1	1	0	0	0	0	2	1	1	0	1	1	0	0	1	1	0	0	1	0	0	0	0	1	0	0	0	0
296	0	2	1	1	0	0	0	0	2	2	0	1	2	1	0	1	1	0	2	0	2	0	0	0	1	0	0	2	2	2	0	0	0	0	0	2	0	0	0	0	0	1	1	0	1	0	0	0	0
297	1	2	1	0	0	0	1	1	2	2	0	0	0	0	0	0	1	1	1	1	1	0	0	0	0	1	0	1	2	1	1	1	0	1	2	2	1	1	1	0	0	1	0	0	1	2	0	0	0
298	0	1	0	1	1	1	0	0	1	1	1	2	2	2	0	0	1	1	1	0	1	0	0	0	0	0	0	2	2	2	1	2	2	0	0	1	0	0	0	1	0	0	2	0	1	0	0	1	0
299	1	0	0	1	0	0	1	2	0	1	0	0	0	0	0	0	2	0	2	0	2	1	0	0	0	0	0	2	2	2	1	2	1	2	0	1	2	1	1	1	0	1	1	0	2	2	0	1	1
300	0	1	0	0	0	0	2	2	0	1	0	0	0	0	0	0	0	0	2	1	2	0	0	0	0	1	0	2	2	2	0	1	0	1	2	2	1	0	0	0	0	0	1	1	1	0	0	0	0
301	0	1	0	1	0	0	2	2	1	1	1	0	0	0	0	0	1	1	1	1	2	0	0	0	0	1	0	2	2	1	0	1	1	0	0	2	0	0	0	0	0	0	0	0	0	1	0	1	0
302	1	1	1	1	0	0	0	1	1	1	0	1	1	1	0	0	0	1	1	1	2	0	0	0	0	1	0	1	2	0	0	2	2	0	1	1	2	0	0	2	0	0	1	0	2	0	0	0	0
303	0	1	0	0	0	0	1	1	1	1	0	0	0	0	0	0	2	1	1	0	2	1	0	0	0	2	0	0	2	0	0	0	0	1	1	2	2	0	0	1	0	0	1	0	1	0	0	0	0
304	1	1	0	1	0	0	1	1	1	1	1	1	1	1	0	0	1	0	2	0	2	0	0	0	0	2	0	2	2	2	0	0	1	1	0	2	2	0	0	0	0	0	0	0	0	2	0	0	0
305	0	1	0	1	0	0	1	1	1	1	1	0	0	0	0	0	1	2	0	0	1	0	0	0	1	2	0	1	1	1	0	0	0	0	0	2	1	0	0	1	0	1	1	0	1	1	0	0	0
306	0	1	1	1	0	0	1	2	0	1	0	0	0	0	0	0	0	0	2	0	2	0	0	0	0	1	0	2	2	2	1	2	2	0	1	2	2	0	0	2	0	1	1	0	1	1	0	0	0
307	0	0	1	0	1	1	2	2	0	1	1	0	2	1	0	1	1	2	1	0	1	1	0	0	0	2	0	1	1	0	0	2	1	0	0	1	1	0	0	0	0	1	0	0	2	0	0	0	1
308	1	0	0	0	0	0	1	1	2	2	0	0	1	0	0	1	2	1	1	0	2	0	0	0	0	2	0	2	2	2	0	2	2	0	0	0	2	0	0	0	1	1	1	0	1	1	0	0	2
309	0	1	0	1	0	0	2	2	2	2	0	0	0	0	0	0	1	1	0	2	1	0	0	0	0	1	0	2	2	2	1	1	1	0	0	2	0	0	0	0	0	0	2	0	0	0	0	1	0
310	0	1	0	0	0	0	2	2	0	0	0	0	0	0	0	0	0	0	1	0	2	1	0	0	0	0	0	1	2	0	0	1	0	1	2	2	1	1	0	1	0	1	0	0	2	1	0	0	0
311	1	0	0	0	1	1	0	1	1	1	0	0	1	0	0	1	2	1	1	0	2	1	0	0	0	1	0	2	2	1	2	2	2	0	0	1	1	1	1	0	0	1	0	0	1	1	0	1	1
312	0	1	0	0	1	1	0	0	2	2	0	0	2	1	0	1	2	2	0	2	1	1	1	1	1	2	0	2	2	1	1	1	1	0	0	1	1	0	0	2	0	0	0	1	0	1	0	0	0
313	1	1	0	0	0	0	2	2	1	1	0	0	2	1	0	0	1	2	1	0	1	1	0	0	0	0	0	1	1	1	0	2	2	0	1	2	0	0	0	0	0	0	0	2	0	2	0	0	0
314	0	2	0	0	0	0	1	2	0	1	0	0	1	0	0	0	1	1	1	0	2	1	0	0	0	1	1	2	2	1	0	0	0	0	0	2	1	0	0	1	0	0	1	0	0	1	0	0	0
315	0	1	0	0	0	0	1	1	0	2	0	1	1	1	0	0	0	0	1	0	2	0	0	0	0	1	0	1	2	1	0	2	1	0	0	1	2	1	1	1	0	2	2	0	2	1	0	1	0
316	0	1	1	1	0	0	1	2	1	1	0	1	1	1	0	0	1	1	1	0	1	1	0	0	0	0	0	2	2	2	0	2	1	0	0	2	2	0	0	1	0	1	1	0	1	0	0	0	0
317	0	1	0	0	0	0	2	2	1	1	0	0	0	0	0	0	2	1	1	0	2	1	0	0	0	2	1	2	1	0	0	2	1	1	0	1	0	0	0	0	0	0	1	1	1	0	0	0	0
318	1	1	0	0	0	0	1	1	1	1	1	0	1	1	0	0	1	2	0	1	1	0	0	0	1	2	0	0	1	0	0	1	1	0	0	1	2	0	0	1	0	0	0	0	0	0	1	0	0
319	1	1	0	0	0	0	1	2	1	1	0	1	0	0	0	0	1	0	1	0	2	1	1	1	1	1	1	2	2	1	1	1	2	0	0	2	1	2	1	0	1	1	1	0	1	0	0	0	0
320	1	2	0	0	0	0	2	2	0	1	0	0	1	1	0	0	2	1	1	1	2	0	0	0	0	2	0	1	1	1	1	1	1	1	1	1	0	0	0	0	0	0	0	2	0	2	1	0	0
321	0	1	0	0	0	1	1	1	1	1	1	0	0	0	0	0	0	0	2	1	2	0	0	0	0	1	0	1	1	1	0	1	1	2	1	2	2	0	1	0	2	0	0	0	0	1	0	0	0
322	1	1	0	1	0	0	1	1	0	0	1	1	2	2	0	0	0	1	2	1	2	0	1	0	0	1	0	1	1	0	0	1	1	2	0	2	1	0	0	0	0	0	0	0	0	2	0	0	1
323	0	2	0	0	0	0	1	1	1	2	0	0	1	0	0	1	0	0	2	1	2	0	1	0	0	1	0	1	2	1	0	0	0	0	0	1	1	0	0	0	0	1	1	0	2	1	0	1	0
324	1	1	0	0	0	0	1	1	1	2	0	0	0	0	0	0	2	0	2	0	2	0	0	0	0	1	0	1	2	1	0	0	0	2	1	2	2	0	0	0	1	1	2	0	1	0	0	0	1
325	1	1	0	0	1	1	0	0	2	2	0	0	0	0	0	0	0	2	0	1	0	0	0	0	0	0	0	2	2	1	1	1	1	0	0	2	2	0	1	1	1	0	0	1	0	0	0	0	1
326	0	1	0	0	0	0	1	1	1	1	1	2	2	2	0	0	1	1	1	1	1	0	0	0	0	0	0	2	2	1	0	1	1	0	0	1	2	1	1	1	0	0	0	0	0	1	1	0	1
327	1	1	0	1	0	0	2	2	0	1	0	0	1	0	0	1	0	0	2	0	2	0	1	0	1	0	0	2	2	1	0	0	0	0	0	2	2	0	0	1	0	0	0	0	0	1	0	0	1
328	1	1	1	0	0	0	0	1	0	0	1	1	1	1	0	0	0	2	0	1	1	1	1	1	1	1	0	2	2	2	0	2	2	0	0	2	2	1	1	1	0	0	0	0	2	1	0	1	0
329	0	2	0	0	0	0	1	2	0	1	0	0	0	0	0	0	1	1	1	1	1	0	1	0	0	2	0	1	1	0	0	1	1	0	0	2	1	0	0	1	0	0	1	0	0	2	0	1	0
330	1	1	0	0	0	0	1	1	1	1	1	0	1	1	0	0	2	1	1	1	2	1	0	0	0	1	0	1	2	1	0	1	1	1	2	2	2	0	0	0	0	0	1	0	1	0	0	0	0
331	1	1	0	0	0	0	1	1	1	1	1	0	2	1	0	0	2	1	1	1	1	0	0	0	0	1	0	2	2	1	1	0	0	0	0	1	2	1	1	1	0	1	1	0	1	2	0	0	1
332	0	2	0	0	0	0	2	2	0	0	1	0	1	0	0	0	1	1	1	1	2	1	0	0	0	0	0	1	2	1	0	0	1	1	0	2	1	0	0	0	0	0	1	1	2	1	0	0	0
333	1	1	0	0	0	0	2	2	0	0	0	0	0	0	0	0	1	0	1	0	2	0	0	0	0	0	1	2	2	1	0	2	1	1	0	2	1	2	1	0	1	1	1	0	1	1	0	0	0
334	0	2	0	0	0	0	0	1	1	1	0	1	1	1	0	0	1	1	1	1	2	1	0	0	0	0	0	2	2	1	2	1	1	0	0	1	1	1	0	1	0	1	1	0	1	1	0	0	0
335	0	1	0	0	0	0	2	2	2	2	0	0	0	0	0	0	0	2	0	2	0	0	0	0	0	0	0	2	2	2	1	0	0	0	0	2	2	1	1	0	0	0	1	1	1	1	0	1	0
336	1	2	0	0	0	0	1	1	2	2	0	0	0	0	0	0	1	0	1	0	1	0	0	0	0	1	0	1	1	1	0	1	0	2	2	2	0	0	0	0	0	0	1	0	1	0	0	0	0
337	0	2	1	1	0	0	2	2	1	1	1	0	0	0	0	0	0	1	1	0	0	1	1	1	0	0	0	2	1	1	1	0	1	1	0	2	2	0	0	2	0	0	1	0	1	0	0	0	0
338	0	1	0	0	0	0	2	2	0	1	0	0	1	0	0	1	0	0	2	0	2	1	1	1	1	2	0	2	2	1	1	2	1	1	0	2	2	0	0	1	0	0	1	0	0	1	0	0	0
339	0	0	0	0	0	0	1	1	1	1	1	0	1	1	0	0	1	1	1	1	1	1	1	1	1	2	0	2	2	1	1	1	0	1	2	2	2	1	1	1	0	0	0	0	0	1	0	1	1
340	0	2	0	0	0	0	1	2	1	2	0	0	1	1	0	0	1	1	1	1	2	1	1	0	0	0	0	2	2	2	0	1	2	0	0	2	1	0	0	0	0	0	1	0	1	1	0	0	1
341	1	1	0	0	0	0	1	1	1	2	0	0	0	0	0	0	2	1	1	0	2	0	0	0	1	0	0	0	1	0	0	1	1	0	0	1	0	0	0	1	0	0	1	0	1	0	0	0	1
342	1	0	0	0	1	1	1	2	0	0	1	0	2	2	0	0	2	0	2	0	2	1	0	0	0	0	0	2	2	2	0	2	2	1	0	2	0	0	0	0	0	1	1	0	0	1	0	0	0
343	1	2	0	0	0	0	0	1	1	1	1	1	0	0	0	0	2	1	1	1	2	1	1	1	1	0	0	2	2	2	0	1	1	0	0	1	2	0	0	2	1	0	0	0	0	1	0	0	0
344	0	2	0	0	0	0	1	1	2	2	0	1	1	1	0	0	0	2	1	0	2	0	0	0	0	2	0	1	2	2	0	1	0	1	0	1	1	1	1	0	0	0	1	0	0	0	0	1	0
345	1	1	1	0	0	1	0	1	2	2	0	0	0	0	0	0	2	2	1	1	2	0	0	0	0	2	0	1	2	1	1	2	1	1	0	1	2	0	0	1	0	0	0	0	0	1	0	0	2
346	0	0	1	0	0	0	1	1	0	0	0	1	1	1	0	0	2	1	1	0	2	0	1	0	0	1	0	1	2	1	0	1	1	0	0	1	1	0	0	0	0	0	0	0	0	1	0	1	0
347	0	0	0	0	1	1	1	2	0	0	0	0	0	0	0	0	0	1	1	1	2	0	1	0	0	1	0	1	2	1	1	1	1	0	0	2	2	1	1	0	0	0	0	1	1	2	0	0	0
348	0	2	0	0	0	0	2	2	1	1	0	0	1	0	0	0	1	1	1	1	1	0	0	0	0	2	0	0	1	0	0	1	2	0	0	2	1	0	0	1	0	0	0	0	0	1	0	0	0
349	1	2	0	0	0	0	1	2	0	0	0	1	2	1	0	0	1	1	0	2	1	1	0	0	0	1	0	1	2	0	0	1	1	0	1	2	1	0	0	0	0	0	0	0	1	0	0	1	0
350	1	1	1	0	0	0	2	2	0	1	0	0	1	0	0	1	1	1	1	1	1	0	0	0	0	2	0	1	1	1	1	2	2	0	0	1	2	0	0	0	0	1	1	0	0	0	0	0	1
351	1	1	0	0	1	1	2	2	0	0	2	2	2	2	0	0	2	0	2	0	2	0	0	0	0	1	0	1	2	0	1	1	2	0	0	2	2	0	0	2	0	0	0	0	0	0	0	0	0
352	1	2	0	0	1	1	1	1	1	1	1	0	0	0	0	0	0	1	1	1	1	0	1	0	0	0	0	2	2	1	1	1	2	0	0	2	1	0	0	0	1	0	0	0	0	0	0	1	0
353	1	1	0	0	0	0	1	1	1	1	1	0	0	0	0	0	0	1	1	0	0	1	0	0	0	1	0	1	1	1	1	1	1	1	0	2	1	0	0	1	0	0	0	1	0	0	0	0	0
354	0	1	0	1	0	0	1	1	2	2	0	1	2	1	0	0	1	1	1	0	1	0	0	0	0	2	0	2	2	2	0	0	0	1	0	2	2	0	0	1	0	1	1	1	1	2	0	1	0
355	1	1	0	1	0	0	0	1	1	1	0	1	1	1	0	0	1	2	0	1	2	0	1	0	0	2	1	1	2	0	0	1	1	0	0	2	1	0	0	1	0	0	0	0	0	1	0	1	0
356	0	2	1	0	1	1	1	1	1	2	0	0	1	0	0	0	1	0	1	0	2	0	0	0	0	1	0	2	2	1	1	0	0	0	0	2	1	0	0	0	0	1	1	0	1	2	0	0	1
357	1	1	0	1	0	0	2	2	0	0	0	0	1	1	0	0	1	0	1	1	2	0	1	0	0	2	0	2	2	2	0	0	0	1	1	1	1	0	0	1	0	1	1	1	0	1	0	0	1
358	0	1	0	0	0	0	0	0	2	2	0	1	2	2	0	0	2	0	2	1	2	1	0	0	0	0	0	2	1	1	1	1	2	0	0	2	1	0	0	1	0	0	0	1	0	1	0	0	1
359	1	2	0	0	0	0	1	1	1	2	0	0	1	1	0	0	1	1	1	0	1	1	0	0	0	2	0	2	1	1	1	1	0	0	0	1	1	1	1	0	0	1	1	0	1	0	0	0	1
360	0	1	1	0	1	2	1	2	0	0	1	0	1	0	0	1	1	1	1	1	1	0	0	0	0	1	0	2	1	1	1	2	1	1	1	2	0	0	0	0	0	2	2	0	2	1	0	0	0
361	1	0	0	0	2	2	2	2	1	1	0	1	2	2	0	0	1	1	1	1	1	0	0	0	0	1	1	2	2	1	1	1	0	2	1	1	1	0	0	0	0	0	0	0	1	1	0	1	0
362	1	1	0	1	0	0	2	2	0	1	0	1	1	1	0	0	2	1	2	1	2	0	0	0	1	2	0	2	2	2	1	1	0	1	1	1	1	0	0	0	1	0	0	0	0	1	0	0	0
363	1	1	0	0	0	0	2	2	0	1	1	1	2	1	0	1	0	1	1	0	1	0	1	1	1	0	0	1	2	1	1	1	1	1	1	1	1	0	0	0	0	0	0	0	0	0	0	0	0
364	1	2	0	1	0	0	1	1	1	1	0	0	0	0	0	1	1	1	1	1	1	0	0	0	0	0	0	1	2	1	0	1	1	1	1	1	2	0	0	2	0	1	0	0	1	0	0	0	2
365	0	0	0	1	0	0	2	2	0	0	1	2	2	1	1	0	0	2	0	1	0	0	0	0	1	1	0	1	2	1	1	1	1	0	0	1	2	0	0	0	0	0	0	0	1	0	0	0	1
366	0	0	0	1	0	0	1	2	0	0	1	0	1	1	0	0	0	1	0	1	0	0	0	0	0	1	0	1	1	1	0	2	1	0	0	1	1	0	0	0	0	0	1	0	0	1	0	0	0
367	0	0	0	0	0	0	2	2	0	0	0	0	0	0	0	0	1	0	2	0	2	1	1	1	1	1	0	2	2	1	2	1	1	0	0	1	1	0	0	0	1	0	0	0	1	1	0	0	2
368	0	1	1	1	0	0	1	1	1	1	0	0	1	0	0	1	1	0	2	0	2	1	1	0	1	0	0	2	2	2	0	0	0	0	0	2	2	0	0	2	0	1	1	0	1	0	0	1	0
369	0	1	0	0	0	0	1	1	2	2	0	1	2	2	0	0	2	0	2	0	2	1	1	1	0	0	0	1	2	0	1	0	0	0	0	2	2	0	0	1	1	1	1	0	1	0	0	0	0
370	0	0	0	0	2	2	2	2	1	1	0	1	1	1	0	0	1	1	1	1	2	0	0	0	0	1	0	2	2	2	0	1	1	0	0	1	1	0	0	0	0	1	1	0	2	0	0	0	1
371	0	1	0	0	0	0	1	1	1	1	1	1	1	1	0	0	0	1	0	1	2	0	0	0	0	0	1	2	2	1	1	2	2	0	0	1	2	0	0	1	0	0	0	0	0	1	0	1	0
372	0	0	0	0	0	0	1	1	1	1	0	0	0	0	0	0	0	0	2	0	2	0	0	0	0	1	0	2	0	0	0	2	2	0	0	0	1	0	0	0	0	0	0	0	0	0	0	0	0
373	0	0	1	0	1	1	2	2	0	1	1	1	1	1	0	0	1	2	0	1	1	1	0	0	0	0	1	2	2	1	0	1	2	0	0	2	2	0	0	0	0	0	1	0	1	0	0	0	1
374	0	2	0	1	0	0	0	0	2	2	0	0	0	0	0	0	0	0	2	1	2	0	0	0	0	1	0	1	1	0	0	0	1	1	0	2	2	0	0	0	1	0	1	0	1	1	0	1	0
375	1	0	0	0	1	1	1	2	1	1	0	1	1	1	0	0	0	0	2	0	2	0	1	0	0	1	0	1	2	1	0	1	1	0	1	2	2	0	1	0	1	0	1	1	2	0	0	0	0
376	1	1	0	0	0	0	2	2	1	1	0	1	1	1	0	0	1	1	1	1	2	0	1	0	0	1	1	1	1	0	0	1	1	0	0	2	2	0	0	1	0	2	2	0	2	1	0	0	0
377	1	1	0	0	1	1	1	1	0	0	1	0	1	0	0	0	0	2	0	0	1	0	0	0	0	0	1	2	2	1	0	1	1	0	1	2	2	0	0	1	1	0	1	0	1	0	0	1	0
378	0	1	1	1	1	1	2	2	0	0	0	1	1	1	0	0	0	0	2	0	2	1	1	1	1	1	0	2	2	2	0	1	2	1	0	2	0	0	0	0	0	0	0	0	0	1	0	0	0
379	1	1	0	1	0	0	2	2	1	1	0	0	0	0	0	0	1	1	1	1	1	1	0	0	0	1	0	2	2	2	1	2	2	0	0	1	1	0	0	0	0	1	0	0	1	1	0	0	0
380	1	2	0	1	0	0	2	2	0	1	1	1	0	0	0	0	1	0	2	0	2	0	0	0	0	2	0	2	1	1	0	1	1	1	1	1	1	0	0	0	0	2	2	0	2	0	0	0	1
381	1	2	0	0	0	0	1	1	1	1	1	0	1	0	0	0	1	0	1	2	1	0	0	0	0	2	0	2	2	1	2	0	0	0	0	2	1	1	1	0	0	0	1	0	1	0	0	0	0
382	1	1	2	0	0	0	1	1	1	2	0	1	0	0	0	0	1	0	1	0	2	2	1	1	1	1	0	2	1	1	0	2	2	0	0	0	2	0	0	1	0	0	0	0	0	0	0	0	1
383	0	0	0	0	1	1	2	2	0	0	2	1	2	1	0	0	2	0	2	0	2	2	1	1	1	1	0	1	1	1	0	1	1	0	1	1	1	0	0	1	0	0	0	1	0	1	0	2	0
384	1	2	0	0	0	0	1	2	0	0	1	1	1	1	0	0	1	2	0	0	1	0	0	0	0	2	0	2	2	2	0	0	0	1	1	1	1	0	0	1	0	0	1	0	1	1	0	0	1
385	1	0	0	0	2	2	2	2	0	1	0	0	0	0	0	0	1	0	2	1	2	1	1	1	1	1	0	1	2	1	0	0	0	0	0	2	1	0	0	1	0	1	0	0	1	0	0	0	0
386	0	1	0	0	0	0	0	0	2	2	0	0	1	1	0	0	2	0	2	0	2	0	0	0	1	1	0	2	2	1	2	0	1	1	0	2	2	1	1	0	1	0	0	0	0	2	0	0	1
387	1	0	0	0	1	1	2	2	0	1	0	1	0	0	0	0	2	1	1	1	2	1	0	0	0	0	1	2	2	1	1	1	2	0	0	2	0	0	0	1	0	0	0	1	0	1	0	0	0
388	0	0	0	0	0	0	2	2	0	0	1	1	1	1	0	0	0	1	1	0	1	0	1	1	1	0	0	1	1	1	1	1	1	1	2	2	1	0	0	0	0	0	0	0	0	0	0	0	0
389	0	1	0	0	0	0	1	1	1	1	0	0	1	0	0	0	1	0	2	0	2	0	0	0	0	0	0	2	2	2	0	1	1	0	0	2	1	0	0	0	0	1	1	0	1	1	0	0	0
390	1	2	0	0	0	0	1	1	1	1	0	0	0	0	0	0	2	2	1	0	1	1	2	1	1	0	1	2	2	1	0	1	0	1	0	1	2	0	0	1	1	1	2	0	1	0	0	0	1
391	1	2	1	0	1	1	1	2	0	1	0	1	1	0	0	0	1	1	1	1	1	0	0	0	0	1	0	1	2	1	0	1	1	0	1	2	0	0	0	0	0	1	1	0	1	0	0	0	0
392	0	2	0	0	0	0	1	1	1	1	0	0	2	0	0	1	2	2	0	1	1	0	0	0	0	1	0	2	2	2	0	0	0	0	0	2	2	0	0	0	0	1	1	0	1	0	0	0	0
393	0	1	0	0	0	0	1	2	0	0	1	0	0	0	0	0	1	0	1	1	1	0	0	0	1	0	0	1	2	1	0	0	0	0	0	2	1	1	1	0	1	0	0	0	0	1	0	0	1
394	1	1	0	0	0	0	2	2	0	1	0	1	1	1	0	0	0	0	2	1	2	1	1	1	1	0	0	2	1	1	1	1	1	0	0	1	2	0	0	2	0	0	1	1	1	1	0	1	0
395	0	2	0	0	0	0	0	1	1	1	0	0	1	0	0	1	1	1	2	0	2	1	1	1	1	0	0	2	2	1	1	2	2	0	0	1	0	0	0	0	0	1	0	0	1	1	0	0	1
396	0	0	0	0	0	0	1	2	0	0	0	1	1	1	0	0	2	1	1	1	2	1	0	0	0	0	0	2	2	2	0	1	0	0	0	1	0	0	0	0	0	0	0	0	0	0	0	1	0
397	1	2	0	1	0	0	0	1	1	1	1	0	0	0	0	0	1	2	0	1	1	2	0	0	0	0	0	1	2	0	0	0	1	1	0	2	1	0	0	2	0	0	1	1	0	1	0	0	0
398	0	1	0	1	0	0	2	2	0	0	2	0	0	0	0	0	1	2	0	2	1	0	0	0	0	0	0	2	2	2	0	2	1	1	0	1	2	0	1	1	1	2	2	0	2	1	0	0	0
399	0	0	0	1	0	0	2	2	0	1	0	0	0	0	0	0	2	1	1	1	1	2	1	1	1	1	0	1	2	1	0	1	1	1	1	2	0	0	0	1	0	0	0	0	0	0	0	0	0
400	0	1	0	1	0	0	2	2	1	1	0	1	1	1	0	0	0	2	0	1	0	1	0	0	1	0	0	2	1	1	0	1	1	0	0	2	1	0	0	2	0	1	1	0	1	1	0	0	1
401	1	1	0	0	1	1	1	2	0	0	0	1	2	1	0	1	1	2	0	0	0	1	0	0	0	0	0	2	0	0	0	2	2	0	0	2	0	0	0	1	0	0	0	1	0	0	0	0	1
402	1	0	0	0	1	1	2	2	1	1	1	0	0	0	0	0	1	1	1	1	2	0	0	0	0	0	0	2	0	0	0	2	1	1	0	2	2	0	0	1	0	1	1	0	1	1	0	0	0
403	1	2	0	2	0	0	1	2	0	1	0	0	0	0	0	0	1	1	1	1	1	0	0	0	1	0	0	2	2	1	1	2	2	0	0	1	0	0	0	0	0	0	1	1	1	0	0	1	0
404	1	0	0	0	0	0	0	1	1	1	0	0	0	0	0	0	1	2	0	1	1	0	0	0	0	1	0	2	2	2	1	2	2	1	0	2	2	0	0	0	0	0	0	0	0	2	0	0	0
405	0	2	1	1	0	0	0	0	2	2	0	0	1	1	0	0	2	2	1	1	1	0	0	0	0	1	0	2	2	2	1	1	1	1	1	2	2	1	1	1	0	0	0	0	0	1	0	0	0
406	1	1	0	0	1	1	1	1	1	2	0	0	0	0	0	0	1	1	1	0	2	0	1	0	0	1	1	2	2	1	0	1	1	1	1	2	1	0	0	0	0	0	0	0	0	0	0	0	0
407	1	2	0	0	0	0	2	2	0	1	0	1	2	0	1	0	1	0	1	0	2	1	2	1	1	1	0	1	2	1	0	1	1	1	1	1	1	0	0	0	0	1	1	0	1	0	0	1	1
408	1	1	0	0	0	0	1	2	0	1	0	0	0	0	0	0	0	0	2	1	2	0	0	0	0	1	1	2	2	1	0	2	2	0	0	1	2	0	0	1	0	1	1	0	2	0	0	0	0
409	1	1	1	1	1	1	2	2	0	1	1	1	1	1	0	0	2	1	1	0	2	0	0	0	0	1	0	2	1	1	1	1	0	2	2	2	2	0	0	0	1	0	1	0	1	0	0	2	0
410	0	1	0	1	0	0	2	2	0	0	0	0	1	1	0	0	2	0	2	0	2	1	0	0	0	0	0	2	2	1	2	1	1	0	0	2	1	0	0	0	1	0	2	0	0	0	0	1	0
411	1	2	0	0	0	0	2	2	0	0	2	0	0	0	0	0	1	0	2	0	2	0	0	0	0	1	0	2	2	1	1	1	1	0	0	1	1	0	0	1	0	0	1	0	1	0	0	0	0
412	0	1	0	0	0	0	0	1	1	1	1	0	1	0	0	0	2	2	0	1	1	1	0	0	0	1	0	2	2	2	0	1	1	0	0	1	2	0	1	1	1	0	1	0	0	2	0	0	0
413	1	0	0	0	1	1	1	1	1	1	0	0	1	0	0	1	1	1	1	1	1	0	1	0	0	1	0	1	2	1	0	1	2	0	0	2	1	0	0	0	0	0	0	1	0	1	0	0	2
414	0	2	0	0	0	0	1	1	0	0	1	0	2	1	0	0	2	2	0	1	2	0	1	1	1	1	0	1	2	1	0	2	2	0	0	1	2	1	1	1	0	0	0	0	1	0	0	0	0
415	0	0	0	0	1	1	1	2	1	1	0	1	1	1	0	0	1	2	0	0	0	0	0	0	0	1	0	2	2	1	2	2	1	1	0	1	1	0	0	1	0	0	0	0	0	0	0	0	1
416	0	0	0	0	1	1	0	1	1	1	0	0	0	0	0	0	1	0	2	0	2	1	0	0	0	0	0	1	2	0	1	1	1	1	2	2	1	0	0	0	0	1	0	0	1	1	0	0	0
417	0	2	0	1	0	0	1	1	1	1	1	1	2	1	0	0	1	1	1	1	2	0	0	0	0	1	0	1	2	1	1	1	1	1	0	2	2	0	0	2	0	0	0	0	0	1	0	0	0
418	1	2	0	1	0	0	0	1	0	0	1	0	1	0	0	1	0	0	2	0	2	0	0	0	0	2	0	2	2	1	1	1	0	0	0	1	0	0	0	1	0	1	1	0	1	1	0	1	0
419	0	1	0	0	1	1	2	2	2	2	0	1	1	1	0	0	1	2	0	0	1	0	0	0	0	1	1	2	2	1	1	1	1	0	0	1	1	0	0	1	0	0	0	0	0	1	0	0	0
420	0	1	0	1	0	0	0	1	1	1	0	0	1	0	0	1	1	2	0	1	1	1	0	0	0	0	0	2	2	1	1	1	1	0	0	2	1	0	0	1	0	0	0	0	0	0	0	0	1
421	1	0	0	1	0	0	1	1	1	1	1	1	1	1	0	0	2	1	1	1	2	1	0	0	1	0	0	2	2	2	2	1	1	1	1	2	1	0	0	2	0	1	0	0	1	0	0	0	0
422	1	0	0	0	1	1	1	1	0	1	0	0	0	0	0	0	0	0	2	0	2	0	1	0	0	2	1	2	2	1	0	1	0	1	1	1	2	0	0	1	0	1	1	0	1	0	0	1	1
423	0	1	0	1	0	0	1	1	1	1	0	0	1	0	0	1	1	1	1	1	2	0	0	0	0	1	0	2	2	2	0	2	1	0	1	2	0	0	0	0	0	1	1	0	1	0	0	0	0
424	1	0	0	0	0	0	2	2	0	0	0	0	1	0	0	1	0	0	2	1	2	0	0	0	0	2	0	2	1	1	1	1	2	1	0	2	2	0	0	2	0	0	1	0	1	0	0	0	1
425	1	0	0	0	0	0	1	1	1	1	0	1	1	1	0	0	2	0	2	0	2	0	0	0	1	2	0	1	1	0	0	1	0	1	1	1	2	0	0	1	0	1	1	1	0	1	0	1	0
426	0	1	0	0	0	0	1	1	1	1	1	1	2	1	0	0	2	0	2	0	2	0	0	0	0	1	0	2	2	1	1	2	2	1	0	2	2	0	0	2	0	0	0	0	0	0	0	0	1
427	0	1	0	0	1	1	0	0	2	2	0	2	2	2	0	0	2	1	1	0	2	0	1	1	1	0	0	2	2	1	1	1	1	0	0	2	1	0	0	1	0	1	1	0	1	1	0	0	1
428	0	1	0	1	1	1	0	1	1	1	1	1	1	1	0	0	1	1	1	1	2	1	0	0	0	2	0	1	2	1	0	0	0	0	0	2	1	0	0	0	1	2	2	0	2	1	0	0	0
429	0	0	0	0	1	1	1	1	1	1	1	0	0	0	0	0	0	2	0	1	2	0	0	0	1	1	0	0	2	0	0	1	1	1	2	2	0	0	0	1	0	0	0	0	0	0	0	0	0
430	1	2	0	0	0	0	2	2	0	1	1	0	1	1	0	0	1	1	1	1	1	0	0	0	0	0	0	2	2	1	2	1	1	0	0	2	2	0	0	1	0	0	0	0	0	0	0	0	1
431	1	2	0	1	0	0	1	2	0	1	0	1	2	1	0	0	1	0	2	1	2	0	0	0	0	2	0	2	2	1	1	2	1	0	1	2	1	0	0	2	0	0	1	0	0	1	0	0	0
432	0	1	0	0	0	0	1	1	0	0	1	0	2	1	0	0	1	2	1	1	1	0	0	0	0	2	1	2	2	2	0	2	2	0	0	1	0	0	0	0	0	1	0	0	1	0	0	1	0
433	0	1	0	1	0	0	1	1	1	1	1	1	1	1	0	0	1	1	1	1	1	0	2	0	0	1	0	2	2	1	0	1	1	1	1	2	1	0	0	0	1	0	0	0	0	1	0	0	0
434	0	1	0	0	0	0	1	1	1	1	1	1	1	1	0	0	0	0	2	0	1	0	1	0	1	0	0	1	1	1	0	1	1	2	0	2	1	0	0	1	0	0	0	0	1	1	0	0	0
435	1	2	0	0	0	0	1	1	1	1	1	1	2	2	0	0	1	0	2	0	2	1	0	0	0	0	0	2	1	1	0	0	0	0	0	1	1	0	0	1	1	0	0	0	0	1	0	0	0
436	1	1	1	0	0	0	1	1	1	1	0	2	2	1	1	0	2	1	1	1	1	1	1	1	1	2	0	2	2	1	2	1	1	0	0	2	0	0	0	0	0	0	0	1	0	1	0	0	0
437	1	2	0	0	0	0	1	2	0	1	0	0	1	0	0	1	1	1	1	1	1	1	1	1	1	1	0	2	2	1	1	2	2	0	0	1	2	0	0	1	0	1	1	1	1	1	0	0	0
438	0	1	0	1	0	0	2	2	0	1	1	0	1	1	0	0	1	1	1	0	2	0	0	0	0	1	0	2	2	1	1	1	2	1	0	2	2	0	0	1	0	1	1	0	1	0	0	0	0
439	1	1	0	1	0	0	0	0	1	1	0	0	0	0	0	0	2	0	1	0	2	0	0	0	0	1	1	2	2	1	0	1	1	1	1	1	0	0	0	0	0	0	0	0	0	1	0	0	1
440	0	0	0	0	1	1	1	2	0	1	0	0	2	0	0	1	1	1	1	1	1	2	0	0	0	0	0	1	2	1	1	1	1	0	0	2	0	0	0	0	0	0	0	0	0	0	0	0	1
441	0	1	0	0	1	1	1	1	1	2	0	0	1	0	0	1	0	2	0	2	0	0	0	0	1	0	0	1	2	1	1	0	0	0	0	2	2	0	0	1	0	0	0	0	0	0	0	0	0
442	1	2	1	0	0	0	1	1	0	0	1	0	0	0	0	0	1	2	0	1	1	0	0	0	0	1	0	2	2	2	1	1	1	1	0	0	1	0	0	0	0	0	0	1	0	0	0	0	0
443	1	1	0	0	0	0	1	2	0	0	1	0	0	0	0	0	1	1	1	1	1	0	0	0	0	2	0	2	2	2	0	2	2	0	0	0	1	0	0	0	0	2	2	0	2	1	0	0	0
444	0	2	0	0	0	0	2	2	0	0	2	0	1	0	0	0	2	0	2	1	2	1	0	0	0	0	0	1	2	1	0	2	1	1	1	2	2	0	0	0	0	0	0	1	0	0	0	0	1
445	0	0	0	0	0	0	0	0	2	2	0	0	0	0	0	0	2	0	2	0	2	1	0	0	0	1	0	2	2	2	1	0	0	0	1	2	2	0	0	1	0	0	1	0	0	1	0	0	0
446	0	2	1	1	0	0	1	1	1	1	0	0	0	0	0	0	2	2	0	1	1	0	0	0	0	2	0	1	1	1	0	1	1	0	0	1	1	0	0	1	0	0	1	0	1	0	0	0	1
447	1	0	0	0	0	0	0	0	2	2	0	0	1	1	0	0	0	2	1	0	1	0	1	0	0	1	0	1	2	0	1	0	0	0	0	1	0	0	0	0	0	1	1	0	2	2	0	0	0
448	0	1	0	0	1	1	1	1	1	2	0	0	1	1	0	0	2	1	2	1	2	0	0	0	0	1	0	2	2	1	0	1	1	2	0	2	1	0	0	0	0	0	0	0	0	0	0	1	0
449	0	1	0	0	0	0	1	1	1	1	1	0	1	0	0	1	1	1	1	1	1	1	1	1	1	1	0	2	2	2	0	1	1	1	2	2	1	0	0	1	0	0	0	0	0	0	0	0	0
450	1	2	1	0	0	1	0	1	1	1	0	0	1	1	0	0	2	0	2	1	2	0	0	0	0	1	0	1	2	0	0	1	2	1	0	1	2	0	0	1	1	1	1	0	1	1	0	1	0
451	0	1	0	0	0	1	0	1	0	0	1	1	1	1	0	0	1	0	2	0	2	1	1	0	0	0	0	0	2	1	0	1	1	0	0	1	2	0	0	1	1	0	0	0	2	1	0	0	1
452	0	0	0	0	1	1	1	1	1	1	0	1	2	0	1	0	0	2	0	1	2	1	1	1	1	1	0	1	1	1	1	0	0	1	0	2	0	0	0	0	0	0	0	0	1	0	0	0	0
453	0	1	0	0	1	1	2	2	0	1	0	1	2	1	0	0	2	2	0	1	1	0	0	0	0	0	0	2	2	2	0	2	2	0	1	2	1	0	0	1	1	1	1	0	1	0	0	1	0
454	0	0	0	1	0	0	1	2	0	0	0	0	0	0	0	0	2	2	1	1	1	1	0	0	0	1	0	2	2	2	0	1	1	0	0	2	0	0	0	1	0	0	0	1	0	1	0	0	0
455	1	1	0	0	1	1	1	2	0	0	1	0	0	0	0	0	2	2	1	0	1	0	0	0	0	2	0	2	2	1	2	1	1	0	0	2	1	0	0	1	0	1	0	0	1	0	0	0	0
456	0	1	0	0	0	0	1	1	0	0	1	0	0	0	0	0	2	0	2	1	2	0	0	0	0	0	0	2	1	1	0	1	1	0	0	2	0	1	1	0	0	0	0	0	0	1	0	0	0
457	1	2	1	1	0	0	1	2	0	1	0	0	0	0	0	0	1	1	1	1	1	1	0	0	0	0	0	2	1	1	1	2	1	1	0	1	2	0	1	1	1	1	1	0	1	0	0	1	0
458	0	1	1	0	0	1	1	1	1	2	0	0	0	0	0	0	2	0	2	0	2	1	0	0	0	1	0	2	2	1	1	0	0	0	1	2	1	0	0	1	0	0	0	0	1	1	0	0	0
459	1	1	1	0	0	0	1	1	1	1	1	0	2	1	0	0	1	1	1	1	1	0	0	0	1	0	0	2	2	2	1	1	1	0	0	1	1	0	0	0	0	1	2	0	0	1	0	0	0
460	0	2	0	0	0	0	2	2	1	1	1	0	2	1	0	1	1	0	1	2	1	0	0	0	0	0	0	2	2	2	0	1	1	0	0	1	2	0	0	1	0	0	1	1	1	1	1	0	1
461	1	0	0	0	1	1	1	1	1	1	1	0	0	0	0	0	1	1	1	0	1	1	0	0	0	0	1	2	2	1	0	1	0	0	0	2	2	0	0	0	0	0	0	1	0	0	0	0	0
462	1	0	0	0	0	0	0	1	1	1	1	0	1	0	0	1	1	0	1	0	2	1	0	0	0	0	0	2	2	1	2	1	0	1	1	1	1	0	0	1	0	0	1	0	0	0	0	0	1
463	1	0	0	0	0	0	2	2	2	2	0	0	1	0	0	1	1	0	1	1	2	0	1	0	0	1	0	1	2	1	0	2	2	0	0	2	2	0	0	2	0	1	0	0	1	1	0	0	0
464	1	1	0	1	0	0	1	1	1	1	0	1	1	1	0	0	0	2	0	1	1	1	0	0	0	1	0	2	2	1	1	2	1	0	0	2	1	0	0	0	0	0	1	1	2	1	0	0	0
465	1	1	0	1	0	0	2	2	0	0	0	0	1	1	0	0	1	1	1	0	1	0	0	0	1	0	0	2	2	2	1	1	1	0	0	2	0	0	0	0	0	1	1	0	1	0	0	0	0
466	0	1	0	0	1	1	1	1	1	1	0	1	1	1	0	0	1	2	0	1	1	0	0	0	0	1	0	2	2	1	1	0	0	0	0	2	2	0	1	0	2	1	1	0	1	0	0	0	0
467	1	0	0	0	0	1	1	2	0	0	0	1	1	1	0	0	1	1	1	1	2	1	1	0	0	1	0	2	2	1	1	0	1	1	0	2	2	0	1	1	1	0	0	0	0	2	0	0	0
468	1	2	0	0	0	0	1	1	1	2	0	0	0	0	0	0	1	0	2	1	2	0	0	0	0	2	0	1	1	1	0	1	1	0	1	1	2	1	1	0	0	0	0	0	0	1	0	0	0
469	1	2	0	0	0	0	1	1	1	1	1	1	2	2	0	0	1	0	2	0	2	0	0	0	1	2	0	2	1	1	1	1	0	2	2	2	0	0	0	0	0	1	1	0	1	1	0	0	0
470	0	1	1	1	0	0	1	1	1	1	1	1	1	1	0	0	1	2	0	1	2	1	0	0	0	0	0	2	2	2	0	1	1	0	0	1	1	0	0	1	0	0	0	0	0	1	0	0	0
471	0	1	0	2	0	0	2	2	0	0	2	1	1	1	0	0	2	1	1	1	1	0	0	0	1	0	1	2	2	2	0	1	1	2	0	1	2	0	0	2	0	0	0	0	0	1	0	0	0
472	1	2	0	0	0	0	1	2	0	1	0	0	0	0	0	0	1	1	1	1	1	0	0	0	0	1	0	2	1	0	1	1	1	1	1	2	2	0	0	1	0	0	1	0	0	2	0	0	0
473	1	1	0	0	0	0	1	1	0	0	0	0	1	1	0	0	1	2	0	2	1	0	1	0	0	1	0	2	0	0	0	0	0	0	0	2	1	0	0	0	0	0	0	0	0	1	0	0	0
474	0	2	0	0	0	0	1	2	0	0	0	0	1	0	0	0	1	1	2	1	2	0	1	0	1	2	0	1	2	1	1	0	0	1	1	1	1	0	0	0	1	1	0	0	2	0	0	0	0
475	1	2	0	0	0	0	0	1	1	1	0	1	1	1	0	0	2	0	2	0	2	1	0	0	0	1	0	2	1	0	1	1	1	0	0	0	1	0	0	0	0	0	1	0	1	0	0	0	0
476	0	0	0	0	1	1	1	1	1	1	0	0	1	0	0	0	1	0	1	2	1	0	1	0	0	1	1	2	2	1	0	1	1	1	1	2	2	0	0	1	0	1	1	0	1	1	0	0	0
477	1	0	0	0	0	0	0	0	2	2	0	0	0	0	0	0	2	0	2	0	2	0	0	0	1	1	0	2	2	1	1	1	1	1	1	2	1	0	0	2	0	0	1	0	0	0	0	0	0
478	1	1	0	0	0	0	2	2	0	0	1	0	0	0	0	0	2	0	1	0	1	0	1	0	0	1	0	2	2	2	0	2	2	1	0	2	1	2	1	0	1	0	0	0	0	0	0	1	0
479	1	2	0	0	0	0	2	2	0	1	0	0	1	0	0	1	1	1	1	1	1	0	1	0	0	2	0	1	2	0	1	1	1	1	0	2	2	0	0	1	0	0	1	0	1	0	0	0	1
480	1	2	0	1	0	0	1	2	0	1	0	0	1	0	0	0	1	1	1	1	1	1	0	0	0	1	0	2	2	2	0	1	1	0	0	1	1	0	0	0	0	1	0	0	1	2	0	0	0
481	0	1	1	1	0	0	1	2	1	2	0	0	0	0	0	0	2	1	1	1	1	1	0	0	1	0	1	2	2	1	0	0	0	0	0	2	2	0	0	1	0	0	1	0	0	1	0	0	0
482	1	2	0	1	0	0	2	2	1	1	0	0	2	0	0	1	2	1	1	0	2	1	0	0	0	1	1	2	2	1	1	1	0	0	0	2	1	1	1	0	0	0	0	0	0	0	0	0	0
483	0	0	0	0	2	2	1	2	0	0	0	0	1	0	0	0	0	1	1	1	1	1	0	0	0	1	0	2	2	2	0	1	1	0	0	2	2	0	0	0	0	1	1	0	1	1	0	0	1
484	1	2	1	0	0	0	0	1	1	1	0	1	2	2	0	0	2	1	1	0	2	0	0	0	1	0	0	2	2	2	0	1	1	1	0	1	2	0	0	1	0	0	0	0	0	2	0	0	0
485	1	2	0	0	0	0	1	2	0	0	0	0	0	0	0	0	2	2	1	0	2	0	0	0	0	1	0	1	2	1	1	2	1	0	0	1	1	0	0	0	0	1	1	0	1	1	0	1	0
486	0	1	0	0	0	0	0	0	1	1	1	0	1	0	0	1	0	1	1	0	0	0	0	0	2	1	0	0	1	0	0	2	2	0	0	2	1	0	0	2	0	0	0	0	0	1	0	0	0
487	1	0	0	0	0	0	1	1	1	1	1	0	0	0	0	0	0	1	2	1	2	2	1	1	1	1	0	2	1	1	1	0	0	0	0	2	1	0	0	0	0	0	0	0	0	1	0	1	0
488	1	1	1	0	1	2	1	1	2	2	0	0	0	0	0	0	0	0	2	1	2	0	0	0	0	1	0	2	2	1	2	2	1	0	0	1	2	0	0	1	0	0	0	1	0	1	0	0	0
489	1	1	0	0	0	0	1	1	1	2	0	0	0	0	0	0	1	0	2	0	2	0	0	0	0	1	0	2	1	1	1	2	1	0	0	1	0	0	0	1	0	0	0	0	0	0	0	0	0
490	1	1	0	1	0	0	0	0	2	2	0	0	1	0	0	1	1	0	2	0	2	0	0	0	1	2	0	2	2	2	0	1	1	0	0	2	2	0	0	2	1	0	0	0	0	0	0	0	0
491	1	1	0	1	0	0	2	2	0	0	0	1	2	1	0	0	1	0	2	0	1	0	0	0	0	1	0	2	1	1	1	0	0	1	0	2	2	0	0	1	0	0	1	0	1	0	0	0	1
492	1	2	0	0	0	0	1	1	1	2	0	0	0	0	0	0	0	0	2	1	2	0	0	0	0	1	0	2	1	1	1	1	1	1	1	1	2	0	0	2	0	0	1	0	1	0	0	0	0
493	1	2	0	1	0	0	0	0	2	2	0	1	2	1	0	0	2	1	1	1	2	0	0	0	0	0	0	1	2	1	0	1	1	0	0	2	2	0	0	2	0	0	0	1	0	1	0	0	1
494	0	0	0	0	1	1	2	2	0	0	0	0	0	0	0	0	2	0	1	0	1	0	0	0	0	0	0	2	2	2	1	0	0	1	0	2	1	1	1	0	0	0	1	0	0	1	0	2	0
495	0	0	0	1	0	0	2	2	0	0	0	1	1	0	1	0	1	0	2	0	2	0	0	0	0	1	0	2	2	1	0	1	1	1	1	2	2	0	0	0	0	0	1	1	2	1	0	0	0
496	0	2	0	0	0	0	0	0	2	2	0	0	0	0	0	0	1	1	1	1	2	0	0	0	0	1	0	2	1	1	1	2	1	1	2	2	1	0	0	0	0	1	1	0	0	0	0	0	1
497	1	1	0	0	1	1	1	1	1	1	0	0	1	0	0	1	2	2	0	1	2	0	1	0	1	0	0	1	2	1	0	1	1	0	0	1	0	0	0	0	0	1	1	0	1	1	0	0	0
498	1	1	0	1	0	0	2	2	0	1	0	0	0	0	0	0	0	0	2	0	2	0	1	1	1	1	0	2	2	1	1	2	2	0	0	0	2	0	0	1	0	0	0	0	1	1	0	0	0
499	0	1	0	0	1	1	2	2	0	0	2	1	2	2	0	0	1	2	0	1	2	0	0	0	0	1	0	2	2	1	0	0	1	1	0	2	1	1	1	0	0	0	1	0	1	0	0	1	0
500	0	0	0	0	1	1	0	0	2	2	0	0	0	0	0	0	0	1	1	1	1	1	0	0	0	0	0	2	2	2	0	1	0	0	0	1	0	0	0	0	0	0	1	0	1	1	0	0	0
501	0	2	0	1	0	0	0	0	1	1	0	0	0	0	0	0	1	1	1	1	2	0	0	0	0	1	0	2	2	1	0	1	1	0	0	1	2	0	0	0	1	0	1	0	1	0	0	0	1
502	0	2	0	0	0	0	1	1	1	2	0	1	2	2	0	0	2	0	2	0	2	0	0	0	0	1	0	2	2	1	1	0	0	0	0	1	1	0	0	0	0	0	0	1	0	0	0	0	0
503	0	1	0	1	0	0	1	1	1	1	1	1	1	2	0	0	2	0	1	0	1	0	0	0	0	2	0	2	2	2	0	2	2	0	0	1	1	0	0	1	0	1	0	0	1	0	0	0	0
504	1	2	0	2	0	0	1	1	2	2	0	0	0	0	0	0	2	1	1	1	1	2	1	1	1	1	0	2	2	1	1	2	2	0	0	0	1	0	0	0	0	1	0	0	2	1	0	0	0
505	0	0	0	0	0	0	2	2	1	1	0	2	2	2	0	0	2	2	0	2	0	1	1	0	1	1	0	1	2	1	0	1	0	0	0	1	1	0	0	1	0	1	1	0	1	0	0	0	0
506	1	1	0	1	0	0	2	2	1	1	0	1	1	1	0	0	1	0	2	0	2	0	0	0	0	0	0	2	2	1	1	0	2	1	0	2	1	0	0	0	1	1	1	0	0	0	0	0	0
507	0	2	0	0	0	0	1	1	1	1	0	0	0	0	0	0	1	1	0	1	0	1	0	0	0	2	0	2	1	1	0	0	0	1	0	2	2	0	0	0	0	0	0	0	0	1	0	2	0
508	1	2	0	0	0	0	1	2	0	0	1	1	2	2	0	0	2	1	1	0	2	1	2	1	1	0	0	2	1	1	0	2	1	1	1	1	2	0	0	1	0	1	0	0	0	0	0	1	0
509	1	1	0	1	0	0	0	1	1	1	1	0	2	0	1	1	1	1	1	1	1	0	1	0	0	1	0	2	2	2	0	2	2	0	0	1	0	0	0	0	0	1	0	0	2	1	0	0	0
510	0	1	0	0	0	0	2	2	0	1	1	0	0	0	0	0	1	2	0	1	1	0	0	0	0	0	0	2	2	2	1	2	1	1	0	1	1	0	0	1	0	0	0	2	0	1	0	0	0
511	0	1	0	1	0	0	1	1	1	1	1	1	2	2	0	0	1	0	1	0	2	0	1	1	1	1	0	2	1	0	1	1	1	1	1	2	2	0	0	1	0	0	0	0	0	1	0	0	1
512	0	1	0	0	1	1	1	1	1	1	1	0	0	0	0	0	2	1	2	1	2	1	0	0	0	1	0	1	2	1	0	1	1	0	0	2	1	1	0	1	0	1	1	1	1	2	0	0	0
513	0	1	0	0	0	0	1	1	1	1	0	0	0	0	0	0	1	1	1	0	1	0	1	0	0	0	0	2	2	1	2	1	1	0	1	2	1	0	0	0	0	1	1	0	0	0	0	0	0
514	0	0	0	0	1	1	0	0	1	1	1	1	1	0	1	0	2	0	2	1	2	1	0	0	0	1	1	2	2	1	0	0	0	0	0	1	1	0	0	0	0	0	0	0	1	1	0	0	0
515	0	1	0	0	0	0	2	2	0	0	1	1	1	1	0	0	1	2	0	1	1	0	0	0	0	1	0	2	2	2	0	1	1	0	0	2	1	1	1	0	0	0	0	0	0	1	0	0	0
516	1	2	1	1	0	0	1	1	1	1	0	0	1	0	0	1	1	0	1	0	2	0	0	0	0	2	0	0	2	0	0	2	1	1	2	2	2	0	0	1	0	1	1	0	2	0	0	0	1
517	1	1	0	0	0	0	1	1	2	2	0	1	2	1	0	1	0	1	1	1	2	0	0	0	0	2	0	1	2	1	0	1	1	0	0	2	1	0	0	0	0	0	1	0	1	0	0	0	1
518	0	0	0	0	1	1	2	2	0	1	0	0	1	0	0	1	1	1	1	0	1	2	0	0	0	0	0	2	2	1	1	0	1	1	0	2	1	1	1	0	0	0	0	1	0	1	0	1	0
519	1	1	0	0	0	0	1	1	0	0	0	1	1	1	0	0	1	0	2	1	2	0	0	0	0	1	0	2	2	1	2	1	0	1	0	1	1	0	0	1	0	1	1	0	1	0	0	0	1
520	1	2	0	1	0	0	0	1	1	1	0	0	1	0	0	1	1	0	2	1	2	0	0	0	0	1	0	2	1	0	0	1	1	1	0	0	2	0	0	0	1	0	0	0	0	1	0	0	0
521	1	2	1	1	0	0	1	1	1	1	1	0	2	2	0	0	2	0	1	0	1	1	2	1	1	0	0	2	2	1	0	0	0	0	0	1	1	0	0	0	0	1	1	0	2	0	0	2	0
522	0	0	0	1	0	0	0	1	1	1	1	0	0	0	0	0	1	0	2	0	2	0	2	0	0	0	0	1	2	1	1	1	1	0	0	2	1	1	1	0	0	1	1	1	0	1	0	0	0
523	1	2	0	0	0	0	0	0	2	2	0	0	1	0	0	1	2	0	1	0	1	0	0	0	2	1	0	1	1	1	0	2	1	1	0	1	2	0	1	0	1	0	0	1	0	1	0	0	0
524	0	1	0	0	0	0	0	0	2	2	0	0	1	1	0	0	0	2	0	2	0	1	1	1	1	1	0	2	2	0	0	1	1	0	0	1	2	0	0	2	0	1	1	0	0	1	0	0	0
525	1	1	0	1	0	0	0	1	1	1	0	0	0	0	0	0	1	1	1	1	2	1	1	1	0	1	0	2	1	1	1	1	1	0	0	1	1	0	0	0	1	1	1	0	1	0	0	0	0
526	1	0	0	0	1	1	1	1	1	1	0	1	2	2	0	0	0	1	1	1	1	0	1	0	0	1	0	2	2	2	1	1	1	0	0	2	2	0	0	0	0	2	2	0	2	0	0	0	0
527	0	1	1	1	0	0	2	2	0	0	0	0	1	0	0	1	1	1	1	0	1	0	0	0	0	1	0	2	2	1	0	1	1	0	0	1	0	0	0	0	0	1	1	0	1	1	0	0	0
528	1	2	1	2	0	0	1	1	1	1	1	1	1	0	1	0	2	1	1	1	1	1	0	0	0	0	0	2	2	2	0	1	0	0	0	1	2	0	0	1	0	0	1	0	1	0	0	0	1
529	1	1	1	0	0	1	0	0	2	2	0	0	0	0	0	0	0	0	2	1	2	0	0	0	0	1	0	1	2	1	1	1	0	1	2	2	1	0	0	0	1	0	0	0	1	1	0	0	0
530	0	1	1	0	0	1	1	2	0	1	0	1	2	1	0	0	1	1	1	0	1	1	0	0	0	0	0	0	1	0	0	1	1	0	0	2	2	1	1	1	0	0	0	0	0	1	0	1	1
531	0	2	1	1	0	0	1	1	1	1	0	1	1	1	0	0	0	2	0	1	1	1	0	0	0	0	0	0	1	0	0	2	2	0	0	1	2	0	0	2	0	0	0	0	2	2	1	0	1
532	0	2	0	0	1	1	2	2	0	0	0	0	0	0	0	0	1	0	2	0	2	0	0	0	0	1	0	1	1	1	0	1	0	1	0	1	1	1	1	0	0	1	0	0	2	1	0	0	1
533	0	0	0	0	1	1	0	0	2	2	0	1	1	1	0	0	1	2	0	2	1	1	0	0	0	0	1	2	2	2	0	2	1	1	1	2	1	0	0	0	0	0	0	1	0	1	0	0	0
534	0	1	0	1	0	0	1	1	1	1	0	0	0	0	0	0	1	0	1	0	2	0	0	0	0	1	0	2	2	2	1	1	1	0	0	2	1	0	0	0	0	0	0	0	0	0	0	1	0
535	1	1	1	0	0	1	1	2	1	1	0	2	2	2	0	0	1	0	2	1	2	1	0	0	0	1	0	2	2	1	1	0	0	0	0	2	2	0	0	2	0	0	0	0	0	1	0	1	1
536	1	0	0	0	0	0	1	1	0	0	2	1	1	1	0	0	1	2	1	0	1	0	0	0	0	1	0	2	1	1	1	2	2	0	0	0	1	0	0	1	0	0	0	1	1	1	0	0	0
537	1	0	0	0	1	1	2	2	0	0	0	0	0	0	0	0	0	1	1	1	2	0	0	0	0	1	0	1	2	1	1	1	1	0	0	2	1	0	0	0	0	1	1	0	2	0	0	0	1
538	1	0	0	1	1	1	2	2	0	1	1	0	1	1	0	0	1	1	1	0	1	0	0	0	0	2	1	2	2	0	1	2	2	0	0	2	1	0	0	2	0	1	0	0	1	1	0	0	0
539	0	0	0	0	0	0	1	2	0	0	1	0	1	0	0	1	0	1	0	0	0	0	0	0	0	0	0	1	2	1	0	0	1	1	0	2	1	0	0	0	0	0	1	0	1	0	0	1	0
540	0	2	0	0	0	0	1	1	2	2	0	0	2	0	0	1	1	0	2	1	2	0	1	0	0	1	0	2	2	1	2	1	2	0	0	2	0	0	0	0	0	1	1	0	1	0	0	0	0
541	1	1	0	0	0	0	1	2	1	1	0	0	0	0	0	0	0	2	1	0	2	0	1	0	0	1	1	2	2	1	0	2	2	0	0	1	0	0	0	0	0	0	0	1	0	1	0	1	1
542	1	1	0	0	1	1	1	1	1	1	0	0	0	0	0	0	1	1	2	1	2	1	0	0	0	1	0	1	2	1	0	2	1	0	0	2	1	0	0	1	0	0	1	0	1	0	0	1	0
543	1	2	0	0	0	0	1	1	0	1	0	2	2	2	0	0	1	0	2	0	2	2	1	1	1	1	0	1	2	1	0	1	1	1	0	0	2	0	1	0	1	0	1	1	2	0	0	0	0
544	1	0	0	0	0	0	1	1	0	1	0	0	0	0	0	0	0	2	1	0	2	0	0	0	1	2	0	2	2	2	0	0	0	0	0	2	1	0	0	2	1	0	0	0	0	1	0	0	1
545	1	2	0	0	0	0	1	1	1	1	1	0	1	0	0	0	1	2	1	0	1	1	0	0	0	0	0	2	2	2	0	1	1	0	0	1	2	0	0	2	0	0	0	0	0	0	0	0	1
546	1	1	0	0	0	0	2	2	0	0	0	0	0	0	0	0	1	0	2	0	2	0	0	0	0	0	0	1	1	0	0	0	0	0	1	2	0	0	0	0	0	0	0	0	0	1	0	0	0
547	1	1	0	0	0	0	2	2	0	0	0	0	0	0	0	0	1	1	1	1	1	0	0	0	0	1	0	1	2	0	0	1	1	0	0	2	0	0	0	1	0	0	0	0	0	1	0	0	1
548	1	1	0	1	0	0	2	2	0	0	2	1	1	1	0	0	1	1	1	1	1	0	0	0	1	1	0	2	2	2	0	1	1	0	0	2	1	0	0	0	0	0	1	0	2	0	0	0	0
549	0	0	0	0	0	1	1	1	1	1	1	0	0	0	0	0	1	0	1	0	1	0	2	0	0	1	0	1	2	1	0	1	0	1	1	1	1	0	0	1	0	0	1	0	1	1	0	0	1
550	0	1	0	0	0	0	0	0	2	2	0	1	1	1	0	0	1	1	1	1	2	0	0	0	0	1	0	2	1	1	1	0	1	1	0	2	1	0	0	0	0	0	0	0	0	0	0	0	0
551	0	0	0	0	1	1	1	2	0	1	0	0	1	1	0	0	2	1	1	0	2	0	1	0	0	2	0	2	2	2	0	0	0	0	0	2	2	0	0	2	1	0	0	0	0	0	0	0	0
552	0	2	0	0	0	0	1	1	2	2	0	1	2	1	0	0	0	0	2	0	2	0	0	0	1	2	0	1	1	1	0	0	0	0	0	2	0	0	0	0	0	1	1	0	1	0	0	0	1
553	1	0	0	0	0	0	1	1	1	1	1	1	2	1	0	0	1	2	1	0	1	1	1	0	1	1	0	2	1	1	0	1	1	0	0	1	0	0	0	1	0	0	0	0	0	1	0	0	0
554	1	1	0	1	0	0	1	1	1	1	1	0	0	0	0	0	2	1	1	0	2	1	2	1	1	1	0	1	1	1	0	0	0	0	0	2	0	0	0	1	0	0	0	0	0	0	0	0	1
555	1	1	0	0	0	0	1	2	0	0	0	1	1	1	0	0	0	2	0	1	0	0	0	0	0	2	0	0	1	0	0	1	1	2	0	1	0	0	0	1	0	0	2	0	1	0	1	0	0
556	0	0	0	0	1	1	1	1	1	1	1	2	1	1	0	0	0	0	2	0	2	1	0	0	0	1	0	2	2	2	0	0	0	0	0	2	1	0	0	1	0	0	1	0	1	0	0	1	0
557	1	1	0	1	0	0	1	1	0	0	2	0	2	1	0	0	1	0	2	0	2	0	0	0	0	1	0	2	1	1	1	1	1	1	1	2	1	0	0	1	0	1	1	0	2	0	0	0	0
558	1	2	0	0	0	0	1	1	1	1	2	1	2	1	1	0	1	1	1	1	1	0	0	0	1	2	0	2	2	1	2	0	0	0	0	2	0	0	0	1	0	0	0	0	0	0	0	0	0
559	0	1	0	0	0	0	1	1	1	2	0	0	1	1	0	0	1	0	2	1	2	1	1	0	0	1	0	2	2	2	1	0	1	1	0	2	1	0	0	1	0	0	0	0	0	2	0	0	0
560	1	2	0	1	0	0	1	2	0	0	1	0	0	0	0	0	0	1	1	0	1	0	0	0	0	0	0	2	2	2	0	0	0	0	0	2	2	0	0	0	1	0	0	0	2	2	0	0	0
561	0	1	0	1	0	0	1	1	0	0	1	1	0	0	0	0	2	1	1	1	2	1	0	0	0	0	0	2	2	1	1	0	0	0	0	2	1	0	0	1	0	0	1	0	2	0	0	0	0
562	0	1	0	1	0	0	1	2	0	0	0	0	0	0	0	0	1	1	1	1	1	0	1	0	1	0	0	1	1	1	0	2	2	0	0	1	1	1	1	0	0	1	1	0	1	1	0	0	1
563	1	1	1	1	0	1	1	1	0	2	0	0	0	0	0	0	0	1	1	1	1	1	0	0	0	0	0	2	1	0	0	0	0	0	0	2	2	0	0	1	0	1	1	0	1	0	0	1	0
564	1	0	0	0	2	2	2	2	0	0	1	1	1	1	0	0	1	1	2	1	2	2	1	1	1	1	0	1	2	1	0	1	1	0	0	0	2	1	1	0	1	0	2	0	1	0	0	0	0
565	0	1	0	0	1	1	0	0	2	2	0	0	1	1	0	0	2	0	1	0	1	0	1	1	1	1	0	1	2	0	0	1	1	0	0	1	2	0	1	0	1	1	1	0	1	0	0	0	0
566	1	1	0	0	1	1	2	2	0	0	1	1	1	1	0	0	1	2	1	0	2	0	1	0	0	1	0	2	2	1	1	1	0	1	2	2	2	1	1	1	0	0	1	0	1	0	0	0	0
567	1	0	0	0	0	1	0	1	0	0	1	0	1	0	0	1	0	0	2	1	2	0	1	0	0	0	0	1	1	0	1	1	1	1	1	1	1	0	0	0	0	0	1	0	1	0	0	0	1
568	0	2	0	0	0	0	2	2	0	1	0	0	1	0	0	1	0	0	2	1	2	0	0	0	0	1	0	2	1	1	1	1	0	1	0	2	1	0	0	1	0	1	0	0	1	2	0	0	1
569	0	1	1	1	0	0	1	1	0	0	2	0	0	0	0	1	1	1	1	0	2	0	1	0	1	0	0	2	1	1	1	1	1	0	0	2	0	0	0	1	0	0	0	0	0	0	0	0	0
570	0	2	0	1	0	0	1	1	1	1	1	1	1	1	0	0	1	1	1	1	2	0	0	0	0	2	0	1	2	1	0	1	0	1	1	2	2	0	0	0	0	0	1	1	1	1	0	0	0
571	0	0	0	0	0	1	1	2	1	1	0	0	2	0	0	1	1	0	1	1	1	0	0	0	0	0	0	2	2	2	0	2	2	0	0	1	0	0	0	0	0	0	0	0	0	0	0	0	0
572	0	1	0	0	0	0	0	1	0	0	1	0	1	1	0	0	1	1	1	1	1	0	0	0	0	1	1	2	2	1	0	2	2	0	0	0	1	0	0	0	1	0	0	1	0	1	0	1	0
573	1	1	0	1	0	0	2	2	0	0	2	0	0	0	0	0	1	1	1	1	1	1	0	0	0	1	0	2	1	1	0	0	0	0	0	2	2	0	0	0	0	1	0	0	2	0	0	0	0
574	1	1	0	1	0	0	1	1	1	1	0	1	1	1	0	0	2	2	0	1	1	1	0	0	0	1	0	2	2	1	2	1	1	2	1	1	1	0	0	0	1	1	1	0	1	0	0	0	0
575	0	2	0	0	0	0	0	0	2	2	0	0	2	1	0	0	1	0	2	0	2	0	1	0	0	0	0	2	2	2	1	0	1	1	0	2	1	0	0	0	0	1	1	0	1	0	0	0	1
576	1	1	0	0	1	1	2	2	0	0	1	0	0	0	0	0	1	1	1	1	1	0	0	0	0	1	0	2	1	1	1	1	1	0	0	2	2	1	1	1	0	0	1	0	1	0	0	0	0
577	0	1	0	1	0	0	1	1	1	2	0	0	0	0	0	0	1	2	1	0	1	0	0	0	1	0	0	2	2	2	0	1	1	0	0	1	1	0	0	1	0	1	1	1	0	1	0	0	0
578	1	0	0	0	1	1	2	2	0	1	1	0	1	1	0	0	2	0	2	0	2	1	1	1	1	1	0	1	2	1	0	2	2	0	0	1	1	0	0	0	0	1	1	0	1	0	0	0	1
579	0	2	0	0	0	0	2	2	0	0	2	1	2	1	1	0	1	1	1	1	2	0	0	0	0	1	0	2	1	1	0	2	1	0	0	2	0	0	0	1	0	1	1	0	1	1	0	0	0
580	0	0	0	0	0	0	0	0	2	2	0	0	2	1	0	1	1	0	1	0	1	0	0	0	0	1	0	2	2	2	2	0	0	0	0	2	2	0	0	2	1	0	0	1	0	0	0	1	1
581	0	1	1	1	0	0	0	0	2	2	0	1	2	2	0	0	1	0	1	0	2	0	0	0	1	2	0	2	2	1	2	0	0	0	1	2	2	0	0	1	0	1	1	0	2	0	1	0	1
582	0	2	0	0	0	0	2	2	0	1	0	0	1	0	0	1	1	2	0	1	1	0	0	0	0	0	0	1	2	1	1	1	1	0	0	2	2	0	0	1	0	1	1	1	1	1	0	0	1
583	1	1	0	0	0	0	1	1	0	0	1	0	1	0	0	0	0	2	0	2	0	0	0	0	0	1	0	2	2	1	0	1	1	0	0	2	1	0	0	1	0	1	1	0	1	0	0	0	1
584	0	1	0	1	0	0	2	2	0	0	0	0	1	0	0	1	0	2	0	1	1	0	0	0	1	1	0	2	2	1	2	1	1	1	1	1	1	0	0	1	0	0	0	1	0	1	0	1	0
585	1	1	0	0	0	0	2	2	0	1	1	0	0	0	0	0	0	0	2	1	2	0	1	0	0	1	0	1	1	1	0	1	1	0	0	1	2	0	0	1	1	1	0	0	2	0	0	0	0
586	1	1	0	0	1	1	0	1	1	1	0	1	1	1	0	0	0	0	2	1	2	0	1	1	1	1	0	1	2	1	0	1	1	0	0	1	0	0	0	1	0	0	0	0	0	1	0	0	0
587	0	1	1	1	0	0	1	2	0	0	1	0	1	0	0	1	2	0	2	0	2	1	0	0	0	1	0	2	2	2	1	0	0	0	0	2	1	0	0	1	0	0	1	0	1	0	0	0	0
588	0	2	0	0	0	0	1	1	1	1	1	2	2	2	0	0	1	1	1	1	1	0	0	0	0	2	0	1	2	1	0	2	1	0	0	2	2	0	0	1	1	1	1	0	0	0	0	1	0
589	1	0	0	1	0	0	0	1	1	1	0	0	0	0	0	0	1	1	1	1	1	0	0	0	0	1	0	1	2	0	1	0	1	1	0	2	2	0	0	0	0	0	1	0	1	1	0	1	0
590	0	1	0	0	0	0	1	1	2	2	0	0	1	1	0	0	2	0	2	0	2	1	0	0	0	1	0	2	2	1	0	1	2	1	0	1	1	0	0	0	0	0	1	0	0	1	0	0	0
591	1	1	1	0	0	0	1	1	1	2	0	0	0	0	0	0	2	0	2	0	2	1	0	0	0	0	1	1	1	0	0	1	0	1	1	1	1	0	0	0	0	0	0	0	0	1	0	0	0
592	0	1	0	1	0	0	1	1	1	2	0	0	1	1	0	0	2	0	1	0	1	0	0	0	0	0	0	1	1	0	1	0	1	1	0	2	0	0	0	0	0	0	0	0	1	1	0	1	0
593	1	0	0	0	0	0	2	2	0	1	0	2	2	2	0	0	0	0	2	0	2	0	0	0	0	1	0	2	1	1	1	1	1	0	0	2	2	0	1	1	1	0	0	0	0	0	0	0	0
594	0	0	1	0	0	0	2	2	0	1	0	1	0	0	0	0	1	0	2	0	2	1	1	1	0	0	0	2	1	0	0	2	2	0	0	1	1	1	0	1	0	1	1	0	1	0	0	0	1
595	1	1	1	1	0	0	1	1	1	1	2	0	0	0	0	0	1	1	1	0	2	1	0	0	0	1	0	2	2	2	0	1	1	0	0	1	2	0	1	1	1	0	0	0	0	0	0	0	0
596	0	2	0	1	0	0	0	0	2	2	0	0	0	0	0	0	0	2	0	2	0	0	1	0	0	0	0	1	2	1	1	1	1	0	1	2	1	0	0	1	0	0	0	0	0	0	0	0	0
597	1	2	0	0	0	0	2	2	1	1	1	0	0	0	0	0	2	0	2	0	2	1	0	0	0	0	0	1	2	0	1	2	2	0	0	2	0	0	0	1	0	1	1	0	1	1	0	0	1
598	1	1	0	0	0	0	1	2	0	0	1	0	0	0	0	0	1	0	2	0	2	0	1	0	1	2	0	1	2	0	0	1	1	0	0	1	0	0	0	0	0	1	1	0	2	1	0	0	0
599	1	1	0	0	1	1	0	1	0	0	1	1	1	1	0	0	1	1	1	0	2	0	0	0	0	1	0	2	2	2	0	1	2	1	0	1	2	0	0	1	0	0	0	0	0	1	0	1	0
600	1	1	2	0	0	0	1	2	0	1	0	0	0	0	0	0	2	1	2	1	2	0	0	0	1	1	0	2	2	2	1	2	2	0	0	1	1	1	1	0	0	1	1	0	1	0	0	0	0
601	0	1	0	1	0	0	1	1	1	1	1	0	0	0	0	0	0	2	0	0	1	1	0	0	1	1	0	2	2	2	0	1	1	0	1	2	2	0	0	2	0	0	0	0	0	0	0	0	0
602	1	2	0	0	0	0	2	2	1	1	1	1	1	1	0	0	2	0	2	0	2	0	1	0	0	1	0	1	2	1	0	0	1	0	0	2	0	0	0	0	1	1	0	0	1	1	0	0	0
603	0	1	0	0	0	0	1	1	1	1	0	1	2	2	0	0	1	0	2	0	2	1	0	0	1	1	0	1	2	0	0	2	1	0	0	2	0	1	1	0	0	1	1	0	1	1	0	0	0
604	1	1	0	1	0	0	1	1	2	2	0	0	0	0	0	0	0	0	2	1	2	0	0	0	0	1	0	2	2	1	2	1	1	0	0	2	0	0	0	1	0	0	0	0	1	1	1	0	0
605	0	2	0	0	0	0	1	1	1	2	0	0	0	0	0	0	1	1	1	1	2	0	0	0	1	0	0	2	2	1	1	2	1	0	0	1	1	0	0	0	0	0	0	1	1	1	0	0	2
606	0	1	0	1	0	0	2	2	0	1	0	0	0	0	0	0	1	1	1	1	1	2	1	1	1	1	0	2	2	1	0	1	1	1	1	2	0	0	0	0	0	0	0	1	0	0	0	0	1
607	0	2	0	0	0	0	1	1	1	1	1	0	1	0	0	1	0	1	1	1	1	0	0	0	0	1	0	1	2	0	0	0	1	1	0	2	1	0	0	1	0	1	2	0	1	0	0	0	0
608	1	2	0	0	0	0	2	2	0	1	0	1	1	1	0	0	1	1	1	1	1	0	1	1	2	2	0	2	1	1	0	2	2	0	0	2	2	0	0	1	0	0	0	0	0	0	0	1	0
609	0	2	0	0	0	0	0	1	1	1	1	0	0	0	0	0	0	2	0	1	0	0	0	0	0	2	0	1	1	1	0	1	1	0	1	1	0	0	0	0	0	1	1	0	1	0	0	1	0
610	1	1	0	0	0	0	1	1	1	2	0	0	1	1	0	0	0	1	1	2	1	1	1	1	1	0	0	1	2	0	0	1	1	0	0	0	1	1	1	0	0	0	0	0	0	0	0	0	0
611	0	2	0	0	1	1	1	1	1	2	1	1	2	2	0	0	1	0	2	0	2	0	0	0	0	0	0	1	1	1	0	1	0	1	0	2	2	0	0	1	0	0	1	0	0	1	0	0	0
612	0	2	0	0	0	0	2	2	0	0	0	0	1	1	0	0	1	1	1	1	2	0	0	0	0	1	0	2	2	2	1	1	1	1	1	2	2	0	1	1	1	1	1	0	1	1	0	0	1
613	0	1	0	0	0	0	2	2	0	0	1	0	0	0	0	0	1	1	2	0	2	1	0	0	0	0	0	2	1	1	1	1	0	0	0	2	2	1	1	0	1	0	0	0	1	0	0	0	0
614	1	0	0	1	0	0	2	2	0	0	1	1	1	2	0	0	2	2	1	0	1	1	0	0	0	0	0	2	2	1	1	1	1	0	0	1	1	1	1	0	0	1	0	0	2	1	0	0	0
615	0	2	0	0	1	1	2	2	0	1	0	0	0	0	0	0	1	1	1	0	1	1	0	0	0	0	0	2	2	2	0	2	2	1	1	2	2	0	1	1	1	0	1	0	1	1	0	0	0
616	1	1	0	1	0	0	1	1	1	2	0	0	1	0	0	1	2	1	1	1	2	1	1	1	1	1	0	2	1	1	0	2	2	1	1	2	1	0	0	0	0	0	1	0	1	0	0	0	0
617	1	1	0	0	0	0	2	2	0	0	2	0	0	0	0	0	0	2	1	0	1	0	1	1	1	1	0	2	2	2	0	1	1	0	0	2	1	0	0	0	0	1	0	0	2	1	0	0	0
618	0	0	0	0	0	0	2	2	0	1	0	1	1	1	0	0	0	0	2	1	2	1	0	0	0	1	0	2	2	2	0	1	1	1	1	1	1	1	1	0	0	0	0	1	0	1	0	1	0
619	0	1	0	1	0	0	2	2	1	1	0	0	1	0	0	1	0	2	0	1	0	0	0	0	1	2	0	2	2	2	0	1	0	1	2	2	2	0	0	1	0	1	1	0	0	1	0	0	1
620	0	2	0	0	0	0	0	1	1	1	0	0	0	0	0	0	2	1	1	1	2	1	0	0	0	0	0	2	1	1	1	2	1	1	1	2	1	0	0	1	0	0	0	0	0	1	0	1	1
621	0	2	0	0	0	0	0	0	2	2	0	0	0	0	0	0	1	1	1	1	1	0	1	0	1	2	0	2	2	2	0	1	1	0	0	1	2	0	0	2	0	1	1	0	2	2	0	0	0
622	1	0	1	0	1	1	1	2	0	0	0	1	2	2	0	0	1	1	1	1	1	0	1	0	0	1	0	1	2	1	0	0	1	2	0	2	2	0	0	2	0	1	0	0	1	1	0	0	1
623	0	0	1	0	0	0	1	1	1	1	0	1	2	1	1	0	2	2	1	0	1	0	0	0	1	1	0	2	2	1	2	0	1	1	0	2	1	0	0	2	1	0	0	1	0	0	0	0	1
624	1	1	0	0	0	0	2	2	0	0	2	0	0	0	0	0	1	2	0	0	0	0	1	1	1	1	0	0	1	0	0	2	2	0	1	1	2	0	0	1	0	0	2	0	1	0	0	0	0
625	1	1	0	0	1	1	1	1	1	2	0	0	2	1	0	0	1	0	2	1	2	0	0	0	0	1	0	1	2	1	0	0	0	0	0	2	1	0	0	0	0	1	1	0	1	1	0	1	0
626	0	1	0	1	0	0	1	1	0	2	0	1	1	1	0	0	1	0	2	0	2	1	0	0	1	1	0	2	2	2	0	1	1	0	0	2	1	0	0	1	0	0	0	1	0	1	0	0	1
627	0	2	0	0	0	0	2	2	1	1	1	0	2	0	1	1	1	1	1	1	2	0	1	0	0	0	0	1	2	1	0	0	1	2	0	2	1	0	0	0	0	0	0	1	0	1	0	1	0
628	1	1	0	1	0	0	1	1	0	0	1	1	1	1	0	0	1	2	0	0	0	0	1	0	0	1	0	2	2	2	0	2	2	0	0	0	2	0	0	2	0	0	2	0	1	0	0	1	0
629	1	2	0	0	0	0	1	1	1	2	0	0	1	0	0	0	2	1	2	0	1	0	0	0	0	1	1	2	2	1	0	1	0	1	2	2	0	0	0	0	0	1	1	0	1	1	0	0	0
630	0	0	0	1	1	1	0	0	2	2	0	0	0	0	0	0	0	2	0	1	1	0	0	0	0	1	0	1	1	1	0	1	1	0	0	1	1	1	0	0	0	1	0	0	1	0	0	0	0
631	0	1	0	0	0	0	1	1	1	1	1	1	1	2	0	0	1	1	1	1	2	0	1	1	1	0	0	2	2	1	2	0	0	0	0	1	1	1	0	1	0	1	1	0	1	1	0	0	0
632	0	2	1	1	0	0	2	2	0	0	2	0	1	0	1	0	0	0	2	1	2	0	0	0	0	1	0	1	2	0	1	1	1	1	1	2	2	0	0	1	1	0	0	0	0	1	0	0	0
633	0	2	1	0	1	1	2	2	1	1	1	0	1	0	0	1	2	2	1	1	2	0	1	0	0	1	0	2	2	2	0	2	1	1	0	1	1	1	1	0	0	1	1	0	0	0	0	0	0
634	0	1	0	0	0	0	1	1	1	1	0	0	1	1	0	0	1	0	2	0	2	0	0	0	0	1	0	2	2	2	0	1	1	0	0	2	2	0	0	1	0	0	0	1	0	1	0	0	0
635	0	1	0	1	0	0	0	0	2	2	0	1	2	1	0	1	0	1	2	1	2	0	0	0	0	1	0	2	2	2	1	1	1	1	1	1	0	0	0	1	0	1	1	0	1	1	0	0	1
636	0	1	0	0	0	0	1	1	1	2	0	1	2	1	0	0	1	0	2	0	2	1	0	0	0	2	0	2	2	2	1	1	0	1	0	2	0	0	0	1	0	1	1	1	1	2	0	0	0
637	0	1	0	1	0	0	2	2	1	1	1	1	1	1	0	0	0	2	0	1	1	1	1	0	1	0	0	2	2	1	1	1	0	1	1	1	1	0	0	1	0	0	1	0	1	0	0	1	0
638	1	2	1	0	0	0	1	2	0	1	0	0	0	0	0	0	2	0	2	1	2	1	0	0	0	1	0	1	2	1	1	0	0	0	0	2	1	0	0	0	1	0	1	0	0	0	0	0	0
639	0	2	1	1	0	0	1	1	1	1	2	0	0	0	0	0	1	2	0	1	1	0	0	0	0	1	0	1	2	1	0	0	0	1	0	2	1	0	0	1	1	0	0	1	1	2	0	0	1
640	0	0	0	0	0	0	1	2	0	1	0	0	0	0	0	0	1	0	1	0	2	0	0	0	0	0	0	2	2	2	0	1	1	0	0	1	1	0	0	2	0	0	0	0	0	0	0	0	0
641	1	0	0	1	0	0	1	1	1	2	0	0	1	0	0	1	2	0	2	0	2	0	1	0	0	1	0	2	1	0	0	1	1	0	0	2	1	1	1	0	0	0	1	0	0	1	0	0	0
642	1	2	0	1	0	0	0	0	2	2	0	2	2	1	1	0	1	0	2	0	2	1	0	0	0	0	0	1	2	1	0	1	1	0	0	2	2	0	1	1	1	0	0	0	0	0	0	0	1
643	0	1	0	0	0	0	1	1	1	1	1	1	2	1	0	1	0	1	1	2	1	1	1	0	0	0	0	1	2	1	0	2	2	0	0	1	1	0	0	0	0	0	0	0	0	0	0	0	0
644	1	2	0	0	0	0	1	2	1	2	0	1	1	1	0	0	1	2	0	1	2	1	0	0	0	1	0	2	2	1	1	1	1	0	1	2	2	0	0	0	0	0	0	0	0	0	0	0	1
645	0	1	0	0	0	0	2	2	0	0	1	0	0	0	0	0	2	0	2	0	2	0	0	0	1	2	0	1	1	1	0	1	0	1	1	2	1	0	0	0	0	1	0	0	1	0	0	1	0
646	1	2	0	0	0	0	1	1	1	2	0	1	1	1	0	0	0	2	0	1	0	1	1	1	1	1	1	1	1	0	0	2	2	1	0	2	1	0	0	0	0	0	0	1	0	1	0	0	0
647	0	2	0	1	0	0	0	0	2	2	0	0	0	0	0	0	0	1	1	0	1	0	0	0	0	0	0	2	2	2	1	1	1	1	0	0	2	0	0	0	0	0	0	1	0	1	0	1	0
648	0	1	0	0	0	0	1	2	0	0	0	0	2	1	0	0	2	2	1	0	2	0	0	0	0	1	0	2	2	2	0	1	1	2	0	2	2	0	0	0	0	0	0	0	0	0	0	0	1
649	1	1	0	1	1	1	1	1	1	1	0	1	1	1	0	0	0	2	0	1	1	0	0	0	0	0	0	2	2	1	0	2	2	0	0	2	2	1	1	0	0	0	1	1	2	0	0	0	0
650	0	2	0	1	0	0	1	1	0	0	0	0	2	2	0	0	0	0	2	1	2	1	0	0	0	0	2	2	2	0	1	0	0	0	0	2	0	0	0	0	0	0	2	0	1	0	0	1	0
651	0	1	1	1	1	1	2	2	1	1	0	1	1	1	0	0	1	1	1	1	2	0	0	0	0	1	0	2	1	1	0	1	0	2	2	2	1	0	0	2	0	1	1	0	1	1	0	0	0
652	0	0	0	0	0	0	1	1	1	1	0	0	0	0	0	0	0	0	2	1	2	1	2	1	1	0	0	2	1	0	1	1	1	0	1	2	1	0	0	0	0	1	1	0	1	0	0	0	0
653	1	1	0	0	1	1	1	1	1	2	0	1	0	0	0	0	2	2	0	2	0	1	1	0	0	0	0	2	2	2	0	1	0	1	0	1	2	0	0	1	0	0	0	1	0	1	0	0	1
654	1	1	0	0	0	0	1	1	1	1	0	0	0	0	0	0	1	2	1	1	1	2	0	0	0	0	0	0	1	0	0	0	0	0	0	2	1	0	0	1	0	1	1	0	1	1	0	0	0
655	0	0	0	0	0	0	1	2	0	0	0	0	0	0	0	0	0	1	1	1	2	1	0	0	0	0	0	2	2	2	0	1	2	0	1	2	1	0	0	0	0	0	0	0	2	2	0	0	1
656	0	0	0	0	1	1	0	1	1	1	0	0	0	0	0	0	1	0	1	1	1	0	0	0	0	2	0	1	1	1	1	0	0	0	0	2	2	0	0	1	0	1	2	0	0	1	0	0	0
657	1	1	0	0	0	0	2	2	0	0	0	1	1	1	0	0	2	1	1	1	2	1	0	0	1	0	0	1	2	1	0	0	0	0	0	2	0	0	0	0	0	0	1	0	1	0	0	0	0
658	0	2	0	0	0	0	1	1	1	1	1	0	0	0	0	0	1	0	2	0	2	1	0	0	0	1	0	1	2	1	1	1	1	0	0	1	1	0	0	0	0	0	0	0	0	1	0	0	0
659	0	0	0	1	0	0	1	1	1	1	1	0	1	0	0	1	2	0	2	1	2	1	1	0	0	0	0	1	2	1	0	1	1	0	0	1	1	0	0	1	0	1	1	0	1	1	1	0	0
660	1	2	0	0	0	0	1	1	1	1	0	0	0	0	0	0	1	0	2	1	2	1	0	0	0	0	0	1	2	1	0	1	1	1	0	0	1	0	0	2	0	0	0	0	0	0	0	0	0
661	0	2	0	0	0	0	2	2	1	1	0	0	1	1	0	0	1	0	2	0	2	0	0	0	1	1	0	1	1	1	0	2	2	0	0	2	2	0	0	2	0	1	1	0	0	1	0	0	0
662	0	0	0	0	0	1	1	1	1	1	0	1	0	0	0	0	0	0	2	1	2	0	0	0	0	0	0	2	2	1	1	2	2	0	0	1	0	0	0	0	0	0	0	0	0	1	0	0	0
663	0	1	0	0	0	0	1	1	1	1	0	0	0	0	0	0	0	1	1	1	2	0	0	0	0	1	0	1	2	1	0	1	1	1	0	1	1	1	0	0	0	1	2	0	0	1	0	1	0
664	1	1	0	0	1	1	1	1	1	1	0	1	1	1	0	0	2	0	2	0	2	1	0	0	0	1	0	1	1	0	0	0	0	0	0	2	2	0	0	1	0	0	0	0	0	0	0	0	0
665	0	0	0	1	0	0	1	1	1	2	0	0	0	0	0	0	1	0	2	1	2	0	0	0	0	2	0	2	2	2	0	1	1	1	2	2	1	1	0	1	0	1	1	0	1	1	0	0	0
666	0	0	0	0	1	1	1	1	1	1	0	0	2	1	0	1	2	2	1	1	2	0	0	0	0	0	0	2	2	1	1	1	1	0	0	2	2	0	0	1	0	0	1	0	1	0	0	0	1
667	0	0	0	0	0	0	1	1	1	1	0	0	0	0	0	0	2	2	0	2	1	1	0	0	0	0	0	2	1	1	0	1	2	1	0	2	0	0	0	0	0	0	1	0	0	1	0	1	0
668	0	2	0	0	0	0	2	2	0	1	1	1	0	0	0	0	1	0	2	0	2	0	0	0	0	1	0	2	2	2	0	0	0	1	1	2	1	0	0	1	0	1	1	0	2	2	0	1	0
669	0	1	0	0	0	0	2	2	0	1	0	0	1	0	0	1	2	0	2	0	2	0	1	0	0	1	0	2	2	2	0	0	1	1	0	2	1	0	0	0	0	0	1	0	0	0	0	1	0
670	1	1	0	1	0	0	1	1	1	1	1	1	2	1	1	0	2	0	2	0	2	0	0	0	0	0	0	2	2	2	1	2	1	1	0	1	1	0	0	0	0	0	1	0	0	1	0	1	0
671	1	1	0	0	0	0	1	2	0	0	0	0	0	0	0	0	2	1	2	1	2	1	1	0	0	0	0	2	2	1	2	2	1	0	0	2	1	0	0	0	0	0	0	0	0	1	0	0	0
672	0	1	0	1	0	0	1	1	2	2	0	1	1	1	0	0	2	0	2	0	2	0	0	0	0	1	0	2	1	1	0	1	1	0	0	2	0	0	0	0	0	0	0	0	0	1	0	0	0
673	0	1	0	0	0	0	0	0	2	2	0	1	1	1	0	0	1	1	1	1	2	0	0	0	0	1	0	0	2	0	0	2	1	0	0	2	1	2	1	0	1	1	1	0	1	1	0	1	0
674	0	1	0	0	1	1	2	2	1	1	0	0	0	0	0	0	2	0	2	1	2	1	0	0	0	0	0	2	1	1	1	0	1	0	0	2	2	0	0	1	0	0	1	0	1	1	0	1	0
675	1	1	0	0	1	1	1	1	1	2	0	0	1	0	0	0	1	0	2	0	2	0	1	1	1	1	0	1	2	1	1	1	1	1	1	2	1	0	0	1	0	0	1	1	1	0	0	0	1
676	0	1	0	0	0	0	2	2	0	0	2	0	0	0	0	0	1	1	1	0	1	1	1	0	1	1	0	2	2	2	1	0	1	1	0	2	2	0	0	0	0	0	1	0	0	2	0	0	2
677	1	0	1	0	0	0	1	2	0	0	0	0	1	0	0	1	1	1	1	1	2	0	1	1	2	2	0	2	1	1	0	0	0	0	0	2	2	0	0	2	0	1	0	0	1	2	0	0	0
678	0	2	0	2	0	0	2	2	0	0	1	0	0	0	0	0	2	1	1	1	2	1	1	1	1	1	0	2	1	1	0	1	2	0	1	2	2	0	0	1	1	0	0	0	1	0	0	0	0
679	1	1	0	0	0	0	1	1	1	2	0	0	2	0	1	1	1	2	1	0	2	0	0	0	0	1	1	2	2	1	0	2	2	0	0	1	2	0	0	1	0	0	1	0	1	1	0	0	0
680	0	0	0	0	0	0	1	2	0	0	1	2	1	1	0	0	1	1	1	1	2	0	0	0	1	1	0	2	2	2	2	2	2	0	0	2	0	0	0	1	0	1	1	0	1	0	0	0	2
681	0	1	1	1	0	0	2	2	0	1	0	0	0	0	0	0	1	1	1	1	1	0	0	0	0	1	0	2	2	1	2	1	1	0	0	0	1	0	0	0	0	0	1	0	0	1	0	0	0
682	1	1	0	0	0	0	1	1	1	1	0	0	0	0	0	0	1	1	1	0	1	0	0	0	0	1	0	2	2	1	2	1	0	1	1	2	1	0	0	0	1	0	0	0	0	2	0	1	0
683	1	0	0	0	0	0	2	2	0	1	1	0	1	1	0	0	1	2	1	0	1	0	0	0	0	2	0	2	0	0	0	0	1	1	0	2	1	0	0	1	0	0	0	1	0	0	1	0	0
684	1	1	0	0	1	1	1	1	1	1	1	1	1	1	0	0	2	0	2	1	1	0	0	0	0	1	0	1	2	1	1	1	1	0	0	2	1	0	0	1	0	1	0	0	1	0	0	0	1
685	1	1	0	0	0	0	2	2	0	1	0	1	1	1	0	0	1	1	1	1	1	0	1	0	0	1	0	2	2	2	0	2	2	0	1	1	2	0	0	1	0	1	1	0	0	0	0	0	0
686	0	0	0	0	0	0	0	1	1	1	0	1	1	1	0	0	2	0	2	0	2	1	0	0	0	0	0	2	2	0	1	1	0	0	0	1	2	0	0	1	1	0	0	0	0	1	0	1	0
687	0	1	0	0	0	0	2	2	0	0	0	0	0	0	0	0	0	0	2	1	2	2	0	0	0	0	0	1	2	1	0	0	0	0	0	1	2	0	0	2	0	1	1	0	1	1	0	0	0
688	1	1	1	1	0	0	0	0	2	2	0	0	0	0	0	0	1	2	0	1	1	2	1	1	1	1	0	2	2	2	0	1	1	2	0	2	1	0	0	0	1	0	0	0	0	1	0	1	0
689	0	2	0	0	0	0	0	0	2	2	0	0	0	0	0	0	0	2	0	1	1	2	1	1	1	1	0	2	2	2	1	1	1	0	0	1	0	0	0	1	0	1	1	0	2	1	0	0	0
690	0	1	0	0	0	0	2	2	0	0	0	0	1	0	0	0	1	1	1	1	1	0	0	0	0	1	0	2	2	2	1	0	1	1	0	2	0	0	0	1	0	1	0	0	2	1	0	0	1
691	1	1	0	1	0	0	1	1	1	1	0	0	0	0	0	0	1	1	1	1	1	0	1	0	1	0	0	2	1	1	1	2	1	1	0	1	1	0	0	1	0	0	1	0	0	0	0	0	1
692	1	1	0	1	0	0	1	1	1	1	1	0	0	0	0	0	2	0	2	0	2	0	0	0	0	1	0	2	2	2	0	1	1	2	1	2	2	0	0	0	0	0	0	0	2	1	0	0	0
693	1	0	1	0	0	0	0	1	1	1	0	1	1	1	0	0	0	2	1	0	1	1	0	0	0	1	0	2	1	1	1	2	1	0	0	1	0	0	0	0	0	0	0	0	0	0	0	0	0
694	1	1	0	1	0	0	1	2	0	0	0	1	1	1	0	0	0	0	2	1	2	0	0	0	1	0	0	2	2	0	0	0	0	0	0	2	1	0	0	1	0	1	1	0	1	1	0	0	1
695	0	1	0	1	0	0	0	0	2	2	0	1	1	1	0	0	1	1	1	1	1	0	0	0	0	2	1	1	2	2	0	0	0	0	1	2	1	0	0	0	0	0	0	0	0	1	0	1	0
696	0	0	0	0	1	1	1	1	1	2	0	0	0	0	0	0	0	1	0	1	0	1	0	0	0	0	0	2	2	2	1	2	1	0	0	1	2	0	0	0	0	0	0	0	0	2	0	1	0
697	1	2	0	0	0	0	1	2	0	1	0	0	2	0	1	1	0	0	2	0	2	1	0	0	0	1	0	2	2	1	1	0	0	0	1	2	1	0	0	0	0	0	0	0	0	0	0	0	0
698	0	0	0	0	2	2	2	2	0	1	1	0	0	0	0	0	2	0	2	1	2	0	0	0	0	0	0	1	2	1	0	2	1	1	0	1	2	0	0	1	0	1	1	0	1	2	0	0	0
699	1	2	0	0	0	0	1	2	0	0	1	1	1	1	0	0	1	1	1	1	1	0	0	0	0	1	0	1	2	1	0	2	2	0	0	1	2	0	0	2	0	0	0	0	1	1	0	0	0
700	0	0	0	0	0	0	0	1	1	1	0	0	0	0	0	0	0	1	1	1	2	0	0	0	0	1	0	2	2	1	1	1	1	1	0	1	2	0	0	0	0	0	0	0	1	1	0	0	0
701	1	1	0	0	1	1	2	2	0	1	1	1	1	1	0	0	2	1	2	0	1	1	0	0	0	2	0	2	1	0	1	0	0	0	1	2	1	0	0	0	0	1	1	0	1	1	0	0	1
702	0	2	1	1	0	0	1	1	1	1	1	0	0	0	0	0	1	1	1	0	1	0	1	0	0	1	0	2	2	2	0	2	2	0	0	2	0	0	0	1	0	0	0	0	0	0	0	0	0
703	0	2	0	0	0	0	1	1	1	1	1	0	0	0	0	0	1	2	0	1	2	1	1	1	1	1	0	1	1	1	0	1	1	0	0	1	1	0	0	1	0	0	0	1	0	0	0	0	0
704	0	1	0	1	0	0	1	1	0	1	0	1	2	1	0	0	1	1	1	0	1	0	0	0	0	1	1	2	2	0	1	1	0	2	1	1	2	1	1	0	0	1	1	0	0	1	0	0	0
705	0	1	0	1	0	0	1	1	1	2	1	1	1	2	0	0	2	2	0	1	2	0	0	0	1	0	0	2	2	2	0	2	2	0	0	2	0	0	0	0	0	0	0	1	0	0	0	1	0
706	1	1	0	0	0	0	1	1	1	1	1	0	2	1	0	0	1	0	2	1	2	0	0	0	1	0	0	2	2	1	2	1	1	0	0	1	2	0	0	1	0	0	2	0	1	0	0	0	0
707	1	2	0	0	0	0	1	2	0	0	1	0	1	0	0	1	1	0	2	1	2	1	0	0	0	2	1	1	1	0	0	2	2	0	0	2	2	0	0	1	0	0	0	1	0	0	0	0	0
708	0	2	1	1	0	0	0	1	1	1	0	0	0	0	0	0	1	0	1	0	2	0	0	0	1	1	0	2	2	2	0	1	0	1	0	1	1	0	0	2	0	0	1	0	0	0	0	0	0
709	1	0	0	0	0	0	2	2	0	0	0	0	0	0	0	0	1	1	0	1	0	1	1	1	1	1	0	2	1	1	0	1	1	1	1	2	1	0	0	0	1	0	1	0	1	1	0	0	0
710	0	1	0	0	0	0	0	1	1	1	1	0	0	0	0	0	1	1	1	0	2	1	1	1	0	0	0	1	2	0	1	1	1	0	0	2	2	0	0	2	1	0	0	1	0	0	0	1	0
711	1	1	0	0	1	1	2	2	0	0	0	0	0	0	0	0	0	0	2	1	2	0	0	0	0	0	0	1	1	1	1	1	1	0	0	1	2	0	0	1	0	0	1	0	1	0	0	0	0
712	1	1	0	1	0	0	2	2	1	1	0	0	1	1	0	0	2	1	1	0	2	0	0	0	1	2	0	2	2	2	0	1	1	1	1	1	0	0	0	0	0	0	0	1	0	1	0	0	0
713	1	2	0	2	0	0	1	1	1	1	1	0	0	0	0	0	2	1	1	0	2	0	0	0	0	1	0	2	1	1	0	1	1	2	1	1	2	0	0	2	0	0	0	1	0	1	0	0	1
714	1	1	2	0	0	0	2	2	0	0	1	1	2	1	0	1	1	0	2	1	2	0	0	0	0	1	0	2	0	0	0	1	2	1	0	2	1	0	0	2	0	0	1	1	2	0	0	0	0
715	1	2	1	0	0	1	1	2	0	0	1	1	0	0	0	0	1	1	1	0	1	0	0	0	1	0	0	1	1	1	0	1	1	1	1	2	2	0	0	1	0	1	1	0	0	1	0	0	1
716	0	2	0	0	0	0	2	2	1	1	1	0	0	0	0	0	1	2	0	1	1	1	1	1	0	0	0	2	1	1	0	2	2	0	0	1	1	0	0	1	0	0	1	0	1	0	0	0	0
717	1	1	0	0	0	0	2	2	0	0	2	0	1	0	0	1	2	0	2	0	2	1	0	0	0	2	1	2	2	0	1	1	1	0	0	0	2	0	0	1	0	0	0	0	2	2	0	0	1
718	1	0	0	0	0	0	2	2	0	0	0	1	2	1	0	0	1	1	1	1	1	1	0	0	0	1	0	2	2	2	1	0	0	1	2	2	0	0	0	1	0	0	1	1	2	1	0	0	1
719	1	1	0	1	1	1	2	2	0	0	1	0	2	1	0	0	1	1	1	0	1	0	0	0	0	2	0	2	2	2	1	0	1	1	0	2	1	0	0	0	0	1	0	0	1	1	0	0	2
720	0	0	0	0	1	1	0	0	2	2	0	1	0	0	0	0	1	1	1	0	2	0	0	0	0	2	0	1	2	1	0	1	1	0	0	2	0	0	0	0	0	1	1	0	1	0	0	0	0
721	0	1	0	1	0	0	1	2	0	0	0	1	1	1	0	0	2	1	1	1	2	1	0	0	1	1	0	1	2	1	1	1	1	1	0	2	2	0	0	1	0	0	1	0	0	1	0	0	0
722	0	2	0	0	0	0	0	1	1	1	0	0	1	0	0	1	2	0	2	0	2	0	0	0	0	0	0	2	2	1	1	1	1	0	0	2	0	0	0	1	0	1	1	0	1	1	0	0	0
723	1	0	0	0	0	0	1	2	0	1	0	1	1	1	0	0	1	1	1	1	1	0	0	0	0	0	0	1	2	0	0	1	1	0	0	2	2	0	0	1	0	1	1	0	1	1	0	0	0
724	0	1	1	1	0	0	2	2	1	1	0	0	0	0	0	0	2	0	2	0	2	0	1	0	1	0	0	1	2	1	0	1	1	1	1	2	1	1	1	0	0	0	0	0	0	1	0	0	1
725	1	2	0	1	0	0	0	0	1	1	0	1	1	1	0	0	1	0	1	0	1	0	0	0	0	1	0	2	2	1	1	2	1	1	0	1	2	0	0	2	0	0	2	0	1	0	0	1	0
726	0	1	0	0	0	1	0	0	2	2	0	1	1	1	0	0	1	1	1	2	1	0	0	0	0	1	0	2	2	1	2	2	1	1	0	1	2	0	0	2	0	0	0	0	0	0	0	1	0
727	1	1	0	0	1	1	1	2	0	1	0	0	0	0	0	0	0	0	1	1	1	2	1	1	1	1	0	0	1	0	0	2	2	1	0	2	1	0	0	1	0	0	0	1	1	2	1	0	0
728	1	0	0	0	1	1	2	2	0	0	1	0	1	0	0	0	0	0	2	1	2	1	1	1	1	2	0	1	2	1	1	0	0	0	0	2	0	0	0	0	0	0	0	1	0	0	0	1	0
729	0	2	0	0	0	0	1	2	1	2	0	1	1	1	0	0	1	0	1	0	2	0	0	0	0	1	0	2	2	2	1	2	2	0	0	1	2	0	0	0	1	1	1	0	2	1	0	0	1
730	0	0	0	0	0	0	0	0	1	1	1	0	1	1	0	0	1	1	1	1	1	0	0	0	0	0	0	2	2	2	0	2	1	1	0	2	1	0	0	1	0	0	0	1	1	1	1	0	0
731	0	2	0	1	0	0	0	0	2	2	0	0	1	0	0	1	1	0	2	0	2	0	0	0	0	1	0	1	1	1	0	0	0	0	0	1	1	0	0	2	0	0	0	0	1	1	0	1	0
732	1	1	0	0	0	0	2	2	0	0	2	0	0	0	0	0	2	0	2	0	2	1	1	0	0	0	0	2	2	2	0	1	1	0	0	1	0	0	0	0	1	0	0	0	0	2	0	0	0
733	1	2	0	0	0	0	2	2	0	0	1	1	0	0	0	0	1	1	1	1	2	0	0	0	1	1	0	2	2	2	0	1	1	0	0	1	2	0	0	0	0	0	0	0	0	1	0	0	0
734	1	2	0	0	0	0	2	2	1	1	1	1	1	1	0	0	0	2	0	1	0	0	0	0	0	1	0	2	2	1	2	1	1	0	0	2	1	0	0	0	0	1	0	0	1	0	0	0	0
735	0	0	0	1	0	0	2	2	0	0	1	0	0	0	0	0	1	0	1	0	2	1	0	0	1	0	0	1	2	1	1	1	2	0	0	2	2	0	0	1	0	0	2	0	0	1	0	0	1
736	0	0	0	1	1	1	2	2	0	1	1	1	2	0	1	0	0	2	0	1	0	0	0	0	0	2	0	2	2	2	1	1	0	2	1	1	2	0	0	1	0	0	1	0	0	1	0	1	0
737	0	0	0	0	0	0	1	1	2	2	0	0	0	0	0	0	1	1	1	1	1	0	0	0	0	1	0	2	1	1	1	1	1	0	0	1	2	0	0	1	1	0	0	0	0	0	0	0	0
738	1	1	0	0	0	0	1	1	0	0	1	0	0	0	0	0	1	2	1	0	2	0	0	0	0	1	0	1	2	1	0	1	2	1	0	1	2	0	1	1	1	1	1	0	2	0	0	0	0
739	1	1	0	0	0	0	1	1	1	1	1	0	0	0	0	0	2	2	0	1	2	1	0	0	0	0	0	2	2	1	2	0	0	1	2	2	2	0	0	0	0	0	0	1	0	1	0	0	1
740	1	1	0	1	0	0	1	1	1	2	1	1	2	1	0	0	1	0	2	0	2	1	1	1	0	0	0	2	2	2	2	0	0	0	0	2	1	0	0	0	0	0	1	0	1	0	0	0	1
741	0	1	1	1	0	0	1	1	1	1	0	0	0	0	0	0	1	1	1	1	1	1	1	1	1	1	0	2	2	1	1	0	0	0	0	2	1	1	0	0	0	1	1	0	1	0	0	0	1
742	0	1	1	1	0	0	2	2	0	0	1	0	1	0	0	0	0	1	1	1	2	1	0	0	0	0	0	2	1	1	0	0	0	1	1	1	2	0	0	2	0	0	0	0	0	1	0	0	0
743	1	1	0	1	0	0	0	0	2	2	0	1	1	1	0	0	2	1	1	1	1	0	1	0	1	1	0	2	2	2	0	1	1	0	0	2	1	1	1	0	0	0	0	1	0	1	0	0	1
744	1	1	0	0	1	1	2	2	0	1	0	1	1	1	0	0	2	0	2	0	2	0	1	0	1	2	0	1	2	1	0	0	0	2	1	2	1	1	1	0	0	0	0	0	1	1	0	0	0
745	0	1	1	0	0	1	1	1	1	1	1	1	1	1	0	0	1	0	2	1	2	0	0	0	0	1	0	1	2	2	0	1	0	1	1	2	0	0	0	0	0	0	0	0	0	1	0	0	1
746	1	1	0	1	1	1	0	1	1	1	0	2	2	1	1	0	1	0	2	0	2	1	2	1	1	1	0	2	2	2	0	1	1	1	1	1	1	0	0	0	0	0	0	0	1	0	0	0	0
747	1	1	0	0	0	0	1	2	0	1	0	1	1	2	0	0	1	1	1	1	2	1	1	0	0	1	0	2	2	1	1	2	2	0	0	1	1	0	0	1	0	0	2	0	1	0	0	0	0
748	1	2	0	0	0	0	1	2	1	1	0	0	0	0	0	0	2	1	1	1	1	0	1	0	0	1	0	2	2	2	1	1	1	0	0	1	2	0	1	0	2	1	1	0	1	0	0	0	1
749	0	1	0	1	0	0	2	2	0	0	1	1	2	2	0	0	1	1	1	0	1	0	0	0	0	0	0	2	2	2	0	2	2	0	0	2	2	0	0	2	0	1	1	0	0	0	0	0	0
750	0	2	1	2	0	0	2	2	0	1	1	1	1	1	0	0	1	0	2	1	2	0	0	0	0	2	0	2	2	2	1	2	2	0	0	1	2	0	0	2	1	0	0	0	0	1	0	0	0
751	0	1	0	1	0	0	1	2	0	1	0	0	1	0	0	1	1	1	1	0	2	0	2	0	0	0	0	2	2	2	0	0	0	0	0	2	1	0	0	0	0	1	1	0	0	1	0	0	0
752	0	1	0	0	0	0	2	2	0	0	2	1	2	1	0	0	2	1	1	1	2	1	0	0	0	1	0	1	2	1	1	1	0	2	2	2	0	0	0	1	0	1	1	0	1	2	0	0	1
753	1	2	0	0	0	0	0	1	1	1	0	0	0	0	0	0	1	0	2	0	2	0	0	0	0	1	0	1	1	1	0	1	1	1	1	2	1	0	0	1	1	1	1	0	0	0	0	2	0
754	1	1	0	1	0	0	1	2	0	0	0	0	0	0	0	0	0	2	0	1	1	1	0	0	0	2	1	2	2	1	0	1	0	0	0	2	2	0	0	1	0	0	0	0	0	0	0	0	0
755	1	1	1	1	0	1	2	2	0	1	0	0	0	0	0	0	1	2	1	1	1	0	0	0	0	1	0	1	2	1	0	2	1	1	2	2	1	0	0	0	0	1	1	0	1	0	0	0	2
756	1	1	0	0	0	0	0	1	1	1	0	0	0	0	0	0	1	1	1	1	2	0	0	0	0	2	0	1	2	1	1	0	0	0	0	2	1	0	0	0	0	0	0	0	0	1	0	0	0
757	0	1	0	1	0	0	2	2	0	1	1	0	0	0	0	0	1	0	2	0	2	0	0	0	0	1	0	2	2	1	1	1	1	0	0	2	2	0	0	1	0	0	0	0	0	0	0	0	0
758	1	2	0	1	0	0	2	2	0	0	1	0	0	0	0	0	1	0	2	0	2	0	0	0	0	1	0	2	1	0	1	1	1	1	1	2	1	0	0	1	0	1	1	0	2	0	0	1	0
759	1	1	0	1	0	0	2	2	0	0	2	0	1	0	0	0	2	1	1	1	2	0	1	0	0	2	0	1	2	2	1	0	0	0	0	2	1	0	0	0	0	0	1	0	1	0	0	0	0
760	1	1	0	0	0	0	1	2	0	1	0	1	1	1	0	0	1	0	1	2	1	0	0	0	0	1	0	2	2	1	1	0	0	0	0	2	2	1	1	1	0	0	2	0	0	0	0	0	0
761	1	0	0	0	0	0	0	1	2	2	0	0	1	0	0	0	0	0	2	0	2	0	0	0	0	2	0	2	2	2	1	2	2	0	0	1	0	1	1	0	0	1	0	0	0	0	0	0	0
762	0	1	0	1	0	0	1	1	1	2	0	0	0	0	0	0	0	0	2	1	2	1	1	0	1	1	1	2	2	1	0	0	0	0	0	2	1	0	0	1	0	1	1	0	1	0	0	1	0
763	1	2	0	1	0	0	1	1	0	0	1	0	0	0	0	0	2	0	2	0	2	0	0	0	0	1	1	2	2	1	0	2	2	0	0	1	1	0	0	0	0	0	0	0	0	1	0	0	1
764	1	2	0	0	0	0	1	2	0	0	1	1	1	1	0	0	0	1	0	1	2	0	0	0	0	0	0	2	2	2	0	1	0	2	1	1	1	0	0	0	0	0	1	0	1	1	0	0	1
765	0	0	0	0	1	1	0	1	0	0	1	0	0	0	0	0	1	0	1	2	1	1	0	0	1	1	0	2	2	1	1	0	0	0	1	2	1	0	0	0	0	0	1	0	1	0	0	0	0
766	0	2	0	0	1	1	1	1	1	2	0	0	0	0	0	0	1	0	2	0	2	0	0	0	0	1	0	2	2	2	0	1	2	0	0	1	2	1	1	0	1	0	0	0	1	0	0	0	0
767	0	1	0	1	1	1	2	2	0	0	1	0	1	0	0	0	1	1	1	1	1	1	0	0	0	1	0	2	2	2	0	0	0	0	0	2	2	0	0	1	0	1	1	0	1	1	0	0	1
768	1	2	0	1	0	0	1	2	0	0	1	1	0	0	0	0	2	0	2	0	2	0	0	0	0	0	0	1	2	0	0	1	2	0	0	2	1	0	0	0	0	0	0	0	0	1	0	0	0
769	1	1	0	0	1	1	2	2	0	1	0	1	1	1	0	0	0	2	0	2	0	0	0	0	0	1	0	2	2	1	1	2	1	0	0	2	1	0	0	2	0	0	1	0	0	0	0	0	0
770	1	2	1	0	0	1	0	1	1	1	0	0	0	0	0	0	1	0	1	0	2	0	0	0	0	1	0	2	2	2	1	1	1	0	0	2	1	0	0	0	0	1	1	0	2	2	0	0	0
771	1	0	0	0	1	1	2	2	0	1	1	0	2	1	0	1	1	1	1	2	1	0	0	0	1	0	0	2	2	0	0	1	0	0	0	1	2	0	0	1	0	0	0	1	1	2	0	0	0
772	1	0	0	0	1	1	2	2	1	1	1	0	0	0	0	0	0	2	0	1	0	0	0	0	0	2	0	2	2	2	0	0	0	1	1	1	1	1	1	0	0	0	2	0	1	0	0	0	0
773	0	1	0	0	0	0	0	0	1	1	1	1	2	1	0	0	0	1	1	2	1	0	0	0	0	2	0	2	2	2	0	2	1	1	0	2	1	1	1	0	1	1	1	0	1	1	0	0	0
774	1	1	0	0	0	0	1	2	0	0	1	1	1	0	0	0	0	0	2	1	2	0	0	0	0	1	0	2	2	1	0	1	1	2	0	1	1	0	0	1	0	0	0	1	0	1	0	0	0
775	0	2	0	2	0	0	2	2	0	0	1	1	1	1	0	0	0	1	1	0	1	1	0	0	0	1	0	2	2	0	0	1	0	1	1	1	1	0	1	0	1	0	1	0	1	0	0	0	1
776	0	1	0	0	0	0	1	1	0	2	0	1	2	2	0	0	2	0	2	1	2	1	0	0	0	0	0	2	1	1	0	1	1	0	0	2	1	0	0	1	0	1	0	0	1	0	0	0	1
777	1	0	0	0	0	0	2	2	0	0	0	0	1	0	0	1	2	2	1	1	2	0	0	0	0	2	0	2	1	1	0	2	2	0	0	1	1	0	0	1	0	1	1	0	1	1	0	1	0
778	0	1	0	1	0	0	0	1	1	1	0	1	1	0	1	0	0	1	2	0	2	1	0	0	0	0	0	2	2	1	0	1	0	1	2	2	1	0	0	1	0	0	0	0	0	1	0	0	0
779	0	0	0	0	0	0	2	2	0	0	0	0	1	0	0	1	1	2	0	0	0	0	1	1	2	2	0	2	2	2	0	2	2	0	1	1	2	0	0	1	0	1	1	0	0	0	0	0	0
780	0	1	0	0	0	0	1	1	1	1	0	0	0	0	0	0	2	1	1	1	2	1	0	0	0	0	0	2	2	1	1	0	0	0	1	2	1	1	0	1	0	1	0	0	1	1	0	0	0
781	0	2	0	0	1	1	0	0	2	2	0	1	1	1	0	0	1	1	1	1	1	0	1	0	0	2	0	2	2	2	0	1	1	0	0	2	2	0	0	1	1	0	0	2	0	1	0	0	0
782	1	2	0	0	0	0	0	0	2	2	0	0	0	0	0	0	2	0	2	0	2	0	0	0	0	0	0	0	2	0	0	1	1	0	0	2	2	0	0	0	0	1	1	0	1	1	0	0	1
783	0	1	0	1	0	0	2	2	0	0	1	1	1	1	0	0	1	1	1	1	1	1	0	0	0	1	0	2	2	2	1	1	2	0	1	2	1	0	0	0	0	0	0	0	1	1	0	0	0
784	0	1	1	1	0	0	1	1	1	1	0	0	0	0	0	0	1	0	2	0	2	0	0	0	1	0	0	2	1	1	0	1	1	0	0	1	1	0	0	0	0	0	0	0	0	1	0	0	1
785	1	0	0	1	0	0	1	2	0	0	0	1	1	1	0	0	1	0	1	0	1	0	1	0	0	0	0	0	1	0	0	1	1	0	0	2	1	0	0	1	0	0	0	0	0	0	0	0	0
786	0	1	0	0	0	0	1	1	0	2	0	1	2	1	0	0	0	0	2	1	2	0	0	0	0	2	0	0	1	0	0	2	1	1	0	1	1	0	0	0	1	0	0	0	0	0	0	0	0
787	0	1	0	0	0	0	2	2	0	0	1	1	1	1	0	0	0	1	1	1	1	1	0	0	1	0	0	2	1	0	0	0	1	1	0	2	1	0	0	0	0	1	0	0	1	0	0	0	0
788	0	1	1	0	0	1	1	2	1	1	0	0	1	0	1	0	1	0	2	0	2	0	1	0	0	2	0	2	1	1	1	0	0	0	0	2	0	0	0	0	0	0	0	0	2	2	0	0	0
789	1	2	0	0	0	0	0	0	2	2	0	0	0	0	0	0	2	2	0	2	0	0	1	0	1	0	0	1	2	0	1	0	1	0	0	2	1	0	0	0	0	0	1	0	1	0	0	0	0
790	1	0	0	0	0	0	1	1	1	1	0	1	0	0	0	0	2	2	0	2	1	0	1	0	0	1	0	1	2	1	1	0	0	1	1	2	1	0	0	0	0	0	1	0	1	1	0	0	0
791	1	2	0	2	0	0	2	2	0	0	0	0	0	0	0	0	2	0	2	1	2	1	1	1	1	0	0	1	1	0	1	1	0	2	2	2	1	1	1	0	0	0	2	0	1	0	0	0	0
792	0	2	0	0	0	0	1	1	1	2	0	0	1	1	0	0	0	1	2	0	2	0	0	0	0	0	0	2	2	2	0	2	2	0	0	0	0	0	0	0	0	1	2	0	0	1	0	0	0
793	0	0	0	0	0	0	1	2	0	0	1	0	2	2	0	0	1	0	1	1	2	0	0	0	0	1	0	2	2	1	1	1	1	1	1	2	1	0	0	0	1	1	1	0	2	1	0	0	0
794	1	0	0	1	0	0	1	1	1	2	1	0	0	0	0	0	1	2	0	0	0	0	0	0	0	0	0	2	2	2	0	0	0	0	0	2	1	0	0	1	0	1	1	0	1	2	0	0	0
795	0	1	0	0	0	0	1	1	0	0	1	0	1	0	0	0	1	0	2	1	2	0	0	0	1	2	0	2	2	2	0	1	1	1	1	1	2	0	0	1	0	0	1	0	0	0	0	0	1
796	1	1	0	0	0	0	2	2	0	0	1	0	0	0	0	0	1	2	0	0	1	0	0	0	0	2	0	1	2	1	0	2	1	0	1	2	0	0	0	1	0	1	1	0	1	1	0	0	0
797	0	1	2	0	0	0	2	2	0	0	1	0	0	0	0	0	0	0	1	0	2	1	0	0	0	2	0	2	2	2	0	1	1	1	1	1	2	0	1	0	1	0	0	0	0	1	0	0	0
798	0	2	0	1	0	0	2	2	1	1	0	1	1	1	0	0	2	0	2	0	2	0	0	0	0	1	0	2	2	1	2	0	0	0	1	2	1	2	1	0	1	1	1	0	1	1	0	0	0
799	1	2	0	0	0	0	1	2	0	1	0	0	1	0	0	1	1	0	2	0	2	0	0	0	0	2	0	2	2	0	0	0	0	0	0	1	2	0	1	0	1	1	1	0	1	1	0	0	0
800	1	1	1	0	0	0	1	2	0	0	0	0	0	0	0	0	2	2	0	2	2	0	1	0	1	0	0	2	1	1	0	1	0	2	2	2	2	0	0	2	0	0	1	1	0	1	0	0	1
801	1	2	0	0	0	0	1	1	1	1	0	1	2	2	0	0	2	0	2	1	2	0	0	0	0	1	0	0	1	0	0	0	0	1	1	2	0	0	0	0	0	0	0	1	0	1	0	0	0
802	0	0	0	0	0	0	1	1	1	1	1	1	1	1	0	0	1	1	1	1	2	0	0	0	0	1	0	2	2	2	1	1	1	0	0	2	2	0	1	0	1	1	1	0	2	0	0	0	0
803	1	1	0	0	0	0	2	2	0	0	0	0	0	0	0	0	0	0	2	1	2	0	0	0	0	2	0	2	2	1	1	2	1	1	0	1	2	0	0	1	1	1	1	0	1	1	0	1	0
804	0	0	0	0	2	2	1	2	1	1	0	0	1	1	0	0	1	0	2	0	2	1	0	0	0	0	0	2	1	1	0	1	1	0	0	2	1	0	0	0	0	0	0	0	0	1	0	1	0
805	1	1	0	0	1	1	0	1	1	1	0	1	2	2	0	0	2	0	2	1	2	0	0	0	0	0	0	1	2	0	0	1	1	0	0	2	2	1	0	0	0	0	1	1	1	0	0	1	0
806	1	1	1	0	0	0	1	2	0	0	0	0	0	0	0	0	1	1	1	1	1	1	0	0	0	0	0	2	1	1	1	2	1	1	0	1	0	0	0	0	0	0	0	1	0	1	0	1	0
807	0	1	0	1	0	0	1	1	1	2	0	0	0	0	0	0	1	0	2	0	2	2	1	1	1	1	0	2	2	2	0	1	1	1	0	1	0	0	0	0	0	1	1	1	1	2	0	0	0
808	1	1	0	0	0	0	2	2	0	0	0	0	0	0	0	0	1	0	2	0	2	0	0	0	0	1	0	2	2	2	0	2	2	0	0	1	2	0	0	1	0	0	0	1	0	0	0	0	0
809	0	2	0	0	0	0	2	2	0	1	1	2	1	1	0	0	2	0	2	0	2	0	0	0	1	2	0	2	1	1	0	2	2	0	0	1	0	0	0	0	0	2	2	0	1	1	0	1	0
810	0	2	0	0	1	1	0	1	1	1	0	0	1	1	0	0	2	1	2	0	1	1	1	1	1	1	0	1	1	0	0	1	1	0	0	2	1	0	0	1	0	1	1	0	1	1	0	0	1
811	0	1	1	0	0	1	2	2	0	0	2	1	0	0	0	0	0	2	1	0	1	0	1	1	1	1	0	2	2	1	2	1	1	0	0	1	1	0	0	0	1	0	2	0	0	1	0	0	0
812	1	2	0	0	0	0	2	2	0	0	1	0	1	0	0	1	2	0	2	0	2	0	0	0	0	0	0	2	1	1	1	0	0	0	0	2	1	0	0	0	0	1	0	0	1	0	0	2	0
813	1	2	0	0	0	0	1	2	0	1	0	1	2	1	0	0	1	0	2	0	2	0	0	0	0	0	0	2	1	1	1	2	2	1	0	2	2	0	0	0	0	0	0	1	0	0	0	0	1
814	0	1	0	1	0	0	1	1	0	0	2	0	1	0	0	1	1	1	1	1	0	2	1	1	1	1	0	1	2	1	0	2	2	0	0	0	2	0	0	2	0	1	1	0	1	0	0	0	0
815	0	1	0	0	0	0	1	1	1	1	0	0	0	0	0	0	0	0	2	0	2	0	0	0	1	0	0	2	2	2	2	2	2	0	0	0	2	0	1	1	1	1	1	0	1	0	0	0	1
816	0	1	1	1	0	1	1	1	0	0	0	1	1	1	0	0	1	1	1	1	1	0	1	0	1	1	0	1	2	1	0	1	0	1	2	2	2	0	0	1	0	0	1	0	1	0	0	0	0
817	0	2	1	1	0	0	0	1	0	0	1	0	0	0	0	0	2	0	2	0	2	0	0	0	0	1	0	1	2	0	1	2	2	0	0	1	2	0	0	1	0	1	1	0	1	0	0	0	0
818	1	2	0	0	0	0	2	2	0	0	1	0	0	0	0	0	2	1	2	1	2	1	0	0	0	1	0	2	2	2	0	1	1	0	0	2	1	0	0	2	0	0	0	0	2	1	0	0	0
819	0	2	0	1	0	0	2	2	0	1	0	0	1	0	0	0	2	1	2	1	2	0	1	0	0	1	0	1	2	1	0	1	1	0	1	2	1	0	0	0	0	0	0	0	0	1	0	0	0
820	1	1	0	1	0	0	0	0	2	2	0	1	1	1	0	0	2	2	0	2	2	1	0	0	0	0	0	1	1	1	0	0	0	2	1	2	2	0	0	2	0	0	1	1	0	1	0	0	0
821	0	1	0	1	0	0	1	1	1	1	1	0	0	0	0	0	0	1	1	1	1	0	0	0	0	1	1	2	2	1	0	0	1	2	0	2	2	1	1	1	0	1	1	0	1	1	0	0	0
822	1	2	0	1	0	0	0	0	2	2	0	1	1	1	0	0	2	0	2	0	2	0	0	0	0	2	0	2	2	2	1	0	0	0	0	1	2	0	0	1	0	0	1	0	1	1	0	1	0
823	0	0	0	1	1	1	0	1	0	0	0	0	0	0	0	0	1	0	2	0	2	0	1	0	0	1	0	1	2	1	0	0	0	0	1	2	1	0	0	1	0	1	1	0	1	1	0	0	1
824	1	2	0	0	0	0	0	0	2	2	0	0	2	1	0	0	1	2	0	1	1	1	0	0	0	2	0	2	2	1	1	1	1	2	0	1	1	0	0	1	0	0	0	0	0	0	0	0	0
825	1	0	0	1	0	0	2	2	0	0	0	0	0	0	0	0	1	0	2	0	2	0	0	0	0	0	0	1	2	1	0	2	1	0	0	1	1	1	0	0	0	0	0	0	0	2	0	0	0
826	0	0	0	1	0	0	2	2	0	0	1	0	0	0	0	0	0	1	1	1	2	0	1	0	0	1	0	1	1	1	0	1	0	1	1	1	2	0	0	0	0	0	0	0	1	0	0	0	0
827	1	1	0	0	0	0	2	2	0	0	1	0	1	1	0	0	1	1	1	0	1	1	0	0	0	0	0	1	2	1	0	1	1	1	0	1	1	0	0	2	0	1	1	0	0	0	0	0	1
828	1	2	0	0	0	0	1	1	1	1	0	0	1	0	0	0	2	2	1	0	2	1	1	1	1	0	1	2	1	0	0	1	1	1	0	0	2	0	0	2	0	1	1	1	1	2	0	0	0
829	0	0	0	0	0	0	2	2	0	0	1	0	0	0	0	0	1	2	0	1	2	1	0	0	0	0	0	2	2	1	1	2	2	0	0	1	2	0	0	1	0	0	0	0	1	1	0	0	1
830	0	0	0	0	1	1	2	2	0	1	0	0	1	0	0	1	2	1	1	1	1	0	1	0	1	2	0	1	2	1	0	0	1	1	0	2	1	0	0	0	0	1	1	0	1	1	0	0	0
831	0	0	0	0	1	1	1	2	0	0	0	0	0	0	0	0	0	1	0	1	2	0	0	0	0	0	0	2	1	1	1	2	2	1	0	2	0	0	0	0	0	0	0	1	0	1	0	1	0
832	0	2	0	1	0	0	1	2	0	0	1	1	0	0	0	0	1	1	1	1	1	2	0	0	0	0	0	2	2	2	0	1	1	0	0	2	2	0	1	0	1	0	0	0	0	0	0	0	0
833	1	1	0	1	0	0	2	2	0	1	0	1	1	1	0	0	1	1	1	1	1	1	0	0	0	1	0	2	2	2	0	1	1	2	0	2	2	0	0	2	0	0	0	0	1	0	0	1	0
834	1	2	0	0	0	0	2	2	0	0	1	0	0	0	0	0	1	1	1	2	1	0	0	0	0	1	0	1	2	1	0	1	1	0	1	2	2	0	0	1	0	0	0	0	1	0	0	1	0
835	0	1	0	0	0	0	0	0	2	2	0	1	2	2	0	0	0	1	1	0	0	1	1	1	1	1	0	2	2	2	0	1	1	0	0	2	2	0	1	0	1	2	2	0	2	1	0	0	0
836	1	2	0	0	0	0	1	1	0	0	0	0	0	0	0	0	1	0	2	0	2	0	0	0	1	1	0	2	2	2	2	1	0	1	2	2	1	0	0	1	0	1	1	0	2	0	0	0	0
837	1	2	1	1	0	0	2	2	0	0	1	0	0	0	0	0	1	0	2	0	2	0	1	0	0	2	0	1	2	1	0	1	1	0	0	2	1	0	0	0	0	0	1	0	1	1	0	1	0
838	1	1	0	0	0	0	1	1	1	2	0	0	2	1	0	0	1	0	2	1	2	0	1	0	0	1	0	2	2	2	0	1	0	2	2	2	1	0	0	0	0	0	1	0	0	0	0	0	0
839	0	1	0	1	0	0	2	2	0	1	0	1	1	1	0	0	1	1	1	1	1	0	0	0	0	2	0	1	1	1	0	1	1	0	0	1	1	0	0	0	0	0	0	0	0	1	0	0	1
840	0	0	0	0	0	0	1	1	1	2	1	0	1	0	0	1	1	0	2	0	2	1	0	0	0	0	0	2	2	1	1	0	0	1	0	2	2	0	0	1	1	0	0	0	0	0	0	0	2
841	0	2	0	1	0	0	1	1	1	2	0	1	2	1	0	0	2	1	1	1	2	1	1	1	1	0	0	2	2	2	0	2	1	0	0	1	2	0	0	1	0	0	0	1	0	1	0	0	0
842	1	2	0	0	0	0	1	1	1	1	0	0	0	0	0	0	1	0	2	1	2	0	0	0	0	1	0	2	2	2	1	1	0	1	0	1	1	1	1	0	0	0	0	0	0	1	0	0	0
843	0	0	0	0	0	0	1	0	1	1	1	1	2	2	0	0	0	0	2	1	2	1	0	0	0	1	0	2	2	2	0	2	1	1	0	2	1	0	0	1	0	0	1	0	0	0	0	0	0
844	1	1	0	1	0	0	1	1	1	1	1	0	0	0	0	0	2	1	2	1	2	0	0	0	1	0	0	0	1	0	0	1	1	0	0	2	0	0	0	0	0	0	0	0	0	1	0	0	0
845	1	2	1	1	0	0	0	0	2	2	0	0	0	0	0	0	2	0	1	0	1	1	0	0	0	2	0	1	2	0	1	2	1	0	0	1	1	0	0	1	0	1	1	0	1	0	0	0	1
846	0	1	0	1	0	0	1	2	0	0	1	1	1	1	0	0	2	0	2	1	2	1	1	1	1	0	0	1	1	0	0	1	1	0	0	1	1	0	0	0	1	2	2	0	1	1	0	0	0
847	1	0	0	0	2	2	0	0	2	2	0	0	0	0	0	0	1	1	1	1	2	0	2	0	0	0	0	1	2	2	0	1	0	1	0	1	1	0	0	1	0	1	0	0	2	1	0	0	0
848	1	1	0	0	0	0	1	2	0	0	0	0	0	0	0	0	0	0	2	0	1	0	0	0	0	2	0	2	2	2	0	0	0	1	1	2	1	0	0	0	0	0	0	0	0	1	0	0	0
849	1	2	0	0	0	0	1	1	1	1	1	0	1	0	0	1	2	0	2	0	2	1	0	0	0	1	0	1	2	1	1	0	0	0	0	2	0	0	0	0	0	1	2	0	1	0	0	1	0
850	1	2	0	0	0	0	2	2	1	1	1	1	2	2	0	0	1	2	0	0	1	0	1	0	0	1	0	2	2	2	0	1	1	0	0	1	0	0	0	0	1	1	0	0	1	0	0	0	0
851	0	0	0	0	0	0	1	2	0	1	0	0	0	0	0	0	1	1	1	1	1	0	0	0	0	1	0	2	2	2	1	1	2	0	0	2	2	0	0	2	0	0	0	0	0	0	0	0	1
852	1	2	0	0	0	0	1	1	1	1	0	0	0	0	0	0	1	1	1	2	1	0	0	0	0	1	0	2	1	1	1	0	1	0	0	2	1	0	0	0	0	0	0	0	0	1	0	0	1
853	1	2	0	0	0	0	0	1	1	1	0	0	0	0	0	0	1	1	1	1	1	0	1	0	0	1	0	1	1	0	1	1	2	0	0	2	2	0	0	1	0	2	2	0	1	1	0	0	0
854	1	1	1	0	0	0	2	2	0	1	0	0	1	0	0	0	1	1	1	1	2	0	0	0	0	0	0	1	1	1	0	2	2	0	0	1	2	0	0	2	0	1	1	0	1	0	0	0	0
855	0	1	2	0	0	0	0	1	1	1	0	0	0	0	0	0	1	1	1	0	1	1	0	0	0	1	0	2	2	1	1	1	1	0	0	2	0	0	0	0	0	0	0	1	1	1	0	0	0
856	0	1	0	0	0	0	1	1	1	1	1	1	2	1	0	1	1	0	1	2	1	1	1	1	1	2	0	1	2	1	0	0	1	0	0	2	0	0	0	1	0	1	1	0	2	2	0	0	1
857	0	1	0	1	0	0	0	1	1	1	0	0	2	0	0	1	1	0	2	0	2	0	0	0	1	1	0	2	1	1	1	1	1	0	0	2	1	1	1	0	0	0	0	0	1	1	0	0	0
858	1	2	1	1	0	0	1	1	1	1	0	1	1	1	0	0	0	2	0	1	1	0	0	0	0	0	0	2	2	2	0	1	1	0	0	2	1	0	0	1	1	1	1	0	1	0	0	0	1
859	1	1	0	0	1	1	1	1	1	1	1	1	2	2	0	0	0	2	0	1	0	1	2	1	1	1	0	1	2	1	0	2	2	0	0	1	1	1	1	0	0	1	1	0	1	1	0	0	0
860	0	2	0	0	0	0	1	1	1	1	1	0	0	0	0	0	0	0	2	0	2	0	0	0	0	1	0	2	0	0	0	0	0	0	1	2	1	0	0	1	0	1	1	0	1	0	0	0	0
861	0	1	0	0	0	0	1	1	1	2	0	0	1	0	0	1	1	1	1	1	1	0	2	0	0	0	0	2	2	1	0	2	1	0	1	2	2	0	0	0	0	0	0	0	0	0	0	0	1
862	1	0	0	0	0	0	1	1	1	1	0	0	2	0	0	1	1	0	2	0	1	0	0	0	0	2	0	2	1	1	1	1	2	1	0	1	1	0	0	1	0	0	0	0	0	0	0	0	0
863	1	0	0	1	1	1	1	1	1	1	1	0	0	0	0	0	1	1	1	1	2	0	0	0	0	0	0	2	2	2	1	1	1	0	0	1	1	0	0	1	0	0	1	0	1	0	0	0	0
864	1	1	0	0	0	0	1	2	0	0	1	0	1	1	0	0	1	1	1	0	1	0	0	0	1	1	0	2	1	1	0	2	2	0	0	2	2	0	0	1	0	1	1	0	1	1	0	0	0
865	0	2	0	0	1	1	2	2	0	0	1	0	0	0	0	0	2	1	2	1	2	0	0	0	0	1	0	1	2	0	1	1	1	1	0	1	1	0	0	1	1	0	1	0	1	0	0	1	0
866	1	2	0	0	0	0	1	2	0	0	1	0	1	1	0	0	1	0	2	1	2	0	1	0	1	0	0	2	2	2	1	0	0	0	0	2	2	0	0	1	0	0	0	0	0	0	0	0	0
867	1	2	0	0	0	0	1	1	1	2	0	0	1	1	0	0	2	0	1	0	2	1	1	0	0	1	0	2	2	1	1	0	0	0	0	2	1	0	0	0	0	0	0	0	0	0	0	0	1
868	0	1	0	1	0	0	1	1	1	2	0	0	1	0	0	1	1	1	1	1	0	0	1	0	1	2	0	1	2	1	1	1	0	0	0	1	0	0	0	1	0	1	1	0	2	0	0	0	0
869	0	2	0	0	0	0	1	1	0	1	0	0	0	0	0	0	2	0	2	1	2	0	0	0	0	2	0	2	2	2	0	1	1	0	0	2	2	0	0	2	0	0	0	0	1	1	0	0	0
870	0	0	0	0	0	0	1	2	0	0	1	0	0	0	0	0	0	1	1	1	1	0	0	0	0	2	0	2	2	1	0	1	0	2	2	2	1	0	0	2	0	1	0	0	1	0	0	0	0
871	0	1	0	0	0	0	1	1	1	2	0	1	1	1	0	0	1	2	1	0	2	0	0	0	0	2	0	2	2	2	1	1	0	2	1	1	2	0	0	2	0	0	1	1	0	1	0	0	0
872	1	1	0	0	1	1	1	1	0	1	0	2	1	1	0	0	1	1	1	0	1	1	0	0	0	0	0	1	2	0	1	2	2	0	1	2	1	0	0	1	0	0	0	0	0	1	0	0	0
873	0	0	0	1	1	1	2	2	0	0	0	0	1	0	0	0	2	0	2	1	1	1	0	0	0	1	0	2	2	2	0	1	1	0	0	2	1	2	1	0	1	1	1	0	1	0	0	0	0
874	0	2	0	0	0	0	1	1	1	1	0	0	0	0	0	0	2	1	1	1	2	1	1	1	1	1	0	2	2	2	1	0	1	0	0	2	2	0	0	1	1	0	1	0	1	0	0	0	0
875	0	1	0	1	0	0	1	1	1	2	0	0	1	0	0	1	1	1	1	0	1	0	0	0	0	0	0	2	2	1	2	2	2	0	0	2	1	1	0	0	0	2	2	0	1	1	0	0	0
876	0	1	0	1	0	0	2	2	0	1	0	0	1	0	0	0	1	0	2	0	2	0	0	0	0	0	0	2	2	1	1	2	2	0	0	0	1	0	0	2	1	0	1	0	0	0	0	0	1
877	1	2	0	0	0	0	1	2	0	0	0	0	1	0	0	1	1	0	2	0	2	1	0	0	0	1	0	1	2	0	1	1	1	1	1	2	1	0	0	0	0	0	1	1	1	0	0	0	0
878	1	2	0	0	0	0	2	2	0	0	1	1	2	1	0	1	1	2	0	0	1	0	0	0	0	0	0	1	2	0	0	2	2	0	0	1	2	0	0	1	0	0	1	0	0	1	0	0	1
879	0	1	0	1	0	0	0	0	2	2	0	0	0	0	0	0	0	1	2	0	2	1	2	1	1	0	0	1	1	0	1	1	1	2	0	1	0	0	0	0	0	1	1	0	0	1	0	0	1
880	1	1	0	0	0	0	2	2	0	0	1	1	1	1	0	0	2	1	2	0	1	1	0	0	0	2	0	2	2	2	0	0	1	0	0	2	0	0	0	1	0	1	1	0	2	0	0	0	0
881	0	1	1	0	0	0	1	1	1	1	0	0	0	0	0	0	0	0	2	0	2	1	1	0	0	1	1	2	2	1	1	1	0	2	2	2	1	0	0	1	0	1	1	0	1	2	0	0	0
882	1	0	0	0	0	0	2	2	0	1	1	0	0	0	0	0	2	1	2	1	2	1	1	0	0	0	0	2	2	2	0	1	1	1	0	2	1	0	0	1	0	0	0	0	0	2	0	0	0
883	1	2	1	1	0	0	0	0	2	2	0	1	1	1	0	0	2	2	1	0	1	2	1	1	1	1	0	2	1	1	0	1	1	0	0	2	1	1	1	0	0	0	2	0	1	0	0	0	0
884	1	1	0	1	0	0	2	2	0	0	2	0	0	0	0	0	1	1	1	1	2	0	0	0	0	0	0	1	1	1	1	2	2	1	1	2	0	0	0	0	0	0	0	1	0	0	0	0	0
885	0	2	1	0	0	0	2	2	0	1	0	0	2	2	0	0	1	0	2	0	2	0	1	0	1	2	0	2	2	2	1	1	1	0	1	2	2	0	0	1	1	0	0	0	0	1	0	0	0
886	1	2	1	1	0	0	0	1	0	0	1	0	0	0	0	0	2	1	1	1	2	0	0	0	0	0	0	2	2	2	0	2	1	1	0	1	1	1	1	0	0	1	1	0	0	0	0	0	1
887	1	1	0	0	0	0	2	2	0	1	1	0	0	0	0	0	1	1	1	1	1	1	0	0	0	2	0	1	2	1	0	2	2	0	0	2	2	0	0	1	0	0	0	0	0	1	1	0	0
888	1	1	0	0	0	0	2	2	1	1	0	1	1	1	0	0	1	1	1	1	2	0	1	0	0	1	0	2	2	2	0	1	1	0	0	1	1	1	1	0	0	0	2	0	1	0	0	0	0
889	0	2	0	0	0	0	0	1	0	0	1	1	2	2	0	0	0	1	1	1	2	0	0	0	1	2	0	2	1	1	0	2	1	1	1	2	1	0	0	0	0	0	0	0	0	0	0	1	0
890	1	2	0	0	0	0	2	2	0	0	1	1	1	1	0	0	1	1	1	1	1	0	1	0	0	0	1	1	1	0	0	1	1	0	0	1	2	0	0	1	1	0	0	1	0	1	0	0	0
891	1	1	0	1	1	1	0	0	2	2	0	0	1	0	0	1	0	0	2	0	1	0	0	0	0	1	0	2	2	2	0	1	0	0	0	1	2	0	1	1	1	0	0	1	1	1	0	0	0
892	1	0	0	1	1	1	1	1	1	2	0	1	1	0	1	0	0	1	1	2	1	0	0	0	0	1	0	1	2	1	1	2	1	0	0	2	1	0	0	0	0	0	0	0	0	1	0	0	0
893	0	0	0	1	1	1	1	1	1	1	1	1	2	2	0	0	0	0	2	0	2	0	0	0	0	0	0	2	2	2	0	1	1	0	0	1	2	0	0	0	0	0	0	0	0	1	0	0	0
894	0	0	0	0	0	0	2	2	1	1	1	0	1	0	0	0	1	0	2	0	2	0	0	0	0	1	0	1	2	1	0	1	1	0	0	0	2	0	0	1	0	1	1	0	1	2	0	0	1
895	1	2	0	0	0	0	1	1	1	2	0	0	0	0	0	0	1	0	2	0	2	1	1	1	1	1	0	1	2	1	0	1	0	2	1	1	0	0	0	0	0	1	1	0	1	1	0	0	1
896	0	1	0	1	0	0	1	2	0	1	0	0	2	2	0	0	2	1	1	1	2	2	1	1	1	1	1	1	1	0	0	1	0	1	1	2	1	0	0	0	0	1	1	0	2	0	0	0	0
897	1	0	0	1	0	0	0	0	2	2	0	0	0	0	0	0	2	0	1	0	1	0	0	0	1	0	0	2	2	1	0	2	2	0	0	1	1	0	0	2	0	0	0	1	0	0	0	0	0
898	1	2	1	1	0	0	2	2	0	1	0	1	1	0	0	0	0	0	2	0	2	1	1	0	0	0	0	1	2	1	0	1	0	1	0	2	2	0	0	1	0	0	1	0	0	0	0	0	1
899	1	1	0	0	0	0	1	1	1	2	0	1	2	1	0	0	2	0	2	0	2	0	0	0	0	1	0	2	2	1	0	1	1	1	2	2	2	0	0	1	0	1	1	0	1	1	0	1	0
900	0	2	0	0	0	0	2	2	0	0	0	1	2	2	0	0	2	1	1	1	1	0	0	0	0	1	0	2	2	2	0	2	1	1	0	1	2	0	0	1	0	0	0	1	0	1	0	0	1
901	1	1	0	1	0	0	2	2	0	0	1	0	0	0	0	0	0	1	1	0	0	1	0	0	0	0	0	2	2	2	0	0	0	0	0	2	0	0	0	0	0	1	0	0	2	1	0	0	0
902	0	2	0	0	0	0	1	2	0	1	0	0	0	0	0	0	0	1	1	1	1	0	2	0	0	1	0	1	2	1	0	1	1	0	0	2	2	0	0	2	0	1	1	1	1	1	0	1	1
903	1	2	0	0	0	0	2	2	0	1	0	0	0	0	0	0	1	0	2	1	2	0	0	0	0	2	0	2	2	2	0	2	2	0	0	1	1	0	0	0	0	1	1	0	1	1	0	0	0
904	0	0	0	0	0	0	1	1	1	2	0	0	1	0	0	0	1	2	0	1	2	0	1	0	0	1	0	2	1	1	0	1	1	0	0	1	2	0	0	2	0	0	1	0	1	1	0	0	0
905	1	1	0	0	0	0	2	2	0	0	0	0	1	0	0	0	1	0	1	0	2	0	0	0	0	1	0	1	2	2	1	1	1	1	1	1	1	1	1	0	0	1	0	0	1	1	0	0	0
906	1	1	0	0	1	1	1	1	1	2	0	0	0	0	0	0	0	1	0	0	0	1	0	0	0	1	0	2	2	2	1	2	1	0	0	2	1	0	0	1	0	0	0	1	0	1	0	0	1
907	1	1	0	1	0	0	2	2	0	0	0	0	0	0	0	0	1	0	2	0	2	1	0	0	0	1	0	2	2	2	0	0	0	2	1	2	1	0	0	1	0	1	1	0	1	0	0	0	0
908	0	1	1	0	0	0	1	1	2	2	0	0	0	0	0	0	1	1	1	1	2	1	0	0	0	1	0	2	2	2	0	1	0	1	2	2	0	0	0	0	0	1	0	0	1	2	0	0	0
909	1	1	0	0	0	0	1	1	1	1	1	0	0	0	0	0	1	2	0	0	0	1	1	1	1	1	0	2	2	2	1	1	1	0	0	2	1	0	0	1	0	0	0	0	0	1	0	0	0
910	0	1	0	1	0	0	1	1	1	1	1	0	1	1	0	0	1	0	1	0	2	0	0	0	0	1	0	2	2	1	1	2	2	0	0	0	1	0	0	1	0	0	1	0	1	0	0	1	0
911	0	2	0	0	0	0	2	2	0	0	1	0	0	0	0	0	0	0	2	1	2	0	0	0	0	0	0	2	1	1	1	2	1	1	1	2	0	0	0	1	0	0	0	1	0	0	1	0	0
912	1	0	0	0	1	1	2	2	0	1	0	1	0	0	0	0	2	0	2	1	2	2	1	1	1	1	0	1	1	1	1	1	1	0	0	0	2	0	0	2	0	0	0	0	0	0	0	0	0
913	0	1	0	1	0	0	1	1	1	1	0	0	0	0	0	0	1	1	1	0	2	0	0	0	0	1	0	1	2	0	1	2	2	0	0	2	1	1	1	0	0	0	0	0	0	0	0	0	1
914	0	2	0	0	0	0	0	1	0	0	0	0	0	0	0	0	1	2	0	0	1	0	0	0	0	2	0	2	2	2	2	0	0	1	0	2	1	0	0	2	0	0	0	1	0	1	0	0	0
915	1	1	0	0	0	0	2	2	0	1	1	1	2	2	0	0	1	1	1	1	1	0	0	0	0	2	0	2	2	2	0	1	1	1	1	2	1	0	0	0	0	1	0	0	1	0	0	0	1
916	0	2	0	0	0	0	2	2	1	1	0	1	2	1	1	0	1	1	1	0	2	1	0	0	0	1	0	2	1	1	0	1	0	1	2	2	1	1	1	0	0	1	1	0	1	1	0	1	0
917	0	1	0	0	0	0	2	2	0	1	1	1	2	2	0	0	1	0	2	0	2	1	1	1	1	1	0	2	2	2	1	2	2	0	0	2	1	1	0	0	0	1	0	0	1	0	0	0	0
918	0	1	0	0	0	0	0	1	1	1	1	0	0	0	0	0	1	2	0	1	2	1	1	1	1	0	0	2	2	1	1	2	1	1	0	1	2	0	0	2	1	1	1	0	1	1	0	1	0
919	1	0	0	0	1	1	1	1	2	2	0	0	0	0	0	0	1	0	2	1	2	0	0	0	0	0	0	1	2	0	0	0	0	0	0	2	2	0	0	0	1	0	0	0	1	1	0	0	1
920	0	1	0	1	0	0	2	2	0	0	2	1	1	1	0	0	0	0	2	0	2	1	0	0	0	0	0	1	2	0	1	2	2	0	0	1	2	0	0	0	0	0	1	1	0	1	0	0	0
921	1	2	0	1	0	0	1	1	0	0	1	0	0	0	0	0	0	2	0	1	0	1	0	0	0	2	0	1	2	1	0	1	0	0	0	1	0	0	0	0	0	0	0	1	0	0	0	0	0
922	1	0	0	1	1	1	2	2	0	0	2	0	1	0	0	1	0	1	1	1	2	1	0	0	0	2	0	2	2	2	0	1	0	0	1	2	2	0	1	1	1	1	1	0	1	1	1	0	0
923	1	2	0	0	0	0	2	2	1	1	1	2	2	2	0	0	1	0	2	1	2	0	0	0	0	1	0	2	2	1	1	2	2	1	0	2	2	0	0	0	0	1	1	0	0	1	0	0	0
924	0	1	0	0	1	1	2	2	0	0	0	0	1	1	0	0	2	0	2	0	2	0	0	0	0	0	0	1	2	0	0	1	1	0	0	2	1	1	0	1	0	1	1	0	1	0	0	0	0
925	1	2	0	0	0	0	0	1	1	1	0	0	1	0	0	1	2	1	1	1	2	1	0	0	0	1	0	2	2	1	1	1	1	0	0	1	1	0	0	0	0	0	2	0	1	0	0	0	1
926	1	0	0	0	1	1	1	1	1	1	0	0	0	0	0	0	0	1	0	1	2	1	1	1	1	1	0	2	2	2	2	1	1	0	0	2	1	0	0	0	0	0	1	0	0	1	0	0	0
927	1	2	0	0	0	0	1	2	1	1	0	0	0	0	0	0	2	1	1	1	1	0	0	0	0	1	0	1	1	1	0	2	1	1	1	1	1	0	0	0	0	0	2	0	0	0	0	0	0
928	0	2	0	0	0	0	1	1	2	2	0	0	0	0	0	0	1	1	1	1	1	1	0	0	0	1	0	1	1	1	0	0	0	0	0	2	1	0	0	1	0	0	0	1	0	0	0	0	0
929	1	0	0	0	0	0	2	2	0	1	0	0	2	1	0	1	1	1	1	1	1	0	0	0	0	1	0	1	2	1	0	1	1	1	0	1	1	0	0	0	0	0	1	0	1	0	0	0	1
930	0	0	0	0	0	0	0	1	0	0	1	0	2	1	0	1	2	1	1	1	2	0	0	0	0	1	1	2	2	1	1	2	1	1	0	1	1	1	1	0	0	0	1	0	0	1	0	0	0
931	1	2	0	0	0	0	0	0	2	2	0	0	0	0	0	0	1	1	1	0	2	0	0	0	0	1	0	1	1	0	0	2	2	0	0	0	0	0	0	0	0	1	0	0	1	1	0	0	1
932	1	2	0	0	0	0	0	1	2	2	0	0	0	0	0	0	1	1	1	1	2	0	1	0	0	1	0	2	2	2	0	1	1	0	0	2	0	0	0	0	0	1	1	0	2	0	0	0	0
933	0	1	0	0	0	0	1	1	1	1	0	1	2	1	0	1	0	0	2	1	2	0	0	0	0	2	0	2	2	2	0	1	1	0	0	1	1	1	1	0	0	2	2	0	2	1	0	0	0
934	0	2	0	0	0	0	0	1	1	1	0	1	2	2	0	0	0	0	2	0	2	1	1	1	1	0	0	2	2	2	0	1	1	2	0	2	1	0	0	1	0	0	2	0	1	0	0	0	0
935	0	2	0	2	0	0	0	0	1	1	1	0	0	0	0	0	0	1	1	1	2	1	0	0	0	1	0	2	2	2	1	1	1	1	0	2	2	0	0	1	0	0	0	0	0	0	0	0	0
936	0	2	0	1	0	0	1	1	1	1	0	1	1	1	0	0	2	2	1	1	1	1	1	1	1	0	0	2	2	1	2	2	2	0	0	0	2	0	0	2	0	1	1	0	1	0	0	0	0
937	0	1	0	1	0	0	0	0	2	2	0	0	0	0	0	0	1	1	1	1	1	0	0	0	0	1	0	1	1	1	0	1	1	2	1	2	1	1	1	0	0	1	1	0	1	1	0	0	1
938	0	1	0	0	1	1	1	1	1	1	0	0	0	0	0	0	1	1	1	1	2	0	0	0	0	0	1	2	2	1	0	1	0	0	0	1	1	0	0	0	0	0	2	0	0	1	0	0	1
939	1	2	0	0	0	0	1	1	1	1	0	0	1	0	0	1	1	0	2	1	2	0	0	0	0	0	0	2	2	2	0	1	1	1	1	2	1	1	0	0	0	0	0	0	0	0	0	0	0
940	1	0	0	0	1	1	0	0	2	2	0	0	0	0	0	0	1	1	1	1	1	2	1	1	1	1	0	2	2	2	0	0	1	1	0	2	0	0	0	0	0	1	0	0	1	1	0	0	0
941	0	1	0	0	1	1	2	2	1	1	0	1	1	1	0	0	0	0	1	1	2	0	0	0	0	1	0	1	2	1	1	1	2	0	0	2	0	0	0	0	0	0	0	1	0	1	0	0	0
942	1	2	0	1	0	0	2	2	1	1	0	1	2	1	0	1	0	0	2	0	1	0	0	0	0	1	1	2	2	1	0	2	2	0	0	1	0	0	0	0	0	1	1	0	1	1	0	1	0
943	1	0	0	1	0	0	2	2	1	1	1	0	0	0	0	0	1	1	1	1	1	0	0	0	1	2	0	2	2	1	0	1	0	0	1	2	2	0	0	1	0	1	1	0	1	0	0	0	0
944	0	2	0	0	0	0	2	2	1	1	0	0	0	0	0	0	2	0	1	0	2	0	0	0	0	1	0	2	2	2	0	2	1	1	0	2	2	0	0	1	0	0	0	0	1	0	0	0	0
945	1	1	0	0	0	0	2	2	0	0	0	0	0	0	0	0	2	0	2	0	2	0	0	0	0	1	0	1	1	1	1	1	1	0	0	2	1	0	0	1	0	0	0	1	0	1	0	0	1
946	1	0	0	0	0	0	1	2	0	0	0	1	2	1	0	0	2	1	1	1	1	1	0	0	0	0	0	2	2	2	0	1	0	2	1	1	1	0	0	0	0	0	0	0	1	0	0	0	0
947	1	2	0	0	0	0	1	1	1	1	2	0	0	0	0	0	1	0	2	0	2	1	0	0	0	0	0	2	2	1	1	1	1	0	0	2	2	0	0	1	0	1	1	0	1	0	0	0	1
948	1	1	0	1	0	0	1	1	1	1	1	0	1	1	0	0	1	0	1	0	2	0	0	0	1	1	1	1	2	2	0	1	1	1	1	2	2	0	0	1	0	0	1	0	1	0	0	0	0
949	1	2	0	0	0	0	2	2	0	1	0	0	1	1	0	0	0	1	0	0	0	0	1	0	1	0	0	2	1	1	1	1	0	1	0	1	1	1	1	0	1	0	0	0	0	1	0	0	1
950	1	1	0	0	0	0	0	0	2	2	0	0	2	1	0	1	2	0	2	0	2	1	1	0	1	0	0	2	1	0	1	1	1	0	0	2	1	0	0	1	0	1	1	0	1	0	0	0	0
951	0	1	0	1	0	0	2	2	0	1	1	0	0	0	0	0	1	1	1	1	2	0	1	0	1	2	0	1	2	1	0	1	1	1	2	2	1	0	0	0	0	0	0	0	0	0	0	0	0
952	1	2	0	1	0	0	1	1	1	1	0	0	1	0	0	1	1	2	0	2	1	0	0	0	0	0	0	2	2	1	1	1	1	1	0	0	2	0	0	0	0	1	0	0	0	0	0	0	0
953	0	1	1	0	0	0	1	1	1	1	1	0	1	0	0	1	2	0	1	0	1	1	0	0	0	1	0	2	2	2	1	1	1	0	0	2	0	0	0	0	0	0	1	0	2	0	0	0	1
954	1	1	0	0	0	0	1	2	0	0	1	0	0	0	0	0	2	0	2	1	2	0	0	0	0	2	0	2	2	2	0	1	1	0	0	2	2	0	0	1	1	0	0	0	0	1	0	0	0
955	0	0	0	0	0	0	1	1	1	1	1	1	0	0	0	0	2	1	1	1	2	0	1	0	0	1	0	2	1	0	1	1	0	0	1	2	1	1	0	0	0	0	0	1	0	0	0	0	0
956	1	1	0	1	0	0	2	2	0	0	1	1	1	1	0	0	1	2	1	0	1	0	0	0	0	1	0	1	2	0	1	0	0	0	1	2	1	0	0	1	0	0	0	0	1	0	0	0	0
957	1	1	0	1	0	0	0	1	0	0	1	0	0	0	0	0	0	1	2	1	2	0	1	0	0	1	0	1	2	1	0	2	2	0	0	0	0	0	0	0	0	0	0	1	0	1	0	1	0
958	1	0	0	0	0	0	1	1	1	1	0	0	0	0	0	0	1	0	2	0	2	1	1	1	1	1	0	2	2	2	0	1	0	1	1	1	1	0	0	0	0	0	0	0	0	0	0	0	0
959	1	2	0	0	0	0	2	2	0	1	0	1	1	1	0	0	1	1	1	1	2	1	1	0	1	0	0	2	2	1	1	0	1	2	0	2	0	0	0	0	0	1	1	0	0	0	0	0	1
960	0	1	0	1	0	0	2	2	0	1	1	0	1	0	0	0	2	1	1	0	2	1	0	0	0	0	0	1	1	1	0	1	2	0	0	2	2	0	0	0	0	0	0	1	0	1	0	1	1
961	0	0	0	0	1	1	0	0	2	2	0	1	2	2	0	0	1	0	2	0	2	0	0	0	0	2	0	2	2	2	0	1	2	0	1	2	2	1	0	0	0	0	0	1	0	1	0	0	0
962	1	0	0	0	0	0	0	0	2	2	0	0	1	0	0	1	2	0	1	0	1	0	0	0	0	2	0	2	2	2	1	1	1	0	0	2	1	0	0	1	0	0	1	1	1	0	0	0	0
963	0	2	0	0	0	0	1	1	1	2	0	0	2	0	0	1	0	0	2	1	2	1	0	0	0	2	0	2	2	2	0	1	1	0	0	2	1	0	0	1	0	1	1	0	0	1	0	0	1
964	1	0	0	0	0	0	2	2	0	0	1	0	0	0	0	0	0	0	2	0	2	0	0	0	0	0	0	2	2	2	0	2	2	0	0	0	1	0	0	0	0	0	0	0	0	0	0	1	0
965	0	2	0	0	0	0	2	2	0	1	1	0	0	0	0	0	1	2	1	0	1	1	1	0	0	0	0	2	2	1	0	0	0	0	0	1	1	0	0	1	0	0	1	0	1	0	0	0	0
966	0	1	0	0	0	0	0	1	0	0	1	0	0	0	0	0	1	2	0	1	1	0	0	0	0	1	0	1	2	0	0	1	1	0	0	2	2	0	0	1	0	1	0	0	2	1	0	0	0
967	0	2	0	0	0	0	1	2	0	0	1	1	2	1	0	1	1	1	1	1	1	1	0	0	0	2	0	2	2	2	1	1	1	2	2	2	2	0	0	1	0	0	1	0	0	1	0	0	1
968	1	2	0	0	0	0	2	2	0	0	1	0	1	1	0	0	2	0	2	1	2	2	0	0	0	0	0	2	2	2	1	1	1	1	1	2	1	0	0	0	0	0	0	1	0	1	0	0	0
969	1	1	0	1	0	0	0	1	1	1	1	1	1	1	0	0	1	1	1	0	1	0	0	0	0	1	2	2	2	0	1	1	1	1	0	2	1	0	0	1	0	0	0	0	1	0	0	1	1
970	0	0	0	0	0	0	1	1	0	0	2	0	0	0	0	0	0	1	1	0	1	0	0	0	1	0	0	1	2	1	1	0	0	0	0	1	1	0	0	1	0	0	0	0	0	1	0	0	0
971	0	1	1	1	0	0	1	2	0	0	1	0	0	0	0	0	1	1	1	1	2	0	0	0	0	1	0	2	2	2	2	1	1	1	0	1	2	0	1	0	1	0	0	0	0	0	0	0	1
972	1	1	0	0	0	0	0	0	2	2	0	0	0	0	0	0	0	1	0	0	0	0	0	0	0	1	0	1	2	1	0	1	0	1	1	1	0	0	0	1	0	0	0	0	0	0	0	0	0
973	1	1	0	0	0	1	2	2	0	1	0	0	0	0	0	0	2	0	1	0	1	2	1	1	1	1	0	1	1	1	0	2	2	0	0	0	2	0	0	1	1	0	0	0	0	0	0	0	0
974	1	2	0	1	0	0	2	2	2	2	0	0	0	0	0	0	1	1	1	1	1	0	0	0	0	1	0	2	2	2	0	1	1	0	0	2	2	0	0	1	0	0	0	0	0	0	0	0	0
975	0	0	0	0	0	0	2	2	0	1	1	1	1	1	0	0	2	1	2	0	1	0	0	0	0	0	0	2	1	1	0	2	1	1	0	2	1	1	0	1	0	1	1	0	0	1	0	0	1
976	1	1	0	0	1	1	0	0	1	1	2	0	0	0	0	0	1	1	1	1	1	0	0	0	1	1	0	2	2	1	1	1	0	1	0	1	2	0	0	2	0	0	1	0	0	0	0	0	0
977	1	1	0	0	0	0	1	1	1	1	1	1	1	1	0	0	2	1	1	1	2	0	0	0	1	1	0	2	2	1	0	1	1	1	0	1	2	0	0	1	0	0	0	0	0	1	0	0	0
978	0	1	0	1	0	0	2	2	1	1	1	0	0	0	0	0	0	1	1	0	1	0	0	0	0	1	0	1	2	2	0	1	1	0	0	1	1	1	1	0	0	0	0	1	0	1	0	0	0
979	0	0	0	0	0	0	0	0	2	2	0	0	1	0	0	0	2	2	0	1	1	0	0	0	0	1	0	0	1	0	0	2	1	0	0	1	1	0	0	1	0	0	1	0	1	0	0	0	0
980	1	0	0	0	1	1	2	2	0	0	1	0	0	0	0	0	2	2	0	2	0	0	0	0	0	1	0	2	2	1	1	2	2	1	0	2	1	1	1	0	0	0	0	1	0	1	0	0	2
981	0	1	1	0	0	1	2	2	0	0	1	0	0	0	0	1	2	0	2	0	2	0	0	0	0	1	0	0	1	0	0	0	0	0	0	2	1	0	0	1	0	1	1	1	1	1	0	1	0
982	1	1	2	0	0	0	2	2	0	0	2	0	2	0	0	1	0	1	0	0	0	1	0	0	0	1	0	2	1	1	0	2	2	0	0	1	1	0	0	0	0	1	0	0	2	1	0	0	2
983	0	2	1	1	0	0	1	2	0	0	1	0	0	0	0	0	0	1	1	2	1	1	0	0	0	1	0	1	2	1	1	1	1	0	0	2	2	0	0	0	0	1	1	0	1	1	0	0	0
984	1	1	0	0	1	1	0	0	2	2	0	1	1	1	0	0	1	1	1	0	2	0	0	0	0	0	0	2	2	1	1	2	2	0	1	2	2	0	1	0	1	0	1	1	2	1	0	0	0
985	0	2	0	0	0	0	2	2	0	1	1	0	0	0	0	0	2	2	1	1	2	1	0	0	0	1	0	2	1	1	0	2	2	0	1	1	1	1	1	0	1	0	1	0	0	1	0	0	1
986	1	1	0	0	0	0	1	1	0	1	0	2	2	2	0	0	2	1	1	1	2	1	0	0	0	1	0	2	1	1	0	0	0	0	0	2	1	0	0	0	0	0	1	1	1	0	0	0	0
987	1	0	0	1	0	0	2	2	0	1	1	0	0	0	0	0	1	2	0	0	0	0	1	0	1	0	0	2	2	2	0	1	1	0	0	2	2	0	0	0	1	0	0	1	1	1	0	0	0
988	0	0	0	0	0	0	1	1	1	1	1	0	0	0	0	0	2	1	1	1	1	1	1	1	1	1	0	1	1	1	0	1	1	1	1	1	2	0	0	2	0	0	1	0	1	0	0	1	0
989	0	1	0	0	0	0	2	2	0	1	0	0	1	0	0	1	1	2	0	1	1	0	0	0	0	2	2	2	2	0	1	1	0	0	1	2	1	0	0	0	0	1	0	0	2	0	0	0	0
990	1	1	0	0	0	0	0	0	1	1	1	1	1	1	0	0	0	1	1	1	2	0	0	0	0	1	0	2	1	1	0	2	1	0	0	2	1	0	0	1	0	1	1	0	0	1	0	0	0
991	0	1	0	1	0	0	1	1	1	2	0	1	2	1	0	0	1	0	2	0	2	0	0	0	0	2	1	2	2	1	0	0	0	0	0	1	2	0	0	0	0	1	1	0	1	1	0	0	2
992	0	2	0	0	0	0	2	2	0	0	2	0	0	0	0	0	0	2	1	0	2	1	1	0	0	0	0	2	2	1	2	1	2	0	1	2	1	1	1	0	0	0	2	0	1	0	0	1	0
993	0	1	0	1	0	0	1	2	0	0	1	0	0	0	0	0	1	1	1	0	2	0	0	0	0	1	0	1	1	1	0	2	1	0	0	2	1	0	0	1	0	0	0	0	0	1	0	0	1
994	0	1	0	1	0	0	2	2	0	1	0	1	2	1	0	0	1	1	1	1	0	0	0	0	0	1	0	2	1	0	0	1	1	1	1	2	2	1	1	1	0	1	0	0	1	0	0	1	0
995	1	0	0	2	1	1	2	2	0	1	1	1	1	1	0	0	1	2	0	2	1	1	0	0	0	1	0	2	1	1	1	1	1	1	1	2	2	0	0	1	0	0	0	0	0	1	0	0	0
996	0	0	0	0	1	1	1	2	0	1	0	0	0	0	0	0	2	0	2	1	2	1	0	0	0	0	0	2	2	2	0	1	0	1	2	2	1	0	0	0	0	0	0	0	1	1	0	0	1
997	0	2	0	0	0	0	2	2	0	1	1	0	0	0	0	0	1	2	0	1	0	0	2	0	0	0	1	2	2	2	0	1	1	0	0	2	2	0	0	2	0	0	1	0	1	0	0	1	0
998	0	1	0	1	1	1	1	2	0	0	1	0	1	0	0	1	2	1	1	1	2	1	0	0	0	0	0	2	2	1	1	1	1	2	1	2	1	0	1	0	1	0	2	0	1	0	0	0	0
999	1	1	0	0	0	0	0	0	1	1	2	1	0	0	0	0	2	1	1	0	2	0	0	0	0	1	0	1	2	0	0	0	0	0	1	2	2	0	0	1	1	0	2	0	1	0	0	0	0
1000	1	2	1	1	0	0	1	2	0	1	0	0	0	0	0	0	2	1	1	1	1	1	0	0	0	0	0	2	2	2	0	1	1	1	1	2	0	0	0	0	0	0	0	0	0	0	0	0	0
[truncated: 252 more columns]
