# Supplementary material for: KNN-MDR: a learning approach for improving interactions mapping performances in genome wide association studies
Source: BMC Bioinformatics. 2017 Mar 21;18:184. doi: 10.1186/s12859-017-1599-7 (PMC5361736; doi:10.1186/s12859-017-1599-7)
Supplement: Supplementary file 6 — The data set(s) supporting the results of Table 4. (ZIP 7095 kb) [file 12859_2017_1599_MOESM6_ESM.zip › 100 simulations/S15/mkallsimul.dat]

1	1	1	1	0	0	0	2	1	1	0	0	1	1	0	0	0	0	0	1	1	2	0	2	1	1	0	1	2	1	1	0	0	2	1	0	2	2	0	0	0	2	0	1	2	2	0	0	2	0
2	1	0	2	1	1	1	2	2	0	0	0	1	1	0	0	1	0	0	0	1	0	0	0	0	0	1	1	1	1	2	0	0	1	1	0	2	1	0	0	0	2	0	1	2	1	1	1	1	0
3	0	0	1	0	0	0	2	1	1	0	0	1	1	0	0	0	1	2	0	2	1	0	0	0	0	1	0	2	0	1	2	1	1	0	0	1	2	0	0	0	1	0	0	0	1	0	0	1	0
4	1	0	1	0	1	2	1	1	2	0	0	0	0	0	0	0	0	1	2	0	1	0	0	0	0	1	0	1	1	1	1	0	1	1	0	1	1	0	2	2	0	0	1	1	0	1	0	1	0
5	0	0	0	0	0	0	2	2	0	0	0	0	2	1	1	1	0	1	0	2	2	0	0	0	0	1	0	1	0	1	0	0	1	1	0	2	2	0	1	1	1	0	0	1	0	1	0	1	1
6	0	0	1	0	0	0	1	2	0	0	0	1	1	0	0	0	0	1	2	0	2	0	0	0	0	0	0	2	0	1	0	1	2	1	0	2	2	0	0	0	1	0	1	2	1	1	0	1	0
7	1	0	2	0	0	0	2	1	0	0	0	1	1	0	0	0	0	0	0	2	2	0	1	1	1	2	0	2	0	2	0	2	2	0	0	0	1	0	0	0	1	0	0	1	0	1	0	1	1
8	0	1	2	1	0	0	2	1	0	0	0	1	1	0	0	0	0	1	0	2	1	0	1	0	0	1	2	2	1	0	1	1	2	1	0	2	1	0	0	0	1	0	2	2	2	1	1	0	0
9	1	0	1	0	0	0	2	1	2	0	0	1	1	0	0	1	1	1	0	2	2	0	1	1	1	1	0	2	1	1	1	0	2	2	1	2	1	1	1	1	0	0	1	2	1	0	0	0	0
10	0	0	1	0	0	0	2	2	1	0	0	1	1	0	0	0	1	1	0	2	2	0	0	0	0	2	0	1	1	2	0	2	2	2	1	2	2	0	1	1	1	0	0	1	0	1	0	2	0
11	0	0	0	1	0	0	1	1	2	0	0	0	0	0	0	0	0	1	1	1	2	0	1	0	0	0	0	2	0	2	0	0	0	2	0	2	2	0	0	0	2	1	0	2	1	0	0	1	0
12	0	0	1	0	0	0	2	1	1	0	0	0	1	0	0	0	0	0	1	0	1	0	0	0	0	0	1	2	1	1	0	0	0	1	1	2	1	0	1	1	1	0	0	2	0	0	1	0	0
13	0	0	1	0	0	0	2	0	2	0	0	0	0	0	0	0	0	1	0	1	1	0	0	0	0	1	0	2	1	1	2	0	1	2	0	2	1	0	2	2	0	0	0	1	0	1	0	2	0
14	0	1	1	0	0	0	2	1	1	0	0	0	0	0	0	0	1	2	2	0	2	0	0	0	0	1	0	2	1	2	0	1	1	0	0	0	1	0	1	1	0	0	0	2	0	2	0	1	0
15	1	0	2	0	1	1	2	2	0	0	0	1	1	0	0	0	0	1	1	1	2	0	0	0	0	2	0	1	1	1	0	2	1	2	1	2	1	0	1	0	1	0	0	2	0	1	0	2	0
16	0	0	1	1	0	0	1	2	0	0	1	0	0	0	0	0	0	1	0	2	2	0	0	0	0	0	0	2	1	1	0	1	2	0	0	1	1	0	1	1	1	2	0	2	0	0	1	1	0
17	1	0	2	1	1	1	2	0	2	0	0	0	1	0	0	0	0	0	2	0	1	0	0	0	0	1	0	2	1	1	1	1	2	0	0	2	0	0	1	1	0	0	0	1	0	1	0	2	0
18	1	0	0	0	0	0	2	1	1	0	1	0	0	0	0	0	0	0	1	1	1	0	0	0	0	0	1	2	2	1	1	2	2	0	0	1	1	1	0	0	0	0	1	2	0	0	0	1	0
19	0	0	2	1	0	0	2	0	2	0	0	1	1	0	0	0	0	0	1	1	2	1	0	0	0	1	0	1	1	1	0	0	1	2	0	2	1	0	2	1	0	1	0	2	0	0	0	2	0
20	0	0	1	1	0	0	2	1	1	0	0	0	0	0	0	0	0	0	1	1	2	0	0	0	0	1	0	2	0	2	0	1	2	1	0	2	1	0	1	0	0	0	0	2	0	1	0	2	0
21	0	0	1	0	0	0	2	1	1	0	0	0	0	0	0	0	0	0	0	1	0	1	0	0	0	0	0	2	1	2	0	1	2	1	0	2	1	0	0	0	2	0	1	1	1	1	0	2	0
22	0	0	2	0	0	0	2	0	2	0	0	0	0	0	0	0	0	0	1	1	1	0	0	0	0	2	0	2	1	1	0	1	1	2	1	2	2	0	0	0	2	0	0	1	0	1	0	1	1
23	1	0	2	1	1	1	1	1	1	0	0	0	1	0	0	0	0	1	0	2	2	0	0	0	0	0	0	1	2	0	0	1	1	2	1	2	1	0	1	1	1	1	1	2	1	0	0	2	0
24	1	0	1	0	1	1	2	2	0	0	0	0	0	0	0	0	0	0	1	1	2	0	0	0	0	1	0	1	2	0	1	0	2	0	0	1	1	0	1	0	1	0	2	2	1	1	0	1	0
25	0	0	0	0	0	0	1	2	1	0	0	0	1	0	0	0	0	0	0	2	2	0	0	0	0	2	0	1	1	2	0	0	2	0	0	2	1	0	0	0	0	0	0	1	1	0	0	2	0
26	1	0	1	0	0	0	2	2	0	0	0	0	1	0	0	0	0	2	1	1	2	0	0	0	0	1	0	2	1	1	0	1	1	1	1	1	0	0	1	1	0	0	1	2	1	2	0	0	0
27	0	0	0	0	0	0	0	2	0	0	2	0	0	0	0	0	0	2	1	1	2	0	0	0	0	1	0	1	0	0	1	1	2	2	0	2	1	0	0	0	1	0	0	1	0	1	0	1	1
28	1	0	1	0	0	0	1	2	0	0	1	0	1	0	0	0	0	0	0	1	1	1	0	0	0	1	0	2	1	1	0	0	1	1	0	1	2	0	1	1	1	0	0	0	0	1	0	2	0
29	1	1	2	0	0	0	2	1	1	0	1	0	0	0	0	0	0	1	1	1	1	1	0	0	0	1	0	2	0	1	1	1	1	0	0	1	0	1	0	0	0	0	0	1	0	1	1	1	0
30	0	0	2	1	1	1	2	1	1	0	0	0	0	0	0	0	0	1	0	2	2	0	0	0	0	0	0	1	0	1	0	1	1	1	0	2	1	0	0	0	2	0	1	2	1	0	0	2	0
31	1	0	0	0	0	0	2	1	1	0	0	0	1	0	0	0	0	2	1	1	1	0	1	0	0	2	0	1	2	0	0	0	1	2	2	2	1	0	2	2	0	0	0	2	0	1	0	1	0
32	0	0	1	0	0	0	2	2	0	0	0	1	2	0	0	1	1	2	0	1	1	0	0	0	0	0	0	1	2	1	0	1	1	1	0	2	2	0	0	0	2	0	2	2	2	1	0	2	0
33	0	0	0	0	0	0	2	2	0	0	0	0	0	0	0	0	0	1	1	1	1	0	0	0	0	1	1	2	1	0	0	1	1	1	0	2	2	0	0	0	1	0	0	1	0	0	0	2	0
34	1	0	0	0	0	0	1	2	0	0	1	0	0	0	0	0	0	1	0	2	2	0	0	0	0	1	0	2	0	1	1	0	2	1	0	1	1	0	0	0	1	0	0	0	0	1	1	0	0
35	1	0	0	0	0	0	2	0	2	0	0	0	2	0	0	0	0	1	1	1	2	0	0	0	0	1	0	0	2	0	0	1	1	1	0	1	2	0	0	1	1	0	0	1	0	1	0	2	0
36	1	0	2	2	1	1	1	2	0	0	1	0	0	0	0	0	0	1	1	1	2	0	2	0	0	0	0	2	2	2	0	0	0	0	0	1	1	0	1	1	0	0	0	2	2	1	1	1	0
37	0	0	1	0	0	0	2	1	1	1	0	0	1	0	0	0	0	0	0	1	1	0	0	0	0	1	0	1	1	1	0	1	2	1	0	2	2	0	1	1	0	1	0	2	0	1	0	1	0
38	1	1	1	0	0	0	1	1	1	0	1	1	1	0	0	0	0	1	0	2	2	0	1	0	0	1	0	2	0	2	0	0	1	1	0	1	1	1	0	0	1	1	0	2	2	0	0	1	1
39	0	0	1	2	0	0	2	2	0	0	0	1	1	0	0	0	0	0	2	0	0	0	0	0	0	1	0	2	0	0	0	0	1	2	1	2	1	0	0	0	1	1	0	2	2	1	0	2	0
40	0	0	1	0	0	0	2	1	1	0	0	0	1	0	0	0	1	1	1	0	1	0	0	0	0	2	1	2	0	1	0	1	1	2	1	1	2	0	0	0	2	0	1	2	1	0	0	0	1
41	0	0	2	0	0	0	2	2	0	0	0	1	1	0	0	0	0	2	0	1	1	0	0	0	0	0	0	2	1	1	0	1	2	1	0	1	0	0	2	2	0	0	0	1	0	0	0	0	1
42	0	0	0	0	0	0	2	1	2	0	0	1	2	0	0	0	0	1	2	0	0	0	1	1	1	0	0	2	0	2	1	0	2	2	0	2	2	0	2	2	0	0	0	2	0	1	0	1	1
43	1	0	1	0	0	0	2	2	0	0	0	0	0	0	0	0	0	0	1	0	1	0	0	0	0	2	0	2	0	2	1	1	2	0	0	0	1	0	0	0	2	0	1	2	1	0	0	1	0
44	1	1	1	0	0	0	1	1	1	0	1	1	2	0	0	0	0	0	0	1	0	0	0	0	0	0	0	0	1	1	0	1	0	2	0	2	1	0	0	0	1	0	1	2	2	0	0	0	0
45	0	0	2	1	0	0	1	1	1	0	0	0	0	0	0	0	0	1	2	0	0	0	0	0	0	0	0	2	1	1	1	1	1	1	0	2	2	0	2	2	0	0	0	1	0	0	0	2	0
46	0	0	1	1	0	0	2	2	0	0	0	0	0	0	0	0	0	0	0	1	0	0	0	0	0	1	0	1	1	1	1	2	2	0	0	1	1	0	1	1	1	0	0	2	2	1	0	1	1
47	0	0	1	0	0	0	1	1	1	0	1	0	0	0	0	0	0	0	1	0	2	0	0	0	0	2	0	1	0	1	1	0	2	2	2	2	2	0	2	2	0	0	1	2	1	1	0	1	1
48	0	0	0	0	0	0	1	1	1	0	1	0	1	0	0	0	0	0	1	1	1	0	1	1	1	1	0	2	1	1	1	0	1	0	0	1	1	0	0	1	1	1	0	2	0	0	0	1	1
49	0	1	1	0	0	0	1	1	1	0	1	0	1	0	0	1	0	1	1	1	1	2	0	0	0	1	0	2	2	1	1	1	2	1	0	1	1	0	0	0	1	1	0	2	1	1	0	1	1
50	1	0	2	1	0	0	2	1	1	0	0	1	2	0	0	0	0	1	0	1	1	0	1	0	0	0	0	1	1	0	0	1	2	0	0	0	1	0	0	0	0	0	1	2	1	0	0	1	1
51	0	0	1	0	0	0	1	2	0	0	1	1	1	0	0	0	0	0	1	1	2	1	0	0	0	2	0	1	0	1	0	0	1	1	0	2	0	0	1	1	1	0	0	1	0	1	0	1	1
52	1	0	1	1	0	0	2	0	1	0	0	1	2	0	0	0	0	2	1	1	2	0	1	0	0	0	0	2	1	1	0	0	2	1	0	2	1	0	1	1	1	1	0	1	1	1	0	1	0
53	0	0	1	0	1	1	2	0	2	0	0	1	2	0	0	0	0	0	1	1	2	0	0	0	0	1	0	2	1	1	2	0	1	0	0	0	1	0	0	0	1	0	1	1	1	0	0	2	0
54	0	0	1	0	0	0	0	2	1	0	0	0	0	0	0	0	0	1	1	1	1	0	1	1	1	1	0	1	0	2	1	0	1	1	0	1	1	0	0	0	1	0	0	1	0	0	0	1	0
55	0	0	2	1	0	0	2	2	0	0	0	1	1	0	0	0	0	2	0	2	2	0	0	0	0	1	0	1	1	0	0	2	1	1	0	2	2	0	2	2	0	0	1	1	0	0	0	1	1
56	0	0	0	1	0	0	2	2	0	0	0	0	0	0	0	0	0	0	0	2	2	0	1	1	1	1	0	2	1	0	0	0	1	1	0	1	2	0	0	0	2	0	0	2	0	1	0	2	0
57	0	0	2	1	0	0	1	1	1	0	1	1	1	0	0	0	0	1	2	0	2	0	0	0	0	1	0	1	1	1	0	0	2	2	0	1	0	0	1	1	1	0	0	2	0	1	0	2	0
58	0	1	1	0	1	1	2	1	1	0	0	0	2	0	0	0	0	0	1	1	1	0	0	0	0	2	0	1	1	1	0	1	1	2	0	2	2	0	2	2	0	0	0	2	0	0	0	2	0
59	0	0	0	0	0	0	2	2	0	1	0	0	1	0	0	0	0	0	0	2	2	0	0	0	0	0	0	2	0	2	1	0	2	1	1	1	2	1	0	0	1	0	0	2	0	1	0	1	1
60	0	1	2	0	0	0	1	1	1	0	0	1	2	0	0	0	0	1	2	0	1	0	0	0	0	1	0	2	1	1	0	0	1	1	0	1	1	0	2	2	0	0	1	2	1	0	0	2	0
61	0	0	1	0	0	0	2	2	0	0	0	0	1	1	1	1	0	0	1	1	1	0	0	0	0	2	0	0	1	0	0	1	0	2	0	2	2	0	0	0	2	0	0	1	1	1	0	0	1
62	1	0	2	1	0	0	1	0	2	0	0	1	1	0	0	1	0	2	0	2	2	0	0	0	0	1	0	2	0	1	0	0	2	2	0	2	2	0	0	0	2	0	1	1	1	0	0	2	0
63	0	0	2	0	0	0	2	0	2	0	0	1	1	0	0	0	0	0	1	1	2	0	0	0	0	1	0	2	1	1	1	0	1	1	1	2	1	0	0	0	1	0	0	2	1	0	0	2	0
64	1	0	1	0	0	0	2	1	1	0	0	1	1	0	0	0	0	1	2	0	2	0	0	0	0	2	0	2	1	2	0	0	1	2	0	2	1	1	0	0	1	1	1	2	0	1	0	1	1
65	1	0	1	0	1	2	1	1	1	0	0	0	1	0	0	0	0	0	0	2	2	1	0	0	0	2	0	2	2	2	0	0	2	0	0	2	2	0	0	0	2	0	0	1	0	1	1	1	0
66	1	0	0	0	0	0	1	1	1	1	1	2	2	0	0	0	0	2	1	1	2	0	0	0	0	1	0	1	0	1	0	1	1	2	0	2	0	1	1	1	0	0	1	2	1	0	0	2	0
67	1	0	2	1	0	0	1	1	1	1	0	0	2	0	0	0	0	1	2	0	2	0	1	0	0	1	0	2	0	2	0	1	2	1	0	2	0	0	2	1	0	0	0	2	0	1	0	1	1
68	1	0	1	0	0	0	2	2	0	0	0	0	0	0	0	0	0	0	1	1	2	0	0	0	0	0	0	2	1	2	0	0	1	0	0	1	1	0	0	0	2	1	1	2	1	0	0	0	1
69	1	0	1	0	1	1	2	1	1	0	0	1	1	0	0	0	0	0	1	1	1	0	0	0	0	1	0	1	2	0	0	1	1	1	1	2	2	0	2	2	0	0	0	2	0	1	0	2	0
70	0	0	2	0	0	0	1	2	1	0	0	0	1	0	0	0	0	0	0	2	2	0	0	0	0	1	0	2	0	2	0	0	1	1	0	1	1	0	1	1	1	2	0	2	0	0	1	0	0
71	0	0	1	0	0	0	1	1	1	1	0	0	1	0	0	0	0	2	1	1	2	0	0	0	0	0	0	0	1	0	0	1	2	1	0	1	2	0	0	0	2	0	0	0	0	0	0	1	0
72	1	0	1	1	0	0	2	2	0	0	0	1	1	0	0	0	0	1	1	1	2	0	0	0	0	1	0	1	2	0	1	1	2	0	0	1	2	0	1	1	1	0	0	2	0	0	0	2	0
73	1	0	2	0	1	1	2	2	0	0	0	0	1	1	1	1	0	0	1	1	2	0	0	0	0	0	0	2	1	1	1	1	1	2	1	2	1	0	1	1	0	0	1	2	1	0	1	1	0
74	1	0	2	1	0	0	2	1	0	0	0	0	1	0	0	1	0	1	0	2	2	1	0	0	0	0	0	2	1	2	0	1	2	2	0	2	2	0	0	0	2	0	1	1	1	0	1	1	0
75	1	0	2	1	0	0	2	1	2	0	0	0	1	1	1	1	0	0	0	1	1	0	0	0	0	1	0	2	0	1	1	1	2	0	0	1	2	0	1	1	1	0	1	2	1	1	0	2	0
76	1	0	2	1	1	1	2	2	0	0	0	0	2	0	0	1	0	0	0	2	1	0	0	0	0	0	0	2	2	2	0	0	0	2	0	2	1	0	0	0	2	0	0	1	0	0	0	1	0
77	0	0	0	0	0	0	2	1	1	0	0	0	0	0	0	0	0	0	1	1	2	1	0	0	0	1	0	1	2	0	1	1	1	2	1	2	1	1	0	0	1	0	1	1	1	0	0	0	1
78	0	0	1	0	1	1	1	2	0	0	1	1	1	0	0	0	0	0	0	2	2	0	0	0	0	2	0	2	0	1	1	1	1	1	0	2	1	0	0	0	0	0	1	1	1	0	0	2	0
79	1	1	1	0	1	1	2	0	2	0	0	1	1	0	0	0	0	0	2	0	1	0	0	0	0	1	0	2	0	2	1	0	0	2	2	2	2	0	0	0	1	0	0	0	1	1	0	1	1
80	1	0	1	1	0	0	2	0	2	0	0	0	1	0	0	1	0	0	1	0	1	0	0	0	0	1	0	2	1	0	0	1	1	1	0	1	2	0	0	0	2	0	1	1	1	1	0	0	1
81	0	0	1	0	1	1	2	2	0	0	0	0	1	0	0	0	0	1	0	2	2	0	0	0	0	0	0	2	1	2	0	0	1	2	0	2	2	0	0	0	2	0	0	0	0	1	0	0	0
82	1	0	2	1	0	0	1	1	1	0	0	0	0	0	0	0	0	0	1	1	2	0	0	0	0	1	0	2	0	2	2	1	2	0	0	1	1	0	0	0	2	0	1	1	1	0	0	1	1
83	1	0	0	0	0	0	2	1	1	0	0	0	0	0	0	0	0	1	2	0	2	0	0	0	0	2	0	1	1	1	0	0	1	1	0	1	2	0	0	0	2	0	0	2	1	0	0	1	0
84	0	0	1	0	0	0	1	1	1	0	0	1	1	0	0	0	0	0	0	1	1	0	0	0	0	1	0	2	0	2	1	0	1	1	1	2	1	0	0	0	1	0	0	1	0	0	0	2	0
85	0	0	2	1	0	0	2	1	1	0	0	0	1	1	1	1	0	0	1	1	2	1	0	0	0	1	0	2	0	2	1	0	1	2	0	2	0	0	0	0	1	0	1	2	1	0	0	2	0
86	0	0	1	0	0	0	2	2	0	0	1	2	2	0	0	0	0	1	0	2	2	0	0	0	0	1	0	1	0	1	0	0	2	1	0	2	1	0	2	2	0	0	0	2	0	1	0	0	0
87	1	0	2	0	0	0	2	2	1	0	0	0	1	0	0	0	0	0	2	0	2	0	0	0	0	1	0	2	1	2	0	1	1	2	1	2	1	0	0	0	1	0	0	1	0	0	0	0	2
88	0	0	2	1	0	0	2	1	1	0	0	0	1	0	0	0	1	1	1	1	1	0	1	0	0	1	0	2	1	2	0	0	2	0	0	1	2	0	0	0	1	1	0	1	0	1	0	1	0
89	1	0	0	0	0	0	1	1	0	1	1	0	1	0	0	0	0	1	1	1	2	0	1	0	0	2	0	1	0	1	1	0	1	2	1	2	2	0	0	0	1	0	0	1	0	1	0	2	0
90	0	0	1	1	0	0	1	1	0	0	0	1	1	0	0	0	0	0	0	1	1	0	0	0	0	0	0	2	0	2	0	0	2	1	0	2	1	0	1	1	1	0	0	2	0	1	0	0	2
91	1	0	2	1	0	0	1	2	1	0	0	0	1	0	0	0	0	1	1	1	2	0	0	0	0	1	0	1	1	0	0	0	1	0	0	1	1	0	2	1	0	0	0	2	0	0	0	1	0
92	0	0	1	1	0	0	1	1	1	0	0	1	1	0	0	1	0	1	1	1	2	0	0	0	0	1	0	2	0	2	1	0	2	1	0	1	1	0	0	0	1	0	1	1	1	1	0	0	1
93	0	0	0	0	0	0	2	2	0	0	0	0	0	0	0	0	0	0	1	1	2	0	0	0	0	0	0	2	0	2	0	1	2	1	0	2	1	0	1	1	1	0	1	1	1	1	1	1	0
94	1	0	2	0	0	0	1	1	1	0	1	0	1	0	0	0	1	0	1	1	2	0	0	0	0	1	0	1	1	0	0	1	1	2	1	2	1	1	0	0	0	0	0	2	0	0	0	1	1
95	1	0	0	1	0	0	1	2	0	0	1	1	1	0	0	1	0	0	1	1	2	0	1	0	0	1	0	2	1	2	0	0	0	2	1	2	1	0	0	0	1	1	0	1	0	1	0	2	0
96	0	0	2	1	1	1	2	1	1	0	0	0	1	0	0	0	0	1	1	1	1	0	1	0	0	1	0	2	1	1	2	1	1	2	0	2	1	0	1	1	1	0	0	1	0	1	0	0	0
97	1	0	1	1	0	0	2	2	0	0	0	0	1	0	0	1	0	0	0	1	1	0	0	0	0	0	0	2	0	1	1	0	0	2	0	2	2	0	0	0	2	0	0	2	0	0	0	0	0
98	0	0	1	1	1	1	1	1	0	0	1	0	1	1	0	0	0	1	1	1	1	0	0	0	0	1	0	2	0	1	1	0	0	2	0	2	1	0	0	0	2	0	1	2	2	2	0	1	0
99	0	0	2	1	0	0	2	2	0	0	0	1	1	0	0	0	0	0	1	1	1	0	2	1	1	1	0	0	1	0	0	0	2	1	0	2	0	0	0	0	1	1	0	2	1	0	0	1	1
100	1	0	0	0	0	0	2	1	1	0	1	2	2	0	0	0	0	1	1	1	1	0	0	0	0	2	0	2	1	1	2	1	1	2	0	2	2	0	0	0	1	0	0	0	1	0	0	1	1
101	1	0	2	0	1	1	2	2	0	0	0	1	1	0	0	0	0	1	1	1	1	0	0	0	0	1	0	1	2	0	1	1	2	0	0	1	2	0	0	0	2	0	0	1	0	1	0	1	0
102	0	0	2	0	1	1	2	1	1	0	1	0	1	0	0	0	0	1	0	2	2	1	1	0	0	1	1	2	1	0	0	1	1	0	0	1	1	0	1	1	1	0	1	2	1	0	0	1	1
103	0	0	2	1	0	0	2	2	0	0	1	0	1	0	0	0	0	0	1	1	2	0	0	0	0	0	0	2	0	1	2	0	0	2	0	2	1	1	0	0	1	0	0	1	0	1	0	0	0
104	1	1	2	1	0	0	1	1	0	0	1	0	1	0	0	0	0	0	1	1	2	0	0	0	0	1	0	2	0	2	0	0	0	1	0	2	1	0	1	1	1	0	0	1	1	1	1	1	0
105	1	0	2	0	1	1	2	2	0	0	0	0	0	0	0	0	0	0	2	0	0	0	2	0	0	0	0	0	2	0	0	1	2	1	0	2	1	0	0	0	1	0	0	1	0	0	0	2	0
106	1	0	2	0	1	1	2	2	0	0	0	0	0	0	0	0	0	1	1	0	1	1	0	0	0	0	0	2	0	2	0	1	1	2	1	2	2	0	0	1	1	1	0	2	2	0	0	2	0
107	1	0	1	0	0	0	2	1	1	0	0	0	0	0	0	0	0	0	0	2	2	0	0	0	0	1	0	2	1	2	0	0	2	2	0	2	1	0	2	1	0	0	0	0	0	1	0	1	0
108	0	1	1	0	1	1	2	2	0	0	0	1	1	0	0	0	0	1	2	0	1	0	1	1	1	2	0	2	0	2	0	1	2	2	1	2	1	0	0	0	0	0	0	0	0	1	0	2	0
109	0	0	2	0	0	0	2	1	1	0	0	1	1	0	0	0	0	0	1	1	2	0	0	0	0	1	0	2	0	2	0	0	1	2	0	2	1	0	0	0	0	1	0	1	1	1	0	2	0
110	1	0	2	0	1	1	2	1	1	0	0	0	0	0	0	0	1	2	1	1	2	0	0	0	0	2	0	2	0	2	0	2	1	1	0	2	1	0	1	1	1	0	1	1	1	2	0	2	0
111	1	0	0	1	0	0	2	2	0	0	0	0	1	0	0	0	0	0	2	0	0	0	0	0	0	0	1	2	0	1	0	0	2	0	0	1	2	0	0	0	1	0	0	0	0	1	0	1	0
112	0	0	2	0	0	0	2	1	1	0	0	0	0	0	0	0	0	0	0	2	2	0	0	0	0	0	0	2	2	1	0	0	1	0	0	2	2	0	1	1	1	1	0	2	1	0	0	2	0
113	1	0	0	1	0	0	2	2	0	0	0	0	0	0	0	0	1	1	0	1	1	0	0	0	0	1	0	1	1	1	0	0	0	2	0	2	2	0	0	1	1	0	0	1	1	0	0	2	0
114	0	0	1	2	0	0	2	1	1	0	0	1	1	0	0	1	0	1	1	1	1	0	0	0	0	1	0	1	2	1	0	1	0	2	0	2	2	0	0	0	2	0	2	2	1	1	0	1	0
115	1	0	2	0	1	1	1	1	1	1	2	0	1	0	0	0	0	1	0	2	2	1	0	0	0	1	0	1	1	1	0	2	1	1	0	0	1	0	0	0	1	1	0	1	2	0	0	2	0
116	0	1	1	1	0	0	1	1	0	1	2	1	1	0	0	1	0	0	0	1	1	0	0	0	0	1	0	0	2	0	0	0	2	1	0	2	2	0	0	0	1	0	0	1	0	1	0	0	0
117	0	1	2	0	0	0	2	2	0	0	0	0	0	0	0	0	1	1	0	2	2	0	0	0	0	1	0	1	0	1	0	2	1	2	1	2	2	0	1	0	1	0	1	2	1	0	0	0	0
118	0	0	2	1	0	0	2	2	1	0	0	0	1	0	0	0	0	0	0	1	1	1	0	0	0	2	0	0	1	0	0	2	1	1	0	1	2	0	1	1	0	0	0	1	1	1	0	1	0
119	1	0	1	1	0	0	1	2	0	0	1	1	1	0	0	0	0	0	0	1	1	0	0	0	0	0	0	2	0	2	0	0	1	1	0	2	0	0	2	2	0	0	0	0	1	0	0	2	0
120	1	0	1	0	0	0	1	2	0	0	1	1	1	0	0	0	0	0	0	2	2	0	1	1	1	1	0	2	0	1	0	2	2	1	1	2	1	0	0	0	0	0	0	0	1	0	0	2	0
121	0	0	1	0	0	0	2	1	1	0	0	0	1	0	0	0	0	1	0	2	2	0	1	0	0	2	0	2	0	2	1	0	0	2	0	2	0	1	1	1	0	0	1	2	1	0	0	2	0
122	0	1	1	0	0	0	1	2	0	0	2	0	1	0	0	0	0	1	0	2	2	0	0	0	0	1	0	1	1	0	0	0	1	1	0	1	2	0	0	0	2	1	0	2	0	1	0	2	0
123	0	0	1	0	0	0	2	1	1	0	0	0	0	0	0	0	1	0	1	1	2	0	2	1	1	0	0	1	1	1	1	1	2	2	1	2	2	0	0	0	1	0	0	1	1	1	0	1	0
124	1	0	1	1	1	1	1	1	1	0	1	0	1	0	0	0	0	1	0	1	1	0	1	1	1	1	0	1	1	0	0	2	1	1	0	1	0	0	1	1	0	0	0	2	0	1	0	0	2
125	1	0	1	1	0	0	1	2	0	0	1	0	0	0	0	0	0	0	0	1	1	0	0	0	0	1	0	2	1	2	0	1	2	0	0	2	0	1	0	0	0	0	0	1	1	1	0	2	0
126	1	0	2	1	0	0	2	1	1	0	0	0	1	0	0	0	0	1	0	2	2	0	0	0	0	1	0	2	0	2	0	0	2	0	0	2	0	0	1	1	0	0	0	1	0	1	0	0	1
127	0	0	2	1	0	0	2	1	1	0	0	0	0	0	0	0	0	0	0	1	1	0	0	0	0	0	0	1	1	1	0	0	2	1	0	1	0	1	0	0	0	0	0	0	0	0	1	1	0
128	1	0	1	2	0	0	2	1	1	0	0	2	2	0	0	0	0	0	0	2	1	1	1	0	0	1	0	1	2	0	0	0	2	1	0	1	1	0	1	1	1	0	0	0	1	0	1	1	0
129	1	0	1	1	1	1	2	0	2	0	0	0	0	0	0	0	0	0	0	2	2	0	1	0	0	2	0	2	0	2	1	1	2	1	0	2	1	0	1	1	1	0	1	2	1	1	0	1	1
130	1	0	2	1	0	0	1	2	0	0	1	1	1	0	0	1	0	1	0	1	1	0	0	0	0	1	0	1	1	1	1	0	2	1	1	1	1	0	1	1	1	0	0	2	0	1	0	0	1
131	0	0	1	1	0	0	2	2	0	0	0	0	1	0	0	0	0	0	1	1	2	0	0	0	0	1	0	2	0	2	1	0	1	2	1	1	2	0	1	1	0	0	1	1	1	1	0	0	0
132	1	0	2	1	0	0	2	1	2	0	0	0	0	0	0	0	0	1	0	2	2	1	1	0	0	1	0	0	1	0	0	0	2	2	1	2	2	0	1	1	0	0	0	1	1	0	0	1	0
133	1	0	1	0	1	1	2	1	1	0	0	1	1	0	0	1	0	2	0	1	1	0	0	0	0	2	0	2	0	1	0	1	1	2	1	2	1	0	1	1	1	0	0	1	0	1	0	2	0
134	1	0	2	1	1	1	2	2	0	0	0	0	1	0	0	0	0	0	2	0	1	0	0	0	0	0	0	2	0	1	1	1	1	2	1	2	2	0	0	0	1	0	2	2	1	1	0	2	0
135	0	0	1	0	0	0	0	1	1	0	1	0	1	0	0	0	0	0	1	0	0	0	2	0	0	0	0	2	0	2	1	1	1	1	1	2	1	0	0	0	1	0	1	2	0	1	0	1	0
136	1	0	0	0	0	0	1	2	0	0	0	1	1	0	0	0	0	0	2	0	0	0	1	1	1	1	0	2	0	2	0	0	1	1	0	1	2	0	0	0	1	0	0	0	0	1	0	1	0
137	1	0	2	0	0	0	2	1	1	0	0	0	1	0	0	0	0	1	1	1	2	0	0	0	0	1	1	2	1	1	0	0	0	1	1	2	1	0	0	0	1	0	1	2	1	0	0	1	1
138	1	0	2	0	0	0	2	2	0	0	0	1	1	0	0	0	0	0	0	2	2	0	1	1	1	1	0	2	0	2	2	0	2	0	0	2	1	0	1	1	1	0	0	2	0	1	1	0	1
139	1	1	1	1	0	0	2	2	0	0	0	0	0	0	0	0	0	1	1	1	1	0	0	0	0	0	0	2	0	2	0	0	2	1	0	2	1	0	0	0	2	0	1	2	1	0	0	1	1
140	0	0	2	0	0	0	2	2	0	0	0	0	2	1	1	1	0	1	0	2	2	0	1	0	0	0	0	2	2	1	1	1	0	2	0	2	1	0	1	1	1	0	0	2	1	0	0	0	0
141	0	0	1	0	1	1	2	1	1	0	0	0	0	0	0	0	0	1	1	1	1	0	1	1	1	1	0	2	0	2	0	1	1	2	1	2	2	0	0	0	2	0	1	1	1	1	0	1	0
142	1	0	0	0	0	0	2	0	1	0	0	1	2	0	0	1	0	1	0	2	2	0	0	0	0	0	0	2	0	2	0	2	2	0	0	0	2	0	0	0	1	0	0	2	0	0	0	1	1
143	1	0	1	0	0	0	1	2	0	0	0	0	2	0	0	0	0	2	1	1	2	0	1	0	0	1	0	2	2	2	0	0	1	2	0	2	2	0	0	0	1	0	1	1	1	1	0	1	1
144	0	1	1	0	0	0	1	2	0	0	0	0	1	0	0	0	0	1	0	2	2	0	1	1	1	1	0	1	2	0	1	0	0	2	1	2	2	0	1	1	0	0	1	1	1	1	0	2	0
145	1	0	2	0	1	1	2	2	1	0	0	1	1	0	0	0	0	1	1	1	2	0	0	0	0	0	1	2	1	1	0	2	1	2	0	2	2	0	0	0	2	0	1	2	1	0	1	1	0
146	1	0	2	1	1	1	1	2	0	0	1	0	0	0	0	0	0	0	1	1	2	0	0	0	0	1	0	1	1	1	0	1	0	1	0	1	1	1	0	0	1	0	0	1	0	1	0	0	1
147	1	0	1	1	0	0	2	2	0	0	0	0	2	0	0	1	0	1	1	1	1	0	0	0	0	1	0	2	1	1	1	2	1	1	0	1	1	0	2	2	0	1	0	1	1	1	0	2	0
148	0	0	2	0	0	1	2	0	2	0	0	0	1	0	0	0	0	1	0	1	1	0	0	0	0	2	1	2	0	1	1	1	1	2	1	2	2	0	0	0	2	0	0	1	0	1	0	2	0
149	1	0	0	0	0	0	1	1	1	0	0	0	2	1	1	1	0	0	1	1	2	0	0	0	0	1	0	2	0	1	0	2	2	0	0	0	1	0	0	0	1	0	0	1	0	0	0	2	0
150	0	0	2	1	0	0	2	2	0	0	0	0	1	0	0	0	0	0	1	1	2	0	0	0	0	0	1	2	1	0	0	1	2	0	0	1	1	0	1	1	1	0	0	2	0	1	0	1	1
151	0	0	1	1	0	0	2	2	0	0	0	0	0	0	0	0	0	0	1	0	0	0	0	0	0	2	0	2	0	1	0	2	2	0	0	1	1	0	0	0	0	0	1	2	1	0	1	0	0
152	0	0	1	1	0	0	1	2	0	0	1	0	1	0	0	1	0	1	0	2	2	0	0	0	0	0	0	1	1	1	1	1	1	2	1	2	2	0	1	1	1	0	0	1	0	0	0	2	0
153	0	0	1	1	0	0	1	1	1	0	0	1	2	0	0	0	0	0	1	1	2	0	1	0	0	2	0	2	0	2	0	0	0	1	0	1	2	0	0	0	1	1	0	2	2	0	0	1	0
154	0	0	2	1	0	0	2	2	0	1	0	0	1	0	0	0	0	1	0	2	2	1	0	0	0	1	0	2	2	1	1	1	2	1	1	2	0	1	0	0	0	0	0	2	0	1	0	1	1
155	1	0	1	0	0	0	1	2	0	0	0	0	0	0	0	0	0	1	0	2	2	0	2	0	0	1	0	2	0	2	0	0	1	0	0	2	0	0	0	0	1	0	0	1	0	1	0	2	0
156	0	0	2	0	1	1	2	1	2	0	0	0	0	0	0	0	0	0	1	1	2	0	0	0	0	0	0	0	2	0	0	0	2	1	0	2	1	0	0	0	1	0	1	2	1	1	0	0	0
157	1	0	1	1	0	0	2	2	1	0	0	0	0	0	0	0	0	0	0	2	2	0	1	0	0	1	0	2	0	1	1	0	0	2	0	2	2	0	0	0	1	0	0	1	1	1	0	0	0
158	1	0	1	0	0	0	1	2	0	0	1	0	1	0	0	0	0	1	0	2	2	0	0	0	0	1	0	1	2	0	0	1	2	2	1	2	2	0	0	0	1	1	0	2	2	0	0	2	0
159	1	0	2	1	0	0	2	1	0	0	0	0	1	0	0	0	0	0	1	1	1	0	0	0	0	1	0	2	1	2	1	2	1	1	0	0	1	0	0	0	1	0	0	2	0	0	1	0	0
160	0	0	0	0	0	0	2	2	0	0	0	0	0	0	0	0	1	1	1	0	1	0	0	0	0	1	0	1	1	1	1	2	1	2	1	2	2	0	1	1	1	0	0	1	0	0	0	1	0
161	1	0	1	0	0	0	2	1	1	0	0	0	0	0	0	0	0	0	1	1	2	0	0	0	0	1	0	2	1	2	0	1	1	1	0	1	0	0	1	1	0	1	0	2	1	0	0	0	0
162	1	0	1	0	0	0	1	1	1	0	1	1	1	0	0	1	0	0	0	0	0	0	1	1	1	1	0	2	1	2	0	0	2	2	2	2	2	0	0	0	1	0	0	0	0	0	0	2	0
163	0	0	1	0	0	0	1	1	1	0	0	0	1	0	0	0	0	1	1	1	2	0	0	0	0	1	0	2	0	1	1	1	1	1	1	1	1	1	1	1	0	1	0	1	1	1	0	1	0
164	1	0	2	0	1	1	1	2	0	0	1	0	0	0	0	0	0	1	0	2	2	0	2	0	0	1	0	2	0	1	0	2	2	0	0	0	1	0	1	1	1	0	1	1	1	1	0	2	0
165	0	0	1	0	0	0	1	1	1	1	2	0	0	0	0	0	0	1	0	2	2	0	0	0	0	0	0	2	1	1	2	1	2	2	0	2	0	0	1	1	1	0	1	2	1	0	0	2	0
166	0	0	2	0	0	0	1	2	0	0	1	1	1	1	1	1	0	1	0	2	2	0	0	0	0	1	0	1	1	1	0	0	0	2	0	1	2	0	0	0	2	0	1	1	1	1	0	2	0
167	1	0	1	0	0	1	1	1	1	0	1	1	1	0	0	0	0	0	1	1	2	0	0	0	0	1	0	2	0	2	1	0	1	0	0	2	1	0	1	0	1	0	0	1	1	1	0	1	0
168	1	0	1	0	0	0	2	2	1	0	0	1	1	0	0	0	0	1	1	1	1	0	0	0	0	0	0	2	2	0	0	1	1	2	0	2	1	0	0	0	1	1	1	2	1	0	1	0	0
169	1	1	0	0	0	0	2	2	0	0	0	0	0	0	0	0	0	1	1	0	2	0	0	0	0	1	0	2	1	1	1	0	2	1	0	1	1	0	1	1	1	0	0	0	2	2	0	1	0
170	0	0	0	0	0	0	2	0	2	0	0	0	1	0	0	0	0	1	0	0	0	0	1	0	0	0	0	1	2	0	1	1	1	1	1	1	1	0	1	1	1	0	1	2	1	0	0	2	0
171	0	0	1	0	0	0	1	1	1	1	0	0	1	0	0	0	0	0	0	1	1	0	1	0	0	0	0	2	1	2	0	1	1	1	0	1	1	0	0	0	0	1	0	2	2	0	0	0	0
172	1	0	2	0	0	0	2	2	0	0	0	0	0	0	0	0	0	0	1	0	1	1	0	0	0	2	0	1	2	0	1	1	1	1	0	2	1	0	0	0	1	0	0	1	0	1	1	1	0
173	1	0	0	0	0	0	2	1	1	0	0	0	1	0	0	0	1	1	1	1	1	0	0	0	0	0	0	2	1	1	0	1	1	2	0	2	1	0	1	0	1	0	0	1	0	1	1	1	0
174	0	0	0	1	0	0	2	2	0	0	0	0	1	0	0	0	0	1	1	1	1	1	0	0	0	1	0	2	1	1	1	0	1	0	0	1	1	0	2	2	0	2	0	2	0	1	0	1	0
175	1	0	1	0	0	0	2	0	2	0	0	0	2	0	0	0	0	0	0	2	2	1	0	0	0	1	0	1	2	0	1	1	2	1	1	1	1	0	1	1	1	0	1	2	1	0	0	2	0
176	0	0	2	0	0	0	2	1	1	0	0	0	1	0	0	0	0	0	1	1	2	0	0	0	0	2	1	2	1	1	0	2	2	1	1	2	1	0	0	0	1	0	0	2	1	0	0	2	0
177	0	0	0	0	0	0	1	2	0	0	1	0	0	0	0	0	0	1	0	2	2	0	0	0	0	0	0	1	1	0	0	1	1	2	1	2	2	0	0	0	2	0	0	1	1	1	0	1	0
178	1	0	0	0	0	0	2	0	2	0	0	0	0	0	0	0	0	1	1	1	1	0	0	0	0	0	0	2	0	2	1	0	0	2	0	2	2	0	0	0	1	1	1	2	1	0	0	2	0
179	0	0	2	1	0	0	2	0	2	0	0	0	0	0	0	0	0	1	1	1	1	0	0	0	0	0	0	2	1	1	2	1	2	0	0	1	2	0	1	1	1	0	0	1	1	1	0	0	0
180	1	0	1	0	0	0	1	1	1	0	0	0	1	0	0	0	0	1	1	1	2	0	0	0	0	1	0	2	1	0	1	0	0	0	0	1	2	0	0	0	2	1	0	1	1	1	0	2	0
181	1	0	2	1	1	1	1	0	2	0	0	0	1	1	1	1	0	1	1	1	2	0	0	0	0	1	0	1	1	1	1	1	2	1	0	1	1	0	0	0	1	0	1	1	1	2	0	2	0
182	1	1	0	0	0	0	2	1	1	0	0	0	1	0	0	0	0	1	0	2	2	0	0	0	0	1	0	2	0	2	2	2	1	1	0	2	2	0	1	1	1	0	0	0	0	1	0	2	0
183	0	0	0	0	0	0	2	2	0	0	0	0	1	0	0	0	0	0	0	2	2	0	0	0	0	1	0	2	0	2	0	0	2	2	0	2	0	0	1	1	0	0	1	2	0	1	0	1	0
184	0	1	1	1	0	0	1	2	0	0	1	1	1	0	0	0	1	1	2	0	1	0	1	0	0	1	0	2	0	2	1	0	1	2	1	2	1	1	0	0	1	0	0	1	0	0	0	2	0
185	1	0	2	1	0	0	1	2	0	0	0	1	1	0	0	0	0	0	0	2	2	0	1	0	0	1	0	0	1	0	0	1	1	0	0	1	1	0	1	1	1	0	0	2	0	0	1	1	0
186	0	0	2	1	0	0	2	2	0	0	0	0	2	0	0	0	0	1	0	2	2	0	0	0	0	0	0	2	2	2	0	1	1	1	0	1	1	1	0	0	1	0	0	2	0	1	0	1	0
187	0	0	2	1	0	0	1	2	1	0	1	1	2	0	0	0	0	0	1	1	2	1	0	0	0	1	0	2	1	2	0	0	1	0	0	1	2	0	1	1	1	1	0	2	0	1	0	2	0
188	1	0	1	0	0	0	2	1	1	0	0	0	1	0	0	0	0	0	0	1	1	0	0	0	0	1	0	2	1	1	1	1	2	1	0	2	1	0	2	1	0	1	0	2	0	1	0	2	0
189	0	0	2	0	2	2	2	2	0	0	0	0	1	0	0	1	0	1	1	1	2	0	1	0	0	1	0	1	1	1	0	2	1	2	1	2	1	0	0	0	0	0	1	1	1	1	0	1	1
190	1	0	2	0	1	1	2	0	2	0	0	0	0	0	0	0	0	1	1	0	0	0	0	0	0	2	0	1	1	1	0	0	1	1	0	2	2	0	2	2	0	0	1	2	0	1	0	1	0
191	1	0	1	1	1	1	1	2	0	0	1	2	2	0	0	1	0	1	1	1	1	0	0	0	0	1	0	2	0	1	0	1	2	0	0	1	1	0	2	2	0	0	1	2	1	1	0	1	0
192	0	0	2	1	0	0	2	1	1	0	0	0	0	0	0	0	0	1	1	0	0	0	0	0	0	1	1	2	2	1	1	1	2	0	0	1	1	1	0	0	0	2	0	2	1	0	0	1	0
193	1	0	2	0	1	1	2	1	1	0	0	1	2	0	0	0	0	1	2	0	2	0	0	0	0	1	1	1	1	0	0	2	1	0	0	0	1	0	2	2	0	0	1	2	1	0	0	1	0
194	0	0	2	1	0	0	1	2	1	0	1	0	0	0	0	0	0	1	0	2	2	0	0	0	0	1	0	1	0	1	0	0	1	1	1	1	1	0	0	0	1	0	0	1	0	1	1	2	0
195	1	0	1	1	0	0	2	0	2	0	0	0	1	0	0	0	0	0	1	1	2	0	0	0	0	0	0	0	1	0	0	0	2	1	0	2	1	0	2	2	0	1	1	2	0	1	0	2	0
196	0	0	2	1	0	0	2	1	1	0	0	1	1	0	0	1	0	2	0	1	1	0	0	0	0	0	0	1	1	1	0	0	1	1	0	1	0	0	1	1	0	0	0	1	0	1	0	0	1
197	1	0	1	0	0	0	2	0	1	0	0	0	0	0	0	0	1	2	2	0	2	0	0	0	0	1	0	2	1	0	1	1	1	1	0	1	1	1	0	0	0	0	0	2	0	0	0	1	0
198	1	0	0	1	0	0	1	1	0	0	0	0	0	0	0	0	0	0	0	2	2	0	0	0	0	1	0	2	0	2	0	0	1	1	0	1	1	1	0	0	1	0	0	2	1	0	0	1	0
199	1	0	1	0	0	0	1	1	1	0	1	0	1	0	0	0	0	0	0	1	1	0	0	0	0	0	0	2	1	1	1	1	1	1	0	2	2	0	0	0	1	2	0	2	1	0	1	0	0
200	0	0	2	0	1	1	1	1	0	0	1	1	2	0	0	1	0	0	0	2	2	0	1	1	1	1	1	2	0	1	0	1	1	1	1	1	2	0	2	2	0	0	0	1	1	1	0	0	2
201	1	0	1	0	0	0	1	2	1	0	0	0	0	0	0	0	0	0	0	2	2	0	0	0	0	2	0	2	0	2	0	0	0	2	1	2	1	0	2	2	0	0	0	1	0	1	0	1	0
202	0	0	1	0	1	2	2	1	1	0	1	0	0	0	0	0	0	0	1	1	1	0	1	1	1	1	0	1	0	1	0	0	2	1	1	2	1	0	1	1	1	0	1	2	1	1	0	1	0
203	1	0	1	1	0	0	1	2	0	0	1	0	1	0	0	0	0	0	1	0	0	0	1	0	0	1	0	1	0	0	1	0	2	1	0	2	1	0	0	0	1	0	1	1	1	0	0	0	1
204	0	0	0	0	0	0	1	2	0	1	1	0	2	1	1	1	1	2	1	1	1	0	0	0	0	0	0	2	0	2	1	2	2	2	1	2	2	0	1	1	1	1	0	1	1	1	0	1	0
205	1	0	0	0	0	0	1	1	1	0	0	1	2	0	0	0	0	1	1	1	2	0	0	0	0	0	0	2	1	2	0	0	1	1	0	1	2	0	0	0	2	0	1	2	2	2	0	2	0
206	0	0	2	0	0	0	2	2	1	0	1	0	2	0	0	0	0	1	2	0	2	0	0	0	0	1	0	1	2	0	1	1	2	2	0	2	0	0	2	2	0	0	0	1	1	1	0	2	0
207	0	0	1	0	0	0	2	0	1	0	1	0	0	0	0	0	0	1	1	0	0	0	0	0	0	1	0	2	0	2	1	0	1	1	0	1	1	0	2	2	0	0	0	0	1	0	1	1	0
208	1	0	0	1	0	0	1	2	0	0	2	1	1	0	0	0	0	1	0	1	1	0	0	0	0	1	0	2	0	2	0	0	2	1	1	2	1	0	0	0	2	0	0	1	0	0	0	2	0
209	0	0	2	1	0	0	1	1	1	0	0	0	1	0	0	0	0	1	0	2	2	1	0	0	0	1	0	1	0	1	0	2	1	1	0	1	1	0	0	0	0	0	0	1	0	1	0	2	0
210	0	0	0	1	0	0	2	0	2	0	0	0	1	1	0	0	0	1	0	1	2	0	0	0	0	0	0	1	0	1	0	1	2	2	1	2	1	0	1	0	1	0	0	1	0	0	0	1	0
211	1	0	1	1	1	1	2	2	0	0	0	1	1	0	0	0	0	1	2	0	0	0	0	0	0	2	0	2	0	2	0	0	2	1	1	1	1	0	1	0	1	0	0	0	1	0	0	2	0
212	1	0	1	0	0	0	2	2	0	0	0	0	2	0	0	0	0	0	0	1	1	0	1	1	1	0	0	2	0	2	1	0	1	1	1	1	2	0	0	0	2	1	0	2	1	1	0	1	1
213	0	0	2	1	0	0	2	2	0	0	0	0	1	0	0	0	0	1	1	1	1	0	1	0	0	0	0	2	0	2	0	0	1	1	0	2	1	0	2	2	0	0	1	1	1	0	0	2	0
214	1	0	1	0	0	0	1	1	1	0	0	0	1	0	0	1	0	0	2	0	1	0	0	0	0	2	0	2	1	0	1	0	1	1	1	1	2	0	1	1	1	0	0	2	0	0	0	2	0
215	1	0	2	0	0	0	2	1	0	0	0	1	1	0	0	0	0	0	0	1	0	0	1	0	0	1	0	2	0	2	0	0	1	1	0	1	1	1	0	0	1	0	0	2	0	0	0	2	0
216	1	0	1	0	0	0	2	1	1	0	1	0	1	0	0	0	0	0	0	1	1	0	0	0	0	0	1	2	1	1	0	1	2	2	0	2	1	0	1	0	0	0	0	1	0	0	0	2	0
217	0	0	0	0	0	0	2	2	0	0	0	0	0	0	0	0	0	1	1	1	1	0	0	0	0	1	0	2	0	2	1	0	0	2	0	2	0	1	0	0	0	0	0	0	0	0	0	2	0
218	0	0	2	0	2	2	2	1	1	0	0	0	0	0	0	0	0	0	1	0	0	0	0	0	0	1	2	2	1	0	1	0	0	2	0	2	1	0	1	1	1	2	0	2	1	0	0	0	0
219	0	0	2	1	0	0	1	1	0	1	1	0	0	0	0	0	0	0	0	2	2	0	0	0	0	2	0	1	1	1	0	0	0	0	0	1	1	0	1	1	1	0	1	1	1	1	0	1	1
220	0	0	1	1	0	0	1	2	0	0	1	1	1	0	0	0	1	0	1	1	2	1	0	0	0	1	0	1	1	1	1	0	1	1	0	1	2	0	0	0	1	0	0	0	0	0	1	1	0
221	1	0	1	0	0	0	2	2	0	0	0	0	0	0	0	0	0	1	1	1	1	0	0	0	0	2	0	0	2	0	0	0	0	2	0	2	2	0	1	1	1	0	0	1	0	0	0	1	1
222	0	0	2	0	1	1	2	1	1	0	1	1	1	0	0	1	0	1	0	2	2	0	0	0	0	1	1	2	0	1	0	0	0	2	0	2	1	0	1	0	1	0	0	0	2	0	1	1	0
223	0	0	1	0	0	0	2	1	2	0	0	1	1	0	0	1	0	1	0	2	2	0	0	0	0	0	0	2	1	1	1	1	1	1	1	1	1	0	1	1	1	0	0	2	0	2	0	1	0
224	0	0	1	1	1	1	1	2	0	0	1	1	1	0	0	0	0	1	1	0	2	0	1	0	0	2	0	2	0	2	1	0	2	2	0	2	2	0	1	1	1	0	0	2	0	2	0	1	1
225	0	0	1	0	0	0	2	1	1	0	0	0	0	0	0	0	1	2	1	1	1	0	1	1	1	2	0	2	1	1	1	1	2	2	0	2	1	0	2	1	0	0	0	1	1	1	0	2	0
226	1	0	1	1	0	0	0	2	1	0	0	1	2	0	0	1	0	2	1	1	2	0	0	0	0	1	0	1	1	1	0	1	2	0	0	2	2	1	0	0	0	0	0	1	0	0	0	1	0
227	1	0	1	0	0	1	2	2	0	0	0	0	0	0	0	0	0	1	2	0	1	0	1	1	1	1	0	1	1	1	1	1	1	1	1	2	1	1	0	0	0	0	0	0	0	0	0	1	0
228	0	0	0	1	0	0	2	0	1	0	0	0	1	0	0	0	0	1	1	1	1	0	0	0	0	1	0	2	0	1	1	1	1	2	0	2	1	1	1	1	0	0	1	1	1	1	0	1	0
229	1	0	1	1	0	0	1	1	1	1	1	0	0	0	0	0	0	2	0	2	2	0	0	0	0	1	0	2	1	1	0	0	1	1	1	1	2	0	0	0	2	0	0	2	2	1	0	1	0
230	0	0	2	1	0	0	1	1	1	0	0	0	0	0	0	0	0	1	0	2	2	0	0	0	0	0	0	1	2	0	0	1	1	1	1	1	2	0	1	1	1	1	0	1	1	1	0	0	1
231	0	0	2	0	0	0	2	0	1	0	1	1	2	0	0	0	0	0	0	2	2	0	1	0	0	1	0	1	1	1	0	0	0	2	1	2	1	0	1	1	1	1	0	2	0	0	1	2	0
232	0	0	1	1	0	0	2	2	0	0	0	0	1	0	0	0	0	1	1	0	2	0	0	0	0	1	0	1	1	1	0	1	2	0	0	1	1	0	0	0	0	0	1	2	1	0	1	0	0
233	0	0	2	0	0	0	2	1	1	0	0	1	2	0	0	1	0	1	0	2	2	0	0	0	0	1	0	1	2	0	0	1	1	2	0	2	1	0	0	0	1	0	0	1	2	1	0	2	0
234	1	0	0	1	0	0	1	2	0	0	1	0	2	1	1	1	0	1	0	2	2	0	0	0	0	1	0	2	0	2	0	2	2	0	0	1	0	0	2	1	0	0	0	2	0	0	0	0	0
235	1	0	1	1	0	0	1	2	0	0	0	0	0	0	0	0	0	1	0	1	1	0	0	0	0	0	0	2	1	1	0	1	1	2	1	2	2	0	1	1	1	2	0	2	0	0	0	2	0
236	1	0	1	2	0	0	2	2	0	0	0	0	1	0	0	0	0	1	1	0	1	0	0	0	0	0	1	2	0	1	0	1	2	2	0	2	2	0	1	1	1	0	1	2	1	0	0	1	0
237	1	0	0	0	0	0	2	1	1	0	0	0	0	0	0	0	1	2	1	1	2	0	0	0	0	2	0	2	0	2	0	2	2	0	0	0	1	0	1	0	0	0	0	2	0	1	1	0	0
238	0	0	2	1	0	0	2	0	2	0	0	0	1	0	0	0	1	0	1	1	2	0	0	0	0	2	0	2	2	2	0	2	2	0	0	1	0	0	2	2	0	2	0	2	1	0	0	1	1
239	0	0	0	0	0	0	2	2	1	0	0	0	0	0	0	0	0	0	0	2	2	0	0	0	0	0	0	2	0	2	0	0	2	1	0	2	1	0	1	1	1	0	0	0	2	1	0	1	0
240	0	0	1	0	0	0	0	2	0	0	2	0	0	0	0	0	0	0	1	0	1	0	1	1	1	1	0	2	0	2	1	2	2	2	1	2	1	0	1	0	1	0	0	1	0	0	0	0	0
241	0	0	1	0	0	0	0	2	0	1	1	1	1	0	0	0	0	0	0	1	1	0	1	0	0	2	0	1	1	1	0	1	2	2	1	2	1	0	0	0	2	0	0	2	0	1	0	2	0
242	1	1	1	0	0	0	2	1	0	0	0	0	0	0	0	0	0	1	0	2	2	0	0	0	0	1	1	2	0	1	0	0	1	1	0	1	1	0	1	1	1	0	0	1	0	0	0	1	1
243	1	0	2	0	1	1	2	1	1	0	0	0	1	0	0	0	0	1	0	2	2	0	0	0	0	0	0	2	0	1	1	1	2	0	0	0	1	0	1	1	1	0	1	2	2	2	0	2	0
244	0	0	1	0	0	0	1	2	1	0	0	1	2	0	0	1	0	1	1	1	2	0	0	0	0	1	0	2	2	0	0	0	0	2	1	1	1	0	0	0	0	0	0	2	0	0	0	1	1
245	0	1	2	0	0	0	2	1	1	0	1	0	1	0	0	0	1	2	2	0	2	0	1	0	0	1	0	2	0	2	1	1	1	2	0	2	1	0	0	0	2	2	0	2	1	0	1	0	0
246	1	0	2	1	0	0	1	2	0	0	1	1	2	0	0	0	0	1	1	1	2	0	0	0	0	1	1	2	0	1	0	0	1	0	0	0	2	0	0	0	2	0	0	1	0	1	0	1	1
247	1	0	2	0	0	0	2	1	1	0	0	1	1	0	0	0	0	0	0	2	2	0	0	0	0	1	0	2	0	2	1	0	1	0	0	1	2	0	0	0	1	0	0	2	1	0	1	0	1
248	0	0	1	0	0	0	1	2	0	0	1	0	0	0	0	0	0	1	1	0	1	0	0	0	0	0	0	2	1	1	1	1	0	1	0	1	2	0	0	0	2	0	0	0	0	1	0	2	0
249	0	0	1	1	0	0	2	2	0	0	0	0	1	0	0	0	1	1	2	0	1	0	1	0	0	0	0	0	1	0	0	2	1	1	0	1	1	1	0	0	1	1	0	1	1	0	0	1	1
250	1	0	2	0	1	1	2	1	1	0	0	0	0	0	0	0	0	2	1	1	1	0	0	0	0	0	0	2	1	1	0	0	0	1	0	1	1	0	2	2	0	0	0	2	0	2	0	1	1
251	0	0	1	1	0	0	1	1	1	0	1	0	0	0	0	0	0	1	0	2	1	0	0	0	0	0	1	2	0	1	0	2	1	2	1	2	1	0	0	0	2	1	0	2	0	0	0	1	0
252	0	0	2	0	0	0	2	2	0	0	1	0	0	0	0	0	0	1	0	2	2	0	0	0	0	2	0	2	0	2	0	0	1	2	1	2	1	1	0	0	1	0	1	2	1	0	0	2	0
253	1	0	2	0	0	0	1	2	0	0	0	1	1	0	0	1	0	0	0	2	2	0	0	0	0	0	0	2	1	0	1	1	1	1	1	2	1	0	1	1	1	0	1	2	1	0	0	2	0
254	1	0	1	1	0	0	1	1	1	1	0	0	0	0	0	0	0	1	1	1	1	0	1	1	1	1	0	2	1	1	1	0	2	1	1	1	0	1	1	1	0	0	0	2	0	1	0	1	1
255	0	0	0	0	0	0	2	1	1	0	0	0	0	0	0	0	0	1	1	1	2	0	0	0	0	0	0	0	1	0	0	0	2	0	0	1	1	0	0	0	1	1	0	2	0	1	0	2	0
256	1	0	1	0	0	0	1	2	0	0	2	1	1	0	0	0	0	1	1	0	0	1	1	1	1	1	0	2	1	1	1	0	0	2	0	2	2	0	1	1	1	0	2	2	2	1	0	2	0
257	1	0	0	1	0	0	2	1	1	0	0	0	1	0	0	0	0	1	1	1	2	0	0	0	0	0	0	2	1	2	0	1	2	1	1	1	1	1	0	0	1	0	1	1	1	1	0	2	0
258	0	0	2	2	1	1	1	1	1	0	0	1	0	0	0	0	0	2	1	1	2	0	1	1	1	1	0	2	1	1	0	0	1	2	0	2	2	0	1	1	1	0	1	2	2	1	0	2	0
259	1	0	2	0	1	1	2	1	0	0	0	0	1	0	0	0	1	0	1	1	2	0	1	0	0	0	0	1	1	1	0	0	2	1	0	1	0	1	1	0	0	0	0	2	0	1	0	2	0
260	0	0	1	0	0	1	2	2	0	0	0	0	0	0	0	0	0	0	0	1	1	0	0	0	0	1	0	2	0	1	1	1	1	2	1	2	2	0	0	0	1	0	1	2	1	0	1	2	0
261	1	0	1	0	0	0	2	2	0	0	0	0	0	0	0	0	1	2	0	1	1	0	0	0	0	1	0	2	0	2	0	1	2	1	1	1	0	1	1	1	0	0	0	1	1	1	0	1	1
262	1	0	1	0	0	0	1	1	2	0	0	0	0	0	0	0	0	0	2	0	0	0	0	0	0	1	1	1	0	0	0	0	1	1	0	1	1	0	2	2	0	0	0	1	0	1	0	1	0
263	1	0	0	1	0	0	1	2	0	0	0	0	1	0	0	0	0	0	1	1	2	0	0	0	0	1	0	2	1	2	0	2	2	0	0	1	1	0	2	2	0	0	0	0	0	0	1	1	1
264	0	0	1	0	0	0	2	2	0	0	0	0	0	0	0	0	0	1	1	1	2	1	1	0	0	1	0	2	1	1	2	0	1	2	1	1	2	0	0	0	2	0	0	0	2	1	0	1	1
265	0	0	0	0	0	0	2	2	0	0	0	1	1	0	0	0	0	1	0	2	2	0	0	0	0	1	0	2	1	1	2	0	1	2	0	2	1	0	1	0	1	0	0	2	0	1	0	1	1
266	1	0	2	0	0	0	2	2	1	0	0	0	0	0	0	0	0	1	1	1	2	0	0	0	0	2	0	2	0	0	0	2	1	2	1	2	1	0	1	1	1	1	0	1	1	1	0	1	1
267	1	0	1	0	0	0	2	0	1	0	1	0	1	0	0	0	0	0	0	1	1	0	1	1	1	1	0	2	0	2	0	1	2	2	0	2	1	0	1	0	1	0	0	0	0	1	0	0	0
268	0	0	1	1	0	0	1	2	0	0	0	0	1	0	0	0	0	2	0	1	1	0	0	0	0	0	0	2	0	2	0	0	2	1	0	2	2	0	0	0	2	1	0	1	1	1	0	1	0
269	1	0	2	0	1	1	1	2	0	0	1	0	1	0	0	0	0	0	1	1	1	0	0	0	0	1	0	2	2	1	1	0	2	0	0	1	2	0	1	1	1	0	1	1	1	0	0	2	0
270	1	0	1	0	0	0	2	0	2	0	0	0	0	0	0	0	0	0	1	1	2	0	0	0	0	2	2	2	1	0	1	0	1	0	0	1	2	0	0	0	1	0	0	2	0	1	2	0	0
271	0	1	1	0	0	0	2	2	0	0	0	1	1	0	0	0	0	0	1	1	2	0	0	0	0	1	0	1	1	1	0	0	1	2	1	2	1	0	1	1	1	0	0	2	1	0	1	0	0
272	0	0	0	0	0	0	2	1	0	0	0	0	0	0	0	0	0	1	1	1	2	0	0	0	0	2	0	2	2	2	0	2	2	0	0	1	1	0	1	1	1	0	0	2	0	1	0	0	1
273	0	0	0	1	0	0	0	1	1	1	1	0	0	0	0	0	0	0	1	0	0	0	0	0	0	1	0	0	1	0	0	1	1	2	1	2	1	0	0	1	1	0	0	0	0	1	0	2	0
274	0	0	2	0	0	0	2	0	1	0	1	0	2	1	1	1	0	0	2	0	0	0	1	0	0	1	0	2	1	1	2	2	2	0	0	0	2	0	0	0	2	0	0	1	0	0	0	2	0
275	1	0	1	0	0	0	2	1	1	0	0	1	1	0	0	0	1	2	0	2	1	0	0	0	0	1	0	2	0	2	0	2	1	0	0	0	2	0	1	1	1	0	0	2	1	0	0	1	0
276	1	0	0	0	0	0	2	1	0	0	0	0	1	0	0	0	0	1	0	2	2	0	0	0	0	1	1	2	1	1	0	0	2	1	1	1	1	0	0	1	1	0	0	2	1	1	1	0	0
277	0	0	0	0	0	0	2	2	0	0	0	1	1	0	0	0	0	1	2	0	1	0	0	0	0	1	0	2	0	2	0	1	1	1	0	2	1	0	1	0	1	0	0	1	0	0	1	1	0
278	0	0	2	0	2	2	2	2	1	0	0	0	1	0	0	0	0	0	1	1	2	0	1	0	0	1	0	2	0	2	1	2	2	1	0	2	2	0	0	0	2	0	0	1	0	1	0	1	1
279	1	0	1	0	1	1	2	2	0	0	0	0	1	0	0	0	0	0	0	2	2	0	0	0	0	1	0	2	0	2	0	1	2	2	1	2	1	0	1	1	1	0	0	2	0	0	0	1	0
280	0	0	2	1	0	0	1	2	0	0	0	0	1	0	0	0	0	0	2	0	0	0	0	0	0	0	0	2	0	2	0	0	1	1	0	2	2	0	0	0	2	0	0	2	0	2	0	2	0
281	0	0	1	0	0	0	2	1	1	0	0	0	1	0	0	0	0	1	1	1	1	0	0	0	0	0	0	2	1	1	1	1	2	1	0	2	1	0	0	0	0	0	0	2	0	0	0	2	0
282	0	0	0	1	0	0	1	1	1	0	1	0	0	0	0	0	0	1	1	1	1	0	0	0	0	1	0	2	1	1	1	1	1	2	1	2	0	1	1	1	0	0	0	2	0	0	0	2	0
283	1	0	1	0	0	0	2	1	1	0	0	0	0	0	0	0	0	2	1	1	1	0	0	0	0	0	0	1	1	1	0	0	2	0	0	1	2	0	0	0	2	0	0	2	0	0	0	1	1
284	1	0	2	0	1	1	2	2	0	0	0	1	1	0	0	0	0	0	0	1	1	0	0	0	0	0	0	1	1	1	0	0	1	1	0	2	1	0	0	1	1	0	1	2	0	1	0	1	0
285	0	0	2	1	0	0	2	2	0	0	1	0	2	0	0	0	0	0	1	1	1	0	0	0	0	0	0	2	1	1	2	1	1	1	0	2	1	1	0	0	0	0	0	1	0	0	0	0	1
286	0	0	1	0	0	0	1	2	0	0	1	1	1	0	0	1	0	0	1	1	2	0	1	0	0	0	0	1	1	2	0	2	2	1	0	2	1	0	0	0	2	1	0	1	1	1	0	2	0
287	1	0	2	0	1	1	2	2	0	1	0	0	0	0	0	0	0	0	1	1	1	0	0	0	0	1	0	0	1	0	0	1	2	2	1	2	1	0	1	0	0	0	1	1	1	1	0	2	0
288	1	0	2	1	0	0	2	1	1	0	1	0	1	0	0	1	0	0	1	1	2	0	0	0	0	1	0	2	1	1	0	0	1	1	0	2	2	0	1	1	1	0	1	1	0	0	0	2	0
289	1	0	1	0	0	0	2	1	0	0	0	0	0	0	0	0	0	0	0	1	1	1	0	0	0	0	0	2	0	1	0	1	1	2	1	1	1	0	0	0	2	2	0	2	0	0	0	1	0
290	0	0	2	0	2	2	0	2	0	0	2	2	2	0	0	0	0	1	1	1	2	0	0	0	0	1	0	2	0	2	0	1	2	0	0	1	1	0	0	0	2	0	1	2	1	0	0	0	1
291	1	0	1	0	0	0	1	1	1	0	0	1	2	0	0	0	0	1	1	1	1	0	0	0	0	1	0	2	2	1	2	1	1	1	0	2	1	0	1	1	1	0	0	1	1	1	0	1	1
292	0	0	2	1	0	0	2	2	0	0	0	0	0	0	0	0	0	1	0	2	2	0	0	0	0	1	0	1	2	0	1	1	2	0	0	0	2	0	0	0	2	0	0	0	0	1	0	1	1
293	1	1	1	1	0	0	2	2	1	0	0	0	0	0	0	0	1	1	0	1	1	0	0	0	0	0	0	1	0	1	0	2	2	1	0	2	2	0	0	0	2	0	1	2	1	2	0	0	2
294	0	0	0	1	0	0	2	1	0	0	0	0	1	0	0	1	0	1	0	2	2	0	0	0	0	0	0	2	0	2	0	0	1	2	0	1	2	0	1	1	1	0	1	2	1	1	0	1	0
295	1	0	1	0	0	0	2	1	1	0	0	1	1	0	0	0	0	2	1	1	2	0	0	0	0	0	0	2	0	2	0	0	1	0	0	2	1	0	0	0	2	0	1	1	1	0	0	1	1
296	0	0	2	1	1	1	1	2	0	0	1	0	1	0	0	0	0	0	0	2	2	0	1	1	1	0	0	2	1	1	1	0	2	1	0	1	0	0	1	1	0	0	0	1	0	1	0	2	0
297	1	0	1	0	0	0	2	1	0	0	0	0	1	1	1	1	1	2	0	1	1	0	0	0	0	0	0	1	1	1	0	1	1	1	0	2	1	0	0	0	1	0	0	2	0	1	0	2	0
298	0	0	2	1	0	0	2	2	1	0	0	0	1	0	0	0	0	1	0	2	2	0	0	0	0	0	1	1	1	2	0	0	2	1	0	2	1	0	2	1	0	0	0	1	1	1	1	2	0
299	0	0	2	2	1	1	1	2	0	0	1	1	2	0	0	0	0	0	0	1	1	1	0	0	0	2	0	2	1	0	1	0	2	1	1	2	1	0	0	0	2	0	1	1	1	0	0	2	0
300	1	0	2	0	1	1	1	2	0	0	1	0	1	0	0	0	0	0	0	2	2	0	0	0	0	1	0	2	0	2	1	0	1	1	1	1	1	0	1	1	0	0	0	0	1	0	0	1	0
301	1	0	0	0	0	0	1	1	1	0	1	0	0	0	0	0	0	0	1	1	2	0	0	0	0	1	0	2	1	1	0	0	2	1	0	2	1	0	1	1	1	0	1	2	1	0	0	1	0
302	0	0	1	0	0	0	2	2	0	0	0	0	0	0	0	0	1	1	1	1	1	0	0	0	0	0	0	2	0	2	0	1	2	1	1	2	1	0	0	0	2	1	0	2	1	0	0	1	1
303	0	0	2	1	0	0	2	2	0	0	0	0	1	0	0	0	0	1	1	1	1	0	1	1	1	1	0	1	0	1	1	1	0	1	0	1	2	0	0	0	1	0	0	1	1	1	1	1	1
304	0	0	1	0	0	0	2	2	1	0	0	0	1	1	1	1	1	2	2	0	2	0	0	0	0	0	0	1	0	2	1	2	1	2	1	2	1	0	2	1	0	0	0	2	0	1	0	1	0
305	0	1	1	0	0	0	1	2	0	1	1	1	2	0	0	0	0	1	0	2	2	0	0	0	0	0	0	0	1	0	0	1	2	2	1	2	2	0	0	0	2	0	0	2	0	2	0	2	0
306	1	1	2	0	0	0	1	1	1	0	1	1	2	0	0	0	0	1	0	1	1	0	1	0	0	0	1	2	0	1	0	1	1	2	1	2	1	0	2	1	0	0	1	2	0	0	0	1	1
307	0	0	1	1	0	0	2	1	1	0	0	0	0	0	0	0	1	2	0	1	1	0	1	1	1	1	0	0	1	1	0	1	2	0	0	1	0	0	0	0	0	0	0	2	0	0	1	1	0
308	1	0	0	1	0	0	2	2	0	0	0	0	1	0	0	0	0	0	1	1	2	0	0	0	0	1	0	2	1	0	1	2	2	0	0	0	2	0	1	1	1	0	0	1	1	0	0	2	0
309	0	0	2	2	1	1	1	1	1	1	1	2	2	0	0	0	0	0	1	1	2	0	0	0	0	1	0	2	0	2	0	0	2	2	0	2	1	0	1	0	1	1	1	2	0	1	1	1	0
310	0	0	1	0	0	0	1	1	1	1	2	0	1	0	0	0	0	0	0	2	1	2	0	0	0	1	0	2	0	1	0	0	1	1	0	2	2	0	2	2	0	0	0	1	0	1	1	1	0
311	1	0	0	0	0	0	1	2	0	0	0	1	0	0	0	0	0	1	1	1	1	0	0	0	0	0	1	1	1	2	0	1	2	1	0	2	1	0	1	0	1	1	0	2	0	1	0	1	1
312	1	0	0	0	0	0	2	2	1	0	1	0	2	1	1	1	0	2	1	1	2	0	1	1	1	0	0	2	0	2	1	0	0	2	0	2	2	1	0	0	0	0	0	1	0	0	0	1	1
313	0	0	1	0	0	0	1	2	0	0	1	2	2	0	0	0	0	0	0	1	1	0	0	0	0	1	0	2	0	2	1	1	1	0	0	1	1	0	1	1	1	2	0	2	0	1	0	2	0
314	1	0	1	1	0	0	2	2	0	0	0	0	2	1	1	1	0	1	0	2	2	0	1	1	1	0	0	2	0	2	0	0	1	2	0	2	1	0	1	1	1	0	0	1	1	1	1	0	1
315	0	1	1	0	0	0	1	2	0	0	0	0	1	0	0	0	1	1	1	1	1	0	0	0	0	0	0	1	1	2	0	1	0	2	0	2	1	0	0	0	1	0	0	1	0	0	0	2	0
316	0	1	1	0	1	1	2	0	2	0	0	1	1	0	0	1	0	1	1	1	2	0	0	0	0	0	0	1	1	1	0	0	1	1	0	1	1	1	1	1	0	0	0	1	0	1	1	1	0
317	1	0	1	1	0	0	2	2	0	1	0	0	1	0	0	0	0	2	0	2	2	0	1	1	1	1	0	2	1	1	1	0	1	1	0	1	2	0	1	1	1	0	0	2	0	0	0	2	0
318	0	0	1	1	0	0	1	2	0	0	1	0	1	0	0	0	0	0	1	1	2	0	0	0	0	0	0	1	1	1	1	0	2	2	0	1	1	0	1	1	1	0	1	1	1	0	0	0	1
319	1	0	0	0	0	0	2	1	0	0	1	0	0	0	0	0	0	2	0	2	2	1	0	0	0	2	1	2	1	2	0	0	1	1	0	1	0	0	2	2	0	0	0	0	0	0	0	1	1
320	1	0	2	0	1	1	2	1	1	0	0	1	2	0	0	0	0	0	0	1	1	0	0	0	0	2	0	2	0	2	1	1	2	1	1	1	2	0	1	1	0	0	1	1	1	1	0	2	0
321	1	0	0	0	0	0	1	1	1	1	1	0	1	0	0	0	0	0	0	1	1	0	0	0	0	0	0	1	2	1	0	2	2	0	0	1	2	0	1	1	0	0	1	2	1	1	0	1	0
322	1	0	2	1	0	0	2	1	1	0	0	0	1	0	0	0	0	1	2	0	1	0	1	0	0	1	0	1	1	1	1	1	2	2	1	2	2	0	2	2	1	0	0	0	0	0	0	0	1
323	0	0	2	0	0	0	2	1	1	0	0	0	1	0	0	0	0	0	1	0	2	0	0	0	0	2	0	1	2	0	0	0	2	1	0	1	1	0	2	2	0	2	0	2	1	0	1	1	0
324	1	0	1	0	1	1	2	1	0	0	0	1	1	0	0	0	0	1	1	1	2	0	0	0	0	2	0	2	0	1	1	0	1	1	1	1	1	0	0	0	0	0	0	1	0	1	0	2	0
325	1	0	1	1	0	0	1	2	0	0	0	0	0	0	0	0	0	1	1	1	1	0	1	0	0	1	0	2	0	2	1	1	1	2	1	1	1	0	1	0	1	0	1	1	0	1	0	2	0
326	1	0	1	1	0	0	2	2	0	0	0	0	1	0	0	0	0	0	1	0	0	0	0	0	0	0	0	2	2	1	0	1	1	1	0	2	2	0	2	2	1	0	1	1	1	1	0	0	0
327	0	0	2	0	1	1	1	2	0	0	1	0	1	0	0	0	0	1	0	2	2	0	0	0	0	0	0	1	1	1	1	0	2	1	1	2	1	1	0	0	1	0	0	1	0	1	0	0	1
328	1	0	2	1	0	0	2	0	2	0	0	0	1	0	0	0	0	0	0	1	1	0	1	1	1	0	0	2	0	2	0	0	1	2	0	2	2	0	2	2	0	0	1	2	1	0	0	1	1
329	1	0	1	0	1	1	1	1	0	0	0	1	1	0	0	0	0	0	0	2	2	0	2	1	1	0	0	2	0	1	0	0	1	0	0	0	1	0	1	1	1	0	0	0	2	2	0	2	0
330	0	0	1	0	1	1	1	2	0	0	1	1	1	0	0	0	0	2	1	1	1	0	0	0	0	1	0	2	0	2	0	0	1	2	1	1	2	0	0	0	2	0	1	2	1	1	0	0	1
331	0	0	1	0	1	1	2	0	2	0	0	0	0	0	0	0	1	1	1	0	1	0	0	0	0	0	0	2	0	2	0	1	2	1	0	2	2	0	1	1	1	0	0	0	0	0	0	0	0
332	1	0	2	1	0	0	2	0	1	0	0	0	2	1	1	1	0	0	0	2	2	0	0	0	0	1	0	2	1	1	0	1	1	1	0	2	1	0	1	1	1	0	0	0	1	1	0	2	0
333	1	0	2	0	0	1	2	2	0	0	0	1	0	0	0	0	0	0	1	1	2	0	1	0	0	0	0	2	1	1	2	1	1	2	0	2	2	0	0	1	1	0	1	2	1	1	0	2	0
334	1	0	2	0	1	1	1	1	1	1	2	0	1	0	0	0	0	0	1	1	1	0	1	1	1	2	0	2	1	1	0	0	1	1	0	2	1	0	0	0	1	1	0	1	1	1	1	1	0
335	0	0	2	0	0	0	2	1	2	0	0	1	1	0	0	1	0	0	0	1	1	1	0	0	0	2	0	2	0	2	0	1	1	2	0	2	1	0	1	1	1	0	0	1	1	1	0	0	1
336	1	0	1	1	0	0	1	1	0	1	2	0	1	0	0	0	0	2	1	1	2	0	0	0	0	1	0	2	1	1	2	0	2	1	0	2	1	0	0	0	0	0	0	2	0	0	0	2	0
337	1	0	1	0	0	0	2	2	0	0	0	0	0	0	0	0	0	1	0	2	2	1	0	0	0	2	1	2	0	1	0	0	1	0	0	1	2	0	0	0	1	0	0	2	0	0	0	1	1
338	1	0	2	0	1	1	2	2	0	0	0	0	1	0	0	0	1	0	1	1	2	0	0	0	0	1	0	2	1	1	2	0	0	2	0	2	1	1	0	0	1	0	1	1	1	1	0	2	0
339	1	0	1	1	0	0	1	1	1	0	1	1	1	0	0	1	0	0	1	1	2	0	0	0	0	0	0	1	1	1	0	0	1	1	0	2	0	0	0	0	0	0	0	1	0	0	1	1	0
340	1	0	2	1	1	1	2	1	1	0	0	0	2	0	0	0	0	0	0	1	1	0	1	1	1	1	0	2	0	1	2	0	0	2	2	2	2	0	2	2	0	2	0	2	0	0	0	1	0
341	1	0	1	0	0	0	2	2	1	0	0	0	1	0	0	0	0	1	1	0	1	0	0	0	0	1	0	2	0	2	1	1	2	2	0	2	1	0	0	0	2	0	0	2	0	1	0	1	0
342	0	0	1	0	0	0	2	1	1	1	0	0	0	0	0	0	0	2	1	1	2	0	1	0	0	2	0	1	2	0	0	1	1	1	0	2	1	0	1	1	1	0	0	2	0	2	0	0	1
343	0	0	1	0	0	0	2	0	2	0	0	1	1	0	0	0	0	1	1	1	1	0	1	0	0	0	0	2	1	1	1	0	0	2	2	2	1	0	0	0	0	0	1	2	1	0	0	2	0
344	1	0	1	1	0	0	2	2	0	0	0	1	2	0	0	0	0	2	1	1	2	0	0	0	0	0	0	2	2	0	0	2	2	0	0	1	1	1	0	0	1	0	1	2	0	1	0	2	0
345	0	0	2	1	1	1	2	1	1	0	0	1	2	0	0	1	0	1	1	1	1	1	1	1	1	1	0	1	0	1	0	1	1	0	0	1	1	0	1	1	1	0	2	2	1	1	0	1	1
346	1	0	1	0	0	0	2	2	0	0	0	0	2	1	1	1	0	1	1	0	0	0	0	0	0	2	0	2	0	2	0	0	1	1	0	1	1	0	1	1	1	0	0	1	0	1	0	2	0
347	0	0	1	0	0	0	2	0	2	0	0	0	1	0	0	0	0	1	1	1	2	0	1	1	1	1	0	2	1	1	2	1	1	2	0	2	1	1	0	0	0	0	0	1	0	1	0	1	0
348	0	0	1	0	0	0	2	1	1	0	0	0	2	1	1	1	0	1	0	2	2	0	0	0	0	2	1	2	0	1	0	1	1	1	0	2	1	0	1	1	1	0	0	2	1	0	1	0	0
349	1	0	1	0	0	0	1	1	1	0	0	1	1	0	0	0	0	0	0	2	2	1	0	0	0	1	0	2	0	1	0	0	2	1	0	1	2	0	0	0	1	0	1	1	1	1	0	2	0
350	1	0	2	0	0	0	2	2	1	0	0	0	0	0	0	0	0	0	0	2	2	1	0	0	0	1	0	1	0	1	0	1	1	1	0	1	1	1	0	0	1	0	0	2	1	0	0	2	0
351	1	0	1	1	1	1	1	1	0	1	2	0	0	0	0	0	0	1	0	2	2	0	0	0	0	1	0	2	0	2	0	1	1	1	1	1	2	0	1	0	1	0	0	1	1	0	1	0	1
352	1	0	1	1	0	0	2	2	0	0	0	0	0	0	0	0	0	1	1	1	2	0	0	0	0	1	0	1	1	1	1	0	2	1	0	1	2	0	0	0	2	0	0	0	0	0	0	1	0
353	0	0	1	2	0	0	1	1	1	0	1	1	1	0	0	0	0	0	2	0	1	0	2	1	1	1	0	1	1	1	0	0	1	2	0	2	1	0	0	0	1	0	0	1	0	1	0	1	1
354	1	0	0	0	0	0	2	1	1	0	0	0	0	0	0	0	0	1	0	2	2	0	0	0	0	1	0	0	2	0	0	1	2	1	0	2	1	0	1	1	1	0	0	0	2	1	1	0	0
355	0	0	1	0	0	0	2	2	0	0	1	1	1	0	0	0	0	0	1	0	1	0	0	0	0	1	0	1	1	1	0	1	2	2	0	2	2	0	1	1	1	0	0	0	2	1	0	1	0
356	0	0	2	1	0	0	2	1	1	0	1	1	1	0	0	0	1	1	1	0	1	0	0	0	0	0	0	2	2	1	0	0	1	1	0	1	1	0	1	1	1	0	0	0	0	0	0	2	0
357	0	0	0	0	0	0	2	1	2	0	0	1	1	0	0	0	0	1	0	1	2	0	0	0	0	1	0	1	1	1	0	1	1	2	0	2	1	0	2	2	0	0	0	2	0	2	0	2	0
358	1	0	2	0	2	2	0	2	0	0	2	0	0	0	0	0	0	0	1	1	2	0	0	0	0	1	0	2	0	2	0	1	1	1	0	2	1	0	0	0	0	0	0	2	1	0	0	2	0
359	1	1	1	0	1	1	1	1	1	0	1	0	1	0	0	0	0	1	0	2	2	1	0	0	0	0	0	2	1	2	0	0	2	1	0	1	1	0	1	1	1	0	2	2	2	1	0	2	0
360	1	0	2	1	0	0	2	2	0	0	1	2	2	0	0	0	0	2	1	1	2	0	1	0	0	1	0	1	0	1	0	1	2	0	0	2	2	0	2	2	0	0	1	2	1	0	0	2	0
361	1	0	2	0	1	1	2	1	1	0	1	0	0	0	0	0	0	0	1	1	2	0	0	0	0	2	0	2	1	1	2	0	2	2	2	2	1	0	0	0	0	0	1	1	1	2	0	1	1
362	0	0	1	0	1	1	2	1	1	0	0	0	0	0	0	0	0	0	1	1	2	0	0	0	0	1	0	2	0	2	1	1	2	1	1	1	1	0	0	0	2	0	0	0	0	0	1	0	1
363	1	0	0	1	0	0	2	2	0	0	0	1	1	0	0	0	0	0	1	1	1	1	0	0	0	0	0	2	0	1	0	0	1	1	1	1	1	0	0	0	1	1	0	2	2	0	0	1	0
364	1	0	0	0	0	0	2	1	0	0	0	0	1	0	0	0	0	1	2	0	1	0	1	0	0	1	0	2	0	1	0	1	2	0	0	1	2	0	0	0	2	0	0	1	0	0	1	1	0
365	0	0	2	0	0	0	2	0	2	0	0	1	2	0	0	0	0	1	1	1	1	0	0	0	0	0	0	2	0	2	2	2	2	0	0	0	1	0	0	0	2	0	1	1	1	2	0	0	1
366	0	0	2	1	0	0	2	1	2	0	0	1	1	0	0	0	0	1	0	2	2	0	0	0	0	1	0	2	2	0	1	1	1	2	1	2	2	0	2	2	0	1	0	1	1	1	0	0	1
367	0	0	1	0	0	0	2	2	0	0	0	0	1	0	0	1	0	1	0	2	2	0	0	0	0	1	0	2	1	1	0	0	2	2	2	2	1	0	0	0	2	0	0	1	0	0	0	2	0
368	1	0	2	0	1	1	0	1	1	1	1	1	1	0	0	0	0	1	0	2	2	0	0	0	0	2	0	2	1	1	1	0	1	0	0	2	1	0	2	2	0	0	1	2	1	1	0	0	0
369	1	0	1	0	0	0	2	2	0	0	1	1	1	0	0	0	0	0	1	1	1	0	0	0	0	1	0	2	0	1	0	1	0	1	0	1	2	0	1	1	1	0	0	2	0	0	0	0	0
370	0	0	1	1	0	0	1	1	1	0	1	1	1	0	0	0	0	0	0	2	2	0	0	0	0	1	0	2	0	2	2	1	2	1	0	1	1	0	0	0	2	1	0	1	2	0	1	0	0
371	1	0	1	0	0	0	2	2	0	0	0	1	1	0	0	0	0	0	0	1	1	0	0	0	0	0	0	2	0	2	1	2	2	2	1	2	2	0	0	0	2	2	0	2	1	0	0	0	0
372	0	0	2	1	0	0	2	2	0	0	0	2	2	0	0	0	0	0	0	1	0	0	0	0	0	1	0	2	0	1	1	0	0	2	1	2	0	0	2	2	0	1	0	2	1	0	0	2	0
373	1	0	0	1	0	0	2	2	0	0	1	1	1	0	0	0	0	0	1	0	0	0	0	0	0	0	0	1	1	1	0	1	1	2	2	2	1	0	0	0	1	0	0	1	0	0	0	2	0
374	1	0	1	0	0	0	2	2	0	1	0	0	1	1	0	0	0	0	2	0	0	0	0	0	0	0	0	0	1	0	0	0	1	0	0	2	0	1	1	1	0	0	0	0	1	1	0	1	1
375	0	0	1	2	0	0	2	1	1	0	0	0	0	0	0	0	0	2	1	1	1	0	0	0	0	1	0	2	1	1	0	0	1	2	0	2	0	1	1	1	0	0	0	0	0	1	1	1	0
376	1	0	1	1	0	0	1	2	0	0	0	1	2	0	0	0	0	0	1	1	2	0	0	0	0	0	0	1	2	0	0	1	2	2	1	2	1	0	0	0	1	0	1	1	1	2	1	1	0
377	0	0	1	0	0	0	2	0	1	0	0	2	2	0	0	1	1	1	1	1	1	0	0	0	0	0	0	2	0	2	1	0	0	2	0	1	1	0	1	0	1	0	0	2	0	1	0	2	0
378	1	0	0	0	0	0	2	2	0	0	1	0	0	0	0	0	0	1	2	0	0	0	0	0	0	1	0	2	1	1	0	1	2	1	0	2	2	0	0	0	2	0	0	2	1	0	0	0	0
379	1	0	0	0	0	0	1	2	0	1	1	1	1	0	0	0	1	1	1	1	1	0	0	0	0	0	0	2	2	0	0	1	2	2	0	2	1	0	0	0	2	1	0	1	1	1	0	2	0
380	1	0	0	0	0	0	2	1	0	0	0	1	0	0	0	0	0	2	1	1	2	0	0	0	0	0	0	2	0	2	2	0	0	0	0	1	0	1	0	0	0	0	0	1	0	0	0	1	1
381	0	0	0	0	0	0	2	2	0	1	0	1	2	0	0	0	0	2	1	1	2	1	0	0	0	2	1	2	0	1	1	0	0	2	0	2	2	0	0	0	2	0	1	2	2	2	0	1	0
382	0	0	1	0	0	0	2	1	0	0	0	1	2	0	0	0	0	0	0	2	1	0	0	0	0	0	0	2	0	2	0	1	1	2	0	2	2	0	0	0	1	1	0	1	1	0	0	1	0
383	1	0	2	0	0	0	1	0	2	0	0	0	0	0	0	0	0	0	1	1	1	0	0	0	0	1	0	2	0	2	1	1	1	1	1	1	1	0	0	0	2	1	0	1	2	0	0	2	0
384	0	0	0	0	0	0	2	2	0	0	0	0	0	0	0	0	1	0	1	1	2	0	0	0	0	0	0	2	0	2	0	0	1	0	0	1	1	0	0	0	1	0	0	2	0	2	0	1	0
385	1	0	1	0	0	0	2	1	1	0	0	0	1	0	0	0	0	0	1	1	1	0	0	0	0	1	0	0	2	0	0	1	1	2	1	1	1	0	1	1	1	0	0	2	0	2	0	1	0
386	0	0	1	0	0	0	2	1	1	0	0	0	0	0	0	0	0	0	0	2	2	0	0	0	0	1	0	2	2	1	1	1	2	1	1	1	1	0	1	1	1	0	1	1	1	1	0	2	0
387	0	0	1	0	0	0	1	2	0	0	1	0	0	0	0	0	0	0	0	2	1	0	0	0	0	2	0	2	2	0	1	0	1	2	0	2	1	0	0	0	2	0	1	1	1	1	0	1	0
388	1	0	1	0	0	0	1	2	0	0	1	1	1	0	0	0	0	0	1	1	2	0	0	0	0	1	0	2	1	2	0	0	1	0	0	0	1	0	1	0	2	0	0	1	0	1	0	2	0
389	1	0	0	1	0	0	1	1	1	0	0	0	1	0	0	1	0	0	0	1	0	0	1	0	0	1	0	2	1	0	1	0	0	0	0	2	2	0	0	0	2	0	0	2	0	0	0	1	1
390	1	0	2	0	2	2	1	2	0	0	2	2	2	0	0	1	0	1	0	1	1	0	0	0	0	2	0	2	0	2	1	2	2	0	0	1	1	0	2	2	0	0	0	2	0	2	0	0	0
391	0	0	2	0	0	0	1	2	0	0	1	0	0	0	0	0	0	0	0	2	2	0	0	0	0	1	1	2	1	0	1	1	1	1	1	1	1	0	0	0	1	0	1	2	0	1	1	0	0
392	0	0	1	0	0	0	1	2	0	0	1	0	1	0	0	0	0	1	0	2	2	0	1	0	0	1	0	1	2	1	0	1	2	1	0	2	2	0	0	0	1	1	0	2	1	0	1	0	0
393	1	0	1	0	1	1	2	2	0	0	1	1	2	0	0	0	0	0	0	2	2	0	0	0	0	1	0	1	0	1	0	0	1	1	0	1	2	0	0	0	1	1	0	2	0	0	0	0	1
394	0	0	1	1	0	0	2	2	0	0	0	0	0	0	0	0	0	0	0	1	1	0	2	1	1	0	0	2	0	2	1	0	1	0	0	1	1	0	0	0	1	0	0	2	0	2	1	0	0
395	0	0	2	0	1	1	2	2	0	0	0	0	0	0	0	0	0	0	0	2	2	0	0	0	0	0	0	2	0	2	0	0	0	0	0	1	2	0	1	1	1	0	0	1	0	1	0	2	0
396	0	0	1	0	0	0	1	1	2	0	0	0	1	0	0	0	0	1	0	2	2	1	0	0	0	1	0	2	1	2	0	0	0	0	0	2	1	0	0	0	2	0	0	2	0	1	1	0	0
397	1	0	1	0	0	0	2	0	2	0	0	0	1	0	0	0	0	1	0	1	1	0	0	0	0	0	0	1	0	1	0	1	2	0	0	0	2	0	0	1	1	0	0	0	0	1	0	2	0
398	0	0	0	0	0	0	1	2	0	0	0	0	0	0	0	0	0	1	1	1	2	0	0	0	0	1	0	2	0	2	0	0	0	1	0	2	1	0	0	0	2	0	0	2	0	0	0	1	0
399	0	0	1	0	1	1	2	1	1	0	0	0	0	0	0	0	0	0	0	2	2	1	0	0	0	2	0	1	1	1	0	0	2	1	0	2	0	0	1	1	0	0	0	0	1	0	0	2	0
400	1	0	2	1	1	1	2	1	1	0	0	1	1	0	0	0	0	1	0	2	2	0	0	0	0	1	0	1	1	1	0	0	2	1	0	2	2	0	0	0	1	0	0	1	0	0	0	1	0
401	1	0	1	0	0	0	2	1	1	0	0	2	2	1	1	1	1	2	2	0	2	0	0	0	0	0	0	2	1	2	0	0	1	1	0	1	1	0	1	1	1	0	0	1	0	0	0	2	0
402	1	0	1	0	0	0	2	2	0	0	0	0	1	0	0	0	0	0	0	2	2	0	0	0	0	1	0	1	1	1	1	1	1	0	0	1	1	0	0	0	1	1	0	1	0	2	0	2	0
403	1	0	2	0	0	0	1	1	1	0	0	0	1	0	0	0	0	0	1	1	2	0	1	0	0	1	0	2	0	2	0	1	1	1	0	1	1	0	1	1	1	0	0	1	0	0	0	1	1
404	1	0	1	1	0	0	1	1	1	0	0	0	1	0	0	0	0	1	0	1	1	0	0	0	0	2	1	2	0	1	1	0	2	2	2	2	1	0	1	1	0	1	0	1	1	0	0	1	0
405	0	0	2	1	0	0	1	2	0	1	1	0	0	0	0	0	0	0	0	1	0	0	0	0	0	2	0	2	0	1	1	0	2	1	0	1	1	0	2	2	0	0	0	2	0	1	0	2	0
406	1	0	2	0	0	0	2	1	1	0	0	0	0	0	0	0	0	0	1	1	1	0	0	0	0	0	0	2	1	1	2	0	1	1	0	2	1	1	0	0	1	1	0	2	1	0	0	2	0
407	1	0	2	0	1	1	2	0	2	0	0	1	0	0	0	0	0	1	0	2	2	0	0	0	0	1	0	2	0	2	0	0	0	2	0	2	1	0	1	1	1	0	1	2	2	2	0	1	1
408	0	0	2	1	0	0	2	1	1	0	0	0	0	0	0	0	0	0	1	1	2	0	0	0	0	1	0	2	0	0	0	0	1	0	0	1	1	0	1	0	1	0	0	0	0	1	0	2	0
409	0	0	1	1	0	0	0	2	0	0	2	0	0	0	0	0	0	0	1	1	1	1	0	0	0	1	2	2	1	0	1	0	1	2	0	1	1	0	1	1	1	0	0	1	0	1	0	0	0
410	1	0	1	0	1	1	1	2	0	0	1	0	1	0	0	0	0	1	1	1	2	2	0	0	0	1	0	2	0	2	0	2	2	0	0	0	1	0	0	0	1	0	2	2	1	1	0	2	0
411	1	0	2	1	0	0	1	1	1	0	1	0	0	0	0	0	0	0	0	2	2	0	1	1	1	1	0	2	0	2	1	2	2	0	0	1	1	0	1	1	1	0	0	0	1	0	1	1	0
412	1	0	2	1	0	0	1	1	1	0	0	1	1	0	0	0	0	0	0	1	1	0	0	0	0	2	0	2	0	1	0	1	2	0	0	1	2	0	0	0	1	0	0	2	1	0	1	1	0
413	0	0	0	0	0	0	2	0	2	0	0	0	0	0	0	0	0	0	1	1	1	0	0	0	0	0	0	1	1	0	0	0	1	1	0	1	1	0	1	0	0	0	0	1	1	1	0	2	0
414	0	0	1	0	0	0	2	2	0	0	0	0	0	0	0	0	0	0	0	2	2	0	0	0	0	1	0	1	0	1	0	1	1	1	0	1	2	0	0	0	2	0	0	1	1	1	0	2	0
415	0	0	1	0	0	0	2	0	2	0	0	0	0	0	0	0	0	0	1	1	2	0	2	0	0	1	0	0	2	0	0	0	2	2	0	2	1	0	1	0	1	0	0	2	0	1	1	1	1
416	0	0	1	1	0	0	2	2	0	0	0	0	1	0	0	0	0	1	1	0	0	1	0	0	0	1	0	1	1	1	0	0	1	1	0	1	1	1	0	0	0	0	1	2	1	1	1	1	0
417	0	0	1	0	0	1	2	2	0	0	1	0	0	0	0	0	0	0	0	2	2	0	0	0	0	2	1	2	0	1	1	0	0	1	1	2	1	0	0	1	1	1	0	2	0	1	0	2	0
418	1	0	2	0	0	0	1	2	0	0	0	0	0	0	0	0	0	0	1	1	2	0	0	0	0	1	0	2	0	2	0	1	2	2	0	2	1	0	0	0	2	0	0	2	1	1	0	1	0
419	1	0	2	1	0	0	1	2	0	0	1	0	0	0	0	0	0	1	0	0	0	0	1	1	1	2	0	1	2	0	0	1	2	1	0	2	1	0	0	0	2	0	1	1	1	1	0	1	0
420	1	0	1	1	1	1	2	1	0	0	0	0	0	0	0	0	0	0	0	2	2	0	0	0	0	1	0	2	0	2	0	0	2	2	2	2	1	0	1	1	1	1	0	1	1	1	0	2	0
421	1	0	0	0	0	0	2	0	2	0	0	0	0	0	0	0	0	0	0	0	0	0	0	0	0	2	0	2	2	1	1	0	0	0	0	2	1	0	1	1	1	0	1	2	1	0	0	1	1
422	0	0	1	2	0	0	2	2	0	0	0	0	1	0	0	0	1	1	1	0	1	0	1	0	0	2	0	2	1	1	1	0	2	0	0	1	2	0	2	2	0	0	1	2	1	1	0	2	0
423	1	0	1	0	0	0	2	2	0	0	0	0	0	0	0	0	1	1	1	0	1	0	0	0	0	1	0	2	0	2	1	1	2	0	0	1	1	0	0	1	1	0	0	1	1	1	0	1	1
424	0	0	0	0	0	0	2	1	1	0	0	1	1	1	1	1	0	0	1	1	2	0	0	0	0	2	0	2	0	1	0	1	2	0	0	1	1	1	0	0	1	0	0	2	0	1	0	1	1
425	0	0	2	0	0	0	2	2	0	0	0	0	1	0	0	0	0	0	0	2	2	0	0	0	0	1	0	0	2	0	0	0	2	2	0	2	1	0	2	2	0	1	0	2	1	0	0	0	0
426	0	0	1	0	0	0	2	0	2	0	0	0	0	0	0	0	0	1	0	2	2	0	0	0	0	0	0	1	1	0	0	2	1	0	0	0	1	0	0	0	1	0	0	2	0	1	0	2	0
427	0	0	1	0	0	0	2	1	1	0	0	0	0	0	0	0	0	0	0	2	2	0	0	0	0	1	0	2	0	2	0	1	1	0	0	1	2	0	0	0	2	0	0	1	0	0	0	0	1
428	0	0	1	0	0	0	1	2	0	0	1	0	0	0	0	0	1	2	1	1	2	0	1	1	1	1	0	2	0	1	0	2	2	0	0	1	2	0	0	0	2	0	0	2	0	1	0	2	0
429	0	1	2	0	0	0	1	2	0	0	0	0	0	0	0	0	0	0	1	1	1	0	0	0	0	1	0	2	1	2	0	0	1	2	0	2	1	0	1	1	0	1	0	2	1	0	2	0	0
430	0	0	0	0	0	0	2	1	1	0	0	0	2	0	0	0	0	0	0	1	1	0	0	0	0	1	0	2	0	2	0	0	1	2	1	2	1	0	0	0	1	1	0	1	1	0	1	1	0
431	0	0	2	0	1	1	1	2	0	0	1	0	1	0	0	1	1	1	0	1	1	1	0	0	0	2	0	2	0	2	0	0	2	1	0	1	1	0	0	0	2	0	1	1	1	1	0	2	0
432	0	0	0	0	0	0	1	2	0	0	1	0	1	0	0	0	0	0	0	2	2	0	0	0	0	0	1	2	1	0	0	2	2	2	1	2	1	1	0	0	1	0	1	2	2	0	0	1	0
433	0	0	2	0	0	0	2	1	0	0	0	0	0	0	0	0	0	0	1	1	1	0	0	0	0	1	0	2	0	2	0	0	2	2	0	1	2	0	1	1	1	0	1	2	0	0	1	1	0
434	0	0	1	0	0	0	2	1	1	0	0	0	1	0	0	0	0	1	1	1	2	0	0	0	0	2	0	2	1	1	0	1	1	2	0	2	0	1	1	1	0	0	0	2	0	1	0	2	0
435	1	0	1	1	0	0	2	1	2	0	0	1	1	0	0	0	0	1	1	1	2	0	0	0	0	2	2	2	1	0	1	0	0	2	0	1	2	0	1	1	1	0	1	1	0	1	0	1	0
436	1	1	1	0	1	1	2	1	1	0	0	0	0	0	0	0	0	1	0	2	1	0	1	0	0	0	0	2	1	2	0	1	1	2	0	2	1	0	0	0	2	0	0	2	1	0	0	1	1
437	0	0	1	1	0	0	2	2	0	0	0	1	2	0	0	0	0	1	1	1	2	0	1	0	0	1	0	1	1	1	1	1	1	2	1	2	1	0	1	0	1	0	0	1	1	1	0	1	1
438	1	0	2	0	1	1	1	1	1	0	1	0	2	0	0	0	0	1	1	1	2	0	0	0	0	0	0	2	2	1	1	0	1	1	0	2	1	0	0	0	1	0	1	2	2	1	0	0	0
439	1	0	0	0	0	0	1	2	0	0	1	0	1	0	0	0	0	0	0	2	2	1	0	0	0	0	0	2	0	1	1	1	0	2	0	2	1	1	0	0	0	0	0	2	0	1	0	0	1
440	1	0	0	1	0	0	1	1	1	0	1	0	1	0	0	0	0	1	0	2	2	0	1	0	0	1	0	2	1	0	0	0	1	2	1	2	2	0	0	0	2	0	0	1	0	0	0	1	0
441	1	0	1	0	0	0	2	1	0	0	0	0	1	1	1	1	1	0	1	1	2	0	1	1	1	1	1	2	1	1	0	0	1	1	0	1	0	0	1	1	0	1	0	2	0	0	1	1	0
442	0	0	1	0	0	0	2	0	2	0	0	0	0	0	0	0	0	1	1	1	1	0	0	0	0	1	0	2	0	2	1	1	2	2	1	2	1	0	0	0	1	0	0	2	0	1	0	1	1
443	1	0	2	0	1	1	2	1	2	0	0	0	1	0	0	0	0	1	2	0	1	0	1	1	1	1	0	2	0	2	0	1	1	1	0	1	0	1	1	1	0	0	0	0	2	1	0	2	0
444	1	0	2	0	2	2	1	1	1	0	0	0	1	0	0	1	0	0	1	1	1	0	0	0	0	2	1	2	1	1	0	2	2	0	0	1	2	0	0	0	1	0	0	2	0	1	0	2	0
445	1	0	1	1	0	0	2	1	2	0	0	2	2	0	0	0	0	1	1	1	1	0	0	0	0	0	0	2	1	1	1	1	1	2	2	2	1	0	2	2	0	0	1	2	0	1	0	1	1
446	1	0	2	0	0	0	1	1	0	1	2	1	1	0	0	1	0	1	1	1	2	0	0	0	0	1	0	1	2	0	1	0	1	1	0	1	1	0	0	0	1	1	0	1	0	2	0	1	1
447	0	0	2	0	0	0	2	2	0	0	0	0	0	0	0	0	0	1	0	0	0	0	0	0	0	0	0	2	0	1	1	0	2	1	0	1	1	0	1	1	1	0	1	2	1	1	0	2	0
448	1	0	2	1	0	0	1	2	0	0	1	1	2	0	0	0	0	1	0	1	1	0	1	0	0	0	0	1	2	0	0	1	1	1	0	2	1	1	0	0	0	0	0	2	0	1	0	2	0
449	0	0	1	0	0	0	1	2	0	0	1	0	0	0	0	0	0	2	1	1	2	0	1	0	0	1	0	2	2	1	1	0	2	1	0	1	1	0	1	1	1	0	1	2	1	0	0	1	0
450	1	0	2	1	0	0	0	2	1	0	0	0	1	0	0	0	0	0	2	0	0	0	0	0	0	1	1	2	0	1	0	1	1	1	0	1	0	0	2	2	0	1	0	1	1	0	1	0	0
451	0	0	0	0	0	0	1	1	1	0	0	0	0	0	0	0	0	1	0	2	2	0	0	0	0	1	0	2	1	1	1	1	1	2	1	2	2	0	0	0	2	0	0	1	0	1	0	2	0
452	0	0	1	0	1	2	2	1	1	0	0	0	0	0	0	0	0	0	1	1	2	0	0	0	0	1	0	2	0	2	0	0	1	2	0	2	1	0	0	0	1	1	0	1	1	1	0	0	1
453	1	0	2	1	0	0	2	2	0	0	0	0	0	0	0	0	1	1	1	0	1	0	0	0	0	0	0	1	1	1	0	0	2	2	2	2	1	0	0	0	1	1	0	2	1	0	0	0	1
454	1	0	1	1	1	1	2	2	0	0	0	0	0	0	0	0	0	0	1	1	1	0	0	0	0	0	0	1	0	1	1	0	2	1	0	2	1	1	1	1	0	0	0	2	1	0	0	0	0
455	1	0	2	0	0	0	2	2	0	0	1	0	1	0	0	0	1	0	1	1	2	0	0	0	0	0	0	1	2	0	1	1	1	1	0	2	1	0	2	2	0	0	1	2	1	1	0	0	0
456	0	0	0	0	0	0	1	1	1	0	1	0	0	0	0	0	0	0	1	1	1	0	0	0	0	1	0	1	1	1	1	0	1	1	0	2	1	0	1	1	1	0	0	1	0	0	0	2	0
457	0	0	0	1	0	0	2	2	0	0	0	0	1	0	0	0	0	0	1	1	2	0	1	0	0	1	0	2	1	1	1	0	1	2	0	2	1	1	0	0	1	0	0	1	1	1	0	1	0
458	0	0	1	1	0	0	2	2	0	0	0	0	2	0	0	0	0	0	1	1	2	0	0	0	0	1	0	1	0	0	1	0	2	0	0	1	1	0	0	0	2	2	0	2	0	0	1	1	0
459	0	0	1	0	0	0	1	2	0	0	0	0	0	0	0	0	0	1	1	1	2	0	1	0	0	0	0	1	1	1	0	1	0	2	0	2	2	0	0	0	2	1	0	2	2	0	0	2	0
460	0	0	2	0	0	0	1	1	1	0	0	1	2	0	0	0	0	2	0	2	2	0	0	0	0	1	0	1	0	2	1	1	1	1	0	2	1	0	1	1	1	0	0	1	0	1	0	2	0
461	0	0	1	1	0	0	1	1	1	0	1	0	0	0	0	0	0	0	0	2	2	0	0	0	0	0	0	2	1	2	0	0	1	1	0	2	1	0	1	0	0	0	0	1	0	1	0	1	1
462	0	0	2	1	0	0	2	2	0	0	0	0	1	0	0	0	1	1	0	2	2	0	0	0	0	1	0	2	0	0	0	0	0	2	0	2	1	0	0	0	0	1	0	2	0	0	1	0	0
463	0	0	1	1	0	0	1	2	1	0	0	0	0	0	0	0	0	0	1	1	2	1	0	0	0	0	0	1	1	1	0	1	1	0	0	1	1	0	2	2	0	0	0	2	0	1	0	1	1
464	1	0	2	0	0	0	1	1	1	0	0	0	1	0	0	0	0	1	1	1	2	0	0	0	0	0	0	1	2	0	0	1	2	2	1	2	1	0	1	1	1	0	0	1	1	1	1	0	0
465	0	0	1	0	0	0	2	2	0	1	0	0	1	1	1	1	0	1	1	0	1	0	0	0	0	1	0	2	1	2	0	0	2	2	0	2	2	0	1	1	1	0	0	1	0	0	0	1	1
466	1	0	1	0	0	0	2	1	1	0	0	0	1	0	0	1	0	0	0	2	2	0	1	1	1	1	0	0	2	0	0	1	1	1	0	1	1	0	1	0	1	2	0	2	1	0	0	1	1
467	0	0	2	0	0	0	1	1	1	0	1	0	1	0	0	0	1	1	2	0	1	0	0	0	0	1	0	2	0	1	1	1	1	1	1	2	1	1	0	0	0	0	1	2	1	0	0	2	0
468	0	1	1	0	0	0	2	0	2	0	0	0	1	0	0	0	0	1	0	2	2	1	0	0	0	1	1	2	1	1	0	1	1	1	0	2	1	1	1	1	0	0	0	2	1	1	0	1	0
469	1	0	1	0	0	0	2	2	0	0	0	0	0	0	0	0	0	0	1	1	2	0	1	1	1	1	0	1	1	1	0	1	1	1	0	1	1	0	2	2	0	1	0	2	2	0	0	1	0
470	1	0	1	1	0	0	2	2	0	0	0	1	2	0	0	0	0	2	1	1	1	2	0	0	0	1	0	1	2	1	0	0	0	2	0	2	0	1	0	0	0	0	1	1	0	0	1	0	0
471	0	1	1	0	0	0	2	0	2	0	0	1	1	0	0	0	0	2	1	1	2	0	1	1	1	1	0	2	1	2	0	0	2	1	0	2	2	0	0	0	2	0	1	2	1	0	0	1	0
472	1	1	1	0	0	0	0	2	0	1	1	0	1	0	0	0	0	0	1	1	2	0	0	0	0	2	0	1	1	1	1	0	2	2	0	2	1	0	0	0	1	0	0	0	1	0	0	2	0
473	1	1	2	0	0	0	2	1	1	0	0	0	1	0	0	0	0	1	2	0	1	0	1	0	0	2	0	1	2	0	0	0	1	1	0	2	1	0	1	1	1	0	0	1	0	0	0	2	0
474	0	0	2	1	0	0	2	2	0	0	1	0	0	0	0	0	0	0	0	2	2	0	0	0	0	2	0	2	0	1	1	0	0	2	0	2	1	0	1	1	0	0	0	2	0	1	0	1	0
475	1	0	1	0	0	0	1	1	2	0	0	0	0	0	0	0	0	0	1	1	1	0	0	0	0	1	0	2	0	2	1	2	2	1	0	2	1	1	0	0	1	0	0	2	0	2	1	1	0
476	0	0	2	0	0	0	2	1	2	0	0	0	0	0	0	0	0	0	1	1	2	0	0	0	0	0	0	2	1	2	0	1	2	2	1	2	1	0	1	1	0	0	0	1	1	1	1	0	0
477	1	0	1	1	0	0	1	1	1	0	0	0	1	0	0	0	0	0	1	1	2	1	0	0	0	0	0	2	0	1	0	1	1	1	0	2	1	1	0	0	0	0	0	1	0	1	0	0	1
478	0	0	0	0	0	0	2	1	1	0	0	0	0	0	0	0	0	1	2	0	0	0	0	0	0	2	0	2	1	1	1	1	1	2	1	2	2	0	0	0	2	1	0	2	1	0	0	1	1
479	0	0	0	0	0	0	2	1	0	0	0	0	1	0	0	0	1	1	0	1	1	0	1	1	1	1	0	1	0	1	0	1	1	1	1	1	2	0	0	0	1	0	1	2	1	0	0	2	0
480	0	0	2	1	1	1	0	2	0	1	1	0	0	0	0	0	0	1	1	1	2	1	0	0	0	2	0	2	0	0	0	1	2	0	0	1	2	0	0	0	2	2	0	2	0	0	1	0	1
481	0	0	1	0	0	0	2	2	1	0	0	0	1	0	0	0	0	2	1	1	2	0	0	0	0	0	0	2	0	2	0	0	1	0	0	1	1	0	2	1	0	0	1	2	0	1	0	1	0
482	0	1	1	0	1	1	2	1	0	0	0	2	2	0	0	0	0	0	1	1	1	1	0	0	0	1	0	2	0	2	0	1	2	0	0	1	1	0	0	0	1	0	1	1	1	1	0	1	0
483	1	0	2	1	0	0	2	1	1	0	0	2	2	1	1	1	0	0	0	2	2	0	0	0	0	2	0	2	0	2	0	1	2	1	0	2	2	0	0	0	1	1	0	2	1	0	0	2	0
484	1	1	2	0	0	0	2	2	0	0	0	0	2	0	0	0	0	1	0	2	2	0	1	1	1	1	0	1	0	1	1	0	1	0	0	2	1	0	1	1	0	0	0	1	0	1	0	1	0
485	0	0	0	0	0	0	2	2	0	0	0	0	0	0	0	0	0	2	1	1	2	0	1	1	1	1	0	2	1	1	1	1	2	1	1	1	1	0	2	2	0	0	0	2	0	1	0	0	0
486	0	0	1	0	0	0	2	1	1	0	0	0	0	0	0	0	0	0	1	1	2	0	0	0	0	0	0	1	0	1	0	0	1	2	2	2	1	0	0	0	1	1	0	1	1	0	0	1	0
487	0	0	1	0	0	0	2	1	1	0	0	1	2	0	0	0	0	2	0	1	1	0	0	0	0	2	0	2	0	2	0	1	2	1	0	2	1	0	0	0	1	0	1	1	0	0	0	1	1
488	1	0	0	0	0	0	1	1	1	0	0	0	0	0	0	0	0	0	0	1	1	0	0	0	0	0	1	2	1	1	0	1	1	1	1	1	2	0	0	0	2	0	1	1	1	2	1	0	0
489	1	0	0	1	0	0	2	2	0	0	0	1	1	0	0	0	0	0	1	1	2	0	1	0	0	1	0	2	1	0	1	1	2	1	1	2	1	0	0	0	0	0	0	1	0	0	1	0	0
490	0	1	1	0	0	0	2	1	1	0	0	0	0	0	0	0	1	1	0	1	1	0	0	0	0	1	2	2	1	0	1	2	2	0	0	1	1	0	1	1	1	1	1	2	0	1	0	2	0
491	1	0	2	1	0	0	2	2	0	0	0	1	1	0	0	0	0	2	0	2	2	0	1	0	0	0	0	2	0	2	1	1	1	1	0	2	1	0	1	0	0	0	1	2	1	0	0	2	0
492	0	0	2	0	0	0	2	1	2	0	0	1	2	0	0	1	0	0	0	2	2	0	2	1	1	0	0	2	1	1	1	1	1	2	1	2	0	0	1	1	0	0	1	1	1	0	1	0	0
493	0	0	1	0	0	0	1	2	0	0	1	1	1	0	0	0	0	0	1	1	1	0	0	0	0	0	1	1	0	0	0	1	1	1	0	2	1	0	2	2	0	0	1	2	0	1	0	0	1
494	0	0	1	0	0	0	2	2	0	0	0	0	1	0	0	0	0	0	0	2	1	0	1	1	1	2	0	0	1	0	0	1	1	1	0	1	1	0	0	0	1	0	1	2	2	1	0	2	0
495	0	0	1	0	0	0	2	1	1	0	1	0	1	0	0	0	0	1	1	0	0	1	1	1	1	0	0	2	1	1	1	0	2	1	0	1	1	0	1	0	0	0	0	2	2	1	1	1	0
496	0	0	0	0	0	0	2	2	0	1	0	0	0	0	0	0	0	1	0	1	1	0	1	0	0	1	0	2	2	0	0	0	1	1	1	1	2	0	0	0	1	0	0	2	2	1	0	0	0
497	0	0	0	1	0	0	1	2	1	0	1	1	2	0	0	1	0	2	0	2	2	0	0	0	0	0	0	1	0	0	1	0	0	2	0	2	1	0	1	1	1	0	0	1	0	0	0	1	0
498	1	0	1	0	1	1	1	1	0	1	1	0	0	0	0	0	0	1	1	1	1	0	0	0	0	1	1	2	0	1	1	2	2	1	0	2	2	0	1	1	1	0	0	2	0	1	1	1	0
499	1	0	2	1	0	0	2	1	1	0	0	1	2	0	0	0	0	1	1	1	1	0	0	0	0	1	0	2	0	1	0	0	1	1	1	1	1	0	0	0	2	1	0	1	0	1	0	1	1
500	0	0	2	1	1	1	2	1	1	0	1	1	2	0	0	0	0	0	2	0	0	0	0	0	0	1	0	2	1	1	2	0	2	2	0	2	2	0	0	0	1	0	1	2	1	1	0	0	1
501	1	0	0	0	0	0	2	2	0	0	0	0	1	0	0	0	0	1	2	0	1	0	0	0	0	1	0	1	1	1	0	0	1	1	1	1	2	0	0	0	1	0	0	2	1	1	0	2	0
502	1	0	1	0	0	0	1	1	1	0	0	1	2	0	0	0	0	1	1	0	1	0	0	0	0	1	0	1	1	1	0	2	2	0	0	1	2	0	0	0	2	0	0	0	1	1	0	2	0
503	1	0	1	1	0	0	2	1	2	0	0	1	1	0	0	1	0	0	0	1	1	0	0	0	0	1	0	2	1	2	0	0	2	1	1	1	1	1	0	0	0	0	0	2	0	1	1	1	0
504	0	0	0	0	0	0	2	1	1	0	0	0	1	0	0	0	0	2	1	1	2	0	0	0	0	0	0	2	0	2	0	1	2	1	0	1	1	0	0	0	1	0	0	2	0	2	0	2	0
505	0	0	2	1	0	0	2	2	1	0	1	0	0	0	0	0	0	1	0	2	1	0	1	1	1	1	0	2	0	1	1	0	0	1	1	2	2	0	0	0	2	0	1	2	0	1	0	0	0
506	0	0	1	0	0	0	2	1	1	0	0	0	0	0	0	0	0	2	1	1	2	0	0	0	0	1	0	2	1	2	1	0	2	2	2	2	1	0	1	1	1	0	0	1	0	0	0	2	0
507	0	0	1	0	0	0	2	1	1	0	0	0	1	0	0	0	0	1	0	2	2	0	0	0	0	2	1	1	0	0	0	1	1	1	1	1	1	0	0	0	1	1	0	2	1	0	0	0	0
508	0	0	0	0	0	0	0	1	1	0	1	0	2	0	0	0	0	0	1	1	2	0	0	0	0	1	0	1	1	1	1	1	1	1	0	1	2	0	1	1	1	0	0	1	0	0	1	1	0
509	0	0	1	0	1	1	2	1	2	0	0	1	1	0	0	0	0	1	0	2	2	1	0	0	0	2	0	0	2	0	0	2	1	2	0	2	1	0	1	1	0	0	1	1	1	0	0	1	1
510	0	0	1	0	0	0	2	1	1	0	1	0	2	0	0	1	0	0	1	1	2	0	0	0	0	0	0	2	0	1	0	2	2	1	0	2	1	0	1	1	1	0	0	1	0	1	0	1	0
511	0	0	2	0	1	1	2	1	1	0	0	0	0	0	0	0	0	1	0	2	2	0	1	0	0	0	0	2	0	2	1	1	1	1	1	1	1	0	1	1	1	0	0	2	1	0	1	0	0
512	1	0	2	1	0	0	2	0	2	0	0	0	0	0	0	0	0	0	0	2	2	0	0	0	0	1	0	2	0	2	1	1	2	0	0	2	1	0	0	0	1	0	0	1	0	0	0	0	1
513	1	0	1	0	0	0	1	2	0	0	0	0	1	0	0	0	0	1	1	1	2	0	0	0	0	2	0	2	2	1	1	2	2	1	0	2	1	1	0	0	1	0	0	1	0	1	0	1	1
514	0	0	1	0	0	0	1	1	0	0	1	0	0	0	0	0	0	0	0	2	2	0	0	0	0	1	0	2	0	0	0	1	1	1	1	1	1	0	2	2	0	0	0	2	0	2	0	1	0
515	0	0	1	0	0	0	2	1	1	0	0	0	2	0	0	0	0	2	1	1	1	0	0	0	0	1	1	2	0	1	1	1	2	2	1	2	1	0	2	2	0	1	0	1	1	0	0	2	0
516	1	0	1	1	0	0	2	1	1	0	0	0	0	0	0	0	0	1	1	1	1	0	0	0	0	1	0	2	0	1	0	0	2	1	0	2	1	0	0	0	2	0	0	2	1	1	1	0	0
517	0	0	2	1	1	1	2	1	0	0	0	0	0	0	0	0	1	1	1	1	1	0	1	1	1	1	0	1	0	1	1	1	1	1	0	2	1	2	0	0	1	0	0	2	0	0	0	1	1
518	0	0	2	0	1	1	2	0	1	0	0	0	1	0	0	0	1	1	1	1	1	0	0	0	0	0	0	2	1	2	0	2	2	1	0	2	2	0	1	0	1	0	0	2	0	1	0	2	0
519	0	0	1	1	0	0	1	1	1	0	1	1	1	0	0	0	1	2	1	1	2	1	0	0	0	0	0	2	0	2	2	0	0	0	0	1	1	1	0	0	1	0	0	1	1	1	0	2	0
520	0	0	2	0	0	1	1	2	0	0	1	0	1	0	0	0	0	0	0	2	2	1	0	0	0	1	0	2	0	2	0	0	0	2	1	2	1	0	1	1	1	2	0	2	0	1	0	2	0
521	0	0	0	0	0	0	2	2	0	0	0	2	2	0	0	0	0	1	1	0	0	0	0	0	0	0	0	2	0	2	1	1	1	2	0	2	2	0	0	0	2	0	1	2	0	0	0	2	0
522	1	0	2	0	0	0	2	1	1	0	0	0	0	0	0	0	0	2	1	1	2	0	0	0	0	1	0	1	1	1	1	1	2	2	1	2	2	0	0	0	2	0	1	2	1	1	0	2	0
523	0	0	2	1	0	0	2	2	0	0	1	0	0	0	0	0	1	1	0	2	2	0	1	0	0	1	0	2	2	0	0	1	1	1	0	2	2	0	0	1	1	0	0	0	0	1	1	1	0
524	0	1	1	0	1	1	1	1	1	0	1	0	1	0	0	0	0	1	0	2	2	0	1	0	0	0	0	2	2	1	0	0	0	2	0	2	1	0	1	1	1	0	0	2	1	2	0	1	1
525	0	0	2	0	1	1	1	1	1	0	0	0	1	0	0	0	0	1	2	0	2	0	0	0	0	1	1	1	1	0	0	1	1	0	0	1	0	0	1	1	0	0	1	2	1	0	0	1	1
526	1	0	0	0	0	0	2	2	0	0	0	0	1	0	0	0	0	0	0	2	2	0	0	0	0	2	0	1	1	1	1	0	0	1	0	2	1	0	1	1	1	1	0	2	2	0	0	0	1
527	1	0	1	0	0	0	2	2	0	0	0	0	1	0	0	0	0	1	2	0	2	0	0	0	0	1	0	2	2	1	2	2	2	0	0	1	0	0	1	1	0	0	0	2	0	1	0	1	1
528	0	0	1	0	0	0	1	0	2	0	0	0	0	0	0	0	1	0	1	1	2	0	0	0	0	2	0	1	2	0	1	0	1	1	0	2	1	0	1	0	0	1	0	1	1	1	0	1	0
529	0	0	0	0	0	0	2	1	2	0	0	0	0	0	0	0	0	0	0	1	1	0	0	0	0	1	0	1	0	1	0	2	2	0	0	0	1	0	1	1	1	0	0	0	0	0	0	2	0
530	1	0	1	0	0	0	2	0	2	0	0	0	1	0	0	1	1	1	0	2	2	0	1	0	0	1	0	2	0	2	0	2	1	1	0	2	2	0	0	0	2	0	0	2	0	0	0	2	0
531	0	0	0	0	0	0	2	1	1	1	0	0	0	0	0	0	0	2	1	1	2	0	1	1	1	0	0	2	1	0	1	1	2	0	0	1	1	0	1	1	1	0	0	2	0	0	0	2	0
532	1	0	2	0	0	0	1	1	1	0	1	1	1	0	0	0	0	0	1	1	1	0	0	0	0	0	0	2	1	1	1	1	2	0	0	1	1	0	0	0	2	1	0	1	1	0	1	0	0
533	1	0	2	0	0	0	2	0	2	0	0	1	2	0	0	0	1	2	1	1	1	0	1	0	0	1	0	2	0	2	0	0	2	2	2	2	1	0	1	0	0	0	0	2	0	0	0	1	1
534	0	0	1	0	0	0	1	1	0	0	1	0	0	0	0	0	0	0	0	2	2	0	1	1	1	1	0	1	0	1	0	1	1	0	0	1	1	0	1	1	1	1	0	2	1	0	0	1	1
535	1	0	2	0	1	1	1	1	1	0	0	0	0	0	0	0	0	0	1	1	1	0	1	0	0	1	0	2	0	2	0	0	2	0	0	2	1	0	1	1	1	0	0	2	1	0	0	1	0
536	0	0	1	0	0	0	1	2	0	0	1	1	1	0	0	0	0	0	1	0	0	0	0	0	0	2	0	2	0	2	0	0	0	0	0	1	1	0	1	1	1	0	1	2	1	0	1	0	1
537	0	0	2	1	0	0	1	1	1	0	1	1	0	0	0	0	0	1	1	1	1	0	1	0	0	1	0	1	1	0	0	1	2	1	0	2	1	0	1	0	1	0	1	1	1	0	0	0	2
538	1	0	2	1	0	0	0	2	0	1	1	0	1	0	0	0	0	1	2	0	1	0	0	0	0	1	0	2	2	0	1	1	1	1	0	2	1	1	1	1	0	1	0	1	0	2	0	2	0
539	0	1	2	0	1	1	2	2	0	0	0	0	0	0	0	0	0	0	1	1	1	0	2	1	1	0	0	2	1	1	0	0	2	1	1	2	1	0	1	1	1	0	0	2	0	0	0	0	0
540	1	0	0	0	0	0	1	2	0	0	1	0	0	0	0	0	0	1	0	2	2	0	0	0	0	2	0	2	0	1	1	0	2	1	1	1	1	0	2	1	0	0	0	0	0	1	0	2	0
541	1	0	2	0	1	1	2	1	1	0	0	0	2	0	0	0	1	0	1	1	2	0	1	0	0	2	0	2	2	0	0	2	2	0	0	1	1	0	1	0	1	0	0	1	0	0	0	1	0
542	0	0	2	1	0	0	2	2	0	0	0	1	1	0	0	1	1	1	1	0	1	0	1	1	1	1	1	1	1	0	0	1	1	1	1	2	2	0	1	1	1	0	0	0	0	0	0	2	0
543	1	0	2	0	1	1	2	2	1	0	0	0	0	0	0	0	0	1	0	2	2	0	0	0	0	2	0	1	1	1	0	2	2	0	0	0	1	0	1	0	1	0	0	0	0	1	0	2	0
544	0	0	1	0	0	0	1	1	1	1	0	0	1	0	0	0	0	0	1	1	1	0	0	0	0	0	0	2	1	1	0	0	1	1	0	2	2	0	0	0	2	1	0	2	2	0	0	0	1
545	1	0	1	0	0	0	2	0	2	0	0	1	1	0	0	0	0	1	0	2	2	0	0	0	0	1	0	2	1	1	1	0	2	0	0	2	1	0	1	1	1	0	0	0	2	0	0	1	0
546	1	0	1	1	0	0	0	1	1	0	1	0	1	0	0	0	0	0	1	0	0	0	0	0	0	1	0	2	0	0	0	0	1	1	0	2	1	0	1	1	1	0	0	2	0	2	0	2	0
547	1	0	1	0	0	0	1	1	0	0	0	2	2	0	0	0	0	1	1	1	1	0	0	0	0	2	0	2	1	1	1	0	2	0	0	2	1	0	0	0	0	0	0	2	1	1	0	2	0
548	0	0	1	0	0	0	2	2	0	0	0	1	2	0	0	0	0	0	0	2	2	0	0	0	0	0	0	1	0	1	1	0	2	2	2	2	1	0	0	0	0	0	1	2	2	1	0	2	0
549	0	0	1	0	0	0	2	2	0	0	1	0	1	1	0	0	0	1	0	1	2	0	0	0	0	2	0	1	1	1	1	0	0	2	1	2	1	0	1	1	0	0	0	1	0	1	0	1	0
550	0	0	1	0	0	0	1	1	1	0	1	0	0	0	0	0	0	0	1	1	1	0	0	0	0	0	0	2	1	1	2	1	2	1	1	1	1	0	0	0	2	0	0	2	0	2	0	1	0
551	1	0	2	1	0	0	1	1	1	0	1	0	0	0	0	0	0	1	1	1	1	0	0	0	0	0	0	1	1	1	0	2	1	1	0	0	1	0	2	2	0	0	0	2	1	0	0	2	0
552	0	0	2	0	1	1	2	2	0	0	0	1	2	0	0	0	0	0	0	1	1	0	0	0	0	0	0	2	2	1	1	1	0	1	0	2	1	0	2	2	0	0	0	0	2	1	0	1	0
553	0	0	1	1	0	0	2	1	1	0	0	1	2	0	0	1	0	0	2	0	1	1	0	0	0	0	0	2	1	2	0	2	1	2	1	2	2	0	0	0	2	0	1	2	0	1	0	1	1
554	0	0	2	0	1	1	2	1	1	0	0	0	2	0	0	0	0	1	1	1	1	0	1	1	1	1	0	2	1	1	0	0	1	1	0	1	1	0	1	1	1	1	0	1	1	0	0	1	1
555	0	0	2	0	1	1	2	1	0	0	0	0	0	0	0	0	1	0	1	1	2	0	1	0	0	0	0	2	2	1	2	0	2	1	0	1	1	0	0	0	2	1	0	2	1	1	1	1	0
556	1	0	0	0	0	0	1	2	0	0	1	2	2	0	0	0	0	0	0	2	2	0	0	0	0	0	0	2	0	2	0	0	0	2	0	2	1	0	1	1	1	0	0	1	0	1	1	0	0
557	0	0	2	0	0	0	1	1	1	0	1	1	2	0	0	0	0	1	0	2	2	0	0	0	0	2	0	1	2	0	1	0	1	2	1	1	1	0	1	1	1	0	0	2	0	1	0	0	0
558	1	0	1	0	1	1	2	2	0	0	1	1	0	0	0	0	0	1	1	1	2	0	1	0	0	0	0	2	0	2	0	1	1	2	0	2	1	1	0	0	1	0	0	2	0	1	0	1	1
559	0	0	2	0	0	0	0	1	1	0	1	0	0	0	0	0	0	1	0	2	2	0	0	0	0	0	0	1	1	1	0	1	1	1	1	1	2	0	0	0	2	0	1	1	1	2	0	0	0
560	1	0	0	0	0	0	2	2	0	0	0	0	1	0	0	0	0	1	2	0	2	0	0	0	0	1	0	2	0	1	1	0	2	2	2	2	2	0	2	2	0	1	1	2	0	1	0	2	0
561	0	0	1	1	0	0	2	2	0	0	0	1	1	0	0	0	0	1	2	0	0	0	1	0	0	1	1	1	1	2	0	1	0	2	0	2	1	1	0	0	1	0	0	2	0	1	0	1	0
562	1	0	1	1	0	0	2	2	0	0	0	1	1	0	0	0	0	0	0	2	2	0	0	0	0	1	0	2	0	2	0	1	2	1	0	1	2	0	2	2	0	2	0	2	0	0	0	2	0
563	1	0	2	0	1	1	1	1	1	0	0	0	0	0	0	0	1	0	1	1	2	1	1	1	1	0	0	2	0	1	1	2	1	1	0	1	2	0	2	2	0	0	0	1	0	1	1	1	0
564	1	0	1	0	0	0	2	1	1	0	0	0	2	0	0	0	0	0	0	2	2	1	1	1	1	0	0	2	0	1	1	0	1	2	0	2	1	1	0	0	0	1	0	2	0	0	0	1	0
565	1	1	1	0	0	0	2	0	1	0	0	0	1	0	0	0	0	0	0	2	1	0	0	0	0	1	0	2	0	0	0	0	2	0	0	1	2	0	1	1	1	0	0	0	0	1	0	1	1
566	0	0	1	0	0	0	2	0	2	0	0	0	1	0	0	0	0	2	1	1	1	0	0	0	0	1	0	2	0	1	0	2	2	2	1	2	0	0	0	0	0	0	1	1	1	1	1	1	0
567	1	0	2	0	0	0	1	1	1	0	1	0	0	0	0	0	0	2	1	1	2	0	0	0	0	0	0	2	0	2	0	0	2	1	0	1	1	0	2	2	0	0	0	2	1	0	0	2	0
568	1	0	2	1	0	0	2	1	1	0	1	0	0	0	0	0	0	1	1	1	2	0	1	0	0	1	0	2	0	2	0	0	1	1	0	1	1	0	0	0	1	0	0	1	0	0	0	0	1
569	1	0	1	1	0	0	2	2	0	0	1	1	1	0	0	0	0	0	1	1	1	0	1	0	0	1	0	2	0	1	1	1	2	0	0	2	1	0	2	2	0	0	0	2	0	1	0	1	1
570	1	0	1	1	0	0	2	1	1	0	0	0	1	0	0	0	0	1	0	2	2	0	0	0	0	1	0	2	1	1	1	1	1	2	1	2	0	1	1	1	0	0	1	2	1	0	0	0	0
571	1	0	1	0	0	0	1	1	1	1	1	0	0	0	0	0	0	1	1	1	1	0	0	0	0	2	0	0	1	0	0	0	0	2	0	2	2	1	0	0	1	0	1	2	1	1	0	2	0
572	0	1	2	0	0	0	2	1	0	0	0	0	1	1	1	1	1	2	0	1	1	1	0	0	0	2	0	2	1	1	1	0	2	2	1	2	1	0	2	2	0	0	0	2	1	0	0	1	1
573	0	0	1	0	1	1	1	1	1	0	1	0	1	0	0	0	1	1	0	1	1	0	0	0	0	0	0	1	2	1	0	2	2	0	0	1	2	0	1	1	1	1	0	1	1	1	0	2	0
574	0	0	0	0	0	0	2	2	0	0	0	1	2	0	0	0	0	0	1	1	1	0	1	1	1	1	0	2	0	1	0	0	1	1	0	1	2	0	1	1	0	0	1	2	1	0	0	2	0
575	1	0	2	1	0	0	1	1	2	0	0	0	0	0	0	0	0	0	0	2	2	1	0	0	0	2	0	2	2	1	1	1	1	1	0	2	1	0	1	1	1	0	0	1	1	1	1	0	1
576	0	1	1	0	1	1	1	1	0	0	0	0	0	0	0	0	0	1	0	2	2	0	0	0	0	1	0	1	1	1	0	1	2	2	0	2	2	0	1	1	0	0	0	1	0	1	0	1	0
577	1	0	1	0	0	1	1	2	1	0	0	1	1	0	0	0	0	0	1	1	2	0	1	0	0	1	0	1	1	1	0	0	2	1	0	1	2	0	1	1	1	1	0	2	1	0	0	0	0
578	0	0	1	0	0	0	2	0	1	0	0	1	2	0	0	0	1	1	0	1	1	1	0	0	0	1	0	1	0	1	1	0	1	1	0	1	1	0	2	1	0	1	0	1	1	1	0	1	1
579	1	0	1	0	1	1	1	2	0	0	2	0	0	0	0	0	0	1	1	1	1	0	0	0	0	2	0	2	0	2	1	1	2	1	0	2	1	0	1	1	1	0	1	2	1	2	0	2	0
580	0	0	1	0	1	2	2	2	1	0	0	1	1	0	0	0	0	1	0	1	1	0	0	0	0	1	0	1	0	0	1	1	1	1	0	2	1	0	1	1	1	0	1	2	0	0	0	1	1
581	0	0	1	0	0	0	2	1	0	0	0	0	0	0	0	0	0	0	1	1	2	0	1	1	1	2	0	2	0	1	0	0	2	1	0	2	2	0	0	0	2	0	1	2	1	0	0	0	1
582	1	0	2	0	1	1	2	1	1	0	0	0	2	0	0	0	0	0	0	2	2	0	0	0	0	1	1	2	1	0	0	0	1	2	0	1	1	0	0	0	1	0	1	2	1	0	0	2	0
583	1	0	2	0	0	0	1	1	1	0	1	0	0	0	0	0	0	0	0	2	2	0	0	0	0	0	0	1	0	1	1	0	2	1	0	1	2	0	1	1	1	0	1	1	1	2	0	1	0
584	0	0	1	0	0	0	2	2	1	0	0	2	2	1	1	1	0	0	1	1	2	0	0	0	0	0	0	2	1	0	1	0	0	1	0	2	1	0	1	1	1	0	0	1	0	0	0	2	0
585	0	0	0	0	0	0	2	1	1	0	1	0	2	1	1	1	0	0	1	1	2	0	1	0	0	1	0	1	1	1	0	1	2	1	0	2	2	0	1	1	1	1	0	2	0	0	0	2	0
586	1	1	2	0	1	1	1	2	0	0	0	0	0	0	0	0	0	2	1	1	2	0	1	1	1	1	0	1	0	1	0	1	1	1	1	1	1	0	1	1	1	1	1	2	1	0	1	1	0
587	1	0	2	1	0	0	1	2	0	0	1	0	1	0	0	0	0	2	1	1	2	0	0	0	0	0	0	1	1	1	1	1	1	2	2	2	1	0	0	0	1	0	1	1	1	1	1	0	0
588	1	1	1	0	1	1	2	1	1	0	0	0	0	0	0	0	0	2	1	1	1	1	0	0	0	0	0	1	1	1	1	0	1	2	0	2	0	0	1	1	1	1	0	2	1	0	0	2	0
589	0	0	2	1	1	1	2	2	0	0	0	0	0	0	0	0	0	0	0	1	1	0	0	0	0	1	0	2	0	2	1	1	2	1	0	2	2	0	0	0	1	0	0	2	0	1	0	1	0
590	1	0	0	1	0	0	2	1	1	0	0	0	0	0	0	0	0	1	0	2	2	0	0	0	0	0	0	1	2	0	0	1	1	1	0	2	2	0	0	0	2	1	0	1	1	0	0	1	0
591	0	0	2	1	0	0	2	2	1	0	0	1	2	0	0	0	1	1	1	0	1	0	1	0	0	1	0	2	0	1	1	1	0	2	0	2	2	0	1	1	1	0	0	2	0	2	0	0	2
592	1	0	0	0	0	0	2	2	0	0	1	0	0	0	0	0	0	1	1	1	2	0	1	0	0	1	0	2	1	1	0	2	1	1	0	1	2	0	0	0	2	0	2	2	1	1	0	2	0
593	0	0	2	0	0	0	2	2	0	0	1	0	1	0	0	0	0	0	0	1	0	0	0	0	0	0	0	1	1	1	0	1	1	2	0	2	0	0	2	1	0	1	1	2	0	1	0	0	1
594	1	0	2	0	0	0	2	2	0	0	0	0	1	0	0	0	0	1	0	2	2	0	0	0	0	1	0	0	1	0	0	1	2	1	0	1	1	0	0	0	2	0	0	1	0	1	1	0	0
595	1	0	1	1	0	0	2	2	0	0	1	0	0	0	0	0	0	0	1	1	2	0	1	0	0	2	2	2	1	0	1	1	2	0	0	1	2	0	0	0	1	1	0	2	0	1	0	2	0
596	0	0	0	0	0	0	2	1	1	0	0	0	0	0	0	0	0	1	0	2	2	0	1	1	1	1	0	1	2	0	1	0	0	2	2	2	2	0	0	0	1	0	0	2	0	0	0	1	0
597	1	0	1	1	0	0	2	2	0	0	0	0	0	0	0	0	0	1	1	1	2	0	1	0	0	0	0	2	0	2	0	1	0	2	0	2	2	0	0	0	1	0	1	2	1	0	1	0	1
598	0	0	1	0	0	0	2	1	0	0	0	0	1	0	0	0	0	1	0	2	1	0	1	1	1	1	0	1	2	1	0	1	2	2	1	2	1	0	1	0	1	0	0	2	1	1	0	2	0
599	1	0	1	1	0	0	2	2	0	0	0	0	0	0	0	0	0	0	0	2	1	0	0	0	0	1	0	1	2	0	1	2	2	0	0	0	1	0	2	1	0	0	0	1	0	0	0	2	0
600	1	1	1	0	0	0	1	1	1	0	0	1	2	0	0	0	0	0	1	1	1	0	0	0	0	1	0	2	0	2	1	2	1	1	0	1	2	0	1	1	1	0	0	1	0	1	0	2	0
601	1	1	1	1	0	0	1	1	1	0	1	1	2	0	0	0	0	1	0	1	1	1	0	0	0	2	0	2	2	1	1	2	1	1	0	2	1	0	1	1	1	0	1	2	1	0	0	2	0
602	1	0	1	1	0	0	1	2	0	0	1	0	0	0	0	0	0	0	1	1	1	0	0	0	0	0	1	2	1	2	0	1	2	2	1	2	1	0	0	0	1	0	0	2	0	2	0	2	0
603	0	0	1	0	1	2	2	2	0	0	0	0	0	0	0	0	0	0	1	1	2	0	0	0	0	1	0	2	0	2	0	2	1	2	1	2	2	0	0	0	2	0	1	2	2	0	0	2	0
604	1	0	1	0	0	0	2	1	1	1	0	0	0	0	0	0	0	1	0	2	2	0	0	0	0	2	0	2	0	2	0	0	1	1	0	2	2	0	1	1	0	0	0	2	0	0	0	2	0
605	1	0	1	0	1	1	2	1	1	0	0	0	0	0	0	0	0	0	1	0	1	0	0	0	0	2	0	2	0	0	0	1	1	2	1	2	1	0	1	1	1	0	0	1	1	1	0	2	0
606	0	0	1	1	1	1	2	1	1	0	0	1	2	0	0	1	0	1	2	0	1	0	1	0	0	1	0	2	0	1	1	1	1	1	0	1	0	0	1	1	0	0	1	1	0	0	0	1	0
607	0	0	1	1	0	0	1	2	0	0	1	1	2	0	0	0	0	0	0	2	2	0	0	0	0	0	0	2	1	1	1	2	1	2	1	2	0	0	1	1	1	1	0	2	1	1	1	1	0
608	1	0	1	0	1	1	1	2	0	0	1	0	0	0	0	0	0	0	2	0	0	1	0	0	0	1	0	2	0	2	1	0	2	2	0	2	1	0	2	1	0	0	0	1	0	1	0	1	0
609	0	0	2	1	0	0	1	2	0	0	1	0	2	0	0	0	0	1	0	1	2	1	1	1	1	1	0	2	0	2	0	1	1	1	0	2	1	0	0	0	0	0	0	2	0	0	0	1	1
610	1	0	1	0	1	1	1	2	0	0	1	0	1	0	0	0	0	0	1	0	1	0	0	0	0	0	0	0	2	0	0	0	0	2	0	2	1	0	1	1	0	0	0	0	0	0	2	0	0
611	0	0	1	0	0	0	2	0	2	0	0	0	1	0	0	0	0	1	0	2	2	0	0	0	0	1	0	1	1	1	0	1	2	1	1	2	2	0	0	0	2	0	0	0	1	0	0	1	1
612	1	0	0	0	0	0	2	1	0	0	0	0	0	0	0	0	0	0	0	1	1	0	0	0	0	1	0	2	1	2	0	1	2	0	0	1	1	0	1	1	1	0	0	1	0	1	0	1	1
613	0	0	1	0	0	0	1	1	1	0	1	0	0	0	0	0	1	2	1	1	1	0	1	1	1	1	0	2	0	1	2	0	1	2	0	2	1	1	0	0	0	0	0	2	0	0	0	2	0
614	0	0	1	0	0	0	2	2	1	0	1	1	1	0	0	0	0	1	2	0	2	0	0	0	0	0	0	2	0	2	0	0	0	2	1	2	1	0	0	0	2	0	0	1	0	1	0	1	0
615	1	0	1	0	0	0	2	1	1	0	0	0	1	0	0	0	0	0	1	1	2	0	1	1	1	1	0	2	0	2	1	1	2	1	0	1	1	0	2	2	0	0	0	0	0	1	0	1	1
616	1	0	2	1	0	0	2	2	0	0	0	1	1	0	0	0	0	0	0	1	1	0	0	0	0	2	0	2	0	2	0	1	2	0	0	2	1	0	0	0	1	1	0	1	1	1	0	0	0
617	1	0	1	0	0	0	2	0	2	0	0	1	2	0	0	0	0	1	0	2	2	1	0	0	0	1	0	0	1	0	0	1	2	2	1	2	1	1	0	0	0	0	1	2	1	2	0	0	1
618	1	0	1	0	0	0	1	1	1	0	0	1	1	0	0	1	0	1	2	0	1	0	0	0	0	2	0	1	1	1	0	0	0	2	0	2	1	0	0	0	0	0	0	2	1	0	0	2	0
619	0	0	1	1	0	0	2	1	1	1	0	1	1	0	0	1	1	1	1	1	1	0	0	0	0	1	0	2	0	1	0	0	2	1	0	2	0	0	1	1	0	0	1	2	0	1	0	2	0
620	0	0	2	0	1	1	1	1	1	0	1	1	2	0	0	0	0	0	0	1	0	0	0	0	0	2	0	2	0	2	0	1	1	0	0	1	2	0	0	0	2	0	0	0	1	1	0	2	0
621	0	0	1	0	0	0	1	2	0	0	1	1	2	0	0	0	0	1	1	1	1	0	1	0	0	0	0	2	0	2	0	1	2	2	1	2	1	0	1	1	1	0	0	1	0	0	0	1	1
622	0	0	1	1	0	0	1	2	0	0	0	0	1	0	0	0	0	2	1	1	2	0	1	0	0	1	0	2	0	0	0	0	1	1	0	1	2	0	0	0	2	0	0	2	1	0	0	2	0
623	0	0	1	0	0	0	0	2	0	0	2	1	1	0	0	0	0	0	0	2	2	0	0	0	0	1	0	1	1	1	1	0	1	1	0	2	1	0	2	1	0	1	0	2	2	0	1	1	0
624	1	0	1	0	0	0	1	2	0	0	1	2	2	0	0	0	1	0	1	1	2	0	0	0	0	0	0	1	0	1	0	0	2	1	1	1	1	0	0	0	2	0	2	2	2	0	0	0	0
625	0	0	2	1	1	1	1	2	0	0	1	1	2	0	0	0	0	1	0	1	1	0	1	0	0	0	0	2	0	2	0	2	1	1	0	0	2	0	2	2	0	0	0	0	0	1	0	2	0
626	0	0	1	0	0	0	2	0	2	0	0	0	0	0	0	0	0	0	0	2	2	0	0	0	0	1	0	2	1	1	1	2	2	0	0	1	1	2	0	0	1	0	0	1	0	0	0	2	0
627	0	1	1	0	1	1	2	2	0	0	1	0	0	0	0	0	0	0	1	1	2	0	2	0	0	0	0	2	1	2	1	0	0	2	1	2	0	0	0	0	0	0	0	2	2	1	0	1	0
628	1	0	2	1	0	0	0	1	1	1	1	0	1	0	0	0	0	0	1	1	2	0	0	0	0	0	0	1	0	1	0	1	1	2	1	2	1	0	0	0	1	0	0	2	1	0	0	2	0
629	1	0	1	0	1	1	2	2	0	0	1	0	1	0	0	0	0	0	0	2	2	0	0	0	0	1	0	2	0	2	0	1	1	1	1	1	0	0	1	1	0	1	0	2	1	0	0	1	0
630	0	1	1	0	0	0	2	1	1	0	0	0	1	0	0	0	0	1	0	2	2	0	0	0	0	0	0	1	1	1	0	0	2	2	0	2	0	0	1	1	0	0	0	1	0	1	1	1	0
631	1	0	1	0	0	0	1	2	0	0	1	0	2	0	0	0	0	1	1	1	2	0	0	0	0	0	0	2	0	2	0	2	2	0	0	1	1	0	0	0	1	1	0	2	1	0	0	1	0
632	0	0	2	0	1	1	1	2	0	0	1	0	2	0	0	1	0	0	1	1	1	0	1	0	0	0	0	2	0	2	0	0	2	0	0	2	0	1	0	0	0	0	1	1	1	0	0	1	0
633	0	1	2	0	0	0	2	2	0	0	0	1	1	0	0	0	0	0	0	1	1	0	0	0	0	0	1	1	1	0	0	0	1	1	0	2	1	0	1	1	1	0	1	2	1	0	0	2	0
634	0	0	2	0	0	0	2	1	1	0	0	0	0	0	0	0	0	0	1	1	1	0	0	0	0	2	1	2	1	0	1	1	1	1	0	1	1	0	0	0	2	0	0	2	0	1	0	0	1
635	1	0	1	1	0	0	2	2	0	0	0	0	1	0	0	0	0	0	0	2	2	2	0	0	0	1	0	2	0	1	0	0	0	0	0	2	1	0	0	0	1	1	1	2	1	0	0	2	0
636	1	0	1	0	0	0	1	1	0	0	1	0	0	0	0	0	0	0	0	2	2	0	0	0	0	0	0	1	2	0	0	0	2	2	0	2	0	0	2	1	0	0	2	2	2	1	0	1	0
637	0	0	1	0	0	0	1	1	1	0	1	1	1	0	0	0	0	0	1	1	2	0	0	0	0	1	0	2	1	2	0	0	1	1	0	1	1	0	0	0	1	0	0	0	1	1	0	2	0
638	0	0	1	0	0	0	1	2	0	0	1	0	2	0	0	0	0	0	0	1	0	0	0	0	0	2	0	2	0	2	0	0	0	2	1	2	2	0	0	0	2	0	1	2	1	0	0	0	0
639	0	0	1	0	0	0	1	1	2	0	0	0	0	0	0	0	0	1	0	2	1	0	0	0	0	1	0	1	1	1	1	0	1	1	0	2	0	0	2	2	0	1	0	1	0	1	0	1	1
640	0	0	1	0	1	1	1	2	0	0	1	0	1	0	0	0	0	1	0	2	2	0	0	0	0	1	0	2	0	2	1	1	1	1	0	1	1	1	0	0	0	0	0	0	0	1	0	2	0
641	0	0	1	0	0	0	2	2	0	0	1	0	0	0	0	0	0	1	0	2	2	1	1	1	1	0	0	2	0	1	1	2	1	1	0	2	1	0	2	2	0	0	0	2	0	1	0	0	1
642	0	1	1	0	1	1	1	2	0	0	1	1	1	0	0	0	0	1	0	1	1	0	0	0	0	1	0	2	1	2	0	2	2	0	0	1	0	0	1	1	0	1	0	2	0	1	0	0	1
643	0	0	2	0	0	0	2	1	1	0	0	0	1	0	0	0	0	0	1	1	2	0	0	0	0	1	0	2	0	2	1	1	1	2	1	2	2	1	0	0	0	1	0	2	0	0	0	1	1
644	1	0	0	0	0	0	2	2	0	0	0	0	0	0	0	0	0	1	1	1	2	0	1	0	0	2	0	1	1	1	0	0	2	0	0	1	1	0	0	0	2	0	0	0	1	0	0	1	0
645	0	0	2	1	0	0	1	1	0	0	1	0	0	0	0	0	0	0	2	0	0	0	0	0	0	1	0	1	1	0	0	1	2	1	0	2	2	0	0	0	2	0	0	1	0	0	0	0	0
646	1	0	2	0	1	1	1	2	0	0	1	1	1	0	0	1	0	2	2	0	0	0	0	0	0	1	0	2	0	2	0	2	1	1	0	2	1	0	1	1	1	0	0	2	1	0	0	2	0
647	0	0	1	0	0	0	2	2	0	0	0	0	0	0	0	0	0	1	0	2	2	1	1	0	0	1	0	2	0	2	0	1	2	0	0	1	2	0	0	0	2	0	0	2	0	0	0	1	0
648	1	0	0	1	0	0	1	1	1	0	1	0	1	0	0	0	0	1	0	2	2	0	1	0	0	1	0	2	1	2	0	0	1	1	1	1	2	0	2	2	0	1	0	2	2	0	0	2	0
649	1	0	1	1	0	0	2	2	0	0	0	0	1	0	0	0	0	0	1	1	1	0	0	0	0	1	1	2	1	0	0	0	2	1	0	2	1	1	0	0	1	0	0	2	0	0	0	0	2
650	0	0	1	0	0	0	0	2	1	0	0	0	1	0	0	0	0	0	2	0	1	0	0	0	0	0	0	1	0	0	1	0	2	2	2	2	2	0	0	0	2	0	1	2	2	0	1	0	0
651	0	0	0	0	0	0	1	2	0	0	1	1	1	0	0	0	1	2	0	2	1	0	1	0	0	1	0	2	1	1	1	1	2	1	1	1	0	1	1	1	0	1	0	2	1	0	0	2	0
652	1	0	2	1	0	0	2	0	2	0	0	0	1	0	0	1	0	2	1	1	2	1	1	1	1	0	0	1	2	0	0	2	1	1	0	2	2	0	1	1	1	0	0	1	0	0	0	1	1
653	1	0	1	0	0	0	1	2	0	0	1	0	0	0	0	0	0	0	0	1	1	1	0	0	0	1	0	2	1	1	0	1	1	2	1	2	1	0	0	0	1	0	1	2	1	1	1	1	0
654	0	0	2	2	0	0	1	2	0	0	1	2	2	0	0	1	1	1	0	2	2	0	0	0	0	1	0	1	0	1	0	1	2	1	0	2	2	0	0	0	2	0	0	1	0	1	0	2	0
655	0	0	2	0	0	0	2	1	1	0	0	0	0	0	0	0	0	0	0	2	2	0	0	0	0	1	0	2	0	2	0	0	1	1	1	1	2	0	2	2	0	0	0	1	0	0	0	2	0
656	0	0	1	0	0	0	1	2	0	0	2	0	0	0	0	0	0	0	0	2	2	0	0	0	0	1	1	2	1	1	0	1	2	0	0	1	1	0	0	0	1	0	0	2	2	1	0	0	0
657	0	0	2	0	1	1	2	1	1	0	0	0	1	0	0	0	0	1	0	2	2	0	0	0	0	2	0	1	1	1	0	0	1	0	0	1	1	0	0	0	2	1	0	1	1	0	0	1	0
658	0	0	2	0	0	0	2	1	2	0	0	0	0	0	0	0	0	1	0	1	1	1	1	1	1	1	0	2	0	2	1	1	0	1	0	2	1	1	0	0	1	1	0	2	0	0	1	1	0
659	0	0	2	0	1	1	1	1	1	0	0	0	0	0	0	0	0	1	0	2	2	0	0	0	0	1	0	1	1	1	0	0	2	1	0	2	1	0	0	0	1	1	1	2	1	0	1	1	0
660	1	0	0	1	0	0	2	1	2	0	0	0	1	0	0	0	0	0	0	2	1	0	1	1	1	2	0	2	1	1	1	0	1	1	1	1	2	0	1	1	1	0	0	2	0	1	1	1	0
661	1	1	2	0	0	0	2	2	1	0	0	0	0	0	0	0	0	1	0	2	2	0	0	0	0	0	1	2	0	1	1	2	1	1	0	2	2	0	1	1	1	1	0	2	1	0	0	2	0
662	1	0	2	1	1	1	2	2	0	0	0	0	0	0	0	0	0	0	1	1	1	1	0	0	0	1	0	2	0	2	1	0	2	1	0	1	1	0	1	1	1	0	1	2	0	1	0	2	0
663	1	0	1	0	0	0	1	2	0	0	1	0	0	0	0	0	0	0	1	1	2	0	0	0	0	0	0	2	0	2	0	1	1	1	0	1	2	0	1	1	1	0	1	2	1	1	0	2	0
664	0	0	1	0	0	0	1	1	1	1	0	2	2	0	0	1	0	0	0	1	1	0	1	0	0	0	0	2	1	1	2	0	1	2	0	2	1	1	0	0	1	0	0	1	1	1	0	1	0
665	1	0	1	0	0	0	2	0	2	0	0	1	2	0	0	0	0	1	0	2	2	0	0	0	0	0	1	2	1	0	0	0	2	1	0	1	1	0	0	0	1	0	1	2	1	0	0	0	1
666	0	0	1	0	0	0	1	2	0	0	1	1	1	0	0	0	1	1	0	2	2	0	1	1	1	1	0	2	0	2	0	0	2	1	1	2	2	0	0	0	1	0	0	1	0	1	0	0	0
667	0	0	2	0	0	0	1	1	1	0	0	1	1	0	0	0	0	0	1	1	1	0	0	0	0	1	1	2	1	1	0	2	1	1	0	2	1	1	0	0	1	0	0	1	0	1	1	0	0
668	0	0	1	1	0	0	1	1	1	0	1	0	0	0	0	0	0	1	0	2	1	0	0	0	0	0	0	1	0	1	0	0	0	1	1	2	0	0	2	1	0	1	1	2	1	0	0	0	1
669	0	0	1	1	0	0	1	2	0	0	2	1	2	0	0	0	0	1	0	1	1	0	0	0	0	0	0	2	0	2	2	0	0	2	0	2	1	0	0	0	2	0	0	1	0	0	0	1	0
670	1	0	2	0	0	0	2	0	2	0	0	0	1	0	0	0	0	1	0	2	2	0	0	0	0	1	0	1	2	0	0	1	1	1	0	2	2	0	0	0	2	0	0	2	0	0	0	1	1
671	1	1	2	1	0	0	2	1	0	0	0	1	1	0	0	1	0	0	1	1	1	0	0	0	0	2	0	2	1	1	2	0	0	2	0	2	1	0	1	0	1	0	0	0	1	0	0	2	0
672	1	0	1	0	1	1	2	1	1	0	0	0	1	0	0	0	0	0	0	2	2	0	0	0	0	1	0	2	1	1	1	1	2	0	0	1	1	0	2	2	0	1	0	2	2	1	0	2	0
673	1	0	1	0	0	0	2	2	0	0	0	0	2	1	1	1	1	2	1	1	2	0	1	0	0	0	0	1	2	0	0	2	2	0	0	0	2	0	0	0	1	2	0	2	1	0	0	1	0
674	0	0	1	0	0	0	1	1	1	0	1	0	0	0	0	0	0	0	1	0	1	0	0	0	0	0	0	1	2	0	1	1	1	2	0	2	1	0	0	0	1	0	1	2	1	0	0	1	0
675	0	0	1	0	0	0	1	2	1	0	1	1	1	1	1	1	0	1	0	2	2	0	0	0	0	1	0	1	1	1	0	0	0	0	0	2	2	0	2	2	0	0	0	0	0	0	1	0	1
676	1	0	2	0	1	1	2	2	0	1	0	1	1	0	0	0	0	1	1	1	2	0	0	0	0	0	0	1	2	0	0	1	2	2	0	2	1	0	2	2	0	0	1	1	1	1	0	1	0
677	1	0	2	2	1	1	2	2	0	0	0	1	1	0	0	0	0	1	2	0	1	1	1	1	1	0	0	2	0	2	0	0	2	0	0	1	0	1	0	0	0	0	0	0	1	0	0	2	0
678	0	0	0	0	0	0	1	2	0	0	0	0	2	0	0	1	0	0	1	1	2	1	1	1	1	1	0	2	0	2	0	1	1	1	0	1	2	0	0	1	1	1	0	2	0	1	0	1	0
679	1	0	2	1	0	0	1	1	1	0	0	0	0	0	0	0	0	2	1	1	2	0	0	0	0	0	0	2	1	2	0	1	0	1	0	1	1	0	0	0	0	0	1	2	1	0	0	2	0
680	0	0	0	1	0	0	2	2	0	0	0	0	1	0	0	1	0	0	1	1	2	0	0	0	0	1	0	2	0	2	1	1	1	1	0	1	2	0	1	1	1	0	0	2	0	2	0	2	0
681	0	0	0	0	0	0	2	0	2	0	0	0	0	0	0	0	0	2	0	2	2	0	0	0	0	2	0	2	0	0	0	1	2	0	0	1	1	0	0	0	1	0	0	2	0	2	0	2	0
682	1	0	2	0	0	0	1	1	1	1	1	0	0	0	0	0	0	0	0	1	1	0	0	0	0	2	0	1	2	1	0	0	0	2	1	2	1	1	0	0	0	0	0	2	0	0	0	1	0
683	1	0	2	0	0	0	1	1	1	1	0	1	1	0	0	0	1	2	1	1	1	0	1	1	1	2	0	1	2	1	0	1	2	0	0	1	1	0	1	1	0	0	0	1	0	0	0	2	0
684	1	1	2	0	1	1	1	2	0	0	0	1	2	0	0	0	0	0	1	0	2	0	1	0	0	0	0	2	1	1	1	1	2	1	1	2	2	0	1	1	1	0	0	1	0	0	1	1	0
685	0	0	1	1	0	0	0	2	0	0	2	0	0	0	0	0	0	0	2	0	2	0	0	0	0	2	0	2	0	2	0	0	2	0	0	1	1	0	1	1	1	0	0	2	0	1	0	2	0
686	0	0	2	1	0	0	0	2	1	0	0	0	2	0	0	1	0	1	0	2	2	0	0	0	0	1	0	2	0	2	0	1	1	1	1	2	2	0	0	0	2	0	0	0	0	1	0	2	0
687	1	0	1	0	0	0	2	2	0	0	1	1	1	0	0	0	0	0	0	1	1	0	0	0	0	1	0	1	1	2	0	1	2	1	0	2	1	0	1	1	1	0	1	2	1	1	0	2	0
688	0	0	1	1	0	0	2	2	0	0	0	2	2	0	0	1	0	1	0	1	1	0	1	0	0	1	0	2	0	2	0	1	0	1	0	2	1	0	1	1	1	0	0	2	0	1	0	1	1
689	1	0	2	0	1	1	1	2	0	0	1	0	0	0	0	0	0	0	0	1	1	0	0	0	0	0	0	2	1	0	1	0	0	2	1	2	2	0	1	1	1	0	1	1	0	1	1	1	0
690	1	0	2	0	1	1	1	2	1	0	0	0	0	0	0	0	0	0	1	1	2	0	0	0	0	1	0	2	1	1	1	1	1	1	0	1	1	0	0	0	2	0	0	1	1	1	1	0	0
691	0	0	2	1	0	0	2	1	1	0	1	0	1	0	0	0	1	1	1	1	1	0	0	0	0	1	0	1	1	1	0	0	2	1	1	1	0	1	0	0	0	0	1	2	1	0	1	0	0
692	0	1	0	0	0	0	2	1	1	0	0	0	0	0	0	0	0	0	0	1	0	0	0	0	0	1	0	0	1	0	0	1	2	0	0	1	2	0	0	0	2	0	0	1	0	1	0	2	0
693	0	0	1	1	0	0	2	0	1	0	1	1	1	0	0	1	0	1	1	1	2	0	0	0	0	1	0	1	2	1	0	0	2	1	1	1	1	1	0	0	1	0	0	2	0	1	0	0	0
694	0	0	0	0	0	0	2	2	0	0	1	0	0	0	0	0	0	2	0	1	1	0	1	0	0	0	0	2	1	1	1	0	0	2	0	2	0	0	2	1	0	0	1	2	0	1	0	2	0
695	0	0	1	1	0	0	2	2	1	0	0	1	1	0	0	0	0	0	2	0	0	0	0	0	0	1	0	2	1	1	0	0	1	2	1	2	1	1	1	1	0	1	0	2	1	1	0	2	0
696	0	0	2	0	1	1	1	1	1	0	1	0	0	0	0	0	0	0	0	2	2	0	0	0	0	1	0	1	1	0	0	0	0	2	0	2	1	0	0	0	2	0	1	2	1	0	0	2	0
697	1	0	1	0	0	0	2	0	2	0	0	1	2	0	0	0	0	0	0	2	2	0	0	0	0	0	0	1	0	1	1	0	1	2	2	2	1	0	1	1	1	0	1	2	1	0	0	1	0
698	1	0	1	0	0	0	2	0	2	0	0	1	2	0	0	0	0	1	0	0	0	1	0	0	0	0	0	2	0	2	0	0	1	1	0	1	1	0	0	0	1	1	0	2	1	0	1	1	0
699	0	0	1	0	0	0	1	1	0	1	1	0	1	0	0	0	0	1	0	2	2	0	0	0	0	1	0	2	1	1	0	0	2	1	0	2	2	0	0	0	1	0	0	1	1	1	0	1	0
700	0	0	0	0	0	0	2	0	2	0	0	1	2	0	0	1	0	0	2	0	0	0	2	1	1	0	0	1	1	1	1	1	1	0	0	1	1	0	1	0	2	2	0	2	0	0	0	2	0
701	0	0	1	0	0	0	2	0	2	0	0	0	2	1	1	1	0	0	0	2	2	0	1	0	0	0	0	2	0	2	0	0	1	1	1	1	2	0	0	0	2	0	1	1	1	0	0	2	0
702	1	0	1	1	0	0	2	1	1	0	0	2	2	0	0	1	0	0	1	1	2	0	1	1	1	1	0	1	1	0	0	0	1	1	0	2	1	0	0	1	1	0	1	2	1	0	0	1	1
703	1	0	1	2	0	0	1	1	0	1	2	0	0	0	0	0	0	1	1	1	2	0	0	0	0	0	1	2	0	1	0	0	0	2	1	2	2	0	1	1	1	0	1	2	1	0	0	0	2
704	0	0	1	0	0	0	2	2	0	0	1	0	1	0	0	0	0	0	0	2	2	0	0	0	0	1	0	1	2	0	1	0	1	1	0	2	1	0	0	0	2	0	0	2	0	0	2	0	0
705	1	0	2	0	1	1	2	1	1	0	0	0	0	0	0	0	0	0	1	1	1	0	1	0	0	1	0	1	1	1	0	1	1	2	1	2	2	0	0	0	2	0	0	0	0	1	0	1	1
706	0	0	2	0	1	1	1	2	0	0	1	0	0	0	0	0	0	0	1	1	1	0	1	1	1	1	0	2	1	1	1	0	1	1	1	2	1	0	0	0	2	1	1	2	0	1	0	1	0
707	1	0	2	0	1	1	1	1	1	0	0	0	1	0	0	0	0	0	0	1	1	0	1	0	0	0	0	1	1	1	0	0	0	0	0	1	0	1	1	1	0	1	0	2	1	0	0	0	1
708	0	0	1	0	0	0	1	1	0	0	1	0	0	0	0	0	0	0	0	2	2	1	1	0	0	1	0	2	0	1	1	0	2	2	0	2	1	0	2	1	0	0	2	2	1	1	0	0	0
709	0	0	1	2	0	0	2	2	1	0	1	0	1	0	0	0	0	1	1	1	1	0	1	0	0	1	0	1	0	0	1	1	1	1	1	1	1	1	0	0	0	0	0	2	0	0	0	2	0
710	1	0	2	0	1	1	2	1	1	0	0	1	1	0	0	0	0	0	1	1	2	0	0	0	0	2	0	2	0	2	1	0	2	0	0	1	2	0	0	0	2	0	0	1	0	1	1	1	0
711	1	0	2	0	0	0	2	2	0	0	1	0	0	0	0	0	0	1	0	2	2	1	0	0	0	2	0	2	0	1	0	0	2	2	2	2	2	0	0	0	2	0	0	1	0	0	1	1	0
712	1	0	1	0	1	1	2	2	1	0	0	0	0	0	0	0	0	1	0	2	2	0	2	1	1	0	0	2	0	2	0	1	1	2	1	2	1	1	0	0	1	1	0	1	1	1	0	2	0
713	1	0	0	0	0	0	2	0	2	0	0	1	2	1	1	1	0	0	0	1	0	0	0	0	0	1	0	1	1	1	0	0	2	1	1	2	2	0	0	0	2	0	0	1	0	0	0	2	0
714	0	0	2	0	0	0	2	1	0	0	1	0	1	0	0	0	0	1	0	2	2	0	0	0	0	1	0	2	1	2	0	1	1	1	0	2	1	1	0	0	1	0	0	2	1	2	0	2	0
715	1	1	1	0	0	0	2	0	2	0	0	1	1	0	0	0	0	1	0	1	1	0	0	0	0	2	0	2	0	2	1	1	1	1	0	1	1	0	2	1	0	0	1	1	1	1	0	2	0
716	1	0	2	1	1	1	2	2	0	0	0	0	0	0	0	0	0	1	1	1	1	0	0	0	0	1	0	1	1	1	0	0	2	2	0	2	1	0	1	1	1	0	1	1	1	1	0	2	0
717	1	0	0	0	0	0	1	2	0	0	0	0	1	1	0	0	0	0	1	1	2	0	0	0	0	2	1	2	1	1	0	0	1	0	0	2	1	0	1	0	1	0	0	2	1	0	0	2	0
718	1	0	1	0	0	0	2	2	1	0	0	0	0	0	0	0	0	0	1	1	1	0	1	1	1	1	0	2	0	2	0	0	0	0	0	1	1	0	1	1	1	0	0	2	0	0	0	2	0
719	1	0	2	0	0	0	2	2	0	0	0	0	0	0	0	0	0	0	0	2	2	0	1	0	0	1	0	0	1	0	0	1	1	1	0	2	1	0	1	0	1	0	0	2	0	1	0	1	0
720	1	1	2	0	1	1	1	1	1	0	1	0	1	0	0	0	1	1	0	2	2	0	0	0	0	1	0	2	0	1	1	1	1	2	1	2	2	0	0	0	2	2	0	2	1	0	0	0	1
721	0	1	2	0	0	0	1	1	1	0	0	1	2	0	0	0	0	1	1	0	2	0	1	1	1	1	0	2	0	2	0	1	2	2	0	2	2	0	1	1	1	0	0	0	1	0	0	1	0
722	0	0	1	1	0	0	2	2	0	0	0	0	0	0	0	0	0	1	1	1	1	0	2	1	1	0	0	1	0	0	1	0	2	1	1	1	1	2	0	0	1	0	1	2	0	1	0	2	0
723	0	0	2	0	1	1	2	1	1	0	0	1	1	0	0	1	0	0	1	1	2	0	2	1	1	1	0	2	0	2	1	0	2	1	0	2	1	0	0	0	0	0	0	1	0	1	0	1	0
724	0	0	0	1	0	0	2	1	1	0	0	0	1	0	0	0	0	1	0	2	2	0	0	0	0	1	0	2	1	1	2	0	0	2	0	2	1	0	1	1	1	1	0	1	1	0	0	2	0
725	0	0	1	0	0	1	1	2	0	0	0	0	0	0	0	0	0	0	2	0	0	0	0	0	0	1	1	2	1	2	0	1	1	1	0	1	0	1	1	1	0	0	1	2	1	1	0	2	0
726	0	0	2	2	0	0	2	1	0	0	0	1	2	0	0	0	0	0	0	2	2	0	0	0	0	1	0	2	1	1	1	0	2	0	0	1	0	0	2	1	0	0	0	0	0	1	0	2	0
727	0	1	2	0	1	1	2	0	2	0	0	0	0	0	0	0	1	2	0	2	1	0	1	0	0	0	0	1	2	0	0	0	2	2	1	2	0	0	1	1	0	1	0	2	0	1	0	2	0
728	0	0	1	0	0	0	1	1	0	0	1	0	0	0	0	0	0	0	1	0	0	0	0	0	0	0	0	2	0	2	0	0	1	1	1	1	1	0	0	0	1	0	0	2	0	1	0	1	0
729	1	0	2	0	0	0	2	0	2	0	0	0	2	1	1	1	1	0	1	1	2	0	0	0	0	0	0	2	1	1	1	0	0	2	0	2	2	0	0	0	2	2	0	2	1	0	0	2	0
730	0	1	1	0	0	0	2	1	1	0	0	1	1	0	0	0	0	0	0	2	2	0	0	0	0	1	0	0	2	0	0	1	2	0	0	1	1	0	1	1	1	2	0	2	0	0	0	1	0
731	1	0	1	0	0	0	2	2	0	0	0	0	0	0	0	0	0	1	1	0	2	0	1	0	0	0	1	2	2	1	1	0	2	1	0	2	0	0	1	1	1	0	0	2	0	0	0	1	0
732	1	0	1	1	0	0	0	2	0	0	2	1	1	0	0	0	0	0	0	2	2	0	1	0	0	0	0	1	1	0	0	1	1	1	1	1	1	0	1	0	1	0	1	2	1	0	0	1	1
733	0	0	0	1	0	0	1	2	0	0	1	0	1	0	0	0	0	0	0	1	1	0	1	1	1	1	0	2	0	1	1	2	1	2	1	2	2	0	0	0	2	0	0	1	0	1	0	2	0
734	1	0	1	1	0	0	2	2	0	0	0	0	0	0	0	0	0	0	2	0	0	0	1	1	1	1	0	1	1	0	0	1	1	2	1	2	1	0	1	1	0	2	0	2	0	1	0	2	0
735	0	0	2	1	0	0	1	2	0	0	1	1	1	0	0	0	0	0	0	1	1	0	0	0	0	2	0	0	2	0	0	1	1	1	1	1	1	0	1	1	1	0	0	2	1	0	0	1	0
736	1	0	1	1	0	0	0	2	0	0	2	1	1	0	0	0	1	1	0	1	1	0	0	0	0	1	0	2	0	2	2	0	2	2	0	2	1	1	1	1	0	0	0	1	0	0	0	2	0
737	1	0	1	1	0	0	1	1	1	1	2	2	2	0	0	0	0	0	0	1	1	0	1	0	0	2	0	2	1	1	0	1	1	1	1	2	1	0	0	0	0	0	2	2	2	1	0	1	1
738	1	0	1	0	0	1	2	2	0	0	0	0	1	0	0	0	0	0	0	2	2	0	0	0	0	0	0	0	2	0	0	1	1	2	2	2	1	0	1	1	1	0	0	2	0	0	0	0	1
739	0	0	2	0	0	0	2	2	1	0	1	0	0	0	0	0	0	0	1	1	1	2	0	0	0	1	0	2	0	2	0	2	2	2	1	2	2	0	0	0	1	0	0	2	0	1	1	2	0
740	0	0	2	0	0	0	2	2	0	0	0	0	0	0	0	0	0	1	1	1	1	0	0	0	0	2	0	1	0	1	1	1	1	1	0	2	1	0	0	0	2	0	1	2	1	0	0	1	0
741	1	0	1	0	0	0	2	0	2	0	0	2	2	0	0	1	0	0	0	2	2	0	0	0	0	1	0	2	2	1	2	0	1	0	0	1	1	0	0	0	1	0	0	2	0	0	0	2	0
742	1	0	0	0	0	0	1	2	0	0	2	1	1	0	0	1	0	0	0	1	1	0	0	0	0	0	0	2	0	1	0	1	1	1	1	1	1	0	1	0	0	0	0	1	1	0	0	2	0
743	1	0	2	0	0	0	2	1	1	0	0	0	0	0	0	0	0	0	0	2	2	0	0	0	0	1	0	2	1	1	0	0	2	1	0	2	0	1	1	1	0	2	0	2	0	0	0	2	0
744	1	0	1	0	0	0	2	1	0	0	0	0	1	0	0	0	0	0	1	1	2	0	0	0	0	1	0	2	2	0	1	0	1	1	0	2	1	0	0	1	1	0	0	1	1	1	0	2	0
745	1	0	2	0	0	0	1	2	0	0	1	1	1	0	0	0	1	0	1	1	2	0	0	0	0	0	0	2	0	1	1	1	2	0	0	0	1	0	2	2	0	0	1	1	1	0	0	2	0
746	1	0	2	1	1	1	2	2	0	1	0	1	2	0	0	0	0	1	1	1	2	0	0	0	0	0	0	2	0	1	0	0	2	1	0	2	1	0	2	2	0	2	0	2	1	0	0	0	1
747	1	0	2	0	1	1	1	2	0	0	1	0	2	1	1	1	0	1	0	2	2	0	0	0	0	1	0	2	1	1	1	1	2	0	0	1	2	0	0	0	2	1	0	2	1	0	1	1	0
748	1	0	1	1	0	0	2	2	0	0	0	0	0	0	0	0	0	0	0	2	2	0	0	0	0	0	0	2	0	2	1	1	1	1	0	2	1	0	0	0	2	0	0	1	0	1	0	1	1
749	0	0	0	0	0	0	2	1	1	0	1	0	1	0	0	0	0	1	0	2	2	0	0	0	0	0	0	2	0	1	0	1	1	0	0	1	1	0	0	0	2	1	0	1	1	0	0	1	1
750	0	0	0	0	1	1	2	2	1	0	0	0	0	0	0	0	0	1	1	1	2	0	0	0	0	1	0	1	1	1	1	0	2	1	1	1	2	0	0	1	1	0	0	0	0	0	0	2	0
751	1	0	2	0	0	0	2	1	2	0	0	1	1	0	0	0	0	0	1	1	2	0	0	0	0	2	0	2	0	1	2	2	2	0	0	1	2	0	1	1	1	0	0	1	0	0	0	0	1
752	0	0	0	1	0	0	2	1	1	0	0	0	1	1	1	1	0	1	1	1	2	0	0	0	0	0	0	2	0	1	1	2	2	0	0	1	1	0	2	2	0	0	1	2	1	1	0	0	0
753	1	0	1	0	1	1	2	1	1	0	0	0	0	0	0	0	0	1	0	1	1	0	0	0	0	0	0	1	0	1	1	0	2	2	0	2	1	0	0	0	0	0	0	2	0	1	1	1	0
754	0	0	1	0	0	1	2	1	0	0	0	0	0	0	0	0	0	1	0	1	1	0	0	0	0	2	0	2	1	1	1	0	1	1	0	2	2	0	1	1	1	0	0	1	0	0	0	0	2
755	0	0	1	1	0	0	2	0	2	0	0	0	1	0	0	0	0	1	1	1	2	0	0	0	0	1	0	2	0	2	0	1	1	2	0	2	1	0	2	2	0	1	0	2	0	0	1	0	0
756	1	0	1	0	0	1	1	1	1	0	0	0	0	0	0	0	0	0	0	1	0	0	0	0	0	0	0	1	1	1	0	0	1	1	0	1	1	0	0	0	1	0	0	1	0	0	0	1	0
757	1	0	0	0	0	0	1	0	2	0	0	0	1	0	0	0	0	1	1	1	1	0	0	0	0	1	0	2	2	0	1	0	2	1	0	1	2	0	0	0	1	0	0	2	0	1	1	0	0
758	0	0	2	1	0	0	1	2	0	0	0	0	0	0	0	0	0	0	1	1	1	0	0	0	0	0	0	2	1	2	0	0	2	0	0	1	1	0	1	0	1	0	1	1	1	1	0	2	0
759	1	0	1	2	0	0	1	1	1	0	1	0	0	0	0	0	0	1	1	1	2	0	2	1	1	0	0	1	0	1	0	1	1	1	0	1	1	0	1	1	1	0	0	2	1	0	0	2	0
760	1	0	1	0	0	0	2	2	0	1	0	0	1	0	0	0	0	0	1	1	1	0	1	0	0	1	0	1	1	1	0	0	0	2	2	2	1	0	1	1	1	0	0	0	2	0	0	2	0
761	0	0	2	0	0	0	1	2	0	0	1	0	2	0	0	0	0	1	0	1	1	0	0	0	0	2	0	2	0	1	0	2	1	1	0	0	1	0	2	2	0	0	1	2	1	0	0	0	0
762	1	0	2	1	0	0	0	2	0	0	2	0	1	0	0	0	0	1	2	0	2	0	0	0	0	1	0	2	0	2	1	0	2	1	0	2	1	0	1	0	1	0	0	2	0	0	1	0	1
763	0	0	2	0	0	0	2	2	0	0	0	1	1	0	0	0	0	0	0	2	2	0	0	0	0	1	0	1	1	1	0	0	1	2	0	2	2	0	0	0	2	0	1	2	0	1	0	0	2
764	0	1	2	0	0	0	2	2	0	0	0	0	0	0	0	0	0	1	0	2	2	0	0	0	0	1	0	1	2	0	1	0	1	1	0	2	1	1	0	0	0	0	0	2	0	1	0	1	1
765	0	0	1	1	1	1	2	2	0	0	0	1	1	0	0	0	0	1	1	1	2	0	0	0	0	0	0	2	0	1	0	2	2	1	0	2	2	0	1	1	1	0	0	2	0	2	0	2	0
766	0	0	2	1	0	0	2	1	2	0	0	0	0	0	0	0	1	2	1	1	1	0	1	1	1	1	0	0	2	0	0	1	1	1	0	2	2	0	1	1	1	0	0	1	0	0	0	1	0
767	0	0	2	0	0	0	1	2	0	0	1	0	0	0	0	0	0	2	0	2	2	0	1	0	0	1	0	2	1	1	2	1	1	2	0	2	1	0	1	1	1	0	0	1	0	1	0	2	0
768	0	1	1	0	1	1	2	2	0	0	0	1	1	0	0	1	0	1	2	0	2	0	0	0	0	1	0	2	0	2	0	0	1	0	0	2	1	0	0	0	1	0	1	1	1	2	0	0	0
769	1	0	0	0	0	0	2	1	1	0	0	0	0	0	0	0	0	1	0	2	1	0	0	0	0	1	0	2	1	2	0	0	1	1	0	1	1	0	0	0	1	0	1	2	1	0	1	1	0
770	1	1	2	0	0	0	2	2	0	0	0	0	1	0	0	0	0	0	2	0	0	0	1	1	1	0	0	1	1	0	0	2	1	1	0	1	1	0	0	0	2	0	1	2	2	1	0	2	0
771	1	0	1	1	0	0	1	2	0	0	0	0	1	0	0	0	0	1	0	2	2	0	0	0	0	1	0	1	1	1	0	0	0	0	0	1	1	0	0	0	1	1	0	2	0	0	0	2	0
772	0	0	0	0	0	0	2	1	1	0	0	0	0	0	0	0	0	1	1	1	2	0	1	1	1	1	0	1	1	1	0	0	2	1	0	2	1	1	0	0	1	1	0	2	2	0	0	2	0
773	1	0	2	0	0	0	1	2	0	0	1	0	1	0	0	0	0	0	1	1	2	1	0	0	0	0	0	1	1	1	0	2	2	0	0	0	2	0	0	0	2	0	0	0	0	0	1	1	0
774	0	0	2	0	0	0	1	2	0	0	1	1	1	0	0	0	0	0	1	1	2	0	0	0	0	0	0	1	0	1	0	1	2	1	0	1	1	0	0	0	0	0	0	0	1	0	0	2	0
775	1	0	0	0	0	0	2	1	1	0	0	1	1	0	0	0	0	0	0	2	2	0	1	1	1	0	0	2	1	1	1	0	0	1	1	2	1	0	0	0	1	0	0	1	0	0	1	1	0
776	0	0	2	1	0	0	1	2	0	0	1	1	1	0	0	0	0	0	2	0	0	0	1	0	0	0	0	1	1	0	0	2	1	2	1	2	0	0	1	1	0	0	1	1	1	1	0	2	0
777	1	0	2	1	0	0	2	2	0	0	0	1	1	0	0	0	0	1	1	1	2	0	1	0	0	0	0	2	0	2	0	0	2	2	2	2	2	0	0	0	2	0	1	1	1	0	0	2	0
778	1	0	0	0	0	0	1	2	0	0	0	1	2	0	0	0	1	1	1	1	1	0	0	0	0	1	0	1	0	1	1	0	0	1	0	2	1	0	0	0	1	0	0	0	1	0	0	1	0
779	1	0	2	0	0	0	2	1	1	0	0	1	2	0	0	0	0	2	0	2	2	0	0	0	0	0	1	2	0	1	1	1	1	2	0	2	2	0	0	0	2	0	0	0	1	0	0	2	0
780	1	0	0	1	0	0	1	2	0	0	1	0	0	0	0	0	1	1	0	2	2	0	0	0	0	2	0	2	0	2	0	1	1	1	0	1	1	0	0	0	2	0	0	1	0	0	0	1	1
781	0	0	1	0	1	1	1	1	1	1	2	0	1	0	0	0	0	1	0	2	1	0	0	0	0	1	0	1	0	1	0	0	0	2	1	2	1	0	1	1	1	0	1	2	0	1	0	2	0
782	0	0	1	0	0	0	2	1	0	0	0	1	1	0	0	0	0	0	0	2	2	0	0	0	0	0	0	1	0	1	1	0	1	2	0	2	2	1	0	0	0	0	0	2	0	2	0	1	0
783	0	0	2	2	0	0	2	2	0	0	0	0	0	0	0	0	0	0	0	2	2	0	0	0	0	1	0	1	0	1	0	2	1	2	1	2	1	0	0	0	0	0	0	2	0	0	0	2	0
784	0	0	1	0	0	0	2	1	1	0	0	0	1	0	0	0	0	1	0	2	2	0	0	0	0	2	0	2	1	1	2	2	2	1	0	2	1	1	0	0	1	0	0	0	0	0	0	1	0
785	0	0	2	1	1	1	2	2	0	0	0	1	2	0	0	0	0	1	1	0	2	0	0	0	0	1	0	1	1	0	0	0	2	1	0	2	1	0	0	0	1	0	0	1	1	0	0	1	0
786	1	0	0	0	0	0	2	2	0	0	1	0	1	0	0	0	0	0	0	1	1	0	0	0	0	1	0	2	1	1	0	1	1	1	1	2	2	0	0	0	2	0	0	2	0	1	0	2	0
787	1	1	1	0	1	1	2	0	2	0	0	0	0	0	0	0	0	0	1	0	1	1	0	0	0	2	0	1	0	0	1	0	1	2	2	2	0	0	2	2	0	0	0	2	0	1	0	0	0
788	1	0	0	0	0	0	1	2	0	0	1	0	0	0	0	0	0	2	1	1	1	0	1	0	0	1	0	2	2	1	2	1	1	2	1	2	1	0	0	0	2	0	1	2	1	0	0	0	1
789	1	0	1	0	0	0	2	2	0	0	0	0	0	0	0	0	0	1	0	2	2	0	0	0	0	1	1	1	1	2	0	0	0	2	0	2	2	0	1	1	1	0	0	1	1	1	0	2	0
790	1	0	0	1	0	0	2	0	1	0	0	0	1	0	0	0	0	1	0	2	2	0	0	0	0	0	0	2	1	1	1	0	2	0	0	2	2	0	0	0	1	0	0	0	0	1	0	0	1
791	0	0	1	1	0	0	2	1	1	0	0	0	0	0	0	0	0	0	1	0	0	0	1	1	1	2	0	2	2	2	0	0	0	2	0	2	2	0	0	0	1	0	0	0	0	1	1	1	0
792	1	0	2	0	1	1	2	1	1	0	0	0	0	0	0	0	0	0	0	2	1	0	0	0	0	2	0	2	0	2	2	0	2	1	0	1	1	0	0	0	2	0	0	2	1	1	1	1	1
793	0	0	2	0	1	1	2	2	0	0	0	0	2	0	0	0	0	0	0	1	1	1	0	0	0	0	0	2	1	1	1	0	2	1	1	1	2	0	0	0	2	0	1	2	1	0	0	2	0
794	0	0	0	1	0	0	2	1	1	0	0	0	0	0	0	0	0	0	0	2	2	1	0	0	0	1	0	2	0	2	1	1	2	1	0	2	2	0	0	0	1	0	0	2	0	1	0	1	0
795	0	0	1	0	0	1	0	2	1	0	0	0	1	0	0	0	0	0	0	1	1	0	0	0	0	2	0	1	2	0	0	1	1	2	1	1	1	0	2	2	0	0	1	1	1	1	0	0	0
796	1	0	1	2	0	0	2	1	1	0	0	1	0	0	0	0	0	1	0	1	1	0	1	0	0	0	0	1	2	0	1	1	2	1	1	2	0	0	0	0	1	0	0	1	0	1	0	0	2
797	1	0	1	0	0	0	2	0	2	0	0	0	0	0	0	0	0	1	1	1	1	0	1	0	0	1	1	2	0	1	0	2	2	0	0	1	1	0	1	1	1	0	0	1	0	1	0	2	0
798	0	0	2	0	0	0	2	1	1	0	0	2	2	0	0	0	0	1	0	1	1	0	1	1	1	1	0	2	1	1	2	0	2	1	1	2	1	0	0	0	1	1	0	2	2	0	0	1	1
799	1	0	1	1	0	0	2	2	0	0	0	2	2	0	0	0	0	1	0	2	2	0	0	0	0	0	0	1	1	1	0	0	1	2	1	1	0	0	1	1	0	0	0	1	0	1	1	1	1
800	0	0	2	0	1	1	2	1	1	0	0	0	0	0	0	0	0	0	0	1	1	0	0	0	0	1	0	1	0	1	0	1	2	1	0	2	0	0	0	0	1	0	0	0	0	1	0	1	0
801	0	1	2	0	0	0	2	2	1	0	1	1	1	0	0	0	0	0	0	2	2	0	0	0	0	2	0	1	0	1	0	1	1	2	1	1	1	0	1	1	1	0	0	1	0	1	0	2	0
802	1	0	0	1	0	0	2	0	2	0	0	0	2	0	0	0	1	2	1	1	2	0	1	0	0	0	1	1	0	0	0	0	2	2	1	2	1	0	0	0	2	0	0	2	2	1	1	0	0
803	0	0	2	2	0	0	1	2	0	0	0	0	1	0	0	0	0	2	1	1	2	0	0	0	0	1	0	2	1	1	2	0	2	1	1	1	2	0	1	1	1	0	0	1	0	0	1	0	0
804	1	0	2	0	1	1	2	1	1	0	0	1	2	0	0	0	0	0	1	1	2	0	0	0	0	1	0	2	0	2	0	1	2	0	0	2	1	0	0	0	1	0	0	1	0	1	0	1	1
805	1	0	2	1	0	0	2	0	2	0	0	0	0	0	0	0	0	0	0	1	1	0	1	1	1	0	0	1	0	1	0	1	1	1	0	1	1	0	2	1	0	0	0	2	0	1	0	0	1
806	1	0	1	0	0	0	1	1	2	0	0	0	1	0	0	0	0	0	1	1	2	0	0	0	0	1	0	0	1	0	0	1	1	2	1	2	1	0	0	0	1	0	0	1	1	1	1	1	0
807	0	0	2	1	0	0	2	1	1	0	0	0	0	0	0	0	0	0	1	1	2	0	0	0	0	1	0	2	0	2	1	2	2	1	1	2	1	0	2	2	0	0	0	0	1	0	1	0	1
808	0	0	0	0	0	0	2	2	0	0	0	0	0	0	0	0	0	0	0	2	2	0	0	0	0	1	0	1	2	0	1	1	1	2	0	2	2	0	2	2	0	0	1	2	2	0	0	2	0
809	1	0	1	0	1	1	1	2	0	0	0	0	1	0	0	0	0	1	0	2	2	0	0	0	0	1	0	1	1	0	0	1	2	1	0	2	1	1	0	0	1	0	0	1	0	0	0	1	0
810	1	0	1	0	0	0	1	2	0	0	1	0	1	0	0	0	0	1	0	2	2	0	0	0	0	1	1	2	1	0	0	2	2	0	0	0	1	0	1	1	1	1	0	2	1	1	0	2	0
811	0	0	2	1	0	0	1	1	1	0	1	1	1	0	0	0	0	1	0	0	0	0	1	1	1	2	0	2	0	2	2	0	0	2	1	2	1	0	1	1	1	0	2	2	2	0	0	1	0
812	0	1	0	0	0	0	0	1	1	0	1	0	1	0	0	0	0	1	2	0	1	0	0	0	0	1	0	2	0	2	0	1	1	1	0	2	2	0	0	0	2	0	0	2	0	0	0	0	1
813	1	0	1	1	0	0	1	0	2	0	0	1	1	0	0	0	0	0	0	1	1	0	0	0	0	2	0	1	1	1	1	1	1	0	0	1	1	0	1	1	1	0	0	1	0	0	1	0	0
814	0	0	1	1	0	0	2	1	1	0	0	0	1	0	0	0	0	1	0	2	2	0	0	0	0	1	1	2	0	1	0	1	1	1	0	2	1	0	0	0	1	0	0	1	0	1	0	2	0
815	1	0	0	0	0	0	1	2	0	0	1	0	0	0	0	0	0	0	1	1	2	0	0	0	0	0	0	2	0	2	1	1	1	2	0	2	2	0	0	0	1	0	0	2	0	1	0	1	0
816	1	1	1	0	0	0	2	2	1	0	0	1	2	0	0	0	0	1	0	2	2	0	0	0	0	2	0	2	1	1	0	1	2	1	1	2	1	1	0	0	0	0	1	1	1	1	0	0	0
817	0	0	2	0	0	0	2	0	2	0	0	0	0	0	0	0	0	0	1	1	2	0	0	0	0	0	0	1	1	1	0	1	1	2	1	2	0	0	0	0	1	0	0	2	0	0	0	2	0
818	1	0	1	0	1	1	2	2	0	0	0	1	1	0	0	0	0	0	1	1	1	0	0	0	0	1	0	2	1	1	1	1	2	1	1	1	2	0	0	0	1	0	0	1	0	0	0	0	1
819	0	0	1	1	0	0	1	1	0	1	2	0	0	0	0	0	1	2	0	1	1	0	1	0	0	1	1	2	1	1	0	1	2	1	0	2	1	0	0	0	1	0	0	1	0	0	0	2	0
820	1	0	1	1	0	0	2	0	2	0	0	1	1	0	0	0	0	0	2	0	1	0	0	0	0	0	0	2	0	2	1	0	2	1	0	2	1	0	0	0	2	0	0	2	1	0	1	1	0
821	1	0	1	0	0	0	2	1	2	0	0	0	0	0	0	0	0	0	1	1	1	0	0	0	0	2	0	1	1	0	0	1	2	0	0	1	2	0	0	0	1	1	0	2	0	1	0	2	0
822	1	1	1	0	0	0	2	2	0	0	0	0	0	0	0	0	1	1	1	0	1	0	0	0	0	0	0	1	0	0	1	2	2	1	1	2	2	1	0	0	0	0	0	2	0	2	0	2	0
823	0	0	1	0	0	0	2	1	1	0	0	1	1	0	0	0	0	1	0	2	2	0	0	0	0	1	0	2	0	2	0	0	0	2	0	2	2	0	0	0	1	0	1	1	1	0	0	0	1
824	1	0	1	0	0	0	1	2	0	0	1	0	2	1	1	1	0	0	0	1	1	0	0	0	0	2	0	1	0	1	0	0	1	1	0	2	2	0	1	1	1	0	0	0	1	0	0	0	0
825	1	0	2	1	0	0	2	0	1	0	0	1	0	0	0	0	0	0	0	2	2	0	1	1	1	1	0	1	1	1	0	1	0	2	0	2	1	0	1	1	1	0	1	2	1	0	0	2	0
826	0	1	2	0	1	1	0	1	1	1	1	0	0	0	0	0	0	0	0	2	2	0	0	0	0	1	0	2	1	1	0	1	1	2	2	2	0	1	1	0	0	0	1	2	1	0	1	1	0
827	0	0	1	0	0	0	1	1	1	0	0	0	0	0	0	0	0	0	1	1	2	0	0	0	0	1	0	2	0	2	0	1	1	1	1	2	1	0	0	0	1	0	0	1	0	1	0	0	0
828	1	0	2	0	1	1	2	1	1	0	0	1	2	0	0	0	0	0	1	1	2	0	0	0	0	1	0	2	0	2	0	0	2	0	0	1	1	0	0	0	1	0	0	2	0	0	1	1	0
829	0	0	1	0	0	1	2	0	2	0	0	0	0	0	0	0	0	1	0	1	1	1	0	0	0	2	1	2	1	2	0	0	2	1	0	1	1	1	1	1	0	1	0	1	2	0	0	1	0
830	1	1	1	0	0	0	1	2	0	0	1	0	0	0	0	0	0	1	1	1	1	0	0	0	0	1	0	2	0	2	0	0	2	2	0	2	0	0	0	0	1	0	0	1	0	0	0	2	0
831	1	0	2	0	1	1	1	1	1	0	0	0	0	0	0	0	0	0	1	1	1	0	0	0	0	2	0	2	0	2	0	1	1	2	1	2	1	0	0	0	1	1	0	2	2	0	0	2	0
832	0	1	2	0	0	0	1	2	0	0	1	1	1	0	0	0	0	2	1	1	1	1	1	1	1	0	0	2	1	2	0	0	1	0	0	2	2	1	0	0	0	0	0	1	0	0	0	1	0
833	0	0	0	1	0	0	2	1	1	0	0	1	2	0	0	0	0	0	1	1	1	1	0	0	0	0	0	2	1	1	1	1	1	1	1	2	1	0	0	0	1	0	1	2	2	0	0	1	0
834	1	0	2	0	0	1	1	1	0	0	1	0	2	0	0	0	0	1	0	2	2	0	0	0	0	1	0	1	1	1	0	0	1	1	0	2	1	0	2	1	0	0	0	2	0	0	0	2	0
835	0	0	1	1	1	1	2	2	0	0	0	1	1	0	0	0	0	0	0	1	1	2	0	0	0	1	0	1	1	1	0	2	2	2	1	2	1	1	0	0	1	0	1	1	1	0	0	1	1
836	1	0	1	1	0	0	1	2	0	0	1	0	0	0	0	0	0	0	0	1	1	0	0	0	0	1	0	2	0	1	2	1	1	0	0	1	2	0	0	0	2	0	1	2	1	0	0	2	0
837	0	0	1	0	0	1	0	2	0	0	1	0	1	1	0	0	0	0	1	1	1	0	0	0	0	1	0	2	0	2	1	0	0	1	1	2	1	0	1	0	1	0	0	2	0	1	0	1	0
838	0	0	2	0	0	0	2	2	0	0	0	0	2	0	0	0	0	1	1	1	1	0	0	0	0	1	0	2	0	0	0	0	1	2	1	2	1	0	0	0	1	0	0	0	2	2	0	0	0
839	0	0	1	1	0	0	2	0	2	0	0	0	0	0	0	0	0	0	0	2	2	0	0	0	0	1	1	2	0	1	0	0	1	1	1	2	2	0	0	0	2	0	0	2	0	0	0	0	1
840	1	1	1	1	0	0	2	1	1	0	0	0	1	0	0	0	0	1	0	2	2	0	0	0	0	2	0	2	0	2	1	0	0	2	2	2	0	0	2	2	0	0	2	2	1	1	0	2	0
841	1	0	1	2	0	0	2	2	1	0	0	0	1	0	0	0	0	2	1	1	2	0	0	0	0	1	0	0	2	0	0	1	2	0	0	1	1	0	0	0	1	0	0	2	0	1	1	1	0
842	0	0	2	0	0	0	2	1	1	0	0	0	0	0	0	0	0	0	0	1	1	0	1	1	1	1	0	2	0	1	1	0	2	1	1	1	2	0	0	0	2	0	0	0	0	1	0	2	0
843	0	0	1	0	0	0	2	2	0	0	1	1	2	0	0	0	0	0	1	1	1	0	1	1	1	1	0	2	0	1	0	1	1	1	1	1	1	0	0	0	1	1	0	2	1	0	1	1	0
844	1	0	1	0	0	0	0	1	1	1	1	1	1	0	0	0	0	0	0	2	2	0	1	0	0	1	0	1	1	1	0	0	1	1	0	2	1	0	1	1	1	0	0	0	0	1	0	1	0
845	0	0	1	0	0	0	2	0	1	0	0	0	0	0	0	0	0	2	1	1	2	0	2	0	0	1	0	2	2	2	0	1	1	1	0	1	1	0	1	1	1	0	0	1	0	0	0	0	0
846	0	0	1	0	0	0	2	2	0	0	0	1	1	0	0	0	0	0	1	1	2	0	1	0	0	0	0	2	1	1	0	0	1	1	1	2	1	0	0	0	1	0	1	2	1	0	0	2	0
847	1	1	2	0	1	1	2	0	2	0	0	0	0	0	0	0	0	1	0	2	2	0	1	1	1	2	0	2	0	1	1	0	1	1	0	2	1	0	0	0	1	0	1	2	2	1	0	1	0
848	0	0	1	1	0	0	2	1	1	0	1	1	1	0	0	0	0	0	1	1	2	1	0	0	0	2	0	2	1	2	0	1	2	1	0	1	2	0	0	0	1	0	0	1	0	0	0	2	0
849	1	0	2	1	0	0	1	2	0	0	1	1	2	0	0	0	0	0	0	2	2	0	0	0	0	1	1	2	0	1	0	0	1	1	0	2	1	0	1	0	1	1	0	2	1	0	0	1	0
850	1	0	1	1	1	1	0	2	0	0	2	0	1	0	0	0	0	0	0	2	2	0	1	0	0	1	0	2	0	2	0	1	2	2	1	2	1	1	0	0	1	0	0	1	0	0	0	0	1
851	1	0	2	0	0	0	2	2	1	0	0	0	0	0	0	0	0	2	0	2	2	0	0	0	0	0	1	2	2	1	1	0	1	2	0	2	1	0	0	0	2	1	0	1	1	1	0	2	0
852	1	0	0	0	0	0	1	1	1	0	1	0	1	0	0	0	1	0	1	1	2	0	1	0	0	1	1	1	0	0	0	0	1	0	0	2	2	0	1	1	1	0	0	2	0	2	0	2	0
853	0	0	1	1	0	0	1	2	0	0	0	1	2	1	1	1	0	1	1	1	1	0	1	0	0	1	0	2	0	2	2	1	1	2	1	2	2	0	2	2	0	0	0	1	0	1	0	2	0
854	0	0	2	0	1	1	1	2	0	0	0	0	1	0	0	0	0	1	0	2	2	0	0	0	0	0	0	2	0	2	0	0	2	0	0	1	1	0	1	1	0	0	0	0	0	0	1	1	0
855	1	0	1	1	0	0	1	1	1	0	1	0	0	0	0	0	0	1	0	1	1	1	1	1	1	1	0	1	0	1	0	1	1	1	0	2	1	0	1	0	1	0	0	1	0	1	0	1	0
856	1	0	0	1	0	0	1	1	1	0	0	0	1	0	0	0	0	1	0	1	2	0	0	0	0	0	0	2	1	1	0	1	1	1	0	1	1	0	0	0	0	0	0	2	0	0	1	1	0
857	1	0	1	0	0	0	1	1	1	1	2	0	0	0	0	0	0	0	1	1	2	0	0	0	0	1	0	2	0	2	0	1	1	0	0	0	2	0	0	0	1	0	0	2	0	0	0	1	0
858	1	0	0	0	0	0	2	2	0	0	1	0	1	0	0	0	0	0	1	0	2	0	0	0	0	1	0	2	0	1	1	1	0	1	0	1	2	0	1	1	1	0	0	1	0	0	1	2	0
859	0	1	0	0	0	0	2	2	0	0	0	0	1	0	0	0	0	1	0	2	1	0	0	0	0	1	0	1	0	1	0	1	2	1	0	2	2	0	1	1	1	0	0	1	1	0	1	1	0
860	0	0	1	1	0	0	2	2	0	0	0	0	0	0	0	0	0	2	0	2	2	0	0	0	0	1	0	2	0	2	0	1	1	0	0	1	1	0	1	0	0	0	0	2	1	2	0	2	0
861	0	0	2	1	0	0	2	2	0	0	0	1	1	0	0	0	0	1	0	2	2	0	1	1	1	1	1	2	2	1	1	0	2	0	0	2	2	0	0	0	1	0	0	2	0	2	0	0	1
862	0	0	1	1	0	0	0	2	1	0	0	1	2	0	0	0	0	0	1	1	1	0	0	0	0	0	0	2	2	1	2	0	1	1	0	2	1	1	1	1	0	0	0	1	0	0	0	2	0
863	1	1	2	0	1	1	1	2	0	0	1	0	0	0	0	0	0	0	0	1	1	0	0	0	0	0	0	2	0	2	0	1	2	0	0	0	1	0	1	1	1	0	1	2	1	1	1	1	0
864	1	0	1	1	0	0	2	1	1	0	0	2	2	0	0	1	0	0	0	1	1	0	0	0	0	1	1	2	0	1	0	0	2	2	0	1	1	0	1	0	0	1	0	1	1	0	0	2	0
865	1	0	0	0	0	0	1	1	1	0	1	0	1	1	1	1	0	1	1	1	1	0	0	0	0	1	0	2	1	2	0	2	2	0	0	0	2	0	0	0	2	0	0	2	0	0	0	2	0
866	0	0	2	1	0	0	2	1	0	0	0	0	0	0	0	0	0	0	1	1	1	0	0	0	0	0	0	1	1	1	0	0	2	2	0	1	1	0	0	0	2	0	0	2	0	0	0	2	0
867	0	0	0	1	0	0	1	1	0	0	0	0	0	0	0	0	1	1	1	0	1	0	2	1	1	0	0	1	1	1	0	0	1	2	1	2	1	0	2	2	0	0	1	2	1	1	1	0	0
868	1	0	1	2	0	0	1	1	1	0	0	1	1	0	0	0	0	0	0	0	0	0	0	0	0	1	0	2	0	2	1	0	2	2	0	2	1	0	2	2	0	1	0	1	1	1	0	0	1
869	1	0	0	0	0	0	2	2	0	0	0	1	1	0	0	0	0	0	1	0	1	0	1	0	0	1	0	2	1	2	0	1	1	1	1	2	2	0	0	0	2	0	0	2	0	0	1	0	0
870	1	0	1	0	1	1	2	0	2	0	0	0	0	0	0	0	0	0	2	0	1	0	0	0	0	1	0	2	0	1	0	0	2	1	0	2	0	0	2	2	0	1	0	2	1	0	0	1	0
871	1	0	1	0	1	2	2	0	2	0	0	0	0	0	0	0	0	1	0	1	1	0	0	0	0	0	0	2	1	1	1	0	0	0	0	2	2	0	0	0	2	0	0	1	0	1	1	2	0
872	1	0	1	0	0	1	2	1	1	0	0	0	0	0	0	0	0	1	1	1	1	0	0	0	0	0	1	1	0	0	0	2	2	1	0	2	2	0	0	0	1	1	0	2	1	0	0	2	0
873	0	0	0	1	0	0	2	1	2	0	0	0	0	0	0	0	0	1	2	0	1	0	0	0	0	1	0	1	0	1	0	1	2	2	1	2	1	0	0	0	1	0	0	2	0	0	0	0	1
874	0	0	1	1	0	0	2	1	0	0	0	1	1	0	0	1	0	1	0	2	2	0	1	0	0	1	0	2	0	2	1	1	1	1	1	1	1	0	1	1	0	0	0	1	0	1	0	1	0
875	1	0	1	1	0	0	1	2	0	0	0	1	1	0	0	0	0	0	1	1	1	0	0	0	0	1	0	2	2	1	1	0	1	0	0	2	1	0	0	0	0	1	0	2	1	0	0	1	1
876	1	0	1	1	1	1	2	2	0	0	0	0	0	0	0	0	1	0	1	1	2	0	0	0	0	2	0	0	2	0	0	0	1	1	0	1	2	0	0	0	1	1	0	1	0	1	0	2	0
877	1	0	2	0	0	0	1	2	1	0	0	0	0	0	0	0	0	2	1	1	2	0	1	0	0	2	0	1	1	1	0	1	2	1	0	2	1	0	1	0	1	0	0	2	0	0	2	0	0
878	0	0	0	0	0	0	1	2	0	0	1	1	1	0	0	0	0	1	1	0	1	0	0	0	0	1	0	2	0	2	1	1	1	1	0	2	1	1	0	0	1	0	0	2	1	0	0	2	0
879	0	0	2	0	1	1	2	2	0	0	0	0	0	0	0	0	0	0	2	0	1	0	0	0	0	2	0	2	0	2	1	1	2	1	0	2	1	1	0	0	1	0	1	2	0	1	0	0	1
880	1	0	2	1	1	1	2	1	1	0	0	0	2	1	1	1	1	1	1	1	1	0	1	1	1	1	0	1	1	1	0	1	1	1	1	1	1	0	2	2	0	0	0	0	1	0	0	1	1
881	0	1	2	0	0	0	1	1	1	1	0	0	1	0	0	0	0	0	0	1	1	0	1	1	1	1	0	2	0	2	1	1	2	1	0	2	1	0	1	0	1	0	0	0	0	1	0	1	0
882	1	0	1	0	0	0	2	1	1	0	0	0	1	0	0	0	0	1	2	0	1	0	0	0	0	2	0	1	1	1	0	1	1	2	0	2	1	0	0	0	2	0	0	1	1	1	0	0	1
883	1	1	2	0	0	0	2	1	1	0	1	0	0	0	0	0	0	0	1	1	2	0	0	0	0	2	0	0	1	1	0	1	2	1	0	2	2	0	0	0	2	0	1	2	1	0	0	2	0
884	0	0	1	0	0	0	2	1	1	0	0	0	1	0	0	0	0	1	1	1	2	0	0	0	0	1	0	2	1	1	2	1	2	1	0	2	1	0	1	1	1	0	0	2	0	1	1	0	0
885	0	0	1	0	1	1	2	2	0	0	0	0	1	0	0	0	0	1	0	2	2	0	0	0	0	0	0	2	1	0	1	1	1	2	0	2	1	0	0	0	1	2	0	2	0	1	0	2	0
886	0	0	0	0	0	0	1	0	2	0	0	1	2	0	0	0	0	1	1	1	1	0	0	0	0	1	0	2	0	1	1	0	2	2	0	2	1	0	0	0	2	0	0	1	1	0	0	2	0
887	1	0	2	1	0	0	2	1	1	0	0	0	1	0	0	0	0	0	1	1	2	0	1	1	1	1	0	2	1	0	0	1	2	1	0	2	1	0	2	2	0	0	1	2	1	0	0	2	0
888	0	0	1	0	1	1	2	2	0	0	1	0	0	0	0	0	0	1	1	1	2	0	0	0	0	0	0	2	0	1	1	1	2	1	1	2	0	1	0	0	0	1	0	1	1	1	0	2	0
889	0	0	2	0	0	0	1	2	0	0	1	0	0	0	0	0	0	2	1	1	1	0	0	0	0	1	0	2	1	1	1	1	0	1	0	1	1	1	0	0	1	0	1	1	1	2	1	1	0
890	1	0	1	0	0	0	1	2	0	0	1	0	1	0	0	0	0	0	0	1	1	0	1	0	0	2	0	1	2	0	1	0	0	2	0	2	1	0	0	0	2	1	0	2	2	0	0	0	2
891	0	0	0	0	1	1	2	1	0	0	0	0	0	0	0	0	0	0	0	2	2	1	0	0	0	0	0	2	0	2	0	1	1	1	0	2	1	0	1	1	1	0	0	2	0	1	0	2	0
892	1	0	2	0	0	0	2	1	1	0	0	0	1	0	0	0	0	0	1	1	1	0	0	0	0	0	0	2	0	2	0	0	2	1	1	2	0	0	1	1	1	0	1	2	2	1	0	0	1
893	1	0	1	0	0	0	1	2	0	0	1	0	0	0	0	0	0	0	1	1	2	1	1	1	1	1	0	0	2	0	0	2	2	1	0	2	2	0	0	0	1	0	1	2	1	0	0	1	0
894	1	0	1	1	0	0	2	2	0	0	0	0	0	0	0	0	0	0	0	1	1	0	0	0	0	1	1	2	1	1	0	0	2	1	1	1	1	0	1	1	1	0	1	2	0	0	0	2	0
895	1	0	2	0	1	1	0	2	0	0	2	0	1	0	0	0	0	0	0	2	1	0	0	0	0	1	0	2	1	1	1	0	1	1	0	1	0	1	1	0	0	0	1	1	1	2	0	1	0
896	0	1	2	0	0	0	2	2	0	0	0	1	1	0	0	0	0	0	1	1	2	0	1	1	1	1	0	2	1	0	1	1	1	2	0	2	1	0	2	2	0	0	0	2	1	0	0	1	0
897	1	0	1	1	0	0	0	2	1	0	0	1	2	0	0	0	0	0	1	1	1	0	1	0	0	2	0	1	1	1	0	2	2	1	0	2	1	0	0	0	1	0	0	1	0	0	0	2	0
898	0	0	2	1	0	0	2	1	2	0	0	0	0	0	0	0	0	0	1	0	0	0	0	0	0	1	0	2	1	0	1	1	0	2	0	2	2	0	0	0	1	0	0	1	2	1	1	1	0
899	1	0	1	0	0	0	2	2	0	0	0	1	1	0	0	0	0	1	1	1	1	0	1	1	1	1	0	1	2	0	0	0	1	1	0	2	1	0	1	0	1	0	0	1	0	1	1	0	0
900	1	0	0	0	0	0	1	2	0	0	1	0	0	0	0	0	0	1	0	2	2	0	2	1	1	0	0	1	2	1	0	0	1	1	0	1	1	0	1	1	1	0	0	0	1	0	0	2	0
901	0	0	1	0	0	0	2	2	0	0	0	1	2	0	0	0	0	0	0	1	0	1	0	0	0	1	0	1	2	0	0	2	1	2	1	2	1	0	1	1	1	1	0	2	0	1	0	2	0
902	1	0	2	1	0	0	2	0	2	0	0	0	1	0	0	0	0	1	2	0	1	0	0	0	0	1	0	2	0	2	0	0	2	1	0	1	1	0	1	1	1	0	0	1	0	1	0	1	0
903	1	0	2	1	0	0	2	2	0	0	0	1	1	0	0	0	0	1	1	1	1	0	1	0	0	1	0	2	0	2	1	0	1	0	0	2	1	0	1	0	1	0	1	1	1	1	1	0	1
904	0	0	1	0	0	0	1	0	2	0	0	1	1	0	0	0	0	0	1	1	2	0	1	0	0	1	0	2	0	2	1	1	1	2	2	2	2	0	1	1	1	2	0	2	1	0	0	2	0
905	1	0	1	1	0	0	2	1	1	0	0	0	1	0	0	0	0	2	0	2	2	0	0	0	0	0	0	1	0	1	0	0	0	2	1	2	2	0	1	1	0	0	2	2	1	1	0	0	1
906	1	0	2	0	0	0	2	1	1	0	0	0	0	0	0	0	0	1	0	2	2	0	0	0	0	2	0	2	2	1	2	2	2	0	0	1	0	1	1	1	0	0	1	1	1	1	0	1	1
907	1	0	1	2	0	0	1	1	1	1	1	0	0	0	0	0	0	1	0	2	2	0	0	0	0	0	0	2	2	1	1	2	2	0	0	0	0	0	0	0	1	0	1	2	1	1	0	1	1
908	0	1	2	0	1	1	2	1	1	0	0	0	1	0	0	0	0	1	0	2	2	0	0	0	0	0	0	1	2	0	1	0	2	2	2	2	2	0	0	0	1	0	0	1	0	1	0	2	0
909	0	0	2	1	0	0	2	1	0	0	0	0	0	0	0	0	0	0	1	1	1	0	0	0	0	0	0	2	0	2	0	0	1	0	0	1	1	0	2	2	0	0	0	2	1	1	0	2	0
910	0	0	1	0	0	0	2	2	0	0	1	0	1	0	0	0	0	0	1	1	2	0	1	1	1	0	1	2	0	1	0	2	2	1	0	2	1	0	0	0	2	1	0	1	1	0	0	1	0
911	1	0	1	0	0	0	2	1	1	0	0	1	1	0	0	0	0	0	0	2	2	0	0	0	0	0	0	1	0	1	0	2	2	1	0	2	0	1	1	0	0	0	1	2	1	0	0	2	0
912	0	0	1	0	0	0	2	1	1	0	1	0	0	0	0	0	0	2	1	1	2	0	0	0	0	1	0	1	1	1	0	0	1	1	0	2	1	0	0	0	0	0	0	1	0	0	0	1	1
913	1	0	1	0	0	0	2	2	0	0	0	0	0	0	0	0	0	1	0	2	2	0	0	0	0	0	0	2	1	1	1	1	1	1	0	2	0	1	1	1	0	1	0	2	1	0	0	1	0
914	1	0	1	1	0	0	1	2	0	0	1	2	2	0	0	0	0	2	0	2	2	0	0	0	0	1	0	2	1	1	1	1	2	2	0	2	1	0	2	2	0	0	0	2	0	2	0	1	1
915	0	0	1	0	0	0	1	2	0	0	1	0	1	0	0	0	0	0	1	1	2	0	1	0	0	0	0	1	2	1	0	1	1	1	1	1	1	1	0	0	0	0	0	0	0	0	0	1	0
916	1	0	2	1	0	0	2	1	2	0	0	0	1	0	0	0	0	0	0	2	2	0	1	1	1	1	0	2	2	1	1	0	0	2	0	2	1	0	2	2	0	0	1	1	1	1	0	2	0
917	0	0	2	1	0	0	1	2	0	0	1	0	2	1	1	1	0	1	1	1	2	0	0	0	0	0	0	1	1	1	0	0	2	1	1	1	0	0	1	1	0	0	0	1	0	0	0	2	0
918	0	0	1	0	0	0	2	1	1	0	0	1	1	0	0	0	0	0	1	1	2	0	0	0	0	1	0	2	0	1	1	2	2	0	0	0	1	0	0	0	1	0	1	1	0	0	0	2	0
919	1	0	0	0	0	0	1	1	1	0	0	2	2	1	1	1	1	1	1	1	1	0	0	0	0	0	0	2	0	2	0	2	1	2	0	2	2	0	0	0	2	0	0	1	0	0	0	1	0
920	1	0	2	1	0	0	1	2	0	0	0	0	0	0	0	0	0	2	0	2	2	0	0	0	0	1	0	2	0	2	1	0	2	2	0	2	1	1	0	0	0	0	0	1	0	1	0	2	0
921	0	0	2	0	1	1	2	0	1	0	0	0	2	0	0	0	0	1	0	2	2	0	1	1	1	1	0	2	1	1	1	1	1	1	1	2	2	0	0	0	2	0	0	1	0	1	0	2	0
922	0	0	1	1	0	0	2	1	1	0	1	1	2	0	0	1	0	0	1	0	1	0	0	0	0	1	0	2	1	1	2	1	1	0	0	0	1	0	0	1	1	0	0	2	0	0	0	1	0
923	0	0	2	1	0	0	1	1	1	1	0	0	1	0	0	0	0	2	0	2	2	0	0	0	0	1	0	2	0	1	0	1	1	2	0	2	1	0	1	1	1	2	0	2	1	0	0	1	1
924	1	0	2	0	0	0	2	1	2	0	0	0	1	0	0	0	0	1	1	1	2	0	0	0	0	0	1	1	0	0	0	0	1	2	1	2	1	0	2	2	0	0	0	2	1	0	0	1	0
925	0	0	1	0	0	0	1	1	2	0	0	1	2	0	0	0	0	0	0	2	2	0	0	0	0	0	0	2	1	1	1	1	1	1	0	2	2	0	1	1	1	2	0	2	0	1	0	2	0
926	1	0	2	1	0	0	2	1	2	0	0	0	0	0	0	0	0	0	2	0	2	0	1	0	0	1	1	1	0	0	0	2	2	1	1	2	2	0	0	1	1	0	0	1	1	0	0	2	0
927	0	0	2	0	1	1	2	1	1	0	0	0	0	0	0	0	0	0	0	2	2	0	1	0	0	0	0	1	1	0	0	0	1	0	0	2	1	0	1	1	0	0	1	2	1	0	0	1	1
928	1	0	2	1	1	1	2	0	2	0	0	0	1	0	0	0	0	1	0	2	2	0	0	0	0	1	0	2	1	1	1	1	2	1	0	2	1	1	0	0	1	0	0	1	0	1	1	0	0
929	1	0	2	0	1	1	2	1	1	0	1	0	0	0	0	0	0	0	1	0	2	0	1	1	1	1	0	2	1	1	1	1	1	1	0	1	2	0	1	1	1	0	0	1	0	0	0	1	0
930	0	0	2	0	1	1	1	2	0	0	1	0	2	0	0	0	0	0	0	1	1	0	0	0	0	1	0	2	1	1	1	0	1	2	0	2	1	0	0	0	1	0	0	2	0	0	0	2	0
931	1	0	1	1	0	0	1	1	1	0	1	1	1	0	0	0	0	1	1	1	2	1	0	0	0	1	1	2	0	1	0	1	1	1	0	2	0	0	0	0	0	0	0	1	0	0	0	2	0
932	1	0	0	0	0	0	1	2	0	0	1	0	1	0	0	0	0	0	1	1	2	0	0	0	0	1	0	0	2	0	0	1	1	1	1	2	2	0	0	0	1	1	0	2	2	0	0	1	0
933	0	0	2	0	0	0	1	1	1	0	1	1	2	0	0	1	0	1	1	1	1	0	0	0	0	1	1	2	0	1	1	0	1	2	2	2	2	0	0	0	2	0	0	0	2	0	0	1	0
934	0	0	1	0	0	0	1	1	1	1	0	0	1	0	0	1	0	1	1	0	0	0	0	0	0	0	0	1	1	1	1	0	2	1	0	1	1	0	0	0	1	0	0	2	0	0	0	1	0
935	0	0	0	1	0	0	0	2	0	0	2	1	2	0	0	0	1	1	0	1	1	0	2	1	1	0	0	2	1	1	2	1	2	0	0	1	2	0	1	1	0	0	0	1	0	1	0	2	0
936	1	0	0	0	0	0	2	0	2	0	0	1	1	0	0	0	0	2	1	1	2	0	1	1	1	1	0	2	0	2	0	0	1	1	0	2	1	0	1	1	1	0	0	2	1	1	0	1	1
937	0	0	2	0	1	1	2	0	1	0	0	1	1	0	0	1	0	0	1	0	1	0	0	0	0	2	0	2	0	1	1	1	0	1	0	1	1	0	0	0	0	0	0	0	0	1	0	0	0
938	0	0	0	0	0	0	1	1	1	0	1	0	0	0	0	0	0	0	0	1	1	0	0	0	0	1	0	2	0	2	0	0	2	1	0	1	0	1	0	0	0	0	0	2	0	0	0	2	0
939	0	0	0	0	0	0	2	1	1	0	0	0	0	0	0	0	0	0	1	1	2	0	0	0	0	1	0	2	0	1	1	1	1	1	1	1	1	0	0	0	0	1	0	1	1	1	0	2	0
940	0	0	2	1	0	0	2	1	1	0	0	0	1	0	0	0	0	0	1	1	1	0	1	0	0	1	0	2	1	1	0	0	2	1	1	1	2	0	2	2	0	0	0	0	0	0	1	1	0
941	0	0	1	0	0	0	2	1	2	0	0	0	0	0	0	0	0	0	0	1	1	0	0	0	0	1	1	2	0	1	0	1	1	2	1	2	2	0	1	1	1	0	0	1	0	1	0	1	0
942	0	0	0	1	0	0	2	2	0	0	0	1	2	0	0	0	0	0	1	1	2	0	1	0	0	1	0	1	2	0	0	2	2	0	0	1	2	0	1	1	1	1	0	2	2	0	0	2	0
943	1	0	1	0	1	2	2	1	1	0	1	0	0	0	0	0	0	0	0	2	2	0	1	0	0	1	0	2	0	2	1	1	2	1	0	2	1	0	1	0	1	0	1	2	1	0	0	2	0
944	0	0	1	0	0	0	1	2	0	0	1	2	2	0	0	0	0	0	2	0	2	0	0	0	0	1	0	2	1	1	2	2	1	1	0	2	2	0	2	2	0	0	0	2	0	1	1	1	0
945	1	0	1	1	0	0	1	1	1	0	0	1	1	0	0	0	0	1	0	2	2	0	0	0	0	1	0	2	0	1	1	0	1	2	0	2	1	2	0	0	1	1	0	2	2	1	0	2	0
946	1	0	2	0	0	0	2	2	0	0	0	0	1	1	1	1	0	1	1	1	2	0	0	0	0	0	0	1	2	1	0	0	1	2	0	2	1	0	0	0	2	0	1	1	1	0	0	1	0
947	0	0	2	0	1	1	2	1	2	0	0	0	1	0	0	0	0	1	0	2	1	0	0	0	0	0	0	2	1	1	1	0	1	2	0	2	1	0	1	1	1	1	1	2	0	1	0	0	0
948	0	0	1	1	0	1	2	2	0	0	0	1	1	0	0	0	0	1	1	0	1	0	0	0	0	0	0	2	0	2	0	1	1	1	1	2	1	0	2	2	0	0	0	0	1	1	0	2	0
949	0	1	1	0	0	0	1	0	2	0	0	0	0	0	0	0	0	1	0	1	1	0	0	0	0	1	0	2	0	2	0	2	2	0	0	1	1	0	1	1	1	0	0	2	0	1	0	2	0
950	1	0	0	1	0	0	2	1	1	0	0	0	1	1	0	0	0	0	2	0	2	0	0	0	0	1	0	1	1	1	0	0	2	1	0	2	1	0	1	1	0	0	0	1	0	1	0	2	0
951	1	0	2	1	1	1	1	2	0	0	1	0	1	0	0	0	0	0	0	2	2	0	0	0	0	2	0	2	0	1	1	0	1	1	1	1	1	0	1	0	1	0	2	2	1	1	0	2	0
952	1	0	0	0	0	0	0	2	0	0	1	0	1	0	0	0	0	0	1	1	2	0	1	0	0	0	0	2	0	1	1	2	2	1	0	2	1	1	0	0	1	0	0	2	0	1	0	1	0
953	0	0	2	1	0	0	1	1	1	0	0	1	1	0	0	0	0	0	0	2	2	0	0	0	0	0	0	1	2	0	0	0	1	1	0	1	1	0	0	0	2	0	1	1	1	1	0	0	0
954	0	0	0	0	0	0	1	2	0	0	1	0	1	0	0	0	0	0	0	2	2	0	0	0	0	0	0	1	0	1	0	0	1	1	1	1	1	1	0	0	1	1	0	1	1	1	0	2	0
955	0	0	2	0	0	1	1	2	0	0	1	0	1	0	0	0	0	1	1	0	2	0	0	0	0	0	0	1	0	1	1	1	1	2	1	2	2	0	0	0	1	0	0	1	0	0	0	2	0
956	0	0	0	0	0	0	1	2	0	0	1	0	0	0	0	0	0	0	2	0	0	0	1	1	1	0	1	2	1	1	0	0	1	2	1	2	1	1	0	0	1	0	2	2	2	0	0	2	0
957	0	1	1	0	0	0	2	1	0	0	0	0	0	0	0	0	0	0	0	1	1	0	0	0	0	1	0	2	1	1	0	2	2	0	0	1	0	1	1	1	0	0	0	2	0	1	0	2	0
958	0	0	1	1	0	0	2	1	1	0	0	0	0	0	0	0	0	0	0	2	2	0	1	0	0	1	0	2	0	2	1	0	1	1	0	1	1	0	1	1	1	1	0	2	1	0	0	2	0
959	1	0	1	0	0	0	1	2	0	0	1	0	0	0	0	0	0	1	0	2	2	0	1	0	0	2	0	2	1	2	1	0	1	1	0	1	1	0	0	0	1	0	0	1	0	1	0	2	0
960	1	1	2	1	0	0	1	1	0	0	1	1	1	0	0	0	0	0	0	2	2	0	0	0	0	0	0	1	1	1	0	0	1	1	0	1	2	0	1	1	1	0	0	2	0	2	1	1	1
961	0	0	1	1	0	0	2	2	0	0	0	0	1	0	0	0	0	0	1	0	0	0	0	0	0	0	1	1	0	0	0	0	2	1	0	2	1	0	0	0	0	1	1	2	1	0	0	1	0
962	0	0	0	0	0	0	1	2	0	0	1	0	1	1	1	1	0	0	0	1	1	0	0	0	0	2	0	1	1	1	0	1	1	2	0	2	1	0	0	0	1	0	0	1	0	1	0	1	0
963	0	0	1	1	0	0	1	2	0	0	1	0	0	0	0	0	0	1	1	0	0	0	0	0	0	0	0	2	1	0	0	0	0	2	1	2	1	0	1	0	1	0	0	1	0	0	0	0	1
964	1	0	0	1	0	0	1	2	0	0	1	1	1	0	0	0	0	0	1	1	2	0	1	1	1	1	0	1	0	1	0	0	1	0	0	1	1	0	2	2	0	1	0	2	0	1	0	2	0
965	0	0	1	0	0	0	2	2	0	0	0	1	1	0	0	0	0	0	1	1	2	0	0	0	0	0	0	2	0	2	0	0	2	1	0	2	0	0	2	2	0	0	0	0	1	0	0	2	0
966	1	0	1	1	0	0	2	0	2	0	0	0	1	0	0	0	0	1	1	0	1	0	1	1	1	1	0	2	0	1	1	1	0	1	0	1	1	0	0	0	2	0	1	1	1	2	0	1	0
967	1	1	1	0	0	0	2	2	0	0	0	1	1	0	0	0	0	1	0	2	2	0	0	0	0	1	0	1	0	1	0	1	1	1	0	2	2	0	1	1	1	0	1	2	1	2	0	1	0
968	0	0	2	0	0	0	0	2	0	1	1	0	0	0	0	0	0	0	1	1	1	0	0	0	0	0	0	1	0	1	0	1	1	1	0	1	2	0	0	0	2	1	1	2	1	0	0	2	0
969	1	0	1	1	0	0	0	2	0	0	2	1	2	1	1	1	0	0	0	1	0	0	0	0	0	1	0	2	0	1	1	1	2	0	0	1	2	0	0	0	2	0	2	2	1	1	1	0	0
970	0	0	1	0	0	0	1	2	0	0	1	2	2	0	0	0	0	0	0	2	2	2	0	0	0	1	0	2	0	2	1	1	1	0	0	0	1	0	1	1	1	0	0	2	0	1	0	1	1
971	0	0	2	1	0	0	2	2	0	1	0	0	1	0	0	0	0	1	0	2	2	0	0	0	0	0	0	2	1	2	0	2	2	2	1	2	2	0	1	1	1	0	0	2	0	2	0	1	0
972	1	0	0	1	0	0	0	2	0	0	1	0	1	0	0	0	0	1	1	1	2	0	0	0	0	1	0	2	0	2	1	0	0	2	0	2	2	0	0	0	2	0	1	1	1	1	0	1	1
973	0	0	1	1	0	0	2	2	0	0	0	0	1	0	0	0	0	1	1	1	2	0	1	0	0	1	0	2	0	2	0	0	2	2	2	2	1	0	0	0	2	0	0	1	1	0	0	1	0
974	1	0	0	0	0	0	2	1	1	0	0	1	2	0	0	0	0	1	0	0	0	0	1	1	1	2	0	2	0	2	0	1	2	1	0	2	0	1	0	0	0	0	0	1	0	1	0	2	0
975	0	0	2	0	1	1	1	0	2	0	0	0	0	0	0	0	0	0	1	0	2	0	0	0	0	0	0	2	0	1	0	1	1	2	2	2	1	0	0	0	1	2	0	2	0	0	1	1	0
976	0	0	1	0	0	0	2	2	1	0	1	0	1	0	0	0	0	0	2	0	0	0	0	0	0	0	0	1	1	1	0	0	1	1	0	2	2	1	0	0	0	0	0	2	0	1	1	0	0
977	0	0	0	0	0	0	2	2	1	0	0	2	2	1	1	1	0	0	0	2	2	0	0	0	0	2	0	2	0	2	1	0	1	2	0	2	1	0	0	0	1	0	0	2	0	2	0	0	1
978	1	0	0	1	0	0	2	1	1	0	0	0	0	0	0	0	0	0	1	1	1	0	0	0	0	1	0	2	1	1	0	2	2	0	0	1	2	0	0	0	2	0	0	0	0	0	0	2	0
979	0	0	0	0	0	0	1	1	1	0	0	0	1	1	1	1	0	1	0	2	2	0	1	0	0	0	0	1	1	1	0	1	1	2	0	2	1	0	1	1	1	1	0	1	1	0	0	1	0
980	0	0	2	2	1	1	2	2	0	1	0	0	1	0	0	0	0	0	1	1	1	0	0	0	0	1	0	2	1	2	0	0	1	1	0	2	1	0	0	0	2	0	0	1	0	1	1	1	0
981	0	0	2	1	0	0	2	1	1	0	0	0	0	0	0	0	0	0	1	1	2	0	0	0	0	2	1	1	0	0	0	1	1	2	0	2	1	0	0	0	1	0	0	1	0	0	0	2	0
982	0	0	0	0	0	0	2	2	0	0	0	0	0	0	0	0	0	1	1	1	2	0	1	0	0	2	0	2	0	2	0	1	2	2	1	2	1	0	0	0	0	0	0	1	1	0	0	2	0
983	1	0	2	0	0	0	2	2	0	0	0	0	0	0	0	0	0	1	0	1	1	1	0	0	0	0	0	2	0	1	1	1	1	1	0	2	1	1	0	0	0	0	1	1	1	1	0	1	0
984	0	0	1	0	0	0	1	1	1	1	1	0	0	0	0	0	0	1	0	2	2	0	0	0	0	2	0	2	0	1	1	0	1	2	0	2	1	0	1	0	1	0	0	2	0	2	0	2	0
985	1	0	0	0	0	0	2	2	0	0	1	0	0	0	0	0	1	1	2	0	1	0	0	0	0	1	0	2	1	1	1	2	2	0	0	1	1	0	0	0	2	1	0	1	1	0	0	2	0
986	0	0	2	0	0	0	1	1	1	1	0	0	1	1	1	1	0	1	1	1	1	0	0	0	0	0	0	2	0	1	1	0	2	1	0	1	2	0	1	1	1	0	1	1	0	1	0	1	0
987	1	1	1	0	0	0	2	2	0	0	0	0	0	0	0	0	0	0	0	0	0	0	0	0	0	1	0	2	2	1	2	1	2	1	0	2	1	0	2	2	0	1	0	2	2	0	0	0	1
988	1	0	2	1	0	0	1	2	0	0	1	1	1	0	0	0	0	0	1	1	2	0	1	0	0	0	0	2	1	2	0	0	1	2	0	2	1	0	1	1	0	2	0	2	1	0	0	1	0
989	0	0	1	0	1	1	1	1	1	0	1	0	1	1	1	1	0	0	1	1	2	0	0	0	0	0	1	1	0	0	0	0	1	2	0	1	1	1	0	0	1	0	0	1	0	1	1	1	0
990	0	0	2	0	1	1	2	2	0	0	0	0	0	0	0	0	0	0	1	1	2	0	0	0	0	1	0	2	1	2	0	0	2	2	0	1	1	1	0	0	1	0	2	2	2	1	0	1	0
991	0	0	1	0	0	0	1	2	1	0	0	1	1	0	0	1	0	1	1	1	2	1	0	0	0	1	1	1	1	0	0	1	1	2	1	2	2	0	0	0	2	1	0	2	2	1	0	1	0
992	1	0	1	1	1	1	2	0	2	0	0	0	1	0	0	0	0	0	1	1	2	0	2	1	1	1	0	1	1	1	0	0	0	2	0	2	2	0	0	0	2	0	0	2	1	0	1	0	0
993	0	1	1	0	0	0	1	2	1	0	1	0	1	0	0	0	0	0	1	0	2	0	1	1	1	1	0	0	2	0	0	1	1	0	0	1	2	0	1	1	0	0	2	2	1	1	1	0	0
994	0	0	2	0	0	0	1	1	1	1	0	0	0	0	0	0	0	0	0	1	1	0	1	0	0	0	0	2	0	2	0	1	2	1	0	2	0	0	2	2	0	1	0	1	1	1	0	1	0
995	1	0	2	0	1	1	2	1	0	0	0	0	2	0	0	0	0	0	0	1	1	0	0	0	0	1	0	1	1	0	0	0	2	0	0	1	0	0	2	2	0	0	2	2	2	1	0	2	0
996	0	0	2	2	1	1	2	1	1	0	0	1	2	0	0	0	0	0	1	1	2	0	1	0	0	0	0	2	0	2	0	0	0	2	0	2	1	0	1	1	0	0	0	1	0	1	0	1	0
997	1	0	1	0	0	0	2	1	0	0	0	0	1	0	0	0	0	0	0	2	2	1	0	0	0	0	0	1	1	1	0	0	2	1	0	1	2	0	0	0	2	0	0	1	1	0	0	1	1
998	1	0	2	1	0	0	2	1	2	0	0	0	0	0	0	0	0	1	0	2	2	0	0	0	0	1	0	2	2	1	2	0	2	0	0	2	2	0	0	0	2	1	0	2	0	0	0	2	0
999	0	0	0	0	0	0	1	2	0	0	0	1	1	0	0	0	0	0	2	0	0	0	2	1	1	0	0	1	2	0	1	0	2	2	0	2	1	1	1	1	0	0	1	1	1	1	0	2	0
1000	0	0	2	0	1	1	2	2	1	0	1	1	2	0	0	0	0	0	1	1	2	0	0	0	0	0	0	1	2	1	0	1	2	1	0	1	2	0	1	1	1	0	0	1	0	0	0	1	0
[truncated: 252 more columns]
