# Supplementary material for: KNN-MDR: a learning approach for improving interactions mapping performances in genome wide association studies
Source: BMC Bioinformatics. 2017 Mar 21;18:184. doi: 10.1186/s12859-017-1599-7 (PMC5361736; doi:10.1186/s12859-017-1599-7)
Supplement: Supplementary file 6 — The data set(s) supporting the results of Table 4. (ZIP 7095 kb) [file 12859_2017_1599_MOESM6_ESM.zip › 100 simulations/S16/mkallsimul.dat]

1	1	1	0	0	0	0	2	0	0	0	2	0	0	0	0	0	1	1	1	0	0	1	1	1	1	1	0	2	2	1	0	1	1	1	0	1	1	0	0	1	0	2	0	0	1	0	0	0	0
2	1	0	0	1	1	1	2	1	0	2	1	0	0	0	0	0	1	0	2	0	0	1	0	1	1	1	0	1	2	2	0	1	1	0	0	2	1	0	2	0	0	0	0	0	1	1	0	0	0
3	1	2	0	0	0	0	1	1	0	1	0	0	1	2	1	0	1	1	1	1	0	0	2	0	0	0	0	2	2	1	2	1	1	2	1	1	1	0	1	1	0	0	0	0	0	1	0	0	0
4	0	1	0	1	0	0	1	0	1	1	1	0	1	1	1	0	1	1	1	1	0	0	1	0	0	0	0	2	2	2	0	1	1	2	2	1	1	0	0	1	0	2	0	0	0	0	0	0	0
5	1	0	1	1	0	0	1	0	2	2	0	0	0	0	0	0	0	1	1	0	0	0	1	0	0	0	0	2	2	2	0	1	2	0	1	1	1	0	0	2	0	0	0	0	0	0	0	0	0
6	0	0	0	1	1	1	2	1	0	1	1	0	2	2	2	0	1	2	1	0	0	1	1	1	1	0	0	1	1	1	0	1	2	1	2	1	1	1	1	1	1	0	1	0	1	0	0	1	0
7	0	1	0	0	0	0	1	0	1	1	0	1	2	1	1	0	1	1	1	1	0	1	1	0	0	1	0	2	2	2	1	0	0	1	0	2	1	0	1	2	1	1	1	0	1	1	0	0	0
8	1	0	0	0	0	0	1	0	1	1	1	1	1	1	2	0	1	0	1	1	1	1	0	1	1	1	0	1	2	2	0	1	1	0	1	1	2	0	1	1	0	0	1	0	2	2	0	0	0
9	1	0	1	1	0	0	2	1	0	1	0	0	0	0	0	0	2	0	2	1	0	1	1	0	0	0	0	1	2	2	1	1	1	0	0	2	1	0	2	1	1	0	1	0	1	1	0	0	2
10	0	1	0	1	0	0	2	0	0	0	0	0	0	0	0	0	0	0	1	1	1	0	1	1	1	2	1	2	2	2	1	2	2	0	1	1	1	0	0	2	0	2	0	0	0	0	0	0	1
11	0	0	0	0	0	0	2	1	0	1	0	1	0	0	0	0	1	1	1	0	0	1	0	0	0	1	0	2	2	2	0	1	0	1	0	2	1	0	0	1	0	0	1	0	1	1	0	0	2
12	0	0	0	0	0	0	0	0	2	2	0	0	1	1	1	0	1	2	0	1	1	1	1	1	1	1	0	2	2	2	1	1	0	1	1	1	1	1	0	1	0	0	1	0	1	1	0	0	0
13	1	1	0	0	0	0	0	0	0	0	1	0	0	0	0	0	1	0	2	0	0	0	2	0	0	0	0	2	1	1	0	1	0	1	1	1	2	0	0	2	0	0	0	0	0	1	0	0	0
14	1	1	0	1	0	0	2	1	0	1	0	1	0	0	1	0	2	2	0	2	1	0	1	0	0	0	0	2	2	2	1	1	1	1	1	1	1	0	1	0	0	1	0	0	0	0	0	0	0
15	0	2	0	0	0	0	1	0	0	0	1	0	1	1	1	0	0	0	2	1	1	0	1	0	0	0	0	2	1	1	1	1	1	0	1	1	2	0	0	2	0	0	0	0	0	1	0	0	1
16	0	1	0	1	0	0	0	0	2	2	0	2	2	0	0	1	1	0	2	0	0	0	2	0	0	0	0	2	2	2	0	2	1	0	1	1	2	0	0	1	0	0	0	0	0	1	0	0	0
17	0	0	0	0	1	1	0	0	0	0	1	0	0	0	0	0	1	0	1	0	0	1	2	0	0	0	0	2	2	2	1	0	0	1	0	2	1	0	0	2	0	0	0	0	0	0	0	0	0
18	0	1	0	1	0	0	2	1	0	1	0	0	0	0	0	0	1	2	0	1	1	0	2	0	0	0	0	2	2	2	1	1	1	0	1	1	1	0	0	2	0	0	1	0	1	0	0	1	0
19	1	2	1	0	0	1	0	0	2	2	0	0	1	1	1	0	2	1	1	0	0	1	2	0	0	0	0	1	2	2	0	0	0	1	0	2	2	0	1	1	0	0	0	0	2	1	0	0	1
20	0	0	0	0	0	0	2	0	0	0	2	0	0	0	0	0	2	1	1	0	0	1	2	0	0	0	0	1	2	2	0	1	0	1	0	2	0	1	1	0	0	0	1	0	1	0	0	0	0
21	1	0	0	0	0	0	2	1	0	1	1	0	0	0	0	0	1	0	2	1	1	1	2	0	0	1	0	2	2	2	0	1	0	1	1	2	1	0	2	1	1	0	1	0	1	0	0	0	0
22	0	1	0	0	0	0	1	1	1	2	0	1	2	1	1	1	1	0	1	1	1	2	2	0	0	0	0	2	2	2	0	1	1	0	0	2	2	0	0	1	0	1	0	0	0	0	0	1	1
23	0	2	0	1	0	0	1	0	0	0	1	1	0	0	1	0	2	2	0	2	1	0	2	0	0	0	0	2	2	2	0	1	1	0	0	2	1	0	2	0	1	0	0	0	0	0	0	0	0
24	1	1	0	1	0	0	1	0	1	1	1	0	1	0	0	0	1	1	2	1	0	0	1	0	0	0	0	2	2	2	1	2	2	0	1	1	2	0	0	2	0	0	0	0	1	1	0	0	0
25	0	2	1	0	0	1	1	0	1	1	1	0	1	1	1	0	1	0	2	1	1	0	1	0	0	0	0	2	2	2	0	2	2	0	1	1	1	1	0	1	0	0	0	0	1	0	0	1	0
26	1	1	1	0	1	2	1	0	1	1	0	0	0	0	0	0	1	0	2	0	0	0	2	0	0	0	0	2	2	2	1	1	0	0	0	2	1	0	0	0	0	1	0	0	1	1	0	1	0
27	0	1	1	0	0	1	1	1	1	2	0	0	0	0	0	1	2	0	2	0	0	1	0	1	1	1	0	2	1	0	0	2	2	0	0	2	2	0	1	0	0	0	0	0	0	0	0	0	2
28	0	0	0	0	2	2	1	0	0	0	1	1	1	0	0	1	1	2	0	1	1	1	0	0	0	0	0	2	1	1	1	1	0	1	1	1	1	0	2	0	0	2	0	0	0	2	0	0	0
29	1	2	0	0	0	0	1	1	1	2	0	0	1	1	1	0	1	1	1	1	0	1	2	0	0	0	0	0	2	1	0	2	1	1	0	2	1	1	0	1	0	0	1	0	1	0	0	0	0
30	1	2	0	0	0	0	1	1	1	2	0	1	1	0	0	1	1	2	0	1	1	1	2	0	0	0	0	2	2	2	0	1	1	0	2	1	1	0	0	2	0	0	0	0	0	0	0	0	0
31	0	1	0	0	0	0	2	1	0	1	0	0	1	1	2	0	2	2	0	2	1	0	2	0	0	0	1	2	2	2	0	0	0	0	2	0	1	0	2	0	0	0	0	0	0	0	0	0	2
32	1	2	0	0	0	0	0	0	1	1	1	1	2	1	1	0	1	0	2	0	0	0	1	0	0	0	0	2	2	1	1	1	1	1	1	1	1	0	2	1	1	0	0	0	0	0	1	0	0
33	1	1	0	0	0	0	2	1	0	1	0	0	0	0	0	0	2	0	1	0	0	0	2	0	0	0	0	2	1	1	1	1	1	1	1	1	0	0	2	0	0	1	0	1	2	0	1	0	0
34	0	2	0	0	0	0	2	0	0	0	2	0	0	0	0	0	2	0	2	0	0	1	2	0	0	0	1	2	2	2	0	2	2	0	2	0	1	0	0	1	0	0	0	0	0	0	0	0	0
35	0	1	1	0	0	0	1	0	2	2	0	0	1	1	1	0	0	2	0	1	0	0	2	0	0	2	0	1	1	1	0	1	0	2	0	2	1	1	0	0	0	0	0	0	0	0	0	0	0
36	0	0	0	0	1	1	1	0	1	1	0	1	0	0	0	0	0	0	2	1	1	0	2	0	0	1	0	2	2	2	0	2	2	0	2	0	2	0	1	1	0	0	0	1	0	1	0	0	0
37	1	2	0	0	0	0	0	0	1	1	1	0	2	2	2	0	1	1	1	0	0	0	2	0	0	0	0	2	2	2	0	2	2	0	1	1	2	1	0	2	1	0	0	0	0	0	0	1	0
38	1	1	0	1	0	0	1	1	1	2	0	0	1	0	0	0	1	1	1	1	1	0	2	0	0	0	0	2	1	1	1	1	0	0	1	2	1	1	0	1	0	0	0	0	1	1	0	0	0
39	1	1	0	0	0	0	0	0	2	2	0	0	0	0	0	0	1	1	1	0	0	1	1	1	1	1	0	2	2	1	1	0	0	0	0	1	1	0	1	2	1	0	2	0	1	1	0	0	2
40	0	2	0	0	0	0	1	0	1	1	1	0	1	1	1	0	1	0	2	1	1	0	2	0	0	0	0	2	2	2	2	1	1	0	2	1	1	0	1	0	0	0	0	0	0	0	0	0	0
41	0	2	0	0	0	0	0	0	2	2	0	0	0	0	0	0	1	0	2	1	1	0	2	0	0	0	0	1	1	1	0	1	1	0	1	1	2	0	0	2	0	0	1	1	0	0	0	0	0
42	1	1	0	0	0	0	2	0	0	0	2	0	0	0	0	0	2	1	1	1	1	0	2	0	0	0	0	1	2	2	1	0	0	0	0	2	0	0	2	1	1	0	0	1	0	0	0	0	1
43	0	1	1	1	1	1	1	1	1	2	0	0	0	0	0	0	1	0	2	1	1	0	2	0	0	0	0	1	2	2	1	2	2	0	0	2	1	2	0	0	0	0	1	1	1	2	0	0	0
44	1	0	0	0	0	0	1	0	0	0	1	0	0	0	0	1	2	0	1	0	0	0	1	0	0	0	0	1	1	1	1	2	1	0	1	1	1	0	1	1	0	0	0	0	1	0	0	0	1
45	1	1	0	0	0	0	1	0	0	0	1	1	1	0	0	0	1	1	1	0	0	0	2	0	0	0	0	2	2	2	2	1	1	0	1	1	1	0	0	1	0	0	1	0	1	1	0	0	0
46	1	1	0	0	0	0	1	0	0	0	1	0	0	0	0	0	2	0	1	0	0	1	1	0	0	0	0	2	1	1	1	1	1	0	0	2	2	0	2	0	0	1	0	1	2	0	0	0	1
47	1	1	0	1	0	0	1	1	1	2	0	0	1	0	0	0	0	1	1	1	1	0	2	0	0	0	0	1	1	1	0	1	1	0	1	1	2	0	0	2	0	0	1	0	1	0	0	0	0
48	0	2	0	0	0	0	1	0	2	2	0	0	0	0	0	0	2	1	1	1	1	1	2	0	0	0	0	2	2	1	0	0	0	0	2	0	1	1	0	0	0	0	0	0	0	0	0	0	0
49	0	1	0	0	0	0	2	0	1	1	1	0	0	0	0	0	1	1	1	1	0	1	1	1	1	1	0	1	2	2	0	1	1	1	1	1	1	1	0	2	0	0	0	0	0	0	0	0	0
50	1	1	0	0	0	0	0	0	2	2	0	0	1	1	1	0	0	0	2	1	1	0	1	0	0	0	0	1	1	1	0	2	1	1	1	0	0	0	2	1	1	0	0	0	1	1	0	0	0
51	1	1	0	1	1	1	2	0	0	0	1	1	1	0	0	1	0	1	0	0	0	1	0	1	1	1	0	2	2	2	1	1	1	0	0	2	1	0	2	0	0	0	1	0	1	1	0	0	1
52	0	2	0	0	0	0	1	0	1	1	0	0	1	1	1	0	1	0	2	0	0	1	0	1	1	1	0	1	2	2	1	2	1	1	1	1	1	1	0	1	0	0	0	0	0	0	0	0	1
53	1	2	0	0	0	0	2	0	0	0	2	0	0	0	0	0	2	0	2	0	0	0	2	0	0	0	1	2	2	2	0	1	0	1	1	1	1	1	0	1	0	0	1	0	1	0	0	0	0
54	0	2	0	0	0	0	2	1	0	1	1	1	0	0	1	0	1	0	1	0	0	0	2	0	0	1	0	1	2	2	1	0	0	0	0	2	2	0	1	1	0	0	0	0	0	0	0	0	1
55	1	0	0	0	0	0	1	0	0	0	1	1	2	2	2	0	1	1	1	0	1	0	2	0	0	0	0	2	2	2	0	2	1	0	1	1	2	0	0	1	0	0	0	0	0	2	0	0	0
56	0	0	0	0	0	0	2	1	0	1	0	0	0	0	0	0	1	1	1	1	1	0	2	0	0	0	0	2	2	2	1	1	1	0	0	2	1	0	1	1	0	0	0	0	0	1	0	0	0
57	1	1	0	0	0	0	1	0	1	1	1	1	1	0	0	0	2	0	2	0	0	1	2	0	0	1	0	2	2	2	0	0	1	1	1	1	2	0	0	1	0	0	1	0	2	2	0	0	0
58	1	2	0	1	0	0	0	0	1	1	0	0	0	0	0	0	1	2	0	1	1	1	2	0	0	1	0	2	2	2	0	1	1	0	0	2	1	0	1	2	1	0	1	0	1	1	0	0	0
59	1	2	1	2	0	0	1	0	1	1	0	1	1	0	1	0	2	0	2	0	0	0	1	0	0	0	0	2	1	1	1	0	1	0	0	2	1	0	2	0	0	0	0	0	0	1	0	0	0
60	1	2	1	1	0	0	0	0	2	2	0	0	1	1	2	0	1	0	1	0	0	0	2	0	0	0	0	0	1	2	0	2	1	1	0	2	2	0	1	1	0	0	0	0	0	0	0	0	0
61	0	0	0	0	0	0	0	0	2	2	0	0	0	0	0	0	2	0	1	0	0	0	1	0	0	0	0	2	2	2	1	2	1	1	0	2	2	0	1	0	0	0	1	0	1	2	0	0	0
62	0	0	1	0	1	1	2	1	0	2	1	0	2	1	1	0	0	1	1	1	1	0	2	0	0	0	0	2	2	2	1	1	1	0	1	1	1	1	1	2	2	1	0	1	2	0	0	0	0
63	1	2	0	1	0	0	1	0	1	1	1	2	2	0	0	1	2	1	1	0	0	1	2	0	0	0	0	1	2	2	0	1	1	2	2	1	2	0	2	0	0	1	0	1	2	0	0	1	0
64	1	1	0	0	0	0	1	0	1	1	1	1	1	1	1	0	1	1	1	0	0	0	1	0	0	0	0	2	2	2	0	1	0	1	0	2	0	0	1	1	0	0	0	0	1	0	0	1	0
65	1	0	1	1	0	0	1	0	1	1	0	0	2	1	1	0	2	0	2	0	0	0	2	0	0	0	0	2	2	2	0	0	0	2	1	1	2	0	1	1	0	0	0	0	0	0	0	0	0
66	0	1	0	0	1	1	1	0	1	1	1	0	0	0	0	0	1	2	1	0	0	0	2	0	0	0	0	1	2	2	0	0	0	0	0	2	1	0	0	0	0	1	0	1	1	0	0	0	0
67	0	2	1	1	0	0	1	0	0	0	1	1	2	1	2	0	2	0	1	0	0	1	0	1	1	1	0	1	2	2	1	1	1	1	0	1	2	0	1	1	0	1	0	0	0	0	0	1	0
68	0	0	0	1	0	0	1	0	1	1	0	2	2	1	1	0	1	1	1	1	1	0	2	0	0	0	0	2	2	2	0	0	0	0	0	2	2	0	0	2	0	0	0	0	0	0	0	0	0
69	0	2	1	1	0	0	1	0	0	0	0	0	0	0	0	0	1	0	2	1	0	0	1	0	0	0	1	2	2	2	0	1	1	0	1	1	1	0	1	1	0	0	0	0	0	0	0	0	0
70	1	1	1	1	0	0	2	0	0	0	1	0	1	1	1	0	0	0	2	0	0	0	2	0	0	0	0	1	2	2	0	2	2	1	1	0	2	0	0	2	0	0	1	0	0	0	0	1	0
71	1	1	0	1	0	0	2	0	0	0	1	0	0	0	0	0	1	1	1	0	0	0	2	0	0	0	0	1	2	1	1	0	0	1	0	2	2	0	1	1	0	0	0	0	0	0	0	0	0
72	0	1	0	1	0	0	1	1	1	2	0	0	0	0	0	0	0	2	0	1	0	1	2	0	0	1	0	2	2	2	1	1	1	2	0	2	1	0	0	0	0	0	1	0	1	0	0	0	1
73	1	2	0	1	0	0	1	0	1	1	1	1	1	1	1	0	2	0	2	1	0	0	1	0	0	0	0	2	1	1	1	2	2	1	1	0	1	1	0	1	0	0	0	1	0	0	0	0	0
74	0	1	0	1	0	0	1	0	1	1	0	0	2	1	1	0	1	1	1	1	1	0	2	0	0	1	0	1	2	2	1	1	2	0	0	2	1	1	0	1	0	0	0	0	1	0	0	0	0
75	0	1	0	1	0	0	0	0	2	2	0	1	2	1	1	0	2	1	1	1	1	1	1	1	1	1	0	2	2	2	2	1	1	1	0	2	1	1	0	1	0	1	0	1	0	1	0	1	0
76	0	2	0	0	0	0	1	0	1	1	0	1	1	1	1	0	1	1	1	1	1	0	2	0	0	1	0	2	1	1	1	1	1	0	0	2	2	0	1	1	1	0	0	0	1	0	0	0	0
77	0	2	0	0	0	0	2	0	0	0	0	0	1	1	1	0	1	2	0	1	1	0	2	0	0	0	0	2	1	1	1	2	1	1	1	0	1	1	0	1	0	1	0	0	0	0	0	0	2
78	1	1	0	0	1	1	1	0	0	0	1	1	2	1	1	0	1	1	1	1	1	0	2	0	0	1	0	1	1	1	0	2	2	0	1	1	1	0	0	1	0	0	1	0	1	0	0	0	0
79	1	0	0	1	0	0	2	1	0	1	1	0	0	0	0	0	1	1	1	1	0	1	2	0	0	0	0	1	2	2	0	1	2	0	0	2	0	0	1	0	0	0	1	0	0	2	0	0	1
80	1	2	0	0	0	0	2	0	0	0	0	0	0	0	0	0	1	0	1	1	1	0	2	0	0	0	0	1	2	2	0	2	2	0	1	1	2	0	1	1	0	0	1	0	1	0	0	0	0
81	1	1	0	0	1	1	2	1	0	1	0	1	1	1	1	0	2	0	2	1	1	0	2	0	0	0	0	2	2	2	0	1	0	0	2	0	0	0	2	0	0	0	0	1	0	0	0	0	0
82	1	2	0	0	0	0	1	0	1	1	0	0	0	0	0	0	2	0	1	0	0	0	1	0	0	0	0	0	1	2	0	0	0	1	0	2	1	0	0	1	0	1	0	0	0	1	0	0	0
83	1	1	1	1	1	1	1	1	1	2	0	0	0	0	0	0	2	0	2	1	0	1	2	0	0	0	0	1	2	2	0	1	2	1	2	1	2	0	0	1	0	0	0	1	0	0	0	1	0
84	0	1	1	1	0	0	1	0	1	1	1	0	0	0	0	0	2	2	0	1	1	1	1	1	1	1	0	1	2	2	0	1	1	2	2	1	0	0	1	1	1	2	0	0	1	0	0	0	1
85	1	1	0	0	1	1	0	0	2	2	0	0	0	0	0	0	0	2	0	2	0	0	2	0	0	0	0	2	1	1	1	2	2	0	1	1	1	0	1	1	0	0	0	0	1	1	0	0	0
86	0	1	0	0	1	1	1	0	1	1	1	1	2	2	2	0	0	1	0	0	0	1	1	1	1	1	0	1	1	2	0	2	1	0	1	1	1	0	0	1	0	0	0	0	0	0	0	0	0
87	0	2	0	0	0	0	2	0	0	0	0	0	1	1	1	0	0	2	0	1	0	1	1	0	0	0	0	1	2	2	1	1	1	0	1	1	0	0	2	0	0	1	0	0	1	0	0	0	0
88	0	2	0	0	0	0	0	0	2	2	0	0	0	0	0	0	2	1	2	0	0	0	2	0	0	0	0	2	1	1	0	1	1	0	0	2	1	0	0	2	0	0	0	2	0	0	0	0	0
89	1	1	0	0	0	0	1	0	1	1	0	0	0	0	0	0	1	0	2	1	0	0	2	0	0	0	1	2	1	1	0	2	1	1	0	2	1	0	2	1	1	0	1	0	1	1	0	0	0
90	1	1	0	0	0	0	2	1	0	1	1	0	2	2	2	0	1	1	1	1	1	1	2	0	0	0	0	1	1	1	0	2	2	0	0	2	1	0	1	1	0	0	0	0	0	0	0	0	0
91	1	2	0	0	0	0	1	1	0	1	0	1	1	0	0	1	0	2	0	1	0	1	2	0	0	0	0	2	2	2	0	2	1	1	1	1	1	0	0	0	0	0	1	1	0	0	0	0	2
92	1	1	0	1	0	0	1	0	0	0	0	0	0	0	0	0	1	1	1	0	0	0	2	0	0	2	0	2	2	2	0	0	0	0	1	1	1	1	1	1	1	0	0	0	0	1	0	0	0
93	0	0	0	0	2	2	0	0	1	1	0	0	0	0	0	0	2	0	2	1	0	1	0	0	0	1	0	1	1	1	1	0	0	0	1	1	2	0	0	2	0	0	0	0	0	0	1	0	0
94	0	1	0	1	0	0	1	0	1	1	1	0	0	0	0	0	1	1	1	0	0	1	0	1	1	1	0	1	1	1	0	0	0	1	2	1	1	0	2	1	1	0	0	0	0	0	1	0	1
95	0	2	1	1	0	0	2	1	0	1	0	0	1	1	1	0	0	1	1	0	0	0	2	0	0	0	0	2	2	2	0	1	1	0	1	1	1	0	0	1	0	0	0	1	0	0	1	0	0
96	0	0	0	0	0	0	0	0	2	2	0	0	0	0	0	0	0	1	1	0	0	2	0	1	1	1	0	2	2	2	0	1	1	1	1	1	2	0	1	1	1	0	1	0	1	1	0	0	0
97	1	2	0	0	0	0	0	0	2	2	0	0	0	0	0	0	1	1	1	1	1	0	1	0	0	0	0	2	2	2	0	0	0	1	0	2	0	0	2	0	1	0	1	0	1	0	0	1	0
98	1	1	0	0	1	1	1	0	0	0	0	0	0	0	0	0	0	1	2	0	0	0	2	0	0	0	0	1	2	2	1	0	0	0	0	2	0	1	0	0	0	0	1	0	0	0	0	0	1
99	1	2	0	1	0	0	1	1	0	1	0	1	1	0	0	0	2	0	1	0	0	1	2	0	0	0	0	2	2	1	0	0	1	0	0	2	2	0	0	2	0	0	0	1	0	0	0	1	0
100	1	0	0	0	1	1	2	0	1	1	1	0	0	0	0	0	1	1	1	2	1	2	1	1	1	1	0	1	2	2	0	2	2	0	1	1	1	1	0	0	0	0	0	0	0	0	0	0	0
101	1	0	0	0	0	0	1	0	0	0	1	0	0	0	0	0	0	0	2	0	0	0	2	0	0	0	0	2	2	1	0	0	1	1	1	1	2	0	1	1	0	1	0	0	0	0	0	0	0
102	0	2	1	2	0	0	2	0	1	1	0	0	2	1	1	0	1	1	1	1	0	0	2	0	0	0	0	1	2	2	0	2	2	1	1	0	1	0	0	1	0	1	0	0	1	1	0	0	0
103	1	1	0	0	0	0	0	0	1	1	1	0	0	0	0	0	0	0	2	0	0	0	1	0	0	1	0	2	2	2	0	1	1	0	1	1	2	0	1	1	0	0	1	0	1	0	0	0	0
104	1	1	2	0	0	0	1	0	1	1	0	0	1	1	1	0	1	1	1	0	0	0	1	1	1	1	0	2	1	1	1	1	1	0	1	1	2	0	1	1	0	0	0	1	0	1	0	0	1
105	1	2	1	0	0	1	2	0	0	0	0	0	0	0	0	0	1	1	2	0	0	0	2	0	0	0	1	2	2	2	0	2	2	0	1	1	2	0	2	0	0	0	1	0	1	1	0	0	1
106	0	0	0	1	1	1	1	0	1	1	0	0	1	1	1	0	1	0	2	0	0	1	2	0	0	0	0	1	2	2	0	1	1	1	0	2	2	0	1	1	0	0	1	0	1	1	0	0	1
107	0	1	0	0	0	0	1	0	1	1	0	0	2	2	2	0	2	0	2	0	0	0	2	0	0	1	0	1	2	2	1	1	1	1	1	1	1	0	0	1	0	0	1	0	1	1	0	0	1
108	1	1	0	1	0	0	1	0	1	1	0	0	0	0	0	0	1	1	1	1	1	0	2	0	0	1	0	2	2	2	1	0	0	1	0	2	2	0	2	1	0	0	1	0	1	0	0	0	0
109	0	0	0	2	1	1	0	0	1	1	0	1	2	2	2	0	1	1	1	1	0	0	2	0	0	0	0	2	2	2	1	2	2	0	2	0	1	0	2	1	1	0	2	0	2	1	0	0	0
110	1	0	0	1	0	0	0	0	0	0	1	0	1	1	1	0	1	1	1	0	0	1	1	1	1	1	0	2	2	2	0	1	1	0	0	2	1	0	1	1	0	0	0	0	0	0	0	0	0
111	1	1	1	1	0	0	0	0	2	2	0	0	0	0	0	0	1	1	2	1	0	0	2	0	0	0	1	2	2	2	0	1	2	0	0	2	1	0	2	0	0	0	0	0	0	0	0	0	0
112	0	2	1	2	0	0	1	0	0	0	1	0	0	0	0	0	1	1	1	1	1	0	1	0	0	0	0	0	1	2	0	1	1	0	1	1	2	0	0	2	0	0	1	0	1	1	0	1	0
113	0	2	0	0	0	0	2	0	0	0	0	0	0	0	0	0	1	1	1	1	1	2	0	1	1	1	0	0	2	1	0	1	1	1	1	1	1	0	0	1	0	0	1	0	1	0	0	0	0
114	0	0	0	0	1	1	2	0	0	0	0	0	1	2	1	0	2	1	1	0	0	1	2	0	0	0	0	2	1	1	0	2	1	1	0	2	1	0	0	2	0	1	0	1	2	0	0	0	0
115	0	2	1	1	0	0	2	0	1	1	1	0	0	0	0	0	1	0	1	0	0	1	2	0	0	0	0	2	2	2	2	1	1	1	0	2	2	0	0	2	0	0	1	0	1	1	0	1	1
116	0	1	0	0	1	1	1	0	0	0	0	0	1	1	1	0	2	1	1	1	1	1	2	0	0	0	0	2	2	1	0	1	1	1	1	1	1	0	1	0	0	0	1	1	0	0	0	0	0
117	0	1	0	0	0	0	1	1	1	2	0	0	2	2	2	0	1	1	0	1	1	0	2	0	0	0	0	2	2	2	0	1	1	1	0	2	1	1	0	1	0	1	0	0	2	0	0	0	0
118	1	0	0	1	1	1	1	0	1	1	0	0	2	2	2	0	2	1	1	0	0	0	2	0	0	1	0	2	2	2	0	1	1	0	0	2	2	0	1	1	0	0	0	0	0	0	0	0	1
119	0	0	0	0	0	0	1	0	0	0	1	0	0	0	0	0	1	0	2	0	0	0	1	0	0	1	0	2	1	0	0	0	1	1	1	1	0	0	1	0	0	0	0	0	0	0	0	0	0
120	1	0	0	2	1	1	0	0	2	2	0	1	2	1	1	0	1	0	2	1	1	1	1	1	1	1	0	1	2	2	1	1	2	0	0	2	1	1	0	0	0	0	1	0	1	0	0	1	0
121	0	0	0	1	0	0	2	1	0	1	1	2	2	2	2	0	1	1	1	1	1	0	0	0	0	0	0	1	2	2	1	1	2	0	0	2	0	0	1	0	0	0	0	0	0	0	0	0	0
122	1	1	0	0	0	0	1	0	1	1	1	1	0	0	1	0	0	2	0	1	0	1	2	0	0	0	0	2	2	2	0	0	1	1	1	1	1	0	2	1	1	0	0	0	1	1	0	1	0
123	0	2	0	0	0	0	2	0	0	0	2	1	1	0	0	1	0	1	1	1	1	0	2	0	0	0	0	1	2	2	0	1	1	0	1	1	2	0	0	2	0	0	0	0	0	0	0	0	0
124	1	1	1	1	1	1	1	1	1	2	0	0	2	2	2	0	1	0	1	0	0	1	2	0	0	0	0	0	2	2	0	0	0	0	0	2	1	0	2	1	1	0	0	0	1	0	0	0	0
125	1	0	1	0	1	1	1	1	0	1	0	1	1	0	0	1	0	0	2	0	0	0	2	1	1	2	0	2	2	2	0	0	1	0	0	2	1	0	1	1	0	0	0	0	2	0	0	0	0
126	0	1	0	0	1	1	0	0	2	2	0	0	1	1	1	0	0	0	1	1	1	0	2	0	0	0	0	1	2	2	0	0	0	0	0	2	0	0	2	0	0	0	0	0	0	0	0	0	0
127	1	1	1	1	0	0	2	0	0	0	2	0	0	0	0	1	0	0	2	1	1	0	2	0	0	0	0	2	2	2	1	1	2	0	0	2	2	0	0	2	0	1	0	0	0	0	0	1	0
128	0	0	0	0	0	0	2	0	0	0	0	0	2	2	2	0	1	1	1	1	1	0	2	0	0	0	0	1	2	2	0	1	1	0	1	1	2	0	0	2	0	0	0	0	0	0	0	0	0
129	0	0	1	0	0	0	0	0	1	1	0	0	1	1	1	0	0	1	0	0	0	0	2	0	0	0	0	1	2	2	0	1	1	0	1	1	1	1	0	1	0	0	1	1	1	2	0	1	0
130	1	2	0	0	0	0	0	0	0	0	0	0	0	0	0	0	0	0	2	1	1	0	2	0	0	0	0	2	2	1	2	2	1	2	1	1	1	1	1	1	0	1	0	0	1	0	0	0	0
131	1	1	0	1	0	0	2	0	0	0	1	1	2	1	1	1	0	1	2	0	0	1	2	0	0	0	0	2	2	2	2	1	1	0	0	2	2	0	1	2	1	1	0	0	0	0	0	1	0
132	1	0	0	0	0	0	1	0	2	2	0	0	0	0	0	0	1	0	2	0	0	0	2	0	0	1	0	1	2	2	1	0	1	1	1	2	1	0	1	2	1	0	0	0	1	1	0	0	0
133	0	1	0	0	0	0	1	0	1	1	1	0	0	0	0	0	1	0	2	1	1	0	1	0	0	0	1	2	2	2	1	1	1	1	0	2	2	0	0	1	0	0	0	0	0	1	0	0	0
134	1	0	0	1	1	1	2	0	0	0	0	0	0	0	0	0	1	0	2	0	0	0	1	1	1	1	0	2	2	2	1	1	1	2	2	1	1	0	1	0	0	0	0	0	0	0	0	0	1
135	0	1	0	1	0	0	1	0	1	1	1	0	0	0	0	0	1	1	1	0	0	1	2	0	0	0	0	2	2	1	0	1	1	2	1	1	2	0	1	1	1	0	0	0	0	0	0	0	0
136	0	1	0	0	1	1	1	0	0	0	1	1	2	1	1	0	1	1	1	1	1	0	2	0	0	0	0	2	2	2	0	1	1	0	1	1	2	0	1	1	1	0	0	0	0	0	0	0	0
137	1	2	0	0	0	0	2	1	0	1	0	2	1	1	2	0	2	1	1	1	1	0	2	0	0	0	0	2	2	2	0	0	1	1	1	1	1	0	1	2	1	0	0	0	0	0	0	0	0
138	1	1	0	1	0	0	1	1	0	1	0	0	0	0	0	0	0	0	2	1	1	0	2	0	0	0	0	1	2	2	0	0	0	0	0	2	2	0	0	1	0	2	0	0	1	0	0	0	1
139	0	1	0	0	0	0	2	1	0	1	0	0	0	0	0	0	1	0	1	0	0	1	1	1	1	1	1	2	2	2	0	0	0	0	0	2	1	0	0	2	0	0	1	0	0	0	0	0	1
140	0	1	0	0	1	1	2	0	0	0	2	0	1	1	1	0	0	2	0	1	0	1	2	0	0	0	0	1	2	2	0	1	1	0	1	1	0	1	1	0	0	0	0	0	0	0	0	0	0
141	0	1	0	1	0	0	1	0	0	0	0	0	1	1	1	0	1	1	1	1	1	0	1	0	0	0	1	2	2	2	1	2	2	0	0	2	1	0	1	0	0	0	0	1	0	0	0	0	0
142	0	1	0	1	0	0	1	0	1	1	0	0	2	1	1	0	1	0	2	0	0	0	2	0	0	0	0	2	1	1	1	1	1	1	0	2	1	0	1	2	1	1	1	0	1	1	0	0	1
143	1	2	0	1	0	0	2	1	0	1	0	0	2	1	1	0	0	0	2	0	0	0	0	0	0	0	0	1	1	2	0	2	1	1	0	2	1	1	0	0	0	0	1	0	1	1	0	0	1
144	1	1	0	1	0	0	1	0	1	1	0	0	0	0	0	0	0	1	1	1	1	1	2	0	0	0	0	2	2	2	1	0	0	0	0	2	2	0	0	2	0	0	0	0	1	0	0	0	1
145	1	0	0	0	0	0	1	0	1	1	2	0	0	0	0	0	1	0	2	1	1	0	2	0	0	0	0	0	2	2	0	2	2	0	1	1	2	0	2	0	0	0	0	0	0	1	0	0	0
146	0	2	0	0	0	0	1	0	0	0	0	0	0	0	0	0	1	1	1	0	1	1	2	0	0	0	0	2	0	0	0	1	0	2	0	2	1	1	0	1	0	0	1	0	1	0	0	0	0
147	0	0	0	1	0	0	1	0	1	1	0	0	2	2	2	0	2	2	0	2	1	0	2	1	1	2	0	1	1	0	1	0	0	0	0	2	2	1	0	1	0	0	0	0	0	0	0	0	0
148	1	1	1	1	0	0	1	0	1	1	0	0	1	1	1	0	1	0	1	0	0	0	2	0	0	1	0	1	2	2	0	1	0	0	0	2	2	0	0	2	0	0	0	0	0	1	0	1	0
149	1	1	0	0	0	0	0	0	0	0	0	1	0	0	1	0	0	0	2	1	1	1	2	0	0	0	0	1	2	2	0	1	1	1	0	2	0	0	2	1	1	1	1	0	1	1	0	0	0
150	0	1	1	1	0	0	0	0	2	2	0	2	2	1	1	1	1	1	1	1	1	0	2	0	0	0	0	2	2	2	0	1	1	0	0	2	1	0	2	0	0	1	0	0	0	0	0	0	0
151	1	2	0	0	1	1	1	0	1	1	1	0	0	0	0	0	0	2	0	1	0	0	2	0	0	0	1	1	1	1	0	0	0	0	0	2	1	0	0	2	0	0	0	0	0	1	0	0	1
152	1	1	0	1	0	0	2	1	0	1	1	0	1	1	1	0	2	0	2	0	0	1	1	1	1	1	0	2	2	2	0	2	2	1	0	2	2	1	0	1	0	0	2	0	2	1	0	2	0
153	1	1	1	0	1	2	0	0	2	2	0	0	2	1	1	0	1	1	1	1	1	1	0	0	0	1	0	1	2	1	1	1	2	0	0	2	1	0	2	0	1	2	0	0	0	0	0	0	0
154	0	1	0	0	0	1	2	0	0	0	0	1	1	0	0	1	0	0	1	0	0	1	2	0	0	1	0	2	2	1	1	0	1	1	1	2	2	0	0	2	0	0	0	0	0	0	0	0	1
155	1	0	0	0	0	0	2	1	0	1	0	1	1	0	0	1	1	0	2	0	0	0	2	0	0	0	0	1	1	1	0	0	0	0	1	1	2	0	0	1	0	1	0	0	1	0	0	0	1
156	1	1	0	0	0	0	1	0	1	1	1	1	2	1	1	0	0	1	1	2	1	1	2	0	0	0	0	2	2	1	0	1	1	0	1	1	1	0	0	1	0	1	1	0	1	1	0	0	0
157	1	1	0	0	1	1	1	0	2	2	0	0	0	0	0	0	0	2	0	1	0	0	2	0	0	0	0	2	1	2	1	1	2	1	1	1	2	1	0	1	0	1	0	0	1	1	0	0	0
158	0	1	0	0	0	0	1	0	1	1	0	0	1	1	1	0	1	0	2	0	0	1	2	0	0	0	0	2	2	1	0	1	1	0	1	1	1	0	0	2	0	0	0	0	0	0	0	1	0
159	1	2	0	0	0	0	1	1	1	2	0	2	2	0	0	1	2	1	1	1	1	0	2	0	0	0	0	1	1	1	0	1	2	0	0	2	0	1	1	0	0	0	0	0	1	0	0	0	1
160	1	1	0	0	1	1	0	0	0	0	1	0	1	1	1	0	1	1	1	0	1	0	2	0	0	0	1	2	2	2	1	1	1	0	0	2	2	0	0	2	0	0	1	1	0	0	0	0	1
161	0	0	0	0	1	1	0	0	1	1	1	1	1	0	0	0	1	0	2	1	1	0	2	0	0	0	0	2	2	2	0	1	1	0	0	2	0	1	0	0	0	0	1	0	1	0	0	0	1
162	0	1	0	1	0	0	1	0	1	1	2	0	0	0	0	0	2	0	2	0	0	0	1	0	0	0	0	2	2	1	0	1	1	0	1	1	1	1	0	1	0	2	0	0	1	0	0	0	0
163	1	1	0	0	0	0	0	0	2	2	0	1	1	0	0	0	2	2	1	0	0	1	1	1	1	1	0	2	2	2	0	1	2	0	0	2	1	0	0	2	0	1	0	0	0	0	0	0	0
164	1	2	0	0	0	0	2	0	1	1	1	1	1	0	0	1	2	2	1	0	0	0	2	0	0	0	0	2	2	2	0	1	1	0	0	2	1	0	2	0	0	0	0	1	0	0	0	0	0
165	0	1	0	0	0	0	1	0	2	2	0	0	2	2	2	0	1	0	2	1	1	0	2	0	0	0	0	2	1	2	1	1	1	1	1	1	1	1	0	1	0	0	1	0	1	1	0	0	0
166	1	1	0	1	0	0	0	0	1	1	0	1	1	1	1	0	0	1	0	1	1	0	2	0	0	0	0	2	2	2	2	1	1	0	1	1	1	0	0	2	0	0	1	0	2	0	0	0	0
167	1	0	0	0	0	1	2	0	0	0	1	0	0	0	0	0	1	2	0	1	0	0	2	0	0	1	0	2	2	2	1	2	2	0	1	1	2	0	0	2	0	0	0	0	0	0	0	1	0
168	1	1	0	0	1	1	2	0	0	0	0	1	0	0	1	0	1	0	2	0	0	1	2	0	0	0	0	0	1	2	0	1	1	2	2	1	1	0	1	1	0	0	1	0	1	2	0	0	0
169	1	1	0	1	0	0	1	1	1	1	0	0	0	0	0	0	2	0	2	0	0	0	2	0	0	0	0	2	2	2	2	1	1	1	1	1	1	2	0	0	0	0	1	0	1	1	0	1	0
170	1	1	0	0	0	0	2	0	0	0	1	0	2	1	1	0	1	1	1	0	0	0	1	0	0	1	0	2	1	1	1	2	2	0	1	1	2	0	1	1	0	0	2	0	2	1	0	0	0
171	1	1	1	1	0	0	0	0	2	2	0	1	1	1	1	0	1	1	1	0	1	0	2	0	0	1	0	2	2	1	0	2	2	0	0	2	2	0	0	2	0	1	1	0	0	0	0	0	0
172	1	0	0	0	0	0	0	0	1	1	1	1	2	1	2	0	1	1	1	1	1	0	1	0	0	0	0	2	2	2	2	1	0	1	0	2	1	0	0	2	0	0	0	0	0	0	0	0	0
173	0	2	0	0	1	1	0	0	1	1	0	0	1	0	0	0	1	0	1	0	0	0	0	0	0	0	0	2	1	1	1	1	1	1	0	2	2	0	0	1	0	0	1	0	0	1	0	0	0
174	1	2	0	0	0	0	1	1	1	1	0	1	0	0	1	0	0	2	0	2	0	0	1	0	0	0	0	2	1	1	0	2	1	1	0	2	1	0	1	2	1	0	1	0	1	1	0	0	0
175	0	1	0	1	0	0	1	0	1	1	0	0	0	0	0	1	2	0	2	0	0	1	1	0	0	0	0	2	1	1	0	1	1	0	1	1	2	1	0	0	0	0	0	0	0	0	0	0	0
176	1	1	1	1	0	0	2	0	0	0	1	1	2	2	2	0	2	1	1	1	1	1	2	0	0	0	0	2	2	2	1	1	1	0	0	2	1	0	2	1	1	0	0	0	2	1	0	0	0
177	1	1	0	0	1	1	1	0	1	1	0	0	1	1	1	0	1	1	1	1	1	0	2	0	0	1	0	1	2	2	0	2	2	0	0	2	1	1	0	1	0	0	0	0	0	1	0	0	0
178	0	1	0	1	0	0	1	0	1	1	0	0	0	0	0	0	1	0	2	0	0	0	2	0	0	0	0	2	2	1	0	0	0	0	1	1	1	0	1	1	0	1	1	0	1	1	0	0	0
179	0	1	0	0	1	1	1	1	0	1	0	0	0	0	0	0	1	1	1	1	1	0	2	0	0	1	0	1	2	2	0	2	2	0	2	0	0	0	1	0	0	1	0	0	1	0	0	0	0
180	0	1	0	0	1	1	2	0	0	0	1	0	0	0	0	0	1	0	1	0	0	0	2	0	0	0	0	2	2	2	0	2	1	2	1	1	1	0	0	1	0	0	0	1	0	0	0	0	1
181	1	1	0	1	0	0	1	0	1	1	0	0	0	0	0	0	1	1	1	0	0	1	2	0	0	1	0	1	2	2	0	2	2	0	1	1	1	1	1	1	1	0	0	0	0	1	0	0	1
182	1	2	0	0	0	0	1	0	0	0	1	0	0	0	0	0	1	2	0	1	1	0	1	0	0	1	1	2	2	2	1	1	1	0	1	1	0	1	1	0	0	1	1	0	0	0	0	0	0
183	1	0	0	0	1	1	1	0	0	0	1	1	1	0	0	1	0	1	1	0	0	0	2	0	0	1	0	2	2	2	1	0	0	1	0	2	2	0	0	1	0	1	0	0	1	1	0	0	1
184	1	0	0	0	0	0	1	0	2	2	0	0	1	1	1	0	2	2	1	0	0	1	2	0	0	1	0	2	2	2	1	1	1	0	0	2	2	0	1	1	0	0	0	0	0	0	0	0	1
185	1	0	1	1	0	0	1	0	1	1	1	0	0	0	0	0	0	2	0	1	0	1	2	0	0	0	0	2	2	1	1	1	1	0	0	2	2	0	1	1	0	1	0	0	1	0	0	0	0
186	1	2	0	0	0	0	2	1	0	1	0	1	1	0	0	0	1	2	1	0	0	0	1	0	0	0	0	2	2	2	0	1	1	1	0	2	2	0	0	1	0	0	0	1	0	0	0	0	0
187	1	2	0	0	0	0	1	0	0	0	1	1	1	0	0	1	2	0	2	0	0	0	2	0	0	0	0	1	2	2	0	1	0	1	1	1	1	1	1	2	2	1	0	1	1	0	0	1	0
188	0	0	0	0	2	2	1	1	1	2	1	1	1	0	0	1	2	0	2	1	0	0	2	0	0	0	0	1	1	1	0	1	1	0	0	2	1	0	1	1	0	0	1	0	1	0	0	0	0
189	1	1	0	1	0	0	1	0	1	1	1	1	1	0	0	1	0	1	1	0	0	1	1	1	1	1	0	2	2	2	0	2	1	1	1	1	1	1	0	2	0	0	1	0	1	1	0	0	0
190	0	0	0	0	0	0	2	0	2	2	0	0	0	0	0	0	2	2	1	0	0	1	1	0	0	1	0	2	2	2	1	0	0	0	0	2	2	0	0	2	0	0	0	0	1	0	0	0	1
191	0	2	0	0	0	0	1	0	1	1	1	0	0	0	0	0	1	1	1	1	0	1	2	0	0	0	0	2	2	2	0	0	1	2	1	2	1	0	0	1	0	0	1	0	1	0	0	0	1
192	0	1	0	0	0	0	0	0	1	1	0	0	0	0	0	0	0	1	1	2	1	0	2	0	0	0	0	2	1	1	1	2	2	0	1	1	1	1	0	1	0	0	1	0	1	1	0	0	0
193	0	2	0	1	0	0	2	0	0	0	1	0	0	0	0	0	2	1	1	0	0	0	2	0	0	0	0	2	1	1	0	0	0	0	0	2	2	0	0	2	0	0	0	1	0	1	0	0	0
194	0	0	0	0	0	0	1	0	2	2	0	0	1	0	0	0	2	2	0	1	1	0	2	0	0	1	0	2	2	2	1	1	1	0	0	2	2	1	0	1	0	0	1	0	1	1	0	0	2
195	1	2	0	0	0	0	1	0	0	0	1	0	0	0	0	0	1	0	2	0	0	1	2	0	0	1	0	1	2	2	0	2	2	0	2	0	1	0	1	1	0	0	0	1	0	0	0	0	0
196	0	1	0	0	0	0	1	0	2	2	0	1	0	0	1	0	1	1	1	1	1	0	2	0	0	0	0	1	1	1	0	0	1	1	1	1	2	0	1	1	0	0	0	1	1	1	0	1	0
197	1	1	1	0	0	0	1	1	0	1	0	0	1	1	1	0	1	1	1	1	1	1	2	0	0	0	0	2	2	2	0	1	1	0	0	2	2	0	1	1	0	0	1	0	0	0	0	0	0
198	1	2	0	0	0	0	1	0	1	1	2	0	1	1	1	0	2	0	1	0	0	0	2	0	0	0	0	2	2	2	0	1	1	1	0	2	1	0	2	0	0	0	0	0	2	1	0	0	1
199	0	1	0	1	0	0	1	1	0	1	0	0	0	0	0	0	1	0	1	0	0	0	2	0	0	0	0	1	1	1	0	1	1	0	0	2	1	0	0	1	1	1	0	0	1	0	0	0	0
200	0	2	1	1	0	0	1	0	0	0	0	1	1	1	1	0	2	1	1	1	0	1	2	0	0	0	0	2	2	2	1	2	2	0	0	2	1	0	1	1	0	0	0	0	1	0	0	0	0
201	1	1	0	0	1	1	1	1	0	1	0	1	1	0	0	1	2	1	1	1	1	0	2	0	0	0	0	1	2	2	0	1	2	0	1	1	1	0	2	1	1	0	0	0	0	0	0	1	0
202	0	2	0	0	0	0	1	0	1	1	0	0	0	0	0	0	1	0	2	1	1	2	2	0	0	0	0	2	2	2	1	0	0	0	0	2	1	1	0	1	0	2	0	0	1	1	0	0	1
203	0	2	0	0	0	0	1	0	0	0	2	0	1	1	1	0	0	2	1	0	0	2	1	1	1	1	0	2	2	2	1	2	1	1	1	1	0	0	1	0	0	0	2	0	2	1	0	1	0
204	0	1	0	0	0	0	2	1	0	1	0	0	1	1	1	0	1	1	1	0	0	0	2	0	0	1	0	2	2	2	1	1	1	1	0	2	1	0	1	1	0	1	0	0	1	0	0	0	0
205	0	2	1	0	0	0	1	0	0	0	2	1	1	0	1	0	2	1	2	0	0	1	2	0	0	0	0	2	1	1	0	2	1	0	1	1	1	0	0	1	0	1	0	0	1	0	0	0	1
206	1	1	1	1	0	1	1	0	1	1	1	0	2	1	1	0	0	1	1	1	1	0	2	0	0	0	0	2	2	2	0	1	1	0	0	2	1	0	0	1	0	0	1	0	2	2	0	0	0
207	1	1	1	0	0	0	1	0	1	1	0	0	0	0	0	0	1	1	1	1	1	1	1	1	1	1	0	2	2	2	0	2	1	1	0	2	2	0	1	1	0	0	0	0	0	0	0	0	0
208	1	0	0	0	1	1	0	0	2	2	0	1	1	0	0	1	1	1	1	1	0	1	2	0	0	1	0	2	2	2	0	1	1	1	1	1	1	0	1	1	0	0	0	0	0	0	0	0	0
209	0	2	0	0	0	0	1	0	1	1	0	0	0	0	0	0	0	2	0	1	0	0	2	0	0	1	0	0	2	1	0	1	1	2	1	2	1	1	1	1	0	0	0	0	0	1	0	0	0
210	1	0	0	0	0	0	1	0	0	0	1	0	1	1	1	0	2	1	1	0	0	0	2	0	0	0	0	1	2	2	0	1	1	0	1	1	1	0	1	0	0	0	0	1	0	0	0	0	0
211	1	1	0	0	0	0	1	0	0	0	1	0	0	0	0	0	1	2	1	0	0	0	2	0	0	0	0	1	1	0	1	0	1	0	0	2	0	0	2	1	1	0	0	0	1	1	0	0	0
212	1	1	0	0	0	0	0	0	2	2	0	1	1	1	1	0	1	1	1	1	1	0	1	0	0	0	0	2	1	1	1	0	0	0	1	1	1	1	0	1	0	0	0	0	0	0	0	1	0
213	1	2	0	0	0	0	1	1	1	2	0	0	1	1	1	0	0	0	1	0	0	0	2	0	0	0	0	2	2	1	0	1	1	0	1	1	1	0	0	1	1	0	1	0	1	1	0	0	0
214	0	1	0	1	0	0	2	0	0	0	2	0	0	0	0	0	2	0	2	0	0	1	2	0	0	0	0	2	2	2	1	1	1	1	0	2	1	0	0	1	0	1	0	0	1	0	0	0	0
215	0	1	0	1	1	1	0	0	1	1	0	0	0	0	0	0	1	0	2	0	0	1	1	1	1	1	1	1	1	1	0	1	1	1	0	2	2	1	0	2	1	2	0	0	0	0	0	0	0
216	0	2	0	0	0	0	0	0	2	2	0	0	2	0	0	0	0	1	1	1	0	0	2	0	0	1	0	1	2	2	0	1	1	0	1	1	1	0	2	0	0	0	0	0	0	0	0	0	0
217	1	1	0	1	1	1	1	0	2	2	0	1	1	1	1	0	1	2	1	1	0	0	2	0	0	0	0	2	2	2	0	0	0	0	0	2	1	0	1	2	1	1	0	0	0	2	0	0	1
218	1	2	0	0	0	0	2	1	0	1	1	1	2	1	1	0	0	1	2	1	1	1	1	0	0	1	0	2	2	2	0	2	1	0	0	2	2	0	1	1	0	0	0	0	0	0	0	0	0
219	0	1	0	0	0	0	0	0	0	0	1	0	0	0	0	0	2	1	1	1	1	0	2	0	0	0	0	2	2	2	2	1	1	0	1	1	0	1	0	0	0	1	1	0	1	1	0	0	0
220	1	0	0	0	1	1	2	0	0	0	1	0	0	0	0	0	0	0	2	0	0	1	2	0	0	0	1	1	2	2	0	2	2	0	1	1	0	0	2	1	1	0	1	0	1	0	0	0	0
221	0	1	0	1	0	0	2	1	0	1	1	0	0	0	0	0	2	2	1	1	1	2	2	0	0	0	0	1	2	2	0	1	1	2	1	1	0	0	2	1	1	1	0	1	1	0	0	0	0
222	0	1	0	1	1	1	1	0	0	0	1	0	1	1	1	0	2	2	0	2	0	1	1	1	1	0	1	2	2	2	0	1	1	1	1	1	2	0	1	1	0	1	0	0	1	0	0	0	0
223	0	1	0	1	0	0	2	0	1	1	0	0	2	2	2	0	1	0	1	0	0	0	2	0	0	0	0	1	2	2	0	1	1	0	0	2	1	0	0	2	0	0	0	0	1	0	0	0	0
224	1	0	0	0	2	2	0	0	2	2	0	1	2	1	1	0	0	0	2	0	0	0	1	1	1	2	0	2	2	2	0	1	1	1	0	2	1	0	1	2	1	1	0	1	1	0	0	0	1
225	1	0	0	1	1	1	2	0	1	1	0	0	0	0	0	1	1	1	1	1	0	0	1	0	0	0	0	0	2	2	0	1	1	2	2	1	1	0	1	1	0	0	1	0	1	1	0	0	0
226	0	1	0	0	0	0	0	0	1	1	2	0	0	0	0	0	1	1	1	1	1	0	1	0	0	0	0	2	1	1	1	0	1	1	1	1	2	0	2	0	0	0	0	0	0	2	0	0	0
227	0	0	1	1	0	0	2	1	0	1	1	1	2	2	2	0	1	2	0	1	1	0	2	0	0	1	0	2	2	1	0	1	1	0	0	2	1	1	0	1	0	0	1	0	1	1	0	0	0
228	0	1	0	0	1	1	0	0	1	1	0	0	1	1	1	0	0	1	1	0	0	0	2	0	0	1	0	2	1	1	0	1	1	0	0	2	1	0	0	1	0	0	0	0	0	0	0	0	0
229	0	0	0	0	0	1	1	0	0	0	1	1	0	0	1	0	0	0	2	1	1	1	1	0	0	0	0	2	2	2	2	1	0	1	1	1	1	0	1	1	0	0	0	0	1	0	0	0	0
230	1	1	0	0	0	0	1	1	1	2	0	0	1	1	1	0	1	1	1	0	0	1	1	1	1	1	0	0	1	2	0	1	2	1	2	1	0	1	1	0	0	0	0	0	0	0	0	1	0
231	1	2	0	0	0	0	2	0	0	0	1	0	2	0	0	0	1	0	2	0	0	0	1	0	0	0	1	2	2	2	0	1	1	1	0	2	1	0	2	0	0	0	1	0	1	1	0	0	0
232	0	1	0	0	0	0	1	0	1	1	0	0	1	1	1	0	1	1	1	1	0	1	2	0	0	1	0	1	2	2	0	1	0	1	0	2	1	1	0	1	0	0	0	1	0	0	0	0	0
233	1	2	0	0	0	0	2	0	0	0	1	0	1	1	1	0	1	2	0	1	1	0	1	0	0	1	0	2	2	2	1	1	1	0	0	2	1	0	0	0	0	1	0	0	1	2	0	1	0
234	1	1	0	1	0	0	2	0	0	0	1	1	1	0	0	1	0	0	2	1	1	0	2	0	0	0	0	2	2	2	0	0	1	0	0	2	1	0	2	0	0	0	0	0	1	1	0	0	0
235	0	2	1	1	0	0	1	0	1	1	1	0	1	1	1	0	1	1	0	1	1	0	1	0	0	0	0	2	1	1	1	2	2	0	2	0	1	0	0	1	0	1	0	0	0	0	0	0	0
236	0	1	0	0	0	0	2	0	1	1	1	1	0	0	1	0	2	1	1	0	0	0	1	1	1	2	0	2	1	2	1	0	0	0	0	2	1	0	2	0	0	0	0	0	0	0	0	0	0
237	0	0	0	0	1	1	1	0	0	0	1	0	1	1	1	0	2	0	2	1	1	0	2	0	0	1	0	1	2	1	1	0	0	0	0	2	1	0	1	2	1	1	0	0	1	0	0	0	0
238	1	1	0	0	0	0	2	0	1	1	0	0	0	0	0	0	1	2	0	2	1	0	2	0	0	0	0	0	1	2	0	1	0	1	1	1	1	0	0	1	0	0	1	0	0	0	0	0	0
239	1	1	1	0	0	0	1	0	0	0	1	0	1	1	1	0	1	0	2	0	0	1	2	0	0	0	0	1	2	2	0	1	1	0	1	1	2	0	1	1	0	0	0	1	0	0	0	0	0
240	0	1	0	0	0	0	0	0	1	1	0	1	2	1	1	0	1	1	1	0	0	1	2	0	0	0	0	2	1	1	1	1	1	0	1	1	2	0	0	2	0	0	0	1	0	1	0	0	0
241	0	1	1	1	0	1	2	0	0	0	1	1	2	2	2	0	0	2	0	1	1	0	2	0	0	0	0	1	2	2	0	1	1	0	0	2	1	0	1	1	0	1	0	0	1	0	0	0	0
242	0	1	0	0	0	0	0	0	1	1	0	0	2	1	1	0	2	1	1	1	1	1	0	1	1	1	0	1	2	2	1	0	2	1	2	1	2	0	0	1	0	0	0	0	0	0	0	0	0
243	0	1	0	0	0	0	1	1	1	2	0	1	2	1	1	1	1	0	2	0	0	0	2	0	0	0	0	1	2	2	0	0	0	0	0	2	2	1	0	2	1	1	0	0	1	0	0	0	0
244	0	2	0	0	0	0	1	0	1	1	1	1	1	1	1	0	2	2	1	1	1	1	2	0	0	1	0	2	2	2	0	2	2	0	0	2	1	0	0	1	1	0	0	0	0	2	0	0	0
245	0	1	1	0	1	2	1	0	1	1	0	0	1	1	1	0	1	1	1	1	1	0	0	0	0	1	0	1	2	2	0	0	0	0	0	2	1	0	1	2	1	0	0	0	0	0	0	0	0
246	1	1	0	0	1	1	1	0	0	0	0	1	2	1	1	0	1	0	2	0	0	0	1	0	0	0	2	2	2	2	1	1	1	0	1	1	1	0	2	0	0	0	0	0	2	1	0	0	0
247	0	2	0	0	0	0	1	0	0	0	0	0	0	0	0	0	2	2	0	2	2	1	0	0	0	1	0	2	2	2	1	1	1	1	0	2	1	0	1	2	1	0	0	0	0	0	0	1	0
248	1	0	0	0	0	0	2	0	1	1	1	1	2	1	1	0	1	2	0	0	0	0	2	0	0	0	0	2	2	1	0	0	0	1	2	1	1	1	0	1	0	0	0	1	0	0	0	0	1
249	0	2	0	0	1	1	0	0	0	0	1	0	0	0	0	0	1	1	1	0	0	0	2	0	0	1	0	2	1	1	0	1	1	1	2	0	2	0	1	1	0	0	0	0	0	2	0	0	2
250	0	1	0	1	0	0	1	0	1	1	1	1	2	1	1	1	2	2	0	1	1	0	1	0	0	0	0	2	2	1	0	1	0	0	0	2	0	1	1	0	0	0	0	0	0	1	0	0	1
251	0	2	0	0	0	0	0	0	2	2	0	0	1	1	1	0	2	1	2	0	0	1	0	1	1	1	0	1	1	1	0	0	0	0	0	2	1	0	0	2	0	0	0	0	1	0	0	1	0
252	1	2	0	0	0	0	2	0	0	0	2	0	0	0	0	0	1	1	1	1	1	1	1	1	1	2	0	2	2	1	1	1	1	2	0	2	2	0	0	2	0	0	0	0	0	2	0	0	0
253	1	0	0	0	2	2	1	0	1	1	1	0	0	0	0	0	2	0	2	1	0	0	1	0	0	0	0	2	2	2	0	0	0	0	0	2	1	0	2	0	0	1	0	0	0	2	0	0	0
254	0	1	0	0	0	0	0	0	1	1	0	1	0	0	1	0	2	0	2	0	0	0	2	0	0	0	0	2	2	2	1	1	1	0	0	2	1	0	1	2	1	0	1	0	1	1	0	0	0
255	0	0	0	0	2	2	2	0	0	0	1	1	0	0	1	0	0	1	1	1	1	0	1	0	0	0	0	1	2	2	0	1	1	0	1	1	2	0	0	1	0	0	0	0	0	1	0	0	1
256	0	1	1	0	0	0	1	0	1	1	1	0	0	0	0	0	2	0	2	0	0	0	1	0	0	0	0	2	1	2	0	2	2	0	1	1	1	0	1	1	0	0	0	0	1	0	0	0	0
257	0	2	0	0	0	0	0	0	2	2	0	1	2	2	2	0	1	0	2	1	1	0	2	0	0	0	0	2	2	1	0	0	0	1	1	1	1	0	1	1	0	0	0	0	0	0	0	0	1
258	0	1	0	0	0	0	0	0	1	1	0	0	1	1	1	0	0	2	0	1	1	1	1	1	1	1	0	1	2	2	0	2	2	0	2	0	1	1	1	1	1	0	0	0	0	0	0	1	0
259	1	1	0	1	0	0	1	2	0	2	0	0	0	0	0	0	2	1	1	1	0	0	1	0	0	0	0	2	2	1	0	2	1	0	1	1	1	1	0	0	0	0	1	0	0	1	0	0	0
260	1	0	0	1	1	1	1	0	1	1	0	1	1	1	1	0	1	1	1	1	1	0	2	0	0	0	0	2	1	1	1	0	0	1	2	1	2	0	0	1	0	0	0	0	0	0	0	0	0
261	1	2	0	0	0	0	2	0	1	1	0	1	0	0	1	0	2	1	1	0	0	0	2	0	0	0	0	2	2	2	1	1	1	0	0	1	1	0	1	1	0	0	0	0	0	0	1	0	0
262	1	1	0	0	1	1	1	1	0	1	0	0	0	0	0	0	2	1	2	1	1	0	1	0	0	1	0	2	1	1	1	1	1	2	1	1	1	1	1	1	0	1	0	0	1	2	0	0	1
263	1	0	0	0	1	1	1	0	0	0	1	0	0	0	0	0	1	0	2	1	1	0	0	0	0	0	0	1	2	2	0	1	0	1	1	1	0	1	1	0	0	1	0	0	1	1	0	0	1
264	0	2	1	1	0	0	0	0	2	2	0	0	1	1	1	0	1	1	1	1	0	1	1	1	1	1	0	2	2	2	0	1	1	1	1	1	1	0	0	1	0	0	1	1	1	2	0	0	1
265	1	0	0	0	1	1	1	1	0	1	0	0	2	1	1	0	1	0	2	0	0	0	1	0	0	1	0	2	2	2	1	1	1	0	0	2	0	1	0	1	0	0	1	0	1	0	0	0	0
266	1	2	0	0	1	1	2	0	0	0	1	1	1	0	0	1	2	1	1	1	1	0	2	0	0	0	0	2	1	1	1	2	1	1	0	2	2	0	0	1	0	0	1	0	1	1	0	0	1
267	0	2	0	0	0	0	2	1	0	1	0	0	1	1	1	0	2	1	1	1	1	0	2	0	0	0	0	1	2	2	0	0	1	1	1	1	0	1	1	0	0	0	0	0	0	0	0	0	0
268	1	1	0	1	0	0	1	0	1	1	1	0	0	0	0	0	1	0	2	0	0	0	2	0	0	0	0	2	2	2	0	1	1	1	2	0	1	1	0	1	0	0	1	0	1	2	0	0	0
269	0	1	0	0	0	0	0	0	2	2	0	1	0	0	1	0	0	1	1	1	1	0	2	0	0	0	0	2	1	1	0	0	1	1	1	1	2	0	0	2	0	0	1	0	1	1	0	0	0
270	0	2	0	0	0	0	1	1	0	1	0	1	1	0	0	0	0	0	1	0	0	1	1	1	1	1	0	1	2	2	0	0	0	1	0	2	2	0	0	2	1	1	0	0	2	0	0	0	0
271	1	0	0	0	0	1	0	0	2	2	0	0	2	1	1	0	1	0	2	0	0	1	1	1	1	1	0	2	2	2	2	1	1	0	1	1	0	0	1	1	0	0	0	0	1	1	1	0	0
272	1	1	1	0	1	2	2	0	0	0	2	2	2	1	1	0	2	1	1	1	0	0	2	0	0	0	0	2	2	2	0	1	1	0	0	2	1	1	0	1	0	0	0	0	1	1	0	1	0
273	0	1	0	1	0	0	1	0	2	2	0	0	0	0	0	0	1	0	2	0	0	0	1	0	0	0	0	1	2	2	1	1	1	0	0	2	2	0	0	2	0	1	0	0	0	0	0	1	0
274	1	1	0	0	0	0	1	0	0	0	1	0	0	0	0	0	0	0	2	0	0	1	2	0	0	0	0	2	2	2	1	1	1	0	0	2	1	1	0	1	0	0	1	0	1	1	0	0	0
275	0	1	0	0	0	0	1	1	1	2	0	0	0	0	0	0	1	2	0	0	0	0	2	0	0	0	0	2	1	1	0	1	2	0	1	1	2	0	1	1	0	0	1	0	1	0	0	0	0
276	1	2	0	0	0	0	0	0	2	2	0	0	1	1	1	0	1	1	2	0	0	0	1	0	0	0	0	1	2	2	1	1	1	1	2	0	0	0	1	0	0	0	1	0	1	0	0	0	0
277	0	1	1	0	0	1	1	1	0	1	0	0	1	1	1	0	1	1	1	1	1	1	1	1	1	1	0	2	2	2	2	0	0	1	0	2	2	0	0	1	0	0	0	0	0	0	0	0	0
278	1	2	0	2	0	0	2	0	0	0	1	1	1	0	1	0	2	1	1	1	1	0	2	0	0	0	0	2	0	0	0	2	1	1	0	2	2	0	0	2	0	0	1	0	2	1	1	0	0
279	1	2	0	0	0	0	2	1	0	1	0	1	2	1	1	0	1	2	0	1	1	1	2	0	0	1	0	2	2	2	1	0	0	0	0	1	1	0	0	1	0	2	0	0	0	0	0	0	1
280	1	1	0	1	0	0	2	1	0	1	1	0	0	0	0	0	1	0	2	0	0	0	2	0	0	0	0	2	2	2	2	2	1	0	0	2	2	0	1	1	1	1	0	0	1	1	1	0	0
281	1	2	0	0	0	0	0	0	2	2	0	0	1	0	1	0	2	0	1	0	0	0	2	0	0	0	0	1	1	1	0	2	2	0	2	0	1	0	0	1	1	0	0	0	0	0	0	1	0
282	1	1	0	0	1	1	2	0	0	0	1	0	0	0	0	0	2	2	1	1	1	0	2	0	0	0	0	2	2	2	0	1	0	2	1	1	2	0	0	1	0	0	0	0	1	0	0	0	1
283	0	1	0	1	0	0	2	0	0	0	1	1	0	0	1	0	2	1	1	1	1	0	2	0	0	0	0	2	2	2	0	2	2	1	0	2	1	0	1	2	1	0	0	0	0	0	0	0	0
284	0	1	0	0	0	0	2	0	0	0	2	0	0	0	0	0	0	0	1	1	1	0	0	0	0	0	1	1	1	1	0	0	0	0	0	2	1	0	0	1	0	0	0	1	1	0	0	0	0
285	1	0	0	0	0	0	0	0	1	1	0	0	0	0	0	0	2	1	1	1	1	0	2	0	0	0	0	1	2	2	1	0	0	1	2	1	0	0	1	1	0	0	1	0	1	1	0	1	0
286	1	1	0	0	0	0	2	1	0	1	1	1	2	1	1	0	0	1	1	1	1	1	1	0	0	0	0	2	2	1	0	0	0	0	1	1	2	0	1	1	0	0	0	0	1	0	0	0	0
287	0	1	0	0	1	1	2	1	0	1	0	0	1	1	1	0	1	0	2	1	1	0	2	0	0	0	0	1	2	2	0	2	2	0	2	0	1	1	1	1	0	0	0	0	0	0	0	1	0
288	1	2	1	1	0	0	1	0	2	2	0	0	0	0	0	0	1	2	0	0	0	1	2	0	0	0	0	2	2	1	0	2	2	0	0	2	0	1	0	1	0	1	0	0	0	0	0	0	1
289	0	2	0	0	0	0	1	0	1	1	0	0	1	1	1	0	1	1	1	1	0	0	2	0	0	1	0	0	1	2	0	2	2	0	1	1	2	1	0	1	0	0	2	0	2	1	0	0	0
290	1	1	0	0	0	0	1	0	1	1	1	0	2	2	2	0	0	0	2	0	0	0	1	0	0	0	0	1	2	2	0	2	1	0	0	2	1	1	0	0	0	0	0	0	0	0	0	1	0
291	0	1	0	0	0	0	2	0	1	1	0	0	1	1	1	0	1	1	1	1	0	1	2	0	0	0	0	1	2	2	0	1	1	1	0	2	2	0	0	2	0	0	1	0	1	1	0	1	0
292	1	2	0	0	0	0	2	1	0	1	1	2	1	1	2	0	1	1	1	1	1	1	1	0	0	0	0	2	2	2	0	0	1	1	1	2	2	0	2	0	0	0	0	0	1	0	0	0	0
293	0	0	0	0	1	1	1	0	0	0	0	0	0	0	0	0	0	0	2	0	0	0	2	0	0	0	0	2	2	2	2	2	1	0	0	2	1	0	1	0	0	0	0	0	0	0	0	0	0
294	1	2	0	0	0	0	2	1	0	1	0	0	0	0	0	0	0	0	2	0	0	1	2	0	0	0	0	2	2	2	1	1	1	0	1	1	1	0	1	0	0	0	0	0	0	0	0	0	0
295	0	0	0	0	1	1	0	0	2	2	0	0	1	1	1	0	1	2	1	1	0	0	1	1	1	2	0	2	2	2	1	0	0	0	0	2	1	0	1	1	0	0	0	1	0	1	0	0	1
296	1	1	0	0	0	0	2	0	1	1	1	1	1	0	0	1	2	1	2	1	1	0	2	0	0	0	1	2	2	1	0	1	0	0	1	1	1	0	0	1	0	0	0	0	0	0	0	0	1
297	0	2	0	0	0	0	1	0	1	1	1	0	2	2	2	0	1	1	0	1	1	0	1	0	0	0	0	2	2	2	1	1	2	0	0	2	1	1	0	0	0	0	0	0	1	1	0	0	0
298	0	1	0	1	0	0	2	0	0	0	1	0	1	1	1	0	2	2	1	1	1	0	2	0	0	0	0	1	2	2	1	1	1	0	0	2	1	1	0	1	0	0	0	0	0	1	0	0	0
299	0	2	1	0	1	1	2	1	0	1	1	0	0	0	0	0	1	0	2	0	0	0	2	0	0	0	0	2	1	2	1	1	1	0	0	2	2	0	1	0	0	0	0	0	0	0	0	0	0
300	0	1	0	0	0	0	2	0	0	0	0	0	1	0	0	0	1	0	1	0	0	0	1	0	0	0	0	0	1	1	0	1	1	1	1	1	1	0	2	1	1	0	0	2	0	0	0	0	1
301	1	2	0	0	0	0	0	0	2	2	0	0	0	0	0	1	2	0	2	0	0	0	1	0	0	0	0	1	1	1	0	1	1	0	2	1	2	0	0	2	0	0	1	0	1	0	0	1	1
302	0	0	0	1	1	1	2	1	0	1	0	0	1	1	1	0	0	2	0	1	0	0	2	0	0	0	0	1	1	2	0	0	0	0	0	2	2	0	2	0	0	0	0	0	0	0	0	2	0
303	1	0	0	0	0	0	1	2	0	2	0	0	1	1	1	0	0	0	2	1	1	1	2	0	0	0	0	1	2	2	0	1	0	2	1	2	2	1	0	1	0	0	0	0	0	1	0	0	0
304	0	1	0	0	0	0	2	0	0	0	2	1	1	0	0	1	1	0	1	0	0	0	2	0	0	0	0	2	2	2	0	1	1	0	0	2	2	0	0	2	0	0	0	0	1	0	0	0	0
305	0	0	0	1	0	0	0	0	1	1	0	0	2	1	1	0	1	1	1	0	0	1	2	0	0	1	0	1	2	2	0	0	0	1	0	2	1	0	0	2	0	0	0	0	0	0	0	0	1
306	0	1	0	1	0	0	2	0	1	1	1	0	0	0	0	0	0	2	0	1	1	0	1	1	1	2	1	2	2	2	1	1	1	0	1	1	1	1	0	0	0	0	1	1	0	0	0	0	0
307	1	2	0	0	0	0	2	0	0	0	1	1	2	2	2	0	1	2	0	0	0	1	2	0	0	0	0	2	1	1	1	2	2	0	2	0	1	0	1	1	0	0	1	0	1	0	0	0	0
308	1	0	0	0	2	2	1	0	1	1	1	0	0	0	0	0	0	1	1	0	0	1	2	0	0	0	0	1	1	1	1	1	0	1	0	2	1	0	0	1	0	0	1	0	1	0	0	0	0
309	1	2	0	0	0	0	1	0	0	0	1	0	0	0	0	0	2	2	0	2	0	0	2	0	0	0	0	2	2	2	0	1	0	1	1	2	2	0	2	0	0	0	1	0	1	1	0	0	1
310	1	1	0	0	1	1	1	0	1	1	1	0	0	0	0	0	2	1	1	1	1	1	2	0	0	0	0	2	2	2	0	1	1	0	1	1	1	0	1	0	0	0	0	1	0	0	0	0	0
311	0	1	0	1	0	0	1	1	0	1	0	0	0	0	0	0	0	0	1	1	1	1	2	0	0	0	1	1	2	2	0	2	1	1	0	2	1	0	1	1	0	1	0	0	2	1	0	0	1
312	0	2	0	0	0	0	1	1	0	1	0	0	0	0	0	0	1	1	1	2	1	1	1	1	1	1	0	2	1	1	0	1	1	0	1	1	1	0	1	0	0	0	0	1	0	1	0	0	0
313	1	0	0	0	0	0	1	1	1	2	0	0	1	1	1	0	2	1	1	0	0	0	2	0	0	0	0	2	2	2	1	1	1	2	2	1	1	0	1	1	0	1	0	0	1	1	0	0	0
314	1	1	0	1	0	0	2	1	0	1	0	0	0	0	0	0	2	2	0	1	1	0	0	0	0	1	1	2	2	2	1	1	1	1	0	2	1	0	0	2	0	0	1	0	1	1	0	0	1
315	0	2	1	2	0	0	1	0	1	1	1	0	0	0	0	0	0	2	0	1	0	0	1	0	0	0	0	2	2	2	0	0	0	1	0	2	1	0	1	1	0	0	0	0	0	0	0	1	0
316	1	1	0	1	0	0	1	0	1	1	1	1	1	1	1	0	2	1	1	1	0	0	1	0	0	0	1	1	2	2	0	1	0	1	1	1	1	0	0	2	0	0	0	0	1	1	0	1	0
317	0	0	0	0	1	1	1	1	0	1	0	1	1	0	0	1	0	2	0	1	1	0	2	0	0	0	0	1	2	2	1	2	1	2	1	2	2	0	1	0	0	0	0	0	1	0	0	0	0
318	0	0	0	0	1	1	1	0	0	0	0	0	1	0	0	0	2	2	1	0	0	1	1	0	0	0	0	2	2	2	0	2	2	0	1	1	1	0	2	0	0	0	0	0	0	0	0	1	0
319	0	0	0	0	1	1	1	0	1	1	1	2	2	0	0	1	0	1	1	0	0	1	2	0	0	0	0	1	2	2	0	1	1	0	1	1	1	0	1	1	0	1	0	0	1	0	0	0	0
320	0	0	0	0	0	0	1	0	1	1	1	0	0	0	0	0	0	1	1	0	0	0	2	0	0	0	0	2	2	2	2	1	1	0	2	1	1	0	0	1	0	0	0	0	0	0	0	0	0
321	1	0	0	0	2	2	1	0	1	1	0	0	0	0	0	0	2	2	1	1	1	0	2	0	0	0	0	2	2	2	0	1	2	1	2	1	1	0	1	1	0	0	1	0	1	0	0	0	0
322	1	1	0	0	0	1	0	0	1	1	1	1	1	1	1	0	0	1	1	1	1	0	1	0	0	0	0	1	1	0	1	2	1	1	0	2	1	0	2	0	0	0	1	0	0	0	0	0	1
323	0	2	0	0	0	0	1	0	0	0	0	0	0	0	0	0	0	1	2	0	0	1	2	0	0	0	0	2	2	2	1	1	1	0	0	2	1	1	0	1	0	2	0	0	1	0	0	0	1
324	1	1	0	0	0	0	1	0	1	1	1	0	0	0	0	0	1	1	1	1	1	1	1	0	0	0	0	2	1	1	0	0	0	1	0	2	1	1	0	1	0	1	0	1	1	0	0	0	0
325	0	0	0	0	0	0	1	0	1	1	0	0	1	1	1	0	1	0	2	0	0	0	2	0	0	1	0	2	2	2	1	2	1	0	1	1	2	1	0	0	0	0	1	0	1	1	0	0	0
326	1	0	1	0	0	0	1	0	1	1	1	1	1	0	0	1	1	2	0	0	0	1	2	0	0	0	0	1	2	2	1	1	0	2	1	1	1	0	0	2	0	0	1	0	0	1	0	0	0
327	1	1	0	1	0	0	0	0	2	2	0	0	1	1	1	0	1	2	0	1	1	0	1	0	0	0	0	2	2	1	0	2	1	2	1	2	1	0	0	1	0	0	0	0	1	0	0	0	0
328	0	0	0	0	1	1	2	0	0	0	1	0	2	1	1	0	1	1	0	2	2	0	2	0	0	1	0	2	2	2	0	1	1	1	1	2	1	0	1	0	0	0	0	1	0	0	0	0	0
329	1	1	0	1	1	1	0	0	1	1	1	0	1	1	1	0	1	0	2	0	0	1	1	0	0	0	0	0	2	2	0	1	1	0	1	1	2	1	0	1	0	0	0	0	0	0	1	0	0
330	0	1	0	0	0	0	1	0	0	0	1	1	1	0	0	1	2	0	2	0	0	1	2	0	0	0	0	2	2	2	2	1	0	2	0	2	0	0	1	1	0	0	0	0	1	0	0	0	0
331	1	2	0	0	0	0	2	0	0	0	0	0	1	1	1	0	0	0	2	0	0	1	2	0	0	0	0	2	2	2	2	1	0	1	0	2	2	0	1	0	0	0	0	0	1	1	0	0	0
332	0	2	0	0	0	0	2	0	0	0	2	1	1	0	0	1	1	1	1	1	0	0	2	0	0	0	0	2	2	2	1	0	2	1	2	1	1	1	0	0	0	0	0	0	0	0	0	0	0
333	0	0	0	2	1	1	2	0	2	2	0	1	0	0	1	0	1	1	1	1	0	1	1	0	0	1	0	2	1	1	0	1	1	0	2	1	0	0	2	1	1	0	0	1	0	1	0	0	0
334	0	1	0	0	0	0	0	0	0	0	0	0	0	0	0	0	1	0	2	0	0	0	2	0	0	0	0	1	2	2	0	0	0	0	0	2	1	1	1	0	0	0	0	0	0	0	0	0	0
335	1	0	0	0	0	0	1	0	0	0	1	0	1	1	1	0	2	0	2	1	1	1	1	1	1	1	0	2	2	1	0	1	1	0	1	1	0	0	1	1	0	1	0	0	1	0	0	0	0
336	0	2	0	0	0	0	1	0	0	0	0	0	1	1	1	0	0	1	1	2	1	0	2	0	0	0	0	1	2	2	0	1	1	1	0	2	1	0	0	2	0	0	1	0	1	1	0	0	0
337	0	0	0	1	0	0	2	0	0	0	2	0	0	0	0	1	0	0	2	1	1	0	2	0	0	0	0	2	2	2	0	2	1	2	1	1	1	1	0	0	0	0	0	0	0	0	0	1	0
338	1	0	0	0	0	0	1	1	0	1	0	0	1	1	1	0	2	1	1	1	1	0	1	1	1	2	0	2	1	1	0	0	0	0	0	2	1	0	0	1	0	0	0	0	0	0	0	0	0
339	0	2	0	0	0	0	1	1	1	2	1	0	1	1	1	0	1	1	1	1	1	1	2	0	0	1	0	2	1	1	1	2	2	0	2	0	1	0	1	1	0	0	0	0	1	1	0	0	1
340	0	2	0	1	0	0	2	1	0	1	0	2	2	2	2	0	0	1	1	2	1	0	2	0	0	0	0	2	2	1	1	2	2	0	2	0	1	0	1	1	0	1	0	0	1	0	0	0	1
341	1	2	0	0	0	0	1	0	1	1	0	0	1	1	1	0	2	2	0	2	1	1	1	1	1	1	0	0	2	1	0	2	2	0	2	0	2	0	2	0	0	0	0	1	0	0	0	0	1
342	1	1	0	1	0	0	1	0	1	1	1	1	1	1	1	0	1	1	2	0	0	1	2	0	0	0	0	2	1	1	0	1	1	0	0	2	1	0	1	2	1	0	1	0	1	0	0	1	0
343	1	1	0	2	0	0	1	0	1	1	0	1	2	2	2	0	1	2	0	1	1	0	2	0	0	0	0	2	1	1	1	1	1	0	1	1	1	0	1	1	0	0	0	0	0	2	0	1	0
344	1	1	1	1	0	0	0	0	1	1	2	0	0	0	0	0	0	2	0	1	1	0	2	0	0	0	0	2	2	2	1	1	1	0	2	1	1	0	0	1	0	2	0	0	1	0	0	0	0
345	1	1	0	0	1	1	1	0	1	1	0	0	2	1	1	0	1	1	1	2	1	0	2	0	0	0	0	1	1	1	0	1	1	1	1	2	1	0	1	1	0	0	0	0	0	1	0	0	0
346	0	1	0	0	1	1	2	1	0	1	0	0	0	0	0	0	1	0	2	0	0	0	2	0	0	0	0	2	2	2	1	1	1	0	1	1	2	0	1	1	0	1	0	0	1	0	0	0	1
347	0	1	0	1	0	0	0	0	2	2	0	0	1	1	1	0	1	1	1	1	0	0	2	0	0	1	0	1	2	2	0	1	0	1	0	2	2	0	0	2	0	0	1	0	1	1	0	0	0
348	0	1	0	0	0	0	1	0	1	1	1	0	0	0	0	0	1	0	2	1	1	0	2	0	0	0	0	2	2	2	0	1	1	0	0	2	2	0	0	2	0	0	0	0	0	0	0	0	0
349	1	2	0	0	0	0	1	1	0	1	0	0	1	1	1	0	2	1	1	0	0	0	2	0	0	0	0	2	1	1	1	2	2	0	1	1	0	1	1	0	0	0	1	0	1	1	0	0	1
350	0	1	1	1	0	0	1	0	0	0	1	0	1	1	2	0	1	1	1	0	0	0	2	0	0	0	0	0	1	2	0	1	2	0	0	2	1	0	2	1	1	0	0	1	1	1	0	0	1
351	1	1	0	0	0	0	2	0	1	1	0	0	1	1	1	0	0	1	2	0	0	1	2	0	0	1	0	2	2	2	0	2	1	0	1	1	2	0	1	1	0	0	1	0	1	2	0	0	0
352	1	0	0	0	1	1	1	1	0	1	0	1	2	1	1	0	1	0	2	0	0	0	2	0	0	0	0	1	1	1	0	2	1	0	2	2	2	0	0	2	0	0	0	0	0	0	0	0	1
353	0	1	1	1	0	0	2	0	0	0	2	1	1	0	0	0	1	1	1	0	0	0	2	0	0	0	0	1	1	0	0	2	2	0	0	2	1	0	1	1	0	1	0	1	2	0	0	0	1
354	0	1	0	0	0	0	0	0	1	1	0	1	2	2	2	0	2	0	1	0	0	0	2	0	0	1	0	2	2	2	0	1	1	0	0	2	2	0	0	2	0	0	0	0	0	0	0	0	0
355	0	2	0	0	0	0	0	0	1	1	0	1	2	1	1	0	1	2	0	1	0	0	2	0	0	0	0	0	1	2	0	2	2	0	1	1	1	0	0	1	1	0	1	1	1	2	0	0	1
356	1	0	0	0	0	0	0	0	2	2	0	0	0	0	0	0	1	1	1	1	1	0	1	0	0	0	0	2	1	1	1	1	1	0	1	1	0	0	2	1	1	1	0	0	0	0	0	0	0
357	1	2	0	0	1	1	1	1	1	1	0	1	2	2	2	0	0	0	2	0	0	1	2	0	0	0	0	2	2	2	2	1	1	1	0	2	1	0	0	1	0	0	0	0	0	0	0	0	0
358	1	2	0	0	0	0	0	0	1	1	0	0	0	0	0	0	2	1	1	1	1	1	1	0	0	0	0	1	2	2	0	2	2	0	1	1	2	0	0	2	0	0	0	0	0	1	0	0	0
359	0	2	0	0	0	0	1	1	0	1	0	0	0	0	0	0	1	0	2	1	1	0	2	0	0	0	0	1	2	2	0	1	1	0	1	1	1	1	0	1	0	1	0	0	1	0	0	0	1
360	1	2	1	0	0	0	1	0	0	0	1	0	1	1	1	0	1	0	2	1	1	1	2	0	0	0	0	2	2	1	1	1	1	0	1	1	2	0	1	1	0	0	1	0	1	1	0	0	1
361	0	0	0	0	0	0	2	0	0	0	0	0	0	0	0	0	1	1	1	1	1	1	2	0	0	0	0	2	2	2	0	1	0	1	1	1	2	0	0	2	0	0	0	0	1	1	0	0	0
362	1	1	2	0	0	0	2	0	0	0	1	0	0	0	0	0	1	0	2	1	1	1	2	0	0	0	0	2	2	2	1	2	1	1	1	1	1	0	0	1	0	1	1	0	0	0	0	0	0
363	1	1	0	0	1	1	1	0	2	2	0	0	1	0	0	0	1	1	1	1	1	0	2	0	0	0	0	1	1	1	1	1	2	0	0	2	1	0	0	1	0	0	1	0	1	0	0	0	1
364	1	0	0	0	2	2	2	0	1	1	0	0	1	1	1	0	2	1	1	1	1	0	1	0	0	1	0	2	2	2	0	1	1	1	0	2	1	0	0	0	0	0	1	0	1	1	0	0	0
365	0	2	0	0	0	0	2	0	0	0	1	0	0	0	0	0	2	0	1	0	0	0	2	0	0	0	0	0	2	1	0	1	0	1	0	2	1	1	1	1	0	0	1	0	1	1	0	0	0
366	1	0	0	0	0	0	1	0	0	0	0	0	2	1	1	0	2	0	2	1	1	0	2	0	0	0	1	2	2	2	0	0	2	1	2	1	2	1	0	2	1	0	0	0	2	1	0	0	0
367	1	1	0	0	1	1	1	0	2	2	0	1	0	0	0	0	0	2	0	1	1	0	2	0	0	0	0	2	2	2	0	2	1	0	1	1	2	0	0	2	0	0	0	0	0	1	0	0	1
368	1	0	0	0	1	1	1	1	0	1	0	0	1	1	1	0	1	1	1	1	1	0	2	0	0	0	0	1	1	1	1	1	1	1	0	2	1	0	0	1	1	0	0	0	1	0	0	0	2
369	0	0	0	0	0	0	1	1	0	1	0	0	0	0	0	0	1	0	2	0	0	1	2	0	0	0	0	1	2	2	0	1	2	0	1	1	2	0	2	0	0	0	0	1	0	0	0	0	0
370	0	2	1	1	0	0	2	0	0	0	1	0	0	0	0	0	0	0	1	1	1	0	1	0	0	0	0	2	2	1	1	2	2	0	0	2	1	1	1	1	0	1	0	0	1	1	0	1	0
371	0	1	0	1	0	0	0	0	0	0	1	0	0	0	0	0	2	0	2	0	0	0	2	0	0	0	0	1	2	2	0	1	1	1	1	1	2	0	0	2	0	0	1	0	1	2	0	0	1
372	1	0	0	1	0	0	2	1	0	1	0	0	0	0	0	0	0	2	1	0	0	0	2	0	0	0	0	1	1	1	0	1	1	0	0	2	1	0	0	2	0	1	0	1	2	0	0	0	1
373	0	0	0	0	1	1	1	0	0	0	0	0	1	1	1	0	1	1	1	1	1	0	2	0	0	0	0	2	1	1	0	1	1	0	1	1	2	0	1	1	0	0	1	0	1	0	0	0	0
374	0	0	1	0	0	0	2	1	0	1	0	0	1	1	1	0	2	0	2	0	0	0	2	0	0	0	0	2	2	1	1	1	1	0	0	2	2	0	1	2	1	1	0	0	0	2	0	1	0
375	1	2	0	0	0	0	1	0	1	1	1	0	1	1	1	0	0	0	1	1	1	1	2	0	0	0	0	2	1	1	1	1	1	1	1	1	1	0	1	2	1	0	0	1	0	0	0	1	0
376	0	2	0	0	0	0	1	1	0	1	0	1	1	0	0	0	2	1	2	1	1	0	2	0	0	0	0	1	2	2	0	2	1	0	0	2	1	0	2	1	1	0	0	0	0	1	0	0	1
377	0	2	0	1	0	0	1	0	1	1	0	0	1	1	0	0	2	1	1	1	0	0	1	0	0	1	0	1	2	2	1	0	0	0	0	2	2	0	1	1	0	0	2	0	1	1	0	0	0
378	1	1	0	1	0	0	1	1	1	1	0	1	1	1	1	0	1	0	2	0	0	0	1	0	0	0	0	2	2	2	1	2	1	0	1	1	2	0	1	1	0	0	0	0	0	0	0	0	1
379	1	2	0	0	0	0	0	0	1	1	0	0	0	0	0	0	0	1	1	1	0	0	2	0	0	0	0	2	2	2	1	1	1	0	1	1	0	1	1	0	0	0	0	0	0	0	0	0	0
380	1	1	0	0	0	0	2	1	0	1	0	0	1	1	1	0	1	0	1	1	1	1	1	0	0	0	0	1	2	2	1	1	1	0	0	2	0	0	2	0	1	0	0	1	0	1	0	2	0
381	0	1	0	0	0	0	1	1	0	1	0	0	2	2	2	0	1	1	1	0	0	0	2	0	0	0	1	2	2	1	0	1	2	0	0	2	0	0	1	0	0	0	0	0	0	1	0	0	0
382	1	1	0	0	0	0	0	0	2	2	0	0	0	0	0	0	1	1	1	1	1	0	1	0	0	0	0	2	2	1	0	1	1	0	0	2	0	0	2	0	1	0	2	0	2	1	0	0	1
383	1	1	0	0	1	1	1	0	1	1	0	0	0	0	0	0	1	2	1	1	0	0	2	0	0	0	0	2	2	2	1	1	1	0	0	1	1	0	0	0	0	0	1	0	1	0	0	0	0
384	0	0	0	1	0	0	2	0	0	0	1	1	2	1	1	0	1	0	1	0	0	0	2	0	0	0	0	0	1	2	0	1	1	0	1	1	1	0	1	1	0	0	1	0	1	0	0	0	0
385	1	1	1	1	0	0	0	0	2	2	0	0	2	1	1	0	1	2	0	2	1	0	1	0	0	0	0	2	2	2	2	2	1	0	1	1	1	0	2	1	1	1	0	0	1	0	0	0	0
386	0	0	0	0	0	0	0	0	1	1	0	1	1	0	0	1	1	0	2	0	0	0	2	0	0	0	0	1	2	2	0	2	2	0	0	2	2	0	0	1	0	0	0	0	0	0	0	0	2
387	0	0	0	1	1	1	2	1	0	1	1	1	2	2	2	0	0	2	0	1	0	0	1	0	0	0	0	1	2	2	0	2	1	0	1	1	1	0	1	1	0	0	1	0	1	1	0	0	1
388	0	1	0	1	0	0	2	0	0	0	2	0	2	2	2	0	2	2	0	1	1	0	2	0	0	1	0	2	2	2	0	1	1	0	1	1	1	0	1	2	1	0	0	0	0	0	0	0	0
389	1	1	0	1	0	0	1	0	1	1	0	0	1	1	1	0	2	0	2	0	0	0	2	0	0	0	1	1	1	1	0	1	1	0	0	2	1	0	1	1	0	0	0	0	0	0	0	0	0
390	0	1	1	0	0	1	1	0	0	0	1	0	1	1	1	0	1	0	2	0	0	1	1	1	1	1	0	2	2	2	1	1	0	0	2	0	2	0	1	1	0	0	0	0	0	0	0	0	0
391	0	2	0	0	0	0	2	0	0	0	0	2	2	1	1	0	1	0	2	0	0	0	2	0	0	0	0	1	2	2	0	2	2	0	1	1	1	0	0	1	0	1	0	0	0	1	0	0	1
392	1	1	0	0	1	1	2	0	0	0	1	0	0	0	0	0	0	2	0	1	1	0	1	0	0	1	1	1	2	2	0	2	2	0	2	0	2	0	1	1	0	0	1	0	1	1	0	0	0
393	0	1	0	0	0	0	1	1	1	2	0	0	1	1	1	0	0	1	2	0	0	0	1	0	0	0	0	2	2	2	1	1	2	0	1	1	1	0	0	2	0	0	0	0	0	0	0	0	1
394	1	1	1	1	0	0	2	1	0	1	0	0	1	1	1	0	1	1	1	1	1	0	1	1	1	1	0	2	2	2	1	1	1	0	0	2	1	0	0	1	0	1	0	0	1	0	0	0	0
395	0	1	0	0	0	0	1	1	1	2	0	0	1	0	0	0	1	1	1	1	1	0	2	0	0	0	0	1	2	2	1	2	1	0	1	1	2	0	1	2	1	1	1	0	0	0	1	0	0
396	1	1	0	1	0	0	1	2	0	2	0	0	1	0	0	0	1	1	1	1	0	0	2	0	0	0	1	2	2	2	1	1	2	1	2	1	1	0	0	2	0	0	0	1	0	0	0	0	0
397	0	0	0	0	1	1	0	0	1	1	0	0	0	0	0	0	1	0	2	0	0	0	1	0	0	0	0	0	2	1	0	1	0	2	1	1	1	0	1	1	0	0	1	0	1	0	0	1	1
398	0	0	0	0	2	2	1	0	1	1	0	0	0	0	0	0	0	2	0	1	1	1	2	0	0	0	0	1	1	1	1	0	0	0	0	2	1	0	1	0	0	1	0	1	2	0	1	0	0
399	0	1	0	1	0	0	0	0	1	1	1	0	1	1	1	0	2	1	1	0	0	1	2	0	0	1	0	2	2	2	1	1	2	0	2	0	1	1	0	0	0	0	0	0	0	0	0	1	0
400	0	1	0	1	0	0	1	0	1	1	0	2	2	1	1	0	1	1	1	0	0	0	2	0	0	0	0	2	2	2	1	1	1	0	1	1	2	1	0	1	0	0	0	1	1	1	0	0	1
401	0	1	0	1	0	0	1	0	0	0	1	1	1	0	0	1	2	1	1	1	1	1	0	0	0	1	0	2	2	2	2	1	0	2	1	1	1	1	0	1	0	0	0	0	0	0	0	0	1
402	1	0	0	0	1	1	1	0	0	0	1	0	0	0	0	0	1	1	1	1	0	0	1	0	0	0	0	1	1	1	0	2	1	0	1	1	1	0	0	2	0	0	0	1	0	1	0	0	0
403	1	1	0	0	0	0	2	0	1	1	1	1	1	0	0	1	0	0	2	1	1	1	2	0	0	0	0	2	2	2	0	1	1	0	0	2	0	1	1	0	0	0	0	0	0	0	0	0	0
404	1	1	0	0	0	0	2	0	0	0	0	0	1	1	1	0	1	1	1	0	0	1	2	0	0	0	0	2	1	1	0	2	2	0	2	0	2	0	0	2	0	0	0	0	0	0	0	0	0
405	0	1	0	0	1	1	0	0	1	1	0	0	0	0	0	0	1	0	2	1	1	0	2	0	0	0	0	1	2	2	1	2	1	0	2	2	1	0	1	1	0	1	0	1	1	0	0	0	0
406	0	0	0	0	1	1	2	0	0	0	1	1	1	0	0	1	0	1	2	1	1	0	2	0	0	0	0	2	2	1	1	1	1	2	2	1	2	0	1	1	0	0	0	0	0	0	0	0	0
407	1	2	1	1	0	0	2	0	0	0	2	0	0	0	0	0	1	0	2	0	0	1	2	0	0	0	0	2	2	2	0	2	2	0	0	2	1	0	1	1	0	0	0	0	1	1	0	0	0
408	0	1	0	1	0	0	2	0	0	0	1	1	1	0	0	1	0	0	2	0	0	0	2	0	0	2	0	2	2	1	0	0	0	0	1	1	0	1	0	0	0	0	0	0	0	0	0	0	0
409	0	1	0	1	0	0	1	0	0	0	0	0	1	1	1	0	2	1	2	1	1	0	2	0	0	0	1	2	2	2	1	1	0	1	0	2	0	0	2	1	1	0	1	0	1	1	0	0	0
410	1	1	0	1	0	0	1	0	2	2	0	0	1	1	1	0	1	1	1	1	1	0	1	1	1	1	0	2	2	2	0	2	1	1	0	2	1	0	1	2	1	0	0	0	0	1	0	0	0
411	1	2	0	0	0	0	1	0	0	0	1	0	0	0	0	0	0	0	2	0	0	0	2	0	0	1	0	1	2	2	0	1	1	0	0	2	1	0	1	2	1	1	0	0	2	1	0	0	0
412	0	0	0	0	0	0	1	0	0	0	1	0	0	0	0	0	1	2	0	1	1	1	2	0	0	0	0	2	2	2	1	1	1	0	1	1	1	1	0	1	0	2	0	0	1	1	0	0	0
413	1	1	1	1	0	0	1	1	1	2	0	0	0	0	0	0	1	0	2	0	0	1	2	0	0	0	0	1	2	2	0	1	1	0	0	2	0	0	1	1	0	0	1	0	1	0	0	0	0
414	1	2	0	0	0	0	2	0	0	0	0	1	2	2	2	0	2	1	1	0	0	0	2	0	0	0	0	2	2	2	0	1	2	0	0	2	2	1	0	2	1	0	0	0	0	0	0	0	1
415	0	2	0	0	0	0	0	0	0	0	1	0	1	0	0	0	0	1	2	1	1	0	2	0	0	0	0	1	2	2	0	1	2	1	2	1	1	1	0	1	0	0	0	0	0	0	0	0	0
416	0	2	0	0	0	0	1	0	1	1	0	0	0	0	0	0	2	1	1	0	0	0	2	0	0	1	0	2	2	2	0	0	0	0	1	1	1	0	0	2	0	0	0	0	0	0	0	0	2
417	0	0	0	0	1	1	1	0	1	1	0	0	1	0	0	0	1	1	1	1	0	0	2	0	0	0	0	1	2	2	0	1	1	0	0	2	1	0	1	1	0	0	1	0	1	1	0	0	1
418	0	1	0	0	0	0	1	0	1	1	0	0	0	0	0	0	0	2	0	1	1	0	2	0	0	0	0	2	2	2	0	2	1	1	1	1	2	0	0	2	0	0	0	1	0	1	0	0	0
419	1	1	0	0	0	0	1	0	0	0	0	0	0	0	0	0	1	1	1	0	0	0	2	0	0	0	0	2	2	2	0	1	1	1	0	2	1	0	2	0	0	1	0	0	1	2	0	1	0
420	0	2	0	0	0	0	2	1	0	1	0	0	0	0	0	0	2	0	2	0	0	1	2	0	0	0	0	2	2	2	2	0	0	0	0	2	1	1	0	1	0	0	0	0	0	0	0	0	1
421	1	0	0	0	1	1	0	0	0	0	1	1	1	0	0	0	1	0	1	1	1	1	1	1	1	1	0	2	2	2	1	1	1	1	1	1	2	0	0	1	0	0	1	0	0	0	0	0	0
422	0	0	0	0	2	2	2	0	0	0	1	0	0	0	0	0	0	1	1	0	0	0	2	0	0	0	0	2	1	1	0	1	1	0	1	1	2	1	0	0	0	0	1	0	2	0	0	0	0
423	1	1	0	0	1	1	2	1	0	1	0	0	0	0	0	0	2	2	0	2	2	0	1	0	0	0	0	0	2	1	0	1	1	1	0	2	1	1	0	1	0	0	0	0	0	1	0	2	0
424	1	1	0	0	1	1	1	0	1	1	0	1	1	0	0	0	1	0	2	0	0	1	1	1	1	1	0	2	2	2	1	1	0	2	0	2	1	2	0	0	0	0	0	1	0	1	0	0	0
425	0	0	0	0	0	0	1	1	0	1	0	0	0	0	0	0	0	2	0	1	0	1	2	0	0	0	0	2	2	2	1	0	1	1	1	1	0	0	1	0	0	0	0	0	0	0	0	0	0
426	1	1	1	1	0	0	1	0	1	1	1	1	1	0	0	1	0	1	1	0	0	0	1	0	0	0	0	1	2	2	0	1	1	0	0	2	1	0	0	1	0	0	1	0	1	1	0	0	0
427	0	0	0	0	0	0	0	0	2	2	0	0	1	1	1	0	1	1	1	0	0	1	1	0	0	0	0	2	2	2	1	0	0	0	0	2	2	0	0	1	0	0	0	0	2	0	0	0	1
428	1	1	0	0	0	0	1	0	0	0	1	0	0	0	0	0	2	1	1	1	1	0	2	0	0	0	0	2	2	2	1	2	2	0	1	1	1	1	0	1	0	1	1	0	1	1	0	1	0
429	0	0	0	0	0	0	2	1	0	1	1	0	1	1	1	0	0	0	2	0	0	0	1	0	0	0	0	2	1	1	0	2	2	0	2	0	1	0	0	1	0	0	0	0	1	0	0	1	0
430	0	2	0	0	0	0	1	0	1	1	0	0	0	0	0	0	0	1	2	0	0	1	1	0	0	0	0	2	2	2	0	1	2	0	1	1	1	0	1	1	0	0	2	0	1	1	0	0	0
431	1	0	0	0	0	0	1	0	2	2	0	1	2	1	1	1	2	0	2	0	0	0	2	0	0	1	1	2	2	2	1	2	2	0	1	1	2	0	1	1	0	0	0	0	1	1	0	0	0
432	0	0	0	0	0	0	1	0	0	0	1	0	0	0	0	0	2	0	1	0	0	0	2	0	0	1	0	2	2	2	0	1	2	1	2	1	1	0	0	2	0	1	0	0	1	1	0	0	0
433	0	2	0	0	0	0	2	0	2	2	0	0	1	0	0	0	0	0	2	0	0	0	2	0	0	0	0	2	2	2	0	2	2	0	1	1	1	1	0	2	1	0	1	0	1	2	0	0	2
434	0	1	0	0	1	1	1	0	2	2	0	0	0	0	0	0	2	2	0	2	1	0	2	0	0	0	0	1	2	2	0	1	2	1	1	1	2	0	1	1	0	0	0	0	2	1	0	0	0
435	0	2	1	1	0	0	1	1	0	1	0	1	1	1	1	0	2	2	1	0	0	0	2	0	0	0	0	1	2	2	0	2	2	0	1	1	1	1	1	1	0	1	0	0	1	0	0	0	1
436	0	2	0	1	0	0	2	0	0	0	0	0	0	0	0	0	2	1	1	1	1	0	1	0	0	0	0	2	1	1	0	0	0	1	0	2	2	0	0	2	0	0	2	0	1	1	0	0	0
437	0	2	0	0	0	0	1	0	0	0	1	0	0	0	0	0	2	0	2	0	0	1	1	1	1	1	0	1	2	2	0	2	1	0	0	2	1	0	1	1	0	1	0	0	1	1	0	1	0
438	0	1	0	0	1	1	0	0	1	1	1	1	1	1	2	0	1	1	2	1	0	0	1	0	0	0	0	0	1	2	0	1	1	0	0	2	1	1	0	2	1	0	0	0	0	1	0	0	0
439	1	1	0	0	0	0	0	0	1	1	1	0	0	0	0	0	1	1	1	0	0	0	1	0	0	0	0	2	2	2	1	1	1	1	0	1	1	0	1	1	0	0	0	0	1	1	0	0	1
440	1	0	0	0	2	2	0	0	1	1	1	0	1	1	1	0	1	0	2	0	0	0	1	0	0	0	1	2	2	2	1	0	0	0	0	2	2	0	1	0	0	0	1	0	1	2	0	0	0
441	0	0	0	0	1	1	0	0	2	2	0	0	1	1	1	0	1	0	2	0	0	0	2	0	0	0	0	2	1	1	0	1	1	0	0	2	1	1	0	1	0	0	0	0	1	0	0	0	1
442	1	1	1	1	0	0	1	1	1	2	0	1	1	0	0	1	2	2	0	2	2	1	2	0	0	0	0	2	2	2	1	0	0	0	0	2	1	0	0	1	0	1	0	0	1	0	0	0	0
443	0	1	0	0	0	0	1	0	0	0	1	0	0	0	0	0	0	2	0	1	1	0	0	0	0	0	0	2	1	1	0	1	1	0	0	2	1	0	0	1	0	1	0	1	2	0	0	0	0
444	1	1	0	0	1	1	0	0	1	1	0	1	1	1	1	0	1	0	1	0	0	0	2	0	0	0	0	0	1	2	0	0	1	1	1	1	1	0	1	2	1	0	0	0	0	1	0	0	0
445	1	2	0	0	0	0	1	0	1	1	1	0	1	1	1	0	1	1	1	0	0	0	2	0	0	1	0	2	2	2	0	2	2	0	1	1	1	2	0	0	0	0	2	0	1	1	0	0	0
446	0	2	0	0	0	0	1	0	0	0	1	0	2	0	0	0	1	1	1	0	0	0	2	0	0	0	0	2	1	1	1	2	2	0	0	2	1	1	0	1	0	1	0	1	2	0	0	0	1
447	1	1	0	1	0	0	1	0	0	0	1	0	1	0	0	0	1	1	1	0	0	0	1	0	0	0	0	1	2	2	0	0	0	0	0	1	1	0	0	1	0	0	0	0	2	0	0	0	1
448	0	1	0	1	1	1	1	1	0	1	0	0	0	0	0	1	1	0	2	1	1	0	1	0	0	0	0	2	2	2	1	2	1	0	0	2	1	0	2	0	0	0	1	0	1	0	0	0	0
449	0	0	0	0	0	0	1	0	1	1	0	1	1	0	0	1	0	0	2	0	0	0	2	0	0	0	0	1	2	2	0	1	1	1	0	2	2	0	0	1	0	0	0	0	1	1	0	0	1
450	1	2	1	2	0	0	0	0	2	2	0	0	1	2	1	0	1	1	1	1	0	1	1	0	0	0	0	1	1	0	1	1	1	0	1	1	1	0	1	1	0	0	0	0	0	0	0	0	1
451	1	1	0	0	0	0	0	0	1	1	0	1	0	0	1	0	2	0	2	0	0	1	2	0	0	0	0	2	1	1	1	0	1	2	1	2	1	0	0	2	0	0	0	1	0	0	0	0	0
452	1	1	0	1	0	0	1	0	1	1	1	1	1	0	0	1	1	2	1	0	0	0	2	0	0	0	1	2	2	2	0	1	0	2	1	1	1	0	2	0	1	1	0	1	1	0	0	0	1
453	1	1	0	0	0	0	2	0	0	0	0	0	0	0	0	0	0	1	1	0	0	1	2	0	0	0	0	1	2	2	0	1	0	0	0	2	2	0	1	1	0	0	0	0	0	0	0	0	0
454	0	1	0	0	1	1	0	0	2	2	0	1	2	1	1	1	0	1	1	0	0	0	2	0	0	0	0	2	1	2	1	0	0	0	2	0	1	0	0	1	0	0	0	0	0	0	0	0	0
455	0	2	0	1	0	0	1	1	1	2	1	0	0	0	0	0	0	2	0	1	0	0	2	0	0	0	0	1	1	0	1	2	1	1	0	2	1	0	0	2	0	0	0	0	0	0	0	0	2
456	0	2	0	0	0	0	0	0	1	1	0	0	1	1	1	0	1	1	1	0	0	0	2	0	0	0	0	1	2	2	0	2	1	1	0	2	1	0	1	1	0	1	0	0	0	0	0	0	0
457	1	2	0	1	0	0	1	0	1	1	1	0	1	1	1	0	1	1	1	1	1	0	2	0	0	0	0	2	2	2	0	1	1	0	1	1	2	1	0	1	0	0	0	0	0	0	0	1	1
458	1	2	1	0	1	1	2	0	0	0	1	1	0	0	1	0	1	0	2	0	0	0	2	0	0	0	1	1	2	2	0	1	2	0	0	2	1	1	1	1	1	0	0	0	0	0	0	0	0
459	0	0	0	0	1	1	1	0	0	0	1	1	1	1	1	0	0	2	0	1	1	0	1	0	0	0	0	1	1	1	1	2	2	1	0	2	1	1	0	1	0	0	0	0	0	1	0	0	0
460	0	1	0	0	0	0	0	0	2	2	0	1	2	1	1	0	1	0	2	1	1	1	2	0	0	0	0	2	2	2	1	1	0	0	2	0	2	0	1	1	0	0	0	0	0	1	0	0	0
461	0	1	0	0	0	0	1	0	1	1	1	0	1	1	1	0	1	2	0	0	0	0	1	0	0	0	0	2	2	2	0	2	2	0	1	1	1	0	1	1	0	0	1	0	1	0	0	0	0
462	0	0	0	0	0	0	1	0	1	1	1	0	2	1	1	0	2	1	2	1	1	0	2	0	0	0	0	2	1	1	0	1	0	1	0	2	2	0	0	1	0	2	0	0	0	0	0	0	0
463	1	2	1	1	0	0	2	1	0	1	0	1	0	0	1	0	1	1	1	1	1	0	1	0	0	1	0	2	2	1	0	1	1	1	1	1	1	0	1	2	1	0	0	0	0	0	0	0	0
464	1	1	0	0	0	0	1	1	1	2	0	0	0	0	0	0	2	0	2	0	0	1	2	0	0	0	0	2	2	2	1	1	1	0	0	2	2	0	0	2	1	0	0	0	1	0	0	0	0
465	1	2	1	0	1	1	1	1	1	2	0	1	0	0	1	0	1	1	1	1	1	1	2	0	0	0	0	2	2	2	0	1	1	0	0	2	1	1	1	1	1	0	0	0	0	0	0	0	0
466	1	0	0	0	0	0	1	0	1	1	0	0	1	1	1	0	1	2	0	1	1	0	0	0	0	1	0	1	2	2	1	1	0	0	0	2	1	0	2	0	0	0	1	0	1	2	0	0	1
467	1	2	0	0	1	1	2	1	0	1	0	1	2	2	2	0	0	2	0	1	0	0	2	0	0	0	0	2	2	2	0	1	1	0	0	2	1	0	1	1	0	0	2	0	2	1	0	0	0
468	1	1	0	1	0	0	2	0	0	0	0	0	0	0	0	0	1	1	1	0	0	1	2	0	0	1	0	2	2	2	0	2	1	1	1	1	2	0	1	1	0	0	0	0	0	0	0	0	0
469	0	1	0	1	0	0	0	0	2	2	0	1	1	0	0	1	1	2	1	0	0	0	2	0	0	0	0	2	2	2	0	1	1	0	1	1	1	0	0	1	0	0	0	0	0	0	0	0	0
470	1	2	0	0	0	0	1	0	1	1	0	0	0	0	0	0	0	2	0	1	0	0	0	0	0	0	0	2	2	2	1	1	1	0	0	2	1	1	0	1	0	2	0	0	0	0	0	2	0
471	1	0	0	0	1	1	1	0	1	1	0	0	2	1	1	0	0	1	1	1	1	0	2	0	0	0	0	2	2	2	1	2	1	1	1	1	0	1	1	0	0	0	1	0	1	1	0	1	0
472	1	1	0	1	0	0	1	0	0	0	0	0	1	1	1	0	2	1	2	0	0	1	1	1	1	1	0	2	2	2	2	0	1	0	0	2	0	0	1	1	0	0	0	0	0	0	0	0	1
473	0	2	0	0	0	0	2	1	0	1	0	0	0	0	0	0	2	0	2	1	0	2	1	1	1	1	0	2	2	2	0	1	2	0	1	1	2	1	0	2	1	0	0	0	0	2	1	0	0
474	0	1	1	1	1	1	2	0	0	0	0	0	1	1	1	0	2	2	0	1	1	2	2	0	0	0	0	2	2	2	1	2	2	0	2	0	1	1	1	1	1	0	0	0	0	0	0	0	0
475	0	0	0	1	1	1	2	0	0	0	2	0	1	0	0	0	1	1	2	0	0	0	2	0	0	0	0	2	2	2	1	0	0	1	2	1	1	0	0	0	0	1	0	0	1	0	0	0	0
476	1	2	1	0	0	1	0	0	2	2	0	0	0	0	0	0	1	0	2	1	1	0	1	0	0	0	0	2	2	2	2	0	0	1	0	2	2	1	0	0	0	2	0	0	1	0	0	0	0
477	0	1	0	0	0	0	2	0	1	1	1	1	2	0	0	1	0	0	2	0	0	1	2	0	0	0	1	2	2	2	1	2	2	1	0	2	1	0	0	1	0	0	0	0	2	1	0	0	2
478	0	1	0	0	0	0	1	1	1	2	0	0	0	0	0	0	1	1	1	0	0	1	2	0	0	0	0	2	1	1	0	1	1	1	0	2	2	1	0	0	0	0	1	0	1	2	0	0	0
479	0	1	1	1	0	0	1	0	1	1	1	0	0	0	0	1	2	0	2	0	0	0	2	0	0	0	0	2	1	1	1	2	1	0	0	2	2	1	0	2	1	0	1	0	1	0	0	0	0
480	0	1	0	1	0	0	0	0	2	2	0	0	1	1	1	0	1	2	0	1	1	0	1	0	0	1	0	2	2	2	2	1	1	0	0	2	2	0	1	1	1	0	0	0	0	0	0	0	0
481	1	1	0	2	0	0	1	0	1	1	1	0	1	1	1	0	1	1	1	1	1	0	2	0	0	0	0	1	2	2	1	1	0	2	1	1	1	0	2	0	0	1	0	0	1	1	0	0	0
482	0	0	0	0	1	1	1	1	1	2	0	1	1	1	1	0	2	1	1	1	0	0	2	0	0	0	0	0	2	2	0	1	1	2	0	2	1	0	0	0	0	1	0	0	0	0	0	1	0
483	0	1	0	0	0	0	2	0	0	0	2	0	1	1	1	0	2	0	2	0	0	1	2	0	0	0	0	1	2	2	1	2	1	0	1	1	1	1	0	0	0	1	0	0	0	0	0	0	0
484	0	0	0	0	1	1	0	0	1	1	0	0	0	0	0	0	0	2	0	0	0	0	2	0	0	1	0	1	1	1	0	1	1	0	1	1	2	0	0	2	0	0	0	0	0	1	0	1	0
485	0	2	1	0	0	0	1	0	0	0	0	1	2	1	1	1	1	0	2	0	0	0	1	0	0	0	0	2	2	1	0	1	1	0	1	1	1	0	0	1	0	0	0	0	1	1	0	0	1
486	0	0	0	0	0	0	2	1	0	1	0	1	0	0	0	0	1	1	1	1	0	0	2	0	0	0	0	2	2	2	0	1	1	0	1	1	0	1	1	0	0	0	0	0	0	2	0	1	0
487	0	1	0	0	0	0	2	0	0	0	2	0	1	1	1	0	0	2	0	1	0	0	2	0	0	0	0	2	2	2	1	1	1	0	1	1	1	0	1	1	0	0	0	0	0	0	0	0	0
488	1	0	0	0	0	0	1	0	1	1	0	0	0	0	0	0	0	2	0	1	0	0	2	0	0	0	1	2	1	1	0	2	2	0	0	2	1	0	2	0	0	0	1	0	0	0	0	0	1
489	1	1	1	1	0	0	1	1	0	1	0	0	1	1	1	0	1	0	2	0	0	0	2	0	0	0	0	2	2	2	0	1	1	2	0	2	0	0	1	1	1	0	0	1	0	0	0	0	0
490	0	0	0	0	0	0	1	1	1	1	0	1	2	2	2	0	1	1	1	0	0	0	2	0	0	0	1	1	2	2	0	0	1	0	0	2	1	0	0	1	0	0	0	0	0	0	0	0	1
491	0	1	0	0	0	0	1	0	0	0	1	0	0	0	0	0	2	0	2	0	0	1	2	0	0	1	0	1	2	2	0	1	1	0	1	1	1	1	0	0	0	0	0	0	0	0	0	0	1
492	1	2	0	0	0	0	0	0	1	1	0	0	1	1	1	0	2	2	0	1	1	0	2	0	0	1	0	1	2	2	0	0	0	0	0	2	2	0	0	2	0	0	0	0	1	0	0	0	0
493	1	1	0	1	1	1	2	1	0	1	1	0	0	0	0	0	2	0	1	0	0	0	2	0	0	0	0	2	2	2	2	2	1	2	1	1	1	1	0	1	0	0	0	0	1	1	0	1	0
494	0	1	0	0	0	0	2	0	1	1	1	0	1	1	1	0	1	1	1	0	0	1	2	0	0	0	0	2	2	2	0	0	0	1	0	2	0	0	1	0	0	0	0	0	0	0	0	0	1
495	0	1	0	0	0	0	0	0	1	1	0	0	1	1	2	0	0	0	2	0	0	0	2	0	0	0	0	1	1	2	0	1	2	0	0	2	2	0	1	1	0	0	0	0	0	0	0	1	1
496	0	1	1	0	0	0	1	1	1	2	0	1	1	0	0	1	2	1	1	1	0	0	2	0	0	0	0	0	2	2	0	0	0	0	0	2	1	0	1	2	1	0	0	0	0	0	0	0	0
497	0	2	0	0	0	0	1	0	0	0	1	0	0	0	0	0	0	1	2	0	0	0	1	1	1	1	1	2	1	1	0	2	2	0	2	0	1	0	1	2	1	1	0	0	1	1	0	0	0
498	0	0	0	0	0	0	1	0	1	1	0	0	0	0	0	0	0	2	1	0	0	0	2	0	0	0	0	2	1	1	0	2	2	0	2	0	0	1	0	0	0	0	1	0	0	0	0	0	0
499	0	0	0	0	0	0	0	0	0	0	1	0	0	0	0	0	2	0	2	1	0	0	2	0	0	0	0	2	2	2	0	1	0	1	0	2	2	0	0	1	0	0	0	1	1	1	0	1	0
500	1	1	0	0	0	0	0	0	0	0	1	1	1	0	0	1	0	0	2	0	0	0	1	0	0	1	0	2	2	2	1	0	0	1	0	2	2	0	2	1	0	0	1	0	1	1	0	0	0
501	0	1	0	0	0	0	2	0	0	0	0	2	2	2	2	0	0	1	1	0	0	1	2	0	0	0	0	1	2	2	0	1	0	1	1	2	0	1	1	0	0	0	0	0	0	0	0	0	0
502	1	1	0	0	0	0	1	1	1	2	0	0	0	0	0	0	1	1	1	1	1	0	1	0	0	0	0	1	2	2	0	1	1	1	1	1	1	0	0	1	0	1	0	0	1	1	0	0	0
503	1	1	0	0	0	0	0	0	0	0	0	0	0	0	0	0	0	2	0	1	0	0	2	0	0	0	1	1	2	2	0	1	1	0	0	2	1	0	1	1	0	0	0	0	1	1	0	0	0
504	0	1	0	1	0	0	1	0	0	0	0	0	0	0	0	0	2	1	1	0	0	0	2	0	0	0	0	2	2	2	0	1	1	0	1	1	2	0	0	1	0	0	2	0	1	1	0	0	0
505	1	1	0	0	0	0	1	0	2	2	0	0	0	0	0	0	2	1	1	0	0	1	1	0	0	0	0	1	2	2	1	2	1	0	0	2	1	0	1	1	0	0	0	1	1	1	0	0	0
506	0	1	0	0	0	0	0	0	2	2	0	0	1	1	1	0	0	1	1	1	1	0	2	0	0	0	0	1	2	2	1	1	1	1	1	1	1	0	0	1	0	0	0	0	0	1	0	0	1
507	1	2	0	0	0	0	1	0	2	2	0	0	0	0	0	0	1	1	1	1	1	1	0	1	1	1	0	2	1	1	0	1	1	1	0	2	1	0	2	0	0	0	0	0	0	1	0	0	0
508	0	1	1	0	0	1	1	0	2	2	0	1	2	1	1	1	1	0	1	0	0	1	2	0	0	0	0	2	1	1	0	1	0	0	0	2	2	0	0	2	0	2	0	0	0	0	0	0	0
509	0	2	0	0	0	0	2	1	0	1	1	0	2	2	2	0	1	1	1	1	1	1	2	0	0	1	0	2	2	1	0	2	2	0	2	0	1	0	2	0	0	1	0	0	1	0	0	0	0
510	0	0	0	0	1	1	0	0	2	2	0	0	0	0	0	0	2	1	1	1	1	1	2	0	0	0	0	1	1	1	0	1	1	2	2	1	2	0	0	2	0	0	0	0	1	1	0	0	0
511	0	1	0	0	0	0	0	0	1	1	0	1	2	2	2	0	1	1	1	1	1	0	2	0	0	0	0	1	2	2	0	0	0	0	1	1	1	1	1	1	1	0	1	0	1	2	0	2	0
512	0	0	0	0	0	0	2	0	0	0	1	0	0	0	0	0	1	1	1	1	1	1	2	0	0	0	0	1	2	2	1	2	1	0	0	2	1	1	0	2	1	0	1	0	1	1	0	0	0
513	1	0	0	0	0	0	1	0	2	2	0	0	1	1	1	0	1	1	1	0	1	0	1	0	0	0	0	2	2	1	1	2	2	0	1	1	2	0	1	1	0	0	0	1	0	1	0	0	0
514	1	1	0	1	0	0	2	1	0	1	0	0	0	0	0	0	2	0	2	0	0	0	2	0	0	1	0	2	2	1	0	0	0	0	0	2	1	2	0	0	0	0	0	0	0	0	0	0	1
515	1	2	0	0	0	0	2	0	0	0	0	1	1	0	0	1	1	0	2	0	0	1	1	0	0	0	0	2	2	2	0	0	0	0	1	1	1	0	1	1	0	0	0	0	0	0	0	0	0
516	1	1	0	1	0	0	2	0	0	0	1	0	2	1	1	0	0	1	1	0	0	0	1	1	1	1	0	2	2	2	1	0	0	0	1	1	2	0	0	2	0	0	1	0	1	1	0	1	0
517	1	2	0	0	0	0	0	0	1	1	0	1	1	0	0	1	1	2	0	1	1	0	2	0	0	0	0	0	1	1	0	1	2	0	1	1	2	0	1	1	1	1	0	0	1	1	0	0	0
518	0	2	1	0	0	1	2	1	0	1	0	0	0	0	0	0	1	0	2	0	0	0	1	0	0	0	0	1	2	2	0	0	1	1	1	1	2	0	0	2	0	0	0	1	1	1	0	0	0
519	0	1	0	1	1	1	1	0	2	2	0	0	1	1	1	0	1	0	2	0	0	1	2	0	0	0	0	2	2	2	0	1	1	0	0	2	2	0	0	2	0	0	1	0	1	0	0	0	0
520	0	2	1	1	0	0	0	0	2	2	0	0	0	0	0	0	2	0	2	0	0	1	1	1	1	1	0	2	2	2	0	2	2	0	1	1	0	0	1	0	0	0	1	0	1	1	0	1	0
521	1	2	0	0	0	0	1	1	0	1	0	1	1	0	0	1	1	1	1	0	0	0	2	0	0	0	0	1	2	2	1	0	1	1	1	1	0	0	1	1	1	0	0	0	0	0	0	0	0
522	1	1	0	0	1	1	1	1	1	2	0	1	1	0	0	1	0	1	1	0	0	0	2	0	0	0	0	2	2	2	2	2	2	1	1	0	1	0	2	0	1	0	0	2	0	2	0	0	0
523	1	1	0	0	0	0	2	0	0	0	0	0	1	0	0	0	2	0	2	1	0	1	2	0	0	0	0	2	2	2	1	1	0	1	1	2	0	0	1	0	0	0	0	0	0	0	0	0	1
524	1	1	0	1	0	0	1	1	1	1	0	0	1	1	1	0	2	0	2	0	0	0	2	0	0	0	0	2	2	2	0	1	1	0	0	2	1	0	1	0	0	0	0	0	0	0	0	1	0
525	0	2	0	0	0	0	1	0	1	1	0	0	1	1	1	0	1	0	2	0	0	0	1	1	1	1	0	1	1	1	0	0	0	0	0	1	2	0	1	1	0	2	0	0	0	2	0	0	0
526	0	0	0	0	1	1	1	1	0	1	0	2	2	0	0	1	1	1	1	1	0	1	2	0	0	0	0	2	2	2	1	0	0	1	2	1	2	1	0	2	1	1	0	0	1	0	0	0	0
527	1	1	0	0	0	0	1	0	0	0	1	0	1	0	0	0	1	0	1	0	0	0	2	0	0	0	0	2	1	1	0	1	1	0	1	1	1	0	1	1	0	0	0	0	0	0	0	0	0
528	1	0	0	0	0	0	1	1	1	2	0	0	0	0	0	0	1	1	1	1	1	0	1	0	0	1	0	1	1	1	0	2	1	1	1	0	1	1	1	1	1	0	0	2	0	2	0	0	0
529	0	1	0	0	0	0	2	1	0	1	0	0	1	1	1	0	1	0	2	0	0	1	1	1	1	1	1	1	1	1	0	2	2	0	0	2	1	0	2	1	1	0	0	1	0	0	0	0	1
530	0	2	0	0	0	0	1	0	0	0	1	0	1	1	1	0	1	1	1	1	1	0	1	0	0	0	0	2	2	2	0	2	2	0	2	0	1	0	1	1	0	0	1	0	0	0	0	0	0
531	0	1	0	0	0	0	0	0	2	2	0	0	1	2	1	0	0	1	2	1	1	0	2	0	0	0	0	2	2	2	0	1	1	1	1	1	0	0	1	1	0	0	0	0	1	0	0	1	0
532	0	2	1	1	0	0	1	0	2	2	0	1	1	0	0	1	2	0	2	0	0	2	2	0	0	0	0	1	1	1	0	1	1	0	0	2	1	0	0	2	0	0	0	0	1	0	0	0	1
533	1	0	0	0	1	1	2	0	0	0	1	0	0	0	0	0	0	2	0	1	0	0	1	0	0	0	1	2	2	2	1	1	2	0	1	1	0	1	1	0	0	0	1	0	0	0	0	1	0
534	0	2	0	0	0	0	2	1	0	1	0	1	1	1	2	0	2	0	2	0	0	0	2	0	0	1	0	1	2	2	1	2	2	0	2	0	1	1	0	2	0	0	0	0	0	1	0	0	0
535	1	0	0	0	1	1	1	0	0	0	1	0	0	0	0	0	1	2	0	1	1	0	2	0	0	1	0	2	2	1	2	1	1	1	1	1	2	0	0	1	0	0	0	0	0	0	0	0	0
536	0	1	1	0	0	0	1	0	0	0	0	0	0	0	0	0	1	0	2	0	0	0	2	0	0	0	0	2	1	0	0	2	1	1	0	2	0	0	1	0	0	0	1	0	1	0	0	0	1
537	1	2	0	0	0	0	1	0	0	0	0	0	1	0	0	0	0	2	0	1	0	0	2	0	0	0	0	2	2	1	0	0	0	0	0	2	1	0	0	1	0	0	0	1	0	0	0	0	0
538	0	2	0	0	0	0	1	0	1	1	1	0	0	0	0	0	2	2	0	2	0	0	2	0	0	0	0	0	1	1	0	1	1	1	1	1	1	0	1	1	0	0	0	0	0	0	0	0	0
539	1	0	0	0	1	1	0	0	2	2	0	1	2	1	1	0	0	0	2	0	0	0	1	0	0	0	0	2	2	2	0	1	0	0	0	2	2	0	0	2	0	0	0	0	0	0	0	0	1
540	1	2	0	1	0	0	0	0	1	1	0	0	0	0	0	0	2	0	2	0	0	0	2	0	0	0	0	2	2	2	1	0	0	0	1	1	2	1	0	0	0	1	0	0	1	0	0	0	0
541	0	2	0	0	0	0	1	1	1	2	0	1	1	0	0	1	1	2	0	1	0	1	1	0	0	0	0	2	2	2	1	2	1	1	0	2	1	0	1	2	1	0	0	1	1	1	0	1	0
542	1	2	0	0	0	0	1	0	2	2	0	1	1	0	0	1	1	1	1	0	1	0	2	0	0	0	0	2	2	2	1	0	0	1	0	2	2	0	0	1	0	0	1	0	1	0	0	0	1
543	1	2	0	1	0	0	1	0	2	2	0	2	2	0	0	1	1	1	2	0	0	0	2	0	0	0	1	2	2	2	0	0	1	1	0	2	1	0	0	2	0	0	0	1	0	0	0	0	1
544	0	1	0	0	0	0	0	0	1	1	2	1	1	0	0	0	1	2	0	1	1	1	1	1	1	1	1	2	2	2	0	1	1	0	1	1	2	0	0	2	0	0	1	0	0	0	0	0	0
545	1	2	0	0	0	0	0	0	1	1	1	0	0	0	0	0	0	1	1	2	1	1	2	0	0	1	0	1	2	2	0	0	1	1	1	1	1	1	1	1	1	0	0	0	0	0	0	0	0
546	0	2	0	1	0	0	0	0	2	2	0	0	0	0	0	0	1	1	1	0	0	1	1	0	0	1	0	2	1	1	1	2	2	0	2	0	2	0	0	1	0	1	0	0	1	2	0	0	0
547	1	2	1	0	1	1	1	1	1	2	0	0	0	0	0	0	0	2	1	0	0	1	2	0	0	0	0	2	2	2	2	0	1	1	1	2	2	0	0	2	0	0	0	0	0	2	0	0	0
548	1	1	1	0	1	2	2	0	0	0	2	1	2	1	1	0	0	2	1	0	0	1	2	0	0	0	1	2	2	2	0	1	1	0	0	2	0	1	1	0	0	1	0	1	2	0	0	0	0
549	1	2	1	0	0	1	1	0	2	2	0	0	1	0	0	0	2	0	1	0	0	1	2	0	0	0	0	1	1	1	0	2	2	0	0	2	1	1	0	1	0	0	0	0	0	0	0	0	0
550	1	1	0	1	0	0	1	0	1	1	0	1	0	0	0	0	1	1	1	1	0	0	2	0	0	0	0	2	1	1	1	1	1	1	0	1	1	0	0	1	0	1	0	0	1	1	0	0	0
551	0	2	0	0	0	0	0	0	0	0	1	0	0	0	0	0	1	1	1	1	0	0	2	0	0	0	0	2	1	2	1	1	1	0	1	1	1	0	1	1	0	0	0	0	0	1	0	0	0
552	0	0	0	0	2	2	1	0	2	2	0	0	1	0	0	0	2	0	1	0	0	0	2	0	0	0	0	2	2	2	1	2	1	2	1	2	2	0	0	1	0	0	0	0	0	0	0	0	0
553	0	1	0	0	0	0	1	0	1	1	0	0	0	0	0	0	0	1	0	1	1	0	2	0	0	1	0	2	2	2	1	1	1	0	1	1	1	0	1	0	0	1	0	0	0	0	0	1	0
554	1	0	0	0	0	0	0	0	2	2	0	1	1	0	0	1	0	1	1	1	1	0	2	0	0	0	0	1	2	2	1	0	0	0	1	1	1	0	0	2	0	0	0	1	0	1	0	1	0
555	0	0	0	0	1	1	0	0	1	1	0	1	1	1	1	0	0	1	1	0	0	1	1	1	1	1	0	2	2	1	1	1	2	0	0	2	1	0	1	1	0	0	0	2	0	0	0	0	0
556	0	1	0	1	0	0	1	1	0	1	0	0	0	0	0	0	2	0	2	0	0	0	1	0	0	1	0	2	2	1	1	2	2	0	1	1	1	0	1	1	0	0	1	0	2	2	0	0	1
557	1	2	0	0	0	0	1	1	1	2	0	1	1	1	1	0	0	2	0	1	0	0	0	0	0	1	1	1	1	1	0	1	1	0	1	1	2	0	0	1	0	0	0	1	0	0	0	0	0
558	0	1	1	1	0	0	0	0	1	1	1	0	0	0	0	0	0	0	2	0	0	0	2	0	0	0	0	1	2	2	1	0	1	1	1	2	2	0	1	1	0	0	0	0	0	0	0	2	0
559	0	1	0	0	0	0	2	0	0	0	2	1	1	1	1	0	2	0	2	0	0	1	2	0	0	0	0	2	2	2	0	0	0	0	0	2	2	0	0	2	0	0	0	0	0	0	0	0	0
560	1	1	0	0	0	0	1	0	0	0	1	0	0	0	0	0	2	0	2	0	0	0	2	0	0	0	0	1	2	2	0	1	1	1	1	1	2	1	0	2	1	0	1	0	1	1	0	0	0
561	1	1	0	1	0	0	1	0	0	0	1	0	1	1	1	0	2	0	2	0	0	0	2	0	0	0	0	2	2	1	1	1	1	0	0	2	1	0	0	1	0	1	0	0	2	0	0	1	0
562	0	1	0	1	0	0	1	0	1	1	0	0	0	0	0	0	1	0	1	0	0	0	2	0	0	0	0	2	2	2	0	2	2	0	0	2	1	0	0	1	1	1	0	0	0	0	0	0	0
563	0	0	0	0	0	0	1	0	2	2	0	0	0	0	0	0	1	1	1	1	0	0	2	0	0	0	0	2	2	2	0	1	1	1	2	0	2	0	0	1	0	0	0	0	0	0	0	0	0
564	1	1	0	0	1	1	2	1	0	1	0	0	1	1	1	0	1	1	1	0	0	0	2	0	0	0	0	1	1	1	0	1	1	0	0	2	1	0	0	1	0	0	1	0	0	0	1	0	0
565	1	2	0	0	0	0	1	1	0	1	0	1	1	1	1	0	1	2	0	1	1	0	2	0	0	0	0	2	1	1	0	0	0	0	0	2	1	0	1	1	0	0	0	0	0	0	0	0	1
566	0	1	0	1	0	0	0	0	2	2	0	0	1	1	1	0	1	0	1	0	0	1	2	0	0	0	0	2	2	2	2	1	0	2	1	2	2	1	0	1	0	0	0	1	1	1	0	0	0
567	0	1	1	0	0	0	1	0	1	1	0	0	1	1	1	0	2	0	1	0	0	0	2	0	0	0	0	1	1	1	0	2	2	0	2	0	2	0	1	1	0	0	1	0	1	1	0	0	0
568	0	2	0	0	0	0	1	0	1	1	1	0	0	0	0	0	1	0	2	0	0	0	2	0	0	0	0	2	2	2	0	2	2	1	0	2	1	1	0	1	0	0	0	1	1	1	0	0	1
569	0	1	0	0	0	0	1	0	1	1	1	1	2	2	2	0	1	2	0	1	1	0	2	0	0	0	0	2	2	2	0	2	1	0	1	1	0	0	1	1	1	0	1	0	1	2	0	0	0
570	1	2	0	0	0	0	1	0	1	1	0	0	0	0	0	0	2	1	1	1	0	1	2	0	0	0	0	2	1	1	0	1	1	0	0	2	2	0	1	0	0	0	0	0	1	0	0	1	0
571	0	1	0	1	0	0	1	0	0	0	2	1	2	1	1	0	0	1	1	1	1	0	1	0	0	0	1	1	2	2	0	1	1	0	0	2	1	0	0	1	0	0	0	0	0	0	0	0	0
572	0	0	0	0	1	1	2	0	1	1	0	0	1	1	1	0	1	2	0	0	0	1	2	0	0	0	0	2	2	2	1	1	1	1	1	1	1	0	0	2	0	0	1	0	1	0	0	0	0
573	0	1	0	1	0	0	1	0	0	0	0	1	2	1	1	1	1	2	1	1	0	0	1	0	0	0	1	1	1	1	0	1	1	0	0	2	1	0	0	0	0	0	0	0	0	0	0	1	0
574	1	1	0	1	0	0	2	0	0	0	2	1	2	1	1	0	1	2	0	1	1	1	2	0	0	0	0	2	2	2	0	0	0	0	1	1	0	1	1	0	0	2	0	0	1	1	0	0	0
575	0	2	0	0	0	0	1	0	1	1	0	1	1	0	0	1	2	0	2	0	0	1	2	0	0	0	0	2	1	1	1	0	0	1	2	1	0	0	2	1	1	0	0	0	0	0	0	0	1
576	1	0	1	0	0	0	0	0	1	1	0	0	2	2	2	0	1	2	0	0	0	0	2	0	0	0	0	2	2	2	1	0	1	1	0	2	2	0	2	0	1	2	0	0	0	0	0	0	1
577	1	1	0	0	1	1	2	0	0	0	2	0	1	0	0	0	0	1	1	1	1	1	1	1	1	1	0	1	2	2	1	1	1	1	0	2	1	0	1	1	0	1	0	0	1	0	0	0	1
578	0	1	0	1	1	1	2	0	0	0	0	0	0	0	0	0	0	1	2	0	0	0	2	0	0	0	0	1	2	2	0	1	1	0	1	1	1	0	0	2	0	1	0	0	0	0	0	1	0
579	1	2	0	0	0	0	2	1	0	1	0	0	0	0	0	0	1	1	1	1	0	1	0	1	1	1	0	2	1	1	0	2	1	1	1	1	2	0	0	2	0	0	0	0	0	0	0	0	1
580	1	0	0	0	0	0	1	0	0	0	1	0	0	0	0	0	1	1	1	1	1	0	2	0	0	0	0	2	2	2	0	1	1	2	1	1	1	1	1	1	0	0	0	0	1	1	0	0	0
581	1	2	0	0	0	0	2	0	0	0	0	1	1	1	1	0	0	0	2	1	1	0	2	0	0	0	0	1	1	1	0	2	2	0	1	1	2	0	1	1	0	0	1	0	1	1	1	0	0
582	0	0	0	0	1	1	1	1	1	2	0	0	1	1	1	0	1	0	2	0	0	0	1	0	0	1	0	1	2	2	1	1	1	2	0	2	1	0	1	1	0	1	0	1	0	1	0	0	0
583	0	0	0	0	1	1	1	0	1	1	1	1	1	0	0	1	1	1	1	2	1	0	2	0	0	0	0	1	1	1	1	2	2	0	0	2	1	0	0	1	0	0	2	0	2	1	0	0	0
584	0	1	0	0	1	1	0	0	1	1	0	0	0	0	0	0	1	1	1	1	1	1	1	1	1	1	1	1	1	1	0	1	1	0	0	2	0	1	0	1	0	0	2	0	1	1	0	0	0
585	1	1	0	0	0	0	1	0	1	1	1	0	1	1	1	0	1	1	1	1	1	0	2	0	0	1	0	2	2	2	1	0	0	0	0	2	2	0	1	1	0	0	0	0	1	1	0	1	0
586	1	1	1	0	0	0	1	0	2	2	0	0	1	1	1	0	1	0	2	0	0	0	2	0	0	0	0	1	2	2	0	1	1	2	0	2	1	0	0	2	0	0	1	0	1	2	0	0	0
587	1	1	0	0	1	1	1	0	0	0	0	1	1	0	0	1	0	1	0	1	1	0	1	1	1	1	0	1	2	2	0	0	0	0	0	2	2	0	0	1	0	0	0	0	0	0	0	0	1
588	0	0	0	0	0	0	2	1	0	1	0	1	2	1	2	0	2	0	2	0	0	1	1	1	1	0	0	2	1	1	1	1	1	0	0	2	0	0	2	0	1	1	0	0	1	0	0	1	0
589	0	1	0	0	1	1	2	0	0	0	2	0	2	1	1	0	2	0	2	0	0	1	2	0	0	1	1	2	2	2	1	2	2	0	2	0	1	1	0	0	0	0	0	0	2	1	0	0	1
590	1	2	0	0	0	0	1	0	0	0	1	1	0	0	1	0	0	2	0	1	1	0	1	0	0	0	0	1	1	1	0	0	0	0	0	2	2	0	0	1	0	0	0	0	1	1	0	0	0
591	0	1	0	1	0	0	0	0	1	1	0	2	2	0	0	1	1	1	1	1	1	0	1	0	0	0	0	2	2	2	0	2	1	1	0	2	1	1	1	1	1	1	0	0	1	0	0	0	0
592	0	2	0	1	0	0	0	0	1	1	0	0	0	0	0	0	2	0	1	0	0	0	1	0	0	0	0	1	2	2	1	2	1	1	1	1	1	1	1	2	2	1	0	1	0	1	0	0	0
593	1	0	0	0	1	1	0	0	2	2	0	0	0	0	0	0	0	1	2	0	0	1	1	0	0	0	1	1	2	2	0	1	1	0	0	2	2	0	1	1	0	0	1	0	1	1	0	0	0
594	1	2	0	0	0	0	0	0	1	1	0	0	2	1	1	0	1	0	2	0	0	0	2	0	0	0	0	1	2	2	0	0	1	0	1	2	1	0	0	0	0	1	1	0	0	0	0	0	0
595	1	1	0	0	1	1	1	1	1	2	0	0	2	1	1	0	2	1	1	1	1	0	2	0	0	0	0	2	2	2	1	0	1	1	1	1	2	1	0	1	0	0	0	2	0	0	0	0	0
596	0	1	0	0	0	0	0	0	2	2	0	0	2	2	2	0	0	0	2	0	0	0	2	0	0	0	0	2	2	2	1	0	1	1	1	2	1	0	1	2	1	1	0	0	0	0	0	0	0
597	1	0	0	1	1	1	1	0	1	1	1	1	1	0	0	1	1	0	2	0	0	0	1	0	0	0	1	2	2	2	1	2	2	0	1	1	1	0	0	2	0	0	1	0	0	2	0	0	1
598	0	1	0	1	0	0	1	0	0	0	1	0	1	1	1	0	1	1	1	0	0	0	2	0	0	0	0	2	2	2	0	1	0	1	0	2	0	1	0	0	0	1	0	0	0	0	0	0	0
599	0	1	0	0	0	0	0	0	1	1	1	0	0	0	0	0	0	0	2	1	1	0	2	0	0	0	0	0	2	2	0	2	1	2	1	2	1	0	1	1	0	0	1	0	1	1	0	0	0
600	0	1	1	1	0	0	1	0	1	1	1	0	1	1	1	0	2	1	1	1	1	0	1	0	0	0	0	1	2	2	0	0	0	1	0	2	1	0	0	2	0	0	0	0	0	0	0	0	0
601	0	2	1	1	0	0	1	0	1	1	0	0	1	1	1	0	1	1	1	0	0	0	1	0	0	0	0	2	2	2	0	0	0	0	0	2	2	0	0	1	0	0	0	0	0	0	0	0	0
602	1	1	0	1	0	0	0	0	1	1	0	0	1	1	1	0	1	0	1	0	0	0	2	0	0	0	0	2	2	1	0	1	1	1	1	1	1	0	0	1	1	0	0	0	0	1	0	0	0
603	1	1	0	1	0	0	1	0	0	0	1	0	1	1	1	0	1	0	2	0	0	1	2	0	0	1	0	2	2	1	1	1	1	0	0	2	1	1	0	1	0	0	0	0	0	1	0	0	0
604	1	1	0	1	1	1	2	1	0	1	1	0	1	1	1	0	2	0	2	0	0	0	2	0	0	0	0	1	2	2	0	2	2	0	1	1	1	1	0	1	0	2	0	0	0	0	0	0	0
605	0	1	1	1	1	1	2	0	0	0	1	1	0	0	1	0	1	1	1	0	1	0	1	1	1	1	0	1	2	2	0	2	2	0	0	2	1	0	2	0	0	0	0	0	0	0	0	0	1
606	0	2	0	0	0	0	1	0	0	0	1	0	0	0	0	0	0	1	1	0	0	0	2	0	0	1	0	2	1	0	0	1	1	0	1	1	1	1	1	1	0	0	0	0	2	0	1	0	0
607	1	1	0	0	0	0	1	0	1	1	1	0	0	0	0	0	2	1	1	0	0	2	1	1	1	1	0	2	2	2	0	1	1	0	1	1	1	0	0	1	0	0	1	0	1	0	0	0	0
608	0	0	0	0	0	0	0	0	1	1	0	0	1	0	0	0	1	1	1	1	1	1	2	0	0	0	0	2	2	2	1	1	1	0	1	1	1	0	1	2	1	0	1	0	1	1	0	0	0
609	0	1	0	1	0	0	1	0	1	1	1	0	1	1	1	0	1	1	1	0	0	0	2	0	0	0	0	2	1	1	0	1	0	0	0	2	1	0	2	0	0	1	0	0	2	0	0	1	0
610	1	2	0	0	0	0	1	0	1	1	1	0	0	0	0	0	2	2	1	1	1	0	2	0	0	1	0	2	2	1	0	1	0	1	0	2	1	1	0	1	0	2	0	0	1	0	0	0	0
611	1	2	0	0	0	0	2	0	0	0	0	0	0	0	0	0	1	0	2	1	1	2	0	1	1	1	0	1	2	2	1	1	2	0	1	1	2	0	1	1	0	0	0	0	1	1	0	0	0
612	0	1	0	0	0	0	1	0	1	1	1	2	1	1	2	0	1	1	1	1	1	0	2	0	0	1	0	2	1	0	0	1	1	0	1	1	0	0	2	0	1	0	0	0	0	0	0	0	0
613	1	0	0	1	0	0	1	0	1	1	1	1	2	1	1	1	1	2	0	1	1	0	2	0	0	0	0	1	2	2	0	0	0	0	1	1	1	1	0	1	0	0	0	1	0	0	0	0	0
614	1	2	0	0	1	1	1	0	0	0	1	0	0	0	0	0	2	0	2	0	0	1	2	0	0	0	0	2	2	2	0	1	0	0	0	2	1	0	1	1	0	0	0	0	1	1	0	0	0
615	0	2	0	1	0	0	1	0	0	0	0	0	2	2	2	0	1	1	1	1	0	0	2	0	0	2	0	2	2	2	0	0	0	0	0	2	0	0	1	0	0	1	0	0	0	0	0	0	0
616	0	1	1	1	1	1	2	0	0	0	2	1	1	0	0	1	2	0	2	0	0	1	2	0	0	0	0	2	1	2	1	1	1	0	1	1	2	0	0	2	0	0	0	0	0	0	0	0	0
617	0	2	0	1	0	0	1	0	0	0	1	1	2	0	0	1	0	2	0	1	0	0	1	0	0	1	0	2	2	2	0	0	0	0	0	2	1	0	0	1	0	0	0	0	0	0	0	0	0
618	0	0	0	0	1	1	1	0	0	0	0	0	0	0	0	0	0	1	1	0	0	1	1	1	1	1	0	2	2	2	1	0	0	1	1	1	1	0	0	2	0	1	0	1	2	0	0	0	0
619	1	0	0	0	2	2	1	0	0	0	2	0	1	1	1	0	1	1	1	1	0	0	2	0	0	0	0	2	2	2	0	1	1	0	1	1	2	0	0	2	0	1	0	0	1	0	0	1	0
620	0	1	0	0	0	0	2	0	0	0	1	0	1	1	1	0	1	2	0	1	0	0	2	0	0	1	0	2	2	2	1	2	1	0	1	1	1	0	1	1	0	0	0	0	2	0	1	0	0
621	1	0	0	0	0	0	2	0	1	1	0	1	1	1	1	0	1	0	2	0	0	0	2	0	0	0	0	1	2	2	0	1	1	0	0	2	2	0	0	2	0	0	0	0	1	1	0	0	0
622	0	0	0	0	0	0	1	1	1	2	0	1	2	0	0	1	1	0	1	0	0	0	2	0	0	0	1	2	2	2	0	1	1	0	0	2	1	0	1	1	0	1	0	0	1	0	0	0	0
623	0	0	0	2	1	1	2	1	0	1	1	1	1	1	1	0	2	1	1	1	0	0	2	0	0	1	1	1	1	1	0	1	1	1	1	1	2	0	0	2	0	1	0	0	1	0	0	2	0
624	1	1	1	1	1	1	1	1	1	2	0	1	1	0	0	1	1	1	1	1	1	0	2	0	0	0	0	2	2	2	1	1	0	1	1	1	1	0	1	1	0	1	1	0	1	1	0	1	0
625	1	1	0	0	0	0	1	0	0	0	2	1	2	2	2	0	1	0	2	0	0	2	0	1	1	1	0	2	2	2	2	1	1	2	0	2	1	1	0	0	0	1	0	0	0	1	0	0	0
626	1	1	0	1	1	1	1	0	1	1	0	1	0	0	1	0	2	2	1	0	0	0	2	0	0	0	0	1	2	2	0	2	2	0	0	2	2	0	0	2	0	0	0	0	0	0	0	0	0
627	0	1	0	1	0	0	0	0	0	0	1	1	2	1	1	1	0	1	1	2	1	0	2	0	0	0	0	1	2	2	1	0	0	1	0	2	0	0	1	0	0	0	1	0	1	0	0	1	0
628	1	1	0	1	0	0	2	0	0	0	2	0	0	0	0	0	1	0	2	1	1	0	2	0	0	1	0	2	2	2	0	1	1	1	0	2	1	0	1	1	0	1	0	0	2	0	0	0	0
629	0	2	0	1	0	0	1	0	1	1	0	0	0	0	0	0	1	0	1	1	1	1	2	0	0	0	0	2	2	2	1	0	0	0	0	2	1	0	0	0	0	0	0	0	1	0	0	0	2
630	1	2	0	0	0	0	1	0	1	1	0	1	1	0	0	1	1	1	1	1	1	0	2	0	0	0	0	2	2	2	0	2	2	0	1	1	2	0	0	2	1	0	0	0	0	0	0	1	0
631	1	0	0	0	0	0	1	0	0	0	1	0	0	0	0	0	1	1	1	1	1	0	2	0	0	0	0	1	2	2	1	1	1	0	1	1	2	0	2	0	0	0	1	0	1	0	0	1	0
632	1	2	0	0	0	0	2	0	0	0	0	0	0	0	0	1	1	0	1	0	0	0	1	0	0	0	0	2	2	2	0	2	2	0	1	1	2	0	0	2	0	0	0	0	0	0	0	0	0
633	1	2	0	0	0	0	1	0	0	0	0	0	0	0	0	0	1	1	1	1	1	0	2	0	0	0	0	2	2	2	1	1	1	0	0	2	2	0	1	1	0	0	1	0	0	0	0	1	0
634	1	1	0	0	0	0	2	0	0	0	0	0	1	0	0	0	0	2	0	1	1	1	1	1	1	1	0	1	2	2	0	1	1	0	1	1	1	0	0	1	0	0	0	0	0	0	0	0	1
635	0	2	0	0	0	0	1	0	1	1	0	0	2	1	1	0	1	1	1	0	0	1	2	0	0	0	0	1	2	2	1	1	1	0	0	2	2	0	1	1	0	0	0	0	1	0	0	0	0
636	0	1	0	0	1	1	2	0	0	0	1	0	1	1	2	0	2	0	1	0	0	0	2	0	0	0	0	2	2	2	0	1	1	0	1	1	1	0	2	1	1	2	0	0	0	0	0	0	0
637	1	2	0	0	0	0	1	0	0	0	1	1	2	2	2	0	0	0	1	1	1	0	2	0	0	0	1	1	2	2	0	2	1	1	0	2	1	0	1	1	0	0	1	0	1	0	0	0	0
638	0	1	0	0	0	0	1	0	1	1	0	1	0	0	0	0	2	0	2	1	0	0	2	0	0	1	0	2	1	1	1	0	0	0	0	2	2	0	1	1	0	0	0	0	0	0	0	0	0
639	1	2	0	0	0	0	2	1	0	1	1	1	2	1	1	1	1	1	1	0	0	1	2	0	0	0	0	1	2	2	0	1	0	2	1	1	2	0	0	2	0	0	0	1	0	0	0	0	0
640	1	2	0	1	0	0	1	0	1	1	1	0	0	0	0	0	2	0	2	0	0	1	2	0	0	0	0	1	2	2	0	2	1	1	0	2	2	1	0	1	0	0	0	0	1	1	0	0	0
641	0	0	0	0	0	0	0	0	1	1	1	0	1	1	1	0	2	2	1	0	0	1	2	0	0	0	0	1	1	1	0	2	1	2	1	1	1	1	0	0	0	0	0	0	2	1	0	0	0
642	0	0	0	0	0	0	1	1	1	2	0	0	0	0	0	0	0	0	2	1	1	0	1	0	0	1	0	2	1	1	1	1	1	0	1	1	0	0	1	1	0	0	0	0	0	0	0	0	0
643	1	1	0	0	0	0	0	0	0	0	1	0	1	0	0	0	1	1	1	1	0	0	1	0	0	0	0	2	2	2	1	1	1	1	0	2	1	0	0	2	0	1	0	1	0	1	0	0	0
644	0	1	0	1	0	0	1	0	1	1	0	1	2	1	1	1	0	0	2	0	0	0	0	0	0	0	0	1	2	2	0	1	1	1	2	0	0	0	2	1	1	0	0	0	1	0	0	0	1
645	1	0	0	0	0	0	1	0	0	0	1	1	0	0	1	0	0	0	2	0	0	0	2	0	0	0	0	1	2	2	1	1	1	0	1	1	1	1	1	2	2	0	1	0	0	0	0	0	0
646	1	1	1	1	0	0	2	0	0	0	2	1	0	0	1	0	1	0	1	0	0	2	0	1	1	1	0	2	1	2	1	1	1	2	1	1	2	1	0	1	0	2	0	0	1	0	0	1	0
647	0	1	0	0	0	0	0	0	2	2	0	1	2	2	2	0	2	2	0	1	1	0	2	0	0	0	0	2	2	2	0	2	2	0	1	1	1	1	1	2	2	0	0	0	0	0	0	0	1
648	1	0	0	2	1	1	2	0	1	1	0	0	1	1	2	0	1	0	1	0	0	0	2	0	0	0	0	2	2	1	0	1	1	2	1	1	1	0	1	1	0	0	0	0	1	0	0	0	0
649	1	0	0	0	1	1	2	0	1	1	1	1	2	2	2	0	1	2	0	1	1	1	1	1	1	1	0	2	1	2	1	1	1	1	0	2	1	0	1	1	0	0	1	0	1	2	0	2	0
650	1	1	0	1	0	0	0	0	2	2	0	1	1	0	0	1	2	0	2	0	0	1	2	0	0	1	0	1	1	1	1	1	0	1	0	2	2	1	0	2	1	1	0	0	1	0	0	0	1
651	1	2	0	0	0	0	2	1	0	1	0	1	0	0	0	0	1	2	0	0	0	0	1	0	0	0	0	2	2	2	2	2	2	0	1	1	2	0	1	1	0	1	0	0	1	1	0	0	1
652	1	0	0	0	1	1	1	0	1	1	1	0	1	1	1	0	1	1	1	1	1	1	2	0	0	0	0	2	2	1	0	2	2	0	0	2	2	0	0	1	0	0	0	0	0	0	0	0	0
653	1	1	0	0	1	1	1	0	2	2	0	1	1	0	0	1	2	0	2	0	0	0	2	0	0	0	0	2	0	0	0	0	0	1	0	2	2	0	0	2	0	0	0	0	0	0	0	0	0
654	1	1	0	0	0	1	1	0	1	1	1	0	1	1	1	0	0	1	0	1	1	0	2	0	0	0	0	2	2	2	0	1	1	0	1	1	1	1	1	1	0	0	0	0	0	0	0	0	1
655	0	1	0	1	0	0	1	1	0	1	0	0	1	1	1	0	2	2	0	1	1	0	2	0	0	0	0	2	2	2	1	1	2	0	1	1	1	0	1	1	0	0	0	0	0	0	0	0	0
656	1	1	0	0	0	0	0	0	1	1	0	0	1	1	1	0	0	0	1	1	1	1	1	1	1	0	0	1	2	2	1	1	1	0	0	2	2	0	1	1	0	0	1	1	1	2	0	0	2
657	0	1	0	0	0	0	2	0	0	0	0	1	1	0	0	1	2	1	1	0	0	0	2	0	0	0	0	2	2	2	0	2	2	0	2	0	1	0	0	2	0	0	1	0	1	0	0	0	0
658	0	0	0	0	0	0	1	0	0	0	1	0	1	1	1	0	1	1	1	0	0	0	2	0	0	0	0	1	2	2	0	1	1	1	1	1	2	0	1	2	1	0	0	0	0	0	0	0	0
659	1	0	1	1	0	0	0	0	1	1	0	0	0	0	0	0	1	0	2	0	0	0	2	0	0	0	0	2	2	1	0	1	1	2	2	1	1	0	2	0	0	0	0	1	0	1	0	0	0
660	0	0	1	0	1	1	2	1	0	1	0	1	2	1	1	0	1	1	1	0	0	0	2	0	0	0	1	2	2	2	1	2	1	1	0	2	1	0	2	0	0	0	1	0	1	0	0	0	0
661	1	2	1	1	0	0	1	0	2	2	0	1	1	0	0	1	1	1	2	0	0	1	1	1	1	1	0	2	1	1	0	2	2	0	2	0	2	0	1	1	0	0	1	0	1	1	0	0	1
662	0	2	0	0	1	1	2	0	0	0	1	0	1	1	1	0	2	1	1	1	1	1	1	1	1	1	0	1	2	2	1	2	2	0	1	1	2	0	2	0	0	0	0	0	0	0	0	0	0
663	1	0	0	1	1	1	1	0	2	2	0	1	1	0	0	0	2	0	1	0	0	1	1	1	1	2	0	2	2	2	1	2	2	0	1	1	1	0	0	2	0	0	0	0	0	1	0	0	0
664	1	1	0	0	0	0	1	0	1	1	1	0	0	0	0	0	0	0	2	0	0	0	2	0	0	0	0	1	2	2	1	2	2	0	0	2	2	0	0	2	0	0	0	0	0	0	0	0	1
665	0	2	0	0	0	0	0	0	1	1	0	1	1	0	0	0	2	2	1	0	0	0	2	0	0	0	0	2	2	2	2	1	1	0	1	1	1	0	0	0	0	0	1	0	1	1	0	0	0
666	1	1	0	1	0	0	2	1	0	1	0	1	2	1	1	0	1	1	1	1	1	1	1	1	1	1	0	2	2	2	0	1	1	0	0	2	2	0	1	1	0	0	1	0	1	1	0	0	0
667	1	2	0	0	1	1	0	0	1	1	0	0	0	0	0	0	1	0	2	0	0	0	2	0	0	0	0	2	2	2	0	1	2	1	2	1	1	0	2	1	1	0	2	0	2	1	0	0	0
668	1	0	0	1	1	1	1	0	1	1	0	0	1	0	1	0	1	1	1	0	0	0	0	0	0	0	0	1	2	2	0	2	2	0	1	1	2	1	0	2	1	0	0	0	0	0	0	0	0
669	0	2	0	0	0	0	1	0	1	1	1	0	0	0	0	0	2	0	2	0	0	1	2	0	0	0	0	1	2	2	0	0	0	2	1	1	1	0	2	0	0	0	2	0	1	1	0	0	0
670	1	1	0	0	0	0	2	0	1	1	1	1	2	2	2	0	2	1	1	0	0	0	1	0	0	0	0	1	2	2	0	0	0	0	0	2	1	0	1	1	0	0	0	0	2	0	0	0	0
671	0	0	0	0	0	0	1	0	1	1	1	1	1	1	1	0	1	1	0	1	1	0	2	0	0	0	0	2	2	1	0	1	1	0	0	2	2	0	1	1	1	0	0	0	1	1	0	0	0
672	0	1	0	0	0	0	1	1	0	1	0	0	1	1	1	0	0	0	2	1	1	1	2	0	0	1	0	1	2	2	1	1	1	0	1	1	1	1	0	0	0	0	0	0	0	0	0	0	0
673	0	2	0	0	0	0	0	0	1	1	0	0	1	1	0	0	1	1	1	1	0	0	2	0	0	0	0	1	1	1	1	0	0	1	2	1	1	1	0	0	0	0	0	0	0	0	0	0	0
674	0	1	0	1	0	0	1	0	0	0	0	1	2	2	2	0	1	0	2	1	0	0	2	0	0	0	0	2	1	1	0	1	1	0	1	1	2	0	0	1	0	0	1	0	1	1	0	1	0
675	0	1	0	1	1	1	1	1	1	2	0	0	1	0	0	0	2	2	0	1	1	0	2	0	0	0	0	1	1	1	0	1	2	0	0	2	1	1	1	1	0	0	0	1	0	1	0	0	0
676	1	0	0	0	0	0	2	0	1	1	1	2	2	0	0	1	0	0	2	0	0	1	2	0	0	0	0	2	2	2	1	0	1	1	0	2	1	0	1	0	0	0	0	0	2	1	0	0	0
677	1	1	0	0	1	1	1	1	0	1	0	1	1	1	1	0	1	0	2	0	0	0	2	0	0	0	0	1	2	2	1	0	1	1	1	1	1	0	2	0	0	0	1	0	1	0	0	0	0
678	0	2	0	0	0	0	1	0	1	1	0	0	2	1	1	0	1	2	0	1	1	1	2	0	0	0	0	1	1	1	0	0	2	1	2	1	1	0	0	2	0	0	0	0	0	0	0	0	0
679	0	2	0	0	0	0	1	0	2	2	0	1	1	1	1	0	1	0	2	1	1	1	2	0	0	0	0	2	2	2	2	0	1	1	0	2	1	1	0	1	0	0	0	0	0	2	0	0	0
680	1	1	0	0	0	0	0	0	2	2	0	0	1	1	1	0	1	1	1	1	0	0	1	0	0	0	0	2	1	2	1	1	1	0	0	2	1	0	0	1	1	0	1	0	1	0	0	0	0
681	0	2	1	1	0	0	1	1	0	1	0	1	1	0	0	1	1	1	1	1	0	0	2	0	0	0	0	2	2	2	2	1	1	1	0	2	1	1	1	0	0	0	0	0	1	1	0	0	1
682	0	1	0	1	0	0	1	1	1	1	0	0	0	0	0	0	2	2	0	1	1	0	1	0	0	0	1	2	2	2	1	1	1	0	0	2	2	1	0	2	1	0	1	0	1	0	0	0	1
683	0	2	1	0	0	0	1	0	0	0	2	0	1	1	1	0	1	0	1	0	0	0	1	0	0	0	0	2	0	0	0	2	1	1	0	2	0	0	1	0	0	0	0	0	0	1	0	0	1
684	0	2	0	0	0	0	2	1	0	1	1	0	0	0	0	0	2	1	2	1	1	0	2	0	0	0	0	2	2	2	1	2	2	0	1	1	1	0	1	1	0	0	1	0	1	0	0	1	0
685	0	2	0	0	0	0	1	1	1	2	0	2	2	1	1	0	1	0	2	0	0	2	2	0	0	0	0	2	2	2	2	0	2	1	2	1	2	0	0	1	0	1	0	0	1	0	0	0	0
686	1	1	0	1	0	0	0	0	1	1	0	1	1	0	0	1	1	1	1	1	1	0	1	0	0	0	0	2	1	1	0	0	0	0	0	2	2	0	0	2	0	0	1	0	1	1	0	1	0
687	1	0	0	1	0	0	1	0	1	1	1	1	2	1	2	0	0	0	2	1	1	1	1	0	0	0	0	2	2	2	1	1	1	0	1	1	2	0	0	2	0	0	0	0	1	1	0	1	0
688	0	1	0	0	1	1	1	0	0	0	0	0	1	1	2	0	1	2	0	0	0	1	0	0	0	1	1	2	2	2	1	0	0	0	0	2	1	0	1	1	0	0	1	0	2	0	0	0	0
689	1	1	0	0	0	0	1	0	1	1	1	0	1	0	0	0	1	0	1	1	1	0	2	0	0	0	0	0	2	2	0	1	0	1	1	1	0	0	2	1	1	0	1	0	1	0	0	0	1
690	0	1	0	1	0	0	2	0	0	0	1	1	1	0	0	1	1	1	1	1	1	0	1	0	0	0	0	0	2	1	0	2	2	0	2	0	2	0	0	2	0	0	0	0	1	1	0	2	0
691	0	2	0	0	0	0	2	0	1	1	0	0	1	1	1	0	1	2	0	1	1	0	2	0	0	0	0	2	2	2	2	1	1	0	1	1	1	0	2	0	1	0	1	0	1	0	0	0	0
692	1	1	0	1	0	0	2	1	0	2	1	1	2	1	1	0	2	1	2	1	1	1	2	0	0	0	0	1	1	1	1	0	0	1	0	2	1	0	1	2	1	0	0	0	2	0	0	0	0
693	0	1	0	1	0	0	1	1	1	2	0	0	0	0	0	0	1	0	2	1	1	1	2	0	0	0	0	2	2	2	0	1	0	0	1	2	2	0	0	2	0	2	0	0	0	2	0	0	0
694	0	1	0	2	0	0	1	0	1	1	0	0	0	0	0	0	2	1	1	1	1	0	2	0	0	0	0	2	2	2	1	2	1	0	1	1	1	0	2	0	0	0	1	0	1	1	0	0	1
695	0	2	0	0	0	0	0	0	1	1	0	1	1	0	0	0	1	0	1	0	0	1	2	0	0	0	0	2	1	1	1	1	1	0	1	1	1	1	0	1	0	0	1	0	1	1	0	0	0
696	0	2	0	0	0	0	1	0	1	1	0	0	0	0	0	0	1	1	1	0	0	0	2	0	0	0	1	1	2	2	0	1	1	1	2	0	2	0	1	1	0	1	0	0	1	0	0	0	0
697	1	0	0	0	0	0	1	0	1	1	1	0	0	0	0	0	0	0	2	1	1	0	2	0	0	1	0	1	2	2	0	1	1	1	1	1	2	0	0	2	0	0	1	0	1	1	0	0	2
698	1	1	0	0	1	1	0	0	1	1	0	0	1	1	2	0	1	0	2	1	1	0	2	0	0	0	0	1	1	1	1	2	2	0	2	0	1	0	0	1	1	0	0	0	1	0	0	0	1
699	1	0	0	0	0	0	1	2	0	2	0	1	2	0	0	1	2	0	1	0	0	1	2	0	0	0	0	2	2	2	0	0	1	1	1	2	1	1	0	1	0	0	0	0	0	0	0	0	1
700	0	1	0	0	1	1	2	1	0	1	0	0	0	0	0	0	1	1	0	2	2	0	1	0	0	1	0	1	1	1	0	2	2	0	2	0	1	0	2	0	0	2	0	0	0	0	0	0	0
701	1	2	0	0	0	0	2	0	0	0	1	0	0	0	0	0	0	2	1	0	0	0	1	0	0	0	0	2	2	2	0	2	2	0	1	1	2	0	0	2	0	0	0	0	1	1	0	0	1
702	0	1	0	0	1	1	1	1	0	1	0	0	0	0	0	0	1	0	1	1	1	0	2	0	0	0	0	2	2	2	2	1	1	1	2	0	2	0	0	1	0	0	1	0	1	2	0	0	1
703	1	1	0	0	0	0	1	1	1	2	0	0	1	1	1	0	1	0	2	1	1	1	2	0	0	0	0	2	2	2	0	1	1	2	2	1	2	0	1	0	0	0	0	0	0	1	0	1	0
704	0	1	0	0	0	0	0	0	1	1	1	0	0	0	0	0	1	1	1	1	1	1	1	0	0	0	0	2	2	2	1	0	0	0	0	2	2	0	0	2	0	0	0	0	0	0	0	1	0
705	1	1	1	0	0	0	1	0	1	1	0	0	0	0	0	0	1	0	2	1	0	0	1	0	0	0	0	2	1	1	1	2	2	0	2	0	2	0	0	2	0	0	1	0	1	0	0	1	0
706	0	0	0	0	1	1	2	0	1	1	1	0	1	1	1	0	0	0	2	1	1	1	1	1	1	1	0	2	1	1	0	0	0	0	0	2	2	1	0	1	0	0	0	1	0	0	0	0	2
707	1	2	0	1	0	0	0	0	1	1	1	0	0	0	0	0	2	1	1	1	1	1	1	1	1	1	0	2	2	2	1	1	1	0	1	1	2	0	2	0	0	1	0	0	0	0	0	0	1
708	0	1	0	1	0	0	2	0	0	0	2	0	0	0	0	0	0	1	1	0	0	0	2	0	0	0	0	2	2	1	2	1	1	1	0	2	1	0	1	1	0	0	1	0	1	0	0	0	0
709	1	0	0	0	1	1	0	0	2	2	0	0	1	1	1	0	1	1	1	1	1	0	2	0	0	0	0	2	2	2	1	2	2	0	2	0	1	1	0	0	0	0	0	0	0	0	0	0	0
710	0	1	0	0	1	1	2	1	0	1	1	0	0	0	0	0	1	0	2	1	1	0	2	0	0	0	1	2	2	2	0	1	1	1	1	1	2	0	1	1	0	0	1	0	1	0	0	0	1
711	1	1	0	0	0	0	2	0	0	0	1	0	1	1	1	0	2	1	1	0	0	0	2	0	0	0	0	2	2	2	1	1	1	1	0	2	2	0	2	0	1	0	0	1	0	0	0	0	0
712	0	1	0	1	1	1	2	1	0	1	1	0	0	0	0	0	1	2	1	0	0	0	2	0	0	0	0	2	2	2	1	1	0	0	0	2	2	0	1	1	0	0	1	0	1	0	0	0	1
713	0	1	0	0	0	0	1	0	1	1	0	0	0	0	0	0	1	1	1	1	1	1	2	0	0	0	0	0	1	2	0	0	0	0	0	2	2	0	0	2	0	1	0	1	1	0	0	0	0
714	0	1	0	1	0	0	1	0	1	1	1	0	1	1	1	0	1	1	1	1	0	0	2	0	0	0	0	2	2	2	2	1	0	1	0	2	2	0	0	2	0	0	0	1	0	0	0	0	2
715	0	0	0	0	0	0	2	1	0	1	0	1	2	2	2	0	0	1	1	1	1	0	1	1	1	1	0	0	1	2	0	2	2	0	1	1	1	0	1	1	0	1	0	0	1	0	0	1	0
716	1	1	0	0	0	0	0	0	2	2	0	0	0	0	0	0	0	1	2	0	0	1	2	0	0	0	0	2	2	1	0	0	1	1	1	2	1	0	1	1	0	0	0	0	0	0	1	0	0
717	1	0	0	1	1	1	0	0	2	2	0	0	0	0	0	0	2	1	1	1	1	1	2	0	0	0	0	0	2	2	0	2	1	0	1	1	1	0	0	0	0	0	1	0	1	1	0	1	0
718	1	2	0	0	0	0	2	0	1	1	0	0	1	1	1	0	1	1	1	1	0	1	2	0	0	0	0	2	1	1	0	1	1	0	1	1	1	0	0	1	0	0	0	1	0	0	0	0	0
719	1	2	0	0	0	0	0	0	1	1	1	0	0	0	0	0	1	1	1	0	0	1	2	0	0	1	0	2	2	2	0	2	2	0	2	0	1	0	2	0	0	1	0	0	0	1	0	0	0
720	0	1	1	0	1	2	2	0	0	0	1	0	0	0	0	0	1	1	1	1	1	0	1	0	0	0	0	2	1	1	1	1	1	0	0	2	0	0	1	0	0	0	1	0	1	1	0	0	0
721	0	2	0	0	0	0	2	0	0	0	2	1	2	1	2	0	1	1	1	1	1	0	2	0	0	0	0	1	2	2	0	1	1	1	2	0	0	0	1	0	0	0	0	0	0	1	0	0	0
722	0	2	0	0	0	0	0	0	2	2	0	1	1	0	0	0	1	1	1	0	0	0	2	0	0	1	0	2	2	2	0	0	0	1	0	2	1	0	0	1	1	0	0	0	2	0	0	1	0
723	0	0	0	0	0	0	2	1	0	1	0	2	2	0	0	1	1	1	1	1	0	0	0	0	0	1	0	1	1	2	0	0	0	1	0	2	1	1	0	1	0	0	1	0	2	0	0	0	0
724	1	0	0	0	0	0	1	0	2	2	0	0	0	0	0	0	1	1	1	1	0	1	1	0	0	0	0	1	1	2	0	2	2	0	2	0	1	0	0	1	0	0	0	0	0	0	0	0	1
725	0	1	1	1	0	0	2	1	0	1	1	0	0	0	0	0	1	1	1	1	1	2	2	0	0	0	0	1	2	2	0	1	0	0	0	2	2	0	2	0	0	0	1	0	1	2	0	0	0
726	1	1	0	0	1	1	1	0	1	1	0	1	2	1	2	0	1	0	2	0	0	1	2	0	0	0	0	1	2	2	0	1	0	1	0	2	1	1	1	1	1	0	0	0	0	0	0	0	0
727	0	2	0	0	0	0	1	0	1	1	1	0	0	0	0	0	0	1	1	2	1	0	2	0	0	0	0	2	2	1	0	2	2	0	1	1	1	0	1	2	1	0	1	0	1	0	0	0	0
728	1	1	0	1	0	0	2	0	1	1	0	0	0	0	0	0	0	2	0	1	0	0	1	1	1	2	0	1	2	2	0	1	0	0	2	0	1	0	2	1	1	0	0	1	1	1	0	0	0
729	1	1	0	0	0	0	1	0	0	0	1	0	1	1	1	0	2	1	1	0	0	1	1	0	0	0	0	2	2	2	2	0	0	0	1	1	1	0	2	0	0	0	0	1	0	0	0	0	1
730	1	1	0	0	0	0	1	0	0	0	1	0	0	0	0	0	1	0	2	1	1	1	0	0	0	0	0	2	2	1	1	2	1	0	1	1	1	0	1	1	0	1	0	0	1	0	0	0	1
731	0	1	0	1	0	0	0	0	2	2	0	2	2	0	0	1	1	2	0	1	1	0	2	0	0	0	0	1	2	2	1	1	0	2	1	2	0	0	1	0	0	0	0	0	0	1	0	0	0
732	0	1	0	0	0	0	2	1	0	1	0	1	1	0	0	1	2	1	1	1	1	1	2	0	0	0	0	1	2	2	0	1	1	0	1	1	1	0	1	1	0	0	0	1	0	1	0	1	0
733	0	2	0	0	0	0	0	0	2	2	0	0	0	0	0	0	0	1	1	1	0	0	1	1	1	1	0	1	1	0	1	0	0	0	1	1	1	0	0	1	0	0	1	0	1	1	0	0	1
734	0	0	0	1	0	0	0	0	0	0	1	0	0	0	0	0	1	0	1	0	0	0	2	0	0	0	0	1	2	2	0	1	1	1	2	0	1	0	0	2	0	0	0	2	0	0	0	0	0
735	1	1	0	0	0	1	2	1	0	1	0	0	1	1	1	0	2	0	2	0	0	0	2	0	0	0	0	2	2	2	1	0	1	1	1	1	1	0	1	1	0	0	0	0	1	1	1	0	1
736	0	2	0	0	0	0	1	0	0	0	0	0	1	1	1	0	2	0	2	0	0	1	2	0	0	0	0	2	2	2	2	1	1	0	0	2	2	0	1	1	1	1	0	0	1	1	0	0	0
737	0	0	0	0	1	1	1	0	0	0	2	0	1	1	1	0	1	0	1	0	0	1	2	0	0	0	0	1	2	2	0	2	2	0	0	2	1	0	0	1	0	0	1	0	1	2	0	0	0
738	1	1	0	1	0	0	1	0	0	0	1	1	1	0	0	0	0	1	1	0	0	0	2	0	0	0	0	2	1	1	0	1	1	1	0	2	2	0	1	1	0	0	0	0	0	1	0	0	0
739	1	2	0	0	0	0	1	0	0	0	1	0	1	1	1	0	0	1	0	0	0	0	2	0	0	1	0	2	2	2	1	1	1	0	0	2	2	0	0	2	0	0	0	0	0	0	0	0	0
740	1	0	0	0	1	1	2	0	0	0	1	1	1	0	0	0	1	0	2	0	0	0	1	0	0	1	0	2	2	2	1	2	2	0	2	0	1	0	0	2	0	0	1	0	1	1	0	0	0
741	1	1	0	0	0	0	1	0	0	0	1	0	0	0	0	0	0	1	1	1	1	1	2	0	0	0	0	2	2	2	2	1	1	0	0	2	1	0	0	2	0	1	0	0	1	2	0	0	0
742	0	0	0	0	1	1	1	1	1	2	0	0	1	1	1	0	0	1	2	1	1	1	1	1	1	1	0	2	2	2	2	1	1	2	1	1	2	0	0	2	0	0	0	1	0	0	0	0	0
743	1	1	1	0	0	0	1	0	0	0	0	1	0	0	1	0	1	2	1	0	0	0	2	0	0	0	0	2	2	1	0	1	1	1	1	1	1	1	1	1	0	0	0	0	1	1	0	0	1
744	1	1	0	0	0	0	0	0	1	1	1	0	1	1	1	0	0	1	0	1	1	0	2	0	0	0	0	2	2	2	0	1	1	0	0	2	2	0	0	2	0	1	0	0	0	2	0	0	0
745	0	1	0	1	0	0	2	0	2	2	0	0	0	0	0	0	1	0	1	2	1	1	1	0	0	0	0	2	2	2	1	2	2	0	1	1	1	0	0	2	0	0	1	0	1	0	0	0	0
746	1	0	1	1	0	0	2	1	0	1	1	0	1	1	1	0	0	2	0	1	0	0	2	0	0	0	0	1	2	2	1	1	1	0	1	1	1	1	0	1	0	0	0	0	0	0	0	0	0
747	0	1	0	0	0	0	1	0	1	1	1	0	0	0	0	0	1	0	2	0	0	1	2	0	0	0	0	1	2	2	0	1	0	0	2	0	1	1	0	1	0	0	1	0	1	1	0	0	0
748	1	0	0	0	0	0	0	0	2	2	0	1	1	0	0	0	2	0	2	1	1	0	2	0	0	0	0	1	2	2	1	1	1	0	1	1	0	1	0	1	0	0	0	0	0	1	0	0	1
749	0	1	0	0	0	0	1	0	1	1	1	0	1	1	1	0	1	1	1	0	0	0	2	0	0	1	1	2	2	2	1	2	2	0	2	0	1	0	0	1	0	0	1	0	1	0	0	0	0
750	0	1	0	0	0	1	1	1	0	1	0	0	0	0	0	0	0	1	1	1	0	0	2	0	0	0	0	1	2	2	0	0	0	0	0	2	1	1	0	1	0	0	2	0	1	1	0	1	0
751	1	2	0	0	0	0	0	0	1	1	0	0	0	0	0	0	1	1	1	1	1	0	2	0	0	1	0	1	1	1	0	2	2	0	1	1	1	0	1	0	0	0	0	1	0	0	0	0	0
752	0	1	1	1	0	0	0	0	1	1	0	0	1	1	1	0	1	0	2	0	0	1	2	0	0	0	0	2	2	2	2	1	0	1	0	2	2	0	0	2	0	0	1	0	1	1	0	0	0
753	0	1	0	1	0	0	1	1	0	1	0	0	2	2	2	0	1	1	1	0	0	0	2	0	0	1	0	2	1	1	0	1	0	1	1	1	1	0	0	2	0	0	0	0	0	0	0	0	0
754	0	0	0	1	1	1	1	0	2	2	0	0	0	0	0	0	0	0	2	1	1	0	2	0	0	0	0	1	2	2	0	1	2	0	1	1	0	1	0	1	0	0	0	0	2	1	0	0	1
755	0	1	0	0	1	1	1	1	0	1	0	0	0	0	0	1	1	0	2	0	0	1	2	0	0	0	0	1	2	2	0	1	1	0	1	1	1	0	0	0	0	0	0	1	1	1	0	0	0
756	0	1	0	0	0	0	1	1	0	1	0	0	0	0	0	0	1	2	0	1	1	1	2	0	0	0	1	1	1	1	0	1	1	2	1	2	1	0	0	2	0	0	1	0	1	0	0	0	2
757	1	0	0	0	0	0	0	0	2	2	0	0	2	2	2	0	1	1	1	1	0	0	2	0	0	0	0	1	2	2	0	1	1	0	0	2	2	0	0	2	0	0	0	0	1	0	0	0	0
758	0	0	0	0	0	0	1	0	2	2	0	1	2	2	2	0	0	1	2	1	1	1	2	0	0	0	0	2	2	2	1	0	0	0	1	1	0	0	1	0	0	1	0	0	1	0	1	0	0
759	0	2	0	0	0	0	1	0	1	1	0	0	1	1	1	0	1	0	2	0	0	0	2	0	0	1	0	2	2	2	0	2	1	1	1	1	0	0	2	0	0	0	0	0	1	1	0	0	0
760	0	2	0	0	0	0	1	0	1	1	1	1	1	0	0	0	1	1	1	0	1	0	2	0	0	0	0	2	2	2	1	1	0	0	1	2	0	0	2	0	0	0	0	0	2	1	0	1	0
761	0	2	1	1	0	0	2	0	1	1	1	0	1	1	1	0	2	0	2	0	0	0	2	0	0	1	0	2	2	2	0	2	2	0	1	1	2	0	0	2	0	0	0	1	0	0	0	0	0
762	0	1	0	0	0	0	1	0	2	2	0	1	1	0	0	1	0	2	0	1	0	0	2	0	0	0	0	2	2	2	0	1	1	0	1	1	1	0	2	0	0	0	1	0	1	2	0	0	0
763	1	1	0	1	0	0	0	0	2	2	0	1	2	1	1	0	0	2	0	1	1	0	2	0	0	0	0	1	2	2	0	1	1	0	1	1	1	0	0	1	0	0	0	0	2	1	0	0	0
764	0	0	0	0	2	2	1	1	1	2	1	1	2	2	2	0	0	0	2	1	1	0	2	0	0	0	0	0	1	2	0	1	1	2	2	1	2	0	1	1	0	0	0	0	2	1	0	0	0
765	1	0	0	0	0	0	1	0	0	0	1	0	0	0	0	0	1	1	1	0	0	0	2	0	0	0	0	2	2	2	2	1	1	0	0	2	2	0	2	1	0	0	0	0	0	0	0	0	0
766	0	1	0	1	0	0	1	0	2	2	0	1	2	1	1	1	2	1	1	1	1	0	2	0	0	0	0	0	2	1	0	0	0	0	0	2	2	0	0	2	0	0	0	0	0	0	0	0	2
767	1	2	0	0	0	0	1	0	1	1	1	1	0	0	1	0	1	2	0	1	1	0	2	0	0	0	0	2	1	1	1	1	1	0	1	1	1	0	0	1	0	0	0	0	0	0	0	0	1
768	1	1	0	0	0	0	0	0	1	1	1	0	0	0	0	1	2	0	2	0	0	1	1	1	1	1	0	1	1	0	0	2	1	1	0	2	1	0	0	2	0	1	0	0	1	0	0	0	0
769	1	1	0	0	1	1	2	0	0	0	1	0	0	0	0	0	1	1	2	1	0	0	2	0	0	1	0	1	2	2	0	0	0	1	0	2	1	1	0	1	0	0	0	1	1	1	0	0	0
770	0	1	0	0	0	0	2	0	1	1	0	0	1	1	1	0	1	1	1	0	0	0	2	0	0	0	1	2	2	2	0	1	1	2	2	1	1	0	0	1	0	0	0	0	0	0	0	0	0
771	0	2	0	0	0	0	1	0	2	2	0	0	1	1	1	0	1	0	1	2	1	0	2	0	0	0	0	1	2	2	1	2	2	0	2	0	1	1	0	1	0	0	0	0	0	0	0	0	0
772	0	0	0	0	0	0	0	0	2	2	0	0	0	0	0	0	1	0	2	0	0	1	2	0	0	0	0	2	2	2	0	1	1	0	0	2	2	0	1	1	0	0	0	1	0	0	0	0	0
773	0	0	0	0	1	1	1	0	1	1	0	0	0	0	0	0	2	1	1	0	0	1	2	0	0	1	0	2	1	1	0	1	1	1	1	1	1	0	2	1	1	0	0	0	2	0	0	1	0
774	1	1	1	0	1	2	2	0	0	0	1	1	1	0	0	1	1	1	1	1	0	1	2	0	0	0	1	2	1	1	0	1	1	0	0	2	2	0	0	1	0	0	0	0	0	0	0	1	0
775	0	1	0	0	0	0	0	0	1	1	0	0	2	1	1	0	0	0	2	0	0	0	2	0	0	0	0	1	2	2	0	0	1	1	1	1	1	0	2	1	1	2	0	0	0	2	0	0	0
776	1	1	1	0	0	1	2	1	0	2	1	1	0	0	0	0	0	0	2	0	0	1	1	1	1	1	0	2	2	2	0	0	0	1	0	2	1	1	0	1	0	0	0	0	1	1	0	0	0
777	0	0	1	0	0	0	1	1	1	2	0	0	1	1	1	0	2	2	1	0	0	0	1	0	0	0	0	2	1	1	0	2	2	0	1	1	1	0	1	0	0	1	0	0	1	1	0	0	0
778	0	0	0	0	0	0	2	0	0	0	0	1	1	0	0	1	1	1	1	1	1	1	2	0	0	0	0	0	2	1	0	1	1	1	0	2	1	1	0	1	0	1	0	0	1	1	0	0	1
779	0	0	0	0	0	0	2	1	0	1	0	1	1	0	0	1	1	2	0	2	2	0	1	1	1	1	0	2	2	2	1	1	1	1	0	2	2	0	1	1	0	0	0	1	0	1	0	0	0
780	1	1	0	1	0	0	1	0	1	1	0	1	1	0	1	0	2	1	2	0	0	0	2	0	0	0	0	1	2	2	0	1	0	0	0	2	2	0	0	2	0	2	0	0	0	2	0	0	1
781	0	1	0	0	0	0	1	0	1	1	2	0	0	0	0	0	1	1	1	1	0	1	1	1	1	1	0	1	2	2	0	1	1	0	0	2	1	0	0	1	0	0	0	0	0	0	0	0	0
782	1	2	1	1	0	0	2	1	0	1	1	0	0	0	0	0	1	1	1	1	0	1	1	0	0	0	0	2	1	1	1	2	1	0	0	2	0	1	1	0	0	1	0	0	0	0	0	0	1
783	0	1	0	0	0	0	1	1	1	2	0	0	1	1	1	0	2	0	2	0	0	0	2	0	0	0	0	2	2	2	1	0	0	0	0	2	1	0	0	1	0	0	0	0	0	0	0	1	0
784	0	0	0	0	0	0	2	0	0	0	2	1	2	1	1	0	1	1	1	1	0	0	1	0	0	0	0	1	1	1	0	2	1	0	1	1	1	0	0	1	0	0	0	1	0	0	0	0	0
785	1	0	0	0	1	1	1	1	1	2	0	1	1	0	0	1	2	2	0	2	0	1	2	0	0	0	0	1	2	2	0	1	1	0	0	2	1	0	1	1	0	0	0	0	0	1	0	0	0
786	0	1	0	1	0	0	0	0	1	1	0	0	1	1	1	0	2	2	0	1	1	0	2	0	0	0	0	1	2	2	0	1	2	0	0	2	1	0	2	0	0	0	1	0	1	1	0	0	0
787	1	2	0	0	0	0	1	0	1	1	1	1	2	2	2	0	2	2	0	1	1	0	2	0	0	0	0	1	2	2	0	0	0	0	0	2	1	1	0	2	0	0	0	1	1	1	0	0	0
788	1	1	2	0	0	0	1	1	1	2	0	1	0	0	1	0	1	0	2	0	0	0	2	0	0	1	0	2	2	2	1	1	1	0	0	2	0	1	1	0	0	0	1	0	1	1	0	2	0
789	0	0	0	0	0	0	1	0	1	1	2	0	1	1	1	0	1	1	1	2	1	0	2	0	0	1	0	2	1	1	1	1	1	1	2	0	1	0	2	0	0	0	1	0	1	0	0	0	0
790	0	2	0	0	0	0	1	0	0	0	1	1	0	0	1	0	2	1	2	0	0	0	2	0	0	0	1	2	2	2	0	0	0	0	0	2	2	0	1	1	0	0	1	0	1	1	0	0	0
791	1	0	0	0	0	0	1	1	0	1	0	1	1	0	0	0	1	2	0	1	1	0	2	0	0	0	0	2	2	2	1	1	1	1	0	2	2	0	0	2	0	1	0	0	0	0	0	0	0
792	0	2	0	0	0	0	2	1	0	1	0	0	0	0	0	0	2	0	2	1	0	1	0	1	1	1	0	2	2	2	2	0	0	1	0	2	1	0	1	1	0	0	1	0	2	0	0	0	0
793	0	1	0	0	0	0	1	0	1	1	0	0	2	2	2	0	1	2	1	0	0	1	2	0	0	0	0	1	1	1	0	2	1	0	1	1	1	0	1	1	0	0	0	0	1	0	0	0	1
794	0	2	1	1	0	0	0	0	0	0	1	0	2	0	0	0	1	1	1	0	0	0	1	0	0	0	0	1	2	2	0	1	1	0	0	2	2	0	1	2	1	0	1	0	1	0	0	0	1
795	1	0	1	0	0	0	1	0	1	1	1	0	0	0	0	0	2	0	2	1	1	0	2	0	0	0	0	2	2	2	0	1	1	1	1	1	1	0	0	1	0	0	1	0	1	2	0	0	0
796	1	2	1	0	1	1	0	0	1	1	0	0	0	0	0	0	1	2	1	0	0	0	2	0	0	0	0	2	2	1	1	2	2	0	1	1	1	1	1	1	1	0	0	0	0	0	0	0	1
797	1	2	0	0	0	0	2	0	0	0	2	0	1	1	1	0	1	1	1	1	1	0	2	0	0	0	0	2	2	2	0	1	1	0	1	1	2	0	0	1	0	1	0	0	1	0	0	0	1
798	1	1	0	0	1	1	2	1	0	1	1	0	0	0	0	0	2	0	2	1	1	0	2	0	0	1	0	2	2	2	1	2	2	0	2	0	1	0	1	1	0	0	0	0	0	0	0	0	2
799	1	1	0	0	0	0	2	1	0	1	1	0	0	0	0	0	1	1	1	1	1	0	2	0	0	0	0	1	2	2	1	1	1	0	0	2	2	0	0	1	0	0	0	0	0	0	0	0	0
800	1	1	1	0	1	2	0	0	1	1	1	0	0	0	0	0	1	1	1	1	0	0	2	0	0	0	0	2	2	2	0	0	0	0	0	2	0	0	2	0	1	0	1	0	1	1	0	0	0
801	1	1	0	0	1	1	0	0	2	2	0	1	1	0	0	1	1	1	1	2	1	1	2	0	0	0	0	1	2	2	0	2	1	1	0	2	2	0	0	1	0	1	0	0	2	1	0	0	0
802	0	1	0	1	0	0	2	0	0	0	2	1	2	2	2	0	2	2	0	2	0	0	2	0	0	1	0	2	1	1	1	1	1	0	0	2	1	0	1	1	0	0	0	0	0	0	0	0	1
803	0	0	0	0	1	1	1	0	1	1	1	2	2	2	2	0	1	2	0	2	2	0	2	0	0	0	0	2	2	2	0	1	1	0	0	2	1	0	1	1	0	1	0	0	0	0	0	0	0
804	0	2	0	0	0	0	2	0	0	0	0	0	0	0	0	0	1	1	1	0	0	0	2	0	0	1	0	1	2	2	1	1	0	0	1	1	2	0	0	2	0	0	1	1	0	0	0	0	0
805	1	0	0	1	1	1	1	0	0	0	1	0	0	0	0	0	2	0	1	0	0	0	2	0	0	0	0	2	2	2	0	1	2	0	1	1	1	0	0	1	0	1	0	0	1	1	0	0	0
806	1	1	0	0	0	0	1	1	1	2	0	1	2	1	1	0	2	2	0	2	2	0	1	0	0	0	0	2	2	2	2	1	1	1	1	1	1	0	0	1	1	0	0	0	1	0	0	0	0
807	0	1	0	0	0	0	1	0	1	1	1	0	1	1	2	0	1	0	2	0	0	1	2	0	0	0	0	2	2	2	1	1	1	0	1	1	1	0	2	0	1	0	0	0	1	0	0	0	0
808	0	2	0	0	0	0	2	0	0	0	1	1	1	0	0	1	2	2	1	1	1	0	2	0	0	0	0	2	2	2	0	0	1	0	1	2	1	0	1	0	0	0	1	0	1	1	0	1	0
809	1	1	0	1	1	1	1	1	1	2	0	0	1	1	1	0	1	0	2	1	1	1	2	0	0	0	0	2	2	2	1	0	0	1	0	2	1	0	0	1	0	1	0	0	0	2	0	1	0
810	1	2	1	1	0	0	1	0	1	1	1	0	1	1	1	0	2	0	2	1	1	1	1	1	1	1	0	2	2	1	1	0	0	0	0	2	1	1	0	1	0	0	0	1	0	0	0	0	0
811	1	2	0	2	0	0	2	0	1	1	1	0	0	0	0	0	1	2	0	1	1	0	2	0	0	2	0	2	2	2	0	0	2	1	2	1	1	0	0	2	0	0	0	0	0	0	0	0	0
812	0	0	0	0	0	0	2	0	0	0	2	1	2	1	1	0	1	0	2	0	0	0	2	0	0	0	0	2	1	1	0	1	1	2	0	2	2	0	1	0	0	0	1	0	1	0	0	0	1
813	0	2	0	0	0	0	2	0	0	0	0	1	1	0	0	0	1	2	0	1	1	0	1	0	0	0	0	1	1	1	0	0	2	1	2	1	2	0	1	1	0	0	0	0	0	0	0	0	0
814	0	1	0	0	0	0	2	0	0	0	2	0	0	0	0	0	1	0	2	1	1	1	2	0	0	0	0	2	2	2	0	1	2	0	1	1	1	1	0	0	0	0	0	0	1	1	0	0	1
815	0	2	0	0	1	1	1	0	0	0	0	0	0	0	0	0	0	0	2	1	1	0	2	0	0	0	0	2	2	1	0	0	0	0	0	2	1	1	0	0	0	0	0	0	0	0	0	0	0
816	0	1	0	0	0	0	1	0	0	0	1	1	1	0	0	1	0	0	2	0	0	1	2	0	0	0	0	2	2	2	1	1	1	0	1	1	2	0	1	1	1	0	0	0	2	1	0	0	1
817	1	2	1	1	0	0	1	1	0	1	0	0	0	0	0	0	2	1	1	1	1	1	2	0	0	0	0	2	2	2	0	0	0	1	2	1	1	0	0	1	0	0	1	0	2	1	0	0	0
818	0	2	1	2	0	0	0	0	1	1	0	0	1	1	1	0	1	1	1	1	1	0	1	0	0	0	0	2	2	2	0	2	2	0	2	0	2	0	0	1	0	0	0	0	0	0	0	0	2
819	0	2	1	0	0	0	1	1	1	2	0	0	1	1	1	0	0	0	2	0	0	1	2	0	0	0	0	2	1	1	1	1	1	0	2	1	0	1	0	0	0	0	1	0	1	1	0	2	0
820	1	1	0	0	0	0	1	0	0	0	0	1	1	0	0	0	1	0	2	0	0	1	2	0	0	0	0	2	2	2	1	2	1	1	1	0	1	0	2	0	0	1	0	0	1	1	0	0	0
821	1	0	0	0	0	0	1	2	0	2	0	0	0	0	0	0	1	1	0	2	2	0	2	0	0	0	0	2	2	2	1	2	2	0	0	2	1	0	1	1	0	0	0	0	0	0	0	0	1
822	1	2	0	0	0	0	1	0	0	0	1	2	2	2	2	0	0	2	0	2	0	0	1	0	0	1	0	2	2	2	1	2	2	0	2	0	2	0	0	2	0	0	0	0	1	1	0	0	0
823	0	2	0	1	0	0	0	0	1	1	1	0	1	1	2	0	2	0	2	1	0	0	2	0	0	0	0	2	2	2	1	1	1	0	1	1	2	0	1	1	0	0	1	0	1	1	0	0	0
824	1	1	0	0	1	1	2	0	1	1	0	0	1	1	0	0	1	1	2	1	0	0	0	0	0	0	0	2	2	2	0	0	0	0	1	1	2	0	2	1	0	0	0	0	0	0	0	0	0
825	0	2	0	0	0	0	0	0	2	2	0	0	1	1	1	0	1	1	1	0	0	0	2	0	0	0	0	2	2	2	1	1	1	0	0	2	1	0	0	1	0	0	0	0	0	0	0	0	1
826	0	1	0	0	1	1	1	0	1	1	0	1	1	0	0	1	1	1	1	0	0	0	1	1	1	1	1	2	2	1	0	0	0	0	0	2	1	0	1	1	0	0	0	1	1	1	0	0	1
827	1	2	0	0	0	0	1	0	0	0	1	0	0	0	0	0	0	2	0	1	0	0	2	0	0	0	0	2	2	2	2	0	0	0	0	2	1	0	1	0	0	0	0	0	0	0	0	0	1
828	0	1	0	0	1	1	1	0	1	1	1	0	1	1	1	0	1	2	1	0	0	0	2	0	0	0	0	1	2	2	0	2	2	0	0	2	2	0	0	1	0	0	0	0	0	0	0	0	0
829	1	2	0	0	0	0	1	1	1	2	0	0	1	0	1	0	2	2	0	1	1	0	1	0	0	0	1	1	1	1	0	0	0	1	0	2	1	0	1	1	0	0	0	0	0	0	0	0	0
830	0	1	0	1	0	0	2	0	0	0	1	0	0	0	0	0	1	1	1	1	1	0	2	0	0	0	0	2	2	2	2	1	1	0	1	1	1	0	2	0	0	1	0	0	1	0	0	0	0
831	0	2	1	2	0	0	0	0	1	1	1	0	1	1	1	0	2	1	2	1	1	0	0	0	0	0	1	2	1	1	0	0	1	1	1	2	2	0	0	1	0	0	1	0	1	0	0	0	0
832	1	1	0	1	0	0	1	0	1	1	0	0	1	1	1	0	1	1	2	0	0	0	2	0	0	0	0	2	2	2	0	2	2	0	0	2	1	0	2	0	0	0	1	0	1	0	0	0	0
833	1	1	0	0	0	0	0	0	2	2	0	0	0	0	0	0	1	0	2	0	0	0	2	0	0	1	1	1	1	1	0	1	1	1	1	1	2	0	0	1	0	0	0	0	0	0	0	0	0
834	1	1	0	0	0	0	1	0	0	0	0	0	1	1	1	0	0	1	1	0	0	1	1	0	0	0	1	2	2	2	1	0	1	2	1	2	2	0	0	1	0	1	0	0	0	2	0	0	0
835	0	0	0	0	1	1	1	1	0	1	0	0	0	0	0	0	0	0	2	1	1	0	2	0	0	0	1	1	2	2	0	1	1	2	0	2	2	0	1	1	0	0	2	0	2	1	0	0	0
836	0	1	0	1	1	1	2	1	0	1	1	2	1	1	2	0	0	2	1	0	0	0	1	0	0	0	1	2	2	2	0	1	1	0	0	2	1	1	0	1	0	1	0	1	2	0	0	0	1
837	0	2	0	1	0	0	2	0	0	0	1	0	2	2	2	0	2	1	1	1	1	1	2	0	0	0	0	2	2	2	1	1	0	0	1	2	0	0	1	0	0	0	0	2	0	2	0	0	0
838	0	1	0	0	0	0	1	0	1	1	0	1	0	0	1	0	0	0	2	0	0	0	2	0	0	0	0	2	2	2	1	1	2	0	0	2	1	0	0	1	0	1	0	1	1	0	0	0	1
839	0	2	1	1	0	0	0	0	0	0	0	0	0	0	0	0	1	1	1	0	0	1	2	0	0	0	0	2	2	2	1	0	0	2	1	1	2	0	0	2	0	0	0	0	0	0	0	0	0
840	0	1	0	1	0	0	2	0	0	0	1	1	0	0	1	0	2	0	1	0	0	2	2	0	0	0	0	1	1	1	0	2	1	1	1	1	1	0	0	1	0	0	0	0	0	0	0	0	0
841	1	2	0	0	0	0	2	0	0	0	2	0	2	2	2	0	1	1	0	1	1	0	2	0	0	0	0	2	2	2	1	1	0	1	0	2	2	0	0	2	0	0	0	1	0	1	0	0	0
842	0	2	0	0	0	0	0	0	1	1	1	0	0	0	0	0	0	1	1	1	1	1	2	0	0	0	0	2	2	2	0	2	2	0	2	0	1	0	1	0	0	0	0	0	0	0	0	0	1
843	1	2	0	1	0	0	1	0	0	0	1	0	0	0	0	1	1	1	1	2	1	0	1	0	0	0	1	1	1	1	0	1	1	2	1	1	2	0	0	2	0	0	0	0	0	1	0	0	0
844	1	1	0	0	0	0	2	0	2	2	0	1	2	1	1	1	1	2	0	1	1	1	0	1	1	1	0	2	2	2	2	1	1	0	0	2	1	0	0	2	0	0	0	0	0	0	0	0	0
845	0	1	0	0	0	1	0	0	0	0	1	1	1	0	0	1	1	1	1	1	1	0	1	0	0	1	0	2	2	2	0	1	0	0	0	2	1	0	0	0	0	1	1	0	0	0	0	0	1
846	1	2	0	0	0	0	1	1	0	1	0	0	2	1	1	0	1	1	1	1	1	0	2	0	0	0	0	2	2	2	2	2	1	0	1	1	2	0	1	0	0	1	1	0	1	1	0	0	0
847	1	2	0	0	0	0	1	0	1	1	0	0	1	0	0	0	1	1	1	0	0	1	2	0	0	0	0	1	2	2	0	0	0	0	0	2	2	0	0	2	0	0	0	0	0	1	1	0	1
848	0	1	0	0	0	0	0	0	2	2	0	0	0	0	0	0	1	0	2	0	0	2	1	1	1	1	0	2	2	2	2	1	0	0	0	2	1	0	2	0	0	0	0	1	0	1	0	1	0
849	1	0	0	0	0	0	2	0	1	1	1	1	1	0	0	1	0	0	2	1	1	0	2	0	0	0	0	0	1	1	0	2	2	0	0	2	2	0	1	1	0	0	0	0	1	1	0	1	0
850	0	1	0	0	0	0	0	0	2	2	0	0	0	0	0	0	0	2	0	1	0	1	2	0	0	1	0	1	2	2	0	1	1	1	0	1	1	0	0	1	0	0	0	0	0	0	0	0	0
851	1	2	1	1	0	0	2	0	0	0	1	2	2	1	1	1	2	0	2	1	1	0	2	0	0	0	0	2	2	2	0	2	2	0	1	1	1	0	1	1	0	0	1	0	1	0	0	0	1
852	1	2	1	0	0	1	2	0	0	0	1	0	1	1	1	0	0	1	1	0	0	0	2	0	0	0	0	1	1	1	0	1	1	0	0	2	2	0	0	2	0	0	1	0	1	1	0	0	0
853	0	1	0	0	0	0	0	0	1	1	1	1	1	1	1	0	1	2	0	0	0	0	1	0	0	0	0	0	2	2	0	1	2	0	0	2	2	0	0	2	0	0	1	0	2	2	0	0	0
854	1	1	1	0	0	1	1	0	1	1	0	0	0	0	0	0	1	0	2	0	0	2	0	1	1	1	0	2	2	2	0	1	2	0	1	1	1	1	1	1	1	0	0	0	0	0	0	0	0
855	1	1	0	0	1	1	1	1	1	2	0	0	0	0	0	0	1	0	2	0	0	0	2	0	0	0	0	1	2	2	1	1	1	0	0	2	1	0	1	2	1	0	2	0	1	1	0	0	0
856	1	2	0	0	0	0	2	1	0	1	1	1	1	0	0	1	1	2	1	0	0	0	1	0	0	0	2	2	2	2	1	0	0	1	0	2	1	0	1	1	0	1	0	1	1	0	0	1	0
857	0	1	0	0	1	1	1	0	1	1	1	0	1	1	1	0	1	1	1	1	1	0	1	0	0	1	0	1	2	2	0	0	0	0	0	2	2	0	0	1	0	0	1	0	1	2	0	0	0
858	1	1	0	0	1	1	1	1	0	1	0	0	0	0	0	0	0	0	2	1	1	0	1	0	0	0	0	2	1	2	1	1	1	0	0	2	1	0	0	1	0	1	0	0	1	1	0	0	0
859	1	1	0	0	1	1	1	0	1	1	0	1	1	0	0	1	2	0	2	0	0	0	1	0	0	0	0	1	2	2	1	1	2	0	1	1	1	1	0	0	0	0	1	0	2	0	0	0	0
860	1	2	0	1	0	0	1	0	0	0	1	0	0	0	0	0	1	1	1	1	0	1	1	0	0	0	1	2	2	2	0	2	1	2	1	2	1	0	1	1	0	0	0	0	1	1	0	1	0
861	0	1	0	0	0	1	0	0	2	2	0	0	0	0	0	0	1	1	1	1	0	0	2	0	0	0	0	2	2	2	1	1	0	1	1	1	1	0	1	1	0	0	1	1	1	2	0	0	1
862	0	2	1	1	0	0	1	1	1	2	0	0	1	1	0	0	0	2	0	1	0	1	1	1	1	1	1	2	2	2	0	1	1	1	0	2	0	0	1	1	0	1	0	0	2	0	0	0	0
863	1	2	0	1	0	0	1	0	1	1	0	1	1	1	1	0	0	2	0	1	0	0	2	0	0	1	0	2	2	2	0	2	1	0	1	1	0	0	1	0	0	0	0	0	0	0	0	0	0
864	1	0	0	0	1	1	0	0	1	1	1	0	1	1	1	0	1	0	1	0	0	0	2	0	0	0	1	1	1	1	0	2	1	1	1	1	2	0	1	0	0	0	0	0	0	0	0	1	0
865	1	2	0	0	0	0	1	0	1	1	0	0	1	1	1	0	0	2	0	0	0	0	2	0	0	0	0	2	2	1	0	1	1	0	1	1	1	0	1	2	1	0	0	0	1	1	0	0	1
866	0	1	1	1	0	0	0	0	1	1	1	0	1	0	0	0	0	0	2	1	1	1	1	0	0	0	0	1	2	2	0	1	1	0	1	1	2	0	2	0	0	0	0	0	0	0	0	0	0
867	0	2	0	0	0	0	1	0	1	1	1	0	0	0	0	0	0	0	2	0	0	1	2	0	0	0	1	2	2	2	0	1	0	0	1	2	0	0	2	0	0	0	0	0	0	0	0	0	0
868	0	2	0	0	0	0	0	0	2	2	0	0	1	1	1	0	1	0	2	0	0	0	2	0	0	0	0	1	1	1	1	2	1	2	1	1	1	0	1	1	0	0	0	0	0	0	0	0	0
869	0	1	0	0	0	0	1	0	0	0	0	0	1	1	1	0	2	0	2	0	0	0	1	0	0	1	0	0	2	2	0	1	1	0	0	2	2	0	0	2	0	0	1	0	1	0	0	0	0
870	0	0	0	0	0	0	1	0	1	1	0	1	1	1	1	0	2	0	2	1	0	1	1	0	0	0	0	1	2	2	0	1	0	1	1	1	2	0	0	2	0	0	1	0	1	1	0	0	0
871	0	2	0	1	0	0	1	0	1	1	0	1	0	0	1	0	2	1	1	0	0	1	2	0	0	0	0	1	1	1	0	2	1	1	1	1	0	1	0	0	0	0	0	0	0	1	0	0	0
872	1	1	0	0	0	0	2	0	0	0	2	1	1	1	1	0	2	1	1	1	1	0	2	0	0	0	0	1	1	1	0	0	0	0	0	2	1	0	0	1	0	1	0	0	0	0	0	0	1
873	0	2	1	1	0	0	1	0	0	0	1	1	1	1	1	0	1	2	0	2	1	1	2	0	0	0	0	2	2	2	1	2	2	0	1	1	1	0	0	1	0	0	0	0	0	0	0	1	0
874	0	1	0	0	0	0	1	1	1	2	0	0	1	1	1	0	1	1	1	0	0	1	2	0	0	1	0	2	2	2	2	1	2	1	2	1	2	0	1	1	0	0	1	0	0	2	0	0	1
875	0	2	0	0	0	0	1	0	0	0	1	0	1	1	1	0	2	2	0	2	2	0	1	0	0	0	0	2	2	2	0	1	1	1	2	0	1	0	0	1	0	0	0	0	0	0	0	0	1
876	0	1	0	0	1	1	1	0	1	1	1	1	1	1	2	0	1	2	1	0	0	0	2	0	0	1	0	2	1	1	0	0	0	0	1	1	0	1	1	0	0	0	1	0	1	1	0	0	0
877	1	0	0	0	1	1	1	0	1	1	0	0	1	0	0	0	0	2	0	1	0	1	1	0	0	0	0	2	2	2	2	2	2	0	2	0	1	1	0	1	0	2	0	0	1	0	1	0	0
878	0	0	0	0	0	0	0	0	1	1	0	1	1	0	0	1	2	1	1	0	0	0	2	0	0	0	0	2	2	2	0	1	1	0	1	1	1	0	1	1	0	0	0	0	1	0	0	0	0
879	1	1	0	0	0	0	1	0	1	1	1	0	1	1	1	0	1	1	2	1	0	0	2	0	0	0	0	2	2	2	1	0	0	0	2	0	1	0	2	0	0	0	2	0	2	1	0	0	1
880	1	2	0	1	0	0	1	0	1	1	1	0	0	0	0	0	0	2	0	1	0	1	2	0	0	0	0	2	2	2	0	1	1	1	1	1	2	0	1	1	0	0	1	0	2	0	1	0	0
881	0	2	0	0	0	0	1	1	1	2	0	0	0	0	0	0	0	1	0	1	1	0	2	0	0	0	0	2	2	1	1	1	1	0	2	0	2	0	0	2	0	0	0	0	0	0	0	0	0
882	0	2	0	0	0	0	2	0	0	0	2	0	1	1	1	0	1	0	2	0	0	0	2	0	0	0	0	2	2	2	0	0	0	0	0	2	1	0	0	0	0	0	0	0	1	0	0	0	0
883	1	2	0	0	0	0	1	0	1	1	0	1	1	1	1	0	0	2	0	1	0	1	2	0	0	1	0	0	2	1	0	0	0	0	0	2	1	1	0	1	0	0	0	0	1	0	0	0	0
884	0	1	0	0	0	0	2	1	0	2	1	1	2	1	1	1	1	1	1	1	0	0	2	0	0	0	0	1	2	2	0	1	1	0	0	2	1	0	2	0	0	0	0	0	1	0	0	1	0
885	0	2	0	0	0	0	1	0	1	1	0	0	0	0	0	0	1	0	1	1	1	0	2	0	0	0	0	2	2	2	0	1	1	0	1	1	1	1	0	1	0	0	0	0	0	0	0	0	0
886	0	2	0	0	0	0	1	0	0	0	2	1	1	0	0	1	1	1	1	0	0	0	1	1	1	1	0	2	2	2	2	1	2	0	0	2	1	0	2	1	1	1	0	0	0	0	0	0	0
887	0	0	0	0	1	1	0	0	2	2	0	0	1	0	1	0	1	1	2	1	0	1	2	0	0	0	0	2	2	2	1	2	2	0	0	2	1	0	1	1	0	0	0	0	0	0	0	0	0
888	1	1	0	1	0	0	1	0	1	1	1	0	0	0	0	0	2	1	1	0	0	0	2	0	0	0	0	2	2	2	1	2	2	0	0	2	1	0	1	0	0	0	0	1	0	1	0	1	0
889	1	0	0	0	0	0	2	1	0	1	0	0	1	0	0	0	1	0	2	0	0	0	2	0	0	0	1	2	2	2	0	1	1	0	0	2	1	1	0	1	0	1	0	0	1	0	0	0	0
890	1	2	0	0	0	0	1	1	1	2	1	0	0	0	0	0	0	2	0	1	0	1	1	1	1	1	0	2	2	1	0	1	1	0	1	1	2	0	0	2	0	0	0	0	0	0	1	0	0
891	0	0	0	1	1	1	1	0	1	1	1	0	1	0	0	0	1	1	1	1	0	0	2	0	0	0	0	2	2	1	0	2	2	0	1	1	1	0	0	1	0	0	0	0	0	0	0	0	1
892	1	0	0	1	1	1	2	0	1	1	1	0	0	0	0	0	2	2	1	1	1	1	2	0	0	0	0	1	2	2	0	1	0	1	1	1	1	0	1	1	0	0	0	0	0	0	0	0	0
893	0	2	0	0	0	0	2	0	0	0	1	0	1	0	0	0	0	0	2	1	1	0	2	0	0	0	0	2	2	2	1	2	2	0	2	0	2	0	2	0	1	0	0	0	1	0	0	0	0
894	1	2	0	1	0	0	1	0	2	2	0	1	2	1	1	0	1	1	1	1	0	0	2	0	0	0	0	2	2	2	0	1	1	1	0	2	2	0	0	2	0	0	0	0	2	1	0	0	0
895	0	1	0	1	0	0	0	0	1	1	0	0	0	0	0	0	0	0	1	0	0	1	1	1	1	1	0	2	2	1	0	0	0	0	1	1	2	0	2	0	0	0	0	0	0	1	0	0	0
896	1	2	0	0	0	0	2	0	0	0	1	0	2	1	1	0	1	0	1	2	1	1	2	0	0	0	0	1	2	2	1	1	0	1	0	2	2	0	0	1	0	1	0	1	0	1	0	0	0
897	0	1	0	0	1	1	2	0	0	0	1	0	0	0	0	0	0	1	1	1	1	1	2	0	0	0	0	0	2	1	0	0	1	1	1	1	1	0	1	1	0	2	0	0	0	2	0	0	0
898	0	2	0	0	0	0	2	0	1	1	0	0	0	0	0	0	1	1	1	0	0	0	2	0	0	0	0	2	2	2	0	1	1	0	1	1	1	0	1	1	0	1	0	0	1	2	0	0	1
899	1	2	1	1	0	0	1	0	0	0	0	1	1	0	0	0	1	1	1	1	1	1	0	1	1	1	0	2	2	2	1	1	1	0	2	1	1	0	1	0	0	0	0	0	0	0	0	0	0
900	0	2	0	0	0	0	1	0	1	1	1	0	2	2	2	0	1	1	1	1	0	0	2	0	0	2	0	1	2	2	1	1	1	0	0	2	2	0	0	2	0	2	0	0	1	0	0	0	0
901	1	2	0	0	0	0	0	0	2	2	0	0	0	0	0	0	1	0	2	0	0	0	2	0	0	0	0	1	2	2	0	2	1	1	0	2	2	0	1	1	0	0	0	0	0	0	0	1	0
902	1	0	0	0	1	1	1	0	1	1	1	0	0	0	0	0	2	2	0	2	0	0	1	0	0	0	0	2	2	2	0	0	2	1	2	1	1	0	1	1	0	1	0	1	2	0	0	0	0
903	0	1	0	0	0	0	1	2	0	2	0	0	1	1	1	0	1	0	2	0	0	1	2	0	0	0	0	2	2	2	1	1	1	1	2	0	1	1	1	0	0	0	0	0	0	0	0	0	1
904	0	1	0	0	1	1	0	0	1	1	0	0	2	2	2	0	0	0	2	0	0	0	2	0	0	0	0	2	2	2	0	1	0	1	1	2	2	0	0	2	0	0	2	0	1	1	1	0	0
905	0	1	0	1	1	1	1	0	1	1	1	1	1	1	1	0	1	0	2	0	0	0	2	0	0	1	0	2	0	0	0	1	0	1	0	2	1	1	0	1	0	1	0	1	0	1	0	0	1
906	1	1	0	0	0	0	0	0	0	0	1	0	1	1	1	0	1	1	1	1	1	1	0	1	1	1	0	1	2	2	0	1	1	0	1	1	2	0	0	2	0	0	1	1	1	2	0	0	1
907	1	2	1	0	0	1	1	1	1	2	0	0	0	0	0	0	2	1	1	1	0	0	1	0	0	0	0	2	1	1	0	0	0	0	0	2	2	0	2	0	0	0	1	1	1	2	0	0	0
908	0	1	0	0	0	0	2	1	0	1	1	2	2	0	0	1	2	1	1	1	1	1	1	1	1	1	0	2	2	2	1	1	2	0	0	2	1	0	0	1	0	1	0	0	1	2	0	0	0
909	1	2	0	0	0	0	0	0	1	1	1	0	1	1	1	0	2	0	2	0	0	0	2	0	0	0	0	2	2	2	1	0	0	0	0	2	2	0	1	1	1	0	0	0	0	0	0	0	0
910	1	1	0	1	0	0	1	0	2	2	0	0	0	0	0	0	2	0	2	0	0	0	2	0	0	1	0	1	2	2	0	2	1	0	0	2	1	0	0	1	0	0	0	0	1	0	0	0	0
911	1	1	0	0	1	1	2	0	0	0	2	1	1	1	1	0	0	2	1	0	0	1	0	0	0	0	0	1	1	1	0	0	0	1	2	1	1	0	0	1	0	0	0	0	1	1	0	0	0
912	0	1	0	1	0	0	2	0	0	0	0	2	1	1	2	0	1	1	1	1	0	0	2	0	0	0	0	2	1	1	0	1	1	1	0	1	1	0	1	0	0	0	1	0	1	0	0	0	0
913	1	1	0	1	0	0	2	0	1	1	0	1	1	1	1	0	1	1	1	1	1	0	2	0	0	0	0	1	2	2	0	1	1	0	2	0	1	0	1	1	0	0	1	0	1	1	0	0	0
914	0	1	1	1	0	0	2	0	0	0	1	1	1	0	0	1	0	2	0	1	0	0	2	0	0	0	0	2	2	2	1	2	1	0	1	1	1	0	0	2	0	0	0	0	0	0	0	0	1
915	1	2	0	0	0	0	2	1	0	1	1	0	2	0	0	0	1	1	1	1	1	0	2	0	0	0	0	2	2	2	2	1	0	0	0	2	2	0	0	2	1	0	0	0	0	1	0	0	0
916	1	2	0	1	0	0	2	1	0	1	0	0	0	0	0	0	1	1	1	1	0	0	2	0	0	1	1	2	2	2	0	0	1	1	0	2	1	0	1	1	0	0	1	0	1	1	0	0	2
917	0	1	0	0	0	0	2	0	0	0	2	1	2	2	2	0	0	1	1	0	0	1	2	0	0	0	0	2	2	2	0	0	0	1	0	2	2	0	0	1	0	0	1	0	1	2	0	0	0
918	0	1	0	0	0	0	1	0	1	1	1	1	1	1	1	0	1	0	2	1	0	0	1	1	1	1	0	1	2	2	0	1	1	1	0	2	2	0	0	2	0	0	0	0	0	0	0	0	0
919	0	1	0	0	1	1	1	0	1	1	1	0	0	0	0	0	2	0	2	0	0	1	0	1	1	1	0	2	2	2	0	1	0	2	1	2	1	1	0	1	0	0	0	0	0	0	0	1	0
920	1	2	0	0	0	0	1	0	0	0	0	1	1	0	0	1	1	0	2	0	0	1	0	1	1	1	0	2	2	2	0	1	1	0	0	2	1	0	0	1	0	0	0	0	0	0	0	0	0
921	1	2	0	0	0	0	1	0	1	1	1	0	2	2	2	0	1	1	1	1	1	0	2	0	0	0	0	2	2	2	0	1	1	0	1	1	1	0	1	1	0	0	0	0	0	0	0	0	1
922	0	2	0	0	0	0	2	0	1	1	0	1	2	1	1	0	2	0	1	0	0	0	2	0	0	0	0	2	1	1	1	0	0	2	1	1	1	0	1	2	1	0	1	0	2	2	0	1	0
923	1	0	0	0	1	1	1	0	1	1	0	0	0	0	0	0	0	1	1	0	0	0	2	0	0	0	0	1	1	1	0	0	0	0	0	2	2	0	1	1	0	0	0	0	1	1	0	1	0
924	1	1	0	0	0	0	1	1	1	2	0	0	1	1	1	0	1	0	2	1	1	0	2	0	0	0	0	1	2	2	0	1	1	1	0	2	1	1	1	1	0	0	0	0	0	0	0	0	0
925	1	0	0	1	0	0	0	0	1	1	0	0	2	2	2	0	2	1	1	1	1	0	2	0	0	0	0	1	2	2	0	0	1	1	1	1	2	0	2	1	0	0	0	0	0	0	0	0	1
926	0	1	0	1	0	0	0	0	2	2	0	0	0	0	0	0	0	1	1	2	1	0	1	0	0	0	0	1	2	2	0	1	1	0	2	0	0	0	2	1	1	1	0	1	2	0	0	0	0
927	0	0	0	0	0	0	2	0	0	0	1	0	2	2	2	0	1	1	1	1	1	0	0	0	0	1	1	2	2	2	0	1	1	1	1	1	2	0	0	2	1	2	0	0	1	0	0	0	1
928	0	1	0	0	0	0	2	0	0	0	1	0	2	1	1	0	1	1	1	1	1	0	2	0	0	1	0	2	2	2	1	0	0	0	0	2	2	1	0	1	0	0	0	0	2	0	0	0	2
929	0	1	0	1	0	0	1	1	1	2	0	1	0	0	1	0	1	1	1	1	1	1	2	0	0	0	0	0	1	1	0	0	0	0	2	0	0	1	0	0	0	1	0	0	1	1	0	1	0
930	0	2	1	0	1	1	0	0	1	1	0	0	0	0	0	0	1	0	2	1	1	0	1	0	0	0	0	2	2	2	1	1	1	0	1	1	2	0	1	0	0	0	1	0	1	2	0	0	2
931	1	1	0	0	0	0	1	0	0	0	0	0	1	1	1	0	2	1	1	0	0	1	2	0	0	0	0	2	2	2	1	2	2	0	2	0	1	0	0	1	0	0	0	0	0	1	0	0	1
932	1	2	0	0	0	0	0	0	0	0	1	0	1	1	1	0	1	1	1	1	0	1	2	0	0	0	0	2	2	2	1	0	0	0	0	2	2	0	1	0	0	0	1	0	1	0	0	0	0
933	0	1	0	0	0	0	2	0	0	0	1	1	1	0	1	0	2	2	0	2	1	0	1	0	0	0	0	2	1	1	0	2	1	1	1	1	1	0	0	1	0	0	0	0	0	0	0	0	0
934	0	1	2	0	0	0	1	2	0	2	0	0	0	0	0	0	0	0	2	0	0	0	2	0	0	1	0	2	2	2	0	2	1	0	0	2	2	0	0	1	0	0	0	0	1	1	0	0	0
935	1	0	0	0	0	0	2	1	0	1	1	0	0	0	0	0	0	2	0	1	1	0	2	0	0	1	1	2	2	2	0	0	0	0	0	2	2	0	0	1	0	0	0	0	0	0	0	0	0
936	1	2	0	0	0	0	1	0	1	1	1	0	2	2	2	0	1	0	2	0	0	0	1	0	0	0	0	2	2	1	0	1	1	0	0	2	2	0	0	2	0	0	0	0	0	0	0	0	1
937	0	1	0	1	0	0	2	0	1	1	0	0	0	0	0	0	1	1	1	0	0	1	0	1	1	1	0	2	1	1	0	1	0	1	1	2	1	0	2	0	0	1	0	1	1	0	0	1	0
938	1	1	0	0	0	0	1	1	1	2	1	0	0	0	0	0	1	1	1	1	0	0	2	0	0	0	0	1	2	2	1	1	1	0	0	2	1	0	0	1	0	0	0	0	0	0	0	1	0
939	1	0	0	0	0	0	1	0	1	1	1	1	1	0	0	1	1	2	0	0	0	0	2	0	0	1	0	2	1	1	1	1	1	1	0	2	1	0	2	0	0	1	0	0	0	2	0	0	0
940	0	1	0	1	0	0	2	0	0	0	0	0	0	0	0	0	1	2	0	1	1	1	1	0	0	0	0	1	2	2	0	0	2	1	2	1	2	0	1	1	0	1	0	0	1	1	0	0	0
941	0	2	1	0	0	0	2	0	0	0	1	0	0	0	0	0	2	2	0	2	1	0	1	0	0	0	1	2	2	2	0	2	2	0	1	1	1	1	0	1	0	0	0	0	0	0	0	0	0
942	1	2	0	0	0	0	1	0	0	0	0	0	0	0	0	0	2	2	0	2	2	0	2	0	0	0	0	1	2	2	0	0	0	0	0	2	1	1	0	1	0	0	0	1	0	0	0	0	1
943	1	0	0	0	1	1	1	1	0	1	0	0	2	1	1	0	1	0	2	0	0	1	1	1	1	1	0	1	2	2	0	1	0	1	1	2	1	0	0	2	0	1	0	0	1	1	0	0	0
944	0	1	0	0	0	0	1	0	0	0	0	0	0	0	0	0	1	1	1	0	0	1	2	0	0	0	0	2	1	1	0	0	0	0	0	2	1	1	0	1	0	1	0	0	1	1	0	0	1
945	1	1	0	1	0	0	1	0	1	1	1	0	0	0	0	0	1	2	0	2	2	0	2	0	0	0	0	2	1	2	0	0	2	1	2	1	1	0	1	1	0	0	0	0	0	0	0	0	0
946	0	1	0	1	0	0	1	0	1	1	1	0	1	1	1	0	0	0	2	1	1	2	2	0	0	0	1	1	1	1	0	2	2	0	0	2	1	0	0	1	0	0	0	0	0	0	0	0	1
947	1	1	0	0	0	0	2	0	0	0	0	0	1	0	0	0	2	0	2	1	1	0	2	0	0	0	0	2	2	2	2	1	1	0	1	1	1	0	2	0	0	2	0	0	0	2	0	0	1
948	0	2	0	0	0	0	1	0	0	0	1	0	0	0	0	0	0	1	1	0	0	0	2	0	0	0	0	2	2	2	0	0	0	0	0	2	1	0	0	1	0	0	0	0	0	0	0	0	1
949	1	2	1	0	0	0	0	0	2	2	0	0	1	1	1	0	2	1	1	0	0	0	1	0	0	0	0	2	2	2	1	1	0	1	0	2	1	0	2	0	0	0	0	0	0	0	0	0	0
950	0	1	0	0	0	0	2	1	0	1	0	0	1	1	1	0	2	1	1	0	0	0	2	0	0	0	0	1	1	1	0	0	1	1	1	1	2	0	1	1	0	0	0	0	0	0	0	0	0
951	1	0	0	0	1	1	0	0	1	1	1	0	1	1	1	0	2	0	2	1	1	1	2	0	0	0	0	1	2	2	0	1	1	0	1	1	1	1	1	1	0	0	1	0	1	1	0	0	0
952	1	1	1	0	1	2	1	0	0	0	0	1	1	0	0	0	2	1	1	1	1	0	2	0	0	0	0	2	2	2	0	2	2	0	2	0	1	1	0	1	0	0	1	0	1	1	0	0	0
953	0	2	0	1	0	0	1	0	1	1	1	1	0	0	1	0	2	2	0	1	1	1	1	0	0	0	0	1	2	2	0	1	1	0	0	2	0	0	2	0	0	0	0	0	0	1	1	0	0
954	0	0	0	0	0	0	1	0	0	0	1	0	1	1	1	0	1	0	2	1	1	0	2	0	0	1	0	2	1	0	0	0	0	0	0	2	1	0	2	0	0	0	0	0	1	1	0	0	0
955	1	2	0	0	0	0	2	1	0	1	0	1	1	1	1	0	1	1	1	1	1	1	1	1	1	1	0	1	2	2	1	2	2	0	1	1	1	0	0	1	0	1	0	0	0	0	0	0	0
956	0	1	0	0	0	0	0	0	1	1	1	0	0	0	0	0	1	2	0	1	1	1	2	0	0	0	1	2	1	1	0	1	1	0	0	2	2	1	0	2	1	0	1	0	1	1	0	0	0
957	1	1	0	1	1	1	0	0	1	1	0	0	1	1	1	0	1	0	2	0	0	1	2	0	0	0	0	2	2	2	0	2	1	1	1	0	2	0	0	2	0	0	0	0	1	1	0	0	1
958	0	1	0	1	1	1	1	1	0	1	0	0	0	0	0	0	1	1	1	1	1	1	2	0	0	0	0	1	2	2	1	1	2	0	0	2	1	0	1	2	1	0	0	0	0	0	0	0	1
959	0	2	1	1	0	0	2	0	0	0	1	1	1	1	1	0	1	0	1	2	1	0	2	0	0	0	0	1	1	1	0	1	1	0	1	1	1	1	0	1	0	0	0	0	1	0	0	0	0
960	1	2	0	0	0	0	2	0	0	0	2	0	0	0	0	0	1	0	1	1	1	0	2	0	0	1	0	2	2	2	0	0	0	1	2	1	0	1	0	0	0	0	0	0	2	1	0	0	0
961	1	1	0	0	0	0	1	0	0	0	0	0	0	0	0	0	1	0	2	0	0	0	2	0	0	0	0	2	2	2	1	1	1	1	1	2	2	0	1	1	0	0	0	0	0	0	0	0	0
962	0	2	0	0	0	0	0	0	1	1	0	1	1	1	1	0	0	0	2	0	0	0	1	0	0	0	0	2	1	2	0	1	1	0	0	2	2	0	0	2	0	1	1	0	1	1	0	0	0
963	0	1	0	0	1	1	1	0	0	0	1	0	1	1	1	0	2	1	1	1	1	0	2	0	0	0	0	2	2	1	0	1	1	0	1	1	1	0	0	2	0	0	0	0	0	0	0	1	0
964	0	1	0	0	0	0	0	0	1	1	1	1	2	2	2	0	1	1	1	1	0	1	2	0	0	0	0	2	1	1	0	0	0	0	0	2	1	0	0	2	0	0	0	1	0	0	0	0	0
965	0	0	0	1	0	0	0	0	2	2	0	0	0	0	0	0	2	1	1	1	1	0	2	0	0	0	0	2	1	1	0	0	0	1	0	2	2	0	0	2	0	0	0	0	0	0	0	0	0
966	1	0	0	0	0	0	1	0	1	1	1	0	0	0	0	0	0	0	2	1	1	0	2	0	0	0	0	2	0	0	0	0	0	0	1	1	1	0	0	2	0	0	2	0	1	1	0	0	0
967	0	2	0	0	0	0	1	0	1	1	0	0	1	1	1	0	0	2	0	2	0	1	2	0	0	0	0	0	2	1	0	1	2	0	2	0	2	0	0	2	0	0	0	0	2	0	0	0	0
968	1	0	0	1	1	1	1	0	1	1	0	1	1	0	0	0	0	2	1	0	0	1	0	0	0	1	0	1	1	1	0	1	1	1	0	2	2	0	0	1	0	0	0	0	1	1	0	0	0
969	1	2	0	0	0	0	2	0	1	1	1	0	1	1	1	0	0	2	1	0	0	0	2	0	0	0	0	2	2	2	1	1	0	1	0	2	2	0	1	1	0	0	0	0	0	0	0	0	2
970	0	0	0	0	0	0	2	0	0	0	2	1	2	0	0	1	2	0	1	0	0	0	2	0	0	0	0	2	2	2	2	1	2	0	1	1	2	0	1	1	0	1	0	0	0	0	0	0	0
971	1	2	1	1	0	0	1	1	1	2	0	0	0	0	0	0	0	0	2	0	0	0	1	0	0	0	0	2	2	2	0	1	1	0	1	1	1	0	0	2	0	0	0	0	0	0	0	1	0
972	1	0	0	0	0	0	1	0	1	1	0	1	1	0	0	1	0	2	0	1	0	0	1	0	0	1	0	1	2	2	0	1	1	0	1	1	1	0	2	0	0	0	0	0	0	0	0	0	0
973	1	1	0	0	1	1	2	0	0	0	0	0	1	1	1	0	1	1	1	1	1	0	2	0	0	0	0	1	2	2	0	2	2	0	1	1	1	1	1	1	0	0	0	0	0	0	0	0	0
974	1	2	0	0	0	0	0	0	0	0	1	1	2	1	1	0	1	0	2	0	0	0	2	0	0	1	0	2	2	2	0	2	2	0	1	1	1	0	1	1	0	0	1	1	0	0	0	0	1
975	1	1	1	1	0	0	2	0	1	1	1	0	1	0	0	0	2	0	2	0	0	0	1	0	0	0	0	1	2	2	0	0	0	0	0	2	1	0	0	0	0	0	1	0	1	0	0	0	1
976	1	1	2	0	0	0	2	0	2	2	0	0	1	1	1	0	2	2	0	1	1	0	2	0	0	0	0	2	2	1	1	1	1	0	1	1	1	0	1	1	0	1	0	0	1	0	0	0	0
977	0	2	0	0	0	0	2	0	0	0	2	0	1	1	1	0	1	2	0	1	1	1	2	0	0	0	0	2	2	2	1	1	0	1	0	2	0	0	2	0	1	0	0	0	0	0	0	0	0
978	1	2	0	1	0	0	0	0	1	1	0	1	1	0	0	0	2	2	0	2	2	0	2	0	0	0	1	2	2	2	0	1	0	1	0	2	2	0	1	1	0	0	1	1	1	2	0	0	1
979	0	2	0	0	0	0	0	0	2	2	0	0	1	1	1	0	1	0	1	0	0	0	2	0	0	1	0	2	2	2	0	1	1	0	0	2	1	0	1	1	0	0	1	0	1	1	0	0	0
980	0	2	0	0	0	0	1	0	1	1	1	0	1	1	1	0	2	0	2	0	0	2	0	1	1	1	0	2	2	2	0	1	0	0	1	1	0	1	1	0	0	0	0	0	0	0	0	0	0
981	0	0	0	0	0	0	0	0	1	1	1	0	1	0	0	0	1	0	2	0	0	0	2	0	0	1	1	2	2	2	0	1	1	1	0	2	2	0	1	1	0	0	0	0	0	0	0	0	0
982	1	1	0	0	0	0	2	1	0	1	0	1	0	0	1	0	1	0	2	0	0	2	0	1	1	1	0	1	2	1	1	0	1	1	1	1	1	0	1	1	0	0	0	0	0	1	0	1	0
983	0	2	0	1	0	0	1	0	1	1	0	1	1	0	0	1	0	1	1	0	0	0	2	0	0	0	0	2	2	2	0	2	1	0	0	2	2	0	1	1	0	1	0	0	0	0	0	0	0
984	1	1	0	1	1	1	2	0	2	2	0	0	0	0	0	0	1	2	0	1	1	1	2	0	0	0	0	1	2	2	1	2	2	0	1	1	0	0	1	0	0	1	0	0	0	0	0	0	0
985	0	1	0	0	0	0	2	1	0	1	0	0	0	0	0	0	0	1	2	1	1	0	1	0	0	0	0	2	2	2	1	2	2	0	2	0	2	0	2	1	0	0	0	0	0	0	0	1	0
986	1	1	0	0	1	1	1	0	2	2	0	1	1	1	1	0	1	1	0	1	1	1	1	1	1	1	1	1	2	2	0	1	1	0	2	0	1	0	0	1	0	0	0	0	0	0	0	1	0
987	1	1	1	0	1	2	1	0	0	0	1	1	0	0	1	0	1	1	1	0	0	0	2	0	0	0	0	2	2	2	1	1	1	1	1	1	2	0	0	2	0	0	0	0	1	1	0	0	1
988	0	2	0	1	0	0	1	1	1	2	0	0	0	0	0	0	1	0	2	0	0	1	1	1	1	1	0	1	2	2	1	1	0	1	1	1	1	1	1	1	1	0	0	0	1	0	0	0	0
989	1	1	0	0	0	0	2	1	0	1	0	0	0	0	0	0	0	1	1	0	0	0	1	0	0	0	0	2	1	1	0	2	1	1	1	1	0	1	0	0	0	1	0	0	0	2	0	0	0
990	1	1	0	0	1	1	1	0	0	0	0	1	1	0	0	1	1	0	2	0	0	0	2	0	0	0	0	2	2	2	2	2	1	0	1	1	0	0	2	0	0	0	0	0	0	1	0	0	1
991	1	0	0	1	0	0	0	0	2	2	0	0	0	0	0	0	2	0	2	0	0	0	2	0	0	1	0	2	2	2	1	1	0	0	1	1	1	0	1	2	1	0	0	1	0	0	0	0	1
992	1	1	0	0	0	0	2	1	0	1	0	0	0	0	0	0	1	0	2	0	0	0	2	0	0	0	0	0	2	2	0	0	0	0	0	2	1	0	0	2	0	0	0	1	1	1	0	0	0
993	0	2	1	1	0	0	2	0	1	1	0	1	1	0	0	1	1	1	1	2	1	0	2	0	0	0	0	2	2	2	1	1	1	1	2	0	2	0	0	1	0	0	0	0	0	0	0	0	1
994	1	1	0	0	1	1	2	0	0	0	1	1	1	0	0	1	1	0	2	0	0	0	2	0	0	1	0	1	2	2	1	1	2	0	0	2	0	0	1	1	1	0	0	0	0	0	0	0	0
995	0	1	0	0	0	0	1	0	0	0	0	1	2	2	2	0	1	0	2	0	0	1	2	0	0	0	1	2	2	2	0	2	2	0	2	0	1	0	0	1	0	0	1	0	1	1	0	0	0
996	0	1	0	1	0	0	1	0	1	1	0	2	2	0	0	1	1	1	1	1	0	0	2	0	0	0	0	2	1	1	1	2	1	2	1	2	0	0	1	0	0	0	1	0	1	1	0	0	0
997	1	1	0	1	0	0	1	1	0	1	0	1	1	0	1	0	2	0	1	0	0	0	2	0	0	0	0	2	2	2	0	2	2	0	1	1	2	0	2	0	0	0	0	0	0	0	0	0	0
998	1	1	0	0	0	0	0	0	2	2	0	0	1	1	1	0	0	2	0	1	1	0	2	0	0	1	0	1	1	1	1	0	0	1	2	1	2	0	0	2	0	0	0	2	0	2	0	0	0
999	0	1	0	0	0	0	2	1	0	1	1	1	1	0	0	0	1	1	1	1	1	0	2	0	0	0	0	2	2	2	2	1	1	1	1	1	1	1	1	1	1	0	0	0	0	0	0	0	1
1000	1	0	0	0	1	1	0	0	1	1	0	0	0	0	0	1	0	0	2	1	1	0	1	1	1	1	0	1	2	2	0	0	0	0	0	2	2	0	1	1	0	1	0	0	0	0	0	0	0
[truncated: 252 more columns]
