# Supplementary material for: KNN-MDR: a learning approach for improving interactions mapping performances in genome wide association studies
Source: BMC Bioinformatics. 2017 Mar 21;18:184. doi: 10.1186/s12859-017-1599-7 (PMC5361736; doi:10.1186/s12859-017-1599-7)
Supplement: Supplementary file 6 — The data set(s) supporting the results of Table 4. (ZIP 7095 kb) [file 12859_2017_1599_MOESM6_ESM.zip › 100 simulations/S17/mkallsimul.dat]

1	0	0	0	0	0	1	2	1	0	1	0	1	0	0	0	0	0	0	2	2	2	0	2	0	0	2	1	0	1	1	0	1	2	0	1	1	1	0	0	0	0	0	1	2	0	0	0	1	1
2	0	0	1	0	0	1	2	0	0	0	0	0	1	1	0	0	0	0	2	2	2	0	2	0	0	0	1	1	2	2	1	0	0	0	0	2	1	0	0	1	0	0	0	2	0	2	0	1	0
3	0	0	1	0	0	1	2	0	1	1	0	1	1	1	0	0	0	0	2	2	2	0	1	0	0	1	2	0	2	2	0	0	1	1	1	1	2	0	0	2	0	0	0	1	0	0	0	0	1
4	0	0	0	0	0	1	2	0	2	2	0	0	0	0	0	0	0	1	1	1	2	0	2	0	1	0	2	1	2	2	2	1	0	0	1	1	1	0	0	1	0	0	0	2	0	1	0	2	0
5	1	0	1	1	0	2	2	0	1	1	0	0	0	0	0	0	0	0	2	2	2	1	1	0	0	1	2	0	2	2	0	0	2	0	0	2	0	0	0	0	0	0	1	2	2	0	0	2	0
6	1	0	1	0	0	0	1	0	0	0	1	0	0	0	0	0	0	1	1	1	2	0	2	0	0	1	1	0	2	2	0	1	1	2	1	1	2	0	0	2	0	1	0	0	2	1	0	1	1
7	1	0	0	0	0	1	1	0	1	1	0	0	0	0	0	0	0	0	2	2	2	0	2	0	0	2	1	0	1	2	0	2	2	1	0	2	1	0	0	0	0	0	0	2	0	2	0	2	0
8	0	0	0	0	1	1	1	0	1	1	1	0	1	0	0	1	0	1	1	1	0	1	2	0	0	1	1	0	2	2	0	0	2	1	2	1	1	0	0	1	0	0	0	1	0	0	0	2	0
9	0	0	0	0	0	1	1	0	0	0	1	0	1	0	0	0	0	1	1	1	2	0	2	0	0	2	1	0	2	2	0	1	2	1	1	0	2	0	0	1	0	0	0	1	0	0	0	2	0
10	0	0	0	0	0	2	1	0	1	1	1	1	2	1	0	0	0	1	1	1	1	1	2	0	0	1	1	1	2	2	1	0	0	0	0	2	2	0	0	1	0	0	0	1	0	0	0	1	1
11	1	0	0	0	0	1	2	1	1	2	0	0	2	1	0	0	0	0	1	1	1	0	2	0	0	2	1	0	2	2	1	0	1	0	1	1	2	0	0	1	0	0	0	1	0	0	0	2	0
12	0	0	1	0	0	0	2	0	1	1	1	1	1	1	0	0	0	1	1	1	2	0	1	1	0	1	1	1	2	2	1	0	1	0	1	1	2	0	0	1	0	0	0	1	0	1	0	0	0
13	0	0	0	0	1	2	2	1	0	1	0	2	2	1	1	0	0	2	0	0	0	0	2	0	0	1	1	0	1	1	1	0	0	0	0	2	1	0	0	2	0	0	0	1	0	0	0	1	0
14	1	0	0	0	0	0	2	0	1	1	0	0	0	0	0	0	0	2	0	0	1	0	2	0	0	0	1	0	2	2	0	1	1	1	1	1	0	0	0	0	0	0	1	1	1	1	1	2	0
15	1	0	0	0	1	2	2	0	2	2	0	0	0	0	0	0	0	0	2	1	2	0	1	0	1	2	2	0	2	2	0	0	1	1	1	1	2	0	0	1	0	2	2	2	2	0	0	1	0
16	1	0	0	0	0	2	2	0	1	1	0	0	0	0	0	0	0	1	1	1	2	0	2	0	0	0	0	1	1	1	0	1	2	0	0	2	2	0	0	1	0	1	1	1	0	0	0	2	0
17	1	0	2	0	0	0	2	0	0	0	0	1	1	1	0	0	0	0	2	2	2	0	1	0	1	1	1	0	1	2	0	1	2	1	0	2	1	0	0	1	0	0	0	1	0	0	0	0	0
18	0	0	0	0	0	2	1	0	1	1	1	0	1	0	0	1	0	0	2	2	2	0	2	0	0	2	1	0	1	2	0	0	2	0	0	2	1	0	0	0	0	1	1	1	1	1	0	1	1
19	0	0	0	0	0	1	2	0	2	2	0	1	1	1	0	0	0	1	1	0	2	0	2	0	0	0	2	0	2	2	0	1	0	0	0	2	1	0	0	0	0	1	1	2	0	1	0	2	0
20	1	0	0	0	0	1	2	0	0	0	0	0	0	0	0	0	0	1	1	2	2	0	2	0	1	1	2	1	2	2	2	0	1	1	0	2	1	0	0	1	0	0	0	2	0	1	0	2	0
21	1	0	1	0	0	1	2	1	1	2	0	0	0	0	0	0	0	0	2	2	1	0	1	1	1	1	0	1	1	1	0	1	1	2	1	1	2	0	0	2	0	0	0	2	1	1	0	2	0
22	1	0	0	0	0	0	1	0	0	0	0	1	1	1	0	0	0	1	0	0	0	0	1	1	1	0	1	0	2	1	0	0	1	0	1	1	1	0	1	1	1	1	1	2	1	1	0	1	1
23	1	1	0	0	1	2	2	0	0	0	0	1	1	1	0	0	0	0	2	1	2	0	1	0	0	2	1	0	1	1	0	2	2	0	1	1	1	0	0	0	0	1	1	2	1	1	0	1	0
24	0	0	0	0	0	1	1	0	0	0	1	1	1	1	0	0	0	0	2	2	1	0	1	0	0	1	1	1	2	2	1	1	1	0	0	1	2	0	0	2	0	0	0	0	0	0	0	1	0
25	0	0	0	0	0	1	2	0	0	0	0	0	0	0	0	0	0	0	2	2	2	0	1	1	0	1	2	0	2	2	1	0	1	1	1	1	1	0	0	1	0	1	0	1	1	1	0	2	0
26	0	0	0	0	1	1	0	0	0	0	2	1	2	1	0	1	0	0	2	2	2	0	2	0	0	1	1	0	1	1	0	0	1	1	0	2	2	0	0	1	0	1	1	1	1	0	0	1	0
27	1	0	0	0	1	2	1	0	0	0	1	1	0	0	0	0	0	0	2	2	2	1	2	0	0	2	1	1	2	2	0	0	0	0	0	2	1	1	1	1	0	1	1	1	1	0	0	1	0
28	1	0	0	0	0	1	1	0	0	0	1	1	2	2	0	0	0	0	2	1	2	0	2	0	0	0	2	1	2	2	0	0	1	1	1	1	1	0	0	0	0	1	1	2	1	1	0	1	0
29	1	0	0	0	0	1	1	0	1	1	0	0	0	0	0	0	0	1	0	0	0	0	2	0	0	1	2	1	1	1	0	2	2	0	2	0	0	0	0	0	0	0	0	1	1	1	1	1	0
30	0	0	0	0	0	2	1	0	0	0	1	1	2	0	1	0	0	1	1	1	1	0	2	0	1	0	1	1	2	2	1	0	1	1	1	1	1	0	0	2	0	0	0	0	0	1	0	1	1
31	0	0	0	0	0	1	1	0	1	1	0	1	2	1	0	0	0	1	1	1	1	0	2	0	0	0	1	0	2	2	0	1	1	0	0	2	2	0	0	2	0	1	1	1	1	0	0	1	0
32	0	0	1	1	0	2	2	1	0	1	0	1	2	1	0	0	0	1	1	1	1	0	2	0	0	2	1	1	2	2	1	1	2	2	1	2	1	0	0	2	1	0	0	1	0	1	0	0	1
33	1	0	0	0	1	1	2	1	1	2	0	0	0	0	0	0	0	1	1	1	2	0	2	0	1	1	2	2	2	2	0	2	1	0	1	1	2	0	0	2	0	0	0	1	0	0	0	1	1
34	0	0	0	0	0	1	2	0	1	1	0	2	2	1	1	0	0	0	2	2	1	0	2	0	0	1	2	1	1	2	0	0	2	2	1	2	1	1	1	1	0	1	1	1	1	1	0	2	0
35	0	0	0	0	1	2	2	0	0	0	0	0	0	0	0	0	0	0	2	2	2	0	2	0	0	1	1	0	2	2	0	0	0	0	0	2	2	0	0	2	0	0	0	2	0	1	0	0	0
36	0	0	0	0	0	2	2	0	2	2	0	0	0	0	0	0	0	1	1	0	1	0	2	0	0	0	1	1	2	2	1	1	1	1	1	1	2	0	0	2	0	1	0	1	1	0	0	2	0
37	1	0	0	0	0	0	2	1	0	1	0	1	1	1	0	0	0	1	1	1	2	0	2	0	0	1	1	0	2	2	0	0	2	0	2	0	1	1	0	0	0	0	0	2	0	0	0	2	0
38	1	0	0	0	0	1	2	0	2	2	0	0	0	0	0	0	0	1	1	1	2	0	2	0	0	2	0	1	1	1	0	0	0	0	0	2	2	0	0	2	0	2	2	2	1	1	0	1	1
39	0	0	0	0	0	1	2	1	0	1	0	1	1	1	0	0	0	1	1	1	1	0	2	0	0	2	2	0	2	1	1	0	1	0	1	1	2	0	0	1	0	0	1	2	1	0	0	2	0
40	1	0	0	0	0	0	2	0	0	0	0	0	0	0	0	0	0	1	1	1	1	1	2	0	0	1	1	1	2	2	0	1	2	1	2	1	1	0	1	1	1	0	0	2	1	0	0	0	0
41	0	0	0	0	0	2	1	0	1	1	1	0	0	0	0	0	0	1	1	1	2	0	1	0	0	1	0	1	1	0	1	1	2	0	1	1	2	0	0	1	0	1	0	1	1	1	0	0	1
42	1	0	0	0	1	1	2	0	0	0	0	0	1	1	0	0	0	0	1	2	2	0	1	0	1	2	1	0	2	2	0	1	1	0	2	1	2	0	0	1	1	0	1	2	0	0	0	0	1
43	0	0	0	0	0	0	2	0	1	1	0	1	2	1	0	1	0	1	1	1	2	0	2	0	0	0	2	1	2	2	0	1	1	2	1	1	1	0	0	0	0	0	0	1	0	0	0	0	0
44	0	0	0	0	1	1	1	0	1	1	0	1	2	1	0	0	0	0	2	2	2	0	2	0	0	1	2	0	2	2	0	1	2	2	2	1	2	0	1	2	1	0	1	2	1	0	0	2	0
45	1	0	0	0	0	1	2	0	1	1	0	0	1	1	0	0	0	0	2	2	2	0	0	0	0	0	2	0	2	2	0	0	2	0	1	1	0	0	0	0	0	0	1	2	1	0	0	2	0
46	1	0	0	0	0	0	2	0	1	1	1	1	1	1	0	0	0	1	1	1	2	0	2	0	0	0	1	1	2	1	1	0	2	1	1	1	0	0	0	1	1	0	2	2	0	1	0	1	1
47	0	0	0	0	0	1	2	0	1	1	1	0	0	0	0	0	0	0	2	2	2	0	2	0	0	0	0	2	1	1	0	0	1	1	0	2	2	0	0	0	0	1	1	2	1	2	0	1	0
48	1	0	0	0	1	1	1	0	1	1	0	0	2	1	0	1	0	1	1	1	1	0	2	0	0	1	1	1	1	1	1	0	0	0	0	2	1	0	0	1	0	0	1	2	1	0	0	0	0
49	0	0	0	0	1	1	0	0	1	1	0	0	0	0	0	0	0	1	1	1	2	0	1	1	1	1	2	1	1	2	0	0	1	2	2	1	1	0	0	0	0	1	1	2	0	1	0	1	1
50	0	0	1	1	0	1	1	0	0	0	2	1	1	1	0	0	0	0	1	2	2	0	1	0	0	1	0	2	1	2	1	0	1	0	1	1	1	0	0	2	0	0	0	0	0	1	0	1	0
51	0	0	1	0	0	1	2	1	1	2	0	1	1	1	0	0	0	2	0	0	1	0	1	0	1	1	2	0	2	2	2	1	2	0	1	1	1	1	1	1	0	0	0	0	0	0	0	2	0
52	0	0	0	0	1	1	2	0	0	0	0	0	1	0	0	1	0	2	0	0	0	0	1	1	1	1	2	0	2	1	1	1	1	1	1	1	2	0	0	1	0	0	0	2	0	1	0	0	0
53	0	0	0	0	0	1	0	0	1	1	1	0	1	0	0	1	0	0	2	1	2	0	1	1	1	1	0	0	1	1	0	0	0	1	0	2	1	0	0	2	0	1	0	0	1	0	0	1	0
54	0	0	0	0	0	1	2	0	0	0	1	1	1	1	0	0	0	0	2	2	2	0	1	1	1	2	0	1	1	1	0	1	2	0	1	1	0	0	0	1	0	1	1	2	1	0	0	1	0
55	1	0	0	0	0	2	2	0	0	0	0	0	1	0	0	1	0	1	1	1	2	0	2	0	0	2	2	0	2	2	0	1	1	0	0	2	0	0	0	1	0	0	0	1	0	0	0	1	1
56	0	0	0	0	0	1	2	0	1	1	0	0	0	0	0	0	0	1	1	1	2	0	2	0	0	2	2	0	2	2	1	1	1	1	2	0	1	0	0	0	0	0	0	0	0	0	0	1	0
57	0	0	0	0	1	1	1	1	0	1	0	0	0	0	0	0	1	0	2	1	2	0	1	1	1	1	1	0	1	1	0	0	1	1	0	2	2	0	0	2	0	0	0	1	0	0	0	1	1
58	0	0	1	0	0	1	1	0	1	1	1	1	1	1	0	0	0	1	1	1	1	0	2	0	0	0	2	0	2	2	1	1	2	2	1	1	1	0	0	1	0	1	1	1	1	0	0	1	0
59	1	0	1	0	1	1	2	0	0	0	0	0	2	1	0	1	0	1	0	0	2	0	1	0	0	1	1	0	2	2	0	0	1	1	2	0	1	0	0	1	0	0	0	2	1	2	0	2	0
60	0	0	0	0	0	1	1	0	0	0	1	1	1	1	0	0	0	0	1	1	1	0	2	0	0	2	1	0	2	2	0	0	1	0	1	1	1	1	1	0	0	1	2	2	1	0	0	1	1
61	0	0	0	0	0	1	2	0	1	1	0	1	2	1	0	0	0	1	1	1	1	0	1	1	1	2	1	1	1	1	0	0	2	1	1	1	1	0	1	1	1	0	0	2	0	1	0	0	0
62	1	0	0	0	0	1	1	0	0	0	1	0	0	0	0	0	0	1	1	1	2	1	2	0	0	1	1	1	2	2	0	1	1	0	1	1	1	1	1	1	1	0	0	2	0	1	0	1	1
63	1	0	1	1	0	1	1	0	0	0	1	0	0	0	0	0	0	1	1	1	1	0	1	0	0	1	2	0	1	1	0	1	2	0	1	1	1	0	0	2	1	1	1	1	1	0	0	0	0
64	1	0	1	0	0	1	1	0	1	1	1	2	2	2	0	0	0	0	2	1	2	0	2	0	0	1	1	1	2	2	1	0	2	0	1	1	1	0	0	0	0	0	0	2	0	2	0	1	0
65	1	0	0	0	1	2	1	0	0	0	1	0	0	0	0	0	0	1	1	1	0	0	1	1	1	1	2	0	2	2	1	1	2	0	1	1	2	0	0	1	0	0	0	1	0	0	0	2	0
66	0	0	0	0	0	1	2	0	0	0	0	0	1	1	0	0	0	1	1	1	2	0	2	0	0	1	2	0	2	2	1	1	2	0	2	2	1	0	0	1	0	0	0	1	0	0	0	0	0
67	0	0	0	0	0	1	2	0	0	0	0	0	0	0	0	0	0	0	2	2	2	0	1	0	0	1	2	2	2	2	1	1	2	0	1	1	2	0	0	1	0	1	1	2	1	0	0	1	0
68	1	0	0	0	0	1	2	1	1	2	0	0	0	0	0	0	0	0	2	2	2	0	1	0	0	1	2	0	2	2	0	0	2	2	1	2	2	0	0	1	1	0	0	0	1	1	0	1	0
69	1	0	0	0	0	1	1	0	1	1	0	1	1	1	0	0	0	2	0	0	0	0	2	0	0	1	1	0	2	2	0	0	1	0	1	1	1	0	0	1	0	0	0	0	0	1	0	2	0
70	1	0	0	0	0	1	2	0	1	1	1	0	0	0	0	0	0	2	0	0	2	1	2	0	0	0	2	0	2	2	0	1	2	0	0	2	2	0	0	1	0	0	1	1	1	1	0	2	0
71	0	0	0	0	0	0	2	0	1	1	1	1	1	1	0	0	0	0	2	1	2	0	2	0	0	1	1	0	1	1	1	1	1	1	2	0	1	0	0	1	0	0	1	2	1	0	0	2	0
72	0	0	0	0	0	0	1	0	0	0	1	0	1	0	0	1	0	2	0	1	1	0	2	0	0	0	2	0	2	1	0	0	1	1	1	2	2	0	0	1	0	1	1	2	0	1	0	2	0
73	1	0	0	0	0	0	2	0	1	1	1	0	0	0	0	0	0	2	0	1	1	0	2	0	0	0	2	1	2	2	0	0	2	0	1	1	1	0	0	2	1	0	0	1	0	1	0	2	0
74	1	0	0	0	0	2	2	0	2	2	0	1	1	1	0	0	1	1	2	2	2	0	2	0	0	0	2	1	1	1	1	1	1	0	0	2	2	0	0	1	1	0	1	1	0	1	0	1	1
75	1	0	0	0	0	1	1	0	0	0	1	1	1	1	0	0	0	0	2	2	2	0	2	0	0	0	1	0	2	2	1	0	2	0	1	1	1	0	0	0	0	0	0	2	0	1	0	2	0
76	1	0	0	0	0	0	2	1	0	1	0	0	0	0	0	0	0	2	0	0	2	1	2	0	0	0	2	0	2	2	1	1	1	0	0	2	1	0	0	1	0	0	1	2	0	1	0	2	0
77	0	0	0	0	0	1	2	0	1	1	0	1	2	2	0	0	0	1	1	1	2	0	1	0	0	0	1	1	2	2	0	1	1	1	2	0	1	0	0	0	1	1	0	1	0	0	0	0	0
78	1	0	0	0	1	2	2	0	1	1	1	1	2	2	0	0	0	1	1	0	0	1	2	0	0	0	1	0	2	2	0	0	2	0	1	1	2	0	0	1	0	1	1	2	1	0	0	0	1
79	1	0	0	0	0	0	2	0	1	1	0	0	1	0	0	1	0	0	2	2	2	0	1	0	0	1	0	2	1	1	0	0	0	0	2	0	2	0	0	0	0	1	1	2	1	2	0	1	0
80	0	0	0	0	1	1	1	0	1	1	1	0	0	0	0	0	0	1	1	2	2	0	2	0	0	1	2	1	2	2	1	0	0	0	0	2	1	0	0	1	0	0	1	2	0	1	0	2	0
81	0	0	0	0	0	0	2	1	0	1	0	0	0	0	0	0	0	1	1	1	1	0	2	0	0	2	1	1	2	2	1	1	1	0	1	1	2	0	0	1	0	0	1	2	1	0	0	2	0
82	0	0	0	0	0	2	2	0	0	0	0	0	0	0	0	0	1	0	2	1	2	0	1	0	0	2	2	0	2	2	0	0	0	1	1	1	0	1	1	0	0	0	0	1	0	1	0	0	0
83	1	0	0	0	0	1	2	0	1	1	1	0	1	0	0	0	0	0	2	2	2	0	1	0	0	1	1	1	2	2	0	0	1	0	1	1	1	0	0	1	0	1	0	1	0	0	0	2	0
84	0	0	0	0	0	1	1	0	1	1	0	0	0	0	0	0	0	1	2	2	2	0	2	0	0	0	1	2	1	1	1	1	1	0	0	2	1	0	0	1	0	0	2	2	1	0	0	1	1
85	0	0	1	1	0	1	1	1	0	1	1	2	1	1	0	0	0	1	1	1	2	0	2	0	0	1	1	1	2	1	2	2	1	0	0	2	1	0	0	1	0	0	0	1	0	0	0	2	0
86	0	0	0	0	0	2	2	0	0	0	0	0	0	0	0	0	0	2	0	0	0	0	2	0	0	2	0	1	1	0	0	1	2	0	0	2	2	0	0	1	1	0	0	1	0	1	0	2	0
87	0	0	0	0	0	0	2	0	0	0	0	0	0	0	0	0	0	1	1	1	1	0	1	0	0	1	1	0	2	2	0	1	1	0	1	1	1	0	0	1	0	0	0	0	0	0	0	0	1
88	1	0	0	0	0	0	1	0	2	2	0	0	0	0	0	1	0	0	2	2	2	0	2	0	0	0	0	1	1	1	0	2	2	0	1	1	1	0	0	2	1	0	1	1	1	1	0	0	1
89	1	0	0	0	1	2	2	0	2	2	0	0	1	1	0	0	0	1	1	1	2	0	1	0	0	1	1	0	1	2	0	2	2	0	1	1	1	0	0	1	0	0	0	2	1	0	0	2	0
90	1	0	0	0	1	2	2	0	0	0	1	0	1	0	0	0	0	0	2	1	2	0	1	0	0	1	2	1	2	2	1	1	2	1	0	2	2	0	0	1	1	0	0	1	0	0	0	2	0
91	1	0	1	0	0	1	2	1	0	1	0	1	1	1	0	0	0	1	1	1	1	0	2	0	0	2	1	0	2	2	0	1	2	1	1	0	1	0	0	1	0	0	0	0	0	0	0	0	1
92	0	0	0	0	0	0	2	0	0	0	0	1	1	1	0	0	0	1	1	1	2	0	2	0	0	1	2	1	2	2	1	1	2	0	0	2	1	0	0	1	0	1	2	2	0	1	0	2	0
93	1	1	0	0	0	1	2	1	1	2	0	0	0	0	0	0	0	0	1	2	2	0	2	0	0	0	1	0	2	1	0	1	1	1	1	2	1	0	0	1	0	0	1	1	0	2	0	1	0
94	1	0	0	0	0	1	2	0	1	1	1	0	1	1	0	0	0	0	1	1	1	0	2	0	0	1	0	0	1	2	0	0	0	1	1	1	2	0	0	2	0	0	1	2	1	0	0	2	0
95	0	0	0	0	1	1	1	0	0	0	1	0	1	0	0	1	0	1	1	1	1	0	1	1	1	0	2	0	2	2	1	1	1	0	0	2	1	0	0	1	0	0	0	2	0	2	0	2	0
96	0	0	0	0	0	0	1	0	0	0	1	0	1	1	0	0	0	0	1	2	2	0	2	0	0	0	2	1	1	2	0	0	1	0	1	1	1	0	0	0	0	0	1	1	1	1	0	0	1
97	1	0	0	0	2	2	2	0	0	0	0	0	1	1	0	0	0	1	1	1	1	0	2	0	1	2	2	1	2	2	1	1	1	0	2	1	1	0	0	1	0	0	0	1	0	0	0	0	0
98	0	0	1	1	0	1	2	0	0	0	0	0	0	0	0	0	0	0	2	1	2	0	2	0	0	1	2	1	2	2	0	1	2	0	0	2	1	1	1	1	0	0	0	2	1	0	0	2	0
99	1	0	0	0	0	2	2	0	1	1	0	0	2	1	0	1	0	1	1	1	1	0	2	0	0	0	1	0	2	2	0	0	1	0	1	1	1	0	0	1	0	0	0	2	0	0	0	1	1
100	1	0	0	0	0	1	2	1	1	2	0	0	0	0	0	0	0	2	0	1	2	1	2	0	0	2	1	1	2	2	0	0	2	0	0	2	1	1	1	0	0	0	0	2	0	1	0	1	1
101	1	0	0	0	0	2	2	1	0	1	0	0	1	0	0	0	0	2	0	0	0	0	2	0	0	0	1	2	2	2	2	2	1	0	2	0	2	0	0	1	0	2	1	2	1	0	0	2	0
102	1	0	0	0	0	0	1	0	0	0	0	1	1	1	0	0	0	0	2	2	2	0	2	0	0	1	2	1	2	2	2	0	0	1	2	1	2	0	0	1	0	1	0	1	1	1	0	2	0
103	0	0	0	0	0	2	1	0	1	1	2	1	1	1	0	0	0	0	2	2	1	0	2	0	0	1	1	1	1	1	0	0	0	0	1	1	2	0	0	2	0	0	0	0	0	1	0	2	0
104	0	1	1	0	0	1	1	2	0	2	0	0	0	0	0	0	0	0	2	2	2	0	2	0	0	0	1	0	2	2	0	1	2	0	1	1	2	0	0	1	0	1	0	1	2	1	0	0	1
105	1	0	0	0	0	0	2	0	1	1	1	1	2	1	0	0	0	1	1	1	2	0	2	0	1	2	1	0	2	2	0	0	2	0	0	2	0	1	1	0	0	2	2	2	1	1	0	1	1
106	0	1	0	0	0	1	0	0	0	0	2	1	1	1	0	0	0	1	1	1	2	0	1	0	0	1	1	0	2	2	0	2	1	0	2	0	0	0	0	0	0	0	0	1	0	1	0	1	1
107	1	0	0	0	0	1	1	1	1	2	0	0	1	1	0	0	0	0	2	2	2	0	2	0	0	2	1	0	1	1	0	0	1	0	1	1	1	0	0	2	0	2	2	2	2	1	0	2	0
108	1	0	0	0	0	1	2	0	0	0	0	0	1	1	0	0	1	2	1	1	1	1	2	0	0	0	2	0	2	2	1	0	0	0	0	2	1	0	0	0	0	1	1	2	1	1	0	2	0
109	1	0	1	0	0	1	2	1	0	1	0	0	2	1	0	1	0	0	1	2	2	0	2	0	0	0	1	0	2	2	0	2	1	0	0	2	1	0	0	0	1	1	1	2	0	1	0	2	0
110	0	1	0	0	1	1	2	1	1	1	0	0	0	0	0	0	0	0	2	2	2	0	2	0	0	2	2	0	1	1	0	0	1	0	0	2	1	1	0	0	0	0	2	2	0	0	0	2	0
111	1	0	0	0	0	1	2	0	2	2	0	0	0	0	0	0	0	1	1	1	2	1	1	0	1	0	2	0	2	2	0	0	1	2	1	1	1	1	1	1	0	0	0	1	1	1	0	1	0
112	0	0	1	0	0	1	2	0	2	2	0	0	1	1	0	0	0	0	2	2	2	0	1	0	0	1	2	0	2	2	1	1	0	0	0	2	1	1	1	0	0	0	0	0	0	0	0	2	0
113	0	0	0	0	0	0	1	0	0	0	2	0	1	1	0	0	0	0	1	1	1	0	1	0	1	1	2	0	2	1	0	0	2	0	0	2	1	0	0	0	0	1	1	1	0	0	0	2	0
114	1	0	0	0	0	2	1	0	0	0	1	0	0	0	0	0	1	2	0	0	1	0	2	0	1	1	1	1	1	0	0	0	1	2	2	1	2	0	0	1	0	1	1	1	1	2	0	1	0
115	1	0	0	0	0	1	2	0	2	2	0	1	1	1	0	0	0	2	0	0	0	0	1	0	0	1	2	1	2	2	2	1	2	2	2	1	2	0	0	1	0	1	1	1	1	1	0	1	1
116	0	0	0	0	0	1	0	0	0	0	2	0	0	0	0	0	0	1	1	1	2	0	2	0	0	1	2	0	2	2	1	0	1	1	1	2	1	0	0	2	0	2	1	2	1	0	0	1	0
117	1	0	0	0	0	1	2	1	0	1	0	0	0	0	0	0	0	2	0	0	0	1	2	0	0	0	1	0	1	1	0	1	1	1	1	1	2	0	0	2	0	1	1	2	1	1	0	0	0
118	0	1	0	0	1	2	1	0	1	1	1	0	1	1	0	0	1	1	2	2	1	0	2	0	0	1	1	1	2	2	1	0	2	0	0	2	1	0	0	1	0	0	1	2	0	1	0	1	0
119	0	0	0	0	1	1	1	1	0	1	1	0	0	0	0	0	0	1	1	1	0	1	2	0	0	2	1	0	2	2	0	0	1	1	1	1	2	0	0	0	0	0	1	1	1	1	0	1	1
120	0	0	0	0	0	2	2	0	1	1	1	1	2	2	0	0	0	1	0	0	0	0	2	0	0	0	1	0	2	2	0	1	1	0	2	1	1	0	0	1	0	0	1	1	1	1	0	1	0
121	1	0	0	0	0	1	2	0	1	1	1	0	0	0	0	0	0	1	1	1	1	0	1	0	0	1	2	0	2	2	0	2	2	0	0	2	1	0	0	2	0	0	0	1	1	1	0	2	0
122	0	0	0	0	1	2	2	0	2	2	0	0	0	0	0	0	1	2	0	0	1	0	2	0	0	0	1	0	2	2	0	2	1	0	1	1	1	0	0	2	1	0	1	1	1	0	0	0	2
123	0	0	0	0	0	2	2	0	0	0	0	0	0	0	0	0	0	2	0	1	1	0	1	0	1	0	1	0	2	1	0	1	2	0	1	1	1	0	0	1	0	0	0	2	0	1	0	2	0
124	0	0	0	0	0	2	2	1	0	1	0	1	2	1	0	0	0	1	1	1	2	0	2	0	0	2	2	0	1	1	1	0	2	0	0	2	1	0	1	2	1	0	0	2	0	1	0	1	0
125	1	0	0	0	1	1	2	0	2	2	0	0	0	0	0	0	0	1	1	1	1	0	2	0	1	0	1	0	2	2	0	1	1	0	1	1	2	0	0	1	0	0	2	2	0	0	0	2	0
126	1	0	0	0	1	1	1	0	1	1	0	1	0	0	0	0	1	0	2	1	2	0	0	0	0	1	2	0	2	2	1	1	1	1	1	2	1	1	1	1	0	0	1	2	1	0	0	1	0
127	1	0	0	0	1	2	2	0	0	0	0	0	1	0	0	1	0	0	2	2	2	0	2	0	0	0	1	0	1	1	0	1	1	0	0	2	1	0	0	2	0	1	1	1	0	0	0	2	0
128	1	0	0	0	0	1	2	0	2	2	0	0	1	0	0	0	0	0	2	2	2	0	2	1	1	1	2	1	2	2	1	0	1	0	1	2	1	1	1	1	0	0	0	2	1	0	0	0	0
129	1	0	0	0	0	1	1	0	1	1	1	1	1	2	0	0	0	1	1	1	1	0	2	0	0	0	1	1	1	1	0	0	0	0	0	2	2	0	0	1	1	0	0	2	0	2	0	2	0
130	1	0	0	0	0	1	2	0	1	1	0	0	1	0	0	0	0	0	2	2	2	0	2	0	0	2	2	0	2	2	2	1	0	0	1	1	2	0	0	2	0	0	0	2	1	0	0	2	0
131	0	0	0	0	0	1	2	0	0	0	0	1	1	1	0	0	0	0	2	2	2	0	2	0	0	0	2	1	1	1	1	1	1	2	1	1	2	0	0	1	0	0	0	1	0	1	0	1	1
132	0	0	0	0	0	0	1	0	1	1	0	0	1	0	0	1	0	0	2	2	2	0	2	0	0	1	2	0	2	1	0	0	2	1	2	1	1	0	0	1	0	0	0	2	0	1	0	1	0
133	1	0	0	0	0	2	2	0	2	2	0	0	0	0	0	0	1	1	2	2	1	0	2	0	0	2	2	0	2	2	2	0	1	0	1	1	0	0	0	1	0	0	0	2	1	0	0	0	0
134	0	0	0	0	0	0	2	0	1	1	0	0	1	1	0	0	0	1	1	1	1	0	2	0	0	1	2	0	2	2	2	0	1	1	0	1	1	0	0	2	1	1	1	2	2	0	0	0	0
135	1	0	0	0	0	0	1	1	0	1	0	0	1	1	0	0	0	1	1	1	1	0	2	0	1	1	2	0	2	2	0	2	1	0	2	0	1	0	0	1	0	1	1	1	1	1	0	2	0
136	1	0	1	0	1	2	2	0	1	1	1	1	1	1	0	0	0	0	2	2	2	1	2	0	0	2	1	0	2	2	0	2	2	0	1	1	1	0	0	2	1	1	0	1	0	0	0	0	1
137	0	0	0	0	0	0	1	0	2	2	0	0	1	0	0	0	0	0	2	2	2	0	2	0	0	2	1	1	1	1	0	0	2	1	1	1	1	0	0	0	0	0	0	2	1	1	0	2	0
138	1	0	1	0	0	2	2	1	1	2	0	0	0	0	0	0	0	1	0	0	1	0	2	0	0	1	2	0	2	1	0	0	1	0	1	1	1	0	0	0	0	0	0	1	0	0	0	1	1
139	1	0	0	0	0	2	2	0	0	0	0	0	0	0	0	0	0	0	1	1	2	0	1	0	0	0	2	1	2	2	2	0	1	0	1	1	2	0	0	0	0	0	1	2	1	0	0	2	0
140	0	0	0	0	0	2	1	1	1	2	0	1	2	0	1	0	0	1	1	1	1	0	2	0	0	2	2	0	2	2	1	1	1	0	0	1	1	0	0	0	0	0	0	2	1	1	0	0	0
141	0	0	0	0	0	1	2	0	0	0	0	0	0	0	0	0	0	1	1	1	2	0	2	0	0	1	1	0	2	2	1	1	1	0	2	1	1	0	0	1	0	0	1	2	2	0	0	2	0
142	0	0	0	0	0	1	2	1	1	2	0	0	2	2	0	0	0	0	2	2	2	0	2	0	0	0	0	1	2	2	1	2	2	0	0	2	1	1	1	1	0	0	0	2	0	0	0	2	0
143	1	0	0	0	0	2	1	1	0	1	0	1	1	1	0	0	0	0	2	2	2	0	2	0	0	1	2	0	2	2	1	2	2	0	0	2	2	0	0	1	0	2	2	2	2	1	0	2	0
144	0	0	0	0	0	2	2	1	0	1	0	1	2	1	0	1	0	1	1	1	2	0	1	1	1	1	1	1	1	1	0	1	2	0	1	1	1	0	0	1	0	0	1	1	1	1	0	1	1
145	0	0	0	0	0	2	2	0	2	2	0	1	1	1	0	0	0	1	1	1	0	0	2	0	0	1	2	0	2	2	0	2	1	0	0	2	1	0	0	1	0	0	0	2	1	0	0	2	0
146	0	0	0	0	1	1	1	0	1	1	0	0	0	0	0	0	0	0	2	2	2	0	1	1	1	1	1	0	2	2	0	1	1	0	0	2	0	0	0	0	1	1	1	2	0	1	0	2	0
147	0	0	0	0	0	1	1	0	1	1	0	0	0	0	0	0	0	0	2	2	2	0	2	0	0	1	1	1	2	2	1	1	1	0	1	1	1	0	0	1	0	1	0	0	1	0	0	0	0
148	1	0	0	0	0	1	1	1	0	1	1	1	0	0	0	0	0	0	1	1	1	0	2	0	0	1	1	1	1	2	1	0	1	1	1	1	2	0	0	1	0	0	0	1	1	0	0	1	0
149	0	0	1	1	0	1	2	0	0	0	0	2	1	1	0	0	1	2	1	1	1	0	2	0	0	1	0	0	1	1	0	1	2	0	1	1	1	0	0	0	0	0	0	1	0	0	0	2	0
150	0	1	0	0	0	1	1	0	1	1	0	0	0	0	0	0	0	1	1	1	2	0	1	0	0	1	2	0	2	2	0	0	2	0	1	1	2	0	0	1	0	0	1	1	1	1	0	2	0
151	0	0	0	0	0	1	1	0	1	1	0	1	2	1	0	1	0	1	1	2	2	0	1	0	0	1	2	1	2	2	1	1	0	0	1	1	0	1	1	0	0	0	0	0	0	0	0	1	0
152	1	0	1	1	0	1	1	0	1	1	0	1	2	2	0	0	0	0	2	2	2	1	1	0	0	0	0	0	2	1	0	1	0	0	0	2	2	0	0	1	1	0	2	2	0	0	0	1	1
153	0	0	0	0	0	2	2	0	1	1	0	0	0	0	0	0	0	1	1	1	1	0	2	0	0	1	1	0	2	2	0	2	1	1	0	2	0	1	1	0	0	0	0	0	0	0	0	2	0
154	0	0	0	0	0	1	2	0	1	1	0	0	1	0	0	1	0	0	2	2	2	0	2	0	0	2	2	0	2	2	1	2	1	0	0	2	1	0	0	0	0	1	1	2	1	1	0	2	0
155	1	0	0	0	0	1	2	0	0	0	0	0	1	0	0	0	0	1	1	1	1	0	2	0	0	1	2	0	2	2	0	0	2	2	0	2	0	0	0	1	0	0	1	2	1	0	0	1	1
156	0	0	0	0	1	2	1	0	0	0	1	0	0	0	0	0	0	1	1	1	1	0	0	0	0	0	2	0	2	2	1	0	1	1	0	2	2	0	0	0	0	0	0	1	0	0	0	1	0
157	1	0	0	0	0	1	2	0	1	1	1	1	1	1	0	0	0	1	1	1	2	0	2	0	0	2	2	1	1	1	0	0	1	1	0	2	1	0	0	2	0	0	1	1	0	2	0	1	0
158	0	0	0	0	0	1	2	0	1	1	0	1	2	1	0	1	0	1	1	1	2	0	2	0	0	1	2	0	2	2	1	1	2	0	2	2	1	0	0	2	0	0	0	2	0	1	0	1	0
159	1	0	0	0	0	1	2	1	0	1	0	0	0	0	0	0	0	1	1	1	2	0	2	0	1	2	2	1	2	2	1	1	1	0	0	1	1	1	0	0	0	0	0	2	1	0	0	2	0
160	0	0	0	0	1	2	1	0	1	1	1	0	0	0	0	0	0	1	1	1	1	0	2	0	0	0	1	2	1	1	1	1	2	0	1	1	1	0	0	1	0	0	0	2	0	2	0	2	0
161	0	0	0	0	1	1	1	1	1	2	0	1	1	1	0	0	0	0	2	2	2	0	1	1	1	0	0	0	2	1	0	0	0	0	0	2	2	0	0	1	0	0	0	0	1	1	0	2	0
162	1	0	0	0	0	0	1	0	1	1	0	0	0	0	0	0	0	1	0	0	0	0	2	0	1	1	1	0	2	2	0	1	1	1	1	2	2	0	0	1	0	1	2	2	0	1	0	0	1
163	0	0	0	0	0	0	1	0	0	0	1	0	0	0	0	0	0	0	2	2	2	0	1	1	1	1	1	2	1	1	0	1	2	0	2	2	1	0	0	1	0	1	1	2	2	2	0	2	0
164	1	0	1	0	0	1	2	0	2	2	0	0	1	1	0	0	0	1	1	1	2	0	0	1	1	1	1	0	2	2	0	0	1	1	1	1	0	0	0	0	0	1	0	0	1	0	0	1	0
165	0	0	0	0	0	2	2	1	0	1	0	1	1	1	0	0	0	0	2	2	2	0	2	0	0	2	1	0	2	2	0	2	1	0	1	1	1	1	1	1	0	1	0	1	1	1	0	1	0
166	0	0	0	0	0	1	0	0	1	1	0	0	1	0	0	0	0	1	1	1	2	0	1	0	0	1	1	1	2	2	1	0	1	0	1	2	1	1	1	1	0	0	0	2	0	0	1	1	0
167	1	0	0	0	0	0	2	0	1	1	0	0	2	2	0	0	0	2	0	0	0	0	2	0	0	1	1	0	2	1	0	1	1	0	0	1	1	0	1	2	1	0	0	1	0	0	0	2	0
168	1	0	0	0	0	0	1	0	0	0	0	1	2	0	1	0	0	0	1	1	1	0	2	0	0	0	1	2	1	1	1	2	2	1	0	2	0	0	0	0	0	0	1	2	2	0	0	2	0
169	1	1	0	0	0	1	1	0	0	0	2	0	1	0	0	0	0	1	1	1	2	0	1	0	0	2	1	0	1	2	0	0	2	0	0	2	1	0	0	1	1	1	1	1	1	2	0	2	0
170	1	0	0	0	0	1	1	0	0	0	1	0	0	0	0	0	0	2	0	1	2	0	0	0	0	0	1	1	2	2	1	0	0	0	0	2	1	0	0	0	0	0	0	2	0	0	0	1	0
171	0	0	0	0	0	1	2	0	0	0	0	0	1	0	0	1	0	0	2	2	1	0	1	0	0	1	1	0	2	1	0	1	1	2	1	1	2	0	0	1	0	1	1	2	1	1	0	0	1
172	1	0	0	0	0	2	0	0	1	1	1	0	0	0	0	0	0	1	1	1	2	0	2	0	1	1	0	0	1	1	0	1	1	1	1	1	1	0	0	2	0	1	0	1	0	0	0	2	0
173	1	0	0	0	0	1	0	0	0	0	1	2	2	2	0	0	0	0	1	1	1	0	2	0	0	1	2	0	2	2	0	1	2	2	1	1	1	0	0	1	0	0	2	2	0	1	0	2	0
174	1	0	0	0	0	2	2	1	0	1	1	0	1	0	0	0	0	0	2	2	2	0	0	0	0	0	1	0	2	2	1	0	2	2	1	2	2	0	0	2	0	0	0	1	0	1	0	1	0
175	0	0	0	0	1	1	1	0	1	1	1	0	0	0	0	0	0	1	1	1	2	0	1	0	0	1	0	2	1	1	0	0	1	1	0	2	1	0	0	0	0	0	0	0	0	0	0	1	0
176	0	0	0	0	0	1	2	0	1	1	0	0	2	1	0	1	0	0	1	2	2	0	2	0	0	2	1	0	2	2	1	2	2	0	1	1	1	0	0	2	0	0	0	1	0	1	0	1	0
177	0	1	1	0	0	2	2	1	0	1	0	0	0	0	0	0	0	0	2	2	2	0	2	0	0	1	2	0	2	2	1	1	2	1	2	1	1	1	0	0	0	0	0	2	0	1	0	1	1
178	1	0	0	0	1	1	2	0	1	1	0	0	1	0	1	0	0	0	2	2	2	0	1	0	1	0	0	0	2	2	0	0	1	0	0	2	1	1	0	1	0	0	1	2	2	1	0	0	1
179	1	0	0	0	0	0	1	0	1	1	1	0	0	0	0	0	0	2	0	1	1	0	0	0	0	0	2	0	2	2	2	1	2	0	2	0	2	0	0	1	0	1	1	2	2	0	0	2	0
180	0	0	0	0	0	0	1	1	0	1	1	0	0	0	0	0	0	1	1	1	1	0	2	0	1	2	0	1	1	0	1	2	1	0	1	1	1	0	0	1	0	0	1	2	1	0	0	1	1
181	1	0	1	0	0	2	1	1	0	1	1	1	1	1	0	0	0	1	1	1	2	0	2	0	1	2	1	1	1	1	1	0	1	1	1	1	2	0	0	1	0	0	0	2	0	0	0	0	0
182	0	0	0	0	0	1	2	0	2	2	0	0	2	1	0	1	0	1	2	1	2	0	2	0	1	0	2	1	2	2	2	1	1	0	1	1	2	0	0	2	0	0	0	2	1	0	0	0	0
183	1	0	0	0	0	0	2	1	1	2	0	0	1	0	0	0	0	0	2	2	1	0	2	0	0	1	2	0	2	2	0	0	2	1	1	2	1	1	1	1	0	0	0	1	0	1	0	1	0
184	1	0	1	0	0	1	2	1	0	1	0	0	0	0	0	0	0	0	1	1	1	0	2	0	0	1	2	0	2	2	0	0	1	0	1	1	2	0	0	2	0	1	1	1	1	0	0	1	0
185	0	0	0	0	1	1	1	1	1	2	0	1	1	1	0	0	0	1	0	0	0	0	2	0	0	1	0	1	2	2	1	1	1	2	1	2	0	0	0	0	0	1	1	1	1	0	0	1	0
186	0	0	0	0	0	1	2	1	0	1	0	0	1	0	0	0	0	1	1	1	2	0	1	0	0	2	1	0	2	2	0	1	2	1	1	0	2	0	0	0	0	0	1	1	0	1	0	2	0
187	0	0	0	0	1	2	2	1	0	1	1	0	0	0	0	0	0	1	1	1	1	0	2	0	0	1	1	0	1	1	0	1	2	0	1	1	2	0	0	1	0	0	0	1	0	1	0	1	0
188	1	0	0	0	0	0	2	0	1	1	0	0	0	0	0	0	0	1	1	1	2	0	2	0	0	1	2	1	2	1	0	1	1	1	2	0	0	0	0	1	0	0	0	2	1	0	0	2	0
189	1	0	0	0	0	0	1	0	1	1	0	0	1	0	0	1	0	1	1	1	1	0	2	0	0	0	1	1	2	2	0	0	2	0	0	2	2	0	0	1	0	0	0	2	0	1	0	2	0
190	0	0	1	0	0	1	2	0	0	0	0	1	1	0	0	0	0	1	1	0	1	0	2	0	0	0	2	0	2	2	2	1	2	0	2	0	1	0	0	2	0	1	1	1	1	2	0	0	0
191	1	0	1	0	0	1	2	0	2	2	0	1	1	1	0	0	0	0	2	2	2	0	2	0	0	1	1	0	2	2	0	1	2	1	1	0	2	0	1	2	1	1	1	2	1	0	0	2	0
192	0	0	0	0	0	0	2	0	0	0	0	0	2	0	1	1	0	2	0	0	0	0	1	0	0	0	1	1	2	2	0	0	1	0	1	1	2	0	1	2	1	0	0	0	2	2	0	2	0
193	0	0	0	0	0	1	1	0	0	0	1	0	1	0	0	0	0	0	2	2	2	1	2	0	0	0	2	1	2	2	2	0	1	0	1	1	1	0	0	0	0	1	1	2	1	0	0	2	0
194	0	0	0	0	0	0	2	0	0	0	0	0	0	0	0	0	0	0	2	2	2	0	1	0	0	2	2	0	2	2	0	0	1	1	1	2	1	2	1	1	1	1	1	2	0	1	0	0	0
195	1	1	1	0	0	1	2	0	1	1	0	0	0	0	0	0	0	0	1	1	1	0	2	0	0	0	2	0	2	2	0	0	1	0	1	1	1	0	0	0	1	1	1	2	1	1	0	0	2
196	1	0	0	0	0	0	2	0	1	1	0	1	2	2	0	0	0	0	2	2	2	0	2	0	0	1	1	0	1	1	0	1	1	0	0	1	1	0	0	0	0	0	0	1	0	0	0	1	1
197	0	0	0	0	1	1	1	0	1	1	1	0	0	0	0	0	0	1	1	1	1	1	2	0	0	1	2	0	2	2	1	1	1	1	2	0	1	0	0	1	0	1	1	1	0	0	0	1	0
198	1	0	0	0	0	0	1	0	0	0	2	1	2	1	0	1	0	2	0	0	1	0	1	0	0	1	1	0	2	2	0	1	1	0	0	2	2	0	0	1	1	1	0	1	1	0	0	0	1
199	1	0	0	0	0	0	1	0	1	1	0	1	1	1	0	0	0	1	1	1	1	0	2	0	0	1	2	1	2	2	0	1	2	1	1	0	1	0	0	1	0	1	1	2	1	0	0	2	0
200	1	0	0	0	0	1	1	0	1	1	0	0	0	0	0	0	1	2	1	1	1	0	2	0	0	0	2	0	2	2	0	0	2	1	0	2	1	2	1	1	1	0	0	2	0	1	0	1	1
201	1	0	1	0	0	0	2	1	0	1	1	0	0	0	0	0	0	2	0	1	1	0	2	0	0	0	2	0	2	2	1	0	0	0	0	2	2	0	0	1	0	0	0	1	0	1	0	0	0
202	1	0	0	0	0	0	2	0	1	1	0	0	0	0	0	0	0	2	0	0	1	0	2	0	0	0	0	1	2	2	1	0	0	0	0	2	2	0	0	1	0	1	1	2	1	1	0	1	1
203	1	0	0	0	0	2	2	1	1	2	0	0	1	0	0	1	0	1	1	1	2	0	2	0	0	1	0	1	1	1	0	0	2	1	1	1	2	0	0	1	1	0	0	2	1	2	0	2	0
204	1	0	0	0	0	1	2	0	2	2	0	0	0	0	0	0	0	1	0	0	0	0	2	0	1	2	1	1	1	2	1	1	1	0	0	2	1	0	0	1	0	0	0	1	0	1	0	1	0
205	0	0	0	0	0	0	1	0	1	1	0	1	1	1	0	0	0	1	1	1	2	0	2	0	0	1	2	0	2	2	1	0	2	1	2	1	1	2	1	1	1	0	1	1	0	2	0	2	0
206	0	0	0	0	1	2	2	0	0	0	0	1	1	1	0	0	0	0	2	2	2	0	2	0	1	0	1	0	2	2	0	1	2	1	1	1	2	0	0	1	0	0	0	0	0	1	0	2	0
207	1	1	0	0	1	1	1	0	1	1	1	0	1	0	0	0	0	1	1	1	2	0	2	0	1	2	2	0	2	2	1	2	2	0	0	2	2	0	0	2	0	0	0	1	0	1	0	1	1
208	0	0	0	0	0	1	1	1	0	1	0	1	1	1	0	0	0	1	1	1	2	0	2	0	0	1	1	0	2	2	1	0	1	0	1	1	0	0	0	0	0	0	1	2	2	0	0	0	1
209	0	0	0	0	0	2	2	0	1	1	0	0	1	1	0	0	0	1	1	1	1	0	2	0	0	0	2	0	2	2	0	1	2	0	0	2	1	0	0	0	0	0	0	2	0	1	0	2	0
210	0	0	0	0	1	1	1	1	0	1	1	0	0	0	0	0	0	0	2	1	2	0	2	0	0	1	2	1	2	2	1	0	1	1	0	2	1	0	0	1	1	1	1	1	1	0	0	2	0
211	1	0	0	0	0	2	2	1	1	2	0	0	0	0	0	0	0	0	2	2	2	0	2	0	0	2	1	0	1	1	1	1	2	0	0	2	1	0	0	2	1	1	1	1	1	0	0	2	0
212	0	1	0	0	0	1	1	1	0	1	1	0	0	0	0	0	0	1	1	1	1	0	2	0	0	1	2	0	2	2	0	0	0	0	1	1	2	0	0	2	0	1	0	1	0	0	1	2	0
213	1	0	0	0	0	0	1	0	0	0	0	0	0	0	0	0	0	0	1	1	1	0	1	0	0	2	2	0	1	1	0	1	2	0	1	1	2	0	0	2	0	1	1	1	1	1	0	1	0
214	1	0	1	0	1	2	2	0	1	1	0	0	0	0	0	0	0	1	2	2	2	0	1	0	0	1	2	0	2	2	0	1	1	0	1	1	1	0	0	1	0	1	1	2	1	0	0	2	0
215	1	0	0	0	0	1	0	0	0	0	1	0	0	0	0	0	0	0	2	2	2	0	2	0	1	1	1	1	2	2	1	0	2	1	1	1	1	0	0	2	0	0	0	0	1	1	0	1	0
216	0	0	0	0	0	2	2	1	0	1	0	1	1	1	0	0	0	1	1	1	1	1	2	0	0	2	1	0	2	2	0	0	1	1	1	1	2	0	0	1	0	1	2	2	1	0	0	1	0
217	1	1	0	0	1	2	1	0	1	1	0	0	1	1	0	0	0	0	1	2	2	0	2	0	1	1	0	1	1	1	0	1	1	0	0	2	1	0	0	2	0	0	0	1	0	0	0	1	1
218	1	1	0	0	1	1	2	0	1	1	1	0	0	0	0	0	0	0	2	1	2	0	1	0	0	0	2	0	2	2	1	0	2	0	0	2	1	0	0	0	1	1	1	2	1	0	1	1	0
219	0	0	0	0	1	2	1	0	2	2	0	1	1	1	0	0	0	0	2	2	2	0	2	0	0	1	1	1	2	2	0	0	1	0	0	2	1	0	0	1	0	0	2	2	0	0	0	1	0
220	1	0	0	0	0	1	1	0	0	0	1	1	1	1	0	0	0	1	1	0	1	0	2	0	0	0	2	0	2	2	0	1	1	1	1	1	2	0	0	2	1	0	0	1	0	1	0	1	1
221	1	1	0	0	1	1	2	0	1	1	0	0	0	0	0	0	0	1	1	1	2	0	2	0	0	1	1	0	2	2	0	0	1	0	1	1	2	0	0	1	0	1	1	2	1	1	0	1	0
222	0	0	0	0	0	0	2	0	2	2	0	0	0	0	0	0	0	2	0	0	1	0	1	1	1	2	1	1	2	2	0	1	2	1	2	1	2	0	0	0	0	0	0	2	0	1	0	2	0
223	1	0	0	0	0	0	2	0	2	2	0	0	0	0	0	1	0	1	1	1	1	0	2	0	0	0	1	0	2	2	0	0	1	0	0	2	0	0	0	0	0	0	0	0	0	0	0	0	1
224	1	0	0	0	1	1	2	0	1	1	0	1	1	1	0	0	0	2	0	0	0	0	1	0	0	0	1	0	2	2	0	0	0	0	0	2	1	0	1	2	2	0	0	1	0	1	0	1	0
225	0	0	0	0	0	0	0	0	0	0	1	0	0	0	0	0	0	0	2	1	2	0	1	1	1	1	1	0	1	2	0	0	1	1	2	0	2	0	0	1	1	0	0	1	0	0	0	0	1
226	1	0	0	0	0	1	1	0	1	1	1	0	1	1	0	0	1	2	1	1	1	0	1	0	1	1	0	1	1	1	0	2	2	0	2	0	1	0	0	1	0	0	1	2	2	1	0	2	0
227	1	0	0	0	0	1	1	0	1	1	0	0	0	0	0	0	0	1	1	1	1	0	1	0	0	1	1	2	1	1	0	2	1	0	1	1	0	1	1	0	0	1	1	2	1	0	0	2	0
228	1	0	0	0	1	2	1	0	1	1	0	1	1	1	0	0	0	1	1	1	1	0	1	0	0	1	2	0	2	1	0	1	1	1	1	1	2	0	0	1	1	1	1	2	1	0	0	2	0
229	0	0	0	0	0	1	1	0	0	0	1	0	0	0	0	0	0	0	1	1	1	0	2	0	0	1	1	0	2	2	0	1	1	0	0	2	1	0	0	2	0	0	2	2	0	1	0	2	0
230	0	1	0	0	0	1	1	0	0	0	1	1	2	2	0	0	0	1	1	1	1	0	1	1	1	2	1	0	2	1	0	1	2	0	0	2	1	0	0	1	0	0	0	1	0	1	1	2	0
231	0	0	0	0	0	0	1	0	1	1	0	0	0	0	0	0	0	0	2	2	2	0	1	1	1	1	0	2	0	0	0	0	2	0	0	2	1	0	0	1	0	0	0	1	0	0	0	0	2
232	0	0	1	0	0	2	2	1	0	1	0	0	0	0	0	0	1	2	1	2	2	1	0	1	1	1	1	1	1	1	0	0	2	1	0	2	2	0	1	2	1	0	0	0	0	0	0	2	0
233	0	0	0	0	0	1	2	0	1	1	0	1	1	1	0	0	0	2	1	1	1	0	2	0	1	1	1	2	2	2	0	2	2	0	2	0	0	0	0	1	0	0	0	0	0	0	0	1	1
234	1	0	0	0	0	1	0	0	0	0	1	1	2	2	0	0	0	0	1	2	2	0	2	0	0	2	2	0	2	2	1	1	0	0	0	2	1	0	0	0	0	0	0	2	2	1	0	1	0
235	0	0	1	0	0	1	2	0	0	0	0	0	0	0	0	0	0	1	1	1	2	0	2	0	0	1	1	1	2	2	1	0	1	1	1	1	2	0	0	2	0	0	2	2	1	0	0	1	0
236	0	0	0	0	0	1	1	0	1	1	0	0	0	0	0	0	0	1	1	1	1	0	1	1	1	1	1	1	2	2	0	0	0	0	0	2	2	0	0	2	0	1	1	1	1	0	0	1	0
237	0	0	0	0	1	2	2	0	0	0	1	0	1	1	0	0	0	0	2	2	2	0	1	0	0	1	1	0	2	2	0	1	1	1	1	1	2	0	0	2	0	0	1	2	1	0	1	1	0
238	1	0	0	0	0	2	2	1	1	2	0	0	1	0	0	1	0	1	1	1	2	0	1	0	0	2	2	1	2	2	1	1	2	0	1	1	1	0	0	1	1	1	1	1	0	0	0	2	0
239	0	0	1	0	0	1	2	0	1	1	0	1	1	1	0	0	0	1	1	1	2	0	0	0	0	0	1	0	2	2	0	1	1	0	0	2	1	0	0	0	0	0	0	1	0	0	0	2	0
240	1	0	0	0	0	0	1	0	0	0	1	0	0	0	0	0	0	0	2	1	2	0	1	1	1	1	1	0	2	2	0	1	1	0	0	2	1	0	1	2	2	0	0	1	0	0	0	1	0
241	1	0	0	0	0	2	2	1	1	2	0	0	0	0	0	0	0	0	2	2	2	1	1	0	0	1	2	1	2	2	2	1	2	0	0	2	1	0	1	1	1	1	1	1	0	1	0	1	0
242	1	0	0	0	0	0	2	0	1	1	0	0	0	0	0	0	0	2	0	1	1	0	2	0	0	1	2	0	2	2	1	0	0	0	0	2	2	0	0	1	0	1	1	1	1	1	0	1	0
243	1	0	1	1	0	1	2	0	0	0	0	0	1	0	0	1	1	2	0	0	1	0	2	0	0	1	1	1	2	1	1	1	1	0	1	1	1	0	0	2	0	1	1	1	1	0	0	1	0
244	0	0	0	0	0	0	1	0	0	0	2	0	2	1	0	0	0	0	2	2	2	0	2	0	1	1	2	0	2	1	1	0	2	1	1	1	2	0	0	2	0	0	0	1	0	1	0	1	1
245	0	0	0	0	0	2	2	1	1	2	0	0	0	0	0	0	0	1	1	1	1	0	1	1	2	2	2	1	1	1	1	1	1	1	1	1	2	0	0	2	1	0	1	2	1	1	0	1	0
246	1	0	0	0	0	0	2	1	1	2	0	0	1	1	0	0	0	1	1	1	1	0	2	0	0	0	1	0	1	1	0	0	1	1	2	0	1	0	0	1	0	0	0	1	0	1	0	1	0
247	0	0	0	0	0	1	2	0	0	0	0	1	1	1	0	0	0	1	1	1	1	0	2	0	0	1	1	0	2	2	1	1	1	0	1	1	1	0	0	0	0	0	0	2	0	1	0	1	0
248	0	0	0	0	1	1	2	0	1	1	0	0	1	1	0	0	0	1	1	1	1	0	2	0	0	1	2	0	2	2	0	1	1	0	0	2	1	0	0	1	0	0	1	1	1	1	0	2	0
249	0	0	0	0	1	2	2	0	2	2	0	0	1	0	0	0	0	1	1	2	2	0	2	0	0	2	2	0	2	2	1	1	2	1	1	1	2	0	0	2	0	0	1	1	1	1	0	1	0
250	0	0	0	0	0	1	1	0	1	1	0	0	0	0	0	0	0	1	1	1	2	0	2	0	0	1	1	0	1	1	0	0	2	1	1	1	1	0	0	0	0	0	0	1	0	0	0	0	0
251	0	0	0	0	0	1	2	1	1	2	0	0	2	1	0	0	0	0	1	1	1	0	0	1	1	1	2	1	2	2	0	1	1	1	0	2	1	0	0	1	0	0	1	1	1	1	0	0	2
252	1	0	0	0	0	1	2	0	2	2	0	0	0	0	0	1	1	2	1	1	1	0	2	0	0	2	2	0	2	2	0	0	2	0	0	2	2	0	0	1	0	0	0	2	0	2	0	1	1
253	0	0	0	0	0	0	1	1	0	1	1	0	0	0	0	0	0	0	2	2	2	0	2	0	1	0	1	0	2	2	0	1	2	0	1	1	2	0	0	1	0	1	1	1	1	0	0	2	0
254	1	0	0	0	1	2	1	0	0	0	1	0	1	0	0	0	0	0	1	1	1	0	2	0	0	1	2	0	2	2	1	1	2	0	0	2	2	0	0	2	1	1	1	2	0	1	0	2	0
255	0	0	1	1	0	2	2	0	0	0	0	0	1	0	0	1	0	1	0	0	0	1	2	0	0	1	2	0	1	1	1	1	1	0	0	2	1	0	0	0	0	1	1	1	1	0	0	2	0
256	1	0	0	0	0	2	2	1	1	2	0	0	2	1	0	0	0	0	2	0	2	0	1	0	0	1	1	1	1	1	0	0	2	1	0	2	2	0	0	1	0	1	1	1	1	2	0	1	0
257	0	0	0	0	0	0	1	0	1	1	0	0	1	0	0	0	0	1	1	1	1	0	1	1	1	1	1	1	1	2	1	0	0	0	0	2	1	0	0	2	0	1	0	0	1	0	0	1	0
258	0	1	0	0	1	2	1	0	1	1	0	1	2	2	0	0	0	1	1	1	2	0	2	0	1	2	2	1	2	2	1	0	2	1	1	1	1	0	1	2	2	0	0	0	0	1	0	2	0
259	0	0	0	0	0	2	2	0	0	0	0	1	1	0	1	0	0	1	1	1	1	0	2	0	0	2	2	1	2	2	1	0	2	0	0	2	2	0	0	2	0	0	0	1	0	0	0	2	0
260	1	0	0	0	0	2	2	0	1	1	0	1	2	1	1	0	0	0	1	2	2	0	2	0	0	2	2	0	2	2	0	1	2	0	0	2	2	0	0	2	0	0	1	2	0	0	0	2	0
261	0	0	1	0	0	1	1	0	1	1	1	0	2	1	0	1	0	1	1	1	1	2	0	0	0	1	1	1	1	1	1	0	1	0	1	1	0	1	0	0	0	0	0	2	0	0	0	2	0
262	1	0	0	0	0	1	2	0	2	2	0	1	1	1	0	0	0	2	0	0	1	0	1	0	0	0	1	0	2	2	0	1	1	0	0	2	2	0	0	1	0	0	0	2	1	2	0	0	2
263	1	0	0	0	1	1	1	2	0	2	0	0	2	0	0	1	0	2	0	0	1	0	2	0	0	1	2	0	1	1	1	0	0	1	0	2	1	0	0	1	0	1	1	1	1	1	0	1	1
264	1	1	0	0	0	1	2	0	2	2	0	1	2	2	0	0	0	1	1	1	1	0	0	0	0	1	1	0	1	1	0	1	2	0	1	1	2	0	0	2	1	0	1	2	2	1	0	1	1
265	1	1	1	0	0	1	2	1	1	2	0	0	1	0	0	0	0	2	0	1	2	0	2	0	0	2	1	1	1	1	1	0	1	1	1	1	1	0	0	1	0	2	2	2	2	1	0	2	0
266	1	1	0	0	0	1	2	0	0	0	1	1	1	1	0	0	0	2	0	0	2	0	2	0	0	1	1	0	1	1	0	0	1	1	2	0	2	0	0	2	0	0	1	2	1	0	0	0	0
267	0	0	0	0	0	2	2	1	1	2	0	0	2	0	1	1	0	0	2	2	2	0	1	0	0	0	2	1	2	2	2	1	2	1	0	2	1	0	0	1	0	1	1	2	1	0	0	2	0
268	1	0	0	0	0	2	2	0	1	1	0	1	1	1	0	0	0	0	2	2	2	0	2	0	0	0	2	1	2	2	2	0	1	0	0	2	2	0	0	2	0	0	2	2	0	1	0	1	0
269	1	0	0	0	0	2	2	0	0	0	1	0	2	0	1	1	0	1	1	1	1	1	0	1	1	1	1	0	2	1	1	1	1	2	0	2	1	0	0	0	0	2	2	2	2	0	0	2	0
270	1	0	0	0	0	2	2	0	1	1	0	0	0	0	0	0	1	1	1	1	2	0	1	0	1	2	2	0	2	1	0	1	0	0	0	2	1	1	1	0	0	1	1	1	1	0	0	1	1
271	1	0	0	0	0	2	2	0	2	2	0	0	0	0	0	0	0	0	2	0	2	0	1	0	0	1	2	0	2	2	0	2	1	0	0	2	1	1	1	1	1	1	1	1	0	1	0	0	1
272	0	0	0	0	2	2	2	1	1	2	0	0	0	0	0	0	0	1	0	0	0	0	0	1	1	0	0	0	2	1	0	1	1	0	1	1	2	0	0	0	0	1	1	2	1	1	0	1	0
273	0	0	0	0	0	0	1	0	0	0	1	1	2	1	0	1	0	1	1	1	2	0	2	0	0	2	2	1	2	2	2	1	2	0	0	2	1	0	0	1	0	0	2	2	0	1	0	2	0
274	0	1	0	0	1	2	1	1	0	2	0	0	1	1	0	0	0	0	2	1	2	0	2	0	0	2	2	0	2	1	0	0	1	0	1	1	2	0	0	1	0	1	1	2	1	0	0	2	0
275	1	0	0	0	0	0	1	0	1	1	0	1	1	1	0	0	0	0	2	2	2	0	2	0	1	0	1	0	2	2	0	0	2	2	1	2	2	0	0	2	0	1	1	2	1	1	0	1	1
276	1	0	1	0	0	2	2	1	0	1	0	0	0	0	0	0	0	2	0	0	0	0	2	0	1	1	1	0	1	2	0	0	2	1	0	2	1	1	1	0	0	0	0	1	0	0	0	2	0
277	1	0	0	0	1	2	1	0	0	0	1	0	1	0	0	0	0	1	1	1	1	0	2	0	0	2	2	0	2	2	0	1	2	0	1	1	2	0	0	1	0	1	1	2	1	0	0	1	0
278	0	0	0	0	0	0	1	0	0	0	1	1	2	1	1	0	0	1	0	0	0	0	2	0	0	2	2	0	2	2	0	0	1	1	1	1	1	0	0	2	0	0	1	1	1	0	0	2	0
279	0	1	0	0	0	0	1	0	2	2	0	0	0	0	0	0	0	1	1	1	1	0	2	0	1	1	2	0	2	2	0	0	1	1	2	0	1	0	0	0	0	0	0	1	0	1	0	0	2
280	0	0	0	0	0	2	2	0	0	0	1	0	0	0	0	0	0	0	2	2	1	0	1	0	0	1	2	0	2	2	1	0	0	1	1	1	2	0	0	1	0	1	0	1	1	0	0	1	0
281	1	0	1	0	0	1	2	0	1	1	0	0	1	1	0	0	0	1	1	1	2	0	1	0	0	1	1	0	1	1	1	0	2	1	0	2	2	0	0	1	0	0	1	2	1	1	0	2	0
282	0	0	0	0	0	0	2	0	2	2	0	1	0	0	0	0	0	0	2	1	2	0	1	0	0	0	0	0	1	1	0	2	1	0	0	2	2	0	0	0	0	0	1	1	0	2	0	2	0
283	1	0	0	0	0	0	2	0	2	2	0	1	2	2	0	0	0	1	1	1	2	0	2	0	0	0	1	1	1	2	1	0	2	2	1	2	2	0	1	2	1	0	1	2	0	0	0	1	0
284	1	0	0	0	0	0	2	1	0	1	0	0	1	0	0	1	0	0	2	2	2	0	2	0	0	1	1	2	2	2	1	1	1	0	1	1	2	0	0	2	1	0	0	2	1	0	0	2	0
285	0	0	0	0	0	2	2	0	2	2	0	0	0	0	0	0	0	0	2	1	2	0	1	0	0	0	1	0	1	1	1	1	1	0	1	1	1	0	0	0	0	1	1	2	1	0	0	1	0
286	0	0	0	0	0	0	2	0	0	0	0	0	1	0	0	1	0	1	1	1	2	0	2	0	0	0	1	0	2	2	0	0	2	1	2	1	1	1	0	0	0	0	0	2	0	0	0	2	0
287	1	0	0	0	0	2	2	0	0	0	1	0	0	0	0	0	1	2	0	0	1	0	1	1	1	0	2	1	2	2	2	1	2	0	1	1	1	0	0	1	0	0	0	1	1	1	0	2	0
288	1	0	0	0	0	1	1	1	1	2	0	0	1	0	0	1	0	0	2	2	2	0	2	0	0	0	1	0	2	2	0	0	0	0	0	2	1	0	0	1	0	0	1	1	1	1	0	0	0
289	1	0	0	0	1	1	1	0	0	0	1	0	1	0	0	1	0	1	1	1	2	0	2	0	0	2	1	0	1	1	0	1	2	1	0	2	1	0	0	2	0	0	0	2	0	0	0	2	0
290	0	0	0	0	0	1	2	0	1	1	0	1	1	1	0	0	0	1	1	1	1	0	1	0	0	1	2	1	2	2	0	0	0	0	2	0	1	0	1	2	1	0	1	2	1	0	0	0	0
291	0	0	0	0	1	2	2	0	0	0	0	0	2	0	0	1	0	1	1	1	1	0	1	0	0	2	1	0	2	2	1	0	2	1	0	2	2	0	0	1	0	0	0	2	0	1	0	2	0
292	0	0	0	0	0	1	2	0	0	0	0	0	0	0	0	0	0	1	1	0	1	0	2	0	1	2	2	0	2	2	0	1	1	1	0	2	1	0	1	1	1	0	0	1	0	0	0	2	0
293	1	0	0	0	0	1	1	0	0	0	1	0	0	0	0	0	1	1	2	2	2	0	2	0	0	1	2	0	2	2	1	1	2	0	2	0	0	1	0	0	0	0	1	2	1	0	0	1	0
294	0	0	0	0	2	2	1	0	1	1	0	1	1	1	0	0	0	0	2	2	2	0	1	0	1	1	1	0	2	2	0	2	2	0	1	1	2	0	0	1	0	2	2	2	1	1	0	0	0
295	0	0	1	0	0	1	1	0	1	1	1	0	1	0	1	0	0	2	0	1	2	0	1	0	0	0	2	0	2	2	1	1	1	0	1	1	2	0	0	0	0	0	0	0	0	0	0	2	0
296	0	0	0	0	0	2	1	0	1	1	0	0	0	0	0	0	0	0	1	1	2	0	1	1	1	1	2	1	2	2	0	0	0	0	1	1	2	0	0	1	0	0	0	2	0	0	0	1	1
297	0	0	0	0	0	1	1	1	1	2	0	0	1	0	0	1	1	2	1	1	1	0	1	0	0	0	1	1	2	2	0	0	2	1	2	1	2	0	0	2	0	1	1	1	1	1	0	2	0
298	1	0	0	0	1	2	1	0	1	1	1	1	1	1	0	0	0	1	1	1	1	0	2	0	0	1	1	1	2	1	1	1	1	1	1	1	1	0	0	1	0	1	1	2	0	0	0	0	0
299	1	0	0	0	0	1	2	0	2	2	0	1	1	1	0	0	0	0	2	2	2	0	2	0	0	1	1	1	1	1	1	1	2	0	1	1	1	0	0	2	0	1	0	0	1	0	0	1	1
300	0	0	0	0	0	1	1	1	0	1	1	1	1	1	0	0	0	0	1	1	1	0	2	0	0	0	2	0	2	1	1	1	2	1	0	2	2	0	0	0	0	0	0	1	0	0	0	1	1
301	1	0	0	0	0	1	2	0	1	1	0	0	0	0	0	0	0	2	0	0	1	0	2	0	0	1	2	0	2	2	1	0	1	0	0	2	1	0	0	2	1	0	1	2	2	0	0	2	0
302	0	0	0	0	1	1	2	0	2	2	0	0	1	1	0	0	0	1	1	1	2	0	2	0	0	1	2	1	2	2	2	2	2	0	0	2	2	0	0	1	0	1	1	2	1	1	0	1	0
303	1	0	0	0	0	0	1	0	0	0	1	0	1	0	0	1	0	1	1	1	0	0	2	0	0	0	1	1	2	2	1	0	2	0	0	2	1	0	0	2	0	0	0	1	0	0	0	2	0
304	0	1	0	0	1	1	2	0	1	1	0	0	1	0	0	0	0	0	1	1	1	0	2	0	0	2	1	0	2	2	0	0	0	0	1	1	1	0	0	0	0	1	1	1	1	1	0	2	0
305	1	0	0	0	0	0	2	1	0	1	0	0	1	1	0	0	0	0	1	1	1	0	1	1	1	2	2	0	2	2	0	1	1	0	0	2	2	0	0	1	0	1	1	1	1	2	0	0	1
306	0	0	0	0	0	0	2	0	1	1	0	0	1	0	0	1	0	2	0	0	0	0	2	0	0	2	0	2	1	2	1	1	1	1	1	1	2	0	0	1	1	0	1	1	0	2	0	1	1
307	1	1	0	0	0	1	2	0	2	2	0	0	1	0	0	0	0	0	1	1	1	0	2	0	1	2	2	0	2	2	0	0	1	0	1	1	2	0	0	1	0	1	1	1	1	0	0	2	0
308	1	0	0	0	0	2	1	0	1	1	1	2	1	1	0	0	1	0	2	1	2	1	2	0	0	2	2	0	2	2	1	1	2	0	0	2	2	0	0	1	0	0	0	2	1	0	0	1	0
309	1	0	1	0	1	2	2	0	1	1	1	0	0	0	0	0	0	1	2	1	2	1	2	0	0	1	1	0	2	2	0	1	1	0	1	1	0	1	1	1	1	0	1	2	0	1	0	0	2
310	1	0	0	0	0	1	1	0	0	0	1	0	1	1	0	0	0	0	1	1	1	0	2	0	0	1	1	1	1	0	0	0	2	1	0	2	1	0	0	1	0	0	0	2	0	1	0	1	1
311	0	0	0	0	0	0	2	1	1	2	0	1	1	0	1	0	0	1	1	1	2	0	2	0	0	0	1	1	1	1	1	0	2	0	1	1	1	0	0	2	0	0	1	1	1	1	0	0	2
312	1	1	0	0	1	1	2	0	1	1	1	0	0	0	0	0	0	0	2	2	2	0	2	0	0	1	2	0	2	2	1	2	2	0	1	1	1	0	0	0	1	2	2	2	1	1	0	0	1
313	1	0	0	0	0	0	2	0	0	0	0	1	1	1	0	0	0	2	0	0	0	0	2	0	1	2	1	0	2	2	1	0	2	2	1	1	2	0	0	2	0	0	0	1	0	0	0	2	0
314	1	0	0	0	0	1	2	0	0	0	0	1	1	1	0	0	0	1	1	0	1	0	2	0	1	2	0	0	1	1	0	0	0	0	1	1	2	0	0	1	0	0	1	2	0	0	0	2	0
315	0	0	0	0	0	1	2	0	0	0	0	0	1	1	0	0	0	1	1	1	2	1	2	0	0	0	2	0	2	2	0	2	2	0	0	2	2	0	0	2	0	0	1	1	1	0	0	1	1
316	1	0	0	0	0	1	2	0	1	1	0	0	0	0	0	0	0	1	1	1	1	0	1	1	1	1	2	0	2	2	0	0	0	0	0	2	1	0	0	2	1	0	1	2	1	0	0	2	0
317	0	0	0	0	0	1	1	0	2	2	0	0	2	2	0	0	0	0	1	2	2	0	1	0	0	1	2	2	2	2	1	0	2	1	1	2	1	0	0	2	0	0	1	1	1	0	0	0	0
318	1	0	0	0	0	2	2	0	0	0	0	0	1	0	0	1	1	1	2	2	2	1	2	0	0	2	1	0	2	2	0	0	1	0	1	1	1	0	1	2	1	0	0	1	0	0	0	1	0
319	1	0	0	0	0	1	2	1	1	2	0	1	1	1	0	0	0	2	0	1	2	0	1	0	0	1	2	1	2	2	1	0	2	1	1	1	1	1	1	1	0	0	1	2	1	0	0	1	0
320	1	0	0	0	0	1	2	1	0	1	0	1	1	0	1	0	0	2	0	0	1	0	2	0	0	0	1	0	2	2	0	0	0	0	0	2	1	0	0	2	0	1	0	0	1	0	0	1	0
321	1	0	0	0	0	0	1	0	0	0	1	0	0	0	0	0	0	1	1	1	1	0	0	1	1	1	2	1	2	2	0	1	2	0	1	1	1	0	0	0	0	1	1	1	1	1	0	0	2
322	1	0	0	0	2	2	1	1	1	2	0	0	0	0	0	0	0	2	0	0	0	0	2	0	0	1	1	1	1	1	1	1	1	0	1	1	1	1	1	1	0	0	1	2	1	0	0	1	0
323	0	0	0	0	0	1	1	1	1	2	0	0	0	0	0	0	0	1	1	1	1	0	0	0	0	0	1	0	2	2	0	2	2	0	1	1	0	0	0	0	0	0	0	1	1	0	0	1	0
324	0	0	0	0	0	2	0	0	0	0	2	0	0	0	0	0	0	2	0	0	1	0	1	1	1	2	1	1	2	2	0	0	2	0	2	0	2	1	0	0	0	0	0	0	1	1	0	2	0
325	0	0	0	0	0	2	2	0	0	0	0	0	1	0	0	0	0	0	2	1	2	0	2	0	0	1	2	0	2	2	0	1	1	0	1	1	1	0	0	2	0	0	0	1	0	0	0	2	0
326	1	0	1	0	0	2	2	0	1	1	1	1	1	1	0	0	0	1	2	1	2	1	1	0	0	0	1	0	2	2	1	0	1	0	1	1	2	0	0	0	0	0	1	2	1	0	0	2	0
327	0	0	0	0	0	1	2	0	2	2	0	1	0	0	0	0	0	0	2	2	2	0	1	1	1	1	2	0	2	2	2	0	1	0	1	1	1	0	1	1	1	0	0	0	0	1	0	2	0
328	0	0	0	0	1	2	1	0	0	0	0	1	1	1	0	0	1	2	1	1	1	0	2	0	0	0	1	0	2	2	0	0	0	0	0	2	1	0	0	2	1	0	0	2	1	0	0	1	0
329	1	0	0	0	1	2	1	0	0	0	1	1	1	1	0	0	1	1	2	2	2	0	1	0	0	0	2	2	2	2	1	0	2	1	0	2	1	1	0	0	0	0	0	2	0	1	0	1	1
330	0	0	0	0	0	2	2	0	2	2	0	0	0	0	0	0	1	1	2	2	2	0	2	0	0	1	2	1	2	2	0	1	2	0	1	1	1	1	0	1	0	0	0	2	0	1	0	1	1
331	0	0	0	0	0	1	2	0	0	0	0	0	1	0	0	1	0	0	2	2	2	0	2	0	1	1	1	1	2	2	0	1	1	1	2	0	1	0	0	0	0	1	1	1	1	1	0	2	0
332	0	0	0	0	0	2	2	1	0	1	0	1	2	1	0	1	0	0	2	2	2	1	2	0	1	1	2	1	2	2	1	0	1	0	0	2	1	0	0	0	0	1	1	1	1	1	0	2	0
333	1	0	0	0	0	1	2	0	1	1	0	1	1	1	0	0	1	1	2	2	2	0	1	1	1	0	2	1	1	2	0	1	2	2	1	1	1	0	0	1	0	0	1	2	1	0	0	1	0
334	1	0	0	0	0	1	2	0	2	2	0	0	0	0	0	0	0	1	1	1	2	0	2	0	0	2	0	2	1	2	1	1	2	0	2	2	1	0	0	1	0	1	0	1	1	1	0	1	0
335	1	0	1	0	1	2	2	0	0	0	0	0	2	1	0	1	0	0	2	2	2	0	2	0	0	2	1	1	1	1	1	1	1	0	1	1	1	1	1	1	1	1	1	1	1	1	0	1	1
336	1	0	0	0	0	0	2	1	0	1	0	1	1	1	0	0	0	0	2	2	2	0	1	1	1	1	2	0	2	2	2	1	0	0	0	2	1	0	0	2	0	0	0	1	0	0	0	0	0
337	0	0	0	0	0	0	2	0	0	0	1	0	2	0	0	1	1	2	0	0	1	0	2	0	1	0	2	0	2	2	0	0	1	1	1	1	1	0	0	1	1	0	0	2	1	0	0	2	0
338	0	0	1	0	0	1	2	0	2	2	0	1	1	1	0	0	0	1	2	1	2	0	2	0	0	1	1	1	2	2	0	0	1	1	0	2	2	0	0	2	0	0	0	2	0	0	0	1	0
339	1	0	0	0	1	1	2	0	1	1	0	0	0	0	0	0	0	0	1	1	1	1	0	1	0	0	2	1	2	2	1	0	2	0	0	2	1	0	0	1	0	0	0	1	0	0	0	1	1
340	0	0	0	0	0	1	2	1	1	2	0	0	0	0	0	0	0	1	1	0	0	0	2	0	0	1	1	0	2	2	1	0	1	0	1	1	2	0	0	1	0	0	0	1	1	1	0	0	1
341	1	0	0	0	0	0	2	0	1	1	0	1	1	1	0	0	0	0	2	1	2	0	1	1	1	1	2	0	2	2	1	1	1	0	0	2	1	0	0	1	0	0	1	1	1	1	0	1	0
342	1	0	0	0	0	1	2	0	1	1	0	0	2	2	0	0	0	0	2	2	2	0	2	0	0	1	2	0	2	2	1	1	2	0	2	0	1	0	0	0	1	0	0	2	0	1	0	1	0
343	1	0	0	0	0	1	2	0	0	0	0	1	1	0	1	0	0	1	1	1	2	0	2	0	0	1	1	0	2	2	0	1	2	0	0	2	1	0	0	1	0	0	0	2	0	0	0	1	1
344	1	0	0	0	1	2	1	0	0	0	2	0	1	0	0	1	0	2	0	0	1	0	2	0	0	2	1	1	2	2	0	1	2	2	1	1	1	0	0	2	0	0	0	2	1	0	0	2	0
345	1	0	0	0	0	1	1	0	0	0	1	0	0	0	0	0	0	0	1	1	1	0	2	0	0	0	1	0	2	2	1	0	2	1	0	2	2	0	0	2	0	0	0	2	0	1	0	1	0
346	0	0	0	0	0	1	2	0	0	0	1	1	2	2	0	0	0	0	2	2	2	0	2	0	0	1	1	0	2	2	0	2	2	0	1	1	1	0	0	2	0	0	1	2	1	0	0	0	1
347	1	0	0	0	0	1	1	0	0	0	1	2	2	2	0	0	0	1	1	1	2	0	0	0	0	0	1	2	1	1	0	1	1	1	2	0	1	1	0	1	0	1	0	1	0	0	0	0	2
348	1	0	0	0	2	2	2	0	1	1	0	0	0	0	0	0	0	1	1	1	1	1	1	0	0	0	1	0	1	1	0	1	0	0	0	2	1	1	1	1	0	0	0	2	0	0	1	1	0
349	1	0	0	0	0	2	2	1	0	1	0	1	1	1	0	0	0	2	0	1	2	0	2	0	0	0	1	1	2	2	1	0	2	2	1	2	1	0	0	2	1	0	0	1	1	1	0	2	0
350	0	0	0	0	0	0	2	1	1	2	0	1	1	1	0	0	0	2	0	0	2	0	1	0	0	0	2	0	2	1	1	1	1	2	1	1	1	1	0	1	0	0	0	1	0	1	0	0	1
351	1	0	0	0	0	0	1	0	0	0	0	0	1	0	0	1	0	1	1	1	1	0	1	0	0	2	0	0	1	1	0	1	2	0	0	2	2	0	0	2	0	0	0	0	1	1	0	2	0
352	0	0	0	0	0	1	0	0	0	0	2	0	1	0	0	1	0	1	1	1	2	0	2	0	0	0	1	0	1	1	0	0	1	1	0	2	2	0	0	2	0	1	1	2	1	2	0	1	0
353	0	0	0	0	0	1	2	0	0	0	0	0	0	0	0	0	0	0	1	1	1	0	1	1	1	1	2	0	2	2	0	0	0	1	0	2	2	0	0	1	0	1	1	1	1	1	0	0	2
354	0	0	0	0	0	1	2	0	1	1	0	1	2	2	0	0	0	0	2	2	2	0	1	1	1	0	2	0	2	2	0	1	2	0	2	0	1	0	0	1	0	2	2	2	2	1	0	1	0
355	1	0	0	0	1	2	2	1	0	1	0	0	0	0	0	0	0	1	1	1	1	0	2	0	0	1	1	0	2	2	0	0	1	1	0	2	1	1	1	1	0	0	0	2	0	0	0	0	2
356	1	0	1	0	0	1	2	0	1	1	0	0	2	1	0	1	0	0	2	1	2	0	1	1	1	1	0	0	1	1	0	0	1	0	1	1	1	1	0	0	0	1	0	1	1	1	0	2	0
357	1	0	0	0	0	0	2	0	1	1	0	1	1	1	0	0	0	2	0	1	2	0	0	0	0	0	0	1	1	0	1	1	1	0	2	1	1	0	1	1	1	0	0	1	0	0	0	1	0
358	1	0	0	0	0	0	2	0	1	1	0	0	1	0	0	1	0	2	0	0	0	1	2	0	0	2	1	0	2	2	0	2	2	1	0	2	2	0	0	2	0	0	1	2	1	0	0	0	1
359	1	0	0	0	0	2	2	0	0	0	1	0	0	0	0	0	0	1	1	1	1	0	2	0	1	2	1	0	2	2	1	1	2	0	0	2	1	0	0	1	0	1	1	2	0	1	0	2	0
360	0	0	0	0	0	2	0	0	0	0	2	1	1	1	0	0	0	2	1	1	1	0	1	1	1	1	1	0	1	1	0	0	0	0	0	2	2	0	0	2	1	1	0	0	2	0	0	2	0
361	0	0	0	0	1	2	1	0	1	1	0	0	0	0	0	0	0	1	1	1	2	0	1	0	0	1	1	0	2	2	1	2	2	0	0	2	2	0	0	1	0	0	0	2	0	1	0	1	0
362	1	0	0	0	0	0	2	1	0	1	0	0	0	0	0	0	0	2	0	1	2	0	2	0	0	1	2	1	2	2	1	1	1	2	1	1	2	0	1	2	1	1	1	2	1	0	0	0	2
363	1	0	0	0	0	2	2	0	0	0	1	0	1	1	0	0	0	2	0	0	1	0	1	1	1	2	0	1	1	1	0	2	1	0	0	2	1	1	0	1	0	0	0	1	0	1	0	2	0
364	0	1	0	0	0	1	2	0	1	1	0	0	1	0	0	1	0	0	2	1	2	2	0	0	0	1	1	1	1	1	0	0	0	0	0	2	1	1	0	1	0	0	1	2	0	0	0	2	0
365	1	0	0	0	0	2	2	1	0	1	0	0	0	0	0	0	0	1	1	1	1	0	2	0	0	0	1	0	2	2	0	1	2	0	1	1	1	0	0	1	0	0	1	1	1	0	0	1	0
366	0	0	0	0	0	1	2	0	2	2	0	1	0	0	0	0	1	2	1	1	1	0	2	0	0	0	1	1	2	2	1	1	2	0	1	1	0	0	0	0	0	0	0	0	0	1	0	1	0
367	1	0	0	0	1	2	2	0	0	0	0	1	1	1	0	0	0	1	1	1	1	0	2	0	0	0	1	0	1	1	1	0	2	0	1	1	2	0	0	1	0	1	1	2	1	1	0	0	0
368	1	0	0	0	1	2	1	0	0	0	2	0	0	0	0	0	0	1	2	2	2	0	2	0	0	1	1	1	2	2	0	0	2	2	1	1	2	0	0	2	0	0	0	1	0	1	0	2	0
369	0	0	0	0	0	2	2	0	1	1	0	0	0	0	0	0	0	1	1	1	1	0	1	1	1	0	2	1	2	2	0	0	1	0	1	1	1	0	0	1	0	0	1	2	1	0	0	1	0
370	1	0	0	0	0	2	1	0	1	1	0	1	1	1	0	0	0	1	1	0	0	0	1	0	0	1	2	1	2	2	0	1	1	0	0	1	1	0	0	1	0	1	0	1	2	1	0	0	0
371	1	1	0	0	1	1	0	0	1	1	0	0	0	0	0	0	0	1	1	1	1	0	1	0	0	2	0	0	1	1	0	1	0	0	0	2	1	1	1	1	0	1	1	2	1	1	0	0	1
372	0	1	1	0	0	1	1	0	1	1	1	1	1	2	0	0	0	1	1	1	2	0	2	0	0	1	1	0	2	2	0	2	1	0	1	1	1	0	0	1	0	0	1	1	1	0	0	2	0
373	1	0	0	0	0	0	1	1	0	1	0	1	1	0	1	0	0	0	1	1	1	0	2	0	0	0	2	0	2	2	1	0	1	0	1	1	2	0	0	1	0	1	1	1	1	0	0	2	0
374	1	0	0	0	0	1	2	0	1	1	0	0	1	0	0	0	0	1	1	1	2	0	2	0	0	1	1	2	2	2	1	1	1	0	1	1	1	0	0	0	1	0	0	0	0	1	0	1	0
375	0	0	0	0	1	1	2	1	0	1	0	1	0	0	0	0	0	2	0	0	0	0	2	0	0	2	1	0	1	1	1	0	2	2	1	1	1	0	0	1	0	1	1	2	0	0	0	2	0
376	1	0	0	0	0	1	2	0	1	1	1	0	1	1	0	0	0	1	1	1	2	0	2	0	0	1	2	0	2	1	0	2	1	0	0	2	2	0	0	2	1	0	0	1	0	0	0	1	0
377	1	0	0	0	0	1	1	1	0	1	1	0	0	0	0	0	0	1	1	1	1	0	2	0	0	1	1	0	2	2	0	2	2	0	0	2	1	0	0	2	1	0	0	2	0	1	0	2	0
378	0	0	0	0	0	1	1	0	1	1	1	1	2	1	0	1	0	1	1	1	1	0	2	0	0	2	2	1	1	1	0	1	1	0	0	2	2	0	0	0	0	0	1	2	0	1	0	2	0
379	1	0	0	0	0	0	1	0	1	1	1	1	1	1	0	0	0	2	0	0	0	0	2	0	0	0	2	0	2	2	0	0	2	1	0	2	1	0	0	2	1	0	0	1	0	1	0	2	0
380	0	0	0	0	0	0	1	0	0	0	2	1	1	1	0	0	0	0	2	2	2	0	0	0	0	0	1	0	2	2	0	0	0	1	1	1	1	1	1	1	0	1	1	2	2	1	0	2	0
381	1	0	0	0	0	1	2	0	1	1	0	0	1	1	0	0	0	1	1	1	2	0	2	0	0	1	1	0	1	1	0	0	1	1	1	1	1	0	0	1	0	1	1	2	1	1	0	1	0
382	0	0	1	0	0	1	2	0	1	1	0	0	1	0	0	0	0	0	2	2	2	0	2	0	1	2	2	1	2	2	0	1	1	0	0	2	1	0	0	1	0	0	0	1	0	1	0	2	0
383	1	0	0	0	0	0	2	1	0	1	0	0	0	0	0	0	0	1	1	1	1	1	1	0	0	1	1	0	1	1	1	0	0	0	0	2	1	1	1	1	0	1	1	2	2	1	0	2	0
384	0	0	0	0	0	1	1	1	0	1	1	0	1	0	0	1	0	0	1	2	2	1	2	0	1	1	1	1	1	1	1	0	1	1	2	0	2	0	0	1	0	0	0	2	0	2	0	1	1
385	1	0	0	0	0	2	2	0	2	2	0	1	1	1	0	0	0	2	0	0	1	0	1	1	1	1	2	0	2	2	1	0	2	1	1	1	2	0	0	2	0	0	0	1	0	1	0	1	0
386	1	0	0	0	0	1	2	0	1	1	0	1	1	1	0	0	1	2	1	1	1	0	2	0	0	0	1	0	1	1	1	1	1	0	1	1	1	0	0	0	1	1	1	2	0	1	0	0	1
387	1	1	0	0	0	1	2	0	0	0	0	0	0	0	0	0	1	1	2	2	1	0	2	0	0	0	2	1	2	2	1	0	0	0	1	1	1	0	0	2	0	1	1	1	1	1	0	2	0
388	1	0	0	0	0	0	2	0	1	1	0	0	1	0	0	1	0	1	2	1	2	0	2	0	1	1	1	0	2	2	0	0	0	0	0	2	1	0	0	0	0	0	1	2	0	1	0	1	1
389	1	0	1	0	0	1	0	0	1	1	0	1	1	1	0	0	0	1	0	0	1	0	2	0	0	1	1	0	1	1	1	0	1	1	0	2	2	0	0	1	0	0	0	2	2	1	0	2	0
390	1	1	1	0	0	1	2	0	1	1	0	1	1	1	0	0	0	2	0	0	1	0	1	1	1	1	2	0	2	2	1	0	1	1	0	2	1	0	0	1	0	0	0	0	0	0	0	1	0
391	0	0	0	0	0	0	1	0	2	2	0	0	0	0	0	0	0	1	1	1	0	0	2	0	0	1	0	2	1	2	1	2	1	0	1	1	2	0	0	1	0	0	0	2	0	1	0	2	0
392	0	0	1	0	0	1	1	1	0	2	0	1	2	1	0	0	0	1	1	1	1	0	2	0	0	2	2	1	1	2	0	1	1	0	1	1	0	0	0	0	0	2	2	2	1	1	0	0	0
393	1	0	0	0	0	1	1	0	1	1	2	0	1	1	0	0	0	0	2	2	2	0	2	0	0	0	2	0	2	2	0	1	2	0	1	1	1	0	0	1	0	0	1	1	1	0	0	1	1
394	1	0	0	0	0	2	2	1	0	1	0	0	0	0	0	0	0	0	2	2	2	1	2	0	0	0	2	1	2	2	2	1	2	0	1	1	1	0	0	2	1	1	0	0	2	0	0	2	0
395	1	0	0	0	0	0	2	0	1	1	0	1	0	0	0	0	0	1	1	1	2	0	0	1	1	0	2	0	2	2	0	0	1	1	1	1	1	0	1	1	1	2	2	2	2	1	0	2	0
396	0	0	0	0	0	0	1	0	1	1	1	2	1	1	0	0	0	0	2	2	2	0	2	0	0	0	2	1	1	1	1	1	2	1	0	2	1	0	0	1	0	0	1	2	1	0	0	2	0
397	0	0	0	0	0	1	2	1	1	2	0	0	1	0	0	0	0	2	1	2	2	0	2	0	1	0	2	1	2	2	0	0	2	1	0	2	1	0	0	0	1	0	0	2	0	1	0	1	1
398	0	0	0	0	0	1	1	0	0	0	1	0	1	0	0	1	0	1	1	1	1	0	2	0	0	2	2	0	2	1	0	1	1	0	0	2	1	0	0	1	0	1	1	1	1	0	0	2	0
399	1	0	1	0	0	1	1	0	1	1	0	1	1	1	0	0	0	0	2	2	2	0	2	0	0	1	1	0	2	2	0	1	2	0	1	1	1	0	0	2	0	1	0	1	1	2	1	0	1
400	0	0	0	0	1	1	1	0	1	1	1	0	0	0	0	0	0	1	1	1	2	0	1	0	0	0	0	0	1	2	0	0	2	1	1	2	1	0	1	1	1	1	1	1	1	0	0	2	0
401	0	0	0	0	0	1	2	0	2	2	0	0	0	0	0	0	0	2	0	1	2	0	1	1	1	1	1	0	2	2	1	1	2	0	2	0	2	0	0	1	0	0	0	2	0	2	0	0	1
402	0	0	1	1	0	1	1	1	0	1	1	1	1	1	0	0	0	0	2	2	2	0	1	0	0	2	1	1	2	2	0	1	2	0	1	1	1	0	0	1	0	0	0	0	0	0	0	1	0
403	1	0	0	0	0	2	2	0	0	0	1	0	0	0	0	0	0	1	0	0	0	0	1	1	0	1	0	1	1	1	0	1	2	0	1	1	1	0	0	1	0	0	1	2	0	0	0	1	1
404	0	0	0	0	0	0	2	0	0	0	0	0	0	0	0	0	0	1	2	2	2	0	2	0	1	2	2	1	2	2	2	0	2	0	1	1	1	0	0	0	0	0	0	1	0	0	0	1	1
405	0	0	0	0	0	1	2	1	0	1	1	0	1	1	0	0	0	0	2	1	2	0	2	0	0	2	0	0	1	1	0	0	1	1	1	2	2	0	0	1	0	0	1	1	0	2	0	0	0
406	0	0	0	0	0	1	1	0	0	0	0	0	0	0	0	0	0	1	1	1	2	0	2	0	0	0	1	0	1	1	0	0	1	0	1	2	1	1	1	0	0	1	0	0	2	0	0	1	1
407	0	0	0	0	1	1	1	0	0	0	1	1	1	1	0	0	0	1	1	1	1	1	2	0	0	1	0	0	1	2	0	0	1	0	1	1	1	0	0	0	0	1	1	1	1	0	0	2	0
408	1	0	0	0	0	0	2	0	1	1	1	0	0	0	0	0	0	1	1	1	1	0	2	0	0	0	1	2	2	2	0	0	1	1	1	1	1	0	0	0	0	1	1	2	1	0	0	2	0
409	0	0	0	0	0	0	2	0	2	2	0	1	2	1	0	1	0	0	2	2	2	0	2	0	0	0	0	2	0	0	0	0	1	1	1	1	1	0	0	1	0	0	0	2	0	2	0	0	0
410	1	0	1	0	0	1	2	0	0	0	0	0	2	1	0	0	0	1	1	0	1	0	0	0	0	1	0	0	1	1	0	2	2	0	1	1	1	0	0	1	0	0	1	2	1	0	0	0	0
411	1	0	1	0	0	1	2	0	1	1	0	1	1	1	0	0	0	0	2	1	2	0	2	0	0	1	2	1	1	1	1	2	1	0	0	2	2	0	0	2	0	0	0	1	0	1	0	0	2
412	1	0	0	0	0	0	2	0	2	2	0	0	0	0	0	0	0	1	1	0	0	0	1	0	0	1	2	0	2	2	1	1	2	0	0	2	2	0	0	2	0	0	2	2	1	0	0	1	0
413	1	0	0	0	0	1	2	0	1	1	0	0	0	0	0	0	0	2	0	0	0	0	0	0	0	0	1	1	2	2	0	0	1	1	2	0	1	0	0	1	0	0	1	2	0	0	0	2	0
414	1	0	0	0	0	1	2	0	0	0	0	1	1	1	0	0	0	1	1	1	0	0	2	0	0	0	2	0	2	2	0	0	2	0	1	1	1	0	0	2	0	1	1	1	1	0	0	1	0
415	1	0	0	0	1	1	1	0	0	0	1	0	1	0	0	1	0	0	2	1	2	0	1	0	0	1	1	1	1	1	0	1	2	2	2	1	1	0	0	0	0	0	0	2	0	1	0	2	0
416	1	0	0	0	0	1	1	0	0	0	1	0	1	1	0	0	0	0	2	2	2	0	2	0	1	2	1	2	1	1	0	0	0	0	0	2	1	0	0	2	0	1	1	1	1	1	0	2	0
417	0	0	1	0	0	2	1	2	0	2	0	0	0	0	0	0	0	2	0	1	2	0	2	0	0	1	0	1	1	1	0	0	1	1	0	2	1	0	0	1	0	0	0	2	0	2	0	1	0
418	1	0	0	0	0	2	2	0	0	0	0	1	2	1	0	0	0	0	2	2	2	1	2	0	1	1	2	1	2	2	2	0	2	0	1	1	2	0	0	1	0	0	0	2	0	0	0	0	1
419	1	0	0	0	1	2	1	0	2	2	0	0	0	0	0	0	0	1	1	1	2	0	1	1	1	0	2	1	2	2	2	1	2	1	0	2	1	0	0	1	0	2	2	2	2	1	0	1	0
420	0	0	0	0	0	1	2	0	0	0	0	0	2	1	0	0	0	1	1	1	1	0	2	0	0	0	2	1	2	2	2	0	0	0	0	2	1	1	1	1	0	0	0	1	0	0	0	1	0
421	1	0	0	0	2	2	1	0	1	1	1	0	1	1	0	0	1	2	1	1	1	0	1	0	0	0	2	0	2	2	0	2	2	0	1	1	1	0	1	1	1	0	1	2	1	0	0	2	0
422	0	0	0	0	0	1	1	0	0	0	1	1	1	1	0	0	0	0	1	1	1	0	2	0	0	2	2	2	2	2	1	0	1	1	0	2	1	0	0	0	0	0	0	0	0	0	0	1	1
423	0	0	0	0	1	2	1	1	1	2	1	1	1	0	1	0	0	2	0	1	1	0	2	0	1	1	2	0	2	2	0	1	2	0	1	1	1	0	0	1	0	0	0	0	0	0	0	2	0
424	0	0	0	0	0	2	2	0	0	0	0	0	0	0	0	0	0	0	1	1	1	0	2	0	1	1	2	0	2	2	0	0	2	0	0	2	1	1	0	1	0	1	1	2	1	0	0	0	0
425	0	0	0	0	0	1	1	0	0	0	1	0	2	1	0	1	0	0	1	1	1	0	1	1	1	1	0	1	1	1	0	0	1	2	1	1	2	0	0	2	0	1	0	0	2	1	0	1	0
426	1	0	0	0	0	0	2	1	1	2	0	0	0	0	0	0	0	1	1	1	1	0	2	0	0	0	2	0	2	2	0	1	1	0	0	2	2	0	0	1	1	0	1	2	0	0	0	1	1
427	0	0	0	0	0	0	2	0	2	2	0	0	0	0	0	0	0	0	2	2	2	0	2	0	1	2	1	0	2	2	1	0	0	0	2	0	1	0	0	1	0	0	0	2	1	0	0	1	1
428	0	0	0	0	1	2	2	0	0	0	0	0	0	0	0	0	0	1	0	0	0	0	2	0	0	0	1	0	2	2	0	1	2	0	1	1	1	0	0	0	0	0	1	1	1	1	0	0	0
429	0	0	0	0	2	2	2	0	1	1	1	1	2	1	0	0	0	1	1	1	1	0	2	0	0	2	2	1	2	2	0	2	1	0	0	2	1	0	0	1	0	0	1	2	0	1	0	2	0
430	1	0	0	0	0	2	2	0	0	0	0	0	0	0	0	0	0	1	1	1	1	0	2	0	0	1	1	0	2	2	0	0	2	0	1	1	1	2	1	1	1	1	0	1	0	0	0	2	0
431	0	0	0	0	0	0	1	0	0	0	1	0	0	0	0	0	0	1	0	0	0	0	2	0	0	0	2	1	2	2	2	1	2	0	0	2	2	0	0	1	0	0	0	2	0	1	0	1	0
432	1	0	0	0	1	2	2	1	0	1	0	1	1	1	0	0	0	1	1	1	2	0	1	0	1	0	2	2	2	2	1	0	1	0	0	2	2	0	0	1	0	1	1	1	0	1	0	0	0
433	1	0	0	0	0	0	1	0	0	0	1	0	1	1	0	0	1	2	1	1	1	0	2	0	0	2	1	1	2	2	0	0	1	1	0	1	2	0	0	1	0	1	1	1	1	1	0	2	0
434	0	1	0	0	0	1	2	0	2	2	0	0	0	0	0	0	0	0	2	1	2	0	2	0	1	2	2	0	2	2	0	2	1	0	1	1	2	0	0	1	1	1	1	2	2	2	0	0	0
435	1	0	0	0	1	2	1	0	1	1	1	0	0	0	0	0	0	0	1	2	2	0	2	0	1	1	2	0	2	2	1	0	1	0	0	2	1	0	0	1	0	0	0	1	0	0	0	0	0
436	0	0	0	0	0	0	2	0	1	1	1	1	1	1	0	0	0	1	1	1	0	0	1	0	1	0	0	0	2	2	0	0	2	1	1	2	1	0	0	2	0	1	1	2	1	0	0	1	0
437	0	0	0	0	0	1	1	0	1	1	0	0	0	0	0	0	0	1	1	1	1	0	1	0	0	0	1	0	2	2	0	2	1	0	0	2	1	0	0	1	0	0	0	2	1	1	0	2	0
438	1	0	0	0	0	2	1	0	2	2	0	0	0	0	0	0	0	1	1	1	0	0	2	0	0	1	1	1	1	1	1	1	1	0	0	2	1	0	0	1	0	1	1	1	1	0	0	1	0
439	0	0	1	0	0	1	2	1	0	1	0	0	2	0	0	1	0	1	1	1	1	0	2	0	0	2	2	1	2	2	2	1	2	1	0	2	1	2	1	1	1	1	1	2	1	1	0	1	1
440	0	0	0	0	1	1	1	0	0	0	1	0	0	0	0	0	0	0	2	2	2	0	1	0	0	2	2	1	2	2	0	0	0	0	0	2	1	0	0	1	0	2	2	2	1	1	0	1	0
441	0	0	0	0	1	2	1	1	0	2	0	0	0	0	0	0	0	2	0	1	1	0	0	0	0	0	2	0	2	2	1	0	1	1	1	1	2	0	0	1	0	0	0	2	1	0	0	1	1
442	0	0	0	0	0	1	2	0	0	0	0	0	0	0	0	0	0	1	1	1	2	0	2	0	0	0	2	0	2	2	1	0	0	0	0	2	2	0	0	1	0	1	1	1	1	0	0	2	0
443	0	0	0	0	0	0	2	0	1	1	0	0	1	0	0	1	1	0	2	1	2	0	2	0	1	0	2	0	2	2	1	0	0	0	0	2	2	0	0	2	0	0	1	2	2	0	0	1	1
444	1	0	0	0	1	1	1	0	1	1	0	0	2	0	1	1	0	1	1	1	2	0	2	0	0	2	0	0	1	1	0	0	1	2	2	1	2	0	0	0	1	0	1	1	1	0	0	1	0
445	1	0	0	0	0	1	2	1	0	1	0	0	0	0	0	0	0	1	1	1	1	0	1	1	1	1	2	0	2	1	0	1	1	0	1	1	1	1	1	1	0	0	0	1	0	0	0	2	0
446	1	0	0	0	1	1	1	0	1	1	1	1	1	1	0	0	0	0	2	2	2	0	2	0	0	1	2	1	2	2	0	1	1	0	0	2	1	0	0	2	0	1	1	1	1	0	0	1	0
447	1	0	0	0	0	2	2	0	0	0	0	1	2	2	0	0	0	1	1	1	0	0	1	1	1	1	2	1	2	2	1	1	2	0	0	2	1	0	0	0	0	1	0	1	1	1	0	2	0
448	1	0	0	0	0	0	1	0	0	0	1	0	1	0	0	1	1	2	1	1	1	0	2	0	0	0	1	1	2	2	0	1	2	1	0	2	1	0	0	1	0	0	0	2	0	1	0	2	0
449	0	0	0	0	1	1	2	0	0	0	0	1	2	2	0	0	0	1	1	1	1	0	1	0	0	1	2	1	2	2	2	1	2	0	1	1	1	0	0	1	0	0	1	2	1	0	0	0	0
450	0	0	0	0	0	1	2	0	1	1	0	0	1	0	0	1	0	2	0	0	2	0	1	0	0	2	0	0	2	2	0	1	1	1	1	2	1	1	1	1	0	0	0	1	1	1	0	1	1
451	0	0	0	0	1	2	2	0	2	2	0	1	2	1	0	1	0	0	1	1	1	0	1	0	0	2	2	0	2	2	0	0	1	0	0	2	2	0	0	1	0	0	1	1	1	0	0	1	1
452	0	0	1	0	0	2	2	0	1	1	0	0	0	0	0	0	0	1	1	1	1	0	2	0	0	0	1	0	2	2	1	1	1	0	0	2	0	0	0	1	0	0	0	2	1	1	0	0	1
453	1	1	0	0	1	1	1	0	1	1	1	2	1	1	0	0	1	0	2	1	2	0	2	0	0	2	2	0	2	2	1	0	2	0	1	1	0	1	1	0	0	1	1	2	0	1	0	0	0
454	0	0	0	0	0	1	2	0	2	2	0	0	0	0	0	0	0	0	2	2	2	0	2	0	0	2	1	0	2	1	0	1	1	0	0	1	1	0	0	1	0	0	0	2	1	1	0	1	0
455	0	0	0	0	0	1	2	1	0	1	0	0	0	0	0	0	0	1	2	1	2	0	2	0	0	0	1	1	2	2	1	0	0	0	1	1	2	0	0	1	1	0	1	2	1	0	0	1	0
456	1	0	1	0	0	1	2	0	0	0	1	1	1	1	0	0	0	1	1	1	2	0	1	0	1	0	2	0	2	2	0	1	1	0	0	2	1	0	0	2	1	0	0	1	0	0	1	0	1
457	0	0	0	0	0	1	1	0	1	1	0	1	2	2	0	0	0	2	1	1	1	0	2	0	0	0	1	0	2	2	1	1	2	2	1	2	1	1	1	0	0	0	1	1	1	1	0	1	0
458	0	0	0	0	1	1	2	0	2	2	0	1	1	1	0	0	0	1	1	1	2	0	2	0	0	1	2	0	2	2	1	0	2	1	1	2	1	1	1	1	0	0	0	1	0	1	0	2	0
459	0	0	0	0	0	1	1	0	1	1	0	0	0	0	0	0	0	1	1	1	2	0	2	0	0	0	2	0	2	2	0	0	0	0	0	2	1	0	0	1	0	1	1	2	1	1	0	0	2
460	0	0	0	0	0	1	2	0	2	2	0	0	0	0	0	0	0	1	1	1	1	0	2	0	1	0	1	2	2	2	0	1	1	0	0	2	1	1	1	0	0	0	0	1	0	1	0	2	0
461	1	0	0	0	0	2	2	0	1	1	0	0	1	1	0	0	0	0	2	2	2	0	2	0	0	1	2	0	2	2	1	0	0	0	1	1	1	0	0	2	1	0	0	1	1	1	0	1	0
462	0	0	0	0	0	0	1	1	0	1	1	1	1	1	0	0	0	1	1	1	1	1	0	1	0	0	1	0	2	2	0	0	2	1	2	1	1	0	0	1	0	1	0	1	1	1	0	2	0
463	0	0	0	0	0	0	2	0	0	0	0	0	0	0	0	0	0	0	2	2	2	0	2	0	0	2	1	2	1	1	0	1	2	0	1	1	1	0	0	0	0	1	1	2	1	0	0	1	0
464	1	0	0	0	0	2	1	0	0	0	0	2	2	2	0	0	0	1	1	1	1	0	2	0	0	0	2	0	2	2	1	1	1	0	2	1	1	1	1	1	0	0	1	2	1	0	0	2	0
465	0	0	0	0	0	1	2	0	2	2	0	0	1	0	0	1	1	2	1	1	1	0	2	0	0	1	2	0	2	2	0	2	2	0	2	0	1	0	0	1	0	1	0	0	2	0	0	0	2
466	0	0	0	0	0	1	2	0	1	1	0	1	1	2	0	0	0	1	1	1	2	0	1	0	1	0	1	0	2	2	1	2	1	0	2	0	1	0	0	1	1	1	1	2	1	1	0	0	1
467	1	0	0	0	0	0	2	1	1	2	0	0	1	1	0	0	0	0	2	2	2	0	1	0	0	1	1	1	1	1	0	1	2	0	0	2	1	0	0	1	0	1	1	2	0	0	0	2	0
468	0	0	0	0	0	1	1	0	0	0	0	1	2	1	0	0	0	1	1	1	1	0	2	0	0	1	2	0	2	2	1	2	1	1	0	2	1	1	1	1	0	1	1	2	0	1	0	1	1
469	0	0	0	0	0	0	2	0	1	1	0	1	0	0	0	0	0	2	0	0	0	0	1	0	0	0	1	0	2	2	0	1	2	1	0	2	1	0	0	1	0	1	0	0	1	0	1	1	0
470	1	0	0	0	0	0	1	1	0	1	1	0	1	1	0	0	0	1	1	1	1	0	1	1	1	2	1	0	1	1	0	0	2	0	0	2	2	0	0	1	0	0	0	2	0	0	0	0	1
471	0	0	0	0	0	1	1	0	0	0	1	1	1	1	0	0	0	1	1	1	2	0	2	0	0	1	2	1	2	2	0	1	2	0	1	1	2	0	0	1	0	0	1	2	1	0	0	0	1
472	0	1	0	0	0	1	2	1	0	1	0	1	0	0	0	0	0	1	1	1	1	0	2	0	0	0	1	2	2	2	0	1	2	0	1	1	1	0	0	1	0	1	1	2	1	1	0	1	0
473	0	0	0	0	0	1	1	1	0	1	1	0	0	0	0	0	0	2	1	1	2	0	2	0	0	1	0	1	1	1	0	1	1	1	0	2	1	0	1	1	1	1	1	1	1	1	0	1	0
474	0	0	0	0	1	1	1	0	1	1	1	2	2	2	0	0	0	2	0	0	1	0	2	0	0	0	1	0	1	1	0	0	0	1	0	2	1	0	0	0	0	0	1	2	1	0	0	0	0
475	1	0	0	0	0	0	1	0	0	0	1	0	0	0	0	0	0	0	2	2	1	0	1	0	1	0	2	0	1	1	0	2	1	0	0	2	1	0	0	1	0	0	0	2	1	0	0	2	0
476	1	0	0	0	0	1	1	0	1	1	1	0	1	0	0	0	0	1	1	1	2	0	2	0	1	0	2	0	2	2	0	0	1	0	0	2	1	0	0	0	0	1	1	2	1	1	0	1	1
477	0	0	0	0	0	1	2	0	1	1	0	0	1	0	0	0	0	1	1	1	1	0	0	0	0	0	2	1	1	2	0	0	1	1	2	0	1	0	0	1	0	0	2	2	1	0	0	2	0
478	0	0	0	0	0	1	2	0	1	1	1	0	1	1	0	0	0	1	1	1	1	0	1	0	0	2	2	0	1	1	1	1	2	0	1	1	1	0	0	0	0	1	1	2	1	1	0	1	1
479	0	0	0	0	0	1	1	0	1	1	1	1	1	1	0	0	0	2	0	0	0	0	2	0	0	1	1	1	2	2	0	0	1	1	0	1	1	0	0	1	0	0	0	1	0	1	0	2	0
480	0	0	0	0	0	0	1	0	1	1	0	0	0	0	0	0	0	1	1	1	2	0	2	0	0	1	1	0	2	2	1	0	0	1	2	1	1	0	0	1	0	0	1	2	2	1	0	1	1
481	1	0	0	0	1	2	2	0	1	1	0	0	1	0	0	1	0	1	0	0	0	0	2	0	0	1	2	0	2	2	0	1	1	1	1	2	0	1	1	0	0	1	1	2	0	1	0	1	1
482	0	0	0	0	1	2	2	1	1	2	0	0	0	0	0	0	0	0	2	1	2	0	2	0	1	1	2	0	2	2	0	1	1	0	1	1	1	0	0	0	0	0	0	2	0	0	0	2	0
483	1	0	0	0	0	0	2	0	2	2	0	0	0	0	0	0	0	0	2	2	2	0	2	0	1	1	2	1	2	2	1	1	2	2	1	2	2	0	0	2	0	0	0	1	0	1	0	0	2
484	0	0	0	0	0	0	1	1	0	1	1	0	0	0	0	0	0	1	1	1	2	0	1	0	1	1	0	0	2	2	0	1	1	0	0	2	1	0	0	2	0	0	2	2	0	0	0	2	0
485	0	0	0	0	0	0	1	0	0	0	1	0	2	2	0	0	1	1	1	2	2	0	2	0	0	2	1	1	2	2	0	1	1	1	1	2	2	0	0	1	0	0	1	2	0	0	0	2	0
486	1	0	0	0	0	1	2	0	0	0	0	1	1	1	0	0	0	0	1	2	2	0	2	0	0	1	0	1	2	2	1	0	0	1	0	2	1	1	1	1	0	0	0	1	0	1	0	2	0
487	0	0	0	0	1	1	1	0	1	1	0	0	2	1	0	0	0	0	2	1	2	0	1	0	0	1	2	0	2	2	1	0	2	1	0	2	1	0	0	1	0	0	1	2	0	0	0	2	0
488	0	0	0	0	0	1	2	0	1	1	0	0	1	1	0	0	0	2	0	0	0	0	2	0	0	0	1	0	2	2	0	0	2	1	1	2	2	0	0	1	0	0	0	2	0	0	0	1	1
489	0	0	0	0	0	1	2	0	0	0	0	1	1	0	1	0	0	1	1	1	1	0	2	0	0	1	1	1	2	2	0	0	2	0	1	1	1	0	0	2	1	0	0	0	0	0	0	1	1
490	1	0	0	0	0	1	2	0	0	0	0	0	0	0	0	0	0	1	1	1	1	0	2	0	0	0	1	1	1	2	1	0	2	0	0	2	1	0	0	2	0	0	0	1	0	0	0	0	1
491	0	0	0	0	0	2	2	0	1	1	0	0	2	0	1	1	0	2	0	0	1	0	2	0	0	0	1	1	2	2	1	1	1	0	1	1	1	0	0	1	0	0	0	2	0	0	0	2	0
492	1	0	0	0	0	1	2	0	2	2	0	1	1	1	0	0	0	0	2	2	2	0	2	0	0	2	2	0	2	2	1	1	1	0	0	2	1	0	0	0	0	1	1	2	1	0	0	2	0
493	0	0	0	0	0	2	1	0	1	1	1	1	2	2	0	0	0	0	2	2	2	0	1	1	1	0	1	0	2	2	1	0	2	2	0	2	1	1	1	1	0	0	1	2	1	0	0	1	0
494	1	1	0	0	0	1	2	0	2	2	0	0	0	0	0	0	0	0	2	2	2	0	1	1	1	2	1	0	2	2	0	2	1	0	2	0	1	0	0	0	0	0	1	2	0	0	0	0	0
495	1	0	1	0	0	1	2	0	2	2	0	1	1	1	0	0	0	1	1	1	1	0	2	0	0	1	2	0	2	2	1	1	2	1	1	1	2	0	0	2	0	0	0	1	0	1	0	1	0
496	0	0	0	0	0	1	2	1	1	2	0	1	2	1	0	1	0	0	1	1	2	0	2	0	0	1	2	1	2	2	2	1	2	0	1	1	2	0	0	1	0	0	1	2	0	1	0	1	1
497	0	0	1	1	0	1	2	0	1	1	0	0	2	1	0	1	0	1	1	0	1	0	2	0	0	1	1	1	2	2	1	1	1	0	2	1	2	0	0	1	0	1	1	1	1	0	0	2	0
498	0	0	0	0	0	0	2	0	2	2	0	0	1	0	0	1	0	0	2	2	2	0	1	0	0	1	2	1	2	2	2	2	2	0	1	1	2	1	1	1	0	1	1	2	1	1	0	2	0
499	1	0	0	0	0	1	2	0	1	1	0	0	0	0	0	0	0	1	0	0	2	0	1	0	0	1	0	2	1	1	0	0	2	1	2	1	1	0	0	1	0	0	1	2	1	0	0	0	1
500	1	0	0	0	1	2	1	0	1	1	1	0	0	0	0	0	0	0	1	2	2	0	1	1	1	1	1	0	2	2	1	1	1	0	0	2	0	1	1	1	1	0	0	0	0	1	0	0	0
501	1	0	0	0	0	1	1	0	2	2	0	1	1	1	0	0	0	1	1	0	2	0	0	0	0	1	1	0	2	2	0	0	1	0	1	1	1	0	0	1	0	1	1	2	1	1	0	0	0
502	0	0	0	0	0	2	1	0	0	0	1	0	1	1	0	0	0	1	1	1	1	0	2	0	0	1	2	1	2	2	0	0	1	1	1	1	1	0	0	1	0	1	1	2	2	1	0	2	0
503	1	0	0	0	0	0	2	0	2	2	0	1	2	1	0	1	1	1	2	2	1	0	1	0	0	2	2	0	2	2	0	1	1	0	0	2	1	0	0	0	0	1	1	1	1	0	0	2	0
504	1	0	1	0	0	0	2	1	0	1	0	1	2	0	1	0	0	2	0	1	2	0	2	0	0	1	2	1	2	2	1	1	1	0	2	1	1	0	0	1	0	0	0	2	0	1	0	1	0
505	0	1	1	0	0	1	2	0	1	1	0	0	0	0	0	1	1	2	0	0	1	0	2	1	1	1	2	0	2	2	1	1	0	0	0	2	2	0	0	0	0	0	1	1	1	1	0	2	0
506	1	0	0	0	0	0	2	1	0	1	0	1	1	2	0	0	0	1	1	1	1	0	2	0	1	1	1	0	2	2	1	0	1	0	0	2	1	0	0	1	0	0	0	2	1	2	0	2	0
507	1	0	0	0	0	2	1	0	0	0	1	0	0	0	0	0	0	1	1	1	2	0	2	0	0	1	1	0	2	2	0	1	1	0	1	1	2	0	1	2	1	0	2	2	0	1	0	1	1
508	1	0	0	0	1	2	1	0	0	0	1	0	1	1	0	0	0	1	1	1	2	0	1	0	0	1	1	1	2	1	1	1	2	0	1	1	1	0	0	2	0	0	1	2	0	0	1	2	0
509	0	0	0	0	1	1	1	0	0	0	0	0	0	0	0	0	0	1	1	1	2	0	2	0	0	1	2	1	2	2	1	0	2	1	2	1	1	0	0	0	0	2	2	2	1	1	0	1	0
510	0	0	0	0	0	0	2	0	0	0	1	1	1	1	0	0	0	2	0	1	2	0	2	0	0	2	1	0	2	2	0	0	2	1	1	1	1	0	0	1	0	0	1	2	0	0	0	1	0
511	1	0	1	0	0	2	2	0	2	2	0	1	1	1	0	0	0	1	2	1	2	0	2	0	0	1	2	0	2	2	0	0	1	1	1	1	2	0	0	1	0	0	0	1	1	0	1	1	0
512	0	1	0	0	0	1	2	0	2	2	0	0	1	0	0	1	0	0	1	1	1	0	2	0	0	0	2	0	2	2	0	0	1	1	0	2	2	0	0	2	0	0	0	2	0	0	0	0	0
513	1	0	0	0	0	0	1	0	0	0	0	1	1	1	0	0	0	1	1	1	0	0	1	1	2	2	2	0	1	1	0	1	1	2	1	1	1	0	0	0	1	0	0	1	0	1	0	2	0
514	0	0	0	0	1	2	0	0	0	0	1	0	0	0	0	0	0	1	2	1	2	0	1	0	1	0	2	0	2	2	0	0	2	1	1	1	0	0	0	0	1	0	0	1	0	0	0	2	0
515	1	0	0	0	2	2	2	0	0	0	0	0	0	0	0	0	0	1	1	1	1	0	0	1	1	0	2	0	2	2	0	0	2	0	0	2	1	0	0	0	0	0	1	2	0	1	1	2	0
516	0	0	1	0	0	2	1	0	0	0	1	0	0	0	0	0	0	0	2	2	2	0	1	0	0	0	0	0	2	2	0	0	2	1	1	1	1	0	0	1	0	1	1	2	1	1	0	1	0
517	1	0	0	0	0	2	2	1	0	1	0	1	1	1	0	0	0	0	1	2	2	0	0	0	0	1	1	1	2	1	1	2	2	0	2	0	1	0	0	2	0	2	1	2	1	0	0	2	0
518	0	0	0	0	0	1	1	0	0	0	1	1	2	1	0	1	0	0	2	2	2	0	2	0	0	1	2	1	2	2	0	0	1	1	1	1	2	0	0	2	0	0	0	2	0	0	0	2	0
519	1	0	0	0	0	1	1	0	1	1	1	0	0	0	0	0	0	1	1	1	1	0	2	0	0	2	1	1	2	2	0	0	0	0	0	2	1	1	0	1	0	0	1	2	0	0	0	0	1
520	1	0	0	0	0	0	2	1	1	2	0	0	1	0	0	1	0	1	1	1	1	0	2	0	0	1	1	1	2	2	1	2	1	0	1	1	1	0	0	0	0	0	0	1	0	1	0	1	0
521	1	0	0	0	0	1	2	0	1	1	0	0	0	0	0	0	0	1	1	2	2	0	2	0	1	2	1	0	2	1	0	1	2	1	0	2	1	0	0	0	0	1	1	2	1	1	0	1	1
522	1	0	0	0	0	1	2	1	0	1	0	0	1	0	0	1	0	1	1	0	1	0	1	0	0	1	1	0	2	2	0	0	1	1	1	2	2	0	0	2	0	0	0	1	0	1	0	2	0
523	0	0	0	0	1	1	1	0	0	0	1	0	0	0	0	0	0	1	1	1	2	1	2	0	0	2	2	1	2	2	2	0	2	1	1	1	1	0	0	1	0	0	0	0	0	1	0	1	0
524	1	1	0	0	0	1	2	0	0	0	0	1	1	1	0	0	0	1	0	0	0	0	2	0	0	0	1	1	2	2	1	0	2	2	1	2	1	1	1	1	0	0	1	2	1	0	0	1	0
525	0	1	0	0	1	2	1	0	2	2	0	0	0	0	0	0	0	2	0	0	0	0	1	0	1	2	1	1	2	2	1	0	0	0	0	1	2	0	0	0	0	1	0	1	1	1	1	0	1
526	1	0	0	0	0	1	2	0	2	2	0	0	0	0	0	0	0	0	2	1	2	0	2	0	0	1	1	0	2	2	1	2	2	0	0	2	0	1	1	0	0	0	0	2	0	1	0	1	1
527	0	0	0	0	0	1	0	0	1	1	1	0	0	0	0	0	0	1	1	1	2	0	2	0	0	1	1	0	1	1	1	0	1	0	1	2	1	0	0	2	0	1	1	1	1	0	0	1	1
528	1	0	0	0	1	2	2	0	0	0	0	0	1	0	0	1	0	0	2	2	2	0	1	1	1	1	2	0	2	2	0	0	0	1	0	2	1	0	0	2	0	0	0	0	1	1	0	1	1
529	1	0	0	0	0	1	1	0	1	1	1	1	1	1	0	0	0	2	0	0	0	0	2	0	0	0	1	2	2	2	1	1	2	1	1	0	0	0	0	1	0	1	1	2	1	0	0	2	0
530	0	1	1	0	0	1	2	0	1	1	0	0	0	0	0	0	0	0	2	2	2	0	2	0	0	1	2	0	2	2	2	0	2	1	1	1	0	0	0	0	0	0	0	0	0	0	0	1	0
531	1	0	0	0	0	0	2	0	0	0	0	0	1	0	0	0	0	2	0	0	0	1	2	0	0	1	1	1	2	2	1	2	1	0	1	1	2	0	0	2	0	1	1	2	2	0	0	2	0
532	1	0	0	0	0	2	2	0	0	0	1	0	0	0	0	1	1	2	1	1	1	0	1	0	0	1	1	0	2	2	1	2	2	0	2	0	2	0	0	1	0	0	0	1	0	1	0	1	1
533	0	0	0	0	1	1	1	1	0	1	1	1	1	1	0	0	0	0	2	2	2	0	2	0	0	0	2	0	2	2	1	2	2	0	1	1	1	0	0	1	0	0	0	1	0	1	0	2	0
534	0	0	0	0	0	2	1	0	1	1	1	0	2	1	0	0	0	2	0	0	1	0	2	0	0	0	2	2	2	2	1	0	1	0	0	2	2	0	0	1	0	1	1	2	0	1	1	1	0
535	1	0	0	0	1	1	2	0	1	1	0	0	1	0	0	0	1	0	2	1	2	0	2	0	0	1	2	0	2	2	0	0	1	1	1	1	1	0	0	0	0	1	1	2	1	0	0	2	0
536	1	0	0	0	1	1	2	1	1	2	0	1	1	1	0	0	0	0	1	1	1	0	2	0	0	1	1	0	1	1	0	1	2	0	0	2	1	0	0	2	0	1	1	2	1	0	0	1	0
537	1	0	0	0	0	1	2	0	2	2	0	0	0	0	0	0	0	0	2	2	2	1	2	0	0	1	2	2	2	2	1	0	1	1	1	1	1	0	0	2	1	0	0	1	0	1	0	0	1
538	0	0	0	0	0	1	2	0	0	0	0	1	2	1	0	0	0	0	2	1	2	0	2	0	0	0	2	0	2	2	1	2	1	0	1	1	2	0	0	2	0	0	0	1	0	0	0	1	0
539	1	0	0	0	2	2	2	1	1	2	0	0	1	1	0	0	0	1	0	0	0	1	2	0	0	2	0	1	2	2	1	1	1	1	0	2	1	0	0	0	0	0	0	2	0	1	0	2	0
540	0	0	0	0	1	2	2	0	1	1	0	1	0	0	0	0	0	1	1	1	2	0	2	0	0	1	2	0	2	1	0	1	2	0	1	1	1	0	0	0	0	0	0	2	1	0	0	0	0
541	1	0	1	0	0	0	2	0	2	2	0	0	0	0	0	0	0	2	0	0	0	0	1	0	0	0	1	2	1	1	1	1	2	0	1	1	1	0	0	1	0	0	0	1	0	1	0	1	0
542	1	0	1	0	0	1	1	0	1	1	0	1	1	1	0	0	0	0	1	1	1	0	2	0	0	0	1	0	2	2	0	1	1	1	0	2	2	1	0	0	0	0	2	2	1	0	0	2	0
543	1	0	0	0	0	0	2	0	2	2	0	1	1	1	0	0	0	0	2	2	2	0	1	0	1	0	2	0	2	2	1	0	1	1	1	1	1	0	0	1	0	0	1	2	0	0	0	2	0
544	0	0	1	0	0	1	1	0	1	1	0	1	1	1	0	0	0	0	1	1	1	0	2	0	0	1	2	1	2	2	1	1	1	2	1	1	1	1	0	1	0	0	0	1	1	1	0	1	0
545	0	0	1	0	0	2	1	0	0	0	0	1	1	1	0	0	0	1	1	1	1	0	1	0	1	1	2	1	2	2	1	0	0	0	1	1	1	0	0	2	1	0	1	2	2	0	0	2	0
546	0	0	0	0	1	2	2	0	2	2	0	2	2	1	1	0	0	1	1	1	1	0	2	0	0	2	1	1	1	2	1	2	1	0	0	2	1	0	0	1	0	0	0	1	0	0	0	0	1
547	1	0	0	0	1	1	1	1	0	2	0	1	2	2	0	0	0	0	2	2	2	0	2	0	0	2	1	0	2	2	0	0	2	0	0	2	2	0	0	1	0	1	1	2	0	0	0	1	0
548	1	0	0	0	0	2	1	0	1	1	1	0	0	0	0	0	0	1	1	2	2	0	2	0	1	1	2	0	2	2	1	1	1	1	0	2	2	0	0	2	0	0	0	2	0	1	0	1	0
549	1	0	1	0	0	1	1	0	0	0	2	1	1	1	0	0	0	0	2	2	2	0	1	0	0	1	2	0	2	2	0	2	1	0	0	2	2	0	0	1	1	0	1	2	0	0	0	1	1
550	0	0	0	0	0	1	1	0	1	1	1	0	0	0	0	0	0	0	2	1	2	0	1	1	1	0	1	0	2	2	0	0	2	0	2	0	0	0	0	1	0	0	1	1	1	0	0	1	0
551	0	0	0	0	0	0	1	0	1	1	1	0	0	0	0	0	0	1	1	1	2	0	2	0	0	1	0	0	2	2	0	0	1	1	0	1	1	0	0	0	0	1	1	2	1	0	0	1	1
552	1	0	0	0	0	1	2	1	1	2	0	0	1	1	0	0	0	1	1	1	2	0	1	0	0	1	1	0	1	1	0	0	1	0	1	1	1	0	0	0	0	0	1	2	1	0	0	0	0
553	1	1	0	0	1	2	2	0	2	2	0	0	1	0	0	1	1	1	1	1	2	0	2	0	0	1	1	2	2	2	1	1	1	0	1	1	1	0	0	1	0	2	1	2	1	0	0	0	0
554	0	0	0	0	0	0	2	0	2	2	0	0	1	0	0	1	0	0	2	2	2	1	1	0	0	1	1	0	1	1	1	0	1	0	0	2	1	0	0	2	0	0	0	2	0	2	0	1	0
555	0	0	0	0	0	2	2	1	0	1	0	0	0	0	0	0	0	0	2	2	2	0	2	0	0	1	2	0	2	2	1	0	1	0	0	2	1	0	0	2	0	0	1	2	0	0	0	1	1
556	0	0	0	0	1	1	1	0	1	1	0	0	0	0	0	0	0	0	2	2	2	0	2	0	0	1	0	0	2	2	0	2	1	0	1	1	1	0	0	0	0	2	2	2	2	1	0	1	1
557	1	0	0	0	0	2	2	0	2	2	0	0	1	0	0	1	0	0	2	2	2	0	1	1	1	2	0	0	2	2	0	1	1	1	1	1	2	0	0	2	0	0	1	2	1	0	0	0	0
558	1	0	0	0	0	0	1	0	1	1	1	0	1	1	0	0	0	1	1	1	1	0	1	1	1	1	2	0	2	2	1	0	1	0	1	1	1	0	0	1	0	0	0	2	0	1	0	1	0
559	1	0	0	0	0	1	2	0	1	1	1	0	0	0	0	0	0	1	1	0	2	0	2	0	0	0	2	0	2	2	0	0	1	1	0	2	2	0	0	1	0	1	1	1	1	1	0	0	0
560	0	0	0	0	0	0	1	0	1	1	0	1	2	1	1	0	0	1	1	1	1	0	2	0	0	2	2	0	2	2	0	0	0	0	2	0	1	1	1	1	0	0	0	2	0	1	0	1	1
561	1	0	0	0	0	0	1	1	0	1	1	2	1	1	0	0	0	0	2	2	2	0	1	1	1	1	2	0	2	1	0	1	2	0	1	1	2	0	0	1	0	1	1	1	1	1	0	2	0
562	1	0	0	0	0	0	2	0	1	1	0	0	0	0	0	0	0	1	1	2	2	0	2	0	0	1	2	0	2	2	1	1	1	0	0	2	1	0	0	1	0	0	1	1	1	0	0	1	1
563	1	0	0	0	0	1	2	0	2	2	0	1	0	0	0	0	0	1	1	1	2	0	0	0	0	0	2	0	2	2	1	1	2	0	1	1	1	0	0	1	0	0	0	2	0	2	0	1	0
564	1	0	0	0	0	1	2	0	1	1	0	1	1	1	0	0	0	0	1	1	1	0	2	0	1	1	1	0	1	1	0	1	2	2	2	1	1	0	1	1	1	0	0	1	0	0	0	1	0
565	1	0	0	0	2	2	2	0	1	1	0	0	1	0	0	1	0	1	1	1	1	0	1	0	1	0	2	0	2	2	0	0	0	0	0	2	2	0	0	2	0	0	1	2	1	0	0	2	0
566	0	1	0	0	1	2	1	0	0	0	0	2	2	1	1	0	0	0	2	1	2	0	0	0	0	0	2	0	1	1	0	1	2	0	1	1	1	0	0	1	0	1	1	1	2	0	0	2	0
567	0	0	0	0	0	1	1	1	0	1	0	0	1	0	0	1	0	1	1	1	1	0	2	0	0	2	1	1	2	2	0	0	0	0	0	2	2	0	0	2	0	1	1	2	1	0	0	2	0
568	0	0	1	0	0	0	2	0	0	0	0	1	0	0	0	0	0	0	2	2	2	0	2	0	0	0	1	0	2	2	0	0	2	2	0	2	2	0	0	0	1	1	1	2	1	0	0	1	1
569	0	0	0	0	0	0	2	0	1	1	0	1	1	1	0	0	0	1	1	2	2	0	2	0	0	2	1	0	2	2	0	0	1	1	0	2	2	0	0	1	0	0	2	2	1	0	0	1	0
570	0	1	1	0	0	2	2	0	0	0	0	0	2	0	0	1	0	1	1	1	2	0	1	0	0	1	1	1	1	1	0	2	2	1	0	2	1	1	1	1	0	0	1	2	1	1	0	0	1
571	0	0	0	0	0	0	2	0	1	1	0	1	2	2	0	0	0	2	1	1	2	1	2	0	0	2	2	0	2	2	1	0	2	2	1	2	1	0	0	1	0	1	1	2	1	1	0	1	1
572	0	0	2	0	0	0	2	0	1	1	1	1	1	1	0	0	0	0	1	2	2	0	2	0	0	1	1	0	1	1	0	1	2	1	0	2	2	1	1	1	0	0	0	2	0	2	0	2	0
573	0	0	0	0	0	0	2	0	0	0	0	0	0	0	0	0	0	1	1	1	0	1	2	0	0	0	1	0	2	2	1	1	2	0	2	2	1	0	0	1	0	0	1	2	2	0	0	2	0
574	0	0	0	0	0	0	2	1	0	1	0	0	1	0	0	1	0	2	1	1	2	0	2	0	0	0	1	0	2	2	1	0	1	0	0	2	1	0	0	0	0	0	1	2	1	0	0	1	0
575	0	0	0	0	0	2	2	0	2	2	0	0	0	0	0	0	0	2	0	1	1	0	0	0	0	0	2	0	2	2	0	0	2	1	0	2	2	0	0	1	1	1	1	1	0	1	0	1	0
576	0	0	0	0	0	1	1	0	1	1	0	1	2	2	0	0	0	0	2	2	2	0	2	0	0	2	2	0	2	2	0	2	2	0	1	1	1	0	0	1	0	1	0	1	1	0	0	0	1
577	1	0	0	0	0	1	1	0	2	2	0	1	2	1	0	1	0	1	0	0	0	0	2	0	0	0	1	0	2	2	0	2	2	0	1	1	1	0	0	1	0	1	1	2	1	1	0	0	0
578	0	0	0	0	0	1	2	1	0	1	0	1	1	0	1	0	0	1	1	1	2	0	2	0	0	1	1	0	1	1	0	2	2	0	0	2	1	0	0	0	0	0	0	2	0	0	0	0	1
579	1	0	0	0	1	1	1	1	1	2	1	0	0	0	0	0	0	2	1	1	2	0	2	0	0	1	2	0	2	1	0	2	2	0	2	0	1	1	1	0	0	0	1	2	0	0	0	1	0
580	1	0	0	0	0	2	1	0	2	2	0	0	0	0	0	0	0	0	2	2	2	0	2	0	0	1	2	1	2	2	0	0	2	0	0	2	1	0	0	1	1	1	2	2	0	1	0	2	0
581	0	0	0	0	0	2	2	0	0	0	0	1	1	1	0	0	1	1	2	2	2	0	0	0	0	0	1	0	2	2	0	0	1	1	2	0	2	0	0	1	0	1	1	1	1	1	0	2	0
582	0	0	0	0	0	0	2	0	1	1	0	0	0	0	0	0	0	1	1	1	0	0	1	0	0	2	0	1	2	2	1	0	2	2	1	2	1	0	0	1	0	1	0	0	1	0	0	0	0
583	1	0	0	0	2	2	2	0	1	1	0	1	1	1	0	0	0	1	1	1	1	0	2	0	0	2	2	1	2	1	0	1	0	0	0	2	2	0	0	2	0	1	1	1	1	0	0	2	0
584	0	0	1	1	1	2	2	0	1	1	0	1	1	0	1	0	0	1	1	1	1	0	2	0	0	0	1	1	2	2	1	1	2	1	0	2	1	0	0	1	0	0	0	2	1	1	0	1	1
585	0	0	0	0	0	2	2	0	1	1	0	0	2	2	0	0	0	0	2	2	2	0	1	0	1	1	0	0	1	2	0	1	2	0	2	0	2	0	0	1	0	0	1	1	0	1	0	1	0
586	0	1	0	0	0	1	1	0	1	1	0	0	0	0	0	0	0	1	1	1	0	0	2	0	0	1	2	1	1	1	1	0	1	1	0	2	1	0	0	1	0	0	1	1	1	1	0	2	0
587	1	0	0	0	0	0	2	0	1	1	0	1	0	0	0	0	1	2	0	0	1	0	2	0	0	1	2	1	2	2	2	2	2	0	1	1	0	0	0	0	1	0	0	2	1	1	0	2	0
588	0	0	0	0	0	1	2	0	1	1	0	0	0	0	0	0	0	1	0	0	2	0	2	0	0	1	2	0	2	2	0	0	0	0	0	2	1	0	0	1	0	0	0	1	0	1	0	0	0
589	0	0	1	0	0	1	1	0	0	0	1	0	0	0	0	0	0	0	2	2	2	0	2	0	1	2	1	1	2	2	0	0	1	0	0	2	1	0	0	1	0	0	0	2	0	0	1	1	0
590	0	0	0	0	0	0	1	0	0	0	1	0	0	0	0	0	1	2	1	2	2	0	2	0	0	0	2	0	2	1	1	1	1	1	1	1	2	0	0	1	0	0	0	1	0	1	0	2	0
591	0	0	0	0	0	2	2	0	0	0	0	1	1	1	0	0	0	1	1	1	2	1	0	1	0	0	2	0	2	2	2	2	1	0	0	2	1	1	1	1	0	1	0	1	2	1	0	0	0
592	1	0	0	0	2	2	2	0	0	0	1	0	0	0	0	0	0	1	1	1	1	1	2	0	0	0	2	1	2	2	1	0	1	2	2	1	1	0	0	0	0	0	0	2	0	1	0	1	1
593	0	0	0	0	0	0	1	0	1	1	1	0	1	0	0	1	0	0	2	0	2	0	2	0	0	0	2	0	1	1	1	0	0	0	0	2	2	0	0	1	1	1	1	2	1	0	0	1	1
594	1	1	0	0	0	1	1	0	1	1	0	0	0	0	0	0	1	1	1	1	1	0	1	0	0	1	2	1	2	2	2	1	1	0	0	2	2	0	0	2	0	0	0	1	0	1	0	1	0
595	0	1	0	0	1	2	2	0	1	1	0	0	0	0	0	0	0	0	2	2	2	0	2	0	0	0	2	1	2	2	0	1	2	0	1	1	1	0	0	1	1	0	0	1	0	1	0	1	0
596	1	0	0	0	0	2	1	0	0	0	2	0	0	0	0	0	1	1	2	2	1	1	2	0	0	2	1	0	2	2	1	1	2	0	0	2	1	0	0	1	0	0	0	1	0	1	0	2	0
597	1	0	0	0	0	1	2	0	1	1	0	0	1	0	0	1	0	0	1	1	1	0	2	0	0	1	2	0	2	2	0	1	1	1	1	1	1	0	0	1	1	0	0	2	0	1	0	1	0
598	0	0	0	0	1	1	1	0	1	1	1	1	1	1	0	0	0	1	1	1	1	0	2	0	0	0	0	0	2	2	0	0	0	1	0	2	1	0	0	1	0	0	0	1	0	0	0	2	0
599	0	0	0	0	2	2	2	0	0	0	0	0	0	0	0	0	0	0	2	2	2	0	2	0	0	2	2	1	2	2	1	1	2	2	2	1	1	0	0	1	0	0	1	2	1	0	0	2	0
600	0	0	0	0	0	0	0	0	0	0	2	0	1	1	0	0	0	0	2	2	1	2	0	0	0	1	2	0	2	1	0	2	2	0	1	1	1	0	0	2	1	0	0	2	0	1	0	1	1
601	0	0	0	0	1	2	0	0	1	1	1	1	1	0	0	0	0	0	2	2	2	0	1	1	1	1	2	1	2	2	1	0	2	0	0	2	1	0	0	1	0	1	1	2	1	1	0	2	0
602	1	0	0	0	0	1	1	0	1	1	0	0	1	0	0	0	0	0	2	2	1	0	1	0	0	1	0	2	1	2	1	2	2	0	1	1	1	0	0	0	0	0	0	1	0	0	0	2	0
603	1	0	0	0	1	2	2	0	1	1	0	1	1	1	0	0	0	0	2	1	2	1	1	0	1	0	1	0	2	2	0	1	1	0	0	2	1	0	0	1	0	0	1	1	1	0	0	2	0
604	0	0	0	0	1	1	2	1	0	1	1	0	0	0	0	0	0	0	2	2	2	0	1	0	1	1	1	1	1	1	1	0	1	1	0	2	1	0	0	0	0	1	1	2	0	1	0	2	0
605	1	0	0	0	0	0	1	0	0	0	1	0	0	0	0	0	0	0	2	2	2	0	2	0	0	1	1	1	1	1	1	0	1	1	1	1	1	0	0	1	0	0	0	1	0	0	0	1	0
606	1	0	0	0	0	0	1	1	0	1	1	0	0	0	0	0	0	1	1	1	1	1	1	0	0	1	1	0	2	2	0	1	1	0	0	2	2	0	0	1	0	1	1	2	0	1	0	0	0
607	1	1	0	0	1	1	1	0	0	0	1	1	1	1	0	0	0	1	1	1	1	0	1	1	1	0	1	1	1	1	0	0	0	0	0	2	2	0	1	2	1	0	1	1	1	0	1	2	0
608	0	0	0	0	0	1	2	1	0	1	1	1	1	1	0	0	0	2	0	0	0	0	2	0	1	0	1	1	2	2	1	1	2	0	0	2	1	0	0	2	0	0	1	2	1	1	0	2	0
609	0	0	0	0	0	1	1	0	0	0	1	0	0	0	0	0	0	1	1	1	1	0	2	0	1	2	1	0	2	2	0	1	2	0	1	1	2	0	0	1	0	0	0	2	0	1	0	1	1
610	0	0	0	0	1	2	2	0	2	2	0	0	0	0	0	0	0	0	1	1	1	0	1	1	1	1	2	0	2	2	0	0	2	0	0	2	1	0	0	0	1	1	1	2	1	0	0	2	0
611	1	0	0	0	0	1	1	0	0	0	0	0	2	0	0	1	0	0	2	1	2	0	1	0	0	1	1	0	2	2	0	1	2	0	0	2	1	0	0	1	0	1	1	2	2	0	0	2	0
612	0	0	1	0	0	1	1	0	0	0	1	0	0	0	0	0	0	0	2	2	2	0	0	1	1	1	1	0	1	2	0	1	2	0	0	2	1	0	0	1	0	0	1	1	1	1	0	1	0
613	0	0	1	1	0	1	2	0	2	2	0	0	0	0	0	0	0	1	1	1	1	0	2	0	0	1	2	0	2	2	0	1	2	0	1	1	2	0	0	1	0	0	1	2	1	0	0	1	0
614	0	1	0	0	1	1	2	0	2	2	0	1	2	1	1	0	0	1	1	1	1	0	2	0	0	0	2	0	2	2	1	2	2	0	0	2	1	0	0	2	0	0	0	2	0	1	0	1	1
615	1	0	1	0	1	2	1	0	0	0	1	1	1	1	0	0	0	1	2	1	2	0	2	0	0	1	2	0	2	2	0	0	0	0	0	2	1	0	0	0	0	0	0	2	0	0	0	1	0
616	0	0	0	0	0	1	2	0	0	0	0	1	2	1	0	1	0	0	2	2	2	0	0	0	0	0	1	0	2	2	0	1	2	0	2	2	1	0	1	2	1	0	0	2	0	1	0	1	1
617	0	0	0	0	0	2	1	0	1	1	1	0	0	0	0	0	0	2	0	0	1	0	2	0	0	1	0	0	2	1	0	1	2	1	0	2	1	0	0	1	0	0	1	1	0	2	0	1	0
618	0	0	0	0	0	0	2	0	2	2	0	1	2	1	1	0	1	2	1	1	1	0	2	0	1	0	0	0	2	2	0	1	2	0	1	1	1	0	0	2	0	0	1	2	0	0	0	0	0
619	0	0	0	0	1	2	1	0	2	2	0	1	1	1	0	0	0	1	1	1	1	0	2	0	0	0	2	0	2	2	0	0	2	1	1	1	1	0	0	1	0	0	1	2	1	0	0	2	0
620	0	0	0	0	0	0	2	0	0	0	0	1	1	1	0	0	0	1	1	1	0	0	2	0	0	0	2	0	2	2	1	1	2	1	0	2	0	0	0	1	0	1	1	1	1	1	0	2	0
621	1	0	0	0	0	1	1	0	0	0	1	1	1	0	0	0	0	0	2	1	2	0	1	0	0	1	2	0	2	2	0	0	2	1	0	2	2	0	0	1	0	0	0	2	0	1	0	1	0
622	1	0	0	0	0	1	2	0	0	0	0	0	1	0	0	0	0	2	0	0	1	0	2	0	0	1	2	0	2	1	0	0	2	0	0	2	1	0	0	1	0	0	0	2	1	0	0	1	0
623	1	0	0	0	0	0	2	1	0	1	0	1	1	0	1	0	0	0	2	2	2	0	1	1	2	2	1	2	1	1	1	1	1	0	1	1	2	0	0	2	0	0	0	2	0	0	0	1	1
624	0	0	0	0	1	2	1	0	1	1	0	1	1	1	0	0	0	1	1	1	1	0	2	0	0	1	2	0	2	2	0	2	2	0	2	0	1	0	0	1	0	1	1	2	1	0	0	0	0
625	1	0	0	0	1	2	1	0	1	1	2	0	1	1	0	0	1	2	1	1	1	0	1	1	1	1	2	0	2	1	1	0	2	1	2	1	2	0	0	0	0	0	0	1	0	1	0	2	0
626	1	0	0	0	0	1	2	1	0	1	0	0	0	0	0	0	0	0	2	0	2	0	2	0	1	2	2	1	2	2	2	1	0	0	1	1	1	0	0	0	0	1	1	2	1	1	0	2	0
627	0	0	0	0	0	0	2	0	1	1	1	0	0	0	0	0	0	1	1	1	1	0	0	1	1	1	2	1	2	2	0	2	2	0	1	1	1	0	0	1	0	0	0	1	0	1	0	2	0
628	0	0	0	0	0	2	2	1	0	1	0	1	0	0	0	0	0	0	2	2	2	0	2	0	0	1	2	1	2	2	1	0	1	0	1	1	1	0	0	1	0	0	1	1	1	0	0	1	1
629	0	0	0	0	2	2	2	0	0	0	0	1	1	1	0	0	0	1	1	0	1	1	2	0	0	2	0	0	2	2	0	1	2	0	1	1	2	0	0	2	0	0	0	2	1	0	0	2	0
630	1	0	0	0	0	0	2	1	0	1	0	0	0	0	0	0	0	0	2	2	2	0	1	1	1	0	2	0	2	2	0	1	2	1	0	2	2	0	0	1	0	0	0	1	0	1	0	2	0
631	1	0	1	0	1	1	2	0	2	2	0	0	0	0	0	0	0	1	1	1	2	0	1	0	0	1	2	0	2	2	1	2	2	0	0	2	1	0	0	2	0	0	1	2	1	0	0	2	0
632	1	1	0	0	0	1	2	0	1	1	1	0	1	1	0	0	0	1	1	1	2	0	1	1	1	1	2	0	2	2	0	0	2	1	2	1	1	0	0	2	0	0	0	2	0	1	0	0	2
633	1	0	0	0	0	1	2	0	2	2	0	0	0	0	0	0	0	1	0	0	0	0	2	0	0	0	1	1	2	2	0	2	1	1	0	2	1	0	0	2	1	0	0	1	0	0	0	2	0
634	1	0	0	0	0	1	2	1	0	1	0	1	1	1	0	0	0	1	1	1	2	1	1	0	1	0	1	0	2	2	1	1	1	0	1	1	1	0	0	1	0	1	1	2	1	0	0	2	0
635	1	0	0	0	0	1	2	0	1	1	0	0	0	0	0	0	0	1	1	1	2	0	2	0	1	1	2	1	2	2	0	0	1	1	1	1	2	0	0	1	0	1	1	2	1	0	0	2	0
636	1	0	0	0	0	1	1	0	1	1	0	0	0	0	0	0	0	1	1	0	2	0	2	0	0	0	1	0	2	1	1	2	1	0	0	2	1	0	0	1	0	0	0	0	0	0	0	2	0
637	1	0	0	0	0	2	2	0	1	1	0	0	0	0	0	0	0	0	2	2	2	0	0	1	1	0	1	0	2	2	0	2	2	0	1	1	1	0	0	2	0	1	1	2	1	0	0	0	0
638	0	0	0	0	0	1	1	1	1	2	0	0	1	0	0	1	0	1	1	1	2	0	2	0	0	0	2	0	2	2	1	0	1	1	2	0	1	1	0	0	0	0	1	2	2	1	0	2	0
639	0	0	1	0	1	2	2	0	0	0	0	0	0	0	0	0	0	1	0	0	2	0	2	0	1	1	0	2	1	2	1	0	1	1	0	2	2	0	1	2	1	0	0	2	0	1	0	1	0
640	0	0	0	0	0	1	2	0	0	0	1	1	1	1	0	0	0	1	1	1	1	0	1	0	0	1	2	0	2	2	0	1	2	0	1	1	1	0	0	1	0	0	1	2	1	0	0	1	1
641	1	0	0	0	0	1	2	0	0	0	1	1	2	1	0	0	0	1	1	1	2	0	2	0	0	1	2	0	2	2	0	0	0	0	0	2	0	0	0	0	0	0	0	1	0	0	1	0	1
642	0	0	1	1	0	1	2	1	0	1	0	0	1	1	0	0	1	2	1	1	1	0	2	0	0	1	0	1	1	1	0	0	0	0	1	1	1	0	0	1	0	0	0	2	0	1	0	1	1
643	0	0	0	0	0	1	2	1	0	1	0	1	2	2	0	0	0	1	1	2	2	1	0	1	1	1	2	0	2	2	0	0	1	0	0	2	1	0	0	1	0	0	1	1	1	0	0	1	0
644	1	0	0	0	0	1	0	0	0	0	1	0	1	1	0	0	0	0	2	2	2	0	2	0	0	2	1	1	2	2	1	0	2	1	1	1	1	1	1	1	0	1	1	2	0	1	0	2	0
645	1	0	0	0	0	1	2	1	1	2	0	0	1	0	0	1	0	1	1	1	2	0	2	0	1	2	1	1	2	1	1	0	2	1	0	2	1	0	0	2	0	0	0	1	0	1	0	0	1
646	1	0	0	0	1	1	1	1	0	1	1	0	0	0	0	0	0	2	0	1	1	0	1	0	0	1	0	0	1	1	0	2	1	0	1	1	2	0	0	0	0	1	1	2	1	1	0	1	0
647	0	0	0	0	0	2	2	0	1	1	0	0	0	0	0	0	0	1	1	1	2	0	2	0	0	1	2	0	2	2	0	0	0	1	0	2	1	1	1	1	0	0	1	2	1	0	0	2	0
648	1	1	1	0	0	1	1	0	0	0	0	1	0	0	0	0	0	1	1	1	1	0	2	0	0	1	1	0	2	2	0	0	2	0	0	2	1	0	0	0	0	1	1	1	1	2	1	1	0
649	1	0	0	0	1	1	2	0	1	1	0	0	2	1	0	0	0	2	0	1	2	0	1	0	0	1	2	0	1	1	0	1	2	0	0	2	1	0	0	0	0	0	0	2	0	0	0	1	0
650	1	0	0	0	0	0	2	0	1	1	0	0	0	0	0	0	0	1	1	1	1	0	2	0	1	1	2	0	2	1	1	0	2	2	1	1	1	0	0	2	0	1	0	0	1	0	0	1	0
651	0	0	0	0	0	1	2	0	2	2	0	0	0	0	0	0	0	1	1	1	1	2	0	0	0	1	2	0	2	2	1	0	1	1	0	2	2	0	1	2	1	0	1	2	1	0	0	2	0
652	0	0	1	0	0	2	2	0	2	2	0	0	2	1	0	1	0	0	1	1	1	0	1	0	0	0	2	0	2	2	2	1	1	0	1	1	1	0	0	1	0	1	1	1	1	2	0	1	0
653	1	0	0	0	0	1	2	0	1	1	0	0	0	0	0	0	0	2	1	1	1	0	2	0	0	1	1	0	2	2	0	1	2	1	2	1	1	1	1	1	0	1	1	2	1	0	0	1	1
654	1	0	0	0	0	1	2	1	0	1	0	0	2	0	0	1	0	0	1	1	1	0	2	0	0	0	1	0	2	2	0	2	1	0	0	2	1	0	0	1	0	1	1	1	1	1	0	2	0
655	1	0	0	0	0	0	2	1	0	1	0	0	0	0	0	0	0	1	1	1	2	0	2	0	0	1	2	1	2	2	0	2	1	0	0	2	1	0	0	1	0	0	0	2	1	0	0	2	0
656	1	0	0	0	0	2	2	0	1	1	1	0	1	0	0	1	0	1	1	1	1	0	2	0	0	2	1	0	2	2	0	0	2	0	0	2	0	1	0	0	0	0	0	1	0	1	0	2	0
657	1	0	0	0	1	2	1	0	2	2	0	0	2	1	0	0	0	1	1	1	2	0	2	0	0	1	2	0	2	2	0	1	1	1	0	2	2	0	0	2	0	0	1	2	1	0	0	2	0
658	1	0	0	0	0	1	1	0	0	0	1	0	2	0	1	1	0	1	1	1	1	0	2	0	0	2	1	0	2	2	0	0	2	1	0	2	1	0	0	1	0	0	1	1	1	1	0	1	0
659	1	0	0	0	0	0	1	0	1	1	1	0	0	0	0	0	0	2	0	0	1	0	0	1	1	1	2	1	2	2	2	0	2	1	1	2	1	0	0	2	0	0	0	2	1	1	0	1	0
660	0	1	1	0	0	2	2	1	0	1	0	1	1	1	0	0	0	0	2	2	2	0	2	0	0	0	1	0	2	2	0	1	2	1	0	2	1	0	0	1	0	0	0	1	0	0	0	1	0
661	0	0	0	0	0	1	1	1	0	1	1	0	0	0	0	0	0	0	2	2	2	0	2	0	0	0	2	0	2	2	1	0	1	1	0	2	2	0	0	1	0	1	2	2	0	1	0	2	0
662	1	0	0	0	0	1	2	0	0	0	0	0	1	0	0	1	0	1	1	1	2	1	2	0	0	0	0	1	2	2	1	1	2	2	1	2	1	0	0	1	0	0	1	2	1	0	0	1	0
663	0	0	0	0	0	0	1	0	1	1	0	0	0	0	0	0	0	2	1	2	2	0	1	0	1	2	2	0	2	2	1	0	1	1	1	1	2	0	0	2	0	0	0	1	1	1	0	2	0
664	0	0	0	0	0	1	1	0	0	0	1	1	1	1	0	0	1	1	1	1	1	0	2	0	0	1	0	0	2	2	0	1	0	0	0	2	1	0	0	1	0	0	0	1	1	0	0	2	0
665	1	0	0	0	0	0	2	1	0	1	0	1	1	1	0	0	0	1	1	1	1	0	2	0	0	2	2	0	2	2	0	1	1	1	1	1	2	0	0	2	0	0	2	2	1	0	0	1	0
666	1	0	0	0	1	2	1	0	1	1	0	1	1	1	0	0	0	2	0	1	2	0	2	0	0	1	1	0	2	2	1	0	1	1	1	1	0	0	0	0	0	1	1	1	0	1	0	1	0
667	1	0	0	0	1	2	1	0	1	1	1	0	1	1	0	0	0	1	1	1	2	0	2	0	0	1	2	0	2	2	1	0	0	0	0	2	1	0	0	1	0	0	0	2	0	0	0	2	0
668	0	1	0	0	0	1	2	0	0	0	0	0	0	0	0	0	0	2	0	0	1	0	1	1	1	1	1	0	2	2	0	1	1	0	1	1	2	0	0	1	0	1	1	2	1	1	1	1	0
669	1	0	0	0	0	1	2	1	0	1	0	0	0	0	0	1	0	0	2	2	2	0	2	0	1	2	1	2	1	1	0	1	2	1	0	2	1	0	0	0	1	0	0	1	0	1	0	0	0
670	0	0	0	0	0	0	2	0	0	0	0	0	0	0	0	0	0	2	1	2	2	0	0	1	1	1	1	0	2	2	0	2	1	0	1	1	2	0	0	0	0	0	1	1	1	1	0	0	0
671	1	0	0	0	0	0	2	0	0	0	1	0	1	1	0	0	0	1	1	1	1	0	2	0	0	0	2	1	1	1	1	1	1	0	1	1	1	1	1	1	0	0	0	2	0	0	0	0	1
672	0	0	0	0	0	1	2	0	0	0	0	0	0	0	0	0	0	0	2	2	2	0	1	0	0	1	1	0	1	1	1	1	1	2	1	2	1	0	0	1	0	0	0	1	0	1	0	1	1
673	0	0	0	0	0	2	2	0	2	2	0	0	0	0	0	0	0	1	1	0	1	0	2	0	0	1	1	1	2	1	1	2	2	0	2	0	0	1	1	0	0	0	0	1	0	1	0	1	0
674	0	0	0	0	0	1	2	1	0	1	0	0	0	0	0	0	0	1	1	1	1	0	2	0	0	0	2	1	2	2	2	1	2	0	1	1	2	0	0	2	0	0	0	1	0	0	0	1	0
675	0	0	0	0	0	1	2	1	0	1	0	0	0	0	0	0	0	2	0	0	1	0	2	0	1	2	2	0	2	2	1	1	1	0	1	1	1	1	1	1	0	0	0	1	0	1	0	2	0
676	1	0	0	0	0	0	1	1	0	1	0	2	1	1	0	0	0	1	1	1	2	1	2	0	1	1	1	1	2	1	2	2	2	0	1	1	0	0	0	0	0	0	0	0	0	1	0	0	1
677	1	0	2	0	0	0	2	1	1	1	0	0	1	1	0	0	1	0	2	1	2	0	1	1	2	2	2	0	2	2	2	0	2	1	1	1	1	1	1	1	1	0	0	1	1	1	0	2	0
678	1	0	0	0	0	0	2	1	0	1	0	0	1	0	0	0	0	0	2	1	2	0	1	1	1	1	2	0	1	1	1	1	1	1	1	1	1	1	1	0	0	1	0	1	0	0	0	2	0
679	0	0	0	0	0	2	1	0	0	0	1	0	0	0	0	0	1	1	1	1	2	0	1	0	0	1	1	0	2	2	0	2	2	0	0	2	1	0	0	1	0	0	0	1	0	1	0	1	0
680	1	0	0	0	0	0	1	0	1	1	1	1	2	1	0	0	0	1	1	1	1	0	2	0	0	1	2	0	2	2	1	1	0	0	1	1	1	0	0	2	0	0	0	1	0	0	0	1	0
681	0	0	0	0	1	2	2	1	0	1	0	0	0	0	0	0	0	1	1	1	1	0	2	0	0	2	2	0	2	2	1	2	1	0	1	1	1	0	0	0	0	0	0	2	0	1	0	1	0
682	0	0	0	0	0	1	2	0	1	1	0	0	0	0	0	0	0	2	0	0	1	0	2	1	1	1	0	1	1	1	0	1	1	2	1	1	1	0	0	1	0	0	0	1	0	1	0	2	0
683	1	0	0	0	0	0	2	0	1	1	0	1	1	1	0	0	0	0	2	1	2	0	2	0	1	0	2	0	1	1	0	0	1	0	1	2	1	1	1	1	0	0	2	2	0	1	0	2	0
684	1	0	0	0	1	2	2	0	0	0	0	1	2	2	0	0	0	1	1	1	0	0	2	0	0	0	2	1	1	2	0	0	2	0	0	2	1	0	0	2	0	1	1	2	1	1	0	1	1
685	0	0	0	0	1	1	2	1	0	1	0	0	0	0	0	0	0	0	2	1	2	0	1	1	1	1	0	1	2	2	1	1	1	1	2	0	2	0	0	0	0	0	0	0	0	1	0	1	0
686	1	0	0	0	0	0	1	0	1	1	0	1	2	1	0	0	0	1	1	1	1	0	2	0	1	0	1	1	2	2	1	1	2	0	0	2	2	0	0	2	0	1	1	1	1	0	0	2	0
687	1	0	0	0	0	1	2	0	1	1	0	1	1	1	0	0	0	0	1	2	2	0	1	1	0	1	1	1	2	2	0	1	1	2	0	2	2	0	0	1	0	1	1	1	1	1	0	0	1
688	1	0	0	0	0	2	1	0	1	1	0	0	1	1	0	0	0	1	1	1	1	0	2	0	0	0	2	1	2	2	2	2	2	0	2	0	1	0	0	1	0	0	0	1	0	1	0	1	0
689	1	0	0	0	0	0	2	0	0	0	0	0	1	0	0	1	0	1	1	0	1	0	2	0	0	2	1	0	2	2	0	0	1	0	1	2	0	0	0	0	0	1	1	1	1	1	0	0	1
690	0	0	0	0	0	2	1	1	1	2	1	0	0	0	0	0	0	1	1	1	0	0	2	0	0	1	2	0	2	2	0	0	0	0	0	1	0	0	0	0	1	1	1	1	1	0	0	1	1
691	1	0	0	0	0	1	1	2	0	2	0	0	1	0	1	0	1	1	2	2	2	0	2	0	0	1	0	1	1	1	0	2	2	0	1	1	0	0	0	1	0	0	0	2	0	0	0	1	0
692	1	1	0	0	0	1	2	0	1	1	0	1	2	1	0	1	0	0	2	1	2	0	2	0	1	0	1	1	2	1	1	0	2	2	0	2	1	0	0	2	0	1	0	1	1	1	0	0	0
693	0	1	0	0	1	1	1	0	1	1	0	1	2	1	0	0	0	1	1	1	2	0	2	0	0	0	1	1	0	0	0	1	1	1	0	2	1	0	0	1	0	0	0	1	1	1	0	1	1
694	0	0	0	0	0	1	2	0	0	0	0	2	2	1	1	0	0	0	2	2	1	0	2	0	0	1	2	0	2	2	2	0	1	2	2	1	1	0	0	1	0	1	1	1	1	0	0	0	1
695	1	0	0	0	0	1	1	0	0	0	1	0	0	0	0	0	0	0	2	2	2	0	2	0	0	0	2	0	2	2	0	1	2	0	0	2	1	0	0	2	0	1	1	1	1	1	0	1	0
696	1	0	0	0	0	1	1	0	0	0	2	0	1	0	0	1	0	1	1	1	2	0	2	0	0	1	2	1	2	2	1	0	2	0	0	2	2	0	0	1	0	1	1	2	1	0	0	1	1
697	0	0	0	0	0	0	2	0	1	1	0	0	2	0	0	1	0	1	1	0	1	0	1	0	0	0	2	0	2	2	0	1	1	0	0	2	1	0	0	1	0	0	1	1	0	2	0	2	0
698	0	0	0	0	0	0	2	1	1	2	0	1	2	1	0	1	0	1	1	2	2	0	2	0	0	0	1	1	2	1	1	0	2	0	0	2	1	1	1	1	1	1	0	1	0	1	0	0	0
699	0	0	0	0	1	2	2	0	2	2	0	1	2	1	1	0	0	1	1	1	2	0	2	0	0	1	1	1	2	2	0	1	1	0	1	1	1	0	0	1	0	1	1	1	1	0	0	1	0
700	1	0	0	0	0	1	1	0	0	0	1	0	0	0	0	0	0	1	1	1	2	1	0	1	0	0	2	0	2	2	0	1	1	0	1	1	2	0	0	1	1	1	1	2	1	0	0	1	0
701	0	0	0	0	0	1	2	0	1	1	0	1	2	2	0	0	0	0	2	2	2	0	2	0	0	0	2	0	1	1	0	1	1	0	1	1	1	0	0	2	1	0	0	2	0	2	0	1	0
702	1	1	0	0	0	1	2	0	1	1	0	0	1	0	0	1	0	2	1	1	2	0	2	0	0	1	1	2	1	1	1	2	2	0	1	1	1	0	0	0	1	1	1	1	1	1	0	2	0
703	1	0	0	0	0	0	2	0	2	2	0	0	1	1	0	0	0	2	0	0	0	0	1	0	0	1	1	0	2	2	0	1	2	1	0	2	2	0	0	2	1	0	0	1	0	0	0	1	1
704	0	0	0	0	0	2	1	1	0	1	0	0	0	0	0	0	0	0	2	2	2	0	2	0	0	2	2	0	2	2	1	1	2	0	1	1	2	1	1	1	0	1	1	1	1	1	0	1	1
705	0	0	0	0	0	0	2	0	0	0	0	0	1	0	0	0	0	0	2	2	2	0	2	0	1	1	1	1	1	1	0	2	1	0	2	0	1	1	0	0	0	0	0	0	0	1	0	1	0
706	0	0	1	0	1	1	2	0	1	1	0	1	1	0	0	0	0	0	2	2	2	0	1	0	0	1	1	0	2	2	0	1	2	0	1	1	2	0	0	1	0	0	1	1	1	1	0	1	0
707	0	0	0	0	0	0	1	0	0	0	1	0	2	0	0	1	0	1	2	2	2	0	1	1	1	0	2	1	2	2	0	0	0	0	1	1	2	0	0	0	0	1	1	1	2	0	0	2	0
708	0	0	1	0	1	2	2	1	1	2	0	0	0	0	0	0	0	0	2	2	1	0	1	0	0	1	2	0	2	2	1	2	1	0	0	2	2	0	0	1	0	0	0	0	0	1	0	2	0
709	0	0	0	0	0	0	2	0	1	1	0	1	2	1	0	0	0	1	1	1	1	0	2	0	0	2	1	0	2	2	0	0	1	0	1	1	1	0	0	1	0	0	0	2	0	1	0	1	0
710	0	0	0	0	0	0	2	1	1	2	0	0	0	0	0	0	0	0	1	1	1	0	2	0	0	0	2	0	2	2	1	1	1	2	0	2	2	0	0	1	0	0	0	2	0	1	0	2	0
711	0	0	0	0	0	1	1	0	0	0	0	0	1	0	0	0	0	1	1	1	2	0	2	0	0	0	2	0	2	2	0	0	1	0	1	1	2	0	0	1	1	1	1	2	2	2	0	1	0
712	0	0	0	0	0	1	2	0	1	1	0	0	1	1	0	0	0	2	0	0	0	0	2	0	0	1	2	1	2	2	2	1	0	0	0	2	2	0	0	2	0	1	1	2	1	1	0	0	1
713	1	0	0	0	1	2	1	0	1	1	1	0	1	0	0	0	0	0	2	2	2	0	2	0	0	2	1	0	2	2	0	2	1	0	1	1	0	0	0	0	0	1	0	1	1	0	0	1	0
714	0	0	0	0	0	0	1	0	0	0	1	0	0	0	0	0	0	1	1	1	2	0	1	0	0	2	2	0	2	2	0	0	1	2	1	1	0	0	0	0	0	0	0	1	0	1	0	1	0
715	1	0	0	0	0	1	2	1	1	2	0	0	0	0	0	0	0	0	2	2	2	0	1	1	1	1	1	1	2	2	1	1	1	0	1	1	2	0	0	1	0	1	0	0	1	0	0	2	0
716	1	0	0	0	0	1	2	0	0	0	0	1	1	1	0	0	0	2	0	0	1	0	1	0	0	1	1	0	2	1	1	1	1	0	0	2	0	0	0	1	1	0	1	2	0	1	0	1	0
717	1	0	0	0	0	1	2	1	1	2	0	0	0	0	0	0	0	0	2	2	2	1	2	0	0	2	1	0	1	1	1	1	1	0	2	1	1	0	0	1	0	0	0	1	0	0	0	2	0
718	1	0	0	0	0	2	2	0	0	0	0	0	2	1	0	0	0	2	0	1	2	0	2	0	0	2	2	0	2	2	0	0	1	0	0	2	2	0	0	1	0	0	0	2	1	1	0	0	0
719	0	0	0	0	1	1	1	0	1	1	1	0	1	0	0	0	1	2	1	1	1	0	1	1	0	1	1	0	1	2	0	0	2	1	0	2	1	0	0	1	0	0	0	2	0	1	0	0	1
720	1	0	0	0	0	0	2	1	0	1	0	0	0	0	0	0	0	0	2	1	2	0	2	0	0	1	2	1	1	1	0	0	0	0	1	1	1	0	0	0	0	0	0	2	0	1	0	0	0
721	1	0	0	0	0	2	2	0	1	1	0	0	1	0	0	0	0	1	1	1	1	0	2	0	1	1	1	0	2	2	1	0	0	0	0	2	1	0	0	1	0	0	0	2	0	0	0	2	0
722	1	0	0	0	0	2	2	0	0	0	0	0	1	0	0	1	0	1	1	1	1	0	2	0	0	1	1	0	2	2	0	0	0	1	0	2	1	0	0	2	1	1	1	1	1	1	0	0	2
723	0	0	0	0	0	1	1	0	0	0	1	1	0	0	0	0	1	2	1	1	1	0	2	0	0	1	1	1	2	2	0	1	2	0	0	2	1	0	0	1	0	0	0	1	0	1	0	0	0
724	1	0	0	0	0	2	1	0	1	1	0	1	2	2	0	0	0	0	1	1	1	0	2	0	0	2	0	2	1	2	1	0	1	0	1	1	1	0	0	2	0	0	1	1	1	1	0	0	0
725	0	0	0	0	0	0	2	0	0	0	0	0	2	1	0	0	0	2	0	0	1	0	2	0	0	0	1	0	2	2	0	0	2	1	1	1	1	1	1	0	0	0	1	2	1	1	0	1	1
726	0	0	0	0	0	0	2	1	0	1	0	1	1	1	0	0	0	0	2	1	2	0	2	0	0	1	1	0	2	2	0	0	2	1	1	2	1	0	0	1	0	0	1	2	0	1	0	2	0
727	1	0	0	0	0	1	2	1	0	1	0	1	1	1	0	0	0	0	2	2	2	0	2	0	0	1	1	0	2	2	0	1	1	0	0	2	1	1	1	1	0	0	0	1	0	1	1	1	0
728	1	1	1	0	0	1	1	1	1	2	0	0	0	0	0	0	0	1	1	1	1	0	2	0	0	1	2	0	2	2	1	1	1	0	0	2	1	0	0	1	0	0	0	2	0	1	0	2	0
729	1	0	0	0	0	1	2	0	1	1	0	0	1	1	0	0	1	2	1	1	1	0	2	0	0	0	1	1	2	2	0	1	2	0	1	1	2	0	0	1	1	0	0	1	0	0	0	1	0
730	0	0	0	0	0	1	1	0	2	2	0	0	1	1	0	0	0	1	0	0	0	0	2	0	1	2	2	0	2	2	0	1	2	0	0	2	1	1	1	1	1	0	1	2	1	0	0	0	0
731	1	0	0	0	1	1	2	0	1	1	0	1	1	1	0	0	0	0	2	2	1	0	1	0	0	1	1	1	2	2	0	0	1	0	0	2	1	0	1	1	1	1	1	1	0	0	0	1	1
732	0	0	0	0	1	1	1	0	0	0	1	1	2	1	0	0	0	0	1	1	1	0	1	0	0	1	2	1	2	2	1	1	2	0	2	2	1	0	0	1	0	0	0	1	0	0	0	1	0
733	0	0	0	0	0	0	0	0	0	0	2	0	0	0	0	0	0	1	1	1	2	0	2	0	0	0	1	1	2	2	0	2	2	0	0	2	1	0	0	2	0	0	0	0	1	1	0	0	2
734	0	0	0	0	1	2	1	1	0	1	1	1	1	1	0	0	0	0	1	1	1	0	2	0	0	1	2	1	2	2	0	0	1	0	1	1	1	1	0	0	0	1	1	1	1	1	0	0	1
735	0	0	1	0	1	2	1	0	1	1	1	1	1	1	0	0	0	1	1	1	1	0	1	1	1	0	2	0	2	2	0	1	1	0	0	2	1	0	1	2	2	1	1	1	1	0	0	2	0
736	0	0	0	0	1	2	1	0	1	1	1	0	0	0	0	0	0	1	1	1	1	0	2	0	0	0	1	0	1	1	0	2	2	0	1	1	1	0	0	0	0	0	2	2	1	0	0	1	1
737	0	0	0	0	0	0	2	0	1	1	0	0	0	0	0	0	0	0	1	1	1	0	2	0	0	0	1	0	1	1	0	2	1	1	0	2	2	0	0	1	0	0	0	2	0	0	0	2	0
738	0	0	0	0	0	1	2	0	2	2	0	0	2	0	0	1	0	1	1	1	2	1	0	1	1	1	2	0	2	1	0	2	2	0	1	1	1	0	0	0	0	0	0	2	1	1	0	1	0
739	1	0	0	0	0	2	2	0	0	0	1	0	1	1	0	0	1	0	2	1	2	0	1	1	1	1	2	1	2	2	2	0	1	1	1	1	2	0	0	1	0	1	0	0	1	0	0	1	0
740	1	1	1	0	0	2	1	0	0	0	1	1	2	1	0	0	0	2	0	1	1	0	2	0	1	1	1	0	2	2	1	1	1	0	0	2	1	0	0	2	0	0	0	1	0	0	0	1	1
741	1	0	0	0	0	1	2	1	0	1	0	0	0	0	0	0	0	1	1	1	2	1	2	0	0	1	2	1	1	1	0	2	1	1	0	2	1	0	0	2	0	0	0	2	0	2	0	1	0
742	0	0	0	0	0	0	1	0	0	0	1	0	0	0	0	0	1	2	1	1	1	0	2	0	1	0	1	1	2	2	0	1	0	0	0	2	2	0	0	2	0	0	0	2	0	2	0	1	0
743	0	0	0	0	0	1	2	0	0	0	0	2	2	1	1	0	0	1	1	1	1	0	2	0	0	0	0	0	1	1	0	0	2	1	2	1	0	0	0	0	0	0	0	2	0	0	0	0	1
744	0	0	1	0	0	1	1	0	1	1	1	2	2	2	0	0	1	2	1	1	1	0	2	0	0	0	2	0	2	2	0	1	1	0	1	1	0	0	0	1	0	0	0	2	0	0	0	1	0
745	0	0	0	0	0	2	1	0	2	2	0	0	1	1	0	0	0	1	1	1	1	0	1	0	0	1	1	1	2	2	0	0	2	1	1	1	1	1	1	0	0	0	0	1	0	0	0	2	0
746	1	0	1	0	0	1	2	0	0	0	0	1	2	1	0	1	0	1	1	1	1	0	2	0	0	1	1	0	2	2	0	0	2	0	0	2	1	2	1	1	1	0	0	2	0	0	0	2	0
747	0	0	0	0	0	2	2	0	1	1	0	1	2	1	0	0	0	0	2	2	2	0	2	0	0	1	1	0	1	1	0	1	1	0	1	1	1	0	0	1	0	1	1	2	1	1	0	1	1
748	1	0	0	0	0	1	2	0	2	2	0	0	0	0	0	1	0	1	1	1	2	1	2	0	0	0	1	1	2	2	0	1	2	1	2	1	2	0	0	2	0	0	0	1	0	1	0	0	0
749	1	0	0	0	1	2	2	0	1	1	0	0	1	1	0	0	0	1	1	1	1	0	2	0	0	0	1	1	1	2	1	0	2	1	1	1	0	0	0	1	0	1	1	2	1	1	0	2	0
750	0	0	0	0	0	2	2	0	1	1	0	0	0	0	0	0	0	0	2	2	2	0	2	0	0	1	2	0	2	2	0	1	1	2	0	2	0	0	0	0	0	1	0	1	1	1	0	0	0
751	1	0	0	0	0	0	1	0	0	0	2	1	1	1	0	0	0	2	0	0	1	0	2	0	1	0	1	1	2	2	1	1	2	1	0	2	2	0	0	1	0	0	0	0	0	1	0	1	0
752	1	0	0	0	0	2	2	1	0	1	0	1	0	0	0	0	0	0	1	1	1	0	2	0	0	1	1	0	2	2	0	1	2	0	1	1	2	0	0	1	0	0	1	2	1	0	0	0	1
753	0	0	1	0	0	1	1	1	0	1	1	0	0	0	0	0	0	0	1	1	1	0	2	0	0	0	1	0	2	2	0	1	1	0	2	1	2	0	0	1	1	0	0	1	0	1	0	2	0
754	1	0	1	0	1	1	2	0	0	0	1	0	1	0	0	1	0	0	1	1	1	0	2	0	1	1	1	1	2	2	1	1	1	1	0	2	1	0	0	2	1	1	1	2	1	0	0	1	0
755	1	0	0	0	0	1	1	1	1	2	0	0	1	1	0	0	0	2	0	1	1	0	2	0	0	0	1	0	2	2	0	1	2	0	1	1	1	0	0	2	1	1	1	1	1	1	0	2	0
756	0	0	0	0	0	2	2	1	0	1	0	1	1	1	0	0	0	0	2	2	2	0	2	0	0	1	2	1	2	2	0	0	2	0	2	0	2	0	0	1	0	0	0	2	0	2	0	1	0
757	1	0	0	0	0	0	1	1	0	1	1	1	1	1	0	0	0	0	1	1	1	0	2	0	0	1	2	1	1	1	0	1	2	0	1	1	2	0	0	2	0	0	0	1	0	0	0	2	0
758	0	0	0	0	0	0	1	0	0	0	1	0	2	2	0	0	0	1	1	1	1	0	1	1	1	2	0	1	1	1	0	1	1	1	0	2	2	0	0	1	0	0	0	1	0	1	0	1	1
759	0	0	0	0	0	1	1	0	1	1	1	1	1	1	0	0	0	0	2	1	2	1	2	0	0	2	2	1	2	1	0	0	1	0	0	2	1	0	0	0	0	0	2	2	1	0	0	1	0
760	1	0	1	0	0	2	2	0	1	1	0	0	1	1	0	0	0	2	0	0	0	0	2	0	0	1	1	0	1	1	0	1	2	0	1	1	2	0	0	0	0	0	1	2	1	0	0	2	0
761	1	0	0	0	0	0	2	1	0	1	0	0	1	1	0	0	1	1	2	2	2	0	1	0	0	1	2	0	2	2	1	1	2	0	1	1	2	0	0	2	0	2	1	2	1	0	0	1	1
762	0	0	0	0	1	2	1	0	1	1	1	0	0	0	0	0	0	2	0	0	1	0	2	0	0	0	2	1	2	2	1	0	2	0	0	2	0	0	0	1	0	0	0	1	0	1	0	0	1
763	0	1	0	0	0	1	1	0	1	1	1	0	0	0	0	0	0	0	2	2	2	0	2	0	0	0	1	1	2	2	1	0	2	0	0	2	2	0	0	1	0	0	0	2	0	1	0	1	0
764	1	0	1	0	1	1	2	0	0	0	0	0	0	0	0	0	0	2	0	0	0	0	1	0	0	0	2	0	2	2	1	1	2	1	1	0	0	0	0	0	0	0	1	2	0	1	0	1	0
765	0	0	0	0	0	1	1	0	1	1	0	0	1	0	0	1	0	0	2	2	2	0	2	0	0	1	1	0	2	2	0	2	2	1	0	2	2	0	0	1	0	0	0	2	0	0	0	1	1
766	0	0	0	0	0	2	2	0	1	1	1	0	1	0	0	1	0	0	2	2	2	0	2	0	1	2	1	1	1	1	0	2	2	1	0	2	1	0	0	0	1	1	0	1	0	0	0	1	1
767	0	0	0	0	0	2	1	0	0	0	1	1	1	1	0	0	0	0	2	1	2	0	2	0	0	2	1	0	1	1	1	0	2	2	0	2	2	0	0	0	0	0	0	1	0	0	0	2	0
768	0	0	0	0	0	2	2	0	0	0	0	1	1	2	0	0	0	0	1	1	1	0	0	1	1	1	1	1	2	2	1	1	1	1	0	2	1	1	1	0	0	0	0	2	0	2	0	1	0
769	0	0	2	0	0	0	2	0	2	2	0	1	2	1	0	0	0	1	1	1	2	0	2	0	0	1	1	0	2	2	0	2	1	0	1	1	1	0	0	1	0	0	0	1	0	0	0	1	1
770	0	0	1	0	0	1	2	1	0	1	0	1	1	1	0	0	0	2	0	0	0	0	2	0	0	2	1	1	1	1	0	0	1	1	0	2	0	1	1	0	0	1	1	2	1	1	0	1	0
771	0	0	1	0	0	2	2	0	2	2	0	1	2	2	0	0	0	1	1	2	2	1	2	0	0	2	0	1	2	2	1	1	1	1	1	1	2	0	0	1	0	0	1	1	1	1	0	0	0
772	1	0	1	0	0	1	2	0	0	0	1	0	0	0	0	0	0	2	1	1	1	0	1	0	0	0	2	0	2	2	1	0	2	0	1	1	1	0	0	1	0	0	0	2	0	1	0	2	0
773	1	0	1	0	0	1	1	0	1	1	1	1	2	1	0	0	0	1	1	1	2	0	0	1	1	1	2	0	2	2	1	2	1	0	0	2	1	0	1	1	1	1	0	1	1	1	0	2	0
774	0	0	0	0	0	1	2	0	2	2	0	0	1	0	0	0	0	0	2	2	2	0	2	0	0	1	1	0	1	1	0	1	1	0	0	2	2	0	0	0	1	0	0	1	0	1	0	1	1
775	1	0	0	0	0	1	1	1	0	1	0	1	1	1	0	0	0	2	0	1	1	0	2	0	0	1	2	0	2	2	1	0	1	1	0	2	1	0	0	1	0	2	2	2	1	1	0	0	1
776	1	0	0	0	1	1	2	0	2	2	0	0	1	0	0	0	0	2	1	1	1	0	2	0	1	2	0	0	2	2	0	1	1	0	1	1	1	0	0	1	0	0	1	1	1	0	0	2	0
777	1	0	0	0	0	1	2	0	2	2	0	1	1	1	0	0	0	1	1	1	1	0	1	0	0	1	1	2	1	1	1	1	2	0	2	0	1	0	0	0	0	0	1	2	1	0	0	0	1
778	0	0	0	0	1	2	1	0	1	1	0	1	1	0	0	0	0	1	1	1	2	0	2	0	1	2	1	1	1	1	0	0	0	0	1	1	1	0	0	1	0	0	0	2	0	2	0	0	1
779	0	0	1	0	0	1	2	0	0	0	0	1	2	1	0	1	0	2	0	1	2	0	1	1	1	1	2	1	2	2	2	2	2	0	2	0	1	0	0	0	0	0	0	2	0	2	0	0	0
780	0	0	0	0	0	1	1	0	0	0	1	0	1	0	0	1	0	0	2	2	2	0	0	0	0	0	1	1	2	2	1	1	1	0	1	1	2	0	0	2	0	0	1	1	1	0	0	1	0
781	0	0	0	0	0	1	2	0	1	1	0	0	2	1	0	1	0	1	1	1	1	0	2	0	0	2	2	0	2	1	0	0	1	1	0	2	1	1	1	0	0	0	0	1	0	1	0	2	0
782	0	0	0	0	0	2	2	1	0	1	0	0	0	0	0	0	0	2	0	1	1	0	1	0	0	2	1	0	2	2	0	0	1	0	0	2	1	0	0	1	0	0	0	1	0	1	0	2	0
783	1	0	1	0	0	2	1	0	2	2	0	0	0	0	0	0	0	1	1	1	2	1	2	0	0	1	2	0	2	2	1	0	0	1	1	1	1	0	0	1	0	0	0	1	0	1	0	1	0
784	0	0	1	1	0	2	1	0	0	0	0	0	1	0	0	1	0	2	0	0	0	1	2	0	0	1	1	2	2	2	0	1	1	0	1	1	1	0	0	1	0	0	0	2	0	0	0	1	0
785	1	0	1	0	0	1	2	0	1	1	0	2	2	2	0	0	0	1	1	1	1	0	2	0	0	1	2	1	2	2	0	1	2	1	0	2	2	0	0	1	0	0	0	2	0	1	0	2	0
786	1	1	0	0	0	1	2	0	1	1	0	0	1	0	0	1	0	0	2	2	2	0	2	0	0	1	1	0	1	1	0	0	1	0	0	2	2	0	0	1	0	0	1	2	1	0	0	1	1
787	1	0	1	0	0	1	2	0	1	1	0	1	1	1	0	0	0	1	1	1	2	0	2	0	0	0	2	0	2	2	1	1	1	1	2	0	1	0	0	0	0	1	1	2	0	1	0	1	0
788	0	0	0	0	1	2	1	0	1	1	0	0	1	0	0	1	0	0	2	2	2	1	1	0	0	1	0	0	2	2	0	1	2	0	1	1	1	0	0	1	0	1	1	1	1	2	0	2	0
789	1	0	0	0	1	2	1	0	0	0	1	1	1	0	1	0	0	2	0	0	0	0	2	0	0	2	2	0	2	2	1	2	1	0	1	1	1	0	0	1	0	1	1	1	1	2	0	1	0
790	0	0	1	0	0	1	0	0	0	0	1	0	0	0	0	0	0	0	1	1	2	0	2	0	0	2	2	1	2	2	0	2	1	0	0	2	1	0	0	1	0	1	1	2	1	0	0	2	0
791	1	0	0	0	0	0	2	0	2	2	0	1	1	1	0	0	1	2	0	0	1	0	2	0	0	1	2	0	2	2	1	0	1	1	0	2	2	0	0	2	0	0	1	2	2	0	0	2	0
792	1	0	0	0	0	1	1	0	1	1	0	0	0	0	0	0	0	1	1	1	1	0	1	0	0	1	2	0	2	2	0	0	0	0	0	2	2	0	0	2	0	0	1	2	1	0	0	0	1
793	0	0	0	0	1	2	2	0	0	0	0	1	2	1	0	0	0	0	1	1	1	0	2	0	0	0	2	0	2	1	0	0	2	1	2	1	0	0	0	1	0	0	0	1	0	1	0	2	0
794	1	1	0	0	1	1	1	0	0	0	1	0	0	0	0	0	0	1	1	1	2	0	1	0	0	0	0	1	2	2	1	0	1	0	1	1	1	0	0	1	0	0	0	2	0	0	0	2	0
795	1	0	0	0	1	2	2	0	1	1	1	0	0	0	0	0	0	1	1	1	2	0	2	0	0	0	2	0	2	2	0	2	1	0	0	2	1	0	0	1	0	0	0	1	0	0	0	1	0
796	0	0	0	0	0	1	1	0	0	0	2	1	1	1	0	0	0	0	1	1	1	0	2	0	0	0	1	1	2	2	0	0	1	1	1	1	1	0	0	2	1	1	1	2	1	1	0	1	1
797	0	0	0	0	0	1	2	0	0	0	0	0	0	0	0	0	0	0	2	2	2	1	2	0	0	0	2	0	2	2	0	0	2	1	0	2	2	0	0	1	0	1	1	2	1	0	0	1	0
798	1	0	0	0	0	1	2	1	0	1	0	0	1	0	0	1	0	0	1	1	1	0	2	0	0	1	1	0	2	2	0	0	2	0	1	1	1	1	1	1	0	0	0	2	1	0	0	2	0
799	0	0	0	0	0	1	1	0	2	2	0	1	1	1	0	0	0	1	1	1	2	0	2	0	0	1	2	1	2	2	0	1	2	0	0	2	2	0	1	2	1	0	0	0	0	1	0	1	0
800	1	0	0	0	0	0	1	0	0	0	1	1	0	0	0	0	0	1	2	1	2	0	1	0	0	0	1	0	2	2	0	2	2	1	0	2	0	1	0	0	0	0	0	1	0	1	0	1	0
801	0	0	0	0	0	2	2	1	0	1	0	0	1	0	0	1	0	0	1	2	2	0	1	1	1	0	2	1	2	2	1	0	1	0	0	2	1	0	0	2	0	0	0	2	0	2	0	2	0
802	0	0	0	0	0	2	1	0	0	0	0	0	2	1	0	0	0	0	1	1	1	1	2	0	0	2	2	1	2	2	0	0	2	2	1	2	1	0	0	2	1	0	0	1	0	0	0	0	0
803	1	0	1	0	0	1	2	0	0	0	1	1	2	2	0	0	0	0	1	2	2	0	2	0	0	1	1	0	1	1	0	0	1	0	0	2	1	0	1	1	1	2	2	2	2	0	0	2	0
804	1	0	0	0	1	2	1	0	1	1	0	1	1	1	0	0	0	0	2	2	2	0	1	0	0	2	1	0	1	2	0	0	1	1	0	2	2	0	0	1	0	1	1	2	1	0	0	0	0
805	1	0	1	0	0	1	2	0	1	1	0	0	1	0	0	0	1	1	1	1	1	2	0	0	0	1	1	0	1	1	0	1	2	0	2	0	1	0	0	1	0	0	0	2	0	1	0	2	0
806	1	0	0	0	0	0	1	0	0	0	1	1	1	1	0	0	0	0	1	1	1	0	2	0	0	1	2	1	2	2	1	0	0	0	0	2	0	0	0	0	0	0	0	1	0	1	1	1	0
807	0	0	0	0	0	1	2	0	0	0	0	0	0	0	0	0	0	0	2	2	2	0	2	0	0	0	1	0	2	2	0	0	2	2	1	2	2	0	0	2	0	0	2	2	0	1	0	0	0
808	0	1	0	0	0	1	2	1	1	2	0	0	0	0	0	0	1	2	1	1	1	0	0	0	0	0	2	0	2	1	0	0	2	2	1	2	1	1	0	0	0	2	2	2	1	1	0	0	0
809	0	0	0	0	0	0	1	1	0	1	1	1	2	0	1	0	0	0	2	2	2	0	0	1	1	0	0	1	1	0	1	1	1	0	0	2	2	0	0	0	0	1	0	1	0	1	0	0	1
810	1	0	0	0	0	0	0	0	0	0	2	1	1	1	0	0	0	1	1	1	2	0	0	1	1	1	2	0	2	1	1	0	1	0	1	1	2	0	0	1	0	0	1	2	1	0	0	1	1
811	1	0	1	0	1	2	2	1	0	1	0	1	1	1	0	0	0	0	2	2	2	0	2	0	0	0	0	1	1	0	0	0	2	1	0	2	2	0	0	1	0	0	0	1	0	1	1	1	0
812	0	0	0	0	0	2	1	0	1	1	0	0	0	0	0	0	0	1	1	1	1	0	1	1	1	1	0	1	2	2	1	1	1	0	2	1	1	0	0	1	0	0	0	2	1	0	0	2	0
813	1	0	0	0	0	1	2	0	1	1	1	1	1	1	0	0	0	2	0	0	0	0	2	0	0	1	1	1	2	1	2	0	1	1	0	2	2	0	0	2	0	0	0	2	0	1	0	1	0
814	0	0	0	0	0	0	2	0	1	1	1	1	1	1	0	0	0	1	1	1	2	1	2	0	0	0	0	1	1	1	0	1	2	0	0	2	1	0	0	1	0	0	1	1	0	2	0	1	0
815	0	0	0	0	1	1	2	0	2	2	0	0	1	0	0	1	0	0	1	2	2	0	2	0	0	1	2	1	2	2	0	0	2	0	1	1	0	0	0	0	1	0	0	1	1	0	0	2	0
816	1	0	0	0	0	0	2	0	1	1	0	0	1	1	0	0	1	2	1	1	1	0	2	0	0	2	2	0	2	2	0	0	1	1	0	2	1	1	1	1	0	0	0	1	0	1	0	1	1
817	1	1	0	0	0	1	1	0	1	1	1	0	1	1	0	0	0	0	2	2	2	0	2	0	0	0	0	0	1	1	0	1	1	0	0	2	1	0	0	1	0	1	1	1	0	1	0	0	1
818	0	0	0	0	0	2	1	0	1	1	1	0	1	0	0	1	0	0	2	1	2	0	2	0	0	1	0	0	1	1	0	0	0	1	0	2	1	0	0	0	0	0	0	1	0	1	1	1	0
819	0	0	0	0	0	2	2	0	0	0	0	1	2	2	0	0	0	1	1	1	1	0	2	0	0	0	1	1	2	2	0	0	0	0	0	2	2	0	0	2	0	0	1	2	1	0	0	1	1
820	0	0	0	0	1	2	1	0	0	0	1	0	1	0	0	1	0	1	1	1	1	0	2	0	0	1	1	0	1	1	1	0	1	1	0	2	1	1	1	1	0	1	1	2	0	0	0	1	0
821	1	0	1	1	0	1	1	1	0	1	1	2	2	2	0	0	0	0	1	1	1	0	2	0	0	1	2	0	2	2	0	1	1	0	0	2	1	0	0	2	0	0	1	2	1	1	0	2	0
822	0	0	1	0	0	1	1	0	1	1	1	1	1	1	0	0	0	0	2	1	2	1	2	0	0	2	2	0	2	2	2	0	0	0	0	2	1	0	0	1	0	1	0	0	1	0	0	1	0
823	0	0	0	0	1	2	1	0	0	0	1	0	1	1	0	0	0	2	0	1	1	0	2	0	0	0	1	0	2	2	0	1	1	1	1	1	0	1	1	0	0	0	1	2	0	1	0	2	0
824	1	0	0	0	0	0	2	0	0	0	0	0	1	0	0	1	0	0	2	2	2	1	1	0	0	1	0	0	1	1	0	1	1	1	1	1	2	0	0	2	0	1	0	0	1	0	1	1	0
825	1	0	0	0	0	0	2	0	1	1	0	2	2	1	1	0	0	2	0	1	1	0	1	0	0	1	1	1	2	2	0	1	2	0	1	1	1	0	0	1	0	0	0	1	0	0	0	2	0
826	1	0	0	0	0	1	2	0	0	0	0	0	1	1	0	0	0	0	1	2	2	1	1	0	0	1	0	0	1	1	0	0	1	0	1	1	0	0	0	0	0	1	1	2	1	1	0	1	0
827	0	0	0	0	0	1	2	0	0	0	0	0	0	0	0	0	0	2	0	0	0	0	1	1	1	1	1	2	2	2	2	0	2	1	1	1	1	1	1	1	0	0	1	2	1	1	0	1	0
828	0	0	0	0	0	1	2	0	2	2	0	0	0	0	0	0	0	1	1	1	2	0	1	1	1	1	1	1	2	2	1	1	1	0	1	1	2	0	0	2	0	0	1	1	1	0	0	2	0
829	1	0	0	0	0	1	1	0	0	0	1	0	2	0	0	1	1	2	1	2	2	0	2	0	0	2	0	1	2	2	1	1	1	1	1	1	1	0	0	1	0	1	1	1	1	0	0	2	0
830	0	0	0	0	0	2	1	0	0	0	2	1	2	2	0	0	0	0	2	2	2	0	2	0	0	1	2	1	2	2	1	2	2	1	0	2	0	0	0	0	0	0	2	2	0	0	0	2	0
831	1	0	0	0	0	1	2	0	0	0	0	0	0	0	0	0	0	2	0	0	1	0	1	0	1	1	2	0	2	2	0	2	2	0	2	0	1	0	0	2	0	1	0	1	2	1	0	2	0
832	0	0	0	0	0	1	1	0	1	1	0	0	1	0	1	0	0	0	2	2	2	0	2	0	0	2	1	1	1	2	1	1	1	0	1	1	1	0	0	2	0	0	1	2	0	1	0	1	0
833	0	0	0	0	0	2	1	0	0	0	0	0	0	0	0	0	0	1	1	1	2	0	1	0	0	1	2	0	2	2	1	1	1	0	1	1	1	0	0	0	0	0	0	0	0	1	0	1	1
834	1	0	0	0	0	2	2	1	1	2	0	1	1	1	0	0	0	1	1	1	2	1	1	0	0	0	1	0	2	2	0	1	1	1	0	2	1	0	0	0	0	1	1	1	1	1	0	2	0
835	1	0	0	0	0	0	2	0	0	0	0	1	1	1	0	0	0	1	1	1	1	0	0	0	0	0	2	1	2	2	2	1	2	0	1	1	0	0	0	0	1	0	0	1	1	1	0	1	0
836	1	1	0	0	1	1	1	0	1	1	1	1	2	2	0	0	0	2	0	0	0	0	1	1	1	1	2	0	2	2	0	1	2	0	1	1	2	0	0	2	0	2	2	2	2	1	0	2	0
837	0	1	0	0	1	2	1	1	1	2	0	2	2	1	1	0	0	0	2	2	2	0	2	0	1	1	1	0	1	1	1	0	2	0	0	2	1	1	1	1	0	0	0	1	0	0	0	0	0
838	0	0	0	0	1	1	1	0	0	0	1	0	0	0	0	0	0	1	1	1	1	0	2	0	0	1	1	1	1	1	1	0	1	0	1	1	2	0	0	2	1	0	0	1	0	0	0	1	1
839	1	0	0	0	0	1	2	0	0	0	0	1	2	2	0	0	0	1	1	1	1	0	1	1	1	1	2	0	2	2	1	1	1	1	1	2	1	0	0	1	0	0	0	2	0	1	0	2	0
840	0	0	0	0	0	1	1	0	1	1	0	0	2	2	0	0	1	2	1	1	1	0	2	0	1	2	1	1	2	1	1	1	1	0	2	1	2	0	0	1	0	0	0	0	0	0	0	0	1
841	1	0	1	0	0	1	2	0	2	2	0	0	0	0	0	0	0	0	2	2	2	0	2	0	0	2	2	1	1	2	0	1	1	1	0	2	2	0	0	1	0	0	0	0	0	1	0	2	0
842	0	0	0	0	0	1	1	0	0	0	1	1	1	1	0	0	0	1	1	1	1	0	1	0	0	0	0	1	1	1	0	0	0	0	0	2	2	0	0	1	0	0	1	2	1	0	0	2	0
843	0	0	0	0	1	1	1	0	0	0	1	1	1	1	0	0	0	0	1	1	1	0	2	0	1	2	2	1	1	1	0	0	1	1	0	2	1	0	0	1	1	0	0	1	0	0	0	1	1
844	0	0	0	0	0	1	2	1	0	1	0	0	1	1	0	0	0	0	2	2	2	0	2	0	0	1	1	0	2	2	0	1	2	0	2	0	2	0	0	1	0	0	1	1	1	1	0	1	1
845	0	0	0	0	0	1	2	0	2	2	0	0	0	0	0	0	1	1	1	2	2	0	1	0	0	1	2	0	2	2	1	1	1	0	0	2	2	0	0	1	0	0	0	1	1	1	0	2	0
846	1	0	0	0	0	2	2	0	1	1	0	0	1	1	0	0	0	0	2	2	2	0	0	0	0	1	2	1	2	2	1	0	2	1	1	1	2	0	0	2	0	0	0	2	1	1	0	1	1
847	1	0	0	0	1	2	2	1	0	1	0	0	0	0	0	0	0	2	0	1	1	0	1	0	1	1	1	0	2	2	0	0	0	1	2	1	1	0	0	0	0	0	0	2	0	1	0	0	0
848	0	0	0	0	0	0	1	0	1	1	1	1	1	1	0	0	0	0	2	2	2	0	2	0	0	1	2	1	2	2	0	2	1	0	0	2	2	0	0	1	0	0	1	1	1	1	0	2	0
849	1	0	0	0	0	1	1	2	0	2	0	0	0	0	0	0	0	1	1	1	2	0	0	0	0	0	2	1	2	2	0	1	1	0	1	1	2	0	0	2	0	0	0	1	0	0	0	2	0
850	0	0	0	0	1	2	2	0	0	0	0	0	0	0	0	0	0	0	2	2	2	1	2	0	0	2	2	0	2	2	0	1	1	1	1	1	2	0	0	1	0	0	0	1	0	1	0	1	0
851	1	0	0	0	0	2	1	0	0	0	1	0	0	0	0	0	1	2	1	1	1	0	1	1	1	0	2	0	2	2	1	0	1	0	0	2	1	0	0	2	1	1	1	1	0	1	0	2	0
852	0	1	0	0	0	1	2	0	1	1	0	1	1	1	0	0	0	2	0	0	1	2	0	0	0	1	2	0	2	2	1	0	2	1	1	1	2	0	0	0	0	0	0	2	0	1	0	1	1
853	1	0	1	0	0	1	2	0	2	2	0	1	2	1	1	0	0	1	0	0	0	0	2	0	0	1	0	0	1	1	0	1	1	0	1	1	2	0	0	1	0	1	0	1	1	1	0	1	0
854	1	0	0	0	0	1	1	0	1	1	0	0	2	0	1	1	0	1	1	1	1	0	2	0	0	1	1	0	1	1	1	1	0	0	0	2	1	0	0	1	0	0	1	2	1	0	0	1	0
855	1	0	0	0	0	1	2	1	1	2	0	1	1	1	0	0	0	1	2	2	2	0	2	0	1	0	0	2	1	1	0	1	1	0	0	2	0	1	1	1	1	0	1	2	2	0	0	2	0
856	1	0	0	0	0	2	2	1	0	1	0	2	2	1	1	0	0	0	1	1	1	0	2	0	0	0	0	0	2	2	0	0	2	0	1	1	2	0	0	1	0	0	1	2	0	1	0	1	1
857	1	1	0	0	1	1	2	0	1	1	1	1	2	1	0	1	0	0	2	2	2	0	1	0	0	1	1	2	1	1	1	0	1	0	0	2	1	0	0	1	0	0	2	2	1	0	0	0	0
858	0	0	0	0	0	1	2	0	0	0	0	0	0	0	0	0	0	2	0	0	0	0	2	0	1	1	1	0	1	2	0	0	0	0	1	1	0	0	0	0	0	0	1	1	0	1	0	0	1
859	0	0	0	0	0	1	2	0	2	2	0	1	1	1	0	0	0	1	1	1	0	0	2	0	0	1	2	1	2	2	0	1	1	0	1	1	1	0	0	0	1	1	1	2	1	0	0	2	0
860	0	0	0	0	0	1	1	0	0	0	1	0	0	0	0	0	0	0	2	2	2	0	2	0	0	1	1	0	2	2	0	0	1	1	0	2	2	0	0	1	0	0	2	2	0	1	0	2	0
861	0	1	0	0	0	1	1	1	0	1	1	0	0	0	0	0	0	1	1	1	1	0	1	1	1	0	1	0	1	1	1	0	0	0	0	2	1	0	0	2	0	0	0	2	0	1	0	0	1
862	0	0	0	0	1	1	2	0	2	2	0	0	0	0	0	0	0	1	1	1	1	0	2	0	0	1	2	0	1	1	1	0	0	1	0	2	1	0	0	1	0	0	1	2	2	0	0	1	0
863	0	0	1	0	1	2	1	0	0	0	1	0	1	0	0	1	1	1	2	2	1	1	1	0	0	1	2	0	2	2	1	1	2	1	0	2	1	1	1	1	0	0	0	2	0	0	0	1	1
864	1	0	0	0	2	2	1	0	1	1	1	0	0	0	0	0	0	0	1	1	1	0	1	0	0	1	1	0	2	2	1	1	2	0	1	1	2	0	0	2	0	0	0	1	0	1	0	1	0
865	1	1	0	0	0	1	1	1	0	1	0	0	0	0	0	0	0	0	1	1	1	0	2	0	0	2	1	0	1	2	0	1	0	0	0	2	1	0	0	2	0	1	1	1	1	0	0	0	0
866	1	0	0	0	0	0	2	0	1	1	0	0	0	0	0	0	0	1	1	1	1	0	1	0	0	0	2	1	2	2	1	1	1	0	0	2	1	0	0	1	0	0	1	1	0	2	0	2	0
867	1	0	0	0	0	0	2	0	2	2	0	1	1	1	0	0	0	0	2	2	2	0	2	0	0	1	2	1	2	2	0	0	1	0	1	1	2	0	0	0	0	1	1	2	2	0	0	1	1
868	1	0	0	0	1	2	1	0	1	1	0	0	0	0	0	0	0	0	2	1	2	0	2	0	0	2	1	0	2	2	0	2	2	1	0	2	1	0	0	1	0	1	0	1	2	1	0	1	1
869	1	0	0	0	0	0	1	0	2	2	0	0	1	0	0	0	0	0	2	2	2	0	2	0	0	1	1	1	2	2	1	1	2	1	1	0	1	1	1	1	0	0	1	1	1	1	0	0	0
870	0	0	0	0	0	2	2	0	0	0	0	1	2	2	0	0	0	0	2	2	2	0	1	1	1	1	1	1	1	1	0	1	1	0	0	2	1	0	0	1	0	1	1	1	1	0	0	1	0
871	0	0	0	0	0	1	2	0	0	0	0	1	2	1	0	1	0	1	1	2	2	0	2	0	0	1	2	0	2	2	1	2	2	0	2	0	1	0	1	1	1	0	0	1	1	1	0	2	0
872	1	0	0	0	0	0	1	1	0	1	1	0	0	0	0	0	1	2	1	2	2	0	0	0	1	0	2	1	2	2	0	0	0	0	0	1	2	0	0	2	1	0	0	2	0	1	0	2	0
873	0	0	0	0	0	1	2	0	1	1	0	1	2	2	0	0	1	2	1	1	1	0	1	1	1	1	2	0	2	1	0	0	1	0	1	2	2	0	0	0	1	0	1	2	1	0	0	2	0
874	0	0	1	0	0	2	2	0	2	2	0	1	2	1	0	0	0	0	2	1	2	0	2	0	0	0	2	0	2	2	0	0	1	0	1	1	2	0	0	2	0	0	0	2	0	0	0	1	0
875	0	0	0	0	0	0	2	0	1	1	1	2	2	1	1	0	0	1	1	1	2	0	2	0	1	2	2	1	2	2	1	0	2	0	0	2	1	0	0	0	0	0	0	1	0	1	0	1	0
876	1	0	0	0	1	2	2	1	0	1	0	1	1	1	0	0	0	1	1	1	1	0	1	0	0	1	2	0	2	2	0	0	1	2	2	1	1	1	0	0	0	0	0	1	0	0	0	1	0
877	1	0	1	0	0	1	2	0	1	1	0	0	0	0	0	0	1	0	2	1	2	0	2	0	0	0	2	0	2	2	1	1	1	0	1	1	1	0	0	2	0	1	0	0	1	0	0	0	0
878	0	0	0	0	1	1	2	0	1	1	0	0	1	0	0	0	0	0	2	1	2	0	2	0	1	2	2	0	2	1	1	2	1	0	0	2	2	0	0	1	0	0	0	2	0	0	0	1	0
879	0	0	0	0	0	1	2	1	1	2	0	0	0	0	0	0	0	0	1	1	1	1	2	0	0	0	2	0	2	2	0	1	1	1	1	2	1	1	1	1	1	0	1	2	1	0	0	1	1
880	1	0	0	0	1	2	1	0	1	1	0	1	1	1	0	0	0	0	2	1	2	0	2	0	0	1	1	0	1	2	0	2	2	0	2	0	2	0	0	1	1	0	0	0	1	1	0	1	0
881	0	0	0	0	0	2	2	0	1	1	0	0	0	0	0	0	0	1	1	1	2	0	2	0	0	2	0	1	1	0	1	1	2	0	1	1	1	0	0	0	0	0	0	0	0	0	0	1	0
882	1	0	0	0	0	1	1	0	1	1	1	0	0	0	0	0	0	1	1	1	1	1	2	0	0	1	2	1	1	1	1	0	0	0	0	2	1	0	0	0	0	1	1	1	1	1	0	0	1
883	0	1	0	0	1	2	1	1	1	2	1	0	1	0	0	1	0	2	0	0	0	0	1	0	0	2	2	0	2	2	2	1	0	0	1	1	1	0	0	1	0	0	0	0	1	1	0	0	1
884	0	0	0	0	0	1	1	0	1	1	1	1	2	2	0	0	0	0	2	2	2	0	1	0	0	1	1	0	1	1	0	0	2	0	1	1	1	0	0	0	1	0	0	2	0	1	0	1	1
885	0	0	1	0	0	1	2	1	0	1	0	1	1	1	0	0	0	1	1	2	2	0	1	1	1	0	2	0	1	1	1	1	1	0	1	1	0	0	0	0	0	0	0	0	0	0	0	2	0
886	1	0	0	0	1	1	1	0	0	0	1	0	1	0	0	1	0	0	2	2	2	0	2	0	1	0	2	0	2	2	0	2	2	0	1	1	2	0	0	1	0	0	0	1	0	1	0	1	0
887	0	0	0	0	0	2	1	0	1	1	2	0	1	1	0	0	0	0	2	2	2	0	1	1	1	0	1	1	1	1	1	1	2	0	1	1	1	0	0	1	0	0	0	2	0	1	0	2	0
888	0	0	0	0	0	0	2	0	1	1	0	2	2	2	0	0	0	1	1	1	2	0	2	0	0	1	2	1	2	2	0	0	1	1	1	1	1	0	0	1	0	0	0	1	0	1	0	2	0
889	1	0	0	0	0	0	2	1	0	1	0	1	1	1	0	0	1	2	1	1	1	0	2	0	0	2	0	1	1	1	0	0	0	0	0	2	2	0	0	2	0	0	2	2	0	1	0	1	0
890	0	0	1	0	0	1	2	0	2	2	0	0	0	0	0	0	0	1	1	1	1	0	1	0	1	2	1	1	2	2	1	1	2	0	0	2	1	1	1	0	0	0	0	1	0	0	0	2	0
891	1	1	0	0	0	1	1	1	0	1	1	0	0	0	0	0	0	0	2	2	2	0	2	0	0	1	1	1	2	2	0	0	0	0	0	2	1	0	0	1	0	1	0	1	0	0	0	0	1
892	1	0	0	0	0	1	2	0	0	0	0	0	0	0	0	0	0	0	2	2	2	0	2	0	0	2	2	0	2	2	1	1	1	0	0	2	2	0	0	1	0	1	0	0	1	0	0	0	0
893	1	0	0	0	0	1	1	1	1	2	0	1	1	1	0	0	0	0	2	2	2	0	1	0	0	0	0	2	0	0	0	1	1	0	0	2	1	1	1	1	1	1	0	1	1	1	0	1	0
894	0	0	0	0	0	1	1	0	1	1	0	2	2	2	0	0	0	2	0	1	1	0	2	0	0	0	1	1	1	1	1	2	2	0	1	1	2	0	0	1	0	0	0	2	0	1	0	1	1
895	0	0	0	0	0	1	2	0	1	1	0	0	0	0	0	0	0	1	2	1	2	0	1	0	1	1	1	0	2	2	0	1	1	0	1	1	0	0	0	1	1	1	1	2	1	0	0	1	0
896	0	0	0	0	0	0	1	0	0	0	1	0	0	0	0	0	0	1	1	1	1	0	1	0	1	2	1	2	2	2	0	0	2	1	1	1	1	1	0	1	0	0	0	1	0	0	0	0	0
897	0	1	0	0	0	0	2	1	0	1	0	0	1	0	0	0	0	1	1	1	1	0	2	0	1	1	1	1	2	2	0	0	0	0	0	2	1	1	0	0	0	1	0	1	0	0	0	1	0
898	1	0	0	0	0	0	2	1	0	1	0	0	2	0	1	1	1	2	1	1	1	0	2	0	0	2	2	0	2	2	1	2	2	0	1	1	2	0	0	1	0	0	0	2	0	0	0	1	1
899	1	0	0	0	0	0	1	1	0	1	1	0	0	0	0	0	0	2	0	1	1	0	2	0	0	1	1	0	2	2	0	0	0	1	0	2	1	0	0	1	0	0	0	1	1	1	0	0	1
900	0	0	0	0	0	0	1	0	1	1	1	0	1	0	0	1	0	0	2	2	2	0	2	0	0	1	2	1	2	2	0	1	1	1	1	1	0	1	1	0	0	0	0	1	0	0	0	1	0
901	1	0	0	0	0	2	1	0	2	2	0	1	2	2	0	0	0	1	0	0	1	0	1	1	1	0	1	1	2	2	1	1	1	0	1	1	1	0	0	1	1	0	1	1	1	0	1	2	0
902	1	0	0	0	0	0	2	0	1	1	0	0	0	0	0	0	0	0	2	2	2	1	2	0	0	0	2	0	2	1	0	0	2	1	1	1	1	0	1	1	1	1	1	2	1	1	0	2	0
903	0	0	0	0	0	1	2	0	0	0	0	0	2	2	0	0	0	1	2	2	2	0	2	0	1	0	2	0	2	2	2	0	1	1	0	2	1	0	0	1	0	1	1	1	0	0	0	2	0
904	1	0	0	0	0	0	2	0	2	2	0	1	0	0	0	0	0	1	1	1	1	0	1	0	0	1	1	0	2	2	0	1	2	1	0	2	2	0	0	2	0	1	1	2	1	0	0	0	0
905	0	0	0	0	0	2	2	1	0	1	0	1	1	1	0	0	0	0	2	0	2	0	2	0	0	0	2	0	2	2	0	0	1	0	0	2	2	0	0	2	0	0	2	2	0	0	0	2	0
906	0	0	0	0	0	1	2	0	1	1	0	0	1	0	0	0	0	1	1	1	2	0	2	0	0	1	2	1	2	2	1	0	0	0	0	2	2	0	0	1	0	0	0	1	0	0	0	2	0
907	1	0	0	0	0	0	2	0	2	2	0	1	2	1	0	0	0	1	1	2	2	0	1	0	1	2	2	1	1	1	0	0	0	0	0	2	1	0	0	0	1	0	1	2	1	0	0	1	0
908	1	0	0	0	0	0	2	1	0	1	0	0	0	0	0	0	0	1	2	2	2	0	1	0	0	1	2	1	2	2	0	0	1	0	0	2	1	0	0	1	0	0	1	2	0	0	0	1	0
909	0	0	0	0	1	2	1	0	2	2	0	0	0	0	0	0	0	2	0	0	1	0	2	0	0	1	1	0	2	2	0	2	2	0	2	0	2	0	1	2	1	1	1	2	1	1	0	2	0
910	0	0	0	0	0	1	2	1	0	1	0	0	0	0	0	0	0	0	1	1	2	0	1	0	1	1	2	2	2	2	0	2	1	0	0	2	2	0	0	2	0	0	0	1	0	0	0	1	0
911	0	0	0	0	0	1	2	1	0	1	0	1	2	1	0	0	0	1	1	1	1	0	2	0	0	1	0	0	1	1	0	0	1	1	0	2	1	0	0	1	0	0	1	2	1	0	0	1	1
912	1	0	0	0	0	1	2	1	0	1	0	0	1	0	0	1	0	2	0	0	1	0	1	1	1	2	2	1	2	2	0	0	1	1	1	1	1	1	1	1	0	2	2	2	2	1	0	2	0
913	0	0	0	0	0	0	2	0	0	0	0	1	1	1	0	0	0	0	2	2	2	0	2	0	0	1	1	0	2	2	1	0	2	0	1	1	1	0	0	1	0	0	0	1	0	1	0	2	0
914	0	0	0	0	1	2	1	2	0	2	0	0	0	0	0	0	0	1	1	1	2	0	1	0	0	1	2	1	2	2	1	1	2	0	1	1	2	0	0	1	0	0	0	2	0	0	0	0	1
915	1	0	0	0	1	2	2	0	0	0	0	1	1	1	0	0	0	0	2	0	2	0	2	0	0	1	2	1	2	2	2	1	1	0	0	2	1	0	0	1	0	0	2	2	1	0	0	1	0
916	1	0	0	0	0	0	2	1	0	1	0	0	0	0	0	1	0	1	1	1	2	0	2	0	0	2	1	0	2	2	0	1	1	0	0	2	0	1	1	0	0	0	0	2	0	0	0	1	0
917	1	0	0	0	0	1	2	0	2	2	0	0	1	0	0	1	0	0	1	2	2	0	2	0	0	2	2	2	2	2	1	1	1	2	1	1	0	0	0	0	0	0	0	0	0	0	0	0	1
918	1	0	0	0	0	0	2	0	1	1	0	0	0	0	0	0	1	2	0	0	2	1	1	0	1	0	1	0	2	2	1	1	1	0	0	2	2	1	0	0	0	0	2	2	1	0	0	1	0
919	0	0	0	0	0	2	1	0	0	0	1	0	1	0	0	0	0	0	2	1	2	0	2	0	0	1	2	2	2	2	1	0	1	1	2	0	2	0	0	1	0	1	0	0	1	0	0	0	0
920	1	0	1	1	1	2	2	1	1	2	0	0	1	1	0	0	0	1	1	1	1	0	1	1	1	0	1	0	1	1	1	0	1	0	1	1	2	0	0	1	0	1	1	1	1	1	0	1	1
921	1	0	0	0	0	1	1	1	0	1	1	0	0	0	0	0	0	1	1	1	1	0	2	0	0	0	1	0	2	2	0	0	1	0	1	1	2	0	0	1	0	0	0	2	0	0	0	1	1
922	0	0	0	0	1	2	2	0	1	1	0	1	1	0	1	0	0	0	2	1	2	0	2	0	1	0	1	0	2	1	0	1	2	0	0	2	0	0	0	1	0	0	0	0	2	2	0	0	0
923	1	1	0	0	0	1	1	1	0	1	0	1	1	1	0	0	0	1	1	1	2	0	2	1	1	1	1	0	2	2	0	1	1	0	0	2	2	0	0	2	0	0	1	1	0	1	0	2	0
924	1	0	0	0	0	2	2	0	0	0	0	0	2	2	0	0	0	1	1	2	2	0	2	0	0	2	2	1	2	2	2	0	0	1	0	2	1	0	0	2	0	0	0	2	0	2	0	1	1
925	0	0	0	0	1	1	1	0	0	0	2	0	1	0	0	1	0	0	2	2	2	0	2	0	0	0	1	1	2	1	1	2	2	0	2	0	1	0	0	1	0	1	1	2	1	0	0	2	0
926	0	0	0	0	1	1	1	0	2	2	0	0	1	1	0	0	0	2	1	1	2	0	0	0	0	0	1	0	2	2	0	1	1	0	1	1	1	0	0	1	0	0	1	2	1	1	0	2	0
927	1	0	0	0	1	2	2	0	1	1	1	1	1	1	0	0	0	1	1	1	0	0	2	0	0	1	2	0	2	1	1	1	2	0	0	2	2	0	0	1	0	0	0	2	0	0	0	1	1
928	1	0	0	0	0	1	2	0	1	1	0	0	0	0	0	0	0	0	2	2	2	0	1	0	1	1	2	0	2	2	1	1	2	0	2	2	1	0	0	1	0	0	0	1	0	1	0	2	0
929	0	0	0	0	1	1	2	0	0	0	0	0	0	0	0	0	0	2	0	1	1	2	0	0	0	1	1	1	1	1	0	1	1	0	1	1	2	0	0	2	0	0	0	1	1	1	0	0	1
930	0	0	0	0	1	2	1	0	2	2	0	0	0	0	0	0	0	0	2	1	2	0	2	0	0	1	0	1	1	0	0	2	1	0	2	0	0	0	0	0	0	0	1	1	1	0	0	2	0
931	1	0	0	0	1	1	1	1	1	2	0	0	0	0	0	0	1	2	0	0	1	0	2	0	0	0	1	1	2	2	0	1	1	1	1	2	1	0	1	1	1	0	0	1	0	1	0	2	0
932	0	0	0	0	1	1	2	1	0	1	0	0	2	0	0	1	0	1	1	1	1	0	0	0	0	0	2	0	2	2	0	1	1	1	1	1	2	0	1	2	1	0	2	2	0	1	0	2	0
933	1	0	1	0	0	1	2	0	2	2	0	0	1	0	0	0	0	0	2	2	2	0	2	0	0	2	1	0	2	2	0	1	0	0	0	2	1	0	0	2	0	0	0	1	0	0	0	2	0
934	0	0	0	0	0	1	1	0	1	1	1	1	1	1	0	0	0	0	1	1	2	0	0	0	0	1	1	0	1	1	1	1	2	0	0	2	2	0	0	1	0	0	0	2	0	1	0	0	0
935	0	1	0	0	1	2	2	1	1	2	0	0	1	0	0	0	0	0	1	2	2	0	2	0	0	1	2	0	2	1	0	0	2	2	1	2	2	0	0	1	0	0	2	2	1	0	1	1	0
936	1	0	0	0	0	0	1	0	1	1	0	0	1	0	0	1	0	1	0	0	1	0	0	0	0	0	2	0	1	1	1	2	2	0	2	0	1	0	0	0	0	0	0	2	0	1	0	1	0
937	1	0	0	0	1	2	2	0	0	0	0	0	0	0	0	0	0	1	1	1	1	0	2	0	0	1	1	1	2	2	1	0	1	1	1	1	1	0	1	1	1	0	2	2	1	0	0	2	0
938	1	0	0	0	0	1	1	0	0	0	2	2	2	2	0	0	0	1	1	1	2	0	1	0	0	1	1	0	2	2	0	1	1	1	0	2	1	0	0	1	0	1	1	1	1	0	1	1	0
939	0	0	0	0	0	2	2	1	1	2	0	0	0	0	0	0	0	2	1	1	2	0	2	0	0	0	1	0	2	2	0	0	1	1	1	1	2	0	0	1	0	0	0	2	2	1	0	2	0
940	1	0	0	0	1	2	2	0	0	0	0	1	2	1	0	0	0	0	2	2	2	0	1	0	1	0	1	2	2	2	0	1	2	1	1	0	2	0	0	2	0	0	0	1	0	1	0	1	0
941	0	0	0	0	2	2	2	0	0	0	0	0	1	0	0	1	0	2	0	1	2	0	2	0	0	1	1	1	2	2	1	0	1	0	1	1	2	0	0	1	0	0	0	2	0	0	0	2	0
942	0	0	0	0	1	2	1	0	2	2	0	1	1	1	0	0	0	1	1	1	2	0	0	0	0	0	0	1	1	1	0	1	0	0	0	2	2	0	1	2	1	0	0	1	0	0	0	0	1
943	0	0	0	0	0	1	2	0	0	0	0	0	1	0	0	1	0	1	1	1	2	0	2	0	0	2	1	0	2	2	0	2	2	0	1	1	1	0	0	1	0	1	1	2	0	1	0	1	1
944	0	0	0	0	0	0	1	0	0	0	1	0	0	0	0	0	0	1	1	1	1	0	2	0	0	2	1	0	2	2	0	1	1	0	1	1	2	0	0	0	0	0	0	1	0	1	0	2	0
945	0	0	0	0	0	1	2	0	2	2	0	0	0	0	0	0	0	0	2	2	2	0	1	1	1	1	2	0	2	2	0	1	1	1	1	2	2	0	0	2	0	2	2	2	2	1	0	0	0
946	0	0	0	0	1	1	1	0	1	1	1	0	0	0	0	0	0	1	1	0	0	0	2	0	0	1	2	1	2	2	1	0	2	0	0	2	1	0	0	1	1	0	0	1	0	0	0	0	1
947	0	0	0	0	0	0	2	0	2	2	0	0	2	1	0	0	0	2	0	0	1	0	1	0	0	1	2	1	1	2	0	0	1	0	1	1	0	1	1	0	0	1	1	1	1	1	0	2	0
948	1	0	1	0	0	1	1	0	0	0	0	0	0	0	0	0	0	1	1	1	1	0	1	1	1	0	1	0	1	1	1	0	1	1	0	2	1	0	0	2	0	0	0	2	0	2	0	2	0
949	1	0	0	0	2	2	1	0	0	0	1	0	0	0	0	0	0	2	0	0	0	1	2	0	0	1	1	1	2	1	1	0	0	0	0	2	2	0	0	2	0	0	0	0	0	1	0	1	0
950	1	0	0	0	0	1	1	0	2	2	0	0	1	0	0	1	0	1	1	2	2	0	2	0	0	1	1	1	2	2	0	1	2	0	1	1	1	1	0	0	0	0	0	1	0	0	0	2	0
951	0	0	0	0	0	1	1	0	1	1	1	0	1	1	0	0	0	2	0	0	0	0	2	0	0	1	2	0	2	1	0	0	1	0	1	1	1	0	0	0	0	0	0	2	0	2	0	0	0
952	0	0	0	0	0	1	2	0	1	1	0	0	0	0	0	0	0	2	0	0	1	0	2	0	0	1	2	0	2	2	0	0	2	2	0	2	2	0	0	1	0	0	0	0	0	1	0	2	0
953	0	0	0	0	0	1	2	0	1	1	0	2	1	1	0	0	1	2	1	1	1	0	0	0	0	0	1	0	1	1	0	0	2	0	2	0	1	0	0	2	1	1	1	1	1	0	0	0	1
954	1	0	1	0	0	1	2	0	2	2	0	0	1	1	0	0	0	1	1	1	2	0	2	0	0	2	2	0	2	2	0	1	2	1	0	2	2	0	0	2	0	1	1	1	1	1	0	1	1
955	1	0	0	0	0	1	2	0	1	1	0	1	2	1	0	1	0	0	2	2	2	0	2	0	0	0	0	1	1	1	0	1	2	1	0	2	0	0	0	1	0	1	0	1	1	1	0	2	0
956	1	0	0	0	1	2	1	0	0	0	1	1	2	2	0	0	0	2	0	0	1	0	2	0	0	1	2	0	2	2	1	2	2	0	0	2	1	0	0	0	0	0	1	2	1	0	0	0	1
957	1	0	0	0	0	1	2	0	2	2	0	0	0	0	0	0	0	1	1	1	2	0	2	0	0	2	1	0	2	2	0	1	1	0	0	2	2	0	0	1	0	0	0	0	0	0	0	0	0
958	0	0	0	0	0	0	2	0	1	1	0	1	1	0	1	0	0	2	0	0	0	0	2	0	0	0	1	0	2	2	0	0	2	0	2	0	1	0	0	1	0	2	2	2	2	0	0	2	0
959	1	1	0	0	0	1	1	0	1	1	1	1	1	1	0	0	0	2	0	0	1	0	1	0	1	0	1	1	2	1	2	0	2	0	1	1	1	0	0	0	0	1	0	1	0	0	0	2	0
960	1	0	0	0	0	1	2	0	0	0	0	0	0	0	0	0	0	0	2	2	2	1	1	0	0	1	1	0	1	2	0	1	1	0	1	1	2	0	0	1	0	0	1	2	0	0	0	1	1
961	0	0	1	0	0	1	2	0	1	1	0	1	1	1	0	0	0	1	1	1	1	0	1	0	0	1	1	1	2	2	0	0	1	2	2	1	2	0	0	2	0	1	1	1	1	2	0	1	0
962	0	0	0	0	0	0	2	0	1	1	0	0	1	0	0	1	0	1	1	0	1	0	2	0	0	1	2	1	2	2	2	1	1	0	0	2	0	0	0	0	0	0	0	1	0	0	0	2	0
963	1	0	0	0	0	2	2	1	0	1	0	1	1	1	0	0	1	1	2	2	2	0	2	0	0	0	2	0	2	2	2	0	2	2	1	2	2	0	0	1	1	0	0	1	0	0	0	2	0
964	1	0	0	0	0	1	2	1	0	1	0	1	1	0	1	0	0	0	2	1	2	0	2	0	1	0	1	1	2	2	1	1	2	1	0	2	2	0	0	1	0	0	0	2	0	1	0	0	0
965	0	0	0	0	0	0	1	1	0	1	1	1	2	2	0	0	0	1	1	1	2	0	1	0	1	2	2	0	2	2	0	0	2	0	1	1	2	0	0	1	0	0	1	2	1	0	0	2	0
966	0	0	0	0	0	1	1	0	1	1	1	0	2	1	0	1	0	2	0	0	0	0	2	0	1	0	1	0	2	2	0	1	2	0	0	2	2	0	0	2	0	1	1	2	1	1	0	1	0
967	0	0	0	0	0	2	1	0	0	0	1	1	1	1	0	0	1	2	1	1	1	0	1	0	0	1	1	0	2	2	0	1	2	0	1	1	1	0	0	2	0	1	1	2	1	0	1	1	0
968	0	0	0	0	0	1	2	1	0	1	0	1	2	1	0	0	0	1	1	1	2	0	2	0	1	2	2	1	2	2	1	2	2	0	2	0	0	1	1	0	0	0	0	0	0	0	0	1	0
969	1	0	0	0	0	0	2	0	0	0	0	0	0	0	0	0	0	1	1	1	1	0	2	0	1	2	1	0	2	2	0	1	2	1	0	2	1	0	0	2	0	0	2	2	1	0	0	2	0
970	0	0	0	0	0	0	1	0	1	1	1	1	1	1	0	0	0	2	0	0	0	0	2	0	0	1	2	0	2	2	1	2	2	0	1	1	2	0	0	1	0	0	0	2	0	2	0	1	0
971	1	0	0	0	0	1	1	0	0	0	1	0	0	0	0	0	0	1	1	0	1	1	2	0	0	2	0	0	2	2	0	1	0	0	0	2	1	0	0	1	0	0	1	2	1	0	0	0	0
972	0	0	0	0	0	1	1	0	1	1	0	1	1	1	0	0	0	1	1	1	1	0	2	0	0	1	2	0	2	2	1	0	1	1	1	1	1	1	0	0	0	0	0	2	0	1	0	0	0
973	1	0	0	0	1	2	2	1	0	1	0	1	1	1	0	0	0	0	2	2	2	0	0	1	1	0	1	2	1	1	1	0	2	0	1	1	1	0	0	2	0	0	2	2	1	0	0	2	0
974	0	0	0	0	0	1	1	0	2	2	0	0	1	0	0	1	0	2	0	0	0	0	2	0	0	1	1	0	2	1	0	1	2	0	1	1	1	0	1	2	2	0	0	0	0	1	0	2	0
975	1	0	0	0	0	0	1	0	1	1	1	0	0	0	0	0	0	0	2	2	1	0	2	0	0	0	2	0	2	2	1	1	1	2	1	2	1	1	0	1	0	0	1	2	1	0	0	0	0
976	1	0	0	0	0	0	2	0	1	1	1	0	0	0	0	0	0	1	1	1	1	0	2	0	0	2	0	2	0	0	0	2	1	0	0	2	1	0	0	1	0	2	2	2	2	1	0	1	1
977	0	0	0	0	0	0	2	0	2	2	0	1	0	0	0	0	0	0	1	2	2	0	1	1	2	2	1	1	2	2	0	0	2	1	1	1	2	1	0	0	0	0	0	1	0	0	0	0	1
978	1	0	0	0	0	1	1	1	1	2	0	0	0	0	0	0	0	1	1	1	2	0	2	0	0	1	2	1	2	2	2	0	1	0	1	1	1	1	1	1	0	1	0	0	2	0	0	2	0
979	1	0	0	0	0	0	2	0	1	1	0	0	0	0	0	0	0	0	2	2	2	0	2	0	0	2	1	0	2	2	1	0	1	1	0	2	1	0	0	0	0	0	2	2	1	0	0	2	0
980	0	0	0	0	0	2	1	0	1	1	0	2	2	2	0	0	0	0	2	2	1	0	2	0	0	1	1	1	1	2	1	1	1	0	2	1	1	0	0	1	0	0	0	1	0	1	0	2	0
981	0	0	0	0	0	1	2	0	1	1	0	1	1	1	0	0	0	1	1	1	1	0	0	0	0	1	1	0	2	2	1	0	2	1	0	2	1	0	0	1	0	0	2	2	1	0	0	2	0
982	1	0	0	0	0	2	1	0	1	1	1	0	0	0	0	0	0	0	2	2	2	0	2	0	1	1	2	0	2	1	0	0	2	1	0	2	2	0	0	1	0	0	1	1	1	0	0	0	0
983	0	0	0	0	0	1	2	0	1	1	0	1	2	1	0	1	0	0	1	1	1	0	1	0	0	0	2	0	2	2	1	0	2	0	2	0	1	0	0	0	0	1	1	1	1	1	0	2	0
984	0	0	0	0	0	1	2	0	1	1	0	0	0	0	0	0	0	2	0	1	1	0	2	0	0	0	2	0	1	1	1	0	1	0	1	1	1	1	0	1	0	0	0	0	0	1	0	2	0
985	0	1	1	0	0	2	1	0	2	2	0	0	1	1	0	0	0	0	2	2	2	0	1	1	0	1	1	1	2	2	0	0	1	0	0	2	1	0	1	2	2	0	0	2	0	1	0	1	1
986	1	0	0	0	0	0	0	0	1	1	1	1	2	2	0	0	0	0	1	2	2	0	2	0	0	1	1	1	2	2	1	1	1	0	2	1	1	0	0	1	0	0	0	0	0	1	0	2	0
987	1	1	0	0	0	1	2	0	0	0	0	0	0	0	0	0	0	2	0	1	1	0	2	0	0	1	2	0	2	2	0	0	2	1	2	1	2	0	0	2	0	0	1	2	1	0	0	2	0
988	1	0	0	0	0	0	2	0	0	0	0	1	2	2	0	0	0	1	1	1	1	0	2	0	0	2	1	2	2	2	1	1	2	0	1	1	1	0	0	1	0	0	1	2	1	0	0	0	2
989	1	0	0	0	0	0	2	0	2	2	0	2	1	1	0	0	1	0	2	1	2	0	2	0	0	1	1	0	2	2	0	1	1	0	0	2	1	0	0	1	0	0	0	2	0	0	0	2	0
990	0	0	0	0	0	0	2	0	1	1	0	1	2	2	0	0	0	0	1	1	1	0	0	0	0	1	1	1	2	2	1	2	1	0	0	2	0	0	0	1	0	0	0	2	0	1	0	0	0
991	0	0	0	0	0	0	2	0	1	1	0	0	0	0	0	0	0	1	1	1	2	0	2	0	0	1	1	1	2	2	1	0	1	1	2	0	1	0	0	1	0	1	1	2	1	1	0	1	1
992	1	0	0	0	0	0	1	0	0	0	0	0	1	1	0	0	0	0	2	1	2	0	2	0	0	0	2	1	2	2	0	2	2	0	0	2	1	1	1	1	0	1	1	1	1	0	0	2	0
993	0	0	0	0	0	1	2	1	1	1	0	2	2	2	0	0	0	0	2	2	2	0	2	0	0	2	1	0	2	2	0	2	2	0	2	0	1	1	1	1	0	1	1	2	0	0	0	1	0
994	0	0	0	0	0	1	1	0	1	1	0	0	0	0	0	0	0	1	1	1	2	0	2	0	0	1	2	0	2	2	1	1	2	0	2	0	1	0	0	0	0	0	0	0	1	1	0	2	0
995	1	0	0	0	0	1	1	0	1	1	1	0	0	0	0	0	0	1	1	1	2	0	1	0	0	0	2	0	2	2	0	0	0	0	0	2	0	0	0	1	0	0	0	2	0	0	1	0	1
996	1	0	0	0	0	0	2	0	1	1	0	0	1	1	0	0	0	1	1	1	1	0	2	0	0	1	2	0	2	2	0	0	1	0	1	1	1	0	0	1	0	1	1	2	1	0	0	1	0
997	0	0	0	0	0	0	2	0	0	0	0	0	1	0	0	1	0	0	2	2	2	0	2	0	0	1	2	0	2	2	0	0	2	2	0	2	1	0	0	1	0	0	0	2	0	1	0	1	0
998	1	0	1	0	0	2	2	0	2	2	0	1	2	1	1	0	0	0	2	2	2	0	2	0	0	1	1	1	2	1	1	0	0	1	0	2	1	0	0	1	0	0	1	2	0	0	0	2	0
999	1	0	0	0	0	2	1	0	1	1	0	1	2	2	0	0	0	0	2	2	1	0	0	1	1	1	1	0	1	1	1	1	2	0	2	0	1	0	0	1	0	0	0	2	0	0	0	2	0
1000	1	0	0	0	0	1	1	0	1	1	0	0	0	0	0	0	0	0	2	2	2	0	1	0	0	2	2	1	2	2	2	0	1	1	1	1	0	1	1	0	0	0	1	2	1	0	0	0	0
[truncated: 252 more columns]
