# Supplementary material for: KNN-MDR: a learning approach for improving interactions mapping performances in genome wide association studies
Source: BMC Bioinformatics. 2017 Mar 21;18:184. doi: 10.1186/s12859-017-1599-7 (PMC5361736; doi:10.1186/s12859-017-1599-7)
Supplement: Supplementary file 6 — The data set(s) supporting the results of Table 4. (ZIP 7095 kb) [file 12859_2017_1599_MOESM6_ESM.zip › 100 simulations/S18/mkallsimul.dat]

1	1	2	1	1	0	0	2	2	1	1	1	0	1	0	1	0	1	1	1	1	2	0	2	0	0	0	0	0	2	2	1	1	2	1	0	2	1	0	0	0	0	0	0	2	0	1	0	1	1
2	0	2	0	1	0	0	1	1	2	2	0	0	0	0	0	0	2	0	1	2	2	0	1	1	1	2	0	1	2	2	0	1	2	2	1	1	2	0	1	1	0	0	0	1	0	1	0	0	0
3	0	2	0	1	0	0	1	2	2	1	0	1	0	0	0	0	1	0	2	2	2	0	0	1	1	1	0	0	2	2	0	0	0	0	0	2	0	0	0	0	0	0	0	2	1	1	0	0	1
4	0	1	2	1	0	0	1	2	1	0	1	0	1	0	1	0	1	1	1	1	1	0	1	1	1	0	0	0	2	2	0	2	1	0	0	2	0	0	1	1	0	1	0	1	0	1	0	1	2
5	0	1	1	1	0	0	2	2	2	1	0	0	1	0	1	0	0	2	0	0	0	0	1	0	0	0	0	1	0	0	2	1	1	0	1	1	1	0	0	0	0	0	0	1	0	0	0	0	0
6	1	0	2	0	0	0	1	2	2	1	0	1	0	0	0	0	2	2	0	0	0	0	1	0	0	1	0	0	1	1	1	1	1	0	0	2	1	0	0	0	0	0	0	1	1	0	0	0	1
7	1	1	1	0	0	0	1	2	2	0	0	0	0	0	0	0	0	1	1	1	0	0	2	0	0	2	0	1	1	1	1	1	2	0	1	1	1	0	1	1	0	0	0	1	1	0	0	0	0
8	0	2	1	1	0	0	1	2	2	0	0	0	0	0	0	0	1	1	1	1	2	0	2	0	0	2	0	0	1	1	2	0	0	0	1	1	2	1	0	0	1	0	0	2	1	1	0	0	1
9	1	1	1	1	0	0	2	2	1	1	1	0	1	0	1	0	0	2	1	2	2	0	2	0	0	0	0	0	2	2	2	0	0	1	2	2	2	0	0	0	0	0	0	1	0	0	0	1	1
10	1	1	2	1	0	0	0	0	2	1	0	1	1	0	1	0	1	2	0	0	1	0	2	0	0	1	1	1	2	2	0	0	2	1	1	1	0	0	0	0	0	0	0	2	0	1	0	0	0
11	1	1	1	0	0	0	1	1	2	2	1	0	0	0	0	0	1	2	0	0	1	1	2	0	0	1	1	1	2	2	1	1	2	0	0	2	0	1	0	0	0	0	0	2	1	0	1	0	1
12	0	2	0	0	0	0	0	1	2	1	1	0	2	0	1	0	1	1	1	1	1	0	2	0	0	0	0	0	2	2	0	2	2	0	0	2	1	0	0	0	0	0	0	2	1	1	1	0	1
13	0	2	0	0	0	0	2	2	0	0	2	0	1	0	1	0	2	0	1	1	1	0	1	0	0	2	0	0	2	2	0	2	2	0	1	1	2	0	1	1	0	0	0	2	0	0	0	0	0
14	0	1	1	0	1	1	1	1	1	1	0	0	0	0	0	0	1	1	1	1	1	0	1	0	0	1	0	0	2	2	0	1	2	0	0	2	2	0	1	1	0	1	0	1	0	0	0	0	1
15	0	0	2	0	1	1	1	1	2	2	0	0	0	0	0	0	1	1	1	2	2	0	1	1	1	1	0	0	2	2	2	0	2	1	0	2	0	0	0	0	0	0	0	2	0	0	0	0	1
16	1	1	1	0	0	0	2	2	1	1	0	0	0	0	0	0	1	1	1	1	1	0	2	0	0	1	0	0	2	2	0	2	2	0	1	1	1	0	1	1	0	0	0	2	1	0	0	1	1
17	1	1	1	1	0	0	2	2	0	0	1	0	1	0	1	0	1	1	1	1	1	0	2	0	0	0	0	0	2	2	1	0	2	1	1	1	2	0	1	0	1	1	1	2	1	1	1	1	2
18	0	1	1	0	0	1	1	1	0	0	2	0	0	0	0	0	2	0	2	2	2	0	2	0	0	1	0	0	1	1	1	1	1	2	1	2	2	0	2	2	0	0	0	1	0	0	0	0	2
19	0	2	1	1	0	0	1	2	1	0	1	0	2	0	2	0	2	0	1	1	1	0	2	0	0	1	0	0	2	1	0	1	1	0	1	1	1	0	0	0	0	0	0	1	1	0	0	0	2
20	1	1	1	0	0	0	2	2	0	0	0	0	0	0	0	0	2	0	2	2	2	0	2	0	0	0	0	0	2	2	1	1	2	2	1	1	2	0	1	1	0	0	0	1	0	0	1	0	1
21	1	0	2	0	1	1	0	0	2	2	0	1	1	0	0	0	1	0	2	2	2	0	1	0	0	0	0	0	2	2	2	0	2	1	1	1	1	1	0	0	0	1	1	2	2	0	0	0	1
22	1	1	1	0	0	0	1	1	1	1	1	0	1	0	1	0	0	1	1	1	1	1	2	0	0	1	0	0	2	2	1	0	0	1	0	2	1	0	0	0	0	0	0	2	0	0	0	0	0
23	1	0	2	0	1	1	1	1	1	1	1	0	0	0	0	0	1	2	0	0	1	0	2	0	0	1	0	0	2	2	0	0	0	0	0	2	2	0	1	1	0	1	1	1	1	0	0	0	1
24	0	1	2	0	0	0	1	1	1	1	0	0	1	0	1	0	1	2	0	0	0	0	2	0	0	1	0	0	2	2	1	0	1	0	0	2	1	0	2	2	1	0	0	1	0	0	0	0	1
25	0	0	2	0	0	0	2	2	1	1	0	0	0	0	0	0	1	1	1	1	1	0	1	1	1	1	0	0	2	1	0	1	1	2	1	1	2	1	1	1	0	1	1	2	0	2	0	0	1
26	1	1	1	0	0	0	1	1	2	2	0	0	0	0	0	0	1	0	2	2	2	1	1	0	0	0	0	0	2	2	1	0	2	2	1	1	1	0	0	0	0	0	0	2	0	1	1	0	1
27	0	2	1	0	0	0	1	1	1	1	1	0	1	0	1	0	2	2	1	1	1	0	1	1	1	1	0	1	2	2	0	1	1	0	0	2	1	0	1	1	0	0	0	2	1	0	0	0	0
28	0	0	2	1	0	0	1	1	1	1	1	0	1	0	1	1	1	2	0	0	1	0	2	0	0	1	0	0	2	2	1	0	0	1	0	2	2	0	1	1	0	0	0	1	0	0	0	0	0
29	1	0	2	0	0	0	2	2	1	1	0	0	0	0	0	0	1	2	0	0	1	1	1	0	0	1	0	0	2	2	1	0	2	0	0	2	2	0	1	1	0	0	0	1	0	0	0	0	0
30	0	1	1	0	0	0	1	1	2	2	0	0	0	0	0	0	1	1	1	1	1	0	2	0	0	1	0	0	2	1	0	0	0	0	1	1	1	0	1	1	0	0	0	2	1	0	0	0	1
31	0	2	0	0	0	0	1	2	1	0	0	0	1	0	1	0	1	1	1	1	2	1	2	0	0	0	0	1	2	2	2	1	1	1	0	2	0	0	0	1	0	0	0	2	0	0	0	0	2
32	1	0	2	0	0	0	1	1	0	0	2	0	1	0	1	0	0	2	0	0	0	0	2	0	0	2	0	2	2	2	0	0	1	0	0	2	1	0	0	0	0	1	1	1	1	1	0	0	0
33	0	1	1	0	0	0	0	0	2	2	0	0	0	0	0	0	2	0	2	2	2	0	2	0	0	1	0	2	2	2	1	2	1	0	0	2	0	0	0	0	0	1	0	1	1	0	0	0	1
34	0	2	0	0	1	1	1	1	1	1	1	0	0	0	0	0	1	0	2	2	2	0	2	0	0	2	0	0	2	2	0	0	0	0	0	2	2	0	1	1	0	1	1	2	1	1	0	0	1
35	1	2	2	0	1	1	2	2	0	0	0	1	2	0	2	0	0	2	0	0	0	0	1	0	0	2	0	0	2	2	0	0	1	0	1	1	0	0	0	0	0	0	0	2	1	0	1	1	2
36	1	0	2	0	1	1	1	1	2	1	0	0	0	0	0	0	1	0	2	2	2	0	2	0	0	2	0	0	2	2	0	1	2	0	1	2	1	0	0	0	0	1	1	1	1	2	0	0	0
37	0	1	1	0	0	0	1	1	2	2	0	1	1	0	1	1	0	0	2	1	2	0	1	1	1	1	0	1	2	2	0	0	1	1	1	1	1	0	0	0	0	0	0	2	1	0	0	1	1
38	1	0	2	1	0	0	0	1	2	1	0	0	0	0	0	0	1	1	1	1	2	0	2	0	0	1	0	0	2	2	1	0	2	1	0	2	0	1	0	0	0	0	0	1	0	0	0	0	1
39	0	1	2	1	0	0	0	0	2	2	0	0	1	0	1	1	1	2	0	0	1	0	2	0	0	0	0	0	2	2	0	1	1	2	1	2	1	0	1	1	0	0	0	2	0	0	0	0	0
40	1	2	2	1	0	0	1	2	1	0	1	1	1	0	1	0	1	1	1	1	1	0	2	0	0	0	0	2	1	2	2	1	2	2	2	1	2	1	1	1	0	1	1	2	0	0	0	0	0
41	0	1	2	0	1	1	1	1	1	1	1	0	1	0	0	0	2	2	0	0	1	0	2	0	0	1	0	1	1	1	2	0	0	0	1	1	2	0	1	1	0	1	0	1	1	0	1	0	1
42	1	1	2	1	0	0	1	1	2	2	0	1	1	0	0	0	2	0	2	2	2	1	2	0	0	0	0	1	2	2	2	0	0	0	0	2	0	1	0	0	0	0	0	1	0	0	0	1	1
43	0	1	2	0	0	0	0	1	2	0	0	1	1	0	0	0	0	0	2	2	1	0	1	1	1	2	0	1	2	2	1	0	1	0	1	1	0	0	1	1	0	0	0	0	0	0	0	0	1
44	1	1	1	1	0	0	0	0	2	2	0	0	2	0	1	0	1	1	1	1	2	0	1	0	0	1	0	0	2	2	0	0	1	0	0	2	1	0	1	1	0	0	0	1	0	0	0	0	1
45	1	2	0	0	0	0	1	1	1	1	1	0	1	0	1	1	1	0	2	2	2	0	2	0	0	0	0	0	1	1	1	1	1	0	1	2	2	0	2	2	0	1	0	1	0	0	0	1	2
46	1	0	1	0	0	0	1	2	1	0	0	0	1	0	1	0	1	2	1	1	1	0	1	0	0	1	0	0	2	2	0	0	1	0	1	2	1	0	1	1	0	1	1	2	1	0	1	0	2
47	0	1	1	0	1	1	1	2	1	0	1	0	1	0	1	0	0	1	0	0	0	1	2	0	0	0	1	0	2	1	0	0	0	0	0	2	1	0	0	0	0	0	0	2	0	0	0	0	0
48	1	2	0	0	0	0	0	1	2	1	0	0	1	0	1	0	2	1	1	1	2	0	2	0	0	1	0	2	2	2	1	1	1	0	1	1	1	0	1	0	1	0	0	2	0	1	0	0	1
49	0	0	2	0	2	2	2	2	1	1	0	0	0	0	0	0	0	1	1	1	1	0	2	0	0	0	0	1	1	1	1	0	0	0	0	2	0	0	0	0	0	2	2	2	0	1	0	0	1
50	0	1	2	1	0	0	0	1	2	2	0	1	1	0	0	0	2	0	2	2	2	0	2	0	0	0	0	0	2	1	0	1	0	0	0	2	1	0	0	0	0	0	0	0	0	0	0	1	1
51	1	0	2	0	1	1	1	2	1	0	0	1	2	0	1	1	2	1	2	1	2	0	2	0	0	1	0	0	2	2	1	1	2	0	1	1	1	0	0	0	0	0	0	2	1	1	0	0	0
52	1	2	1	2	0	0	1	1	1	1	1	0	2	0	2	1	0	1	1	1	1	0	2	1	1	1	0	0	2	2	0	0	0	0	0	2	2	0	2	2	0	0	0	1	0	0	0	0	0
53	0	2	0	0	0	0	1	1	2	2	0	1	1	0	1	0	1	2	0	0	1	0	2	0	0	1	0	0	1	1	0	2	1	0	0	2	1	0	1	0	1	1	1	2	0	0	0	0	0
54	0	1	1	1	0	0	1	1	1	0	1	2	2	0	0	0	1	1	1	1	1	0	2	0	0	2	1	0	2	2	0	1	1	1	1	1	1	0	0	0	0	1	1	2	2	0	0	0	0
55	0	2	1	0	0	0	2	2	2	1	0	0	1	1	0	0	2	0	2	2	2	0	2	0	0	0	0	1	2	1	0	1	1	0	0	2	0	1	0	0	0	1	1	1	1	1	0	0	1
56	1	1	2	1	0	0	1	1	1	1	0	1	1	0	0	0	1	0	1	2	2	0	2	0	0	0	0	0	2	2	1	0	1	1	0	2	1	0	0	0	0	1	0	1	0	0	0	0	1
57	1	0	2	1	0	0	1	1	1	1	1	1	1	0	0	0	0	1	1	1	1	0	1	1	1	1	0	1	2	2	1	0	0	0	0	2	0	0	0	0	0	1	1	2	0	0	0	1	1
58	1	1	1	0	0	1	0	0	2	2	0	1	2	0	2	0	0	2	0	0	0	0	2	0	0	2	0	2	2	2	1	0	0	0	2	2	1	1	0	0	0	0	0	0	0	1	0	0	1
59	0	2	1	0	0	0	1	1	2	2	0	1	1	0	0	0	1	1	1	1	1	0	1	1	1	2	0	0	1	1	0	0	1	0	1	1	1	0	0	0	0	0	0	2	2	0	0	0	1
60	1	1	1	0	1	1	1	2	0	0	1	0	0	0	0	0	2	0	2	2	2	1	1	0	0	1	0	0	2	2	1	0	1	0	0	2	1	0	1	1	0	0	0	2	0	1	0	0	1
61	1	0	2	0	1	1	1	1	2	1	0	0	0	0	0	0	1	1	1	0	0	0	1	1	1	1	0	1	1	2	1	0	1	0	0	2	1	0	1	1	0	2	2	2	0	1	0	0	1
62	1	1	1	0	0	0	1	1	2	2	0	0	1	0	1	0	1	0	2	2	2	0	2	0	0	1	0	1	2	2	1	0	1	1	0	2	2	0	2	2	0	1	0	0	2	0	0	1	1
63	0	1	1	1	1	1	2	2	0	0	0	1	1	0	0	0	1	1	1	1	1	0	2	0	0	0	0	1	1	1	1	0	0	1	1	1	1	1	0	0	0	1	0	1	0	0	2	0	2
64	0	2	0	0	0	0	2	2	1	1	1	0	1	1	0	0	1	1	1	1	1	0	2	0	0	0	0	2	2	2	1	0	0	0	0	2	1	0	0	0	0	0	0	2	0	2	0	0	1
65	0	1	2	1	0	0	2	2	2	1	0	0	0	0	0	0	0	2	0	0	0	0	2	0	0	1	0	0	1	1	1	0	2	0	0	2	0	0	1	1	0	1	0	0	0	0	0	0	1
66	0	0	2	0	0	0	1	1	2	2	0	1	1	0	0	0	2	0	2	2	2	0	1	1	1	1	0	0	2	2	1	0	2	0	0	2	1	1	0	0	0	0	0	2	0	0	0	1	0
67	0	0	2	0	2	2	2	2	1	1	0	0	0	0	0	0	0	0	2	2	2	0	2	0	0	1	0	0	2	2	0	0	1	1	1	2	1	0	1	1	0	0	1	1	0	1	1	0	2
68	0	2	1	2	0	0	1	1	2	2	0	0	0	0	0	0	1	0	1	2	2	0	1	1	1	0	0	2	1	1	2	1	1	0	1	2	2	1	0	0	0	2	2	2	0	1	0	0	2
69	1	1	2	1	0	0	2	2	1	1	1	1	2	0	2	0	2	0	2	2	2	0	2	0	0	1	0	0	2	2	0	1	1	0	1	1	2	0	2	2	0	0	0	2	0	1	0	1	0
70	1	0	2	0	1	1	2	2	0	0	0	0	0	0	0	0	0	2	1	2	2	0	1	1	1	0	0	0	2	2	0	0	2	0	0	2	2	1	1	1	0	0	0	1	0	0	0	0	1
71	0	1	2	1	1	1	1	1	1	1	1	0	0	0	0	0	2	2	1	1	1	0	2	0	0	0	0	1	2	2	2	1	2	0	1	1	2	0	2	1	1	0	0	2	1	1	0	1	2
72	1	1	2	0	0	0	1	2	1	0	1	0	0	0	0	0	1	0	2	2	2	0	1	1	1	0	0	0	2	2	1	0	1	1	2	1	1	0	0	0	0	1	1	2	0	0	0	0	0
73	1	2	0	1	0	0	1	1	2	2	0	1	1	0	1	1	2	2	0	0	1	0	2	0	0	0	0	0	1	1	1	0	2	0	1	1	1	0	0	0	0	0	0	0	0	0	0	0	0
74	0	1	1	0	0	0	2	2	0	0	2	1	1	0	0	0	0	1	1	1	1	0	2	0	0	0	0	0	1	1	0	0	2	2	0	2	2	1	1	0	1	0	0	1	0	1	1	0	2
75	1	0	2	0	1	1	0	1	2	1	0	1	1	0	0	0	1	1	0	0	0	0	2	0	0	1	0	1	2	2	2	0	2	1	1	2	2	0	0	0	0	1	1	2	0	0	0	0	0
76	1	2	0	0	0	0	2	2	0	0	1	1	1	0	0	0	2	1	1	1	2	0	2	0	0	0	0	0	2	2	0	0	1	2	1	1	0	0	1	1	0	0	0	2	0	0	0	0	0
77	1	1	2	0	0	0	2	2	1	1	1	0	1	0	1	0	1	2	0	1	1	0	2	0	0	1	0	0	1	1	2	2	2	0	1	2	1	0	2	2	0	1	1	1	1	1	1	0	1
78	0	2	0	1	0	0	1	2	2	0	0	0	0	0	0	0	2	0	1	1	1	0	2	0	0	1	0	0	1	1	2	1	1	1	0	2	2	0	1	0	1	0	0	2	0	2	0	0	1
79	1	0	2	0	2	2	2	2	1	1	1	0	1	0	1	0	0	1	1	1	1	2	0	0	0	1	1	0	2	2	0	1	1	0	1	2	1	0	1	1	0	0	0	2	0	0	0	0	1
80	1	1	1	0	0	0	1	1	1	1	1	0	1	0	1	0	0	1	2	2	2	0	2	0	0	2	0	0	2	2	0	0	0	1	0	2	0	0	0	0	0	0	0	1	0	0	0	0	1
81	0	0	2	0	1	1	0	0	2	2	0	0	1	1	0	1	2	0	2	2	2	0	2	0	0	1	0	0	2	2	0	1	0	0	0	2	1	0	0	0	0	1	1	2	2	0	0	1	1
82	1	1	2	0	0	0	2	2	1	1	1	0	1	0	1	0	1	2	0	0	0	0	2	0	0	1	0	0	2	1	0	1	1	1	1	1	2	0	1	1	0	1	0	0	0	1	0	1	1
83	1	2	1	0	0	0	2	2	1	1	1	0	0	0	0	0	2	2	1	1	1	1	2	0	0	0	0	0	2	2	1	1	1	0	0	2	0	0	1	1	0	0	0	2	0	0	0	1	1
84	1	2	1	1	0	0	2	2	1	1	0	0	0	0	0	0	1	1	1	1	1	0	0	0	0	0	0	1	2	2	1	1	2	1	0	2	2	1	0	1	0	1	1	1	1	0	0	0	1
85	0	1	1	0	0	0	1	1	1	1	0	1	2	0	1	0	1	0	2	1	2	0	2	0	0	1	0	2	2	2	0	0	0	0	0	2	2	2	0	0	0	0	0	2	0	2	0	2	2
86	1	1	2	0	1	1	1	2	2	1	0	0	0	0	0	0	1	1	1	0	2	0	2	0	0	1	0	0	2	2	1	1	2	1	1	2	2	0	2	2	0	1	1	2	0	0	0	0	0
87	0	0	1	0	0	0	1	1	2	2	0	0	0	0	0	0	1	0	1	1	1	0	2	0	0	0	0	1	2	2	2	2	1	0	0	2	2	1	1	0	1	0	0	1	0	1	0	0	2
88	0	1	1	0	0	0	1	1	1	1	2	0	0	0	0	0	2	0	2	2	2	0	1	0	0	0	0	1	2	1	0	2	1	0	0	2	2	1	1	1	0	0	0	2	1	1	0	0	1
89	0	1	1	1	0	0	2	2	1	1	1	1	2	0	2	0	1	0	2	2	2	1	2	0	0	1	0	0	2	2	1	1	2	0	0	2	1	0	0	0	0	0	0	1	0	0	0	1	2
90	0	1	1	0	1	2	1	1	1	1	1	0	1	0	1	0	1	2	1	2	2	0	2	0	0	2	0	2	1	1	2	0	2	1	1	2	2	0	2	1	1	2	2	2	1	1	0	1	2
91	1	2	1	0	0	0	0	0	2	2	0	0	0	0	0	0	1	0	2	2	2	0	2	0	0	2	0	1	2	1	1	0	2	0	0	2	1	0	1	1	0	0	0	2	0	0	1	0	1
92	0	0	2	1	0	0	2	2	1	1	1	0	1	0	1	0	1	1	1	1	2	0	2	0	0	2	0	0	2	2	0	0	1	1	0	2	1	0	1	1	0	0	0	1	1	0	0	0	1
93	0	1	1	0	0	0	1	2	1	0	0	0	0	0	0	0	1	2	0	0	2	0	2	0	0	0	0	1	2	2	2	1	2	0	1	1	1	0	0	0	0	0	0	2	0	0	0	0	0
94	1	2	0	0	0	0	0	1	2	0	0	0	0	0	0	0	1	0	1	1	2	0	1	0	0	2	0	0	2	2	2	0	1	0	1	2	2	0	1	1	0	0	0	2	0	0	0	0	2
95	1	2	0	1	0	0	1	2	2	1	0	1	1	0	0	0	1	0	2	1	2	0	2	0	0	2	1	1	2	2	1	0	2	1	1	1	1	0	2	2	0	1	0	1	0	0	0	0	1
96	1	1	2	0	1	1	0	0	2	2	0	0	0	0	0	0	1	1	1	1	1	0	2	0	0	1	0	0	2	2	1	0	1	0	1	1	1	0	0	0	0	2	2	2	0	1	2	0	2
97	1	0	2	0	0	0	1	1	1	1	1	0	1	0	1	0	2	0	2	2	2	0	1	1	1	2	0	0	2	2	1	0	1	1	0	2	1	0	1	1	0	0	0	2	0	2	0	1	1
98	0	1	1	0	0	0	0	1	2	0	0	0	0	0	0	0	2	0	2	2	2	0	2	0	0	1	0	0	1	1	1	1	2	1	2	2	2	0	2	2	0	1	0	0	0	0	0	0	1
99	1	1	2	1	0	0	0	1	1	0	0	1	1	0	1	0	1	1	1	1	2	0	2	0	0	1	0	1	2	2	1	0	1	1	0	2	1	0	0	0	0	0	0	2	1	0	0	0	1
100	1	0	2	0	0	0	2	2	1	0	0	0	1	0	1	0	2	0	2	2	2	0	2	0	0	1	0	0	2	2	1	2	2	0	1	1	0	0	0	0	0	1	1	2	2	2	0	0	0
101	1	0	2	0	0	0	1	1	1	1	0	0	1	0	0	0	1	1	1	0	1	0	2	0	0	1	0	0	1	1	1	2	2	0	0	2	2	0	2	1	1	0	0	1	0	0	0	0	1
102	1	1	0	0	0	0	0	1	2	1	0	2	2	0	1	0	0	2	0	1	1	0	2	0	0	0	0	0	2	1	0	0	2	1	2	2	1	0	1	1	0	0	0	2	1	1	0	0	1
103	0	2	2	1	0	0	1	1	2	2	0	0	0	0	0	0	1	0	1	2	2	0	0	1	1	1	0	1	1	1	1	1	1	0	0	2	2	1	1	1	0	0	0	2	1	0	0	0	0
104	1	2	0	0	0	0	2	2	1	1	0	0	0	0	0	0	1	2	0	0	2	0	1	0	0	1	0	0	1	1	0	0	2	1	2	1	1	1	0	0	0	0	0	1	0	0	0	1	1
105	1	2	0	0	0	0	1	2	0	0	1	0	0	0	0	0	2	0	2	2	1	0	0	0	0	0	0	1	2	2	2	2	2	0	2	0	2	1	0	0	0	0	0	2	0	0	0	2	2
106	0	0	2	1	0	0	1	1	0	0	1	0	1	0	1	0	1	1	1	1	1	0	2	0	0	0	1	1	2	2	0	2	2	0	2	0	1	0	1	0	1	0	0	1	1	0	0	0	2
107	1	1	2	0	1	1	1	2	2	1	0	0	0	0	0	0	1	0	1	1	1	0	2	0	0	1	0	1	1	1	2	0	1	1	0	2	0	0	1	1	0	1	1	2	1	0	0	2	2
108	0	0	2	0	0	0	2	2	0	0	1	1	1	0	0	0	0	1	2	1	2	0	1	1	1	1	0	2	1	1	1	1	2	0	2	0	2	2	0	0	0	0	0	1	0	0	0	1	1
109	0	1	1	0	0	0	1	2	2	2	0	2	2	0	0	0	0	0	2	1	2	0	2	0	0	0	0	1	2	1	1	0	2	0	1	2	1	0	1	1	0	1	1	1	0	0	0	1	2
110	1	2	0	0	0	0	1	1	1	0	1	0	1	0	0	0	1	0	1	2	2	0	2	0	0	1	0	0	2	2	1	1	2	0	1	2	1	0	1	1	0	0	0	0	0	0	0	0	0
111	0	1	2	0	0	0	0	1	2	1	0	2	2	0	2	0	1	0	2	2	2	0	1	1	1	1	0	1	2	2	1	0	1	0	1	2	1	0	1	1	0	0	0	2	1	0	0	0	1
112	0	2	1	0	0	0	2	2	2	1	0	0	0	0	0	0	2	1	1	1	2	0	2	0	0	2	0	1	2	2	1	0	2	2	1	1	1	0	1	1	0	1	1	2	2	2	0	0	1
113	1	2	2	1	0	0	1	1	2	2	0	1	2	0	1	0	2	1	2	2	1	0	2	0	0	2	0	1	1	1	1	2	2	0	1	1	0	0	0	0	0	0	1	1	0	1	0	0	0
114	0	2	1	0	0	0	1	1	1	1	0	0	2	0	1	0	2	0	2	2	2	0	2	0	0	1	0	1	2	1	0	2	2	1	0	2	1	1	0	0	0	0	0	2	0	1	0	0	1
115	0	0	1	0	0	0	1	2	1	0	1	0	1	0	1	0	2	1	1	1	2	0	2	0	0	1	0	1	2	2	2	1	2	1	0	2	2	1	1	1	0	0	0	2	0	1	0	1	1
116	0	2	0	1	0	0	2	2	2	2	0	0	0	0	0	0	1	0	2	1	2	0	2	0	0	2	0	0	2	1	0	1	2	1	2	2	1	0	1	1	0	1	1	2	0	0	0	0	0
117	0	1	2	1	0	0	2	2	1	1	0	0	1	0	1	1	2	1	2	2	1	0	1	0	0	1	0	0	2	2	0	2	2	0	1	2	2	0	2	2	0	0	0	1	1	1	0	0	0
118	0	2	1	2	0	0	0	0	2	2	0	0	0	0	0	0	2	0	2	2	2	0	2	0	0	1	0	0	2	2	0	1	2	0	0	2	1	0	0	0	0	0	0	2	1	0	0	0	0
119	1	0	2	0	1	1	1	1	1	1	1	1	2	0	0	0	0	0	1	1	1	1	1	0	0	1	1	1	2	2	0	1	2	0	1	1	2	1	0	0	0	0	0	1	0	1	0	0	0
120	0	0	1	0	0	0	0	1	2	1	0	0	0	0	0	0	1	0	2	2	2	1	2	0	0	1	0	2	1	1	2	0	0	0	0	2	1	0	0	0	0	1	0	1	0	0	0	0	2
121	0	1	1	1	0	0	1	1	1	1	0	0	1	0	1	0	2	2	0	0	1	0	0	0	0	0	0	1	2	2	0	1	2	0	1	1	0	1	0	0	0	0	0	2	1	0	0	0	1
122	0	0	2	1	0	0	0	0	2	2	0	0	1	0	1	0	0	1	1	1	1	0	2	0	0	0	0	1	0	0	2	0	1	1	0	2	1	0	0	0	0	1	1	1	0	0	0	0	1
123	1	0	2	2	1	1	2	2	0	0	2	0	0	0	0	0	1	1	1	0	0	0	2	0	0	1	0	1	2	2	1	0	2	0	0	2	1	1	0	0	0	0	0	0	0	0	1	0	1
124	1	2	0	1	0	0	2	2	1	1	1	0	1	0	1	0	0	2	1	2	2	0	2	0	0	1	0	1	2	2	0	1	1	2	1	1	1	0	1	1	0	0	0	2	1	1	1	0	1
125	1	2	1	0	0	0	2	2	1	1	0	1	1	0	0	0	0	1	0	0	0	0	2	0	0	1	0	0	1	1	2	1	2	0	1	1	1	0	1	1	0	0	0	1	0	0	0	0	1
126	0	1	1	0	0	0	1	1	1	1	0	1	1	0	1	1	2	2	0	1	2	0	2	0	0	1	0	0	1	1	2	0	1	0	0	2	2	1	1	1	0	0	0	2	0	0	0	0	0
127	1	1	2	0	1	1	0	0	2	1	0	0	0	0	0	0	0	2	0	1	1	0	1	0	0	1	0	0	2	2	1	0	1	0	0	2	2	0	2	1	1	1	1	2	1	1	0	0	1
128	1	1	1	1	0	0	2	2	0	0	0	0	1	0	1	1	0	2	0	0	1	0	2	0	0	0	0	0	1	1	0	1	2	0	2	0	1	0	1	1	0	0	0	2	0	0	0	0	0
129	1	0	1	0	0	0	1	1	1	0	0	0	2	0	1	0	0	1	1	1	0	0	2	0	0	1	0	1	2	2	1	0	0	0	0	2	1	0	1	1	0	0	0	2	0	0	1	1	2
130	0	1	2	1	1	1	2	2	0	0	2	0	0	0	0	0	1	1	1	1	2	0	1	1	1	1	0	1	2	2	1	1	2	0	1	1	1	0	1	1	0	1	0	1	0	0	0	0	2
131	0	2	2	0	1	1	1	1	2	2	0	0	0	0	0	0	2	1	1	2	2	0	2	0	0	1	0	1	1	1	1	1	1	1	1	2	1	0	0	0	0	1	1	2	1	0	0	0	0
132	0	0	2	0	1	1	0	1	2	0	0	0	0	0	0	0	1	0	1	1	1	1	2	0	0	2	0	0	2	2	0	1	2	1	0	2	0	0	1	1	0	0	0	0	1	0	0	0	1
133	1	1	1	0	1	1	1	1	2	1	0	1	1	0	1	1	2	1	1	1	2	0	1	1	1	1	0	0	2	2	0	0	1	1	1	2	2	0	1	0	1	0	0	0	0	0	0	1	1
134	0	1	1	0	0	1	2	2	2	2	0	1	1	0	1	1	1	1	1	1	1	0	2	0	0	2	1	0	2	1	0	1	1	2	0	2	0	0	0	0	0	1	1	2	1	0	0	0	0
135	0	2	0	0	0	0	1	1	1	1	0	0	0	0	0	0	0	0	2	2	2	0	1	1	1	1	0	0	2	2	1	0	2	2	1	2	2	1	0	0	0	0	0	2	0	0	0	0	1
136	0	1	1	1	0	0	2	2	1	1	0	0	1	0	1	0	1	1	1	1	2	0	2	0	0	0	0	0	2	2	0	1	2	0	1	2	2	0	2	2	0	0	0	1	0	0	0	0	0
137	0	1	2	1	0	0	0	0	2	1	0	1	1	0	1	0	1	1	1	1	2	0	2	0	0	0	0	0	1	1	1	1	1	0	0	2	1	0	1	1	0	0	1	1	0	1	0	0	1
138	1	0	2	1	1	1	1	1	2	2	1	1	1	0	0	0	1	1	1	1	1	0	2	0	0	1	0	1	2	1	1	0	2	0	1	2	0	1	0	0	0	0	0	1	0	1	1	0	1
139	1	1	1	1	1	1	2	2	1	1	0	1	1	0	0	0	1	1	1	1	1	0	1	0	0	2	0	0	2	1	0	0	1	1	0	2	1	0	0	0	0	0	0	2	0	0	0	0	1
140	0	1	1	1	0	0	0	0	2	2	0	0	0	0	0	0	0	0	2	1	2	0	2	0	0	1	0	1	2	2	0	1	0	0	0	2	1	0	1	0	1	0	0	2	0	0	0	0	1
141	1	1	1	0	0	0	2	2	0	0	2	1	1	0	0	0	1	2	0	0	0	0	1	0	0	2	0	1	1	1	1	1	1	1	1	1	1	1	0	0	0	0	0	1	1	0	0	0	1
142	1	2	0	0	0	0	1	1	1	1	1	0	0	0	0	0	2	1	2	1	2	1	2	0	0	2	1	0	2	2	0	1	1	1	0	2	1	0	1	1	0	1	1	1	1	0	0	0	2
143	0	0	2	0	1	1	1	1	1	1	0	1	2	0	1	0	1	0	2	1	2	0	1	0	0	0	0	0	2	2	0	0	1	1	1	1	1	0	1	1	0	0	0	2	1	0	1	0	1
144	1	2	1	1	0	0	0	1	2	1	0	0	0	0	0	0	0	1	1	1	0	0	1	0	0	0	0	0	2	2	0	0	1	1	0	2	2	0	1	0	1	1	1	1	0	0	0	0	0
145	0	1	1	0	0	0	2	2	1	1	1	0	1	0	1	1	1	1	1	1	1	0	0	0	0	0	0	0	2	2	0	1	1	0	2	1	2	0	1	1	0	1	0	1	0	0	0	0	1
146	1	1	1	0	1	1	1	1	1	1	1	0	1	0	1	0	1	2	0	1	1	0	1	1	1	2	0	0	2	2	1	1	2	0	0	2	1	0	1	1	0	0	0	1	1	0	0	1	1
147	1	0	2	1	0	0	0	1	2	1	0	0	0	0	0	0	1	0	2	2	2	0	2	0	0	1	0	0	2	1	0	0	0	0	0	2	1	0	1	0	1	0	0	1	0	0	0	0	1
148	1	1	2	1	0	0	0	0	2	2	0	1	1	0	0	0	2	1	1	1	2	0	2	0	0	1	0	1	1	2	2	0	2	1	0	2	1	1	0	0	0	0	0	0	0	0	0	0	0
149	0	1	1	0	0	0	2	2	0	0	1	1	2	0	1	0	1	1	2	2	2	0	2	0	0	2	0	0	1	1	1	2	1	0	1	0	0	0	0	0	0	0	0	2	0	0	0	0	0
150	1	1	2	0	0	0	1	2	2	1	0	1	1	0	1	1	0	1	1	0	1	0	1	1	1	2	1	0	2	1	0	0	2	0	1	1	2	1	1	1	0	1	0	1	0	0	0	0	0
151	0	2	1	0	0	0	1	1	1	1	1	0	0	0	0	0	2	0	2	2	2	0	1	0	0	1	0	0	2	2	1	2	1	0	2	0	2	2	0	0	0	1	1	1	1	1	0	1	0
152	1	0	2	0	1	1	1	1	1	1	1	0	0	0	0	0	2	1	1	1	1	1	2	0	0	1	0	1	2	2	1	1	1	0	0	2	1	0	1	1	0	1	1	1	1	1	0	0	1
153	0	2	0	0	0	0	2	2	0	0	0	0	1	0	1	0	1	1	1	1	2	0	1	0	0	0	0	1	2	2	1	1	1	1	1	1	0	0	0	1	0	0	0	2	0	0	0	0	1
154	0	2	1	2	0	0	2	2	1	1	0	1	2	0	1	1	1	1	1	1	1	0	2	0	0	0	0	2	1	1	2	0	1	0	1	1	2	0	1	1	0	1	1	2	1	1	0	0	1
155	0	0	2	0	0	0	1	1	0	0	2	1	1	1	0	1	1	0	2	2	2	0	2	0	0	1	0	0	1	1	1	1	0	0	0	2	2	0	1	1	0	0	0	2	0	0	1	1	2
156	1	0	2	0	2	2	1	2	2	1	0	0	0	0	0	0	1	1	1	1	1	0	1	0	0	1	0	0	2	2	1	0	0	0	0	2	2	1	1	1	0	2	2	2	1	1	0	0	1
157	1	1	1	1	1	1	1	1	2	2	0	1	2	0	2	1	1	2	1	1	1	0	2	0	0	0	0	0	2	2	0	0	1	0	1	1	1	0	0	0	1	0	0	1	0	1	0	0	0
158	0	0	2	2	1	1	1	2	2	1	0	2	2	0	2	1	1	0	2	2	2	0	0	1	1	1	0	0	1	1	1	0	1	0	0	2	2	0	1	1	0	0	0	2	0	0	0	0	1
159	1	2	1	0	0	0	1	1	2	2	0	0	0	0	0	0	0	2	0	0	0	0	1	0	0	1	0	0	2	2	1	1	1	0	0	2	2	0	0	0	0	0	0	1	1	0	1	0	2
160	1	2	1	1	0	0	1	1	2	1	0	0	1	0	1	0	1	2	0	0	1	0	2	0	0	1	0	2	1	1	2	1	2	2	1	2	1	1	0	0	0	0	0	2	0	2	0	2	2
161	1	1	1	0	0	0	1	2	1	0	1	0	1	0	0	0	0	0	2	2	2	0	2	0	0	2	0	0	2	2	1	0	1	0	1	1	2	0	2	1	1	0	0	1	0	0	0	0	1
162	0	1	1	0	0	0	2	2	1	1	0	0	0	0	0	0	2	1	2	2	1	1	1	0	0	1	0	1	2	2	1	0	1	0	0	2	2	0	1	0	1	0	0	2	0	0	0	0	0
163	0	2	0	0	0	0	0	1	2	1	0	1	1	0	1	1	0	0	2	2	2	0	2	0	0	0	0	1	0	0	2	1	2	1	0	2	2	0	1	1	0	0	1	1	0	1	0	0	1
164	0	1	2	1	0	0	2	2	1	1	0	0	0	0	0	0	2	1	2	1	2	0	2	0	0	1	0	0	2	2	1	1	1	1	2	1	1	0	1	1	0	0	0	1	0	0	0	0	1
165	0	2	0	0	0	0	1	2	2	0	0	0	1	1	0	1	1	2	0	0	0	0	1	0	0	0	0	0	1	1	1	0	2	1	1	1	2	0	1	1	0	0	0	2	0	0	0	0	0
166	0	2	1	0	0	0	2	2	0	0	0	0	0	0	0	0	1	1	1	1	1	0	2	0	0	1	0	1	1	1	1	0	1	0	0	2	0	0	0	0	0	0	0	1	0	0	0	0	0
167	0	1	1	1	0	0	1	1	2	2	1	1	0	0	0	0	1	2	1	1	1	0	2	0	0	0	0	0	1	2	1	1	2	2	1	2	0	0	0	0	0	0	0	0	0	1	0	0	1
168	0	1	1	1	0	0	1	1	1	0	1	0	2	0	1	0	0	0	2	2	2	1	1	0	0	1	0	0	2	2	0	0	0	1	1	1	2	1	1	0	1	0	0	1	1	0	1	0	1
169	0	0	2	0	0	0	0	0	2	2	0	1	1	0	0	0	1	1	1	1	1	0	2	0	0	2	0	1	2	1	0	0	2	2	0	2	2	0	1	1	0	0	0	2	0	0	0	0	0
170	0	0	2	0	0	0	1	1	0	0	0	0	0	0	0	0	0	0	1	1	1	0	1	1	1	0	0	0	2	2	1	1	2	1	0	2	1	0	2	2	0	2	2	2	1	1	0	0	0
171	1	1	2	1	0	0	1	1	2	2	0	1	2	0	0	0	1	0	2	2	2	0	1	0	0	1	0	0	2	2	0	1	1	1	1	2	2	1	1	1	1	0	0	2	1	0	0	0	0
172	1	2	0	0	0	0	0	0	2	2	0	0	1	0	0	0	2	0	2	2	2	0	2	0	0	0	0	1	2	2	1	0	2	2	0	2	1	0	1	1	0	1	0	1	1	1	2	0	2
173	0	0	2	0	1	1	2	2	0	0	1	1	0	0	0	0	2	0	2	2	2	0	2	0	0	0	0	0	2	2	1	1	2	0	1	1	2	0	1	0	1	0	0	2	0	0	0	0	0
174	1	2	1	2	0	0	0	1	1	0	1	0	1	0	0	0	1	2	0	0	0	2	0	0	0	1	0	0	2	2	1	0	2	2	1	2	1	0	1	1	0	1	0	1	0	0	0	0	0
175	0	0	2	0	0	0	1	1	1	1	1	0	0	0	0	0	0	2	0	0	0	0	2	0	0	2	0	1	2	2	2	0	2	0	0	2	1	0	0	0	0	0	0	2	0	0	0	0	0
176	0	1	1	0	0	1	1	1	2	2	0	0	0	0	0	0	1	0	2	2	2	0	2	0	0	1	0	1	2	2	1	1	2	0	0	2	2	0	2	1	1	0	0	2	0	1	0	2	2
177	0	2	1	0	0	0	0	0	2	2	0	0	0	0	0	0	0	0	1	1	2	0	2	0	0	0	0	0	2	2	0	1	1	1	1	2	1	0	0	0	0	0	0	1	1	0	0	0	0
178	1	1	2	1	0	0	1	1	1	1	0	1	1	0	0	0	1	1	1	1	1	0	2	0	0	0	0	1	2	1	1	0	2	0	1	2	1	0	0	0	0	0	0	0	0	0	0	0	1
179	0	1	1	1	1	1	1	1	2	2	0	2	2	0	1	0	1	2	0	0	2	0	1	0	0	0	0	0	2	2	0	2	2	0	0	2	0	0	0	0	0	0	0	1	1	0	0	0	1
180	0	1	2	1	0	0	2	2	2	1	0	1	1	0	0	0	0	0	2	2	2	0	2	0	0	2	0	0	2	2	0	1	1	0	1	1	2	1	1	1	1	0	0	1	0	0	0	1	2
181	1	1	1	0	0	0	2	2	0	0	0	0	0	0	0	0	1	2	0	0	1	0	2	0	0	0	0	1	2	2	1	0	1	0	0	2	2	0	1	0	1	1	0	1	0	0	0	0	0
182	0	1	1	1	0	0	2	2	1	1	0	0	0	0	0	0	1	1	1	1	1	0	2	0	0	2	0	0	2	2	1	0	2	0	2	1	2	0	0	0	0	1	1	2	0	0	0	0	0
183	0	0	2	0	0	0	1	1	1	1	1	1	2	1	1	1	1	1	0	0	1	0	0	0	0	1	0	0	2	2	0	0	1	0	1	1	1	0	1	1	0	1	0	0	0	0	0	1	1
184	0	0	2	0	2	2	0	1	2	1	0	0	1	0	1	1	1	1	1	1	1	0	2	0	0	1	0	0	2	2	0	0	1	0	1	1	0	0	0	0	0	0	0	2	0	0	0	0	1
185	0	2	0	0	0	0	2	2	0	0	1	0	0	0	0	0	1	1	1	1	1	0	1	0	0	1	0	1	1	1	1	2	2	0	1	1	2	1	1	1	0	1	1	2	0	0	0	0	0
186	0	2	1	1	0	0	1	1	1	1	2	0	0	0	0	0	0	2	0	0	1	0	1	0	0	1	0	2	1	1	2	2	1	1	0	2	2	0	2	2	1	0	0	0	0	0	0	0	1
187	1	0	2	1	1	1	1	2	1	1	0	0	0	0	0	0	1	0	2	2	2	0	1	1	1	1	0	0	2	2	0	0	2	1	1	1	2	0	1	1	0	0	1	1	0	1	1	1	2
188	1	2	1	1	0	0	2	2	1	1	0	1	2	0	1	0	1	0	2	1	2	1	2	0	0	2	0	0	1	1	1	1	2	1	1	1	1	0	0	0	0	0	0	1	0	0	0	0	2
189	0	2	1	0	0	0	1	1	1	1	0	0	0	0	0	0	1	2	0	0	2	0	0	1	1	1	0	0	2	1	0	0	2	2	0	2	0	0	0	0	0	0	0	2	0	2	0	0	1
190	1	2	1	0	0	0	0	0	2	2	0	0	1	0	1	0	2	0	1	1	1	0	2	0	0	2	0	1	1	1	1	1	1	1	0	2	0	0	0	0	0	1	0	0	1	1	0	0	1
191	1	2	1	2	0	0	2	2	0	0	2	0	0	0	0	0	2	0	2	2	2	0	2	0	0	1	0	1	2	2	1	1	2	0	0	2	1	0	1	1	0	0	0	2	1	0	1	1	2
192	0	1	1	1	1	1	1	2	0	0	1	1	1	0	0	0	1	1	1	2	2	0	2	0	0	1	0	0	2	2	0	0	2	2	1	1	1	0	1	0	1	0	0	2	0	1	0	0	1
193	1	2	2	1	0	0	2	2	1	1	1	0	1	0	1	0	1	1	1	1	2	0	2	0	0	2	1	1	2	2	0	1	2	0	1	2	2	2	0	0	0	0	0	2	1	1	0	1	1
194	1	1	2	1	0	0	1	1	2	2	0	0	1	0	0	0	1	1	1	1	1	0	2	0	0	0	0	1	2	2	1	1	1	0	0	2	1	0	0	0	0	0	0	1	1	0	0	0	1
195	1	0	2	0	0	0	1	1	1	1	0	0	1	0	1	0	1	1	1	1	1	0	2	0	0	1	0	0	2	1	0	1	1	0	0	2	1	1	0	0	0	0	0	1	0	1	0	0	1
196	1	2	0	0	0	0	1	1	1	1	0	0	0	0	0	0	1	0	1	1	1	0	1	0	0	2	0	1	2	2	0	0	2	1	1	1	1	0	0	0	0	1	1	2	0	0	0	0	0
197	0	2	1	2	0	0	1	1	0	0	1	0	1	0	1	0	0	2	0	1	2	0	1	1	1	0	0	2	0	0	2	0	1	0	1	1	0	0	0	0	0	0	0	2	0	0	0	0	0
198	1	2	1	0	1	1	0	0	2	2	0	0	1	0	0	0	1	2	0	0	1	0	2	0	0	0	0	0	1	1	2	1	1	0	0	2	1	0	0	0	0	0	0	2	0	0	1	0	2
199	1	0	2	1	0	0	1	1	1	1	0	0	1	0	1	0	1	1	1	1	1	0	2	0	0	1	0	1	1	2	2	1	2	0	1	1	2	1	1	1	1	1	1	2	1	1	1	1	2
200	0	0	1	0	0	0	2	2	1	1	1	0	0	0	0	0	2	0	2	2	1	0	2	0	0	1	0	0	2	2	0	0	1	2	2	2	1	0	0	0	0	1	1	2	2	2	1	0	1
201	1	2	0	0	0	0	1	1	2	2	0	0	0	0	0	0	1	0	2	1	2	0	2	0	0	0	0	1	1	1	1	0	1	1	0	2	1	1	0	0	0	1	1	1	1	0	0	0	0
202	0	1	1	0	0	0	2	2	1	1	1	0	0	0	0	0	1	2	1	1	1	0	1	1	1	0	0	0	2	2	1	1	1	1	1	1	0	0	0	1	0	0	0	1	0	0	0	0	1
203	1	1	1	0	1	1	1	1	1	1	1	0	0	0	0	0	2	0	2	2	2	0	2	0	0	2	1	0	1	1	1	0	0	1	0	2	2	0	1	1	0	1	1	2	1	1	0	0	1
204	1	1	1	0	1	1	1	1	2	2	0	1	2	0	1	0	1	0	2	2	2	0	2	0	0	1	0	2	2	2	0	1	2	0	1	1	0	0	1	1	0	2	2	2	1	1	0	0	0
205	0	2	0	0	0	0	0	0	2	2	0	0	0	0	0	0	0	2	1	2	2	0	2	0	0	1	0	2	1	2	2	1	1	0	0	1	0	0	1	1	0	0	0	2	0	2	0	1	1
206	1	1	1	1	1	1	0	0	2	2	0	1	2	1	1	1	1	0	2	2	2	0	2	0	0	0	0	0	2	2	0	0	0	0	0	2	2	0	1	1	0	1	1	1	1	2	0	0	2
207	0	1	1	0	0	0	2	2	0	0	1	1	2	0	2	0	2	2	1	1	1	0	2	0	0	2	0	0	2	2	1	1	2	0	0	2	1	0	0	0	0	0	0	2	1	0	0	1	0
208	0	1	1	0	1	1	2	2	2	1	0	0	1	0	1	0	1	0	1	1	1	1	0	1	1	0	0	0	2	2	1	1	2	1	0	2	1	0	1	1	0	0	0	2	0	1	1	1	2
209	1	0	2	0	0	0	1	1	1	1	0	0	1	1	0	0	1	1	1	1	1	0	0	1	1	1	0	1	2	2	1	2	2	0	1	2	1	0	0	0	0	0	0	0	2	1	0	0	2
210	0	1	1	0	1	1	0	0	2	2	0	0	1	0	0	0	0	0	2	1	2	0	2	0	0	0	0	2	1	1	2	0	0	0	0	2	1	1	0	0	0	0	1	2	1	0	0	1	2
211	1	0	2	1	0	0	1	1	1	1	0	2	2	1	0	1	1	1	1	1	2	0	1	1	1	2	0	0	2	2	0	1	1	1	1	1	0	0	0	0	0	0	0	1	0	0	0	1	1
212	0	1	2	0	1	1	2	2	1	1	1	0	1	0	0	0	0	0	2	2	2	0	2	0	0	1	0	0	2	1	0	1	1	0	0	2	2	0	2	2	0	0	0	2	0	2	0	0	1
213	0	1	1	0	0	1	1	1	1	1	1	0	0	0	0	0	1	0	2	2	2	0	2	0	0	1	0	2	2	2	2	1	0	0	1	1	2	0	1	0	1	0	0	2	0	0	0	1	1
214	1	1	1	0	0	0	1	1	2	2	0	1	1	0	0	0	1	2	0	0	0	0	2	0	0	1	0	0	2	2	0	1	2	0	1	1	2	0	1	1	0	0	0	2	2	0	0	0	0
215	0	0	2	0	0	0	1	1	1	1	0	0	0	0	0	0	1	2	0	0	1	0	0	0	0	0	0	0	2	2	1	0	2	1	0	2	2	0	2	1	1	0	0	2	0	0	0	0	1
216	0	1	1	0	0	0	2	2	0	0	0	0	0	0	0	0	1	1	1	1	1	1	2	0	0	2	0	0	2	2	0	0	2	0	1	1	2	0	1	1	0	0	0	1	0	0	0	0	1
217	1	1	2	1	0	0	0	1	2	0	0	1	1	0	0	0	1	1	1	0	1	0	1	0	0	1	0	0	1	1	1	2	1	0	1	0	0	0	0	0	0	0	0	2	1	0	0	0	1
218	1	2	1	0	0	0	2	2	1	1	0	0	1	0	2	0	1	0	2	2	2	1	2	0	0	0	0	1	1	1	1	1	2	0	0	2	1	0	1	1	0	0	0	0	0	0	0	0	2
219	0	1	1	0	0	0	1	1	1	1	1	0	0	0	0	0	1	1	1	1	1	0	2	0	0	0	0	0	2	1	0	0	0	0	0	2	1	0	0	0	0	1	0	1	0	0	0	0	0
220	0	0	2	0	2	2	1	1	1	1	0	0	1	0	1	0	1	0	2	1	2	0	2	0	0	1	0	1	1	1	2	1	1	0	1	1	2	0	2	1	1	0	0	1	0	0	0	0	2
221	0	1	1	1	1	1	0	2	2	0	1	0	0	0	0	0	0	0	2	2	2	0	2	0	0	0	2	1	2	2	1	0	1	1	1	2	1	0	0	0	1	1	1	2	1	0	0	0	2
222	1	2	0	0	0	0	1	2	2	1	0	0	0	0	0	0	2	0	1	2	2	0	2	0	0	1	0	1	2	2	1	0	1	0	0	2	2	0	2	2	0	0	0	2	0	0	0	1	1
223	1	1	1	1	0	0	1	1	0	0	1	0	1	1	0	1	2	1	1	1	2	0	2	0	0	1	0	0	2	1	1	0	2	0	2	1	1	0	1	0	1	0	0	2	0	0	0	0	2
224	0	2	0	0	0	0	1	1	1	1	1	1	1	0	1	1	1	1	1	1	2	0	2	0	0	2	0	1	2	1	2	2	2	0	1	2	2	1	1	1	0	1	1	2	1	0	0	0	0
225	1	0	2	1	0	0	0	0	2	2	0	0	0	0	0	0	1	0	2	1	2	0	2	0	0	1	0	0	2	2	0	0	1	2	1	1	2	0	1	0	1	1	0	1	0	0	0	0	1
226	0	1	1	1	0	0	1	1	1	1	1	0	2	0	2	0	1	2	0	0	0	0	2	0	0	1	0	1	2	2	0	1	1	1	1	1	1	0	1	1	0	0	0	2	0	1	0	1	1
227	1	2	0	0	0	0	2	2	0	0	1	0	0	0	0	0	0	2	0	0	0	0	1	0	0	0	0	1	2	1	2	1	1	0	1	1	1	0	1	1	0	0	0	1	0	0	1	0	1
228	0	1	1	0	1	1	1	1	1	1	1	0	0	0	0	0	1	0	1	2	2	1	1	0	0	1	0	1	2	2	0	0	1	2	1	1	1	0	0	0	0	1	0	0	1	1	0	0	1
229	1	1	2	1	0	0	1	1	1	1	1	1	1	0	0	0	2	1	2	1	2	0	2	0	0	1	0	0	2	2	0	1	1	0	0	2	2	0	0	0	0	1	1	1	1	1	0	1	1
230	1	1	2	1	0	0	1	1	1	1	1	1	1	0	0	0	0	0	2	2	2	1	2	0	0	2	1	0	1	1	1	0	2	2	0	2	1	0	1	1	0	1	1	2	1	1	0	1	1
231	0	1	2	1	0	0	1	1	1	1	0	1	2	0	1	0	0	2	0	0	0	0	2	0	0	2	0	0	2	2	0	1	2	0	0	2	1	0	0	0	0	0	0	1	0	0	0	0	0
232	1	1	2	1	0	0	1	2	2	0	0	0	0	0	0	0	2	2	1	1	1	0	1	0	0	1	0	1	2	1	0	0	2	2	0	2	0	0	0	0	0	0	0	2	1	1	0	0	1
233	0	1	1	0	1	1	2	2	1	1	0	0	0	0	0	0	1	1	1	1	2	0	2	0	0	2	0	0	2	2	1	0	1	0	0	2	2	0	2	2	1	0	0	1	1	0	0	0	0
234	1	1	1	0	0	0	1	1	2	2	0	0	1	0	1	0	2	1	1	1	2	0	1	1	1	1	0	0	2	2	0	0	1	1	1	1	0	0	0	0	0	0	0	1	0	0	1	0	1
235	0	1	1	0	0	0	1	2	2	0	0	2	2	1	0	1	0	1	1	1	1	0	2	0	0	1	0	1	2	2	0	1	1	0	1	2	2	0	2	2	0	1	1	1	0	0	0	0	1
236	1	0	2	1	1	1	1	1	1	1	1	1	1	0	0	0	1	1	1	1	1	0	2	0	0	1	0	1	1	1	2	0	1	0	1	1	0	0	1	1	0	1	1	2	0	0	0	0	0
237	0	2	1	0	1	1	1	1	1	1	0	0	0	0	0	0	1	0	1	2	2	0	2	0	0	0	0	2	2	2	0	1	1	0	0	2	1	0	0	0	0	0	0	2	1	1	0	0	1
238	1	2	0	1	0	0	2	2	1	1	1	0	0	0	0	0	0	1	1	1	1	0	1	1	1	1	0	1	2	2	1	1	1	0	0	2	1	0	1	1	0	2	2	2	0	1	0	0	1
239	0	1	2	0	0	0	2	2	0	0	0	0	0	0	0	0	0	1	1	1	2	0	2	0	0	0	0	0	2	2	0	1	1	0	0	2	2	0	2	1	1	0	0	1	0	0	0	0	1
240	1	1	1	1	0	0	1	2	1	0	1	1	1	0	2	0	2	1	1	2	2	0	2	0	0	1	0	0	1	1	0	1	1	0	0	2	2	0	1	0	1	1	1	1	0	0	0	0	0
241	0	1	1	0	0	1	1	2	1	0	1	0	0	0	0	0	1	0	2	2	2	0	2	0	0	0	1	0	2	2	1	1	2	1	1	1	1	1	0	0	0	0	0	2	1	1	0	0	1
242	1	1	2	1	0	0	1	2	1	0	0	2	2	0	0	0	1	1	1	1	2	0	2	0	0	2	0	0	2	2	0	1	1	0	0	1	2	0	2	1	1	0	0	0	0	1	0	0	1
243	1	1	1	1	0	0	2	2	0	0	2	1	1	0	0	0	2	0	2	2	2	0	2	0	0	2	0	1	2	2	0	1	1	0	1	1	0	1	0	0	0	0	0	1	0	1	0	1	0
244	1	1	1	0	1	1	1	1	1	1	1	0	0	0	0	0	2	2	0	0	2	0	1	0	0	2	0	1	1	0	1	1	1	1	2	0	0	0	0	0	0	0	0	2	1	0	0	1	1
245	1	1	1	0	0	0	0	0	2	2	0	0	0	0	0	0	2	0	2	2	2	0	2	0	0	1	0	1	1	1	1	2	1	0	1	1	1	1	0	0	0	1	1	2	1	1	0	0	0
246	1	1	0	1	0	0	0	2	2	0	1	0	1	0	1	1	2	2	0	0	1	0	2	0	0	0	1	0	2	2	1	0	1	0	1	2	0	0	0	0	0	1	0	1	0	0	0	0	1
247	0	1	0	0	0	0	0	0	2	2	0	0	2	0	2	1	1	0	2	2	2	0	2	0	0	1	0	1	2	1	1	0	1	0	1	2	0	0	1	1	0	2	2	2	0	1	0	0	0
248	0	0	2	0	0	0	1	1	2	2	1	1	2	0	1	0	1	0	2	2	2	0	1	1	1	1	0	1	1	2	1	1	2	0	1	1	1	0	1	1	0	1	1	1	1	1	0	0	0
249	1	1	1	1	0	0	1	1	0	0	1	1	0	0	0	0	1	1	1	1	1	0	2	0	0	2	0	0	2	2	0	1	2	1	0	2	1	0	0	0	0	0	0	1	0	0	0	0	1
250	1	2	1	0	0	0	1	1	2	2	0	1	1	0	1	0	1	1	1	1	2	0	2	0	0	0	0	1	2	1	1	2	1	0	1	1	2	0	2	2	1	2	2	2	1	1	0	0	0
251	0	1	1	0	1	1	2	2	1	1	0	0	2	0	2	0	2	1	1	1	1	0	1	1	1	1	0	0	2	2	1	1	1	0	1	1	1	0	0	0	0	0	0	2	0	1	0	0	1
252	1	2	0	0	0	0	2	2	0	0	1	0	1	0	1	0	1	0	2	1	2	0	2	0	0	1	0	0	1	1	2	0	1	0	0	2	0	0	0	0	0	0	0	0	0	0	0	0	0
253	1	2	0	0	0	0	2	2	1	0	1	2	2	1	0	1	1	2	0	0	1	1	1	0	0	0	0	0	2	2	0	2	2	0	2	0	2	2	0	0	0	1	0	0	1	1	0	0	1
254	1	2	1	1	0	0	2	2	1	1	1	0	0	0	0	0	0	1	1	1	1	0	1	1	1	2	0	2	2	2	1	1	0	0	1	1	2	0	2	2	0	1	1	2	1	2	1	0	1
255	0	2	1	0	0	0	0	1	2	0	0	0	0	0	0	0	2	1	1	1	1	0	2	0	0	0	1	1	2	2	0	2	2	0	1	1	2	1	1	1	0	0	0	2	0	1	0	0	0
256	0	2	0	0	1	1	1	2	2	0	0	0	0	0	0	0	2	0	2	1	2	0	2	0	0	0	0	1	2	2	1	0	1	0	1	1	2	0	1	0	1	0	0	2	1	0	0	0	2
257	1	2	0	0	0	0	0	0	2	2	0	1	2	0	2	0	2	0	2	2	2	0	2	0	0	1	0	0	2	2	0	1	1	1	2	0	0	0	0	0	0	0	1	1	0	1	0	0	0
258	1	1	2	0	1	1	2	2	1	1	0	0	0	0	0	0	0	0	2	2	2	0	2	0	0	0	0	1	1	2	1	0	1	0	1	2	2	2	0	0	0	1	0	1	1	0	0	0	2
259	0	1	1	1	1	1	1	1	1	1	0	0	1	0	1	0	0	2	0	0	1	1	2	0	0	1	0	1	2	2	1	2	2	0	2	0	2	0	2	2	1	0	0	2	1	0	0	0	1
260	1	1	1	0	0	0	1	2	1	0	1	0	0	0	0	0	1	1	1	1	1	0	2	0	0	0	0	0	1	1	2	1	1	0	0	1	2	0	1	0	1	0	0	1	0	0	0	0	0
261	0	1	2	1	0	0	1	1	2	1	0	2	2	0	1	0	1	2	0	0	1	0	1	0	0	1	0	2	2	2	0	0	1	0	1	1	1	0	1	1	0	1	1	2	1	2	0	0	0
262	1	2	0	0	0	0	1	1	0	0	1	0	1	0	2	0	0	0	2	1	2	0	0	1	1	1	0	0	2	2	0	0	2	0	1	2	1	0	1	1	0	0	0	0	0	1	0	0	0
263	0	2	1	0	0	0	1	1	2	0	0	1	0	0	0	0	1	1	2	2	2	1	2	0	0	0	0	1	2	2	2	0	2	1	2	1	0	0	0	0	0	0	0	2	0	0	0	0	1
264	1	1	1	0	0	0	1	2	2	1	0	0	1	0	1	0	1	1	1	2	2	0	2	0	0	0	0	0	2	2	1	1	1	0	0	2	0	1	0	0	0	0	0	1	0	0	0	1	1
265	1	0	2	0	0	0	1	2	0	0	1	0	1	0	1	0	1	0	2	1	2	1	2	0	0	2	0	0	2	2	0	0	0	0	1	1	1	0	2	2	0	1	0	1	0	1	0	0	1
266	0	2	1	0	0	0	1	2	1	0	1	1	1	0	0	0	2	0	1	1	1	0	2	0	0	1	0	1	2	2	1	0	1	0	0	2	1	0	0	0	0	0	0	2	0	0	0	0	0
267	0	2	1	0	0	1	1	1	0	0	0	0	0	0	0	0	0	1	1	1	1	0	2	0	0	2	0	0	2	2	0	0	1	1	0	2	1	0	0	0	0	1	1	1	1	1	1	0	1
268	1	2	0	0	0	0	2	2	0	0	1	0	0	0	0	0	1	1	1	1	1	1	2	0	0	2	0	1	2	2	2	1	1	0	0	2	1	1	0	0	0	0	0	1	0	0	1	1	2
269	1	0	2	0	0	0	2	2	1	1	0	1	1	0	0	0	2	0	2	1	2	0	2	0	0	1	0	0	2	2	1	1	1	0	0	2	2	1	0	0	0	0	0	2	0	1	0	0	1
270	1	0	2	2	1	1	0	2	2	0	1	0	0	0	0	0	1	1	1	1	2	0	2	0	0	0	0	1	2	2	2	0	2	0	2	1	2	1	1	1	1	0	0	2	0	0	0	0	0
271	1	0	2	0	1	1	1	1	1	1	0	0	1	0	1	0	2	0	2	2	2	0	2	0	0	0	0	0	2	2	0	2	2	0	1	1	2	1	0	0	0	0	0	2	0	2	0	0	1
272	0	2	1	1	0	0	2	2	1	0	1	0	0	0	0	0	1	2	0	0	1	0	2	0	0	0	0	1	2	2	1	1	1	1	1	1	2	0	1	1	0	0	0	1	0	0	0	0	1
273	0	0	2	0	1	1	2	2	1	1	0	0	1	0	1	0	1	2	0	0	1	0	2	0	0	1	0	0	2	2	1	0	1	1	1	2	1	0	0	0	0	0	0	2	0	0	0	0	0
274	1	1	1	0	1	1	2	2	1	1	0	0	0	0	0	0	1	0	2	2	2	0	2	0	0	1	0	0	2	2	2	0	1	0	1	1	0	0	0	0	0	0	0	2	0	1	0	0	2
275	1	2	0	1	0	0	1	2	1	0	1	0	2	1	1	1	1	2	0	0	2	0	2	0	0	1	1	1	2	2	0	0	2	1	0	2	1	1	0	0	0	0	0	2	0	2	0	0	2
276	0	1	1	1	0	0	1	1	1	1	1	0	1	0	1	0	1	1	2	2	2	0	2	0	0	1	0	0	2	2	0	0	0	0	0	2	1	0	0	0	0	1	1	2	1	1	0	0	1
277	1	1	1	0	1	1	1	2	1	0	0	0	0	0	0	0	0	0	2	1	2	0	2	0	0	1	0	0	2	2	1	1	2	1	2	2	1	0	0	0	0	0	0	0	0	0	0	0	1
278	0	1	1	0	0	0	1	2	1	0	1	0	1	0	1	0	2	0	2	1	2	0	2	0	0	0	1	1	1	1	1	0	2	0	1	2	0	0	0	0	0	0	0	1	0	0	0	0	1
279	1	0	2	1	1	1	1	2	1	0	0	0	0	0	0	0	1	1	1	1	2	0	2	0	0	2	0	1	2	2	1	2	2	0	0	2	1	0	1	0	1	0	0	2	0	0	0	0	1
280	1	0	2	0	1	1	1	1	2	2	0	0	1	0	1	0	1	0	2	2	2	0	1	1	1	0	0	0	2	2	0	1	1	0	0	2	0	1	0	0	0	1	0	1	0	1	0	0	0
281	0	1	1	1	0	0	0	0	2	2	0	0	0	0	0	0	1	0	2	2	2	0	2	0	0	1	0	1	1	1	1	1	2	0	0	2	2	0	2	1	1	0	0	2	0	0	2	0	2
282	0	1	1	0	0	0	1	1	1	1	0	1	1	0	0	0	1	0	2	1	2	0	1	0	0	2	0	1	1	1	1	0	1	1	0	2	2	0	2	1	1	0	0	2	0	0	1	0	1
283	1	1	1	0	1	1	2	2	1	0	0	0	0	0	0	0	0	2	0	1	1	0	2	0	0	1	0	1	2	2	2	2	1	0	0	2	1	0	1	1	0	2	1	2	1	0	0	0	2
284	0	1	1	0	0	0	2	2	1	0	0	1	2	0	0	0	1	1	1	1	1	1	2	0	0	0	1	0	1	1	1	0	0	0	0	2	1	1	0	0	0	0	0	1	0	0	0	0	1
285	1	1	1	0	1	1	1	1	2	2	0	1	2	0	1	0	2	0	2	2	2	0	2	1	1	1	0	0	1	1	2	1	2	0	0	2	2	0	0	0	0	0	0	1	0	0	0	0	2
286	0	0	2	0	0	0	1	1	1	0	1	0	1	0	1	0	1	1	1	1	1	0	1	0	0	1	0	0	2	1	0	0	1	2	1	1	1	0	0	0	0	1	1	1	1	1	0	0	0
287	1	2	2	0	1	1	1	2	2	0	0	1	1	0	1	0	2	1	1	1	1	1	1	0	0	0	0	0	2	2	0	1	1	0	1	1	0	0	0	0	0	1	1	2	1	0	0	0	1
288	0	1	2	0	0	0	0	0	2	2	0	0	0	0	0	0	0	0	2	2	2	0	1	0	0	1	0	1	1	1	1	1	2	0	2	0	1	1	0	0	0	0	0	2	2	0	0	0	1
289	0	0	2	0	1	1	1	1	2	0	0	0	1	0	1	0	1	1	1	1	2	0	2	0	0	1	0	0	2	2	2	1	2	0	1	1	2	1	1	1	0	1	0	1	0	1	0	0	2
290	0	2	2	0	1	1	1	1	2	2	0	0	0	0	0	0	1	0	2	2	2	0	2	0	0	1	0	0	1	1	2	0	1	1	1	1	2	0	2	1	1	1	1	2	1	1	0	0	1
291	0	1	1	0	0	0	0	0	2	2	0	0	0	0	0	0	2	0	2	1	2	0	0	0	0	0	0	0	2	2	1	0	2	0	0	2	0	0	0	0	0	1	1	1	1	2	0	0	1
292	0	0	2	0	1	1	2	2	1	1	0	1	1	0	0	0	1	1	1	1	1	0	2	0	0	2	0	0	2	2	1	2	1	0	2	0	0	1	0	0	0	1	0	0	2	0	1	0	1
293	1	0	2	0	0	0	2	2	1	1	0	0	0	0	0	0	0	1	1	1	1	0	2	0	0	1	0	1	2	2	0	0	1	0	1	1	2	2	0	0	0	0	0	0	0	0	0	0	1
294	0	1	2	1	0	0	1	1	1	1	2	1	1	0	0	0	1	0	2	2	2	0	1	0	0	2	0	1	2	2	2	1	1	0	0	2	2	0	1	1	0	1	0	1	0	1	1	0	2
295	0	1	1	1	0	0	1	1	0	0	2	0	0	0	0	0	0	0	2	1	2	1	1	0	0	1	0	0	2	2	0	1	1	0	0	2	1	0	1	1	0	0	0	2	1	0	0	0	0
296	1	1	2	0	0	0	2	2	1	1	1	0	0	0	0	0	1	0	2	0	2	0	1	0	0	0	0	0	2	2	1	1	1	0	1	1	1	0	0	0	0	0	0	1	0	1	0	0	1
297	0	0	2	1	0	0	2	2	0	0	0	0	0	0	0	0	0	2	0	0	1	1	2	0	0	2	0	1	1	1	1	1	1	1	0	2	2	0	1	1	0	0	0	2	1	0	1	0	2
298	0	1	1	0	1	1	1	2	1	0	1	0	0	0	0	0	2	0	2	2	2	0	2	0	0	1	0	0	2	2	1	0	1	1	2	0	0	0	1	1	0	0	0	2	0	0	0	2	2
299	1	1	1	0	0	1	1	2	1	0	1	0	0	0	0	0	1	1	1	1	1	0	2	0	0	1	0	0	2	2	0	2	1	0	0	2	1	0	1	0	1	0	0	2	0	0	0	0	1
300	1	1	1	1	0	1	2	2	1	1	1	1	1	0	0	0	0	2	0	1	1	0	2	0	0	2	0	0	2	2	0	2	2	0	1	1	1	0	1	1	0	0	1	2	1	1	0	0	1
301	0	0	2	1	1	1	2	2	0	0	0	0	1	0	2	0	0	1	0	0	0	0	2	0	0	1	0	1	2	2	2	0	1	0	1	1	1	1	0	0	0	1	1	2	1	0	1	1	1
302	1	1	2	1	0	0	1	2	1	0	1	1	1	0	0	0	1	2	0	0	1	0	1	0	0	1	0	0	2	2	1	1	1	0	1	2	0	0	1	0	1	0	0	2	0	0	0	0	1
303	0	0	1	0	0	0	1	2	2	0	0	1	2	0	1	0	1	2	0	0	0	0	2	0	0	0	0	0	2	1	1	0	0	0	1	1	1	0	1	0	1	2	2	2	1	1	0	1	2
304	1	2	1	0	0	0	1	2	0	0	1	0	1	0	1	1	2	0	2	2	2	0	2	0	0	2	0	0	2	2	0	1	2	1	1	1	1	1	0	0	0	1	0	1	2	1	1	1	2
305	0	1	1	0	0	0	2	2	1	1	0	0	1	1	0	1	0	1	1	1	1	0	2	0	0	0	0	0	2	2	1	0	0	0	0	1	1	0	0	0	0	0	0	1	0	0	0	0	0
306	0	2	1	1	0	0	2	2	0	0	0	0	0	0	0	0	0	2	0	0	1	0	2	0	0	0	0	0	2	2	0	0	2	2	1	1	2	0	1	1	0	1	1	2	0	1	0	0	0
307	0	1	1	1	0	0	1	1	2	1	0	0	1	0	1	0	1	2	0	0	2	0	2	0	0	0	0	1	2	2	0	2	1	1	0	2	1	0	0	0	0	0	1	1	0	1	0	0	1
308	1	1	2	1	0	0	1	1	1	1	1	0	0	0	0	0	1	2	1	1	1	0	0	0	0	0	1	1	2	2	0	0	2	0	0	2	1	1	0	0	0	0	0	2	1	1	1	0	2
309	0	1	1	0	0	0	0	1	2	0	0	1	2	0	0	0	0	1	1	1	2	0	2	0	0	1	0	1	1	0	1	2	1	0	0	2	1	0	0	0	0	1	1	2	1	1	0	0	0
310	1	2	1	1	0	0	2	2	0	0	1	1	1	0	1	1	0	2	1	2	2	0	2	0	0	2	0	0	1	1	1	2	2	0	1	1	2	0	0	0	0	0	0	1	0	0	0	0	0
311	1	2	0	0	0	0	2	2	2	1	0	1	2	0	1	0	1	1	1	0	1	0	0	0	0	1	0	0	1	1	1	0	2	2	1	1	0	0	0	0	0	0	0	1	1	0	0	0	0
312	0	0	2	0	0	0	2	2	1	1	0	0	0	0	0	0	1	1	1	1	2	0	2	0	0	1	0	1	1	2	2	0	2	0	1	1	2	0	1	1	0	0	1	2	1	1	0	0	0
313	0	1	1	1	0	0	2	2	0	0	0	0	1	0	2	0	1	0	1	2	2	0	2	0	0	2	0	1	2	2	0	0	0	0	1	1	1	0	1	1	0	0	0	2	2	0	0	0	2
314	0	2	2	0	0	0	0	0	2	2	0	1	1	0	1	0	0	1	2	1	2	0	2	0	0	2	0	0	2	2	0	0	1	1	1	1	2	0	2	2	1	2	2	2	1	1	0	2	2
315	1	2	1	0	0	0	1	1	2	2	0	0	0	0	0	0	2	0	2	2	2	0	1	0	0	0	1	0	2	2	0	0	2	0	1	1	0	0	0	0	0	0	0	1	0	0	0	0	0
316	1	0	2	0	0	0	0	0	2	2	0	0	1	0	1	0	1	1	1	1	1	0	1	0	0	1	0	0	2	1	0	0	1	1	0	2	0	0	1	1	0	1	0	1	0	1	0	0	0
317	0	0	2	0	0	0	2	2	1	1	0	0	1	0	1	0	1	1	1	1	1	0	2	0	0	2	0	0	2	1	0	0	2	1	2	1	1	0	1	1	0	0	0	2	0	1	0	0	0
318	0	0	2	0	1	1	1	1	1	1	1	0	1	1	0	1	1	1	1	1	2	0	0	0	0	1	0	0	2	2	0	2	2	0	1	1	1	0	1	1	0	0	0	2	1	0	0	0	1
319	1	1	1	0	1	1	1	1	1	1	1	0	0	0	0	0	0	0	2	1	2	0	1	1	1	1	1	1	2	2	0	2	2	0	2	0	1	0	1	1	1	0	0	1	0	0	0	0	1
320	1	2	1	0	0	0	1	1	2	2	1	0	1	0	1	0	1	1	1	1	2	0	2	0	0	0	0	0	2	2	0	1	1	1	1	1	1	0	0	0	0	0	0	2	1	1	0	0	0
321	0	1	2	1	0	0	2	2	1	1	1	0	1	0	1	1	1	2	0	0	1	0	2	0	0	0	0	0	2	2	1	0	2	0	0	2	2	0	1	1	0	1	1	2	1	1	1	0	1
322	1	2	1	1	0	0	0	1	2	1	0	0	0	0	0	0	0	1	1	1	2	0	2	0	0	0	0	2	1	1	2	0	1	1	1	2	2	0	2	2	0	0	0	2	0	1	0	0	2
323	1	1	1	1	0	0	2	2	0	0	1	2	2	0	1	0	0	0	2	2	1	0	2	0	0	2	0	0	2	2	1	2	1	0	0	2	2	0	1	1	0	1	1	2	1	1	0	0	1
324	0	1	1	0	0	0	2	2	0	0	0	1	1	0	0	0	1	1	1	1	1	0	0	1	1	0	0	1	1	0	1	0	1	0	0	2	0	0	0	0	0	0	0	2	0	0	0	0	1
325	1	2	1	0	0	0	2	2	1	0	1	0	1	0	1	0	2	0	1	1	1	0	2	0	0	1	0	0	2	1	0	2	1	0	0	2	1	0	0	0	0	1	0	1	0	0	0	0	1
326	1	1	2	1	0	0	1	1	2	2	0	0	0	0	0	0	1	2	0	0	1	0	2	0	0	0	0	1	2	2	0	0	0	0	1	1	2	0	1	1	0	1	0	1	1	0	0	0	0
327	1	1	1	0	0	0	1	1	1	1	0	1	1	0	1	0	0	1	1	1	1	0	1	0	0	1	0	0	2	2	0	0	1	1	1	2	1	0	2	2	0	0	0	2	1	0	1	0	1
328	1	2	1	0	0	0	0	0	2	2	0	0	0	0	0	0	2	0	1	1	1	0	2	0	0	1	0	0	1	1	1	0	1	0	1	2	0	0	0	0	0	0	0	1	0	0	0	0	0
329	1	1	2	1	0	0	1	1	2	2	0	0	0	0	0	0	2	0	2	2	2	0	2	0	0	0	1	0	2	2	0	2	2	0	0	2	2	1	0	0	1	1	1	1	1	1	0	0	1
330	1	2	0	0	0	0	1	1	2	0	0	0	2	0	1	0	2	0	2	2	2	0	1	0	0	2	0	0	2	2	0	1	2	0	1	1	1	1	0	0	0	0	0	2	0	0	0	0	2
331	0	0	2	0	1	1	1	1	2	2	0	1	0	0	0	0	2	0	1	2	2	0	2	0	0	0	0	1	2	2	0	1	1	0	1	2	1	0	0	0	0	0	0	2	0	1	1	0	1
332	1	1	1	0	0	0	2	2	1	1	0	0	0	0	0	0	0	0	2	2	2	0	2	0	0	0	0	0	2	1	0	0	2	1	2	1	0	0	0	0	0	0	0	1	1	1	1	0	1
333	1	2	1	2	0	0	0	1	2	2	0	0	1	0	1	1	0	1	1	1	2	0	2	0	0	1	0	0	2	1	0	0	1	0	0	2	2	0	2	2	0	0	0	1	0	0	1	0	1
334	0	2	0	0	0	0	0	0	2	2	0	1	2	0	2	0	1	0	2	2	2	0	1	1	1	2	0	0	1	2	1	0	1	1	1	1	1	0	0	0	0	0	1	2	1	1	0	0	1
335	0	1	1	1	0	0	2	2	0	0	1	0	1	0	1	0	1	2	1	1	1	0	2	0	0	0	0	1	1	1	1	1	2	0	1	2	0	1	0	0	0	0	0	2	1	0	0	0	0
336	1	0	2	1	0	0	0	1	1	1	1	0	0	0	0	0	2	1	2	2	1	0	2	0	0	1	0	0	2	2	0	1	2	0	0	2	0	0	0	0	0	0	0	2	1	0	0	0	0
337	0	1	1	1	0	0	2	2	0	0	0	0	0	0	0	0	1	1	1	1	2	0	1	1	1	1	0	0	2	2	0	1	1	1	1	2	2	0	1	1	0	1	1	2	1	2	1	0	2
338	0	1	2	1	0	0	2	2	1	1	1	1	1	0	1	0	0	1	0	0	0	0	1	0	0	0	0	0	2	2	2	1	1	1	0	2	2	0	0	0	0	0	0	0	0	0	0	0	2
339	1	2	0	0	0	0	1	1	2	2	0	2	2	0	2	1	1	2	0	0	1	0	2	0	0	0	0	0	1	1	1	0	2	1	1	1	2	0	2	2	0	2	2	2	1	1	1	0	1
340	0	1	1	0	0	0	0	1	2	2	0	0	2	0	2	1	2	0	2	2	2	0	2	0	0	1	0	0	2	2	0	0	1	0	1	1	1	0	1	1	0	1	0	0	2	0	0	0	1
341	1	2	1	0	0	0	1	1	1	1	0	0	1	0	1	0	0	2	0	1	1	0	2	0	0	1	0	1	1	1	2	1	2	0	1	1	1	0	1	0	1	0	0	2	1	1	0	0	0
342	1	2	1	0	0	0	1	1	1	1	1	1	1	0	1	0	1	1	1	1	1	0	2	0	0	2	0	1	2	2	1	0	1	0	1	1	1	0	0	0	0	1	0	0	1	1	0	0	1
343	0	1	2	1	0	0	1	2	2	1	0	0	1	0	1	0	2	0	1	1	1	0	2	0	0	0	0	0	2	1	1	1	1	1	0	2	1	0	0	0	0	1	0	1	0	0	0	0	1
344	0	1	1	0	0	0	0	1	2	1	0	0	0	0	0	0	2	1	1	1	1	0	2	0	0	2	1	0	2	2	0	1	1	1	1	2	2	0	1	1	0	1	0	1	2	1	0	0	0
345	1	2	0	0	0	0	1	1	2	2	0	1	1	0	0	0	0	0	2	1	2	0	2	0	0	2	0	1	1	1	2	0	1	0	0	2	1	0	1	1	0	0	0	2	0	0	0	0	0
346	0	0	2	0	2	2	1	1	1	1	1	0	1	0	1	0	1	1	1	1	2	0	1	0	0	2	0	0	2	2	0	1	2	0	1	1	1	0	0	0	0	1	1	2	1	2	0	0	1
347	1	0	2	0	0	0	1	2	1	0	1	0	1	0	1	0	1	0	1	1	1	0	2	0	0	1	0	0	2	2	1	0	2	0	0	2	1	0	1	1	0	0	0	1	1	1	0	1	2
348	0	2	1	1	0	0	1	1	2	2	1	0	1	0	1	0	1	1	1	1	1	0	1	1	1	1	0	0	2	2	1	2	2	0	1	1	0	0	0	0	0	0	0	1	0	1	0	0	0
349	0	2	1	0	0	0	1	1	0	0	1	0	1	0	1	0	1	1	1	1	1	0	1	1	1	1	0	0	2	2	1	1	1	0	1	2	2	0	1	0	1	0	0	1	0	0	1	0	1
350	1	2	0	0	0	0	1	1	0	0	1	1	1	0	1	0	1	2	0	0	1	0	2	0	0	0	0	1	1	1	1	1	1	1	0	2	1	0	0	0	0	0	0	1	0	1	0	0	0
351	0	0	2	0	0	0	1	1	1	1	0	0	1	0	1	0	2	0	1	1	1	0	1	0	0	1	0	0	2	2	1	0	1	1	1	2	0	0	0	0	0	0	0	2	0	1	0	0	1
352	0	0	2	1	0	0	0	1	1	1	1	0	1	0	0	0	1	1	1	1	2	0	1	1	1	1	0	0	2	2	0	0	2	0	0	2	1	0	0	0	0	0	0	2	0	2	1	0	2
353	0	2	1	0	0	0	2	2	0	0	1	0	1	0	1	0	0	0	2	2	2	1	2	0	0	0	0	0	2	2	0	0	1	0	1	1	2	1	1	1	0	1	1	2	0	0	0	0	0
354	0	1	1	1	1	1	1	1	2	2	0	1	2	0	1	0	1	0	1	1	1	0	2	0	0	0	0	0	2	2	2	1	2	1	0	2	2	0	1	1	0	0	0	2	1	0	0	0	0
355	0	0	2	0	1	1	1	1	2	1	0	0	0	0	0	0	1	1	1	1	2	0	2	0	0	1	0	0	2	2	0	1	1	0	1	2	1	0	0	0	0	1	0	0	1	1	0	1	1
356	0	2	0	0	0	0	1	2	2	1	0	0	1	0	1	0	2	2	1	1	1	0	2	0	0	1	0	1	2	1	0	1	1	0	1	1	1	0	1	1	0	0	0	1	0	1	0	0	0
357	0	1	1	1	0	0	0	1	2	1	0	0	1	0	1	0	1	1	2	2	2	1	1	0	0	1	1	1	2	2	1	0	0	1	0	2	2	0	1	1	0	0	0	2	0	0	0	1	2
358	0	2	1	1	0	0	2	2	1	1	0	0	0	0	0	0	1	0	2	2	1	0	2	0	0	0	0	1	1	2	1	2	2	0	1	1	2	1	1	1	0	0	0	1	1	0	0	0	0
359	0	0	2	0	2	2	0	1	2	1	0	0	1	0	0	0	2	1	1	1	1	0	0	1	1	1	0	1	1	1	2	0	2	0	0	2	1	0	2	2	1	0	0	2	0	0	0	0	1
360	1	0	2	1	0	0	1	1	2	1	0	0	1	0	1	0	0	1	0	0	0	1	1	0	0	0	0	0	2	1	1	0	1	1	0	2	2	0	1	0	1	1	1	2	0	0	0	0	0
361	0	1	1	0	0	0	1	2	2	1	0	0	0	0	0	0	2	1	1	1	1	0	2	0	0	0	0	0	2	2	0	1	2	0	0	2	2	0	1	1	0	1	1	2	1	2	0	0	1
362	1	2	0	1	0	0	2	2	1	1	1	0	2	0	2	0	0	0	2	2	2	0	2	0	0	1	0	0	1	1	1	2	2	0	1	1	1	0	1	1	0	0	0	2	0	0	0	0	0
363	0	1	2	0	1	1	2	2	1	1	1	0	1	0	1	0	1	1	1	1	2	0	2	0	0	0	0	2	2	2	1	0	0	0	1	1	1	1	0	0	0	1	0	1	1	0	0	0	1
364	0	1	1	1	0	1	1	2	2	0	0	0	1	0	1	0	1	0	2	1	2	0	2	0	0	1	0	0	2	1	0	1	2	0	1	2	1	0	1	1	0	1	1	2	1	1	0	1	1
365	1	2	1	2	0	0	1	1	2	1	0	0	1	0	1	0	1	1	1	0	1	0	2	0	0	2	1	1	2	2	0	0	2	0	0	2	2	0	1	1	0	1	1	2	1	2	0	0	1
366	0	2	1	0	0	1	1	1	1	1	1	1	1	0	0	0	1	0	2	2	2	0	1	0	0	2	0	0	2	1	0	0	0	0	0	2	2	0	1	1	0	0	0	2	1	1	0	0	1
367	1	0	2	0	0	0	2	2	1	1	0	0	0	0	0	0	2	2	0	0	1	0	2	0	0	2	0	1	1	2	2	0	2	0	0	2	2	1	0	0	0	0	0	2	0	0	0	0	0
368	0	1	2	1	0	0	1	1	2	2	0	0	1	0	1	0	2	0	1	1	1	0	1	0	0	1	0	1	1	1	1	0	1	1	0	2	1	1	0	0	0	0	0	2	0	2	0	0	0
369	1	0	2	0	0	0	0	0	2	2	0	0	0	0	0	0	0	0	1	1	2	0	2	0	0	1	0	0	1	2	1	1	1	0	1	1	2	1	0	0	1	1	1	2	1	2	0	0	1
370	1	1	1	0	0	0	2	2	1	0	0	0	2	0	2	0	1	0	2	2	2	0	1	1	1	1	0	0	2	1	0	2	1	0	0	2	2	0	1	1	0	0	0	2	1	1	0	0	2
371	1	0	2	0	0	0	2	2	0	0	0	1	1	0	1	0	2	1	1	1	2	0	2	0	0	1	0	0	2	2	0	0	0	0	0	2	2	0	0	0	0	1	0	1	1	1	0	0	0
372	0	0	2	0	0	0	0	1	2	1	1	0	0	0	0	0	1	1	1	1	1	0	2	0	0	1	0	0	2	2	0	0	2	0	0	2	1	0	0	0	0	0	1	1	0	1	0	0	1
373	0	1	2	1	0	0	2	2	1	1	1	0	0	0	0	0	1	1	1	1	2	0	2	0	0	1	0	0	2	2	0	1	2	0	1	2	2	1	1	1	0	0	1	1	1	0	0	0	0
374	0	0	2	0	0	0	0	1	2	1	0	0	0	0	0	0	1	1	1	1	1	0	1	1	1	0	1	1	2	2	0	1	1	2	1	1	1	0	1	1	0	0	0	2	0	0	0	0	1
375	0	1	2	0	0	0	2	2	1	1	0	0	0	0	0	0	2	1	2	2	1	0	2	0	0	0	1	1	2	2	1	0	1	0	0	2	2	0	2	2	1	1	1	2	0	0	0	0	0
376	1	2	0	1	0	0	1	2	2	1	0	1	0	0	0	0	1	1	1	1	2	0	0	1	1	1	0	0	2	2	1	2	2	0	2	0	1	0	0	0	0	0	0	1	1	1	0	0	0
377	1	1	1	0	1	1	1	1	1	1	1	0	0	0	0	0	1	1	1	1	2	0	1	0	0	1	0	0	2	2	0	2	2	0	0	2	2	1	1	1	0	1	0	1	0	0	1	0	1
378	0	0	2	0	0	0	1	1	1	1	0	1	1	0	1	0	1	1	1	1	1	0	2	0	0	2	0	0	2	2	1	2	1	0	1	1	2	0	2	2	1	0	0	0	0	0	0	0	1
379	0	2	2	1	0	0	1	1	1	1	1	0	1	0	1	0	2	1	1	1	1	0	2	0	0	1	0	0	2	2	0	2	1	0	1	1	2	1	1	1	0	1	1	1	1	0	0	0	1
380	0	2	1	0	0	0	1	1	1	1	1	1	1	0	0	0	2	1	2	1	2	1	2	0	0	0	0	1	1	2	2	0	2	0	1	2	1	0	0	0	0	0	0	1	0	1	0	0	1
381	1	2	1	0	0	0	0	1	2	1	0	1	1	0	0	0	1	1	1	1	1	0	2	0	0	2	0	0	1	1	1	0	2	0	2	1	2	0	1	1	0	0	0	2	1	1	1	0	1
382	0	1	0	0	0	0	0	0	2	1	0	0	0	0	0	0	2	0	1	2	2	0	2	0	0	0	0	0	2	1	1	2	2	0	2	0	2	0	0	0	0	1	0	1	1	0	0	0	0
383	0	1	1	0	0	0	2	2	0	0	1	0	1	1	0	1	1	0	2	1	2	0	2	0	0	0	1	0	2	2	0	0	2	0	2	1	1	0	0	0	0	0	0	2	0	0	1	0	2
384	1	2	0	0	0	0	1	1	1	1	1	0	1	0	1	0	1	1	1	1	1	0	2	0	0	2	0	1	2	2	0	0	1	0	1	1	2	0	0	0	0	0	0	2	0	1	0	2	2
385	1	1	2	1	0	0	2	2	0	0	0	1	1	0	1	0	0	1	0	0	2	0	0	0	0	0	0	2	1	1	2	1	1	0	1	1	2	0	1	1	0	0	0	1	1	0	0	0	0
386	0	2	0	0	0	0	2	2	1	1	0	1	1	1	0	1	1	0	1	2	2	0	2	0	0	2	1	1	2	2	0	1	2	0	1	2	1	0	1	0	1	0	0	1	0	0	0	0	1
387	1	1	1	0	1	1	1	1	1	1	0	1	1	0	0	0	1	2	0	0	1	0	2	0	0	1	0	1	1	1	1	0	0	0	1	1	1	0	1	0	1	1	0	1	0	1	0	0	0
388	0	2	0	1	0	0	1	1	2	2	0	0	0	0	0	0	0	1	1	1	1	0	1	0	0	0	0	0	2	1	0	0	0	0	0	1	2	0	2	2	0	0	0	2	0	1	0	0	0
389	1	0	2	0	0	0	1	2	1	0	0	0	0	0	0	0	0	2	0	1	1	0	2	0	0	1	1	0	2	2	0	1	1	0	1	2	2	1	1	1	0	0	1	2	1	1	0	0	0
390	0	2	0	0	0	0	1	1	2	0	0	0	0	0	0	0	2	0	1	1	1	0	2	0	0	0	0	0	2	2	0	0	2	0	0	2	1	0	1	1	0	0	0	1	0	0	0	0	0
391	1	2	0	0	0	0	0	0	2	1	1	0	0	0	0	0	1	2	0	0	0	0	1	0	0	1	0	0	2	2	0	0	2	0	1	1	1	0	0	0	0	0	0	1	0	0	0	0	0
392	1	1	1	1	0	0	1	1	1	0	0	0	1	1	0	0	2	0	2	2	2	0	2	0	0	1	0	0	2	2	1	1	2	1	0	2	1	1	0	0	0	1	1	2	0	0	0	0	0
393	1	0	2	0	0	0	1	2	1	0	1	1	1	0	0	0	2	2	1	1	1	0	2	0	0	1	0	0	2	2	1	0	2	0	2	1	2	1	1	1	1	0	0	2	0	1	0	0	1
394	1	1	1	0	1	1	1	1	2	0	0	0	1	0	1	0	0	1	1	1	1	0	2	0	0	2	0	0	2	2	0	0	1	1	1	1	1	0	1	1	0	1	0	1	1	0	0	1	2
395	0	2	0	0	0	0	1	1	2	1	0	1	2	0	1	1	0	1	1	1	2	0	1	0	0	0	0	0	2	2	1	1	2	0	0	2	1	1	0	0	0	0	0	2	0	1	0	0	1
396	1	1	1	1	0	0	1	1	1	0	1	0	0	0	0	0	2	1	1	1	1	0	2	0	0	2	0	0	1	1	2	0	0	0	0	1	2	0	1	1	0	0	0	2	0	1	0	1	2
397	1	1	2	1	0	0	2	2	0	0	1	0	1	0	1	0	1	1	1	2	2	0	0	0	0	1	0	1	1	1	1	2	1	0	1	0	1	0	0	0	0	0	0	2	0	0	0	0	1
398	0	1	1	0	0	1	2	2	1	1	0	0	0	0	0	0	2	0	2	2	2	0	2	0	0	0	0	1	2	1	2	0	1	1	1	1	1	0	0	0	0	1	1	2	0	2	0	0	1
399	0	0	2	0	0	0	1	2	1	0	0	0	1	0	1	0	1	0	2	2	2	0	2	0	0	1	0	1	0	0	2	0	2	2	1	2	1	0	1	1	0	1	1	2	1	0	0	0	0
400	0	2	0	0	0	0	2	2	1	1	1	0	0	0	0	0	1	1	1	1	1	0	1	1	1	1	0	0	2	1	0	0	0	0	0	2	0	0	1	1	0	1	1	1	0	0	0	0	0
401	0	1	2	1	0	0	2	2	1	1	0	0	1	0	1	0	2	0	2	2	2	0	2	0	0	2	0	2	1	1	1	1	2	0	0	2	2	0	2	2	1	0	0	2	0	0	0	0	0
402	1	1	1	1	0	0	0	0	2	1	0	0	0	0	0	0	2	2	0	1	2	0	1	1	1	1	0	0	2	1	1	0	1	0	0	2	0	0	0	0	0	0	0	2	1	1	1	0	2
403	1	2	1	1	0	0	1	1	2	2	0	0	1	0	1	0	1	1	1	1	1	0	2	0	0	0	1	1	2	2	0	0	1	0	1	1	2	0	2	1	1	1	0	0	0	0	0	0	1
404	1	1	2	1	0	0	2	2	1	0	1	0	0	0	0	0	0	2	0	1	1	0	2	0	0	0	0	0	2	2	0	0	2	2	1	1	0	0	1	0	1	0	0	1	0	0	0	0	1
405	0	1	1	0	0	0	1	1	2	2	0	0	1	0	1	0	2	0	2	2	2	0	1	1	1	1	0	1	2	2	1	1	1	0	0	2	2	1	0	0	1	0	1	2	1	1	0	0	0
406	1	0	2	2	1	1	1	2	2	1	0	1	1	0	1	1	0	1	1	1	1	0	1	0	0	0	0	0	2	2	1	2	2	1	0	2	2	0	1	1	0	0	0	1	0	1	0	0	1
407	0	1	1	0	0	0	1	1	1	1	0	1	1	0	0	0	0	2	0	0	0	0	2	0	0	1	0	0	2	2	0	0	1	1	0	2	0	0	1	1	0	0	0	2	0	0	0	0	0
408	1	2	1	0	0	0	1	1	2	2	0	1	1	0	1	1	1	1	1	1	1	0	2	0	0	0	0	0	2	2	2	0	2	1	1	1	1	0	1	1	0	0	0	2	0	2	0	0	0
409	0	2	0	0	0	0	1	1	2	2	0	0	1	0	1	1	1	1	1	1	2	0	2	0	0	1	0	0	2	2	1	2	2	0	1	1	2	1	1	1	0	0	0	2	0	1	0	0	1
410	1	1	1	1	0	0	1	2	2	1	0	0	0	0	0	0	1	2	0	0	0	0	2	0	0	1	0	0	1	1	1	1	2	0	0	2	1	0	2	2	0	0	0	2	1	1	0	0	1
411	1	2	0	0	0	0	2	2	1	1	0	0	0	0	0	0	1	0	2	2	2	0	2	0	0	0	0	0	2	2	0	0	2	0	0	2	0	1	0	0	0	0	0	1	0	0	1	0	2
412	1	0	2	0	0	0	1	2	2	1	0	2	2	0	2	1	2	1	1	1	2	0	2	0	0	1	0	0	2	2	1	0	2	0	1	2	1	0	0	0	0	0	0	1	1	0	0	0	0
413	1	1	1	1	0	0	2	2	0	0	0	0	1	0	1	0	2	2	1	1	2	0	2	0	0	1	0	0	2	2	1	0	1	1	0	2	1	0	1	1	0	1	0	0	2	0	0	0	2
414	0	2	0	0	0	0	1	1	1	1	0	0	0	0	0	0	1	1	1	1	1	0	2	0	0	2	0	0	2	2	0	0	2	0	0	2	2	1	0	0	0	1	0	0	0	1	0	0	1
415	0	1	0	0	0	0	2	2	1	1	0	0	0	0	0	0	1	2	1	1	1	0	2	0	0	1	0	0	2	2	0	1	1	1	2	1	2	1	1	1	0	0	0	2	1	0	0	0	1
416	1	1	2	0	0	0	0	0	2	2	0	0	0	0	0	0	1	1	1	0	1	0	2	0	0	1	1	0	2	2	1	2	2	0	1	1	0	0	0	0	0	0	1	2	1	1	0	0	2
417	0	1	1	0	0	0	1	1	2	1	0	0	1	0	1	0	1	0	2	2	2	0	1	0	0	1	0	0	2	2	0	1	2	0	1	2	0	0	1	1	0	2	2	2	1	1	0	0	0
418	0	0	2	0	2	2	2	2	1	0	1	1	1	0	1	1	1	1	1	1	1	0	2	0	0	0	0	1	1	1	2	0	0	0	0	1	2	1	1	1	0	0	0	1	0	0	0	0	0
419	1	2	1	1	0	0	2	2	0	0	2	1	2	0	2	0	2	1	1	1	2	0	2	0	0	1	0	2	1	1	1	1	0	0	1	1	2	1	1	1	1	1	1	2	0	0	0	1	2
420	0	2	0	0	0	0	1	1	2	2	0	0	0	0	0	0	1	1	1	0	0	0	2	0	0	1	0	1	1	0	1	1	2	0	0	2	0	0	0	0	0	0	0	2	1	1	1	0	1
421	0	0	1	0	0	0	2	2	1	0	0	0	1	0	1	0	2	1	1	1	1	0	2	0	0	0	0	1	1	1	1	1	1	1	0	2	1	0	2	2	0	0	0	2	0	0	0	0	0
422	0	2	1	0	0	0	1	1	1	1	1	0	0	0	0	0	0	1	1	1	0	0	2	0	0	0	0	0	1	1	2	1	1	0	0	2	0	1	0	0	0	0	0	2	0	0	0	0	1
423	0	0	2	0	2	2	2	2	2	2	0	1	1	0	0	0	2	2	0	0	1	0	0	0	0	0	0	0	2	2	1	1	2	0	1	1	1	0	1	1	0	0	0	0	1	0	0	2	2
424	0	2	0	0	0	0	0	0	2	1	0	0	0	0	0	0	1	0	2	2	2	0	2	0	0	0	0	1	2	2	2	0	0	0	2	2	2	0	1	1	0	0	0	2	1	0	0	0	2
425	1	1	1	1	0	0	1	1	1	1	1	0	0	0	0	0	0	0	2	2	2	0	2	0	0	1	0	0	2	2	1	2	1	0	0	2	1	1	0	0	0	0	0	2	0	2	1	0	1
426	1	2	1	2	0	0	1	1	1	1	0	0	1	1	0	0	1	0	2	1	2	0	2	0	0	0	0	0	2	2	1	0	1	1	1	1	1	0	1	1	0	0	0	0	2	1	1	1	2
427	1	1	1	0	1	1	0	0	1	1	1	1	1	0	0	0	1	0	1	2	2	1	2	0	0	0	0	0	2	2	0	2	2	0	1	1	1	0	0	0	0	0	0	2	1	0	0	0	0
428	1	1	1	0	0	0	2	2	0	0	0	1	2	0	1	0	1	1	1	1	1	0	2	0	0	0	0	1	2	2	0	1	2	0	0	2	1	0	1	0	1	1	1	2	2	0	0	0	0
429	0	2	1	0	0	0	1	1	1	1	0	1	2	0	2	0	0	1	1	1	1	0	1	1	1	2	0	0	2	2	1	0	1	1	0	2	0	0	0	0	0	1	1	2	0	0	0	0	0
430	0	1	1	0	1	1	1	1	2	2	0	0	0	0	0	0	2	1	1	1	2	0	2	0	0	0	0	0	2	2	1	0	1	0	1	1	1	0	1	1	0	0	0	1	0	0	1	1	2
431	1	2	1	0	0	0	0	1	2	1	0	1	2	0	2	0	2	0	2	2	2	1	0	1	1	1	1	1	2	2	0	0	2	0	0	2	1	1	0	0	0	0	0	2	0	2	0	0	1
432	0	0	2	0	0	0	0	0	2	2	0	0	0	0	0	0	1	0	1	2	2	0	2	0	0	1	0	0	2	2	0	0	1	1	0	2	1	1	0	0	0	1	0	1	0	0	0	1	0
433	0	2	0	1	0	0	2	2	1	1	0	1	1	0	0	0	1	1	1	1	1	0	2	0	0	1	0	0	2	1	0	1	1	0	1	1	2	0	1	1	0	0	0	1	1	0	0	0	1
434	1	1	1	0	0	0	1	1	2	2	0	1	1	0	0	0	1	0	1	1	2	0	2	0	0	1	0	0	2	2	0	0	0	0	0	2	2	1	1	1	0	0	0	1	0	0	0	0	0
435	1	2	0	0	0	0	1	1	1	1	1	0	2	0	1	0	1	0	1	1	1	0	2	0	0	0	0	1	2	2	2	0	0	0	1	1	2	0	2	2	1	0	0	1	0	0	0	0	2
436	0	0	2	1	1	1	1	0	2	1	0	0	0	0	0	0	2	0	2	2	2	0	0	0	0	0	0	0	2	2	2	0	1	0	1	1	2	1	1	1	0	0	0	1	0	0	0	0	0
437	0	1	2	0	1	1	2	2	0	0	0	0	1	0	0	0	1	1	1	1	1	0	2	0	0	2	0	0	2	2	0	0	0	0	0	2	2	0	1	1	0	0	0	0	0	0	0	0	0
438	0	2	1	1	0	0	0	0	2	2	0	0	1	0	0	0	1	2	0	0	2	0	1	0	0	0	0	0	2	2	0	2	1	0	0	2	0	0	0	0	0	1	1	2	1	0	0	1	0
439	1	2	1	0	0	0	0	0	2	2	0	0	1	0	1	0	1	1	1	1	1	0	2	0	0	1	0	0	2	2	0	0	1	2	1	1	2	2	0	0	0	0	0	2	1	0	1	0	1
440	0	2	1	1	0	0	0	1	2	1	0	0	0	0	0	0	2	1	2	2	1	1	2	0	0	0	0	2	2	2	2	0	1	0	0	2	2	0	2	1	1	1	1	2	1	1	0	0	1
441	1	2	1	0	1	1	1	2	0	0	1	0	0	0	1	0	2	0	2	2	2	0	2	0	0	1	0	1	2	2	1	0	1	1	1	1	1	0	1	1	0	1	1	2	0	0	0	1	0
442	0	1	1	1	0	0	0	0	2	2	0	1	1	0	0	0	0	0	2	1	2	0	2	0	0	0	0	0	2	2	0	1	1	2	1	2	1	1	0	0	0	0	0	2	0	0	0	1	0
443	0	1	1	0	0	0	0	1	2	1	0	0	1	0	0	0	2	0	2	2	2	0	1	0	0	1	0	0	2	2	1	0	1	1	0	2	0	0	0	0	0	0	0	0	0	0	0	2	2
444	0	0	2	1	0	0	0	1	2	0	0	0	1	0	1	0	0	2	0	0	0	0	2	0	0	1	0	0	2	2	0	0	2	2	0	2	0	0	1	1	0	0	0	1	0	0	0	1	0
445	0	0	2	0	1	1	1	2	2	1	0	1	1	0	1	0	1	1	1	1	2	0	2	0	0	1	1	1	2	2	0	0	2	1	1	2	1	0	0	0	0	0	1	1	0	1	1	0	2
446	1	0	2	0	0	0	0	0	2	2	0	0	1	0	1	0	2	1	1	1	2	0	2	0	0	1	0	1	2	2	1	0	2	1	2	2	2	0	1	1	0	0	0	1	1	0	0	2	2
447	0	1	1	0	1	1	1	1	2	2	0	0	1	0	1	0	0	1	1	1	2	0	1	0	0	0	0	1	2	2	1	1	1	1	1	1	1	0	2	2	0	0	0	1	0	0	1	0	1
448	0	1	2	1	0	0	2	2	1	1	1	1	1	0	1	0	1	0	2	2	2	0	2	0	0	1	0	1	2	2	1	0	1	0	1	1	1	1	0	0	0	0	1	1	1	0	0	2	2
449	0	1	2	0	0	0	0	0	2	1	0	0	0	0	0	0	0	0	2	2	2	0	2	0	0	2	0	0	2	2	2	2	2	0	1	1	2	0	1	1	0	0	0	1	0	0	0	0	1
450	0	1	2	1	0	0	0	1	2	0	0	0	1	0	1	0	0	1	1	1	1	0	2	0	0	1	0	0	1	1	1	0	1	0	0	2	1	0	1	1	0	0	0	1	1	0	1	0	1
451	0	0	2	0	0	0	2	2	1	1	1	0	0	0	0	0	1	2	1	1	1	1	2	0	0	2	0	1	1	1	1	1	0	0	0	2	1	0	0	0	0	0	0	0	2	1	0	0	1
452	1	0	2	0	1	1	1	1	1	1	1	0	0	0	0	0	1	2	1	2	2	0	1	1	1	1	0	0	2	2	1	0	2	2	1	2	1	0	1	1	0	0	0	1	0	0	0	1	1
453	0	0	2	0	0	0	2	2	0	0	1	0	0	0	0	0	0	0	2	2	2	0	2	0	0	2	0	1	2	2	1	0	1	1	1	2	2	0	2	2	0	1	1	2	1	2	1	0	1
454	0	0	2	0	0	0	0	1	1	1	1	1	1	0	0	0	0	1	2	2	2	0	2	0	0	1	1	0	2	2	1	1	2	0	1	2	2	1	1	1	1	0	0	2	0	0	0	0	2
455	0	0	2	0	0	1	0	0	2	2	0	0	0	0	0	0	1	1	1	1	1	0	2	0	0	1	0	0	2	2	0	2	1	0	1	1	2	1	1	1	1	1	0	1	0	0	0	1	1
456	0	0	2	1	1	1	1	2	2	1	0	0	0	0	0	0	1	0	1	1	1	0	2	0	0	0	0	0	2	2	0	0	1	0	1	1	1	0	0	0	1	0	0	0	0	1	0	0	1
457	1	1	1	0	0	0	1	1	1	1	0	0	1	0	1	0	1	2	0	1	1	0	1	1	1	1	0	0	2	2	1	0	1	0	0	2	1	1	0	0	0	1	1	2	1	1	1	0	1
458	0	2	0	0	0	0	2	2	0	0	0	2	2	0	2	1	1	0	2	2	2	0	2	0	0	1	0	0	2	2	1	0	2	1	1	2	0	0	0	0	0	1	1	2	1	0	0	0	1
459	1	2	0	1	0	0	1	2	1	0	0	0	1	0	1	0	0	2	0	1	1	1	2	0	0	1	0	1	2	1	2	1	2	0	0	2	0	0	0	0	0	1	1	2	1	1	0	0	0
460	1	0	2	2	1	1	1	2	1	0	1	0	0	0	0	0	2	1	2	1	2	0	1	1	1	1	0	2	2	2	2	1	2	0	1	1	2	0	1	0	1	0	0	1	0	0	0	0	1
461	0	1	1	1	0	0	1	1	2	2	0	0	0	0	0	0	1	1	1	1	2	0	2	0	0	0	0	1	2	2	1	2	1	0	0	2	1	1	0	0	0	0	0	0	1	0	0	0	0
462	1	2	0	0	0	0	1	1	2	1	0	0	0	0	0	0	1	1	1	1	1	0	0	1	1	1	0	0	2	2	0	0	2	0	2	1	1	0	1	1	0	0	0	1	1	1	1	1	2
463	0	1	1	0	0	0	2	2	1	1	0	1	1	0	0	0	1	1	2	2	2	0	2	0	0	0	0	0	1	1	1	0	1	0	1	2	1	0	1	1	0	1	1	2	1	1	0	0	0
464	1	1	2	1	0	0	1	2	2	1	0	1	1	0	1	0	2	0	2	2	2	0	2	0	0	1	0	0	2	2	0	1	2	0	1	2	1	0	0	0	0	0	0	2	0	0	0	0	0
465	1	0	2	1	0	0	0	0	2	2	0	0	1	0	1	0	1	2	0	0	2	0	2	0	0	1	0	0	1	1	2	1	1	0	0	2	0	0	0	0	0	0	0	2	0	0	0	1	1
466	0	1	2	1	0	0	0	1	2	1	0	0	0	0	0	0	1	0	2	2	2	0	0	1	1	1	0	2	2	2	0	2	1	1	0	2	0	0	0	0	0	0	0	1	0	0	0	0	1
467	1	1	2	0	0	0	0	1	2	1	0	0	1	0	1	0	1	2	0	0	1	0	2	0	0	0	0	0	2	2	2	0	1	1	0	2	1	0	0	0	0	1	0	0	0	0	1	0	1
468	0	1	2	0	0	0	1	1	2	2	0	0	0	0	0	0	2	0	2	2	2	0	2	0	0	1	0	0	2	2	0	0	1	0	1	1	0	0	0	0	0	0	0	2	0	0	0	0	2
469	1	1	2	0	1	1	2	2	1	1	1	1	1	0	0	0	0	0	2	1	2	0	2	0	0	2	0	0	2	2	1	0	1	1	0	2	2	0	0	0	0	0	0	1	0	0	0	0	1
470	1	1	2	1	0	0	2	2	0	0	0	1	2	0	0	0	1	1	1	1	2	0	2	0	0	1	0	0	2	2	0	0	1	0	1	1	1	0	0	0	0	0	0	1	1	0	0	0	2
471	0	2	0	0	0	0	1	1	0	0	0	1	1	0	1	0	1	1	1	0	0	0	2	0	0	2	1	0	2	2	0	1	2	0	0	2	1	0	1	1	0	1	1	2	1	0	0	0	1
472	1	1	1	0	0	0	1	1	2	1	0	0	0	0	0	0	1	1	1	1	1	0	2	0	0	0	0	2	0	0	2	1	2	0	0	2	0	0	0	0	0	1	1	2	1	1	0	0	0
473	0	0	2	0	1	1	1	2	1	0	1	0	0	0	0	0	1	1	1	1	1	0	2	0	0	0	0	0	2	2	1	1	1	0	2	1	2	1	1	1	0	0	0	2	0	0	0	0	1
474	0	0	2	0	1	1	1	2	1	0	1	0	0	0	0	0	1	2	0	1	1	0	2	0	0	1	0	1	2	2	1	1	0	0	1	1	2	1	1	1	0	0	0	1	0	1	0	0	0
475	1	1	1	0	0	0	1	1	1	1	1	0	0	0	0	0	2	2	1	1	2	1	1	0	0	1	0	0	2	2	0	1	1	1	1	2	1	0	2	2	0	1	1	2	1	2	0	0	1
476	0	0	2	0	1	1	2	2	1	1	1	0	0	0	0	0	1	1	1	1	1	1	1	0	0	0	0	0	2	2	0	2	1	0	1	1	0	0	0	0	0	0	0	1	0	0	0	0	1
477	1	0	2	0	1	1	1	1	1	1	1	0	0	0	0	0	1	0	2	2	2	0	2	0	0	0	0	1	2	2	0	1	1	0	1	1	2	1	1	1	0	0	0	0	0	0	0	0	0
478	1	2	0	0	0	0	2	2	1	1	0	0	2	0	2	0	2	1	2	1	2	0	2	0	0	1	0	0	2	2	2	0	1	0	1	1	1	0	1	0	1	1	1	2	1	0	0	0	1
479	0	2	1	1	0	0	1	1	1	1	0	0	0	0	0	0	1	0	2	2	2	0	2	0	0	2	0	0	2	1	0	2	2	0	2	0	2	1	0	0	0	1	0	0	2	0	0	0	1
480	0	0	2	0	0	0	1	1	2	2	0	0	1	0	1	0	1	1	1	0	0	0	2	0	0	2	0	2	1	1	2	0	2	0	0	2	2	0	1	1	0	0	0	2	0	0	0	0	2
481	1	2	0	0	0	0	1	1	1	1	1	0	1	0	1	0	1	1	2	2	2	0	0	0	0	0	0	0	2	2	0	1	1	0	2	1	2	1	0	0	0	0	0	1	0	0	0	0	1
482	0	1	1	0	0	0	1	1	2	2	0	0	0	0	0	0	1	2	0	0	2	1	2	0	0	1	0	0	2	2	0	0	1	0	1	1	1	0	2	2	0	0	0	1	0	0	0	0	0
483	0	0	2	0	0	0	1	2	2	1	0	1	1	0	0	0	2	0	2	2	2	0	2	0	0	1	1	1	2	2	0	0	1	1	0	2	1	0	0	0	0	0	0	2	1	0	2	0	2
484	1	0	2	0	1	1	0	0	2	2	0	0	0	0	0	0	1	2	0	1	1	0	1	0	0	1	0	0	2	2	0	0	1	1	1	2	1	0	0	0	0	1	0	1	0	0	0	0	0
485	1	1	1	1	0	0	1	1	1	1	1	1	1	0	1	1	2	1	1	1	1	0	1	0	0	1	0	1	2	2	0	0	1	1	1	2	1	1	0	0	0	0	0	1	0	0	0	0	1
486	0	1	2	2	0	0	0	1	2	0	0	0	0	0	0	0	0	2	1	2	2	0	2	0	0	1	0	0	2	2	0	1	1	1	0	2	1	0	1	1	0	1	1	2	1	1	0	1	1
487	0	0	2	1	1	1	2	2	1	1	1	0	0	0	0	0	2	0	1	2	2	0	2	0	0	0	0	0	2	2	0	0	2	2	0	2	1	1	0	0	0	0	0	1	0	1	0	0	0
488	0	0	2	0	1	1	1	1	1	1	1	1	2	0	1	0	1	0	2	2	2	0	2	0	0	1	0	0	2	2	0	1	0	0	1	1	1	1	0	0	0	0	0	1	0	0	0	1	1
489	1	2	0	0	0	0	2	2	0	0	2	0	1	0	0	0	2	1	1	1	2	0	2	0	0	2	0	0	2	2	0	2	2	0	1	1	0	0	0	0	0	1	0	1	1	1	1	0	1
490	1	1	2	1	0	0	1	2	1	0	0	0	0	0	0	0	0	1	1	1	1	0	2	0	0	1	0	0	2	2	0	0	0	0	0	2	1	1	0	0	0	1	1	2	2	0	0	0	1
491	0	1	1	0	1	1	0	0	2	2	0	1	1	0	0	0	2	1	1	1	2	0	2	0	0	1	0	0	2	2	0	1	1	0	1	2	1	0	0	0	0	2	2	2	1	1	0	0	0
492	0	2	0	0	0	0	1	2	1	0	1	2	2	1	0	1	1	1	1	1	2	0	2	0	0	0	0	0	2	2	0	1	1	0	0	2	1	0	1	1	0	0	0	1	0	0	0	0	1
493	0	2	0	1	0	0	1	1	2	2	0	1	1	0	0	0	1	1	1	1	2	0	2	0	0	1	0	2	2	2	0	0	1	1	0	2	0	0	0	0	0	0	0	2	0	2	1	0	1
494	1	1	1	1	1	1	1	1	2	2	1	0	2	0	1	0	0	1	1	1	1	0	2	0	0	0	0	0	2	1	0	1	1	1	0	2	1	0	1	1	1	1	1	2	2	2	0	0	1
495	0	1	1	0	0	0	1	1	1	1	0	1	1	0	0	0	2	1	1	1	1	0	0	0	0	0	0	1	2	1	2	0	2	2	0	2	0	0	0	0	0	0	0	2	0	1	0	0	0
496	1	2	1	0	0	0	1	1	1	1	0	1	1	0	0	0	0	0	2	1	2	2	0	0	0	1	0	1	1	1	1	1	1	2	1	2	0	0	0	0	0	1	1	2	0	0	0	0	2
497	1	2	1	0	0	0	0	0	2	2	0	0	0	0	0	0	1	1	1	1	2	0	2	0	0	1	0	0	2	2	1	2	2	0	2	0	2	1	0	0	0	0	0	1	0	0	0	0	1
498	1	0	2	0	1	1	2	2	1	1	0	1	1	0	0	0	1	2	0	1	1	0	0	0	0	0	0	0	1	1	1	2	1	0	1	0	2	0	1	1	0	0	0	2	0	0	0	1	2
499	1	1	1	0	1	1	2	2	1	0	1	0	0	0	0	0	0	0	1	1	1	0	1	1	1	1	0	0	2	2	0	0	1	0	1	1	1	0	0	0	0	1	0	0	1	1	0	0	2
500	0	0	2	0	0	0	2	2	2	2	0	1	1	0	0	0	1	1	1	1	1	0	2	0	0	1	0	0	2	2	1	0	0	0	0	2	0	1	0	0	0	2	2	2	0	1	0	0	1
501	0	1	2	1	0	0	1	1	2	2	0	1	1	0	0	0	1	1	1	1	1	0	2	0	0	1	0	1	2	1	2	0	2	1	1	2	2	0	2	2	0	0	0	1	0	1	0	0	0
502	1	0	2	0	2	2	1	1	2	1	0	0	0	0	0	0	1	1	1	0	0	0	2	0	0	1	0	0	2	2	1	0	1	1	0	2	1	0	1	1	0	1	1	2	1	0	0	0	1
503	1	1	1	0	0	0	1	1	2	1	0	0	1	0	1	0	2	1	1	1	2	0	2	0	0	2	0	0	2	1	0	0	1	1	2	0	1	0	1	1	0	0	0	2	0	1	0	0	2
504	1	2	0	1	0	0	1	2	1	0	1	1	1	0	1	1	1	1	1	1	1	0	2	0	0	2	0	1	2	2	0	1	1	1	2	0	1	1	0	0	0	1	1	2	0	0	0	1	0
505	0	1	2	0	0	0	1	1	2	2	0	0	1	0	1	0	2	0	2	2	2	0	2	0	0	1	0	0	2	2	1	1	1	1	1	1	2	0	1	0	1	0	0	2	1	1	0	0	0
506	0	1	2	0	0	0	1	2	2	0	0	1	1	0	0	0	0	0	1	1	1	0	2	0	0	0	1	0	2	1	0	1	1	0	1	1	1	0	1	1	0	1	0	0	1	1	0	0	1
507	1	1	1	0	0	0	1	2	2	1	0	1	1	0	0	0	2	0	2	2	2	0	1	0	0	1	0	0	2	2	0	2	1	0	0	2	0	0	1	1	0	0	0	1	0	0	0	1	1
508	1	0	2	1	1	1	2	2	1	1	1	0	1	0	1	0	1	1	1	1	2	0	2	0	0	1	0	1	2	2	1	2	1	0	1	1	2	1	1	1	0	1	1	2	1	1	0	1	0
509	1	1	2	0	0	0	1	1	1	1	0	0	0	0	0	0	0	1	0	0	2	0	2	0	0	1	0	0	1	1	2	0	1	1	0	2	2	0	0	0	0	0	0	0	0	0	1	1	2
510	1	2	0	0	1	1	1	2	1	0	1	0	0	0	0	0	1	0	2	2	2	0	2	0	0	0	0	0	1	1	2	0	2	0	1	2	0	0	0	0	0	0	0	1	1	0	0	0	0
511	0	1	1	0	0	0	2	2	2	2	0	0	1	0	1	0	0	1	1	1	0	0	2	0	0	0	0	0	2	2	1	1	0	0	0	2	0	0	1	1	0	0	0	2	0	0	0	0	1
512	0	1	1	0	1	1	2	2	0	0	0	0	0	0	0	0	1	1	2	2	2	0	1	0	0	1	0	1	2	2	0	0	0	0	0	2	2	1	0	0	1	0	0	2	0	0	0	0	0
513	0	2	1	1	0	0	1	1	1	1	1	0	1	0	1	0	2	0	1	1	1	0	1	0	0	1	0	1	1	1	2	1	2	0	0	2	1	0	2	2	1	0	0	2	0	1	0	0	1
514	0	2	0	0	0	0	2	2	1	0	0	0	1	0	1	0	2	0	2	2	2	0	2	0	0	0	0	0	2	2	0	2	2	0	2	0	2	0	2	1	1	0	0	2	1	1	0	0	1
515	1	0	2	0	0	0	0	0	2	2	0	0	0	0	0	0	1	0	2	2	2	0	1	1	1	2	0	0	2	1	1	1	1	2	1	2	0	0	0	0	0	1	1	1	1	2	0	0	0
516	0	1	1	1	0	0	0	0	2	1	0	1	2	0	2	0	2	1	2	2	1	0	2	0	0	0	0	1	2	2	2	1	1	0	1	1	2	0	2	2	0	0	0	2	1	0	0	0	0
517	0	0	2	0	1	1	1	1	2	2	0	1	1	0	1	1	0	0	2	2	2	0	1	0	0	1	0	1	1	1	2	1	1	2	1	2	2	0	1	1	0	0	0	1	0	0	1	0	1
518	1	1	1	0	0	0	2	2	1	1	1	0	0	0	0	0	1	1	1	1	1	0	0	0	0	1	0	0	1	1	1	1	1	2	1	2	2	1	1	1	0	0	0	1	0	1	0	0	1
519	1	1	1	0	1	1	1	2	2	0	0	0	0	0	0	0	0	1	1	0	1	0	2	0	0	0	0	0	2	1	1	0	2	0	0	2	2	0	1	1	0	0	0	2	1	0	0	0	1
520	0	1	1	0	0	1	1	1	1	1	1	1	1	0	0	0	2	0	2	2	2	0	1	0	0	1	0	0	1	1	0	0	1	1	0	2	1	1	0	0	0	0	1	2	1	1	1	0	1
521	0	2	1	1	0	0	0	1	1	1	1	1	2	0	2	0	0	1	2	2	2	1	2	0	0	2	0	1	2	2	2	0	2	0	0	2	2	0	1	0	1	0	0	2	2	0	0	1	0
522	0	0	2	0	1	1	1	1	1	0	1	0	0	0	0	0	1	1	1	1	1	0	2	0	0	2	0	1	2	2	1	2	2	0	1	1	0	0	1	1	0	0	0	2	0	0	0	0	0
523	0	0	2	0	1	1	1	1	2	2	0	0	1	0	1	0	1	1	1	1	1	0	1	0	0	2	1	0	2	2	0	0	1	0	0	2	0	0	0	0	0	0	0	2	0	0	0	0	2
524	1	0	2	1	1	1	0	1	1	0	1	1	2	1	1	1	1	1	1	0	2	0	2	0	0	2	0	0	2	2	0	0	1	0	1	2	1	0	1	1	0	0	0	2	1	0	0	0	1
525	1	0	2	0	2	2	2	2	1	1	0	0	2	1	1	1	2	0	2	2	2	0	2	0	0	2	0	0	2	2	0	1	2	0	1	1	2	1	0	0	0	0	0	1	0	1	0	0	1
526	0	2	0	0	0	0	1	1	2	1	0	1	1	0	0	0	1	0	1	1	1	1	2	0	0	1	0	0	1	2	1	1	2	0	0	2	0	0	0	0	0	1	0	1	0	1	0	0	1
527	0	0	2	0	0	0	2	2	1	0	1	1	2	0	1	0	2	2	0	0	0	0	0	0	0	0	0	0	2	2	0	0	0	0	0	2	1	0	0	0	1	0	0	1	0	0	0	0	0
528	0	1	2	0	0	0	0	0	2	2	0	0	0	0	0	0	0	2	0	0	1	0	1	0	0	1	0	0	2	2	1	1	2	1	1	2	1	0	1	0	1	1	1	1	1	0	0	0	0
529	0	1	2	0	1	1	2	2	1	1	0	0	0	0	0	0	1	0	1	1	2	0	2	0	0	2	0	0	2	2	0	2	1	0	2	0	2	0	0	0	0	0	0	1	0	1	0	0	0
530	1	1	1	0	0	0	2	2	1	0	1	0	2	0	2	1	2	2	1	1	1	0	2	0	0	0	0	0	1	1	1	0	0	0	0	2	1	0	1	1	0	0	0	0	0	0	0	0	2
531	0	2	1	0	0	0	2	2	1	1	0	0	1	0	1	0	1	1	1	1	1	0	2	0	0	1	0	0	2	2	1	1	2	1	1	2	1	0	0	0	0	0	0	2	0	2	0	1	1
532	0	2	0	0	0	0	1	2	2	1	0	0	0	0	0	0	0	2	0	1	2	0	1	1	1	1	0	0	2	2	1	0	1	1	0	2	0	0	0	0	0	0	1	2	1	1	0	0	0
533	0	1	2	0	1	1	2	2	0	0	0	0	0	0	0	0	1	0	2	1	2	0	2	0	0	0	0	0	2	2	0	2	2	0	1	1	1	0	0	0	0	1	0	1	0	0	1	0	1
534	0	1	1	0	0	0	1	1	2	2	0	0	0	0	0	0	1	1	1	0	0	0	2	0	0	0	0	0	1	1	1	1	1	2	0	2	2	0	2	2	0	0	0	2	0	1	0	0	0
535	0	1	1	0	1	1	1	1	2	2	0	1	2	0	1	0	1	1	1	1	1	0	2	0	0	1	0	0	2	1	1	0	1	0	1	1	1	0	1	1	0	0	0	0	0	0	0	0	0
536	1	1	2	0	0	0	0	1	2	1	0	0	1	0	2	0	0	1	1	1	1	0	1	1	1	2	1	0	1	1	1	0	0	0	0	2	1	0	1	1	1	0	0	2	1	0	0	0	0
537	1	2	0	1	0	0	0	0	2	2	0	1	1	0	0	0	0	2	1	2	2	0	2	0	0	0	0	0	2	2	1	1	1	1	0	2	1	0	1	1	0	1	1	1	1	1	0	1	2
538	1	1	1	0	1	1	2	2	0	0	0	2	2	1	0	1	2	1	1	1	2	0	2	0	0	0	0	0	2	2	2	2	1	0	2	0	2	0	1	1	0	1	1	2	2	2	0	0	1
539	0	1	2	1	0	0	0	0	2	2	0	0	0	0	0	0	0	1	1	1	1	0	2	0	0	1	0	0	2	2	0	0	1	0	1	1	2	0	1	0	1	1	1	1	1	1	0	0	0
540	0	1	2	1	0	0	1	1	2	2	0	0	1	0	1	0	0	0	1	1	1	0	2	0	0	1	0	0	2	2	1	0	1	0	1	1	2	0	1	0	1	0	0	2	1	0	0	0	1
541	1	0	2	1	0	0	1	1	1	1	1	1	0	0	0	0	1	0	2	2	2	0	2	0	0	0	0	0	2	2	0	2	2	0	2	0	2	1	0	0	0	0	0	1	0	0	0	0	1
542	0	0	2	0	1	1	1	1	2	2	0	1	0	0	0	0	0	0	2	2	2	1	1	0	0	1	0	0	2	2	0	2	1	0	0	2	2	0	0	0	0	0	0	1	0	0	1	0	2
543	1	0	2	1	0	0	1	1	1	1	1	0	0	0	0	0	2	0	2	2	2	0	2	0	0	1	0	0	2	2	0	2	1	0	2	0	1	0	2	2	0	2	1	2	1	0	0	0	1
544	0	2	0	0	0	0	2	2	1	1	0	1	1	0	2	0	1	0	2	2	2	0	2	0	0	1	0	1	2	2	0	0	2	0	0	2	1	0	0	0	0	1	1	2	1	1	1	0	1
545	0	1	0	0	0	0	0	1	2	0	0	1	1	0	0	0	1	0	1	1	1	0	2	0	0	1	0	1	2	2	1	0	0	0	0	2	2	0	2	2	0	0	0	2	1	1	0	0	0
546	1	1	2	0	0	0	1	1	2	2	0	0	1	0	1	0	2	2	0	0	0	1	2	0	0	2	0	1	2	2	0	0	2	1	2	2	1	1	0	0	0	1	0	0	1	1	1	1	2
547	1	0	2	0	1	1	2	2	0	0	1	1	1	0	0	0	2	0	2	2	2	0	1	0	0	1	0	0	2	2	0	0	0	0	0	2	1	0	0	0	0	0	0	2	1	0	1	0	1
548	0	0	2	0	0	0	2	2	1	0	0	1	1	0	2	0	1	1	2	2	2	0	1	1	1	0	0	0	2	2	1	2	2	0	2	0	0	1	0	0	0	0	0	1	0	0	0	0	0
549	0	2	0	0	0	0	1	2	2	1	0	0	1	0	1	0	1	1	1	1	1	0	2	0	0	1	0	0	2	2	1	1	1	0	1	1	2	0	1	1	0	1	1	2	1	1	1	1	2
550	0	1	2	1	0	0	1	2	2	1	0	1	1	0	0	0	1	2	0	0	1	0	2	0	0	0	0	2	2	2	2	0	0	0	1	1	1	1	0	0	0	1	1	1	1	2	0	0	1
551	0	2	1	1	0	0	2	2	1	1	0	0	2	1	1	1	1	1	1	1	1	0	2	0	0	2	0	0	1	1	1	2	2	0	2	0	1	0	1	1	1	0	0	2	1	1	0	0	1
552	1	1	1	1	0	0	1	1	1	1	1	0	1	0	1	0	2	2	0	0	1	0	1	0	0	0	0	0	2	2	2	1	1	2	0	2	2	0	1	1	0	1	1	2	1	1	1	0	1
553	0	1	1	0	0	0	0	0	2	2	0	0	0	0	0	0	1	2	0	1	1	0	2	0	0	0	0	0	2	2	0	1	2	0	1	1	2	0	2	2	0	0	0	2	0	1	0	0	1
554	1	1	1	0	0	0	1	1	2	1	0	1	2	0	1	0	1	0	2	0	2	0	1	0	0	0	0	1	1	1	2	1	1	0	0	2	0	0	0	0	0	1	0	1	0	1	1	0	1
555	1	1	1	0	0	0	1	1	1	1	1	0	0	0	0	0	1	2	0	0	0	0	2	0	0	0	0	0	2	2	0	1	1	1	0	2	1	0	0	0	0	0	0	2	1	0	0	0	1
556	1	2	0	0	0	0	2	2	1	1	1	0	2	1	1	1	0	0	2	2	1	0	2	0	0	2	0	1	2	2	1	0	1	1	1	2	2	0	2	2	0	0	0	0	0	1	0	0	1
557	0	0	2	0	1	1	1	1	2	2	0	0	0	0	0	0	1	0	2	2	2	2	0	0	0	1	1	0	2	2	0	0	0	1	0	2	1	0	0	0	1	0	0	2	0	1	0	0	1
558	1	1	1	1	0	0	0	0	2	2	0	0	0	0	0	0	2	2	0	0	2	0	2	0	0	2	0	1	1	1	1	2	2	0	2	0	2	0	2	2	0	1	0	0	0	0	0	0	0
559	0	1	1	0	0	0	1	1	2	2	0	1	1	0	1	1	1	2	0	0	1	0	1	1	1	0	0	0	2	2	1	1	1	0	0	2	1	0	0	0	0	0	0	2	1	0	0	0	1
560	0	1	1	0	0	0	2	2	1	1	1	0	2	1	1	1	2	0	1	1	1	0	2	0	0	1	0	0	2	2	1	0	2	1	1	1	2	0	2	2	1	0	1	1	0	1	0	0	1
561	0	1	1	0	1	1	1	1	1	1	1	1	2	0	2	0	1	0	2	2	2	0	2	0	0	2	0	2	2	2	0	0	1	1	0	2	1	1	0	0	0	0	0	0	0	0	0	0	0
562	1	2	1	0	0	0	1	2	2	0	0	0	1	0	1	0	2	0	2	2	2	0	2	0	0	1	0	1	2	2	1	0	1	0	1	1	1	0	1	1	0	0	0	2	0	0	0	0	1
563	1	0	2	0	0	0	1	1	1	1	0	0	0	0	0	0	1	0	2	2	2	0	1	0	0	0	0	0	2	2	0	1	2	0	2	0	2	0	0	0	0	0	0	1	0	0	0	0	1
564	1	2	1	0	0	0	2	2	0	0	0	0	0	0	0	0	1	1	1	1	2	0	2	0	0	1	0	0	2	2	0	0	2	0	2	1	0	0	0	1	0	2	2	2	0	1	1	1	1
565	1	2	0	0	0	0	1	2	2	0	0	0	0	0	0	0	1	0	2	2	2	2	0	0	0	1	0	2	2	2	1	0	1	1	0	2	0	0	1	1	0	0	0	2	1	1	0	0	0
566	1	0	2	0	2	2	2	2	2	1	0	0	0	0	0	0	2	0	2	1	2	0	2	0	0	1	0	0	1	2	1	1	1	1	0	2	2	1	1	1	0	0	0	2	0	0	0	0	2
567	1	0	2	1	1	1	1	1	1	1	1	1	1	0	2	0	1	1	1	1	2	1	0	1	1	1	0	0	2	2	2	2	1	0	0	2	1	0	0	0	1	0	0	2	0	0	0	0	1
568	0	1	1	1	0	0	1	1	2	2	0	0	1	0	1	0	2	0	1	1	1	0	2	0	0	0	0	0	2	2	1	0	2	0	1	2	1	1	0	0	0	0	0	1	1	1	0	0	1
569	1	1	1	0	0	0	1	2	1	0	1	0	0	0	0	0	0	1	1	1	0	0	1	1	1	2	0	1	2	2	2	0	2	0	0	2	2	0	2	2	0	1	1	2	1	2	0	1	2
570	1	1	0	1	0	0	2	2	1	1	0	0	2	0	2	0	1	0	1	1	1	0	1	1	1	1	0	0	2	2	0	0	0	0	0	2	1	0	1	1	0	0	0	1	0	1	1	0	1
571	1	1	1	1	0	0	0	1	2	1	0	0	0	0	0	0	2	2	0	0	1	0	2	0	0	1	0	0	2	1	0	1	2	1	0	2	2	0	1	0	1	0	0	1	0	1	0	1	0
572	1	1	1	0	0	0	0	0	2	2	0	1	1	0	2	0	2	1	1	1	1	0	2	0	0	1	0	1	1	1	2	2	1	0	0	2	1	0	0	0	0	1	1	1	1	1	0	0	2
573	0	0	2	0	0	0	1	1	1	1	1	1	2	0	2	0	2	0	1	1	1	0	2	0	0	1	0	0	2	2	1	1	2	0	1	2	1	0	0	0	0	0	0	1	0	0	0	0	1
574	1	0	2	0	2	2	1	1	1	1	0	0	1	0	1	0	1	1	0	0	0	1	1	0	0	1	1	0	1	1	1	1	2	0	0	2	1	1	0	0	0	1	1	2	0	0	0	0	0
575	1	1	1	0	1	1	1	2	0	0	1	0	0	0	0	0	2	1	1	1	1	0	2	0	0	1	0	0	2	2	1	1	1	0	0	2	1	0	0	0	0	0	0	2	0	1	0	0	1
576	1	1	1	1	0	0	0	0	2	2	0	0	2	1	1	1	1	1	1	1	2	0	1	0	0	1	0	1	1	0	1	0	2	0	0	2	1	0	1	1	0	0	0	2	0	2	0	0	1
577	1	1	2	1	0	0	1	1	1	1	1	0	0	0	0	0	2	0	2	2	2	0	2	0	0	1	0	0	2	1	0	1	2	1	2	2	1	0	0	0	0	0	0	2	0	1	0	0	0
578	0	1	1	0	0	0	2	2	1	1	1	0	1	0	1	0	0	0	2	2	2	1	2	0	0	1	0	1	2	1	0	0	0	0	0	2	1	0	0	0	0	0	0	2	0	0	0	0	2
579	0	0	2	0	0	0	0	0	2	2	0	1	1	0	0	0	2	0	2	2	1	0	2	0	0	0	0	2	2	2	2	1	1	0	1	1	1	0	0	0	0	0	0	2	1	0	0	0	2
580	1	0	2	1	0	0	1	1	1	1	1	1	1	0	1	0	1	0	2	2	2	0	2	0	0	1	0	0	2	2	0	1	1	0	0	2	1	0	1	0	1	0	0	1	0	0	0	0	0
581	1	2	0	0	0	0	1	1	2	2	0	1	1	0	0	0	2	2	0	1	2	0	1	1	1	1	0	0	2	2	1	0	1	0	1	1	2	1	1	1	1	0	0	2	0	0	0	0	0
582	1	1	1	1	0	0	0	0	2	2	0	0	1	0	1	0	1	2	0	0	0	0	1	1	1	0	0	0	1	1	0	1	1	0	1	1	1	0	0	0	0	1	0	0	0	1	1	1	2
583	1	0	2	1	0	0	1	2	1	0	1	0	2	0	1	0	2	1	1	1	2	0	1	0	0	0	0	0	2	2	1	0	2	2	1	1	2	0	2	2	0	1	1	1	1	0	0	0	0
584	0	2	0	1	0	0	1	1	1	1	0	0	0	0	0	0	1	1	1	1	1	0	2	0	0	2	0	0	2	2	1	0	2	0	0	2	1	0	1	1	0	0	1	2	1	1	0	0	1
585	0	0	2	2	1	1	1	1	0	0	0	0	0	0	0	0	1	1	1	1	1	0	2	0	0	0	0	0	2	2	1	0	0	1	0	2	2	1	1	1	0	1	0	0	1	1	0	0	1
586	0	1	1	0	0	0	2	2	1	1	0	0	1	0	1	0	1	1	1	1	1	0	1	0	0	1	0	0	2	2	1	1	2	0	0	2	1	0	2	2	1	1	0	0	2	0	1	0	1
587	0	2	0	0	0	0	2	2	1	1	0	0	0	0	0	0	1	1	1	1	1	0	2	0	0	1	0	0	1	1	0	1	1	1	1	2	1	0	0	0	0	0	0	2	0	0	1	0	1
588	1	1	2	1	0	0	1	1	0	0	2	0	0	0	0	0	1	1	1	1	1	0	1	0	0	1	0	2	2	2	0	2	1	0	0	2	1	0	0	0	0	0	0	2	0	2	0	0	0
589	1	2	1	0	0	0	1	1	2	2	0	0	1	0	1	1	2	0	2	2	2	1	1	0	0	1	0	1	2	2	1	1	1	0	0	2	2	0	1	1	0	0	0	1	0	0	0	0	2
590	0	1	1	0	0	0	2	2	1	0	1	1	1	0	0	0	2	1	1	1	2	0	2	0	0	1	0	1	1	1	2	1	2	1	0	2	0	0	0	0	0	0	0	1	0	0	0	0	0
591	1	1	2	0	0	0	1	1	2	2	0	0	1	1	0	0	2	0	2	2	2	0	1	0	0	2	0	0	2	2	0	0	2	0	2	1	2	1	0	0	0	0	0	0	0	0	0	1	0
592	0	1	2	0	0	0	0	0	2	2	0	0	0	0	0	0	0	1	2	1	2	0	2	0	0	1	0	1	0	0	2	1	2	2	2	1	2	1	1	1	0	0	0	2	1	0	1	0	1
593	0	0	2	0	0	0	0	0	2	2	0	0	0	0	0	0	1	2	0	0	2	0	2	0	0	0	0	0	2	2	0	1	1	2	1	2	1	1	0	0	0	0	0	1	0	0	1	0	1
594	1	1	1	1	0	0	2	2	1	1	1	0	1	0	1	0	2	0	2	2	2	0	2	0	0	0	0	0	2	1	0	0	1	1	0	2	0	0	1	1	0	1	1	2	0	0	0	0	1
595	0	1	1	0	1	1	2	2	1	1	0	0	1	0	0	0	0	1	1	1	1	0	0	0	0	0	0	0	2	2	1	1	1	0	0	2	1	0	0	0	0	1	0	1	1	0	0	0	0
596	1	0	2	0	0	0	1	2	2	1	0	0	0	0	1	0	1	2	1	2	2	0	2	0	0	0	0	1	2	2	0	0	1	0	0	2	0	0	0	0	0	0	0	1	1	1	1	1	1
597	0	1	2	0	0	0	1	1	1	1	1	0	0	0	0	0	1	0	2	2	2	0	1	1	1	1	1	1	2	2	0	0	1	0	1	1	2	0	2	2	0	1	0	1	1	0	0	0	1
598	1	1	1	0	0	0	0	0	2	1	0	0	2	0	2	0	0	1	2	2	2	1	2	0	0	1	0	0	1	2	1	1	1	0	1	1	1	0	2	2	0	1	1	2	1	1	0	0	1
599	0	1	2	1	0	0	1	1	2	2	0	1	2	0	0	0	1	1	1	1	2	0	2	0	0	0	0	0	2	2	0	1	1	0	1	1	2	1	0	0	0	0	0	1	0	0	1	0	1
600	1	2	1	0	0	0	1	1	2	2	0	0	0	0	0	0	1	0	2	2	2	0	2	0	0	2	0	0	2	2	1	2	1	1	0	2	1	0	2	2	0	0	0	2	0	0	0	0	2
601	0	0	2	0	2	2	2	2	0	0	1	2	2	0	0	0	0	1	1	1	1	0	1	0	0	1	0	2	2	2	1	0	2	2	1	1	2	2	0	0	0	0	0	2	1	0	0	0	0
602	1	2	1	1	0	0	1	1	1	1	1	0	0	0	0	0	1	1	1	1	1	0	1	0	0	2	0	0	2	1	1	0	0	1	0	2	2	1	1	1	0	0	0	0	0	0	0	0	0
603	0	1	1	0	1	2	1	1	1	0	0	1	2	0	1	0	2	0	2	2	2	0	2	0	0	0	1	0	2	2	0	2	2	0	1	1	2	0	1	1	0	0	0	2	1	0	0	0	2
604	1	2	1	1	0	0	0	1	2	0	0	0	0	0	0	0	1	1	1	1	2	0	2	0	0	2	0	0	2	2	0	2	2	0	2	0	1	0	0	0	0	0	0	1	1	0	0	1	2
605	0	2	0	0	0	0	2	2	1	1	1	0	1	0	1	0	2	1	1	1	2	0	2	0	0	1	0	2	2	2	0	0	2	0	1	2	0	0	1	1	0	0	0	1	0	0	0	0	0
606	1	1	1	0	1	1	1	1	2	2	0	0	0	0	0	0	0	0	2	2	2	0	2	0	0	1	0	0	2	2	0	1	2	0	2	0	1	1	0	0	0	2	2	2	1	1	0	0	0
607	1	1	1	0	0	1	1	1	1	1	0	0	0	0	0	0	2	1	1	1	2	0	1	1	1	1	0	0	1	1	1	0	1	0	1	1	2	0	2	1	1	0	0	0	0	1	0	0	0
608	0	0	2	0	0	0	1	1	2	2	0	1	2	0	2	0	1	1	0	0	0	0	1	0	0	2	1	0	2	2	0	1	2	0	1	2	2	0	1	1	0	0	0	2	0	0	0	0	1
609	0	0	2	0	1	1	1	2	2	0	0	0	1	0	1	0	1	1	1	1	1	0	0	1	1	0	0	0	2	2	1	0	1	2	2	2	1	0	0	0	0	1	1	1	0	1	0	1	1
610	0	1	1	0	1	1	0	0	2	2	0	0	0	0	0	0	2	2	0	1	2	0	2	0	0	1	0	0	1	1	1	2	2	0	0	2	1	0	0	0	0	1	1	1	0	1	0	0	1
611	1	0	2	1	0	0	2	2	2	2	0	0	0	0	0	0	0	1	0	0	0	0	0	1	1	1	0	0	2	2	1	2	1	0	0	2	2	0	2	2	0	0	0	2	0	0	0	0	0
612	1	0	1	0	0	0	0	1	2	1	0	0	1	0	1	0	1	1	1	1	1	0	2	0	0	2	1	0	2	2	1	2	2	0	2	1	2	1	0	0	1	1	1	2	0	1	0	0	0
613	1	1	1	0	1	2	2	2	1	0	1	0	0	0	0	0	0	1	1	1	1	0	2	0	0	1	1	0	1	1	1	1	1	1	2	1	1	1	0	0	0	2	1	2	1	0	0	0	1
614	0	1	1	0	0	0	1	1	2	2	1	1	1	0	0	0	1	0	2	0	2	0	2	0	0	2	0	0	1	1	1	0	2	1	1	1	1	0	0	0	0	0	0	1	0	0	0	0	2
615	0	2	0	0	0	0	2	2	1	0	1	0	0	0	0	0	2	1	1	1	2	0	2	0	0	0	0	0	2	2	0	0	2	0	1	2	2	1	1	1	1	1	0	1	0	0	0	0	2
616	1	2	0	1	0	0	1	1	2	1	0	1	1	0	0	0	1	0	2	2	2	0	0	1	1	1	0	0	2	2	0	1	2	0	1	2	2	1	0	0	1	0	0	2	1	1	0	0	0
617	1	0	2	0	1	1	1	1	2	2	0	1	1	0	1	1	2	1	1	1	1	0	2	0	0	0	0	1	1	1	2	2	1	0	0	2	1	0	1	0	1	0	0	1	0	1	0	0	2
618	1	2	1	1	0	0	0	0	2	2	0	0	0	0	0	0	1	0	1	1	2	0	2	0	0	0	0	2	2	2	0	0	0	0	1	1	1	0	0	0	0	1	1	2	1	1	0	0	0
619	1	1	1	1	0	0	0	0	2	2	0	0	2	0	2	0	0	0	2	1	2	0	1	1	1	1	0	1	2	1	1	0	1	0	0	2	1	1	0	0	0	0	0	2	0	2	0	0	1
620	1	1	1	0	0	0	2	2	1	0	0	1	1	0	0	0	1	2	0	0	2	0	2	0	0	1	0	0	2	2	0	1	2	1	0	2	0	0	0	0	0	0	0	1	0	0	0	0	1
621	1	0	2	1	0	0	1	1	2	2	0	0	1	0	1	0	2	2	1	1	1	0	2	0	0	0	0	0	2	2	0	0	0	1	0	2	1	1	0	0	0	0	0	0	0	0	0	0	1
622	0	2	2	1	0	0	2	2	0	0	0	1	1	0	1	1	2	0	2	2	2	0	0	0	0	1	0	0	2	2	0	1	1	1	0	2	2	1	0	0	0	0	0	1	0	0	1	0	1
623	0	1	1	0	0	0	1	1	1	1	0	0	0	0	0	0	1	0	1	1	1	0	2	0	0	1	0	0	2	1	1	0	0	0	0	1	2	0	0	0	0	0	0	1	0	0	0	0	0
624	1	0	2	0	0	0	2	2	1	0	1	0	0	0	0	0	1	0	2	2	2	1	2	0	0	0	0	0	2	2	1	1	1	0	0	2	1	0	0	0	1	0	0	1	0	0	0	0	0
625	0	1	1	0	0	0	1	2	2	0	0	0	1	0	1	0	0	1	2	1	2	0	2	0	0	0	0	1	2	1	1	1	1	1	0	2	1	0	1	1	0	0	0	2	1	1	0	1	2
626	0	2	1	0	0	0	1	1	1	1	1	0	1	0	1	1	2	1	1	1	1	0	2	0	0	1	0	0	1	1	1	0	0	0	0	2	1	0	1	1	0	0	0	1	0	0	0	0	0
627	1	1	1	1	1	1	1	1	2	1	0	0	1	0	0	0	2	0	2	1	2	0	1	1	1	2	0	0	1	1	1	0	0	1	0	2	1	0	0	0	0	0	0	1	0	0	1	0	1
628	0	1	1	0	0	0	1	2	2	0	0	1	2	0	1	1	0	0	1	2	2	0	1	1	1	2	0	0	1	1	1	0	1	2	1	1	1	0	0	0	0	1	1	2	1	1	0	0	0
629	0	0	2	1	1	1	1	1	2	2	0	0	0	0	0	0	0	2	0	0	0	0	1	0	0	1	0	0	2	2	1	1	1	1	1	2	0	0	0	1	0	1	0	1	1	0	0	1	1
630	1	1	1	0	0	0	1	2	2	0	0	1	0	0	0	0	2	1	1	1	2	0	2	0	0	1	0	0	2	2	1	0	1	1	0	2	0	0	0	1	0	1	1	2	1	1	0	0	0
631	0	2	1	0	0	0	1	2	1	0	1	0	1	0	1	0	2	0	2	2	2	0	2	0	0	0	0	0	2	2	0	1	1	0	0	2	0	0	0	0	0	0	0	2	0	2	0	0	1
632	0	1	2	1	0	0	2	2	1	1	1	0	1	0	0	0	2	0	2	2	2	0	0	0	0	1	1	0	2	2	0	0	1	1	1	2	0	0	0	0	0	1	0	0	2	0	0	0	0
633	1	1	1	1	1	1	0	1	2	0	0	1	1	0	0	0	1	1	1	1	2	0	2	0	0	0	1	0	2	2	0	0	1	0	1	2	2	0	1	1	0	1	0	1	0	0	0	0	1
634	0	1	2	0	1	1	1	2	1	0	1	0	1	0	1	0	1	1	1	1	1	0	0	1	1	1	0	0	2	2	2	1	0	0	0	2	1	0	1	1	0	0	0	1	1	0	1	0	1
635	1	1	1	0	0	0	1	1	1	1	0	1	2	0	1	0	0	2	0	0	1	0	2	0	0	1	0	0	2	2	0	0	2	2	1	2	2	1	0	0	0	1	1	1	1	1	0	1	2
636	0	2	1	0	1	1	1	1	1	1	0	0	0	0	0	0	0	0	2	1	2	0	2	0	0	0	0	0	2	2	0	0	0	0	1	1	0	0	1	0	1	1	1	2	2	0	1	0	1
637	0	2	1	0	0	1	1	1	1	1	0	0	1	0	1	0	2	0	2	2	2	0	2	0	0	0	0	1	2	1	0	2	1	0	1	1	0	0	1	0	1	0	0	1	0	1	0	0	1
638	1	2	1	1	0	0	1	2	2	1	0	0	0	0	1	0	1	1	2	2	2	0	2	0	0	1	0	0	2	2	1	0	1	1	1	2	2	0	1	1	0	0	0	2	0	0	0	1	2
639	1	2	1	0	0	0	2	2	2	1	0	0	1	0	1	0	2	1	1	1	2	0	2	0	0	0	0	1	2	2	1	0	2	0	0	2	1	0	1	1	0	1	1	2	1	2	0	0	0
640	1	1	1	0	1	2	1	2	1	0	1	1	1	0	1	0	2	1	2	1	2	0	2	0	0	0	0	0	2	2	0	0	2	1	1	1	2	0	2	2	1	1	0	1	0	1	0	0	1
641	0	0	2	1	0	0	2	2	1	1	0	0	1	0	0	0	2	0	2	2	2	1	2	0	0	2	1	0	2	1	0	1	2	1	0	2	2	0	2	2	0	0	0	1	0	0	0	0	0
642	0	1	1	1	0	0	2	2	1	0	0	0	1	0	1	0	1	0	1	1	1	1	1	0	0	0	0	0	2	1	1	1	0	0	0	2	1	0	0	0	0	0	0	2	1	1	0	0	0
643	0	1	1	1	1	1	2	2	1	1	1	1	1	0	1	1	1	1	1	1	2	0	2	0	0	0	0	1	2	2	1	1	2	0	1	1	1	0	1	1	0	1	0	0	0	0	0	0	1
644	0	1	1	0	0	0	2	2	1	1	0	0	0	0	0	0	0	0	1	1	2	1	2	0	0	2	0	0	2	2	0	1	2	0	1	2	1	0	1	1	0	1	1	1	1	2	0	0	0
645	1	2	1	1	0	0	0	0	2	2	0	0	2	1	0	1	0	2	1	2	2	0	2	0	0	0	0	0	2	2	0	0	1	0	0	2	2	0	2	2	0	0	0	2	0	0	0	0	1
646	1	1	1	0	0	0	1	2	2	1	0	1	1	0	0	0	1	0	2	2	2	0	2	0	0	1	0	0	2	2	1	1	2	1	0	2	1	1	0	0	0	1	1	2	0	0	1	0	2
647	1	2	1	1	0	0	2	2	1	1	0	0	0	0	0	0	2	0	2	2	2	0	2	0	0	2	0	0	2	2	0	1	1	0	0	2	0	0	0	0	0	0	0	2	0	0	1	0	2
648	1	0	2	1	0	0	2	2	2	2	0	0	0	0	0	0	0	0	2	2	2	2	0	0	0	1	0	0	2	1	0	0	1	0	1	1	1	0	0	0	0	0	0	2	1	0	1	0	2
649	1	0	2	0	1	1	1	1	1	1	1	0	0	0	0	0	1	0	2	1	2	0	2	0	0	1	0	0	2	2	0	0	0	1	1	1	2	1	1	0	1	1	1	1	0	1	0	0	1
650	1	0	2	0	0	0	2	2	1	1	0	0	1	0	1	0	2	0	1	1	1	0	2	0	0	1	0	1	2	2	2	1	2	0	1	2	2	0	1	1	0	1	1	1	1	0	1	0	1
651	0	1	1	1	0	0	1	1	2	2	0	1	1	0	1	1	1	0	2	2	2	0	2	0	0	2	0	1	2	2	1	1	1	1	0	2	2	0	1	1	0	1	1	1	0	0	1	1	2
652	1	2	1	2	0	0	1	1	1	0	0	1	1	0	0	0	0	1	0	0	0	0	2	0	0	2	0	1	2	2	0	1	1	0	2	1	1	0	0	0	0	0	0	2	0	1	1	1	2
653	1	0	2	0	1	1	1	1	1	1	1	0	0	0	0	0	2	1	1	1	1	0	2	0	0	2	0	0	2	1	0	0	0	1	0	2	1	0	1	1	0	0	0	2	0	1	1	0	2
654	0	1	2	1	0	0	2	2	1	1	1	1	1	0	0	0	0	0	2	2	2	0	0	0	0	0	0	2	2	2	1	0	0	0	0	2	2	1	0	0	0	0	0	2	1	0	1	0	1
655	0	2	1	1	0	0	2	2	1	1	1	0	0	0	1	0	0	0	1	2	2	0	2	0	0	0	0	1	2	2	0	1	1	1	1	1	2	0	2	1	1	0	1	2	1	1	0	0	1
656	1	1	1	1	0	1	1	1	2	1	0	0	2	1	0	1	1	0	2	1	2	0	1	1	1	2	0	1	1	1	1	0	2	0	0	2	1	0	0	0	1	0	0	2	1	0	0	0	1
657	0	2	1	1	0	0	1	1	1	1	1	0	0	0	0	0	1	2	0	0	2	0	2	0	0	1	0	0	1	1	1	1	1	0	0	2	2	1	0	0	0	0	0	1	0	1	0	0	1
658	0	1	2	0	0	0	2	2	0	0	2	0	1	1	0	1	2	0	1	1	1	0	1	1	1	1	0	0	2	2	0	0	2	0	0	2	2	0	2	1	1	0	0	1	0	0	0	0	1
659	1	1	1	1	1	1	0	0	2	2	0	0	0	0	0	0	1	0	2	2	2	0	0	1	1	1	0	0	2	2	1	0	1	0	0	2	1	0	0	0	0	0	0	1	0	0	0	1	2
660	1	1	1	1	0	0	2	2	1	0	1	1	2	0	1	0	0	0	1	1	2	1	2	0	0	1	0	0	1	2	1	2	1	0	0	2	0	0	0	0	0	0	0	2	0	1	1	0	1
661	0	1	1	0	1	1	2	2	1	1	0	0	1	0	1	0	1	1	1	1	1	0	2	0	0	2	0	0	1	1	1	0	1	0	1	2	1	0	0	0	0	0	0	1	0	0	0	0	0
662	1	0	2	0	0	0	2	2	0	0	1	0	1	0	1	0	0	0	2	2	2	0	1	0	0	0	0	0	2	2	0	1	1	1	2	0	1	0	0	0	0	1	0	0	0	0	0	0	0
663	1	1	2	0	0	0	2	2	0	0	0	1	1	0	0	0	0	0	2	2	2	1	0	1	1	0	1	1	2	2	0	0	2	1	1	1	1	0	1	1	0	0	0	2	0	0	0	0	1
664	0	0	2	0	1	1	1	1	1	1	0	0	1	0	2	0	1	1	1	1	1	0	1	0	0	1	0	0	2	2	0	2	1	0	0	2	1	0	1	1	0	0	0	2	0	0	1	0	2
665	1	1	2	0	1	1	1	1	2	2	0	0	0	0	0	0	2	1	2	2	1	1	2	0	0	0	1	1	2	2	0	0	1	0	1	2	2	1	0	0	0	0	0	1	0	0	0	0	1
666	0	1	1	0	1	1	2	2	0	0	1	1	1	0	0	0	1	1	1	1	1	0	2	0	0	1	0	0	1	1	1	1	2	1	0	2	1	0	0	0	0	1	0	0	1	1	0	0	2
667	1	1	1	0	0	0	0	1	2	0	0	0	0	0	0	0	2	1	1	1	2	0	2	0	0	1	0	1	2	2	0	2	2	0	1	2	1	0	1	1	0	0	0	1	0	0	0	0	1
668	0	2	2	0	1	1	0	0	2	2	0	0	1	0	1	0	2	2	0	0	1	0	0	0	0	0	0	0	2	2	0	0	2	2	1	2	1	0	0	0	0	0	0	2	1	1	0	0	1
669	0	1	2	1	0	0	2	2	0	0	0	0	0	0	0	0	1	1	1	1	2	0	2	0	0	1	0	0	1	1	0	1	1	1	2	0	2	1	1	1	1	1	1	1	1	0	0	0	1
670	1	1	1	1	0	1	0	0	2	1	0	1	2	0	1	0	2	1	1	1	2	1	1	0	0	0	0	0	2	1	0	0	0	0	0	1	1	1	0	0	0	0	0	2	1	0	0	0	1
671	1	0	2	0	0	0	1	1	1	1	1	0	1	1	0	1	1	1	1	1	1	0	0	0	0	0	0	1	2	2	1	2	2	0	0	2	1	0	0	0	0	1	1	2	0	2	0	0	1
672	1	0	2	0	0	0	1	2	2	1	0	1	1	0	0	0	0	2	0	1	2	0	2	0	0	1	0	0	2	2	1	1	2	0	1	1	2	0	2	1	1	1	0	1	1	0	0	1	2
673	1	1	1	0	0	0	2	2	0	0	1	0	2	0	2	0	2	0	2	2	2	0	2	0	0	0	0	2	2	2	0	2	1	0	1	1	0	0	0	0	0	1	1	2	0	1	0	0	0
674	1	0	1	0	0	0	2	2	1	1	0	0	2	1	1	1	0	0	2	2	2	0	1	0	0	1	0	0	2	2	0	1	2	1	1	1	2	0	1	1	0	1	1	2	1	2	0	0	1
675	0	0	2	0	1	1	1	1	2	2	0	1	1	0	1	0	2	1	2	2	1	0	2	0	0	0	0	0	2	1	0	1	1	0	0	2	2	1	0	0	0	2	2	2	1	1	0	0	1
676	1	0	2	0	1	1	0	0	2	2	0	0	0	0	0	0	1	2	0	0	0	0	2	0	0	0	0	1	1	1	2	0	2	0	2	1	0	0	0	0	0	2	2	2	1	1	0	0	1
677	0	1	2	2	0	0	0	0	2	1	0	0	1	0	1	0	0	0	2	2	2	0	2	0	0	0	0	0	2	2	0	2	1	0	0	2	1	0	0	0	0	1	1	2	1	0	0	0	1
678	0	2	0	0	0	0	1	1	2	2	0	1	1	0	1	1	0	0	2	2	2	0	2	0	0	1	0	0	2	2	0	0	0	0	0	2	0	1	0	0	0	1	1	2	2	2	0	0	0
679	1	1	1	0	0	0	2	2	1	1	1	0	0	0	0	0	1	2	0	0	1	0	2	0	0	1	0	1	1	1	1	2	2	0	1	2	1	0	0	0	1	0	0	1	1	0	0	1	2
680	1	2	0	0	0	0	1	1	2	2	0	0	0	0	0	0	2	2	1	1	2	0	1	0	0	2	0	0	1	1	1	0	1	1	1	1	2	0	1	0	1	0	0	1	0	0	0	0	1
681	0	1	1	0	0	0	0	1	1	0	0	0	1	0	1	0	0	2	0	1	2	0	0	1	1	1	0	0	2	2	0	0	2	1	1	1	1	0	1	1	0	0	0	1	0	1	0	0	0
682	0	1	1	0	0	0	2	2	0	0	1	0	1	0	1	1	1	1	1	1	2	0	2	0	0	2	1	0	2	1	0	0	1	1	0	2	1	0	0	0	0	0	0	1	0	1	0	0	0
683	1	1	1	0	0	0	1	1	1	1	0	0	1	0	1	0	2	2	0	0	1	0	2	0	0	1	0	0	2	2	1	1	1	1	1	2	1	0	1	0	1	1	1	1	1	2	0	0	0
684	1	0	2	0	2	2	2	2	0	0	1	0	0	0	0	0	1	0	1	1	2	0	2	0	0	1	0	1	2	1	1	1	1	0	0	2	1	0	1	1	0	2	2	2	1	1	0	0	2
685	0	2	0	1	0	0	1	1	2	2	0	1	2	0	2	1	1	2	0	0	2	0	2	0	0	1	0	0	2	1	0	1	1	0	2	1	1	0	2	2	0	0	0	2	1	0	0	0	0
686	1	0	2	0	1	1	0	1	2	1	0	0	0	0	0	0	0	1	1	1	1	0	2	0	0	1	0	0	1	1	1	0	0	1	0	2	2	1	1	1	0	0	0	2	0	0	0	0	1
687	1	2	0	0	0	0	0	0	2	1	0	1	1	0	0	0	1	0	2	2	2	0	2	0	0	0	0	0	2	2	1	1	1	2	1	2	1	1	0	0	0	0	0	1	0	1	0	0	0
688	1	1	2	1	1	1	2	2	0	0	1	0	0	0	0	0	1	0	1	2	2	0	2	0	0	0	0	0	2	2	1	2	2	0	0	2	0	1	0	0	0	0	1	1	1	0	0	0	1
689	1	0	2	1	1	1	1	1	1	1	1	1	0	0	0	0	1	0	2	1	2	0	2	0	0	0	0	0	1	1	1	1	2	0	1	1	2	0	1	0	1	0	0	2	0	2	1	0	1
690	1	0	2	0	2	2	1	1	1	0	1	0	1	0	1	0	2	1	1	1	2	0	2	0	0	2	0	0	2	2	1	1	1	0	0	2	2	0	1	1	0	1	1	2	0	0	0	1	2
691	1	1	1	0	0	0	1	2	2	1	0	0	1	0	1	0	0	2	0	1	2	0	1	1	1	1	0	0	2	2	0	1	2	1	1	2	0	0	1	0	1	1	1	2	1	0	0	0	2
692	1	2	1	0	0	0	1	1	1	1	0	0	0	0	0	0	2	1	2	1	2	0	2	0	0	2	1	0	2	1	0	1	2	1	1	1	0	0	0	0	0	0	0	2	0	0	1	0	1
693	0	0	2	0	1	1	1	1	2	2	0	0	0	0	0	0	2	0	2	2	2	0	1	0	0	1	0	1	2	2	1	0	2	0	0	2	1	0	0	0	0	0	0	2	0	1	0	0	1
694	0	1	1	0	0	1	2	2	0	0	0	0	0	0	0	0	1	2	1	1	1	0	1	0	0	1	0	0	2	2	0	2	1	0	0	2	1	0	1	1	0	1	1	2	1	1	0	1	2
695	0	2	1	1	0	0	0	1	2	1	0	0	1	0	1	0	0	0	2	2	2	2	0	0	0	1	1	0	1	1	1	0	1	0	1	2	2	0	2	2	0	0	0	2	0	0	0	0	1
696	1	1	2	1	0	0	1	2	2	1	0	0	0	0	0	0	1	1	1	0	1	0	2	0	0	0	0	0	2	1	0	0	2	2	0	2	1	0	0	0	0	0	0	2	0	1	0	0	1
697	0	1	1	0	0	0	1	2	2	1	0	0	0	0	0	0	2	2	0	0	2	0	2	0	0	0	0	0	2	1	0	0	1	1	1	1	1	0	0	0	0	0	0	1	0	1	0	0	0
698	0	1	1	1	0	0	0	1	2	0	0	1	1	0	0	0	0	0	1	2	2	0	2	0	0	1	0	0	2	2	0	0	1	0	1	2	2	0	2	2	0	0	0	0	0	0	1	0	1
699	1	0	2	0	1	1	1	2	1	0	1	0	0	0	0	0	1	1	1	1	1	0	1	0	0	2	0	0	2	2	0	1	1	0	2	1	2	0	2	1	1	0	0	2	0	1	0	0	1
700	1	1	2	0	0	0	1	2	1	0	1	0	2	1	1	1	1	2	0	1	1	0	2	0	0	1	0	0	2	2	0	1	1	0	0	2	0	0	0	0	0	0	0	2	0	0	0	1	2
701	1	0	2	0	0	0	2	2	1	1	0	0	0	0	0	0	2	0	2	2	2	0	2	0	0	0	0	1	2	1	2	0	1	0	1	2	2	0	1	0	1	0	0	2	0	2	0	0	1
702	1	1	1	0	1	1	2	2	1	1	0	1	1	0	1	1	2	0	2	2	2	0	0	0	0	0	0	0	2	1	0	0	2	1	1	1	2	1	0	0	0	0	0	2	0	1	0	1	1
703	0	0	2	0	0	0	2	2	0	0	0	1	2	0	2	0	1	0	2	1	2	0	2	0	0	0	0	0	2	2	1	0	2	1	1	1	0	0	1	1	0	0	0	2	1	1	0	1	1
704	0	1	1	0	1	1	0	0	2	2	0	0	0	0	0	0	1	1	2	2	2	0	2	0	0	0	1	0	2	2	0	0	1	1	2	0	2	0	1	0	1	1	1	1	1	0	1	0	1
705	0	2	0	1	0	0	2	2	1	0	1	0	1	0	1	0	2	0	2	2	2	0	2	0	0	1	0	1	2	2	1	0	2	2	1	2	2	1	1	1	1	1	1	1	0	1	0	0	1
706	0	0	2	0	0	0	2	2	2	1	0	2	2	0	1	0	1	1	1	1	1	0	0	1	1	1	0	1	1	1	1	0	2	0	1	1	1	1	0	0	0	1	1	2	1	1	0	0	0
707	1	2	1	1	0	0	1	2	0	0	1	0	1	0	1	0	1	0	2	2	2	1	2	0	0	0	0	1	2	2	1	1	1	1	1	2	1	0	1	1	0	0	0	1	0	0	0	0	0
708	0	1	2	1	0	0	0	0	2	2	0	0	0	0	0	0	2	1	2	2	1	0	2	0	0	1	0	0	2	2	0	0	2	1	1	1	0	0	0	0	0	0	0	2	0	0	0	0	2
709	1	1	1	1	0	0	0	1	2	1	0	0	0	0	0	0	2	1	1	1	2	0	2	0	0	1	0	0	2	2	1	0	1	0	1	1	0	0	1	1	0	1	0	1	1	1	0	0	0
710	1	1	1	0	0	0	1	1	0	0	0	0	1	0	1	1	1	1	0	0	0	0	0	0	0	0	1	0	2	1	0	2	2	0	2	1	2	0	0	0	0	1	1	2	0	1	1	0	1
711	0	2	1	0	0	0	2	2	1	1	0	0	0	0	0	0	1	2	1	2	2	0	2	0	0	1	0	1	2	2	2	1	1	2	1	2	1	0	1	1	0	0	0	2	1	0	0	0	1
712	1	1	2	1	0	0	2	2	1	1	1	0	0	0	0	0	0	2	0	1	2	0	2	0	0	0	0	1	2	2	2	1	0	0	1	1	2	0	2	2	0	0	0	1	0	0	1	0	1
713	0	2	0	0	0	0	1	1	2	2	0	0	0	0	0	0	0	0	2	2	1	0	1	1	1	0	0	0	2	2	0	0	2	0	0	2	2	0	1	1	0	1	1	1	1	1	0	0	1
714	1	2	1	0	0	0	1	1	2	1	0	0	1	0	1	0	2	0	2	2	2	0	2	0	0	0	0	0	1	1	2	0	2	1	0	2	2	0	2	2	1	1	0	1	0	0	0	0	1
715	1	1	1	1	0	0	2	2	0	0	1	0	0	0	0	0	2	1	1	1	1	0	1	0	0	1	0	0	2	2	0	1	1	1	1	1	2	1	1	1	0	0	0	2	0	1	0	0	1
716	1	1	2	1	0	0	1	1	2	1	0	0	0	0	0	0	1	1	1	1	1	0	2	0	0	0	0	0	2	2	0	0	0	0	0	2	1	0	1	1	0	1	1	2	0	0	0	0	0
717	0	2	1	1	0	0	2	2	0	0	0	0	0	0	0	0	1	1	1	0	1	0	2	0	0	1	0	0	2	2	0	2	2	0	1	2	1	0	1	1	0	0	0	2	1	1	0	0	1
718	0	2	0	0	0	0	1	0	2	1	0	0	0	0	0	0	2	1	1	1	1	0	2	0	0	0	0	0	2	2	1	0	1	1	1	2	1	1	0	0	0	2	2	2	1	1	0	0	1
719	1	1	1	0	0	0	1	1	2	2	0	1	2	0	2	0	0	1	1	1	1	0	1	1	1	1	0	0	2	2	0	1	1	0	1	2	1	0	0	0	0	0	0	2	1	0	0	0	1
720	1	1	1	0	0	0	2	2	1	1	0	0	1	0	1	0	1	1	2	2	2	0	2	0	0	1	1	1	1	1	1	2	1	0	1	1	1	0	0	0	0	0	0	2	0	2	0	0	1
721	1	1	1	0	1	1	2	2	0	0	0	0	0	0	1	0	0	2	0	0	0	0	2	0	0	2	0	0	1	1	0	0	1	1	2	1	1	1	0	0	0	1	1	1	0	0	0	0	0
722	1	1	1	0	0	0	1	2	0	0	1	0	1	0	1	0	1	1	1	1	2	1	1	0	0	0	0	1	2	2	1	0	1	0	0	2	2	0	2	2	1	0	0	1	0	0	1	0	1
723	0	0	2	0	0	1	1	1	1	1	1	1	1	0	0	0	1	0	2	1	2	0	2	0	0	1	0	1	2	2	2	1	2	0	1	1	1	0	0	0	1	0	0	1	0	0	1	0	1
724	1	0	2	0	1	1	1	0	2	1	0	1	1	0	2	0	1	0	2	2	2	0	2	0	0	1	0	1	2	2	2	0	0	0	0	2	1	0	0	0	0	0	0	2	0	0	2	0	2
725	0	1	1	0	0	0	0	1	2	1	0	1	2	0	1	0	2	1	1	1	1	0	2	0	0	0	0	0	2	1	0	1	1	0	0	2	1	0	1	1	1	1	1	2	2	0	0	0	1
726	1	1	2	0	0	0	1	1	0	0	2	1	1	0	0	0	0	1	0	0	0	0	2	0	0	1	0	0	2	2	1	1	1	0	2	1	0	0	1	1	0	0	0	2	0	1	0	0	0
727	0	1	1	0	1	1	1	1	1	1	2	0	0	0	0	0	1	0	2	2	2	0	0	0	0	0	1	0	1	1	1	0	1	0	0	2	1	0	1	0	1	0	0	1	0	0	1	0	1
728	0	1	1	0	0	0	1	1	1	1	0	1	2	0	1	0	2	2	1	1	2	0	1	1	1	0	0	1	1	1	2	0	0	0	0	2	2	0	1	1	0	0	0	1	1	1	0	0	0
729	1	2	1	0	0	0	1	2	2	1	0	1	2	0	0	0	0	1	1	1	1	1	2	0	0	2	1	0	1	1	1	0	1	1	1	2	1	0	0	0	0	0	0	2	0	1	0	0	2
730	0	0	1	0	0	0	1	1	2	1	0	0	1	0	1	0	1	0	2	2	2	1	1	0	0	1	0	0	2	2	0	0	1	0	1	2	2	0	0	0	0	0	0	2	0	0	0	0	0
731	1	1	1	0	0	0	2	2	1	1	1	0	2	1	0	1	1	2	0	0	1	0	2	0	0	0	0	1	2	2	1	0	0	0	0	2	2	0	1	1	0	0	0	2	0	0	1	0	2
732	0	1	2	0	0	0	0	0	2	2	0	0	0	0	0	0	0	0	2	1	2	0	2	0	0	0	0	1	2	2	1	2	2	0	1	1	1	1	0	0	0	0	0	2	0	0	1	0	1
733	0	1	1	1	0	0	0	0	2	2	0	0	1	0	1	0	2	2	0	0	0	1	2	0	0	0	0	0	1	1	0	0	2	0	0	2	2	0	0	0	0	0	0	2	0	1	0	0	1
734	0	0	2	0	0	0	1	1	1	1	1	1	1	0	0	0	2	0	2	2	2	0	2	0	0	0	0	1	2	1	1	0	1	0	1	1	1	0	1	1	0	1	1	2	1	2	0	0	1
735	0	1	1	0	0	0	1	1	1	1	2	0	0	0	0	0	1	1	1	1	1	0	2	0	0	1	0	1	1	1	1	0	2	0	1	1	0	0	0	0	0	1	0	0	1	1	1	0	1
736	1	1	1	0	1	1	2	2	0	0	0	1	1	0	0	0	0	0	2	1	2	0	2	0	0	1	0	2	0	0	2	2	2	0	1	1	0	0	0	0	0	0	0	2	0	1	0	0	2
737	1	2	0	0	0	0	1	1	2	2	0	0	0	0	0	0	1	2	0	0	0	0	2	0	0	0	0	0	2	2	0	2	1	1	0	2	1	0	0	0	0	0	0	2	0	0	1	1	2
738	0	2	1	0	0	0	2	2	0	0	0	2	2	0	2	0	1	1	1	1	2	1	2	0	0	0	0	1	2	1	2	2	1	1	0	2	1	0	0	0	0	0	0	2	1	0	0	0	2
739	0	2	0	0	0	0	1	1	1	1	0	0	1	0	1	0	1	0	2	2	2	0	2	0	0	2	0	0	1	1	0	0	0	0	1	1	0	0	0	0	0	0	0	2	0	1	0	0	1
740	0	1	2	0	0	0	1	2	2	0	0	1	1	0	0	0	1	2	0	0	1	0	2	0	0	1	0	0	1	1	1	2	2	0	2	0	1	0	1	1	0	1	1	2	0	0	0	0	0
741	0	0	1	0	0	0	1	2	1	0	1	0	2	0	2	0	0	2	1	1	1	1	2	0	0	1	0	0	2	2	1	0	0	0	0	2	0	0	0	0	0	0	0	1	0	0	0	0	1
742	1	0	2	0	0	0	0	0	2	2	0	0	2	1	0	1	2	2	1	1	1	0	1	0	0	1	0	1	1	2	1	1	1	0	1	1	2	1	1	1	0	0	0	2	1	1	0	0	0
743	0	1	1	0	0	0	1	1	1	1	1	1	1	0	1	1	1	0	2	1	2	0	1	0	0	0	0	2	2	2	1	0	2	0	2	1	1	0	1	1	0	0	0	1	0	1	0	0	1
744	0	2	1	0	0	0	1	1	1	1	0	0	0	0	0	0	1	1	1	1	2	0	2	0	0	1	0	0	2	2	1	1	2	0	1	1	2	0	0	0	0	0	0	2	0	0	0	2	2
745	0	1	2	1	0	0	2	2	0	0	0	0	1	0	1	0	2	0	2	2	2	0	1	0	0	1	0	0	1	1	2	2	1	0	0	2	1	0	0	0	0	1	1	1	1	0	0	0	0
746	1	0	1	0	0	0	2	2	1	1	0	1	1	0	1	0	1	2	0	0	1	0	1	1	1	1	0	2	2	2	1	1	0	0	1	1	2	0	2	2	0	1	1	2	1	1	1	1	1
747	1	1	1	1	0	0	1	2	1	0	1	0	1	0	1	0	0	2	1	2	2	1	2	0	0	1	0	0	2	2	1	1	2	0	1	1	0	0	1	1	0	1	1	2	1	0	0	0	0
748	1	1	1	0	0	0	2	2	0	0	1	0	0	0	0	0	2	1	1	2	2	0	2	0	0	0	0	1	2	2	0	0	1	1	1	1	2	0	1	1	0	2	2	2	1	1	0	0	1
749	0	1	2	1	0	0	1	1	1	1	0	0	0	0	0	0	0	1	0	0	0	0	2	0	0	2	0	1	2	2	0	0	0	1	1	1	1	0	1	1	1	0	0	2	0	1	0	0	0
750	1	2	0	1	0	0	0	0	2	1	0	0	0	0	0	0	1	0	2	2	2	0	2	0	0	0	0	0	2	2	2	1	1	0	0	2	2	0	1	1	0	0	0	1	1	0	0	1	0
751	0	1	1	1	0	1	1	1	2	2	1	0	0	0	0	0	1	2	0	1	1	0	2	0	0	2	0	0	2	2	1	1	2	0	1	2	0	0	1	1	0	0	0	0	0	1	1	0	1
752	0	1	1	1	0	0	2	2	1	1	0	0	2	0	2	1	1	1	1	1	1	0	2	0	0	0	0	2	1	1	2	0	1	1	0	2	0	0	0	0	0	0	0	1	0	1	0	0	0
753	0	2	2	0	0	0	1	1	1	1	0	0	2	0	1	0	1	1	1	1	2	0	2	0	0	0	0	0	1	1	2	0	1	1	1	2	2	0	0	0	0	0	0	2	0	0	0	0	0
754	1	0	2	0	1	1	1	2	1	0	0	0	0	0	0	0	1	0	1	1	1	0	2	0	0	1	0	1	2	2	2	0	0	0	0	2	2	1	1	1	1	0	0	2	0	0	0	0	0
755	0	2	1	0	0	0	1	1	1	1	0	1	1	0	1	1	2	2	1	1	1	0	2	0	0	1	0	0	1	1	1	0	1	1	1	2	2	0	1	0	1	1	1	1	1	1	0	1	1
756	0	2	1	0	0	0	2	2	0	0	2	0	0	0	0	0	1	1	1	1	1	0	1	1	1	1	0	2	2	2	2	0	1	0	1	1	1	0	1	1	0	1	1	2	1	1	0	0	0
757	1	1	1	0	0	0	1	1	1	1	1	0	1	0	1	0	1	0	1	2	2	0	2	0	0	1	1	0	1	1	1	0	1	1	0	2	2	0	2	2	0	0	0	2	0	0	0	0	0
758	0	1	1	0	1	2	1	1	2	2	0	0	1	0	1	1	0	2	0	1	1	0	2	0	0	1	0	1	2	2	1	1	1	0	0	2	2	0	0	0	0	0	0	2	0	0	0	0	1
759	0	0	2	0	1	1	2	2	0	0	0	0	0	0	0	0	0	2	0	1	2	0	2	0	0	1	0	0	2	2	0	2	2	0	1	1	2	1	1	1	0	1	1	1	1	1	0	0	0
760	1	0	2	0	0	0	2	2	0	0	1	0	1	0	1	0	1	0	2	1	2	0	2	0	0	0	0	0	2	1	1	0	0	0	0	2	2	0	1	1	0	0	0	2	0	0	0	0	2
761	1	2	1	1	0	0	2	2	1	1	0	0	2	1	1	1	1	0	2	1	2	0	2	0	0	0	0	0	2	2	0	1	2	1	2	2	2	0	1	1	0	0	0	2	0	1	0	0	1
762	1	0	2	2	1	1	1	1	2	2	0	0	0	0	0	0	1	0	2	2	2	0	0	1	1	1	0	1	2	2	2	0	2	0	0	2	2	0	1	1	0	0	0	2	1	1	0	0	1
763	0	1	1	0	0	0	1	1	1	0	0	0	1	1	0	1	2	1	1	1	2	0	2	0	0	1	0	1	2	2	1	0	0	0	1	1	2	0	2	2	0	0	0	2	0	0	0	0	1
764	0	0	2	0	1	1	2	2	1	1	1	0	1	0	1	0	1	1	1	1	1	1	2	0	0	1	0	0	2	2	0	0	2	0	1	2	1	0	1	1	0	0	0	1	0	0	0	0	1
765	0	2	0	0	0	0	2	2	1	0	1	0	0	0	0	0	1	1	1	1	1	0	2	0	0	1	0	0	2	2	0	0	2	1	0	2	1	0	1	1	0	0	0	1	0	0	0	0	1
766	1	2	0	1	0	0	1	1	1	1	1	1	1	0	0	0	1	2	1	2	2	0	2	0	0	1	0	0	1	1	2	0	2	2	1	1	1	0	1	1	0	1	0	0	1	1	0	0	0
767	0	1	1	0	1	1	2	2	0	0	0	0	0	0	0	0	1	1	1	1	1	0	0	1	1	1	0	1	2	2	2	0	2	2	0	2	1	0	0	0	0	1	1	1	1	1	0	0	0
768	0	0	1	0	0	0	0	1	2	2	0	0	1	0	1	0	1	1	2	2	2	0	1	0	0	1	0	0	2	2	0	1	1	0	1	1	0	1	0	0	0	0	0	2	2	0	0	0	0
769	1	1	2	1	0	0	2	2	1	1	0	0	0	0	0	0	2	0	2	2	2	0	2	0	0	1	0	0	2	2	2	0	2	0	0	2	1	0	0	0	0	1	0	1	1	0	0	0	0
770	1	2	0	1	0	0	1	2	1	0	0	0	1	0	1	0	0	2	0	1	1	0	2	0	0	1	1	0	1	1	1	0	2	1	2	1	2	1	1	1	0	0	0	2	0	1	0	0	0
771	1	0	2	0	2	2	1	1	2	2	0	0	1	0	1	0	0	2	0	1	1	0	1	0	0	0	0	0	2	2	1	0	2	1	0	2	1	0	0	0	0	0	0	2	0	0	1	0	1
772	0	1	1	0	0	0	1	1	1	0	0	0	1	0	1	0	1	0	2	2	2	0	2	0	0	2	0	0	2	2	1	1	2	0	1	1	1	0	0	0	0	1	1	2	1	2	0	0	1
773	0	2	1	2	0	0	2	2	1	1	0	1	2	1	1	1	1	2	1	1	1	0	1	0	0	0	1	1	2	2	0	1	2	1	2	2	1	1	0	0	0	0	0	2	0	0	0	0	1
774	0	0	2	1	1	1	0	0	2	2	0	1	2	0	0	0	0	2	0	0	0	0	2	0	0	1	0	1	2	2	0	1	2	0	0	2	0	0	1	1	0	0	0	2	0	0	0	0	0
775	1	0	1	0	0	0	1	1	1	1	1	0	1	0	1	0	1	2	1	1	1	0	2	0	0	2	0	0	2	2	1	1	2	0	2	0	1	0	1	1	0	0	0	0	0	0	1	0	1
776	0	2	0	0	0	0	1	2	2	0	0	0	0	0	0	0	1	0	2	2	2	0	1	0	0	1	0	0	2	2	0	0	1	0	2	1	1	0	2	2	0	0	0	2	0	1	0	0	0
777	0	1	2	1	0	0	0	1	2	1	0	0	1	0	0	0	1	0	2	2	2	0	0	0	0	0	0	0	2	2	0	0	1	1	0	2	0	0	0	0	0	0	0	2	1	0	0	0	1
778	1	0	2	0	0	0	2	2	0	0	1	2	2	0	1	0	1	2	0	0	1	0	2	0	0	0	0	0	2	2	1	0	1	1	1	2	0	0	1	1	0	2	1	2	1	0	0	1	0
779	0	2	2	0	0	0	0	0	2	2	0	0	2	0	1	0	0	1	0	0	0	0	2	0	0	1	0	2	2	2	2	0	0	1	0	2	2	0	1	1	0	1	0	0	0	0	0	1	2
780	0	0	2	0	1	1	2	2	2	2	0	1	1	0	0	0	1	0	2	2	2	0	0	1	1	1	0	0	2	2	0	2	1	0	0	2	1	0	0	0	0	0	0	0	0	0	0	0	1
781	0	1	1	1	0	0	1	1	1	1	0	0	1	0	1	0	2	0	2	2	2	0	2	0	0	2	0	0	2	2	1	0	0	1	2	2	0	0	0	0	0	2	1	2	1	0	0	1	2
782	1	1	2	1	0	0	1	1	2	2	0	0	0	0	0	0	2	1	1	1	2	0	2	0	0	0	0	0	2	2	1	1	1	0	0	2	1	1	0	0	0	0	0	1	0	1	0	0	2
783	1	2	0	1	0	0	1	1	2	2	0	0	1	0	1	0	2	0	2	2	2	0	2	0	0	0	0	1	2	2	1	0	2	0	0	2	2	1	1	0	2	0	0	2	2	0	0	0	1
784	0	1	1	0	0	1	0	1	1	1	1	0	0	0	0	0	0	2	0	0	1	0	2	0	0	1	0	0	2	2	1	0	2	1	1	1	2	0	2	2	0	0	1	1	0	1	1	0	2
785	1	1	1	0	1	1	2	2	1	0	1	0	0	0	0	0	0	2	0	1	2	1	2	0	0	0	0	1	1	1	2	1	1	1	1	1	0	0	0	0	0	0	0	1	0	1	0	0	1
786	1	2	1	0	0	0	2	2	1	1	0	1	1	0	1	0	0	0	2	2	2	1	1	0	0	0	0	1	1	1	1	1	2	0	1	1	1	0	2	2	0	0	0	2	1	1	0	0	1
787	0	1	2	0	0	0	1	2	1	0	1	2	2	1	0	1	1	1	1	1	1	0	1	1	1	1	0	0	2	2	0	0	0	0	0	2	0	1	0	0	0	1	1	1	0	0	0	0	2
788	0	1	1	0	1	1	1	1	1	0	1	0	2	0	2	0	2	0	2	2	2	0	2	0	0	1	0	1	2	1	0	1	1	1	1	1	2	1	1	1	0	0	0	1	0	0	1	0	1
789	0	1	0	1	0	0	1	1	2	1	0	0	0	0	0	0	2	0	2	2	2	0	2	0	0	2	0	1	1	1	2	2	1	0	0	2	0	0	0	0	0	0	0	0	0	0	0	0	1
790	1	1	2	1	0	0	1	1	2	2	0	0	0	0	0	0	1	1	1	1	1	0	2	0	0	0	0	0	1	1	0	1	1	1	1	2	2	0	1	0	1	1	1	1	1	2	0	0	1
791	1	1	1	1	0	0	1	2	2	1	0	0	0	0	0	0	2	1	1	1	1	0	1	0	0	1	0	0	2	1	0	1	2	1	0	2	1	0	1	1	0	2	2	2	1	1	0	1	2
792	1	1	1	0	1	1	2	2	1	1	0	0	2	0	1	0	0	0	2	2	2	0	2	0	0	1	0	0	2	2	0	0	1	0	1	1	1	0	1	1	0	0	0	1	0	1	0	1	1
793	0	2	0	0	0	0	2	2	0	0	2	0	0	0	0	0	0	1	0	0	0	0	1	1	1	0	0	0	2	2	0	0	2	1	1	2	0	1	0	0	0	0	0	1	0	0	0	1	2
794	0	1	1	0	0	0	1	1	2	2	0	0	0	0	0	0	1	2	1	2	2	0	1	1	1	0	0	0	2	2	2	1	1	1	1	1	1	1	0	0	0	1	0	1	0	0	0	0	1
795	0	2	0	1	0	0	1	1	1	1	0	0	1	0	1	0	1	2	0	0	0	0	2	0	0	1	0	1	1	1	2	1	1	0	0	2	1	0	2	2	0	0	0	2	1	1	0	0	1
796	0	1	1	0	0	0	1	2	2	1	0	1	2	0	1	0	2	0	2	2	2	0	1	0	0	1	0	0	2	1	0	2	2	0	1	1	1	0	1	1	0	0	0	1	0	0	0	2	2
797	1	1	1	0	0	0	2	2	1	1	1	1	1	0	0	0	2	2	0	0	2	0	1	1	1	0	0	0	1	1	1	0	0	1	0	2	2	1	0	0	0	0	0	1	0	0	0	0	0
798	0	2	1	2	0	0	1	1	1	1	0	0	1	0	1	0	2	2	0	0	1	0	2	0	0	0	0	1	2	2	2	0	2	2	0	2	2	0	1	1	0	1	1	1	1	0	1	1	1
799	0	2	1	0	0	0	0	1	1	0	0	0	1	0	1	0	2	1	1	1	2	0	2	0	0	1	0	0	2	2	1	0	2	0	0	2	2	1	1	1	0	0	0	2	0	0	0	0	0
800	0	1	1	0	1	1	2	2	0	0	0	0	0	0	0	0	1	0	1	1	1	0	2	0	0	2	0	0	2	1	0	2	1	0	0	2	2	1	0	0	1	1	1	1	1	0	0	0	0
801	0	1	1	0	0	0	1	1	2	2	0	1	2	0	2	0	1	1	1	1	1	0	1	1	1	1	0	1	2	2	2	0	1	0	1	1	2	0	2	2	0	0	0	2	0	0	0	0	2
802	1	0	1	0	0	0	1	2	2	0	0	0	0	0	0	0	2	1	2	2	2	0	2	0	0	1	0	0	1	1	1	1	1	0	0	2	2	0	0	0	0	0	0	2	1	1	0	2	2
803	1	2	0	0	0	0	1	1	1	1	1	0	1	1	0	1	1	1	1	1	2	0	2	0	0	0	0	0	2	2	0	0	2	0	0	2	0	0	0	0	0	0	0	2	0	1	0	0	2
804	1	1	2	1	0	0	2	2	1	1	0	0	0	0	0	0	1	1	1	1	1	0	2	0	0	1	0	1	2	2	1	1	2	0	1	2	1	0	1	1	1	1	1	1	1	1	0	0	0
805	1	2	1	0	0	0	1	2	2	0	0	1	2	0	2	0	1	1	2	2	2	0	2	0	0	2	0	0	2	2	0	1	2	0	1	1	1	1	0	0	0	1	1	2	1	1	0	0	0
806	0	1	2	1	0	0	0	0	2	1	0	0	1	0	1	0	2	0	1	2	2	1	2	0	0	1	0	0	2	1	0	1	1	1	2	0	0	0	1	0	1	1	1	2	0	0	0	0	1
807	1	0	2	0	1	1	1	2	0	0	1	0	1	0	1	0	1	1	1	1	1	0	2	0	0	1	0	0	2	2	1	1	1	0	0	2	0	0	1	0	1	1	1	2	1	0	0	0	0
808	0	2	1	0	0	0	1	1	1	1	1	0	0	0	0	0	1	1	1	1	1	0	2	0	0	2	0	1	1	2	1	2	2	0	0	2	2	0	2	2	1	1	0	1	0	0	1	0	2
809	0	2	0	0	0	0	1	1	2	2	0	0	0	0	0	0	0	0	2	2	2	0	2	0	0	1	0	1	2	2	0	1	2	0	0	2	2	0	2	1	1	0	0	2	0	1	1	0	1
810	1	1	1	0	1	1	2	2	0	0	2	0	1	0	1	0	1	1	1	1	2	0	1	1	1	2	1	0	2	2	0	1	2	1	0	2	1	0	0	0	0	0	0	2	0	2	0	0	0
811	0	2	1	1	0	0	1	2	1	0	1	1	2	0	2	0	1	1	1	1	2	0	1	1	1	2	0	1	1	1	1	2	2	0	1	2	2	0	1	1	0	0	0	2	0	0	0	1	1
812	1	2	1	1	0	0	1	1	1	1	1	0	1	0	1	0	1	0	1	1	2	0	2	0	0	1	1	0	2	2	1	1	0	0	1	1	1	0	1	0	1	1	1	1	1	0	0	0	1
813	0	1	2	1	0	0	1	1	2	2	0	0	1	0	1	0	1	2	0	1	1	0	1	1	1	0	1	0	1	1	1	2	2	0	1	1	2	0	1	1	0	0	0	2	1	0	0	0	1
814	1	1	2	1	1	1	2	2	1	1	0	1	1	0	1	1	0	1	1	1	0	0	2	0	0	0	0	0	1	2	1	1	1	0	0	2	2	0	1	1	0	1	1	2	0	0	0	0	1
815	1	1	2	1	0	0	0	0	2	2	0	0	1	0	0	0	0	1	2	2	2	0	2	0	0	1	0	1	1	1	2	0	2	0	2	1	2	1	0	0	0	0	0	2	0	0	0	0	0
816	0	1	2	0	0	0	0	1	2	1	0	1	1	0	0	0	1	0	2	2	2	0	2	0	0	0	0	0	2	2	0	1	2	0	1	1	2	0	1	1	0	0	0	1	0	0	0	0	1
817	1	1	2	0	0	0	2	2	1	0	0	1	1	0	0	0	1	1	0	0	0	0	2	0	0	2	2	1	2	2	1	0	0	0	0	2	0	0	0	0	0	1	1	1	1	0	0	1	0
818	1	1	2	0	0	0	2	2	0	0	0	0	1	0	1	0	1	2	1	1	1	1	2	0	0	2	0	0	2	1	1	1	2	2	1	1	1	0	1	1	0	0	0	2	0	1	1	0	1
819	0	1	2	1	0	0	1	1	2	2	0	0	0	0	0	0	0	1	1	1	0	0	1	0	0	2	1	1	2	2	0	1	1	0	0	2	1	0	1	1	1	1	1	1	1	1	0	0	2
820	0	2	1	0	0	0	1	1	1	1	0	0	1	0	1	0	0	0	2	2	2	1	2	0	0	2	0	0	2	2	0	1	2	0	2	0	1	0	0	0	0	0	0	2	0	2	0	1	0
821	0	1	2	0	1	1	2	2	1	1	0	0	0	0	0	0	2	1	2	2	1	0	2	0	0	0	0	2	1	1	2	0	1	0	1	1	1	0	0	0	0	0	0	2	0	0	0	0	2
822	0	1	1	0	0	0	0	0	2	2	0	0	0	0	0	0	1	1	1	1	1	0	2	0	0	0	0	0	2	2	0	2	2	0	2	0	1	0	0	0	0	0	0	2	1	0	0	0	1
823	0	0	2	1	0	0	1	1	1	1	0	0	1	0	1	1	1	1	1	1	1	0	2	0	0	0	0	0	2	2	0	0	2	1	1	1	1	0	2	2	0	0	0	2	0	1	1	0	1
824	1	1	2	1	0	0	0	0	2	2	0	0	0	0	0	0	2	0	2	2	2	0	1	0	0	1	0	0	1	1	0	1	1	1	1	2	0	0	0	0	0	0	0	2	0	0	0	1	0
825	1	0	2	0	0	0	0	1	2	1	0	0	0	0	0	0	1	1	0	0	1	0	2	0	0	0	0	1	1	1	1	1	2	2	2	1	2	1	0	0	0	0	0	1	0	1	0	0	1
826	0	0	2	0	1	1	1	1	0	0	1	0	0	0	0	0	1	0	2	1	2	0	2	0	0	1	0	0	2	2	1	0	1	0	0	2	1	1	0	0	0	0	0	2	1	0	0	0	0
827	0	0	2	0	1	1	1	1	2	2	0	0	0	0	0	0	1	2	0	1	1	0	1	1	1	2	0	0	2	2	2	0	1	1	1	1	1	1	0	0	0	1	1	2	0	2	0	0	0
828	0	2	0	0	0	0	2	2	0	0	1	1	1	0	0	0	1	0	2	1	2	0	2	0	0	0	2	1	2	2	1	1	2	1	0	2	1	0	0	0	0	0	0	1	0	0	0	0	0
829	1	1	2	0	1	1	1	1	1	1	0	1	2	0	2	0	1	0	2	2	2	0	0	1	1	1	0	0	1	1	0	0	2	0	0	2	1	1	0	0	0	1	1	2	1	1	0	0	1
830	0	1	2	1	0	0	1	2	0	0	1	0	0	0	0	0	1	2	0	0	1	0	1	1	1	0	0	2	1	2	2	2	2	0	2	1	0	0	0	0	0	0	0	2	1	1	1	1	2
831	0	2	1	0	0	0	2	2	2	2	0	1	1	0	1	0	1	0	2	0	2	0	2	0	0	0	0	0	1	1	0	0	2	0	2	1	1	0	0	0	0	0	0	2	0	0	0	0	1
832	0	0	2	0	0	0	0	0	2	1	0	0	0	0	0	0	1	1	2	2	2	0	2	0	0	1	0	0	2	2	0	0	1	0	1	1	2	0	2	1	1	0	0	2	0	0	0	1	2
833	1	2	1	0	0	0	1	2	2	1	0	0	0	0	0	0	2	1	1	1	2	0	2	0	0	0	0	1	2	1	1	0	0	0	0	2	2	1	1	1	0	0	0	1	0	0	0	0	1
834	1	1	1	0	0	0	2	2	1	1	0	0	0	0	0	0	2	1	1	1	2	0	2	0	0	1	0	2	2	2	0	1	2	0	0	2	1	0	1	1	0	0	0	0	0	0	0	0	1
835	0	1	2	1	1	1	1	1	1	1	1	2	2	0	2	0	1	1	1	1	1	0	2	0	0	1	0	0	2	2	0	0	0	0	1	1	1	0	1	1	0	0	0	1	0	0	0	1	1
836	0	0	2	1	0	0	2	2	1	1	0	1	1	0	1	0	1	1	1	1	2	0	2	0	0	1	0	0	2	2	0	2	2	0	0	2	2	0	1	1	0	0	0	1	0	0	0	1	1
837	1	0	2	0	1	1	0	0	2	2	0	0	0	0	0	0	2	0	2	1	2	0	2	0	0	0	0	1	1	1	1	0	2	1	1	1	1	0	1	1	0	0	0	2	0	0	0	0	1
838	0	0	1	0	0	0	0	1	2	1	0	1	1	0	0	0	0	1	1	1	0	0	2	0	0	0	0	0	1	1	0	1	2	0	1	2	2	2	0	0	0	0	0	1	0	1	0	0	0
839	0	0	2	0	1	1	2	2	1	0	0	1	2	0	2	0	2	1	1	1	1	0	2	0	0	0	0	0	2	2	0	1	1	0	1	1	1	0	0	0	0	0	0	2	0	0	0	1	1
840	0	2	1	1	0	0	2	2	1	1	1	1	1	0	0	0	2	1	1	1	1	0	1	0	0	2	1	0	2	2	0	1	1	0	1	1	1	0	1	1	0	0	0	2	0	1	1	0	2
841	0	2	2	1	0	0	1	1	1	1	0	0	0	0	0	0	1	0	2	2	2	1	1	0	0	0	1	1	2	2	0	1	2	1	0	2	0	0	0	0	0	1	1	2	1	0	0	0	0
842	1	2	1	1	0	0	0	0	2	2	0	1	1	0	1	1	0	1	2	2	2	0	2	0	0	0	0	1	2	2	1	1	2	1	1	2	0	0	1	1	0	0	0	2	0	0	0	0	0
843	1	0	2	1	0	0	2	2	0	0	1	0	0	0	0	0	0	1	1	1	2	0	2	0	0	2	0	0	2	2	1	1	0	0	1	1	2	1	1	1	0	0	0	2	0	2	0	0	0
844	0	1	1	1	0	0	2	2	1	1	1	2	2	0	1	0	2	1	1	1	2	0	2	0	0	0	0	0	2	2	1	1	2	0	2	2	1	0	2	2	0	0	0	2	0	1	0	1	1
845	0	2	0	0	0	0	2	2	1	0	1	0	1	0	0	0	1	1	1	1	2	0	2	0	0	1	0	0	2	2	0	0	1	0	0	2	2	0	2	2	0	1	1	1	1	0	0	0	0
846	0	2	0	0	0	0	1	1	1	1	0	0	1	0	1	0	0	0	2	1	2	0	2	0	0	1	0	1	2	1	0	1	1	1	1	2	2	0	2	2	0	0	0	1	0	0	0	0	0
847	0	1	0	1	0	0	1	1	2	1	0	0	1	0	0	0	1	1	1	1	1	0	2	0	0	1	0	0	2	1	0	0	1	2	1	1	1	0	0	0	0	0	0	2	1	1	0	0	1
848	1	1	1	0	0	0	1	1	1	1	1	1	2	0	2	1	0	1	1	1	2	0	1	0	0	1	1	1	2	2	0	1	0	0	0	2	1	0	0	0	0	0	0	2	0	1	0	0	2
849	1	1	2	0	0	0	1	1	2	2	0	0	0	0	0	0	0	2	0	0	0	0	2	0	0	0	0	1	2	2	1	1	1	0	2	1	1	0	0	0	0	0	0	2	0	0	0	1	1
850	0	1	1	1	1	1	0	1	1	0	0	0	1	0	1	0	1	1	1	1	2	0	2	0	0	1	2	1	2	2	1	2	1	0	1	1	1	1	0	0	0	1	1	1	1	1	0	0	1
851	1	0	2	0	0	0	2	2	1	0	0	0	2	1	1	1	1	0	2	2	2	0	1	1	1	0	0	0	2	2	1	2	2	0	2	0	1	0	0	0	0	0	0	2	0	0	1	0	1
852	0	0	2	1	0	0	1	1	1	1	1	2	2	0	2	0	2	0	2	2	2	0	2	0	0	2	1	0	1	1	1	0	0	1	0	2	1	0	0	0	0	0	0	1	0	0	0	0	0
853	0	2	0	0	0	0	1	1	1	1	0	0	2	0	2	0	1	0	2	2	2	0	1	1	1	2	0	0	2	2	0	1	2	0	0	2	1	0	0	0	0	1	1	2	1	1	0	1	2
854	1	1	2	0	0	0	0	1	2	0	0	0	1	0	0	0	1	0	2	2	2	0	1	1	1	1	0	0	2	2	2	0	2	2	1	2	2	0	1	1	0	0	0	2	1	1	0	0	1
855	0	1	2	0	1	1	2	2	1	1	1	0	1	0	0	0	2	0	2	2	2	0	1	0	0	1	0	0	2	2	1	1	1	0	0	2	1	0	0	0	0	1	0	1	0	0	0	1	1
856	1	1	1	0	0	0	2	2	1	1	1	0	1	0	0	0	1	0	2	2	2	1	1	0	0	0	0	0	2	1	1	0	2	0	0	2	2	1	0	0	0	1	0	1	2	1	0	0	0
857	0	2	0	0	0	0	1	1	2	0	0	0	1	0	1	1	1	1	1	1	1	0	1	1	1	1	0	1	2	2	2	1	1	1	1	1	1	1	0	0	1	0	0	0	0	1	1	0	1
858	1	1	1	0	0	0	1	1	2	2	1	1	2	0	2	0	2	1	1	1	2	0	2	0	0	2	0	1	1	1	2	0	2	0	0	2	1	1	0	0	1	0	0	1	0	0	0	0	1
859	0	2	1	0	0	0	2	2	0	0	0	1	1	0	0	0	1	1	1	1	1	0	1	0	0	2	0	1	1	2	1	0	2	1	2	2	0	0	0	1	0	0	0	2	0	1	0	0	1
860	1	1	1	1	0	0	0	1	2	1	0	1	1	0	0	0	2	1	1	1	2	0	2	0	0	1	0	0	2	2	1	0	2	1	1	1	2	1	1	1	1	1	1	1	1	0	0	0	1
861	0	1	2	1	0	0	2	2	0	0	2	0	2	1	1	1	1	0	2	1	2	0	2	0	0	1	0	2	2	2	0	1	1	0	0	1	2	1	1	1	0	0	0	1	0	0	1	0	2
862	0	1	1	0	0	0	0	1	2	1	0	1	1	0	1	1	0	0	1	2	2	0	2	0	0	2	0	0	2	2	1	0	1	1	1	1	1	0	0	0	0	0	0	2	0	0	0	1	1
863	0	2	1	0	1	1	1	1	2	2	0	1	2	0	1	0	2	1	1	1	2	0	1	1	1	1	1	0	1	1	1	0	1	0	1	1	0	0	0	0	0	0	0	2	0	0	1	0	2
864	0	1	1	0	1	1	1	1	2	2	0	0	0	0	0	0	0	2	0	0	0	0	2	0	0	1	0	0	1	2	1	0	2	0	1	1	2	0	2	2	0	0	0	2	0	0	1	0	2
865	1	0	2	0	2	2	2	2	0	0	2	0	1	0	1	1	2	0	2	2	2	0	1	1	1	1	0	0	2	2	0	1	1	0	0	2	2	1	0	0	0	1	1	2	1	0	0	0	0
866	1	1	1	1	0	0	1	1	1	1	0	0	1	0	0	0	0	1	1	1	1	0	2	0	0	0	0	0	2	2	1	1	1	1	1	2	1	0	1	1	0	2	2	2	1	1	0	0	0
867	1	2	1	1	0	0	2	2	0	0	0	0	1	0	1	0	1	1	1	1	1	0	2	0	0	1	0	0	2	2	0	0	2	1	1	1	2	1	1	1	0	1	0	0	0	0	0	0	1
868	0	1	2	0	1	1	0	0	1	1	1	0	1	0	1	0	1	0	2	2	2	0	1	1	1	1	0	1	2	2	2	0	2	0	0	2	2	0	1	1	0	0	0	1	1	0	0	0	0
869	0	0	2	0	1	1	2	2	0	0	1	0	0	0	0	0	1	1	1	1	2	0	2	0	0	1	0	1	2	2	1	0	0	0	1	1	0	1	0	0	0	1	1	2	2	2	2	0	2
870	1	0	2	0	0	0	2	2	1	1	1	1	0	0	0	0	1	1	1	1	2	0	2	0	0	0	0	0	2	2	0	1	2	0	1	1	1	1	0	0	0	0	0	1	0	0	1	0	1
871	0	0	2	0	0	0	2	2	1	1	0	1	1	0	0	0	2	2	1	1	1	0	2	0	0	1	0	0	1	1	0	0	2	0	1	1	2	1	1	1	0	2	2	2	1	1	1	1	2
872	1	1	1	0	0	0	1	2	1	0	1	0	0	0	0	0	2	1	2	2	2	0	2	0	0	0	0	1	2	2	1	1	2	0	1	1	2	0	2	1	1	1	1	2	1	1	1	1	2
873	1	1	1	1	0	0	1	2	2	1	0	0	1	0	1	0	0	1	1	1	0	2	0	0	0	1	1	0	2	2	0	0	1	1	0	2	1	0	1	1	1	1	1	2	2	0	0	0	0
874	1	1	2	1	0	0	2	2	1	1	1	0	0	0	0	0	1	1	1	1	1	1	2	0	0	0	0	0	2	2	1	1	2	0	1	1	1	1	0	0	0	1	0	1	1	0	0	0	0
875	0	1	2	1	0	0	1	1	1	1	1	1	1	0	0	0	2	2	1	1	1	0	2	0	0	1	0	0	2	2	1	1	1	2	1	1	2	0	1	1	0	1	1	2	1	1	0	1	1
876	0	1	1	0	0	0	2	2	1	1	1	1	1	0	0	0	1	1	1	1	2	0	0	0	0	0	0	0	2	2	0	1	1	0	1	1	1	1	0	0	0	1	1	2	0	0	0	0	0
877	0	2	0	0	0	0	0	1	2	1	0	1	1	0	1	0	2	2	0	0	0	0	2	0	0	1	0	1	1	1	2	0	2	2	0	2	1	0	1	1	0	0	0	1	0	0	0	0	1
878	0	0	1	0	0	0	2	2	1	1	1	1	1	0	0	0	0	0	1	1	2	0	2	0	0	2	0	2	1	1	2	1	1	2	0	2	1	0	1	1	0	1	1	2	1	1	1	0	1
879	1	2	0	0	0	0	1	2	1	0	0	0	1	1	0	0	1	2	0	1	1	0	2	0	0	2	0	0	2	1	0	1	2	0	0	2	1	0	0	0	1	1	1	1	0	0	0	0	0
880	0	1	1	0	0	0	1	2	1	0	0	1	1	0	1	0	0	0	2	2	2	0	2	0	0	0	0	0	1	1	1	1	2	2	1	1	1	0	1	1	0	0	0	2	1	1	0	0	0
881	1	2	1	0	0	0	1	1	2	2	0	1	2	0	2	1	2	0	2	2	2	0	2	0	0	1	0	1	2	2	2	1	1	1	1	2	2	0	1	1	0	0	0	1	0	0	0	0	0
882	0	1	1	1	0	0	1	1	2	2	0	2	2	0	0	0	1	1	1	1	2	1	2	0	0	1	0	0	2	2	0	1	1	0	0	2	1	0	0	0	0	0	0	1	0	0	0	1	0
883	1	2	1	0	0	0	0	1	1	0	1	1	1	0	0	0	1	1	1	1	2	0	2	0	0	1	0	0	2	2	0	0	1	0	0	2	0	0	1	1	0	0	0	1	1	0	0	1	2
884	0	1	1	0	0	0	0	1	2	1	0	0	1	0	0	0	2	0	2	2	2	0	2	0	0	1	0	0	1	1	2	0	2	2	1	1	0	0	1	1	0	1	1	1	1	0	1	0	1
885	1	1	2	1	0	0	2	2	1	1	1	0	0	0	0	0	1	1	1	1	1	1	2	0	0	0	0	1	2	2	1	1	1	0	2	1	1	0	1	1	0	0	0	1	0	0	0	0	1
886	1	1	1	0	0	0	2	2	1	1	1	0	1	0	1	0	2	0	2	2	2	0	2	0	0	1	0	0	2	2	0	0	1	1	0	2	2	1	1	1	1	0	0	2	1	0	0	0	1
887	0	0	2	1	1	1	1	1	1	1	0	0	1	0	1	0	0	0	2	2	2	1	1	0	0	0	0	0	2	2	2	2	2	0	1	1	2	0	2	2	0	0	0	2	1	0	0	1	1
888	0	0	2	0	1	1	1	1	1	1	0	0	1	0	1	0	1	1	2	2	2	0	2	0	0	1	0	0	2	2	0	1	1	0	1	1	1	0	1	1	0	0	0	2	1	1	0	0	0
889	0	1	2	1	0	0	1	2	2	1	0	0	1	1	0	1	1	0	2	2	2	0	2	0	0	2	0	2	1	2	2	0	2	1	1	2	1	0	1	1	0	0	0	2	0	0	0	0	1
890	1	2	0	0	0	0	0	1	2	1	0	1	1	0	1	1	2	1	1	1	1	0	2	0	0	1	0	0	2	2	0	1	1	1	1	1	2	1	0	0	1	0	0	1	0	0	0	0	1
891	0	2	0	0	0	0	2	2	1	1	1	1	2	0	1	0	1	1	0	0	0	0	1	0	0	1	0	0	2	2	0	0	1	0	1	1	0	0	0	0	0	0	0	1	1	1	0	0	1
892	1	1	1	0	1	1	1	1	2	2	0	0	0	0	0	0	1	0	2	2	2	0	2	0	0	1	0	0	2	2	1	0	0	0	1	1	1	1	0	0	0	0	0	2	0	0	0	0	1
893	1	0	1	0	0	0	1	1	2	2	0	0	0	0	0	0	0	1	1	0	1	0	1	0	0	1	0	0	2	2	1	2	1	0	1	1	1	0	1	0	1	0	0	2	0	1	0	0	1
894	1	1	1	0	0	0	1	1	1	1	0	0	2	1	0	1	1	1	1	0	1	0	1	0	0	1	0	1	1	1	1	1	2	2	1	1	1	1	0	0	0	0	0	1	1	1	1	0	1
895	1	2	1	0	0	0	0	1	1	0	1	0	0	0	0	0	1	1	1	0	0	0	2	0	0	1	0	2	0	0	2	0	2	1	2	2	2	0	2	2	0	0	0	1	0	0	0	0	1
896	1	2	1	0	0	0	0	2	2	0	1	1	2	0	1	1	2	0	2	2	2	1	2	0	0	1	0	0	2	2	0	0	2	1	1	1	1	1	0	0	0	0	0	1	0	1	0	0	0
897	1	2	0	0	0	0	1	1	1	1	1	0	1	1	0	1	2	1	1	1	1	0	2	0	0	0	0	1	1	1	2	0	2	1	1	2	1	0	0	0	1	0	0	1	1	0	0	0	0
898	1	1	2	1	0	0	1	1	1	1	1	1	2	0	2	0	0	1	1	1	2	0	2	0	0	1	0	0	2	2	1	0	1	1	0	2	2	1	1	1	1	0	0	2	0	1	0	0	1
899	1	2	2	0	0	0	1	1	1	1	0	0	0	0	0	0	0	0	2	1	2	0	2	0	0	0	0	2	2	2	2	0	2	1	1	1	0	0	0	0	0	1	1	1	1	1	0	0	1
900	0	0	2	1	0	0	0	0	2	2	0	0	1	0	1	0	0	1	0	0	0	0	2	0	0	0	0	1	2	2	1	0	2	0	1	1	1	0	0	0	1	0	0	2	0	0	0	0	0
901	0	1	1	1	1	1	2	2	1	0	0	1	2	0	1	0	0	2	0	0	0	0	1	0	0	1	1	1	2	2	0	1	1	0	0	2	1	0	2	2	0	0	0	2	0	0	0	0	2
902	0	1	2	1	0	0	1	1	1	1	1	0	0	0	0	0	1	2	0	0	1	1	1	0	0	1	0	0	2	2	1	0	0	0	0	2	2	0	1	1	0	0	0	1	1	0	0	0	0
903	1	2	1	2	0	0	1	2	2	1	0	0	1	0	1	0	1	1	1	1	2	1	1	0	0	0	0	1	1	1	1	1	1	0	0	1	2	1	0	0	0	0	0	2	1	0	0	0	1
904	0	2	0	0	0	0	1	1	1	1	1	1	1	1	0	1	1	1	1	1	1	0	2	0	0	0	0	0	1	1	0	1	2	1	0	2	1	0	1	1	0	1	1	1	1	0	0	0	1
905	1	2	1	0	0	0	2	2	1	1	0	0	1	0	2	0	1	1	1	0	1	0	2	0	0	2	1	1	2	2	0	0	1	0	1	2	2	0	2	2	0	0	0	2	0	0	0	0	1
906	1	1	2	1	0	0	1	1	2	2	0	0	0	0	0	0	2	1	1	1	2	1	1	0	0	1	1	1	2	2	0	0	2	2	1	1	1	0	0	0	1	1	0	1	0	0	0	0	1
907	1	0	2	0	0	0	1	1	2	2	0	0	1	0	1	0	1	0	2	2	2	0	2	0	0	0	0	0	1	1	2	0	0	0	1	1	1	0	0	0	0	0	0	1	0	0	0	0	0
908	0	2	0	1	0	0	1	1	0	0	2	0	0	0	0	0	1	1	1	1	1	0	2	0	0	1	0	0	2	2	1	1	2	2	1	1	2	2	0	0	0	0	0	0	0	0	0	0	1
909	1	1	2	1	0	0	1	1	1	1	2	0	2	1	1	1	1	2	0	1	1	0	2	0	0	1	0	0	2	2	1	1	0	0	0	2	2	0	1	0	1	0	0	1	0	0	1	1	2
910	0	2	0	0	0	0	1	1	2	2	0	1	1	0	0	0	1	1	1	0	0	0	2	0	0	2	0	0	1	1	0	2	1	0	0	2	2	0	2	2	0	1	0	0	1	1	0	0	1
911	1	1	1	1	0	0	0	0	2	2	0	0	0	0	0	0	1	1	1	1	2	0	2	0	0	1	1	0	2	2	0	1	1	0	0	1	1	1	0	0	0	0	0	2	1	1	0	0	0
912	0	2	0	0	0	0	1	2	2	1	0	1	1	0	0	0	2	0	2	2	2	0	2	0	0	0	0	1	1	1	2	1	1	0	0	2	2	1	1	1	1	0	0	2	1	1	0	0	0
913	0	0	2	1	1	1	2	2	1	1	1	0	0	0	0	0	1	1	1	1	2	1	1	0	0	1	0	0	2	1	0	1	2	0	1	1	0	0	0	0	0	0	0	2	0	0	0	0	2
914	1	0	2	0	1	1	1	2	2	1	0	0	0	0	0	0	0	2	0	0	1	0	0	0	0	0	0	0	2	2	0	0	2	2	1	2	2	0	2	2	1	1	0	1	1	0	0	0	2
915	1	2	1	0	0	0	0	0	2	2	0	1	1	0	1	0	1	0	1	1	1	0	2	0	0	0	0	0	2	2	0	0	0	0	0	2	2	0	0	0	0	0	0	2	0	0	0	0	0
916	1	2	0	0	0	0	0	0	2	2	0	0	0	0	0	0	1	1	2	2	2	0	2	0	0	1	0	1	1	2	1	1	0	0	1	1	2	1	0	0	0	0	0	2	0	0	0	0	0
917	1	2	0	0	0	0	2	2	1	1	0	0	2	1	0	1	0	0	2	2	2	0	2	0	0	1	0	0	2	2	0	1	2	0	1	1	1	0	1	1	0	0	0	1	1	1	0	2	2
918	0	1	2	0	1	1	1	2	1	0	0	0	0	0	0	0	1	1	1	1	2	1	2	0	0	1	1	0	2	2	0	1	1	0	1	1	0	0	1	0	1	0	0	1	0	1	1	0	2
919	1	2	0	1	0	0	2	2	0	0	0	0	1	0	1	0	1	1	1	1	2	0	2	0	0	2	0	0	2	2	0	1	2	0	0	2	1	0	0	0	0	0	0	2	0	0	1	0	2
920	0	0	2	0	2	2	2	2	1	1	1	1	1	0	1	0	1	2	1	1	1	0	2	0	0	1	0	2	1	1	1	0	1	0	1	2	1	0	0	0	0	0	0	2	0	2	0	0	0
921	0	1	1	0	0	0	1	2	1	0	1	0	1	0	0	0	1	1	1	1	1	0	2	0	0	1	0	0	2	2	1	1	2	2	1	1	1	0	0	0	1	1	1	2	2	2	0	0	0
922	0	2	1	0	0	0	1	2	1	1	0	1	1	0	0	0	1	1	1	1	1	0	1	1	1	0	0	0	2	2	0	0	1	1	0	2	1	0	1	1	0	1	0	1	0	0	0	0	0
923	0	1	2	1	0	0	1	2	1	0	1	0	1	0	1	0	1	1	1	1	1	0	2	0	0	1	0	0	2	2	0	1	1	0	2	1	0	0	0	1	0	0	0	0	0	0	0	0	0
924	0	0	2	0	1	1	2	2	1	1	0	1	1	0	0	0	2	1	1	1	1	0	2	0	0	0	0	1	2	2	1	0	1	1	0	2	1	0	2	2	0	0	0	1	1	0	0	0	1
925	0	1	2	1	0	0	1	2	2	1	0	0	1	0	1	1	1	1	1	1	2	0	2	0	0	1	0	0	2	2	0	1	2	2	2	1	2	0	1	1	0	0	0	1	0	0	1	0	2
926	1	1	1	0	0	0	1	1	1	1	0	0	0	0	0	0	0	2	0	0	1	0	1	0	0	1	0	0	2	2	0	2	2	0	1	1	1	1	0	0	0	0	0	2	1	0	0	1	1
927	0	0	2	0	0	0	2	2	1	1	1	0	1	0	1	0	0	1	1	1	1	0	2	0	0	1	0	1	1	0	2	1	1	0	1	1	2	0	2	2	0	2	2	2	1	1	0	0	0
928	1	1	2	0	0	0	1	1	1	1	1	0	1	0	1	0	0	0	2	1	2	0	2	0	0	2	0	1	1	1	1	1	1	0	0	2	1	1	0	0	0	0	0	2	1	1	0	2	2
929	1	0	2	0	0	0	1	1	1	1	0	0	1	0	1	1	1	1	1	0	1	0	1	1	1	1	1	0	2	2	0	1	2	0	1	1	0	0	0	0	0	0	0	2	0	0	0	0	1
930	1	0	2	0	1	1	0	1	1	1	1	0	2	1	1	1	0	1	1	1	0	0	2	0	0	1	1	0	2	2	0	0	2	1	2	2	2	1	1	1	1	0	0	2	1	0	0	0	0
931	1	0	1	0	0	0	2	2	1	1	1	0	0	0	0	0	0	1	1	1	1	1	2	0	0	0	0	2	1	1	2	0	1	0	0	2	2	0	2	2	0	1	0	0	1	1	0	1	1
932	1	1	1	0	0	0	1	2	1	0	0	0	1	0	1	1	1	2	0	1	1	0	1	1	1	1	0	0	2	2	1	1	2	0	0	2	2	0	1	1	0	0	0	1	1	1	0	0	0
933	0	1	2	2	0	0	1	1	2	1	0	1	2	0	2	0	1	1	1	1	2	0	2	0	0	1	1	1	1	1	1	0	1	1	0	2	1	0	0	0	0	0	0	1	0	0	0	0	1
934	1	1	1	0	0	0	1	1	2	1	0	0	0	0	0	0	1	1	0	0	1	0	2	0	0	0	0	0	2	2	0	1	2	1	0	2	0	0	1	1	0	1	1	2	1	0	0	0	2
935	0	1	1	0	0	0	2	2	1	1	0	0	1	0	1	0	0	0	2	2	2	1	1	0	0	0	0	1	2	2	0	0	1	1	1	1	2	0	2	2	1	1	1	2	0	1	1	0	1
936	1	0	2	0	0	0	2	2	0	0	2	1	1	0	0	0	1	1	1	1	1	0	2	0	0	0	0	0	2	2	0	0	2	1	2	1	1	0	2	2	0	2	2	2	0	1	0	0	2
937	1	1	2	0	1	1	1	1	2	2	0	0	0	0	0	0	2	0	2	2	2	0	2	0	0	1	0	0	2	2	0	0	0	0	0	2	0	0	0	0	0	1	1	1	1	1	0	0	0
938	0	2	0	1	0	0	1	1	0	0	2	0	0	0	0	0	2	1	1	1	2	0	2	0	0	1	0	1	1	0	2	1	2	1	2	2	1	0	0	0	0	0	0	1	0	0	0	0	1
939	1	1	1	0	0	0	1	1	1	1	0	0	1	0	1	0	1	2	0	1	1	0	2	0	0	1	0	0	2	2	1	0	2	1	1	2	0	0	0	0	0	0	0	2	0	1	1	0	1
940	0	1	2	1	0	0	1	1	2	2	0	0	0	0	0	0	1	1	1	1	2	0	2	0	0	1	0	2	0	0	2	1	1	1	1	2	1	0	0	0	0	0	0	2	0	0	0	1	1
941	0	0	2	1	0	0	1	2	1	0	0	1	1	0	0	0	1	2	0	0	1	0	2	0	0	1	0	1	1	2	1	1	1	0	1	1	1	0	1	1	0	0	0	2	1	1	0	0	1
942	1	1	2	0	0	0	0	0	2	2	0	0	1	0	1	0	0	1	0	0	0	0	2	0	0	0	0	1	1	1	1	1	1	0	0	2	1	0	0	0	0	1	1	2	2	0	0	2	2
943	1	1	1	0	1	1	1	1	1	1	0	1	1	0	1	0	1	0	2	2	2	0	2	0	0	1	0	1	2	2	2	0	0	0	1	1	1	0	0	0	0	0	0	1	0	0	0	1	2
944	1	1	1	0	1	1	0	1	2	1	0	0	0	0	0	0	0	2	1	1	1	0	1	0	0	1	0	0	2	2	0	1	2	2	1	2	0	0	1	1	0	0	0	2	0	1	1	0	1
945	0	2	1	0	0	0	1	1	2	2	0	1	2	0	2	0	2	1	2	2	1	0	2	1	1	1	0	0	2	2	0	0	0	0	1	1	1	0	0	0	1	1	1	2	1	1	0	0	0
946	1	1	2	1	0	0	1	1	0	0	1	0	0	0	0	0	0	2	0	1	1	0	2	0	0	2	0	1	2	2	1	1	0	0	1	1	1	0	0	0	0	0	0	2	1	0	0	0	1
947	1	0	2	0	1	1	1	2	1	0	1	0	2	0	2	1	1	1	1	1	1	0	2	0	0	0	0	0	2	2	0	1	2	0	0	2	1	0	0	0	0	0	0	2	1	0	0	0	1
948	1	0	2	0	0	0	1	1	2	2	1	1	1	0	2	0	0	0	2	1	2	0	2	0	0	1	0	0	2	1	0	1	2	0	1	1	1	0	1	1	0	0	0	1	0	0	0	0	0
949	0	1	2	0	1	1	2	2	2	1	0	0	0	0	0	0	2	0	2	1	2	0	2	0	0	0	0	1	2	2	2	1	1	0	0	2	1	0	0	0	0	2	2	2	1	1	1	0	2
950	0	1	1	1	0	0	0	0	2	2	0	0	0	0	0	0	2	0	1	1	1	0	2	0	0	2	0	0	2	2	0	1	1	1	1	1	2	0	0	0	0	0	0	1	0	0	0	0	0
951	1	2	0	0	0	0	1	2	2	1	0	0	1	1	0	1	2	1	1	2	2	1	2	0	0	1	0	2	1	2	2	1	0	0	0	2	1	0	0	0	0	0	0	2	0	0	0	0	2
952	0	0	2	0	0	0	1	1	2	2	0	0	1	0	0	0	1	1	1	1	1	1	2	0	0	2	0	0	2	2	0	1	1	1	0	2	1	0	2	2	0	0	1	1	1	0	0	0	0
953	0	1	2	1	0	0	1	1	1	1	0	0	0	0	0	0	1	2	0	0	2	0	2	0	0	1	0	1	2	2	1	1	1	1	0	2	2	0	1	0	1	0	0	1	0	0	0	0	1
954	0	2	0	0	0	0	2	2	1	1	0	0	1	0	1	0	1	0	2	2	2	0	2	0	0	2	0	0	2	1	0	1	1	0	1	1	1	0	1	1	0	0	0	0	0	0	0	0	1
955	0	2	0	0	0	0	1	2	2	1	0	0	0	0	0	0	1	0	2	2	2	0	2	0	0	1	0	1	2	2	0	2	2	0	1	1	2	0	1	1	0	0	0	2	0	1	0	0	1
956	1	2	0	0	1	1	1	1	2	0	0	1	2	0	1	1	1	0	1	2	2	0	2	0	0	1	0	0	2	1	0	1	1	0	0	2	1	0	0	0	0	0	0	0	0	0	0	0	1
957	1	1	2	1	0	0	0	1	1	1	1	1	2	0	2	0	1	0	1	2	2	0	2	0	0	2	0	1	1	1	2	1	2	1	1	1	2	1	0	0	1	1	1	2	1	0	0	0	1
958	1	2	0	1	0	0	1	1	2	2	0	0	0	0	0	0	1	1	1	0	1	0	2	0	0	2	0	0	2	1	1	1	2	1	0	2	0	0	0	0	0	0	0	2	1	0	0	0	1
959	0	1	2	0	0	0	1	1	2	2	0	0	1	0	1	0	0	1	0	0	0	0	1	0	0	1	0	0	2	2	1	1	2	0	1	1	2	0	1	1	0	1	0	0	0	0	0	0	1
960	1	2	0	0	0	0	1	1	1	1	1	0	0	0	0	0	1	0	2	2	2	1	2	0	0	1	0	1	2	2	2	0	1	1	0	2	1	0	0	0	0	0	0	1	1	1	1	0	1
961	0	1	2	1	0	0	2	2	1	1	0	2	2	0	0	0	1	1	1	1	1	0	2	0	0	1	0	0	1	1	0	0	0	1	0	2	1	0	1	0	1	0	0	0	0	0	0	0	0
962	0	1	1	1	0	0	0	0	2	1	1	0	0	0	0	0	2	0	2	2	1	1	2	0	0	1	0	0	2	2	1	1	2	0	0	2	0	0	0	0	0	1	1	1	1	2	0	0	0
963	0	1	1	0	0	0	2	2	1	1	1	0	1	0	1	0	2	1	1	1	2	0	2	0	0	1	0	1	1	1	1	2	2	0	1	1	2	0	1	1	0	0	0	1	0	0	0	0	1
964	1	2	1	1	0	0	1	1	2	1	0	0	0	0	0	0	2	0	2	2	2	0	1	1	1	2	0	0	2	2	0	0	0	0	0	2	0	0	1	1	0	0	0	0	0	0	0	0	2
965	0	1	1	1	0	0	0	0	2	2	0	0	1	0	1	0	2	2	0	1	2	0	1	0	0	1	0	1	1	1	2	1	1	2	1	2	2	0	2	2	1	1	1	2	0	0	0	0	2
966	1	1	2	1	0	0	0	1	2	1	0	1	2	1	1	1	2	1	1	1	2	0	1	0	0	1	0	1	2	2	2	1	1	2	1	2	0	0	1	1	0	0	0	1	0	0	0	0	0
967	1	0	2	0	1	1	1	1	1	1	1	0	0	0	0	0	2	2	0	1	2	0	2	0	0	0	0	2	2	2	0	0	1	0	0	2	1	0	0	0	0	0	1	1	1	0	0	0	1
968	0	1	1	0	0	1	1	2	2	1	0	2	2	0	2	0	0	2	1	1	1	0	2	0	0	1	0	0	2	1	0	0	1	0	0	2	2	0	1	1	0	1	0	1	0	1	0	0	1
969	1	1	1	0	0	1	1	2	1	0	1	0	0	0	0	0	2	0	2	2	1	0	2	0	0	0	0	0	1	1	2	0	1	1	1	1	1	1	0	0	0	1	1	2	0	0	1	0	1
970	0	1	2	1	0	0	0	1	2	0	0	1	1	0	0	0	0	0	2	1	2	0	2	0	0	2	0	0	2	2	0	1	2	1	1	2	2	0	1	1	0	0	0	1	0	0	1	0	1
971	0	0	2	0	1	1	2	2	1	1	0	1	2	0	1	0	1	1	1	1	2	0	2	0	0	0	0	2	2	2	2	0	1	1	1	2	1	1	0	0	0	0	0	2	0	1	0	1	1
972	0	2	0	0	0	0	1	1	1	1	0	0	1	0	0	0	2	1	1	1	2	0	1	1	1	1	0	0	1	1	0	0	1	0	1	1	2	0	1	0	1	0	0	0	0	0	0	0	1
973	0	1	1	1	1	1	1	1	1	1	2	0	0	0	0	0	0	2	0	0	0	0	2	0	0	2	0	0	2	1	0	0	1	2	1	1	2	0	2	2	0	0	0	0	0	0	0	0	0
974	0	2	0	0	0	0	1	1	1	1	0	0	0	0	0	0	1	0	2	2	2	0	1	0	0	0	2	1	2	2	1	0	0	0	0	1	2	0	1	1	0	0	0	2	1	0	0	0	0
975	0	1	2	1	0	0	1	1	2	2	0	0	1	0	0	0	2	1	1	1	2	0	1	1	1	1	0	0	2	1	0	1	1	0	1	1	2	0	2	2	0	1	0	1	1	0	0	0	1
976	0	2	0	0	1	1	2	2	1	0	0	0	1	0	1	0	1	1	2	2	2	0	2	0	0	1	0	2	1	1	1	2	1	0	1	0	2	1	1	1	1	0	0	2	0	0	0	0	0
977	0	0	2	0	1	1	1	2	2	1	0	0	0	0	0	0	1	0	2	2	2	0	1	0	0	2	0	0	2	2	0	0	1	0	1	1	1	1	0	0	0	0	0	1	0	0	1	0	2
978	1	2	1	0	0	0	0	1	2	1	0	1	2	1	1	1	0	1	0	0	0	0	0	0	0	1	0	0	2	1	0	1	1	0	1	1	0	0	1	1	0	1	1	2	1	2	0	0	1
979	1	1	1	0	1	1	1	1	1	0	1	0	1	0	1	0	1	0	1	1	2	0	2	0	0	0	1	0	2	2	0	0	2	2	0	2	2	1	0	0	0	0	0	1	0	1	0	0	1
980	0	0	2	0	0	0	0	1	1	0	0	0	0	0	0	0	2	1	1	2	2	0	2	0	0	0	0	0	1	1	2	0	1	1	1	1	1	0	1	1	0	0	0	2	1	0	0	1	0
981	1	1	1	1	0	0	1	2	2	1	0	0	0	0	0	0	1	0	2	1	2	0	1	0	0	1	0	1	2	1	1	0	1	0	0	2	1	0	0	0	0	1	1	2	1	0	0	0	0
982	1	1	1	0	0	0	2	2	0	0	0	1	1	0	0	0	1	0	1	1	1	0	2	0	0	1	0	1	2	2	0	0	1	2	1	1	2	1	1	1	0	2	1	2	1	0	0	2	2
983	0	0	2	0	0	1	2	2	1	1	0	0	0	0	0	0	2	2	0	1	2	0	2	0	0	2	0	2	2	2	1	1	2	1	0	2	2	1	0	0	0	0	0	1	0	0	0	1	1
984	1	1	1	0	0	0	1	1	1	1	1	0	1	0	1	0	2	1	1	1	2	0	2	0	0	1	0	0	2	2	1	1	1	1	0	2	1	1	0	0	0	0	0	1	1	1	0	1	1
985	0	2	0	0	0	0	1	2	2	0	0	0	1	0	1	0	2	0	1	1	1	0	2	0	0	0	1	1	2	2	0	0	1	1	1	2	2	0	2	2	0	1	1	2	1	1	0	0	1
986	0	2	0	0	0	0	2	2	1	1	0	1	1	0	1	1	1	0	2	2	1	0	2	0	0	0	0	0	2	2	2	0	1	1	1	1	1	0	1	1	0	0	0	1	0	1	0	0	0
987	0	2	1	0	0	0	1	1	2	2	0	0	0	0	0	0	1	0	2	1	2	0	0	0	0	0	0	0	2	2	0	1	1	0	0	2	1	1	0	0	0	0	0	2	1	0	1	1	2
988	0	1	2	0	0	0	1	1	1	1	1	0	0	0	0	0	1	1	1	1	1	0	1	0	0	0	0	0	2	2	0	0	1	0	1	1	2	0	1	1	0	0	0	2	0	1	0	1	2
989	1	2	1	1	0	0	0	1	2	1	0	0	1	0	1	0	1	0	1	1	1	0	2	0	0	1	0	0	2	2	1	1	2	1	1	1	1	0	1	1	0	0	0	1	0	1	0	0	1
990	1	1	1	0	1	1	2	2	1	1	0	0	0	0	0	0	1	2	0	0	1	0	2	0	0	0	0	0	2	2	0	1	0	0	1	1	2	1	1	1	0	0	0	2	0	0	1	0	1
991	1	2	0	1	0	0	2	2	2	1	0	1	1	0	1	0	1	2	0	0	0	0	2	0	0	1	0	1	2	2	2	0	1	1	0	2	2	0	1	1	0	0	0	1	0	0	0	0	0
992	0	2	0	0	0	0	1	2	1	0	0	0	0	0	0	0	0	2	0	0	0	0	2	0	0	1	0	2	1	1	2	1	0	0	1	1	0	0	0	0	0	0	0	1	0	0	0	0	1
993	1	1	2	0	0	0	0	0	2	2	0	1	1	0	1	1	2	1	1	1	2	0	2	0	0	1	0	1	2	2	1	2	1	1	0	2	0	0	0	0	0	1	1	2	1	1	0	0	0
994	0	1	2	0	0	0	2	2	1	0	1	1	1	0	0	0	0	2	0	0	0	0	2	0	0	2	1	0	2	2	0	0	1	0	0	2	1	0	1	0	1	1	0	1	0	0	0	0	0
995	1	2	1	0	0	0	1	1	1	1	1	1	1	0	1	0	1	0	1	1	2	0	0	1	1	1	0	0	2	2	1	0	1	1	0	2	1	0	1	1	1	0	0	1	0	0	0	1	2
996	0	2	0	0	0	0	1	1	1	1	1	0	0	0	0	0	1	1	1	1	1	0	2	0	0	0	0	0	2	2	1	0	1	1	1	2	1	0	0	0	0	0	0	1	1	0	0	0	1
997	0	0	2	0	1	1	1	1	1	1	1	0	1	0	1	1	1	2	0	0	1	0	1	1	1	1	0	1	1	0	1	0	2	2	1	1	1	1	0	0	0	1	0	1	1	0	1	0	2
998	1	1	1	0	0	0	1	1	1	1	2	0	2	0	1	0	1	0	2	2	2	0	2	0	0	1	0	1	2	2	1	0	1	1	1	1	1	0	2	2	0	0	0	2	0	1	1	0	2
999	1	2	1	0	0	0	1	2	1	0	1	1	2	0	1	0	0	2	0	0	0	0	1	1	1	1	0	0	2	2	1	0	0	1	0	2	1	0	0	0	0	0	0	1	0	0	0	0	1
1000	0	2	1	0	0	0	0	1	2	1	0	0	0	0	1	0	1	1	2	2	2	0	1	0	0	2	0	1	2	2	0	0	0	0	0	2	1	0	1	1	0	0	0	2	0	0	0	0	1
[truncated: 252 more columns]
