# Supplementary material for: KNN-MDR: a learning approach for improving interactions mapping performances in genome wide association studies
Source: BMC Bioinformatics. 2017 Mar 21;18:184. doi: 10.1186/s12859-017-1599-7 (PMC5361736; doi:10.1186/s12859-017-1599-7)
Supplement: Supplementary file 6 — The data set(s) supporting the results of Table 4. (ZIP 7095 kb) [file 12859_2017_1599_MOESM6_ESM.zip › 100 simulations/S19/mkallsimul.dat]

1	0	1	1	1	0	1	1	0	1	1	0	0	0	0	0	0	1	0	1	1	1	0	0	0	0	0	0	0	1	1	0	1	1	2	0	2	0	0	0	1	0	0	1	2	0	1	0	2	0
2	1	1	1	0	0	1	1	0	0	0	0	1	2	0	1	0	1	1	1	1	1	0	2	2	0	1	0	1	1	1	2	0	0	2	0	2	0	0	0	2	0	0	1	1	1	0	0	1	0
3	0	2	0	0	0	0	1	1	0	1	1	0	0	0	0	0	2	1	1	1	1	0	2	2	0	1	0	0	1	1	0	0	0	2	1	1	1	0	1	1	0	1	1	2	1	1	0	0	2
4	1	1	1	0	0	0	2	0	0	0	1	0	0	0	0	0	1	0	0	2	0	0	2	2	0	1	0	0	0	1	2	0	1	2	0	2	2	1	1	0	0	0	0	2	0	0	0	1	1
5	0	0	1	0	0	0	1	0	0	0	0	0	0	0	0	0	1	1	1	1	0	0	2	2	0	2	0	1	1	2	1	0	0	2	0	2	2	1	0	2	1	0	0	2	0	0	0	0	1
6	0	1	1	1	1	1	1	0	0	0	0	2	2	0	0	0	0	2	1	0	0	0	1	1	0	1	0	0	0	1	1	1	2	2	2	2	2	0	0	1	0	0	0	0	1	0	0	0	1
7	0	1	1	0	0	0	2	0	1	1	1	1	0	0	1	1	2	1	1	1	1	0	1	1	0	1	0	1	2	0	1	2	2	0	0	1	2	0	0	2	0	0	0	0	1	0	0	1	0
8	1	1	1	1	1	1	2	0	1	1	1	0	1	0	1	0	1	0	0	2	0	0	1	1	0	1	0	2	2	0	2	1	1	2	1	2	0	1	0	1	0	0	0	1	0	0	0	0	0
9	0	0	1	0	0	0	2	0	1	1	1	1	2	0	2	0	2	2	0	1	0	0	2	2	0	1	0	0	0	2	0	1	1	1	0	1	2	1	0	1	0	1	0	0	1	1	0	2	0
10	0	2	0	0	0	0	1	0	2	2	0	0	2	0	2	0	2	1	0	2	0	0	0	0	1	0	0	2	2	1	2	1	1	2	0	2	0	0	1	0	0	0	1	2	1	1	0	2	0
11	0	1	1	1	0	0	1	0	1	1	0	1	2	1	1	1	1	1	0	1	0	0	2	2	0	2	0	1	1	1	2	1	1	1	0	1	2	0	2	0	0	0	1	1	1	0	0	2	0
12	1	1	1	0	0	0	1	0	0	0	1	1	1	0	0	0	1	0	0	2	0	1	1	2	0	0	0	0	1	1	0	2	2	1	0	2	1	0	2	0	0	0	1	1	0	1	0	1	0
13	0	1	1	0	1	0	2	0	1	1	0	0	0	0	0	0	0	0	0	2	0	0	0	0	0	0	0	0	1	1	0	2	2	0	0	0	1	0	1	1	0	1	1	1	0	0	0	2	0
14	0	0	2	1	0	0	2	0	1	1	1	0	0	0	0	0	1	1	1	1	0	0	2	2	0	0	0	0	0	1	2	1	0	2	1	2	2	0	2	0	0	1	0	1	0	0	0	1	0
15	1	1	2	1	0	0	2	1	1	1	0	0	0	0	0	0	1	1	1	1	0	0	2	2	0	0	0	0	0	1	0	1	1	1	1	2	1	0	0	2	0	1	1	2	1	1	0	1	1
16	0	1	1	0	0	0	2	0	1	1	0	0	0	0	0	0	1	0	0	2	0	0	2	2	0	0	0	0	0	2	1	0	1	1	0	2	1	0	0	2	0	2	2	2	1	1	0	2	0
17	1	0	1	0	0	0	1	0	0	0	1	1	2	0	1	0	2	0	0	1	0	0	0	0	0	1	1	1	1	1	0	1	1	1	0	0	2	0	1	0	0	0	0	0	1	0	0	2	0
18	0	1	1	1	0	0	2	0	2	2	0	0	1	1	0	1	1	1	1	0	0	1	2	2	0	1	0	2	2	0	2	0	1	2	1	2	0	0	0	1	0	1	1	2	1	1	0	2	0
19	0	1	1	0	0	1	1	1	0	1	1	0	1	0	1	1	1	1	1	1	0	0	1	1	0	2	0	0	0	1	1	1	2	0	0	1	2	1	0	0	0	0	0	1	0	0	0	1	0
20	0	1	1	1	0	0	2	0	0	0	0	0	1	0	1	0	2	0	0	2	0	0	2	2	0	2	0	0	1	1	0	1	1	2	1	1	1	0	1	1	0	1	1	2	0	0	0	2	0
21	0	0	1	0	0	0	2	0	1	1	0	1	1	0	0	0	1	1	1	1	1	0	2	2	0	0	0	0	0	2	1	0	0	1	1	2	0	1	0	1	0	0	1	2	1	0	0	1	0
22	0	0	2	1	0	0	1	1	0	1	0	1	0	0	1	1	2	0	0	2	1	0	2	2	0	1	0	1	1	1	1	1	1	1	0	2	2	0	0	2	0	1	1	1	1	2	0	1	0
23	1	0	2	0	0	1	1	0	1	1	0	1	2	0	1	1	1	0	1	1	0	0	1	1	1	1	0	0	0	1	0	0	0	2	0	2	1	0	0	2	0	2	1	2	1	0	0	1	0
24	0	2	2	1	0	0	2	0	1	1	1	0	0	0	0	0	0	2	2	0	0	0	2	2	0	1	1	1	1	1	0	2	2	1	0	2	1	0	0	1	0	0	2	2	1	1	0	1	0
25	0	2	0	0	0	0	2	0	1	1	0	0	1	0	1	0	0	2	0	1	0	0	2	2	0	1	0	0	0	1	2	1	1	0	0	1	0	0	1	0	0	0	0	0	2	1	0	1	0
26	1	2	1	0	0	0	1	0	1	1	1	2	2	0	1	0	1	2	1	0	1	0	2	2	0	0	0	0	1	1	0	1	1	2	1	2	1	0	1	1	0	2	2	2	1	1	0	1	1
27	0	1	2	1	0	0	1	0	2	2	0	0	1	1	0	1	0	1	1	1	1	0	1	1	0	2	0	0	0	2	0	1	1	1	0	2	2	0	2	0	0	1	2	2	0	0	0	1	1
28	0	1	1	0	0	0	2	0	0	0	1	0	1	0	1	0	2	1	1	1	1	0	2	2	0	1	0	0	1	1	0	2	2	1	1	1	0	0	0	2	0	0	2	2	1	0	0	2	0
29	1	1	1	0	0	0	1	0	0	0	1	0	2	0	1	0	2	1	1	1	0	0	2	2	0	0	0	1	2	0	1	1	1	1	1	2	1	1	0	2	0	0	0	2	1	1	0	2	0
30	0	2	0	1	0	0	2	0	1	1	1	0	1	0	1	0	1	2	0	1	0	0	2	2	0	0	0	1	2	0	1	0	0	1	0	1	1	0	0	1	0	1	1	2	0	0	0	1	1
31	0	0	2	0	0	0	2	1	1	2	0	0	1	0	1	0	2	1	0	2	1	1	2	2	0	0	0	1	1	1	2	2	2	2	2	2	1	0	0	2	0	1	1	2	1	1	0	1	0
32	0	1	1	1	0	0	2	0	1	1	1	0	0	0	0	0	1	1	0	1	0	0	1	1	0	1	0	0	0	1	0	1	2	2	1	2	1	0	0	1	0	0	0	2	0	0	0	0	1
33	1	1	1	1	0	1	1	0	0	0	1	1	1	0	0	0	1	1	1	1	1	1	2	2	0	2	0	0	1	1	0	1	1	2	1	1	1	0	0	2	0	0	1	2	0	0	0	1	1
34	0	2	1	0	0	0	2	0	2	2	0	0	1	0	1	0	1	2	0	1	0	0	2	2	0	2	0	0	0	1	1	1	1	2	0	2	1	1	0	1	0	0	0	1	0	0	0	1	0
35	1	0	1	0	0	0	2	0	1	1	1	1	2	0	2	0	1	1	1	1	0	0	2	2	0	2	0	0	0	2	1	2	2	0	0	1	0	0	0	2	0	0	0	2	0	2	0	1	0
36	0	1	2	0	0	0	1	0	0	0	0	0	0	0	0	0	2	0	0	2	0	0	2	2	0	0	0	1	2	1	0	1	1	1	0	1	2	1	1	1	0	0	0	1	0	1	0	2	0
37	1	1	2	0	0	0	1	0	0	0	0	0	0	0	0	0	1	0	1	1	1	0	2	2	0	0	0	0	0	1	1	1	1	2	1	2	0	0	0	2	0	0	2	2	0	1	0	1	1
38	1	0	2	1	0	1	1	0	0	0	1	0	1	0	1	1	1	0	1	1	1	0	1	1	0	2	0	1	1	1	2	1	1	1	0	2	2	0	1	1	0	0	0	1	0	0	0	0	0
39	0	2	1	0	0	0	2	0	1	1	1	0	0	0	0	0	2	0	0	2	0	0	2	2	0	0	1	0	0	1	0	1	1	1	0	2	0	0	0	2	0	2	2	2	1	1	0	1	0
40	1	1	1	0	0	0	2	1	0	1	0	0	2	1	0	1	1	0	0	2	0	0	2	2	0	1	0	0	1	1	0	1	2	1	1	2	2	1	1	2	2	0	1	2	2	0	0	1	0
41	1	2	1	0	0	0	1	2	0	2	0	0	0	0	0	0	1	1	1	1	1	0	2	2	0	1	0	0	1	1	0	1	2	2	1	2	1	0	0	1	1	0	0	1	0	0	0	0	0
42	0	1	2	1	0	0	2	1	1	2	0	1	1	0	0	0	0	0	0	2	0	0	2	2	0	0	0	0	2	0	0	2	2	0	0	1	2	0	1	1	0	1	0	1	0	0	0	1	1
43	1	2	1	0	0	0	2	1	1	2	0	0	0	0	0	0	1	1	1	1	1	0	2	2	0	0	0	0	0	1	1	0	0	2	0	2	0	0	0	2	0	0	0	2	0	1	0	1	0
44	0	2	1	0	0	0	2	1	0	1	0	0	1	0	1	0	1	1	0	1	0	0	2	2	0	1	0	0	1	1	0	1	1	1	0	1	2	0	2	1	0	0	0	1	0	1	0	1	0
45	1	1	1	0	0	0	2	0	0	0	1	1	1	0	0	0	0	2	2	0	0	0	2	2	0	2	1	1	1	0	1	0	0	2	0	2	2	0	1	1	1	0	1	2	0	2	0	1	0
46	1	1	1	1	0	0	2	0	1	1	0	0	0	0	0	0	1	1	1	1	1	0	2	2	0	0	0	0	0	2	0	0	1	1	1	2	1	1	0	1	0	1	1	1	1	1	0	1	0
47	1	1	1	0	0	0	1	0	0	0	2	1	1	0	0	0	1	1	0	2	0	0	1	1	1	0	0	1	2	0	1	2	2	1	1	2	2	0	1	1	0	0	0	2	0	0	0	2	0
48	0	2	1	0	0	0	2	0	0	0	0	0	0	0	0	0	2	2	2	0	1	0	2	2	0	0	0	0	0	1	1	1	2	0	0	1	1	0	2	0	0	1	0	1	0	0	0	2	0
49	1	2	1	0	0	0	1	0	2	2	0	0	1	0	1	0	1	2	2	0	2	0	1	1	1	0	0	1	2	0	1	0	0	1	0	2	2	0	2	1	0	1	0	1	0	0	0	2	0
50	1	2	0	1	0	0	2	0	2	2	0	0	0	0	0	0	1	1	1	1	0	0	1	1	1	0	0	0	1	2	0	1	1	2	1	2	2	0	1	2	1	0	0	2	0	0	0	1	0
51	0	1	1	1	0	0	2	0	2	2	0	1	0	0	0	0	0	1	0	1	0	0	2	2	0	1	0	2	2	2	0	1	1	0	0	2	2	0	1	0	0	0	0	2	0	0	0	1	0
52	0	2	0	0	0	0	2	0	1	1	1	1	0	0	1	1	0	0	1	1	1	0	1	2	0	1	1	1	1	1	0	1	2	1	0	2	1	0	0	2	0	1	1	2	1	1	0	2	0
53	0	2	0	0	0	0	1	0	0	0	1	0	1	0	1	0	1	1	2	0	1	0	2	2	0	1	0	2	2	0	2	2	2	1	0	1	2	0	2	0	1	0	1	2	1	1	0	1	0
54	1	1	0	0	0	0	1	0	0	0	0	1	1	0	0	0	2	0	0	2	0	0	2	2	0	0	0	0	0	2	1	1	1	2	0	2	1	0	0	0	0	0	0	2	0	0	0	2	0
55	0	1	1	0	0	0	2	0	1	1	1	1	1	0	0	0	2	2	1	1	0	0	2	2	0	0	0	1	2	0	1	1	2	1	0	1	0	0	1	1	0	0	0	2	0	0	0	2	0
56	1	0	1	0	0	0	1	0	1	1	0	1	0	0	1	1	1	0	0	2	0	1	2	2	0	2	1	0	0	1	0	1	1	2	0	1	2	0	1	2	1	1	1	2	0	0	0	2	0
57	0	1	1	0	0	1	2	0	1	1	0	0	1	0	0	0	2	0	0	2	0	0	1	1	1	1	0	0	1	0	1	0	1	1	0	2	2	1	1	1	1	0	0	2	0	0	0	0	1
58	1	2	1	1	0	0	1	0	0	0	1	0	1	0	1	0	1	1	0	1	0	0	2	2	0	1	0	0	0	1	1	2	2	1	0	1	1	0	0	1	0	0	0	2	0	0	0	1	1
59	0	2	1	1	0	0	2	0	1	1	0	0	1	0	1	0	1	0	1	1	1	0	2	2	0	1	2	1	1	0	1	2	2	0	0	1	2	0	2	1	1	0	1	1	0	1	0	2	0
60	1	1	1	0	0	0	1	0	1	1	1	0	1	0	1	0	2	0	0	2	0	1	2	2	0	1	0	0	0	2	0	2	2	0	0	0	1	0	0	1	0	0	0	1	0	0	0	1	1
61	1	1	1	0	0	0	1	0	0	0	1	0	0	0	0	0	2	2	1	1	0	0	2	2	0	2	0	0	0	2	0	2	2	0	0	1	1	1	0	1	0	0	0	2	0	0	0	1	1
62	0	2	0	0	0	0	2	1	1	2	0	0	0	0	0	0	2	2	2	0	1	0	1	1	1	1	0	0	0	1	0	2	2	0	0	1	0	0	0	2	0	1	1	2	1	1	0	1	0
63	0	1	1	0	0	0	1	0	0	0	1	0	0	0	0	0	2	1	0	2	0	1	2	2	0	1	0	1	1	1	2	1	1	1	0	1	2	0	2	1	1	1	1	2	0	2	0	2	0
64	1	1	1	1	0	0	2	0	2	2	0	1	0	0	1	1	1	1	1	1	1	0	2	2	0	1	0	0	0	2	1	1	2	2	0	2	0	0	0	1	0	1	0	1	0	0	0	0	1
65	1	0	2	0	0	0	1	0	0	0	2	0	0	0	0	0	0	1	0	1	0	0	2	2	0	0	0	0	0	1	1	1	2	1	1	2	1	0	1	2	1	1	0	0	1	1	0	1	0
66	1	0	2	0	0	1	2	1	1	2	0	1	1	0	1	0	1	2	2	0	1	0	1	1	0	1	0	0	1	1	1	1	1	2	0	2	2	0	0	1	0	0	0	2	0	1	0	2	0
67	1	1	1	1	0	0	1	1	1	2	0	0	0	0	0	0	2	0	0	2	0	0	2	2	0	1	0	0	0	2	0	1	1	2	1	2	1	0	0	1	0	1	1	1	1	2	0	1	0
68	0	2	1	0	0	0	1	0	1	1	1	1	1	0	0	0	1	0	0	2	0	0	1	1	0	1	0	0	0	2	1	2	2	2	1	2	1	0	1	1	0	1	2	2	0	0	0	2	0
69	0	0	2	0	0	1	1	0	1	1	0	1	2	0	1	0	0	0	0	2	1	0	2	2	0	0	0	0	0	2	0	1	1	1	0	1	2	2	0	0	0	0	0	2	0	0	0	0	2
70	1	0	2	1	0	0	1	0	1	1	0	0	0	0	0	0	1	0	0	2	0	0	2	2	0	0	0	0	1	1	1	1	0	2	1	2	0	0	1	1	0	0	0	0	0	0	0	0	0
71	1	0	2	0	0	1	1	0	0	0	2	0	1	1	0	1	1	1	2	0	2	0	2	2	0	0	0	1	1	1	2	2	2	1	1	2	2	1	1	0	0	0	1	2	1	0	0	0	2
72	1	1	1	1	0	0	1	0	0	0	1	0	1	0	1	0	1	0	0	2	0	0	2	2	0	1	1	1	1	1	0	2	2	0	0	1	2	1	0	2	1	1	2	2	1	1	0	2	0
73	1	1	1	0	0	0	2	0	1	1	0	1	1	0	1	0	2	2	1	1	1	0	2	2	0	2	0	0	0	2	0	2	2	1	0	1	0	0	0	2	0	0	1	2	1	0	0	1	1
74	1	2	0	0	0	0	2	0	0	0	1	0	1	0	1	0	0	2	0	1	0	0	2	2	0	2	0	1	1	1	2	2	2	2	2	2	0	0	0	1	0	1	2	2	1	1	0	0	0
75	1	2	0	0	0	0	1	0	0	0	2	1	2	0	2	0	2	1	1	1	1	0	2	2	0	1	0	0	1	0	1	1	1	2	0	2	1	0	0	2	0	0	0	1	0	0	0	1	1
76	0	1	1	1	0	0	2	0	2	2	0	0	0	0	0	0	1	2	2	0	0	0	0	0	1	1	0	2	2	2	0	2	2	2	0	2	2	0	2	0	0	0	0	2	0	1	0	1	1
77	1	1	1	0	0	0	2	1	0	1	0	0	1	1	0	0	1	2	1	1	0	0	2	2	0	0	0	1	1	1	1	1	1	1	1	1	1	0	1	1	0	0	0	1	0	1	1	1	0
78	0	2	0	1	1	0	1	0	0	0	1	1	1	0	1	0	1	1	1	1	1	1	2	2	0	0	0	2	2	1	1	1	1	1	1	1	0	1	0	1	0	0	0	2	0	0	1	0	1
79	1	1	1	0	0	0	2	0	0	0	0	1	2	0	2	0	1	2	1	0	1	0	1	2	0	1	0	1	1	1	1	1	1	1	0	0	1	0	1	1	0	0	0	1	0	0	0	1	1
80	1	0	2	1	0	0	2	1	1	2	0	0	0	0	0	0	2	1	1	1	1	0	2	2	0	1	0	0	0	2	1	2	2	0	0	1	1	0	1	1	0	0	1	1	0	1	0	2	0
81	1	0	2	1	0	1	1	1	0	1	1	0	1	0	1	0	0	1	1	1	1	1	0	1	1	0	0	0	0	1	1	1	1	2	1	2	2	0	1	0	0	0	1	1	1	0	0	0	0
82	0	2	1	0	0	0	1	0	1	1	1	0	1	0	1	0	2	2	1	1	1	0	0	1	1	1	0	0	0	2	1	2	2	0	0	1	0	0	0	2	0	0	1	1	1	0	0	2	0
83	0	1	1	1	0	0	1	0	1	1	1	0	0	0	0	0	0	0	0	2	0	0	2	2	0	1	0	0	0	2	0	1	1	1	0	2	1	1	0	0	0	0	0	1	0	0	0	1	0
84	0	1	0	0	0	0	2	0	1	1	0	1	2	0	2	0	1	1	1	1	1	0	2	2	0	1	0	0	0	1	1	2	2	0	0	1	1	0	1	1	1	0	0	2	0	0	0	1	1
85	1	2	2	1	0	0	2	0	0	0	0	0	0	0	0	0	1	2	1	0	1	0	2	2	0	0	0	1	2	1	0	1	0	2	1	2	2	0	2	0	0	1	0	0	2	0	0	2	0
86	0	1	1	1	0	0	0	0	1	1	1	0	0	0	0	0	2	1	1	1	1	0	1	1	1	1	1	0	1	0	0	0	1	1	0	2	2	1	1	0	0	0	0	1	0	0	0	2	0
87	0	2	0	0	0	0	2	0	2	2	0	1	1	0	0	0	0	1	1	1	1	0	2	2	0	2	0	1	2	0	1	1	1	1	0	1	1	0	0	2	0	1	1	1	1	2	0	0	0
88	1	0	2	0	0	0	2	0	1	1	1	1	2	0	2	0	0	0	0	2	0	1	2	2	0	2	0	1	1	2	0	1	1	0	0	0	1	0	0	1	1	0	1	1	0	1	0	1	0
89	1	1	1	0	0	0	1	0	0	0	1	0	0	0	0	0	2	1	0	2	0	0	2	2	0	1	0	1	1	1	1	2	2	0	0	1	1	1	0	1	0	0	1	2	2	0	0	0	0
90	0	1	1	0	0	0	0	0	1	1	0	0	0	0	0	0	0	0	0	2	0	0	1	1	0	1	0	2	2	1	1	1	1	1	1	2	1	0	0	1	0	0	0	1	0	0	0	2	0
91	1	1	1	0	0	0	0	0	1	1	1	0	1	0	1	0	1	2	1	0	1	0	1	1	1	1	0	0	0	1	1	2	2	1	0	1	1	0	0	0	0	0	2	2	1	0	0	2	0
92	1	1	1	1	0	0	1	0	1	1	0	0	1	0	1	0	1	1	0	1	0	0	2	2	0	1	0	2	2	1	2	1	1	1	0	2	1	0	1	1	0	0	1	2	1	0	0	2	0
93	1	2	0	1	0	0	2	0	1	1	0	1	1	0	0	0	1	2	0	1	0	1	2	2	0	1	0	0	1	2	0	1	1	1	0	2	1	1	0	0	0	0	1	2	1	1	0	1	0
94	1	2	1	0	0	0	1	0	0	0	1	1	1	0	0	0	0	0	0	2	0	0	2	2	0	1	0	0	0	1	2	1	1	1	0	1	1	0	1	1	0	0	1	2	1	0	0	2	0
95	1	0	2	0	0	0	1	1	1	2	0	0	0	0	0	0	2	0	0	2	0	0	2	2	0	1	1	1	1	1	0	0	0	2	1	2	2	1	0	1	0	0	0	1	0	0	0	1	1
96	1	1	1	1	0	0	1	1	0	1	1	0	0	0	0	0	1	1	1	1	0	0	0	1	1	1	0	1	1	1	1	1	2	1	0	2	2	1	0	2	1	1	0	1	2	1	0	1	1
97	1	0	2	0	0	2	2	1	1	2	0	0	1	0	1	0	1	1	1	1	1	0	1	1	1	1	0	2	2	0	2	2	2	1	0	2	2	0	2	0	0	0	0	2	1	0	0	2	0
98	0	1	2	1	0	0	1	0	0	0	2	0	1	0	1	0	1	2	1	0	1	1	1	1	0	1	0	0	0	2	0	0	0	2	0	2	1	0	1	2	1	2	2	2	1	1	0	2	0
99	1	2	0	0	0	1	1	2	0	2	0	0	1	0	0	0	1	1	0	1	0	0	2	2	0	2	0	0	0	2	1	0	0	1	0	1	2	0	2	0	0	0	1	2	1	0	0	2	0
100	1	1	2	0	0	0	2	0	0	0	0	0	0	0	0	0	1	0	0	2	0	0	1	1	0	0	0	1	1	2	1	1	1	1	0	2	2	1	1	0	0	0	2	2	0	0	0	2	0
101	1	1	1	0	0	0	1	0	1	1	1	0	1	0	1	0	2	0	0	1	0	0	2	2	0	1	0	1	2	0	1	1	2	2	0	2	1	0	0	2	0	0	0	2	1	1	0	2	0
102	1	1	1	0	0	1	1	1	0	1	1	0	0	0	0	0	0	2	1	0	1	0	1	1	1	0	0	0	1	1	0	1	2	2	2	2	1	1	0	1	0	2	2	2	1	1	0	0	0
103	0	1	1	0	1	0	2	0	2	2	0	1	0	0	1	1	2	2	1	1	1	0	2	2	0	1	0	0	0	1	2	1	0	2	1	2	0	0	0	1	0	1	0	1	0	1	0	2	0
104	1	1	2	1	0	0	2	1	1	2	0	0	1	0	1	0	2	1	1	1	1	0	2	2	0	1	0	1	1	2	0	1	1	2	0	2	0	0	0	2	0	0	0	1	0	0	0	0	0
105	1	2	0	0	0	0	2	0	0	0	1	0	1	0	1	1	2	2	0	1	0	0	1	2	0	1	0	0	0	1	1	1	1	0	0	1	1	0	1	2	1	0	0	1	0	0	0	1	0
106	1	2	0	0	0	0	2	0	1	1	0	0	0	0	0	0	2	2	2	0	0	0	2	2	0	0	0	0	1	0	1	1	1	2	1	2	2	0	0	1	0	1	1	2	1	0	0	1	0
107	1	0	2	1	1	0	1	1	0	1	1	0	0	0	0	0	1	0	0	2	0	0	1	1	1	0	0	0	1	1	0	1	2	1	0	2	1	0	0	0	0	0	0	1	0	0	0	0	0
108	0	2	0	1	0	0	1	1	0	2	1	0	0	0	0	0	0	1	1	1	1	0	2	2	0	1	0	0	0	1	2	2	2	1	0	1	2	1	1	1	1	0	0	2	0	0	0	1	0
109	1	2	1	1	0	0	2	0	1	1	1	1	2	0	1	1	0	2	0	1	0	0	2	2	0	1	0	1	1	1	2	2	2	2	1	2	1	0	2	0	1	0	0	0	0	0	0	2	0
110	1	1	1	0	0	0	1	0	1	1	1	1	1	0	1	0	2	0	0	2	0	0	2	2	0	2	0	0	0	1	1	0	0	2	0	2	1	0	1	1	0	0	1	2	1	0	0	1	0
111	0	1	2	0	0	0	2	0	2	2	0	0	1	0	1	1	2	2	0	1	0	0	1	1	0	0	1	1	1	1	0	2	2	1	0	1	1	0	1	1	1	0	0	2	0	0	0	0	0
112	0	1	1	1	0	0	1	2	0	2	0	1	1	0	0	0	2	0	0	2	0	2	0	2	0	1	0	0	0	1	2	1	2	1	1	1	2	0	1	1	0	0	1	2	0	0	1	1	0
113	0	0	2	1	0	1	2	1	0	1	0	0	0	0	0	0	2	1	1	1	1	0	0	0	1	0	0	0	0	1	0	1	1	2	0	2	0	0	0	2	0	1	1	2	0	2	0	2	0
114	1	0	2	1	0	1	2	0	0	0	1	0	0	0	0	0	2	1	1	1	0	1	1	2	0	1	0	0	0	1	2	2	2	1	0	1	2	0	2	0	0	0	0	0	0	0	0	1	1
115	0	1	1	0	0	0	2	0	2	2	0	1	2	0	1	0	1	0	0	2	0	0	1	1	1	2	0	0	0	2	0	1	1	1	1	1	1	0	1	0	0	0	0	2	0	0	0	1	0
116	0	1	1	0	0	0	2	0	0	0	0	1	2	0	1	0	0	2	0	1	0	0	2	2	0	1	0	0	2	0	0	1	1	2	1	1	1	0	2	0	0	1	1	1	1	0	0	2	0
117	0	2	1	1	0	0	2	0	1	1	1	0	1	0	1	0	0	1	1	1	0	0	1	1	1	1	0	0	1	0	1	1	1	2	2	2	2	1	0	1	0	1	1	1	1	1	0	1	0
118	1	1	2	0	0	1	2	0	0	0	0	0	0	0	0	0	1	0	1	1	1	0	1	2	0	1	0	2	2	1	1	2	2	0	0	0	0	0	0	2	0	1	1	2	1	1	0	2	0
119	0	1	1	0	0	0	1	1	0	1	1	1	1	0	0	0	1	0	1	1	1	0	1	1	1	2	0	0	0	2	0	1	2	1	0	2	1	0	1	1	0	1	1	2	0	0	0	1	0
120	1	2	1	1	0	0	1	0	0	0	1	0	1	0	0	0	0	0	0	2	0	0	0	0	0	1	1	0	0	1	0	1	1	1	0	0	1	0	0	1	0	0	0	1	0	0	0	0	1
121	1	1	1	0	0	1	1	1	0	1	0	0	0	0	0	0	1	1	2	0	2	0	2	2	0	1	0	0	1	1	0	2	1	1	0	2	1	0	0	2	0	0	0	2	0	0	0	1	0
122	0	0	2	0	0	1	2	0	2	2	0	2	2	0	1	0	0	0	0	2	0	0	0	1	0	0	0	0	0	2	0	2	2	2	0	2	2	0	2	0	0	0	0	1	0	0	0	1	0
123	1	1	1	1	0	1	1	0	0	0	1	0	1	0	1	0	1	2	1	0	1	0	2	2	0	0	0	0	0	1	2	0	1	1	1	2	0	0	0	2	0	0	0	2	0	1	0	2	0
124	0	2	1	0	0	0	1	0	1	1	0	0	1	0	1	0	2	0	0	2	0	0	1	1	1	0	0	1	1	2	1	2	2	0	0	1	1	0	0	2	0	0	0	0	0	0	0	0	0
125	0	1	1	0	0	1	1	1	1	2	1	1	1	0	1	0	2	0	0	2	0	0	1	1	1	1	0	1	1	2	0	1	1	1	1	1	0	0	0	1	0	0	0	2	0	0	0	1	1
126	1	2	1	0	0	0	2	0	0	0	0	0	0	0	0	0	1	1	0	1	0	0	1	1	1	1	0	0	0	2	0	0	0	2	2	2	2	0	1	1	1	0	0	1	0	0	0	1	0
127	1	1	1	0	0	0	1	1	1	2	0	1	0	0	1	1	1	0	0	2	0	0	2	2	0	0	0	0	0	1	1	1	1	1	0	0	1	1	0	1	0	0	2	2	1	0	0	2	0
128	1	1	2	1	0	0	2	1	0	1	0	0	1	0	1	0	0	1	0	1	0	0	2	2	0	2	0	0	1	1	1	0	1	1	0	2	1	0	0	1	0	0	0	2	0	0	0	2	0
129	1	1	1	0	0	1	2	0	2	2	0	1	1	0	0	0	0	2	2	0	0	0	2	2	0	2	0	0	0	1	0	0	0	1	0	1	1	0	0	0	0	1	1	1	1	0	0	1	1
130	0	0	2	0	0	0	2	1	0	1	0	0	0	0	0	0	2	0	0	2	1	0	2	2	0	0	0	0	1	1	0	1	1	1	0	2	0	1	0	1	0	0	1	2	1	0	0	1	0
131	1	2	1	0	0	0	2	0	0	0	1	0	1	0	1	0	0	0	1	1	1	0	2	2	0	2	0	1	1	1	1	1	1	1	0	2	1	1	0	1	0	0	0	2	0	1	0	2	0
132	1	1	2	1	0	0	2	0	0	0	0	0	2	0	1	0	1	1	2	0	1	0	2	2	0	0	0	0	0	2	1	1	2	1	0	2	2	1	1	1	1	0	0	1	0	0	0	1	1
133	0	1	1	0	0	1	2	0	0	0	0	1	2	0	1	1	1	0	1	1	1	0	2	2	0	0	1	1	1	1	0	1	1	1	1	1	1	0	0	2	1	1	1	2	0	0	0	2	0
134	0	1	0	0	0	0	1	0	2	2	0	0	0	0	0	0	0	2	2	0	0	0	1	1	0	0	0	1	1	1	2	2	1	1	0	2	1	0	1	2	1	0	0	1	1	1	0	2	0
135	1	1	1	0	0	1	1	2	0	2	0	0	1	0	1	0	0	0	0	2	0	0	2	2	0	2	0	0	0	1	1	2	2	0	0	1	1	0	0	1	1	0	1	1	0	0	0	2	0
136	1	1	2	1	0	0	2	1	0	1	0	0	1	0	1	0	1	1	0	1	0	0	2	2	0	1	0	0	0	1	2	1	2	1	0	2	2	1	1	1	0	0	0	2	1	1	0	0	0
137	0	1	1	0	1	1	1	0	0	0	1	0	0	0	0	0	1	1	1	1	1	0	1	1	0	0	0	0	0	1	2	2	2	0	0	0	0	0	1	2	1	0	0	0	0	0	0	0	0
138	0	1	1	0	0	0	2	1	1	2	0	0	1	0	0	0	2	0	0	2	0	0	2	2	0	1	0	0	0	2	0	1	2	1	1	1	2	0	1	1	0	1	1	2	1	1	0	1	0
139	0	1	1	1	0	1	1	0	0	0	2	0	0	0	0	0	2	0	0	2	0	0	2	2	0	1	0	0	1	0	1	0	1	1	0	2	2	0	2	1	1	0	0	2	0	1	0	1	0
140	0	1	2	0	0	1	2	0	0	0	1	0	1	0	1	0	0	1	0	1	0	0	2	2	0	0	0	1	1	1	2	0	0	1	0	1	2	1	0	1	0	0	1	1	0	1	0	0	1
141	1	0	2	0	0	0	1	0	2	2	0	1	0	0	0	0	2	0	0	2	0	0	1	1	1	1	0	0	0	1	1	1	1	1	0	2	1	0	0	2	0	0	0	1	0	0	0	0	0
142	0	2	0	0	0	0	2	0	0	0	1	1	1	0	0	0	1	1	0	1	0	0	1	1	0	1	0	0	0	2	0	2	2	0	0	0	2	0	2	0	0	1	1	2	1	0	0	2	0
143	1	1	1	1	1	1	1	0	1	1	0	0	1	0	1	0	0	0	0	2	0	0	2	2	0	1	0	1	1	1	1	1	1	1	0	2	2	0	2	1	1	0	0	1	0	0	0	1	0
144	0	2	0	0	0	0	2	0	2	2	0	0	0	0	0	0	1	2	0	0	0	0	2	2	0	1	0	0	0	0	0	0	2	0	0	2	2	0	0	1	0	0	0	2	0	0	0	2	0
145	0	1	1	1	0	0	2	0	2	2	0	0	1	0	1	0	0	0	1	1	1	0	1	1	1	1	0	0	1	0	1	2	2	0	0	1	0	0	1	0	0	0	0	2	0	0	0	1	1
146	1	1	2	1	0	0	0	0	0	0	1	0	0	0	0	0	1	2	0	1	1	0	2	2	0	2	0	1	1	2	0	1	1	1	0	1	2	0	2	0	1	1	0	0	1	1	0	2	0
147	0	1	2	1	0	0	1	0	0	0	2	0	0	0	0	0	1	0	0	2	0	0	1	1	0	2	0	0	1	1	0	2	2	0	0	1	2	1	1	0	0	1	1	2	1	1	0	1	1
148	1	0	2	1	0	0	1	0	2	2	0	0	1	0	1	0	2	2	1	1	1	0	2	2	0	1	1	1	1	1	0	1	1	2	2	2	1	0	1	1	0	0	0	1	0	1	0	1	1
149	0	2	2	0	0	1	2	0	0	0	0	0	0	0	0	0	1	2	1	0	1	0	2	2	0	1	0	0	0	2	0	1	1	2	1	2	2	0	2	0	1	1	1	1	0	0	0	2	0
150	0	1	1	1	0	0	1	0	0	0	1	0	0	0	0	0	1	1	1	1	1	1	1	2	0	1	0	0	1	1	1	1	2	1	0	2	2	0	1	1	0	0	0	1	0	1	0	1	0
151	1	1	1	1	1	1	2	1	1	2	0	0	0	0	0	0	1	0	0	2	0	0	1	1	0	1	0	0	0	2	0	2	2	0	0	1	2	1	1	1	0	0	0	2	0	0	0	1	1
152	0	1	2	1	0	0	1	0	1	1	1	1	2	0	1	0	0	1	0	1	0	0	1	1	0	1	0	1	1	1	1	2	2	1	0	2	1	0	1	1	0	0	1	2	0	0	0	2	0
153	0	2	1	0	0	0	2	1	0	1	0	0	0	0	0	0	1	1	2	0	2	0	2	2	0	1	0	1	1	1	1	2	1	2	1	2	0	0	0	2	0	0	0	1	0	0	0	1	1
154	1	1	1	1	0	0	1	0	0	0	0	1	2	0	0	0	0	2	2	0	1	0	2	2	0	0	0	0	0	1	2	0	0	1	0	1	0	0	0	2	0	0	1	2	2	0	0	1	0
155	0	2	2	0	0	0	2	0	1	1	0	1	1	0	0	0	1	1	1	1	0	0	2	2	0	0	0	1	1	1	2	1	1	2	0	2	1	0	0	2	0	0	1	2	1	0	0	2	0
156	0	2	0	0	0	0	1	0	0	0	1	1	2	0	2	0	1	1	0	2	0	0	0	0	0	0	0	0	1	1	0	1	1	1	0	2	1	0	0	2	0	0	2	2	1	1	0	1	1
157	0	1	1	0	1	1	2	0	0	0	0	0	0	0	0	0	2	0	0	2	0	0	2	2	0	0	0	0	1	0	0	2	2	1	1	2	1	0	1	2	1	1	1	2	0	0	0	1	0
158	0	1	2	0	0	1	2	0	1	1	0	0	1	0	1	0	0	1	1	0	1	0	1	1	0	0	0	0	1	0	1	0	0	2	0	2	2	1	0	1	0	0	0	0	0	0	0	2	0
159	0	0	2	0	0	0	1	0	2	2	0	0	0	0	0	0	1	1	1	1	0	0	2	2	0	0	0	0	1	1	1	2	2	0	0	1	0	0	0	2	0	1	2	2	0	0	0	1	0
160	1	1	1	1	0	1	2	0	0	0	0	1	2	0	1	0	0	2	1	0	1	0	1	1	0	0	0	0	0	1	1	1	1	1	0	2	1	0	1	1	0	0	0	2	0	1	0	2	0
161	0	2	0	0	0	0	1	1	0	2	1	2	1	0	2	1	0	1	1	1	1	0	2	2	0	0	0	0	1	0	1	1	1	1	1	1	2	0	0	1	0	0	0	1	0	0	0	1	1
162	1	0	2	0	0	0	2	0	1	1	0	0	0	0	0	0	0	0	0	2	0	0	1	1	0	0	0	1	1	2	1	1	2	1	0	2	1	0	1	1	0	0	0	0	0	0	0	2	0
163	1	1	1	1	0	0	1	0	0	0	2	0	0	0	0	0	1	0	0	2	0	0	2	2	0	1	0	0	0	2	1	1	1	2	1	1	1	0	1	1	0	0	0	1	0	0	0	0	0
164	0	0	2	0	0	1	2	0	2	2	0	0	1	0	1	0	0	1	1	1	1	0	1	1	0	2	0	1	1	1	2	1	1	2	2	2	2	0	1	2	1	0	0	2	0	2	0	0	0
165	0	2	1	2	0	0	1	0	1	1	0	0	0	0	0	0	1	1	1	1	1	0	1	2	0	1	0	1	1	1	2	1	1	1	0	1	0	0	0	1	0	0	0	1	0	0	0	2	0
166	0	0	2	0	0	0	2	0	1	1	1	0	0	0	0	0	0	2	0	1	0	0	2	2	0	2	1	0	0	1	1	2	2	2	1	2	1	0	1	1	0	1	1	1	0	0	0	2	0
167	1	0	2	0	1	0	2	0	1	1	1	0	0	0	0	0	0	2	0	1	0	0	2	2	0	1	0	0	0	1	2	1	2	1	0	2	2	0	0	1	0	0	2	2	0	2	0	0	0
168	1	1	2	0	0	0	1	0	1	1	1	1	1	0	0	0	1	1	1	1	1	0	2	2	0	1	0	0	1	1	0	2	2	1	0	1	1	0	0	1	0	0	0	1	0	0	0	0	0
169	0	2	0	0	0	0	0	0	1	1	1	1	0	0	1	1	1	2	1	0	1	0	1	1	0	1	0	0	0	1	2	2	2	2	0	1	1	0	1	1	0	0	1	2	0	2	0	2	0
170	1	1	1	0	0	0	1	1	0	1	0	0	1	0	1	0	1	2	1	0	1	1	2	2	0	1	0	2	2	1	2	1	1	2	0	2	0	0	0	1	0	0	1	2	1	1	0	1	0
171	0	0	2	0	0	1	2	0	1	1	1	0	0	0	0	0	1	1	2	0	1	0	2	2	0	0	0	0	0	2	0	1	2	1	1	1	2	0	1	1	0	1	1	2	1	0	0	2	0
172	0	2	1	0	1	1	1	0	1	1	0	2	2	0	1	0	2	1	1	1	1	0	2	2	0	1	0	1	1	1	1	1	2	2	0	2	2	0	2	0	1	1	2	2	1	1	0	2	0
173	0	2	0	1	0	0	1	2	0	2	0	0	1	0	0	0	2	1	1	1	1	0	2	2	0	2	1	0	0	1	0	2	2	1	1	2	1	1	0	1	0	0	2	2	1	1	0	2	0
174	0	0	2	0	0	1	2	0	0	0	0	0	0	0	0	0	1	1	1	1	1	0	1	1	1	1	0	1	1	1	2	0	1	1	0	2	0	0	0	1	0	0	0	2	0	2	0	1	1
175	1	0	2	2	0	1	1	0	0	0	1	0	2	0	1	0	1	1	1	1	1	0	1	1	1	1	0	1	1	1	2	2	2	0	0	2	2	0	1	1	0	1	1	1	1	0	0	0	0
176	0	1	2	0	0	0	2	0	2	2	0	0	0	0	0	0	2	0	0	2	0	0	2	2	0	2	0	0	0	2	0	2	2	2	0	2	2	0	1	0	0	0	0	2	0	0	0	1	0
177	0	1	2	0	0	1	1	0	1	1	1	0	1	0	0	0	2	0	0	2	0	1	2	2	0	0	0	1	0	0	2	1	1	0	0	1	1	0	0	2	0	0	0	1	0	0	0	1	1
178	0	1	1	0	0	1	1	0	0	0	1	0	0	0	0	0	2	0	0	2	0	0	2	2	0	1	0	1	1	1	2	1	1	2	1	2	1	0	1	1	0	0	0	1	0	0	0	0	0
179	0	0	2	0	0	2	1	1	0	1	1	0	2	0	2	0	1	2	1	0	1	0	0	0	1	1	0	1	1	1	2	1	2	1	1	1	0	0	0	2	0	1	1	1	1	0	1	1	0
180	1	2	0	0	0	0	1	0	1	1	0	1	1	0	2	1	1	0	0	2	0	0	2	2	0	1	0	0	0	1	1	1	1	1	0	2	2	0	2	0	1	0	1	2	0	1	0	1	1
181	1	2	1	0	0	0	2	0	0	0	1	0	1	0	1	0	1	0	0	2	0	0	1	1	0	0	0	0	2	0	0	2	2	0	0	0	2	0	1	1	0	0	0	1	0	0	0	1	0
182	0	0	1	0	0	0	2	0	0	0	0	0	1	0	1	0	2	2	1	1	1	0	1	1	0	1	0	0	0	1	1	1	1	2	1	2	1	1	0	1	0	1	1	2	1	1	0	1	0
183	0	2	0	0	0	0	2	0	1	1	1	0	0	0	0	0	2	2	2	0	1	0	1	2	0	1	0	0	0	1	1	2	2	0	0	0	1	0	0	1	0	1	0	0	0	0	0	2	0
184	1	1	2	1	0	0	2	0	0	0	1	1	2	0	1	0	1	1	1	1	1	0	2	2	0	1	0	0	1	1	1	1	1	0	0	1	1	1	0	0	0	0	0	2	0	1	0	1	1
185	1	2	0	0	0	0	1	0	1	1	1	0	0	0	0	0	0	2	2	0	0	0	2	2	0	1	0	0	1	1	0	2	2	2	1	2	0	0	1	1	0	0	2	2	0	0	0	0	1
186	0	1	1	0	0	0	2	0	1	1	1	1	1	0	1	0	0	1	1	1	1	0	2	2	0	1	1	0	0	1	0	2	2	2	0	2	1	0	0	2	0	0	0	2	0	1	0	2	0
187	0	1	1	0	0	1	2	0	1	1	0	0	1	0	1	0	2	2	2	0	1	0	1	1	1	1	0	0	0	2	0	2	2	0	0	1	2	0	2	0	1	0	0	2	0	0	0	1	1
188	1	2	1	0	0	0	2	0	2	2	0	0	1	0	1	0	2	0	0	1	0	0	2	2	0	1	0	0	0	2	1	0	0	2	0	2	2	0	2	1	1	0	0	1	0	0	0	1	1
189	1	2	1	0	0	0	1	0	0	0	2	0	1	0	1	0	1	1	0	1	0	0	2	2	0	1	0	1	1	1	1	2	2	0	0	0	2	0	2	0	0	1	1	1	1	1	0	0	0
190	1	2	1	2	0	0	2	0	1	1	0	0	2	0	2	0	1	0	1	1	1	0	2	2	0	1	0	0	0	1	2	1	1	1	1	1	1	0	1	2	1	0	0	0	1	0	0	0	1
191	0	0	2	1	1	0	1	0	2	2	0	0	1	0	1	0	2	0	0	2	0	0	2	2	0	0	0	0	0	0	0	1	1	1	0	2	1	0	0	1	0	0	0	2	0	0	0	2	0
192	1	0	2	0	0	2	1	0	1	1	1	0	1	0	1	0	1	1	0	1	0	0	2	2	0	0	0	0	2	0	0	2	2	1	1	2	2	1	0	2	1	1	0	1	1	1	0	1	1
193	1	1	1	0	1	0	2	0	0	0	0	0	0	0	0	0	0	1	0	0	0	0	0	0	1	1	0	1	1	1	2	1	2	1	1	2	1	0	1	1	1	0	0	1	0	0	0	0	1
194	0	0	2	0	1	0	2	0	0	0	1	1	0	0	1	1	1	2	1	0	1	0	1	1	1	1	1	1	1	0	1	1	2	2	2	2	1	0	1	1	0	0	0	1	0	0	0	1	1
195	0	1	1	0	0	1	1	0	0	0	2	1	0	0	1	1	2	0	0	1	0	0	1	1	0	0	0	0	0	2	0	2	2	2	0	2	2	1	0	1	0	0	1	2	0	1	0	2	0
196	1	2	1	0	0	1	2	1	0	1	0	0	2	0	2	0	2	2	0	1	0	1	2	2	0	0	0	0	0	1	2	1	2	2	1	2	2	0	2	0	1	0	0	2	1	1	0	0	2
197	1	2	1	2	0	0	2	0	2	2	0	1	1	0	1	0	1	0	0	2	0	0	1	1	0	2	0	0	0	2	0	2	2	0	0	1	2	2	0	0	0	0	1	1	0	1	0	2	0
198	1	1	1	0	0	1	2	0	0	0	0	0	0	0	0	0	0	1	0	1	0	0	2	2	0	2	0	0	1	1	0	1	2	1	1	1	1	0	1	1	1	0	1	2	0	1	0	1	0
199	1	1	1	0	0	0	2	0	1	1	1	1	1	0	0	0	0	0	0	2	0	0	2	2	0	1	0	1	1	1	2	2	2	0	0	1	2	1	1	1	0	0	0	2	0	0	0	1	0
200	0	2	1	1	0	0	2	0	1	1	1	0	1	0	1	1	1	2	1	0	1	1	1	2	0	0	0	1	1	0	1	1	1	2	1	2	0	0	0	2	0	1	1	1	1	1	0	2	0
201	1	1	2	1	0	0	1	1	0	1	1	0	1	0	1	0	2	1	1	1	1	0	2	2	0	1	0	0	1	0	1	1	1	0	0	1	0	0	0	2	0	1	1	2	1	2	0	1	1
202	0	0	1	0	0	0	1	1	0	1	1	0	1	0	1	0	2	0	0	1	0	0	1	1	0	1	0	0	2	0	0	1	2	1	0	1	2	1	0	0	0	0	0	1	0	0	0	2	0
203	1	1	2	1	0	1	2	0	0	0	0	0	1	0	0	0	2	1	1	1	1	0	2	2	0	2	0	1	2	1	0	0	0	2	0	2	0	0	0	2	0	0	0	1	0	0	0	1	0
204	1	2	0	0	0	0	0	0	1	1	0	0	1	0	1	0	1	1	1	1	1	0	1	2	0	1	0	1	1	1	1	1	1	0	0	1	0	0	1	1	0	0	1	2	0	1	0	0	1
205	0	1	1	0	0	0	1	0	0	0	1	0	0	0	0	0	1	2	0	2	0	0	0	0	0	0	0	0	0	1	2	2	2	0	0	0	1	0	1	1	0	0	1	2	1	1	0	1	1
206	1	1	1	0	1	1	2	0	0	0	1	0	0	0	0	0	1	0	0	2	0	0	2	2	0	2	0	1	1	1	2	0	1	2	0	2	2	0	1	1	0	0	0	1	0	0	0	0	2
207	0	0	2	0	0	1	1	0	0	0	1	0	1	1	0	0	0	0	0	2	0	0	2	2	0	0	1	0	0	0	1	1	1	1	0	2	0	0	0	2	0	0	0	0	0	0	0	1	1
208	0	0	2	0	0	1	2	0	0	0	1	1	2	0	1	0	2	0	0	2	0	0	2	1	1	1	0	0	0	2	1	0	2	0	0	2	1	0	1	1	0	0	1	2	0	2	0	0	0
209	1	1	0	1	0	0	2	0	1	1	1	1	2	0	1	0	0	1	1	1	1	0	2	2	0	1	1	2	2	1	1	2	2	2	1	2	0	0	0	1	0	0	0	2	0	1	0	1	0
210	0	1	1	1	1	1	2	0	1	1	1	0	0	0	0	0	2	1	1	1	0	0	2	2	0	0	0	0	0	2	0	2	2	1	0	1	2	0	1	0	0	1	0	1	0	1	0	1	1
211	0	1	0	0	0	0	1	0	0	0	2	0	0	0	0	0	1	0	0	2	0	0	0	0	0	0	0	0	0	1	0	2	2	1	0	1	2	1	1	0	0	1	1	2	1	1	0	2	0
212	1	1	1	1	0	1	2	0	0	0	1	1	2	0	2	0	1	1	1	1	1	0	1	1	1	0	0	0	0	1	2	2	2	0	0	0	0	0	0	2	0	0	0	0	0	0	0	2	0
213	0	2	0	0	0	0	1	0	1	1	1	0	0	0	0	0	2	0	0	2	0	1	1	2	0	0	0	0	0	1	0	2	2	1	0	1	2	0	2	0	0	0	0	1	0	0	0	1	1
214	0	0	2	0	0	1	1	1	0	1	1	0	1	1	0	0	0	1	0	2	0	0	1	1	1	0	0	0	0	1	1	0	1	2	1	2	0	0	0	2	0	0	0	0	0	0	0	2	0
215	1	0	2	0	0	0	2	0	1	1	1	0	0	0	0	0	1	1	0	1	0	0	2	2	0	1	0	0	1	1	1	1	2	1	0	1	1	1	0	1	0	1	0	0	0	0	0	1	0
216	1	1	1	0	0	1	1	0	1	1	2	1	1	0	1	0	1	1	1	1	0	0	2	2	0	0	0	0	1	1	0	1	1	1	1	1	2	0	1	1	0	0	0	1	1	1	0	1	0
217	1	2	0	0	0	0	2	0	0	0	0	1	0	0	1	1	1	1	1	1	0	2	0	2	0	1	0	0	0	1	1	2	2	2	0	1	1	0	1	1	0	0	0	1	0	0	0	0	1
218	1	0	2	2	0	1	2	0	1	1	2	2	2	0	1	0	0	0	0	2	0	0	1	1	1	1	0	1	1	1	2	1	1	2	1	2	1	0	0	2	0	1	1	2	1	0	0	2	0
219	1	1	2	1	0	0	2	1	0	1	0	0	0	0	0	0	0	0	0	2	0	0	1	1	0	1	0	1	1	1	1	1	1	2	1	1	1	0	1	1	0	0	0	2	0	1	0	2	0
220	0	0	2	0	0	0	2	0	2	2	0	1	1	0	1	0	1	0	0	2	0	0	1	1	1	1	0	0	0	2	0	2	2	1	0	2	1	0	1	1	0	0	2	2	1	1	0	0	0
221	1	2	2	1	0	0	2	1	1	2	0	0	0	0	0	0	1	2	1	0	1	0	2	2	0	1	0	0	0	1	1	1	1	1	1	1	2	1	1	1	1	0	1	2	1	0	0	1	1
222	0	2	0	0	0	1	2	0	0	0	0	0	0	0	0	0	1	1	1	1	0	0	1	1	1	1	0	0	1	1	0	1	1	1	0	2	1	0	0	1	0	0	1	2	2	0	0	2	0
223	1	2	0	1	0	0	2	0	1	1	0	1	2	0	2	0	1	0	0	2	0	0	2	2	0	0	1	1	1	2	0	1	1	1	0	1	1	0	2	0	1	1	1	1	1	0	0	1	1
224	0	1	1	1	0	0	2	0	2	2	0	0	0	0	0	0	1	0	0	2	0	0	2	2	0	0	0	1	2	0	1	1	1	1	1	1	2	0	0	1	0	0	0	2	0	0	0	1	1
225	1	0	2	0	0	0	1	1	0	2	1	1	1	1	0	1	1	0	0	2	0	0	2	2	0	2	0	0	1	1	0	1	1	0	0	1	1	0	0	2	0	0	0	1	0	0	0	1	0
226	0	1	1	1	1	1	2	1	0	1	0	0	1	0	1	0	1	1	1	0	0	0	2	2	0	0	0	1	1	1	2	0	0	2	0	2	0	1	0	1	0	1	0	1	0	1	0	2	0
227	1	1	2	0	0	0	1	0	0	0	0	0	0	0	0	0	2	1	1	1	0	0	1	1	0	0	0	0	1	1	1	1	2	0	0	1	0	0	1	1	0	0	0	1	0	0	0	2	0
228	1	1	1	1	0	0	2	1	0	1	0	0	0	0	0	0	1	0	1	1	1	0	2	2	0	1	0	0	0	1	1	0	1	2	0	2	1	0	1	1	0	1	1	2	1	2	0	1	1
229	0	0	2	0	0	1	0	0	0	0	1	0	1	0	1	0	1	0	1	1	1	0	2	2	0	0	0	0	0	1	1	2	2	0	0	0	2	0	1	1	0	0	0	1	0	0	0	2	0
230	0	1	2	1	0	0	2	0	1	1	0	0	2	0	2	1	0	2	1	0	0	0	2	2	0	1	0	0	2	0	0	1	2	1	0	2	0	1	0	1	0	1	1	2	1	0	0	1	0
231	1	1	1	0	0	0	1	0	1	1	1	0	0	0	0	0	2	1	0	2	0	0	2	2	0	0	0	0	0	2	0	0	2	0	0	2	1	0	0	1	0	1	1	1	0	1	0	2	0
232	0	1	2	1	0	0	2	0	1	1	1	2	2	1	0	1	0	2	0	2	0	0	2	2	0	1	0	1	1	1	1	1	1	1	0	1	1	0	0	2	0	1	1	1	0	0	0	1	1
233	0	0	2	1	0	0	1	0	0	0	0	1	2	0	1	0	2	1	1	1	1	0	2	2	0	0	0	0	1	1	0	0	2	0	0	2	1	0	1	1	0	0	0	2	0	0	0	2	0
234	0	0	2	0	0	0	2	0	1	1	1	2	2	1	0	1	0	1	0	0	0	0	1	1	0	2	0	1	2	1	0	1	2	1	1	1	1	1	0	1	0	0	0	1	1	0	0	2	0
235	1	2	1	0	0	0	2	1	0	1	0	1	1	0	0	0	2	0	0	2	0	1	1	2	0	0	0	0	0	2	0	1	1	1	0	1	2	0	1	2	1	1	0	0	2	0	0	0	0
236	0	0	2	0	0	2	1	0	2	2	0	1	1	0	1	0	0	1	0	0	0	0	2	2	0	2	2	1	1	0	1	1	1	2	0	2	2	0	2	0	0	0	1	2	0	1	0	0	0
237	0	1	1	1	0	0	2	0	1	1	0	0	1	0	1	0	2	0	0	2	0	0	1	1	1	0	0	0	0	2	0	1	2	2	2	2	1	0	1	1	0	0	0	1	0	1	0	1	1
238	1	2	1	2	0	0	2	0	1	1	1	0	1	0	1	1	1	1	1	1	0	0	2	2	0	2	0	0	0	2	1	0	1	1	0	2	2	2	0	0	0	0	0	2	0	0	0	1	0
239	1	1	2	0	0	0	2	0	0	0	0	0	0	0	0	0	1	0	1	1	1	0	2	2	0	1	0	1	1	1	1	1	1	2	0	2	2	0	1	0	0	0	0	2	0	0	0	2	0
240	1	2	0	1	0	0	2	1	0	1	0	0	0	0	0	0	2	0	0	2	0	0	2	2	0	0	1	0	0	0	1	2	2	0	0	0	2	1	1	0	0	0	0	0	0	0	0	0	1
241	0	1	1	0	1	0	2	1	0	1	0	0	1	0	1	1	1	0	0	2	0	0	2	2	0	0	0	1	1	1	2	1	1	2	2	2	0	0	1	1	0	1	0	0	0	0	0	2	0
242	0	1	2	0	0	1	1	0	1	1	1	1	1	0	0	0	0	0	1	1	1	0	2	2	0	1	0	1	1	1	2	0	1	2	1	2	2	2	0	0	0	0	0	2	0	0	0	1	0
243	0	0	2	0	0	2	2	0	0	0	1	0	0	0	0	0	2	0	0	2	0	0	2	2	0	1	0	0	1	1	0	1	2	1	1	2	2	0	2	1	1	0	0	1	0	0	0	2	0
244	0	2	0	0	0	0	1	0	1	1	0	0	2	0	2	0	1	2	0	0	0	1	0	1	1	1	0	0	0	1	0	0	0	2	0	2	1	0	0	2	0	0	1	1	1	0	0	2	0
245	0	1	1	1	0	0	2	1	0	1	0	0	0	0	0	0	1	1	0	2	0	0	2	2	0	1	0	0	0	2	0	2	2	1	0	2	2	0	1	1	0	1	0	0	0	0	0	0	1
246	0	1	1	0	0	0	2	0	1	1	0	0	1	0	1	0	1	0	1	1	1	0	1	1	1	1	0	0	1	1	1	1	2	2	2	2	2	1	0	0	0	0	0	2	0	0	0	0	1
247	1	2	1	2	0	0	1	0	2	2	0	0	0	0	0	0	1	2	1	0	1	0	1	1	1	1	0	1	1	1	1	1	1	1	0	2	2	0	2	0	0	1	1	2	0	1	0	0	1
248	1	1	1	0	0	1	2	0	2	2	0	1	1	0	0	0	1	1	0	1	0	0	2	2	0	0	0	1	1	1	1	1	1	2	1	2	2	0	2	0	1	0	0	2	0	1	1	1	0
249	1	2	1	0	0	0	2	1	0	1	0	1	2	0	1	1	1	1	1	1	1	1	2	2	0	2	0	0	0	2	0	1	2	1	1	1	1	0	1	1	1	0	1	1	1	0	0	1	1
250	0	2	1	0	0	0	2	0	0	0	0	0	0	0	0	0	1	1	0	1	0	0	0	0	1	0	0	0	0	1	0	2	2	0	0	1	1	0	1	1	0	0	1	1	1	0	0	2	0
251	0	1	1	0	0	0	1	0	1	1	1	0	1	1	0	1	1	1	1	1	0	0	1	1	1	0	0	0	0	1	1	1	1	1	1	1	2	0	2	0	0	0	0	0	0	0	0	2	0
252	0	1	1	0	0	1	1	0	1	1	1	0	0	0	0	0	1	1	1	1	0	0	2	2	0	1	0	1	1	1	1	1	1	2	1	1	1	0	1	1	0	0	0	1	0	0	0	0	1
253	0	0	2	0	0	1	2	0	1	1	0	0	0	0	0	0	1	0	0	2	0	0	1	1	0	1	0	0	0	1	1	1	2	2	2	2	1	0	0	2	0	1	1	1	1	0	0	2	0
254	0	0	2	0	0	1	2	0	0	0	0	1	2	0	0	0	0	2	0	1	0	0	1	2	0	1	0	0	0	2	0	1	1	1	0	0	2	0	1	0	0	0	0	2	0	1	0	0	0
255	0	1	2	0	0	0	2	1	1	2	0	0	1	0	1	0	1	0	2	0	1	0	2	2	0	0	0	0	0	2	1	1	1	2	0	2	1	0	0	0	0	1	1	2	1	1	0	1	0
256	0	0	2	2	0	1	2	0	0	0	1	0	0	0	0	0	2	0	0	1	0	0	2	2	0	1	0	1	1	0	2	0	1	2	1	2	2	1	1	1	0	0	0	0	0	0	0	1	0
257	1	1	2	0	0	1	2	1	1	2	0	0	0	0	0	0	1	0	1	1	1	0	2	2	0	1	0	1	2	0	1	2	2	2	1	2	1	0	0	1	0	2	2	2	1	1	0	1	1
258	0	1	1	1	0	0	2	1	1	2	0	0	0	0	0	0	0	2	0	1	0	0	2	2	0	0	1	1	1	0	1	2	2	0	0	1	2	1	0	0	0	0	1	2	0	1	0	0	1
259	1	1	1	0	0	0	2	0	2	2	0	0	1	0	1	0	1	0	0	2	0	0	2	2	0	0	0	0	0	1	2	1	1	1	0	1	0	0	0	2	0	0	0	1	0	0	0	1	1
260	1	1	1	0	0	0	2	1	1	2	0	1	1	0	1	0	1	1	1	1	1	0	2	2	0	1	0	0	0	2	0	0	1	1	0	2	1	0	0	2	0	1	1	2	1	1	0	1	1
261	1	2	0	0	0	0	2	0	0	0	1	0	0	0	0	0	1	1	1	1	1	0	2	2	0	2	0	1	1	2	0	1	1	2	0	2	1	0	0	1	0	0	0	2	0	0	0	1	0
262	0	2	0	0	0	0	1	0	1	1	1	0	0	0	0	0	1	0	0	2	0	0	2	2	0	1	0	2	2	1	1	1	0	0	0	1	1	1	0	0	0	0	0	2	1	1	0	0	0
263	1	2	1	0	0	0	2	0	2	2	0	0	0	0	0	0	2	1	1	1	1	0	1	1	0	0	0	1	1	1	2	1	2	2	0	2	1	1	0	1	0	1	1	2	1	2	0	2	0
264	0	2	1	0	0	0	2	0	1	1	0	1	1	0	0	0	1	1	0	2	0	0	2	2	0	2	0	1	1	2	1	1	1	1	1	1	2	1	0	2	1	0	0	0	0	0	0	1	0
265	1	2	1	1	0	0	1	0	2	2	0	0	0	0	0	0	1	0	0	2	0	0	2	2	0	1	0	0	1	1	0	2	2	1	0	2	1	0	0	2	0	0	0	0	1	0	0	2	0
266	0	1	1	0	0	1	1	0	2	2	0	0	0	0	0	0	1	0	0	2	0	1	2	2	0	0	0	0	0	1	1	1	1	1	0	1	2	0	1	1	0	0	0	2	0	0	0	1	1
267	1	2	0	0	0	0	2	0	1	1	1	0	0	0	0	0	1	2	1	0	1	0	2	2	0	1	0	1	1	1	1	2	2	1	1	1	2	0	2	0	1	0	0	0	0	1	0	2	0
268	1	2	0	0	0	0	2	1	0	1	0	0	1	0	1	0	0	0	1	1	1	0	0	0	0	0	0	1	1	2	1	2	2	2	1	2	2	0	1	1	0	0	0	2	0	0	0	2	0
269	0	1	1	1	0	0	2	1	1	2	0	1	1	0	1	1	1	1	1	0	0	0	1	1	1	0	0	0	1	1	0	2	2	2	0	2	1	0	1	1	1	0	1	2	0	1	0	2	0
270	0	0	2	0	0	0	2	0	0	0	0	0	1	0	1	0	1	2	2	0	2	0	2	2	0	0	0	0	0	1	0	2	2	0	0	1	1	0	0	1	0	2	2	2	1	1	0	1	0
271	1	1	1	1	0	0	0	0	0	0	1	0	1	0	1	0	0	2	2	0	0	0	2	2	0	2	0	0	0	2	1	2	2	2	0	2	1	0	1	1	0	0	0	2	0	0	0	1	0
272	1	1	1	0	0	1	2	1	1	2	0	1	1	0	0	0	2	0	0	1	0	0	0	0	1	1	0	1	1	2	0	2	2	0	0	1	1	0	1	1	0	0	0	1	1	0	0	1	0
273	1	1	1	0	0	0	2	0	1	1	0	0	1	0	1	0	2	2	1	1	1	0	2	2	0	0	0	0	0	2	0	2	2	2	0	2	2	0	2	0	0	0	1	1	1	0	0	1	0
274	1	1	2	1	0	0	1	2	0	2	0	0	1	0	1	0	1	1	2	0	2	0	2	2	0	1	0	0	0	1	1	2	2	0	0	1	1	0	1	0	0	0	1	2	0	1	0	2	0
275	0	1	1	1	0	0	2	0	2	2	0	1	2	0	1	0	0	0	0	2	0	0	2	2	0	0	0	0	0	1	0	2	2	2	0	2	2	2	0	0	0	1	0	0	0	0	0	1	1
276	1	1	1	0	0	0	2	0	0	0	1	1	1	0	1	0	1	2	1	0	1	0	2	2	0	1	0	0	0	2	0	1	1	2	0	2	2	0	2	1	1	1	0	0	0	0	0	1	1
277	0	2	0	0	0	0	1	0	0	0	2	2	2	1	0	1	1	1	0	1	0	0	2	2	0	1	0	1	1	1	2	1	2	2	1	2	1	0	1	1	0	1	1	2	0	0	0	2	0
278	0	0	2	0	0	1	2	0	1	1	0	0	1	0	1	0	1	1	0	2	0	0	2	2	0	1	0	0	0	2	1	1	1	0	0	1	1	0	0	2	0	0	0	2	0	0	0	1	0
279	0	0	2	0	0	0	2	0	0	0	1	0	1	0	1	0	2	1	1	1	0	0	2	2	0	0	0	0	0	2	1	2	2	0	0	1	2	0	1	0	0	0	1	1	0	0	0	1	0
280	0	2	0	0	0	0	1	0	0	0	2	1	0	0	1	1	1	1	1	1	1	0	2	2	0	0	0	0	2	0	0	2	1	1	0	2	1	0	1	2	1	0	0	2	0	0	0	1	0
281	0	1	1	0	1	0	2	1	1	2	0	0	0	0	0	0	1	1	1	1	0	0	2	2	0	0	0	2	2	1	2	2	1	1	0	2	1	0	1	1	0	1	0	1	0	0	0	0	0
282	0	0	2	0	0	1	1	0	0	0	2	0	1	0	1	0	0	0	1	1	1	1	2	2	0	2	2	1	1	0	1	0	0	2	2	2	1	0	0	2	0	0	0	1	0	1	0	1	1
283	1	0	2	2	0	1	2	0	1	1	1	0	1	0	1	0	1	1	1	1	0	0	1	1	1	0	0	0	1	1	1	1	1	2	0	2	1	1	0	1	0	0	2	2	0	0	0	0	0
284	0	1	1	0	0	0	1	1	0	1	1	1	1	0	0	0	2	1	1	1	1	0	1	1	0	1	0	0	0	1	1	2	2	0	0	1	2	1	0	2	1	0	0	1	0	0	0	2	0
285	1	0	2	1	0	0	2	0	0	0	0	2	2	0	0	0	2	1	1	1	0	0	2	2	0	1	0	0	0	1	1	0	0	2	0	2	1	0	1	1	0	0	0	2	0	0	0	2	0
286	0	1	1	1	0	0	2	0	0	0	1	1	2	0	2	0	0	2	0	1	0	1	0	1	1	1	0	1	2	1	0	2	2	2	1	2	1	0	1	1	0	0	1	2	2	0	0	1	0
287	0	1	1	0	0	1	2	1	1	2	0	0	1	0	1	0	1	2	1	1	0	0	2	2	0	2	0	1	2	0	1	2	2	0	0	1	1	0	1	1	0	0	0	2	0	0	0	1	0
288	0	1	1	0	0	1	2	0	0	0	0	0	0	0	0	0	2	0	0	2	0	0	1	2	0	2	0	0	1	2	0	1	1	1	0	1	1	0	1	1	0	0	1	1	0	1	0	1	1
289	0	2	1	0	0	1	1	0	1	1	1	0	1	0	1	0	1	0	0	2	0	0	2	2	0	1	0	1	1	1	1	1	1	1	0	0	1	0	1	1	0	0	0	1	0	0	0	2	0
290	1	1	1	1	0	0	1	0	0	0	1	0	0	0	0	0	1	0	0	2	0	0	2	2	0	1	0	1	1	1	2	1	2	1	0	2	1	0	1	1	0	0	0	2	0	0	1	1	0
291	0	2	1	0	0	0	2	0	1	1	1	0	1	0	0	0	1	1	0	2	0	0	2	2	0	0	1	0	0	0	1	1	1	1	1	1	1	0	1	1	0	1	1	2	1	0	0	2	0
292	0	1	2	0	0	1	2	0	2	2	0	0	0	0	0	0	2	0	0	2	0	0	2	2	0	1	0	0	1	0	1	0	0	1	0	1	1	0	0	1	0	1	1	2	0	0	0	0	0
293	1	1	2	0	0	0	1	0	0	0	1	0	0	0	0	0	1	0	0	2	0	0	1	1	0	2	0	1	1	2	0	0	0	2	1	2	1	0	1	1	0	0	1	1	1	1	0	0	1
294	0	1	1	0	0	1	1	1	0	1	1	0	1	0	1	0	0	2	1	0	1	0	2	2	0	0	0	1	2	1	0	0	0	1	1	2	1	0	0	2	0	1	1	2	0	0	0	1	0
295	1	2	1	0	0	0	2	1	1	2	0	1	2	0	2	0	1	0	1	1	1	0	2	2	0	0	0	0	0	2	1	1	1	1	0	1	0	1	0	1	0	0	1	1	1	0	0	2	0
296	0	1	1	0	0	0	1	0	1	1	0	0	0	0	0	0	0	1	1	1	1	0	2	2	0	2	0	1	2	0	1	2	2	0	0	0	2	1	1	0	0	0	1	2	0	1	0	1	0
297	0	2	1	2	0	0	2	0	2	2	0	1	1	0	0	0	0	2	0	2	0	0	2	2	0	1	0	0	0	2	0	2	2	2	0	1	1	1	0	2	0	1	0	0	0	0	0	2	0
298	1	2	1	0	0	1	2	0	1	1	0	1	1	0	0	0	1	1	1	1	0	0	2	2	0	1	0	0	0	1	0	1	1	2	1	2	2	0	1	2	1	0	1	2	1	0	0	0	0
299	0	1	0	0	0	0	2	0	2	2	0	1	2	0	2	1	2	1	0	2	0	1	1	2	0	1	0	0	0	1	1	1	1	1	0	1	2	0	1	1	0	0	0	2	0	1	0	1	1
300	1	0	1	0	0	0	1	0	0	0	1	0	0	0	0	0	2	1	1	1	1	0	2	2	0	1	1	1	1	0	1	1	1	2	1	2	1	0	0	2	0	0	0	0	0	0	0	2	0
301	1	2	0	1	0	0	2	0	1	1	0	0	1	0	1	0	1	0	0	2	0	0	0	0	0	1	0	0	0	2	1	1	1	1	0	1	2	0	1	1	0	0	0	2	1	0	0	1	1
302	0	1	1	0	0	0	1	0	1	1	0	1	1	0	0	0	2	2	1	1	1	0	2	2	0	1	0	0	0	1	0	1	1	0	0	2	1	0	0	1	0	1	1	1	1	0	0	2	0
303	0	2	1	1	0	0	1	0	0	0	1	0	1	0	2	0	1	2	0	0	0	0	2	2	0	2	0	0	0	1	0	0	0	1	0	2	2	0	2	0	1	0	0	1	0	0	0	2	0
304	1	1	1	0	0	0	1	0	0	0	2	0	0	0	0	0	2	0	0	2	0	0	0	1	0	0	0	1	1	1	1	1	1	1	1	1	1	1	0	0	0	0	0	1	0	0	0	1	0
305	0	1	2	1	0	0	2	0	1	1	0	0	1	0	1	0	0	1	0	2	0	0	2	2	0	2	0	1	1	0	2	1	2	1	0	2	1	0	0	2	0	1	0	0	0	0	0	1	0
306	0	2	0	0	0	0	2	0	0	0	0	0	0	0	0	0	1	2	1	0	1	0	2	2	0	0	0	1	1	2	0	1	1	1	0	2	1	0	1	1	0	0	0	1	0	0	0	0	1
307	1	2	1	2	0	0	2	0	1	1	1	1	1	0	1	0	2	2	1	1	1	0	2	2	0	0	0	1	1	2	0	1	1	2	0	2	0	0	0	1	0	0	0	0	0	0	0	1	1
308	1	2	1	0	1	1	1	0	1	1	0	0	1	0	1	0	2	0	0	2	0	0	1	1	1	2	0	0	0	2	1	1	2	2	0	2	1	1	0	1	0	0	0	2	0	0	0	0	0
309	1	2	1	0	0	0	2	0	0	0	1	1	1	0	0	0	2	1	1	1	0	0	2	2	0	0	0	1	0	1	1	1	1	1	0	2	2	0	2	0	0	0	0	1	0	0	0	2	0
310	0	2	1	1	0	0	2	0	1	1	0	0	0	0	0	0	1	0	0	2	0	0	1	1	0	1	0	1	1	1	1	0	0	1	0	1	1	0	0	2	0	1	1	1	1	1	0	2	0
311	0	2	1	0	0	0	2	0	2	2	0	0	1	0	1	0	2	0	0	2	0	0	2	2	0	2	0	0	0	2	0	2	2	1	0	1	2	0	1	1	0	0	0	0	0	0	0	0	2
312	0	0	2	0	0	1	2	1	0	1	0	1	1	0	0	0	2	2	1	1	1	0	1	1	0	1	0	1	1	2	1	1	1	2	0	1	2	1	1	1	0	0	0	0	0	0	0	1	0
313	0	1	1	0	0	0	2	0	0	0	0	0	1	0	1	0	1	1	1	1	1	0	2	2	0	0	0	0	1	0	1	1	1	2	0	2	0	0	0	2	0	0	2	2	0	2	0	0	2
314	1	1	1	0	0	1	2	0	2	2	0	0	1	0	1	0	1	1	2	0	2	0	2	2	0	1	0	1	1	1	1	2	2	0	0	1	1	0	0	1	0	1	1	2	1	0	0	1	0
315	0	1	2	1	0	0	1	0	0	0	2	1	2	0	1	1	1	1	1	1	1	0	2	2	0	1	0	1	1	1	1	1	1	1	0	1	1	0	1	1	0	1	2	2	0	0	0	2	0
316	0	2	1	0	0	0	2	0	1	1	1	0	0	0	0	0	0	2	2	0	0	0	2	2	0	2	0	0	0	2	0	0	0	1	0	2	2	0	2	0	1	0	0	0	0	1	0	1	0
317	0	2	1	1	0	0	1	0	0	0	1	0	0	0	0	0	0	2	0	1	0	0	2	2	0	1	0	0	0	1	1	0	0	1	0	1	2	1	1	0	0	0	0	0	0	0	0	0	0
318	1	1	2	0	0	1	2	0	2	2	0	0	0	0	0	0	1	1	1	1	0	0	2	2	0	1	0	2	2	0	2	1	1	1	0	1	1	0	0	2	0	1	1	2	1	2	0	1	0
319	1	0	2	0	0	0	2	0	0	0	0	1	2	0	2	1	0	0	0	2	0	0	2	2	0	1	0	1	1	1	1	0	2	1	0	2	2	0	1	1	0	0	1	2	1	1	0	2	0
320	1	1	2	1	0	0	1	0	0	0	1	0	0	0	0	0	2	1	1	1	0	0	1	2	0	1	0	1	1	1	2	1	1	1	0	1	2	1	0	1	0	0	0	2	0	0	0	0	1
321	0	1	1	0	0	0	1	0	0	0	0	0	0	0	0	0	1	1	0	1	0	0	1	1	1	2	0	0	0	2	1	0	0	1	0	2	2	1	0	0	0	1	1	1	1	1	0	2	0
322	0	0	2	0	0	0	1	1	0	1	1	1	2	0	0	0	1	0	0	2	0	0	1	1	1	1	0	2	2	2	0	0	1	2	0	2	1	0	1	1	0	0	1	1	1	0	0	2	0
323	0	0	2	0	0	1	2	0	1	1	2	0	0	0	0	0	2	0	0	2	0	0	0	1	0	0	1	0	0	1	1	2	2	1	1	1	2	0	2	0	0	1	1	1	1	0	0	0	0
324	1	1	1	1	0	0	1	0	1	1	1	1	0	0	0	0	1	0	1	1	1	0	1	1	0	2	0	0	1	0	1	1	1	2	0	1	2	0	1	1	0	0	0	1	1	1	0	2	0
325	0	1	1	1	0	0	2	0	1	1	1	1	1	0	0	0	1	2	1	0	1	0	2	2	0	0	0	1	2	0	1	0	1	1	0	2	0	0	1	1	0	0	2	2	1	1	0	1	1
326	0	1	1	1	0	0	2	0	0	0	0	1	2	0	2	0	0	1	0	2	0	0	2	2	0	2	0	2	2	1	2	2	2	0	0	1	0	1	0	1	0	1	0	1	0	0	0	2	0
327	1	2	1	0	0	0	2	0	2	2	0	1	1	0	0	0	2	1	1	1	1	0	2	2	0	1	0	0	0	2	0	1	1	0	0	0	2	0	1	0	0	0	0	1	0	0	0	2	0
328	1	1	1	1	0	1	1	0	2	2	0	0	0	0	0	0	1	0	1	1	1	0	2	2	0	2	0	0	0	2	0	1	0	2	1	2	2	2	0	0	0	1	1	2	1	1	0	0	1
329	0	2	2	1	0	0	1	0	0	0	1	0	0	0	0	0	1	1	1	1	0	0	2	2	0	1	0	1	2	0	1	0	0	1	0	2	1	1	0	1	0	0	0	0	2	1	0	1	1
330	0	0	2	0	0	0	1	0	2	2	0	1	1	0	0	0	1	2	2	0	1	1	2	2	0	2	0	0	1	1	0	1	1	1	0	1	2	0	2	0	0	0	0	0	0	0	0	2	0
331	1	1	1	0	0	0	2	1	0	1	0	1	1	0	0	0	1	1	1	1	0	0	2	2	0	0	0	0	0	2	1	1	1	0	0	1	0	0	0	2	0	0	0	1	0	1	0	2	0
332	0	0	2	0	0	2	2	0	1	1	0	0	0	0	0	0	1	0	0	2	0	0	2	2	0	1	0	0	0	2	0	1	1	0	0	0	0	0	0	1	0	0	1	2	1	0	0	0	0
333	0	2	0	0	0	0	1	0	1	1	1	1	2	0	1	1	0	2	0	1	0	0	1	1	0	2	0	0	0	1	0	0	0	1	0	1	1	0	0	1	0	1	1	1	1	2	0	2	0
334	1	1	1	1	0	0	1	1	1	2	1	1	1	0	1	1	1	1	2	0	1	0	1	2	0	1	0	1	1	2	0	1	1	1	0	0	2	0	1	1	0	0	0	2	0	1	0	0	0
335	1	1	2	1	0	0	2	1	0	1	0	0	0	0	0	0	0	1	1	1	1	0	2	2	0	0	0	0	2	0	0	2	2	0	0	1	2	1	0	1	0	0	0	0	0	1	0	0	0
336	0	0	2	0	0	0	2	0	0	0	0	1	2	0	0	0	1	1	1	1	1	0	2	2	0	1	0	1	1	1	1	1	1	2	0	1	0	0	0	2	0	0	1	2	0	1	0	1	1
337	1	1	2	1	0	0	2	0	0	0	1	0	1	0	1	0	0	1	0	1	0	0	2	2	0	1	0	0	0	1	1	2	2	1	0	2	2	0	2	1	1	0	0	1	1	1	0	2	0
338	1	2	0	1	0	0	2	1	0	1	0	0	1	0	1	1	0	2	2	0	0	0	2	2	0	2	0	1	1	1	2	0	0	2	1	2	1	0	1	1	0	0	2	2	0	0	0	0	0
339	1	1	1	0	0	0	2	0	0	0	0	1	1	0	0	0	0	0	0	2	0	0	1	1	0	2	0	0	1	1	0	1	1	1	1	1	0	0	0	2	0	1	1	1	1	1	0	1	0
340	0	1	1	0	0	0	2	0	2	2	0	0	0	0	0	0	2	2	0	1	0	0	2	2	0	2	0	1	1	0	1	2	2	2	1	2	1	0	2	0	0	0	0	2	0	2	0	2	0
341	0	1	1	0	0	1	2	0	2	2	0	2	2	0	0	0	2	0	0	2	0	0	2	2	0	0	0	0	1	1	0	1	1	0	0	1	2	0	2	0	1	0	0	2	0	1	0	1	1
342	0	1	2	1	0	0	1	0	0	0	2	0	0	0	0	0	2	1	1	1	1	0	1	1	1	0	0	0	0	2	0	2	2	2	1	2	2	0	1	1	1	0	0	1	0	0	0	2	0
343	0	0	1	0	0	0	1	0	1	1	1	0	1	0	1	0	0	2	1	1	1	0	2	2	0	0	0	1	1	1	1	1	1	1	0	1	2	1	1	0	0	0	0	2	1	1	1	1	0
344	0	0	2	0	0	0	2	0	0	0	1	0	0	0	0	0	2	2	2	0	0	0	2	2	0	1	0	1	1	1	2	1	1	1	0	1	1	0	2	0	0	0	0	2	0	0	0	2	0
345	0	0	2	0	0	1	2	0	1	1	0	0	1	0	1	0	0	2	1	0	1	0	2	2	0	0	0	0	0	2	0	2	2	2	1	2	1	0	0	2	0	0	0	2	0	0	0	2	0
346	1	0	2	0	0	0	1	0	0	0	2	0	1	0	1	1	2	0	0	2	1	0	2	2	0	1	0	0	0	2	0	2	2	0	0	0	1	0	0	2	0	1	1	2	1	1	0	0	0
347	0	0	2	0	0	1	2	1	0	1	0	0	0	0	0	0	1	0	1	1	1	0	2	2	0	2	0	0	1	1	0	2	2	0	0	1	0	0	0	1	0	1	1	1	1	1	1	0	1
348	1	1	1	0	0	0	1	0	0	0	1	0	0	0	0	0	1	0	0	2	0	1	2	2	0	0	1	0	0	1	0	1	0	2	1	2	1	1	0	0	0	1	1	2	0	2	0	0	0
349	0	2	1	1	0	0	2	0	0	0	1	1	1	0	2	1	1	1	1	1	0	0	0	1	0	0	0	0	0	2	0	1	2	0	0	2	0	0	0	1	0	0	0	1	0	0	0	2	0
350	1	1	1	1	0	0	2	1	0	1	0	0	0	0	0	0	1	2	1	0	1	0	1	1	0	1	0	1	1	1	2	2	1	2	1	2	1	0	1	1	0	1	0	1	0	0	0	2	0
351	1	0	2	0	0	0	2	0	2	2	0	0	1	0	1	0	0	0	1	1	1	0	2	2	0	0	0	1	1	1	1	0	0	2	0	2	2	0	1	1	0	0	0	1	0	0	0	1	0
352	0	1	1	1	1	1	2	0	0	0	0	0	1	0	0	0	1	2	1	0	1	0	1	1	1	1	0	0	1	1	1	1	2	1	1	2	2	0	1	0	0	0	0	2	1	1	0	1	1
353	0	1	0	1	0	0	2	0	0	0	1	0	0	0	0	0	2	1	0	2	0	0	1	1	0	2	0	0	0	2	1	2	2	0	0	1	1	0	0	2	0	1	1	2	1	0	0	1	0
354	1	1	1	0	0	1	1	0	1	1	0	2	2	0	1	0	1	1	0	1	0	0	2	2	0	1	0	0	0	2	1	1	2	1	1	1	1	0	1	1	0	0	0	0	0	0	1	1	0
355	0	2	0	0	0	0	1	0	1	1	0	0	0	0	0	0	1	1	0	1	0	0	2	2	0	2	0	0	0	2	0	0	0	1	0	1	1	0	1	1	0	0	0	1	0	1	0	1	0
356	0	1	2	1	0	0	2	0	1	1	1	0	1	0	1	0	2	0	0	1	0	1	2	2	0	2	0	1	2	0	1	1	2	2	0	2	1	1	0	2	1	2	2	2	1	1	0	2	0
357	1	2	1	0	0	0	1	0	0	0	1	0	0	0	0	0	1	0	0	2	0	0	2	2	0	1	1	0	1	0	0	1	1	2	0	2	2	1	0	1	0	1	0	1	0	0	0	1	1
358	1	2	0	1	0	0	1	0	0	0	1	0	2	0	2	0	1	1	1	1	0	0	2	2	0	2	0	0	0	1	0	2	2	2	1	2	1	0	0	1	0	0	0	1	0	0	0	1	1
359	1	1	2	1	0	0	1	0	1	1	1	0	0	0	0	0	0	1	1	1	1	0	2	2	0	2	0	0	1	0	1	2	2	0	0	1	1	0	0	2	0	0	0	0	0	0	0	0	1
360	1	2	1	0	0	0	1	0	0	0	0	1	2	1	1	1	2	0	0	2	1	0	2	2	0	1	0	0	0	2	0	1	2	2	0	2	2	0	2	1	1	0	1	1	1	0	0	2	0
361	1	1	1	0	0	0	2	0	1	1	2	0	2	0	1	0	0	2	0	1	0	1	0	1	1	0	0	1	1	1	1	1	2	1	1	1	2	0	2	1	1	0	0	0	1	0	0	1	0
362	0	1	1	1	0	0	2	0	2	2	0	1	2	0	1	0	2	2	2	0	2	0	1	1	1	1	0	0	0	2	1	1	2	2	1	2	0	1	0	1	0	1	0	1	1	1	0	1	0
363	0	2	0	1	0	0	2	0	2	2	0	1	2	0	2	0	0	2	0	1	0	0	0	0	0	0	0	2	2	2	0	1	1	2	0	2	2	0	2	0	1	1	1	1	0	0	0	1	1
364	0	1	2	1	0	0	2	0	0	0	0	0	1	0	0	0	0	1	1	0	1	0	2	2	0	1	0	0	1	1	0	1	1	1	0	2	0	0	0	2	0	0	0	1	0	1	0	2	0
365	1	0	2	0	0	1	2	1	0	1	0	1	1	0	1	0	1	1	1	1	0	0	2	2	0	1	0	0	0	1	1	1	1	1	1	1	1	0	1	1	0	0	1	2	0	1	0	2	0
366	1	1	1	0	0	0	2	0	1	1	0	0	1	0	0	0	2	1	1	1	1	0	2	2	0	2	0	1	1	1	2	2	2	0	0	0	2	0	1	2	1	0	0	0	2	1	0	0	2
367	0	1	1	0	0	0	2	1	0	1	0	2	2	0	0	0	1	1	1	0	1	0	2	2	0	2	0	0	0	2	0	1	1	1	0	2	1	0	0	2	0	0	1	2	1	0	0	2	0
368	0	2	1	0	0	0	2	0	1	1	0	0	0	0	0	0	2	0	0	2	0	0	1	1	0	2	0	0	0	1	1	0	0	2	1	2	1	1	0	1	0	0	0	1	0	0	0	1	0
369	1	0	2	0	0	0	2	0	1	1	0	0	0	0	0	0	1	1	0	2	0	0	0	1	1	1	0	0	0	2	1	1	2	2	0	2	1	0	1	1	0	0	0	2	0	0	0	2	0
370	1	1	1	0	0	0	1	0	1	1	1	1	1	0	0	0	2	1	0	2	0	0	2	2	0	0	0	0	0	2	1	0	1	2	1	2	2	0	1	1	0	0	0	0	0	0	0	2	0
371	0	1	1	0	1	1	2	0	0	0	0	0	0	0	0	0	2	1	1	1	1	0	2	2	0	0	0	0	0	2	1	1	1	1	0	2	1	0	0	0	0	2	2	2	1	1	0	1	0
372	0	1	1	0	0	0	1	0	1	1	1	0	0	0	0	0	1	0	0	2	0	0	2	2	0	1	0	1	1	1	2	2	2	1	1	1	2	2	0	0	0	0	1	2	0	0	0	2	0
373	0	1	1	0	1	0	2	1	1	2	0	0	2	0	2	0	1	2	1	0	1	0	2	2	0	2	2	1	1	0	1	2	2	0	0	1	1	0	0	0	0	0	0	1	0	0	1	1	0
374	0	0	2	1	0	0	2	0	2	2	0	0	0	0	0	0	2	0	0	1	0	0	2	2	0	1	0	1	0	1	1	0	1	2	0	2	2	0	1	1	0	1	1	2	0	2	0	1	0
375	1	1	1	0	0	0	1	0	1	1	1	1	1	0	0	0	1	1	1	1	0	0	1	1	1	2	0	0	0	1	2	2	2	2	0	2	2	1	1	1	1	0	0	1	1	0	0	2	0
376	1	1	1	1	0	0	2	1	0	1	0	0	1	0	0	0	2	1	1	1	1	0	2	2	0	1	0	1	0	1	2	1	1	0	0	2	2	0	2	0	1	0	0	2	1	0	0	0	0
377	0	0	2	0	0	1	1	0	0	0	0	1	1	0	1	0	0	1	1	1	1	0	2	2	0	0	0	1	2	0	1	1	1	2	1	2	1	0	1	1	0	1	1	2	1	0	0	2	0
378	1	0	2	0	0	0	2	0	2	2	0	0	1	0	1	1	1	1	1	1	0	0	2	2	0	0	0	2	1	1	1	1	2	0	0	2	0	0	0	1	0	1	0	0	0	1	0	2	0
379	1	1	1	0	0	0	2	0	0	0	0	1	2	0	1	1	2	2	2	0	2	0	1	1	1	2	0	1	2	0	1	1	0	2	1	2	2	0	1	1	0	0	0	0	0	0	0	1	1
380	0	1	0	0	0	0	2	0	0	0	1	0	1	0	1	0	1	0	0	2	0	0	0	0	1	1	0	0	0	2	0	1	2	1	1	1	2	0	1	1	1	0	1	2	1	1	0	1	0
381	1	0	2	1	1	0	2	0	0	0	0	0	0	0	0	0	0	2	2	0	0	0	2	2	0	1	0	1	1	1	2	1	1	1	0	2	1	0	2	0	1	0	1	2	1	1	0	2	0
382	0	2	0	0	0	0	2	1	0	1	0	1	1	0	0	0	0	0	0	2	0	0	1	1	0	0	0	1	2	0	1	1	1	0	0	1	1	0	1	1	0	1	0	1	0	1	0	1	1
383	1	1	2	0	0	0	1	0	1	1	1	0	1	0	1	1	2	0	0	2	0	0	2	2	0	1	0	0	1	1	0	2	2	0	0	0	1	0	1	2	1	0	0	2	1	1	0	1	0
384	1	1	1	0	0	0	2	1	1	1	0	0	0	0	0	0	1	0	1	1	1	0	2	2	0	1	0	1	1	2	0	0	1	2	1	2	0	0	0	2	0	1	1	1	0	0	0	0	0
385	0	2	0	0	0	0	1	0	1	1	1	0	0	0	0	0	2	0	0	1	0	0	1	1	1	1	0	0	0	2	0	1	2	2	0	2	2	0	2	0	0	0	1	1	0	1	0	0	0
386	1	2	1	1	0	0	0	0	1	1	1	0	1	0	1	0	1	2	0	1	1	0	2	2	0	1	1	1	1	1	0	2	2	1	0	2	1	0	1	0	0	1	1	2	0	1	0	0	0
387	0	1	2	0	0	1	2	0	0	0	1	0	0	0	0	0	1	0	1	1	0	0	0	0	1	0	0	0	1	1	1	2	2	0	0	0	2	1	0	1	0	1	0	0	2	0	0	1	0
388	0	2	1	0	0	0	2	1	0	1	0	0	0	0	0	0	2	1	1	1	1	0	1	1	1	1	0	0	0	2	0	0	1	2	0	2	0	0	0	1	0	0	1	2	1	0	0	2	0
389	0	2	1	1	0	0	1	0	0	0	1	0	1	0	1	0	1	0	0	2	0	0	2	2	0	0	0	0	1	1	1	0	1	2	1	2	2	0	1	0	0	2	2	2	1	1	0	0	2
390	1	2	1	0	0	0	1	0	0	0	2	0	0	0	0	0	1	0	1	1	1	0	2	2	0	1	0	0	0	2	0	1	1	2	1	2	0	0	0	1	0	1	1	2	1	2	0	2	0
391	0	1	2	0	0	0	1	0	0	0	1	0	0	0	0	0	2	0	0	2	1	0	2	2	0	0	0	0	1	1	0	0	0	2	0	2	1	1	0	1	0	2	2	2	1	1	0	1	0
392	1	2	1	0	0	1	1	1	0	1	1	2	2	0	0	0	1	1	1	1	0	0	2	2	0	1	0	0	1	0	1	0	0	1	0	1	2	0	1	1	0	0	0	2	0	1	0	1	1
393	0	1	1	0	0	0	1	0	1	1	0	0	1	0	1	0	1	0	1	1	1	0	2	2	0	1	0	1	1	2	1	1	1	0	0	1	1	0	1	1	0	0	0	0	0	0	0	1	1
394	1	2	0	0	0	0	2	0	1	1	0	0	0	0	0	0	0	0	1	1	1	0	2	2	0	0	0	1	1	2	1	0	1	2	1	2	1	0	0	2	1	1	1	1	1	2	0	1	0
395	1	0	2	0	0	0	1	0	0	0	2	0	0	0	0	0	2	1	0	2	0	0	1	1	0	0	0	0	0	1	1	0	1	2	0	2	1	0	0	2	0	0	1	1	1	0	0	2	0
396	0	1	2	1	0	1	2	0	2	2	0	0	1	0	1	0	1	0	1	1	1	0	2	2	0	1	0	2	2	1	2	2	2	1	0	1	2	1	1	1	0	0	1	1	1	0	0	2	0
397	1	1	2	0	0	1	1	0	0	0	1	0	0	0	0	0	0	2	2	0	0	0	2	2	0	2	0	0	2	0	0	1	1	1	0	2	2	0	0	1	0	0	1	1	1	0	0	0	0
398	1	0	2	0	0	1	2	1	1	2	0	0	1	0	1	1	2	0	0	2	0	0	2	2	0	0	0	0	0	1	2	2	2	1	0	2	1	0	0	2	0	0	0	2	0	0	0	2	0
399	0	0	2	0	0	1	1	0	0	0	2	0	0	0	0	0	2	2	2	0	0	0	2	2	0	0	0	1	1	1	1	2	2	1	1	2	0	0	0	2	0	0	1	2	0	1	0	0	1
400	1	1	1	1	0	0	2	0	0	0	1	0	0	0	0	0	2	0	0	2	0	0	2	2	0	0	0	0	0	2	0	1	1	1	1	1	2	0	2	1	1	0	2	2	0	0	0	1	1
401	1	1	2	0	0	0	1	0	2	2	0	0	1	0	1	0	1	0	0	2	0	0	2	2	0	0	0	0	0	2	1	1	1	1	1	1	2	0	1	0	0	0	0	1	0	0	0	1	0
402	1	2	2	1	0	0	2	0	1	1	0	0	0	0	0	0	0	0	0	2	1	0	2	2	0	0	0	1	1	2	1	1	2	1	0	1	0	0	0	2	0	0	0	1	1	1	1	1	0
403	0	0	2	0	0	2	2	0	1	1	1	0	0	0	0	0	1	2	2	0	0	0	2	2	0	1	1	0	0	1	0	2	2	2	0	2	2	0	2	0	0	0	0	2	0	2	0	0	0
404	0	2	0	0	0	0	1	0	1	1	1	0	1	0	1	0	1	2	1	1	0	0	2	2	0	1	0	0	0	2	1	1	2	2	2	2	1	0	0	1	0	0	0	2	1	1	0	0	1
405	1	1	2	1	0	0	2	0	0	0	0	0	2	0	2	1	1	0	1	1	1	0	2	2	0	0	0	0	0	2	0	0	0	2	0	2	1	1	0	1	0	1	1	1	1	1	0	0	2
406	0	2	0	0	0	0	1	0	1	1	1	0	0	0	0	0	0	2	1	1	1	0	2	2	0	0	0	1	0	0	2	0	1	2	0	2	2	1	0	0	0	0	2	2	1	1	0	1	0
407	1	0	2	0	0	1	1	0	1	1	1	0	1	0	1	0	1	2	1	0	1	0	2	2	0	1	0	1	1	1	1	1	2	2	0	2	2	1	1	1	0	0	1	1	1	1	0	0	0
408	1	1	1	0	0	0	1	0	1	1	1	1	2	0	1	0	2	1	1	1	0	0	2	2	0	1	0	1	2	1	0	1	1	1	1	1	2	1	1	2	2	1	1	2	2	0	0	1	0
409	1	1	1	0	0	0	2	0	2	2	0	0	0	0	0	0	1	0	2	0	1	0	2	2	0	2	0	1	2	0	1	1	1	2	1	2	1	0	1	1	0	0	0	2	0	0	0	1	0
410	0	2	0	0	0	0	0	0	1	1	0	0	2	0	1	0	2	2	1	1	0	0	2	2	0	2	0	0	1	0	0	2	2	0	0	1	0	0	0	2	0	0	0	0	1	0	0	1	1
411	1	2	2	1	0	0	1	0	1	1	0	0	1	0	1	0	1	2	0	1	0	0	1	1	0	0	0	0	0	2	0	1	1	1	0	1	2	0	2	1	1	0	1	2	1	0	0	2	0
412	1	1	2	0	0	1	2	0	2	2	0	0	0	0	0	0	1	1	0	1	0	0	2	2	0	1	0	1	2	0	1	0	1	2	0	2	1	1	0	1	0	0	2	2	0	0	0	2	0
413	1	0	2	1	0	0	1	0	0	0	1	1	2	0	1	0	0	1	1	1	0	0	2	2	0	1	1	0	1	0	0	0	0	2	0	2	0	0	0	2	0	0	0	2	0	0	0	2	0
414	0	2	0	1	0	0	2	0	0	0	0	0	0	0	0	0	1	0	0	2	0	0	2	2	0	0	0	1	1	1	1	1	1	2	0	2	1	1	0	0	0	0	0	2	0	0	0	0	1
415	0	1	1	0	1	1	2	0	0	0	1	1	0	0	1	1	1	1	0	1	0	0	2	2	0	1	0	0	1	1	0	2	2	0	0	1	1	0	0	2	0	0	0	1	0	0	0	1	1
416	1	1	1	1	0	0	1	0	1	1	0	0	0	0	0	0	2	2	0	1	0	0	2	2	0	2	0	0	2	0	0	2	2	0	0	2	1	0	0	1	0	0	0	2	0	0	0	1	1
417	1	0	2	0	0	2	2	0	2	2	0	1	1	0	2	1	2	2	1	1	1	0	2	2	0	1	0	1	1	1	1	1	1	1	0	2	1	0	1	1	0	0	0	2	0	0	0	2	0
418	1	1	2	0	0	0	2	0	2	2	0	0	0	0	0	0	0	2	0	2	0	0	1	2	0	1	0	0	0	1	1	1	1	0	0	0	2	0	1	2	1	0	0	2	0	0	0	2	0
419	1	0	2	0	0	0	1	0	0	0	0	0	0	0	0	0	1	1	1	1	0	0	2	2	0	1	0	1	1	1	2	2	2	2	1	2	2	0	2	1	1	1	1	2	2	2	0	1	0
420	0	2	1	2	0	0	1	0	0	0	1	0	2	0	1	0	1	2	1	1	0	0	0	0	1	0	2	1	1	0	1	1	1	1	0	2	2	1	1	2	2	0	0	1	0	0	0	0	0
421	1	2	0	0	0	0	2	0	1	1	0	0	1	0	1	0	1	0	1	1	1	0	2	2	0	2	0	1	1	1	2	2	2	1	0	1	1	0	2	0	0	1	0	0	0	0	0	0	0
422	1	0	2	0	0	1	2	1	0	1	0	2	1	0	2	1	1	1	0	1	0	0	2	2	0	1	0	0	0	2	0	1	1	1	0	2	1	0	0	1	0	1	1	1	1	0	0	1	0
423	1	0	2	0	0	2	2	0	0	0	0	1	1	0	0	0	2	0	0	2	1	1	2	2	0	2	0	0	0	2	0	1	1	1	0	1	2	1	1	1	0	1	1	1	1	0	0	0	1
424	1	1	1	0	0	1	2	1	0	1	1	1	2	0	0	0	1	0	0	2	0	0	2	2	0	1	0	2	1	1	1	1	1	1	0	1	1	0	1	1	0	1	0	0	2	0	1	2	0
425	1	0	2	1	0	0	2	1	1	2	0	0	1	0	0	0	2	0	0	2	0	0	2	2	0	2	0	0	0	1	2	1	1	1	0	1	0	0	0	2	0	0	1	2	1	1	0	2	0
426	1	1	1	0	0	1	2	1	0	1	0	0	1	1	0	1	2	1	1	1	1	0	2	2	0	2	0	1	2	0	1	1	2	2	1	2	1	1	0	0	0	0	0	0	2	1	0	2	0
427	0	1	1	0	0	0	1	0	1	1	0	1	1	0	1	0	1	2	2	0	2	0	0	1	1	1	2	1	1	0	1	1	1	2	0	2	0	1	0	1	0	1	1	2	1	1	0	2	0
428	1	1	1	0	1	0	2	0	0	0	1	0	0	0	0	0	2	0	0	2	0	0	1	2	0	1	0	0	1	1	0	1	1	1	0	1	1	0	0	1	0	0	0	2	0	1	0	2	0
429	1	1	1	1	0	0	2	0	2	2	0	1	1	0	0	0	1	1	1	1	0	0	2	2	0	0	0	1	1	1	2	2	2	1	1	2	0	0	0	2	0	0	0	2	0	0	0	2	0
430	0	0	2	0	0	1	2	0	2	2	0	0	0	0	0	0	1	1	1	1	1	0	1	1	1	1	0	0	1	0	1	2	2	0	0	1	2	0	1	1	1	0	0	2	0	2	0	2	0
431	1	2	1	0	0	0	2	0	2	2	0	0	0	0	0	0	1	1	0	1	0	0	2	2	0	1	0	2	2	2	0	1	1	0	0	1	2	1	1	0	0	0	1	2	1	0	0	2	0
432	1	1	2	1	0	1	1	1	0	1	1	0	0	0	0	0	1	0	0	2	0	0	2	2	0	1	0	0	1	1	1	0	2	0	0	2	2	1	1	1	1	0	1	1	1	0	0	1	0
433	0	2	0	1	0	0	2	0	1	1	0	0	0	0	0	0	1	1	0	1	0	0	1	2	0	1	0	1	2	0	1	1	1	1	0	2	1	0	2	0	0	0	1	1	1	1	0	0	0
434	1	0	2	0	0	0	2	0	1	1	0	1	1	0	0	0	2	1	1	1	0	1	1	2	0	1	0	0	0	2	0	0	2	1	0	2	1	0	0	2	0	1	1	1	1	0	0	1	1
435	0	1	2	1	0	0	2	0	1	1	1	0	0	0	0	0	0	0	1	1	1	0	2	2	0	2	1	2	2	1	1	2	2	1	0	1	1	1	0	1	0	0	0	2	1	1	0	1	1
436	1	1	1	0	0	0	2	0	1	1	1	1	1	0	0	0	1	1	1	1	1	0	2	2	0	0	0	0	0	1	1	1	1	0	0	0	0	0	1	1	1	0	0	2	0	1	0	2	0
437	1	1	2	2	0	0	2	0	1	1	1	0	1	0	1	0	2	1	0	2	0	0	1	1	1	1	0	0	1	1	0	0	0	2	0	2	2	1	0	0	0	1	1	2	1	0	0	1	0
438	0	1	2	1	0	0	2	0	0	0	1	0	0	0	0	0	0	2	2	0	0	0	2	2	0	1	0	0	2	0	0	1	1	1	0	0	1	0	1	2	1	0	1	2	0	2	0	1	1
439	0	1	1	1	0	0	2	0	0	0	0	0	0	0	0	0	2	0	0	2	0	0	2	2	0	0	0	0	1	1	0	0	2	0	0	2	0	0	1	1	0	0	0	2	0	2	0	1	0
440	1	1	1	0	0	0	2	0	2	2	0	1	2	0	1	0	1	2	2	0	2	0	1	1	1	0	1	0	0	0	1	0	1	2	0	2	1	0	2	0	0	1	1	1	1	0	0	1	1
441	0	1	1	1	0	0	1	0	2	2	0	0	0	0	0	0	1	1	0	1	0	0	2	2	0	2	0	1	1	1	1	1	2	1	0	2	2	1	1	0	0	0	0	1	0	0	0	2	0
442	0	1	0	0	0	0	1	0	0	0	2	0	0	0	0	0	2	1	1	1	0	0	2	2	0	1	1	0	1	2	0	0	1	2	0	2	2	0	2	0	0	0	1	2	1	1	0	1	1
443	0	2	1	0	0	0	2	1	0	1	0	1	0	0	0	0	0	1	1	1	0	0	2	2	0	0	0	0	1	1	0	1	1	1	0	1	1	0	0	2	0	0	0	1	0	0	0	1	1
444	0	2	0	0	0	0	2	1	0	1	1	0	0	0	0	0	0	2	1	0	0	0	2	2	0	1	0	0	0	2	1	2	2	2	0	1	0	1	0	1	0	1	1	2	2	2	0	1	1
445	1	2	0	1	0	0	2	0	0	0	1	0	1	0	1	0	2	1	0	2	0	0	1	1	0	1	0	0	0	1	1	2	2	0	0	1	1	0	1	1	0	1	1	1	1	0	0	0	2
446	1	1	1	0	0	0	2	0	0	0	0	1	1	0	0	0	1	0	0	2	0	0	2	2	0	2	0	0	1	1	1	1	1	1	1	1	1	0	0	2	0	0	1	2	0	1	0	1	0
447	0	2	1	0	0	0	1	1	1	2	0	0	0	0	0	0	0	0	0	2	0	1	2	2	0	2	0	0	0	1	1	0	1	2	0	2	0	0	0	2	0	1	1	2	0	0	0	0	1
448	0	1	1	1	0	0	1	0	1	1	1	1	1	0	0	0	1	0	1	1	1	0	2	2	0	1	0	0	1	1	0	0	0	2	0	2	2	0	1	1	0	0	0	1	0	1	0	1	0
449	0	0	2	1	0	1	2	1	1	2	0	2	2	0	0	0	1	1	0	1	0	0	1	1	0	1	0	0	0	2	0	0	0	1	1	2	1	0	1	1	0	0	0	0	0	0	0	0	1
450	1	1	2	1	0	0	1	0	1	1	0	0	1	0	1	0	1	1	0	1	0	0	2	2	0	0	0	0	0	2	1	2	2	2	0	2	0	0	0	2	0	1	1	1	1	0	0	0	0
451	1	2	0	0	0	0	2	0	2	2	0	0	0	0	0	0	0	2	0	1	0	1	2	2	0	1	0	0	0	2	0	1	2	1	0	2	2	0	0	1	0	0	1	1	1	0	0	1	0
452	0	2	0	0	0	0	1	0	1	1	0	2	2	0	2	0	2	1	1	1	1	0	2	2	0	1	0	0	1	1	0	0	2	0	0	2	2	0	1	1	1	0	0	2	0	1	0	2	0
453	1	1	1	0	0	1	2	0	1	1	0	0	1	0	1	0	2	0	0	1	0	0	2	2	0	1	0	1	1	1	2	1	1	1	0	1	2	0	2	1	0	0	0	1	0	0	0	2	0
454	1	2	1	0	0	0	2	0	2	2	0	0	0	0	0	0	1	1	1	1	0	0	2	2	0	1	0	0	0	2	1	1	1	0	0	2	2	0	1	0	0	0	0	2	0	2	0	0	0
455	1	0	2	1	1	0	1	0	0	0	1	0	1	0	1	0	2	1	1	1	0	0	2	2	0	1	0	0	1	0	1	1	1	2	2	2	1	0	1	2	1	1	0	0	1	1	0	1	1
456	0	0	2	0	0	0	1	0	0	0	1	0	1	0	1	0	0	0	1	1	1	0	2	2	0	1	0	0	1	1	0	2	2	0	0	1	1	1	0	1	0	0	1	2	1	0	0	0	2
457	0	2	1	0	0	0	1	0	1	1	0	0	0	0	0	0	2	1	1	1	0	1	2	2	0	0	0	1	2	0	1	1	1	1	0	1	0	0	0	2	0	0	1	1	1	0	0	2	0
458	1	0	2	0	0	0	2	1	1	2	0	0	0	0	0	0	1	0	1	1	1	0	2	2	0	2	0	0	0	1	1	1	1	2	0	2	2	1	1	0	0	0	1	2	1	0	0	0	0
459	0	1	2	1	0	0	2	0	1	1	0	0	1	0	1	1	2	1	1	1	1	1	2	2	0	1	0	1	1	2	1	1	2	1	0	2	2	1	0	2	1	2	2	2	1	1	0	0	0
460	1	0	2	1	1	0	2	1	1	1	0	0	1	1	0	1	2	2	2	0	1	1	2	2	0	1	1	0	0	0	1	2	2	0	0	1	1	0	0	1	1	0	0	1	0	0	0	1	1
461	0	2	1	0	0	0	2	0	1	1	1	0	0	0	0	0	1	2	1	1	0	0	1	1	1	2	0	0	0	1	2	1	2	0	0	1	2	1	0	1	0	1	1	1	1	0	0	0	1
462	0	1	1	0	0	0	2	1	1	2	0	0	1	0	1	0	2	0	0	2	0	0	2	2	0	0	0	1	1	1	2	2	2	0	0	1	1	1	0	0	0	0	1	2	1	0	0	1	0
463	0	2	0	0	0	0	1	0	1	1	0	1	1	0	0	0	1	1	0	2	0	0	0	0	1	1	0	0	0	2	0	1	2	1	0	2	2	0	2	0	0	0	0	2	0	0	0	0	0
464	0	2	0	0	0	0	2	0	1	1	0	1	1	0	0	0	0	1	0	1	0	0	2	2	0	0	0	1	0	1	1	0	1	2	0	2	1	0	0	1	0	1	1	2	1	0	0	0	0
465	1	1	1	0	0	0	0	0	1	1	0	1	2	0	1	0	1	0	1	1	1	0	1	1	1	1	0	0	0	2	1	2	2	0	0	1	1	1	0	1	0	0	0	2	0	1	0	1	0
466	1	1	1	0	0	1	2	0	0	0	0	1	0	0	1	1	1	0	0	2	0	0	2	2	0	0	0	0	1	1	0	2	2	2	1	2	1	0	0	2	0	0	0	2	0	0	0	2	0
467	1	2	0	0	0	0	2	0	1	1	0	0	0	0	0	0	1	0	0	2	0	0	2	2	0	1	0	0	0	2	1	1	1	0	0	1	2	1	1	1	0	0	2	2	1	1	0	0	2
468	0	1	2	1	0	0	2	1	0	1	0	0	0	0	0	0	0	2	0	1	0	0	1	1	0	1	0	1	2	0	1	2	2	1	1	2	1	0	0	2	0	1	0	0	2	0	0	2	0
469	0	1	1	0	0	0	2	0	1	1	1	0	1	0	1	0	1	2	0	1	1	0	2	2	0	2	0	1	1	2	0	2	2	0	0	0	2	0	2	1	1	1	1	2	1	0	0	2	0
470	0	1	1	0	0	0	1	1	0	1	1	1	1	0	0	0	1	1	1	1	0	0	2	2	0	1	0	0	1	1	0	0	2	2	1	2	1	0	1	1	0	0	0	1	0	0	0	0	1
471	1	2	2	0	0	1	1	1	0	1	1	1	2	0	2	0	2	1	1	1	0	0	2	2	0	0	0	0	1	1	0	2	2	1	1	1	1	0	0	2	0	0	0	1	0	0	0	0	1
472	0	0	2	0	0	1	2	1	0	1	0	0	1	0	1	0	2	0	0	2	0	1	0	1	1	1	0	0	1	1	0	1	1	2	0	2	0	0	0	2	0	1	1	1	1	1	0	2	0
473	0	1	0	0	0	0	2	1	0	1	0	0	1	0	1	0	1	1	0	2	0	0	2	1	1	1	0	0	0	2	1	1	1	2	0	2	2	0	2	1	1	1	1	1	1	0	0	1	0
474	1	0	2	1	0	0	2	0	1	1	1	0	1	0	1	0	1	1	1	1	1	1	2	2	0	2	0	2	2	1	2	1	2	1	1	1	1	0	1	0	0	0	0	1	0	1	0	2	0
475	1	0	2	1	0	0	2	0	1	1	0	0	1	0	1	0	1	1	1	1	0	2	0	2	0	1	0	1	1	1	2	2	2	0	0	1	1	0	2	0	0	1	1	1	0	0	0	1	1
476	0	0	2	0	0	0	2	1	1	2	0	0	1	0	1	0	2	1	0	2	0	0	2	2	0	0	0	1	2	0	1	1	1	1	1	1	2	0	1	1	0	0	0	0	1	0	0	2	0
477	0	0	2	1	0	0	2	0	1	1	1	2	2	0	0	0	2	0	0	2	1	0	2	1	1	1	0	1	2	0	1	1	1	0	0	0	1	1	0	1	0	0	0	1	0	0	0	2	0
478	1	1	1	1	0	0	2	0	1	1	0	0	0	0	0	0	2	1	1	1	1	0	1	1	1	2	0	1	1	1	1	2	1	1	0	2	1	1	0	1	0	0	0	1	0	0	0	1	1
479	0	2	0	0	0	0	1	1	1	2	0	1	1	0	1	0	0	0	0	2	0	0	2	2	0	1	1	0	1	0	0	1	2	2	1	2	2	1	1	1	0	0	0	2	0	0	0	2	0
480	1	1	1	1	0	1	1	1	1	2	0	0	1	0	0	0	2	1	1	1	1	0	2	2	0	1	0	0	0	2	1	1	1	1	0	2	1	0	0	2	0	0	1	2	1	0	0	0	0
481	0	0	2	1	0	0	2	0	1	1	0	1	1	0	1	0	1	2	1	0	0	0	2	2	0	1	0	0	0	1	1	1	2	2	0	2	1	0	0	1	0	2	2	2	0	1	0	0	0
482	1	0	2	0	0	0	2	0	1	1	0	0	0	0	0	0	0	0	0	2	0	1	2	2	0	1	0	0	1	1	0	1	1	0	0	1	2	0	1	1	0	0	0	0	0	0	0	1	0
483	0	1	1	0	0	0	1	0	1	1	0	0	1	0	1	0	2	1	1	1	1	0	2	2	0	1	0	0	1	1	0	0	1	1	1	2	2	0	1	1	0	0	0	2	0	0	0	0	0
484	0	2	1	0	0	0	2	1	1	2	0	0	0	0	0	0	1	0	1	1	0	0	2	2	0	1	0	1	1	1	1	2	2	2	0	2	1	1	0	0	0	1	1	2	1	1	0	1	0
485	1	1	1	0	0	0	2	0	2	2	0	1	1	0	0	0	1	1	0	1	0	0	2	2	0	0	0	0	1	1	1	2	2	1	1	2	1	0	1	1	0	0	0	1	0	0	0	0	0
486	1	1	2	1	0	0	1	0	0	0	2	0	2	0	1	0	2	0	0	2	0	0	0	1	0	0	0	0	1	0	0	2	2	1	1	2	1	0	1	2	1	0	2	2	0	0	0	0	0
487	1	1	2	0	0	1	1	0	1	1	0	0	0	0	0	0	0	2	2	0	0	1	2	2	0	1	0	1	1	2	0	2	2	0	0	1	2	1	1	0	0	1	1	2	2	2	0	1	1
488	1	0	2	0	0	2	2	0	0	0	1	0	1	0	1	0	1	1	1	1	1	0	1	1	0	0	0	0	1	1	0	1	1	1	0	1	2	1	1	1	0	0	1	2	1	1	0	1	1
489	1	1	1	0	0	0	2	1	1	2	0	1	2	0	1	0	2	0	0	2	0	0	1	1	0	0	0	1	1	2	1	1	1	2	0	2	2	0	1	0	0	1	1	1	1	0	0	1	0
490	0	1	2	1	0	0	2	0	2	2	0	0	1	0	1	0	2	0	0	2	1	0	2	2	0	0	0	0	1	1	1	1	1	2	0	2	1	0	1	1	0	0	0	2	0	1	0	2	0
491	1	0	2	1	0	0	2	1	0	1	0	0	2	0	2	0	1	1	1	1	1	0	2	2	0	1	0	0	0	1	1	1	2	2	1	2	0	0	0	2	0	1	1	1	1	0	0	2	0
492	0	1	1	1	0	0	1	0	0	0	1	0	0	0	0	0	2	1	1	1	1	0	2	2	0	1	0	0	0	2	1	1	1	1	0	2	0	0	0	1	0	0	0	1	0	1	0	2	0
493	1	2	0	0	0	0	1	0	2	2	0	1	1	0	0	0	1	1	1	1	1	1	2	2	0	2	0	0	0	1	0	0	2	0	0	2	2	1	1	1	1	0	0	1	1	0	0	1	0
494	1	1	1	0	0	0	1	1	0	1	1	0	0	0	0	0	1	1	2	0	1	0	1	1	1	1	0	0	0	2	1	1	1	1	0	2	2	1	0	0	0	0	0	0	0	0	0	2	0
495	0	1	1	1	0	0	2	0	0	0	1	0	0	0	0	0	1	2	1	1	0	0	2	2	0	0	0	0	0	1	1	1	1	1	0	1	2	0	1	1	0	1	1	2	1	1	0	2	0
496	1	2	1	0	0	0	2	1	1	2	0	0	0	0	0	0	1	2	1	0	1	0	1	2	0	2	0	0	0	1	1	1	1	1	0	1	2	1	0	0	0	0	1	2	1	1	0	1	0
497	0	2	1	0	0	0	2	0	0	0	0	2	2	0	2	0	2	0	0	1	0	0	1	1	1	2	0	0	0	2	1	1	2	2	2	2	2	1	0	1	0	0	0	1	0	0	0	1	1
498	0	1	1	0	0	0	2	0	1	1	0	0	1	0	1	0	0	2	2	0	0	0	2	2	0	0	0	2	2	1	2	1	1	2	1	2	1	0	0	2	0	0	0	0	0	0	0	2	0
499	0	2	1	0	0	0	2	1	1	1	0	0	0	0	0	0	1	2	0	2	0	0	2	2	0	2	0	0	0	2	0	2	2	1	1	1	1	0	0	1	0	2	2	2	0	1	0	1	0
500	1	1	0	0	0	0	2	0	1	1	0	0	1	1	0	1	1	0	1	1	1	0	2	2	0	1	0	1	1	2	0	2	2	0	0	1	1	0	1	1	0	0	0	2	0	0	0	1	0
501	0	1	2	1	0	0	2	0	1	1	1	2	2	0	1	0	0	1	0	1	0	0	2	2	0	1	0	0	0	2	1	1	1	2	1	2	2	1	1	0	0	1	1	2	0	0	0	1	0
502	1	0	2	1	0	1	2	0	0	0	0	1	1	0	0	0	0	2	0	1	0	0	1	1	0	1	0	0	0	2	1	2	2	0	0	1	1	0	1	1	0	0	1	1	1	0	0	1	0
503	1	1	1	0	0	0	1	1	1	2	0	0	2	0	2	1	1	1	1	1	1	0	2	2	0	0	0	0	0	2	1	1	2	1	0	2	2	0	1	1	0	1	0	1	0	1	0	2	0
504	0	0	2	0	0	1	2	1	0	1	0	0	2	0	1	0	1	0	0	2	0	0	2	2	0	1	0	0	0	2	1	0	0	1	0	2	0	1	0	1	0	0	0	2	0	1	0	2	0
505	0	1	2	1	0	0	2	0	0	0	0	0	0	0	0	0	1	0	0	2	0	0	2	2	0	0	0	0	0	2	0	2	2	1	1	2	2	1	1	0	0	1	1	1	0	0	0	0	1
506	0	2	0	0	0	0	1	0	1	1	1	2	2	0	1	0	2	1	1	1	0	0	2	2	0	1	0	1	1	1	1	1	2	2	2	2	1	0	1	1	0	1	0	1	2	1	0	1	0
507	0	1	1	1	0	1	2	0	2	2	0	0	0	0	0	0	2	0	1	1	1	0	2	2	0	2	0	0	0	2	0	2	2	1	0	1	2	0	2	0	0	0	1	2	0	0	0	1	1
508	1	1	1	0	1	0	2	0	2	2	0	0	2	1	1	1	1	0	1	1	0	0	2	2	0	1	0	1	1	1	1	2	2	0	0	1	0	0	0	1	0	1	0	0	0	1	0	0	0
509	0	1	1	0	0	0	2	0	1	1	1	0	0	0	0	0	2	1	1	1	0	0	2	2	0	0	0	0	0	0	0	0	0	2	2	2	1	1	0	1	0	0	1	1	1	0	0	2	0
510	0	0	2	1	1	0	1	0	1	1	1	1	1	0	0	0	2	1	0	2	0	0	2	2	0	1	0	0	0	2	1	2	2	0	0	1	1	0	1	1	0	1	1	1	1	1	0	2	0
511	1	1	2	1	0	0	2	0	1	1	1	1	1	0	1	0	2	2	0	1	0	0	1	1	0	2	0	1	1	1	1	2	1	1	0	2	1	0	0	1	0	0	0	1	0	0	0	0	1
512	0	1	1	0	0	0	1	0	1	1	0	0	0	0	0	0	1	0	0	2	0	0	1	1	0	1	1	1	1	0	1	0	1	2	0	2	2	0	2	0	1	0	0	2	0	1	0	1	0
513	0	1	1	0	0	0	1	0	0	0	1	0	0	0	0	0	0	0	1	1	1	0	2	2	0	1	1	1	1	1	0	0	0	1	0	2	1	0	0	1	0	0	2	2	1	0	0	1	0
514	1	1	1	1	0	0	1	0	0	0	2	1	2	0	2	0	1	0	0	2	0	0	2	2	0	2	0	1	1	1	2	2	2	1	0	1	2	1	1	0	0	0	0	2	0	2	0	1	0
515	1	0	2	1	1	0	1	1	0	2	1	0	0	0	0	0	0	1	1	1	1	0	2	2	0	2	0	0	0	2	1	0	0	1	0	1	1	0	0	1	0	2	2	2	1	1	0	1	0
516	1	1	1	1	0	1	2	1	1	2	0	1	1	0	0	0	1	1	0	2	0	0	2	2	0	1	0	1	1	1	2	0	1	2	1	2	2	0	1	1	0	0	0	1	0	1	0	0	0
517	0	1	1	0	0	0	2	0	1	1	0	0	1	0	1	0	1	1	0	1	0	0	2	2	0	0	0	0	0	2	1	1	2	0	0	2	2	0	2	1	1	1	0	1	0	0	0	0	2
518	1	1	0	0	0	0	1	1	0	1	0	0	1	0	2	0	2	1	1	1	1	0	2	2	0	2	0	0	0	1	0	1	1	1	0	2	1	1	0	1	0	0	0	2	0	1	0	0	0
519	0	0	2	0	0	0	1	0	0	0	1	0	0	0	0	0	1	0	0	2	0	0	2	2	0	1	0	0	2	0	0	1	1	0	0	0	1	0	1	1	0	1	1	2	1	1	0	2	0
520	0	2	0	0	0	0	2	0	1	1	0	0	1	0	1	0	1	2	1	0	1	0	2	2	0	1	0	0	1	1	0	1	1	0	0	2	1	0	0	1	1	1	0	0	1	1	0	2	0
521	1	1	1	0	0	1	0	0	1	1	1	0	0	0	0	0	0	0	0	2	0	0	1	2	0	1	0	1	1	2	1	1	2	1	0	2	1	0	2	0	1	0	0	2	0	1	0	1	0
522	1	0	2	0	0	1	1	1	0	1	1	1	1	0	0	0	0	1	1	1	0	0	2	2	0	0	0	0	0	2	1	1	1	2	0	2	1	0	1	1	0	0	1	2	1	1	0	0	1
523	1	1	1	0	0	0	1	0	0	0	1	0	0	0	0	0	0	0	0	2	0	0	2	2	0	0	0	0	1	1	0	1	1	1	0	1	1	0	1	2	1	0	0	0	2	1	0	0	0
524	1	0	2	1	0	1	1	1	0	1	1	0	1	0	1	0	2	0	0	2	0	0	2	2	0	0	0	0	1	1	1	1	2	0	0	1	2	0	1	2	1	0	1	1	1	0	0	2	0
525	1	1	1	0	0	1	2	1	1	2	0	0	0	0	0	0	1	2	0	2	0	0	0	1	0	1	0	2	1	1	1	2	2	1	0	2	2	0	0	1	0	0	0	1	0	0	0	1	1
526	0	0	2	1	0	1	2	1	1	2	0	0	0	0	0	0	2	1	1	1	1	0	2	2	0	1	0	0	2	0	0	1	1	1	0	2	1	1	0	0	0	2	2	2	1	1	0	0	0
527	0	1	1	1	0	0	1	0	0	0	1	0	0	0	0	0	1	1	0	1	0	1	2	2	0	0	1	1	1	1	0	1	1	1	1	1	1	1	0	1	0	0	0	0	0	0	0	2	0
528	0	2	0	1	1	0	2	0	1	1	1	0	1	0	1	0	1	1	1	1	0	1	2	2	0	2	0	0	0	1	1	0	0	2	0	2	1	0	0	2	0	1	1	1	0	0	0	2	0
529	1	2	1	1	0	0	2	0	2	2	0	0	1	0	1	0	1	2	0	1	0	0	1	1	1	2	0	0	1	1	0	0	1	2	0	2	2	0	1	1	0	1	1	2	0	0	0	1	0
530	1	0	2	0	0	2	2	0	1	1	0	0	1	0	1	0	0	2	0	1	0	0	2	2	0	0	0	0	0	2	0	1	1	2	2	2	1	0	0	1	1	1	1	2	1	1	0	0	1
531	0	1	2	1	0	0	2	0	1	1	0	0	0	0	0	0	0	0	0	2	0	0	2	2	0	1	0	0	0	2	0	1	2	1	0	2	0	0	0	2	0	1	0	0	2	0	0	2	0
532	0	1	1	1	0	0	2	0	2	2	0	0	0	0	0	0	1	0	0	2	0	0	2	2	0	0	0	0	0	2	1	1	2	0	0	2	1	1	0	1	0	0	0	1	0	0	0	0	1
533	1	1	1	0	0	1	1	0	1	1	1	0	1	0	1	0	0	1	2	0	1	0	2	2	0	0	1	1	1	1	0	1	2	0	0	1	2	0	1	1	0	0	2	2	1	1	0	1	0
534	1	1	1	0	0	1	2	0	1	1	1	1	2	0	2	0	1	1	1	1	0	0	2	2	0	1	0	0	0	1	2	0	0	2	0	2	2	0	2	0	0	1	1	2	1	1	0	2	0
535	1	1	1	0	0	0	2	0	0	0	0	0	1	0	1	0	1	1	1	1	1	0	0	1	1	1	0	0	0	2	0	0	0	1	0	1	2	1	0	2	1	0	0	1	0	0	0	0	0
536	1	1	1	0	0	0	2	0	1	1	0	1	1	1	0	1	1	0	0	2	0	0	2	2	0	1	0	2	2	0	2	2	2	1	0	2	1	1	0	1	0	0	1	2	1	0	0	0	0
537	0	1	2	1	0	0	2	1	0	1	1	1	1	0	0	0	0	0	1	1	1	0	0	1	1	1	0	1	1	1	1	2	2	1	1	1	1	0	0	2	0	1	1	1	1	0	0	1	1
538	1	1	1	1	0	0	2	1	0	1	0	1	2	0	1	0	2	0	0	2	0	0	2	2	0	1	0	0	0	1	2	0	1	2	0	2	1	0	0	1	0	0	0	2	0	0	0	1	0
539	0	0	2	0	1	0	2	0	1	1	0	1	1	0	0	0	0	0	0	2	0	0	2	2	0	0	0	1	1	1	1	1	1	1	0	1	2	0	2	1	1	0	0	1	0	0	0	1	0
540	0	2	0	1	0	0	2	1	1	2	0	0	0	0	0	0	2	0	0	2	0	0	2	2	0	0	0	0	0	1	2	1	1	1	1	1	1	0	2	0	0	1	0	0	1	1	0	1	0
541	0	0	2	0	0	0	1	0	0	0	0	0	1	0	1	0	1	2	2	0	0	0	2	2	0	1	0	2	2	2	0	0	0	0	0	1	1	0	0	2	0	0	0	0	1	0	0	2	0
542	1	2	0	0	0	0	2	1	0	1	1	1	2	0	1	0	2	0	0	2	0	0	2	2	0	1	0	0	0	2	0	2	2	0	0	1	0	0	1	0	0	0	0	2	0	0	0	1	1
543	1	0	2	0	0	2	2	0	1	1	0	0	0	0	0	0	2	1	0	2	0	0	2	2	0	1	0	0	1	1	0	1	1	2	1	2	1	1	0	0	0	0	0	2	0	0	0	2	0
544	0	0	2	0	0	0	1	0	0	0	2	1	1	0	0	0	0	1	0	1	0	0	2	2	0	0	0	0	0	2	1	2	2	2	0	1	1	1	0	1	0	0	1	1	1	0	0	1	0
545	0	2	0	0	0	0	1	0	2	2	0	0	1	0	1	0	2	2	2	0	1	0	2	2	0	1	0	0	0	1	0	1	2	1	0	2	1	1	0	1	0	0	0	0	0	0	0	0	0
546	0	1	1	0	0	0	1	0	2	2	0	2	2	0	2	0	1	2	1	0	1	0	2	2	0	1	0	1	2	0	1	0	0	2	0	2	0	0	0	1	0	0	0	2	0	1	0	2	0
547	0	2	1	0	0	0	2	0	1	1	1	0	1	0	1	0	1	2	0	1	0	1	2	2	0	0	0	1	1	1	2	1	1	0	0	1	1	0	1	1	0	0	0	2	1	1	0	2	0
548	1	0	2	1	1	0	2	1	0	1	0	0	1	0	0	0	2	2	0	1	0	0	2	2	0	0	0	0	1	1	0	2	2	2	0	2	2	0	1	1	0	0	0	2	0	0	0	2	0
549	0	1	1	0	0	1	2	0	2	2	0	0	1	0	1	0	0	0	0	2	0	0	1	1	1	2	0	0	0	2	0	0	0	1	1	2	2	0	1	1	0	0	1	2	1	0	0	1	0
550	0	1	1	1	0	0	1	0	0	0	1	0	0	0	0	0	1	2	0	0	0	0	2	2	0	0	0	0	1	1	0	0	0	2	0	2	2	0	2	0	0	0	1	1	0	0	0	1	0
551	0	0	2	0	0	1	2	0	1	1	1	0	1	0	1	0	1	0	0	2	0	0	2	2	0	2	0	1	1	1	1	2	2	1	0	2	2	0	2	0	0	1	0	1	1	1	0	2	0
552	0	1	1	0	0	1	2	0	2	2	0	0	0	0	0	0	1	0	1	1	1	0	1	1	0	1	0	0	0	1	2	2	2	1	0	1	2	0	1	1	0	0	0	1	1	0	0	1	0
553	1	1	1	0	0	0	2	1	0	1	0	1	2	0	2	0	0	0	1	1	1	0	2	2	0	0	0	0	2	0	0	1	1	0	0	1	1	0	1	1	0	0	0	2	1	1	0	1	0
554	0	2	2	0	0	0	1	0	1	1	1	0	1	0	1	0	2	0	0	2	0	0	2	2	0	0	0	0	0	2	0	2	2	1	0	2	0	0	1	1	0	1	1	1	1	1	0	1	0
555	0	2	1	2	0	0	2	0	0	0	1	0	0	0	0	0	1	2	1	0	0	0	2	2	0	0	0	0	0	1	2	2	2	0	0	1	2	0	2	0	1	0	1	1	1	0	0	0	0
556	0	1	2	1	0	0	1	0	1	1	1	0	1	0	1	0	0	2	0	1	0	0	1	1	1	0	0	1	1	1	1	2	2	1	0	2	1	0	0	1	0	0	0	1	0	1	0	1	1
557	1	2	0	1	1	0	1	0	0	0	2	0	0	0	0	0	1	1	0	1	0	0	2	2	0	0	0	2	2	1	1	2	2	0	0	1	1	0	0	1	0	0	0	2	0	1	0	2	0
558	1	1	1	0	1	1	1	1	0	1	1	1	2	0	2	1	1	0	0	2	0	0	2	2	0	1	0	0	0	2	1	0	1	1	1	2	2	1	0	1	0	0	0	2	0	0	0	1	1
559	1	0	2	0	0	0	2	1	0	1	0	0	1	0	1	0	1	0	0	2	0	0	2	2	0	2	0	0	1	0	1	1	1	1	0	1	1	1	0	0	0	0	0	0	0	0	0	1	1
560	1	2	1	0	0	0	2	0	1	1	0	1	1	0	1	1	2	0	0	2	0	0	2	2	0	1	0	1	2	1	0	1	0	0	0	2	0	0	0	2	0	1	1	2	0	2	0	0	0
561	1	0	2	0	0	1	2	0	0	0	0	1	2	0	2	0	2	0	0	2	0	0	2	2	0	1	0	0	0	2	0	1	2	1	0	1	1	0	0	2	0	0	0	2	0	0	0	0	1
562	0	2	2	0	0	0	2	0	0	0	0	0	1	0	1	0	1	2	0	0	0	0	2	2	0	1	0	0	0	2	1	1	1	2	2	2	2	0	2	0	0	0	1	2	1	0	0	0	0
563	0	2	0	0	0	0	1	0	0	0	1	0	1	0	1	0	2	2	2	0	1	0	1	1	1	1	0	0	1	0	1	2	2	2	0	2	1	0	2	0	0	1	0	1	0	0	0	2	0
564	1	2	0	0	0	0	2	0	0	0	1	1	1	0	0	0	1	0	1	1	1	0	2	2	0	0	1	1	1	2	0	0	0	2	0	2	1	0	1	1	0	0	1	2	1	0	0	0	1
565	1	2	0	0	0	0	0	0	1	1	1	0	0	0	0	0	2	0	0	2	0	0	2	2	0	0	0	0	0	1	1	2	2	0	0	1	1	1	0	1	0	0	0	0	0	0	0	0	1
566	0	1	1	1	0	1	1	0	0	0	1	0	1	0	1	0	1	0	0	2	0	0	2	2	0	1	0	1	1	2	0	1	1	1	0	1	1	0	1	1	0	0	0	2	0	1	0	2	0
567	1	1	2	1	0	0	2	0	2	2	0	1	1	0	1	0	0	1	1	1	1	0	1	2	0	0	0	1	1	1	2	1	1	1	0	1	1	0	1	1	0	0	1	2	1	0	0	0	0
568	0	1	2	0	0	0	1	1	1	2	1	0	0	0	0	0	1	0	1	1	1	0	2	2	0	0	0	0	0	2	1	0	0	0	0	1	0	0	0	1	0	0	0	2	1	1	0	1	0
569	0	2	0	0	0	0	1	0	1	1	0	1	1	0	0	0	1	2	1	0	1	0	2	2	0	1	0	0	1	1	0	0	2	0	0	2	1	0	0	1	0	0	1	1	1	0	0	2	0
570	1	1	1	0	0	0	1	0	0	0	1	0	0	0	0	0	2	1	1	1	1	0	2	2	0	1	0	0	2	0	0	0	0	2	1	2	2	0	2	0	0	0	1	2	1	1	0	1	1
571	0	2	1	1	0	0	1	0	1	1	0	0	2	0	2	1	2	1	1	1	1	0	1	1	0	1	0	0	1	0	1	2	2	0	0	1	1	0	1	1	0	0	0	1	0	0	0	0	1
572	0	0	2	1	0	0	2	0	0	0	0	0	1	0	1	0	1	2	0	1	0	0	2	2	0	1	0	0	1	1	1	0	0	2	0	2	1	0	0	0	0	1	1	1	0	1	0	1	0
573	0	1	1	0	1	2	1	0	0	0	2	0	0	0	0	0	0	2	0	2	0	0	0	0	1	1	0	0	1	0	1	2	2	1	1	2	1	0	0	0	0	0	2	2	1	0	0	1	1
574	0	1	2	1	0	0	2	0	0	0	1	0	0	0	0	0	1	1	0	1	0	0	2	2	0	2	0	1	1	1	2	1	2	1	0	2	0	0	1	1	0	1	1	1	0	0	0	1	0
575	0	1	2	0	0	1	2	0	1	1	0	0	1	1	0	1	0	0	1	1	1	0	2	2	0	1	1	1	1	1	0	2	1	2	1	2	2	0	2	0	1	0	1	1	1	1	0	2	0
576	0	1	2	1	0	0	1	2	0	2	0	1	2	0	2	0	1	0	0	2	0	0	2	2	0	0	0	0	0	2	1	1	2	2	1	2	0	0	0	2	0	0	1	2	0	0	0	1	1
577	1	0	2	1	0	1	2	0	0	0	0	1	1	0	0	0	1	1	0	1	0	0	1	1	0	0	0	1	1	2	0	1	2	1	1	1	0	0	0	2	0	0	1	1	0	0	0	0	0
578	0	1	0	0	0	0	2	0	0	0	1	0	1	0	1	0	1	1	0	1	0	0	0	0	1	1	0	0	0	2	2	1	1	2	1	2	1	0	1	1	0	0	1	2	1	0	0	0	2
579	0	1	1	1	0	0	1	0	1	1	1	0	0	0	0	0	1	2	0	2	0	0	2	2	0	1	0	1	0	1	1	0	2	1	0	2	2	1	0	0	0	0	0	1	0	0	0	0	1
580	1	2	1	0	0	0	2	0	1	1	0	1	1	0	1	0	1	1	1	1	0	0	1	1	0	2	0	0	0	1	1	0	2	2	1	2	2	1	1	0	0	0	1	1	1	0	0	1	1
581	0	0	2	0	0	1	0	0	1	1	1	0	0	0	0	0	2	1	0	2	0	0	2	2	0	0	0	0	0	2	0	1	1	1	1	2	2	0	2	0	0	1	1	1	1	0	0	1	0
582	1	1	1	0	0	1	1	0	0	0	2	0	0	0	0	0	0	2	0	1	0	0	2	2	0	0	0	0	0	1	0	1	2	1	0	2	2	0	2	0	0	0	0	2	1	1	0	2	0
583	1	1	1	0	0	0	2	1	1	2	0	1	1	0	1	1	1	2	1	0	1	0	2	2	0	1	0	0	0	1	1	1	1	2	0	2	1	0	2	0	0	1	1	1	0	0	0	1	0
584	0	2	0	0	0	0	2	0	1	1	1	0	1	0	1	0	2	2	1	1	0	0	2	2	0	1	0	0	0	1	1	2	2	0	0	1	1	0	1	1	0	0	1	2	1	0	0	2	0
585	1	1	1	1	0	0	0	0	0	0	2	1	1	0	1	0	1	1	1	1	0	0	2	2	0	0	0	0	0	2	0	0	0	2	0	2	1	0	1	1	1	0	1	2	0	1	0	0	0
586	1	1	1	0	1	0	2	0	0	0	0	1	1	0	0	0	2	1	1	1	1	0	1	2	0	1	1	1	1	1	0	1	2	0	0	1	0	0	0	2	0	1	1	1	0	1	0	1	1
587	0	0	2	0	0	1	2	0	2	2	0	2	1	0	2	1	1	2	1	0	1	0	2	2	0	2	0	0	0	2	1	1	2	1	0	2	1	0	1	2	1	0	2	2	0	2	0	0	1
588	1	0	2	0	0	1	2	0	1	1	0	1	1	0	0	0	1	0	1	1	1	0	2	2	0	1	0	0	2	0	0	1	1	1	0	1	1	0	0	2	0	0	0	2	0	0	0	1	0
589	0	2	1	0	0	0	2	0	0	0	0	0	0	0	0	0	0	2	0	1	0	0	2	2	0	0	0	1	1	1	2	1	2	1	1	2	0	0	0	2	0	1	1	2	1	1	0	0	0
590	0	1	2	0	0	0	2	0	0	0	0	2	2	0	1	0	0	2	1	0	1	1	2	2	0	1	0	0	0	2	1	1	1	1	0	1	0	0	0	2	0	0	0	2	0	0	0	1	0
591	1	1	2	1	0	0	2	0	0	0	0	1	1	0	0	0	1	2	1	0	1	0	2	2	0	1	0	2	1	1	1	1	1	2	2	2	1	0	1	1	0	0	0	0	1	0	0	0	1
592	1	0	1	0	0	0	2	0	1	1	1	0	0	0	0	0	2	0	0	2	0	0	1	1	0	2	0	0	0	2	0	1	1	1	1	2	2	0	1	1	0	1	1	2	1	0	0	2	0
593	0	1	1	1	0	0	2	0	1	1	1	0	0	0	0	0	1	2	1	0	1	0	1	2	0	1	0	1	1	1	2	2	2	1	1	2	2	0	1	0	0	0	1	1	1	1	0	1	0
594	1	1	2	1	0	0	2	0	0	0	1	0	2	1	1	1	2	1	1	1	0	0	2	2	0	0	0	0	0	2	1	1	2	1	0	2	2	0	1	1	0	0	0	2	1	1	0	0	1
595	1	1	1	1	0	0	2	1	1	2	0	0	0	0	0	0	1	0	0	2	0	1	2	2	0	2	0	0	0	1	1	2	2	1	1	2	1	0	0	1	1	1	1	2	1	0	0	2	0
596	1	2	1	0	0	0	2	0	2	2	0	0	0	0	0	0	1	1	0	1	0	0	2	2	0	0	0	0	0	2	0	1	2	2	2	2	0	0	1	1	1	0	0	2	0	1	0	2	0
597	0	1	1	0	0	0	2	0	1	1	1	1	1	0	0	0	1	0	0	2	0	0	2	2	0	1	0	2	2	1	1	1	2	2	1	2	0	0	1	1	0	1	1	1	1	0	0	2	0
598	0	1	1	1	0	0	1	0	2	2	0	0	2	0	1	0	0	1	0	2	0	0	2	2	0	1	0	0	1	0	0	2	2	1	0	1	2	0	2	0	0	0	0	1	0	0	0	2	0
599	1	0	2	1	0	0	2	0	2	2	0	0	1	0	1	0	1	2	0	1	0	1	2	2	0	1	0	0	1	1	1	1	1	2	0	2	1	0	0	1	0	1	1	1	1	1	0	1	1
600	1	1	1	0	1	1	1	0	1	1	1	1	2	0	2	0	0	1	1	1	1	0	1	1	1	0	0	0	0	2	0	2	2	0	0	1	1	0	0	2	0	0	1	2	1	0	0	2	0
601	1	2	1	0	0	1	1	0	1	1	1	0	1	0	1	0	1	2	0	2	0	0	1	1	0	1	1	0	0	0	1	0	0	1	0	1	1	0	1	2	1	0	0	1	0	0	0	1	0
602	0	1	2	0	0	0	1	0	1	1	1	0	0	0	0	0	2	0	0	2	0	0	2	2	0	1	0	1	1	1	1	2	2	2	0	2	1	1	0	1	0	1	1	1	1	2	0	1	0
603	1	1	2	1	0	0	2	0	2	2	0	0	0	0	0	0	2	1	1	1	0	0	2	2	0	2	0	0	0	2	1	0	2	0	0	2	1	0	0	2	0	0	1	2	1	1	0	0	1
604	0	2	2	1	0	0	2	0	0	0	1	1	1	0	0	0	0	1	1	1	0	0	2	2	0	2	0	1	2	0	1	2	2	2	1	2	1	0	1	1	0	1	1	2	0	0	0	2	0
605	0	1	1	0	0	1	1	0	1	1	0	1	2	0	1	1	1	1	1	1	0	0	2	2	0	0	1	0	1	0	0	1	1	2	0	2	0	0	0	1	0	1	1	1	1	1	0	1	0
606	1	1	2	1	0	0	2	0	0	0	1	0	1	0	1	0	0	0	1	1	1	0	2	2	0	0	0	2	2	1	1	1	1	1	1	1	1	0	0	1	1	0	0	2	1	1	0	0	1
607	1	1	1	0	0	0	2	0	1	1	1	2	2	0	1	0	1	1	1	0	0	0	2	2	0	1	0	0	0	2	1	1	1	0	0	2	1	0	0	2	0	0	0	1	0	0	0	0	0
608	0	1	1	0	0	0	1	0	1	1	1	1	1	0	0	0	2	2	1	1	1	0	1	1	0	0	0	0	2	0	0	1	2	1	1	1	2	0	1	1	0	0	0	1	0	0	0	0	1
609	0	1	1	0	0	0	2	0	0	0	1	0	1	0	1	0	1	1	2	0	1	0	2	2	0	2	1	1	1	0	1	1	2	1	0	2	0	0	1	1	1	1	1	2	0	2	0	2	0
610	0	1	1	0	0	0	1	0	2	2	0	0	0	0	0	0	1	1	1	1	0	1	2	2	0	2	0	1	2	0	1	1	1	0	0	1	1	0	1	1	0	0	0	2	0	1	0	1	1
611	1	1	1	0	0	0	2	0	2	2	0	1	1	0	2	1	2	1	1	1	1	0	2	2	0	2	0	1	1	1	1	1	1	1	0	2	1	0	1	1	0	0	0	2	0	2	0	2	0
612	1	1	2	1	0	0	1	0	0	0	2	0	0	0	0	0	1	2	2	0	0	0	2	2	0	0	0	1	1	2	0	1	1	2	1	1	2	1	0	0	0	0	1	2	1	1	0	1	1
613	1	0	2	0	0	0	1	0	0	0	1	0	0	0	0	0	2	1	1	1	1	0	1	2	0	0	0	0	2	0	0	1	2	2	2	2	1	0	1	1	0	0	0	2	0	0	0	0	0
614	1	1	2	1	0	0	1	0	1	1	1	1	1	0	1	0	2	0	0	2	0	1	2	2	0	2	0	0	1	0	1	1	2	1	0	2	1	0	0	1	1	0	0	1	1	1	0	1	1
615	1	0	2	0	0	1	2	0	0	0	1	0	0	0	0	0	1	1	1	1	0	0	2	2	0	2	0	0	2	0	0	1	1	2	2	2	0	0	0	1	0	2	1	2	1	0	0	0	1
616	1	1	1	1	0	0	1	0	2	2	0	0	1	0	1	0	0	0	0	2	0	0	2	2	0	2	0	0	0	1	1	0	0	2	0	2	1	0	0	1	0	1	0	0	0	0	0	0	1
617	0	1	1	0	0	0	1	0	1	1	0	1	1	0	0	0	1	1	1	1	0	0	2	2	0	1	1	0	1	2	0	2	2	1	1	2	1	0	1	1	0	0	1	1	0	0	0	0	0
618	1	1	1	1	0	0	2	0	1	1	2	0	1	0	0	0	1	0	0	2	0	0	1	1	0	1	0	1	2	1	0	1	2	0	0	1	2	0	0	1	0	1	1	2	0	1	0	2	0
619	1	0	2	1	1	0	2	0	2	2	0	0	0	0	0	0	1	1	0	1	0	0	2	2	0	1	0	0	1	2	0	0	0	1	0	2	2	0	1	1	0	1	1	2	0	0	0	1	0
620	1	1	2	1	0	0	1	0	0	0	1	0	0	0	0	0	1	2	1	0	1	0	1	1	0	2	0	1	1	2	0	1	1	0	0	1	2	1	0	2	1	0	0	1	0	0	0	2	0
621	1	1	1	1	0	0	1	0	0	0	1	0	1	1	0	0	2	1	0	2	0	1	1	2	0	0	0	0	0	1	1	1	1	0	0	1	1	1	0	1	0	0	1	2	1	0	0	0	2
622	1	1	2	1	0	1	2	0	1	1	1	0	1	0	1	0	0	0	0	2	1	0	2	1	1	1	0	0	2	0	0	0	1	2	1	2	2	0	0	1	0	0	0	2	0	0	0	2	0
623	0	2	2	0	0	1	1	0	0	0	1	0	0	0	0	0	1	2	0	1	0	0	1	1	1	1	0	1	2	1	0	1	1	2	0	2	2	1	1	1	1	0	0	2	0	0	0	0	0
624	0	1	1	1	0	0	2	0	0	0	1	0	2	0	1	0	1	0	1	1	1	0	2	2	0	1	0	0	0	2	0	1	1	0	0	1	0	0	0	2	0	0	0	1	0	0	0	2	0
625	1	0	2	2	0	1	2	1	0	1	0	0	0	0	0	0	0	1	1	1	0	0	2	2	0	1	0	0	0	1	2	1	1	1	0	2	2	0	1	1	0	1	1	2	0	0	0	2	0
626	1	1	2	0	0	0	2	0	2	2	0	0	1	0	1	0	0	0	1	1	1	0	1	1	1	1	0	1	1	1	1	1	2	2	1	2	1	1	0	0	0	0	0	2	0	2	0	1	0
627	0	2	0	0	0	0	1	0	0	0	1	0	1	0	1	0	2	0	1	1	1	0	1	2	0	0	0	2	2	1	2	2	2	0	0	1	1	1	0	1	0	0	0	1	0	1	0	2	0
628	0	0	2	0	0	2	1	0	1	1	2	1	1	0	0	0	2	2	2	0	2	0	2	2	0	1	0	0	1	0	1	1	1	1	0	1	0	0	0	2	0	0	0	1	0	0	0	1	0
629	0	1	1	0	0	0	1	0	1	1	1	0	0	0	0	0	0	0	0	2	0	1	2	2	0	2	0	0	0	2	2	1	2	2	0	2	2	1	1	1	1	1	1	1	1	1	0	2	0
630	0	2	2	0	0	0	2	1	0	1	0	1	0	0	1	1	1	1	0	2	0	0	2	2	0	1	1	1	1	0	1	0	0	2	0	2	1	0	0	2	0	0	0	1	0	0	0	2	0
631	0	0	2	0	0	1	1	1	0	2	1	0	2	1	0	1	2	0	0	2	1	0	2	2	0	0	0	0	0	1	0	0	0	1	0	1	1	0	0	1	0	1	0	0	1	1	0	2	0
632	0	2	0	0	0	0	2	0	1	1	0	1	1	0	0	0	1	1	0	1	0	1	1	2	0	0	0	0	1	0	1	0	1	1	0	2	2	0	1	0	0	1	1	1	1	0	0	0	0
633	0	2	0	0	0	0	2	0	1	1	0	1	2	0	1	0	2	2	2	0	1	0	2	2	0	2	0	0	0	2	0	2	2	1	0	1	2	1	1	0	0	1	1	1	1	0	0	2	0
634	0	2	1	0	0	0	1	0	0	0	1	0	0	0	0	0	2	0	0	2	1	0	1	1	0	1	0	2	2	2	0	2	2	1	0	2	2	0	1	0	0	1	1	2	1	1	0	1	0
635	0	2	2	0	0	1	2	0	1	1	1	1	1	0	0	0	2	0	0	2	0	0	2	2	0	0	0	0	0	1	0	2	2	0	0	0	2	0	1	2	1	1	2	2	0	0	0	2	0
636	0	0	2	0	0	1	2	1	0	1	0	0	1	0	1	0	0	2	0	1	0	0	1	2	0	1	1	1	1	2	0	1	1	2	1	2	2	0	2	0	0	0	1	1	0	0	0	1	0
637	1	1	1	0	0	1	2	0	2	2	0	0	0	0	0	0	0	2	1	0	1	0	0	1	0	0	0	1	1	2	1	1	2	2	2	2	1	0	2	0	0	1	1	2	0	0	0	2	0
638	1	0	2	0	0	0	2	1	1	1	0	1	0	0	0	0	0	2	2	0	0	0	1	1	0	1	0	1	2	0	1	1	2	1	0	2	1	1	0	1	0	0	0	2	0	0	0	2	0
639	0	0	2	0	0	1	1	0	1	1	1	0	0	0	0	0	1	0	0	2	0	0	2	2	0	0	0	0	0	2	0	0	1	1	1	2	1	0	0	1	0	0	1	1	1	0	0	2	0
640	0	2	1	2	0	0	1	1	0	1	1	1	1	0	0	0	1	1	1	1	0	1	0	1	1	0	0	0	0	1	1	2	2	0	0	0	1	0	0	2	1	1	1	1	0	0	0	1	0
641	0	0	2	0	0	2	2	0	2	2	0	1	1	0	0	0	1	1	2	0	1	0	2	2	0	1	0	0	1	1	1	1	1	2	0	2	1	1	0	1	0	1	0	1	1	1	0	1	0
642	1	0	1	0	0	0	1	0	0	0	2	1	1	0	1	0	2	1	1	1	1	0	2	2	0	2	1	0	1	2	0	1	2	0	0	2	2	1	0	2	1	0	0	2	1	0	0	2	0
643	1	0	2	0	0	2	2	0	1	1	1	1	2	0	1	0	1	2	2	0	2	0	1	2	0	2	0	0	1	1	0	1	1	1	0	1	2	2	0	0	0	1	1	2	1	1	0	1	0
644	0	2	1	0	0	0	2	0	1	1	0	1	2	0	1	0	1	2	1	0	1	0	1	2	0	1	0	0	0	2	1	1	1	1	0	1	1	0	0	0	0	0	1	2	0	0	0	1	0
645	0	1	1	0	0	0	2	0	0	0	0	0	0	0	0	0	2	0	0	2	0	0	1	1	0	1	0	0	0	1	1	0	0	2	0	1	1	1	0	0	0	1	1	2	0	0	0	2	0
646	0	1	2	1	0	0	1	0	0	0	1	0	1	0	1	0	1	2	1	1	0	0	2	2	0	1	0	1	1	1	2	1	1	2	1	2	1	0	1	1	0	0	0	1	0	0	0	1	0
647	0	1	1	1	0	1	1	1	0	1	0	0	0	0	0	0	2	0	0	2	0	0	1	1	0	1	0	0	0	1	1	1	2	1	1	2	1	0	0	2	0	0	0	2	0	0	0	1	0
648	0	2	1	1	0	0	1	0	0	0	1	1	1	0	0	0	0	0	0	2	0	2	0	2	0	1	0	0	1	1	1	1	1	1	0	2	1	0	0	1	0	0	0	2	0	0	0	2	0
649	0	0	2	0	0	1	1	0	0	0	1	0	1	0	0	0	2	0	0	2	0	0	2	2	0	1	0	0	0	1	1	1	2	1	0	2	1	0	0	1	0	0	0	2	0	1	0	1	1
650	0	2	0	0	0	0	2	0	0	0	0	0	0	0	0	0	2	1	1	1	0	0	2	2	0	1	1	0	0	0	1	1	2	1	0	2	0	0	0	2	0	0	0	1	0	0	0	1	1
651	0	2	1	1	0	0	2	0	0	0	0	0	0	0	0	0	0	0	1	1	1	0	2	2	0	0	0	2	2	2	0	0	0	2	0	2	0	0	0	1	0	1	1	2	2	0	0	1	1
652	1	0	2	0	0	1	1	0	0	0	0	1	2	0	1	0	0	1	1	1	1	0	2	2	0	1	0	1	1	1	2	1	2	2	0	2	2	1	0	1	0	1	1	1	1	2	0	1	0
653	0	2	1	2	0	0	1	0	0	0	2	0	1	0	1	0	1	2	1	0	1	0	2	2	0	0	0	0	1	1	1	0	0	1	1	2	1	0	1	1	0	1	1	2	0	2	0	1	0
654	1	0	2	0	0	1	1	0	1	1	1	0	1	0	1	0	0	1	0	0	0	0	1	1	0	0	0	0	0	2	1	1	2	1	1	1	2	1	0	2	1	1	1	2	0	1	0	2	0
655	0	1	2	1	0	0	2	0	2	2	0	0	0	0	0	0	0	2	0	1	0	0	2	2	0	1	0	1	1	1	2	1	1	1	1	1	1	0	1	2	1	1	1	1	1	1	0	0	0
656	0	1	2	0	0	0	2	1	0	1	0	0	0	0	0	0	1	0	1	1	1	0	2	2	0	1	0	1	1	1	1	1	1	2	1	2	2	0	1	1	0	0	1	1	1	0	0	1	0
657	0	1	2	0	0	1	2	0	0	0	0	2	2	0	2	0	1	1	2	0	1	0	1	2	0	1	0	0	0	2	1	2	2	0	0	0	0	0	1	1	0	0	1	2	1	1	0	2	0
658	1	1	1	0	0	0	1	0	1	1	0	0	0	0	0	0	0	0	0	2	0	0	1	1	0	0	0	0	0	2	1	1	1	0	0	1	1	0	0	1	0	0	0	2	0	2	0	1	1
659	0	1	1	1	0	0	2	1	1	2	0	1	0	0	1	1	2	0	0	2	0	0	2	2	0	1	0	0	1	1	1	2	2	0	0	1	1	0	2	0	0	0	0	2	0	0	0	0	1
660	1	0	2	1	0	0	0	0	0	0	2	0	1	1	0	0	2	1	1	1	1	0	1	1	1	1	0	2	2	0	2	1	2	1	1	1	0	0	0	1	0	0	0	0	2	1	0	0	0
661	0	1	0	1	0	0	2	0	0	0	1	1	1	0	0	0	1	1	0	1	0	0	2	2	0	0	0	2	2	0	2	0	1	2	0	2	2	0	1	1	0	0	0	2	0	0	0	0	0
662	1	0	2	0	0	1	0	0	0	0	2	1	1	0	1	0	1	1	1	1	0	0	1	1	0	1	0	0	0	1	1	2	2	2	2	2	2	0	1	1	0	0	1	2	0	0	0	1	0
663	0	1	1	0	1	0	1	0	1	1	0	0	0	0	0	0	0	1	0	1	0	0	2	2	0	1	0	0	0	2	1	1	2	1	0	2	2	0	1	1	0	1	0	1	2	1	0	1	0
664	0	0	2	0	0	0	1	0	0	0	2	0	0	0	0	0	1	1	1	0	0	0	2	2	0	1	0	1	1	1	2	1	1	2	1	2	2	0	2	0	1	1	1	1	0	1	0	1	1
665	0	1	2	1	0	0	0	0	0	0	2	0	2	1	0	1	2	1	1	1	1	0	1	1	0	0	0	1	1	2	1	1	1	2	0	1	0	0	0	2	0	0	1	2	1	1	1	1	0
666	1	1	2	1	0	1	1	1	0	1	1	1	1	0	0	0	1	0	0	2	0	0	2	2	0	0	0	1	2	0	1	0	0	2	0	2	0	0	1	1	1	0	0	1	0	1	0	1	0
667	0	2	0	0	0	0	0	0	1	1	1	0	0	0	0	0	0	1	0	2	0	0	2	2	0	1	0	2	2	0	2	1	2	1	0	2	1	1	0	1	0	1	1	2	1	2	0	1	1
668	0	0	2	1	0	1	2	0	0	0	1	0	0	0	0	0	0	1	1	1	1	0	2	2	0	2	1	0	1	2	0	1	1	2	0	1	2	2	0	0	0	1	1	1	0	1	0	2	0
669	1	2	0	0	0	0	2	0	0	0	1	0	0	0	0	0	1	1	1	1	0	0	2	2	0	1	0	0	1	1	0	0	1	1	0	2	1	1	0	0	0	0	0	1	0	0	0	1	1
670	1	1	2	1	0	0	2	0	1	1	0	1	1	0	0	0	0	1	0	2	0	0	0	1	1	1	0	0	0	2	1	0	0	1	0	2	2	0	2	1	1	0	1	2	1	1	0	1	1
671	0	1	1	0	0	0	2	1	0	1	0	0	1	0	1	0	2	1	0	2	1	0	1	1	1	1	0	1	2	1	0	1	1	1	0	1	2	0	2	0	1	0	0	2	0	0	0	1	0
672	0	2	1	1	0	0	2	0	1	1	1	0	0	0	0	0	1	0	0	2	0	0	1	1	0	0	0	2	2	1	1	1	2	2	0	2	1	0	0	1	0	0	1	1	0	0	0	2	0
673	0	1	1	0	0	0	2	1	1	2	0	0	0	0	0	0	0	0	0	2	0	0	2	2	0	0	0	0	0	2	0	1	2	2	2	2	2	0	1	0	0	0	0	1	0	0	0	1	1
674	0	0	2	0	0	0	2	0	0	0	1	0	2	0	1	0	1	1	1	0	1	0	1	1	1	2	0	0	0	0	0	1	2	0	0	1	1	0	1	1	0	1	1	2	0	2	0	0	0
675	1	1	1	0	0	0	2	0	1	1	1	0	0	0	0	0	1	1	0	1	0	0	1	1	1	1	0	1	2	0	1	2	2	0	0	0	2	0	2	1	0	0	0	1	0	0	0	1	0
676	0	2	1	0	0	0	2	0	0	0	1	1	2	0	1	0	2	0	0	2	0	0	1	1	0	1	0	0	1	0	1	2	2	0	0	2	0	0	0	2	0	0	2	2	0	1	0	2	0
677	1	2	1	0	1	1	2	0	1	1	0	0	0	0	0	0	2	2	1	1	0	0	1	1	1	1	0	1	1	0	2	0	1	2	0	2	1	0	1	2	1	0	1	1	1	0	1	1	0
678	0	2	0	1	0	0	2	0	1	1	0	0	0	0	0	0	1	1	1	1	0	0	1	1	0	0	0	0	0	1	1	0	0	1	0	1	1	0	0	1	1	0	1	2	1	0	0	0	1
679	0	1	1	1	0	0	2	0	0	0	0	1	1	0	0	0	0	0	1	1	1	1	0	1	1	0	0	0	0	2	0	0	1	1	0	2	2	1	0	0	0	1	1	2	1	0	0	2	0
680	1	1	1	1	0	0	1	1	0	1	0	0	0	0	0	0	2	0	0	1	0	0	1	1	1	2	0	0	0	2	1	1	1	1	0	2	0	0	0	2	0	0	0	2	0	1	0	2	0
681	0	1	1	0	0	1	2	0	0	0	0	0	1	0	1	0	2	1	0	2	0	0	2	2	0	1	0	0	0	2	1	2	2	2	0	2	2	1	0	0	0	0	0	2	0	1	0	1	0
682	0	0	2	0	0	2	2	0	0	0	0	0	0	0	0	0	1	0	0	2	0	0	1	1	0	0	0	0	0	2	0	0	2	1	0	2	2	0	1	1	0	0	0	1	0	0	0	1	1
683	0	2	1	2	0	0	2	0	1	1	0	0	2	1	1	1	1	1	0	1	0	0	1	1	1	0	0	0	0	1	1	1	1	1	0	1	1	0	0	2	0	1	1	1	0	1	0	0	2
684	0	1	1	1	0	1	1	1	0	1	0	0	2	0	1	0	2	1	0	2	0	0	2	2	0	0	0	1	1	1	2	2	2	0	0	1	1	0	1	1	0	0	1	1	0	0	0	1	1
685	1	1	1	0	0	0	2	1	0	1	0	0	0	0	0	0	1	1	1	1	1	0	2	2	0	1	0	0	1	1	0	0	1	1	0	2	1	1	0	0	0	0	0	1	0	1	0	0	1
686	1	0	2	0	0	1	2	0	1	1	1	0	1	0	1	0	1	2	1	1	0	0	2	2	0	2	1	1	1	1	0	1	2	0	0	2	2	0	1	0	0	0	0	1	0	0	0	2	0
687	1	1	1	0	1	1	2	0	0	0	0	1	1	0	1	0	1	1	0	1	0	0	2	2	0	1	0	0	0	1	1	0	1	1	0	2	2	1	0	1	0	1	1	1	1	0	0	1	1
688	0	1	1	0	0	0	2	1	0	1	0	0	1	0	1	0	1	1	1	1	1	0	2	2	0	0	0	0	0	2	0	1	1	1	0	2	1	1	0	1	0	0	0	0	0	1	0	2	0
689	0	0	2	0	0	0	2	0	2	2	0	0	1	0	1	0	2	1	1	1	1	0	2	2	0	1	0	1	2	0	1	0	0	2	1	2	2	0	2	1	0	1	1	2	1	1	0	0	1
690	1	2	1	0	0	0	2	1	0	1	0	0	1	0	1	0	1	1	1	1	1	0	2	2	0	2	0	1	1	1	1	1	1	0	0	0	0	0	1	1	0	0	0	1	0	1	0	1	1
691	0	1	1	1	0	0	2	0	0	0	0	0	0	0	0	0	2	0	0	1	0	0	2	2	0	2	0	1	1	1	2	1	1	2	1	2	2	1	0	2	1	0	0	2	1	1	0	1	0
692	0	0	2	0	0	1	2	0	1	1	1	0	0	0	0	0	0	2	2	0	0	0	1	1	1	1	0	0	0	1	2	2	2	1	0	1	1	1	0	1	0	0	0	2	0	0	1	1	0
693	1	2	2	0	0	0	1	1	0	1	1	0	1	0	1	0	1	2	0	1	0	0	1	1	0	0	0	0	0	2	1	0	1	1	1	2	2	1	0	0	0	1	1	1	1	2	0	0	0
694	0	2	1	1	0	0	2	0	2	2	0	0	0	0	0	0	1	1	0	1	0	0	1	1	1	0	0	0	1	2	0	1	1	2	1	2	1	0	0	2	0	0	0	2	0	0	0	2	0
695	0	0	2	0	0	0	1	1	0	1	1	1	1	0	0	0	1	0	0	2	0	1	0	1	1	1	0	1	2	0	1	0	0	1	0	2	1	1	0	1	0	0	0	2	0	0	0	2	0
696	0	2	1	1	0	0	1	0	0	0	1	0	0	0	0	0	2	1	1	1	1	0	2	2	0	1	0	0	0	2	1	1	1	2	0	2	2	0	1	2	1	0	0	2	0	1	0	2	0
697	1	1	1	0	0	0	2	1	0	1	0	0	0	0	0	0	1	1	1	1	1	0	2	2	0	0	0	0	1	0	0	0	1	2	0	2	2	0	1	1	0	0	0	2	1	1	0	2	0
698	0	2	1	2	0	0	1	0	1	1	0	0	2	0	1	0	2	0	0	2	0	0	2	2	0	1	1	0	0	1	0	2	2	1	1	1	2	0	1	1	0	1	1	2	0	1	0	1	0
699	1	0	2	0	0	1	2	0	2	2	0	0	1	0	1	0	1	0	0	2	0	0	2	2	0	1	0	0	0	1	2	1	2	1	1	1	2	0	1	1	0	0	0	2	0	0	0	2	0
700	0	0	2	1	1	0	1	0	0	0	1	0	0	0	0	0	1	2	1	1	0	0	2	2	0	1	0	1	1	1	1	1	1	1	0	2	2	1	0	2	1	0	1	2	2	0	0	2	0
701	0	0	2	1	0	0	2	1	1	2	0	0	0	0	0	0	2	0	0	2	0	0	2	2	0	0	0	0	1	1	0	0	1	2	1	2	2	1	1	1	1	1	1	1	0	0	0	0	1
702	0	2	1	1	0	0	1	0	1	1	2	0	1	0	1	0	2	1	1	1	1	0	1	2	0	1	0	1	1	1	1	0	2	0	0	2	2	0	1	1	0	0	0	1	0	0	0	0	0
703	1	0	1	0	0	0	2	0	1	1	0	0	0	0	0	0	1	1	1	1	1	0	1	1	0	0	0	0	0	0	1	1	1	1	0	2	2	1	1	1	0	1	0	1	1	1	0	0	1
704	1	0	2	0	0	1	2	0	1	1	0	0	1	0	1	0	0	1	0	2	0	0	2	2	0	1	0	0	0	2	0	1	1	1	0	2	2	0	2	0	0	1	1	1	0	0	1	0	1
705	0	2	1	0	0	0	2	0	2	2	0	0	0	0	0	0	1	1	1	1	0	0	2	2	0	1	0	1	2	0	1	1	1	1	0	1	1	0	2	0	0	0	0	2	0	2	0	2	0
706	1	1	1	0	0	0	2	0	1	1	0	0	0	0	0	0	1	0	0	2	0	0	2	2	0	1	0	0	0	2	1	2	2	0	0	0	2	0	2	0	0	0	1	2	1	1	0	0	0
707	1	2	0	0	0	0	1	0	0	0	2	0	0	0	0	0	1	1	0	1	0	0	1	1	1	1	0	1	2	0	1	1	2	2	0	2	2	0	1	2	1	0	1	2	1	1	0	1	0
708	0	1	2	0	0	1	1	1	0	1	1	0	2	0	2	0	2	0	0	2	0	0	2	2	0	2	0	1	1	1	1	2	2	1	1	2	1	1	0	0	0	0	0	2	0	1	0	1	0
709	1	1	1	0	0	0	2	1	0	1	0	0	0	0	0	0	1	0	2	0	1	0	2	2	0	0	0	0	0	2	0	1	2	1	0	2	1	0	0	0	0	1	1	2	0	2	0	2	0
710	1	2	1	1	0	0	1	0	0	0	1	1	1	0	0	0	0	1	0	1	0	0	1	1	1	0	0	1	1	2	0	1	1	1	0	1	2	0	1	1	0	1	1	2	0	2	0	0	0
711	0	2	0	1	0	0	1	0	0	0	1	0	0	0	0	0	1	0	0	1	0	0	2	2	0	1	0	0	0	2	1	1	2	1	0	2	0	0	0	1	0	0	1	1	1	0	1	1	0
712	0	1	1	0	0	0	2	1	0	1	0	2	1	0	2	1	0	0	1	1	1	0	2	2	0	1	0	2	2	1	1	1	1	0	0	1	2	0	2	0	0	0	1	2	1	1	0	0	0
713	0	1	2	2	0	0	1	1	1	2	1	0	1	0	1	1	1	1	1	1	1	0	1	1	1	1	0	0	0	1	1	1	2	2	0	2	2	0	2	1	1	0	1	2	2	0	0	0	0
714	1	0	1	0	0	0	2	0	2	2	0	1	1	1	0	1	1	0	0	2	0	0	2	2	0	1	0	0	0	2	0	2	2	0	0	1	1	0	2	0	0	0	0	1	0	0	0	2	0
715	1	1	1	0	0	0	1	0	1	1	1	0	0	0	0	0	2	1	1	1	1	0	2	2	0	0	1	0	1	0	0	2	1	2	1	2	1	0	0	2	0	0	2	2	1	0	0	1	0
716	0	0	2	0	0	1	2	0	1	1	0	1	1	0	0	0	0	0	1	1	1	0	2	2	0	0	0	0	0	1	1	2	2	1	1	2	1	0	0	2	0	0	1	1	0	0	0	1	1
717	0	0	2	0	0	1	1	0	1	1	0	0	1	0	1	0	2	1	1	1	1	0	2	2	0	1	0	0	1	2	0	0	0	2	2	2	1	0	0	0	0	0	0	0	0	0	0	0	1
718	0	2	0	1	0	0	1	0	1	1	1	0	0	0	0	0	0	0	1	1	1	0	1	1	0	2	0	1	0	1	2	0	1	2	1	2	0	0	0	1	0	0	0	2	0	0	0	0	1
719	1	1	2	1	0	0	1	1	1	2	0	0	0	0	0	0	1	1	1	1	1	0	2	2	0	2	0	1	1	1	2	1	1	2	1	2	1	0	0	1	0	0	0	1	0	0	0	0	0
720	0	0	2	0	0	1	2	0	1	1	1	0	2	0	1	0	1	0	0	2	0	0	1	2	0	0	0	0	0	2	1	2	2	0	0	1	0	0	0	1	0	1	0	1	0	0	0	0	0
721	1	1	2	0	0	0	1	1	0	1	1	0	1	1	0	1	0	0	1	1	1	0	1	1	0	2	0	0	1	1	0	1	1	1	0	1	2	0	0	1	0	2	2	2	1	1	0	2	0
722	1	2	0	0	0	0	1	1	1	2	0	0	1	0	1	0	1	2	1	0	1	0	1	1	0	0	0	0	2	0	0	1	1	2	1	2	2	0	1	1	0	0	0	0	0	0	0	2	0
723	0	1	1	0	1	1	1	0	1	1	2	1	1	0	0	0	2	0	0	1	0	0	1	2	0	1	0	0	0	1	0	0	1	2	0	2	0	0	1	1	0	0	0	1	0	0	0	2	0
724	1	1	2	0	0	0	2	1	1	2	0	1	1	0	0	0	1	0	0	2	0	0	2	2	0	1	0	1	1	1	1	1	1	2	1	2	2	0	1	2	1	0	0	2	0	0	0	2	0
725	0	2	1	1	0	0	2	0	1	1	0	0	0	0	0	0	2	2	0	1	0	0	0	1	1	1	0	0	0	1	2	0	0	1	1	2	2	1	1	2	2	0	2	2	0	2	0	2	0
726	1	0	2	0	0	0	2	0	1	1	0	0	0	0	0	0	2	0	0	2	0	0	2	2	0	0	2	1	1	0	1	1	1	1	0	2	1	0	1	1	0	1	0	1	1	1	0	0	2
727	0	2	1	0	0	0	2	0	1	1	0	0	1	0	1	0	1	1	1	1	1	0	1	1	0	2	0	0	0	1	2	0	1	1	0	2	0	0	0	2	0	1	0	0	0	0	0	1	0
728	0	2	0	1	0	0	1	0	1	1	1	0	0	0	0	0	0	2	1	1	1	0	2	2	0	1	1	1	1	0	1	2	2	0	0	0	1	0	1	1	0	1	0	1	0	0	0	1	1
729	0	1	1	0	0	0	1	0	2	2	0	0	0	0	0	0	1	2	1	1	0	0	2	2	0	1	0	1	2	0	1	1	2	1	0	2	1	0	1	1	0	0	0	2	0	0	0	2	0
730	0	2	1	0	0	0	2	1	0	1	0	1	1	0	0	0	0	2	1	1	1	0	1	2	0	0	0	0	0	2	0	0	0	1	0	1	2	1	0	1	0	1	1	1	1	1	0	1	0
731	1	2	1	0	0	0	2	0	2	2	0	0	0	0	0	0	1	2	1	0	0	0	2	2	0	1	0	0	0	1	1	0	0	1	0	1	2	0	1	2	1	0	0	1	0	0	0	1	0
732	0	2	0	0	0	0	2	0	1	1	1	0	1	0	1	0	0	0	0	2	0	1	0	1	1	1	0	0	0	2	1	2	2	0	0	2	1	0	0	0	0	1	1	1	1	0	0	0	1
733	1	0	2	0	0	0	2	1	1	2	0	0	0	0	0	0	2	1	1	1	1	0	2	2	0	2	0	0	0	1	2	1	2	1	0	2	2	0	2	1	0	1	1	2	2	0	0	1	0
734	1	0	2	0	0	1	2	0	0	0	0	0	0	0	0	0	1	2	0	0	0	0	2	2	0	1	0	1	1	2	0	2	2	1	0	2	2	0	1	1	0	0	1	2	0	1	0	1	0
735	1	1	2	0	0	0	1	0	0	0	1	0	0	0	0	0	2	0	1	1	1	0	2	2	0	2	0	0	0	2	1	0	1	2	1	2	2	0	0	1	0	0	1	2	0	1	0	1	0
736	0	1	2	0	0	1	2	1	0	1	0	0	1	0	1	1	1	1	2	0	1	0	2	1	1	1	0	0	0	2	1	1	1	1	0	1	2	0	1	0	0	0	0	2	1	1	0	1	0
737	0	2	1	0	0	1	1	0	0	0	1	0	1	0	1	0	2	1	1	1	0	0	0	0	0	1	0	1	1	1	2	2	2	0	0	1	1	0	0	2	0	0	0	1	0	0	0	0	1
738	0	2	2	0	0	1	2	0	0	0	0	0	0	0	0	0	2	1	1	1	1	0	2	2	0	1	0	0	0	1	2	1	1	2	0	2	2	0	2	1	1	0	0	2	0	0	0	1	0
739	1	0	2	0	0	0	2	1	0	1	0	1	1	0	1	1	1	0	1	1	1	0	2	2	0	0	0	1	2	0	1	1	1	1	1	1	2	0	1	1	0	0	0	1	0	1	0	1	0
740	1	1	2	0	0	0	2	0	2	2	0	1	1	0	0	0	2	0	0	2	0	1	2	2	0	2	1	0	0	1	1	1	1	1	1	1	2	1	1	1	0	0	0	0	0	0	0	1	0
741	0	2	1	0	0	0	1	0	0	0	2	1	1	0	1	0	1	0	0	2	0	0	2	2	0	0	0	0	1	1	0	1	2	2	1	2	0	0	0	1	0	0	0	1	0	0	0	0	0
742	0	1	1	0	0	1	2	0	0	0	1	1	1	0	0	0	1	1	1	1	1	0	2	2	0	0	0	0	1	1	0	1	1	1	0	2	2	1	1	2	2	0	0	0	1	0	0	2	0
743	0	1	1	1	0	0	2	0	2	2	0	1	0	0	1	1	2	0	0	2	0	0	1	1	0	0	0	0	0	2	1	1	1	1	0	2	2	0	2	0	0	0	0	1	0	0	0	1	0
744	0	1	1	0	0	0	1	0	1	1	1	0	1	0	1	0	1	2	0	1	0	0	2	2	0	2	1	2	2	1	1	2	2	0	0	1	1	0	1	1	0	1	1	2	1	1	0	1	1
745	1	2	1	1	0	0	1	1	0	1	1	2	2	0	1	0	0	0	1	1	1	0	2	2	0	1	0	2	1	1	1	0	1	1	1	2	1	0	1	1	0	0	1	2	0	1	0	1	0
746	0	2	1	0	0	0	1	0	1	1	1	0	0	0	0	0	1	2	1	0	1	0	1	1	0	0	0	1	2	1	0	2	2	0	0	0	1	0	1	1	0	0	0	0	1	0	1	0	1
747	0	2	0	0	0	0	1	0	0	0	2	1	1	0	0	0	0	2	0	1	0	0	2	2	0	0	0	1	1	1	1	1	1	1	0	2	0	0	0	1	0	0	1	2	1	0	0	1	1
748	0	2	0	0	0	0	1	0	0	0	1	1	0	0	0	0	1	1	1	1	0	0	2	2	0	0	0	0	0	1	2	1	1	1	0	1	1	0	1	1	0	0	1	1	1	0	0	1	1
749	0	1	2	1	0	0	2	0	1	1	1	0	1	0	1	0	1	2	1	0	1	0	2	2	0	1	1	0	1	2	0	1	1	1	1	1	1	0	0	1	0	0	0	2	0	0	0	1	0
750	0	1	1	0	0	1	2	1	0	1	0	0	1	0	1	0	1	1	0	1	0	0	1	1	0	2	0	2	2	0	2	2	2	0	0	1	1	1	0	0	0	1	1	2	1	0	0	0	2
751	0	2	0	0	0	0	1	0	0	0	2	1	1	0	0	0	1	1	0	1	0	0	2	2	0	0	0	0	0	2	2	0	1	1	0	2	1	1	0	1	0	0	0	1	0	0	1	1	0
752	0	1	1	0	0	0	1	0	0	0	0	1	1	0	0	0	1	0	1	1	1	0	2	2	0	0	0	2	1	1	1	1	1	1	0	2	2	0	2	1	0	0	0	1	0	0	0	2	0
753	1	1	2	0	0	0	1	0	1	1	1	0	0	0	0	0	0	1	0	2	0	0	2	2	0	1	0	0	1	1	0	0	0	2	0	2	2	0	1	1	0	0	0	1	0	0	0	1	1
754	0	2	1	0	0	0	2	1	0	1	0	0	0	0	0	0	2	0	0	1	0	0	2	2	0	0	0	1	1	2	0	1	1	1	0	2	0	1	0	1	0	0	0	2	0	0	0	2	0
755	0	2	0	0	0	0	2	1	1	2	0	1	2	0	0	0	0	2	2	0	1	0	2	2	0	1	0	1	1	1	1	1	1	0	0	0	2	1	1	1	1	1	1	1	1	0	0	0	0
756	1	1	1	1	0	0	2	0	2	2	0	0	0	0	0	0	1	1	1	1	1	0	1	1	0	1	0	0	0	2	0	1	1	2	1	2	1	0	0	2	0	0	2	2	0	0	0	1	0
757	0	0	2	0	0	0	2	0	2	2	0	0	0	0	0	0	0	2	1	1	1	0	1	1	0	1	0	1	2	0	1	1	1	2	0	1	2	0	2	0	1	1	1	2	1	1	0	2	0
758	0	1	1	1	0	0	2	1	0	1	0	0	0	0	0	0	1	0	0	2	0	0	2	2	0	0	1	1	1	1	0	2	2	2	1	2	1	0	0	1	0	1	1	2	0	0	0	1	0
759	1	1	1	1	0	0	1	0	0	0	0	1	1	0	0	0	1	2	1	1	0	0	2	2	0	1	0	1	1	1	1	1	1	0	0	0	1	0	0	2	1	0	1	2	1	0	0	2	0
760	0	0	2	0	0	1	2	0	1	1	0	0	1	0	1	1	1	1	1	1	1	0	2	2	0	1	0	1	1	1	2	1	1	2	0	2	1	0	1	0	0	1	1	1	1	1	0	2	0
761	0	1	1	0	0	0	2	0	2	2	0	0	0	0	0	0	0	0	1	1	1	0	2	2	0	1	0	0	1	1	1	1	1	1	0	1	1	0	1	1	0	0	0	1	0	1	0	2	0
762	0	1	2	1	0	0	2	0	1	1	0	2	1	0	2	1	2	0	0	1	0	0	2	2	0	1	0	0	0	1	1	1	1	1	0	1	2	0	1	0	0	0	0	2	0	2	0	0	1
763	1	2	1	0	0	0	2	1	1	2	0	0	1	0	1	0	0	1	1	1	1	1	2	2	0	1	0	2	2	1	2	1	1	1	1	1	1	0	0	2	0	0	1	2	1	0	0	1	0
764	1	2	1	0	0	0	1	1	0	1	1	0	0	0	0	0	1	0	0	2	0	0	2	2	0	1	0	0	1	1	0	0	0	2	0	2	2	1	1	0	0	0	1	2	0	1	0	1	1
765	1	2	1	0	0	0	2	0	2	2	0	0	1	0	1	0	1	0	0	2	0	0	1	1	0	1	0	0	0	1	1	2	2	1	0	2	0	0	1	1	1	0	0	1	0	0	0	2	0
766	1	0	2	0	0	0	2	0	0	0	0	1	0	0	1	1	1	0	0	2	0	0	2	2	0	0	0	2	2	0	2	1	1	1	0	2	2	1	1	0	0	2	2	2	1	1	0	1	1
767	1	0	2	0	0	1	2	1	0	1	0	0	0	0	0	0	1	1	1	1	0	0	2	2	0	1	0	0	0	1	2	1	1	1	0	1	0	0	0	1	0	0	0	2	0	0	0	1	0
768	0	1	2	1	0	0	2	0	1	1	1	2	2	0	1	0	1	0	0	2	0	0	1	1	0	0	1	1	1	2	0	0	1	2	1	2	2	0	1	1	0	0	0	2	0	1	0	1	1
769	0	2	1	2	0	0	2	1	1	2	0	0	1	0	1	0	1	0	1	1	1	0	2	2	0	0	0	0	0	1	2	1	1	0	0	1	1	0	0	1	0	1	2	2	1	1	0	1	1
770	0	2	0	0	0	0	2	0	1	1	0	0	0	0	0	0	1	0	0	2	0	0	2	2	0	1	0	0	0	1	2	2	2	1	1	1	2	0	1	2	1	1	1	2	1	1	0	0	0
771	1	2	1	0	0	0	1	0	0	0	1	0	1	0	1	0	1	0	0	2	0	1	0	1	1	0	0	0	0	2	1	0	0	2	0	2	2	1	0	1	0	0	2	2	0	0	0	0	0
772	0	1	2	1	0	0	1	0	1	1	1	0	0	0	0	0	0	1	0	1	0	1	1	2	0	1	0	0	1	0	1	2	2	1	0	2	2	0	1	1	0	0	1	2	0	1	0	1	0
773	1	1	1	0	0	1	1	0	0	0	0	1	2	1	1	1	1	2	0	1	0	0	1	1	0	1	0	1	1	1	2	1	1	1	0	1	2	0	1	1	0	0	1	2	1	1	0	0	0
774	1	2	0	0	0	0	2	0	2	2	0	1	0	0	0	0	1	0	0	2	0	0	2	2	0	0	0	0	0	2	1	1	1	2	0	2	0	0	0	1	0	0	0	2	0	2	0	2	0
775	0	1	2	0	0	1	2	0	2	2	0	2	2	1	0	1	2	0	0	2	0	0	2	2	0	0	1	0	1	2	0	1	2	2	2	2	1	0	1	1	0	1	1	1	1	1	0	1	0
776	0	1	2	1	0	0	2	0	1	1	2	0	1	0	1	0	2	2	1	1	1	0	2	2	0	1	0	0	0	1	1	0	1	2	1	2	1	0	0	1	0	0	0	2	0	0	0	0	0
777	1	2	0	0	0	0	2	0	0	0	1	0	0	0	0	0	1	2	2	0	2	0	2	2	0	1	0	1	2	0	1	1	1	2	1	2	1	0	1	1	0	0	0	1	0	0	0	2	0
778	0	1	1	0	0	1	2	0	0	0	0	1	1	0	0	0	1	1	1	1	0	0	1	1	0	1	0	0	1	1	0	1	1	1	0	1	0	0	1	0	0	1	1	1	1	0	0	2	0
779	0	1	2	1	0	0	1	0	1	1	1	1	1	0	0	0	1	1	1	1	1	0	2	2	0	1	0	0	0	1	1	1	1	2	1	2	2	0	1	0	0	1	1	2	0	0	0	2	0
780	0	1	2	1	0	0	1	0	1	1	1	0	1	0	1	0	1	0	0	2	0	0	1	1	0	0	1	1	1	1	0	0	1	1	0	2	1	0	1	1	0	1	0	0	1	1	0	1	0
781	0	1	1	0	1	1	1	0	1	1	0	0	1	0	1	0	2	0	0	1	0	0	2	2	0	2	1	0	0	1	0	1	1	1	0	0	2	0	2	1	0	0	0	2	0	2	0	1	0
782	1	0	1	0	0	0	2	0	1	1	0	1	2	0	1	0	2	0	0	2	0	0	2	2	0	1	0	2	2	2	0	2	2	0	0	1	1	0	1	1	0	0	1	2	0	0	0	1	0
783	1	1	1	0	0	1	2	0	0	0	0	1	1	0	0	0	1	0	0	1	0	0	2	2	0	2	0	0	0	1	1	2	2	1	0	1	1	1	0	0	0	0	0	2	0	1	0	2	0
784	1	2	1	0	0	0	2	0	1	1	0	0	0	0	0	0	2	0	0	2	0	0	2	2	0	1	0	0	0	1	0	1	2	1	0	2	1	0	1	1	0	0	1	1	1	1	0	1	1
785	0	2	1	0	0	1	2	0	0	0	0	0	1	1	0	1	1	1	1	1	1	0	2	2	0	0	0	2	2	0	2	1	1	0	0	2	2	0	0	1	0	0	1	2	0	0	0	1	0
786	0	1	1	1	0	0	1	1	0	1	0	1	1	0	1	1	2	0	0	2	0	0	2	2	0	2	0	0	0	1	1	1	1	2	0	2	2	0	0	1	0	0	0	2	1	1	0	2	0
787	0	1	1	1	0	0	2	0	2	2	0	1	2	0	2	0	1	1	1	1	0	0	2	2	0	1	0	0	2	0	0	2	2	0	0	1	1	0	1	1	0	2	2	2	1	1	0	2	0
788	0	1	1	0	0	0	2	1	1	2	0	0	0	0	0	0	0	1	1	1	0	0	2	2	0	1	0	0	0	2	0	1	2	1	1	1	0	0	0	2	0	1	1	1	0	0	0	2	0
789	1	1	0	0	0	0	1	0	1	1	1	1	2	0	1	0	1	0	1	1	1	0	1	1	1	1	0	0	1	0	1	2	2	0	0	1	2	0	2	0	1	0	0	1	0	0	0	2	0
790	1	2	1	1	0	0	2	0	0	0	0	0	1	0	1	0	2	0	0	2	1	0	2	2	0	1	0	1	1	2	0	1	1	2	1	2	2	0	2	0	0	0	0	2	0	0	0	1	1
791	1	1	2	1	0	0	2	0	0	0	0	1	2	0	1	0	1	0	1	1	0	0	2	2	0	0	0	1	2	1	0	0	2	2	1	2	1	0	2	0	0	0	1	2	1	1	0	2	0
792	1	2	0	1	0	0	1	0	0	0	2	1	1	0	0	0	0	1	1	0	1	0	2	2	0	1	0	0	0	1	0	1	1	0	0	0	1	0	0	2	0	1	0	1	1	1	0	0	0
793	0	1	2	0	0	0	2	0	0	0	1	0	0	0	0	0	2	1	1	1	0	0	2	2	0	1	0	0	0	2	0	1	1	1	1	1	0	0	1	2	1	1	0	1	1	1	0	1	0
794	1	1	1	0	0	0	1	0	0	0	0	1	2	0	1	0	0	2	2	0	0	0	2	2	0	0	0	1	1	2	0	1	2	2	1	2	1	0	0	1	0	0	1	1	1	0	0	1	1
795	1	2	1	1	0	0	2	0	0	0	1	0	0	0	0	0	0	0	0	2	0	0	2	2	0	1	0	0	1	1	0	2	2	0	0	1	2	1	0	1	0	2	2	2	1	1	0	1	0
796	0	2	1	0	0	0	1	2	0	2	0	1	1	0	0	0	2	0	0	2	0	0	2	2	0	1	0	0	0	1	1	1	2	1	0	2	2	1	0	1	0	1	1	1	0	0	0	0	0
797	1	2	1	1	0	0	1	0	0	0	2	0	1	0	1	0	1	2	1	0	1	0	2	2	0	2	0	1	1	2	0	0	0	0	0	1	2	0	2	0	0	1	1	1	1	0	0	1	1
798	0	0	2	0	0	2	2	0	0	0	0	0	0	0	0	0	1	0	0	2	0	0	2	2	0	2	0	1	1	1	1	1	1	2	0	2	2	0	1	0	0	0	0	1	0	1	0	0	2
799	1	1	1	1	0	0	1	0	1	1	0	0	0	0	0	0	1	2	1	1	0	0	1	2	0	2	0	1	1	1	1	1	2	2	2	2	1	0	1	2	1	1	1	2	0	0	0	2	0
800	0	0	2	0	0	1	1	0	0	0	1	0	2	1	0	1	2	1	1	1	0	0	2	2	0	0	0	1	2	0	1	2	2	0	0	2	1	0	0	1	0	0	0	2	0	0	0	2	0
801	0	2	1	1	0	0	2	1	1	2	0	1	1	0	0	0	2	1	1	1	0	0	2	2	0	0	0	0	0	1	0	1	2	1	1	1	0	0	0	2	0	0	0	1	0	0	0	1	1
802	0	0	2	0	0	0	1	0	1	1	0	0	0	0	0	0	1	0	0	2	0	0	2	2	0	0	0	0	1	0	0	1	1	0	0	0	1	0	1	1	1	0	0	2	0	0	0	1	1
803	1	2	2	0	0	0	2	0	2	2	0	0	0	0	0	0	1	2	1	0	1	0	2	2	0	1	0	0	0	2	0	2	2	0	0	1	2	0	2	1	1	1	0	1	0	0	0	1	0
804	0	1	1	0	0	0	2	1	1	2	0	0	2	1	0	1	2	2	1	1	1	0	2	2	0	0	1	1	1	0	1	2	2	0	0	1	1	1	0	1	0	0	0	1	1	1	0	1	0
805	1	1	1	0	0	1	2	0	1	1	1	0	1	0	1	0	2	1	1	1	1	0	1	1	0	1	0	0	0	1	2	0	0	2	0	2	1	0	1	1	0	0	0	2	0	0	0	2	0
806	1	1	1	0	0	0	2	1	0	1	0	0	1	0	1	1	1	0	0	2	0	0	1	1	0	2	0	0	1	1	0	2	2	1	0	1	1	0	2	0	0	1	0	1	0	0	0	2	0
807	0	0	2	1	0	0	2	1	0	1	0	0	1	0	1	0	1	1	0	1	0	0	1	1	1	0	0	0	0	2	1	1	2	1	0	1	1	0	1	2	1	0	0	2	0	0	0	0	0
808	1	1	1	1	0	0	2	0	2	2	0	0	2	0	1	0	0	0	1	1	1	0	1	1	1	0	0	2	2	1	2	1	1	0	0	1	2	1	1	0	0	0	0	2	0	1	0	1	0
809	0	1	2	1	0	0	2	1	0	1	0	1	2	0	2	0	1	0	0	2	0	0	2	2	0	1	0	0	1	1	0	1	1	1	0	1	2	1	1	1	1	0	0	0	2	1	0	1	1
810	0	1	2	1	0	0	2	0	0	0	0	1	1	0	0	0	1	0	1	1	0	0	1	1	1	1	0	1	1	1	1	1	1	1	0	1	1	1	0	1	0	1	1	2	1	0	0	1	1
811	1	2	0	0	0	0	2	0	1	1	0	0	1	0	1	0	1	1	1	1	0	0	2	2	0	2	0	1	1	1	1	1	1	1	0	1	1	0	1	2	1	0	0	2	0	0	0	2	0
812	0	0	2	1	0	0	1	0	0	0	2	0	0	0	0	0	0	2	1	1	1	0	2	2	0	2	0	1	2	0	1	0	0	1	1	2	1	1	0	1	0	1	1	1	1	2	0	2	0
813	0	0	2	0	0	0	2	0	1	1	0	0	0	0	0	0	2	0	0	2	0	0	2	2	0	1	1	0	0	1	1	1	1	1	1	1	1	1	0	1	0	0	0	1	0	0	0	1	1
814	1	0	1	0	0	0	1	1	0	1	0	0	0	0	0	0	2	0	0	2	0	0	2	2	0	1	0	0	0	2	0	1	0	0	0	1	1	0	1	1	0	2	2	2	1	1	0	2	0
815	1	1	2	0	0	0	2	0	2	2	0	0	0	0	0	0	1	2	1	0	1	1	2	2	0	1	0	0	2	0	0	1	1	1	0	2	1	0	1	1	0	0	0	2	0	1	0	0	0
816	0	2	0	0	0	0	2	0	1	1	0	1	1	0	1	1	0	0	1	1	1	0	2	2	0	0	0	1	1	1	1	0	0	2	0	2	1	0	1	1	0	0	0	1	0	0	0	1	0
817	0	1	1	1	0	0	1	0	1	1	1	0	0	0	0	0	1	0	1	1	1	0	1	1	0	0	0	1	1	1	2	1	1	2	0	2	1	0	2	0	0	2	2	2	1	1	0	2	0
818	0	1	1	1	0	1	1	0	2	2	0	0	0	0	0	0	2	0	0	2	0	0	2	2	0	0	0	0	0	1	2	2	2	0	0	1	1	0	2	0	0	1	1	1	1	0	0	1	1
819	1	2	0	0	0	0	2	0	0	0	1	1	1	0	0	0	2	1	0	2	0	0	0	0	0	0	0	0	0	2	0	0	0	2	0	1	2	0	2	0	0	1	1	1	1	2	0	1	0
820	1	0	2	0	0	1	2	0	0	0	0	0	1	0	1	0	0	1	1	0	1	0	2	2	0	1	0	0	1	1	0	1	1	1	0	2	1	0	0	2	1	1	1	2	0	2	0	1	0
821	1	0	2	0	0	1	0	0	1	1	1	0	0	0	0	0	2	0	0	2	0	0	2	2	0	0	0	0	0	2	1	1	1	1	0	2	0	0	1	1	0	1	1	1	1	0	0	2	0
822	0	1	2	1	0	0	1	0	0	0	0	0	1	0	1	0	0	1	1	1	0	0	1	1	0	1	0	0	1	1	1	1	2	0	0	2	0	0	0	2	0	0	0	2	0	1	0	2	0
823	1	0	2	1	0	0	2	0	2	2	0	0	1	0	1	0	0	1	1	1	1	0	1	1	0	2	0	1	1	1	1	0	0	1	0	1	1	1	0	0	0	0	0	2	0	0	0	0	0
824	0	1	1	0	0	1	2	0	0	0	0	0	1	0	1	0	1	0	0	2	0	0	2	2	0	1	0	1	1	1	2	1	2	1	1	1	1	0	1	1	0	0	0	1	0	1	0	2	0
825	0	1	2	1	0	0	2	0	0	0	1	1	1	0	1	0	1	0	1	1	1	0	1	1	1	0	0	1	1	1	2	2	2	1	0	1	2	1	1	1	0	0	1	1	1	0	0	1	0
826	1	1	1	1	0	0	2	0	0	0	0	0	1	0	0	0	1	0	0	2	0	0	1	1	1	1	0	1	1	2	0	0	0	1	0	2	0	0	0	2	0	0	0	2	1	1	0	1	1
827	0	1	2	1	0	1	1	1	0	1	1	0	0	0	0	0	1	1	1	1	1	0	0	1	0	0	0	1	0	1	1	2	2	1	0	2	1	1	0	0	0	0	1	2	0	1	0	1	0
828	0	1	2	0	0	1	2	0	1	1	1	0	1	0	1	0	2	0	0	2	0	0	1	1	0	1	0	0	0	2	0	2	2	0	0	1	1	0	0	1	0	2	1	2	1	0	0	0	0
829	0	1	2	1	0	0	1	0	1	1	1	0	0	0	0	0	2	1	1	1	1	0	2	2	0	1	0	0	0	2	0	0	0	2	2	2	1	0	1	1	0	0	1	1	1	0	0	2	0
830	1	1	2	1	0	0	2	1	0	1	0	0	0	0	0	0	2	1	1	1	0	0	1	1	0	2	0	1	1	1	1	0	1	1	0	2	2	0	2	0	0	0	1	1	1	0	0	1	0
831	0	1	1	0	0	0	2	0	0	0	0	1	2	1	1	1	0	1	1	1	1	0	2	2	0	1	0	1	2	0	1	2	2	1	1	2	2	0	2	1	1	2	2	2	1	1	0	1	1
832	0	0	2	0	0	2	1	0	0	0	1	0	1	0	1	0	1	0	0	2	0	0	2	2	0	1	0	1	1	1	1	1	1	1	0	1	0	0	0	1	0	0	0	1	0	1	0	2	0
833	0	2	1	0	0	0	2	0	1	1	0	1	1	0	0	0	1	1	1	0	0	0	2	2	0	1	0	0	0	2	1	0	0	2	0	2	2	0	1	1	0	0	0	1	0	0	1	1	0
834	1	1	1	1	0	0	2	0	0	0	0	1	1	0	0	0	0	0	0	2	0	0	2	2	0	1	0	0	0	2	1	1	1	1	0	1	1	0	0	1	1	0	2	2	0	0	0	2	0
835	1	2	1	0	0	0	2	0	2	2	0	1	1	0	0	0	2	1	0	2	0	0	2	2	0	2	0	0	0	2	0	2	2	0	0	1	1	0	1	0	0	0	0	1	1	1	0	0	0
836	0	2	1	0	0	0	2	0	0	0	0	0	1	0	1	0	1	1	0	1	0	0	2	2	0	2	1	0	1	2	0	1	1	1	0	2	1	0	1	1	1	0	1	1	1	1	0	2	0
837	1	2	1	0	0	0	2	0	0	0	0	0	0	0	0	0	1	0	1	1	1	0	2	2	0	1	0	0	2	0	0	1	1	0	0	1	1	0	0	2	0	0	1	1	1	0	0	1	1
838	1	2	0	0	0	0	1	0	1	1	0	0	1	0	1	0	2	0	0	2	1	0	2	2	0	1	0	0	1	1	0	1	1	1	0	2	1	0	0	2	0	0	0	1	1	0	0	1	0
839	0	1	2	1	0	0	1	0	1	1	0	1	1	0	1	0	1	0	0	2	0	0	2	2	0	1	0	0	0	2	0	1	1	1	0	2	2	0	1	1	0	0	0	2	0	1	0	2	0
840	1	1	1	1	0	0	2	0	0	0	0	1	1	0	0	0	1	0	0	1	0	0	2	2	0	1	0	2	2	0	2	1	2	1	0	2	2	1	0	1	0	0	0	2	0	0	0	2	0
841	0	1	1	0	0	0	2	1	1	2	0	1	1	0	1	0	1	1	1	1	0	0	2	2	0	1	0	1	1	1	2	1	2	2	1	2	1	1	0	1	0	0	1	2	1	0	0	0	1
842	0	0	2	0	0	0	0	0	0	0	2	0	2	0	2	0	1	1	1	1	1	0	2	2	0	2	0	1	2	1	0	1	1	2	1	2	1	0	0	1	0	1	1	2	1	0	0	1	0
843	0	2	1	0	0	0	2	0	1	1	0	2	2	0	2	0	2	2	2	0	0	0	2	2	0	1	0	1	1	1	2	1	2	0	0	2	2	0	2	0	0	1	1	2	0	0	0	2	0
844	1	1	1	0	1	0	1	0	0	0	1	0	0	0	0	0	0	0	0	2	0	0	1	1	1	2	0	1	1	1	2	1	1	1	0	2	1	0	1	1	0	1	1	2	0	0	0	1	0
845	0	2	1	0	0	0	2	1	1	2	0	1	1	0	0	0	2	0	0	1	0	0	2	2	0	0	0	1	1	1	2	2	2	2	0	2	1	0	1	1	0	0	0	1	0	0	0	1	0
846	1	1	1	0	0	0	2	0	0	0	1	1	1	0	1	0	0	0	1	1	1	0	2	2	0	2	0	0	1	1	0	0	0	1	1	2	2	0	1	1	0	0	0	1	0	0	0	0	1
847	1	0	2	1	1	0	2	0	2	2	0	1	1	0	0	0	0	0	1	1	1	0	2	2	0	2	0	0	0	1	1	1	1	2	1	1	1	0	1	2	1	1	1	1	1	0	0	2	0
848	1	1	1	0	0	0	1	0	0	0	1	1	0	0	1	1	2	0	0	2	0	0	2	2	0	2	0	1	1	1	2	0	0	1	0	1	1	0	0	1	0	0	0	2	0	0	0	2	0
849	0	2	2	0	0	1	1	1	1	2	0	0	2	1	1	1	2	0	0	2	0	0	2	2	0	1	0	0	1	1	0	0	0	2	0	2	1	0	0	1	1	1	1	2	1	0	0	0	0
850	1	0	2	0	0	2	2	0	0	0	0	1	1	0	1	1	0	1	0	1	0	0	2	2	0	1	0	1	2	0	1	0	0	1	0	1	2	1	0	0	0	0	1	2	0	1	0	2	0
851	1	1	1	0	1	1	2	0	1	1	0	0	0	0	0	0	1	2	2	0	2	0	2	2	0	0	0	1	2	0	1	1	1	0	0	1	0	0	0	2	0	0	1	1	1	0	0	2	0
852	1	2	1	0	0	0	1	0	2	2	0	0	2	1	1	1	0	2	0	2	0	0	1	1	1	1	1	0	1	2	0	1	1	2	1	2	1	0	0	2	0	2	2	2	0	1	0	1	0
853	1	2	1	2	0	0	2	1	0	1	0	1	1	0	1	0	0	1	0	1	0	0	2	2	0	1	0	0	0	0	0	1	2	1	0	2	2	0	1	2	1	0	1	1	0	0	0	2	0
854	0	0	2	0	1	0	1	0	0	0	2	0	2	0	2	0	0	1	0	0	0	0	2	2	0	2	0	0	1	0	0	1	2	0	0	2	2	0	0	2	0	0	0	1	0	0	1	1	0
855	1	2	0	0	0	0	2	0	2	2	0	0	1	0	0	0	2	0	0	2	1	0	2	2	0	2	0	1	2	0	1	1	1	0	0	0	0	0	0	1	0	0	2	2	0	2	0	2	0
856	1	0	2	0	0	2	2	0	0	0	1	1	0	0	1	1	0	0	0	2	0	0	2	2	0	2	0	0	1	1	0	1	1	1	0	2	1	0	1	1	1	1	1	2	1	1	0	0	1
857	1	1	1	1	0	0	1	0	1	1	0	1	2	0	1	0	0	0	1	1	1	0	2	2	0	1	0	2	2	1	1	2	2	0	0	0	2	0	0	1	0	0	0	2	0	2	0	0	0
858	0	1	1	0	0	0	0	0	0	0	1	0	1	0	1	0	0	0	0	2	0	0	1	1	0	0	0	0	2	0	0	1	1	2	0	1	1	0	1	2	1	1	0	1	0	0	0	1	0
859	1	2	0	0	0	0	1	0	1	1	1	0	1	0	1	0	0	1	0	1	0	0	2	2	0	2	0	0	0	1	1	1	1	1	1	2	2	0	2	0	0	1	1	2	2	0	0	1	1
860	0	1	2	1	0	0	2	0	1	1	0	1	1	0	0	0	1	0	0	2	0	0	2	2	0	0	0	1	2	0	1	1	1	1	0	1	1	1	0	2	0	0	0	2	1	0	0	2	0
861	1	0	2	0	1	0	2	0	0	0	0	0	1	0	1	0	1	1	0	1	0	0	1	2	0	1	1	0	0	1	0	0	0	2	0	2	1	0	0	2	0	0	0	1	0	0	0	1	1
862	0	1	1	0	0	0	2	0	1	1	0	0	0	0	0	0	0	0	1	1	1	0	1	1	1	2	0	2	2	1	1	0	0	1	0	1	1	0	1	1	0	1	1	2	2	2	0	0	0
863	1	1	1	1	0	1	2	0	1	1	1	0	0	0	0	0	1	1	1	1	1	0	2	2	0	1	1	1	1	1	0	1	1	1	0	2	1	1	0	2	1	1	1	2	1	0	0	2	0
864	0	1	2	1	0	0	0	0	1	1	1	1	1	1	0	1	0	1	0	2	0	0	0	0	0	0	0	1	1	1	2	1	2	1	0	1	1	0	2	0	1	1	1	2	0	0	0	1	0
865	0	2	0	0	0	0	2	0	2	2	0	0	0	0	0	0	2	0	0	2	0	0	1	2	0	1	1	0	0	0	1	1	1	2	1	2	2	0	2	0	1	1	0	1	0	0	0	2	0
866	0	1	1	0	1	0	1	0	0	0	1	0	2	0	2	1	1	1	1	1	1	0	1	1	0	0	0	1	1	1	1	2	2	1	0	2	0	0	0	2	0	0	1	1	1	0	0	0	1
867	1	2	2	0	0	1	1	0	0	0	1	0	0	0	0	0	2	1	1	1	1	0	2	2	0	0	0	1	1	1	2	2	2	1	1	1	2	0	1	1	0	1	1	2	1	1	0	1	0
868	1	0	2	0	0	0	1	0	1	1	1	1	2	0	1	1	0	0	0	2	0	0	1	1	0	1	1	1	1	2	0	1	1	1	0	2	2	0	2	1	1	0	2	2	0	1	0	2	0
869	0	2	1	1	0	0	1	0	1	1	1	0	0	0	0	0	1	1	1	1	1	0	1	1	0	1	0	1	1	2	0	1	1	1	1	1	1	0	2	0	0	0	2	2	0	1	0	2	0
870	1	0	2	0	0	2	1	0	1	1	0	1	1	0	0	0	2	0	0	2	0	0	1	1	1	2	0	0	0	1	2	1	2	0	0	2	1	0	0	0	0	0	0	1	0	1	0	2	0
871	1	0	2	2	0	1	2	0	2	2	0	0	1	0	1	0	1	0	0	2	0	0	2	2	0	2	0	0	1	0	1	0	1	2	0	2	1	0	1	2	1	0	1	2	0	0	0	2	0
872	1	2	0	0	0	0	2	0	1	1	1	1	1	0	0	0	1	1	0	1	0	0	0	0	1	1	0	0	1	1	0	1	1	2	0	2	1	0	0	2	0	0	0	1	0	0	0	1	1
873	0	0	2	1	0	0	1	0	1	1	1	1	1	0	1	0	1	0	0	2	0	0	2	2	0	1	0	1	1	1	2	2	2	2	0	2	0	0	0	1	0	2	1	2	1	0	0	1	0
874	0	0	2	1	1	0	0	0	0	0	1	0	0	0	0	0	2	0	0	2	0	0	2	2	0	0	0	0	0	2	2	2	2	0	0	1	0	0	0	1	0	0	2	2	1	0	0	1	1
875	1	0	2	1	0	0	2	0	1	1	0	0	1	0	1	0	0	0	0	2	0	0	2	2	0	1	0	0	1	0	0	2	2	1	0	2	1	0	1	1	1	0	0	2	1	1	0	0	0
876	1	1	1	0	0	1	2	0	1	1	0	0	0	0	0	0	2	2	2	0	0	0	2	2	0	2	0	2	2	0	2	1	1	1	0	2	1	0	1	1	0	0	0	2	0	0	0	1	0
877	0	1	2	1	0	0	1	0	1	1	1	0	0	0	0	0	1	1	2	0	1	0	1	1	0	1	0	0	1	1	1	1	1	1	1	1	1	0	1	1	0	0	0	1	0	1	0	2	0
878	0	0	2	2	0	1	2	1	1	2	0	0	0	0	0	0	2	1	1	1	1	0	2	1	1	1	0	0	0	2	1	2	2	1	0	2	2	0	2	0	0	0	0	2	0	0	0	2	0
879	1	0	2	0	0	2	1	0	0	0	1	1	1	0	0	0	2	1	0	2	0	1	2	2	0	2	0	1	0	1	2	0	1	2	0	2	2	0	2	0	0	0	1	1	1	0	0	2	0
880	1	0	2	0	0	0	1	0	1	1	1	0	0	0	0	0	0	2	2	0	0	0	2	2	0	1	1	1	1	1	0	1	0	2	1	2	1	0	1	2	1	0	0	1	1	0	0	0	1
881	0	0	2	0	0	0	2	0	0	0	0	0	0	0	0	0	0	0	0	2	0	0	2	2	0	0	0	0	0	1	2	1	1	1	1	1	2	0	2	1	1	2	2	2	1	1	0	2	0
882	1	1	1	0	0	0	1	0	1	1	0	0	1	0	1	0	1	2	1	0	1	0	2	2	0	1	0	2	2	2	0	2	2	0	0	0	0	0	0	2	0	0	0	0	0	0	0	1	1
883	0	1	1	1	0	1	2	1	1	2	0	0	0	0	0	0	1	1	1	1	1	0	2	2	0	1	0	1	2	0	1	1	1	0	0	2	1	0	1	1	0	1	0	1	1	1	0	1	0
884	1	2	0	1	0	0	2	0	1	1	1	1	1	0	1	0	1	0	0	2	0	0	1	1	0	1	0	0	1	1	0	2	2	1	0	2	1	0	0	1	0	1	1	2	0	0	0	2	0
885	0	1	1	0	0	0	2	0	1	1	1	1	2	0	1	0	2	1	0	2	0	0	2	2	0	2	0	0	0	2	0	0	1	2	1	2	0	0	0	1	0	1	1	2	1	1	0	2	0
886	1	2	1	1	0	0	1	1	0	1	0	0	0	0	0	0	2	2	1	1	0	0	2	2	0	1	0	0	0	1	1	1	1	1	0	2	1	0	0	2	0	0	1	2	1	0	0	1	0
887	0	1	2	0	0	1	2	0	2	2	0	0	0	0	0	0	1	1	1	1	0	0	2	2	0	0	0	2	2	1	2	1	1	1	0	2	2	0	1	1	0	0	0	1	0	0	0	2	0
888	0	1	1	0	1	0	2	0	0	0	0	0	0	0	0	0	1	1	0	2	0	0	2	2	0	0	0	1	0	1	2	1	1	1	0	2	1	1	0	1	0	0	0	2	0	0	0	1	0
889	1	1	0	0	0	0	2	0	0	0	0	1	2	0	1	0	2	1	1	1	0	0	1	1	0	2	0	0	0	2	1	1	1	0	0	1	1	1	0	1	0	0	2	2	0	1	0	0	1
890	0	1	1	1	0	0	2	1	0	1	0	1	1	0	1	0	0	1	0	1	0	1	2	2	0	2	0	0	0	2	1	1	1	1	1	2	0	0	0	1	0	1	1	2	2	2	0	2	0
891	0	1	1	0	0	0	2	1	0	1	0	0	2	0	2	0	1	1	2	0	1	0	2	2	0	0	0	0	1	0	1	0	0	2	1	2	1	0	0	2	0	1	1	2	0	0	0	1	1
892	1	1	1	0	0	1	2	0	0	0	0	0	1	0	1	0	1	1	1	1	0	0	2	2	0	1	0	0	1	1	0	2	2	1	1	2	1	0	0	2	0	1	1	2	1	2	0	2	0
893	0	0	2	0	0	0	2	0	1	1	0	0	0	0	0	0	1	2	2	0	0	0	2	2	0	0	0	1	1	1	2	1	1	2	0	2	2	1	0	2	1	0	0	2	0	1	0	1	0
894	0	1	1	1	0	0	1	0	0	0	2	1	1	0	0	0	1	1	1	1	1	0	1	1	1	2	1	1	1	0	1	2	2	0	0	1	0	0	0	1	0	0	0	1	0	0	0	0	2
895	1	1	2	1	0	0	2	0	1	1	0	0	0	0	0	0	2	1	1	1	1	0	2	2	0	1	0	0	1	1	1	2	2	0	0	1	1	0	2	0	0	1	0	1	0	0	0	0	1
896	1	2	0	1	0	0	2	0	1	1	1	0	1	0	0	0	1	1	0	1	0	0	0	1	0	1	0	1	1	2	0	0	0	1	1	2	1	1	0	0	0	1	1	2	0	0	0	2	0
897	0	2	0	1	1	0	2	0	0	0	0	0	0	0	0	0	2	0	0	2	0	0	2	2	0	0	0	0	0	1	0	0	0	1	1	2	1	1	0	2	0	0	1	2	2	0	0	1	1
898	0	2	0	0	0	0	1	0	1	1	1	0	0	0	0	0	1	1	1	1	1	0	2	2	0	1	0	0	1	1	1	0	0	1	0	1	2	1	0	0	0	0	1	2	0	1	0	1	0
899	0	1	1	0	0	1	1	1	0	1	0	1	1	0	1	0	2	2	2	0	1	0	1	1	1	1	0	1	2	0	1	2	2	0	0	1	2	1	1	1	0	0	1	2	1	0	0	1	1
900	0	1	1	1	0	0	2	1	0	1	0	0	0	0	0	0	1	1	1	1	1	1	2	2	0	0	0	0	0	1	0	1	1	0	0	1	1	0	0	2	0	0	1	2	0	2	0	0	2
901	1	2	1	0	0	0	2	1	1	1	0	1	1	0	0	0	0	0	0	2	0	0	2	2	0	1	0	0	1	1	0	0	1	0	0	2	1	1	0	1	0	1	1	2	1	1	1	2	0
902	0	2	0	0	0	0	2	0	1	1	0	0	1	0	1	0	1	1	1	1	1	0	2	2	0	1	0	1	1	1	1	1	1	2	0	2	0	0	0	1	0	1	1	2	0	0	0	0	0
903	0	2	2	0	0	0	2	0	2	2	0	0	0	0	0	0	1	2	0	1	0	0	2	2	0	0	0	0	0	2	1	1	1	1	0	1	2	0	2	1	1	1	1	1	0	0	0	1	1
904	0	1	1	0	0	1	1	0	1	1	0	0	1	0	1	0	1	1	1	1	1	0	1	1	0	1	0	0	1	1	1	0	1	1	0	2	1	0	0	2	0	1	0	1	0	1	0	2	0
905	0	2	1	0	0	0	2	0	1	1	2	0	0	0	0	0	2	0	0	2	0	1	1	1	0	1	0	0	1	1	1	0	2	0	0	2	2	0	1	1	0	0	0	1	0	0	0	1	0
906	0	2	0	0	0	0	2	0	0	0	1	0	1	0	1	0	1	1	1	1	0	0	2	2	0	2	0	0	0	1	2	1	1	1	0	2	2	1	1	1	1	0	1	1	0	1	0	2	0
907	1	1	2	0	0	0	2	0	0	0	1	0	0	0	0	0	1	2	1	0	1	0	1	1	1	1	0	0	0	2	0	1	1	0	0	0	2	0	1	1	0	0	1	2	1	1	0	1	0
908	0	0	1	0	0	0	1	0	0	0	1	0	2	1	1	1	1	0	0	2	0	0	0	1	1	1	0	0	0	2	1	1	1	1	1	1	1	0	1	1	0	0	0	1	1	1	0	1	1
909	1	0	2	1	0	1	1	0	0	0	0	0	1	0	1	0	0	2	2	0	0	1	2	2	0	2	0	1	1	2	0	2	2	1	0	1	1	1	0	1	0	1	2	2	0	0	0	0	0
910	1	2	1	2	0	0	1	1	0	1	0	1	2	0	1	0	2	1	1	1	1	0	2	2	0	1	1	0	0	1	1	0	1	2	0	2	2	0	2	0	0	0	2	2	1	0	0	1	1
911	0	1	2	0	0	0	2	0	1	1	0	0	1	0	1	0	2	0	0	2	0	0	2	2	0	0	0	1	1	2	1	1	1	1	1	1	1	1	0	0	0	0	0	2	0	0	0	1	0
912	1	2	1	0	0	0	0	0	0	0	2	0	2	0	2	0	0	1	0	1	0	0	2	2	0	0	0	0	0	2	0	1	1	1	1	1	2	1	1	1	1	0	0	2	1	1	0	1	0
913	1	1	0	0	0	0	2	0	1	1	1	0	0	0	0	0	1	1	1	1	1	0	0	0	1	0	0	0	0	1	2	1	2	1	0	2	2	1	0	0	0	1	0	1	0	0	0	0	0
914	0	1	1	1	0	0	0	0	1	1	1	0	0	0	0	0	1	1	1	1	0	0	2	2	0	2	0	0	0	2	0	0	0	1	0	1	1	0	0	2	0	0	0	1	0	1	0	0	2
915	0	2	1	0	0	0	1	0	1	1	1	0	0	0	0	0	1	0	0	2	0	0	1	1	1	1	0	0	0	2	1	1	1	0	0	1	0	0	0	1	0	0	1	1	1	0	0	0	2
916	0	1	1	0	0	0	2	0	1	1	0	1	1	0	0	0	1	0	0	2	0	0	2	2	0	0	0	0	0	1	2	1	1	0	0	0	0	0	0	1	0	0	1	2	1	0	0	1	0
917	1	0	2	0	0	1	2	0	1	1	1	0	0	0	0	0	1	1	0	2	0	0	2	2	0	2	0	0	0	2	1	0	0	2	0	1	1	0	1	1	0	0	0	2	1	1	0	0	0
918	1	1	2	0	0	1	2	0	1	1	0	2	2	0	2	0	1	1	1	1	0	0	1	2	0	1	0	0	0	2	1	1	1	1	1	1	1	0	2	0	0	1	1	1	1	0	0	1	0
919	1	1	1	0	0	0	1	0	1	1	0	1	1	0	0	0	2	1	1	1	0	0	1	2	0	0	0	2	2	1	2	0	1	2	1	2	0	0	0	2	0	0	0	2	0	0	0	2	0
920	0	1	2	1	0	0	2	0	2	2	0	0	0	0	0	0	1	0	0	2	0	0	2	2	0	1	0	0	0	2	1	1	1	1	0	2	2	1	1	1	0	0	0	2	0	2	0	1	1
921	0	1	1	0	0	1	1	0	0	0	1	0	0	0	0	0	0	0	1	1	1	0	2	2	0	1	0	1	1	1	1	1	1	2	1	2	0	0	0	2	0	0	0	2	0	1	0	0	0
922	0	0	2	1	0	0	2	0	1	1	0	0	0	0	0	0	2	2	2	0	1	0	2	2	0	1	0	0	1	1	0	2	2	1	0	1	1	1	0	1	0	0	0	1	0	0	0	2	0
923	0	2	0	0	0	0	1	0	1	1	0	0	1	0	1	1	0	0	0	2	0	0	2	2	0	2	0	1	1	2	0	1	1	1	0	1	2	1	1	2	2	1	0	1	1	1	1	1	0
924	0	1	1	0	0	0	1	0	0	0	1	1	1	0	0	0	2	1	1	1	1	0	2	2	0	2	0	0	0	2	0	0	0	1	0	2	0	0	0	2	0	0	0	1	0	1	0	2	0
925	1	2	1	0	0	0	1	0	1	1	0	1	2	0	1	0	2	0	0	2	0	0	2	2	0	0	0	2	2	2	0	1	1	0	0	2	0	0	0	1	0	1	1	2	2	0	0	1	0
926	0	2	1	0	0	0	1	0	1	1	1	0	0	0	0	0	1	1	1	1	1	0	2	2	0	1	0	1	1	1	2	0	1	2	1	2	2	0	2	0	1	1	1	1	1	0	0	2	0
927	1	1	1	0	1	0	0	0	0	0	2	0	2	0	2	0	2	2	1	1	1	0	2	2	0	2	0	0	1	0	0	1	1	1	1	1	1	0	1	0	0	0	1	2	1	0	0	2	0
928	1	0	2	0	0	1	1	0	0	0	0	1	1	0	1	0	2	0	0	2	0	0	0	1	0	0	0	1	1	0	2	2	2	1	1	1	1	0	1	1	0	0	0	1	0	0	1	1	0
929	1	1	0	1	0	0	2	0	0	0	0	1	1	0	0	0	1	2	2	0	2	0	1	1	0	1	0	0	1	1	0	1	1	2	1	2	1	0	0	1	0	1	1	2	2	0	0	1	0
930	0	1	1	0	0	0	1	0	0	0	1	0	1	0	1	0	0	1	1	1	0	0	2	2	0	0	1	0	0	0	1	0	0	2	0	2	1	0	1	2	1	0	1	2	1	0	0	1	0
931	1	2	0	0	0	1	2	1	1	2	0	0	1	0	1	0	2	0	0	2	0	0	2	2	0	0	0	0	1	0	1	1	1	1	0	1	2	0	2	0	1	0	1	2	0	0	0	0	1
932	0	0	2	0	0	0	1	0	1	1	1	1	2	0	1	1	1	1	0	2	0	0	2	2	0	1	0	0	0	2	1	2	2	1	0	1	1	0	0	0	0	1	0	1	0	0	0	2	0
933	0	1	1	0	0	1	1	1	1	2	0	1	2	1	1	1	1	0	1	1	1	0	2	2	0	0	0	0	0	2	0	1	2	2	0	2	2	0	2	0	0	1	1	2	1	0	0	1	0
934	0	2	0	0	0	0	2	0	1	1	0	0	1	0	1	0	2	0	0	2	0	0	1	1	0	1	0	0	0	1	2	0	1	1	0	2	0	0	0	2	0	1	1	2	1	0	0	0	0
935	0	1	2	1	0	0	2	0	1	1	0	0	0	0	0	0	1	0	0	2	0	0	2	2	0	0	0	0	0	1	2	1	1	1	0	2	1	1	0	0	0	1	0	1	0	1	0	1	1
936	0	2	0	0	0	0	2	1	1	1	0	0	0	0	0	0	2	0	0	2	0	0	2	2	0	0	0	1	2	1	0	2	2	0	0	0	1	1	0	1	0	1	1	2	1	0	0	2	0
937	0	1	1	1	0	0	2	1	1	2	0	1	0	0	1	1	0	2	0	1	0	0	2	2	0	1	0	0	0	2	0	2	2	0	0	1	2	0	2	0	0	0	0	0	0	0	0	0	0
938	1	1	1	0	0	0	1	0	1	1	1	1	2	0	2	0	2	1	1	1	1	0	2	2	0	1	0	1	1	2	0	1	2	0	0	2	1	0	1	1	0	0	0	1	0	0	0	1	1
939	0	1	1	0	0	0	2	1	0	1	0	1	1	0	1	0	1	1	0	2	0	0	2	2	0	2	0	1	0	0	2	1	2	1	0	2	0	0	1	0	0	1	1	2	0	0	0	1	1
940	1	1	2	0	0	0	2	0	1	1	1	1	2	0	1	0	2	2	0	1	0	1	2	2	0	2	2	1	1	0	1	0	1	0	0	2	2	0	1	1	0	0	0	0	0	0	0	1	1
941	0	2	0	0	0	1	2	0	0	0	0	0	2	0	2	1	2	2	2	0	1	0	1	1	0	0	0	0	0	2	1	1	1	1	0	2	0	0	0	2	0	1	1	1	0	0	0	2	0
942	1	1	1	1	0	0	1	0	1	1	0	0	0	0	0	0	2	1	1	1	0	0	1	1	0	2	0	0	1	0	1	1	1	1	0	2	2	0	2	0	1	0	1	1	1	1	0	2	0
943	1	2	0	0	0	0	2	0	1	1	1	1	0	0	1	1	0	2	0	1	0	0	0	0	0	1	0	0	0	1	2	1	1	1	0	0	1	0	1	2	1	0	0	2	0	0	0	2	0
944	0	0	2	0	0	1	1	1	0	1	1	1	1	0	1	0	0	1	0	1	0	0	2	2	0	1	0	0	0	2	1	1	2	1	1	1	1	1	0	1	0	1	1	1	1	1	0	0	0
945	0	0	2	1	0	1	2	0	1	1	0	0	0	0	0	0	1	2	1	0	1	0	2	2	0	2	1	0	1	0	0	1	1	0	0	1	2	0	1	2	1	0	1	2	0	1	0	2	0
946	1	0	2	0	0	1	2	1	0	1	0	0	0	0	0	0	0	0	1	1	1	1	1	1	0	1	0	0	1	1	0	0	0	2	1	2	2	1	1	0	0	0	0	2	0	0	0	1	1
947	0	1	1	0	0	0	1	0	0	0	1	1	0	0	0	0	1	0	0	2	0	0	1	2	0	2	1	1	1	0	1	1	1	1	0	2	2	0	2	0	1	0	0	2	0	0	0	2	0
948	0	1	1	1	0	0	2	1	1	2	0	0	0	0	0	0	0	2	0	1	0	0	2	2	0	0	0	0	1	1	1	1	1	2	0	2	1	0	0	2	0	0	0	2	1	1	0	0	0
949	0	0	2	0	0	1	2	0	2	2	0	1	1	0	2	1	2	1	1	1	1	0	2	2	0	1	0	0	0	2	0	1	1	2	1	2	1	0	0	1	0	0	0	2	0	0	0	0	0
950	1	2	1	0	0	0	1	0	0	0	1	1	0	0	0	0	0	0	0	2	0	1	1	2	0	1	0	1	1	1	1	0	0	2	1	2	1	0	1	1	0	0	1	2	1	1	0	1	1
951	0	1	1	0	0	0	1	0	0	0	1	0	0	0	0	0	2	0	0	2	0	0	2	2	0	1	0	0	0	2	1	1	1	1	1	1	2	1	1	2	2	0	0	2	1	1	0	0	0
952	1	1	1	0	0	0	1	0	0	0	2	0	1	0	1	0	1	1	0	1	0	0	2	2	0	0	0	0	0	2	0	1	1	1	0	1	1	0	1	2	1	0	0	1	0	0	0	1	0
953	1	1	2	0	0	0	2	1	1	2	0	0	1	0	1	0	1	1	2	0	1	0	2	2	0	2	0	0	0	1	0	2	2	2	0	2	1	0	0	2	0	0	0	2	0	1	0	2	0
954	0	1	1	0	0	0	2	0	1	1	0	2	1	0	2	1	2	0	0	2	0	0	2	2	0	1	1	1	1	1	0	2	2	1	0	1	0	0	0	2	0	0	0	1	0	1	0	2	0
955	0	0	2	0	0	1	2	0	1	1	1	0	1	0	1	0	1	0	0	2	0	0	2	2	0	2	0	1	2	1	0	1	1	0	0	1	1	0	0	1	0	0	0	1	0	0	0	0	0
956	0	0	2	0	0	0	1	0	1	1	0	0	0	0	0	0	1	0	1	1	1	0	2	2	0	2	0	0	0	1	0	2	2	1	1	2	1	0	1	1	0	0	0	1	0	0	0	0	1
957	1	1	1	0	0	0	1	0	0	0	2	0	1	0	1	0	1	1	1	1	0	0	2	2	0	2	0	0	0	1	0	2	2	0	0	0	0	1	0	1	0	0	1	2	1	0	0	2	0
958	0	0	2	0	0	0	2	0	2	2	0	0	0	0	0	0	1	0	0	2	0	0	2	2	0	2	0	1	1	0	2	1	1	1	0	1	1	0	1	1	0	0	0	2	0	0	0	1	0
959	1	1	2	1	0	0	2	1	0	1	0	0	0	0	0	0	0	0	1	1	1	0	2	2	0	1	0	0	1	1	0	1	1	2	1	2	2	0	2	1	1	0	1	2	1	0	0	2	0
960	1	1	1	0	0	1	2	0	2	2	0	1	1	0	0	0	0	2	2	0	0	0	1	1	0	1	0	1	1	1	2	1	1	2	2	2	1	1	0	1	0	1	0	0	0	0	0	1	0
961	1	1	1	0	0	0	2	0	1	1	1	1	2	0	1	1	2	1	0	2	1	0	2	2	0	2	0	0	0	1	2	2	2	0	0	1	2	0	1	0	0	0	0	2	0	0	0	1	1
962	1	1	1	1	0	0	2	0	1	1	1	1	1	0	0	0	1	2	0	1	0	0	1	1	0	2	0	0	1	0	1	2	2	2	0	1	2	0	1	1	1	0	0	1	0	0	0	2	0
963	0	1	1	0	0	0	1	0	0	0	1	0	1	0	0	0	2	0	0	1	0	0	2	2	0	1	0	0	1	1	1	0	1	1	0	2	1	1	0	0	0	0	1	2	0	0	0	2	0
964	1	1	1	0	1	1	2	0	2	2	0	0	1	0	1	0	1	1	0	1	0	0	2	2	0	2	0	0	1	0	0	0	1	1	0	2	2	0	1	2	1	0	0	2	0	0	0	1	1
965	0	1	1	1	0	0	2	0	1	1	0	0	1	0	1	0	1	1	0	1	0	0	2	2	0	1	0	0	0	1	1	1	1	1	0	2	0	0	1	1	0	0	0	2	0	1	0	1	1
966	1	1	1	1	0	0	2	0	1	1	0	1	1	0	0	0	1	1	0	1	0	0	2	2	0	1	0	1	1	1	1	2	2	1	0	1	2	0	0	1	0	1	0	0	2	0	0	2	0
967	0	2	2	1	0	0	2	0	0	0	0	0	2	0	2	0	2	0	0	2	0	0	1	1	1	0	1	2	2	1	1	1	1	1	0	1	0	0	0	2	0	0	0	2	1	1	0	2	0
968	1	2	0	0	0	0	2	0	0	0	0	2	2	0	1	0	0	0	0	2	0	0	1	1	1	1	0	0	0	1	1	0	0	1	0	1	2	0	2	1	1	0	1	2	1	1	0	0	0
969	1	0	2	0	0	1	2	0	0	0	0	1	1	0	0	0	1	1	0	1	0	0	2	2	0	0	0	0	0	2	1	1	2	1	1	2	2	1	1	0	0	0	1	2	0	1	0	1	1
970	1	2	1	0	0	0	2	0	1	1	1	0	0	0	0	0	1	1	0	1	0	0	0	1	0	0	0	1	1	2	0	1	1	1	0	2	1	1	0	2	1	1	1	1	1	0	0	2	0
971	0	1	1	1	0	0	2	1	1	2	0	0	1	0	1	0	1	1	1	0	0	0	1	1	0	2	0	2	2	0	2	2	2	1	1	1	1	0	1	1	0	0	0	1	0	0	0	0	0
972	0	2	0	0	0	0	2	0	0	0	1	0	1	0	1	1	2	0	0	1	0	0	2	2	0	0	0	0	1	1	0	2	2	2	0	2	2	0	2	0	0	0	0	2	0	0	0	2	0
973	0	0	2	0	0	1	1	0	0	0	0	0	1	0	1	0	1	0	1	1	1	0	2	2	0	1	0	0	0	2	0	0	1	2	0	2	2	0	1	1	0	0	0	1	0	1	0	2	0
974	1	0	2	2	0	1	2	0	0	0	0	0	0	0	0	0	2	0	0	2	0	0	2	2	0	1	0	0	0	2	1	2	2	0	0	1	2	0	0	1	0	0	0	1	0	1	0	1	0
975	0	2	0	0	0	0	1	1	0	1	1	2	2	1	0	1	2	2	2	0	1	0	1	2	0	1	0	1	2	0	1	1	1	0	0	1	0	0	1	1	0	1	1	1	1	0	0	2	0
976	1	0	2	0	0	0	2	0	2	2	0	0	0	0	0	0	0	0	1	1	1	0	2	2	0	1	0	1	1	1	1	1	1	2	2	2	2	1	1	1	1	0	1	1	1	0	0	1	0
977	1	1	1	0	0	1	2	1	0	1	0	1	1	0	0	0	1	1	1	1	0	0	2	2	0	0	0	1	0	1	2	1	2	1	1	2	2	0	2	1	1	0	0	2	0	0	0	0	1
978	1	0	2	0	0	0	2	0	2	2	0	1	1	0	0	0	2	2	1	1	1	0	0	0	1	0	0	1	2	0	1	1	2	1	1	2	2	0	1	1	0	2	2	2	0	1	0	2	0
979	1	0	2	2	0	1	2	0	1	1	0	1	0	0	1	1	2	0	0	2	0	0	2	2	0	0	0	0	0	1	1	1	1	1	0	1	2	0	1	0	0	0	1	2	1	1	0	1	0
980	0	1	1	0	0	0	2	1	1	2	0	0	0	0	0	0	1	1	1	1	0	0	2	2	0	1	0	2	1	1	1	2	2	0	0	1	2	0	1	1	0	0	0	0	0	1	0	2	0
981	0	1	1	0	1	1	2	0	1	1	1	0	1	0	1	0	1	0	0	2	0	0	2	2	0	0	0	0	0	1	1	2	2	0	0	1	1	0	0	1	0	0	0	1	0	1	0	1	0
982	1	1	1	0	0	0	2	0	2	2	0	1	2	0	1	0	0	1	1	1	1	0	1	1	0	2	0	0	0	1	1	1	1	2	0	2	1	0	1	1	1	0	0	2	0	2	0	1	1
983	0	1	1	1	0	0	0	0	0	0	1	0	0	0	0	0	0	1	1	1	0	1	2	2	0	1	0	1	2	0	1	0	1	2	0	2	1	0	0	2	0	0	1	1	0	0	0	0	2
984	1	2	2	1	0	0	1	0	0	0	1	0	1	0	1	0	2	2	0	1	0	0	1	1	1	1	0	2	2	0	2	0	0	2	2	2	0	0	0	2	0	0	0	2	0	1	0	0	1
985	1	1	1	0	0	0	2	1	0	1	0	0	1	0	1	0	1	0	0	2	0	0	2	2	0	1	0	1	1	0	2	0	2	1	0	2	2	0	1	0	0	0	1	1	0	0	0	0	0
986	0	0	2	0	0	1	2	1	0	1	0	0	0	0	0	0	0	1	0	0	0	0	2	2	0	0	0	0	0	1	2	1	1	1	0	1	2	0	1	2	1	1	1	2	0	0	0	2	0
987	0	0	1	0	0	0	2	0	0	0	0	0	1	0	1	0	2	0	0	2	0	0	2	2	0	2	0	0	0	1	2	1	0	0	0	1	2	0	2	1	0	0	0	1	0	1	0	2	0
988	0	2	1	0	0	0	1	0	1	1	1	0	0	0	0	0	2	0	0	2	1	1	1	2	0	1	0	0	2	0	0	0	0	1	0	2	2	0	0	1	0	2	2	2	1	1	0	1	0
989	1	1	1	1	0	0	2	1	1	2	0	1	1	0	1	0	0	0	1	1	1	0	2	2	0	1	0	0	0	2	1	0	0	2	2	2	2	1	1	0	0	0	0	1	0	0	0	2	0
990	0	0	2	0	0	1	2	0	2	2	0	0	1	0	1	0	1	1	1	1	1	0	1	1	0	2	0	0	0	2	0	2	2	0	0	1	2	0	2	0	0	0	0	1	0	0	0	2	0
991	0	1	1	0	0	0	2	0	1	1	1	0	1	0	1	0	1	0	0	2	0	0	2	2	0	0	0	1	1	2	1	0	0	2	0	2	1	0	0	1	0	0	0	1	0	0	0	1	0
992	0	0	2	0	0	1	2	1	0	1	0	0	0	0	0	0	0	1	1	1	1	0	1	1	0	2	0	1	1	0	2	0	0	2	1	2	1	1	0	1	0	1	1	1	1	0	0	1	0
993	1	0	2	0	0	0	1	0	0	0	1	0	0	0	0	0	1	1	1	1	0	0	1	1	1	1	0	1	2	0	1	0	2	0	0	2	2	1	0	1	0	1	1	2	0	1	0	1	0
994	1	2	1	1	0	0	1	0	2	2	0	1	0	0	1	1	2	0	0	2	0	1	2	2	0	0	0	0	0	2	1	1	0	2	1	2	2	0	1	1	0	0	1	1	1	0	0	2	0
995	0	1	1	0	0	0	2	0	1	1	0	0	1	0	1	0	0	2	0	1	0	0	2	2	0	1	0	0	0	2	0	2	2	2	0	2	1	0	1	1	0	0	0	0	0	0	0	1	1
996	1	0	1	0	0	0	2	1	0	1	0	1	2	0	2	0	1	1	1	1	1	0	2	2	0	2	0	1	1	1	1	2	2	1	1	2	2	0	2	0	0	1	1	1	0	0	0	1	1
997	0	2	1	1	0	0	2	1	0	1	0	0	0	0	0	0	2	0	0	2	0	0	1	1	0	0	0	0	0	1	2	1	1	1	0	2	2	0	1	0	0	0	1	2	1	0	0	2	0
998	0	1	1	0	1	1	2	0	0	0	0	1	1	0	0	0	1	1	1	1	1	0	1	1	1	0	0	1	2	0	1	1	1	1	0	2	1	1	0	0	0	0	1	2	1	0	0	2	0
999	1	2	1	0	0	0	1	0	0	0	1	0	0	0	0	0	1	1	1	1	0	0	2	2	0	1	0	1	1	1	2	1	1	1	0	2	2	1	0	0	0	1	0	1	1	1	0	0	2
1000	1	1	2	1	0	0	2	0	1	1	1	0	1	0	1	0	2	2	2	0	2	0	1	1	0	0	0	0	1	0	0	0	0	2	0	2	1	0	2	0	0	1	1	2	0	0	0	1	0
[truncated: 252 more columns]
