# Supplementary material for: KNN-MDR: a learning approach for improving interactions mapping performances in genome wide association studies
Source: BMC Bioinformatics. 2017 Mar 21;18:184. doi: 10.1186/s12859-017-1599-7 (PMC5361736; doi:10.1186/s12859-017-1599-7)
Supplement: Supplementary file 6 — The data set(s) supporting the results of Table 4. (ZIP 7095 kb) [file 12859_2017_1599_MOESM6_ESM.zip › 100 simulations/S1/mkallsimul.dat]

1	0	0	2	0	0	0	1	1	1	1	1	0	0	0	0	0	0	0	1	2	1	1	2	2	0	0	0	1	2	0	1	0	1	2	0	2	1	0	0	1	1	0	1	1	1	2	0	1	0
2	0	1	2	0	0	0	1	1	2	2	0	0	1	1	0	0	1	1	0	1	1	0	0	1	0	1	1	0	1	1	1	1	1	2	1	2	0	0	1	1	1	1	1	2	2	1	0	0	1
3	0	1	2	0	0	0	0	0	2	1	2	1	2	2	0	0	0	2	1	1	1	0	2	2	0	0	2	0	0	2	0	2	2	2	0	1	1	0	0	2	2	0	0	2	0	1	0	2	0
4	1	0	2	0	0	0	1	2	1	0	0	0	1	1	0	0	0	1	1	1	1	0	2	2	0	0	1	0	0	1	2	0	1	1	0	1	0	1	1	0	0	0	0	1	1	1	0	0	2
5	1	2	1	0	0	0	0	0	1	1	0	0	0	0	0	0	0	0	1	1	1	0	2	2	0	0	2	0	0	2	0	2	2	0	0	1	1	0	1	1	1	0	0	0	0	0	0	1	0
6	0	1	1	0	0	0	1	1	2	1	0	0	1	1	0	0	0	1	2	1	1	0	1	1	0	0	1	1	0	1	2	1	0	0	0	1	2	0	0	2	2	0	1	1	1	2	0	0	2
7	1	1	1	0	0	0	1	1	1	1	0	0	0	0	0	0	1	2	2	2	1	0	2	2	0	0	0	1	2	0	1	0	0	2	0	2	1	0	1	1	1	0	1	1	1	1	0	2	0
8	0	1	1	0	0	0	1	1	1	1	1	0	1	1	0	0	0	2	1	1	1	0	2	2	0	0	1	1	1	1	2	0	0	2	0	2	2	0	0	2	2	0	0	1	1	0	0	1	2
9	0	1	1	0	0	0	1	1	1	1	0	0	0	0	0	0	0	0	0	0	0	0	2	2	0	1	1	1	1	0	2	0	0	2	1	1	1	0	0	2	2	0	0	1	0	1	0	2	0
10	0	1	1	0	0	0	1	1	1	1	1	1	1	0	0	0	0	1	2	1	1	0	2	2	0	0	1	0	1	1	1	1	1	1	0	2	1	0	2	0	0	0	1	1	1	0	1	0	1
11	1	1	1	0	0	0	1	1	2	2	0	1	1	1	0	0	0	1	2	2	1	0	1	1	1	1	1	1	2	0	1	0	0	2	0	2	1	0	1	1	1	0	0	2	0	2	0	1	1
12	0	1	1	0	0	0	2	2	0	0	2	0	1	2	0	0	0	1	1	0	0	0	0	0	1	1	1	1	1	1	1	1	1	1	0	1	2	1	0	2	1	0	0	1	1	0	0	2	1
13	0	0	2	0	0	0	2	2	2	1	0	0	0	0	0	0	0	2	1	1	1	0	2	2	0	0	1	1	2	0	1	2	2	0	0	1	2	1	0	2	1	0	1	1	1	1	0	2	0
14	1	0	2	0	1	1	2	2	1	1	0	2	1	1	0	0	0	0	1	1	1	0	2	2	0	0	2	0	0	1	1	1	1	0	0	0	1	0	1	1	1	0	0	2	0	1	0	1	1
15	0	2	0	0	0	0	1	2	2	1	0	0	0	0	0	0	0	0	0	0	0	1	2	2	0	0	1	2	2	1	2	2	2	0	0	0	2	0	0	2	2	1	1	2	1	1	0	2	0
16	1	0	2	0	0	0	1	1	1	1	0	1	2	1	0	0	0	1	0	0	0	0	2	2	0	0	1	0	2	0	0	1	1	1	0	2	1	0	0	2	2	0	0	1	0	1	0	1	1
17	1	2	1	0	0	0	2	2	1	1	0	0	0	0	0	0	0	0	0	0	0	0	2	2	0	0	1	0	1	1	0	0	1	2	0	2	1	0	0	1	0	2	2	2	0	0	0	2	0
18	1	2	0	0	0	0	0	1	2	1	0	1	1	0	0	1	1	1	0	1	1	0	1	1	0	1	1	0	0	1	1	0	0	0	0	1	1	1	0	0	0	0	0	1	0	1	0	1	1
19	1	1	1	0	0	0	1	2	2	0	0	1	1	1	0	0	1	2	0	0	0	1	2	2	0	0	2	1	1	1	2	2	2	0	0	1	1	1	1	1	0	1	2	2	1	0	0	2	0
20	1	0	2	0	0	0	1	2	2	1	0	1	1	0	0	0	1	2	1	1	0	0	2	2	0	0	1	0	1	1	1	1	1	0	0	1	2	0	0	2	2	0	1	1	1	2	0	2	0
21	1	2	0	0	0	0	0	0	2	2	0	0	0	0	0	0	0	2	1	1	1	0	2	2	0	0	0	1	2	0	1	0	0	2	0	2	2	0	2	0	0	0	0	2	0	1	0	2	0
22	1	1	1	0	0	0	1	1	1	1	1	0	0	0	0	0	0	2	1	1	1	0	2	2	0	0	0	1	2	0	1	0	1	1	1	1	2	0	0	2	2	0	0	1	0	0	0	1	1
23	1	1	2	0	0	0	1	2	1	0	0	0	0	0	0	0	1	1	1	1	0	0	0	1	1	1	2	0	0	2	0	1	1	1	0	2	0	0	1	1	1	0	0	2	0	0	0	1	0
24	1	2	1	0	0	0	2	2	0	0	0	0	0	0	0	0	0	0	0	0	0	0	1	1	1	1	1	1	1	1	1	1	1	1	0	1	1	1	0	0	0	0	1	1	1	0	1	0	1
25	0	1	2	0	0	0	0	1	2	2	0	0	0	0	0	0	0	1	1	0	1	1	2	2	0	0	2	1	1	2	0	1	2	1	0	1	1	0	1	1	1	0	1	2	1	1	0	2	0
26	1	0	2	0	1	1	1	1	1	0	1	1	2	1	0	0	0	1	0	0	0	0	2	2	0	0	2	0	0	2	0	1	1	0	0	0	1	0	2	1	0	0	1	2	1	0	0	1	1
27	1	1	1	0	0	0	2	2	1	1	0	0	1	1	0	0	0	1	1	1	0	0	2	2	0	0	0	2	2	0	2	1	2	2	0	2	0	0	1	0	0	0	0	1	0	0	0	0	2
28	0	0	2	0	0	0	0	0	1	1	1	1	1	0	0	1	0	0	0	1	1	0	2	2	0	0	2	0	0	2	0	1	1	1	0	2	0	1	1	0	0	0	0	0	2	2	0	2	0
29	0	1	1	0	0	0	0	0	1	1	0	1	1	0	0	1	0	1	1	1	1	0	2	2	0	0	2	0	0	2	1	2	2	1	0	2	1	0	0	1	1	0	0	2	0	1	0	2	0
30	0	0	2	0	0	0	1	1	2	2	0	1	1	1	0	0	0	0	0	0	0	0	2	2	0	0	1	0	0	1	1	0	1	1	0	1	0	1	1	0	0	0	0	1	0	0	0	1	1
31	0	1	2	0	0	0	1	2	2	0	1	1	1	0	0	1	0	1	1	1	0	0	2	2	0	0	2	0	0	0	0	2	2	1	1	2	2	0	1	1	1	0	0	2	0	0	0	0	2
32	1	1	1	0	1	1	2	2	2	1	1	0	2	2	0	0	0	1	1	1	1	0	1	2	0	0	2	0	0	2	0	1	2	2	0	2	2	0	2	0	0	0	0	1	0	0	0	0	1
33	1	2	0	0	0	0	2	2	1	1	1	0	0	0	0	0	1	1	1	1	1	0	0	1	1	1	2	0	0	2	1	1	1	2	2	2	1	0	1	1	1	1	2	2	0	1	0	2	1
34	0	2	0	0	0	0	2	2	1	1	0	0	0	0	0	0	0	1	2	2	1	0	2	2	0	0	2	0	0	2	0	1	2	1	0	1	1	0	0	1	1	0	0	1	0	0	0	1	1
35	0	2	1	0	0	0	1	1	1	1	0	0	1	1	0	0	0	1	1	1	0	0	2	2	0	0	2	0	0	2	0	2	2	1	0	1	1	0	0	1	1	0	0	1	0	0	0	2	0
36	1	2	2	0	1	1	0	0	2	1	1	0	1	2	0	0	0	0	0	0	0	1	2	2	0	0	1	1	1	1	0	1	2	1	0	2	2	0	0	2	2	0	0	1	0	0	0	1	1
37	0	0	2	0	0	0	2	2	1	1	1	0	1	1	0	0	0	2	1	1	1	0	0	0	1	1	0	0	0	1	1	1	1	2	0	1	0	0	1	1	1	0	0	2	0	0	0	0	2
38	0	1	2	0	0	0	1	1	1	1	1	0	0	0	0	0	0	2	2	1	0	0	2	2	0	1	2	0	0	2	0	2	2	0	0	0	1	0	0	0	0	2	2	2	0	0	0	1	1
39	0	0	2	0	0	0	0	1	2	1	0	1	1	0	0	1	0	0	0	0	0	0	1	1	0	0	1	1	1	1	1	0	1	2	1	2	0	1	0	0	0	0	0	2	0	1	0	0	2
40	0	2	0	0	0	0	1	2	1	1	0	0	0	0	0	0	0	0	0	0	0	0	2	2	0	0	2	0	0	2	1	2	2	0	0	2	1	0	1	1	1	0	0	2	0	0	0	1	1
41	1	2	0	0	0	0	0	0	2	2	0	1	0	0	0	0	0	2	2	2	0	0	1	2	0	0	0	0	0	1	1	0	0	1	1	2	0	0	1	0	0	1	1	1	1	1	0	1	0
42	1	2	0	0	0	0	1	2	1	0	1	0	0	0	0	0	0	1	1	1	1	1	2	2	0	0	2	1	1	1	2	1	1	0	0	0	1	1	0	1	1	0	0	1	0	0	0	2	0
43	1	0	2	0	0	0	1	2	0	0	1	0	1	1	0	0	0	2	1	1	0	0	2	2	0	0	2	1	1	1	1	0	1	1	0	2	2	0	1	1	1	0	0	2	0	2	0	2	0
44	1	1	2	0	0	0	2	2	1	1	0	0	2	2	0	0	0	0	0	0	0	0	1	1	1	1	1	0	1	1	0	1	1	1	0	2	0	1	0	0	0	0	1	2	0	1	0	1	1
45	1	2	1	0	0	0	0	1	2	2	0	0	0	0	0	0	0	1	1	1	1	0	1	1	0	0	1	1	2	0	1	1	1	0	0	1	2	0	1	1	1	0	1	2	2	2	0	2	0
46	0	2	0	0	0	0	2	2	0	0	0	0	1	1	0	0	0	1	1	1	0	0	2	2	0	0	1	1	2	0	1	2	2	0	0	1	1	0	1	0	0	0	1	2	1	1	0	1	1
47	0	2	1	0	0	0	1	1	1	1	1	0	0	0	0	0	0	0	0	1	1	0	1	1	0	0	2	1	1	2	1	0	1	2	0	2	1	0	1	1	1	0	0	1	0	0	0	0	2
48	0	1	2	0	0	0	0	1	1	0	1	2	2	0	0	1	1	2	1	1	0	0	2	2	0	0	2	0	0	2	0	0	0	1	0	0	2	0	1	1	1	0	0	1	0	0	0	2	1
49	0	1	2	0	1	1	1	1	0	0	0	0	0	0	0	0	0	0	0	1	0	0	2	2	0	0	1	0	1	0	1	0	0	2	0	2	2	0	0	2	2	0	0	1	0	0	0	1	1
50	0	2	0	0	0	0	0	1	2	1	1	1	1	0	1	0	0	1	0	0	0	0	2	2	0	0	2	0	0	2	1	0	0	2	2	2	1	0	0	1	1	0	1	2	0	1	0	1	1
51	1	1	1	0	1	1	0	1	2	1	0	0	0	0	0	0	0	1	1	0	0	1	2	2	0	0	1	0	0	2	0	1	1	1	0	1	0	1	1	0	0	0	0	2	0	1	0	2	0
52	1	0	2	0	1	1	1	1	2	2	1	0	1	0	1	0	0	1	0	0	0	0	2	2	0	0	1	0	2	0	0	2	2	1	0	2	0	0	2	0	0	0	1	2	1	0	0	1	1
53	1	0	2	0	0	0	0	2	2	0	1	0	2	1	0	0	0	0	0	0	0	0	1	2	0	0	2	0	0	2	0	1	1	1	0	2	2	0	1	1	1	0	0	1	0	0	0	1	0
54	1	2	0	0	0	0	1	1	1	1	1	0	0	0	0	0	0	0	0	0	0	1	1	2	0	0	1	1	1	1	1	0	1	2	0	2	1	1	0	1	1	2	2	2	0	1	0	1	1
55	1	1	1	0	0	0	2	2	1	1	1	0	1	1	0	0	0	2	1	1	1	0	2	2	0	0	2	2	1	1	1	1	2	0	0	0	0	0	2	0	0	0	0	2	1	0	0	1	1
56	0	1	1	0	0	0	1	1	1	1	0	1	1	1	0	0	0	1	1	1	1	0	2	2	0	1	1	1	2	0	1	1	1	1	1	2	1	0	1	1	1	0	0	1	0	0	0	0	2
57	1	0	2	0	1	1	2	2	1	1	0	1	2	1	0	1	1	2	2	2	2	0	2	2	0	1	2	0	0	2	0	1	1	1	0	1	0	0	1	0	0	0	1	1	1	1	0	2	0
58	1	0	2	0	0	0	0	1	1	0	0	0	1	1	0	0	0	1	0	0	0	0	2	2	0	0	0	0	1	1	0	1	1	0	0	0	1	0	0	1	1	0	0	2	0	2	0	2	0
59	0	2	0	0	0	0	1	2	1	0	0	0	0	0	0	0	0	0	0	0	0	1	2	2	0	0	1	0	2	0	0	2	2	0	0	1	1	0	1	1	1	0	0	2	0	0	0	2	1
60	0	2	0	0	0	0	2	2	1	1	0	0	0	0	0	0	1	2	2	2	1	0	1	1	1	1	2	1	1	2	0	2	2	2	2	2	1	0	1	1	1	1	2	2	1	0	0	1	1
61	1	1	1	0	0	0	1	2	2	1	0	1	1	0	0	1	0	0	0	0	0	0	2	2	0	0	1	0	0	1	2	1	2	1	1	1	1	1	0	1	1	0	1	2	0	1	0	0	1
62	0	1	2	0	0	0	1	2	1	0	1	0	1	1	0	0	0	2	1	1	1	0	1	1	0	0	2	0	0	1	1	1	1	1	0	1	0	0	1	1	0	0	1	1	1	0	0	2	0
63	0	2	1	0	0	0	2	2	1	0	0	0	0	0	0	0	0	0	1	1	1	0	1	1	1	1	0	1	2	0	1	0	1	2	0	2	2	1	0	0	0	0	0	0	0	1	0	1	1
64	1	1	1	0	0	0	0	0	2	2	0	1	0	0	0	0	0	1	0	0	0	0	1	2	0	0	2	0	0	1	2	0	0	1	1	2	1	1	0	0	0	0	1	2	1	0	0	2	1
65	0	1	1	0	0	0	1	1	1	1	1	0	0	0	0	0	1	1	1	1	0	0	2	2	0	0	0	2	2	0	2	2	2	0	0	1	2	0	1	1	1	0	0	2	1	2	0	2	0
66	1	1	2	0	0	0	1	2	1	0	0	1	1	0	0	1	1	2	1	1	1	0	2	2	0	0	2	0	0	2	1	1	2	1	0	1	1	1	0	1	1	0	0	0	0	1	0	2	0
67	0	2	1	0	0	0	2	2	0	0	1	1	1	0	0	0	0	1	0	1	0	0	2	2	0	0	1	1	2	1	0	1	1	1	0	2	1	0	0	1	1	0	0	1	0	0	0	1	1
68	0	0	2	0	1	1	0	1	2	1	0	1	2	1	0	0	0	1	2	1	1	0	2	2	0	0	2	0	0	1	1	1	2	1	0	1	2	0	0	1	1	0	0	2	0	2	0	1	1
69	1	1	1	0	0	0	1	2	2	1	0	1	1	0	0	1	0	0	0	0	0	0	1	1	1	1	2	0	0	2	1	0	1	2	0	2	1	0	2	1	0	0	2	2	1	1	0	1	1
70	0	0	2	0	2	2	2	2	1	1	0	0	0	0	0	0	1	1	1	1	1	0	2	2	0	1	2	2	2	2	0	2	2	0	0	0	1	1	0	1	1	0	0	2	0	1	0	2	0
71	0	1	2	0	0	0	0	1	1	0	0	0	0	0	0	1	0	0	0	0	0	0	1	1	0	1	2	0	1	1	0	1	1	2	0	2	0	0	1	1	1	0	1	2	1	0	0	0	2
72	1	1	2	0	0	0	1	1	2	2	0	2	1	1	0	0	0	2	1	1	0	0	2	2	0	1	1	0	1	1	0	0	1	2	0	2	1	1	1	2	0	0	0	2	0	0	0	2	0
73	0	2	1	0	0	0	1	2	0	0	1	0	1	1	0	0	1	0	1	1	1	0	2	2	0	0	1	1	1	1	0	1	1	2	1	2	1	0	0	1	1	0	0	1	0	1	0	0	0
74	1	1	2	0	0	0	0	1	2	1	0	0	0	0	0	0	0	2	1	1	1	0	2	2	0	0	2	1	1	2	0	2	2	1	1	1	2	1	0	1	1	0	0	2	0	0	0	0	2
75	1	1	1	0	0	0	1	2	2	1	0	0	0	0	0	0	0	2	1	0	0	0	1	1	0	0	2	0	0	2	1	0	0	2	1	1	1	1	1	1	1	0	1	1	1	1	0	1	1
76	1	1	1	0	0	0	1	1	2	2	0	0	0	0	0	0	0	0	0	1	1	1	2	2	0	0	2	0	0	2	0	0	0	2	1	2	0	0	1	1	1	0	0	0	1	1	0	1	1
77	0	0	2	0	0	0	1	1	1	1	1	1	1	0	0	1	1	2	1	1	1	0	1	1	1	1	2	1	1	1	2	2	2	2	0	2	2	0	0	1	1	0	1	2	1	1	0	1	1
78	0	0	2	0	1	1	0	1	2	1	0	0	1	0	0	0	0	0	0	0	0	0	2	2	0	0	0	1	2	0	1	1	2	1	0	2	1	0	0	2	2	0	0	2	0	1	0	2	0
79	1	2	1	0	0	0	1	1	1	1	1	0	2	1	0	0	0	0	0	0	0	0	2	2	0	0	2	1	1	2	0	2	2	0	0	1	1	0	0	1	1	0	1	1	1	1	0	1	1
80	0	0	2	0	1	1	0	0	2	2	0	0	0	0	0	0	1	1	0	0	0	0	2	2	0	0	1	0	1	1	1	2	2	0	0	1	2	0	0	2	2	0	1	2	1	0	0	2	0
81	1	1	1	0	0	0	2	2	1	1	1	0	0	0	0	0	0	1	1	1	0	0	1	1	1	2	2	1	1	1	1	1	1	0	0	1	2	0	1	1	1	0	0	1	0	1	0	2	0
82	1	1	2	0	0	0	1	2	2	0	0	1	1	0	1	0	0	1	1	1	1	0	2	2	0	0	2	1	1	1	2	1	1	2	0	0	1	0	0	1	1	0	0	2	0	0	0	1	1
83	1	1	2	0	0	0	0	0	2	2	0	1	1	0	0	0	0	0	1	0	0	0	2	2	0	0	0	0	1	1	0	1	1	2	1	2	1	0	0	2	2	1	1	2	1	0	0	1	1
84	1	0	2	0	0	0	1	1	2	2	0	0	2	2	0	0	0	0	2	1	1	0	2	2	0	0	1	1	1	1	1	1	2	1	0	1	1	1	1	0	0	1	1	2	1	0	0	0	2
85	0	1	1	0	1	1	1	1	1	1	1	1	1	1	0	0	0	0	0	0	0	0	2	2	0	1	0	1	1	0	1	0	0	2	1	2	0	0	2	1	0	0	0	0	1	1	0	1	1
86	1	1	1	0	1	1	2	2	1	0	0	2	2	0	1	1	0	2	2	1	0	0	2	2	0	0	2	0	1	1	0	1	1	1	1	1	1	0	0	1	1	0	0	1	0	1	0	2	0
87	0	1	2	0	1	1	0	0	2	2	0	1	1	1	0	0	1	2	1	1	1	0	2	2	0	0	0	1	1	0	1	1	1	2	1	2	1	0	2	0	0	0	0	1	0	1	0	1	1
88	0	2	0	0	0	0	0	1	2	1	0	0	0	0	0	0	0	0	0	0	0	0	2	2	0	0	2	1	1	1	2	1	1	1	1	2	1	0	1	1	1	1	1	2	1	0	0	1	1
89	0	2	0	0	0	0	2	2	1	0	1	1	1	0	0	1	0	2	1	1	1	2	0	2	0	0	1	1	1	1	2	2	2	2	1	2	2	1	0	2	1	0	0	1	0	0	0	0	1
90	0	0	2	0	1	1	2	2	0	0	0	0	0	0	0	0	0	1	1	1	1	0	2	2	0	0	2	0	0	1	1	1	1	1	0	1	1	1	1	1	1	0	0	1	0	1	0	1	1
91	1	1	2	0	0	0	1	1	1	1	0	0	1	1	0	0	0	0	0	0	0	0	1	1	0	0	1	1	1	1	1	2	2	0	0	0	1	1	0	0	0	0	0	1	0	0	0	1	1
92	1	2	1	1	0	1	1	1	1	1	0	0	1	0	0	0	0	1	1	1	0	0	2	2	0	0	1	1	2	0	1	1	1	2	0	2	2	0	0	1	1	0	1	2	1	0	0	1	1
93	1	1	2	0	0	0	2	2	1	1	0	0	0	0	0	1	0	0	1	1	1	0	1	1	1	1	1	1	1	1	0	1	1	2	1	1	2	0	1	1	1	0	0	0	0	1	0	2	0
94	1	2	0	0	0	0	1	2	2	1	0	1	2	1	0	0	0	2	1	0	0	0	2	2	0	0	2	1	1	1	1	2	2	0	0	0	1	0	1	1	1	0	0	2	0	1	0	0	2
95	1	0	2	0	1	1	2	2	0	0	2	0	0	0	0	0	0	2	0	0	0	0	2	2	0	2	2	0	0	2	0	0	2	0	0	2	1	0	1	0	0	2	2	2	1	0	1	1	1
96	1	2	1	0	0	0	0	1	2	1	0	0	1	1	0	0	0	1	2	1	1	0	2	2	0	0	1	0	1	1	1	0	1	2	0	2	2	1	0	1	1	0	0	1	0	1	0	0	2
97	1	1	1	0	0	0	1	2	1	0	0	1	1	0	0	1	0	0	0	0	0	0	2	2	0	1	2	0	0	0	0	1	1	2	2	2	2	0	0	2	2	0	0	1	1	1	0	1	1
98	0	1	1	0	0	0	2	2	0	0	0	0	1	1	0	0	0	2	0	1	1	0	2	2	0	0	2	0	0	1	2	1	2	2	0	2	0	2	0	0	0	0	2	2	1	1	0	2	0
99	1	2	0	0	0	0	1	1	1	0	1	0	0	0	0	1	0	1	0	0	0	0	2	2	0	0	1	0	1	1	1	2	2	1	0	1	1	0	0	2	2	0	0	0	0	0	0	1	0
100	0	1	1	0	1	1	2	2	2	2	0	0	2	2	0	0	0	0	0	0	0	0	2	2	0	0	2	0	0	2	0	0	0	2	0	1	2	0	1	1	1	0	1	2	1	0	0	2	0
101	1	2	0	0	0	0	0	1	2	2	0	0	2	2	0	0	1	2	0	0	0	0	2	2	0	0	2	0	0	2	1	1	2	1	0	1	1	0	0	1	1	2	2	2	1	0	0	1	1
102	1	1	1	0	0	0	1	2	0	0	1	0	1	1	0	0	0	1	1	1	0	0	2	2	0	0	2	0	0	2	0	0	1	2	0	2	2	0	0	1	1	0	0	1	0	1	0	1	1
103	1	1	1	0	0	0	0	0	2	2	0	0	0	0	0	0	0	0	0	0	0	0	2	2	0	0	2	1	1	2	0	2	2	0	0	0	0	0	1	1	1	1	1	1	1	1	1	0	1
104	1	1	1	0	0	0	0	0	2	2	0	0	0	0	0	0	0	1	1	1	1	0	2	2	0	0	1	1	1	1	1	1	1	1	0	1	2	0	1	2	1	1	1	2	1	0	0	2	0
105	1	1	1	0	1	1	1	1	1	1	1	0	1	1	0	0	0	2	0	0	0	0	2	2	0	1	2	1	1	1	1	2	2	1	0	1	1	0	0	1	1	0	1	1	0	0	0	0	2
106	0	1	2	0	0	0	2	2	1	1	0	1	1	0	0	1	0	1	1	1	1	0	2	2	0	0	1	1	2	1	0	2	2	0	0	1	2	0	0	2	2	0	0	2	0	0	0	0	2
107	1	2	1	0	0	0	2	2	0	0	1	0	0	0	0	0	0	0	0	0	0	0	1	2	0	0	0	1	1	0	1	0	0	1	0	1	1	0	2	0	0	2	2	2	0	0	0	2	1
108	0	2	1	0	0	0	0	1	2	1	0	0	1	1	0	0	0	0	1	0	0	0	2	2	0	0	2	0	0	2	0	0	2	0	0	1	2	0	0	2	2	0	0	1	0	1	0	1	1
109	0	2	0	0	0	0	1	1	2	2	0	0	1	0	1	0	0	2	1	1	1	0	1	2	0	0	2	0	0	2	0	1	1	1	0	1	2	1	0	2	1	0	1	1	1	1	0	0	2
110	0	0	2	0	2	2	1	1	1	1	1	1	0	0	0	0	0	1	1	1	1	0	2	2	0	2	0	2	2	0	2	2	2	1	1	1	1	1	0	1	1	0	1	2	0	0	0	1	1
111	1	0	2	0	0	0	1	1	1	1	0	0	1	1	0	0	0	0	0	0	0	0	1	1	1	1	2	1	1	2	0	0	0	2	1	2	2	0	0	2	2	0	1	2	1	1	0	2	0
112	1	0	2	0	0	0	1	1	1	1	0	0	0	0	0	0	0	1	1	0	0	1	2	2	0	0	1	0	1	1	0	2	2	2	2	2	1	0	1	0	0	0	0	2	0	1	0	2	0
113	0	1	1	0	1	1	1	1	1	0	1	0	1	1	0	0	0	1	0	1	0	0	1	2	0	0	1	1	1	2	0	0	0	1	1	2	1	0	0	1	1	0	0	2	0	1	0	1	1
114	1	0	2	0	0	0	0	0	2	2	0	0	0	0	0	0	0	2	2	1	1	0	2	2	0	0	2	1	1	1	1	2	2	0	0	0	1	0	0	1	1	1	1	1	1	1	0	2	0
115	1	1	1	0	1	1	0	0	2	2	0	1	1	0	0	1	0	0	0	0	0	0	1	1	1	1	2	0	0	2	0	2	2	0	0	1	1	1	0	1	1	0	0	2	0	0	0	0	2
116	0	0	2	0	0	0	0	1	2	1	1	0	2	1	1	0	0	1	1	1	0	0	2	2	0	0	2	0	0	2	1	2	2	0	0	1	1	0	1	2	1	1	1	2	1	1	0	0	2
117	1	2	0	0	0	0	1	2	2	1	0	0	1	1	0	0	0	1	1	1	1	0	2	2	0	0	1	0	1	1	0	0	0	1	0	1	2	0	0	1	1	0	0	1	1	1	0	0	1
118	0	1	2	0	0	0	1	2	0	0	1	0	0	0	0	0	0	0	0	0	0	0	2	2	0	0	2	0	1	1	0	1	1	1	0	1	1	0	0	2	2	0	0	2	1	0	0	1	1
119	1	1	1	1	1	2	2	2	1	1	0	0	1	1	0	0	0	1	1	1	1	0	0	0	0	0	2	1	1	2	1	1	1	1	0	1	2	0	1	2	1	0	0	1	0	0	0	1	1
120	0	1	1	0	0	0	1	2	2	2	0	0	1	0	0	0	0	1	1	1	0	0	2	2	0	0	2	1	1	2	0	1	1	1	0	1	1	1	0	1	1	0	0	2	0	1	0	1	1
121	1	1	2	0	0	0	1	1	1	1	1	0	0	0	0	0	0	1	1	1	0	0	2	2	0	1	1	0	1	1	1	1	1	2	1	1	2	0	0	2	2	0	1	2	1	0	0	0	2
122	0	0	2	0	1	1	0	1	1	1	1	0	1	1	0	0	0	1	1	1	1	0	0	0	1	1	1	0	2	0	0	0	0	2	2	2	1	0	0	2	2	1	1	2	1	0	0	2	1
123	1	1	2	0	0	0	0	2	2	0	1	0	1	1	0	0	1	1	0	1	1	0	1	1	0	0	2	0	0	2	1	0	1	2	0	2	2	0	1	1	1	0	0	2	0	2	0	2	0
124	1	1	0	0	0	0	1	1	2	2	0	0	0	0	0	0	0	1	1	1	1	0	1	1	0	0	1	1	1	1	2	2	2	0	0	1	1	0	1	2	1	0	0	0	1	1	0	1	1
125	1	0	2	0	0	0	1	1	1	1	1	0	0	0	0	0	0	2	1	0	0	0	1	1	1	1	2	0	0	1	1	2	1	2	1	2	2	0	0	2	2	0	1	1	1	1	0	1	1
126	0	0	2	0	1	1	1	1	1	0	0	2	2	0	0	1	0	1	1	1	1	0	2	2	0	0	2	0	0	1	2	0	1	0	0	2	1	0	0	0	0	0	0	1	0	1	0	2	0
127	1	1	2	0	0	0	2	2	2	2	1	0	1	1	0	0	0	2	1	1	1	0	0	0	0	1	2	0	0	0	0	0	0	2	1	1	2	0	0	2	2	0	0	2	0	1	0	1	1
128	1	2	0	0	0	0	1	2	2	1	0	0	0	0	0	0	0	1	0	0	0	0	2	2	0	0	2	1	1	1	1	1	1	1	0	1	1	0	1	1	1	0	1	1	1	0	0	0	2
129	1	0	2	0	0	0	1	1	1	1	0	1	2	2	0	0	0	2	1	0	0	0	2	2	0	0	2	0	0	2	1	2	2	2	1	2	1	0	0	1	1	0	0	0	0	1	0	2	0
130	1	1	1	0	0	0	1	1	1	1	1	0	0	0	0	0	0	2	1	1	1	0	2	2	0	0	1	0	0	1	0	0	0	1	0	1	2	1	0	1	1	0	1	1	1	1	0	2	0
131	0	1	2	0	1	1	1	1	1	1	0	0	0	0	0	0	1	1	0	0	0	0	2	2	0	2	2	0	0	2	1	1	1	0	0	0	1	1	0	1	1	0	1	1	1	0	0	2	2
132	1	1	1	0	0	0	1	1	1	1	0	0	0	0	0	0	0	0	1	0	0	0	2	2	0	1	2	1	1	1	1	1	1	0	0	0	1	1	1	1	0	1	1	1	1	0	0	1	1
133	1	2	0	0	0	0	1	2	2	0	1	2	2	0	1	1	0	2	2	2	2	0	2	2	0	0	0	1	2	0	1	2	2	0	0	1	1	0	0	2	2	0	0	0	0	0	0	1	1
134	1	2	1	0	0	0	1	2	1	0	1	0	0	0	0	0	1	2	1	1	0	0	0	0	0	1	1	1	1	0	2	2	1	1	0	2	2	0	1	1	1	0	0	1	2	1	0	2	0
135	0	0	2	0	0	0	1	2	2	1	0	0	0	0	0	0	0	0	0	0	0	0	2	2	0	1	2	1	1	0	1	2	2	1	0	0	2	0	0	2	2	0	0	1	0	0	0	1	1
136	0	0	2	0	1	1	1	1	2	2	0	1	2	1	0	0	0	2	0	0	0	0	2	2	0	0	1	0	0	1	0	1	2	2	0	2	1	0	1	1	1	0	0	1	0	0	0	0	2
137	1	1	1	0	1	1	1	1	2	2	0	0	1	1	0	0	0	1	1	1	0	0	1	1	0	0	1	1	1	1	1	2	2	0	0	1	1	0	0	2	2	0	1	2	1	1	0	1	0
138	1	0	2	0	0	0	0	0	2	2	0	1	2	1	1	0	1	2	1	0	0	0	2	2	0	0	1	1	1	1	0	2	2	0	0	1	2	0	0	1	1	0	0	2	0	1	0	1	1
139	0	1	1	0	0	0	1	1	2	1	0	0	1	1	0	0	0	1	0	0	0	2	0	2	0	0	1	2	2	1	2	1	1	1	0	1	2	0	1	1	1	0	1	1	1	1	0	2	0
140	1	2	0	0	0	0	1	1	1	1	1	0	0	0	0	0	0	1	0	0	0	0	2	2	0	0	2	0	0	2	1	1	1	1	0	2	2	0	2	0	0	0	1	2	1	0	0	2	0
141	1	1	2	0	0	0	0	1	1	1	1	0	2	2	0	0	1	2	1	1	1	0	2	2	0	0	2	0	0	2	1	0	0	1	0	2	2	1	0	2	1	2	2	2	0	0	0	0	2
142	1	1	2	0	0	0	1	1	2	0	0	0	1	1	0	0	0	1	1	1	1	0	2	2	0	0	2	1	1	1	2	2	2	0	0	1	2	0	0	2	2	1	1	2	1	0	0	1	1
143	0	1	1	0	0	0	1	1	1	1	0	0	0	0	0	0	0	0	0	0	0	0	2	2	0	0	1	0	0	1	0	0	1	1	1	1	2	0	1	1	1	0	0	1	0	1	0	0	2
144	1	1	1	0	0	0	2	2	0	0	1	0	0	0	0	0	0	0	0	1	0	0	2	2	0	0	2	0	0	2	1	1	1	1	1	1	1	0	2	0	0	0	0	2	0	1	0	1	0
145	0	0	2	0	1	1	0	0	2	2	0	1	1	1	0	0	0	1	1	1	1	0	2	2	0	0	2	0	0	2	0	0	0	1	0	1	2	0	0	1	1	0	0	2	0	1	0	1	1
146	0	1	1	0	0	1	1	1	2	2	0	0	1	1	0	0	1	2	0	0	0	0	2	2	0	0	2	0	0	1	1	1	1	1	0	1	2	0	1	1	1	0	1	2	1	0	0	2	0
147	1	1	1	1	0	1	1	1	2	2	0	0	0	0	0	0	0	1	2	2	2	0	2	2	0	2	0	0	1	1	0	1	1	1	0	2	1	1	0	1	1	1	2	2	0	1	0	0	2
148	0	1	1	0	0	0	1	1	2	2	0	0	0	0	0	0	0	1	0	0	0	0	2	2	0	0	2	0	1	1	1	1	2	1	1	1	2	0	1	2	1	0	0	1	0	0	0	0	2
149	1	1	2	0	0	0	2	2	1	1	1	1	0	0	0	0	0	0	0	0	0	0	2	2	0	1	0	0	0	1	1	2	2	1	1	1	1	0	0	0	0	0	1	2	0	0	0	2	0
150	1	0	2	0	1	1	2	2	2	1	0	0	0	0	0	0	1	2	1	1	1	0	2	2	0	1	1	0	2	0	0	1	1	1	0	2	1	0	0	1	1	0	0	1	0	0	0	1	1
151	0	0	2	0	0	0	2	2	0	0	1	1	1	0	0	1	0	0	0	0	0	0	1	1	1	1	1	1	1	1	1	0	2	0	0	2	1	1	0	2	2	0	0	1	0	0	0	2	1
152	0	2	1	1	0	1	1	1	2	2	0	2	2	2	0	0	0	1	1	1	1	0	0	0	1	1	2	0	0	2	1	2	2	1	0	1	1	0	0	2	2	0	0	1	0	0	0	2	0
153	0	1	1	0	0	0	0	2	2	0	1	0	0	0	0	0	0	0	0	0	0	0	2	2	0	1	1	2	2	1	2	1	1	0	0	1	2	0	1	1	1	2	2	2	0	0	0	1	1
154	1	1	1	0	1	1	1	1	1	1	0	0	1	1	0	0	0	0	1	0	0	0	1	1	0	1	0	1	1	1	1	1	1	0	0	1	2	0	1	1	1	0	0	1	0	0	0	2	0
155	1	0	2	0	0	0	1	1	1	1	1	1	2	2	0	0	0	2	1	1	1	0	2	2	0	0	0	1	1	0	1	1	1	2	0	1	1	0	0	2	2	0	0	2	0	1	0	2	0
156	0	2	1	0	0	0	2	2	1	0	1	0	1	1	0	0	0	0	0	0	0	0	1	1	1	1	1	1	1	1	1	2	2	0	0	1	2	0	2	0	0	1	1	2	1	0	0	1	1
157	0	1	1	0	0	0	1	2	2	0	0	0	0	0	0	0	1	1	0	1	1	0	2	2	0	0	2	0	0	1	1	2	2	0	0	1	0	0	2	0	0	1	1	2	1	0	0	1	1
158	0	2	0	0	0	0	2	2	0	0	2	1	1	0	0	1	1	2	1	1	1	0	2	2	0	0	1	1	1	1	1	1	2	2	0	2	1	0	1	2	1	0	1	1	0	0	0	2	0
159	0	2	1	0	0	0	0	0	2	2	0	0	1	1	0	0	0	0	0	0	0	0	1	1	0	0	2	1	1	1	1	1	1	1	0	1	1	0	2	0	0	0	1	2	0	1	0	1	1
160	0	1	2	0	0	0	2	2	0	0	1	0	2	1	0	0	1	0	1	1	1	1	2	2	0	0	1	0	1	0	1	1	2	1	0	2	1	0	1	2	1	0	0	0	2	2	0	1	1
161	1	2	1	0	0	0	1	1	1	1	0	0	1	1	0	0	0	1	2	1	1	0	1	1	1	1	0	2	2	0	2	1	2	1	1	1	1	0	1	0	0	1	1	2	1	0	0	1	1
162	1	1	2	0	0	0	2	2	0	0	1	0	1	1	0	0	0	1	0	0	0	0	1	1	0	1	1	0	1	1	0	1	1	2	0	0	2	0	0	1	1	0	0	2	0	1	0	2	0
163	0	0	2	0	1	1	2	2	1	0	0	0	0	0	0	0	0	1	0	0	0	0	2	2	0	0	2	0	0	2	1	0	0	1	0	0	1	0	1	1	1	2	2	2	0	0	0	1	1
164	1	1	2	0	0	0	1	1	1	1	0	0	1	1	0	0	0	0	0	0	0	1	2	2	0	0	2	0	1	1	0	1	2	2	0	2	2	0	0	2	2	0	0	1	0	1	1	1	1
165	1	1	1	0	0	0	2	2	2	2	0	1	1	0	0	1	0	1	2	1	1	0	1	1	0	0	1	0	0	1	1	1	1	1	0	1	0	0	1	1	1	1	1	2	2	1	0	1	2
166	0	0	2	0	0	0	0	0	2	2	0	0	1	1	0	0	0	0	0	0	0	0	2	2	0	0	2	0	1	1	1	2	2	1	0	1	2	0	1	1	1	0	0	1	0	1	0	0	2
167	1	1	1	0	0	0	1	1	1	1	0	1	1	0	0	1	1	2	0	0	0	0	0	0	0	1	1	0	1	1	0	2	2	0	0	0	1	0	2	0	0	0	0	1	0	1	0	2	0
168	0	2	0	0	0	0	2	2	1	1	0	0	1	1	0	0	0	2	1	1	1	0	2	2	0	2	1	0	1	1	0	2	2	0	0	0	1	0	0	2	2	0	0	2	0	1	0	2	1
169	0	1	2	0	0	0	1	1	1	1	0	0	0	0	0	0	0	1	1	0	0	0	2	2	0	1	1	0	1	1	1	1	2	1	1	1	1	0	0	1	1	0	0	0	0	0	0	1	1
170	0	2	1	0	1	1	2	2	1	1	1	0	2	2	0	0	0	0	1	1	1	0	2	2	0	1	0	0	1	1	0	1	1	2	2	2	1	1	0	0	0	0	0	2	0	0	0	1	1
171	0	0	2	0	2	2	2	2	1	0	1	0	1	1	0	0	0	2	0	0	0	0	2	2	0	0	2	0	1	0	1	2	2	0	0	0	1	0	2	0	0	0	0	1	0	1	0	0	2
172	0	1	1	0	0	0	2	2	0	0	2	1	2	1	0	0	0	1	1	1	1	0	2	2	0	0	2	0	0	2	1	0	0	2	0	2	2	0	0	1	1	0	0	2	1	0	0	2	1
173	0	0	2	0	1	1	1	1	2	2	0	1	1	0	0	1	0	0	0	0	0	0	1	1	1	1	1	0	1	1	0	1	2	1	1	1	1	0	0	1	1	1	1	2	1	0	0	1	1
174	0	1	1	0	1	1	0	0	2	2	0	0	0	0	0	0	0	2	2	1	0	0	0	0	0	1	2	1	1	0	1	1	1	2	0	2	2	1	0	1	1	1	2	2	1	0	0	2	0
175	0	2	0	0	0	0	2	2	1	1	0	0	0	0	0	0	0	0	0	0	0	0	2	2	0	0	2	0	0	2	0	1	1	1	0	1	1	0	0	2	2	0	1	1	1	1	0	1	1
176	0	1	2	0	0	0	1	2	2	1	0	2	2	2	0	0	0	0	1	2	1	0	2	2	0	0	1	0	0	2	0	2	2	0	0	1	1	1	0	0	0	0	1	1	0	1	0	2	0
177	1	1	2	0	1	1	2	2	1	1	0	0	0	0	0	0	0	0	0	1	1	0	2	2	0	0	1	0	1	0	1	2	2	1	1	2	0	1	1	0	0	0	0	1	0	1	0	2	2
178	1	1	1	0	0	0	1	1	2	2	0	0	1	0	0	0	0	1	0	0	0	1	1	1	0	0	0	0	0	1	1	2	2	2	0	2	1	0	1	2	1	0	0	1	0	0	0	2	0
179	0	1	2	0	0	0	2	2	1	1	1	0	1	1	0	0	0	0	0	0	0	1	2	2	0	0	2	0	0	0	0	1	2	1	0	2	1	1	1	1	0	0	1	2	1	1	0	2	1
180	1	0	2	0	1	1	1	2	2	1	0	0	0	0	0	0	0	2	1	1	1	0	2	2	0	0	2	1	1	2	1	2	2	0	0	1	2	0	0	1	1	0	0	2	0	1	0	0	2
181	0	0	2	0	2	2	2	2	0	0	2	0	1	1	0	0	0	2	1	1	1	0	2	2	0	0	0	0	1	1	0	0	0	2	1	2	2	0	1	1	1	0	0	2	0	1	0	1	1
182	1	0	2	0	0	0	0	0	2	2	0	0	1	1	0	0	0	1	1	1	0	0	1	1	1	1	1	0	1	1	0	2	2	0	0	0	2	0	0	2	2	2	2	2	0	0	0	1	1
183	1	0	2	0	0	0	1	1	2	2	1	0	0	0	0	0	0	0	0	0	0	0	2	2	0	0	0	1	2	0	1	2	2	1	0	2	1	0	0	0	0	0	0	2	0	0	0	1	1
184	0	0	2	0	1	1	0	0	2	2	0	0	0	0	0	0	0	1	1	1	1	0	1	1	0	0	2	0	0	2	1	0	0	2	0	2	2	0	0	2	2	0	0	1	0	1	0	1	2
185	0	1	2	0	1	1	1	1	2	2	0	1	1	0	0	1	1	2	2	2	1	0	0	0	0	0	2	0	0	2	1	1	1	2	2	2	1	0	0	1	1	0	0	0	0	1	0	1	1
186	0	1	1	0	0	0	1	1	1	1	1	1	2	2	0	0	0	2	2	1	0	0	2	2	0	1	1	0	0	1	2	0	0	2	0	2	2	0	2	0	0	0	1	2	0	0	0	0	2
187	1	2	0	0	0	0	2	2	1	0	1	0	1	1	0	0	0	0	0	0	0	0	1	1	0	0	1	0	0	2	0	2	2	2	0	1	0	2	0	0	0	1	1	2	0	1	0	2	1
188	1	1	0	0	0	0	0	1	2	0	1	0	1	1	0	0	0	0	0	0	0	0	2	2	0	0	1	0	0	1	1	2	2	0	0	1	1	0	1	1	1	0	0	1	2	1	0	2	0
189	0	1	1	0	0	0	1	1	2	2	0	0	2	1	0	0	0	1	0	0	0	0	1	2	0	0	2	1	1	1	2	0	1	0	0	2	1	0	1	2	1	0	0	1	0	0	0	0	1
190	1	1	1	0	1	1	2	2	2	2	0	0	0	0	0	0	0	0	0	0	0	0	1	2	0	0	1	0	1	0	1	1	1	2	0	2	0	0	1	0	0	0	0	2	0	0	0	2	1
191	0	2	0	0	0	0	1	1	2	2	0	1	1	0	0	1	0	1	1	1	1	0	1	1	0	0	0	0	0	1	2	2	2	1	1	1	2	1	0	1	1	1	1	1	1	1	0	0	2
192	1	2	0	0	0	0	2	2	1	0	0	0	0	0	0	0	0	0	0	0	0	1	2	2	0	0	1	0	1	0	1	1	1	1	0	1	1	1	0	1	1	0	0	2	0	0	0	2	0
193	0	1	1	0	1	1	1	1	2	2	0	0	1	0	1	0	0	2	2	1	0	0	2	2	0	1	1	1	2	0	1	2	2	0	0	1	1	1	0	0	0	0	0	1	0	1	0	1	1
194	1	0	2	0	1	1	1	2	2	2	0	1	1	0	0	1	0	1	1	1	0	0	2	2	0	0	2	0	0	2	0	2	2	2	0	1	2	0	0	2	2	0	0	2	0	2	0	2	0
195	1	0	2	0	0	0	2	2	0	0	1	0	0	0	0	0	1	2	1	1	1	0	1	1	1	1	1	0	1	1	1	2	2	0	0	0	2	0	1	1	1	0	1	2	1	0	0	2	1
196	1	1	1	0	0	0	1	1	2	2	0	0	1	1	0	0	0	1	1	1	1	0	2	2	0	1	1	0	1	2	0	2	2	1	1	1	0	0	1	1	1	2	2	2	0	1	0	0	2
197	0	1	1	0	0	0	2	2	0	0	0	1	2	2	0	0	0	2	1	1	1	0	2	2	0	1	2	0	0	2	0	1	1	1	1	1	2	0	0	2	2	0	1	2	1	0	0	2	0
198	1	0	2	0	0	0	0	0	1	1	1	0	0	0	0	0	0	0	1	1	1	0	2	2	0	0	0	1	0	0	2	1	1	2	1	2	1	0	0	1	1	1	1	1	0	1	0	2	0
199	1	0	2	0	0	0	0	0	1	1	0	0	0	0	0	0	0	1	1	1	0	1	2	2	0	0	2	0	0	1	1	2	2	1	0	1	1	0	2	0	0	0	0	1	1	1	0	2	0
200	1	0	2	0	0	0	1	1	2	2	0	0	2	2	0	0	0	1	1	1	0	0	1	1	1	1	2	1	1	2	1	2	2	2	1	2	1	0	0	2	2	0	0	1	0	0	0	1	1
201	0	2	1	0	0	0	2	2	1	0	1	0	0	0	0	0	0	1	0	0	0	0	1	2	0	0	2	2	2	2	0	1	1	0	0	1	2	0	0	2	2	0	0	1	2	1	0	2	1
202	0	0	2	0	0	0	1	2	1	0	0	0	1	1	0	0	0	0	0	0	0	0	2	2	0	0	1	0	1	1	0	0	1	2	0	2	1	0	0	1	1	2	2	2	0	1	0	2	0
203	1	2	1	0	0	0	1	2	2	1	0	1	2	2	0	0	1	2	1	1	0	0	1	1	0	1	2	1	1	1	1	0	2	0	0	2	1	1	1	1	1	0	0	2	0	0	0	2	1
204	0	1	1	0	0	0	0	2	2	0	1	1	1	0	0	0	0	0	0	0	0	0	1	1	1	1	2	0	1	0	1	1	2	2	2	2	1	0	0	2	2	0	0	2	1	2	0	1	1
205	1	0	2	0	1	1	1	1	1	1	1	0	0	0	0	0	0	0	0	1	0	0	2	2	0	0	1	0	0	1	1	1	1	1	0	1	2	0	2	0	0	0	1	1	1	2	0	2	0
206	0	1	1	0	0	0	1	1	2	2	0	1	1	0	0	1	0	1	0	0	0	0	2	2	0	0	2	1	1	1	2	1	1	1	0	1	1	0	0	1	1	0	0	2	0	2	0	0	1
207	1	1	1	0	0	0	1	2	2	1	0	1	2	0	0	1	0	2	1	1	1	0	1	1	1	1	2	0	0	0	0	1	1	2	0	2	1	1	0	1	1	0	0	0	0	1	1	2	0
208	1	1	1	0	1	1	2	2	1	1	1	0	0	0	0	0	0	0	0	0	0	0	2	2	0	0	2	0	0	1	2	1	1	2	0	2	0	0	1	0	0	0	0	2	0	1	0	0	1
209	1	1	0	0	0	0	1	2	1	0	1	0	1	1	0	0	0	1	1	1	1	1	1	2	0	1	1	2	2	2	0	1	1	2	2	2	1	0	1	1	1	0	0	1	1	0	0	2	1
210	1	1	1	0	0	0	1	1	2	1	0	0	0	0	0	0	0	0	0	0	0	0	2	2	0	0	1	0	1	1	0	1	2	1	0	2	2	0	1	1	1	0	0	1	0	0	0	1	0
211	1	0	2	0	2	2	1	2	2	1	0	0	0	0	0	0	1	1	0	0	0	1	2	2	0	0	2	1	1	2	1	0	0	2	0	2	2	0	0	2	2	0	1	1	1	0	0	2	0
212	0	0	2	0	0	0	2	2	1	1	0	1	1	1	0	0	0	0	1	1	1	0	2	2	0	0	1	0	1	1	0	1	1	1	0	1	1	1	0	1	1	0	1	2	1	1	0	1	1
213	0	2	2	0	0	0	1	2	1	0	0	1	1	0	0	1	0	1	1	1	1	0	2	2	0	0	2	0	0	1	2	0	2	0	0	1	1	0	1	0	0	0	0	1	0	1	0	1	1
214	0	1	1	0	0	0	1	1	1	1	2	0	0	0	0	0	1	2	0	0	0	0	2	2	0	0	2	0	0	2	1	2	2	0	0	1	2	1	0	1	1	0	0	1	0	0	0	1	1
215	1	1	2	0	0	0	1	1	1	1	1	1	2	2	0	0	0	1	0	1	0	0	2	2	0	0	2	0	0	2	1	2	2	1	0	1	1	1	0	1	1	0	0	2	0	0	0	1	2
216	0	1	1	0	0	0	1	1	1	1	1	0	0	0	0	0	0	1	2	1	1	1	2	2	0	0	2	0	0	2	1	2	2	2	0	1	2	1	0	1	1	0	1	1	0	1	0	2	0
217	0	1	2	0	0	0	2	2	1	1	1	0	0	0	0	0	0	0	0	0	0	0	2	2	0	0	1	0	0	1	0	2	2	2	0	2	2	0	1	0	0	0	0	1	0	0	0	1	1
218	1	0	2	0	0	0	0	1	2	1	0	0	0	0	0	0	0	1	1	1	1	0	2	2	0	1	1	0	0	1	0	2	2	0	0	1	2	0	1	0	0	1	1	2	1	0	0	0	2
219	1	1	1	0	1	1	2	2	1	1	0	0	0	0	0	0	0	0	1	1	1	0	2	2	0	0	1	0	2	0	0	1	1	2	0	2	2	1	0	1	1	1	1	1	1	1	0	2	0
220	1	1	0	0	0	0	2	2	1	1	1	0	1	1	0	0	0	0	0	0	0	0	2	2	0	0	1	1	2	0	1	1	1	1	0	2	1	0	1	0	0	0	0	1	0	1	0	0	1
221	0	1	1	0	0	0	0	0	2	2	0	1	1	0	0	1	0	1	1	1	1	0	2	2	0	0	1	1	1	1	1	1	1	1	0	2	1	0	0	1	1	0	0	1	0	1	0	2	0
222	0	1	1	0	0	0	2	2	1	1	0	2	1	1	0	0	0	1	1	1	1	0	2	2	0	0	0	1	0	0	2	0	0	2	0	2	1	1	0	1	1	0	0	1	0	0	1	1	0
223	1	0	2	0	0	0	1	2	1	0	1	0	1	1	0	0	0	2	1	1	0	0	2	2	0	0	1	2	2	2	0	1	1	2	0	2	2	1	0	1	1	0	0	2	0	2	0	2	0
224	1	1	1	0	1	1	2	2	0	0	2	0	0	0	0	0	0	0	0	0	0	0	1	2	0	0	2	0	0	2	0	0	2	2	1	2	1	0	1	1	1	0	0	1	1	1	0	1	1
225	1	1	1	0	0	0	0	0	2	2	0	0	0	0	0	0	0	0	2	1	1	0	2	2	0	1	1	0	0	2	1	1	0	0	0	1	1	0	0	1	1	0	0	2	0	0	0	0	2
226	1	1	1	0	1	1	2	2	2	2	1	1	1	0	0	0	0	0	0	0	0	0	2	2	0	0	0	1	1	0	1	1	2	1	0	2	1	1	1	1	0	0	0	1	0	1	0	0	1
227	1	2	1	0	0	0	1	2	1	0	1	0	0	0	0	0	0	2	1	1	1	0	2	2	0	0	1	0	1	2	0	0	0	2	0	2	2	0	1	1	1	1	1	1	1	1	0	0	2
228	0	0	2	0	0	0	1	1	1	1	0	0	1	1	0	0	0	0	0	0	0	0	2	2	0	0	1	0	0	1	1	1	1	2	0	0	1	0	0	2	2	1	1	2	1	0	0	1	1
229	0	2	0	0	0	0	1	1	0	0	2	0	0	0	0	0	0	1	2	1	1	0	2	2	0	0	2	0	0	2	0	1	1	1	1	2	1	0	1	2	2	1	1	1	1	0	0	0	2
230	1	1	1	0	0	0	2	2	1	0	1	0	0	0	0	0	0	1	1	1	1	0	2	2	0	0	1	1	2	1	0	1	1	1	1	1	1	0	0	1	1	0	1	2	0	0	1	1	0
231	0	1	1	0	0	0	2	2	1	1	0	1	1	0	0	1	0	1	1	1	0	0	1	2	0	0	2	0	0	2	0	1	1	1	1	1	1	0	0	1	1	0	1	2	1	0	0	1	2
232	0	0	2	0	0	0	1	2	2	0	1	0	0	0	0	0	0	0	0	0	0	0	2	2	0	0	1	0	1	1	0	2	2	0	0	0	1	0	2	1	0	0	0	2	0	0	0	1	1
233	0	2	0	0	0	0	0	1	2	1	0	0	0	0	0	0	0	2	1	1	1	0	1	1	0	0	1	1	1	1	0	1	2	0	0	1	2	0	1	1	1	0	0	2	0	0	0	0	2
234	1	1	2	0	0	0	2	2	1	1	1	0	0	0	0	0	0	0	0	0	0	0	2	2	0	0	2	0	0	2	0	1	1	1	0	1	2	0	1	1	1	1	1	2	0	1	0	0	2
235	0	1	1	0	0	0	0	1	2	1	0	2	2	1	0	0	1	2	1	1	1	0	2	2	0	0	0	2	2	1	2	0	0	1	0	1	2	0	1	1	1	0	0	1	0	0	0	2	0
236	0	1	1	0	0	0	1	1	1	1	0	0	0	0	0	0	0	1	0	1	0	0	2	2	0	0	2	0	0	0	1	1	1	2	0	2	1	0	1	1	1	0	1	2	1	0	0	1	1
237	1	2	1	0	0	0	0	1	2	1	1	0	0	0	0	0	0	1	0	0	0	0	2	2	0	0	1	0	0	1	0	1	2	0	0	1	1	0	1	1	1	0	1	1	1	0	0	1	1
238	1	1	2	0	0	0	0	1	2	1	0	1	1	0	0	1	1	2	1	1	1	0	2	2	0	1	2	0	0	2	0	1	1	1	0	2	0	1	0	0	0	1	1	2	1	0	0	0	2
239	0	2	0	0	0	0	1	2	1	0	1	0	1	1	0	0	0	1	1	0	1	0	2	2	0	0	0	0	0	1	2	1	1	2	0	2	1	0	0	2	2	0	0	0	0	1	0	1	1
240	1	0	2	0	0	0	1	1	2	1	1	0	1	1	0	0	1	2	1	0	0	2	0	2	0	0	1	0	1	1	0	1	1	2	1	2	0	1	0	0	0	0	0	1	0	0	0	2	0
241	0	1	1	0	0	0	1	1	1	1	1	1	2	1	0	1	0	1	0	0	0	0	2	2	0	0	1	2	2	0	2	1	1	0	0	0	1	0	1	1	1	0	0	1	0	0	0	1	0
242	0	1	1	0	0	0	1	1	1	1	1	1	1	0	0	1	0	2	1	1	1	1	2	2	0	0	2	0	0	1	1	0	0	1	1	2	1	0	0	2	2	0	2	2	1	0	0	0	2
243	0	2	1	0	0	0	1	1	1	1	0	0	0	0	0	0	0	1	2	2	2	0	2	2	0	0	2	0	0	2	1	2	2	2	2	2	1	0	0	1	1	0	1	2	1	0	0	2	0
244	0	1	2	0	1	1	1	1	1	1	0	0	0	0	0	0	0	1	1	1	1	0	2	2	0	0	1	0	1	1	1	1	1	1	0	2	1	1	0	1	1	0	0	2	0	0	0	2	0
245	0	1	1	0	0	0	1	1	1	1	1	0	1	2	0	0	0	0	0	0	0	0	2	2	0	0	1	1	1	1	0	1	1	1	0	1	1	1	1	2	0	0	2	2	1	1	0	2	0
246	0	1	2	0	0	0	1	2	2	0	1	0	0	0	0	0	0	0	0	0	0	0	2	2	0	0	1	2	2	1	2	0	0	2	0	2	2	0	0	2	2	0	1	2	0	0	0	1	1
247	1	1	1	0	0	0	2	2	1	1	1	1	1	1	0	0	0	0	1	1	1	0	2	2	0	0	1	1	1	1	2	0	1	2	0	2	2	0	0	2	2	0	1	2	1	2	0	2	0
248	1	1	1	0	1	1	1	1	2	2	0	2	2	2	0	0	0	2	2	1	0	0	2	2	0	1	0	0	1	1	0	0	0	1	0	0	1	0	0	2	2	0	1	2	1	0	0	2	0
249	1	1	1	0	1	1	1	1	1	1	1	1	2	1	0	1	0	1	1	0	0	0	1	1	0	0	1	1	2	0	1	0	1	2	1	2	2	1	0	1	1	0	0	2	0	0	0	1	1
250	1	1	2	0	0	0	1	2	1	0	0	0	0	0	0	0	0	0	0	0	0	0	2	2	0	0	1	1	2	0	1	2	2	2	2	2	2	0	0	2	2	0	0	1	0	1	0	1	1
251	1	2	1	0	0	0	0	0	2	2	0	0	2	0	1	0	0	2	2	2	0	0	2	2	0	0	1	0	0	1	2	2	1	2	1	2	1	1	0	1	1	0	0	1	0	1	0	2	1
252	1	2	0	0	0	0	1	1	1	1	0	0	0	0	0	0	0	0	0	0	0	0	2	2	0	0	1	0	1	1	0	1	1	1	0	1	0	0	1	1	1	0	0	0	0	0	0	2	0
253	1	1	1	0	0	0	0	1	1	0	0	0	0	0	0	0	0	1	0	0	0	1	2	2	0	0	1	1	2	0	1	1	2	1	0	1	0	0	1	0	0	0	1	2	1	1	0	2	0
254	0	1	1	0	0	0	1	1	2	2	0	0	0	0	0	0	0	2	2	1	0	0	2	2	0	0	1	0	0	1	2	2	2	2	1	2	1	0	1	1	1	0	1	2	1	2	0	1	1
255	0	1	1	0	0	0	2	2	2	1	1	0	1	1	0	0	0	0	0	0	0	0	1	2	0	0	0	1	2	0	1	1	1	1	1	1	2	0	1	1	1	0	1	2	1	1	0	0	2
256	1	1	2	0	0	0	1	1	1	1	2	1	1	0	0	1	0	2	2	2	1	1	2	2	0	0	0	1	1	0	1	2	2	0	0	0	1	0	0	2	2	0	1	1	1	2	0	0	2
257	0	2	0	0	0	0	0	0	2	2	0	0	1	1	0	0	0	2	1	0	0	0	2	2	0	0	1	2	2	1	2	1	2	0	0	0	2	0	0	1	1	0	0	0	0	0	0	2	1
258	1	0	2	0	0	0	0	0	2	2	0	0	0	0	0	0	0	1	1	1	1	0	2	2	0	0	2	0	0	2	0	1	1	1	0	2	1	0	0	1	1	0	1	2	0	1	0	0	2
259	1	1	2	0	0	0	1	2	2	1	0	0	0	0	0	0	0	0	1	1	1	0	2	2	0	0	0	0	0	1	1	0	0	2	1	2	1	0	2	0	0	0	0	1	0	1	0	1	1
260	1	1	1	0	1	1	1	1	1	1	0	0	0	0	0	0	0	1	1	1	1	0	2	2	0	0	1	0	1	2	0	1	2	2	0	2	1	0	0	0	0	0	0	2	0	1	0	1	1
261	1	1	1	0	0	0	1	1	2	2	0	1	1	0	0	1	0	1	2	1	1	0	2	2	0	0	1	0	2	0	0	2	2	1	1	1	1	1	0	1	1	1	1	1	0	1	0	0	2
262	1	2	1	0	0	0	1	1	1	1	1	0	1	1	0	0	0	1	1	1	1	0	2	2	0	0	0	0	0	1	1	1	1	1	1	2	1	0	1	1	1	0	1	2	1	2	0	2	1
263	1	2	0	0	0	0	1	1	1	1	0	0	0	0	0	0	0	1	1	1	1	1	2	2	0	0	1	0	1	1	0	1	1	2	1	2	1	0	0	0	0	0	0	0	2	0	0	0	2
264	1	1	2	0	1	1	1	2	0	0	1	0	0	0	0	0	0	1	1	0	0	0	2	2	0	0	2	0	1	1	1	1	1	0	0	1	1	0	1	0	0	0	0	1	0	1	0	2	0
265	0	0	2	0	1	1	1	1	1	1	1	0	1	1	0	0	1	2	1	1	1	0	1	1	0	0	0	0	0	1	1	1	1	2	0	2	1	0	0	1	1	0	1	1	1	1	0	1	1
266	0	0	2	0	0	0	0	1	2	1	1	0	1	1	0	0	0	1	0	0	0	0	2	2	0	0	2	0	0	2	1	0	1	1	0	1	1	1	0	0	0	0	0	0	0	1	0	2	1
267	1	0	2	0	1	1	1	2	2	1	0	1	0	0	0	0	1	0	1	1	1	0	1	1	1	1	2	2	2	2	0	2	2	1	1	2	0	0	2	1	0	0	0	2	0	0	0	2	0
268	0	1	2	0	1	1	1	1	2	1	1	0	0	0	0	1	0	0	0	0	0	0	1	1	0	0	2	1	1	1	2	1	1	0	0	0	1	0	2	0	0	1	1	2	1	0	0	2	0
269	0	1	0	0	0	0	1	1	1	1	0	1	0	0	0	0	0	1	0	0	0	1	0	1	1	1	2	1	1	2	1	0	0	2	0	2	0	1	1	0	0	0	1	2	2	2	0	2	1
270	0	1	1	1	0	1	1	1	1	1	1	1	2	0	0	1	0	1	1	1	0	0	2	2	0	0	2	1	1	1	2	2	2	0	0	0	1	0	0	1	1	0	1	1	1	1	0	2	0
271	0	0	2	0	1	1	2	2	1	1	1	0	0	0	0	0	1	2	0	0	0	0	2	2	0	0	1	0	1	1	0	1	2	2	0	2	1	0	2	0	0	0	0	1	0	0	0	2	0
272	1	1	2	0	0	0	1	1	2	2	0	0	1	1	0	0	0	1	1	1	1	0	1	1	0	0	2	0	0	2	1	2	2	0	0	0	0	1	1	0	0	0	0	1	0	1	0	2	0
273	1	2	2	0	0	0	0	1	2	1	1	0	0	0	0	0	0	0	0	1	1	0	2	2	0	0	2	0	0	1	1	1	1	2	0	2	1	0	2	0	0	0	0	1	0	0	0	1	0
274	1	1	1	0	0	0	1	2	2	0	0	0	0	0	0	0	0	2	0	1	0	0	1	1	1	1	1	0	1	1	0	1	1	1	0	2	2	0	1	1	1	0	0	0	0	0	0	2	0
275	1	1	1	0	0	0	1	1	2	2	0	0	1	1	0	0	0	0	0	1	1	0	1	2	0	0	1	0	0	2	0	0	0	2	0	2	2	0	0	1	1	0	0	1	0	1	0	1	1
276	0	0	2	0	0	0	1	1	2	2	0	0	1	1	0	0	0	2	0	1	0	0	2	2	0	0	0	0	1	1	0	0	0	1	0	2	1	1	0	1	1	0	0	0	0	1	0	2	0
277	0	2	0	0	0	0	0	0	2	2	0	0	0	0	0	0	0	0	0	0	0	0	1	1	0	1	2	0	0	2	0	0	0	2	0	2	1	1	1	1	1	2	2	2	0	0	0	2	0
278	0	1	1	0	0	0	2	2	0	0	2	0	1	0	1	0	0	0	1	0	0	0	1	1	0	0	1	0	1	2	0	1	1	1	0	1	1	1	0	1	1	0	0	0	0	0	0	2	1
279	0	0	2	0	1	1	1	1	1	1	1	0	0	0	0	0	1	2	2	2	2	0	1	1	0	1	0	0	0	1	1	2	2	0	0	1	1	0	2	0	0	0	1	2	1	0	0	0	2
280	1	0	1	0	0	0	0	1	1	1	1	0	0	0	0	0	0	0	0	0	0	0	2	2	0	0	1	0	1	0	1	1	1	1	0	2	1	0	2	1	0	0	0	1	0	1	0	0	0
281	1	2	1	0	0	0	1	1	2	2	0	1	0	0	0	0	0	1	1	0	0	0	1	1	1	1	1	1	1	1	2	1	1	0	0	1	1	0	1	1	1	0	0	1	0	1	0	1	1
282	1	1	2	0	0	0	1	1	2	2	0	1	2	1	0	0	0	0	0	0	0	0	2	2	0	0	2	1	1	1	1	1	1	1	0	1	2	0	0	2	2	0	0	0	1	1	0	1	1
283	1	0	2	0	1	1	1	1	1	1	1	0	0	0	0	0	0	1	1	1	1	1	0	1	1	1	1	1	2	0	1	1	1	1	0	2	1	0	0	1	1	2	2	2	0	0	0	1	0
284	0	2	1	0	0	0	1	2	1	0	1	0	1	1	0	0	0	2	0	1	0	0	1	1	0	0	2	0	0	2	1	2	2	0	0	2	1	0	1	1	1	1	2	2	0	1	0	0	2
285	0	0	2	0	1	1	2	2	0	0	2	1	1	0	0	1	0	0	0	0	0	0	2	2	0	0	2	1	1	1	1	0	1	2	1	2	2	0	0	2	2	0	1	2	1	0	0	2	0
286	1	2	0	0	0	0	1	2	1	0	0	1	1	0	0	1	0	1	1	1	1	0	1	2	0	0	1	0	0	1	0	2	2	1	1	2	2	0	1	1	1	0	0	1	1	1	0	1	1
287	1	1	0	0	0	0	1	1	1	1	0	0	2	2	0	0	0	1	1	1	1	0	2	2	0	0	1	0	1	2	0	2	1	1	0	2	2	0	1	1	1	0	0	2	0	2	0	1	0
288	0	2	0	0	0	0	0	0	2	2	0	1	2	1	0	0	0	0	0	0	0	0	2	2	0	0	2	1	1	0	2	0	1	2	1	2	1	0	1	1	1	0	2	2	1	0	0	2	0
289	0	2	1	0	0	0	0	2	2	0	1	0	0	0	0	0	0	1	1	1	0	0	1	1	0	0	2	0	0	1	2	2	2	0	0	1	1	0	2	1	0	0	0	0	0	1	0	1	1
290	0	2	0	0	0	0	1	2	2	1	0	0	0	0	0	0	0	0	0	0	0	1	2	2	0	0	2	0	0	2	0	2	1	2	1	2	0	1	1	0	0	0	1	2	1	0	0	1	1
291	0	0	1	0	0	0	1	2	2	0	0	0	1	1	0	0	0	0	0	0	0	0	2	2	0	1	1	1	1	1	0	1	1	2	1	2	2	0	0	2	2	0	1	2	1	0	0	0	0
292	1	0	1	0	0	0	0	0	2	1	1	0	1	1	0	0	0	1	1	1	1	0	2	2	0	1	2	1	1	1	1	1	2	1	1	2	1	0	1	0	0	0	0	2	0	0	0	0	2
293	1	0	2	0	1	1	0	1	2	1	0	0	0	0	0	0	0	2	2	1	0	0	2	2	0	0	1	0	1	1	1	2	1	2	1	2	1	0	1	1	1	0	0	1	1	1	0	0	2
294	1	0	2	0	0	0	1	2	1	0	0	0	1	1	0	0	0	2	1	0	0	1	1	2	0	0	2	0	0	2	0	2	2	0	0	0	0	0	2	0	0	0	0	2	1	2	0	1	1
295	1	1	1	1	0	1	2	2	0	0	0	1	0	0	0	0	0	0	0	0	0	0	1	1	1	1	2	0	0	2	2	1	2	2	2	2	2	0	0	1	1	0	0	1	0	1	0	1	1
296	0	2	1	1	0	1	2	2	1	1	1	0	1	0	1	0	0	2	1	1	1	0	2	2	0	0	0	0	0	0	1	2	2	1	0	2	1	0	0	1	1	0	0	2	0	0	0	2	0
297	1	1	1	0	0	0	2	2	0	0	1	0	1	1	0	0	0	0	0	0	0	0	1	1	0	0	1	0	0	0	1	0	2	2	1	2	1	0	1	1	1	0	0	1	0	0	0	1	0
298	0	2	2	0	0	0	2	2	1	1	0	1	2	1	0	0	0	0	0	0	0	0	0	1	0	0	1	0	1	0	1	1	1	2	2	2	1	1	0	0	0	0	0	1	0	0	0	1	1
299	0	0	2	0	1	1	0	0	2	2	0	0	0	0	0	0	0	1	1	1	1	0	0	0	0	1	1	1	1	1	2	2	2	0	0	1	1	0	0	1	1	0	0	2	0	0	0	1	1
300	0	1	2	0	0	0	1	1	2	1	1	1	0	0	0	0	0	0	0	0	0	0	2	2	0	0	1	1	1	1	1	0	1	2	0	2	1	0	0	1	1	0	0	2	0	2	0	1	1
301	1	2	0	0	0	0	1	2	2	1	0	0	0	0	0	0	0	2	1	1	1	0	2	2	0	0	0	1	2	0	1	1	0	0	0	1	2	0	0	2	2	0	0	2	1	1	0	2	1
302	1	1	2	0	0	0	1	2	2	0	0	1	2	2	0	0	0	2	2	2	1	0	1	1	1	0	1	0	1	1	0	0	2	0	0	2	1	0	1	1	1	0	1	1	1	2	0	0	2
303	1	1	2	0	0	0	1	1	0	0	1	1	2	0	0	1	0	1	1	1	1	1	2	2	0	0	0	0	0	1	2	1	1	1	0	2	1	0	0	2	2	0	0	2	0	0	0	1	1
304	1	2	0	0	0	0	0	1	2	1	0	0	1	1	0	0	0	1	1	1	1	0	2	2	0	0	1	0	1	1	0	2	2	0	0	0	2	0	0	2	2	0	0	2	0	2	0	2	0
305	1	0	2	0	0	0	1	2	1	1	0	0	0	0	0	0	0	1	1	1	0	0	1	1	0	0	1	1	1	1	0	1	2	1	0	1	1	1	0	1	1	0	0	2	0	0	0	2	0
306	0	1	1	0	0	0	2	2	1	1	1	0	0	0	0	0	0	1	0	0	0	0	0	0	1	1	1	0	2	0	0	2	2	1	0	0	2	1	0	2	1	0	0	2	0	0	0	1	1
307	1	1	2	0	0	0	2	2	1	0	2	0	1	1	0	0	0	1	1	1	0	0	1	1	0	0	1	2	2	1	1	1	0	0	0	1	1	0	1	1	1	0	1	1	1	2	0	1	1
308	0	0	1	0	0	0	1	1	2	2	0	2	2	0	1	1	0	0	1	2	1	0	2	2	0	0	2	0	1	0	1	2	2	1	0	1	1	0	1	1	1	0	0	2	0	1	0	2	0
309	0	2	0	0	0	0	2	2	1	1	0	0	1	1	0	0	0	0	0	0	0	0	2	2	0	0	2	1	1	1	2	1	1	2	1	2	1	0	1	1	1	1	1	2	1	0	0	0	2
310	1	2	0	0	0	0	0	0	2	2	0	0	0	0	0	0	0	1	1	1	1	0	1	1	0	0	2	0	0	2	0	1	1	1	0	1	1	0	2	0	0	0	1	2	1	2	0	0	2
311	0	1	1	1	0	1	1	1	1	1	0	0	0	0	0	0	0	0	0	0	0	0	2	2	0	1	1	0	1	0	1	0	1	1	0	1	0	0	1	0	0	0	1	2	1	1	0	1	1
312	0	0	1	0	0	0	0	0	2	2	0	0	0	0	0	0	0	0	0	0	0	0	0	0	1	1	2	0	0	2	1	2	2	0	0	1	1	1	1	1	1	0	0	1	0	0	0	2	2
313	1	1	1	0	0	0	2	2	0	0	1	0	1	2	0	0	0	2	0	0	0	0	1	1	0	0	2	0	0	2	0	1	1	2	0	2	0	0	1	0	0	0	0	0	0	1	0	2	0
314	0	2	0	0	0	0	0	1	2	0	1	1	2	1	0	0	0	1	1	1	1	0	2	2	0	0	1	1	1	1	0	2	2	2	0	2	0	1	1	0	0	0	1	2	0	1	0	2	1
315	0	0	2	0	1	1	2	2	1	1	0	0	1	1	0	0	1	2	1	0	0	0	0	0	1	1	0	0	0	0	1	2	2	0	0	1	2	0	2	0	0	2	2	2	0	0	0	2	0
316	1	1	2	0	0	0	1	1	1	1	0	0	1	1	0	0	1	2	0	0	0	0	2	2	0	0	1	2	2	1	1	1	1	1	0	2	1	0	1	1	1	0	0	2	1	0	0	1	1
317	1	1	1	1	0	1	2	2	1	0	1	1	1	0	0	1	0	2	0	0	0	0	1	1	1	1	1	1	1	1	1	1	1	2	1	2	1	1	0	1	1	0	1	2	1	0	0	1	1
318	0	1	1	0	0	0	1	1	2	2	0	0	0	0	0	0	0	0	0	0	0	0	2	2	0	0	2	0	0	2	1	1	1	1	0	1	2	0	2	0	0	0	1	2	2	2	0	1	1
319	1	2	1	0	0	0	0	1	1	0	1	0	0	0	0	0	0	2	2	2	1	0	1	1	0	1	2	1	1	2	1	1	2	1	0	1	2	0	0	2	2	0	0	1	1	1	0	1	1
320	1	2	1	0	0	0	1	2	2	1	0	1	1	0	0	1	0	1	1	1	1	0	1	1	0	0	0	1	1	0	1	1	1	1	0	1	1	0	2	1	0	0	1	1	1	1	0	2	1
321	0	1	1	0	1	1	0	1	2	1	0	1	2	1	0	0	0	0	0	0	0	0	2	2	0	1	2	1	1	1	2	2	2	1	1	1	1	1	0	1	1	0	0	1	2	1	0	1	1
322	1	2	0	0	0	0	1	1	1	1	0	1	1	1	0	0	0	2	0	0	0	0	2	2	0	0	2	0	0	1	1	0	2	0	0	1	1	0	0	2	2	0	1	2	1	0	0	1	1
323	0	0	2	0	0	0	2	2	1	1	1	1	1	0	0	0	0	1	1	1	1	0	2	2	0	0	2	2	2	2	0	1	1	1	0	2	1	0	0	1	1	0	0	0	1	1	0	0	2
324	0	0	2	0	1	1	1	1	1	1	1	1	2	1	0	1	0	0	0	0	0	0	1	2	0	0	0	2	2	0	2	2	2	2	1	2	1	1	1	2	0	0	0	1	0	1	0	0	2
325	1	1	1	0	0	0	1	1	2	2	0	1	2	2	0	0	0	0	0	0	0	0	2	2	0	0	2	0	0	0	1	0	0	2	0	2	1	1	0	1	1	1	1	2	1	0	0	1	1
326	1	1	1	0	0	0	1	2	0	0	1	0	0	0	0	0	0	0	0	0	0	0	1	1	0	1	0	1	2	0	1	1	1	1	1	1	1	0	0	1	1	0	0	1	2	1	0	1	1
327	1	2	0	0	0	0	1	1	0	0	1	0	0	0	0	0	1	2	1	1	1	0	2	2	0	0	1	0	0	1	0	0	0	2	1	2	1	0	1	1	1	0	2	2	1	1	0	1	0
328	1	1	2	0	0	0	1	2	2	1	0	1	1	1	0	0	0	1	1	1	1	0	2	2	0	0	1	1	2	1	0	0	0	2	0	2	0	1	0	0	0	0	1	2	1	0	0	2	1
329	1	0	2	0	0	1	2	2	0	0	1	1	1	1	0	0	0	1	1	1	1	0	2	2	0	0	2	0	0	1	2	1	1	1	0	1	1	0	1	1	1	1	1	2	1	0	0	1	1
330	1	1	1	1	0	1	2	2	0	0	2	0	0	0	0	0	0	0	0	0	0	0	2	2	0	0	2	0	0	2	0	1	1	1	1	1	2	0	0	2	2	0	1	2	1	1	0	2	0
331	0	1	1	0	1	1	2	2	1	1	1	1	1	1	0	0	0	2	1	1	1	0	2	2	0	1	2	0	0	2	0	1	2	1	1	1	1	0	1	1	1	0	1	2	1	0	0	0	2
332	1	1	2	0	0	0	1	1	1	1	2	0	0	0	0	0	0	0	0	0	0	0	2	2	0	0	2	0	0	2	1	2	2	0	0	0	2	0	0	1	1	0	1	2	0	1	0	1	1
333	0	1	1	0	1	1	1	1	2	1	1	0	0	0	0	0	0	0	0	0	0	0	2	2	0	0	2	2	2	1	1	1	1	0	0	0	2	0	0	2	2	0	0	2	1	1	1	1	0
334	0	2	1	0	0	0	2	2	0	0	1	0	1	1	0	0	1	2	0	0	0	0	1	1	0	0	2	1	1	1	1	0	1	0	0	2	0	0	2	1	0	0	1	2	0	0	0	1	1
335	0	0	2	0	1	1	2	2	1	1	0	0	2	2	0	0	0	1	1	1	0	0	2	2	0	0	1	0	0	1	0	1	1	1	0	2	1	0	1	1	1	0	1	1	0	1	0	0	1
336	0	2	0	0	0	0	0	1	2	1	0	0	1	0	0	0	0	1	0	0	0	1	2	2	0	0	2	0	0	2	1	1	2	2	0	2	1	0	2	0	0	0	0	2	0	0	0	1	1
337	0	2	0	0	0	0	1	1	2	2	0	0	1	1	0	0	0	0	0	0	0	0	2	2	0	0	2	0	0	2	1	1	0	0	0	1	1	0	1	1	1	1	1	2	1	0	0	2	0
338	1	1	1	0	1	1	2	2	1	1	0	0	1	1	0	0	0	0	0	0	0	0	2	2	0	0	2	0	0	2	0	2	2	0	0	1	1	2	0	0	0	0	1	1	1	1	0	2	0
339	0	0	2	0	0	0	2	2	0	0	2	0	1	0	1	0	0	2	2	1	0	0	2	2	0	0	0	1	2	0	1	1	1	1	0	1	2	0	1	1	1	0	0	2	0	2	0	2	0
340	0	2	0	0	0	0	2	2	1	1	1	0	0	0	0	0	0	0	0	0	0	1	1	2	0	0	2	1	1	1	2	1	0	2	1	2	2	0	1	2	1	0	0	2	0	1	0	1	1
341	1	1	1	0	1	1	2	2	1	1	0	0	0	0	0	0	0	1	1	1	1	0	1	1	1	0	1	1	2	0	1	1	1	1	1	1	1	1	0	1	1	0	1	1	1	1	0	2	0
342	1	2	1	0	0	0	1	2	2	0	0	1	2	2	0	0	0	0	0	0	0	0	1	1	0	0	2	0	0	1	0	1	2	1	1	2	1	1	0	1	1	0	0	2	0	0	0	2	0
343	0	2	0	0	0	0	1	1	2	2	0	0	1	1	0	0	0	1	0	0	0	0	2	2	0	0	1	1	2	0	1	2	2	1	1	2	1	1	0	1	1	0	0	1	0	0	0	2	0
344	0	0	1	0	0	0	2	2	1	1	0	0	0	0	0	0	0	0	2	1	1	1	1	2	0	0	2	0	0	1	2	2	2	0	0	1	1	1	0	1	1	0	0	1	0	0	0	2	0
345	1	1	1	1	0	1	1	1	2	2	0	1	1	0	0	1	0	0	0	0	0	0	2	2	0	0	2	1	1	1	1	2	1	1	0	2	2	0	1	1	1	0	2	2	1	1	0	1	1
346	1	0	2	0	2	2	1	1	1	1	1	0	0	0	0	0	0	1	1	1	1	0	2	2	0	0	2	0	0	2	0	1	1	1	0	2	1	1	0	1	1	0	0	2	1	2	0	1	2
347	1	1	1	0	0	0	1	1	1	1	1	0	0	0	0	0	0	0	0	0	0	0	1	1	0	0	2	0	0	0	0	2	2	2	2	2	2	0	1	0	0	0	1	1	0	0	0	2	0
348	0	2	0	0	0	0	1	1	1	1	2	0	0	0	0	0	0	0	1	1	1	0	2	2	0	0	1	1	1	1	0	1	2	1	1	1	2	0	2	0	0	0	0	0	0	0	0	1	1
349	1	1	1	0	0	0	1	2	2	0	1	0	1	1	0	0	0	1	1	1	1	1	2	2	0	0	1	1	1	1	0	2	2	0	0	1	1	0	0	0	0	0	0	1	0	1	0	1	1
350	1	1	2	0	0	0	1	0	2	1	1	2	2	1	0	0	0	1	1	1	0	0	2	2	0	0	2	0	0	2	1	2	2	1	1	1	1	1	0	1	1	0	0	2	0	1	0	2	1
351	1	1	1	0	0	0	0	0	2	2	0	0	0	0	0	0	0	1	1	1	1	0	2	2	0	0	1	0	1	0	1	2	2	0	0	1	2	0	1	1	1	0	0	2	0	0	0	1	1
352	1	2	1	0	0	0	1	1	1	0	2	0	0	0	0	0	1	2	0	0	0	0	1	1	0	0	1	0	1	1	1	1	2	0	0	0	1	0	1	2	1	0	0	1	0	0	0	1	1
353	1	0	2	0	0	0	1	1	0	0	0	2	1	1	0	0	0	1	1	1	1	0	2	2	0	1	0	0	0	0	1	0	1	1	0	2	1	0	2	1	0	1	1	1	1	1	0	2	1
354	1	1	1	0	0	1	1	1	2	2	0	0	1	1	0	0	0	1	0	0	0	0	2	2	0	0	2	0	0	2	0	1	2	0	0	1	1	1	0	0	0	0	0	2	1	1	0	1	0
355	1	1	1	0	0	0	2	2	1	1	0	0	1	1	0	0	0	1	1	1	1	0	2	2	0	0	2	1	1	2	0	1	1	1	0	1	1	0	2	0	0	0	0	2	0	1	0	2	0
356	1	1	2	0	0	0	2	2	0	0	0	0	1	1	0	0	1	2	0	0	0	0	2	2	0	0	0	1	2	0	1	2	2	2	0	1	2	0	0	1	1	0	1	2	0	1	0	2	0
357	1	2	0	0	0	0	1	1	2	2	0	0	0	0	0	0	0	0	1	1	1	0	2	2	0	0	2	0	0	2	0	1	1	1	0	1	1	0	2	1	0	0	1	2	0	0	0	1	2
358	1	1	1	0	0	0	2	2	1	0	2	0	2	1	1	0	0	1	1	1	1	0	2	2	0	0	1	1	1	1	0	0	0	1	0	1	1	0	2	0	0	0	0	1	1	1	0	1	1
359	0	1	1	0	0	0	2	2	1	0	2	0	0	0	0	0	0	1	0	1	0	0	2	2	0	0	1	2	2	0	2	1	1	0	0	1	1	0	0	2	2	0	0	2	1	0	0	2	1
360	1	1	0	0	0	0	0	1	2	1	0	1	0	0	0	0	0	1	1	1	1	0	2	2	0	0	1	0	2	0	0	0	0	2	0	2	1	1	0	1	1	0	0	0	0	1	0	1	1
361	0	1	1	0	0	0	0	1	2	1	0	1	0	0	0	0	0	2	2	2	0	0	2	2	0	0	2	1	1	1	2	1	1	2	0	0	1	1	0	0	0	0	1	2	1	0	0	0	2
362	0	2	1	0	0	0	1	1	2	2	0	0	0	0	0	1	0	0	0	0	0	0	2	2	0	0	1	1	2	0	1	1	1	2	0	2	1	1	1	1	0	1	1	2	0	1	0	2	0
363	0	1	1	0	1	1	1	1	1	1	0	1	0	0	0	0	0	1	1	1	1	0	2	2	0	0	2	0	0	2	1	2	2	1	0	1	2	0	0	2	2	0	0	0	1	1	0	2	0
364	1	1	2	0	1	1	2	2	0	0	1	0	1	1	0	0	0	1	1	1	1	0	2	2	0	0	1	1	1	2	0	2	2	2	1	2	2	1	0	1	1	0	1	2	0	1	0	2	0
365	0	1	1	0	0	0	1	1	2	2	0	1	1	1	0	0	0	0	0	1	0	0	1	1	1	1	2	0	0	2	1	0	1	2	0	2	1	0	2	0	0	0	0	1	0	1	0	1	1
366	1	1	2	0	0	0	1	1	1	1	0	0	0	0	0	0	0	2	1	1	1	0	2	2	0	0	1	0	2	0	0	2	2	1	0	2	1	0	1	1	1	0	1	2	1	0	0	1	1
367	1	1	1	0	0	0	2	2	0	0	0	0	0	0	0	0	1	2	1	0	0	0	0	0	0	0	2	0	0	2	0	1	1	1	1	1	2	0	0	2	2	1	1	2	1	1	0	2	0
368	0	1	2	0	0	0	0	0	2	2	0	0	0	0	0	0	0	0	1	1	1	0	2	2	0	0	2	1	1	2	0	1	1	1	0	1	1	0	0	1	1	1	2	2	0	1	0	1	1
369	0	1	2	0	1	1	0	0	2	1	2	0	1	1	0	0	0	1	1	1	1	0	1	1	1	2	1	0	0	1	0	2	2	0	0	0	1	0	2	0	0	0	1	1	0	0	0	0	1
370	1	1	1	1	0	1	1	1	2	2	0	1	1	0	0	1	0	0	0	0	0	0	2	2	0	1	1	0	2	0	0	0	0	2	0	2	1	0	1	2	1	0	0	2	1	0	0	0	2
371	1	1	1	0	0	0	1	1	1	1	0	1	1	0	0	0	0	0	1	1	1	0	2	2	0	0	1	0	0	1	1	2	2	1	0	2	1	0	2	0	0	0	1	2	1	0	0	1	1
372	0	1	1	0	0	0	1	1	1	1	0	1	2	2	0	0	0	1	1	1	1	1	2	2	0	0	0	1	2	0	1	1	2	1	0	2	2	1	0	2	1	0	0	1	0	0	0	1	1
373	0	0	2	0	0	0	1	2	1	0	0	1	1	1	0	0	0	0	1	1	1	0	2	2	0	0	2	1	1	2	1	0	1	1	0	2	1	0	2	1	0	0	0	2	0	0	0	2	2
374	0	1	1	0	0	0	1	1	1	0	2	0	1	1	0	0	1	2	1	1	1	0	2	2	0	2	1	2	2	1	1	0	0	0	0	1	1	0	0	0	0	0	0	2	0	0	0	1	0
375	0	0	2	0	0	0	1	1	2	2	0	1	1	1	0	0	0	0	0	0	0	1	2	2	0	0	2	2	2	2	0	0	0	2	0	2	2	0	0	2	2	1	1	1	1	1	0	2	2
376	0	2	0	0	0	0	1	2	2	0	0	0	1	1	0	0	0	1	1	1	0	0	2	2	0	0	1	0	1	2	0	1	1	1	0	1	2	0	1	1	1	0	0	2	0	1	0	0	2
377	0	2	0	0	0	0	1	1	1	1	1	0	1	1	0	0	0	0	0	0	0	0	1	1	1	1	2	2	2	2	0	2	2	0	0	0	1	0	0	0	0	1	1	1	1	1	0	2	1
378	0	2	0	0	0	0	2	2	0	0	1	0	0	0	0	0	0	1	0	0	0	0	1	1	0	0	1	0	0	1	1	1	1	1	1	1	1	0	0	1	1	0	1	2	1	0	0	1	1
379	1	1	2	0	0	0	2	2	2	1	1	0	0	0	0	0	0	0	0	0	0	0	1	1	1	1	1	1	1	1	0	1	1	1	1	1	1	1	1	1	1	0	0	2	1	1	0	2	0
380	1	1	1	1	0	1	1	2	1	0	0	0	0	0	0	0	0	2	0	0	0	0	2	2	0	0	2	0	0	1	1	1	1	1	0	1	1	0	1	2	1	0	1	2	1	0	0	1	1
381	0	2	0	0	0	0	2	2	0	0	0	0	0	0	0	0	1	2	1	1	0	0	1	1	1	1	0	0	1	0	1	2	2	1	1	2	2	0	1	1	1	0	0	0	0	0	0	1	1
382	0	1	2	0	0	0	1	1	0	0	0	0	1	1	0	0	0	0	0	1	0	0	2	2	0	1	2	2	2	2	0	0	0	1	0	1	0	1	0	0	0	0	0	0	0	1	0	2	1
383	1	2	0	0	0	0	1	2	1	0	0	0	1	1	0	0	1	1	1	1	1	0	2	2	0	0	2	0	0	2	1	2	2	1	0	2	1	0	1	2	1	0	0	1	2	1	0	0	1
384	1	1	2	0	0	0	1	1	1	0	2	0	0	0	0	0	1	2	0	0	0	0	2	2	0	0	1	0	1	1	1	1	1	2	0	2	0	0	2	0	0	0	0	1	0	1	0	2	1
385	0	0	2	0	1	1	1	1	0	0	1	0	0	0	0	1	0	0	0	0	0	1	2	2	0	0	1	0	0	1	0	1	2	0	0	1	2	1	0	0	0	0	0	1	0	0	0	0	2
386	0	1	2	0	0	0	1	1	1	1	0	0	0	0	0	0	0	1	1	1	1	0	2	2	0	0	1	1	1	2	0	1	1	2	1	2	2	0	0	2	2	0	0	2	0	1	0	1	1
387	1	0	2	0	0	0	0	0	2	2	0	1	2	1	0	1	0	0	0	0	0	0	2	2	0	0	2	0	0	2	0	0	1	1	0	2	1	0	1	2	1	1	1	2	0	0	0	1	1
388	0	1	2	0	1	1	1	1	1	1	1	0	0	0	0	0	0	2	1	0	0	0	2	2	0	0	2	0	0	2	1	2	2	2	2	2	2	0	1	1	1	0	0	1	1	2	0	1	1
389	1	0	2	0	0	0	0	1	1	1	1	0	1	1	0	0	0	0	0	0	0	0	2	2	0	0	2	0	0	2	0	2	2	0	0	0	1	0	1	1	1	0	1	1	1	2	0	0	2
390	1	1	1	0	1	1	0	0	2	1	1	1	2	1	0	0	1	2	1	0	0	0	1	1	1	1	1	0	1	1	0	0	0	2	2	2	1	0	0	1	1	1	1	2	1	0	0	1	1
391	0	2	1	0	0	0	1	2	2	1	0	0	0	0	0	0	0	2	1	1	1	0	2	2	0	0	1	2	2	1	2	1	2	2	2	2	1	2	0	0	0	0	1	2	0	1	0	1	1
392	1	2	1	0	0	0	1	1	1	1	1	0	1	1	0	0	0	0	1	2	1	0	1	1	1	1	2	0	0	2	0	1	1	1	0	1	2	0	1	1	1	0	1	1	1	2	0	1	1
393	1	1	2	0	1	1	1	1	1	1	0	0	1	1	0	0	0	1	0	0	0	0	2	2	0	0	1	0	1	1	1	1	1	2	1	2	1	1	1	1	1	0	1	2	1	0	0	2	0
394	1	0	2	0	0	0	1	1	1	1	1	0	0	0	0	0	0	0	0	0	0	0	0	1	0	0	1	2	2	1	1	1	1	0	0	0	1	0	1	1	1	0	0	1	0	1	1	2	0
395	1	2	1	0	0	0	2	2	2	1	0	1	2	2	0	0	0	2	2	2	1	0	1	1	1	0	0	0	1	0	1	1	2	1	0	2	2	0	2	0	0	0	1	2	1	0	0	2	0
396	0	1	2	0	1	1	1	1	1	1	0	0	1	1	0	0	0	1	1	1	1	0	2	2	0	0	2	0	0	2	1	0	0	1	1	2	1	0	2	0	0	0	0	2	0	1	0	2	0
397	1	0	2	0	1	1	2	2	1	1	0	0	1	1	0	0	1	1	0	1	1	0	2	2	0	0	1	0	0	1	0	2	2	0	0	1	1	0	0	1	0	0	0	1	0	0	0	2	0
398	1	1	2	0	0	0	2	2	1	1	1	0	0	0	0	0	0	2	1	1	1	0	1	2	0	0	1	1	2	1	0	1	0	0	0	2	2	0	1	1	1	0	1	1	1	0	0	2	1
399	1	2	2	0	0	0	0	0	2	2	0	0	0	0	0	0	0	1	1	1	1	0	2	2	0	0	2	1	1	0	2	1	1	1	0	2	2	0	2	0	0	0	0	0	0	1	0	2	0
400	1	1	2	0	0	0	2	2	0	0	1	1	2	1	0	0	0	1	1	1	0	0	2	2	0	0	2	0	0	2	1	1	0	0	0	1	1	1	1	1	0	0	0	1	0	0	0	0	2
401	1	1	1	0	1	1	2	2	0	0	0	2	2	1	0	1	0	0	0	0	0	0	1	1	0	0	2	0	1	1	0	2	2	0	0	1	1	1	0	0	0	1	1	2	1	0	0	2	0
402	0	1	1	0	0	0	2	2	1	1	0	0	2	1	0	0	0	0	0	0	0	0	2	2	0	0	2	0	0	2	0	2	2	0	0	0	1	1	0	1	1	1	1	1	1	0	0	0	2
403	0	1	1	0	1	1	1	1	1	1	0	0	0	0	0	0	0	1	0	0	0	0	1	1	1	1	1	0	1	0	1	2	2	0	0	1	1	1	0	1	1	0	0	0	1	0	0	2	0
404	0	2	2	0	0	0	0	1	2	1	0	0	1	1	0	0	0	0	0	0	0	0	2	2	0	0	1	0	0	1	0	0	0	2	0	2	2	0	1	2	1	0	1	1	1	1	0	1	0
405	1	1	1	0	0	0	1	1	1	1	0	0	0	0	0	0	0	2	1	0	0	1	2	2	0	0	2	0	0	2	2	1	1	1	0	2	1	0	1	1	1	1	1	1	1	1	0	2	0
406	1	2	0	0	0	0	2	2	1	1	0	0	1	0	0	0	0	1	1	0	0	0	2	2	0	0	1	0	1	1	1	2	2	0	0	1	2	1	0	2	1	0	0	2	0	1	0	1	1
407	1	1	1	0	1	1	2	2	1	1	0	1	2	1	0	1	1	2	0	0	0	0	1	1	1	2	1	2	2	1	1	0	0	2	0	2	1	0	1	1	1	0	0	2	0	2	0	2	0
408	1	2	0	0	0	0	1	1	2	1	0	0	0	0	0	1	0	2	2	2	0	0	2	2	0	0	1	1	2	0	1	1	1	1	0	1	1	0	1	1	1	0	1	2	1	1	0	1	1
409	1	0	2	0	0	0	1	1	1	1	0	0	0	0	0	0	0	0	0	0	0	0	2	2	0	0	0	1	1	1	1	0	1	2	0	2	1	1	1	1	1	1	1	2	1	0	0	2	0
410	1	2	1	0	0	0	2	2	0	0	0	1	1	0	0	0	0	1	0	0	0	0	1	1	0	0	0	1	2	0	1	1	1	1	0	1	1	0	0	2	2	0	1	2	1	0	0	1	1
411	0	0	2	0	0	0	2	2	2	1	1	1	1	0	0	1	0	2	1	1	1	0	2	2	0	2	2	1	1	2	0	1	2	2	0	2	1	0	2	0	0	1	1	2	1	0	0	1	1
412	0	1	1	0	0	0	2	2	0	0	2	1	2	2	0	0	0	1	1	1	1	0	2	2	0	0	2	0	0	2	1	1	1	1	1	2	2	0	2	0	0	0	0	2	0	1	0	1	1
413	0	0	2	0	2	2	1	1	1	1	0	1	2	1	0	0	0	1	1	1	1	0	2	2	0	0	2	1	1	2	0	0	0	1	1	2	1	0	0	1	1	0	1	2	1	0	0	1	1
414	1	2	1	0	1	1	1	1	1	1	1	1	2	2	0	0	0	0	0	0	0	0	2	2	0	0	1	1	1	1	2	1	1	1	0	1	0	0	2	0	0	1	1	2	1	0	0	2	1
415	0	0	2	0	0	0	1	1	1	1	1	0	1	1	0	0	0	0	0	0	0	0	2	2	0	0	2	1	1	1	1	2	2	1	1	2	0	0	1	1	0	1	2	2	0	1	0	1	0
416	0	0	1	0	0	0	1	1	2	2	0	0	1	1	0	0	1	1	0	1	1	1	1	2	0	0	1	0	0	1	0	1	1	1	0	1	1	0	1	1	1	0	2	2	1	1	0	2	0
417	1	2	1	0	0	0	2	2	1	1	1	1	1	0	0	0	0	2	1	0	0	0	2	2	0	0	2	1	1	2	0	0	0	2	0	2	1	0	0	2	2	0	1	2	0	1	0	0	2
418	1	1	2	0	0	0	2	2	1	1	1	0	1	1	0	0	0	2	2	1	0	0	2	2	0	0	1	1	2	0	1	2	2	0	0	2	1	0	1	1	1	0	1	1	1	1	0	0	2
419	1	2	0	0	0	0	1	2	1	0	1	0	0	0	0	0	0	1	1	1	1	0	2	2	0	0	0	1	1	0	1	0	0	2	0	2	2	0	0	1	1	0	0	1	0	0	0	2	1
420	1	1	1	0	0	0	2	2	1	1	0	0	0	0	0	0	0	1	1	1	1	1	2	2	0	0	1	1	1	1	1	2	2	2	1	2	1	0	1	1	1	0	1	2	1	2	0	1	1
421	1	0	2	0	2	2	0	0	2	2	0	0	1	1	0	0	0	1	2	2	1	1	2	2	0	0	1	0	1	1	0	1	1	2	0	0	1	0	1	2	1	0	0	2	0	1	0	1	1
422	0	1	1	0	0	0	1	2	1	0	0	1	2	1	0	0	0	0	0	0	0	0	1	1	0	0	1	1	1	1	0	0	0	2	0	2	1	0	0	1	1	0	0	1	0	0	0	1	1
423	1	2	1	0	0	0	2	2	1	1	0	0	1	1	0	0	0	2	0	0	0	0	1	1	0	0	1	0	0	1	1	0	1	2	0	2	1	0	0	2	2	0	0	0	0	0	0	1	1
424	0	2	1	0	0	0	2	2	0	0	2	1	1	0	0	0	0	1	1	1	1	0	1	2	0	0	2	0	0	2	1	2	2	0	0	0	1	0	2	0	0	0	1	2	1	0	0	2	0
425	1	2	0	0	0	0	1	1	2	1	0	0	0	0	0	0	1	0	1	1	1	0	2	2	0	0	2	0	0	2	0	2	2	2	0	2	1	0	2	0	0	1	1	2	1	0	0	2	0
426	0	1	2	0	0	0	1	1	1	1	1	0	0	0	0	0	0	0	1	1	1	0	2	2	0	1	1	2	2	1	1	2	2	0	0	1	2	1	0	2	1	0	0	1	0	0	0	0	1
427	1	0	1	0	0	0	1	2	2	1	0	0	1	1	0	0	0	1	0	0	0	0	2	2	0	0	1	1	1	1	1	0	1	2	0	2	1	0	1	1	1	0	0	1	0	1	0	1	1
428	0	2	0	0	1	1	1	1	2	2	0	0	0	0	0	0	0	0	0	0	0	1	0	1	1	1	2	0	0	2	0	1	1	2	0	2	1	0	1	1	1	0	0	1	0	0	0	0	1
429	1	2	0	0	0	0	0	0	2	2	0	0	1	0	0	0	0	0	0	0	0	0	0	1	1	1	1	0	1	1	0	1	1	1	0	1	2	0	0	2	2	1	1	2	1	0	0	2	0
430	0	1	1	0	0	0	0	0	1	1	0	1	1	1	0	0	0	0	0	0	0	0	2	2	0	0	2	1	1	2	1	0	0	2	0	2	2	0	1	1	1	0	0	0	1	0	0	0	2
431	1	2	1	0	0	0	1	1	2	2	1	0	1	1	0	0	0	1	1	1	1	0	1	1	0	0	2	0	0	1	2	0	1	2	0	2	2	0	2	0	0	0	0	1	0	0	0	1	1
432	0	2	0	0	0	0	1	1	2	2	0	1	1	0	0	1	0	0	0	0	0	0	1	2	0	0	1	1	1	1	2	0	1	1	0	2	2	0	0	2	2	0	1	2	1	1	0	2	0
433	1	0	1	0	0	0	1	1	1	1	0	0	1	0	0	0	0	0	1	1	1	0	2	2	0	1	1	1	1	1	1	1	2	0	0	1	2	0	0	2	2	0	0	2	0	2	0	2	1
434	1	1	2	0	0	0	0	1	2	1	0	1	2	2	0	0	0	1	2	1	1	0	2	2	0	0	0	2	2	1	2	2	2	2	0	2	2	0	0	2	2	0	0	1	0	0	0	1	1
435	0	2	0	0	0	0	1	1	2	2	0	1	1	1	0	0	0	0	1	1	1	1	2	2	0	0	1	1	1	1	2	0	1	2	1	2	2	0	2	0	0	1	1	2	1	0	0	1	1
436	1	0	2	0	1	1	1	1	0	0	1	0	0	0	0	0	0	0	1	1	1	0	2	2	0	0	1	0	1	2	0	2	2	0	0	1	1	1	0	2	1	0	1	2	1	1	0	2	2
437	1	1	1	0	1	1	1	1	1	1	1	0	1	1	0	0	0	1	0	0	0	1	2	2	0	0	2	0	0	1	0	2	2	1	0	2	2	0	1	1	1	0	0	0	0	0	0	1	1
438	0	2	0	0	0	0	2	2	0	0	2	1	1	0	0	1	0	0	0	0	0	1	2	2	0	0	2	0	0	2	1	2	2	1	0	1	1	0	2	1	0	0	1	1	1	1	0	2	0
439	1	0	2	0	0	0	0	0	2	2	0	1	1	0	0	1	0	1	0	0	0	0	1	1	0	0	2	1	1	1	1	0	0	2	0	2	1	0	0	1	1	0	1	2	1	0	0	2	0
440	0	1	1	1	0	1	0	1	2	1	1	0	0	0	0	0	0	0	0	0	0	0	1	1	0	0	1	2	2	2	0	0	0	2	1	2	2	0	0	1	1	0	0	2	0	1	1	1	1
441	0	2	0	0	0	0	0	1	2	0	1	0	1	1	0	0	0	0	0	0	0	0	2	2	0	0	2	0	0	2	0	2	2	1	1	1	2	0	1	1	1	0	0	1	0	1	0	2	0
442	0	1	2	0	0	0	2	2	1	1	0	1	1	0	0	1	0	0	0	0	0	0	1	1	0	0	1	2	2	0	2	2	2	0	0	0	1	0	1	0	0	1	1	1	1	1	0	2	0
443	1	2	1	0	0	0	1	1	1	0	2	0	0	0	0	0	0	0	0	0	0	0	2	2	0	1	2	0	0	2	0	0	0	2	0	1	1	0	0	1	1	2	2	2	0	0	0	1	1
444	0	1	1	0	0	0	1	2	1	0	1	1	0	0	0	0	0	1	2	2	2	0	0	1	1	1	1	0	1	1	0	2	2	2	0	2	2	0	0	2	2	0	0	1	0	1	0	1	1
445	0	0	2	0	1	1	2	2	1	1	0	0	0	0	0	0	0	0	0	0	0	0	0	0	1	1	1	1	1	1	2	1	1	1	0	1	1	1	0	1	1	0	0	1	0	1	0	2	0
446	0	1	1	0	0	0	1	1	1	1	1	1	2	2	0	0	0	0	0	0	0	0	1	1	1	1	1	0	1	2	0	1	1	1	1	1	1	0	1	2	2	0	1	2	1	0	0	1	1
447	0	0	2	0	0	0	1	1	1	1	0	0	1	1	0	0	0	1	1	1	1	0	1	1	0	0	1	1	2	1	0	2	2	1	1	2	0	0	1	0	0	0	1	2	0	0	0	1	1
448	1	1	1	0	0	0	1	2	2	1	0	0	0	0	0	0	0	0	0	0	0	0	2	2	0	0	1	2	2	0	2	1	1	2	0	2	0	0	1	1	1	0	1	1	1	2	1	1	1
449	0	2	0	0	0	0	0	2	2	0	1	0	1	1	0	0	0	0	0	0	0	0	2	2	0	0	0	0	0	0	1	1	2	1	0	2	1	1	0	2	2	1	1	2	0	0	0	1	0
450	1	1	2	0	0	0	1	1	2	2	0	0	0	0	0	0	0	1	1	1	1	0	1	1	0	1	1	1	2	0	1	1	1	1	0	1	1	0	1	0	0	0	0	1	1	0	0	1	2
451	0	2	1	0	0	0	2	2	1	1	1	1	2	1	0	1	0	0	0	0	0	0	1	1	0	0	2	0	0	2	0	0	1	2	1	2	1	0	2	0	0	1	2	2	0	1	0	2	0
452	1	1	1	0	0	0	1	2	1	0	0	0	0	0	0	0	0	1	1	1	1	0	2	2	0	0	1	0	0	0	1	0	2	0	0	2	1	0	2	0	0	0	0	0	0	0	0	0	2
453	1	1	1	0	0	0	1	1	1	1	0	1	1	1	0	0	0	0	0	0	0	0	2	2	0	0	2	0	0	1	1	1	1	2	1	2	0	1	0	1	1	0	0	2	0	0	0	2	0
454	0	2	0	0	0	0	1	2	1	0	1	2	1	1	0	0	0	0	1	2	1	0	2	2	0	0	0	2	2	1	2	1	1	1	1	1	2	0	0	1	1	0	1	2	1	1	0	0	1
455	0	0	2	0	0	0	0	0	2	1	1	0	2	2	0	0	0	1	0	0	0	0	2	2	0	1	1	0	1	1	0	2	2	0	0	0	1	0	1	1	1	0	0	1	0	1	0	1	1
456	0	1	1	1	0	1	2	2	1	1	1	1	2	1	0	0	0	1	1	1	0	0	2	2	0	1	2	2	2	1	1	1	1	0	0	0	2	0	1	1	1	0	1	2	1	0	0	1	1
457	0	1	2	0	0	0	2	2	1	1	1	0	0	0	0	0	0	0	0	0	0	0	1	1	0	0	1	0	0	1	0	2	2	1	1	1	2	0	1	1	1	0	0	0	2	0	0	1	1
458	1	2	1	0	0	0	0	1	2	0	1	0	0	0	0	0	0	0	0	0	0	0	1	1	0	1	2	1	1	1	1	0	1	1	0	1	2	0	1	1	1	1	1	2	0	0	0	0	2
459	0	0	2	0	1	1	1	1	2	2	0	0	1	1	0	0	0	2	2	2	0	0	2	2	0	0	1	0	1	1	0	1	1	1	0	2	0	0	1	1	1	0	0	2	0	0	0	1	1
460	0	2	0	0	0	0	2	2	1	1	0	0	1	1	0	0	0	0	0	0	0	0	0	1	1	1	0	1	2	0	1	1	1	1	0	1	1	0	1	2	1	0	0	0	0	1	0	2	0
461	1	1	1	0	0	0	1	2	0	0	1	1	2	2	0	0	0	1	0	0	0	0	2	2	0	0	2	1	1	1	2	1	2	1	0	1	1	1	1	1	0	0	0	1	0	0	0	0	2
462	1	1	2	0	0	0	2	2	1	1	1	0	0	0	0	0	0	2	1	1	1	0	2	2	0	0	1	0	1	1	0	1	1	0	0	1	2	0	0	2	2	0	0	2	0	1	0	2	0
463	1	1	1	0	0	0	1	1	2	2	0	1	1	0	0	1	0	0	1	1	1	0	2	2	0	0	1	2	2	1	2	2	2	0	0	1	1	0	2	0	0	0	0	1	1	0	0	2	1
464	0	0	2	0	0	0	1	1	2	2	0	0	1	1	0	0	0	2	2	1	0	0	1	1	1	1	0	0	1	0	1	1	1	1	0	2	1	0	2	1	0	0	0	1	0	1	0	1	1
465	0	1	1	0	0	0	1	1	2	2	0	0	0	0	0	0	0	2	1	1	1	1	0	1	1	1	0	0	1	0	0	2	2	1	0	2	1	0	1	1	1	0	0	2	0	1	0	1	1
466	0	2	1	0	0	0	2	2	0	0	0	1	1	0	0	1	0	0	0	0	0	0	2	2	0	0	2	0	0	1	1	1	1	1	0	2	1	1	0	1	1	0	0	1	0	1	0	2	1
467	1	1	1	0	0	0	2	2	0	0	1	0	1	0	1	0	0	1	1	1	1	0	2	2	0	0	2	0	0	2	0	2	1	2	1	2	1	0	1	1	1	0	0	0	0	0	1	0	1
468	0	1	1	0	1	1	2	2	0	0	2	1	1	0	0	0	0	1	1	0	0	0	1	1	0	0	1	0	1	1	0	1	1	1	0	1	1	1	1	1	0	1	1	1	1	1	0	2	0
469	0	0	2	0	0	1	1	2	2	1	0	0	1	1	0	0	0	1	0	0	0	0	2	2	0	0	1	1	0	1	2	0	2	1	0	2	1	0	0	1	1	0	0	1	0	1	0	1	1
470	0	1	2	0	0	0	1	2	1	0	0	0	1	1	0	0	0	0	0	0	0	0	2	2	0	0	2	0	0	2	0	1	1	1	0	1	1	0	1	2	1	0	0	1	0	0	1	0	1
471	1	2	0	0	0	0	2	2	1	0	1	0	1	1	0	0	0	2	2	2	0	0	0	1	0	0	1	0	1	1	1	2	2	0	0	1	2	0	0	2	2	0	1	2	2	2	0	2	0
472	0	1	2	0	0	0	1	1	2	2	0	0	0	0	0	0	0	1	0	0	0	1	2	2	0	0	0	0	1	0	0	1	2	2	2	2	2	0	0	2	2	0	1	1	0	1	0	1	1
473	0	0	2	0	1	1	1	1	1	1	0	0	1	1	0	0	0	1	1	1	1	0	2	2	0	0	1	1	1	1	1	1	1	1	0	1	1	1	1	0	0	0	1	1	1	2	0	0	2
474	0	2	0	0	0	0	1	2	1	0	1	0	0	0	0	0	0	1	0	0	0	1	2	2	0	0	0	1	1	0	1	0	1	1	0	1	0	0	1	0	0	0	1	1	1	0	0	0	2
475	0	1	1	0	0	0	1	1	1	1	0	0	1	1	0	0	0	1	0	1	0	0	1	2	0	0	2	0	0	1	2	1	2	1	0	1	1	0	1	1	1	1	2	2	1	0	0	0	2
476	0	1	1	0	0	0	1	1	1	1	1	1	1	0	0	1	0	0	0	0	0	1	0	1	1	1	1	1	1	1	1	2	2	0	0	1	1	0	0	1	1	0	1	1	1	1	0	1	1
477	0	1	2	0	0	0	1	1	1	1	1	1	1	0	0	1	0	1	0	0	0	0	2	2	0	0	1	0	0	1	1	1	1	0	0	0	1	1	0	0	0	0	1	2	0	1	0	1	1
478	1	2	1	0	0	0	2	2	1	1	1	1	2	0	0	1	0	1	0	0	0	1	2	2	0	0	2	1	1	2	0	2	2	1	1	2	2	0	1	1	1	0	0	2	0	1	0	1	1
479	1	1	1	0	0	0	1	1	2	1	0	1	1	0	0	1	0	1	1	1	0	0	2	2	0	1	2	0	0	2	1	1	1	2	0	2	1	0	0	1	1	0	0	0	0	1	0	0	1
480	0	0	2	0	0	0	2	2	0	0	0	1	1	1	0	0	0	1	1	1	1	0	0	0	0	0	2	2	1	1	1	0	0	2	1	2	1	0	2	1	0	0	0	0	0	0	0	0	2
481	0	2	1	0	0	0	2	2	1	1	0	0	1	1	0	0	0	1	1	1	1	0	1	1	0	0	1	0	0	1	2	1	2	1	1	1	1	0	1	1	1	0	0	2	1	0	0	0	2
482	1	2	1	0	0	0	1	1	2	1	0	2	2	1	0	0	0	2	2	1	0	0	2	2	0	0	2	1	1	2	1	2	2	0	0	1	1	0	1	1	1	0	0	2	0	0	0	0	2
483	0	1	1	0	0	0	0	1	1	0	0	0	0	0	0	0	0	1	1	0	0	1	0	1	1	1	1	0	0	1	1	1	2	2	2	2	1	0	1	1	1	0	1	2	1	0	0	2	0
484	0	2	1	0	0	0	1	2	1	0	1	0	1	2	0	0	0	1	1	0	0	0	1	1	1	1	2	0	0	2	1	2	2	1	0	2	1	0	0	1	1	0	0	2	0	0	0	2	0
485	0	2	0	0	0	0	1	1	1	1	1	0	0	0	0	0	0	1	1	0	0	0	1	2	0	0	0	2	2	0	2	1	2	1	0	2	0	1	1	0	0	0	1	2	0	1	0	2	0
486	0	1	1	0	0	0	0	0	2	2	0	0	0	0	0	0	0	1	1	2	1	0	2	2	0	0	1	1	1	1	1	1	2	0	0	1	1	1	0	0	0	1	1	2	0	0	0	1	1
487	1	2	0	0	0	0	2	2	1	1	0	0	0	0	0	0	0	1	0	0	0	0	2	2	0	0	2	1	1	1	2	1	1	2	1	2	2	1	0	2	1	1	1	1	0	1	0	1	1
488	0	2	0	0	1	1	1	2	1	0	0	0	1	0	0	0	1	1	0	0	0	0	0	1	0	0	0	1	1	0	1	2	2	1	1	2	1	0	0	1	1	0	0	1	0	0	0	2	0
489	1	1	1	0	0	0	1	1	2	2	0	1	2	1	0	0	0	0	1	1	1	0	0	1	0	0	0	0	1	1	0	2	2	0	0	1	0	1	1	0	0	0	0	1	0	1	0	2	0
490	0	0	2	0	0	1	1	2	1	0	1	0	0	0	0	0	0	1	0	1	0	0	2	2	0	0	2	0	1	0	1	1	1	1	0	2	2	0	0	1	1	0	1	2	0	0	0	1	1
491	1	2	0	0	0	0	0	0	2	2	0	0	1	1	0	0	0	2	2	2	1	0	2	2	0	1	1	0	1	1	0	2	2	0	0	0	1	1	0	0	0	0	1	1	1	0	1	2	0
492	1	1	1	0	0	0	1	1	2	1	1	0	0	0	0	0	0	0	0	0	0	0	1	1	1	1	2	0	0	2	1	1	1	1	1	1	0	0	2	1	0	1	2	2	0	1	0	0	2
493	0	1	1	0	0	0	1	2	1	0	0	1	1	1	0	0	0	0	0	0	0	0	2	2	0	0	0	0	1	1	0	1	2	1	0	1	2	0	0	1	1	0	0	2	1	1	0	0	2
494	0	0	2	0	2	2	2	2	1	1	1	1	1	0	1	0	0	0	0	0	0	0	2	2	0	0	2	0	0	2	1	2	2	0	0	0	0	1	0	0	0	2	2	2	0	0	0	2	0
495	1	1	1	0	0	0	1	1	1	1	1	0	1	1	0	0	0	0	0	0	0	0	2	2	0	0	1	1	2	1	0	1	1	2	1	2	2	0	0	1	1	0	1	2	1	0	0	1	1
496	0	0	2	0	1	1	1	1	1	1	1	1	2	1	0	0	0	1	2	1	1	0	2	2	0	0	1	0	0	1	1	2	2	2	1	2	1	0	1	2	1	0	0	1	0	1	0	0	1
497	0	1	1	0	0	0	0	0	2	1	2	1	2	1	0	0	0	2	2	1	0	0	1	1	0	0	2	0	0	2	2	2	2	1	0	0	1	0	0	2	2	0	0	2	0	1	0	2	1
498	1	1	1	0	1	1	1	1	1	1	1	1	2	1	1	0	0	2	0	1	0	0	2	2	0	0	1	2	2	1	1	1	1	1	0	1	1	0	0	1	1	0	0	0	0	0	0	0	2
499	1	0	2	0	1	1	2	2	0	0	0	1	1	0	0	1	0	1	1	0	0	0	1	1	0	1	2	0	0	1	1	1	1	2	1	2	2	0	1	1	1	0	0	1	0	0	0	1	1
500	0	1	2	0	0	0	2	2	1	0	2	0	1	1	0	0	0	1	1	1	1	0	1	2	0	0	1	0	0	1	1	1	1	1	0	2	2	0	0	2	1	1	1	2	0	1	0	0	2
501	0	1	1	0	0	0	1	2	1	0	0	1	2	0	0	1	0	2	1	1	1	0	2	2	0	0	2	1	1	1	1	2	2	1	0	1	1	2	0	0	0	0	1	2	1	2	0	2	0
502	0	0	2	0	0	0	1	2	2	0	0	0	1	1	0	0	1	1	1	1	1	0	2	2	0	0	2	0	0	1	1	1	1	0	0	1	2	0	2	0	0	1	2	2	0	1	0	1	1
503	0	0	1	0	0	0	2	2	0	0	0	1	1	0	0	1	0	1	1	1	1	0	2	2	0	0	1	1	1	1	1	1	1	0	0	1	2	0	1	1	1	0	0	2	0	1	0	0	2
504	1	1	1	0	0	0	0	0	1	1	0	0	2	1	0	0	0	2	1	1	1	0	2	2	0	0	2	0	0	2	0	1	2	2	2	2	1	0	2	0	0	1	1	2	1	0	0	2	0
505	1	1	1	0	1	1	2	2	1	1	1	0	0	0	0	0	0	0	1	1	1	0	2	2	0	0	2	0	0	0	1	0	1	2	0	2	1	1	1	1	0	0	0	1	0	1	0	2	0
506	0	2	1	0	0	0	1	1	2	2	0	1	0	0	0	0	0	1	1	1	1	0	2	2	0	0	1	0	0	1	0	2	2	1	1	2	1	0	0	1	1	0	1	2	0	1	0	1	1
507	1	2	1	0	0	0	2	2	2	1	0	0	0	0	0	0	0	1	1	1	0	0	1	1	0	1	1	0	1	1	1	1	1	1	0	1	1	1	0	0	0	0	0	2	0	1	0	0	2
508	0	2	1	0	0	0	2	2	0	0	1	0	0	0	0	0	0	0	1	1	1	0	2	2	0	1	1	0	1	0	1	2	2	1	0	0	2	1	0	2	1	0	0	1	0	1	0	2	0
509	1	2	0	0	0	0	1	1	2	2	0	1	1	0	0	1	0	1	1	0	0	0	2	2	0	0	1	1	1	1	1	0	0	2	2	2	1	0	2	0	0	1	1	2	0	0	0	2	0
510	1	0	2	0	1	1	2	2	1	1	0	0	2	1	1	0	0	0	0	0	0	0	2	2	0	1	2	0	0	2	1	1	1	1	0	1	0	0	2	1	0	0	1	2	0	0	0	1	1
511	0	2	0	0	0	0	0	0	2	2	0	1	1	0	0	1	0	0	0	0	0	0	2	2	0	0	0	0	1	1	0	2	2	0	0	0	2	0	2	1	1	2	2	2	0	0	0	2	0
512	1	1	1	0	0	0	1	1	2	2	0	0	0	0	0	0	0	0	1	0	0	0	2	2	0	0	2	1	1	1	2	2	2	2	1	2	2	0	1	1	1	1	1	2	1	0	0	1	1
513	0	1	1	0	0	0	1	1	1	1	1	0	0	0	0	0	0	1	1	1	1	0	2	2	0	0	1	0	0	1	0	1	1	2	1	2	2	0	2	0	0	1	1	1	1	1	0	1	1
514	1	0	2	0	2	2	2	2	1	0	2	0	1	1	0	0	0	0	0	0	0	0	1	1	1	1	1	2	2	1	1	1	1	0	0	1	1	0	1	1	1	0	1	2	1	0	0	0	2
515	0	2	1	0	0	0	2	2	1	1	1	0	1	1	0	0	0	1	1	1	0	0	1	1	0	0	2	0	0	2	0	1	2	0	0	1	2	0	0	1	1	0	0	0	1	1	0	1	2
516	0	2	1	0	0	0	0	1	2	0	1	1	1	0	0	1	0	0	1	1	1	0	0	1	0	0	1	0	0	1	2	1	2	2	2	2	2	1	0	1	1	0	0	2	0	0	0	2	0
517	1	2	1	0	0	0	0	0	2	2	0	0	0	0	0	0	0	0	0	0	0	0	0	0	1	1	0	1	1	0	1	2	1	1	0	2	1	0	0	2	2	0	0	2	1	1	0	1	0
518	0	1	1	0	0	0	2	2	0	0	0	0	1	1	0	0	0	0	0	0	0	0	2	2	0	0	0	1	1	1	1	1	1	2	0	2	2	1	0	1	1	1	1	1	1	0	0	2	0
519	1	2	0	0	0	0	0	0	2	2	0	1	2	2	0	0	0	1	1	1	1	0	1	2	0	0	1	0	2	0	0	0	0	1	1	2	0	1	1	0	0	0	1	1	1	1	0	2	0
520	1	1	1	0	0	0	2	2	1	1	0	0	0	0	0	0	0	0	0	0	0	0	2	2	0	0	1	0	1	1	0	1	1	2	1	1	1	1	0	0	0	0	0	2	0	2	0	0	2
521	1	0	2	0	1	1	2	2	1	0	2	0	0	0	0	0	0	0	1	2	1	0	0	1	1	1	1	0	0	1	0	2	2	1	1	2	0	0	1	1	1	0	0	1	0	1	0	1	1
522	0	1	1	0	0	0	1	1	1	1	0	0	0	0	0	0	0	1	1	1	1	0	2	2	0	0	1	0	0	1	2	0	1	2	0	2	1	1	1	1	1	0	0	1	0	0	0	1	1
523	1	0	2	0	2	2	1	1	2	1	1	0	0	0	0	0	0	0	0	0	0	0	2	2	0	0	1	1	0	1	1	1	1	1	0	1	2	1	0	2	1	0	0	0	2	0	0	1	1
524	1	1	2	0	0	0	1	1	2	2	0	0	0	0	0	0	0	2	1	1	0	0	1	1	1	1	1	0	2	0	0	0	0	2	0	2	0	0	1	1	1	1	2	2	0	1	0	1	1
525	0	1	2	0	1	1	2	2	1	1	0	0	0	0	0	0	0	0	0	0	0	0	2	2	0	0	1	1	0	1	1	1	1	1	0	1	0	1	0	0	0	0	1	1	1	2	0	2	0
526	0	1	2	0	0	0	1	2	2	1	0	0	0	0	0	0	0	1	2	2	2	0	0	0	1	1	1	1	1	1	0	0	1	2	0	2	0	0	1	1	0	0	1	1	1	0	1	0	1
527	0	1	2	0	0	0	2	2	1	1	1	0	1	1	0	0	1	1	1	1	1	0	2	2	0	0	1	1	1	1	2	2	2	2	0	2	1	0	0	0	0	0	0	2	0	1	0	1	1
528	0	1	1	0	0	0	1	1	1	1	2	0	0	0	0	0	0	0	0	1	1	0	1	1	0	0	1	0	0	1	1	2	2	0	0	1	1	0	2	1	0	0	1	2	0	1	0	2	2
529	1	1	1	0	0	0	1	1	2	2	0	2	2	1	0	0	0	0	1	1	1	0	2	2	0	0	1	0	0	1	2	1	1	1	0	2	0	0	2	0	0	1	2	2	0	1	0	1	1
530	1	1	1	0	1	1	0	1	2	0	1	1	0	0	0	0	1	2	1	1	1	0	2	2	0	0	2	0	1	0	1	1	1	1	0	1	2	0	1	1	1	0	1	1	1	1	0	2	1
531	1	1	1	0	0	0	0	0	2	2	0	0	0	0	0	0	0	1	1	1	1	0	0	1	0	0	0	1	2	0	1	1	0	0	0	2	1	1	0	1	1	1	2	2	1	0	0	2	0
532	0	1	2	0	0	0	1	1	1	1	0	0	0	0	0	0	0	0	0	0	0	0	2	2	0	1	2	0	0	2	0	2	2	1	0	1	2	0	1	0	0	0	0	0	0	1	0	2	0
533	0	2	1	0	0	0	2	2	1	1	1	1	2	1	0	0	0	2	2	2	2	0	0	0	1	1	1	1	1	1	0	1	0	0	0	1	2	1	0	1	1	0	1	1	1	0	0	0	2
534	1	2	1	0	1	1	0	0	2	2	0	0	0	0	0	0	0	2	2	2	1	0	2	2	0	1	2	1	1	1	2	2	2	0	0	1	2	1	0	1	1	0	0	0	0	1	0	2	0
535	0	1	1	0	0	0	2	2	1	0	2	0	1	1	0	0	0	1	1	0	0	1	2	2	0	0	2	0	0	2	0	2	2	0	0	0	1	0	0	1	1	0	1	2	1	0	0	2	1
536	1	2	0	0	0	0	2	2	1	0	2	0	0	0	0	0	1	1	1	1	0	0	2	2	0	0	1	1	1	1	2	1	2	2	0	2	1	0	1	1	1	1	2	2	1	0	0	1	1
537	1	2	1	0	0	0	1	1	2	2	0	0	0	0	0	0	0	2	2	1	0	0	2	2	0	1	2	0	1	1	1	0	0	1	0	2	2	0	0	2	2	0	1	2	1	0	0	0	2
538	1	2	0	0	0	0	1	1	1	1	1	0	1	1	0	0	0	1	0	0	0	0	2	2	0	0	2	1	1	1	2	1	1	0	0	0	1	0	1	1	1	0	1	2	0	1	0	2	0
539	0	1	1	0	0	0	1	1	1	1	1	0	0	0	0	0	0	0	1	1	1	0	2	2	0	0	2	0	0	1	2	1	1	1	1	1	1	1	1	1	0	1	1	1	1	1	0	1	2
540	0	1	2	0	1	1	1	1	2	1	0	0	0	0	0	0	0	0	1	1	1	0	2	2	0	2	2	0	0	2	1	0	1	1	0	1	1	0	0	0	0	1	1	1	0	2	0	1	1
541	0	1	2	0	1	1	1	2	2	0	1	1	1	1	0	0	0	1	1	1	1	0	2	2	0	0	2	0	0	2	0	0	0	2	0	2	1	0	2	0	0	0	0	1	0	1	0	0	2
542	0	2	1	0	0	0	0	0	2	2	0	0	0	0	0	0	0	0	0	0	0	0	2	2	0	0	1	0	1	1	0	0	0	2	0	2	1	0	1	1	1	0	1	2	1	0	0	1	1
543	1	2	1	0	0	0	0	1	2	1	0	0	0	0	0	0	1	2	0	0	0	1	1	2	0	0	0	0	1	0	0	1	1	1	1	2	2	0	0	2	2	0	0	0	0	0	0	2	0
544	0	2	1	0	0	0	1	1	2	1	0	2	2	1	0	0	0	1	1	0	1	0	1	2	0	0	2	1	1	1	2	1	1	2	0	2	1	0	0	2	2	0	0	0	0	1	0	1	1
545	0	1	1	0	0	0	1	2	2	1	0	1	2	1	0	1	0	1	1	1	0	0	2	2	0	0	1	0	1	0	1	0	1	2	1	2	1	0	0	1	1	0	2	2	1	1	0	1	1
546	0	1	1	0	0	0	1	2	1	0	0	0	0	0	0	0	0	2	2	1	0	0	2	2	0	0	2	0	1	1	0	1	1	1	0	1	0	1	0	1	1	0	1	2	0	0	0	1	2
547	0	2	0	0	0	0	0	0	2	2	0	1	0	0	0	0	0	1	0	0	0	1	2	2	0	0	2	0	0	1	1	1	2	1	0	1	1	1	0	1	1	0	1	2	0	0	0	0	1
548	1	2	0	0	0	0	1	1	1	1	1	0	0	0	0	0	0	2	2	2	1	0	1	2	0	0	2	2	1	1	1	2	2	2	1	2	1	0	2	1	0	0	1	1	1	0	0	1	1
549	1	1	1	0	1	1	1	2	0	0	1	0	1	1	0	0	0	2	2	2	0	0	2	2	0	0	1	0	1	0	1	1	1	1	1	1	1	0	2	0	0	1	1	2	0	0	0	2	0
550	1	1	1	0	0	0	0	0	2	2	0	1	1	1	0	0	0	1	1	0	0	0	2	2	0	1	2	0	0	2	1	2	2	0	0	1	1	0	0	2	2	0	1	2	1	0	0	0	2
551	0	0	2	0	0	0	2	2	2	1	0	0	1	0	0	0	0	0	0	0	0	0	2	2	0	0	1	0	1	1	0	0	1	2	0	2	2	0	0	1	1	1	2	2	1	0	0	2	0
552	1	1	2	0	0	0	1	1	1	1	0	1	1	0	0	1	0	2	2	1	1	0	2	2	0	1	2	1	1	1	2	0	0	2	1	2	1	0	2	1	0	0	0	1	0	0	0	1	1
553	1	1	2	0	0	0	1	1	1	1	0	0	0	0	0	0	0	1	0	0	0	0	2	2	0	0	2	2	1	1	1	1	1	1	1	1	2	0	0	1	1	0	0	2	0	2	0	1	2
554	0	1	1	0	0	0	2	2	1	1	1	1	1	0	0	1	0	2	1	1	1	0	2	2	0	0	2	0	0	2	0	1	1	1	0	1	2	0	1	1	1	1	1	1	1	1	0	1	1
555	1	2	1	0	0	0	1	1	1	1	0	0	0	0	0	0	0	1	1	0	1	0	1	1	1	1	2	0	1	1	1	1	1	1	0	2	1	0	1	1	1	0	1	2	0	1	0	1	1
556	0	1	1	0	0	0	2	2	0	0	2	1	2	2	0	0	0	2	2	2	0	0	2	2	0	0	1	1	2	1	0	2	2	2	1	2	1	0	2	0	0	0	0	2	1	1	0	1	1
557	1	2	0	0	0	0	2	2	1	1	0	0	0	0	0	0	0	0	0	0	0	0	1	2	0	0	1	0	1	1	1	0	1	1	0	1	0	0	1	0	0	0	0	1	0	1	0	1	1
558	1	1	1	0	1	1	1	1	2	1	1	0	1	1	0	0	0	1	0	0	0	0	2	2	0	0	1	0	0	2	0	1	1	2	1	2	1	0	1	2	1	0	0	1	0	0	0	1	1
559	1	1	1	0	0	0	1	2	2	1	0	0	1	1	0	0	0	1	0	0	0	0	2	2	0	0	1	0	1	1	1	1	1	2	1	2	1	0	0	2	2	0	1	2	1	0	0	1	1
560	0	2	0	0	0	0	1	1	1	1	0	0	1	0	0	0	0	2	0	0	0	0	2	2	0	0	1	0	1	1	0	0	0	2	1	1	2	0	0	1	1	0	0	1	1	1	0	2	1
561	0	0	2	0	0	0	2	2	1	1	0	0	0	0	0	0	0	1	0	0	0	0	1	1	1	1	2	0	0	2	0	1	1	0	0	0	1	0	0	2	2	0	0	2	0	2	0	0	2
562	0	0	2	0	0	0	2	2	1	1	0	0	0	0	0	0	0	0	0	0	0	0	2	2	0	0	1	1	1	1	1	2	2	1	0	0	2	0	1	1	1	0	1	2	0	1	0	0	1
563	1	1	1	0	0	0	1	1	1	1	1	1	1	0	0	1	0	0	1	1	1	0	2	2	0	0	1	0	0	2	1	1	2	2	0	2	1	0	0	1	1	1	2	2	1	0	0	2	0
564	1	2	0	0	0	0	1	1	1	1	0	0	0	0	0	0	1	2	1	1	1	0	2	2	0	0	1	2	2	2	0	1	2	0	0	1	2	0	0	2	1	0	0	1	0	0	0	1	1
565	0	0	2	0	0	0	0	2	2	0	1	0	0	0	0	0	0	0	0	0	0	0	1	1	0	0	1	0	1	1	0	2	2	0	0	0	2	0	0	2	2	0	1	2	1	1	0	0	2
566	1	2	1	0	0	0	1	1	2	1	0	0	1	1	0	0	0	1	1	1	0	0	2	2	0	0	1	1	1	1	1	1	1	2	0	2	2	1	0	2	1	1	1	2	1	0	0	2	0
567	1	1	1	0	0	0	2	2	0	0	0	0	1	1	0	0	0	0	0	0	0	0	2	2	0	0	2	0	0	2	0	0	0	2	0	2	2	0	1	1	1	0	1	1	1	1	0	0	2
568	1	2	0	0	0	0	0	1	2	2	0	0	1	1	0	0	0	1	1	1	1	0	1	1	0	0	2	1	1	2	1	1	1	0	0	1	1	0	1	0	0	1	1	2	0	1	0	2	0
569	1	1	1	0	0	1	1	2	1	0	1	0	0	0	0	0	0	0	0	0	0	0	2	2	0	0	0	0	1	1	0	1	1	2	1	2	2	0	0	2	2	0	1	2	1	0	0	0	1
570	0	0	2	0	0	0	0	1	1	1	1	2	2	2	0	0	0	0	0	1	0	0	2	2	0	0	1	0	1	1	1	0	1	2	1	2	1	0	0	0	0	0	1	2	0	0	0	1	2
571	1	1	0	0	0	0	2	2	1	1	1	1	1	0	0	1	0	2	1	1	1	0	2	2	0	0	1	0	2	0	0	2	2	1	0	2	2	0	0	1	1	1	1	2	1	0	0	1	1
572	1	2	1	0	0	0	2	2	0	0	0	0	0	0	0	0	0	0	0	0	0	0	2	2	0	0	0	1	2	0	1	2	2	1	0	1	1	1	1	1	1	0	0	1	1	2	0	0	1
573	1	0	2	0	1	1	2	2	0	0	1	1	1	0	0	1	0	1	1	1	1	0	2	2	0	1	1	0	1	1	0	0	1	1	0	2	1	0	0	1	1	0	0	1	1	2	1	1	0
574	1	1	2	0	0	0	1	1	2	2	0	0	0	0	0	0	0	1	1	1	1	0	1	1	1	2	0	0	1	1	0	1	1	0	0	1	0	1	0	1	1	0	0	1	0	0	0	0	2
575	1	2	1	1	0	1	0	0	2	2	0	0	0	0	0	0	0	0	0	0	0	1	2	2	0	0	2	0	0	2	0	1	1	1	0	1	1	1	1	1	1	1	1	2	0	0	0	0	2
576	1	0	2	0	0	0	2	2	1	0	2	1	0	0	0	0	0	1	1	1	1	0	2	2	0	0	1	1	1	1	0	0	1	2	0	2	2	0	0	2	2	0	0	2	0	1	0	0	2
577	0	1	1	0	1	1	1	2	1	0	1	2	1	1	0	0	1	2	1	1	1	0	2	2	0	0	2	2	2	1	1	1	1	2	2	2	2	0	0	1	1	0	1	1	1	1	0	1	0
578	1	1	1	0	1	1	2	2	2	2	0	1	1	0	0	0	0	1	1	1	1	0	1	2	0	0	2	0	0	2	0	0	0	2	1	1	2	0	1	1	1	0	0	0	0	1	0	1	1
579	0	1	2	0	0	0	2	2	2	1	1	0	1	0	1	0	0	0	0	0	0	0	2	2	0	0	2	0	0	1	1	1	1	2	0	2	1	0	1	1	1	0	0	2	0	2	0	0	2
580	0	2	1	0	0	0	2	2	1	1	1	0	2	2	0	0	0	1	1	1	0	0	0	1	0	0	0	1	1	1	1	0	0	1	1	2	1	0	0	2	2	0	0	2	0	1	0	1	1
581	0	2	1	0	0	0	2	2	1	1	1	0	0	0	0	0	0	1	0	0	0	0	1	1	0	0	1	0	0	1	1	1	2	1	0	1	2	0	1	0	0	1	1	1	1	0	0	1	1
582	1	0	2	0	0	0	2	2	1	1	0	0	1	1	0	0	0	1	1	1	1	0	2	2	0	0	1	2	2	1	1	1	2	1	0	2	2	0	1	2	1	0	1	2	1	1	0	2	0
583	0	1	1	0	1	1	2	2	1	1	1	0	2	2	0	0	1	1	0	1	1	0	1	1	1	1	1	0	0	0	1	2	2	1	1	2	1	0	1	2	1	2	2	2	0	1	0	1	1
584	0	0	2	0	1	1	0	1	2	1	1	1	0	0	0	0	0	0	0	1	1	0	0	0	0	1	2	0	0	1	1	1	1	2	1	1	1	0	1	1	1	1	1	1	0	1	0	2	0
585	1	1	1	0	0	0	1	2	2	0	1	0	0	0	0	0	0	0	0	0	0	1	0	1	1	1	0	0	1	0	1	2	2	2	0	2	1	0	1	2	1	0	0	1	1	2	0	2	1
586	0	0	1	0	0	0	1	1	2	2	0	0	0	0	0	0	0	2	2	1	0	0	1	1	0	0	2	1	1	0	1	1	2	2	1	2	1	0	1	1	1	0	1	2	0	1	0	1	1
587	0	2	1	0	0	0	0	0	2	2	0	0	1	1	0	0	0	0	0	0	0	0	2	2	0	0	2	0	0	2	1	2	2	0	0	0	0	0	1	0	0	0	0	1	0	1	0	1	1
588	1	2	1	0	0	0	1	2	2	1	0	1	0	0	0	0	0	1	1	1	1	0	1	1	0	0	2	0	0	2	1	1	1	2	0	2	0	1	1	0	0	2	2	2	0	1	0	1	1
589	1	2	1	0	0	0	0	1	1	0	0	0	1	1	0	0	0	2	1	1	1	0	2	2	0	0	2	0	0	1	2	2	2	0	0	0	2	0	1	1	1	0	1	1	1	1	0	1	1
590	0	1	2	0	0	0	2	2	1	1	0	0	0	0	0	0	0	1	1	1	1	0	1	1	0	0	0	0	1	0	1	1	1	0	0	0	1	0	1	0	0	0	1	1	1	0	0	2	0
591	0	0	2	0	0	0	2	2	0	0	2	1	2	2	0	0	0	0	0	0	0	0	2	2	0	1	0	1	2	0	1	1	2	1	0	1	1	0	1	1	1	0	1	2	0	1	0	0	2
592	1	1	1	0	1	1	1	2	2	0	1	1	2	1	0	1	0	1	1	1	0	0	2	2	0	0	1	0	1	1	0	0	2	0	0	1	0	0	1	0	0	0	0	1	0	1	0	1	1
593	0	0	2	0	1	1	0	1	2	1	1	1	0	0	0	0	0	0	0	0	0	0	2	2	0	1	1	1	1	1	1	0	1	1	0	1	1	0	1	1	1	1	1	2	1	0	0	2	0
594	0	0	1	0	0	0	2	2	1	1	1	1	2	1	0	0	0	0	0	0	0	0	2	2	0	0	1	2	2	1	2	0	1	1	0	2	1	0	1	0	0	0	1	1	1	1	0	0	2
595	0	2	1	0	0	0	1	1	1	1	1	0	0	0	0	0	0	1	1	0	0	0	2	2	0	0	1	1	1	1	2	2	2	1	0	1	2	0	1	1	1	0	1	2	0	1	0	1	1
596	1	2	0	0	0	0	1	1	1	1	0	2	2	2	0	0	0	0	0	0	0	0	1	1	0	1	1	1	1	1	0	1	1	1	1	1	0	0	2	1	0	0	0	1	0	0	0	2	0
597	1	2	0	0	0	0	1	1	2	1	0	0	0	0	0	0	0	0	0	0	0	1	2	2	0	0	1	1	2	0	1	1	1	0	0	1	2	0	0	2	2	0	1	2	1	1	1	1	0
598	0	0	2	0	2	2	2	2	1	1	0	0	0	0	0	0	0	1	0	0	0	0	1	1	1	1	2	0	0	2	2	1	1	1	0	2	1	0	1	1	1	0	1	1	1	2	0	2	1
599	1	0	2	0	1	1	2	2	0	0	0	1	1	0	0	1	0	2	2	2	1	0	1	1	1	1	2	0	0	2	0	1	2	1	0	2	1	1	1	2	0	0	1	1	1	0	0	2	1
600	0	1	2	0	0	0	0	1	2	1	1	1	1	0	0	1	0	0	0	0	0	1	2	2	0	0	0	1	0	0	2	1	1	1	1	2	2	0	0	2	2	1	1	2	1	0	0	2	1
601	0	0	2	0	0	0	1	2	2	0	1	0	1	1	0	0	0	1	0	0	0	0	1	1	0	0	2	0	0	2	1	2	2	0	0	1	0	0	1	1	1	0	1	1	1	1	0	1	1
602	0	1	0	0	0	0	2	2	1	0	1	0	0	0	0	0	0	1	1	1	1	0	2	2	0	0	1	2	2	2	0	0	2	1	0	2	2	0	2	0	0	1	1	2	1	0	0	1	1
603	0	1	1	0	0	0	0	0	2	2	0	1	1	1	0	0	0	0	0	0	0	0	2	2	0	0	2	0	0	2	1	1	1	2	0	1	0	1	0	1	1	1	1	2	0	0	0	1	1
604	1	1	2	0	0	0	0	1	1	0	0	1	0	0	0	0	0	0	0	0	0	0	2	2	0	0	0	0	0	1	1	2	2	0	0	1	1	0	1	1	1	0	0	1	0	1	0	2	0
605	0	0	2	0	1	1	1	2	2	1	0	0	0	0	0	0	0	0	1	1	1	1	1	1	0	0	2	0	1	0	1	1	1	2	1	2	2	0	1	1	1	0	0	1	0	0	0	0	2
606	1	1	1	0	1	1	1	1	2	2	0	0	1	1	0	0	1	2	2	2	2	0	2	2	0	1	1	0	1	2	0	0	1	1	0	1	2	0	1	1	1	1	1	1	1	0	0	0	2
607	0	0	2	0	1	1	1	1	1	1	0	0	0	0	0	0	0	0	0	0	0	1	2	2	0	0	2	1	1	2	1	1	1	0	0	1	2	0	1	2	1	0	0	0	2	0	0	1	1
608	1	2	0	0	0	0	0	0	2	2	0	0	1	1	0	0	0	1	1	1	0	0	2	2	0	0	1	0	1	1	1	2	2	2	1	2	2	0	1	1	1	0	0	2	0	2	0	2	0
609	0	0	2	0	1	1	2	2	1	1	1	0	0	0	0	0	0	1	1	0	0	0	2	2	0	0	1	2	2	1	2	0	0	2	0	1	1	1	0	1	1	0	0	0	0	1	0	1	1
610	0	1	2	0	0	0	2	2	1	1	0	0	1	0	1	0	0	0	0	1	1	0	2	2	0	0	0	2	2	1	2	1	2	1	0	1	2	0	2	0	0	0	0	2	0	1	0	1	1
611	0	0	1	0	0	0	1	1	1	1	1	0	0	0	0	0	0	0	0	0	0	0	1	1	1	0	2	1	1	1	2	0	1	2	0	2	1	0	0	1	1	0	1	1	1	0	0	1	1
612	0	0	2	0	1	1	2	2	0	0	1	0	0	0	0	0	0	1	1	0	0	0	2	2	0	0	1	1	2	0	1	0	0	1	0	2	2	0	0	2	2	1	1	2	1	0	0	2	0
613	0	2	0	0	0	0	1	1	1	1	0	0	0	0	0	0	0	0	0	0	0	0	2	2	0	0	2	1	1	0	1	1	0	2	1	2	1	1	0	2	1	2	2	2	0	0	0	2	1
614	1	2	0	0	0	0	1	1	1	1	1	0	1	1	0	0	1	1	0	0	0	0	2	2	0	0	1	1	1	1	1	1	1	0	0	1	2	0	0	2	2	0	0	2	0	1	0	0	2
615	1	0	2	0	0	0	0	1	2	1	1	1	2	1	0	0	0	0	0	1	1	0	1	1	1	1	0	1	0	0	2	1	1	1	0	2	1	0	1	1	1	1	1	2	1	0	0	1	1
616	0	0	2	0	1	1	1	1	1	1	0	0	2	0	1	0	0	0	0	1	0	1	1	2	0	0	2	0	0	2	1	1	1	1	1	1	1	0	0	1	1	0	0	1	0	1	0	2	0
617	0	2	1	0	0	0	1	1	2	2	0	0	1	1	0	0	0	0	0	0	0	2	0	2	0	0	1	0	1	1	0	1	1	0	0	0	1	0	1	2	1	0	0	2	0	1	0	2	0
618	0	2	1	0	0	0	2	2	1	1	0	0	2	2	0	0	0	1	1	1	1	0	2	2	0	0	1	1	0	1	1	1	1	1	0	2	0	1	1	0	0	2	2	2	0	0	0	0	2
619	1	1	1	0	0	0	1	1	0	0	0	0	0	0	0	0	0	0	0	0	0	0	2	2	0	0	2	0	0	2	1	1	1	1	0	1	1	1	0	1	1	0	0	2	1	1	0	1	1
620	0	0	2	0	1	1	0	1	2	0	1	0	1	0	0	0	0	1	1	1	1	0	2	2	0	1	0	0	1	1	0	1	1	1	0	2	1	1	0	1	1	1	1	2	1	0	0	2	1
621	0	0	2	0	0	0	1	1	1	1	1	0	1	1	0	0	0	0	0	0	0	0	2	2	0	0	1	0	1	1	0	1	1	0	0	0	2	0	1	1	1	0	2	2	0	1	0	2	1
622	1	2	0	0	0	0	2	2	1	1	0	0	1	1	0	0	1	0	1	1	1	0	1	1	0	1	2	0	0	1	2	2	2	1	1	1	2	0	1	1	1	0	0	2	0	1	0	1	1
623	0	1	2	0	0	0	2	2	0	0	0	0	1	0	0	0	0	0	0	0	0	0	2	2	0	0	2	0	0	2	0	1	2	0	0	1	2	0	1	0	0	0	1	2	0	1	0	2	0
624	0	2	0	0	0	0	1	1	1	1	1	0	1	0	0	0	0	0	0	1	1	0	2	2	0	0	2	0	0	1	2	2	2	0	0	1	2	0	0	2	2	1	2	2	0	1	1	0	1
625	0	1	1	0	0	0	1	1	0	0	1	0	1	1	0	0	0	2	0	0	0	0	2	2	0	0	1	0	1	1	0	1	0	2	1	2	1	0	1	2	1	0	1	1	1	1	0	2	0
626	1	0	2	0	0	0	2	2	1	1	0	1	2	1	0	0	0	1	1	1	1	0	2	2	0	0	2	0	0	2	0	2	2	1	0	1	1	1	0	0	0	1	1	1	0	1	0	0	2
627	0	0	2	0	0	1	2	2	0	0	0	0	0	0	0	0	0	2	0	1	1	0	2	2	0	0	1	0	1	1	0	2	2	0	0	1	2	0	1	1	1	0	1	2	1	1	0	0	2
628	1	1	1	0	1	1	0	0	2	2	0	1	0	0	0	0	0	2	2	1	0	0	2	2	0	0	2	1	1	1	2	0	0	1	0	0	2	0	1	1	1	1	1	2	2	1	0	1	1
629	1	1	1	0	1	1	0	0	2	2	0	0	0	0	0	0	0	1	2	1	1	0	1	1	0	0	1	0	1	1	0	1	1	1	0	2	1	1	0	0	0	0	0	2	1	0	0	0	2
630	1	1	1	0	0	0	2	2	1	1	1	0	0	0	0	0	0	1	1	0	0	0	2	2	0	0	2	1	1	1	2	0	0	2	1	2	2	0	1	1	1	0	0	1	0	0	0	2	0
631	1	1	2	0	0	0	2	2	0	0	2	0	2	0	1	0	0	0	0	0	0	0	2	2	0	0	2	0	0	0	1	1	2	1	0	1	2	0	2	0	0	0	0	1	0	0	0	0	1
632	1	1	1	0	0	0	2	2	1	1	0	0	1	1	0	0	1	2	0	0	0	0	2	2	0	0	1	1	2	0	1	0	0	2	1	2	2	0	0	2	2	0	0	0	0	1	0	1	1
633	1	1	1	0	0	0	1	1	1	1	1	0	0	0	0	0	0	1	0	0	0	0	2	2	0	0	0	0	0	1	2	0	0	1	0	0	1	0	0	2	2	0	1	2	0	1	0	2	0
634	0	1	1	0	0	0	0	0	2	2	0	1	0	0	0	0	0	0	1	1	1	0	2	2	0	0	1	0	1	0	1	0	0	2	1	2	1	0	0	0	0	1	1	2	1	0	0	2	0
635	1	1	1	0	0	0	2	2	1	0	1	0	1	1	0	0	0	0	0	0	0	0	2	2	0	1	2	0	0	2	1	2	2	0	0	1	1	0	2	0	0	0	1	1	1	1	0	1	1
636	1	1	1	0	1	1	1	1	1	1	0	0	1	1	0	0	0	0	0	0	0	0	1	1	0	0	1	0	0	1	2	1	1	0	0	1	1	0	0	1	1	0	0	2	0	1	0	1	1
637	1	2	1	0	0	0	1	2	1	0	1	0	0	0	0	0	0	0	0	0	0	0	2	2	0	0	0	1	2	0	1	0	1	0	0	2	2	0	0	2	2	0	0	1	0	1	0	2	1
638	0	0	2	0	1	1	1	1	2	2	0	1	1	0	0	1	0	0	0	0	0	0	2	2	0	0	2	0	1	0	1	2	2	0	0	1	1	2	0	0	0	0	0	1	0	1	0	2	0
639	1	2	0	0	0	0	0	1	2	1	0	0	1	1	0	0	0	1	2	2	2	2	0	2	0	0	2	0	0	1	1	1	1	1	0	2	2	0	0	2	2	0	1	2	1	0	0	1	2
640	0	1	2	0	0	0	2	2	1	0	2	1	1	0	0	1	0	2	0	1	0	0	2	2	0	0	1	1	1	1	2	1	1	0	0	1	1	1	1	1	0	0	1	2	1	1	0	0	2
641	0	2	0	0	0	0	2	2	2	2	0	0	0	0	0	0	0	2	1	1	1	0	2	2	0	0	1	1	1	1	2	1	1	1	0	1	2	0	1	1	1	0	0	2	0	1	0	2	0
642	1	1	1	0	0	0	0	1	2	1	0	0	0	0	0	0	0	2	0	0	0	0	2	1	1	2	0	1	1	0	1	0	0	0	0	1	1	0	0	2	2	0	0	1	0	0	0	1	1
643	1	2	0	0	0	0	1	1	2	2	0	0	0	0	0	0	0	1	1	1	0	1	1	1	0	0	2	1	1	2	0	1	1	1	0	2	1	0	0	1	1	0	1	2	1	0	0	2	1
644	0	1	1	0	0	0	0	1	2	0	1	0	0	0	0	0	0	0	0	0	0	0	2	2	0	0	2	0	0	2	1	0	0	1	1	2	2	1	0	1	1	0	0	2	0	0	0	2	2
645	1	1	0	0	0	0	1	2	1	0	1	0	0	0	0	0	0	1	0	0	0	0	2	2	0	0	1	1	1	1	0	1	1	0	0	1	2	1	0	1	1	1	2	2	1	0	0	1	1
646	0	1	2	0	0	0	2	2	1	1	0	1	0	0	0	0	0	2	2	1	0	0	1	1	0	1	1	0	0	0	1	1	1	1	0	1	2	0	1	1	1	0	0	2	0	1	0	1	1
647	0	1	1	0	0	0	2	2	1	1	1	0	0	0	0	0	0	2	1	0	0	0	2	2	0	0	1	0	2	0	0	2	2	1	0	1	2	0	0	2	2	0	0	2	1	0	0	2	0
648	0	1	1	0	0	0	2	2	1	0	2	1	2	1	0	1	0	1	1	1	1	0	2	2	0	0	1	2	2	1	2	1	1	2	2	2	1	1	0	0	0	0	1	1	1	1	0	1	0
649	1	2	1	0	1	1	1	2	2	1	0	0	0	0	0	0	0	2	1	1	1	0	2	2	0	1	1	0	0	1	0	1	2	1	0	1	2	0	1	1	1	0	1	1	1	2	0	1	1
650	1	1	1	0	0	0	1	1	1	1	1	1	1	0	0	0	0	2	2	2	2	0	2	2	0	0	2	0	1	0	1	2	2	0	0	0	1	0	1	1	1	0	0	1	0	0	0	1	0
651	0	2	2	0	0	0	1	2	2	1	0	1	1	0	0	1	0	0	0	0	0	0	2	2	0	0	2	0	0	2	1	2	2	2	0	2	1	1	0	1	1	0	0	1	0	1	0	2	1
652	0	1	1	0	1	1	1	1	2	0	0	0	0	0	0	0	0	1	0	0	0	0	2	2	0	0	2	1	1	2	0	1	1	1	0	1	1	0	1	1	1	0	0	1	0	1	0	1	1
653	1	2	0	0	0	0	0	0	2	2	0	1	1	0	0	0	0	2	2	2	1	0	1	1	0	0	2	1	1	1	1	1	1	2	0	2	2	0	0	2	2	0	0	1	0	0	0	2	0
654	1	2	0	0	0	0	1	1	2	2	0	0	0	0	0	0	0	0	1	1	1	1	2	2	0	0	2	0	0	2	0	1	2	1	0	2	1	0	1	1	1	0	0	1	0	0	0	2	0
655	1	1	2	0	0	0	2	2	1	0	0	0	0	0	0	0	0	0	0	0	0	0	2	2	0	0	1	0	1	1	0	1	0	0	0	2	1	1	1	2	0	0	0	2	1	2	0	2	1
656	1	2	0	0	0	0	1	1	1	1	1	0	1	1	0	0	0	1	0	0	0	0	0	0	1	1	1	0	0	1	0	1	2	0	0	2	1	1	1	1	0	0	0	2	0	1	0	1	1
657	1	1	1	0	1	1	1	1	1	1	1	1	1	1	0	0	0	0	0	0	0	0	1	1	0	1	2	1	1	2	0	1	1	2	0	2	2	0	0	2	2	0	0	1	0	1	0	2	0
658	1	2	1	0	1	1	1	2	2	0	1	0	1	1	0	0	0	1	0	0	0	0	2	2	0	0	1	0	1	2	0	1	2	0	0	2	1	1	0	2	2	0	0	1	0	0	0	1	1
659	0	2	1	0	0	0	1	2	2	1	0	0	0	0	0	0	1	2	1	1	1	0	2	2	0	0	2	0	0	2	2	1	1	1	0	2	1	0	2	0	0	0	0	1	2	1	0	1	1
660	1	1	0	0	0	0	1	1	2	1	0	0	1	1	0	0	0	0	0	0	0	0	2	2	0	0	2	0	0	2	1	1	1	0	0	0	1	0	2	0	0	0	0	2	0	1	0	0	2
661	0	2	0	0	0	0	1	1	1	1	2	1	1	0	0	0	0	0	1	1	1	0	2	2	0	0	1	0	1	1	0	0	0	1	1	2	2	0	2	0	0	0	0	2	0	1	0	0	2
662	1	0	2	0	1	1	1	1	1	1	1	0	1	1	0	0	0	0	1	1	1	0	2	2	0	0	1	0	0	1	0	0	0	1	0	0	1	0	1	1	1	0	1	1	1	0	0	1	1
663	0	1	2	0	0	0	2	2	2	2	0	1	1	0	0	1	0	1	1	0	0	1	2	2	0	0	1	0	0	1	0	1	2	1	0	2	1	1	1	1	0	1	1	2	1	0	0	1	1
664	1	1	1	0	1	1	0	1	2	2	0	0	0	0	0	0	0	1	1	1	1	0	2	2	0	1	1	2	2	2	0	2	2	1	0	0	2	0	1	1	1	1	1	1	1	1	0	1	1
665	1	1	1	0	0	0	1	1	2	2	0	1	2	1	0	0	0	2	0	0	0	0	2	2	0	0	2	2	2	2	0	1	1	1	1	1	1	0	1	1	1	0	1	1	0	1	0	2	1
666	0	0	2	0	0	0	2	2	1	1	0	1	2	2	0	0	0	0	0	0	0	0	0	1	1	1	2	1	1	2	0	2	2	0	0	1	1	0	1	1	1	0	0	1	0	0	0	1	1
667	0	1	2	0	1	1	1	2	2	1	0	1	0	0	0	0	0	2	2	1	0	0	2	2	0	0	2	0	0	2	2	2	2	0	0	0	0	0	2	0	0	0	1	1	1	2	0	1	1
668	0	0	2	0	0	0	0	0	2	2	0	0	1	0	0	0	0	1	1	0	0	0	1	1	0	0	1	1	1	1	2	1	2	0	0	0	1	0	0	1	1	1	1	1	1	1	0	2	0
669	1	1	1	0	1	1	1	1	1	1	0	0	0	0	0	0	0	1	1	1	0	1	2	2	0	0	1	0	0	1	2	1	1	2	1	2	1	0	1	1	1	0	0	2	0	2	0	2	1
670	0	1	1	0	0	0	0	0	1	1	0	0	1	1	0	0	0	0	0	0	0	0	2	2	0	0	2	1	1	1	1	1	2	2	2	2	1	1	0	1	1	0	0	0	0	1	1	0	1
671	1	0	2	0	0	0	1	1	2	2	0	0	0	0	0	0	0	2	2	1	1	0	1	1	1	1	1	0	1	1	0	2	2	1	1	1	1	1	0	1	1	1	1	1	1	0	0	0	2
672	1	2	1	0	0	0	0	1	2	1	0	0	0	0	0	0	0	0	0	0	0	0	2	2	0	0	1	1	2	0	1	1	1	2	0	2	0	0	2	0	0	0	1	2	1	0	0	1	1
673	0	1	1	0	0	1	2	2	0	0	0	1	2	1	0	0	1	1	1	1	1	0	2	2	0	0	2	0	0	2	1	0	0	2	2	2	0	0	1	1	1	0	1	1	1	2	0	1	0
674	1	0	2	0	0	0	2	2	1	1	0	0	1	1	0	0	0	2	1	1	1	0	2	2	0	1	2	0	0	1	2	1	2	1	0	1	1	0	0	1	1	0	1	2	1	1	0	2	0
675	0	2	1	0	1	1	2	2	1	1	0	1	2	2	0	0	0	0	1	1	1	0	2	2	0	0	1	0	1	1	0	1	1	1	1	1	1	0	1	1	1	0	1	2	1	0	0	1	1
676	1	1	1	0	0	0	2	2	2	2	1	0	0	0	0	0	0	1	1	1	1	0	2	2	0	0	1	0	1	1	0	1	2	2	1	2	1	0	0	2	2	0	0	2	0	1	0	1	1
677	0	0	2	0	1	1	1	1	2	2	1	1	1	0	0	1	0	2	1	1	1	0	1	1	0	0	1	0	0	1	2	1	2	1	1	2	2	0	0	2	2	0	0	2	0	0	0	1	1
678	1	2	1	0	0	0	2	2	2	1	0	0	1	1	0	0	0	0	0	0	0	0	2	2	0	1	1	1	1	1	2	0	0	1	0	1	1	1	0	1	1	0	0	1	0	1	0	1	1
679	0	2	0	0	0	0	0	0	2	2	0	1	1	1	0	0	0	0	0	0	0	0	2	2	0	0	0	1	2	0	1	1	1	2	1	2	1	0	1	2	1	1	1	1	1	0	0	1	0
680	0	1	1	0	0	0	2	2	1	1	1	0	0	0	0	0	0	0	0	1	1	0	2	2	0	1	2	0	0	2	1	1	1	1	0	1	1	0	1	1	1	0	0	2	0	0	0	1	1
681	0	1	1	0	0	0	1	1	2	2	0	1	2	1	0	0	0	0	0	0	0	0	1	1	1	2	2	1	1	1	1	1	1	1	0	2	2	0	0	2	2	0	1	2	0	1	0	0	2
682	1	1	1	0	1	1	0	0	2	2	0	0	0	0	0	0	0	1	1	1	1	0	2	2	0	0	2	2	1	1	1	0	2	0	0	1	2	1	0	1	1	0	0	0	0	0	0	2	1
683	1	1	1	0	0	0	2	2	1	1	1	1	1	1	0	0	0	0	0	0	0	0	2	2	0	0	1	1	0	1	1	1	1	2	2	2	1	1	0	1	1	0	0	1	0	0	0	2	0
684	0	1	1	0	0	0	1	1	1	1	0	0	1	1	0	0	0	0	1	1	1	0	2	2	0	0	1	0	2	0	0	1	1	1	0	1	1	0	1	1	1	0	0	2	0	1	0	1	1
685	1	1	0	0	0	0	1	2	1	0	1	0	1	1	0	0	0	1	1	0	0	1	1	1	0	0	2	1	1	1	2	2	2	0	0	0	0	0	2	1	0	0	0	2	0	2	0	0	2
686	1	2	0	0	0	0	2	2	1	1	1	0	1	1	0	0	0	0	0	0	0	0	2	2	0	0	0	0	1	1	0	1	1	1	1	1	1	0	1	2	1	0	0	1	0	0	0	2	1
687	0	2	0	0	0	0	0	0	2	2	0	0	2	2	0	0	1	0	1	1	1	1	2	2	0	0	2	0	0	2	1	1	2	1	0	1	1	0	1	1	1	0	0	2	0	2	0	1	1
688	1	0	2	0	0	1	0	0	2	2	0	1	1	0	0	0	0	0	1	1	1	0	2	2	0	0	1	1	1	1	1	1	1	1	0	2	2	0	0	2	2	0	1	1	0	1	0	2	1
689	1	1	1	0	0	0	2	2	0	0	1	0	2	1	0	0	0	1	1	1	1	0	2	2	0	0	2	1	1	2	0	2	2	1	0	1	2	0	1	1	1	0	1	2	1	0	0	1	1
690	1	0	2	0	0	0	1	1	1	1	0	0	1	1	0	0	0	0	0	1	1	0	2	2	0	0	2	1	1	1	2	1	2	1	0	2	1	0	1	0	0	0	1	2	1	0	0	0	2
691	0	1	1	0	1	1	2	2	1	1	0	0	0	0	0	0	1	1	0	0	0	0	1	1	1	1	1	1	2	0	1	2	2	0	0	0	2	0	1	1	1	1	1	2	1	0	1	0	1
692	0	2	0	0	1	1	1	1	1	1	0	1	2	1	0	0	1	2	0	0	0	0	1	1	1	1	1	0	1	1	1	1	1	2	1	2	1	0	1	1	1	0	0	1	0	0	0	1	1
693	0	2	0	0	0	0	2	2	2	2	0	1	1	1	0	0	0	1	1	0	0	0	2	2	0	0	2	0	0	2	0	1	1	1	1	1	1	0	1	1	1	0	0	1	1	1	0	1	1
694	0	2	0	0	1	1	1	1	2	2	0	0	1	0	0	0	0	0	0	0	0	0	2	2	0	0	2	0	0	2	0	1	1	1	0	1	1	0	0	1	1	0	0	2	1	0	0	0	2
695	1	1	1	0	1	1	2	2	1	1	1	0	2	1	0	0	0	1	0	0	0	1	2	2	0	0	1	0	0	1	0	1	1	0	0	1	1	0	0	1	1	2	2	2	0	0	0	0	2
696	1	1	2	0	0	0	2	2	1	1	1	0	0	0	0	0	0	1	0	0	0	0	2	2	0	0	1	1	1	1	1	1	1	1	0	1	1	1	1	1	0	0	1	1	0	0	0	1	1
697	1	2	1	0	0	0	1	1	1	1	1	0	1	0	1	0	1	2	1	1	1	0	1	1	0	0	1	1	1	1	2	0	0	2	2	2	2	0	1	1	1	0	1	2	0	1	0	2	1
698	0	1	1	0	0	0	1	1	2	2	0	1	1	0	0	1	1	1	1	1	1	1	0	1	1	1	1	1	0	1	2	2	1	1	0	2	2	0	2	0	0	1	1	1	1	0	0	1	0
699	0	2	0	0	0	0	2	2	2	2	0	1	1	0	0	1	1	2	1	1	0	1	2	2	0	0	1	0	1	1	1	0	1	1	0	2	1	0	0	1	1	0	0	0	1	1	0	2	0
700	0	1	1	0	1	1	1	1	2	0	0	1	0	0	0	0	0	2	1	1	1	0	1	1	1	1	1	0	1	1	0	0	1	1	1	1	1	0	1	1	1	2	2	2	0	0	0	1	1
701	0	1	2	0	0	0	2	2	0	0	0	1	1	1	0	0	1	1	0	0	0	1	2	2	0	0	1	1	2	1	0	1	1	0	0	0	2	0	0	2	2	1	1	2	0	1	0	1	0
702	0	0	2	0	1	1	2	2	0	0	2	0	1	0	0	0	0	0	0	0	0	0	0	0	0	0	2	0	0	2	1	2	2	0	0	1	1	0	2	0	0	1	1	2	1	0	0	2	0
703	1	1	1	0	0	0	2	2	0	0	2	0	1	1	0	0	0	1	1	0	0	0	2	2	0	0	2	0	0	2	0	0	1	2	0	2	1	0	0	1	1	1	1	1	0	2	0	1	0
704	0	2	1	0	0	0	2	2	1	1	1	0	2	2	0	0	1	0	1	1	1	0	2	2	0	0	2	1	1	2	1	1	2	0	0	1	2	0	2	0	0	0	0	2	0	1	0	2	0
705	1	1	0	0	0	0	1	2	1	0	0	1	2	1	0	0	0	1	1	1	1	1	2	2	0	0	2	1	1	0	1	1	1	1	0	2	1	1	0	1	1	0	1	1	1	1	0	2	1
706	0	1	1	0	0	0	0	0	2	2	0	0	0	0	0	0	0	0	0	1	1	0	1	1	0	0	2	1	1	1	1	1	2	2	2	2	1	0	0	0	0	0	0	2	0	1	0	0	1
707	0	1	1	0	0	0	1	1	1	1	0	1	1	0	0	1	0	1	1	1	0	0	2	2	0	0	2	0	0	2	1	0	0	2	0	2	1	0	1	2	1	0	0	2	0	1	0	1	1
708	1	1	2	0	0	0	0	0	2	2	0	0	0	0	0	0	0	1	0	1	0	0	2	2	0	1	1	0	1	1	0	2	2	1	0	1	0	0	1	0	0	0	0	1	0	0	0	1	1
709	0	0	2	0	0	0	2	2	1	1	1	0	1	0	0	0	0	1	0	1	0	0	2	2	0	0	1	1	1	1	1	2	2	1	0	2	2	0	1	1	1	0	0	1	0	1	0	0	2
710	0	0	1	0	0	0	1	2	2	0	1	0	1	0	0	0	0	1	1	1	1	0	1	1	0	0	2	0	0	1	2	1	1	1	0	2	1	0	2	1	0	0	0	1	1	0	1	1	1
711	1	2	1	0	0	0	0	1	2	1	0	0	0	0	0	0	0	0	1	1	1	0	1	1	0	1	2	0	0	1	1	2	2	1	0	1	0	2	0	0	0	1	1	1	0	1	0	1	1
712	0	1	1	0	0	0	1	2	1	1	0	1	2	2	0	0	0	0	0	0	0	0	1	1	0	0	2	0	1	0	1	1	1	1	1	2	1	0	1	1	1	1	1	1	0	1	0	2	0
713	1	1	2	0	0	0	0	0	2	1	1	1	2	1	1	0	0	0	0	0	0	0	2	2	0	0	0	0	0	1	1	1	1	0	0	0	2	0	0	2	2	0	1	1	1	1	0	2	0
714	0	1	1	0	0	0	2	2	0	0	1	0	1	1	0	0	1	2	2	2	1	0	2	2	0	0	2	0	0	1	2	1	1	0	0	1	1	0	1	0	0	0	0	2	0	1	0	1	1
715	1	1	1	0	1	1	1	2	2	1	0	0	1	1	0	0	0	0	0	0	0	0	1	1	0	0	2	1	1	0	1	0	1	1	0	1	2	0	0	2	2	0	1	2	1	1	0	1	1
716	1	0	2	0	0	0	0	1	2	1	0	1	1	1	0	0	0	1	1	1	1	0	2	2	0	0	0	0	1	1	0	1	2	1	0	2	1	0	1	1	1	0	0	1	0	1	0	1	0
717	0	2	1	0	0	0	1	2	1	0	1	0	0	0	0	0	0	1	0	0	0	0	2	2	0	0	2	1	1	2	1	1	2	1	1	1	2	0	0	2	2	1	1	1	1	0	0	0	2
718	0	1	1	0	0	0	2	2	1	1	1	0	0	0	0	0	0	2	1	1	1	0	2	2	0	1	1	0	1	1	0	0	0	2	1	1	1	0	0	1	1	0	1	2	1	1	0	0	2
719	0	1	2	0	0	0	0	0	2	2	0	0	0	0	0	0	0	1	0	0	0	0	1	1	1	1	2	1	1	2	0	2	2	0	0	1	0	0	1	1	1	0	1	1	1	2	0	2	1
720	1	0	2	0	1	1	1	1	2	2	0	0	1	2	0	0	0	0	0	0	0	1	0	1	1	1	1	0	1	1	0	2	2	2	0	2	1	1	0	2	1	0	0	1	1	1	0	1	1
721	1	0	2	0	0	0	2	2	1	1	1	0	1	1	0	0	0	2	2	2	0	0	1	1	1	1	0	1	2	0	1	1	1	2	1	2	2	0	0	1	1	0	0	1	0	0	0	2	1
722	1	2	0	0	0	0	1	1	2	2	0	0	1	1	0	0	0	1	0	0	0	0	1	1	0	0	1	0	0	1	0	2	2	0	0	0	1	0	0	2	2	0	0	1	0	0	0	1	1
723	0	1	1	0	0	0	1	1	2	2	0	0	0	0	0	0	0	1	1	0	0	0	1	1	1	1	2	0	0	2	0	1	1	1	0	2	2	0	0	2	2	0	1	2	1	0	1	1	1
724	0	1	1	0	0	0	0	0	2	2	0	0	1	1	0	0	0	0	0	0	0	0	2	2	0	0	2	1	1	2	0	0	0	1	0	1	1	0	0	1	1	0	1	2	0	0	0	1	1
725	0	2	0	0	0	0	0	0	1	1	0	1	2	1	0	1	0	0	0	0	0	0	2	2	0	0	2	0	0	2	1	1	1	1	0	1	2	0	0	1	1	0	0	2	0	2	0	1	1
726	1	0	2	0	0	0	2	2	1	1	0	0	1	0	1	0	0	1	1	0	0	0	2	2	0	0	1	1	2	0	1	2	2	1	1	1	0	0	1	1	1	1	1	2	1	1	0	1	1
727	1	2	0	0	0	0	1	1	2	2	0	0	0	0	0	0	0	0	0	0	0	0	2	2	0	1	2	0	0	2	1	2	2	0	0	1	2	0	0	2	2	1	1	1	1	1	0	0	2
728	1	0	2	0	0	0	1	1	1	0	0	0	0	0	0	0	0	0	0	0	0	0	2	2	0	0	0	1	2	0	1	2	2	1	0	2	1	1	0	1	1	0	1	2	1	1	0	2	1
729	0	1	2	0	1	1	2	2	1	1	0	1	1	0	0	1	1	1	0	0	0	0	2	2	0	1	1	1	1	1	0	1	1	0	0	1	2	0	0	2	2	0	0	1	0	1	0	1	1
730	0	1	1	1	0	1	1	1	1	1	1	0	0	0	0	0	0	1	1	1	1	0	2	2	0	0	1	0	0	1	1	1	2	1	1	2	2	0	1	1	1	0	1	2	1	1	0	2	2
731	1	1	2	0	1	1	2	2	1	1	0	0	0	0	0	0	0	1	1	1	1	0	2	2	0	0	1	0	1	1	1	1	1	0	0	1	2	1	0	1	1	0	0	1	0	1	0	2	0
732	0	0	2	0	1	1	1	1	1	0	0	0	0	0	0	0	0	1	1	1	1	1	1	1	0	0	2	1	1	1	1	2	2	0	0	0	0	0	1	1	1	1	1	2	1	1	0	0	2
733	1	1	1	0	0	0	1	1	2	0	0	0	1	1	0	0	0	1	1	0	1	0	2	2	0	0	2	1	1	1	2	1	1	1	0	1	2	0	2	0	0	0	0	0	2	0	0	2	0
734	1	0	2	0	1	1	1	2	1	0	1	0	0	0	0	0	0	1	1	1	1	0	1	1	0	0	2	1	1	1	2	2	1	2	1	2	0	2	0	0	0	1	1	2	0	0	0	1	1
735	1	1	1	0	0	0	1	1	1	1	1	1	1	0	0	1	0	0	0	0	0	0	2	2	0	0	2	0	1	1	0	2	2	0	0	1	1	0	0	1	1	2	2	2	0	0	0	1	1
736	0	1	1	0	0	0	1	1	1	1	0	1	1	0	0	0	0	0	0	0	0	0	2	2	0	0	2	0	0	2	1	1	1	2	1	1	1	1	0	0	0	0	0	1	0	0	0	1	1
737	0	2	1	0	0	0	0	0	2	2	0	0	1	1	0	0	0	2	1	1	1	0	2	2	0	0	2	0	0	0	1	0	0	2	1	2	2	1	0	1	1	1	1	1	1	1	0	2	0
738	0	1	1	0	0	0	1	1	1	0	1	0	0	0	0	0	0	0	0	0	0	0	2	2	0	0	2	1	1	2	0	2	2	2	1	2	0	0	1	0	0	0	0	1	0	0	0	2	0
739	1	2	0	0	0	0	1	2	2	1	0	1	0	0	0	0	0	1	1	1	1	0	1	1	1	2	2	0	1	1	0	0	0	1	0	1	1	0	1	0	0	0	1	2	0	0	0	1	2
740	0	1	2	0	1	1	2	2	1	0	2	0	1	1	0	0	0	1	1	0	0	1	2	2	0	0	2	0	0	1	1	0	2	1	0	2	2	0	1	1	1	0	1	2	0	0	0	0	1
741	1	0	2	0	0	0	1	1	1	1	1	0	2	1	0	0	0	1	1	1	1	1	1	2	0	0	2	0	0	1	2	2	2	0	0	0	1	0	1	1	1	0	1	2	2	2	0	1	2
742	0	0	1	0	0	0	0	1	2	1	0	1	0	0	0	0	0	1	0	0	0	0	2	2	0	0	1	0	0	2	0	1	1	1	0	1	1	1	0	1	1	0	0	1	0	0	0	2	0
743	1	1	2	0	0	0	1	1	1	1	0	0	0	0	0	0	1	1	1	1	0	0	2	2	0	0	1	1	2	0	1	1	2	0	0	2	1	0	0	1	1	0	1	1	1	1	0	1	1
744	0	2	1	0	0	0	2	2	1	1	0	0	0	0	0	0	0	2	1	1	1	0	1	1	0	1	1	2	2	1	1	0	0	1	0	1	1	1	0	1	1	0	1	2	1	1	0	2	0
745	1	1	1	1	0	1	1	2	1	1	0	1	2	2	0	0	0	0	0	0	0	0	2	2	0	1	1	0	1	0	1	1	1	1	1	1	1	1	0	0	0	0	1	2	1	0	0	1	1
746	0	2	0	0	0	0	1	1	1	1	0	0	1	0	0	0	0	1	0	0	0	0	2	2	0	1	1	0	1	1	0	1	1	0	0	1	2	0	1	1	1	0	0	2	0	1	0	2	1
747	0	0	2	0	0	0	1	1	1	1	1	0	2	1	1	0	0	2	0	0	0	0	1	1	0	0	2	1	1	2	0	1	2	2	0	2	1	1	0	1	1	0	0	2	0	1	0	1	1
748	0	0	2	0	2	2	1	1	1	1	1	0	1	1	0	0	0	2	2	2	0	0	1	1	0	1	1	1	1	1	1	1	1	2	1	2	1	0	0	2	2	0	0	2	0	1	0	2	0
749	1	2	0	0	0	0	1	2	2	1	0	0	0	0	0	0	1	2	0	0	0	0	1	1	1	1	1	0	1	1	0	2	2	1	0	1	1	1	0	1	1	0	0	2	1	2	0	0	2
750	0	1	2	0	0	0	1	1	2	2	0	2	2	0	0	1	0	1	1	1	1	0	1	1	0	0	2	0	0	0	1	2	2	1	0	2	1	0	1	1	1	0	1	2	0	0	1	1	0
751	0	1	1	0	1	1	1	1	1	0	1	0	0	0	0	0	0	0	0	0	0	0	2	2	0	1	0	0	1	0	1	2	2	1	0	1	1	0	1	0	0	0	1	1	1	1	0	1	1
752	1	1	1	0	0	0	1	1	2	2	0	0	1	1	0	0	0	1	0	0	0	0	2	2	0	0	2	2	2	2	0	1	1	1	0	1	1	0	0	2	2	0	1	2	1	0	0	2	0
753	0	0	2	0	0	0	2	2	2	2	0	1	1	1	0	0	0	0	0	0	0	0	2	2	0	0	1	2	2	1	2	0	2	0	0	2	1	0	1	1	1	0	1	2	0	1	0	2	0
754	1	1	1	0	1	1	2	2	1	1	1	0	0	0	0	0	0	0	0	0	0	0	2	2	0	1	2	0	0	1	2	1	1	2	0	2	0	1	1	0	0	0	1	1	0	0	0	1	1
755	0	2	1	0	0	0	0	0	2	2	0	0	0	0	0	0	0	2	0	1	1	0	2	2	0	0	1	2	2	1	2	1	1	2	0	0	1	1	0	2	2	0	0	1	0	0	0	2	0
756	1	1	1	0	0	0	1	1	1	1	1	0	1	1	0	0	0	0	0	0	0	0	2	2	0	1	1	1	1	1	1	1	1	1	0	1	1	0	2	1	0	0	1	1	1	0	0	1	1
757	0	1	1	0	0	0	1	2	1	0	1	0	0	0	0	0	0	0	0	0	0	0	1	1	0	0	2	0	0	2	0	2	2	2	0	2	1	1	0	1	1	0	0	1	0	0	0	0	2
758	1	0	2	0	0	0	1	2	1	0	1	1	2	2	0	0	1	2	1	1	0	0	2	2	0	0	1	0	0	1	1	0	0	1	0	1	2	0	0	1	1	0	0	2	1	0	0	2	0
759	1	2	1	0	0	0	1	1	1	1	1	1	1	1	0	0	0	0	0	1	1	0	2	2	0	0	2	0	0	2	1	1	1	2	1	2	2	0	0	2	2	1	1	2	0	1	0	2	1
760	1	1	2	0	1	1	1	1	1	1	0	0	1	1	0	0	0	0	1	1	1	0	2	2	0	0	2	0	0	1	1	2	2	0	0	1	1	2	0	0	0	0	0	1	0	1	0	0	2
761	1	1	2	0	0	0	1	1	0	0	1	1	2	2	0	0	0	1	1	1	1	0	2	2	0	1	0	0	1	1	0	2	2	0	0	1	0	0	2	0	0	0	1	1	1	0	0	2	0
762	1	0	2	0	1	1	0	0	2	2	0	0	1	1	0	0	0	0	1	1	1	0	2	2	0	1	2	0	0	2	0	0	1	2	0	2	1	2	0	0	0	0	0	1	0	1	0	1	0
763	1	2	0	0	0	0	2	2	1	0	0	0	0	0	0	0	1	2	2	2	2	0	2	2	0	0	1	0	0	1	0	1	2	0	0	2	1	1	0	0	0	0	0	0	2	2	0	2	0
764	0	1	1	0	0	0	1	1	2	2	0	0	1	2	0	0	0	1	0	0	0	0	2	2	0	0	1	0	1	1	0	1	2	1	0	1	1	1	0	1	1	0	1	2	1	1	0	0	2
765	1	1	2	0	0	0	2	2	0	0	1	1	0	0	0	0	0	0	0	0	0	0	2	2	0	0	1	0	0	1	1	1	1	0	0	1	0	1	0	0	0	0	0	1	1	0	0	2	1
766	0	1	1	0	0	0	2	2	1	0	2	0	0	0	0	0	0	2	0	1	1	0	2	2	0	1	2	0	0	2	1	2	2	0	0	0	2	0	1	1	1	0	0	1	2	1	0	2	0
767	0	1	2	0	0	0	1	2	0	0	1	0	1	1	0	0	0	2	1	1	1	0	2	2	0	0	2	0	1	1	0	1	2	1	0	1	1	0	1	2	1	0	0	0	0	0	0	2	0
768	0	0	2	0	0	0	2	2	1	1	1	1	1	0	0	1	0	0	1	1	1	0	0	0	0	1	2	1	1	2	0	0	0	1	0	0	1	0	1	1	1	0	0	2	0	2	0	0	1
769	1	1	1	0	0	0	2	2	1	1	0	0	1	0	0	0	0	1	0	0	0	0	2	2	0	0	2	0	0	1	1	1	2	0	0	1	1	0	1	2	1	1	1	2	0	0	0	2	0
770	0	1	1	0	0	0	2	2	1	1	0	0	0	0	0	0	0	1	0	0	0	0	2	2	0	0	1	0	0	1	1	0	0	2	1	2	1	1	0	1	1	1	1	2	0	0	0	2	0
771	0	1	1	0	1	1	0	0	1	1	1	1	1	1	0	0	0	0	0	0	0	1	0	1	1	1	1	0	1	1	0	0	0	1	0	1	0	0	1	0	0	0	0	1	0	1	0	2	0
772	1	1	2	0	0	0	1	1	1	1	0	0	1	0	0	0	0	2	1	1	1	0	2	2	0	0	2	1	1	2	0	0	0	1	1	2	2	0	1	1	1	0	1	2	1	1	0	2	0
773	0	0	2	0	1	1	2	2	1	0	2	1	1	0	0	1	0	0	0	0	0	0	2	2	0	0	1	1	2	0	1	0	1	1	0	2	1	0	1	1	1	0	1	1	1	0	0	0	2
774	1	1	2	0	0	0	1	1	1	1	1	0	0	0	0	0	0	0	0	0	0	0	2	2	0	0	2	0	0	2	1	1	1	0	0	1	0	1	1	0	0	0	0	0	2	0	0	0	1
775	0	0	1	0	0	0	1	2	2	1	0	1	1	1	0	0	0	0	0	1	0	0	2	2	0	1	2	0	0	1	1	2	2	2	1	2	2	1	0	2	1	0	0	1	0	1	0	1	1
776	1	1	2	0	0	0	2	2	1	0	2	0	0	0	0	0	1	2	1	1	0	0	1	1	0	0	2	0	0	2	1	0	0	2	1	1	1	0	1	1	1	0	1	1	1	1	0	1	0
777	0	0	1	0	0	0	1	1	1	1	0	0	0	0	0	0	0	0	0	0	0	0	2	2	0	0	2	0	0	2	0	1	1	2	0	2	2	0	0	2	2	0	1	2	1	1	0	1	1
778	0	0	2	0	0	0	1	1	1	1	2	0	2	1	0	0	0	1	1	1	1	0	2	2	0	0	2	0	0	2	0	0	2	0	0	1	2	0	1	1	1	0	1	1	1	2	0	1	1
779	1	1	1	0	1	1	1	1	2	2	0	0	0	0	0	0	0	0	0	0	0	0	2	2	0	0	1	0	1	1	1	1	1	2	1	2	0	1	0	0	0	0	0	1	0	1	0	0	1
780	0	2	0	0	0	0	1	1	1	1	0	1	2	1	0	0	0	1	1	1	1	0	2	2	0	1	0	0	0	1	2	2	2	2	0	2	1	0	2	0	0	0	0	2	0	0	0	0	0
781	0	1	1	0	0	0	1	1	2	2	0	1	2	1	0	0	0	2	1	1	1	1	2	2	0	0	1	0	1	1	1	2	2	1	0	1	2	0	0	2	2	0	1	2	1	1	0	0	2
782	0	0	2	0	2	2	0	0	2	2	0	0	0	0	0	0	0	1	1	1	1	0	2	2	0	0	1	0	1	1	0	1	1	1	1	1	1	0	0	1	1	0	0	1	0	0	0	0	1
783	0	1	1	0	0	0	1	1	1	1	1	0	0	0	0	0	0	2	0	0	0	0	1	1	1	1	2	0	0	1	0	2	2	0	0	1	0	1	1	0	0	0	0	1	0	0	0	1	1
784	1	2	0	0	0	0	1	1	2	2	0	0	1	1	0	0	0	0	0	0	0	0	2	2	0	0	1	0	1	1	0	1	1	2	1	2	0	1	0	0	0	2	2	2	0	1	0	2	0
785	1	2	1	0	0	0	2	2	1	0	0	1	0	0	0	0	0	1	1	1	1	0	1	1	0	0	0	1	1	1	1	1	2	1	1	2	1	0	0	2	2	0	1	2	0	1	0	1	1
786	0	2	0	0	0	0	0	0	2	2	0	0	1	0	0	0	0	0	0	0	0	0	2	2	0	0	2	1	1	1	1	2	2	1	0	2	1	0	1	2	1	0	0	0	1	1	0	2	0
787	0	2	1	0	0	0	1	1	1	1	1	1	1	1	0	0	0	0	0	0	0	0	0	1	0	0	2	0	1	1	1	2	2	0	0	0	1	0	2	0	0	0	0	1	0	1	0	2	1
788	0	0	2	0	0	0	2	2	0	0	1	1	1	0	0	1	0	1	0	0	0	0	2	2	0	0	2	1	1	1	2	1	1	1	0	1	1	0	0	1	1	0	0	2	0	1	0	2	0
789	0	2	0	0	0	0	1	1	1	1	0	1	2	1	0	0	0	1	0	0	0	0	2	2	0	1	0	1	2	0	1	0	1	2	1	2	2	0	0	1	1	0	0	2	0	1	0	2	1
790	0	1	1	0	0	0	1	2	2	1	0	0	0	0	0	0	0	1	1	1	0	0	2	2	0	0	2	1	1	1	1	0	0	2	0	2	1	0	2	0	0	0	1	2	1	1	0	2	0
791	0	0	2	0	2	2	1	2	0	0	1	0	0	0	0	0	0	0	0	1	1	0	2	2	0	0	2	0	0	1	1	2	2	0	0	0	1	0	2	0	0	0	0	2	0	2	0	1	1
792	0	0	2	0	1	1	0	1	2	1	0	0	0	0	0	0	0	1	0	0	0	0	2	2	0	0	2	2	2	2	0	1	1	0	0	0	2	1	0	1	1	0	0	1	0	1	0	1	0
793	0	1	2	0	1	1	2	2	0	0	1	1	1	0	0	1	0	1	1	2	1	0	2	2	0	1	1	1	1	1	2	1	1	1	0	2	2	0	1	1	1	0	0	0	0	0	0	2	0
794	1	1	2	0	0	0	0	0	2	2	0	1	1	0	1	0	0	2	1	0	0	0	1	2	0	0	1	0	2	0	0	0	1	1	0	2	1	0	0	2	2	0	1	2	1	1	0	0	1
795	1	2	0	0	0	0	2	2	1	0	0	0	1	1	0	0	0	1	0	0	0	1	1	2	0	1	2	0	0	2	1	0	2	0	0	1	1	0	1	2	1	1	1	2	1	0	0	1	2
796	1	1	0	0	0	0	0	1	2	1	0	0	0	0	0	0	0	0	1	2	1	0	1	1	1	1	1	1	1	1	2	2	1	2	1	2	2	0	0	2	2	0	0	2	0	1	0	2	0
797	1	1	1	0	0	0	1	1	1	1	0	0	0	0	0	0	0	0	0	0	0	0	1	1	0	0	1	0	1	0	1	1	1	2	1	2	1	1	1	2	0	1	1	1	1	0	0	1	1
798	1	1	1	0	1	1	0	0	1	1	1	0	1	1	0	0	0	1	2	2	1	0	2	2	0	0	2	1	1	1	1	1	1	2	0	2	2	0	0	2	2	1	2	2	1	0	0	2	0
799	1	0	2	0	1	1	2	2	0	0	1	0	0	0	0	0	0	1	1	0	1	0	2	2	0	0	1	0	1	1	0	0	0	2	0	2	1	0	2	0	0	0	1	1	1	1	0	1	1
800	0	1	1	0	0	0	1	1	1	1	0	0	0	0	0	0	0	1	1	1	1	0	2	2	0	0	0	1	2	0	1	1	1	1	0	1	1	0	1	2	2	0	1	1	1	2	0	1	1
801	0	1	1	0	0	0	0	0	2	2	0	1	1	1	0	0	0	0	0	1	1	1	2	2	0	0	1	0	0	2	0	2	2	0	0	1	2	0	0	2	2	0	1	2	1	0	0	0	2
802	1	1	1	0	0	0	0	1	1	0	0	0	1	0	0	0	0	0	0	1	0	0	1	1	1	1	0	0	1	1	0	1	1	2	1	2	1	0	1	2	1	0	0	2	0	1	0	0	2
803	1	0	2	0	1	1	2	2	0	0	0	1	1	0	0	1	0	0	0	0	0	0	2	2	0	0	1	0	0	1	0	2	2	1	1	2	1	0	0	2	2	0	0	2	0	0	1	0	1
804	0	2	1	0	1	1	0	1	2	1	1	0	0	0	0	0	0	1	0	0	0	0	2	2	0	0	2	1	1	2	1	0	1	2	0	2	1	1	0	1	1	0	1	2	1	1	0	2	0
805	0	2	1	0	0	0	1	1	2	1	1	0	1	1	0	0	0	0	0	0	0	0	2	2	0	1	2	0	0	1	1	1	2	0	0	0	1	0	2	0	0	0	0	1	0	1	0	1	1
806	1	2	0	0	0	0	0	1	2	1	0	0	1	1	0	0	0	0	0	0	0	0	2	2	0	0	2	0	0	2	0	0	1	2	0	2	2	0	0	1	1	0	0	1	0	1	0	0	0
807	1	2	1	0	0	0	2	2	0	0	1	1	1	0	0	1	0	1	2	2	1	0	0	0	0	0	1	1	1	1	1	0	1	2	0	2	1	0	1	1	1	1	2	2	0	1	0	2	0
808	1	0	1	0	0	0	2	2	1	0	1	1	1	0	0	1	0	1	1	1	1	0	2	2	0	0	1	0	1	1	0	2	2	0	0	1	1	0	1	2	1	0	0	0	0	0	0	1	1
809	0	1	1	1	0	1	1	2	1	0	1	0	0	0	0	0	0	0	0	0	0	0	2	2	0	0	2	1	1	2	1	0	1	1	0	2	1	0	0	1	1	0	1	1	1	0	0	1	1
810	0	1	1	0	0	0	0	0	2	2	0	0	0	0	0	0	0	1	1	1	0	0	2	2	0	0	1	0	0	1	0	1	1	2	2	2	1	1	1	2	0	0	0	1	0	0	0	2	0
811	1	1	2	0	0	0	1	1	1	1	0	0	0	0	0	0	0	0	0	1	1	1	2	2	0	0	1	0	1	0	1	2	2	0	0	1	1	1	0	1	1	0	1	2	1	0	0	0	2
812	0	2	1	0	0	0	0	0	2	2	0	1	1	0	0	1	0	0	0	0	0	0	1	1	0	0	1	0	1	1	0	1	1	2	2	2	2	0	0	2	2	0	1	2	1	1	0	1	1
813	0	1	1	0	0	0	0	1	2	2	0	0	1	0	1	0	0	0	0	0	0	0	2	2	0	1	1	1	1	1	1	2	2	1	0	2	1	0	1	1	1	0	0	2	0	0	0	2	1
814	1	1	2	0	0	0	2	2	1	0	1	0	0	0	0	0	0	2	0	0	0	0	2	2	0	1	1	1	0	1	2	1	1	0	0	1	2	0	1	1	1	0	1	1	1	1	0	0	1
815	0	0	2	0	0	0	1	2	1	0	0	0	0	0	0	0	0	0	1	1	1	0	2	2	0	0	2	0	0	1	0	2	2	0	0	0	2	0	0	1	1	0	0	2	0	0	0	0	2
816	0	2	1	0	0	0	1	1	2	2	0	1	0	0	0	0	0	2	2	1	0	0	2	2	0	0	2	0	0	1	2	1	1	0	0	0	2	1	0	1	1	0	0	2	0	0	0	2	1
817	1	1	1	0	1	1	1	1	2	2	0	0	0	0	0	0	0	0	0	0	0	0	1	2	0	0	1	0	0	1	0	0	1	1	0	2	1	0	0	2	2	0	0	2	0	0	0	2	0
818	1	2	0	0	0	0	1	1	1	1	0	0	1	1	0	0	0	1	1	1	1	0	1	2	0	0	2	0	0	1	0	1	2	2	2	2	2	0	0	2	2	0	0	1	0	0	0	1	1
819	0	2	0	0	0	0	1	1	2	2	0	0	1	1	0	0	0	1	1	1	0	0	2	2	0	0	2	0	0	2	0	1	2	1	0	1	1	0	1	1	1	0	0	2	0	1	0	2	0
820	1	1	1	0	0	0	1	1	2	2	0	0	0	0	0	0	0	1	0	0	0	0	2	2	0	0	0	1	1	1	1	0	0	2	0	2	2	0	0	2	2	0	0	1	0	1	0	1	1
821	0	1	1	0	1	1	2	2	1	1	0	0	0	0	0	0	1	1	0	1	1	0	2	2	0	0	1	1	2	0	1	1	1	2	0	2	1	0	0	2	2	1	2	2	0	1	0	2	1
822	0	2	1	0	0	0	2	2	1	1	0	0	0	0	0	0	0	0	1	1	1	0	2	2	0	0	2	0	0	2	1	1	1	1	0	2	2	0	1	0	0	1	1	2	1	0	0	2	0
823	1	0	2	0	1	1	1	2	1	0	1	1	0	0	0	0	0	0	1	1	1	0	2	2	0	0	1	0	1	0	1	2	2	1	0	1	2	0	1	0	0	0	1	1	0	1	0	0	1
824	1	1	1	0	1	1	1	1	2	2	0	0	1	0	1	0	0	1	0	0	0	0	2	2	0	0	1	0	1	2	0	1	2	2	2	2	1	0	2	0	0	0	1	1	1	1	0	1	0
825	1	0	2	0	0	1	1	2	2	0	0	0	1	1	0	0	0	1	2	2	1	1	1	2	0	0	0	0	1	1	0	0	0	1	0	2	1	0	0	1	1	0	0	1	0	1	0	2	1
826	1	2	2	0	1	1	2	2	0	0	1	0	1	1	0	0	0	1	1	1	0	0	1	1	1	1	1	0	0	1	2	1	1	0	0	1	0	2	0	0	0	0	1	1	0	0	0	2	0
827	1	1	2	0	0	0	2	2	0	0	0	0	0	0	0	0	0	1	1	1	1	0	2	2	0	0	0	2	2	1	2	1	1	2	0	2	2	0	0	1	1	0	0	1	0	1	0	1	1
828	1	0	2	0	1	1	0	0	2	2	0	0	1	1	0	0	0	1	1	1	1	0	2	2	0	0	1	1	1	1	1	0	0	0	0	1	1	1	0	1	1	0	0	2	0	1	0	2	0
829	1	1	2	0	0	0	2	2	1	1	0	0	1	1	0	0	0	0	0	0	0	0	1	1	1	1	1	0	0	1	2	1	1	1	1	1	1	0	0	1	1	0	0	2	0	0	0	2	2
830	1	0	2	0	0	0	1	1	2	1	0	1	2	1	0	0	0	1	1	0	0	0	2	2	0	0	2	0	0	2	0	1	1	1	0	2	1	0	2	0	0	0	1	1	0	0	0	1	1
831	0	0	2	0	0	0	2	2	0	0	1	2	2	0	0	1	0	2	2	1	0	0	2	2	0	0	1	1	2	1	0	2	2	1	1	1	1	0	1	2	1	2	2	2	0	0	0	1	1
832	1	0	2	0	1	1	1	1	1	1	0	1	1	0	0	1	0	0	0	0	0	0	2	2	0	0	1	0	0	1	1	0	1	2	0	2	2	0	1	1	1	0	0	0	0	1	0	1	1
833	1	2	1	0	0	0	1	1	1	1	0	0	1	1	0	0	0	0	0	0	0	1	2	2	0	0	2	2	1	1	1	2	2	0	0	0	2	0	1	1	1	1	1	2	1	0	0	0	2
834	0	1	1	0	0	0	0	0	2	2	0	1	1	1	0	0	0	2	1	0	0	0	2	2	0	0	2	0	0	2	1	1	2	1	0	2	2	0	1	1	1	0	0	1	1	2	0	2	0
835	0	1	2	0	0	0	1	1	2	1	1	1	1	0	0	1	0	1	1	0	0	0	1	1	1	1	1	0	2	0	0	2	2	0	0	1	1	0	0	2	2	0	0	1	0	1	0	0	2
836	1	0	2	0	1	1	0	1	2	1	0	0	1	1	0	0	0	2	2	1	0	0	2	2	0	0	0	1	2	0	1	2	2	0	0	1	1	0	1	2	1	0	0	0	0	1	0	0	2
837	0	1	2	0	0	0	2	2	0	0	0	0	1	1	0	0	0	1	1	1	1	0	1	1	1	1	2	0	0	1	2	1	1	2	0	2	0	1	1	0	0	1	1	1	1	0	0	0	2
838	1	1	2	0	0	0	1	2	2	1	0	0	0	0	0	0	0	1	1	1	1	0	2	2	0	1	2	0	0	2	0	2	2	2	0	2	1	1	0	1	1	0	0	2	0	1	0	1	1
839	0	2	1	0	0	0	0	1	2	0	1	0	0	0	0	0	1	2	0	0	0	0	2	2	0	0	1	1	2	0	1	1	1	1	0	1	2	0	0	1	1	0	0	1	0	1	0	1	1
840	1	1	1	0	0	0	1	1	1	1	0	0	1	1	0	0	0	2	2	2	2	0	2	2	0	0	1	2	2	1	1	1	2	0	0	1	1	0	0	1	1	0	0	1	1	1	0	0	2
841	0	0	2	0	1	1	0	0	2	2	0	0	0	0	0	0	0	1	2	2	2	0	2	2	0	0	1	2	2	1	2	1	1	1	1	1	1	1	0	1	1	1	1	2	1	0	0	2	1
842	0	2	1	0	0	0	1	1	1	1	1	0	1	1	0	0	0	0	0	0	0	0	1	1	0	1	1	2	2	2	0	2	2	0	0	0	1	0	0	1	1	2	2	2	1	0	1	1	0
843	0	1	1	0	0	0	2	2	1	1	1	0	1	1	0	0	0	0	0	0	0	0	1	2	0	0	2	1	1	1	1	2	2	0	0	0	1	0	1	1	1	1	2	2	0	1	0	2	0
844	1	1	2	0	0	0	1	2	2	1	0	0	0	0	0	0	1	1	0	0	0	0	2	2	0	0	1	1	1	2	0	0	1	1	0	1	1	0	1	1	1	0	1	2	1	1	0	1	1
845	0	1	1	0	0	0	2	2	0	0	1	1	2	1	0	0	0	1	1	0	0	0	2	2	0	0	1	0	1	1	1	0	0	2	0	2	1	0	2	0	0	0	0	0	1	1	0	2	1
846	0	1	1	0	1	1	0	0	2	2	0	0	0	0	0	0	0	1	0	0	0	0	2	2	0	0	2	2	1	1	1	1	2	2	1	2	1	1	1	1	0	2	2	2	0	0	0	1	1
847	0	0	2	0	1	1	1	1	1	1	1	0	2	2	0	0	1	2	1	1	1	1	0	1	1	1	0	2	2	0	2	0	0	2	2	2	1	0	2	0	0	0	0	1	0	0	0	2	1
848	1	2	0	0	0	0	1	2	1	1	0	0	0	0	0	0	0	1	1	1	1	0	2	2	0	0	2	0	0	1	1	1	1	1	0	1	2	0	0	1	1	0	0	0	0	1	0	2	0
849	1	0	2	0	0	0	1	1	1	1	1	0	2	1	1	0	0	0	0	1	1	1	1	2	0	1	2	0	0	1	2	1	1	1	1	1	1	0	1	2	1	1	1	2	1	0	0	2	0
850	1	0	2	0	2	2	2	2	1	0	2	0	0	0	0	0	0	2	0	1	0	0	1	1	0	0	1	0	1	1	0	1	1	2	1	1	1	2	0	0	0	0	1	2	1	0	0	0	2
851	1	2	1	0	0	0	1	1	1	1	0	2	1	1	0	0	0	0	0	1	0	0	2	2	0	0	1	1	1	1	0	1	1	2	2	2	2	0	2	1	1	1	1	2	2	0	0	2	0
852	1	1	2	0	0	0	0	1	2	1	1	1	1	0	1	0	0	2	0	1	1	0	2	2	0	0	2	0	0	2	0	0	1	1	1	1	2	0	0	2	2	0	1	2	1	0	0	1	0
853	0	2	1	0	0	0	2	2	1	0	1	1	1	1	0	0	1	2	0	0	0	0	2	2	0	1	1	0	1	1	0	2	2	0	0	0	2	0	1	1	1	0	0	2	0	1	0	1	1
854	1	0	2	0	0	0	2	2	1	0	2	0	0	0	0	0	0	1	1	0	0	0	2	2	0	0	0	0	0	1	1	1	1	1	0	2	2	0	0	2	2	0	1	1	1	0	0	2	0
855	0	1	1	0	0	0	1	1	2	2	0	1	1	1	0	0	0	2	1	1	1	0	2	2	0	0	1	1	1	0	2	2	2	1	0	1	1	0	0	1	1	1	1	1	0	1	1	0	1
856	0	0	2	0	0	0	1	2	1	0	1	0	0	0	0	0	0	1	1	1	0	0	2	2	0	1	1	0	0	1	1	1	2	1	0	2	1	0	1	1	1	1	1	1	1	1	0	2	0
857	0	1	1	0	0	0	1	1	0	0	0	0	1	1	0	0	0	1	0	0	0	0	2	2	0	0	2	0	0	2	1	0	1	1	0	1	2	0	0	2	2	0	0	2	0	0	0	0	1
858	1	2	0	0	0	0	1	1	2	2	1	0	1	1	0	0	0	1	0	0	0	0	0	1	0	0	1	0	1	1	0	1	1	1	0	1	2	0	0	1	1	0	0	0	0	0	0	1	1
859	0	2	1	0	0	0	1	1	1	1	1	0	0	0	0	0	0	0	0	0	0	1	2	2	0	0	2	0	0	2	0	1	1	0	0	1	0	1	0	0	0	1	1	2	2	1	0	2	0
860	1	1	2	0	1	1	1	1	1	1	1	0	0	0	0	0	0	0	1	0	0	1	2	2	0	0	1	1	1	1	2	2	2	1	0	1	0	0	2	1	0	0	0	1	0	0	0	1	1
861	1	1	1	0	0	0	2	2	1	1	0	1	1	0	0	1	0	1	1	0	0	0	1	1	0	0	2	0	0	2	0	1	0	2	1	2	2	0	0	2	2	0	1	2	1	2	0	2	0
862	0	1	1	0	0	0	1	1	2	1	0	0	1	1	0	0	0	1	1	1	1	0	2	2	0	0	1	0	1	1	0	1	1	1	0	1	1	1	1	2	0	0	0	0	0	0	0	2	0
863	0	0	2	0	1	1	1	2	2	1	0	0	0	0	0	0	0	1	1	0	0	0	2	2	0	0	2	0	0	2	1	0	0	2	0	2	2	0	1	1	1	1	1	1	0	1	0	1	1
864	1	0	1	0	0	0	1	1	2	2	0	1	1	0	0	1	0	1	1	0	0	0	2	2	0	1	2	0	0	1	2	1	1	1	0	2	1	0	1	2	1	0	0	1	2	1	0	1	1
865	0	2	0	0	0	0	1	1	2	2	0	1	2	1	0	1	0	2	1	1	1	0	2	2	0	0	2	1	1	2	0	1	1	0	0	0	2	0	0	2	2	0	0	2	0	0	0	2	0
866	1	1	1	0	0	0	0	1	2	1	0	0	0	0	0	0	0	1	0	1	0	1	1	2	0	0	2	0	0	2	1	1	1	1	0	1	2	0	1	1	1	0	2	2	1	1	1	1	0
867	0	1	1	0	0	0	1	2	2	1	0	0	0	0	0	0	0	1	2	1	1	0	1	1	1	1	0	1	1	1	1	0	1	2	0	2	1	0	1	2	1	1	1	2	1	1	0	2	0
868	0	2	1	0	0	0	1	1	1	1	1	0	0	0	0	0	0	0	0	1	1	0	1	2	0	0	1	0	1	1	0	1	1	1	0	1	1	0	0	2	2	0	0	1	0	0	0	2	0
869	1	0	2	0	2	2	2	2	1	1	1	0	1	1	0	0	1	1	0	0	0	0	2	2	0	0	1	1	2	1	0	1	1	1	0	2	1	1	0	2	2	0	0	2	0	1	0	0	1
870	1	0	2	0	0	0	2	2	1	0	1	1	1	0	0	1	0	0	0	0	0	1	1	2	0	1	1	0	0	1	1	0	0	2	0	2	0	0	2	0	0	0	0	2	0	1	0	2	0
871	1	0	1	0	0	0	2	2	1	1	0	0	0	0	0	0	0	2	2	1	1	0	2	2	0	1	1	0	2	0	0	1	1	1	0	1	2	0	0	1	1	0	0	1	0	0	0	1	1
872	0	0	2	0	0	0	0	1	1	1	1	0	0	0	0	0	0	0	0	0	0	0	2	2	0	0	1	0	1	0	1	1	2	2	1	2	2	0	0	2	2	0	1	2	1	1	0	0	2
873	1	2	0	0	0	0	1	1	1	1	1	1	1	0	0	0	0	0	0	0	0	1	1	1	0	0	2	1	1	0	2	0	0	2	1	2	1	0	0	1	1	0	0	0	0	1	0	1	1
874	0	1	2	0	0	0	0	1	2	1	0	1	1	1	0	0	0	0	1	1	1	0	1	1	1	1	2	0	0	2	0	0	0	2	0	2	1	0	2	0	0	0	0	1	0	0	0	2	0
875	0	2	0	0	0	0	2	2	0	0	2	0	0	0	0	0	0	0	0	1	0	0	2	2	0	0	2	0	0	2	0	1	2	1	1	2	1	2	0	0	0	0	0	0	0	0	0	2	1
876	1	1	2	0	1	1	0	1	2	0	1	0	1	1	0	0	0	2	0	0	0	0	2	2	0	0	1	0	0	1	2	1	1	2	1	1	1	2	0	0	0	0	0	0	2	0	0	1	1
877	1	2	0	0	0	0	1	2	1	0	0	0	0	0	0	0	1	0	1	1	1	0	2	2	0	1	1	1	2	0	1	1	1	2	1	2	2	0	0	2	2	0	1	2	1	1	0	2	1
878	0	1	1	0	0	0	1	2	1	0	0	0	0	0	0	0	0	1	1	1	1	0	2	2	0	0	2	0	0	2	0	1	1	1	0	2	2	0	0	2	2	0	0	1	0	0	0	2	0
879	0	2	0	0	0	0	2	2	0	0	0	0	1	0	0	0	0	0	1	1	1	1	1	1	0	0	1	1	1	1	1	1	1	2	1	2	1	0	1	1	1	0	0	0	0	0	0	0	2
880	0	1	1	0	1	1	0	0	2	2	0	0	0	0	0	0	0	1	1	0	1	0	2	2	0	0	0	1	1	1	1	1	2	1	1	1	1	0	0	1	1	0	0	1	1	1	0	2	1
881	0	2	1	0	0	0	0	0	2	2	0	0	1	0	1	0	0	1	1	1	1	0	2	2	0	0	1	0	1	1	0	1	1	1	1	1	2	0	0	2	2	0	0	0	0	1	0	0	2
882	0	1	1	0	0	0	2	2	0	0	0	1	0	0	0	0	0	1	1	1	1	0	1	1	0	0	1	0	0	1	0	2	2	0	0	0	1	0	0	1	1	0	1	2	1	1	0	2	0
883	1	1	1	0	0	0	2	2	1	0	1	0	1	1	0	0	0	1	0	0	0	0	2	2	0	0	1	2	2	1	2	2	2	1	1	2	2	1	0	1	1	0	1	2	1	1	0	2	2
884	1	1	1	0	0	0	2	2	1	0	1	0	1	0	1	0	0	0	0	0	0	0	2	2	0	0	1	1	1	1	2	2	1	1	0	2	1	0	1	2	1	0	1	1	0	1	0	1	0
885	0	1	0	0	0	0	2	2	2	1	0	0	0	0	0	0	1	1	0	0	0	0	2	2	0	0	2	0	0	2	1	1	1	2	0	2	2	1	0	2	1	0	0	2	0	1	0	1	1
886	0	1	1	0	1	1	1	2	2	1	0	0	0	0	0	0	1	1	1	1	0	1	1	2	0	0	2	1	1	2	1	1	1	1	1	1	1	1	0	1	1	0	1	2	1	0	0	2	0
887	0	2	0	0	0	0	0	1	2	1	0	0	0	0	0	0	0	2	1	1	1	0	2	2	0	0	1	0	0	1	2	1	1	1	0	1	1	0	0	1	1	0	0	1	0	1	0	1	1
888	1	1	1	0	0	0	1	2	2	1	0	0	0	0	0	0	0	1	0	0	0	0	0	1	1	1	2	1	1	1	1	1	1	1	1	1	1	2	0	0	0	0	0	1	0	0	0	0	1
889	1	1	1	0	0	0	2	2	0	0	1	0	0	0	0	0	0	1	0	0	0	0	1	1	1	1	1	0	1	0	0	2	2	2	0	2	2	0	0	2	2	0	0	1	0	1	0	2	1
890	0	2	1	0	0	0	0	0	2	2	0	0	0	0	0	0	0	1	0	0	0	0	2	2	0	1	2	1	1	2	1	2	2	0	0	0	2	0	2	1	1	0	2	2	0	1	0	1	1
891	0	1	0	0	0	0	1	1	2	2	0	0	1	0	0	0	0	0	0	0	0	1	2	2	0	0	2	0	0	2	1	0	1	2	0	2	2	0	0	2	2	0	0	2	0	1	0	0	1
892	0	1	1	0	1	1	1	2	1	0	1	0	1	1	0	0	0	1	1	0	0	1	2	2	0	0	0	0	0	0	1	1	1	1	0	1	2	0	0	1	1	0	0	1	0	1	0	1	1
893	0	0	2	0	0	0	1	2	1	0	0	1	1	0	0	1	0	1	2	1	1	0	2	2	0	2	1	1	1	1	2	0	1	2	1	2	1	1	0	0	0	0	0	2	0	1	0	1	1
894	0	0	2	0	1	1	1	1	2	2	0	1	1	0	0	1	0	0	0	0	0	0	1	1	1	1	0	2	2	0	2	1	1	1	0	1	1	0	0	1	1	0	1	1	1	0	0	2	1
895	0	0	2	0	0	0	1	2	2	1	0	1	0	0	0	0	0	1	0	0	0	0	2	2	0	0	1	1	1	1	1	2	2	1	0	1	0	0	1	0	0	0	0	1	0	0	0	1	1
896	1	1	1	0	0	0	2	2	1	1	0	0	0	0	0	0	0	0	0	0	0	0	2	2	0	1	1	2	2	1	2	1	1	2	0	1	1	1	0	1	1	0	0	2	0	1	0	1	1
897	1	2	0	0	0	0	1	1	1	1	0	1	1	0	0	1	0	2	1	1	1	0	1	1	0	0	2	0	0	1	1	1	2	2	2	2	1	1	0	0	0	0	0	0	0	1	0	0	1
898	1	0	2	0	0	0	1	2	2	0	1	0	1	1	0	0	0	0	0	0	0	0	2	2	0	0	1	0	1	1	1	1	1	1	0	1	1	0	1	1	1	1	1	2	0	0	0	1	1
899	1	2	1	0	0	0	2	2	1	0	1	0	1	0	0	0	1	2	1	1	1	0	2	2	0	0	1	0	1	1	0	1	1	1	0	1	1	0	1	1	1	0	0	1	0	0	0	0	2
900	1	0	2	0	2	2	1	1	2	2	0	1	1	0	0	1	0	1	0	0	0	0	1	1	0	0	2	0	1	0	1	1	1	0	0	1	1	1	0	1	1	0	1	2	0	1	0	1	1
901	1	1	1	0	0	0	1	2	1	0	1	0	0	0	0	0	0	1	1	0	0	0	1	2	0	0	2	1	1	2	0	2	2	2	2	2	2	1	0	2	1	0	0	0	0	1	0	0	1
902	0	0	2	0	0	0	1	1	1	1	1	0	2	1	0	0	0	0	0	0	0	0	2	2	0	0	2	1	1	1	1	0	2	0	0	1	1	0	2	0	0	0	0	1	0	0	0	2	0
903	1	1	2	0	0	0	0	0	2	2	0	0	1	0	0	0	0	2	2	1	1	0	2	2	0	0	1	1	1	1	1	0	1	2	0	2	1	0	0	1	1	0	1	1	1	1	0	2	0
904	0	1	2	0	0	0	2	2	1	0	1	0	1	1	0	0	1	2	0	0	0	0	1	1	0	0	2	1	1	2	0	2	2	0	0	1	2	0	0	2	2	0	1	2	0	1	0	1	1
905	1	1	1	0	0	0	0	1	2	1	0	0	1	0	1	0	0	0	1	1	1	0	2	2	0	0	1	0	1	1	0	1	1	2	0	1	2	1	0	1	1	1	1	2	1	0	0	2	0
906	0	1	2	0	0	0	0	0	2	2	0	0	2	2	0	0	0	1	0	0	0	0	2	2	0	0	1	0	0	1	0	0	1	2	0	2	2	1	0	1	1	0	1	2	0	0	0	2	0
907	0	0	2	0	1	1	2	2	2	1	0	0	0	0	0	0	1	2	1	1	0	0	2	2	0	0	2	1	1	1	2	2	2	2	2	2	1	0	0	1	1	0	0	1	0	1	0	1	1
908	0	0	2	0	0	0	1	1	2	2	0	0	1	0	1	0	0	0	0	1	0	0	2	2	0	0	1	1	2	1	0	0	0	2	0	2	1	0	1	1	1	0	2	2	1	1	0	1	1
909	0	0	2	0	0	0	1	1	1	1	2	0	0	0	0	0	0	1	2	1	1	0	2	2	0	0	2	1	1	2	0	0	1	1	0	1	1	0	1	2	1	0	1	2	2	2	0	0	2
910	1	1	1	0	0	1	1	1	2	2	0	0	1	1	0	0	0	0	0	0	0	0	1	1	1	1	1	0	1	1	1	1	1	0	0	0	1	0	1	1	1	1	1	2	0	0	1	0	1
911	1	1	1	0	0	0	0	1	2	1	1	0	0	0	0	0	0	1	1	1	0	0	2	2	0	0	1	0	0	1	0	1	1	2	1	1	2	0	1	1	1	1	1	1	1	0	0	2	0
912	0	1	1	0	0	0	1	1	2	1	1	0	1	1	0	0	0	0	0	0	0	0	2	2	0	0	2	0	0	2	1	2	2	1	0	1	1	1	0	2	1	0	1	1	1	1	0	2	0
913	1	2	1	1	0	1	0	0	2	2	0	0	0	0	0	0	0	0	1	0	0	0	1	1	0	0	1	1	2	0	1	0	0	1	0	0	2	0	1	1	1	1	1	2	1	0	0	1	1
914	0	1	1	0	1	1	2	2	2	1	0	1	0	0	0	0	0	2	0	0	0	0	1	1	0	0	2	1	1	2	1	1	2	1	1	2	1	0	2	0	0	0	1	2	0	1	0	2	2
915	1	2	1	0	0	0	1	1	1	1	0	0	1	0	0	0	0	1	1	0	0	0	2	2	0	0	2	1	1	2	0	0	2	0	0	2	1	1	0	1	1	0	2	2	1	1	0	2	0
916	0	0	2	0	1	1	2	2	1	1	0	0	0	0	0	0	0	1	0	0	0	0	2	2	0	0	1	0	0	1	0	1	2	1	1	1	2	0	1	1	1	0	1	1	1	2	0	0	2
917	0	2	0	0	0	0	0	0	2	2	0	0	0	0	0	0	0	1	0	0	0	0	2	2	0	0	2	1	1	1	1	2	2	1	1	2	2	0	1	2	1	1	2	2	1	0	0	0	1
918	0	1	2	0	0	0	1	1	1	1	1	1	1	0	0	1	0	0	1	1	1	0	2	2	0	0	2	1	1	2	0	1	1	0	0	1	2	0	1	1	1	0	1	1	1	0	0	1	1
919	0	1	1	0	0	0	2	2	1	1	0	0	1	1	0	0	0	0	0	0	0	0	1	1	1	0	1	1	2	0	1	1	1	0	0	1	2	0	1	1	1	2	2	2	0	0	0	2	0
920	0	1	2	0	0	0	1	2	1	0	0	1	0	0	0	0	1	2	1	1	0	1	2	2	0	1	2	1	1	2	0	1	1	2	0	2	2	0	0	2	2	1	1	2	1	0	0	2	0
921	1	2	1	0	0	0	1	1	2	2	0	0	0	0	0	0	0	1	0	0	0	1	2	2	0	0	0	2	2	1	2	1	1	1	0	2	2	0	0	1	1	0	0	2	0	1	0	2	0
922	0	2	0	0	0	0	1	1	2	0	0	0	1	1	0	0	0	1	1	1	1	0	1	1	0	1	2	1	1	2	1	0	1	0	0	2	2	0	0	2	2	0	1	2	1	1	0	1	1
923	1	0	2	0	0	0	2	2	0	0	1	0	1	1	0	0	0	1	1	1	1	0	1	1	1	1	1	1	1	1	1	0	0	2	0	1	1	0	1	2	1	0	0	1	0	0	0	1	0
924	1	2	0	0	0	0	1	2	0	0	1	0	1	1	0	0	0	1	0	1	0	0	0	0	0	0	1	1	1	0	2	1	1	1	1	1	2	0	0	2	2	0	0	2	0	1	0	0	2
925	0	2	1	0	0	0	2	2	1	1	1	0	1	1	0	0	0	1	1	0	0	1	2	2	0	0	2	0	0	1	1	0	1	1	1	1	2	0	1	1	1	0	1	2	0	1	0	2	0
926	1	1	2	0	1	1	1	1	1	1	0	0	1	1	0	0	0	1	0	0	0	0	2	2	0	1	0	1	1	0	1	2	2	0	0	1	1	0	2	0	0	0	0	0	2	0	0	2	0
927	1	2	0	0	0	0	1	1	1	1	1	1	0	0	0	0	0	0	0	0	0	0	1	1	1	1	0	2	2	1	2	1	1	1	0	2	0	0	2	1	0	0	0	1	1	1	0	2	0
928	1	2	1	0	0	0	0	0	2	2	0	0	0	0	0	0	0	0	0	1	1	0	2	2	0	0	0	2	2	0	2	2	2	0	0	1	2	0	0	1	1	0	0	2	0	0	0	1	1
929	1	0	2	0	0	0	0	0	2	2	0	1	0	0	0	0	0	2	2	1	1	1	1	2	0	0	2	1	1	2	0	2	2	0	0	1	1	1	1	1	0	1	1	1	1	1	0	2	1
930	1	1	1	0	1	1	0	0	2	2	0	0	1	1	0	0	0	0	0	0	0	0	2	2	0	0	1	0	1	1	0	1	1	0	0	0	1	0	0	1	1	0	0	2	0	1	0	1	1
931	1	2	0	0	0	0	2	2	1	1	0	0	0	0	0	0	0	2	1	1	1	0	2	2	0	0	1	2	2	2	0	2	2	1	0	1	2	0	1	1	1	0	0	2	1	1	0	2	0
932	1	1	2	0	0	0	1	1	1	1	1	0	0	0	0	0	0	1	1	1	1	0	2	2	0	0	1	1	2	0	1	1	1	2	0	1	1	1	1	1	1	0	0	2	1	1	0	0	2
933	0	1	1	0	0	0	2	2	0	0	2	1	2	1	0	0	0	1	0	0	0	0	2	2	0	0	2	1	1	1	2	2	2	1	1	2	1	0	1	0	0	0	1	2	1	0	0	2	1
934	0	1	1	0	0	0	1	1	2	2	0	0	0	0	0	0	0	1	1	0	0	0	1	2	0	0	2	1	1	2	0	1	2	2	1	2	1	1	0	0	0	0	0	0	1	1	0	2	0
935	0	1	2	0	1	1	1	1	2	2	0	0	0	0	0	0	0	0	0	0	0	0	1	1	1	1	1	0	1	1	0	1	2	1	0	1	1	0	0	2	2	0	0	1	0	1	0	1	1
936	0	2	0	0	0	0	2	2	2	1	0	0	0	0	0	0	0	1	1	1	0	0	1	1	0	1	1	1	1	1	1	0	0	2	0	1	1	0	0	2	2	0	1	2	1	0	0	0	2
937	1	1	0	0	0	0	2	2	0	0	0	0	0	0	0	0	0	1	1	1	1	0	1	1	0	0	1	1	1	1	2	1	1	1	0	1	2	0	0	2	2	0	1	2	1	1	0	1	1
938	0	1	1	0	0	0	1	1	1	1	0	1	0	0	0	0	0	1	1	1	1	0	2	2	0	0	2	0	1	1	1	0	2	0	0	2	0	1	1	0	0	0	0	1	0	1	0	1	1
939	1	1	1	0	0	0	2	2	1	1	1	1	1	0	0	1	0	2	1	0	0	0	1	2	0	0	2	1	1	1	2	2	1	1	0	2	1	0	0	1	1	0	0	0	0	0	0	1	0
940	0	0	2	0	1	1	1	1	1	1	0	1	2	1	0	0	1	1	0	0	0	0	2	2	0	0	2	1	1	1	2	1	1	2	0	2	2	0	0	1	1	0	1	1	1	0	0	0	1
941	1	2	1	0	0	0	1	1	0	0	1	0	0	0	0	0	0	1	2	1	1	0	1	1	1	1	1	1	0	1	1	2	2	1	0	1	2	0	0	2	2	0	1	2	1	0	0	1	1
942	1	2	0	0	0	0	2	2	1	1	0	0	0	0	0	0	0	1	0	0	0	0	2	2	0	0	1	1	1	0	2	1	2	1	0	2	1	0	1	2	1	1	1	1	0	1	0	2	1
943	1	2	0	0	0	0	1	1	2	1	0	0	0	0	0	0	0	1	0	0	0	1	2	2	0	0	2	1	1	1	2	1	1	0	0	1	2	0	0	2	2	0	2	2	1	1	0	2	0
944	0	1	2	0	1	1	0	0	2	2	0	0	0	0	0	0	1	2	0	0	0	0	1	1	0	0	2	0	0	0	0	1	1	1	0	2	0	0	2	0	0	0	0	2	0	1	0	1	1
945	0	2	0	0	0	0	2	2	1	1	1	0	1	1	0	0	0	1	1	1	1	0	2	2	0	1	1	1	1	0	2	1	2	2	2	2	1	0	1	1	1	0	0	2	0	0	0	1	1
946	0	2	2	0	0	0	1	1	1	1	1	0	1	1	0	0	0	1	1	1	1	0	1	1	0	0	2	2	2	2	0	1	2	2	1	2	1	1	1	1	1	0	1	2	0	1	0	2	0
947	1	1	2	0	1	1	0	0	2	2	0	0	0	0	0	0	0	2	1	0	0	0	2	2	0	0	1	1	0	1	1	2	2	0	0	1	2	0	0	2	2	0	0	1	0	1	0	2	0
948	0	0	1	0	0	0	1	1	2	2	0	1	0	0	0	0	0	2	2	1	0	0	2	2	0	1	2	0	0	2	1	1	1	1	1	1	2	0	0	2	2	0	1	1	1	0	0	1	1
949	1	2	0	0	0	0	0	0	2	2	0	0	0	0	0	0	0	0	0	0	0	0	2	2	0	0	1	1	1	0	2	0	0	2	0	2	0	1	0	0	0	1	2	2	0	1	0	1	1
950	0	1	2	0	0	0	1	1	1	1	1	0	1	0	1	0	0	1	2	2	2	0	2	2	0	0	2	1	1	1	2	0	0	2	1	1	1	0	1	2	1	0	1	2	1	0	0	2	1
951	0	1	1	0	0	0	1	1	1	1	1	1	1	0	0	1	0	0	0	0	0	0	2	2	0	0	1	0	0	1	0	0	0	2	1	2	1	1	0	1	1	0	0	2	0	2	0	2	0
952	1	0	2	0	0	0	1	1	1	1	1	1	2	1	0	0	0	0	0	0	0	0	0	0	0	1	1	1	1	1	1	1	1	2	2	2	1	0	1	0	0	0	0	0	0	0	1	1	0
953	1	1	1	0	1	1	1	1	2	1	1	0	1	1	0	0	0	0	0	0	0	0	2	2	0	0	1	0	1	1	0	0	1	1	0	2	2	0	0	2	2	0	0	2	0	0	0	2	0
954	0	1	2	0	0	0	0	0	2	2	0	0	1	1	0	0	0	0	0	0	0	0	0	0	1	1	2	0	0	1	1	0	0	1	0	2	1	0	2	0	0	0	0	2	1	2	0	2	0
955	0	1	1	0	0	0	1	1	2	1	0	0	1	1	0	0	0	1	2	2	1	0	2	2	0	0	2	1	1	1	2	2	2	0	0	1	0	1	0	1	1	0	0	2	0	0	0	0	2
956	0	1	1	1	1	2	1	1	1	1	1	0	0	0	0	0	1	1	1	1	1	0	2	2	0	1	1	1	2	0	1	2	2	2	0	2	1	1	1	1	0	0	2	2	1	0	0	1	1
957	0	1	1	0	1	1	1	1	1	1	0	0	0	0	0	0	0	2	0	0	0	0	1	1	0	0	2	1	1	2	1	2	2	1	0	1	1	1	0	2	2	1	1	2	0	1	0	1	1
958	0	1	1	0	0	0	1	1	1	1	0	1	2	2	0	0	0	0	0	0	0	0	2	2	0	0	2	0	0	2	1	2	2	0	0	0	1	0	0	2	2	0	0	1	1	1	0	2	0
959	0	1	1	0	1	1	0	0	2	2	0	1	2	1	0	0	0	1	1	1	1	0	0	0	1	1	2	0	0	2	0	1	1	0	0	1	0	1	1	0	0	0	0	1	0	1	0	0	1
960	1	2	1	0	0	0	1	1	2	2	0	1	1	1	0	0	0	1	0	0	0	0	2	2	0	0	1	1	1	1	2	1	1	0	0	1	2	1	0	2	1	0	0	0	0	1	0	2	2
961	0	1	1	0	0	0	2	2	0	0	1	0	2	2	0	0	0	0	0	0	0	0	2	2	0	0	2	1	1	1	2	1	2	0	0	1	1	0	0	1	1	0	1	1	0	0	0	1	1
962	1	1	2	0	1	1	0	0	2	2	0	2	2	2	0	0	0	0	1	1	1	0	2	2	0	0	1	0	2	0	0	0	1	0	0	2	0	0	2	0	0	0	0	2	0	1	0	0	2
963	1	1	1	0	0	0	2	2	1	1	1	0	1	1	0	0	1	2	1	0	0	0	2	2	0	0	2	0	0	1	1	0	0	2	0	2	1	0	0	1	1	0	0	2	0	1	0	2	0
964	1	2	1	0	0	0	1	2	0	0	1	0	0	0	0	0	0	1	0	1	0	0	1	1	1	1	2	0	0	2	0	1	1	2	2	2	1	0	1	1	1	0	1	2	0	1	0	1	1
965	0	0	2	0	0	0	0	0	2	1	2	1	1	1	0	0	0	0	1	1	1	0	2	2	0	1	1	0	1	0	1	1	1	1	1	1	1	0	2	1	0	0	0	1	0	1	0	2	1
966	1	2	1	0	0	0	2	2	0	0	1	0	1	1	0	0	0	0	0	0	0	0	2	2	0	1	0	0	0	1	1	2	2	0	0	1	1	1	0	2	2	0	2	2	1	1	0	2	1
967	1	1	1	0	1	1	0	0	2	2	0	1	2	1	0	0	0	0	0	0	0	0	1	2	0	0	1	1	1	1	2	1	1	1	0	1	1	0	2	0	0	0	0	1	0	0	0	1	1
968	1	2	0	0	0	0	0	1	2	1	0	0	1	0	0	0	0	0	0	0	0	0	2	2	0	1	2	2	1	1	1	1	1	2	0	2	2	0	1	1	1	0	1	2	0	0	0	2	1
969	1	0	2	0	1	1	1	1	2	1	0	1	0	0	0	0	0	0	0	0	0	0	2	2	0	1	0	0	1	1	0	0	0	2	0	2	2	0	0	2	2	0	2	2	1	1	0	2	0
970	1	2	0	0	0	0	0	0	2	2	0	1	0	0	0	0	0	1	1	1	1	0	1	1	0	0	0	0	0	0	1	1	2	1	1	1	1	0	1	1	1	0	0	1	0	0	0	1	1
971	0	1	1	0	0	0	2	2	1	0	1	2	2	0	1	1	0	0	1	1	1	0	2	2	0	1	1	0	1	1	0	1	2	1	0	1	1	0	0	1	1	0	0	2	1	1	0	1	1
972	0	0	2	0	0	0	1	2	2	1	0	1	2	1	0	0	0	0	0	1	1	0	0	0	0	0	2	1	1	0	1	1	1	0	0	1	2	0	1	1	1	1	1	2	2	1	0	2	0
973	0	2	1	0	0	0	1	2	1	0	0	0	0	0	0	0	0	2	2	1	0	0	2	2	0	0	1	0	1	1	0	2	1	1	0	2	2	0	0	2	2	0	0	2	0	1	0	2	0
974	1	1	1	0	0	0	0	1	2	1	0	1	2	1	0	1	0	0	0	0	0	0	1	1	1	1	2	0	0	1	1	0	1	1	0	2	2	0	1	0	0	0	0	0	0	0	0	1	0
975	0	2	0	0	0	0	1	2	2	2	0	0	1	1	0	0	0	1	2	2	1	0	1	1	1	1	1	0	0	2	1	1	1	1	0	2	1	0	0	0	0	0	0	2	0	1	0	1	1
976	1	1	1	0	0	0	2	2	1	1	1	1	0	0	0	0	0	0	2	1	1	0	0	0	1	1	0	0	1	1	0	0	0	2	0	2	2	0	2	0	0	0	0	1	0	0	0	2	0
977	0	2	0	0	0	0	0	0	2	2	0	0	2	1	1	0	0	1	1	1	1	0	2	2	0	0	2	0	0	2	0	0	0	2	0	2	1	1	1	1	1	0	1	1	1	1	0	2	1
978	0	1	2	0	0	0	0	1	2	1	0	0	1	1	0	0	0	0	1	1	1	0	2	2	0	0	2	0	0	2	0	0	0	2	1	2	1	0	1	1	1	1	1	2	1	0	0	2	0
979	0	2	0	0	0	0	1	1	1	1	0	0	0	0	0	0	1	2	2	2	2	0	2	2	0	0	1	0	0	1	2	0	0	2	0	1	2	0	1	1	1	0	1	1	1	1	0	2	0
980	1	1	2	0	1	1	2	2	1	1	1	0	0	0	0	0	0	1	0	1	0	0	2	2	0	0	1	1	2	0	1	1	1	2	0	2	0	0	2	1	0	0	1	2	1	0	0	1	1
981	0	2	0	0	0	0	2	2	0	0	2	0	0	0	0	0	0	0	0	0	0	0	2	2	0	0	2	1	1	2	0	2	2	1	0	1	0	0	2	0	0	0	0	1	1	1	0	1	1
982	0	2	1	0	0	0	0	0	2	2	0	1	1	0	0	1	0	0	0	1	1	0	2	2	0	0	0	0	0	0	1	1	1	1	1	1	1	0	0	1	1	0	0	1	0	0	0	1	0
983	0	1	2	0	0	0	1	1	2	2	0	0	0	0	0	0	0	1	1	1	1	0	2	2	0	0	1	0	0	1	1	1	1	2	1	2	2	0	0	1	1	0	0	0	0	1	0	0	2
984	0	1	1	0	0	0	1	2	1	0	0	0	0	0	0	0	0	0	0	0	0	0	0	0	1	1	2	1	1	2	1	1	2	1	1	1	1	2	0	0	0	0	0	1	1	0	0	1	1
985	0	0	2	0	1	1	2	2	0	0	1	0	0	0	0	0	0	0	0	0	0	0	2	2	0	0	1	1	1	1	0	1	1	2	0	0	1	0	1	1	1	0	1	1	0	0	0	2	1
986	0	1	1	0	1	1	2	2	1	0	1	0	0	0	0	0	1	2	0	0	0	0	1	1	0	1	2	0	1	0	1	1	1	1	0	1	1	0	0	1	1	1	1	2	2	0	0	2	0
987	1	1	1	0	0	0	1	2	2	1	0	0	1	1	0	0	0	2	2	1	0	0	2	2	0	0	1	0	1	0	1	2	2	2	1	2	0	1	0	0	0	2	2	2	1	0	0	0	2
988	0	1	0	0	0	0	1	1	1	1	1	1	0	0	0	0	0	1	1	1	1	0	2	2	0	0	2	0	0	2	0	1	2	2	2	2	2	0	2	0	0	0	0	2	0	2	0	2	0
989	0	1	1	0	0	0	0	1	2	2	0	1	2	1	0	0	0	0	1	1	1	0	0	0	0	1	2	0	0	1	0	2	2	0	0	0	2	0	0	2	2	0	0	1	0	0	0	2	0
990	1	0	2	0	1	1	2	2	0	0	2	0	0	0	0	0	0	0	0	0	0	0	2	2	0	0	1	1	2	0	1	1	1	0	0	1	2	0	0	2	2	0	0	2	0	1	0	2	0
991	0	1	1	0	1	1	2	2	0	0	0	0	0	0	0	0	0	1	1	1	1	0	2	2	0	0	2	1	1	2	0	1	2	1	0	2	1	0	1	1	1	0	0	2	0	1	0	1	1
992	0	0	2	0	1	1	2	2	1	1	1	1	2	1	0	0	0	1	1	1	1	0	1	1	0	0	2	1	1	1	2	1	1	1	0	2	2	0	0	2	2	0	1	2	1	0	0	2	0
993	1	1	2	0	0	0	2	2	0	0	1	0	1	1	0	0	0	1	1	1	1	1	1	2	0	0	2	1	1	0	2	1	2	2	2	2	0	0	2	0	0	0	0	1	0	1	0	1	1
994	0	1	1	0	1	1	1	1	2	1	0	1	1	0	0	1	1	2	1	0	0	1	1	1	0	0	2	0	0	1	0	0	1	1	1	1	2	1	0	1	1	0	1	1	1	0	0	0	1
995	0	1	1	0	0	0	2	2	0	0	1	0	0	0	0	0	0	2	1	1	1	0	2	2	0	0	2	0	0	2	1	0	2	0	0	1	2	0	0	2	2	0	0	2	0	0	0	1	0
996	1	2	1	1	0	1	2	2	0	0	2	1	1	1	0	0	0	1	1	0	0	0	2	2	0	1	1	0	0	1	0	1	1	2	1	1	0	1	0	1	1	0	1	1	1	1	0	2	1
997	0	1	1	0	0	0	1	1	1	1	0	1	1	0	1	0	0	2	2	1	0	0	2	2	0	0	2	1	1	1	2	2	2	1	0	1	2	0	1	1	1	0	1	2	1	0	1	1	0
998	1	1	1	1	1	2	2	2	0	0	0	0	0	0	0	1	0	1	0	0	0	0	1	2	0	0	2	1	1	2	1	1	1	0	0	1	1	0	0	2	2	1	1	1	1	1	0	1	0
999	1	2	1	0	0	0	1	1	1	1	1	1	1	1	0	0	1	0	1	1	1	0	2	2	0	0	0	1	2	0	1	2	2	0	0	1	1	0	2	0	0	0	1	2	0	0	0	2	0
1000	0	0	2	0	0	0	1	1	1	1	1	0	1	2	0	0	0	1	0	0	0	0	2	2	0	0	2	0	0	2	0	2	2	0	0	0	2	0	0	2	2	0	1	2	1	0	0	2	1
[truncated: 252 more columns]
