# Supplementary material for: KNN-MDR: a learning approach for improving interactions mapping performances in genome wide association studies
Source: BMC Bioinformatics. 2017 Mar 21;18:184. doi: 10.1186/s12859-017-1599-7 (PMC5361736; doi:10.1186/s12859-017-1599-7)
Supplement: Supplementary file 6 — The data set(s) supporting the results of Table 4. (ZIP 7095 kb) [file 12859_2017_1599_MOESM6_ESM.zip › 100 simulations/S20/mkallsimul.dat]

1	0	1	0	1	0	0	2	1	2	0	0	0	1	0	0	0	0	0	2	1	1	1	2	2	0	0	0	1	2	2	2	0	0	0	0	2	2	0	0	1	0	0	0	2	0	2	0	1	0
2	0	1	0	0	1	1	2	0	2	0	0	0	1	0	0	1	1	1	1	1	1	0	2	2	0	0	0	0	2	1	0	0	1	0	1	1	0	0	0	0	1	0	0	1	0	1	0	0	2
3	1	1	0	1	0	0	2	0	0	0	0	0	1	0	0	1	0	0	0	0	1	1	1	1	0	1	0	0	2	2	0	1	1	1	1	1	1	1	0	1	0	1	1	1	1	0	1	0	2
4	0	0	0	0	0	0	1	0	1	0	1	0	0	0	0	0	1	1	2	2	1	1	2	2	0	0	0	1	1	1	0	1	1	0	1	1	2	0	0	1	1	0	0	1	0	1	0	0	2
5	0	1	0	1	0	0	2	0	1	0	0	0	1	1	0	0	2	1	2	2	1	1	1	1	0	1	0	1	2	2	0	0	2	0	1	1	1	1	1	1	1	0	0	2	1	2	1	0	1
6	0	1	0	0	1	1	2	0	2	0	0	0	2	0	0	1	2	1	0	1	2	1	2	2	0	0	0	1	1	2	1	1	2	0	1	2	2	0	0	2	0	2	2	2	1	1	0	0	2
7	0	0	0	0	0	0	1	0	0	0	0	0	2	0	0	0	2	1	0	0	2	1	1	1	1	1	0	0	2	2	0	2	1	0	0	2	2	0	0	2	0	1	0	1	0	0	1	1	1
8	1	1	0	2	0	0	2	0	1	0	0	0	0	0	0	0	1	0	0	0	2	0	1	1	0	0	0	0	2	2	1	0	0	0	0	2	2	0	1	1	0	0	2	2	1	0	0	1	1
9	1	1	1	1	0	0	1	0	0	0	0	1	2	0	0	0	1	1	0	0	1	1	0	1	1	1	0	0	2	1	0	1	1	0	0	2	2	0	1	1	0	0	0	2	0	1	0	1	1
10	1	1	0	0	0	0	2	0	1	1	0	0	1	0	0	0	0	0	0	0	2	0	2	2	0	0	0	0	2	2	0	1	1	1	0	2	1	0	0	1	0	0	0	1	0	1	0	2	0
11	0	0	0	0	0	0	2	0	2	0	0	1	1	0	0	0	1	0	1	1	2	0	2	2	0	0	0	0	2	2	0	1	2	1	0	2	2	0	0	1	0	0	0	1	0	0	2	0	2
12	0	2	0	0	0	0	2	0	2	0	0	1	1	0	0	0	1	0	0	0	1	0	2	1	1	2	0	1	2	2	0	0	1	0	1	1	1	0	0	1	0	0	1	2	1	0	0	1	1
13	0	2	0	0	0	0	2	0	2	0	0	0	1	0	0	0	2	1	0	1	2	0	2	2	0	0	0	0	2	2	0	0	2	1	1	1	1	0	0	1	0	1	0	0	2	0	0	0	2
14	0	1	0	0	1	1	2	0	2	0	0	1	1	0	0	0	1	0	0	0	1	1	2	2	0	0	0	0	2	2	0	0	1	1	2	0	1	0	0	1	0	2	2	2	1	1	0	1	1
15	1	1	0	0	1	1	1	0	1	1	2	0	0	0	0	0	2	0	0	0	2	1	2	2	0	0	0	0	1	1	0	0	1	1	0	2	2	0	0	2	0	0	0	1	0	0	0	2	0
16	1	2	0	0	0	0	2	1	2	0	0	0	0	0	0	0	2	0	0	0	2	1	0	1	1	1	0	1	1	1	0	1	2	0	0	2	1	0	1	1	0	0	0	2	0	1	1	0	2
17	1	0	0	0	0	0	2	1	1	0	0	0	1	0	0	0	2	0	1	1	2	0	2	2	0	1	0	0	2	2	0	2	1	0	0	2	1	0	0	1	0	0	0	2	1	0	0	1	1
18	0	2	0	1	0	0	2	0	1	0	1	0	1	0	0	1	2	0	0	0	2	0	1	1	0	1	1	0	1	1	0	2	1	0	0	2	1	0	0	1	0	0	0	2	0	1	0	1	2
19	0	1	1	1	1	1	2	0	2	0	0	0	0	0	0	0	0	1	0	0	2	0	1	1	0	1	0	1	2	1	1	2	1	0	2	0	0	1	0	0	0	0	0	2	0	0	0	2	0
20	0	1	0	0	0	0	1	0	0	0	1	0	0	0	0	0	0	0	2	1	0	1	0	1	0	1	0	0	2	2	1	1	2	0	1	2	1	1	1	0	0	0	0	2	0	0	0	1	1
21	0	0	0	0	0	0	2	0	1	0	0	0	1	0	0	1	2	1	0	0	2	1	1	1	1	1	0	0	2	2	0	1	2	0	1	1	1	0	0	1	0	1	1	1	0	1	0	1	1
22	1	2	0	2	0	0	1	0	1	0	0	1	1	0	0	0	1	1	1	1	1	1	2	2	0	0	1	0	1	1	0	0	2	1	1	1	1	0	0	1	0	0	0	1	0	0	0	1	1
23	1	1	0	0	1	1	2	1	2	0	0	1	1	0	0	0	1	1	0	0	2	0	2	2	0	1	0	0	2	2	0	2	1	0	1	1	2	0	0	1	0	1	1	2	1	0	0	2	0
24	0	1	0	1	0	0	2	0	1	0	1	0	1	0	0	0	1	0	0	0	2	0	2	2	0	0	0	0	2	2	0	0	1	0	2	1	1	0	0	0	0	0	0	2	0	1	0	2	0
25	1	0	0	0	0	0	2	0	1	0	1	0	0	0	0	0	0	0	0	1	1	0	2	2	0	0	0	0	2	1	0	0	0	0	0	2	2	1	0	1	0	1	1	1	1	2	0	1	1
26	0	1	0	1	0	0	1	0	0	0	1	1	1	0	0	0	1	0	0	0	2	0	2	2	0	0	0	0	2	2	0	1	1	1	1	2	1	0	0	1	0	1	1	2	1	1	0	0	2
27	1	2	0	1	0	0	1	0	2	0	0	0	1	0	0	0	2	2	0	0	2	1	2	2	0	0	0	0	2	2	0	2	2	0	2	0	1	0	0	1	0	1	1	1	1	2	1	1	2
28	1	1	0	0	1	1	2	1	2	0	0	1	1	0	0	0	0	0	0	0	1	0	2	1	1	2	0	2	1	2	1	1	2	1	0	2	2	0	0	0	0	0	0	0	0	1	0	1	2
29	1	2	0	0	1	1	1	0	0	0	2	0	1	0	0	0	2	1	0	0	2	0	2	2	0	1	1	1	1	1	0	0	0	0	2	2	2	0	0	2	0	0	1	1	1	0	0	1	1
30	1	2	0	0	0	0	1	1	2	0	1	0	0	0	0	0	1	0	0	1	1	0	2	2	0	0	0	0	2	2	0	0	1	0	0	2	2	0	0	2	0	0	0	2	1	1	0	0	1
31	1	2	0	0	0	0	2	0	0	0	0	0	1	0	0	0	2	0	0	0	2	0	2	2	0	0	1	2	2	2	1	0	2	0	1	2	1	0	0	0	0	1	0	1	0	0	0	0	2
32	0	1	0	0	1	1	2	1	2	0	0	0	1	0	0	0	2	1	2	1	1	1	2	2	0	0	0	1	1	1	0	0	1	0	1	1	1	0	0	0	0	0	1	2	2	1	0	1	1
33	1	1	1	1	0	0	2	0	1	0	0	0	1	1	1	1	1	0	0	0	2	1	2	2	0	0	0	0	2	1	0	0	2	0	0	2	2	0	0	1	0	0	0	1	0	0	0	2	0
34	0	2	0	0	0	0	1	0	1	1	1	1	1	0	0	0	0	0	2	1	0	0	2	2	0	0	0	1	2	2	1	0	0	0	1	1	1	0	0	1	0	0	1	1	1	0	0	2	0
35	0	1	0	0	0	0	2	0	1	0	1	0	0	0	0	0	1	1	0	0	1	0	1	1	0	0	1	0	1	1	0	0	2	1	1	1	1	0	0	0	0	0	1	2	0	0	0	1	1
36	0	1	0	0	1	1	2	1	1	0	0	1	2	1	1	1	2	0	0	0	2	1	2	2	0	0	0	0	2	2	0	1	2	0	0	2	0	0	0	1	0	1	1	1	0	1	0	2	0
37	0	2	0	0	0	0	1	0	2	0	0	0	1	0	0	0	2	2	0	0	2	0	2	2	0	0	0	0	1	1	0	1	1	1	2	0	1	0	0	1	0	0	2	2	0	0	0	1	1
38	0	2	1	1	0	0	2	0	2	0	0	0	0	0	0	0	1	1	1	1	1	1	2	2	0	0	0	0	2	2	1	0	2	0	1	1	1	0	1	1	0	0	0	1	0	1	0	2	0
39	1	2	0	0	1	1	2	1	1	0	0	1	2	1	1	1	2	1	1	0	2	0	2	2	0	0	0	0	2	2	0	1	0	0	0	2	1	1	1	2	2	1	1	1	1	1	0	2	0
40	0	1	0	1	0	0	0	0	0	0	1	0	1	0	0	0	1	1	0	0	2	0	1	1	0	0	0	0	2	2	0	1	0	0	0	2	1	0	0	2	0	0	2	2	0	0	0	1	1
41	1	2	0	0	0	0	1	0	0	0	1	0	2	0	0	0	0	0	2	1	0	0	1	1	0	0	0	0	2	2	1	2	1	0	1	0	1	1	1	1	1	0	0	0	0	0	1	1	1
42	1	1	0	1	0	0	1	0	1	1	1	1	1	0	0	0	0	0	2	1	0	0	2	2	0	0	0	0	2	2	1	0	1	0	0	2	1	0	0	0	0	0	1	1	1	0	0	1	1
43	1	0	0	1	1	1	1	0	1	0	0	0	0	0	0	0	1	1	0	0	0	1	2	2	0	0	0	1	2	2	2	1	0	0	0	2	1	0	0	0	0	2	2	2	1	1	0	2	0
44	1	1	1	1	0	0	1	0	1	0	1	1	1	0	0	0	1	2	1	1	2	1	1	1	1	1	0	0	2	2	0	2	2	0	0	2	1	0	0	2	0	0	0	2	0	1	0	1	1
45	0	2	1	1	0	0	2	0	1	0	0	0	1	0	0	1	2	1	0	0	1	1	2	2	0	0	0	0	1	1	1	1	2	1	0	2	1	1	0	1	0	1	1	1	1	2	0	1	1
46	1	1	0	0	1	1	1	0	0	0	1	0	0	0	0	0	2	1	0	0	2	1	2	2	0	0	0	0	2	2	0	0	1	0	1	1	1	0	1	1	0	0	0	1	0	1	0	2	1
47	0	1	0	0	0	0	2	0	2	0	0	0	0	0	0	0	0	0	1	1	2	1	1	2	0	0	1	1	2	2	0	2	1	0	0	2	2	0	0	1	0	0	1	2	1	0	1	0	2
48	0	1	0	1	1	1	1	0	1	0	0	1	1	1	1	1	1	1	2	1	0	1	2	2	0	0	1	1	2	2	1	1	1	0	2	1	1	0	0	2	0	1	1	1	1	1	0	1	1
49	1	2	0	0	0	0	1	1	2	0	0	1	1	0	0	0	2	1	0	0	2	0	2	2	0	0	0	0	2	2	0	0	2	1	1	1	1	1	0	0	0	0	0	2	0	1	0	1	0
50	0	2	0	0	0	0	2	1	1	0	0	1	1	0	0	0	0	0	1	1	2	0	1	1	0	0	0	1	2	1	1	1	1	0	0	2	1	1	0	2	0	0	0	2	0	0	0	0	2
51	1	1	0	0	0	0	2	0	2	0	0	1	1	1	1	1	2	0	1	1	2	1	2	2	0	0	0	1	1	1	0	1	2	0	1	2	2	0	0	1	0	0	0	0	0	1	0	2	1
52	0	1	1	0	0	0	2	0	2	0	0	0	1	0	0	0	2	1	1	1	2	0	2	2	0	0	0	0	2	2	0	1	1	1	0	2	1	0	0	1	1	0	2	2	0	0	0	2	1
53	0	2	0	0	0	0	2	0	2	0	0	1	1	0	0	0	2	0	0	0	2	0	2	2	0	1	0	1	1	0	0	1	1	1	0	2	1	0	0	0	0	1	1	1	1	1	0	2	0
54	1	2	1	0	1	1	1	1	1	0	1	0	1	0	0	0	2	2	0	0	1	0	2	2	0	1	0	1	1	1	0	0	1	1	1	2	1	0	0	1	0	0	0	0	0	0	0	2	1
55	1	1	0	1	0	0	1	0	1	0	1	2	1	0	0	0	2	1	0	0	1	1	1	1	1	1	0	1	2	2	1	0	2	0	1	1	1	0	0	1	1	1	1	1	0	0	0	1	2
56	1	1	1	0	0	0	2	0	2	0	0	0	0	0	0	0	2	2	1	1	2	0	2	2	0	1	0	1	1	1	1	0	2	2	1	1	1	1	0	1	0	1	1	1	1	1	0	1	1
57	0	1	0	1	1	1	2	1	2	0	0	0	0	0	0	0	1	1	1	0	2	0	2	2	0	0	0	1	1	1	0	0	0	1	2	2	0	0	0	0	1	1	0	1	0	1	1	1	1
58	0	2	0	0	0	0	2	1	2	0	0	0	1	0	0	0	1	1	1	1	1	0	2	2	0	0	1	0	2	2	0	0	2	0	1	1	1	0	1	1	0	1	1	1	1	0	0	0	1
59	1	0	0	0	0	0	2	1	2	0	0	0	0	0	0	0	1	1	1	1	2	0	2	2	0	1	0	0	2	2	0	0	0	0	0	1	2	0	0	0	0	0	2	2	1	0	0	1	1
60	0	2	0	1	0	0	2	0	1	0	0	1	1	0	0	0	1	0	1	1	1	0	2	2	0	0	1	0	2	2	0	0	2	0	0	2	2	0	0	1	0	0	1	2	1	0	0	1	0
61	1	1	0	0	1	1	1	1	1	0	1	0	0	0	0	0	1	0	0	0	2	1	1	1	1	0	1	1	2	2	0	0	0	0	0	2	1	0	0	0	0	0	0	2	0	2	0	2	0
62	0	1	0	0	0	0	2	1	2	0	0	1	1	1	1	1	1	1	1	1	2	0	2	2	0	0	0	0	2	2	2	0	1	1	2	1	1	0	0	1	0	0	0	1	0	0	0	1	1
63	1	1	1	1	0	1	1	0	0	0	1	0	0	0	0	0	1	0	0	0	2	0	2	2	0	0	0	0	1	1	1	1	1	1	1	1	2	0	0	0	0	1	1	2	0	1	0	2	1
64	1	2	1	1	0	0	1	0	1	0	1	0	1	0	0	0	1	1	0	1	1	1	1	1	1	1	0	0	2	1	0	2	2	0	1	1	1	0	1	1	0	0	0	1	1	0	0	2	1
65	0	0	0	0	1	1	2	0	2	0	0	0	0	0	0	0	2	2	1	1	2	1	1	1	1	1	0	0	2	2	0	0	0	0	0	2	1	0	1	1	0	1	0	0	0	0	0	2	0
66	1	2	0	0	0	0	1	0	0	0	2	1	1	0	0	0	0	0	1	2	1	0	2	2	0	1	0	0	2	2	0	0	2	0	1	2	2	0	0	2	0	0	1	1	1	0	0	2	1
67	1	1	0	0	1	1	2	1	2	0	0	0	0	0	0	0	1	0	1	2	1	0	2	2	0	0	0	2	1	1	0	1	0	0	1	1	1	0	0	0	0	0	0	1	0	1	0	0	2
68	0	0	0	0	1	1	1	0	1	0	0	1	1	0	0	0	1	1	1	0	2	0	2	2	0	0	0	0	2	2	0	0	1	0	1	1	2	0	0	2	0	0	1	2	1	0	0	0	2
69	0	1	0	0	1	1	2	0	1	0	0	1	2	0	0	0	1	0	1	1	2	1	2	2	0	0	0	0	1	1	1	1	2	0	1	2	1	0	0	1	0	0	1	1	0	1	1	1	1
70	1	1	0	0	0	1	2	0	0	0	0	0	0	0	0	0	2	1	1	1	2	0	2	2	0	1	0	1	1	2	1	1	1	0	0	1	1	0	0	2	1	2	2	2	1	1	0	2	1
71	0	0	0	0	1	1	1	2	2	0	0	2	2	1	1	1	2	1	0	0	1	0	2	2	0	0	0	0	2	2	1	1	2	1	1	2	1	0	0	1	0	0	1	2	0	0	0	1	0
72	1	1	2	0	0	0	2	1	1	0	1	0	0	0	0	0	1	1	0	0	2	0	2	2	0	0	0	0	2	2	0	0	1	0	1	1	2	0	0	1	0	0	0	1	0	0	0	2	0
73	1	2	0	0	0	0	1	0	1	0	1	1	1	0	0	0	1	1	0	0	2	0	2	2	0	0	0	2	2	2	0	1	2	1	1	1	1	0	0	0	0	0	0	1	0	1	0	2	0
74	0	1	1	1	0	0	1	0	1	0	1	0	1	0	0	0	1	0	0	0	2	0	1	2	0	0	0	1	2	2	0	1	1	2	1	2	1	0	1	1	0	0	0	0	0	1	0	1	1
75	1	1	0	0	1	1	1	0	2	0	0	0	0	0	0	0	1	0	0	0	2	0	2	2	0	1	0	0	2	2	0	1	2	0	1	1	1	0	0	2	0	0	0	2	1	2	0	1	1
76	0	0	0	1	0	0	0	0	0	1	1	0	0	0	0	0	1	1	2	2	1	0	2	1	1	2	0	1	2	2	1	0	1	1	0	2	2	0	0	1	0	1	0	1	1	2	1	1	1
77	0	1	0	0	0	0	2	0	1	0	0	0	2	0	0	1	1	1	0	0	2	0	2	2	0	0	0	0	2	1	0	0	1	1	1	1	0	0	1	0	0	0	0	1	0	1	0	1	1
78	0	0	0	1	0	0	2	0	2	0	0	0	0	0	0	0	1	0	1	1	1	1	2	2	0	0	0	0	2	2	0	2	2	0	0	2	1	0	0	1	0	1	0	1	0	0	0	2	2
79	1	2	1	0	0	1	1	0	1	0	1	0	0	0	0	0	1	1	1	1	2	1	1	1	1	0	0	1	1	2	1	2	1	0	0	2	2	1	1	2	1	0	0	2	0	0	0	0	2
80	1	1	0	1	0	0	2	0	2	0	0	0	0	0	0	0	0	0	1	1	2	1	2	2	0	0	0	0	2	2	2	0	1	0	1	1	2	0	0	1	0	0	1	2	1	0	0	2	1
81	1	1	0	0	0	0	1	0	0	0	1	0	0	0	0	0	1	1	1	1	1	1	2	2	0	0	0	1	2	2	0	1	1	1	1	1	1	0	0	1	0	1	1	1	1	0	0	1	0
82	0	2	0	0	0	0	0	0	0	0	1	0	1	0	0	0	1	0	0	0	1	1	1	2	0	0	0	1	1	2	1	0	0	0	0	2	1	1	0	1	0	1	1	1	1	2	0	1	1
83	1	1	0	1	0	0	2	1	2	0	0	0	0	0	0	0	1	1	1	1	2	0	2	2	0	0	0	0	2	2	0	1	2	0	1	2	1	0	0	1	0	0	0	2	0	0	0	2	2
84	1	2	0	0	0	0	1	0	2	0	0	0	2	0	0	0	1	1	2	2	1	1	1	2	0	0	0	0	2	2	0	0	2	0	0	2	0	0	0	1	0	0	1	2	1	0	0	1	1
85	0	0	1	0	0	0	1	0	1	1	1	1	1	0	0	0	0	1	1	1	2	0	2	2	0	0	0	0	2	1	0	0	2	0	0	2	1	0	0	0	0	0	0	2	0	1	0	2	1
86	0	0	0	0	1	1	2	0	2	0	0	1	0	0	0	0	0	0	1	1	2	0	2	2	0	0	0	0	2	2	0	1	2	0	1	1	2	0	0	2	0	0	2	2	0	0	0	1	0
87	1	2	0	0	0	0	2	1	2	0	0	1	2	0	0	0	1	0	1	1	1	0	2	2	0	0	0	1	2	2	1	1	1	1	0	2	1	1	0	1	0	1	2	2	0	1	0	2	0
88	0	1	0	1	0	0	2	0	1	0	0	0	0	0	0	0	1	0	1	1	2	1	1	1	1	0	0	1	2	2	0	1	2	0	1	1	0	1	0	1	0	0	0	0	1	1	0	1	1
89	1	2	0	1	0	0	2	1	2	0	0	1	2	0	0	0	1	0	0	0	1	0	1	1	0	1	0	0	2	2	0	0	0	0	2	2	1	0	0	2	0	0	0	0	2	2	0	1	1
90	0	2	0	0	0	0	2	1	1	0	0	0	1	0	0	1	0	0	1	1	2	0	2	2	0	0	0	1	2	2	0	1	2	1	1	1	1	0	0	2	0	0	0	1	0	1	0	2	0
91	1	1	0	0	0	0	1	1	1	0	1	0	0	0	0	0	1	1	1	1	1	0	2	2	0	0	0	2	1	1	0	0	1	0	0	2	1	1	0	1	0	0	1	2	0	0	1	1	1
92	0	2	1	1	0	0	2	0	2	0	0	1	2	0	0	0	1	1	2	1	2	1	1	1	1	1	0	1	2	1	1	0	2	1	1	1	2	0	0	2	0	1	0	1	0	1	0	1	1
93	1	1	2	0	0	0	1	0	1	0	1	1	1	0	0	0	1	1	1	1	1	0	2	2	0	0	0	0	2	2	0	1	0	0	0	2	1	0	0	1	0	0	1	1	1	0	1	0	2
94	0	0	0	1	1	1	1	0	1	0	1	0	0	0	0	0	2	0	0	0	2	0	2	2	0	0	0	0	2	2	0	1	1	0	1	2	1	0	0	0	0	0	0	2	0	0	0	2	2
95	1	0	0	0	0	1	2	0	1	0	0	0	1	0	0	1	1	1	0	0	2	0	1	1	0	0	0	0	2	2	0	1	1	0	1	2	2	0	0	1	0	2	1	2	1	0	1	1	2
96	0	1	0	0	1	1	2	0	2	0	0	0	1	0	0	0	1	0	0	0	2	0	2	2	0	0	0	0	2	1	0	0	0	0	0	2	1	0	0	1	0	0	0	2	0	0	1	0	2
97	1	1	0	2	0	0	2	0	1	0	0	0	0	0	0	0	2	1	0	0	2	0	2	2	0	0	0	0	2	2	0	0	1	0	1	1	0	1	0	0	0	0	2	2	0	0	0	1	1
98	1	1	0	0	0	0	1	0	0	0	1	0	1	0	0	0	1	0	0	1	1	0	0	1	0	0	0	0	2	2	1	0	1	0	1	1	1	0	0	1	0	0	0	2	0	1	0	2	1
99	1	2	0	0	0	0	2	0	1	0	1	0	1	0	0	0	2	2	2	2	0	0	2	2	0	0	0	0	2	2	0	1	1	1	1	1	1	1	0	1	0	0	1	2	1	0	0	1	1
100	1	2	0	0	0	0	2	0	2	0	0	0	1	0	0	1	1	1	0	0	2	1	2	2	0	0	0	0	2	2	0	2	1	1	0	2	2	0	1	1	0	0	0	1	0	1	1	0	1
101	1	1	0	0	1	1	2	0	1	0	0	1	1	0	0	0	2	1	2	2	1	0	2	2	0	0	0	0	2	1	0	1	1	1	1	2	1	0	0	2	0	0	1	1	1	0	0	1	1
102	1	0	0	0	0	0	1	0	1	0	1	0	0	0	0	0	1	0	1	1	1	1	0	1	1	1	0	0	2	1	0	1	0	0	0	2	2	0	0	1	0	1	0	0	0	0	0	2	0
103	1	0	0	0	1	1	1	0	1	0	1	0	0	0	0	0	0	0	0	0	2	0	2	2	0	0	0	0	2	2	0	1	1	0	0	1	2	0	0	1	0	1	1	2	1	1	0	2	1
104	1	2	0	1	0	0	2	0	2	0	0	0	1	0	0	0	2	2	0	0	1	1	2	2	0	0	0	1	1	1	0	1	2	0	1	1	1	1	0	1	0	0	0	2	0	2	1	0	1
105	0	2	0	0	0	0	1	0	0	0	2	0	1	0	0	1	2	1	1	0	2	0	2	2	0	0	0	1	2	1	1	2	2	0	0	2	2	0	0	0	0	0	0	1	0	1	0	1	0
106	0	1	0	1	0	0	1	1	1	0	0	1	1	0	0	0	1	0	1	1	1	0	2	2	0	1	0	0	2	2	0	1	2	2	1	1	0	0	0	0	0	1	0	0	0	0	0	2	0
107	1	0	0	0	0	0	1	0	1	0	1	1	2	0	0	0	0	0	0	0	0	1	2	2	0	0	0	0	2	2	1	1	2	0	1	2	1	0	0	2	0	0	2	2	0	1	0	2	0
108	1	1	0	0	1	1	2	1	1	0	0	1	1	0	0	0	1	0	0	0	1	1	1	1	1	1	0	0	2	2	0	1	2	0	1	1	1	1	1	2	2	1	1	1	1	0	1	0	2
109	0	0	0	0	1	1	2	1	2	0	0	0	2	0	0	0	1	0	0	0	2	0	1	1	0	0	1	1	2	2	0	0	1	0	2	1	2	0	0	1	0	0	0	1	0	0	0	2	0
110	0	1	0	0	0	0	2	0	1	0	0	0	1	0	0	0	0	1	0	0	2	1	2	2	0	0	1	1	2	2	0	1	1	0	1	1	1	0	0	0	0	1	0	1	0	1	0	1	1
111	0	0	0	0	0	0	2	0	2	0	0	0	0	0	0	0	1	0	0	0	1	1	2	2	0	0	0	1	2	2	2	0	2	0	1	1	1	0	0	0	0	0	0	1	0	0	0	2	2
112	1	1	0	0	0	0	2	0	1	0	1	1	1	0	0	0	1	1	0	0	2	1	2	2	0	0	0	0	2	2	1	1	1	0	0	2	1	0	0	2	1	0	2	2	0	0	0	1	1
113	0	2	0	0	0	0	1	0	1	0	1	0	2	0	0	0	1	1	0	0	1	0	2	2	0	0	0	2	2	2	0	1	1	0	0	2	1	0	0	1	0	0	1	2	1	0	0	0	2
114	0	0	0	0	0	0	2	0	0	0	0	0	0	0	0	0	1	1	0	0	1	0	1	1	0	1	0	0	1	1	0	0	0	0	0	2	2	0	0	1	0	0	1	2	2	0	0	1	1
115	1	1	0	0	0	0	2	0	1	0	0	0	0	0	0	0	1	0	1	1	2	1	0	1	1	1	0	0	2	2	0	1	2	1	0	2	1	0	0	0	0	1	1	2	0	0	0	1	1
116	1	0	1	0	0	0	2	0	1	1	0	0	0	0	0	0	0	0	1	2	1	1	2	2	0	0	0	1	1	1	0	2	2	0	1	1	2	0	0	1	0	0	0	2	0	0	0	2	1
117	0	1	0	0	0	0	2	0	2	0	0	1	1	0	0	0	1	1	0	0	1	0	1	1	0	1	0	2	1	1	1	1	1	0	0	2	2	0	0	1	0	0	1	2	2	0	0	2	0
118	1	1	1	0	0	0	2	0	0	0	0	0	0	0	0	0	0	0	1	1	0	0	2	2	0	0	0	0	2	2	1	2	2	0	1	1	2	1	1	2	1	0	1	1	0	1	0	1	1
119	1	1	0	1	0	0	1	0	0	0	1	1	1	0	0	0	1	0	1	1	1	2	2	2	0	0	0	0	2	2	1	1	1	0	1	2	1	0	0	1	0	1	1	2	1	0	0	1	0
120	1	1	0	0	1	1	2	0	2	0	0	1	1	0	0	0	0	0	0	0	2	1	1	1	1	1	0	0	2	2	1	0	0	0	0	2	2	0	0	1	0	0	0	2	0	1	1	1	1
121	0	1	0	0	0	0	2	0	1	0	0	0	0	0	0	0	1	0	0	0	2	0	2	2	0	0	0	1	1	1	1	0	1	1	1	1	1	0	0	2	0	0	0	0	0	0	0	1	1
122	0	1	1	1	0	0	2	0	1	0	0	0	1	0	0	0	0	0	1	1	1	0	2	2	0	0	0	0	1	1	0	1	2	1	0	2	1	1	0	1	0	0	0	1	0	1	1	1	1
123	1	2	0	0	0	0	1	1	1	0	0	1	1	0	0	0	2	1	0	0	2	0	0	0	0	0	0	0	2	2	0	0	1	0	0	2	1	0	0	2	0	0	0	1	0	1	0	0	2
124	0	2	0	0	0	0	2	0	2	0	0	0	1	0	0	0	1	0	1	1	2	1	0	0	1	1	1	1	2	2	0	0	2	1	0	2	1	2	0	0	0	0	0	2	0	0	0	2	0
125	1	2	0	1	0	0	2	0	2	0	0	0	0	0	0	0	1	1	1	1	2	0	2	2	0	1	0	0	2	1	0	0	2	2	0	2	1	0	0	1	1	1	1	2	1	1	0	2	0
126	1	0	0	0	0	0	1	0	1	0	0	0	0	0	0	0	2	1	0	1	2	0	2	2	0	1	0	0	2	2	2	0	1	0	1	1	1	1	0	1	0	1	1	2	2	2	0	1	2
127	1	2	1	0	0	0	1	0	0	0	0	1	2	0	0	0	2	2	1	1	2	0	2	2	0	1	0	1	2	2	1	0	1	1	1	2	1	0	0	1	0	1	0	0	0	0	0	1	2
128	0	0	0	1	1	1	2	0	1	0	1	1	2	0	0	0	1	1	0	0	2	1	2	2	0	0	0	0	2	2	0	1	1	1	1	1	2	0	0	1	0	0	0	2	0	0	0	0	1
129	0	1	0	1	0	0	2	0	1	0	1	0	0	0	0	0	1	1	1	1	2	0	2	2	0	0	0	1	2	2	0	0	0	0	0	2	2	0	0	2	0	0	1	2	0	0	0	2	0
130	1	2	1	2	0	0	1	0	1	0	1	0	0	0	0	0	0	0	2	2	0	0	0	2	0	0	0	1	2	2	1	1	0	0	0	2	1	0	0	2	0	0	1	2	0	1	0	1	0
131	0	1	0	0	1	1	1	0	0	0	1	0	0	0	0	0	1	0	0	0	1	0	0	2	0	0	1	0	2	2	0	2	2	0	1	1	1	1	0	1	0	0	1	1	0	1	1	1	1
132	0	1	0	0	0	0	1	0	1	0	0	0	0	0	0	0	1	1	2	1	0	0	2	2	0	0	0	1	2	2	1	2	1	0	1	1	1	0	0	1	0	0	0	2	1	1	0	2	1
133	0	1	1	0	0	1	2	0	2	0	0	0	0	0	0	0	1	1	1	1	1	1	2	2	0	0	1	2	2	2	1	2	1	0	2	0	1	0	1	1	0	1	1	2	2	2	0	2	2
134	1	0	0	0	1	1	1	0	1	1	1	0	1	0	0	0	1	1	1	1	1	1	1	1	1	1	0	0	1	1	1	0	1	1	0	2	1	2	0	0	0	0	0	2	1	1	0	2	1
135	0	2	0	0	0	0	1	1	1	0	1	1	2	0	0	0	1	1	1	1	1	0	2	2	0	0	0	0	2	2	1	0	0	0	0	2	1	0	0	1	0	0	0	1	1	1	0	0	2
136	0	2	0	0	0	0	1	1	1	0	0	0	0	0	0	0	0	0	1	1	2	0	2	2	0	1	0	1	2	2	1	1	2	1	0	2	1	0	0	1	1	0	0	1	0	0	1	0	2
137	1	1	0	1	0	0	2	1	2	0	0	0	1	0	0	0	2	2	2	2	2	0	2	2	0	0	1	0	2	1	0	1	1	0	0	2	1	0	0	2	0	1	1	2	1	2	1	0	2
138	0	1	1	0	1	2	2	1	2	0	0	0	0	0	0	0	1	1	1	0	1	0	2	2	0	0	0	1	1	2	1	1	1	0	0	2	2	0	0	1	0	0	1	2	0	0	0	2	0
139	0	1	0	1	0	0	1	0	1	0	1	0	1	0	0	1	2	2	1	1	1	0	1	2	0	0	0	0	2	2	0	1	2	0	1	2	1	0	0	1	0	1	1	2	0	0	0	2	0
140	0	2	0	0	0	0	2	0	1	0	0	0	0	0	0	0	2	0	1	1	2	0	2	2	0	0	0	0	2	2	0	0	2	0	0	2	0	1	0	0	0	1	1	2	1	1	0	0	2
141	1	2	0	1	0	0	1	0	1	0	1	0	0	0	0	0	2	2	2	2	0	0	2	2	0	1	0	0	1	2	0	1	1	0	1	1	1	0	1	1	0	0	0	0	2	2	1	1	1
142	1	1	0	1	0	0	2	0	2	0	1	0	2	0	0	0	2	1	0	1	2	0	2	2	0	0	0	0	2	1	0	2	1	0	1	1	1	1	1	1	1	0	0	1	0	0	0	0	1
143	1	1	0	1	0	0	1	0	1	0	0	0	0	0	0	0	1	1	1	1	1	2	1	1	1	1	0	0	1	1	0	0	1	1	0	2	2	0	0	1	0	0	2	2	0	0	0	2	1
144	0	1	0	0	0	0	1	0	0	0	2	0	0	0	0	0	0	0	1	1	1	1	2	2	0	0	0	1	1	1	0	1	2	0	1	1	1	0	0	1	0	1	1	1	1	0	0	0	2
145	1	1	0	0	0	0	2	0	2	0	0	0	1	0	0	1	1	1	1	1	2	1	2	2	0	0	0	0	2	2	0	0	1	0	1	1	1	1	1	0	0	0	0	2	0	2	0	2	0
146	1	1	1	1	0	0	2	0	1	0	1	0	0	0	0	0	1	0	0	0	1	1	0	1	1	1	0	0	2	1	1	0	0	0	0	2	2	0	0	1	0	1	1	2	1	1	0	0	2
147	0	0	0	1	0	0	2	0	2	0	0	0	1	1	0	0	0	0	2	1	1	0	0	0	0	0	0	2	0	0	0	1	1	0	2	1	1	0	0	2	0	2	2	2	1	0	0	1	0
148	0	0	0	0	0	0	2	0	2	0	0	0	0	0	0	0	2	2	1	1	2	1	2	2	0	0	0	0	2	2	1	0	2	1	0	2	1	0	0	1	0	0	1	1	1	1	0	0	2
149	0	0	0	1	0	0	2	0	2	0	0	1	1	0	0	0	1	0	0	0	2	0	2	2	0	0	0	1	1	1	0	0	1	0	2	1	1	0	0	1	0	0	1	2	1	0	0	0	2
150	0	2	0	0	0	0	2	0	2	0	0	0	0	0	0	0	1	0	0	0	1	0	2	2	0	1	0	0	2	1	0	2	2	0	1	1	1	0	1	1	0	0	0	0	0	1	0	1	1
151	1	1	0	0	1	1	2	0	1	0	0	0	2	0	0	1	0	0	2	1	0	1	1	1	1	1	0	0	1	1	1	0	1	1	0	2	1	0	1	1	0	0	1	2	1	0	0	1	1
152	1	2	0	0	0	0	2	0	0	0	0	0	0	0	0	0	1	1	1	1	1	0	2	2	0	0	0	0	2	2	1	1	0	0	0	2	1	0	0	0	0	0	1	2	1	0	0	2	0
153	0	2	0	0	0	0	2	1	2	0	0	1	1	0	0	0	1	0	1	2	1	1	1	1	0	1	0	0	2	2	0	0	1	1	1	1	2	0	0	1	0	0	1	2	1	0	0	2	0
154	0	1	0	1	0	0	2	0	0	0	1	0	0	0	0	0	1	1	2	1	2	0	2	2	0	0	0	1	2	2	0	2	1	0	0	2	1	0	0	0	1	1	1	1	0	0	0	1	1
155	1	0	1	0	0	0	2	0	2	0	0	0	1	0	0	0	1	0	0	1	1	0	2	2	0	1	0	1	2	2	0	0	2	0	1	1	2	0	0	1	1	0	1	2	1	0	1	1	2
156	0	2	0	0	0	0	1	0	1	0	1	0	0	0	0	0	0	0	1	0	1	0	1	1	0	0	0	0	2	1	0	2	2	0	0	2	2	1	1	2	1	1	1	1	1	2	0	2	1
157	0	0	0	0	0	0	1	0	1	0	0	0	1	0	0	1	0	0	0	0	1	0	2	2	0	0	0	0	2	2	1	2	2	0	1	1	1	0	0	1	0	0	0	2	0	0	0	1	1
158	0	0	0	1	0	0	2	0	2	0	1	0	1	1	0	0	1	0	1	1	1	0	1	1	0	0	0	1	1	0	0	0	2	0	0	2	1	0	0	1	1	1	1	1	1	1	0	1	0
159	1	0	0	0	1	1	1	0	1	1	0	0	0	0	0	0	0	0	1	1	2	1	1	1	1	1	0	0	2	2	1	0	1	0	1	1	1	0	0	2	1	1	1	2	1	1	0	2	0
160	1	1	0	1	0	0	2	0	2	0	0	0	0	0	0	0	0	0	0	0	0	0	2	2	0	0	0	0	2	1	0	0	2	0	0	2	1	0	0	2	1	0	1	2	2	1	0	1	1
161	1	0	0	0	0	0	2	0	1	0	0	1	2	0	0	0	0	0	0	0	1	1	1	1	1	1	0	1	2	2	1	0	1	2	1	1	1	0	0	2	0	0	0	1	0	0	0	2	0
162	0	1	0	0	0	0	2	0	2	0	0	0	0	0	0	0	2	1	0	0	1	1	2	2	0	0	0	1	2	1	1	1	2	0	1	1	1	0	0	1	0	0	1	2	0	1	0	2	0
163	0	2	0	1	0	0	2	0	2	0	0	0	1	0	0	0	0	0	0	0	0	0	1	1	0	1	0	0	1	2	0	1	1	0	1	1	1	0	0	1	0	0	0	2	0	0	0	1	2
164	1	2	1	0	1	1	2	1	2	0	0	1	1	0	0	0	1	1	1	1	1	0	1	1	0	0	0	1	2	2	1	1	2	0	1	1	2	0	0	1	1	0	1	2	0	0	0	0	2
165	0	0	0	0	0	0	0	0	1	0	0	0	1	0	0	0	0	0	1	1	2	1	2	2	0	0	0	0	2	2	0	0	2	1	1	1	2	0	0	2	0	0	0	1	0	1	0	1	1
166	1	0	0	1	1	1	2	1	2	0	0	0	0	0	0	0	0	0	1	1	2	0	1	1	0	0	0	2	2	2	1	1	2	1	0	2	1	1	0	1	0	1	1	2	2	2	0	1	1
167	1	2	0	0	0	0	1	0	1	1	1	0	0	0	0	0	2	0	0	1	2	1	1	1	1	1	0	0	2	2	1	0	1	0	1	1	2	1	0	0	0	1	1	2	0	1	0	0	1
168	1	1	0	0	0	0	1	1	1	0	1	1	2	0	0	0	1	1	0	0	2	2	0	1	1	1	0	1	2	2	0	0	1	0	0	2	1	0	0	1	0	1	1	1	1	0	0	1	1
169	0	1	0	0	0	0	1	0	0	0	1	0	0	0	0	0	2	0	0	0	2	0	2	2	0	1	1	0	1	1	0	0	2	1	1	2	1	1	0	1	0	0	0	1	0	1	0	1	1
170	0	1	0	1	0	0	1	0	0	0	0	0	1	0	0	0	2	2	0	0	2	0	2	2	0	0	0	0	2	1	0	1	1	0	1	2	2	0	0	1	1	1	1	2	0	0	0	0	2
171	1	0	0	0	0	0	1	0	1	0	1	1	1	0	0	0	1	0	1	1	2	0	2	2	0	0	0	0	1	1	1	0	1	0	1	1	1	1	1	2	1	0	0	1	0	0	0	1	1
172	0	1	0	0	1	1	1	0	2	0	0	1	2	0	0	1	1	0	0	0	2	0	2	2	0	2	0	0	1	1	0	0	1	1	0	2	2	0	0	1	1	1	1	1	1	1	0	2	0
173	1	1	0	1	0	0	2	1	2	0	0	0	1	0	0	0	1	1	2	2	1	1	1	1	1	1	0	0	2	2	1	1	1	1	1	1	2	0	0	1	0	0	0	0	1	1	0	1	1
174	0	1	0	1	0	0	2	0	2	0	0	1	1	0	0	0	1	1	0	1	1	0	2	2	0	0	0	1	2	2	1	1	2	0	0	2	1	0	0	1	0	1	0	0	0	0	0	0	2
175	1	0	0	0	0	0	1	1	1	0	1	0	2	0	0	0	2	0	0	0	1	1	2	2	0	0	0	0	2	1	0	0	2	0	0	2	1	0	1	1	0	0	0	0	0	0	0	2	2
176	1	1	1	0	0	0	2	1	1	0	0	0	1	0	0	0	2	2	0	0	1	0	2	2	0	0	0	0	2	2	0	0	1	1	0	2	1	1	1	0	0	0	2	2	0	0	0	2	0
177	1	2	1	1	0	0	1	0	1	0	0	0	1	0	0	0	2	2	0	0	1	0	2	2	0	1	0	0	2	1	0	1	1	0	0	2	2	0	0	2	1	0	0	0	0	1	0	2	0
178	0	0	0	0	0	0	1	0	2	0	0	1	1	1	1	1	1	0	0	0	2	1	2	2	0	1	0	1	1	0	0	0	1	1	0	2	0	0	0	0	0	2	2	2	1	1	0	0	1
179	1	0	0	0	0	0	2	0	2	1	0	0	0	0	0	0	1	1	0	0	0	0	2	2	0	0	0	1	1	1	1	0	1	0	0	2	1	0	1	1	0	1	0	1	0	1	0	2	1
180	1	0	0	0	0	0	1	1	1	0	1	1	0	0	0	0	0	0	1	1	2	1	2	2	0	0	0	1	1	1	0	0	2	1	1	1	2	0	0	2	0	0	1	2	0	1	0	1	1
181	0	0	0	0	0	0	2	0	2	0	0	0	0	0	0	0	0	0	1	1	2	0	2	2	0	0	0	0	2	2	0	2	1	0	2	0	1	1	0	1	0	1	1	2	0	1	0	0	2
182	0	2	0	1	0	0	1	0	0	1	2	0	1	0	0	0	1	0	0	0	1	0	2	2	0	0	0	0	2	2	0	1	1	1	1	1	0	1	0	0	0	2	2	2	0	1	0	1	1
183	1	1	0	0	0	0	2	0	1	0	0	0	1	0	0	0	0	0	2	1	0	1	2	2	0	0	0	0	2	2	2	0	2	2	1	2	1	2	0	0	0	1	0	0	0	0	0	2	0
184	1	1	0	1	0	0	1	1	2	0	0	1	1	0	0	0	0	0	0	0	2	0	2	2	0	0	0	0	1	1	0	0	2	0	2	1	1	0	0	2	0	0	0	2	0	0	1	0	1
185	1	1	0	0	0	0	1	0	1	0	0	0	1	0	0	0	1	1	2	1	0	0	2	2	0	0	0	0	2	2	1	1	1	2	1	2	1	1	0	1	0	0	0	1	0	0	0	1	1
186	1	2	0	1	0	0	2	0	2	0	0	0	0	0	0	0	1	1	0	0	2	0	1	1	0	0	0	0	2	2	1	2	1	0	1	0	0	0	1	0	0	0	0	2	0	2	1	1	1
187	0	2	1	1	0	0	2	1	1	0	1	0	1	0	0	0	1	1	1	1	1	1	0	0	1	1	0	2	1	1	1	0	1	0	1	1	2	0	0	0	1	0	1	2	0	1	0	2	0
188	1	1	0	0	0	0	2	0	2	0	0	0	0	0	0	0	0	0	0	0	2	1	2	2	0	0	0	1	2	2	1	0	0	0	0	2	1	0	0	1	0	0	1	1	0	2	0	1	1
189	1	1	0	0	1	1	2	1	2	0	0	0	0	0	0	0	2	1	0	0	2	1	1	2	0	0	1	1	1	1	0	0	1	0	1	1	1	0	0	1	0	1	0	1	0	1	0	2	1
190	0	0	0	1	0	0	2	0	2	0	0	0	0	0	0	0	1	1	1	1	1	1	1	1	1	1	0	0	2	2	0	2	2	1	0	2	1	0	0	1	0	1	1	2	1	1	0	2	1
191	0	1	0	1	0	0	2	1	2	0	0	0	1	0	0	0	1	0	1	1	1	1	2	2	0	0	1	1	2	2	1	1	1	0	0	2	2	0	0	1	0	0	0	1	0	0	0	1	1
192	1	1	0	1	0	0	2	1	2	0	0	0	0	0	0	0	1	2	1	1	2	0	1	1	1	1	0	0	1	1	1	2	1	1	0	2	1	0	0	1	0	0	0	1	0	1	0	1	1
193	0	1	1	1	0	0	2	0	1	0	1	0	1	0	0	0	0	0	0	0	1	1	1	1	1	1	0	0	2	2	0	0	0	1	0	2	1	0	0	0	0	1	1	2	1	2	0	2	0
194	0	1	0	0	0	0	2	0	0	0	0	0	0	0	0	0	0	1	0	0	2	1	1	1	0	0	1	1	2	2	0	1	2	2	1	2	0	0	0	0	0	0	0	0	0	1	0	1	0
195	1	1	0	1	0	0	2	0	2	0	0	0	1	0	0	1	1	1	1	0	1	0	2	2	0	0	0	0	1	1	1	1	1	1	1	1	2	0	0	1	0	2	2	2	1	1	0	2	0
196	0	1	0	1	0	0	1	0	1	0	1	1	2	0	0	0	1	1	1	0	1	0	2	2	0	0	0	0	2	2	1	0	2	1	1	1	1	1	1	2	2	0	0	1	0	1	0	1	1
197	0	1	0	0	0	0	2	0	1	0	0	0	1	0	0	0	0	0	2	2	0	2	0	1	1	1	0	0	2	2	0	0	2	2	1	1	1	1	1	0	0	2	1	2	1	0	0	2	0
198	1	0	0	0	0	0	1	0	1	0	1	1	1	0	0	0	2	0	0	0	2	2	1	1	1	1	0	0	1	2	0	1	1	0	1	1	1	0	0	0	0	0	0	0	0	0	0	1	0
199	1	1	0	1	0	0	2	0	2	0	0	0	1	0	0	0	1	0	1	1	1	0	2	2	0	1	0	0	2	2	0	0	1	1	0	2	1	1	1	0	0	0	0	1	0	1	1	1	2
200	1	1	0	1	0	0	1	0	1	0	1	0	0	0	0	0	1	0	1	0	2	1	2	2	0	0	0	0	2	2	0	0	1	0	0	2	2	0	0	1	0	1	1	2	1	2	0	0	1
201	0	2	0	0	0	0	2	0	1	1	0	1	2	1	1	1	1	1	1	1	1	0	2	2	0	0	0	0	2	2	0	0	2	0	1	1	2	1	0	1	0	0	0	2	0	2	0	1	1
202	0	1	1	0	0	1	2	1	2	0	0	1	1	0	0	0	2	0	0	1	2	0	2	2	0	0	0	0	2	2	0	1	1	0	1	1	1	0	0	1	0	0	0	0	0	0	0	1	1
203	0	1	0	1	0	0	2	0	2	0	0	0	0	0	0	0	1	1	1	1	1	1	2	2	0	0	0	0	2	2	0	0	2	0	0	2	1	0	0	0	1	0	0	2	0	1	0	2	1
204	1	0	0	1	0	0	1	0	1	0	1	0	0	0	0	0	0	0	0	0	2	0	2	2	0	0	0	0	2	2	2	0	1	1	1	1	1	0	0	0	0	0	0	2	0	1	0	0	1
205	1	1	0	1	0	0	2	0	1	0	0	0	0	0	0	0	0	0	2	1	1	1	2	2	0	0	0	0	2	2	0	0	1	1	0	2	2	0	0	2	0	0	0	2	0	1	0	1	1
206	0	1	1	1	0	0	1	0	1	0	0	0	0	0	0	0	1	0	0	0	1	0	2	2	0	1	0	0	2	2	0	1	1	2	0	2	2	0	0	2	0	1	1	2	1	0	0	2	0
207	1	0	0	0	0	0	2	0	0	0	0	0	0	0	0	0	1	1	1	1	1	0	1	1	0	0	0	0	2	2	0	1	2	0	1	1	1	1	1	1	1	0	0	1	1	1	0	0	2
208	0	1	0	1	0	0	2	0	2	0	1	0	0	0	0	0	0	0	0	0	0	0	2	2	0	0	0	1	2	2	0	0	2	0	1	1	0	0	1	0	0	0	0	1	0	0	0	1	1
209	1	2	1	1	0	0	2	0	1	0	1	0	0	0	0	0	2	1	0	0	2	1	2	2	0	0	0	0	2	2	0	0	1	0	0	2	1	0	0	1	0	0	1	2	1	0	0	1	1
210	0	1	1	1	0	0	1	0	1	0	1	1	0	0	0	0	0	0	0	0	2	0	2	2	0	0	0	1	2	2	0	1	1	1	1	1	2	0	0	2	0	1	1	1	1	0	0	1	0
211	0	0	0	1	0	0	2	0	1	0	0	0	1	0	0	1	2	1	1	1	2	1	2	2	0	0	0	0	2	2	0	0	2	1	1	1	1	0	0	1	0	0	0	2	0	0	0	0	2
212	1	2	0	0	0	0	1	0	1	1	1	2	2	0	0	0	1	1	1	1	1	1	2	2	0	0	0	2	2	2	0	0	1	2	2	2	2	1	0	0	0	0	0	2	0	0	0	0	2
213	1	1	0	0	0	0	1	0	1	1	1	1	2	0	0	0	1	0	1	1	2	1	2	2	0	0	0	1	1	1	0	0	1	1	1	1	2	0	0	2	0	0	0	0	0	0	0	0	2
214	0	1	2	0	0	0	2	0	1	0	0	1	1	0	0	0	1	0	0	0	2	0	1	1	0	0	0	1	2	2	0	0	2	0	0	2	1	1	1	0	0	0	1	2	0	1	1	1	1
215	1	2	0	1	0	0	2	0	2	0	0	1	1	0	0	0	0	0	0	0	2	1	1	2	0	0	0	1	1	1	0	2	1	0	1	1	1	0	0	0	0	1	1	2	0	1	0	2	1
216	1	2	0	0	1	1	2	0	2	0	0	0	0	0	0	0	1	0	0	0	2	1	1	1	1	2	0	0	2	2	1	0	1	1	1	1	1	0	0	2	0	0	0	1	1	1	1	0	2
217	1	1	1	0	1	2	1	0	0	0	1	0	2	0	0	0	1	1	0	0	2	1	2	2	0	0	0	0	2	2	0	0	1	1	1	1	1	0	0	2	0	0	0	1	0	1	1	0	2
218	0	1	0	1	0	0	2	1	2	0	0	0	0	0	0	0	1	1	1	1	1	0	2	2	0	0	0	1	2	1	0	1	1	0	1	1	1	1	0	1	0	0	0	2	0	1	0	2	1
219	1	0	0	0	0	0	2	0	2	0	0	0	2	0	0	0	1	1	1	0	2	0	1	1	0	0	0	1	2	2	0	1	1	0	0	1	2	0	0	1	0	1	2	2	1	0	0	2	0
220	0	2	0	0	0	0	1	0	0	0	0	0	0	0	0	0	1	1	1	1	1	1	0	0	1	1	0	0	2	2	0	1	2	0	0	2	1	0	0	1	0	0	1	1	1	0	0	1	1
221	0	2	1	1	0	0	1	0	1	0	0	0	1	0	0	0	1	0	1	1	2	0	1	2	0	0	0	1	2	2	1	1	1	0	0	1	2	0	0	2	0	2	2	2	0	1	0	2	1
222	1	2	0	0	0	0	2	0	2	0	0	0	1	0	0	0	1	0	1	1	2	0	2	2	0	0	0	1	2	2	0	2	1	0	1	0	2	0	0	1	0	1	1	2	0	0	0	0	1
223	0	2	0	0	0	0	2	0	1	0	1	0	0	0	0	0	2	2	1	1	2	0	2	2	0	0	0	1	1	1	0	0	1	0	2	1	2	0	0	0	0	0	1	2	1	0	0	1	1
224	0	2	1	1	0	0	1	0	1	0	0	0	1	0	0	1	2	1	0	1	2	0	2	2	0	0	0	0	2	2	2	1	1	0	1	2	1	0	0	1	0	0	1	1	1	0	0	0	2
225	0	0	0	0	0	0	1	1	1	1	1	1	1	0	0	0	1	0	1	1	1	0	2	2	0	0	0	0	2	2	1	0	2	2	1	1	1	1	0	1	0	1	1	2	1	1	0	0	1
226	1	1	0	0	0	0	1	2	2	0	0	2	2	0	0	0	1	0	1	1	2	1	1	1	1	1	0	0	2	2	1	1	2	1	1	1	1	0	0	2	1	1	1	1	1	0	0	2	0
227	0	1	1	0	0	1	1	1	1	1	1	0	1	0	0	0	1	0	1	1	2	0	2	2	0	0	0	0	2	2	2	1	2	2	1	1	0	0	0	1	0	1	1	1	1	1	0	1	1
228	0	2	0	0	0	0	2	0	1	0	1	0	0	0	0	0	1	1	1	1	1	0	2	2	0	0	0	0	2	2	2	1	2	1	0	2	1	0	0	1	0	1	1	1	1	1	0	0	2
229	1	1	1	0	0	1	1	0	0	0	0	0	2	0	0	1	1	1	0	0	2	0	2	2	0	0	0	1	2	2	0	0	1	0	0	2	2	0	0	2	0	0	0	2	0	0	0	1	1
230	0	0	0	0	0	0	1	0	2	0	0	0	0	0	0	0	2	0	0	0	2	0	2	2	0	0	0	1	2	1	1	1	1	1	2	0	1	0	0	1	0	1	1	1	1	2	0	1	1
231	0	1	0	1	1	1	2	0	2	0	0	2	2	0	0	0	2	1	0	1	1	0	2	2	0	1	0	1	2	2	0	0	1	1	1	2	0	0	0	0	1	0	0	2	0	0	0	2	1
232	0	2	1	0	0	1	2	0	1	0	1	1	1	0	0	0	2	1	0	0	2	0	2	2	0	0	0	2	2	2	0	0	0	1	1	1	2	0	0	2	0	0	1	2	1	0	0	1	1
233	1	1	0	0	1	1	0	0	1	0	1	1	1	0	0	0	1	0	1	0	1	1	1	1	0	1	0	0	2	2	0	2	1	0	0	2	1	1	0	1	0	0	1	2	1	0	0	1	1
234	0	0	0	0	2	2	1	0	1	0	1	1	1	0	0	0	2	1	0	0	1	0	2	2	0	0	1	0	2	2	1	1	1	1	2	0	1	0	0	1	0	1	0	1	0	0	1	0	2
235	1	0	0	0	1	1	0	0	0	0	2	0	0	0	0	0	1	0	0	0	2	1	2	2	0	0	0	0	2	2	0	0	1	0	0	2	2	1	0	1	0	0	1	2	0	1	0	1	0
236	1	1	0	0	0	0	2	1	2	0	0	0	0	0	0	0	2	0	1	1	1	0	1	1	0	0	0	0	1	1	1	0	1	0	1	2	1	0	0	1	0	0	1	1	1	1	0	2	0
237	0	1	1	1	0	0	2	1	1	0	0	0	0	0	0	0	0	0	0	0	2	1	2	2	0	0	0	0	1	1	0	0	1	0	0	2	2	0	0	1	0	0	0	0	0	1	0	1	1
238	1	1	0	1	0	0	2	0	2	0	0	0	0	0	0	0	2	1	0	0	2	1	2	2	0	0	0	0	2	2	1	1	1	0	0	2	1	0	0	2	0	1	1	2	1	0	1	0	1
239	1	2	0	0	0	0	1	2	2	0	0	1	2	0	0	0	1	1	0	1	1	0	2	2	0	0	0	1	1	1	0	2	2	0	2	0	2	0	0	1	0	0	0	2	0	1	0	2	0
240	0	0	0	1	1	1	2	0	1	0	1	1	2	0	0	0	1	1	0	0	2	0	1	1	0	0	0	1	2	2	1	1	1	0	1	1	2	0	0	1	0	1	1	1	1	1	0	1	1
241	0	1	0	1	0	0	2	0	1	0	1	0	1	0	0	0	1	0	1	1	2	1	2	2	0	0	0	0	2	2	0	0	0	0	1	1	1	0	1	1	0	0	0	2	0	2	0	0	2
242	1	0	0	1	0	0	2	0	1	0	1	0	1	0	0	1	0	0	2	1	0	1	1	2	0	0	0	0	1	2	0	1	2	0	0	2	1	1	1	1	1	1	0	1	0	1	0	2	0
243	1	0	0	0	1	1	2	0	1	0	1	1	1	0	0	0	1	0	0	0	1	0	2	1	1	2	0	1	1	1	0	1	2	0	1	2	2	0	0	1	1	1	1	1	1	0	0	1	0
244	1	1	0	1	0	0	2	1	2	0	0	0	1	0	0	1	1	0	1	1	2	1	1	2	0	0	0	1	2	1	2	0	2	1	0	2	1	0	0	1	0	0	0	1	0	0	0	2	0
245	1	2	0	2	0	0	2	0	2	0	0	1	1	0	0	0	0	0	2	1	0	0	1	1	0	0	0	1	2	2	0	0	2	2	1	1	1	0	0	1	0	0	2	2	0	0	0	2	0
246	1	1	0	0	0	0	2	0	1	0	0	1	2	1	1	1	0	0	0	0	2	0	2	2	0	0	0	1	2	2	0	0	1	1	0	2	1	0	1	0	0	1	1	2	0	1	0	2	0
247	1	0	0	0	0	0	2	1	1	0	0	1	1	0	0	0	0	0	2	1	0	0	1	1	0	0	0	0	1	1	0	0	0	0	0	2	2	0	0	1	0	1	1	2	1	1	0	1	0
248	1	2	0	0	0	0	2	1	2	0	0	0	2	0	0	0	2	0	0	0	2	1	1	1	1	1	0	1	1	0	0	0	1	1	0	2	2	0	0	2	0	0	0	1	0	0	0	2	0
249	0	2	0	0	0	0	1	0	2	0	0	1	2	0	0	1	1	1	1	1	2	0	2	2	0	0	0	0	2	2	1	1	1	1	1	2	1	1	0	1	0	0	0	2	1	1	0	1	0
250	0	2	0	0	0	0	2	0	2	0	0	0	0	0	0	0	1	0	0	0	1	0	2	2	0	0	0	0	2	1	0	0	0	0	0	2	1	1	0	1	0	0	0	2	0	1	0	0	2
251	0	1	0	0	1	1	2	0	2	0	0	1	1	0	0	0	0	0	2	1	0	0	2	2	0	0	0	0	2	2	0	0	2	0	1	1	2	0	0	2	0	1	1	2	1	1	0	2	0
252	1	1	0	1	0	0	2	0	2	0	0	0	0	0	0	0	1	1	0	0	2	0	2	2	0	0	0	1	2	1	1	0	2	2	1	2	1	0	0	0	0	1	1	1	1	1	0	2	0
253	0	2	0	0	1	1	2	0	2	0	0	0	0	0	0	0	2	1	0	0	2	2	1	1	1	1	0	0	2	2	0	0	1	0	1	2	1	1	0	0	0	0	0	2	0	0	1	0	1
254	1	1	0	1	0	0	1	0	0	0	1	1	1	0	0	0	1	0	1	0	2	1	2	2	0	0	0	1	2	2	0	0	0	0	0	2	1	0	0	2	0	0	1	1	1	0	1	0	2
255	1	0	0	0	2	2	2	0	1	0	1	0	0	0	0	0	2	1	0	1	2	0	0	0	0	0	1	1	1	1	0	0	1	0	0	2	1	0	0	1	1	0	0	2	1	1	0	2	1
256	1	1	0	0	0	0	2	1	2	0	0	0	1	0	0	1	1	0	0	0	2	1	0	1	1	1	0	0	2	2	1	0	1	0	0	2	1	0	0	1	0	0	0	0	0	1	0	1	1
257	0	2	1	0	0	1	2	0	2	0	0	1	1	0	0	0	0	0	0	0	2	0	1	1	0	0	0	1	2	2	0	0	1	0	0	2	2	0	0	2	0	0	0	0	0	0	0	1	1
258	0	1	0	0	0	0	2	0	1	0	0	0	0	0	0	0	2	0	0	0	1	0	2	1	1	2	0	0	1	1	0	2	2	0	0	2	1	0	0	1	0	0	0	0	0	1	0	2	1
259	1	2	0	0	0	0	2	0	2	0	0	1	2	0	0	0	1	1	1	1	1	0	1	1	0	1	0	1	2	2	2	0	1	1	1	1	1	0	0	0	0	0	0	0	1	1	0	2	0
260	0	0	0	0	0	0	1	0	0	0	1	0	0	0	0	0	1	1	1	1	1	0	2	2	0	0	0	0	2	2	1	0	1	1	1	2	0	1	1	0	0	0	0	1	0	1	0	0	2
261	0	1	0	0	0	0	2	0	2	0	0	1	2	0	0	0	0	0	1	1	0	0	1	2	0	0	0	2	1	1	0	0	1	1	1	1	2	0	0	1	0	0	1	2	1	0	0	0	2
262	1	0	0	0	1	1	2	0	2	0	0	0	0	0	0	0	0	1	0	0	2	2	0	1	1	1	0	0	1	1	0	0	0	0	0	2	0	1	1	0	0	0	0	1	1	1	0	1	1
263	1	2	0	0	0	0	2	1	2	0	0	0	1	0	0	0	1	1	1	1	1	0	2	2	0	0	0	0	2	2	0	0	1	1	0	2	2	0	0	1	1	1	1	2	1	0	0	2	0
264	0	2	0	0	0	0	2	0	2	0	0	0	0	0	0	0	1	0	1	1	1	1	2	2	0	0	0	1	2	2	0	1	0	0	1	1	0	0	1	1	1	0	1	2	1	0	0	1	1
265	1	0	0	0	1	1	2	0	2	0	1	0	0	0	0	0	1	1	0	1	2	0	0	0	0	0	1	0	2	2	0	0	1	1	0	2	2	0	0	2	0	1	1	1	1	1	0	2	0
266	1	2	1	2	0	0	2	0	1	0	0	0	0	0	0	0	1	0	0	0	2	0	1	1	0	0	0	1	1	1	1	0	1	1	1	2	1	0	0	1	0	0	2	2	1	0	0	2	1
267	1	2	0	0	0	0	2	1	1	0	0	1	1	0	0	0	2	2	1	1	2	0	2	2	0	0	0	0	2	2	0	1	1	0	0	2	0	1	0	0	0	1	0	1	0	0	0	2	1
268	1	1	0	1	0	0	1	0	1	0	0	0	1	0	0	0	1	0	0	0	1	0	2	2	0	0	0	0	1	1	1	0	2	2	1	1	1	0	0	0	0	2	2	2	1	0	0	2	0
269	1	1	0	1	0	0	2	0	2	0	0	0	1	0	0	1	1	0	0	0	2	0	0	0	0	1	1	0	1	1	0	1	2	0	1	1	2	0	0	2	0	0	0	2	1	1	0	0	2
270	1	0	0	0	2	2	0	0	0	0	2	0	0	0	0	0	2	1	1	1	1	0	1	1	0	1	0	0	2	1	0	0	0	1	0	2	0	2	0	0	0	0	0	1	0	0	0	0	1
271	1	1	0	0	0	0	2	0	2	0	0	1	1	1	1	1	1	1	1	1	2	1	2	2	0	0	0	0	1	1	1	0	0	1	0	2	1	0	0	1	0	0	0	2	1	2	1	1	1
272	1	2	1	0	0	0	2	0	2	0	1	0	0	0	0	0	1	1	1	1	1	1	0	0	1	1	0	1	2	2	0	0	1	0	0	2	1	0	0	2	0	0	0	1	0	1	0	1	1
273	1	1	1	0	0	1	1	1	1	0	1	1	1	0	0	0	1	1	0	0	2	1	2	2	0	0	0	0	2	2	0	1	1	0	0	2	1	0	0	1	0	0	0	1	0	0	0	2	1
274	0	0	0	0	0	0	2	1	1	0	0	1	1	0	0	0	0	0	1	2	1	0	2	2	0	0	0	0	1	1	0	1	1	1	0	2	0	1	0	0	0	0	2	2	1	0	0	2	0
275	0	0	0	0	2	2	2	1	2	0	0	0	0	0	0	0	2	0	0	0	2	0	2	2	0	1	0	0	2	2	0	1	2	0	1	1	2	0	0	1	0	0	1	1	1	0	0	1	1
276	0	1	0	0	0	0	0	0	1	0	1	0	1	0	0	0	1	0	1	1	1	0	2	2	0	0	0	1	2	2	2	0	1	0	1	1	2	0	0	2	0	0	0	2	0	0	1	1	1
277	0	0	0	0	1	1	1	0	1	0	0	2	2	1	1	1	2	2	1	1	2	0	2	2	0	2	0	0	2	2	1	0	2	0	0	2	1	0	0	1	1	1	1	1	0	0	0	2	1
278	0	1	0	1	0	0	2	0	1	0	1	1	2	0	0	0	2	1	0	1	2	1	2	2	0	0	0	0	1	1	1	0	0	1	0	2	1	0	0	2	1	1	1	2	1	1	0	1	1
279	1	2	1	1	0	0	2	0	2	0	0	0	0	0	0	0	0	0	0	0	0	0	2	2	0	0	0	0	1	1	0	0	1	2	1	1	1	0	0	0	0	0	0	1	1	1	0	2	0
280	1	2	1	0	1	1	1	1	1	1	1	0	0	0	0	0	1	1	0	0	2	0	2	2	0	1	0	0	1	1	1	0	1	1	1	1	2	0	0	2	0	0	0	2	0	2	0	1	1
281	0	2	1	1	0	0	2	0	1	0	1	0	0	0	0	0	1	1	2	1	0	0	2	2	0	0	0	1	1	0	0	1	0	0	1	1	1	0	1	1	0	0	0	1	0	0	0	0	2
282	0	1	0	1	0	0	1	0	1	0	1	1	1	0	0	0	1	1	2	1	2	1	0	0	1	1	0	0	2	2	0	1	1	0	0	2	1	1	0	1	0	1	1	2	1	1	0	2	1
283	1	2	1	0	1	1	1	0	0	0	2	0	1	0	0	0	1	0	1	1	1	1	2	2	0	0	0	0	2	2	1	1	1	0	0	2	2	0	0	1	0	0	0	1	0	1	1	1	1
284	0	1	0	2	0	0	2	0	2	0	0	0	1	0	0	0	1	1	1	1	1	2	1	1	1	1	1	0	2	2	0	0	1	0	1	2	2	0	0	2	0	1	0	1	0	0	0	1	0
285	1	1	1	1	0	1	1	0	1	0	1	1	1	1	1	1	1	0	0	0	1	1	1	1	0	0	0	2	2	2	0	0	0	0	0	2	2	0	0	2	0	1	2	2	0	1	0	1	1
286	1	1	0	0	0	0	2	1	1	0	0	0	0	0	0	0	0	0	0	1	2	0	2	2	0	0	0	0	2	2	1	1	0	0	0	2	0	0	0	0	0	1	0	1	2	1	1	0	2
287	0	2	0	0	0	0	1	0	2	0	0	0	0	0	0	0	1	1	1	1	0	0	2	2	0	0	0	1	2	2	1	0	1	0	1	1	1	0	0	2	0	1	1	1	1	2	0	0	0
288	1	1	1	1	0	1	1	0	2	0	0	0	2	0	0	0	1	1	0	0	2	0	2	2	0	0	0	0	2	2	0	0	2	2	0	2	0	0	1	0	0	0	0	1	0	0	0	1	0
289	1	1	0	1	1	1	2	1	2	0	0	1	2	1	1	1	2	0	0	0	2	1	1	1	1	0	0	0	2	2	0	1	1	0	0	2	2	0	0	2	0	0	0	1	0	1	1	1	1
290	1	1	0	0	0	0	1	1	1	0	1	1	1	0	0	0	1	1	2	2	1	0	2	2	0	0	0	2	1	1	1	1	1	0	0	2	1	1	0	1	0	1	1	2	0	1	1	0	1
291	0	1	0	1	0	0	0	0	0	0	2	0	1	0	0	0	2	0	1	1	2	0	2	2	0	0	0	0	2	1	0	1	1	2	1	1	2	0	0	1	0	0	0	2	0	2	0	1	1
292	1	1	0	2	0	0	2	0	2	0	0	0	0	0	0	0	2	2	1	1	2	1	2	2	0	0	0	0	1	1	0	1	1	0	0	1	1	0	0	0	0	0	1	2	0	0	0	1	1
293	1	1	0	0	1	1	1	0	0	0	1	0	2	0	0	0	1	0	1	1	2	1	2	2	0	0	0	1	2	1	1	2	2	0	1	1	2	0	0	1	0	1	1	2	2	0	0	0	1
294	0	1	0	0	0	0	2	0	2	0	0	1	1	0	0	0	1	1	0	0	2	1	2	2	0	0	0	0	2	2	1	0	1	0	1	2	2	0	0	1	0	0	1	2	1	0	0	2	0
295	1	1	0	0	0	0	1	0	1	0	1	0	0	0	0	0	1	1	1	1	1	1	2	2	0	1	0	0	2	2	0	0	1	2	1	1	1	1	0	0	0	0	0	1	0	0	0	2	1
296	0	1	0	0	1	1	2	0	2	0	0	0	1	1	1	1	1	1	0	1	2	1	2	2	0	0	1	0	2	2	0	2	1	1	0	2	1	0	0	2	1	1	1	2	0	0	0	1	1
297	0	2	0	0	0	0	1	0	1	0	1	0	0	0	0	0	1	0	1	1	1	0	2	2	0	0	0	1	2	2	0	1	0	0	0	2	1	1	0	0	0	0	1	2	1	0	0	1	1
298	0	0	0	1	0	0	2	0	2	0	0	0	0	0	0	0	1	1	1	1	1	2	2	2	0	0	0	1	2	2	0	2	2	0	2	0	1	1	0	1	0	1	1	2	0	1	1	0	2
299	1	1	0	1	0	0	1	0	1	0	1	0	0	0	0	0	0	0	2	2	0	1	2	2	0	0	0	0	1	1	0	0	1	0	0	2	2	0	0	1	0	0	0	1	0	1	1	1	1
300	1	1	0	1	0	0	2	0	2	0	0	0	2	0	0	1	2	2	1	1	2	0	2	2	0	0	0	0	2	2	1	2	2	0	0	2	2	0	0	2	0	0	0	0	0	1	1	0	2
301	1	0	0	0	0	0	2	0	1	0	0	1	1	0	0	0	2	2	1	1	2	0	2	2	0	0	0	0	2	2	0	0	0	0	0	2	1	0	0	2	0	0	0	2	1	2	1	0	2
302	1	0	0	0	1	1	2	1	1	0	1	0	0	0	0	0	1	0	1	1	2	0	1	1	0	0	0	0	1	1	0	1	1	1	0	2	2	0	0	1	0	0	1	1	1	0	0	2	0
303	0	2	0	1	0	0	1	0	1	0	0	0	0	0	0	0	1	0	0	0	2	1	2	2	0	1	0	0	2	2	1	1	2	0	0	2	1	0	0	1	0	0	1	2	1	0	0	2	0
304	0	2	0	0	0	0	2	1	2	0	0	0	0	0	0	0	0	0	1	1	2	0	2	2	0	0	0	0	2	2	0	1	1	0	1	1	1	0	1	1	0	0	0	2	0	2	0	2	0
305	0	1	0	1	0	0	0	0	1	0	1	0	1	0	0	0	1	1	0	0	2	0	1	1	1	1	0	0	2	2	0	0	2	1	1	1	2	0	0	0	1	1	1	1	0	1	0	1	2
306	0	1	1	0	0	1	2	0	2	0	0	1	1	0	0	0	1	0	1	1	2	0	2	2	0	0	0	0	2	2	1	0	1	1	0	2	1	0	0	1	0	0	2	2	1	0	0	2	1
307	0	2	1	0	0	0	1	1	1	0	1	0	2	0	0	0	2	2	0	1	2	0	2	2	0	0	0	2	2	2	2	0	0	0	1	1	2	0	0	1	0	0	1	2	0	0	0	2	0
308	1	2	0	1	0	0	1	0	0	0	1	0	1	0	0	1	0	0	0	0	2	1	2	2	0	0	0	0	1	1	1	1	2	1	1	2	1	0	0	1	0	0	1	2	1	0	0	2	0
309	1	0	0	2	1	1	2	1	1	0	0	0	0	0	0	0	1	1	1	1	1	0	2	2	0	0	0	0	2	1	0	1	1	0	0	2	1	0	0	1	0	0	0	2	0	0	0	1	1
310	0	1	0	1	0	0	2	0	2	0	0	0	2	0	0	1	0	0	1	1	1	0	2	2	0	0	0	2	2	2	1	1	1	1	0	2	1	1	0	1	0	1	1	1	1	1	0	2	0
311	1	1	0	1	0	0	1	0	2	0	0	1	2	0	0	0	1	0	0	0	1	0	2	2	0	0	0	0	2	2	0	0	1	1	1	1	1	0	0	2	0	0	1	1	0	1	0	1	1
312	0	2	0	0	0	0	2	1	2	0	0	0	1	0	0	0	0	0	0	0	1	1	2	2	0	0	0	1	2	2	1	1	2	1	2	2	2	0	0	2	0	1	1	2	1	2	0	2	1
313	1	0	0	0	0	0	2	0	0	0	0	0	1	0	0	0	2	0	0	1	2	0	2	2	0	0	0	1	1	1	1	0	1	0	1	2	1	1	0	1	0	0	0	2	0	2	1	0	2
314	1	2	1	1	0	0	1	0	1	0	1	1	1	1	1	1	1	0	1	1	2	0	2	2	0	0	0	1	1	1	1	1	1	0	1	1	2	1	0	1	0	1	2	2	0	1	0	1	1
315	0	1	0	0	1	1	1	1	2	0	0	0	0	0	0	0	2	2	0	0	1	0	2	2	0	0	0	0	2	2	1	2	1	0	0	2	0	0	0	1	0	0	0	2	0	2	0	1	1
316	1	1	0	0	0	0	2	0	2	0	0	0	0	0	0	0	1	1	2	1	2	0	2	2	0	0	0	0	2	2	0	0	1	1	0	2	0	0	0	0	0	0	0	1	0	1	0	0	1
317	1	2	1	0	0	1	1	0	1	0	1	0	0	0	0	0	1	1	0	0	1	0	2	2	0	0	1	0	1	1	0	0	1	0	1	1	0	0	1	0	0	0	0	2	0	2	0	2	0
318	0	1	1	1	0	0	0	0	0	0	2	0	1	0	0	1	1	1	1	1	0	0	2	2	0	0	0	0	2	2	1	0	0	0	0	2	2	0	0	0	0	2	2	2	1	1	0	2	1
319	0	1	0	0	0	0	2	0	2	0	0	1	1	0	0	0	0	0	1	1	2	0	2	2	0	0	0	0	2	2	1	2	1	0	0	2	1	0	0	1	0	0	0	2	0	0	1	1	1
320	1	2	0	0	0	0	2	1	2	0	0	1	1	0	0	0	0	0	1	1	2	1	2	2	0	0	0	0	2	2	0	0	1	2	2	2	1	1	0	1	0	1	1	2	1	0	0	1	0
321	0	1	0	0	0	0	2	0	2	0	0	1	2	0	0	0	1	0	0	0	1	0	2	2	0	0	0	0	2	2	0	0	1	0	0	2	1	0	0	0	0	0	0	0	1	1	0	2	1
322	1	1	0	0	0	0	2	0	2	0	0	0	0	0	0	0	1	1	0	0	1	0	2	2	0	1	0	0	2	2	2	0	2	0	0	2	1	0	0	0	0	1	1	2	1	0	0	0	2
323	1	1	0	1	0	0	2	1	1	0	0	0	2	0	0	0	1	1	1	1	1	0	2	2	0	0	1	0	2	2	0	2	2	0	1	1	2	0	0	1	0	1	1	2	1	1	0	1	1
324	1	2	0	1	0	0	2	0	2	0	0	1	1	0	0	0	1	0	0	0	1	0	2	2	0	1	0	0	2	2	0	1	1	0	1	1	1	0	0	1	0	0	2	2	1	0	0	1	1
325	1	0	0	1	1	1	2	1	1	0	0	0	0	0	0	0	1	0	1	1	1	1	1	1	1	1	0	1	1	1	1	2	2	0	1	1	1	0	0	0	1	0	0	2	1	1	0	1	1
326	1	1	0	0	0	0	2	0	2	0	0	0	1	0	0	0	1	1	1	1	1	1	1	2	0	0	2	1	2	2	1	0	1	1	1	1	1	1	1	2	2	0	1	1	1	1	0	1	1
327	1	1	0	0	1	1	2	0	1	0	0	1	1	0	0	0	0	0	1	1	2	0	2	2	0	0	1	2	2	2	1	1	1	0	1	1	2	1	0	1	0	1	1	1	0	1	0	0	0
328	0	1	0	1	0	0	2	0	1	0	0	1	1	1	1	1	1	1	0	0	2	0	2	2	0	0	0	1	1	1	0	0	2	1	1	1	1	0	0	1	0	0	1	2	1	0	0	1	2
329	1	0	0	0	2	2	2	0	1	0	0	1	1	0	0	0	0	0	1	2	1	0	2	2	0	0	0	0	2	2	2	1	1	0	0	2	2	0	0	2	1	0	0	0	0	0	0	1	1
330	1	1	0	0	0	0	2	0	2	0	0	1	2	0	0	1	1	0	1	0	2	0	2	2	0	0	0	2	0	0	0	1	1	0	0	2	1	2	0	0	0	0	2	2	0	0	0	0	2
331	0	2	0	0	0	0	2	0	2	0	0	0	0	0	0	0	0	0	0	0	0	0	2	2	0	0	0	0	2	2	0	1	1	0	1	1	1	0	0	1	0	0	0	1	0	0	1	0	2
332	1	1	0	0	0	0	1	0	1	0	1	1	1	0	0	0	2	1	0	0	2	1	2	2	0	1	0	0	1	1	0	0	1	1	1	1	0	0	0	0	0	0	0	2	0	1	0	1	1
333	1	1	0	0	0	0	2	1	1	0	0	0	1	0	0	0	1	1	1	1	2	0	2	2	0	0	0	0	2	2	1	1	1	0	0	2	1	0	0	1	0	0	0	2	0	2	0	0	0
334	1	1	0	0	0	0	1	0	1	0	1	0	0	0	0	0	2	0	1	1	2	1	2	2	0	0	0	0	1	1	0	0	2	0	2	1	1	1	0	1	0	0	1	1	1	1	0	1	1
335	0	1	1	0	0	0	1	0	1	0	1	0	0	0	0	0	1	1	0	0	1	1	2	2	0	0	0	0	2	2	1	2	2	0	0	2	2	0	0	1	1	0	0	2	0	1	0	1	1
336	1	0	0	0	2	2	2	0	1	0	0	0	0	0	0	0	2	0	0	0	2	1	1	1	1	1	0	0	2	1	1	1	1	0	0	2	1	0	0	1	0	1	1	2	2	2	0	1	1
337	1	0	0	0	2	2	1	0	1	0	0	0	1	0	0	1	1	0	1	1	1	1	1	1	1	1	0	1	2	2	0	2	1	1	0	2	1	0	0	2	0	1	1	2	1	0	0	0	2
338	1	1	0	1	1	1	2	0	1	0	0	0	1	0	0	0	2	1	0	0	1	2	0	1	1	1	0	0	2	2	1	1	1	0	0	2	1	0	1	1	0	1	1	2	0	1	0	1	1
339	0	1	0	0	1	1	2	0	2	0	0	1	2	0	0	0	0	0	0	0	2	0	1	1	0	0	0	0	2	1	1	1	2	0	1	1	2	1	0	1	0	0	0	1	1	1	0	2	0
340	0	1	0	1	0	0	2	0	1	0	0	0	0	0	0	0	1	0	1	0	2	0	2	2	0	1	0	0	2	2	0	1	2	0	0	2	1	0	0	0	0	0	0	1	0	0	1	1	1
341	1	1	0	1	0	0	1	0	1	0	1	0	1	0	0	1	2	1	1	1	2	0	2	2	0	1	0	0	2	2	1	0	0	0	0	2	1	0	0	1	0	0	0	0	0	1	0	2	1
342	0	1	0	1	0	0	2	0	2	0	0	0	1	0	0	0	0	0	2	1	0	0	2	2	0	0	0	2	2	2	2	1	2	2	1	1	2	0	0	2	0	1	1	1	0	0	0	2	0
343	1	1	0	1	0	0	2	0	1	0	0	0	0	0	0	0	0	1	0	0	2	0	2	2	0	0	0	1	2	2	0	1	2	0	1	1	1	0	0	0	0	0	1	2	1	0	0	1	0
344	1	1	0	0	0	0	2	0	1	0	0	1	2	0	0	0	1	1	0	0	2	1	2	2	0	0	0	0	2	2	0	1	2	1	2	2	1	1	1	0	0	0	2	2	0	0	0	1	0
345	1	1	0	0	1	1	1	1	1	0	1	0	0	0	0	0	1	1	0	0	1	0	2	2	0	1	0	1	2	1	1	0	0	1	0	2	1	0	0	2	0	0	0	1	0	0	0	2	0
346	1	1	0	1	0	0	1	0	1	0	1	1	1	0	0	0	1	0	1	1	1	1	2	2	0	0	0	0	2	1	0	1	0	0	0	2	0	0	0	0	0	0	0	1	0	1	1	1	1
347	1	0	0	0	1	1	1	1	1	0	1	0	0	0	0	0	0	0	2	1	1	1	2	2	0	0	0	0	2	2	1	1	1	1	1	1	1	0	0	1	0	0	0	1	0	1	0	1	2
348	1	2	0	0	0	0	1	0	1	0	1	0	0	0	0	0	1	1	0	0	2	0	2	2	0	0	0	1	1	1	0	0	2	0	0	2	1	0	0	2	0	1	0	1	0	0	0	2	0
349	0	1	1	1	0	1	1	0	1	0	0	0	0	0	0	0	0	0	1	1	2	0	2	2	0	0	0	1	1	1	1	1	2	0	1	1	1	0	0	2	0	0	1	2	0	0	0	1	1
350	1	0	0	1	0	0	1	0	0	0	0	0	0	0	0	0	1	1	0	1	1	0	1	1	0	0	0	0	2	2	0	0	2	0	2	1	1	0	0	1	0	1	1	2	1	0	0	2	0
351	0	1	0	0	0	0	2	0	2	0	0	1	1	0	0	0	0	0	1	1	0	0	2	2	0	1	0	1	2	1	1	1	1	1	1	2	1	0	0	1	0	2	2	2	1	1	1	0	2
352	1	1	1	1	1	1	2	1	2	0	0	1	1	0	0	0	2	2	1	1	2	0	2	2	0	0	0	0	2	2	0	0	1	1	1	1	1	1	0	1	0	0	0	0	0	0	1	1	1
353	1	1	1	1	0	0	2	0	2	0	0	0	0	0	0	0	1	1	2	2	1	1	2	2	0	0	0	0	1	1	0	0	1	1	1	1	1	0	0	2	1	0	0	2	1	1	0	1	1
354	1	1	0	0	0	0	2	1	1	0	0	0	0	0	0	0	1	0	0	0	1	0	2	2	0	0	0	0	2	2	1	1	2	1	1	2	1	1	0	1	0	0	0	2	0	1	0	0	2
355	0	1	0	0	0	0	2	0	1	0	0	0	1	0	0	0	0	0	1	1	2	1	1	1	0	0	0	0	2	2	0	0	1	1	0	2	0	0	0	1	0	0	1	1	0	2	0	2	0
356	1	0	0	0	0	0	2	1	2	0	0	0	1	0	0	0	1	0	1	1	1	1	2	2	0	0	0	0	2	1	0	0	1	0	1	2	1	0	0	1	0	1	1	1	0	0	0	0	2
357	0	2	1	1	0	0	1	0	1	1	2	1	1	0	0	0	1	0	0	0	1	0	2	2	0	0	0	0	2	2	0	1	0	0	1	1	1	1	1	2	2	1	1	1	1	0	0	1	1
358	1	1	0	0	0	0	2	0	1	0	0	1	2	0	0	0	0	0	1	1	2	1	2	2	0	0	0	1	1	1	0	2	2	0	1	2	2	0	0	1	1	1	0	0	2	0	1	1	1
359	1	0	0	0	1	1	2	0	2	0	0	0	2	0	0	1	2	0	0	0	2	0	2	2	0	0	0	0	1	1	0	0	1	0	0	2	2	0	0	1	0	0	0	2	0	1	0	0	0
360	0	2	0	0	0	0	2	0	1	0	0	0	0	0	0	0	1	1	0	0	1	1	2	2	0	0	0	1	2	2	1	1	1	1	1	2	1	0	0	1	0	0	0	2	0	0	0	1	1
361	1	1	0	1	0	0	2	1	1	0	0	1	1	0	0	0	2	1	1	0	2	0	2	2	0	1	0	0	1	1	1	0	2	1	1	1	1	1	0	1	0	1	1	2	0	0	0	1	1
362	0	1	0	1	0	0	2	1	2	0	0	0	0	0	0	0	1	1	0	0	2	0	2	2	0	0	0	1	2	2	0	0	1	1	0	2	2	0	0	2	0	0	0	2	0	1	0	1	1
363	0	2	0	0	0	0	2	0	2	0	0	0	2	0	0	0	2	0	0	0	2	0	2	2	0	1	0	1	1	0	1	1	1	1	2	1	2	0	0	2	0	0	0	2	0	1	0	1	1
364	1	2	0	0	0	0	2	0	0	0	0	0	0	0	0	0	0	0	0	0	2	0	2	2	0	0	0	0	2	2	0	1	2	0	1	1	1	1	1	1	1	1	1	2	0	1	0	1	1
365	1	1	0	1	0	0	1	0	2	0	0	0	0	0	0	0	1	1	1	1	1	1	2	2	0	0	0	2	1	2	1	1	2	1	0	2	1	1	0	1	0	1	1	1	1	0	0	1	1
366	0	1	0	1	1	1	2	0	2	0	0	1	2	1	1	1	1	1	0	0	2	0	2	2	0	0	0	0	2	2	0	1	2	0	1	1	2	1	0	1	0	1	0	1	0	1	0	2	0
367	1	1	0	1	0	0	2	0	1	1	0	0	1	0	0	0	1	1	1	1	1	0	2	2	0	0	0	0	2	2	1	1	1	0	1	1	0	0	1	1	1	0	1	2	2	0	1	0	2
368	0	0	0	0	2	2	2	1	2	0	0	1	1	0	0	0	1	1	1	1	2	0	2	2	0	0	0	2	1	1	0	0	0	0	1	1	0	0	0	0	1	0	1	2	0	0	0	1	0
369	1	1	1	1	0	0	1	0	2	0	0	1	1	0	0	0	1	1	1	0	1	1	2	2	0	0	0	2	2	2	1	0	0	0	0	2	1	0	1	1	1	0	0	0	2	2	0	1	1
370	0	1	0	0	0	0	2	0	1	0	0	0	0	0	0	0	2	0	0	0	2	1	0	1	0	1	0	0	2	2	0	1	1	0	1	1	2	0	0	2	0	0	0	1	0	0	0	1	1
371	0	1	0	0	0	0	1	1	2	0	0	0	0	0	0	0	2	1	0	0	2	1	2	2	0	0	0	0	2	1	1	0	0	0	0	2	1	0	1	0	0	0	0	1	0	0	0	2	1
372	0	2	0	0	0	0	2	0	1	0	1	0	1	0	0	0	1	1	0	0	2	0	2	2	0	0	0	0	2	2	1	1	2	0	1	2	1	0	1	1	1	1	1	1	1	1	0	1	1
373	1	1	0	0	0	0	2	0	2	0	0	0	1	1	0	0	0	0	0	0	2	1	1	1	1	1	0	1	2	1	0	0	0	0	0	2	1	0	0	1	0	0	0	0	0	0	0	2	0
374	0	0	0	2	1	1	2	1	2	0	0	0	0	0	0	0	2	1	0	1	2	0	2	2	0	1	0	1	1	1	0	1	2	0	1	1	2	0	0	1	0	0	1	2	2	0	0	2	0
375	0	1	0	1	0	0	2	0	1	0	1	2	2	0	0	0	1	0	1	1	1	0	2	2	0	0	0	0	2	2	1	0	0	0	0	2	1	1	0	1	0	1	1	2	1	1	0	2	0
376	0	2	1	1	0	0	2	1	1	0	1	0	1	0	0	0	1	1	0	0	2	0	2	2	0	0	0	0	2	2	0	0	1	0	2	1	1	1	0	1	0	0	0	2	0	1	0	2	0
377	0	1	0	0	1	1	1	0	1	0	1	1	2	0	0	0	0	0	1	1	2	0	2	2	0	0	0	1	1	0	1	1	2	2	1	1	1	0	0	2	1	1	1	2	2	0	0	2	0
378	0	0	0	0	0	0	2	0	2	0	0	0	0	0	0	0	1	1	0	0	2	1	2	2	0	0	0	1	2	2	2	0	0	0	0	1	2	0	0	1	0	0	0	2	0	1	0	0	2
379	1	1	0	1	0	0	1	0	0	0	1	0	2	0	0	1	2	0	0	0	2	0	2	2	0	1	0	1	2	2	2	0	1	1	1	2	2	0	0	1	0	2	2	2	1	1	1	1	1
380	1	1	1	0	0	1	2	1	1	0	0	0	1	0	0	1	1	1	0	0	2	0	2	2	0	1	1	0	2	2	1	2	1	0	0	2	1	0	0	1	0	1	1	1	1	0	0	2	0
381	0	2	0	0	0	0	2	0	1	0	0	1	2	0	0	1	2	2	1	1	2	0	1	1	1	1	0	0	2	2	0	2	1	0	0	2	2	1	0	1	0	0	0	1	0	0	0	1	0
382	1	1	0	0	0	0	2	1	2	0	0	0	0	0	0	0	1	1	0	0	2	1	2	2	0	0	0	1	2	1	0	1	2	0	2	0	0	1	0	0	0	0	0	1	0	1	0	1	1
383	1	2	0	0	1	1	1	0	0	0	0	0	1	1	1	1	1	0	0	0	2	1	2	2	0	0	0	1	1	1	1	1	2	0	0	2	1	0	0	1	0	0	0	1	0	0	0	2	0
384	0	1	1	0	0	0	2	1	2	0	0	0	0	0	0	0	1	1	1	1	1	0	1	1	0	0	0	0	2	2	1	1	1	0	2	1	1	1	0	1	0	0	0	2	1	1	0	0	1
385	1	2	0	0	1	1	2	1	2	0	0	0	0	0	0	0	2	1	1	1	2	0	2	2	0	0	0	1	2	1	1	0	2	2	1	2	1	1	0	1	0	0	0	0	1	1	0	2	0
386	0	0	0	0	0	0	1	0	0	0	2	0	0	0	0	0	2	2	0	0	1	0	2	2	0	0	0	1	1	1	0	0	1	1	1	2	2	0	0	2	0	0	1	2	1	0	0	0	2
387	1	1	0	1	0	0	2	0	2	0	0	0	0	0	0	0	2	2	0	0	1	0	2	2	0	1	0	0	1	2	0	0	1	1	0	2	1	0	1	1	1	0	0	2	0	1	0	2	1
388	1	2	1	1	0	0	2	1	2	0	0	0	0	0	0	0	2	0	1	1	1	0	2	2	0	0	0	1	1	1	0	0	0	0	0	2	2	0	0	1	0	0	1	2	0	0	0	1	1
389	0	1	0	0	1	1	2	1	2	0	0	0	1	0	0	0	1	1	1	1	2	0	2	2	0	0	1	0	2	2	0	0	0	0	0	2	1	1	1	2	2	1	1	1	1	1	0	2	0
390	1	1	0	1	0	0	2	0	2	0	0	0	2	0	0	0	1	1	0	0	2	1	1	2	0	0	0	2	2	2	1	0	0	0	1	1	1	0	0	1	0	0	1	2	1	1	0	1	1
391	0	2	1	1	0	0	1	1	1	0	1	0	0	0	0	0	2	1	0	0	2	0	1	1	0	0	0	1	2	2	1	0	1	1	0	2	2	0	0	2	0	0	2	2	0	0	0	2	0
392	0	1	1	1	0	0	1	0	1	0	1	0	0	0	0	0	1	0	0	0	1	0	2	2	0	0	0	2	1	1	0	1	1	0	0	2	1	1	0	0	0	0	0	2	0	0	1	0	2
393	1	1	0	1	0	0	2	0	1	0	0	1	1	0	0	0	1	0	0	0	1	0	2	2	0	0	0	1	1	1	0	0	1	0	1	1	1	0	0	1	0	1	0	1	0	1	0	2	0
394	0	1	0	0	0	0	2	0	1	0	0	0	1	0	0	1	2	1	1	0	2	0	2	2	0	0	1	0	1	1	0	1	2	1	0	2	1	0	0	1	0	0	0	2	0	0	0	0	1
395	0	1	0	1	0	0	2	0	2	0	1	2	2	1	1	1	1	0	1	1	2	1	1	1	1	1	0	0	2	2	0	0	2	1	1	1	1	1	0	1	0	0	0	2	0	1	2	0	2
396	0	0	0	1	0	0	2	0	2	0	0	0	0	0	0	0	1	1	1	1	1	0	1	1	0	0	0	0	2	2	0	1	2	1	0	2	2	0	0	1	0	0	1	2	0	0	1	0	2
397	0	2	0	0	0	0	1	0	1	0	1	0	0	0	0	0	1	0	0	0	2	0	2	2	0	0	0	0	2	2	1	0	1	1	1	2	2	0	0	0	0	0	1	2	0	0	0	2	0
398	0	1	0	1	0	0	1	0	1	0	1	1	0	0	0	0	2	2	1	1	1	0	2	2	0	0	0	0	2	2	0	0	2	2	1	1	2	0	0	2	0	0	1	2	1	0	0	2	0
399	1	2	0	0	0	0	1	0	2	0	0	0	2	0	0	1	2	2	0	0	1	0	2	2	0	1	0	0	2	2	0	2	1	0	1	1	1	0	1	0	0	0	0	1	1	0	0	0	0
400	1	1	0	1	0	0	2	0	2	0	0	0	1	0	0	0	0	0	1	1	2	1	2	2	0	1	0	0	2	2	1	0	0	0	0	2	2	0	0	1	0	0	1	2	2	1	0	2	0
401	1	1	0	1	0	0	1	0	1	0	1	1	2	0	0	0	1	0	1	1	1	0	2	2	0	1	0	1	2	2	0	1	1	1	0	2	1	0	0	2	1	0	0	2	1	0	0	2	0
402	0	2	0	0	0	0	1	0	1	0	1	0	0	0	0	0	2	2	1	1	1	1	1	1	1	1	0	1	2	2	1	1	1	1	0	2	1	0	0	0	0	0	2	2	0	0	0	2	0
403	1	1	0	0	0	0	1	0	1	0	1	0	1	0	0	1	0	0	0	0	1	0	2	2	0	0	0	1	2	2	2	1	1	1	2	0	2	0	0	2	0	0	1	1	1	0	0	1	0
404	1	2	0	0	0	0	2	0	1	0	1	1	1	0	0	0	2	0	0	0	2	1	2	2	0	0	0	0	2	2	1	0	1	0	1	1	1	0	0	2	0	0	1	2	1	0	0	0	2
405	1	0	1	0	0	0	2	0	1	0	0	1	1	0	0	0	0	0	1	1	2	1	2	2	0	0	0	1	2	2	1	0	2	1	2	2	1	0	0	1	0	1	0	1	0	1	0	2	0
406	1	0	0	0	1	1	2	0	0	0	0	2	2	1	1	1	0	0	2	1	1	0	2	2	0	1	0	0	2	2	0	1	2	0	1	1	0	0	0	0	1	0	0	1	0	0	0	1	1
407	1	2	0	0	0	0	2	0	1	0	1	0	0	0	0	0	2	0	1	0	2	1	2	2	0	0	0	0	2	2	0	2	2	0	1	1	1	0	0	2	0	0	1	1	1	0	0	2	0
408	1	2	0	0	0	0	1	1	1	0	1	0	0	0	0	0	0	0	1	0	1	0	2	2	0	0	0	1	2	2	0	1	1	0	0	2	1	1	1	2	1	1	0	1	0	1	0	1	0
409	1	0	0	0	0	0	2	0	2	0	0	1	2	0	0	0	2	1	0	1	1	0	2	2	0	0	0	0	2	2	2	1	2	1	0	2	2	0	0	1	0	0	0	0	0	0	1	0	2
410	1	1	0	0	0	0	2	0	1	0	1	0	0	0	0	0	1	0	1	0	1	1	1	1	1	1	1	0	2	2	0	1	2	1	0	2	1	0	0	2	0	0	1	2	1	0	0	2	0
411	0	2	0	0	0	0	2	0	1	0	0	0	0	0	0	0	2	1	0	0	2	1	1	2	0	0	0	0	1	1	0	2	1	0	1	1	1	1	0	1	0	0	1	2	1	0	0	1	1
412	0	1	0	2	0	0	2	0	1	0	1	1	2	0	0	0	2	2	1	1	1	0	2	2	0	0	0	0	2	1	1	1	1	2	1	1	1	0	0	1	0	2	2	2	1	0	1	1	1
413	1	1	0	0	0	0	1	1	1	0	1	2	1	0	0	0	0	0	2	1	1	0	1	1	0	0	0	0	2	2	0	1	2	0	0	2	2	0	0	2	0	0	2	2	1	0	0	2	0
414	1	0	0	0	0	0	2	1	1	0	0	1	2	0	0	0	2	0	1	0	2	1	2	2	0	0	0	1	2	1	2	2	2	0	2	0	0	0	1	1	1	1	1	2	1	2	0	2	0
415	0	2	0	1	0	0	2	0	1	0	0	0	0	0	0	0	1	0	0	0	2	0	2	2	0	0	0	0	1	1	0	0	0	0	1	1	1	1	0	1	0	0	1	1	1	0	0	2	1
416	1	0	0	1	0	0	2	0	1	0	0	2	2	0	0	0	2	0	0	1	2	2	0	1	1	1	0	0	2	1	0	0	1	1	0	2	1	0	0	0	0	0	0	0	0	0	0	0	2
417	1	1	0	1	0	0	2	0	1	0	1	2	2	0	0	0	0	0	2	1	2	0	2	2	0	0	1	0	2	2	0	2	1	0	1	1	1	0	0	1	0	0	0	2	0	0	0	1	1
418	0	1	1	1	1	1	2	0	2	0	0	0	1	0	0	1	0	0	2	1	1	0	2	2	0	0	0	1	2	2	2	1	1	1	1	2	1	0	0	0	0	1	1	1	1	1	0	0	2
419	0	1	0	1	0	0	2	1	1	1	0	0	0	0	0	0	1	1	0	0	0	0	2	2	0	0	0	0	2	2	0	0	2	1	2	2	0	1	0	1	0	0	1	2	1	0	0	1	1
420	0	1	1	0	1	2	2	0	2	0	0	0	1	0	0	0	1	0	1	1	1	0	2	2	0	0	1	1	2	2	0	0	2	1	2	1	0	0	0	1	0	0	0	2	0	1	0	0	2
421	0	2	0	1	0	0	1	0	1	0	1	1	2	1	1	1	1	0	1	1	1	0	2	2	0	0	0	0	2	2	1	0	2	2	0	2	2	0	0	1	0	0	0	2	0	0	0	1	1
422	1	2	0	2	0	0	2	0	2	0	0	0	0	0	0	0	1	1	0	0	2	0	2	2	0	0	0	0	2	2	1	1	1	0	2	1	1	0	0	1	0	1	1	2	1	0	0	0	2
423	1	0	0	0	0	0	2	1	2	0	0	0	2	0	0	0	0	0	1	1	2	0	2	2	0	0	0	0	2	2	0	0	1	0	1	2	1	1	1	1	1	0	0	2	0	0	0	2	0
424	0	1	0	0	0	0	2	1	2	0	0	2	2	1	1	1	1	1	0	0	1	0	2	2	0	0	0	0	2	2	0	2	2	0	1	1	1	1	0	1	0	2	2	2	1	1	0	2	1
425	1	1	0	1	0	0	2	0	2	0	0	0	1	0	0	1	0	1	1	0	1	1	2	2	0	0	0	1	2	2	1	1	0	0	0	2	1	0	0	1	0	0	0	2	0	2	0	1	1
426	1	0	0	1	0	0	2	0	2	0	0	0	1	0	0	0	2	1	1	1	1	1	1	1	1	0	0	1	2	2	0	1	1	2	0	2	2	0	0	2	0	0	0	2	0	0	0	2	1
427	1	0	0	0	2	2	1	0	1	0	1	1	1	1	1	1	1	0	1	1	2	1	2	2	0	0	1	2	2	2	1	2	1	0	0	2	1	0	0	1	0	1	1	2	1	1	0	2	1
428	1	1	0	0	0	0	2	0	2	0	0	1	1	1	1	1	1	1	1	1	1	1	1	1	1	1	0	0	2	2	0	1	0	0	0	2	2	0	0	1	0	1	1	1	1	2	0	2	2
429	0	1	0	0	0	0	2	0	1	0	0	1	2	0	0	1	1	0	1	1	2	0	2	2	0	0	0	1	2	2	0	2	1	0	0	2	1	0	0	2	0	1	1	1	1	1	0	2	0
430	0	2	0	0	0	0	2	1	2	0	0	0	0	0	0	0	1	1	2	2	1	0	2	2	0	0	0	0	2	2	0	0	0	0	0	2	2	0	0	2	0	0	0	1	0	1	0	1	1
431	1	2	1	1	0	0	1	0	1	0	1	0	1	0	0	1	0	0	2	1	0	0	2	2	0	0	0	2	2	2	2	0	2	2	0	2	2	0	0	2	0	0	0	2	0	1	0	1	0
432	0	0	0	0	0	0	1	1	2	0	0	0	0	0	0	0	1	1	0	0	2	0	1	1	0	0	0	0	1	1	0	1	2	0	2	0	2	0	1	1	0	0	0	2	0	0	0	2	1
433	0	1	0	1	0	0	2	0	2	0	0	0	1	0	0	0	2	0	0	1	2	1	2	2	0	0	0	0	2	1	1	1	2	0	1	1	1	1	0	1	0	0	0	1	0	0	0	1	1
434	1	1	0	0	0	0	2	1	1	0	0	0	0	0	0	0	2	1	0	0	2	0	2	2	0	0	0	2	1	1	1	0	0	0	0	2	1	0	0	0	0	0	1	2	0	0	0	1	2
435	1	2	0	0	0	0	2	0	2	0	0	1	1	0	0	0	0	0	0	1	1	0	2	2	0	0	1	1	2	2	0	0	2	1	1	1	2	0	0	2	0	0	1	2	0	0	1	1	1
436	0	2	0	0	0	0	2	1	2	0	0	0	0	0	0	0	1	1	0	0	2	1	2	2	0	0	0	0	2	2	0	1	2	0	0	2	2	0	0	1	0	1	0	1	2	1	0	0	1
437	1	0	0	0	0	0	1	0	1	0	0	0	1	1	1	1	0	0	2	1	0	1	2	2	0	0	0	1	2	2	1	2	2	0	2	0	2	0	0	1	0	0	1	2	0	0	0	1	1
438	0	0	0	0	1	1	2	0	2	0	0	1	1	0	0	0	1	0	1	0	2	1	1	1	0	1	0	0	1	1	0	1	1	0	0	2	1	1	0	1	0	0	1	2	1	0	0	2	0
439	0	1	0	0	1	1	1	0	2	0	0	0	0	0	0	0	0	0	2	1	0	0	2	2	0	0	0	0	2	2	0	0	1	1	0	2	1	0	0	1	0	1	0	1	0	0	0	1	1
440	0	1	0	1	0	0	2	0	2	0	0	0	0	0	0	0	0	0	2	2	0	0	1	2	0	0	0	1	2	2	2	0	1	1	1	2	0	0	0	1	0	0	2	2	1	0	0	1	1
441	0	1	0	0	0	0	2	0	2	0	0	0	0	0	0	0	1	0	0	0	2	0	2	2	0	0	0	0	1	1	0	1	1	1	1	2	2	0	0	1	0	0	0	2	0	1	0	2	0
442	0	2	0	1	0	0	2	0	1	0	0	0	0	0	0	0	2	2	0	0	1	0	1	1	0	1	0	0	1	1	1	1	2	1	0	2	2	0	0	1	0	0	0	2	0	0	0	2	0
443	1	2	0	0	0	0	1	0	1	0	1	0	1	0	0	0	1	1	2	2	1	1	2	2	0	0	0	1	1	2	1	1	2	0	1	1	1	0	0	2	0	1	1	1	1	1	0	1	1
444	1	0	0	0	0	0	2	0	1	0	0	0	2	0	0	0	1	1	1	0	2	2	0	1	1	1	0	0	2	2	0	1	2	0	1	1	1	1	0	0	0	0	0	2	0	2	0	1	1
445	0	2	0	0	1	1	2	1	2	0	0	1	1	1	1	1	1	1	0	0	1	1	2	2	0	0	0	0	2	2	0	1	1	1	1	1	1	0	0	0	0	0	0	2	1	0	0	2	0
446	0	1	0	0	0	0	1	0	0	0	1	0	1	0	0	0	0	0	0	0	2	1	1	1	1	1	0	2	2	2	1	1	1	0	2	1	1	0	1	1	0	0	0	1	0	0	0	2	1
447	1	1	1	1	0	0	0	0	0	1	1	0	1	0	0	0	1	1	1	1	2	0	2	2	0	0	0	1	1	1	0	1	1	0	2	1	1	0	0	2	1	0	0	1	0	1	0	2	0
448	1	1	0	0	0	1	2	0	2	0	0	1	1	0	0	0	2	1	1	0	2	1	2	2	0	0	0	0	2	2	0	1	1	0	0	2	1	1	1	1	1	1	0	1	2	1	0	2	0
449	0	1	0	1	0	0	2	0	2	0	0	1	2	0	0	0	1	1	1	0	2	0	2	2	0	0	0	0	1	1	0	1	1	1	0	2	1	1	0	0	0	1	1	2	0	1	0	2	1
450	1	1	1	0	0	0	0	0	0	0	1	0	0	0	0	0	2	0	1	1	2	2	0	1	1	1	0	1	1	1	0	2	1	0	0	2	2	1	1	2	1	2	2	2	0	1	1	0	1
451	0	1	0	0	1	1	2	0	2	0	0	0	1	0	0	0	1	1	1	0	2	0	1	1	0	0	0	0	1	1	0	0	2	1	0	2	2	0	0	2	1	1	1	2	1	1	1	0	2
452	1	1	0	0	0	0	2	0	2	0	0	1	1	1	1	1	1	1	0	1	2	0	2	2	0	0	0	0	2	2	0	0	0	0	1	1	1	0	0	1	0	0	1	2	1	0	0	0	1
453	1	1	0	0	1	1	2	1	1	1	0	0	0	0	0	0	1	0	1	1	1	1	2	2	0	0	0	1	2	2	1	1	2	0	1	1	1	0	0	1	0	1	0	1	0	0	0	2	0
454	1	1	0	1	1	1	0	0	1	0	0	1	1	0	0	0	2	0	1	1	2	0	2	2	0	0	0	0	1	1	0	0	1	2	2	2	2	0	0	2	0	0	0	2	0	0	0	0	1
455	0	1	0	1	0	0	1	0	1	0	0	0	0	0	0	0	0	0	1	1	2	0	2	2	0	0	0	0	2	2	0	0	1	0	1	1	2	0	0	1	0	0	0	0	0	0	0	1	1
456	1	1	0	1	0	0	2	1	2	0	0	0	0	0	0	0	2	2	0	0	1	2	1	1	1	1	0	0	2	1	0	0	1	0	1	2	1	0	0	0	0	0	1	2	0	0	0	2	2
457	0	2	0	0	0	0	2	0	2	0	0	0	2	0	0	0	2	1	0	0	2	0	2	2	0	0	0	1	2	2	1	1	2	1	1	1	2	0	0	1	0	0	2	2	1	0	0	1	1
458	1	2	0	0	0	0	2	0	2	0	1	1	0	0	0	0	2	1	0	1	2	0	2	2	0	0	0	0	2	2	0	1	2	0	0	2	2	0	1	1	0	1	0	1	0	1	0	1	0
459	1	1	0	1	0	0	2	0	1	0	1	0	1	0	0	0	2	2	0	0	2	0	2	2	0	0	2	1	2	2	1	0	2	2	1	1	1	1	0	1	0	0	0	0	0	1	0	2	0
460	0	1	2	0	0	0	2	0	2	0	0	1	2	0	0	0	2	2	2	2	0	0	1	1	0	0	0	0	2	2	2	0	0	0	0	2	0	0	0	0	0	0	1	1	0	1	0	2	0
461	0	2	0	2	0	0	2	0	2	0	0	0	0	0	0	0	1	1	0	0	2	0	2	2	0	0	0	0	1	1	0	1	2	1	1	2	2	0	0	1	0	0	0	2	0	1	0	1	1
462	0	0	0	0	0	0	1	0	0	0	1	0	1	0	0	0	1	0	1	1	2	0	2	2	0	0	0	0	1	1	1	0	2	1	0	2	0	0	0	0	1	0	0	1	0	1	0	2	0
463	0	1	0	0	0	0	2	0	2	0	0	1	1	0	0	0	1	1	1	1	1	0	2	2	0	0	0	1	2	2	0	2	1	0	1	0	1	1	0	1	0	2	2	2	1	1	1	0	2
464	0	1	0	0	0	0	2	0	1	0	0	0	0	0	0	0	1	2	0	0	2	0	1	1	0	0	0	0	2	2	1	1	2	0	0	2	1	1	0	2	0	0	1	1	1	0	0	1	1
465	0	0	0	1	0	0	2	0	2	0	0	0	0	0	0	0	0	0	1	1	1	0	1	2	0	0	0	1	2	2	1	1	1	1	1	1	1	1	1	2	1	0	2	2	0	0	0	2	0
466	1	1	0	1	0	0	1	0	1	0	1	1	1	0	0	0	1	1	0	0	2	1	2	2	0	0	1	1	2	2	0	0	2	0	2	1	2	0	0	1	0	1	1	1	1	1	0	2	1
467	1	2	0	0	0	0	1	0	0	0	1	1	1	0	0	0	1	0	1	1	2	0	2	2	0	0	0	0	2	2	0	0	1	1	0	2	1	1	0	1	0	1	1	1	0	0	0	1	1
468	1	1	0	0	0	0	2	1	1	0	0	0	0	0	0	0	1	1	0	0	1	0	2	2	0	0	1	0	2	2	0	0	1	0	1	2	1	0	0	1	0	0	0	1	0	1	0	1	1
469	0	1	0	0	0	0	1	0	1	1	0	1	2	0	0	1	1	0	1	1	1	0	2	2	0	1	0	0	1	1	0	1	1	1	1	1	2	0	0	2	1	0	0	2	1	1	1	1	1
470	0	0	0	0	0	0	0	0	0	0	2	1	2	0	0	1	2	1	0	1	2	0	2	2	0	1	0	1	2	1	1	1	2	2	1	2	1	1	0	1	0	0	0	0	1	1	1	0	2
471	1	2	0	0	0	0	2	0	2	0	0	0	0	0	0	0	2	0	0	0	2	0	2	2	0	0	0	0	2	2	0	0	1	0	0	2	1	0	0	1	0	1	1	1	1	0	0	2	1
472	1	1	0	0	0	0	2	0	2	0	0	0	0	0	0	0	1	1	2	1	2	0	2	2	0	0	0	0	2	2	0	0	2	0	1	2	2	0	0	2	0	1	1	1	1	0	0	1	1
473	1	1	0	0	0	0	2	0	1	0	1	0	0	0	0	0	0	0	0	0	1	0	2	2	0	0	0	0	2	2	0	0	1	0	1	1	2	0	0	1	0	0	0	2	1	1	1	0	2
474	1	0	0	0	0	0	2	0	1	0	1	1	1	0	0	0	0	0	1	1	2	2	1	1	1	1	0	0	1	2	0	0	2	0	1	2	1	0	1	1	0	0	0	0	0	1	2	0	2
475	1	2	0	0	0	0	2	1	2	0	0	0	1	0	0	0	2	1	0	0	2	0	2	2	0	0	0	1	2	2	1	2	1	0	0	2	1	0	1	0	0	0	0	1	0	0	0	0	2
476	0	2	0	0	0	0	1	0	0	1	2	0	0	0	0	0	0	0	0	0	1	0	1	1	0	0	0	0	2	2	0	0	0	1	0	2	1	1	1	0	0	2	2	2	1	1	0	2	1
477	0	1	0	0	0	0	2	1	2	0	0	1	1	0	0	0	1	1	0	0	2	0	1	1	0	1	0	0	2	2	1	1	2	0	1	1	1	1	0	0	0	0	0	1	0	1	0	1	1
478	1	1	0	0	1	1	1	0	0	0	1	0	1	0	0	1	1	0	1	1	1	0	1	1	0	1	0	1	2	2	2	1	1	1	1	1	2	0	0	2	0	1	1	2	1	0	0	1	2
479	0	2	0	0	0	0	1	0	0	0	1	0	1	0	0	1	1	0	1	1	1	1	1	2	0	0	0	0	2	2	0	1	1	0	1	1	1	0	0	2	1	0	0	2	0	0	0	1	1
480	1	1	0	1	0	0	2	1	2	0	0	0	0	0	0	0	1	1	1	1	1	0	2	2	0	0	0	0	2	1	0	0	0	0	1	1	0	1	1	0	0	0	1	2	1	0	0	0	1
481	0	1	1	0	0	0	1	1	1	0	1	0	1	1	0	0	1	1	2	2	1	0	1	1	0	1	1	0	2	2	0	1	1	0	0	2	2	0	0	2	0	0	0	2	0	1	0	1	1
482	0	1	0	1	0	0	2	1	2	0	0	2	2	1	1	1	0	0	1	1	2	1	1	1	1	1	0	0	2	2	0	0	1	1	2	0	1	1	0	1	0	1	1	1	1	2	1	1	2
483	1	2	0	0	0	0	2	0	0	0	1	0	1	0	0	0	0	0	0	0	0	0	2	2	0	1	0	1	2	2	0	1	1	0	1	1	1	1	0	1	0	0	2	2	0	0	1	0	2
484	0	2	1	2	0	0	2	0	0	0	0	1	1	0	0	0	1	1	0	0	2	1	2	2	0	0	1	1	1	1	0	0	0	0	0	2	1	0	0	0	0	1	0	1	0	1	0	1	1
485	1	0	0	0	0	0	1	0	1	0	1	0	0	0	0	0	2	1	0	0	2	1	2	2	0	0	0	1	2	2	1	0	1	1	0	2	1	0	0	1	0	0	0	2	0	1	0	0	1
486	0	0	0	0	0	0	1	1	2	0	0	1	2	0	0	0	0	0	0	0	0	0	2	2	0	0	0	0	2	2	1	0	2	0	0	2	1	1	0	1	0	0	1	1	0	1	0	2	0
487	1	2	0	0	0	0	2	0	1	0	1	0	0	0	0	0	0	0	2	1	1	0	2	2	0	0	0	0	1	1	1	2	1	0	1	1	1	0	0	2	0	1	1	1	1	1	0	2	1
488	1	2	0	0	0	0	1	0	1	0	1	0	1	1	1	1	2	2	0	0	1	1	2	2	0	0	0	0	2	2	0	1	1	1	1	2	1	1	0	1	0	1	1	2	1	1	0	1	1
489	0	0	0	0	2	2	1	0	1	0	1	0	1	0	0	0	0	0	2	1	2	0	1	2	0	0	0	0	2	1	0	1	1	0	2	1	1	0	0	0	0	0	0	2	0	1	0	2	0
490	0	1	0	0	0	0	2	0	2	0	1	0	1	0	0	0	1	1	0	0	2	0	1	2	0	1	0	1	2	2	2	0	1	1	2	1	1	1	0	1	0	0	2	2	1	0	0	1	1
491	1	0	0	0	0	0	0	0	1	0	0	0	0	0	0	0	1	1	0	0	1	0	1	1	1	1	0	0	2	2	1	0	1	0	0	2	1	0	0	1	0	0	0	2	0	0	0	2	0
492	1	2	0	0	0	0	1	0	1	0	1	0	1	0	0	1	2	0	0	0	2	1	2	2	0	0	0	0	2	1	1	1	1	0	1	1	1	1	0	0	0	0	0	2	0	2	1	0	1
493	1	1	0	0	0	0	1	0	1	0	1	1	1	0	0	0	1	1	1	1	1	0	2	2	0	1	0	0	2	2	1	0	1	1	1	2	1	0	0	1	0	0	0	2	0	0	0	0	0
494	0	0	0	0	1	1	2	0	1	0	1	0	1	0	0	0	1	0	0	0	2	0	2	2	0	0	0	0	1	1	0	2	2	0	2	0	1	0	0	1	0	1	1	1	1	0	0	2	0
495	1	1	0	0	1	1	1	0	1	0	1	0	0	0	0	0	0	0	0	0	0	0	2	2	0	1	0	1	1	1	0	0	2	1	1	2	1	0	0	1	1	0	1	1	1	0	0	1	1
496	1	2	1	1	0	0	1	1	1	0	1	0	0	0	0	0	2	2	0	0	1	0	2	2	0	0	0	0	2	2	0	0	2	0	0	2	2	0	0	2	0	0	2	2	0	0	0	1	1
497	1	1	1	1	0	0	2	0	2	0	0	0	2	0	0	1	0	0	1	1	1	0	1	1	0	0	0	0	2	2	0	0	1	2	1	1	1	0	1	1	0	0	2	2	0	0	0	2	1
498	0	1	0	0	0	0	2	1	2	0	0	0	1	0	0	0	1	0	2	2	1	0	2	2	0	0	0	0	2	2	0	0	1	0	1	1	0	0	1	1	1	0	0	1	0	0	1	0	2
499	0	1	1	0	0	1	2	1	2	0	0	1	1	0	0	0	2	1	0	1	1	0	2	2	0	0	0	2	2	2	0	1	1	0	1	2	2	0	0	2	0	1	1	2	1	0	0	2	0
500	0	0	0	0	0	0	2	0	2	0	0	0	1	0	0	0	1	0	1	1	2	0	2	2	0	0	0	0	2	2	0	1	2	1	1	1	2	0	0	1	0	0	0	2	0	1	1	0	2
501	0	1	0	1	0	0	1	1	2	0	0	0	0	0	0	0	1	1	1	1	2	1	1	2	0	0	0	0	2	2	0	0	1	1	1	2	0	2	0	0	0	1	0	0	2	0	0	0	1
502	1	2	0	0	0	0	1	0	1	0	0	0	0	0	0	0	1	1	1	1	1	1	1	1	1	1	0	0	2	2	0	1	2	0	0	2	0	0	1	0	0	0	0	2	0	1	0	0	2
503	1	1	0	0	0	0	2	0	2	0	0	0	1	0	0	0	0	0	0	0	0	0	1	1	0	0	1	0	2	2	0	0	2	0	1	2	2	0	0	1	0	1	1	2	1	1	0	2	1
504	1	1	0	1	0	0	1	0	1	0	1	0	2	0	0	0	1	0	1	1	2	0	1	1	0	1	0	0	2	2	0	1	1	0	1	1	1	0	0	0	0	0	0	2	0	0	0	2	0
505	0	1	1	1	0	0	2	0	1	0	0	2	2	1	1	1	1	0	1	1	2	1	1	1	1	1	1	0	2	2	0	0	1	2	1	1	1	1	0	1	0	0	0	1	0	0	0	2	1
506	1	1	0	1	0	0	0	0	0	1	1	1	1	0	0	0	1	0	1	1	1	1	1	1	0	0	0	0	2	2	0	1	0	0	0	2	2	1	0	1	0	0	0	2	1	0	0	2	0
507	1	2	0	1	0	0	1	0	0	0	2	0	0	0	0	0	1	1	0	0	2	1	2	2	0	0	0	1	1	0	0	0	2	1	2	2	1	1	0	1	0	0	0	0	1	1	1	0	2
508	0	1	0	0	0	0	1	0	1	0	1	0	1	1	0	0	0	0	0	0	0	1	1	1	1	0	0	0	1	1	1	0	2	0	2	1	2	0	0	1	0	0	0	2	0	0	1	0	1
509	0	0	0	0	0	0	1	0	0	0	2	0	0	0	0	0	1	0	1	1	1	1	2	2	0	0	0	1	2	2	0	0	2	2	1	2	1	0	1	1	0	0	0	0	2	2	0	2	1
510	1	2	0	0	0	0	1	1	1	0	0	0	1	0	0	0	2	2	2	2	0	1	2	2	0	0	0	0	2	2	0	0	1	1	0	2	2	0	0	0	0	0	0	2	0	1	0	2	0
511	1	2	1	0	1	1	1	0	2	0	0	0	1	0	0	0	1	0	1	0	2	1	1	1	1	1	1	0	1	1	0	1	1	0	0	2	1	1	0	1	0	0	0	0	0	1	0	2	0
512	1	2	0	0	0	0	2	0	2	0	1	1	2	0	0	0	1	1	0	0	1	1	0	1	0	0	0	0	2	1	0	0	0	0	0	2	1	0	0	0	0	2	2	2	0	1	0	1	0
513	0	0	0	0	0	0	1	0	0	0	0	0	1	0	0	0	1	0	1	1	2	1	1	1	1	1	0	0	2	2	0	0	2	1	0	2	1	1	0	1	0	1	0	1	2	1	0	1	1
514	1	0	0	0	2	2	2	1	2	0	0	0	2	0	0	1	2	1	0	0	1	0	2	2	0	0	0	0	2	2	0	0	1	1	1	1	1	0	0	1	0	1	1	2	0	0	0	2	2
515	0	2	0	0	0	0	2	1	2	0	0	0	1	0	0	0	1	1	2	1	2	0	2	2	0	0	0	0	1	1	0	0	2	0	0	2	1	0	0	2	0	1	1	2	1	1	0	0	2
516	0	1	0	0	1	1	2	0	2	0	0	0	1	0	0	0	0	0	1	1	0	1	2	2	0	0	0	2	1	1	1	1	1	0	1	2	1	0	0	1	1	0	0	1	0	1	0	0	2
517	1	2	0	1	0	0	2	0	2	0	0	1	2	0	0	0	1	0	1	2	1	0	1	1	1	1	0	0	2	2	1	1	2	0	1	2	1	0	1	1	1	0	1	1	1	1	0	2	0
518	1	2	0	0	0	0	2	0	0	0	0	1	1	0	0	0	1	0	0	0	2	0	2	2	0	0	0	0	1	1	0	0	1	0	1	2	1	0	0	1	0	0	0	1	0	1	0	1	1
519	1	2	0	0	0	0	2	0	2	0	0	0	1	1	1	1	1	1	0	0	1	0	2	2	0	0	0	0	1	1	0	0	0	0	0	2	2	0	0	2	0	0	1	2	1	0	0	0	2
520	1	0	0	0	0	0	1	0	2	0	0	1	1	0	0	0	2	1	0	0	2	1	2	2	0	0	0	0	2	2	0	0	2	1	0	2	2	0	0	2	0	0	0	1	0	1	0	1	1
521	1	1	0	0	0	0	2	0	2	0	0	1	1	0	0	0	1	1	1	1	1	0	2	2	0	0	0	0	1	2	0	0	0	0	1	1	2	0	0	2	0	0	2	2	1	0	0	2	1
522	0	1	1	0	0	1	1	0	0	1	2	1	1	0	0	0	1	1	0	0	2	0	1	2	0	1	0	0	2	1	1	1	2	0	0	2	2	0	0	1	0	1	1	2	1	2	0	2	0
523	0	0	0	0	1	1	1	1	1	0	1	1	1	0	0	0	1	0	1	2	1	1	1	1	1	1	0	0	2	2	2	0	2	0	1	2	1	0	1	1	0	1	1	2	2	0	0	2	1
524	1	2	0	1	0	0	2	0	1	0	0	0	0	0	0	0	2	1	0	0	2	0	2	2	0	0	1	0	2	2	0	1	1	0	0	2	1	0	0	1	0	0	0	2	0	1	0	2	1
525	0	2	0	1	0	0	1	0	0	0	1	0	1	0	0	0	0	0	0	0	2	0	2	2	0	0	0	0	2	2	1	0	2	1	1	1	1	1	1	0	0	0	0	2	0	1	0	1	1
526	0	2	0	0	0	0	1	0	1	0	1	0	1	0	0	0	0	0	1	1	2	0	1	1	0	0	0	0	2	2	0	1	1	0	1	1	1	0	0	2	1	1	1	1	1	0	0	2	0
527	1	1	0	1	0	0	2	0	1	0	1	0	0	0	0	0	1	0	1	1	2	1	2	2	0	0	1	2	2	2	1	1	1	1	1	1	1	0	1	1	0	0	2	2	0	0	0	2	1
528	1	0	0	1	0	0	1	0	1	0	1	0	0	0	0	0	0	1	1	1	2	0	2	2	0	0	0	1	2	2	0	0	1	1	0	2	1	0	0	1	0	0	0	2	1	0	0	2	0
529	0	1	0	0	0	0	2	0	1	0	0	0	0	0	0	0	2	2	1	1	1	0	2	2	0	0	0	0	1	1	0	1	1	1	0	2	1	0	0	1	0	0	0	0	0	0	0	2	0
530	0	1	0	0	1	1	1	1	1	0	1	0	1	1	0	0	1	0	1	1	1	0	2	2	0	0	0	0	1	2	0	0	0	0	1	1	1	0	0	0	0	0	0	2	0	0	0	1	1
531	1	1	0	0	1	1	1	0	0	1	2	1	1	0	0	0	1	0	1	1	2	0	2	2	0	0	0	2	2	2	0	0	0	0	0	2	2	0	0	2	0	1	1	1	1	1	0	1	1
532	1	2	0	1	0	0	1	0	2	1	0	0	2	0	0	0	2	1	0	0	2	0	2	2	0	1	0	0	2	2	1	0	2	2	0	2	0	0	0	0	0	0	0	2	1	1	0	2	0
533	1	0	0	2	1	1	2	0	2	0	0	0	1	0	0	0	1	1	0	1	1	2	2	2	0	0	0	0	2	2	0	1	1	1	1	1	1	1	1	1	1	0	0	1	0	0	0	1	2
534	0	1	0	2	0	0	2	1	2	0	0	0	1	0	0	0	1	0	0	0	2	1	2	2	0	0	0	2	1	1	1	0	0	0	0	2	1	0	0	0	0	2	2	2	1	1	0	1	1
535	0	0	0	0	1	1	2	1	2	0	0	0	1	0	0	0	0	0	1	1	2	0	2	2	0	0	0	0	2	2	0	1	2	0	0	2	0	0	1	0	0	0	0	1	1	1	0	1	1
536	1	1	0	1	1	1	0	0	1	0	1	0	1	0	0	0	1	0	0	0	1	0	2	2	0	1	0	0	2	2	1	1	1	2	1	2	1	0	0	0	0	0	0	2	1	0	0	2	0
537	1	2	0	0	1	1	1	0	0	0	1	1	0	0	0	0	1	1	1	1	1	0	2	2	0	0	0	1	2	1	2	2	2	0	1	1	1	0	0	1	0	1	0	0	1	0	0	1	1
538	1	1	1	1	0	0	1	0	0	0	1	1	1	0	0	0	2	2	1	1	1	1	2	2	0	0	0	0	2	2	0	1	1	0	0	2	1	0	0	2	0	0	0	1	0	1	0	1	0
539	0	0	0	0	0	0	2	0	2	0	0	0	0	0	0	0	1	0	1	1	1	0	1	1	0	0	1	0	2	2	0	0	0	1	2	2	2	0	0	0	0	0	1	2	1	0	0	0	2
540	1	1	0	0	0	0	0	0	0	0	1	1	1	1	1	1	2	1	0	0	1	1	2	2	0	1	0	0	2	1	0	1	1	1	1	1	1	0	0	1	0	0	0	2	0	0	0	1	1
541	1	1	0	0	0	0	2	0	1	0	1	0	0	0	0	0	1	0	1	1	2	0	1	1	0	0	0	1	2	1	1	0	0	1	0	2	1	0	0	0	0	1	1	2	1	2	0	2	0
542	1	1	0	0	0	0	1	0	0	0	1	0	1	0	0	0	1	1	1	0	2	2	0	1	1	1	0	0	1	1	0	0	2	1	2	1	2	0	0	1	0	1	1	1	1	2	0	2	1
543	0	2	0	0	0	0	2	0	0	0	1	0	0	0	0	0	1	0	1	1	1	1	2	2	0	0	0	0	2	2	0	1	1	0	0	2	1	0	0	0	1	0	0	1	1	1	0	1	1
544	1	1	0	1	0	0	1	0	0	0	1	0	1	0	0	0	0	0	2	1	2	1	1	1	1	1	0	0	1	1	1	0	2	2	0	2	1	0	0	1	0	0	0	2	0	0	0	1	0
545	0	2	0	1	0	0	1	0	0	0	1	1	1	0	0	0	2	0	0	0	2	0	2	2	0	0	0	0	2	2	0	1	0	0	0	2	1	0	0	2	1	0	0	2	0	1	0	2	0
546	1	1	0	0	0	0	1	0	2	0	0	0	0	0	0	0	1	0	1	1	1	0	2	2	0	1	0	0	2	2	1	0	1	0	0	2	2	0	0	0	0	0	2	2	0	0	0	2	0
547	0	2	0	0	0	0	2	0	2	0	0	0	0	0	0	0	1	1	2	1	2	0	2	2	0	0	0	0	2	2	0	1	1	0	0	2	1	0	0	1	0	0	1	1	1	1	0	2	1
548	1	1	0	1	0	0	2	0	2	0	0	0	1	0	0	0	2	2	2	2	0	0	1	1	0	0	0	0	2	2	0	2	1	0	0	2	0	0	0	0	1	1	1	1	1	0	0	1	1
549	1	1	0	0	0	0	1	0	2	0	0	1	1	0	0	0	2	1	0	0	1	1	2	2	0	0	2	1	2	2	1	1	1	0	0	1	1	0	0	1	0	1	1	1	1	1	0	2	0
550	0	1	0	1	0	0	2	0	1	0	0	0	0	0	0	0	0	0	0	1	2	0	2	2	0	0	0	0	2	2	0	0	1	2	1	1	1	0	0	1	1	0	2	2	0	1	0	2	1
551	0	1	0	0	1	1	2	0	2	0	0	0	0	0	0	0	1	0	1	1	1	0	2	2	0	0	0	0	2	1	0	0	1	0	1	2	1	0	0	2	0	1	0	1	0	1	0	2	0
552	0	2	0	0	0	0	2	1	1	0	0	0	1	0	0	1	2	2	1	1	2	0	2	2	0	0	0	0	1	1	1	0	1	0	1	1	1	0	0	0	0	1	0	0	2	0	1	1	1
553	1	2	1	2	0	0	1	0	1	1	0	0	1	0	0	1	1	0	1	0	2	0	2	2	0	0	1	0	2	2	1	1	2	2	1	2	2	0	0	0	1	1	1	1	1	1	0	1	1
554	0	1	1	1	0	0	1	0	1	0	1	0	1	0	0	0	2	1	0	0	1	0	2	2	0	0	0	0	2	1	0	1	1	0	0	2	1	1	1	2	2	0	0	2	1	2	0	1	1
555	1	0	0	0	2	2	1	0	2	0	0	2	2	1	1	1	1	0	1	1	2	1	2	2	0	1	0	1	2	1	2	0	2	2	1	1	2	0	0	1	0	0	1	2	1	0	0	1	0
556	0	0	0	1	0	0	1	0	0	1	1	0	0	0	0	0	1	0	1	1	2	0	2	2	0	0	0	1	0	0	0	0	2	0	0	2	2	0	0	0	0	0	1	2	1	0	0	1	1
557	0	0	0	0	1	1	2	0	2	0	0	1	1	1	1	1	1	0	1	1	2	1	2	2	0	0	0	1	2	1	2	0	2	0	0	2	2	0	0	1	0	0	1	2	1	0	0	2	0
558	0	0	0	0	0	0	2	1	1	0	1	0	0	0	0	0	1	0	1	1	1	1	1	1	1	0	0	0	1	1	1	1	1	0	0	2	1	0	0	2	0	1	0	0	1	1	0	2	0
559	0	2	0	0	0	0	2	0	2	0	0	0	2	0	0	0	0	0	1	1	1	1	2	2	0	1	0	1	2	2	1	1	2	0	0	2	1	1	1	1	1	1	0	1	0	0	0	0	2
560	1	0	0	1	0	0	1	0	1	1	0	0	0	0	0	0	1	0	1	0	2	0	1	1	0	0	0	0	2	2	1	1	2	0	1	1	1	0	0	1	0	1	1	1	1	2	0	2	1
561	0	1	0	1	1	1	0	0	1	0	0	1	2	0	0	0	0	0	0	0	0	1	1	1	1	1	0	2	0	0	0	1	1	0	0	2	1	0	0	0	0	1	1	1	1	1	0	0	2
562	0	2	0	0	0	0	2	1	1	0	0	1	0	0	0	0	1	0	2	2	1	0	0	0	0	0	0	0	2	2	0	1	1	0	0	2	2	0	0	2	0	1	0	0	1	0	0	1	1
563	0	2	0	0	0	0	1	1	2	0	0	0	0	0	0	0	2	2	0	0	2	0	1	1	0	0	0	1	1	1	0	1	2	1	0	2	1	0	0	0	0	0	0	1	1	0	2	0	2
564	0	0	0	0	1	1	2	0	1	0	0	0	1	0	0	0	1	1	0	0	1	0	2	2	0	0	0	1	2	2	0	0	2	2	1	1	1	0	0	0	0	1	0	1	0	0	0	2	0
565	1	1	0	1	0	0	2	0	2	0	0	1	2	1	1	1	0	0	1	1	1	0	2	2	0	1	0	1	1	0	1	0	2	1	1	1	1	1	0	1	0	1	1	2	0	0	0	1	0
566	1	1	0	1	0	0	2	1	2	0	0	0	0	0	0	0	1	1	0	0	0	0	2	2	0	0	0	0	2	2	0	1	2	1	0	2	2	0	0	1	0	1	1	1	1	2	0	2	2
567	0	0	0	1	1	1	2	1	1	0	0	0	0	0	0	0	1	0	1	1	2	0	2	2	0	0	0	1	1	1	0	0	0	0	1	1	1	1	0	1	0	0	0	1	0	0	0	0	2
568	0	1	1	0	0	0	2	0	2	0	0	0	0	0	0	0	1	1	0	0	2	0	1	2	0	0	0	1	2	1	2	1	1	0	1	1	1	0	0	1	0	1	1	2	1	0	1	1	1
569	0	2	0	0	0	0	1	0	1	0	1	0	0	0	0	0	1	0	0	1	1	1	2	2	0	0	0	1	2	1	1	2	2	0	1	1	1	0	0	1	0	0	0	2	1	0	0	2	1
570	0	0	0	0	0	0	2	0	1	0	1	0	1	0	0	1	1	0	1	1	2	2	2	2	0	0	0	0	2	1	0	1	1	1	1	2	1	0	0	2	0	0	0	0	0	0	0	0	1
571	1	1	0	0	0	0	1	1	1	0	0	0	0	0	0	0	2	1	1	1	2	0	2	2	0	1	0	0	2	2	0	1	1	1	1	1	2	1	0	1	0	0	0	2	0	2	0	1	1
572	1	1	1	1	0	0	1	1	1	0	1	0	0	0	0	0	1	1	0	0	1	0	2	2	0	0	0	1	2	2	2	0	0	0	2	2	1	0	0	1	0	0	1	2	0	1	0	0	2
573	1	1	0	0	0	0	1	0	1	0	1	0	0	0	0	0	2	0	0	0	2	0	1	1	0	0	0	0	2	1	0	0	2	1	1	1	1	1	0	1	0	1	1	2	1	1	0	1	1
574	1	1	0	0	1	1	2	0	2	0	0	1	1	0	0	0	1	1	0	0	1	0	2	2	0	0	0	0	2	2	0	0	2	0	0	2	2	0	0	2	0	0	0	1	0	0	0	2	0
575	1	1	0	1	0	0	2	0	2	1	0	0	1	0	0	1	2	1	0	0	2	0	1	1	0	0	0	0	2	2	1	0	1	0	1	1	0	0	0	1	1	0	0	2	0	0	0	1	2
576	1	1	0	1	0	0	1	1	2	0	1	1	2	0	0	0	2	1	0	1	1	0	2	2	0	1	0	0	2	2	1	1	1	1	0	2	2	0	0	2	0	0	1	1	0	1	0	1	1
577	0	0	0	0	1	1	1	0	1	1	2	0	2	0	0	1	2	1	0	0	2	1	2	2	0	1	0	0	2	2	1	0	2	0	0	2	2	0	1	1	0	1	1	1	1	1	0	1	0
578	1	2	0	0	1	1	2	1	2	0	0	0	1	0	0	0	2	2	1	1	1	0	2	2	0	0	0	1	1	1	0	1	1	1	1	2	2	0	0	1	0	0	0	2	0	2	1	0	1
579	1	0	0	1	0	0	2	0	1	0	1	0	0	0	0	0	2	1	1	0	2	0	2	2	0	0	0	0	2	2	1	0	0	0	1	1	1	0	0	2	1	1	2	2	0	1	0	2	0
580	1	2	0	0	0	0	2	0	1	0	1	0	0	0	0	0	0	0	2	2	0	1	2	2	0	0	0	0	2	2	0	1	1	0	1	1	1	1	0	0	0	1	0	0	2	0	0	2	0
581	1	1	0	1	0	0	2	1	2	0	0	0	0	0	0	0	1	0	1	1	2	1	2	2	0	1	0	1	1	1	0	0	1	0	0	2	2	0	0	1	0	0	0	2	0	1	0	1	1
582	1	0	1	0	1	1	1	0	2	0	0	1	2	0	0	0	0	0	1	1	1	0	2	2	0	0	0	0	2	1	0	1	1	0	0	2	1	0	0	2	0	0	1	1	1	1	0	2	0
583	0	1	0	0	0	0	1	0	1	0	0	0	1	0	0	1	2	2	0	0	1	1	1	1	1	1	0	2	0	0	0	1	2	1	0	2	1	0	0	2	1	0	0	2	0	1	0	0	2
584	0	1	0	0	1	1	1	0	1	0	1	0	0	0	0	0	2	1	0	0	2	0	0	0	0	0	0	1	1	1	1	0	1	0	0	2	1	0	0	2	0	0	0	2	0	1	1	0	2
585	1	1	2	0	0	0	1	0	1	1	2	0	0	0	0	0	1	0	1	1	1	1	1	1	0	0	0	1	2	2	2	1	2	0	0	2	1	1	0	0	0	0	1	2	1	0	0	2	1
586	1	1	0	0	0	0	2	1	1	1	0	1	1	0	0	0	1	1	0	1	2	1	1	1	1	1	0	1	2	2	0	0	0	0	1	1	2	0	1	1	0	0	0	1	1	1	0	1	1
587	1	0	1	0	0	0	2	0	2	0	0	0	0	0	0	0	2	2	1	1	2	1	2	2	0	0	0	2	1	1	0	0	1	0	1	1	2	0	0	2	0	2	2	2	1	0	0	1	0
588	0	0	1	0	1	1	1	0	1	0	0	0	0	0	0	0	2	2	0	0	1	1	1	2	0	0	0	0	2	2	1	2	2	0	1	1	1	0	0	0	1	1	1	2	1	0	0	1	1
589	1	2	1	2	0	0	2	0	1	0	0	1	1	0	0	0	2	1	1	0	2	0	2	2	0	0	0	0	2	2	0	1	2	0	1	1	2	0	0	1	0	0	0	0	0	0	0	2	0
590	0	2	0	0	0	0	2	0	2	0	0	1	1	0	0	0	1	1	2	2	1	0	2	2	0	0	0	0	2	2	1	0	1	0	1	2	2	0	0	2	0	0	2	2	0	0	1	1	1
591	0	1	0	0	0	0	2	0	2	0	0	0	0	0	0	0	1	0	1	0	2	1	0	1	0	0	0	1	2	2	1	1	1	0	1	1	2	0	0	1	0	0	0	1	0	0	0	1	0
592	0	1	0	1	0	0	1	0	0	0	0	1	1	0	0	0	0	0	0	0	2	0	2	2	0	1	0	1	1	1	0	2	1	0	1	1	1	0	0	1	0	1	0	0	0	0	0	1	1
593	0	0	0	0	1	1	0	0	0	0	2	0	0	0	0	0	1	1	1	1	1	0	1	1	0	0	0	1	1	1	0	0	2	1	0	2	0	0	0	0	0	0	0	2	0	1	0	2	0
594	0	2	0	1	0	0	2	0	1	0	0	0	1	0	0	1	2	1	0	0	2	0	2	2	0	0	0	0	2	2	0	0	1	0	1	1	0	0	0	1	0	1	1	2	1	1	0	0	2
595	1	1	1	0	0	0	1	0	1	0	1	1	2	0	0	0	0	0	0	0	2	0	0	0	0	0	0	0	2	2	0	1	2	0	1	1	1	0	0	2	0	0	0	2	0	1	0	1	1
596	0	1	1	1	1	1	1	0	1	0	1	0	1	0	0	1	0	0	1	1	2	0	2	2	0	0	0	0	2	2	1	1	1	0	0	2	0	1	0	0	0	0	0	1	1	0	0	2	0
597	1	1	0	0	1	1	2	1	2	0	0	1	1	0	0	0	0	0	1	1	2	1	2	2	0	0	0	0	2	2	1	0	1	0	0	2	2	0	0	1	0	1	1	2	1	1	0	1	1
598	1	2	0	0	0	0	2	1	2	0	0	0	1	0	0	0	1	1	0	1	2	0	2	2	0	0	0	0	2	2	1	0	1	0	0	2	2	0	0	2	0	1	0	1	1	2	0	1	1
599	0	0	1	0	0	0	2	1	2	0	0	0	0	0	0	0	1	0	1	2	1	0	2	2	0	0	0	0	2	2	0	0	1	0	0	2	2	0	0	1	0	0	0	1	0	0	0	0	2
600	1	1	0	0	1	1	2	0	1	0	0	0	1	0	0	0	0	0	1	1	2	0	1	2	0	0	1	1	2	2	0	1	0	0	1	1	2	0	0	1	1	1	0	1	0	0	1	1	1
601	0	2	1	1	0	0	2	0	1	0	0	1	1	0	0	0	0	0	1	1	2	0	1	1	0	0	0	1	1	0	0	0	1	1	1	2	2	0	0	2	0	1	1	1	1	0	0	0	2
602	1	1	0	0	1	1	2	0	2	0	0	0	0	0	0	0	2	1	0	0	2	0	2	2	0	0	0	1	1	1	0	1	1	1	0	2	2	0	0	2	0	1	2	2	0	1	0	2	0
603	1	0	0	1	0	0	2	0	1	1	0	1	2	0	0	1	2	2	1	1	1	0	1	2	0	0	0	1	2	2	1	1	2	1	0	2	1	1	1	2	1	1	1	2	0	1	0	2	0
604	1	1	0	0	1	1	2	1	2	0	0	0	1	0	0	0	1	0	1	1	2	0	2	2	0	0	0	1	2	2	1	1	1	0	1	1	1	0	0	2	1	0	1	2	1	0	0	1	1
605	1	1	0	1	0	0	1	0	0	1	1	1	2	0	0	0	1	0	1	1	2	0	2	2	0	0	0	1	1	1	0	2	1	0	0	2	1	0	0	1	0	1	1	2	0	1	0	1	2
606	1	2	1	1	0	0	2	0	2	0	0	0	0	0	0	0	2	1	0	0	2	1	2	2	0	0	0	0	1	1	0	0	1	0	0	2	1	0	0	1	0	1	0	1	0	1	0	2	0
607	0	2	1	0	0	0	1	0	1	0	0	0	1	1	0	0	2	2	1	1	2	0	2	2	0	1	0	1	2	2	2	0	2	0	0	2	1	0	0	1	0	1	0	1	2	1	0	1	1
608	0	1	0	0	0	0	2	1	2	0	0	0	0	0	0	0	1	1	1	0	2	0	2	2	0	0	0	0	2	2	0	0	2	0	1	1	2	0	0	1	0	0	0	2	0	0	0	1	1
609	0	2	0	0	1	1	2	1	1	0	0	0	2	0	0	1	2	2	0	1	2	1	2	2	0	0	0	0	2	2	1	1	1	1	1	2	2	0	0	0	1	1	1	2	0	0	0	2	0
610	0	2	0	0	0	0	1	0	0	1	2	1	1	0	0	0	1	1	1	1	2	1	1	1	0	0	0	0	2	2	1	0	2	0	0	2	1	0	0	0	0	0	1	1	1	1	0	2	1
611	1	1	0	0	0	0	2	1	1	0	0	1	2	0	0	0	2	2	1	1	2	1	1	1	1	1	0	0	2	2	0	0	0	0	0	2	1	0	0	2	0	1	1	1	1	0	0	1	1
612	0	1	0	0	1	1	2	0	1	0	0	1	1	0	0	0	1	0	1	1	1	0	2	2	0	0	0	1	2	1	1	2	1	0	1	0	1	0	1	1	0	0	0	1	0	1	1	1	1
613	0	1	0	0	1	1	1	0	0	0	2	0	1	0	0	0	2	0	0	0	2	0	0	0	0	0	0	0	2	2	0	1	1	1	1	1	0	1	0	1	0	0	0	1	0	1	0	2	2
614	1	0	0	0	0	0	2	0	1	0	1	0	2	0	0	1	2	2	1	1	1	0	2	2	0	1	0	0	2	2	0	1	1	1	0	2	1	1	0	1	0	1	1	2	1	0	1	0	2
615	0	0	0	0	1	1	2	0	2	1	0	1	1	0	0	0	2	2	2	2	0	1	0	0	1	1	0	0	2	2	1	1	0	0	0	2	1	0	0	1	1	1	1	1	0	0	1	1	1
616	0	2	1	2	0	0	2	0	2	0	0	1	1	0	0	0	1	1	1	1	2	2	2	2	0	0	0	0	2	2	1	0	2	1	1	1	1	0	0	0	0	1	0	0	0	0	0	1	1
617	1	2	1	1	0	0	1	0	0	0	0	1	1	0	0	0	0	0	1	1	1	1	2	2	0	0	0	0	2	2	0	0	0	1	2	2	1	0	1	0	0	0	0	2	0	1	0	0	1
618	1	0	0	0	0	0	1	1	1	0	1	0	1	0	0	0	0	0	2	1	0	1	2	2	0	0	0	2	2	2	2	1	1	0	2	1	1	0	0	1	0	0	2	2	0	0	0	1	1
619	0	0	0	2	1	1	2	0	2	0	0	2	2	1	1	1	1	1	2	2	1	1	1	1	1	1	1	0	1	1	0	0	1	0	0	2	0	1	1	0	0	1	1	1	1	0	0	1	0
620	1	1	0	0	0	0	2	0	1	0	1	0	0	0	0	0	2	0	1	0	2	0	2	2	0	0	0	0	2	2	0	1	1	2	1	2	2	0	0	2	0	0	0	1	0	1	0	2	0
621	1	2	0	2	0	0	2	0	2	0	0	0	1	0	0	0	1	0	0	0	1	1	2	2	0	1	0	1	2	2	0	0	1	1	0	2	2	0	0	2	0	0	0	0	0	0	0	2	0
622	0	2	0	0	0	0	2	0	1	1	0	0	1	0	0	0	0	0	2	1	0	0	2	2	0	0	0	0	1	1	0	0	1	1	0	2	1	1	1	0	0	1	1	1	1	2	0	2	1
623	0	2	0	0	1	1	2	0	1	0	0	1	1	0	0	0	2	1	1	1	1	1	2	2	0	0	0	0	2	2	0	0	1	0	0	2	2	0	0	2	1	1	0	1	0	1	0	1	1
624	0	1	0	0	0	0	2	0	2	0	0	0	0	0	0	0	1	0	0	0	2	1	2	2	0	0	0	0	1	1	1	0	1	0	0	2	2	1	1	2	1	0	0	1	0	1	0	1	1
625	0	1	0	1	0	0	2	0	1	0	1	1	1	0	0	0	0	0	1	1	0	0	2	2	0	0	0	1	1	2	1	1	1	0	0	2	1	0	0	0	0	1	0	0	0	0	0	1	0
626	1	0	0	0	1	1	2	0	1	0	0	0	0	0	0	0	1	0	1	1	2	0	1	1	0	0	0	0	2	2	1	0	1	0	0	2	1	1	0	1	0	1	0	0	0	0	0	1	1
627	1	2	0	0	0	0	2	0	2	0	0	0	1	0	0	0	1	0	0	0	2	0	2	2	0	1	0	0	2	2	0	1	2	0	1	1	2	0	0	2	0	0	2	2	1	0	0	2	1
628	0	1	0	0	1	1	1	0	0	0	1	0	1	0	0	0	0	0	1	1	0	0	2	2	0	1	0	1	2	2	1	1	1	2	0	2	1	0	0	0	0	0	0	1	0	1	0	2	1
629	1	0	0	0	0	0	2	0	2	0	0	2	2	0	0	0	0	0	0	1	1	0	2	2	0	0	0	0	2	2	0	0	2	1	0	2	0	0	0	1	0	0	0	1	0	0	0	2	1
630	0	1	0	0	0	0	1	0	1	0	1	1	1	0	0	0	1	0	1	1	1	0	1	1	0	0	0	0	2	2	0	1	1	2	1	2	1	0	0	1	0	1	1	1	0	0	0	1	0
631	0	0	0	1	0	0	2	1	1	0	0	2	2	0	0	0	1	1	0	0	1	1	2	2	0	0	0	1	2	2	0	0	2	2	1	2	2	0	0	1	0	1	1	1	0	0	0	1	1
632	0	2	0	0	0	0	2	0	2	0	0	1	1	0	0	0	1	0	1	1	1	0	2	2	0	0	0	0	2	2	0	0	1	2	1	1	1	0	0	0	1	1	1	1	1	0	0	2	0
633	0	1	0	0	1	1	1	0	0	0	2	0	0	0	0	0	1	1	2	1	0	0	0	2	0	0	0	1	2	2	1	2	2	0	1	1	1	0	0	1	0	1	1	2	1	1	0	0	1
634	0	2	0	0	0	0	2	0	1	0	0	1	1	1	1	1	1	1	0	0	2	1	2	2	0	0	0	2	2	2	0	0	0	0	0	2	1	0	0	0	0	0	0	2	0	1	0	1	2
635	0	2	0	0	0	0	1	0	1	0	1	0	2	0	0	1	1	1	1	1	1	0	2	2	0	0	0	1	1	2	1	1	0	0	1	1	0	0	0	1	0	1	1	1	1	2	0	2	0
636	1	1	0	1	0	0	1	0	1	0	1	0	2	0	0	0	2	2	0	0	1	0	2	2	0	0	1	1	1	1	0	0	1	1	2	0	0	0	0	0	0	0	0	1	0	0	1	1	2
637	1	1	0	0	0	0	2	1	1	0	0	0	1	0	0	0	1	1	1	0	2	1	0	1	0	1	0	0	1	1	1	0	1	1	2	0	1	0	0	2	0	1	1	1	1	2	0	2	0
638	1	1	0	0	1	1	2	0	1	0	1	1	1	1	1	1	2	0	0	0	2	0	2	2	0	1	0	0	2	2	0	0	1	1	1	1	1	0	0	2	0	1	0	0	0	0	0	1	1
639	1	1	0	0	0	0	2	0	2	0	0	0	0	0	0	0	0	0	1	1	1	0	2	2	0	0	0	0	2	2	1	0	0	1	0	2	2	0	0	0	0	0	0	2	0	1	0	2	0
640	0	1	0	0	1	1	2	0	2	0	0	0	0	0	0	0	1	0	1	1	2	0	2	2	0	0	0	0	1	1	0	1	2	0	2	2	1	0	1	1	0	1	1	2	1	2	0	2	0
641	0	2	0	1	0	0	1	0	1	0	1	0	0	0	0	0	1	1	0	0	1	1	1	1	1	1	0	0	2	2	0	0	0	0	2	2	1	1	0	1	0	1	1	1	1	0	0	1	1
642	0	0	0	1	0	0	1	0	1	0	1	0	0	0	0	0	2	0	0	0	2	0	2	2	0	1	0	2	1	1	0	1	1	0	1	1	1	0	0	1	0	0	0	1	0	0	0	2	0
643	1	0	0	1	0	0	2	0	2	0	0	0	0	0	0	0	1	1	2	2	1	0	2	2	0	0	0	0	2	1	0	0	2	0	0	2	2	0	0	2	0	0	1	2	1	0	1	0	2
644	0	1	0	1	0	0	1	0	0	1	1	1	2	0	0	0	1	0	0	0	1	0	2	2	0	0	0	1	1	1	1	2	2	0	2	1	2	0	0	2	0	0	1	2	1	0	0	2	1
645	0	0	0	0	0	0	1	1	2	0	0	0	0	0	0	0	1	2	1	1	2	0	2	2	0	0	1	1	2	2	0	2	1	0	1	0	2	0	0	1	0	0	0	1	0	1	0	2	0
646	1	0	0	1	1	1	2	0	1	0	0	0	1	0	0	1	1	0	0	0	2	1	1	2	0	0	0	0	2	2	0	0	1	1	0	2	1	1	0	0	0	0	0	2	0	1	0	1	1
647	0	1	0	0	0	0	2	0	2	0	0	0	0	0	0	0	0	0	0	0	1	0	2	2	0	1	0	0	1	1	1	0	1	1	0	2	2	0	0	2	0	0	1	2	0	0	0	0	1
648	1	1	0	0	1	1	2	1	2	0	0	0	2	0	0	1	0	0	0	0	1	0	1	1	0	0	0	0	2	2	0	0	1	0	1	2	2	0	0	1	0	1	1	1	1	2	0	2	0
649	1	1	0	1	0	0	2	0	0	0	0	2	2	1	1	1	2	2	0	0	1	1	1	2	0	0	0	0	2	2	1	1	1	1	2	1	1	0	0	1	0	0	1	2	0	0	1	1	1
650	0	0	0	0	0	0	1	0	1	1	2	0	1	0	0	0	2	2	0	0	2	1	2	2	0	0	2	1	2	2	1	0	0	1	0	2	1	1	0	0	0	1	1	1	1	2	0	2	0
651	1	0	0	2	1	1	1	0	1	0	0	0	1	0	0	0	2	0	0	0	1	0	2	2	0	0	0	1	2	1	1	1	1	1	1	2	1	0	1	1	0	1	1	2	1	0	0	1	0
652	1	1	1	1	0	0	2	0	1	0	1	1	1	0	0	0	1	1	1	0	1	0	0	2	0	0	0	1	1	1	0	1	1	0	0	2	1	0	0	1	0	0	1	1	0	1	0	0	2
653	0	1	0	2	0	0	2	0	2	0	0	1	1	0	0	0	0	0	1	1	2	0	2	2	0	0	0	1	2	2	2	2	1	0	0	2	2	0	0	2	0	0	0	2	0	0	0	1	2
654	1	1	1	1	0	0	1	1	2	0	0	1	1	1	1	1	0	0	0	0	1	1	2	2	0	0	0	0	2	2	0	0	2	0	0	2	1	0	0	2	1	0	0	1	0	0	1	1	1
655	1	2	0	1	0	0	2	0	0	0	0	0	0	0	0	0	1	0	0	0	1	0	2	2	0	0	0	1	1	1	0	0	1	1	1	2	2	0	0	1	1	2	2	2	1	1	0	1	1
656	1	1	1	1	0	0	1	0	1	0	1	1	1	0	0	0	1	0	0	0	2	1	1	2	0	0	0	0	2	2	1	1	1	1	1	2	1	0	0	1	1	0	1	2	1	0	0	0	2
657	1	0	0	0	1	1	1	0	1	0	1	0	0	0	0	0	2	1	0	1	2	0	1	1	0	1	0	1	2	2	0	1	1	0	1	1	1	0	0	2	1	2	2	2	1	1	0	2	1
658	1	0	0	0	0	0	2	0	2	0	0	0	0	0	0	0	1	0	1	0	2	0	1	1	0	0	0	1	2	1	1	0	2	1	1	1	2	0	0	1	0	0	0	1	0	0	0	2	1
659	1	1	1	0	0	0	1	0	2	0	0	1	1	0	0	0	1	0	0	0	1	1	2	2	0	0	0	0	2	2	0	1	2	1	0	2	2	1	0	1	0	1	0	0	0	0	0	1	0
660	0	1	0	0	1	1	2	0	1	0	0	0	1	0	0	0	2	1	2	2	1	1	2	2	0	0	0	2	1	1	1	1	1	0	0	2	1	0	0	2	1	0	0	2	0	1	0	2	0
661	1	1	0	0	0	0	2	0	2	0	0	0	0	0	0	0	1	0	0	0	1	0	2	2	0	0	0	0	1	2	0	1	1	0	1	1	2	0	1	1	0	0	0	1	1	1	0	1	1
662	0	0	0	0	2	2	2	1	1	0	0	0	2	1	1	1	0	0	0	0	1	0	1	1	0	0	0	0	2	2	1	1	2	0	0	2	1	0	1	0	0	0	1	2	1	0	0	1	1
663	1	2	0	1	0	0	0	0	1	1	1	0	1	0	0	0	1	1	0	0	1	0	2	2	0	0	0	1	2	2	2	2	2	0	2	0	2	0	0	1	0	1	1	2	1	0	0	1	1
664	1	1	0	0	1	1	1	1	2	0	0	0	1	0	0	0	1	1	0	0	2	0	2	2	0	0	1	1	1	1	0	1	2	0	1	1	1	0	0	1	0	0	1	1	0	1	0	1	1
665	0	2	0	0	0	0	1	1	2	0	0	0	1	0	0	0	1	1	1	1	1	0	2	2	0	0	0	0	2	2	0	0	0	1	2	2	1	0	1	0	0	0	0	0	1	1	0	0	2
666	1	1	0	0	1	1	2	0	1	0	1	0	0	0	0	0	1	1	1	1	1	0	2	2	0	1	0	1	2	2	0	1	1	0	0	1	1	2	0	0	0	0	1	2	1	0	0	2	1
667	1	1	0	1	0	0	1	0	2	0	0	0	1	0	0	0	2	0	0	0	2	1	2	2	0	0	0	1	2	2	0	0	1	1	0	2	2	0	0	1	1	0	1	1	1	0	0	1	1
668	1	2	1	0	0	1	1	0	1	0	1	0	2	0	0	0	1	1	0	0	2	0	2	2	0	0	0	1	2	2	0	1	1	2	1	1	1	1	0	2	0	0	0	1	0	1	0	1	1
669	0	0	0	2	1	1	1	0	1	0	0	0	1	0	0	0	1	1	0	0	2	1	2	2	0	0	0	1	2	2	1	1	2	1	0	2	1	0	0	0	0	0	0	1	0	0	0	1	0
670	1	0	0	1	0	0	0	0	0	0	1	0	1	1	0	0	2	0	0	0	2	0	2	2	0	0	0	1	2	2	1	0	2	0	1	1	2	0	0	0	0	1	1	1	1	0	0	0	1
671	1	2	0	0	0	0	2	0	2	0	0	0	0	0	0	0	2	1	0	1	2	0	2	2	0	0	0	0	2	2	1	1	1	0	0	2	1	0	0	1	0	0	1	2	1	0	0	2	0
672	1	2	0	0	0	0	2	0	2	0	0	0	0	0	0	0	2	2	1	1	2	0	2	2	0	0	1	2	2	2	1	0	0	0	0	2	1	0	1	0	0	1	2	2	1	0	0	2	0
673	1	2	0	0	0	0	1	0	0	0	0	1	2	0	0	0	1	1	2	2	1	0	2	2	0	0	0	0	1	1	1	1	2	0	1	1	1	0	1	1	0	0	0	1	0	1	0	1	1
674	0	2	0	1	0	0	2	0	2	0	0	0	0	0	0	0	1	1	1	0	2	0	2	2	0	0	0	1	2	1	1	0	1	1	1	1	1	0	0	2	1	1	0	1	1	2	1	0	1
675	1	1	0	0	0	0	0	0	1	0	0	0	1	0	0	0	2	2	0	1	2	0	2	2	0	0	0	0	2	2	0	0	1	0	1	1	2	0	0	1	0	0	0	2	0	1	0	0	2
676	0	2	0	0	0	0	0	0	1	0	1	0	0	0	0	0	2	0	0	0	1	0	2	2	0	1	0	0	2	2	0	0	0	0	0	2	1	1	0	1	0	0	0	2	0	1	0	2	1
677	1	2	0	0	0	0	1	0	1	1	1	0	0	0	0	0	1	0	2	2	1	0	2	2	0	0	0	0	1	1	1	1	2	0	1	1	1	0	0	2	0	1	0	0	0	0	0	1	1
678	0	1	2	0	0	0	2	0	2	0	0	0	0	0	0	0	1	0	0	0	1	0	2	2	0	0	0	1	1	0	0	0	1	1	1	2	0	0	0	1	1	0	0	1	0	0	0	1	1
679	1	2	0	1	0	0	2	1	2	0	0	0	0	0	0	0	2	0	0	0	2	0	2	2	0	0	0	0	2	2	0	1	2	1	0	2	0	0	0	1	1	0	0	1	0	1	0	1	1
680	1	2	0	0	0	0	1	0	1	0	1	0	1	0	0	0	0	0	2	1	1	0	2	2	0	0	0	1	2	2	1	0	1	2	1	1	1	0	0	0	0	0	2	2	0	0	0	2	0
681	1	0	0	0	0	0	2	0	0	0	0	0	2	0	0	0	0	0	1	1	2	0	2	2	0	0	0	0	2	2	0	0	1	1	0	2	1	0	1	0	0	1	0	1	0	0	0	0	2
682	1	0	0	0	0	0	2	1	1	0	0	0	1	0	0	0	0	1	0	0	2	0	0	1	0	0	0	0	2	2	1	0	2	1	0	2	2	0	0	1	0	1	1	2	2	0	0	1	1
683	1	0	0	0	1	1	2	1	2	0	0	0	0	0	0	0	1	1	1	0	2	0	1	2	0	0	0	1	1	2	0	0	2	0	0	2	1	0	1	1	0	0	0	2	0	0	0	0	1
684	1	2	0	0	0	0	2	0	2	0	0	1	1	0	0	0	0	0	0	0	2	0	2	2	0	0	0	1	2	2	1	0	2	0	0	2	1	0	0	1	0	0	1	1	0	1	0	1	1
685	1	2	0	0	0	0	2	1	2	0	0	0	0	0	0	0	1	1	0	0	2	0	2	2	0	0	0	0	2	1	1	2	2	0	1	1	1	0	1	1	0	0	0	2	0	1	0	1	1
686	0	2	0	0	0	0	2	1	2	0	0	0	0	0	0	0	1	0	1	0	2	1	2	2	0	0	0	0	1	1	0	1	2	0	1	1	2	0	0	2	0	1	0	0	1	0	0	1	1
687	0	0	0	1	0	0	1	0	1	0	1	0	1	0	0	1	0	0	2	1	0	1	0	1	0	1	0	0	1	1	0	1	2	2	2	1	1	1	1	1	1	0	0	0	0	1	0	2	0
688	1	1	0	1	0	0	1	0	0	0	1	1	1	0	0	0	1	1	0	0	2	0	2	2	0	1	0	0	2	1	0	0	0	0	0	2	1	1	0	0	0	1	1	1	1	0	0	2	0
689	1	2	0	0	0	0	2	0	1	0	0	0	0	0	0	0	2	2	2	2	2	0	2	2	0	0	0	1	1	1	1	0	0	1	1	1	2	1	0	1	0	0	0	2	0	0	0	2	0
690	1	1	0	0	0	0	2	1	2	0	0	0	0	0	0	0	1	1	0	0	1	1	1	1	1	1	0	0	2	2	0	1	2	1	1	1	1	0	0	0	0	0	0	2	1	2	0	2	0
691	0	2	0	0	0	0	2	1	1	0	0	0	1	0	0	0	2	0	1	0	2	0	2	2	0	0	0	0	2	2	0	0	0	0	1	1	1	0	0	1	0	0	0	1	0	1	0	2	0
692	1	2	1	0	0	0	2	1	2	0	0	0	1	0	0	0	0	0	1	1	2	0	0	0	0	0	0	0	2	2	0	1	1	2	0	2	0	0	0	1	1	0	1	1	1	1	0	2	1
693	1	1	0	0	0	0	2	0	1	0	0	0	1	0	0	0	2	1	1	1	2	2	2	2	0	0	1	1	2	2	1	0	1	1	1	2	1	0	0	2	1	0	1	2	1	0	0	1	1
694	1	0	0	0	1	1	2	0	2	0	0	0	1	0	0	0	0	0	1	1	1	0	1	1	0	1	1	0	1	1	0	1	2	1	0	2	1	0	1	1	0	0	1	2	2	1	0	1	1
695	1	1	0	0	1	1	1	0	1	0	1	0	0	0	0	0	2	1	0	1	2	0	2	2	0	1	0	1	2	2	1	1	2	2	1	2	1	1	1	1	1	0	0	2	1	1	0	1	1
696	1	1	0	1	0	0	2	0	2	0	0	0	0	0	0	0	1	1	0	0	2	0	2	2	0	0	0	0	2	2	0	1	2	1	0	2	2	0	0	1	0	0	1	2	1	0	0	2	0
697	0	2	1	1	0	0	2	0	2	0	0	0	0	0	0	0	2	1	2	1	1	0	2	2	0	0	0	0	2	2	0	0	2	2	1	1	1	0	0	0	0	0	1	2	0	0	0	2	0
698	0	0	0	0	0	0	2	0	2	0	0	0	0	0	0	0	0	0	1	1	2	0	2	2	0	0	0	0	2	2	1	1	2	0	0	2	2	0	0	0	0	1	1	1	1	2	0	1	1
699	0	0	0	1	1	1	1	1	1	0	0	0	0	0	0	0	2	0	1	1	2	0	2	2	0	0	0	0	1	1	1	2	2	1	0	2	0	1	1	0	0	1	1	1	1	0	0	1	1
700	0	1	0	0	0	0	1	1	1	0	1	0	0	0	0	0	0	0	0	0	0	0	2	2	0	0	0	1	1	1	1	0	0	0	0	2	1	0	0	0	0	0	1	1	1	1	0	0	2
701	1	2	0	0	0	0	2	0	1	0	1	0	0	0	0	0	1	0	1	1	2	0	2	2	0	1	0	1	2	2	0	2	2	0	0	2	1	1	0	1	0	0	0	2	0	1	1	1	1
702	1	2	1	1	0	0	2	1	2	0	0	0	0	0	0	0	0	0	1	1	0	0	2	2	0	0	0	1	2	2	0	0	1	0	1	1	2	1	0	1	0	1	1	1	0	0	1	1	1
703	0	1	0	0	1	1	0	0	0	0	1	2	2	0	0	0	2	1	1	0	2	0	1	1	0	1	1	1	2	2	0	1	1	0	0	2	2	0	0	1	0	0	0	2	0	0	0	2	0
704	0	0	0	0	1	1	1	0	1	0	1	1	2	0	0	0	1	0	1	1	2	2	0	1	1	1	0	2	0	0	0	2	1	0	0	2	1	0	0	0	0	0	1	2	0	0	0	2	0
705	0	2	0	0	0	0	1	1	1	0	1	0	0	0	0	0	1	0	0	0	2	0	2	2	0	0	0	0	2	2	0	0	2	0	1	2	2	0	0	2	1	0	1	2	0	1	1	0	2
706	0	1	0	0	1	1	2	0	1	0	0	0	2	0	0	0	2	1	1	1	2	0	2	2	0	0	0	1	1	1	1	0	1	0	1	1	0	0	1	0	0	0	0	2	0	1	0	0	2
707	0	1	1	0	0	0	1	0	0	0	0	0	1	0	0	1	2	1	2	1	1	0	2	2	0	0	1	1	1	1	0	0	0	0	0	2	0	2	0	0	0	1	1	1	0	0	0	2	1
708	1	1	0	2	0	0	2	1	1	0	0	0	1	0	0	0	0	0	1	1	1	0	2	2	0	1	0	1	2	2	2	1	2	0	1	1	2	0	0	2	0	0	1	2	0	1	0	2	1
709	0	2	0	0	0	0	2	0	1	0	0	1	1	0	0	0	2	2	0	0	2	1	1	1	1	1	0	1	2	2	2	0	1	1	1	1	2	0	0	1	0	0	1	1	1	1	0	2	0
710	0	2	0	0	0	0	1	0	1	0	1	0	1	0	0	0	1	1	0	1	2	1	2	2	0	0	0	0	2	2	0	0	0	1	0	2	1	0	0	1	0	0	1	2	1	0	0	1	1
711	0	1	0	1	0	0	2	0	2	0	0	1	1	0	0	0	0	0	1	1	1	0	2	2	0	1	0	1	1	1	1	2	2	0	2	0	1	1	0	2	0	1	0	1	0	1	0	1	1
712	0	1	1	1	0	1	2	0	0	0	0	0	0	0	0	0	0	1	0	0	2	1	2	2	0	0	1	0	2	2	1	2	2	0	1	1	1	1	0	0	0	0	0	0	0	0	1	1	1
713	0	1	0	0	0	0	2	0	2	0	0	2	2	0	0	0	1	0	1	1	2	0	2	2	0	0	0	0	2	2	0	0	0	0	0	2	1	0	0	2	1	0	1	2	0	0	0	2	1
714	1	0	0	0	0	0	2	0	1	0	0	0	1	0	0	0	1	0	1	1	2	0	2	2	0	0	0	1	1	1	0	2	1	0	0	2	2	0	0	1	0	0	0	0	0	1	0	1	1
715	1	2	0	0	0	0	1	1	2	0	0	0	0	0	0	0	1	1	0	0	2	0	2	2	0	1	0	1	1	0	0	0	2	1	1	1	2	0	0	0	0	0	0	0	0	0	0	2	0
716	0	1	0	0	0	0	1	1	2	0	0	0	1	0	0	0	1	0	1	1	2	0	2	2	0	0	0	0	2	2	0	0	1	0	1	1	2	0	0	1	0	0	1	2	1	0	0	2	1
717	0	1	1	1	0	0	1	1	1	0	1	1	1	0	0	0	1	0	0	0	1	0	2	2	0	0	0	1	2	2	1	0	1	0	0	2	2	0	0	1	0	0	1	2	1	0	0	2	1
718	1	0	1	0	0	0	2	1	2	0	0	1	1	0	0	0	1	1	1	1	2	1	2	2	0	0	1	1	2	2	0	0	2	2	1	1	1	0	0	2	0	1	1	2	1	1	0	1	1
719	0	1	1	1	0	0	1	0	0	0	1	1	1	0	0	0	0	0	1	1	2	2	0	1	1	1	0	0	2	2	0	0	1	0	0	2	2	1	0	1	0	0	0	0	0	0	1	1	1
720	1	1	0	0	1	1	2	1	2	0	0	1	1	0	0	0	0	0	0	0	2	1	2	2	0	0	0	0	2	2	0	0	2	1	1	1	1	0	0	0	0	0	0	1	0	1	0	1	1
721	1	0	1	0	0	0	0	0	0	0	2	1	2	0	0	0	2	1	1	0	2	0	2	2	0	0	0	0	2	2	1	0	1	2	2	2	2	0	0	0	0	1	1	1	0	0	0	0	1
722	1	1	0	0	1	1	1	0	1	0	0	0	0	0	0	0	1	0	0	0	1	0	0	1	0	0	1	0	1	1	0	1	1	0	1	1	1	0	0	0	1	1	1	1	1	2	1	1	1
723	1	0	0	0	1	1	2	0	1	0	1	0	0	0	0	0	2	1	1	0	2	0	2	1	1	2	0	0	1	1	0	2	1	1	0	2	2	0	0	2	1	1	1	1	1	0	1	0	1
724	1	2	0	1	0	0	2	0	1	0	0	0	0	0	0	0	2	2	1	1	2	0	2	2	0	1	0	0	1	1	0	1	2	1	0	2	0	0	1	0	0	0	0	2	0	1	0	1	2
725	0	2	1	1	0	0	1	0	1	0	1	0	1	0	0	0	1	1	0	0	0	0	2	2	0	0	0	0	2	1	1	1	0	0	1	1	1	0	0	2	1	0	0	2	0	0	0	2	1
726	0	1	0	2	0	0	1	0	1	0	1	0	1	0	0	0	1	0	1	1	2	0	1	1	0	0	0	0	2	2	1	1	1	1	1	2	2	0	0	1	0	1	1	1	1	0	0	1	1
727	0	2	0	0	1	1	1	0	1	0	1	1	1	0	0	0	2	0	0	0	2	1	1	1	0	1	0	0	2	2	0	0	2	0	0	2	2	1	0	1	0	1	1	1	1	1	0	2	2
728	0	2	0	0	0	0	1	0	2	0	0	1	1	0	0	0	1	0	0	0	2	0	2	2	0	0	0	0	2	2	0	0	2	2	1	2	1	1	1	2	2	0	0	1	0	0	0	0	2
729	1	2	0	1	0	0	2	1	2	0	0	2	2	0	0	0	1	0	1	2	1	0	1	1	1	1	0	0	2	2	0	0	0	0	0	1	1	1	0	1	0	0	0	2	0	1	0	0	1
730	0	1	0	1	0	0	2	1	1	0	0	0	0	0	0	0	1	1	1	0	1	0	2	2	0	0	0	1	2	2	0	1	1	0	2	1	2	0	0	1	0	0	1	1	1	1	0	2	0
731	1	2	0	0	0	0	1	2	2	0	0	1	1	0	0	0	2	1	1	0	2	0	2	2	0	0	0	1	2	2	0	1	1	0	0	2	1	0	0	2	1	0	0	2	0	0	0	1	1
732	0	1	0	0	0	0	2	1	2	0	0	0	1	0	0	0	2	1	2	2	1	0	1	1	0	0	0	0	2	2	0	0	0	0	0	2	1	0	0	2	1	0	1	1	1	0	0	0	1
733	0	0	0	0	2	2	2	1	1	0	0	0	0	0	0	0	0	0	0	0	0	0	2	2	0	2	0	0	2	2	1	0	0	1	0	2	2	0	0	1	0	0	0	2	0	1	0	2	1
734	0	2	0	0	0	0	2	0	1	0	0	1	1	0	0	0	0	0	1	1	2	0	1	1	0	1	0	1	2	2	0	2	1	0	1	1	1	0	0	1	1	0	0	2	1	1	0	0	2
735	1	1	0	0	0	0	2	1	2	0	0	0	1	1	0	0	0	0	0	0	1	0	2	2	0	1	0	0	2	2	0	0	1	0	1	1	1	0	0	1	0	0	0	2	0	1	0	2	0
736	0	0	0	0	1	1	2	0	2	0	0	0	0	0	0	0	1	1	2	2	1	1	2	2	0	0	0	0	1	1	0	2	2	0	0	2	0	0	1	0	0	0	0	2	0	1	0	2	0
737	0	2	0	0	0	0	2	0	1	0	0	1	1	0	0	0	2	2	1	1	1	0	2	2	0	0	0	1	1	1	0	1	2	0	0	2	2	0	0	2	0	1	0	0	1	0	1	1	1
738	1	0	0	0	1	1	2	0	1	0	0	0	0	0	0	0	2	2	1	1	2	0	1	1	0	0	0	0	2	2	0	1	1	2	1	2	1	1	0	1	0	2	2	2	0	1	0	2	0
739	1	0	0	0	0	1	1	0	1	0	1	1	1	0	0	0	0	0	2	1	2	1	0	0	1	1	0	0	2	2	1	0	1	1	0	2	2	0	0	2	0	0	1	1	0	2	0	2	0
740	0	2	0	0	0	0	2	0	1	0	0	0	2	0	0	1	1	1	0	1	1	0	2	2	0	0	0	1	2	2	2	0	2	0	0	2	1	0	0	1	0	1	1	2	1	0	0	2	0
741	0	2	0	0	0	0	1	0	1	0	1	2	1	0	0	0	0	0	0	0	0	0	2	2	0	0	0	0	2	2	1	2	2	0	1	2	2	1	0	1	0	0	0	1	0	1	0	0	2
742	1	1	0	0	0	0	1	0	0	0	1	1	1	0	0	0	0	1	1	0	1	1	2	2	0	0	0	1	1	1	0	1	2	0	2	0	2	1	0	1	0	1	0	1	0	0	0	1	1
743	1	1	0	0	0	0	2	0	2	0	0	1	2	1	1	1	1	1	0	0	1	0	2	2	0	0	0	1	2	2	1	1	1	0	0	2	2	0	0	2	0	0	0	1	0	1	0	1	1
744	1	1	0	1	0	0	2	0	2	0	0	0	0	0	0	0	0	0	1	1	2	0	1	1	0	0	0	1	2	2	0	1	1	0	0	2	1	0	0	1	0	0	1	2	0	0	0	0	2
745	1	2	0	0	0	0	1	0	2	0	0	0	0	0	0	0	1	1	1	1	0	0	1	1	0	0	0	0	2	2	0	0	1	0	1	1	1	0	0	0	0	0	0	2	0	1	0	1	1
746	1	2	0	0	0	0	1	0	2	0	0	1	1	1	1	1	0	0	1	1	2	0	1	1	1	1	0	1	1	1	0	2	1	0	1	1	2	0	0	2	0	0	0	2	1	1	0	0	1
747	1	0	0	1	0	0	1	0	1	0	1	0	0	0	0	0	0	0	2	1	0	0	2	2	0	1	0	0	2	1	0	1	2	1	0	2	2	0	0	0	0	0	1	2	1	0	1	0	2
748	1	1	0	0	0	0	2	0	2	0	0	0	1	0	0	0	1	1	2	1	0	0	2	2	0	0	0	0	2	2	0	0	1	0	1	1	1	1	0	1	0	0	0	2	0	1	0	1	1
749	1	2	0	0	0	0	2	0	2	0	0	0	2	0	0	1	2	1	0	1	2	0	1	1	0	0	0	1	2	2	1	2	2	0	2	0	2	0	0	2	0	0	0	1	0	1	0	1	1
750	1	0	0	1	0	0	1	0	0	0	1	0	1	0	0	0	1	0	0	0	1	0	2	2	0	0	0	0	2	2	0	1	1	2	0	2	1	0	1	1	1	1	0	1	0	0	0	0	1
751	0	1	0	0	1	1	2	1	1	0	1	0	0	0	0	0	0	0	0	1	1	0	1	1	0	0	0	0	2	2	0	0	1	0	1	2	1	1	0	0	0	1	1	1	0	0	0	1	1
752	1	2	0	0	0	0	1	1	1	0	1	0	0	0	0	0	2	1	0	0	2	0	2	2	0	0	0	1	1	1	0	0	1	2	2	2	2	0	0	1	1	1	1	1	1	1	0	2	0
753	1	2	0	0	0	0	1	0	1	0	0	0	1	0	0	0	0	0	1	1	2	1	2	2	0	0	0	1	1	0	1	0	1	0	1	1	2	0	0	1	1	0	0	2	0	2	0	1	1
754	0	2	0	0	0	0	2	0	2	0	0	0	0	0	0	0	1	1	1	0	0	1	2	2	0	0	0	0	2	2	0	1	1	1	2	0	2	0	0	2	0	1	1	2	1	0	0	0	2
755	1	2	1	1	0	0	2	0	2	0	0	0	1	0	0	0	2	1	2	1	1	0	0	2	0	0	0	0	2	1	0	0	2	1	2	2	1	0	0	0	0	0	0	1	1	1	0	0	2
756	0	1	0	1	0	0	2	0	1	0	1	1	1	0	0	0	1	0	1	1	1	1	2	2	0	0	0	0	2	1	0	0	2	1	1	1	1	0	0	0	0	1	0	1	0	1	0	1	1
757	1	1	0	0	0	0	2	0	2	0	0	0	0	0	0	0	0	0	2	2	0	0	2	2	0	1	0	1	2	2	1	1	1	0	0	2	1	1	0	1	0	1	1	2	1	2	1	0	2
758	1	1	0	1	0	0	1	0	1	0	0	0	0	0	0	0	2	1	0	0	2	0	2	2	0	0	0	0	2	2	0	1	2	1	0	2	0	1	1	0	0	1	1	1	1	1	0	2	0
759	1	0	0	0	1	1	2	0	2	0	0	1	2	0	0	0	1	1	1	1	1	1	1	1	1	1	0	1	1	1	1	1	1	0	0	2	1	0	0	2	1	2	2	2	1	1	0	1	1
760	0	0	0	0	2	2	1	0	1	0	1	0	0	0	0	0	1	2	1	1	2	0	1	1	0	0	0	1	2	1	0	0	1	1	1	1	1	0	0	0	0	0	2	2	0	1	0	2	1
761	1	0	0	0	1	1	2	0	1	0	1	0	1	1	1	1	2	2	1	1	2	0	2	2	0	0	0	2	2	2	0	1	2	0	1	1	1	0	1	1	1	0	0	0	0	1	0	1	1
762	1	0	0	0	0	0	1	0	0	0	1	0	0	0	0	0	0	0	0	0	2	1	0	1	0	1	0	0	2	2	0	1	2	1	0	2	1	1	0	1	0	2	1	2	1	0	0	2	0
763	1	2	0	0	0	0	2	1	2	0	0	1	1	0	0	0	2	2	1	1	2	1	1	2	0	0	0	0	2	2	0	0	2	1	0	2	1	0	0	0	0	0	1	2	0	0	0	2	0
764	1	2	0	0	0	0	1	0	1	0	1	1	1	0	0	0	0	0	1	1	1	2	1	1	1	1	0	0	2	2	2	2	1	0	0	2	1	1	0	1	0	0	1	2	1	0	0	1	0
765	0	2	0	0	0	0	2	0	2	0	0	0	1	0	0	0	0	0	0	0	2	0	0	0	0	0	0	1	1	1	0	0	2	1	2	2	1	0	1	1	0	1	0	1	1	2	0	2	1
766	1	1	0	0	1	1	2	0	1	0	0	0	1	0	0	1	0	0	0	0	2	0	2	2	0	0	0	0	1	1	1	1	1	2	0	2	1	1	0	1	0	0	1	1	1	1	0	1	2
767	0	2	1	0	0	1	2	0	2	0	0	1	1	0	0	0	1	1	1	1	2	1	2	2	0	0	0	0	1	1	0	1	2	0	0	2	2	1	0	1	0	0	0	0	0	1	0	2	1
768	0	1	0	1	0	0	1	0	1	0	1	0	0	0	0	0	1	1	0	0	2	0	2	2	0	0	0	1	1	1	1	1	1	0	0	2	1	0	0	2	0	0	0	1	0	0	0	2	0
769	0	1	0	0	0	0	2	0	1	0	0	0	0	0	0	0	0	0	0	0	2	1	0	1	0	1	0	0	2	1	0	0	2	2	1	1	2	0	0	1	0	1	1	2	1	0	0	2	1
770	1	0	0	0	0	0	1	0	1	0	1	0	0	0	0	0	0	0	1	1	2	0	2	2	0	0	0	2	2	2	2	0	1	1	0	2	1	0	1	1	0	0	0	2	0	1	0	1	1
771	1	2	0	1	0	0	1	0	1	0	0	0	1	0	0	0	2	2	2	2	2	1	2	2	0	0	0	1	1	1	1	1	0	0	1	1	1	0	0	2	0	0	1	2	0	0	0	2	0
772	1	1	1	1	0	0	2	0	2	0	0	1	1	0	0	0	2	1	2	1	1	0	2	2	0	0	0	2	2	2	0	0	2	1	1	2	1	0	0	0	0	0	0	2	1	2	0	2	0
773	0	1	0	0	0	0	2	0	2	0	0	1	1	0	0	0	2	0	0	0	1	2	0	1	1	1	0	1	2	2	1	0	1	1	0	2	1	1	0	0	0	0	0	1	0	1	0	1	1
774	0	0	0	1	1	1	1	0	0	0	1	0	0	0	0	0	2	2	2	2	2	1	1	2	0	0	0	0	2	2	1	1	2	0	1	1	0	1	0	1	0	1	1	2	1	1	1	1	1
775	0	0	0	0	0	0	2	1	2	0	0	0	0	0	0	0	2	1	1	1	2	1	1	1	1	1	0	0	2	2	0	0	1	0	1	2	2	0	0	2	1	1	1	2	1	1	0	2	1
776	0	0	0	0	1	1	2	0	1	0	1	0	0	0	0	0	2	2	1	1	1	1	1	1	1	1	0	1	2	1	2	0	1	0	1	1	1	1	1	0	0	0	0	2	0	0	0	2	0
777	1	2	0	0	0	0	1	1	2	0	1	1	2	0	0	0	0	1	0	0	2	0	1	1	1	1	0	1	2	2	1	1	2	0	1	1	1	0	0	1	0	0	1	1	1	0	0	1	1
778	1	0	0	0	1	1	1	1	1	0	1	0	0	0	0	0	0	0	1	1	2	0	2	2	0	0	0	0	2	2	0	1	0	0	1	1	1	0	0	1	0	0	0	1	0	1	0	0	2
779	0	1	0	1	0	0	1	0	1	0	1	0	0	0	0	0	1	0	1	1	1	1	2	2	0	0	0	0	2	1	0	2	2	0	2	0	1	0	1	1	1	0	1	1	0	2	0	1	1
780	1	0	0	0	0	0	2	0	1	0	0	0	2	0	0	1	1	1	0	1	2	0	2	2	0	0	0	1	2	2	2	0	2	1	1	1	2	0	0	1	0	0	0	2	0	0	0	0	1
781	0	1	0	2	0	0	1	0	1	0	1	1	1	0	0	0	2	1	1	1	2	2	0	1	1	1	0	0	2	2	0	1	2	0	0	2	2	1	0	1	0	0	0	1	1	1	0	0	2
782	0	2	0	1	0	0	2	0	2	0	0	0	1	0	0	1	2	1	1	1	1	1	2	2	0	0	0	0	2	2	0	0	2	0	0	2	1	1	0	1	0	0	1	1	1	1	0	0	1
783	1	1	0	1	0	0	2	0	1	0	1	0	0	0	0	0	1	1	1	0	1	0	1	1	0	0	0	1	2	2	2	2	2	0	2	0	1	0	0	2	1	0	1	2	0	0	0	0	2
784	1	1	0	0	1	1	2	1	2	0	0	1	1	0	0	0	1	1	1	0	2	1	1	1	1	2	1	0	2	2	0	0	1	1	0	2	1	0	1	0	0	0	0	2	0	0	0	1	1
785	1	0	0	0	0	0	2	0	1	0	0	1	0	0	0	0	1	0	0	0	2	1	2	2	0	0	0	0	1	1	0	0	1	0	0	2	1	0	0	0	0	0	1	2	0	0	0	1	1
786	1	2	0	0	1	1	2	0	1	1	0	1	2	0	0	1	0	0	0	0	2	0	2	2	0	0	0	2	1	1	0	2	1	0	1	1	2	0	0	1	0	0	1	1	1	0	1	0	2
787	1	2	0	0	0	0	2	1	1	0	0	1	2	0	0	0	1	0	1	1	2	0	1	2	0	0	0	1	2	2	1	0	2	1	1	2	1	1	0	1	0	0	1	1	1	0	0	1	0
788	1	1	1	1	0	0	1	2	2	0	0	0	1	0	0	1	1	1	0	0	2	1	2	2	0	0	0	0	1	1	0	0	1	0	0	2	2	0	0	0	0	1	1	1	1	1	1	0	2
789	0	1	1	0	0	0	0	0	0	0	2	1	0	0	0	0	2	2	1	1	2	1	2	2	0	0	0	1	2	1	1	0	2	1	1	1	1	0	0	1	0	1	0	1	2	1	0	2	0
790	1	2	0	0	0	0	2	1	1	1	0	0	1	0	0	0	0	0	1	1	1	1	2	2	0	0	0	0	1	2	0	0	1	0	1	2	1	0	1	1	0	0	0	1	0	1	0	2	0
791	0	1	0	0	1	1	2	0	2	0	0	0	2	0	0	1	1	0	0	0	1	0	2	2	0	0	0	0	2	2	0	1	2	0	1	1	1	0	0	2	0	1	1	2	1	0	0	1	0
792	0	1	0	0	0	0	1	0	2	0	0	1	2	1	1	1	0	0	1	1	2	0	1	1	0	1	0	0	2	2	0	1	1	0	1	1	1	0	1	1	0	1	0	1	0	0	0	1	1
793	0	2	0	0	0	0	2	1	1	0	0	1	2	0	0	0	1	0	0	0	1	1	1	1	1	1	0	0	1	1	1	0	2	1	1	2	2	0	0	2	0	0	0	2	0	0	0	1	1
794	1	2	0	0	0	0	2	0	1	0	0	1	1	0	0	0	1	1	0	0	2	0	2	2	0	0	0	0	2	2	0	2	2	0	1	1	2	0	0	2	0	1	1	1	1	2	0	2	0
795	0	1	0	1	0	0	1	1	1	0	1	0	1	0	0	0	2	1	0	0	2	0	2	2	0	0	1	1	2	2	0	2	1	0	1	0	2	0	0	1	0	0	0	0	0	0	0	2	0
796	0	1	0	1	0	0	0	0	1	0	1	0	2	0	0	1	2	0	1	1	2	0	2	2	0	0	0	2	2	2	1	0	0	0	0	2	1	1	0	1	0	0	0	1	0	1	0	2	0
797	0	0	0	0	1	1	2	0	1	0	1	0	1	0	0	0	1	0	1	1	1	1	2	2	0	0	0	0	2	2	0	1	1	0	0	2	1	1	0	1	0	1	0	1	0	0	0	2	0
798	0	2	0	0	0	0	1	0	0	1	2	2	2	1	1	1	0	0	1	1	2	1	1	2	0	0	0	0	1	1	1	0	2	0	0	2	2	0	0	0	1	0	1	2	1	0	0	1	1
799	1	1	0	0	0	0	2	1	2	0	0	0	0	0	0	0	1	1	1	1	0	0	2	2	0	0	0	0	2	2	0	1	1	0	1	2	1	0	0	0	0	0	2	2	0	0	0	1	1
800	0	2	0	0	0	0	2	0	2	0	0	0	1	0	0	0	1	1	0	1	2	0	2	2	0	0	0	1	1	2	0	0	0	0	2	2	2	0	0	2	0	1	1	2	1	1	0	1	1
801	0	2	0	0	0	0	2	1	2	0	0	1	1	0	0	0	1	1	1	1	2	1	2	2	0	0	0	0	2	2	0	2	1	0	1	1	1	0	0	1	0	0	0	1	0	0	0	1	0
802	0	1	0	0	0	0	2	1	1	0	0	0	0	0	0	0	1	1	0	1	2	1	2	2	0	0	0	0	2	2	0	1	2	1	0	2	1	0	0	1	0	0	0	2	0	0	1	0	2
803	0	1	0	0	0	0	2	1	2	0	0	1	2	0	0	0	0	0	1	1	2	1	2	2	0	0	0	0	2	2	0	2	2	0	1	1	1	0	0	2	0	0	0	2	0	0	0	2	1
804	0	0	1	0	1	1	2	1	2	0	0	0	0	0	0	0	0	0	0	1	1	0	2	2	0	0	0	1	2	2	2	0	1	0	1	1	1	0	0	2	0	0	2	2	0	0	1	0	2
805	1	1	0	0	0	0	2	0	2	0	0	0	1	0	0	1	2	1	0	0	2	1	0	1	0	0	0	1	2	2	1	1	1	0	0	2	2	0	0	1	0	1	1	2	0	0	1	1	1
806	1	2	0	1	0	0	1	0	2	0	0	0	1	0	0	0	1	1	1	1	1	0	1	1	0	0	0	1	0	0	0	2	2	0	2	0	1	0	0	1	0	0	1	2	0	1	0	0	2
807	0	1	0	0	1	1	1	1	1	0	1	1	0	0	0	0	1	1	1	1	1	0	2	2	0	0	0	2	2	2	1	1	2	0	1	1	1	0	0	1	0	1	1	1	1	2	0	1	1
808	1	1	0	1	0	0	2	1	1	0	0	0	0	0	0	0	1	0	1	1	2	1	0	0	1	1	0	1	2	2	2	0	2	2	1	1	1	0	0	1	0	0	0	1	0	0	0	2	0
809	1	0	0	0	0	0	2	0	2	0	0	0	1	0	0	1	2	1	1	1	2	1	2	2	0	0	0	0	2	2	0	1	1	0	2	1	1	0	0	1	1	0	0	1	0	1	0	2	0
810	1	0	0	0	0	0	1	0	1	0	0	0	0	0	0	0	2	1	0	0	2	1	2	2	0	1	0	1	1	1	1	0	0	0	0	2	1	0	1	1	0	2	2	2	1	0	1	0	2
811	1	1	0	0	0	0	2	1	2	0	0	2	2	0	0	0	2	0	0	0	2	0	2	2	0	0	0	0	1	1	0	0	0	0	0	2	1	0	0	2	0	0	0	2	0	1	0	1	1
812	1	1	1	0	0	0	2	1	2	0	0	0	2	0	0	0	1	0	0	0	1	0	2	2	0	0	0	0	2	2	0	0	0	0	2	2	1	0	0	0	0	1	1	2	2	2	0	1	2
813	0	2	0	1	0	0	1	0	1	0	1	0	2	0	0	1	1	0	0	0	1	1	2	2	0	0	0	1	2	2	2	1	0	0	0	2	1	0	0	1	0	1	1	1	1	0	0	2	0
814	1	1	0	1	0	0	2	0	0	0	0	0	1	0	0	0	2	2	1	1	2	1	2	2	0	1	0	1	2	2	1	1	2	0	0	2	2	0	0	2	0	2	2	2	0	1	0	2	0
815	0	1	0	0	0	0	1	1	1	1	1	1	1	0	0	0	1	1	1	1	1	0	1	1	0	1	0	1	2	2	2	0	2	1	0	2	0	0	0	1	0	0	1	1	0	2	0	2	0
816	1	1	0	0	0	0	1	0	1	0	0	0	1	0	0	0	1	0	0	0	1	0	2	2	0	0	0	2	2	2	2	0	1	0	2	1	1	0	0	2	0	0	0	1	0	0	0	2	0
817	0	1	0	1	0	0	2	0	2	0	0	1	2	0	0	0	2	1	1	1	1	0	2	2	0	0	0	1	1	1	1	1	1	0	0	2	2	0	0	2	1	0	1	2	0	0	0	2	0
818	1	2	0	0	0	0	1	0	0	0	1	0	1	0	0	0	1	0	0	0	1	0	1	2	0	0	0	0	2	2	0	2	2	0	0	2	1	0	0	1	1	0	0	2	0	0	0	1	1
819	1	1	0	0	0	0	2	0	1	0	1	0	0	0	0	0	0	0	1	1	2	1	1	2	0	0	0	0	1	1	0	0	0	0	0	2	1	0	0	1	0	1	1	2	1	2	0	1	0
820	1	0	0	0	1	1	2	1	2	0	0	1	2	0	0	0	0	0	1	0	1	0	2	2	0	0	1	1	2	2	0	2	2	0	1	1	1	0	0	2	0	2	2	2	0	1	0	1	1
821	0	1	0	0	0	0	1	0	0	0	0	0	2	0	0	0	1	1	1	1	1	0	2	2	0	2	0	1	1	2	0	1	0	0	0	2	2	0	0	1	1	1	1	1	1	2	1	0	1
822	0	0	0	0	1	1	2	1	2	0	0	0	1	0	0	0	0	1	0	0	2	0	1	2	0	0	0	0	1	1	0	0	1	0	1	1	2	1	0	1	0	0	0	1	0	0	0	1	1
823	1	2	0	0	0	0	2	1	1	0	0	0	0	0	0	0	1	1	1	1	1	0	2	2	0	0	0	0	2	2	0	0	1	0	0	2	1	0	0	0	0	0	0	1	0	1	0	2	0
824	0	1	0	1	0	0	2	0	2	0	0	1	1	0	0	0	0	0	0	1	1	0	1	1	1	2	0	0	2	2	1	0	2	0	1	1	0	0	0	0	1	0	1	2	0	1	0	2	0
825	1	1	0	0	0	0	2	0	1	0	0	1	2	0	0	0	2	0	0	0	2	0	1	2	0	0	0	2	2	2	0	1	2	2	1	2	1	0	0	2	1	1	1	2	1	1	0	2	1
826	1	0	0	0	0	0	2	0	2	0	0	1	2	0	0	0	1	0	0	0	1	2	0	1	1	1	0	0	1	1	0	1	2	1	2	2	2	0	0	1	0	0	2	2	0	0	0	1	1
827	1	2	0	0	0	0	1	1	1	0	1	0	0	0	0	0	0	0	0	1	1	0	2	2	0	0	0	0	1	2	0	0	0	1	2	2	1	0	0	0	0	0	0	1	0	0	1	0	2
828	0	2	0	1	0	0	2	0	2	0	1	0	0	0	0	0	2	2	1	1	1	0	2	2	0	0	0	1	2	2	2	1	2	0	1	1	1	0	0	2	1	0	0	1	1	1	0	1	1
829	1	1	0	0	0	0	1	1	2	0	0	1	1	0	0	0	2	1	2	2	1	0	2	2	0	0	0	0	2	2	1	1	1	1	1	1	1	1	1	1	1	0	0	2	0	1	1	0	2
830	0	1	0	1	0	0	2	0	2	0	0	0	1	0	0	0	0	0	2	1	1	0	2	2	0	0	0	1	2	2	0	1	1	1	1	2	1	1	0	1	0	0	2	2	0	0	1	0	2
831	0	0	0	0	0	0	2	0	2	0	0	0	1	0	0	0	0	0	1	0	1	0	1	1	0	1	0	0	1	1	1	0	1	1	1	1	2	0	0	2	0	1	0	1	0	1	0	2	0
832	0	1	1	0	0	1	1	1	1	0	1	0	0	0	0	0	1	0	1	1	1	0	2	2	0	0	0	1	1	1	0	0	2	0	1	2	2	0	0	2	0	1	1	1	1	1	1	2	1
833	0	1	0	0	0	0	1	0	1	0	0	0	0	0	0	0	1	1	0	0	2	1	2	2	0	0	0	0	1	2	0	2	2	0	0	2	2	0	0	0	0	0	0	1	0	1	0	2	0
834	0	1	0	1	0	0	2	0	2	0	0	0	1	0	0	0	2	2	0	0	1	0	2	2	0	0	1	1	1	1	0	1	2	0	0	2	1	0	0	1	0	0	1	1	1	1	1	1	1
835	1	1	0	0	1	1	2	0	2	0	0	1	1	0	0	0	0	0	1	1	2	1	2	2	0	0	0	1	2	2	1	2	1	0	1	1	2	0	0	0	0	1	1	2	1	0	0	2	1
836	1	1	2	0	0	0	1	0	2	0	0	1	1	0	0	0	2	2	0	0	2	0	1	1	0	1	0	0	2	2	0	1	2	0	2	0	2	0	0	0	0	0	0	2	1	1	0	1	1
837	1	1	0	0	0	0	2	0	1	0	1	0	0	0	0	0	1	1	1	1	1	1	2	2	0	1	0	0	2	2	0	0	2	1	1	1	2	0	0	2	0	1	0	0	0	0	0	1	1
838	0	0	0	0	0	0	1	0	0	0	1	0	1	0	0	0	1	1	0	1	2	1	2	2	0	0	0	0	2	2	0	0	0	1	2	2	0	1	0	0	0	1	1	1	1	1	0	2	0
839	0	2	0	0	0	0	1	0	1	0	1	1	1	0	0	0	1	1	0	0	2	1	2	2	0	0	1	0	2	2	0	0	1	0	1	1	2	0	0	1	0	0	2	2	0	1	0	1	2
840	1	0	0	0	0	0	1	0	1	1	2	0	0	0	0	0	0	0	1	2	1	1	2	2	0	1	0	0	2	2	0	1	1	0	1	1	1	0	1	1	0	1	1	1	1	1	0	1	1
841	0	0	0	0	1	1	1	0	0	0	0	1	1	0	0	0	2	2	1	1	2	0	2	2	0	0	0	0	2	1	0	1	1	2	1	1	1	1	0	1	0	2	1	2	1	0	1	1	1
842	1	1	0	1	0	0	2	0	1	0	1	0	1	0	0	1	1	1	1	1	2	0	2	2	0	0	0	0	2	2	2	0	0	0	0	2	1	0	0	1	0	1	1	2	1	0	0	0	2
843	0	1	0	0	0	0	2	1	1	0	0	0	1	0	0	0	1	1	2	2	1	0	2	2	0	0	0	0	2	2	0	0	2	2	1	1	1	0	0	1	0	1	1	1	1	1	0	1	1
844	0	0	0	0	1	1	1	0	1	0	0	0	0	0	0	0	0	0	1	1	2	1	2	2	0	0	0	1	1	1	1	1	2	0	1	1	1	0	0	1	0	0	0	2	0	1	0	2	0
845	0	1	1	1	0	1	1	1	2	0	0	1	2	0	0	0	0	0	1	1	2	1	2	2	0	0	0	1	1	2	1	1	2	1	0	2	2	0	0	2	0	0	0	2	0	2	0	1	1
846	1	0	0	0	0	0	2	1	2	0	0	0	0	0	0	0	0	0	0	0	0	0	2	2	0	0	1	0	2	1	0	1	1	1	1	1	1	0	0	0	0	0	1	2	0	1	1	0	2
847	0	1	1	1	0	1	2	0	1	0	0	0	1	0	0	0	1	2	0	0	2	0	2	2	0	2	0	0	2	2	0	0	1	1	1	1	2	0	0	1	0	1	1	2	1	0	0	2	0
848	1	2	0	1	0	0	1	0	0	0	1	1	1	0	0	0	2	2	0	0	2	0	2	2	0	0	0	0	2	2	0	1	2	0	0	2	2	0	0	1	0	2	2	2	1	1	0	1	1
849	0	2	1	0	0	0	1	0	1	0	0	0	1	0	0	0	1	1	0	0	2	1	2	2	0	0	1	0	2	2	0	0	1	1	2	1	1	0	0	1	0	0	0	2	1	1	0	1	1
850	0	2	0	0	0	0	1	0	2	0	0	0	1	0	0	1	1	1	0	0	2	0	2	2	0	1	0	1	2	1	1	0	1	1	0	2	2	0	0	1	0	1	1	2	2	2	0	2	0
851	1	0	0	0	1	1	2	0	2	0	0	0	0	0	0	0	1	1	1	1	1	0	2	2	0	0	0	0	2	1	0	0	1	1	0	2	1	1	0	2	0	0	0	2	0	1	0	2	1
852	0	1	0	0	1	1	0	0	0	0	2	1	2	0	0	1	1	1	1	1	1	0	1	1	0	0	0	0	2	2	0	0	1	1	1	1	1	0	1	0	0	0	1	1	1	1	0	2	0
853	0	2	0	0	0	0	1	0	0	0	1	1	2	0	0	0	2	2	0	0	1	1	1	1	1	0	0	0	2	2	0	1	1	2	1	2	1	1	0	0	0	0	1	1	1	1	0	1	1
854	1	0	0	0	1	1	1	0	2	0	0	0	0	0	0	0	1	0	1	1	1	1	2	2	0	0	1	0	1	1	0	1	1	0	0	2	2	0	0	1	0	0	0	0	0	1	0	1	1
855	1	2	0	0	0	0	2	0	1	0	1	0	1	0	0	1	1	0	0	0	1	0	2	2	0	0	0	0	1	1	0	0	0	0	0	2	1	0	0	1	0	0	0	2	0	0	0	2	1
856	0	1	0	0	0	0	2	0	2	0	0	1	1	0	0	0	0	0	0	0	1	0	2	2	0	0	0	0	1	1	1	0	2	1	0	2	1	0	0	0	0	0	0	2	1	0	0	0	1
857	1	2	0	0	0	0	2	1	1	1	0	1	2	0	0	0	0	0	0	0	2	1	2	2	0	0	0	0	2	2	0	0	0	1	1	1	1	0	1	1	0	0	0	1	0	1	0	2	0
858	0	2	0	0	0	0	2	0	2	0	0	2	2	0	0	0	0	0	0	0	2	0	2	2	0	0	0	1	1	2	0	0	1	1	0	2	2	0	0	1	0	0	1	2	0	1	0	2	0
859	1	1	0	0	0	0	1	1	1	0	1	0	0	0	0	0	0	0	1	1	1	0	2	2	0	1	0	0	2	2	0	0	2	1	2	2	1	0	1	1	0	0	0	2	0	1	0	0	1
860	0	2	0	0	0	0	2	0	2	0	0	0	0	0	0	0	1	0	1	1	1	0	2	2	0	1	1	1	2	2	0	0	2	1	1	2	0	0	0	1	0	0	0	2	0	1	1	1	1
861	0	2	0	0	0	0	1	1	1	0	1	0	1	0	0	0	1	1	0	0	2	0	1	2	0	0	0	0	2	2	0	0	0	0	0	2	1	1	0	0	0	0	0	1	1	1	0	0	2
862	0	1	0	0	1	1	2	0	2	0	0	0	0	0	0	0	2	2	0	0	2	0	2	2	0	0	0	0	2	2	0	0	1	0	2	1	1	1	1	1	1	1	0	1	2	1	1	0	2
863	0	0	0	0	0	0	0	0	0	1	1	1	1	0	0	0	2	1	1	0	2	0	2	2	0	0	0	0	2	1	0	1	2	0	1	2	1	0	0	1	0	0	0	2	0	1	1	1	1
864	0	1	0	0	0	0	1	0	1	0	1	1	1	0	0	0	0	0	1	1	2	1	2	2	0	0	0	1	2	2	1	1	1	1	1	1	2	1	0	1	0	0	1	2	1	0	0	2	0
865	0	1	0	1	0	0	2	0	1	0	1	0	0	0	0	0	2	0	0	0	2	0	1	1	0	0	1	0	2	2	0	2	2	0	2	1	1	0	0	1	0	0	0	0	0	1	0	0	1
866	0	2	0	0	0	0	2	0	2	0	0	0	1	0	0	1	0	0	2	1	0	0	1	2	0	0	0	1	2	2	2	1	2	0	0	2	1	0	0	1	0	0	0	0	0	0	0	2	0
867	0	2	0	1	0	0	2	1	2	0	0	0	1	0	0	0	1	0	1	2	1	0	2	2	0	0	0	0	1	2	0	1	2	1	1	2	1	0	0	1	0	0	0	2	0	0	0	1	1
868	1	0	0	0	1	1	2	0	2	0	0	0	0	0	0	0	1	0	1	1	1	0	1	1	0	0	0	0	2	2	0	0	1	1	0	2	2	0	0	2	0	1	1	2	1	2	0	0	1
869	1	1	0	0	0	0	2	0	1	0	0	0	1	0	0	0	2	0	0	0	2	2	2	2	0	0	0	0	2	2	0	0	1	0	0	2	1	1	0	2	0	0	0	1	0	0	0	0	1
870	1	0	0	1	1	1	1	0	1	0	1	0	1	0	0	0	1	1	0	1	1	0	2	2	0	0	0	0	2	2	0	0	2	1	1	1	1	0	0	1	0	0	0	1	1	1	0	1	0
871	1	1	0	0	0	0	1	0	0	0	0	0	2	0	0	0	0	0	1	1	0	0	1	1	0	0	0	0	2	2	1	0	1	1	1	1	1	0	0	2	0	2	2	2	1	0	0	2	0
872	0	1	0	0	0	0	2	0	2	1	0	0	0	0	0	0	1	1	0	0	2	1	2	2	0	0	0	0	2	2	0	1	1	0	0	2	1	1	0	1	0	0	1	1	1	0	1	1	1
873	1	0	1	0	1	1	2	0	2	0	0	0	0	0	0	0	1	0	1	1	1	1	2	2	0	0	0	0	2	2	1	1	1	1	0	2	1	0	0	2	0	0	0	1	0	0	0	1	1
874	0	1	2	0	0	0	2	0	2	0	0	0	0	0	0	0	0	0	1	1	0	0	1	1	0	1	0	0	2	2	0	1	2	0	0	2	1	1	0	1	0	0	0	1	0	0	0	1	2
875	0	1	0	0	1	1	1	0	0	0	1	0	0	0	0	0	1	0	1	1	1	0	1	1	0	1	0	1	2	2	1	0	1	0	1	1	1	0	0	0	0	0	0	2	0	2	0	2	0
876	1	1	0	0	0	0	2	0	1	0	0	0	0	0	0	0	1	1	0	0	2	0	2	2	0	1	0	0	2	2	1	2	2	0	1	1	1	0	0	1	0	0	0	1	0	0	0	2	1
877	1	1	0	0	0	1	2	0	1	0	0	2	2	0	0	0	2	1	2	1	1	0	2	2	0	0	0	0	2	1	0	1	2	0	0	2	2	0	0	2	0	0	1	2	2	0	0	1	0
878	0	1	0	1	0	0	1	1	1	1	1	0	0	0	0	0	1	1	1	1	2	1	2	2	0	0	0	1	2	2	2	1	1	0	1	2	2	0	0	1	1	1	1	2	1	1	0	2	1
879	0	1	0	1	0	0	2	0	2	0	0	1	2	0	0	0	1	0	1	1	1	0	2	2	0	0	0	1	2	2	1	1	1	0	1	1	2	0	0	2	0	0	0	1	0	0	0	1	1
880	0	1	0	0	1	1	2	0	2	0	0	1	2	0	0	0	2	1	0	0	1	0	2	2	0	0	0	0	2	2	1	0	1	1	1	1	0	1	0	0	0	0	0	2	0	1	0	1	2
881	1	1	0	0	0	0	1	1	1	0	1	0	1	0	0	1	1	1	2	2	1	0	2	2	0	1	0	0	2	2	0	0	2	2	0	2	1	1	0	1	0	1	1	2	1	1	1	1	1
882	1	2	0	1	0	0	1	0	0	0	0	0	1	0	0	0	0	0	1	1	2	0	2	2	0	1	0	0	2	2	1	1	2	0	2	0	1	0	0	2	1	1	1	2	2	0	0	1	0
883	1	1	1	0	0	1	1	0	1	0	0	0	2	0	0	1	1	1	1	1	0	1	2	2	0	0	0	1	2	1	1	0	1	2	1	1	1	0	0	0	1	1	0	1	0	0	0	1	1
884	1	1	0	1	0	0	1	1	1	0	1	1	2	0	0	0	0	0	1	1	0	1	2	2	0	0	0	0	2	2	0	1	2	0	0	2	1	0	0	2	1	0	1	2	1	0	0	0	1
885	1	1	0	0	1	1	2	1	2	0	0	1	1	0	0	0	2	0	0	0	2	0	2	2	0	0	0	1	2	2	0	0	1	0	1	2	1	0	0	1	0	1	2	2	1	0	1	0	1
886	1	0	0	0	0	0	1	0	1	0	0	0	2	0	0	0	0	0	1	1	2	0	1	1	0	1	0	1	2	2	1	0	2	1	1	1	2	0	0	2	0	1	1	2	1	1	0	2	0
887	1	0	0	0	0	0	1	1	1	0	1	0	2	0	0	1	1	1	0	0	1	0	2	2	0	2	0	0	1	1	0	0	1	2	2	2	1	1	0	1	0	0	0	1	0	0	0	1	0
888	1	2	0	0	0	0	1	1	1	0	0	1	2	0	0	0	2	1	0	0	2	0	2	2	0	0	0	0	2	2	1	1	2	0	0	2	1	0	0	1	0	0	0	1	0	1	0	2	0
889	1	2	0	0	0	0	1	0	2	0	0	1	1	0	0	0	1	1	0	0	2	0	2	2	0	0	0	0	2	2	0	2	1	0	0	2	1	0	0	1	0	1	0	0	1	0	0	2	1
890	1	0	0	1	0	0	1	0	0	0	0	0	0	0	0	0	0	0	1	1	0	1	1	1	1	1	0	0	2	1	0	1	1	0	0	2	2	0	0	1	0	0	0	1	0	1	0	2	0
891	0	0	0	1	1	1	1	0	0	1	1	1	2	1	1	1	2	2	2	2	0	0	1	1	0	0	0	0	2	1	0	1	2	0	1	1	1	1	0	1	0	1	1	2	1	1	0	0	2
892	1	0	0	0	0	1	2	0	1	0	0	0	0	0	0	0	1	1	0	0	2	1	2	2	0	0	0	0	2	1	0	1	2	1	0	2	1	0	0	1	1	0	1	2	0	0	0	2	0
893	1	0	0	0	1	1	2	0	1	0	1	0	1	0	0	1	1	1	1	1	1	0	2	2	0	1	0	1	2	2	0	0	2	2	0	2	1	0	0	2	1	0	0	1	0	0	0	2	1
894	1	1	0	0	1	1	2	1	1	0	0	1	2	0	0	0	0	0	0	1	2	0	2	2	0	0	0	1	1	1	0	1	2	1	0	2	1	0	1	1	0	0	0	2	0	0	1	0	2
895	1	1	0	0	0	0	1	1	2	0	0	0	1	1	0	0	2	1	0	0	2	1	1	1	1	0	0	0	2	2	1	1	1	1	1	2	2	0	0	1	1	0	0	1	0	0	0	2	1
896	0	2	0	0	0	0	2	0	1	0	0	1	1	0	0	0	1	0	1	1	1	0	1	2	0	0	0	0	2	2	0	1	1	2	1	1	2	0	0	2	1	1	1	1	1	0	0	0	2
897	1	2	0	0	0	0	2	0	1	0	1	0	1	0	0	0	2	2	1	1	1	0	1	1	0	0	0	2	1	1	1	2	1	0	0	2	1	0	0	2	0	0	1	2	0	0	0	2	1
898	0	2	0	0	0	0	1	0	1	0	1	1	2	0	0	0	2	2	1	1	2	1	2	2	0	0	0	0	2	2	0	0	2	0	1	2	1	0	0	0	0	0	0	2	0	0	0	1	1
899	1	1	0	0	0	0	2	0	2	0	0	0	0	0	0	0	2	2	2	2	0	0	2	2	0	0	0	0	2	2	1	1	1	0	0	1	1	0	0	1	0	2	1	2	1	0	0	0	2
900	0	0	0	0	0	0	1	1	1	0	1	1	2	0	0	0	1	0	1	1	2	1	1	1	1	1	0	0	2	2	0	0	2	0	0	2	2	0	0	1	0	0	1	2	1	0	0	2	1
901	1	1	0	1	0	0	2	1	1	0	0	1	1	0	0	0	2	1	1	1	1	0	2	2	0	0	0	2	1	2	1	0	0	0	1	1	2	0	0	2	0	0	1	2	0	0	0	1	1
902	1	1	0	0	0	0	2	0	2	0	0	0	2	0	0	0	2	2	0	0	2	1	1	1	0	0	0	0	2	2	1	2	2	0	1	1	2	0	0	0	0	0	1	2	1	0	0	1	1
903	0	1	0	0	1	1	1	0	0	0	2	0	0	0	0	0	1	1	1	1	1	0	2	2	0	0	0	0	2	2	0	2	2	0	1	1	1	0	1	1	1	0	0	2	0	0	0	1	0
904	1	2	0	0	0	0	2	0	1	0	0	0	1	0	0	0	0	1	0	0	2	2	0	1	1	1	0	0	2	2	0	2	2	0	0	2	1	0	1	1	0	1	1	1	1	2	0	1	0
905	0	2	1	2	0	0	2	1	2	0	0	1	2	0	0	1	1	0	1	1	2	0	2	2	0	0	0	1	2	2	1	2	1	1	0	2	2	0	0	1	0	0	1	2	1	0	0	2	2
906	1	1	1	0	0	1	2	0	1	0	0	0	0	0	0	0	2	0	0	0	2	0	2	2	0	1	0	0	2	2	1	1	2	0	0	2	1	1	0	1	0	0	1	2	1	0	0	1	0
907	1	0	0	0	0	0	1	0	1	0	0	0	0	0	0	0	0	0	0	1	1	1	2	2	0	0	0	0	2	2	0	1	0	0	0	2	2	0	0	1	0	1	1	1	1	0	0	2	1
908	1	0	1	0	1	1	2	0	2	0	0	0	1	0	0	0	1	0	1	0	2	1	2	2	0	0	0	0	2	1	0	1	2	0	1	1	0	0	1	0	0	0	1	2	0	1	0	1	1
909	0	1	0	0	1	1	2	0	2	0	0	0	0	0	0	0	1	0	1	1	2	0	2	2	0	0	0	1	1	1	0	0	1	0	1	1	2	0	0	2	0	0	1	2	0	0	0	2	1
910	1	2	0	0	0	0	1	0	1	0	1	0	1	0	0	0	2	1	0	0	2	0	2	2	0	0	0	1	1	1	0	0	1	1	0	2	1	1	1	2	1	1	1	2	2	0	0	2	0
911	0	1	0	1	0	0	1	0	2	0	0	1	1	0	0	0	2	1	1	0	2	0	2	1	1	2	0	0	2	2	1	1	2	1	1	2	2	1	0	0	0	0	0	2	0	1	1	1	1
912	1	2	0	0	0	0	1	0	0	0	1	0	1	0	0	0	0	0	2	1	1	0	2	2	0	0	0	0	2	2	1	0	1	1	1	1	2	1	1	2	1	1	1	2	2	2	0	1	1
913	0	1	1	0	1	2	2	0	1	0	0	2	2	1	1	1	0	0	1	1	2	0	2	2	0	1	0	0	2	2	0	0	1	1	1	2	1	1	0	1	0	0	1	1	0	2	0	1	1
914	0	0	1	1	0	0	0	0	0	1	1	1	1	0	0	0	2	0	0	0	2	1	2	2	0	0	0	0	2	2	0	1	1	0	0	2	1	0	0	2	0	1	1	1	0	1	0	1	0
915	0	1	1	1	0	1	2	0	2	0	0	2	2	0	0	0	1	0	1	1	2	0	2	2	0	0	0	0	2	2	0	0	0	0	1	1	2	0	0	1	0	1	1	1	1	1	0	2	0
916	1	0	0	1	0	0	1	0	0	1	2	1	2	0	0	0	0	1	0	0	2	0	2	2	0	1	0	0	2	2	1	2	2	0	1	1	0	1	0	0	0	0	0	2	0	0	0	1	1
917	0	1	0	0	0	0	2	0	2	0	0	0	1	0	0	0	2	2	2	2	2	1	2	2	0	0	0	0	1	1	1	0	1	0	1	2	2	0	0	2	0	1	1	1	0	0	1	0	1
918	0	2	0	1	0	0	1	0	0	0	1	1	2	0	0	0	2	2	1	1	2	0	2	2	0	0	0	0	2	1	0	0	0	0	0	2	2	0	0	1	0	0	0	1	0	1	0	2	0
919	1	2	0	1	0	0	1	0	2	0	0	0	0	0	0	0	2	2	0	0	1	1	2	2	0	0	0	0	2	2	0	0	0	0	0	2	1	0	0	1	0	1	1	2	1	0	1	0	1
920	1	1	0	1	1	1	1	0	1	0	1	0	0	0	0	0	1	0	0	0	2	1	1	2	0	0	0	0	2	2	1	0	0	0	0	1	0	1	1	0	0	0	0	2	0	1	1	0	2
921	0	1	0	0	1	1	2	0	1	0	1	0	1	0	0	0	1	0	1	1	2	0	2	2	0	0	0	0	2	2	0	0	2	0	0	2	2	1	0	0	0	1	0	0	2	0	0	2	0
922	1	2	1	0	0	0	1	0	1	0	1	0	0	0	0	0	1	0	0	0	1	0	2	2	0	0	0	1	2	1	1	1	2	1	0	2	2	0	0	2	0	0	1	1	0	2	0	1	1
923	1	2	0	0	0	0	1	0	1	0	0	0	2	0	0	0	2	1	0	0	2	0	2	2	0	0	0	0	2	2	1	1	1	0	2	1	1	0	1	1	0	0	1	2	1	0	0	0	2
924	0	2	0	0	0	0	2	0	2	0	0	0	1	0	0	0	1	0	1	1	1	0	2	2	0	0	0	1	2	1	0	1	2	0	1	1	0	1	0	0	0	2	2	2	0	1	0	1	1
925	0	0	0	0	1	1	2	1	1	0	0	1	1	0	0	0	2	2	0	0	1	1	2	2	0	0	0	1	2	2	0	0	2	0	0	2	0	0	0	1	0	0	1	1	1	0	0	1	2
926	1	1	0	0	1	1	2	0	1	0	1	0	1	0	0	0	1	1	1	1	1	0	2	2	0	0	0	1	1	1	1	1	0	0	1	1	1	0	0	0	0	2	2	2	1	1	0	2	0
927	1	1	0	0	0	0	2	0	2	0	0	0	0	0	0	0	2	2	1	1	1	0	2	2	0	0	0	0	2	2	1	2	2	0	0	2	1	0	0	2	0	0	0	2	0	1	0	1	1
928	1	0	0	0	1	1	1	0	1	0	1	1	1	0	0	0	0	0	0	0	2	0	2	2	0	0	0	1	1	2	0	2	2	0	1	1	2	0	0	1	1	0	0	2	0	0	0	0	2
929	1	0	0	0	0	0	1	0	0	0	0	1	1	0	0	0	1	1	1	1	1	1	1	2	0	0	0	1	2	2	1	0	2	2	1	2	2	0	0	1	0	0	0	2	0	1	0	1	1
930	1	0	0	0	0	0	1	0	0	0	2	0	0	0	0	0	1	1	0	0	2	0	2	2	0	0	0	0	2	2	1	1	1	1	2	1	0	0	1	1	1	0	0	1	0	0	1	0	2
931	1	0	0	0	0	0	2	0	2	0	1	0	0	0	0	0	0	0	1	1	2	0	2	2	0	0	0	2	1	1	1	2	2	1	0	2	1	1	0	0	0	0	0	2	0	2	1	1	1
932	1	1	0	1	1	1	2	0	2	0	0	0	1	0	0	0	2	1	2	1	1	0	2	2	0	0	0	0	2	2	0	1	2	0	1	1	1	0	0	2	0	0	0	2	0	2	0	2	0
933	0	2	0	0	0	0	0	0	0	1	1	1	1	0	0	0	0	0	0	0	1	0	2	2	0	0	0	1	1	1	0	0	2	0	2	1	2	0	0	2	0	0	0	1	0	0	0	1	1
934	0	2	0	1	0	0	2	0	2	0	1	0	0	0	0	0	1	1	1	1	1	0	2	2	0	0	0	1	2	2	2	1	2	1	0	2	1	0	0	0	0	1	2	2	1	0	0	1	0
935	1	1	0	1	0	0	2	0	2	0	0	1	1	0	0	0	2	1	0	0	2	0	2	2	0	1	0	1	2	2	1	1	1	1	2	1	1	1	1	1	1	0	0	1	0	1	0	1	1
936	1	2	0	0	0	0	2	0	2	0	0	0	0	0	0	0	1	1	2	2	1	0	2	2	0	0	1	1	2	2	0	0	1	1	1	1	1	0	1	1	0	0	1	2	1	0	0	1	1
937	0	1	0	0	0	0	2	0	2	0	0	1	1	0	0	0	2	1	0	0	2	0	2	2	0	1	0	1	2	2	0	0	0	1	0	2	1	1	0	1	0	0	0	1	0	0	1	0	2
938	0	1	0	1	1	1	2	0	1	0	0	1	1	0	0	0	2	2	1	1	1	0	1	1	0	0	0	0	2	2	0	0	0	1	0	2	1	0	0	0	0	0	1	2	0	0	1	0	2
939	0	2	0	1	0	0	2	0	1	0	0	1	0	0	0	0	2	1	0	0	2	0	1	1	0	0	0	2	2	2	1	0	0	0	0	2	1	0	1	1	0	0	2	2	0	0	0	1	1
940	1	1	0	1	0	0	2	0	1	0	1	0	0	0	0	0	1	0	0	0	1	0	0	1	0	0	0	1	1	0	1	0	1	0	0	2	2	0	0	1	0	0	0	2	0	0	0	0	2
941	0	0	0	2	1	1	2	0	1	0	1	0	0	0	0	0	1	1	0	1	2	0	2	2	0	0	0	1	0	0	0	1	1	0	0	2	1	0	1	1	0	1	1	1	1	0	0	2	0
942	0	2	0	1	0	0	2	0	1	0	0	0	2	0	0	1	0	0	0	0	2	1	1	1	1	1	0	0	2	2	1	0	2	0	2	1	2	0	0	1	0	0	1	2	1	0	0	1	1
943	1	1	0	1	0	0	2	0	2	0	0	1	2	0	0	0	1	1	1	1	2	0	2	2	0	0	0	1	2	1	1	2	1	0	0	2	0	1	0	0	0	0	0	1	0	1	0	1	1
944	1	1	1	0	0	1	1	0	1	0	1	0	2	0	0	1	0	0	0	0	1	1	1	1	0	0	0	1	2	2	2	0	0	0	0	2	1	0	0	1	0	0	1	2	1	1	0	1	0
945	0	1	0	1	0	0	1	0	0	0	1	1	1	0	0	0	2	0	0	0	2	1	1	1	1	1	0	0	1	1	0	1	2	1	0	2	0	0	0	1	1	0	0	1	1	0	0	1	1
946	0	2	0	1	0	0	2	1	1	0	0	0	1	0	0	0	1	1	1	0	2	1	2	2	0	0	0	1	2	1	1	1	1	1	2	1	1	1	0	1	0	1	1	2	1	1	0	1	1
947	0	2	1	1	0	0	1	0	1	0	1	0	0	0	0	0	1	1	2	2	1	1	2	2	0	0	0	0	2	2	0	1	1	0	0	2	2	0	0	2	0	0	1	2	2	1	0	2	1
948	1	1	0	1	0	0	2	0	1	0	0	1	1	0	0	0	0	0	1	1	2	1	0	1	0	1	0	0	1	1	0	0	2	0	1	2	1	0	0	0	0	1	1	1	1	1	0	1	1
949	1	1	0	0	0	0	1	0	1	0	1	0	0	0	0	0	1	0	0	0	2	0	0	2	0	0	0	0	1	2	0	1	1	1	2	0	0	2	0	0	0	0	0	1	0	1	1	0	1
950	1	1	0	1	0	0	1	0	1	0	1	1	1	0	0	0	1	1	1	0	2	0	2	2	0	0	0	0	1	1	0	0	0	1	0	2	1	1	0	1	0	1	1	2	1	0	1	1	1
951	1	1	0	0	0	0	2	0	1	0	0	0	0	0	0	0	0	0	1	1	2	0	1	1	0	0	0	1	2	2	1	0	2	1	1	2	1	0	0	1	0	0	0	2	0	2	1	0	2
952	1	0	0	0	1	1	1	0	0	0	1	1	2	0	0	0	0	0	1	1	2	0	2	2	0	1	0	1	2	2	0	1	0	0	0	2	1	0	0	2	0	0	0	2	1	0	2	0	2
953	1	1	0	0	1	1	2	0	2	0	1	0	2	0	0	1	1	0	1	1	2	1	2	2	0	0	0	0	2	2	0	1	1	0	0	2	2	0	0	2	0	1	1	1	1	0	0	0	2
954	0	0	0	0	0	0	1	0	1	0	1	1	1	0	0	0	0	1	1	1	2	0	1	1	0	0	0	0	1	2	0	0	0	0	0	2	2	0	0	1	0	0	2	2	0	0	0	2	0
955	0	0	0	1	0	0	2	0	2	0	0	0	0	0	0	0	1	0	0	0	2	0	2	2	0	0	0	0	2	2	0	0	2	1	1	2	1	0	0	0	1	0	0	1	0	1	1	0	2
956	1	1	0	0	0	0	2	0	1	0	1	1	1	0	0	0	1	0	1	1	1	0	2	2	0	0	1	0	2	2	0	0	0	0	0	2	1	0	0	0	0	1	1	2	1	0	1	1	1
957	1	1	0	1	0	0	1	0	1	1	1	0	0	0	0	0	2	1	2	1	1	1	1	1	1	1	1	0	2	2	0	2	2	0	0	2	2	0	0	2	0	1	0	1	0	0	1	0	2
958	1	1	0	0	0	0	1	0	1	0	1	1	2	0	0	0	1	1	0	0	2	1	2	2	0	0	0	2	2	2	0	1	2	0	1	1	2	0	0	0	0	0	0	2	1	1	0	0	2
959	1	1	0	1	1	1	2	0	2	0	0	1	1	0	0	0	1	0	1	1	1	0	2	2	0	1	0	0	2	2	0	0	1	1	2	0	2	0	0	1	1	0	1	2	1	0	0	1	1
960	1	2	0	2	0	0	2	0	2	0	0	0	0	0	0	0	0	0	2	1	0	0	2	2	0	0	1	0	2	2	0	0	1	1	1	2	1	0	0	0	0	0	1	2	1	0	0	1	1
961	0	2	0	1	0	0	2	0	2	0	0	1	1	0	0	0	0	0	0	0	0	0	2	2	0	0	0	0	2	2	1	2	2	0	2	0	1	1	0	1	0	0	2	2	0	0	0	2	0
962	0	2	1	0	0	0	2	0	1	0	0	0	1	0	0	0	1	0	0	0	2	0	0	0	0	0	1	1	1	1	0	0	2	0	0	2	1	0	0	0	0	1	1	1	1	2	0	2	0
963	1	0	0	0	1	1	2	0	1	0	0	1	1	0	0	0	1	0	0	0	1	0	2	2	0	1	0	0	2	2	0	2	1	0	0	2	2	0	0	1	0	0	0	1	0	1	0	2	0
964	1	1	0	1	0	0	1	0	0	0	1	0	1	0	0	1	2	1	0	0	2	0	2	2	0	1	0	0	2	2	0	2	1	0	0	2	1	0	0	1	0	0	0	1	0	0	0	2	0
965	1	2	0	1	0	0	2	0	2	0	0	0	0	0	0	0	1	0	1	2	1	0	2	2	0	0	0	0	2	2	1	2	1	0	0	2	2	0	0	1	0	1	0	0	0	0	0	1	1
966	0	2	0	0	0	0	2	0	2	0	0	2	2	0	0	0	1	1	1	0	2	0	2	2	0	0	0	2	1	1	1	0	1	1	0	2	1	0	0	1	0	1	2	2	1	0	0	0	2
967	1	2	0	0	0	0	2	0	2	0	0	1	1	0	0	0	0	0	1	1	2	1	2	2	0	0	0	2	2	2	0	1	1	0	1	2	1	0	0	2	0	0	2	2	0	0	1	0	2
968	1	0	0	0	0	0	2	0	1	0	0	0	0	0	0	0	2	2	1	1	1	0	2	2	0	0	0	1	2	2	0	2	1	0	0	2	1	0	0	0	0	1	2	2	0	1	0	1	0
969	1	1	0	1	0	0	0	0	1	0	0	1	2	0	0	0	0	0	2	2	0	1	2	2	0	0	0	0	2	2	0	1	1	0	1	1	2	0	0	0	0	0	1	2	0	1	0	2	0
970	0	2	0	0	0	0	1	1	2	0	0	0	1	0	0	0	1	1	0	0	2	0	2	2	0	0	0	0	2	2	0	0	1	1	0	2	2	0	0	2	0	0	2	2	1	0	0	2	0
971	0	2	1	1	0	0	2	0	2	0	1	1	2	0	0	0	1	1	1	1	0	1	0	1	1	1	0	0	2	2	0	0	1	1	0	2	1	0	0	1	0	1	0	0	1	1	0	2	1
972	0	2	0	1	0	0	2	0	1	0	1	0	0	0	0	0	1	0	0	0	2	1	2	2	0	0	0	0	2	2	1	0	2	2	1	2	1	0	1	1	0	1	1	2	0	1	0	1	1
973	0	0	0	1	0	0	2	0	1	0	0	0	1	1	0	0	0	0	1	0	1	0	2	2	0	0	0	0	2	2	1	2	1	0	0	2	1	0	0	1	0	1	1	2	1	0	0	0	0
974	0	1	0	1	0	0	2	0	1	0	0	0	0	0	0	0	1	1	1	0	2	0	2	2	0	0	0	0	2	2	0	1	1	1	1	1	1	0	1	0	0	0	1	1	0	1	0	1	1
975	0	1	0	1	0	0	2	1	2	0	0	0	2	0	0	0	2	1	1	1	1	0	2	2	0	0	1	1	2	2	0	0	1	1	0	2	1	0	0	2	1	1	1	1	1	0	0	2	0
976	0	1	0	0	0	0	2	0	2	0	0	1	1	0	0	0	0	0	2	1	1	0	1	2	0	0	0	1	1	1	0	1	2	0	0	2	1	1	0	0	0	1	1	1	0	0	0	1	2
977	1	0	0	0	1	1	1	0	0	0	1	0	0	0	0	0	1	0	0	0	2	0	2	2	0	2	1	1	2	2	0	0	1	0	1	1	1	0	1	1	0	2	2	2	1	0	0	1	2
978	1	2	0	0	0	0	2	0	2	0	0	0	0	0	0	0	1	0	0	0	2	0	2	2	0	0	0	0	2	2	0	1	1	0	2	1	2	1	1	2	1	1	1	1	1	1	0	2	1
979	1	0	0	0	2	2	2	0	1	0	0	0	2	0	0	1	2	0	0	0	2	0	1	1	0	1	1	1	2	2	1	1	2	1	1	2	1	1	1	1	1	0	1	2	1	0	0	2	0
980	1	0	0	2	1	1	2	0	2	0	0	0	0	0	0	0	2	1	0	0	2	0	2	2	0	0	0	1	1	1	0	1	1	1	0	2	1	2	0	0	0	1	1	2	2	2	0	2	0
981	1	1	0	0	1	1	2	0	1	0	0	0	1	0	0	0	0	1	0	0	2	0	1	2	0	0	0	0	2	2	1	1	1	0	1	1	1	1	0	1	0	0	2	2	0	0	0	1	1
982	0	2	1	1	0	0	1	1	2	0	0	0	1	0	0	1	2	0	1	1	2	0	2	2	0	0	0	1	1	1	0	2	2	0	1	1	1	1	0	1	0	0	0	2	1	0	0	1	1
983	1	1	0	1	0	0	2	0	2	0	0	0	0	0	0	0	2	2	1	1	1	0	1	2	0	1	0	2	2	2	2	0	1	1	1	2	1	0	0	1	0	0	1	2	0	0	0	1	1
984	0	1	0	0	1	1	2	0	2	0	0	0	0	0	0	0	1	1	0	0	1	0	1	1	0	0	0	1	2	2	1	1	1	0	1	2	1	0	0	1	0	0	1	2	0	0	0	1	0
985	1	1	0	0	1	1	2	0	1	0	1	0	0	0	0	0	1	1	1	0	1	0	2	2	0	0	0	1	2	1	1	0	1	0	1	1	1	0	0	0	0	1	1	1	1	0	0	0	2
986	1	2	0	1	0	0	2	0	1	0	0	0	0	0	0	0	1	1	1	1	2	0	2	2	0	0	0	0	1	1	0	0	1	1	0	2	1	0	0	2	1	0	0	2	1	0	0	2	0
987	1	0	0	0	1	1	1	0	1	0	1	1	1	0	0	0	0	0	0	0	1	0	2	2	0	1	0	2	1	1	1	0	1	0	1	1	1	0	0	0	0	0	0	1	0	0	0	2	0
988	0	1	0	0	1	1	2	0	2	0	0	0	2	0	0	1	1	0	0	0	1	1	2	2	0	0	0	0	2	1	0	0	0	1	1	1	1	0	1	1	1	1	0	1	0	0	0	1	1
989	1	2	0	0	0	0	1	0	1	0	1	0	1	0	0	0	2	0	0	0	2	0	1	1	0	1	0	2	2	2	0	1	1	0	0	2	0	0	1	0	0	0	1	2	0	0	1	1	1
990	1	0	0	0	0	0	2	0	2	0	0	0	0	0	0	0	1	0	0	0	1	0	2	2	0	0	1	0	2	2	1	0	1	0	2	1	2	0	0	1	0	0	0	2	0	0	0	2	2
991	1	2	0	0	0	0	2	0	1	0	1	0	0	0	0	0	0	1	0	0	2	0	2	2	0	0	0	1	2	2	0	0	0	1	0	2	1	0	0	2	0	0	2	2	1	0	0	0	2
992	1	1	0	0	1	1	2	0	2	0	0	1	1	0	0	0	0	0	2	1	0	0	2	2	0	0	0	0	1	1	1	0	2	0	2	1	2	0	0	2	0	1	1	2	0	0	0	1	1
993	1	2	0	0	1	1	1	0	1	0	1	0	2	0	0	0	0	0	1	1	1	0	1	1	0	1	0	1	2	1	1	0	2	1	1	1	1	0	0	1	0	0	1	2	1	0	0	2	0
994	0	1	0	0	0	0	2	0	2	0	0	0	1	0	0	0	1	0	0	0	2	1	2	2	0	0	0	0	2	1	1	0	1	0	1	1	1	0	0	1	1	1	0	0	1	0	0	2	0
995	1	2	0	0	0	0	1	0	0	1	2	2	1	0	0	0	1	0	1	1	2	0	2	1	1	2	0	1	1	1	1	2	2	0	2	1	0	1	1	0	0	1	1	1	0	0	0	2	0
996	1	1	0	0	0	0	2	0	2	0	0	1	2	0	0	0	0	0	1	1	1	0	2	2	0	0	0	0	1	1	1	0	1	0	2	1	1	0	0	1	0	1	0	1	0	1	0	2	0
997	1	1	1	1	0	0	1	0	0	0	1	2	2	1	1	1	2	2	0	0	2	0	1	1	1	1	0	2	2	2	1	2	2	0	1	1	2	0	0	1	0	0	0	2	0	1	0	2	0
998	0	1	0	0	0	0	2	0	2	0	0	0	1	0	0	0	2	1	0	0	2	0	1	1	0	1	0	0	2	2	0	0	1	0	1	2	1	0	0	0	0	1	1	2	0	1	0	1	1
999	0	0	0	0	0	0	1	0	1	0	1	0	1	0	0	0	2	0	1	1	2	0	2	2	0	0	0	0	2	2	0	2	2	0	2	0	2	0	0	1	0	1	1	1	0	0	1	1	1
1000	1	1	0	1	0	0	2	0	2	0	0	0	2	1	1	1	2	2	2	2	0	1	2	2	0	0	0	0	2	2	1	2	2	1	0	2	2	0	0	1	1	0	0	2	0	0	1	1	1
[truncated: 252 more columns]
