# Supplementary material for: KNN-MDR: a learning approach for improving interactions mapping performances in genome wide association studies
Source: BMC Bioinformatics. 2017 Mar 21;18:184. doi: 10.1186/s12859-017-1599-7 (PMC5361736; doi:10.1186/s12859-017-1599-7)
Supplement: Supplementary file 6 — The data set(s) supporting the results of Table 4. (ZIP 7095 kb) [file 12859_2017_1599_MOESM6_ESM.zip › 100 simulations/S21/mkallsimul.dat]

1	1	2	0	0	0	0	2	0	1	0	0	1	1	1	1	0	1	0	1	1	0	0	0	2	0	1	0	0	2	1	0	2	2	0	1	1	1	0	0	1	1	0	1	2	1	1	0	0	0
2	1	2	0	0	0	1	1	1	2	0	0	0	2	2	2	0	1	1	1	1	0	0	1	1	1	1	0	0	2	1	0	1	1	0	1	1	1	0	0	0	2	0	0	1	0	0	0	0	0
3	0	1	0	0	0	1	0	0	1	0	0	0	1	0	0	0	2	1	2	2	1	1	1	1	1	1	0	0	2	1	0	1	1	2	1	2	1	0	0	1	1	0	0	2	0	0	0	0	0
4	0	1	0	0	0	2	1	1	2	0	0	0	1	0	1	1	2	1	1	1	1	0	0	2	0	1	1	0	2	1	0	0	2	0	0	2	2	0	0	0	2	0	1	2	1	0	0	1	0
5	1	1	0	0	0	1	1	1	2	0	0	0	2	1	1	0	1	1	1	2	0	0	0	2	0	2	0	1	2	0	1	1	1	0	0	2	1	0	0	2	0	0	0	1	0	0	0	0	0
6	1	2	0	0	0	0	1	0	1	0	0	0	2	0	0	1	1	1	1	2	0	0	2	0	1	1	0	0	2	2	1	2	2	0	2	0	1	1	1	0	0	0	0	0	0	0	0	1	1
7	1	1	0	0	0	1	2	1	1	0	0	0	1	0	0	0	1	1	0	1	1	0	0	2	0	2	1	0	2	1	0	0	1	1	1	2	1	0	0	1	0	0	0	2	0	1	0	0	0
8	1	2	0	0	0	1	1	0	0	1	2	2	2	1	1	1	0	0	0	0	1	0	0	2	1	0	0	0	2	1	0	0	1	0	1	2	1	0	0	1	1	1	1	1	1	2	0	0	1
9	1	1	1	0	0	1	1	1	2	0	0	0	0	0	0	0	2	0	1	1	0	0	0	2	1	0	0	1	2	0	1	1	2	0	1	1	1	0	0	2	0	1	0	0	0	1	0	1	0
10	1	1	0	0	0	1	1	0	2	0	0	0	1	0	0	0	0	0	1	1	1	0	0	2	1	0	0	1	2	1	2	1	1	0	0	2	2	0	0	0	2	0	0	1	1	0	0	0	2
11	1	0	0	0	0	1	2	0	0	1	1	1	1	1	1	0	1	0	1	1	0	0	0	2	1	1	0	0	2	1	1	1	2	0	0	2	0	1	1	0	0	0	0	2	0	0	0	0	0
12	1	1	0	0	0	1	0	0	2	0	0	1	2	1	1	0	1	0	2	2	0	1	0	2	0	2	0	1	1	1	1	1	0	0	0	2	2	0	0	0	1	0	0	1	0	0	0	0	0
13	0	1	0	0	1	2	0	0	2	0	0	0	1	1	1	0	2	1	2	2	0	1	0	2	0	2	0	0	2	2	0	0	0	0	1	1	1	0	0	1	1	1	2	2	0	0	0	0	0
14	0	0	0	0	0	2	2	1	1	0	1	0	2	1	1	0	1	0	1	1	0	0	1	1	0	2	0	0	2	2	1	0	2	1	2	1	1	0	0	0	1	0	0	1	0	0	0	0	0
15	1	1	0	0	0	2	2	1	2	0	0	1	2	2	2	1	1	0	0	0	1	0	0	2	0	1	0	0	1	1	1	1	1	0	2	1	1	1	1	0	1	0	0	1	0	0	0	2	0
16	0	1	1	0	0	2	0	0	2	0	0	0	0	0	0	0	0	0	0	0	1	0	0	2	0	0	0	1	1	1	1	1	1	1	1	1	2	0	0	0	2	0	0	1	0	0	0	0	2
17	0	2	0	0	0	1	0	0	2	0	1	0	0	0	0	0	1	0	1	1	0	0	0	2	0	2	0	0	2	0	1	0	0	0	0	2	2	0	0	1	1	0	0	2	0	1	0	0	0
18	0	0	0	0	1	2	1	0	1	0	1	0	0	0	0	0	1	1	2	0	1	0	1	1	0	0	0	2	2	2	0	0	1	1	0	2	1	0	0	0	1	1	0	1	0	0	0	0	0
19	0	2	0	0	0	0	2	0	0	0	1	0	0	0	0	0	0	0	2	2	1	1	1	1	0	1	0	0	1	1	1	1	1	0	1	1	1	0	0	0	1	0	1	2	1	0	0	0	0
20	0	1	0	0	0	0	0	0	2	0	0	0	0	0	0	0	1	0	1	1	0	0	0	2	1	1	0	0	1	0	1	2	2	0	1	1	1	0	0	0	1	1	1	2	1	0	0	0	0
21	1	1	0	0	0	1	1	1	2	0	0	1	1	2	1	0	1	1	1	1	0	0	0	2	0	1	0	0	2	1	0	0	1	1	0	2	1	0	0	0	1	1	1	1	1	0	0	0	0
22	1	1	0	0	0	0	0	0	2	0	0	0	0	0	0	0	1	1	1	1	0	0	0	2	0	1	0	2	1	1	2	1	2	0	2	0	2	0	0	0	2	0	0	2	1	0	0	0	0
23	1	0	0	0	1	2	2	0	1	0	1	1	2	1	1	1	0	0	2	1	1	0	0	2	0	2	0	0	2	2	0	1	2	0	2	2	1	0	0	1	1	0	1	1	0	1	0	0	0
24	0	0	0	0	1	2	0	0	2	0	0	0	0	0	0	0	2	1	2	2	0	0	2	0	1	0	0	0	2	1	1	0	2	2	0	2	2	0	0	1	1	0	0	2	0	0	0	0	0
25	1	0	1	0	1	2	0	0	1	0	0	0	0	0	0	0	0	0	1	1	0	0	0	2	0	0	0	0	2	2	1	0	0	0	1	1	1	0	0	0	0	2	2	2	1	1	0	2	0
26	1	1	0	0	1	1	0	0	2	0	0	0	1	0	0	0	0	0	0	0	0	0	0	2	2	1	1	1	2	1	0	2	1	1	0	2	1	0	0	0	1	1	2	2	1	1	0	0	0
27	0	0	0	0	1	2	0	0	1	0	0	1	2	1	1	0	1	0	1	1	0	0	0	2	0	1	0	0	2	1	2	2	2	0	0	2	2	0	0	0	1	0	0	1	0	0	0	0	0
28	1	2	0	0	0	0	1	0	2	0	0	1	1	1	1	0	2	2	1	1	1	0	0	2	0	1	0	0	2	2	1	1	2	0	1	2	2	1	0	0	0	0	0	2	0	1	0	0	1
29	1	0	0	0	0	1	1	0	1	0	1	0	0	0	1	1	0	0	0	0	1	0	0	2	0	1	0	1	1	1	1	0	1	1	1	2	2	0	0	0	2	0	0	1	1	1	0	0	0
30	0	1	0	0	0	0	1	0	1	0	1	0	0	0	0	0	2	2	2	2	0	0	0	2	1	1	0	0	2	1	0	1	2	0	0	2	1	0	0	0	1	0	0	2	0	0	0	2	0
31	0	1	0	0	0	2	1	0	1	0	1	1	1	1	1	0	1	0	0	0	1	0	0	2	0	0	0	1	2	0	1	0	2	0	1	1	1	0	0	0	2	0	1	1	0	1	0	0	0
32	0	2	1	0	0	1	2	0	1	0	0	0	1	0	0	0	0	0	1	1	1	0	2	0	0	0	0	1	2	1	0	1	1	0	0	2	2	0	0	1	1	1	1	1	0	0	0	0	0
33	1	2	0	0	0	1	1	0	1	0	1	0	0	0	0	0	2	2	1	1	0	0	0	2	0	0	0	0	1	1	0	0	1	0	1	1	1	0	1	0	0	2	1	2	1	0	0	0	0
34	1	1	0	0	0	1	0	0	2	0	0	0	0	0	0	0	2	1	1	1	0	0	1	1	1	1	0	0	2	0	0	0	0	0	0	2	1	0	0	0	1	1	2	2	1	1	0	0	0
35	0	1	0	0	0	1	2	1	1	0	1	0	1	0	0	0	1	1	1	2	0	0	1	1	1	1	0	0	1	1	0	1	2	0	1	2	2	0	0	1	1	0	0	2	0	0	0	1	0
36	0	1	0	0	1	2	2	1	1	0	0	1	2	1	1	0	2	2	1	1	0	0	1	1	0	1	0	1	1	0	1	1	2	0	2	0	2	0	0	0	2	0	0	2	1	1	0	0	0
37	1	0	0	0	0	2	1	0	0	1	2	0	2	1	1	1	0	0	0	1	0	0	0	2	1	2	0	1	2	1	1	0	0	0	0	2	0	0	0	0	0	0	0	1	0	0	0	0	1
38	0	1	0	0	0	2	0	0	2	0	0	0	0	0	0	0	2	0	1	2	0	0	1	1	1	1	0	0	1	1	2	1	2	0	1	1	1	0	0	0	1	0	0	2	0	0	0	0	0
39	0	1	0	0	0	0	0	0	2	0	0	0	0	0	0	0	0	0	1	0	1	0	0	2	0	1	0	0	2	2	0	0	2	0	1	2	2	0	0	1	0	0	0	2	0	0	0	0	0
40	0	2	0	0	0	0	2	0	0	1	1	0	0	0	0	0	1	1	2	2	0	0	0	2	0	0	0	1	0	0	2	1	0	0	0	2	1	0	0	0	2	1	1	1	1	1	0	0	2
41	0	0	1	0	1	2	1	0	2	0	0	0	0	0	0	0	1	0	1	1	0	0	1	1	0	0	0	0	1	1	2	0	2	0	1	2	2	0	0	0	1	0	0	1	0	0	0	0	0
42	1	2	0	0	0	1	2	0	1	0	1	0	1	1	1	0	1	0	1	1	1	0	0	2	0	2	0	0	2	0	0	1	1	0	0	2	1	1	1	0	1	0	1	1	0	1	0	0	0
43	1	1	0	0	0	0	0	0	2	0	0	0	1	0	0	0	1	1	2	2	0	0	0	2	0	1	0	0	2	1	0	1	2	0	1	1	2	0	0	0	2	0	1	2	0	1	0	0	1
44	0	1	0	0	0	1	1	0	1	0	0	0	0	0	0	0	2	1	2	2	0	0	1	1	0	1	0	0	2	2	0	2	1	0	0	2	1	0	0	0	2	0	0	2	1	0	0	0	0
45	0	2	1	0	0	1	2	0	0	0	1	0	0	0	0	0	0	0	2	1	1	0	0	2	0	2	0	1	2	1	2	1	0	0	0	2	1	0	0	0	0	0	0	2	0	0	0	0	0
46	0	1	1	1	1	2	1	0	1	0	1	1	1	1	1	0	1	1	1	1	0	0	1	1	0	1	0	1	1	0	2	1	1	0	1	1	1	0	0	1	1	1	1	2	2	2	0	0	0
47	1	1	0	0	1	2	2	0	1	0	0	1	1	0	0	1	2	0	1	1	1	0	0	2	1	0	0	0	2	1	0	0	1	0	1	1	0	1	0	0	0	0	0	0	0	1	0	0	0
48	0	0	0	0	0	0	2	1	1	0	1	1	1	1	1	0	2	1	1	1	1	0	0	2	0	1	0	1	2	2	1	2	2	1	0	2	1	0	0	0	1	0	1	2	0	1	0	0	1
49	1	1	0	0	0	1	1	0	2	0	0	1	2	2	2	1	2	1	0	0	1	0	1	1	1	1	0	0	1	1	1	1	1	0	0	2	2	0	0	1	1	0	1	2	1	1	1	0	0
50	0	2	0	0	0	1	2	0	0	0	1	0	0	0	0	0	2	1	2	2	0	0	0	2	0	1	0	1	1	1	1	1	2	0	2	0	1	0	0	1	1	0	0	0	0	1	0	0	0
51	1	2	0	0	1	1	1	0	2	0	0	1	1	1	1	0	1	1	2	2	0	0	2	0	0	1	0	0	2	0	0	0	1	1	2	1	1	0	0	0	1	0	0	1	0	0	0	0	1
52	1	2	0	0	0	0	1	1	1	1	0	0	0	0	0	0	0	0	0	0	1	0	1	1	1	1	0	0	1	1	1	1	1	1	1	1	1	1	1	0	0	1	1	1	1	1	0	0	0
53	0	1	0	0	0	0	2	0	0	0	0	0	1	1	1	0	2	2	2	1	1	0	0	2	0	2	0	2	2	2	0	1	1	0	0	2	1	0	0	0	1	0	1	2	1	0	0	1	0
54	0	0	0	0	1	2	1	0	1	0	0	0	0	0	0	0	1	1	1	1	0	0	0	2	0	0	0	1	2	2	1	0	2	1	2	2	1	0	0	1	1	0	0	0	0	0	0	0	0
55	1	1	0	0	0	0	2	1	1	0	1	1	1	1	1	0	1	0	2	1	1	0	0	2	1	0	0	0	2	2	0	1	2	2	1	2	1	0	1	0	0	0	0	2	0	0	0	0	0
56	1	1	0	0	0	1	2	1	1	0	1	0	0	0	0	0	2	2	1	1	1	0	1	1	0	1	0	1	1	0	1	0	0	0	0	2	1	0	0	0	1	1	0	0	1	1	0	0	0
57	1	1	0	0	0	1	1	0	1	0	1	0	0	0	0	0	2	1	2	2	0	0	0	2	0	2	0	1	2	0	1	0	0	0	0	2	0	0	0	1	0	1	1	2	1	0	0	0	1
58	0	0	0	0	0	2	0	0	2	0	0	0	0	0	0	0	1	1	2	2	0	0	0	2	0	1	0	0	2	2	1	1	2	0	1	2	2	0	0	1	1	0	1	2	1	0	0	0	0
59	0	0	0	0	0	2	1	1	2	0	0	1	1	1	1	0	1	0	0	0	1	1	0	2	0	0	0	0	2	2	1	1	2	1	0	2	1	0	0	1	1	0	0	2	0	1	0	0	0
60	0	0	0	0	0	1	1	0	2	0	0	1	1	1	2	1	1	1	0	0	1	0	1	1	0	0	0	0	2	1	0	0	2	2	1	2	2	0	0	1	0	0	0	1	0	0	0	0	0
61	1	1	0	0	0	1	2	1	2	0	0	0	1	0	0	0	0	0	0	0	1	0	0	2	0	2	0	0	2	1	0	0	2	1	2	2	1	0	0	0	2	0	0	0	0	0	0	1	0
62	0	1	0	0	0	1	1	0	1	0	0	0	1	0	1	1	2	1	2	2	0	0	0	2	0	1	0	1	1	1	1	0	2	0	1	2	1	0	0	1	1	1	1	1	0	0	0	0	0
63	0	2	0	0	0	1	2	1	1	0	0	0	0	0	0	0	1	0	1	1	0	0	0	2	0	0	0	0	2	2	0	1	1	0	0	1	0	1	1	1	0	0	1	1	1	0	0	1	0
64	0	0	0	0	1	1	1	1	2	0	0	1	1	0	0	1	1	0	2	1	1	0	0	2	0	2	0	1	2	1	0	2	1	0	1	0	1	0	0	0	2	0	1	2	1	1	0	0	0
65	0	2	0	0	1	1	1	0	1	0	0	0	1	0	0	0	1	0	0	0	1	0	0	2	1	0	1	0	2	0	0	1	1	0	0	2	1	0	0	2	0	0	1	2	1	0	0	0	1
66	0	0	0	0	1	2	2	0	0	0	2	0	0	0	0	0	1	0	2	2	0	0	0	2	0	1	0	1	1	0	1	0	1	2	1	1	1	1	1	0	1	1	1	1	1	1	0	0	1
67	1	0	0	0	1	2	1	0	1	0	1	1	1	1	1	0	2	2	1	1	1	0	0	2	0	0	0	0	2	2	0	0	1	1	0	2	1	0	0	1	1	0	1	1	0	0	0	0	1
68	0	2	0	0	0	1	0	0	2	0	0	0	0	0	0	0	0	0	2	1	1	0	0	2	0	1	0	1	1	1	1	2	2	0	2	1	1	0	0	1	1	0	1	2	1	0	0	1	0
69	0	1	0	0	0	1	2	1	1	0	0	0	0	0	0	0	2	1	2	1	1	0	1	1	1	1	0	0	2	1	1	0	0	0	0	2	1	0	1	1	0	1	1	2	1	1	0	2	0
70	1	1	0	0	1	2	2	1	1	0	1	0	0	0	0	0	1	0	1	1	1	0	0	2	0	0	0	0	2	1	1	0	1	0	1	1	0	1	1	0	0	0	1	2	1	0	0	0	0
71	1	2	0	0	0	1	2	0	0	0	0	0	1	0	0	0	2	1	1	1	0	0	0	2	0	0	0	0	2	2	0	1	1	1	1	2	1	0	0	1	1	0	0	2	0	0	0	0	1
72	1	2	1	0	0	1	2	0	1	0	0	2	2	1	1	1	2	1	0	0	1	0	1	1	1	1	0	1	2	2	0	1	2	0	0	2	2	0	0	0	2	0	0	1	0	0	0	0	0
73	1	1	0	0	0	0	1	1	2	0	0	0	1	0	0	0	1	1	0	0	1	0	0	2	0	0	1	0	2	1	0	1	2	1	2	2	2	0	1	0	1	1	1	2	0	0	0	1	0
74	0	1	0	0	0	2	0	0	2	0	0	0	0	0	0	0	2	0	2	2	0	0	0	2	0	1	1	1	2	2	0	0	1	2	1	1	0	0	0	1	0	0	1	1	0	1	0	0	0
75	0	2	0	0	0	0	2	1	1	0	1	0	1	0	0	0	0	0	0	0	0	0	1	1	0	1	0	1	1	1	2	1	1	1	1	1	1	0	0	0	2	1	0	1	0	1	0	0	0
76	1	1	2	0	0	0	1	1	2	0	0	0	0	0	0	0	0	0	2	2	0	1	0	2	0	0	1	1	2	1	0	1	2	1	1	1	1	0	1	0	0	0	0	0	0	0	0	0	0
77	0	0	0	0	0	1	2	0	1	0	1	0	1	0	0	0	1	1	0	1	0	0	0	2	1	2	0	0	2	2	0	0	2	2	1	1	1	0	0	0	1	1	1	1	1	0	0	0	0
78	0	1	0	0	0	0	0	0	2	0	0	0	1	0	0	0	1	1	1	1	1	0	1	1	1	0	0	0	1	0	1	1	2	2	2	1	1	1	1	0	1	0	0	2	0	1	0	1	0
79	1	1	0	0	0	1	1	0	1	1	1	1	1	1	1	0	1	0	1	1	0	0	0	2	0	1	0	0	1	1	2	1	1	0	1	2	1	1	1	0	1	0	0	2	0	0	0	0	0
80	0	2	0	0	0	2	1	0	2	0	0	0	0	0	0	0	2	2	1	1	1	0	0	2	1	0	0	1	2	2	1	1	1	1	2	0	1	0	0	0	1	0	1	2	0	0	0	0	0
81	0	1	0	0	0	2	2	0	0	0	0	1	2	2	2	0	1	0	2	2	0	1	0	2	1	1	0	1	2	1	2	0	1	1	2	1	1	0	0	0	0	0	0	1	0	0	0	0	0
82	0	1	0	0	0	1	2	0	0	0	2	0	0	0	0	0	1	0	1	1	0	0	1	1	1	1	0	1	2	1	1	0	1	1	0	2	2	0	0	0	1	0	0	1	0	0	0	0	1
83	1	0	0	0	0	1	2	1	2	0	0	0	1	0	0	0	2	2	1	1	1	0	0	2	0	0	0	0	2	1	1	1	1	2	0	2	1	0	0	1	1	0	0	1	0	0	0	0	0
84	0	0	0	0	0	2	1	0	1	0	1	1	1	1	1	0	2	1	1	1	0	0	1	1	0	1	0	0	2	1	1	0	2	0	2	1	2	0	0	1	1	1	0	0	0	0	0	0	1
85	0	1	1	0	0	1	1	0	1	1	2	0	0	0	0	0	1	0	1	1	1	0	1	1	0	1	0	1	2	1	1	2	2	0	1	1	1	0	0	1	1	1	1	2	0	0	0	0	0
86	1	1	1	1	0	2	1	0	1	0	0	0	0	0	0	0	1	0	1	1	0	0	0	2	0	0	0	1	1	1	1	2	1	0	0	2	1	0	0	1	1	0	0	1	0	1	0	0	0
87	1	1	0	0	0	1	0	0	2	0	0	1	1	1	1	0	2	1	1	1	0	0	1	1	1	0	0	0	2	0	0	0	1	0	1	2	0	0	0	1	0	0	0	1	0	0	0	1	0
88	0	2	0	0	0	0	2	0	2	0	0	1	2	1	1	0	0	0	1	1	1	0	0	2	0	0	0	1	2	0	1	0	2	0	1	1	1	0	0	0	2	0	1	1	1	0	0	0	1
89	1	1	0	0	1	1	2	1	1	0	0	0	1	1	1	0	2	1	2	2	0	1	0	2	0	1	0	1	2	1	2	1	1	2	1	2	0	0	0	0	1	1	0	0	1	1	0	0	0
90	1	0	0	0	1	2	0	0	2	0	0	0	0	0	0	0	2	1	1	2	0	0	0	2	0	1	0	2	1	1	2	2	1	0	1	0	2	1	0	0	0	1	1	2	1	2	0	0	0
91	1	1	0	0	1	2	1	0	1	0	0	0	0	0	1	1	0	0	0	0	1	0	0	2	1	0	0	1	1	1	2	1	1	2	0	2	0	0	0	1	0	2	2	2	1	1	0	1	0
92	1	1	0	0	0	1	1	1	2	0	0	0	1	0	0	0	1	1	1	1	0	0	1	1	0	1	0	1	2	1	0	0	2	0	0	2	2	0	0	0	2	0	0	1	1	1	0	0	0
93	1	0	0	0	0	1	1	1	2	0	0	0	1	1	2	1	1	0	2	2	0	0	0	2	0	1	0	0	1	1	2	0	0	0	0	2	2	0	1	0	1	0	2	2	0	0	0	0	1
94	0	0	0	0	0	2	1	0	2	0	0	1	2	1	1	0	1	1	1	2	0	0	0	2	0	1	0	0	1	0	1	0	2	1	2	2	1	0	0	1	1	0	0	0	0	0	0	0	0
95	0	2	0	0	0	0	2	0	2	0	0	0	1	1	1	0	1	0	1	1	0	0	1	1	1	1	0	0	2	0	1	0	2	0	1	2	1	0	1	0	0	0	0	2	0	0	0	1	0
96	0	2	1	1	0	1	2	0	1	0	0	0	0	0	0	0	2	2	1	1	1	0	0	2	0	1	0	0	2	1	1	2	2	0	1	1	1	0	0	0	1	0	1	1	1	0	0	0	0
97	1	2	0	0	0	0	2	0	1	0	0	0	1	0	0	0	2	1	2	2	0	0	1	1	0	2	0	1	2	0	1	0	2	0	1	1	1	0	0	0	1	0	0	1	0	0	0	0	0
98	1	1	0	0	0	1	1	1	2	0	0	0	1	0	0	0	2	0	0	1	1	0	0	2	0	1	0	0	2	1	1	1	1	1	1	1	1	0	0	0	2	0	0	1	0	0	0	0	0
99	1	1	0	0	0	1	0	0	1	0	1	0	2	1	1	0	1	0	1	1	1	0	0	2	0	0	0	1	1	1	1	0	2	1	0	2	2	0	0	1	1	0	0	1	0	0	0	0	2
100	0	1	0	0	0	1	0	0	2	0	1	0	0	0	0	0	1	1	1	1	0	0	0	2	0	1	0	0	2	1	1	1	2	0	0	2	1	0	0	1	1	1	1	1	1	1	0	0	0
101	1	1	0	0	0	0	0	0	2	0	0	1	1	1	1	0	0	0	2	1	1	0	0	2	0	0	0	0	2	0	0	0	2	1	0	2	2	0	1	0	1	1	1	2	1	1	0	0	2
102	0	0	0	0	1	2	1	0	0	0	1	0	0	0	0	0	1	0	1	1	1	0	0	2	0	0	0	1	2	0	1	2	2	0	0	2	1	0	0	1	1	1	0	0	0	0	0	0	1
103	0	0	0	0	1	2	2	0	0	0	0	0	0	0	0	0	0	0	2	2	0	0	2	0	0	0	1	0	1	0	1	1	1	1	0	2	2	0	0	2	1	0	1	2	1	0	0	0	1
104	1	2	0	0	0	0	2	0	2	0	0	0	0	0	0	0	1	0	2	1	1	0	0	2	0	2	0	0	2	1	1	0	1	0	0	2	1	1	1	0	1	0	0	1	0	0	0	0	1
105	1	0	0	0	1	2	1	1	2	0	0	0	0	0	0	0	0	0	1	1	0	0	0	2	0	1	0	0	2	2	1	1	2	0	1	2	1	0	0	2	0	2	2	2	1	1	0	0	0
106	0	2	1	0	0	0	2	1	1	0	1	1	2	2	2	1	0	0	1	0	1	0	0	2	0	1	0	1	2	2	1	0	1	1	1	1	2	0	0	0	2	0	0	1	0	1	0	0	0
107	1	1	0	0	0	1	2	0	2	0	0	2	2	2	2	0	2	1	2	2	0	0	0	2	0	1	0	0	2	2	1	2	1	0	0	2	2	0	0	0	1	0	1	2	0	0	0	0	0
108	0	0	0	0	0	2	1	1	2	0	0	0	1	1	1	0	1	1	1	1	1	0	0	2	0	1	0	0	2	2	0	1	2	1	0	2	1	0	0	0	2	0	0	0	0	0	0	0	0
109	0	0	0	0	0	2	2	1	1	0	0	0	1	0	0	0	1	0	1	1	0	0	0	2	0	1	0	0	2	1	0	1	1	1	1	1	2	0	0	1	1	0	0	2	0	0	0	0	0
110	1	1	0	0	0	1	0	0	2	0	0	0	0	0	0	0	0	0	2	1	1	0	0	2	0	0	1	0	2	1	0	1	2	0	1	2	2	0	0	2	0	0	0	2	0	1	0	0	1
111	1	1	0	0	0	1	2	0	0	0	0	0	1	0	0	0	1	1	1	2	0	1	0	2	0	2	0	0	2	2	1	0	1	1	0	2	1	1	1	0	1	0	1	2	1	0	0	0	1
112	0	0	0	0	0	1	0	0	2	0	0	0	0	0	0	0	1	1	1	0	1	1	0	2	0	1	0	0	2	2	1	2	2	0	1	1	1	1	1	0	1	0	0	1	0	0	0	0	1
113	0	1	0	0	0	1	1	1	2	0	0	0	0	0	0	0	1	0	1	1	0	0	1	1	1	0	0	1	1	1	2	0	0	1	2	2	2	0	0	0	2	0	0	2	0	2	0	0	0
114	0	1	0	0	0	2	2	0	0	0	2	1	1	1	1	0	1	0	0	0	1	0	1	1	1	1	0	1	2	1	2	0	0	0	0	2	2	0	0	0	2	0	1	2	1	0	0	0	1
115	1	2	0	0	0	0	0	0	2	0	0	0	0	0	0	0	1	1	0	1	1	0	0	2	0	2	1	1	2	0	1	2	1	0	1	0	1	0	0	2	0	1	1	2	1	2	0	0	1
116	1	0	0	0	1	2	0	0	2	0	0	0	0	0	0	0	2	1	0	0	1	0	0	2	0	0	0	0	2	2	0	1	2	0	1	2	1	0	0	0	2	0	1	2	1	1	0	0	0
117	1	1	0	0	0	0	1	0	2	0	0	1	0	0	0	0	2	1	2	2	1	0	0	2	0	1	0	1	2	1	1	2	1	0	0	2	1	0	0	2	0	1	1	2	1	2	0	0	1
118	1	1	0	0	0	0	1	0	2	0	0	1	1	1	1	0	1	1	1	1	1	0	1	1	0	0	0	1	2	1	2	1	2	0	0	2	1	0	0	0	2	1	1	2	1	1	0	0	0
119	0	0	0	0	1	1	2	0	1	0	0	0	0	0	0	0	1	1	1	1	1	0	0	2	0	1	0	1	1	1	1	1	2	1	1	1	2	0	0	1	1	0	1	2	1	0	0	0	0
120	1	2	0	0	0	0	1	0	1	1	1	1	1	0	0	1	1	1	1	2	0	1	0	2	0	1	0	0	1	1	1	0	2	1	1	1	0	1	1	0	0	2	2	2	1	1	0	0	0
121	1	1	0	0	0	1	2	1	1	0	1	0	1	0	0	0	1	0	1	1	0	0	0	2	1	1	0	0	2	0	0	1	1	1	1	1	2	0	0	2	1	0	2	2	0	0	0	0	0
122	1	1	0	0	0	1	1	0	1	0	0	0	1	0	0	0	2	0	1	1	1	0	1	1	0	0	0	0	1	1	1	1	1	1	0	2	2	0	1	0	1	1	1	2	1	2	0	0	2
123	0	1	0	0	1	1	1	1	2	0	0	1	2	1	1	0	0	0	0	1	0	0	0	2	0	2	0	0	1	1	2	1	2	0	0	2	2	0	1	0	1	0	1	2	0	1	0	0	0
124	1	1	0	0	1	1	1	1	2	0	0	1	1	1	1	0	1	0	1	1	1	0	0	2	0	1	0	0	2	2	0	2	2	1	0	2	1	1	1	0	1	0	0	1	0	0	0	0	0
125	0	1	0	0	0	1	1	0	1	0	0	0	0	0	1	1	1	1	1	0	1	0	0	2	1	2	1	0	2	2	0	1	1	0	1	2	1	0	0	1	0	0	0	2	0	0	0	0	0
126	1	2	0	0	0	0	0	0	1	0	0	0	1	0	0	0	1	1	2	2	0	0	1	1	0	2	0	1	2	0	1	0	1	0	0	2	1	0	0	2	0	1	1	2	1	1	0	0	0
127	0	1	0	0	1	1	1	0	2	0	0	0	1	0	0	0	2	1	0	0	1	0	0	2	0	2	0	0	2	1	1	0	1	1	0	2	1	0	0	0	1	0	1	1	0	0	0	0	0
128	1	1	0	0	0	2	1	0	1	0	1	1	2	2	2	0	1	1	0	0	0	1	0	2	0	2	1	0	1	0	1	1	1	0	1	1	1	0	0	1	1	0	1	1	0	1	0	0	0
129	0	0	0	0	1	2	1	0	2	0	0	1	2	2	2	1	2	2	1	1	1	0	0	2	0	2	0	0	2	2	1	1	0	0	1	1	1	1	1	0	1	0	1	1	1	0	0	0	0
130	0	0	0	0	1	2	1	0	1	0	1	0	1	0	0	0	0	0	2	2	0	0	1	1	0	1	0	0	2	0	1	0	0	0	0	2	0	0	0	1	0	0	1	2	1	1	0	2	0
131	1	1	0	0	0	1	2	0	2	0	0	0	1	0	0	0	2	1	2	2	0	0	0	2	0	2	0	1	2	0	1	1	2	0	1	1	0	1	1	0	0	0	0	2	0	0	0	0	0
132	0	2	0	0	0	0	1	2	2	0	0	0	0	0	0	0	1	2	2	2	0	0	1	1	1	1	0	1	1	1	2	0	1	0	1	1	2	0	0	2	0	1	1	2	1	0	0	0	0
133	1	2	0	0	0	1	0	0	2	0	0	1	1	1	1	0	0	0	0	1	0	0	1	1	1	1	0	0	2	1	0	1	2	0	0	2	1	0	0	0	1	0	0	2	0	0	0	1	0
134	1	2	0	0	0	0	1	0	0	0	1	1	1	1	1	0	1	1	2	2	0	1	0	2	0	0	1	1	2	2	0	0	1	1	1	1	0	0	0	1	0	0	0	2	0	0	0	0	0
135	0	1	0	0	0	1	1	0	1	0	0	1	1	1	1	0	2	0	2	2	0	0	0	2	0	2	0	1	2	1	2	0	0	0	0	1	1	0	0	0	2	0	0	2	0	1	0	1	0
136	0	1	0	0	1	1	0	0	2	0	0	0	1	0	0	0	2	1	1	1	0	0	0	2	0	1	0	0	2	2	1	2	2	0	1	1	0	0	0	1	0	0	0	2	0	0	0	0	1
137	0	1	0	0	1	1	1	1	2	0	0	1	1	1	1	0	2	1	2	2	0	0	0	2	0	2	0	0	1	1	0	1	1	2	1	2	1	0	0	0	1	0	0	1	1	1	0	0	0
138	1	2	0	0	0	0	1	0	1	1	2	0	0	0	0	0	1	1	2	2	0	0	0	2	0	1	0	0	2	2	1	0	1	0	1	1	1	1	0	1	0	0	0	0	0	0	0	1	0
139	0	2	0	0	0	1	0	0	2	0	0	1	1	1	1	0	2	1	1	2	0	0	1	1	0	1	1	1	2	1	0	1	2	1	0	2	2	0	0	0	1	1	1	1	0	0	0	0	1
140	1	1	0	0	0	1	0	0	2	0	0	1	2	2	2	0	2	1	2	2	0	0	0	2	0	1	0	2	2	2	0	0	1	1	1	2	2	0	0	0	1	1	1	2	2	0	0	2	0
141	1	1	0	0	0	2	2	0	0	0	1	1	1	1	1	0	2	1	2	1	1	0	1	1	2	2	1	0	2	0	0	0	1	0	1	1	1	0	0	1	1	0	0	1	1	1	0	0	0
142	1	2	0	0	0	0	1	0	2	1	0	0	0	0	0	0	2	1	1	1	0	0	1	1	0	0	1	0	2	1	1	0	1	1	0	2	2	0	0	1	1	0	0	2	0	0	0	0	1
143	0	0	0	0	2	2	2	0	1	0	0	0	0	0	0	0	1	1	1	0	1	0	0	2	0	0	0	0	2	2	1	0	2	1	2	1	0	0	0	1	0	0	2	2	0	0	0	0	1
144	1	1	1	1	0	2	2	1	1	0	0	0	0	0	1	1	2	1	1	1	1	0	0	2	0	2	0	1	2	2	0	0	1	1	0	2	1	1	1	0	1	1	1	2	1	1	0	0	0
145	0	0	0	0	0	1	2	1	1	0	1	0	0	0	0	0	2	2	2	2	0	0	1	1	0	0	0	0	2	1	2	1	2	1	0	2	1	0	0	0	1	0	0	2	1	1	0	0	1
146	1	2	0	0	0	1	1	1	2	0	0	0	0	0	0	0	0	0	1	1	1	0	0	2	0	0	0	0	2	2	1	1	2	0	2	0	2	0	0	2	1	0	1	2	0	2	0	0	0
147	0	2	1	0	0	1	1	1	2	0	0	0	0	0	0	0	1	1	1	2	0	0	0	2	1	2	0	1	1	0	2	0	2	1	1	1	2	0	0	0	2	0	1	2	1	1	0	0	0
148	1	0	1	0	0	1	1	0	2	0	0	1	1	1	1	0	2	2	1	1	1	0	0	2	0	0	0	0	2	2	1	1	2	0	0	2	2	0	0	0	2	0	1	2	1	0	0	1	1
149	1	0	1	0	1	2	1	0	2	0	0	0	2	2	2	0	2	1	2	2	0	0	0	2	2	1	0	0	2	2	1	0	1	2	1	1	0	0	0	1	0	1	1	2	1	1	0	0	1
150	0	1	0	0	0	2	1	1	2	0	0	0	0	0	1	1	1	1	1	1	1	0	0	2	0	1	0	0	2	0	0	0	2	0	0	2	1	0	0	0	2	0	1	1	1	1	0	0	1
151	1	1	0	0	1	1	0	0	2	0	0	1	1	0	0	1	0	0	0	0	0	0	1	1	0	1	0	0	2	2	1	0	0	0	0	2	1	0	0	2	0	1	0	1	0	0	0	0	0
152	1	1	1	0	0	1	0	0	2	0	0	0	0	0	0	0	1	1	1	1	0	0	1	1	1	1	0	0	2	1	0	0	1	1	1	1	1	0	0	0	1	0	0	1	1	0	0	0	0
153	1	2	0	0	0	0	0	0	2	0	0	0	0	0	0	0	1	1	2	2	0	0	0	2	0	0	0	1	1	1	1	0	0	1	0	2	1	0	0	0	1	0	0	0	1	0	0	1	0
154	0	2	0	0	0	0	0	0	1	0	1	2	2	1	1	1	1	1	0	0	1	0	1	1	0	1	0	0	2	2	1	2	2	0	1	1	1	0	0	0	0	1	1	2	0	0	0	0	1
155	1	1	0	0	0	1	1	0	2	0	0	1	1	1	1	0	1	1	1	1	0	0	0	2	1	2	0	0	2	1	2	0	1	0	0	2	1	1	0	0	0	1	1	2	1	0	0	0	0
156	0	1	0	0	0	1	1	0	2	0	0	0	1	1	1	0	1	0	2	2	0	0	1	1	1	1	0	0	1	1	2	1	0	0	0	2	0	1	0	0	0	1	1	2	1	0	0	0	0
157	1	2	0	0	0	1	1	1	2	0	0	0	0	0	0	0	1	1	1	1	1	0	0	2	0	2	0	1	2	2	0	0	1	1	0	2	1	0	0	1	1	0	0	2	0	1	0	0	0
158	1	1	0	0	0	2	0	0	1	0	1	0	0	0	0	0	1	0	1	1	0	0	0	2	0	1	0	0	2	2	1	1	2	0	1	1	2	0	0	2	1	1	1	1	1	0	0	1	0
159	0	1	0	0	0	1	0	0	2	0	0	1	2	2	2	1	0	0	1	1	1	0	0	2	0	1	0	0	2	1	0	1	2	1	0	2	1	0	0	0	1	0	0	2	0	0	0	0	0
160	0	1	0	0	1	1	1	0	2	0	0	0	0	0	0	0	1	0	1	1	0	0	0	2	0	0	0	0	2	2	0	0	0	0	0	2	0	1	0	0	0	1	1	2	1	0	0	0	0
161	1	0	0	0	1	2	2	0	1	1	0	0	1	0	0	0	0	0	1	1	0	0	0	2	0	0	0	0	2	2	1	0	1	0	1	2	2	0	0	0	2	0	0	1	0	0	0	0	0
162	1	1	0	0	0	1	2	0	1	0	0	1	1	1	1	0	0	0	1	1	1	0	1	1	0	1	0	0	2	2	1	1	1	0	0	2	1	1	1	0	1	0	0	1	0	0	0	0	0
163	0	1	0	0	0	0	1	0	1	0	1	1	1	1	1	0	1	0	1	1	0	0	1	1	0	1	0	2	2	1	1	1	1	0	0	2	2	0	0	1	0	0	1	2	0	1	0	0	0
164	0	2	0	0	0	0	0	0	2	0	0	0	1	0	0	0	2	2	1	1	1	0	0	2	0	1	0	1	2	0	1	1	2	0	1	1	1	0	0	0	2	0	1	1	1	0	0	1	0
165	0	2	0	0	0	0	1	0	1	0	1	1	1	1	1	0	0	0	0	0	0	1	0	2	0	2	0	1	2	1	0	1	2	2	2	1	1	0	0	0	1	1	1	1	1	0	0	0	1
166	1	1	1	0	0	2	0	0	2	0	0	1	2	2	2	0	2	2	1	1	1	0	0	2	0	0	0	0	2	1	0	0	0	0	0	2	1	0	0	2	0	0	1	2	0	0	0	0	1
167	0	1	0	0	0	1	0	0	1	0	1	0	0	0	0	0	1	2	2	2	0	0	0	2	0	1	0	1	2	2	0	1	0	0	0	2	1	0	0	1	1	1	0	0	1	1	0	0	1
168	1	1	0	0	1	1	1	0	2	1	0	0	2	1	2	1	2	0	1	2	0	0	0	2	0	1	0	2	2	2	0	0	0	0	0	2	2	0	0	0	2	0	0	0	0	0	0	0	1
169	1	2	0	0	0	0	1	0	1	0	1	0	0	0	1	1	1	0	2	2	0	0	0	2	0	0	0	0	2	2	1	0	0	0	0	2	1	0	0	1	1	0	0	0	0	0	0	0	0
170	1	2	0	0	0	0	1	1	2	0	0	1	1	0	0	1	1	0	1	1	1	0	0	2	0	1	0	0	1	1	1	1	0	0	0	2	1	0	0	1	1	0	0	1	1	0	0	0	0
171	0	0	0	0	2	2	0	0	2	0	0	0	1	0	0	0	1	1	1	1	0	0	0	2	0	1	0	2	2	2	0	1	2	1	0	2	1	0	0	0	1	0	0	2	0	0	0	0	1
172	1	1	0	0	0	0	1	0	2	0	0	1	1	1	1	0	2	1	1	2	0	0	0	2	0	1	0	1	2	1	1	1	2	0	1	1	1	0	0	0	2	0	0	1	0	0	0	0	1
173	1	0	0	0	1	2	2	0	0	0	0	0	0	0	0	0	1	0	1	1	0	0	1	1	1	0	0	1	2	2	0	1	0	0	1	1	2	1	1	0	1	0	0	1	1	1	0	2	0
174	1	0	0	0	1	2	2	0	1	0	0	0	0	0	0	0	0	0	0	0	1	0	0	2	0	0	0	0	1	0	1	1	1	2	0	2	1	0	0	2	0	2	2	2	0	1	0	0	0
175	0	1	1	0	0	1	1	0	1	0	0	1	2	2	2	1	2	1	1	1	1	0	0	2	0	1	0	0	1	1	1	0	0	0	0	2	2	0	0	1	1	1	0	1	0	0	0	0	1
176	1	2	0	0	0	1	2	1	1	0	0	0	0	0	0	0	1	1	0	0	1	1	0	2	0	1	0	0	2	1	0	0	0	0	0	1	1	0	0	1	1	1	2	2	0	0	0	1	0
177	0	2	0	0	0	0	2	1	1	0	0	0	0	0	0	0	1	0	1	1	1	0	1	1	1	1	0	1	1	1	2	0	2	2	1	1	1	1	1	0	1	0	0	2	0	0	0	0	0
178	0	1	0	0	0	2	2	1	1	0	1	0	1	0	0	0	1	0	1	1	1	0	1	1	1	2	0	0	2	1	0	0	0	0	0	2	1	0	0	0	1	1	1	1	1	0	0	0	0
179	1	2	0	0	0	2	1	0	1	0	0	0	0	0	1	1	1	1	1	0	1	0	1	1	1	0	0	0	2	2	0	0	1	1	1	1	2	0	0	0	1	0	1	1	1	0	0	0	0
180	1	0	0	0	1	2	2	0	0	0	1	1	1	0	0	1	1	0	1	1	0	0	0	2	0	1	0	1	2	1	1	0	1	0	0	2	2	0	0	1	1	0	0	2	0	1	0	0	0
181	1	1	1	0	0	2	0	0	2	0	0	1	2	1	1	0	1	1	1	1	1	0	0	2	0	1	0	0	2	1	0	2	1	0	2	0	2	0	0	1	1	0	0	2	0	1	0	2	0
182	1	1	0	0	0	0	1	1	2	0	0	1	0	0	0	0	2	1	2	1	1	0	1	1	1	1	0	0	1	1	2	0	2	1	1	1	1	1	0	1	0	0	2	2	1	1	0	0	0
183	0	1	0	0	1	1	1	0	1	0	1	0	0	0	0	0	2	1	2	2	0	0	0	2	0	1	0	1	1	1	1	0	2	2	1	2	1	0	0	1	1	0	0	1	0	0	0	0	0
184	0	0	0	0	0	2	2	1	1	0	0	1	1	1	1	0	2	1	2	2	1	0	0	2	0	1	0	2	2	1	1	1	1	0	2	1	1	0	0	2	0	0	0	1	0	0	0	0	0
185	1	1	0	0	0	2	1	1	2	0	0	0	0	0	0	0	1	1	0	0	0	0	0	2	0	2	0	0	2	2	0	1	1	2	1	2	1	0	0	1	1	0	1	1	0	1	0	0	1
186	0	1	0	0	0	0	0	0	2	0	0	0	1	0	0	0	0	1	1	1	0	0	1	1	1	0	1	1	2	1	0	0	2	0	0	2	1	1	1	0	1	0	1	1	0	1	0	0	0
187	1	2	1	0	0	1	1	1	2	0	0	1	1	0	0	1	1	0	1	1	0	1	1	1	0	0	0	0	1	1	2	1	0	0	1	1	1	0	0	2	0	2	2	2	1	1	0	0	0
188	1	1	0	0	1	1	1	0	1	0	1	0	1	1	0	0	1	1	1	0	1	0	0	2	0	0	0	0	2	1	1	1	1	1	1	2	1	0	0	0	2	0	0	2	0	2	0	0	1
189	1	1	0	0	1	2	1	0	1	0	1	1	2	1	1	1	2	1	2	2	1	0	0	2	0	1	0	0	2	2	1	1	1	1	0	2	2	0	0	0	2	1	1	2	1	1	0	0	0
190	1	0	0	0	0	1	1	0	1	1	2	0	0	0	0	0	2	2	1	1	1	0	0	2	0	0	0	0	2	1	2	1	2	0	1	1	2	0	0	0	1	0	1	2	1	1	0	0	0
191	1	2	0	0	0	0	1	0	1	1	0	1	2	1	1	0	1	1	1	1	0	0	0	2	0	2	0	1	2	1	1	1	2	0	1	1	1	0	0	0	1	0	0	1	0	1	0	1	0
192	0	2	0	0	0	0	0	0	2	0	0	0	2	0	0	1	2	2	1	1	1	0	0	2	0	0	0	0	2	2	1	0	0	1	2	2	2	0	0	0	1	0	1	1	1	0	0	0	0
193	0	2	0	0	0	0	0	0	2	0	0	2	2	1	1	1	0	0	0	0	0	0	1	1	1	1	0	0	2	1	0	1	2	1	1	1	2	0	0	1	1	0	0	2	0	0	0	1	0
194	0	0	0	0	0	1	2	0	0	0	2	0	0	0	0	0	0	0	0	0	1	0	0	2	0	0	1	0	2	0	0	1	2	0	1	1	2	0	0	0	2	0	0	1	0	1	0	0	0
195	1	2	1	0	0	1	1	0	2	0	0	0	0	0	0	0	1	1	1	1	0	0	0	2	0	1	0	1	2	1	1	1	2	1	0	2	2	0	0	1	1	1	1	1	1	2	0	0	2
196	1	0	0	0	0	1	1	0	1	0	0	1	1	1	1	0	1	0	1	1	1	0	0	2	0	0	0	0	2	2	1	1	2	0	0	2	1	0	0	2	0	0	0	1	1	0	0	0	0
197	1	1	0	0	0	2	2	1	1	0	1	0	0	0	0	0	1	0	1	1	1	0	0	2	0	1	0	0	1	1	1	1	1	0	0	2	1	0	0	0	2	0	2	2	0	0	0	0	0
198	1	2	0	0	0	0	1	0	2	0	0	1	1	0	0	1	2	1	0	0	1	0	0	2	0	2	0	0	2	2	0	0	2	0	0	2	2	1	1	0	1	1	1	1	1	0	0	1	0
199	0	2	0	0	0	0	1	0	1	0	0	1	1	1	1	0	2	2	1	1	1	1	0	2	0	1	0	1	2	1	1	0	2	0	0	2	1	0	0	1	1	0	1	2	1	1	0	0	0
200	1	1	0	0	0	0	1	0	0	1	2	0	0	0	1	1	1	0	0	0	1	0	0	2	1	2	0	0	2	2	0	1	1	1	1	1	1	0	0	1	1	0	0	0	0	0	0	1	0
201	1	2	0	0	0	1	0	0	2	0	0	0	1	0	0	0	1	1	2	2	0	0	0	2	0	0	0	1	2	1	1	0	1	0	1	1	2	0	0	1	1	2	2	2	0	1	0	0	0
202	0	1	0	0	0	1	2	1	1	0	0	0	1	0	0	0	2	1	2	2	1	0	0	2	0	1	0	0	1	1	0	0	1	1	1	2	1	0	1	1	0	1	0	1	0	0	0	0	0
203	0	0	1	0	0	1	1	1	2	0	0	0	1	0	0	0	1	0	2	1	0	0	1	1	1	2	0	0	2	1	0	0	1	1	0	2	1	0	0	0	1	0	0	1	0	0	0	0	1
204	0	1	0	0	0	2	1	0	2	0	0	0	0	0	0	0	2	0	1	1	1	1	0	2	0	2	0	2	1	0	2	0	2	0	0	2	1	0	0	1	1	0	0	1	0	1	0	0	0
205	1	1	0	0	0	2	1	1	2	0	0	0	1	0	0	0	0	0	2	1	1	0	0	2	0	1	0	0	1	1	1	0	2	0	0	2	1	0	0	0	0	0	0	1	0	0	0	0	0
206	0	1	0	0	1	2	0	0	2	0	0	0	1	0	0	0	1	0	1	1	1	0	1	1	0	2	0	0	2	1	0	2	2	0	1	1	0	1	1	1	0	1	0	1	0	1	0	0	0
207	1	0	1	0	0	1	2	0	1	0	0	0	1	1	1	0	1	0	2	1	0	0	0	2	0	1	0	0	2	1	0	0	2	1	2	1	0	1	1	0	0	0	0	2	1	1	0	0	0
208	0	1	0	0	0	2	1	1	2	0	0	0	0	0	0	0	2	2	1	1	0	0	0	2	1	1	0	0	2	0	1	2	1	1	0	2	0	1	1	0	0	0	2	2	0	0	0	0	1
209	1	2	0	0	0	0	1	0	2	0	0	0	0	0	0	0	2	1	0	0	1	0	0	2	0	1	0	0	1	1	0	1	2	0	1	1	0	1	1	1	0	0	0	1	0	0	0	1	0
210	0	0	0	0	0	1	1	1	2	0	0	0	2	1	1	0	0	0	2	1	1	0	0	2	1	0	0	0	2	2	0	0	1	0	0	2	2	0	0	0	2	0	0	0	0	0	0	0	0
211	0	1	0	0	0	1	2	1	2	0	0	0	1	1	1	0	1	1	0	0	2	0	0	2	0	1	0	0	1	1	0	2	2	0	1	1	1	1	1	0	1	0	1	1	1	0	0	0	1
212	1	1	2	0	0	0	1	2	2	0	0	1	1	0	0	0	1	0	1	1	0	0	0	2	0	0	1	0	1	0	1	0	1	1	0	2	1	0	0	2	0	0	0	2	1	0	0	1	0
213	0	0	0	0	0	1	2	1	2	0	0	0	0	0	0	0	2	1	0	0	1	0	0	2	0	0	0	0	2	2	0	0	0	1	0	2	1	0	0	2	0	0	1	1	1	0	0	0	0
214	1	1	0	0	0	2	2	0	0	0	0	0	2	1	1	0	2	1	1	1	1	0	0	2	1	0	0	1	1	1	1	2	1	0	0	2	2	0	0	1	1	0	0	1	0	0	0	0	0
215	0	0	0	0	1	2	2	0	0	0	1	1	1	1	1	0	1	1	1	1	1	0	2	0	1	1	0	1	2	1	1	0	1	0	1	1	2	0	0	0	2	0	0	0	0	1	0	0	0
216	1	0	0	0	0	1	1	0	0	1	1	0	1	1	1	1	1	1	1	1	1	0	0	2	0	1	0	0	2	2	0	0	1	0	0	2	2	0	0	0	2	0	2	2	0	2	0	0	0
217	0	2	0	0	1	1	0	0	1	0	1	0	0	0	0	0	2	0	1	1	1	0	1	1	1	0	0	1	2	1	2	1	1	0	0	2	1	0	0	0	1	0	1	2	1	1	0	0	0
218	0	1	0	0	0	1	1	0	1	0	0	0	1	0	0	0	1	1	0	0	1	0	1	1	0	2	0	2	2	1	1	0	1	1	0	2	2	0	0	0	1	0	0	2	0	0	0	0	1
219	0	1	1	0	0	2	0	0	2	0	0	0	1	1	1	0	0	0	1	1	0	0	0	2	0	2	0	0	2	2	0	1	1	1	2	0	1	0	0	1	1	0	1	1	1	0	0	2	0
220	0	0	0	0	2	2	1	0	2	0	0	0	1	0	0	0	1	0	2	2	0	0	0	2	0	2	0	0	2	1	0	1	0	0	0	2	2	0	0	0	1	1	1	2	1	2	0	0	0
221	1	1	0	0	0	0	1	1	2	0	0	1	1	1	1	0	0	0	0	0	0	0	0	2	0	1	0	0	1	1	2	1	2	0	1	1	1	0	0	0	0	1	1	2	0	0	0	0	1
222	1	2	0	0	0	0	1	0	1	0	1	0	2	0	0	0	1	1	1	1	0	0	0	2	0	0	0	0	2	2	1	0	1	1	0	2	1	0	0	1	1	2	1	2	1	0	0	0	1
223	0	1	0	0	0	2	1	0	1	0	1	1	0	0	0	0	1	1	2	2	0	0	0	2	0	1	1	0	2	1	0	0	1	1	0	2	1	0	0	0	1	0	0	0	1	0	0	0	1
224	0	2	1	0	0	1	2	0	0	0	2	0	1	1	1	0	0	1	2	2	0	0	1	1	1	0	1	1	2	1	0	1	1	1	0	2	2	1	0	0	0	0	1	2	0	1	0	0	0
225	1	2	0	0	0	0	2	1	1	0	0	0	0	0	0	0	2	1	2	2	1	0	1	1	1	0	1	1	2	2	0	1	2	0	1	1	1	0	0	1	1	0	1	2	1	0	0	0	1
226	0	1	0	0	0	1	1	0	1	0	1	2	2	2	2	0	2	1	2	2	1	0	1	1	2	2	0	0	1	1	2	2	1	0	0	2	2	1	1	0	1	0	0	2	0	0	0	0	1
227	0	1	0	0	0	2	1	0	1	0	1	1	2	1	1	0	0	0	1	2	0	1	0	2	0	2	0	1	1	1	1	1	0	0	0	2	2	0	0	0	2	0	0	1	0	0	0	0	0
228	1	1	0	0	1	2	1	0	1	1	1	0	0	0	1	1	1	0	1	1	0	0	1	1	0	0	0	0	2	1	1	1	2	2	1	2	2	0	0	0	2	0	1	1	1	0	0	1	0
229	1	2	1	0	0	1	1	0	1	0	0	0	1	0	0	0	1	0	2	1	0	0	0	2	0	0	0	0	2	2	1	1	1	0	0	2	2	0	0	0	1	0	1	2	1	0	0	0	0
230	1	1	0	0	0	0	1	0	1	0	1	0	0	0	0	0	2	1	1	1	0	0	0	2	1	2	0	0	1	1	1	1	2	0	2	0	2	0	0	1	1	0	1	2	1	1	0	0	0
231	0	1	0	0	0	1	2	0	0	0	1	0	1	0	0	0	1	1	1	2	0	0	1	1	1	0	0	1	1	1	1	0	1	1	0	2	1	0	0	1	1	0	0	1	0	0	0	1	1
232	0	1	0	0	0	1	1	0	2	0	0	1	2	2	2	0	1	0	1	1	0	0	0	2	0	1	0	0	1	1	1	0	1	1	1	2	2	0	0	1	1	0	1	1	0	0	0	0	0
233	1	2	0	0	0	0	1	0	1	0	0	0	1	0	1	1	2	1	2	1	1	0	1	1	0	1	0	0	2	2	1	0	1	1	0	2	1	0	0	0	0	0	1	2	2	0	0	0	0
234	1	2	1	0	0	1	1	0	1	0	1	1	2	1	1	0	1	1	1	1	1	1	0	2	0	0	0	1	1	1	1	1	1	2	0	2	1	0	0	1	1	0	1	2	1	0	0	1	0
235	1	1	1	0	0	1	1	0	1	0	1	0	0	0	1	1	1	0	2	1	1	0	0	2	0	0	0	0	2	1	0	1	2	0	0	2	2	0	0	0	1	0	1	2	1	0	0	0	1
236	1	1	0	0	0	1	0	0	2	0	0	1	1	1	1	0	1	1	1	1	0	0	1	1	1	1	0	0	2	1	1	1	2	1	2	2	1	0	0	0	1	0	2	2	0	0	0	0	0
237	1	1	0	0	0	2	2	0	0	0	0	0	0	0	0	0	1	1	1	1	0	0	0	2	0	1	0	0	2	1	0	0	0	1	0	2	1	0	0	2	0	0	1	1	0	1	0	1	0
238	1	1	0	0	0	1	1	0	2	0	0	0	1	0	0	0	2	2	2	2	0	0	0	2	0	1	0	0	2	1	2	1	1	1	1	2	1	0	0	2	0	1	0	1	0	0	0	0	1
239	0	0	0	0	1	2	2	0	0	0	0	0	0	0	0	0	1	1	1	1	0	0	1	1	0	1	0	0	2	2	0	1	1	0	0	2	2	0	0	0	1	0	0	2	0	0	0	1	0
240	1	1	0	0	1	1	1	0	1	0	0	0	0	0	0	0	1	0	1	1	1	0	0	2	0	1	0	1	1	1	1	0	1	0	0	2	1	0	0	2	0	1	0	0	0	1	0	0	0
241	0	1	0	0	0	0	2	0	1	0	1	0	0	0	0	0	0	0	1	1	1	0	0	2	0	1	0	1	2	2	1	1	2	0	1	1	0	0	0	0	0	1	1	2	0	0	0	0	1
242	1	1	0	0	1	2	0	0	2	0	0	0	1	0	0	0	1	1	2	2	0	0	1	1	0	2	0	0	2	2	0	0	0	0	0	2	1	0	0	1	1	0	0	1	0	0	0	1	0
243	1	2	1	1	0	1	1	0	1	0	1	1	1	1	1	0	1	0	1	1	0	1	0	2	0	2	0	1	2	2	0	1	1	1	1	2	2	0	0	0	2	0	2	2	1	1	0	0	1
244	0	1	0	0	0	2	0	0	2	0	0	0	1	1	1	0	2	0	2	1	1	0	0	2	1	0	0	0	2	1	1	2	1	0	0	2	2	0	0	2	0	1	1	2	0	2	0	0	0
245	1	1	1	1	0	1	2	0	0	0	1	1	1	1	1	0	1	0	1	1	0	0	1	1	0	1	0	1	2	1	2	2	1	0	0	2	2	0	0	0	1	0	1	2	0	2	0	0	0
246	1	1	0	0	0	0	0	0	2	0	0	0	1	1	0	0	2	0	2	2	0	0	0	2	0	1	0	0	2	2	1	0	1	0	0	2	1	0	0	0	1	0	0	1	0	0	0	1	0
247	1	2	0	0	0	0	1	0	2	0	0	0	2	1	1	0	1	1	1	1	0	0	0	2	0	1	0	1	1	1	1	2	2	0	2	0	2	0	0	2	1	0	1	1	1	0	0	0	0
248	1	2	1	0	0	0	1	0	1	0	1	1	2	1	1	0	1	0	2	1	1	0	1	1	0	1	0	1	2	1	2	2	2	0	0	2	0	0	0	1	0	0	0	1	1	1	0	1	1
249	0	2	1	0	0	0	1	0	2	0	0	1	1	1	1	0	0	0	2	1	1	0	1	1	0	2	0	0	1	1	2	1	1	0	0	2	2	0	0	0	1	0	1	2	1	0	0	0	1
250	0	1	0	0	1	1	2	0	0	0	1	0	0	0	0	0	1	0	2	1	0	0	0	2	0	1	0	1	1	1	1	0	2	2	1	2	2	0	0	2	0	1	1	1	0	1	0	0	0
251	1	1	0	0	0	2	2	0	1	0	1	0	0	0	0	0	2	2	1	1	1	0	0	2	0	1	0	1	2	0	1	1	2	1	0	2	2	0	0	0	2	0	0	2	1	0	0	0	1
252	0	0	0	0	2	2	0	0	2	0	0	0	0	0	0	0	1	1	1	1	0	0	1	1	0	1	0	0	1	0	1	0	0	1	1	1	1	0	0	2	0	1	1	2	1	1	0	2	0
253	0	1	0	0	1	2	1	0	2	0	0	0	1	0	0	0	0	1	2	2	0	1	0	2	0	1	0	0	2	2	1	0	0	1	0	2	1	0	0	2	0	0	1	2	1	0	0	1	0
254	1	1	0	0	0	2	2	0	0	0	0	0	1	1	1	0	0	0	0	0	0	0	0	2	0	0	0	0	1	0	1	1	1	0	0	2	2	0	0	2	0	0	2	2	0	0	0	0	0
255	1	1	0	0	1	1	1	0	1	0	0	0	1	0	0	0	2	2	0	0	2	0	0	2	0	1	0	0	2	0	0	1	1	1	0	2	1	0	0	0	1	0	1	2	1	0	0	0	1
256	0	1	0	0	0	1	0	0	1	0	1	0	1	0	0	0	2	2	1	1	1	0	2	0	1	1	0	0	1	1	0	0	1	0	1	1	2	0	0	0	2	1	0	1	2	1	0	0	0
257	0	1	0	0	0	2	1	0	1	0	0	0	0	0	0	0	1	0	2	2	0	0	0	2	0	0	0	0	2	1	0	0	2	2	0	2	1	0	0	0	0	1	1	1	1	0	0	0	0
258	0	0	0	0	0	2	2	0	2	0	0	0	0	0	0	0	2	1	1	1	1	0	1	1	1	0	0	0	2	0	0	0	1	1	1	2	1	1	1	0	0	1	1	2	0	1	0	0	0
259	1	1	0	0	0	2	2	0	0	1	1	1	2	1	1	1	1	0	1	1	1	0	1	1	0	1	0	0	2	1	0	1	0	0	1	1	1	0	0	1	1	0	0	1	0	1	0	2	0
260	1	0	0	0	1	2	0	0	2	0	0	0	0	0	0	0	1	1	1	1	0	0	0	2	0	0	0	1	2	0	1	0	1	1	0	2	1	0	0	1	1	0	0	2	1	1	0	0	2
261	0	1	0	0	1	1	1	0	1	0	0	0	0	0	0	0	1	1	1	1	0	0	0	2	0	1	0	1	2	1	2	0	1	1	1	2	1	0	0	1	1	1	0	0	1	1	0	0	0
262	1	2	1	0	0	1	0	0	2	0	0	0	0	0	0	0	0	0	2	1	1	0	0	2	1	0	0	0	2	2	1	1	2	1	1	2	2	0	0	0	2	1	0	1	0	0	0	0	0
263	0	1	0	0	0	1	0	0	2	0	0	1	1	1	1	0	0	0	0	0	1	0	2	0	1	0	0	0	1	1	0	1	1	1	0	2	2	0	0	2	1	1	1	2	0	0	0	1	0
264	1	1	1	0	1	2	1	1	2	0	0	0	1	1	1	0	2	0	2	1	1	0	1	1	1	0	0	1	1	1	2	1	2	1	1	1	1	1	1	0	1	0	0	2	0	0	0	0	0
265	1	1	0	0	0	2	0	0	2	0	0	0	0	0	0	0	2	1	2	2	0	0	2	0	0	1	0	1	1	1	1	0	0	0	1	1	2	0	0	0	2	0	0	2	0	2	0	0	0
266	0	2	0	0	0	0	1	0	0	1	1	0	1	0	0	0	1	1	1	1	1	0	0	2	0	1	0	1	2	2	1	0	2	0	1	2	2	0	0	0	1	0	0	0	0	0	0	1	0
267	1	1	0	0	0	1	1	0	2	0	0	0	0	0	0	0	1	1	1	1	0	0	0	2	0	1	0	0	2	1	0	0	1	1	1	1	1	0	1	0	0	1	1	1	1	2	0	0	0
268	0	1	0	0	0	0	1	0	1	0	1	1	1	1	1	0	1	1	0	1	1	0	0	2	0	1	0	1	2	1	2	2	1	0	0	2	2	0	0	1	1	0	2	2	1	0	0	0	1
269	1	2	0	0	0	1	1	0	2	0	0	1	1	1	1	0	1	0	1	1	0	0	0	2	0	2	0	0	2	1	1	1	1	0	1	1	0	0	0	2	0	0	0	2	0	1	0	0	0
270	0	0	0	0	1	2	1	0	0	0	1	1	0	0	0	0	1	0	2	2	0	0	1	1	0	1	0	0	2	2	2	0	1	0	2	1	1	0	0	2	0	1	1	1	1	2	0	0	0
271	1	0	0	0	0	1	0	0	2	0	0	1	1	1	1	0	2	2	1	1	1	0	0	2	0	1	0	0	2	0	1	0	1	0	1	1	2	0	0	1	1	0	2	2	0	1	0	0	1
272	1	0	0	0	0	1	2	1	1	0	0	0	1	0	0	0	2	0	1	2	0	0	0	2	0	0	0	0	2	1	0	0	0	0	0	2	2	0	0	0	1	1	2	2	1	1	0	0	1
273	0	1	0	0	1	1	2	1	1	0	0	1	1	1	1	0	2	0	2	1	1	0	1	1	1	2	0	2	1	1	1	0	2	1	1	1	1	0	0	1	1	0	0	0	0	0	0	0	0
274	0	0	0	0	0	2	1	0	0	0	0	1	1	1	2	0	0	0	2	1	1	0	1	1	0	0	0	0	2	1	0	0	1	1	1	1	1	0	0	1	1	0	0	2	0	1	0	0	1
275	1	2	0	0	0	0	1	0	2	0	0	0	0	0	1	1	2	2	1	1	1	0	0	2	0	1	1	0	2	1	0	1	0	0	0	2	2	0	0	2	1	1	1	1	1	1	0	0	1
276	0	0	1	0	0	1	1	0	2	0	0	0	0	0	0	0	1	1	1	1	0	0	1	1	1	0	0	0	1	1	1	1	2	0	2	2	2	0	0	0	2	0	0	1	0	1	0	0	1
277	1	1	0	0	0	1	1	0	1	0	0	1	0	0	0	0	1	1	1	2	0	0	1	1	1	1	0	1	1	1	2	0	0	1	0	2	2	0	0	0	2	1	1	1	1	0	0	0	0
278	1	1	0	0	0	2	1	0	1	0	0	1	1	0	0	1	1	1	2	2	0	1	0	2	1	0	0	1	2	0	1	0	0	0	1	1	2	0	0	0	2	0	0	2	0	0	0	0	0
279	1	1	0	0	1	1	1	1	2	0	0	0	1	0	0	0	2	1	0	0	1	0	0	2	0	1	0	2	2	2	0	2	2	0	1	2	0	0	0	1	1	0	2	2	0	2	0	0	0
280	1	1	0	0	0	2	1	0	0	0	1	1	1	1	1	0	1	1	0	0	0	0	0	2	0	2	0	0	2	2	1	0	2	1	1	2	2	0	0	0	2	0	0	0	1	0	0	0	0
281	0	1	0	0	0	1	1	1	2	0	0	1	1	1	1	0	2	2	1	1	0	0	0	2	1	2	1	0	1	0	1	1	1	0	0	2	1	1	1	0	0	0	1	1	1	0	0	0	0
282	0	1	1	0	0	1	1	0	2	0	0	1	1	1	1	0	1	1	0	1	0	0	1	1	2	2	1	0	2	1	0	0	1	0	1	2	1	0	0	0	2	0	1	2	1	0	0	0	0
283	1	1	1	0	0	1	0	0	2	0	0	1	1	1	1	0	1	0	1	1	0	0	1	1	1	1	0	0	2	1	0	0	0	0	1	1	0	0	0	1	1	0	0	1	0	0	0	0	0
284	1	0	0	0	0	1	2	0	1	0	1	1	1	1	1	0	1	0	1	1	0	0	0	2	0	2	0	0	2	2	0	0	1	1	1	1	2	0	0	0	2	0	0	2	1	1	0	0	0
285	0	1	0	0	1	1	0	0	2	0	0	1	1	1	1	0	1	1	0	0	1	0	0	2	0	2	0	1	2	1	2	0	1	1	1	1	2	0	0	1	1	0	0	1	0	0	0	0	0
286	0	2	1	0	0	1	1	1	2	0	0	0	0	0	0	0	2	1	2	1	1	0	0	2	0	0	0	0	1	1	2	2	1	0	2	0	1	0	0	0	1	1	1	1	1	0	0	0	1
287	1	2	0	0	0	1	2	0	1	0	0	0	0	0	0	0	2	0	1	1	1	0	0	2	1	0	0	0	1	1	2	1	0	0	1	1	1	0	1	1	0	0	1	2	0	2	0	1	0
288	0	1	1	1	1	2	2	0	1	0	0	0	0	0	0	0	2	1	2	2	0	0	1	1	0	1	0	0	2	2	1	1	1	1	2	1	2	0	0	0	2	0	0	1	0	0	0	0	0
289	1	0	1	0	0	1	1	0	1	0	1	0	1	0	0	0	1	1	1	1	0	1	0	2	0	1	0	1	2	0	1	2	2	0	1	1	2	0	0	0	2	0	1	2	0	1	0	0	0
290	0	2	0	0	0	0	2	0	0	0	2	1	1	1	1	0	1	1	0	0	1	1	0	2	1	1	0	2	2	2	0	0	1	0	1	1	2	0	0	1	1	1	0	1	0	0	0	0	1
291	0	2	0	0	0	0	1	0	1	0	1	0	1	1	1	0	0	0	1	1	1	1	0	2	0	1	0	2	1	1	2	0	1	1	2	0	2	0	0	0	1	0	1	2	0	2	0	1	0
292	0	0	0	0	0	1	2	0	0	0	1	0	2	0	0	0	0	0	2	2	0	0	0	2	0	1	0	1	1	0	1	1	2	0	2	0	2	0	0	2	0	1	1	1	1	1	0	0	0
293	1	1	0	0	0	2	1	0	2	1	0	1	2	2	2	0	0	0	0	0	0	0	0	2	0	0	0	0	1	1	0	0	2	1	2	2	0	0	0	1	1	0	0	0	0	0	0	0	1
294	1	2	1	0	0	1	1	0	2	1	0	0	1	0	0	0	0	0	0	1	1	1	0	2	0	2	0	0	2	1	0	0	2	0	0	2	2	0	0	1	0	0	0	0	0	0	0	0	2
295	1	1	0	0	0	1	1	1	2	0	0	0	1	1	1	0	2	2	1	1	1	0	0	2	0	1	1	1	2	1	0	0	1	0	1	1	2	0	0	0	1	0	0	2	0	0	0	0	0
296	0	2	1	0	0	1	0	0	1	0	1	0	1	0	0	0	0	0	0	0	0	0	0	2	0	0	0	0	1	1	1	1	0	0	1	1	1	1	1	0	1	0	0	0	2	1	0	0	0
297	0	1	0	0	0	0	1	0	1	0	1	1	2	1	1	0	0	0	1	1	1	0	2	0	1	1	1	0	2	2	0	0	0	0	0	2	2	0	0	2	0	0	0	2	0	1	0	0	0
298	1	2	0	0	0	0	1	0	1	0	1	0	1	0	0	0	1	1	0	0	0	0	0	2	0	2	0	0	2	1	1	1	1	2	1	1	1	0	0	2	0	0	0	2	0	0	0	1	1
299	0	1	0	0	0	0	1	0	2	0	0	1	1	0	0	1	1	1	1	1	0	0	0	2	2	1	0	0	2	2	0	0	0	0	0	1	1	1	1	0	0	0	0	1	0	1	0	2	0
300	0	1	0	0	0	1	1	0	1	0	0	1	2	2	2	0	0	0	2	2	0	0	0	2	1	2	0	0	2	2	0	1	2	0	1	1	1	0	0	1	1	0	1	2	1	0	0	0	0
301	1	1	1	0	0	2	2	0	1	1	0	0	0	0	0	0	0	0	2	2	0	1	0	2	0	1	0	1	2	1	2	0	2	0	0	2	0	0	0	1	0	0	0	0	0	0	0	0	0
302	0	2	1	0	0	1	1	0	1	0	0	1	2	2	2	0	1	1	1	1	0	0	0	2	1	0	1	0	2	2	0	1	1	0	0	2	2	0	0	0	1	0	0	2	0	2	0	0	0
303	0	1	0	0	0	1	0	0	2	0	0	0	0	0	0	0	1	1	2	2	0	0	0	2	0	1	0	0	2	0	0	0	1	1	0	2	1	1	1	0	0	0	0	1	0	0	0	1	0
304	0	1	0	0	0	1	1	1	1	1	0	2	2	2	2	0	1	1	2	2	0	0	0	2	0	0	0	0	2	0	0	0	0	0	0	2	1	0	0	0	0	0	0	2	0	1	0	0	0
305	1	2	0	0	0	1	1	0	1	0	0	0	0	0	0	0	2	0	2	2	0	0	0	2	1	1	0	0	1	0	1	2	2	0	0	2	1	0	0	0	0	0	0	1	0	0	0	0	0
306	0	1	0	0	1	2	1	0	1	1	1	2	2	2	2	0	1	1	1	2	0	0	0	2	0	1	0	1	2	1	1	1	2	0	1	1	1	0	0	0	2	1	1	1	1	1	0	1	0
307	1	1	0	0	0	1	1	0	2	0	0	1	1	1	1	0	1	1	0	0	1	0	0	2	0	1	0	0	2	1	1	2	1	0	0	2	1	1	1	0	1	0	0	2	0	0	0	0	0
308	1	0	1	0	1	2	1	0	2	0	0	0	1	1	1	1	1	0	2	1	1	0	1	1	1	0	0	1	2	0	1	0	1	1	2	1	2	0	0	0	1	1	1	2	1	2	0	1	0
309	1	1	0	0	0	1	1	0	1	0	1	0	0	0	0	0	2	2	2	2	0	1	0	2	1	0	0	0	1	0	1	2	2	0	1	1	1	0	0	0	1	0	0	1	0	0	0	0	0
310	1	0	0	0	0	1	1	0	1	0	1	0	1	1	1	0	1	1	0	0	1	0	0	2	1	0	0	0	2	2	1	1	2	0	1	1	1	0	0	1	1	0	0	2	0	0	0	0	1
311	0	1	0	0	1	1	0	0	1	0	1	1	1	1	1	0	1	1	1	1	1	0	0	2	1	1	0	0	1	1	0	1	1	0	0	2	1	0	0	0	1	1	0	0	2	0	0	0	0
312	1	1	0	0	0	1	0	0	2	0	0	1	2	2	2	0	0	0	2	2	0	0	0	2	0	2	0	0	2	2	0	1	1	0	0	2	1	0	0	1	1	0	2	2	0	0	0	1	0
313	1	1	0	0	0	1	0	0	2	0	0	0	0	0	0	0	1	1	0	0	1	0	0	2	1	0	0	0	2	0	1	0	2	0	0	2	2	0	0	1	1	1	2	2	0	0	0	0	1
314	1	2	0	0	0	2	0	0	2	0	0	0	1	1	1	1	0	0	0	0	0	0	1	1	2	2	0	1	2	1	1	0	2	2	0	2	1	0	0	0	1	0	0	1	0	0	0	0	0
315	0	1	1	0	0	2	1	0	1	0	1	0	0	0	0	0	0	0	2	2	0	0	0	2	0	0	0	0	2	2	0	1	2	1	0	2	1	0	0	0	0	0	1	2	1	0	0	0	0
316	0	2	0	0	0	0	0	0	2	0	0	0	0	0	0	0	1	1	1	1	0	0	1	1	1	1	0	0	2	2	0	1	1	0	1	1	2	0	0	0	2	1	1	2	1	1	0	0	0
317	1	2	1	1	0	1	2	1	1	0	1	2	2	1	1	1	0	0	2	1	1	0	0	2	0	0	0	1	2	2	0	1	1	0	0	1	1	0	0	0	1	0	0	2	0	0	0	0	1
318	0	1	0	0	0	0	1	1	2	0	0	0	0	0	0	0	0	0	2	1	1	0	0	2	0	2	0	1	2	1	2	0	2	0	2	1	2	0	0	1	1	0	0	2	0	0	0	0	1
319	1	2	0	0	0	0	2	1	1	0	1	0	1	0	0	0	2	0	2	2	0	0	0	2	0	0	0	0	2	1	0	0	2	0	1	1	1	0	1	0	1	0	0	2	0	1	0	1	1
320	0	1	0	0	0	2	1	0	1	0	1	0	1	1	1	0	0	0	1	1	0	0	0	2	0	0	0	0	2	2	0	0	2	0	0	2	0	0	0	2	0	1	1	2	0	0	0	0	0
321	1	1	0	0	0	1	1	0	2	1	0	0	0	0	0	0	1	0	1	1	0	0	1	1	1	1	0	0	2	0	0	2	1	0	1	1	2	0	0	0	1	0	0	1	0	1	0	0	0
322	0	2	0	0	0	1	1	0	2	1	0	0	1	0	0	0	1	1	2	2	0	0	0	2	0	2	1	1	2	0	1	0	2	1	1	1	1	1	1	0	1	1	0	1	0	0	0	1	0
323	0	1	0	0	0	1	1	0	1	0	1	0	1	0	0	0	1	0	2	2	0	0	0	2	0	2	1	0	2	1	0	1	2	0	0	2	2	0	0	1	1	0	0	0	1	0	0	0	0
324	0	1	0	0	0	1	1	0	1	0	1	0	0	0	0	0	1	1	2	2	0	0	0	2	0	2	0	0	2	1	0	1	1	2	0	2	1	0	1	0	0	0	2	2	0	0	0	0	0
325	1	1	0	0	1	2	0	0	2	0	0	0	1	1	1	0	1	1	1	1	0	0	0	2	0	1	1	0	2	1	1	0	2	1	1	1	0	0	0	1	0	0	0	2	0	1	0	0	0
326	1	1	0	0	0	1	0	0	2	0	0	1	0	0	0	0	1	0	1	1	1	0	1	1	1	2	0	0	2	2	0	2	2	0	1	1	2	0	0	0	1	1	1	1	1	0	0	0	0
327	1	1	0	0	0	1	2	0	1	1	0	0	0	0	0	0	1	1	2	2	0	0	0	2	1	2	0	0	1	1	0	2	2	0	2	0	2	0	0	1	1	0	1	2	1	0	0	0	0
328	1	1	0	0	0	2	0	0	2	0	0	0	0	0	0	0	1	0	1	1	1	0	0	2	0	2	0	0	2	1	0	0	2	2	1	1	1	1	1	0	1	1	1	1	0	0	0	0	0
329	0	1	0	0	0	2	2	1	1	0	1	0	0	0	0	0	1	0	2	1	1	0	0	2	0	2	0	0	2	1	0	0	2	0	0	2	2	0	0	0	1	0	1	1	0	0	0	1	1
330	1	0	0	0	1	1	2	0	0	0	2	1	2	2	2	0	1	0	2	1	0	1	0	2	0	0	0	0	2	2	1	0	0	0	0	2	2	0	0	0	2	0	1	2	0	1	0	0	1
331	0	0	0	0	0	1	1	0	1	0	0	1	1	1	1	0	1	1	1	1	0	0	0	2	0	1	0	0	2	1	1	1	1	0	1	1	1	1	1	0	1	0	0	2	0	0	0	1	0
332	0	1	0	0	0	1	2	0	1	0	1	1	2	2	2	0	0	0	1	1	0	0	0	2	0	1	0	0	2	2	0	0	1	1	0	2	1	0	0	0	1	0	1	2	1	0	0	0	0
333	1	1	0	0	0	1	0	0	2	0	0	0	2	1	1	0	0	0	1	1	1	0	0	2	0	2	0	1	2	1	1	0	2	2	1	2	1	0	0	0	1	0	0	0	0	0	0	1	0
334	1	1	0	0	0	0	0	0	2	0	0	0	1	1	1	0	2	1	1	1	0	0	0	2	0	0	1	0	2	1	1	1	2	0	1	1	0	0	0	1	1	0	0	2	1	1	0	0	0
335	1	1	0	0	0	1	2	0	0	0	2	0	0	0	0	0	1	1	1	0	0	0	1	1	1	1	0	1	2	2	1	2	2	0	1	1	1	0	0	0	2	1	1	1	1	1	0	0	0
336	1	1	0	0	1	1	1	0	1	0	1	0	0	0	0	0	0	0	2	1	1	0	0	2	0	1	0	0	2	1	1	0	2	1	0	2	2	0	0	1	1	0	0	2	0	0	0	0	0
337	1	1	0	0	0	1	2	1	2	0	0	0	0	0	0	0	2	1	0	0	1	0	0	2	0	1	0	0	2	2	1	1	1	0	2	1	2	0	0	0	1	0	0	1	0	0	0	0	1
338	0	0	0	0	0	2	1	0	1	0	0	1	1	1	1	0	1	1	1	1	1	1	0	2	0	0	0	1	0	0	2	0	2	0	1	2	1	0	0	0	2	0	1	2	1	0	0	0	2
339	0	1	0	0	0	2	1	0	1	0	0	0	1	0	0	0	2	2	1	1	0	0	1	1	0	2	0	0	1	1	1	2	2	0	2	0	2	0	0	1	1	0	0	2	0	0	0	0	1
340	0	2	0	0	0	1	1	0	2	0	0	0	0	0	0	0	0	0	2	2	0	0	0	2	0	0	1	1	1	0	1	0	2	1	1	1	0	0	0	2	0	0	0	2	0	0	0	0	0
341	1	1	1	0	0	2	1	0	1	0	1	0	0	0	0	0	2	2	1	1	1	0	0	2	0	0	0	1	2	1	1	0	2	0	1	1	1	1	0	0	0	0	0	0	0	0	0	0	1
342	0	2	0	0	0	0	1	0	2	0	0	0	0	0	0	0	1	1	2	2	0	0	0	2	0	1	0	0	2	1	0	1	1	0	0	2	2	0	0	1	1	1	1	2	0	0	1	0	0
343	0	1	1	0	0	2	0	0	2	0	0	0	0	0	0	0	0	0	0	0	1	1	1	1	0	1	0	0	2	1	1	1	2	1	0	2	1	0	0	0	0	0	0	1	0	1	0	1	0
344	1	2	0	0	0	1	1	0	0	0	1	0	1	1	1	0	1	1	0	0	1	0	0	2	0	0	0	0	2	2	0	0	2	0	2	1	0	0	0	2	0	1	0	0	0	0	0	0	1
345	1	2	0	0	0	0	2	0	1	0	1	1	1	1	1	0	2	0	2	2	0	0	0	2	0	1	0	0	2	2	1	0	0	0	0	2	2	0	0	0	2	1	1	2	1	1	0	0	0
346	1	0	0	0	0	2	0	0	2	0	0	0	0	0	0	0	1	1	2	2	0	0	0	2	1	0	0	0	2	2	0	2	1	0	0	2	1	0	0	1	1	0	1	2	1	0	0	1	0
347	0	2	0	0	0	0	0	0	2	0	0	1	1	1	1	0	1	0	2	2	0	0	0	2	0	0	0	0	2	2	1	2	2	0	2	0	0	0	0	0	0	0	0	2	0	0	0	0	2
348	0	1	0	0	0	1	0	0	2	0	0	1	1	1	1	0	2	2	1	1	0	0	1	1	0	1	0	0	2	1	0	2	2	0	1	1	1	0	0	0	1	1	1	2	0	0	0	0	1
349	0	1	1	0	0	2	1	1	2	0	1	0	0	0	0	0	0	0	0	0	0	0	0	2	0	1	0	0	2	1	2	0	1	1	0	2	1	0	0	1	0	0	0	1	1	0	0	0	1
350	1	1	1	0	1	2	1	0	2	0	0	0	0	0	0	0	0	0	2	2	0	0	1	1	1	0	0	1	2	0	1	1	2	0	1	1	1	0	0	0	1	0	2	2	1	0	0	0	1
351	0	2	0	0	0	0	0	0	2	0	0	0	2	0	0	1	2	2	1	1	1	0	2	0	0	1	0	1	2	1	1	2	2	0	1	1	1	0	0	2	0	1	1	2	1	1	1	0	0
352	1	2	0	0	0	2	1	0	2	0	0	1	1	1	1	0	1	1	2	2	0	0	0	2	0	2	0	0	2	2	0	0	1	1	1	2	2	0	0	0	1	0	1	2	1	0	0	0	0
353	1	1	0	0	0	1	1	1	2	0	0	0	2	1	1	0	2	1	2	2	0	0	1	1	1	0	0	0	1	1	1	1	2	0	1	1	1	1	1	0	1	1	1	1	0	0	0	0	0
354	1	2	0	0	0	2	1	0	0	0	1	0	0	0	0	0	2	1	1	1	1	0	0	2	0	2	0	0	2	2	0	0	2	0	0	2	2	0	0	0	2	1	1	1	1	0	0	0	0
355	1	2	0	0	0	0	1	0	2	1	0	0	1	0	0	0	0	0	2	2	0	0	1	1	0	2	0	0	2	2	0	0	1	0	1	1	0	1	1	1	0	0	1	1	1	0	1	0	0
356	0	1	0	0	1	1	1	0	1	0	1	1	1	1	1	0	1	1	1	0	0	0	0	2	0	1	0	0	2	1	0	1	1	0	0	2	1	0	0	0	0	0	0	2	1	1	0	0	1
357	1	1	1	0	0	2	0	0	1	0	0	0	1	0	0	0	0	0	2	2	1	0	1	1	1	1	0	0	2	2	0	0	1	1	1	2	2	0	0	1	1	0	0	1	0	0	0	0	1
358	1	2	0	0	0	1	1	0	1	0	0	1	2	2	2	1	0	0	0	0	1	0	0	2	0	0	1	1	2	1	0	1	1	1	1	1	0	0	0	1	0	1	1	2	1	1	0	0	0
359	1	1	0	0	0	0	2	1	1	0	1	0	0	0	0	0	1	1	0	0	1	1	0	2	0	1	0	0	2	2	1	0	1	1	1	1	0	0	0	0	1	0	1	2	1	0	0	0	0
360	0	2	0	0	0	1	2	1	1	0	1	0	1	0	0	0	0	0	2	1	1	0	0	2	0	1	0	0	2	1	1	0	1	1	0	2	2	0	0	1	1	0	0	1	0	1	0	0	0
361	0	1	1	0	1	2	1	0	1	0	1	0	0	0	0	0	2	2	1	1	1	0	0	2	0	1	1	1	2	1	0	0	0	0	0	2	1	0	0	1	1	1	1	2	1	1	0	0	1
362	1	1	0	0	0	1	0	0	2	0	0	0	1	1	2	1	2	1	2	2	0	0	0	2	0	1	0	2	2	1	2	1	2	0	0	2	1	0	0	1	1	0	1	2	0	0	0	0	1
363	0	1	0	0	1	2	2	1	1	0	1	2	2	2	2	0	1	1	1	1	0	0	0	2	0	2	0	0	2	1	1	1	1	2	1	2	1	1	1	0	1	0	1	1	1	0	0	0	0
364	0	1	0	0	0	2	1	0	1	1	2	0	1	1	1	0	2	1	1	1	0	0	1	1	1	2	0	1	2	1	0	1	2	0	1	1	0	0	0	1	0	0	1	2	1	0	0	0	1
365	1	2	0	0	0	0	2	1	1	0	0	1	1	1	1	0	1	0	2	1	1	0	0	2	0	0	0	0	2	1	1	0	2	0	0	2	2	0	0	0	1	0	1	2	1	1	0	0	0
366	0	1	0	0	0	1	0	0	2	0	0	2	2	2	2	0	2	1	2	2	0	0	1	1	1	1	0	0	2	2	0	0	0	1	2	2	1	0	0	2	0	1	0	0	1	1	0	0	0
367	0	1	0	0	1	1	1	0	1	0	0	0	0	0	0	0	1	0	2	2	0	0	0	2	1	1	0	1	2	1	2	2	2	0	1	1	1	0	0	1	0	0	0	1	1	1	0	0	1
368	0	1	0	0	1	2	2	0	1	0	1	0	1	0	0	0	1	1	1	2	0	0	0	2	1	2	0	0	2	2	1	0	1	1	0	2	2	0	0	2	0	1	1	2	1	1	0	0	0
369	0	1	0	0	0	1	0	0	2	0	0	0	0	0	0	0	1	1	1	1	0	0	0	2	0	1	0	0	2	1	0	0	0	1	0	2	1	0	0	1	1	1	1	2	1	0	0	0	0
370	0	1	1	0	0	1	1	0	0	1	2	1	2	2	2	0	2	1	1	1	0	0	1	1	2	2	0	1	2	1	2	1	1	1	0	2	1	0	0	0	2	1	1	2	1	2	0	0	0
371	0	0	0	0	0	1	1	0	1	0	1	0	0	0	0	0	1	1	1	1	1	0	1	1	1	0	1	0	2	1	0	0	2	1	1	1	2	0	0	0	2	0	0	2	0	0	0	0	0
372	1	2	1	0	0	1	0	0	2	0	1	0	1	0	0	0	2	0	1	2	0	0	0	2	0	1	0	1	1	1	2	0	0	0	0	2	1	0	0	0	1	0	0	2	0	0	0	1	0
373	1	1	0	0	1	2	1	1	2	0	0	0	0	0	1	1	1	1	2	2	0	0	1	1	0	0	0	0	2	2	0	1	1	2	1	1	1	0	0	1	0	1	0	1	1	1	0	0	1
374	0	1	0	0	0	0	1	0	1	0	0	1	1	1	1	0	1	0	1	1	0	0	1	1	1	0	0	0	2	2	1	0	0	0	0	2	1	0	0	0	2	0	0	1	0	0	0	1	0
375	1	2	0	0	0	0	2	0	0	0	0	2	2	1	1	1	1	1	2	2	0	0	1	1	0	1	0	0	1	1	1	1	1	1	0	2	1	0	0	2	0	0	0	1	1	0	0	0	0
376	1	2	0	0	0	1	0	0	2	0	1	0	1	1	1	0	1	0	0	0	1	0	1	1	1	1	0	2	0	0	2	0	1	0	1	2	2	0	0	0	1	0	0	2	0	2	0	0	0
377	1	1	0	0	0	1	1	1	2	0	0	0	1	0	0	0	0	0	1	1	1	0	0	2	1	1	0	0	2	2	0	0	0	0	0	2	2	0	0	0	2	1	1	1	1	2	0	0	0
378	1	1	0	0	0	2	2	0	1	0	0	0	1	0	0	0	1	0	1	1	0	0	0	2	0	1	0	0	2	2	1	2	2	0	1	2	1	0	0	1	1	0	0	2	1	0	0	0	1
379	0	2	0	0	0	0	1	0	1	0	0	0	0	0	0	0	2	2	1	1	1	0	0	2	0	1	0	1	1	0	2	2	2	0	2	0	2	0	0	0	1	0	0	1	0	0	0	1	0
380	0	2	0	0	0	1	0	0	2	0	0	1	1	1	1	0	1	0	0	0	1	0	0	2	0	1	0	0	2	1	1	0	1	2	2	2	0	0	0	1	1	0	0	1	0	0	0	0	1
381	1	1	0	0	0	2	2	1	1	0	0	0	0	0	0	0	1	1	2	2	0	0	1	1	0	1	0	2	2	2	0	0	0	0	0	1	2	0	0	0	2	1	1	2	2	2	0	0	1
382	1	1	0	0	0	2	1	0	1	1	1	0	0	0	0	0	0	0	1	1	0	1	1	1	1	1	0	1	2	1	2	0	2	0	1	2	2	0	0	1	1	0	0	2	0	0	0	0	0
383	0	1	0	0	0	1	1	0	1	0	0	0	0	0	1	1	2	1	1	1	1	0	0	2	1	0	0	0	2	1	0	0	2	0	0	2	1	0	0	2	0	1	1	2	2	2	0	0	0
384	1	1	0	0	0	1	2	1	1	0	0	0	1	0	0	0	1	1	1	1	1	0	1	1	1	1	0	0	1	1	1	0	1	0	1	1	1	0	0	0	1	0	0	1	0	1	0	0	1
385	0	1	0	0	1	1	1	0	1	0	0	0	0	0	0	0	0	0	1	1	0	0	1	1	0	2	0	0	2	1	1	0	2	1	2	2	1	0	0	1	0	0	0	1	0	0	0	0	0
386	1	1	0	0	0	1	1	1	2	0	1	0	1	0	0	0	2	1	2	2	0	0	0	2	0	1	0	0	2	1	1	0	2	1	1	1	1	0	0	0	1	2	2	2	1	1	0	0	0
387	1	1	0	0	1	1	1	0	0	0	1	1	1	0	0	1	0	0	0	0	0	0	0	2	0	1	0	1	2	2	1	1	1	1	1	2	1	0	0	0	0	1	1	1	1	1	0	0	0
388	0	1	0	0	1	2	0	0	2	0	0	2	2	1	1	1	1	0	0	0	1	0	0	2	0	1	0	1	2	2	1	0	0	0	2	2	1	0	0	2	0	0	0	1	0	1	0	0	0
389	0	2	0	0	0	0	1	0	1	0	1	0	1	1	1	0	1	1	1	0	1	0	0	2	0	1	0	1	1	1	1	0	1	1	1	2	2	0	0	0	2	0	2	2	0	0	0	1	0
390	0	0	0	0	0	0	1	1	2	0	0	0	0	0	0	0	2	2	1	1	0	0	0	2	0	0	0	1	2	1	0	0	1	1	1	2	2	0	0	1	1	0	0	1	0	0	0	0	0
391	1	1	0	0	0	1	1	1	2	0	0	0	1	0	0	0	0	0	0	0	0	1	0	2	0	1	0	0	2	1	0	1	1	2	1	2	0	0	0	1	1	0	0	1	1	1	0	0	0
392	1	1	0	0	0	0	2	1	1	0	1	1	1	1	1	0	1	1	2	2	0	0	0	2	0	0	0	0	1	0	1	0	1	0	1	1	2	0	0	0	2	1	1	2	1	0	0	0	2
393	0	2	0	0	0	0	2	0	0	0	0	0	1	1	1	1	2	1	2	2	0	0	0	2	0	0	0	2	1	0	2	0	0	0	0	2	1	0	0	1	1	0	0	2	0	2	0	0	0
394	1	0	1	0	0	1	1	0	1	0	0	1	1	1	1	0	2	1	2	2	0	0	0	2	0	1	0	1	2	2	1	0	1	1	1	2	2	0	0	0	1	1	1	2	1	0	0	0	0
395	1	1	0	0	0	1	1	1	2	0	0	1	1	1	1	0	1	0	1	1	1	0	0	2	0	1	0	0	2	2	1	2	1	0	1	0	1	0	0	2	0	1	1	2	1	0	0	0	1
396	1	2	0	0	0	2	1	1	2	0	0	1	1	0	0	1	1	1	1	1	1	0	1	1	0	2	0	1	2	1	1	0	1	0	1	2	2	0	0	1	1	1	1	1	1	1	0	0	0
397	1	0	0	0	1	2	0	0	2	0	0	1	1	1	1	0	1	1	0	0	1	1	0	2	0	0	0	0	2	2	1	0	0	1	0	2	1	0	0	1	1	1	1	2	2	2	0	0	0
398	1	0	0	0	1	2	1	0	1	0	1	0	0	0	0	0	2	1	2	2	0	0	2	0	0	0	0	0	2	1	0	0	1	0	1	2	2	0	0	0	2	0	0	1	0	0	0	1	0
399	0	0	0	0	0	2	0	0	2	0	0	1	1	1	1	0	1	1	0	0	1	0	0	2	0	1	0	0	2	2	0	1	2	0	1	1	1	0	0	0	1	1	1	1	1	2	0	0	0
400	0	1	0	0	0	2	1	2	2	0	0	0	1	1	1	0	1	0	2	2	0	0	1	1	1	2	0	1	1	1	1	2	2	0	1	1	1	0	1	0	0	1	1	2	0	2	0	0	0
401	0	2	0	0	0	0	1	0	1	0	0	1	1	1	1	0	0	0	1	1	1	0	0	2	0	0	0	1	1	1	1	0	1	0	1	1	2	1	0	0	0	0	0	1	1	0	0	0	0
402	1	2	0	0	0	0	1	1	2	0	0	0	0	0	0	0	1	0	2	2	0	0	0	2	0	2	0	0	2	0	1	1	2	1	0	2	0	1	1	1	0	0	0	0	0	0	0	1	0
403	1	1	1	1	0	1	1	0	1	0	1	1	1	1	1	0	1	0	1	1	0	0	1	1	1	1	0	0	2	2	0	0	2	0	0	2	2	0	0	1	1	1	1	2	1	1	0	1	0
404	0	1	0	0	0	1	2	0	0	0	0	0	0	0	0	0	1	0	2	1	1	0	0	2	1	2	0	1	2	1	0	1	1	1	0	2	2	0	0	0	2	0	1	1	0	0	0	0	0
405	1	1	0	0	0	1	1	0	1	0	1	0	0	0	0	0	2	2	2	2	0	0	0	2	2	1	0	0	1	1	0	0	2	2	0	2	2	0	0	0	2	0	0	0	0	0	0	0	1
406	0	0	0	0	1	2	1	0	0	1	2	0	0	0	0	0	1	0	1	1	0	0	0	2	0	1	0	0	2	2	0	0	2	1	2	2	2	0	0	0	1	0	0	2	0	2	0	0	0
407	1	1	0	0	0	2	1	0	1	1	1	0	0	0	0	0	1	0	2	1	1	0	0	2	0	1	0	1	1	0	1	2	2	0	1	1	1	0	0	1	1	0	1	2	1	0	0	0	1
408	1	1	0	0	0	2	0	0	2	0	0	1	1	1	1	0	2	0	1	1	0	0	0	2	0	1	1	1	2	1	0	2	2	0	0	2	1	0	0	2	0	0	0	2	0	1	0	0	0
409	1	0	0	0	0	1	1	1	2	0	0	0	2	1	1	0	2	2	1	1	1	1	0	2	0	1	0	1	2	1	1	1	2	0	0	2	1	0	0	0	2	0	1	2	0	1	0	0	0
410	0	2	1	0	0	1	0	0	2	0	0	0	0	0	0	0	0	0	2	2	0	0	0	2	0	1	0	0	2	1	0	0	0	0	0	2	0	0	0	1	0	0	1	2	1	1	0	0	0
411	0	1	0	0	0	1	1	0	2	0	0	0	0	0	0	0	1	1	2	2	0	0	0	2	0	1	0	0	2	2	2	1	0	0	0	2	2	0	0	0	2	0	0	1	0	0	0	0	0
412	1	2	0	0	0	1	0	0	2	0	0	1	2	1	1	0	0	0	0	0	0	0	0	2	0	0	0	1	2	1	1	1	1	2	1	2	2	0	0	0	2	0	0	2	0	0	0	0	2
413	0	2	0	0	0	1	1	1	2	0	0	1	1	1	1	0	2	2	2	2	0	0	0	2	0	1	0	1	2	0	1	0	0	0	2	2	2	0	0	1	1	0	1	2	0	2	0	0	0
414	1	2	1	0	0	1	2	0	0	0	1	0	2	1	2	1	0	0	1	1	1	0	0	2	0	0	0	0	2	2	1	1	2	0	0	2	1	0	0	0	1	0	0	2	0	1	0	1	0
415	1	2	0	0	0	0	1	0	1	0	0	0	0	0	0	0	2	1	1	1	0	0	0	2	0	1	0	0	2	1	0	1	1	0	0	2	2	0	0	0	2	0	0	0	0	0	0	0	0
416	1	1	0	0	0	1	1	1	1	1	0	1	1	1	1	0	2	2	1	1	0	0	0	2	0	1	0	1	1	1	2	0	2	1	1	1	2	1	0	0	0	0	0	1	0	0	0	0	0
417	1	2	1	0	0	2	1	1	2	0	0	1	1	1	1	0	1	0	2	1	1	0	0	2	0	1	0	0	2	1	0	1	1	1	2	0	1	0	0	0	1	0	0	1	0	0	0	1	0
418	0	1	0	0	1	2	1	0	1	0	1	0	0	0	0	0	1	0	1	1	1	0	0	2	0	1	0	1	2	1	1	1	2	2	1	1	1	0	0	0	2	0	1	2	1	1	0	0	0
419	0	1	0	0	0	1	1	0	1	0	0	1	1	1	1	0	0	0	2	2	0	0	0	2	0	1	1	0	2	1	1	1	1	1	1	2	1	0	0	0	2	0	0	1	0	0	0	0	0
420	1	1	0	0	0	0	1	0	2	0	0	1	1	1	1	0	2	1	1	2	0	0	0	2	0	1	0	0	2	2	0	0	1	0	1	1	1	0	0	0	1	2	2	2	1	1	0	0	0
421	0	2	0	0	0	1	1	1	2	0	0	0	0	0	0	0	0	0	1	2	0	0	0	2	0	1	0	2	2	2	0	0	1	1	1	2	2	0	0	1	1	0	1	2	0	1	0	0	0
422	0	1	0	0	0	2	1	0	2	0	0	1	1	1	1	0	2	1	1	1	0	0	1	1	0	1	0	2	0	0	2	0	1	0	1	2	2	0	0	1	1	0	1	2	0	1	0	0	0
423	0	1	0	0	1	2	1	0	1	0	1	0	1	0	0	0	0	0	1	1	1	0	0	2	0	1	0	0	2	2	1	2	1	0	1	1	1	0	0	1	0	1	1	2	1	1	0	0	0
424	0	1	0	0	0	1	1	0	2	0	0	0	0	0	0	0	1	1	1	0	0	0	1	1	1	1	0	0	2	2	0	0	1	0	1	1	2	0	0	0	2	0	1	2	1	0	0	0	0
425	1	2	0	0	0	1	2	0	0	0	0	0	0	0	0	0	1	0	1	1	1	0	1	1	1	1	0	0	2	1	0	2	2	0	1	1	1	0	0	1	1	0	0	2	1	1	0	0	1
426	0	0	0	0	0	2	2	1	1	0	1	0	0	0	1	1	1	1	1	1	0	0	0	2	0	1	0	1	2	1	1	1	2	0	1	1	2	0	0	0	2	0	0	1	0	0	0	0	0
427	0	2	0	0	0	1	2	1	2	0	0	1	1	1	1	0	1	1	0	0	1	0	0	2	0	1	0	0	2	1	0	2	1	1	0	2	2	0	0	0	1	0	0	2	0	0	0	0	0
428	0	2	0	0	0	1	1	0	1	0	1	1	2	1	1	0	2	0	1	1	1	0	0	2	1	2	0	1	2	1	1	0	2	2	1	2	2	0	0	0	2	0	0	1	0	0	0	0	0
429	0	0	0	0	0	2	0	0	2	0	0	0	1	0	1	1	1	0	2	1	0	0	0	2	0	0	0	0	2	2	0	0	2	1	1	2	2	0	0	1	1	0	1	2	0	0	0	0	0
430	1	0	1	0	0	1	1	0	1	0	1	0	0	0	0	0	2	1	2	1	1	0	1	1	1	2	0	2	2	1	2	0	1	1	0	2	2	0	0	1	1	1	1	1	0	1	0	0	0
431	0	1	0	0	0	1	2	0	0	0	1	0	0	0	0	0	1	0	2	1	1	0	0	2	0	0	0	0	2	1	1	2	2	0	0	2	1	0	0	1	1	2	2	2	1	1	0	0	0
432	1	2	0	0	0	0	1	0	1	0	0	1	1	1	1	0	2	1	1	2	0	1	0	2	0	2	0	0	2	2	0	1	1	0	1	1	1	0	0	1	0	0	0	1	0	0	0	1	0
433	1	0	0	0	0	1	2	1	1	0	0	0	0	0	0	0	1	1	1	1	0	0	1	1	1	0	0	0	1	1	1	1	1	0	1	1	1	0	0	0	2	0	0	1	0	0	0	0	0
434	1	2	0	0	0	2	2	0	0	0	0	1	2	2	2	0	1	1	1	1	0	0	0	2	0	1	0	0	2	2	1	1	2	0	1	2	1	0	0	0	1	1	1	1	1	2	0	0	0
435	1	1	0	0	0	0	1	0	1	0	1	0	0	0	0	0	1	0	0	0	1	0	0	2	1	0	0	0	2	1	0	0	2	2	1	2	1	0	0	1	1	0	0	2	0	0	0	1	0
436	1	0	1	0	0	1	2	0	0	1	1	1	1	2	1	0	1	1	0	0	0	1	1	1	0	0	0	1	2	1	1	0	2	0	1	2	2	0	0	0	2	0	0	2	0	0	0	0	0
437	0	2	0	0	0	0	0	0	2	0	0	0	0	0	0	0	1	1	1	0	1	0	0	2	0	1	0	0	2	1	2	0	1	2	2	2	2	0	0	0	1	0	1	2	1	0	0	0	2
438	1	1	1	0	0	1	1	0	1	0	0	0	0	0	1	1	1	1	0	1	1	0	0	2	0	1	1	1	2	1	0	1	2	0	1	1	0	1	1	1	0	0	0	2	0	1	0	0	0
439	0	0	0	0	0	2	1	0	2	0	0	0	0	0	0	0	1	0	1	1	0	0	1	1	0	0	0	1	2	1	1	2	2	0	0	2	1	0	0	1	1	1	1	2	0	0	0	0	1
440	1	0	1	0	1	2	1	0	1	1	0	1	1	1	1	0	1	0	0	0	1	0	0	2	0	1	0	1	2	1	2	2	1	0	0	2	1	0	0	0	2	0	0	1	1	0	0	0	0
441	0	1	0	0	0	0	2	1	1	0	1	1	1	1	2	1	2	1	1	1	0	0	0	2	0	1	0	0	2	2	0	0	0	0	0	2	2	0	0	0	2	0	0	1	0	1	0	0	0
442	1	1	1	1	0	2	2	0	0	0	0	0	1	1	2	1	0	0	0	1	1	0	0	2	0	0	0	1	1	0	2	1	1	1	1	2	2	0	0	1	1	0	0	2	0	0	0	0	0
443	1	2	0	0	0	0	1	0	2	0	0	1	1	1	1	0	1	1	0	0	1	0	1	1	1	0	0	1	2	2	1	0	1	0	0	2	1	0	0	1	1	0	0	2	1	0	0	1	0
444	0	1	0	0	0	1	2	1	1	0	0	0	1	0	0	0	1	1	1	2	0	0	0	2	0	2	0	0	2	1	1	0	1	1	1	2	2	0	0	1	0	0	1	2	2	0	0	0	0
445	0	2	0	0	0	0	2	1	2	0	0	0	0	0	0	0	1	0	1	1	1	0	0	2	1	1	0	0	1	1	1	1	2	0	0	2	2	0	0	2	0	0	1	2	2	0	0	0	0
446	1	0	0	0	0	0	2	0	2	0	0	0	0	0	0	0	2	2	1	1	0	0	0	2	0	1	0	0	2	1	1	0	0	0	0	2	1	1	1	0	1	0	0	2	0	0	0	0	0
447	1	1	0	0	0	2	1	1	2	0	0	1	1	2	1	0	1	1	0	0	1	0	0	2	0	1	0	1	1	0	1	0	0	0	0	2	0	1	1	1	0	0	0	2	0	1	0	1	0
448	1	1	0	0	0	2	1	0	1	0	0	1	1	1	1	0	1	0	1	1	0	0	0	2	1	0	0	1	1	0	2	2	2	0	1	2	1	0	0	0	1	0	1	2	1	1	0	0	1
449	0	1	0	0	0	2	1	1	2	0	0	0	0	0	0	0	0	0	1	0	1	0	0	2	0	1	0	0	2	2	1	0	0	0	0	2	1	0	0	0	1	1	1	1	1	0	0	0	1
450	1	1	1	1	0	1	1	0	1	0	0	2	1	1	1	0	1	0	1	1	0	0	1	1	1	2	1	0	2	2	0	0	1	1	0	2	1	1	1	0	0	0	0	2	0	0	0	0	0
451	0	2	1	0	0	2	1	0	1	0	0	1	2	1	1	0	0	0	1	1	0	0	0	2	0	2	0	1	2	2	0	1	1	1	1	2	1	0	0	2	0	1	1	1	1	0	0	0	1
452	1	1	1	0	0	2	2	0	1	1	0	0	2	2	2	0	1	0	1	1	1	0	1	1	1	1	0	0	2	2	0	1	1	0	1	1	2	0	0	0	2	1	1	1	1	0	0	0	0
453	0	0	0	0	0	0	0	0	2	0	0	0	1	0	0	0	1	1	1	1	1	0	2	0	1	0	0	1	1	1	1	0	1	0	1	2	1	1	0	0	0	0	0	2	0	0	0	0	0
454	1	1	0	0	0	0	1	0	1	0	0	0	0	0	0	0	1	1	1	2	0	0	0	2	1	0	1	1	2	2	0	1	1	1	2	0	1	0	0	1	1	0	0	1	0	1	0	0	2
455	1	0	0	0	0	2	1	0	2	1	0	0	1	1	1	0	1	0	0	0	1	0	0	2	0	1	1	1	2	0	1	0	2	1	1	1	2	0	0	1	0	0	1	2	1	0	0	0	1
456	1	2	0	0	0	0	2	1	1	0	1	1	1	1	1	0	0	0	2	2	1	0	0	2	0	1	0	1	2	0	1	0	2	2	0	2	0	0	0	1	1	2	2	2	1	1	0	0	0
457	0	1	0	0	0	1	2	0	1	0	1	2	1	1	1	0	1	1	1	1	0	0	0	2	0	0	0	0	2	2	1	2	1	0	1	0	1	1	1	0	1	0	0	1	0	0	0	0	0
458	0	1	0	0	0	1	0	0	2	0	1	0	0	0	0	0	0	0	1	2	0	0	0	2	1	0	0	1	2	0	1	2	2	0	0	2	1	0	0	1	1	1	1	1	1	0	0	1	0
459	0	0	0	0	1	1	1	0	0	0	1	1	1	1	1	0	2	1	1	2	0	0	0	2	0	1	0	1	1	1	2	0	2	1	0	2	1	0	0	1	1	0	1	1	0	1	0	0	0
460	0	2	0	0	0	0	1	0	1	0	1	0	2	1	1	0	1	1	1	1	0	0	0	2	1	1	0	0	2	1	0	0	1	0	1	1	2	1	1	0	1	0	0	1	0	0	0	2	0
461	0	0	0	0	1	2	2	0	0	0	2	0	0	0	0	0	2	2	1	1	1	0	0	2	0	1	0	0	1	1	2	0	2	0	0	2	1	0	1	1	0	0	1	1	1	1	0	1	1
462	0	0	1	0	0	1	0	0	2	0	0	0	0	0	0	0	1	1	1	1	0	0	1	1	1	1	0	0	1	1	0	0	2	0	2	1	1	0	0	1	0	0	0	1	0	0	0	0	1
463	1	1	1	0	0	1	2	1	1	0	0	1	2	1	1	1	1	0	1	1	0	0	0	2	0	2	0	1	2	1	0	0	0	0	0	2	1	0	0	1	1	1	1	1	1	2	1	0	1
464	0	0	0	0	1	1	0	0	2	0	0	1	0	0	0	0	1	1	0	0	2	0	2	0	0	0	0	0	1	1	2	1	1	0	1	1	1	0	0	0	2	1	1	2	1	0	0	0	0
465	0	1	0	0	0	0	0	0	1	0	1	0	1	1	2	1	1	0	1	0	1	0	0	2	0	0	0	0	1	1	1	1	1	2	1	2	2	0	0	1	1	1	1	2	1	1	0	0	0
466	1	1	0	0	0	2	2	0	0	0	1	1	1	1	1	0	2	0	0	1	1	0	0	2	0	0	0	1	2	0	1	0	1	0	1	2	1	0	0	0	1	0	1	1	0	1	0	0	1
467	0	2	0	0	0	1	2	0	0	0	1	1	2	1	1	0	2	0	1	2	0	0	1	1	1	1	0	1	1	1	2	1	2	0	1	1	1	0	0	0	1	0	0	0	0	0	0	0	0
468	0	0	0	0	0	1	1	0	1	0	1	1	2	2	2	0	0	0	2	2	1	0	0	2	0	1	0	0	2	1	1	0	1	1	0	2	2	1	0	0	0	1	0	1	0	1	0	1	1
469	1	2	0	0	0	1	2	0	1	0	1	1	1	0	0	1	1	0	2	2	0	0	0	2	0	1	0	0	2	1	1	1	0	0	0	2	2	0	0	0	1	2	2	2	0	1	0	1	1
470	1	0	0	0	1	2	1	1	2	0	0	1	1	1	1	0	2	2	2	2	0	0	0	2	0	1	0	1	2	1	0	1	2	1	1	1	0	0	0	1	1	0	0	1	0	0	1	0	0
471	0	1	0	0	0	0	1	0	1	0	1	0	0	0	0	0	1	0	1	1	1	0	0	2	0	1	0	0	2	2	0	0	2	0	2	1	2	0	0	0	2	0	1	2	0	2	0	0	0
472	0	1	0	0	0	1	1	0	1	0	1	0	1	0	1	1	1	0	2	1	1	0	0	2	1	0	0	0	2	1	0	0	2	0	2	1	0	1	1	0	0	0	0	2	0	0	0	0	0
473	1	1	0	0	0	1	2	0	1	0	1	0	1	1	1	0	1	0	1	1	0	0	1	1	1	0	0	0	1	1	0	1	2	0	0	2	1	0	0	1	1	0	0	1	0	0	0	1	0
474	0	2	0	0	0	2	1	0	1	0	0	1	2	2	2	0	0	0	2	2	0	0	1	1	1	0	0	0	1	0	1	0	2	0	0	2	1	1	1	0	1	1	0	1	0	0	0	0	0
475	1	1	0	0	0	1	0	0	2	0	0	1	2	1	1	0	2	1	1	1	0	0	0	2	0	2	0	1	2	1	0	1	0	0	0	2	2	0	0	1	1	1	0	0	0	1	0	0	0
476	0	1	1	1	1	2	1	0	1	0	0	0	0	0	0	0	2	1	2	2	0	0	0	2	0	0	0	1	2	1	0	1	2	0	1	1	0	0	0	1	1	0	2	2	0	0	0	0	1
477	1	2	0	0	0	0	1	0	1	0	1	2	2	1	1	1	2	0	2	1	1	0	0	2	0	1	0	1	2	2	0	0	1	0	1	2	1	0	0	0	2	0	1	2	1	0	0	1	0
478	0	1	0	0	0	1	1	0	1	0	1	0	0	0	0	0	2	1	1	1	0	0	0	2	0	0	1	0	2	2	0	0	1	1	1	1	1	0	0	0	2	1	1	2	1	2	0	0	0
479	1	2	0	0	0	1	1	0	1	0	0	0	1	0	1	1	2	2	0	0	2	0	0	2	1	0	0	1	1	0	1	0	1	0	0	2	1	0	0	0	1	0	1	2	0	1	0	0	0
480	1	1	0	0	0	1	1	0	0	0	1	0	0	0	0	0	1	0	2	2	0	0	0	2	0	1	0	0	2	2	0	1	1	0	1	1	1	0	0	0	1	1	0	1	0	0	0	1	0
481	1	1	0	0	0	2	0	0	2	0	0	2	2	2	2	0	1	0	1	1	0	0	0	2	0	0	0	2	1	1	1	0	1	0	1	1	1	0	0	0	2	0	0	2	0	1	0	0	0
482	1	0	0	0	1	2	2	1	1	0	0	0	0	0	0	0	1	0	1	1	1	1	0	2	0	1	0	1	2	1	2	0	1	1	0	2	1	0	0	0	2	1	0	0	1	1	0	0	1
483	0	2	0	0	0	1	1	0	2	0	0	0	1	1	1	0	0	0	2	1	1	0	0	2	0	1	0	1	1	1	1	0	2	1	1	1	1	0	0	2	0	2	2	2	1	1	0	0	0
484	0	1	0	0	0	0	1	0	1	0	0	2	1	1	1	0	1	1	1	1	1	0	1	1	1	0	0	1	1	1	2	1	2	0	1	2	1	1	0	0	1	0	0	0	0	0	0	0	0
485	1	1	0	0	1	1	0	0	2	0	0	0	1	1	1	0	2	2	1	1	1	0	0	2	0	1	0	2	1	0	2	2	1	0	0	2	1	0	0	0	0	1	1	2	1	0	0	0	0
486	0	1	0	0	0	1	2	0	1	0	1	0	1	0	1	1	1	0	0	0	1	1	0	2	0	2	0	1	1	1	1	0	1	1	1	2	1	1	1	1	0	0	1	2	1	0	0	0	0
487	1	1	0	0	0	1	1	0	2	0	0	1	2	2	2	1	2	0	2	2	0	2	0	2	0	1	0	0	2	2	1	0	2	1	1	2	1	0	0	1	1	0	0	2	0	0	0	0	1
488	1	2	0	0	0	0	2	1	1	0	0	0	2	0	0	0	0	0	0	0	0	1	0	2	0	0	0	0	2	2	0	2	2	0	2	1	1	1	1	0	1	1	1	2	1	0	0	0	0
489	1	0	0	0	0	2	1	0	0	0	1	0	0	0	0	0	1	1	2	2	0	0	0	2	0	1	0	0	1	1	1	1	1	1	1	1	2	0	0	1	1	0	1	2	0	2	0	1	0
490	1	0	0	0	0	1	2	0	0	0	1	0	0	0	0	0	0	0	2	1	1	1	0	2	0	1	0	0	2	1	0	0	2	0	1	2	2	0	0	1	1	0	0	1	0	0	0	0	0
491	1	1	0	0	0	0	0	0	2	0	0	1	2	2	2	0	0	0	1	0	1	0	0	2	0	1	0	1	1	1	1	2	1	0	2	0	1	0	0	2	0	0	0	1	0	0	0	0	0
492	0	1	0	0	0	1	2	1	1	0	0	0	1	1	1	0	0	0	2	1	1	0	0	2	0	2	0	0	2	1	1	1	2	0	1	1	2	0	0	1	1	2	2	2	0	1	0	2	0
493	1	1	2	0	0	0	2	0	0	0	0	0	0	0	0	0	1	1	0	0	1	0	0	2	0	0	0	2	1	1	2	2	1	0	0	2	2	1	0	0	0	0	2	2	0	0	0	0	0
494	0	2	1	0	0	2	1	0	0	0	1	0	0	0	0	0	2	1	1	2	0	0	0	2	0	0	0	2	1	1	2	0	2	0	2	1	1	1	0	0	1	0	0	2	0	0	0	0	0
495	1	1	0	0	0	0	0	0	2	0	0	0	0	0	0	0	2	0	1	1	0	0	0	2	0	1	0	0	2	2	1	0	1	1	0	2	2	0	0	1	1	0	0	1	0	1	0	0	0
496	0	2	0	0	0	2	1	0	1	0	0	0	0	0	0	0	1	1	1	2	0	0	0	2	0	1	0	0	2	2	0	2	1	0	0	2	1	0	0	0	2	1	1	2	0	0	0	0	0
497	1	1	0	0	0	1	0	0	2	0	0	1	1	1	1	0	1	0	1	1	1	0	0	2	0	1	0	0	2	2	0	0	1	0	1	1	1	0	0	1	1	0	1	1	1	0	0	0	1
498	0	0	0	0	2	2	2	0	2	0	0	1	0	0	0	0	2	1	1	1	0	0	0	2	1	2	0	0	2	1	0	1	1	1	2	1	1	0	0	0	1	0	2	2	0	1	0	0	0
499	1	2	0	0	0	0	1	0	1	0	0	0	0	0	0	0	1	0	1	1	1	0	0	2	0	0	0	0	1	1	0	0	1	0	0	2	2	1	1	0	1	0	1	1	1	0	0	0	0
500	1	2	0	0	0	0	1	2	2	0	0	1	1	0	0	1	0	0	1	1	1	0	0	2	0	1	0	0	1	0	1	0	1	0	0	2	1	1	1	0	0	0	0	2	0	0	0	0	1
501	1	2	0	0	0	0	1	1	2	0	0	0	0	0	0	0	0	0	1	0	1	0	0	2	0	1	0	1	2	1	2	1	2	0	1	2	2	0	0	1	1	0	0	2	0	1	0	0	1
502	1	2	0	0	0	1	0	0	2	0	0	0	0	0	0	0	0	0	2	1	1	0	2	0	0	0	0	1	2	2	0	0	1	0	0	2	1	1	1	0	1	1	0	0	0	0	0	0	1
503	0	0	0	0	0	2	2	0	0	0	2	0	1	0	0	0	2	1	2	2	1	0	1	1	1	1	0	0	2	1	2	0	1	0	0	2	1	0	0	1	1	0	0	0	0	0	0	0	0
504	0	1	0	0	0	1	2	1	1	0	0	0	1	1	1	0	0	0	0	0	1	0	0	2	0	1	0	2	2	2	0	1	1	1	1	1	2	0	0	0	1	1	1	1	1	2	0	1	0
505	0	1	0	0	1	1	0	0	2	0	0	0	0	0	0	0	2	1	0	0	1	0	0	2	0	1	0	0	1	1	0	1	1	1	1	2	2	0	0	0	2	1	0	0	0	0	0	0	0
506	0	1	0	0	1	1	1	0	1	0	0	0	0	0	1	1	0	0	2	1	1	0	1	1	1	1	1	1	1	0	1	0	1	0	1	1	1	0	0	1	1	0	1	2	1	0	0	0	0
507	0	1	2	0	0	0	0	0	2	0	0	0	2	1	1	0	1	0	1	1	0	0	1	1	1	1	0	1	1	0	1	0	0	1	0	2	1	0	0	0	2	0	0	2	0	0	0	0	1
508	0	1	0	0	0	2	2	0	1	0	1	0	0	0	0	0	0	0	0	0	0	0	0	2	0	2	0	0	2	2	0	0	1	1	1	2	1	1	1	1	0	1	1	2	1	1	0	0	0
509	1	1	0	0	0	1	0	0	2	0	0	0	0	0	0	0	2	1	2	1	1	0	0	2	0	0	0	1	2	1	1	0	2	0	0	2	1	0	0	1	1	0	0	1	0	0	0	2	0
510	0	2	1	1	0	1	2	1	1	0	0	0	0	0	0	0	1	1	2	2	0	0	0	2	0	1	0	0	2	0	0	1	2	1	1	2	2	0	0	0	1	0	1	1	1	0	0	1	0
511	0	1	0	0	0	1	1	1	2	0	0	0	1	1	1	0	2	1	2	2	0	0	0	2	1	0	0	0	2	1	0	0	1	0	1	1	0	0	0	2	0	0	0	1	0	0	0	0	0
512	0	1	0	0	0	1	2	1	2	0	0	1	1	1	1	0	1	0	1	1	1	0	0	2	0	1	0	1	1	1	1	2	1	0	1	1	1	1	1	0	1	1	1	1	0	0	0	0	1
513	0	0	0	0	0	1	0	0	2	0	0	0	0	0	0	0	1	1	1	1	1	0	0	2	0	1	0	0	2	2	0	1	1	0	0	2	1	0	0	0	1	0	0	2	0	0	0	0	1
514	0	1	0	0	0	1	0	0	1	0	1	0	0	0	0	0	2	0	2	2	0	0	0	2	0	0	0	0	1	1	2	0	2	0	0	2	1	0	0	0	1	1	1	2	0	0	0	1	0
515	0	0	0	0	1	2	1	0	1	0	1	0	1	0	1	1	2	1	2	2	0	0	0	2	0	1	1	0	2	1	0	0	2	1	1	1	1	1	1	0	0	0	0	2	0	1	0	1	0
516	0	2	0	0	0	0	2	0	0	0	0	1	1	1	1	0	1	1	1	1	0	0	0	2	0	1	1	0	2	1	0	0	1	0	1	1	2	0	1	0	1	0	0	1	0	0	0	0	0
517	0	1	0	0	0	2	1	0	2	0	0	1	1	1	1	0	1	1	2	2	0	0	0	2	0	1	0	0	2	2	0	0	1	1	0	2	2	0	0	0	2	0	1	2	1	0	0	0	0
518	0	0	1	0	1	2	0	0	2	0	0	1	1	1	1	0	1	1	0	0	0	0	1	1	0	1	0	0	2	1	1	0	1	0	0	2	2	0	0	1	1	0	0	2	1	1	0	2	0
519	0	2	0	0	0	0	2	0	0	0	1	1	1	1	1	0	1	1	1	1	0	0	0	2	0	1	0	0	2	1	1	0	1	0	1	1	1	0	0	0	0	0	0	2	0	0	0	0	0
520	0	2	1	0	0	2	1	1	2	0	0	0	0	0	0	0	2	1	1	1	0	0	1	1	0	0	0	2	1	0	2	1	1	1	1	2	2	1	0	0	0	0	0	1	1	1	0	0	1
521	1	2	0	0	0	0	1	0	2	0	0	0	0	0	1	1	2	1	2	1	1	0	0	2	0	1	0	1	2	1	1	1	1	0	0	2	1	0	0	0	1	0	0	0	2	1	0	0	0
522	0	0	0	0	0	1	1	0	1	0	0	0	0	0	0	0	0	0	2	2	0	0	0	2	1	0	0	0	2	2	0	0	1	1	0	2	2	0	0	0	2	0	0	1	0	0	0	0	0
523	0	2	0	0	0	1	1	0	0	0	1	0	1	1	1	0	2	1	1	2	0	0	0	2	0	1	0	1	1	1	1	0	1	1	2	1	1	0	0	0	2	0	0	2	0	0	0	0	0
524	0	0	0	0	1	2	0	0	2	0	0	1	1	1	1	0	2	1	1	1	0	0	0	2	1	0	0	0	2	0	0	0	1	0	1	1	1	0	0	0	1	1	1	1	1	2	0	0	1
525	0	0	0	0	0	1	0	0	2	0	0	1	1	1	1	0	0	0	0	0	1	0	1	1	0	1	0	0	2	1	1	0	1	0	1	2	2	0	0	0	2	1	0	0	2	0	0	0	0
526	0	1	0	0	0	1	1	1	2	0	0	0	0	0	0	0	1	2	2	2	0	0	1	1	1	1	0	1	2	1	1	0	1	0	1	1	1	0	0	2	0	1	1	1	1	2	0	0	0
527	1	1	0	0	0	0	2	1	1	0	1	0	0	0	0	0	1	1	1	2	0	0	0	2	0	1	0	0	2	1	2	1	2	2	1	2	2	0	0	0	2	1	0	1	2	1	0	0	1
528	0	1	0	0	0	1	2	0	1	0	1	0	1	1	2	1	2	0	1	2	0	0	0	2	0	0	0	0	2	1	0	1	2	0	1	1	2	0	0	2	0	0	2	2	1	1	0	1	0
529	0	1	0	0	1	2	0	0	2	0	0	0	1	1	1	0	0	0	2	1	1	0	1	1	1	1	0	0	2	2	0	1	1	0	0	1	2	0	0	0	2	0	2	2	0	0	1	0	0
530	0	2	0	0	0	0	1	0	1	0	0	0	1	0	0	0	1	1	2	2	0	1	0	2	0	2	0	2	2	2	0	1	1	0	2	1	1	0	0	2	0	0	1	2	0	0	0	0	0
531	1	0	0	0	0	1	1	0	2	0	0	1	1	1	1	0	1	1	1	2	0	0	2	0	1	1	0	0	1	1	1	1	1	0	1	1	1	0	0	1	1	0	0	2	0	2	0	1	0
532	1	2	0	0	0	1	2	0	0	0	0	0	0	0	0	0	2	0	2	2	0	0	0	2	0	1	0	1	1	1	1	0	2	0	1	1	1	0	0	1	0	1	1	2	0	0	0	1	0
533	0	0	0	0	0	1	1	0	1	0	1	1	1	1	1	0	2	0	2	2	0	0	0	2	0	1	0	0	2	2	1	1	1	0	2	1	1	0	0	1	1	0	0	2	0	0	0	0	0
534	0	1	1	0	0	2	1	1	1	1	0	0	2	1	1	0	0	0	1	1	1	0	0	2	0	1	0	1	2	2	1	2	2	0	2	0	1	0	0	0	0	1	1	2	1	1	0	0	0
535	0	1	0	0	0	1	0	0	2	0	0	0	0	0	0	0	0	0	2	2	0	0	0	2	0	2	0	0	2	2	0	0	1	1	0	2	1	0	0	0	1	0	0	1	0	0	0	1	0
536	1	1	0	0	0	1	1	0	1	0	0	0	1	0	0	0	2	0	2	2	0	0	1	1	1	1	0	0	2	2	1	0	0	0	1	1	1	1	0	0	0	0	0	1	0	0	0	0	0
537	1	1	0	0	1	1	1	1	2	0	0	0	1	0	0	0	1	1	1	1	1	0	0	2	0	0	0	0	2	0	0	1	1	0	2	1	1	0	0	0	1	0	1	2	1	1	0	0	1
538	0	2	0	0	0	0	1	0	1	0	0	1	0	0	0	0	1	1	0	0	0	0	0	2	1	0	0	0	2	2	1	1	1	0	0	2	0	1	0	0	0	0	0	2	0	1	0	0	0
539	0	0	1	0	1	2	0	0	2	0	0	0	0	0	0	0	0	0	1	1	0	0	0	2	1	2	0	0	1	1	1	1	1	0	1	2	2	0	0	0	1	0	0	1	0	0	0	0	0
540	1	0	0	0	1	2	1	1	2	0	0	1	1	1	1	0	1	0	2	2	0	0	0	2	0	0	0	0	2	2	1	0	1	1	1	1	1	0	0	0	0	0	2	2	0	1	0	0	0
541	1	2	0	0	0	0	2	0	1	0	0	0	1	0	0	0	1	1	2	2	0	1	0	2	0	1	0	1	2	1	0	1	1	0	1	1	1	0	0	1	1	0	0	2	0	0	0	1	0
542	1	1	1	1	0	1	0	0	2	0	0	0	0	0	0	0	0	0	1	1	1	0	2	0	0	0	0	2	1	0	2	0	2	0	1	2	2	0	0	0	1	0	0	1	0	0	0	0	0
543	0	1	0	0	1	2	2	0	1	0	0	0	0	0	0	0	0	0	1	1	1	0	1	1	0	2	0	1	1	1	2	0	2	1	2	1	1	0	0	1	1	1	1	1	1	1	0	0	1
544	0	2	0	0	0	0	0	0	2	0	0	0	0	0	0	0	0	0	1	1	1	1	0	2	1	1	0	0	1	1	2	0	2	1	2	2	2	0	0	1	1	0	1	2	1	1	0	0	0
545	0	1	0	0	0	1	0	0	2	0	0	0	1	0	0	0	0	0	2	1	1	0	1	1	1	1	0	1	2	1	1	2	2	0	1	2	1	1	1	0	1	0	1	2	1	0	0	0	0
546	0	2	1	0	0	0	2	0	0	0	0	0	0	0	0	0	2	2	1	1	0	0	1	1	0	1	0	0	2	2	1	2	2	0	1	1	1	0	0	1	1	0	0	2	0	0	0	0	0
547	0	0	1	0	0	1	2	0	0	0	0	1	2	1	1	0	1	1	1	1	1	0	2	0	0	1	0	0	1	1	2	1	2	0	0	2	1	0	0	1	1	1	1	2	0	0	0	0	1
548	0	1	0	0	0	2	2	0	0	0	1	1	2	2	2	0	2	2	2	1	1	0	1	1	1	1	0	0	2	1	0	1	2	0	0	2	0	1	0	0	0	0	0	2	1	0	0	0	0
549	0	1	0	0	0	1	1	0	1	1	1	0	1	0	0	0	0	0	0	0	0	0	1	1	1	1	1	0	1	0	1	0	1	1	1	2	2	0	0	0	1	1	1	2	1	0	1	0	0
550	1	2	0	0	0	1	2	1	1	0	1	0	0	0	0	0	2	2	2	2	0	0	0	2	0	1	0	0	2	2	1	0	1	0	0	2	2	0	0	1	1	0	1	2	1	0	0	0	0
551	1	1	0	0	0	2	1	0	1	0	0	1	2	1	1	0	2	0	1	1	0	0	0	2	0	0	0	0	1	1	0	0	2	0	0	2	1	1	1	0	1	0	0	0	0	0	0	0	0
552	1	0	0	0	0	2	1	1	2	0	0	0	0	0	0	0	0	0	2	1	1	0	0	2	0	1	0	0	2	2	0	1	0	0	1	1	1	0	0	1	1	1	1	1	0	0	0	0	0
553	1	2	0	0	0	0	2	1	2	0	0	0	0	0	0	0	2	0	1	2	0	0	1	1	0	1	0	0	2	2	2	1	2	1	0	2	2	0	0	1	1	1	0	1	0	0	0	1	0
554	1	1	0	0	0	1	1	0	1	0	1	0	1	0	0	0	1	0	0	0	1	0	0	2	0	2	0	0	2	1	0	0	1	0	0	2	1	0	0	1	1	0	0	1	0	0	0	0	0
555	0	1	0	0	0	2	0	0	2	0	0	1	1	1	1	0	2	0	2	2	0	0	0	2	0	0	0	1	2	1	1	1	2	0	2	2	2	0	0	1	1	1	1	2	0	0	0	1	0
556	0	0	0	0	1	2	1	0	1	0	1	0	1	0	0	0	1	0	1	1	0	0	0	2	0	0	0	0	2	1	1	2	1	1	0	2	1	0	0	0	1	1	1	2	1	1	0	0	0
557	0	0	0	0	1	2	1	0	2	0	0	0	0	0	0	0	1	1	1	1	0	0	0	2	0	0	0	1	1	0	1	0	1	1	1	1	1	0	0	0	1	1	1	1	1	0	0	0	0
558	0	1	0	0	0	1	2	1	2	0	0	0	1	0	0	0	1	1	1	1	1	0	1	1	0	1	0	1	2	1	0	1	1	2	1	2	0	1	1	1	0	0	1	2	1	0	0	0	1
559	1	1	0	0	1	2	1	0	1	0	0	0	0	0	0	0	1	1	0	0	2	0	1	1	0	2	0	1	2	1	1	0	2	1	1	2	0	1	1	0	0	0	0	2	1	1	0	1	0
560	0	2	0	0	0	1	0	0	1	0	1	0	0	0	0	0	0	0	1	2	0	0	0	2	0	1	0	1	2	1	1	1	2	2	1	2	1	0	0	0	1	0	0	1	0	0	0	0	1
561	1	2	0	0	0	0	1	0	1	0	1	0	0	0	0	0	1	0	1	2	0	0	0	2	1	2	0	0	2	2	0	0	2	1	1	1	1	0	0	2	0	0	1	2	1	0	0	0	1
562	0	1	0	0	0	2	0	0	2	0	0	1	2	2	2	0	1	0	2	2	0	0	1	1	0	0	0	1	1	1	1	1	1	0	1	1	1	1	1	0	1	0	0	1	0	0	0	0	0
563	1	2	0	0	0	1	2	0	0	0	0	0	0	0	1	1	0	0	1	1	0	0	2	0	1	1	0	0	2	2	0	2	1	0	2	0	1	0	0	2	0	1	1	1	1	0	0	0	0
564	1	0	1	0	0	1	0	0	2	0	0	0	0	0	0	0	1	1	1	1	0	0	0	2	0	1	0	1	1	1	1	0	0	0	1	1	1	0	0	0	1	1	1	2	1	1	0	0	0
565	1	2	1	0	0	1	2	1	1	0	1	0	0	0	0	0	0	0	1	1	1	0	0	2	0	2	0	0	2	2	0	1	1	0	0	2	1	0	0	1	1	1	1	1	1	0	0	0	0
566	1	2	0	0	0	0	1	0	1	0	1	1	2	1	1	1	2	2	1	1	1	0	1	1	0	1	0	1	2	0	1	1	1	0	0	2	1	0	0	0	2	1	0	0	2	0	0	0	1
567	1	1	0	0	0	2	0	0	1	0	1	0	0	0	1	1	0	1	1	1	0	0	0	2	0	0	0	0	2	1	2	1	1	1	0	2	1	1	1	1	0	0	0	2	0	1	0	0	0
568	0	0	0	0	2	2	2	0	0	0	2	0	0	0	0	0	1	0	1	1	1	0	1	1	0	1	1	1	2	2	0	0	2	1	1	1	1	0	0	1	1	0	2	2	0	1	0	0	0
569	1	2	0	0	0	2	1	0	1	0	0	0	1	0	0	0	1	2	1	1	1	0	1	1	0	1	0	1	2	1	2	0	2	1	2	2	1	0	0	1	1	0	1	2	0	1	0	0	0
570	1	2	0	0	0	0	1	1	2	0	0	0	0	0	0	0	1	0	0	0	1	0	0	2	0	1	0	0	1	1	0	0	0	0	0	2	1	0	0	0	1	0	1	2	1	0	0	0	0
571	0	2	0	0	1	1	2	0	1	0	0	0	0	0	1	1	0	0	2	2	1	0	1	1	1	0	0	0	2	1	0	2	2	0	1	1	1	0	0	0	1	0	1	2	1	0	0	0	1
572	1	0	0	0	0	2	2	0	1	0	0	1	1	0	0	0	1	0	0	0	1	1	0	2	0	0	0	0	2	1	1	2	2	0	2	1	1	0	0	0	1	0	1	1	0	0	0	0	0
573	0	2	0	0	0	0	1	0	2	0	0	0	0	0	0	0	1	1	2	2	0	0	1	1	0	0	0	1	2	2	0	0	1	0	0	2	1	1	1	0	0	0	0	1	0	0	0	0	0
574	1	1	0	0	0	1	1	0	0	0	1	1	1	1	1	0	2	2	1	1	1	0	1	1	1	1	0	0	2	2	0	1	1	0	2	1	1	0	0	1	1	1	1	2	1	2	0	1	0
575	0	1	1	0	1	2	0	0	2	0	0	0	0	0	0	0	1	0	2	1	1	0	0	2	0	1	0	0	2	1	2	0	2	0	0	2	1	0	0	1	1	1	1	1	1	0	0	0	0
576	0	2	0	0	0	0	2	0	1	0	1	0	0	0	0	0	2	1	2	2	0	0	1	1	1	2	0	1	1	0	1	1	2	0	2	0	1	1	1	0	1	0	0	1	0	0	0	0	0
577	0	1	1	0	0	1	1	0	2	0	0	0	0	0	0	0	1	1	1	2	0	0	0	2	0	1	0	0	2	1	1	1	1	1	1	1	1	0	0	0	1	0	0	2	1	1	0	0	0
578	1	1	0	0	0	2	1	1	2	0	0	0	2	2	2	0	1	0	1	1	0	0	0	2	0	0	0	0	2	1	0	1	2	0	1	1	1	0	1	0	0	1	0	1	0	1	0	0	1
579	0	1	0	0	0	0	2	0	0	1	1	0	1	0	0	0	1	0	2	2	0	0	1	1	1	2	0	0	2	2	1	0	0	0	0	2	2	0	0	0	2	1	1	2	0	0	0	0	1
580	1	1	0	0	0	1	1	1	2	0	0	0	2	2	2	0	2	1	1	1	0	0	1	1	0	1	0	0	2	2	1	0	1	0	0	2	1	0	0	1	1	0	0	2	0	0	0	0	0
581	1	2	0	0	0	1	1	0	1	0	1	0	1	1	1	1	2	0	1	1	1	0	0	2	0	1	0	0	2	0	0	0	2	1	1	2	1	0	0	1	1	0	0	0	0	0	0	0	1
582	1	0	0	0	0	2	1	1	2	0	0	0	0	0	0	0	1	0	1	1	0	1	0	2	0	2	0	1	2	0	1	1	2	0	0	2	1	0	0	1	1	1	1	2	1	1	0	0	0
583	1	2	0	0	0	1	0	0	2	0	0	0	1	1	1	1	1	1	1	1	0	0	0	2	0	0	1	0	2	0	0	1	1	0	0	2	1	0	0	0	0	0	1	2	0	1	0	0	0
584	0	0	0	0	1	1	0	0	2	0	0	0	1	1	1	0	0	0	1	2	0	0	1	1	1	1	0	0	2	2	1	0	2	2	1	2	2	0	0	0	1	0	0	1	0	1	0	0	0
585	0	2	0	0	0	1	1	0	1	0	0	0	0	0	0	0	1	1	0	0	1	0	1	1	0	2	0	1	2	2	0	0	1	1	2	0	1	0	0	1	1	0	0	2	0	0	0	0	0
586	1	0	0	0	0	1	0	0	2	0	0	2	1	1	1	0	2	2	1	1	1	0	0	2	0	0	0	0	2	2	2	1	2	0	1	1	1	1	1	0	0	0	0	0	0	0	0	0	0
587	0	0	0	0	0	2	0	0	2	0	0	0	0	0	0	0	1	1	1	2	0	0	0	2	0	1	0	0	1	0	1	1	2	0	1	2	1	0	1	0	0	0	2	2	0	1	0	1	0
588	1	2	1	0	0	1	1	0	1	0	1	0	1	1	0	0	1	1	0	0	2	0	1	1	1	0	0	0	2	2	0	0	0	1	2	2	0	0	0	1	0	1	0	0	2	0	0	1	0
589	0	2	0	0	0	0	1	1	2	0	0	0	1	1	1	0	0	0	1	1	1	0	1	1	0	1	1	1	2	1	0	0	2	0	1	2	2	0	0	1	1	0	0	0	0	0	0	0	0
590	0	1	1	1	0	2	2	0	0	0	1	0	0	0	0	0	0	0	0	1	0	0	1	1	0	1	0	0	1	1	2	1	2	0	1	1	1	0	0	0	2	1	0	0	0	0	0	0	0
591	0	0	1	0	0	1	1	0	1	0	0	0	0	0	0	0	1	0	1	1	1	0	0	2	1	2	0	1	1	1	1	0	1	1	1	2	1	0	0	0	1	0	0	0	0	1	0	0	1
592	0	0	0	0	0	2	2	1	1	0	0	0	0	0	0	0	2	0	1	1	0	0	0	2	0	1	1	0	1	0	1	1	1	1	0	2	1	0	0	0	1	0	0	1	0	0	0	0	0
593	0	0	0	0	1	2	0	0	2	0	0	0	0	0	0	0	1	0	1	1	1	0	0	2	1	0	0	1	1	1	2	0	2	0	0	2	1	0	0	0	1	0	0	0	0	0	0	0	1
594	0	1	0	0	0	0	2	1	1	0	0	0	1	0	0	0	0	0	0	0	0	0	1	1	1	1	1	1	2	2	0	2	2	0	1	1	2	0	0	1	1	1	0	1	0	0	0	0	0
595	0	2	0	0	1	1	1	0	2	0	0	0	0	0	0	0	1	0	0	0	1	0	0	2	0	0	0	1	2	1	0	2	2	0	2	1	2	1	1	0	1	0	0	2	0	0	0	0	0
596	1	0	0	0	0	1	2	1	2	0	0	0	0	0	0	0	0	0	0	1	0	1	1	1	0	1	0	0	2	1	2	2	1	0	0	2	1	1	1	0	0	1	1	2	2	0	0	0	0
597	1	1	0	0	0	1	1	0	1	0	1	0	0	0	0	0	1	2	1	1	1	0	0	2	0	1	0	1	2	1	2	1	2	1	2	2	1	0	0	0	1	0	0	0	0	0	0	0	0
598	1	0	0	0	0	1	2	0	1	0	1	1	1	1	1	0	1	0	1	1	0	1	0	2	0	0	1	0	2	1	0	1	1	0	1	1	2	0	0	1	1	0	1	1	0	0	0	0	1
599	1	2	0	0	0	0	2	0	2	0	0	0	1	1	1	0	1	1	2	2	0	0	0	2	0	0	0	0	2	2	2	1	1	0	0	2	1	0	0	1	1	0	1	1	1	0	0	0	1
600	0	2	1	0	0	0	1	0	2	0	0	0	0	0	0	0	0	0	2	2	0	0	0	2	0	1	0	1	2	0	1	0	1	0	1	1	1	0	0	0	1	0	0	1	1	1	0	0	0
601	0	1	0	0	0	2	0	0	2	0	0	0	0	0	1	1	0	0	1	1	1	0	0	2	1	0	0	0	2	1	0	2	2	0	2	0	1	0	0	0	1	0	0	2	0	1	0	0	0
602	1	1	1	0	0	1	1	0	1	0	1	0	0	0	0	0	1	1	0	0	0	1	0	2	0	0	0	0	2	2	0	1	2	0	1	1	1	0	0	1	1	0	0	2	0	0	0	0	0
603	0	1	2	0	0	0	1	0	0	1	2	0	1	1	2	1	1	1	2	2	0	0	1	1	1	0	1	0	2	1	0	0	2	1	0	2	2	0	0	0	1	0	1	1	1	0	0	0	0
604	0	2	0	0	0	0	2	0	0	0	2	0	1	0	1	1	1	0	2	2	0	0	0	2	0	0	0	1	2	1	2	1	1	1	1	2	1	0	0	1	1	0	0	2	0	0	0	0	0
605	1	0	0	0	0	1	1	0	1	0	0	0	0	0	0	0	2	1	2	1	1	0	2	0	0	0	0	0	2	2	1	1	2	0	1	2	1	1	1	0	1	0	0	1	0	0	0	0	0
606	0	0	0	0	0	2	0	0	2	0	0	0	0	0	0	0	1	0	2	1	1	0	0	2	1	1	0	0	2	1	0	1	1	0	0	2	0	0	0	2	0	0	0	1	0	0	0	1	0
607	1	1	0	0	0	1	1	0	2	0	0	1	1	1	1	0	1	1	2	2	0	0	0	2	0	1	0	1	2	0	1	2	2	0	1	1	1	0	1	0	1	0	0	2	0	0	0	1	0
608	0	2	0	0	0	2	2	0	0	0	0	0	0	0	0	0	0	0	2	2	1	0	1	1	0	1	0	1	2	2	0	1	0	0	0	2	2	0	0	1	1	1	1	2	0	0	0	0	0
609	0	2	0	0	0	0	1	0	1	0	0	0	0	0	0	0	2	2	1	1	1	1	0	2	0	2	0	0	2	2	0	1	2	0	1	2	1	1	1	0	1	0	1	2	1	0	0	0	1
610	0	1	0	0	0	0	1	0	1	0	1	0	2	1	1	0	2	1	1	1	0	0	0	2	0	0	0	0	2	1	0	2	2	0	0	2	2	0	0	1	0	1	1	2	1	0	0	0	0
611	0	0	1	0	0	1	0	0	2	0	0	1	2	2	2	0	2	0	2	2	0	0	0	2	0	1	0	1	2	0	1	0	1	0	1	2	1	1	0	0	0	1	0	0	2	0	0	0	0
612	1	0	0	0	1	2	1	0	2	0	0	0	0	0	0	0	1	0	1	1	0	0	0	2	0	0	0	0	2	1	0	2	2	0	1	1	0	0	0	2	0	0	1	2	0	0	0	0	0
613	0	0	0	0	2	2	2	0	0	0	0	1	1	1	1	0	1	0	1	1	1	0	1	1	0	1	0	0	2	2	0	0	1	1	1	2	2	0	0	1	1	1	0	0	1	1	0	0	0
614	0	1	0	0	0	1	1	0	1	0	0	1	1	1	1	0	1	0	2	1	1	0	0	2	1	1	0	0	1	1	0	0	1	0	1	1	1	0	0	1	0	0	0	2	0	0	0	1	0
615	1	0	0	0	1	1	1	1	1	1	0	0	2	1	1	1	2	1	1	1	0	0	0	2	0	2	0	1	2	2	0	1	2	1	0	2	1	0	0	1	1	0	1	2	1	0	0	0	0
616	0	2	0	0	0	0	0	0	1	0	1	1	1	1	1	0	0	0	1	1	0	0	1	1	0	0	0	0	1	1	0	1	1	0	0	2	0	0	0	1	0	1	1	1	0	0	0	0	0
617	0	2	0	0	0	1	2	1	1	0	0	0	0	0	0	0	2	2	0	0	0	0	0	2	0	1	0	2	2	1	1	1	1	1	2	0	1	0	0	0	1	0	2	2	0	1	0	0	1
618	0	2	0	0	0	0	2	1	1	0	0	1	1	1	1	0	1	1	1	2	0	0	1	1	1	2	0	0	2	1	0	1	1	0	0	1	1	0	0	0	1	0	1	1	0	1	0	0	0
619	1	1	0	0	0	0	0	0	2	0	1	2	2	1	1	1	2	1	2	2	1	0	0	2	0	1	0	0	2	2	0	1	1	2	1	2	2	0	0	1	1	0	0	2	0	1	0	0	1
620	0	0	0	0	1	2	1	0	1	0	0	0	0	0	0	0	2	2	1	1	1	0	0	2	0	1	0	0	2	2	0	1	2	0	1	1	1	1	1	0	1	0	0	2	0	0	0	0	0
621	0	2	0	0	0	0	2	0	0	0	0	2	2	2	2	0	2	1	1	1	0	2	0	2	0	1	1	0	1	0	1	0	2	2	0	2	2	0	0	1	1	0	0	0	0	0	0	0	0
622	1	2	1	0	0	1	1	0	2	0	0	0	0	0	0	0	2	1	1	2	0	0	1	1	1	1	0	0	2	2	1	2	2	0	0	2	1	0	0	2	0	0	0	2	0	0	0	0	0
623	0	2	0	0	0	0	1	1	2	0	0	1	1	1	1	0	2	1	1	2	0	0	2	0	0	1	0	0	2	1	0	0	1	0	1	2	1	1	0	0	1	0	1	2	1	0	1	0	0
624	0	1	0	0	0	0	1	0	1	0	1	1	2	2	2	1	0	0	1	1	1	0	0	2	0	0	0	2	1	1	2	1	1	1	0	2	2	0	0	0	2	1	0	1	0	0	0	2	0
625	1	1	0	0	0	1	2	1	2	0	0	0	0	0	0	0	2	1	0	0	1	1	0	2	0	0	0	0	2	2	1	0	2	1	0	2	1	1	1	0	0	1	1	2	1	0	0	0	1
626	0	1	0	0	0	1	1	2	2	0	0	0	1	1	1	1	2	1	1	1	0	0	0	2	0	1	0	1	2	2	0	1	2	2	1	1	1	0	0	0	1	0	0	0	1	0	0	0	0
627	0	1	0	0	0	1	1	0	1	0	1	0	1	1	1	0	0	1	0	1	1	1	1	1	0	1	0	0	2	0	0	1	2	0	2	0	2	0	0	0	2	0	0	2	0	0	0	0	0
628	0	1	0	0	0	1	0	0	2	0	1	0	0	0	1	1	2	2	2	1	1	0	1	1	1	2	0	0	2	2	1	2	2	0	1	1	1	0	0	0	1	0	1	1	1	0	0	0	1
629	1	1	0	0	0	2	0	0	2	0	0	1	1	0	0	0	2	0	1	1	1	0	0	2	1	0	0	0	2	2	0	1	1	0	0	2	0	0	0	2	0	0	2	2	0	2	0	0	0
630	0	1	0	0	0	1	2	0	1	0	1	0	1	0	0	0	0	0	0	0	1	0	0	2	0	2	0	1	2	2	1	0	1	0	0	2	2	0	0	1	1	0	1	2	1	0	0	0	1
631	1	2	0	0	0	0	1	1	2	0	0	1	1	1	1	0	2	2	1	1	1	0	0	2	0	0	0	1	2	1	1	1	2	0	1	1	1	1	1	0	1	2	1	2	1	0	0	0	0
632	1	1	0	0	0	1	2	0	1	0	1	1	1	1	1	0	0	0	0	0	1	0	0	2	0	1	0	1	1	0	1	2	1	0	0	2	1	0	0	2	0	0	1	1	1	0	0	0	0
633	0	0	0	0	1	2	1	1	2	0	0	0	1	1	1	0	1	0	2	2	0	0	1	1	1	2	1	2	2	1	1	2	2	0	2	0	1	0	0	0	1	1	1	2	1	1	0	1	0
634	0	0	0	0	0	1	1	0	1	0	1	0	0	0	0	0	1	0	1	1	0	0	0	2	1	1	0	0	2	2	0	2	2	0	2	0	2	0	0	2	0	0	0	1	0	1	0	0	0
635	1	0	0	0	0	1	2	0	1	0	1	0	0	0	0	0	1	0	1	1	0	0	2	0	0	0	0	0	1	0	1	1	1	0	1	1	0	0	0	0	1	0	2	2	0	2	0	0	1
636	1	1	0	0	0	1	2	1	1	0	0	0	1	0	0	0	1	0	1	1	0	0	0	2	0	2	0	1	1	0	2	1	1	1	2	0	1	0	0	0	1	0	0	0	2	1	0	0	0
637	1	2	0	0	0	1	1	0	1	0	1	1	1	1	1	0	1	0	1	1	0	0	1	1	1	0	0	1	2	1	2	0	1	1	0	2	0	0	0	1	1	2	2	2	1	1	0	0	1
638	1	0	0	0	0	1	2	1	1	0	1	1	2	2	2	0	1	1	2	2	0	0	0	2	0	0	0	0	2	1	0	1	2	2	2	1	1	0	0	2	0	0	2	2	0	0	0	0	0
639	0	2	0	0	0	0	1	0	0	1	2	0	1	0	0	0	2	2	1	1	1	0	0	2	0	1	0	0	2	1	1	0	1	1	0	2	2	0	0	1	1	0	2	2	0	0	0	0	0
640	1	2	0	0	0	0	0	0	2	0	0	0	1	0	0	0	1	0	1	1	1	0	0	2	0	2	0	0	2	1	0	2	2	0	1	1	1	0	0	1	0	1	1	2	1	0	0	0	0
641	0	2	0	0	0	0	1	0	2	0	0	0	1	0	0	0	0	0	1	0	1	0	0	2	0	1	0	1	2	1	2	0	1	1	1	1	1	1	0	0	1	0	0	1	0	1	0	0	0
642	0	2	0	0	0	0	0	0	2	0	0	1	1	1	1	0	2	1	2	2	0	0	1	1	0	2	0	0	2	1	1	2	2	0	1	1	1	0	0	1	1	1	1	1	1	2	0	1	0
643	0	0	0	0	1	2	1	0	0	1	2	0	0	0	0	0	1	0	1	1	0	0	0	2	0	1	0	1	1	0	2	1	1	1	1	2	1	0	0	0	1	0	0	2	0	0	0	0	0
644	1	1	0	0	0	1	2	0	1	0	1	1	2	1	1	0	2	0	2	2	0	0	0	2	0	1	0	1	2	1	0	1	1	0	0	2	1	0	0	1	1	0	0	2	0	0	1	0	0
645	1	0	0	0	0	1	2	0	1	0	1	0	1	0	0	0	1	0	1	1	0	1	0	2	0	0	0	0	2	2	0	1	2	0	0	2	1	1	1	0	0	0	2	2	0	0	0	0	0
646	1	2	0	0	0	0	2	1	1	0	0	0	1	1	1	0	1	0	1	1	0	0	0	2	0	1	0	0	1	1	2	0	1	1	0	2	2	0	0	0	1	0	1	2	1	0	0	0	1
647	1	1	0	0	0	2	2	1	1	0	0	1	1	1	1	0	0	0	2	1	1	0	0	2	1	0	0	1	2	2	0	0	0	0	0	2	1	0	0	0	1	0	0	1	0	0	0	1	1
648	1	1	0	0	0	1	0	0	2	0	0	0	0	0	0	0	1	0	2	2	0	0	0	2	0	1	0	0	2	2	1	0	2	1	1	1	1	1	0	1	0	0	0	2	0	0	0	0	1
649	1	1	0	0	0	1	2	0	1	0	1	0	0	0	0	0	1	1	1	2	0	0	0	2	0	0	0	2	2	2	0	1	0	0	1	1	1	0	0	1	0	1	1	2	1	1	0	1	0
650	1	2	0	0	0	1	1	0	2	0	0	1	1	1	1	0	1	0	2	2	0	0	2	0	0	0	0	1	1	1	2	0	0	1	0	2	1	0	0	1	0	0	1	2	1	0	0	0	1
651	0	2	0	0	0	1	1	0	1	0	0	1	1	1	1	0	1	1	1	2	0	0	0	2	0	0	0	0	2	1	0	1	1	1	2	0	1	0	0	0	1	0	1	1	1	0	0	0	0
652	0	1	0	0	0	1	2	0	1	0	0	0	2	1	1	1	2	1	2	2	1	0	0	2	1	0	0	0	2	0	0	2	2	0	1	1	0	1	1	1	0	1	1	2	1	0	0	0	0
653	0	1	0	0	1	1	1	0	0	0	1	0	0	0	0	0	0	0	0	0	0	0	0	2	0	1	0	1	2	2	1	1	1	0	0	2	2	0	0	0	1	0	0	2	0	0	0	0	0
654	1	0	0	0	1	2	0	0	2	0	0	1	2	2	2	0	1	0	2	2	0	0	1	1	1	1	0	0	1	1	1	1	1	0	2	1	1	1	1	0	0	0	1	2	1	0	0	0	0
655	0	1	0	0	1	1	1	0	0	0	1	0	0	0	0	0	2	2	2	1	1	0	1	1	1	1	0	0	1	1	2	0	2	1	0	2	1	0	0	0	1	1	1	2	1	2	0	0	0
656	1	0	0	0	0	1	0	0	2	0	1	1	1	1	1	0	1	0	1	0	1	0	1	1	1	1	0	1	1	1	2	0	0	0	0	2	0	1	1	1	0	0	0	2	0	2	0	0	0
657	0	0	0	0	0	1	2	1	1	0	0	1	1	1	1	0	1	1	1	1	0	0	1	1	0	1	0	1	2	1	2	2	1	0	0	2	1	1	1	0	0	0	1	2	0	1	0	0	0
658	1	0	0	0	1	2	1	0	1	0	1	0	1	0	0	0	0	1	0	1	1	0	0	2	0	1	0	0	2	2	1	2	1	0	0	2	1	0	0	0	1	0	1	2	0	1	0	0	0
659	0	1	0	0	0	1	1	0	2	0	0	0	1	1	1	0	2	0	2	2	0	0	0	2	1	0	0	0	2	0	0	0	1	1	1	1	2	0	0	1	1	0	1	2	2	0	0	1	0
660	1	1	0	0	0	2	1	0	1	0	0	1	1	1	1	0	0	0	1	1	1	0	0	2	0	1	0	0	2	1	1	0	2	1	1	1	1	0	0	1	1	0	1	2	1	0	0	0	0
661	0	1	1	0	0	1	0	0	2	0	0	0	1	0	0	0	1	0	2	2	0	0	0	2	0	0	0	0	2	2	1	2	2	1	0	2	2	0	0	0	2	0	1	1	1	0	0	0	0
662	1	1	0	0	0	1	1	1	2	0	0	0	1	0	0	0	1	1	1	1	0	0	0	2	0	1	0	0	2	2	1	0	0	1	0	2	2	0	0	1	0	0	1	2	1	1	0	0	1
663	1	2	1	0	0	1	2	0	1	0	0	0	0	0	1	1	1	0	1	1	0	0	0	2	0	0	0	2	2	1	1	2	2	0	2	0	1	0	0	1	1	0	0	1	0	1	0	0	0
664	1	1	0	0	0	2	0	0	1	0	1	1	1	1	1	0	1	0	1	1	1	0	1	1	0	2	0	0	1	1	2	1	1	0	1	1	1	0	0	0	0	1	1	2	1	2	0	1	0
665	1	2	0	0	0	1	2	0	1	0	1	1	1	1	1	0	2	1	2	2	0	0	0	2	0	0	1	0	2	1	0	0	0	1	0	2	1	0	0	1	1	0	0	1	0	0	0	0	0
666	1	0	0	0	0	1	1	0	1	0	1	0	1	0	0	0	1	1	1	1	0	0	0	2	0	0	0	0	2	1	2	1	2	1	0	2	1	0	0	0	1	1	1	2	0	0	0	0	0
667	0	2	0	0	0	1	1	0	2	0	0	1	1	1	1	0	1	1	2	2	0	0	0	2	0	1	0	0	2	1	0	1	2	1	0	2	2	0	0	0	2	0	0	2	0	0	0	1	0
668	0	0	0	0	1	2	1	0	2	0	0	0	0	0	0	0	1	0	1	1	0	0	1	1	0	1	0	0	2	0	0	1	2	0	1	1	1	0	0	2	0	0	0	0	0	1	0	0	0
669	0	0	0	0	0	2	0	0	1	0	1	0	0	0	0	0	0	0	2	1	1	0	0	2	1	0	1	1	2	1	0	0	1	0	1	1	2	0	0	2	0	1	1	1	1	2	0	0	1
670	1	1	0	0	0	1	1	1	2	0	0	2	2	2	2	0	1	0	2	2	0	0	0	2	1	0	1	0	2	1	0	0	0	0	0	2	1	0	0	0	2	0	0	2	0	0	0	0	0
671	0	1	1	1	0	1	1	1	2	0	0	0	1	0	0	0	2	2	0	0	2	0	0	2	1	2	0	0	2	1	0	2	1	0	0	2	2	0	0	0	1	1	1	2	1	0	0	0	0
672	0	1	0	0	0	2	1	0	1	0	1	1	1	1	1	0	0	0	0	0	1	1	0	2	1	0	0	1	2	2	0	0	1	1	0	2	1	1	1	0	1	1	1	1	1	2	0	0	0
673	0	2	0	0	0	0	1	0	1	0	1	1	2	1	1	0	0	0	2	1	1	0	1	1	1	0	0	0	2	1	1	0	0	0	0	2	2	0	0	0	2	0	1	2	0	0	0	0	0
674	1	2	0	0	0	0	1	0	2	0	0	1	2	1	1	0	1	0	2	2	0	0	0	2	0	1	0	0	2	2	1	2	2	0	0	2	1	0	0	0	2	0	0	1	0	0	0	2	0
675	1	1	0	0	1	2	2	0	1	0	0	0	0	0	0	0	1	0	2	2	0	0	0	2	0	1	0	0	2	0	0	0	1	0	1	2	1	0	0	0	2	1	0	1	0	0	0	0	0
676	1	1	0	0	0	2	1	0	2	0	0	1	1	1	1	0	2	2	1	1	1	0	1	1	0	1	0	1	1	1	1	0	2	1	1	1	1	0	0	1	1	1	1	2	0	0	0	0	0
677	1	0	0	0	0	0	2	0	1	0	1	0	1	0	0	0	1	1	1	1	0	0	0	2	1	2	0	0	2	2	1	1	2	0	1	1	2	0	0	0	2	0	0	2	0	0	0	0	1
678	1	1	0	0	1	1	1	0	1	0	1	0	0	0	0	0	2	0	1	1	0	0	0	2	0	2	0	0	2	2	1	1	1	1	1	2	2	0	0	0	2	0	1	2	0	1	0	0	1
679	0	2	1	0	0	2	0	0	1	0	0	0	0	0	0	0	2	2	1	1	0	0	0	2	0	1	0	0	1	1	1	0	2	0	1	2	2	0	0	0	2	1	0	1	0	0	0	0	0
680	1	0	0	0	0	2	0	0	2	0	0	0	0	0	0	0	2	1	2	2	1	0	0	2	0	1	0	1	0	0	2	0	1	0	1	1	1	0	0	0	1	1	0	1	0	0	0	0	0
681	1	1	0	0	0	2	1	0	2	0	0	1	1	1	1	0	1	1	0	0	2	1	0	2	1	0	0	1	1	1	1	1	1	1	0	2	1	0	0	0	1	0	1	1	0	0	0	0	0
682	0	0	0	0	1	2	0	0	2	0	0	1	2	1	1	0	1	0	1	1	0	0	0	2	0	1	1	0	2	1	0	1	2	0	0	2	1	0	0	2	0	0	2	2	0	2	0	0	1
683	1	0	0	0	1	2	1	1	1	1	0	0	0	0	0	0	2	0	2	2	0	0	0	2	1	1	0	1	1	1	2	0	1	0	1	1	1	0	0	2	0	0	0	0	0	0	0	0	0
684	1	2	0	0	0	2	0	0	2	0	0	0	2	2	2	0	2	2	2	2	0	0	0	2	0	1	0	1	1	1	1	2	2	0	2	0	1	0	0	2	0	0	0	2	1	1	0	1	1
685	0	1	0	0	0	1	2	0	1	0	0	0	0	0	0	0	2	1	2	2	0	0	0	2	0	2	0	0	2	2	1	0	1	1	0	2	1	0	0	2	0	0	0	1	0	0	0	0	1
686	0	1	0	0	0	1	2	0	1	0	1	0	1	1	1	1	2	1	1	1	0	0	0	2	0	2	0	0	2	2	1	1	1	2	0	2	1	0	0	1	1	0	1	2	1	0	0	0	0
687	0	1	0	0	1	1	2	0	0	0	1	0	0	0	0	0	2	0	1	1	1	0	1	1	1	1	0	1	2	1	0	0	1	1	0	2	2	0	0	1	1	2	2	2	1	1	0	1	0
688	1	2	0	0	0	0	0	0	2	0	0	0	0	0	0	0	2	0	2	2	0	0	1	1	0	0	0	0	2	2	1	0	2	1	0	2	1	1	1	0	1	0	0	1	0	1	0	0	0
689	0	1	0	0	0	1	1	1	2	0	0	0	0	0	0	0	1	1	1	1	0	1	0	2	0	1	0	1	2	2	1	2	2	0	0	2	1	1	0	1	0	0	0	1	0	0	0	0	0
690	0	2	0	0	0	1	2	0	0	0	0	0	1	1	1	0	1	0	1	1	0	0	1	1	0	1	0	0	2	2	1	1	1	0	0	2	1	0	1	1	0	1	1	2	1	0	0	0	2
691	0	1	0	0	1	1	2	0	1	0	0	0	0	0	0	0	1	0	2	1	1	0	0	2	0	1	0	0	2	0	1	1	1	0	1	2	2	1	0	0	0	0	1	2	1	1	0	0	0
692	0	2	0	0	0	0	1	0	1	0	0	0	0	0	0	0	1	0	1	1	1	0	0	2	0	1	0	1	2	1	2	1	2	1	0	2	1	0	0	0	1	0	1	1	0	1	0	0	1
693	0	2	0	0	0	0	1	0	2	0	0	0	0	0	0	0	1	0	2	1	1	0	0	2	0	1	1	0	1	0	1	0	0	0	0	2	1	0	0	1	1	1	0	1	0	1	0	0	0
694	1	1	0	0	0	0	1	0	1	0	1	1	2	2	2	1	1	1	2	2	0	0	1	1	1	0	0	0	2	2	0	0	2	2	1	1	1	0	0	1	1	0	0	0	0	0	0	0	1
695	1	2	0	0	0	1	0	0	2	0	0	0	0	0	0	0	1	1	1	0	1	0	1	1	0	1	0	0	1	1	2	0	1	0	0	2	2	0	0	1	0	1	0	1	0	0	0	0	0
696	1	0	0	0	1	2	1	0	1	0	0	0	0	0	0	0	1	1	1	1	0	0	1	1	1	0	1	1	2	1	0	2	2	0	0	2	1	0	0	1	1	0	0	2	0	0	1	0	1
697	1	2	1	0	0	1	2	0	1	0	1	0	1	0	0	1	1	0	2	2	0	0	0	2	0	2	1	0	2	1	0	0	1	0	0	2	1	1	1	0	1	0	1	2	0	0	0	0	0
698	1	1	0	0	1	2	1	0	1	0	0	0	0	0	1	1	2	1	1	1	1	0	0	2	0	0	0	2	2	1	1	0	2	0	1	1	1	0	0	0	1	0	1	2	1	0	0	0	1
699	1	1	0	0	0	1	2	0	1	0	1	0	1	0	0	0	2	2	0	0	0	0	0	2	0	1	0	0	1	1	2	0	1	1	0	2	1	0	0	1	1	0	1	1	0	0	0	0	1
700	1	1	0	0	0	1	1	0	1	0	1	0	0	0	0	0	1	1	1	0	1	0	0	2	0	0	0	1	2	2	0	1	2	0	1	1	2	0	0	0	2	0	2	2	1	0	0	0	0
701	1	0	0	0	0	2	0	0	2	0	0	0	1	0	0	0	1	1	0	0	1	0	1	1	1	0	0	1	2	1	2	1	2	0	1	1	1	0	0	0	1	0	0	1	0	0	0	0	0
702	0	0	0	0	1	1	2	0	0	0	0	1	1	1	1	0	1	1	0	0	1	0	0	2	0	0	0	1	1	1	2	2	2	0	2	0	2	0	0	1	1	0	0	2	1	1	0	0	1
703	0	2	0	0	0	1	0	0	2	0	0	0	0	0	0	0	2	0	1	2	0	0	0	2	0	1	0	1	1	1	1	2	1	0	0	2	1	0	1	0	0	1	1	1	1	1	0	0	0
704	0	2	0	0	0	0	0	0	2	0	0	0	1	0	0	0	1	0	1	1	1	0	0	2	0	1	0	1	2	1	1	1	0	0	1	1	1	0	0	1	1	0	0	2	0	0	0	0	0
705	0	2	1	0	0	0	2	0	0	0	1	0	0	0	0	0	1	1	1	1	0	0	1	1	0	1	0	0	2	2	0	0	2	0	0	2	0	1	1	1	0	0	1	2	0	0	0	0	1
706	0	1	0	0	0	0	2	1	1	0	0	0	0	0	0	0	1	1	2	2	0	0	1	1	0	1	0	2	2	2	0	1	0	0	0	2	2	0	1	0	1	0	1	2	0	0	0	0	0
707	0	1	0	0	1	1	1	1	2	0	0	0	0	0	0	0	1	1	1	1	0	0	0	2	1	0	0	0	2	2	1	1	2	0	1	1	1	0	0	0	1	1	1	2	1	0	0	0	0
708	1	1	0	0	0	0	2	1	2	0	0	0	0	0	0	0	1	0	2	2	0	0	0	2	0	1	0	0	2	2	1	1	1	1	0	2	2	0	0	1	1	1	1	2	1	1	0	0	0
709	0	1	0	0	0	2	0	0	2	0	0	0	0	0	0	0	1	1	2	2	0	0	1	1	0	1	0	0	2	1	1	0	2	2	1	1	1	0	0	1	1	0	0	2	1	1	0	0	0
710	1	2	0	0	1	1	1	0	0	1	1	0	0	0	0	0	2	0	0	1	1	0	0	2	0	2	0	0	2	2	1	1	1	0	0	1	1	0	0	0	0	0	0	2	0	0	0	1	0
711	0	2	1	0	0	1	1	0	2	0	0	0	1	1	2	1	0	0	0	0	1	0	1	1	1	1	0	0	2	1	0	0	2	1	1	1	2	0	0	1	1	0	0	1	0	0	0	1	0
712	0	1	0	0	0	0	1	0	1	0	1	0	2	1	1	0	0	0	2	2	0	0	0	2	0	0	1	0	2	1	1	0	2	1	1	1	1	0	0	0	0	0	0	2	0	2	0	0	0
713	1	2	0	0	0	0	1	0	1	0	1	1	1	1	1	0	1	1	1	1	1	0	0	2	0	2	0	1	1	1	1	0	2	2	0	2	0	1	1	0	0	2	2	2	0	1	0	0	0
714	0	2	0	0	1	1	1	1	2	0	0	1	2	1	1	0	1	1	1	2	0	1	0	2	0	2	0	2	1	0	2	0	2	2	1	1	1	0	0	0	2	0	0	2	0	0	0	0	0
715	1	2	0	0	0	0	2	0	0	0	1	0	0	0	0	0	1	0	1	1	0	0	1	1	0	1	0	0	2	1	1	0	0	0	1	1	2	0	0	1	0	1	1	1	0	0	0	0	0
716	0	0	0	0	1	2	0	0	1	0	1	0	0	0	0	0	2	0	2	2	0	0	0	2	0	0	0	1	1	1	1	2	1	0	1	1	1	0	0	0	2	1	1	2	1	1	0	0	1
717	0	1	0	0	0	1	1	0	1	0	1	1	2	2	2	0	2	0	1	1	1	0	0	2	0	1	0	0	1	1	1	0	2	2	1	1	1	1	1	0	1	0	0	2	0	1	0	0	0
718	1	1	0	0	0	1	0	0	2	0	0	1	1	1	1	0	1	1	1	2	0	0	0	2	0	1	0	1	2	1	2	2	2	0	0	2	2	0	0	0	1	0	1	2	1	1	0	0	1
719	1	1	0	0	0	1	1	0	2	0	0	2	2	2	2	0	0	0	2	2	0	0	1	1	1	1	0	0	2	1	1	0	2	2	0	2	1	0	0	0	2	0	0	2	0	0	0	1	0
720	0	0	0	0	0	1	0	0	2	0	0	0	0	0	0	0	0	0	2	2	0	0	1	1	2	2	0	1	1	0	2	2	2	0	0	2	1	0	0	2	0	1	1	2	1	0	0	0	0
721	1	2	1	0	0	1	2	1	1	0	0	1	1	1	1	0	0	1	0	1	1	0	0	2	0	0	0	1	2	1	1	0	1	0	1	1	1	0	0	0	1	0	0	2	0	0	0	0	1
722	0	2	0	0	0	0	1	0	2	1	0	1	1	1	1	0	2	1	1	2	0	0	0	2	0	0	0	0	1	1	1	1	1	0	0	2	1	0	0	1	1	0	0	1	1	1	0	0	0
723	1	1	0	0	0	2	0	0	2	0	0	0	0	0	0	0	1	1	0	0	0	0	0	2	0	2	0	0	2	0	0	1	2	0	0	2	1	0	0	1	1	1	1	2	1	2	0	0	0
724	0	1	0	0	0	2	2	0	1	0	0	0	1	0	0	0	1	1	1	1	1	0	1	1	0	0	0	1	2	1	1	1	2	1	0	2	1	0	0	0	1	1	1	2	1	0	0	0	0
725	0	1	0	0	0	1	1	0	1	0	1	0	0	0	0	0	2	0	2	2	0	0	0	2	0	1	0	1	2	1	1	0	0	0	0	2	2	0	0	1	1	1	1	2	1	0	0	0	0
726	1	0	0	0	0	1	1	0	2	0	0	0	0	0	0	0	1	1	0	0	2	1	0	2	0	1	0	0	2	2	0	0	1	0	1	1	1	1	1	0	1	0	0	2	0	1	0	0	0
727	0	1	0	0	0	0	2	0	0	1	1	0	0	0	0	0	2	2	2	2	0	0	0	2	0	1	0	0	2	2	0	0	1	0	1	2	2	0	0	1	1	1	0	1	0	1	0	0	0
728	0	0	0	0	1	2	1	0	1	0	0	1	2	2	2	1	1	1	0	0	0	0	0	2	0	2	0	1	2	1	2	0	0	0	1	1	1	1	1	0	1	1	1	1	1	0	0	0	1
729	0	2	0	0	0	1	0	0	2	0	0	1	1	1	1	0	0	0	0	0	1	0	1	1	1	1	0	0	2	1	0	0	1	0	2	1	1	0	1	1	0	1	1	1	1	0	0	1	0
730	0	0	0	0	1	1	0	0	2	0	0	0	1	1	1	0	1	1	2	2	0	0	0	2	0	0	0	0	2	1	0	0	0	0	0	2	1	0	0	0	2	0	1	2	1	0	0	0	1
731	0	0	0	0	0	2	1	1	2	0	0	0	0	0	0	0	1	1	1	1	0	0	1	1	1	0	0	0	2	2	1	1	2	1	1	2	1	0	0	0	2	0	0	2	0	0	0	0	0
732	0	1	0	0	0	1	2	1	1	0	0	1	1	1	1	0	2	1	1	1	1	0	0	2	1	2	0	0	2	2	0	0	2	2	1	2	1	0	0	1	0	0	0	2	0	1	0	0	0
733	1	0	0	0	2	2	1	0	1	0	1	0	0	0	0	0	1	1	1	1	1	0	1	1	0	2	0	0	2	0	1	2	1	0	0	2	1	0	0	0	1	0	0	2	0	1	0	1	0
734	0	1	0	0	0	0	2	1	1	0	0	0	0	0	0	0	1	1	2	2	0	0	1	1	1	1	0	0	2	2	1	0	0	0	0	2	1	0	0	0	1	0	0	1	0	0	0	0	1
735	1	1	0	0	0	0	0	0	2	0	1	1	2	1	1	0	2	0	1	1	0	0	0	2	0	0	0	0	2	2	1	1	1	1	0	2	1	0	0	0	1	0	1	2	1	1	0	0	0
736	0	1	0	0	0	1	1	1	2	0	0	0	0	0	0	0	1	1	1	1	0	0	1	1	0	1	0	1	2	1	0	0	1	0	1	1	1	1	0	0	0	1	1	1	0	0	0	0	0
737	0	1	0	0	1	1	1	0	1	0	1	0	0	0	0	0	2	1	2	2	0	0	1	1	1	0	0	0	2	2	1	2	2	0	1	1	1	0	0	1	1	1	1	1	0	0	0	0	1
738	0	2	0	0	0	0	0	0	1	0	1	0	0	0	0	0	0	0	0	0	0	0	0	2	0	0	0	0	2	2	0	0	0	1	0	2	1	0	0	1	1	1	1	2	0	0	0	0	0
739	1	0	1	0	0	1	2	0	0	0	1	1	1	1	1	0	2	1	2	2	0	0	1	1	1	1	0	0	2	0	0	0	2	1	0	2	2	0	0	0	1	0	0	2	1	1	0	0	1
740	1	1	0	0	0	1	0	0	2	0	0	0	1	1	1	0	0	0	0	0	0	0	1	1	0	1	0	0	2	2	1	2	1	0	1	0	2	0	0	0	2	0	0	1	1	1	0	1	0
741	1	1	1	1	0	2	2	0	0	0	1	2	2	2	2	0	1	1	1	2	0	0	0	2	1	1	0	1	2	2	1	2	2	1	0	2	2	0	0	0	2	1	1	2	0	0	0	0	0
742	0	1	0	0	0	1	2	0	0	0	0	1	2	1	1	0	1	1	0	0	1	0	0	2	0	2	0	0	1	1	2	0	1	2	2	2	1	0	1	1	0	1	1	2	1	0	0	0	0
743	1	2	0	0	0	0	1	0	1	0	0	0	1	0	0	0	2	0	2	1	1	0	2	0	1	1	0	0	2	1	0	0	0	0	1	1	1	0	0	0	0	0	0	1	0	0	0	0	0
744	0	1	0	0	0	1	0	0	2	0	0	1	1	1	1	0	0	0	0	0	1	0	0	2	0	0	0	0	2	2	0	0	1	1	1	1	1	0	0	0	1	0	1	2	1	1	0	0	1
745	0	1	0	0	1	2	0	0	2	0	0	1	2	1	1	0	2	2	2	2	0	0	0	2	0	0	0	0	2	2	1	0	0	1	1	1	0	0	0	2	0	0	0	1	0	0	0	1	1
746	1	2	0	0	0	0	1	1	2	0	0	0	0	0	0	0	1	0	2	2	0	0	1	1	0	0	0	1	1	0	1	1	1	1	0	2	0	0	0	0	1	0	0	2	0	0	0	1	0
747	1	1	0	0	0	0	2	0	0	1	1	0	0	0	0	0	0	0	1	1	0	0	0	2	0	1	0	0	2	2	0	0	1	1	2	0	2	0	0	0	1	0	0	1	0	0	0	1	1
748	1	1	0	0	0	2	0	0	2	0	0	0	0	0	0	0	1	1	2	2	0	0	0	2	0	0	0	0	2	0	0	2	2	0	1	1	0	0	0	1	0	0	2	2	0	1	0	0	0
749	1	0	0	0	2	2	0	0	2	0	0	0	1	0	0	0	1	1	2	2	0	1	0	2	0	1	0	0	2	2	1	0	2	2	1	1	1	1	1	1	0	0	1	1	0	0	0	0	0
750	0	2	0	0	0	0	2	0	1	0	1	0	0	0	1	1	0	0	1	2	0	0	0	2	0	0	1	0	2	1	0	1	1	1	1	1	0	0	0	1	1	0	1	2	0	2	0	0	0
751	1	1	1	0	0	2	1	0	2	0	0	1	0	0	0	0	2	2	1	1	0	0	0	2	1	1	0	1	2	2	0	0	2	1	1	1	1	0	0	0	0	0	0	0	0	0	0	0	1
752	1	1	0	0	0	0	2	1	1	0	0	1	1	1	1	0	0	0	2	2	0	0	0	2	0	1	0	0	2	1	0	2	2	0	1	1	1	0	0	1	1	0	1	2	0	2	0	0	0
753	1	1	0	0	0	1	2	1	1	0	0	0	1	0	0	1	1	1	2	2	0	0	1	1	1	0	0	1	2	1	1	1	1	2	0	2	1	0	0	0	1	0	0	1	0	0	0	0	0
754	1	2	0	0	0	1	1	0	1	0	1	0	0	0	0	0	0	0	2	2	1	0	1	1	1	1	1	0	2	0	0	1	2	0	1	1	2	0	0	1	1	0	0	2	0	0	0	0	0
755	1	1	0	0	0	2	0	0	2	0	0	0	0	0	0	0	1	1	1	1	0	0	0	2	0	1	0	0	2	2	1	1	1	0	0	2	1	0	0	0	1	1	1	1	1	0	0	0	0
756	0	0	0	0	1	2	2	1	1	0	0	0	0	0	0	0	0	0	0	0	0	0	0	2	0	1	0	0	2	2	0	0	1	1	0	2	1	0	0	1	1	1	1	1	1	0	0	0	0
757	1	0	0	0	0	1	2	1	1	0	0	0	0	0	0	0	1	0	1	1	1	0	0	2	0	1	0	1	2	1	2	0	2	1	1	1	1	0	0	1	1	0	2	2	0	0	0	1	0
758	1	1	0	0	1	1	2	1	1	0	1	0	0	0	0	0	1	0	2	2	0	0	1	1	1	1	0	0	2	2	1	1	1	0	1	2	1	0	0	2	0	1	1	2	1	2	0	0	0
759	1	1	0	0	1	1	1	0	1	0	1	0	0	0	0	0	0	0	0	0	0	0	0	2	0	1	0	0	2	2	1	1	2	0	1	2	0	0	0	1	0	1	0	1	2	1	0	0	0
760	1	0	0	0	0	1	0	0	2	0	0	0	1	1	1	0	1	0	1	1	0	0	0	2	0	1	0	0	2	2	1	0	2	1	1	1	0	0	0	1	0	0	0	2	0	2	0	0	0
761	1	1	0	0	1	1	1	0	1	0	1	1	0	0	0	0	0	1	1	1	0	0	0	2	0	0	0	1	2	1	1	2	2	0	2	1	1	0	0	0	2	0	1	2	0	0	0	2	0
762	0	2	0	0	0	1	0	0	2	0	0	0	2	1	1	1	0	0	1	1	0	0	1	1	0	1	1	0	2	1	1	1	2	0	0	2	2	0	0	0	2	0	0	1	0	1	1	0	0
763	1	1	0	0	1	1	2	0	0	0	0	1	1	1	1	0	0	1	0	1	1	0	0	2	0	1	1	0	2	1	1	0	0	0	0	2	1	0	0	0	2	0	0	1	0	0	0	0	1
764	0	1	1	0	1	2	1	2	2	0	0	0	1	0	0	0	1	1	2	2	0	0	0	2	0	1	0	1	2	2	0	0	0	0	0	2	1	0	0	1	1	0	0	2	0	2	0	0	0
765	1	2	0	0	0	2	1	0	1	0	0	1	1	1	1	0	2	1	1	1	0	0	1	2	0	0	0	0	1	1	2	1	1	2	1	2	0	1	1	1	0	0	0	0	0	0	0	2	0
766	0	0	0	0	0	2	2	0	1	0	0	1	2	1	1	0	1	0	0	0	1	0	0	2	1	2	1	1	2	1	0	2	1	1	0	2	2	0	0	0	2	1	0	0	0	0	0	0	0
767	0	0	0	0	0	2	1	0	1	0	1	1	1	1	1	0	1	1	0	0	0	0	0	2	0	0	2	1	2	0	1	0	2	0	0	2	1	0	0	1	1	0	1	2	1	0	0	1	0
768	0	1	0	0	0	2	1	0	0	1	2	0	1	1	1	0	1	1	1	1	1	0	0	2	0	2	0	0	2	2	1	1	1	0	0	2	0	0	0	2	0	0	0	0	0	0	0	0	1
769	0	2	0	0	0	0	2	1	1	0	0	0	0	0	0	0	1	1	1	1	1	0	0	2	0	1	0	0	2	0	1	1	2	0	1	1	1	0	0	1	1	0	0	1	0	0	0	0	0
770	1	1	0	0	0	0	0	0	2	0	0	1	2	1	1	1	1	1	2	0	1	0	0	2	0	1	0	1	2	2	0	1	2	0	1	1	1	0	0	2	0	0	0	2	0	1	0	0	0
771	0	1	0	0	0	1	1	2	2	0	0	0	0	0	0	0	1	0	2	2	0	0	1	1	1	1	0	1	2	1	2	0	1	1	0	2	2	0	0	0	1	1	1	2	0	0	0	0	0
772	0	0	0	0	1	2	1	0	1	0	1	0	0	0	0	0	1	0	1	1	0	0	0	2	0	0	0	0	2	0	0	0	0	0	0	2	1	0	0	1	1	0	0	0	0	0	0	1	0
773	1	1	0	0	0	1	1	0	1	0	1	2	2	1	1	1	1	1	0	0	0	0	0	2	0	2	0	1	2	1	2	0	1	0	1	2	1	0	0	0	2	2	2	2	1	1	0	0	0
774	1	2	0	0	0	0	2	1	1	0	0	0	1	1	1	1	1	0	2	2	0	0	1	1	1	0	0	0	2	2	0	2	2	1	0	2	1	0	0	2	0	0	1	2	2	0	0	0	1
775	1	1	0	0	0	2	1	0	1	1	1	1	1	1	1	0	1	0	1	1	0	0	0	2	0	1	0	0	2	0	0	0	0	1	0	2	1	1	0	0	1	0	0	2	1	1	0	0	0
776	1	2	1	0	0	1	2	1	1	0	0	0	1	0	0	0	1	0	1	1	1	0	1	1	0	1	0	0	2	2	1	0	0	0	0	2	1	0	0	0	2	0	0	2	0	1	0	0	0
777	0	1	0	0	0	2	2	0	1	0	1	0	0	0	0	0	2	1	2	1	1	0	0	2	0	1	0	0	2	0	0	1	2	0	1	1	1	1	1	1	0	0	1	2	1	0	0	0	1
778	0	0	0	0	1	2	1	0	1	1	2	1	1	0	0	1	1	1	1	2	0	2	0	2	0	1	1	1	2	1	0	1	2	0	1	1	1	0	0	0	2	1	1	1	1	1	0	0	1
779	0	0	0	0	0	2	1	1	2	0	0	1	1	0	0	1	2	1	0	0	1	0	1	1	1	1	1	0	2	1	0	1	0	0	0	2	1	0	0	0	1	0	0	1	0	0	0	1	0
780	0	0	0	0	0	0	2	0	0	0	1	0	2	1	1	1	2	1	0	0	1	0	0	2	0	1	0	0	2	1	0	1	2	0	1	1	1	0	0	0	2	1	1	2	1	1	0	0	1
781	1	0	0	0	2	2	0	0	2	0	0	1	1	1	1	0	1	1	1	1	0	0	1	1	1	1	0	1	0	0	2	0	1	1	1	2	2	0	0	0	2	0	0	1	0	0	0	0	1
782	0	1	0	0	0	0	0	0	2	0	0	1	1	1	1	0	2	0	1	1	1	0	0	2	0	0	0	1	2	1	2	0	1	0	0	2	2	0	0	0	1	0	2	2	1	0	0	0	0
783	0	0	0	0	0	1	1	0	0	1	1	0	1	1	2	1	1	1	0	0	1	0	1	1	1	1	0	0	1	1	2	0	1	0	0	2	1	0	0	1	1	0	0	1	1	1	0	0	0
784	1	1	0	0	0	0	0	0	2	0	0	1	1	1	1	0	1	1	1	1	0	0	1	1	1	1	0	2	1	0	2	0	0	0	0	2	2	0	0	1	1	0	0	0	1	0	0	0	1
785	0	1	0	0	0	0	1	0	2	0	0	0	0	0	0	0	0	0	1	1	1	0	1	1	1	1	0	0	2	1	1	0	1	0	1	2	1	0	0	0	1	0	0	1	0	1	0	0	1
786	1	1	0	0	0	1	0	0	2	0	0	0	2	1	1	0	0	0	0	0	0	0	0	2	1	2	0	0	1	1	1	1	2	0	1	1	1	0	0	0	1	1	1	2	1	1	0	0	0
787	0	0	0	0	0	2	2	0	1	0	0	0	0	0	0	0	0	0	0	1	1	0	1	1	0	1	0	0	2	1	1	2	2	1	0	2	0	0	0	1	0	2	2	2	0	1	0	0	0
788	1	2	0	0	0	2	2	0	0	0	0	0	0	0	0	0	0	0	2	1	1	0	0	2	0	2	0	0	2	1	0	2	2	0	2	0	0	0	0	1	0	1	0	1	0	0	0	1	0
789	0	1	0	0	0	1	2	0	1	0	1	0	1	0	0	0	0	0	2	2	0	0	0	2	0	0	0	0	2	1	0	2	2	0	2	0	2	0	0	1	1	0	0	2	0	0	0	0	0
790	1	0	0	0	0	1	0	0	2	0	0	1	1	1	1	0	1	2	2	2	0	0	0	2	0	2	0	1	2	1	1	1	2	1	2	2	1	0	0	0	2	0	1	1	0	1	0	0	0
791	1	0	0	0	1	2	1	0	1	0	0	0	0	0	0	0	1	1	1	1	0	0	0	2	0	2	0	0	1	1	2	1	2	2	2	1	2	0	0	0	1	0	0	2	0	0	0	0	1
792	0	2	1	0	0	1	2	0	0	0	1	0	0	0	0	0	1	1	1	1	0	1	0	2	0	2	0	0	2	2	0	0	2	2	1	2	1	1	1	0	1	1	1	2	1	0	0	0	0
793	0	2	1	0	1	1	1	1	2	0	0	1	1	1	1	0	1	0	2	1	1	0	1	1	1	1	0	0	2	0	0	0	1	1	0	2	2	0	0	1	1	0	0	1	0	0	0	0	0
794	1	1	0	0	1	1	0	0	2	0	0	0	0	0	0	0	1	1	2	2	0	0	0	2	0	1	0	1	1	0	1	2	1	0	1	1	1	0	1	0	0	0	0	1	0	0	0	0	1
795	1	1	0	0	0	1	1	0	1	0	1	1	2	2	2	0	2	0	1	1	0	0	0	2	0	1	0	0	2	0	0	0	2	0	0	2	2	0	0	0	2	0	1	2	0	1	0	0	1
796	1	2	0	0	0	0	1	0	1	0	1	1	1	1	1	0	2	1	1	1	1	0	0	2	0	1	0	1	1	0	1	2	2	0	2	1	1	0	0	2	0	0	1	2	0	2	0	0	0
797	1	2	0	0	1	1	2	0	1	0	0	0	1	0	0	0	2	1	2	2	0	0	0	2	0	1	0	1	2	1	2	0	2	0	1	2	2	0	0	1	1	0	0	2	0	2	0	0	0
798	0	2	0	0	1	1	1	0	1	0	0	2	1	1	1	0	2	2	2	1	1	0	0	2	0	1	0	0	2	2	0	0	0	1	0	2	1	0	0	1	1	0	0	2	0	0	0	0	0
799	1	2	0	0	0	1	0	0	2	0	0	1	2	1	1	0	0	0	0	0	0	1	0	2	0	0	0	0	1	1	0	0	2	1	1	1	1	0	0	1	1	0	0	2	1	1	0	0	0
800	0	1	0	0	0	1	2	1	1	0	1	0	0	0	0	0	1	0	1	1	0	0	0	2	0	1	0	2	2	1	2	1	0	0	0	2	0	1	1	1	0	0	1	1	1	0	0	0	0
801	0	2	1	0	0	0	0	0	2	0	0	1	1	1	1	0	2	0	1	1	0	0	1	1	0	1	0	0	2	1	0	2	2	0	2	0	1	0	0	0	1	0	0	2	0	0	0	0	0
802	1	1	0	0	0	1	2	0	0	0	1	0	1	1	1	1	1	0	1	1	0	0	1	1	0	1	0	0	2	1	0	2	2	0	0	2	2	0	0	0	2	0	0	1	0	0	0	1	0
803	0	1	0	0	1	1	1	0	1	0	0	0	1	1	1	1	2	2	0	0	0	0	1	1	2	2	0	0	1	1	1	0	2	1	1	1	2	0	0	0	1	0	0	1	0	0	0	1	1
804	1	1	0	0	0	2	2	0	1	0	1	0	1	0	0	0	1	0	1	1	1	0	1	1	0	1	0	0	2	1	0	0	2	0	0	2	1	0	0	0	1	1	1	1	1	1	0	1	0
805	1	0	0	0	0	2	2	0	0	0	0	0	1	0	0	0	1	1	1	1	0	0	0	2	0	2	0	1	2	1	0	1	2	0	0	2	0	0	0	1	0	0	1	2	1	0	0	1	0
806	1	1	0	0	0	1	1	0	1	0	0	0	1	1	1	0	1	0	2	1	0	0	1	1	1	2	0	0	2	1	1	0	2	0	1	1	0	1	1	1	0	1	0	1	0	0	0	0	0
807	1	0	0	0	0	1	1	0	1	0	1	0	0	0	0	0	2	1	2	2	0	0	1	1	1	2	0	0	2	0	0	0	2	2	0	2	2	0	0	1	1	0	0	1	0	0	0	1	0
808	1	1	0	0	0	2	1	0	0	1	2	0	0	0	0	0	1	1	1	1	0	0	0	2	0	2	0	1	2	0	1	0	1	1	1	1	1	0	0	0	2	0	0	2	0	0	0	1	0
809	0	0	0	0	0	1	0	0	2	0	0	0	1	0	0	0	1	1	1	1	0	0	0	2	0	2	0	0	2	2	0	0	1	0	1	1	1	0	0	1	1	1	2	2	1	1	0	0	1
810	1	2	0	0	0	1	1	0	1	0	1	0	1	1	0	0	1	1	1	1	0	0	0	2	0	0	0	0	1	1	1	1	0	0	0	2	1	1	1	0	1	1	0	0	0	0	0	0	1
811	0	2	0	0	0	1	2	0	1	0	1	1	1	1	1	0	2	0	1	1	0	1	0	2	0	2	0	0	2	1	2	2	1	0	0	2	2	0	0	1	1	1	1	2	1	2	0	0	0
812	1	1	0	0	0	1	1	0	0	0	1	0	1	0	0	0	1	0	2	1	1	0	0	2	0	1	0	1	2	2	0	1	2	2	2	1	0	1	1	1	0	0	0	0	0	0	0	0	0
813	1	0	0	0	1	1	1	1	2	0	0	0	0	0	0	0	1	0	1	1	1	0	0	2	0	1	0	1	2	1	2	2	2	0	2	0	1	0	0	0	1	1	0	1	0	1	0	1	0
814	1	2	0	0	0	1	1	1	2	0	0	0	0	0	0	0	1	0	1	1	0	0	1	1	1	1	0	0	2	2	0	0	1	1	2	0	1	0	0	1	1	0	0	1	0	0	0	1	0
815	1	1	0	0	0	2	1	0	1	0	1	0	1	0	0	0	1	1	1	2	0	0	0	2	0	1	0	1	2	1	0	1	1	0	1	1	1	1	1	1	0	1	1	2	0	0	0	0	1
816	0	1	0	0	1	1	0	0	2	0	0	1	1	0	0	1	1	1	1	1	0	0	0	2	1	1	0	1	1	0	1	0	2	0	0	2	1	0	0	0	1	0	0	1	0	1	0	1	0
817	0	1	0	0	0	1	2	0	0	0	1	0	1	1	1	0	1	0	1	1	1	0	0	2	0	1	0	1	1	1	2	0	1	1	1	2	1	0	0	0	2	1	1	1	1	0	0	0	0
818	0	2	0	0	0	1	0	0	2	0	0	0	0	0	0	0	1	1	1	1	0	0	0	2	0	2	0	0	2	2	1	1	1	0	0	2	1	2	1	0	1	0	1	2	1	0	0	0	0
819	1	1	0	0	1	1	1	1	2	0	0	0	1	1	2	1	1	1	2	2	0	0	0	2	0	0	0	0	1	1	1	0	1	1	0	2	1	1	1	0	1	0	0	1	0	0	0	0	1
820	1	2	0	0	0	0	1	0	1	0	0	0	1	0	0	0	0	0	0	0	1	0	0	2	0	1	0	1	2	1	2	1	1	0	0	2	2	0	0	0	2	1	2	2	1	1	0	2	0
821	1	1	0	0	0	1	0	0	2	0	0	0	0	0	0	0	0	1	2	2	0	0	1	1	1	2	0	0	2	2	0	2	1	0	2	0	1	0	0	0	2	0	0	1	0	0	0	0	0
822	1	2	0	0	0	0	1	1	2	0	0	1	1	1	1	0	1	0	2	2	0	0	1	1	0	0	0	0	2	2	0	2	2	0	1	2	1	1	0	0	0	0	0	1	1	1	0	0	0
823	1	1	0	0	0	1	2	0	0	0	1	0	0	0	1	1	2	1	2	2	0	0	0	2	0	0	0	0	2	1	0	1	1	2	0	2	2	0	0	0	2	0	1	2	0	2	0	0	0
824	0	1	0	0	1	2	2	1	2	0	0	1	1	1	2	1	1	1	1	1	1	0	0	2	0	2	0	1	2	1	0	0	0	0	2	2	0	0	0	1	0	1	0	0	0	1	0	0	0
825	0	1	0	0	0	1	1	0	1	0	0	1	0	0	0	0	1	1	2	2	0	0	2	0	0	0	0	0	2	2	1	0	0	0	1	1	1	0	0	0	1	1	0	0	0	0	0	0	0
826	1	1	1	1	0	1	1	1	2	0	0	0	0	0	1	1	2	1	1	1	1	0	0	2	0	1	0	0	2	2	1	0	1	1	1	1	2	0	0	1	1	0	0	1	0	0	0	0	0
827	0	2	0	0	0	1	1	1	2	0	0	0	1	1	1	0	0	1	2	2	0	0	0	2	0	0	0	1	2	1	0	0	0	0	2	2	0	0	0	1	1	0	2	2	0	0	0	1	0
828	0	1	0	0	0	1	1	0	1	0	0	1	1	1	1	0	0	0	1	0	1	0	0	2	0	1	0	2	2	1	1	1	2	2	1	2	1	1	0	1	0	0	0	1	0	0	0	0	0
829	1	1	0	0	0	1	2	0	1	0	0	1	1	1	1	0	1	1	2	2	0	0	0	2	0	0	0	0	1	1	1	0	0	0	0	2	1	0	0	0	1	0	0	1	0	0	0	0	0
830	0	1	0	0	0	1	2	0	1	0	1	1	1	0	0	1	2	2	1	1	1	1	0	2	0	0	0	0	2	1	1	0	1	0	1	2	1	0	0	0	2	0	2	2	0	0	0	0	1
831	0	1	0	0	1	2	2	0	1	0	0	0	0	0	0	0	0	0	1	1	0	0	1	1	1	1	0	0	2	2	0	0	0	1	0	2	1	1	1	0	1	0	2	2	1	0	0	0	0
832	0	1	0	0	0	2	0	0	2	0	0	0	0	0	0	0	1	0	1	1	0	1	0	2	0	2	0	1	2	1	0	0	2	2	0	2	1	0	0	0	2	0	0	1	0	0	0	0	0
833	1	2	0	0	0	0	0	0	2	0	0	2	2	1	1	1	2	2	1	1	1	0	0	2	0	1	0	0	2	2	1	0	0	1	1	1	1	0	0	0	2	0	0	2	0	1	0	0	0
834	0	1	0	0	0	1	1	0	2	0	0	0	2	0	0	1	1	2	2	2	0	0	0	2	0	0	0	0	2	1	1	0	2	1	1	1	1	0	0	1	1	1	1	2	0	0	0	0	0
835	0	1	0	0	0	1	0	0	2	0	0	0	1	1	2	1	1	1	1	0	0	0	0	2	0	1	2	1	2	0	1	1	2	1	0	2	1	0	0	0	1	0	1	2	0	1	0	0	0
836	0	0	0	0	0	2	2	0	1	0	1	0	0	0	0	0	2	2	2	1	1	0	0	2	0	1	1	1	2	1	0	0	2	0	0	2	1	1	1	0	1	1	1	2	0	1	0	0	0
837	0	1	1	0	1	2	0	0	2	0	0	0	0	0	0	0	1	0	1	1	0	0	0	2	0	0	0	0	2	2	1	0	0	1	0	2	1	0	0	1	1	0	0	1	0	0	0	0	0
838	0	0	0	0	2	2	2	0	1	0	0	1	2	2	2	0	1	0	2	2	0	0	0	2	0	2	0	0	2	2	1	1	1	1	1	2	2	0	1	0	1	1	1	1	1	2	0	0	0
839	0	0	0	0	0	1	0	0	2	0	0	0	1	0	0	0	1	0	1	1	1	1	0	2	0	2	0	0	2	2	1	1	2	0	2	0	1	0	0	0	2	0	0	1	0	0	0	0	0
840	0	1	0	0	1	1	2	0	1	0	0	0	1	0	0	0	1	0	1	2	0	0	0	2	0	0	0	0	2	1	0	1	2	0	1	2	1	0	0	1	1	1	0	0	2	0	1	0	1
841	1	1	0	0	0	1	2	0	0	0	2	0	0	0	0	0	1	0	2	1	1	0	0	2	0	0	0	1	2	1	1	1	1	0	1	1	1	0	0	1	1	0	0	1	0	0	0	0	1
842	0	1	0	0	1	1	2	0	0	0	0	1	1	1	1	0	0	0	0	0	0	0	0	2	0	0	0	0	2	2	1	0	2	0	1	1	0	0	0	1	0	0	0	1	0	1	0	0	0
843	0	1	1	0	0	2	0	0	1	0	1	0	0	0	0	0	0	0	0	0	1	0	1	1	1	2	0	0	2	2	1	0	2	0	0	2	1	0	0	0	2	0	0	1	0	1	0	0	0
844	0	1	0	0	0	2	1	0	2	0	0	1	1	1	2	1	2	0	2	2	0	0	1	1	2	2	1	1	1	0	1	2	1	0	0	2	1	0	0	1	1	0	0	1	1	0	0	0	0
845	0	1	0	0	0	0	1	0	2	0	0	1	1	1	1	0	1	0	1	1	0	0	0	2	0	1	0	0	2	2	1	0	1	1	2	1	2	0	0	0	2	1	0	1	0	1	0	1	0
846	1	1	0	0	0	1	0	0	1	0	1	0	1	0	0	0	0	0	1	1	0	0	0	2	0	1	0	1	2	1	1	0	0	0	1	1	1	0	0	1	1	0	0	2	0	0	0	0	0
847	0	1	0	0	0	2	1	0	1	0	1	0	0	0	0	0	1	1	1	0	1	0	0	2	0	0	0	1	1	1	2	0	1	1	1	1	1	0	1	0	0	0	0	0	1	0	0	0	0
848	0	1	0	0	0	1	2	1	1	0	0	1	1	1	1	0	1	1	1	1	0	0	1	1	1	0	1	0	1	0	1	2	2	0	1	1	1	0	0	1	1	1	1	2	1	2	0	0	1
849	0	2	0	0	0	1	2	0	0	0	0	0	0	0	0	0	1	0	2	2	0	0	0	2	0	0	1	1	2	1	0	1	1	0	1	2	1	0	0	0	2	0	0	2	0	1	0	0	0
850	0	0	0	0	0	2	1	0	0	0	1	1	1	1	1	0	1	0	2	2	0	0	0	2	0	1	0	1	1	1	2	1	2	2	2	1	1	0	0	2	0	2	2	2	1	1	0	0	1
851	0	1	0	0	0	1	2	0	0	0	1	0	1	0	0	0	1	0	1	1	0	0	0	2	0	0	0	0	2	2	1	0	1	1	0	2	2	0	0	0	1	0	0	2	1	1	0	0	0
852	0	0	0	0	1	2	0	0	2	0	0	0	1	1	1	0	1	1	1	1	1	0	1	1	1	0	0	1	1	0	1	0	2	2	0	2	0	1	1	1	0	1	1	2	1	1	0	0	0
853	0	2	0	0	0	1	0	0	2	0	0	0	0	0	0	0	0	0	1	1	1	0	0	2	0	0	0	0	2	1	0	1	1	2	0	2	1	0	0	1	1	0	0	1	0	0	0	0	0
854	0	1	1	1	1	2	0	0	2	0	1	0	0	0	0	0	2	1	2	2	0	0	0	2	0	0	0	1	1	1	1	0	2	0	1	2	2	0	0	0	2	2	2	2	1	1	0	1	0
855	0	2	0	0	0	1	1	0	2	1	0	0	1	0	0	0	1	1	1	1	0	0	0	2	0	1	0	0	2	1	1	0	0	1	0	2	1	0	0	0	2	0	0	2	0	0	0	0	0
856	0	2	0	0	0	0	0	0	2	0	0	0	0	0	0	0	1	0	1	1	1	0	0	2	0	1	0	1	2	2	0	2	1	0	1	1	2	0	0	0	1	0	0	1	0	0	0	0	0
857	0	1	0	0	0	1	1	0	2	0	0	0	0	0	1	1	1	0	2	2	0	0	0	2	1	0	0	1	2	1	1	2	1	0	1	1	1	0	0	2	0	1	1	1	0	1	0	0	0
858	0	2	0	0	0	1	2	1	1	0	0	1	1	1	1	0	0	0	2	1	1	1	0	2	1	1	0	0	1	1	0	1	2	0	1	1	1	1	1	0	1	0	0	2	0	1	0	0	0
859	0	0	0	0	1	1	1	1	2	0	0	1	1	0	0	1	1	2	2	2	0	0	0	2	0	1	0	0	2	1	0	1	2	0	1	1	1	0	0	0	2	0	1	1	1	0	0	1	0
860	1	1	0	0	0	1	1	0	1	0	1	1	1	1	1	0	2	2	2	2	0	0	1	1	1	0	0	1	2	2	0	2	2	0	1	1	2	0	0	0	1	1	1	2	1	0	0	0	0
861	0	2	0	0	0	1	1	0	1	0	1	0	0	0	0	0	1	0	2	2	0	0	0	2	0	1	0	0	2	1	2	0	1	1	2	0	2	0	0	0	2	0	0	0	0	0	0	0	1
862	0	0	0	0	0	1	2	0	1	0	1	0	1	1	1	0	1	0	1	1	1	0	0	2	1	1	0	1	1	1	1	0	0	1	2	2	1	0	0	2	0	1	0	0	1	1	0	1	0
863	1	2	0	0	0	1	1	0	2	0	0	2	2	2	2	0	1	1	1	1	0	0	0	2	0	0	0	0	2	1	1	0	2	0	0	2	2	0	0	1	1	2	1	2	1	0	0	0	0
864	1	0	0	0	0	1	1	0	1	0	1	0	2	0	0	0	1	0	1	1	0	0	0	2	0	1	0	0	2	1	0	0	1	0	1	1	1	0	0	1	1	0	1	1	1	0	0	0	0
865	0	1	0	0	0	2	1	0	1	0	1	0	0	0	0	0	1	0	1	1	1	0	0	2	0	2	1	0	2	2	0	2	2	0	1	1	2	0	0	0	2	0	1	2	1	1	0	0	1
866	1	1	0	0	0	1	1	1	2	0	0	0	0	0	1	1	1	1	1	0	0	0	0	2	0	2	0	0	2	2	1	0	1	0	1	1	1	0	0	0	1	0	0	1	1	1	0	0	0
867	0	2	0	0	0	0	1	0	2	0	0	0	0	0	0	0	1	0	1	1	0	0	1	1	1	1	0	0	2	1	0	0	0	0	0	2	1	0	0	1	1	0	0	1	1	0	0	0	0
868	1	1	0	0	0	0	0	0	1	0	1	0	2	1	1	1	1	1	1	1	0	0	0	2	0	2	0	0	1	1	1	0	1	1	1	2	1	0	0	0	0	1	0	0	0	1	0	0	0
869	1	2	0	0	0	1	1	0	1	0	0	1	1	1	1	0	2	1	1	1	0	0	1	1	0	0	0	0	2	1	0	0	2	1	1	2	1	1	0	0	0	0	1	2	0	1	0	0	0
870	0	0	0	0	0	2	1	0	1	0	0	0	1	0	0	0	2	2	0	0	2	1	0	2	1	1	0	0	2	1	0	1	1	0	0	2	1	2	1	0	1	1	1	2	1	1	0	2	0
871	0	2	0	0	0	0	0	0	1	0	0	0	2	1	1	1	0	0	1	1	0	0	0	2	0	0	1	0	2	1	0	1	2	1	0	2	1	0	0	0	1	0	0	1	0	0	0	0	0
872	1	2	0	0	0	0	2	0	1	0	0	0	0	0	0	0	1	0	2	1	1	1	0	2	0	1	0	0	2	2	0	0	0	0	0	1	1	0	0	0	0	0	1	2	1	0	0	0	1
873	0	1	1	1	0	1	2	0	0	0	2	0	2	1	2	1	1	0	1	0	1	0	0	2	0	1	0	0	2	1	0	2	2	0	0	2	2	0	0	2	0	2	2	2	1	1	0	1	1
874	1	1	0	0	0	1	2	0	0	0	1	1	1	2	1	0	2	1	1	1	1	0	0	2	0	2	0	1	2	1	1	2	1	0	0	2	2	0	0	0	2	0	1	1	1	0	0	0	1
875	0	2	1	0	0	2	1	1	2	0	0	0	0	0	0	0	1	0	1	1	0	0	0	2	0	1	0	0	2	2	1	0	2	2	0	2	1	0	0	1	0	0	0	1	0	0	0	0	1
876	0	1	1	0	0	2	0	0	1	0	1	1	1	1	1	0	1	0	2	1	1	0	1	1	0	1	0	0	2	1	2	2	2	0	1	1	2	0	0	0	1	0	0	2	0	1	0	0	0
877	0	2	0	0	0	2	1	1	2	0	0	0	0	0	1	1	1	1	1	1	0	0	0	2	0	1	0	2	2	1	1	1	2	1	0	2	1	0	0	0	1	0	1	2	0	0	0	0	0
878	1	2	0	0	0	1	1	0	1	1	2	0	0	0	0	0	0	0	2	1	1	1	0	2	0	2	0	0	2	1	2	0	2	2	0	2	2	0	1	0	1	0	0	0	0	0	0	0	0
879	1	2	0	0	0	1	1	0	1	0	0	0	0	0	0	0	0	0	2	2	0	1	1	1	1	1	0	1	1	0	2	2	1	0	0	2	2	0	0	0	1	1	1	2	1	0	0	0	0
880	1	1	0	0	0	1	1	0	0	1	1	0	1	0	0	0	2	1	1	2	0	0	0	2	0	0	0	1	0	0	2	1	1	0	0	2	1	0	0	0	1	0	1	2	1	0	0	0	1
881	1	0	1	0	0	1	1	0	1	0	0	0	0	0	0	0	1	0	1	1	0	0	0	2	0	1	1	0	1	0	1	1	2	0	1	1	1	0	0	0	2	0	0	2	1	1	0	0	1
882	1	0	0	0	0	1	1	1	2	0	0	0	0	0	0	0	0	1	0	1	1	0	0	2	1	0	0	0	2	2	0	0	2	1	0	2	1	0	1	1	0	0	0	2	0	0	0	0	0
883	0	1	1	0	1	2	2	0	0	1	1	0	2	1	1	1	1	1	0	0	1	0	0	2	0	0	0	0	2	1	1	1	1	0	0	2	1	0	0	2	0	1	1	1	1	0	0	0	0
884	0	1	0	0	0	1	0	0	2	0	0	0	1	0	0	0	0	0	1	1	0	0	0	2	0	2	1	0	2	0	0	0	1	1	0	2	2	0	0	1	1	0	0	2	0	1	0	0	0
885	1	1	1	0	0	2	1	0	2	0	0	0	0	0	0	0	1	0	2	2	0	0	1	1	0	2	0	1	2	0	1	1	1	2	1	2	1	0	0	0	1	0	1	2	1	1	0	0	1
886	0	0	0	0	0	1	0	0	2	0	0	1	2	1	1	1	1	0	2	2	0	1	1	1	0	0	0	0	2	1	1	0	1	0	1	1	1	0	0	1	1	1	0	1	2	1	0	1	0
887	1	1	0	0	0	0	1	0	1	0	1	2	1	1	1	0	1	0	1	1	0	0	1	1	1	1	0	2	2	2	0	1	1	0	0	1	1	0	0	0	2	0	1	1	0	1	0	0	0
888	0	2	1	0	0	1	1	0	1	0	0	0	0	0	0	0	1	0	0	0	1	0	0	2	0	0	0	0	2	1	1	0	1	0	2	1	2	0	0	0	1	1	1	2	1	2	0	0	0
889	0	0	0	0	0	2	2	1	2	0	0	0	1	0	0	0	2	0	1	1	0	1	0	2	0	0	1	1	1	0	1	0	1	0	1	1	2	0	0	0	2	1	0	0	2	0	0	0	1
890	0	1	0	0	1	2	1	0	1	0	1	0	0	0	0	0	2	2	1	1	1	0	0	2	0	1	0	1	2	0	1	1	1	0	0	2	1	0	0	1	1	0	0	1	0	1	0	0	0
891	1	1	0	0	0	1	0	0	2	0	0	1	1	1	1	0	1	1	2	2	0	0	0	2	0	1	0	2	1	0	2	1	1	1	1	1	2	0	0	0	1	0	1	1	0	0	0	0	0
892	1	2	0	0	0	1	2	1	1	0	0	0	0	0	0	0	1	1	1	1	1	0	0	2	1	0	0	0	2	0	0	0	1	1	1	2	1	0	0	0	1	0	1	2	0	0	0	0	0
893	1	1	0	0	0	1	0	0	2	0	0	0	1	1	1	0	2	1	1	1	0	0	2	0	0	0	0	0	2	2	0	1	1	0	0	2	1	0	0	2	0	0	0	1	1	1	0	1	0
894	1	1	0	0	0	1	2	0	1	0	1	0	0	0	0	0	1	0	1	1	0	0	0	2	0	1	0	1	1	1	1	1	1	0	0	2	1	0	0	2	0	0	0	2	0	0	0	0	0
895	0	1	0	0	0	1	1	1	1	1	0	1	1	1	2	0	1	0	1	1	1	0	0	2	0	0	0	0	1	1	1	0	1	0	0	2	2	0	0	0	2	0	1	2	1	0	0	0	0
896	0	1	0	0	0	1	0	0	2	0	0	0	0	0	0	0	2	0	1	1	0	0	1	1	1	1	0	2	1	1	2	1	2	0	0	2	1	2	1	0	1	1	1	2	0	2	0	0	1
897	1	1	0	0	0	1	0	0	1	0	0	0	0	0	0	0	1	0	1	1	0	0	0	2	0	2	0	0	2	1	1	1	2	0	1	2	2	0	0	1	0	0	1	1	0	0	0	0	0
898	1	1	0	0	1	2	1	1	2	0	0	1	1	1	1	0	1	1	0	0	1	0	0	2	0	0	0	0	1	1	1	1	0	0	1	1	2	0	0	1	1	2	2	2	1	1	0	0	1
899	1	0	0	0	0	1	1	0	2	0	0	1	1	1	1	0	0	0	0	0	0	0	0	2	1	0	0	0	2	2	1	1	1	2	1	2	1	1	1	0	0	0	1	1	1	0	0	0	1
900	0	0	0	0	1	2	1	0	1	0	1	0	0	0	0	0	0	0	1	1	0	0	1	1	0	1	0	1	2	0	1	0	0	0	0	2	1	0	0	1	1	1	1	2	0	0	0	0	0
901	0	0	0	0	0	1	2	0	1	0	0	0	1	1	1	0	0	0	0	0	0	0	0	2	0	0	0	0	1	1	2	1	1	1	0	2	1	0	0	0	1	0	0	2	1	1	0	0	1
902	0	0	0	0	0	2	1	0	2	0	0	1	1	1	1	0	1	0	2	2	0	0	0	2	0	0	1	0	2	1	0	0	1	0	1	1	1	1	1	0	0	0	0	0	2	1	0	0	0
903	1	0	0	0	2	2	2	0	1	0	0	1	1	0	0	1	1	1	0	0	1	0	1	1	1	0	0	1	2	1	0	2	2	0	2	1	2	0	0	0	2	0	0	0	0	0	0	0	0
904	1	0	0	0	0	2	2	0	1	0	1	0	0	0	0	0	2	1	1	1	0	0	1	1	1	1	0	0	2	1	0	0	0	1	0	2	2	0	0	0	1	0	0	0	0	0	0	0	0
905	1	2	0	0	0	0	1	0	0	1	2	0	0	0	0	0	2	1	1	2	0	0	0	2	0	1	0	1	1	0	2	0	1	1	1	2	1	0	0	0	2	0	2	2	0	2	0	0	0
906	0	2	0	0	1	1	1	1	2	0	0	0	1	0	0	0	2	1	2	2	1	0	1	1	0	0	0	0	2	2	1	2	1	0	0	2	2	0	0	0	2	1	1	1	0	0	0	0	1
907	1	2	0	0	0	1	1	1	2	0	1	0	0	0	0	0	0	0	2	1	1	0	0	2	0	1	1	1	2	1	0	1	1	1	0	2	2	0	0	1	1	0	0	1	0	1	0	1	0
908	1	0	0	0	0	2	1	0	1	0	1	0	1	0	0	0	2	1	2	2	0	0	1	1	1	1	0	0	2	2	1	1	1	1	1	2	2	0	0	1	1	0	1	1	1	0	0	1	0
909	0	0	0	0	0	2	1	0	1	0	1	0	0	0	0	0	1	2	1	1	1	0	0	2	0	1	0	0	2	1	1	0	1	1	0	2	1	0	0	0	1	1	1	1	1	0	0	0	0
910	0	2	0	0	0	1	1	1	2	0	0	0	1	1	1	1	0	0	2	2	1	0	0	2	0	2	0	1	1	1	1	1	0	0	0	2	1	0	0	1	1	0	1	1	1	0	0	0	0
911	1	1	0	0	0	2	1	1	2	0	0	1	1	1	1	0	2	2	2	2	0	0	0	2	0	2	0	0	2	0	0	0	1	0	1	1	2	0	0	1	1	0	0	2	0	1	0	0	0
912	1	0	0	0	1	2	0	0	2	0	1	0	2	1	1	0	1	1	2	2	0	0	0	2	0	1	0	2	2	1	2	1	1	1	1	2	2	0	0	2	0	0	1	1	1	0	0	0	0
913	0	2	0	0	0	1	1	0	0	1	2	0	1	1	1	0	1	1	1	2	0	0	0	2	1	0	0	0	2	2	0	0	1	1	0	2	1	1	1	0	0	1	1	1	1	1	0	2	0
914	1	1	0	0	0	1	1	0	1	0	0	1	1	1	1	0	1	1	0	0	1	0	0	2	0	0	0	1	2	1	1	0	1	1	0	2	1	0	0	0	2	1	1	2	1	0	0	0	0
915	1	0	1	0	0	1	1	0	1	0	1	0	0	0	0	0	1	0	0	0	1	0	0	2	0	0	0	1	2	1	2	0	2	1	1	2	2	0	0	1	1	0	1	1	1	0	0	1	0
916	0	1	1	1	0	2	0	0	2	0	0	0	1	1	1	0	0	0	1	1	0	0	0	2	0	0	0	1	2	1	1	0	2	1	2	2	2	0	0	0	1	0	1	2	0	0	0	0	0
917	1	1	0	0	0	0	1	1	2	0	0	0	1	0	0	0	0	0	2	2	1	0	0	2	1	0	0	0	2	2	0	0	2	2	1	2	2	0	0	0	1	0	1	2	0	1	0	0	0
918	1	2	0	0	1	1	1	0	1	0	1	1	2	1	1	0	0	0	1	1	1	0	0	2	0	1	0	1	2	1	0	1	1	0	1	1	1	0	0	0	1	1	1	1	1	0	0	0	1
919	1	1	0	0	0	1	2	0	1	0	1	1	2	1	1	0	2	1	1	1	1	1	0	2	0	1	0	1	2	0	1	1	2	1	0	2	1	0	0	0	1	0	0	0	0	0	0	0	0
920	0	0	0	0	0	2	1	0	2	0	0	0	0	0	0	0	1	1	1	1	1	0	0	2	0	0	0	2	2	1	2	0	1	0	1	1	2	0	0	1	1	0	0	2	0	0	0	0	0
921	1	0	0	0	0	2	1	1	1	1	0	1	0	0	0	0	1	0	2	2	0	0	0	2	0	0	0	0	2	2	0	0	1	1	1	1	1	0	0	0	1	0	1	2	1	0	0	0	0
922	0	1	0	0	0	0	1	0	1	0	0	0	0	0	0	0	2	2	2	2	0	0	0	2	0	1	0	0	2	2	1	0	1	1	1	2	2	0	0	1	1	1	1	1	1	2	0	1	0
923	0	1	0	0	0	2	2	1	1	0	1	0	0	0	0	0	1	1	2	2	0	0	1	1	1	0	0	0	2	0	0	0	2	0	0	2	2	0	0	0	2	0	0	1	0	0	0	0	0
924	1	1	0	0	0	1	1	0	2	0	0	0	1	0	0	0	2	1	1	1	1	0	0	2	1	2	0	0	2	2	0	1	1	0	1	2	1	0	0	0	1	0	0	1	0	0	0	0	0
925	0	1	0	0	0	1	2	1	1	0	1	0	0	0	0	0	2	2	1	1	1	0	1	1	0	2	0	1	2	0	1	0	2	1	1	2	0	1	0	0	0	1	0	1	0	0	0	0	0
926	0	1	1	1	0	1	1	0	1	0	0	0	1	0	0	1	2	2	1	1	1	0	0	2	0	1	0	2	1	1	2	2	1	0	2	0	0	0	0	1	0	0	2	2	0	0	0	0	0
927	1	1	0	0	0	1	1	2	2	0	0	0	1	1	2	1	1	1	1	2	0	0	0	2	0	0	0	1	1	1	1	1	1	1	2	1	2	0	0	1	1	1	0	1	0	0	0	1	0
928	1	1	0	0	0	0	0	0	1	0	1	0	2	1	1	0	1	0	1	1	1	0	0	2	0	2	0	0	2	2	0	0	2	2	1	1	2	0	0	1	1	1	1	2	0	0	0	0	0
929	0	0	0	0	1	2	0	0	1	0	1	0	2	1	1	1	0	0	0	0	1	0	1	1	0	1	0	0	1	1	0	2	1	0	0	2	2	0	0	0	2	1	1	2	1	2	0	0	0
930	1	1	0	0	0	1	1	1	2	0	0	0	1	0	1	1	0	0	1	1	1	0	1	1	1	0	0	0	2	1	2	0	0	1	2	2	1	1	1	0	1	0	0	2	1	0	0	0	1
931	0	1	0	0	0	1	1	1	2	0	0	0	0	0	0	0	1	0	2	1	1	0	0	2	1	0	0	0	2	2	1	0	2	0	1	1	2	0	0	1	1	0	0	0	1	0	0	0	0
932	0	2	0	0	0	0	0	0	2	0	0	0	1	0	1	1	1	1	0	0	1	0	1	1	0	0	0	1	2	1	2	0	2	0	0	2	1	0	0	0	1	1	0	1	0	0	0	0	0
933	1	1	0	0	0	1	1	2	2	0	0	1	1	1	2	1	1	1	1	2	0	0	0	2	0	2	0	1	2	1	1	0	2	2	1	1	2	1	1	0	1	1	0	0	0	0	0	0	0
934	0	2	0	0	0	0	1	0	2	0	0	0	0	0	0	0	1	0	2	1	1	1	0	2	0	1	0	1	1	0	2	0	2	2	1	1	1	0	0	0	1	0	1	2	0	1	0	0	0
935	1	1	0	0	0	1	1	0	1	0	1	0	0	0	0	0	0	0	1	1	1	0	1	1	0	0	0	1	2	0	1	2	2	0	2	0	0	0	0	0	1	0	1	1	1	0	0	0	0
936	1	1	1	0	0	1	0	0	2	0	0	0	0	0	0	0	1	1	1	0	1	0	1	1	0	0	0	0	1	1	0	0	1	1	0	2	1	0	0	1	1	1	1	1	0	1	0	0	1
937	1	1	0	0	0	2	1	0	1	0	1	0	1	0	0	0	0	0	0	0	1	1	0	2	0	1	0	0	1	0	1	0	0	0	0	2	2	0	0	0	2	0	0	2	0	1	0	0	1
938	0	2	0	0	0	0	2	0	0	0	2	0	0	0	0	0	1	1	0	0	2	0	0	2	1	0	0	0	2	2	1	2	1	0	1	0	1	0	0	0	1	1	1	2	1	0	0	0	0
939	1	2	0	0	0	2	2	0	1	0	1	1	2	2	2	0	2	1	2	2	0	0	1	1	1	1	0	0	2	1	0	2	1	0	0	2	2	0	0	1	1	0	0	2	0	0	0	0	0
940	0	2	1	1	0	1	1	0	1	0	1	1	2	1	1	0	2	2	2	1	1	1	0	2	0	0	0	0	2	0	1	1	0	0	0	2	2	0	0	1	1	0	1	1	1	0	0	0	1
941	1	1	0	0	0	2	2	1	1	0	0	0	1	0	0	0	0	0	1	1	1	0	0	2	0	1	0	0	2	2	0	1	2	0	0	2	1	1	1	0	0	1	1	2	1	1	0	0	1
942	1	1	0	0	0	1	1	1	2	0	0	0	1	1	1	0	1	0	0	0	1	0	0	2	0	1	0	1	2	1	1	1	1	1	1	2	2	0	0	1	1	0	0	2	0	1	0	0	0
943	0	2	0	0	0	1	2	0	1	0	1	1	1	1	1	0	1	0	1	0	1	0	0	2	1	0	1	0	2	0	0	1	2	1	0	2	2	0	0	0	2	0	0	1	0	0	0	0	0
944	0	0	0	0	0	1	0	0	2	0	0	1	1	1	2	0	2	1	0	0	1	0	0	2	0	1	0	1	2	1	2	1	1	1	1	2	1	0	0	1	1	1	1	2	0	0	0	0	1
945	0	1	0	0	0	1	1	0	1	0	1	0	1	0	1	1	1	1	1	1	1	0	1	1	1	0	0	0	2	2	0	1	2	0	1	1	1	0	0	1	1	0	0	2	0	2	0	0	0
946	0	2	0	0	0	0	0	0	2	0	0	0	2	1	1	1	0	0	1	2	0	1	0	2	0	1	1	1	2	1	0	1	2	1	0	2	0	1	1	1	0	0	2	2	0	1	0	0	1
947	0	1	0	0	0	0	0	0	2	0	0	0	1	0	0	0	1	0	1	0	1	0	0	2	0	1	0	1	1	1	2	2	2	0	0	2	1	0	0	2	0	1	0	1	0	0	0	0	0
948	0	1	0	0	0	1	2	1	1	0	0	0	0	0	0	0	1	0	1	1	0	1	0	2	0	1	0	0	2	2	0	1	2	1	0	2	1	0	0	0	1	0	0	2	0	0	0	0	0
949	0	1	0	0	0	0	1	1	2	0	0	1	1	1	1	0	1	1	0	0	1	0	0	2	0	0	0	0	2	0	0	0	1	1	0	2	1	0	0	0	2	0	0	2	0	0	0	0	1
950	0	2	1	0	0	1	2	0	0	0	1	0	0	0	0	0	2	2	2	2	0	0	1	1	0	0	0	0	1	0	1	1	1	0	2	1	1	1	0	1	0	0	0	1	0	0	0	0	0
951	1	0	0	0	1	1	1	0	2	0	0	1	1	1	1	0	1	1	1	0	1	0	1	1	1	1	0	0	2	1	1	0	0	0	0	2	1	0	0	0	2	1	1	1	0	1	0	0	1
952	1	2	1	0	0	1	0	0	2	0	0	0	2	0	0	0	2	1	1	1	1	0	0	2	0	1	0	0	1	1	1	0	2	0	0	2	1	0	0	2	0	1	1	1	1	0	0	1	0
953	1	2	0	0	0	0	2	0	2	0	0	0	2	0	0	1	2	0	2	2	0	0	0	2	0	1	0	0	1	1	1	0	1	1	0	2	1	1	1	0	1	0	2	2	0	0	0	0	0
954	0	0	1	0	0	1	2	0	2	0	0	0	1	0	0	0	0	0	1	1	0	1	0	2	0	0	0	0	1	1	1	0	2	1	1	1	1	0	0	0	1	0	1	2	0	0	0	1	1
955	1	2	0	0	0	0	2	1	1	0	1	0	1	0	0	0	0	0	0	0	0	0	1	1	1	1	0	1	2	0	1	1	1	0	2	1	2	0	0	1	1	1	1	1	1	0	0	0	1
956	0	2	0	0	0	1	2	0	1	0	1	0	0	0	0	0	2	1	2	1	1	0	0	2	0	2	0	2	2	1	1	1	0	0	1	1	2	0	0	0	2	2	1	2	1	0	0	1	0
957	1	1	0	0	0	2	1	1	2	0	1	0	2	1	2	1	2	0	1	2	0	0	0	2	0	0	0	1	2	1	2	1	1	1	1	1	1	0	0	1	0	0	1	1	1	0	0	0	1
958	1	1	0	0	0	2	0	0	2	0	0	0	0	0	0	0	2	0	2	2	0	0	1	1	0	2	0	2	1	1	1	1	2	0	0	2	2	0	0	0	2	0	1	1	1	0	0	0	0
959	1	1	1	0	0	1	1	0	1	0	0	0	0	0	0	0	0	0	0	0	0	0	0	2	2	1	0	2	2	1	1	0	2	0	0	2	0	0	0	1	0	0	0	1	0	0	0	0	0
960	1	1	0	0	0	0	1	0	1	0	1	0	1	0	0	0	2	0	0	1	1	0	1	1	0	2	0	1	2	1	0	2	1	0	0	2	1	0	0	1	1	1	1	2	2	2	1	0	0
961	0	1	1	0	0	2	1	0	2	0	0	0	0	0	0	0	1	1	1	1	0	0	0	2	0	1	0	0	2	0	1	0	1	0	1	2	1	0	0	0	2	0	0	2	0	0	0	0	0
962	0	0	0	0	1	1	2	0	1	0	0	0	0	0	0	0	1	1	1	2	0	0	0	2	0	0	1	1	2	1	0	1	2	0	0	2	1	0	0	1	1	1	1	2	1	1	0	1	0
963	1	1	0	0	0	0	1	0	1	0	1	0	0	0	0	0	2	0	1	1	0	0	0	2	0	0	0	0	1	1	2	0	2	1	1	2	1	1	1	0	1	0	0	0	0	0	0	0	1
964	1	0	1	0	0	1	1	0	1	0	1	0	0	0	0	0	2	2	2	2	0	0	0	2	0	1	0	0	2	2	1	0	1	0	1	1	0	0	0	1	1	0	0	1	0	1	0	2	0
965	0	1	0	0	0	1	1	0	1	0	1	0	0	0	0	0	1	0	1	1	0	0	1	1	1	1	0	1	1	1	1	0	2	1	1	1	1	0	0	0	1	0	1	2	0	1	1	0	0
966	1	1	0	0	0	1	2	0	1	0	0	0	0	0	0	0	2	1	2	2	0	0	0	2	0	1	0	0	2	1	2	0	1	0	1	1	2	0	0	0	2	1	1	2	0	1	0	0	0
967	1	2	1	0	0	1	1	0	1	0	0	0	1	1	1	0	1	1	1	2	0	0	0	2	0	0	1	1	2	2	0	1	2	0	1	1	1	1	1	0	1	0	1	1	0	1	0	0	0
968	0	1	0	0	1	1	0	0	2	0	0	0	1	0	0	0	1	1	0	0	1	0	0	2	0	1	0	0	2	2	0	1	0	0	1	1	1	1	0	0	1	1	1	2	1	0	0	1	1
969	1	2	0	0	0	0	2	0	0	0	0	0	0	0	0	0	1	1	1	1	0	1	0	2	0	1	0	0	2	0	0	1	2	0	0	2	1	0	0	1	1	0	0	0	0	0	0	1	1
970	0	0	1	0	0	1	2	0	0	0	1	0	0	0	0	0	1	0	1	1	1	0	0	2	0	1	0	1	2	1	0	1	1	2	1	2	1	0	0	0	2	1	0	0	0	1	0	0	0
971	1	0	0	0	1	2	1	0	1	0	1	0	1	0	0	0	1	1	1	1	0	0	0	2	1	1	0	2	2	2	0	0	1	0	0	2	2	0	0	2	0	0	0	2	0	0	0	0	0
972	1	1	0	0	0	1	1	0	1	0	0	1	1	1	1	0	0	0	0	0	1	0	0	2	0	1	0	0	1	1	1	0	1	0	0	2	1	0	0	0	2	0	0	2	0	1	0	0	0
973	1	2	0	0	0	0	1	0	1	0	1	2	2	2	2	0	1	1	0	0	0	0	1	1	0	1	0	0	2	1	2	0	2	0	1	2	2	0	0	2	0	1	1	2	1	0	0	0	0
974	0	1	0	0	0	1	1	0	2	0	0	1	1	1	2	1	0	0	2	2	0	0	0	2	0	2	1	1	2	1	0	0	1	0	0	2	1	0	0	1	1	0	0	1	0	0	0	0	0
975	0	1	0	0	0	2	0	0	2	0	0	1	0	0	0	0	1	0	1	1	1	0	0	2	0	1	0	0	2	2	0	1	2	1	0	2	1	0	0	1	1	1	1	2	1	0	0	1	0
976	0	1	0	0	0	1	1	1	2	0	0	0	1	1	1	0	0	0	0	0	0	1	0	2	0	2	0	0	2	1	0	0	1	0	1	2	0	0	0	0	0	0	0	0	0	0	0	0	0
977	0	1	0	0	0	1	1	0	2	0	0	0	0	0	0	0	1	0	1	1	0	0	0	2	0	1	0	0	2	2	0	0	0	0	0	1	1	0	0	1	1	0	0	0	0	1	0	1	0
978	0	1	0	0	0	2	1	0	2	0	0	0	0	0	0	0	2	0	2	1	1	0	0	2	0	1	1	1	1	0	1	0	0	0	0	2	1	0	1	0	0	0	0	2	1	1	0	0	1
979	1	0	0	0	2	2	2	0	0	0	0	1	1	1	1	0	1	0	1	1	0	0	1	1	0	0	0	0	1	1	2	1	1	0	0	2	1	0	0	0	1	0	0	2	0	0	0	0	0
980	1	0	0	0	1	2	2	0	0	0	2	0	1	0	0	0	1	0	1	1	0	0	0	2	0	1	0	0	1	1	1	1	2	1	2	2	1	0	0	1	0	1	0	1	0	1	0	0	0
981	1	1	0	0	0	0	1	0	1	0	0	1	1	1	1	0	1	0	1	1	0	0	0	2	0	2	0	0	1	1	0	0	1	1	0	2	1	0	0	0	2	1	1	1	1	1	0	0	0
982	0	1	0	0	0	2	2	1	1	0	1	1	0	0	0	0	0	0	0	0	0	0	0	2	0	0	0	0	2	0	0	1	1	0	0	2	1	0	0	0	1	1	0	1	1	1	0	2	0
983	1	0	0	0	0	1	1	1	2	0	0	0	0	0	0	0	0	0	1	2	0	0	0	2	0	1	1	0	2	1	0	1	2	0	1	2	1	0	0	1	1	0	0	2	0	2	0	0	0
984	0	1	0	0	0	2	1	0	1	1	0	0	0	0	0	0	0	0	0	0	1	0	0	2	1	0	0	1	2	1	1	1	1	2	0	2	1	0	0	0	1	0	0	2	1	0	0	0	0
985	0	0	0	0	1	2	0	0	1	0	1	0	1	0	0	0	0	0	1	1	0	1	0	2	1	1	0	1	1	1	1	1	1	1	1	1	1	0	0	1	1	0	0	1	0	0	0	1	0
986	0	1	0	0	0	1	0	0	2	0	0	1	2	2	2	0	0	0	0	0	1	0	0	2	0	0	0	0	2	2	0	1	2	0	1	1	1	0	0	0	0	1	1	1	1	2	0	0	1
987	1	0	0	0	0	2	2	0	0	0	2	1	2	1	1	0	1	0	2	2	0	0	0	2	0	1	0	0	2	0	1	0	0	0	0	2	2	0	0	1	1	0	1	1	1	0	0	0	0
988	1	2	0	0	0	0	2	0	1	0	1	0	0	0	0	0	1	0	1	1	0	0	0	2	0	0	0	1	2	1	1	1	2	0	1	1	1	0	0	1	1	0	1	2	1	0	0	0	0
989	1	0	0	0	0	1	0	0	2	0	0	0	0	0	0	0	1	0	1	2	0	1	0	2	0	1	1	0	2	1	1	2	2	1	0	2	0	1	0	0	0	0	0	2	0	0	0	0	0
990	1	1	0	0	0	1	1	0	1	0	0	0	1	0	0	0	1	1	1	1	0	0	0	2	0	1	0	0	2	1	0	1	1	0	1	1	1	0	0	2	0	0	1	1	0	0	0	0	1
991	1	0	0	0	0	1	0	0	2	0	1	0	0	0	0	0	1	1	1	0	0	0	0	2	0	1	0	0	2	0	0	0	2	0	1	2	1	0	0	1	1	0	0	0	0	0	0	0	0
992	0	1	0	0	0	1	2	0	0	1	1	0	0	0	0	0	0	0	0	0	0	0	0	2	0	0	0	0	1	1	1	1	2	2	1	2	2	0	0	1	1	0	0	2	0	0	0	0	0
993	1	1	0	0	0	1	2	1	1	0	0	0	0	0	0	0	1	0	2	2	0	0	1	1	1	1	0	0	1	1	2	0	1	0	1	2	1	0	0	1	0	0	0	1	0	0	0	0	0
994	0	1	1	1	0	2	1	1	2	0	0	1	1	1	1	0	2	1	2	2	0	0	1	1	1	1	0	0	1	0	1	0	0	0	0	2	1	0	0	0	1	0	2	2	0	0	0	0	1
995	1	1	1	0	0	1	1	1	2	0	0	1	1	1	1	0	1	1	1	0	1	0	0	2	0	1	0	0	2	0	0	1	2	0	1	1	1	0	0	0	2	1	0	1	0	0	0	1	0
996	0	2	0	0	0	1	0	0	2	0	1	1	2	1	1	0	1	1	1	0	0	1	0	2	0	1	0	0	2	2	1	1	2	0	1	2	1	0	0	0	1	0	0	2	0	1	0	0	0
997	1	1	0	0	0	1	1	0	1	0	1	0	0	0	0	0	2	2	1	1	1	0	0	2	1	0	0	1	2	2	0	0	1	0	1	1	1	0	0	1	1	0	0	0	0	0	0	1	0
998	1	2	0	0	0	0	1	1	2	0	0	1	1	1	1	0	2	0	1	2	0	0	1	1	0	1	0	1	2	1	1	1	1	1	0	2	1	0	0	0	0	0	0	1	0	0	0	0	0
999	1	1	0	0	0	0	1	1	2	0	0	1	2	1	1	0	1	1	1	1	0	0	0	2	0	1	0	0	2	1	2	1	2	1	2	2	1	0	0	2	0	1	1	2	1	1	0	0	0
1000	0	0	0	0	2	2	1	1	2	0	1	0	2	2	2	0	2	1	2	2	0	0	1	1	1	1	0	0	2	1	0	1	2	1	1	1	1	0	0	2	0	1	1	1	1	0	0	1	0
[truncated: 252 more columns]
