# Supplementary material for: KNN-MDR: a learning approach for improving interactions mapping performances in genome wide association studies
Source: BMC Bioinformatics. 2017 Mar 21;18:184. doi: 10.1186/s12859-017-1599-7 (PMC5361736; doi:10.1186/s12859-017-1599-7)
Supplement: Supplementary file 6 — The data set(s) supporting the results of Table 4. (ZIP 7095 kb) [file 12859_2017_1599_MOESM6_ESM.zip › 100 simulations/S22/mkallsimul.dat]

1	0	1	0	0	0	1	1	0	1	0	2	0	1	0	1	0	0	2	0	1	0	1	0	0	0	0	0	2	0	2	0	1	1	0	0	1	0	0	0	0	2	0	0	2	1	0	0	2	0
2	0	1	0	0	0	0	2	1	1	0	0	0	0	0	0	0	1	1	1	1	0	0	1	0	0	1	0	2	1	1	1	1	1	2	1	2	2	0	0	1	0	1	1	2	1	0	0	2	1
3	1	0	0	1	0	2	2	0	0	0	0	1	1	0	0	0	1	1	1	1	1	0	1	0	0	2	0	2	1	2	2	1	1	0	0	1	2	0	0	1	1	0	0	1	0	1	0	1	1
4	0	1	0	0	0	2	1	0	1	0	0	1	2	0	2	1	2	1	1	0	0	0	1	0	0	1	0	1	0	1	1	2	2	1	0	2	1	1	0	0	0	0	0	2	0	1	0	0	2
5	0	2	0	0	0	0	2	1	1	0	1	1	2	0	2	0	2	1	1	0	0	0	1	0	0	0	0	2	0	2	1	1	2	1	1	1	2	0	0	1	1	1	1	2	2	2	0	2	0
6	0	0	0	0	0	1	2	0	0	0	2	1	1	0	1	0	2	2	1	0	0	1	0	0	0	0	0	2	0	2	0	1	1	2	0	2	2	1	1	0	0	1	1	2	1	0	0	0	1
7	1	1	0	0	0	2	1	0	2	0	1	0	0	0	0	0	0	0	2	1	1	0	0	0	0	1	0	1	0	1	1	2	2	0	0	1	1	0	0	1	1	0	0	2	1	1	0	2	0
8	0	1	1	0	1	2	1	0	0	1	1	0	1	1	0	1	2	2	0	2	0	2	0	0	0	0	0	2	0	2	0	2	2	0	0	1	1	0	1	0	1	1	1	2	1	0	0	0	2
9	1	1	0	0	0	2	1	0	1	0	0	0	0	0	0	0	0	1	1	1	1	0	1	0	0	1	0	1	1	2	0	0	1	1	0	2	2	0	0	1	1	1	1	1	1	1	0	1	1
10	0	1	0	0	0	1	1	0	1	0	0	1	1	0	1	0	1	1	2	1	0	0	0	0	0	0	0	1	1	2	1	1	1	1	1	1	2	0	0	1	1	0	0	2	0	0	0	2	0
11	1	1	0	0	0	1	1	0	1	1	2	0	0	0	0	0	1	0	2	1	1	1	0	0	0	1	0	1	0	1	0	0	1	2	0	2	2	0	0	2	0	0	0	1	1	0	0	2	0
12	0	1	0	0	0	1	1	0	2	1	0	0	1	0	0	0	1	0	2	0	0	0	0	0	0	2	0	2	0	2	1	1	1	1	1	1	0	0	0	0	2	1	0	0	1	0	0	2	2
13	0	0	0	0	0	2	0	0	2	0	1	0	2	1	0	1	1	1	1	1	0	0	0	0	0	1	0	2	0	2	0	0	0	1	0	1	0	0	0	0	2	0	0	0	0	0	0	2	0
14	0	1	0	1	0	1	1	0	2	0	1	0	0	0	0	0	0	1	1	1	0	2	1	1	1	1	0	1	1	2	0	0	0	2	0	2	1	0	0	0	2	1	1	1	1	0	0	1	1
15	0	2	0	0	0	1	0	0	2	0	1	0	0	0	0	0	1	0	2	1	1	0	0	0	0	1	0	1	1	2	0	0	0	2	0	2	1	0	0	0	2	1	0	0	2	0	0	1	1
16	0	0	0	1	0	2	0	0	2	0	0	0	1	0	1	0	1	2	0	1	1	0	1	0	0	2	0	0	1	1	0	2	2	2	0	2	1	1	1	0	1	0	0	1	0	1	0	2	0
17	1	2	0	0	0	0	0	0	2	0	0	0	0	0	0	0	0	0	2	1	1	0	0	0	0	1	0	2	1	1	1	1	1	1	0	1	1	0	0	1	1	0	0	2	0	1	0	0	2
18	1	0	0	0	0	1	2	1	1	0	1	0	1	1	0	1	1	1	2	0	0	0	0	0	0	1	0	1	1	2	0	0	1	2	0	2	2	0	0	2	0	1	1	1	1	1	0	1	1
19	1	1	0	1	0	1	2	1	1	0	0	0	0	0	0	0	2	0	2	0	0	0	0	0	0	1	0	2	0	2	0	1	0	0	0	2	2	0	0	2	0	1	1	2	1	1	0	1	1
20	0	2	0	0	0	0	0	0	2	0	0	0	1	0	1	0	1	1	1	1	1	1	0	0	0	0	0	1	1	2	0	1	1	2	1	2	2	0	0	1	0	1	1	2	1	0	0	1	1
21	1	1	0	0	0	1	0	0	2	0	0	1	1	0	0	0	0	2	0	2	0	0	0	0	0	2	0	2	1	1	0	1	2	0	0	1	1	0	0	0	0	0	0	2	0	1	0	2	0
22	1	2	0	0	0	0	0	0	1	0	1	0	1	0	1	0	1	1	1	0	0	0	0	0	0	1	0	1	2	2	1	0	0	1	0	1	1	0	0	0	1	0	0	2	0	0	0	0	2
23	1	1	2	0	1	0	1	0	1	0	1	0	0	0	0	0	0	2	0	1	0	0	0	0	0	1	0	2	0	2	1	0	1	1	0	2	0	0	0	0	2	1	0	1	2	1	0	1	1
24	1	2	0	1	0	2	0	0	2	0	0	1	1	0	0	0	0	2	0	1	0	0	1	0	0	1	0	2	0	2	0	1	1	2	2	2	1	0	0	0	1	0	0	2	0	0	0	1	1
25	1	1	0	0	0	2	1	0	1	0	1	0	0	0	0	0	1	1	1	1	0	0	0	0	0	1	0	2	0	1	0	1	1	2	1	2	2	1	1	0	0	0	0	1	0	0	0	0	2
26	1	0	0	0	0	1	1	0	1	0	0	1	1	1	0	1	1	2	1	0	0	1	0	0	0	0	0	2	1	2	2	1	2	2	2	2	1	0	0	2	0	1	0	0	0	0	1	1	1
27	0	2	0	0	0	0	1	0	0	1	1	0	2	1	1	1	1	0	2	0	0	0	0	0	0	1	1	1	1	2	0	0	2	0	0	1	0	0	0	0	1	0	0	1	0	1	0	1	1
28	0	1	0	1	0	1	1	0	1	0	1	0	1	0	0	0	1	0	2	0	0	0	1	1	1	2	0	2	0	2	0	1	1	1	1	1	1	0	0	1	1	1	0	0	0	0	0	0	2
29	1	1	0	0	0	0	1	0	0	0	1	0	1	0	1	0	1	0	2	0	0	1	0	0	0	1	0	2	0	2	1	1	1	1	0	2	0	0	0	0	1	0	0	2	0	0	0	0	2
30	0	2	0	0	0	0	1	0	1	0	0	1	2	0	2	0	1	1	1	0	0	1	1	1	1	1	0	0	1	1	0	2	2	1	0	1	2	0	0	1	1	2	2	2	1	1	0	2	0
31	0	2	1	0	0	0	0	0	2	0	1	0	0	0	0	0	0	2	0	0	0	0	2	0	0	1	0	2	0	2	0	1	1	0	0	1	1	1	0	0	1	1	1	2	1	0	0	1	2
32	1	1	1	0	1	1	1	0	1	0	0	0	1	0	1	0	1	2	0	0	0	0	0	0	0	2	0	1	2	2	1	0	0	1	0	1	0	0	0	0	1	0	0	2	0	0	0	1	1
33	1	0	0	0	0	1	2	0	0	0	1	0	1	0	0	0	2	0	2	1	1	1	0	0	0	1	1	2	1	2	0	1	1	1	0	2	1	0	0	1	1	0	0	1	0	1	0	1	0
34	1	2	0	0	0	0	2	0	1	0	0	0	0	0	0	0	0	2	0	1	0	0	2	0	0	1	0	2	0	1	2	1	1	1	0	1	2	0	0	0	1	0	0	2	0	0	0	2	1
35	1	2	0	0	0	0	0	0	1	0	0	0	0	0	0	0	1	2	0	1	1	0	0	0	0	2	0	1	1	2	0	1	1	2	1	2	1	0	0	2	0	0	0	2	1	0	0	2	0
36	0	2	1	1	0	1	1	0	1	0	1	0	1	0	1	0	2	0	2	0	0	1	0	0	0	1	0	1	0	1	1	1	2	1	0	1	1	1	1	0	1	0	0	2	0	1	0	2	1
37	0	2	0	1	0	1	1	1	2	0	0	0	1	0	1	0	2	2	0	2	2	0	0	0	0	2	0	2	1	2	1	2	2	0	0	1	0	0	0	0	2	1	0	0	2	0	0	1	1
38	1	1	0	0	0	1	1	0	1	0	0	1	1	0	1	1	2	2	0	1	1	1	0	0	0	1	0	2	1	2	1	2	2	0	0	0	2	0	0	2	0	0	0	2	0	0	0	1	1
39	0	2	1	2	0	2	2	0	0	0	1	1	2	0	1	0	2	1	1	1	0	0	1	0	0	0	0	1	1	2	1	2	2	1	0	0	2	0	0	1	1	0	0	1	0	1	0	0	2
40	1	1	0	0	0	0	0	0	2	0	0	0	1	1	0	1	2	1	1	1	1	0	0	0	0	0	0	1	2	2	0	1	1	1	0	1	1	0	0	0	0	0	0	1	0	1	0	1	1
41	1	1	1	0	1	1	1	0	1	0	1	1	1	0	1	0	2	2	1	0	0	1	0	0	0	1	0	1	0	1	0	2	2	1	1	2	2	0	0	0	0	0	0	2	0	0	0	0	2
42	0	2	0	0	0	1	1	0	0	0	1	0	0	0	0	0	1	2	0	1	1	0	0	0	0	1	0	2	0	2	1	1	2	1	0	2	1	1	1	0	1	0	0	0	1	1	0	1	1
43	0	1	0	0	0	2	1	0	2	0	0	0	1	0	2	0	2	1	1	1	1	0	0	0	0	0	0	2	0	1	0	1	1	1	0	1	0	0	0	0	1	0	0	0	0	0	0	2	0
44	1	1	0	1	0	1	1	1	2	0	0	0	2	1	1	1	1	2	0	1	1	1	0	0	0	1	0	1	1	2	0	1	1	2	1	2	1	0	0	0	2	1	1	2	0	0	0	2	0
45	1	0	0	0	0	2	1	0	1	0	0	0	0	0	0	0	0	0	2	0	0	1	2	1	1	0	0	1	2	1	0	2	2	0	0	1	0	0	0	0	2	0	0	2	0	1	0	2	0
46	1	1	0	0	0	2	1	0	1	0	1	0	0	0	0	0	2	0	2	0	0	0	1	0	0	2	1	2	0	2	1	1	1	1	0	2	2	0	0	0	2	0	0	1	0	0	0	2	1
47	0	1	0	0	0	1	2	0	0	0	1	0	0	0	0	0	1	1	0	2	2	0	0	0	0	0	0	2	1	0	0	1	0	0	0	2	0	0	0	0	1	1	0	1	1	0	0	1	1
48	1	1	0	0	0	1	2	0	0	1	2	0	2	1	1	1	0	0	1	1	1	0	0	0	0	2	0	2	0	1	1	1	1	1	0	2	2	1	1	0	0	1	1	2	1	1	0	1	1
49	1	1	0	1	0	1	2	0	0	0	2	0	0	0	0	0	1	1	1	1	1	1	0	0	0	0	0	2	1	1	1	2	2	2	0	2	2	0	0	1	0	1	0	1	0	1	0	1	1
50	1	1	0	0	0	0	1	0	2	0	1	1	2	0	2	0	1	1	1	0	0	0	1	0	0	0	0	1	1	2	1	1	2	1	1	1	1	0	0	0	1	0	0	1	0	1	0	0	2
51	1	2	0	0	0	1	1	0	1	0	0	0	0	0	0	0	1	2	0	2	2	0	0	0	0	2	0	1	0	2	0	1	1	1	0	2	0	0	0	0	1	1	1	2	1	0	0	0	2
52	1	1	0	1	0	2	2	0	0	0	0	0	0	0	0	0	1	0	2	0	0	0	1	0	0	0	0	2	1	2	0	0	0	1	0	1	0	0	0	0	2	0	0	2	0	0	0	0	2
53	0	1	0	0	0	0	1	0	1	0	0	1	1	0	0	0	1	0	1	2	1	0	1	0	0	1	0	2	1	1	1	2	2	0	0	0	0	0	0	1	1	1	1	1	1	2	0	1	1
54	1	2	0	0	0	0	1	0	1	0	1	0	1	0	1	0	1	2	1	0	0	0	0	0	0	0	0	2	0	2	0	1	1	2	1	2	2	1	1	0	1	0	1	1	1	0	0	1	2
55	0	2	0	0	0	0	1	0	1	0	0	1	1	0	0	0	1	1	1	1	0	1	0	0	0	1	1	2	1	2	0	1	2	0	0	1	1	0	0	0	2	0	0	2	0	0	0	0	2
56	1	0	0	0	0	1	2	1	1	0	1	1	2	1	1	1	1	1	1	1	0	0	0	0	0	1	0	2	1	2	1	1	2	1	0	1	2	0	0	2	1	0	0	2	0	1	0	1	0
57	0	2	0	0	0	1	0	0	2	0	0	1	1	0	1	0	2	1	1	0	0	1	0	0	0	1	0	2	1	2	2	2	2	1	1	2	1	0	0	0	2	0	0	0	0	0	0	0	2
58	0	1	0	0	0	1	0	0	2	0	0	0	0	0	0	0	0	2	1	0	0	0	1	0	0	1	1	1	0	1	0	2	2	1	0	1	1	0	0	0	1	0	0	1	0	0	0	2	0
59	0	2	0	0	0	0	1	0	1	0	0	0	0	0	0	0	2	2	1	0	0	0	0	0	0	1	0	2	0	2	0	2	2	2	0	2	1	0	0	0	0	1	1	1	1	1	0	1	1
60	0	2	0	0	0	0	0	0	2	0	1	0	2	0	1	0	1	0	2	0	0	0	0	0	0	1	0	2	0	2	0	2	2	1	0	2	1	0	0	0	2	0	0	2	0	1	0	1	1
61	0	2	0	0	0	0	1	0	1	1	1	0	1	0	0	0	0	0	1	1	1	0	1	0	0	1	0	0	1	1	0	2	2	1	0	2	1	0	0	1	1	0	0	0	0	1	0	1	1
62	1	2	0	0	0	0	2	0	0	0	1	0	1	0	1	0	1	0	2	0	0	1	0	0	0	0	0	2	0	2	1	1	0	0	0	1	1	0	0	1	1	0	0	2	1	0	0	2	1
63	0	1	0	0	0	0	1	0	1	0	1	0	1	0	0	0	2	2	1	0	0	0	1	0	0	2	0	2	1	2	0	2	2	0	0	0	2	0	0	0	2	0	0	2	1	2	0	1	1
64	1	1	0	1	0	1	2	1	1	0	0	0	1	0	1	0	2	1	1	1	1	0	0	0	0	2	1	2	1	2	1	1	1	2	1	1	1	0	0	0	1	0	0	1	0	1	0	1	1
65	1	1	0	1	0	1	0	0	2	0	1	1	1	0	0	0	1	1	1	1	1	1	1	0	0	0	0	1	1	2	1	0	0	2	0	2	2	0	0	0	2	1	1	2	1	1	0	2	0
66	0	1	0	0	0	2	0	0	2	0	0	1	1	0	1	0	1	0	2	0	0	1	0	0	0	1	0	2	1	0	0	1	1	1	0	1	2	0	0	2	0	0	0	2	0	0	0	0	2
67	0	2	1	0	0	1	2	1	1	0	0	0	0	0	0	0	1	1	1	0	0	2	1	1	1	1	0	2	0	2	0	2	2	1	0	1	0	0	0	0	2	1	1	2	1	1	0	0	2
68	1	1	0	0	0	1	2	1	1	0	1	0	1	0	1	0	0	0	2	1	1	0	1	0	0	1	0	2	0	2	0	1	1	2	2	2	2	1	1	1	0	0	0	0	0	0	0	0	2
69	1	1	0	0	0	0	1	1	2	0	0	0	0	0	0	0	0	0	2	0	0	0	1	0	0	1	0	1	1	2	1	1	1	1	1	1	1	0	0	0	1	0	0	2	0	1	0	0	2
70	0	2	0	0	0	1	2	0	1	0	0	1	1	0	0	0	0	1	1	0	0	2	1	1	1	1	0	1	1	2	0	1	0	0	0	1	0	0	0	0	1	0	1	1	1	0	0	2	0
71	0	2	0	0	0	0	0	0	2	0	0	1	1	0	1	1	1	0	2	0	0	0	1	0	0	0	0	2	1	2	2	1	1	2	1	2	2	0	0	1	0	0	0	2	0	0	0	1	0
72	0	0	0	0	0	2	1	0	1	0	1	0	1	0	1	0	0	1	1	0	0	1	1	0	0	0	0	2	0	2	1	1	2	1	0	1	1	1	0	0	0	1	1	2	0	1	0	2	0
73	0	2	0	0	0	1	1	0	0	1	1	0	1	0	1	0	0	0	2	0	0	0	0	0	0	0	1	2	1	1	0	1	1	1	0	1	1	0	0	0	1	1	1	2	1	0	0	0	2
74	1	2	0	0	0	1	1	0	1	0	1	0	1	0	1	0	2	0	2	1	1	1	0	0	0	0	0	2	1	2	2	1	1	1	0	1	0	0	0	0	1	1	1	1	1	1	0	1	1
75	1	1	0	0	0	1	0	0	2	0	0	1	1	0	2	0	0	2	1	0	0	1	0	0	0	0	1	2	0	2	0	0	0	2	0	2	1	0	1	0	1	1	0	0	2	0	0	1	1
76	1	1	0	0	0	1	1	0	1	0	1	0	1	0	1	0	1	0	2	1	1	1	0	0	0	0	0	2	0	2	1	1	1	1	0	2	1	0	0	0	2	0	0	1	0	1	0	0	2
77	1	0	0	0	0	2	2	0	0	0	1	0	2	0	1	0	2	1	1	0	0	1	0	0	0	0	0	2	1	2	0	2	2	1	0	1	2	0	0	1	1	0	0	1	0	0	0	1	1
78	0	2	1	1	0	1	1	0	1	0	2	0	0	0	0	0	1	0	2	1	1	0	0	0	0	2	0	2	0	1	0	2	2	1	1	1	1	0	1	0	1	0	0	2	0	0	0	1	1
79	0	1	0	1	0	1	1	0	1	0	0	0	0	0	0	0	2	2	1	0	0	1	0	0	0	0	0	2	1	2	0	2	2	1	0	2	2	0	1	0	1	0	0	1	0	1	0	1	1
80	1	1	0	1	0	1	2	0	0	0	1	0	0	0	0	0	1	0	1	0	0	1	0	0	0	2	0	1	1	2	0	1	1	0	0	1	2	0	1	1	0	0	0	1	0	1	0	1	1
81	1	2	0	0	0	0	2	0	1	0	0	0	0	0	0	0	1	1	1	1	1	1	0	0	0	1	0	2	1	2	1	2	2	1	0	1	1	0	0	0	0	0	0	2	0	0	0	1	1
82	0	1	0	1	0	1	2	0	1	0	1	0	0	0	0	0	0	0	2	0	0	0	1	0	0	0	0	2	0	1	0	1	2	2	0	2	0	0	0	0	2	0	0	1	0	0	0	1	1
83	1	1	0	0	0	1	0	0	2	0	0	0	0	0	0	0	0	1	1	0	0	0	0	0	0	2	1	2	1	2	0	1	1	1	0	1	0	0	0	1	1	0	0	2	1	0	0	2	1
84	1	1	0	1	0	1	1	1	2	0	0	1	1	0	1	1	1	1	1	1	1	1	0	0	0	0	0	2	0	2	0	0	0	2	0	2	2	0	1	0	0	0	0	2	0	2	1	2	0
85	0	1	0	0	0	1	1	0	2	0	0	0	1	0	1	0	2	1	1	0	0	0	0	0	0	1	0	1	0	1	0	1	1	2	0	1	1	1	1	0	0	1	1	2	0	0	0	2	0
86	1	0	0	0	0	2	1	0	1	0	1	0	2	1	1	1	0	0	2	0	0	0	0	0	0	2	2	2	1	2	1	2	2	0	0	1	2	0	0	1	1	0	0	2	1	0	0	2	0
87	0	1	0	0	0	0	2	0	0	0	1	0	0	0	0	0	1	1	1	1	1	1	1	1	1	1	0	1	0	1	0	2	2	1	0	2	1	0	0	0	1	0	0	1	1	1	0	1	1
88	0	2	0	0	0	0	2	1	1	0	1	1	2	1	1	1	1	0	2	0	0	1	0	0	0	0	0	1	2	2	0	1	1	1	0	1	0	0	0	0	1	0	0	2	0	2	0	1	0
89	1	0	0	0	0	2	2	0	1	0	1	1	1	0	0	0	2	0	1	0	0	1	0	0	0	2	0	2	1	1	1	1	2	2	2	2	1	1	0	1	0	0	0	2	2	0	0	2	1
90	1	0	0	0	0	1	2	0	0	0	0	0	0	0	0	0	2	1	1	1	1	0	0	0	0	0	0	2	0	2	0	0	2	2	1	2	2	0	0	1	1	1	1	2	1	0	0	1	1
91	0	1	1	0	1	1	2	0	0	0	0	0	0	0	0	0	0	0	2	0	0	0	0	0	0	1	0	1	1	1	0	1	1	1	1	1	1	0	0	1	1	0	1	1	1	0	0	1	1
92	0	1	0	0	0	1	1	0	1	0	1	0	0	0	0	0	2	0	2	1	0	0	0	0	0	1	0	1	0	1	1	2	2	1	0	1	1	0	0	2	0	0	0	2	1	1	0	2	0
93	0	0	0	0	0	1	1	0	1	0	1	0	1	0	1	0	2	0	2	0	0	0	0	0	0	1	0	1	0	1	0	2	2	1	0	1	1	1	1	0	1	0	0	2	0	1	0	1	0
94	1	2	0	0	0	1	1	0	1	0	0	0	2	0	1	0	2	0	2	0	0	0	1	1	1	1	0	2	0	2	1	0	0	2	0	2	1	0	1	0	1	0	0	1	0	1	0	2	0
95	1	2	0	0	0	0	2	0	0	0	1	0	1	0	1	0	1	0	1	0	0	0	0	0	0	1	0	1	0	1	0	2	1	2	1	2	0	0	0	1	1	1	0	0	0	0	0	2	0
96	0	1	0	0	0	1	2	0	0	0	0	1	1	0	0	0	2	2	0	2	0	0	0	0	0	1	0	2	0	2	2	1	1	2	1	2	2	0	0	0	1	0	0	2	1	0	0	1	1
97	0	0	0	0	0	2	0	0	2	0	0	1	1	0	1	0	2	0	1	0	0	0	0	0	0	0	0	2	0	2	0	1	1	2	1	2	1	1	1	0	0	1	1	1	1	0	0	1	1
98	0	0	0	0	0	1	2	1	1	0	1	1	1	0	1	0	2	1	1	1	1	1	0	0	0	2	0	2	0	2	1	1	1	1	0	1	0	0	0	1	1	0	0	1	0	0	0	2	1
99	0	1	0	0	0	0	1	2	2	0	0	0	0	0	0	0	0	2	1	0	0	1	0	0	0	0	0	1	0	1	0	1	1	2	1	2	0	0	0	0	2	0	0	2	1	0	0	1	1
100	1	0	0	0	0	1	2	1	1	0	0	0	0	0	0	0	2	1	1	0	0	0	1	0	0	2	0	0	2	2	0	2	2	0	0	1	1	1	0	1	0	0	0	2	1	0	0	2	1
101	1	1	0	0	0	2	0	0	2	0	1	0	2	0	2	1	0	0	2	1	1	0	0	0	0	1	0	2	1	2	1	1	1	0	0	0	2	0	0	1	1	0	0	2	0	1	0	2	0
102	0	1	0	1	0	2	2	1	1	0	0	1	1	0	1	0	0	0	1	1	1	0	0	0	0	1	0	1	1	2	0	0	1	2	1	2	2	0	0	1	1	0	0	2	1	0	0	1	1
103	1	0	0	0	0	1	1	0	1	0	0	1	1	0	0	0	2	2	0	1	1	0	1	0	0	1	0	1	2	2	1	1	1	1	1	2	2	0	0	1	1	0	0	2	0	0	0	0	2
104	0	2	0	0	0	0	1	0	1	0	1	1	1	0	0	0	1	0	1	1	1	0	0	0	0	2	0	1	1	2	0	2	2	1	0	2	2	0	0	1	1	1	1	2	1	1	0	0	2
105	0	1	1	0	1	1	1	0	2	1	0	0	0	0	0	0	1	0	1	0	0	0	1	1	1	2	0	2	1	2	1	2	2	1	0	2	2	0	0	1	0	0	0	2	0	0	0	2	0
106	0	0	0	1	0	2	1	1	2	0	0	0	0	0	0	0	0	2	0	1	0	0	0	0	0	1	0	2	0	1	0	1	1	1	0	1	0	0	0	0	2	1	1	1	0	1	0	2	0
107	0	1	0	0	0	0	1	0	1	0	0	0	1	0	1	0	2	1	1	0	0	1	0	0	0	1	0	1	0	1	1	1	1	1	0	2	0	0	0	0	2	1	0	1	1	0	0	0	1
108	0	2	0	0	0	1	0	0	2	0	0	0	2	0	1	0	1	1	1	1	1	0	0	0	0	0	0	2	0	1	0	1	1	2	1	2	1	0	0	0	1	0	0	2	0	2	0	1	1
109	1	2	1	0	0	0	0	0	2	0	1	0	0	0	0	0	1	1	1	1	1	1	0	0	0	1	0	1	1	2	0	1	2	1	0	2	0	0	0	0	2	0	0	1	0	0	0	2	0
110	0	1	0	0	0	1	0	0	2	0	1	1	1	0	0	0	1	1	1	0	0	1	0	0	0	0	0	2	0	2	1	1	2	1	0	2	2	1	1	0	0	0	0	2	0	2	0	2	1
111	0	1	0	1	0	2	1	0	1	1	1	1	1	0	1	0	1	1	1	1	1	0	0	0	0	1	0	2	0	2	1	0	0	2	0	2	1	0	0	2	0	1	1	2	1	1	0	2	0
112	0	1	1	0	1	2	2	1	2	0	0	0	1	0	1	0	0	1	2	0	0	0	0	0	0	1	0	1	2	2	1	1	2	2	1	2	1	0	0	1	1	0	0	1	1	1	0	1	1
113	0	1	0	0	0	2	0	0	2	0	0	1	1	0	0	0	2	0	1	0	0	2	1	1	1	1	0	2	0	1	0	1	2	2	0	2	2	0	1	0	1	0	0	2	0	1	0	0	2
114	1	1	0	0	0	1	1	1	2	0	0	0	1	0	1	0	2	0	2	0	0	0	0	0	0	1	0	2	0	2	0	1	0	0	0	1	2	1	1	1	0	1	0	1	2	1	0	2	1
115	0	0	0	0	0	2	1	1	2	0	0	0	0	0	0	0	2	1	1	0	0	0	0	0	0	1	0	2	1	2	0	2	2	0	0	1	1	0	1	0	1	1	1	2	1	1	0	2	0
116	0	2	0	0	0	0	0	0	2	0	0	0	0	0	0	0	2	1	1	1	0	1	0	0	0	1	0	2	0	2	1	2	2	0	0	0	2	0	0	1	0	0	0	1	0	0	0	0	2
117	1	1	0	1	0	1	1	0	1	0	0	0	2	1	1	1	1	0	2	0	0	0	1	0	0	2	0	1	1	2	0	2	2	0	0	1	1	0	0	0	1	0	0	0	1	1	0	1	1
118	0	2	0	0	0	0	1	0	1	0	0	0	0	0	0	0	0	2	0	1	1	1	0	0	0	1	0	1	0	1	0	2	2	1	0	2	1	0	0	1	1	0	0	2	0	1	0	2	1
119	1	1	0	1	0	1	2	0	0	0	0	0	0	0	1	0	2	1	1	0	0	0	1	0	0	1	0	1	1	2	0	1	2	2	2	2	1	1	1	0	0	2	2	2	1	1	0	2	2
120	1	0	0	0	0	2	2	0	0	0	1	0	1	0	0	0	1	1	1	0	0	0	0	0	0	1	0	1	2	2	0	0	0	1	0	0	2	0	1	0	1	0	0	1	1	0	0	1	1
121	1	1	0	0	0	2	1	0	2	1	1	0	1	1	0	1	1	1	1	0	0	0	1	1	1	0	0	2	1	2	0	1	1	1	0	1	1	1	1	0	1	1	1	2	1	0	0	1	2
122	1	0	0	0	0	1	1	0	1	0	0	0	0	0	0	0	1	0	2	0	0	0	1	0	0	2	1	2	1	2	0	2	2	0	0	1	2	0	0	1	1	0	0	0	0	0	0	0	2
123	0	1	1	0	1	1	0	0	2	0	0	1	1	0	1	0	0	1	1	1	1	0	0	0	0	1	0	2	1	2	2	0	1	2	1	2	2	0	0	0	1	0	0	1	1	1	0	2	2
124	1	1	0	0	0	0	1	0	2	0	0	1	2	0	2	0	0	1	1	2	1	1	1	1	1	1	0	2	0	1	1	2	2	0	0	0	2	0	1	0	1	0	0	1	0	0	0	0	1
125	1	1	0	0	0	1	1	0	1	0	0	0	0	0	0	0	0	1	2	1	1	1	0	0	0	0	0	2	0	2	1	1	1	1	0	1	1	0	0	0	0	0	0	0	2	2	0	1	0
126	0	0	0	1	0	2	1	0	1	0	2	0	1	0	1	0	0	0	2	1	1	1	1	0	0	0	0	1	2	2	1	0	2	0	0	2	1	0	0	0	1	0	0	1	1	0	0	0	2
127	0	0	1	0	0	2	1	0	1	0	1	1	1	0	1	0	1	1	1	1	1	0	0	0	0	1	0	1	1	2	0	0	1	2	0	2	1	0	0	0	1	1	0	0	1	1	0	2	1
128	1	0	0	0	0	0	2	0	0	0	2	0	1	0	1	1	1	1	1	0	0	1	0	0	0	1	0	2	0	2	2	1	2	1	0	2	2	0	0	1	1	1	0	1	0	1	0	2	1
129	0	2	0	0	0	0	1	0	0	1	2	0	0	0	0	0	2	1	1	1	1	0	0	0	0	1	0	1	1	2	0	1	1	0	0	1	2	0	0	1	1	0	0	1	0	2	0	2	1
130	1	2	0	0	0	0	2	1	2	0	0	1	1	0	0	0	1	1	1	1	0	0	2	0	0	0	0	1	1	2	0	1	1	1	0	2	1	1	0	0	1	1	1	1	1	1	0	2	0
131	0	1	0	0	0	0	1	1	2	0	0	0	0	0	0	0	2	0	1	0	0	1	0	0	0	2	0	2	1	2	1	0	0	2	1	2	2	0	0	0	0	0	0	1	1	1	0	2	0
132	0	2	0	0	0	1	2	1	1	1	1	1	2	0	0	0	1	0	2	0	0	0	0	0	0	0	0	2	1	2	0	0	0	2	0	2	2	0	0	1	1	0	0	0	0	1	0	1	1
133	1	1	0	1	0	1	0	0	2	0	0	1	1	0	0	0	0	2	0	1	1	0	1	0	0	1	0	2	0	1	0	0	0	2	0	2	1	2	1	0	1	1	1	2	1	1	0	2	0
134	0	1	0	1	0	2	0	0	2	0	0	1	1	0	1	0	1	1	1	1	0	0	0	0	0	1	0	2	1	2	0	1	1	1	0	1	0	0	0	0	2	0	0	2	0	1	0	1	2
135	0	1	0	1	0	2	1	0	1	0	1	1	1	0	0	0	1	1	1	1	0	0	0	0	0	1	0	0	1	1	0	1	2	1	0	1	1	1	1	0	0	1	1	1	1	1	0	1	1
136	0	1	0	0	0	2	1	0	1	0	1	0	1	0	1	0	1	0	2	0	0	0	0	0	0	1	0	2	1	1	0	1	1	2	0	2	2	0	0	1	1	0	0	1	0	1	0	1	1
137	0	1	0	1	0	2	1	0	1	0	0	0	1	0	1	1	2	1	1	1	1	1	1	0	0	0	0	2	2	2	0	1	2	1	1	1	2	0	1	1	0	0	0	1	0	0	0	2	1
138	0	1	0	0	0	0	0	0	2	0	0	1	2	0	1	0	2	1	1	1	1	0	1	0	0	2	0	1	1	2	1	1	1	0	0	0	0	0	0	0	2	1	1	2	2	2	0	0	2
139	0	1	1	1	0	2	1	0	1	0	1	0	0	0	0	0	0	0	2	1	1	0	0	0	0	1	0	2	1	1	0	1	2	2	0	2	2	0	0	1	1	0	0	2	0	0	0	1	1
140	0	0	0	1	0	2	1	0	1	0	1	0	0	0	0	0	2	0	2	0	0	1	0	0	0	0	0	2	0	1	1	1	1	0	0	0	1	0	0	2	0	1	0	0	0	0	0	0	2
141	1	1	0	0	0	1	2	1	1	0	1	1	1	0	1	0	0	1	1	0	0	0	0	0	0	1	0	2	1	1	1	0	0	2	0	2	1	0	0	0	2	0	0	1	0	0	0	2	0
142	1	1	0	1	0	1	2	0	0	0	1	0	0	0	0	0	1	1	2	0	0	0	0	0	0	1	0	2	1	2	0	2	2	0	0	1	1	1	1	0	1	0	0	2	1	0	0	2	0
143	0	2	0	0	0	0	0	0	2	0	1	0	0	0	0	0	0	0	2	0	0	1	1	1	1	1	0	1	1	2	0	2	2	1	0	0	2	0	0	2	0	0	0	2	0	1	0	1	1
144	0	2	0	0	0	0	1	1	2	0	0	2	2	0	2	1	0	1	2	1	1	1	0	0	0	2	0	1	1	2	0	1	1	1	0	2	2	0	0	0	1	0	0	2	0	1	0	2	1
145	0	0	0	0	0	1	1	0	1	0	1	0	0	0	0	0	1	2	1	1	0	0	0	0	0	1	1	2	1	2	0	1	1	2	1	2	1	0	0	0	1	1	0	1	1	0	0	1	1
146	0	1	0	0	0	0	0	0	2	0	0	0	0	0	0	0	1	2	0	1	1	0	0	0	0	2	0	2	1	2	2	1	1	0	0	1	1	1	0	0	0	0	0	1	1	1	0	0	1
147	1	0	0	0	0	1	0	0	2	0	0	0	1	0	0	0	0	0	2	0	0	0	0	0	0	1	0	2	1	1	0	1	2	2	1	2	2	0	0	2	0	0	0	2	1	0	0	0	1
148	0	2	1	0	0	1	1	0	1	0	1	1	1	0	0	0	0	2	0	1	1	1	0	0	0	0	1	1	1	2	0	1	1	1	1	1	1	1	0	0	0	0	0	1	0	0	0	2	0
149	0	1	0	0	0	1	0	0	1	0	0	1	1	0	0	0	1	0	1	0	0	0	0	0	0	2	1	2	0	2	0	2	2	0	0	1	1	0	0	1	1	1	1	2	1	1	0	0	1
150	0	1	1	0	1	2	1	0	1	0	1	1	1	0	1	1	2	2	0	2	0	1	0	0	0	1	0	2	0	2	0	1	2	1	0	2	2	0	0	2	1	1	1	2	0	1	0	1	1
151	0	0	0	1	0	2	1	1	2	0	0	0	0	0	0	0	0	0	2	0	0	1	1	1	1	0	1	2	1	2	0	1	1	2	1	2	2	0	0	0	0	1	1	1	0	0	0	2	0
152	1	1	0	0	0	0	1	0	1	0	1	0	2	1	0	1	1	1	1	0	0	1	1	1	1	0	0	2	1	1	0	1	1	2	0	2	1	0	0	1	1	0	0	2	0	2	0	2	0
153	1	1	0	1	0	2	1	0	1	0	0	0	1	0	1	0	2	1	2	1	1	0	1	0	0	0	0	2	0	2	0	1	1	1	0	2	0	0	0	0	1	1	1	2	1	1	0	2	1
154	0	1	0	1	0	1	1	1	2	0	0	0	1	0	1	0	1	1	1	2	1	0	0	0	0	0	0	1	1	2	0	1	2	2	0	2	2	0	0	2	0	0	0	0	0	0	0	1	1
155	1	2	1	0	0	0	2	0	0	0	0	1	1	0	0	0	0	2	1	0	0	1	1	1	1	2	0	1	0	1	1	1	1	1	1	1	2	0	1	0	0	0	0	2	0	1	0	2	1
156	1	1	0	0	0	1	0	0	2	0	0	0	1	0	0	0	2	0	2	0	0	0	0	0	0	1	1	1	0	1	0	0	1	2	1	2	1	0	0	0	2	1	0	0	0	0	0	1	1
157	1	1	0	0	0	1	2	0	0	0	1	0	0	0	0	0	1	0	2	0	0	1	0	0	0	0	0	2	0	2	1	2	2	0	0	1	2	0	0	2	0	0	0	2	1	0	0	2	1
158	1	0	0	0	0	1	1	0	2	0	1	1	2	0	1	1	2	1	2	0	0	0	0	0	0	0	0	2	1	1	0	0	2	1	0	2	2	0	0	1	0	0	0	1	0	1	0	1	1
159	0	1	0	0	0	1	1	0	1	0	1	1	1	0	0	0	2	0	1	0	0	0	1	1	1	1	0	1	2	2	1	2	2	0	0	2	2	1	1	1	0	0	0	2	0	0	0	2	0
160	1	1	0	1	0	1	0	0	2	0	0	0	0	0	0	0	1	0	2	0	0	0	0	0	0	1	0	2	0	2	1	2	2	2	1	2	2	1	1	0	1	0	0	1	0	1	0	1	1
161	0	2	0	0	0	0	1	1	2	0	0	0	0	0	0	0	1	0	1	0	0	0	0	0	0	1	0	1	1	2	0	1	1	1	0	1	2	1	1	1	0	0	0	2	0	1	0	0	2
162	1	2	0	0	0	1	2	1	1	0	1	1	1	0	0	0	1	0	2	0	0	1	0	0	0	2	1	2	1	2	0	1	1	2	2	2	1	1	0	0	0	1	1	2	1	1	0	2	0
163	1	0	0	0	0	1	2	0	0	0	2	0	1	0	0	0	0	1	1	0	0	1	0	0	0	2	0	1	2	2	0	2	2	0	0	1	0	0	0	0	1	0	0	2	0	1	0	2	1
164	0	1	1	0	1	1	1	0	2	0	0	0	0	0	0	0	2	0	2	0	0	1	0	0	0	1	0	1	1	2	1	1	2	2	1	2	0	0	0	1	1	0	0	2	0	0	0	0	2
165	0	2	0	0	0	0	1	0	1	0	0	0	0	0	0	0	1	1	1	1	1	0	0	0	0	1	1	2	1	2	0	1	2	1	0	1	0	0	0	1	1	0	0	2	1	0	0	2	0
166	0	0	0	0	0	1	1	0	2	0	0	0	1	0	1	0	1	2	0	1	1	0	1	0	0	1	0	2	1	1	1	1	1	1	1	1	0	0	0	0	2	0	0	2	1	0	0	2	0
167	0	1	0	0	0	1	0	0	2	0	0	0	1	0	1	0	1	1	1	1	1	1	0	0	0	0	0	1	1	2	0	2	2	1	1	1	0	0	0	0	2	1	0	1	1	0	0	1	1
168	1	1	0	1	0	1	1	0	1	0	0	1	1	0	1	0	1	1	1	0	0	1	0	0	0	1	0	1	0	2	0	0	0	2	0	1	1	0	0	1	1	2	1	2	1	0	0	1	1
169	0	0	0	0	0	1	2	1	1	0	1	0	1	0	1	0	1	2	0	1	1	0	2	0	0	0	0	2	0	1	0	1	1	1	1	1	0	0	0	1	1	0	0	2	0	1	0	1	1
170	1	2	0	1	0	1	2	1	1	0	1	1	2	0	1	0	1	2	0	0	0	1	0	0	0	1	0	2	0	2	0	0	0	1	0	1	2	0	0	0	1	0	0	1	0	1	0	2	1
171	1	2	0	0	0	1	2	1	1	0	0	1	1	0	1	1	1	1	1	1	1	1	0	0	0	0	0	2	0	1	0	2	2	0	0	0	1	0	0	1	1	0	0	2	0	1	1	2	0
172	0	2	0	0	0	0	0	0	2	0	0	0	1	0	1	1	1	1	1	1	0	0	0	0	0	1	0	2	0	1	1	2	2	0	0	0	1	1	1	0	1	0	0	2	0	1	0	1	1
173	0	2	0	1	0	1	0	0	2	0	0	0	0	0	0	0	0	1	1	1	1	1	0	0	0	0	0	2	1	2	1	2	2	0	0	1	1	0	0	1	1	0	0	1	0	1	0	2	0
174	1	2	1	1	0	1	1	1	2	0	0	0	2	0	2	1	0	0	2	1	1	1	1	1	1	1	1	2	2	2	1	1	2	1	0	1	1	0	0	1	1	0	0	2	0	0	0	2	0
175	1	1	0	0	0	1	1	1	2	0	0	1	0	0	0	0	2	0	1	0	0	0	0	0	0	1	1	2	1	2	0	1	1	1	0	2	1	0	0	0	1	0	0	2	0	0	0	1	0
176	1	2	1	0	1	1	1	0	1	0	0	1	2	0	1	0	0	2	0	1	0	1	0	0	0	0	1	2	1	2	0	2	1	1	0	2	2	0	0	2	0	0	0	1	1	0	0	1	1
177	1	2	0	0	0	0	1	0	1	1	1	0	1	0	1	1	1	0	2	0	0	0	0	0	0	1	0	2	0	2	1	2	2	0	0	0	1	0	0	0	2	1	0	0	1	1	0	1	1
178	0	2	1	1	0	1	0	0	2	0	1	1	2	0	1	0	0	2	1	0	0	1	0	0	0	0	0	1	1	2	0	0	0	2	1	1	1	0	0	0	1	0	0	2	0	0	0	0	2
179	0	1	1	1	0	2	1	0	1	0	1	0	0	0	1	0	2	0	1	0	0	0	0	0	0	2	0	1	2	2	1	1	1	1	0	1	2	0	0	1	0	0	0	2	0	2	0	2	1
180	0	1	0	0	0	0	2	0	0	0	2	1	1	0	0	0	1	1	1	1	1	0	0	0	0	1	0	2	0	2	2	1	1	1	0	1	1	0	0	0	1	0	0	1	0	0	0	1	1
181	1	1	0	1	0	1	0	0	2	0	0	0	0	0	0	0	2	0	2	0	0	1	0	0	0	1	0	2	0	2	1	2	2	0	0	1	0	0	0	0	2	0	0	1	1	1	0	2	0
182	1	0	0	0	0	2	1	0	2	0	0	0	1	0	2	0	2	0	2	0	0	1	1	1	1	2	0	2	1	2	0	0	1	2	1	2	2	0	0	0	1	0	0	2	1	0	0	1	1
183	1	0	0	0	0	1	0	0	1	0	0	0	1	1	0	0	0	2	1	0	0	1	1	1	1	0	0	2	1	2	0	2	2	0	0	1	2	0	0	1	1	1	1	2	0	1	0	1	1
184	1	1	0	1	0	1	2	0	0	0	0	1	2	0	1	0	1	1	0	2	2	0	1	1	1	0	1	2	0	2	1	2	2	1	0	1	1	1	1	0	1	0	0	2	0	1	0	1	1
185	0	1	0	0	0	2	1	0	1	0	1	1	0	0	0	0	1	1	1	2	1	1	0	0	0	0	0	1	1	2	0	1	1	1	0	1	0	0	0	0	2	0	0	1	0	1	0	1	1
186	0	1	0	0	0	2	1	0	1	1	2	0	2	0	1	0	1	1	1	1	0	1	0	0	0	1	0	2	1	2	1	1	2	2	0	2	0	0	0	0	1	0	0	2	0	1	0	2	1
187	1	1	0	0	0	1	1	0	1	0	0	0	0	0	0	0	1	1	1	1	1	1	2	1	1	0	0	1	1	2	0	0	0	1	0	1	1	0	0	0	2	0	0	2	1	0	0	1	1
188	1	1	0	0	0	0	2	0	1	0	0	0	0	0	0	0	1	0	2	0	0	0	0	0	0	0	0	1	1	2	0	1	1	1	0	1	1	0	0	1	1	0	0	2	0	0	0	2	1
189	1	0	0	0	0	1	0	0	2	0	1	0	0	0	0	0	2	0	2	0	0	1	0	0	0	2	0	0	1	1	0	2	2	0	0	1	1	0	0	2	0	0	0	1	1	0	1	1	0
190	1	1	1	1	0	2	2	0	0	0	1	0	0	0	0	0	0	2	0	1	1	0	0	0	0	0	0	1	2	1	0	1	2	1	0	1	1	0	0	0	2	0	0	1	0	0	0	1	1
191	1	0	0	1	0	2	1	1	2	0	0	0	0	0	0	0	0	1	1	1	1	0	0	0	0	2	0	1	0	1	0	1	2	1	1	1	1	0	0	0	1	0	0	2	1	1	0	2	0
192	0	2	0	1	0	2	0	0	2	0	1	0	0	0	0	0	2	1	2	1	1	0	0	0	0	1	0	2	1	1	1	1	1	1	0	1	2	0	1	1	0	0	0	2	0	0	0	2	0
193	0	2	0	0	0	0	1	0	1	0	1	0	0	0	0	0	1	0	2	1	1	0	0	0	0	1	0	2	1	2	0	2	2	2	1	2	2	0	0	1	0	0	0	1	1	1	0	1	1
194	0	0	0	0	0	2	2	0	0	0	1	0	0	0	0	0	2	0	2	0	0	2	0	0	0	0	0	1	1	2	0	1	1	1	0	1	1	0	0	2	0	0	1	2	1	0	0	2	1
195	0	1	0	1	0	2	0	0	2	0	1	0	0	0	0	0	0	0	2	0	0	1	0	0	0	1	0	2	1	1	0	1	1	2	1	2	1	0	0	1	1	0	0	1	0	1	0	1	1
196	1	2	0	0	0	0	0	0	2	0	0	0	0	0	0	0	2	0	1	0	0	0	0	0	0	1	0	1	0	0	1	1	1	1	1	1	1	1	1	0	1	0	0	0	0	1	0	2	0
197	1	0	0	0	0	2	1	1	1	1	0	0	1	0	1	0	0	2	1	0	0	0	0	0	0	0	0	1	1	2	0	2	2	0	0	1	0	1	1	0	1	0	0	1	0	0	0	2	1
198	1	0	0	0	0	1	0	0	2	0	0	0	1	0	1	0	1	0	1	0	0	0	0	0	0	0	0	2	0	1	0	1	1	1	1	1	2	1	1	1	0	0	0	2	0	0	0	1	1
199	0	0	0	0	0	1	0	0	2	0	0	0	0	0	0	0	0	2	0	1	0	0	0	0	0	1	0	2	2	2	0	1	1	1	0	2	2	0	0	1	1	0	0	0	0	1	0	2	0
200	1	1	0	0	0	1	2	1	1	0	0	1	1	0	0	0	1	0	2	0	0	0	0	0	0	2	0	2	2	1	0	0	0	2	0	2	1	0	0	0	0	0	0	1	1	1	0	1	1
201	1	0	0	1	0	2	1	0	0	0	1	1	1	0	0	0	1	2	0	1	1	0	0	0	0	2	0	2	0	2	2	1	1	2	1	2	1	0	0	0	1	0	0	1	0	0	0	2	0
202	1	0	0	0	0	1	2	1	1	0	0	0	1	0	1	0	1	0	2	0	0	0	2	0	0	0	0	2	2	2	2	2	2	0	0	1	1	1	0	0	0	0	0	1	0	1	1	0	1
203	1	1	0	0	0	1	1	0	1	0	1	0	0	0	0	0	1	1	1	0	0	0	0	0	0	0	0	1	1	2	0	2	2	0	0	1	2	0	0	2	0	0	0	1	1	0	0	1	1
204	0	0	0	0	0	1	2	0	1	0	1	0	0	0	0	0	2	1	1	1	1	0	0	0	0	0	0	2	1	2	2	0	1	2	0	2	2	0	1	1	0	0	0	2	1	1	0	1	1
205	1	1	0	0	0	1	2	0	0	0	2	0	0	0	0	0	1	2	0	1	1	1	0	0	0	1	0	1	0	1	0	1	1	1	0	1	1	0	0	1	1	1	1	2	1	1	0	1	1
206	0	1	0	0	0	0	1	1	2	0	0	1	2	0	2	0	1	2	0	0	0	1	0	0	0	1	0	2	0	2	0	1	2	2	1	2	0	1	1	0	1	1	1	1	1	0	0	0	1
207	1	0	0	0	0	2	1	0	2	0	0	0	1	0	1	0	1	0	2	0	0	0	0	0	0	1	0	2	0	1	0	1	1	0	0	1	2	0	0	1	0	1	0	1	0	0	0	2	0
208	1	2	0	0	0	0	0	0	1	0	0	1	1	0	1	0	1	1	1	0	1	0	1	0	0	0	0	2	0	2	0	1	2	1	0	1	1	0	0	0	1	0	0	1	1	1	0	1	1
209	0	1	0	0	0	0	1	0	1	1	1	0	1	0	1	0	2	2	0	2	1	1	0	0	0	1	0	1	0	2	0	1	1	1	0	1	1	1	1	0	0	0	0	2	1	0	0	1	1
210	1	0	0	0	0	1	2	0	1	0	1	0	0	0	0	0	2	1	1	0	0	0	1	0	0	2	0	2	1	2	1	1	2	1	0	1	1	1	1	0	1	0	0	1	0	1	0	0	2
211	1	0	0	1	0	2	0	0	1	0	1	0	0	0	0	0	1	1	1	1	1	0	0	0	0	2	0	2	1	0	0	1	1	0	0	0	2	0	0	1	0	0	0	1	1	0	0	2	0
212	0	1	0	1	0	2	0	0	2	0	0	0	1	0	1	0	1	0	2	1	1	1	0	0	0	0	0	1	2	2	1	2	2	0	0	0	1	0	0	0	1	0	0	1	0	0	0	0	2
213	0	2	0	0	0	1	2	0	0	0	1	0	0	0	0	0	1	1	0	1	1	1	2	1	1	0	0	1	1	2	0	0	1	2	0	2	0	0	0	1	1	0	0	2	1	0	0	1	1
214	0	1	0	0	0	1	2	0	1	0	0	1	1	0	0	0	1	0	2	0	0	1	0	0	0	1	0	2	0	1	1	1	1	1	1	1	2	0	0	1	1	1	1	1	0	0	0	0	2
215	1	0	0	0	0	1	1	0	1	0	0	1	1	0	0	0	2	1	1	1	1	0	2	0	0	0	0	1	0	0	1	0	0	2	0	2	1	0	0	1	1	0	0	1	0	0	0	1	1
216	0	1	1	1	0	2	1	0	1	1	1	1	2	0	1	0	1	1	1	1	1	1	0	0	0	2	0	2	1	2	1	1	2	1	1	1	1	0	0	1	1	0	0	2	0	0	0	1	1
217	1	1	0	1	0	1	1	1	2	0	0	0	0	0	0	0	2	0	1	0	0	1	1	1	1	0	0	2	1	2	2	0	0	2	2	2	0	0	0	0	2	0	0	0	0	1	0	2	0
218	0	0	0	0	0	0	2	0	0	0	0	0	2	0	1	0	1	1	1	1	1	0	0	0	0	1	0	1	1	2	0	0	0	2	1	2	2	0	0	1	0	0	0	2	0	0	0	0	2
219	1	1	0	0	0	1	1	1	1	1	0	1	2	0	1	1	1	1	1	0	0	1	1	1	1	2	0	0	2	2	0	1	2	1	0	1	1	0	0	0	2	0	0	1	0	1	0	0	2
220	0	2	0	0	0	1	1	0	0	0	1	0	0	0	0	0	0	1	1	0	0	0	0	0	0	1	0	2	0	1	1	1	2	1	0	1	2	0	0	2	0	0	0	1	0	1	0	1	1
221	0	2	0	1	0	1	1	0	1	0	0	0	2	0	1	0	2	0	2	0	0	1	0	0	0	1	0	1	1	2	0	1	2	1	0	2	1	0	0	1	1	1	1	1	1	2	0	2	2
222	1	1	0	0	0	1	1	0	1	0	1	0	1	0	1	0	2	2	1	1	1	0	0	0	0	1	0	2	1	2	0	1	2	1	0	2	2	0	0	1	0	0	0	1	1	1	0	2	0
223	0	0	0	0	0	1	1	0	1	0	1	1	1	0	1	0	2	0	2	0	0	1	0	0	0	2	0	1	1	2	0	2	2	0	0	0	0	0	0	1	1	0	0	2	1	0	0	1	1
224	1	0	0	0	0	1	0	0	2	0	1	0	1	1	0	1	1	1	2	1	0	0	0	0	0	1	0	2	1	2	2	1	1	0	0	1	0	0	0	0	1	0	0	2	0	1	0	0	2
225	1	2	0	0	0	1	2	1	1	0	0	1	1	0	1	0	2	2	0	1	1	0	0	0	0	0	0	2	0	2	0	1	1	0	0	1	2	0	0	1	0	0	0	1	0	1	0	2	0
226	1	1	0	0	0	1	2	0	1	0	2	0	0	0	0	0	1	0	1	0	0	1	0	0	0	2	0	1	1	2	0	1	1	2	1	2	1	0	0	0	1	0	0	2	0	0	0	0	2
227	0	2	0	0	0	2	1	0	2	0	0	0	0	0	0	0	2	1	1	0	0	1	0	0	0	1	0	2	0	2	1	1	1	1	0	2	1	0	0	0	2	0	0	2	0	0	0	2	1
228	0	1	0	1	0	1	1	0	2	0	1	0	1	0	1	0	0	1	0	1	1	0	0	0	0	0	1	2	2	2	1	2	2	0	0	1	0	0	0	1	1	0	0	2	0	0	0	2	1
229	0	1	0	1	0	2	0	0	2	0	0	0	0	0	0	0	1	1	1	0	0	1	0	0	0	0	1	1	1	2	0	1	1	1	0	1	1	0	0	0	1	1	1	1	1	1	0	0	2
230	1	0	0	0	0	1	1	1	2	0	0	1	2	0	1	0	1	0	2	1	1	0	0	0	0	0	0	2	0	1	0	1	1	0	0	1	2	0	0	1	1	1	0	1	0	0	0	1	1
231	0	2	0	0	0	1	1	0	1	0	1	0	0	0	0	0	0	0	2	1	1	0	0	0	0	0	1	2	1	2	0	0	0	1	0	0	1	0	0	1	1	1	1	2	1	1	0	0	2
232	0	1	1	1	1	2	1	0	2	0	1	0	1	0	0	0	1	0	2	0	0	0	0	0	0	0	0	2	0	2	0	1	1	2	0	2	2	0	0	1	0	0	0	2	0	2	0	1	1
233	1	1	0	1	0	1	1	0	1	0	0	1	2	0	2	1	1	0	2	0	0	1	0	0	0	0	0	2	1	2	2	1	1	2	0	2	0	0	0	0	2	0	0	1	0	1	0	2	0
234	1	0	0	0	0	1	2	0	1	0	1	1	2	0	1	1	1	2	0	1	1	1	1	1	1	1	0	1	1	2	0	2	2	2	0	2	0	0	0	0	1	0	0	2	0	0	0	1	1
235	0	2	0	0	0	1	2	0	1	1	1	0	1	0	1	0	1	0	2	0	0	1	0	0	0	1	0	2	0	2	0	2	2	0	0	0	0	0	0	0	2	1	1	2	1	1	0	1	1
236	0	0	0	0	0	1	0	0	2	0	1	0	1	0	1	0	1	1	1	0	0	0	0	0	0	0	0	2	1	1	0	2	2	2	1	2	1	0	0	2	0	0	0	2	0	0	0	1	1
237	1	1	1	1	0	2	1	0	1	0	0	1	1	0	1	1	2	0	2	1	1	1	1	1	1	1	0	2	0	2	0	1	1	0	0	1	2	0	0	2	0	0	0	2	0	1	0	2	0
238	1	1	2	0	1	0	0	0	2	0	0	1	1	0	0	0	2	0	2	1	1	1	2	1	1	0	0	2	0	1	1	1	1	0	0	1	1	0	0	2	0	0	0	1	0	1	0	2	1
239	0	0	1	0	1	1	1	1	2	0	0	0	0	0	0	0	1	1	1	0	0	0	0	0	0	0	0	2	2	2	1	2	2	2	1	2	1	0	0	1	1	0	0	2	0	1	0	2	1
240	0	1	0	0	0	1	1	0	0	0	1	0	0	0	0	0	1	1	2	1	0	0	0	0	0	0	0	1	2	2	1	2	1	2	1	2	1	0	0	0	2	0	0	0	0	0	0	2	0
241	1	0	0	1	0	2	0	0	2	0	0	1	2	1	1	1	1	1	1	1	0	1	0	0	0	0	0	2	0	2	2	1	1	1	0	1	2	0	0	1	0	1	1	2	1	0	0	1	1
242	0	1	0	0	0	2	2	0	0	0	1	0	0	0	0	0	2	2	0	1	1	1	2	1	1	0	0	1	1	2	0	0	2	0	0	1	1	1	0	0	1	0	0	2	1	0	0	1	1
243	0	2	0	0	0	1	2	1	1	0	1	0	0	0	0	0	1	0	2	0	0	0	0	0	0	2	0	2	1	1	1	0	2	0	0	1	1	0	0	0	2	0	0	2	0	1	0	2	1
244	1	1	0	0	0	1	1	1	2	0	0	0	1	0	1	1	1	0	2	1	1	0	1	0	0	0	0	1	1	2	0	2	2	0	0	0	0	0	0	1	1	1	0	1	2	1	0	1	1
245	0	1	0	1	0	2	1	1	1	1	0	1	2	0	1	0	0	2	0	1	0	0	0	0	0	1	1	1	1	2	0	1	1	1	1	1	2	0	0	0	0	0	0	1	1	1	0	2	0
246	1	2	0	0	0	1	2	1	2	0	0	0	0	0	0	0	1	2	1	0	0	0	0	0	0	0	0	2	0	2	0	0	1	1	0	2	2	0	0	0	0	0	0	2	0	1	0	0	2
247	0	0	0	0	0	2	1	0	0	0	1	1	1	0	0	0	2	0	2	0	0	0	1	1	1	1	0	1	1	2	0	1	1	0	0	0	2	1	1	1	0	0	0	2	0	1	0	2	0
248	0	0	0	2	0	2	1	0	1	0	1	0	1	0	0	0	0	2	0	1	0	1	1	0	0	1	0	2	2	2	1	1	1	0	0	0	1	0	0	0	2	0	0	1	1	1	0	0	2
249	1	2	0	2	0	2	1	0	0	1	1	0	1	0	1	1	0	2	0	1	1	0	0	0	0	1	0	2	1	1	0	1	2	2	1	2	1	0	0	0	0	0	0	2	1	0	0	1	1
250	0	1	0	1	0	1	0	0	2	0	0	1	1	0	1	1	0	2	0	1	0	0	1	0	0	0	0	2	1	2	0	2	2	1	1	2	1	2	1	0	1	1	1	2	2	0	0	2	0
251	0	0	0	0	0	1	0	0	2	0	0	0	0	0	0	0	2	1	1	1	0	0	0	0	0	1	0	2	1	2	2	2	2	1	1	1	1	0	0	1	1	0	0	2	0	1	0	1	1
252	1	0	0	0	0	1	1	0	2	1	1	0	0	0	1	0	0	0	2	0	0	0	0	0	0	1	1	2	1	2	0	1	0	2	1	2	2	0	0	1	1	0	0	2	0	1	0	2	0
253	1	1	0	0	0	1	2	0	0	0	0	1	2	0	1	0	2	1	1	0	0	0	0	0	0	0	0	2	1	2	1	0	2	2	1	2	1	0	0	2	0	0	0	2	0	0	1	0	1
254	0	1	0	1	0	2	0	0	2	0	1	0	0	0	0	0	0	0	2	0	0	0	0	0	0	2	0	2	1	2	2	2	2	1	0	2	0	0	0	0	1	1	1	1	1	1	0	2	0
255	0	1	0	0	0	1	2	0	1	0	1	1	2	0	2	1	1	1	1	1	1	0	0	0	0	1	0	2	0	2	0	1	1	2	2	2	2	0	0	2	0	0	0	0	2	2	0	1	1
256	0	0	0	0	0	1	1	0	1	0	0	0	0	0	0	0	0	0	2	0	0	1	0	0	0	2	0	2	1	2	2	2	2	1	0	2	1	0	0	0	1	1	1	2	0	0	1	1	0
257	1	0	0	0	0	2	0	0	2	0	0	0	0	0	0	0	0	0	1	0	0	0	0	0	0	1	0	2	0	2	1	1	2	2	2	2	1	0	0	0	2	1	0	1	1	0	0	1	1
258	0	2	0	0	0	0	2	0	0	0	1	0	1	0	1	0	1	0	1	0	0	0	0	0	0	2	0	2	1	2	0	1	2	0	0	1	2	0	0	2	0	0	0	2	0	0	0	0	2
259	1	1	0	0	0	0	2	0	1	0	0	0	1	0	1	0	1	1	1	1	1	0	0	0	0	0	0	2	0	1	1	1	1	2	1	1	1	0	0	1	1	0	0	2	0	0	0	2	0
260	1	0	0	0	0	2	1	0	1	0	0	0	1	0	1	0	1	0	1	0	0	1	2	1	1	0	0	2	2	0	0	2	2	1	1	2	1	0	0	0	1	0	0	2	0	1	0	1	1
261	0	1	0	0	0	1	2	0	1	0	1	0	0	0	0	0	1	1	1	0	0	2	0	0	0	0	0	1	1	2	0	2	2	1	1	2	2	0	0	1	0	0	0	1	0	1	0	1	1
262	0	1	1	1	0	1	0	0	2	0	0	0	0	0	0	0	2	2	0	1	1	0	0	0	0	1	0	2	0	2	0	1	1	2	1	1	0	0	0	1	1	0	0	2	1	0	0	2	0
263	1	1	0	1	0	1	1	0	1	0	0	0	1	0	2	0	2	0	1	0	0	0	0	0	0	2	0	2	0	2	1	1	1	1	1	1	1	1	0	0	0	0	0	2	0	0	0	2	0
264	0	2	0	0	0	0	2	1	2	0	1	0	1	0	1	0	1	0	2	1	0	0	0	0	0	0	0	2	1	1	0	0	0	1	1	2	2	0	0	0	1	0	1	1	0	1	0	1	1
265	0	1	1	1	0	2	2	0	1	0	1	0	1	0	1	0	2	0	2	0	0	0	0	0	0	1	0	1	2	2	1	2	2	0	0	0	2	1	1	1	0	1	1	2	2	0	0	2	0
266	0	0	0	0	0	2	1	0	1	0	1	1	1	0	0	0	1	0	2	1	1	1	1	1	1	1	0	2	1	1	0	1	1	1	0	2	2	0	0	1	1	0	0	2	0	0	0	2	1
267	0	2	0	0	0	0	0	0	2	0	1	1	2	0	1	0	2	0	1	0	0	1	1	0	0	0	0	2	2	2	0	1	1	1	0	1	0	0	0	0	1	0	0	2	0	1	0	0	2
268	0	1	0	1	0	2	0	0	2	0	0	1	1	0	0	0	1	0	2	0	0	0	0	0	0	1	0	2	1	1	0	2	2	0	0	1	0	0	0	1	1	1	1	2	1	2	0	2	0
269	1	2	0	0	0	0	2	0	0	0	1	0	0	0	0	0	2	1	1	1	1	1	1	0	0	1	0	2	1	2	0	1	1	1	0	1	2	0	0	2	0	2	2	2	1	1	0	2	0
270	1	1	2	0	1	0	1	0	1	0	1	1	1	0	0	0	1	1	0	2	2	0	0	0	0	2	0	2	1	0	0	1	1	2	0	2	2	0	0	0	1	0	0	2	1	0	0	1	1
271	1	2	0	0	0	0	2	0	1	0	1	0	1	0	1	0	2	0	2	0	0	1	1	1	1	1	0	1	1	2	0	1	2	0	0	1	2	0	0	2	0	0	0	0	0	0	0	0	2
272	1	1	0	1	0	1	1	0	1	0	0	0	1	0	1	0	1	0	2	0	0	0	0	0	0	1	0	2	1	2	2	1	2	1	1	2	1	0	0	0	2	0	0	1	1	1	0	2	0
273	0	1	0	0	0	2	1	0	2	0	0	1	1	0	0	0	1	0	2	1	1	1	0	0	0	0	0	2	2	2	0	1	2	1	1	2	2	0	0	1	0	0	0	1	1	1	0	2	0
274	1	0	1	0	1	1	2	0	1	0	2	0	1	0	1	0	1	1	1	1	1	1	0	0	0	0	1	2	0	1	0	0	0	2	0	2	2	0	0	1	1	0	0	0	0	1	0	1	1
275	0	1	0	0	0	1	2	0	0	0	0	0	1	0	1	1	2	0	2	0	0	2	0	0	0	0	0	2	0	2	0	0	1	2	1	2	0	0	0	1	1	0	0	2	0	0	0	2	0
276	1	1	0	0	0	0	1	0	1	0	1	0	1	0	1	0	2	2	0	2	1	0	1	0	0	1	0	2	0	2	1	1	1	1	0	1	1	0	0	0	1	1	1	2	0	1	0	1	1
277	0	0	0	0	0	1	2	0	0	0	0	0	0	0	0	0	1	1	1	1	0	0	0	0	0	0	0	2	0	2	0	1	1	2	2	2	1	0	0	2	0	1	1	2	1	0	0	0	1
278	1	1	0	0	0	1	1	0	1	0	0	1	1	0	0	0	0	0	2	1	1	0	0	0	0	1	0	2	2	2	1	1	2	1	0	2	2	1	0	0	0	0	0	2	1	0	0	1	0
279	1	1	0	0	0	1	2	1	2	0	0	0	0	0	0	0	1	0	2	0	0	0	0	0	0	2	0	1	1	2	0	1	1	1	0	2	2	0	0	1	1	1	1	1	1	1	0	2	0
280	0	0	1	1	1	1	0	0	1	0	0	0	0	0	0	0	1	0	1	0	0	1	1	0	0	1	0	2	1	1	1	0	0	2	0	2	1	0	0	1	1	1	1	2	0	0	0	2	0
281	1	1	0	1	0	1	1	0	1	0	0	0	1	0	2	0	1	0	2	0	0	1	0	0	0	0	0	1	2	2	1	1	1	0	0	0	2	0	0	1	0	0	0	2	0	1	0	2	1
282	0	1	0	0	0	2	1	1	2	0	1	0	0	0	0	0	1	1	0	1	1	0	0	0	0	0	0	2	1	2	0	1	1	1	0	1	1	0	0	0	1	1	0	1	1	0	0	1	0
283	1	1	0	0	0	1	0	0	2	0	0	1	1	0	0	0	1	1	2	0	0	0	0	0	0	0	0	2	1	1	0	0	0	1	0	1	2	0	0	0	1	1	1	1	1	1	0	1	1
284	0	0	0	0	0	2	2	0	0	1	2	1	2	0	0	0	1	0	2	0	0	0	0	0	0	2	0	1	1	2	0	1	2	2	0	2	1	0	0	0	2	1	1	1	0	1	0	1	1
285	0	1	2	0	1	0	1	0	1	0	1	1	1	0	0	0	0	0	2	0	0	1	0	0	0	0	0	2	2	1	0	1	2	1	0	1	1	0	0	0	2	0	0	2	1	1	0	0	2
286	0	1	0	0	0	1	2	1	2	0	1	0	0	0	0	0	1	1	1	0	0	1	0	0	0	2	0	2	1	2	1	1	1	1	0	1	0	0	0	0	2	1	1	2	1	1	0	2	0
287	1	2	0	0	0	0	1	0	0	1	1	1	2	0	1	0	1	1	1	0	0	1	0	0	0	2	0	1	1	2	0	1	2	1	1	2	1	0	0	1	1	0	0	2	0	1	0	2	0
288	0	1	1	0	0	2	2	0	0	0	2	0	0	0	0	0	1	1	1	1	0	1	0	0	0	0	0	2	1	1	1	1	2	1	0	1	1	1	1	0	0	1	0	1	1	0	0	2	0
289	1	2	0	1	0	1	2	0	1	0	0	1	1	0	0	0	1	1	1	0	0	1	0	0	0	0	0	2	0	2	0	2	2	2	0	2	2	0	0	2	0	2	1	2	1	0	0	2	0
290	1	1	0	1	0	1	1	0	2	0	1	1	1	0	0	0	2	1	1	1	1	0	0	0	0	1	0	2	1	2	0	1	1	2	0	2	0	0	0	1	1	0	0	2	1	0	0	1	0
291	1	1	0	0	0	1	1	0	2	0	0	2	2	0	2	1	0	0	2	0	0	0	1	1	1	1	1	2	1	2	1	1	1	1	0	1	2	0	0	1	0	0	0	1	1	1	0	1	1
292	1	2	1	1	0	1	2	0	0	0	2	0	1	0	1	0	1	0	2	0	0	1	1	0	0	1	0	2	0	1	0	0	1	2	0	2	2	0	0	2	0	2	2	2	0	1	0	1	1
293	0	1	0	0	0	0	1	0	2	0	0	0	0	0	0	0	0	0	2	1	1	1	0	0	0	1	0	1	1	1	0	1	2	1	0	1	1	0	0	2	0	0	0	0	0	0	0	1	1
294	1	1	0	1	0	2	2	0	0	0	1	1	2	1	1	1	1	2	0	2	1	1	0	0	0	1	0	1	1	2	0	1	2	1	0	1	1	0	0	0	0	1	1	2	1	2	0	2	0
295	1	2	0	0	0	0	1	0	1	0	0	0	1	0	1	0	2	0	2	0	0	0	0	0	0	1	0	1	2	1	0	1	2	1	0	1	2	0	0	1	0	0	0	0	0	1	0	2	1
296	1	0	0	0	0	1	0	0	1	0	1	0	0	0	0	0	2	2	0	1	1	0	0	0	0	2	1	2	0	2	0	1	1	1	0	1	1	0	0	1	1	0	0	2	0	0	0	2	0
297	0	2	0	0	0	1	1	1	2	0	0	0	1	0	1	0	2	0	2	0	0	0	1	0	0	1	0	2	0	2	1	2	2	1	1	2	1	0	0	0	2	0	0	0	0	0	0	2	1
298	0	1	0	0	0	0	1	0	2	0	0	0	0	0	0	0	0	0	2	1	1	1	0	0	0	0	1	2	2	2	1	1	2	1	0	2	2	1	1	1	0	0	0	2	0	0	0	1	1
299	1	2	0	0	0	1	1	1	2	0	0	0	1	0	1	1	2	0	2	0	0	0	2	0	0	1	0	1	0	1	0	1	1	1	0	1	1	0	0	0	1	0	0	2	1	0	0	0	2
300	1	1	0	0	0	2	1	1	2	0	0	0	1	0	0	0	1	1	0	2	2	0	0	0	0	2	0	1	1	2	1	0	0	2	1	2	1	1	1	0	1	2	2	2	1	1	0	1	1
301	0	2	1	0	0	0	2	0	1	0	0	0	1	0	0	0	1	0	1	1	1	0	1	0	0	2	0	1	0	1	0	1	1	1	1	1	1	0	0	0	2	1	1	2	0	0	0	2	0
302	1	1	0	1	0	2	2	1	1	0	0	0	0	0	0	0	1	1	1	0	0	1	1	1	1	1	2	2	1	2	1	0	1	1	0	2	1	1	1	0	0	1	1	2	1	0	0	0	2
303	0	1	0	0	0	1	2	0	0	0	2	0	0	0	0	0	1	2	0	1	1	1	0	0	0	0	0	0	2	2	0	2	2	0	0	0	1	0	0	0	2	0	0	2	1	0	0	0	2
304	1	1	0	1	0	1	2	0	0	0	2	0	1	0	1	0	0	2	0	1	0	0	0	0	0	1	0	1	1	2	0	2	2	2	0	1	0	0	0	1	1	0	0	2	0	0	0	1	1
305	1	1	0	0	0	1	1	0	1	0	1	0	0	0	0	0	1	2	0	1	1	0	1	0	0	0	0	1	2	1	0	1	1	1	0	1	1	0	0	0	1	0	0	2	0	1	0	2	0
306	0	1	1	0	1	1	2	0	2	0	1	1	2	0	2	0	2	1	1	0	0	0	0	0	0	1	0	2	1	1	0	1	1	1	0	1	1	1	1	0	1	1	0	0	0	0	0	2	1
307	0	2	1	1	0	1	1	0	1	0	0	1	1	0	0	0	1	2	0	1	1	0	0	0	0	1	0	2	1	1	1	2	2	0	0	1	1	0	0	0	0	0	0	1	0	0	0	1	1
308	1	1	0	1	0	1	1	0	1	0	0	1	2	0	1	0	1	1	1	1	0	1	0	0	0	0	0	1	1	2	0	2	2	1	0	1	1	0	0	0	2	1	1	1	1	0	0	2	1
309	1	0	0	2	0	2	2	0	0	0	1	0	0	0	0	0	2	0	2	1	0	0	1	0	0	1	0	2	0	1	1	0	0	2	2	2	0	0	0	1	1	2	1	2	1	0	0	2	0
310	1	2	0	0	0	0	1	0	2	0	1	0	1	0	1	0	1	1	1	0	0	1	0	0	0	1	0	2	0	1	0	1	1	1	1	1	2	0	0	2	0	0	0	1	0	1	0	2	1
311	0	2	0	1	0	1	2	1	1	0	1	0	0	0	0	0	1	0	2	0	0	0	0	0	0	1	0	2	2	2	1	0	0	2	1	2	2	0	0	1	1	1	1	1	0	0	0	1	1
312	1	0	0	1	0	2	2	0	0	0	0	0	1	0	1	0	2	0	2	1	0	1	0	0	0	0	0	1	0	1	1	1	1	1	0	2	0	0	0	0	1	0	0	1	1	0	0	2	0
313	0	1	0	1	0	1	0	0	2	0	0	1	1	0	1	0	0	0	2	0	0	0	0	0	0	1	0	2	1	2	0	1	2	2	1	2	2	1	1	0	1	1	1	2	0	0	0	1	1
314	1	1	0	0	0	2	1	0	1	0	0	0	1	0	0	0	0	2	0	1	0	1	0	0	0	1	0	2	1	2	0	2	2	0	0	1	2	0	0	1	1	0	0	0	0	1	0	1	2
315	1	1	0	0	0	1	2	1	1	0	1	0	0	0	0	0	1	1	1	1	1	2	1	1	1	1	0	1	1	2	1	2	2	0	0	0	2	0	0	1	0	1	0	0	0	0	0	2	0
316	0	2	0	0	0	0	0	0	2	0	1	1	1	1	0	1	0	0	1	0	0	2	0	0	0	0	1	2	1	2	0	1	1	0	0	1	1	0	0	0	1	0	0	2	0	0	0	1	1
317	0	1	0	0	0	0	2	0	0	0	1	0	1	0	1	1	0	1	1	0	0	0	0	0	0	2	0	1	1	2	0	1	1	1	0	1	1	0	0	1	1	0	0	2	1	0	0	2	0
318	0	0	0	1	0	2	2	1	1	0	0	0	0	0	0	0	2	1	1	0	0	0	1	0	0	1	0	1	1	2	1	0	0	2	0	2	1	0	0	0	1	0	0	2	0	2	0	2	1
319	1	1	0	0	0	0	2	1	1	0	0	0	0	0	0	0	2	2	0	1	1	1	0	0	0	1	0	1	1	0	0	2	2	0	0	0	1	0	0	1	1	1	1	2	0	0	0	1	1
320	1	1	0	0	0	1	1	1	1	1	0	1	1	0	1	0	2	0	2	0	0	1	0	0	0	0	0	2	1	2	2	1	1	1	0	1	1	1	1	0	0	0	0	2	0	0	0	0	2
321	0	1	0	0	0	1	1	0	0	0	1	0	0	0	0	0	1	0	2	1	1	0	0	0	0	1	0	2	0	2	0	1	1	2	2	2	0	0	0	0	1	0	0	2	1	1	0	0	2
322	1	1	0	1	0	2	1	1	2	0	0	0	0	0	0	0	1	0	2	1	1	0	0	0	0	0	0	2	0	2	0	1	1	1	0	1	2	0	0	1	1	0	0	1	0	1	0	1	0
323	1	0	0	0	0	1	2	1	2	0	1	0	0	0	0	0	1	0	2	0	0	1	0	0	0	1	0	2	1	1	1	0	1	1	0	1	2	0	0	2	1	0	0	2	0	2	0	2	0
324	1	1	0	0	0	1	1	1	2	0	0	0	0	0	0	0	1	1	1	1	1	0	0	0	0	1	0	2	1	2	2	1	1	0	0	1	0	0	0	0	2	0	0	1	1	1	0	2	1
325	0	2	0	0	0	0	1	1	2	0	0	2	2	1	0	1	1	1	1	1	1	0	0	0	0	1	0	2	0	2	0	1	1	1	0	1	2	0	1	1	0	0	0	1	0	1	0	0	1
326	1	1	0	1	0	2	1	0	1	0	0	0	0	0	0	0	1	0	2	0	0	0	0	0	0	0	1	2	0	2	0	0	0	2	0	2	2	0	0	0	0	0	0	1	0	0	0	2	0
327	1	2	0	0	0	1	2	0	1	0	0	0	0	0	0	0	0	0	2	0	0	0	0	0	0	1	0	1	1	2	1	1	1	1	0	1	0	0	0	1	0	0	0	2	0	1	0	2	1
328	0	1	0	0	0	2	2	0	1	0	0	1	1	0	0	0	1	1	1	1	1	0	0	0	0	1	0	2	0	2	1	0	1	1	0	1	1	0	0	1	1	0	0	1	1	1	0	1	0
329	0	0	0	1	0	2	1	0	1	0	0	1	2	0	2	0	2	2	0	1	1	0	0	0	0	2	0	0	2	2	0	1	1	1	0	1	1	0	0	1	1	0	0	2	0	0	0	0	0
330	0	1	1	0	1	1	1	1	2	0	0	0	2	0	2	0	0	2	0	2	0	0	1	0	0	2	0	2	0	2	0	1	2	1	0	2	2	0	1	1	0	0	0	2	0	1	0	1	1
331	1	2	0	0	0	0	2	1	1	0	1	0	0	0	0	0	2	0	2	0	0	0	0	0	0	1	1	2	0	2	0	1	1	1	1	1	1	0	0	0	2	0	0	2	0	0	0	1	1
332	1	1	0	0	0	1	0	0	2	0	1	0	1	0	1	0	2	0	2	0	0	1	0	0	0	0	0	2	0	2	1	1	1	0	0	0	1	0	0	2	0	0	0	1	0	1	0	0	2
333	0	1	0	0	0	2	2	0	1	0	0	0	1	0	1	0	1	1	1	1	0	0	0	0	0	0	0	2	0	2	0	1	2	1	0	2	2	1	1	1	0	1	1	1	1	1	0	2	1
334	0	1	0	1	0	1	1	0	1	1	1	1	1	0	1	1	1	0	1	0	0	0	1	0	0	0	0	2	0	1	0	0	0	1	0	1	1	0	0	0	1	1	1	2	1	0	0	0	2
335	1	1	0	1	0	1	1	0	2	1	1	1	1	0	0	0	0	2	0	2	0	0	0	0	0	2	0	1	0	1	0	1	2	1	0	1	2	0	0	2	0	1	1	2	1	1	0	2	2
336	1	1	0	0	0	0	1	0	1	0	0	0	0	0	0	0	2	0	2	0	0	1	0	0	0	0	0	1	1	2	0	2	2	1	1	1	1	0	0	1	1	0	0	2	0	1	0	1	1
337	1	1	1	1	0	1	1	1	2	0	1	2	2	0	2	1	1	1	1	0	0	1	1	1	1	2	0	1	2	2	1	1	1	1	0	2	1	0	0	0	2	0	0	2	0	1	0	2	1
338	1	1	0	1	0	1	0	0	1	0	1	0	0	0	0	0	1	1	1	1	1	0	1	0	0	0	0	0	2	2	0	2	2	0	0	1	1	0	0	0	1	0	0	2	1	0	0	1	1
339	1	0	0	0	0	1	2	0	1	0	1	0	0	0	0	0	2	1	1	1	1	0	1	0	0	0	0	2	0	2	0	0	1	2	1	2	1	0	0	0	1	1	1	2	0	1	0	1	0
340	0	1	0	1	0	1	1	0	1	1	1	0	1	0	1	0	0	2	0	0	0	0	1	1	1	2	0	2	0	2	0	1	2	2	2	2	1	0	0	1	1	0	0	2	0	0	0	2	1
341	1	1	0	1	0	2	1	0	2	0	1	0	0	0	0	0	2	1	2	1	1	1	1	1	1	0	0	2	0	2	0	0	1	2	1	2	2	0	1	0	1	0	0	2	0	1	0	1	1
342	0	1	0	1	0	2	1	0	1	0	0	1	1	0	0	0	2	0	2	0	0	0	0	0	0	0	0	2	0	2	1	1	1	2	1	2	0	0	0	0	2	1	1	1	1	1	0	0	2
343	0	1	0	1	0	1	1	0	2	0	0	0	1	0	1	0	2	0	1	0	0	0	1	0	0	1	1	2	0	2	0	1	1	2	0	1	2	0	0	1	0	1	0	0	2	0	0	0	1
344	0	1	0	0	0	1	2	1	1	0	0	0	0	0	0	0	2	1	1	0	0	0	0	0	0	2	0	2	0	2	1	1	1	2	0	2	1	0	0	0	1	1	0	1	0	0	0	1	1
345	0	0	0	0	0	1	1	0	1	0	1	0	2	0	1	0	1	1	1	0	0	0	0	0	0	1	0	2	0	2	0	2	2	1	0	0	2	0	0	2	1	1	0	1	0	1	0	0	1
346	1	2	0	0	0	0	1	0	1	1	1	0	0	0	0	0	0	1	1	0	0	1	1	1	1	1	0	2	0	2	0	0	1	0	0	2	2	0	0	2	0	0	0	2	0	0	0	2	0
347	0	1	0	0	0	2	1	0	1	0	1	0	2	1	1	1	2	2	0	2	0	0	0	0	0	1	0	1	0	0	1	1	1	1	0	1	0	0	0	0	1	0	0	2	0	0	0	2	1
348	1	2	0	1	0	1	1	0	1	1	1	1	1	0	0	0	1	1	1	1	0	1	0	0	0	1	0	1	1	2	1	1	2	2	0	2	0	0	0	0	2	1	1	2	2	0	0	1	1
349	1	2	0	0	0	0	0	0	2	0	1	1	2	0	2	0	2	0	1	0	0	0	0	0	0	1	0	2	0	2	0	2	2	0	0	1	1	0	0	0	2	0	0	2	0	0	0	2	0
350	0	2	0	0	0	0	2	0	0	0	2	0	0	0	0	0	1	1	1	1	0	0	0	0	0	1	0	2	1	1	0	1	1	1	0	1	1	0	0	1	1	1	1	2	1	0	0	0	2
351	0	0	0	0	0	2	1	1	2	0	0	0	0	0	0	0	1	1	1	1	0	1	0	0	0	1	0	1	1	2	0	0	0	1	0	1	1	0	0	1	1	0	0	1	0	0	1	2	0
352	0	1	0	0	0	1	1	0	2	0	1	2	2	0	0	0	1	0	1	0	0	0	0	0	0	1	0	1	0	1	0	2	2	1	0	2	2	0	0	1	0	0	0	2	0	1	0	1	0
353	0	2	0	1	0	1	0	0	2	0	0	0	1	1	0	1	2	0	2	0	0	0	0	0	0	1	0	2	2	1	1	2	2	1	0	1	0	0	0	0	1	0	0	2	0	1	0	0	2
354	1	1	0	1	0	2	2	0	1	0	0	0	0	0	0	0	0	0	1	0	0	0	1	1	1	1	0	1	0	2	0	2	2	0	0	1	1	0	0	0	1	0	0	1	0	0	0	1	0
355	1	2	0	0	0	0	2	1	1	0	1	0	0	0	0	0	1	1	1	0	0	1	0	0	0	0	0	2	2	2	1	2	2	1	0	1	0	0	0	0	2	0	0	2	0	1	0	2	2
356	0	2	0	0	0	0	2	0	0	0	2	0	0	0	0	0	0	0	2	0	0	1	0	0	0	0	1	2	2	2	1	0	0	1	0	1	1	1	1	0	1	0	0	0	0	1	0	2	0
357	0	2	0	0	0	0	1	0	1	0	1	0	1	0	1	0	0	2	0	1	0	1	0	0	0	2	0	1	1	2	0	1	1	1	0	1	2	0	0	1	1	0	0	2	0	1	0	1	1
358	0	1	1	1	0	1	1	1	2	0	0	0	1	0	1	0	1	2	0	1	0	0	0	0	0	1	0	1	1	2	0	2	2	2	0	1	2	0	0	1	1	0	0	1	0	1	0	2	1
359	1	1	0	0	0	1	2	1	1	0	1	0	0	0	0	0	0	1	2	1	1	0	0	0	0	2	0	2	0	2	1	2	2	1	0	2	0	0	0	1	1	0	0	2	1	0	0	2	0
360	1	0	0	0	0	1	1	0	1	0	1	0	1	0	0	0	1	1	1	1	1	1	1	1	1	1	0	1	1	2	0	1	2	2	2	2	1	1	0	1	0	1	1	1	1	0	0	1	1
361	0	0	0	0	0	2	1	0	1	0	0	0	0	0	0	0	1	1	1	1	1	1	1	1	1	1	0	2	1	2	2	1	0	0	0	2	2	0	1	1	0	0	0	1	1	0	0	0	2
362	0	1	0	1	0	1	1	0	2	0	0	1	1	0	1	1	1	2	1	1	0	0	0	0	0	2	0	0	2	2	0	1	1	2	1	1	2	0	0	0	1	1	1	2	2	0	0	2	1
363	0	1	0	0	0	1	1	0	1	0	0	0	1	0	1	0	2	0	2	0	0	1	0	0	0	1	0	2	2	2	0	1	2	2	2	2	1	0	0	1	1	0	0	1	0	0	0	2	1
364	0	1	0	0	0	1	2	0	0	0	1	0	0	0	0	0	1	0	2	0	0	0	0	0	0	0	0	2	0	1	1	1	1	2	1	2	2	1	1	1	0	1	1	1	1	1	0	0	2
365	0	1	0	0	0	2	1	1	2	0	0	0	1	0	1	0	2	2	0	2	2	0	0	0	0	0	0	2	0	2	1	0	0	2	0	2	2	0	0	2	0	0	0	1	1	1	0	2	0
366	0	1	0	0	0	0	1	0	2	0	0	1	1	0	0	0	2	0	2	0	0	0	0	0	0	1	0	2	0	2	0	1	2	1	0	2	1	0	0	0	2	0	0	1	0	0	0	2	0
367	0	0	0	0	0	1	2	0	0	0	1	1	1	0	0	0	2	2	0	1	1	1	1	1	1	1	0	2	0	2	1	1	1	1	0	1	1	1	1	0	0	1	0	1	0	0	0	2	1
368	0	0	0	1	0	2	1	2	2	0	0	0	0	0	0	0	0	1	1	0	0	0	0	0	0	1	0	1	2	2	1	1	1	0	0	1	2	0	0	2	0	0	0	0	0	1	0	2	0
369	1	1	0	0	0	2	2	1	2	0	1	0	1	0	1	0	2	1	1	1	1	1	0	0	0	0	0	1	1	2	0	2	2	0	0	0	1	0	0	0	2	0	0	2	0	1	0	0	2
370	1	0	1	0	1	1	1	0	0	0	0	0	0	0	0	0	1	1	1	1	0	1	0	0	0	0	1	1	0	1	0	0	0	2	0	2	2	0	0	2	0	1	1	2	0	1	0	1	1
371	0	1	0	0	0	0	1	0	2	0	0	0	2	0	2	0	1	1	1	0	0	0	0	0	0	1	0	1	2	2	1	1	1	0	0	1	2	0	0	1	0	0	0	2	1	2	0	2	1
372	0	1	0	0	0	2	1	0	1	0	1	0	0	0	0	0	1	2	0	1	1	1	1	1	1	0	0	2	0	2	0	0	1	2	1	2	0	0	0	0	1	0	0	2	0	1	0	1	1
373	0	1	0	1	0	1	0	0	2	0	0	0	0	0	0	0	0	2	0	1	0	0	0	0	0	2	0	2	1	1	0	1	1	1	0	1	2	0	0	2	0	1	0	1	0	1	0	1	1
374	1	1	0	1	0	2	0	0	2	0	0	1	2	0	1	0	1	1	1	1	1	2	0	0	0	0	0	1	2	1	0	1	2	2	0	2	1	1	1	0	1	0	0	2	1	2	0	2	0
375	0	2	0	0	0	2	1	0	1	0	0	0	0	0	0	0	2	2	1	0	0	0	0	0	0	1	0	2	1	2	0	1	2	1	0	2	2	0	0	2	0	0	0	2	0	1	0	2	1
376	0	0	0	0	0	1	0	0	2	0	0	0	2	0	1	0	1	0	2	1	1	0	1	0	0	1	1	2	1	1	0	0	0	1	0	1	1	0	0	1	1	0	0	0	0	1	0	2	1
377	0	1	0	0	0	0	2	0	1	0	1	1	1	0	0	0	1	1	1	0	0	0	0	0	0	0	0	1	1	2	0	2	2	0	0	0	2	0	0	1	1	0	0	2	1	0	0	2	0
378	0	0	0	0	0	1	1	0	1	0	0	0	1	0	1	0	1	2	0	1	1	0	0	0	0	2	1	2	0	1	0	2	2	0	0	1	2	0	0	2	0	0	0	1	0	0	0	0	2
379	0	1	0	2	0	2	0	0	2	0	1	2	2	0	1	0	1	0	2	1	1	0	1	0	0	1	0	1	1	2	1	2	2	1	1	1	1	1	1	0	0	1	0	1	1	0	0	2	0
380	0	2	1	2	0	2	0	0	2	0	1	1	1	0	1	0	2	1	1	1	1	0	0	0	0	1	0	2	1	2	2	0	1	1	1	1	1	0	0	0	2	0	0	2	1	0	0	2	0
381	0	2	0	1	0	1	1	1	2	0	0	2	2	0	2	0	1	0	2	0	0	0	0	0	0	1	0	2	0	2	1	1	1	1	1	1	1	0	0	2	0	0	0	1	0	1	0	1	1
382	0	1	0	0	0	0	1	0	1	0	1	0	1	0	1	0	1	2	0	1	0	0	0	0	0	1	0	1	0	1	0	1	1	1	1	2	1	0	0	0	1	0	0	2	0	1	0	2	1
383	1	0	0	0	0	1	0	0	2	0	0	1	2	0	1	0	1	1	1	1	0	1	0	0	0	2	0	2	0	2	0	1	1	1	0	1	2	0	0	1	1	1	0	0	0	0	0	0	2
384	1	1	0	0	0	2	1	1	2	0	0	0	0	0	0	0	2	0	2	1	0	0	0	0	0	0	0	0	1	2	0	0	0	0	0	1	1	0	0	0	0	0	0	2	0	2	0	0	2
385	0	1	0	1	0	1	1	1	2	0	0	0	0	0	0	0	1	2	0	1	1	0	0	0	0	2	0	2	0	1	0	1	1	0	0	1	0	0	0	0	1	0	0	2	1	0	0	1	1
386	1	1	0	0	0	1	0	0	2	0	0	0	0	0	0	0	1	1	1	2	1	0	0	0	0	2	0	2	0	2	0	1	1	1	1	1	1	0	0	2	0	0	0	0	0	1	0	2	1
387	1	2	0	0	0	0	1	0	2	0	1	0	0	0	0	0	2	0	1	0	0	0	0	0	0	0	0	2	1	2	2	1	2	1	0	1	1	0	0	1	1	0	0	2	0	1	0	1	1
388	1	0	0	0	0	1	1	0	0	0	0	0	0	0	0	0	2	0	1	0	0	1	0	0	0	0	0	2	0	1	0	2	2	0	0	0	2	1	1	0	1	0	0	2	0	0	0	0	2
389	0	0	0	0	0	2	2	0	1	0	1	2	2	0	2	1	1	2	0	1	1	1	0	0	0	2	0	2	1	1	1	2	2	2	1	2	1	0	0	1	1	0	1	1	1	0	0	2	0
390	1	1	0	1	0	1	2	0	1	0	1	0	1	0	1	0	0	2	0	1	0	0	0	0	0	0	0	2	1	2	0	1	1	2	0	2	1	1	1	0	1	0	0	2	2	0	0	2	0
391	0	2	0	0	0	0	2	1	1	0	1	0	0	0	0	0	1	1	0	1	1	0	0	0	0	2	0	1	1	2	0	0	2	0	0	2	2	1	1	0	1	0	1	2	1	0	0	1	0
392	0	1	0	1	0	1	2	1	1	0	1	0	0	0	0	0	1	1	1	1	0	0	0	0	0	1	0	1	1	2	1	2	2	1	0	1	1	0	0	1	1	0	0	2	2	1	0	1	1
393	1	1	0	0	0	1	1	1	2	0	0	1	1	0	0	0	1	2	1	0	0	0	2	0	0	1	0	2	0	2	1	0	0	2	2	2	1	0	0	0	2	0	0	2	0	1	0	1	1
394	1	0	0	0	0	2	1	0	1	0	0	1	1	0	1	0	0	2	0	1	1	0	0	0	0	0	0	1	1	2	1	1	2	1	0	2	0	0	0	0	1	0	0	2	1	0	0	1	1
395	1	1	0	0	0	1	1	1	2	0	0	0	0	0	0	0	1	0	2	0	0	1	0	0	0	0	1	2	0	2	1	1	1	1	0	2	2	0	0	1	0	0	0	2	1	1	0	2	0
396	0	0	0	0	0	2	0	0	2	0	0	0	1	0	1	1	0	0	2	0	0	0	0	0	0	1	0	2	1	2	0	1	1	0	0	0	2	0	0	0	0	1	0	0	1	1	0	2	1
397	0	0	1	0	1	1	2	1	1	0	0	0	0	0	0	0	1	1	1	1	0	1	0	0	0	0	0	1	2	2	0	1	2	0	0	2	2	0	0	1	0	0	0	1	1	1	0	1	0
398	1	1	0	1	0	1	0	0	2	0	0	0	0	0	0	0	2	1	1	0	0	0	0	0	0	1	0	2	1	1	0	1	2	0	0	2	1	0	0	0	2	1	1	1	1	0	0	2	0
399	0	2	0	0	0	0	1	1	2	0	0	0	1	0	1	0	0	0	1	1	1	0	0	0	0	2	0	1	1	2	0	1	1	1	0	2	1	0	0	1	1	0	0	2	0	1	0	2	0
400	0	1	0	0	0	1	1	1	2	0	0	0	0	0	0	0	0	1	1	0	0	1	0	0	0	1	0	1	1	2	1	2	2	0	0	1	0	0	0	0	2	1	1	1	1	0	0	1	1
401	0	1	0	0	0	1	1	0	1	0	0	1	2	0	2	0	0	1	1	0	0	0	0	0	0	0	0	1	0	0	1	2	2	0	0	0	2	0	0	0	0	1	1	1	1	1	0	1	0
402	0	1	0	0	0	1	2	0	1	0	0	0	0	0	0	0	2	2	0	2	1	0	0	0	0	2	2	2	1	2	1	1	2	2	0	2	1	0	0	2	0	1	1	2	1	1	0	1	0
403	0	1	0	0	0	1	1	1	2	0	0	1	1	0	0	0	1	0	2	1	1	2	0	0	0	0	0	2	2	1	0	2	2	1	0	0	1	0	0	2	0	1	0	1	0	1	0	1	2
404	0	1	0	0	0	1	0	0	2	0	0	0	0	0	0	0	1	1	1	1	0	0	0	0	0	0	0	1	2	1	0	1	1	1	1	1	1	1	0	1	0	0	0	2	0	1	0	2	1
405	1	1	1	0	1	1	2	0	0	0	0	0	0	0	0	0	1	2	0	2	1	2	0	0	0	0	1	1	1	2	0	2	2	2	1	2	1	0	0	2	0	0	0	2	0	1	0	0	2
406	0	2	0	0	0	1	0	0	2	0	0	1	1	0	0	0	1	2	1	0	0	0	0	0	0	2	0	2	0	2	0	2	2	2	0	2	1	0	0	1	1	0	0	2	0	0	0	1	0
407	1	1	0	0	0	1	1	0	1	0	0	0	0	0	0	0	1	1	1	0	0	0	0	0	0	0	0	2	1	2	2	2	2	1	0	1	2	0	0	2	0	1	1	2	0	0	0	2	0
408	0	1	0	0	0	1	1	0	1	0	1	0	1	0	1	0	1	0	2	1	0	1	1	1	1	0	0	2	1	1	1	1	1	1	0	1	2	0	0	2	0	1	1	2	0	1	0	2	0
409	1	1	0	0	0	1	1	0	1	0	0	0	1	0	1	0	1	0	2	1	1	1	0	0	0	1	0	2	1	2	1	2	2	0	0	2	1	0	0	1	1	0	0	0	0	0	0	0	2
410	0	2	1	1	0	1	1	0	1	0	0	1	2	0	1	0	1	2	0	1	1	1	1	1	1	1	0	1	0	1	0	1	1	2	1	2	1	0	0	2	0	0	0	1	0	1	0	2	0
411	1	2	0	0	0	0	1	0	1	0	0	0	0	0	0	0	1	1	1	1	1	0	0	0	0	2	0	1	1	2	0	1	1	2	0	2	2	1	1	0	1	0	0	2	1	2	0	2	1
412	1	2	0	0	0	0	0	0	2	0	2	0	1	1	0	0	2	0	1	0	0	0	0	0	0	2	0	2	0	2	0	0	1	1	0	2	2	0	0	0	1	0	0	0	1	1	0	2	0
413	0	1	0	1	0	2	0	0	2	0	0	1	1	0	1	1	0	1	1	1	0	0	0	0	0	0	0	2	2	1	1	1	1	1	0	1	1	0	0	1	1	0	0	2	1	0	0	0	2
414	0	0	0	0	0	1	1	0	2	0	0	2	2	0	1	0	2	0	2	0	0	0	0	0	0	0	0	2	0	2	1	2	2	1	0	1	1	0	0	0	2	1	1	2	1	1	0	1	1
415	1	1	0	1	0	1	1	0	0	0	1	0	0	0	0	0	1	0	2	0	0	1	1	1	1	1	0	2	0	2	1	1	1	1	0	1	1	0	0	1	1	0	0	1	0	1	0	0	2
416	0	0	0	0	0	2	1	0	1	0	1	0	1	0	1	1	0	1	1	1	1	1	0	0	0	1	0	2	0	2	0	2	2	1	0	0	0	0	0	1	1	0	0	1	0	1	0	2	1
417	1	2	0	0	0	1	2	0	1	0	2	1	2	0	2	1	1	1	1	1	1	1	0	0	0	2	0	2	2	0	0	1	1	1	0	2	1	0	0	2	0	0	0	1	0	0	0	2	0
418	0	1	0	0	0	2	1	1	2	0	0	0	1	0	1	0	2	2	0	2	2	0	0	0	0	1	0	2	0	2	1	2	2	2	0	2	0	0	0	0	1	0	0	2	0	0	0	2	2
419	0	0	0	0	0	1	1	0	1	0	1	0	1	0	1	0	0	0	2	0	0	1	2	1	1	0	0	1	2	2	1	2	2	1	0	1	1	1	1	0	0	0	0	1	0	1	0	1	1
420	0	1	0	0	0	1	0	0	2	0	1	0	1	0	1	0	0	0	2	1	1	0	0	0	0	1	0	2	0	2	1	1	1	2	0	2	2	0	0	1	1	1	1	2	1	0	0	1	1
421	1	1	0	0	0	0	1	1	2	0	0	0	0	0	0	0	1	1	1	1	1	0	0	0	0	2	0	2	0	1	1	2	2	2	0	2	1	0	0	1	1	0	0	2	0	0	0	2	0
422	0	2	1	1	1	1	2	0	0	0	0	2	2	0	0	0	1	1	1	1	0	0	1	0	0	1	0	1	1	2	0	1	1	1	0	1	1	0	0	0	1	1	1	2	1	1	0	0	1
423	0	0	0	0	0	1	1	0	2	0	0	0	0	0	0	0	0	1	0	1	1	1	0	0	0	1	0	2	0	2	0	1	1	2	2	2	2	0	0	1	0	0	0	2	1	0	0	2	0
424	0	2	0	0	0	0	0	0	2	0	0	1	1	0	0	0	1	1	1	0	0	1	1	1	1	0	0	2	0	1	2	1	1	0	0	1	1	0	0	1	1	0	0	2	0	1	1	1	0
425	1	0	0	0	0	1	1	1	2	0	0	0	0	0	0	0	1	1	0	2	2	0	0	0	0	0	0	0	1	2	0	2	2	1	1	2	1	0	0	1	1	0	0	2	0	1	0	1	0
426	1	0	0	0	0	2	1	1	2	0	0	1	1	0	1	0	1	1	1	1	1	0	0	0	0	0	0	0	1	2	0	1	1	2	0	2	2	0	0	2	0	1	0	1	0	1	0	2	0
427	0	0	0	0	0	2	2	0	1	0	0	0	1	1	0	1	0	1	1	0	0	1	0	0	0	1	0	2	0	2	2	1	1	1	1	1	2	0	0	1	1	1	1	1	1	0	0	1	1
428	0	2	0	0	0	1	2	0	1	0	1	0	0	0	0	0	1	0	2	0	0	0	0	0	0	1	0	2	1	1	0	1	1	1	0	1	1	0	0	1	1	1	0	0	0	0	0	1	0
429	1	1	0	1	0	1	1	1	2	0	0	1	1	0	0	0	1	1	1	1	1	0	0	0	0	1	0	2	0	2	0	1	1	0	0	1	1	0	0	0	2	0	0	2	0	1	0	0	2
430	1	2	0	0	0	0	1	0	1	1	1	1	1	0	1	0	1	1	2	0	0	1	1	1	1	0	0	2	2	2	0	2	2	1	0	1	0	0	0	0	1	0	0	1	0	1	0	1	1
431	0	1	0	0	0	1	1	1	2	0	0	0	0	0	0	0	1	0	2	0	0	1	0	0	0	2	0	2	2	2	2	2	2	0	0	0	1	0	0	1	1	1	1	1	0	1	0	1	1
432	1	1	0	1	0	1	1	0	2	0	0	1	1	0	1	1	1	0	2	0	0	0	0	0	0	1	0	2	1	1	0	1	1	2	1	2	0	0	0	0	1	1	0	0	0	0	0	1	0
433	1	1	0	1	0	2	1	0	1	0	0	1	1	0	1	0	1	0	2	0	0	0	1	1	1	1	0	1	2	1	0	1	2	2	1	2	1	0	0	0	1	0	0	2	0	1	0	2	0
434	0	2	0	0	0	0	1	0	1	0	1	0	1	0	1	1	2	2	0	1	1	0	0	0	0	2	0	1	2	2	1	0	2	2	1	2	2	1	1	0	1	0	0	2	1	1	0	1	1
435	1	2	0	1	0	1	1	0	2	0	0	1	1	0	0	0	1	0	2	1	1	1	1	1	1	1	0	1	2	2	0	2	2	0	0	0	0	0	0	0	2	1	1	1	1	1	0	1	1
436	1	1	1	1	1	2	1	0	2	0	0	0	0	0	0	0	1	1	1	0	0	1	0	0	0	1	0	2	2	0	0	2	2	0	0	1	1	0	0	0	2	0	0	1	0	1	0	2	0
437	0	1	0	0	0	1	0	0	2	0	0	1	1	0	1	1	1	2	0	1	1	1	0	0	0	0	0	2	0	2	0	2	2	0	0	1	1	0	0	1	1	0	0	1	0	0	0	2	0
438	1	1	0	0	0	2	1	0	0	0	1	0	0	0	0	0	2	0	2	0	0	0	0	0	0	2	0	1	2	2	1	1	1	0	0	1	1	0	0	0	2	1	1	2	0	0	0	1	1
439	0	1	0	1	0	2	0	0	2	0	0	1	1	0	0	0	1	1	1	0	0	0	0	0	0	1	0	2	0	1	1	1	1	1	0	1	2	0	1	0	1	1	1	2	1	0	0	1	1
440	0	0	0	0	0	2	0	0	2	0	0	0	0	0	0	0	1	0	2	0	0	1	0	0	0	2	0	1	1	2	0	1	2	0	0	1	1	0	0	0	1	1	1	2	1	0	0	1	1
441	0	1	0	0	0	2	1	0	1	0	1	1	2	0	1	0	0	0	2	1	1	0	0	0	0	0	0	2	1	1	0	2	2	1	1	1	2	0	0	2	0	0	0	2	1	0	0	1	0
442	0	1	0	0	0	0	1	0	1	0	0	0	0	0	0	0	2	0	2	0	0	0	0	0	0	0	0	2	0	2	0	2	2	0	0	0	1	0	0	0	2	0	0	2	0	1	0	1	1
443	1	1	0	0	0	1	1	0	1	0	0	0	1	0	0	0	0	1	0	1	1	0	0	0	0	1	0	2	1	1	1	2	2	1	1	2	1	1	0	0	0	0	1	1	1	0	0	2	0
444	1	0	0	0	0	2	2	1	1	0	1	0	0	0	0	0	2	1	1	1	1	1	0	0	0	2	0	2	0	2	1	1	1	1	0	1	1	0	0	0	2	0	0	2	0	2	0	0	2
445	1	1	2	0	1	0	2	1	1	0	0	0	0	0	0	0	0	2	0	1	1	1	0	0	0	1	0	1	2	2	1	1	1	1	1	1	0	0	0	0	2	1	1	2	1	0	0	2	0
446	0	1	0	0	0	0	2	0	0	0	0	1	1	0	1	1	1	0	1	0	0	1	1	0	0	0	0	2	2	1	0	1	1	1	0	2	2	0	0	0	1	0	0	1	0	0	0	1	0
447	1	2	0	0	0	0	2	0	0	0	0	0	0	0	0	0	0	1	1	2	1	0	0	0	0	1	0	1	1	2	0	2	2	1	0	1	2	0	0	1	0	0	0	2	1	0	0	2	0
448	0	1	1	0	1	2	2	1	1	0	1	1	1	0	0	0	1	0	2	1	1	0	0	0	0	2	0	1	0	0	1	1	1	0	0	1	1	1	1	0	1	0	1	2	1	0	0	1	1
449	1	1	0	1	0	2	0	0	2	0	0	1	1	0	0	0	1	2	1	0	0	1	1	1	1	1	0	2	0	2	0	1	1	1	0	1	2	0	0	2	0	1	1	1	0	0	0	2	0
450	0	2	0	0	0	0	1	0	1	0	0	0	2	0	1	0	0	2	0	1	0	0	1	0	0	1	0	2	0	2	0	0	0	1	0	1	1	0	0	1	1	1	1	2	1	2	0	2	1
451	1	2	0	0	0	0	0	0	1	0	1	1	1	0	0	0	1	1	1	1	1	0	0	0	0	1	0	2	0	1	0	0	0	1	0	1	2	0	0	1	0	0	0	2	1	0	0	1	0
452	1	1	0	0	0	1	1	0	1	0	0	0	2	0	2	0	1	0	2	1	1	0	0	0	0	1	0	1	1	2	0	1	1	0	0	1	1	1	0	0	0	0	0	2	1	1	0	1	1
453	0	2	0	0	0	1	2	0	1	0	0	1	2	0	2	0	2	0	2	0	0	0	0	0	0	0	0	1	0	1	1	0	0	1	0	2	0	0	0	0	1	1	1	2	1	0	0	1	2
454	0	1	0	0	0	2	1	1	2	0	0	0	1	0	0	0	1	1	1	1	0	0	0	0	0	1	0	0	1	1	0	1	1	1	0	1	2	0	0	1	1	0	0	0	0	1	0	2	0
455	0	1	1	1	0	2	1	0	1	0	1	0	0	0	0	0	1	2	0	1	1	1	1	0	0	0	0	1	1	0	0	1	1	2	0	2	2	0	0	1	1	0	0	2	0	0	0	2	0
456	1	2	1	0	0	1	1	0	1	0	1	0	0	0	0	0	2	0	2	1	1	0	1	0	0	1	0	0	1	2	0	1	1	2	0	2	1	0	0	1	1	0	0	2	0	2	0	2	0
457	0	1	1	0	1	1	1	0	1	0	1	0	0	0	0	0	1	1	1	1	0	1	0	0	0	0	1	2	0	2	0	1	1	0	0	1	0	0	0	0	2	1	1	2	0	0	0	2	0
458	1	1	0	0	0	1	2	0	0	0	2	2	2	0	1	0	0	0	2	1	1	0	1	1	1	0	0	2	1	2	2	2	2	0	0	0	0	0	0	0	2	0	0	0	0	1	0	2	0
459	0	1	1	0	1	2	1	0	1	0	0	0	1	0	1	0	2	1	2	1	1	0	0	0	0	1	0	2	1	2	2	2	2	2	0	2	0	0	0	0	2	1	0	0	1	0	0	1	1
460	0	1	1	1	0	1	1	1	2	0	0	0	0	0	0	0	1	1	1	0	0	0	0	0	0	2	0	2	0	2	1	0	0	2	0	2	1	0	0	0	2	1	1	1	1	0	1	2	0
461	1	0	0	0	0	2	1	0	1	0	0	0	1	0	1	0	2	2	0	2	2	0	0	0	0	1	0	2	1	2	0	1	1	2	1	2	2	0	0	0	1	0	0	1	0	1	0	1	1
462	0	2	0	0	0	0	0	0	2	0	0	0	1	0	1	0	2	1	1	1	1	1	0	0	0	0	0	2	0	2	0	2	2	1	0	2	2	0	0	1	1	0	0	2	0	1	0	1	1
463	0	0	0	0	0	2	2	0	1	0	2	1	2	0	2	0	2	1	1	1	1	0	0	0	0	2	0	1	1	2	1	1	1	1	0	2	1	0	0	0	2	0	0	2	1	1	0	2	0
464	1	1	0	0	0	0	1	1	2	0	0	0	1	0	1	0	1	0	2	0	0	0	0	0	0	0	0	1	1	2	0	0	2	2	1	2	1	0	0	0	0	0	0	2	1	2	0	0	2
465	0	1	0	1	0	2	1	0	1	0	1	0	0	0	0	0	2	0	1	0	0	1	0	0	0	0	0	1	1	2	0	0	0	1	0	1	2	0	0	1	1	1	0	1	1	0	0	1	2
466	1	0	0	1	0	2	1	0	1	1	2	2	2	0	1	0	1	1	1	2	1	1	0	0	0	1	0	2	0	2	0	1	1	1	0	1	1	0	0	0	0	1	1	2	1	0	0	1	0
467	1	1	0	0	0	1	0	0	2	0	0	0	0	0	0	0	1	1	1	1	0	0	0	0	0	1	0	2	0	1	0	0	2	0	0	1	1	0	0	1	1	0	0	1	0	1	0	2	1
468	1	0	0	2	0	2	1	0	1	0	1	1	1	0	0	0	1	1	1	0	0	1	0	0	0	1	0	1	1	2	0	1	1	1	0	1	0	0	0	0	1	0	0	2	2	1	0	2	0
469	1	1	0	0	0	1	1	1	2	0	0	0	0	0	0	0	1	0	2	0	0	1	2	1	1	1	0	2	1	2	2	1	2	1	0	1	1	0	0	0	0	0	0	2	0	0	0	2	1
470	1	1	1	0	1	1	0	0	2	0	0	0	0	0	0	0	1	1	1	1	1	1	0	0	0	0	0	0	2	2	0	1	1	2	2	2	0	0	0	0	1	0	0	2	0	0	0	0	2
471	0	0	1	1	1	1	2	0	1	0	0	0	0	0	0	0	1	0	2	0	0	0	0	0	0	1	0	2	0	1	1	2	2	1	0	1	2	0	0	1	1	2	2	2	1	1	0	1	2
472	0	2	0	0	0	1	1	0	1	1	2	2	2	0	2	0	1	1	1	0	0	0	1	0	0	1	0	2	0	2	1	1	1	2	0	2	2	0	0	2	0	0	0	2	0	2	0	0	2
473	0	0	0	1	0	2	2	0	2	0	0	1	1	0	1	0	2	0	2	0	0	0	0	0	0	1	0	2	1	1	0	0	0	2	2	2	2	0	0	1	1	0	0	2	1	0	0	1	0
474	0	2	0	1	0	1	1	1	2	0	1	1	2	0	1	1	2	1	2	1	1	0	2	0	0	0	0	1	0	2	0	1	1	0	0	0	2	0	0	1	0	0	0	1	0	0	0	2	0
475	0	0	0	0	0	1	1	0	1	0	0	1	2	0	1	0	1	0	1	0	0	0	1	0	0	2	0	1	2	2	0	2	2	0	0	1	1	2	1	0	1	0	0	2	0	0	0	1	1
476	0	1	0	1	0	1	1	0	2	0	1	1	1	0	0	0	2	1	1	1	1	0	0	0	0	0	0	2	0	1	1	1	1	1	1	2	1	0	0	0	1	0	0	0	0	0	0	2	1
477	1	2	0	0	0	1	2	1	1	0	0	0	1	0	0	0	2	0	2	1	1	0	0	0	0	1	0	1	2	2	1	0	0	2	0	2	1	0	0	1	1	1	0	0	2	0	0	0	2
478	1	1	0	1	0	1	1	1	2	0	0	0	0	0	0	0	2	2	0	2	1	0	1	0	0	1	0	2	0	2	0	2	2	1	1	1	1	0	0	0	1	1	0	1	0	0	0	1	1
479	0	0	0	1	0	2	1	0	2	0	0	0	0	0	0	0	0	2	1	0	0	1	0	0	0	0	0	2	0	1	0	1	1	0	0	1	1	0	0	1	1	0	0	0	0	1	0	2	0
480	1	0	0	0	0	1	1	0	2	0	0	0	1	0	1	1	1	2	1	0	0	0	0	0	0	1	0	2	1	2	2	1	2	2	0	2	2	0	0	2	0	1	1	1	1	1	1	0	1
481	0	1	0	1	0	1	2	0	0	0	0	0	1	0	2	0	0	1	0	1	1	0	1	0	0	1	0	2	0	2	0	1	1	1	0	2	1	0	0	0	2	0	0	2	0	1	0	1	1
482	1	2	0	0	0	0	2	0	0	0	1	1	1	0	0	0	0	1	1	1	1	1	0	0	0	0	0	1	0	1	0	2	2	1	0	1	0	0	0	0	2	0	0	2	2	0	0	1	1
483	0	2	0	0	0	1	2	1	1	0	1	0	0	0	0	0	1	0	1	1	1	0	0	0	0	2	1	2	0	2	0	2	2	0	0	1	1	1	0	0	1	0	0	1	0	0	0	1	0
484	1	1	0	0	0	1	0	0	1	0	0	1	1	0	0	0	1	0	2	1	1	0	1	1	1	1	0	2	1	1	0	1	1	1	0	1	1	1	0	0	1	1	1	1	1	1	0	2	2
485	1	1	0	0	0	2	2	0	0	0	0	0	0	0	0	0	1	2	0	1	1	2	1	1	1	1	0	2	0	2	0	0	1	1	0	2	1	0	0	1	1	1	1	2	1	1	0	1	1
486	1	1	0	1	0	1	1	1	2	0	0	0	0	0	0	0	0	2	0	1	0	0	0	0	0	2	0	1	1	2	0	1	2	1	0	1	0	0	0	0	2	0	1	2	1	0	0	1	0
487	0	1	0	0	0	0	2	0	1	0	1	1	2	1	1	1	1	1	1	1	1	1	0	0	0	0	0	2	0	1	1	1	1	1	1	1	2	0	0	2	0	1	1	1	0	0	0	2	0
488	1	1	0	0	0	1	0	0	1	0	0	1	1	0	0	0	2	1	2	1	1	0	0	0	0	1	0	1	1	2	0	1	1	1	1	1	1	0	0	0	1	0	0	1	1	1	0	2	1
489	0	1	0	0	0	2	0	0	2	0	0	0	0	0	0	0	1	0	2	0	0	1	0	0	0	1	0	2	2	2	0	0	0	2	2	2	0	0	0	0	1	0	0	2	1	0	0	2	1
490	1	1	0	1	0	1	0	0	2	0	0	0	1	0	1	0	2	0	1	0	0	0	0	0	0	1	0	2	1	2	0	1	1	1	0	2	2	0	0	1	1	0	0	2	0	1	0	0	0
491	0	1	0	1	0	2	2	0	1	0	0	2	2	0	1	0	0	2	0	0	0	0	0	0	0	1	0	1	2	1	0	2	2	1	0	2	2	0	0	2	0	1	0	1	0	0	0	2	0
492	1	0	0	1	0	2	1	0	1	0	0	0	0	0	0	0	0	1	1	1	1	0	0	0	0	1	0	2	2	2	1	1	2	0	0	1	1	0	0	2	0	1	1	2	2	0	0	2	1
493	0	1	0	1	0	2	1	0	1	0	0	0	2	0	2	0	1	1	1	1	0	0	0	0	0	2	0	2	1	1	0	1	1	1	0	1	2	0	0	2	0	1	1	1	0	0	0	1	1
494	1	0	0	0	0	2	1	1	2	0	0	1	2	1	1	1	0	2	0	1	0	0	1	0	0	2	0	1	1	1	0	0	0	1	0	0	2	0	0	2	0	0	0	2	0	1	0	0	2
495	1	2	0	0	0	0	2	0	1	0	1	0	1	0	1	0	1	2	0	1	1	1	0	0	0	0	0	2	1	2	2	0	0	2	1	1	0	0	0	0	2	0	0	1	1	1	0	1	2
496	1	1	0	1	0	1	1	0	2	0	1	0	0	0	0	0	0	0	2	0	0	0	1	0	0	1	0	2	1	1	0	1	1	1	1	1	2	0	0	1	0	0	0	2	0	0	0	0	2
497	1	0	0	0	0	1	1	0	1	0	1	0	1	0	1	0	2	1	1	1	1	2	0	0	0	0	0	2	0	2	0	1	1	0	0	0	0	0	0	0	2	1	1	2	0	0	0	2	0
498	1	1	0	1	0	2	1	0	1	0	1	0	0	0	0	0	1	1	1	1	1	1	0	0	0	1	0	1	1	2	0	1	1	2	1	2	0	0	0	0	1	0	0	2	0	1	0	2	0
499	1	0	1	1	1	1	2	1	1	0	1	0	1	0	1	0	2	2	1	1	1	0	0	0	0	0	0	2	0	2	1	0	0	2	0	2	1	0	0	2	0	0	0	2	0	0	0	1	1
500	0	0	0	0	0	1	0	0	2	0	0	0	1	0	1	0	2	0	2	0	0	1	1	1	1	0	0	2	0	2	0	2	2	1	0	2	2	0	0	2	0	1	0	1	0	1	0	1	1
501	1	0	0	0	0	2	0	0	2	0	0	0	2	0	2	0	2	0	2	1	1	0	0	0	0	0	0	2	1	1	1	1	1	2	2	2	2	0	1	1	0	0	0	2	1	0	0	2	0
502	0	0	0	0	0	2	2	0	2	0	0	0	0	0	1	0	1	1	1	0	0	0	1	0	0	0	1	2	0	2	1	1	2	1	1	1	1	0	0	1	1	1	1	2	1	1	0	0	2
503	1	0	0	0	0	1	1	0	1	1	2	0	1	0	1	0	0	0	2	0	0	0	0	0	0	1	0	2	2	1	1	2	2	0	0	1	1	0	0	2	0	0	0	2	0	1	0	2	0
504	0	2	0	0	0	1	2	1	1	0	0	0	0	0	0	0	1	2	0	2	2	0	1	0	0	1	0	1	2	2	1	1	1	0	0	1	0	0	0	1	1	1	1	1	0	0	0	1	1
505	1	1	0	0	0	1	2	0	1	0	1	1	1	0	0	0	1	0	2	0	0	1	0	0	0	2	0	1	1	2	0	1	1	0	0	1	2	0	0	0	0	0	0	0	0	0	0	2	0
506	0	0	0	1	0	2	0	0	2	0	0	2	2	1	0	1	1	1	1	0	0	2	1	1	1	1	0	1	1	2	0	1	1	2	1	2	1	0	0	1	1	2	2	2	1	1	0	2	1
507	0	1	1	1	0	2	0	0	2	0	0	1	1	0	1	0	0	2	0	1	0	0	1	1	1	2	0	1	0	1	0	2	2	2	2	2	1	1	1	0	1	0	0	2	0	0	0	0	1
508	1	1	0	0	0	1	2	0	0	0	1	2	2	0	1	0	1	2	0	1	1	0	0	0	0	1	0	1	1	2	0	2	2	1	0	2	2	0	0	0	0	0	0	0	1	1	0	2	0
509	0	0	0	0	0	1	0	0	2	0	0	0	1	0	1	0	2	1	1	1	1	1	0	0	0	0	0	2	1	2	1	2	2	0	0	1	1	0	0	0	2	1	0	1	0	1	0	1	1
510	0	2	0	1	0	1	1	1	2	0	0	1	2	0	0	0	0	1	1	0	0	0	0	0	0	1	1	1	0	1	0	2	2	0	0	0	2	0	0	2	0	1	1	2	0	1	0	1	1
511	1	1	0	0	0	1	2	1	2	0	1	0	0	0	0	0	1	1	1	1	0	1	0	0	0	0	0	2	0	1	0	2	2	0	0	0	2	0	0	1	1	1	1	2	1	0	0	1	1
512	1	2	0	2	0	2	1	0	1	0	1	1	1	0	2	0	1	2	0	1	1	1	0	0	0	0	0	2	0	2	1	1	2	1	0	1	1	0	0	2	0	0	0	2	1	1	0	1	0
513	0	1	0	0	0	1	1	0	1	0	1	1	1	0	1	1	1	0	1	1	1	0	0	0	0	1	0	1	2	2	0	0	1	0	0	2	0	0	0	0	1	0	0	2	0	0	0	2	1
514	0	1	0	1	0	1	2	0	0	0	1	0	0	0	0	0	1	1	1	0	0	0	2	0	0	0	0	2	0	2	0	0	0	2	0	2	1	1	0	0	0	1	1	1	1	1	0	1	0
515	1	2	0	0	0	1	0	0	2	0	0	0	0	0	0	0	2	2	0	2	0	1	1	0	0	1	0	1	0	1	0	2	2	0	0	1	2	0	0	1	1	0	0	1	0	1	0	0	2
516	1	1	0	0	0	1	1	1	2	0	0	1	2	0	1	0	0	1	1	1	1	0	0	0	0	1	0	2	0	1	0	0	1	1	1	1	1	0	0	1	1	0	0	0	0	1	0	1	1
517	1	2	0	1	0	1	0	0	2	0	0	0	1	0	1	1	1	2	0	1	1	0	0	0	0	2	0	1	2	2	0	0	0	1	0	1	1	0	0	0	2	0	0	0	0	1	0	0	1
518	0	1	0	0	0	1	2	0	0	0	0	1	0	0	0	0	0	1	1	1	1	0	0	0	0	0	0	1	1	2	0	2	2	1	0	1	1	0	0	1	1	1	0	1	0	1	0	2	0
519	1	1	0	0	0	1	1	0	1	0	1	1	2	0	1	0	0	2	0	1	0	1	1	1	1	1	0	1	2	2	0	1	1	1	0	2	1	0	0	1	1	0	0	2	0	0	0	2	0
520	1	2	0	0	0	0	1	0	1	0	1	0	2	1	1	1	0	0	2	0	0	0	0	0	0	1	0	2	0	2	0	0	0	2	0	2	0	0	0	1	1	1	1	1	1	2	0	1	1
521	0	0	0	0	0	0	1	0	0	1	1	0	1	0	0	0	1	1	1	1	1	0	0	0	0	2	0	0	1	2	0	2	2	2	1	2	1	1	1	0	0	0	0	2	0	0	0	1	1
522	1	0	0	0	0	1	0	0	2	0	0	0	0	0	0	0	1	0	2	0	0	1	0	0	0	2	0	2	2	2	0	2	2	2	1	2	2	0	0	1	1	0	0	2	0	1	0	1	1
523	0	1	0	1	0	1	1	0	1	0	0	1	1	0	1	0	2	0	1	0	0	1	0	0	0	1	0	2	0	2	1	1	1	2	0	2	2	0	0	1	1	0	0	1	0	1	0	2	0
524	1	0	0	1	0	2	2	1	1	0	0	0	0	0	0	0	0	0	2	0	0	1	0	0	0	0	0	2	1	1	1	2	2	2	1	2	2	0	0	2	0	0	1	1	0	1	0	0	1
525	1	2	1	1	0	1	1	0	1	0	1	1	1	1	0	1	1	1	1	1	0	0	0	0	0	2	0	2	1	2	1	2	2	1	0	2	1	0	0	0	2	0	0	2	0	0	0	2	0
526	1	0	0	0	0	1	0	0	2	0	1	1	1	0	0	0	0	1	0	1	1	0	0	0	0	1	0	2	0	2	0	1	1	2	0	2	1	0	0	0	2	0	0	1	0	0	0	2	0
527	0	2	0	0	0	1	0	0	2	0	0	1	1	0	1	0	0	1	1	0	0	0	1	1	1	0	0	2	1	1	1	1	1	2	0	2	0	0	0	0	2	0	1	1	1	0	0	2	1
528	1	1	0	1	0	1	1	0	1	0	0	0	1	0	1	0	1	0	2	0	0	1	0	0	0	1	0	1	1	2	0	2	2	1	0	1	2	0	0	1	0	0	0	2	0	1	0	0	2
529	0	1	0	0	0	1	1	1	1	1	0	0	0	0	0	0	1	0	2	0	0	0	0	0	0	1	0	2	1	1	1	1	2	1	0	1	1	0	0	0	2	0	0	1	0	1	0	1	1
530	0	1	0	1	0	2	1	1	2	0	1	0	0	0	0	0	0	0	2	1	1	0	0	0	0	2	0	1	2	2	0	0	1	1	0	1	1	0	0	0	1	1	1	2	1	1	0	2	0
531	1	2	0	0	0	0	0	0	2	0	0	1	0	0	0	0	1	2	0	2	2	0	1	0	0	0	0	2	1	2	1	1	1	1	1	1	2	0	0	2	0	0	0	1	0	1	1	1	0
532	1	2	1	1	0	1	2	1	2	0	0	0	1	0	1	1	2	2	1	1	1	0	0	0	0	1	0	2	0	2	0	0	0	1	0	1	1	0	0	1	1	1	1	2	0	1	0	0	2
533	0	0	0	0	0	1	1	0	2	0	1	1	1	0	0	0	2	0	2	1	1	1	0	0	0	0	0	2	1	2	0	1	1	2	1	2	2	0	1	0	1	1	1	2	0	0	0	1	1
534	0	1	0	1	0	1	0	0	2	0	1	0	1	0	1	0	1	1	1	1	1	1	0	0	0	1	0	1	2	2	1	1	0	0	0	1	0	0	0	1	1	0	0	2	1	0	0	1	1
535	1	1	1	0	1	1	0	0	1	0	1	0	0	0	0	0	2	0	2	0	0	1	1	1	1	1	0	2	0	2	1	1	2	2	1	2	2	0	0	2	0	1	1	2	1	0	0	2	0
536	0	2	0	1	0	1	0	0	2	0	0	1	1	0	0	0	2	2	0	2	1	0	0	0	0	1	0	1	1	2	1	1	1	1	0	1	0	0	0	0	2	1	1	1	1	1	0	2	1
537	0	2	1	0	0	0	1	0	1	0	1	0	1	0	1	0	1	1	1	1	0	0	0	0	0	0	0	2	0	2	0	0	0	2	0	2	1	0	0	1	1	0	0	2	1	2	0	2	0
538	0	2	0	0	0	0	1	0	0	1	2	1	1	0	1	1	1	0	2	1	1	0	0	0	0	0	0	2	0	1	1	1	1	1	1	1	1	1	1	0	1	0	0	2	0	1	0	2	0
539	0	1	0	0	0	2	1	0	0	0	0	0	1	0	1	0	2	0	2	1	0	0	0	0	0	0	0	1	0	1	0	1	1	2	0	2	1	0	0	0	0	1	1	2	0	0	0	2	0
540	1	1	0	1	0	2	2	1	1	0	0	1	0	0	0	0	1	0	2	0	0	0	0	0	0	1	0	1	2	2	0	1	1	1	0	2	1	0	0	0	1	0	0	1	0	1	0	0	2
541	0	0	0	0	0	2	2	0	0	0	1	1	0	0	0	0	1	0	1	0	0	0	0	0	0	1	0	2	1	2	0	1	1	2	1	2	0	0	0	0	1	0	0	2	0	2	0	0	1
542	1	2	0	0	0	0	0	0	1	0	1	0	0	0	0	0	1	0	2	0	0	1	0	0	0	1	0	2	0	2	2	2	2	1	0	2	0	0	0	0	2	0	0	2	1	0	0	1	1
543	1	2	0	2	0	2	1	0	1	0	2	1	0	0	0	0	2	1	1	1	1	0	0	0	0	2	0	2	0	2	0	1	1	1	0	1	1	0	0	0	0	0	0	2	1	1	0	2	0
544	1	0	0	0	0	2	2	0	0	0	1	1	0	0	0	0	2	1	2	1	1	0	1	0	0	1	0	1	2	2	1	1	2	1	0	2	1	1	0	0	0	0	0	2	0	1	0	1	0
545	1	2	0	0	0	0	2	0	0	0	0	0	2	0	1	0	1	0	2	0	0	1	0	0	0	1	0	2	0	2	0	0	1	1	0	2	1	0	0	0	2	0	0	2	0	1	0	2	0
546	0	1	0	0	0	0	1	1	2	0	0	0	0	0	0	0	0	2	0	1	0	0	0	0	0	1	0	1	2	1	0	0	1	2	1	2	1	0	0	1	1	1	1	1	1	1	0	1	0
547	0	2	0	0	0	0	0	0	2	0	0	0	0	0	0	0	2	1	1	1	1	1	0	0	0	1	0	1	1	2	0	1	1	2	2	2	1	0	0	0	1	1	1	1	0	1	0	1	1
548	1	2	1	1	0	1	2	0	0	0	1	0	0	0	0	0	2	1	1	1	1	1	0	0	0	0	0	2	0	2	0	2	2	1	0	0	1	0	0	2	0	2	2	2	0	1	0	1	1
549	0	0	0	0	0	1	0	0	2	0	0	0	0	0	0	0	1	1	1	2	1	0	2	0	0	0	0	2	1	2	2	0	1	0	0	2	2	0	0	2	0	0	0	1	0	0	0	2	0
550	0	1	1	0	0	2	1	0	1	1	1	1	1	0	1	0	1	2	0	1	1	0	0	0	0	2	0	1	0	2	0	1	1	1	0	1	1	0	0	1	1	0	0	2	0	2	0	0	2
551	0	0	0	1	0	2	2	0	1	0	1	0	1	0	1	0	1	1	2	0	0	0	1	0	0	0	0	1	1	2	0	2	1	1	0	2	0	0	0	0	1	1	1	1	0	0	0	2	0
552	0	1	0	0	0	1	1	0	0	0	1	0	1	0	1	0	1	0	1	0	0	2	1	1	1	1	0	2	1	2	0	1	1	2	0	0	2	0	0	1	0	1	0	1	2	1	0	2	0
553	1	0	0	1	0	2	2	0	0	0	0	0	0	0	0	0	1	2	1	1	0	0	1	0	0	1	2	2	1	2	1	2	2	2	0	2	0	0	0	0	2	1	0	0	1	1	0	0	2
554	1	2	1	0	1	1	1	0	1	0	1	2	2	1	0	1	1	0	2	1	1	0	0	0	0	1	0	1	1	2	0	1	1	1	0	1	1	0	0	1	1	1	1	2	1	0	0	1	0
555	0	2	0	0	0	0	1	0	0	0	0	0	1	0	1	1	1	0	2	0	0	0	0	0	0	1	1	1	1	2	0	1	1	2	0	0	2	0	0	1	1	0	0	2	0	0	0	2	0
556	0	1	0	0	0	2	2	1	1	0	1	0	0	0	0	0	1	1	1	0	0	0	0	0	0	0	0	1	1	2	0	1	1	2	1	2	2	0	0	1	1	1	1	2	0	1	0	0	2
557	0	2	0	0	0	0	1	1	2	0	0	0	0	0	0	0	0	1	1	1	1	0	0	0	0	1	0	2	2	2	0	0	1	2	1	2	1	0	0	0	1	0	0	2	1	0	0	2	0
558	0	2	0	0	0	2	1	0	1	0	0	0	0	0	0	0	2	1	1	1	1	0	0	0	0	1	0	2	0	1	1	1	1	2	1	1	2	0	0	2	0	0	0	1	0	0	0	0	2
559	1	1	0	0	0	1	0	0	2	0	0	0	0	0	0	0	0	0	2	1	1	0	1	0	0	0	0	1	1	2	0	2	2	2	1	2	1	1	1	0	1	0	0	1	0	0	0	1	1
560	0	1	0	1	0	1	1	0	1	0	0	0	2	1	1	1	1	0	1	0	0	1	0	0	0	0	0	1	1	2	1	1	2	1	0	1	1	0	0	0	1	0	0	1	1	1	0	2	0
561	1	0	0	0	0	1	1	0	2	0	1	0	0	0	0	0	2	1	1	1	1	0	0	0	0	1	0	2	1	2	0	1	1	2	1	2	2	0	1	0	0	0	0	2	0	0	0	1	1
562	0	2	0	0	0	0	1	0	1	1	1	0	0	0	0	0	1	0	2	0	0	0	1	0	0	1	0	2	1	2	1	2	2	0	0	1	1	0	0	0	1	1	0	1	0	1	0	1	1
563	1	0	0	0	0	1	2	0	1	0	1	0	1	0	0	0	0	0	2	1	1	0	0	0	0	1	0	2	0	2	1	2	2	0	0	2	2	0	0	0	1	0	0	2	0	1	0	0	2
564	1	2	0	0	0	0	0	0	2	0	0	0	2	0	2	1	0	2	0	1	0	1	1	1	1	1	1	2	0	2	0	1	1	0	0	1	2	1	1	1	0	0	0	1	0	1	0	1	2
565	1	1	1	1	1	2	1	0	2	0	0	0	2	0	2	0	1	1	1	0	0	0	0	0	0	1	0	1	0	1	1	1	1	1	1	1	1	0	0	0	2	0	0	2	0	1	0	0	1
566	0	1	0	0	0	1	0	0	2	0	0	0	1	0	1	0	0	0	2	0	0	0	0	0	0	1	0	1	2	1	0	1	1	0	0	1	1	0	0	0	2	1	1	2	0	1	0	2	1
567	0	2	0	0	0	0	0	0	2	0	0	0	0	0	0	0	1	0	2	0	0	0	1	0	0	1	0	1	0	1	1	0	0	2	1	1	1	0	0	0	1	0	0	1	0	1	0	2	1
568	0	1	0	1	0	1	1	0	1	0	1	0	0	0	0	0	1	2	0	1	1	1	0	0	0	1	0	1	1	0	0	1	1	2	1	1	1	1	0	0	1	0	0	1	1	1	0	2	0
569	1	1	0	0	0	0	0	0	2	0	1	0	1	0	1	0	1	1	1	1	1	0	0	0	0	2	0	2	1	1	0	1	2	1	0	1	1	0	0	1	1	0	0	2	0	1	0	0	2
570	1	0	0	0	0	1	0	0	2	0	0	0	0	0	0	0	1	1	1	1	1	1	1	0	0	0	0	2	0	2	0	2	2	0	0	0	1	0	0	0	1	0	0	1	0	1	0	1	2
571	1	1	0	0	0	0	1	0	0	0	1	0	1	0	1	0	1	1	1	1	1	0	1	0	0	1	0	2	0	2	1	1	2	2	1	2	1	0	0	0	0	1	1	2	1	1	0	1	1
572	0	0	0	0	0	1	1	0	2	0	0	0	1	0	1	0	2	0	2	0	0	0	0	0	0	0	0	1	0	1	1	1	2	1	0	1	1	0	0	0	2	0	0	2	0	0	1	0	1
573	1	0	0	1	0	2	2	1	1	0	0	1	2	0	1	0	2	1	1	1	1	0	0	0	0	1	0	2	2	1	1	1	2	1	0	1	2	0	0	0	0	0	0	2	0	1	0	0	2
574	1	0	0	0	0	2	1	0	1	0	1	0	1	0	1	0	2	1	1	0	0	1	0	0	0	0	0	1	1	2	0	1	2	1	0	1	0	0	0	0	2	0	0	2	0	1	0	2	0
575	1	1	0	1	0	1	1	0	1	0	1	1	1	0	0	0	2	1	1	0	0	0	1	0	0	0	0	1	0	2	0	1	1	0	0	0	1	1	0	0	1	0	0	2	0	0	0	1	0
576	0	0	0	0	0	1	0	0	2	0	0	0	1	0	1	0	2	0	2	1	1	0	1	0	0	1	0	1	1	2	0	1	2	2	0	2	1	0	0	1	1	1	1	2	0	1	0	2	0
577	0	0	0	1	0	2	1	0	1	0	0	0	1	0	1	0	2	2	0	2	2	0	1	0	0	1	0	2	0	2	1	0	1	2	0	2	1	0	0	1	1	2	2	2	1	0	0	0	0
578	1	1	0	0	0	1	1	0	1	0	0	1	2	0	1	0	1	1	1	1	0	1	2	1	1	1	0	2	2	2	1	0	0	2	1	2	2	0	0	1	1	0	0	1	0	0	0	2	0
579	1	1	0	0	0	1	2	0	0	0	1	0	1	0	1	1	1	2	0	0	0	0	0	0	0	1	0	2	1	1	0	1	1	1	0	1	0	0	0	0	1	0	0	1	1	1	0	1	1
580	1	1	0	1	0	2	1	0	1	0	0	1	2	0	1	0	1	0	2	0	0	1	0	0	0	0	0	2	1	2	0	0	0	2	0	2	1	0	0	1	1	2	2	2	0	1	0	2	0
581	0	2	0	0	0	0	0	0	2	0	1	0	1	0	1	0	1	0	2	0	0	0	0	0	0	0	0	2	1	1	1	1	1	0	0	0	2	1	0	0	0	0	0	1	0	1	0	0	2
582	0	0	0	0	0	1	1	0	1	0	0	1	1	0	1	0	1	0	1	0	0	0	0	0	0	1	0	2	0	1	0	2	2	1	1	2	2	0	0	1	1	0	0	2	2	0	0	2	0
583	0	0	0	0	0	1	0	0	2	0	1	0	0	0	0	0	1	1	1	1	1	1	1	1	1	0	0	1	2	2	1	2	2	0	0	1	0	0	0	1	1	1	1	2	1	1	0	2	0
584	0	0	0	0	0	2	2	0	1	0	2	1	2	0	1	1	1	0	1	0	0	1	0	0	0	1	0	2	0	1	1	1	2	1	0	1	1	1	1	0	1	0	0	2	0	2	0	2	0
585	0	2	0	0	0	0	2	1	2	0	0	0	0	0	0	0	1	1	0	2	2	0	1	0	0	0	0	2	0	2	1	1	1	1	0	1	0	0	0	0	1	0	0	1	1	1	0	1	1
586	1	0	0	2	0	2	0	0	2	0	0	1	1	0	1	0	1	1	1	0	0	1	0	0	0	2	0	2	0	1	0	1	1	1	1	1	1	0	0	0	2	0	0	2	0	0	0	0	2
587	0	2	0	1	0	1	1	1	2	0	0	0	1	0	1	0	1	1	1	2	1	1	1	0	0	1	0	1	0	1	0	1	1	1	1	1	0	0	0	0	1	0	0	0	0	1	0	1	1
588	0	1	0	1	0	2	1	0	1	1	2	0	0	0	0	0	2	0	2	0	0	0	0	0	0	1	0	2	0	2	0	1	0	0	0	1	1	0	0	1	1	0	1	2	1	0	0	1	2
589	0	2	0	1	0	1	1	0	2	0	0	0	1	0	0	0	1	1	1	1	1	0	0	0	0	1	0	2	1	2	1	1	2	1	0	1	1	0	1	0	1	0	0	1	0	0	0	0	2
590	0	2	0	0	0	1	1	0	1	0	0	0	0	0	0	0	1	1	1	1	0	0	0	0	0	1	0	1	0	1	0	1	2	1	0	2	2	0	0	0	0	1	1	2	1	1	0	2	0
591	0	2	0	0	0	0	2	0	0	0	1	0	0	0	0	0	1	0	1	0	0	0	0	0	0	1	0	1	2	2	1	1	2	1	0	2	1	0	0	0	1	1	0	1	1	2	0	1	1
592	1	1	0	0	0	1	1	0	2	0	0	0	0	0	0	0	0	1	1	1	1	0	0	0	0	2	0	1	2	2	0	1	1	2	0	2	2	0	0	1	0	0	0	1	0	0	0	0	2
593	0	1	0	0	0	1	2	1	2	0	1	1	1	0	0	0	1	0	2	0	0	1	0	0	0	1	0	1	1	2	0	2	2	0	0	1	2	0	0	2	0	0	0	1	0	0	0	0	1
594	0	1	0	1	0	1	0	0	2	0	0	0	0	0	0	0	1	1	1	2	1	1	0	0	0	1	0	1	1	2	0	1	2	2	1	2	2	0	0	1	0	0	0	1	1	0	0	2	0
595	0	2	0	0	0	0	1	1	2	0	0	0	0	0	0	0	2	2	1	1	1	2	1	1	1	1	1	2	1	1	0	1	1	1	0	1	1	0	0	1	1	0	0	2	0	1	0	1	1
596	0	2	0	1	0	1	1	1	2	0	0	1	1	0	1	0	2	2	1	0	0	1	0	0	0	0	0	1	0	1	1	2	2	1	0	1	1	1	1	0	0	0	0	2	0	0	0	2	1
597	0	2	0	0	0	0	1	0	2	0	0	0	1	0	1	0	1	2	0	0	0	0	1	1	1	2	0	2	1	0	0	2	1	2	1	2	1	0	0	1	1	1	0	0	0	0	0	1	1
598	1	1	0	0	0	1	2	0	1	0	1	0	1	0	1	0	2	0	2	0	0	1	0	0	0	2	0	1	1	2	0	2	2	0	0	1	1	0	0	1	1	0	1	2	1	0	0	1	1
599	1	1	0	0	0	1	0	0	2	0	0	0	1	0	1	0	1	0	1	0	0	2	1	1	1	1	0	1	1	2	0	1	1	0	0	1	1	1	1	0	1	0	0	1	0	0	0	2	0
600	0	1	0	0	0	1	0	0	2	0	2	0	1	0	1	0	1	0	2	1	0	0	1	0	0	1	0	1	0	0	1	0	0	2	0	2	1	0	0	0	1	1	1	2	0	1	0	1	1
601	0	2	0	0	0	0	1	0	1	0	0	0	0	0	0	0	2	1	1	0	0	1	1	1	1	0	0	1	1	2	0	1	2	2	1	2	2	0	0	1	1	0	0	1	0	1	0	1	1
602	0	2	0	0	0	0	0	0	2	0	0	0	1	0	1	0	1	2	0	1	1	1	0	0	0	0	1	2	2	2	1	2	2	0	0	1	2	0	0	1	1	1	0	1	1	0	0	1	1
603	1	2	0	0	0	1	2	0	1	0	1	0	1	0	0	0	2	1	1	1	1	2	1	1	1	1	0	0	2	2	0	0	0	2	1	1	0	0	0	0	2	1	0	1	1	2	0	1	1
604	0	1	0	1	0	1	0	0	2	0	0	0	1	0	1	0	0	1	1	1	1	1	0	0	0	1	0	1	0	1	0	2	1	1	0	2	2	0	0	1	0	0	0	1	0	1	0	1	1
605	0	0	0	0	0	1	2	0	1	0	1	0	0	0	0	0	0	1	0	1	1	0	1	0	0	1	0	2	0	2	0	1	1	1	0	2	1	0	0	0	2	1	1	1	0	0	0	2	2
606	1	0	0	0	0	1	1	0	1	0	0	1	1	0	1	1	2	2	0	2	0	0	0	0	0	2	0	1	0	1	0	1	1	2	1	2	1	1	1	0	1	0	0	1	0	1	0	2	1
607	0	2	0	0	0	1	0	0	2	0	0	0	1	0	1	0	1	0	1	0	0	1	0	0	0	2	0	1	1	2	1	1	1	2	0	2	1	0	0	1	1	0	0	1	0	1	0	1	1
608	1	1	0	1	0	2	2	1	1	0	0	0	0	0	0	0	1	1	1	1	0	0	0	0	0	1	0	2	0	2	1	1	2	1	1	1	2	0	0	1	0	0	1	2	1	0	0	1	0
609	1	1	0	0	0	1	1	0	1	0	0	0	0	0	0	0	1	0	2	0	0	1	0	0	0	2	0	0	2	2	0	0	1	1	0	1	1	0	0	0	1	1	1	1	1	0	0	0	2
610	0	2	1	1	0	1	2	1	1	0	0	1	2	0	2	0	2	1	1	1	1	1	1	1	1	2	0	2	1	2	0	2	2	1	0	2	1	0	0	1	1	0	0	2	1	0	0	2	0
611	0	0	0	0	0	1	1	0	1	1	1	0	0	0	0	0	0	0	2	0	0	1	0	0	0	0	0	1	1	2	0	0	1	2	0	2	2	0	0	0	1	1	1	1	1	1	0	1	1
612	0	1	0	1	0	1	1	0	2	0	0	0	0	0	0	0	2	0	2	0	0	1	0	0	0	0	0	2	0	2	0	1	1	1	1	1	1	0	0	0	1	1	1	2	0	0	0	2	0
613	1	1	0	0	0	0	0	0	2	0	0	1	2	0	1	0	1	1	1	1	1	0	0	0	0	2	1	2	0	2	1	1	1	2	1	2	1	0	0	0	0	1	1	2	1	0	0	2	0
614	0	2	0	1	0	1	2	0	1	0	0	0	0	0	0	0	0	2	0	1	0	0	0	0	0	1	0	1	0	1	1	1	1	2	0	2	1	1	1	0	0	0	0	2	0	0	0	2	1
615	1	2	0	0	0	2	1	0	1	0	0	0	1	1	0	1	0	1	1	0	0	0	1	0	0	0	0	2	0	1	0	2	2	0	0	0	1	0	0	2	0	0	0	2	0	0	0	1	1
616	0	1	0	0	0	2	2	0	0	0	2	0	1	0	1	0	0	1	2	0	0	1	1	0	0	0	0	2	0	1	1	1	1	0	0	1	2	0	0	1	1	0	0	2	0	1	0	2	0
617	1	1	0	0	0	0	1	0	0	0	1	1	0	0	0	0	1	0	1	0	0	0	0	0	0	2	0	2	0	2	1	1	2	1	0	1	2	0	0	2	0	0	0	0	0	0	0	2	1
618	0	2	0	0	0	0	1	0	0	0	1	0	0	0	0	0	1	0	1	0	0	1	0	0	0	0	1	2	1	2	0	1	2	0	0	1	2	0	0	1	1	0	0	2	0	0	0	1	1
619	0	2	1	1	1	1	2	0	1	0	0	0	1	0	0	0	0	2	0	1	1	0	0	0	0	1	0	1	1	0	0	1	1	1	1	1	2	0	0	1	1	0	0	2	0	0	0	0	2
620	1	0	0	0	0	2	1	0	1	1	1	1	1	0	0	0	1	0	2	0	0	0	2	0	0	0	0	2	1	2	1	2	2	2	1	2	2	0	0	2	0	1	0	1	0	1	0	1	1
621	0	1	0	1	0	1	1	1	2	0	0	0	0	0	0	0	0	1	1	0	0	0	0	0	0	0	0	2	0	2	0	1	1	1	0	1	2	0	0	2	0	1	1	2	1	1	0	0	2
622	1	1	0	0	0	2	1	0	1	0	0	1	1	0	1	0	1	1	1	1	1	1	0	0	0	2	0	1	1	2	0	2	2	0	0	0	1	0	0	0	2	1	0	1	0	1	0	1	0
623	1	2	1	2	0	2	1	0	2	0	0	1	1	0	0	0	0	0	2	1	1	0	0	0	0	1	0	2	1	2	1	1	1	1	0	1	1	1	1	0	0	2	2	2	0	1	0	2	0
624	0	2	0	1	0	1	2	1	1	0	0	0	1	1	0	1	2	1	1	1	1	0	0	0	0	1	0	2	1	2	1	2	2	0	0	2	1	0	0	1	1	0	0	2	0	0	0	0	2
625	0	1	0	0	0	1	0	0	2	0	0	0	1	0	1	0	1	0	2	0	0	1	0	0	0	0	0	2	1	1	0	0	0	1	1	2	1	0	0	2	0	0	0	2	0	0	0	2	2
626	1	1	0	1	0	1	0	0	2	0	0	1	0	0	0	0	1	0	2	0	0	0	0	0	0	1	0	2	0	2	1	0	0	2	0	1	0	0	0	0	2	0	0	1	1	0	0	0	1
627	1	2	0	0	0	0	1	0	2	0	0	0	0	0	0	0	0	2	0	1	1	0	0	0	0	1	0	1	0	1	1	1	1	1	0	1	2	0	0	2	0	0	0	2	0	1	0	1	1
628	1	1	0	0	0	2	2	0	0	0	1	2	2	0	2	1	1	0	2	0	0	1	0	0	0	1	0	1	0	1	0	1	1	2	0	2	2	0	0	1	0	0	0	2	0	1	0	1	1
629	1	2	0	1	0	1	0	0	2	0	0	1	1	0	0	0	1	2	0	1	1	0	0	0	0	1	0	2	1	2	1	0	0	2	0	2	1	1	1	0	1	0	0	2	0	1	0	0	1
630	0	2	0	0	0	0	2	0	0	0	1	0	1	0	1	0	0	0	1	1	1	0	0	0	0	1	0	2	0	2	1	2	2	0	0	2	1	1	0	0	1	0	0	1	1	1	0	2	1
631	1	1	0	1	0	2	2	0	2	0	0	0	1	0	1	0	0	1	1	0	0	0	1	0	0	1	0	2	0	2	0	2	2	0	0	1	1	0	0	0	1	0	0	1	0	0	0	2	0
632	0	0	0	0	0	2	1	1	2	0	0	2	2	0	0	0	2	0	2	1	1	0	1	1	1	1	0	1	1	2	1	0	1	1	0	2	1	0	0	0	0	0	0	1	0	0	0	0	1
633	1	1	0	1	0	2	2	0	1	0	0	0	1	0	1	0	0	0	2	1	1	1	0	0	0	2	0	1	2	2	1	1	2	2	0	2	1	0	0	0	2	0	0	2	0	0	0	0	2
634	1	0	0	0	0	2	1	1	2	0	0	2	2	0	1	0	1	2	0	1	1	1	0	0	0	1	0	2	1	0	0	2	2	1	1	2	1	1	0	0	1	0	0	0	0	1	0	1	1
635	0	2	0	0	0	0	1	0	2	0	1	1	1	0	1	1	1	0	2	0	0	0	0	0	0	1	0	1	1	2	0	0	1	2	0	2	2	0	0	2	0	0	1	2	1	0	0	0	2
636	0	0	0	1	0	2	1	1	2	0	0	0	0	0	0	0	1	1	1	0	0	0	0	0	0	1	0	2	0	2	0	2	2	0	0	1	1	0	0	1	1	0	0	2	1	1	0	2	1
637	1	0	0	1	0	2	1	0	1	0	0	0	1	1	0	0	1	1	1	1	0	0	0	0	0	2	0	2	0	2	0	0	1	1	0	1	2	0	0	1	1	0	0	1	0	1	0	2	0
638	1	2	0	0	0	1	2	0	1	0	1	0	1	0	1	1	2	0	2	0	0	0	0	0	0	0	0	2	1	1	1	0	0	1	0	0	2	0	0	2	0	0	0	2	0	0	0	1	1
639	1	2	0	0	0	0	2	0	0	0	1	0	1	0	1	0	1	1	1	1	1	0	0	0	0	1	0	1	1	0	0	1	1	2	1	2	2	1	1	0	1	0	0	1	1	1	0	2	1
640	1	1	0	0	0	2	0	0	2	0	0	0	2	0	2	0	1	0	2	1	1	0	1	1	1	1	0	1	2	2	0	2	2	2	0	2	1	0	0	0	1	0	0	2	0	1	0	2	0
641	1	0	0	0	0	2	0	0	1	0	0	2	2	1	0	1	2	1	1	1	1	0	1	0	0	2	0	1	1	2	0	0	0	1	0	1	0	0	0	0	1	0	0	2	0	1	0	1	1
642	1	1	1	1	0	2	1	0	2	0	1	1	2	0	1	0	1	1	1	0	0	0	0	0	0	0	0	2	0	2	2	0	0	2	0	2	1	0	0	2	0	0	0	1	0	1	0	0	2
643	0	1	0	0	0	1	1	0	0	0	1	1	1	0	0	0	0	0	1	0	0	0	0	0	0	1	0	1	1	2	1	1	1	1	0	1	0	1	1	0	1	0	1	1	0	1	0	1	2
644	1	2	0	0	0	0	2	0	1	0	1	1	1	0	1	0	2	0	2	0	0	0	1	0	0	2	0	2	0	2	0	1	2	2	0	2	2	1	1	0	0	0	0	2	0	0	0	0	1
645	0	1	0	1	0	1	1	0	2	0	0	1	1	0	0	0	0	0	1	1	1	1	0	0	0	1	0	1	1	2	0	1	1	1	0	1	1	0	0	2	0	0	1	1	0	1	0	1	1
646	1	1	0	1	0	2	0	0	2	0	1	0	0	0	0	0	1	1	1	1	0	0	0	0	0	1	0	2	1	2	1	1	1	2	2	2	2	0	0	2	0	0	0	0	2	2	0	2	0
647	1	0	0	0	0	2	0	0	2	0	0	1	1	1	0	1	1	1	1	2	1	0	0	0	0	1	1	2	0	2	1	1	2	2	2	2	0	0	0	0	2	0	0	2	0	1	1	0	1
648	1	0	0	0	0	1	2	1	1	0	0	1	2	0	2	0	1	0	2	0	0	1	0	0	0	0	0	2	0	2	0	1	1	1	1	1	1	0	1	0	1	0	0	1	0	2	0	2	0
649	0	0	0	1	0	2	1	0	1	1	1	0	1	0	1	0	1	1	1	2	1	0	0	0	0	1	0	1	0	1	0	1	1	0	0	1	1	0	0	0	2	0	0	1	0	1	0	1	0
650	1	1	0	0	0	1	0	0	2	0	0	1	2	0	1	0	2	1	1	0	0	0	0	0	0	2	0	2	0	2	1	1	1	1	1	2	1	1	1	0	1	0	0	2	0	2	0	2	0
651	0	1	0	0	0	1	1	1	2	0	0	0	0	0	0	0	0	0	2	1	1	1	0	0	0	1	0	1	2	2	0	1	1	1	0	1	1	0	0	2	0	1	1	2	2	2	0	1	1
652	1	1	0	0	0	1	2	1	1	0	0	1	2	0	2	0	2	0	2	0	0	1	1	0	0	0	0	2	0	2	1	2	2	2	0	2	1	0	0	1	1	0	0	2	1	0	0	2	0
653	1	2	1	1	1	1	1	0	1	1	1	1	1	0	1	0	1	0	2	0	0	0	1	1	1	1	1	2	1	1	0	1	2	1	1	1	0	0	0	0	1	1	1	2	1	0	0	2	0
654	0	2	0	0	0	0	0	0	2	0	0	0	1	0	1	0	2	0	2	0	0	1	0	0	0	0	0	2	1	1	0	1	1	2	0	2	1	0	0	1	1	0	0	1	0	2	0	2	0
655	0	1	0	0	0	1	1	0	1	0	0	0	2	0	1	0	1	1	1	1	0	1	1	1	1	0	0	1	1	1	0	2	2	2	0	1	0	0	0	0	1	0	0	2	1	1	0	2	2
656	0	1	0	1	0	2	1	1	2	0	0	0	0	0	0	0	1	0	2	0	0	1	0	0	0	2	0	2	1	1	0	0	1	1	0	1	1	0	0	0	2	0	0	2	0	0	1	2	0
657	0	1	0	0	0	1	1	0	1	1	1	0	1	0	1	0	1	1	1	1	1	0	0	0	0	1	0	1	2	2	1	2	2	0	0	1	1	0	0	0	1	0	0	2	1	0	0	0	2
658	0	2	1	1	0	1	1	0	2	0	1	1	2	0	1	0	0	0	1	1	1	0	0	0	0	2	0	2	0	2	1	1	1	2	1	2	1	0	0	0	2	0	0	2	0	1	0	1	0
659	1	0	0	1	0	2	0	0	2	0	0	1	1	0	1	0	1	2	0	1	1	1	1	1	1	1	0	1	2	2	0	1	2	0	0	0	1	1	1	0	0	0	0	0	0	1	0	1	1
660	1	1	0	1	0	1	0	0	2	0	0	1	2	0	1	0	1	1	1	1	0	1	1	1	1	0	0	1	0	1	0	0	1	1	0	1	2	0	0	0	1	1	1	1	0	0	0	1	2
661	0	2	1	1	0	1	2	1	1	0	1	0	0	0	0	0	1	1	1	1	0	1	1	1	1	1	0	1	1	2	0	0	1	2	0	2	2	0	0	2	0	1	0	1	1	0	0	2	0
662	0	0	0	0	0	1	1	0	2	0	0	0	1	0	1	0	1	1	1	1	0	0	1	1	1	1	0	1	1	2	1	0	1	1	0	2	2	1	1	0	0	0	0	1	0	0	0	0	2
663	0	1	0	0	0	1	1	0	1	0	1	0	2	0	2	0	1	1	1	0	0	0	0	0	0	1	0	1	2	2	0	1	1	2	1	2	2	1	1	0	1	0	0	1	0	2	0	1	1
664	0	0	0	0	0	2	2	1	1	0	0	0	0	0	0	0	0	0	2	0	0	0	0	0	0	1	0	1	2	2	0	0	1	2	0	2	2	1	1	0	0	0	0	2	0	0	0	1	1
665	0	1	1	1	0	2	1	0	0	0	0	0	0	0	0	0	1	0	2	0	0	0	0	0	0	2	0	2	0	2	0	1	1	0	0	1	1	0	0	0	2	0	0	1	0	0	0	1	1
666	0	1	1	0	1	1	2	1	1	0	0	0	0	0	0	0	1	1	1	1	0	0	0	0	0	1	0	2	0	2	2	2	2	2	1	2	0	0	0	1	1	0	0	2	0	1	0	2	0
667	1	2	0	1	0	1	2	0	0	1	2	0	0	0	0	0	2	0	2	0	0	1	0	0	0	0	0	0	2	2	0	1	1	2	1	2	2	0	0	1	0	1	1	1	1	2	0	2	0
668	1	1	0	0	0	1	0	0	2	0	0	0	1	0	0	0	1	0	2	0	0	0	0	0	0	1	1	2	0	2	0	2	2	0	0	0	1	0	0	1	1	0	0	1	0	1	0	1	1
669	0	1	0	2	0	2	1	0	2	0	0	0	1	0	1	0	1	0	1	1	1	1	1	1	1	2	0	2	1	2	0	1	1	0	0	0	1	0	0	1	1	0	0	0	0	1	1	1	1
670	0	0	0	0	0	1	2	0	0	0	2	0	1	0	1	0	2	1	1	1	1	0	2	0	0	0	0	2	0	2	1	1	1	2	0	2	1	0	0	0	2	0	0	2	0	2	0	1	1
671	0	0	0	0	0	1	2	1	1	0	1	1	1	0	0	0	0	2	0	1	0	0	0	0	0	1	0	1	1	2	0	1	1	2	1	2	2	1	1	0	0	0	0	1	1	1	0	1	1
672	0	1	0	0	0	0	2	0	1	0	0	0	0	0	0	0	1	1	1	1	0	0	1	0	0	2	0	2	1	2	1	2	2	1	1	1	1	0	0	0	2	0	0	1	0	0	0	2	1
673	1	1	0	0	0	1	0	0	2	0	0	0	0	0	0	0	2	0	2	0	0	1	1	0	0	0	0	2	0	1	0	1	1	2	1	1	1	1	1	0	1	0	0	2	0	2	0	1	1
674	1	2	1	0	0	0	1	0	0	1	1	1	2	0	2	1	0	2	0	1	1	1	0	0	0	2	0	1	0	1	1	1	1	2	2	2	1	0	0	0	1	0	0	1	1	1	0	2	0
675	0	1	0	1	0	2	1	1	2	0	0	0	1	1	0	1	2	1	1	1	1	0	0	0	0	2	0	2	0	1	0	0	0	1	0	0	1	1	1	0	1	0	0	0	0	0	0	2	1
676	0	2	0	0	0	0	1	0	0	1	2	0	1	0	1	0	1	0	2	1	1	1	0	0	0	1	0	2	1	1	1	1	1	2	2	2	0	0	0	0	1	1	1	1	1	1	0	1	1
677	1	2	0	0	0	1	0	0	2	0	0	0	0	0	0	0	2	2	0	2	2	0	1	0	0	2	0	2	0	2	1	0	0	1	0	1	2	0	0	2	1	0	0	2	0	2	0	0	2
678	1	1	0	1	0	1	1	1	2	0	0	2	2	0	2	1	1	0	2	1	0	1	0	0	0	2	1	2	0	1	0	2	2	0	0	1	0	0	0	0	1	0	0	2	0	1	1	2	0
679	0	0	0	1	0	2	0	0	1	0	1	0	1	0	1	0	1	2	1	0	0	0	0	0	0	2	0	1	1	2	0	1	2	1	0	1	2	0	0	2	0	1	1	2	1	0	0	0	1
680	0	1	0	0	0	1	1	0	1	0	1	0	2	0	2	0	2	0	2	0	0	0	0	0	0	1	0	1	1	2	0	0	1	1	0	2	2	1	1	1	0	0	0	2	0	1	0	1	1
681	1	2	1	1	0	1	2	0	0	0	0	0	0	0	0	0	2	2	0	1	1	1	1	1	1	1	0	2	0	1	1	2	2	1	0	1	2	0	0	1	1	0	0	2	1	0	0	1	1
682	0	1	0	0	0	1	2	1	1	0	0	0	1	0	1	1	1	2	0	1	1	0	0	0	0	0	0	2	1	1	1	1	1	2	1	2	1	0	0	1	1	0	0	1	1	1	0	2	1
683	0	2	0	1	0	1	1	0	1	0	0	1	1	0	0	0	1	1	1	2	1	0	1	0	0	0	0	1	2	2	1	0	0	2	1	2	1	0	0	1	1	1	1	2	0	1	0	2	1
684	0	1	0	0	0	1	0	0	1	0	1	0	1	0	1	0	0	0	2	0	0	0	0	0	0	2	0	2	1	1	1	1	1	0	0	1	2	0	0	2	0	1	1	2	1	1	0	1	1
685	0	1	0	1	0	2	1	0	2	1	0	0	1	0	1	0	1	0	2	1	1	1	1	1	1	0	0	2	1	2	0	2	2	1	0	1	1	0	0	1	1	0	0	1	1	0	0	2	0
686	1	0	0	1	0	2	0	0	2	0	0	0	1	0	1	0	0	2	1	0	0	1	0	0	0	0	0	1	1	2	0	0	0	2	1	2	1	1	0	1	0	1	0	0	0	0	0	0	1
687	0	1	0	1	0	1	2	0	0	0	1	0	1	0	0	0	1	1	1	1	1	1	1	1	1	0	0	1	2	1	0	2	2	1	0	1	0	0	0	0	2	1	1	1	1	1	0	0	1
688	0	0	0	1	0	2	1	0	1	1	1	0	1	0	1	0	1	2	0	1	1	1	0	0	0	0	0	1	0	1	0	0	0	2	2	2	0	0	0	1	1	0	0	2	0	0	0	2	0
689	1	0	0	0	0	1	2	0	0	0	1	0	0	0	0	0	2	1	1	0	0	0	0	0	0	2	0	1	1	2	0	2	2	0	0	1	0	0	0	0	1	0	0	1	0	0	1	1	0
690	1	0	0	1	0	2	2	0	0	0	0	0	0	0	0	0	2	1	1	0	0	0	0	0	0	1	0	2	0	1	1	1	1	1	1	1	2	0	0	2	0	0	0	2	1	1	1	2	0
691	0	0	0	0	0	1	0	0	2	0	0	1	2	0	2	0	1	1	1	0	1	0	1	0	0	2	0	1	1	2	1	2	2	1	0	1	0	0	0	0	1	1	1	1	1	1	0	1	1
692	1	1	0	1	0	2	1	0	2	0	0	0	0	0	0	0	0	1	1	2	1	1	0	0	0	0	0	2	1	2	1	1	1	0	0	1	2	0	0	1	1	1	1	1	1	2	0	0	2
693	1	2	1	1	0	1	1	1	1	1	0	0	1	0	1	0	2	1	2	1	1	0	0	0	0	1	0	2	1	2	1	0	1	1	0	2	0	0	0	0	2	0	0	2	2	1	0	2	1
694	1	2	0	0	0	0	1	0	2	0	0	0	2	0	2	0	1	0	2	0	0	0	0	0	0	1	0	2	0	2	0	1	1	1	1	1	2	0	0	1	0	2	2	2	1	1	0	2	0
695	0	1	0	0	0	2	1	1	2	0	0	0	0	0	0	0	1	2	0	0	0	0	0	0	0	0	1	2	0	2	1	2	2	0	0	1	2	0	1	1	0	0	0	2	0	1	0	2	0
696	0	1	0	0	0	2	2	1	1	0	1	0	1	0	1	0	1	0	1	1	1	1	0	0	0	1	1	2	1	2	0	2	2	0	0	0	2	0	0	2	0	0	1	2	1	0	0	0	2
697	1	1	0	1	0	1	1	0	1	0	0	0	0	0	0	0	0	0	2	1	1	0	0	0	0	1	0	2	1	2	1	0	0	2	0	2	1	0	0	0	1	0	0	2	0	0	0	1	1
698	0	1	0	0	0	2	1	1	2	0	0	1	1	0	1	0	0	0	2	0	0	0	0	0	0	1	0	2	0	2	1	0	1	2	1	2	0	0	0	1	1	0	0	2	0	0	0	0	2
699	1	2	1	1	0	1	1	0	2	0	0	0	0	0	0	0	0	2	1	0	0	0	0	0	0	1	0	2	1	2	0	1	2	1	0	1	1	0	0	0	1	0	0	2	0	0	0	1	1
700	1	1	0	1	0	1	0	0	1	0	1	0	2	1	0	1	0	0	2	0	0	1	0	0	0	1	0	2	0	1	0	0	1	2	0	2	1	0	0	0	2	0	0	2	1	0	0	2	1
701	0	1	0	1	0	1	1	0	1	0	1	1	1	0	0	0	0	1	2	0	0	0	0	0	0	1	0	2	0	2	0	0	0	2	0	2	0	0	0	1	1	0	0	1	0	0	0	1	1
702	1	1	0	0	0	2	1	1	2	0	0	0	2	1	0	1	1	1	1	0	0	1	0	0	0	1	0	2	0	2	1	2	2	0	0	1	1	0	0	0	2	1	0	1	0	1	0	1	0
703	0	1	0	0	0	0	2	0	1	0	0	1	1	0	1	1	1	0	1	0	0	1	1	0	0	0	0	2	0	1	1	0	1	2	1	2	1	0	0	1	1	1	0	0	2	0	0	1	1
704	0	1	0	0	0	2	1	0	1	0	0	1	1	0	1	1	1	1	1	1	1	0	0	0	0	1	0	1	1	2	0	1	2	1	0	1	2	0	0	2	0	0	1	2	1	0	0	1	1
705	1	0	0	1	0	2	1	1	2	0	0	0	0	0	0	0	0	1	1	1	1	1	1	1	1	1	0	0	2	2	0	1	1	1	0	1	1	0	0	0	1	0	0	1	0	1	1	0	1
706	0	0	0	0	0	1	1	0	1	0	0	0	0	0	0	0	0	0	1	1	1	0	1	1	1	0	0	2	0	1	0	1	1	1	1	1	2	0	0	1	1	0	0	2	1	0	0	1	1
707	0	2	0	0	0	1	0	0	2	0	0	0	0	0	0	0	1	2	0	0	0	0	1	0	0	1	0	1	0	1	0	1	1	1	1	2	1	0	0	0	0	0	0	1	1	0	0	0	2
708	0	0	0	0	0	1	0	0	2	0	0	0	1	0	1	0	1	2	0	1	1	0	0	0	0	1	0	2	2	2	0	1	1	2	1	2	0	0	0	1	1	0	0	0	0	0	1	1	0
709	1	1	0	0	0	1	1	0	2	0	0	0	0	0	0	0	1	0	2	0	0	1	0	0	0	1	0	2	1	2	2	1	1	1	0	1	2	1	0	0	0	1	0	1	1	0	0	1	1
710	1	1	0	0	0	0	2	0	1	0	0	1	2	0	1	0	2	0	2	1	0	1	0	0	0	2	0	2	0	2	0	2	2	0	0	1	1	0	0	1	1	1	1	2	0	1	0	2	1
711	1	1	0	0	0	2	0	0	2	0	0	0	1	0	1	0	1	1	1	0	0	2	0	0	0	0	0	0	1	1	0	1	1	1	1	2	1	0	0	1	1	0	1	2	1	0	0	2	0
712	0	1	0	0	0	1	0	0	2	0	0	1	2	0	2	1	2	1	1	1	1	0	0	0	0	1	0	1	1	2	0	1	1	1	0	1	1	0	0	0	2	0	0	2	0	0	0	2	0
713	0	1	1	1	0	2	1	0	2	0	1	1	2	0	2	0	2	0	2	0	0	0	0	0	0	1	0	1	1	2	0	1	1	2	1	2	1	0	0	1	1	1	1	1	1	1	0	2	0
714	0	2	0	0	0	0	1	0	1	0	1	0	0	0	0	0	1	2	1	0	0	0	0	0	0	2	0	1	2	2	1	2	2	0	0	1	1	0	0	1	1	1	1	2	1	0	0	2	0
715	0	1	0	1	0	1	1	0	1	0	0	2	2	0	0	0	2	0	1	0	0	1	1	1	1	1	0	1	1	2	0	1	2	1	0	1	2	0	1	1	0	1	1	2	1	0	0	2	1
716	0	2	0	0	0	2	2	0	0	0	1	0	0	0	0	0	1	1	2	1	0	0	0	0	0	1	0	2	0	2	1	2	2	1	0	1	2	0	0	1	1	0	1	1	1	0	0	1	1
717	1	2	0	0	0	1	1	0	2	0	0	0	0	0	0	0	1	1	1	2	1	0	0	0	0	1	0	2	0	2	1	1	1	1	1	1	1	0	0	2	0	0	0	2	0	1	0	1	1
718	0	0	0	2	0	2	2	0	2	0	0	0	0	0	0	0	0	0	2	1	1	1	0	0	0	0	0	1	1	2	0	1	1	2	1	2	2	1	0	0	0	0	0	2	0	1	0	1	0
719	0	1	0	1	0	2	1	0	2	0	1	0	1	0	1	0	1	1	0	2	2	0	0	0	0	1	0	2	0	1	1	1	1	2	0	2	2	0	0	2	0	1	1	1	1	2	1	1	1
720	1	2	0	0	0	0	2	0	0	0	1	0	0	0	0	0	1	1	1	1	1	0	0	0	0	0	0	2	0	2	1	1	1	1	0	1	1	0	0	1	1	0	0	2	1	0	0	2	1
721	1	0	0	0	0	2	1	0	1	0	0	0	1	0	0	0	1	1	1	0	0	0	2	0	0	0	0	1	0	1	1	1	1	0	0	1	1	0	0	0	2	0	0	0	0	0	0	1	1
722	1	1	0	0	0	2	0	0	2	0	0	1	1	0	0	0	1	1	1	1	0	0	0	0	0	1	0	2	1	0	0	2	2	2	2	2	1	0	0	0	1	0	0	2	1	0	0	0	2
723	0	0	0	0	0	1	1	0	1	1	1	1	2	0	1	0	2	1	1	1	0	1	0	0	0	2	0	2	1	2	1	0	1	2	0	2	2	0	0	2	0	0	0	2	1	0	0	2	0
724	0	0	1	0	1	1	2	0	1	0	2	0	0	0	0	0	1	0	2	1	0	0	1	0	0	0	0	2	0	1	0	1	2	1	0	1	1	1	0	1	0	0	0	1	1	1	0	2	0
725	1	2	0	0	0	0	2	1	1	0	0	1	1	0	1	0	1	0	2	0	0	1	0	0	0	1	0	2	0	2	0	2	2	1	1	2	2	0	1	1	0	0	0	1	0	0	0	2	0
726	0	2	0	0	0	0	1	1	2	0	0	0	1	0	1	0	1	0	1	1	1	1	1	1	1	1	0	1	1	2	0	1	2	1	1	1	2	0	0	1	1	0	0	1	1	1	0	1	2
727	1	1	1	0	1	1	1	0	1	0	1	1	2	0	1	0	0	1	1	1	1	0	0	0	0	0	0	1	1	2	0	1	1	0	0	1	2	0	0	2	0	0	0	2	1	0	0	1	1
728	0	2	1	1	0	1	1	0	1	0	1	1	1	0	1	0	1	0	2	1	0	0	0	0	0	2	1	2	0	2	1	0	0	2	1	1	1	0	0	0	2	1	0	0	0	0	0	1	1
729	1	2	0	1	0	1	2	1	2	0	1	0	0	0	0	0	2	1	2	1	1	1	0	0	0	0	0	2	1	2	1	0	0	2	1	2	0	0	0	0	2	1	1	1	1	1	0	1	1
730	0	1	0	0	0	1	2	1	1	0	0	0	0	0	0	0	1	1	1	0	0	0	1	0	0	1	0	2	1	1	1	1	1	1	0	1	0	0	0	0	1	0	0	2	0	0	0	1	1
731	1	1	0	0	0	2	1	1	2	0	0	0	0	0	0	0	1	0	2	0	0	0	0	0	0	0	0	2	0	2	1	2	2	0	0	1	1	0	0	1	1	0	0	2	1	1	0	1	1
732	1	1	0	0	0	1	1	1	2	0	0	0	1	0	1	0	2	2	0	2	0	0	0	0	0	1	0	2	0	2	2	0	2	1	0	2	2	0	0	0	1	0	0	1	1	1	0	2	0
733	1	1	0	0	0	0	1	0	1	0	1	1	2	0	1	0	1	0	1	0	0	0	0	0	0	1	0	1	0	1	0	2	2	1	0	2	1	0	0	0	1	1	1	2	0	1	0	2	0
734	1	1	0	0	0	1	2	1	1	0	0	0	1	0	0	0	2	1	1	1	1	0	0	0	0	0	0	1	1	2	0	2	2	0	0	0	2	0	0	1	1	0	0	1	0	0	0	2	0
735	1	0	0	0	0	1	1	0	2	0	0	0	1	0	1	0	1	1	1	0	0	0	0	0	0	2	0	2	0	2	0	0	2	0	0	1	2	0	0	0	0	0	0	1	0	0	0	2	0
736	0	0	0	0	0	1	0	0	2	0	0	1	2	0	1	1	1	0	2	0	0	1	0	0	0	2	0	1	1	2	0	0	1	2	0	2	2	0	0	2	0	2	2	2	1	1	0	1	1
737	1	1	0	0	0	1	1	0	1	0	0	0	1	0	1	0	1	1	1	1	0	0	0	0	0	2	0	2	0	2	1	0	0	2	1	2	1	0	0	2	0	0	0	1	0	1	0	0	2
738	1	0	0	1	0	2	1	0	1	0	0	1	1	0	0	0	1	0	2	0	0	0	0	0	0	0	0	2	0	1	1	1	1	2	2	2	1	0	0	0	2	1	0	0	0	0	0	2	0
739	1	1	0	0	0	1	1	0	1	1	1	0	1	0	1	0	0	0	2	0	0	0	0	0	0	0	0	2	1	1	1	1	2	1	0	1	1	1	1	0	1	0	0	1	0	0	0	2	0
740	1	0	1	0	0	2	1	0	2	0	1	0	0	0	0	0	1	2	0	1	1	1	0	0	0	1	1	1	0	1	0	1	1	2	1	2	1	0	0	0	2	0	0	0	0	0	0	0	1
741	0	0	0	1	0	2	1	0	1	0	0	0	0	0	0	0	1	2	0	1	1	0	0	0	0	1	1	2	1	2	0	1	1	2	1	2	2	0	0	0	0	0	1	1	0	1	0	2	0
742	0	1	0	1	0	2	0	0	2	0	1	0	0	0	0	0	2	1	2	1	1	0	0	0	0	0	0	2	1	1	0	1	2	1	0	1	2	1	1	0	0	0	0	1	0	0	0	1	1
743	0	2	0	0	0	2	1	0	2	0	0	0	1	1	0	1	0	1	0	0	0	1	1	1	1	2	0	2	0	2	1	1	1	1	0	1	1	0	0	1	1	0	1	2	1	0	0	1	1
744	0	1	0	0	0	1	0	0	2	0	0	0	0	0	0	0	0	2	0	1	1	0	0	0	0	1	1	2	1	2	0	1	1	2	1	1	2	0	1	0	1	1	1	2	0	1	0	2	1
745	1	0	0	0	0	1	1	0	1	0	1	1	1	0	1	1	2	2	0	2	2	1	0	0	0	0	0	2	0	2	1	2	2	1	1	2	2	0	0	2	0	0	0	1	0	1	0	2	1
746	0	0	0	0	0	0	1	0	2	0	1	0	0	0	0	0	2	0	2	0	0	1	0	0	0	0	0	2	0	2	1	1	1	0	0	1	2	0	0	0	0	0	0	0	0	1	0	1	1
747	0	1	1	0	1	1	1	0	1	0	0	1	2	0	1	0	2	2	1	0	0	1	1	1	1	2	0	2	2	1	0	1	2	1	0	1	1	1	1	0	0	0	0	1	1	1	0	2	0
748	1	0	0	1	0	2	1	1	2	0	0	1	0	0	0	0	1	0	2	1	1	0	1	1	1	1	0	2	0	2	1	0	1	1	1	1	1	0	0	0	2	0	0	0	1	1	0	1	1
749	0	0	0	0	0	1	0	0	2	0	0	0	0	0	0	0	1	0	2	0	0	0	0	0	0	1	0	2	1	2	1	1	1	1	1	1	2	0	0	2	0	0	0	1	0	1	0	1	0
750	1	2	0	0	0	0	2	0	1	0	1	0	0	0	0	0	1	1	1	0	0	1	0	0	0	1	0	2	0	2	0	2	2	0	0	1	1	0	0	1	1	1	1	2	1	0	0	2	0
751	1	2	1	1	0	1	2	0	0	0	2	0	0	0	0	0	1	1	1	1	1	0	1	0	0	1	0	2	2	1	0	0	0	1	0	1	0	1	1	0	1	0	0	0	0	1	0	2	1
752	0	2	0	0	0	0	1	0	1	0	1	0	0	0	0	0	1	1	1	0	0	0	0	0	0	1	0	2	1	2	1	1	1	0	0	1	2	0	0	0	1	1	1	2	1	1	0	1	1
753	0	2	0	0	0	0	1	0	1	1	1	0	1	0	1	0	1	1	1	2	1	1	1	1	1	0	0	1	0	1	1	1	1	1	1	1	2	0	0	1	0	0	0	2	0	0	0	0	2
754	1	1	0	1	0	2	1	0	1	0	1	2	2	0	1	0	1	1	1	1	0	0	0	0	0	0	0	2	0	1	0	1	2	2	1	2	1	0	0	1	1	0	0	2	0	0	0	2	0
755	0	0	0	0	0	2	1	1	2	0	0	0	0	0	0	0	1	2	1	0	0	1	0	0	0	0	0	2	0	1	1	1	1	0	0	1	1	0	0	2	0	0	0	1	0	0	0	0	2
756	0	0	0	1	0	2	1	0	1	0	0	0	1	0	1	0	1	0	2	0	0	1	1	1	1	1	1	2	1	2	0	1	1	2	1	2	1	0	0	0	1	0	0	2	0	0	0	1	0
757	1	2	0	0	0	1	2	0	0	0	0	0	2	1	1	1	0	2	0	1	1	0	0	0	0	2	0	2	0	2	0	2	2	2	1	2	0	0	0	1	1	0	0	1	1	0	0	0	2
758	0	1	0	0	0	1	1	1	2	0	0	0	2	0	2	0	0	2	0	1	1	1	0	0	0	0	0	0	1	2	0	2	2	0	0	1	2	0	0	0	1	1	1	1	1	1	1	1	1
759	0	0	0	0	0	1	2	0	1	0	1	1	1	0	1	0	2	0	1	0	0	1	0	0	0	2	0	1	2	2	1	2	2	2	0	2	1	0	0	0	1	2	1	2	1	0	0	2	1
760	0	0	0	0	0	2	1	1	2	0	0	0	1	0	1	0	1	0	2	0	0	0	0	0	0	1	0	2	1	1	1	0	0	1	0	1	2	0	0	0	1	0	0	2	1	0	1	1	1
761	0	1	0	0	0	0	1	0	1	0	0	0	1	0	1	0	1	0	2	1	1	0	0	0	0	0	0	1	1	2	0	1	1	1	1	1	2	0	0	2	0	1	0	1	0	1	0	1	1
762	1	1	0	0	0	2	2	1	2	0	0	0	2	1	1	1	1	0	2	0	0	1	0	0	0	1	0	2	1	2	1	0	2	1	0	2	1	0	0	1	1	0	0	2	0	1	0	1	1
763	1	1	0	2	0	2	0	0	2	0	0	0	0	0	0	0	2	0	2	0	0	0	1	0	0	2	0	2	2	2	0	1	1	0	0	0	2	0	0	1	1	0	0	2	1	0	1	1	1
764	0	1	0	0	0	0	1	1	2	0	0	0	1	0	1	0	0	2	0	1	0	1	0	0	0	1	0	1	1	2	0	1	1	1	0	1	2	0	0	1	1	1	1	1	0	0	0	2	0
765	0	2	0	1	0	1	2	0	0	0	1	1	1	0	0	0	2	0	2	0	0	1	0	0	0	0	0	2	1	2	2	1	1	1	0	1	0	0	0	0	2	0	0	1	0	0	0	1	1
766	1	1	0	0	0	0	1	1	2	0	0	0	1	1	0	1	2	1	2	1	1	2	0	0	0	0	0	2	1	2	1	0	2	1	0	2	2	0	1	0	0	0	0	1	1	1	0	0	2
767	1	0	0	0	0	1	1	0	0	1	2	0	0	0	0	0	1	1	1	1	0	0	0	0	0	0	0	2	0	2	0	0	0	2	1	1	0	0	0	0	1	1	1	1	1	1	0	1	1
768	1	1	0	1	0	2	1	1	2	0	0	0	1	0	1	0	1	0	2	0	0	0	0	0	0	0	1	2	0	2	0	1	1	1	0	2	1	0	0	0	2	0	0	1	0	0	0	1	1
769	0	2	0	0	0	0	2	0	0	0	0	1	1	0	1	0	0	0	2	1	1	1	0	0	0	0	0	2	0	1	0	1	1	1	0	2	0	0	0	0	1	0	0	2	1	0	0	1	1
770	1	1	2	0	1	0	1	0	2	0	1	0	1	0	1	0	1	0	2	1	1	0	0	0	0	1	0	1	1	2	0	1	1	2	0	2	1	0	0	0	2	0	0	1	0	0	0	2	0
771	0	0	0	1	0	2	1	0	2	0	0	1	1	0	1	0	0	2	1	0	0	0	0	0	0	1	0	2	0	1	0	1	1	2	0	2	1	0	0	1	1	1	1	1	1	1	0	2	0
772	1	1	0	1	0	2	1	1	2	0	0	1	2	0	1	1	0	1	1	0	0	0	0	0	0	2	0	1	1	1	0	2	2	0	0	0	2	0	0	1	1	0	0	2	0	1	0	0	0
773	1	1	0	0	0	2	0	0	2	0	1	2	2	0	1	0	1	0	2	0	0	1	0	0	0	0	0	1	1	2	1	1	1	1	0	1	1	0	0	1	1	1	1	1	1	0	0	1	1
774	0	1	0	0	0	1	1	0	1	0	1	0	1	0	1	1	1	0	2	0	0	0	0	0	0	1	0	1	1	2	0	1	1	1	0	1	0	0	0	0	1	1	1	1	1	1	0	1	1
775	1	1	0	0	0	2	0	0	2	0	0	0	1	1	0	0	1	0	2	0	0	0	1	0	0	2	0	2	2	2	1	1	1	1	0	1	1	0	0	0	1	1	1	2	1	0	0	1	1
776	0	0	0	1	0	2	1	0	1	0	0	1	1	1	0	1	2	0	2	0	0	0	1	1	1	2	1	1	1	2	0	1	2	1	0	1	2	0	0	1	1	1	0	1	1	0	0	1	1
777	1	2	0	0	0	1	1	0	0	0	1	0	1	0	1	0	1	0	2	0	0	0	1	0	0	2	0	2	1	2	1	0	0	2	0	2	1	1	1	0	1	0	1	2	1	0	0	1	1
778	1	2	0	0	0	0	1	0	2	0	0	0	0	0	0	0	2	1	1	0	0	0	0	0	0	1	0	1	0	1	0	1	1	0	0	0	2	0	0	2	0	0	0	2	2	0	0	1	1
779	1	0	0	0	0	1	1	0	1	1	1	0	1	0	1	1	1	1	1	2	1	1	0	0	0	1	0	1	1	1	0	2	2	1	1	1	2	0	0	0	0	1	1	2	1	0	0	2	1
780	0	0	0	1	0	2	1	0	2	0	0	0	0	0	0	0	0	2	0	1	1	0	1	0	0	1	0	1	1	2	1	1	1	2	0	2	1	1	1	0	0	0	1	2	1	0	0	2	1
781	1	2	0	1	0	1	1	0	1	0	1	0	1	0	1	0	1	0	2	1	1	1	0	0	0	0	1	1	1	2	0	1	1	1	0	1	1	0	0	1	1	1	1	2	2	0	0	1	1
782	0	1	0	1	0	1	1	0	1	0	1	1	2	0	2	0	1	2	1	0	0	0	1	0	0	1	0	1	1	2	1	2	2	0	0	0	0	0	0	0	1	0	0	2	0	0	0	0	2
783	1	1	1	1	1	2	1	0	0	0	1	0	0	0	0	0	1	2	0	1	1	0	0	0	0	2	0	1	0	1	0	0	0	2	0	2	2	1	0	0	0	0	0	2	0	0	0	2	0
784	0	1	0	0	0	2	2	0	0	0	0	1	1	0	0	0	1	2	1	0	0	1	0	0	0	1	0	2	0	1	0	0	0	1	0	1	0	0	0	0	1	0	0	1	0	1	0	1	0
785	1	2	1	1	0	1	2	0	0	0	0	0	0	0	0	0	1	0	2	0	0	0	0	0	0	1	0	1	0	0	1	2	2	0	0	1	2	1	1	1	0	0	0	1	1	1	0	0	2
786	0	1	0	1	0	1	1	1	2	0	0	1	1	0	0	0	1	1	1	1	1	0	1	0	0	1	0	2	0	2	1	0	0	2	1	2	2	0	0	1	0	0	0	1	1	1	0	1	1
787	0	2	0	0	0	1	0	0	2	0	1	1	2	0	2	0	1	0	2	0	0	0	0	0	0	1	0	1	1	2	0	0	0	2	0	2	2	1	1	1	0	1	1	1	1	2	0	1	1
788	0	0	0	1	0	2	2	0	1	0	0	0	1	0	1	0	2	2	1	1	1	0	0	0	0	0	0	2	0	1	0	1	1	2	2	2	1	0	0	1	1	0	0	0	0	0	0	0	2
789	0	1	0	1	0	1	2	1	1	0	0	0	0	0	0	0	1	1	0	1	1	0	0	0	0	1	0	0	2	2	0	1	2	2	0	2	2	0	0	0	1	0	0	1	0	1	0	0	2
790	1	0	0	0	0	0	0	0	2	0	0	0	1	0	1	0	1	0	2	0	0	0	1	0	0	1	0	2	1	2	2	1	1	2	0	2	0	0	0	1	1	0	0	2	0	0	0	1	1
791	1	1	0	1	0	2	2	0	0	0	0	0	0	0	0	0	0	1	2	0	0	0	0	0	0	0	0	2	0	2	0	1	1	2	2	2	1	0	0	1	1	0	0	2	1	0	1	0	1
792	1	2	0	0	0	1	1	1	2	0	0	0	1	0	0	0	1	1	2	1	0	0	0	0	0	1	0	2	0	2	0	1	1	2	1	2	2	0	0	0	1	1	1	2	1	1	0	2	1
793	1	0	1	0	1	1	1	0	0	0	1	1	1	0	1	0	1	1	1	1	1	0	0	0	0	0	0	1	1	2	0	2	2	0	0	0	1	0	0	1	1	0	0	1	0	0	0	1	1
794	1	1	0	1	0	1	2	1	2	0	0	0	1	0	1	0	1	0	2	0	0	0	0	0	0	1	0	1	1	2	0	1	1	2	1	2	0	0	0	0	1	0	0	1	0	0	0	1	1
795	1	2	0	0	0	0	0	0	2	0	0	1	2	0	1	0	2	2	0	1	1	1	0	0	0	0	0	2	0	2	0	1	1	2	1	2	1	0	0	0	2	0	0	2	0	0	0	1	1
796	1	1	0	0	0	0	1	0	1	0	0	0	1	0	1	0	1	0	2	0	0	0	0	0	0	1	0	1	2	2	0	0	1	2	1	2	1	0	0	0	2	0	0	2	0	0	0	0	0
797	1	1	0	0	0	1	0	0	2	0	1	1	1	1	0	1	2	0	2	0	0	2	0	0	0	0	0	2	1	2	2	0	0	2	0	2	1	0	0	1	1	0	0	2	0	1	0	2	0
798	0	1	0	0	0	0	1	0	0	0	0	0	0	0	0	0	1	2	0	0	0	1	0	0	0	0	0	2	0	2	0	0	2	0	0	2	2	0	0	0	2	0	0	1	0	0	0	2	2
799	0	0	0	0	0	1	2	0	0	0	2	0	0	0	0	0	1	2	0	1	1	0	0	0	0	2	0	1	2	1	0	2	1	2	1	2	0	0	0	0	2	0	0	0	0	0	0	0	1
800	1	1	0	0	0	1	1	1	2	0	0	0	0	0	0	0	1	0	2	1	1	1	0	0	0	1	0	1	1	2	0	2	2	1	1	2	0	0	0	0	2	0	0	2	1	0	0	2	0
801	1	1	0	0	0	2	2	0	0	0	1	1	1	0	0	0	2	0	2	0	0	1	1	1	1	0	0	1	1	2	0	2	2	0	0	1	2	0	0	1	0	1	1	1	1	2	0	1	1
802	0	0	0	1	0	2	1	0	1	0	0	0	1	0	1	0	2	1	1	0	0	1	0	0	0	1	0	2	1	2	1	1	1	1	0	2	1	0	0	0	2	0	0	1	1	1	0	2	0
803	1	1	0	0	0	1	1	1	2	0	0	0	0	0	0	0	1	1	1	1	0	1	0	0	0	0	0	2	0	2	1	1	1	1	0	2	1	0	0	0	1	0	0	0	0	1	0	1	1
804	1	1	0	1	0	2	1	1	2	0	0	0	0	0	0	0	1	1	1	0	0	1	1	0	0	0	1	1	1	2	0	1	1	1	1	1	0	0	0	0	2	0	0	2	0	1	0	2	0
805	1	0	0	0	0	1	1	0	1	0	1	0	2	0	2	0	0	1	1	0	0	1	0	0	0	0	0	2	0	2	1	0	0	1	0	0	1	1	1	0	0	1	1	2	1	2	0	1	0
806	1	1	0	0	0	0	2	1	1	0	0	0	0	0	0	0	1	2	0	2	2	2	1	1	1	1	0	2	0	1	1	1	2	2	0	2	2	0	0	1	0	0	0	1	1	1	0	1	1
807	1	1	0	1	0	1	2	0	0	0	2	0	0	0	0	0	2	1	1	0	0	1	0	0	0	1	0	2	0	2	0	2	2	2	1	2	2	1	1	0	1	0	0	1	1	1	0	2	1
808	0	1	0	1	0	2	1	0	1	0	0	0	2	0	2	1	0	1	0	1	1	0	0	0	0	1	0	2	1	1	1	1	1	1	0	1	1	1	1	0	0	0	0	2	0	0	0	1	1
809	0	0	0	0	0	1	1	1	2	0	0	0	1	0	1	0	1	2	1	0	0	1	0	0	0	0	0	2	0	2	1	1	1	0	0	0	0	0	0	0	2	0	0	1	1	0	0	1	0
810	0	0	0	0	0	2	1	1	2	0	0	1	1	0	0	0	1	1	1	0	0	1	0	0	0	2	0	2	0	1	0	2	2	0	0	0	1	0	0	0	0	0	0	2	1	1	0	0	2
811	0	1	0	1	0	1	1	0	1	0	1	0	1	0	1	0	0	2	0	1	0	0	0	0	0	1	0	2	0	2	0	1	1	2	1	2	1	0	0	0	1	1	1	1	0	1	0	0	2
812	0	1	0	1	0	2	2	0	1	0	0	0	0	0	0	0	1	1	1	0	0	1	0	0	0	2	0	0	1	2	0	1	2	1	1	1	2	0	0	1	1	0	0	2	0	0	0	0	2
813	0	2	0	2	0	2	2	0	0	0	2	0	0	0	0	0	1	1	1	1	1	0	0	0	0	1	0	1	1	2	0	1	1	2	0	2	0	0	0	0	1	1	1	2	1	1	0	2	0
814	1	2	0	0	0	0	1	0	1	0	1	0	1	0	0	0	2	0	1	0	0	0	1	0	0	1	0	2	1	0	0	0	1	2	0	2	1	0	0	1	1	0	0	2	0	0	0	1	1
815	0	1	0	1	0	1	2	0	1	0	2	1	1	0	0	0	0	0	2	1	1	0	0	0	0	1	0	1	2	1	0	0	2	0	0	1	2	0	0	2	0	0	0	2	1	2	0	1	1
816	0	1	1	1	0	2	1	0	1	0	0	1	0	0	0	0	0	2	0	1	1	2	1	1	1	1	0	1	0	1	0	1	2	1	0	1	2	0	0	2	0	0	0	2	1	1	0	2	0
817	0	2	0	0	0	0	1	1	2	0	0	0	1	0	1	0	2	1	2	1	1	1	0	0	0	0	0	2	0	1	1	2	2	2	1	2	1	0	0	1	1	0	0	2	0	0	0	2	0
818	0	2	0	0	0	0	1	0	1	0	1	1	1	0	0	0	2	1	2	0	0	0	1	1	1	2	0	1	1	2	0	1	2	1	0	2	0	0	0	0	2	0	0	2	0	2	0	2	0
819	1	1	0	0	0	2	1	1	2	0	0	1	1	0	0	0	1	1	1	0	0	0	0	0	0	1	0	1	0	2	0	2	2	1	1	1	2	0	0	2	0	0	0	2	0	1	0	1	1
820	0	1	0	1	0	1	0	0	2	0	0	0	1	0	0	0	1	1	1	0	1	0	0	0	0	1	0	2	1	1	0	0	1	1	1	1	1	0	0	0	2	1	0	1	0	1	0	2	0
821	1	0	0	0	0	2	2	0	1	0	1	0	0	0	0	0	0	1	1	0	0	1	0	0	0	0	0	2	0	2	1	2	2	2	0	2	2	1	1	1	0	0	0	1	1	1	0	2	0
822	0	0	0	1	0	2	1	0	0	1	1	1	2	1	1	1	0	2	0	1	1	1	0	0	0	0	1	2	1	2	0	1	1	2	0	1	1	0	0	1	1	0	0	1	0	1	0	0	2
823	1	2	0	0	0	0	0	0	2	0	0	0	0	0	0	0	1	2	0	1	1	0	0	0	0	2	0	2	0	2	1	1	1	0	0	1	1	0	0	0	2	0	0	1	0	0	0	1	1
824	1	1	0	0	0	1	2	0	1	0	0	0	1	0	0	0	0	1	1	1	1	0	1	0	0	0	0	1	2	1	0	1	1	0	0	0	2	0	0	1	1	1	1	1	1	1	0	2	2
825	0	0	0	1	0	2	2	1	1	0	0	1	2	0	1	0	1	1	1	0	0	0	0	0	0	2	0	2	0	1	0	1	1	1	0	1	0	0	0	0	2	0	0	2	0	0	0	1	0
826	0	1	1	1	0	1	1	0	2	0	1	0	1	0	1	0	2	0	2	0	0	0	0	0	0	2	0	1	0	1	0	1	0	2	1	2	0	0	0	0	2	0	0	1	0	0	0	2	1
827	1	1	0	1	0	2	1	1	2	0	0	1	1	0	0	0	1	0	1	0	0	0	0	0	0	1	0	1	2	2	0	2	2	0	0	1	2	1	1	0	1	0	0	2	1	0	0	2	1
828	1	0	0	0	0	2	1	0	1	1	1	0	1	0	1	1	2	0	2	0	0	0	0	0	0	0	0	2	0	1	0	2	2	0	0	1	2	0	0	0	1	0	0	2	0	1	0	0	2
829	1	1	1	1	0	1	0	0	2	0	0	1	1	0	0	0	1	0	2	0	0	1	0	0	0	0	0	1	1	2	0	0	0	2	0	2	1	0	0	0	1	1	1	2	2	0	0	2	1
830	0	2	0	0	0	1	0	0	2	0	1	1	0	0	0	0	1	2	0	1	1	0	0	0	0	1	0	2	0	2	1	0	1	2	0	2	2	0	0	2	0	0	0	2	0	0	0	0	2
831	0	0	0	0	0	2	2	1	1	0	0	1	2	0	1	1	0	0	2	0	0	0	0	0	0	1	0	1	1	2	0	0	0	1	0	1	1	0	0	0	1	0	0	2	0	1	0	1	1
832	1	2	1	0	0	0	2	0	2	0	0	1	1	0	1	1	1	0	1	1	1	1	0	0	0	0	0	1	1	2	0	2	2	2	2	2	2	0	0	1	1	1	1	1	1	2	0	1	1
833	1	0	0	0	0	1	1	1	2	0	0	0	2	0	2	0	0	0	2	0	0	0	0	0	0	1	0	2	0	2	0	2	2	1	0	1	2	0	0	1	1	0	0	1	1	1	0	1	1
834	0	1	0	0	0	1	1	0	1	1	1	0	1	0	0	0	2	0	2	0	0	1	0	0	0	0	0	2	1	2	0	0	0	1	0	1	2	0	0	1	1	0	1	2	1	0	0	2	1
835	0	2	0	0	0	0	1	2	2	0	0	1	2	0	1	0	1	1	1	0	0	0	0	0	0	1	0	2	1	2	0	1	1	2	0	1	1	0	0	1	1	1	1	1	1	0	0	1	1
836	1	2	0	0	0	1	1	1	2	0	0	0	0	0	0	0	0	0	2	0	0	0	0	0	0	0	0	1	2	1	0	2	2	0	0	0	0	0	0	1	1	1	1	2	0	1	0	1	0
837	1	0	0	0	0	2	1	1	2	0	0	0	0	0	0	0	1	2	0	1	1	0	2	0	0	1	0	2	0	2	0	0	0	1	1	2	1	1	1	0	1	0	0	2	0	1	0	2	0
838	1	1	0	0	0	0	0	0	1	0	1	1	1	0	0	0	1	1	1	0	0	0	0	0	0	2	0	2	0	2	0	1	1	2	2	2	1	0	0	1	1	0	0	1	0	1	0	2	1
839	1	1	0	0	0	2	0	0	2	0	2	0	1	1	0	1	1	0	2	1	1	0	0	0	0	0	0	2	0	2	1	1	1	2	0	2	1	0	0	0	2	1	0	1	0	1	0	1	1
840	0	2	0	0	0	0	1	0	1	0	0	0	1	1	0	1	0	1	1	1	0	1	1	1	1	1	0	1	1	2	1	1	2	1	1	1	1	0	0	1	1	0	0	1	0	1	0	2	0
841	0	0	1	0	1	1	1	0	1	0	0	0	0	0	0	0	2	1	1	1	1	0	0	0	0	1	1	1	1	2	0	0	1	2	1	2	1	0	0	0	2	0	0	0	0	0	0	0	2
842	1	2	0	0	0	0	2	1	1	0	0	1	1	0	0	0	0	0	2	1	1	1	0	0	0	0	0	1	0	2	0	2	2	1	0	1	1	0	0	0	2	0	0	2	0	0	0	1	1
843	1	1	2	0	1	0	1	0	2	0	1	1	2	0	1	0	1	1	1	1	1	0	0	0	0	1	0	1	0	0	1	2	2	1	1	2	1	1	0	0	0	1	1	2	0	0	0	0	1
844	0	2	0	0	0	0	1	0	1	0	1	0	0	0	0	0	0	1	0	1	1	0	2	0	0	1	0	2	0	2	0	1	1	1	0	1	1	0	0	0	0	1	1	2	0	1	0	1	1
845	0	0	0	0	0	2	0	0	2	0	0	0	1	0	1	0	1	0	2	1	1	0	0	0	0	0	0	1	1	2	0	0	2	0	0	1	1	0	0	1	1	0	0	2	0	0	0	1	1
846	0	1	1	0	0	2	2	1	1	0	0	0	1	0	2	0	1	0	2	1	1	1	0	0	0	0	0	1	0	1	0	2	2	2	1	2	0	0	0	1	1	0	0	2	0	1	0	2	0
847	1	0	0	0	0	2	0	0	2	0	0	0	0	0	0	0	1	1	1	0	1	0	1	0	0	1	0	0	2	2	0	1	2	1	1	1	2	1	0	0	0	1	1	2	2	0	0	2	0
848	0	1	1	0	1	1	1	0	1	0	1	0	0	0	0	0	2	2	1	1	1	0	0	0	0	1	1	2	1	1	0	1	1	2	1	1	1	1	0	0	0	0	0	1	0	1	0	2	0
849	1	1	0	0	0	2	1	1	2	0	0	0	1	1	0	1	1	1	2	1	0	1	0	0	0	0	0	2	0	1	0	1	2	0	0	1	1	0	0	0	2	1	0	1	1	2	0	0	2
850	0	2	0	0	0	0	2	0	1	0	1	0	0	0	0	0	0	2	1	0	0	1	1	1	1	1	0	1	1	2	0	0	0	2	1	2	1	0	0	1	1	1	1	2	0	1	0	2	0
851	0	0	0	0	0	1	2	0	0	0	1	1	2	0	2	1	0	2	0	1	1	0	1	0	0	0	0	2	1	2	0	2	2	1	1	1	0	0	0	1	1	0	0	0	0	1	0	1	1
852	0	0	0	1	0	2	2	0	0	1	2	0	1	0	1	0	1	1	1	0	0	0	0	0	0	0	0	1	1	0	0	0	0	2	0	2	1	0	0	1	1	0	0	1	0	0	0	0	2
853	1	2	1	2	0	2	2	0	1	0	0	0	0	0	0	0	0	2	0	1	1	0	2	0	0	0	0	2	0	2	0	2	2	2	0	2	0	0	0	0	2	0	1	2	1	0	0	1	1
854	0	2	0	0	0	1	1	1	2	0	0	0	1	0	1	1	1	1	1	1	0	0	0	0	0	2	0	2	2	1	0	2	2	1	0	2	1	0	0	0	1	0	0	2	0	2	0	0	2
855	1	0	0	0	0	2	1	1	2	0	0	0	0	0	0	0	1	1	2	0	0	0	0	0	0	2	0	1	2	2	1	1	1	0	0	0	2	0	0	0	1	1	0	0	1	0	0	2	0
856	1	1	0	0	0	1	0	0	2	0	0	0	1	0	1	0	0	1	1	2	1	0	1	0	0	1	0	1	1	2	0	1	1	1	0	2	0	0	0	0	2	1	0	1	0	1	0	2	2
857	1	1	0	1	0	1	1	0	2	0	0	0	0	0	0	0	0	1	1	2	1	1	0	0	0	0	1	2	1	1	0	0	2	0	0	2	0	0	0	0	1	0	0	2	1	0	0	1	1
858	1	2	0	0	0	0	1	0	1	0	0	0	1	0	1	0	2	0	2	1	1	0	0	0	0	1	0	2	1	0	0	0	1	1	0	2	0	0	0	0	1	0	0	0	0	0	0	1	0
859	0	1	0	0	0	2	0	0	1	0	1	1	1	0	2	0	2	0	2	1	1	0	0	0	0	1	0	2	1	2	0	0	0	1	0	2	2	0	0	1	1	0	0	2	1	0	0	0	2
860	0	0	0	1	0	2	0	0	2	0	1	0	0	0	0	0	0	0	1	1	1	0	1	0	0	1	0	1	1	2	0	2	2	2	1	2	0	0	0	0	1	0	0	0	0	1	0	0	2
861	0	1	0	0	0	0	1	0	2	0	0	2	2	0	2	1	1	1	2	0	0	1	0	0	0	0	0	2	0	2	1	0	1	2	0	2	2	0	0	2	1	0	0	1	1	0	0	2	0
862	1	0	0	0	0	2	1	0	1	0	0	0	1	0	1	0	0	0	2	0	0	0	1	0	0	0	0	1	1	2	1	1	1	1	0	1	0	0	0	0	1	0	0	2	0	1	0	2	1
863	1	0	0	0	0	1	1	1	2	0	0	0	1	0	1	0	1	0	1	0	0	0	0	0	0	1	0	2	0	2	0	0	0	2	0	2	2	0	0	2	0	0	1	2	1	0	0	0	2
864	0	0	0	0	0	1	2	0	0	0	0	1	1	0	0	0	0	2	1	0	0	0	0	0	0	1	0	2	0	2	1	0	0	1	0	1	1	0	0	2	0	1	1	2	1	0	0	0	2
865	1	2	0	0	0	0	1	0	2	0	0	0	0	0	0	0	1	0	2	1	1	0	0	0	0	1	0	2	1	2	2	1	2	2	2	2	0	0	0	0	2	1	1	2	0	1	0	1	1
866	0	0	0	0	0	2	2	0	0	0	0	0	0	0	0	0	1	0	2	0	0	0	0	0	0	2	0	1	0	1	1	0	0	2	2	2	1	0	0	0	1	1	1	2	0	0	0	1	1
867	1	2	0	0	0	1	1	0	1	0	0	1	1	0	1	1	1	0	2	0	0	1	1	0	0	0	0	2	0	1	2	1	2	1	0	1	0	0	0	1	1	0	0	2	0	0	0	2	0
868	0	1	1	0	0	2	1	1	2	0	0	1	1	0	0	0	1	1	1	0	0	1	0	0	0	1	0	1	1	2	0	1	1	2	0	2	1	1	1	0	1	0	0	1	0	0	0	1	1
869	0	1	0	0	0	0	1	0	1	0	0	0	0	0	0	0	2	0	2	0	0	0	1	0	0	1	0	2	0	1	0	1	1	0	0	1	1	0	0	1	1	0	0	2	0	2	0	0	1
870	0	1	0	1	0	2	1	0	1	1	1	1	1	0	0	0	2	0	2	1	1	0	0	0	0	1	0	2	1	2	0	2	2	2	0	1	2	0	0	1	1	0	0	1	1	0	0	1	1
871	1	1	0	1	0	1	1	0	1	0	1	1	2	0	1	0	1	1	1	1	1	0	0	0	0	0	0	2	0	2	1	2	2	2	0	2	2	1	1	0	1	1	0	1	0	0	0	1	1
872	1	1	0	0	0	1	1	1	2	0	1	0	1	0	1	0	0	1	1	1	1	0	0	0	0	0	0	2	0	1	1	2	2	0	0	1	2	0	0	0	1	0	0	2	0	1	0	2	0
873	0	0	0	0	0	1	0	0	2	0	0	0	1	0	1	0	2	1	1	0	0	1	0	0	0	0	0	2	0	2	0	1	2	1	1	1	1	0	0	0	2	0	0	1	0	2	0	2	1
874	1	2	0	0	0	0	0	0	1	0	1	0	1	0	1	0	2	1	2	0	0	0	0	0	0	1	0	2	2	2	0	2	2	0	0	1	1	0	0	0	2	0	0	1	1	1	0	0	2
875	1	1	0	1	0	2	1	0	1	0	1	0	1	0	0	0	1	2	0	1	0	0	0	0	0	1	1	2	0	1	0	0	0	2	2	2	2	0	1	0	0	1	0	0	1	0	0	1	1
876	0	1	1	1	0	2	2	1	1	0	1	1	2	0	0	0	2	0	2	0	0	0	0	0	0	1	0	2	0	1	0	1	2	1	1	1	1	0	0	1	1	0	0	1	0	0	0	1	1
877	0	0	0	0	0	2	1	1	2	0	0	0	0	0	0	0	1	1	1	1	1	0	0	0	0	0	0	1	2	1	0	1	2	2	2	2	1	0	0	0	0	1	1	2	1	1	0	1	1
878	1	0	0	0	0	2	1	0	1	0	1	0	2	0	2	0	2	2	0	1	1	0	0	0	0	1	0	2	1	2	0	2	2	0	0	2	2	0	0	1	1	0	0	1	0	1	0	2	0
879	0	1	0	0	0	1	0	0	2	0	0	0	0	0	0	0	2	0	2	0	0	0	0	0	0	1	1	2	0	2	1	2	2	2	0	2	2	0	1	1	0	1	1	1	1	1	0	2	0
880	0	1	0	0	0	1	2	0	0	0	1	0	0	0	0	0	1	1	1	0	0	1	0	0	0	2	0	2	1	0	0	1	2	1	0	1	0	0	0	1	0	0	0	0	0	1	0	0	2
881	1	1	1	1	0	2	0	0	2	0	0	0	0	0	0	0	1	0	1	2	1	1	1	0	0	1	1	1	0	1	0	1	1	2	1	2	2	0	1	0	1	0	0	2	0	1	0	0	2
882	0	0	0	0	0	2	0	0	2	0	1	0	0	0	0	0	0	2	0	1	0	0	0	0	0	1	0	2	0	1	0	1	1	2	0	1	1	0	0	0	2	1	1	2	1	1	1	1	0
883	1	1	1	0	1	1	2	1	1	0	1	0	1	0	1	0	1	1	1	1	1	1	1	0	0	0	0	1	1	2	1	1	1	2	1	2	0	0	0	1	0	0	0	2	1	1	0	1	1
884	1	2	0	0	0	1	0	0	2	0	0	1	1	1	0	1	0	0	2	1	1	0	1	0	0	2	0	2	0	2	2	1	1	2	0	2	1	0	0	0	2	0	0	1	0	1	0	1	1
885	1	1	0	1	0	1	1	0	1	0	0	1	1	0	0	0	1	2	0	1	1	0	0	0	0	0	0	2	2	1	0	1	1	0	0	1	0	0	0	0	2	1	1	1	1	1	0	2	0
886	1	0	0	0	0	0	1	1	2	0	0	0	0	0	1	0	2	0	2	1	1	0	0	0	0	1	0	2	0	2	0	0	0	2	0	2	2	0	1	0	1	0	0	1	0	1	0	2	1
887	0	1	0	1	0	1	1	0	1	0	0	0	0	0	0	0	2	1	1	0	0	0	0	0	0	1	0	1	1	2	0	0	1	1	0	1	1	0	0	0	2	1	1	2	1	0	0	1	0
888	1	1	0	1	0	2	0	0	2	0	0	0	0	0	0	0	1	0	2	0	0	0	0	0	0	1	0	2	1	1	0	1	1	1	1	2	1	0	0	2	0	0	0	1	0	0	0	1	0
889	1	1	0	1	0	1	1	1	2	0	0	1	1	0	1	0	1	0	2	0	0	0	0	0	0	2	0	2	1	2	1	1	1	1	1	1	2	0	0	1	0	0	0	2	0	0	0	0	2
890	1	2	0	1	0	1	1	0	2	0	0	0	2	1	1	1	1	1	1	1	1	0	0	0	0	2	1	2	1	2	0	1	1	1	0	1	1	0	0	0	1	0	0	2	1	0	0	0	1
891	0	2	1	0	0	0	0	0	2	0	0	0	0	0	0	0	1	1	1	1	0	0	0	0	0	1	0	1	2	2	1	1	1	1	0	2	1	1	1	0	1	0	1	2	1	0	0	2	1
892	0	2	0	0	0	0	2	1	1	0	0	1	1	0	0	0	0	2	0	2	0	0	0	0	0	0	0	1	0	1	0	1	1	1	0	2	0	0	0	0	2	0	0	0	0	0	0	2	0
893	0	2	0	0	0	1	1	1	2	0	0	0	0	0	0	0	2	0	2	0	0	0	0	0	0	0	0	1	1	2	1	0	2	2	1	2	1	0	0	0	1	1	1	2	1	1	0	1	2
894	0	2	1	1	0	1	1	0	2	0	0	1	1	0	0	0	2	0	2	0	0	0	0	0	0	2	0	0	1	1	0	1	1	1	0	2	1	0	0	1	1	0	0	1	0	1	0	1	1
895	0	1	0	0	0	1	1	1	2	0	0	0	0	0	0	0	1	1	1	1	1	0	0	0	0	1	1	2	1	2	0	2	2	1	0	2	1	0	0	1	1	0	0	0	1	1	0	0	2
896	1	1	0	0	0	2	1	1	2	0	0	1	1	0	0	0	0	1	1	0	0	1	0	0	0	2	0	1	0	1	1	1	2	1	0	1	2	0	0	2	0	1	1	2	1	1	0	1	1
897	0	1	0	1	0	2	2	0	1	0	2	1	1	0	0	0	2	0	2	1	0	0	0	0	0	2	0	2	2	1	1	1	2	1	0	2	1	0	0	0	2	0	0	1	1	1	0	2	1
898	1	1	0	0	0	1	1	0	2	1	1	0	0	0	0	0	1	1	1	1	0	1	0	0	0	0	0	1	1	1	0	2	2	1	0	1	2	1	1	0	0	1	0	1	1	2	0	1	1
899	1	0	0	0	0	2	1	0	2	0	0	0	0	0	0	0	2	0	2	0	0	0	0	0	0	0	0	0	1	1	0	0	1	1	0	2	1	0	0	1	1	0	0	2	1	0	0	0	2
900	1	2	0	0	0	1	2	1	1	0	1	0	1	0	1	0	0	1	0	1	1	0	1	0	0	2	0	2	0	1	0	1	1	2	0	2	0	0	0	0	1	1	1	2	1	0	0	1	1
901	1	1	1	1	0	2	1	1	2	0	0	0	0	0	0	0	2	2	0	2	2	1	0	0	0	1	0	2	0	1	2	0	0	1	0	1	2	0	0	1	0	1	0	0	0	0	0	0	2
902	1	2	0	1	0	1	1	1	2	0	0	1	1	0	1	1	0	1	1	2	1	0	1	0	0	0	1	2	0	2	0	0	0	2	0	1	1	1	1	0	1	0	0	2	1	1	0	2	0
903	0	1	0	0	0	1	1	0	0	1	1	0	0	0	0	0	0	1	1	1	1	0	0	0	0	1	0	1	1	2	0	1	1	1	0	1	1	1	1	0	1	1	1	2	1	0	0	1	1
904	0	0	0	1	0	2	1	0	1	0	0	1	1	0	1	1	1	1	1	0	0	2	1	1	1	1	0	1	0	2	0	1	1	2	1	2	2	1	0	0	0	0	1	2	1	0	0	1	1
905	1	1	0	0	0	1	1	0	1	0	1	0	2	0	2	1	1	1	1	0	0	1	0	0	0	0	0	2	0	2	0	1	1	2	1	2	2	0	0	1	1	1	1	1	1	0	0	2	0
906	0	0	0	0	0	1	2	0	0	0	0	0	0	0	0	0	1	1	1	1	1	0	0	0	0	1	0	2	0	2	1	1	2	1	1	1	2	0	1	0	0	0	0	2	0	1	0	0	2
907	0	2	1	1	0	1	1	1	2	0	0	0	0	0	0	0	2	1	2	1	1	1	0	0	0	2	0	2	2	1	1	2	2	1	1	2	1	1	1	0	0	1	1	2	0	1	0	1	1
908	0	1	0	0	0	1	1	0	2	0	0	0	0	0	0	0	1	2	0	0	0	1	0	0	0	0	0	1	0	1	0	2	2	2	1	2	1	0	0	0	1	0	0	1	0	0	0	2	1
909	0	2	1	1	1	1	1	0	0	0	1	0	0	0	0	0	1	0	2	0	0	0	0	0	0	1	0	1	1	2	0	0	1	2	0	2	1	1	1	0	1	1	1	2	1	0	0	1	1
910	1	1	0	0	0	1	0	0	2	0	0	0	0	0	1	0	1	0	1	2	1	0	0	0	0	2	0	2	1	2	1	0	0	1	0	2	2	1	0	0	0	2	2	2	1	0	0	1	1
911	0	2	0	0	0	0	1	0	0	0	1	0	0	0	0	0	2	1	1	0	0	1	0	0	0	0	0	2	0	1	1	0	0	2	1	2	2	0	0	1	0	1	1	1	0	0	0	0	2
912	1	1	1	0	1	2	1	0	2	0	0	0	0	0	0	0	0	1	1	2	1	0	1	0	0	1	0	2	0	2	0	0	1	2	1	2	1	0	0	0	2	1	1	2	1	0	0	2	2
913	0	0	0	0	0	1	1	0	1	0	0	0	0	0	0	0	1	2	1	0	0	1	0	0	0	1	0	2	0	2	1	1	1	1	0	1	2	0	0	0	0	0	0	2	0	0	0	1	1
914	0	2	0	0	0	0	0	0	1	0	0	1	1	0	1	0	1	1	1	1	0	0	0	0	0	1	0	1	0	1	0	2	2	0	0	1	0	0	0	0	2	0	0	1	0	1	0	0	2
915	1	2	0	1	0	1	1	0	2	0	1	0	1	0	1	0	2	0	2	0	0	1	1	1	1	1	0	1	1	2	1	1	1	0	0	0	1	0	0	1	1	0	0	2	0	0	0	1	1
916	0	2	0	0	0	1	1	0	0	1	1	0	0	0	0	0	0	0	2	0	0	0	0	0	0	1	0	2	0	1	2	1	1	0	0	0	0	0	0	1	1	0	0	2	0	2	0	1	1
917	1	1	0	1	0	1	1	1	2	0	0	1	0	0	0	0	0	2	0	1	1	0	0	0	0	2	0	1	1	2	0	2	2	2	1	2	1	2	1	0	1	1	1	2	0	1	0	1	1
918	0	0	0	0	0	2	2	1	1	0	0	0	1	0	1	0	1	0	2	0	0	0	1	0	0	1	0	2	1	1	1	2	2	0	0	0	1	0	0	1	1	1	1	1	1	2	0	0	2
919	1	1	0	0	0	1	2	0	1	0	1	2	2	0	1	0	2	1	2	0	0	0	0	0	0	1	0	1	1	2	0	1	1	1	1	1	1	0	0	0	2	1	1	2	1	2	0	2	1
920	1	1	0	0	0	1	2	1	1	0	0	1	1	0	0	0	2	1	1	1	1	1	0	0	0	0	0	2	0	2	0	2	2	2	0	2	1	0	0	0	2	1	1	1	1	2	0	0	2
921	0	1	0	0	0	1	0	0	2	0	0	1	2	0	1	0	0	1	1	0	0	1	0	0	0	0	0	2	1	2	2	0	1	1	0	1	1	1	1	0	1	1	1	2	1	0	0	1	1
922	1	2	1	0	0	1	1	1	2	0	0	0	1	0	0	0	1	1	1	0	1	0	2	0	0	0	0	2	1	2	0	1	1	1	0	1	1	0	0	0	1	0	0	2	0	0	0	0	2
923	1	1	0	0	0	1	2	1	1	0	0	0	2	0	2	0	0	0	2	1	1	1	0	0	0	0	0	1	1	2	0	1	2	1	1	1	1	0	0	0	1	1	1	1	1	0	0	2	0
924	0	1	0	0	0	2	0	0	2	0	1	0	0	0	0	0	1	1	1	1	0	1	0	0	0	1	0	2	0	1	0	1	1	2	0	2	0	0	0	0	2	0	0	1	0	0	0	1	0
925	1	0	0	0	0	1	2	1	1	0	1	0	0	0	0	0	1	2	1	0	0	0	0	0	0	1	0	2	1	2	2	2	2	0	0	1	1	0	0	1	1	0	0	2	0	1	0	2	0
926	0	0	0	0	0	1	1	1	2	0	0	0	0	0	0	0	2	1	1	0	0	1	0	0	0	0	0	2	0	2	0	2	2	0	0	0	1	0	0	0	0	0	0	1	0	0	0	1	1
927	1	2	0	0	0	0	1	0	1	1	2	0	1	0	0	0	2	0	2	0	0	0	0	0	0	1	0	2	1	1	1	1	1	0	0	1	1	0	0	1	1	0	0	2	0	0	0	1	1
928	0	2	0	0	0	0	1	1	2	0	0	0	1	0	1	0	0	1	1	1	1	0	0	0	0	1	0	2	0	2	0	1	1	1	0	1	2	0	0	2	0	1	1	2	1	0	0	2	0
929	0	2	0	1	0	1	2	0	0	0	0	2	2	0	1	0	2	1	1	0	0	1	1	0	0	1	0	1	1	2	0	2	2	1	0	1	2	0	0	1	1	0	0	2	0	1	0	1	1
930	1	0	0	0	0	2	0	0	2	0	0	1	1	0	1	1	2	1	1	1	1	0	0	0	0	1	0	0	1	2	0	1	2	1	0	1	1	0	0	0	2	1	1	1	1	1	0	2	0
931	0	1	1	1	0	1	1	0	1	0	1	0	0	0	0	0	0	2	1	0	0	1	1	0	0	1	0	0	2	2	0	1	1	1	0	2	2	0	0	0	1	0	0	0	0	1	0	2	0
932	0	1	1	1	0	2	1	0	1	0	0	1	1	0	0	0	2	2	1	1	1	2	0	0	0	0	0	1	1	2	0	1	2	0	0	1	1	1	1	0	1	1	0	1	1	0	0	2	1
933	0	1	0	0	0	0	2	1	1	0	1	1	2	0	1	1	0	0	2	1	1	0	0	0	0	2	0	1	2	2	1	0	1	2	0	2	2	0	0	0	1	0	0	2	0	1	0	0	2
934	1	1	0	0	0	1	0	0	2	0	0	1	1	0	0	0	1	0	2	0	0	1	1	1	1	1	0	2	0	2	2	2	2	0	0	0	1	0	0	0	1	0	0	0	1	1	0	0	0
935	0	2	1	0	1	1	0	0	2	0	1	0	1	0	0	0	2	1	1	1	1	1	1	1	1	0	0	1	1	2	0	2	2	1	0	1	0	0	0	0	2	0	0	1	0	0	0	1	1
936	0	2	0	0	0	0	2	1	1	0	0	1	1	0	0	0	0	0	1	0	0	0	0	0	0	2	0	2	1	2	1	2	2	0	0	1	2	0	0	1	1	0	0	2	1	0	0	1	1
937	0	0	0	0	0	1	2	0	0	0	0	0	1	0	1	0	1	1	1	1	0	0	1	0	0	2	0	1	0	1	0	2	2	0	0	0	0	0	0	0	1	1	1	2	2	0	0	1	1
938	0	0	0	1	0	2	0	0	2	0	0	0	1	0	1	0	2	0	2	0	0	0	0	0	0	1	0	2	0	2	1	1	1	2	2	2	1	0	0	0	1	0	0	1	0	0	0	2	0
939	0	1	0	0	0	1	1	1	2	0	0	0	1	0	1	0	2	1	2	0	0	1	0	0	0	1	0	2	1	1	1	1	1	1	0	1	0	0	0	0	2	0	0	1	0	0	0	2	1
940	1	1	0	1	0	1	1	1	2	0	0	0	0	0	0	0	2	0	1	0	0	1	0	0	0	0	0	2	1	2	0	1	0	0	0	1	2	0	0	1	0	0	0	1	1	0	0	2	1
941	1	0	0	1	0	2	1	0	1	1	1	0	1	0	1	1	0	1	1	0	0	0	0	0	0	0	0	2	1	2	0	0	0	1	0	1	2	0	0	2	0	0	0	2	1	0	0	1	1
942	1	0	0	0	0	2	1	0	2	1	1	1	2	0	1	0	1	0	2	0	0	0	0	0	0	1	0	2	0	2	0	2	2	2	2	2	2	0	0	1	1	0	0	2	1	1	0	1	2
943	0	1	0	1	0	2	1	0	2	0	1	1	1	0	0	0	2	0	2	1	0	1	0	0	0	0	0	2	1	2	1	1	2	2	1	2	0	0	0	0	1	1	0	0	0	0	0	2	1
944	0	1	0	0	0	1	1	0	1	0	0	0	0	0	0	0	1	1	1	0	0	0	0	0	0	2	0	2	0	2	0	1	1	0	0	1	0	0	0	0	2	1	1	2	0	1	0	0	1
945	1	2	0	0	0	1	2	0	0	1	2	1	2	0	2	0	2	1	1	1	1	0	0	0	0	2	0	0	2	2	0	1	2	1	1	1	1	0	0	1	1	1	1	1	1	1	0	2	0
946	1	0	0	0	0	1	0	0	1	0	0	1	1	0	0	0	2	1	1	1	1	0	1	0	0	2	0	2	0	2	1	1	1	2	1	2	1	0	0	0	2	1	1	1	1	1	0	2	0
947	1	1	0	0	0	1	2	0	1	0	0	0	1	0	0	0	1	0	1	0	0	0	1	0	0	1	0	2	0	2	1	2	2	1	0	2	1	1	1	0	0	0	0	2	0	1	0	2	1
948	0	1	1	1	0	1	0	0	2	0	0	1	1	0	0	0	1	1	0	1	1	0	0	0	0	2	1	2	0	2	0	2	2	2	1	2	1	0	0	1	1	0	0	2	0	1	0	1	1
949	1	2	0	0	0	0	0	0	2	0	1	1	1	0	0	0	1	1	1	0	0	1	1	0	0	1	0	2	0	1	0	1	1	2	1	2	1	1	0	0	0	0	0	1	0	1	0	2	1
950	1	0	0	0	0	1	2	1	1	0	0	0	0	0	0	0	2	1	1	1	1	0	1	1	1	0	0	2	1	1	1	1	1	1	0	1	2	0	0	1	1	0	0	2	1	1	0	2	0
951	0	1	0	0	0	2	1	0	1	0	0	0	1	0	1	0	0	2	0	1	0	0	0	0	0	0	0	2	0	2	1	1	1	1	1	2	1	0	0	0	0	0	1	2	1	0	0	2	0
952	1	1	0	1	0	2	2	1	1	0	0	0	0	0	0	0	2	0	2	0	0	0	0	0	0	2	0	1	1	2	0	1	1	1	0	2	2	0	0	1	1	0	0	1	0	1	0	0	2
953	1	0	0	0	0	2	1	0	1	0	0	0	0	0	0	0	1	0	2	0	0	0	0	0	0	1	0	2	0	1	0	0	0	1	0	2	0	0	0	0	2	1	1	2	1	0	0	1	1
954	1	0	0	1	0	2	1	0	1	0	0	0	1	0	0	0	0	1	1	0	0	0	0	0	0	2	0	1	1	2	0	1	2	1	1	1	1	0	0	0	2	0	0	2	0	1	0	1	1
955	0	1	0	1	0	1	1	1	2	0	0	0	1	0	1	0	1	2	0	1	1	1	0	0	0	0	0	2	1	1	0	1	2	2	0	2	1	1	1	0	0	0	0	2	0	0	0	2	1
956	0	1	0	0	0	0	0	0	1	0	1	1	1	0	1	0	0	2	0	1	1	0	0	0	0	1	1	2	1	1	0	1	1	0	0	0	2	1	1	0	1	0	0	1	0	0	0	1	1
957	0	2	1	1	0	1	2	1	1	0	0	0	1	0	1	0	0	1	1	1	0	1	0	0	0	0	0	2	0	1	0	1	2	0	0	1	1	0	0	0	2	0	0	1	0	0	0	1	1
958	0	2	0	1	0	1	1	0	1	0	0	0	0	0	0	0	0	1	1	1	1	0	1	0	0	2	0	2	0	2	0	1	1	1	0	1	0	0	0	0	2	0	0	2	1	0	0	1	1
959	1	1	0	1	0	1	1	0	1	0	0	0	1	0	0	0	1	0	2	0	0	0	0	0	0	1	1	2	0	2	1	2	2	2	2	2	2	0	0	2	0	0	0	1	0	1	0	1	0
960	1	0	0	0	0	1	0	0	2	0	0	0	1	0	1	0	0	1	1	1	1	1	1	1	1	1	0	1	2	2	1	1	2	0	0	1	1	0	0	1	1	2	2	2	1	1	0	0	2
961	1	1	1	0	1	2	1	0	0	0	1	0	0	0	0	0	1	1	1	1	1	0	1	0	0	0	0	2	0	2	1	1	2	1	0	1	2	0	0	1	0	0	0	1	1	0	0	2	1
962	1	2	0	0	0	0	1	1	2	0	0	1	1	0	0	0	2	0	2	0	0	0	1	1	1	1	0	1	0	1	0	0	0	2	0	2	2	0	0	1	1	1	1	1	0	0	1	0	1
963	0	2	0	0	0	0	0	0	2	0	0	0	1	0	1	0	1	2	0	1	1	0	0	0	0	0	0	2	0	1	0	1	1	1	0	2	2	1	1	0	0	1	1	1	1	2	0	0	2
964	0	1	1	1	1	2	2	1	1	0	0	0	1	0	1	0	2	0	1	0	0	0	0	0	0	1	0	1	1	2	0	1	2	1	0	1	2	1	1	1	0	2	1	2	1	0	0	0	2
965	0	2	1	0	0	0	2	1	1	0	1	1	1	0	1	0	0	0	2	1	1	0	0	0	0	1	0	2	1	2	1	1	1	0	0	1	1	1	1	0	1	1	1	2	2	0	0	1	1
966	1	2	0	1	0	1	0	0	2	0	1	1	1	0	1	1	1	0	2	0	0	1	0	0	0	1	0	1	1	2	0	0	0	2	1	2	0	0	0	0	2	0	0	1	1	1	0	1	0
967	0	2	0	0	0	0	2	0	1	0	1	0	1	0	1	0	1	0	2	0	0	0	1	0	0	2	1	2	1	1	0	2	2	1	0	2	0	0	0	0	2	0	0	1	0	1	0	1	1
968	1	1	0	1	0	1	0	0	2	0	0	1	2	1	1	1	2	0	2	0	0	0	0	0	0	1	0	2	0	2	0	1	2	2	0	2	2	0	0	1	1	0	0	1	0	1	0	0	1
969	0	0	0	0	0	1	0	0	2	0	0	0	0	0	0	0	0	2	0	1	1	2	1	1	1	1	0	2	0	2	1	2	2	1	0	2	1	0	0	0	2	0	0	0	0	0	0	2	0
970	0	1	1	0	1	2	2	0	1	0	2	1	1	0	1	0	1	0	2	0	0	0	0	0	0	1	0	2	1	2	0	1	2	1	0	1	1	0	0	1	1	0	0	1	1	1	0	1	1
971	0	1	0	0	0	2	0	0	2	0	0	1	1	0	1	0	1	1	1	0	0	1	1	1	1	1	1	2	0	2	1	2	2	0	0	1	2	0	0	2	0	1	1	2	0	0	1	2	0
972	1	0	1	1	1	1	0	0	2	0	0	1	1	1	0	1	2	0	2	0	0	0	1	0	0	1	0	1	2	1	0	0	0	1	0	2	2	0	0	1	0	1	1	1	0	0	0	2	1
973	0	2	0	0	0	0	1	0	1	0	1	1	2	1	1	1	1	0	1	0	0	0	0	0	0	0	0	2	0	2	1	0	1	2	1	2	1	0	0	1	1	1	1	2	2	2	0	0	2
974	0	2	0	0	0	1	1	1	2	0	0	0	1	0	1	0	0	0	2	0	0	1	0	0	0	2	0	2	1	1	0	2	2	1	0	0	1	0	0	0	2	0	0	2	0	2	0	2	0
975	1	1	0	0	0	1	2	0	0	0	2	1	2	0	0	0	2	0	2	0	0	0	1	1	1	1	0	1	1	2	0	1	1	1	1	1	1	1	1	0	1	1	1	1	1	2	0	2	0
976	0	1	0	0	0	2	0	0	2	0	0	0	1	0	1	0	2	2	0	2	1	0	1	0	0	1	0	2	1	1	1	2	2	1	1	2	1	0	0	1	1	0	0	2	0	0	0	0	2
977	1	0	0	0	0	2	1	1	2	0	0	0	0	0	0	0	1	1	1	1	0	0	2	0	0	0	0	0	1	2	0	0	1	1	0	2	1	2	1	0	1	0	0	0	0	1	0	1	0
978	0	2	1	0	0	0	0	0	2	0	0	1	1	0	0	0	2	1	1	1	0	1	0	0	0	0	0	1	2	2	0	1	1	1	0	2	0	0	0	0	2	1	1	2	1	0	0	2	0
979	1	2	0	1	0	1	1	0	1	0	0	1	2	0	2	0	0	0	2	0	0	1	1	0	0	0	0	1	2	2	1	1	1	1	1	1	1	0	0	0	2	0	0	0	0	0	0	0	1
980	0	0	1	0	0	2	2	1	2	0	1	0	0	0	0	0	1	0	2	0	0	1	0	0	0	1	0	2	0	2	0	1	1	1	0	2	1	0	0	1	1	0	0	2	0	0	0	1	1
981	1	1	0	0	0	2	2	0	1	0	1	0	0	0	0	0	1	2	1	0	0	1	0	0	0	1	0	1	0	1	0	2	2	0	0	0	0	0	0	0	2	1	1	2	2	0	0	1	1
982	1	2	0	0	0	1	1	1	2	0	0	0	1	0	1	0	1	0	2	0	0	0	0	0	0	0	1	2	0	2	1	2	2	1	1	1	1	0	0	0	2	0	0	1	0	1	0	2	0
983	1	0	0	0	0	1	2	0	0	0	1	0	0	0	0	0	2	1	1	1	1	0	1	0	0	1	0	2	0	2	1	1	1	2	0	2	1	0	0	1	1	0	0	2	0	2	0	1	2
984	1	1	0	0	0	1	2	0	1	0	1	0	1	0	1	0	2	1	1	1	1	0	0	0	0	1	0	1	0	1	0	1	1	1	0	2	2	0	0	1	0	1	1	2	1	1	0	1	1
985	1	1	0	0	0	2	2	0	0	0	2	1	2	0	1	0	2	0	1	0	0	0	2	0	0	0	0	2	1	1	0	1	1	2	0	0	0	0	0	1	1	1	1	2	0	1	0	0	2
986	1	0	0	0	0	1	0	0	2	0	1	0	1	1	0	0	1	0	2	0	0	0	1	0	0	1	0	1	2	2	0	1	1	1	1	1	1	0	0	1	1	1	0	0	0	0	0	2	0
987	0	1	0	0	0	2	2	0	0	0	2	1	2	0	2	0	0	1	1	0	0	0	0	0	0	2	0	2	1	2	1	2	2	2	1	2	0	0	0	0	1	0	0	0	1	1	0	1	0
988	1	2	0	0	0	0	1	0	1	1	1	0	0	0	0	0	2	2	1	1	1	0	0	0	0	1	0	1	0	2	0	1	1	1	0	1	1	0	0	2	0	2	1	2	1	0	0	1	1
989	1	0	0	0	0	2	1	1	2	0	0	1	1	0	0	0	0	2	0	1	1	0	0	0	0	1	0	2	0	1	0	2	2	1	1	2	2	0	0	1	0	1	0	0	0	0	0	1	1
990	0	2	0	1	0	1	2	0	0	0	1	0	0	0	0	0	2	0	2	0	0	0	1	0	0	1	0	1	2	2	0	1	1	1	1	1	2	0	1	1	0	1	1	1	1	1	0	1	1
991	1	0	0	0	0	2	1	0	1	0	1	0	2	0	2	0	1	0	2	1	1	0	1	0	0	0	0	2	1	1	1	2	2	0	0	0	2	0	0	1	0	0	0	2	0	0	0	2	1
992	0	2	0	0	0	0	1	1	2	0	0	1	2	0	1	0	2	1	1	1	1	0	2	0	0	1	0	2	1	2	0	0	0	2	0	2	2	0	0	1	1	0	0	1	0	0	0	2	1
993	0	1	0	0	0	1	2	0	0	0	2	1	1	0	0	0	1	2	0	0	0	0	0	0	0	2	0	2	2	1	0	1	2	1	1	2	1	0	0	2	0	0	0	1	0	1	0	0	2
994	0	1	0	0	0	1	1	0	1	1	1	0	1	0	1	0	1	0	2	1	1	1	1	1	1	1	0	2	0	2	1	0	0	1	1	2	0	0	0	0	2	0	0	2	1	1	0	1	1
995	0	1	0	0	0	1	1	0	2	0	0	0	1	0	0	0	0	0	2	1	1	0	0	0	0	1	0	2	0	1	0	1	1	0	0	1	1	0	0	0	1	1	1	1	0	1	0	2	0
996	0	1	0	1	0	1	2	0	0	0	1	1	1	0	0	0	1	0	2	0	0	0	0	0	0	0	0	2	2	1	0	1	1	1	0	1	2	0	0	1	1	0	0	1	0	1	0	1	1
997	1	1	0	0	0	2	1	0	1	0	0	1	1	0	0	0	2	0	1	0	0	0	0	0	0	2	0	2	1	2	2	2	2	0	0	0	2	0	0	0	2	0	0	1	0	0	0	1	0
998	0	1	0	0	0	2	2	1	2	0	0	0	1	0	1	0	0	0	2	0	0	0	0	0	0	1	0	2	0	2	2	0	1	2	0	2	0	0	0	0	2	0	0	2	0	1	0	0	2
999	1	2	0	1	0	2	1	0	1	0	1	1	1	0	0	0	1	1	2	0	0	2	1	1	1	1	0	2	1	1	0	1	1	1	0	1	1	1	1	0	1	0	0	2	0	0	0	0	1
1000	1	2	0	0	0	1	2	0	0	0	0	0	0	0	0	0	1	1	1	1	0	1	1	0	0	0	1	2	1	2	0	1	1	1	1	1	1	0	0	1	1	0	0	2	0	0	0	0	2
[truncated: 252 more columns]
