# Supplementary material for: KNN-MDR: a learning approach for improving interactions mapping performances in genome wide association studies
Source: BMC Bioinformatics. 2017 Mar 21;18:184. doi: 10.1186/s12859-017-1599-7 (PMC5361736; doi:10.1186/s12859-017-1599-7)
Supplement: Supplementary file 6 — The data set(s) supporting the results of Table 4. (ZIP 7095 kb) [file 12859_2017_1599_MOESM6_ESM.zip › 100 simulations/S23/mkallsimul.dat]

1	1	0	0	0	0	0	1	2	2	0	0	1	1	0	1	0	1	0	2	1	1	0	2	2	0	0	0	2	1	1	2	1	2	1	0	1	2	0	2	1	0	0	0	1	0	0	0	0	1
2	1	0	1	1	0	0	0	0	2	0	0	1	2	1	1	0	1	1	0	0	2	0	1	1	0	0	0	2	1	1	1	1	1	2	1	2	2	0	1	2	2	1	1	2	0	1	0	0	1
3	1	0	0	0	0	0	2	2	1	0	1	0	2	2	2	0	0	0	2	2	0	1	2	2	0	1	0	1	1	2	0	0	0	1	0	2	1	1	0	1	1	0	0	2	0	1	0	1	1
4	1	0	0	1	0	0	1	2	1	0	1	0	0	0	0	0	1	2	0	1	1	0	2	2	0	0	0	2	0	1	2	1	1	1	1	1	1	0	0	2	2	0	0	0	0	0	0	0	1
5	1	0	0	0	0	1	2	2	1	1	0	1	2	2	2	0	1	2	0	1	1	0	1	1	0	0	0	2	0	2	0	1	2	1	0	1	1	0	2	0	0	1	1	2	2	0	0	0	1
6	0	0	0	0	0	0	1	1	2	0	0	1	1	0	0	1	1	1	1	1	1	0	2	2	0	0	0	2	1	1	1	2	2	0	0	1	1	0	0	1	1	2	2	2	1	1	0	0	2
7	0	1	0	0	0	0	1	2	2	0	0	1	0	0	0	0	1	0	2	2	0	0	2	2	0	1	0	2	0	0	0	1	2	2	0	2	2	1	1	0	0	0	0	2	0	0	0	0	2
8	1	1	1	1	0	0	1	2	2	0	0	0	0	0	0	0	1	0	1	2	0	0	2	2	0	0	0	2	2	1	2	1	1	1	0	0	2	0	2	0	0	1	0	1	0	1	0	0	2
9	0	0	0	0	0	0	1	1	2	0	0	1	1	0	1	0	0	1	1	1	0	0	2	2	0	0	0	2	0	2	0	1	1	1	0	1	0	0	0	2	2	0	0	1	0	0	0	0	1
10	0	0	0	0	0	1	1	1	2	0	0	0	1	1	1	0	1	0	2	2	0	1	0	1	1	1	0	2	1	1	1	1	1	1	0	2	1	0	1	1	1	1	1	1	1	0	0	0	0
11	1	0	1	1	0	0	0	0	2	0	0	0	0	0	0	0	0	0	1	2	0	0	2	2	0	0	0	2	0	1	2	1	2	1	1	1	0	0	1	1	1	0	0	1	0	1	0	0	1
12	1	0	0	0	0	0	2	2	1	0	1	0	1	1	1	0	1	0	1	1	1	0	2	2	0	0	0	1	1	1	1	1	1	1	0	1	1	0	1	1	1	0	0	1	1	0	0	0	1
13	0	0	2	0	1	0	1	2	0	0	1	0	0	0	0	0	1	1	1	1	0	1	2	2	0	0	0	2	1	1	1	1	2	1	1	2	1	1	0	2	1	0	0	2	0	0	0	0	0
14	1	0	1	1	1	1	2	2	0	0	1	0	0	0	0	0	2	2	0	0	2	0	2	2	0	0	0	2	0	2	0	1	1	2	1	2	2	0	1	1	1	1	1	2	1	1	0	0	0
15	1	0	0	0	0	1	0	1	2	0	0	1	2	2	2	0	1	1	1	1	0	0	2	2	0	0	1	2	1	1	0	2	2	0	0	0	2	0	1	1	1	1	1	2	1	2	0	0	1
16	0	0	0	0	0	0	2	2	0	0	1	0	0	0	0	0	1	0	2	1	1	1	2	2	0	0	0	2	1	1	2	1	1	1	0	1	1	0	2	0	0	0	1	1	0	1	0	0	2
17	1	0	0	1	0	0	2	2	0	0	1	0	0	0	0	0	2	1	2	1	1	0	2	2	0	0	0	2	0	2	1	2	2	1	1	2	1	0	0	1	1	0	0	1	0	0	0	0	0
18	1	0	0	0	0	2	1	2	1	0	0	1	1	0	0	0	1	1	1	1	1	1	1	1	0	0	0	1	0	1	1	0	1	2	0	2	2	0	1	1	1	0	0	2	1	1	0	0	1
19	0	0	1	1	0	0	1	1	2	0	0	1	1	0	1	0	2	1	1	1	0	0	2	2	0	0	0	2	0	2	0	0	0	2	0	2	1	0	0	2	2	0	0	0	0	0	0	0	0
20	0	0	0	0	0	0	1	2	2	0	0	0	0	0	0	0	2	1	1	1	1	0	2	2	0	0	0	2	1	0	2	1	1	2	0	2	2	1	0	2	1	0	0	1	0	0	0	2	2
21	0	0	0	1	0	0	1	2	1	0	1	1	2	1	1	0	2	1	1	1	1	0	1	1	0	0	0	2	1	1	1	2	2	1	0	1	2	0	1	1	0	1	0	1	1	0	0	0	0
22	1	0	0	0	0	1	0	1	2	0	0	0	0	0	0	0	1	2	0	0	2	0	1	1	0	0	0	2	0	2	1	1	1	1	0	1	0	1	0	1	1	1	1	2	1	1	0	2	2
23	0	0	0	0	0	1	1	2	2	0	0	0	0	0	0	0	1	2	1	1	0	0	1	1	1	1	0	1	0	1	2	2	2	2	0	1	1	0	0	0	0	0	0	0	0	1	0	0	0
24	1	0	0	0	0	0	2	2	1	0	1	1	1	0	0	1	1	1	0	0	1	0	2	2	0	0	1	1	1	2	0	1	1	2	2	2	0	0	1	2	1	0	0	2	0	1	0	0	1
25	1	0	1	0	0	1	0	0	2	0	0	1	1	0	0	0	2	1	1	1	1	0	2	2	0	0	0	2	0	2	1	1	1	1	0	2	1	0	1	1	1	1	1	2	0	0	0	0	1
26	0	1	0	0	0	0	0	1	1	0	1	0	1	1	1	0	1	1	1	1	0	0	2	2	0	0	0	0	2	0	0	1	1	1	1	1	2	0	1	2	2	0	0	2	2	0	0	0	1
27	1	0	1	0	1	1	1	1	2	0	0	0	0	0	0	0	0	2	0	0	1	0	1	1	1	1	1	2	1	0	1	1	2	2	0	2	2	0	2	0	0	0	0	1	1	0	0	0	1
28	1	0	0	0	0	0	0	1	2	0	1	0	0	0	0	0	1	2	0	0	1	0	2	2	0	0	0	2	0	2	1	1	1	0	0	0	1	0	1	2	1	0	0	2	0	0	0	0	1
29	0	0	1	0	1	1	2	2	1	0	1	0	2	2	2	0	1	1	1	1	1	0	2	2	0	0	0	2	0	2	2	2	2	1	1	1	0	1	0	1	1	0	0	2	1	0	0	1	0
30	1	1	0	0	0	0	0	0	2	0	0	0	0	0	0	0	1	2	0	0	0	0	1	1	0	0	0	0	2	0	0	2	2	2	0	2	1	0	0	1	1	1	1	1	1	1	0	1	2
31	1	1	0	0	0	0	2	2	1	0	1	0	0	0	0	0	1	2	1	2	0	0	2	2	0	0	1	1	1	0	0	2	2	1	0	2	1	1	0	0	0	0	0	2	0	0	0	0	0
32	0	0	0	0	0	1	1	1	2	0	0	0	0	0	0	0	1	1	1	1	0	0	2	2	0	0	0	2	1	0	2	1	1	2	0	2	2	0	1	1	0	0	0	2	1	0	0	0	0
33	0	0	1	1	0	0	2	2	0	0	0	0	1	0	1	0	0	1	0	0	1	0	2	2	0	1	0	1	2	0	1	2	2	0	0	1	2	0	0	1	1	0	0	2	0	0	0	0	1
34	1	0	0	0	0	0	0	1	1	0	0	1	2	1	1	1	1	0	2	2	0	0	2	2	0	0	0	1	0	1	2	2	2	2	2	2	1	1	0	0	0	0	0	1	1	0	0	0	0
35	1	0	0	0	0	0	1	1	1	1	1	0	1	0	0	0	1	0	2	2	0	0	2	2	0	0	0	2	1	2	0	1	2	1	1	1	0	0	0	2	2	0	0	2	1	1	0	0	1
36	0	0	0	1	0	0	2	2	1	0	0	1	1	1	1	0	0	1	1	1	1	0	0	0	1	1	0	1	1	1	0	0	0	1	0	2	2	1	0	0	0	0	0	1	0	0	0	0	1
37	0	0	0	0	0	0	1	1	2	0	0	1	2	1	1	1	2	1	1	1	0	0	1	1	1	1	0	2	0	2	0	1	1	0	0	2	1	0	0	1	1	1	1	2	1	2	0	0	0
38	0	0	0	1	0	0	1	1	1	1	0	0	0	0	0	0	2	1	2	1	1	0	2	2	0	0	0	2	0	2	0	1	1	1	0	1	1	0	1	1	1	1	1	2	0	2	1	0	1
39	0	1	1	0	1	0	1	2	2	0	0	2	2	1	2	0	0	1	1	1	1	0	1	1	0	0	0	2	0	2	1	2	2	1	1	1	1	0	0	2	2	0	0	2	0	2	0	0	1
40	1	1	0	0	0	1	1	1	1	0	1	1	2	1	1	1	1	0	1	1	0	0	2	2	0	0	0	2	1	1	2	2	2	0	0	1	1	0	1	1	1	0	0	1	0	0	0	0	0
41	1	0	0	0	0	0	2	2	1	0	1	1	1	0	0	0	1	1	1	1	1	0	2	2	0	0	0	2	0	1	2	0	0	2	0	1	1	0	1	1	1	0	0	2	0	0	0	0	0
42	0	0	0	0	0	0	1	2	2	0	0	1	1	0	1	0	0	2	0	0	0	0	2	2	0	0	0	1	1	1	0	0	0	2	2	2	1	1	0	1	1	0	0	2	0	1	0	0	1
43	1	0	0	0	0	0	1	1	1	0	1	1	1	0	1	0	0	1	1	1	0	0	2	2	0	0	0	2	0	2	0	2	2	0	0	1	1	0	1	2	1	1	1	2	1	0	0	0	1
44	1	0	1	0	0	1	1	1	1	1	0	0	1	1	1	0	1	1	1	1	0	0	1	1	1	2	0	2	0	1	0	1	2	2	0	2	2	2	0	0	0	0	0	2	0	0	0	0	1
45	1	0	0	1	0	0	1	1	1	0	1	1	1	0	1	0	1	1	1	0	1	0	2	2	0	1	0	2	2	0	2	2	2	2	2	2	1	1	0	1	1	0	0	1	1	0	0	0	0
46	1	1	0	0	0	0	1	1	1	0	1	1	2	1	1	0	1	2	0	0	1	0	2	2	0	1	0	2	0	2	1	1	1	2	1	2	1	0	1	1	1	0	0	1	0	0	0	0	1
47	0	0	0	1	0	0	2	2	1	0	0	0	2	2	2	0	1	1	1	1	0	0	2	2	0	1	0	2	0	2	0	1	1	1	1	1	1	0	0	1	1	0	0	2	0	0	0	0	1
48	0	0	0	0	0	1	2	2	1	0	1	1	2	1	1	0	2	0	2	2	0	1	2	2	0	0	0	1	0	1	1	1	1	1	0	1	2	1	1	0	0	0	0	2	1	0	0	0	1
49	1	0	1	1	0	1	0	0	2	0	0	0	2	2	2	0	0	1	1	1	0	0	1	1	0	1	1	2	1	1	0	0	1	1	0	2	2	0	1	2	1	0	0	2	1	0	0	1	1
50	0	1	0	0	0	0	1	2	1	0	1	1	1	0	0	1	1	0	1	1	1	0	2	2	0	0	0	2	1	1	2	2	2	0	0	1	2	0	2	0	0	0	0	2	0	1	0	1	0
51	1	0	0	1	0	0	2	2	2	0	0	0	0	0	0	1	2	0	2	2	0	0	2	2	0	0	0	2	0	1	1	0	0	2	1	2	2	0	1	2	1	1	1	2	1	1	0	0	1
52	0	0	1	1	0	0	2	2	2	0	0	0	0	0	0	0	1	1	1	1	0	0	2	2	0	0	0	1	0	1	1	1	2	1	0	2	1	0	0	2	2	0	0	1	0	0	0	0	1
53	1	0	1	1	0	0	2	2	2	0	0	0	2	1	1	0	1	2	0	0	0	0	2	2	0	1	2	2	1	0	1	1	1	1	0	2	1	0	1	1	1	0	0	2	0	1	0	0	0
54	1	0	1	0	1	1	1	1	2	0	0	0	1	1	1	0	1	2	1	2	0	0	2	2	0	2	0	2	1	1	2	2	2	1	0	1	2	0	1	2	1	1	1	1	1	0	0	0	1
55	0	0	0	0	0	1	1	1	2	0	0	1	1	0	0	1	0	1	1	1	0	0	1	1	1	1	0	2	0	2	0	1	1	1	0	1	1	0	0	1	1	0	0	2	1	1	0	0	0
56	1	0	0	0	0	0	0	1	2	0	0	0	0	0	0	0	1	1	1	0	0	0	2	2	0	0	0	1	1	0	1	1	1	1	0	1	1	1	0	0	0	0	0	2	1	1	0	0	1
57	0	0	0	1	0	0	1	2	1	0	1	0	1	1	1	0	0	0	2	1	1	0	2	2	0	1	0	2	1	1	1	1	1	2	0	2	1	0	1	1	1	1	1	2	1	2	0	0	1
58	0	0	1	2	0	0	2	2	1	0	1	0	0	0	0	0	1	0	1	1	0	0	2	2	0	0	0	2	1	1	1	1	1	1	0	2	1	1	0	1	1	0	0	2	0	1	0	0	0
59	1	0	0	1	0	0	1	1	2	0	0	1	1	1	1	0	2	1	1	1	1	0	2	2	0	0	0	2	1	1	1	0	1	2	0	2	0	0	1	0	0	0	0	1	0	0	0	0	2
60	0	0	0	0	0	0	1	2	2	0	0	1	2	2	2	0	1	1	1	1	0	0	2	2	0	0	0	2	1	0	1	2	2	0	0	1	2	0	2	0	0	1	0	1	2	1	0	0	1
61	0	1	0	0	0	0	2	2	0	0	2	0	0	0	0	0	0	1	1	1	0	0	2	2	0	0	0	1	0	1	1	1	2	2	2	2	0	0	1	1	1	1	1	1	1	0	1	0	0
62	1	0	0	0	0	0	0	1	1	0	0	0	0	0	0	0	0	2	0	0	0	0	2	2	0	0	0	2	0	2	0	1	1	2	1	2	2	0	1	0	0	0	0	2	0	0	0	0	1
63	0	0	0	0	0	2	0	1	2	0	0	0	0	0	0	0	1	1	1	0	1	0	2	2	0	0	0	1	0	1	0	1	1	1	0	1	1	0	0	1	1	0	0	2	0	0	0	0	0
64	1	0	1	1	0	0	1	1	2	0	0	0	0	0	0	0	2	1	1	1	1	0	1	1	1	1	0	1	2	1	0	1	2	1	0	1	1	0	1	2	1	0	0	2	0	1	0	0	1
65	1	0	0	1	0	1	2	2	1	0	1	1	2	1	1	0	0	2	0	0	0	0	0	1	1	1	0	2	1	2	0	1	1	1	0	1	1	1	0	1	1	0	0	1	0	0	0	0	2
66	1	0	0	0	0	0	1	1	2	0	1	0	0	0	0	0	1	1	1	1	0	1	2	2	0	0	0	1	2	0	1	0	1	1	1	2	0	1	0	1	1	1	1	1	1	0	0	0	0
67	1	0	0	0	0	0	0	0	2	0	0	0	1	1	1	0	1	0	1	1	1	0	2	2	0	0	1	2	0	1	0	1	2	0	0	2	2	0	2	0	0	0	0	2	0	1	0	1	2
68	1	1	0	0	0	1	0	1	2	0	0	0	0	0	0	0	0	2	0	0	0	0	2	2	0	1	0	2	1	0	1	2	2	0	0	1	0	0	0	2	2	0	0	2	0	0	0	0	2
69	1	0	1	0	1	1	1	1	1	0	0	1	1	0	0	1	0	0	2	2	0	0	2	2	0	0	0	2	0	2	0	1	1	0	0	1	1	0	0	2	2	0	0	1	0	1	0	0	0
70	0	0	0	0	0	0	0	1	1	0	1	0	0	0	0	0	0	1	2	1	1	1	1	2	0	0	1	2	0	1	0	1	2	2	2	2	1	0	0	1	1	0	0	2	0	0	0	0	1
71	0	0	0	0	0	2	1	1	1	1	1	0	1	1	1	0	0	1	0	0	1	0	0	1	0	0	0	1	1	1	0	1	1	0	0	1	1	1	0	1	1	0	0	1	0	0	0	0	0
72	0	0	0	0	0	2	1	2	2	0	0	0	1	1	1	0	2	1	1	1	1	0	1	1	1	1	0	2	0	2	0	1	1	1	0	1	2	0	0	1	1	1	1	1	1	2	0	0	1
73	1	0	0	0	0	0	1	1	1	0	1	0	0	0	0	0	2	1	1	1	1	0	1	2	0	0	0	2	1	1	0	1	2	1	1	1	2	0	1	0	0	0	0	2	0	0	0	1	1
74	0	0	0	0	0	0	0	0	2	0	0	1	1	0	0	0	0	0	2	2	0	0	1	1	0	0	0	2	1	1	2	1	2	2	1	2	1	0	1	1	1	0	0	2	0	0	0	0	2
75	0	0	0	1	0	0	0	1	2	0	0	0	1	0	0	0	2	1	1	2	0	0	1	1	0	0	0	1	1	1	1	1	1	2	0	2	2	0	1	0	0	0	0	2	0	0	0	0	1
76	0	0	0	0	0	1	1	1	2	0	0	0	1	1	1	0	2	2	1	1	0	0	1	1	1	1	0	1	1	1	0	1	1	2	0	2	1	0	0	1	1	1	1	2	0	0	0	0	1
77	0	0	1	0	0	1	1	1	2	0	0	0	1	0	0	0	1	1	2	2	0	0	2	2	0	0	0	1	1	1	1	1	1	2	1	2	0	0	0	2	2	0	0	2	0	0	0	0	1
78	0	0	0	0	0	0	2	2	0	0	0	1	0	0	0	0	1	0	2	2	0	0	2	2	0	0	1	2	0	1	0	1	2	0	0	1	0	0	0	2	2	0	0	2	1	0	0	0	0
79	0	0	0	0	0	0	2	2	0	0	0	1	1	0	0	0	2	1	1	1	1	0	2	2	0	0	0	1	0	1	1	1	1	2	2	2	2	0	1	1	1	2	2	2	1	1	0	0	0
80	0	0	0	1	0	0	2	2	1	0	0	1	1	1	1	0	2	0	1	1	0	0	2	2	0	0	0	1	1	1	0	1	2	1	1	1	2	0	2	0	0	1	0	1	0	0	0	0	1
81	0	0	0	1	0	0	2	2	0	0	1	0	0	0	0	0	0	1	1	1	0	0	2	2	0	0	0	1	0	1	1	0	0	2	1	1	2	0	2	0	0	1	0	1	0	1	0	0	0
82	0	0	0	0	0	0	1	1	2	0	0	0	1	1	1	0	1	0	2	2	0	0	2	2	0	0	0	2	0	1	2	0	2	2	1	2	2	0	1	1	0	1	1	1	1	1	0	0	0
83	1	1	0	0	0	0	0	0	2	0	0	0	1	0	0	0	2	0	2	2	0	0	0	0	0	0	0	2	0	2	0	2	2	1	1	1	0	0	1	2	1	0	0	2	1	0	0	0	2
84	0	1	0	0	0	0	1	1	2	0	0	1	1	0	1	0	0	2	1	2	0	0	1	1	1	1	0	2	1	1	1	2	2	1	1	2	1	0	0	2	2	0	0	2	0	0	0	2	2
85	0	0	0	0	0	0	1	2	1	0	1	0	0	0	0	0	1	2	1	2	0	0	1	1	1	1	0	2	1	0	1	1	1	1	1	1	1	0	1	1	1	1	0	1	0	0	0	0	1
86	0	0	0	0	0	0	1	1	2	0	0	0	0	0	0	0	1	1	1	1	1	0	2	2	0	0	0	2	0	2	1	1	2	0	0	1	2	1	1	1	0	1	1	2	1	2	0	0	0
87	0	0	0	0	0	1	1	1	1	0	0	0	0	0	0	0	1	0	1	1	0	0	1	1	1	0	0	1	2	0	1	1	2	2	2	2	0	0	0	1	1	0	0	2	1	0	0	0	2
88	1	0	1	1	0	0	1	1	2	0	0	2	2	0	0	1	2	0	2	2	0	0	2	2	0	0	0	1	1	1	1	0	1	1	0	2	1	0	0	1	1	0	0	2	0	2	0	0	0
89	1	1	0	0	0	0	2	2	1	0	1	1	2	1	1	1	2	0	1	1	0	0	1	1	1	1	0	1	0	1	0	0	0	1	0	2	0	1	0	1	1	1	0	1	1	0	0	0	0
90	0	0	1	0	1	1	1	2	1	0	1	0	1	1	1	0	1	2	0	0	1	0	0	1	1	1	0	2	0	2	1	2	2	0	0	0	2	0	1	1	1	0	0	2	0	0	0	0	1
91	0	0	0	1	0	0	0	1	2	0	0	1	1	1	1	0	2	1	1	1	1	0	0	1	0	1	0	1	1	0	1	1	1	1	0	1	0	0	0	1	1	1	0	0	0	0	0	0	1
92	0	0	0	1	0	0	1	1	1	0	0	0	2	2	2	0	1	0	2	0	1	0	2	2	0	0	0	2	1	1	2	2	2	0	0	2	1	0	0	1	1	1	1	1	1	1	0	0	1
93	1	0	0	0	0	0	1	1	2	0	0	0	0	0	0	0	2	1	2	2	0	0	0	0	0	0	0	2	1	2	1	1	1	2	0	2	1	0	0	2	2	0	0	2	0	1	0	0	0
94	0	0	0	0	0	1	0	1	2	0	0	1	2	1	1	1	0	1	1	0	1	0	2	2	0	0	1	1	1	0	0	2	2	1	1	1	2	0	2	0	0	1	1	1	1	0	0	0	1
95	1	0	0	0	0	0	1	1	1	0	1	0	0	0	0	0	0	2	1	2	0	0	1	1	1	1	0	2	0	2	0	0	0	2	0	2	1	1	0	1	1	1	0	0	0	0	0	0	1
96	0	0	0	0	0	1	2	2	1	0	1	1	1	0	0	1	1	1	1	1	0	1	2	2	0	1	0	2	0	2	0	1	1	2	1	2	2	0	1	2	1	1	1	2	0	0	0	0	2
97	1	0	0	0	0	1	1	1	1	0	0	0	0	0	0	0	1	2	0	0	0	0	0	1	1	1	0	1	0	1	1	1	1	2	0	2	1	0	1	1	1	0	0	1	0	0	0	0	1
98	1	0	2	0	1	0	2	2	0	0	0	0	1	1	1	0	0	0	2	2	0	0	0	0	0	0	0	1	2	1	0	0	0	1	0	1	2	0	1	1	1	0	0	2	0	1	0	0	1
99	0	0	0	1	0	0	2	2	1	0	1	0	1	1	1	0	2	1	1	1	0	0	2	2	0	1	0	2	0	2	0	1	2	2	1	2	1	0	0	1	1	0	0	2	0	2	0	0	0
100	1	0	0	0	0	0	0	0	2	0	0	1	2	2	2	0	0	2	0	0	0	0	1	1	0	0	0	2	1	0	2	1	2	2	1	2	0	0	0	2	2	1	1	2	1	1	0	1	0
101	0	0	0	1	0	1	2	2	1	0	1	0	0	0	0	0	0	1	1	1	1	0	1	1	0	0	0	2	1	1	2	1	2	1	1	1	1	0	2	0	0	0	0	2	1	0	0	0	0
102	0	0	0	0	0	0	1	1	1	0	1	1	1	0	0	1	1	0	2	1	1	0	2	2	0	0	1	2	1	2	0	1	1	2	0	2	1	0	0	2	2	0	0	2	1	1	0	1	1
103	1	0	0	0	0	0	2	2	0	0	1	0	2	1	1	0	0	1	1	1	1	0	2	2	0	1	0	2	1	1	1	1	2	2	0	2	1	0	0	2	2	0	1	2	1	1	0	0	0
104	0	0	0	0	0	0	2	2	1	0	0	0	0	0	0	0	0	0	2	1	1	0	2	2	0	0	0	2	1	2	0	2	2	0	0	0	0	0	0	2	2	0	0	2	0	0	0	0	2
105	1	0	0	1	0	0	1	1	2	0	0	0	0	0	0	0	0	2	0	1	1	0	1	1	0	0	0	2	1	1	1	0	0	2	0	2	1	0	0	0	0	0	0	1	0	0	0	0	1
106	1	0	0	0	0	1	2	2	0	0	0	2	2	2	2	0	0	1	1	1	1	0	1	1	0	0	1	2	1	1	0	0	0	2	1	1	0	0	0	1	1	0	0	2	1	0	1	0	0
107	1	0	0	0	0	0	2	2	1	0	0	0	0	0	0	0	1	0	2	2	0	0	1	2	0	0	0	2	0	2	1	2	2	2	0	2	1	0	2	0	0	1	1	2	1	1	1	0	1
108	1	0	0	0	0	0	1	1	2	0	0	2	2	2	2	0	0	1	1	1	1	1	2	2	0	0	0	1	1	0	1	2	2	2	0	1	2	1	1	1	1	0	0	1	0	1	0	0	0
109	1	0	0	0	0	1	0	0	2	0	0	0	1	1	1	0	1	2	0	0	1	0	1	1	0	1	0	2	2	1	1	2	2	0	0	1	0	1	0	1	1	1	1	2	1	0	0	0	0
110	0	0	0	0	0	0	0	0	2	0	0	0	1	1	1	0	1	1	1	1	0	0	2	2	0	0	0	2	0	2	0	1	1	1	0	1	0	0	0	2	2	1	1	1	1	0	0	0	1
111	1	0	1	0	0	0	1	1	2	0	0	1	2	2	2	0	1	0	1	1	0	0	2	2	0	0	0	1	1	1	0	1	2	2	0	2	2	1	0	1	1	0	0	2	0	1	0	0	2
112	0	0	0	0	0	0	0	1	2	0	0	0	1	1	1	0	2	0	1	1	0	0	2	2	0	1	0	2	0	2	0	1	1	1	0	1	2	0	1	2	1	1	0	1	0	1	0	0	1
113	1	0	0	0	0	1	2	2	1	0	1	0	1	1	1	0	2	0	2	2	0	1	1	2	0	1	0	2	1	1	1	2	2	1	0	2	1	0	0	1	1	0	0	2	0	1	0	1	2
114	1	0	0	0	0	0	1	2	2	0	0	0	0	0	0	0	1	0	2	1	1	0	1	2	0	0	0	1	0	1	2	1	1	2	0	2	1	0	0	0	0	0	0	1	0	0	0	0	0
115	1	0	0	0	0	0	2	2	1	0	1	0	0	0	0	0	0	0	2	1	1	1	2	2	0	0	0	2	0	2	1	2	2	1	1	1	2	0	1	2	2	1	1	2	1	2	0	0	0
116	0	0	0	1	0	0	1	1	1	0	1	1	2	1	1	1	1	0	2	2	0	0	2	1	1	2	0	2	0	2	0	2	2	1	0	1	2	0	1	1	1	0	0	0	2	1	0	0	2
117	0	0	1	0	0	0	2	2	0	0	2	0	0	1	1	0	1	1	1	1	0	0	2	2	0	0	0	1	0	1	1	1	1	1	1	1	2	0	1	1	1	0	0	2	0	0	0	0	1
118	0	0	1	0	0	0	0	1	2	0	1	0	0	0	0	0	0	1	0	0	0	0	2	2	0	1	0	2	1	1	1	1	2	1	1	1	0	0	0	2	2	1	1	2	1	0	0	0	1
119	0	0	0	0	0	0	0	0	2	0	0	0	0	0	0	0	0	2	0	0	0	0	2	2	0	0	0	2	0	1	1	1	2	0	0	2	1	0	1	0	0	0	0	2	0	0	0	1	2
120	0	0	1	1	0	1	1	2	1	0	0	0	1	1	1	0	2	0	2	2	0	0	1	1	1	1	0	2	1	2	1	1	1	1	0	2	1	0	0	2	2	0	0	0	0	0	0	0	0
121	1	1	0	0	0	0	1	2	2	0	0	0	1	0	0	0	0	1	0	0	1	0	2	2	0	0	0	2	2	2	0	2	2	0	0	0	2	0	2	1	0	0	0	2	0	1	0	1	2
122	1	0	0	0	0	0	1	1	1	0	0	0	0	0	0	0	1	2	0	0	1	0	1	2	0	0	1	1	1	0	0	2	2	0	0	2	2	1	1	1	1	0	0	1	0	1	0	1	2
123	1	0	1	1	0	0	1	1	2	0	0	0	0	0	0	0	0	1	1	1	1	1	2	2	0	0	0	2	1	1	1	1	1	1	0	2	2	0	1	0	0	0	0	1	0	0	0	0	1
124	0	0	0	1	0	1	1	1	1	0	1	1	0	0	0	0	2	2	1	1	1	0	1	1	0	1	0	1	1	0	0	0	0	1	0	1	0	0	0	2	2	1	1	2	1	1	0	0	2
125	1	0	0	1	0	1	2	2	1	0	0	0	1	1	1	0	1	0	2	2	0	0	2	2	0	0	0	0	2	0	0	1	2	1	0	2	2	0	2	0	0	0	0	2	2	0	0	0	0
126	0	0	0	0	0	0	0	0	2	0	0	0	0	0	0	0	1	1	1	1	1	1	2	2	0	0	0	2	1	1	1	1	2	2	2	2	2	0	2	0	0	0	0	2	0	0	0	1	1
127	0	0	0	1	0	0	0	0	2	0	0	0	1	1	1	0	2	0	1	2	0	0	2	2	0	0	0	2	0	2	1	1	2	1	0	1	2	1	1	2	0	0	0	1	0	0	0	0	0
128	0	0	0	0	0	0	0	1	2	0	0	0	0	0	0	0	2	0	2	2	0	0	1	2	0	0	0	2	0	2	0	2	2	0	0	1	1	0	1	0	0	0	1	1	0	1	0	0	1
129	1	0	0	0	0	1	1	1	1	0	0	0	0	0	0	0	2	0	2	2	0	0	1	1	1	2	0	2	1	1	1	1	2	0	0	2	2	0	2	0	0	1	1	2	0	0	0	0	1
130	0	0	0	0	0	0	2	2	1	0	0	1	1	0	1	0	0	1	1	1	0	0	1	1	1	1	0	2	1	2	0	0	1	0	0	2	1	0	1	1	1	1	1	1	1	2	0	0	1
131	1	0	0	0	0	0	1	1	0	0	0	0	0	0	0	0	1	0	2	2	0	0	2	2	0	0	0	2	1	1	1	1	1	2	2	2	1	1	0	1	1	0	0	2	0	0	0	1	2
132	0	0	0	1	0	0	2	2	1	0	1	0	1	0	0	0	2	1	1	1	0	0	1	1	0	0	0	2	1	2	0	1	1	1	0	2	2	0	0	1	1	0	1	2	1	0	0	1	1
133	0	0	0	0	0	0	1	1	2	0	0	1	1	0	0	1	1	1	1	1	0	0	2	2	0	0	0	2	1	1	1	1	1	2	1	2	1	0	0	2	2	0	0	1	0	0	0	0	0
134	0	0	0	0	0	0	0	0	2	0	0	0	0	0	0	0	2	1	1	1	0	0	2	2	0	0	0	2	2	0	2	2	2	0	0	0	1	1	0	1	1	0	0	2	0	0	0	1	2
135	1	0	0	0	0	2	0	0	2	0	0	0	1	1	1	0	0	1	1	1	0	0	2	2	0	1	0	2	0	2	0	1	2	2	0	2	2	0	0	1	1	1	1	2	1	1	1	0	1
136	0	1	0	0	0	1	0	0	2	0	0	1	1	0	0	0	1	1	1	1	0	0	1	1	1	2	0	1	2	0	1	2	2	1	0	2	1	0	0	0	0	1	1	2	1	0	0	0	1
137	1	0	0	1	0	0	1	1	1	0	1	0	0	0	0	0	1	0	2	2	0	0	2	2	0	0	0	2	1	0	1	2	2	2	0	2	2	0	1	2	1	0	0	2	0	0	0	0	0
138	1	0	0	0	0	0	1	1	2	0	0	1	1	1	1	0	0	0	2	1	1	0	2	2	0	0	0	2	0	1	1	2	2	0	0	1	2	0	1	2	2	0	0	2	0	0	0	0	0
139	0	0	0	0	0	0	2	2	1	0	0	1	0	0	0	0	0	2	0	0	0	0	2	2	0	0	0	1	1	1	0	2	2	0	0	1	2	0	0	2	2	0	0	2	0	2	0	0	1
140	0	0	0	0	0	0	1	1	0	1	2	1	1	0	0	1	1	2	1	1	0	0	2	2	0	0	0	0	1	0	1	2	2	1	1	2	2	1	0	1	1	0	0	2	0	0	0	0	2
141	0	0	0	1	0	0	1	1	1	1	0	0	1	1	1	0	2	1	1	1	1	0	1	1	1	1	0	2	1	2	0	0	2	0	0	2	2	0	0	1	1	0	0	2	0	1	0	0	1
142	1	1	0	0	0	1	2	2	0	0	0	1	1	0	0	1	1	2	0	1	0	0	1	1	0	1	0	1	1	1	0	1	2	0	0	1	2	1	1	1	0	0	0	2	0	1	0	0	1
143	1	0	0	1	0	0	1	2	1	0	0	0	0	0	0	0	2	1	2	1	1	1	2	2	0	0	0	2	0	1	1	1	1	1	0	1	2	0	1	1	1	0	0	1	0	0	0	0	0
144	1	0	0	1	0	0	2	2	1	0	1	0	2	1	1	0	1	0	2	2	0	1	2	2	0	0	0	2	0	2	0	1	1	1	0	1	1	0	1	1	1	0	0	1	0	1	0	0	0
145	0	0	0	0	0	0	1	1	2	0	0	0	2	2	2	0	2	0	2	2	0	0	2	2	0	1	0	2	1	2	1	0	1	2	1	2	1	0	0	2	2	1	0	1	0	0	0	0	0
146	1	0	0	0	0	0	2	2	1	0	0	0	0	0	0	0	1	1	1	0	1	0	2	2	0	0	0	2	1	1	2	0	1	2	0	2	1	0	1	2	1	0	0	2	0	0	0	2	2
147	0	0	0	1	0	0	2	2	1	0	0	0	0	0	0	0	2	1	1	1	1	0	2	2	0	0	0	2	0	1	2	1	1	1	0	2	1	0	0	2	2	0	0	2	0	0	0	0	0
148	1	0	0	1	0	0	1	1	1	0	1	0	0	0	0	0	0	1	1	1	1	0	2	2	0	0	0	2	0	2	0	2	2	1	0	1	2	0	1	1	1	0	0	2	1	0	0	0	1
149	1	1	0	0	0	1	1	1	1	1	2	0	0	0	0	0	1	0	2	2	0	0	2	2	0	0	1	2	1	0	1	0	1	2	1	2	0	0	0	1	1	1	1	1	1	2	0	0	0
150	0	0	0	0	0	0	1	1	1	0	0	0	1	0	0	0	1	2	1	1	0	0	2	2	0	0	0	2	0	2	0	2	2	0	0	1	2	0	1	0	0	2	2	2	0	1	0	0	1
151	1	0	0	1	0	1	2	2	1	0	0	0	1	0	0	0	2	0	2	2	0	1	2	2	0	0	1	1	0	0	1	1	1	1	0	2	2	0	1	1	1	0	0	1	0	0	0	0	0
152	1	0	2	0	1	0	1	2	2	0	0	0	0	0	0	0	0	1	1	1	0	0	0	1	1	1	1	1	1	0	0	1	1	2	1	2	1	0	0	1	1	1	1	2	0	0	0	0	0
153	1	0	0	0	0	0	1	1	1	0	0	0	0	0	0	0	1	2	1	1	0	0	1	1	0	0	0	1	2	0	1	2	2	0	0	1	2	1	1	2	0	1	1	2	0	1	0	0	1
154	0	0	0	1	0	0	1	1	1	1	0	0	0	0	0	0	1	0	2	0	1	0	2	2	0	0	0	2	1	1	1	2	2	2	0	2	2	0	2	1	0	2	2	2	1	1	0	0	0
155	1	0	0	0	0	0	1	2	2	0	0	0	1	1	1	0	2	2	0	0	1	0	2	2	0	0	0	2	0	0	0	1	2	2	0	2	0	0	1	1	1	0	0	2	2	0	0	0	1
156	1	0	0	1	0	0	0	0	2	0	0	0	1	1	1	0	1	0	2	2	0	0	2	2	0	0	0	2	0	2	0	1	2	2	1	2	1	0	2	0	0	0	0	2	0	0	0	0	1
157	1	0	0	0	0	1	1	1	1	0	1	1	2	1	1	0	1	0	2	1	1	1	1	1	0	0	0	2	0	2	0	0	0	2	0	2	2	0	1	1	1	0	0	1	0	1	0	0	0
158	0	0	0	1	0	0	2	2	1	0	0	0	1	1	1	0	0	0	2	2	0	0	1	1	1	1	0	1	2	1	0	1	1	1	1	2	1	0	1	1	1	1	1	1	1	2	0	0	1
159	1	0	0	0	0	0	1	1	1	1	2	1	1	0	0	1	2	2	1	1	1	0	1	1	1	1	0	2	0	2	0	1	0	0	0	2	2	0	0	1	1	0	0	2	1	0	0	0	0
160	1	0	0	0	0	0	1	1	2	0	0	0	0	0	0	0	2	2	1	1	0	0	2	2	0	0	0	2	1	1	2	0	0	2	1	2	2	0	0	1	1	0	0	1	0	0	0	1	1
161	1	0	1	1	0	0	1	1	1	0	0	1	1	0	0	1	0	1	0	0	1	0	2	2	0	1	0	2	0	2	0	2	2	1	0	2	2	1	0	2	1	0	0	0	2	1	0	0	1
162	1	0	0	0	0	0	0	0	2	0	0	0	0	0	0	0	0	1	2	2	0	0	1	1	1	0	0	1	1	0	0	1	1	2	2	2	2	0	2	0	0	0	0	1	1	1	0	0	0
163	1	0	0	1	0	0	1	1	2	0	0	0	0	0	0	0	0	0	2	2	0	0	1	1	1	1	0	2	1	0	1	1	1	1	0	1	2	0	2	1	0	0	1	1	0	1	0	0	2
164	1	0	1	1	0	0	1	2	2	0	0	0	1	0	0	0	0	1	1	1	0	0	1	1	1	1	0	2	1	1	1	1	2	1	0	2	2	1	0	1	1	0	0	1	0	0	0	0	1
165	1	0	2	0	1	0	2	2	1	0	1	1	0	0	0	0	1	1	1	1	1	0	2	2	0	0	0	2	1	1	2	1	1	2	1	2	1	1	0	0	0	0	0	2	0	0	1	0	0
166	1	0	0	0	0	0	2	2	1	0	0	0	0	1	1	0	2	1	1	1	1	0	2	2	0	0	0	2	0	2	0	1	1	2	1	2	1	1	0	1	1	0	0	1	0	0	0	0	1
167	0	0	0	0	0	0	2	2	1	0	1	0	1	0	0	0	1	0	2	2	0	0	2	2	0	0	0	2	0	2	1	1	2	2	1	2	0	0	0	2	2	0	0	1	0	1	0	0	0
168	0	0	0	0	0	0	2	2	2	0	0	0	1	1	1	0	2	1	1	1	0	0	2	2	0	1	1	2	1	0	1	0	1	0	0	2	1	0	1	1	1	0	0	1	0	0	0	1	1
169	1	0	0	0	0	1	0	0	2	0	0	0	0	0	0	0	1	2	1	2	0	1	1	2	0	1	0	2	0	2	0	1	1	2	1	2	1	0	0	2	2	0	0	2	0	1	0	0	0
170	1	0	0	2	0	0	0	0	2	0	0	1	2	1	1	0	1	1	1	1	1	1	1	2	0	0	0	2	0	2	0	0	0	2	0	2	2	1	0	0	0	0	0	2	0	1	0	1	1
171	0	0	0	0	0	1	0	0	2	0	0	0	0	0	0	0	1	1	2	2	0	0	1	1	1	1	0	2	1	2	1	2	2	0	0	1	1	1	0	1	1	0	0	2	1	1	0	0	0
172	0	0	0	0	0	0	2	2	0	0	2	2	2	2	2	0	1	1	1	0	1	0	1	2	0	0	0	2	0	2	1	1	1	1	0	1	0	0	0	1	1	0	0	1	0	0	0	0	2
173	0	0	0	0	0	0	2	2	1	0	1	0	0	0	0	0	2	0	1	1	0	0	1	1	1	1	0	1	1	1	0	1	1	1	0	2	2	0	0	2	2	0	0	2	0	0	0	0	1
174	1	0	0	1	0	0	0	1	2	0	0	1	1	0	0	1	2	1	1	1	1	0	2	2	0	0	0	1	1	1	0	0	0	2	1	2	1	0	0	2	2	0	0	2	0	1	0	0	0
175	0	0	0	1	0	1	1	1	2	0	0	1	1	0	0	1	1	0	1	1	0	0	2	2	0	0	0	2	1	1	2	0	1	1	0	2	2	0	1	1	1	1	1	2	0	0	0	0	0
176	0	0	0	0	0	0	1	1	2	0	0	0	1	1	1	0	2	1	1	1	1	1	0	1	1	1	0	1	0	1	0	0	2	1	0	2	1	0	0	0	0	0	0	1	0	1	0	1	2
177	1	0	0	0	0	0	1	2	1	0	1	0	0	0	0	0	1	1	1	1	0	0	2	2	0	1	0	2	2	2	0	1	1	0	0	0	0	1	0	1	1	0	0	2	0	0	0	1	0
178	0	1	0	0	0	0	2	2	0	0	1	0	0	0	0	0	0	2	0	0	0	0	1	1	0	1	0	1	1	1	1	0	0	1	0	2	2	1	0	0	0	0	0	2	0	0	0	1	1
179	1	0	0	0	0	0	1	1	2	0	0	0	0	0	0	0	2	0	2	2	0	0	1	2	0	0	0	2	0	2	0	2	2	0	0	2	2	0	1	1	1	0	0	1	0	1	0	0	1
180	1	0	1	0	0	1	1	2	2	0	0	0	0	0	0	0	1	2	0	0	1	0	2	2	0	0	0	2	2	1	1	1	2	0	0	2	1	0	0	2	2	0	0	2	1	1	0	0	0
181	0	0	1	1	0	0	2	2	1	0	1	1	1	1	1	0	0	2	1	2	0	0	2	2	0	0	0	2	0	2	0	1	1	2	0	1	2	0	1	1	1	0	0	2	1	0	0	0	1
182	1	0	0	1	0	0	2	2	1	0	1	1	1	0	1	0	2	0	2	2	1	0	2	2	0	1	0	2	0	1	2	1	2	1	1	2	0	0	0	1	1	1	1	1	1	2	0	0	2
183	0	0	0	0	0	0	1	2	0	0	1	1	2	1	1	0	2	1	1	1	0	1	0	1	1	1	0	2	1	1	1	1	2	1	1	1	1	0	0	1	1	0	0	1	1	1	0	0	2
184	1	0	0	1	0	0	2	2	1	0	1	0	0	0	0	0	1	1	1	1	0	0	2	2	0	0	0	2	0	2	0	1	1	1	0	2	1	1	0	0	0	0	0	2	0	0	0	0	0
185	1	0	0	1	0	0	0	1	1	0	1	1	1	1	1	0	1	2	0	0	1	0	1	1	0	1	1	2	1	1	0	1	2	1	0	1	1	1	0	1	1	1	1	2	1	0	0	0	0
186	1	0	0	0	0	0	2	2	0	0	0	1	2	1	2	0	0	0	2	1	1	0	2	2	0	0	1	2	1	0	1	1	1	1	0	0	2	1	0	1	1	0	0	1	0	0	0	0	0
187	0	0	0	1	0	0	1	1	1	0	0	1	2	2	2	0	1	1	0	0	1	0	2	2	0	1	0	2	2	0	2	1	2	0	0	1	2	1	0	0	0	0	0	2	0	0	0	0	0
188	0	0	0	0	0	1	2	2	1	0	1	0	0	0	0	0	1	0	2	1	1	0	2	2	0	0	0	2	2	1	1	1	1	1	0	2	1	1	0	1	1	0	0	1	1	0	0	0	0
189	1	0	0	0	0	0	1	2	2	0	0	0	1	1	0	0	2	1	1	2	0	0	2	2	0	1	1	2	0	1	0	0	1	1	0	2	1	0	1	1	1	0	0	2	2	0	0	0	1
190	1	0	0	1	0	0	0	0	2	0	0	2	2	1	1	0	2	2	1	1	1	0	2	2	0	0	0	1	0	1	1	0	0	2	0	2	1	0	0	1	1	0	0	2	0	0	0	0	1
191	1	0	0	0	0	0	0	0	2	0	0	1	1	0	0	1	1	2	1	1	0	0	2	2	0	0	1	2	0	1	0	2	2	1	0	1	1	1	0	1	1	0	0	2	0	1	0	0	1
192	0	1	0	0	0	0	1	1	0	1	1	1	1	0	0	1	2	1	1	1	1	1	1	2	0	1	0	1	0	2	1	2	2	1	1	2	2	1	0	2	1	0	0	2	0	1	0	0	1
193	1	0	0	0	0	1	1	1	2	0	0	0	1	1	1	0	1	1	1	1	0	0	1	1	0	0	0	1	1	1	0	1	1	1	0	1	2	0	1	0	0	0	0	2	0	0	0	0	1
194	1	1	0	0	0	0	2	2	1	0	1	0	0	0	0	0	1	0	2	1	1	0	1	1	0	0	0	1	1	1	0	0	0	1	0	2	0	0	0	2	2	0	0	2	0	0	0	0	1
195	1	0	0	0	0	0	1	1	2	0	1	0	1	0	0	0	2	0	2	2	0	0	2	2	0	0	1	2	1	0	1	0	1	1	1	2	1	1	0	1	1	0	0	1	1	1	0	0	0
196	1	0	0	1	0	0	2	2	1	0	0	0	1	1	1	0	0	0	1	1	1	0	1	1	0	1	0	2	0	2	1	1	1	0	0	1	2	0	1	1	1	2	2	2	1	1	0	0	0
197	0	0	0	0	0	1	0	0	2	0	0	0	0	0	0	0	1	0	2	2	0	0	2	2	0	0	0	2	1	2	1	1	2	1	1	1	1	0	0	2	2	0	0	2	0	0	0	0	2
198	0	0	0	0	0	0	1	1	0	1	2	0	1	1	1	0	0	1	1	1	1	0	2	2	0	0	0	2	1	0	1	0	1	2	0	2	1	0	0	0	0	1	1	2	1	0	0	0	0
199	0	0	0	1	0	0	2	2	2	0	0	0	0	0	0	0	1	1	1	1	0	0	2	2	0	0	0	2	1	2	1	1	1	1	1	1	1	0	1	0	0	0	0	1	0	0	0	0	1
200	1	0	0	0	0	0	1	1	2	0	0	0	1	1	1	0	1	0	2	2	0	0	2	2	0	0	0	2	0	1	1	0	0	2	0	2	2	0	2	0	0	0	0	0	0	0	0	0	2
201	1	0	0	0	0	0	2	2	0	0	0	0	0	0	0	0	1	1	1	1	0	0	1	1	0	1	0	2	1	1	1	0	0	0	0	1	2	0	2	0	0	0	0	1	0	1	0	0	0
202	1	0	0	0	0	0	2	2	0	0	1	0	0	0	0	0	0	2	0	0	0	0	1	1	0	0	0	1	1	0	0	2	2	2	1	2	0	0	1	0	0	1	1	1	1	0	0	0	0
203	0	1	1	0	1	0	1	1	2	0	0	1	1	0	0	0	1	0	1	2	0	1	2	2	0	0	1	1	0	0	1	0	0	2	0	1	2	0	2	0	0	0	0	2	1	1	0	0	0
204	0	0	0	0	0	0	1	1	1	0	0	1	2	1	1	0	1	1	1	1	0	0	2	2	0	1	0	2	0	1	1	1	1	1	0	2	1	0	0	2	2	1	1	2	1	1	0	1	1
205	1	0	0	0	0	0	2	2	1	0	0	1	1	0	0	1	0	1	0	0	1	0	2	2	0	0	0	0	2	0	0	2	2	0	0	1	0	1	0	1	1	1	1	2	0	0	0	0	0
206	1	0	1	0	1	0	0	0	2	0	0	1	1	0	0	0	1	2	0	1	0	1	2	2	0	0	0	1	1	1	0	2	2	1	1	2	2	0	1	1	1	0	0	1	1	1	0	0	1
207	1	0	0	0	0	0	1	1	1	1	1	1	1	0	1	0	1	0	2	2	0	0	0	1	1	1	0	1	2	0	1	0	1	1	0	2	0	0	1	2	1	1	0	1	0	0	0	1	1
208	1	0	0	0	0	0	1	1	1	0	0	0	0	0	0	0	0	2	0	1	1	0	2	2	0	0	0	1	2	1	0	0	0	2	1	2	2	0	2	0	0	0	0	2	1	0	0	1	2
209	0	1	0	0	0	1	1	1	2	0	0	0	0	0	0	0	2	0	2	2	0	0	2	2	0	0	0	2	1	1	1	0	1	1	0	2	1	0	0	1	1	0	0	2	0	1	0	0	1
210	0	0	0	1	0	0	2	2	0	0	0	0	0	0	0	0	1	0	2	2	0	0	1	2	0	0	0	1	1	1	1	0	1	2	1	2	1	0	1	1	1	0	0	1	0	0	0	0	1
211	0	0	1	0	0	0	2	2	0	0	1	0	0	0	0	0	2	1	2	1	1	0	0	1	1	1	0	1	1	0	1	2	2	2	1	2	2	0	1	2	1	0	0	1	1	1	0	1	2
212	1	0	0	0	0	0	1	1	1	0	1	0	0	0	0	0	0	2	0	1	1	0	2	2	0	0	0	2	0	1	1	1	1	1	0	0	2	0	2	0	0	1	1	2	0	0	0	0	1
213	1	1	0	0	0	1	1	1	2	0	0	0	0	0	0	0	1	1	1	1	0	0	2	1	1	2	1	2	0	1	0	1	2	2	0	2	2	1	1	0	0	0	0	2	0	1	0	0	0
214	1	0	0	0	0	0	1	2	1	0	0	0	0	0	0	1	1	1	1	1	0	0	2	2	0	0	0	2	0	2	1	0	0	1	0	1	1	1	0	0	0	1	1	2	0	0	0	0	1
215	1	0	0	0	0	1	2	2	0	0	2	1	0	0	0	0	2	0	2	2	0	0	2	2	0	0	0	2	0	1	0	0	2	0	0	2	2	2	0	0	0	0	0	2	0	0	0	0	2
216	1	0	0	0	0	0	2	2	1	0	0	0	0	0	0	0	2	1	1	1	1	0	0	1	1	1	0	2	0	0	1	2	2	1	0	1	1	0	0	1	1	0	0	1	1	0	0	0	1
217	0	0	0	1	0	0	1	1	2	0	0	0	1	1	1	0	1	0	2	2	0	0	2	2	0	0	0	1	2	0	1	1	1	1	0	1	1	0	0	2	2	0	0	2	0	0	0	0	0
218	1	0	0	1	0	0	0	0	2	0	0	0	1	1	1	0	2	1	1	1	1	0	2	2	0	0	0	2	1	1	1	1	1	2	0	2	2	0	1	1	1	0	0	1	0	0	0	0	1
219	0	0	0	0	0	1	1	1	2	0	0	0	0	0	0	0	0	0	2	1	1	0	2	2	0	0	1	2	0	1	0	2	2	0	0	1	1	1	0	0	0	0	0	2	0	0	0	0	2
220	1	0	1	0	0	1	2	2	1	0	1	0	0	0	0	0	0	0	2	2	0	0	2	2	0	0	0	2	1	1	1	2	2	1	1	2	1	0	2	0	0	1	1	2	1	1	0	0	2
221	1	0	0	0	0	0	2	2	1	1	0	0	1	1	1	0	1	1	1	1	0	0	2	2	0	1	1	2	1	1	0	1	1	1	0	2	1	0	0	1	1	1	0	1	0	0	0	0	0
222	1	0	0	1	0	0	2	2	1	0	1	0	0	0	0	0	2	2	0	1	1	0	2	2	0	1	0	2	0	2	1	0	0	2	0	1	1	0	0	2	2	0	0	1	0	1	0	0	1
223	1	0	0	0	0	1	2	2	1	0	0	1	1	0	0	1	1	0	2	2	0	0	1	2	0	0	0	2	0	1	2	1	1	1	0	2	1	0	2	0	0	0	0	2	1	0	0	1	1
224	0	0	0	1	0	0	1	1	1	0	0	0	0	0	0	0	1	0	1	1	1	0	1	1	1	1	0	2	1	1	1	1	2	0	0	1	1	0	0	1	1	0	0	2	0	1	0	0	1
225	1	0	0	0	0	0	2	2	1	0	0	0	1	1	1	0	0	2	0	0	0	0	2	2	0	0	0	2	0	2	0	1	2	1	0	2	1	0	1	1	1	0	0	2	0	0	0	1	2
226	1	0	0	1	0	0	1	2	2	0	0	2	2	1	1	1	1	1	1	1	0	0	1	1	1	1	0	1	0	1	0	2	2	1	1	1	2	0	2	0	0	0	0	1	0	1	0	1	1
227	1	0	0	0	0	0	1	1	2	0	0	0	0	0	0	1	2	1	1	2	0	0	2	2	0	0	0	2	1	1	2	2	2	0	0	0	1	0	1	1	1	1	1	2	1	0	0	0	0
228	1	0	0	0	0	0	2	2	2	0	0	0	0	0	0	0	0	1	1	1	1	0	1	1	1	2	0	0	1	0	1	1	1	1	0	2	0	0	0	2	2	0	0	0	0	0	0	0	1
229	1	0	1	0	1	0	2	2	0	0	2	0	1	1	1	0	1	1	1	1	1	0	2	2	0	0	0	2	1	0	1	1	1	2	1	2	2	0	1	1	1	1	1	2	0	0	0	1	2
230	0	0	0	0	0	0	2	2	0	0	0	1	2	1	1	0	2	0	1	1	0	0	1	1	0	0	0	2	1	1	2	2	2	2	0	2	1	0	0	1	1	1	1	2	0	0	0	0	0
231	0	0	0	0	0	0	2	2	1	0	0	2	2	1	1	1	1	1	1	1	0	0	2	2	0	0	0	1	1	1	1	1	1	2	0	2	1	0	0	2	2	0	0	1	0	0	0	0	0
232	1	0	0	0	0	1	2	2	0	0	1	2	2	1	1	1	0	2	0	1	0	1	2	2	0	0	0	2	0	1	2	2	2	0	0	1	1	0	1	1	1	1	1	2	0	2	0	0	0
233	0	0	0	0	0	2	1	1	2	0	0	1	1	0	0	1	2	2	1	1	1	0	2	2	0	0	1	1	0	0	1	2	2	0	0	0	2	0	1	1	0	0	0	2	1	0	0	0	0
234	1	0	0	0	0	0	1	2	2	0	0	0	1	1	1	0	2	0	2	2	0	0	1	1	1	1	0	2	0	2	0	1	1	1	1	1	0	0	0	2	2	1	1	2	1	1	0	0	1
235	0	0	0	2	0	1	0	0	2	0	0	0	0	0	0	0	1	0	2	0	1	0	1	2	0	0	0	1	2	0	1	2	2	1	0	1	0	0	0	1	1	0	0	2	1	1	0	1	1
236	0	0	2	0	1	0	2	2	0	0	0	0	1	1	1	0	1	2	0	0	2	0	2	2	0	0	0	2	1	1	2	0	0	1	0	2	0	0	0	2	2	1	1	1	0	0	0	0	2
237	1	0	0	1	0	0	1	1	1	0	0	1	2	2	2	0	1	0	1	2	0	0	2	2	0	0	0	2	0	2	1	0	0	2	2	2	2	0	1	2	1	1	1	1	0	1	0	0	0
238	0	0	0	1	0	0	1	2	0	0	1	1	1	0	0	1	0	2	0	1	1	0	1	1	1	1	0	2	0	1	2	1	1	2	0	2	1	0	0	1	1	0	0	2	0	2	1	0	0
239	1	0	0	1	0	0	0	1	2	0	0	0	0	0	0	0	2	1	1	1	0	0	2	2	0	0	0	2	2	1	1	0	1	1	0	2	1	0	0	1	1	1	1	2	1	1	0	0	0
240	1	0	0	0	0	0	2	2	1	0	1	0	1	1	1	0	2	0	2	2	0	0	1	1	0	1	1	2	1	0	1	1	1	1	0	2	2	0	1	0	0	0	0	1	0	0	0	0	0
241	1	0	0	0	0	1	0	1	2	0	0	0	1	1	1	0	2	0	2	1	1	0	1	1	0	1	0	0	2	0	0	0	1	1	0	2	1	0	0	2	2	1	0	1	0	1	0	0	1
242	1	0	0	1	0	0	1	2	1	0	0	1	2	1	1	1	1	1	1	1	0	1	1	2	0	0	0	1	0	1	0	2	2	1	0	1	1	0	0	0	0	0	0	2	2	0	0	0	0
243	0	0	0	0	0	0	1	1	2	0	0	0	1	0	0	0	1	2	0	0	1	0	2	2	0	0	0	2	0	2	0	1	1	1	1	1	2	0	0	1	1	0	0	2	1	0	0	0	1
244	1	0	0	0	0	1	1	1	2	0	0	0	0	0	0	0	2	0	1	1	0	0	2	2	0	0	0	1	0	1	2	1	2	1	0	2	1	0	0	2	2	1	1	2	1	1	0	0	1
245	0	0	0	1	0	0	1	2	2	0	0	0	1	1	1	0	2	1	2	2	1	0	1	2	0	0	0	2	1	2	1	1	1	1	1	1	2	0	2	0	0	1	1	2	1	1	0	0	1
246	1	0	0	1	0	1	0	0	2	0	0	0	1	1	1	0	2	0	2	2	0	0	2	2	0	0	0	2	0	1	1	2	2	0	0	1	1	0	0	0	0	1	1	2	1	1	0	0	1
247	1	0	0	0	0	0	0	0	2	0	0	0	0	0	0	0	2	0	1	1	0	0	2	2	0	1	0	1	0	1	1	2	2	1	1	1	1	0	2	0	0	0	0	2	1	0	0	0	2
248	1	0	0	1	0	0	1	1	2	0	0	1	1	0	0	1	1	1	1	1	1	0	2	2	0	1	0	2	0	1	2	1	0	0	0	1	1	0	1	1	1	2	2	2	0	1	0	0	1
249	1	0	0	2	0	1	1	1	1	0	0	0	0	0	0	0	1	1	1	1	0	0	1	1	0	1	0	1	1	1	1	2	2	1	0	2	2	0	2	0	0	0	0	2	0	0	0	0	1
250	0	0	0	0	0	0	2	2	2	0	0	0	0	0	0	0	1	0	1	1	1	0	2	2	0	0	0	1	2	0	1	2	2	1	1	2	1	0	2	0	0	0	0	1	0	0	0	0	1
251	1	0	0	0	0	0	0	0	1	0	1	1	1	0	0	1	0	2	0	1	0	0	2	2	0	0	0	1	1	1	0	0	2	0	0	2	2	0	2	0	0	0	0	2	0	0	0	0	1
252	0	0	0	0	0	0	2	2	1	0	0	0	1	1	1	0	2	0	2	2	0	1	0	1	1	1	0	2	1	1	2	0	1	1	0	2	1	1	0	1	1	0	0	0	1	0	0	1	2
253	1	0	0	0	0	0	0	0	2	0	0	1	1	0	1	0	1	2	0	0	2	1	2	2	0	0	0	2	1	1	1	1	1	2	1	2	2	0	1	1	1	0	0	1	0	0	0	0	0
254	0	0	1	1	1	1	2	2	2	0	0	0	0	0	0	0	1	1	1	1	0	0	2	2	0	1	1	2	1	0	1	1	1	0	0	1	1	0	0	2	2	0	0	1	0	1	0	0	0
255	0	0	0	0	0	1	1	2	2	0	0	0	1	0	0	0	1	0	1	2	0	0	2	2	0	0	0	1	1	2	0	1	2	2	2	2	1	0	1	1	1	0	0	0	0	0	0	0	0
256	0	0	0	0	0	1	2	2	1	0	0	1	1	0	0	0	1	0	2	2	0	0	0	0	1	1	0	2	0	2	1	0	1	1	1	2	1	0	0	2	2	1	0	1	0	0	0	0	1
257	1	0	0	0	0	0	1	1	1	0	1	0	2	2	2	0	1	2	0	0	1	0	2	2	0	0	0	2	1	1	2	2	1	2	1	2	2	0	1	0	0	0	0	2	0	0	0	0	2
258	1	0	0	1	0	1	2	2	1	0	0	0	1	1	1	0	2	1	1	1	1	0	1	1	0	1	0	1	1	2	0	1	1	1	0	2	1	0	0	1	1	0	0	2	0	1	0	0	0
259	1	0	1	0	1	1	1	1	1	0	1	0	1	1	1	0	0	2	0	1	1	0	1	1	1	1	0	1	1	2	0	1	1	1	1	1	1	0	0	1	1	1	1	2	2	2	0	0	2
260	0	0	0	0	0	0	1	1	1	0	1	0	1	1	1	0	1	2	0	0	2	0	2	2	0	0	0	2	0	1	2	1	1	0	0	1	2	0	2	0	0	0	0	2	0	0	0	0	0
261	0	0	0	1	0	0	1	1	0	1	2	0	0	0	0	0	2	1	1	1	1	0	2	2	0	1	0	2	2	0	2	2	2	0	0	0	1	1	0	1	1	1	0	1	0	0	0	0	0
262	1	0	1	0	1	2	1	1	1	0	0	2	2	0	0	1	1	0	2	1	0	0	1	1	0	0	0	1	1	1	0	1	1	1	1	1	2	0	2	1	0	0	0	2	0	0	0	0	0
263	0	1	0	0	0	0	1	2	1	0	0	1	1	1	1	0	2	2	0	0	2	1	1	2	0	0	0	1	0	1	1	2	2	0	0	1	0	0	1	0	0	0	0	2	0	0	0	0	0
264	0	1	0	0	0	0	1	1	2	0	0	0	1	0	0	0	1	0	2	2	0	0	1	1	1	1	0	2	0	2	1	0	0	2	1	2	2	0	2	1	0	1	1	1	0	0	0	0	0
265	1	1	0	0	0	0	1	2	2	0	0	1	1	1	1	0	1	2	0	0	1	0	2	2	0	0	0	2	1	1	1	1	2	2	1	2	2	0	1	1	1	1	1	2	1	0	0	0	2
266	0	0	0	0	0	0	2	2	1	0	0	1	2	2	2	0	2	0	2	2	0	0	2	2	0	0	1	2	0	1	0	2	2	1	0	2	0	0	1	1	1	1	1	2	0	0	0	0	2
267	1	0	0	0	0	0	1	1	2	0	0	2	2	1	1	0	1	0	2	2	0	0	1	1	0	0	0	2	1	1	2	0	0	0	0	1	1	1	0	0	0	0	0	2	1	1	0	0	1
268	1	1	0	0	0	0	1	1	1	0	1	0	1	1	1	0	2	1	1	1	1	1	1	2	0	0	0	1	2	0	0	2	2	0	0	1	1	1	0	0	0	0	0	1	1	0	0	0	0
269	1	0	0	2	0	1	1	1	1	0	0	1	1	0	1	0	2	1	1	1	1	0	1	1	0	0	0	2	0	1	1	0	0	2	2	2	1	0	0	2	2	1	1	1	0	0	0	0	0
270	1	0	0	0	0	1	2	2	0	0	1	0	0	0	0	0	0	1	1	1	1	0	2	2	0	0	0	2	2	0	2	0	2	0	0	2	1	0	1	1	1	1	1	1	1	1	0	1	1
271	0	1	0	0	0	0	1	2	1	0	1	0	0	0	0	0	1	1	1	1	0	0	2	2	0	0	1	1	0	0	1	1	1	2	0	2	2	0	1	1	1	0	0	2	0	0	0	0	0
272	1	0	0	1	0	0	1	2	1	0	0	0	0	0	0	0	1	0	1	1	1	0	2	2	0	0	0	2	1	1	2	0	0	2	0	1	2	0	1	0	0	0	0	2	0	0	0	0	1
273	0	0	0	2	0	1	1	1	2	0	0	0	0	0	0	0	0	1	1	1	0	0	1	1	1	1	0	2	2	1	1	2	2	1	0	1	1	0	0	1	1	0	0	0	2	1	0	1	1
274	0	0	1	0	1	1	2	2	0	0	1	0	1	1	1	0	2	0	2	2	0	0	0	0	1	1	0	2	1	1	1	0	1	2	0	2	0	0	0	1	1	0	0	2	0	1	0	0	0
275	1	0	0	0	0	0	1	1	2	0	0	1	0	0	0	0	1	1	1	1	0	0	1	2	0	0	1	2	0	1	0	1	2	1	0	2	1	0	0	1	1	0	0	0	0	0	0	0	0
276	0	0	0	0	0	0	1	1	1	0	0	0	1	1	1	0	1	1	1	1	0	1	1	1	0	0	0	2	1	1	2	1	1	1	0	1	2	1	0	0	0	0	0	1	0	1	0	0	0
277	1	0	0	0	0	0	1	1	2	0	0	0	0	0	0	0	2	0	1	1	0	0	2	2	0	0	0	2	0	2	1	0	1	1	0	2	2	0	2	0	0	1	0	0	0	0	0	0	1
278	1	0	1	1	0	0	1	2	1	0	0	0	1	1	1	0	2	2	0	1	1	0	2	2	0	0	0	2	0	2	1	1	1	2	1	2	2	0	2	1	0	0	0	1	0	1	0	1	2
279	0	0	1	1	0	0	2	2	0	0	0	0	1	1	1	0	0	0	2	2	0	0	1	1	1	1	0	0	2	0	0	1	1	1	0	1	1	1	0	1	1	0	0	2	2	0	0	0	0
280	1	0	0	0	0	1	2	2	1	0	0	1	1	0	0	0	0	1	1	1	1	0	2	2	0	0	0	1	2	0	1	1	2	0	0	1	1	0	1	1	1	0	0	1	0	0	0	0	0
281	0	0	0	1	0	0	0	1	2	0	0	1	1	0	0	1	0	1	0	0	1	0	2	2	0	0	0	2	1	1	1	1	1	0	0	1	2	0	2	1	0	1	1	2	0	0	0	0	1
282	0	0	0	1	0	0	2	2	2	0	0	0	1	1	1	0	1	1	1	1	0	0	2	2	0	1	0	2	0	2	0	0	1	1	1	2	1	1	0	0	0	0	0	1	1	1	0	0	0
283	1	0	0	0	0	0	1	1	1	0	1	1	1	0	1	0	0	0	2	1	1	0	2	2	0	0	0	2	0	1	1	1	2	1	1	2	1	1	0	1	1	1	1	1	1	0	0	1	0
284	0	0	0	1	0	0	1	1	2	0	0	1	1	0	0	1	2	1	1	1	1	1	2	2	0	0	0	2	0	2	2	1	1	2	1	1	1	0	0	1	1	0	0	1	0	0	0	0	1
285	1	0	0	0	0	0	1	1	1	0	1	0	0	0	0	0	2	0	2	1	1	0	2	2	0	0	0	1	1	1	0	1	2	2	2	2	1	0	1	2	1	0	0	2	1	0	0	0	1
286	1	0	0	1	0	0	2	2	1	0	0	1	2	2	2	0	0	0	1	2	0	0	2	2	0	1	0	1	1	0	1	1	2	0	0	1	0	0	1	2	1	0	0	1	0	0	0	0	0
287	1	0	0	0	0	0	2	2	1	0	1	0	2	2	2	0	1	0	2	2	0	0	2	2	0	0	0	2	1	1	1	1	1	1	1	1	1	0	0	1	1	0	0	2	0	1	0	0	1
288	0	0	0	1	0	0	0	0	1	0	1	0	0	0	0	0	1	1	1	1	0	0	2	2	0	0	0	2	0	2	0	2	2	0	0	1	2	0	2	0	0	1	0	0	1	1	0	0	0
289	0	1	0	0	0	0	1	1	2	0	0	1	1	0	1	0	2	0	1	1	0	0	1	1	0	0	0	1	1	1	1	1	1	1	0	2	1	0	1	1	1	0	0	2	0	0	0	0	1
290	1	0	0	1	0	0	1	0	2	0	0	1	1	0	0	1	1	0	2	2	0	0	2	2	0	0	0	2	0	1	1	1	1	2	2	2	2	1	0	1	1	1	1	1	1	1	0	0	0
291	1	0	0	0	0	1	0	0	2	0	0	0	1	1	1	0	1	1	1	0	0	0	0	0	0	0	0	1	1	1	1	2	2	2	1	2	1	0	1	1	1	1	0	1	0	0	0	0	2
292	0	0	0	0	0	0	1	2	1	0	0	2	2	1	1	0	1	0	2	1	0	0	2	2	0	0	1	2	1	2	0	1	1	1	1	2	2	0	1	1	1	0	0	2	0	1	0	0	1
293	0	0	1	0	0	1	2	2	1	0	0	0	1	0	0	0	2	2	0	0	1	0	2	2	0	0	0	2	1	2	0	1	1	1	0	2	2	1	0	1	1	1	0	1	2	1	0	0	1
294	1	0	0	0	0	0	1	2	2	0	0	0	0	0	0	0	1	0	2	2	0	0	1	1	1	1	0	2	0	1	2	2	2	0	0	2	2	0	2	0	0	0	0	1	0	1	0	0	0
295	0	0	0	0	0	0	2	2	1	0	1	1	2	1	1	0	0	0	1	1	1	0	2	2	0	1	0	2	0	2	0	2	2	1	0	1	1	0	1	1	1	1	0	0	1	1	0	0	1
296	0	1	1	0	1	0	0	0	1	0	1	0	0	0	0	0	2	0	1	1	0	0	2	2	0	0	0	2	1	2	0	1	2	2	1	2	1	0	2	0	0	1	0	1	0	0	0	0	0
297	0	0	0	1	0	1	1	1	1	0	1	0	1	0	0	0	1	0	2	2	0	1	2	2	0	0	0	2	1	2	1	1	1	2	0	2	1	0	1	1	1	1	1	2	1	1	0	0	1
298	0	0	0	1	0	0	1	1	2	0	0	2	2	2	2	0	2	0	2	2	1	0	2	2	0	1	0	0	2	0	0	1	1	2	0	2	1	0	1	1	1	1	1	2	0	1	0	0	1
299	1	0	0	0	0	0	1	2	2	0	0	1	0	0	0	0	0	1	1	1	0	0	2	2	0	0	0	2	1	1	0	0	1	2	1	2	1	0	1	1	1	0	0	1	1	0	0	1	2
300	1	0	0	0	0	0	2	2	0	0	1	0	0	0	0	0	1	2	1	2	0	0	2	2	0	0	0	2	1	1	2	0	0	1	0	1	2	1	1	0	0	1	0	1	0	0	0	1	1
301	1	1	0	0	0	1	2	2	1	0	1	0	0	0	0	0	1	2	0	0	1	0	1	1	1	1	0	2	0	1	2	0	0	2	0	2	2	0	2	1	0	0	1	2	1	1	0	0	1
302	0	0	0	1	0	0	2	2	1	0	0	0	0	0	0	0	1	1	1	1	0	0	2	2	0	0	0	2	2	2	0	1	1	1	0	2	2	1	0	1	1	0	0	2	1	1	0	0	1
303	1	0	0	0	0	1	1	1	2	0	0	1	2	1	1	1	2	1	1	1	1	0	2	2	0	0	0	2	0	2	0	1	1	2	1	2	1	0	0	1	1	0	0	2	1	0	0	0	0
304	0	1	0	0	0	1	1	1	1	0	1	0	0	0	0	0	2	1	2	1	1	0	2	2	0	0	0	1	0	1	0	1	1	0	0	0	0	0	1	1	1	0	0	1	1	0	0	0	1
305	0	0	0	1	0	0	1	1	2	0	0	0	2	1	1	0	1	2	1	1	0	0	2	2	0	1	0	2	1	1	2	1	1	2	0	2	1	1	0	1	1	1	1	2	0	0	0	0	2
306	0	0	0	0	0	1	1	1	1	0	1	1	1	0	1	0	1	1	1	1	1	0	1	1	0	0	0	2	1	1	2	2	2	1	0	1	1	0	0	2	2	1	0	0	2	0	0	0	0
307	1	0	0	0	0	1	1	1	1	0	1	0	0	0	0	0	2	0	2	2	0	0	1	1	0	1	0	2	0	1	1	2	1	2	1	2	1	0	2	0	0	0	0	1	0	0	0	0	1
308	1	0	0	0	0	0	1	1	1	0	1	0	0	0	0	0	1	0	1	1	1	0	2	2	0	0	0	2	0	0	0	2	2	0	0	1	1	0	1	1	1	2	2	2	1	1	0	0	0
309	1	0	1	1	0	0	1	2	2	1	0	0	2	0	0	0	1	1	1	1	1	0	1	1	0	1	0	2	2	1	1	0	0	2	0	2	2	0	0	1	1	0	0	2	0	2	0	0	0
310	1	0	0	0	0	0	1	2	1	0	1	1	2	2	2	0	1	2	0	0	1	0	1	1	1	1	0	1	1	1	0	1	2	0	0	2	1	0	1	1	1	0	0	2	0	0	0	0	1
311	1	0	0	0	0	0	2	2	1	0	1	0	0	0	0	0	0	0	2	1	1	0	2	2	0	0	0	1	1	1	0	1	1	1	0	2	0	0	0	1	1	1	0	1	0	0	0	0	1
312	1	0	0	0	0	2	1	1	2	0	0	0	1	1	1	0	0	0	1	1	1	0	2	2	0	1	0	2	1	1	1	1	2	0	0	2	2	0	2	1	0	1	1	2	1	0	0	1	2
313	0	0	0	0	0	0	0	0	2	0	0	0	1	1	0	0	0	0	2	2	0	0	2	2	0	0	0	2	1	1	2	1	1	1	0	2	1	0	1	1	1	1	0	1	0	0	0	0	1
314	0	0	0	1	0	0	1	1	0	1	1	1	1	0	0	0	0	2	0	1	1	0	2	2	0	0	0	2	0	2	0	1	2	2	2	2	1	0	0	2	1	1	1	2	2	2	0	0	2
315	0	1	0	0	0	1	0	0	1	0	0	1	2	1	1	0	2	0	2	2	0	0	1	1	0	1	0	2	1	2	1	1	1	1	0	1	2	0	0	1	1	0	0	1	0	0	0	0	0
316	0	0	0	0	0	1	0	0	1	0	1	0	0	0	0	0	0	2	0	1	1	0	2	2	0	0	0	1	1	1	1	1	1	1	1	2	2	0	2	0	0	1	1	2	0	0	0	0	2
317	0	0	0	0	0	0	2	2	1	0	0	0	1	1	1	0	2	0	2	2	0	0	1	1	1	1	0	1	0	1	0	1	1	0	0	1	1	0	0	1	1	0	0	2	1	0	0	0	0
318	0	0	0	0	0	1	2	2	1	1	0	0	0	0	0	0	1	0	2	2	0	0	1	1	0	0	0	1	1	1	0	0	1	1	0	2	1	1	0	1	1	2	2	2	0	1	0	0	1
319	0	0	0	1	0	0	1	2	2	0	0	0	0	0	0	0	1	1	1	0	1	0	2	2	0	0	0	1	1	1	0	1	1	2	0	2	1	0	1	1	1	0	0	2	0	0	0	1	0
320	1	0	1	1	0	0	2	2	0	0	1	0	0	0	0	0	0	2	0	0	0	0	2	2	0	0	0	2	2	2	0	0	0	2	0	2	1	0	0	2	2	0	0	1	0	1	0	1	0
321	1	1	0	0	0	1	1	2	2	0	0	0	1	1	1	0	0	2	0	1	1	0	2	2	0	0	0	2	1	1	1	1	1	1	0	2	2	0	1	0	0	0	0	2	1	0	0	0	1
322	1	1	0	0	0	0	1	2	2	0	0	0	0	0	0	0	2	0	2	2	0	0	2	2	0	0	0	1	1	0	1	1	2	1	0	1	1	0	0	1	1	0	0	1	0	0	0	1	1
323	0	0	0	0	0	0	2	2	2	0	0	1	1	0	0	1	0	1	1	0	1	0	2	2	0	1	0	2	2	1	2	1	1	2	0	2	1	0	0	2	2	1	1	2	1	1	0	0	1
324	0	0	0	1	0	0	2	2	1	0	0	0	1	1	1	0	2	2	0	0	0	0	2	2	0	1	0	2	1	0	1	0	0	2	1	1	2	0	1	1	1	1	1	1	1	1	0	1	0
325	0	1	0	0	0	0	2	2	0	0	0	1	1	2	2	0	0	2	0	1	1	0	2	2	0	1	1	1	0	0	1	2	2	1	1	2	1	0	2	0	0	0	0	2	0	0	0	0	2
326	0	0	0	1	0	0	2	2	0	0	0	0	1	1	0	0	1	2	0	0	0	0	2	2	0	0	1	2	0	1	1	0	1	1	0	2	0	0	0	2	2	0	0	1	0	1	0	0	1
327	0	0	0	0	0	0	2	2	1	0	0	0	1	1	1	0	2	0	2	2	0	0	1	1	1	1	0	2	0	2	0	1	0	2	1	2	1	0	1	1	1	0	0	2	1	1	0	0	1
328	1	0	0	0	0	1	2	2	1	0	1	1	1	0	1	0	1	1	1	1	0	0	2	2	0	0	0	1	1	1	0	1	2	1	1	1	1	0	1	2	1	0	0	2	0	2	0	0	0
329	0	0	0	0	0	0	0	0	2	0	0	0	0	0	0	0	1	1	1	1	0	0	2	2	0	0	0	2	1	1	1	0	2	2	1	2	2	2	0	0	0	0	0	2	0	0	0	0	0
330	1	0	0	0	0	1	0	1	1	0	1	0	1	1	1	0	1	0	2	2	0	1	2	2	0	0	0	2	0	0	0	1	2	1	1	1	2	0	1	1	1	1	0	1	0	0	0	0	1
331	1	0	0	0	0	0	1	1	2	0	0	0	1	1	1	0	0	0	2	2	0	0	0	0	0	0	0	1	1	1	0	1	2	2	2	2	0	0	0	2	2	0	0	2	0	0	0	1	2
332	0	0	0	0	0	0	1	2	2	0	0	1	1	1	1	0	0	2	0	1	1	0	2	2	0	0	0	1	1	1	0	1	2	1	1	2	1	0	1	2	1	1	1	2	1	0	0	0	1
333	0	0	0	0	0	0	2	2	1	0	0	0	2	2	2	0	2	1	1	1	0	1	2	2	0	0	0	2	0	2	0	0	0	2	1	2	2	1	0	1	1	0	0	1	0	0	0	0	2
334	0	0	0	0	0	0	0	0	1	0	0	0	1	0	0	0	2	1	1	1	0	0	2	2	0	0	0	1	2	0	1	1	1	1	1	1	2	2	0	0	0	0	0	1	0	0	0	2	2
335	0	0	1	0	1	1	2	2	0	0	0	0	1	1	0	0	1	0	1	2	0	0	2	2	0	0	0	2	1	1	1	2	2	1	1	1	2	0	1	1	1	1	0	1	0	1	0	0	1
336	0	0	1	1	0	0	1	1	2	0	0	0	0	0	0	0	1	1	1	1	0	0	2	2	0	0	0	1	1	1	0	2	2	1	0	2	1	0	1	1	1	1	1	2	1	1	0	0	2
337	1	0	1	0	1	1	2	2	1	0	1	0	1	1	1	0	1	2	1	1	0	0	1	1	1	1	0	2	0	1	0	1	1	1	0	2	2	2	0	0	0	0	0	2	1	0	0	1	1
338	0	0	0	0	0	0	0	0	2	0	0	0	1	0	0	0	2	0	2	2	0	0	0	1	0	1	0	2	0	2	0	2	2	0	0	1	1	1	0	1	1	1	1	2	0	0	0	0	1
339	1	0	0	0	0	0	1	1	1	0	0	1	1	0	0	1	0	1	2	2	0	0	1	2	0	0	0	1	2	0	1	0	0	2	0	2	1	0	0	1	1	1	1	2	0	0	0	1	1
340	0	0	0	1	0	0	0	0	2	0	0	1	1	1	1	0	1	1	1	1	1	0	2	2	0	1	0	2	1	2	1	2	2	1	1	2	1	0	1	2	1	0	0	2	1	0	0	0	2
341	1	0	0	2	0	0	2	2	0	0	0	1	1	1	1	0	1	1	1	0	1	0	2	2	0	0	0	1	1	1	0	1	1	1	0	1	1	1	0	1	1	1	1	2	1	1	0	0	2
342	0	1	0	0	0	0	1	2	1	0	0	0	1	1	1	0	0	2	0	0	0	0	1	1	0	0	0	2	1	0	1	1	1	1	0	2	1	0	0	1	1	0	0	2	1	0	0	0	0
343	1	0	0	0	0	0	0	1	2	0	0	0	0	0	0	0	0	1	1	0	1	0	1	1	1	1	0	2	1	2	0	0	1	2	0	2	1	0	0	2	2	0	0	1	0	0	0	1	2
344	0	0	0	1	0	0	1	2	2	0	0	0	1	2	1	0	1	0	1	2	0	0	2	2	0	0	0	2	0	2	0	1	2	2	0	2	0	0	0	1	1	1	0	0	1	1	0	0	2
345	1	0	0	0	0	0	2	2	1	0	1	0	0	0	0	0	1	1	1	1	1	0	2	2	0	0	0	2	0	2	1	2	2	0	0	1	1	0	0	2	2	0	0	0	0	0	0	0	0
346	1	0	0	0	0	0	1	1	1	0	0	0	0	0	0	0	0	2	0	1	0	1	0	1	1	1	0	2	0	2	1	0	0	2	0	2	1	1	0	0	0	0	0	2	1	1	0	0	1
347	0	0	0	0	0	1	1	1	1	0	0	1	2	1	1	0	2	0	2	2	0	0	2	2	0	0	0	2	0	2	1	1	1	2	1	2	2	1	1	1	0	0	0	1	0	1	0	0	1
348	1	0	0	1	0	0	1	1	1	0	1	0	1	1	1	0	0	0	2	2	0	0	2	2	0	2	0	1	1	1	0	2	2	2	0	2	1	0	1	1	1	1	0	0	0	0	0	0	1
349	1	0	0	1	0	0	1	1	2	0	0	1	2	1	1	0	0	2	0	0	0	0	2	2	0	0	0	2	0	2	1	1	1	2	1	2	2	0	1	1	1	0	0	1	1	0	0	0	1
350	0	0	1	0	1	1	2	2	1	0	1	1	2	1	2	0	1	1	1	1	0	0	2	2	0	0	0	2	0	2	0	1	1	0	0	1	1	0	1	1	1	1	0	1	0	0	0	1	2
351	0	0	0	1	0	0	1	1	1	0	1	0	1	1	1	0	1	1	1	1	1	1	2	2	0	0	0	1	2	0	1	2	2	0	0	1	0	0	1	1	1	0	0	2	0	0	0	0	1
352	1	0	0	1	0	0	1	1	1	0	1	0	1	1	1	0	1	0	1	2	0	1	2	2	0	0	0	1	1	1	0	2	2	0	0	1	1	1	0	1	1	1	1	2	1	2	0	0	0
353	0	0	0	0	0	0	0	0	1	0	1	0	1	1	1	0	0	0	2	2	0	0	2	2	0	0	0	1	0	1	2	2	2	1	0	1	2	0	1	1	1	2	2	2	1	1	0	2	2
354	1	0	0	0	0	0	2	2	0	0	2	0	0	0	0	0	0	0	2	1	1	0	0	1	1	1	1	2	0	1	0	0	0	2	0	2	2	0	2	0	0	0	0	2	0	2	0	0	1
355	1	0	0	0	0	1	1	1	1	0	0	1	1	0	1	0	0	0	2	2	0	0	1	2	0	0	1	2	1	0	1	1	1	1	0	2	2	1	0	0	0	1	1	2	0	1	0	0	1
356	0	1	0	0	0	0	2	2	1	0	1	1	1	0	1	0	1	0	2	2	0	0	2	2	0	0	0	2	0	2	1	0	1	2	0	2	1	0	2	0	0	1	1	2	1	1	0	0	1
357	0	0	1	1	0	0	2	2	1	0	0	0	1	1	1	0	2	2	1	1	1	0	0	1	0	1	0	2	0	2	1	1	1	1	0	1	1	0	0	1	1	0	0	1	1	0	0	0	0
358	0	0	0	1	0	0	1	2	1	0	1	0	2	2	2	0	0	0	2	1	1	0	2	2	0	0	0	1	0	1	0	2	2	2	1	2	0	0	0	2	2	0	0	1	0	1	0	0	1
359	0	0	0	1	0	0	1	1	2	0	0	0	1	1	1	0	1	0	2	1	1	0	1	1	1	2	0	2	1	0	2	1	1	2	1	2	0	0	1	1	1	0	0	2	0	0	0	1	2
360	0	0	0	1	0	1	0	1	1	0	0	0	0	0	0	0	0	1	1	1	0	0	2	2	0	0	0	1	1	1	1	2	2	1	1	1	2	1	0	2	1	2	2	2	1	1	0	0	1
361	1	0	0	0	0	1	1	1	1	0	1	0	1	1	1	0	1	0	2	1	1	0	2	2	0	0	0	2	1	0	2	1	1	1	1	1	1	0	1	1	1	0	0	2	0	2	0	0	1
362	0	0	0	0	0	0	0	1	2	0	0	0	0	0	0	0	0	1	1	1	0	1	2	2	0	0	0	1	2	0	1	0	0	1	0	1	1	0	2	0	0	1	1	2	2	2	0	0	1
363	0	0	0	0	0	0	1	1	2	0	0	1	1	0	0	1	1	1	1	1	0	0	2	2	0	0	0	2	1	1	2	0	2	0	0	2	1	0	0	1	1	1	1	2	2	2	0	0	1
364	1	0	0	2	0	0	1	2	2	0	0	0	0	0	0	0	1	0	2	1	1	1	2	2	0	1	0	2	0	2	1	0	0	2	1	1	2	0	1	1	1	0	1	2	1	0	0	0	1
365	0	0	0	0	0	1	1	1	2	0	1	0	2	1	1	0	2	1	1	1	1	0	2	2	0	0	0	1	1	1	1	1	1	1	0	1	1	1	0	1	1	0	0	1	1	0	0	0	1
366	1	0	0	0	0	1	0	0	2	0	0	0	1	1	1	0	0	0	2	2	0	0	2	2	0	0	0	1	2	0	1	2	2	2	0	2	1	0	0	1	1	1	0	1	0	0	0	1	2
367	0	0	0	0	0	0	2	2	1	0	0	0	0	0	0	0	0	1	1	0	1	1	2	2	0	0	0	2	1	1	0	1	1	1	0	1	1	0	2	0	0	0	0	2	0	0	0	0	0
368	0	0	0	0	0	0	2	2	1	0	0	0	1	0	0	0	1	0	1	2	0	0	2	2	0	0	0	1	1	1	0	1	2	0	0	2	1	0	0	1	1	0	0	1	0	0	1	0	0
369	1	1	0	0	0	0	1	1	2	0	0	2	2	0	0	1	1	2	0	0	0	1	2	2	0	0	1	2	0	1	0	0	0	2	0	2	2	0	1	1	1	0	0	2	0	0	0	0	2
370	1	0	0	0	0	1	0	0	2	0	0	0	0	0	0	0	2	0	2	2	0	1	2	2	0	0	0	2	1	2	0	1	1	2	1	2	0	0	0	1	1	0	0	2	0	1	0	1	0
371	0	0	0	0	0	0	2	2	1	0	1	0	1	1	1	0	2	0	1	1	0	0	2	2	0	0	0	2	2	2	0	2	2	0	0	1	1	0	1	1	1	0	0	2	1	0	0	0	0
372	1	0	1	0	1	2	1	2	2	0	0	0	0	0	0	0	1	0	2	1	1	0	2	2	0	0	0	2	0	2	1	1	1	2	2	2	0	0	0	1	1	0	0	2	1	0	0	0	0
373	1	0	0	0	0	0	1	1	1	0	0	1	1	0	0	0	0	0	2	2	0	0	2	2	0	0	0	2	1	1	1	0	0	2	0	2	1	0	0	1	1	2	1	2	1	0	0	0	1
374	1	0	0	1	0	0	1	2	2	0	0	0	0	0	0	0	1	1	1	1	1	0	2	2	0	0	0	2	0	1	2	0	0	2	0	2	1	1	0	0	0	1	1	2	1	0	0	0	2
375	1	0	0	1	0	0	0	2	2	0	1	0	0	0	0	0	1	2	0	1	1	0	2	2	0	0	0	1	2	0	1	2	2	0	0	1	2	1	1	2	0	0	0	2	0	0	0	0	0
376	0	0	0	0	0	0	1	1	2	0	0	2	2	0	0	1	2	0	2	2	0	1	1	2	0	1	0	2	0	1	1	1	1	2	0	2	1	0	1	1	1	0	0	2	0	0	0	0	1
377	0	0	1	0	1	2	0	0	2	0	0	0	0	0	0	0	0	0	1	2	0	0	1	1	1	1	0	2	0	2	1	0	1	1	0	2	0	0	0	2	2	0	0	1	1	0	0	0	0
378	1	0	1	1	0	0	2	2	1	0	1	0	0	0	0	0	1	2	0	0	0	0	2	2	0	0	1	1	1	0	0	0	1	2	0	2	1	0	1	1	1	1	1	2	1	1	0	1	1
379	0	0	0	0	0	0	1	2	2	0	0	1	2	1	1	1	1	0	2	2	0	0	2	2	0	1	1	2	1	2	0	1	1	1	0	2	1	0	0	2	2	0	0	2	0	0	0	0	2
380	0	0	0	0	0	0	1	2	1	0	1	1	1	1	1	0	2	2	0	0	0	0	1	1	0	0	0	2	2	1	1	0	1	2	0	2	1	1	0	2	1	0	0	1	0	0	0	0	1
381	1	0	2	0	1	0	0	0	2	0	0	1	1	0	0	1	0	1	1	1	1	0	2	2	0	0	0	1	1	1	1	2	2	1	0	2	1	0	0	0	0	0	0	2	0	0	0	0	1
382	0	0	0	0	0	0	1	2	2	0	0	0	0	0	0	0	1	1	1	1	0	0	2	2	0	0	0	2	0	2	1	1	2	2	1	2	2	0	0	1	1	0	0	2	0	0	0	0	0
383	0	0	0	1	0	0	0	0	2	0	0	0	1	1	1	0	2	1	2	2	0	0	2	2	0	0	0	2	0	1	1	1	1	1	0	2	2	0	0	1	1	0	0	2	0	0	0	0	1
384	1	0	1	1	0	0	0	1	2	0	0	0	0	0	0	0	1	0	2	2	0	0	2	2	0	0	0	1	1	1	0	2	2	2	1	2	2	0	2	1	0	0	0	2	0	1	0	0	0
385	0	0	0	1	0	0	2	2	2	0	0	1	1	0	0	1	0	1	2	1	1	0	2	2	0	0	0	2	0	0	1	2	2	0	0	0	2	0	1	1	1	1	0	1	1	0	0	1	2
386	1	0	0	0	0	0	1	1	2	0	0	1	1	0	0	1	1	0	2	2	0	0	2	2	0	0	0	2	0	1	1	1	1	2	0	2	2	1	1	0	0	0	0	1	0	1	0	1	2
387	0	0	0	0	0	1	1	1	2	0	0	0	2	2	2	0	2	2	1	1	0	0	2	1	1	2	0	2	0	2	1	1	1	1	1	2	2	1	0	1	1	1	1	2	2	0	0	0	1
388	1	0	1	1	1	0	0	0	2	0	0	0	1	1	1	0	2	0	2	2	0	0	1	1	0	0	2	2	1	0	1	1	2	1	0	2	2	1	1	0	0	0	0	0	0	0	0	0	1
389	0	1	0	0	0	1	1	2	1	0	1	1	1	0	1	0	1	1	1	1	0	0	2	2	0	0	0	2	0	1	2	1	2	2	1	2	0	0	0	2	2	1	1	2	0	0	0	0	1
390	0	0	0	1	0	1	1	1	2	0	1	1	1	0	1	0	1	1	2	2	0	0	2	2	0	0	0	2	0	1	2	2	2	1	0	2	1	1	0	0	0	0	0	2	0	0	1	0	0
391	0	0	0	0	0	0	2	2	0	0	1	1	1	0	0	0	1	1	1	1	0	0	1	2	0	0	0	2	1	1	2	2	2	0	0	1	0	0	0	2	2	1	0	1	0	0	0	0	0
392	0	0	0	0	0	0	0	1	2	0	0	0	1	1	0	0	2	0	2	2	0	0	2	2	0	0	0	2	0	2	0	0	2	0	0	2	1	0	0	2	2	0	0	1	1	0	0	0	1
393	0	0	0	1	0	0	1	1	0	0	0	1	1	0	0	1	2	2	1	1	1	1	2	2	0	0	0	1	1	1	0	0	0	2	2	2	1	0	1	1	1	0	0	1	0	0	0	0	1
394	0	0	1	2	0	0	1	2	1	0	0	0	1	1	0	0	1	0	2	1	0	0	2	2	0	0	0	1	1	1	0	2	2	0	0	0	2	0	2	0	0	0	0	1	0	0	0	0	2
395	1	0	0	1	0	0	1	2	2	0	0	1	1	0	1	0	0	1	2	1	1	0	2	2	0	0	0	1	0	1	0	1	1	1	1	1	1	0	0	0	0	0	0	2	0	2	0	1	2
396	0	0	0	1	0	0	2	2	1	0	1	0	1	1	1	0	1	2	0	0	2	0	2	2	0	0	0	2	2	2	0	0	1	1	0	2	2	0	1	1	1	1	0	1	0	1	0	0	1
397	1	0	0	1	0	0	2	2	1	0	1	1	1	0	0	1	2	1	1	1	0	0	2	2	0	0	0	2	1	1	2	0	0	0	0	1	1	1	0	2	1	0	0	1	0	1	0	0	0
398	1	1	0	0	0	0	1	2	1	0	1	0	1	1	1	0	1	0	1	1	1	1	2	2	0	0	0	1	1	1	0	1	1	1	0	2	2	0	2	1	0	0	0	2	1	0	0	0	1
399	0	0	0	0	0	0	1	1	1	1	1	0	0	0	0	0	1	2	0	0	1	0	2	2	0	0	0	2	0	1	2	2	2	0	0	0	2	0	1	0	0	0	0	2	0	0	0	0	0
400	1	0	1	1	0	0	1	2	2	0	0	0	0	0	0	0	1	1	1	1	0	1	0	1	1	1	1	2	1	1	0	1	2	1	1	2	2	0	2	0	0	0	0	1	0	1	0	0	2
401	0	0	1	1	0	1	2	2	0	0	2	0	0	0	0	0	2	0	2	2	0	0	1	1	1	1	0	2	0	1	2	1	1	2	1	2	0	0	0	2	2	0	0	2	0	0	0	0	0
402	1	0	1	1	0	0	2	2	1	0	0	0	1	1	1	0	1	1	1	1	1	0	2	2	0	1	0	2	0	2	1	1	1	1	0	1	2	0	1	0	0	0	0	2	0	1	0	0	1
403	0	0	0	0	0	0	0	1	2	0	1	1	2	1	1	0	0	2	0	0	0	0	0	0	0	1	0	2	0	2	1	1	1	2	1	2	1	0	2	0	0	0	0	2	0	1	0	0	0
404	1	0	0	0	0	1	0	0	2	0	0	0	1	0	0	0	1	1	1	1	1	0	2	2	0	0	0	2	1	1	2	2	2	0	0	2	1	0	0	1	1	0	0	2	0	0	0	0	1
405	1	0	1	0	0	0	1	1	2	0	0	0	0	0	0	0	0	0	1	1	1	0	1	1	1	1	0	2	0	2	0	1	2	1	0	2	1	0	2	0	0	1	0	0	0	0	0	0	0
406	1	0	0	0	0	0	0	1	2	0	0	0	1	1	1	0	1	1	1	1	1	0	2	2	0	0	0	2	1	1	2	1	2	1	0	2	2	1	0	2	1	0	0	2	0	2	0	0	1
407	0	1	0	0	0	0	0	0	2	0	0	0	1	0	0	0	0	0	1	1	1	1	2	2	0	0	0	2	0	2	1	0	1	2	0	2	1	1	0	2	1	0	1	2	1	1	0	0	2
408	0	1	0	0	0	0	0	0	2	0	0	0	0	0	0	0	1	1	1	1	0	0	1	1	0	1	0	2	0	2	0	2	2	1	0	1	0	0	0	2	2	1	1	1	1	2	0	0	1
409	0	0	0	0	0	0	1	2	2	0	0	0	0	0	0	0	0	0	2	2	0	0	0	1	0	1	0	2	0	2	1	1	1	1	0	1	1	0	1	0	0	0	0	1	0	0	0	0	1
410	0	0	0	0	0	0	1	1	0	0	1	0	1	1	1	0	1	0	2	2	0	0	2	2	0	0	0	1	2	0	1	1	1	2	1	2	2	1	1	1	1	0	0	0	0	0	0	0	1
411	0	0	0	0	0	0	2	2	0	0	2	0	0	0	0	0	2	0	2	2	0	0	2	2	0	1	0	2	0	1	0	1	2	1	1	1	1	0	0	1	1	0	0	2	0	0	0	0	0
412	0	0	0	0	0	2	2	2	1	0	1	0	1	1	1	0	2	0	2	2	0	0	2	2	0	1	0	2	1	1	1	1	1	2	0	2	2	0	1	1	1	0	0	2	0	0	0	1	2
413	0	0	0	0	0	1	1	2	2	0	0	0	0	0	0	0	2	2	1	1	1	0	2	2	0	0	0	1	1	1	0	1	1	1	1	1	0	0	0	1	1	0	0	2	1	1	0	0	2
414	1	0	0	1	0	0	1	2	1	0	0	1	1	0	0	1	1	1	1	2	0	0	0	0	1	1	0	1	1	1	0	2	2	1	0	2	1	0	0	2	2	0	0	2	1	0	0	0	1
415	0	0	0	0	0	1	1	1	1	0	0	1	1	0	0	0	2	0	2	2	0	0	2	2	0	0	0	2	0	1	1	1	2	1	0	1	1	0	0	2	2	0	0	2	0	0	0	0	0
416	0	0	0	0	0	2	1	1	2	0	0	0	0	0	0	0	1	0	2	2	0	0	2	2	0	0	0	1	1	1	0	1	1	2	1	2	2	0	2	0	0	0	0	0	0	0	0	0	1
417	0	0	0	0	0	0	0	1	2	0	0	1	2	2	2	0	1	1	1	1	0	0	1	1	1	1	0	2	0	2	0	0	2	1	0	2	1	0	1	1	1	0	0	2	0	2	0	0	1
418	0	0	0	0	0	0	2	2	0	0	0	1	1	1	1	0	0	2	0	0	0	0	2	2	0	1	0	2	1	0	2	2	2	0	0	1	1	0	0	1	0	1	1	2	1	2	0	0	0
419	1	0	0	1	0	0	2	2	0	0	0	1	1	0	0	1	1	2	0	0	1	0	2	2	0	0	0	1	0	1	1	1	1	2	0	2	0	0	0	2	2	0	0	0	0	0	1	0	1
420	1	0	0	1	0	0	1	1	1	0	0	1	1	1	1	0	0	1	1	1	0	0	2	2	0	0	1	2	1	2	0	0	0	2	1	2	2	1	0	1	1	0	0	1	0	0	0	0	0
421	1	0	0	0	0	0	1	2	1	0	1	1	1	0	0	1	1	0	2	2	0	0	2	2	0	0	0	2	0	2	1	1	0	0	0	2	2	1	0	1	1	1	0	1	1	0	0	0	1
422	0	0	0	0	0	0	2	2	0	0	2	1	2	2	2	0	1	1	1	2	0	0	2	2	0	0	0	2	1	1	1	1	1	1	0	1	1	1	0	1	1	0	0	1	1	0	0	0	1
423	1	0	0	0	0	0	0	0	2	0	0	1	1	0	0	0	2	0	2	2	0	0	2	2	0	0	0	1	2	0	1	1	1	1	0	2	1	0	0	2	2	0	0	1	0	1	0	0	1
424	0	0	0	2	0	0	0	0	2	0	0	0	0	0	0	0	0	2	1	1	0	0	0	0	0	0	0	1	0	1	0	0	1	2	0	2	1	0	0	2	2	0	0	2	1	1	0	0	2
425	0	0	0	0	0	0	1	1	1	0	1	1	2	2	2	0	2	2	1	1	0	0	2	2	0	1	1	2	1	1	0	2	2	2	2	2	1	0	0	2	2	1	0	0	2	0	0	0	1
426	1	0	0	1	0	0	1	1	2	0	0	0	0	0	0	0	2	0	2	2	0	0	2	2	0	0	0	1	2	0	0	0	0	1	1	2	1	1	0	1	1	1	0	1	0	0	0	0	0
427	0	0	0	1	0	0	1	1	1	1	1	0	0	0	0	0	1	1	1	1	0	0	1	1	1	1	0	2	0	1	1	1	1	1	0	1	1	0	1	1	1	0	0	1	0	1	0	0	0
428	1	0	0	0	0	2	0	1	2	0	0	0	0	0	0	0	1	2	1	1	0	0	1	1	0	1	0	2	0	2	0	1	1	0	0	1	1	0	1	2	1	1	0	1	0	0	0	0	1
429	0	0	1	1	0	0	0	0	2	0	0	1	1	0	0	1	2	0	2	2	0	1	1	1	0	0	0	2	1	2	0	1	1	1	0	2	1	1	0	1	1	1	1	1	1	1	0	1	1
430	0	0	0	0	0	0	2	2	0	0	2	2	2	0	0	1	1	0	2	2	0	0	2	2	0	0	0	1	0	1	0	0	1	1	0	2	0	0	0	1	1	0	1	2	1	1	0	0	1
431	0	0	0	0	0	0	1	1	1	1	0	1	1	0	1	0	0	0	2	2	0	0	2	2	0	0	0	2	0	1	1	1	1	0	0	2	1	0	0	1	0	0	0	1	0	1	0	0	1
432	1	0	1	1	1	1	0	1	1	0	0	1	2	1	1	1	1	2	0	0	1	0	2	2	0	0	0	2	1	2	1	2	2	1	0	2	0	0	0	2	2	1	1	2	0	0	0	0	1
433	1	0	0	0	0	0	1	2	1	0	1	0	1	1	0	0	1	1	1	1	0	0	2	2	0	0	0	1	2	1	0	0	1	1	1	2	1	0	1	1	1	0	0	2	0	0	0	0	0
434	1	0	0	0	0	0	0	0	2	0	0	0	0	0	0	0	1	2	0	0	1	0	2	2	0	0	0	1	1	1	0	2	2	0	0	1	2	0	1	2	2	0	0	1	0	0	0	0	0
435	0	0	0	1	0	0	0	1	2	0	0	0	1	1	1	0	1	1	1	0	0	0	2	2	0	0	0	2	0	2	0	1	1	2	1	2	1	0	0	0	0	1	1	2	0	2	0	0	1
436	0	0	0	1	0	0	2	2	1	0	1	0	1	1	1	0	1	1	1	2	0	0	0	1	0	0	0	1	1	0	1	1	0	0	0	2	0	0	1	1	1	1	0	1	1	1	0	0	0
437	1	0	1	1	0	0	1	2	1	0	0	0	0	0	0	0	1	2	1	1	0	0	2	2	0	0	0	2	0	1	0	1	1	1	1	1	1	0	0	1	0	0	0	2	0	0	0	1	0
438	1	0	1	1	1	1	1	1	2	0	0	0	0	0	0	0	1	0	2	2	0	0	1	1	1	1	0	2	0	2	0	1	1	1	1	1	1	0	0	2	2	2	2	2	0	1	0	0	2
439	0	0	0	0	0	0	1	1	1	0	1	1	1	0	0	1	1	1	1	1	0	0	1	1	1	1	0	1	2	0	1	2	2	0	0	1	1	0	1	1	1	0	0	2	0	0	0	0	0
440	1	0	0	0	0	0	2	2	0	0	1	0	1	1	1	0	2	2	1	1	1	0	2	2	0	0	0	2	0	2	2	0	1	2	0	2	1	0	1	1	1	0	0	0	0	0	0	0	1
441	0	0	0	0	0	0	0	1	2	0	0	1	1	0	0	1	0	1	1	1	0	0	1	1	0	1	0	1	2	0	1	0	0	2	1	2	2	0	1	1	0	1	1	2	0	0	0	0	0
442	1	0	1	1	0	0	1	1	1	0	0	0	0	0	0	0	1	0	2	1	1	1	0	1	1	1	1	1	0	0	1	0	2	0	0	2	1	0	0	1	1	0	0	2	1	0	0	0	1
443	1	0	1	1	0	0	1	2	0	0	1	0	2	1	1	0	1	1	1	1	1	0	2	2	0	0	0	2	0	2	0	1	1	0	0	1	2	0	1	0	0	0	0	2	1	1	0	0	1
444	1	0	0	0	0	0	1	2	2	0	0	1	1	0	0	1	0	0	2	2	0	0	0	0	0	0	1	1	0	0	1	0	0	1	1	2	1	1	0	1	1	1	1	1	1	0	0	0	1
445	0	0	0	0	0	0	0	1	2	0	0	0	0	0	0	0	2	0	2	2	0	0	2	2	0	1	0	2	0	1	2	2	2	1	0	1	0	0	1	0	0	0	0	1	0	0	0	0	1
446	0	1	1	1	0	0	1	1	2	0	0	1	2	1	1	1	1	0	1	1	0	0	2	2	0	1	0	2	0	2	0	1	1	1	0	1	1	0	2	0	0	0	1	2	1	1	0	1	2
447	0	0	0	1	0	0	1	1	2	0	0	0	0	0	0	0	2	2	0	0	1	0	1	1	0	0	0	2	1	1	2	2	2	0	0	1	2	0	2	0	0	0	0	2	0	0	0	0	0
448	1	0	0	0	0	0	0	0	2	0	0	0	0	0	0	0	2	1	1	1	1	0	1	1	0	0	0	2	1	1	2	2	2	1	1	2	2	0	1	1	1	1	1	2	0	1	0	0	2
449	0	0	0	1	0	1	1	0	2	0	0	1	0	0	0	0	1	0	2	2	0	0	2	2	0	0	0	0	1	0	1	1	1	0	0	1	2	0	1	0	0	0	0	2	0	0	0	0	0
450	1	0	0	0	0	0	2	2	1	0	1	1	1	0	0	0	1	0	1	2	0	0	2	2	0	0	0	2	0	1	1	1	1	2	0	2	0	0	0	2	2	0	0	1	1	0	0	0	0
451	0	0	0	0	0	0	1	2	1	0	0	1	1	0	1	0	2	1	1	1	1	0	2	2	0	0	0	2	0	2	1	1	2	1	0	2	1	0	1	1	1	0	0	2	0	0	0	0	1
452	0	0	0	1	0	1	1	2	1	0	0	0	0	0	0	0	1	1	1	1	1	0	2	2	0	1	0	2	1	1	2	1	1	2	0	2	2	0	1	1	1	0	0	1	0	0	0	1	1
453	0	0	0	0	0	0	0	0	2	0	0	1	0	0	0	0	0	0	2	2	0	0	2	2	0	0	0	2	1	1	1	1	1	0	0	1	1	1	0	1	1	0	0	1	0	0	0	0	2
454	0	0	0	0	0	0	0	0	2	0	1	1	2	0	0	1	2	0	1	2	0	0	2	2	0	0	0	2	1	1	1	1	2	2	2	2	2	1	1	1	0	0	0	1	0	0	0	0	2
455	1	0	0	0	0	0	2	2	1	0	0	1	2	1	1	0	1	1	1	1	1	0	2	2	0	0	0	2	0	2	1	0	1	2	0	2	0	0	0	2	2	1	1	1	0	0	0	0	0
456	1	0	1	1	0	0	1	2	1	0	0	0	0	0	0	0	1	1	1	0	1	1	2	2	0	0	0	2	1	0	2	2	2	1	1	2	0	0	0	2	2	0	0	1	0	0	0	0	2
457	1	0	0	1	0	0	0	1	2	0	0	1	1	0	0	1	2	0	2	2	0	0	1	1	1	2	0	2	0	2	0	2	2	2	0	2	1	0	1	1	1	0	0	2	1	0	0	0	1
458	1	0	1	0	0	1	1	1	2	0	0	1	1	1	1	0	2	1	1	1	1	0	2	2	0	0	0	1	2	0	1	2	2	0	0	1	2	0	1	1	1	0	0	2	0	1	0	0	2
459	0	0	0	1	0	0	2	2	0	0	2	0	0	0	0	0	1	1	1	1	0	1	1	2	0	0	0	2	0	2	1	1	2	2	1	2	2	0	1	1	1	0	0	2	0	0	1	0	1
460	0	0	0	0	0	0	2	2	1	0	1	0	0	0	0	0	1	0	1	1	1	0	1	1	0	0	0	1	1	0	1	1	1	0	0	1	2	1	1	0	0	0	0	2	0	1	0	0	0
461	1	0	0	0	0	0	2	2	1	0	0	0	1	1	1	0	2	1	1	1	0	0	2	2	0	1	0	2	1	1	2	1	1	1	0	1	2	1	0	0	0	0	0	1	0	1	0	0	0
462	0	0	0	0	0	0	2	2	0	0	1	0	0	0	0	0	1	1	1	1	0	0	2	2	0	0	0	2	0	2	0	1	1	1	0	2	2	0	2	0	0	0	0	1	0	0	0	0	0
463	0	0	1	1	0	0	1	1	1	1	2	0	0	0	0	0	0	2	0	0	0	0	1	1	1	2	0	2	0	1	2	0	1	2	0	2	1	0	1	1	1	0	0	1	0	0	0	0	1
464	1	0	0	1	0	1	0	0	2	0	0	0	0	0	0	0	0	0	2	2	0	0	2	2	0	0	0	2	1	1	1	2	2	0	0	0	1	0	0	2	2	0	0	2	0	0	0	0	0
465	0	0	0	0	0	0	1	2	1	0	0	0	0	0	0	0	0	0	2	2	0	0	2	2	0	0	0	2	0	2	1	1	1	2	2	2	1	0	0	2	2	0	0	1	0	0	0	0	1
466	1	0	0	0	0	0	1	1	2	0	0	0	2	2	2	0	1	1	1	1	1	0	2	1	1	2	0	2	1	1	1	2	2	2	0	1	2	2	0	0	0	1	0	1	0	0	0	0	1
467	0	0	0	0	0	0	0	1	2	0	0	0	1	0	0	0	1	1	1	1	1	0	0	0	1	1	0	2	0	2	1	2	1	1	0	2	1	0	1	2	1	1	1	1	1	0	0	1	0
468	0	1	0	0	0	0	2	2	1	1	1	0	1	1	1	0	0	1	1	1	1	0	2	2	0	1	0	2	0	2	1	1	1	2	1	2	2	0	2	0	0	2	1	2	1	0	0	0	1
469	1	0	0	0	0	0	0	0	2	0	0	0	0	0	0	0	1	1	1	1	1	0	1	1	0	1	0	2	0	2	0	1	1	2	1	2	1	0	0	1	1	1	0	0	0	1	0	0	1
470	1	1	1	0	1	0	1	1	1	0	1	0	2	0	0	0	1	0	2	2	0	0	2	2	0	0	0	2	0	1	1	1	2	0	0	2	1	0	0	1	1	1	0	0	2	0	0	0	2
471	0	0	0	1	0	0	0	0	2	0	0	0	0	0	0	0	1	1	1	1	0	0	1	1	0	0	0	2	0	2	0	1	1	0	0	0	1	0	1	1	1	1	1	2	1	1	0	0	1
472	1	0	0	1	0	0	0	1	2	0	0	0	1	1	1	0	0	1	0	0	1	0	2	2	0	0	0	2	0	1	2	1	1	1	0	1	1	0	2	0	0	1	1	2	1	1	0	0	1
473	1	0	0	0	0	0	2	2	0	1	1	0	2	1	1	0	0	1	0	0	1	0	2	2	0	0	0	2	0	2	0	0	0	1	1	2	0	0	0	2	2	0	0	2	0	0	0	0	0
474	0	0	0	1	0	0	0	1	2	0	0	0	1	1	1	0	2	0	1	1	0	0	2	2	0	0	0	2	0	2	0	0	1	2	0	2	1	0	0	2	2	0	0	1	0	0	0	0	2
475	1	0	0	0	0	0	0	0	2	0	0	1	1	0	0	1	1	2	0	0	1	0	2	2	0	0	0	2	0	2	0	2	2	0	0	1	1	0	0	2	2	1	1	1	1	0	0	0	0
476	1	0	0	0	0	0	1	1	1	0	0	0	0	0	0	0	1	1	1	1	1	0	1	1	0	0	0	2	0	2	0	2	2	1	0	2	0	0	0	2	2	0	0	1	0	0	0	0	1
477	0	0	0	1	0	1	2	2	1	0	0	1	1	2	2	0	1	0	1	2	0	0	1	1	0	1	0	2	0	2	0	2	2	1	0	1	1	0	1	1	1	0	1	2	1	1	0	0	1
478	1	0	0	0	0	0	0	0	2	0	0	1	2	1	1	0	1	0	2	2	0	0	2	2	0	0	0	2	0	2	0	1	0	2	1	2	1	0	2	0	0	1	0	0	0	1	0	0	1
479	0	0	0	0	0	0	1	1	2	0	0	0	1	1	1	0	2	1	2	2	0	0	0	0	1	1	0	2	0	2	1	0	1	1	0	2	1	1	0	1	1	0	0	1	1	0	0	0	0
480	0	0	0	0	0	0	1	1	2	0	1	0	1	1	1	0	0	2	0	1	1	1	2	2	0	0	0	1	2	1	0	0	1	1	0	2	1	0	0	1	1	0	0	2	0	0	0	0	1
481	1	0	0	0	0	0	2	2	0	0	2	1	2	2	2	0	0	1	1	0	1	2	0	2	0	0	0	2	2	2	0	2	2	0	0	1	0	1	0	1	1	1	1	2	0	0	0	0	0
482	1	0	0	1	0	0	2	2	0	0	1	0	1	1	1	0	1	2	0	0	1	0	2	2	0	0	0	2	1	1	2	1	2	2	1	2	0	0	0	2	2	1	1	2	1	1	0	0	1
483	1	0	0	0	0	0	1	1	1	0	1	0	1	0	0	0	2	0	2	2	0	0	2	2	0	0	0	2	0	2	1	0	1	2	1	2	1	1	0	0	0	0	0	1	1	0	0	1	1
484	1	0	0	0	0	0	0	0	2	0	0	0	1	1	1	0	0	2	0	0	0	0	2	2	0	0	0	2	0	2	1	1	2	1	0	2	1	0	0	0	0	0	0	2	0	1	0	0	0
485	1	0	0	1	0	0	1	1	1	0	1	1	1	0	0	1	1	1	1	1	1	0	2	2	0	0	0	2	2	1	2	2	2	0	0	1	1	0	0	1	1	1	1	2	0	0	0	0	2
486	0	0	0	1	0	0	0	0	2	0	0	0	1	1	0	0	1	1	0	0	2	0	2	2	0	0	0	2	0	2	1	1	2	1	0	1	1	0	0	1	1	0	0	2	0	0	0	0	1
487	0	0	0	0	0	0	1	1	2	0	0	0	1	0	0	0	2	0	2	2	0	0	2	2	0	1	0	1	1	1	1	0	0	2	1	2	2	0	1	0	0	2	2	2	1	1	0	0	0
488	1	0	0	0	0	0	2	2	1	0	1	0	2	1	1	0	1	1	1	1	0	0	0	0	0	1	0	1	1	1	0	0	1	0	0	2	2	0	2	0	0	0	0	1	0	0	0	1	2
489	0	0	0	0	0	1	1	1	2	0	0	0	0	0	0	0	1	0	1	2	0	0	0	0	0	0	0	1	1	1	1	0	1	1	0	2	1	0	1	1	1	1	0	0	1	1	0	0	1
490	0	0	0	0	0	0	2	2	1	1	0	1	1	1	1	0	0	2	0	0	0	0	0	1	1	1	0	1	1	1	0	1	1	0	0	0	1	0	1	1	1	0	0	2	0	1	0	0	1
491	0	0	0	1	0	1	0	0	2	0	0	0	1	0	0	0	2	0	2	2	0	0	1	1	1	1	0	1	0	1	0	1	1	0	0	1	2	1	1	1	0	0	0	2	0	0	0	0	1
492	1	0	0	0	0	0	1	2	1	0	0	0	1	1	1	0	2	0	2	2	0	0	1	1	1	1	0	2	0	1	2	1	1	2	1	2	1	0	0	2	2	0	0	1	1	0	0	0	1
493	1	0	0	0	0	0	1	1	2	0	0	0	0	0	0	0	1	2	0	1	0	0	2	2	0	0	0	1	1	1	0	2	2	1	0	2	2	0	0	2	2	0	0	2	0	1	0	0	1
494	1	0	0	0	0	0	2	2	1	0	0	0	0	0	0	0	1	0	2	1	1	0	2	2	0	0	0	1	0	1	1	2	2	0	0	1	0	0	0	2	2	1	1	2	1	2	0	1	1
495	1	0	1	1	0	1	1	1	2	0	0	1	1	1	1	0	1	0	2	2	0	0	1	2	0	0	0	2	1	2	0	2	2	2	0	2	1	0	2	0	0	1	1	2	0	0	0	1	1
496	1	0	0	1	0	0	1	2	2	0	0	1	2	1	2	0	0	1	1	1	0	0	2	2	0	1	0	1	1	1	0	1	1	1	0	1	2	0	1	0	0	1	0	1	0	0	0	0	0
497	0	0	1	1	1	0	1	2	1	0	1	1	2	2	2	0	1	0	1	1	1	0	1	1	0	1	0	1	2	0	1	0	1	2	1	2	2	0	2	0	0	0	0	2	1	1	1	0	0
498	1	0	0	0	0	0	0	0	2	0	0	1	1	1	1	0	0	0	1	2	0	0	2	2	0	1	0	2	0	1	2	1	2	2	0	2	1	0	0	2	2	0	0	2	0	0	0	0	2
499	1	0	0	0	0	1	2	2	0	0	1	0	1	1	1	0	0	2	1	2	0	0	2	2	0	0	0	1	2	0	0	1	1	2	0	2	1	0	1	1	1	0	0	0	0	0	0	0	1
500	0	0	0	0	0	0	1	1	2	0	0	0	1	1	1	0	0	0	1	1	1	0	2	2	0	0	0	1	1	1	0	1	1	1	0	2	1	0	0	0	0	1	0	1	0	0	0	0	2
501	0	0	1	1	0	0	2	2	0	0	0	0	1	2	1	0	1	0	2	2	0	0	1	1	1	1	0	2	0	2	0	1	1	1	0	2	2	1	1	1	1	0	0	2	0	0	0	0	0
502	1	0	0	0	0	0	1	1	1	0	1	0	1	1	1	0	1	1	1	1	0	0	2	2	0	0	0	2	1	1	2	2	2	0	0	1	1	0	0	2	2	0	0	1	1	0	0	0	1
503	1	0	1	1	1	1	1	1	2	0	0	1	1	1	1	0	2	1	1	1	0	0	1	1	1	1	0	2	0	1	2	0	1	2	0	2	1	0	2	0	0	1	1	1	0	1	0	1	1
504	1	0	0	0	0	0	1	1	1	0	1	1	2	1	2	0	0	0	1	1	1	0	1	1	0	0	0	1	1	1	1	1	2	1	0	2	1	0	0	2	2	0	0	1	1	0	0	0	2
505	1	0	0	1	0	1	2	2	2	0	0	1	1	0	0	1	0	2	0	0	1	0	1	1	1	1	0	2	2	0	2	1	1	1	1	1	1	0	1	2	1	0	0	2	0	1	0	0	1
506	0	0	0	0	0	1	1	1	2	0	0	0	0	0	0	0	2	1	2	2	0	0	2	2	0	0	0	1	2	0	1	0	1	1	1	2	2	2	0	0	0	0	0	1	0	1	0	0	1
507	1	0	0	0	0	0	1	1	1	0	0	0	0	0	0	0	0	2	0	1	1	0	2	2	0	0	0	2	1	1	2	0	0	2	0	2	1	0	0	1	1	1	1	1	1	1	0	1	2
508	1	0	0	1	0	1	1	2	1	0	1	0	1	0	0	0	1	2	0	0	1	0	2	2	0	0	0	2	1	0	2	0	0	2	0	2	1	0	1	1	1	0	0	2	0	0	0	0	1
509	0	0	0	0	0	0	2	2	1	0	1	1	1	0	0	1	0	1	1	1	0	0	2	2	0	0	0	2	1	0	2	0	0	2	0	2	2	1	1	1	0	1	1	2	1	1	0	0	2
510	0	0	0	1	0	0	1	1	1	0	0	0	1	1	1	0	2	0	2	2	0	0	2	2	0	0	0	2	1	2	1	2	2	0	0	1	1	0	0	1	1	0	0	2	1	0	0	0	1
511	1	0	0	0	0	1	1	1	2	0	0	0	0	0	0	0	2	0	1	1	0	0	2	2	0	0	0	1	0	1	1	0	0	2	1	2	0	0	0	1	1	0	1	2	1	1	0	1	2
512	1	0	0	0	0	0	1	1	1	0	0	0	1	1	1	0	1	1	1	1	0	0	1	1	0	1	0	2	0	2	1	0	1	2	1	2	1	1	0	1	1	0	0	2	0	0	0	0	1
513	1	0	0	0	0	0	2	2	0	0	0	0	0	0	0	0	1	1	1	0	1	0	2	2	0	0	0	1	1	1	0	2	2	2	1	2	1	0	2	0	0	0	0	2	0	1	0	0	1
514	1	0	0	1	0	0	2	2	1	0	1	0	0	0	0	0	2	2	0	0	2	0	1	1	1	1	0	2	0	0	1	1	1	0	0	2	1	1	0	1	1	0	0	2	1	1	0	0	0
515	1	1	0	0	0	0	0	1	2	0	0	0	0	0	0	0	0	0	2	2	0	0	2	2	0	0	1	2	0	1	0	0	0	1	1	2	1	0	0	1	1	0	0	0	0	0	0	0	1
516	0	0	0	0	0	0	1	1	1	0	0	0	0	0	0	0	2	1	1	1	1	0	2	2	0	0	1	2	1	1	0	2	2	2	0	2	1	1	0	1	1	0	0	1	0	0	0	0	0
517	1	0	0	0	0	0	0	0	2	0	0	0	0	0	0	0	0	1	1	1	1	0	2	2	0	0	0	1	2	1	0	0	0	2	0	1	1	1	0	0	0	0	0	1	0	0	0	1	2
518	1	0	0	0	0	0	1	1	1	0	0	1	1	2	2	0	2	0	2	2	0	0	1	1	1	1	0	1	2	0	1	2	2	1	0	1	2	1	0	2	1	0	0	2	0	1	0	0	0
519	0	0	0	0	0	0	0	0	2	0	0	0	0	0	0	0	2	0	1	1	0	0	1	1	1	1	0	2	0	2	1	2	2	0	0	1	0	0	0	2	2	1	0	1	1	0	0	1	1
520	1	0	1	0	1	1	2	2	1	0	1	0	0	0	0	0	2	0	1	1	0	0	2	2	0	0	0	2	0	2	1	0	0	1	0	2	2	1	1	2	0	0	0	2	1	0	0	0	1
521	0	0	0	0	0	2	1	2	2	0	0	0	0	0	0	0	2	1	1	1	0	0	0	1	1	1	0	2	1	1	2	1	1	1	0	1	1	0	0	1	1	1	1	2	1	0	0	0	1
522	0	0	0	0	0	0	1	1	2	0	0	0	0	0	0	0	1	1	1	1	1	0	2	2	0	0	0	1	1	0	1	2	2	1	0	2	2	1	0	0	0	2	2	2	0	1	0	1	1
523	0	0	0	1	0	1	2	2	1	0	1	2	2	0	0	1	1	0	2	1	1	0	1	1	0	1	0	1	1	1	0	1	2	1	0	2	2	1	1	1	0	0	0	1	0	1	0	0	0
524	0	0	0	0	0	0	2	2	0	0	1	0	1	1	1	0	0	1	0	0	1	0	2	2	0	0	0	2	1	2	1	2	2	1	1	1	2	0	2	0	0	0	0	2	1	1	0	0	0
525	1	0	1	0	1	2	1	2	2	0	0	0	1	0	0	0	2	1	1	1	1	0	2	2	0	1	0	2	0	2	1	1	1	1	0	2	1	0	0	2	2	1	1	2	1	1	0	1	2
526	1	1	1	1	1	0	0	1	2	0	0	0	1	1	1	0	2	1	1	2	0	0	2	2	0	0	0	2	1	1	2	0	1	0	0	2	0	0	0	2	2	0	0	1	0	0	0	0	2
527	1	0	0	0	0	0	0	0	2	0	0	1	2	1	1	1	1	0	2	1	1	0	1	2	0	0	2	2	1	0	1	2	2	2	1	2	1	0	1	1	1	0	0	0	0	0	0	0	0
528	0	0	1	0	0	0	0	1	1	0	1	1	1	1	1	0	2	1	2	2	1	0	1	1	1	1	0	2	0	2	0	2	2	2	1	2	1	0	0	1	1	0	0	0	2	1	0	0	0
529	1	0	0	0	0	0	0	0	2	0	0	0	0	0	0	0	1	1	1	1	0	1	1	2	0	0	0	1	2	1	0	1	1	0	0	1	2	1	1	1	0	0	0	2	0	0	0	0	1
530	0	0	0	1	0	1	1	2	0	0	1	1	1	0	0	1	2	0	2	2	0	0	2	2	0	0	0	2	0	2	0	1	1	0	0	1	2	0	1	2	1	0	0	2	0	0	0	1	0
531	1	0	0	0	0	1	2	2	0	0	2	0	0	0	0	0	1	2	0	1	0	0	2	2	0	0	0	2	1	1	1	1	1	2	1	2	1	0	0	2	2	0	0	1	0	0	1	0	0
532	1	0	0	0	0	2	1	2	1	0	0	0	1	1	1	0	0	1	0	0	1	1	2	2	0	0	0	1	0	1	0	0	1	1	0	2	1	0	0	0	0	0	0	1	0	0	0	0	1
533	1	0	0	0	0	0	1	1	1	0	0	2	2	0	0	1	0	1	1	1	1	0	2	2	0	0	0	1	1	1	0	1	1	1	0	1	1	0	1	1	1	0	0	1	0	0	0	0	1
534	1	0	0	1	0	0	1	1	1	0	0	0	0	0	0	0	2	0	2	2	0	0	2	2	0	0	0	2	0	2	0	1	2	1	1	1	1	1	0	2	1	1	1	1	0	0	0	0	0
535	1	0	0	0	0	1	1	1	1	0	1	0	1	1	1	0	1	1	1	1	0	0	0	1	1	1	0	2	0	2	0	0	0	2	0	2	2	0	0	2	2	1	1	2	0	2	0	0	1
536	0	0	0	1	0	0	1	1	1	0	1	2	2	0	0	1	2	1	1	1	0	0	1	1	1	1	1	2	1	1	0	1	1	2	1	2	1	0	1	1	1	0	0	2	0	0	0	0	2
537	1	0	0	0	0	0	1	1	1	0	1	0	1	0	0	0	1	2	0	1	0	0	1	1	1	1	0	2	1	1	2	1	2	2	0	2	2	0	1	1	1	0	0	2	0	0	0	0	1
538	1	0	0	0	0	0	1	1	2	0	0	1	1	0	0	1	1	0	2	2	0	0	2	2	0	0	0	2	0	1	2	1	1	1	1	1	2	0	2	0	0	0	0	1	0	0	0	1	1
539	0	0	0	1	0	0	2	2	0	0	2	0	1	1	1	0	2	0	2	2	0	0	1	1	0	1	0	2	0	2	0	1	2	1	0	1	1	0	1	0	0	0	0	1	0	0	0	1	0
540	0	0	0	1	0	0	0	0	2	0	0	1	1	0	0	0	1	1	0	0	1	0	2	2	0	0	0	2	1	1	1	1	1	2	2	2	2	0	1	1	1	1	1	2	1	2	0	0	1
541	0	0	0	1	0	0	1	1	1	0	0	1	1	1	1	0	1	1	1	1	1	0	2	2	0	0	0	0	2	0	0	0	0	2	0	2	1	0	0	1	1	0	0	1	0	0	0	0	1
542	1	0	0	0	0	0	0	1	1	0	1	0	0	0	0	1	0	2	0	0	0	0	2	2	0	0	0	2	0	0	1	1	0	0	0	1	2	0	2	1	0	0	0	0	0	0	0	1	0
543	1	0	1	1	0	0	0	2	2	0	1	1	1	0	0	0	1	2	1	1	0	1	2	2	0	0	0	2	0	0	0	1	1	1	0	2	0	0	1	1	1	0	0	2	0	0	0	0	1
544	1	0	0	0	0	0	2	2	1	0	0	0	0	0	0	0	2	0	2	2	0	0	2	2	0	0	0	2	1	1	2	2	1	1	0	2	0	0	0	1	1	0	0	2	1	1	0	1	2
545	1	0	1	1	0	0	0	1	2	0	0	0	1	1	1	0	1	1	1	1	0	0	2	2	0	0	0	1	1	1	0	0	1	1	1	2	0	0	0	2	2	0	0	2	0	0	0	0	1
546	1	0	0	1	0	0	0	1	2	0	0	1	2	1	1	1	2	2	1	1	0	0	2	2	0	1	0	1	0	1	1	1	1	2	2	2	2	0	2	0	0	0	0	2	0	0	0	1	0
547	0	1	0	0	0	0	2	2	1	0	0	1	2	0	0	1	2	0	2	2	0	0	2	2	0	0	0	2	0	2	1	2	2	1	1	2	2	1	0	2	1	0	0	2	0	0	0	0	1
548	0	0	0	0	0	0	1	2	1	0	0	0	0	0	0	0	2	1	1	1	1	0	2	2	0	0	0	2	0	2	1	1	2	1	0	2	2	0	1	0	0	1	1	2	1	1	0	0	0
549	0	0	0	0	0	0	1	1	0	1	1	0	0	0	0	0	1	1	1	2	0	0	2	2	0	0	0	0	1	1	0	0	0	2	0	2	1	0	0	1	1	0	1	1	1	0	0	0	0
550	1	0	0	0	0	0	2	2	1	0	0	0	1	1	1	0	1	0	2	2	0	0	2	2	0	1	0	1	1	1	0	0	1	2	1	2	0	0	1	1	1	0	0	2	0	0	0	0	1
551	1	0	0	0	0	0	1	2	1	0	0	0	0	0	0	0	1	0	1	1	1	0	2	2	0	0	0	2	0	1	2	1	1	0	0	2	1	0	1	1	1	0	0	2	0	0	0	0	0
552	1	0	1	0	0	0	1	2	1	0	1	0	1	1	1	0	1	1	1	0	1	0	2	2	0	0	0	1	1	1	1	1	1	2	2	2	0	0	0	1	1	1	1	2	0	0	0	0	0
553	1	0	0	0	0	0	2	2	1	0	0	0	1	1	1	0	2	1	1	1	1	0	2	2	0	0	0	0	2	0	0	1	1	1	0	1	1	0	0	2	2	0	0	2	1	0	0	1	2
554	1	0	0	1	0	0	1	1	2	0	0	0	1	1	1	0	2	1	1	2	0	0	2	2	0	0	0	1	1	1	0	1	2	1	0	2	1	0	1	2	1	0	0	1	0	0	0	0	1
555	1	0	0	0	0	2	1	0	2	0	0	1	1	0	1	0	1	1	1	1	0	0	2	2	0	0	0	1	2	0	1	0	0	2	2	2	1	0	0	1	1	0	0	2	1	0	0	0	1
556	1	0	0	1	0	0	2	2	2	0	0	1	1	0	1	0	0	2	1	1	0	0	2	2	0	0	0	2	0	1	1	2	2	2	1	2	2	0	1	1	1	0	0	2	0	0	0	0	0
557	0	0	0	1	0	0	0	1	2	0	0	0	0	0	0	0	2	0	2	2	0	1	2	2	0	0	1	2	0	1	1	1	2	1	1	1	2	0	1	1	0	1	0	0	0	0	0	1	2
558	0	0	0	1	0	0	1	1	1	0	0	1	2	1	1	0	2	2	1	1	0	0	2	2	0	0	0	2	0	2	0	1	1	2	0	2	0	0	1	1	1	0	0	1	0	0	0	0	1
559	0	0	0	0	0	0	1	1	1	1	0	1	1	0	0	1	0	1	1	1	0	0	2	2	0	0	0	1	2	0	1	1	1	1	0	2	0	0	0	2	2	0	0	2	1	1	1	0	1
560	0	0	0	1	0	0	1	1	2	0	0	0	2	1	1	0	0	1	1	1	0	2	0	2	0	0	0	1	2	0	0	1	1	1	0	1	2	0	2	0	0	0	0	2	0	1	0	0	0
561	0	0	0	1	0	1	1	2	2	0	0	0	0	0	0	0	1	1	1	1	1	0	2	2	0	0	0	2	0	2	1	1	0	0	0	2	2	0	0	1	1	0	0	2	1	0	0	0	0
562	0	0	0	1	0	0	2	2	1	0	1	0	1	1	1	0	0	2	0	0	0	0	2	2	0	0	0	2	0	2	0	2	2	1	1	2	1	0	0	1	1	1	0	0	2	0	0	0	2
563	1	0	0	1	0	0	2	2	1	1	1	2	2	0	0	1	1	1	1	1	0	0	2	2	0	0	0	1	2	0	1	0	0	2	1	1	1	0	1	1	1	0	0	2	1	0	0	0	2
564	0	0	0	1	0	1	1	1	2	0	0	0	0	0	0	0	2	0	2	2	0	0	1	1	0	1	0	1	1	1	0	1	1	1	0	2	1	1	0	1	1	1	1	1	1	0	0	0	1
565	1	0	0	0	0	0	1	1	0	1	1	0	0	0	0	0	0	2	0	0	1	0	1	1	0	0	0	2	2	1	2	1	2	1	1	1	0	0	0	2	2	0	0	1	0	1	0	0	2
566	0	0	0	0	0	0	0	0	2	0	0	0	1	1	1	0	0	2	1	2	0	0	1	2	0	0	0	2	1	1	1	1	1	0	0	1	0	1	0	1	1	0	1	2	1	1	0	0	1
567	0	0	0	1	0	1	2	2	1	0	0	1	2	1	1	1	1	2	0	0	0	0	2	2	0	0	0	1	1	1	0	0	1	2	0	2	2	1	1	1	1	0	0	1	0	1	0	0	1
568	1	1	0	0	0	1	0	1	2	0	0	0	0	0	0	0	1	1	1	1	1	0	2	2	0	0	0	2	0	2	1	1	0	0	0	1	0	0	1	2	1	1	1	2	0	0	0	0	0
569	1	0	0	0	0	0	1	1	2	0	0	1	2	1	1	1	1	1	1	0	1	0	2	2	0	0	1	2	1	1	0	2	2	1	0	2	0	0	0	2	2	1	0	1	0	0	0	0	1
570	1	0	1	1	0	0	2	2	1	0	1	0	1	1	1	0	1	2	0	0	1	0	1	1	0	0	0	1	2	0	1	0	0	1	0	2	1	0	0	1	0	2	2	2	0	1	0	0	0
571	1	0	0	1	0	0	1	2	2	0	0	1	1	0	0	1	1	2	1	1	0	0	1	1	1	1	0	1	1	1	1	1	1	0	0	0	1	0	1	1	1	2	1	2	1	0	0	1	2
572	0	1	0	0	0	0	1	0	2	0	0	1	1	1	1	0	0	0	2	2	0	1	0	1	1	1	0	1	2	0	1	0	1	2	0	2	2	0	1	2	2	0	0	1	0	0	0	1	2
573	0	0	0	1	0	0	0	0	2	0	0	0	0	0	0	0	2	1	1	1	0	0	1	1	0	1	0	1	1	1	0	2	2	1	0	1	2	1	0	2	1	0	0	2	0	1	0	1	1
574	0	0	0	0	0	0	0	0	2	0	0	0	1	1	1	0	0	0	2	2	0	1	2	2	0	0	0	2	1	2	0	1	1	1	0	2	1	0	0	1	1	0	0	1	1	0	1	0	0
575	0	0	0	0	0	0	0	0	2	0	0	1	1	0	1	0	2	1	1	1	0	0	2	2	0	0	0	1	1	1	0	2	2	2	1	2	1	1	0	1	1	0	0	2	0	0	0	0	0
576	1	0	1	1	0	0	2	2	0	0	0	1	1	0	1	0	2	1	2	2	0	0	1	1	0	1	0	2	0	1	2	0	1	2	0	2	1	0	1	1	1	0	0	2	0	2	0	0	1
577	1	0	0	1	0	0	1	1	2	0	0	0	0	0	0	0	2	0	2	2	0	1	0	1	1	1	0	2	0	2	0	0	0	1	1	2	1	1	0	0	0	0	0	0	0	0	0	0	0
578	1	1	0	0	0	0	2	2	0	0	1	0	0	0	0	0	2	0	2	2	0	0	1	1	1	1	2	2	1	0	1	1	2	1	1	2	0	0	0	1	1	0	0	1	0	0	0	0	1
579	0	0	0	2	0	1	1	1	1	0	1	0	2	1	1	0	1	1	1	1	1	0	2	2	0	1	0	2	1	2	1	1	1	1	0	1	1	0	0	1	1	1	0	1	1	0	0	0	0
580	1	0	0	0	0	0	1	2	1	0	1	0	0	0	0	0	0	1	1	1	1	1	1	2	0	1	0	2	1	2	1	0	1	1	1	2	2	0	1	0	0	1	1	2	1	1	0	0	0
581	0	1	1	1	1	0	2	2	0	0	2	0	1	1	2	0	1	1	2	2	0	0	0	1	1	1	0	1	1	1	0	1	2	1	0	2	2	0	1	0	0	1	1	2	0	0	0	1	1
582	1	0	0	0	0	1	2	2	1	0	0	1	1	0	0	1	1	1	1	1	1	0	1	1	1	1	0	1	0	1	0	2	2	2	0	2	1	0	0	2	2	0	0	2	0	0	0	0	2
583	0	0	0	0	0	0	1	1	1	0	0	1	2	2	2	0	0	1	2	1	1	0	2	2	0	1	0	2	1	1	2	1	1	0	0	0	0	0	0	2	2	1	0	1	0	0	0	1	0
584	1	1	0	0	0	1	2	2	1	0	1	1	1	0	0	0	1	1	1	1	1	0	2	2	0	1	0	2	0	2	1	1	1	1	0	2	1	0	0	2	2	0	0	1	0	1	0	0	1
585	1	0	0	0	0	0	1	2	2	0	0	0	1	1	1	0	2	1	1	2	0	0	1	1	0	0	0	1	0	1	2	1	1	0	0	1	2	0	1	1	1	0	0	2	0	0	0	0	0
586	1	0	0	1	0	1	0	0	1	0	0	0	1	0	0	0	1	1	1	1	0	0	1	1	0	0	0	2	1	2	1	2	2	0	0	0	0	0	0	2	2	1	1	2	0	0	0	0	1
587	0	1	0	0	0	1	1	2	2	0	0	0	0	0	0	0	1	1	1	1	0	0	1	1	1	2	0	2	0	2	0	0	1	2	0	2	1	1	0	1	1	1	1	2	1	1	0	0	2
588	1	0	0	2	0	0	2	2	0	0	0	0	0	0	0	0	0	1	1	1	0	0	1	1	0	0	0	2	2	2	0	0	0	1	0	1	1	0	0	2	2	1	0	1	0	0	0	0	1
589	0	0	0	0	0	0	0	0	2	0	0	0	1	0	0	0	2	0	2	2	0	0	2	2	0	0	0	2	0	1	2	1	1	1	0	1	2	0	2	1	0	1	1	1	1	0	0	1	2
590	1	0	1	0	1	0	1	2	2	0	0	0	0	0	0	0	2	1	1	1	1	0	2	2	0	0	0	2	1	1	1	1	1	1	0	2	1	0	2	0	0	0	0	0	1	0	1	0	0
591	1	0	0	0	0	0	1	1	2	0	0	0	1	1	1	0	1	1	1	1	0	0	2	2	0	0	0	2	0	1	2	1	1	1	0	2	1	1	0	0	0	0	0	1	1	0	0	0	1
592	0	0	0	1	0	0	2	2	1	0	0	1	1	1	1	0	2	0	2	2	0	0	2	2	0	0	0	2	0	2	1	1	1	2	2	2	2	0	0	1	1	0	0	1	0	0	0	0	1
593	0	0	0	0	0	0	2	2	0	0	0	0	0	0	0	0	1	0	2	0	1	0	2	2	0	0	0	2	1	1	1	1	1	2	2	2	2	1	1	0	0	0	0	1	0	0	0	0	1
594	0	0	0	1	0	0	2	2	1	0	0	0	1	1	1	0	2	0	2	2	0	0	1	1	0	1	0	1	1	2	0	1	2	0	0	1	1	0	0	2	2	1	1	2	2	0	0	0	1
595	0	0	0	0	0	0	1	2	1	0	1	0	1	1	1	0	0	2	0	0	1	0	1	1	1	1	0	1	1	1	0	0	0	2	0	2	2	0	1	1	1	0	0	2	0	0	0	0	0
596	0	0	1	1	0	0	0	0	2	0	0	0	1	1	1	0	0	2	0	0	0	0	2	2	0	0	0	2	1	1	1	2	2	0	0	2	2	0	2	0	0	0	0	2	1	0	0	0	1
597	1	0	0	0	0	0	1	1	1	1	1	0	1	0	0	0	1	1	1	1	0	0	1	1	1	1	0	1	0	1	0	0	0	1	0	2	0	0	1	0	0	0	0	2	0	2	0	0	0
598	0	1	0	0	0	1	1	2	2	0	0	0	0	0	0	0	1	1	1	1	0	0	2	2	0	1	0	2	0	2	1	1	1	2	0	2	1	1	0	1	1	0	0	1	0	0	0	0	1
599	1	0	0	0	0	1	0	1	2	0	0	1	2	1	1	1	1	1	1	1	0	0	2	2	0	0	1	2	1	0	1	0	1	2	1	2	0	0	1	1	1	0	0	2	1	1	0	0	0
600	0	0	0	0	0	0	2	2	1	0	1	0	1	1	1	0	1	0	2	2	0	0	2	2	0	0	0	2	0	1	1	1	2	2	2	2	2	1	1	0	0	0	0	1	0	1	0	0	0
601	1	0	0	2	0	1	1	2	2	0	0	0	0	0	0	1	0	0	2	2	0	0	2	2	0	2	1	2	1	0	1	1	1	1	0	2	2	1	0	2	1	0	0	2	1	0	0	0	1
602	0	0	0	0	0	0	0	1	2	0	0	0	0	0	0	0	1	1	1	1	0	0	2	2	0	0	0	2	0	2	1	2	2	0	0	1	0	0	0	2	2	1	1	2	1	1	0	0	0
603	1	0	0	0	0	0	2	2	1	0	0	2	2	1	1	0	0	2	0	1	0	0	2	2	0	0	0	2	1	0	1	2	2	0	0	0	1	0	0	2	1	0	0	1	0	0	0	0	0
604	0	0	0	0	0	0	1	2	0	0	1	0	0	0	0	0	2	0	2	2	0	0	0	0	0	0	0	1	0	1	2	1	2	0	0	2	1	1	0	1	1	1	1	2	1	0	0	0	1
605	1	0	0	0	0	0	1	2	1	0	0	0	0	0	0	0	0	2	0	0	0	0	1	1	1	1	1	2	1	1	0	1	1	1	0	2	1	0	1	1	1	0	0	2	0	0	0	0	0
606	1	0	0	1	0	0	1	1	1	0	0	1	2	1	1	1	0	2	0	1	0	0	2	2	0	0	0	2	0	1	1	0	1	1	0	2	1	1	0	2	1	0	0	0	0	0	0	0	1
607	0	0	2	0	1	0	2	2	1	0	1	0	0	0	0	0	2	0	2	2	0	0	2	2	0	0	1	2	1	1	0	1	1	1	0	2	1	1	0	1	1	0	0	2	0	0	0	0	1
608	1	0	0	0	0	0	2	2	1	0	1	0	1	1	1	0	2	1	2	2	0	1	0	1	1	1	0	2	1	1	1	2	2	0	0	1	1	0	2	0	0	0	0	0	1	0	0	0	2
609	1	0	0	0	0	0	2	2	1	0	0	1	1	0	0	1	1	1	1	2	0	0	2	2	0	0	0	2	0	2	1	1	1	2	1	2	1	0	2	0	0	0	0	1	0	0	0	0	1
610	0	0	0	0	0	1	1	1	2	0	0	1	2	2	2	0	1	1	1	1	1	0	2	2	0	0	0	1	1	1	0	1	1	1	1	1	2	0	1	1	1	0	0	1	0	0	0	0	0
611	1	0	0	0	0	0	0	1	2	0	0	2	2	2	2	0	2	1	1	1	1	0	2	2	0	0	0	2	2	1	2	0	0	2	1	2	0	0	0	2	2	0	0	2	0	0	0	0	1
612	1	0	0	0	0	0	1	1	1	1	1	0	1	1	1	0	0	0	2	1	1	0	2	2	0	0	0	1	2	0	1	1	1	2	1	2	1	0	2	0	0	0	0	1	0	1	0	0	1
613	0	0	0	0	0	0	0	1	1	0	1	1	1	0	1	0	0	1	1	1	1	0	2	2	0	0	0	2	0	1	1	0	1	2	1	2	1	0	2	0	0	1	0	0	2	0	1	0	1
614	1	0	0	0	0	0	2	2	2	0	0	0	0	0	0	0	0	0	2	1	1	0	2	2	0	0	1	2	0	1	0	1	1	1	1	1	1	0	0	1	1	1	1	1	1	1	0	0	0
615	0	0	0	0	0	0	2	2	1	0	0	0	0	0	0	0	2	0	2	2	0	0	2	2	0	0	0	1	0	2	1	1	1	2	1	2	0	0	1	1	1	1	1	1	1	1	0	0	0
616	0	0	0	0	0	0	0	0	2	0	0	0	0	0	0	0	1	2	0	1	1	0	2	2	0	0	0	1	0	1	1	1	1	1	0	1	0	0	0	1	1	1	0	0	0	1	0	0	1
617	0	0	0	0	0	0	2	2	0	0	1	0	1	0	0	0	1	0	2	2	0	0	2	2	0	0	0	2	0	2	1	1	2	2	0	2	1	0	1	0	0	1	1	2	2	0	0	0	0
618	0	1	0	0	0	1	2	2	1	0	1	0	2	1	1	0	2	1	1	1	0	0	1	1	1	1	0	2	0	2	1	2	2	0	0	1	2	1	0	1	1	0	0	1	0	1	0	0	2
619	1	0	0	1	0	0	1	1	1	0	0	0	1	1	1	0	1	1	1	1	1	1	0	1	1	1	0	2	0	2	1	0	0	1	1	2	1	0	0	2	2	0	0	2	0	1	0	0	1
620	0	0	0	0	0	0	1	1	2	0	0	1	1	0	0	0	1	1	1	1	0	0	1	1	0	0	0	1	1	1	0	1	2	1	1	1	1	0	0	2	2	0	0	2	0	0	0	0	1
621	0	0	0	0	0	0	1	1	1	0	0	0	0	0	0	0	2	0	2	2	0	0	1	2	0	0	0	2	0	1	2	0	0	1	0	1	1	1	0	0	0	1	0	1	0	0	0	0	2
622	1	0	0	0	0	0	1	1	2	0	0	1	2	1	2	0	2	1	2	2	0	0	2	2	0	0	0	2	0	2	1	1	1	1	1	2	2	0	1	1	1	0	0	1	0	1	0	0	1
623	0	0	0	1	0	0	2	2	2	0	0	1	1	0	1	0	0	2	0	0	0	0	2	2	0	1	0	2	0	2	0	1	1	1	1	1	0	0	0	2	2	0	0	0	0	0	0	0	0
624	0	0	0	0	0	0	1	2	2	0	0	0	1	1	1	0	1	0	1	1	0	0	1	1	0	1	1	2	1	1	0	2	2	1	1	1	1	0	0	2	2	0	0	2	0	0	0	0	2
625	0	0	0	0	0	0	2	2	1	0	1	0	2	1	1	0	1	0	2	2	0	0	2	2	0	0	0	2	0	2	1	2	2	1	0	1	1	0	1	1	1	0	0	2	0	0	0	0	1
626	1	0	0	1	0	0	2	2	1	0	1	0	1	1	1	0	1	0	1	1	1	0	2	2	0	0	0	2	0	1	1	1	2	2	0	2	1	1	0	1	1	0	0	1	0	0	0	0	1
627	1	1	1	1	1	0	1	2	2	0	0	0	0	0	0	0	2	1	1	1	1	0	2	2	0	0	0	2	0	2	1	2	2	1	1	2	1	0	0	1	1	0	0	2	0	2	0	0	0
628	1	0	0	0	0	1	1	1	1	0	0	1	2	1	2	0	2	0	1	1	0	0	2	2	0	0	0	2	0	2	1	1	2	1	0	2	1	0	1	0	0	0	0	2	0	0	0	0	1
629	1	0	0	1	0	0	1	2	2	0	0	0	0	0	0	0	2	0	2	2	0	0	2	2	0	0	0	2	1	1	2	1	1	1	1	2	2	1	1	0	0	0	1	2	1	1	0	0	1
630	0	0	0	0	0	0	0	1	2	0	0	0	1	1	1	0	1	1	1	1	1	0	2	2	0	0	0	1	1	0	1	1	0	2	1	2	0	0	1	1	1	0	0	1	0	0	0	0	1
631	0	0	0	0	0	1	2	2	0	0	2	0	0	0	0	0	2	1	1	1	0	0	1	1	1	1	1	2	1	1	0	1	1	2	2	2	0	0	0	1	1	0	0	1	0	0	0	0	1
632	1	0	0	0	0	0	2	2	1	0	1	0	2	0	0	0	0	1	1	1	1	0	1	1	1	2	0	2	0	2	0	2	2	1	0	2	2	0	1	1	1	0	0	1	0	0	0	0	2
633	1	0	0	0	0	1	1	1	0	1	2	0	0	0	0	0	2	1	1	1	1	1	1	1	0	0	0	0	2	0	0	1	1	0	0	0	1	0	0	2	2	0	0	1	1	0	0	0	0
634	1	1	0	0	0	1	2	2	0	0	2	1	2	1	2	0	1	0	2	1	1	0	0	1	0	0	0	1	0	1	1	1	2	2	1	2	1	0	0	1	0	0	0	2	0	2	0	0	2
635	0	0	0	0	0	0	2	2	0	0	0	0	1	1	1	0	2	0	2	1	1	1	2	2	0	0	0	2	0	1	1	1	1	2	0	2	1	0	1	1	1	0	0	2	0	1	0	0	1
636	1	0	0	0	0	1	1	1	2	0	0	0	0	0	0	0	1	1	1	1	0	0	2	2	0	0	0	1	2	0	1	2	2	1	0	2	2	0	1	0	0	0	0	2	1	1	0	0	1
637	1	0	0	1	0	0	2	2	1	0	0	0	1	1	1	0	0	1	1	1	0	1	0	1	1	1	0	2	1	1	2	1	1	1	0	1	2	0	1	1	1	0	0	1	0	0	0	0	1
638	1	0	0	1	0	0	1	1	2	0	0	0	1	1	1	0	1	1	1	1	0	1	2	2	0	0	0	2	0	2	0	0	1	1	0	2	2	0	0	1	1	0	1	1	0	1	0	0	0
639	0	0	0	0	0	1	2	2	1	0	1	1	1	2	2	0	2	2	1	1	0	0	2	2	0	0	0	2	0	2	0	1	2	1	0	2	1	1	0	1	1	1	1	2	0	0	0	1	0
640	1	0	0	0	0	0	1	1	1	1	1	1	1	0	0	1	2	2	0	1	1	1	1	2	0	0	0	2	1	1	2	0	0	2	0	2	2	1	1	1	1	1	0	1	0	0	0	2	2
641	0	0	0	0	0	1	0	1	1	0	1	0	1	1	1	0	1	1	1	1	0	0	1	1	0	0	0	1	2	0	1	0	0	2	0	2	2	0	2	0	0	0	0	2	1	0	0	0	1
642	1	0	0	1	0	0	2	2	0	1	1	0	1	1	1	0	1	0	1	1	0	0	1	1	0	0	0	2	1	0	2	1	1	1	0	1	1	0	0	2	2	0	0	1	0	0	0	0	1
643	1	0	1	1	0	0	1	2	2	0	0	2	2	0	0	1	1	2	0	1	1	0	1	1	1	1	0	2	2	1	2	0	2	0	0	2	1	0	1	1	1	1	1	2	0	0	0	1	2
644	0	0	0	1	0	0	1	1	1	1	0	0	0	0	0	0	1	1	1	1	0	0	1	2	0	0	1	2	1	1	0	2	2	0	0	1	0	0	1	1	1	1	1	2	1	1	1	0	1
645	1	0	1	0	0	0	1	1	1	0	0	0	0	0	0	0	0	0	1	1	1	0	2	2	0	0	0	1	1	1	1	0	0	2	0	2	2	0	1	1	1	0	0	1	0	1	0	0	1
646	1	0	0	0	0	0	0	1	2	0	0	1	1	0	0	1	1	1	1	1	0	0	2	2	0	0	0	2	0	1	2	1	1	2	0	2	1	0	1	1	1	2	1	2	1	0	0	0	1
647	0	0	0	1	0	0	1	1	2	0	0	0	1	1	1	0	0	1	0	0	0	0	0	1	0	1	0	0	2	0	0	0	2	0	0	2	0	0	1	0	0	0	1	2	1	1	0	0	1
648	1	0	0	0	0	0	1	1	1	0	1	0	0	0	0	0	1	0	2	1	1	0	2	2	0	0	0	2	1	1	1	1	1	1	0	2	0	0	0	2	2	1	1	2	0	2	0	0	1
649	0	0	0	0	0	1	2	2	1	1	0	0	0	0	0	0	1	0	2	2	0	0	2	2	0	1	0	0	2	0	0	1	1	1	0	2	2	0	1	0	0	0	0	2	1	1	0	1	2
650	1	0	1	1	0	0	1	1	2	0	0	0	1	1	1	0	2	0	2	2	0	0	2	2	0	1	0	1	2	0	1	2	2	0	0	1	0	0	0	2	2	0	0	2	0	1	0	0	1
651	1	0	0	0	0	1	0	1	2	0	0	0	0	0	0	0	1	2	0	0	1	0	2	2	0	0	0	1	0	1	1	0	0	2	0	2	0	1	0	1	1	0	0	2	0	0	0	0	0
652	1	0	0	0	0	0	1	2	2	0	0	2	2	1	2	0	1	1	1	1	1	0	2	2	0	0	0	0	1	0	1	1	1	1	1	1	1	0	0	2	2	0	0	1	0	1	0	1	1
653	0	0	0	0	0	2	1	2	2	0	0	0	0	0	0	0	1	1	1	1	1	0	2	2	0	0	0	0	2	0	0	1	1	1	0	1	2	1	1	0	0	1	1	2	1	0	0	0	0
654	0	0	0	0	0	0	0	1	1	0	1	0	0	0	0	0	2	1	1	1	0	0	2	2	0	0	0	2	0	2	0	1	1	2	0	2	1	0	0	2	2	1	1	2	0	0	0	2	2
655	0	0	0	1	0	0	2	2	1	0	0	0	0	1	1	0	1	1	1	1	0	0	2	2	0	1	1	1	1	0	0	0	1	2	0	2	2	1	0	0	0	1	1	2	0	0	0	0	1
656	0	0	0	0	0	0	1	1	1	0	0	1	1	0	0	1	2	1	2	1	1	0	2	2	0	0	1	2	0	1	1	1	1	1	0	1	0	0	0	2	2	1	1	2	2	0	0	0	1
657	1	0	0	0	0	1	2	2	1	0	0	0	0	0	0	0	0	2	0	1	0	0	1	2	0	0	0	2	0	2	0	1	1	1	1	1	2	0	2	0	0	1	1	2	1	1	0	0	1
658	1	0	0	0	0	0	1	2	1	0	0	0	0	0	0	0	2	1	1	1	1	0	1	1	1	1	0	2	0	2	0	1	1	1	0	2	2	0	2	0	0	0	0	2	0	0	0	0	0
659	1	0	0	1	0	1	1	1	1	0	1	0	1	1	1	0	0	1	1	1	1	0	2	2	0	0	0	2	1	1	2	0	2	2	1	2	2	1	1	0	0	0	0	1	1	0	0	0	1
660	1	0	0	1	0	0	0	1	2	0	0	1	2	1	2	0	2	1	1	1	1	0	2	2	0	0	0	1	1	0	1	0	0	2	1	2	1	0	1	1	1	0	0	1	0	0	0	0	1
661	0	0	0	0	0	1	1	1	1	0	1	0	0	0	0	0	1	2	1	1	0	0	2	2	0	0	0	2	1	2	0	2	2	0	0	1	2	0	0	1	1	0	0	2	1	1	0	1	1
662	0	0	0	0	0	0	1	1	1	0	1	1	1	0	1	0	0	2	0	0	0	0	0	0	0	0	0	1	1	1	1	1	1	0	0	0	2	0	1	1	1	0	0	2	0	0	0	1	1
663	1	0	0	1	0	0	2	2	0	0	1	0	0	0	0	0	1	0	1	2	0	0	2	2	0	0	0	2	0	1	2	1	2	1	0	2	2	0	2	0	0	1	1	1	1	2	0	0	1
664	0	0	0	0	0	0	1	2	2	0	0	0	0	0	0	0	1	0	1	1	0	0	2	2	0	1	0	2	0	0	1	1	1	0	0	1	0	0	1	1	1	1	0	1	1	0	0	1	1
665	1	0	0	0	0	0	1	2	0	0	1	1	1	1	1	0	2	1	1	2	0	0	2	2	0	0	1	1	1	2	0	2	2	2	0	2	0	0	0	2	2	1	1	2	0	0	0	0	1
666	0	0	0	1	0	1	0	1	2	0	0	0	0	0	0	0	1	2	0	0	1	1	2	2	0	1	1	2	1	2	0	0	0	2	0	2	1	0	1	1	1	2	2	2	0	1	0	0	1
667	0	0	0	1	0	0	2	2	1	0	0	0	1	1	1	0	1	1	1	1	0	1	1	2	0	0	0	2	0	2	0	1	1	2	2	2	1	0	1	1	1	1	0	0	2	0	0	0	0
668	0	0	1	1	0	0	0	0	2	0	0	0	0	0	0	0	1	2	1	1	0	0	1	1	1	1	0	2	0	1	2	1	1	0	0	2	2	0	2	0	0	0	0	1	0	1	0	0	0
669	0	0	0	1	0	0	1	2	2	0	0	0	0	0	0	0	2	0	2	2	0	0	2	2	0	0	0	1	2	1	0	1	1	2	0	2	0	0	0	1	1	0	0	2	1	1	0	0	1
670	1	0	0	0	0	0	1	1	1	1	1	0	0	0	0	0	0	2	0	0	0	0	2	2	0	0	0	2	0	2	1	0	1	1	1	2	1	0	0	2	2	2	2	2	1	1	0	0	0
671	0	0	0	0	0	0	1	2	2	0	0	0	0	0	0	0	0	1	1	1	0	0	2	2	0	0	0	1	1	1	0	1	1	1	1	1	0	0	0	2	2	1	0	1	2	1	0	0	0
672	1	1	0	0	0	1	1	1	0	1	1	0	1	0	0	0	0	0	2	2	0	0	0	0	1	1	0	2	0	1	2	1	2	1	0	2	0	0	0	1	1	2	2	2	1	1	0	0	0
673	0	0	1	2	0	0	2	2	1	0	0	0	0	0	0	0	1	1	1	1	0	0	1	1	0	0	0	2	0	1	2	1	2	2	0	2	2	0	1	1	1	1	1	2	1	1	0	0	1
674	0	0	0	0	0	0	1	2	0	0	1	0	0	0	0	0	2	1	1	2	0	0	2	2	0	0	0	2	0	1	1	1	1	2	0	2	1	1	0	1	1	0	0	2	0	0	0	1	1
675	1	0	0	0	0	0	1	1	2	0	1	0	1	1	1	0	1	2	0	0	2	0	2	2	0	1	0	2	2	1	2	1	2	2	1	2	1	0	0	0	0	1	1	2	1	0	0	0	1
676	1	0	0	0	0	0	0	1	2	0	0	0	2	2	2	0	0	0	2	2	1	0	2	2	0	0	0	2	1	1	1	1	2	1	0	2	0	0	1	1	1	0	0	2	0	0	0	0	1
677	0	0	0	0	0	1	2	2	1	0	0	0	1	1	1	0	0	0	2	2	0	1	2	2	0	0	0	2	2	0	2	1	1	2	1	2	0	0	0	1	1	1	0	1	1	0	0	0	0
678	0	0	0	1	0	0	1	2	2	0	0	0	1	0	0	0	0	1	1	1	0	0	1	2	0	0	0	2	0	2	0	0	0	2	1	1	0	0	1	1	1	2	1	2	1	0	0	0	0
679	0	0	0	1	0	0	2	2	0	0	0	0	1	1	1	0	1	1	1	1	0	0	2	2	0	0	0	2	1	1	1	2	2	1	1	2	1	0	0	1	0	0	0	1	0	1	0	0	1
680	0	0	0	0	0	0	2	2	1	0	0	1	1	0	0	0	1	1	1	1	1	0	2	2	0	0	0	1	0	0	2	1	2	1	0	2	0	1	0	1	1	0	0	0	2	1	0	1	1
681	1	0	0	1	0	0	1	1	1	0	0	0	0	0	0	0	2	1	1	1	0	0	2	2	0	0	0	2	0	1	0	2	2	1	0	1	1	0	1	1	1	0	0	2	1	0	0	1	1
682	0	0	1	1	0	0	2	2	0	0	0	0	1	1	1	0	2	2	0	0	1	0	2	2	0	0	0	1	0	1	1	2	2	2	0	2	1	0	0	1	1	1	1	2	1	1	0	1	2
683	0	0	0	0	0	1	2	2	0	0	1	1	1	0	0	1	2	2	0	0	1	0	2	2	0	0	0	2	0	1	2	0	0	1	1	2	2	1	0	2	1	0	0	1	0	1	0	0	2
684	1	0	1	1	0	0	2	2	0	0	0	0	1	1	1	0	1	1	1	1	0	1	2	2	0	0	0	1	1	1	1	1	1	1	1	1	1	0	2	0	0	0	0	2	1	0	0	0	0
685	0	0	0	1	0	0	1	1	1	1	2	2	2	0	0	1	2	1	1	2	0	0	2	2	0	1	0	2	0	1	1	2	2	0	0	0	1	0	2	0	0	0	0	2	0	0	0	0	0
686	1	1	0	0	0	0	0	0	2	0	0	0	2	0	0	0	2	0	2	2	0	0	1	1	1	1	0	2	0	1	2	0	1	2	0	2	0	0	0	2	2	0	0	2	2	0	0	0	1
687	1	0	0	0	0	0	1	1	1	0	1	1	2	1	1	0	1	0	1	1	1	0	2	2	0	0	0	2	0	2	1	1	1	1	1	2	2	0	0	1	1	1	1	1	1	0	0	1	1
688	1	0	0	0	0	0	2	2	1	0	0	0	0	0	0	0	0	0	1	1	1	0	2	2	0	0	0	2	0	1	1	2	2	2	0	2	1	1	0	1	1	1	1	2	1	1	0	0	1
689	1	0	0	0	0	1	1	1	0	0	1	0	0	0	0	0	0	1	1	1	1	0	1	1	0	1	0	0	1	0	1	1	2	2	0	2	2	0	2	0	0	1	0	0	1	1	0	0	1
690	0	0	0	0	0	1	1	2	1	0	0	0	1	1	1	0	2	1	1	1	1	0	2	2	0	0	0	2	0	1	1	0	0	2	0	2	1	0	0	1	1	0	0	1	0	0	0	0	1
691	1	0	0	0	0	0	0	0	2	0	0	1	2	1	1	0	0	0	2	1	1	0	2	2	0	0	0	2	0	2	1	2	2	0	0	1	1	0	1	1	1	0	0	1	0	0	0	1	2
692	0	0	0	1	0	0	1	1	1	1	0	1	1	0	1	0	1	1	1	1	0	0	1	1	1	1	0	2	0	1	2	1	1	2	0	1	2	0	2	0	0	1	1	2	1	1	0	0	0
693	0	0	0	1	0	0	2	2	0	0	1	0	1	1	1	0	0	1	1	1	0	0	2	2	0	0	0	2	0	1	2	1	1	1	1	1	1	0	1	1	1	0	0	2	1	0	0	0	1
694	1	0	1	1	0	0	1	1	1	0	0	1	1	0	0	0	0	0	2	2	0	0	1	1	1	1	2	2	1	0	1	1	1	1	0	1	2	0	1	0	0	1	1	2	1	1	0	0	2
695	0	0	0	1	0	0	1	2	1	0	0	1	1	0	0	1	1	2	0	0	1	0	2	2	0	0	1	1	0	0	1	2	2	0	0	0	0	0	0	2	2	1	1	2	1	0	0	0	0
696	0	0	0	1	0	0	2	2	0	0	1	1	1	0	1	0	1	0	2	2	0	0	1	1	0	0	0	1	1	1	0	1	1	2	1	2	1	0	0	2	2	1	1	2	1	0	0	0	1
697	1	0	0	1	0	0	0	0	2	0	0	1	1	0	1	0	2	0	2	2	0	0	1	1	0	0	0	1	0	1	1	1	1	1	0	1	0	0	1	1	1	1	0	0	0	0	0	0	1
698	0	0	0	0	0	0	1	1	0	0	1	0	0	0	0	0	1	0	1	1	0	0	2	2	0	0	0	2	1	0	2	1	2	1	0	2	1	0	1	1	1	1	1	2	1	1	1	0	1
699	0	0	0	0	0	0	1	2	1	0	1	0	0	0	0	0	2	0	2	2	0	0	2	2	0	0	0	1	1	1	0	1	1	2	1	2	1	0	0	2	2	0	0	2	0	1	0	0	0
700	1	0	0	0	0	0	1	2	1	0	0	1	1	0	1	0	0	2	0	0	0	0	1	1	0	0	0	1	1	1	0	2	2	0	0	0	2	0	2	1	0	1	1	1	0	0	0	0	0
701	0	0	0	2	0	0	1	2	2	0	0	0	0	0	0	0	1	2	0	0	1	0	2	2	0	0	0	2	0	2	1	2	2	0	0	1	0	0	1	1	1	1	1	2	0	0	0	0	1
702	1	0	0	1	0	0	1	2	2	0	0	1	2	1	1	1	1	0	2	2	0	0	2	2	0	0	0	2	1	1	2	1	2	1	0	2	1	0	0	0	0	0	0	2	0	0	0	1	1
703	0	1	0	0	0	1	2	2	1	0	0	1	1	0	0	0	2	0	2	2	0	0	1	1	1	1	0	2	0	2	1	1	2	0	0	1	1	1	0	0	0	0	0	2	1	1	0	0	1
704	0	0	0	0	0	0	1	2	1	0	0	0	1	1	1	0	1	1	1	1	1	0	2	2	0	0	0	2	0	2	0	1	1	2	0	2	0	0	1	1	1	0	0	2	0	1	0	0	1
705	0	0	0	0	0	0	1	2	2	1	0	0	0	0	0	0	1	1	1	1	1	0	2	2	0	0	0	2	1	1	2	1	1	1	0	2	0	0	0	1	1	0	1	1	1	0	0	0	1
706	0	0	1	0	0	0	0	1	2	0	0	1	1	0	1	0	1	1	1	1	1	1	2	2	0	0	0	2	0	2	0	2	2	0	0	2	2	0	2	1	0	1	0	1	1	0	0	0	1
707	1	0	1	0	1	0	1	1	2	0	0	0	2	1	1	0	0	1	2	2	0	0	2	2	0	0	0	1	0	1	2	1	2	1	0	2	2	0	2	0	0	0	0	2	0	0	0	0	0
708	0	1	0	0	0	1	1	2	2	1	0	0	1	1	1	0	1	0	2	2	0	2	0	2	0	0	1	2	1	1	0	0	1	2	0	2	0	1	0	1	1	0	1	1	0	1	0	0	0
709	1	0	0	0	0	0	1	1	1	1	0	1	2	1	1	0	1	0	1	1	1	0	1	1	0	0	0	2	1	1	1	1	2	1	0	2	2	0	1	2	1	0	0	1	0	0	0	0	1
710	0	0	1	0	1	2	0	0	2	0	0	0	0	0	0	0	1	1	1	1	0	0	2	2	0	1	0	2	0	2	0	1	1	1	0	2	1	0	1	1	1	1	1	2	1	1	0	1	1
711	1	0	0	0	0	0	2	2	0	0	1	1	2	1	1	0	1	0	2	1	1	0	2	2	0	1	0	2	2	1	1	2	2	0	0	0	2	0	2	1	0	1	1	2	1	1	0	0	0
712	1	0	0	1	0	0	1	2	1	0	0	0	2	1	1	0	2	2	0	0	1	0	0	0	0	0	1	2	1	0	1	0	2	0	0	2	0	0	0	1	1	0	0	2	0	2	0	0	1
713	1	0	2	0	1	0	1	1	1	0	1	0	0	0	0	0	0	0	2	2	0	0	1	1	1	1	0	2	1	2	0	0	2	1	0	2	0	0	1	0	0	1	0	1	1	0	0	0	1
714	0	0	0	0	0	0	2	2	2	0	0	0	1	0	0	0	1	0	2	2	0	0	2	2	0	0	0	2	0	2	1	2	2	0	0	2	0	0	1	1	1	0	0	2	0	0	0	0	1
715	0	0	0	1	0	1	2	2	0	0	0	1	1	0	0	0	2	0	2	2	0	0	2	2	0	0	0	2	1	1	1	0	1	1	0	2	1	0	0	2	2	0	0	2	0	0	0	0	1
716	0	0	0	0	0	0	1	1	2	0	0	0	1	0	0	0	2	1	1	1	0	0	2	2	0	0	0	1	0	1	0	1	1	0	0	1	1	0	1	0	0	0	0	2	0	1	0	0	2
717	0	0	0	0	0	0	2	2	0	0	0	0	0	0	0	0	1	1	1	1	0	0	2	2	0	0	0	2	0	1	1	2	2	0	0	1	0	0	1	1	1	1	1	2	0	0	0	0	1
718	1	0	0	1	0	0	0	0	2	0	0	1	1	0	0	1	1	2	1	2	0	0	2	2	0	0	0	2	0	2	0	1	1	0	0	1	1	0	0	1	1	0	0	2	0	0	0	0	0
719	0	0	1	1	1	1	1	1	1	0	1	0	0	0	0	0	1	1	1	1	0	0	1	1	1	1	0	2	0	1	2	2	2	0	0	1	1	0	2	0	0	0	0	2	0	1	0	1	1
720	0	0	0	0	0	0	0	1	2	0	0	0	0	0	0	0	1	0	2	2	0	0	2	2	0	0	0	2	0	2	0	1	1	2	2	2	2	0	1	1	1	0	0	2	0	1	0	0	0
721	1	0	0	0	0	0	1	1	1	0	1	0	1	1	1	0	0	0	2	2	0	0	2	2	0	0	0	2	0	2	0	2	2	1	1	1	1	0	2	0	0	1	1	1	1	0	0	0	0
722	1	0	0	1	0	0	2	2	0	0	1	0	1	1	1	0	1	1	1	1	1	0	2	2	0	0	1	2	1	0	1	2	2	1	1	1	1	0	1	1	1	0	0	2	0	2	0	0	1
723	0	0	0	0	0	0	1	1	1	1	1	0	1	0	0	0	1	0	1	1	0	0	2	2	0	0	1	1	0	0	1	2	2	0	0	1	1	0	1	1	1	0	0	1	1	0	0	1	0
724	1	0	0	1	0	0	0	1	2	0	0	0	0	0	0	0	1	1	1	1	1	0	2	2	0	0	1	2	0	1	0	2	2	0	0	1	1	0	1	1	1	0	0	1	0	0	0	0	0
725	1	0	0	0	0	1	0	1	2	0	0	1	0	0	0	0	1	0	2	2	0	0	2	2	0	0	0	2	1	1	1	1	2	2	1	2	2	0	1	2	2	1	1	2	1	1	0	0	2
726	0	0	0	0	0	0	1	1	1	0	0	1	1	0	0	0	2	0	2	2	0	0	0	1	0	0	0	1	1	1	0	2	2	0	0	1	2	1	1	1	1	0	0	2	0	0	0	0	1
727	1	0	1	1	0	0	0	0	2	0	0	0	0	0	0	0	2	1	2	1	1	0	2	2	0	0	0	2	1	1	1	1	2	1	1	1	1	0	0	2	2	1	1	2	0	0	0	0	2
728	0	0	0	0	0	0	1	1	0	1	1	0	0	0	0	0	1	0	2	1	0	0	1	1	1	1	0	2	1	1	2	1	2	1	0	1	2	0	1	0	0	1	1	2	1	1	0	0	1
729	0	0	0	0	0	0	1	1	1	0	1	0	0	0	0	0	1	0	1	1	0	0	2	2	0	0	0	2	1	1	2	2	2	2	0	2	0	0	0	2	2	2	2	2	1	1	0	1	1
730	0	0	1	0	1	0	1	1	2	0	0	1	2	1	1	1	1	2	0	0	1	0	2	2	0	0	0	2	1	1	1	1	1	1	1	1	1	0	1	1	1	0	0	2	1	0	0	0	1
731	1	0	0	0	0	0	1	1	1	0	1	0	0	0	0	0	0	0	2	1	1	0	2	2	0	0	0	2	1	1	1	1	1	1	0	1	2	1	1	1	0	0	0	1	0	0	0	0	0
732	0	0	0	0	0	0	2	2	1	0	0	0	2	1	1	0	1	1	1	1	0	0	2	2	0	0	0	2	1	1	2	1	2	1	0	1	2	1	0	1	1	1	1	2	1	1	0	0	0
733	0	0	0	0	0	1	1	1	1	0	1	0	0	0	0	0	2	1	1	1	1	0	1	1	0	0	0	2	1	1	1	1	1	2	1	1	1	0	0	2	2	0	0	1	0	0	0	0	0
734	0	0	0	1	0	0	1	1	1	0	0	0	2	2	2	0	0	1	2	1	1	0	2	2	0	0	0	2	0	2	1	0	0	2	1	2	1	0	0	1	1	0	0	2	0	0	0	0	1
735	0	0	0	0	0	0	1	1	2	0	0	0	1	1	1	0	1	0	2	2	0	0	1	1	0	0	0	2	0	2	1	1	1	0	0	2	1	0	0	2	2	1	1	2	0	0	0	0	2
736	0	0	0	0	0	1	2	2	0	0	0	1	2	1	1	0	1	0	2	2	0	0	2	2	0	1	0	2	0	2	1	1	2	0	0	2	1	0	0	1	1	0	0	1	0	0	0	1	1
737	1	0	1	0	1	1	0	0	2	0	0	0	0	0	0	0	1	0	1	2	0	0	2	2	0	0	0	2	1	0	1	0	1	1	0	2	2	0	1	0	0	1	1	2	1	1	0	0	0
738	0	0	0	0	0	0	0	0	2	0	0	1	1	0	0	0	1	0	1	2	0	0	2	2	0	1	0	2	1	2	1	1	1	2	2	2	1	0	1	1	1	0	0	1	0	0	0	0	2
739	1	0	0	1	0	0	0	0	2	0	1	0	0	0	0	0	0	1	0	0	0	0	2	2	0	0	0	2	0	1	2	0	0	2	2	2	2	0	0	1	1	0	0	1	0	0	0	0	0
740	1	0	0	0	0	1	0	0	2	0	0	0	0	0	0	0	1	0	2	2	0	0	1	1	1	1	0	2	0	1	1	1	1	1	0	1	2	1	0	0	0	1	1	1	1	1	0	0	1
741	1	0	0	0	0	0	2	2	1	1	0	1	1	2	2	0	0	0	2	1	1	0	2	2	0	0	0	2	0	1	1	1	1	0	0	1	1	0	0	0	0	0	0	2	0	0	0	0	1
742	1	0	0	0	0	0	2	2	0	0	2	0	1	0	0	0	2	1	1	1	1	0	1	1	0	0	0	2	1	1	2	0	2	0	0	2	2	2	0	0	0	1	1	2	1	1	0	0	0
743	0	0	0	0	0	0	1	1	2	0	0	0	0	0	0	0	1	2	0	0	1	0	2	2	0	0	0	2	0	2	0	2	2	2	0	1	2	0	2	0	0	0	0	0	1	0	0	0	2
744	0	0	0	1	0	0	1	2	0	0	1	0	1	1	1	0	0	2	0	0	1	0	2	2	0	0	2	2	1	0	1	1	1	1	0	2	2	0	1	0	0	1	0	0	0	0	0	1	1
745	0	0	0	0	0	0	0	0	2	0	0	0	0	0	0	0	1	1	1	1	0	0	2	2	0	0	1	1	1	2	0	1	1	2	0	2	1	1	0	1	1	1	1	2	0	2	0	0	0
746	1	0	0	0	0	0	1	1	1	0	1	1	1	1	1	0	2	1	1	1	1	1	2	2	0	0	0	2	0	2	1	1	2	2	1	2	1	0	0	2	2	1	0	0	1	1	0	0	0
747	1	0	0	1	0	0	1	1	2	0	1	0	0	0	0	0	0	0	2	2	0	0	2	2	0	0	0	2	1	2	0	1	2	1	0	1	1	0	1	1	1	0	0	2	1	0	0	0	0
748	0	0	0	0	0	0	2	2	1	0	0	1	1	0	0	1	1	1	1	1	0	0	2	2	0	0	0	1	1	1	1	0	1	2	0	2	1	1	0	2	1	1	1	2	0	0	0	1	1
749	0	0	0	0	0	0	1	1	2	0	0	0	1	1	1	0	0	1	1	1	0	0	2	2	0	0	0	2	0	2	1	0	1	2	1	2	1	0	0	1	1	0	0	2	0	1	0	0	0
750	1	0	0	0	0	0	1	1	2	0	0	0	1	1	1	0	2	0	1	1	0	0	1	1	1	2	0	0	2	0	0	0	1	0	0	2	1	0	1	1	1	1	1	1	1	0	0	1	1
751	0	0	0	1	0	0	2	2	1	0	0	0	1	0	0	0	0	0	2	1	1	0	2	2	0	0	0	1	1	0	0	1	1	2	1	2	2	0	1	0	0	0	0	2	0	0	0	0	1
752	1	0	1	1	0	0	0	0	2	0	0	0	0	0	0	0	2	1	1	1	0	0	2	2	0	0	0	2	1	1	1	1	2	2	1	2	1	0	0	2	2	0	0	0	0	0	0	0	2
753	1	0	0	0	0	0	2	2	1	0	1	1	1	0	0	1	1	0	2	2	0	0	2	2	0	0	2	2	1	0	1	0	0	2	1	2	1	1	0	1	1	0	1	1	0	1	0	0	0
754	1	0	1	1	0	0	2	2	0	0	0	0	0	0	0	0	1	1	1	1	1	0	1	1	0	0	1	1	1	2	0	2	2	1	0	1	1	0	1	1	1	0	1	2	1	1	0	1	2
755	0	0	0	0	0	0	0	0	1	0	1	0	1	1	1	0	2	0	2	2	0	1	2	2	0	0	0	2	0	1	1	1	1	0	0	1	1	0	0	1	1	0	0	2	1	0	0	1	2
756	1	1	0	0	0	0	1	2	1	0	0	2	2	1	1	1	1	2	1	1	0	0	2	2	0	0	0	2	0	1	1	2	2	0	0	1	0	0	0	2	2	1	0	0	1	1	1	0	0
757	0	0	0	1	0	0	1	1	1	0	1	0	0	0	0	0	2	1	1	1	1	0	1	1	1	1	1	2	1	1	0	1	2	1	0	2	2	1	0	2	1	0	0	2	1	0	0	1	0
758	0	0	0	0	0	0	1	1	2	0	0	0	0	0	0	0	2	1	1	2	0	0	2	2	0	0	0	2	2	1	1	2	2	0	0	1	1	0	0	2	2	0	0	1	1	1	0	0	1
759	1	0	0	1	0	0	2	2	1	0	1	1	1	0	0	0	0	0	2	2	0	0	2	2	0	1	0	2	1	2	0	1	1	2	1	2	2	1	0	0	0	0	0	1	0	0	0	0	1
760	1	0	0	0	0	2	1	1	1	1	0	1	1	1	1	0	1	1	0	0	2	0	2	2	0	0	0	1	0	1	0	1	1	1	0	1	0	0	0	2	2	1	0	1	0	0	0	0	2
761	0	0	0	0	0	0	1	2	2	0	0	0	1	1	1	0	0	1	0	0	1	0	2	2	0	0	0	2	0	2	0	2	2	0	0	2	0	0	1	2	1	0	0	0	0	0	0	0	1
762	1	0	0	0	0	1	2	2	1	0	1	0	1	1	1	0	2	1	1	1	1	0	0	1	0	0	0	2	1	1	2	2	2	2	0	1	1	1	0	0	0	1	1	2	1	0	0	0	1
763	1	0	0	0	0	0	0	1	2	0	0	0	0	0	0	0	2	1	1	1	1	0	2	2	0	0	0	2	0	2	0	2	2	0	0	1	2	0	2	0	0	1	0	0	2	0	0	0	1
764	1	0	0	0	0	0	1	1	0	0	0	0	0	0	0	0	2	0	2	2	0	0	2	2	0	0	0	1	1	1	1	1	1	2	0	2	0	0	0	2	2	0	0	1	0	0	0	0	1
765	0	0	0	1	0	1	1	1	2	0	0	2	2	1	2	0	1	0	2	2	0	0	2	2	0	0	0	2	1	1	2	2	2	2	1	2	1	0	0	1	1	0	0	2	1	0	0	0	1
766	0	0	0	0	0	0	1	2	2	0	0	0	1	1	1	0	1	2	0	0	0	0	2	2	0	0	0	2	1	1	2	2	2	1	0	2	1	0	0	2	1	1	1	2	0	2	0	0	0
767	0	0	0	0	0	1	1	1	2	0	0	0	0	0	0	0	0	0	2	2	0	0	0	0	1	1	0	2	0	2	0	1	1	2	1	2	1	0	1	1	1	0	0	2	0	0	0	0	1
768	1	0	1	0	0	1	2	2	0	0	2	0	1	1	1	0	1	0	2	2	0	0	2	2	0	0	0	1	1	1	0	0	2	0	0	2	2	1	1	1	0	0	0	2	2	0	0	1	1
769	0	0	0	0	0	1	1	1	2	1	0	1	2	1	1	0	0	2	1	1	0	0	2	2	0	0	0	2	1	1	2	0	0	0	0	1	1	0	1	0	0	0	0	2	0	2	1	0	0
770	1	0	0	0	0	1	2	2	1	0	0	0	0	0	0	0	0	0	2	2	0	0	2	2	0	0	0	1	0	2	1	1	1	2	1	1	1	0	0	1	1	0	0	2	1	0	0	0	1
771	0	1	0	0	0	1	2	2	2	0	0	0	1	0	0	0	2	2	0	0	1	0	2	2	0	0	0	2	0	2	0	1	1	2	0	2	2	0	1	1	1	1	1	2	1	1	0	0	0
772	1	0	0	0	0	0	0	1	2	0	0	0	1	1	1	0	1	1	1	2	0	0	1	1	1	1	0	2	0	2	0	1	1	0	0	0	2	0	2	0	0	1	1	2	0	0	0	0	1
773	0	0	0	0	0	0	0	1	2	0	0	0	0	0	0	0	2	0	1	1	0	0	2	2	0	1	0	2	0	2	0	0	0	2	1	2	2	0	1	0	0	1	0	1	0	1	0	0	0
774	0	0	0	1	0	0	2	2	1	0	0	0	0	0	0	0	1	1	1	1	0	0	1	1	1	0	0	1	0	2	1	2	2	1	0	1	1	0	0	1	1	0	0	2	0	2	0	0	0
775	1	0	0	0	0	0	1	2	2	0	0	0	1	1	1	0	1	1	1	2	0	1	2	2	0	1	0	1	1	0	1	1	1	0	0	2	2	1	0	0	0	0	0	1	1	1	0	0	0
776	1	0	0	1	0	0	1	2	1	0	1	0	2	0	0	0	0	1	1	1	1	0	2	2	0	1	0	1	1	1	1	0	0	1	0	2	1	0	1	1	1	0	0	1	0	0	0	0	1
777	0	0	0	0	0	0	1	1	1	0	1	1	1	1	1	0	0	2	0	0	0	0	1	1	0	0	0	1	0	0	2	1	1	0	0	0	2	0	2	0	0	0	0	1	1	0	0	0	2
778	0	0	0	1	0	0	2	2	0	0	0	0	0	0	0	0	2	0	2	2	0	0	2	2	0	1	1	2	1	1	0	0	0	2	0	1	2	1	1	0	0	1	1	2	1	2	0	0	1
779	0	0	1	0	1	0	1	1	2	0	0	1	2	1	1	0	1	0	2	2	0	0	2	2	0	0	0	2	1	1	2	1	1	2	0	2	1	1	0	0	0	1	1	1	1	1	0	0	1
780	0	0	0	1	0	1	0	0	2	0	0	0	1	0	0	0	1	1	1	0	1	0	2	2	0	0	0	2	1	1	1	1	1	1	0	0	1	0	0	1	1	1	1	2	1	1	0	0	0
781	0	0	0	1	0	0	1	1	2	0	0	0	0	0	0	0	0	2	0	1	0	0	2	2	0	1	0	2	0	2	1	1	1	2	2	2	2	1	0	0	0	0	0	1	0	0	0	0	0
782	0	0	0	1	0	0	1	1	2	0	0	1	1	0	1	0	1	1	1	1	1	0	1	1	0	0	0	1	1	1	0	1	1	2	1	2	2	0	1	1	1	0	0	2	0	0	0	0	2
783	1	0	0	0	0	1	1	2	1	0	0	1	1	0	0	1	0	0	2	1	1	0	2	2	0	1	0	1	0	1	0	2	1	1	0	2	1	0	1	2	1	0	0	1	0	1	0	0	0
784	1	0	0	0	0	0	1	1	2	0	0	1	2	1	2	0	1	0	2	2	0	0	2	2	0	0	0	1	1	1	0	1	2	1	0	2	2	1	1	0	0	1	0	1	1	0	0	0	0
785	0	0	0	1	0	0	1	1	1	0	0	0	1	1	1	0	1	1	1	1	1	0	1	1	0	0	0	1	0	1	1	0	0	1	0	1	1	1	0	0	0	0	1	2	1	0	0	0	1
786	1	0	0	0	0	0	0	1	1	0	0	0	0	0	0	0	1	1	1	1	0	0	1	1	0	0	0	2	1	2	0	1	1	1	0	2	1	0	0	2	2	0	0	2	0	1	0	1	1
787	0	0	0	0	0	0	1	1	2	0	0	0	1	1	1	0	0	1	0	0	1	0	2	2	0	0	0	1	1	1	0	1	1	1	0	1	0	0	0	1	1	0	0	2	0	1	0	1	0
788	1	0	0	0	0	1	2	2	2	0	0	1	1	0	0	1	1	2	0	1	0	0	1	1	0	0	0	2	0	1	2	1	2	1	1	1	0	0	0	1	1	0	0	2	0	0	0	0	0
789	0	0	0	0	0	0	2	2	1	0	1	1	1	0	1	0	2	0	2	2	0	0	1	1	1	0	0	0	2	0	0	2	2	1	0	1	1	1	0	1	1	1	0	1	1	0	0	0	1
790	0	0	0	0	0	0	2	2	2	0	0	1	1	0	0	1	1	1	1	2	0	0	2	2	0	0	0	2	1	1	1	2	2	1	0	2	2	1	0	0	0	1	1	1	0	1	0	0	0
791	0	0	0	0	0	0	2	2	0	0	1	0	1	1	1	0	1	1	1	1	0	0	2	2	0	0	0	1	1	1	0	1	1	1	0	2	2	0	2	0	0	0	0	2	0	0	0	0	1
792	1	0	0	0	0	0	0	0	2	0	0	0	1	1	1	0	1	0	2	2	0	0	2	2	0	1	1	2	0	1	1	2	2	1	0	1	1	0	1	1	1	0	0	2	0	0	0	1	1
793	0	0	0	0	0	0	2	2	0	0	2	0	0	0	0	0	1	0	2	1	1	0	2	2	0	1	0	2	2	0	2	0	0	0	0	1	0	0	1	0	0	0	0	2	0	1	0	2	2
794	1	0	0	0	0	0	2	2	1	0	1	0	1	1	1	0	1	2	0	0	1	0	1	1	0	0	0	2	2	2	0	2	2	2	0	2	1	0	0	1	1	1	1	1	1	0	0	0	2
795	1	0	1	1	0	0	0	0	2	0	0	1	2	1	1	0	2	1	2	1	1	0	2	2	0	1	0	1	1	1	0	1	2	1	0	1	1	0	2	0	0	1	1	1	0	0	0	0	0
796	1	0	0	1	0	0	0	1	1	0	1	0	0	0	0	1	0	2	0	0	1	0	2	2	0	0	0	2	0	2	0	0	0	2	0	2	2	0	2	1	0	0	0	1	0	0	0	0	1
797	0	1	0	0	0	0	1	1	1	1	0	1	1	0	0	0	0	2	1	2	0	0	1	1	0	0	0	2	0	1	2	2	2	0	0	1	2	0	2	1	0	0	0	2	1	0	0	0	1
798	1	0	0	1	0	0	1	1	2	0	0	0	1	1	1	0	0	1	1	1	0	0	2	2	0	1	0	2	0	2	0	2	2	1	1	1	2	0	2	1	0	0	0	0	0	1	0	0	0
799	1	0	0	1	0	0	0	0	2	0	0	0	0	0	0	0	1	2	1	2	0	0	2	2	0	0	1	2	0	1	0	1	1	2	2	2	1	0	0	1	1	1	1	2	2	0	0	0	0
800	0	0	0	1	0	0	0	0	2	0	0	0	0	0	0	0	1	0	2	2	0	0	2	2	0	0	0	2	1	1	1	0	1	2	1	2	0	0	0	2	2	1	1	2	1	0	1	0	0
801	1	0	1	1	0	0	2	2	1	0	0	0	0	0	0	0	2	2	0	1	1	0	0	0	1	1	0	1	2	0	1	1	1	1	0	1	2	1	1	0	0	0	0	1	0	0	0	0	0
802	0	0	0	1	0	0	1	1	1	0	0	1	1	0	1	0	1	1	1	1	1	0	2	2	0	0	0	2	1	1	1	2	2	0	0	1	1	1	0	1	1	2	2	2	1	1	0	0	0
803	0	0	0	0	0	0	0	0	2	0	0	0	2	2	2	0	1	1	1	1	1	1	2	2	0	0	0	2	0	0	0	1	1	2	1	2	2	1	1	2	0	0	1	1	1	0	0	0	1
804	0	0	0	1	0	0	0	2	2	0	1	1	2	1	1	0	1	0	1	2	0	0	2	2	0	0	0	2	1	1	1	1	1	1	0	2	0	0	0	1	1	0	0	2	0	2	0	0	1
805	1	0	0	0	0	0	2	2	1	0	0	1	1	0	0	1	1	1	1	1	1	0	1	2	0	0	0	2	0	2	0	1	1	2	1	2	1	0	1	0	0	0	0	1	0	0	0	0	0
806	0	0	0	0	0	0	1	1	2	0	0	2	2	1	1	0	0	1	0	0	1	1	2	2	0	0	0	2	1	0	2	2	2	0	0	0	2	1	0	0	0	1	0	1	0	0	0	1	2
807	1	0	0	0	0	0	2	2	0	0	1	0	0	0	0	0	1	1	1	1	0	0	2	2	0	0	0	1	1	1	1	2	2	2	0	2	2	1	0	0	0	0	0	2	1	1	0	1	1
808	0	0	0	0	0	0	2	2	0	0	0	0	2	1	1	0	2	1	2	2	0	0	2	2	0	0	0	2	0	2	2	1	1	2	1	2	2	1	1	0	0	0	0	1	0	0	0	0	0
809	0	0	0	0	0	1	2	2	1	0	0	2	2	0	0	1	2	1	2	2	1	0	0	0	0	1	0	2	0	2	0	1	1	1	0	1	1	0	1	1	1	0	1	2	1	0	0	2	2
810	1	0	0	0	0	0	2	2	0	1	1	1	1	0	0	0	2	0	1	1	0	0	1	1	0	0	0	0	1	0	1	0	0	1	0	1	0	1	0	1	1	1	0	1	0	0	0	1	1
811	1	0	0	0	0	0	2	2	0	0	1	0	0	0	0	0	2	0	2	2	0	0	2	2	0	0	1	1	0	0	1	2	2	0	0	1	2	1	1	1	1	0	0	2	0	1	0	0	0
812	1	1	0	0	0	1	2	2	1	0	1	1	1	0	0	1	0	1	0	0	1	0	0	1	0	0	0	2	0	2	1	1	2	2	1	2	1	0	1	1	1	0	0	1	0	1	0	0	1
813	1	0	0	1	0	0	0	1	2	0	0	0	1	2	1	0	2	2	0	0	1	0	1	1	1	1	0	2	2	0	2	1	1	1	0	1	2	0	1	2	1	0	0	1	0	0	0	0	1
814	1	1	0	0	0	0	0	0	1	0	0	1	1	0	0	0	1	1	1	1	1	0	1	1	0	0	0	1	0	1	0	0	1	1	0	2	1	1	0	1	1	0	0	2	1	1	0	0	2
815	0	0	1	1	0	0	1	1	1	0	0	1	1	0	1	0	1	1	1	1	0	0	1	1	1	1	0	1	2	0	1	1	1	2	1	2	2	0	2	1	0	0	0	1	1	0	0	0	1
816	0	0	0	0	0	0	2	2	1	0	1	0	0	0	0	0	1	0	1	1	1	0	2	2	0	0	0	2	2	1	2	1	2	0	0	2	0	0	0	2	2	1	1	2	1	0	0	0	0
817	0	0	0	1	0	0	1	1	2	0	0	0	0	0	0	0	2	0	2	1	1	0	2	2	0	1	0	2	0	1	2	0	0	1	0	1	1	0	1	1	1	1	0	1	1	1	0	0	1
818	1	0	0	0	0	0	0	1	2	0	0	1	2	1	2	0	0	1	2	1	1	0	2	2	0	0	0	1	1	1	0	2	2	0	0	1	1	1	0	0	0	0	0	2	2	0	0	1	2
819	1	0	0	1	0	0	2	2	1	0	1	1	1	0	0	0	2	1	1	2	0	0	2	2	0	0	0	1	0	1	1	0	0	2	0	2	1	0	1	1	1	1	1	2	0	0	0	1	2
820	0	0	0	0	0	0	0	1	2	0	0	0	0	0	0	0	2	1	1	1	1	1	2	2	0	0	0	2	0	1	0	2	2	1	1	2	2	0	1	0	0	1	1	2	1	2	0	0	2
821	0	0	0	0	0	0	1	1	1	0	0	1	2	1	2	0	0	1	1	1	1	0	1	1	1	1	0	2	0	2	0	1	1	1	0	1	2	1	1	0	0	0	0	1	1	0	0	0	1
822	0	0	0	0	0	0	0	1	2	0	0	1	2	2	2	0	1	1	1	1	0	0	2	2	0	0	0	2	0	2	0	1	1	1	1	1	1	1	0	1	1	0	0	1	0	0	0	0	1
823	0	1	1	1	1	0	1	1	2	0	0	0	1	0	0	0	1	2	0	1	1	1	2	2	0	0	0	1	1	1	0	2	2	0	0	0	1	0	2	0	0	0	0	1	1	0	0	0	0
824	0	0	0	0	0	0	0	2	2	0	1	0	0	0	0	0	1	1	1	1	0	0	2	2	0	1	0	2	1	0	2	1	1	1	0	2	1	0	1	1	1	0	0	2	0	0	0	0	2
825	0	0	0	0	0	0	1	1	1	0	1	0	0	0	0	0	0	2	0	1	0	0	1	1	1	1	0	0	2	0	0	1	1	1	0	0	0	0	0	1	1	0	0	2	1	1	0	1	2
826	1	0	0	0	0	0	1	1	2	0	0	0	0	0	0	0	0	1	2	1	1	0	1	1	1	1	0	2	1	2	0	1	1	1	0	1	1	0	2	0	0	1	1	2	1	1	0	0	0
827	0	0	0	0	0	0	1	1	2	0	0	0	0	0	0	0	1	0	2	2	0	0	0	0	1	1	0	2	0	2	0	1	2	2	0	2	2	0	1	0	0	0	0	1	0	1	0	0	0
828	1	0	0	1	0	0	0	0	2	0	0	0	1	0	0	0	2	0	2	2	0	0	2	2	0	0	0	0	1	0	1	2	1	2	1	2	2	1	1	0	0	0	0	2	0	1	0	0	2
829	1	0	1	0	1	1	1	2	2	0	0	0	1	1	1	0	0	1	2	2	0	0	1	1	0	1	0	2	0	1	2	1	1	0	0	1	2	0	0	1	1	1	1	2	1	1	0	0	2
830	1	0	0	0	0	2	1	1	2	0	0	0	1	1	1	0	1	2	1	1	0	0	2	2	0	0	1	2	2	1	1	1	2	0	0	2	2	1	0	1	1	1	1	1	1	1	0	1	2
831	1	0	0	1	0	0	0	0	2	0	0	0	0	0	0	0	1	1	1	1	1	0	0	1	0	0	0	2	0	2	1	2	2	0	0	1	0	0	0	2	2	0	0	2	0	0	0	1	0
832	0	0	1	0	0	0	1	1	0	0	0	0	0	0	0	0	1	1	2	2	0	0	1	1	1	1	0	1	2	0	1	0	0	2	1	2	1	0	1	1	1	0	0	2	0	1	0	0	0
833	1	0	0	0	0	0	1	2	1	0	1	0	0	0	0	0	2	2	0	0	1	0	1	1	0	0	0	2	2	1	2	2	2	1	0	1	1	0	0	1	1	1	1	2	1	2	0	1	1
834	1	0	0	1	0	0	1	1	2	0	0	1	1	0	0	0	2	1	1	1	1	0	1	1	1	1	0	2	1	2	0	0	0	1	0	1	2	0	1	1	1	0	0	1	1	1	0	0	1
835	1	0	0	0	0	0	1	1	2	0	1	1	1	0	0	1	2	1	1	1	1	0	2	2	0	0	0	2	1	0	1	0	2	1	0	2	2	0	1	1	1	0	0	1	0	0	0	0	1
836	0	0	0	0	0	1	0	0	2	0	0	1	1	0	0	0	1	0	1	2	0	0	2	2	0	0	0	2	1	1	2	1	1	2	1	2	2	1	1	1	0	0	0	2	1	1	0	0	0
837	0	0	1	1	0	0	1	2	1	0	0	1	1	0	0	1	1	0	2	2	0	0	1	2	0	0	0	2	0	2	1	1	1	0	0	1	0	0	1	1	1	1	1	2	1	0	0	0	1
838	0	0	0	0	0	0	0	1	2	0	0	1	1	0	0	0	2	0	2	2	1	0	2	2	0	0	0	0	2	0	0	2	2	0	0	0	2	2	0	0	0	0	1	2	1	0	0	0	1
839	1	0	0	2	0	1	1	1	1	0	1	0	0	0	0	0	1	1	1	1	0	0	0	0	0	0	0	2	1	1	2	0	0	2	0	2	0	0	0	2	2	1	1	2	0	0	0	0	2
840	0	0	0	0	0	0	2	2	0	0	2	0	1	1	1	0	1	2	0	1	0	0	2	2	0	0	0	2	1	1	1	1	1	0	0	1	0	0	1	1	1	0	1	2	1	0	0	0	0
841	0	0	0	0	0	0	2	2	1	0	0	0	1	1	1	0	2	1	1	1	1	0	2	2	0	1	0	1	0	1	0	2	2	1	1	1	1	0	2	0	0	1	0	1	1	0	0	1	0
842	0	0	1	0	0	0	1	1	2	0	0	1	1	0	1	0	1	0	1	2	0	1	2	2	0	0	0	2	0	2	0	1	1	2	0	1	0	0	0	1	1	1	1	1	1	2	0	0	1
843	0	0	1	0	1	1	1	1	1	0	1	0	1	0	0	0	1	2	0	0	1	0	1	1	0	0	0	1	2	0	1	1	2	1	0	2	2	0	1	2	1	1	1	1	1	0	0	1	2
844	0	0	0	0	0	0	2	2	2	0	0	2	2	1	1	1	2	1	1	1	1	0	1	2	0	0	0	2	0	2	0	1	1	1	0	2	1	0	0	1	0	1	1	2	1	0	0	0	1
845	0	0	1	0	1	2	2	2	1	0	0	1	2	2	2	0	1	0	2	2	0	0	1	1	0	0	0	2	0	2	1	1	1	1	0	2	2	0	1	2	2	0	1	2	1	0	0	0	0
846	0	0	0	0	0	1	0	0	2	0	0	0	0	0	0	0	1	1	1	1	1	0	2	2	0	1	1	2	1	2	0	0	0	1	0	1	2	0	1	1	1	1	1	1	1	0	0	0	0
847	1	0	0	0	0	0	0	0	1	0	1	0	1	1	1	0	1	2	0	0	0	0	1	1	0	0	0	1	1	0	1	0	0	1	0	1	1	0	1	1	1	0	0	2	1	0	0	0	0
848	0	0	0	1	0	0	1	2	1	0	0	0	0	0	0	0	0	0	1	1	1	0	1	1	1	0	0	2	0	1	1	1	0	2	1	2	1	0	1	1	1	0	0	0	0	1	0	0	1
849	0	0	0	0	0	0	1	2	1	0	0	1	2	2	2	0	1	1	1	1	1	0	2	2	0	0	0	2	0	2	0	0	2	0	0	2	1	0	2	0	0	1	1	2	1	0	0	0	1
850	1	0	0	0	0	0	0	1	2	0	0	0	1	1	1	0	1	2	0	0	0	0	1	1	0	0	1	1	0	0	1	1	2	1	0	2	1	0	0	2	2	0	0	1	0	0	0	0	1
851	0	0	1	0	1	1	0	1	2	0	0	0	0	0	0	0	0	2	0	1	0	0	2	2	0	0	0	2	0	2	0	1	1	2	2	2	2	0	1	1	1	0	0	0	0	0	0	0	0
852	1	1	0	0	0	1	1	1	2	0	0	1	1	0	0	0	0	0	2	2	0	0	1	1	0	0	0	2	0	2	1	2	2	1	1	2	1	0	0	1	1	0	0	0	0	0	0	0	1
853	0	0	0	1	0	0	0	1	1	0	1	1	1	0	0	1	1	1	1	1	1	0	1	1	1	2	0	0	2	0	0	2	2	0	0	1	1	0	1	0	0	0	0	1	1	0	0	0	1
854	1	0	0	0	0	0	1	1	0	1	2	0	0	0	0	0	0	2	0	0	0	0	2	2	0	0	0	2	0	2	0	1	1	1	1	1	1	0	2	0	0	0	0	2	0	2	0	0	1
855	0	0	0	1	0	0	1	1	1	0	0	0	0	0	0	0	1	1	0	0	2	0	2	2	0	0	0	2	0	1	1	1	1	1	0	1	2	1	0	1	1	0	0	2	0	0	0	0	0
856	1	0	0	0	0	0	1	1	2	0	0	1	1	1	1	0	2	2	1	1	0	0	2	2	0	0	0	1	1	1	1	1	1	2	0	2	2	0	1	1	1	0	0	2	0	2	0	0	0
857	1	0	0	0	0	0	1	1	1	0	1	0	1	0	0	0	1	1	1	1	1	0	2	2	0	0	0	2	0	2	1	1	0	0	0	1	1	0	2	0	0	1	1	1	1	1	0	0	1
858	1	0	0	0	0	0	1	1	2	0	0	0	1	1	1	0	2	0	2	2	0	0	1	1	1	1	0	2	2	0	2	1	1	1	1	1	2	0	1	0	0	0	0	1	0	1	1	0	1
859	0	0	1	0	0	0	2	2	0	0	2	1	1	0	0	0	2	0	2	2	0	0	2	2	0	0	0	1	1	1	1	2	2	0	0	1	2	1	1	1	0	0	0	0	0	0	0	0	2
860	0	0	0	1	0	0	1	1	1	0	1	0	0	0	0	0	1	0	1	1	1	0	2	2	0	0	0	2	1	1	2	1	1	1	0	2	1	0	0	1	1	1	0	1	0	1	0	0	1
861	1	0	0	1	0	0	1	1	1	0	1	0	0	0	0	0	1	0	1	2	0	0	2	2	0	0	0	2	0	2	1	0	0	2	0	2	1	0	1	1	1	0	0	1	0	0	0	0	1
862	1	0	0	0	0	0	1	1	1	1	0	0	2	1	1	0	1	0	2	2	0	0	2	2	0	0	0	1	1	1	0	2	2	0	0	1	2	1	0	1	1	0	0	1	0	1	0	0	1
863	0	0	0	0	0	0	1	1	0	1	2	0	1	1	1	0	1	0	2	2	0	0	2	2	0	0	0	2	1	2	1	2	2	0	0	0	1	0	0	1	1	0	0	1	1	0	0	0	1
864	1	0	0	0	0	0	0	0	2	0	0	1	2	1	2	0	1	1	1	1	0	0	2	2	0	1	0	2	1	1	2	0	1	2	0	2	2	0	2	0	0	2	2	2	1	1	0	0	2
865	0	0	0	0	0	0	1	2	2	0	0	0	0	0	0	0	1	1	1	1	1	0	2	2	0	1	0	2	1	1	1	2	2	0	0	1	2	1	1	0	0	0	0	2	0	0	0	0	1
866	0	1	0	0	0	0	1	1	1	0	0	0	1	0	0	0	0	0	1	1	1	1	2	2	0	0	0	2	0	2	0	2	2	0	0	1	2	0	1	1	1	0	0	1	0	0	0	0	0
867	1	0	0	1	0	0	1	1	2	0	0	0	1	0	0	0	1	0	2	1	1	0	2	2	0	0	0	2	1	1	2	2	2	1	1	2	1	0	0	1	1	0	0	2	1	0	0	0	0
868	0	0	0	0	0	0	2	2	2	0	0	0	0	0	0	0	2	1	2	1	1	1	2	2	0	0	0	1	1	1	0	2	2	1	0	2	2	0	1	0	0	0	0	2	0	0	0	0	1
869	1	0	0	1	0	0	2	2	1	1	1	0	2	1	1	0	1	0	2	2	0	0	2	2	0	0	0	1	1	1	0	2	2	1	0	1	1	1	0	0	0	0	0	1	0	0	0	2	2
870	0	0	0	1	0	0	1	1	1	0	0	0	1	1	1	0	1	1	1	1	0	0	2	2	0	0	0	1	2	0	1	0	0	0	0	1	2	0	2	0	0	0	0	2	0	1	0	0	1
871	0	0	0	1	0	0	1	1	2	0	0	1	2	1	1	0	1	1	1	1	1	0	1	1	0	0	0	0	1	0	1	0	1	2	0	2	1	0	1	2	1	0	0	2	0	0	0	1	0
872	1	1	0	0	0	0	1	1	2	0	0	0	0	0	0	0	2	0	2	2	0	1	0	1	1	1	0	1	1	1	1	1	1	0	0	1	1	0	0	1	1	0	0	2	0	0	0	0	0
873	1	0	0	1	0	1	1	1	1	0	1	1	2	1	1	1	0	2	0	0	0	0	2	2	0	1	0	1	1	1	0	0	0	2	0	2	2	0	1	0	0	0	0	1	0	0	0	0	0
874	1	0	0	0	0	0	2	2	1	0	0	0	1	1	1	0	2	0	1	1	0	0	2	2	0	1	0	1	1	0	1	1	1	0	0	0	1	0	0	1	0	0	0	2	0	0	0	0	1
875	1	0	0	0	0	0	1	1	1	0	0	0	1	0	0	0	1	0	2	2	0	0	2	2	0	0	0	1	2	1	0	2	2	1	0	2	1	0	0	2	2	0	0	2	1	0	0	0	0
876	0	0	1	0	0	0	2	2	0	0	1	0	1	1	1	0	2	1	1	2	0	0	1	1	0	0	0	2	1	2	0	2	2	1	1	1	0	0	0	2	2	0	0	1	1	0	0	0	2
877	1	0	0	0	0	0	1	1	2	0	0	0	1	0	0	0	1	2	0	0	1	0	2	2	0	0	0	2	1	2	1	1	1	0	0	1	1	0	1	1	1	0	0	2	0	1	0	0	1
878	1	0	0	0	0	0	0	0	2	0	0	0	0	0	0	0	1	0	1	1	1	0	2	2	0	0	0	0	2	0	0	1	1	1	0	2	2	1	0	1	1	0	0	2	0	1	0	0	2
879	0	0	0	0	0	1	1	1	2	0	0	0	0	0	0	0	1	0	1	1	1	0	2	2	0	0	0	2	1	2	0	1	2	2	2	2	0	0	1	1	1	0	0	1	1	0	0	0	2
880	1	0	1	0	0	1	1	1	2	0	0	0	0	0	0	0	1	0	2	2	0	0	1	1	1	1	0	2	1	1	2	1	1	1	0	1	2	0	2	0	0	1	1	1	1	1	0	0	1
881	1	0	0	1	0	0	0	0	1	0	1	0	1	0	0	0	1	0	2	2	0	0	1	1	0	0	0	2	0	1	0	1	1	2	0	1	1	0	1	1	1	0	0	1	1	0	0	0	0
882	1	0	1	1	1	1	1	1	2	1	0	1	1	0	0	1	1	0	2	2	0	0	2	2	0	1	0	1	1	1	0	2	2	1	0	2	1	1	0	1	1	1	1	2	0	0	0	0	0
883	0	0	0	0	0	0	1	1	2	0	0	1	2	2	2	0	2	0	1	2	0	0	2	2	0	0	0	1	0	1	0	1	1	0	0	0	0	0	1	2	1	0	0	1	0	0	0	1	1
884	1	0	0	1	0	0	1	1	1	1	2	0	0	0	0	0	2	1	1	1	1	0	1	1	0	0	0	2	1	0	2	1	1	1	0	1	0	0	0	2	2	0	0	0	2	1	0	0	1
885	0	0	0	0	0	0	1	1	2	0	0	0	0	0	0	0	2	0	2	2	0	0	1	1	0	0	0	2	1	1	2	1	1	1	1	1	1	0	1	1	1	0	0	2	0	0	0	0	1
886	1	0	0	0	0	0	1	1	2	0	0	0	0	0	0	0	2	1	1	1	1	0	2	2	0	0	0	1	1	1	1	1	1	2	0	2	1	0	0	2	2	0	0	2	1	0	0	0	1
887	1	0	0	1	0	0	0	0	2	0	0	0	1	1	1	0	1	2	0	0	2	0	2	2	0	0	0	2	0	1	2	2	2	1	0	2	1	1	0	0	0	1	1	1	1	0	0	0	1
888	0	0	0	0	0	1	1	1	1	0	0	0	0	0	0	0	1	1	0	0	2	0	2	2	0	1	1	2	1	1	0	1	2	1	0	1	2	1	1	1	1	0	0	2	0	0	0	0	0
889	0	0	0	1	0	1	2	2	0	0	1	0	1	1	1	0	2	0	2	2	0	0	1	1	0	0	0	2	1	1	2	1	2	1	0	2	0	0	0	1	1	0	0	2	0	0	0	0	2
890	1	0	0	0	0	0	1	1	2	0	0	1	1	0	0	0	0	0	1	1	1	0	2	2	0	0	0	2	0	2	1	2	2	1	0	1	1	0	0	1	1	0	0	1	1	1	0	0	1
891	1	0	0	0	0	0	2	2	1	0	0	0	0	0	0	0	1	0	2	2	0	0	1	2	0	0	0	1	2	0	1	1	1	0	0	0	1	0	0	2	2	0	0	2	1	0	1	0	1
892	1	0	1	0	0	1	2	2	1	0	1	1	1	1	1	0	0	1	1	1	1	0	2	2	0	0	1	2	0	1	1	1	2	1	0	2	1	1	0	1	1	0	0	1	1	0	0	0	1
893	0	0	1	0	0	0	1	2	0	0	1	0	0	0	0	0	1	2	0	0	0	0	1	1	0	0	0	2	1	2	1	1	1	1	1	1	1	0	0	1	1	1	1	2	1	1	0	0	2
894	1	0	0	1	0	0	1	1	2	0	0	2	2	1	1	1	1	0	2	2	0	0	2	2	0	0	0	1	0	1	2	1	2	2	0	2	1	0	0	2	2	0	0	2	0	2	0	0	2
895	1	0	0	1	0	0	1	1	1	0	0	0	1	1	1	0	0	2	0	0	0	0	2	2	0	0	0	1	1	1	0	1	1	2	1	1	0	0	0	2	2	1	1	2	1	1	0	0	0
896	1	0	0	0	0	0	0	0	2	0	0	0	0	0	0	0	1	0	2	2	0	0	2	2	0	0	0	2	0	1	1	0	0	1	1	2	1	0	1	1	1	0	0	2	1	0	0	0	1
897	0	1	0	0	0	1	2	2	1	0	0	1	1	0	0	0	1	1	1	1	0	0	2	2	0	1	0	2	0	2	0	1	1	1	0	2	0	0	1	2	1	0	0	2	0	0	0	1	2
898	1	0	0	1	0	0	0	1	2	0	1	1	1	0	0	1	0	1	1	1	0	0	2	1	1	2	0	2	0	2	1	2	2	0	0	1	1	0	0	2	2	1	1	2	1	0	0	0	0
899	1	0	0	1	0	0	1	1	2	0	0	0	0	0	0	0	1	0	2	1	0	0	2	2	0	1	0	2	2	1	2	1	1	1	0	1	1	0	0	2	2	0	0	1	0	0	0	0	2
900	1	0	0	2	0	0	1	2	2	1	0	0	0	0	0	0	1	1	1	1	1	0	2	2	0	0	0	1	2	1	0	1	2	2	2	2	1	0	0	2	2	1	1	2	0	0	0	1	2
901	0	0	0	0	0	0	1	2	0	0	1	1	2	1	1	0	1	1	1	1	1	0	2	2	0	0	1	1	1	0	0	1	2	1	1	1	1	0	0	2	2	1	1	2	1	0	0	0	1
902	0	0	0	1	0	0	2	2	0	0	0	0	0	0	0	0	1	0	2	2	0	0	2	2	0	0	0	2	0	2	0	2	2	1	0	2	0	0	0	2	2	0	0	2	0	0	0	0	0
903	1	0	0	1	0	1	1	1	2	1	0	1	2	2	2	0	0	1	1	1	0	0	2	2	0	0	1	2	0	1	1	1	2	0	0	1	1	1	0	1	1	0	0	2	0	2	0	0	0
904	0	0	0	0	0	1	1	1	1	0	1	0	0	0	0	0	1	0	2	1	1	0	1	1	1	1	0	2	0	2	0	1	1	2	0	2	0	0	0	2	2	0	0	1	1	0	0	0	0
905	1	0	0	0	0	1	1	1	1	0	1	2	2	1	2	0	2	1	2	1	1	0	2	2	0	0	0	2	0	2	0	2	2	1	1	1	0	0	0	2	2	1	1	1	1	1	0	0	1
906	0	0	0	0	0	0	1	1	2	0	0	0	1	1	1	0	1	1	1	1	1	0	2	2	0	0	0	2	1	1	1	2	2	0	0	1	1	0	0	2	2	0	0	1	0	0	0	1	2
907	1	0	0	0	0	1	1	1	2	0	0	0	1	0	1	0	0	0	2	2	0	1	2	2	0	0	1	2	2	1	1	1	2	2	1	2	2	0	2	0	0	0	1	1	1	0	0	0	1
908	1	0	1	0	1	0	1	1	1	0	0	0	0	0	0	0	2	1	1	2	0	0	2	2	0	0	0	2	2	1	2	1	1	0	0	1	2	1	1	1	1	0	0	1	0	0	0	0	1
909	0	0	0	0	0	0	1	1	2	0	0	0	0	0	0	0	1	1	1	1	0	0	2	2	0	1	0	2	0	1	1	1	1	1	0	1	2	1	1	1	0	0	0	2	0	0	0	1	2
910	1	0	0	1	0	0	1	1	2	0	0	0	2	2	2	0	1	1	1	1	1	0	2	2	0	0	0	2	0	1	0	2	1	2	1	2	1	1	0	0	0	0	0	2	0	0	0	0	0
911	1	0	1	0	0	0	1	1	1	0	0	0	0	0	0	0	1	1	1	1	1	0	1	1	0	1	0	2	2	2	0	0	0	1	0	1	2	0	0	1	1	1	0	0	0	1	0	0	0
912	0	0	0	0	0	2	0	1	2	0	0	0	0	0	0	0	0	1	0	0	1	0	2	2	0	0	0	0	1	0	1	1	1	0	0	1	1	0	0	2	2	0	0	2	0	0	0	0	1
913	0	0	0	0	0	1	2	2	1	0	1	0	0	0	0	0	1	0	2	2	0	0	1	1	0	1	0	1	1	1	0	2	2	0	0	0	2	0	1	1	1	1	1	2	1	1	0	0	0
914	1	0	0	0	0	0	2	2	0	0	2	0	0	0	0	0	1	2	0	0	1	0	2	2	0	0	0	1	1	1	1	2	2	0	0	0	1	0	0	2	2	0	0	2	0	0	0	1	1
915	0	0	0	1	0	0	1	2	1	0	1	1	0	0	0	0	1	0	2	1	1	0	1	1	0	1	0	2	0	1	2	0	0	0	0	1	2	1	1	0	0	1	0	1	2	1	0	0	0
916	1	0	1	0	0	1	2	2	0	0	1	0	1	1	1	0	1	2	0	1	1	0	2	2	0	0	0	2	1	2	0	1	2	2	2	2	0	0	0	2	2	0	1	2	1	1	0	0	2
917	0	0	0	1	0	1	2	2	0	0	1	0	1	1	0	0	2	0	2	2	0	0	1	1	1	1	0	1	2	1	0	2	2	1	0	2	0	0	0	2	2	0	0	1	1	1	0	0	1
918	0	0	0	1	0	0	1	1	1	0	0	0	1	1	1	0	1	2	0	0	0	0	2	2	0	0	1	2	0	1	1	1	1	2	1	2	2	1	1	2	0	2	2	2	1	1	0	0	1
919	0	0	1	0	0	1	2	2	1	0	0	0	1	0	1	0	1	2	0	0	1	0	2	2	0	0	0	0	1	0	1	1	2	2	2	2	2	1	1	0	0	0	0	1	0	0	0	0	0
920	0	0	0	0	0	0	2	2	0	0	0	0	0	0	0	0	1	1	1	1	1	1	2	2	0	0	0	2	0	2	0	2	2	2	1	2	2	0	1	0	0	1	1	1	1	1	0	0	1
921	1	1	0	0	0	0	1	1	2	0	0	1	2	1	1	0	0	2	0	0	0	0	1	2	0	0	0	2	0	2	0	1	1	0	0	0	2	0	1	1	1	1	0	0	1	1	0	0	1
922	0	0	0	1	0	0	0	1	2	0	0	0	1	1	1	0	2	0	2	2	0	0	2	2	0	0	0	2	0	2	0	1	2	1	0	2	2	0	1	2	1	1	1	1	1	0	0	0	2
923	0	0	0	0	0	0	1	2	2	0	0	0	0	0	0	0	0	0	1	2	0	1	2	2	0	0	0	2	0	1	0	1	1	1	1	2	2	0	2	0	0	0	1	2	1	1	0	0	1
924	0	0	0	0	0	0	2	2	1	0	0	1	1	0	0	1	0	2	0	0	1	0	1	1	1	1	0	1	2	0	1	1	2	1	0	2	0	0	0	1	1	1	1	1	1	0	0	0	1
925	0	0	0	0	0	1	2	2	1	0	1	0	0	0	0	0	1	0	2	2	0	0	1	1	0	1	0	1	1	1	0	1	1	2	0	2	2	1	0	1	1	0	0	1	0	0	0	0	1
926	0	0	0	1	0	0	1	1	2	0	0	0	2	2	2	0	2	1	1	1	1	0	1	1	0	1	0	1	1	1	0	0	0	2	0	2	1	1	0	0	0	0	0	2	1	0	0	0	1
927	0	0	0	1	0	1	0	1	2	0	0	0	0	0	0	0	0	1	2	2	0	0	2	2	0	0	1	2	0	1	0	1	1	2	1	2	1	0	0	0	0	0	0	2	0	0	0	1	0
928	1	0	0	0	0	1	0	0	2	0	0	1	2	1	1	0	1	2	0	0	1	0	2	2	0	0	0	2	0	1	1	1	1	1	1	1	1	0	1	1	1	0	0	1	0	0	0	0	0
929	1	0	0	0	0	1	2	2	1	0	0	1	1	0	1	0	1	2	0	0	1	0	2	2	0	0	0	2	0	2	0	1	1	2	1	2	1	0	0	0	0	0	0	2	1	1	0	0	2
930	0	0	0	1	0	1	2	2	0	0	1	0	0	0	0	0	1	1	0	0	2	0	2	2	0	1	0	2	1	1	1	1	2	1	1	1	0	0	0	1	1	0	0	1	0	0	0	0	1
931	0	0	0	0	0	1	1	1	2	0	0	0	0	0	0	0	1	2	0	0	1	0	2	2	0	1	0	2	0	2	1	0	0	1	0	2	0	0	1	1	1	0	0	1	1	0	0	0	1
932	0	0	0	1	0	0	1	0	2	0	0	1	2	1	2	0	1	1	1	1	0	0	2	2	0	0	0	1	1	1	0	1	2	0	0	2	2	1	1	1	1	0	0	2	1	1	0	0	2
933	1	0	0	0	0	0	2	2	0	0	1	0	1	1	1	0	1	0	2	2	0	0	1	2	0	0	0	1	2	1	0	1	1	0	0	1	1	0	1	1	1	0	0	2	1	0	0	0	2
934	1	0	0	1	0	0	2	2	1	0	0	0	1	1	1	0	0	1	1	1	0	0	2	2	0	0	0	2	2	0	2	2	2	0	0	1	2	0	1	1	1	1	0	1	0	0	0	0	0
935	1	0	0	0	0	1	2	2	1	0	0	0	0	0	0	0	2	0	2	2	0	0	2	2	0	1	1	2	1	1	0	1	2	2	1	2	2	0	1	1	1	1	1	1	1	0	0	1	1
936	0	0	1	2	0	0	1	1	2	0	0	0	0	0	0	0	0	2	0	1	0	0	1	1	1	2	0	2	1	1	2	2	2	1	1	2	1	0	1	1	1	1	1	2	0	0	0	1	2
937	0	0	0	0	0	0	1	1	1	0	0	1	2	1	1	0	2	1	1	1	0	0	1	1	1	2	1	2	1	2	0	0	0	2	0	2	1	0	1	1	1	0	0	2	0	0	0	0	1
938	0	0	0	0	0	2	1	1	2	0	0	0	2	2	2	0	1	1	0	0	2	0	2	2	0	1	0	2	0	2	0	1	1	1	0	2	2	0	2	1	0	1	0	0	0	0	0	0	2
939	1	0	0	1	0	0	1	2	2	0	0	0	0	0	0	0	1	1	1	1	1	0	2	2	0	0	0	2	0	2	1	1	2	2	1	2	0	0	0	1	1	1	1	1	1	2	0	0	1
940	0	0	0	0	0	1	2	2	1	0	0	1	2	2	2	0	2	0	2	2	1	0	2	2	0	0	0	1	0	1	1	1	1	2	1	2	1	0	2	0	0	0	0	0	0	0	0	0	0
941	0	0	0	0	0	0	2	2	1	0	0	1	1	0	0	1	1	0	1	2	0	0	2	2	0	0	0	2	1	2	1	1	2	2	1	2	2	0	2	0	0	0	0	1	0	0	0	0	2
942	1	0	0	1	0	0	1	1	2	0	0	0	0	0	0	0	2	2	0	0	1	1	1	2	0	0	0	2	0	2	0	1	2	0	0	2	2	0	1	1	1	1	1	1	1	1	0	0	0
943	0	0	0	1	0	0	2	2	1	0	0	0	0	0	0	0	1	1	1	1	1	0	2	2	0	0	0	1	1	1	1	2	2	2	1	2	2	0	2	0	0	0	0	1	0	0	0	0	1
944	0	0	0	1	0	0	1	2	2	0	0	0	1	1	1	0	2	0	2	2	0	0	2	2	0	0	0	2	2	2	0	1	2	1	0	2	1	1	0	1	1	0	0	2	0	0	0	1	2
945	0	0	0	0	0	0	0	1	2	0	0	1	0	0	0	0	2	0	2	2	0	0	1	1	0	1	0	2	2	1	2	2	2	0	0	1	1	0	0	1	1	0	0	2	1	0	0	0	1
946	1	0	0	1	0	0	0	1	2	0	0	0	0	0	0	0	1	2	0	0	1	0	2	2	0	0	0	1	0	1	1	2	2	2	0	1	1	0	0	1	1	0	0	1	1	0	0	1	2
947	0	0	0	0	0	0	1	1	1	0	1	2	2	1	1	1	2	1	1	1	0	0	2	2	0	0	0	1	1	0	1	2	2	1	1	1	1	0	0	1	1	0	0	1	0	0	0	0	1
948	0	0	0	0	0	0	1	2	2	0	0	0	0	0	0	0	1	0	2	2	0	0	1	2	0	0	0	0	2	0	0	2	2	1	1	2	1	0	0	1	1	0	0	1	0	0	0	0	1
949	0	0	0	1	0	0	2	2	1	0	0	0	0	0	0	0	0	1	1	1	0	0	1	1	1	1	0	2	0	1	1	0	0	1	0	2	1	0	2	0	0	1	0	1	0	0	0	0	0
950	0	0	0	1	0	0	2	2	1	0	1	1	2	1	1	1	1	0	2	1	1	0	2	2	0	0	0	1	1	1	0	1	1	1	0	2	1	0	1	1	1	1	1	1	1	0	0	0	0
951	0	0	0	0	0	1	0	0	2	0	0	0	1	1	0	0	2	2	1	1	0	0	2	2	0	0	0	2	2	1	1	2	2	0	0	0	1	0	1	0	0	1	1	1	1	2	0	0	1
952	0	0	1	0	0	0	2	2	1	0	1	0	0	0	0	0	1	2	0	0	0	0	1	1	1	0	1	2	2	1	1	1	2	1	0	2	2	0	1	1	1	1	1	2	1	0	0	1	0
953	0	0	0	1	0	0	2	2	1	1	1	0	0	0	0	0	2	1	1	1	0	0	2	2	0	0	0	1	0	1	2	2	2	1	1	2	2	0	1	1	1	0	0	2	1	1	0	0	1
954	0	1	1	0	1	0	1	1	1	0	0	1	1	0	0	1	2	2	0	0	2	0	2	2	0	0	0	2	0	1	0	1	1	1	0	2	1	0	0	1	1	0	0	1	0	0	0	0	1
955	0	0	0	0	0	0	1	1	1	0	0	1	1	0	0	0	2	2	1	1	0	0	2	2	0	0	1	2	0	1	0	2	2	0	0	1	1	0	1	1	1	0	0	2	0	2	0	0	1
956	0	0	0	0	0	0	0	0	2	0	0	0	2	2	2	0	2	0	1	2	0	0	2	2	0	0	1	2	0	1	0	1	1	2	0	2	0	0	0	2	2	2	2	2	1	1	0	0	1
957	0	0	0	0	0	1	1	1	1	0	1	0	0	0	0	0	1	2	0	0	1	0	2	2	0	0	0	1	2	1	0	1	1	2	1	2	1	0	0	1	1	0	0	2	0	1	0	0	1
958	1	0	0	0	0	1	1	1	1	0	1	0	1	1	1	0	1	0	2	2	0	0	1	1	1	1	0	1	1	1	1	1	2	1	0	1	1	0	0	1	1	1	1	2	1	1	0	0	2
959	1	0	0	0	0	0	1	1	2	0	0	0	1	1	1	0	0	2	0	0	1	1	1	2	0	0	0	1	0	0	2	1	1	1	0	0	1	0	2	0	0	0	0	1	0	0	0	1	2
960	1	1	0	0	0	1	1	1	2	0	0	1	1	0	0	1	0	1	1	1	0	0	0	0	0	0	0	1	1	1	0	2	2	0	0	1	2	0	2	1	0	1	0	1	1	1	0	0	0
961	0	0	0	0	0	0	1	2	2	0	0	0	2	2	2	0	2	0	2	2	0	0	2	2	0	0	0	1	2	0	1	0	0	2	0	2	2	2	0	0	0	0	0	2	1	0	1	0	1
962	1	0	0	1	0	0	1	1	1	0	1	1	1	1	1	0	1	0	2	2	0	0	2	2	0	1	1	1	1	2	0	1	1	1	0	1	1	1	0	1	1	1	1	2	1	2	0	0	2
963	0	1	0	0	0	1	0	1	2	0	0	0	1	1	1	0	1	0	2	2	0	0	2	2	0	1	0	2	0	1	1	1	2	0	0	1	2	1	0	2	1	0	0	2	0	0	0	0	2
964	0	0	0	0	0	0	0	0	2	0	0	0	1	1	1	0	2	1	1	1	1	0	2	2	0	0	0	2	0	2	1	2	2	1	1	1	2	0	2	1	0	0	0	2	1	0	0	0	1
965	1	0	0	0	0	0	1	2	1	0	0	0	1	1	1	0	2	1	1	1	0	0	2	2	0	0	0	2	0	1	1	1	2	1	1	1	0	0	0	2	2	0	0	2	0	0	0	0	0
966	1	0	0	0	0	1	2	2	1	0	0	0	0	0	0	0	1	0	2	2	0	0	2	2	0	0	1	2	2	1	1	1	1	1	0	2	1	0	1	2	1	1	1	2	2	0	0	0	0
967	1	1	0	0	0	1	0	0	1	0	0	0	0	0	0	0	2	0	1	1	0	0	2	2	0	0	0	2	1	2	1	1	2	1	0	2	1	1	0	1	1	0	0	2	0	0	0	0	1
968	1	0	0	1	0	0	1	2	1	0	0	0	0	0	0	0	1	2	1	1	0	0	2	2	0	0	0	2	2	1	1	1	1	1	0	1	2	1	1	0	0	1	0	1	0	0	0	1	1
969	0	0	0	1	0	0	2	2	0	0	2	0	1	1	1	0	2	1	1	1	0	0	2	2	0	0	0	2	1	1	1	0	0	2	1	2	1	0	1	0	0	1	1	2	0	0	0	0	1
970	1	0	0	2	0	0	2	2	0	0	0	0	1	0	0	0	1	1	1	1	1	0	1	1	1	1	0	1	1	0	1	0	1	1	0	2	1	0	1	1	1	0	0	2	1	0	0	1	1
971	1	0	1	1	0	0	2	2	0	1	1	0	0	0	0	0	0	2	0	0	1	1	1	1	0	0	0	2	0	1	2	2	2	0	0	1	1	0	0	0	0	1	1	2	0	2	0	0	1
972	0	0	0	0	0	1	0	0	2	0	0	0	0	0	0	1	0	1	1	1	0	1	2	2	0	1	0	2	1	1	1	0	0	2	1	1	1	0	0	0	0	0	0	2	0	0	0	0	1
973	0	0	0	1	0	0	2	2	0	0	0	0	1	1	1	0	0	2	0	1	1	0	2	2	0	0	1	2	1	1	0	1	1	0	0	2	2	0	1	0	0	0	0	1	0	0	0	0	2
974	1	0	0	0	0	1	0	1	2	0	0	1	1	1	1	0	2	1	1	1	1	0	1	1	1	1	0	1	1	0	1	1	1	2	2	2	1	1	0	1	1	0	0	2	0	0	0	0	1
975	0	0	0	0	0	0	0	0	2	0	0	0	0	0	0	0	0	0	2	2	1	0	1	1	1	2	0	0	2	0	0	2	2	1	0	2	2	0	1	0	0	1	1	2	0	1	0	0	0
976	0	0	0	1	0	0	0	0	2	0	0	0	0	0	0	0	1	1	1	1	1	0	2	2	0	0	0	2	0	2	1	2	2	0	0	1	0	0	0	2	2	1	1	2	1	1	0	0	2
977	0	1	0	0	0	1	1	1	1	0	1	0	0	0	0	0	1	1	1	1	0	0	2	2	0	0	0	1	2	0	1	2	2	2	1	2	1	0	2	0	0	0	0	2	0	0	0	0	0
978	1	0	0	0	0	0	2	2	1	0	1	0	0	0	0	0	1	0	2	2	0	0	2	2	0	0	0	2	1	1	1	1	1	1	0	2	0	1	0	1	1	0	0	2	0	0	0	0	1
979	0	0	0	0	0	1	1	1	1	0	0	0	0	0	0	0	1	0	2	2	0	0	1	1	1	1	0	2	0	1	1	1	2	1	0	1	1	1	0	1	1	1	1	1	0	0	0	0	0
980	0	0	0	0	0	0	1	1	2	0	0	0	1	1	1	0	2	1	1	1	0	0	1	2	0	0	0	1	1	1	1	0	0	0	0	1	1	0	0	1	1	0	0	2	0	0	0	0	0
981	0	0	0	0	0	0	1	1	1	0	1	0	1	0	0	0	2	1	1	1	1	0	2	2	0	0	1	1	1	2	0	1	1	1	0	1	2	1	0	2	1	0	0	2	0	1	0	0	0
982	0	0	0	0	0	0	0	0	2	0	0	2	2	1	2	0	2	0	2	2	0	0	1	1	1	1	0	2	0	1	2	1	2	1	0	2	1	0	1	2	1	0	0	1	0	0	0	0	0
983	0	0	0	0	0	1	1	1	2	0	0	0	1	1	1	0	0	1	1	0	1	0	0	0	0	0	0	2	1	1	2	2	2	0	0	0	2	1	1	1	0	0	0	1	0	0	0	0	2
984	0	0	1	1	0	1	0	0	2	0	0	0	0	0	0	1	2	0	1	2	0	0	1	1	0	1	0	2	0	2	1	1	1	2	0	2	1	0	0	1	1	0	0	0	1	0	0	0	1
985	1	0	0	0	0	1	2	2	2	0	0	1	1	1	1	0	2	1	2	2	0	0	2	2	0	0	0	1	1	1	0	1	1	1	0	1	0	0	0	1	1	0	0	0	0	0	0	0	1
986	1	0	0	0	0	1	2	2	2	0	0	1	2	1	1	0	1	1	1	1	0	0	2	2	0	0	0	2	2	1	1	2	2	1	1	2	1	0	1	1	1	1	0	1	0	1	0	0	1
987	0	0	0	0	0	0	1	1	2	0	0	0	0	0	0	0	0	1	0	0	1	0	2	2	0	0	0	2	1	0	2	1	1	1	0	2	2	0	1	0	0	0	0	2	0	0	0	0	0
988	0	0	0	0	0	0	2	2	2	0	0	1	1	0	0	1	1	0	2	2	0	0	1	1	1	2	0	2	1	2	1	1	2	1	1	1	1	0	2	0	0	1	1	1	1	2	0	0	1
989	0	0	0	0	0	1	1	1	2	0	0	0	2	2	2	0	1	1	1	1	1	0	2	2	0	0	0	1	1	1	0	1	1	1	0	2	1	1	0	1	1	0	0	2	0	0	0	0	1
990	0	0	0	0	0	1	1	1	2	0	0	0	0	0	0	0	1	0	2	2	0	0	2	2	0	0	1	2	1	0	1	1	1	2	2	2	1	0	1	1	1	0	0	1	0	0	0	0	0
991	1	0	0	1	0	1	0	1	1	0	0	0	1	0	0	0	2	0	2	2	0	0	2	2	0	0	0	2	1	1	1	1	0	2	1	2	0	0	0	2	2	1	0	1	1	1	0	0	1
992	0	0	1	0	1	0	2	2	1	0	1	0	1	1	1	0	0	0	2	1	1	0	2	2	0	0	0	2	1	1	2	2	2	1	0	1	2	1	0	1	1	0	0	2	0	0	0	0	1
993	1	0	0	1	0	0	0	0	2	0	0	1	1	0	0	1	2	0	1	2	0	0	2	2	0	0	0	2	1	1	1	2	2	2	0	2	2	1	0	0	0	1	1	2	1	1	0	1	0
994	1	0	0	1	0	0	2	2	0	1	1	0	0	0	0	0	1	1	1	1	0	0	2	2	0	0	0	1	1	1	0	1	1	2	0	1	1	1	0	1	1	0	0	2	1	1	0	0	2
995	1	0	1	2	0	0	0	1	2	0	0	0	0	0	0	0	1	1	1	1	0	0	2	2	0	0	1	2	0	1	0	1	2	1	0	2	1	0	1	1	1	0	0	1	0	0	0	0	0
996	0	1	1	1	0	0	1	2	1	0	0	0	0	0	0	0	1	0	1	2	0	0	2	2	0	0	0	1	1	0	1	0	0	2	0	2	1	0	1	1	1	0	0	1	0	1	0	0	1
997	0	0	0	0	0	0	2	2	1	0	0	0	0	0	0	0	0	0	2	2	0	0	2	2	0	0	0	2	0	2	0	1	2	1	0	1	1	1	0	1	1	2	2	2	1	1	0	1	2
998	1	0	0	0	0	0	1	1	1	1	0	0	0	0	0	0	1	0	1	1	0	1	2	2	0	0	0	2	0	2	0	1	1	0	0	1	1	1	0	0	0	0	0	0	2	1	1	0	0
999	0	0	0	0	0	0	1	1	0	1	2	0	0	0	0	0	1	1	1	0	1	0	2	2	0	0	0	2	1	1	1	0	0	1	0	1	0	0	0	1	1	0	0	2	1	0	0	0	1
1000	0	0	0	0	0	0	0	1	2	0	1	0	0	0	0	0	1	1	1	1	1	0	2	2	0	0	0	1	0	1	1	1	1	2	0	2	2	1	1	1	0	0	0	1	0	0	0	0	0
[truncated: 252 more columns]
