# Supplementary material for: KNN-MDR: a learning approach for improving interactions mapping performances in genome wide association studies
Source: BMC Bioinformatics. 2017 Mar 21;18:184. doi: 10.1186/s12859-017-1599-7 (PMC5361736; doi:10.1186/s12859-017-1599-7)
Supplement: Supplementary file 6 — The data set(s) supporting the results of Table 4. (ZIP 7095 kb) [file 12859_2017_1599_MOESM6_ESM.zip › 100 simulations/S24/mkallsimul.dat]

1	0	2	0	0	0	0	2	2	0	1	0	1	1	0	0	0	0	0	2	0	2	1	1	0	0	1	1	0	1	0	0	0	2	1	0	1	0	0	1	0	1	0	0	0	0	1	0	0	1
2	0	1	1	0	1	1	0	0	1	1	1	0	0	0	0	0	0	0	2	0	2	0	1	0	0	0	1	0	2	0	0	0	1	0	0	2	0	0	0	0	2	1	1	0	1	0	0	2	1
3	0	2	0	0	0	0	1	1	1	1	0	0	0	0	0	0	0	0	2	0	2	0	0	0	0	1	2	0	0	2	1	1	1	0	0	1	2	1	0	1	0	1	1	0	1	1	0	1	1
4	0	2	1	0	0	0	2	2	0	0	1	1	0	0	0	0	0	1	1	1	2	0	0	0	0	2	1	1	1	1	0	1	1	0	0	1	1	1	1	0	0	1	0	0	0	1	0	2	1
5	0	2	0	0	0	0	1	1	0	0	1	0	0	0	0	0	1	2	0	1	1	0	1	0	0	1	2	0	1	1	1	0	1	1	2	2	0	0	1	0	1	0	0	0	1	1	0	2	1
6	1	1	1	0	0	0	2	2	0	0	2	0	2	0	1	1	0	2	0	1	2	0	0	0	0	1	1	1	2	1	0	0	1	0	0	1	0	0	0	0	1	1	1	0	2	0	0	0	2
7	1	2	0	0	0	0	1	1	2	2	0	0	1	1	0	0	0	2	0	1	2	0	0	0	0	2	2	0	0	2	1	1	2	0	0	1	2	0	0	1	1	0	0	2	0	1	0	0	1
8	1	2	0	0	0	0	1	2	0	1	0	0	0	0	0	0	0	0	2	0	2	0	0	0	0	2	1	1	1	1	0	0	1	0	0	1	1	0	0	1	1	0	0	0	0	0	0	0	1
9	1	2	0	0	0	0	1	1	1	1	1	0	1	1	0	0	0	0	2	0	2	0	0	0	0	1	1	1	1	1	0	0	2	0	0	2	0	0	0	1	1	1	1	0	0	1	0	1	1
10	1	0	2	0	0	0	1	1	1	1	0	0	0	0	0	0	0	1	1	1	2	0	0	0	0	1	2	0	0	2	0	0	2	0	0	1	2	1	0	1	1	1	1	0	1	1	0	2	1
11	1	0	1	0	0	0	0	1	0	0	0	0	1	0	1	1	0	1	1	1	1	0	0	0	0	0	1	0	1	2	0	1	2	0	0	1	1	0	0	0	2	0	0	0	0	0	0	1	1
12	0	2	1	1	0	1	2	2	0	1	0	0	1	1	0	0	0	0	1	1	1	0	0	0	0	1	2	0	0	2	2	1	1	0	0	1	1	0	1	0	1	1	1	0	1	1	0	1	1
13	1	2	1	0	0	0	2	2	0	1	0	0	2	0	1	1	0	0	2	1	2	1	1	1	1	1	0	2	2	1	1	1	1	0	0	2	0	0	0	1	1	1	1	0	0	0	0	0	1
14	0	1	0	0	0	0	2	2	0	1	1	1	1	0	0	0	0	2	0	1	0	1	1	1	1	0	1	1	1	2	0	2	2	0	0	2	1	0	0	1	0	0	0	0	0	0	0	0	0
15	0	1	1	0	0	0	2	2	0	1	0	0	0	0	0	0	0	2	1	1	2	0	0	0	0	1	1	0	1	1	0	1	2	0	0	1	1	0	0	0	2	0	0	0	0	0	0	1	1
16	0	1	1	0	1	1	1	1	0	0	1	0	1	1	0	1	0	0	1	0	2	0	0	0	0	0	1	0	0	1	0	0	1	1	0	2	1	0	0	1	1	0	0	1	1	1	0	0	2
17	1	0	2	0	1	1	1	1	0	0	0	0	0	0	0	0	1	2	1	0	1	1	0	0	0	0	1	0	1	1	1	1	0	0	0	2	2	0	0	1	1	1	0	0	0	0	0	2	0
18	0	2	0	0	0	0	1	1	2	2	0	0	1	1	0	0	0	0	2	0	2	0	1	0	0	1	1	0	1	1	0	0	1	0	0	1	2	0	0	2	0	0	0	0	0	1	0	1	1
19	1	1	1	0	0	0	1	2	0	0	1	1	1	1	0	0	1	2	0	1	1	0	1	0	0	1	2	0	0	2	0	0	1	0	0	1	1	0	0	0	2	1	0	0	2	1	0	1	1
20	0	2	0	0	0	0	1	1	1	1	0	0	2	2	0	0	0	0	2	0	2	0	1	1	1	1	0	1	2	0	0	0	1	0	0	2	1	0	0	2	0	1	1	0	1	1	0	1	1
21	0	2	1	1	0	1	2	2	0	0	1	0	0	0	0	0	0	0	2	0	2	0	1	1	1	1	1	0	1	0	0	1	2	0	0	2	2	0	0	0	2	0	0	0	1	1	0	1	1
22	1	1	1	0	0	0	2	2	0	0	2	1	1	0	0	0	0	2	0	1	1	1	1	1	1	1	1	1	1	1	0	1	1	0	0	1	2	1	0	0	0	0	0	1	1	2	0	2	1
23	0	1	1	0	1	1	1	1	1	2	0	1	1	0	0	0	0	0	1	2	1	0	1	0	0	1	1	0	1	1	0	1	2	1	0	1	0	0	0	0	2	0	0	1	1	0	0	1	1
24	1	0	2	0	0	0	1	1	2	2	0	0	0	0	0	0	0	1	1	1	2	0	0	0	0	1	2	0	0	1	0	0	0	1	2	2	1	0	1	0	0	1	1	0	0	1	0	1	1
25	1	2	1	0	0	0	2	2	0	1	1	0	0	0	0	0	0	0	2	0	2	1	0	0	0	0	0	1	0	0	1	0	2	1	0	1	0	0	0	0	2	0	0	0	0	0	0	2	0
26	1	2	0	0	0	0	0	0	1	1	1	0	2	2	0	0	0	1	1	1	1	1	0	0	0	1	1	0	1	1	0	2	2	0	0	1	0	0	0	0	1	0	0	0	0	0	0	2	0
27	1	0	2	0	1	1	1	1	1	1	1	1	1	1	0	0	0	1	1	1	1	0	0	0	0	1	1	1	1	1	1	0	0	1	0	1	1	0	0	0	1	0	0	0	0	1	0	2	0
28	1	1	1	0	0	0	0	1	1	1	0	0	1	1	0	0	0	1	2	1	2	0	0	0	0	1	1	0	1	1	0	1	1	0	1	2	2	0	0	2	0	1	0	0	1	1	0	2	1
29	0	0	2	0	0	0	1	1	0	0	1	0	1	1	0	0	0	1	2	0	2	0	0	0	0	1	2	0	0	0	0	0	1	0	0	1	0	0	0	0	2	0	0	1	0	0	0	2	0
30	0	1	1	0	0	0	1	2	1	1	0	0	2	2	0	1	0	1	1	1	1	0	0	0	0	1	1	2	2	1	0	1	2	0	0	0	1	1	0	0	1	1	1	0	0	1	0	2	0
31	0	0	2	0	1	1	2	2	0	0	0	0	1	1	0	0	0	2	1	1	2	1	0	0	0	0	1	1	1	1	1	1	2	0	0	1	1	0	0	1	1	0	0	0	0	1	0	2	0
32	1	0	1	0	0	0	0	0	2	2	0	1	2	2	0	0	0	0	2	1	2	0	0	0	0	0	1	1	1	1	1	0	1	0	0	2	2	0	0	1	1	1	1	0	2	0	0	2	1
33	1	2	1	0	0	0	1	1	1	1	1	0	0	0	0	0	0	1	1	1	1	0	0	0	0	0	0	1	2	0	0	0	0	1	0	2	2	1	1	1	0	1	1	0	1	0	0	0	2
34	0	2	0	0	0	0	0	0	2	2	0	0	1	1	0	0	0	0	2	1	2	1	0	0	0	1	1	0	0	1	1	0	2	1	0	1	2	0	0	1	1	2	2	0	1	1	0	2	1
35	0	1	1	0	0	0	0	1	1	1	0	0	1	1	0	0	0	0	1	0	1	1	0	0	0	2	0	0	1	0	0	1	1	0	1	2	1	1	0	0	0	0	0	0	0	1	0	2	0
36	0	2	1	0	0	0	2	2	0	0	2	0	1	0	0	1	0	1	1	0	2	1	1	1	1	1	2	0	0	2	1	1	0	0	0	2	1	1	0	0	1	0	0	0	0	0	0	1	1
37	1	1	1	0	0	0	0	1	0	0	1	1	1	0	0	0	0	0	2	0	2	1	2	1	1	1	1	0	0	2	1	0	2	0	0	2	1	0	0	0	2	0	0	0	0	2	0	0	2
38	0	1	2	0	0	0	1	1	1	1	1	0	0	0	0	0	0	0	1	0	1	1	0	0	0	0	2	1	1	1	1	1	2	0	0	1	2	0	1	0	1	0	0	0	0	1	0	2	0
39	0	1	2	0	0	0	1	1	2	2	0	1	2	1	0	0	0	0	2	0	2	0	0	0	0	0	2	0	1	1	1	0	1	0	0	1	1	0	0	0	1	0	0	0	0	0	0	2	0
40	0	2	1	0	0	0	2	2	1	1	0	1	1	1	0	0	0	1	1	1	1	0	1	1	1	1	1	0	2	0	0	2	2	0	0	2	2	0	0	1	0	0	0	0	0	1	0	1	1
41	1	2	0	0	0	0	1	2	0	0	1	0	0	0	0	0	0	0	2	0	2	1	1	1	1	0	2	1	1	1	2	1	1	1	0	0	1	0	0	0	1	0	0	0	0	0	0	1	1
42	1	1	1	0	0	0	0	1	0	0	1	1	1	0	0	0	0	1	1	1	1	1	0	0	0	1	2	1	1	2	0	2	2	0	0	1	2	0	0	1	1	0	1	0	1	0	0	0	2
43	0	2	0	0	0	0	1	1	1	1	1	0	0	0	0	0	1	1	1	0	2	1	1	0	0	0	1	1	1	0	0	1	1	1	1	2	2	0	0	1	1	0	0	0	0	1	0	2	0
44	0	2	0	0	0	0	0	0	2	2	0	0	1	1	0	0	0	1	2	1	2	1	1	1	1	1	1	0	1	1	0	0	0	0	0	2	1	0	1	0	1	0	0	0	0	0	0	1	1
45	1	0	1	0	0	0	1	1	1	1	1	1	2	1	0	1	0	1	0	1	0	0	0	0	0	0	1	2	2	1	2	0	1	1	1	2	0	0	0	1	1	0	0	0	0	0	0	2	1
46	0	1	1	0	1	1	1	1	0	0	2	0	2	1	0	0	0	2	1	1	2	1	1	0	0	1	2	1	1	1	2	1	2	0	0	1	1	0	0	1	1	0	0	0	0	1	0	2	1
47	1	2	1	0	0	0	1	2	0	0	1	2	2	0	1	1	0	1	1	0	1	0	0	0	0	2	0	1	1	1	0	2	1	0	0	2	0	0	1	0	1	0	0	0	1	1	0	2	2
48	0	2	1	0	0	0	1	1	1	2	0	1	2	0	0	0	0	1	1	0	2	0	0	0	0	1	1	0	0	1	1	1	0	0	0	1	2	0	0	2	1	0	0	0	0	1	0	2	2
49	0	1	1	1	1	2	1	1	0	1	0	1	1	1	0	1	0	2	0	1	2	0	0	0	0	0	2	1	1	2	0	0	1	1	1	2	2	1	0	1	0	0	0	0	1	0	0	2	0
50	1	1	1	0	0	0	1	2	0	1	0	0	2	2	0	1	1	2	1	1	1	1	0	0	0	0	2	0	0	2	0	1	1	0	0	1	0	0	0	0	2	1	0	0	0	1	0	1	1
51	0	2	0	0	0	0	1	1	2	2	0	0	1	0	1	1	0	2	1	0	2	0	0	0	0	0	1	0	1	1	0	2	1	0	0	0	1	0	0	1	1	2	1	0	1	0	0	0	2
52	1	2	1	0	0	0	0	0	1	1	1	0	1	0	0	0	0	1	0	1	0	0	0	0	0	1	2	0	0	2	2	1	1	0	0	2	1	1	0	0	1	0	0	0	0	1	0	2	1
53	0	0	2	0	0	0	1	2	0	0	1	0	1	1	0	0	0	1	1	1	1	0	1	0	0	1	0	0	1	1	0	1	2	0	1	2	0	0	0	0	2	1	1	0	1	0	0	1	0
54	1	2	0	0	0	0	1	2	0	0	1	0	1	0	0	0	0	0	2	0	2	1	0	0	0	2	1	0	0	1	1	0	2	1	2	2	2	0	1	1	0	0	0	1	0	1	0	0	2
55	0	1	1	0	0	0	2	2	0	0	1	2	1	1	0	1	0	0	1	0	2	1	0	0	0	0	1	1	1	2	0	0	2	0	0	2	1	1	0	0	1	0	0	0	1	1	0	2	0
56	0	2	0	0	0	0	0	1	0	0	0	0	1	1	0	0	1	1	2	0	1	0	0	0	0	2	2	0	0	1	0	2	2	1	1	2	2	0	0	1	0	1	0	0	1	0	0	1	1
57	1	1	2	0	0	0	1	2	0	0	0	0	0	0	0	0	0	0	1	0	1	1	1	1	1	0	0	0	0	0	0	0	2	1	2	2	2	0	0	1	0	1	1	0	1	0	0	1	1
58	1	0	2	0	1	1	2	2	0	1	1	0	0	0	0	0	1	2	0	1	1	1	0	0	0	0	2	0	0	2	0	1	2	2	0	1	1	0	0	1	1	1	1	0	0	0	0	2	1
59	1	2	1	0	0	0	1	1	1	2	0	0	0	0	0	0	0	1	0	1	2	0	1	0	0	1	1	1	1	1	1	1	2	0	0	2	2	0	0	1	1	0	0	1	1	1	0	0	2
60	0	1	1	0	0	0	1	2	0	0	1	0	1	1	0	0	0	0	2	0	2	0	0	0	0	1	0	1	1	1	0	0	1	0	0	1	1	0	0	0	2	1	1	0	1	1	0	0	1
61	1	2	2	0	0	0	1	1	0	0	2	0	1	1	0	0	0	1	1	1	1	0	0	0	0	0	2	0	0	2	0	0	2	0	0	2	2	0	0	2	0	0	0	1	0	0	0	1	1
62	1	2	0	0	0	0	0	0	1	1	1	0	0	0	0	0	0	0	2	1	2	0	0	0	0	0	2	0	0	2	1	2	2	0	0	1	1	0	0	0	2	0	0	1	1	0	0	1	1
63	1	1	1	0	1	1	0	0	2	2	0	0	0	0	0	0	0	0	2	0	2	0	0	0	0	2	2	0	0	1	1	1	2	0	0	1	1	1	0	0	1	0	0	0	0	2	0	0	0
64	1	1	2	0	1	1	2	2	0	1	0	0	1	0	0	0	0	1	1	1	1	0	1	1	1	1	2	1	1	1	0	2	1	1	1	2	1	0	0	1	1	1	1	0	1	1	0	2	1
65	0	0	2	0	0	0	1	2	1	2	0	1	1	0	0	0	0	1	1	1	2	0	0	0	0	0	1	0	1	1	1	0	1	1	1	2	1	0	0	0	1	0	0	1	0	0	0	2	0
66	1	1	1	0	0	0	1	1	1	2	0	0	1	1	0	1	0	1	1	1	2	0	1	0	0	1	1	0	0	1	1	0	1	0	0	2	1	0	0	1	1	0	0	1	0	0	0	0	2
67	0	2	0	0	0	0	1	1	1	2	0	0	0	0	0	0	0	1	2	1	2	0	1	0	0	0	2	1	1	1	0	0	0	1	1	2	1	0	0	2	0	1	1	0	1	1	0	0	1
68	0	1	2	0	0	0	0	0	2	2	0	0	1	1	0	0	0	0	2	0	2	0	0	0	0	1	1	0	1	1	0	0	1	0	0	2	2	0	0	0	1	1	1	0	0	0	0	1	1
69	0	1	1	1	0	1	2	2	0	0	2	0	0	0	0	0	0	0	2	0	2	0	1	0	0	1	1	0	0	1	1	1	1	0	0	2	0	1	0	0	1	1	0	0	0	0	0	1	1
70	1	1	2	0	0	0	1	1	1	1	0	1	1	0	0	0	0	0	2	1	2	0	1	0	0	0	2	0	0	1	0	1	2	0	0	1	2	0	0	1	0	1	1	0	1	1	0	1	1
71	0	0	2	0	0	0	1	1	1	1	0	0	0	0	0	0	0	1	1	1	1	0	0	0	0	1	2	0	0	2	0	1	2	0	0	0	2	2	0	0	0	1	0	0	0	0	0	1	1
72	0	0	1	0	0	0	0	0	2	2	0	0	0	0	0	0	0	1	1	1	2	0	0	0	0	1	1	0	1	1	0	1	1	0	0	1	1	0	0	1	1	0	0	0	0	0	0	1	1
73	1	2	1	0	0	0	1	1	1	1	1	0	1	0	0	1	0	2	0	1	1	1	1	1	1	2	2	0	0	1	1	0	1	1	0	2	0	0	0	1	1	0	0	0	0	2	0	1	1
74	1	0	2	0	1	1	2	2	1	1	0	0	1	1	0	0	0	1	0	1	0	0	0	0	0	1	1	0	1	1	0	0	0	0	1	2	1	0	0	1	1	1	1	0	0	1	0	2	1
75	1	0	2	0	1	1	1	1	2	2	0	1	2	1	0	1	1	2	0	2	2	1	0	0	0	0	1	0	0	1	0	1	1	1	1	1	0	0	0	0	2	0	0	1	0	0	0	1	1
76	1	1	1	0	0	0	1	2	0	0	0	1	1	1	0	0	0	0	1	1	2	0	0	0	0	1	2	0	0	1	0	0	1	0	0	1	2	0	0	1	0	0	0	0	1	0	0	2	0
77	0	1	1	0	0	0	1	2	0	1	0	0	2	2	0	0	1	2	1	0	2	0	0	0	0	1	1	0	1	1	1	0	2	1	0	1	2	0	0	1	1	0	0	0	0	0	0	1	1
78	0	1	1	0	0	0	1	1	2	2	0	0	0	0	0	0	0	2	0	1	0	0	0	0	0	2	0	1	1	1	0	1	0	0	0	2	1	0	0	0	1	1	0	0	0	0	0	2	1
79	0	0	2	0	0	0	0	0	1	1	1	1	1	1	0	0	0	2	1	0	1	1	1	1	1	1	2	0	0	2	1	0	2	0	0	1	1	0	0	0	1	0	0	2	0	1	0	0	2
80	0	0	2	0	0	0	1	2	1	1	0	0	1	1	0	0	0	0	2	0	2	1	1	1	1	1	0	1	2	0	0	2	2	0	0	1	1	1	0	0	1	1	1	0	1	0	0	2	0
81	0	0	2	0	0	0	0	1	0	0	1	0	2	2	0	0	1	2	1	1	1	0	1	0	0	1	1	1	2	0	1	1	1	1	0	1	2	1	0	1	0	0	1	0	1	0	0	0	2
82	1	0	2	0	0	0	1	1	1	2	0	0	1	1	0	0	0	0	1	0	1	0	2	0	0	0	2	0	1	0	0	1	1	0	0	2	1	1	0	0	1	0	0	0	1	0	0	0	2
83	0	1	1	0	1	1	1	1	1	1	1	0	0	0	0	0	0	0	2	0	1	0	0	0	0	0	0	1	1	0	0	0	2	1	1	2	2	0	0	1	0	0	0	0	1	0	0	2	0
84	1	2	0	0	0	0	1	1	1	1	1	0	1	0	0	0	1	0	2	1	2	1	1	1	1	1	1	1	1	1	0	1	0	0	0	2	0	0	0	0	2	1	0	0	0	0	0	1	1
85	1	0	2	0	0	0	1	1	1	1	0	0	0	0	0	0	0	1	1	0	1	0	0	0	0	1	1	0	0	1	0	0	0	1	1	2	2	1	0	0	1	1	1	0	2	2	0	1	1
86	1	1	1	0	0	0	2	2	0	1	0	0	0	0	0	0	0	0	1	0	1	0	0	0	0	2	2	1	1	1	2	0	1	1	0	1	2	0	0	2	0	0	0	0	0	0	0	1	1
87	0	1	1	0	0	0	1	1	1	1	0	1	0	0	0	1	0	2	0	0	0	0	0	0	0	1	1	2	2	1	0	1	1	1	0	0	0	0	0	0	2	1	1	0	0	1	0	2	0
88	0	1	2	0	0	0	1	1	1	2	0	1	1	1	0	0	1	2	1	1	1	0	0	0	0	1	0	1	1	0	0	1	1	0	0	1	1	0	0	1	1	0	0	0	0	0	0	2	1
89	0	1	2	0	1	1	0	0	1	1	1	1	1	0	0	0	0	1	1	1	2	1	1	0	0	1	0	1	1	1	0	1	2	1	0	0	1	1	0	0	1	1	1	0	1	0	0	2	1
90	0	2	2	0	0	0	2	2	1	1	1	0	1	1	0	0	0	0	2	1	2	0	0	0	0	1	2	0	0	0	0	0	1	0	0	2	1	0	0	1	0	0	0	1	0	0	0	2	1
91	0	1	1	0	0	0	1	1	0	1	0	1	2	1	0	1	0	1	1	2	1	0	0	0	0	1	2	1	1	1	2	1	1	0	1	2	1	0	0	1	0	1	1	0	2	2	0	0	2
92	0	1	1	0	1	1	0	0	2	2	0	1	0	0	0	1	0	0	2	1	2	0	0	0	0	1	2	0	0	1	0	0	1	2	0	1	2	0	0	1	1	0	0	0	1	1	0	0	1
93	1	1	1	0	0	0	1	1	1	1	1	0	0	0	0	0	0	2	0	1	0	0	2	0	0	0	0	1	1	1	0	0	1	1	1	1	2	1	1	0	1	1	0	0	0	0	0	1	1
94	0	1	1	0	0	0	2	2	0	0	0	1	1	0	0	0	0	1	1	0	2	1	1	1	1	0	1	1	1	1	0	1	0	0	0	2	2	0	0	1	1	2	2	0	0	1	0	2	0
95	1	0	2	0	0	0	0	1	1	1	0	0	0	0	0	0	0	0	2	0	2	1	0	0	0	0	1	0	1	1	0	0	1	0	0	1	2	0	0	2	0	0	0	0	1	0	0	1	1
96	1	1	1	0	0	0	1	1	1	1	1	2	2	2	0	0	0	1	1	1	1	1	0	0	0	0	2	2	2	2	0	1	1	2	1	1	0	0	0	1	1	0	0	0	0	1	0	2	1
97	1	0	2	0	2	2	1	1	0	2	0	0	0	0	0	0	0	1	1	0	1	0	0	0	0	1	2	0	0	2	0	1	0	0	0	2	0	1	0	0	1	0	0	1	0	0	0	2	0
98	1	2	0	0	0	0	1	2	0	1	0	0	1	1	0	0	0	1	1	0	2	0	0	0	0	2	1	2	2	1	0	1	1	1	1	2	1	0	0	2	0	1	1	0	1	1	0	2	0
99	0	2	1	0	0	0	0	0	2	2	0	0	0	0	0	0	0	2	0	1	0	0	0	0	0	0	2	0	0	0	0	0	2	0	0	2	0	0	0	0	2	2	2	0	1	1	0	1	1
100	1	1	1	0	0	0	2	2	0	0	2	0	0	0	0	0	0	2	0	1	1	0	0	0	0	1	1	0	1	2	0	0	1	1	1	2	1	0	0	0	2	1	0	0	0	0	0	2	0
101	0	1	2	0	0	0	1	2	1	1	0	0	0	0	0	0	0	0	2	0	2	0	0	0	0	0	2	0	0	2	1	1	2	2	0	1	0	0	0	0	2	0	0	0	0	0	0	2	0
102	1	1	0	0	0	0	2	2	0	0	1	0	0	0	0	0	0	2	0	1	0	1	1	1	1	0	2	0	0	2	0	1	1	0	1	2	2	0	1	0	0	0	0	0	0	0	0	1	1
103	0	1	2	0	0	0	0	0	2	2	0	1	2	2	0	0	0	1	1	1	1	0	0	0	0	0	1	0	0	1	1	0	2	1	0	1	2	0	0	1	1	0	0	0	0	1	0	0	2
104	1	2	1	0	0	0	0	1	2	2	0	0	0	0	0	0	0	0	2	0	2	0	0	0	0	1	2	1	1	0	1	0	0	0	1	2	1	0	0	0	0	0	1	0	1	0	0	1	1
105	0	2	0	0	0	0	2	2	1	1	0	1	2	1	0	0	0	0	2	0	2	0	0	0	0	1	1	0	0	2	0	1	1	1	0	0	2	0	0	1	1	0	0	0	1	1	0	0	2
106	0	1	0	0	0	0	1	1	0	0	0	0	1	1	0	0	1	2	1	1	1	0	0	0	0	1	2	0	0	2	0	1	2	0	0	1	1	1	0	0	2	0	0	0	0	0	0	2	0
107	1	1	0	0	0	0	1	1	1	1	1	0	1	0	0	0	0	0	2	0	2	1	1	1	1	1	1	0	0	1	0	1	2	0	0	2	1	0	0	1	1	1	1	0	1	2	0	1	1
108	0	1	1	1	0	1	1	1	0	0	0	0	2	1	1	1	0	0	2	0	2	0	0	0	0	1	1	0	1	0	0	0	1	1	0	1	2	0	0	1	0	0	0	0	0	1	0	1	1
109	1	1	2	0	0	0	2	2	0	0	1	0	1	0	0	1	0	0	1	0	2	0	0	0	0	1	1	0	0	2	0	0	2	0	0	2	2	0	0	1	0	1	1	0	0	0	0	1	1
110	1	2	1	0	0	0	0	1	1	1	0	0	1	1	0	0	0	1	1	1	1	0	0	0	0	1	1	0	0	1	0	2	2	0	1	2	2	0	0	1	0	1	1	1	1	1	0	2	0
111	1	1	1	0	1	1	1	1	2	2	0	0	0	0	0	0	0	2	1	0	2	0	0	0	0	1	1	1	1	1	0	0	1	1	0	2	2	0	0	1	1	0	0	0	0	1	0	2	0
112	1	1	2	0	0	0	2	2	0	2	1	0	0	0	0	0	0	0	2	0	2	0	0	0	0	2	2	0	0	2	0	0	1	0	0	1	1	0	1	0	0	0	0	0	0	0	0	0	2
113	1	1	1	0	0	0	2	2	0	0	1	0	0	0	0	0	0	2	0	2	1	0	0	0	0	0	2	1	1	2	0	1	1	1	0	1	1	1	0	0	1	0	1	0	0	1	0	1	1
114	1	0	2	0	1	1	1	1	1	1	0	0	0	0	0	0	0	1	1	0	1	0	0	0	0	1	1	0	0	1	1	1	1	0	0	1	1	0	0	1	0	0	0	0	0	0	0	2	1
115	0	1	1	0	0	0	1	1	1	1	0	0	1	1	0	0	0	0	2	0	1	0	0	0	0	1	2	0	0	2	0	2	2	0	0	0	1	0	0	0	2	0	0	0	0	1	0	2	0
116	1	1	1	0	0	0	0	0	2	2	0	0	1	1	0	0	0	2	0	2	1	0	0	0	0	1	0	2	2	0	0	0	0	0	0	2	1	0	0	0	2	2	2	0	0	1	0	2	0
117	1	1	1	0	1	1	1	1	1	1	1	1	1	1	0	0	0	1	1	1	1	0	0	0	0	2	2	0	0	1	0	1	2	2	0	1	1	0	0	0	2	0	0	0	1	0	0	2	0
118	0	1	2	0	1	1	2	2	0	0	0	0	1	1	0	0	0	0	1	0	1	1	0	0	0	1	2	0	0	2	1	0	0	0	0	2	1	0	0	1	1	0	0	0	0	0	0	0	2
119	0	2	0	0	0	0	1	1	1	1	1	1	1	0	0	0	0	0	2	1	2	0	1	0	0	2	2	0	1	1	1	0	1	1	0	1	2	0	1	0	0	0	0	0	0	1	0	1	1
120	1	1	1	0	0	0	1	1	2	2	0	1	1	0	0	0	0	0	2	0	1	1	0	0	0	0	1	1	1	1	1	1	1	0	0	2	0	0	0	1	0	1	1	0	1	2	0	1	1
121	0	0	2	0	0	0	1	1	1	1	1	0	1	1	0	0	0	1	1	1	2	1	1	1	1	1	2	1	1	1	2	0	1	0	0	1	2	1	0	1	1	0	0	0	0	0	1	1	0
122	1	2	0	0	0	0	1	1	2	2	0	0	1	0	0	0	0	2	0	1	1	0	1	0	0	0	1	0	0	1	0	2	2	0	0	1	0	1	0	0	1	1	0	0	1	0	0	2	0
123	1	2	2	0	0	0	2	2	1	1	1	0	1	1	0	0	0	0	2	1	1	0	1	0	0	2	2	0	0	2	0	0	2	1	0	1	0	0	0	0	2	0	0	0	0	0	0	2	1
124	0	2	0	0	0	0	2	2	0	1	1	0	0	0	0	0	0	1	1	1	1	0	0	0	0	0	1	0	1	1	0	1	2	2	0	1	0	0	0	0	2	1	1	0	1	0	0	1	1
125	1	1	1	0	1	1	2	2	0	0	0	1	1	0	0	0	0	0	2	0	2	0	0	0	0	0	2	0	0	2	1	1	2	0	0	1	2	0	0	1	0	0	0	0	0	0	0	0	2
126	1	2	0	0	0	0	1	1	2	2	0	1	0	0	0	1	1	2	0	1	1	0	0	0	0	1	2	0	0	2	0	0	1	1	2	2	0	0	0	1	1	1	0	0	0	1	0	2	0
127	0	2	1	0	0	0	2	2	1	1	0	0	0	0	0	0	0	0	2	0	2	0	0	0	0	1	0	2	2	1	1	1	1	1	0	1	1	0	0	0	2	0	0	0	0	0	0	2	1
128	1	1	1	0	1	1	1	1	1	1	0	0	0	0	0	0	0	1	1	0	1	1	0	0	0	0	2	0	0	2	0	1	2	0	0	1	1	0	1	0	1	0	0	0	1	1	0	2	0
129	1	1	1	0	0	0	2	2	0	0	2	2	2	0	1	1	0	1	1	1	1	1	2	1	1	1	1	2	2	0	1	1	1	1	0	1	1	0	0	0	2	1	1	0	0	0	0	2	0
130	1	2	0	0	0	0	1	1	1	1	1	0	0	0	0	0	0	0	2	0	2	0	0	0	0	2	2	1	1	2	0	0	2	0	0	1	1	1	0	0	0	0	0	0	0	0	0	1	1
131	1	1	2	0	0	0	1	1	2	2	0	1	2	1	0	0	0	0	1	0	1	0	1	0	0	1	1	0	0	1	1	0	2	0	0	2	2	0	0	2	0	1	1	0	1	1	0	2	1
132	0	2	0	0	0	0	0	0	2	2	0	0	1	1	0	0	0	2	0	1	0	1	0	0	0	2	1	0	0	1	0	1	2	1	0	0	0	0	0	0	2	0	0	0	0	0	0	2	0
133	1	2	0	0	0	0	0	1	1	1	0	1	1	0	0	0	0	0	2	0	2	0	1	0	0	0	2	0	0	1	0	1	1	2	1	1	2	0	0	1	1	0	0	0	0	0	0	1	1
134	1	0	2	0	0	0	0	1	1	1	0	1	1	0	0	1	0	1	2	0	2	0	0	0	0	2	2	0	0	2	0	1	1	1	2	2	0	1	0	0	1	1	1	0	1	1	0	2	1
135	1	1	1	0	0	0	1	2	0	1	0	1	1	0	0	0	0	2	0	0	1	1	0	0	0	1	2	0	0	1	1	0	0	0	0	2	0	0	0	0	2	0	0	0	0	1	0	2	0
136	1	2	1	0	0	0	0	0	2	2	0	0	1	1	0	0	0	1	1	1	1	1	0	0	0	1	2	0	0	1	0	2	2	0	0	2	1	0	0	0	2	1	1	0	1	0	0	2	0
137	0	1	1	0	0	0	1	1	1	2	0	2	2	1	0	0	0	1	1	1	2	1	0	0	0	1	2	0	0	1	1	0	0	0	1	2	1	1	0	0	0	1	1	0	1	1	0	1	1
138	0	1	1	0	1	1	1	1	1	1	0	0	1	1	0	1	0	1	1	1	2	0	0	0	0	2	1	0	1	1	0	0	2	2	0	1	1	0	0	0	1	1	1	0	2	2	0	2	0
139	0	2	1	0	0	0	1	1	1	2	0	0	0	0	0	0	0	0	1	0	2	0	0	0	0	1	2	0	0	2	0	0	1	0	0	1	1	0	1	0	1	0	0	0	0	0	0	1	1
140	1	1	1	0	0	0	2	2	0	0	0	0	0	0	0	0	0	2	0	1	2	0	0	0	0	1	1	0	2	0	0	0	2	1	0	1	2	0	0	2	0	0	0	1	0	0	0	1	0
141	1	1	1	0	1	1	2	2	1	1	1	0	2	2	0	0	0	0	2	0	2	0	0	0	0	2	1	1	2	0	1	0	2	2	1	2	0	0	0	0	2	0	0	0	0	0	1	1	1
142	0	2	0	0	0	0	1	2	0	1	0	0	0	0	0	0	1	2	1	0	1	0	0	0	0	1	1	0	1	1	0	1	1	0	0	2	0	0	0	0	1	0	0	0	1	0	0	0	2
143	1	1	1	0	0	0	1	1	0	0	2	0	0	0	0	0	0	2	0	2	1	0	0	0	0	2	2	0	0	1	1	1	1	1	1	1	2	1	1	0	0	1	1	0	1	0	0	1	0
144	1	1	1	0	1	1	1	1	2	2	0	1	0	0	0	1	0	1	1	0	2	0	0	0	0	1	1	0	0	1	0	1	0	0	0	2	1	0	0	1	0	0	0	0	1	0	0	0	2
145	1	0	2	0	0	0	1	1	1	1	1	0	1	1	0	0	0	1	1	0	1	1	0	0	0	0	0	1	1	1	0	1	1	0	1	2	1	1	0	0	1	0	0	0	0	1	0	1	1
146	0	0	1	0	0	0	1	2	0	0	1	1	2	1	0	1	0	0	1	0	1	1	0	0	0	0	2	0	0	2	0	2	2	0	0	0	1	0	0	0	1	0	0	0	0	0	0	0	2
147	0	1	1	0	0	0	1	1	2	2	0	0	1	1	0	0	0	2	0	1	0	0	0	0	0	1	1	0	0	1	0	0	2	0	0	1	2	0	0	1	0	0	0	0	0	0	0	2	0
148	0	1	2	0	0	0	1	1	0	0	0	0	0	0	0	0	0	0	2	0	2	0	0	0	0	1	1	1	1	1	0	0	2	0	0	2	2	0	0	1	1	0	0	0	0	1	0	2	0
149	1	0	2	0	1	1	1	2	1	2	0	0	1	1	0	0	0	2	0	1	0	0	0	0	0	1	1	0	0	2	0	1	1	1	0	1	1	0	0	1	1	0	0	0	0	1	0	2	0
150	1	2	0	0	0	0	0	1	1	1	0	0	0	0	0	0	1	2	0	1	1	0	0	0	0	0	1	0	1	1	0	0	2	1	1	1	2	0	0	2	0	0	0	0	0	1	0	2	1
151	0	2	1	0	0	0	1	2	1	1	0	1	1	1	0	0	0	1	1	1	2	1	0	0	0	0	1	2	2	0	1	0	2	2	2	2	1	0	0	1	1	0	0	0	0	0	0	2	0
152	1	2	1	0	0	0	2	2	0	0	1	0	2	1	1	1	0	1	1	1	1	1	0	0	0	0	2	0	0	2	0	1	0	0	0	2	0	0	0	1	1	0	0	0	0	0	0	1	1
153	1	0	2	0	1	1	1	1	1	1	1	0	1	0	0	0	0	1	1	0	2	1	1	1	1	1	1	0	1	1	0	2	1	0	1	2	1	0	1	0	1	1	1	0	1	1	0	2	1
154	0	1	1	0	0	0	1	1	1	1	1	0	1	1	0	1	0	0	1	0	2	1	1	1	1	1	1	0	0	1	0	1	1	0	0	2	0	0	0	1	1	0	0	0	0	1	0	2	0
155	1	1	1	0	0	0	1	1	1	2	0	1	2	2	0	0	0	1	1	1	2	1	1	0	0	1	2	0	0	2	0	2	2	0	0	0	0	0	0	0	1	0	0	0	0	0	0	1	1
156	1	2	0	0	1	1	1	1	2	2	0	0	1	0	1	1	0	2	0	1	0	1	0	0	0	0	0	1	1	0	1	1	1	1	0	0	1	0	0	0	1	1	1	0	1	0	0	2	0
157	1	1	2	0	1	1	0	1	0	0	1	1	1	0	0	0	0	0	2	0	2	0	0	0	0	1	1	1	0	1	2	1	1	0	0	2	2	0	0	2	0	0	0	1	0	1	0	1	1
158	0	1	2	0	0	0	2	2	0	1	0	0	0	0	0	0	0	0	2	0	2	0	1	0	0	1	2	0	0	2	0	0	1	1	0	2	1	0	0	1	1	0	0	0	1	0	0	1	1
159	0	1	2	0	0	0	1	1	0	0	0	0	1	1	0	0	0	1	1	1	2	0	0	0	0	1	1	2	2	0	1	1	2	1	0	1	0	0	0	0	1	0	0	0	0	0	1	2	0
160	1	1	2	0	0	0	0	0	1	1	1	0	0	0	0	0	0	2	0	0	1	0	0	0	0	2	2	1	1	0	1	2	1	0	1	2	1	0	0	0	1	1	0	0	0	1	0	1	1
161	0	0	2	0	1	1	1	1	2	2	0	2	2	0	0	0	0	1	1	0	2	1	0	0	0	0	1	0	1	1	0	0	2	2	2	2	1	0	0	0	2	0	0	1	1	0	0	2	2
162	0	2	0	0	0	0	0	1	1	1	1	0	0	0	0	0	0	2	0	1	2	0	1	0	0	1	1	1	2	1	0	0	2	0	0	2	2	2	0	0	0	0	0	0	0	0	0	2	1
163	0	1	1	1	0	1	1	1	1	2	0	0	1	1	0	0	0	0	2	1	2	0	0	0	0	2	2	0	0	2	0	0	1	1	0	1	1	0	0	1	1	1	1	0	1	1	1	0	1
164	1	0	2	0	1	1	2	2	0	0	1	0	1	1	0	0	0	2	0	1	1	0	0	0	0	1	1	0	0	1	1	1	2	1	1	2	1	0	0	0	1	0	0	0	1	0	0	2	0
165	0	1	2	0	0	0	0	0	2	2	0	0	1	1	0	0	0	1	1	1	1	0	1	0	0	1	2	0	0	2	2	1	1	0	0	1	2	1	0	1	1	0	0	0	0	0	0	2	0
166	1	1	1	1	0	1	2	2	0	0	1	0	1	1	0	0	0	1	1	2	1	0	0	0	0	0	1	0	0	2	0	0	1	1	0	0	1	1	0	0	0	2	2	0	0	1	0	2	0
167	1	1	1	0	0	0	1	1	0	0	0	1	1	1	0	0	1	2	1	1	1	0	0	0	0	1	1	1	2	0	1	1	2	1	0	0	1	0	0	0	2	1	0	0	1	0	0	2	0
168	0	1	1	0	1	1	2	2	0	0	0	1	1	0	0	0	0	2	0	1	0	1	0	0	0	2	2	0	0	0	0	0	2	0	0	2	1	0	1	0	1	1	1	0	1	1	0	2	0
169	0	2	0	0	0	0	1	1	1	2	0	0	1	1	0	1	0	1	1	0	2	0	1	0	0	2	1	0	1	1	0	2	2	0	1	2	1	0	0	1	1	1	1	0	1	0	0	2	0
170	0	1	1	0	0	0	0	0	2	2	0	0	0	0	0	0	0	1	1	1	1	1	1	1	1	1	2	1	1	1	0	1	1	0	0	2	0	0	0	0	2	2	2	0	0	1	0	2	1
171	0	1	1	1	0	1	2	2	0	0	1	0	2	2	0	0	0	1	1	1	2	0	0	0	0	0	1	0	0	1	1	0	2	1	2	2	0	0	0	0	2	0	0	0	0	1	0	1	1
172	0	1	1	0	1	1	2	2	0	1	1	0	1	1	0	0	0	1	2	1	2	1	1	0	0	0	1	0	1	1	1	1	2	0	0	1	1	0	1	0	1	1	0	0	0	1	0	1	1
173	1	2	0	0	1	1	2	2	0	0	2	0	0	0	0	0	0	1	1	0	1	0	0	0	0	0	1	0	1	1	0	1	2	0	1	2	2	0	0	1	1	0	0	0	1	0	0	1	1
174	1	0	2	0	1	1	2	2	0	0	2	1	2	1	0	0	0	1	1	1	2	0	0	0	0	1	1	1	0	1	2	1	1	0	0	1	2	0	0	1	0	0	1	0	1	0	0	2	0
175	1	2	0	0	0	0	1	1	0	0	1	0	1	1	0	0	0	1	1	1	2	0	1	1	1	1	2	1	1	2	0	0	0	0	0	2	1	0	0	1	1	1	1	0	1	0	0	2	0
176	1	1	1	0	0	0	2	2	0	1	1	0	1	1	0	0	0	1	1	0	2	0	0	0	0	1	2	0	0	1	1	0	2	0	0	1	1	1	0	0	1	0	0	0	0	1	0	2	0
177	1	1	1	0	0	0	1	1	1	1	0	0	1	0	0	0	0	0	2	0	2	1	0	0	0	2	0	0	1	1	0	0	1	0	0	2	2	1	1	1	0	0	0	0	0	0	0	2	0
178	1	1	2	0	0	0	1	1	0	1	0	0	0	0	0	0	0	1	2	0	2	0	0	0	0	1	2	0	0	0	0	1	2	0	0	1	0	0	0	0	2	0	0	1	0	1	0	2	0
179	0	1	2	0	0	0	1	1	1	1	1	0	0	0	0	0	0	1	0	2	1	0	0	0	0	0	0	2	2	1	1	0	1	0	0	1	1	1	0	0	1	1	1	0	0	0	0	2	0
180	1	1	1	0	1	1	2	2	0	0	1	1	0	0	0	1	0	0	2	0	1	0	0	0	0	0	1	0	0	1	1	0	2	0	0	0	0	0	0	0	2	0	0	1	0	1	0	1	0
181	1	1	1	0	0	0	2	2	0	1	0	0	0	0	0	0	1	2	1	0	1	0	0	0	0	0	1	1	2	1	0	0	1	1	1	1	0	0	0	0	1	0	0	1	1	1	0	2	0
182	0	1	1	0	0	0	1	1	0	0	0	1	0	0	0	0	0	0	2	1	2	1	1	1	1	1	1	0	2	0	0	0	2	0	0	0	1	1	0	0	1	0	0	0	1	0	0	2	0
183	1	1	2	0	0	0	1	1	1	1	0	1	1	0	0	0	1	1	1	1	1	1	0	0	0	0	2	0	0	1	1	0	0	1	2	2	2	0	0	1	1	0	0	0	0	1	0	0	2
184	0	1	1	0	0	0	1	2	0	0	1	0	0	0	0	0	0	1	1	0	1	1	1	1	1	2	2	0	0	2	0	0	0	0	0	2	1	0	0	2	0	0	0	0	0	1	0	0	1
185	0	0	2	0	0	0	1	1	1	2	0	0	0	0	0	0	0	0	2	1	2	1	0	0	0	0	1	1	1	1	0	0	1	0	0	2	1	0	0	1	1	1	1	0	1	2	0	2	0
186	1	1	1	0	0	0	2	2	1	1	1	0	1	1	0	0	0	0	1	1	2	0	0	0	0	0	1	0	0	2	0	1	1	2	1	1	1	0	0	1	1	1	0	0	1	0	0	1	1
187	0	1	1	0	0	0	0	1	1	1	0	0	0	0	0	0	0	1	1	1	1	1	0	0	0	1	0	0	1	1	0	0	0	0	0	1	1	0	1	0	1	0	0	1	0	0	0	1	2
188	0	2	0	0	0	0	1	1	2	2	0	0	1	0	1	1	0	0	2	0	2	0	0	0	0	1	0	2	2	1	1	0	1	1	0	2	2	0	0	1	0	0	1	0	1	0	0	2	1
189	0	2	0	0	0	0	2	2	1	1	1	0	1	1	0	0	0	0	1	0	2	0	0	0	0	1	1	1	2	1	0	0	2	0	0	2	2	2	0	0	0	0	0	0	1	1	0	1	1
190	1	1	1	0	0	0	2	2	1	1	0	0	2	0	1	1	0	0	1	0	1	1	1	1	1	1	2	0	0	2	2	2	2	0	0	1	2	0	1	0	1	0	0	1	0	1	0	0	1
191	0	1	1	0	1	1	2	2	1	1	1	0	0	0	0	0	0	0	2	0	2	0	0	0	0	1	1	0	0	2	0	1	1	0	0	1	2	1	1	0	0	0	0	0	0	0	0	2	1
192	0	2	1	0	0	0	2	2	0	1	0	0	1	1	0	0	1	1	2	0	1	1	1	1	1	0	0	0	1	0	0	0	1	0	0	1	1	0	0	0	2	0	0	0	1	0	0	0	2
193	0	0	2	0	0	0	0	1	1	1	1	0	0	0	0	0	1	2	1	1	1	1	0	0	0	1	2	0	0	2	1	2	2	0	0	1	0	0	0	0	1	0	0	0	1	1	0	0	2
194	0	0	2	0	1	1	1	2	0	1	0	0	0	0	0	0	0	0	2	0	2	0	0	0	0	1	2	0	1	1	1	1	1	0	0	1	1	0	0	0	1	1	1	0	1	2	0	1	1
195	0	1	1	0	0	0	1	0	1	1	1	1	0	0	0	1	0	1	1	1	2	0	0	0	0	0	2	1	1	0	1	0	1	1	1	1	2	1	0	1	0	0	0	0	0	1	0	2	0
196	1	1	2	0	0	0	2	2	0	0	2	0	0	0	0	0	0	0	2	0	2	1	0	0	0	0	1	0	0	1	1	0	2	1	1	1	2	0	0	2	0	0	0	0	1	1	0	1	1
197	0	1	1	0	0	0	2	2	0	1	0	0	0	0	0	0	0	1	1	1	2	1	1	0	0	1	1	0	0	1	1	0	1	0	0	2	1	0	0	1	1	1	1	0	1	1	0	0	2
198	0	1	1	0	0	0	1	1	1	2	0	0	0	0	0	0	0	2	0	1	2	0	0	0	0	1	0	0	1	0	0	0	2	2	2	2	1	0	1	0	1	0	0	0	1	0	0	1	0
199	0	2	0	0	0	0	0	0	2	2	0	0	0	0	0	0	0	1	1	1	2	1	1	0	0	1	2	0	0	2	0	0	2	0	0	1	1	0	0	1	1	0	0	0	0	1	0	2	2
200	0	1	1	0	1	1	1	1	1	2	0	1	2	1	0	0	0	1	1	0	2	1	0	0	0	0	2	0	0	2	1	0	2	0	0	1	2	0	0	1	1	1	1	0	0	1	0	1	1
201	0	2	1	0	0	0	1	1	1	1	0	0	0	0	0	0	1	2	0	2	2	2	1	1	1	1	2	0	0	2	0	0	1	0	0	2	1	0	0	1	1	1	0	0	1	2	0	0	2
202	0	2	1	0	0	0	1	1	1	1	0	0	1	1	0	0	0	1	1	1	1	0	0	0	0	1	1	2	2	0	1	2	1	0	0	1	2	1	1	0	0	1	1	0	0	1	0	1	1
203	1	2	1	0	0	0	1	2	0	0	0	0	1	1	0	0	0	1	1	1	2	0	0	0	0	1	1	0	1	2	0	1	2	1	1	2	0	1	0	0	1	0	0	0	0	1	0	0	1
204	1	2	0	0	0	0	1	2	0	0	1	0	1	1	0	0	0	1	1	0	1	0	0	0	0	0	2	1	1	0	1	1	2	0	0	2	0	0	0	0	2	0	0	0	1	0	0	1	1
205	0	2	0	0	0	0	2	2	0	0	0	1	2	0	0	0	0	0	2	1	2	1	0	0	0	1	1	0	0	1	1	1	1	1	0	0	1	1	0	0	1	1	0	0	2	0	0	0	2
206	0	2	1	0	0	0	1	1	1	1	1	1	2	1	0	0	0	0	2	0	2	1	1	1	1	1	2	0	0	2	1	1	2	0	0	2	1	0	0	2	0	1	1	0	1	0	0	2	1
207	0	2	1	0	0	0	2	2	0	1	1	0	0	0	0	0	0	0	2	0	2	0	0	0	0	2	1	0	0	1	0	1	1	0	0	1	1	0	1	0	1	0	0	0	0	2	0	0	2
208	0	1	1	0	0	0	1	1	2	2	0	0	0	0	0	0	0	1	1	0	1	0	0	0	0	1	1	1	1	1	1	0	0	0	0	1	1	0	0	0	0	1	1	0	0	1	0	1	0
209	1	1	2	0	0	0	1	1	0	2	0	0	1	0	0	1	0	1	1	1	1	0	0	0	0	1	2	0	0	1	1	0	0	0	0	0	1	0	0	0	2	0	1	0	1	0	0	1	1
210	1	1	1	0	1	1	2	2	0	0	0	0	1	1	0	0	0	1	1	0	2	1	0	0	0	0	1	2	2	2	0	0	1	0	0	1	2	1	1	0	1	1	0	0	1	0	0	1	1
211	0	1	1	0	0	0	2	2	0	1	1	0	1	1	0	0	0	1	1	1	1	1	0	0	0	2	1	0	1	1	0	0	2	0	0	1	2	0	0	2	0	0	0	0	1	1	0	2	1
212	1	2	0	0	0	0	1	1	1	2	0	0	0	0	0	0	0	2	0	1	2	1	0	0	0	0	1	0	1	1	0	0	2	2	0	1	2	0	0	1	1	0	0	1	0	1	0	2	1
213	0	1	1	0	0	0	1	2	0	0	0	0	1	1	0	0	0	2	1	0	1	1	1	1	1	1	2	0	0	2	0	0	1	1	0	1	2	0	0	2	0	1	1	0	1	1	0	1	2
214	1	2	1	0	0	0	2	2	0	0	0	0	1	1	0	0	0	2	0	1	2	0	1	0	0	1	1	0	0	0	0	2	1	0	0	2	0	0	0	1	1	0	0	0	1	0	0	2	0
215	1	1	2	0	0	0	0	0	2	2	0	1	1	0	0	0	0	1	1	1	2	0	1	0	0	1	0	1	2	0	0	0	1	0	0	0	2	0	0	1	1	1	1	0	1	1	0	1	1
216	0	2	0	0	0	0	0	0	1	1	1	0	1	1	0	0	0	0	1	0	2	1	0	0	0	2	1	0	0	1	0	0	0	0	0	2	1	0	0	1	1	0	1	0	0	1	0	2	1
217	1	1	1	0	0	0	0	0	2	2	0	0	1	2	0	0	0	1	1	0	1	0	0	0	0	1	1	1	2	1	0	2	2	1	1	2	1	0	0	0	1	1	1	0	1	1	0	0	1
218	1	1	1	0	0	0	1	2	0	1	0	0	1	1	0	0	0	0	2	1	2	0	0	0	0	1	1	0	0	2	1	0	0	0	0	1	1	0	0	1	1	1	1	0	1	1	0	0	2
219	1	0	2	0	1	1	1	1	1	1	1	1	2	1	0	0	0	1	1	1	1	2	1	1	1	1	2	0	0	2	0	1	1	1	1	1	1	0	0	1	0	0	0	0	0	1	0	1	1
220	0	1	2	0	0	0	2	2	0	0	0	0	1	1	0	0	0	2	0	0	1	0	0	0	0	1	1	0	1	0	0	0	1	1	1	1	1	0	0	1	1	1	1	0	0	1	0	1	1
221	1	2	1	0	0	0	1	1	1	1	0	0	1	1	0	0	0	0	1	0	2	0	0	0	0	0	2	1	1	1	1	0	1	0	0	1	1	0	0	0	2	0	0	0	0	0	0	0	2
222	0	1	2	0	0	0	2	2	1	1	1	0	1	1	0	0	1	2	1	0	1	0	0	0	0	1	1	1	2	1	0	1	1	0	0	2	0	0	0	0	2	0	0	1	2	1	0	2	1
223	0	0	2	0	0	0	1	2	0	1	0	0	0	0	0	0	0	1	1	1	0	0	0	0	0	0	1	1	1	1	0	0	2	1	0	1	1	0	0	1	1	1	0	0	1	2	0	1	1
224	1	0	2	0	1	1	1	1	1	1	0	0	0	0	0	0	0	1	1	0	0	1	0	0	0	2	2	1	1	1	1	0	1	0	0	2	2	1	1	1	0	1	1	0	1	2	0	2	0
225	1	1	1	0	0	0	2	2	0	0	1	0	0	0	0	0	0	2	0	1	0	0	0	0	0	1	2	0	0	2	0	0	2	0	0	1	2	1	0	1	1	0	0	1	0	1	0	2	0
226	1	1	1	0	0	0	1	2	0	1	0	0	1	1	0	0	0	1	2	1	2	1	0	0	0	0	1	2	2	1	2	1	1	0	1	1	2	0	0	2	0	0	0	0	0	1	0	0	1
227	0	1	1	0	0	0	2	2	0	0	1	0	0	0	0	0	0	0	2	0	2	0	1	0	0	1	1	0	0	1	1	0	0	1	0	2	1	0	0	0	1	1	1	0	1	2	0	1	1
228	0	1	1	0	1	1	1	2	0	0	0	0	1	1	0	0	1	2	0	2	1	1	1	1	1	2	2	0	0	2	0	1	2	0	0	1	1	0	1	0	1	1	1	0	1	1	0	2	0
229	1	2	1	0	0	0	1	1	1	2	0	0	0	0	0	0	0	0	2	0	2	0	0	0	0	0	2	0	0	2	1	2	2	0	0	0	2	0	0	1	0	1	0	0	1	0	0	1	1
230	1	1	1	0	1	1	1	2	0	1	0	0	0	0	0	0	0	2	0	1	1	0	1	0	0	1	1	0	0	2	0	1	1	1	1	2	1	0	1	0	1	0	0	1	0	0	0	1	0
231	0	1	1	0	0	0	0	1	1	1	1	1	2	1	0	0	0	0	2	0	1	0	1	0	0	1	1	0	1	1	1	1	1	0	0	2	1	0	0	0	2	1	1	0	1	0	0	1	1
232	1	1	1	0	0	0	0	1	1	1	1	1	2	1	0	1	0	0	2	1	2	0	0	0	0	1	0	1	0	0	1	1	2	2	0	1	2	0	0	2	0	0	0	0	0	1	0	2	0
233	0	1	2	0	0	0	1	2	0	0	0	1	1	0	0	0	0	2	0	1	1	0	0	0	0	2	0	1	0	0	1	0	2	1	1	1	0	0	0	1	1	0	1	0	1	0	1	2	0
234	1	1	1	0	0	0	1	1	0	0	1	1	0	0	0	1	0	1	1	1	1	0	0	0	0	1	1	0	1	1	0	2	1	0	0	0	1	0	0	0	1	0	0	0	0	0	0	2	0
235	0	1	2	0	0	0	2	2	0	0	2	1	1	0	0	0	0	0	2	1	2	1	2	1	1	0	1	0	0	1	0	1	1	0	1	2	1	1	0	0	1	1	1	0	2	2	0	1	1
236	1	0	2	0	0	1	1	2	0	0	0	0	1	1	0	0	1	2	1	0	1	0	0	0	0	1	2	0	0	2	1	1	2	2	0	2	1	1	0	0	1	1	1	0	0	1	0	0	1
237	0	1	2	0	0	0	0	1	0	0	1	0	1	1	0	1	0	0	1	0	1	1	0	0	0	0	2	0	0	2	0	2	2	0	0	1	2	0	0	0	1	0	0	0	0	1	0	1	1
238	1	2	0	0	0	0	1	1	1	1	1	1	1	0	0	0	0	0	2	0	2	0	1	0	0	2	2	0	0	2	2	2	2	0	0	1	0	0	0	0	2	0	0	0	0	1	0	0	1
239	0	1	2	0	1	1	0	0	2	2	0	0	1	1	0	0	0	1	0	0	0	0	0	0	0	1	2	1	1	1	2	1	1	0	0	1	2	0	0	1	0	0	0	0	1	1	0	1	1
240	1	2	0	0	0	0	1	1	1	1	0	0	0	0	0	0	0	2	1	0	2	0	1	0	0	2	0	0	1	0	0	1	2	0	0	2	1	0	0	1	1	0	0	0	0	1	0	2	0
241	0	2	1	0	0	0	1	2	0	1	0	0	0	0	0	0	0	0	2	0	2	0	0	0	0	1	2	1	1	1	0	2	2	0	1	2	0	0	0	0	2	0	1	0	1	0	0	0	2
242	0	2	1	0	0	0	1	1	1	1	0	0	1	1	0	1	0	0	2	0	2	0	0	0	0	0	2	0	0	2	0	1	0	0	0	2	1	0	0	2	0	1	1	0	1	1	0	2	0
243	1	1	2	0	0	0	1	1	1	1	1	0	1	1	0	0	0	0	2	0	2	1	0	0	0	1	1	0	1	1	0	0	2	0	0	2	0	0	0	0	1	1	0	0	0	1	0	2	0
244	0	1	1	0	1	1	2	2	0	0	1	1	1	0	0	0	0	2	0	2	0	1	0	0	0	1	2	0	0	2	0	0	2	2	2	2	2	0	0	1	1	1	1	1	1	2	0	2	0
245	0	0	2	0	0	0	2	2	1	1	0	0	0	0	0	0	0	0	2	0	2	0	1	0	0	0	1	0	0	2	1	0	2	0	0	1	2	0	0	1	0	0	0	0	0	1	0	0	2
246	0	1	1	1	0	1	2	2	0	0	0	1	1	1	0	0	0	0	2	0	2	0	0	0	0	2	2	0	0	2	1	1	1	0	0	2	1	0	0	0	2	1	1	0	1	0	0	2	0
247	0	2	0	0	0	0	1	1	1	1	2	0	1	1	0	0	0	0	2	0	2	0	0	0	0	1	1	1	1	1	1	1	2	0	1	1	2	0	0	1	0	0	0	1	0	1	0	1	1
248	0	1	2	0	0	0	2	2	0	1	0	0	0	0	0	0	1	2	0	2	2	0	0	0	0	2	2	0	0	1	1	0	1	0	0	1	2	1	1	1	0	0	0	0	1	0	0	1	1
249	0	2	1	0	0	0	1	2	0	0	1	0	1	1	0	0	0	2	1	0	2	0	1	0	0	1	0	0	0	1	0	2	2	0	0	2	1	0	0	0	2	0	0	0	0	2	0	2	0
250	1	1	1	0	1	1	1	2	0	0	0	0	1	1	0	0	0	0	1	0	2	1	0	0	0	0	2	1	1	2	0	0	2	0	0	1	2	0	0	2	0	0	0	0	0	0	1	2	0
251	0	2	0	0	0	0	0	0	1	1	0	1	0	0	0	1	0	1	1	0	2	0	0	0	0	0	1	1	1	1	0	0	0	0	1	2	2	0	0	2	0	0	0	0	0	1	0	1	1
252	1	0	2	0	1	1	2	2	0	0	0	0	1	1	0	0	0	2	0	1	0	0	2	0	0	0	1	1	1	1	0	1	2	0	0	1	1	0	0	0	1	0	0	0	1	0	0	2	0
253	0	1	1	0	0	0	1	1	2	2	0	1	2	1	0	1	0	1	1	0	2	0	0	0	0	2	1	0	1	1	0	2	1	0	0	1	1	1	0	0	0	0	1	0	1	0	0	2	0
254	0	0	2	0	0	0	1	1	1	2	0	0	1	1	0	0	0	1	1	1	2	0	0	0	0	1	2	0	0	2	1	0	2	0	0	2	1	0	0	0	2	0	0	0	1	1	0	2	0
255	0	2	1	0	0	0	0	0	2	2	0	1	1	0	0	0	0	2	0	1	2	0	0	0	0	1	1	0	0	1	1	1	0	0	0	1	2	1	1	1	0	0	0	0	2	2	0	2	1
256	1	1	2	0	1	1	1	1	1	2	0	0	0	0	0	0	0	1	1	1	1	0	0	0	0	2	0	0	0	1	0	1	1	0	0	2	2	0	0	0	2	0	0	0	0	0	0	1	2
257	1	1	1	1	1	2	2	2	0	0	1	0	0	0	0	0	0	0	2	1	2	2	1	1	1	1	0	0	0	1	0	0	1	1	0	0	1	0	0	1	1	1	0	0	0	0	0	2	0
258	0	2	1	0	0	0	2	2	1	1	0	0	1	1	0	0	0	2	0	0	0	1	0	0	0	0	0	1	2	0	0	2	1	1	1	2	2	0	0	0	2	0	0	0	0	1	0	1	1
259	0	1	1	0	0	0	1	1	0	0	0	1	0	0	0	1	0	1	1	1	1	1	0	0	0	1	1	0	1	1	1	0	2	0	0	1	2	0	0	1	1	1	0	0	0	1	0	1	1
260	0	0	2	0	0	0	1	1	1	2	0	1	1	1	0	0	0	1	1	1	2	1	1	1	1	1	2	2	2	1	1	1	1	0	0	2	0	0	0	0	1	1	0	0	1	0	0	1	0
261	1	1	1	0	0	0	0	0	1	1	1	0	0	0	0	0	0	0	2	0	2	1	1	1	1	1	2	0	0	2	0	0	0	1	2	2	1	0	0	1	1	0	0	0	0	1	0	0	2
262	0	1	1	0	1	1	1	1	1	1	0	1	1	0	0	0	0	1	1	1	1	0	1	1	1	2	2	1	1	1	2	0	0	1	2	2	2	1	0	0	1	0	0	0	0	0	0	1	0
263	1	1	1	0	0	0	0	1	1	1	0	0	0	0	0	0	1	0	2	1	2	0	1	0	0	1	1	0	0	1	1	1	2	1	0	1	2	1	1	1	0	1	1	0	1	1	0	2	0
264	1	2	1	0	0	0	0	1	1	1	1	0	2	2	0	1	0	0	2	0	2	0	0	0	0	1	1	1	2	1	0	1	1	1	1	2	2	0	0	0	1	2	2	0	1	1	0	0	1
265	1	1	2	0	0	0	1	2	0	0	1	1	1	0	0	0	1	2	1	0	2	0	0	0	0	1	1	0	1	1	0	1	1	2	0	2	1	0	0	2	0	1	1	0	0	0	0	1	1
266	0	2	1	0	0	0	0	1	1	1	0	1	1	0	0	0	0	0	2	1	2	0	0	0	0	2	1	1	2	1	0	0	1	1	0	2	0	0	0	1	1	0	0	0	1	0	0	1	1
267	1	2	1	0	0	0	1	2	0	0	1	0	2	2	0	1	0	2	0	1	0	1	1	1	1	1	1	0	1	1	0	0	2	0	0	0	1	1	0	0	1	0	0	0	0	0	0	0	1
268	1	1	1	0	0	0	1	1	2	2	0	1	1	0	0	0	0	0	1	0	2	2	0	0	0	0	2	0	0	2	1	0	1	0	0	1	1	0	0	1	1	0	0	0	0	0	0	2	0
269	0	1	1	0	0	0	1	1	1	1	0	0	1	1	0	0	0	1	2	1	2	1	0	0	0	2	1	0	0	1	0	0	0	0	0	2	2	0	0	2	0	0	0	0	0	1	0	1	1
270	0	1	1	0	0	0	1	2	0	0	0	1	2	2	0	0	0	2	0	1	2	0	1	0	0	2	1	0	1	1	0	0	0	0	0	2	0	0	0	0	1	1	1	0	2	0	0	0	2
271	1	1	2	0	0	0	0	1	1	1	0	1	2	1	1	1	0	1	1	1	1	1	1	1	1	1	2	0	0	1	0	1	2	1	0	2	2	0	0	1	0	1	1	0	0	0	0	2	0
272	0	2	1	0	0	0	0	0	2	2	0	1	2	1	0	0	0	0	2	0	2	1	1	1	1	2	1	0	1	1	0	0	1	1	0	0	1	0	0	2	0	1	1	0	2	0	0	2	0
273	0	2	0	0	0	0	1	1	1	1	1	0	0	0	0	0	0	1	1	1	1	0	0	0	0	2	2	0	0	2	1	0	1	0	0	1	1	0	0	0	1	0	0	0	1	0	0	0	2
274	0	1	2	0	1	1	1	1	1	2	0	0	1	1	0	0	0	0	1	1	1	0	0	0	0	0	2	0	0	2	1	1	0	0	0	2	1	1	0	0	1	0	0	0	0	0	0	1	1
275	0	1	2	0	0	0	1	1	1	2	0	0	0	0	0	0	0	0	2	0	2	1	0	0	0	1	2	0	0	1	0	1	2	0	0	2	1	0	0	1	1	0	0	1	0	1	0	2	1
276	0	0	2	0	1	1	1	1	1	1	1	1	2	1	0	0	0	0	1	1	1	0	0	0	0	2	2	0	0	1	1	1	1	0	0	1	1	0	0	2	0	0	0	0	0	1	0	0	2
277	1	2	1	0	0	0	1	2	1	1	0	0	0	0	0	0	0	1	1	1	2	0	1	0	0	0	1	0	0	1	1	0	1	0	0	1	1	0	1	0	1	0	0	0	1	0	0	0	2
278	0	1	1	0	0	0	2	2	0	0	2	0	0	0	0	0	0	2	0	2	0	1	0	0	0	2	1	0	2	0	0	2	1	0	0	2	2	0	0	2	0	1	1	0	1	0	0	1	1
279	0	1	1	0	0	0	1	1	2	2	0	0	1	1	0	0	0	2	0	0	0	0	0	0	0	1	1	0	1	0	0	0	1	0	0	1	2	0	0	2	1	0	0	0	0	1	0	2	0
280	1	2	0	0	0	0	2	2	0	0	2	0	1	1	0	0	0	1	1	1	2	0	0	0	0	0	2	2	1	1	1	0	0	0	0	0	0	0	0	0	2	0	0	0	1	0	1	2	0
281	1	0	2	0	0	0	0	0	2	2	0	1	2	2	0	0	0	1	1	0	2	0	0	0	0	1	2	0	1	0	0	0	1	0	0	1	1	0	1	0	1	1	0	0	1	2	0	0	1
282	1	2	0	0	0	0	1	1	1	1	0	0	0	0	0	0	1	2	1	1	1	0	1	1	1	2	0	1	1	1	0	0	2	0	0	0	2	0	1	1	0	0	0	0	0	1	0	0	2
283	0	2	2	0	0	0	0	1	0	0	1	0	1	0	1	1	0	1	1	0	0	0	0	0	0	1	1	1	1	1	1	0	2	1	2	2	1	0	0	0	0	0	0	0	0	0	0	2	2
284	1	2	0	0	0	0	2	2	0	1	0	0	1	2	0	0	0	1	1	1	2	0	0	0	0	1	2	0	0	2	0	1	2	0	0	1	1	0	0	0	2	1	0	0	0	0	0	0	2
285	1	1	1	0	0	0	0	1	1	1	0	0	2	1	1	1	0	0	1	0	1	1	1	1	1	1	2	0	0	1	1	0	1	0	0	1	0	0	0	1	1	0	0	2	0	2	1	1	0
286	1	1	1	0	0	0	1	2	0	0	0	0	1	1	0	0	0	0	1	1	1	0	0	0	0	2	0	0	1	1	0	1	1	0	0	2	1	0	0	0	1	0	0	1	1	1	0	1	2
287	1	0	2	0	0	0	1	2	0	1	0	1	0	0	0	0	0	0	2	0	2	0	0	0	0	2	1	1	2	0	1	0	2	1	0	1	1	0	0	0	2	0	0	0	1	0	0	2	1
288	1	0	2	0	0	0	1	1	1	1	1	0	1	0	0	1	0	0	2	1	2	1	1	1	1	2	2	0	0	2	1	0	2	1	0	1	1	0	0	1	1	0	0	0	0	0	0	2	1
289	1	2	0	0	0	0	1	1	0	0	0	1	2	1	0	0	0	0	1	0	1	0	0	0	0	1	1	1	1	1	1	0	1	0	0	1	1	0	1	0	1	2	2	0	1	0	0	1	1
290	1	0	2	0	0	0	2	2	0	1	1	1	2	2	0	0	0	1	0	1	0	1	1	1	1	1	1	1	2	0	1	0	2	0	0	2	2	0	0	2	0	1	1	0	2	0	0	2	0
291	0	2	0	0	0	0	0	0	2	2	0	0	1	1	0	0	0	1	1	1	0	1	1	1	1	1	2	0	0	2	0	1	1	0	1	2	1	0	0	0	1	0	0	1	0	1	0	1	1
292	0	2	0	0	0	0	2	2	0	1	0	0	2	1	0	0	0	2	0	1	1	0	0	0	0	0	2	0	0	2	2	0	1	1	1	2	2	0	1	1	0	1	1	0	1	2	0	2	2
293	1	1	1	0	1	1	1	1	1	2	0	1	0	0	0	1	0	1	1	0	2	1	0	0	0	0	2	0	0	2	0	0	1	1	1	2	0	1	0	0	1	0	0	2	0	1	0	2	0
294	1	1	1	0	1	1	1	1	1	2	0	0	0	0	0	0	0	0	2	1	2	1	0	0	0	2	2	0	0	2	0	2	2	0	0	0	2	0	1	0	0	0	0	0	1	0	0	2	1
295	1	1	1	0	1	1	1	1	1	1	1	0	0	0	0	0	0	0	2	0	2	0	0	0	0	1	1	0	0	1	0	0	2	0	0	2	0	0	0	0	2	0	0	0	0	0	0	0	2
296	1	1	1	0	0	0	2	2	0	0	0	0	0	0	0	0	0	1	1	0	1	0	1	1	1	1	2	1	1	1	0	1	2	0	0	1	1	0	1	0	1	0	1	0	1	0	0	0	1
297	1	1	1	0	0	0	2	2	0	0	0	0	0	0	0	0	0	1	1	1	2	0	0	0	0	0	2	0	0	2	0	2	2	1	1	2	2	1	0	1	0	0	0	0	0	0	0	0	2
298	1	2	1	0	0	0	2	2	0	0	2	0	1	1	0	0	0	1	0	0	0	0	1	0	0	1	2	2	1	1	1	0	2	1	0	2	1	0	0	2	0	1	1	0	1	0	0	0	0
299	0	2	0	0	0	0	1	1	1	1	0	0	1	1	0	0	0	0	2	0	2	1	1	1	1	1	2	0	0	2	0	0	0	0	0	1	1	0	0	1	1	1	1	0	1	0	1	1	1
300	0	2	0	0	0	0	0	0	2	2	0	0	1	1	0	0	0	2	0	1	2	1	0	0	0	1	1	1	2	0	1	1	1	1	1	2	1	0	0	1	0	1	0	0	0	0	0	2	1
301	1	1	1	0	0	0	1	1	1	1	1	0	0	0	0	0	0	1	1	0	1	0	0	0	0	1	2	0	0	2	0	1	1	0	0	2	2	0	0	1	1	1	1	1	1	1	0	1	0
302	0	2	1	0	0	0	0	0	1	1	0	0	0	0	0	0	0	1	1	1	1	0	0	0	0	1	2	0	0	2	0	1	1	0	0	2	0	0	0	0	1	1	1	0	1	0	0	1	1
303	0	1	1	0	0	0	0	2	0	0	1	0	1	1	0	0	0	0	2	0	2	0	0	0	0	2	1	0	0	1	0	1	0	0	0	2	2	0	0	2	0	0	0	0	0	1	0	2	0
304	1	1	1	0	1	1	2	2	0	0	1	0	0	0	0	0	0	1	2	0	2	0	1	1	1	2	2	0	0	1	0	0	0	0	0	0	1	0	0	0	2	1	1	1	0	1	0	1	1
305	0	1	2	0	0	0	1	2	1	1	0	1	0	0	0	0	0	2	0	1	0	0	0	0	0	1	1	1	0	1	2	1	2	0	1	2	1	0	0	0	2	0	0	2	0	1	0	2	1
306	0	1	1	1	1	2	1	1	1	2	0	0	0	0	0	0	0	1	1	1	1	0	0	0	0	1	1	0	1	0	0	1	1	0	0	1	2	0	0	1	0	1	1	0	1	0	0	0	1
307	0	0	2	0	1	1	1	1	1	1	1	0	1	0	1	1	0	1	1	1	2	0	0	0	0	2	2	1	1	2	0	0	1	1	2	2	0	0	0	1	1	1	1	0	1	1	0	1	0
308	0	2	0	0	0	0	2	2	1	1	1	2	2	1	0	0	0	0	2	1	2	0	0	0	0	1	1	0	1	2	0	1	1	0	0	1	0	0	0	0	2	1	0	0	1	0	0	1	2
309	1	1	1	0	0	0	0	0	2	2	0	1	1	1	0	0	1	2	1	0	2	2	1	1	1	1	2	0	0	0	0	1	2	0	0	1	2	0	1	1	0	0	0	0	1	0	0	2	0
310	1	1	1	0	0	0	1	1	1	1	1	0	1	1	0	0	0	1	1	1	2	0	0	0	0	0	2	0	0	2	0	2	2	0	0	1	2	1	0	0	1	0	0	0	0	0	0	0	2
311	1	1	2	0	0	0	2	2	0	0	1	0	0	0	0	0	1	2	1	0	1	1	1	1	1	1	0	0	0	0	0	2	1	0	0	1	0	0	0	0	2	1	1	0	1	1	0	1	0
312	1	2	1	0	0	0	1	1	0	0	1	0	0	0	0	0	0	1	1	1	2	0	0	0	0	0	1	0	0	1	1	0	0	0	0	1	1	0	1	0	1	0	0	0	0	1	0	2	0
313	1	2	2	0	0	0	2	2	0	1	0	0	2	2	0	1	0	0	2	0	2	0	0	0	0	1	2	1	1	1	1	0	1	0	0	1	2	0	0	1	0	2	2	0	0	1	0	1	1
314	1	1	1	0	0	0	0	0	2	2	0	1	0	0	0	1	0	2	0	1	1	0	0	0	0	1	1	2	2	1	1	0	2	0	0	2	2	0	0	1	0	1	0	0	0	1	1	0	1
315	1	0	2	0	0	0	2	2	0	2	1	0	1	1	0	0	0	1	1	0	2	1	0	0	0	1	0	0	0	1	0	0	1	1	2	2	1	1	0	0	1	0	0	1	2	1	0	1	1
316	1	0	2	0	1	1	2	2	0	0	2	2	2	1	0	0	0	0	2	1	2	1	0	0	0	0	0	1	2	0	0	0	2	0	0	1	1	0	0	2	0	0	0	0	0	1	0	2	0
317	0	1	2	0	0	0	1	2	0	0	1	0	0	0	0	0	0	0	2	0	1	0	1	1	1	1	2	0	0	2	0	0	1	0	0	1	2	0	0	2	0	1	1	0	0	1	0	2	0
318	0	2	2	0	0	0	0	0	1	1	1	0	0	0	0	0	0	2	0	1	0	1	0	0	0	0	1	0	0	1	0	0	2	0	0	2	2	1	0	1	1	0	1	0	0	1	0	1	0
319	0	2	1	0	0	0	2	2	0	0	2	0	1	1	0	0	1	2	0	2	2	0	0	0	0	1	1	1	2	0	1	0	1	1	0	2	2	0	0	1	1	0	0	0	0	0	0	1	1
320	0	0	2	0	1	1	1	0	1	1	1	0	1	1	0	1	0	0	2	0	2	2	1	1	1	1	1	0	0	1	0	2	2	0	0	1	0	0	0	0	2	0	0	0	0	2	0	0	2
321	0	1	1	0	0	0	0	0	1	1	1	0	1	1	0	0	0	0	2	1	2	0	0	0	0	0	1	1	2	1	0	1	2	1	1	2	1	0	1	0	1	0	0	0	1	1	0	1	1
322	1	1	1	0	0	0	1	1	1	1	1	0	0	0	0	0	0	0	2	1	1	0	0	0	0	1	0	1	2	0	0	1	2	2	0	1	1	1	0	0	1	0	0	0	0	1	0	1	1
323	0	1	2	0	0	0	2	2	0	0	0	0	1	1	0	0	0	0	2	1	2	1	1	1	1	1	2	0	0	1	1	1	0	0	0	1	1	0	0	1	1	0	0	0	0	0	0	0	1
324	1	1	2	0	1	1	2	2	0	0	2	0	1	1	0	0	1	2	0	2	2	0	0	0	0	0	2	1	1	1	2	2	2	0	0	0	2	0	0	0	1	0	0	0	0	0	0	2	0
325	1	2	0	0	0	0	0	0	2	2	0	0	0	0	0	0	0	2	0	1	2	2	0	0	0	0	2	1	1	2	0	1	1	0	0	1	1	0	1	0	1	1	1	0	1	0	0	2	0
326	1	2	1	0	0	0	2	2	1	1	1	2	1	1	0	1	0	2	1	1	2	2	0	0	0	0	2	0	0	2	0	1	2	0	0	1	2	1	0	1	0	0	0	2	0	1	0	0	2
327	0	2	0	0	0	0	2	2	1	1	0	1	1	0	0	0	0	1	1	1	1	0	0	0	0	1	2	0	0	2	0	1	2	0	1	2	1	0	0	0	2	1	0	0	0	0	0	2	1
328	0	0	2	0	0	0	1	1	1	1	1	0	0	0	0	0	0	1	1	1	1	1	1	1	1	2	2	0	0	2	0	1	1	0	0	1	0	0	0	0	1	0	0	0	0	2	0	0	1
329	1	2	1	0	0	0	0	0	2	2	0	1	2	1	0	0	1	2	1	1	1	1	0	0	0	0	1	0	1	0	0	1	2	2	0	2	1	1	0	0	1	0	0	0	0	0	0	1	1
330	0	1	1	0	1	1	1	1	0	2	0	0	1	1	0	0	0	1	1	1	1	1	0	0	0	1	2	0	0	2	0	1	2	0	0	1	2	1	1	1	0	0	0	0	1	0	0	1	1
331	0	1	2	0	0	0	2	2	0	0	0	0	1	1	0	0	0	1	1	0	1	0	0	0	0	2	2	1	1	2	0	1	2	1	1	2	2	1	0	1	0	0	0	0	1	0	0	0	1
332	0	0	2	0	1	1	2	2	0	0	1	0	1	1	0	0	0	0	2	0	2	0	0	0	0	1	2	0	0	2	0	1	1	1	1	2	1	0	0	1	1	0	0	1	2	0	0	1	1
333	1	2	0	0	0	0	0	1	1	1	1	0	0	0	0	0	0	0	1	0	2	0	0	0	0	1	1	0	1	1	0	0	2	1	0	1	2	1	0	1	0	0	0	0	0	1	0	1	2
334	1	2	0	0	0	0	1	1	2	2	0	0	0	0	0	0	0	0	2	0	1	1	0	0	0	0	2	1	1	0	1	1	1	0	0	1	2	0	0	0	1	0	0	0	0	1	0	1	1
335	0	2	0	0	0	0	1	1	1	1	0	1	2	2	0	0	0	2	0	1	0	0	0	0	0	0	2	0	0	2	1	0	1	0	0	1	1	0	0	0	2	0	0	0	1	1	0	2	0
336	1	2	1	0	0	0	2	2	0	1	1	0	1	0	0	0	0	1	1	1	2	0	0	0	0	2	1	1	1	1	1	1	0	0	0	2	2	0	1	0	1	0	0	0	0	0	0	2	0
337	1	2	0	0	0	0	1	1	1	1	0	0	0	0	0	0	0	0	2	0	2	0	0	0	0	1	1	0	1	0	0	0	0	0	0	2	1	0	0	0	2	1	1	0	1	0	0	2	0
338	0	2	0	0	0	0	1	2	0	0	0	0	1	1	0	0	0	1	1	1	1	0	1	0	0	0	1	1	0	1	1	0	0	0	1	2	1	0	0	0	2	1	0	0	1	0	0	1	1
339	1	1	1	0	0	0	0	0	1	1	0	0	0	0	0	0	0	2	1	0	2	0	0	0	0	2	1	0	0	2	0	1	2	0	0	1	0	0	0	1	1	0	0	1	0	1	0	0	2
340	1	1	1	0	0	0	1	1	1	1	0	2	1	1	0	1	0	1	1	1	2	0	0	0	0	2	1	0	0	1	1	0	0	0	0	2	1	0	0	0	2	0	0	0	0	0	0	0	2
341	1	0	2	0	0	0	1	1	1	1	0	0	0	0	0	0	0	2	0	1	1	0	0	0	0	0	1	0	0	1	1	0	1	0	0	2	0	0	1	0	1	0	0	0	0	1	0	2	0
342	0	2	0	0	0	0	2	2	0	0	1	0	0	0	0	0	0	0	2	0	2	0	0	0	0	1	1	0	1	2	0	2	2	0	0	0	2	0	0	1	1	0	0	0	0	1	0	1	1
343	1	1	1	0	0	0	2	2	0	1	1	0	0	0	0	0	0	2	0	1	1	1	0	0	0	0	2	0	0	2	0	1	2	2	0	1	1	1	1	0	1	0	0	0	0	0	0	0	2
344	1	1	1	0	1	1	2	2	1	1	0	1	0	0	0	1	1	0	2	1	2	0	0	0	0	1	1	0	1	1	1	0	2	0	0	2	2	0	0	1	0	1	1	0	0	1	0	1	0
345	0	2	1	0	0	0	1	1	1	1	1	0	0	0	0	0	0	1	1	1	2	0	0	0	0	1	2	0	0	2	0	2	1	0	0	0	2	0	1	0	0	0	0	1	0	1	0	2	0
346	0	1	1	0	0	0	2	2	0	1	0	0	0	0	0	0	0	2	0	2	0	1	0	0	0	1	2	2	2	2	0	0	0	0	0	1	0	0	0	0	2	1	0	0	0	0	0	1	1
347	1	2	0	0	0	0	2	2	0	0	2	0	0	0	0	0	0	2	0	1	1	1	1	1	1	0	1	2	2	1	1	0	2	0	0	2	0	0	1	0	1	0	0	1	0	1	0	1	1
348	0	1	1	0	0	0	1	1	1	1	1	0	0	0	0	0	0	1	1	1	2	1	0	0	0	1	1	2	2	1	1	0	1	1	0	0	1	0	0	0	1	0	0	1	1	1	0	1	1
349	1	1	1	0	0	0	2	2	1	1	0	1	0	0	0	1	0	0	2	0	2	1	1	1	1	1	1	0	1	1	0	2	1	0	0	1	2	0	0	2	0	2	2	0	0	1	0	2	0
350	1	1	2	0	1	1	2	2	0	2	1	0	0	0	0	0	0	1	1	0	2	1	1	1	1	1	2	0	0	2	1	0	2	1	0	1	1	0	0	0	2	0	0	0	0	1	0	0	2
351	1	1	1	0	0	0	2	2	1	1	1	0	0	0	0	0	0	1	1	0	2	0	0	0	0	1	1	1	2	0	1	1	1	0	0	1	1	0	0	1	1	0	0	0	0	1	0	1	0
352	0	0	2	0	0	0	0	0	2	2	0	0	0	0	0	0	0	0	2	0	1	0	1	0	0	1	2	0	1	0	0	1	1	0	1	1	2	0	0	1	1	0	0	0	0	1	0	1	1
353	1	2	0	0	0	0	2	2	0	1	0	0	1	1	0	0	1	2	1	0	1	1	0	0	0	0	1	1	1	1	0	1	2	2	0	2	1	0	0	0	2	1	0	0	0	1	0	1	1
354	1	1	2	0	1	1	2	2	0	0	1	0	1	2	0	0	0	0	2	0	2	0	2	0	0	0	1	0	0	1	1	1	1	0	0	2	2	1	1	1	0	1	1	0	1	1	0	1	1
355	1	2	0	0	0	0	2	2	0	1	0	0	1	1	0	0	0	1	1	1	1	0	0	0	0	1	2	1	1	1	2	1	2	0	0	1	1	0	0	1	1	1	1	0	1	0	0	0	2
356	1	2	2	0	0	0	1	1	1	1	1	0	1	1	0	0	0	2	0	2	0	0	0	0	0	1	0	0	1	1	0	1	1	1	1	2	2	0	0	1	1	0	0	0	1	0	0	0	2
357	0	0	2	0	1	1	1	1	1	1	1	0	0	0	0	0	0	0	1	0	1	0	0	0	0	2	1	1	2	0	1	0	1	0	0	2	1	0	1	0	1	0	0	0	0	0	0	0	1
358	0	2	1	0	0	0	0	1	1	1	1	1	2	1	0	0	0	0	1	0	1	0	2	0	0	0	1	1	2	0	1	0	1	1	0	2	2	2	0	0	0	0	0	0	0	1	0	1	1
359	1	1	1	0	0	0	1	1	1	1	0	0	1	1	0	0	0	2	0	1	2	0	0	0	0	1	2	0	0	2	0	0	2	2	2	2	1	0	1	0	0	0	0	0	0	1	0	2	0
360	1	1	1	0	0	0	1	1	1	1	0	1	2	1	0	0	0	0	1	0	2	0	1	1	1	0	0	1	2	0	1	1	2	0	0	2	1	0	0	1	1	0	0	0	0	2	0	1	2
361	0	1	2	0	0	0	1	2	0	0	1	0	1	1	0	0	1	2	1	1	1	1	0	0	0	1	2	1	1	2	0	0	2	1	0	1	1	0	1	0	0	0	0	0	0	0	0	1	1
362	0	2	1	0	1	1	1	1	1	1	0	0	2	2	0	1	0	1	2	1	2	1	0	0	0	0	1	0	1	1	0	2	1	0	0	0	1	0	1	0	1	0	0	0	0	2	0	2	1
363	1	2	0	0	0	0	2	2	0	1	0	0	0	0	0	0	0	1	1	1	1	0	0	0	0	1	2	0	0	1	0	2	1	0	0	1	1	0	1	0	1	0	0	0	0	1	0	2	0
364	0	1	1	0	0	1	2	2	0	0	0	0	1	1	0	0	0	1	1	1	1	0	1	0	0	0	2	0	1	0	0	0	1	1	0	0	2	1	1	0	1	0	0	1	0	0	0	2	0
365	0	1	1	0	0	0	1	2	0	0	1	1	2	1	0	0	0	0	2	0	2	0	1	0	0	1	2	0	0	2	0	1	2	1	0	1	1	0	0	0	1	1	1	0	1	1	1	1	1
366	1	2	1	0	0	0	0	1	1	1	0	0	1	1	0	0	0	2	0	1	0	0	0	0	0	1	1	0	0	1	0	0	0	0	0	1	1	0	0	0	2	0	0	0	0	0	0	2	0
367	0	1	1	0	0	0	1	1	0	0	1	0	2	2	0	0	0	0	2	0	2	0	0	0	0	1	1	0	1	1	0	0	0	0	1	2	1	0	0	0	1	1	1	0	0	1	0	1	1
368	0	1	2	0	0	0	1	1	1	2	0	0	1	0	0	1	0	0	2	1	2	0	0	0	0	1	1	1	2	1	0	1	1	0	1	2	1	0	0	0	2	1	1	0	1	0	0	0	2
369	1	0	2	0	1	1	1	1	1	1	1	0	0	0	0	0	0	1	1	0	1	1	1	1	1	1	1	0	0	1	1	0	2	0	0	1	1	0	0	0	2	0	1	0	1	0	0	0	1
370	1	1	1	0	0	0	2	2	0	0	2	0	0	0	0	0	0	2	0	1	1	0	0	0	0	1	2	1	1	0	1	0	0	0	1	2	2	1	0	1	0	1	1	0	1	0	0	0	1
371	0	2	0	0	0	0	1	1	0	0	0	0	0	0	0	0	0	1	1	1	1	0	0	0	0	1	1	0	0	1	0	1	2	0	0	2	1	0	0	1	1	0	0	0	0	0	0	2	0
372	1	1	1	0	1	1	1	1	1	1	1	0	1	0	1	1	0	1	1	1	2	0	0	0	0	2	1	1	1	1	0	0	1	1	0	1	2	1	1	1	0	1	1	0	1	0	0	1	1
373	1	1	1	0	0	0	1	2	0	1	0	1	1	0	0	0	0	1	1	1	2	0	2	0	0	1	1	0	1	1	0	1	2	1	0	0	1	1	1	0	0	0	0	1	1	0	0	2	0
374	0	0	2	0	1	1	1	1	1	1	1	0	0	0	0	0	0	1	1	1	1	0	0	0	0	1	1	0	0	1	0	0	2	0	0	0	2	0	0	1	0	0	0	0	0	0	0	2	0
375	1	0	2	0	2	2	1	1	1	1	1	0	0	0	0	0	0	0	2	1	2	0	0	0	0	1	1	0	0	1	1	2	2	0	0	1	1	0	0	1	0	0	0	1	0	1	0	0	1
376	1	1	1	0	0	0	2	2	0	1	1	0	1	1	0	0	0	0	2	0	2	0	0	0	0	0	2	0	0	1	1	1	0	0	0	1	0	1	0	0	1	0	0	0	0	0	0	1	1
377	1	0	1	0	0	0	2	2	1	1	1	0	0	0	0	0	0	2	0	1	1	0	0	0	0	1	1	1	2	0	1	0	1	0	0	1	1	0	1	0	1	0	0	0	1	1	0	1	1
378	1	1	2	0	0	0	2	2	0	0	0	0	1	1	0	0	0	0	2	0	2	1	0	0	0	1	2	0	0	2	2	1	1	0	0	1	1	0	0	1	1	1	0	0	0	1	0	0	1
379	1	2	1	0	0	0	0	1	1	1	0	1	0	0	0	0	0	1	1	1	2	0	0	0	0	1	1	0	1	1	0	1	2	0	0	1	1	0	0	0	2	0	0	1	0	0	0	2	1
380	1	2	0	0	0	0	2	2	1	1	0	1	1	0	0	0	0	2	1	1	2	0	1	0	0	2	2	0	0	2	0	1	1	1	1	2	1	0	0	1	1	0	0	0	0	0	0	0	2
381	0	1	1	0	0	0	0	0	1	1	0	0	0	0	0	0	0	1	1	1	2	1	0	0	0	0	2	0	0	2	0	2	2	0	0	0	0	0	0	0	1	0	0	1	1	1	0	2	0
382	0	1	1	0	0	0	1	1	1	1	0	1	1	0	0	0	0	1	1	1	2	0	0	0	0	2	2	0	0	1	1	1	0	0	0	2	2	0	0	0	1	0	0	0	0	1	0	2	0
383	0	0	2	0	1	1	1	1	1	1	1	0	0	0	0	0	0	1	1	0	2	0	0	0	0	1	2	0	0	2	0	0	0	0	1	2	1	0	0	0	2	0	0	0	2	2	0	1	0
384	1	1	1	0	1	1	2	2	0	1	0	1	2	2	0	0	0	1	1	0	2	0	1	0	0	2	2	0	0	2	0	0	1	1	1	2	1	1	0	0	0	1	0	0	0	1	0	2	0
385	1	1	1	0	1	1	0	1	1	1	0	0	0	0	0	0	0	2	1	0	2	0	0	0	0	1	2	0	0	2	0	0	0	0	1	2	1	0	1	0	1	0	0	1	0	0	0	1	1
386	1	2	0	0	0	0	1	1	1	1	1	2	2	1	0	0	0	1	1	1	1	0	0	0	0	1	2	0	0	1	1	1	2	0	0	1	1	0	0	0	2	1	0	0	1	2	0	0	2
387	0	0	2	0	0	0	0	1	1	1	0	1	1	0	0	0	0	1	1	0	1	0	0	0	0	1	0	0	0	1	0	1	1	1	1	2	2	0	0	0	2	0	0	0	0	0	0	1	1
388	0	1	1	0	0	0	1	1	1	1	0	1	2	1	0	1	0	2	0	1	0	0	0	0	0	1	1	0	1	0	0	1	0	0	0	2	2	1	1	0	1	0	0	1	0	1	0	1	2
389	0	1	1	1	0	1	1	1	2	2	0	0	0	0	0	0	0	1	1	1	2	1	0	0	0	1	0	1	2	0	1	1	2	0	1	2	1	0	0	1	1	1	1	0	1	0	0	0	1
390	1	1	2	0	0	0	1	1	2	2	0	0	1	1	0	0	0	1	1	1	2	0	0	0	0	2	2	0	1	1	0	1	1	1	2	2	1	0	0	1	1	0	0	0	0	1	0	1	1
391	1	1	1	0	0	0	2	2	0	1	0	0	0	0	0	0	0	1	1	1	1	0	0	0	0	0	1	0	0	1	0	1	2	0	0	1	1	0	0	1	1	0	0	0	0	0	0	0	2
392	0	2	0	0	0	0	2	2	0	1	1	0	0	0	0	0	0	0	2	1	2	0	0	0	0	1	0	0	1	1	0	0	1	0	0	1	1	0	0	1	1	1	1	1	1	2	0	1	1
393	0	1	2	0	0	0	0	0	2	2	0	0	0	0	0	0	0	2	0	2	1	0	0	0	0	2	2	1	1	1	0	0	1	1	1	1	2	1	1	0	1	0	0	0	0	1	0	2	1
394	1	0	2	0	1	1	1	1	1	1	0	1	2	1	0	0	0	2	0	0	1	0	0	0	0	1	2	0	0	2	1	1	1	0	1	2	2	0	0	1	1	2	2	0	1	1	0	1	1
395	1	1	1	1	0	1	0	1	1	1	1	1	2	2	0	0	0	1	2	1	2	1	0	0	0	1	2	0	0	1	1	0	1	1	0	2	1	1	1	0	0	1	1	0	1	0	0	2	0
396	1	1	1	0	1	1	2	2	0	0	0	0	1	1	0	0	0	1	1	0	2	0	0	0	0	2	2	1	1	1	2	1	0	0	0	2	2	0	0	1	0	0	0	0	0	1	0	2	0
397	1	1	1	0	0	0	1	1	0	0	2	0	1	1	0	0	0	0	1	0	2	0	0	0	0	1	2	0	0	2	0	1	1	1	1	2	1	0	0	0	2	0	0	0	0	0	0	1	1
398	1	1	1	0	0	0	0	1	0	0	1	1	1	0	1	1	0	1	1	2	1	1	0	0	0	1	0	1	1	0	0	0	2	0	0	1	1	0	0	1	1	1	1	0	0	0	0	1	1
399	1	1	1	0	0	0	0	2	0	0	1	0	0	0	0	0	0	1	1	1	1	0	0	0	0	1	2	1	1	2	1	0	0	0	0	1	0	0	0	0	1	0	0	0	0	0	0	1	1
400	0	1	2	0	0	0	2	2	2	2	0	0	0	0	0	0	1	1	2	1	2	1	0	0	0	1	2	1	1	2	0	1	1	2	0	2	2	0	0	1	0	0	0	1	0	1	0	0	2
401	0	2	1	0	0	0	0	1	1	1	1	0	1	1	0	1	0	0	2	1	2	0	1	1	1	1	2	0	0	1	0	1	2	0	1	1	0	1	0	0	1	0	0	0	1	0	0	0	2
402	1	0	2	0	0	0	2	2	0	0	1	0	2	0	1	1	0	0	2	0	2	0	0	0	0	0	1	0	2	0	0	2	1	0	0	0	2	0	0	0	1	0	0	0	0	0	0	2	0
403	0	0	2	0	0	0	1	2	0	0	1	0	0	0	0	0	0	0	1	0	1	0	0	0	0	0	2	0	0	2	0	0	0	0	1	2	1	0	0	0	2	1	1	0	1	2	0	1	1
404	1	1	1	0	0	0	2	2	0	0	0	0	0	0	0	0	0	2	0	0	0	0	1	0	0	1	1	1	1	1	1	0	0	0	0	2	1	0	0	1	1	1	0	0	0	1	0	1	1
405	0	1	1	0	0	0	0	0	2	2	0	0	0	0	0	0	0	1	1	1	1	0	0	0	0	1	1	0	1	2	0	1	2	2	0	1	2	1	0	0	1	1	0	0	0	0	0	1	1
406	0	1	1	0	0	0	1	2	0	0	0	0	1	0	1	1	0	0	2	1	2	0	0	0	0	1	2	0	0	2	0	2	1	0	1	2	0	0	0	0	2	0	0	0	0	0	0	1	1
407	0	1	1	0	0	0	0	1	1	1	0	1	2	2	0	0	0	2	0	0	1	0	0	0	0	1	1	0	0	1	0	0	2	0	0	2	0	0	0	0	2	1	1	0	0	1	0	2	0
408	1	2	0	0	0	0	2	2	0	0	2	0	0	0	0	0	0	0	2	0	2	0	0	0	0	2	1	0	1	1	0	0	0	0	1	2	1	1	0	0	1	0	0	0	0	0	0	1	1
409	0	1	1	1	1	2	2	2	0	1	1	0	0	0	0	0	0	0	2	0	2	0	0	0	0	0	0	0	1	0	0	0	0	0	0	0	2	1	0	1	1	0	0	1	1	0	0	1	1
410	1	2	1	0	0	0	2	2	0	1	1	0	0	0	0	0	0	0	1	0	1	0	0	0	0	2	2	0	0	1	1	0	1	1	0	2	2	0	1	0	0	1	1	0	1	0	0	0	2
411	0	1	1	0	0	0	1	1	0	0	1	0	1	1	0	0	1	2	1	1	1	0	0	0	0	1	1	1	1	1	0	0	0	0	0	1	0	0	0	0	2	0	0	0	0	0	0	1	1
412	0	2	1	0	0	0	1	2	0	0	1	0	0	0	0	0	0	1	1	1	1	2	1	1	1	1	2	0	0	2	1	0	1	0	0	2	0	0	0	1	1	0	0	1	0	0	0	0	2
413	1	0	2	0	2	2	2	2	0	1	0	1	2	1	0	0	0	2	0	1	1	0	1	0	0	0	2	0	0	1	1	1	2	0	0	1	0	0	0	0	1	0	0	0	0	0	0	1	1
414	1	1	1	0	1	1	1	1	0	0	1	0	2	1	0	0	0	1	1	0	1	1	0	0	0	1	0	1	2	0	1	1	2	1	1	2	2	0	0	2	0	0	0	0	0	1	0	2	0
415	0	1	1	0	0	0	1	1	1	1	0	1	2	1	0	0	0	0	2	0	2	1	0	0	0	2	2	0	0	2	2	1	1	0	0	1	2	1	1	0	1	0	0	0	0	1	0	2	1
416	1	1	1	0	1	1	0	1	0	0	1	1	2	2	0	0	0	0	2	0	2	0	0	0	0	1	2	0	0	1	0	1	1	0	0	1	0	0	1	0	1	0	0	0	0	0	0	0	2
417	1	1	2	0	1	1	0	0	2	2	0	0	1	1	0	0	0	1	1	2	1	0	1	0	0	1	2	1	1	0	1	0	1	0	0	1	0	0	0	1	1	0	0	1	0	1	0	1	0
418	1	1	0	0	0	0	1	1	1	1	1	1	1	1	0	0	0	0	2	0	2	1	0	0	0	1	1	2	2	1	0	0	2	2	0	1	2	1	0	0	1	1	1	0	1	1	0	0	2
419	1	1	1	0	0	0	2	2	0	1	0	0	0	0	0	0	0	0	2	1	2	0	0	0	0	1	1	1	1	1	0	1	1	0	0	2	0	0	0	0	1	0	0	0	0	0	0	0	2
420	0	2	1	0	0	0	1	1	1	1	0	1	1	1	0	0	0	1	1	1	2	0	1	0	0	1	1	1	2	0	1	0	2	1	1	1	1	0	0	0	1	1	1	0	1	1	0	2	1
421	0	0	2	0	1	1	1	2	1	1	0	0	0	0	0	0	0	0	2	0	2	1	0	0	0	2	2	0	0	1	1	0	0	0	1	2	0	0	0	0	2	0	0	0	0	0	0	2	1
422	1	2	1	0	0	0	2	2	1	1	1	1	1	1	0	0	0	0	2	1	2	0	0	0	0	1	1	0	0	1	1	1	1	0	0	2	1	0	1	0	1	1	0	0	0	1	0	1	0
423	1	2	2	0	0	0	0	0	2	2	0	0	0	0	0	0	0	0	2	0	2	0	2	0	0	0	0	1	2	0	0	0	2	2	1	2	2	0	0	1	1	0	0	1	1	1	0	1	1
424	1	2	1	0	0	0	1	2	0	0	1	0	0	0	0	0	0	0	1	0	1	0	0	0	0	0	1	1	1	1	1	0	2	1	1	1	2	0	0	2	0	1	1	0	1	0	0	1	1
425	1	2	1	0	0	0	0	0	2	2	0	2	2	2	0	0	0	2	0	2	1	0	0	0	0	0	0	1	1	1	0	0	0	0	0	2	2	0	0	1	1	0	0	1	0	0	0	0	1
426	0	0	1	0	0	0	1	2	0	0	1	0	1	2	0	0	0	0	2	0	2	1	0	0	0	1	1	0	1	1	0	2	2	0	0	1	1	0	0	2	0	0	0	1	0	0	0	2	1
427	1	0	2	0	0	0	0	1	1	1	0	0	0	0	0	0	0	0	2	0	2	0	1	0	0	0	1	0	1	1	0	1	2	1	0	1	1	0	0	1	0	0	0	0	1	0	0	2	0
428	1	2	1	0	0	0	0	1	1	1	0	1	2	1	0	0	0	2	0	0	1	0	0	0	0	0	1	1	1	1	1	0	0	0	0	1	2	0	0	1	1	0	0	0	1	0	0	2	1
429	0	2	1	0	0	0	2	2	1	1	1	0	2	1	1	1	0	2	0	1	1	0	0	0	0	1	1	0	1	1	1	2	2	0	1	2	0	0	0	0	2	1	1	0	0	1	0	1	1
430	1	1	1	1	1	2	2	2	0	0	0	1	1	0	0	0	0	1	1	0	1	0	0	0	0	1	2	2	2	1	1	1	1	0	0	2	2	1	0	0	1	0	1	0	0	1	0	2	0
431	0	2	0	0	0	0	1	2	0	1	0	0	0	0	0	0	0	2	0	1	2	1	0	0	0	2	1	0	1	2	0	0	2	1	1	1	2	0	0	2	0	0	0	0	0	0	0	1	1
432	0	1	1	0	0	0	0	0	1	1	1	1	2	1	0	1	0	1	1	1	1	0	0	0	0	0	2	1	1	1	1	1	2	0	0	2	2	0	1	0	0	1	1	0	1	1	0	2	0
433	0	1	1	0	0	0	2	2	0	0	2	0	0	0	0	0	0	1	1	1	1	0	1	0	0	0	2	0	0	1	1	1	1	0	1	1	1	0	0	0	2	0	0	0	0	1	0	0	2
434	1	0	2	0	2	2	1	1	1	1	1	1	2	2	0	0	0	2	0	1	1	1	1	0	0	1	2	0	1	1	1	1	2	1	0	0	1	0	0	0	2	1	1	0	1	1	0	2	0
435	0	1	2	0	0	0	0	0	2	2	0	0	1	1	0	0	0	0	2	1	2	1	0	0	0	1	1	0	1	1	0	0	1	1	1	2	2	1	1	0	0	0	0	0	1	0	0	1	1
436	0	0	2	0	0	0	2	2	0	1	0	1	0	0	0	0	0	2	0	1	1	0	0	0	0	2	0	0	1	0	0	0	1	0	0	2	1	0	1	0	1	0	0	1	0	1	0	1	1
437	0	2	0	0	0	0	2	2	0	1	0	0	0	0	0	0	0	1	1	0	1	1	0	0	0	0	1	1	1	1	0	1	1	0	0	2	1	1	0	0	1	0	0	0	0	1	0	1	1
438	0	1	1	0	0	0	2	2	0	1	1	0	1	1	0	0	1	2	1	1	1	0	0	0	0	1	1	1	2	0	1	0	1	1	0	1	2	0	0	2	0	0	0	0	0	1	0	0	2
439	0	1	1	0	1	1	0	0	2	2	0	1	0	0	0	1	0	2	0	0	0	1	0	0	0	2	1	1	1	2	0	1	2	0	0	2	1	0	0	0	2	0	0	0	0	0	0	2	0
440	0	2	1	0	0	0	0	1	2	2	0	1	1	0	0	0	0	1	0	2	1	0	0	0	0	1	2	1	1	2	0	0	2	0	0	0	1	0	0	0	1	0	0	0	1	1	0	1	0
441	1	1	1	0	0	0	2	2	0	0	1	0	0	0	0	0	0	1	1	1	1	0	0	0	0	1	2	0	0	1	1	0	1	1	0	1	1	0	0	0	1	0	0	0	1	0	0	0	2
442	1	2	0	0	0	0	2	2	0	1	0	1	1	0	0	0	0	1	2	0	2	0	0	0	0	0	1	1	1	1	0	1	1	1	2	2	2	1	0	1	0	0	0	0	0	1	0	0	2
443	0	1	1	0	0	0	0	1	1	1	1	0	1	1	0	0	0	1	1	0	1	0	1	0	0	1	2	0	0	2	1	1	1	0	0	2	2	0	0	0	2	0	0	0	0	0	0	2	0
444	0	1	2	0	0	0	2	2	1	1	1	0	0	0	0	0	0	0	1	0	1	0	0	0	0	1	2	1	1	2	0	0	1	1	1	2	1	0	0	1	1	0	1	0	1	0	0	2	0
445	0	1	2	0	0	0	1	2	0	0	0	0	0	0	0	0	0	0	2	0	2	1	1	1	1	2	1	1	1	1	0	1	0	0	0	2	1	0	0	1	1	1	0	0	0	0	0	2	0
446	1	1	1	0	0	0	1	1	1	1	0	0	0	0	0	0	0	0	2	0	1	0	1	0	0	0	0	2	2	0	0	1	1	0	0	1	0	0	0	0	1	1	0	0	0	0	0	1	1
447	0	1	1	0	0	0	1	1	0	0	0	0	0	0	0	0	0	0	2	0	2	0	0	0	0	1	0	0	0	1	0	1	1	1	1	1	0	0	0	0	2	0	1	0	1	0	0	2	0
448	1	0	2	0	1	1	1	1	1	1	0	0	1	0	0	0	0	1	1	1	2	0	1	1	1	2	2	1	1	2	0	0	0	0	1	2	1	0	0	2	0	0	0	0	0	1	0	1	2
449	1	2	1	0	0	0	1	1	1	2	0	0	0	0	0	0	0	0	2	0	2	1	0	0	0	0	1	1	1	1	0	0	2	1	1	2	2	0	0	1	0	1	1	0	1	1	0	1	1
450	1	0	2	0	1	1	1	1	1	1	0	0	0	0	0	0	0	2	0	2	0	0	2	0	0	1	0	0	1	0	0	0	1	1	1	2	2	0	0	2	0	0	0	0	1	0	0	2	0
451	1	1	1	0	0	0	1	1	1	2	0	1	1	0	0	0	0	2	1	0	2	0	0	0	0	1	2	0	0	1	0	0	2	1	1	2	2	0	0	2	0	0	0	0	0	1	0	2	0
452	0	1	1	0	0	0	1	1	2	2	0	1	2	2	0	0	0	0	2	0	2	0	1	0	0	2	0	1	2	0	0	0	0	0	1	2	2	1	1	1	0	0	0	0	1	1	0	0	1
453	0	1	1	1	0	1	1	1	1	1	0	1	1	0	1	1	0	1	1	1	2	0	0	0	0	2	1	1	2	1	0	1	1	0	0	2	0	0	0	1	1	0	0	0	0	1	0	2	0
454	1	0	2	0	0	0	0	1	1	1	0	0	0	0	0	0	0	1	1	0	1	0	0	0	0	1	1	0	1	1	0	0	0	1	0	2	0	0	0	1	1	1	1	0	1	0	0	2	1
455	0	2	0	0	0	0	1	1	1	2	0	0	0	0	0	0	0	1	1	1	2	1	0	0	0	1	2	0	0	2	0	1	2	1	1	2	2	0	0	1	1	0	0	0	0	0	0	2	1
456	0	2	0	0	0	0	1	2	0	0	1	0	0	0	0	0	0	2	0	0	1	0	0	0	0	2	1	0	0	1	0	1	2	2	0	2	2	0	0	1	1	1	0	0	0	0	0	1	1
457	0	2	0	0	0	0	1	2	0	0	1	1	1	0	0	0	0	1	2	1	2	0	0	0	0	0	0	1	2	0	1	2	1	0	1	2	1	0	1	0	1	0	0	0	0	1	0	2	0
458	1	0	2	0	0	0	1	1	1	2	0	0	1	1	0	0	0	1	1	1	2	0	0	0	0	2	2	1	1	2	0	2	2	0	0	0	2	0	0	1	0	1	1	0	1	1	0	2	0
459	1	0	2	0	0	0	0	1	1	1	1	1	2	2	0	0	0	2	0	2	1	1	0	0	0	0	2	0	0	2	1	2	2	0	0	0	1	1	0	0	1	0	0	0	0	0	1	2	0
460	0	0	1	0	0	0	1	1	1	1	0	2	2	0	1	1	0	0	2	0	2	0	0	0	0	2	2	1	1	1	2	1	2	0	0	1	1	1	0	0	1	2	2	0	1	1	0	2	0
461	1	2	0	0	0	0	0	1	0	0	1	0	1	1	0	0	1	2	0	2	2	0	0	0	0	0	1	0	0	1	0	1	2	2	0	1	0	0	0	0	2	0	0	0	0	0	0	1	0
462	1	1	2	0	0	0	2	2	0	1	0	0	1	1	0	0	0	0	2	0	2	1	0	0	0	1	1	1	2	0	1	0	2	1	1	1	1	0	0	1	1	1	1	0	2	0	0	1	1
463	0	2	1	0	0	0	0	1	1	1	1	1	2	0	0	0	0	0	2	1	2	1	0	0	0	2	2	1	1	0	1	0	1	1	0	1	2	0	0	2	0	1	0	0	0	0	0	2	1
464	1	2	0	0	0	0	0	0	2	2	0	0	0	0	0	0	0	1	1	0	2	1	0	0	0	2	1	1	2	0	1	1	2	2	0	2	0	0	0	0	1	0	0	0	0	1	0	1	1
465	1	1	1	0	0	0	1	1	1	1	0	0	0	0	0	0	0	1	1	1	1	0	0	0	0	0	1	0	0	2	1	2	2	0	0	2	1	0	1	0	1	1	0	0	0	0	0	1	1
466	0	1	1	0	0	0	2	2	1	1	1	0	1	1	0	1	0	1	1	1	1	0	0	0	0	1	1	1	1	1	0	0	1	1	1	1	0	0	0	0	2	0	0	0	1	0	0	1	1
467	0	2	0	0	0	0	1	2	0	0	1	0	0	0	0	0	0	0	2	0	2	1	0	0	0	0	2	0	0	1	1	2	1	0	0	2	0	0	0	1	1	1	1	0	1	1	0	1	1
468	0	1	1	0	0	0	0	1	1	1	0	0	0	0	0	0	0	1	1	0	1	0	0	0	0	1	0	0	0	1	0	0	1	2	0	1	0	0	0	0	1	0	0	0	0	1	0	1	1
469	1	1	2	0	0	0	2	2	0	0	1	0	0	0	0	0	0	2	0	1	1	0	0	0	0	2	0	0	1	0	0	0	1	1	0	2	1	0	0	1	1	1	0	0	0	1	0	1	1
470	0	1	1	0	0	0	0	0	2	2	0	0	0	0	0	0	0	0	1	0	1	0	0	0	0	2	1	0	0	1	0	0	0	0	0	1	2	0	0	1	1	1	0	0	1	0	0	2	1
471	0	2	0	0	0	0	2	2	1	1	1	1	0	0	0	0	0	1	1	1	2	1	0	0	0	1	0	1	1	0	1	1	1	0	0	2	1	0	0	1	1	0	0	0	0	1	0	1	1
472	0	1	1	0	0	0	2	2	0	0	1	0	2	2	0	0	0	0	2	1	2	1	2	1	1	1	1	0	1	2	0	2	2	0	0	1	1	0	0	0	2	1	1	0	1	1	0	0	2
473	1	1	1	0	0	0	2	2	1	1	0	1	2	2	0	0	0	0	2	1	2	0	1	1	1	2	0	0	0	1	0	1	1	2	1	1	0	0	0	0	2	0	0	0	0	0	0	1	1
474	0	2	0	0	0	0	2	2	0	0	1	1	0	0	0	1	0	1	1	1	2	0	0	0	0	1	1	0	0	1	1	2	2	0	0	0	0	0	0	0	2	0	0	0	1	0	0	2	0
475	0	1	1	0	0	0	0	0	2	2	0	0	0	0	0	0	0	2	0	1	2	2	1	1	1	1	1	0	0	1	1	1	1	0	0	2	2	0	0	2	0	0	0	0	0	0	0	0	1
476	0	0	2	0	1	1	1	2	1	1	0	1	0	0	0	1	0	0	2	0	2	0	0	0	0	1	1	0	1	1	1	0	1	2	0	1	0	0	0	0	2	1	1	0	1	0	1	2	0
477	1	2	0	0	0	0	2	2	1	1	1	0	1	1	0	0	0	0	2	0	2	0	0	0	0	2	2	0	0	0	0	1	1	0	0	2	1	0	0	1	1	0	0	1	0	0	0	2	0
478	1	1	1	0	0	0	1	2	0	1	0	0	1	1	0	0	0	0	2	0	1	0	0	0	0	0	1	0	1	1	0	0	0	1	1	2	0	0	0	0	2	0	1	0	1	0	0	0	2
479	1	2	0	0	0	0	1	2	0	0	1	0	1	1	0	0	0	0	2	0	2	0	0	0	0	0	2	0	0	2	0	0	2	0	0	2	1	0	0	0	1	0	0	1	0	1	0	2	0
480	0	2	0	0	0	0	1	1	1	1	1	0	1	0	0	0	0	2	1	0	2	0	0	0	0	1	1	1	0	1	2	1	1	0	0	1	1	0	0	1	1	0	0	2	0	1	0	2	0
481	1	1	2	0	0	0	2	2	1	1	1	0	0	0	0	0	0	1	1	1	1	0	0	0	0	1	2	0	0	2	0	0	1	0	0	2	0	0	0	0	2	1	1	0	1	1	0	1	2
482	1	2	0	0	0	0	1	2	0	1	0	0	0	0	0	0	0	1	0	1	0	0	0	0	0	1	1	0	2	0	0	0	1	1	1	2	2	0	0	2	0	1	1	0	2	0	0	1	1
483	0	2	1	0	0	0	2	2	1	1	0	1	1	0	0	0	0	0	2	1	1	1	0	0	0	0	0	1	1	1	0	0	0	1	2	2	2	0	0	1	1	0	0	0	0	2	0	1	2
484	0	0	2	0	1	1	1	1	2	2	0	1	1	0	0	0	0	1	1	1	2	0	0	0	0	1	0	1	1	0	1	0	2	2	1	1	0	0	0	1	0	0	0	0	1	1	0	2	0
485	1	1	1	0	1	1	2	2	0	1	0	0	1	1	0	0	0	1	1	1	1	0	1	1	1	1	2	0	0	2	1	1	2	0	0	1	1	0	0	0	1	2	2	0	1	0	0	1	1
486	0	1	1	0	0	0	2	2	0	1	1	0	0	0	0	0	0	2	0	1	0	0	0	0	0	0	2	0	0	1	1	1	2	2	0	1	2	0	0	1	0	0	0	0	0	0	0	0	2
487	1	2	0	0	0	0	1	2	0	0	1	0	1	1	0	0	0	0	2	0	2	1	1	1	1	1	1	0	0	1	1	2	2	0	0	1	2	1	0	1	0	0	0	0	1	0	0	2	0
488	0	2	1	0	0	0	1	2	0	0	1	0	1	1	0	0	0	1	1	0	0	0	0	0	0	2	2	0	0	2	0	0	2	0	0	2	1	1	0	0	0	0	0	1	0	0	0	2	1
489	0	0	2	0	2	2	2	2	0	0	1	0	0	0	0	0	0	0	1	0	1	1	0	0	0	2	2	0	1	1	1	1	1	2	0	2	2	0	0	0	1	0	0	0	1	1	0	1	1
490	1	1	1	0	0	0	1	1	2	2	0	1	1	1	0	0	0	2	0	2	0	0	0	0	0	1	1	0	1	1	0	1	2	1	0	0	0	0	0	0	2	1	0	0	0	1	0	1	0
491	1	2	0	0	0	0	1	2	0	0	1	0	0	0	0	0	0	1	1	0	0	0	1	0	0	0	2	1	1	1	0	2	1	0	0	1	1	0	0	0	1	0	0	0	0	1	0	1	1
492	1	1	2	0	0	0	1	1	1	1	2	1	0	0	0	1	0	1	1	0	1	0	0	0	0	1	2	0	0	2	0	1	2	0	0	1	2	0	0	1	1	0	0	0	0	1	0	1	1
493	0	1	1	0	1	1	1	1	1	2	0	0	0	0	0	0	0	1	1	1	2	0	0	0	0	2	1	0	2	0	0	1	2	0	0	1	2	1	0	0	1	1	1	0	0	1	0	0	2
494	1	2	0	0	0	0	1	1	1	1	0	1	2	2	0	0	0	1	1	1	1	0	0	0	0	2	1	0	1	0	0	0	1	0	0	0	1	0	0	1	1	0	0	0	1	1	0	2	0
495	1	1	1	0	0	0	1	1	1	1	0	0	0	0	0	0	0	2	0	0	0	1	0	0	0	1	2	1	1	1	2	1	2	0	0	1	2	0	0	2	0	0	0	0	1	0	0	1	1
496	1	1	1	0	0	0	2	2	0	0	0	0	1	0	0	1	0	0	2	0	2	0	1	0	0	1	0	1	2	0	0	1	1	0	0	2	2	0	0	0	1	0	0	0	0	2	0	0	2
497	0	1	1	0	0	0	1	1	0	0	0	0	1	1	0	0	0	1	2	0	2	0	0	0	0	1	2	0	1	0	0	1	2	1	0	1	1	0	0	1	1	1	1	0	2	2	0	2	0
498	0	1	1	0	0	0	1	2	0	0	1	0	0	0	0	0	0	1	1	0	1	0	0	0	0	2	2	0	0	1	0	2	1	0	0	2	0	0	0	0	2	0	0	2	0	2	0	0	2
499	0	1	1	0	0	0	1	2	0	0	1	1	1	1	0	1	0	0	2	0	2	0	1	0	0	1	1	0	1	2	0	0	2	0	0	2	1	0	0	1	1	0	0	0	0	0	0	2	1
500	0	0	2	0	1	1	2	2	0	1	0	1	1	0	0	0	0	1	1	0	1	0	0	0	0	2	1	0	1	1	1	1	1	0	0	1	0	0	0	0	2	1	0	0	0	0	0	1	1
501	1	0	2	0	0	0	2	2	0	0	0	0	0	0	0	0	0	0	2	1	2	0	1	0	0	0	1	0	0	1	0	2	1	0	0	0	1	0	0	1	1	0	0	0	0	0	0	1	1
502	0	0	1	0	0	0	2	2	0	1	1	1	2	1	0	0	1	2	1	0	1	1	0	0	0	2	2	1	1	2	0	1	1	1	0	0	1	0	0	0	0	0	0	0	2	2	0	1	1
503	0	2	0	0	0	0	0	1	1	1	1	0	0	0	0	0	0	1	1	0	1	1	0	0	0	0	2	0	0	2	1	0	1	0	0	1	2	0	0	2	0	1	1	0	0	1	0	2	1
504	0	1	1	0	0	0	1	1	1	1	1	0	0	0	0	0	1	2	1	1	1	0	0	0	0	1	1	0	1	0	0	1	2	0	0	1	1	0	0	2	0	0	0	0	0	0	0	1	1
505	0	2	1	0	0	0	2	2	0	1	0	0	0	0	0	0	0	0	2	0	2	1	1	0	0	0	0	1	1	1	0	2	2	0	0	0	1	0	1	0	0	2	1	0	1	0	0	1	1
506	1	1	1	0	0	0	2	2	0	0	1	0	1	1	0	0	0	2	0	1	0	0	0	0	0	1	2	0	0	2	1	2	2	0	0	1	2	0	0	1	1	0	0	1	0	1	0	1	1
507	0	2	0	0	0	0	1	2	1	1	0	0	0	0	0	0	0	2	0	0	1	0	0	0	0	2	2	0	0	2	0	0	2	0	0	2	0	0	0	0	2	1	0	0	0	0	0	2	1
508	0	2	0	0	0	0	0	1	1	1	0	0	1	0	1	1	0	1	1	1	0	0	0	0	0	2	1	0	1	1	1	0	2	2	2	2	0	0	0	0	1	0	0	0	1	1	0	1	1
509	1	1	1	0	0	0	1	2	0	0	1	0	0	0	0	0	0	2	0	1	2	1	1	1	1	1	1	0	1	1	0	0	2	2	2	2	1	0	0	0	2	0	0	0	1	0	0	1	1
510	1	0	2	0	0	0	1	1	1	2	0	0	1	1	0	0	0	1	1	0	1	0	0	0	0	1	1	0	1	1	0	0	1	1	0	1	1	0	0	0	2	0	0	1	0	1	0	1	1
511	1	1	1	0	1	1	0	1	0	0	0	0	2	1	0	0	0	2	0	1	2	2	1	1	1	1	1	0	0	1	0	1	2	1	0	2	0	0	0	0	2	0	0	0	0	0	0	2	0
512	1	1	1	0	0	0	0	0	2	2	0	0	1	1	0	0	0	1	1	1	0	0	0	0	0	1	1	0	0	1	1	1	2	0	0	1	2	0	1	0	1	0	0	0	0	0	0	0	2
513	0	0	1	0	0	0	2	2	0	0	1	0	2	2	0	0	0	0	2	1	2	1	1	0	0	0	1	1	1	1	0	1	1	0	0	2	1	0	1	0	1	0	0	0	0	0	0	2	0
514	1	1	1	0	0	0	2	2	0	0	0	0	0	0	0	0	0	1	1	1	1	1	1	1	1	2	2	1	1	2	0	0	2	1	1	1	1	0	1	0	1	0	0	0	1	0	0	2	1
515	0	2	0	0	0	0	1	1	1	1	1	1	1	0	0	0	0	2	0	1	2	0	0	0	0	1	2	0	0	2	1	0	1	1	2	2	1	0	0	1	1	0	0	0	0	1	0	1	1
516	0	0	2	0	0	0	0	0	2	2	0	0	0	0	0	0	0	2	0	0	0	0	0	0	0	2	2	0	0	2	1	0	2	1	0	1	2	0	0	0	2	0	0	0	0	0	0	1	1
517	1	1	1	0	0	0	2	2	0	0	1	1	2	2	0	0	0	2	0	1	1	0	0	0	0	2	1	0	0	1	0	0	1	0	0	1	0	0	0	0	2	0	0	0	0	1	0	1	1
518	1	0	2	0	0	0	0	1	1	1	0	0	0	0	0	0	0	1	0	0	0	0	1	0	0	0	0	0	1	1	0	1	1	1	0	0	1	1	0	0	2	0	0	0	1	0	0	1	1
519	1	2	0	0	0	0	1	1	0	0	0	1	0	0	0	1	0	1	1	0	1	0	0	0	0	1	1	0	0	1	1	1	1	1	0	0	2	0	0	1	0	1	1	0	1	0	0	1	0
520	1	1	2	0	0	0	1	1	0	0	0	0	1	1	0	0	0	1	1	0	1	0	0	0	0	2	1	1	2	0	1	1	2	0	0	1	2	0	0	1	1	0	0	0	0	1	0	0	2
521	1	0	2	0	1	1	1	1	1	1	0	0	0	0	0	0	0	0	2	0	2	0	0	0	0	1	1	0	0	1	1	1	2	0	1	2	1	1	0	0	1	2	2	0	1	1	0	0	2
522	0	1	1	0	0	0	1	1	1	1	1	0	0	0	0	0	0	1	1	1	1	0	0	0	0	2	1	0	0	2	0	0	1	0	0	1	2	0	0	1	0	0	0	0	1	1	0	1	0
523	1	2	1	0	0	0	2	2	2	2	0	1	2	2	0	0	0	0	2	1	2	0	0	0	0	0	1	0	0	2	0	1	1	0	0	1	1	1	0	0	0	1	0	0	0	1	0	1	1
524	0	2	0	0	0	0	1	2	0	1	0	1	1	0	0	0	0	0	2	0	2	0	0	0	0	1	1	0	2	0	0	1	2	0	0	1	2	1	1	0	1	0	0	0	1	0	0	1	2
525	0	1	2	0	1	1	1	1	1	1	1	0	2	0	1	1	0	0	2	0	2	0	0	0	0	1	1	0	1	1	0	0	2	1	0	1	1	0	0	0	1	0	0	0	1	0	0	2	1
526	1	0	2	0	1	1	2	2	0	0	0	0	1	1	0	0	0	1	1	1	1	1	1	1	1	2	2	0	0	2	2	1	1	0	0	1	0	0	0	1	1	0	0	1	0	1	0	1	1
527	0	2	0	0	0	0	2	2	0	0	0	1	0	0	0	0	0	1	1	1	2	1	0	0	0	0	2	0	0	1	1	1	1	0	0	2	1	0	0	0	1	0	0	0	1	0	0	2	1
528	1	0	2	0	1	1	0	1	1	1	0	0	0	0	0	0	0	0	2	0	2	1	0	0	0	1	1	1	1	1	0	0	0	0	0	0	2	1	0	1	1	1	1	0	1	1	0	2	0
529	1	2	0	0	0	0	1	2	1	2	0	0	0	0	0	0	0	1	1	1	2	0	0	0	0	1	1	0	1	1	1	0	0	1	2	2	2	0	0	2	0	0	0	0	1	0	0	1	1
530	0	0	2	0	1	1	1	2	1	2	0	0	0	0	0	0	0	1	2	1	2	1	0	0	0	0	2	1	1	2	0	2	1	0	0	2	1	0	0	1	1	0	0	1	0	0	0	1	1
531	1	1	1	1	0	1	0	1	2	2	0	0	1	1	0	0	0	1	1	1	2	1	0	0	0	2	2	0	1	1	1	1	1	2	1	2	0	0	0	0	1	1	0	0	2	0	0	2	0
532	0	1	2	0	0	0	1	1	1	1	1	1	2	1	0	0	0	1	2	0	2	0	0	0	0	1	1	2	2	1	0	0	2	0	0	1	0	0	0	0	1	1	1	0	1	2	0	0	2
533	1	1	1	0	0	0	1	1	1	1	1	0	0	0	0	0	0	1	1	1	1	0	0	0	0	2	2	0	0	2	0	0	0	0	0	1	1	0	0	1	1	0	0	0	1	0	0	2	0
534	1	0	2	0	1	1	1	2	0	0	0	1	1	0	0	0	0	1	1	0	2	0	1	0	0	1	2	0	0	2	1	0	2	2	1	1	2	1	0	0	1	0	0	0	0	1	0	1	1
535	1	1	2	0	0	0	1	1	0	0	1	1	0	0	0	1	0	0	1	0	1	0	0	0	0	1	1	0	1	1	0	0	2	0	0	2	2	0	0	0	1	0	0	0	0	0	0	2	0
536	1	1	1	0	0	0	1	1	1	1	0	1	1	1	0	0	0	2	0	1	1	0	1	0	0	0	1	0	0	0	0	2	1	0	1	2	1	0	0	0	2	1	1	0	1	0	0	1	1
537	1	2	0	0	0	0	1	2	0	0	1	0	0	0	0	0	0	2	0	2	1	1	1	1	1	1	1	0	1	1	1	0	1	1	1	1	1	0	0	1	1	0	0	0	0	1	0	1	0
538	0	0	2	0	1	1	1	2	0	0	1	1	1	0	0	0	0	0	2	0	2	0	0	0	0	2	0	0	0	1	0	0	1	0	0	1	1	0	0	0	2	1	1	0	1	1	0	2	0
539	0	0	2	0	0	0	1	2	0	1	0	0	2	1	0	0	0	2	0	0	1	1	1	0	0	0	2	2	2	1	1	0	1	1	0	2	2	1	1	0	1	1	1	0	0	0	0	1	1
540	0	2	0	0	0	0	1	2	0	1	0	0	2	2	0	0	0	0	2	0	2	0	1	0	0	1	1	0	1	1	0	2	2	0	1	2	2	0	0	1	0	0	1	0	1	0	0	0	2
541	0	1	1	1	1	2	1	1	1	1	1	0	1	1	0	0	0	0	2	0	2	0	0	0	0	0	2	0	0	2	0	2	2	0	0	1	2	1	0	1	1	1	1	1	1	1	0	2	1
542	1	0	1	0	0	0	2	2	0	0	1	0	0	0	0	0	1	2	0	1	1	0	0	0	0	0	1	1	1	1	1	0	1	0	0	2	2	0	0	1	0	1	0	0	0	1	0	0	2
543	0	1	1	0	1	1	1	1	1	1	0	1	1	0	0	0	0	0	2	0	2	1	1	1	1	2	2	0	0	2	0	1	2	0	0	2	2	0	0	1	0	2	2	0	1	1	0	2	0
544	1	1	1	0	1	1	1	2	0	0	1	0	0	0	0	0	0	1	1	1	2	1	1	1	1	1	1	1	0	1	2	1	0	0	0	1	1	0	0	0	0	1	1	0	1	0	0	1	2
545	0	0	2	0	1	1	2	2	0	1	0	0	0	0	0	0	0	1	1	0	0	1	0	0	0	0	2	0	0	2	0	0	1	1	2	2	0	0	0	0	1	1	1	0	0	1	0	2	0
546	1	0	2	0	0	0	1	1	1	1	0	0	2	2	0	0	0	0	2	1	2	1	1	1	1	1	0	1	1	1	0	0	0	1	1	2	2	0	0	1	0	1	1	0	0	1	0	0	2
547	0	2	0	0	1	1	1	1	1	1	1	0	0	0	0	0	1	2	1	1	1	0	0	0	0	2	2	0	0	2	1	1	2	0	0	1	0	0	0	0	2	1	1	0	0	1	0	0	2
548	1	0	2	0	1	1	1	2	0	0	1	0	0	0	0	0	0	1	1	0	2	1	0	0	0	1	2	0	0	2	0	0	2	0	0	1	1	0	0	0	0	0	0	0	0	0	0	2	1
549	0	2	0	0	0	0	2	2	0	0	0	0	0	0	0	0	0	0	2	0	2	0	0	0	0	0	0	0	0	1	0	0	0	0	1	2	1	1	0	0	0	1	1	0	1	0	0	1	1
550	1	2	1	0	0	0	1	2	0	0	0	0	1	1	0	0	0	1	1	1	2	0	0	0	0	2	1	0	1	1	1	1	2	0	1	1	1	0	0	0	2	0	0	0	0	1	0	1	1
551	0	2	1	0	0	0	2	2	0	0	0	1	1	0	0	0	0	0	2	0	2	0	1	0	0	2	1	0	2	0	0	1	2	1	1	2	1	0	0	1	1	1	0	0	2	0	0	2	0
552	0	1	1	0	1	1	2	2	0	0	1	0	0	0	0	0	0	0	1	0	2	0	1	1	1	1	2	0	1	0	0	0	0	0	0	1	2	0	0	0	1	0	0	0	1	0	0	2	1
553	1	2	0	0	0	0	2	2	1	1	0	1	1	0	0	0	0	0	2	0	2	1	1	1	1	1	0	0	1	0	0	1	2	1	0	2	0	0	0	0	2	0	1	0	0	1	0	2	0
554	1	0	2	0	0	0	2	2	0	1	1	0	1	1	0	0	0	0	2	1	2	0	0	0	0	1	1	0	0	1	1	0	2	0	0	1	1	0	0	1	1	1	0	0	1	0	0	2	2
555	0	2	1	0	0	0	1	1	1	2	0	1	1	0	0	0	0	0	2	0	2	0	0	0	0	1	1	1	2	1	0	1	0	0	0	2	0	0	0	0	2	0	0	0	0	0	0	1	0
556	1	2	1	0	0	0	1	1	1	1	1	0	0	0	0	0	0	1	1	1	1	0	0	0	0	1	2	0	0	2	2	0	1	0	0	2	2	1	0	0	1	1	1	0	1	1	0	1	1
557	1	2	0	0	0	0	0	0	2	2	0	1	1	0	0	0	0	0	2	0	2	0	0	0	0	1	2	0	1	1	1	0	2	0	0	1	1	0	0	0	1	1	1	0	1	0	0	2	0
558	0	1	1	0	1	1	0	1	1	1	0	0	1	1	0	0	0	2	0	2	1	1	0	0	0	0	1	2	2	1	1	0	0	1	1	2	2	0	0	1	1	0	1	0	1	0	0	1	1
559	0	2	1	0	0	0	1	1	1	1	0	0	0	0	0	0	1	1	1	0	2	1	0	0	0	1	1	1	1	1	0	0	1	0	0	1	2	1	0	0	1	0	0	0	0	1	0	1	1
560	1	1	1	0	0	0	0	1	0	0	1	1	1	1	0	0	1	2	1	0	2	0	0	0	0	2	1	0	0	1	0	1	2	1	0	1	1	0	0	1	1	0	0	0	0	1	0	0	1
561	0	2	0	0	0	0	0	0	1	1	1	0	0	0	0	0	0	2	0	1	0	0	0	0	0	2	2	0	0	2	1	0	1	0	0	2	1	0	0	0	2	1	1	0	1	1	0	2	0
562	0	1	1	0	0	0	0	0	2	2	0	0	0	0	0	0	0	1	1	1	1	0	0	0	0	0	0	1	2	0	0	2	2	0	0	1	1	1	1	0	1	0	0	0	0	2	0	2	0
563	0	0	2	0	0	0	2	2	0	1	1	0	1	1	0	0	0	0	2	0	2	0	0	0	0	0	2	0	0	1	1	1	1	2	1	1	1	0	0	2	0	0	0	0	0	0	0	2	0
564	0	2	0	0	0	0	0	1	2	2	0	1	1	1	0	0	0	1	1	1	1	0	1	0	0	1	2	0	0	2	1	1	2	1	1	2	1	0	0	0	1	2	2	0	1	1	0	1	1
565	0	1	2	0	0	0	1	1	1	2	0	0	0	0	0	0	1	2	1	1	1	1	1	1	1	1	1	0	1	1	0	1	2	0	0	1	2	1	1	1	0	0	0	0	0	1	0	2	1
566	0	2	1	0	0	0	2	2	0	0	1	0	1	1	0	0	0	0	2	0	2	0	1	0	0	1	1	2	2	1	1	0	1	1	0	2	1	0	0	0	1	0	0	0	0	1	0	2	1
567	0	1	1	0	1	1	0	0	1	1	1	1	1	0	0	0	0	0	2	0	2	1	0	0	0	1	2	0	0	1	1	2	2	1	1	2	1	0	0	1	1	1	1	0	1	1	0	1	1
568	1	1	1	0	0	0	0	1	1	1	1	0	1	0	1	1	0	1	1	1	2	0	0	0	0	1	0	0	1	1	0	1	1	0	0	1	2	0	0	1	1	0	0	1	1	0	0	2	0
569	1	1	1	1	1	2	2	2	0	0	0	0	0	0	0	0	0	0	2	1	2	1	2	1	1	1	2	1	1	1	2	1	1	0	0	1	1	0	0	0	2	0	0	0	1	0	0	1	1
570	0	1	2	0	0	0	1	1	1	1	1	1	1	0	0	0	0	1	1	0	2	1	0	0	0	1	1	1	1	1	0	0	2	1	1	2	1	0	0	0	2	0	0	0	0	1	0	1	1
571	0	1	1	0	1	1	1	1	1	1	0	0	0	0	0	0	0	0	2	0	2	0	0	0	0	2	1	0	1	1	0	0	2	1	0	1	1	0	0	1	1	0	0	0	0	1	0	2	0
572	1	1	1	0	0	0	1	1	1	1	0	1	1	0	0	0	0	1	2	1	2	0	0	0	0	0	1	1	1	1	1	1	1	0	0	2	2	1	1	1	0	0	0	0	0	1	0	0	2
573	1	1	2	0	0	0	1	1	1	2	0	0	0	0	0	0	0	0	2	0	2	0	0	0	0	0	1	0	1	1	0	0	1	1	1	2	1	0	0	0	1	0	0	0	0	0	0	1	1
574	1	1	1	0	0	0	0	0	2	2	0	0	0	0	0	0	0	0	1	1	1	0	1	0	0	2	1	1	2	1	0	0	1	1	0	1	1	0	0	0	0	0	0	0	0	1	0	1	1
575	1	2	1	1	0	1	1	1	1	1	1	1	2	2	0	0	0	0	2	0	2	1	0	0	0	0	0	1	2	0	0	1	2	0	0	2	1	0	0	0	2	0	0	0	0	1	0	0	2
576	1	1	1	0	0	0	1	2	0	0	0	0	0	0	0	0	0	1	1	1	1	0	1	0	0	1	2	0	0	1	1	1	1	1	1	1	2	1	0	0	1	0	0	0	0	0	0	1	2
577	0	1	1	0	1	1	1	1	1	1	0	0	0	0	0	0	0	2	1	1	2	0	0	0	0	0	2	0	0	2	1	0	1	0	0	1	2	0	1	1	0	0	0	0	0	0	0	2	0
578	1	2	1	1	0	1	1	2	0	0	1	1	2	1	0	0	0	1	1	2	1	0	0	0	0	1	2	1	1	2	0	0	1	1	1	2	1	0	0	2	0	0	0	0	0	1	0	0	2
579	0	1	2	0	0	0	0	0	2	2	0	1	1	0	0	0	1	2	1	1	1	0	0	0	0	2	2	0	0	2	0	2	1	0	0	2	2	0	0	1	1	1	1	0	0	1	0	2	0
580	0	0	2	0	1	1	1	1	1	1	0	0	0	0	0	0	0	1	1	0	1	0	0	0	0	2	1	0	2	0	0	0	1	0	0	2	1	0	0	0	0	0	0	0	0	0	0	0	2
581	0	1	2	0	0	0	1	1	1	1	0	0	0	0	0	0	0	1	1	0	2	1	0	0	0	0	1	0	1	1	0	2	2	0	0	1	1	0	1	0	1	0	0	0	0	0	0	2	1
582	0	2	0	0	0	0	0	0	1	1	1	0	1	1	0	0	0	1	2	0	2	1	0	0	0	1	2	0	0	2	0	0	0	0	1	2	0	0	0	0	1	0	0	0	1	0	0	2	1
583	1	1	2	0	0	0	2	2	0	0	0	1	0	0	0	1	0	2	0	2	1	0	2	0	0	1	2	0	1	0	0	0	2	0	0	1	1	0	0	1	0	2	2	0	1	0	0	1	1
584	0	2	1	0	0	0	2	2	0	0	1	0	0	0	0	0	0	0	2	1	2	0	0	0	0	2	0	0	1	1	0	0	0	0	0	2	2	1	0	0	1	1	1	1	0	1	0	0	2
585	1	1	2	0	1	1	1	0	1	1	1	1	0	0	0	0	0	0	2	0	2	0	0	0	0	0	1	0	0	2	0	0	1	1	0	1	1	0	0	0	2	0	0	0	0	0	0	1	1
586	1	0	2	0	0	0	0	0	2	2	0	0	1	1	0	0	0	2	1	0	2	0	1	0	0	1	2	0	0	2	1	0	0	0	1	2	1	0	0	2	0	0	0	0	0	1	0	1	0
587	1	2	0	0	0	0	1	1	2	2	0	1	1	1	0	0	0	0	1	0	2	1	0	0	0	1	2	1	1	1	1	1	2	2	0	1	1	0	0	1	1	1	0	0	0	0	0	1	1
588	1	2	0	0	0	0	1	1	1	2	0	0	1	0	1	1	0	1	1	1	2	0	0	0	0	2	1	0	1	0	0	0	1	0	0	2	0	0	0	0	2	0	0	0	0	0	0	1	1
589	0	2	1	0	0	0	1	1	1	2	0	1	1	1	0	0	0	0	2	1	2	0	0	0	0	1	1	1	1	1	0	0	0	0	0	2	0	0	0	0	2	0	0	0	0	1	0	0	1
590	0	1	1	0	0	0	0	0	2	2	0	1	1	0	0	0	0	2	1	0	2	0	1	0	0	0	2	1	1	2	0	1	1	0	0	2	1	0	0	0	2	0	0	0	1	0	0	1	1
591	1	0	2	0	1	1	1	2	0	0	1	0	0	0	0	0	0	0	2	0	2	0	0	0	0	0	2	1	1	2	0	1	2	0	0	1	2	0	0	1	0	0	0	0	0	1	0	2	1
592	1	1	0	0	0	0	1	2	0	0	1	1	1	0	0	0	0	0	2	1	2	1	0	0	0	0	1	1	1	1	1	0	0	0	0	1	2	0	1	1	0	0	0	0	0	0	0	1	1
593	0	0	2	0	1	1	1	1	1	2	0	1	2	0	0	0	0	1	2	1	2	0	0	0	0	2	2	1	1	2	0	1	1	0	0	1	1	1	0	0	1	0	1	0	1	0	0	2	1
594	0	1	1	0	0	0	1	1	2	2	0	1	2	1	1	1	0	0	2	0	2	2	0	0	0	0	2	0	0	2	1	1	2	0	1	2	1	0	0	1	1	1	1	0	0	1	0	2	0
595	1	1	1	0	1	1	0	0	2	2	0	1	1	1	0	0	0	1	1	0	1	0	0	0	0	1	2	0	0	2	0	1	2	0	0	1	0	0	0	0	1	0	0	0	0	0	0	1	1
596	0	1	1	0	0	0	1	1	1	1	0	0	0	0	0	0	0	0	2	0	2	0	0	0	0	2	0	1	1	0	0	0	1	1	0	2	2	0	0	0	1	0	0	0	1	0	0	0	2
597	1	1	1	0	0	0	0	1	1	1	0	0	0	0	0	0	0	2	0	1	0	1	0	0	0	0	2	0	0	2	0	1	2	2	0	1	0	0	0	0	2	1	1	0	1	1	0	2	1
598	1	2	1	0	0	0	1	2	0	0	1	0	0	0	0	0	0	0	2	0	2	0	0	0	0	1	2	0	0	0	0	0	0	1	2	2	0	0	0	1	1	0	0	1	2	0	0	0	2
599	0	1	1	0	1	1	2	2	0	0	0	0	1	1	0	0	0	1	1	1	1	0	0	0	0	1	2	1	1	1	2	0	2	0	0	2	1	0	0	0	2	1	0	0	1	0	0	1	1
600	1	0	2	0	1	1	1	2	0	0	1	0	0	0	0	0	0	1	1	1	1	0	0	0	0	1	2	0	0	1	1	0	2	2	1	1	2	0	0	1	1	0	0	0	0	1	0	2	0
601	1	0	2	0	1	1	1	1	1	1	1	0	1	0	0	0	1	1	2	0	1	0	0	0	0	2	1	1	2	0	1	0	0	0	0	1	2	0	0	2	0	1	1	0	1	1	0	2	0
602	1	1	1	0	0	0	1	1	1	1	1	0	0	0	0	0	1	2	1	1	1	1	0	0	0	0	0	1	1	1	0	1	1	0	0	1	2	0	0	1	1	0	0	0	1	1	0	2	1
603	1	0	2	0	0	0	0	1	1	1	0	1	1	0	0	0	0	0	2	0	2	2	0	0	0	0	0	0	1	0	0	0	0	1	0	1	1	0	0	0	2	0	0	1	0	1	0	1	1
604	0	1	1	0	1	1	2	2	0	0	2	0	0	0	0	0	0	2	0	1	1	2	1	1	1	1	0	2	2	0	0	2	1	0	0	1	2	1	0	1	1	1	0	0	0	1	0	2	1
605	0	1	1	0	0	0	1	1	1	2	1	1	1	1	0	0	0	1	1	1	1	0	0	0	0	1	1	0	1	1	1	0	2	0	0	2	1	0	0	1	1	0	0	1	1	1	0	1	1
606	1	2	1	0	0	0	0	0	2	2	0	0	0	0	0	0	0	0	2	0	2	0	0	0	0	1	1	0	2	0	0	0	2	1	1	1	2	0	0	2	0	0	0	0	0	1	0	1	1
607	1	0	2	0	1	1	1	2	1	1	0	0	1	0	0	0	0	2	0	0	1	0	1	0	0	1	1	0	0	2	1	0	1	0	0	1	2	1	1	1	0	1	1	0	1	1	0	0	0
608	1	2	0	0	0	0	2	2	0	1	0	0	0	0	0	0	0	1	1	0	0	0	0	0	0	2	1	1	2	0	1	0	2	0	0	2	0	0	0	0	2	0	0	0	0	0	0	1	1
609	0	2	0	0	0	0	2	2	1	1	0	0	0	0	0	0	0	2	0	1	2	1	0	0	0	1	2	0	0	2	2	0	2	2	0	1	1	0	0	1	1	0	0	0	1	0	0	2	0
610	1	1	1	0	0	0	2	2	0	0	1	0	1	0	1	1	0	2	0	0	1	0	0	0	0	1	2	1	1	2	0	1	2	0	1	2	1	0	1	0	0	0	0	0	0	1	0	1	1
611	1	2	0	0	0	0	2	2	0	0	0	0	0	0	0	0	0	0	2	1	2	0	0	0	0	2	2	0	0	2	1	1	1	0	0	2	1	0	0	0	1	0	0	0	0	1	0	0	1
612	1	1	1	0	0	0	1	2	0	1	0	0	1	1	0	0	0	0	2	0	2	1	1	1	1	1	2	1	1	0	1	1	1	0	0	1	2	0	0	2	0	1	0	0	1	0	0	2	0
613	0	2	1	0	0	0	2	2	0	1	0	0	2	2	0	1	0	0	2	0	2	1	1	1	1	1	2	1	1	2	0	1	2	1	0	0	1	0	0	1	1	1	1	0	0	1	0	1	1
614	1	2	0	0	0	0	2	2	1	1	1	0	0	0	0	0	0	1	1	1	1	0	0	0	0	1	2	0	0	2	0	0	1	1	0	2	2	1	0	1	1	0	0	1	1	0	0	2	0
615	1	2	1	0	0	0	1	1	1	1	0	0	0	0	0	0	0	0	2	0	2	1	0	0	0	0	1	1	1	1	1	2	2	0	0	0	1	0	1	0	1	0	0	0	0	1	0	2	0
616	1	1	1	1	1	2	0	0	2	2	0	1	1	0	0	0	0	1	1	0	2	0	1	0	0	1	1	0	1	1	0	1	1	0	0	2	2	0	0	1	1	1	1	0	1	1	0	1	1
617	1	2	1	0	0	0	0	0	2	2	0	0	0	0	0	0	0	1	1	1	1	0	0	0	0	0	0	0	1	1	0	0	0	0	1	2	0	0	0	1	0	1	1	0	1	1	0	1	1
618	1	0	2	0	1	1	1	1	1	1	2	0	1	1	0	0	0	1	1	1	1	2	0	0	0	0	1	1	1	1	1	1	1	1	1	1	2	0	0	1	1	1	1	0	1	1	0	1	1
619	0	2	1	0	0	0	2	2	0	1	1	0	0	0	0	0	0	1	1	1	2	1	1	1	1	1	1	0	1	1	1	0	2	1	0	1	1	1	0	0	0	0	0	0	0	1	0	1	2
620	1	1	1	0	0	0	1	1	1	2	0	1	1	0	0	0	0	2	0	1	1	1	1	0	0	0	0	2	2	1	1	1	1	2	0	2	2	1	0	1	1	1	1	0	1	2	0	1	2
621	0	0	2	0	1	1	1	1	1	1	1	0	0	0	0	0	0	0	1	2	1	0	0	0	0	1	2	0	1	1	0	0	2	1	1	1	2	0	0	0	2	0	0	0	0	1	0	2	1
622	0	1	2	0	1	1	1	0	1	1	1	0	0	0	0	0	0	1	1	1	1	0	0	0	0	1	2	0	0	2	0	1	0	0	0	1	2	0	0	2	0	0	0	1	0	0	0	2	0
623	1	1	1	0	0	0	2	2	0	0	2	0	1	0	0	0	0	2	0	1	1	1	0	0	0	1	2	0	0	1	1	0	2	0	0	2	1	0	1	0	1	0	0	0	1	1	0	1	1
624	1	1	1	0	0	0	2	2	0	1	0	0	1	0	0	0	0	0	2	1	2	1	0	0	0	1	2	0	1	0	0	0	2	0	0	2	2	1	0	1	1	0	0	0	0	0	0	2	0
625	0	0	2	0	1	1	2	2	0	1	1	0	1	1	0	0	1	1	2	1	2	1	2	1	1	0	1	1	2	0	1	0	0	0	1	2	2	0	0	1	1	0	1	0	1	0	0	1	1
626	1	1	1	0	0	0	1	1	1	1	0	1	2	1	0	1	0	2	0	0	0	0	1	1	1	2	1	2	2	0	1	0	1	0	0	1	2	0	1	0	1	0	0	0	1	1	0	1	1
627	0	1	1	0	0	0	0	1	1	1	0	0	0	0	0	0	1	2	1	1	1	1	0	0	0	0	2	0	0	2	2	1	1	1	0	1	2	0	0	1	1	1	0	0	0	0	0	1	2
628	0	2	1	0	0	0	1	2	0	0	1	1	1	1	0	0	0	0	2	0	2	1	0	0	0	1	2	2	2	2	0	1	0	0	0	2	1	1	1	0	0	0	1	0	1	0	0	0	2
629	0	2	0	0	0	0	1	1	1	1	0	1	1	0	0	0	0	2	0	1	1	1	0	0	0	2	1	0	1	1	1	0	0	0	1	2	1	1	1	0	0	2	2	0	1	1	0	0	2
630	1	0	2	0	1	1	0	1	2	2	0	0	0	0	0	0	0	2	1	0	1	0	1	0	0	1	1	1	0	1	2	1	1	1	0	0	1	0	0	1	1	0	0	0	0	2	0	1	1
631	0	1	1	1	0	1	0	0	2	2	0	0	0	0	0	0	0	1	1	1	1	0	0	0	0	1	2	1	1	1	2	0	0	0	0	1	2	0	0	1	1	0	0	0	0	0	0	2	0
632	0	1	2	0	0	0	1	1	2	2	0	0	1	0	0	1	0	2	0	1	2	2	1	1	1	1	2	0	1	1	1	0	2	0	0	1	1	0	0	1	1	0	0	0	1	0	0	2	0
633	0	2	0	0	1	1	2	2	1	1	0	0	0	0	0	0	0	0	2	0	2	1	0	0	0	1	1	1	1	1	1	1	2	0	0	2	2	0	1	1	0	0	0	0	0	0	0	1	1
634	0	1	1	0	0	0	1	1	0	0	1	2	2	0	1	1	0	2	0	0	0	1	1	1	1	1	0	0	1	1	0	0	1	1	0	0	1	0	0	0	1	0	0	0	0	0	0	0	2
635	0	2	1	0	0	0	2	2	0	1	0	1	1	0	0	0	0	1	2	1	2	0	1	0	0	1	2	0	0	1	0	0	0	0	1	2	1	0	1	0	1	1	0	0	0	0	0	1	1
636	1	0	1	0	0	0	0	0	1	1	1	1	2	2	0	0	0	0	2	1	2	1	0	0	0	1	0	1	2	0	0	1	1	0	0	1	2	0	0	1	0	0	1	0	1	0	0	1	1
637	0	1	1	0	0	0	1	1	1	1	0	0	0	0	0	0	0	0	1	0	2	0	0	0	0	0	2	0	0	2	1	1	1	2	1	1	2	1	0	1	1	2	2	0	1	1	0	2	0
638	1	1	1	0	0	0	0	1	1	1	0	1	2	2	0	0	0	2	0	1	0	0	0	0	0	0	2	0	1	1	0	1	2	1	0	1	0	0	0	0	2	0	0	0	0	2	0	2	0
639	1	1	1	0	0	0	1	2	0	0	1	0	0	0	0	0	0	1	2	1	2	0	0	0	0	1	2	0	0	2	1	0	2	1	0	1	1	1	0	0	1	0	0	0	0	0	0	2	1
640	1	1	1	0	0	0	1	1	1	2	0	0	0	0	0	0	0	0	2	0	2	0	1	0	0	2	1	1	1	1	1	2	1	0	0	1	1	0	0	0	2	1	1	0	0	1	0	0	2
641	1	1	2	0	0	0	1	1	1	2	0	0	1	1	0	0	0	0	2	1	2	0	1	1	1	2	2	1	1	1	2	0	2	2	2	2	1	0	0	1	1	0	0	0	0	0	0	2	1
642	1	0	2	0	2	2	1	2	1	1	0	0	0	0	0	0	0	1	1	1	2	0	0	0	0	1	1	1	0	1	2	1	1	0	0	1	1	0	0	1	1	0	0	0	0	2	0	0	2
643	1	2	0	0	0	0	1	1	0	0	0	1	1	0	0	0	0	1	1	0	1	0	0	0	0	1	1	0	1	0	0	0	1	1	0	0	1	0	0	0	1	0	0	2	0	1	0	1	1
644	0	0	2	0	1	1	1	1	2	2	0	0	0	0	0	0	0	1	1	1	1	0	0	0	0	1	2	0	0	2	2	0	1	0	0	1	2	0	0	0	1	1	0	0	1	0	0	1	0
645	0	1	1	0	0	0	1	1	1	1	0	1	1	0	0	0	0	0	2	0	2	0	0	0	0	1	1	0	0	2	0	0	0	0	0	0	1	1	1	0	0	0	0	0	0	0	0	2	0
646	1	1	1	0	1	1	1	2	0	0	0	0	0	0	0	0	0	0	2	0	2	0	0	0	0	1	2	0	1	0	0	1	2	0	0	1	1	1	0	0	0	2	2	0	1	1	0	2	0
647	0	1	1	0	1	1	2	2	0	0	2	1	1	0	0	0	0	0	2	0	2	0	0	0	0	0	1	1	1	1	1	1	1	0	0	1	1	0	0	1	1	0	1	0	1	0	0	2	0
648	0	2	0	0	0	0	2	2	0	1	1	0	0	0	0	0	0	1	1	1	2	1	0	0	0	1	1	0	0	2	0	2	2	0	0	1	1	0	0	1	1	1	1	0	0	1	0	1	1
649	1	1	2	0	0	0	2	2	0	1	1	0	0	0	0	0	0	0	2	0	2	1	0	0	0	0	2	2	2	1	1	0	1	1	0	0	2	0	0	1	0	0	0	0	0	1	1	0	1
650	1	0	2	0	1	1	0	0	2	2	0	1	0	0	0	0	0	1	1	0	2	0	0	0	0	0	2	0	0	1	1	1	2	0	0	2	2	0	0	2	0	0	0	0	0	1	0	2	1
651	1	1	1	0	0	0	1	1	1	1	1	0	0	0	0	0	0	0	1	0	1	0	1	1	1	1	1	0	2	0	0	1	1	0	0	2	1	0	0	1	1	0	0	0	0	1	0	1	2
652	1	0	2	0	0	0	2	2	0	0	0	1	2	1	0	0	0	2	0	2	1	1	0	0	0	1	2	1	1	2	1	0	0	0	1	2	1	1	1	0	1	0	0	0	1	0	0	1	1
653	0	1	1	0	0	0	1	1	1	2	0	1	2	1	0	0	0	0	1	1	1	0	0	0	0	1	1	0	0	1	0	0	1	0	0	2	1	0	0	0	0	0	0	0	0	1	0	2	1
654	1	1	1	0	0	0	2	2	0	0	1	0	1	1	0	0	0	1	1	0	1	0	0	0	0	1	1	0	0	1	1	1	1	0	0	1	1	0	1	0	1	0	0	1	1	1	0	2	0
655	1	1	1	1	0	1	1	1	1	2	0	0	0	0	0	0	0	1	1	0	1	1	1	1	1	1	2	1	1	0	1	1	1	0	0	1	2	1	1	1	0	0	0	0	0	0	0	0	2
656	0	1	2	0	0	0	2	2	0	1	1	1	1	1	0	0	0	1	1	1	2	1	0	0	0	2	2	0	0	1	1	0	2	1	0	2	0	0	0	1	1	1	1	0	1	0	0	1	0
657	1	1	1	0	1	1	1	0	1	1	1	0	1	1	0	0	0	1	1	1	1	0	1	0	0	0	1	1	1	2	0	1	1	0	0	1	1	0	0	2	0	1	1	0	0	1	0	1	1
658	0	2	0	0	0	0	2	2	0	1	0	1	1	1	0	1	0	1	1	0	1	0	1	0	0	1	2	0	0	1	1	0	2	1	2	2	1	0	0	0	2	0	0	0	0	1	0	2	1
659	0	2	1	0	0	0	2	2	0	0	1	0	0	0	0	0	0	1	1	1	1	0	1	0	0	0	2	1	1	2	1	1	2	0	0	0	0	0	0	0	1	0	0	0	1	1	0	1	1
660	1	1	1	0	0	0	0	0	2	2	0	0	0	0	0	0	0	0	1	0	2	0	1	0	0	0	2	0	0	1	0	0	2	0	0	2	1	0	1	0	1	0	0	0	0	1	0	1	1
661	1	2	0	0	0	0	2	2	0	1	0	0	0	0	0	0	0	0	2	0	2	0	1	0	0	0	1	1	0	1	2	2	2	0	1	2	2	2	0	0	0	0	0	1	1	0	0	2	0
662	1	0	2	0	1	1	2	2	0	1	0	2	2	2	0	0	0	0	1	0	2	0	0	0	0	1	1	0	0	1	1	0	2	2	1	2	2	0	0	0	1	0	0	1	0	1	0	2	0
663	1	0	2	0	0	0	2	2	0	0	2	0	0	0	0	0	0	2	0	1	0	1	0	0	0	0	2	0	0	2	1	0	0	0	1	2	2	0	0	1	0	1	1	0	0	1	0	2	1
664	0	1	2	0	1	1	0	1	0	0	0	0	0	0	0	0	0	1	1	1	2	1	1	1	1	1	1	0	0	1	0	1	1	0	0	1	1	1	0	0	2	0	0	0	0	1	0	1	1
665	0	2	2	0	0	0	1	1	1	2	0	0	2	2	0	1	0	0	2	0	2	0	0	0	0	1	1	0	1	1	0	2	1	0	0	1	1	1	0	0	1	0	0	1	0	1	0	2	0
666	1	1	1	0	0	0	0	0	2	2	0	1	1	1	0	0	0	1	1	0	2	0	0	0	0	1	1	0	1	1	0	0	1	1	0	1	2	0	0	1	1	1	0	0	2	0	1	2	0
667	0	1	1	0	0	0	1	1	0	0	1	0	0	0	0	0	0	2	0	1	2	0	0	0	0	1	1	0	0	1	1	0	2	1	1	1	2	1	0	1	1	0	0	0	0	1	0	0	2
668	1	1	1	0	0	0	2	2	1	1	0	0	0	0	0	0	0	0	2	0	2	1	0	0	0	0	1	0	1	0	0	1	2	1	0	2	1	0	1	0	1	0	1	0	1	0	0	1	1
669	0	1	1	0	1	1	1	1	0	0	1	0	1	1	0	1	0	0	2	1	2	1	0	0	0	0	1	0	0	2	1	0	1	1	1	2	1	0	0	1	1	0	0	0	1	0	0	1	1
670	0	2	1	0	0	0	1	1	1	2	0	0	1	1	0	0	1	2	1	1	1	0	1	0	0	1	2	0	0	2	2	0	0	0	0	2	2	1	1	0	0	1	1	0	0	0	0	1	1
671	0	1	2	0	0	0	1	0	1	1	1	1	1	0	0	0	0	1	1	0	1	0	0	0	0	0	1	1	2	0	1	1	0	0	0	1	1	0	0	0	1	0	0	0	0	1	0	1	1
672	0	0	2	0	0	0	1	1	2	2	0	1	2	2	0	0	0	1	1	1	1	0	0	0	0	2	2	0	1	0	0	0	2	2	2	2	1	0	0	1	1	0	0	0	0	1	0	0	2
673	1	2	2	0	0	0	1	1	1	2	0	0	2	1	1	1	0	0	2	0	2	0	1	0	0	1	1	1	1	1	0	0	1	0	0	2	1	0	0	0	2	1	1	0	0	0	0	2	0
674	0	1	2	0	1	1	2	2	0	0	0	0	0	0	0	0	0	0	2	0	2	1	1	1	1	0	2	0	0	2	0	0	1	1	0	2	2	1	0	1	1	0	0	0	0	1	0	2	2
675	1	0	2	0	1	1	2	2	1	1	0	1	1	1	0	0	1	0	2	1	2	0	0	0	0	2	2	0	0	2	2	2	2	0	0	0	2	0	0	2	0	0	0	0	0	0	0	2	1
676	1	1	0	0	0	0	1	1	1	1	1	0	1	1	0	0	0	0	2	0	2	1	1	1	1	0	1	1	2	1	0	1	2	1	0	2	2	0	0	0	1	0	0	0	0	1	1	2	0
677	1	2	0	0	0	0	1	1	1	2	0	0	1	1	0	0	0	0	2	0	2	1	0	0	0	1	2	0	0	1	1	0	1	2	1	1	2	0	0	2	0	0	0	0	0	1	0	1	1
678	0	0	2	0	1	1	0	0	1	1	1	1	1	0	0	0	0	0	1	0	1	1	0	0	0	0	2	0	0	2	1	1	2	1	0	2	1	0	0	1	1	1	0	0	0	0	0	2	0
679	1	2	1	0	0	0	1	1	1	1	0	0	1	2	0	0	0	0	2	0	2	1	0	0	0	1	1	1	2	0	1	2	2	0	1	2	2	0	0	1	0	0	0	0	0	0	0	1	1
680	1	2	0	0	0	0	1	1	1	1	0	1	1	0	0	0	0	1	1	0	1	1	1	0	0	0	1	0	0	2	1	0	1	1	1	1	0	0	0	1	0	2	1	0	1	0	0	2	0
681	1	1	2	0	0	0	1	1	1	2	0	1	1	0	0	0	0	0	2	0	1	0	1	1	1	1	2	1	1	2	0	0	2	0	0	2	0	0	0	0	2	0	0	1	0	1	0	1	1
682	1	0	2	0	0	0	1	1	1	1	1	1	2	2	0	0	0	0	2	0	2	0	0	0	0	1	2	0	0	0	0	2	1	0	0	2	2	0	0	2	1	0	0	0	0	0	0	2	0
683	1	1	1	0	0	0	1	1	1	2	0	0	0	0	0	0	0	2	0	1	1	1	0	0	0	1	2	1	1	1	2	2	2	0	0	1	1	0	0	2	0	0	0	0	0	0	0	1	1
684	1	1	2	0	1	1	1	2	0	1	0	1	1	0	0	0	1	2	1	0	1	0	0	0	0	1	2	2	2	1	1	0	1	1	1	2	2	1	1	0	0	1	0	0	0	0	0	2	1
685	0	1	1	0	0	0	2	2	0	1	0	0	0	0	0	0	0	0	1	0	2	0	0	0	0	1	2	0	1	1	1	1	0	0	0	2	0	0	0	0	1	2	2	0	0	1	0	1	1
686	0	2	1	0	0	0	1	1	1	1	1	0	1	1	0	0	0	2	0	1	2	0	0	0	0	1	2	1	1	1	2	0	1	0	0	2	2	1	0	0	1	0	0	0	0	0	0	2	1
687	0	1	1	0	0	0	2	2	0	1	0	1	2	1	0	0	0	1	1	0	2	0	1	0	0	1	1	1	2	0	1	0	1	0	0	1	0	0	0	0	2	0	0	0	0	1	0	2	0
688	0	1	2	0	0	0	1	1	1	2	0	0	0	0	0	0	0	0	2	0	2	0	0	0	0	2	0	1	1	0	1	0	1	0	0	0	1	0	0	1	1	0	0	1	0	0	0	1	0
689	1	0	2	0	0	0	1	1	1	1	1	1	1	0	0	0	0	0	1	0	2	0	0	0	0	1	0	0	1	1	0	0	0	0	0	2	1	0	0	0	1	0	0	1	1	0	0	0	2
690	0	1	1	0	0	0	1	1	1	2	0	0	0	0	0	0	0	0	2	0	2	1	0	0	0	1	1	1	1	1	0	1	0	0	0	1	0	1	0	0	1	1	1	0	0	1	0	2	1
691	0	1	1	0	0	0	1	1	1	1	1	0	1	1	0	0	0	1	1	2	1	0	0	0	0	0	1	2	2	1	1	0	0	1	2	2	2	0	0	2	0	0	0	2	0	2	0	0	2
692	0	1	2	0	0	0	2	2	0	1	0	2	2	1	0	0	0	1	1	0	1	0	0	0	0	1	0	2	2	0	0	0	0	1	0	2	1	0	0	1	1	1	1	0	1	0	0	2	1
693	0	1	1	0	0	0	1	2	1	1	0	1	2	1	0	0	0	0	2	0	2	1	0	0	0	1	1	0	2	0	0	0	2	0	0	2	0	0	0	0	2	0	0	0	0	0	0	0	2
694	0	1	1	0	0	0	1	1	1	1	0	0	0	0	0	0	0	1	2	1	2	0	0	0	0	1	2	0	0	2	1	0	0	0	0	1	1	0	0	2	0	0	0	0	0	0	0	2	0
695	1	0	2	0	1	1	0	0	1	1	0	0	1	1	0	0	0	1	1	0	1	0	0	0	0	2	2	1	1	2	0	0	1	1	0	0	1	0	0	0	1	0	0	0	0	1	0	0	2
696	1	1	1	0	1	1	0	0	1	1	0	0	1	1	0	0	0	1	1	0	2	0	1	0	0	0	1	0	1	1	1	2	1	0	0	2	0	0	0	1	1	1	1	0	1	0	0	2	0
697	0	1	1	0	0	0	2	2	0	1	1	0	0	0	0	0	0	1	1	1	2	0	1	0	0	0	0	0	0	0	0	0	1	1	1	2	1	0	0	1	1	1	1	0	1	2	0	1	0
698	0	1	1	0	0	0	2	2	0	0	0	0	0	0	0	0	0	0	2	0	2	1	0	0	0	0	2	1	1	2	0	1	1	0	1	2	2	2	0	0	0	0	0	0	0	1	0	1	1
699	1	2	1	0	0	0	1	1	1	1	1	0	0	0	0	0	0	1	1	0	2	1	1	1	1	0	1	0	0	1	0	1	0	0	0	1	1	0	0	0	2	2	2	0	1	1	0	2	2
700	0	1	2	0	1	1	2	2	0	0	1	0	1	1	0	1	0	1	1	1	2	0	0	0	0	1	2	0	0	2	0	1	1	1	0	1	2	0	0	0	1	0	0	0	1	1	0	1	1
701	0	2	0	0	0	0	2	2	0	0	0	1	2	1	0	0	0	1	1	1	1	0	1	0	0	0	1	0	1	1	1	1	1	0	0	2	0	1	0	0	1	0	0	0	1	0	0	1	0
702	1	2	0	0	0	0	1	1	2	2	0	0	1	1	0	0	0	0	1	0	1	0	1	0	0	1	2	0	0	1	1	2	1	0	0	1	1	0	0	0	2	0	0	0	1	1	0	2	0
703	0	0	2	0	1	1	1	1	0	0	2	1	2	1	0	0	0	1	1	1	1	2	1	1	1	1	2	0	0	2	0	1	2	0	0	1	1	0	0	1	1	1	0	0	0	0	0	2	0
704	0	2	0	0	0	0	1	1	1	1	1	0	1	1	0	0	0	1	1	1	1	0	1	0	0	2	2	0	0	2	1	1	2	2	0	2	1	0	1	0	1	0	0	0	0	0	0	0	2
705	0	2	1	0	0	0	2	2	0	0	1	0	2	2	0	1	0	0	2	0	1	1	1	0	0	0	1	0	0	1	0	1	1	0	0	2	2	0	0	1	1	1	0	0	0	1	0	1	2
706	0	2	1	0	0	0	1	1	1	2	0	0	0	0	0	0	0	1	1	0	1	1	0	0	0	0	1	1	1	1	1	2	1	0	0	1	1	0	0	0	2	0	0	1	0	1	0	1	1
707	0	1	1	0	0	0	0	1	1	1	0	0	0	0	0	0	0	0	2	0	2	0	1	0	0	1	1	0	0	1	0	0	2	2	2	2	1	0	0	1	0	0	0	0	0	0	0	1	1
708	0	1	2	0	0	0	0	1	1	1	0	0	0	0	0	0	0	2	0	0	1	0	0	0	0	1	0	0	1	0	0	2	1	0	0	1	0	0	0	1	0	1	0	0	1	0	0	0	2
709	0	2	0	0	0	0	2	2	1	1	0	0	1	1	0	0	0	0	1	0	1	0	1	0	0	1	2	0	1	1	0	2	1	0	1	2	1	1	0	0	1	0	0	0	2	2	0	0	2
710	0	2	2	0	1	1	1	2	0	1	0	0	1	1	0	0	0	1	1	1	1	0	0	0	0	1	1	1	2	0	1	0	0	1	2	2	1	1	1	0	1	0	0	0	1	0	0	0	2
711	1	2	0	0	0	0	1	2	0	1	0	0	1	1	0	0	0	0	2	1	2	1	0	0	0	0	0	0	0	1	0	1	2	0	0	2	1	0	0	1	0	0	0	0	0	1	0	2	0
712	1	1	1	0	0	0	1	1	1	1	1	0	0	0	0	0	0	0	1	0	1	0	0	0	0	2	0	1	1	1	0	0	1	0	0	1	1	0	0	1	1	1	0	0	0	1	0	2	1
713	1	0	1	0	0	0	1	2	0	0	1	2	2	1	0	0	0	1	1	1	1	0	0	0	0	2	2	0	0	1	1	2	1	0	0	2	2	1	1	0	1	0	0	1	0	1	0	2	1
714	0	1	1	0	0	0	0	1	1	1	0	0	0	0	0	0	0	1	1	1	2	1	0	0	0	0	2	0	0	2	0	2	1	0	1	2	2	0	0	2	0	0	0	0	1	0	0	2	0
715	0	1	1	0	0	1	0	0	2	2	0	0	1	1	0	0	0	0	1	0	2	0	1	0	0	1	2	0	0	2	1	0	0	1	0	2	1	0	0	0	1	0	0	0	0	0	0	1	1
716	0	2	0	0	0	0	2	2	0	0	2	0	2	2	0	1	0	0	1	0	1	0	0	0	0	1	2	1	1	2	0	1	2	0	1	1	1	0	0	0	2	0	0	0	0	0	0	2	0
717	1	2	0	0	0	0	1	1	1	1	1	0	0	0	0	0	0	1	1	0	1	0	0	0	0	0	1	1	1	1	1	0	2	1	0	2	1	0	0	0	1	1	1	0	1	0	0	2	1
718	0	1	1	0	0	0	0	0	1	1	1	0	1	1	0	0	0	1	1	0	1	0	0	0	0	2	0	0	1	1	0	0	1	0	0	2	0	0	0	0	2	0	0	0	0	0	0	1	1
719	0	1	2	0	0	0	2	2	0	0	2	0	2	2	0	0	0	0	2	0	2	1	0	0	0	1	1	0	0	1	1	2	2	0	0	1	1	0	1	0	0	0	0	0	0	1	0	2	0
720	0	1	2	0	0	0	1	1	1	2	0	2	1	1	0	1	0	2	0	1	1	0	0	0	0	2	2	0	0	2	1	2	2	0	0	1	1	0	0	1	1	0	0	0	0	1	0	2	0
721	0	2	1	0	0	0	1	1	1	1	0	0	2	2	0	0	0	2	0	2	1	0	1	0	0	0	2	0	0	2	0	0	1	1	0	1	2	0	0	2	0	0	0	0	0	0	0	2	0
722	1	1	1	0	1	1	0	0	2	2	0	0	0	0	0	0	0	1	1	1	1	0	0	0	0	1	2	0	0	2	0	1	2	1	0	0	2	0	0	2	0	0	1	0	0	1	0	2	0
723	0	0	2	0	0	0	1	1	1	1	1	1	1	0	0	0	0	1	1	1	1	0	0	0	0	1	0	1	2	0	0	0	1	0	0	2	0	1	0	0	1	1	1	0	0	1	0	1	0
724	1	2	0	0	0	0	1	1	0	0	0	0	0	0	0	0	0	1	2	0	2	0	0	0	0	1	2	0	0	2	0	1	1	0	0	1	2	1	0	1	0	0	0	0	0	0	0	1	1
725	0	2	0	0	1	1	1	2	0	1	0	0	0	0	0	0	0	1	1	0	2	1	0	0	0	1	2	0	0	2	0	1	2	1	0	2	1	0	0	0	1	1	1	1	0	1	0	2	1
726	1	1	1	0	1	1	0	0	1	1	1	1	2	2	0	0	0	2	1	0	2	0	0	0	0	0	2	0	0	2	0	1	0	0	0	2	2	1	1	0	0	1	1	0	1	2	0	0	2
727	0	2	1	0	0	0	1	1	1	2	0	0	1	1	0	1	1	1	1	0	2	0	0	0	0	2	1	1	1	1	1	1	2	0	0	0	1	0	0	1	1	0	0	0	0	1	0	2	0
728	1	0	2	0	1	1	0	2	0	0	1	0	1	1	0	0	0	0	1	0	1	0	1	0	0	1	2	0	0	1	0	0	2	2	1	1	0	0	0	1	1	0	0	0	2	2	0	1	1
729	1	1	1	0	0	0	2	2	0	0	0	0	0	0	0	0	1	1	1	1	1	1	2	1	1	0	2	0	0	1	1	0	2	1	1	1	0	0	0	0	2	0	0	0	0	0	0	1	1
730	1	1	1	0	1	1	1	2	0	1	0	0	0	0	0	0	0	0	2	0	2	0	0	0	0	1	0	1	1	1	0	0	1	1	0	2	2	0	1	0	1	1	1	0	0	0	0	1	1
731	1	2	1	0	0	0	1	2	0	0	0	0	0	0	0	0	0	1	1	0	1	1	0	0	0	1	1	1	1	1	1	0	0	0	1	2	1	1	0	0	1	0	0	1	0	1	0	2	0
732	1	2	0	0	0	0	2	2	0	0	1	1	1	1	0	0	0	0	2	1	1	0	1	0	0	1	2	0	0	2	0	1	1	0	0	2	1	1	0	0	1	0	0	2	0	2	0	1	1
733	0	1	1	0	0	0	1	1	1	1	0	0	0	0	0	0	0	1	1	0	2	0	0	0	0	1	2	0	0	2	0	0	0	0	1	2	1	0	0	2	0	0	0	0	1	0	1	1	1
734	1	1	1	0	0	0	2	2	0	0	0	0	0	0	0	0	0	1	0	0	0	1	0	0	0	2	2	1	1	1	2	0	0	0	0	2	0	0	0	0	1	0	0	1	1	1	0	1	1
735	0	1	1	0	0	0	1	1	1	2	1	0	1	1	0	0	0	1	1	0	1	0	1	1	1	1	1	1	1	1	1	0	0	1	2	2	0	0	0	0	2	0	0	0	0	1	0	1	2
736	1	2	0	0	0	0	1	2	0	0	0	0	1	1	0	0	0	0	1	0	1	0	0	0	0	1	1	1	2	0	1	0	1	0	0	1	1	1	1	0	0	1	1	0	1	0	0	2	0
737	0	0	2	0	1	1	1	1	1	1	0	0	0	0	0	0	0	1	1	1	1	0	0	0	0	0	2	0	0	1	1	2	1	0	0	2	1	0	1	0	1	0	0	0	0	0	0	1	0
738	1	0	2	0	0	0	0	0	2	2	0	2	2	0	0	0	0	2	1	1	2	1	0	0	0	0	1	1	2	0	1	0	0	0	1	2	2	0	0	1	1	0	0	0	1	0	0	1	1
739	0	2	0	0	0	0	1	1	0	1	0	1	1	0	0	0	0	1	1	1	1	1	0	0	0	0	1	0	1	1	0	0	1	0	0	0	1	0	0	1	1	0	0	0	0	2	0	2	0
740	1	2	1	0	0	0	1	2	0	1	0	1	1	0	0	1	1	0	2	1	2	0	0	0	0	1	1	0	0	1	0	1	2	0	1	2	1	0	1	0	0	0	0	0	0	0	0	1	1
741	1	1	2	0	0	0	1	2	0	1	0	0	1	1	0	1	0	1	1	0	2	0	0	0	0	0	1	1	1	2	0	0	2	1	0	2	2	0	0	1	0	0	0	0	0	1	0	2	0
742	1	1	1	0	0	0	1	1	1	2	0	0	1	1	0	0	0	1	0	1	2	0	0	0	0	1	1	1	1	0	0	2	1	0	0	2	2	0	0	0	1	0	0	0	0	0	0	1	1
743	0	1	1	0	0	0	0	0	2	2	0	2	2	0	1	1	0	1	1	1	2	0	0	0	0	0	0	2	2	1	1	0	1	0	0	1	2	0	0	1	1	0	0	0	0	2	0	1	1
744	0	1	2	0	0	0	1	2	0	1	0	0	1	1	0	0	0	2	0	1	2	1	0	0	0	2	2	0	0	2	1	0	2	0	0	1	0	0	0	1	1	1	0	0	1	1	0	1	1
745	1	2	0	0	0	0	2	2	1	1	0	0	0	0	0	0	0	0	1	0	1	0	1	0	0	0	1	0	1	1	0	1	2	0	0	2	1	0	0	0	2	0	0	0	0	1	0	2	0
746	0	1	2	0	0	0	2	2	0	1	0	1	2	1	0	0	0	0	2	0	1	0	0	0	0	1	1	1	2	0	1	1	1	0	0	2	1	0	0	0	0	0	1	0	0	1	0	1	1
747	0	0	2	0	0	0	0	1	1	1	1	0	0	0	0	0	0	2	1	0	2	0	0	0	0	0	1	0	0	1	1	1	2	0	1	1	1	0	0	1	1	0	0	1	0	1	0	2	0
748	0	1	1	0	0	0	1	1	2	2	0	0	2	0	1	1	0	0	2	0	2	1	1	1	1	0	0	0	1	0	0	2	1	0	0	0	1	1	0	0	1	0	0	0	1	0	0	1	1
749	1	0	2	0	1	1	0	0	2	2	0	1	1	0	0	0	0	0	2	0	2	0	0	0	0	1	1	2	2	1	0	0	0	0	0	0	1	1	0	0	0	0	0	0	0	1	0	0	2
750	1	1	2	0	1	1	2	2	0	1	0	1	0	0	0	1	0	0	2	1	2	0	0	0	0	1	0	0	1	0	0	1	1	0	0	1	1	1	0	0	1	0	0	1	0	0	0	0	2
751	0	2	0	0	0	0	1	2	0	0	1	1	2	1	0	0	0	0	2	0	1	0	0	0	0	1	1	0	0	2	0	0	1	0	0	2	0	0	0	0	2	0	0	0	0	0	1	2	0
752	0	2	0	0	0	0	2	2	0	0	1	1	0	0	0	1	0	1	1	1	2	0	0	0	0	1	1	1	1	1	0	0	0	0	0	2	1	0	0	1	1	0	0	1	0	1	0	0	1
753	1	2	0	0	0	0	2	2	0	0	2	0	1	1	0	0	1	0	2	1	2	0	0	0	0	1	1	0	0	0	0	0	1	0	0	2	1	0	0	1	1	0	0	0	0	1	0	2	0
754	1	2	1	0	0	0	2	2	0	1	1	0	0	0	0	0	0	2	0	1	2	1	1	1	1	1	2	0	0	2	1	0	1	0	0	2	1	0	1	0	1	1	1	0	0	1	0	0	2
755	0	2	0	0	0	0	2	2	0	0	0	0	1	1	0	0	0	0	1	0	2	0	0	0	0	1	2	0	0	2	0	0	1	0	0	1	2	1	1	0	0	0	0	0	0	2	0	2	0
756	0	2	0	0	0	0	2	2	0	0	1	0	0	0	0	0	0	0	1	0	2	0	0	0	0	1	2	0	1	1	1	0	0	0	1	2	1	0	0	0	2	0	0	0	1	0	0	1	1
757	0	1	1	0	0	0	0	0	1	1	1	0	0	0	0	0	0	0	2	0	2	0	0	0	0	2	2	1	1	2	0	0	2	1	0	1	1	0	0	1	1	0	0	0	0	1	0	2	0
758	1	1	2	0	1	1	0	1	1	1	0	0	0	0	0	0	0	1	1	1	1	0	0	0	0	1	1	1	1	1	1	0	1	1	0	2	1	0	0	1	1	0	0	0	0	1	0	0	1
759	0	2	1	0	0	0	1	2	0	0	1	0	0	0	0	0	0	2	1	1	2	0	0	0	0	0	2	0	0	2	2	1	1	0	0	2	1	0	0	1	0	1	1	0	1	1	0	1	1
760	0	2	0	0	0	0	0	0	2	2	0	0	0	0	0	0	0	1	1	1	1	0	0	0	0	1	0	1	2	0	0	1	2	1	0	0	1	1	0	0	1	1	1	0	1	2	0	2	1
761	1	1	1	1	1	2	1	1	1	1	1	0	0	0	0	0	0	1	1	0	1	0	1	0	0	1	1	1	1	1	1	1	1	1	1	2	1	1	0	0	0	1	1	0	0	0	0	2	0
762	1	1	2	0	0	0	1	2	0	0	1	0	0	0	0	0	0	0	1	0	1	0	1	1	1	2	0	0	1	1	0	0	2	1	1	1	2	1	0	0	1	2	2	0	1	1	0	2	0
763	0	2	1	0	0	0	2	2	1	1	1	1	1	0	0	0	0	1	2	0	2	0	0	0	0	2	2	1	1	1	2	1	1	0	0	2	1	0	0	0	2	0	0	0	0	1	0	0	2
764	0	2	0	0	0	0	0	1	1	1	0	1	2	1	0	1	0	2	0	1	2	0	0	0	0	1	2	0	0	2	2	0	1	1	2	2	2	1	0	1	1	0	0	0	0	0	0	2	1
765	1	2	0	0	0	0	0	0	1	1	2	0	1	1	0	0	0	2	0	0	0	1	0	0	0	2	2	0	0	2	0	1	1	0	0	2	1	0	0	0	2	1	1	0	1	0	0	2	1
766	1	1	1	0	1	1	1	1	1	1	1	1	0	0	0	1	0	1	1	2	1	0	1	0	0	1	2	0	0	2	0	1	2	0	0	1	2	0	0	1	0	1	1	0	0	0	0	2	0
767	0	2	0	0	0	0	1	2	0	0	1	0	0	0	0	0	0	2	0	1	1	1	0	0	0	0	2	1	1	2	0	0	2	0	0	1	1	0	0	2	0	1	1	0	1	0	0	1	1
768	0	1	1	0	0	0	1	1	1	2	0	0	0	0	0	0	1	0	2	1	2	1	0	0	0	1	2	0	0	2	0	0	0	0	1	2	2	0	0	2	0	0	0	0	1	1	0	2	0
769	0	1	2	0	0	0	2	2	0	0	1	1	2	1	0	1	1	2	1	0	1	2	1	1	1	1	2	1	1	1	0	0	2	2	2	2	1	1	1	0	0	0	0	1	2	0	0	1	1
770	0	0	2	0	0	0	2	2	0	0	0	0	0	0	0	0	0	2	0	1	2	0	0	0	0	0	1	0	0	0	0	1	1	1	0	0	1	0	0	0	2	0	0	0	1	1	1	0	1
771	1	2	2	0	1	1	0	2	0	0	1	1	0	0	0	1	0	2	0	1	1	1	0	0	0	1	1	1	2	0	1	0	0	0	1	2	1	0	0	1	1	0	0	1	0	0	0	2	0
772	1	1	1	1	0	1	1	1	1	1	1	1	1	1	0	0	0	0	2	0	2	0	0	0	0	1	2	0	0	2	2	0	2	2	1	2	1	0	0	2	0	1	1	0	1	2	0	1	0
773	0	0	1	0	0	0	1	2	0	0	0	0	1	1	0	0	0	1	0	1	2	1	0	0	0	1	1	0	2	0	0	1	1	0	1	2	1	0	0	0	1	0	0	0	1	0	0	0	2
774	0	0	1	0	0	0	1	1	0	0	1	0	1	1	0	0	0	1	1	1	2	0	1	0	0	1	1	0	0	1	0	0	0	0	1	2	2	0	0	1	1	1	1	0	1	2	0	1	0
775	0	0	2	0	1	1	1	1	1	1	0	0	1	1	0	0	1	2	0	2	2	0	1	1	1	1	1	0	0	1	1	2	1	1	1	2	2	0	0	1	1	0	0	0	0	0	0	1	1
776	1	0	2	0	2	2	1	1	1	1	1	2	2	1	0	0	0	0	1	0	2	0	0	0	0	1	0	0	1	0	0	0	1	1	0	1	1	0	0	0	2	0	0	0	0	0	1	1	1
777	0	1	2	0	0	0	1	2	0	1	0	0	1	1	0	0	0	1	1	1	1	1	0	0	0	0	2	1	1	1	2	2	1	0	0	2	1	1	0	0	1	0	0	0	1	1	0	0	2
778	1	1	1	0	0	0	1	1	2	2	0	0	0	0	0	0	0	0	2	0	2	1	0	0	0	1	1	0	0	0	0	0	1	2	1	1	1	0	0	0	2	0	0	0	0	1	0	2	0
779	1	1	1	0	0	0	2	2	0	0	1	0	0	0	0	0	0	0	2	1	2	0	0	0	0	1	0	1	1	1	0	1	1	0	0	1	0	0	0	0	1	0	1	0	1	0	0	1	1
780	0	1	2	0	0	0	2	2	0	0	2	0	1	1	0	0	1	2	0	2	2	1	0	0	0	0	1	0	1	1	0	1	1	1	1	2	2	1	0	0	1	0	0	0	0	1	0	0	2
781	0	1	1	0	0	0	2	2	1	1	0	0	0	0	0	0	0	0	2	0	2	0	0	0	0	1	0	0	1	0	0	2	1	0	0	1	2	1	0	1	1	0	1	0	0	1	0	1	0
782	0	1	1	0	1	1	2	2	0	0	0	1	0	0	0	1	0	1	1	1	2	1	0	0	0	0	2	1	1	2	0	1	1	0	0	2	1	0	0	1	1	0	0	0	0	0	0	0	1
783	0	1	2	0	0	0	2	2	0	0	2	0	1	0	0	0	0	1	1	1	2	2	0	0	0	0	2	0	0	1	1	1	2	0	0	1	0	0	0	0	1	0	0	1	1	0	0	2	0
784	1	2	0	0	0	0	1	1	1	1	0	0	0	0	0	0	0	2	1	0	2	0	1	0	0	0	2	0	0	2	1	0	0	1	1	2	1	0	0	0	1	0	0	0	0	0	0	2	0
785	0	2	0	0	0	0	1	1	1	1	0	0	1	1	0	0	0	1	2	0	2	0	0	0	0	1	0	1	2	0	1	0	2	2	2	2	2	0	0	2	0	1	0	0	0	0	0	2	0
786	0	0	2	0	0	0	0	0	2	2	0	1	1	0	0	0	0	1	1	1	1	1	0	0	0	0	1	1	0	1	1	0	2	0	0	2	2	0	0	1	0	0	0	0	0	1	0	1	1
787	1	1	1	0	0	0	2	2	0	1	0	0	0	0	0	0	0	0	2	0	2	1	0	0	0	0	2	1	1	2	0	2	2	0	0	1	2	1	0	0	0	1	1	0	1	0	0	1	1
788	1	1	1	0	0	1	2	2	0	0	1	0	0	0	0	0	0	0	1	0	2	0	0	0	0	1	1	0	0	2	1	0	0	0	0	0	1	0	0	0	2	1	0	0	0	0	0	1	1
789	0	2	1	0	0	0	2	2	0	0	2	1	1	0	0	0	0	1	1	0	1	0	1	0	0	1	2	0	0	2	1	0	1	1	1	2	2	0	0	1	1	0	0	1	0	0	0	2	0
790	1	2	0	0	0	0	2	2	0	0	1	0	1	1	0	0	0	2	0	1	0	0	0	0	0	1	2	2	2	2	0	2	2	0	0	1	1	0	0	1	1	0	0	1	0	1	0	0	2
791	1	0	2	0	0	0	2	2	0	0	0	0	0	0	0	0	0	0	1	0	2	0	0	0	0	1	1	0	1	1	0	0	1	1	1	2	0	0	0	0	1	0	0	0	0	0	0	2	0
792	1	1	2	0	0	0	1	2	0	0	0	1	2	1	0	1	0	0	2	1	2	0	1	0	0	2	2	0	1	1	1	0	0	0	0	2	0	0	0	0	1	0	0	0	1	0	0	2	0
793	0	1	1	0	1	1	1	1	1	2	0	0	2	2	0	1	0	2	0	1	2	0	0	0	0	1	1	0	0	1	0	0	1	1	1	2	1	0	0	1	1	0	0	0	0	1	0	0	2
794	0	2	1	0	0	0	1	1	1	1	0	0	1	1	0	0	0	1	1	1	2	1	1	1	1	1	2	1	1	2	0	2	2	0	0	1	0	0	0	0	2	1	1	0	1	0	0	2	0
795	0	0	2	0	1	1	2	2	0	0	1	0	1	1	0	0	0	2	0	1	2	1	2	1	1	0	1	1	1	1	1	0	1	1	1	1	1	1	0	0	1	1	0	0	1	0	0	1	0
796	1	0	1	0	0	0	1	2	0	0	0	1	2	1	0	0	0	0	2	0	2	0	0	0	0	0	0	0	0	1	0	0	0	0	0	1	1	0	0	0	2	0	0	1	0	0	0	0	2
797	0	2	1	0	0	0	1	2	0	0	1	1	2	1	0	1	1	2	1	1	1	1	1	1	1	1	1	0	1	1	1	1	2	1	1	2	1	1	0	0	1	1	1	0	1	1	0	2	0
798	1	0	2	0	1	1	1	1	0	0	2	0	0	0	0	0	0	2	0	1	1	0	0	0	0	1	1	0	1	2	0	0	1	1	0	1	2	0	0	1	0	1	1	0	1	1	0	1	1
799	1	1	2	0	0	0	1	2	0	0	0	0	0	0	0	0	0	0	2	0	2	0	0	0	0	1	2	1	1	1	0	1	2	0	0	0	0	0	0	0	2	0	0	0	0	2	0	2	0
800	0	2	0	0	0	0	1	2	0	0	1	0	0	0	0	0	0	1	1	0	1	0	0	0	0	1	1	0	1	1	0	2	2	0	0	0	1	0	0	1	1	1	0	0	0	1	0	1	1
801	0	2	0	0	0	0	0	1	0	0	1	0	2	2	0	1	0	1	1	1	2	0	0	0	0	2	2	2	1	1	1	0	2	1	1	2	2	2	0	0	0	1	1	0	0	0	0	1	1
802	0	1	1	0	1	1	0	0	2	2	0	0	0	0	0	0	0	0	1	0	2	1	1	1	1	0	2	1	1	2	1	0	2	0	0	1	2	1	0	0	1	0	0	0	0	1	0	2	0
803	0	1	2	0	0	0	1	1	1	1	1	0	0	0	0	0	0	1	1	0	1	0	0	0	0	1	2	1	1	1	2	0	0	0	1	2	2	1	0	0	0	0	0	1	2	1	0	1	1
804	1	1	1	0	0	0	2	2	0	0	1	1	1	0	0	0	0	2	0	0	0	0	0	0	0	1	1	0	1	0	0	1	1	1	1	2	2	1	0	1	0	0	0	0	0	1	0	2	0
805	0	1	1	0	0	0	0	0	2	2	0	1	2	1	0	0	0	2	0	2	0	0	0	0	0	2	0	1	1	1	0	0	0	0	0	2	1	0	0	2	0	0	0	0	1	0	0	1	1
806	0	2	1	0	0	0	2	2	0	1	1	0	1	1	0	0	0	0	2	0	2	1	0	0	0	2	0	2	2	1	1	0	0	0	0	2	2	1	1	0	0	0	0	0	0	0	0	2	0
807	0	2	0	0	0	0	1	2	0	0	1	0	0	0	0	0	0	0	1	0	2	0	0	0	0	2	0	1	1	0	1	1	2	1	0	2	0	0	0	0	2	0	0	0	2	2	0	2	0
808	0	0	2	0	0	0	2	2	0	1	1	1	1	1	0	0	0	0	2	1	1	1	1	1	1	1	1	0	2	0	0	0	2	2	2	2	1	0	0	1	1	0	0	0	0	0	0	2	1
809	0	1	1	0	0	0	1	2	0	0	1	1	1	0	0	0	0	1	1	0	1	0	0	0	0	1	2	2	2	1	1	1	1	1	1	1	0	0	0	1	0	1	1	0	0	1	0	1	0
810	1	0	2	0	1	1	2	2	0	0	2	0	0	0	0	0	0	1	1	1	1	0	0	0	0	0	2	1	1	1	2	0	1	1	0	0	1	0	0	1	1	1	1	0	1	0	0	1	2
811	1	2	0	0	0	0	2	2	0	0	0	1	0	0	0	1	0	1	1	1	1	0	0	0	0	2	2	0	0	2	1	0	2	1	1	1	2	0	0	2	0	0	0	0	0	0	0	2	2
812	0	1	2	0	1	1	2	2	1	1	1	0	1	1	0	0	0	1	2	0	2	0	1	1	1	2	0	1	1	0	1	0	0	0	1	2	1	0	0	1	1	1	0	0	1	0	0	1	1
813	0	2	0	0	0	0	1	1	1	1	0	0	1	0	0	0	1	1	2	0	1	0	0	0	0	1	1	0	0	1	0	1	1	1	0	0	1	0	0	0	1	1	0	0	0	0	0	1	1
814	1	1	1	0	0	0	1	2	0	0	0	0	1	1	0	0	0	0	2	0	1	1	0	0	0	1	1	1	2	1	0	0	1	0	0	1	1	0	0	0	2	0	0	0	0	1	0	1	0
815	1	0	1	0	0	0	1	1	1	2	0	0	1	1	0	0	0	2	0	1	1	0	0	0	0	0	0	1	2	0	0	2	1	0	1	2	1	0	0	0	2	1	1	0	0	0	0	2	0
816	0	1	1	0	0	0	1	1	0	0	1	0	1	0	0	0	0	0	2	0	2	0	0	0	0	1	2	0	0	1	1	0	1	0	0	1	2	0	1	1	0	0	0	1	0	1	0	1	2
817	0	1	2	0	0	0	1	1	0	2	0	0	0	0	0	0	1	2	1	1	1	1	0	0	0	1	2	0	0	2	0	0	0	0	0	2	2	0	1	1	0	1	0	0	0	1	0	2	1
818	0	0	2	0	0	1	1	1	1	1	1	1	1	1	0	0	0	1	1	1	1	0	1	0	0	0	2	1	1	2	0	1	2	0	0	1	2	1	0	1	1	1	1	1	1	2	0	1	0
819	0	2	0	0	0	0	1	1	1	1	0	1	0	0	0	1	0	2	0	0	0	0	1	0	0	0	1	1	1	1	0	1	0	0	0	2	1	0	0	0	2	0	0	0	0	1	0	1	1
820	1	1	1	0	0	0	2	2	1	1	0	0	0	0	0	0	0	1	1	0	2	2	1	1	1	1	2	0	0	1	1	0	0	0	0	2	2	1	0	1	0	0	0	0	0	0	0	1	1
821	1	1	1	0	0	0	1	1	1	2	0	1	2	1	0	0	0	0	2	0	2	0	0	0	0	1	1	1	1	1	1	0	1	0	0	2	1	0	0	1	1	1	1	1	1	1	0	0	2
822	1	2	0	0	0	0	1	1	0	1	0	0	0	0	0	0	0	1	1	1	2	0	0	0	0	2	1	0	1	1	0	0	1	1	1	1	2	1	0	1	0	0	0	0	1	1	0	2	0
823	0	0	2	0	0	0	1	1	1	1	0	0	0	0	0	0	0	1	1	1	2	1	1	0	0	1	1	1	1	1	0	0	2	1	0	1	0	0	0	0	1	1	1	0	1	0	0	2	1
824	0	1	1	0	0	0	2	2	0	1	0	0	0	0	0	0	1	2	1	0	1	1	0	0	0	1	1	0	1	2	0	2	1	0	0	0	0	0	1	0	1	2	2	0	0	1	0	0	2
825	1	1	1	0	0	0	1	1	1	2	1	0	1	1	0	0	0	0	2	0	2	0	0	0	0	1	1	1	2	0	1	1	2	0	0	1	2	1	1	0	1	1	1	0	1	1	0	2	0
826	1	1	1	1	1	2	0	0	1	1	1	0	0	0	0	0	0	1	0	1	2	1	0	0	0	0	2	0	0	2	1	0	2	0	0	2	1	0	0	0	1	0	0	0	2	2	0	0	2
827	0	0	1	0	0	0	2	2	0	1	0	2	2	0	1	1	0	0	2	0	2	1	0	0	0	0	1	1	2	0	1	0	0	1	1	1	1	0	1	0	1	0	0	0	0	1	0	1	1
828	0	0	2	0	1	1	0	1	1	1	1	1	1	0	0	0	0	1	1	0	2	1	0	0	0	1	1	0	0	1	1	0	2	0	0	2	2	2	0	0	0	1	0	0	0	1	0	1	1
829	0	2	0	0	0	0	1	2	0	0	1	1	1	0	0	0	0	0	2	0	2	1	0	0	0	0	1	0	1	1	0	0	0	0	0	1	1	1	0	0	1	0	0	0	2	2	0	0	2
830	0	1	2	0	0	0	1	1	2	2	0	0	0	0	0	0	0	1	2	0	2	0	0	0	0	1	1	0	0	1	0	0	2	2	0	1	2	1	1	0	1	0	0	0	0	0	0	0	2
831	1	2	0	0	0	0	1	2	0	0	1	0	0	0	0	0	1	2	0	2	1	1	0	0	0	2	2	0	0	2	1	2	2	0	0	0	1	0	0	0	1	0	0	0	0	0	0	0	1
832	1	0	2	0	0	0	2	2	1	1	1	0	0	0	0	0	0	0	1	1	1	1	0	0	0	0	1	0	1	1	0	1	1	1	1	1	1	0	0	1	0	0	0	0	0	1	1	0	1
833	0	1	1	0	0	0	2	2	1	1	0	0	0	0	0	0	0	2	0	1	0	1	1	0	0	0	2	0	0	2	0	0	1	0	0	2	1	0	1	0	1	0	0	0	0	0	0	1	1
834	1	1	2	0	1	1	2	2	1	1	1	1	1	0	0	0	0	2	0	1	1	0	0	0	0	0	2	0	0	2	0	0	2	0	0	2	1	0	0	0	2	1	0	0	1	0	0	0	2
835	1	2	0	0	0	0	1	1	1	1	0	1	1	0	0	0	0	1	1	1	2	1	0	0	0	1	2	0	0	1	1	0	0	0	0	2	1	0	0	0	2	0	0	0	0	1	0	2	0
836	0	1	1	0	1	1	1	1	0	0	2	1	1	0	0	0	0	1	2	1	2	1	1	0	0	0	2	0	0	0	0	0	1	0	0	1	2	1	1	0	0	0	0	0	1	0	0	0	2
837	1	1	1	0	0	0	0	0	2	2	0	0	2	1	0	0	0	0	1	0	1	0	0	0	0	1	1	0	0	1	1	1	1	0	0	1	2	1	0	1	0	1	0	0	2	0	0	0	2
838	1	2	0	0	0	0	0	1	1	1	0	0	0	0	0	0	0	2	0	0	0	1	1	1	1	1	2	1	1	2	0	0	1	1	0	1	1	0	0	0	1	1	1	0	1	0	0	0	2
839	1	0	2	0	0	0	1	1	1	2	0	0	0	0	0	0	0	0	2	0	2	0	0	0	0	1	1	0	0	1	1	1	1	0	1	2	1	1	0	0	2	0	0	2	0	1	0	2	0
840	1	2	1	0	0	0	1	2	0	0	1	0	0	0	0	0	0	2	0	1	2	1	0	0	0	0	1	1	1	2	0	1	2	1	0	0	0	1	0	0	1	0	0	0	0	0	0	1	1
841	0	0	1	0	0	0	1	1	1	2	0	2	2	1	0	0	0	0	1	0	2	0	0	0	0	1	2	0	1	1	0	1	2	0	0	2	1	0	0	1	1	0	0	0	0	0	0	2	0
842	1	1	1	0	0	0	1	1	1	1	1	0	0	0	0	0	0	0	2	0	2	0	0	0	0	1	2	1	1	1	1	2	1	0	0	0	0	0	0	0	2	0	0	0	1	0	0	0	1
843	0	1	1	0	0	1	0	0	2	2	0	0	2	1	0	0	0	0	2	0	1	0	1	0	0	2	2	1	1	1	1	1	2	2	0	2	1	0	0	0	2	1	1	0	1	2	0	2	0
844	0	2	0	0	0	0	1	2	0	0	1	0	2	2	0	0	0	0	1	0	2	0	0	0	0	1	2	0	0	0	0	1	2	1	0	2	1	0	0	1	1	0	0	0	1	0	0	2	0
845	0	2	1	0	0	0	0	0	2	2	0	0	1	1	0	0	0	1	2	0	2	0	1	0	0	2	1	1	1	1	0	0	2	1	1	2	1	1	0	0	1	1	0	0	0	0	0	2	0
846	1	2	1	0	0	0	0	0	2	2	0	1	2	1	0	1	0	0	2	1	2	1	1	1	1	1	2	0	0	2	0	0	2	1	0	1	1	0	0	0	2	0	0	0	0	0	0	1	0
847	1	1	1	0	0	0	1	1	1	1	1	0	0	0	0	0	1	2	1	1	1	0	0	0	0	2	1	1	1	1	1	0	0	1	2	2	1	0	0	0	0	1	1	0	1	0	0	1	1
848	1	1	1	0	0	0	2	2	0	1	1	0	0	0	0	0	0	1	1	0	2	1	0	0	0	0	1	0	1	1	0	0	1	0	0	2	2	1	0	1	1	0	0	0	0	1	0	2	1
849	0	1	1	0	0	0	1	1	1	1	0	0	1	1	0	0	0	0	2	0	2	0	1	0	0	1	1	1	1	1	1	0	0	0	0	1	2	1	0	1	0	0	0	1	0	0	0	2	1
850	0	1	1	0	0	0	0	0	2	2	0	1	2	1	1	1	0	0	2	0	2	1	0	0	0	0	2	1	1	1	2	0	1	1	0	0	1	1	0	0	1	0	0	1	0	0	0	2	0
851	1	0	2	0	0	1	1	1	1	1	1	0	0	0	0	0	0	1	1	1	1	0	1	0	0	2	2	1	1	1	1	2	2	0	0	1	2	1	1	0	0	0	0	0	0	1	0	2	1
852	0	0	2	0	1	1	1	1	1	1	1	1	1	0	0	0	1	2	0	2	2	0	0	0	0	1	1	0	1	1	0	0	1	1	0	1	1	0	0	1	1	0	0	1	0	0	0	2	0
853	0	0	2	0	1	1	1	1	1	1	0	0	0	0	0	0	0	0	2	1	2	0	0	0	0	2	2	2	1	1	1	1	1	1	1	2	1	0	0	2	0	1	1	0	1	2	0	2	0
854	0	2	0	0	0	0	1	1	1	1	0	0	2	2	0	1	0	0	2	0	1	1	0	0	0	0	1	1	2	1	0	1	2	1	0	2	1	0	0	1	1	0	0	0	0	0	0	1	1
855	1	1	1	1	0	1	0	0	2	2	0	1	1	1	0	0	0	1	1	1	1	1	0	0	0	0	1	1	1	1	0	0	1	0	0	2	1	0	0	0	2	0	0	1	0	0	0	2	0
856	0	1	1	0	1	1	2	2	1	1	1	0	0	0	0	0	0	1	1	0	2	0	0	0	0	0	1	1	2	0	1	1	1	0	0	1	1	0	0	1	1	0	0	0	0	0	0	0	2
857	0	0	2	0	1	1	1	1	1	2	0	0	1	1	0	0	0	0	2	1	2	1	0	0	0	2	1	0	1	1	0	2	1	0	0	1	1	0	0	1	1	1	0	0	0	0	0	0	2
858	1	0	1	0	0	0	1	1	2	2	0	1	2	1	0	0	0	1	1	0	2	0	0	0	0	1	0	0	0	1	0	0	2	1	0	1	1	1	0	0	1	0	0	0	0	1	0	1	1
859	0	1	1	0	0	0	1	1	1	2	0	0	0	0	0	0	1	2	1	0	1	0	0	0	0	2	0	0	0	1	0	0	2	0	0	2	0	0	0	1	1	0	0	1	0	0	0	1	0
860	1	2	0	0	0	0	2	2	0	0	1	0	0	0	0	0	0	1	1	1	2	1	0	0	0	2	1	0	1	1	0	0	2	0	0	0	2	0	1	0	1	1	1	0	2	0	0	2	0
861	1	1	1	0	0	0	2	2	0	0	0	1	1	1	0	0	0	0	2	0	2	0	2	0	0	1	2	0	0	2	0	0	2	1	2	2	0	0	0	0	2	0	0	0	0	0	0	2	1
862	1	0	2	0	1	1	1	1	1	1	0	0	0	0	0	0	0	1	1	0	1	0	1	1	1	1	2	0	0	1	1	0	0	0	1	2	1	0	0	2	0	1	1	0	1	2	0	0	1
863	0	1	1	0	0	0	2	2	0	1	0	0	1	0	0	0	0	2	0	1	1	0	0	0	0	1	2	0	0	1	1	0	2	0	0	2	1	1	1	0	0	0	0	1	0	0	0	1	1
864	1	2	0	0	0	0	1	1	1	1	1	0	0	0	0	0	0	2	0	1	1	0	0	0	0	2	2	0	0	2	1	0	2	0	0	2	2	0	0	1	1	0	0	1	0	1	0	2	1
865	0	1	1	0	0	0	2	2	1	1	1	1	1	1	0	0	0	1	1	0	1	0	0	0	0	0	2	0	0	2	0	0	2	2	1	2	1	0	0	2	0	0	0	0	0	0	0	2	0
866	0	1	2	0	0	0	2	2	0	1	0	0	1	1	0	0	0	0	2	0	2	0	0	0	0	0	2	0	0	2	1	1	1	0	0	1	2	0	0	2	1	0	0	0	0	0	0	0	2
867	1	0	2	0	0	0	2	2	0	0	0	0	1	1	0	0	0	0	2	0	2	1	1	1	1	2	0	0	0	1	0	1	1	0	0	1	1	0	0	1	1	0	0	0	0	0	0	2	0
868	1	1	1	0	0	0	0	0	2	2	0	0	1	0	0	0	1	1	2	1	2	0	1	0	0	0	2	0	0	1	1	1	1	0	0	1	1	0	1	0	1	0	0	0	1	0	0	2	0
869	0	0	2	0	1	1	2	2	0	1	1	0	0	0	0	0	0	1	1	1	2	1	0	0	0	1	0	1	1	0	1	0	1	0	0	2	1	0	0	0	0	0	0	0	0	0	0	1	1
870	0	1	2	0	1	1	1	1	0	0	1	0	1	1	0	0	0	1	1	1	2	1	0	0	0	1	2	1	1	2	0	0	2	2	2	2	1	0	0	0	2	0	0	0	0	0	0	0	2
871	0	0	1	0	0	0	2	2	0	0	1	1	1	0	0	0	0	1	0	1	2	0	0	0	0	1	1	0	0	1	0	0	0	1	0	1	2	1	0	1	0	0	0	0	1	0	0	2	0
872	0	1	1	0	0	0	1	2	0	1	0	0	0	0	0	0	0	2	0	1	1	0	0	0	0	1	2	0	0	2	1	0	1	0	0	2	2	0	0	1	1	0	0	0	0	0	0	1	1
873	1	1	2	0	0	0	2	2	0	1	0	1	1	1	0	1	0	1	1	0	1	0	1	0	0	1	1	1	0	1	1	1	0	0	0	2	1	1	1	0	0	1	0	0	1	2	0	1	1
874	1	1	2	0	0	0	1	1	1	2	0	0	2	0	1	1	0	0	2	1	2	0	0	0	0	1	2	0	0	2	0	2	1	0	1	2	1	0	1	0	1	2	2	0	1	0	0	2	1
875	0	0	1	0	0	0	0	0	2	2	0	1	1	0	0	0	0	1	1	1	2	0	0	0	0	1	2	0	0	2	0	2	2	0	0	0	0	0	0	1	1	0	0	0	0	0	0	2	0
876	1	1	1	0	1	1	1	1	1	1	1	0	0	0	0	0	1	1	1	1	2	0	0	0	0	0	2	0	0	0	0	0	1	0	0	2	1	0	0	1	1	0	0	0	0	0	0	1	1
877	0	1	1	0	0	0	2	2	0	0	0	0	0	0	0	0	0	0	2	0	2	0	0	0	0	0	1	2	2	1	2	1	2	0	0	2	2	0	0	1	0	0	0	0	0	1	0	1	1
878	1	2	0	0	0	0	1	1	2	2	0	0	0	0	0	0	0	1	1	1	1	1	0	0	0	1	1	1	1	1	0	1	2	0	0	0	1	0	1	0	1	0	0	1	0	0	0	0	1
879	1	2	0	0	0	0	0	0	1	1	2	1	1	0	0	0	0	1	1	0	2	0	0	0	0	0	1	0	2	0	0	0	2	0	0	2	2	1	0	0	0	0	0	0	0	1	0	1	0
880	0	1	1	0	0	0	2	2	1	1	0	0	1	0	1	1	0	0	2	0	2	0	0	0	0	2	0	0	1	1	0	1	1	0	0	2	1	0	0	1	1	1	1	0	1	0	0	1	0
881	1	1	2	0	0	0	1	2	0	1	0	0	0	0	0	0	1	2	0	2	2	0	0	0	0	0	1	1	1	1	0	0	2	0	0	1	2	0	1	1	0	0	0	0	0	1	0	1	2
882	0	1	1	0	0	0	1	1	2	2	0	1	1	1	0	0	0	0	1	1	2	1	0	0	0	1	2	0	0	1	0	1	2	1	0	0	0	0	0	0	2	1	1	0	1	0	0	1	1
883	1	0	2	0	0	0	1	2	0	0	0	1	1	0	0	0	1	2	0	2	1	1	0	0	0	0	1	0	1	1	1	0	1	2	1	1	0	1	0	0	1	2	2	0	1	0	0	2	0
884	1	1	1	0	0	0	2	2	0	1	0	0	0	0	0	0	0	1	1	1	2	0	0	0	0	1	2	0	0	2	0	0	0	0	1	2	1	0	0	0	0	1	0	0	1	0	0	1	1
885	0	1	2	0	1	1	1	1	2	2	0	0	1	1	0	0	1	0	2	1	2	0	0	0	0	0	2	0	0	2	1	1	1	1	1	1	1	0	0	0	0	1	1	0	1	1	0	2	1
886	0	2	0	0	0	0	1	1	1	1	1	0	0	0	0	0	0	2	0	0	0	1	0	0	0	0	1	0	0	0	0	1	1	0	0	2	1	0	0	0	2	0	0	1	1	1	0	2	2
887	0	2	0	0	0	0	2	2	0	0	0	0	0	0	0	0	0	1	1	1	2	0	0	0	0	1	1	0	1	1	0	0	2	1	2	2	2	0	0	2	0	0	0	0	0	1	0	2	0
888	0	0	2	0	2	2	2	2	0	0	0	0	1	1	0	0	0	0	2	0	2	0	0	0	0	1	2	0	0	2	1	0	2	0	0	2	1	0	0	1	1	0	0	0	1	0	0	1	0
889	0	1	2	0	0	0	0	1	1	1	1	0	0	0	0	0	1	1	1	0	2	1	0	0	0	1	2	0	0	1	0	0	1	2	1	1	1	0	0	0	1	0	0	0	0	0	0	2	0
890	1	1	1	1	0	1	2	2	0	1	0	1	2	1	0	1	0	2	0	1	2	1	1	1	1	1	1	0	0	2	0	0	2	0	0	2	1	0	1	0	1	1	1	0	1	0	0	2	0
891	0	2	0	0	0	0	1	1	1	2	0	0	1	0	1	1	0	0	2	0	2	0	1	1	1	2	2	0	0	2	0	0	2	0	0	1	2	0	0	1	1	1	1	0	0	1	0	0	2
892	0	1	1	0	0	0	0	0	1	1	2	0	1	1	0	0	0	0	2	1	2	0	0	0	0	1	0	0	1	0	0	0	2	1	0	1	1	0	0	2	0	0	0	1	0	1	0	0	1
893	1	1	1	0	1	1	1	2	0	0	1	1	0	0	0	0	0	2	0	1	1	0	0	0	0	2	2	1	1	0	1	2	1	0	1	2	1	0	0	0	2	1	0	0	0	1	0	1	1
894	1	0	1	0	0	0	1	1	0	1	0	0	1	1	0	0	0	1	1	1	2	0	0	0	0	0	1	0	1	2	0	1	2	0	0	1	1	0	1	0	0	0	0	0	1	0	0	2	0
895	1	1	1	1	0	1	2	2	0	0	0	0	0	0	0	0	0	0	2	0	2	0	0	0	0	1	2	0	0	2	0	0	1	1	1	1	1	1	0	0	1	0	1	0	1	0	0	1	0
896	1	1	1	0	0	0	1	2	0	1	0	1	2	1	0	0	1	2	0	1	1	1	1	1	1	2	2	0	1	0	0	0	2	2	2	2	2	0	0	2	0	0	0	0	0	0	0	0	2
897	1	2	0	0	0	0	1	1	1	2	0	0	0	0	0	0	0	0	2	1	1	1	0	0	0	1	2	0	0	1	1	0	1	1	1	1	0	0	0	0	2	1	0	0	0	0	0	0	2
898	1	1	2	0	0	0	2	2	0	1	0	0	0	0	0	0	0	0	2	0	2	1	0	0	0	1	0	1	2	0	0	1	2	0	0	2	1	0	0	0	1	0	0	0	1	0	0	2	0
899	0	1	1	0	1	1	2	2	0	1	1	0	0	0	0	0	0	1	0	1	2	0	0	0	0	1	1	0	0	1	1	2	2	0	0	1	2	1	1	0	0	0	0	0	0	0	0	2	0
900	1	2	0	0	0	0	1	1	1	1	1	0	0	0	0	0	0	0	1	0	1	1	0	0	0	0	1	0	1	1	0	1	2	0	0	0	1	0	0	1	1	1	0	0	0	1	0	2	0
901	0	1	1	0	0	0	1	1	0	2	0	0	0	0	0	0	0	0	2	1	2	0	0	0	0	1	1	0	1	1	0	2	1	0	1	2	1	0	0	1	1	0	0	1	1	2	0	2	0
902	0	1	2	0	0	0	2	2	0	1	1	1	2	1	0	0	0	2	0	1	1	0	0	0	0	1	2	1	1	1	2	0	1	0	0	2	0	0	0	0	1	0	0	0	0	0	0	1	1
903	0	1	1	0	0	0	0	2	0	0	1	1	2	1	1	1	0	0	2	1	2	0	1	0	0	2	1	2	2	0	1	0	0	0	1	2	0	0	0	0	1	1	1	0	0	1	0	2	0
904	1	1	1	0	1	1	2	2	0	1	1	0	1	1	0	0	0	1	1	0	1	1	0	0	0	0	2	0	0	2	1	0	2	0	0	2	2	0	0	1	1	0	0	0	0	1	0	2	0
905	0	2	1	0	0	0	1	1	1	2	0	0	0	0	0	0	0	0	2	0	2	0	1	0	0	2	1	0	0	2	0	0	2	1	0	2	1	1	0	0	0	1	0	0	0	1	0	1	1
906	0	2	0	0	0	0	1	1	1	1	1	0	1	1	0	0	0	0	2	1	2	0	1	1	1	1	1	0	0	1	0	0	1	1	1	2	2	0	0	0	1	1	0	0	2	1	0	0	1
907	0	1	2	0	0	0	1	2	0	0	1	0	1	1	0	0	1	2	1	0	2	1	0	0	0	2	2	1	1	1	2	1	2	0	0	1	1	0	0	0	1	1	1	0	1	0	0	1	1
908	0	1	1	0	1	1	1	1	1	1	0	0	2	2	0	0	0	0	2	1	2	0	0	0	0	1	2	0	0	2	0	1	1	0	1	2	2	1	0	0	1	1	1	0	1	0	0	2	0
909	0	1	1	0	1	1	1	1	1	1	0	0	1	1	0	0	0	1	1	1	2	0	1	0	0	1	1	0	1	1	1	2	2	0	0	1	2	0	0	2	0	0	0	1	0	0	0	0	2
910	0	1	2	0	1	1	2	2	1	1	1	0	1	1	0	0	0	0	2	0	2	1	0	0	0	1	0	1	1	0	1	1	1	0	1	2	1	0	1	0	1	0	0	0	0	1	0	0	2
911	1	2	0	0	0	0	1	1	1	1	0	0	1	0	0	0	0	1	2	1	2	0	0	0	0	1	1	1	1	1	0	0	0	0	0	2	0	0	0	0	2	0	0	0	0	0	0	2	0
912	1	0	2	0	1	1	2	2	0	0	1	0	0	0	0	0	0	1	1	1	2	1	0	0	0	0	1	1	2	1	0	1	0	0	0	1	1	0	0	0	2	1	0	0	0	0	0	1	1
913	0	2	1	0	0	0	2	2	0	0	1	0	1	1	0	0	0	0	2	0	2	1	0	0	0	0	0	1	2	0	1	0	1	1	1	2	2	1	1	0	0	1	1	0	1	0	0	2	1
914	0	1	1	0	0	0	1	1	1	2	0	0	0	0	0	0	0	2	0	1	0	0	1	0	0	0	2	1	1	0	1	1	2	1	0	1	0	0	0	0	2	1	0	0	1	2	0	0	2
915	0	1	1	0	0	0	1	1	1	1	1	0	0	0	0	0	0	1	1	2	1	0	0	0	0	1	1	1	1	1	1	1	1	2	1	2	2	0	1	1	0	0	0	0	1	0	0	1	1
916	1	2	0	0	0	0	1	1	0	0	2	0	0	0	0	0	0	1	1	1	2	0	0	0	0	2	2	0	0	2	0	0	2	0	0	0	1	1	0	0	1	0	0	0	0	0	0	2	1
917	0	2	0	0	0	0	2	2	0	1	0	0	0	0	0	0	0	0	2	0	2	0	1	1	1	1	2	0	0	2	1	1	1	2	0	2	2	1	1	1	0	0	0	0	0	1	0	0	2
918	1	1	2	0	0	0	1	2	0	0	0	1	1	0	0	0	1	1	1	0	2	1	0	0	0	0	2	0	0	0	0	0	2	1	0	1	0	0	0	1	1	0	0	0	0	0	0	0	2
919	1	0	2	0	0	0	1	2	0	1	0	0	0	0	0	0	0	1	1	1	2	0	0	0	0	1	1	0	0	1	1	0	1	1	1	2	1	0	0	1	1	1	0	0	0	0	0	1	1
920	0	1	2	0	0	0	2	2	0	1	0	1	2	1	1	1	1	2	0	1	1	1	1	1	1	1	2	0	1	1	0	0	2	1	0	1	2	1	0	1	1	0	0	0	1	1	0	1	1
921	1	2	0	0	0	0	1	2	0	0	1	1	1	0	0	0	0	1	1	0	1	0	0	0	0	1	1	0	1	1	0	0	1	0	0	1	2	0	0	1	0	0	0	0	0	1	0	2	0
922	0	0	2	0	1	1	1	2	0	1	0	0	0	0	0	0	0	2	0	0	1	0	0	0	0	1	2	0	0	2	0	2	1	0	0	2	1	0	0	0	0	1	1	0	1	2	0	1	1
923	1	2	2	0	0	0	2	2	0	1	1	0	2	1	0	0	0	0	1	0	1	0	0	0	0	1	2	1	1	2	0	1	1	1	1	1	2	0	0	1	1	0	0	0	0	0	0	1	0
924	1	2	0	0	0	0	1	2	0	0	1	1	1	0	0	0	0	1	1	0	2	0	1	0	0	2	2	0	0	1	0	0	2	1	0	1	2	0	0	1	1	0	0	0	0	0	0	0	2
925	1	2	1	0	0	0	2	2	0	0	0	1	0	0	0	1	1	2	1	1	1	1	0	0	0	1	2	1	1	2	0	2	2	0	0	0	0	0	0	0	2	1	0	0	2	1	0	2	0
926	1	1	1	0	0	0	0	0	1	1	0	0	1	0	1	1	0	0	2	0	2	0	0	0	0	1	1	1	1	1	1	0	2	0	0	0	0	0	0	0	2	1	1	0	1	2	0	2	0
927	0	1	1	0	0	0	1	1	1	2	0	0	0	0	0	0	0	1	1	1	2	0	0	0	0	0	1	0	1	1	0	0	1	0	0	2	1	1	0	0	1	0	0	0	1	1	0	1	1
928	1	1	1	1	0	1	1	1	1	1	1	0	1	1	0	0	1	2	1	0	2	0	1	0	0	1	2	0	0	1	0	0	1	0	0	2	2	0	0	1	1	1	1	0	1	0	0	1	1
929	0	2	0	0	0	0	0	1	1	1	1	0	1	1	0	0	0	1	1	1	1	2	1	1	1	1	1	1	2	0	1	0	2	0	0	2	1	1	1	0	0	1	0	0	0	0	0	1	0
930	0	2	1	0	0	0	1	2	0	0	1	0	0	0	0	0	0	1	1	0	1	1	1	1	1	0	1	2	2	0	1	0	1	1	0	0	2	0	0	1	1	0	0	1	0	1	0	1	1
931	1	2	2	0	1	1	0	1	1	1	0	1	1	0	0	0	0	0	2	0	2	1	0	0	0	0	2	0	0	2	0	1	2	0	0	1	0	0	0	0	2	1	1	0	0	1	0	1	1
932	0	1	2	0	0	0	1	1	1	1	0	0	0	0	0	0	0	0	2	0	2	1	0	0	0	0	1	1	1	1	1	1	2	0	0	2	2	0	0	2	0	2	2	0	1	1	0	0	2
933	0	0	2	0	0	0	2	2	0	1	1	1	1	0	0	0	0	1	1	0	1	0	0	0	0	2	0	1	2	0	1	0	0	0	1	2	2	0	0	0	1	0	0	0	1	1	0	1	2
934	0	1	1	0	0	0	1	1	1	1	0	0	1	1	0	0	0	2	0	1	2	0	0	0	0	2	1	1	1	2	0	1	2	0	1	2	1	1	0	0	2	0	0	0	0	0	0	1	1
935	1	2	1	0	0	0	1	2	0	0	0	0	0	0	0	0	0	1	1	1	1	0	0	0	0	0	2	0	1	1	0	1	2	0	0	1	2	1	1	0	1	0	0	0	0	1	0	1	1
936	1	0	1	0	0	0	1	2	0	0	0	0	0	0	0	0	0	1	2	1	2	1	0	0	0	1	0	0	0	1	0	0	2	1	1	1	2	1	0	1	1	1	1	0	1	1	0	2	1
937	1	1	1	0	0	0	1	1	1	1	1	1	2	2	0	0	0	0	2	0	2	0	1	1	1	1	1	1	2	0	1	1	2	0	0	2	1	1	0	0	0	0	0	0	1	1	0	1	1
938	1	2	1	0	0	0	1	1	1	2	0	0	1	1	0	0	0	0	2	0	2	0	0	0	0	2	1	0	0	2	1	2	1	0	0	2	2	0	0	1	0	0	0	1	1	1	0	0	1
939	1	1	1	0	0	0	0	0	2	2	0	0	0	0	0	0	0	0	2	0	2	0	2	0	0	0	0	1	1	1	0	0	1	1	1	1	0	0	0	0	2	0	0	0	1	1	0	2	2
940	1	1	2	0	0	0	1	1	1	1	1	0	2	1	0	0	0	0	1	0	1	0	0	0	0	1	0	1	2	0	0	0	1	1	1	2	1	0	0	1	1	0	0	0	1	1	0	1	1
941	0	1	1	1	0	1	1	1	1	2	0	0	1	1	0	0	0	1	0	1	2	1	1	1	1	0	0	1	1	0	0	2	2	0	0	1	2	1	1	0	0	1	1	0	1	1	0	2	0
942	1	0	2	0	0	0	1	1	1	1	0	0	1	1	0	0	0	2	0	1	1	1	1	0	0	0	1	0	0	1	1	1	2	2	0	1	1	1	0	0	1	0	0	0	0	0	0	0	1
943	0	1	0	0	0	0	1	1	1	2	0	0	2	2	0	1	0	1	1	0	0	1	0	0	0	1	1	1	1	1	0	0	0	0	0	2	2	0	0	2	0	1	1	0	1	0	0	2	0
944	0	1	1	1	1	2	1	2	0	1	0	0	0	0	0	0	0	0	2	0	2	0	1	1	1	0	2	1	1	2	0	0	0	0	0	2	2	0	0	1	1	1	0	0	0	0	0	2	1
945	1	1	2	0	0	0	1	2	0	0	0	0	0	0	0	0	0	1	1	1	1	0	0	0	0	0	2	1	1	2	0	1	2	0	0	1	1	0	0	1	1	0	0	0	0	1	0	0	1
946	0	1	2	0	0	0	0	0	2	2	0	0	1	1	0	0	1	1	2	0	1	0	0	0	0	1	1	0	1	1	0	2	2	0	0	0	1	0	0	0	1	1	0	0	2	1	0	0	2
947	0	1	2	0	0	0	1	1	1	2	0	1	1	0	0	0	0	0	2	1	2	0	0	0	0	1	1	0	0	1	0	1	1	2	1	1	1	1	0	0	1	0	0	0	0	2	0	1	1
948	0	2	1	0	0	0	1	1	1	1	2	1	1	0	0	0	0	0	2	1	2	1	1	1	1	0	2	0	0	2	2	0	1	1	0	2	2	0	1	0	1	1	1	0	1	1	0	1	1
949	1	1	1	1	1	2	0	0	2	2	0	0	2	0	1	1	0	1	1	1	1	0	0	0	0	0	1	2	2	0	1	1	2	0	1	1	2	0	0	2	0	0	0	0	0	2	0	2	0
950	0	2	2	0	0	0	0	1	1	1	0	0	1	1	0	0	0	2	0	1	1	0	0	0	0	2	2	0	0	1	1	0	2	0	0	2	1	0	0	0	1	0	0	0	0	1	0	1	1
951	1	1	0	0	0	0	2	2	0	0	1	1	1	1	0	0	0	1	1	1	2	0	1	0	0	1	2	1	1	1	0	0	1	0	0	1	1	0	0	0	2	1	1	0	1	0	0	1	1
952	0	0	2	0	0	1	1	1	1	1	1	0	0	0	0	0	1	1	1	1	1	0	0	0	0	0	2	0	0	1	1	2	2	0	0	1	2	0	0	2	0	0	0	0	0	0	0	0	2
953	1	2	1	0	1	1	2	2	0	0	0	0	1	1	0	0	0	0	2	0	2	0	0	0	0	2	2	0	0	0	0	2	1	0	1	2	1	1	0	0	1	1	1	0	1	1	0	1	2
954	1	0	2	0	0	0	1	2	1	1	0	0	2	0	1	1	0	0	2	0	2	1	2	1	1	0	2	0	0	0	0	0	0	0	1	2	1	0	0	0	2	1	1	0	2	2	0	2	1
955	1	1	2	0	0	0	1	2	0	0	1	0	1	1	0	0	0	0	2	0	2	0	0	0	0	2	2	0	0	2	0	0	1	2	0	1	1	0	0	0	2	0	0	1	0	1	0	2	1
956	0	1	1	0	0	0	1	1	1	1	1	0	0	0	0	0	0	1	2	1	2	1	0	0	0	0	1	1	1	1	1	0	2	2	0	1	1	0	0	0	1	0	0	0	0	0	0	2	0
957	0	2	1	0	0	0	2	2	1	1	0	1	2	2	0	0	0	0	2	1	2	1	1	1	1	1	2	0	0	2	0	1	2	1	1	2	2	0	0	2	0	0	0	0	0	0	0	1	1
958	1	2	0	0	0	0	2	2	0	1	1	0	1	0	1	1	0	1	1	0	1	1	0	0	0	0	1	0	1	1	0	0	0	0	0	1	1	0	1	0	1	2	2	0	1	1	0	1	1
959	0	1	0	0	0	0	2	2	1	1	1	2	2	1	0	0	0	0	2	0	2	1	0	0	0	1	1	1	2	0	1	1	1	0	1	1	2	1	1	0	1	0	1	0	1	0	0	2	0
960	0	1	1	0	0	0	1	2	0	0	0	0	0	0	0	0	0	1	1	0	1	0	1	0	0	0	0	1	2	0	0	0	1	1	0	2	1	0	0	1	1	0	0	0	0	1	0	2	1
961	1	0	1	0	0	0	2	2	1	1	0	1	1	0	0	0	0	1	1	1	0	0	0	0	0	1	1	1	2	1	0	1	0	0	0	1	2	1	0	1	0	0	0	0	1	0	0	0	2
962	1	1	2	0	0	0	2	2	0	1	0	0	0	0	0	0	0	1	2	0	2	1	1	1	1	1	1	1	1	1	0	2	1	1	1	2	1	0	1	0	1	0	0	0	0	0	0	1	0
963	1	1	2	0	1	1	0	0	2	2	0	1	2	2	0	0	0	0	2	0	2	1	0	0	0	0	1	1	1	1	0	0	1	1	0	2	0	0	0	0	2	1	0	0	0	1	0	1	1
964	1	0	2	0	0	0	2	2	0	0	0	0	0	0	0	0	0	2	0	1	1	0	0	0	0	2	2	0	0	2	1	0	1	0	0	2	2	2	0	0	0	0	0	0	0	2	0	2	0
965	0	1	1	0	0	0	2	2	0	1	1	0	0	0	0	0	0	2	0	1	1	0	0	0	0	1	1	2	2	0	1	0	0	0	0	1	1	0	0	1	1	0	0	0	0	0	0	1	0
966	0	1	1	0	0	0	1	1	1	1	1	1	2	1	0	0	0	1	1	0	2	0	0	0	0	0	0	0	1	1	0	1	2	0	0	0	0	0	0	1	1	0	0	1	0	1	0	0	2
967	1	1	1	0	0	0	1	1	2	2	0	0	1	1	0	0	0	2	0	1	1	0	0	0	0	1	2	0	0	1	1	0	0	0	0	2	1	0	0	1	1	0	0	0	0	1	0	2	0
968	1	0	2	0	1	1	0	1	1	1	1	0	0	0	0	0	0	0	2	1	2	0	0	0	0	0	1	0	0	1	1	0	1	1	0	1	1	1	0	0	1	2	2	0	1	1	0	1	1
969	0	1	1	0	0	0	2	2	0	1	0	0	1	1	0	0	0	0	2	0	2	0	1	0	0	0	2	1	1	2	0	0	0	0	0	2	1	1	0	0	2	0	0	0	1	0	0	1	1
970	0	2	0	0	0	0	1	1	1	1	0	0	0	0	0	0	0	2	0	1	1	0	0	0	0	2	2	0	0	2	0	1	0	0	0	2	1	0	0	1	1	1	0	0	0	0	0	0	1
971	1	2	0	0	0	0	2	2	1	1	1	0	1	1	0	1	0	0	2	1	2	1	0	0	0	1	1	0	2	0	0	2	1	0	1	2	2	0	0	2	0	1	1	0	1	0	0	1	1
972	1	1	1	0	0	0	2	2	0	0	1	1	2	1	1	1	0	2	0	1	1	0	0	0	0	1	1	0	0	1	0	0	1	0	0	1	0	0	0	0	2	1	1	0	1	0	0	1	1
973	0	0	2	0	1	1	1	1	2	2	0	0	0	0	0	0	0	1	1	0	1	0	0	0	0	1	1	0	0	1	0	1	1	1	1	2	0	0	0	0	2	0	1	0	1	0	0	1	1
974	1	2	0	0	0	0	2	2	0	0	2	0	0	0	0	0	0	2	0	2	0	0	0	0	0	1	0	0	1	1	0	0	2	0	0	1	1	0	1	0	1	0	0	0	0	0	0	0	2
975	0	1	1	0	0	1	2	2	0	1	1	1	2	1	0	0	0	1	1	1	2	0	0	0	0	1	1	1	1	1	1	1	2	0	1	2	1	1	0	0	0	1	1	0	1	1	0	0	1
976	0	1	2	0	0	0	0	1	1	1	1	1	2	1	0	1	0	2	0	2	0	0	0	0	0	0	2	1	1	1	2	0	1	1	1	2	0	0	0	0	1	0	0	0	0	1	0	1	1
977	0	1	2	0	0	0	2	2	0	1	0	0	1	1	0	0	0	0	2	0	2	1	0	0	0	0	1	0	0	1	1	1	1	0	1	2	2	1	1	0	0	1	1	0	1	1	0	2	0
978	0	2	1	0	0	0	1	1	0	0	0	0	0	0	0	0	0	0	2	0	2	0	0	0	0	1	1	0	0	1	0	0	1	0	0	2	1	0	0	0	2	0	0	0	0	2	0	2	1
979	1	0	2	0	0	0	1	2	0	1	0	0	0	0	0	0	0	0	2	0	2	0	0	0	0	2	0	0	1	0	0	1	1	0	0	2	2	1	0	0	0	1	0	0	1	2	0	2	0
980	0	1	2	0	0	0	0	0	1	1	1	0	1	0	1	1	0	1	1	1	1	1	1	1	1	1	2	0	0	1	1	1	2	2	0	1	2	1	0	1	0	0	0	0	1	1	0	1	1
981	0	1	1	1	0	1	1	2	0	1	0	0	0	0	0	0	0	1	1	1	1	0	0	0	0	1	2	2	1	1	1	1	2	1	0	1	1	0	0	0	2	0	0	0	1	1	0	2	0
982	1	2	1	0	0	0	1	1	1	1	1	0	0	0	0	0	0	2	0	0	1	0	1	1	1	0	2	1	1	2	0	2	2	0	0	0	2	0	0	1	1	0	0	0	0	1	0	0	2
983	0	0	2	0	0	0	1	1	1	1	0	1	1	0	0	0	0	1	1	1	1	0	0	0	0	0	2	1	1	2	0	1	1	1	0	0	2	1	0	1	1	0	0	0	0	0	0	0	2
984	0	2	1	0	0	0	1	2	0	0	1	1	1	0	0	0	0	1	2	1	2	0	0	0	0	0	2	0	0	1	1	0	2	1	0	1	2	0	0	1	0	1	0	0	0	1	0	2	0
985	1	2	1	0	0	0	0	0	2	2	0	1	2	2	0	0	0	2	0	1	1	0	0	0	0	2	0	0	0	1	0	1	1	0	1	2	0	0	0	0	2	0	0	1	0	1	0	1	0
986	1	2	1	0	0	0	2	2	1	1	1	0	0	0	0	0	0	0	1	0	2	1	0	0	0	0	2	0	0	2	0	0	2	1	2	2	2	0	0	2	0	0	0	0	0	0	0	2	0
987	1	0	1	0	0	0	2	2	0	0	1	1	1	0	0	0	0	0	1	0	1	0	0	0	0	1	1	0	0	0	0	0	1	0	0	1	1	1	1	0	0	1	1	0	1	1	0	0	2
988	1	0	2	0	1	1	2	2	0	1	1	0	0	0	0	0	0	0	1	1	1	1	0	0	0	0	1	0	1	1	0	1	2	2	0	1	0	0	0	1	1	0	0	0	0	1	0	2	0
989	0	1	1	0	0	0	1	2	0	0	1	0	1	1	0	0	0	0	1	0	2	0	0	0	0	1	0	2	2	1	1	1	1	0	0	1	0	0	0	1	1	0	0	0	1	0	0	2	0
990	1	1	1	0	0	0	1	2	0	1	0	0	0	0	0	0	0	1	1	1	2	1	0	0	0	2	2	0	0	2	0	0	0	0	0	2	1	0	0	0	0	0	0	0	0	0	0	1	1
991	1	2	1	0	0	0	1	1	0	0	0	1	2	1	0	0	0	0	2	1	2	1	0	0	0	2	0	0	1	1	0	0	0	0	0	1	2	0	0	2	1	0	0	0	1	1	1	2	0
992	1	1	1	0	0	0	1	2	1	1	0	0	0	0	0	0	0	1	1	1	1	0	1	0	0	1	0	1	2	0	1	0	1	0	0	2	2	1	1	1	0	1	1	0	1	1	0	2	2
993	1	1	2	0	0	0	2	2	0	0	1	1	0	0	0	0	0	0	2	0	2	0	0	0	0	2	1	1	1	1	0	1	1	0	0	1	0	0	0	0	2	0	0	0	1	0	0	2	0
994	0	1	2	0	0	0	2	2	0	0	2	0	1	1	0	0	0	1	1	1	1	0	0	0	0	1	2	0	0	1	1	1	2	0	0	2	2	2	0	0	0	1	0	0	0	0	0	2	2
995	0	1	2	0	0	0	2	2	0	1	0	0	2	1	0	0	0	1	1	1	2	1	1	0	0	0	1	1	1	1	0	2	2	0	0	1	2	0	0	1	1	0	0	0	0	1	0	2	1
996	1	2	0	0	0	0	1	1	1	1	1	0	0	0	0	0	0	1	2	1	2	0	1	0	0	0	1	0	1	1	0	1	1	0	0	2	0	0	0	0	2	0	0	0	0	0	0	2	0
997	1	1	1	0	0	0	2	2	1	1	1	0	0	0	0	0	1	1	1	1	1	0	0	0	0	1	1	0	1	1	0	0	1	0	0	2	2	0	0	1	0	0	0	1	0	0	0	2	0
998	0	0	2	0	2	2	2	2	0	1	1	0	0	0	0	0	0	2	0	1	2	1	1	0	0	1	1	0	0	0	0	0	2	2	1	1	2	2	0	0	0	0	0	0	1	0	0	1	0
999	1	2	1	0	0	0	2	2	0	0	2	1	0	0	0	1	0	1	1	0	1	0	1	0	0	1	1	2	2	1	2	1	1	0	0	2	2	0	0	1	1	0	0	0	0	2	0	1	1
1000	0	2	0	0	0	0	1	1	2	2	0	1	1	0	0	0	0	0	2	0	2	1	0	0	0	2	0	2	2	0	0	0	0	0	0	2	1	0	0	1	1	0	0	0	0	0	0	2	0
[truncated: 252 more columns]
