# Supplementary material for: KNN-MDR: a learning approach for improving interactions mapping performances in genome wide association studies
Source: BMC Bioinformatics. 2017 Mar 21;18:184. doi: 10.1186/s12859-017-1599-7 (PMC5361736; doi:10.1186/s12859-017-1599-7)
Supplement: Supplementary file 6 — The data set(s) supporting the results of Table 4. (ZIP 7095 kb) [file 12859_2017_1599_MOESM6_ESM.zip › 100 simulations/S25/mkallsimul.dat]

1	1	1	0	0	0	1	0	0	2	2	0	0	0	0	0	0	2	1	1	1	1	0	1	0	1	1	1	2	1	1	1	0	1	1	0	2	0	0	0	0	0	0	0	0	0	1	0	0	1
2	0	0	0	0	2	2	0	0	1	1	0	0	1	1	0	0	0	0	0	1	1	0	2	0	0	0	2	2	0	2	0	1	1	1	2	0	1	0	0	2	1	0	1	0	1	1	0	1	0
3	1	1	1	0	0	1	0	0	1	1	0	0	1	0	0	0	1	1	1	1	0	0	1	1	1	1	2	2	0	2	1	0	2	0	0	2	1	0	0	0	0	0	0	0	0	1	0	0	0
4	1	0	0	0	2	2	0	0	2	2	0	1	1	1	0	0	2	0	0	0	0	0	2	0	0	0	2	2	0	2	0	2	1	0	2	0	0	0	0	0	0	1	1	1	2	0	1	0	0
5	0	1	0	0	1	1	0	0	1	1	1	0	0	0	0	0	1	1	1	1	1	0	2	0	1	1	1	2	0	2	1	2	1	0	0	2	0	0	0	0	0	0	0	0	1	0	1	0	0
6	1	1	0	0	0	1	2	0	0	0	0	0	1	0	0	0	1	1	1	1	0	0	2	0	0	0	0	2	2	2	1	1	1	1	2	0	1	0	0	2	0	0	0	0	1	2	0	0	0
7	0	2	0	0	0	0	1	0	1	1	1	1	1	1	0	0	0	1	1	1	1	0	1	0	0	0	1	1	1	2	0	0	1	1	0	2	0	0	0	0	0	0	1	0	0	1	0	0	1
8	0	2	0	0	0	1	1	0	0	0	1	1	2	1	1	0	0	0	1	1	1	0	2	0	0	0	1	0	2	2	0	0	2	1	0	2	1	0	0	1	0	0	1	0	1	0	0	0	0
9	0	1	0	0	1	1	2	1	0	1	0	0	1	0	0	0	1	2	1	0	0	0	2	0	1	1	1	2	0	1	0	2	1	0	1	1	1	0	0	0	0	0	0	0	0	0	0	0	0
10	0	0	0	0	1	1	1	1	0	1	0	1	2	0	1	0	1	0	0	0	0	0	2	0	0	0	1	1	2	2	1	0	0	0	0	2	2	0	0	1	0	0	0	0	0	0	0	0	0
11	1	1	0	0	0	1	1	1	0	1	0	1	1	1	0	0	1	1	0	1	0	0	1	1	1	1	1	2	0	1	0	2	1	0	0	2	2	0	1	1	1	1	1	0	1	0	0	1	1
12	1	1	0	0	0	0	1	0	0	0	0	0	0	0	0	0	2	0	0	0	0	2	0	0	0	0	1	1	1	2	0	1	1	2	1	2	2	0	0	1	0	0	1	0	1	1	0	0	1
13	0	0	0	0	0	1	1	0	2	2	0	0	0	0	0	0	0	1	1	1	1	0	1	1	1	1	2	2	0	2	0	0	1	1	0	1	0	0	0	0	0	1	1	1	2	1	1	0	1
14	1	2	0	0	0	1	1	1	1	2	0	0	0	0	0	0	0	1	1	1	1	0	2	0	0	0	2	2	0	1	0	0	1	0	1	1	1	2	1	0	1	0	0	0	0	1	0	0	0
15	0	2	0	0	1	1	0	0	1	1	0	0	1	1	0	0	0	2	0	0	0	0	1	0	0	0	2	2	0	2	1	0	1	1	0	2	1	1	0	1	0	1	1	0	0	1	0	0	0
16	1	1	0	0	0	1	2	1	0	1	0	0	1	0	0	1	1	1	1	1	0	0	2	0	0	0	2	2	1	2	2	0	0	0	0	2	1	0	0	1	0	1	1	0	0	2	1	0	1
17	0	1	1	1	0	1	1	0	1	1	1	1	1	1	0	0	0	1	1	1	1	0	1	1	1	1	2	2	1	2	1	1	0	0	1	1	2	1	1	1	0	0	0	0	0	1	0	0	2
18	0	1	0	0	0	1	2	0	0	0	0	0	0	0	0	0	1	2	1	1	0	0	1	1	1	1	1	2	1	2	0	1	1	2	1	1	2	0	0	2	0	0	0	0	0	1	0	0	0
19	1	1	1	0	0	2	2	0	0	0	0	0	1	0	0	0	1	0	1	1	1	0	2	0	1	1	1	2	0	2	0	0	1	1	1	1	1	0	0	0	0	0	0	2	0	1	0	0	0
20	1	1	0	0	0	2	2	0	0	0	1	0	0	0	0	0	1	0	0	0	0	0	1	1	1	1	1	2	1	0	0	0	2	0	0	2	2	0	0	1	0	0	1	0	0	0	0	1	1
21	1	1	0	0	0	1	1	0	0	0	1	1	1	0	0	0	1	0	1	1	1	0	1	0	1	1	2	2	1	2	0	0	2	0	0	2	1	0	0	0	0	0	1	1	0	1	1	0	0
22	0	1	0	0	0	2	2	0	0	0	2	0	1	0	0	0	1	2	1	1	1	0	2	0	1	1	2	2	0	2	1	0	2	2	1	1	2	1	0	0	0	0	2	0	1	1	0	0	0
23	1	1	0	0	1	1	2	0	0	0	0	0	1	0	0	1	2	1	1	0	0	0	2	0	0	0	2	2	1	2	1	2	2	0	2	0	1	0	0	0	0	0	0	1	0	1	0	1	0
24	1	1	0	0	0	0	0	0	2	2	0	0	0	0	0	0	0	0	0	0	0	0	0	1	1	1	1	2	0	2	1	0	1	1	2	0	1	0	0	1	1	0	0	0	0	1	0	0	1
25	0	0	0	0	2	2	1	1	0	1	0	0	0	0	0	0	2	1	1	1	1	0	2	0	0	0	1	1	1	2	1	0	2	0	1	1	1	0	0	0	1	0	0	0	0	1	0	0	0
26	0	0	0	0	0	2	1	2	0	2	0	0	0	0	0	0	2	2	1	1	1	0	1	0	0	0	1	1	0	1	1	0	1	0	0	2	2	0	0	0	0	0	1	0	1	1	1	1	0
27	1	0	0	0	0	1	1	1	1	2	1	1	2	2	0	0	1	0	1	0	0	0	1	0	1	1	1	2	1	1	0	0	1	1	0	2	0	0	0	1	0	0	0	0	1	0	0	0	0
28	1	2	0	0	0	0	1	0	1	1	1	0	1	0	0	1	1	2	2	1	0	0	1	1	1	1	2	2	1	2	1	0	1	1	1	1	2	0	0	1	0	0	1	0	1	0	0	0	0
29	0	0	0	0	1	1	1	1	1	2	0	1	2	1	0	0	1	0	1	1	1	0	1	0	0	0	2	1	1	2	0	1	1	0	1	1	1	0	0	0	0	0	0	0	0	0	0	0	0
30	0	1	0	0	0	1	1	2	0	2	0	1	1	1	0	0	2	1	1	1	1	1	2	0	0	0	0	1	1	2	0	2	1	0	0	2	1	0	0	1	0	0	0	0	1	2	0	0	0
31	0	0	0	0	2	2	1	1	1	2	0	1	1	1	0	0	2	0	0	0	0	0	0	0	0	0	0	1	1	0	0	1	2	1	2	1	1	0	0	0	0	0	0	0	0	1	1	1	0
32	1	1	0	0	0	0	2	0	0	0	2	1	1	1	0	0	1	2	2	1	0	0	2	0	0	0	2	2	0	2	0	0	2	0	0	2	2	0	1	0	2	1	1	0	1	0	0	0	0
33	0	1	0	0	0	1	1	1	0	1	0	1	2	2	0	0	0	2	2	1	1	0	2	0	0	0	2	2	0	2	0	2	2	0	1	1	0	0	0	0	0	0	0	1	0	0	0	0	0
34	0	1	1	0	0	1	2	1	0	1	0	0	0	0	0	0	1	1	1	1	0	0	1	0	0	0	0	1	1	0	0	0	0	0	0	2	0	0	0	1	0	0	0	0	1	0	0	0	0
35	1	0	0	0	0	2	2	0	0	0	1	0	1	0	0	1	0	0	0	0	0	0	2	0	1	1	1	1	1	2	0	1	2	0	1	1	1	0	0	0	0	0	0	0	0	1	0	2	0
36	0	2	0	0	0	1	2	0	1	1	1	1	1	1	0	0	1	1	1	1	1	0	1	0	1	1	0	1	2	1	0	0	2	0	0	2	2	0	0	1	0	1	1	0	1	0	0	0	0
37	0	1	0	0	1	2	2	0	1	1	0	0	1	0	0	0	2	2	2	2	0	0	0	0	0	0	2	2	0	2	1	0	1	1	1	1	0	0	0	0	0	2	2	0	0	1	0	0	1
38	1	2	1	0	0	1	1	0	1	1	1	0	2	1	0	0	0	0	0	0	0	0	1	1	1	1	2	2	0	2	1	0	1	0	0	2	0	0	0	1	0	1	1	0	0	0	0	0	1
39	0	1	0	0	0	1	2	0	0	0	0	0	0	0	0	0	0	2	1	1	1	0	2	0	0	0	1	1	1	2	0	0	1	2	1	1	2	0	0	2	0	0	1	0	1	0	0	0	0
40	0	1	0	0	0	2	0	0	1	1	0	1	2	2	0	0	1	1	1	1	1	0	2	0	0	1	2	2	0	1	0	2	1	0	1	1	2	0	0	0	0	0	0	0	0	0	0	0	0
41	1	1	0	0	0	1	0	0	2	2	0	0	0	0	0	0	0	2	2	1	1	0	2	0	0	0	1	2	2	2	1	1	1	0	0	2	2	0	0	1	0	0	0	0	0	1	0	0	0
42	1	1	0	0	1	1	0	0	0	0	0	0	0	0	0	0	1	1	1	1	1	0	2	0	0	0	1	2	0	2	0	1	2	0	0	2	2	0	0	2	0	0	0	0	0	1	0	0	0
43	0	1	0	0	0	1	0	0	2	2	0	2	1	1	0	0	2	1	0	0	0	0	2	0	0	0	2	2	1	1	0	1	1	0	0	2	1	0	0	1	0	0	0	0	0	0	0	0	0
44	0	0	1	0	0	1	0	0	1	1	0	0	0	0	0	0	1	1	0	0	0	0	2	0	0	0	1	2	0	1	1	0	0	0	0	2	1	0	0	1	0	0	0	0	1	0	0	0	0
45	1	1	0	0	0	0	2	0	0	0	1	0	0	0	0	0	1	1	1	1	0	0	0	0	0	0	0	1	0	0	1	0	0	0	0	2	1	0	0	0	0	0	0	0	0	1	0	0	1
46	0	2	0	0	0	0	0	0	1	1	0	1	1	1	0	0	1	1	1	1	0	0	2	0	1	1	0	2	1	2	1	1	2	0	1	1	2	0	0	0	0	1	1	0	2	0	1	1	0
47	1	2	1	0	0	1	1	0	1	1	0	0	0	0	0	0	1	0	0	0	0	0	1	0	0	0	0	2	0	1	0	1	1	0	1	1	1	1	0	0	0	0	0	0	0	1	0	0	1
48	0	1	0	0	0	1	0	0	0	0	0	1	1	1	0	0	1	1	1	1	1	0	2	0	0	0	2	2	0	2	1	2	1	0	0	2	1	1	1	0	0	0	0	0	0	0	0	0	0
49	0	1	0	0	1	1	2	1	0	1	0	1	2	1	1	0	1	2	1	1	1	0	2	0	0	0	1	1	0	1	0	0	2	0	1	1	1	1	1	0	0	0	0	1	0	1	0	0	0
50	1	1	0	0	0	1	1	0	1	1	1	0	0	0	0	0	1	0	0	0	0	0	2	0	0	0	2	2	0	2	1	0	1	0	0	2	0	0	0	0	0	0	0	1	0	1	0	0	0
51	0	2	1	0	0	1	1	0	2	2	0	1	1	1	0	0	1	0	0	0	0	0	1	0	0	0	2	1	1	2	0	0	1	1	1	1	1	0	0	0	0	1	1	0	0	2	0	0	0
52	1	2	0	0	0	1	0	0	2	2	0	1	1	1	0	0	0	2	0	0	0	0	2	0	0	0	0	1	2	1	0	0	2	1	0	2	0	0	0	0	0	0	1	0	2	2	1	1	0
53	0	2	0	0	0	0	0	0	0	0	0	0	0	0	0	0	2	1	1	1	1	0	2	0	0	0	2	2	0	1	0	0	1	1	1	1	2	0	0	1	1	1	1	0	0	1	0	0	0
54	1	0	0	0	0	2	1	0	1	1	1	2	2	2	0	0	1	1	1	1	0	0	2	0	1	1	2	2	0	2	1	1	1	1	0	2	1	0	0	0	0	0	0	0	0	0	0	0	0
55	0	1	0	0	1	1	1	1	1	1	0	1	1	1	0	0	1	1	0	0	0	0	2	0	0	0	2	2	0	2	1	0	1	0	1	1	2	0	0	2	1	0	0	0	0	0	0	0	0
56	0	1	0	0	0	2	1	1	0	1	0	0	0	0	0	0	2	0	0	0	0	0	2	0	0	0	2	1	1	2	1	0	1	1	0	2	1	0	0	0	0	0	1	0	1	0	1	0	1
57	0	1	0	0	0	1	1	0	1	1	0	0	0	0	0	0	1	1	0	0	0	0	2	0	0	0	0	0	1	1	0	2	1	0	0	2	1	0	0	1	0	0	0	1	0	0	0	0	0
58	1	0	0	0	0	2	0	0	1	1	0	1	1	0	1	0	1	1	0	1	0	0	2	0	0	0	2	2	0	2	1	0	0	0	0	2	1	0	0	0	0	0	0	0	0	0	0	1	0
59	0	1	2	0	0	0	0	0	0	0	0	0	0	0	0	1	1	1	0	0	0	0	2	0	0	0	2	2	0	1	0	0	0	1	1	1	1	0	0	1	0	0	0	0	1	0	0	0	0
60	1	1	0	0	0	1	1	0	0	0	1	0	0	0	0	0	2	2	1	1	1	1	2	0	0	0	1	2	2	1	1	1	1	0	0	2	2	0	1	0	1	0	2	0	1	1	0	0	1
61	0	0	0	0	0	2	2	0	0	0	1	0	0	0	0	1	1	0	1	1	1	1	2	0	0	0	2	0	1	1	0	1	2	1	2	1	1	0	0	0	0	1	1	0	0	2	0	0	2
62	0	1	0	0	0	1	2	1	0	1	0	0	1	0	0	1	1	0	1	1	1	1	2	0	0	0	0	2	1	1	0	1	0	0	1	1	2	0	0	1	0	0	0	0	0	1	0	0	0
63	1	2	0	0	0	0	2	0	0	0	1	1	1	0	1	0	2	0	0	0	0	1	2	0	0	0	1	2	2	1	1	0	1	0	0	2	1	0	0	0	1	0	0	0	0	0	1	1	0
64	1	0	0	0	0	2	1	0	0	0	0	0	0	0	0	0	0	2	2	2	0	0	2	0	0	0	2	2	0	2	0	2	1	0	0	2	2	0	1	0	1	0	1	1	1	1	0	0	2
65	1	2	0	0	0	0	1	1	1	2	0	1	1	1	0	0	2	0	0	1	1	0	2	0	0	0	1	2	1	1	0	0	0	1	2	1	2	0	0	0	0	1	1	1	1	0	0	0	0
66	1	1	0	0	0	1	2	0	1	1	1	1	1	1	0	0	1	0	1	0	0	0	2	0	0	0	1	2	0	2	0	1	1	1	1	1	0	0	0	0	0	0	0	2	0	1	0	0	0
67	0	2	1	1	0	1	2	0	1	1	1	0	0	0	0	0	1	0	1	0	0	0	1	0	0	0	2	2	0	2	0	1	2	0	1	1	0	0	0	1	0	0	2	0	1	1	0	0	0
68	1	1	0	0	0	2	2	1	0	2	0	0	0	1	0	0	2	0	0	0	0	0	1	1	1	1	1	1	2	2	0	2	1	0	0	2	1	0	0	1	0	0	0	0	0	0	0	1	0
69	0	2	0	0	0	1	1	0	2	2	0	0	0	0	0	0	1	0	0	0	0	0	1	0	0	0	1	1	1	2	0	0	1	1	1	1	1	0	1	0	1	0	0	1	0	1	0	1	0
70	1	1	0	0	0	1	2	0	0	0	0	0	1	0	0	0	2	2	1	0	0	0	2	0	0	0	1	1	1	2	0	0	0	0	0	2	0	0	0	1	0	0	0	0	0	1	1	0	1
71	1	0	0	0	0	2	2	1	0	1	0	1	1	1	0	0	1	1	1	0	1	1	1	0	1	1	1	1	1	1	0	0	2	0	1	1	2	0	0	2	1	0	1	0	1	0	1	0	0
72	1	2	0	0	0	0	1	0	1	1	1	1	1	1	0	0	2	1	1	1	1	1	2	0	0	0	2	2	0	2	1	1	1	0	0	2	2	0	0	2	0	0	0	0	0	1	0	0	2
73	1	2	0	0	0	0	0	0	1	1	0	0	0	0	0	0	2	0	0	1	0	0	2	0	0	0	1	2	0	2	1	0	1	0	1	1	1	0	0	0	1	0	1	0	0	0	0	0	1
74	1	1	0	0	1	2	0	0	2	2	0	1	1	1	0	0	1	0	1	0	0	0	1	0	0	0	2	2	0	2	1	0	1	0	0	2	1	1	1	0	0	0	0	0	0	1	0	0	1
75	0	1	0	0	1	2	0	0	2	2	0	0	0	0	0	0	2	0	0	1	1	0	2	0	0	0	1	2	0	2	1	0	2	1	1	1	2	0	0	0	0	0	0	0	1	0	1	0	1
76	1	1	1	0	0	2	2	0	0	0	1	1	1	1	0	0	1	1	0	1	0	1	2	0	1	1	2	2	1	2	0	0	0	0	0	1	1	1	1	0	0	0	1	0	1	1	0	0	2
77	0	1	0	0	0	1	1	0	0	0	1	0	1	0	0	0	1	0	0	0	0	0	1	1	1	1	1	1	1	1	0	2	1	0	1	1	1	0	0	1	0	0	0	0	1	1	0	0	0
78	1	1	0	0	1	1	2	0	0	0	1	0	0	0	0	0	1	1	1	1	1	0	1	0	0	0	0	2	2	1	0	0	2	1	1	1	1	0	0	0	1	0	0	0	0	1	0	1	0
79	0	1	0	0	0	0	1	0	2	2	0	2	2	1	1	0	0	0	0	0	0	0	2	0	0	0	2	2	0	2	1	1	2	0	1	1	2	0	0	2	1	0	1	0	1	0	0	0	1
80	0	1	1	0	0	1	1	0	0	0	1	1	2	1	0	0	1	1	1	1	0	0	2	0	0	0	1	1	1	2	0	0	2	0	0	2	1	0	0	0	0	0	0	0	0	0	0	0	0
81	0	2	1	0	1	1	1	1	0	1	0	2	2	2	0	0	1	1	1	1	1	0	2	0	0	0	1	1	0	2	0	0	2	2	1	2	1	0	0	1	0	0	0	0	1	0	0	0	1
82	1	1	0	0	0	0	0	0	2	2	0	1	1	1	0	0	1	0	0	0	0	0	2	0	0	0	1	2	0	1	0	1	1	1	0	2	1	0	0	1	0	0	1	0	0	0	0	0	0
83	0	1	0	0	0	2	1	0	0	0	1	0	2	0	1	1	0	0	0	0	0	0	2	0	0	0	2	2	0	2	1	0	1	1	1	1	2	0	0	1	0	0	2	0	2	1	0	0	1
84	1	2	1	0	1	1	2	0	0	0	1	0	0	0	0	0	1	1	1	1	1	0	2	0	0	0	1	1	1	2	0	0	0	0	0	2	0	0	0	0	0	1	1	0	1	0	1	0	0
85	1	1	0	0	1	1	2	0	0	0	2	0	0	0	0	0	2	2	0	0	0	0	0	0	0	1	2	2	0	2	0	1	1	1	1	1	1	2	1	0	1	0	2	0	2	1	2	0	0
86	1	2	0	0	0	1	0	0	2	2	0	1	0	0	0	0	2	2	2	2	0	0	2	0	0	0	1	2	1	1	1	1	2	0	1	1	0	0	0	0	0	0	0	0	0	1	0	0	0
87	1	1	0	0	0	1	0	0	1	1	0	0	0	0	0	0	2	1	1	1	1	1	0	1	1	1	2	2	0	2	1	1	2	0	0	2	2	0	0	1	0	0	1	0	0	0	1	0	0
88	0	0	0	0	1	1	0	0	2	2	0	0	0	0	0	0	1	0	1	0	0	1	2	0	0	0	2	2	0	2	1	1	0	0	0	2	2	0	0	0	0	0	0	0	0	0	0	0	0
89	1	1	0	0	1	1	1	1	1	1	0	0	0	0	0	0	1	1	1	1	1	0	2	0	0	0	2	2	0	2	0	0	2	2	1	1	2	0	0	0	0	1	1	0	2	0	0	0	0
90	1	2	0	0	0	1	1	0	0	0	0	0	1	0	0	1	1	0	0	0	0	0	2	0	0	0	1	0	1	2	0	1	1	0	0	2	2	0	0	2	0	1	1	1	1	0	1	0	1
91	0	0	0	0	1	2	2	1	0	1	0	1	1	1	0	0	2	0	0	0	0	0	2	0	0	0	2	2	1	2	0	1	2	0	1	1	1	0	0	0	0	1	1	0	2	0	0	0	0
92	0	1	0	0	0	1	1	0	0	0	0	0	0	0	0	0	1	1	1	1	0	0	1	1	1	1	1	2	1	1	0	2	2	0	2	0	1	0	0	0	1	0	1	0	1	0	0	0	0
93	0	2	0	0	0	1	1	0	1	1	0	0	0	0	0	0	1	1	1	1	0	0	1	0	1	1	2	2	0	1	0	0	2	1	1	2	2	0	0	2	0	1	1	0	1	1	0	0	0
94	1	2	0	0	0	0	2	1	0	1	0	0	0	0	0	0	1	0	0	0	0	0	1	0	0	0	2	2	2	2	1	1	1	0	0	2	1	1	0	0	0	0	0	0	0	1	0	0	0
95	1	1	0	0	0	1	1	1	0	1	0	0	1	0	0	0	1	0	0	0	0	0	2	0	0	0	1	2	1	2	0	0	0	1	2	1	2	0	0	2	0	0	0	0	0	1	0	0	0
96	0	1	0	0	1	1	1	0	1	1	0	2	2	2	0	0	0	1	1	2	1	0	2	0	1	1	0	0	1	1	0	1	0	0	1	1	1	0	0	0	0	0	0	0	0	0	1	0	1
97	1	2	0	0	0	1	2	0	0	0	0	1	1	1	0	0	1	1	1	1	1	0	1	0	0	0	1	1	1	2	1	1	1	1	0	2	2	0	0	1	0	0	0	0	0	0	0	0	0
98	1	1	0	0	0	2	2	1	0	1	0	1	2	2	0	0	0	0	0	0	0	0	2	0	0	0	1	0	1	2	0	0	0	1	2	1	1	0	0	0	0	0	1	0	1	0	0	0	0
99	1	2	0	0	0	1	0	0	2	2	0	0	0	0	0	0	0	1	0	0	0	0	2	0	0	0	1	0	1	2	0	2	2	0	0	2	2	0	0	1	1	0	1	0	1	1	1	1	0
100	1	2	0	0	0	1	0	0	1	1	0	1	1	1	0	0	1	1	1	1	0	0	1	1	1	1	2	2	0	2	0	1	1	0	1	1	2	0	0	1	0	1	1	1	2	0	0	0	0
101	0	1	0	0	0	1	0	0	2	2	0	0	0	0	0	1	2	1	1	1	1	0	2	0	0	0	2	2	0	2	0	1	1	0	0	2	2	0	0	1	0	0	0	0	0	0	0	0	0
102	1	1	0	0	0	1	0	0	0	0	0	1	2	1	0	0	0	1	1	1	1	1	0	1	1	1	1	1	0	1	0	1	1	0	0	2	1	0	0	2	0	0	1	0	1	2	0	0	0
103	0	1	0	0	0	2	1	0	0	0	0	0	0	0	0	0	1	1	1	0	0	0	2	0	0	0	1	2	0	1	0	0	0	0	0	2	1	0	0	0	0	1	1	1	1	0	0	0	0
104	1	1	0	0	0	0	2	0	0	0	1	1	1	1	0	0	0	1	1	0	0	0	1	1	1	1	2	2	1	2	0	0	1	1	0	2	2	0	0	2	1	0	0	1	0	1	0	0	0
105	0	1	0	0	1	1	1	0	0	0	0	1	2	1	0	0	1	2	1	0	0	0	1	0	0	0	0	1	1	0	0	0	1	1	2	0	2	0	0	1	1	1	1	0	0	1	0	0	0
106	1	1	0	0	0	2	1	1	0	1	0	1	1	1	0	0	0	0	0	0	0	0	2	0	0	0	2	2	1	2	0	0	2	2	1	1	2	0	0	1	0	1	2	0	1	0	1	0	0
107	0	0	0	0	0	1	2	0	0	0	0	1	1	0	0	0	1	0	0	0	0	0	2	0	0	0	2	2	0	2	0	1	0	0	0	2	2	0	0	1	0	0	1	0	0	1	0	0	0
108	0	1	1	0	1	2	1	0	1	1	0	1	2	2	0	0	1	2	1	0	0	0	2	0	1	1	0	1	2	1	0	0	2	0	1	1	1	1	1	0	0	1	1	0	1	1	0	0	1
109	1	2	0	0	0	0	2	0	0	0	1	0	0	0	0	0	0	0	0	0	0	0	2	0	0	0	2	2	1	2	0	0	1	1	1	1	1	0	0	2	0	0	0	1	0	1	0	0	0
110	0	2	0	0	0	0	1	1	1	2	0	0	0	0	0	0	1	0	1	1	1	0	0	1	1	1	1	1	0	1	0	0	0	0	0	2	1	0	0	0	0	0	0	1	1	1	0	0	1
111	0	1	0	0	0	0	0	0	1	1	0	0	0	0	0	0	1	0	0	0	0	0	2	0	1	1	2	2	1	2	2	1	2	0	2	0	2	1	1	1	0	1	2	0	1	0	0	0	0
112	0	2	0	0	0	1	1	1	0	1	0	0	1	0	0	1	0	0	0	1	1	0	1	0	0	0	2	2	0	2	0	1	1	2	0	2	2	0	0	1	1	0	0	0	1	1	0	0	0
113	1	0	0	0	1	2	2	0	0	0	2	0	1	0	0	0	0	0	1	1	1	0	2	0	0	0	2	2	0	2	0	0	0	1	2	1	1	0	0	1	0	0	1	1	1	2	0	0	0
114	0	1	1	0	0	1	2	0	0	0	1	0	0	0	0	0	0	2	0	0	0	0	2	0	0	0	2	2	0	1	1	1	1	0	0	2	1	0	0	1	0	0	0	0	0	0	1	0	0
115	0	1	0	0	0	2	1	0	1	1	0	0	0	0	0	0	1	2	0	0	0	0	2	0	1	1	2	2	1	2	2	2	2	0	1	1	2	0	0	1	0	0	0	1	0	0	0	2	0
116	1	1	0	0	0	0	2	0	0	0	1	0	0	0	0	0	1	0	0	0	0	0	2	0	0	0	1	1	1	2	0	0	2	1	2	1	1	0	0	0	0	0	1	0	1	1	0	0	0
117	0	1	0	0	0	1	1	0	1	1	0	0	0	0	0	0	1	1	2	2	1	0	2	0	0	0	2	2	1	2	2	0	1	1	0	2	2	0	1	0	1	1	1	0	0	2	0	0	0
118	0	1	0	0	1	2	1	1	1	2	0	0	0	0	0	0	0	2	1	1	1	0	0	1	1	1	1	1	0	1	0	0	1	0	1	1	2	0	0	1	0	0	1	0	1	1	0	0	1
119	1	1	0	0	0	1	1	1	0	1	0	1	1	0	1	0	0	1	1	1	1	0	1	1	1	1	1	0	2	2	0	2	1	0	0	2	1	0	0	0	0	0	0	0	1	0	0	0	0
120	1	2	0	0	0	1	1	0	0	0	1	0	0	0	0	0	0	2	0	1	0	0	1	1	1	1	1	1	2	2	1	1	1	0	1	1	2	0	1	0	1	0	0	0	1	1	0	2	0
121	0	1	0	0	0	0	1	0	1	1	1	0	0	0	0	0	2	1	0	1	1	0	2	0	0	0	1	1	0	1	1	1	2	0	0	2	1	0	0	1	0	0	0	1	0	1	0	2	0
122	0	0	1	0	0	1	1	0	0	0	1	0	1	2	0	0	0	2	0	1	0	0	1	1	1	1	1	1	2	2	0	2	1	1	0	2	1	0	0	0	0	0	1	0	1	0	1	0	1
123	1	1	0	0	0	2	2	0	0	0	1	1	2	1	0	0	2	0	0	1	1	0	1	0	0	0	2	2	1	2	0	0	2	0	0	2	2	0	0	0	0	0	1	0	1	1	0	0	0
124	0	0	0	0	2	2	1	0	1	1	1	0	0	0	0	0	1	1	1	1	1	0	2	0	0	0	2	2	0	1	0	1	1	1	1	1	1	0	0	0	0	0	1	0	1	0	0	0	0
125	0	1	0	0	0	2	2	0	0	0	2	1	1	1	0	0	2	2	2	2	1	0	2	0	1	1	1	1	0	1	1	1	2	0	0	2	1	0	0	2	0	0	0	0	1	1	0	0	0
126	1	1	0	0	1	2	2	0	0	0	1	1	1	0	0	0	2	0	0	0	0	0	2	0	0	0	2	2	0	1	0	0	0	0	0	2	2	0	0	1	0	0	0	0	0	1	0	0	0
127	1	0	0	0	1	2	0	0	2	2	0	0	1	0	1	0	1	1	0	0	0	0	2	0	0	0	2	2	0	2	1	2	2	0	1	1	1	0	0	0	0	0	0	0	1	0	0	0	0
128	1	2	0	0	0	0	1	0	0	0	2	0	0	0	0	0	1	0	1	1	1	0	1	0	0	0	2	2	0	2	0	1	2	0	2	0	2	0	0	1	0	0	1	0	2	0	0	0	0
129	1	1	0	0	1	2	1	0	1	1	0	0	1	0	0	0	2	1	1	1	1	0	1	0	0	0	2	2	0	2	1	1	1	0	0	2	1	0	0	0	0	1	1	0	1	1	0	0	1
130	0	2	1	0	0	2	1	0	0	0	1	0	0	0	0	0	2	1	1	1	1	0	2	0	0	0	2	2	0	1	1	0	1	1	1	1	1	0	0	0	0	0	1	0	1	0	0	1	0
131	0	2	0	0	0	0	2	0	0	0	0	0	0	0	0	0	2	1	1	1	1	0	2	0	0	0	1	1	1	2	0	0	2	0	1	1	2	0	0	0	0	1	1	0	2	0	0	0	0
132	0	1	0	0	0	1	1	0	0	0	1	0	0	0	0	0	1	0	0	0	0	0	2	0	0	0	1	1	1	1	0	0	1	2	1	1	2	0	0	1	0	0	2	0	1	1	0	0	1
133	1	2	0	0	0	0	1	1	1	2	0	0	1	0	0	0	2	0	0	0	0	1	0	1	1	1	2	2	0	1	1	0	2	1	0	2	0	0	0	0	0	0	1	0	1	1	0	0	1
134	1	1	0	0	0	1	2	0	0	0	1	2	2	2	0	0	1	0	1	1	1	0	2	0	0	0	0	1	1	0	0	0	1	1	1	1	1	0	0	1	0	0	0	0	0	0	0	0	1
135	1	1	1	0	0	2	1	0	1	1	0	1	2	1	0	1	2	0	0	0	0	0	2	0	0	0	1	0	1	2	0	1	2	0	2	0	1	0	0	0	0	0	1	0	1	1	0	0	1
136	1	1	0	0	1	1	1	0	1	1	0	1	1	2	0	0	2	1	1	0	0	1	2	0	1	1	1	1	0	1	0	0	2	2	0	2	2	1	1	1	0	0	0	2	0	2	0	1	0
137	0	1	1	0	0	2	1	0	1	1	0	1	1	1	0	0	0	2	2	1	0	0	2	0	0	0	1	1	0	1	0	1	2	0	1	1	1	0	0	0	0	0	0	1	0	1	0	0	0
138	1	1	0	0	0	0	1	0	0	0	0	0	1	0	0	0	2	2	2	2	1	0	2	0	0	0	2	2	1	2	1	1	1	0	0	2	2	0	0	2	0	1	1	0	0	1	0	0	0
139	0	1	0	0	0	1	1	0	1	1	1	0	0	0	0	0	1	1	0	0	0	0	2	0	0	0	1	2	0	2	0	0	0	0	0	2	2	1	1	1	0	0	1	0	1	0	0	0	0
140	0	1	0	0	0	0	1	1	0	1	0	0	0	0	0	0	1	1	1	1	0	0	2	0	0	0	2	2	1	2	2	1	0	0	1	1	1	0	0	1	0	0	0	1	1	2	0	0	0
141	0	2	0	0	1	1	2	1	0	1	1	0	1	0	0	0	1	0	0	0	0	0	1	0	1	1	1	1	2	2	0	0	1	2	2	1	2	0	0	2	0	1	1	1	1	1	0	1	0
142	0	1	0	0	0	0	1	0	1	1	1	0	0	0	0	0	2	2	1	1	1	0	2	0	1	1	2	2	1	2	1	0	0	1	0	2	0	0	0	0	0	0	0	0	0	1	0	0	0
143	0	0	1	0	0	1	0	0	1	1	1	0	0	0	0	0	1	2	1	0	0	0	1	1	1	1	2	2	1	2	0	1	1	1	1	2	1	0	0	1	0	0	0	0	0	0	0	0	1
144	1	0	0	0	2	2	2	0	0	0	1	0	0	0	0	0	2	2	2	1	1	0	2	0	0	0	1	1	0	1	1	0	2	0	0	2	2	0	0	1	0	0	1	0	1	0	0	0	0
145	1	2	0	0	0	0	2	0	0	0	1	0	1	0	0	0	2	2	2	2	0	0	1	1	1	1	1	2	0	2	1	1	1	0	1	1	2	0	0	1	1	0	0	0	0	2	0	0	1
146	1	2	0	0	0	0	0	0	0	0	0	0	0	0	0	0	0	0	0	0	0	0	0	0	0	0	1	2	0	1	1	1	1	0	0	2	0	0	0	0	0	0	0	0	0	1	1	1	0
147	1	1	0	0	1	2	0	0	1	1	0	0	1	2	0	0	1	0	0	0	0	0	2	0	0	0	1	1	1	2	0	0	1	1	1	1	1	0	0	2	0	0	0	0	0	0	0	0	1
148	0	1	0	0	0	0	2	0	0	0	0	0	1	0	0	1	1	0	0	0	0	0	2	0	0	0	1	2	0	1	2	2	1	0	0	2	0	0	0	0	0	0	1	0	0	1	1	1	0
149	1	0	0	0	0	2	1	0	1	1	0	0	0	0	0	0	0	0	1	1	1	0	1	1	1	1	1	2	1	2	0	0	0	0	0	2	1	0	0	1	0	0	0	0	0	0	0	0	0
150	1	1	1	0	0	2	1	1	0	1	0	0	1	0	0	0	0	2	0	0	0	0	2	0	0	0	1	2	1	2	0	1	2	0	0	2	2	0	0	2	0	0	0	0	0	1	0	1	0
151	1	1	0	0	0	1	2	0	0	0	0	0	0	0	0	0	2	1	1	1	1	0	2	0	1	1	1	1	0	1	1	1	1	0	1	1	2	0	0	1	1	0	2	0	2	0	0	1	0
152	0	2	0	0	0	0	1	1	0	1	0	1	2	1	0	1	1	1	1	1	0	0	2	0	0	0	1	1	1	2	1	1	0	0	0	2	0	0	0	0	0	1	1	0	1	1	0	1	0
153	1	2	0	0	1	1	1	0	1	1	0	2	2	1	1	0	2	2	2	1	1	0	2	0	0	0	1	1	1	2	0	1	1	0	0	2	1	1	1	0	0	0	0	0	0	1	0	1	0
154	0	0	0	0	1	2	1	1	1	1	0	0	1	1	0	0	0	2	0	0	0	0	1	1	1	1	1	2	0	2	0	1	2	0	1	1	2	0	0	2	0	0	1	0	1	0	0	0	0
155	0	1	0	0	0	2	1	0	1	1	1	0	0	0	0	0	0	1	1	1	1	0	2	0	1	1	1	2	0	2	1	1	1	0	0	2	0	1	1	0	0	1	1	0	0	0	1	0	0
156	0	1	0	0	0	1	2	1	0	1	0	0	0	0	0	0	2	0	0	0	0	0	2	0	0	0	2	2	0	2	0	0	2	0	1	1	2	0	0	1	0	1	1	0	1	0	0	1	0
157	0	1	0	0	0	1	2	0	0	0	0	0	0	0	0	0	1	2	1	0	0	0	2	0	1	1	1	2	0	1	0	0	0	1	2	1	2	0	0	1	0	1	1	0	0	1	0	0	0
158	1	2	0	0	0	2	2	1	0	1	0	1	1	1	0	0	1	0	0	0	0	0	2	0	0	0	2	2	1	2	2	0	2	0	0	2	1	0	0	0	0	1	1	0	1	0	1	0	1
159	1	2	0	0	0	0	0	0	2	2	0	0	0	0	0	0	0	1	2	1	1	0	2	0	0	0	1	2	1	2	1	1	1	0	1	1	2	0	0	0	0	0	0	1	0	0	0	0	0
160	1	2	0	0	0	0	0	0	2	2	0	0	0	0	0	0	2	1	1	1	1	0	1	1	1	1	2	2	0	2	1	0	2	0	2	0	2	1	1	0	0	0	0	0	0	1	0	0	1
161	0	1	2	0	0	0	0	0	0	0	1	1	1	1	0	0	1	1	0	0	0	0	2	0	0	0	1	1	1	2	0	0	2	0	0	2	0	0	0	1	0	0	0	2	0	2	0	0	0
162	1	1	2	0	0	0	1	1	0	1	0	1	2	2	0	0	2	1	0	0	0	0	2	0	0	0	2	2	0	2	1	1	2	0	1	1	1	0	0	0	0	0	0	0	0	2	0	0	0
163	1	1	0	0	1	1	0	0	1	1	0	1	1	1	0	0	2	0	0	0	0	0	2	0	0	0	1	2	1	0	0	0	2	2	1	2	2	0	0	1	1	0	0	0	0	0	0	0	0
164	0	0	0	0	1	2	1	1	1	2	0	1	1	1	0	0	0	2	2	1	0	0	1	0	0	0	2	2	0	1	0	0	2	1	2	1	1	0	0	0	0	2	2	0	1	0	0	0	1
165	0	0	0	0	1	1	1	0	2	2	0	0	1	0	0	0	1	1	1	0	1	1	0	1	0	1	2	2	0	2	1	0	1	1	1	2	1	0	0	0	0	0	1	0	1	2	0	0	0
166	1	0	0	0	1	1	2	1	0	1	0	0	1	0	0	0	1	0	0	0	0	0	2	0	0	0	2	2	0	2	0	0	1	0	0	2	0	0	0	1	0	0	0	0	0	1	0	0	0
167	1	1	0	0	0	0	1	1	0	1	0	0	0	0	0	0	1	0	0	0	0	0	1	0	0	0	2	2	1	2	0	0	2	1	1	1	0	0	0	0	0	0	0	0	0	0	0	1	0
168	1	0	0	0	1	2	2	0	0	0	0	0	0	0	0	0	1	0	0	0	0	0	2	0	0	0	0	1	1	2	0	0	0	0	1	1	1	0	0	2	1	0	1	0	2	2	0	0	0
169	1	1	0	0	0	1	1	0	1	1	1	1	2	1	1	0	1	0	1	1	1	0	2	0	0	0	1	1	1	2	0	0	0	0	0	2	0	0	0	0	1	0	0	0	0	1	0	0	1
170	0	1	0	0	0	1	0	0	1	1	0	0	2	1	0	1	0	0	1	1	1	0	2	0	0	0	1	1	2	2	1	0	2	0	0	2	1	1	0	0	0	0	1	0	2	2	0	0	0
171	0	1	1	0	1	2	1	0	1	1	0	0	0	0	0	0	1	1	1	1	1	0	2	0	0	0	1	1	2	2	0	0	2	0	1	1	1	0	0	0	0	0	0	0	0	0	0	0	0
172	1	1	1	0	0	2	1	1	1	2	0	2	2	2	0	0	0	1	0	1	0	0	1	0	0	0	2	2	0	2	0	0	0	1	0	2	1	0	0	0	1	0	0	1	0	0	0	0	0
173	0	0	0	0	1	2	1	0	1	1	1	1	0	0	0	0	1	0	0	0	0	0	2	0	0	0	1	1	0	2	0	1	2	0	1	1	2	0	0	1	0	0	0	0	0	0	0	0	0
174	1	2	0	0	0	0	0	0	2	2	0	1	1	0	1	0	1	0	0	0	0	0	2	0	0	0	1	1	2	2	0	2	2	0	2	0	2	0	0	1	0	0	0	0	0	1	0	0	1
175	0	0	0	0	1	2	0	0	2	2	0	0	0	0	0	0	0	0	0	0	0	0	2	0	0	0	1	1	1	2	0	2	2	0	1	1	1	0	0	0	1	0	0	0	1	1	0	0	0
176	1	1	0	0	0	2	2	0	1	1	1	0	1	0	0	0	1	0	0	0	0	0	1	0	0	0	2	2	0	2	0	0	0	1	0	2	1	0	0	2	0	1	1	0	1	0	0	0	0
177	1	1	0	0	1	1	1	0	1	1	0	0	0	0	0	0	1	1	1	1	1	0	2	0	1	1	1	2	1	2	0	1	2	0	0	2	2	0	0	2	1	1	1	0	1	0	0	1	0
178	1	1	0	0	0	1	1	0	0	0	0	1	2	2	0	0	1	2	0	1	1	0	2	0	1	1	2	2	0	1	1	1	1	1	2	0	1	0	0	0	0	0	0	0	0	0	0	0	0
179	1	1	0	0	1	2	2	0	2	2	0	0	0	0	0	0	1	0	1	1	1	0	2	0	0	0	2	2	1	2	0	0	1	0	1	1	0	0	0	1	0	0	0	0	1	0	0	0	1
180	0	2	1	0	0	1	1	1	0	1	0	1	1	2	0	0	1	0	0	0	0	0	0	1	1	1	1	2	1	2	0	0	1	0	1	1	1	0	0	0	0	0	0	0	1	0	0	0	1
181	1	2	0	0	0	0	0	0	0	0	1	0	1	0	0	0	0	0	1	1	1	1	2	0	0	0	0	1	2	2	1	1	2	2	1	2	2	0	0	1	0	0	1	0	1	1	0	1	0
182	1	2	0	0	0	1	1	1	1	2	0	1	1	1	0	0	1	1	1	1	1	0	1	1	1	1	2	2	0	2	1	0	1	1	1	1	0	0	0	0	0	0	2	0	1	1	0	1	0
183	1	2	0	0	0	0	2	0	0	0	1	1	1	1	0	0	2	2	0	0	0	0	2	0	0	0	1	0	2	2	0	0	1	0	0	2	2	0	0	1	0	1	1	0	1	0	0	0	0
184	0	1	0	0	1	1	0	0	2	2	0	1	1	1	0	0	2	0	0	0	0	0	2	0	0	0	2	2	2	2	0	0	0	0	0	2	1	0	0	0	0	0	0	0	0	0	0	1	0
185	0	1	0	0	0	2	0	0	1	1	0	0	1	1	0	0	1	1	0	0	0	0	1	0	0	0	2	1	1	2	0	1	1	0	0	1	0	0	0	0	0	0	1	0	1	0	1	0	0
186	1	1	0	0	0	0	1	0	0	0	1	1	2	1	0	0	1	0	0	0	0	0	1	0	1	1	1	2	2	1	0	1	2	0	0	2	2	0	0	2	0	1	1	1	0	1	0	0	0
187	1	2	0	0	0	1	0	0	2	2	0	1	2	2	0	0	0	0	0	0	0	0	2	0	0	0	0	2	1	2	1	0	0	0	1	1	2	0	0	1	0	0	0	1	0	1	0	0	0
188	0	0	0	0	1	2	0	0	0	0	0	0	0	0	0	0	1	1	1	1	1	0	2	0	0	0	2	2	0	2	0	2	2	0	1	1	1	1	1	0	0	0	0	0	0	1	0	0	0
189	0	2	0	0	0	0	0	0	2	2	0	0	1	0	0	0	1	0	0	0	0	0	2	0	0	0	1	1	1	2	0	1	1	0	0	2	1	1	0	0	0	0	0	0	0	1	0	0	0
190	0	2	0	0	0	1	0	0	2	2	0	1	1	1	0	0	1	0	0	0	0	0	1	0	0	0	1	2	1	2	0	1	2	1	1	0	2	0	0	1	0	0	0	0	0	0	0	0	0
191	1	0	0	0	0	2	0	0	1	1	0	1	0	0	0	0	0	0	1	1	1	0	1	1	1	1	0	1	0	1	0	0	2	1	2	1	2	0	0	2	0	0	1	0	1	0	0	0	0
192	1	0	0	0	1	2	1	0	0	0	1	1	1	1	0	0	1	2	0	0	0	0	2	0	1	1	1	2	2	2	1	0	1	0	1	2	2	1	1	0	1	0	0	1	0	1	0	0	0
193	1	1	0	0	0	1	2	1	0	1	0	1	1	1	0	0	2	1	1	1	1	0	2	0	0	0	1	2	0	1	0	0	1	1	1	1	1	0	0	0	0	1	1	0	1	0	0	0	0
194	1	1	1	0	0	2	2	0	0	0	0	1	1	1	0	0	2	1	1	1	1	0	2	0	0	0	1	1	1	2	1	2	1	0	2	0	0	0	0	0	0	1	1	0	1	1	0	0	1
195	1	2	0	0	0	0	0	0	2	2	0	0	0	0	0	0	0	2	1	1	1	0	2	0	0	0	0	2	1	2	1	0	2	0	0	2	1	1	1	0	0	0	0	0	0	1	0	0	0
196	0	0	0	0	0	2	0	0	1	1	0	1	2	1	0	1	1	0	0	0	0	0	2	0	0	0	1	1	1	2	0	0	1	1	0	2	0	0	0	0	0	2	2	0	0	0	0	1	0
197	0	2	1	0	0	0	2	0	0	0	1	1	1	1	0	0	1	0	0	0	0	0	2	0	0	0	0	0	1	2	0	0	1	0	1	1	1	0	0	0	1	0	0	0	0	0	0	0	1
198	1	2	0	0	0	0	0	0	2	2	0	0	0	0	0	0	1	1	1	1	0	1	2	0	0	0	1	2	0	1	1	1	1	1	0	2	1	0	0	0	0	0	0	0	0	0	0	0	0
199	1	1	0	0	0	0	0	0	1	1	1	0	0	0	0	0	0	2	1	1	1	0	2	0	0	0	1	2	1	1	1	1	2	0	1	1	2	0	1	1	1	0	0	1	0	1	0	2	0
200	0	2	0	0	0	1	2	0	0	0	0	0	0	0	0	0	0	1	1	2	1	1	0	1	0	1	0	1	2	1	0	1	2	0	2	0	1	0	0	0	0	0	1	0	0	0	0	0	0
201	0	1	0	0	0	0	1	0	0	0	1	1	1	1	0	0	2	0	1	1	1	0	1	1	1	1	2	2	0	1	0	1	2	2	2	1	2	0	0	2	0	0	0	0	0	1	0	0	1
202	1	1	0	0	0	2	2	1	0	1	0	0	0	0	0	0	1	1	0	1	0	0	1	1	1	1	1	2	2	1	1	0	0	0	0	2	0	0	0	0	0	0	0	0	0	0	0	0	0
203	0	1	0	0	1	1	1	0	1	1	0	1	2	1	0	0	0	1	0	0	0	0	2	0	0	0	2	1	1	2	0	2	1	0	1	1	1	0	0	0	0	1	1	0	2	0	0	1	0
204	0	0	0	0	0	1	2	0	0	0	0	1	2	1	0	0	1	1	2	2	1	1	1	0	0	0	1	0	2	2	0	1	1	1	0	2	2	1	1	1	0	0	0	2	0	1	0	0	0
205	0	1	1	0	0	2	1	0	1	1	1	1	1	0	0	0	1	0	0	0	0	0	2	0	0	0	0	1	1	2	0	0	1	1	1	1	1	0	0	0	0	0	1	0	0	1	0	0	1
206	1	1	0	0	1	2	0	0	2	2	0	1	1	1	0	0	1	1	0	0	0	0	1	1	1	1	1	2	1	1	1	0	2	2	1	1	2	0	0	1	0	0	0	0	0	1	0	0	0
207	1	2	0	0	0	0	1	0	1	1	1	0	1	1	0	0	0	1	0	0	0	0	2	0	0	0	1	2	1	0	0	1	2	0	1	1	0	0	0	1	0	0	0	0	0	0	0	0	2
208	1	2	0	0	0	1	1	1	1	2	0	0	1	1	0	0	1	0	0	0	0	0	2	0	0	0	2	2	0	2	1	1	1	0	0	2	1	0	0	0	0	0	0	2	0	1	1	1	0
209	0	2	1	0	0	1	1	0	0	0	0	0	0	0	0	0	1	1	1	1	0	0	2	0	0	0	2	2	0	2	1	0	1	0	0	2	2	0	0	1	1	0	0	0	1	1	1	0	0
210	0	1	0	0	0	1	1	0	1	1	0	1	1	1	0	0	1	0	1	2	1	0	2	0	0	0	1	1	1	2	0	2	2	0	0	2	1	0	0	1	0	0	1	0	0	1	0	0	0
211	0	1	0	0	0	1	0	0	0	0	0	0	0	1	0	0	1	2	0	0	0	0	2	0	0	0	1	2	1	2	1	2	1	0	1	1	2	0	0	1	1	0	0	0	0	1	0	0	0
212	0	2	0	0	0	1	0	0	2	2	0	0	1	0	0	0	2	1	0	0	0	0	2	0	0	0	2	2	0	2	0	1	1	0	1	1	1	0	0	2	0	2	2	0	1	0	0	1	0
213	1	2	0	0	0	1	1	0	1	1	0	0	0	0	0	0	1	0	0	0	0	0	0	0	1	1	2	1	1	2	0	1	0	0	0	2	1	0	0	0	1	1	1	1	2	1	0	0	0
214	0	0	0	0	1	2	0	0	2	2	0	0	2	1	0	0	0	0	1	1	1	0	2	0	1	1	2	2	0	2	0	0	1	0	1	1	1	0	0	2	0	0	0	0	0	1	1	0	1
215	0	0	0	0	0	1	2	0	0	0	1	0	1	0	0	1	1	0	0	0	0	0	2	0	0	0	1	1	1	2	0	0	2	1	1	1	0	0	0	0	0	0	1	0	1	1	1	1	0
216	1	0	0	0	0	1	1	0	1	1	0	0	0	0	0	0	1	0	0	0	0	0	2	0	0	0	1	2	1	0	0	0	1	0	0	2	2	1	1	0	0	0	0	0	1	0	0	0	0
217	1	1	0	0	0	0	0	0	2	2	0	1	2	2	0	0	0	1	1	1	1	0	2	0	0	0	2	2	0	2	0	1	1	0	1	1	1	0	0	2	0	0	0	0	0	1	0	0	0
218	1	1	0	0	0	1	2	1	0	2	0	0	2	1	0	0	0	0	0	0	0	0	1	1	1	2	1	1	0	1	1	0	1	0	0	2	1	0	0	0	0	0	0	1	0	1	0	0	1
219	1	0	0	0	0	2	1	0	1	1	0	0	0	0	0	0	2	2	2	1	1	0	2	0	0	1	1	2	1	1	0	1	1	0	1	1	2	0	0	2	0	0	0	0	1	1	0	0	0
220	0	1	0	0	0	1	2	0	1	1	1	0	1	0	0	1	1	0	1	0	0	0	1	0	0	0	2	2	0	2	0	0	0	0	0	2	2	0	0	2	0	0	2	0	1	1	0	1	0
221	1	0	0	0	1	2	0	0	1	1	0	2	2	2	0	0	1	0	1	1	1	0	2	0	1	1	2	2	0	2	1	0	1	1	0	1	0	0	0	0	0	0	0	0	1	1	0	0	1
222	1	2	0	0	0	1	0	0	0	0	0	1	1	1	0	0	2	0	0	0	0	0	2	0	0	0	2	2	0	2	2	0	1	0	1	1	2	0	0	2	1	0	1	0	1	1	0	0	0
223	1	1	1	0	0	2	1	1	0	1	0	0	0	0	0	0	1	1	1	1	0	0	2	0	0	0	1	2	0	2	0	1	2	1	0	2	1	0	0	1	0	1	1	1	2	1	0	0	1
224	0	2	0	0	0	0	1	1	0	1	0	1	1	1	0	0	1	0	1	1	1	0	0	1	1	1	1	0	2	2	0	2	1	0	0	2	0	0	0	0	0	0	0	1	0	1	0	0	0
225	0	0	1	0	0	1	1	0	1	1	1	0	1	1	0	0	1	1	0	0	0	0	2	0	0	0	1	1	2	2	0	0	1	1	1	1	0	0	0	0	1	0	1	0	1	1	0	0	0
226	1	1	0	0	0	2	1	1	0	1	0	0	0	0	0	1	0	2	0	1	0	0	2	0	0	0	0	1	0	1	0	0	1	2	1	1	1	1	1	0	0	0	0	0	0	2	0	0	1
227	0	0	0	0	1	2	1	0	1	1	1	0	0	0	0	0	2	0	0	0	0	0	2	0	0	0	2	2	1	2	0	1	0	0	0	2	1	0	0	1	0	0	0	0	1	1	1	0	0
228	1	0	0	0	0	2	1	0	1	1	0	1	1	0	1	0	2	1	1	1	1	0	2	0	0	0	0	1	0	1	0	2	1	0	0	2	0	0	0	0	0	0	1	0	1	2	1	1	0
229	0	1	0	0	0	2	2	0	0	0	1	0	1	0	0	1	0	1	0	0	0	0	2	0	0	0	1	2	1	2	0	1	2	0	1	1	1	0	0	1	0	1	1	1	1	1	0	0	2
230	1	2	0	0	0	0	1	0	1	1	0	0	0	1	0	0	1	0	0	0	0	0	1	1	1	1	1	1	1	2	0	1	1	0	2	1	0	0	0	0	0	0	0	0	0	1	0	0	1
231	0	1	0	0	0	0	2	0	0	0	1	0	1	0	0	1	1	2	0	0	0	0	2	0	0	0	1	2	1	2	0	0	1	1	0	2	2	0	1	0	2	0	1	0	1	1	0	0	0
232	0	1	0	0	0	1	1	0	1	1	2	1	1	1	0	0	1	1	1	1	1	0	1	0	1	1	1	2	0	2	1	1	1	0	0	2	1	1	1	0	0	0	1	0	1	1	0	0	0
233	0	0	0	0	0	1	1	1	1	2	0	0	0	0	0	0	1	1	1	1	1	0	1	0	0	0	2	2	0	2	0	1	2	1	1	0	2	0	0	1	0	0	0	0	1	1	0	0	1
234	1	0	0	0	1	2	2	0	1	1	1	0	0	0	0	0	1	1	1	1	0	0	1	0	0	0	1	2	0	2	1	1	1	0	0	2	1	0	0	1	0	0	1	0	1	1	0	0	0
235	1	2	0	0	0	0	1	0	0	0	2	1	1	0	0	0	0	2	1	1	1	0	1	1	1	1	1	1	0	1	0	0	1	0	0	2	0	0	0	0	0	1	1	0	0	0	0	0	0
236	0	0	0	0	0	2	1	0	1	1	2	0	0	0	0	0	1	0	1	0	0	0	2	0	0	0	2	2	0	1	0	0	0	1	0	2	2	0	0	1	0	0	0	0	1	1	1	0	0
237	1	0	1	0	0	1	1	0	1	1	0	1	2	1	0	0	1	2	1	0	0	0	2	0	0	0	2	2	0	2	0	0	0	1	1	1	2	0	0	1	1	0	1	0	1	0	0	0	1
238	0	2	0	0	0	0	2	0	1	1	0	0	0	0	0	0	1	2	1	1	1	0	1	0	0	0	1	2	2	2	2	0	2	1	2	1	2	0	0	2	0	0	1	0	1	1	0	1	0
239	1	2	0	0	0	0	2	0	0	0	0	0	1	1	0	0	1	1	1	1	1	0	2	0	1	1	1	1	0	1	0	1	2	1	0	2	1	0	0	1	0	0	0	1	0	0	0	0	0
240	0	1	0	0	0	1	0	0	1	1	1	1	1	1	0	0	1	1	0	0	0	0	2	0	0	0	1	1	2	2	0	1	1	0	1	1	2	0	0	1	0	0	1	0	1	1	1	0	0
241	0	1	1	1	1	2	1	0	1	1	0	0	0	0	0	0	2	0	0	0	0	1	2	0	0	0	1	2	0	1	2	0	0	0	0	2	2	0	0	1	1	0	1	1	1	1	0	0	0
242	1	1	0	0	0	1	1	0	1	1	0	0	0	0	0	0	1	1	1	1	1	0	2	0	1	1	2	2	0	2	1	0	0	0	0	2	2	0	0	1	0	2	2	0	0	0	0	0	0
243	0	2	1	0	0	1	0	0	1	1	0	0	0	0	0	0	2	0	0	0	0	0	2	0	0	0	1	1	2	2	0	0	1	0	1	1	1	0	0	0	0	0	1	0	1	0	0	0	2
244	1	1	0	0	1	1	0	0	1	1	1	0	1	0	0	1	2	0	0	0	0	0	2	0	2	2	1	1	0	1	1	1	2	0	0	2	2	0	1	0	2	0	1	0	0	1	0	0	0
245	1	0	0	0	1	1	2	1	0	1	0	0	2	0	1	1	2	2	2	2	2	1	2	0	0	0	1	1	1	2	0	1	1	1	1	1	0	0	0	0	0	1	1	0	1	1	0	0	0
246	0	2	1	0	0	0	0	0	1	1	0	1	2	2	0	0	0	2	1	1	0	0	2	0	0	0	1	1	0	1	0	0	2	0	0	2	2	1	1	0	1	0	1	0	1	1	0	0	0
247	1	1	0	0	0	1	1	0	1	1	0	1	1	1	0	0	2	1	1	0	0	0	2	0	0	0	0	1	0	0	1	0	0	1	0	2	0	0	0	0	0	0	0	0	0	0	0	0	0
248	1	2	0	0	0	0	1	0	1	1	1	0	0	0	0	0	1	1	0	0	0	0	2	0	0	0	1	0	2	2	0	0	2	1	1	1	1	0	0	1	0	0	0	0	0	0	0	0	0
249	1	1	0	0	0	1	1	1	1	2	0	0	0	0	0	0	2	1	1	1	1	1	2	0	1	1	1	1	1	2	0	1	2	1	0	2	2	0	0	2	0	1	1	0	1	1	1	0	0
250	1	0	0	0	1	2	1	1	0	1	0	0	0	0	0	0	1	1	2	2	1	0	1	1	1	1	1	1	0	1	0	0	2	2	1	1	1	1	0	0	0	0	0	1	0	0	2	0	0
251	0	0	1	0	0	1	0	0	2	2	0	1	1	0	1	0	0	1	1	2	1	0	1	1	1	1	1	2	1	2	0	2	2	0	1	1	0	0	0	1	0	0	1	0	1	2	0	0	0
252	0	1	0	0	0	2	2	0	1	1	0	1	2	1	0	0	1	0	0	0	0	0	2	0	0	0	2	2	1	2	1	1	1	0	1	1	2	0	0	2	1	0	1	0	1	0	1	0	0
253	0	1	0	0	1	2	2	0	1	1	0	0	1	0	0	1	1	0	0	0	0	0	2	0	0	0	1	2	0	2	0	0	2	2	1	2	0	0	0	0	0	0	1	0	1	0	0	0	0
254	0	0	0	0	0	0	1	0	1	1	1	0	0	0	0	0	0	1	0	1	0	0	0	0	0	0	1	1	2	2	1	1	1	0	0	2	1	0	0	0	0	0	0	0	1	0	0	0	1
255	0	0	0	0	2	2	0	0	2	2	0	0	1	0	0	0	0	2	2	1	0	0	2	0	0	0	1	2	2	1	1	1	0	0	1	1	1	1	1	0	0	0	0	0	0	1	0	0	1
256	1	0	0	0	1	2	2	0	1	1	1	0	1	1	0	0	1	0	0	0	0	1	2	0	0	0	0	2	2	1	0	1	1	1	1	2	2	0	0	2	0	1	1	1	1	0	0	0	0
257	0	1	0	0	0	1	1	0	1	1	0	0	0	0	0	0	0	0	0	0	0	0	1	1	1	1	1	1	1	2	0	0	1	0	1	1	1	1	1	0	0	0	1	0	1	1	1	0	0
258	1	1	0	0	0	1	0	0	2	2	0	1	2	1	0	0	0	2	0	0	0	0	1	0	0	0	2	2	0	2	1	1	2	0	0	2	1	0	0	1	0	0	0	0	0	0	0	0	1
259	1	1	1	1	0	1	1	0	1	1	0	0	0	0	0	0	0	2	1	1	0	0	2	0	1	1	0	2	1	1	0	1	1	0	0	2	0	0	0	0	0	0	0	0	0	1	0	0	0
260	1	1	1	0	1	2	1	1	1	2	0	0	1	0	0	1	2	2	2	2	1	0	0	1	1	1	2	2	1	2	2	0	2	0	1	1	2	0	0	1	1	0	0	0	0	1	1	0	1
261	1	1	0	0	1	2	2	0	0	0	1	1	1	1	0	0	0	0	1	1	1	0	2	0	0	0	1	2	1	1	0	0	2	2	0	2	2	0	0	0	1	0	1	0	0	0	0	2	0
262	1	1	0	0	0	0	1	0	1	1	0	1	2	1	0	1	2	1	1	1	0	0	1	1	0	0	0	2	1	1	0	0	0	1	1	1	1	0	0	1	0	0	0	0	0	0	1	0	0
263	1	1	0	0	0	1	2	0	1	1	0	1	1	1	0	0	1	0	0	0	0	0	2	0	0	0	1	1	0	1	1	1	2	0	0	2	1	0	0	1	0	0	0	0	0	2	0	0	0
264	0	2	1	0	0	0	2	0	0	0	2	0	1	0	0	1	1	1	1	1	1	0	1	0	0	0	1	2	1	2	0	1	1	0	2	1	1	0	0	1	0	0	1	0	1	1	1	0	0
265	0	0	0	0	1	1	2	0	1	1	0	1	1	1	0	0	1	1	1	1	1	0	2	0	1	1	1	1	1	2	0	0	0	0	1	1	1	0	0	0	0	0	0	0	0	2	0	0	0
266	0	1	0	0	0	0	1	0	0	0	1	0	0	0	0	0	2	1	1	0	0	0	2	0	0	0	1	2	0	2	0	1	2	0	0	2	1	0	0	0	0	0	1	0	0	1	0	0	1
267	1	0	0	0	0	1	2	1	0	1	0	0	1	0	0	0	2	0	0	0	0	0	1	0	0	0	2	2	0	2	0	0	2	1	1	2	1	0	0	0	0	1	1	0	1	0	0	0	0
268	0	2	1	0	0	1	1	0	1	1	1	0	0	0	0	0	0	2	0	0	0	0	2	0	0	0	2	2	0	2	1	0	2	2	1	1	2	0	0	0	0	0	1	0	1	1	0	0	0
269	1	0	0	0	0	1	1	0	1	1	0	1	1	1	0	0	1	1	1	1	1	0	2	0	0	0	2	2	0	2	1	0	1	0	2	0	1	0	0	1	0	0	0	0	1	0	0	0	0
270	0	1	0	0	0	2	2	1	0	1	0	0	0	0	0	0	0	2	0	0	0	0	2	0	1	1	2	2	0	1	0	1	1	0	0	2	0	0	0	0	0	0	0	0	0	1	0	0	0
271	1	1	0	0	1	1	0	0	0	0	1	0	2	1	0	0	1	1	1	1	0	0	2	0	0	0	2	0	1	1	0	0	2	2	1	1	1	0	0	0	1	0	1	0	1	2	0	0	1
272	1	2	1	0	0	0	1	0	0	0	0	0	0	0	0	0	2	1	1	1	1	0	0	0	0	0	2	2	0	2	1	1	2	1	1	1	0	0	0	1	0	1	1	0	1	1	0	0	0
273	0	1	1	0	0	1	2	1	0	1	0	0	0	0	0	0	1	0	1	1	1	0	2	0	0	0	2	2	0	2	1	0	2	0	0	2	1	0	0	0	0	0	0	0	1	1	0	0	0
274	0	2	0	0	0	0	1	0	0	0	0	0	1	0	0	1	2	1	1	1	1	0	2	0	0	0	1	2	1	1	1	2	2	0	1	1	1	0	0	0	0	0	0	0	0	0	0	0	0
275	0	1	0	0	0	1	1	0	1	1	0	0	0	0	0	0	1	1	0	0	0	0	2	0	0	0	1	1	1	2	0	0	1	0	0	2	2	0	0	2	0	0	0	0	0	0	0	0	1
276	0	2	0	0	0	1	2	0	0	0	0	1	1	1	0	0	2	1	1	1	1	0	0	1	1	1	2	2	1	2	2	0	1	0	0	2	0	0	0	0	0	0	0	0	0	1	0	0	0
277	1	1	0	0	0	1	0	0	2	2	0	0	1	0	0	1	2	0	0	0	0	0	2	0	1	1	1	2	1	2	0	0	2	1	1	1	2	0	0	2	0	0	0	0	0	0	0	0	0
278	0	1	0	0	0	0	1	0	0	0	1	1	1	1	0	0	0	1	0	0	0	0	2	0	0	0	1	2	2	2	0	2	2	0	1	1	1	0	0	0	1	0	1	0	1	0	0	0	0
279	1	0	0	0	2	2	1	0	1	1	1	1	2	1	0	0	1	0	1	1	1	0	2	0	0	0	2	2	1	2	0	1	1	0	1	1	1	0	0	0	0	1	1	0	1	0	0	0	1
280	0	0	0	0	1	1	1	0	0	0	1	0	1	0	0	0	1	0	1	1	1	1	2	0	0	0	2	2	0	2	0	1	2	0	1	1	2	0	0	1	0	0	0	0	1	0	0	0	0
281	1	0	0	0	0	1	1	1	0	1	0	0	1	1	0	0	1	0	0	0	0	0	0	0	0	0	2	2	0	2	0	1	1	0	0	2	2	0	1	1	1	0	2	0	2	1	0	0	0
282	1	0	0	0	0	1	2	0	1	1	0	0	0	0	0	0	1	1	0	0	0	0	2	0	1	1	1	1	1	2	1	1	2	0	1	1	1	0	0	0	0	0	2	0	1	1	0	0	1
283	0	2	1	0	1	1	2	0	0	0	0	0	1	0	0	1	2	0	0	0	0	0	2	0	0	0	1	2	2	1	1	0	0	0	0	2	0	0	0	0	1	0	0	0	0	1	0	0	0
284	0	0	0	0	0	2	2	0	1	1	0	0	1	0	0	0	2	1	1	1	1	0	2	0	1	1	1	2	1	1	1	0	1	1	0	2	1	0	0	0	1	1	1	1	1	0	1	0	0
285	0	2	0	0	0	0	0	0	0	0	0	0	0	0	0	0	2	2	1	1	1	0	2	0	0	0	2	2	1	2	0	0	0	0	0	2	1	0	0	1	1	0	0	0	0	1	0	0	1
286	1	1	0	0	0	1	2	0	1	1	1	0	0	0	0	0	2	0	0	1	1	0	2	0	0	0	2	2	0	2	0	0	1	1	0	1	1	0	0	0	0	0	0	0	0	0	0	0	0
287	0	1	1	0	0	2	2	0	0	0	1	1	0	0	0	0	2	0	0	0	0	0	0	1	1	1	2	2	0	2	0	1	1	0	0	2	2	0	0	1	0	0	1	0	1	0	0	0	0
288	0	1	1	0	0	2	2	1	0	1	1	1	1	1	0	0	2	0	0	1	1	0	1	1	1	1	1	2	0	1	0	0	0	1	0	2	1	0	0	0	0	0	1	0	0	1	0	0	2
289	0	2	0	0	0	1	2	0	0	0	1	1	1	1	0	0	0	0	1	1	1	0	2	0	0	0	2	2	0	2	0	0	1	0	1	1	1	0	0	0	0	0	0	0	0	0	0	0	0
290	0	1	0	0	0	1	0	0	1	1	0	0	1	0	0	0	1	0	1	1	1	0	2	0	0	0	2	2	0	2	1	1	2	2	2	1	2	0	0	2	1	0	0	1	0	0	0	0	1
291	0	1	0	0	0	2	1	0	1	1	2	0	0	0	0	0	1	1	1	1	0	0	2	0	0	0	1	1	0	1	0	0	1	0	1	1	1	0	0	0	0	0	1	0	0	1	1	0	0
292	0	0	0	0	0	2	2	0	1	1	0	1	1	1	0	0	1	1	1	1	0	0	1	1	1	1	1	2	1	1	1	1	2	0	1	1	0	0	0	0	0	0	1	0	1	1	0	0	0
293	0	1	1	1	0	1	0	0	2	2	0	1	1	1	0	0	1	1	1	1	0	0	2	0	0	0	2	2	1	2	1	0	0	0	0	2	1	1	1	0	0	1	1	0	1	1	0	1	0
294	0	0	0	0	0	1	2	0	0	0	0	0	0	0	0	0	1	1	0	0	0	0	2	0	0	0	1	1	1	2	1	0	0	0	0	2	2	0	0	1	0	0	1	0	1	0	0	1	0
295	0	1	0	0	0	1	2	0	1	1	1	1	1	1	0	0	0	2	0	1	0	1	2	0	0	0	1	1	1	2	0	0	2	0	0	2	2	0	0	1	0	0	1	0	1	1	0	0	0
296	0	0	0	0	0	2	1	0	0	0	0	0	0	0	0	0	1	1	1	1	1	0	2	0	0	0	2	2	1	2	2	1	1	1	2	0	1	1	0	0	0	0	0	0	0	1	1	0	0
297	1	1	1	0	1	2	1	0	0	0	0	0	1	0	0	1	0	0	0	1	1	1	2	0	0	0	2	1	1	2	1	0	2	0	1	1	2	0	0	2	0	2	2	0	1	0	0	0	1
298	1	1	0	0	1	1	0	0	2	2	0	1	2	2	0	0	1	1	0	0	0	0	2	0	0	0	1	1	0	1	0	1	1	0	1	1	1	0	0	1	0	2	2	0	1	0	0	1	0
299	1	1	1	0	0	1	1	0	0	0	0	1	2	1	0	0	1	0	0	0	0	0	2	0	1	1	2	2	1	2	0	1	2	1	0	2	2	0	0	0	0	0	2	0	2	1	0	0	1
300	1	2	0	0	0	0	1	1	0	1	0	0	0	0	0	0	0	2	0	0	0	0	2	0	0	0	2	2	1	2	0	0	1	0	1	1	1	0	0	2	0	0	0	0	0	0	0	0	1
301	1	1	0	0	0	1	0	0	0	0	0	0	1	0	0	1	2	1	1	0	0	0	2	0	0	0	1	2	2	2	0	0	1	0	0	2	1	1	0	1	0	0	0	0	0	1	0	1	0
302	0	0	0	0	1	1	2	1	0	1	0	1	1	1	0	0	1	0	1	1	1	0	2	0	0	0	2	2	0	2	0	2	2	0	0	2	0	0	0	0	0	1	2	0	1	0	0	0	0
303	1	0	0	0	0	1	0	0	2	2	0	0	0	0	0	0	0	2	1	1	1	0	1	1	1	1	2	2	1	2	2	0	2	0	1	1	1	0	0	2	0	0	1	0	1	0	0	0	0
304	1	1	0	0	0	2	2	1	0	1	1	0	0	0	0	0	2	0	0	0	0	0	0	1	1	1	2	2	0	2	0	0	1	1	0	2	0	0	0	0	0	0	1	0	1	1	0	0	0
305	1	1	0	0	0	1	1	0	1	1	0	0	1	1	0	0	2	0	0	0	0	0	2	0	0	0	1	2	2	2	2	1	1	1	0	2	1	0	0	1	0	0	0	0	0	1	0	0	0
306	1	1	0	0	1	1	1	0	1	1	2	0	0	0	0	0	2	2	2	2	1	0	2	0	0	0	1	2	1	1	0	1	1	0	0	2	1	0	0	0	1	0	0	0	0	0	0	0	0
307	1	0	0	0	1	1	1	0	1	1	1	0	1	0	0	1	1	1	1	1	1	0	2	0	0	0	1	2	0	1	1	0	1	0	0	2	2	0	0	1	1	0	0	0	0	1	0	0	0
308	0	2	0	0	0	1	1	1	1	2	0	0	0	0	0	0	1	1	1	1	0	0	0	1	1	1	2	2	0	2	1	0	2	0	0	2	2	1	1	1	0	0	0	1	0	1	0	0	1
309	0	0	1	0	0	1	1	0	1	1	0	0	1	0	0	1	0	1	0	0	0	0	1	1	2	2	2	2	0	2	1	0	2	1	1	1	1	0	0	0	0	1	1	0	0	1	0	0	1
310	1	0	0	0	1	1	1	0	0	0	1	0	1	0	0	0	1	1	1	0	0	1	2	0	0	0	1	1	1	1	0	1	0	0	0	2	0	0	0	0	0	0	1	0	1	1	0	0	0
311	1	1	1	1	0	1	2	0	0	0	0	0	0	0	0	0	1	2	2	2	1	0	1	0	0	0	1	2	1	2	0	1	1	0	2	1	0	0	0	0	0	0	0	0	0	1	0	0	0
312	1	0	0	0	0	2	1	0	0	0	1	1	2	1	0	0	1	2	1	1	1	0	1	1	1	1	2	2	0	2	1	0	0	0	1	1	0	0	0	0	0	0	0	1	0	1	0	0	0
313	0	0	0	0	0	2	2	0	0	0	0	0	0	0	0	0	2	0	0	1	1	0	1	1	1	1	1	2	0	1	0	0	1	0	1	1	0	0	0	0	0	0	0	0	0	1	0	0	0
314	0	1	1	1	1	2	2	1	0	2	0	1	2	2	0	0	1	0	1	1	1	0	2	0	0	0	2	2	0	2	0	1	1	0	0	2	2	0	0	1	0	0	0	0	2	1	0	0	1
315	0	1	0	0	1	1	2	0	0	0	0	0	1	2	0	0	2	0	0	0	0	0	1	0	1	1	1	2	1	1	1	1	2	2	1	2	2	0	0	1	0	0	0	1	0	0	0	0	0
316	1	1	0	0	0	1	2	0	0	0	1	1	1	1	0	0	0	0	1	1	1	0	2	0	0	0	0	1	0	1	0	2	2	0	1	1	2	1	1	0	1	0	1	0	0	0	0	0	0
317	1	2	1	0	0	1	1	0	1	1	0	0	1	0	1	0	2	0	0	0	0	0	1	0	0	0	0	2	1	2	1	1	2	1	0	2	1	0	0	1	0	0	0	0	1	0	0	0	0
318	0	1	0	0	0	0	1	1	1	2	0	1	1	1	0	0	1	1	1	1	0	0	2	0	1	1	2	2	0	2	0	1	0	0	0	2	2	0	0	1	0	0	2	0	1	1	1	0	1
319	0	2	0	0	0	1	1	0	1	1	0	1	2	1	0	0	1	1	1	1	0	0	2	0	1	1	2	2	0	1	1	2	1	0	0	2	1	0	0	0	1	0	0	0	0	0	0	0	0
320	1	2	0	0	0	0	1	0	1	1	1	0	1	0	0	0	1	0	1	1	1	0	0	1	1	1	2	2	1	2	0	2	1	0	0	2	2	0	0	1	0	0	1	0	2	2	0	0	1
321	0	1	0	0	0	2	0	0	2	2	0	1	2	2	0	0	0	2	1	1	1	0	1	1	0	0	2	2	0	2	0	0	2	0	1	1	1	1	1	0	0	1	1	0	1	0	1	0	0
322	0	1	0	0	0	2	1	0	1	1	1	2	2	2	0	0	2	0	0	0	0	1	1	0	1	1	1	1	1	2	0	0	1	1	2	0	1	0	0	0	0	1	1	0	2	0	0	0	1
323	1	2	0	0	0	1	2	0	0	0	1	1	1	0	0	0	2	2	1	0	0	0	1	1	1	1	1	1	1	2	0	1	1	2	1	2	1	0	0	1	0	1	1	0	0	1	0	0	0
324	0	1	0	0	0	0	0	0	1	1	0	1	2	2	0	0	1	1	1	1	1	0	2	0	1	1	1	2	1	1	1	2	1	0	1	1	2	0	0	0	0	0	1	0	1	1	0	0	0
325	1	2	1	0	0	1	1	0	1	1	0	1	1	1	0	0	1	1	0	1	0	0	2	0	0	0	1	2	2	1	1	1	2	1	0	2	1	1	1	0	1	1	1	0	0	0	0	0	0
326	1	2	0	0	0	0	1	0	0	0	1	0	0	0	0	0	1	1	1	1	1	0	1	0	1	1	2	2	0	2	1	0	1	0	1	1	2	0	0	0	0	1	1	0	0	0	0	0	0
327	1	2	0	0	0	0	1	1	1	2	0	1	1	1	0	0	2	1	1	1	1	0	2	0	0	0	1	2	0	1	1	1	1	0	0	2	1	0	0	0	0	0	1	0	1	0	0	0	0
328	1	0	0	0	1	2	0	0	2	2	0	2	2	2	0	0	2	0	0	0	0	0	2	0	0	0	2	2	1	2	1	0	1	0	1	1	2	0	0	2	0	0	0	1	0	1	0	0	0
329	1	2	0	0	0	0	1	0	0	0	1	0	0	0	0	0	0	2	0	0	0	0	2	0	1	1	1	0	2	2	0	1	2	0	2	0	1	0	0	0	0	0	0	0	0	1	0	0	0
330	1	2	0	0	0	1	2	0	0	0	1	0	0	0	0	0	1	0	0	0	0	0	1	0	0	0	2	2	0	1	0	0	0	0	0	2	0	0	0	0	0	0	0	0	0	1	0	0	1
331	1	0	0	0	1	1	1	0	0	0	0	0	1	0	0	1	0	2	1	1	1	0	0	0	0	0	2	2	0	2	0	1	2	0	0	2	2	0	0	1	0	0	1	0	1	1	0	0	1
332	0	1	0	0	0	0	2	1	0	1	1	1	0	0	0	0	1	1	1	1	0	0	0	0	0	0	2	2	0	1	0	0	1	0	2	0	1	0	0	0	0	1	1	0	1	0	0	0	0
333	0	1	0	0	0	0	2	0	0	0	0	0	1	1	0	0	0	0	0	1	1	0	2	0	1	1	2	2	0	1	0	0	0	1	0	2	2	0	0	2	1	0	1	0	1	0	0	0	1
334	0	1	0	0	0	1	1	0	1	1	1	0	0	0	0	0	1	1	0	0	0	0	2	0	0	0	0	1	0	1	0	0	0	0	0	2	2	1	1	1	0	0	0	0	0	1	0	1	0
335	1	1	0	0	0	0	1	0	1	1	1	1	2	0	1	0	1	2	1	1	1	0	2	0	0	0	2	2	1	2	0	1	1	0	0	2	2	0	0	0	0	1	1	1	1	0	0	0	1
336	1	0	0	0	0	1	2	0	0	0	0	0	0	0	0	0	1	2	1	1	1	0	2	0	1	1	1	2	2	2	0	0	1	1	1	1	1	0	0	0	0	0	1	0	0	1	0	0	0
337	0	0	0	0	1	1	1	1	1	2	0	0	1	2	0	0	2	1	1	1	1	0	2	0	0	0	2	2	0	2	1	1	1	1	1	1	1	0	0	0	0	0	1	0	2	2	0	0	0
338	0	1	0	0	0	1	2	0	0	0	0	1	1	1	0	0	2	0	1	1	1	0	1	1	1	1	2	0	1	1	0	0	2	0	0	2	2	0	0	1	0	0	1	0	0	0	0	0	0
339	1	2	0	0	0	1	1	0	1	1	0	1	1	1	0	0	1	0	0	0	0	0	1	0	0	0	1	1	2	2	1	0	2	2	1	2	0	0	0	0	0	0	0	0	0	1	0	0	1
340	1	1	0	0	0	0	1	0	1	1	0	0	0	0	0	0	0	1	1	1	1	0	1	0	1	1	2	2	0	2	0	2	1	0	0	2	1	0	0	0	0	0	0	0	0	2	0	0	0
341	1	2	0	0	0	0	1	0	1	1	1	0	0	0	0	0	1	2	1	1	1	0	2	0	0	0	2	2	0	2	0	1	2	1	2	1	1	0	0	0	0	0	0	0	1	0	1	0	0
342	0	1	0	0	0	1	2	0	1	1	0	1	1	1	0	0	2	1	1	1	1	0	2	0	0	0	1	1	1	2	0	0	2	1	1	1	2	0	0	2	0	0	2	0	2	1	0	0	0
343	1	1	0	0	0	2	2	0	1	1	1	1	1	1	0	0	1	0	0	0	0	0	2	0	0	0	1	1	2	2	0	0	2	1	1	1	1	1	1	0	0	0	1	0	1	0	1	1	0
344	0	1	0	0	0	1	2	0	0	0	0	0	2	0	0	1	0	1	0	0	0	0	2	0	0	0	2	2	0	1	0	1	2	0	0	2	1	1	1	0	0	1	1	0	1	1	0	1	0
345	0	2	0	0	0	1	2	0	1	1	0	0	1	0	0	0	0	0	0	0	0	0	1	0	0	0	2	2	0	2	0	0	2	1	1	1	2	0	0	0	0	0	1	0	1	0	1	0	0
346	1	0	1	0	0	1	1	0	1	1	0	0	1	0	0	1	0	0	0	0	0	0	2	0	0	0	2	2	1	2	0	1	2	0	0	2	2	0	0	2	1	2	2	0	0	1	0	1	1
347	1	1	0	0	0	0	1	0	0	0	1	0	1	0	0	1	1	1	1	1	0	0	2	0	0	0	1	2	2	1	1	0	2	0	0	2	0	0	0	0	0	0	0	0	1	0	0	0	1
348	1	0	0	0	2	2	1	0	0	0	0	0	1	0	0	0	1	0	0	0	0	0	2	0	0	0	1	0	2	2	0	1	2	0	1	1	1	0	0	1	0	1	1	0	1	0	0	0	0
349	1	2	0	0	0	1	0	0	0	0	0	0	0	0	0	0	0	2	2	1	1	0	1	0	0	0	0	1	1	2	0	2	1	0	0	2	0	0	0	0	0	1	1	0	0	0	1	0	0
350	1	0	0	0	1	2	0	0	1	1	0	0	1	1	0	0	2	1	1	1	1	0	2	0	0	0	1	1	1	2	0	0	1	0	0	2	2	0	0	1	0	0	0	0	0	1	0	0	0
351	0	0	0	0	1	2	1	0	0	0	0	0	0	0	0	0	2	0	0	1	0	0	1	1	1	1	2	2	1	2	0	1	1	2	1	2	2	0	1	1	1	1	2	0	1	0	0	0	1
352	0	0	0	0	0	1	0	0	1	1	1	1	1	1	0	0	0	0	0	0	0	0	2	0	0	0	2	2	1	2	1	1	2	0	1	1	2	0	0	2	0	1	1	0	1	0	1	0	0
353	0	1	0	0	0	1	0	0	1	1	0	0	0	0	0	0	2	0	0	0	0	0	2	0	0	0	2	2	0	2	0	0	1	2	2	1	1	0	0	1	0	0	0	0	0	1	0	0	1
354	0	2	1	0	0	2	1	0	1	1	0	0	0	0	0	0	2	1	1	1	1	0	1	0	0	0	2	2	0	2	0	2	2	0	0	2	1	0	0	0	0	0	1	0	0	0	0	1	0
355	1	1	0	0	1	1	1	0	1	1	0	0	0	0	0	0	2	1	1	1	1	0	1	0	0	0	1	1	1	2	0	0	1	1	1	1	2	0	0	1	0	0	1	0	1	0	1	0	0
356	0	0	0	0	0	1	1	0	1	1	0	1	2	1	0	0	1	2	1	1	1	0	1	0	0	0	1	2	2	2	1	0	1	1	0	2	1	0	0	0	0	1	1	1	2	1	0	1	0
357	1	1	0	0	0	1	1	1	1	2	0	0	1	0	0	1	2	1	1	0	0	0	2	0	1	1	1	2	0	2	0	0	0	0	0	2	0	0	0	1	0	0	1	1	0	1	1	0	1
358	1	1	0	0	0	0	2	1	0	1	0	1	1	1	0	0	1	2	0	0	0	1	2	0	0	0	2	2	1	2	1	0	1	2	2	1	2	0	0	1	0	0	0	1	0	1	0	0	0
359	0	2	0	0	0	1	0	0	0	0	0	0	0	0	0	0	2	2	2	2	1	0	2	0	0	0	2	2	0	2	1	1	1	1	1	2	1	1	1	0	0	0	0	0	0	0	0	0	1
360	0	1	1	0	0	2	2	0	0	0	2	0	1	0	0	1	1	1	1	0	1	0	2	0	0	0	2	2	0	1	0	1	0	0	0	2	2	0	0	1	0	2	2	0	1	0	0	0	0
361	0	1	1	1	0	1	1	0	1	1	0	0	2	0	1	1	1	1	1	1	0	0	1	0	0	0	2	2	0	2	1	2	2	0	1	1	2	0	0	1	0	1	2	0	1	0	0	0	1
362	0	1	0	0	1	1	0	0	1	1	1	0	1	1	0	0	2	1	1	1	1	0	2	1	1	2	1	2	0	2	1	0	2	0	2	0	1	0	0	1	0	0	0	0	0	0	0	0	0
363	0	2	0	0	0	1	2	1	0	1	1	0	1	0	0	1	0	2	0	1	0	0	2	0	0	0	1	1	2	2	1	1	2	2	1	2	2	0	0	0	0	1	1	0	1	0	0	0	0
364	1	1	0	0	0	1	1	0	1	1	0	0	1	0	0	0	2	0	0	1	0	0	1	0	0	0	2	2	0	1	0	0	2	2	0	2	0	0	0	1	0	0	0	1	0	1	0	0	0
365	0	1	0	0	0	2	1	2	0	2	0	0	0	0	0	0	1	0	0	0	0	0	2	0	0	0	2	1	1	2	0	0	1	0	1	2	0	0	0	0	0	0	1	0	1	0	0	0	0
366	1	0	0	0	1	2	0	0	1	1	0	0	1	0	0	1	1	1	1	1	0	0	2	0	0	0	2	2	0	2	0	1	2	0	0	2	1	2	1	0	1	0	0	0	0	1	1	1	0
367	1	1	0	0	0	1	2	1	0	1	0	0	0	0	0	0	0	0	1	1	1	0	2	0	1	1	0	1	2	1	0	1	2	1	1	1	1	0	0	0	0	1	1	0	1	0	1	0	0
368	1	1	0	0	0	2	1	0	1	1	0	0	0	0	0	0	0	2	0	1	0	0	2	0	0	0	2	2	0	2	1	1	2	1	0	2	0	0	0	0	0	2	2	0	1	0	0	0	0
369	1	0	1	0	1	2	1	0	0	0	0	0	1	1	0	0	2	1	1	1	1	0	1	0	1	1	2	2	0	2	0	1	2	0	0	2	1	1	1	0	0	1	1	1	1	1	0	0	1
370	1	1	0	0	0	1	1	0	1	1	1	0	0	0	0	0	1	1	1	1	0	0	0	0	0	0	1	1	0	1	1	1	1	0	1	1	0	0	0	0	0	0	1	0	0	1	0	0	1
371	0	0	0	0	0	1	2	0	0	0	1	0	0	0	0	0	1	1	1	1	1	0	2	0	0	0	2	2	1	2	0	1	2	0	2	2	1	0	0	2	1	0	2	0	2	1	0	1	0
372	0	0	0	0	0	1	0	0	1	1	0	1	1	1	0	0	1	1	1	1	0	0	2	0	1	1	1	1	0	1	1	1	1	0	0	2	1	1	1	0	0	0	0	0	1	0	1	0	1
373	1	2	0	0	0	1	1	1	1	2	0	0	0	0	0	0	0	1	0	0	0	1	2	0	0	0	1	1	1	2	1	0	2	0	0	2	2	0	0	1	0	0	0	0	0	1	1	0	0
374	0	2	0	0	0	0	2	1	0	1	1	1	1	1	0	0	0	1	0	0	0	0	2	1	1	2	2	2	0	2	0	1	1	2	1	2	2	0	0	1	0	0	1	0	1	0	0	1	1
375	0	2	0	0	0	1	0	0	1	1	0	0	0	0	0	0	1	1	0	0	0	0	0	0	0	0	0	0	1	1	0	0	2	1	1	1	2	0	0	2	1	0	0	0	2	1	1	0	0
376	0	1	0	0	1	1	2	0	0	0	0	0	0	0	0	0	1	1	0	0	0	0	2	0	0	0	0	0	1	2	0	1	0	0	1	1	1	1	0	0	0	0	1	0	1	1	0	0	1
377	1	1	0	0	0	1	2	1	0	1	1	0	2	1	0	0	1	1	1	1	0	0	2	0	2	2	0	1	1	2	0	2	2	0	1	1	1	0	0	0	0	0	1	0	1	0	0	0	0
378	1	1	0	0	0	1	1	0	1	1	0	0	0	0	0	0	1	1	0	0	0	0	1	0	0	0	1	0	2	2	0	1	2	2	1	1	1	0	1	0	1	1	1	0	1	0	0	0	0
379	0	2	1	0	0	1	2	0	0	0	1	0	0	0	0	0	0	2	0	1	0	0	2	0	0	0	1	1	0	1	0	1	1	1	1	1	1	0	0	0	0	0	2	0	2	0	1	0	0
380	0	2	0	0	0	0	0	0	1	1	0	0	0	0	0	0	2	1	1	1	1	0	2	0	0	0	0	1	1	0	0	0	1	1	0	2	2	0	0	0	1	0	0	0	0	2	0	0	0
381	0	2	1	0	0	1	1	0	0	0	0	0	0	0	0	0	1	1	1	1	0	0	2	0	0	0	2	2	1	1	1	0	1	2	2	1	1	0	0	1	0	0	0	0	0	1	0	0	2
382	1	0	1	0	0	1	0	0	1	1	0	1	1	0	0	0	2	0	0	0	0	0	2	0	0	0	1	2	0	2	0	0	2	0	1	1	0	0	0	0	0	0	0	1	0	1	0	0	1
383	1	2	0	0	0	0	2	1	0	1	0	1	2	1	0	0	2	1	1	0	0	0	2	0	0	0	2	2	1	2	2	1	1	0	0	2	2	1	1	1	0	0	1	0	1	1	0	0	0
384	0	1	0	0	0	2	1	0	0	0	1	1	2	2	0	0	0	1	1	2	1	0	0	0	0	0	2	2	0	1	1	2	1	0	1	1	2	1	0	0	0	1	1	0	1	0	0	0	2
385	1	1	0	0	0	0	1	0	1	1	1	0	0	0	0	0	2	1	1	1	1	0	1	0	0	0	1	2	0	2	0	1	1	1	1	1	1	1	1	0	0	0	0	0	0	1	0	0	0
386	1	1	0	0	0	0	0	0	2	2	0	0	0	0	0	0	1	2	1	1	1	0	2	0	0	0	2	2	0	1	0	1	1	2	1	2	1	0	0	1	0	0	0	0	0	1	0	1	0
387	0	1	1	0	0	2	2	0	0	0	1	1	1	0	0	0	1	0	1	1	1	0	2	0	0	0	2	2	0	2	1	1	2	1	1	1	2	0	0	0	0	0	0	0	1	1	1	0	1
388	0	0	0	0	0	1	0	0	2	2	0	0	0	0	0	0	1	1	0	0	0	0	2	0	0	0	1	1	0	1	1	1	2	0	1	1	2	0	0	1	0	0	0	0	0	1	0	1	0
389	1	1	0	0	1	1	1	0	2	2	0	1	1	2	0	0	1	0	0	0	0	0	2	0	0	0	2	2	0	1	0	0	2	0	2	0	0	0	0	0	0	0	0	1	0	0	0	0	1
390	0	1	0	0	0	0	2	1	0	1	1	0	1	0	0	0	1	0	1	2	1	0	2	0	0	0	1	2	1	2	0	0	1	0	1	1	1	0	0	1	0	0	0	0	0	0	1	1	0
391	0	2	0	0	0	0	0	0	1	1	0	0	1	0	0	0	2	1	1	1	0	0	2	0	1	1	1	1	2	2	1	1	1	2	1	1	1	0	0	0	1	0	0	0	0	0	0	1	0
392	0	1	0	0	0	1	2	1	0	1	1	2	1	1	0	0	1	1	0	0	0	0	1	1	1	1	1	1	1	2	1	0	1	1	0	2	1	1	0	1	0	0	1	1	0	1	0	0	1
393	0	1	0	0	0	2	1	1	1	2	0	0	1	1	0	0	0	1	1	1	1	0	1	0	0	0	2	2	1	2	2	0	1	1	1	1	1	0	0	1	0	0	0	0	1	2	0	0	0
394	1	2	0	0	0	1	1	0	1	1	1	0	1	1	0	0	1	0	0	0	0	0	2	0	1	1	2	2	0	2	1	1	2	0	0	2	0	0	0	0	0	0	1	0	1	1	0	0	0
395	0	1	0	0	0	1	1	0	1	1	0	1	1	1	0	0	0	0	0	0	0	0	2	0	0	0	1	1	0	1	1	1	2	0	0	2	2	0	0	1	0	0	1	0	1	1	0	0	1
396	0	2	1	0	0	1	0	0	2	2	0	1	1	1	0	0	1	1	1	1	0	0	2	0	0	0	1	1	2	2	1	2	1	1	0	2	2	1	1	1	0	0	1	0	1	1	0	0	0
397	1	1	0	0	0	0	1	1	0	1	0	0	2	0	0	1	1	0	1	1	1	0	2	0	0	0	2	2	0	2	2	1	2	0	1	1	1	1	1	0	0	1	2	0	1	0	0	0	0
398	1	0	0	0	0	2	1	0	1	1	0	1	1	1	0	0	0	0	0	0	0	2	0	0	0	0	1	2	0	1	2	1	2	0	1	1	1	1	1	0	0	0	0	1	0	1	0	0	0
399	0	2	0	0	0	0	1	0	1	1	1	0	0	0	0	0	0	2	2	2	0	1	2	0	0	0	1	1	2	2	0	2	2	1	0	2	2	1	0	0	0	0	0	0	0	1	0	0	0
400	0	1	0	0	0	1	0	0	1	1	1	0	2	0	1	1	1	0	0	0	0	0	2	0	0	0	2	2	2	2	0	0	0	0	0	2	1	0	0	0	0	0	0	0	0	1	0	0	0
401	0	1	0	0	1	1	1	1	1	2	0	0	0	0	0	0	2	0	0	0	0	0	2	0	0	0	2	2	0	2	1	0	2	1	0	2	1	0	1	0	1	0	0	0	0	0	0	0	0
402	1	1	0	0	1	2	1	1	1	2	0	0	1	0	0	0	1	0	0	0	0	0	1	0	0	0	2	2	2	2	1	0	0	0	2	0	1	0	0	2	0	0	1	0	1	0	0	0	2
403	0	2	0	0	0	1	1	0	1	1	1	1	1	1	0	0	1	2	1	1	1	0	2	0	0	0	2	2	0	1	0	1	2	0	1	1	2	0	0	1	0	1	1	0	1	0	0	1	1
404	0	1	0	0	0	0	1	0	1	1	0	0	1	1	0	0	2	1	1	1	1	0	2	0	0	0	1	2	1	1	0	0	2	1	2	1	1	0	0	0	0	0	1	0	1	0	0	0	0
405	0	0	1	0	0	1	1	0	1	1	1	1	2	1	0	1	2	0	0	0	0	0	2	0	0	0	2	2	0	2	1	1	2	0	0	2	1	0	0	1	0	0	0	2	0	2	1	0	1
406	0	1	1	1	0	1	2	1	0	1	0	0	0	0	0	0	1	2	1	1	1	0	2	0	0	0	1	1	2	2	1	1	2	2	2	1	1	0	0	0	0	0	0	1	0	0	0	0	0
407	1	2	0	0	0	2	0	0	1	1	0	0	0	0	0	0	1	0	2	1	1	0	2	0	0	0	2	2	0	2	1	2	2	0	2	0	2	1	1	1	0	0	1	0	1	0	0	0	1
408	0	2	0	0	0	1	0	0	1	1	1	1	1	1	0	0	1	2	2	2	1	0	2	0	0	0	1	1	0	1	0	0	0	0	0	2	2	0	0	1	0	0	0	1	0	1	0	0	0
409	0	1	0	0	0	1	1	0	1	1	0	1	1	1	0	0	0	0	0	0	0	0	1	1	2	2	1	1	0	1	0	1	2	0	0	2	1	0	0	0	0	0	1	0	1	0	0	0	0
410	1	1	0	0	0	1	2	0	0	0	0	0	1	1	0	0	2	1	1	1	1	0	2	0	0	0	1	0	2	2	0	2	2	0	1	1	0	0	0	0	0	1	1	1	2	1	0	0	0
411	0	0	0	0	0	2	1	1	0	1	0	1	1	1	0	0	2	1	1	1	1	0	2	0	0	0	1	0	2	2	0	1	2	1	0	2	1	0	0	1	0	0	0	0	1	1	0	0	1
412	1	1	0	0	1	1	2	0	0	0	1	0	0	0	0	0	0	2	2	1	0	0	1	0	1	1	2	2	1	1	0	0	2	0	0	2	1	0	0	0	1	0	0	0	1	1	0	1	0
413	0	0	0	0	0	1	0	0	1	1	0	1	2	1	0	1	1	1	0	0	0	0	1	0	0	0	1	2	0	2	1	0	2	0	1	1	0	0	0	0	0	0	0	0	2	1	0	0	0
414	0	1	0	0	0	1	1	2	0	2	0	0	1	0	0	0	0	1	1	2	1	0	2	0	0	0	1	1	2	2	0	1	1	0	0	2	1	0	0	1	0	1	1	0	1	0	0	0	1
415	0	0	0	0	1	2	0	0	1	1	0	1	1	1	0	0	1	1	2	2	1	0	2	0	0	0	2	2	0	2	0	2	2	0	1	1	2	0	1	1	1	0	0	1	0	1	0	0	0
416	1	0	0	0	0	2	2	0	0	0	1	0	0	0	0	0	2	0	0	0	0	0	2	0	0	0	2	1	1	2	0	2	1	0	0	2	1	0	0	0	0	0	0	0	0	1	0	0	0
417	0	1	0	0	0	1	1	0	1	1	0	0	1	0	0	1	1	0	0	0	0	0	1	0	0	0	0	0	1	2	0	2	1	0	1	1	1	0	0	0	0	0	0	0	0	0	0	1	0
418	1	0	0	0	1	1	1	0	1	1	0	1	2	1	1	0	2	2	1	0	0	0	2	0	0	0	1	1	1	2	0	1	1	0	1	1	2	0	0	1	0	1	1	0	1	1	0	0	0
419	1	0	0	0	1	1	1	0	1	1	0	1	1	1	0	0	1	0	0	0	0	0	0	0	0	0	2	2	1	2	2	1	1	2	0	2	2	0	0	0	0	0	0	1	0	1	0	0	2
420	0	1	0	0	0	2	2	0	0	0	0	1	1	1	0	0	0	1	1	1	1	0	2	0	0	0	2	2	0	2	2	1	1	1	1	1	1	1	1	0	0	0	0	0	0	0	0	1	0
421	0	0	0	0	0	2	1	0	2	2	0	1	2	1	0	0	2	1	1	1	1	0	2	0	0	0	1	1	2	2	0	2	2	0	2	0	2	1	1	0	0	0	0	0	0	1	0	1	0
422	0	0	0	0	1	2	1	0	1	1	0	1	1	1	0	0	2	0	0	0	0	0	1	1	1	1	1	0	1	2	0	1	1	0	2	1	0	0	0	0	0	0	0	0	0	1	0	0	0
423	0	2	0	0	0	0	2	1	0	1	1	1	2	2	0	0	0	2	1	1	0	0	2	0	1	1	0	2	1	2	1	2	2	0	0	2	2	0	0	2	1	1	1	0	1	0	0	0	0
424	1	1	0	0	1	1	2	1	0	1	0	0	1	0	0	1	1	0	1	2	1	0	2	0	0	0	1	1	1	2	0	1	2	0	1	1	1	1	0	1	0	0	1	0	1	0	1	0	1
425	1	1	0	0	0	0	2	0	2	2	0	0	1	0	0	1	2	1	1	1	1	0	1	1	1	1	0	1	1	2	0	0	0	1	0	2	2	0	0	2	1	0	0	0	0	1	0	0	0
426	0	1	1	1	0	2	0	0	1	1	0	0	0	0	0	0	1	2	1	0	0	0	2	0	1	1	2	2	0	2	1	0	0	1	0	2	1	0	0	1	0	0	0	0	0	0	0	0	0
427	0	1	0	0	0	1	1	0	0	0	0	1	2	1	0	0	1	1	1	1	1	0	2	0	0	0	1	1	1	2	0	1	1	0	0	2	1	0	0	0	0	0	2	0	2	1	0	1	0
428	1	1	0	0	0	1	1	0	1	1	1	0	1	0	0	1	1	2	1	1	1	0	0	1	1	1	2	2	0	1	0	0	1	1	0	2	0	0	0	0	0	1	1	0	1	1	0	0	0
429	1	1	0	0	0	1	1	0	1	1	0	0	0	0	0	0	1	1	1	1	0	0	2	0	0	0	1	1	1	2	0	2	1	0	2	0	1	0	0	1	0	0	0	0	1	1	0	0	0
430	1	1	1	0	0	2	1	1	1	1	0	0	0	0	0	0	1	1	0	0	0	0	2	0	0	0	0	1	1	0	0	0	2	0	2	0	1	0	0	0	0	0	0	0	0	2	1	0	0
431	1	1	0	0	0	2	1	1	0	1	0	0	0	0	0	0	1	2	0	0	0	0	2	0	0	0	2	2	0	2	0	0	1	0	1	2	2	0	0	2	1	0	1	0	1	0	1	0	1
432	1	1	0	0	0	1	0	0	1	1	0	0	0	0	0	0	2	2	2	1	1	0	1	0	0	0	2	2	0	2	1	1	1	0	0	2	0	0	0	0	1	0	1	0	0	0	1	0	0
433	0	2	1	0	0	1	2	0	0	0	1	0	0	0	0	0	0	1	2	1	1	0	2	0	0	0	1	2	1	2	0	1	2	0	1	1	2	1	1	0	0	0	0	0	0	0	0	0	0
434	0	0	0	0	0	2	0	0	1	1	0	0	0	0	0	0	1	1	0	0	0	0	1	0	0	0	1	2	0	2	1	2	2	0	0	2	0	0	0	0	0	1	1	0	0	0	0	0	0
435	1	2	0	0	0	2	1	0	1	1	0	0	0	0	0	0	2	1	1	1	1	0	1	1	1	1	0	1	1	2	0	0	1	0	1	1	2	1	1	1	0	0	0	1	0	1	0	0	0
436	0	1	0	0	0	1	0	0	1	1	0	0	1	0	0	1	2	0	0	1	0	0	2	0	0	0	0	1	1	0	0	1	0	0	1	1	1	0	0	0	0	0	1	0	0	0	0	0	0
437	0	1	0	0	0	0	0	0	2	2	0	0	0	0	0	0	2	1	1	1	1	0	2	0	0	0	0	2	1	1	0	1	1	0	1	1	1	0	0	1	0	2	2	0	0	0	0	0	0
438	1	2	0	0	0	0	1	0	1	1	0	1	2	1	0	0	1	1	1	1	1	0	2	0	0	0	1	0	2	2	0	0	0	0	0	2	2	0	0	1	0	0	0	0	0	1	0	0	1
439	0	0	0	0	0	1	0	0	2	2	0	1	2	1	0	0	1	1	1	1	0	0	2	0	0	0	1	1	1	2	0	2	2	1	0	2	2	0	0	1	1	0	0	0	0	1	1	0	0
440	0	0	0	0	0	2	0	0	2	2	0	0	0	0	0	0	1	1	1	1	1	0	1	1	1	1	2	2	0	2	1	0	0	0	0	2	1	0	0	0	0	0	1	0	0	0	0	0	1
441	0	2	0	0	0	1	1	0	1	1	1	1	0	0	0	0	2	0	0	0	0	0	2	0	0	0	2	2	1	2	0	1	0	0	1	1	1	0	0	1	0	1	1	0	0	0	0	1	0
442	1	2	0	0	1	1	0	0	2	2	0	0	1	0	0	0	1	1	1	1	0	1	2	0	1	1	1	0	2	2	0	0	2	0	0	2	2	0	0	1	0	0	0	1	1	1	0	0	1
443	1	2	0	0	0	0	1	0	1	1	0	1	2	1	0	1	0	2	1	1	0	0	1	0	0	0	1	2	0	1	1	0	1	0	0	2	1	0	0	1	0	0	0	0	0	1	0	2	0
444	0	1	0	0	0	0	0	0	0	0	1	1	1	1	0	0	1	1	1	1	1	0	1	1	1	1	1	1	2	2	1	0	1	0	0	2	1	0	0	0	0	0	0	1	0	0	0	0	0
445	1	2	1	0	0	0	2	0	0	0	2	1	2	1	0	0	2	1	1	1	1	0	2	0	0	0	1	1	1	2	1	1	2	0	0	2	0	0	0	1	0	0	0	1	0	1	1	1	0
446	1	2	0	0	0	0	1	0	1	1	1	0	0	0	0	0	2	1	1	1	1	0	2	0	0	0	1	2	0	1	2	1	1	2	1	1	0	0	0	0	0	1	1	0	1	0	0	0	0
447	1	1	0	0	1	2	0	0	2	2	0	0	1	0	0	1	1	1	1	1	0	0	1	1	1	1	1	2	0	1	0	0	2	1	0	2	0	0	0	1	0	0	2	0	2	1	0	0	0
448	1	2	0	0	0	0	2	0	2	2	0	1	2	1	0	0	2	1	0	0	0	0	2	0	0	0	0	2	1	2	1	0	1	1	1	1	1	0	0	0	0	1	1	0	0	1	1	0	1
449	0	1	0	0	0	2	0	0	1	1	1	0	1	1	0	0	1	1	1	1	1	0	2	0	0	0	1	2	2	1	1	1	2	0	1	1	2	0	0	1	0	0	0	0	2	1	0	0	0
450	0	2	0	0	0	1	0	0	1	1	0	0	1	0	0	0	1	1	1	0	0	0	2	0	0	0	1	2	1	1	0	2	2	0	1	1	2	0	0	2	0	0	1	0	1	2	0	0	0
451	0	1	0	0	0	2	1	0	1	1	0	0	0	0	0	0	1	1	0	0	0	0	1	1	1	1	2	2	0	1	1	2	2	0	1	1	1	0	0	1	0	0	0	0	0	1	0	0	1
452	1	0	1	0	0	1	2	0	0	0	0	0	1	0	0	1	2	0	0	0	0	0	1	1	1	1	2	0	1	1	0	0	0	1	1	1	1	0	0	0	0	2	2	0	0	1	0	0	0
453	1	2	0	0	0	0	2	0	0	0	1	0	0	0	0	0	1	2	1	1	1	0	2	0	1	1	0	1	1	2	0	0	1	0	1	1	0	0	0	0	0	0	0	0	0	0	0	0	0
454	0	1	0	0	0	1	2	1	0	1	0	0	0	0	0	0	1	1	2	1	1	0	2	0	0	0	2	2	0	2	1	1	2	1	1	1	2	1	1	0	1	2	2	0	1	0	1	0	0
455	0	2	0	0	0	0	1	1	1	2	0	0	1	0	0	1	0	1	1	1	1	1	0	1	0	1	1	1	2	2	1	1	1	0	0	2	1	0	0	0	0	0	0	0	0	1	0	0	0
456	0	1	0	0	1	1	1	0	0	0	0	1	1	1	0	0	1	1	1	1	0	0	1	1	1	1	1	2	2	2	0	0	1	2	2	1	1	0	0	2	0	0	0	0	0	0	0	0	1
457	0	2	0	0	0	0	2	1	0	1	1	1	0	0	0	0	1	2	2	1	0	0	2	0	0	0	1	2	2	2	0	2	1	1	0	2	0	0	0	1	0	0	1	0	1	1	0	0	0
458	0	1	0	0	0	1	1	1	1	2	0	0	1	0	0	0	1	2	0	0	0	0	2	0	0	0	1	2	1	2	0	0	1	0	0	2	1	1	1	0	0	0	1	0	1	2	0	0	1
459	0	0	0	0	0	2	1	0	1	1	0	2	2	2	0	0	1	1	2	2	1	0	2	0	0	0	1	1	1	1	0	1	1	1	0	2	2	0	0	0	0	0	0	1	0	0	0	0	1
460	0	2	0	0	0	1	0	0	2	2	0	1	1	1	0	0	2	2	1	1	1	0	2	0	1	1	1	2	1	2	1	0	1	1	1	1	1	0	0	0	0	1	1	0	2	0	0	0	0
461	1	1	0	0	0	1	1	0	2	2	0	1	1	1	0	0	1	0	0	0	0	0	2	0	0	0	2	2	0	2	0	2	2	0	2	0	1	0	0	1	0	0	0	0	1	1	0	0	0
462	1	1	0	0	0	2	2	0	0	0	2	1	2	1	0	1	0	2	0	1	0	1	2	0	0	0	2	2	0	2	0	0	1	1	2	0	1	0	0	0	0	0	0	0	2	1	0	0	1
463	0	2	0	0	0	1	1	0	1	1	1	1	1	1	0	0	0	2	2	1	0	0	1	0	0	0	1	2	1	1	1	0	1	1	1	1	1	0	0	1	0	0	0	0	0	1	0	0	0
464	0	0	0	0	0	1	2	0	0	0	1	0	0	0	0	0	1	1	1	1	0	1	2	0	0	0	1	1	1	2	1	0	1	2	1	1	1	0	0	1	0	0	0	0	0	0	0	0	2
465	0	1	0	0	1	2	1	0	1	1	1	1	2	1	0	1	1	1	1	1	1	0	2	0	0	0	2	2	0	2	1	0	0	0	0	2	2	0	0	0	1	0	1	0	1	0	0	0	1
466	0	0	0	0	1	2	1	1	0	1	0	0	0	0	0	0	1	1	1	1	0	0	2	0	0	0	0	2	1	2	1	0	2	2	1	2	2	0	1	0	1	1	1	1	0	1	0	0	0
467	0	1	0	0	1	2	1	0	1	1	0	1	1	1	0	0	1	0	0	0	0	0	1	0	1	1	1	1	0	1	1	1	2	0	0	2	2	1	1	0	1	0	0	1	0	1	0	0	1
468	0	0	0	0	2	2	1	0	1	1	0	0	1	1	0	0	2	0	0	0	0	0	2	0	0	0	1	1	1	2	0	0	1	0	1	1	1	0	0	0	0	1	1	0	0	0	0	0	0
469	0	1	0	0	0	0	2	1	0	1	0	1	2	1	0	1	1	2	1	1	0	1	1	0	1	1	2	2	0	1	0	0	1	0	1	1	1	0	0	0	0	0	0	0	0	1	1	1	0
470	1	0	0	0	0	2	0	0	1	1	1	0	0	0	0	0	0	0	0	0	0	0	2	0	0	0	2	1	1	2	1	1	1	0	0	2	1	0	0	0	0	0	0	0	0	1	0	0	0
471	0	1	0	0	0	1	2	1	0	1	1	0	0	0	0	0	1	1	1	1	1	0	2	0	0	0	0	2	2	2	1	2	2	0	1	1	2	0	0	1	0	0	1	0	1	0	0	0	1
472	1	2	0	0	0	1	2	1	0	1	0	0	1	0	0	0	1	1	0	0	0	0	1	0	0	0	2	2	0	1	0	0	0	0	0	2	2	0	0	1	0	0	1	0	1	1	0	0	0
473	1	0	0	0	0	1	0	0	1	1	0	0	0	0	0	0	2	0	0	1	0	0	2	0	0	0	1	1	1	2	0	1	2	0	0	2	1	0	0	0	0	0	0	1	0	1	0	1	0
474	1	2	0	0	0	1	0	0	1	1	0	0	1	0	0	0	2	1	1	1	1	0	2	0	1	1	1	1	1	2	1	0	1	0	1	1	0	0	0	1	0	0	0	1	0	1	0	0	0
475	0	1	0	0	0	1	1	1	1	2	0	0	0	0	0	0	0	0	0	0	0	0	2	0	1	1	1	1	1	2	0	1	2	1	0	2	1	0	0	0	0	0	0	1	1	1	0	0	0
476	1	1	0	0	0	1	1	0	1	1	0	1	1	1	0	0	0	2	1	1	1	0	2	0	0	0	1	0	2	2	0	1	2	2	1	2	1	0	0	1	1	0	1	0	1	1	0	0	1
477	0	2	0	0	0	0	1	0	1	1	1	2	2	2	0	0	2	0	0	0	0	1	2	0	0	0	2	2	1	2	0	0	0	0	0	2	1	0	0	1	0	0	1	0	1	0	0	0	1
478	0	0	0	0	0	2	0	0	1	1	0	2	2	1	1	0	0	1	1	2	1	0	2	0	1	1	1	1	1	2	0	2	2	0	0	2	2	0	0	2	0	1	1	0	0	0	1	1	0
479	0	2	0	0	0	1	1	1	0	1	0	0	0	0	0	0	1	2	1	0	0	1	2	0	0	0	2	2	0	2	0	1	1	0	1	1	1	0	0	2	0	0	0	0	0	0	1	0	0
480	1	1	0	0	0	1	0	0	2	2	0	0	1	1	0	0	2	2	1	0	0	0	2	0	0	0	1	1	1	1	0	1	2	0	1	1	2	0	0	1	0	0	0	0	0	0	1	0	0
481	1	1	0	0	1	1	0	0	1	1	0	0	0	0	0	0	1	1	1	0	0	0	2	0	0	0	1	1	2	2	1	2	2	0	0	2	2	0	0	1	1	0	1	0	0	0	0	0	0
482	0	0	0	0	1	1	1	1	1	2	0	0	1	0	0	0	0	1	1	1	1	0	1	0	0	0	2	0	1	1	0	0	2	1	0	2	2	0	0	2	0	0	2	0	1	1	0	0	1
483	1	2	0	0	0	0	1	0	1	1	1	0	1	0	0	0	1	1	0	1	0	0	2	0	0	0	1	2	1	1	1	0	2	2	0	2	1	0	0	0	0	0	0	0	1	0	0	0	1
484	1	1	0	0	0	1	2	0	0	0	0	0	0	0	0	0	1	0	1	1	1	0	2	0	0	0	2	2	1	2	2	1	2	1	1	0	2	0	0	2	0	0	1	0	0	1	0	0	0
485	1	1	0	0	0	0	1	0	1	1	1	0	0	0	0	0	1	1	1	1	0	0	1	0	0	0	2	2	0	2	1	1	2	1	0	2	2	0	0	0	1	0	1	0	1	0	0	1	1
486	0	1	0	0	1	1	0	0	2	2	0	0	0	0	0	0	2	1	1	1	1	1	0	1	0	1	1	1	0	1	1	1	2	0	1	1	1	1	0	1	0	2	2	0	1	0	0	1	0
487	1	2	0	0	0	1	2	0	0	0	1	0	2	0	0	1	1	2	2	2	1	0	2	0	0	0	1	2	1	1	0	0	2	0	2	0	1	0	0	0	0	0	0	0	1	1	1	0	0
488	0	2	1	1	0	1	1	0	1	1	0	1	2	2	0	0	2	1	1	1	0	0	2	0	1	1	1	0	2	2	0	0	2	1	0	2	1	0	0	0	1	0	0	0	0	0	0	0	1
489	1	1	1	0	1	2	1	1	1	2	0	0	1	1	0	0	2	0	0	0	0	0	1	0	0	0	2	2	0	2	1	1	2	0	1	1	1	0	0	1	0	2	2	0	1	0	0	1	1
490	0	0	1	0	1	2	0	0	1	1	0	0	1	1	0	0	0	0	0	0	0	0	1	1	1	1	0	1	0	1	0	1	1	0	0	2	0	0	0	0	0	0	2	0	2	0	0	0	1
491	1	2	0	0	0	1	0	0	1	1	0	0	1	1	0	0	1	0	1	1	1	0	2	0	0	0	2	2	0	2	0	0	1	2	2	1	1	0	0	0	0	0	2	0	1	1	0	0	2
492	1	1	0	0	0	1	1	0	2	2	0	0	1	1	0	0	0	2	1	1	1	0	1	0	1	1	2	2	2	2	0	0	1	0	1	1	2	0	0	0	1	0	0	1	1	1	0	0	0
493	1	0	0	0	0	2	1	0	0	0	0	0	0	0	0	0	1	2	2	2	1	0	2	0	0	0	1	2	1	1	1	0	1	0	1	1	2	0	0	1	1	1	1	0	1	0	0	0	0
494	1	1	0	0	0	2	0	0	2	2	0	0	0	0	0	0	2	0	0	0	0	1	2	0	0	0	1	1	1	2	0	0	1	1	0	2	0	0	0	0	0	0	0	0	0	1	0	0	0
495	0	1	0	0	0	1	2	0	0	0	1	1	1	1	0	0	0	1	0	0	0	0	2	0	0	0	2	2	1	2	0	1	0	0	0	2	1	0	0	1	0	0	1	0	0	1	0	0	0
496	1	1	0	0	0	1	2	0	1	1	0	0	1	1	0	0	1	1	1	1	1	0	2	0	0	0	1	1	1	2	1	0	1	0	1	1	2	0	0	1	0	0	0	0	1	1	0	0	0
497	0	1	0	0	0	2	1	0	1	1	1	0	0	0	0	0	1	2	1	0	0	0	1	0	0	0	2	2	1	2	0	2	2	1	0	2	1	0	0	1	0	1	1	1	2	0	0	0	0
498	1	2	0	0	0	1	0	0	1	1	0	0	2	1	0	0	1	1	1	1	1	0	1	1	1	1	1	1	1	2	0	0	0	0	0	2	2	0	0	2	0	0	0	0	0	1	0	0	0
499	0	1	0	0	0	1	1	0	0	0	0	0	1	0	0	1	1	1	1	1	1	0	2	0	0	0	2	2	0	2	2	0	2	1	2	1	2	0	0	2	0	0	0	0	1	0	0	0	0
500	0	2	0	0	0	0	1	0	1	1	0	0	0	0	0	0	1	2	0	0	0	0	1	0	0	0	1	2	1	2	0	0	2	0	0	2	2	0	1	0	1	0	0	0	1	1	0	0	0
501	1	0	0	0	1	2	1	0	1	1	0	0	0	0	0	0	0	1	1	1	1	1	1	0	0	0	1	1	1	2	0	0	0	0	0	2	1	0	0	0	0	0	1	0	1	0	1	0	0
502	0	0	0	0	0	1	1	0	1	1	1	0	0	0	0	0	1	1	1	1	1	0	0	0	0	0	1	2	2	1	1	1	0	0	0	2	1	1	0	0	0	0	0	0	0	0	0	0	0
503	0	0	0	0	1	2	2	0	0	0	1	0	1	0	0	0	1	1	2	2	2	0	1	0	1	1	2	1	1	2	0	0	2	0	0	2	0	0	0	1	0	1	1	0	1	0	0	0	0
504	1	2	0	0	0	1	1	0	2	2	0	0	0	0	0	0	1	1	1	1	1	0	2	0	1	1	2	2	1	2	0	0	1	2	2	1	2	0	0	0	0	0	0	0	0	0	0	2	0
505	0	2	1	0	0	1	0	0	2	2	0	0	1	0	0	0	2	1	1	1	1	1	2	0	0	0	1	1	1	2	0	1	2	0	2	0	1	0	0	2	1	0	1	0	1	0	1	0	0
506	0	2	0	0	0	1	2	1	0	1	0	0	0	0	0	0	0	1	0	1	0	0	2	0	0	0	1	2	1	0	0	0	1	1	1	1	0	0	0	0	0	1	1	0	1	0	0	0	0
507	0	1	0	0	1	1	1	0	1	1	0	0	1	0	0	1	0	0	0	0	0	1	1	0	0	0	2	2	0	1	1	2	1	0	1	1	2	0	0	0	1	1	1	0	1	0	0	0	0
508	1	1	0	0	0	0	0	0	2	2	0	1	1	1	0	0	0	1	1	0	0	0	2	0	0	0	1	1	1	2	0	1	2	1	1	0	2	0	0	1	0	1	1	1	2	1	0	0	1
509	1	1	0	0	0	1	2	1	0	1	1	0	0	0	0	0	2	0	0	0	0	0	0	1	1	1	1	2	0	1	1	0	1	1	1	1	2	1	1	0	0	0	0	0	0	1	1	0	0
510	1	2	0	0	0	1	1	0	1	1	0	0	1	0	0	1	0	0	1	1	1	0	2	0	0	0	2	2	0	2	0	1	2	0	1	1	1	1	1	0	0	0	0	1	0	0	0	0	1
511	0	1	0	0	0	1	1	0	0	0	0	0	0	0	0	0	0	2	0	0	0	0	2	0	0	0	1	2	0	1	1	1	1	1	0	2	2	0	0	1	0	1	1	0	1	0	0	0	0
512	0	2	0	0	0	0	1	1	0	1	0	0	0	0	0	0	1	0	0	0	0	0	2	0	0	0	1	1	2	2	1	1	1	0	1	1	0	0	0	0	1	0	1	0	1	1	0	0	0
513	1	2	0	0	0	0	2	1	0	1	1	1	1	1	0	0	2	0	0	0	0	0	2	0	1	1	2	2	0	2	0	0	0	0	0	2	2	0	0	2	0	0	0	0	0	0	0	0	0
514	0	0	0	0	0	1	2	1	0	1	0	1	1	1	0	0	1	1	1	1	0	2	0	0	0	0	2	2	1	2	2	0	0	1	2	1	2	0	0	1	1	0	0	0	0	1	0	0	0
515	0	2	0	0	0	0	1	0	0	0	1	1	1	1	0	0	2	1	1	1	0	0	1	0	0	0	2	2	2	2	0	0	2	0	0	2	2	1	1	0	0	0	0	0	0	0	0	0	0
516	1	0	0	0	0	1	1	0	1	1	1	0	0	0	0	0	0	1	0	0	0	0	1	0	0	0	2	2	1	2	1	2	1	0	1	1	1	0	0	2	0	1	1	0	1	1	1	0	0
517	0	0	0	0	2	2	2	0	0	0	1	1	2	2	0	0	1	1	1	1	1	0	2	0	0	0	1	1	1	2	0	0	0	0	0	2	2	0	0	2	0	1	1	0	0	0	1	0	1
518	1	1	0	0	0	0	2	0	0	0	2	1	1	1	0	0	0	0	1	1	1	0	2	0	1	1	1	2	0	2	0	1	1	0	1	1	1	1	1	0	0	2	2	0	0	1	0	0	1
519	1	1	0	0	0	1	1	0	1	1	0	0	0	0	0	0	1	2	1	1	1	0	2	0	0	0	2	2	0	2	0	0	2	1	0	2	1	0	0	1	0	1	1	0	0	1	0	0	0
520	1	0	0	0	1	2	1	0	1	1	1	0	0	0	0	0	0	0	1	1	1	0	2	0	0	0	1	1	0	1	0	1	2	0	0	2	2	0	0	1	0	0	0	0	1	1	0	0	0
521	1	1	0	0	0	1	1	0	2	2	0	1	1	1	0	0	1	0	1	0	0	0	1	0	0	0	0	1	1	2	0	0	2	0	0	2	0	0	0	0	0	0	2	0	2	1	0	0	0
522	1	2	0	0	1	1	1	0	1	1	0	0	0	0	0	0	1	2	1	1	1	0	0	0	0	0	2	2	0	2	1	0	1	0	0	2	0	0	0	0	0	0	0	1	1	2	0	0	0
523	0	1	0	0	0	0	1	0	1	1	0	0	0	0	0	0	2	0	0	0	0	0	2	0	0	0	1	1	1	2	1	1	2	0	0	2	2	0	1	0	2	0	1	0	1	0	0	0	0
524	0	0	0	0	0	1	2	1	0	1	1	0	0	0	0	0	2	0	0	0	0	0	2	0	0	0	1	2	1	2	1	2	1	0	1	1	1	0	0	0	0	0	1	0	1	0	0	1	0
525	1	1	0	0	0	0	2	0	2	2	0	0	0	0	0	0	2	1	0	0	0	0	2	0	0	0	2	2	0	2	1	1	1	1	1	2	2	0	0	1	0	2	2	0	0	0	0	0	0
526	0	1	0	0	0	1	1	0	0	0	0	1	1	1	0	0	2	1	1	1	1	0	2	0	0	0	2	1	1	2	0	0	1	0	0	2	2	0	0	2	0	0	1	0	1	0	0	0	0
527	0	1	0	0	0	1	2	0	0	0	2	1	1	1	0	0	2	1	1	1	1	0	1	0	0	0	2	1	1	2	0	0	1	1	2	0	1	0	0	1	0	0	1	0	2	2	1	0	0
528	1	0	0	0	1	1	0	0	1	1	1	0	1	1	0	0	2	0	0	0	0	0	1	0	0	0	2	2	0	1	1	0	1	0	1	1	1	1	1	0	0	0	1	0	1	0	0	0	0
529	1	1	0	0	1	1	0	0	2	2	0	0	0	0	0	0	1	2	2	1	0	0	2	0	0	0	2	2	0	1	0	0	2	1	1	2	2	0	0	1	0	0	0	0	0	0	0	0	1
530	1	1	1	0	0	2	1	0	0	0	1	0	1	1	0	0	0	2	2	1	0	0	2	0	0	0	2	2	1	2	0	1	1	2	1	2	2	0	0	0	1	0	1	0	1	0	2	0	0
531	0	1	0	0	1	2	1	0	1	1	0	1	1	1	0	0	2	0	0	0	0	0	2	0	0	0	0	1	1	2	0	0	2	1	1	1	2	0	0	0	0	0	1	1	1	1	0	0	1
532	1	1	0	0	0	1	1	2	0	2	0	1	2	1	0	0	1	2	0	0	0	0	2	0	1	1	2	2	1	2	2	1	1	1	1	1	2	0	0	2	0	0	1	0	1	0	0	0	0
533	1	1	0	0	0	2	0	0	1	1	1	0	2	0	0	1	2	0	0	0	0	1	1	0	1	1	1	2	1	1	1	0	0	0	0	2	1	0	0	1	0	0	2	0	2	0	0	0	0
534	0	0	0	0	0	1	2	0	0	0	0	1	1	1	0	0	0	0	0	0	0	0	1	0	0	0	1	2	1	2	0	0	1	1	0	2	1	0	0	1	1	0	2	0	1	1	0	0	2
535	1	1	0	0	1	2	2	0	0	0	0	0	0	0	0	0	1	2	1	1	0	0	2	0	0	0	0	2	2	0	0	1	2	0	1	1	1	0	0	1	0	0	0	0	0	1	0	0	1
536	0	1	0	0	0	1	1	0	1	1	0	0	1	0	0	1	0	2	0	0	0	0	2	0	0	0	2	2	0	2	1	0	1	0	0	2	1	0	0	1	0	0	0	0	0	0	0	1	0
537	0	2	0	0	0	1	2	0	0	0	1	0	1	0	1	0	1	2	0	0	0	0	0	0	0	0	2	2	0	2	0	0	2	0	0	2	2	0	0	1	0	0	1	1	1	1	0	0	0
538	1	0	0	0	1	2	2	0	0	0	1	0	1	1	0	0	1	2	2	2	1	0	2	0	0	0	2	2	0	2	1	0	1	0	1	1	1	0	1	0	1	0	1	0	0	1	0	0	0
539	1	1	0	0	1	1	0	0	1	1	1	1	1	1	0	0	0	1	1	0	0	0	2	0	0	0	1	1	1	2	0	1	1	1	1	1	1	0	0	1	1	2	2	0	1	0	1	0	0
540	1	1	0	0	0	1	0	0	2	2	0	0	0	0	0	0	0	1	1	1	1	1	2	0	0	0	1	2	0	1	0	2	1	0	0	2	2	0	0	2	0	1	1	0	1	0	0	1	1
541	0	2	0	0	0	0	1	1	1	2	0	0	0	0	0	0	1	2	1	1	1	0	1	0	0	0	1	2	0	1	1	0	0	0	1	1	0	0	0	0	1	0	1	1	1	1	0	0	1
542	1	2	0	0	0	1	1	1	0	1	0	1	1	1	0	0	0	2	2	1	1	0	2	0	0	0	1	0	2	2	0	1	1	1	0	2	1	0	0	0	0	0	1	0	0	1	0	1	0
543	1	2	0	0	0	1	2	1	0	1	0	0	1	0	0	0	0	2	2	1	0	0	2	0	0	0	2	2	1	2	0	0	1	1	0	2	2	0	0	1	0	0	1	0	1	0	0	1	0
544	1	0	0	0	0	2	2	0	0	0	0	1	1	1	0	0	2	1	1	1	1	0	2	0	1	1	2	1	1	2	0	0	2	2	1	2	0	0	0	1	0	0	0	0	0	1	0	0	0
545	1	2	0	0	0	0	2	0	0	0	2	1	1	2	0	0	1	0	1	1	1	0	2	0	0	0	2	2	2	2	1	1	1	0	0	2	2	0	0	1	0	0	0	0	0	1	0	0	1
546	0	2	0	0	0	1	0	0	2	2	0	0	1	1	0	0	1	0	0	0	0	0	2	0	0	0	2	2	2	2	0	2	2	0	1	1	1	0	0	1	0	0	0	0	0	1	1	0	0
547	1	2	0	0	0	0	1	2	0	2	0	0	0	0	0	0	2	1	1	1	1	0	2	0	0	0	2	2	0	2	1	1	1	1	1	2	2	0	0	2	0	0	0	0	0	1	0	0	0
548	0	0	0	0	0	1	2	0	0	0	1	0	2	1	0	1	1	0	1	1	1	0	2	0	0	0	1	1	1	2	0	1	1	0	1	1	1	0	0	1	0	0	0	1	0	0	0	0	0
549	0	2	0	0	0	0	0	0	2	2	0	0	0	0	0	0	1	1	1	1	0	0	1	0	0	0	2	2	1	2	0	1	1	0	0	2	1	0	0	0	0	0	0	0	0	1	0	0	1
550	1	1	0	0	0	2	1	0	1	1	1	0	0	0	0	0	2	0	0	0	0	0	1	0	0	0	1	1	2	2	1	1	2	0	1	1	1	0	0	1	0	0	0	0	2	1	0	0	1
551	1	2	0	0	0	1	2	1	0	1	0	0	0	0	0	0	0	1	1	0	0	0	2	0	0	0	1	2	0	2	1	1	1	0	1	1	1	1	0	0	0	0	1	0	1	0	0	0	0
552	0	2	0	0	0	0	1	0	0	0	0	0	2	1	0	0	1	1	0	0	0	0	1	0	1	1	2	2	0	1	0	0	2	0	2	0	2	1	1	1	0	0	1	1	0	1	0	0	0
553	0	1	0	0	0	1	0	0	2	2	0	0	0	0	0	0	1	1	1	0	1	1	1	0	0	0	0	1	2	2	1	1	1	0	2	1	1	0	0	1	0	1	1	0	1	0	0	0	1
554	0	2	1	0	0	1	2	0	0	0	0	1	1	0	0	0	1	0	0	0	0	1	2	0	0	0	2	2	0	2	1	1	2	0	1	1	1	1	1	0	0	0	1	0	2	2	0	0	0
555	1	1	1	0	0	1	1	0	2	2	0	0	0	0	0	1	1	1	0	0	0	0	2	0	0	0	1	2	0	2	1	1	2	0	1	1	1	0	0	1	0	1	1	0	1	0	0	0	0
556	1	2	1	0	0	1	1	0	1	1	0	1	1	1	0	0	0	1	2	1	1	0	2	0	0	0	2	2	0	2	2	1	2	0	1	1	2	0	0	0	0	0	1	1	1	2	0	0	1
557	0	2	0	0	0	0	0	0	2	2	0	0	0	0	0	0	2	1	1	1	1	0	2	0	1	1	2	2	0	2	2	0	0	0	0	2	2	0	0	0	1	0	0	0	0	1	0	0	0
558	0	0	1	0	0	1	1	0	1	1	0	2	2	2	0	0	2	0	0	0	0	0	2	0	0	0	1	2	0	1	1	1	1	1	1	2	2	0	0	2	0	0	1	0	0	0	0	0	0
559	0	1	0	0	1	1	0	0	0	0	0	0	0	0	0	0	2	0	0	1	0	0	1	0	1	1	1	2	1	2	0	1	0	0	0	2	2	0	0	2	0	0	0	0	0	0	0	0	0
560	0	2	0	0	0	2	1	1	0	1	0	0	0	0	0	0	2	0	0	0	0	0	0	0	0	1	1	1	2	2	1	2	2	0	0	2	1	0	0	0	0	0	1	0	1	1	0	0	1
561	0	0	0	0	0	1	2	1	0	1	0	0	0	0	0	0	1	1	0	0	0	1	2	0	0	0	1	1	1	2	1	2	1	1	0	2	0	0	0	1	0	1	1	0	1	0	0	0	0
562	0	1	0	0	0	2	2	1	0	1	0	0	1	1	0	0	2	1	1	1	1	0	0	0	1	1	1	1	1	2	0	0	2	1	2	1	1	0	0	1	0	0	0	0	1	2	0	2	0
563	0	1	1	1	1	2	1	1	1	2	1	0	0	0	0	0	1	1	2	2	1	0	2	0	0	0	2	2	0	2	0	1	1	1	2	0	1	0	0	0	0	1	1	1	1	0	1	0	1
564	1	0	0	0	2	2	1	0	2	2	0	0	1	0	0	0	1	0	0	0	0	0	2	0	0	0	1	1	1	2	0	1	1	0	1	1	2	0	0	2	0	0	0	0	1	1	1	0	0
565	0	2	0	0	0	0	1	1	1	2	0	0	2	1	0	0	0	1	1	1	1	0	0	0	0	1	0	0	1	2	0	2	1	0	0	2	0	0	0	0	0	0	0	0	1	1	0	0	0
566	1	1	0	0	0	2	1	1	1	2	1	0	2	1	0	0	1	2	1	0	0	0	1	0	0	0	0	1	2	1	0	1	2	2	2	1	2	0	0	1	1	0	1	1	1	2	0	0	1
567	1	1	0	0	0	1	2	1	0	1	1	0	0	0	0	0	1	2	2	2	1	0	0	0	0	0	2	2	1	2	0	0	2	1	1	1	1	0	0	2	0	1	1	1	1	1	0	0	1
568	0	2	0	0	0	1	2	0	1	1	0	1	2	1	0	0	0	0	1	1	1	0	0	0	1	1	2	2	1	2	1	0	1	1	0	2	2	0	0	1	0	1	1	0	0	1	0	0	1
569	0	0	1	0	1	2	1	0	1	1	0	1	1	1	0	0	1	1	1	1	1	0	1	0	0	0	2	2	1	2	1	0	1	1	0	2	1	0	0	0	0	0	0	0	0	1	0	0	0
570	0	2	0	0	0	1	0	0	2	2	0	0	2	1	0	0	0	1	0	0	0	0	2	0	1	1	0	2	1	2	1	0	1	1	0	2	2	0	0	1	0	0	2	0	1	1	0	1	0
571	0	0	0	0	1	2	2	0	1	1	0	0	0	0	0	0	2	2	2	2	1	0	2	1	1	2	1	1	0	2	0	1	2	0	1	1	2	0	1	1	1	0	1	0	0	1	0	0	1
572	0	1	0	0	0	2	1	1	1	2	0	0	0	0	0	0	0	2	0	0	0	0	2	1	1	2	1	1	1	2	0	1	1	1	1	2	1	1	0	0	0	0	0	0	1	1	1	1	0
573	0	0	0	0	0	0	1	0	0	0	0	0	0	0	0	0	2	1	0	0	0	0	2	0	0	0	2	2	0	2	1	1	2	0	1	1	2	0	0	1	0	0	0	0	1	0	0	0	1
574	1	1	1	0	0	2	2	1	0	1	1	0	1	2	0	0	0	2	1	1	0	0	1	0	0	0	2	1	1	2	0	2	2	0	1	1	2	0	0	0	0	1	1	0	2	0	1	0	0
575	1	1	0	0	0	1	2	1	0	1	1	1	1	1	0	0	1	1	2	2	2	1	2	0	0	0	1	1	1	2	0	1	2	1	0	2	2	1	1	1	0	0	0	0	0	0	0	0	0
576	1	0	0	0	0	1	1	0	1	1	0	0	1	0	0	1	0	1	1	1	1	0	2	0	0	0	1	1	1	2	0	0	1	0	1	1	2	1	1	0	0	1	1	0	1	0	1	0	0
577	1	1	0	0	0	2	2	0	1	1	1	1	2	2	0	0	0	0	0	0	0	0	2	0	1	1	0	2	2	2	1	1	2	1	1	1	2	0	0	1	0	0	0	0	0	0	0	0	0
578	1	2	1	0	0	1	0	0	1	1	1	0	1	0	0	1	1	0	0	0	0	0	1	1	1	1	0	1	1	0	0	0	0	1	0	2	0	0	0	1	0	1	1	0	0	1	0	1	0
579	1	2	1	0	0	1	1	0	0	0	1	0	0	0	0	0	1	1	0	0	0	0	1	1	1	1	1	2	0	2	1	0	2	0	0	2	2	0	0	1	0	0	0	0	1	0	0	0	0
580	1	0	0	0	1	2	2	1	0	1	1	1	2	1	0	1	1	0	2	1	1	0	2	0	0	0	2	2	0	2	0	0	1	0	1	1	2	0	0	0	0	0	1	0	1	0	0	0	0
581	1	0	0	0	1	2	1	1	1	2	1	0	1	0	0	1	1	0	1	0	0	0	1	1	1	1	2	2	2	2	1	0	0	0	1	1	2	0	0	1	0	0	0	0	1	0	0	0	0
582	0	2	1	0	1	1	1	0	1	1	0	0	0	0	0	0	2	0	0	0	0	0	2	0	0	0	1	2	1	1	1	0	1	1	0	2	1	1	1	0	1	1	1	0	0	2	1	0	0
583	1	2	0	0	0	1	2	0	0	0	2	0	0	0	0	0	1	0	0	0	0	0	2	0	0	0	2	2	0	1	0	0	1	0	0	2	1	0	0	1	0	0	0	0	0	1	0	0	0
584	1	1	0	0	0	2	2	1	0	1	1	1	1	1	0	0	0	0	1	1	1	0	1	1	1	1	1	2	2	2	0	1	2	1	1	0	2	0	0	0	0	0	0	0	0	1	0	1	1
585	0	1	0	0	1	2	1	1	1	2	0	0	0	0	0	0	1	1	1	1	0	0	1	0	0	0	1	1	1	2	1	1	1	2	1	1	2	0	0	1	1	1	1	1	1	0	1	1	0
586	0	0	0	0	0	2	2	0	0	0	1	0	1	0	0	1	2	0	0	0	0	0	2	0	0	0	2	2	1	2	0	1	1	1	0	2	0	0	0	0	0	0	0	0	0	1	0	0	0
587	1	2	1	0	0	1	1	0	0	0	0	0	0	0	0	0	0	2	0	0	0	0	1	0	1	1	2	2	0	2	2	0	0	0	0	2	0	0	0	0	0	0	0	0	0	0	0	0	0
588	1	2	0	0	0	2	2	0	0	0	1	1	1	1	0	0	1	2	1	1	1	0	2	0	0	0	2	1	1	2	1	1	0	0	1	1	2	0	0	2	0	1	1	1	2	0	0	1	0
589	1	1	0	0	1	1	1	1	1	2	0	1	2	1	0	0	1	1	1	1	1	0	1	0	0	0	2	2	0	2	0	0	2	0	1	1	2	0	0	2	0	0	0	0	2	1	1	0	0
590	1	2	0	0	0	1	1	0	0	0	0	0	1	0	0	1	1	1	0	0	0	0	1	1	1	2	1	2	0	1	0	1	2	0	1	1	1	0	0	0	1	0	0	0	0	0	0	0	0
591	0	0	0	0	1	2	0	0	1	1	0	0	1	0	0	0	1	1	0	0	0	0	1	1	1	1	2	2	1	2	0	1	2	0	0	2	0	0	0	1	0	0	0	0	1	2	0	0	1
592	1	1	0	0	0	0	1	0	0	0	1	1	1	1	0	0	1	1	0	0	0	0	2	0	0	0	2	2	0	1	0	1	2	0	1	1	1	0	0	1	0	0	0	1	0	1	0	0	0
593	1	1	0	0	0	0	0	0	1	1	0	0	0	0	0	0	1	1	1	1	0	0	2	0	1	1	1	2	1	2	1	0	1	0	0	2	2	0	1	1	1	0	0	0	1	0	0	1	0
594	1	1	0	0	0	1	2	1	0	1	0	0	0	0	0	0	2	0	0	0	0	0	2	0	0	0	2	2	0	1	0	2	2	0	2	0	1	0	0	0	1	0	0	0	0	2	0	0	1
595	0	1	1	1	0	2	1	1	0	1	0	1	1	1	0	0	2	1	0	1	1	0	2	0	0	0	1	2	0	2	1	1	1	0	0	2	1	0	0	1	0	2	2	0	1	0	0	0	0
596	0	0	0	0	1	2	1	0	1	1	1	1	1	0	0	0	1	2	1	1	1	0	1	0	0	0	0	1	1	2	0	0	1	0	0	2	0	0	0	0	0	0	1	0	1	1	0	0	0
597	0	0	0	0	2	2	0	0	2	2	0	0	2	1	0	0	1	0	0	0	0	1	1	0	1	1	1	2	1	2	0	0	0	0	0	2	1	1	1	0	0	0	0	1	0	1	0	0	0
598	0	0	0	0	1	1	0	0	1	1	0	1	1	1	0	0	0	0	0	0	0	0	2	0	0	0	1	1	1	2	0	1	1	0	0	2	0	0	0	0	0	0	0	0	0	2	0	0	1
599	0	2	0	0	0	1	2	1	0	1	0	0	2	1	0	0	1	0	1	1	1	0	2	0	1	1	2	2	1	2	2	1	0	0	0	2	1	0	0	1	0	0	0	1	1	1	0	2	0
600	0	1	0	0	0	1	1	1	1	2	0	0	1	0	0	0	0	1	0	0	0	0	2	0	0	0	1	1	0	1	1	0	1	0	0	2	2	0	0	1	1	0	0	0	0	0	0	0	0
601	1	0	0	0	0	1	1	0	0	0	0	0	0	0	0	0	2	1	1	1	1	1	0	1	0	1	1	2	1	2	1	0	1	0	0	2	2	0	1	0	2	1	1	0	1	1	0	0	0
602	1	1	0	0	0	1	1	1	1	2	0	0	1	0	0	1	1	0	1	1	1	0	2	0	0	0	2	2	2	2	0	1	1	0	0	2	1	0	0	1	0	0	0	1	0	0	0	1	0
603	0	2	0	0	0	0	1	1	1	1	0	0	0	0	0	0	1	1	1	1	1	0	0	0	0	1	1	1	1	2	0	0	1	0	1	2	2	0	0	2	1	0	1	0	1	0	0	0	1
604	1	1	0	0	0	1	2	1	0	1	0	1	1	1	0	0	2	2	2	2	0	0	2	0	0	0	2	2	1	2	0	2	2	0	1	1	1	0	0	0	0	0	0	0	0	0	0	0	1
605	1	2	0	0	0	0	1	0	2	2	0	1	1	1	0	0	1	0	1	1	1	0	0	1	1	1	2	2	0	2	2	1	1	0	0	2	2	0	0	1	0	1	1	0	1	1	0	0	2
606	1	2	1	0	0	0	2	0	1	1	0	0	1	0	0	1	0	0	0	0	0	0	0	1	1	1	0	2	1	2	1	0	1	1	0	2	2	0	0	1	0	0	1	0	1	1	0	0	1
607	0	1	0	0	0	1	2	0	0	0	0	1	1	1	0	0	1	1	1	1	1	0	0	0	1	1	2	2	1	1	0	0	2	0	1	1	2	0	0	0	0	0	1	0	1	1	0	1	0
608	1	2	0	0	0	0	1	0	1	1	0	1	1	1	0	0	1	1	2	2	1	0	2	1	1	2	1	2	0	2	1	0	2	1	1	1	2	0	0	2	1	0	0	0	0	1	0	0	0
609	0	2	0	0	0	1	1	0	1	1	0	2	2	2	0	0	1	1	1	1	1	0	2	0	0	0	0	1	2	1	0	1	0	0	0	2	1	0	0	0	0	0	1	0	1	1	0	0	1
610	0	1	1	1	0	1	1	0	1	1	0	0	0	0	0	0	0	2	2	2	0	0	2	0	0	0	1	2	1	1	1	0	1	2	2	1	2	0	0	0	0	1	1	0	1	0	1	0	0
611	1	0	0	0	2	2	1	0	0	0	1	1	1	1	0	0	1	2	2	1	0	0	2	0	0	0	1	2	1	1	1	2	2	0	0	2	2	1	1	0	1	1	1	0	1	1	0	0	0
612	0	1	0	0	1	1	2	0	0	0	1	2	2	2	0	0	2	1	1	1	1	0	2	0	1	1	1	1	0	1	0	1	2	1	0	2	2	0	0	1	1	0	1	0	1	0	0	0	1
613	1	1	0	0	0	1	1	0	0	0	0	1	1	1	0	0	1	1	1	1	0	1	2	0	0	0	2	2	0	1	0	0	2	2	1	2	1	0	0	1	0	0	0	2	0	1	0	1	1
614	1	1	0	0	0	2	1	1	0	1	0	0	1	0	0	1	2	1	0	0	0	0	2	0	0	0	1	2	2	2	1	0	1	1	2	0	1	0	1	0	1	0	0	1	0	1	0	0	1
615	0	1	2	0	0	0	1	0	0	0	0	0	0	0	0	0	2	0	0	0	0	0	2	0	0	0	2	2	0	1	0	0	2	0	2	0	1	0	0	2	0	0	0	0	0	1	0	1	0
616	0	2	0	0	1	1	2	1	0	1	1	1	1	1	0	0	0	2	0	0	0	0	2	0	0	0	2	2	1	2	1	1	1	2	1	1	1	0	0	0	0	0	1	0	1	1	0	0	1
617	0	1	0	0	0	1	2	0	0	0	1	1	1	0	1	0	2	1	0	0	0	1	1	0	1	1	1	1	0	1	1	1	1	2	1	1	2	0	0	2	0	0	0	0	0	0	0	0	0
618	0	2	0	0	0	1	1	0	0	0	0	0	0	0	0	0	1	2	0	1	1	0	2	0	0	0	1	1	0	1	0	1	1	0	1	1	2	0	0	2	0	0	1	0	1	0	0	0	0
619	1	2	1	0	0	1	0	0	1	1	0	1	2	1	0	0	0	2	0	1	0	0	2	0	0	0	2	2	0	2	0	0	0	1	1	1	1	0	0	1	1	0	0	0	2	1	0	0	1
620	1	1	0	0	0	0	1	0	0	0	0	0	0	0	0	0	1	0	0	1	0	0	1	1	1	1	2	2	1	2	1	1	2	0	1	1	1	0	0	0	0	0	1	0	2	1	0	0	1
621	1	1	0	0	0	1	1	0	1	1	0	1	2	1	0	0	1	0	0	0	0	0	1	0	0	0	1	1	1	2	0	0	1	1	0	2	1	0	0	0	1	0	0	0	0	1	0	0	1
622	1	0	0	0	0	1	1	1	0	1	0	0	0	0	0	0	1	2	0	0	0	0	2	0	0	0	2	2	1	2	0	1	1	0	2	1	1	0	0	0	0	0	0	0	0	0	0	0	0
623	1	2	0	0	0	0	2	1	0	1	1	0	0	0	0	0	1	0	0	0	0	0	1	1	1	1	2	2	0	2	0	1	1	1	0	2	0	0	0	0	0	0	0	1	0	1	0	0	0
624	0	2	1	0	0	1	0	0	1	1	0	1	1	1	0	0	2	1	1	0	0	0	2	0	0	0	2	2	1	2	0	2	2	0	2	0	1	0	0	0	0	0	0	0	1	1	0	0	1
625	1	2	0	0	0	0	1	0	1	1	0	0	0	0	0	0	1	1	0	0	0	0	1	0	0	0	1	1	2	2	1	0	1	1	0	2	1	0	0	0	0	0	0	0	1	0	0	0	0
626	1	2	0	0	0	1	2	0	1	1	1	0	1	0	0	1	1	0	0	0	0	0	1	1	1	1	1	2	0	2	0	1	2	2	2	1	1	0	0	0	0	0	1	0	1	0	0	0	0
627	0	1	0	0	0	0	1	1	1	2	0	0	0	0	0	0	0	0	0	0	0	0	2	0	0	0	0	2	2	0	0	0	2	1	1	1	2	0	0	2	0	1	1	1	1	1	0	1	1
628	1	1	0	0	1	2	0	0	1	1	0	0	0	0	0	0	0	1	1	1	1	0	2	0	0	0	1	0	2	2	0	1	1	0	1	1	1	0	0	0	0	0	0	0	0	1	0	0	2
629	1	1	0	0	1	2	1	0	2	2	0	1	1	1	0	0	0	2	2	2	0	1	2	0	0	0	1	2	2	2	1	1	0	0	1	1	0	0	0	0	0	0	1	0	1	1	0	0	0
630	0	1	0	0	0	2	1	0	1	1	1	0	0	0	0	0	1	0	1	0	0	0	2	0	0	0	1	2	1	2	0	0	1	0	0	2	2	0	0	2	0	0	0	1	0	0	0	0	0
631	0	1	1	1	1	2	0	0	2	2	0	0	0	0	0	0	2	1	1	1	1	0	2	0	0	0	1	1	2	2	1	2	2	0	1	1	0	0	0	0	0	0	1	0	1	0	0	0	1
632	1	1	2	0	0	0	1	1	1	2	0	0	1	1	0	0	1	1	1	1	1	0	1	0	0	0	2	2	1	2	0	0	1	1	1	1	1	0	0	1	1	0	0	0	0	1	0	0	0
633	1	2	0	0	0	0	1	0	2	2	0	0	0	0	0	0	1	1	0	0	0	0	1	1	1	1	1	2	1	1	1	0	2	1	1	1	1	0	0	0	0	0	0	1	1	1	0	2	0
634	0	2	0	0	0	0	1	0	1	1	0	2	2	2	0	0	1	0	0	0	0	0	1	0	1	1	2	2	0	2	0	1	2	0	1	1	1	0	1	0	1	0	0	2	0	1	0	0	0
635	0	2	0	0	0	0	2	0	0	0	0	0	0	0	0	0	1	0	1	1	1	0	2	0	0	0	2	2	1	2	0	0	1	0	0	2	1	1	1	0	0	0	0	1	0	0	0	0	0
636	1	0	0	0	1	1	2	0	0	0	1	1	1	1	0	0	0	1	0	0	0	0	2	0	0	0	2	2	0	2	0	0	1	1	1	1	1	0	0	2	0	0	1	0	1	0	0	0	0
637	1	1	1	0	0	2	2	0	0	0	0	0	0	0	0	0	1	1	0	0	0	0	2	0	0	0	1	2	0	1	1	0	2	2	1	1	2	0	0	1	0	1	1	0	1	0	1	0	0
638	0	1	0	0	0	0	0	0	1	1	1	1	1	1	0	0	1	0	0	0	0	0	1	1	1	1	2	2	1	2	0	2	2	0	1	1	1	1	1	0	0	1	1	1	1	0	1	1	0
639	1	2	0	0	0	0	2	0	1	1	0	0	0	0	0	0	1	0	0	0	0	0	2	0	1	1	1	1	2	2	0	1	1	0	0	2	0	0	0	0	0	0	1	0	1	1	0	0	0
640	1	2	0	0	1	1	0	0	2	2	0	0	1	0	0	1	1	0	1	2	1	0	2	0	0	0	1	1	1	2	0	1	1	1	1	1	1	0	0	0	0	1	1	0	1	0	0	2	0
641	0	1	0	0	1	1	2	1	0	1	0	0	1	0	0	1	0	1	0	0	0	0	2	0	0	0	2	2	0	1	0	2	2	0	0	2	2	1	1	1	0	0	0	0	0	1	1	1	0
642	1	2	0	0	0	0	1	1	0	1	0	0	0	0	0	0	2	1	1	1	1	0	2	0	0	0	1	1	1	2	1	0	2	0	1	1	1	0	0	0	0	0	0	0	0	0	0	0	0
643	0	0	0	0	0	1	1	1	0	1	0	0	1	0	0	0	2	0	0	0	0	0	2	0	0	0	0	2	2	0	0	0	0	0	0	2	1	1	1	0	0	0	1	0	0	0	1	0	1
644	0	1	0	0	1	2	0	0	1	1	0	1	1	1	0	0	1	1	0	0	0	0	2	0	1	1	1	1	1	2	0	2	2	0	1	1	2	0	1	0	1	0	0	0	0	0	1	0	0
645	1	2	0	0	0	2	1	0	1	1	0	2	2	2	0	0	0	2	2	1	0	0	1	0	0	0	1	2	0	2	0	0	2	0	0	2	0	0	0	0	0	0	1	0	1	0	0	0	0
646	0	1	0	0	1	2	1	0	2	2	0	1	2	2	0	0	0	1	0	0	0	0	2	0	0	0	2	2	0	2	0	1	2	1	2	1	1	0	0	1	1	0	0	0	0	0	0	1	0
647	0	1	0	0	1	2	0	0	2	2	0	0	1	0	0	0	1	0	0	0	0	0	1	0	0	0	2	2	0	2	1	1	1	1	0	2	1	0	0	0	1	0	0	0	1	1	0	1	0
648	1	2	0	0	0	1	1	1	1	1	0	0	1	1	0	0	2	2	1	1	1	0	2	0	0	0	2	2	0	2	0	0	2	0	0	2	1	0	0	0	0	0	1	0	1	0	0	0	1
649	0	1	0	0	0	2	2	1	0	1	1	0	0	0	0	0	0	2	2	1	1	0	2	0	0	0	1	2	1	1	1	0	1	1	1	1	1	1	1	0	0	0	0	0	1	0	0	0	1
650	0	2	0	0	0	1	2	1	0	1	0	1	2	2	0	0	2	1	1	1	1	0	1	1	1	1	1	2	1	2	0	2	2	0	1	1	0	0	0	1	0	0	0	0	0	1	1	0	0
651	0	2	0	0	0	1	1	0	1	1	1	1	1	1	0	0	0	0	0	0	0	1	1	0	0	0	1	1	2	2	0	0	2	1	1	1	1	1	1	0	1	0	0	0	0	1	0	1	0
652	1	1	0	0	1	2	2	0	0	0	1	0	0	0	0	0	2	1	1	1	0	1	1	0	1	1	1	1	1	2	0	1	1	2	1	2	1	0	0	1	0	0	0	0	0	1	0	1	1
653	1	0	0	0	0	2	2	0	0	0	1	1	1	1	0	0	0	1	1	0	0	1	2	0	0	0	0	0	1	2	0	1	1	0	1	1	1	0	0	0	0	0	0	0	0	0	1	0	0
654	0	2	0	0	0	1	1	1	1	2	0	1	2	1	1	0	0	0	1	1	1	0	2	0	0	0	2	2	0	2	0	1	1	0	2	1	2	0	0	2	0	0	0	0	2	0	0	0	1
655	1	2	0	0	0	1	1	1	1	2	0	0	1	1	0	0	1	2	0	0	0	0	2	0	0	0	2	2	0	2	0	1	0	0	0	2	2	1	1	0	0	0	0	0	0	1	0	0	0
656	1	2	0	0	0	1	1	0	0	0	1	0	0	0	0	0	1	1	1	1	1	0	1	0	0	0	1	2	1	1	1	1	1	0	0	2	2	0	0	1	0	0	1	0	1	1	1	0	0
657	0	1	0	0	1	1	2	1	0	1	1	0	2	1	0	0	2	1	1	1	0	0	2	0	1	1	1	2	2	1	1	2	1	0	0	2	0	0	0	1	0	0	0	0	0	1	0	0	0
658	1	1	0	0	0	2	2	0	0	0	0	0	0	0	0	0	1	1	1	1	1	0	2	0	0	0	2	2	1	2	0	0	0	0	2	0	2	1	1	1	0	0	0	0	0	1	0	0	0
659	1	1	0	0	0	1	0	0	0	0	0	0	0	0	0	0	0	0	0	0	0	2	0	0	0	0	2	2	1	2	0	0	0	0	1	1	2	0	0	2	0	1	1	1	1	0	1	0	0
660	1	2	0	0	0	1	2	0	0	0	1	0	0	0	0	0	1	0	0	0	0	0	2	0	0	0	0	1	1	2	0	0	1	1	1	1	2	0	0	1	0	0	0	0	0	1	0	1	0
661	1	0	1	0	0	1	0	0	1	1	1	1	1	1	0	0	1	1	0	1	0	0	2	0	0	0	2	2	0	1	0	2	1	0	0	2	2	0	0	1	0	1	1	1	2	0	0	1	0
662	0	1	1	1	1	2	2	1	0	1	1	0	1	0	0	1	1	0	0	0	0	0	1	0	0	0	1	1	1	2	0	0	0	1	0	2	1	0	0	0	0	0	0	0	1	1	0	0	0
663	0	1	0	0	0	2	0	0	1	1	0	0	1	1	0	0	0	0	0	0	0	0	2	0	1	1	2	1	1	2	0	0	1	1	1	2	1	0	0	0	0	0	0	0	0	1	1	0	0
664	0	2	0	0	0	1	1	0	0	0	0	1	1	1	0	0	1	1	0	1	0	0	2	0	0	0	2	2	1	2	2	0	0	0	0	2	1	0	0	1	0	1	1	1	1	0	0	0	0
665	1	2	1	0	0	2	1	0	1	1	0	0	0	0	0	0	1	0	0	0	0	0	1	0	0	0	2	2	1	2	1	1	1	1	0	2	0	0	0	0	0	0	0	0	1	0	0	0	0
666	0	1	0	0	0	0	0	0	0	0	0	0	1	1	0	0	2	1	1	1	1	0	1	0	0	0	2	2	1	2	2	0	1	0	0	2	0	0	0	1	0	0	0	0	1	0	1	0	0
667	0	2	0	0	0	1	2	0	0	0	1	0	1	0	0	0	1	2	1	1	1	0	2	0	0	0	1	2	1	1	0	1	2	0	0	2	2	0	0	2	0	0	0	1	0	1	0	1	0
668	1	1	0	0	0	1	0	0	2	2	0	0	1	1	0	0	0	0	0	0	0	1	2	0	0	0	1	2	1	1	1	1	1	1	0	2	0	0	0	0	0	1	1	1	1	0	0	0	0
669	0	2	0	0	0	1	0	0	2	2	0	0	1	0	0	0	0	2	0	1	0	0	2	0	0	0	1	1	1	2	0	0	0	0	0	2	2	0	0	1	0	0	0	1	0	0	0	1	0
670	1	1	0	0	0	1	1	0	1	1	0	0	0	0	0	0	0	0	0	1	1	0	2	0	0	0	1	2	1	1	0	1	1	0	1	1	1	0	0	0	0	0	1	0	1	0	0	0	0
671	1	2	0	0	0	1	0	0	2	2	0	0	0	0	0	0	1	1	1	1	1	0	2	0	0	0	1	2	1	1	1	1	2	0	1	1	0	0	0	0	0	0	0	0	2	0	0	0	0
672	0	1	0	0	0	1	1	0	1	1	0	0	0	0	0	0	1	0	0	0	0	0	1	1	1	1	2	2	0	2	0	0	0	1	1	1	0	0	0	1	0	0	0	0	2	1	0	0	1
673	1	0	0	0	0	1	1	0	0	0	1	0	1	1	0	0	1	0	2	1	1	1	2	0	0	0	2	2	0	2	0	0	2	2	0	2	2	0	0	1	0	1	1	0	1	0	0	0	1
674	1	1	0	0	0	1	0	0	2	2	0	0	0	0	0	0	1	0	1	0	0	1	1	0	1	1	2	0	1	1	0	2	2	0	1	1	1	0	0	0	0	0	1	0	1	1	0	0	0
675	1	1	0	0	0	0	1	0	1	1	1	1	2	1	0	0	0	0	0	0	0	0	0	1	1	1	1	2	1	2	0	0	2	0	2	0	1	0	0	0	0	0	0	0	0	1	0	0	1
676	1	0	0	0	0	2	1	1	1	2	1	0	2	1	0	0	1	1	1	0	1	0	1	0	0	0	0	1	1	2	0	2	1	0	0	2	1	0	0	1	0	0	0	1	0	1	0	1	0
677	1	0	0	0	0	1	1	1	1	2	0	1	0	0	0	0	2	2	2	1	1	0	1	0	0	0	2	1	1	2	0	0	1	0	0	2	0	0	0	0	0	1	1	0	0	2	0	1	0
678	1	1	0	0	0	2	2	0	0	0	1	0	0	0	0	0	2	1	1	1	0	0	2	0	0	0	2	2	0	2	0	0	0	0	1	1	0	0	0	1	0	0	0	0	2	2	0	0	0
679	0	2	0	0	0	0	2	0	0	0	1	0	2	1	0	1	1	1	1	1	0	0	2	0	0	0	2	2	1	2	0	1	2	0	1	1	2	0	1	1	1	0	1	0	1	1	0	0	0
680	1	1	0	0	1	1	2	1	0	1	1	0	1	1	0	0	2	0	0	0	0	1	2	0	0	0	2	2	0	2	0	0	1	0	0	2	0	0	0	1	0	0	1	0	1	0	0	0	1
681	1	2	1	0	0	1	1	0	0	0	0	1	1	1	0	0	0	1	0	0	0	0	0	1	1	1	2	2	1	2	0	0	0	0	0	2	2	0	0	1	0	0	0	0	0	1	0	0	0
682	0	1	0	0	0	2	0	0	2	2	0	0	1	1	0	0	1	2	1	0	0	0	2	0	0	0	2	2	0	2	0	2	2	0	1	1	0	0	0	0	0	0	0	0	1	0	0	0	0
683	0	1	0	0	0	1	1	0	1	1	1	0	0	1	0	0	1	2	0	1	1	0	2	0	0	0	1	2	1	0	0	0	0	0	0	2	0	0	0	0	0	1	1	0	2	0	0	0	1
684	1	1	0	0	0	0	2	1	0	1	0	0	0	0	0	0	1	2	2	2	2	1	1	0	0	0	2	2	0	1	0	0	2	2	1	2	1	0	0	2	0	0	0	0	0	0	0	0	0
685	0	2	0	0	0	1	2	1	0	1	0	0	1	1	0	0	0	2	1	1	1	0	1	1	1	1	2	1	1	2	0	1	1	0	1	1	1	0	0	0	0	0	0	0	1	1	0	0	1
686	1	2	0	0	0	2	1	1	1	2	0	1	1	1	0	0	1	2	1	1	0	0	2	0	0	0	2	2	0	2	2	0	2	0	1	1	1	0	0	2	0	0	1	0	1	1	0	0	1
687	0	2	0	0	0	1	2	0	0	0	1	1	2	0	1	0	1	2	1	1	1	0	2	0	0	0	1	0	2	2	0	0	0	0	0	2	1	0	0	0	0	1	2	0	1	0	0	1	0
688	0	1	0	0	1	2	1	1	1	2	0	0	0	0	0	0	1	1	1	1	0	0	2	0	0	0	2	2	1	1	1	0	0	0	0	2	1	0	0	0	0	0	0	0	0	2	1	0	0
689	0	0	1	0	0	1	1	2	0	2	0	0	0	0	0	0	1	0	0	0	0	0	1	0	1	1	2	2	0	1	1	1	1	2	0	2	2	0	0	0	0	0	1	0	1	0	0	1	0
690	0	1	0	0	0	0	1	0	1	1	0	1	1	2	0	0	1	1	0	0	0	0	2	0	0	0	0	1	1	2	0	1	0	0	0	2	2	1	1	1	0	1	2	0	0	1	1	0	0
691	0	0	0	0	0	1	0	0	2	2	0	0	1	0	0	1	0	2	1	1	0	0	2	0	0	0	2	2	0	2	1	0	1	0	1	1	1	1	1	0	1	0	1	0	1	0	0	0	0
692	0	1	0	0	0	0	0	0	1	1	0	0	0	0	0	0	2	1	1	1	1	0	2	0	0	0	1	1	1	2	1	0	1	0	1	1	1	1	1	0	0	0	0	0	0	1	0	0	0
693	1	2	0	0	0	0	0	0	2	2	0	0	0	0	0	0	1	1	0	0	0	0	2	0	0	0	1	2	2	2	0	2	2	0	2	0	1	0	0	0	0	2	2	0	1	0	0	1	1
694	0	2	0	0	0	1	2	1	0	1	0	0	1	1	0	0	2	0	0	0	0	0	2	0	0	0	2	2	0	1	0	0	0	1	2	1	1	0	0	1	0	1	1	0	1	0	0	0	0
695	1	1	0	0	0	1	1	1	1	2	0	1	2	1	0	0	2	0	0	0	0	0	2	0	0	0	0	1	1	0	0	1	1	1	1	1	1	1	0	0	0	0	0	1	1	2	1	0	0
696	0	2	0	0	0	0	0	0	1	1	0	1	1	1	0	0	1	1	1	1	0	0	1	1	1	1	2	2	0	2	0	1	1	1	1	1	1	0	0	2	0	1	1	0	1	0	0	0	0
697	1	2	0	0	0	1	2	1	0	1	1	0	1	0	0	0	0	2	2	1	0	0	2	0	0	0	1	1	1	2	0	0	2	2	1	2	1	1	1	0	0	1	2	0	0	1	1	0	1
698	1	1	0	0	0	1	1	0	1	1	0	1	1	1	0	0	1	1	1	1	1	0	2	0	1	1	1	1	1	1	0	0	2	1	1	1	1	0	0	0	0	0	0	0	1	0	0	0	0
699	0	0	0	0	0	2	1	0	0	0	1	1	2	2	0	0	2	0	0	0	0	0	1	0	0	0	2	2	0	2	2	1	2	1	0	2	0	1	1	0	0	0	0	0	1	0	0	0	1
700	1	0	0	0	0	1	1	0	1	1	2	0	0	0	0	0	0	2	0	0	0	0	2	0	0	0	1	1	2	2	0	1	1	0	0	2	2	1	1	0	1	0	0	0	0	0	0	0	0
701	1	2	1	0	0	1	2	0	0	0	1	1	1	0	1	0	1	1	1	1	0	1	2	0	0	0	1	1	2	2	0	1	2	0	1	1	0	0	0	1	0	0	1	0	2	1	0	0	0
702	0	1	0	0	0	2	1	1	1	2	0	0	1	1	0	0	0	2	0	0	0	0	2	0	0	0	2	2	0	2	0	2	2	0	0	2	1	0	0	0	0	0	2	0	1	1	0	0	1
703	0	1	0	0	1	1	1	0	1	1	1	0	2	1	0	1	1	2	1	1	1	0	2	0	0	0	1	2	2	1	0	1	1	1	0	2	1	0	0	1	0	0	1	0	1	0	0	0	0
704	0	1	0	0	0	1	2	1	0	1	0	2	2	2	0	0	1	0	1	1	1	1	2	0	0	0	1	2	0	1	2	0	0	0	0	2	0	0	0	0	0	0	0	2	0	2	0	0	0
705	0	2	0	0	0	0	1	0	0	0	1	1	2	1	1	0	1	0	1	1	1	0	2	0	0	0	2	2	0	1	0	0	2	1	0	2	1	0	0	0	0	0	1	0	1	1	0	0	1
706	0	1	0	0	0	0	1	0	1	1	0	1	1	1	0	0	0	2	0	0	0	0	1	0	0	0	1	2	1	1	1	0	1	1	0	2	2	0	0	2	0	0	0	0	1	1	0	0	0
707	1	1	0	0	0	1	1	1	1	2	0	0	1	0	0	1	1	1	1	1	1	0	2	0	0	0	2	2	0	2	0	1	1	0	0	2	2	0	0	1	1	2	2	0	0	0	0	0	0
708	0	1	1	0	0	2	1	0	1	1	1	0	2	1	0	0	1	1	0	0	0	0	2	0	0	0	1	0	2	2	0	0	2	2	1	2	1	0	0	2	0	0	1	0	1	0	0	0	0
709	1	1	1	0	0	2	1	0	1	1	1	1	1	1	0	0	1	1	1	1	0	1	1	0	1	1	0	1	0	0	1	0	2	1	1	1	2	0	0	0	1	0	1	0	1	1	0	0	0
710	0	1	0	0	1	2	1	1	1	2	0	0	1	0	0	1	1	1	2	2	1	0	1	1	1	1	1	2	0	1	0	1	1	0	0	1	2	0	0	1	0	0	1	0	1	1	0	1	0
711	0	2	0	0	0	0	2	0	0	0	1	1	1	1	0	0	0	1	1	1	1	0	2	0	0	0	1	1	0	1	1	1	1	0	0	2	1	0	0	0	0	0	1	0	2	0	0	0	0
712	0	2	0	0	1	1	2	0	0	0	1	0	0	0	0	0	2	0	0	0	0	0	2	0	1	1	1	2	1	2	0	0	2	0	2	0	1	0	0	1	0	0	1	0	0	1	0	0	0
713	0	1	0	0	0	1	0	0	1	1	1	0	1	1	0	0	1	1	1	1	1	0	2	0	1	1	1	2	0	2	0	2	2	0	2	0	1	0	0	0	0	0	0	0	1	0	1	0	0
714	1	1	1	0	0	2	0	0	1	1	0	0	1	0	0	0	0	1	1	1	1	0	2	0	0	0	1	2	1	1	1	0	1	1	2	0	0	0	0	1	0	0	0	0	0	0	0	0	1
715	1	1	0	0	1	2	0	0	0	0	0	0	0	0	0	0	2	2	2	1	1	0	1	0	0	0	0	1	2	1	0	0	0	0	2	0	1	0	0	1	0	0	1	0	1	1	0	0	0
716	1	2	0	0	0	0	2	0	0	0	1	0	0	0	0	0	1	0	1	1	1	0	1	0	0	0	1	2	1	1	1	2	1	0	1	1	2	0	0	0	0	0	0	1	0	1	1	0	0
717	1	1	0	0	1	1	2	0	1	1	0	0	0	0	0	0	1	0	0	0	0	0	2	0	1	1	1	1	1	2	1	0	0	0	0	2	1	1	0	1	0	0	0	2	0	1	0	0	0
718	0	1	1	0	0	2	1	0	0	0	1	0	1	0	0	1	0	0	0	0	0	0	2	0	0	0	0	2	2	2	1	2	2	0	2	0	2	0	0	0	1	0	1	0	1	0	0	1	0
719	0	2	0	0	0	1	0	0	1	1	1	0	0	0	0	0	2	2	0	0	0	0	1	0	0	0	0	2	2	0	0	2	2	0	2	0	2	0	0	1	0	0	1	0	1	1	0	0	0
720	0	2	0	0	0	1	2	0	0	0	2	1	1	1	0	0	0	0	0	0	0	1	2	0	0	0	1	1	2	2	1	2	1	0	0	2	1	1	1	0	0	0	0	0	1	0	0	0	0
721	0	2	0	0	0	1	2	0	0	0	1	0	1	0	0	0	1	1	0	1	0	0	2	0	0	0	1	1	2	2	0	0	1	0	1	1	2	0	0	2	0	0	0	1	0	1	0	0	0
722	1	1	0	0	0	0	1	0	0	0	0	0	0	0	0	0	1	2	1	1	1	1	2	0	0	0	2	2	1	2	0	0	1	0	1	1	1	0	0	1	0	0	0	0	0	0	0	0	0
723	0	2	0	0	0	0	0	0	2	2	0	1	1	1	0	0	1	1	1	1	1	0	2	0	0	0	1	1	1	2	0	0	2	1	1	1	2	0	0	2	0	0	0	1	1	2	0	0	0
724	1	2	0	0	0	1	1	0	1	1	0	0	1	0	0	1	0	0	1	1	1	0	2	1	1	2	1	2	1	2	0	0	1	0	1	1	1	0	0	2	0	0	1	0	1	1	1	0	0
725	0	1	0	0	0	0	1	1	1	2	0	0	0	0	0	0	0	1	1	0	0	0	2	0	0	0	1	1	2	2	0	0	0	0	0	2	1	1	1	0	0	0	1	0	1	0	0	0	0
726	1	0	0	0	0	2	1	1	1	2	0	0	1	0	0	1	1	1	0	1	0	0	2	0	0	0	2	2	0	2	1	0	1	1	1	1	2	0	0	1	0	0	1	0	0	1	0	2	0
727	0	1	0	0	0	2	1	0	1	1	0	0	1	0	0	1	2	0	0	0	0	0	0	0	0	0	1	2	1	2	0	1	1	0	1	1	2	0	1	1	1	0	0	0	1	2	0	0	0
728	0	1	0	0	0	2	0	0	0	0	0	0	0	0	0	0	0	0	1	1	1	0	2	0	1	1	2	2	1	2	2	1	1	0	0	2	1	0	0	1	0	0	0	1	0	1	0	0	0
729	1	2	0	0	0	1	1	0	1	1	1	1	2	1	0	0	1	0	0	0	0	0	2	0	0	0	1	2	1	2	0	1	1	1	1	1	2	1	1	0	0	0	0	0	0	1	0	0	0
730	0	1	1	0	1	2	2	0	0	0	0	0	0	0	0	0	2	1	1	1	0	0	2	0	0	0	0	1	1	2	0	0	1	1	0	2	2	0	0	0	0	1	1	0	1	1	0	0	0
731	0	0	0	0	0	1	1	0	1	1	0	0	1	0	0	1	2	1	1	1	1	0	1	0	1	1	0	1	2	1	0	0	1	0	1	1	2	0	0	1	0	0	1	0	1	0	0	2	0
732	1	1	0	0	0	2	0	0	2	2	0	0	0	0	0	0	1	2	1	1	1	0	2	0	0	0	1	2	1	1	0	2	1	0	0	2	1	0	0	1	0	0	1	0	0	0	1	0	0
733	0	1	0	0	0	1	2	0	0	0	0	1	2	1	1	0	1	2	1	1	1	0	2	0	1	1	2	1	1	2	0	1	2	0	0	2	1	0	0	1	0	0	0	1	0	1	0	0	0
734	1	1	0	0	1	1	1	0	0	0	0	0	0	0	0	0	1	1	0	1	0	0	1	0	0	0	2	2	0	2	1	0	2	1	1	1	0	0	0	0	0	0	0	0	0	0	1	0	0
735	0	1	1	0	0	1	1	0	1	1	0	1	1	1	0	0	0	1	0	0	0	0	1	0	0	0	2	2	1	2	0	0	2	2	0	2	1	0	0	1	0	1	1	0	1	0	0	0	0
736	1	1	0	0	0	0	1	1	1	2	0	0	1	0	0	0	1	2	0	1	1	0	2	0	0	0	1	2	1	2	0	1	0	0	0	2	2	0	0	1	0	0	0	0	0	2	0	0	0
737	1	0	0	0	1	2	2	1	0	1	1	0	0	0	0	0	1	0	0	0	0	0	2	0	0	0	2	2	1	1	0	1	2	0	1	1	1	0	0	0	0	0	0	0	0	0	1	0	0
738	0	2	0	0	1	1	0	0	1	1	1	0	0	0	0	0	2	1	1	1	1	0	2	0	0	0	2	2	0	1	0	0	0	0	0	2	1	0	0	0	0	0	1	0	1	1	0	0	1
739	1	1	0	0	0	1	0	0	1	1	0	0	1	2	0	0	1	2	1	1	1	0	2	0	0	0	1	1	1	2	1	1	2	1	0	2	2	0	0	1	1	0	1	0	1	1	1	0	0
740	1	1	1	1	1	2	2	0	0	0	1	0	0	0	0	0	0	0	0	0	0	0	0	1	1	1	0	1	0	1	0	0	2	1	1	1	1	0	0	0	1	1	2	0	1	0	0	0	0
741	0	2	0	0	0	1	1	0	1	1	1	0	1	0	0	1	0	1	2	1	1	0	2	0	1	1	0	2	0	1	0	0	2	2	1	1	2	0	0	2	0	1	1	1	0	1	0	0	0
742	0	0	0	0	0	1	1	0	0	0	1	0	0	0	0	0	2	1	1	1	0	1	2	0	0	0	1	2	1	2	0	1	1	1	2	0	1	0	0	1	0	1	1	0	1	1	0	0	0
743	0	1	0	0	0	0	1	0	0	0	2	1	1	1	0	0	0	1	1	1	1	0	2	0	1	1	2	2	1	2	0	1	2	0	0	2	2	0	0	2	0	1	1	0	1	1	0	0	0
744	1	2	0	0	0	1	1	0	1	1	0	0	1	1	0	0	2	1	1	1	0	0	2	0	0	0	1	1	2	2	0	0	1	1	1	1	1	0	0	0	0	0	0	0	0	0	0	1	0
745	0	2	0	0	0	0	1	1	1	2	0	1	1	1	0	0	1	1	0	0	0	0	2	0	0	1	2	2	1	2	0	0	2	1	0	2	1	0	0	0	0	0	0	0	1	0	0	1	0
746	0	0	0	0	0	2	2	1	0	1	1	0	1	0	0	1	0	2	1	1	0	0	2	0	0	0	2	2	1	2	1	1	2	2	1	1	0	0	0	0	0	0	0	0	2	1	0	0	0
747	0	2	0	0	0	1	1	0	1	1	0	0	0	0	0	0	1	0	0	0	0	0	1	1	1	1	2	2	1	2	1	0	1	1	0	2	1	0	0	0	1	0	0	2	0	1	0	0	0
748	1	1	0	0	0	1	1	0	0	0	1	0	2	0	0	1	0	1	0	0	0	0	2	0	1	1	0	1	0	1	0	0	1	1	0	2	1	0	0	0	0	0	0	0	0	0	0	0	0
749	0	1	0	0	1	2	2	0	0	0	0	0	0	0	0	0	1	1	0	0	0	0	1	0	0	0	2	1	1	2	0	0	0	0	0	2	1	0	0	0	0	0	0	1	0	0	0	0	0
750	0	2	0	0	0	2	1	0	1	1	0	1	2	2	0	0	2	1	1	1	1	0	2	0	1	1	1	1	1	2	0	0	1	1	0	2	2	0	0	1	0	0	0	0	0	1	0	0	0
751	1	1	0	0	0	1	2	1	0	1	0	0	1	0	0	1	0	0	0	0	0	0	1	1	1	1	2	2	1	2	2	0	1	1	2	0	1	0	0	0	0	0	1	0	0	1	0	0	0
752	0	1	0	0	0	2	0	0	1	1	0	0	0	0	0	0	1	1	1	1	1	0	2	0	0	0	1	2	2	2	2	0	1	1	2	0	1	0	0	1	0	1	1	0	1	0	0	0	0
753	0	1	0	0	1	2	0	0	1	1	0	0	2	1	0	0	1	0	0	0	0	0	2	0	0	0	2	0	1	1	0	1	2	1	1	0	1	0	0	0	0	0	0	0	1	0	0	0	1
754	1	1	0	0	0	0	1	1	0	1	0	1	2	1	0	0	1	1	0	0	0	0	2	0	1	1	2	2	0	2	1	1	0	0	0	2	2	0	0	0	0	0	1	0	1	2	0	0	2
755	0	1	0	0	0	1	2	1	0	1	1	0	0	0	0	0	0	0	1	1	1	0	2	0	1	1	1	1	1	2	0	1	1	0	1	1	1	0	0	1	0	0	0	0	0	0	0	0	1
756	1	0	1	0	0	1	0	0	2	2	0	1	1	1	0	0	2	1	1	0	0	0	1	1	1	1	2	2	0	2	1	2	2	0	1	1	2	0	0	1	0	0	1	0	1	0	1	0	0
757	1	1	0	0	0	2	0	0	1	1	0	1	2	1	0	1	0	0	0	0	0	0	2	0	0	0	2	2	1	2	1	2	1	0	0	2	1	0	0	1	0	0	0	0	0	0	0	1	0
758	1	2	0	0	0	1	1	1	0	1	0	0	2	2	0	0	1	0	0	0	0	0	1	1	1	1	0	1	2	1	0	1	1	1	0	2	2	0	0	1	0	0	2	0	1	1	0	0	0
759	0	1	0	0	0	0	0	0	0	0	0	1	1	1	0	0	0	2	0	0	0	0	2	0	0	0	0	1	2	1	0	2	2	0	1	1	1	1	1	0	0	0	1	0	1	1	0	2	0
760	0	1	0	0	0	1	2	0	0	0	2	0	0	0	0	0	1	1	1	1	1	0	2	0	0	0	2	2	0	1	1	2	2	0	1	1	2	0	0	0	0	0	1	0	2	1	0	1	0
761	0	2	0	0	0	1	2	0	0	0	1	0	0	0	0	0	2	1	1	1	1	0	2	0	0	0	2	2	0	2	1	0	1	0	1	2	1	0	0	2	0	1	1	0	0	0	1	0	0
762	0	2	1	0	0	1	1	1	1	2	0	0	0	0	0	0	0	1	0	0	0	0	2	0	0	0	1	1	2	2	0	0	1	0	2	0	2	0	0	2	0	1	1	0	0	0	0	0	1
763	1	1	0	0	0	1	2	0	0	0	2	0	2	1	0	0	1	0	0	0	0	0	1	0	0	0	1	1	0	1	0	0	1	1	1	2	1	0	0	2	0	0	1	0	1	0	0	0	0
764	0	0	0	0	0	2	1	0	1	1	0	1	1	1	0	0	0	0	1	1	1	0	2	0	0	0	2	2	0	2	0	0	0	0	0	2	1	0	0	1	0	1	1	1	2	0	1	0	0
765	1	2	0	0	0	1	1	0	0	0	0	1	1	1	0	0	1	2	1	1	1	0	2	0	0	0	0	1	2	1	0	1	2	0	0	2	0	0	0	1	0	0	1	0	1	0	0	0	0
766	1	2	0	0	1	1	2	0	0	0	1	1	1	1	0	0	0	0	1	1	1	0	2	0	1	1	1	2	1	2	1	0	1	0	1	1	1	0	0	1	0	0	1	0	0	0	1	0	0
767	1	1	0	0	0	1	0	0	1	1	1	1	1	1	0	0	2	1	0	1	1	0	0	0	0	0	1	1	1	2	0	2	1	0	0	2	2	1	0	0	0	0	0	0	2	1	0	0	0
768	0	1	0	0	0	2	2	0	2	2	0	1	2	1	0	1	1	0	0	0	0	0	2	0	1	1	2	2	1	2	0	1	1	1	1	1	1	0	0	0	0	0	1	0	1	2	1	0	1
769	1	1	0	0	1	2	1	0	2	2	0	0	2	1	0	0	2	0	0	0	0	0	2	0	0	0	1	2	0	2	1	1	2	0	1	1	1	0	0	1	0	0	1	0	1	0	1	0	0
770	0	2	1	0	0	1	1	0	0	0	0	0	1	0	0	0	1	1	2	1	1	0	2	0	0	0	2	2	1	1	0	0	1	1	1	2	2	1	1	0	0	0	0	0	0	1	0	0	0
771	0	1	0	0	0	2	0	0	0	0	0	1	2	1	0	0	2	2	1	0	0	0	2	0	0	0	2	2	1	2	1	0	2	0	0	2	2	0	0	1	0	0	1	0	0	0	0	0	1
772	1	1	0	0	0	1	1	1	1	2	0	0	0	0	0	0	2	0	0	0	0	0	2	0	0	0	2	2	1	2	1	0	0	0	0	2	2	1	1	0	0	0	0	0	1	0	0	0	0
773	1	1	0	0	0	2	0	0	2	2	0	0	1	0	0	1	2	2	2	2	1	0	2	0	0	0	0	1	2	1	0	1	2	0	1	1	1	0	0	0	0	0	0	0	0	2	1	0	0
774	0	1	1	1	1	2	1	1	1	2	0	0	1	0	0	1	1	0	0	0	0	0	2	0	0	0	0	2	1	2	1	0	0	0	0	2	1	0	0	0	1	0	0	0	0	0	2	0	0
775	0	0	0	0	1	2	0	0	2	2	0	0	0	0	0	0	2	0	0	0	0	0	2	0	0	0	2	2	0	2	1	0	0	0	0	2	1	1	0	0	0	0	0	0	0	1	0	0	0
776	0	0	0	0	0	0	2	1	0	1	0	0	0	0	0	0	1	2	1	1	1	0	2	0	0	0	2	2	1	2	1	1	1	1	1	2	1	0	0	0	0	0	0	0	0	2	0	0	0
777	1	2	0	0	0	0	2	1	0	1	0	0	0	0	0	0	1	1	0	0	0	0	2	0	0	0	1	0	2	2	0	1	2	1	2	1	1	2	1	0	1	1	1	0	1	0	1	0	0
778	0	0	0	0	2	2	1	1	1	2	0	1	1	2	0	0	1	2	2	2	2	0	2	0	0	0	0	2	1	1	0	0	0	1	2	1	1	0	0	2	1	0	0	0	0	1	0	0	0
779	1	2	0	0	0	2	0	0	1	1	0	0	0	0	0	0	2	0	0	1	0	0	2	0	0	0	0	1	0	1	0	0	1	0	1	1	1	1	0	0	0	0	0	0	0	1	0	0	0
780	1	1	0	0	0	2	1	0	1	1	1	0	1	0	0	1	1	1	0	0	0	0	1	1	1	1	0	2	1	2	1	2	1	0	0	2	2	0	0	1	1	0	0	0	0	0	0	0	1
781	0	1	0	0	0	1	0	0	2	2	0	0	0	0	0	0	1	1	1	0	0	0	2	0	0	0	2	2	1	2	1	2	1	0	0	2	1	0	0	0	0	0	1	0	1	0	0	0	0
782	1	0	0	0	0	0	0	0	1	1	1	0	0	0	0	0	1	0	0	0	0	1	2	0	0	0	2	2	0	2	1	1	1	0	2	1	2	0	1	0	2	0	0	0	0	1	0	0	0
783	1	1	0	0	0	0	0	0	1	1	0	0	1	0	0	1	1	2	1	1	1	0	2	0	0	0	1	1	2	2	0	0	0	1	0	2	1	0	0	0	0	0	0	0	0	1	0	0	0
784	0	2	1	0	0	1	1	0	1	1	0	0	0	0	0	0	2	0	0	0	0	0	1	0	0	0	1	1	1	2	1	0	2	0	1	1	1	0	0	1	0	0	1	0	0	0	0	0	2
785	0	2	0	0	0	0	0	0	0	0	1	1	1	1	0	0	2	1	1	1	1	1	2	0	0	0	0	1	1	2	0	1	2	0	1	1	1	0	0	1	0	0	1	0	1	0	0	0	0
786	1	0	0	0	0	1	2	1	0	1	0	0	0	0	0	0	1	0	0	0	0	0	1	1	1	1	1	2	0	1	2	0	0	0	0	2	1	1	1	0	0	2	2	0	1	0	0	0	0
787	1	1	0	0	0	1	1	0	1	1	0	0	0	0	0	0	1	1	0	0	0	0	2	0	0	0	1	2	2	2	1	0	0	1	2	1	1	0	0	1	0	0	0	0	0	1	0	0	1
788	0	1	0	0	0	1	0	0	2	2	0	0	0	0	0	0	2	1	1	1	1	1	1	0	0	0	1	1	1	2	1	1	1	0	0	2	1	0	0	0	0	0	1	0	1	1	0	0	1
789	1	2	0	0	1	1	1	0	0	0	2	1	1	0	1	0	1	0	0	0	0	0	2	0	1	1	1	1	0	1	0	2	2	0	1	1	2	0	0	0	0	0	0	0	1	1	0	0	0
790	1	2	0	0	0	0	0	0	1	1	0	0	0	0	0	0	1	2	1	1	1	0	1	1	1	1	1	1	2	2	0	1	1	1	1	1	2	0	0	0	0	0	0	0	0	1	0	0	0
791	0	1	0	0	0	1	1	0	0	0	0	2	2	2	0	0	1	0	1	1	1	0	2	0	0	0	1	1	1	2	0	1	2	0	2	0	1	0	0	0	0	0	0	1	0	1	0	0	0
792	0	1	1	0	0	2	1	0	0	0	1	1	2	1	0	0	0	2	0	0	0	0	2	0	0	0	2	2	1	2	0	0	2	2	1	2	1	1	0	0	0	0	0	0	2	1	1	0	1
793	1	0	0	0	1	2	2	0	0	0	1	0	0	0	0	1	1	1	2	2	1	0	2	0	0	0	1	2	1	1	1	1	2	0	1	1	2	0	0	0	0	0	0	1	0	0	0	0	0
794	1	1	0	0	0	0	1	0	1	1	0	0	1	0	0	1	1	0	1	1	1	0	1	1	1	1	1	1	0	1	1	1	2	0	1	1	0	0	0	0	0	0	0	0	0	1	1	0	1
795	0	1	0	0	1	2	2	1	0	1	0	0	0	0	0	0	0	2	2	1	0	0	2	0	0	0	2	2	1	2	0	0	2	2	1	2	1	0	0	0	0	0	0	0	1	2	1	1	0
796	1	1	0	0	1	2	2	1	0	1	1	1	1	1	0	0	2	0	0	0	0	0	1	0	0	0	1	1	2	2	1	0	1	0	1	2	1	0	0	2	0	0	1	0	1	2	0	0	1
797	0	0	0	0	1	2	1	0	1	1	0	0	0	0	0	0	1	1	1	1	1	1	0	1	0	1	0	1	1	2	0	1	2	1	0	2	1	1	1	0	0	1	1	0	1	0	0	0	0
798	0	1	0	0	1	1	1	0	1	1	0	0	2	1	0	0	1	0	1	1	1	0	2	0	0	0	1	1	2	2	1	1	1	0	0	1	1	1	1	0	0	1	1	1	1	0	1	0	0
799	0	2	1	1	0	1	2	0	1	1	1	0	0	0	0	0	1	1	1	1	1	0	2	0	1	1	2	2	0	1	0	1	2	0	0	2	2	0	0	0	0	0	0	0	0	0	0	0	0
800	1	2	0	0	0	0	2	1	0	1	0	1	2	2	0	0	1	0	0	0	0	0	2	0	0	0	1	1	1	2	0	0	2	0	2	0	0	0	0	0	0	0	1	0	0	1	2	0	0
801	1	1	1	1	1	2	2	0	0	0	0	1	1	1	0	0	1	2	1	1	1	0	2	0	0	0	1	1	0	1	1	1	1	0	0	2	2	0	0	1	0	1	1	1	1	0	0	0	0
802	0	2	0	0	0	1	1	0	2	2	0	0	1	0	0	1	0	0	1	1	1	0	2	0	0	0	1	1	1	2	0	2	2	0	1	1	2	0	0	1	0	0	0	0	1	0	1	0	1
803	0	2	1	0	0	1	1	0	1	1	0	0	0	0	0	0	1	1	1	1	1	0	1	1	1	1	1	1	0	1	0	2	2	0	1	1	2	0	0	1	0	0	0	1	0	1	1	0	0
804	0	0	1	0	0	1	1	1	1	2	0	1	1	1	0	0	1	0	0	0	0	0	2	0	0	0	1	2	0	2	0	1	1	0	0	2	2	0	0	2	0	0	0	0	0	0	0	0	0
805	1	1	0	0	0	1	1	2	0	2	0	0	0	0	0	0	1	0	1	1	1	0	2	0	0	0	0	1	1	2	0	1	2	2	1	2	1	0	0	0	0	0	0	0	2	1	1	1	0
806	0	2	0	0	0	0	2	1	0	1	1	0	1	0	0	1	1	2	1	1	1	0	2	0	0	0	1	1	1	2	0	1	1	0	0	2	1	0	0	0	0	0	1	0	0	1	0	0	1
807	1	0	0	0	2	2	2	0	1	1	1	0	1	0	0	1	0	0	0	1	1	0	2	0	0	0	2	2	1	2	0	1	0	0	1	1	1	0	0	1	1	0	1	0	1	1	0	0	0
808	0	2	0	0	0	1	1	1	0	1	0	0	1	0	0	0	2	2	2	2	1	0	1	1	1	1	0	1	0	0	1	1	2	1	1	1	1	0	0	1	0	0	0	2	0	2	0	0	0
809	0	1	0	0	0	1	0	0	1	1	0	1	2	2	0	0	2	1	0	1	1	0	2	0	0	0	1	0	2	2	0	1	1	0	2	1	1	0	0	1	0	0	0	0	0	1	0	1	0
810	1	1	0	0	0	0	1	0	0	0	0	1	1	1	0	0	2	0	0	0	0	0	2	0	0	0	2	2	0	2	1	2	1	0	0	2	2	0	0	1	0	0	0	0	0	0	0	0	1
811	0	1	0	0	0	0	0	0	1	1	1	1	1	1	0	0	1	0	0	0	0	0	2	0	0	0	2	2	0	2	1	0	0	0	0	2	2	0	0	1	1	0	0	0	1	0	1	0	1
812	1	1	0	0	0	2	1	0	1	1	1	0	2	0	0	1	2	0	0	1	1	0	2	0	0	0	2	2	0	1	1	1	2	0	1	1	2	0	0	1	1	2	2	0	1	0	0	0	0
813	1	0	0	0	0	1	1	0	1	1	1	0	0	0	0	0	0	2	0	1	0	0	2	0	0	0	1	2	0	2	1	1	1	1	0	2	1	0	0	0	0	0	1	0	1	0	0	0	0
814	1	0	0	0	1	2	2	0	1	1	0	1	1	1	0	0	1	2	1	1	1	0	2	0	0	0	2	2	2	2	0	0	1	1	1	1	1	0	0	1	0	0	0	0	0	0	0	0	0
815	0	1	0	0	0	0	1	0	0	0	0	0	0	0	0	0	0	0	1	1	1	0	1	0	1	1	2	2	0	2	1	2	1	0	1	1	2	0	1	1	1	0	1	0	1	1	0	0	0
816	0	0	0	0	0	1	2	0	1	1	0	0	2	0	0	1	1	0	0	0	0	0	1	0	0	0	2	2	1	1	0	0	2	0	0	2	2	0	0	2	0	1	1	0	1	0	0	0	0
817	1	1	0	0	1	2	1	0	1	1	1	2	2	2	0	0	2	1	1	1	1	0	1	0	0	0	2	2	0	2	0	0	2	0	2	0	1	0	0	0	0	0	0	1	0	0	0	0	0
818	1	1	0	0	1	2	1	1	0	1	0	0	0	0	0	0	0	1	1	1	1	0	2	0	2	2	1	1	0	1	1	0	1	0	0	2	2	0	0	0	0	1	1	0	1	0	0	0	1
819	1	1	1	0	0	1	1	0	0	0	1	1	2	1	0	0	1	2	0	0	0	0	2	0	0	0	1	1	1	2	0	1	1	2	1	1	1	0	0	1	0	0	0	0	0	1	0	0	0
820	0	1	1	1	0	2	2	0	0	0	2	1	2	1	0	1	1	0	0	0	0	0	1	1	1	1	1	1	0	1	0	1	2	1	1	0	1	0	0	0	0	0	0	0	1	0	0	1	0
821	0	1	0	0	0	1	2	0	0	0	1	0	2	0	0	1	2	0	0	0	0	0	1	1	1	1	1	0	2	2	0	0	2	2	1	2	0	0	0	0	0	0	0	0	0	1	0	0	0
822	1	1	0	0	0	2	2	0	0	0	1	1	1	1	0	0	1	0	0	0	0	0	2	0	0	0	1	1	2	2	1	0	2	1	1	1	0	0	0	0	0	0	1	0	1	2	0	0	0
823	1	0	0	0	0	2	2	1	0	1	0	0	0	0	0	0	0	0	1	1	1	0	2	0	0	0	2	2	1	2	2	1	2	0	1	1	2	1	1	0	0	2	2	0	0	0	0	0	0
824	0	1	1	1	1	2	0	0	2	2	0	0	1	0	0	1	0	1	1	2	1	0	1	0	1	1	1	2	2	2	0	1	2	0	1	1	2	0	1	0	2	0	0	0	0	1	1	0	0
825	0	1	0	0	0	1	0	0	2	2	0	1	1	1	0	0	2	0	0	1	0	1	2	0	0	0	1	1	0	1	1	1	1	1	0	2	2	0	0	1	0	0	0	0	0	1	0	0	1
826	0	1	0	0	0	0	2	0	0	0	1	0	0	0	0	0	0	0	0	0	0	1	2	0	0	0	2	2	0	1	0	0	1	0	1	1	2	1	1	0	0	0	0	2	0	1	0	0	0
827	0	1	0	0	0	0	2	0	0	0	0	1	1	1	0	0	2	1	1	1	1	0	2	0	0	0	2	2	1	2	2	1	2	0	1	1	1	0	0	0	0	0	1	0	1	0	0	0	0
828	0	1	0	0	0	1	1	0	0	0	0	0	0	0	0	0	2	1	1	1	1	0	2	0	1	1	2	2	1	2	2	1	1	0	0	2	1	0	0	1	0	1	1	0	1	0	1	0	0
829	0	0	0	0	1	2	1	0	0	0	1	1	1	1	0	0	0	1	1	1	1	0	1	0	0	0	1	1	1	2	1	1	2	0	1	1	0	0	0	0	0	0	1	0	0	1	0	0	0
830	1	1	1	0	0	1	1	1	1	2	1	0	1	0	0	0	1	2	1	1	1	0	2	0	0	0	2	2	0	2	0	1	2	0	1	1	1	0	0	0	0	0	0	0	0	0	0	0	0
831	1	1	0	0	0	1	1	1	1	2	0	1	2	1	0	0	0	1	2	1	1	0	2	0	0	0	2	2	0	2	0	1	1	0	0	2	2	0	0	0	0	0	0	0	0	1	0	0	0
832	0	1	0	0	0	1	2	1	0	1	0	0	0	0	0	0	1	1	1	1	1	0	1	0	0	0	1	2	0	2	0	0	1	0	1	1	0	0	0	1	0	0	1	0	1	2	0	0	1
833	1	2	0	0	0	0	0	0	2	2	0	1	1	1	0	0	2	0	0	0	0	0	1	0	0	0	0	1	2	2	1	0	0	0	0	1	1	0	0	1	0	1	2	0	1	0	0	0	1
834	0	2	1	1	0	1	1	0	2	2	0	1	1	1	0	0	1	1	1	1	0	0	2	0	0	0	0	2	1	1	0	0	0	1	2	1	1	0	0	1	0	1	1	0	0	0	0	0	1
835	0	1	2	0	0	0	1	0	1	1	2	0	0	0	0	0	1	1	1	1	0	0	2	0	1	1	1	1	1	2	1	1	1	0	0	2	2	1	1	1	0	0	1	0	1	1	0	0	0
836	1	1	0	0	0	2	1	1	0	1	0	0	0	0	0	0	1	0	1	1	1	0	2	1	1	2	2	2	0	2	1	0	2	0	1	1	2	0	0	1	0	0	0	0	0	0	0	1	0
837	1	1	0	0	0	1	0	0	1	1	0	0	0	0	0	0	0	0	0	0	0	0	1	0	0	0	2	2	0	2	0	0	2	0	1	1	1	0	0	1	0	0	0	0	1	0	0	0	1
838	1	1	0	0	0	1	1	0	1	1	0	0	1	0	0	1	1	1	1	1	1	0	2	0	1	1	2	2	0	1	0	0	1	1	0	2	2	0	0	1	0	1	1	1	1	0	1	0	0
839	0	1	0	0	1	1	2	0	0	0	1	0	0	0	0	0	1	2	1	1	1	0	2	0	0	0	1	2	1	2	0	1	1	1	1	1	1	1	0	0	0	0	2	0	1	1	0	0	0
840	1	1	0	0	0	1	2	0	0	0	0	0	0	0	0	0	2	0	0	0	0	0	1	0	1	1	2	2	1	2	1	1	2	1	0	2	0	0	0	0	1	0	0	0	0	1	0	1	0
841	1	0	0	0	0	1	2	1	0	2	0	0	1	1	0	0	0	2	1	1	1	0	2	0	0	0	0	1	0	1	0	0	2	0	1	1	0	0	0	1	0	1	1	0	2	0	0	1	0
842	1	0	0	0	0	2	1	0	1	1	0	0	0	0	0	0	1	2	0	0	0	0	2	0	0	0	0	1	2	1	0	1	2	0	1	1	2	1	1	0	0	0	1	0	1	1	0	0	0
843	0	0	0	0	0	2	1	0	1	1	0	2	1	1	0	0	2	1	1	1	0	0	2	0	0	0	1	2	1	2	0	1	1	0	0	2	1	0	0	1	0	0	0	1	0	0	0	0	0
844	1	0	0	0	1	2	0	0	2	2	0	0	1	0	0	0	2	2	2	2	2	0	2	0	0	0	2	2	0	2	1	0	0	0	0	2	0	0	0	0	0	0	1	0	1	1	0	0	0
845	1	1	0	0	0	2	2	1	0	1	1	0	0	0	0	0	0	1	1	0	0	0	0	1	1	1	2	2	1	2	0	1	1	2	1	1	2	1	1	1	0	0	0	0	0	0	1	0	1
846	0	2	0	0	0	0	2	1	0	1	1	1	1	1	0	0	1	0	0	0	0	0	2	0	0	0	2	2	0	2	0	0	1	1	1	2	1	1	1	0	0	0	0	0	0	1	1	0	0
847	0	1	1	0	0	1	0	0	1	1	0	0	0	0	0	0	2	0	0	0	0	0	2	0	0	0	1	1	1	2	0	1	2	1	0	2	2	0	0	2	0	2	2	0	1	0	0	0	0
848	0	2	0	0	0	0	1	0	1	1	1	1	1	1	0	0	1	1	1	1	1	0	2	0	0	0	2	2	1	2	2	2	2	0	1	1	1	1	1	0	0	1	1	0	1	1	0	0	1
849	0	1	0	0	0	1	2	0	0	0	1	0	1	0	0	1	2	2	2	2	0	0	1	0	0	0	1	1	1	2	1	0	2	0	0	2	1	0	0	0	0	0	0	0	0	0	0	0	0
850	0	1	0	0	1	1	2	0	0	0	2	0	1	0	0	1	0	2	0	0	0	0	2	0	1	1	1	1	0	1	0	0	2	0	0	2	1	0	0	1	0	0	1	0	2	1	0	0	0
851	1	1	0	0	0	1	1	1	1	2	0	0	1	0	0	0	0	0	1	1	1	1	2	0	0	0	2	2	0	2	0	2	1	0	0	2	1	0	0	0	0	0	1	0	2	1	0	0	0
852	1	2	0	0	0	1	1	0	0	0	1	0	0	0	0	0	1	1	0	0	0	0	2	0	0	0	2	2	0	2	1	1	2	0	1	1	2	1	1	0	0	0	0	0	0	0	0	0	0
853	0	2	1	0	0	2	1	2	0	2	0	0	2	1	0	0	0	1	0	0	0	0	2	0	0	0	1	2	0	2	1	0	1	0	0	2	1	0	0	0	0	0	0	1	1	1	0	0	0
854	0	2	0	0	0	1	2	0	0	0	0	1	1	1	0	0	0	1	0	0	0	0	2	0	0	0	0	1	0	1	0	1	2	0	1	1	1	0	0	2	0	0	0	1	0	1	1	0	0
855	1	0	0	0	0	2	2	1	0	1	0	0	0	0	0	0	1	0	1	0	0	0	2	0	0	0	2	2	0	1	0	0	2	0	0	2	2	0	0	2	0	0	2	0	2	0	0	0	0
856	1	1	0	0	0	1	2	0	0	0	1	2	2	1	1	0	2	1	1	0	0	0	1	1	1	1	1	0	2	2	0	0	2	1	2	1	2	0	1	0	1	0	0	0	1	2	0	0	1
857	0	2	0	0	0	0	0	0	2	2	0	0	0	0	0	0	0	1	0	1	0	1	2	0	0	0	1	1	1	2	0	1	1	2	1	1	1	0	0	1	0	0	0	0	1	2	0	0	0
858	0	1	1	1	0	1	0	0	2	2	0	0	2	1	0	0	1	2	1	0	0	0	2	0	0	0	2	2	1	2	0	0	1	1	1	1	2	0	0	0	0	0	1	0	2	1	0	0	0
859	1	1	0	0	0	2	1	1	1	2	0	0	0	0	0	0	1	1	0	0	0	0	1	1	2	2	1	1	2	2	1	0	1	0	2	0	1	0	0	0	0	0	1	0	0	1	1	0	0
860	0	1	0	0	0	0	0	0	0	0	1	1	1	1	0	0	0	1	1	1	1	0	2	0	0	0	2	2	0	2	1	0	1	0	1	1	1	0	0	0	0	0	0	0	0	0	1	0	1
861	0	2	1	0	0	0	0	0	2	2	0	1	2	2	0	0	1	0	0	0	0	0	1	0	0	0	2	2	0	2	1	0	0	1	1	1	0	0	0	0	0	2	2	0	0	1	0	0	0
862	1	0	0	0	2	2	1	0	1	1	0	1	1	1	0	0	1	0	1	1	1	0	2	0	0	0	1	2	1	1	1	1	2	0	1	1	1	0	0	2	0	0	0	0	0	0	0	0	0
863	0	1	0	0	0	1	0	0	2	2	0	1	1	1	0	0	1	1	1	1	0	0	0	1	1	1	1	1	2	2	1	1	2	1	2	1	2	0	0	1	0	1	1	0	1	0	1	0	1
864	1	0	0	0	0	2	1	1	0	1	0	0	1	0	0	0	2	0	0	0	0	0	2	0	0	0	2	2	1	2	0	0	2	1	1	1	0	1	1	0	0	0	0	0	1	1	1	0	0
865	0	2	0	0	0	0	1	0	0	0	1	0	0	0	0	0	2	2	2	2	0	0	2	0	0	0	1	0	2	2	0	2	2	0	2	0	1	0	0	1	0	0	1	0	2	1	0	0	0
866	1	1	0	0	1	1	2	0	1	1	1	0	0	0	0	0	1	1	0	1	0	0	2	0	0	0	2	2	0	2	1	1	1	0	0	2	2	0	0	2	0	0	1	0	1	0	1	0	0
867	1	2	0	0	0	1	0	0	2	2	0	0	0	0	0	0	0	2	1	1	0	0	2	0	0	0	2	2	0	2	0	0	1	1	0	2	0	0	0	0	0	0	1	0	0	0	0	0	1
868	1	0	0	0	1	1	2	0	1	1	1	0	1	1	0	0	1	1	2	2	2	1	2	0	0	0	2	2	0	2	0	1	1	1	0	2	1	0	0	2	0	0	2	0	1	1	0	0	0
869	1	0	0	0	1	1	1	0	0	0	0	0	1	0	0	0	1	1	0	1	0	0	2	0	0	0	0	1	2	1	0	0	0	0	0	2	1	2	1	0	1	0	0	0	1	1	0	0	0
870	1	2	0	0	0	1	1	0	0	0	1	0	1	0	0	0	0	0	1	1	1	0	1	0	0	0	2	2	0	2	0	0	1	0	2	0	1	0	0	1	0	1	1	0	1	0	0	0	1
871	1	0	0	0	1	2	1	2	0	2	0	1	1	1	0	0	1	1	1	1	1	0	2	0	1	1	1	1	2	2	1	0	1	0	1	1	1	0	0	2	1	0	0	0	0	0	1	0	0
872	1	0	1	0	1	2	1	1	1	2	0	1	1	1	0	0	1	2	0	0	0	0	2	0	0	0	0	2	0	1	0	0	1	0	0	2	2	0	0	2	0	1	1	0	1	0	0	0	0
873	0	1	0	0	1	2	1	1	0	1	0	1	1	1	0	0	2	2	2	2	1	0	1	1	1	1	1	2	1	2	0	2	1	0	0	2	1	0	0	0	0	0	1	0	1	0	0	0	0
874	1	1	0	0	0	0	1	1	0	1	0	1	1	1	0	0	1	1	0	0	0	1	1	0	0	0	2	2	0	2	1	2	2	0	0	2	2	0	0	2	0	1	2	0	1	0	0	0	0
875	1	0	0	0	0	2	1	0	0	0	1	1	2	2	0	0	1	1	0	0	0	0	0	0	0	0	1	2	0	1	2	0	1	0	0	2	2	1	1	0	0	0	1	0	1	0	0	0	0
876	0	1	0	0	0	1	1	0	1	1	0	1	2	2	0	0	1	1	0	0	0	0	2	0	0	0	1	2	1	2	0	0	2	1	0	2	2	0	0	1	0	0	0	0	0	1	1	0	1
877	1	0	0	0	0	1	1	1	1	2	0	1	2	2	0	0	1	1	1	1	0	0	1	0	1	1	1	0	2	2	0	1	2	0	0	2	1	1	1	0	0	0	1	0	0	0	0	1	0
878	0	2	0	0	0	1	1	0	1	1	0	1	1	0	0	0	1	1	0	1	0	0	1	1	1	1	2	2	1	2	0	1	1	1	1	2	1	0	0	0	0	0	1	0	1	0	0	0	0
879	0	0	0	0	1	2	0	0	1	1	0	0	1	0	0	0	1	1	1	1	0	0	2	0	0	0	2	2	1	1	1	2	1	0	0	2	2	1	0	0	0	0	1	0	2	1	0	0	0
880	1	2	0	0	0	2	0	0	1	1	0	0	1	0	0	0	1	0	0	0	0	0	1	1	1	1	2	2	1	2	2	2	1	0	1	1	1	0	1	0	1	0	0	0	2	2	0	0	0
881	0	0	0	0	1	2	1	0	1	1	0	0	1	1	0	0	1	1	1	1	1	0	0	1	1	1	1	1	2	2	0	0	2	0	0	2	1	0	0	0	0	0	0	0	0	1	0	0	1
882	0	1	0	0	0	1	1	1	1	2	1	2	2	2	0	0	2	0	0	0	0	0	0	0	1	1	2	2	2	2	1	1	1	0	1	1	1	0	0	1	1	0	1	0	1	1	0	0	0
883	0	1	0	0	0	1	1	0	0	0	1	0	1	1	0	0	2	0	0	0	0	0	2	1	1	2	1	1	0	1	0	1	1	1	1	1	1	0	0	0	0	0	1	0	1	0	1	1	0
884	1	2	0	0	0	0	1	1	1	2	0	0	0	0	0	0	0	0	0	0	0	1	1	0	0	0	2	1	1	2	1	2	1	0	0	2	2	0	0	2	1	0	0	0	0	0	0	0	1
885	0	0	0	0	0	2	0	0	2	2	0	1	1	1	0	0	1	1	1	1	0	0	2	0	0	1	2	2	0	2	1	0	2	0	0	2	1	0	0	0	1	0	0	0	0	1	0	0	0
886	1	0	0	0	0	2	2	0	1	1	1	0	0	0	0	0	1	2	1	1	0	0	2	0	0	0	1	1	2	2	0	0	2	0	1	1	2	0	0	0	1	0	0	1	0	1	0	0	0
887	1	2	0	0	0	0	1	1	1	2	0	0	2	2	0	0	1	0	1	2	1	0	2	0	0	0	1	2	1	2	0	0	1	0	1	2	2	0	0	2	0	0	0	0	0	1	0	1	0
888	1	1	0	0	0	1	2	0	1	1	0	0	0	0	0	0	1	1	1	1	1	0	2	0	0	0	0	1	1	2	0	0	1	1	0	2	1	0	0	2	0	0	1	0	1	1	0	1	0
889	1	1	0	0	0	2	1	1	1	2	0	0	0	0	0	0	2	1	1	1	1	0	2	0	0	0	0	0	1	1	0	0	0	0	1	1	1	0	0	0	0	0	1	0	1	1	0	0	0
890	0	1	0	0	0	1	2	0	0	0	0	0	0	0	0	0	2	0	0	1	1	0	2	0	0	0	2	2	0	2	0	0	1	0	1	1	1	0	0	0	0	0	2	0	2	0	0	0	0
891	0	1	0	0	1	1	1	1	1	2	0	1	2	1	0	0	1	0	0	0	0	0	2	0	0	0	2	2	1	1	0	1	0	0	0	2	2	0	0	1	1	0	1	0	1	1	1	0	0
892	0	1	0	0	0	0	0	0	2	2	0	2	2	1	1	0	0	0	1	1	1	0	2	0	0	0	2	2	1	2	2	1	1	1	0	2	0	0	0	1	0	1	1	1	1	0	0	0	0
893	0	1	1	1	0	1	1	0	0	0	1	0	0	0	0	0	2	1	0	0	0	0	1	0	0	0	2	2	1	2	0	0	0	0	0	2	0	0	0	0	0	1	1	0	0	0	0	0	0
894	1	1	0	0	0	1	1	0	1	1	1	1	1	0	0	0	2	2	1	1	1	0	1	0	0	0	1	1	2	2	1	0	1	0	1	1	1	0	0	0	0	0	0	1	0	1	1	0	1
895	0	1	0	0	0	1	2	0	0	0	2	0	1	0	0	1	1	1	0	0	0	0	2	0	0	0	1	1	0	1	0	2	1	0	1	1	2	0	0	1	0	0	0	1	0	1	0	0	0
896	1	1	0	0	1	2	0	0	2	2	0	0	1	1	0	0	1	2	1	1	1	0	2	0	0	0	1	1	1	2	0	2	1	1	0	2	2	0	0	1	0	0	1	0	2	2	0	0	1
897	1	0	1	0	0	1	2	0	1	1	1	0	1	0	0	0	2	0	0	1	0	1	2	0	0	0	1	1	1	2	0	1	2	1	1	0	0	0	0	0	0	0	0	0	1	0	0	1	0
898	0	0	0	0	0	2	2	0	0	0	0	0	0	0	0	0	1	1	1	1	0	0	2	0	0	0	2	2	0	2	1	0	2	1	1	1	1	0	0	0	0	0	1	0	1	1	0	1	0
899	0	1	0	0	0	1	1	0	1	1	0	1	1	1	0	0	1	1	0	0	0	0	2	0	0	0	1	1	1	2	0	0	1	1	0	2	1	0	0	1	1	1	1	0	1	0	0	0	0
900	1	2	1	0	0	2	0	0	1	1	0	1	2	2	0	0	0	2	2	2	0	0	0	1	1	1	1	1	1	2	1	1	1	1	1	2	1	0	0	0	0	0	0	0	0	2	0	0	0
901	0	1	0	0	0	1	2	0	1	1	0	0	0	0	0	0	1	1	0	0	0	0	2	0	0	0	2	2	1	1	0	0	1	1	0	2	1	0	0	1	0	1	1	0	1	0	0	1	0
902	0	1	0	0	0	0	1	1	1	2	0	0	0	0	0	0	0	0	0	0	0	0	2	0	0	0	2	2	0	2	1	2	2	0	2	0	1	0	0	0	0	0	0	0	0	0	0	0	1
903	1	0	0	0	0	1	1	1	1	1	0	1	2	2	0	0	0	0	0	0	0	0	2	0	0	0	1	2	2	2	2	1	1	1	1	2	0	0	0	0	0	0	1	0	1	2	0	1	0
904	1	1	0	0	0	2	1	0	0	0	1	1	1	1	0	0	2	1	0	0	0	0	2	0	0	0	2	2	0	2	0	0	2	0	1	1	0	0	0	0	0	0	0	0	0	1	0	0	1
905	0	1	0	0	1	2	1	0	0	0	0	0	1	0	0	0	2	0	0	0	0	0	1	0	0	0	2	2	0	1	0	0	0	0	1	1	0	0	0	0	0	0	0	0	0	0	1	0	0
906	0	0	0	0	0	2	1	1	0	1	0	0	1	0	0	1	0	0	0	0	0	0	1	1	1	1	1	1	1	2	0	1	2	0	1	1	2	0	0	0	0	0	0	0	0	1	0	0	0
907	1	0	0	0	0	1	0	0	1	1	1	1	2	2	0	0	2	0	0	0	0	0	1	1	1	1	2	2	0	2	0	0	1	0	0	2	2	0	0	1	0	0	1	0	1	0	0	0	0
908	0	0	0	0	0	2	1	0	1	1	1	1	1	1	0	0	0	2	1	1	1	0	2	0	0	0	1	2	1	1	1	0	1	0	1	1	2	0	0	1	0	1	1	1	1	1	0	0	0
909	0	1	0	0	0	2	1	1	0	1	0	1	0	0	0	0	2	1	1	1	1	0	2	0	1	1	1	2	0	2	1	2	1	1	0	2	1	0	0	1	0	0	0	2	0	1	0	0	0
910	0	2	0	0	0	0	1	0	1	1	1	0	0	0	0	0	2	0	0	0	0	0	2	0	1	1	1	1	0	1	0	0	1	1	1	1	0	0	0	0	0	0	0	0	1	0	0	0	0
911	1	0	0	0	1	2	0	0	2	2	0	0	1	0	0	0	1	1	1	1	1	0	2	0	1	1	0	2	2	1	0	0	1	1	0	2	1	1	1	0	0	0	1	0	1	1	0	0	1
912	1	1	0	0	0	0	2	0	0	0	1	0	1	0	0	1	0	1	1	1	1	0	2	0	0	0	1	2	1	2	1	0	1	0	2	0	2	0	0	0	1	0	0	1	1	1	0	2	0
913	0	1	0	0	0	0	1	0	1	1	1	1	1	1	0	0	1	0	0	0	0	0	2	0	0	0	1	1	2	2	0	0	0	0	0	2	2	0	0	2	0	0	1	0	0	1	0	0	1
914	0	2	0	0	0	0	1	0	2	2	0	0	1	0	0	0	1	1	1	0	0	0	2	0	0	0	1	1	0	1	1	0	1	1	0	2	1	0	0	0	0	0	1	0	1	0	0	0	0
915	0	2	0	0	0	1	1	0	0	0	0	1	2	1	0	1	1	0	0	0	0	0	2	0	0	0	2	1	1	2	0	0	1	0	1	1	2	0	0	1	1	0	1	0	1	0	0	0	0
916	1	2	0	0	0	2	0	0	1	1	0	1	1	1	0	0	1	1	0	0	0	0	2	0	1	1	2	2	0	2	0	1	2	2	1	2	1	1	1	0	0	0	1	0	1	1	0	1	0
917	0	2	0	0	0	1	1	1	0	1	0	1	1	1	0	0	2	0	0	0	0	0	2	0	0	0	2	2	0	1	0	2	2	0	2	0	2	0	0	1	0	0	0	0	0	0	0	1	1
918	0	1	0	0	0	2	0	0	2	2	0	1	2	1	0	1	1	1	1	1	1	0	2	0	1	1	2	2	0	2	0	1	2	1	2	1	1	0	0	1	0	1	1	1	2	1	0	0	0
919	0	1	0	0	0	1	0	0	2	2	0	1	2	0	1	0	1	1	1	1	1	0	2	0	0	0	1	1	1	2	0	0	2	1	1	1	1	0	0	0	0	0	0	0	0	0	0	1	1
920	0	2	0	0	1	1	2	0	1	1	0	0	1	0	0	1	2	0	0	0	0	1	0	1	1	1	1	1	0	1	0	2	2	0	2	0	1	0	0	0	0	0	0	0	1	1	0	0	2
921	0	2	0	0	0	2	1	1	1	2	0	1	1	1	0	0	1	1	0	0	0	0	2	0	1	1	0	1	1	2	0	1	2	0	2	0	0	0	0	1	0	1	1	0	0	0	0	0	1
922	1	1	0	0	0	0	2	0	0	0	2	0	1	0	0	1	0	2	1	1	0	0	2	0	1	1	1	2	1	2	0	0	0	0	0	2	2	0	0	2	0	0	0	0	0	1	0	0	0
923	0	1	0	0	1	1	1	0	0	0	2	0	1	0	0	0	2	1	0	0	0	0	2	0	0	0	1	1	2	2	0	1	1	1	1	1	1	0	0	0	0	0	0	0	0	0	0	0	1
924	1	1	0	0	0	1	1	0	1	1	0	0	0	0	0	0	0	1	2	1	1	0	2	0	0	0	1	2	0	2	1	0	2	1	0	2	2	0	0	1	1	0	1	0	0	0	0	0	0
925	0	2	0	0	0	2	1	1	1	2	0	1	1	1	0	0	1	0	0	1	0	0	2	0	0	0	2	2	1	1	0	1	1	1	0	2	2	0	0	1	0	0	0	0	0	1	0	0	0
926	1	1	0	0	1	1	1	0	1	1	0	1	1	1	0	0	1	0	1	1	1	0	1	0	0	0	2	2	1	2	0	1	1	1	2	0	1	1	1	0	0	2	2	0	0	0	0	0	0
927	0	1	0	0	0	1	0	0	1	1	0	0	0	0	0	0	1	1	1	1	1	0	2	0	0	0	2	2	1	2	0	1	2	1	1	1	2	0	0	0	0	0	0	0	0	0	0	0	0
928	1	1	0	0	0	1	2	1	0	1	0	0	0	0	0	0	1	2	1	1	1	0	2	0	0	0	2	2	0	1	1	1	1	1	1	1	1	0	0	0	1	0	1	0	0	1	0	0	0
929	1	1	0	0	0	0	1	1	1	2	0	1	1	0	1	0	2	2	2	2	2	0	2	0	0	0	2	2	0	1	1	1	2	0	1	1	0	0	0	1	0	0	0	0	0	1	0	0	0
930	0	1	0	0	1	1	0	0	0	0	0	0	0	0	0	0	1	1	0	0	0	0	1	0	1	1	1	2	0	2	0	0	0	0	0	2	0	0	0	0	0	2	2	0	1	0	0	0	0
931	1	1	0	0	0	1	2	0	0	0	0	0	1	1	0	0	1	1	1	1	1	0	2	0	1	1	1	2	2	2	1	1	1	0	1	1	2	0	0	0	0	0	1	0	1	1	0	0	1
932	1	0	0	0	2	2	0	0	1	1	0	1	2	1	0	1	1	1	2	2	1	0	1	0	0	0	2	2	0	2	1	0	1	0	1	1	1	0	0	0	1	0	0	1	0	0	0	0	0
933	0	1	0	0	0	1	0	0	2	2	0	0	0	0	0	0	1	2	1	1	1	0	2	0	0	0	2	2	0	2	0	1	2	0	1	1	1	1	0	0	0	0	0	1	0	1	1	0	0
934	1	2	1	1	0	1	1	1	1	2	0	0	0	0	0	0	0	0	1	1	1	0	2	0	0	0	2	2	0	2	1	0	0	0	2	0	1	0	0	0	0	0	1	0	1	2	0	0	0
935	1	1	0	0	0	2	1	0	0	0	0	1	1	1	0	0	2	0	0	0	0	0	2	0	0	0	1	2	0	2	1	0	2	1	0	2	2	0	0	1	0	0	2	0	2	1	1	0	0
936	0	2	1	0	1	1	1	1	0	1	0	0	1	0	0	1	2	0	1	1	1	0	0	1	1	1	1	1	1	2	0	0	1	1	1	2	2	0	0	0	0	0	0	1	1	2	0	0	1
937	1	2	0	0	0	0	1	0	1	1	0	0	0	0	0	0	0	0	1	1	1	0	2	0	0	0	1	1	1	2	0	0	0	0	0	1	1	0	0	1	0	0	0	0	0	1	1	0	0
938	0	1	1	0	0	2	2	1	0	1	1	0	2	1	0	0	2	1	1	1	1	0	2	0	0	0	2	2	0	2	1	2	1	0	0	2	1	0	0	0	0	0	0	1	0	1	1	0	1
939	1	1	0	0	0	1	1	0	1	1	0	1	1	1	0	0	1	0	0	0	0	0	2	0	0	0	2	2	0	1	1	1	1	0	0	2	0	0	0	1	0	1	1	0	1	0	0	0	0
940	1	0	0	0	0	1	1	1	1	2	1	0	1	0	0	1	0	0	0	1	1	0	2	0	0	0	2	2	0	2	0	0	1	1	1	1	1	0	0	0	1	1	1	0	1	0	0	0	1
941	0	1	0	0	0	2	0	0	2	2	0	1	1	1	0	0	1	1	1	1	0	0	2	0	0	0	1	1	0	1	0	0	1	1	1	1	2	0	0	0	1	0	0	0	0	2	0	0	0
942	1	1	0	0	0	2	2	0	0	0	0	0	1	0	0	1	1	0	1	0	0	0	2	0	1	1	2	2	1	2	1	1	2	0	1	1	1	0	0	1	0	0	0	0	0	0	1	0	0
943	1	1	0	0	0	1	0	0	1	1	0	1	1	1	0	0	1	1	1	1	0	0	2	0	0	0	1	2	0	1	1	2	1	0	0	2	1	0	0	0	0	0	1	1	0	1	0	0	0
944	1	1	0	0	0	1	2	0	1	1	1	1	2	1	0	0	1	2	1	1	1	0	2	0	0	0	1	2	2	1	1	0	1	0	1	1	1	0	0	0	0	0	1	0	1	1	0	0	0
945	1	2	0	0	0	0	1	0	0	0	0	0	0	0	0	0	1	1	1	1	1	0	1	1	2	2	0	1	1	2	0	0	0	0	0	2	2	1	1	0	0	0	1	0	1	0	0	2	0
946	0	0	0	0	0	2	1	0	1	1	0	0	1	0	0	0	2	1	1	1	1	0	2	0	0	1	1	1	1	2	1	1	1	2	0	2	1	0	0	0	0	0	0	0	1	0	0	0	0
947	0	1	0	0	0	0	0	0	1	1	0	0	0	0	0	0	2	1	1	1	1	0	2	0	0	0	2	2	2	2	1	0	0	0	1	1	1	0	0	0	0	0	0	1	0	1	0	0	2
948	0	0	0	0	0	1	2	0	1	1	0	0	1	0	0	1	0	1	2	1	1	0	1	1	1	2	2	2	0	2	1	2	2	0	0	2	1	0	0	0	0	0	0	2	0	2	0	1	0
949	1	0	0	0	0	2	0	0	0	0	0	1	0	0	0	0	2	0	0	0	0	0	2	0	1	1	2	2	0	1	1	0	0	0	2	0	1	0	0	1	0	1	2	0	1	0	1	0	0
950	0	1	0	0	0	0	2	0	0	0	1	0	0	0	0	0	0	2	1	1	1	0	1	0	0	0	0	1	1	2	0	1	1	0	0	2	2	0	0	0	0	0	1	0	1	1	1	0	0
951	0	1	0	0	0	1	1	0	2	2	0	0	1	0	0	1	1	1	1	1	1	1	1	0	0	0	1	2	1	2	0	1	2	1	1	1	1	0	0	0	0	0	1	0	1	1	0	0	1
952	0	0	0	0	1	2	1	0	0	0	1	0	0	0	0	0	1	1	1	1	1	0	2	0	1	1	1	2	2	2	2	0	1	0	1	2	1	1	1	0	0	0	0	1	0	1	1	0	0
953	1	1	0	0	0	1	0	0	0	0	1	1	2	2	0	0	2	2	1	0	0	0	0	0	0	0	2	2	0	2	2	2	2	0	1	1	2	0	0	1	0	0	1	0	0	1	0	0	0
954	0	1	0	0	0	1	0	0	1	1	1	0	0	0	0	0	2	1	0	0	0	0	1	1	1	1	2	2	1	2	2	0	1	0	1	1	0	0	0	0	0	0	0	0	0	1	0	0	1
955	0	2	0	0	0	1	1	0	1	1	0	1	1	1	0	0	2	1	1	0	0	0	2	0	0	0	2	2	1	1	0	1	0	0	0	2	2	0	0	1	0	1	1	1	0	1	0	0	0
956	0	1	0	0	1	2	0	0	2	2	0	0	2	0	0	1	1	1	1	1	1	0	2	0	0	0	2	2	0	2	0	0	1	1	1	1	1	0	0	1	0	0	1	0	1	2	0	0	1
957	1	2	1	0	0	1	2	0	0	0	1	0	0	0	0	0	1	2	2	1	0	0	2	0	0	0	1	1	1	2	0	1	2	0	0	2	2	0	0	1	0	0	1	0	0	0	1	0	0
958	1	0	0	0	0	2	2	0	0	0	0	0	2	1	0	1	2	1	1	1	1	1	1	0	0	0	1	1	1	1	0	1	1	1	1	1	2	0	0	1	0	0	1	0	1	1	0	1	0
959	0	0	0	0	1	1	1	0	1	1	1	1	2	1	0	1	2	0	0	0	0	0	2	0	0	0	2	2	1	2	2	1	1	0	1	1	2	0	0	1	0	0	1	1	1	1	0	1	1
960	0	1	0	0	0	1	2	1	0	1	0	0	0	0	0	0	2	1	1	1	0	0	2	0	0	0	2	2	1	2	0	1	2	2	1	1	1	1	1	0	0	0	0	0	0	0	0	0	0
961	0	1	0	0	0	2	0	0	2	2	0	0	1	0	0	1	1	0	0	0	0	0	1	0	0	0	2	1	1	2	1	1	1	1	0	2	1	0	0	0	0	1	1	0	0	1	0	0	0
962	1	1	0	0	0	2	1	0	0	0	0	0	1	0	0	1	0	0	0	0	0	0	2	0	0	0	1	1	2	2	1	0	1	0	1	1	2	0	0	1	0	1	2	0	1	0	1	0	1
963	0	1	0	0	0	1	2	1	0	1	0	0	0	0	0	0	1	2	1	1	1	0	2	0	0	0	1	2	1	1	0	1	1	2	1	1	2	1	1	1	0	0	0	1	0	1	0	0	0
964	0	1	0	0	0	1	1	1	1	2	0	0	0	0	0	0	1	1	0	0	0	0	2	0	0	0	1	2	0	2	0	0	1	1	1	1	2	0	1	1	1	0	0	0	0	1	0	0	0
965	0	2	0	0	0	1	2	1	0	1	0	1	2	1	0	0	0	0	0	1	1	0	2	0	0	0	2	2	1	2	0	0	2	1	0	2	2	0	0	1	0	0	0	1	0	1	0	0	0
966	1	1	0	0	0	1	2	0	0	0	1	0	0	0	0	0	0	0	0	1	1	0	2	0	1	1	1	2	2	2	0	1	1	2	0	2	0	0	0	1	0	1	1	0	1	0	0	1	0
967	0	2	0	0	0	1	1	1	0	1	0	0	0	0	0	0	1	0	1	1	1	0	2	0	0	0	1	1	1	2	0	0	0	0	0	2	1	1	1	0	0	2	2	0	0	0	1	0	0
968	1	1	0	0	1	1	1	0	0	0	1	0	0	0	0	0	2	2	1	1	1	0	1	0	0	0	2	2	0	2	0	1	2	2	1	2	2	0	0	1	0	0	1	0	0	1	0	0	0
969	1	2	0	0	0	0	1	0	1	1	0	1	2	1	0	0	2	2	2	2	0	1	1	0	0	0	1	1	1	2	0	2	1	0	0	2	1	0	0	0	0	0	0	0	1	1	0	0	0
970	1	1	0	0	0	1	1	0	1	1	0	0	0	0	0	0	0	0	0	0	0	0	2	0	1	1	2	2	0	2	1	0	1	0	1	1	1	0	0	1	0	0	0	0	0	1	0	0	0
971	0	0	0	0	0	0	2	0	0	0	1	0	0	0	0	0	1	1	0	1	0	0	2	0	0	0	1	1	1	2	1	0	0	1	0	2	1	1	1	0	0	0	0	0	1	1	0	0	0
972	1	2	0	0	0	0	2	1	0	1	1	1	1	1	0	0	2	2	0	0	0	1	2	0	0	0	0	1	0	1	0	2	1	0	1	1	1	0	0	1	1	0	1	1	1	2	0	0	1
973	1	2	1	0	0	2	1	0	1	1	0	0	1	0	0	1	2	1	1	0	0	0	2	0	0	0	0	2	2	1	0	0	2	1	1	1	2	1	1	1	0	0	0	1	0	0	0	1	0
974	0	2	0	0	0	1	1	0	1	1	1	1	1	1	0	0	0	0	1	1	1	0	1	1	1	1	2	2	0	2	1	0	2	1	1	2	1	0	0	1	0	1	1	0	1	0	0	1	0
975	1	0	0	0	1	2	2	0	1	1	0	1	1	1	0	0	2	0	0	1	1	0	2	0	0	0	2	2	0	2	0	1	2	0	2	0	1	0	0	0	0	0	0	0	1	1	0	1	0
976	1	0	0	0	0	2	0	0	1	1	0	0	1	1	0	0	0	0	0	0	0	0	1	0	0	0	1	1	1	2	0	1	1	0	1	1	1	0	0	1	1	0	0	0	1	1	1	0	1
977	1	0	0	0	0	1	1	0	1	1	0	1	1	0	0	0	0	1	0	1	0	0	2	0	0	0	2	2	0	2	1	0	1	1	2	0	1	0	0	0	0	0	1	0	1	1	1	0	0
978	0	2	0	0	0	0	2	0	1	1	1	0	0	0	0	0	1	0	0	0	0	0	2	0	1	1	1	1	2	2	1	0	1	1	2	0	2	0	0	2	0	0	1	0	0	0	1	0	1
979	1	1	0	0	0	0	2	0	0	0	0	0	1	0	0	1	1	0	0	0	0	0	2	0	1	1	2	2	1	2	2	2	2	0	2	0	0	0	0	0	0	0	1	0	2	1	0	0	0
980	0	1	0	0	0	1	1	0	1	1	0	0	2	1	0	1	1	1	2	1	1	1	2	0	0	0	2	2	0	1	0	0	0	0	1	1	1	0	0	2	0	0	0	1	0	1	0	0	0
981	0	1	0	0	0	1	0	0	1	1	0	0	1	0	0	0	1	1	1	1	1	0	2	0	0	0	2	2	1	2	2	2	2	0	1	1	0	0	0	0	0	0	0	0	0	2	0	0	0
982	1	1	0	0	1	1	1	0	1	1	1	2	2	2	0	0	1	1	0	0	0	0	2	0	0	0	2	2	0	2	0	0	1	1	0	2	1	1	0	0	0	0	0	0	0	0	0	0	0
983	1	1	0	0	0	1	2	0	0	0	2	0	1	0	0	0	0	1	2	1	1	0	2	0	0	0	1	1	1	2	0	1	2	2	1	1	2	0	0	1	0	0	0	0	0	2	0	0	0
984	0	2	0	0	0	0	2	0	1	1	0	0	1	0	0	0	1	1	1	1	1	0	2	0	0	0	2	2	1	2	2	0	0	0	0	2	1	0	0	0	0	0	0	0	0	1	0	0	0
985	0	0	0	0	0	2	0	0	2	2	0	1	1	1	0	0	1	1	1	1	1	0	0	0	0	1	2	2	1	2	2	2	1	0	0	2	1	0	0	1	0	0	0	0	0	1	0	0	0
986	0	1	0	0	0	1	2	0	1	1	0	1	2	1	0	0	0	1	2	1	1	1	2	0	0	0	2	2	0	2	0	0	0	0	0	2	2	0	0	1	1	0	0	1	1	1	0	0	1
987	1	1	0	0	0	1	1	0	0	0	1	1	1	1	0	0	0	0	0	0	0	1	1	0	0	0	0	1	1	2	0	0	0	1	0	2	0	0	0	1	0	0	0	0	0	1	0	0	2
988	1	0	0	0	1	2	0	0	2	2	0	0	1	0	0	1	1	0	0	0	0	0	1	0	0	0	2	2	0	2	1	1	2	0	1	1	2	0	0	0	0	0	0	0	0	1	0	0	1
989	0	1	1	0	0	1	2	0	0	0	0	2	1	1	0	0	0	0	1	1	1	0	1	0	1	1	1	2	1	1	1	1	1	1	0	2	1	0	0	2	0	1	1	0	1	1	0	0	0
990	0	1	0	0	0	0	2	0	1	1	1	0	1	1	0	0	0	1	0	0	0	0	2	0	0	0	2	1	1	2	0	0	1	0	1	1	1	0	0	0	0	0	1	0	2	1	0	0	0
991	0	1	0	0	0	1	1	1	1	2	0	1	2	1	0	0	1	2	0	1	1	0	2	0	0	0	2	2	0	1	1	1	0	0	0	2	2	0	1	0	2	1	1	1	1	0	1	0	0
992	1	1	0	0	1	1	2	0	1	1	0	0	2	1	0	0	1	2	0	1	1	1	2	0	1	1	1	1	0	1	1	0	2	2	0	2	2	0	0	1	0	0	0	0	0	0	1	0	0
993	0	2	1	0	0	0	1	0	1	1	1	0	1	0	0	0	1	1	1	1	1	0	2	0	0	0	1	2	0	1	1	2	2	0	1	1	1	0	0	0	0	0	0	0	0	0	0	1	0
994	0	1	0	0	0	0	1	0	0	0	1	1	0	0	0	0	1	1	2	1	1	0	1	0	0	0	2	2	0	1	1	1	1	0	1	1	2	0	0	0	0	0	0	0	0	0	0	2	0
995	0	1	1	1	0	2	1	1	0	1	0	1	1	1	0	0	0	0	1	1	1	0	2	0	0	0	1	1	1	2	0	0	0	0	0	2	0	0	0	0	0	0	0	0	0	1	0	1	0
996	0	0	0	0	1	2	0	0	2	2	0	0	0	0	0	0	0	0	0	0	0	0	2	0	1	1	1	2	1	2	1	1	2	0	1	1	2	1	1	0	0	0	0	0	1	1	0	1	0
997	0	2	0	0	0	0	2	0	0	0	0	0	0	0	0	0	2	0	0	1	0	0	2	0	0	0	2	2	0	2	1	0	2	0	0	2	1	0	0	0	0	0	0	1	0	1	0	0	0
998	1	1	0	0	0	1	2	1	0	1	0	0	1	0	0	0	1	0	0	0	0	0	2	0	0	0	2	2	0	1	0	1	2	1	0	2	1	0	0	1	0	0	0	0	2	1	0	0	0
999	1	2	0	0	0	1	1	0	0	0	0	1	1	1	0	0	1	2	1	1	1	0	1	1	1	1	1	1	0	1	0	0	2	2	1	2	1	0	0	1	0	0	0	0	0	0	0	0	1
1000	1	1	0	0	0	1	1	0	0	0	1	1	1	1	0	0	2	0	0	0	0	0	1	0	0	0	1	1	0	1	0	0	1	0	1	2	1	0	0	0	0	2	2	0	1	0	1	0	1
[truncated: 252 more columns]
