# Supplementary material for: KNN-MDR: a learning approach for improving interactions mapping performances in genome wide association studies
Source: BMC Bioinformatics. 2017 Mar 21;18:184. doi: 10.1186/s12859-017-1599-7 (PMC5361736; doi:10.1186/s12859-017-1599-7)
Supplement: Supplementary file 6 — The data set(s) supporting the results of Table 4. (ZIP 7095 kb) [file 12859_2017_1599_MOESM6_ESM.zip › 100 simulations/S26/mkallsimul.dat]

1	0	0	0	0	0	0	2	0	1	1	0	0	0	0	0	0	1	0	2	1	0	0	0	0	0	1	0	2	1	2	1	0	2	0	1	1	1	0	1	1	1	0	0	2	2	0	0	0	0
2	0	0	0	0	0	0	2	0	0	0	0	1	2	2	2	0	1	1	0	0	1	0	0	0	0	1	0	2	0	2	1	0	0	0	0	2	1	0	0	0	1	0	0	2	0	1	0	0	1
3	1	0	0	0	0	0	1	0	1	1	1	0	0	0	0	0	1	0	0	0	1	0	0	0	0	2	0	2	1	2	1	1	2	1	2	1	0	0	1	1	1	0	0	1	0	0	0	0	1
4	0	0	0	0	0	0	1	0	1	1	1	1	1	1	1	0	1	1	1	1	0	1	1	0	0	0	0	1	1	2	0	0	0	0	0	2	2	0	1	1	1	2	2	2	1	0	0	0	0
5	0	0	0	1	0	0	1	1	0	1	1	1	2	1	1	0	1	0	2	2	0	2	1	1	1	1	1	2	1	2	0	0	0	0	0	2	2	0	1	1	1	1	1	2	1	0	0	0	0
6	1	0	0	0	0	0	1	0	1	1	1	0	1	0	0	0	2	1	2	2	0	0	1	0	0	1	0	1	2	1	0	1	1	0	1	1	2	0	0	0	2	0	0	2	0	0	1	0	0
7	1	0	1	1	0	0	0	0	0	0	1	1	1	1	1	0	0	0	1	1	0	0	0	0	0	0	0	1	1	2	1	0	2	0	0	2	1	1	0	0	1	1	0	1	2	1	1	0	0
8	1	0	0	0	0	0	2	1	0	1	0	1	2	1	1	0	1	1	1	1	1	0	0	0	0	2	0	2	1	1	0	0	2	0	0	2	1	0	1	1	1	0	0	2	1	0	1	0	0
9	1	0	0	0	0	2	2	1	0	1	0	0	2	2	2	0	2	1	2	2	0	0	0	0	0	2	0	2	1	2	2	0	2	1	1	1	1	0	2	1	0	1	0	1	1	2	0	0	0
10	0	0	0	0	0	0	2	0	1	1	1	0	0	0	0	0	2	0	1	1	1	0	0	0	0	0	0	2	1	0	0	1	2	0	0	2	1	0	0	0	1	1	1	2	1	0	0	0	0
11	0	0	0	0	0	1	1	0	0	0	1	1	1	1	1	0	2	2	1	1	1	0	1	0	0	0	1	2	1	2	0	1	1	0	0	2	0	1	1	1	0	0	0	1	0	2	0	0	1
12	1	0	0	1	0	0	2	0	2	2	0	0	2	0	0	0	2	2	1	1	1	0	0	0	0	2	0	2	1	2	1	0	1	2	2	1	2	1	0	0	1	2	2	2	1	0	0	0	1
13	1	1	1	0	1	0	1	0	0	0	1	0	0	0	0	0	1	1	2	2	0	0	0	0	0	2	1	2	1	2	0	1	1	0	1	1	1	0	2	2	0	1	0	0	0	0	0	0	0
14	1	0	0	0	0	1	1	0	1	1	0	0	0	0	0	0	1	1	2	2	0	1	0	0	0	0	0	1	0	1	0	1	2	1	0	2	1	1	0	0	0	0	0	2	1	0	0	0	0
15	1	1	1	1	0	0	2	0	1	1	0	1	1	1	1	0	1	0	1	1	1	0	0	0	0	1	0	2	0	2	1	1	2	0	1	1	1	0	1	1	1	1	1	1	1	0	0	0	0
16	0	0	0	0	0	1	2	0	1	1	0	2	1	1	1	0	2	1	2	2	0	0	0	0	0	1	0	1	1	2	0	0	2	0	2	0	2	0	2	2	1	0	0	2	0	2	0	0	0
17	1	0	0	0	0	0	2	0	1	1	0	1	1	1	1	0	1	0	1	2	0	1	1	1	1	1	0	1	1	2	0	0	1	1	1	2	1	0	0	0	0	0	0	1	1	0	0	0	1
18	0	0	0	0	0	0	1	0	0	0	1	1	1	0	0	1	2	2	1	1	0	0	0	0	0	1	0	2	0	2	0	1	2	0	0	2	2	0	0	0	2	1	1	2	1	2	1	0	1
19	0	0	0	1	0	0	2	0	2	2	0	1	1	0	0	0	2	2	1	1	1	0	0	0	0	2	0	2	0	2	0	0	2	0	1	1	2	0	2	2	0	1	1	1	1	1	1	1	0
20	1	0	0	0	0	0	2	0	1	1	1	1	1	1	2	0	1	1	1	1	1	1	0	0	0	1	0	2	1	2	1	0	1	1	1	1	1	0	1	1	1	0	0	0	0	1	2	0	0
21	0	0	0	0	0	0	2	0	2	2	0	0	0	0	0	0	1	0	1	1	0	0	0	0	0	2	0	2	1	1	1	2	1	0	0	2	2	0	1	1	1	0	0	1	1	0	0	0	1
22	1	0	0	0	0	0	2	0	2	2	0	0	1	1	1	0	1	1	1	1	0	1	0	0	0	1	0	2	2	0	0	1	2	0	1	1	0	1	1	1	0	2	2	2	1	0	1	0	0
23	1	0	0	0	0	0	2	0	1	1	1	0	0	0	0	0	0	0	1	2	0	1	1	1	1	0	0	2	2	0	0	1	1	0	1	1	2	0	2	2	1	0	0	2	0	0	1	0	1
24	0	0	0	0	0	0	2	0	1	1	1	1	1	1	1	0	0	0	0	0	1	0	1	0	0	2	1	2	0	2	1	0	1	0	1	1	2	0	1	1	1	1	1	1	1	1	0	0	0
25	0	0	0	0	0	0	2	0	1	1	0	0	1	0	0	0	1	1	1	1	0	1	0	0	0	0	0	1	1	2	1	1	0	0	0	2	2	0	1	1	1	1	1	1	1	1	0	0	1
26	0	0	0	0	0	2	1	0	1	1	1	0	1	0	0	0	0	0	0	1	0	1	1	1	1	2	0	1	2	2	1	0	1	0	0	2	1	0	2	2	0	0	0	2	1	0	0	0	1
27	0	0	0	0	0	1	2	1	1	2	0	1	1	1	1	0	2	0	2	2	0	0	0	0	0	1	0	1	1	2	0	1	1	1	1	1	2	0	1	1	1	0	0	1	0	0	0	0	0
28	1	0	1	0	1	0	2	0	0	0	1	0	1	0	0	0	1	0	0	0	1	0	0	0	0	1	0	1	2	1	0	0	1	1	2	0	2	0	1	1	1	0	0	1	0	1	0	0	0
29	1	0	1	1	1	0	2	0	2	2	0	1	1	1	1	0	2	1	2	2	0	1	1	1	1	1	0	2	1	1	1	0	1	0	1	1	1	0	1	1	1	0	0	0	2	2	0	1	0
30	0	0	1	0	0	1	2	1	0	1	0	0	0	0	0	0	1	1	2	2	0	0	0	0	0	1	0	1	1	2	0	0	0	0	1	1	2	0	0	0	2	0	0	2	0	1	0	0	0
31	1	0	0	1	0	1	2	0	0	0	1	0	0	0	0	0	0	0	2	2	0	0	1	0	0	0	0	2	0	2	0	1	2	1	0	2	1	0	1	1	1	0	0	1	1	0	0	0	0
32	1	0	0	0	0	0	1	1	0	1	1	0	0	0	0	0	2	0	1	1	1	0	0	0	0	1	0	1	1	2	0	0	2	0	1	1	1	1	0	0	1	0	0	2	0	0	0	0	0
33	0	0	0	0	0	0	2	0	2	2	0	0	0	0	0	0	1	1	1	1	0	0	0	0	0	1	0	2	0	2	0	0	1	1	2	0	0	0	2	2	0	1	1	1	1	1	0	0	1
34	1	0	0	0	0	1	2	0	1	1	0	0	0	0	0	0	1	2	2	2	0	0	0	0	0	2	0	2	0	2	1	1	1	1	1	1	2	0	2	2	0	0	0	1	0	0	0	0	0
35	1	1	1	1	1	0	0	0	1	1	1	0	0	0	0	0	1	0	1	1	0	0	1	0	0	1	0	2	1	0	0	0	0	0	1	1	1	0	2	2	0	0	0	2	1	0	0	0	0
36	1	0	0	1	0	0	2	0	1	1	1	0	1	0	1	1	0	1	1	1	0	1	0	0	0	0	0	1	1	2	0	0	1	0	1	2	1	0	2	2	0	1	1	1	1	1	0	0	0
37	1	0	1	2	0	0	1	1	0	1	1	0	1	1	1	0	0	0	1	1	1	0	0	0	0	0	0	1	0	1	1	1	1	1	0	2	2	1	0	0	1	1	1	2	0	0	1	1	0
38	0	1	0	0	0	0	2	1	1	2	0	2	2	2	2	0	0	0	1	1	1	0	0	0	0	2	1	2	1	2	0	1	1	0	0	2	2	0	1	1	1	0	0	2	0	2	1	1	0
39	0	0	1	1	0	0	2	0	1	1	0	1	2	1	1	0	2	0	2	1	1	0	0	0	0	2	0	1	1	2	1	2	2	0	1	1	1	0	0	0	1	0	0	2	1	0	0	1	0
40	1	0	0	0	0	0	2	0	1	1	1	0	0	0	0	0	1	1	1	1	0	0	0	0	0	2	0	2	2	2	2	2	2	0	0	2	1	0	0	0	2	0	0	2	1	0	0	0	0
41	1	0	0	0	0	0	2	0	1	1	1	0	1	0	1	1	0	0	1	1	1	1	0	0	0	0	0	2	1	1	1	0	0	0	0	2	2	0	0	0	2	0	0	2	0	0	1	1	0
42	0	0	0	0	0	0	1	0	1	1	0	1	1	1	1	0	1	2	2	2	0	0	0	0	0	0	0	2	0	2	1	0	1	0	1	1	1	0	1	1	1	0	0	2	1	0	0	0	1
43	0	0	1	1	0	0	1	0	0	0	1	1	1	1	1	0	1	1	0	0	2	0	0	0	0	2	0	2	2	2	0	2	1	0	0	2	2	0	0	0	2	0	0	1	0	1	1	0	1
44	1	1	0	0	0	0	2	0	2	2	0	0	2	0	0	0	0	0	2	1	1	0	0	0	0	0	0	1	1	2	0	1	0	0	0	2	0	0	2	2	0	1	0	1	0	0	0	0	0
45	0	0	0	1	0	0	2	1	1	2	0	1	1	0	0	1	1	0	1	1	0	2	0	0	0	0	0	2	0	2	2	1	2	0	0	2	1	0	0	0	2	0	0	1	0	1	0	1	0
46	0	0	0	0	0	1	2	0	1	1	1	0	0	0	0	0	0	0	2	1	1	0	0	0	0	0	0	2	0	2	1	0	1	1	2	0	2	0	0	0	1	0	0	1	0	1	0	0	0
47	1	0	1	1	0	0	1	0	1	1	1	0	0	0	0	0	0	0	0	0	0	1	0	0	0	0	0	2	0	2	1	2	1	0	1	1	1	0	1	1	1	1	1	1	1	0	1	0	0
48	0	0	0	1	0	0	1	1	0	1	1	0	0	0	0	0	2	0	2	2	0	0	0	0	0	1	0	2	1	1	1	0	1	1	1	1	2	0	1	1	1	0	0	1	0	1	0	0	0
49	0	0	0	0	0	0	0	0	1	1	1	1	2	1	1	0	0	0	1	1	1	0	0	0	0	1	0	2	1	1	1	0	1	0	0	2	1	0	2	2	0	0	0	1	0	1	1	0	1
50	0	0	0	0	0	0	2	1	1	2	0	1	1	1	1	0	2	1	1	1	0	1	0	0	0	1	0	2	0	2	1	1	2	0	0	2	1	0	1	1	1	0	0	2	1	0	0	0	0
51	1	0	0	1	0	1	2	1	0	1	1	0	0	0	0	0	1	1	1	2	0	0	0	0	0	2	0	1	2	2	1	0	2	0	1	1	2	1	0	0	1	0	0	0	0	0	0	0	0
52	0	0	0	1	0	0	1	0	0	0	1	1	1	1	1	0	0	1	1	1	0	2	0	0	0	0	0	1	2	2	1	1	1	0	0	2	0	0	1	1	1	1	1	2	1	0	0	0	0
53	1	0	0	0	0	0	2	1	0	1	0	0	1	0	1	1	1	1	2	2	0	0	0	0	0	0	1	2	0	2	0	1	1	0	1	1	1	0	0	0	1	1	0	1	0	0	0	1	0
54	1	0	0	0	0	0	2	0	2	2	0	1	1	1	1	0	1	1	0	0	2	0	0	0	0	1	0	2	0	2	0	1	1	0	2	1	2	0	0	0	2	0	0	2	2	1	0	0	0
55	0	0	0	0	0	0	2	0	1	1	0	1	1	0	0	0	0	0	1	1	1	0	0	0	0	2	0	2	0	1	0	0	2	0	0	2	1	0	2	2	0	0	0	2	0	0	0	0	0
56	0	0	1	1	0	0	1	1	0	1	1	1	2	2	2	0	0	0	2	1	1	0	0	0	0	1	1	1	0	1	0	1	1	0	0	1	1	1	1	1	1	0	0	1	0	0	0	0	0
57	1	0	0	0	0	1	1	1	0	1	1	0	0	0	0	0	0	0	2	2	1	0	0	0	0	2	0	1	2	2	1	1	1	0	0	2	1	0	1	1	1	0	0	0	0	1	0	0	0
58	0	1	1	1	1	0	2	1	0	1	0	1	1	1	1	0	2	2	2	2	0	1	0	0	0	0	0	1	2	2	0	2	1	0	0	2	2	0	0	1	1	0	1	1	0	1	0	1	0
59	0	0	0	1	0	1	1	1	1	2	1	0	1	0	0	0	2	1	1	1	1	1	1	1	1	1	0	1	1	2	0	1	1	1	1	1	1	0	0	0	0	1	1	2	0	0	0	1	0
60	1	0	0	1	0	0	2	1	0	1	1	0	1	1	1	0	2	2	1	1	0	0	0	0	0	2	0	2	1	2	1	2	2	0	0	2	1	1	0	0	1	0	0	2	1	0	0	0	0
61	1	0	1	1	1	0	2	0	1	1	0	1	1	1	1	0	1	0	1	1	0	0	1	1	1	2	0	2	0	2	0	0	2	0	0	2	1	0	0	0	1	0	0	2	1	0	0	0	0
62	0	1	0	0	0	1	2	0	0	0	1	0	1	0	0	0	0	0	1	1	0	0	0	0	0	1	0	2	0	2	1	2	1	0	0	2	0	0	2	2	0	2	2	2	1	1	0	0	0
63	0	0	1	0	0	0	2	1	1	2	0	0	0	0	0	0	1	0	1	1	1	0	0	0	0	1	1	1	1	2	0	0	1	2	1	1	2	0	0	0	2	0	1	1	1	0	0	0	0
64	0	0	0	0	0	0	1	0	1	1	0	0	0	0	0	0	1	0	1	1	1	1	0	0	0	0	0	2	0	2	1	1	2	2	1	1	1	0	0	0	1	0	0	1	1	1	1	0	1
65	0	0	1	1	0	0	2	0	2	2	0	0	0	0	0	0	2	2	2	2	0	0	0	0	0	0	0	2	2	2	1	0	0	1	0	2	1	0	0	0	1	1	1	2	1	1	0	1	0
66	1	0	0	0	0	1	1	0	2	2	0	0	1	1	1	0	1	1	1	1	1	0	0	0	0	1	0	1	1	2	0	0	1	1	0	2	2	0	0	0	2	0	0	2	1	0	0	0	0
67	0	0	0	1	0	0	2	0	1	1	1	0	0	0	0	0	0	0	2	1	1	0	1	0	0	1	0	0	1	2	0	1	1	1	1	2	1	0	0	0	1	0	1	2	1	0	1	0	1
68	1	1	1	0	1	0	2	0	2	2	0	0	0	0	0	0	1	1	1	1	1	1	0	0	0	0	0	2	0	2	0	0	1	1	0	2	1	0	0	0	2	1	0	0	1	0	0	0	0
69	0	0	0	0	0	0	1	0	1	1	0	0	1	0	0	0	0	0	1	1	0	0	0	0	0	2	0	2	0	1	0	0	1	0	0	2	1	0	0	0	0	1	1	1	1	1	0	0	0
70	1	0	0	0	0	1	1	0	1	1	0	0	1	0	0	0	0	0	2	2	0	1	1	1	1	2	1	2	1	2	1	0	0	0	0	2	1	0	0	0	2	0	0	1	1	0	0	0	0
71	0	0	0	0	0	1	2	1	1	2	0	0	0	0	0	0	0	0	0	1	1	0	1	0	0	0	0	2	2	2	1	0	2	2	0	2	1	0	0	0	1	1	0	1	1	0	0	1	1
72	1	0	0	1	0	0	2	1	0	1	0	1	1	1	1	0	2	0	2	1	1	1	1	1	1	1	0	2	1	2	1	1	1	0	0	2	2	0	0	0	1	0	0	2	1	0	0	1	0
73	1	0	0	0	0	0	2	1	0	1	0	0	0	0	0	0	2	2	1	1	0	0	0	0	0	0	0	1	0	1	0	0	0	0	0	2	2	0	2	2	1	0	0	2	0	0	0	0	0
74	0	0	0	0	0	0	1	0	0	0	2	0	0	0	0	0	1	0	2	2	0	0	0	0	0	0	0	2	0	2	1	0	0	0	0	2	1	1	1	1	0	1	1	2	1	1	0	0	0
75	1	0	1	0	1	1	2	0	2	2	0	0	1	0	0	0	1	1	1	1	0	0	1	1	1	1	0	1	2	2	0	0	1	0	0	2	1	0	0	0	1	0	0	2	0	2	1	0	0
76	1	0	1	1	0	0	2	0	2	2	0	1	1	1	2	0	2	1	0	0	1	1	1	1	1	1	0	2	0	1	0	1	1	0	1	1	2	1	0	0	0	0	0	2	0	0	1	0	0
77	1	0	0	1	0	1	2	0	1	1	1	0	0	0	0	0	2	1	0	0	1	0	0	0	0	1	1	2	1	2	0	1	1	0	0	2	1	0	1	0	1	0	0	0	0	1	0	0	0
78	0	0	0	1	0	0	1	0	1	1	2	0	0	0	0	0	0	0	1	1	1	1	1	1	1	1	0	2	1	1	1	1	2	1	1	0	1	1	1	1	0	0	0	2	1	0	0	0	0
79	0	0	0	1	0	0	1	0	0	0	2	0	0	0	0	0	2	2	1	1	1	0	0	0	0	1	0	2	0	1	1	1	2	0	0	2	2	0	2	2	0	0	0	2	0	0	0	0	0
80	1	0	0	0	0	1	2	0	1	1	1	0	0	0	0	0	1	1	0	0	1	1	1	0	0	1	0	1	2	2	0	1	2	1	1	1	1	0	1	1	1	0	0	0	0	0	0	0	0
81	0	0	0	0	0	1	1	1	0	1	1	0	0	0	0	0	1	0	1	1	0	0	0	0	0	2	0	0	2	2	0	2	2	0	1	1	1	0	1	1	1	0	1	2	1	0	0	0	0
82	0	0	0	1	0	0	2	0	1	1	1	1	1	1	1	0	2	2	2	2	0	1	1	0	0	0	0	1	1	2	0	0	2	1	1	1	1	1	0	0	0	0	0	1	0	1	0	0	0
83	1	0	0	0	0	0	1	1	0	1	0	1	2	1	1	0	2	1	1	2	0	0	0	0	0	2	0	2	1	1	0	0	2	1	0	2	1	0	1	1	1	0	0	1	0	0	0	0	1
84	1	0	0	1	0	0	0	0	0	0	2	0	1	1	1	1	2	2	1	1	1	1	0	0	0	0	0	2	2	2	1	1	2	0	0	2	0	1	0	0	1	0	0	1	1	1	0	0	0
85	1	0	0	1	0	1	1	0	1	1	0	0	0	0	0	0	0	0	1	1	0	1	0	0	0	0	0	2	1	2	2	0	2	0	0	2	1	0	0	0	0	0	0	2	0	1	0	0	0
86	1	0	1	1	0	0	1	0	0	0	2	0	1	0	1	1	2	0	2	1	1	0	1	0	0	2	0	0	1	1	0	1	2	0	1	1	1	0	0	0	1	0	0	1	0	1	0	0	0
87	0	0	0	0	0	0	2	1	1	2	0	0	0	0	0	0	1	1	2	0	1	0	1	0	0	1	0	1	1	2	0	1	1	1	2	0	1	1	0	0	0	0	0	2	0	1	0	0	1
88	1	0	0	0	0	0	1	0	1	1	1	0	0	0	0	0	0	0	2	1	1	0	0	0	0	2	0	1	0	1	0	0	1	0	1	1	1	0	0	0	2	0	0	2	1	0	0	0	0
89	0	0	0	1	0	0	2	0	1	1	0	1	2	1	1	0	1	1	1	1	1	0	0	0	0	1	0	2	0	2	0	1	2	1	0	2	1	0	1	1	1	0	0	2	0	0	0	0	0
90	0	0	0	1	0	0	1	1	0	1	0	0	0	0	0	0	1	0	1	1	1	0	0	0	0	2	0	2	2	0	0	1	2	0	1	1	2	0	0	0	2	0	0	2	0	0	0	0	0
91	0	0	1	1	0	0	2	1	0	1	0	0	1	1	1	0	1	0	1	1	0	1	1	0	0	0	0	2	1	2	2	1	1	1	1	1	2	0	0	0	2	1	1	1	1	1	0	0	0
92	0	0	0	1	0	0	1	0	0	0	1	1	1	1	1	0	2	0	1	1	0	1	2	1	1	0	0	2	1	2	2	0	2	1	1	1	1	0	2	1	0	0	0	1	0	0	0	0	0
93	1	0	0	0	0	0	2	0	1	1	1	0	2	1	1	0	1	0	1	1	1	1	1	1	1	1	0	1	2	2	0	0	0	0	2	0	1	0	0	0	2	1	1	1	1	0	1	1	0
94	0	0	0	0	0	0	2	0	1	1	0	0	2	1	2	1	1	1	1	1	1	0	0	0	0	2	1	2	0	2	0	2	1	0	1	1	2	0	1	1	1	1	1	2	0	1	0	0	1
95	1	0	0	0	0	0	2	0	0	0	1	0	0	0	0	0	2	0	1	2	0	1	0	0	0	1	1	1	0	1	0	0	2	1	1	1	1	0	0	0	1	0	0	1	0	0	0	0	0
96	1	0	0	1	0	0	2	0	1	1	0	1	2	2	2	0	1	0	2	2	0	1	0	0	0	1	0	2	0	2	0	0	1	0	1	1	1	0	2	2	0	0	0	1	1	1	0	0	0
97	1	0	0	0	0	1	1	0	0	0	1	0	1	0	0	0	0	0	1	2	0	1	0	0	0	1	0	2	1	2	2	0	2	2	1	1	2	0	1	1	1	1	1	1	1	2	0	0	1
98	1	0	0	0	0	0	1	0	2	2	0	0	1	0	0	0	2	1	1	1	0	0	0	0	0	1	1	2	1	2	0	0	0	1	0	2	0	1	0	0	1	0	0	2	1	2	0	1	0
99	1	0	0	0	0	0	1	1	0	1	1	1	1	1	1	0	1	0	1	1	0	0	0	0	0	1	0	2	0	1	1	0	2	2	1	2	1	0	2	2	0	0	0	1	0	1	0	0	0
100	1	0	0	0	0	1	2	0	1	1	0	0	1	1	1	1	1	0	1	1	0	0	0	0	0	1	0	1	1	2	1	0	0	0	0	2	1	0	0	0	1	1	1	1	1	1	0	0	0
101	0	0	1	0	0	0	0	0	0	0	2	1	1	0	0	1	1	0	1	1	0	0	0	0	0	1	0	2	1	2	2	0	2	0	2	0	1	1	0	0	1	0	0	1	0	0	0	0	0
102	0	1	0	0	0	1	2	0	0	0	0	1	2	1	1	0	2	0	2	2	0	1	0	0	0	0	0	2	0	2	0	0	1	0	0	2	0	0	2	2	0	0	0	1	0	0	0	1	0
103	1	0	0	0	0	0	2	0	1	1	0	1	1	1	1	0	1	0	1	1	0	0	0	0	0	1	0	0	2	2	0	2	2	0	1	1	1	0	1	1	1	0	0	1	0	1	0	0	0
104	1	0	0	0	0	1	1	0	1	1	0	0	0	0	0	0	0	0	0	1	0	1	1	1	1	1	0	2	1	1	1	0	2	0	0	2	1	0	1	1	1	0	0	2	0	1	0	0	1
105	1	0	0	0	0	0	2	1	0	1	0	0	1	0	0	0	2	2	1	1	0	1	0	0	0	1	0	1	0	1	0	1	2	0	0	2	2	0	0	0	2	0	0	1	0	1	0	0	0
106	1	0	0	0	0	0	1	0	2	2	0	2	2	1	1	1	2	0	2	2	0	0	0	0	0	2	1	2	0	2	1	1	0	0	1	1	2	0	0	0	2	0	0	1	0	1	1	1	0
107	0	0	0	0	0	0	1	0	0	0	0	0	0	0	0	0	0	0	2	2	0	0	0	0	0	0	0	2	1	2	1	0	2	1	1	1	1	1	0	0	1	1	1	1	0	0	0	0	1
108	0	0	0	0	0	0	2	0	1	1	1	1	2	2	2	0	2	1	2	2	1	0	0	0	0	1	0	1	1	2	1	1	1	0	2	1	2	0	0	0	2	0	0	1	0	2	0	0	0
109	1	0	0	0	0	0	1	0	1	1	1	2	2	1	1	1	0	0	0	0	0	0	0	0	0	1	0	2	0	2	2	0	1	1	2	0	1	0	0	0	1	0	0	1	0	1	0	0	0
110	1	0	0	0	0	0	2	0	0	0	0	0	2	1	2	1	2	1	2	2	0	1	1	0	0	1	0	2	1	0	0	0	1	1	0	2	1	1	0	0	1	1	0	1	0	1	0	0	0
111	0	0	0	1	0	0	1	1	0	1	1	0	1	1	1	0	0	0	1	1	1	1	0	0	0	1	0	1	2	1	0	0	2	2	1	2	0	0	2	2	0	1	0	0	1	0	0	0	0
112	0	0	0	0	0	0	1	0	1	1	0	0	2	1	1	0	0	0	1	1	1	0	0	0	0	2	0	2	0	2	1	1	1	0	0	2	1	0	0	0	2	0	0	1	0	0	1	0	0
113	1	0	0	0	0	0	2	0	1	1	0	0	0	0	0	0	1	1	1	0	1	0	0	0	0	0	0	2	1	1	0	1	1	1	0	2	1	0	2	2	0	0	0	2	1	1	0	0	0
114	0	0	0	1	0	0	1	0	0	0	1	0	1	1	1	0	1	1	1	1	0	1	0	0	0	0	0	2	0	2	0	2	1	0	0	2	2	0	1	1	1	0	1	2	1	0	1	0	0
115	0	1	0	0	0	0	2	0	0	0	0	1	1	1	1	0	0	0	2	2	0	0	1	0	0	1	0	2	0	2	0	2	1	0	0	2	2	0	0	0	1	1	1	1	1	1	0	0	1
116	1	0	0	1	0	0	1	0	0	0	2	0	1	1	1	0	2	0	0	1	1	0	0	0	0	2	0	1	1	2	0	1	1	1	0	2	1	0	1	1	0	1	1	2	0	1	1	0	0
117	0	0	0	0	0	0	1	0	1	1	0	0	1	1	1	0	0	1	2	2	0	1	0	0	0	0	0	2	1	1	1	0	1	2	2	1	0	1	0	0	0	0	0	2	1	0	0	0	1
118	0	0	0	1	0	0	0	0	0	0	2	1	2	2	2	0	1	0	1	1	0	0	0	0	0	2	0	2	0	2	1	0	2	0	0	2	2	0	0	0	2	0	0	2	0	1	0	0	0
119	1	1	0	0	0	0	0	0	1	1	0	0	0	0	0	0	1	1	1	1	1	1	1	1	1	1	0	2	0	2	1	0	1	0	1	1	1	1	0	0	1	1	1	2	1	0	0	0	0
120	1	0	0	1	0	0	2	0	2	2	0	1	1	1	1	0	1	0	1	1	1	0	0	0	0	1	0	2	1	1	0	1	0	0	0	2	2	1	0	0	1	2	2	2	0	1	0	0	0
121	0	0	0	0	0	0	2	0	1	1	1	0	0	0	0	0	1	0	2	2	0	0	1	0	0	0	0	2	1	1	1	0	1	1	0	2	2	1	0	0	1	0	0	2	0	0	0	0	0
122	1	0	0	0	0	0	1	0	1	1	1	1	2	0	0	1	2	1	2	2	0	0	0	0	0	2	0	1	1	2	0	1	1	1	1	1	1	0	2	2	0	0	0	2	1	0	0	0	0
123	1	1	0	0	0	1	2	0	1	1	1	0	1	0	0	0	2	1	2	2	1	0	0	0	0	1	0	2	1	2	1	1	2	0	0	2	1	0	2	2	0	0	0	2	0	2	1	0	1
124	0	0	0	0	0	0	2	1	1	2	0	1	1	1	1	0	1	1	1	1	1	0	1	0	0	2	0	2	0	1	0	1	0	0	0	2	1	0	1	0	1	0	0	1	0	0	0	0	0
125	1	0	0	0	0	1	2	0	1	1	1	0	1	0	1	1	1	1	0	0	0	0	1	1	1	2	0	2	2	0	0	0	2	1	1	1	1	0	0	0	2	0	0	0	2	2	0	0	0
126	0	0	0	1	0	0	2	1	0	1	0	0	0	0	0	0	1	1	0	0	0	1	0	0	0	0	0	2	0	2	0	0	1	1	1	1	1	2	0	0	0	0	0	1	1	1	0	0	0
127	1	0	1	1	0	0	2	0	2	2	0	0	1	0	0	0	2	2	1	1	1	0	0	0	0	0	0	1	2	1	0	0	2	1	2	1	0	1	0	0	0	1	1	1	1	1	0	0	0
128	1	0	0	1	0	0	1	1	1	2	0	0	0	0	0	0	1	1	0	0	1	0	1	0	0	1	0	1	1	2	1	1	1	1	0	2	1	1	1	1	1	1	0	1	0	0	0	0	0
129	0	0	0	1	0	0	2	1	0	1	1	0	1	0	0	0	0	0	0	0	0	0	1	0	0	1	1	2	0	1	0	0	1	0	1	1	2	0	1	1	1	1	1	1	1	1	0	0	0
130	0	0	0	0	0	1	1	0	0	0	1	1	2	1	1	0	2	2	1	1	0	0	1	0	0	1	0	2	0	2	1	0	2	1	1	1	2	1	0	0	1	0	0	1	0	1	0	1	0
131	0	0	0	0	0	0	1	0	1	1	1	0	1	0	0	0	1	1	2	2	0	1	0	0	0	1	0	2	1	2	0	0	2	0	0	2	1	0	0	0	2	0	0	1	0	1	0	0	0
132	0	0	0	0	0	0	2	0	1	1	1	0	1	0	0	0	1	0	1	1	1	1	0	0	0	1	0	1	1	2	0	2	1	0	0	2	2	0	0	0	2	0	0	1	1	1	1	1	0
133	1	1	0	0	0	1	1	0	1	1	0	0	1	0	0	0	2	1	2	2	0	0	1	0	0	1	1	2	0	2	1	0	1	2	2	1	1	0	1	0	1	0	0	0	0	1	0	0	1
134	0	0	0	1	0	0	2	0	1	1	1	1	1	1	1	0	1	0	1	1	0	1	0	0	0	2	0	1	1	2	0	1	1	0	0	2	1	0	2	2	0	1	1	2	1	0	1	0	1
135	0	0	0	0	0	1	2	0	1	1	0	0	2	2	2	0	2	0	2	2	0	0	0	0	0	1	0	1	1	2	0	1	2	0	2	2	0	0	1	1	1	0	0	1	1	1	0	0	2
136	1	0	0	0	0	1	1	0	2	2	0	1	1	1	1	0	1	0	0	0	1	0	0	0	0	2	0	1	0	1	0	0	1	0	0	2	1	1	0	0	1	0	0	2	0	0	0	1	0
137	1	0	1	1	0	1	2	0	1	1	1	0	0	0	0	0	1	1	0	1	1	0	0	0	0	1	0	0	1	2	0	0	1	1	0	2	2	0	1	1	1	0	0	1	1	1	0	0	0
138	0	0	1	0	0	1	2	1	0	1	0	0	0	0	0	0	2	2	2	2	0	1	0	0	0	1	0	0	1	1	0	0	1	1	1	1	1	1	0	0	0	0	0	2	0	1	0	0	0
139	0	0	0	0	0	1	2	0	0	0	0	0	1	1	1	0	1	1	1	1	0	0	1	0	0	1	0	1	0	0	1	0	0	0	0	1	2	0	1	1	1	2	2	2	1	1	0	0	0
140	1	0	0	0	0	0	2	0	0	0	0	0	0	0	0	0	1	0	1	1	0	0	0	0	0	2	0	2	0	2	0	0	2	0	0	2	1	1	0	0	1	0	0	2	0	0	0	0	0
141	0	0	0	1	0	0	2	0	0	0	0	0	1	0	0	0	0	0	1	1	0	1	1	1	1	1	0	1	2	2	0	0	1	1	1	1	1	0	0	0	0	0	0	2	0	0	0	0	0
142	1	0	0	0	0	1	2	0	1	1	1	0	0	0	0	0	0	0	1	2	0	0	0	0	0	1	0	2	1	2	0	2	1	0	2	0	1	0	0	0	1	0	0	1	1	0	0	0	1
143	1	0	0	1	0	0	2	0	1	1	0	1	0	0	0	0	2	2	2	2	0	0	0	0	0	1	0	2	1	2	0	0	2	1	1	1	2	0	1	1	1	0	0	2	0	0	0	0	0
144	0	0	0	0	0	1	2	0	1	1	0	0	2	1	1	0	2	1	2	2	0	1	1	1	1	1	0	2	0	2	1	1	2	0	1	1	1	0	0	0	1	0	0	2	0	1	0	0	0
145	0	0	0	0	0	1	2	0	1	1	0	0	1	1	1	0	1	1	0	0	2	0	1	0	0	1	0	2	0	2	1	2	1	0	1	1	2	0	0	0	2	0	0	1	0	1	0	1	0
146	0	0	0	1	0	1	2	0	1	1	0	1	0	0	0	0	0	0	2	1	1	0	0	0	0	2	0	2	0	2	0	2	1	0	0	2	2	1	0	0	1	0	0	2	0	1	0	0	1
147	0	0	0	1	0	0	2	0	0	0	0	0	0	0	0	0	0	0	0	0	1	0	0	0	0	0	0	2	1	2	0	0	1	0	0	2	1	1	1	0	0	0	0	1	0	0	0	0	0
148	1	0	0	1	0	0	2	0	0	0	0	2	2	1	1	1	2	1	1	1	1	1	0	0	0	1	0	2	0	2	1	0	0	1	1	1	1	0	1	0	1	0	0	2	0	2	2	0	0
149	0	0	0	1	0	0	2	0	1	1	0	0	0	0	0	0	1	1	1	1	0	0	0	0	0	2	0	1	2	1	0	0	0	0	0	2	2	0	1	1	1	0	0	1	1	1	0	0	0
150	1	0	1	0	0	1	1	0	0	0	1	0	1	0	0	0	1	0	2	2	0	0	1	0	0	0	0	1	0	1	0	0	2	0	1	1	0	0	1	1	0	1	1	1	1	1	0	1	0
151	0	0	0	0	0	0	1	1	0	1	1	0	1	0	0	0	1	0	1	1	0	1	0	0	0	2	0	2	2	0	0	1	1	1	1	1	2	0	0	0	2	0	0	1	0	0	0	0	0
152	1	0	0	2	0	0	2	1	0	1	0	1	1	1	1	0	1	1	1	0	0	0	0	0	0	0	0	1	1	2	0	1	2	2	2	1	2	0	1	1	1	1	1	2	1	0	1	0	0
153	1	0	1	1	0	0	1	1	1	2	0	0	0	0	0	0	1	1	0	0	0	0	0	0	0	1	0	2	2	1	1	0	1	1	1	1	2	0	1	1	1	0	0	2	0	1	0	0	1
154	1	0	0	0	0	1	1	0	1	1	1	0	0	0	0	0	1	1	0	0	1	0	0	0	0	2	0	2	0	1	0	0	1	0	0	2	1	0	1	1	1	1	1	2	0	1	0	2	0
155	1	0	0	0	0	1	1	0	0	0	0	1	1	1	1	0	1	1	2	2	0	0	1	0	0	0	0	1	0	1	0	0	0	0	1	1	1	0	1	1	1	1	0	0	2	0	1	0	0
156	0	0	0	0	0	0	2	1	1	2	0	0	1	2	2	0	1	0	1	0	1	0	0	0	0	2	0	2	0	2	0	1	1	0	0	2	2	0	0	0	2	0	0	1	1	0	0	0	0
157	1	0	0	1	0	1	1	0	0	0	1	1	2	2	2	1	1	0	2	1	1	1	1	1	1	1	1	2	1	2	0	1	1	0	1	1	2	0	0	0	2	1	0	1	0	1	0	0	1
158	1	0	0	1	0	1	2	0	0	0	0	1	1	1	1	0	2	0	2	2	0	1	0	0	0	1	0	1	2	1	0	0	2	0	2	0	1	1	0	0	1	0	0	2	0	2	1	0	0
159	0	0	1	1	0	0	1	0	0	0	1	0	1	0	0	0	1	1	0	0	1	1	1	0	0	1	1	2	0	2	0	0	0	1	0	2	1	1	0	0	2	0	0	2	0	1	0	1	0
160	1	0	0	0	0	0	2	0	1	1	0	1	1	1	1	0	0	0	0	0	1	0	0	0	0	0	0	2	1	2	1	0	2	0	0	2	1	0	1	1	1	1	1	1	1	1	1	0	0
161	1	0	0	0	0	0	2	1	0	1	0	0	1	0	0	0	1	0	1	1	0	1	0	0	0	0	0	1	2	2	1	0	0	0	0	1	1	0	1	0	1	0	1	2	1	0	0	1	0
162	1	0	0	0	0	0	1	0	1	1	0	1	1	1	1	0	1	1	1	1	1	0	1	0	0	1	0	1	2	2	1	0	0	1	2	1	1	0	0	0	1	0	0	1	0	1	0	0	0
163	0	0	1	0	0	1	1	0	0	0	1	0	1	1	1	0	2	2	0	0	2	0	0	0	0	1	0	2	1	2	1	1	2	0	1	1	1	0	0	0	2	0	0	1	1	1	0	0	0
164	1	0	1	2	0	0	0	0	1	1	0	1	1	1	1	0	2	2	2	2	0	0	0	0	0	1	0	1	2	2	0	1	0	0	0	2	1	0	1	1	1	0	0	2	0	0	0	0	0
165	1	0	0	0	0	0	1	0	0	0	0	0	1	0	0	0	1	1	0	0	1	0	0	0	0	0	0	2	0	2	2	2	1	1	0	2	0	0	2	1	0	0	0	1	1	0	0	0	0
166	0	0	0	0	0	1	2	0	2	2	0	0	0	0	0	0	0	0	0	0	0	1	0	0	0	0	0	1	1	2	0	1	1	0	2	1	2	0	0	0	2	0	0	1	0	0	0	0	0
167	0	0	0	0	0	0	0	0	1	1	1	0	0	0	0	0	1	1	2	2	0	1	0	0	0	0	0	2	0	2	1	1	1	0	1	1	2	0	1	1	1	0	0	1	0	1	0	0	0
168	1	1	0	0	0	0	1	0	1	1	0	0	0	0	0	0	1	1	2	2	0	0	0	0	0	2	0	2	1	1	0	1	2	0	2	0	2	0	2	2	0	0	0	2	1	0	0	0	0
169	0	0	1	0	0	1	2	0	0	0	1	0	2	0	0	1	2	2	1	1	1	0	1	1	1	2	0	2	1	2	2	1	2	0	1	1	1	0	0	0	2	0	0	2	0	0	0	0	0
170	0	0	0	0	0	0	1	0	0	0	1	1	1	1	1	0	1	0	0	0	1	0	0	0	0	1	0	1	1	2	0	2	1	0	1	1	2	0	1	1	1	0	0	2	0	1	0	0	0
171	1	0	0	0	0	0	2	0	2	2	0	1	2	1	1	0	0	0	2	1	1	0	0	0	0	0	0	2	1	2	0	1	1	2	1	1	1	0	1	1	1	1	1	2	1	0	0	0	0
172	0	1	0	0	0	0	2	1	1	2	0	0	0	0	0	0	1	1	1	0	1	1	1	1	1	1	0	2	1	1	0	2	1	0	1	1	1	0	1	1	0	0	0	1	0	1	1	1	0
173	1	0	0	0	0	1	1	0	1	1	0	0	0	0	0	0	1	0	1	1	0	1	0	0	0	0	0	2	1	1	1	1	1	1	1	1	1	0	2	2	0	1	0	1	0	1	0	0	1
174	0	0	0	1	0	0	2	0	1	1	0	0	1	0	0	0	1	1	2	2	0	0	0	0	0	1	0	2	0	2	1	1	2	1	0	2	1	0	0	0	1	0	0	2	0	1	0	0	1
175	1	0	0	1	0	0	2	0	2	2	0	0	1	0	0	0	1	1	1	1	0	1	0	0	0	0	0	1	1	2	0	0	1	0	1	1	2	0	0	0	1	1	1	1	1	1	0	0	0
176	0	0	0	0	0	1	2	0	0	0	0	1	1	0	0	1	2	1	1	1	1	0	1	0	0	0	0	2	0	1	0	2	1	0	0	2	1	0	0	0	1	0	0	1	0	0	0	0	0
177	1	0	1	0	0	0	2	1	1	2	0	0	0	0	0	0	1	1	0	0	0	0	0	0	0	1	0	2	1	2	1	0	1	0	1	2	1	2	0	0	0	0	0	1	1	0	0	0	0
178	1	0	1	1	0	0	2	1	0	1	0	1	1	1	1	0	1	0	1	1	1	0	1	0	0	1	0	1	2	2	0	1	1	0	1	1	2	0	1	1	1	0	0	1	0	0	1	1	0
179	1	0	1	1	0	0	1	0	1	1	1	0	1	1	1	0	1	1	1	2	0	1	0	0	0	1	0	1	0	1	1	2	2	0	1	1	1	0	2	1	0	0	0	2	0	1	0	0	0
180	1	0	1	0	0	0	1	1	0	1	1	0	0	0	0	0	2	1	2	2	0	1	1	1	1	1	0	2	1	1	0	1	1	1	0	2	1	0	0	0	1	0	0	1	1	1	0	0	0
181	1	0	1	1	0	0	2	1	1	2	0	0	0	0	0	0	1	1	1	1	1	0	0	0	0	0	1	2	0	2	0	2	2	0	0	2	1	0	1	1	1	0	0	2	0	0	0	0	0
182	1	0	0	1	0	0	1	0	0	0	0	1	2	2	2	1	0	0	0	0	0	0	0	0	0	2	0	1	1	2	0	0	1	0	1	1	1	0	2	2	0	1	1	2	1	0	0	0	0
183	1	0	0	0	0	0	2	0	1	1	0	0	0	0	0	0	2	1	2	2	0	1	1	1	1	1	0	1	0	1	1	0	0	0	0	2	0	0	1	0	0	0	0	2	1	0	0	0	1
184	0	0	0	0	0	0	2	1	1	2	0	0	0	0	0	0	1	0	1	1	0	0	0	0	0	1	0	2	0	2	1	1	2	0	0	2	1	0	0	0	0	0	0	0	0	0	0	0	0
185	1	0	0	0	0	1	1	0	0	0	2	0	1	1	1	0	0	0	0	0	0	0	1	0	0	1	0	2	2	1	0	1	2	0	0	2	2	0	0	0	2	0	0	1	0	1	0	0	0
186	0	0	0	0	0	0	1	0	0	0	0	0	1	0	0	0	0	0	1	2	0	0	1	0	0	0	0	2	0	2	0	0	0	0	0	2	1	0	0	0	1	1	0	1	0	0	0	0	1
187	0	0	0	0	0	0	1	0	2	2	0	0	0	0	0	0	0	0	1	1	1	1	0	0	0	1	0	2	1	1	0	0	0	0	0	2	1	0	0	0	1	0	0	2	0	0	0	0	0
188	0	0	0	1	0	0	2	0	0	0	0	0	1	0	0	0	0	0	2	2	0	1	0	0	0	1	0	2	0	2	1	0	1	0	0	2	2	1	0	0	1	0	0	2	0	0	0	1	0
189	1	0	0	0	0	0	1	0	1	1	0	0	1	0	0	0	1	0	2	1	1	1	0	0	0	0	0	2	0	1	1	1	1	0	0	2	2	1	0	0	1	0	0	1	0	1	0	0	1
190	0	0	0	0	0	0	2	1	1	2	0	0	0	0	0	0	1	1	1	1	1	1	1	1	1	2	0	2	0	2	1	1	2	0	0	2	1	0	1	0	1	1	0	0	0	0	0	0	0
191	0	0	0	0	0	0	2	0	0	0	1	0	2	1	2	1	1	1	1	1	1	0	0	0	0	1	0	2	1	1	0	1	1	0	1	1	2	0	0	0	1	0	0	1	0	1	0	0	0
192	1	0	0	0	0	0	1	0	0	0	1	0	0	0	0	0	1	1	2	2	0	1	0	0	0	0	0	1	2	2	1	1	2	0	1	1	1	0	1	0	1	0	0	1	1	1	0	0	0
193	1	0	0	0	0	1	2	0	2	2	0	1	1	1	1	0	1	0	1	1	0	1	0	0	0	2	0	1	1	1	0	1	1	0	0	2	2	0	1	1	1	1	1	1	1	1	0	0	0
194	0	1	0	0	0	0	2	1	0	1	0	0	0	0	0	0	0	0	2	2	0	1	1	0	0	0	0	2	0	1	0	0	0	0	0	2	0	0	2	1	0	1	1	2	0	0	0	0	2
195	0	0	0	1	0	0	2	0	1	1	0	0	0	0	0	0	0	0	1	1	1	1	0	0	0	0	0	2	0	2	1	2	1	0	0	2	1	0	1	1	1	1	1	2	1	1	2	0	0
196	0	0	0	0	0	0	2	1	0	1	0	0	1	0	0	0	1	1	1	1	0	2	1	1	1	1	0	0	1	2	0	0	2	1	1	2	2	0	0	0	2	0	0	1	0	1	0	0	0
197	1	0	0	1	0	1	2	0	0	0	1	1	2	0	0	1	0	0	0	1	0	0	0	0	0	1	1	2	1	1	0	0	0	1	0	2	1	1	1	1	0	0	0	1	0	1	0	0	2
198	0	0	0	0	0	0	1	1	0	1	1	0	0	0	0	0	2	0	2	2	0	1	1	1	1	1	0	2	1	2	1	1	1	0	1	1	1	1	1	0	0	0	0	2	0	1	1	0	0
199	1	0	0	0	0	0	2	1	0	1	0	0	0	0	0	0	2	0	1	2	0	0	0	0	0	0	2	2	1	2	1	1	1	0	1	1	1	0	1	1	0	0	0	1	0	0	0	0	0
200	0	0	0	0	0	0	2	0	0	0	1	0	0	0	0	0	1	0	1	1	1	0	0	0	0	0	0	1	2	2	1	1	2	0	1	1	1	0	1	1	1	0	0	1	0	0	0	0	0
201	1	0	0	1	0	0	2	1	0	1	0	0	0	0	0	0	1	0	1	1	0	0	0	0	0	1	0	2	0	2	0	0	1	0	0	2	2	0	1	1	1	0	0	1	0	1	0	0	0
202	0	0	0	0	0	2	2	0	0	0	0	0	2	1	1	0	1	1	1	1	0	1	0	0	0	0	0	2	0	2	1	0	1	0	1	1	2	0	2	2	1	0	0	1	0	0	0	0	0
203	1	0	0	1	0	1	2	0	1	1	1	1	2	2	2	0	2	1	0	0	1	0	1	0	0	2	0	2	1	2	0	0	1	1	0	2	1	0	0	0	2	0	0	1	0	1	0	0	0
204	1	0	0	0	0	0	1	0	0	0	1	0	2	1	2	1	2	0	0	1	1	0	1	0	0	2	0	1	2	2	1	0	1	0	0	2	1	0	1	1	0	0	0	1	1	0	0	0	0
205	0	0	0	0	0	0	2	0	0	0	0	1	2	1	1	0	0	0	2	1	1	0	0	0	0	1	1	2	0	2	1	1	1	1	1	1	1	0	1	1	1	1	0	1	0	0	0	0	0
206	1	0	0	0	0	0	1	0	1	1	0	2	1	1	1	0	1	1	2	2	0	1	0	0	0	2	0	1	1	2	0	0	2	0	0	2	1	0	2	2	0	1	0	1	0	0	0	0	0
207	0	0	0	2	0	0	2	0	2	2	0	1	1	1	1	0	1	1	2	2	0	0	0	0	0	1	0	1	1	2	1	0	0	0	0	2	1	0	1	1	1	0	1	1	0	1	1	0	0
208	1	0	0	0	0	0	1	0	1	1	1	0	1	0	0	0	1	1	1	1	0	2	1	1	1	1	0	2	0	2	1	1	1	0	0	1	2	0	2	2	0	0	0	2	0	0	1	0	1
209	0	0	0	0	0	1	2	1	0	1	0	1	1	0	0	0	0	0	1	1	1	1	1	0	0	0	0	2	0	1	1	0	1	1	1	1	2	0	1	1	1	0	0	2	1	0	0	0	0
210	1	0	0	1	0	0	2	0	1	1	0	0	1	0	0	0	2	0	2	2	0	0	2	0	0	1	0	1	1	1	0	0	2	0	2	0	1	0	1	1	1	0	0	0	0	1	0	0	0
211	1	0	0	1	0	0	1	0	0	0	1	0	0	0	0	0	2	1	2	2	0	0	0	0	0	1	0	2	0	2	0	0	2	1	2	1	2	0	0	0	2	0	0	1	0	1	0	0	0
212	1	0	0	0	0	0	2	1	0	1	0	0	0	0	0	0	0	0	1	1	1	0	0	0	0	2	0	1	1	2	0	0	1	1	0	2	1	0	1	1	1	0	0	2	0	1	0	0	1
213	0	0	0	1	0	0	2	0	1	1	0	1	1	1	1	0	0	0	2	2	0	0	0	0	0	2	0	2	0	2	1	0	1	1	0	2	0	1	1	1	0	1	1	1	1	1	0	1	0
214	1	0	0	0	0	0	0	0	1	1	1	1	1	1	1	0	1	2	1	1	1	0	0	0	0	0	2	2	1	2	1	1	2	0	2	0	1	0	0	0	1	1	1	1	0	0	0	0	1
215	1	0	0	1	0	0	2	0	1	1	0	1	1	1	1	0	1	0	2	2	0	1	1	0	0	1	0	0	2	2	0	0	2	2	0	2	0	2	0	0	0	1	1	2	1	2	0	0	0
216	1	1	0	0	0	0	1	1	0	1	0	1	1	1	1	0	1	0	1	1	0	1	0	0	0	0	0	2	1	1	0	0	2	0	1	1	1	1	0	0	1	1	1	2	1	0	0	0	0
217	1	0	0	0	0	0	2	0	1	1	0	1	1	1	1	0	2	0	1	1	1	1	0	0	0	1	0	1	1	2	0	0	2	0	1	1	1	0	2	2	0	0	0	1	0	1	0	0	1
218	0	0	0	1	0	0	1	0	1	1	1	2	2	2	2	0	0	0	0	0	1	1	0	0	0	2	0	1	2	2	0	0	0	0	2	0	2	0	0	0	2	1	1	2	1	1	0	0	1
219	1	0	0	1	0	0	2	1	1	2	0	1	2	1	1	1	2	0	2	2	0	0	2	0	0	1	0	1	2	2	1	1	2	0	1	1	1	0	0	0	1	1	1	1	1	1	0	1	0
220	0	0	0	1	0	0	2	0	1	1	0	0	0	0	0	0	1	1	1	0	1	0	0	0	0	0	0	1	1	2	0	1	2	0	1	1	1	0	0	0	0	0	0	1	0	0	0	0	0
221	0	1	0	0	0	0	1	0	1	1	1	1	0	0	0	0	0	0	0	0	0	0	0	0	0	1	0	2	1	1	0	1	1	0	1	1	2	1	0	0	0	0	0	2	0	1	0	0	0
222	1	0	0	1	0	0	2	0	2	2	0	0	1	0	0	0	0	0	0	0	0	0	0	0	0	1	0	1	1	2	0	1	2	0	0	2	1	0	1	0	1	0	0	0	0	1	0	0	0
223	0	1	0	0	0	0	1	0	0	0	1	0	0	0	0	0	2	2	1	1	1	1	1	0	0	0	0	1	1	0	0	1	0	0	0	2	1	0	0	0	0	2	2	2	1	0	0	0	0
224	0	1	0	0	0	0	2	0	2	2	0	1	1	0	0	0	0	0	0	0	0	1	1	1	1	2	0	2	1	2	2	1	1	0	1	1	1	0	0	0	1	0	0	1	0	0	1	0	0
225	1	0	0	0	0	0	2	1	0	1	0	0	0	0	0	0	1	0	0	0	1	1	0	0	0	0	0	2	1	2	2	1	2	0	0	2	1	0	0	0	2	0	0	1	1	0	0	0	1
226	0	0	1	0	0	0	0	0	0	0	2	1	1	1	1	0	2	2	2	2	0	0	0	0	0	0	0	2	0	1	0	0	2	2	1	1	1	0	1	0	1	1	1	1	1	1	0	0	1
227	1	0	0	1	0	0	2	0	0	0	1	0	1	0	0	0	2	0	2	2	0	1	0	0	0	0	0	2	0	2	0	0	0	0	0	2	2	0	0	0	1	1	0	0	0	0	0	0	0
228	0	0	0	1	0	0	0	0	0	0	2	0	1	0	0	0	1	0	1	1	0	0	0	0	0	1	0	1	2	2	0	0	1	1	1	1	1	0	2	2	0	0	0	0	0	0	0	0	0
229	1	0	0	1	0	0	2	0	1	1	0	0	0	0	0	0	0	1	2	2	0	1	0	0	0	0	0	1	2	2	1	0	1	0	0	2	1	0	0	0	1	0	0	2	1	0	1	0	0
230	0	0	1	0	1	0	2	1	1	1	0	0	0	0	0	0	2	1	0	0	1	0	0	0	0	2	0	2	0	2	1	1	1	0	1	1	1	0	1	1	1	0	0	1	0	1	1	0	1
231	0	0	1	1	0	0	1	0	1	1	2	1	1	1	1	0	1	1	0	0	2	0	0	0	0	2	0	1	1	2	0	0	1	0	0	2	1	0	0	0	1	1	1	2	1	0	0	0	1
232	0	0	0	0	0	0	1	1	0	1	1	0	0	0	0	0	0	0	1	2	0	1	0	0	0	0	0	2	0	2	0	0	1	1	0	2	1	0	0	0	1	0	0	2	0	0	0	0	1
233	0	0	0	0	0	1	2	1	0	1	0	2	2	2	2	0	0	1	2	2	0	1	0	0	0	0	0	2	2	2	1	0	0	0	1	1	2	0	1	1	1	0	0	2	1	0	0	0	0
234	0	0	0	0	0	0	2	0	1	1	0	2	2	1	1	1	0	0	0	1	0	0	0	0	0	2	0	1	1	2	0	0	1	0	1	1	1	1	0	0	0	1	0	0	2	0	0	0	0
235	1	0	0	0	0	1	2	1	0	1	0	1	0	0	0	0	2	2	1	1	1	0	0	0	0	1	0	2	0	1	0	0	1	0	1	1	1	0	1	1	0	1	1	1	1	1	0	0	0
236	0	0	1	1	0	0	1	0	0	0	1	0	0	0	0	0	0	0	1	2	0	0	1	0	0	0	0	1	1	1	0	0	1	1	0	2	2	0	2	2	0	1	1	2	1	0	1	0	1
237	1	0	0	0	0	1	2	1	1	2	0	0	1	0	0	0	0	0	1	1	1	0	1	0	0	1	0	1	1	2	0	0	1	0	1	1	1	1	0	0	1	0	1	2	1	0	0	0	0
238	0	0	0	0	0	0	2	0	1	1	0	0	1	0	0	0	1	1	1	1	0	1	0	0	0	1	0	2	1	2	1	1	1	1	1	1	0	2	0	0	0	1	1	2	0	1	1	1	0
239	0	0	0	0	0	0	2	0	0	0	1	1	2	1	1	0	0	0	2	2	0	0	0	0	0	0	0	2	2	2	0	0	1	1	1	1	1	0	0	0	1	0	0	2	0	2	0	0	0
240	1	0	0	0	0	0	1	0	1	1	1	0	1	0	0	0	1	1	0	0	2	1	0	0	0	0	0	0	2	2	0	1	0	0	1	1	0	0	1	0	0	0	1	2	1	0	0	1	0
241	1	0	1	0	1	1	2	1	0	1	0	0	2	1	1	0	2	1	2	2	1	1	1	1	1	0	1	2	1	2	0	0	1	0	1	1	1	1	0	0	1	1	1	2	1	1	0	0	0
242	1	0	0	0	0	0	1	1	0	1	1	0	0	0	0	0	1	0	2	1	1	1	1	0	0	0	0	2	1	2	1	0	1	2	2	1	2	0	1	1	1	0	0	2	0	0	0	0	0
243	1	0	0	0	0	0	1	0	2	2	0	0	0	0	0	0	0	0	1	0	1	0	0	0	0	1	0	2	1	2	0	0	1	0	2	0	2	1	0	0	1	1	1	2	1	1	0	0	0
244	0	0	0	0	0	0	2	1	0	1	1	1	2	1	1	0	1	0	2	1	1	0	0	0	0	1	0	1	1	2	1	1	1	0	0	2	2	0	1	1	1	0	0	1	0	0	1	0	0
245	0	0	1	1	0	0	2	0	0	0	0	1	0	0	0	0	1	1	1	1	0	1	0	0	0	0	0	2	0	2	0	0	1	0	1	2	1	0	1	1	0	0	0	1	0	1	0	0	0
246	1	0	0	0	0	0	1	0	1	1	1	0	0	0	0	0	1	0	2	2	0	0	0	0	0	2	0	2	0	1	1	1	1	0	1	1	1	0	2	2	0	0	0	1	0	1	0	0	0
247	0	0	1	0	0	0	2	0	2	2	0	0	0	0	0	0	1	1	2	2	0	0	0	0	0	2	0	2	0	2	1	1	2	1	1	0	1	0	0	0	1	0	0	2	1	1	1	0	0
248	0	0	0	0	0	0	2	0	0	0	0	0	1	0	0	0	2	1	2	2	0	0	0	0	0	0	0	2	0	2	1	1	2	2	1	1	0	0	1	1	0	0	0	2	0	1	0	0	0
249	0	0	0	0	0	0	0	0	0	0	1	0	1	0	0	0	0	0	1	1	0	1	0	0	0	0	0	2	0	2	0	1	2	0	1	1	0	1	1	1	0	0	1	2	1	0	0	0	0
250	0	0	1	1	0	0	2	1	0	1	0	1	2	1	2	1	1	0	1	1	0	0	1	1	1	1	0	1	2	1	0	2	2	0	1	1	1	0	0	0	1	0	0	2	0	0	0	0	0
251	1	0	1	1	0	0	2	0	2	2	0	1	1	1	1	0	1	1	2	2	0	0	1	0	0	0	0	1	0	1	0	0	2	0	1	1	2	0	0	0	2	0	0	2	0	1	1	0	0
252	1	0	1	0	0	0	1	0	1	1	1	1	1	0	0	0	2	1	2	2	0	1	0	0	0	0	0	1	0	1	0	2	1	0	0	2	1	0	1	0	1	0	0	1	0	1	0	0	0
253	0	1	0	0	0	0	1	0	0	0	2	0	1	0	0	0	0	0	0	0	0	0	0	0	0	2	0	2	1	2	0	2	1	1	0	2	2	0	0	0	2	0	0	1	0	1	0	0	1
254	0	0	0	0	0	0	1	1	0	1	1	1	1	1	1	0	1	0	1	1	0	0	0	0	0	1	0	2	1	2	0	1	2	0	1	1	1	0	0	0	2	0	0	0	0	1	0	0	0
255	1	0	0	0	0	0	2	1	0	1	0	0	0	0	0	0	1	1	1	0	1	0	0	0	0	0	0	1	1	2	1	1	1	0	1	1	1	0	0	0	1	0	0	2	1	0	0	1	0
256	0	0	0	0	0	0	1	0	1	1	1	1	1	1	1	0	2	2	2	2	0	0	0	0	0	0	0	1	1	2	0	2	1	0	1	1	1	0	0	0	1	1	0	0	1	0	0	0	2
257	0	0	0	0	0	0	2	0	1	1	1	0	1	0	1	1	2	2	1	1	1	0	0	0	0	2	0	2	1	2	1	1	2	0	0	2	1	1	1	1	0	0	0	2	0	1	0	0	0
258	1	0	0	0	0	0	2	1	1	2	0	0	0	0	0	0	1	1	0	0	0	0	0	0	0	2	0	2	1	1	0	0	1	1	0	2	2	0	1	1	1	0	0	2	0	0	0	0	0
259	0	0	0	0	0	0	2	0	1	1	0	1	0	0	0	0	1	1	1	1	0	1	1	0	0	1	0	2	0	2	1	0	2	1	0	2	1	0	0	0	1	0	0	1	0	0	0	0	0
260	0	0	0	0	0	1	2	1	0	1	0	1	1	1	1	0	2	1	2	2	1	1	1	0	0	0	0	0	1	1	0	1	1	0	1	1	2	0	0	0	2	1	0	0	0	0	0	0	1
261	1	0	1	1	0	0	2	0	0	0	0	0	0	0	0	0	1	1	1	1	0	2	0	0	0	0	0	2	0	2	2	2	1	0	1	1	1	1	0	0	0	0	0	1	0	0	0	0	2
262	0	0	0	1	0	0	1	1	0	1	1	0	0	0	0	0	2	1	2	2	1	0	0	0	0	1	0	2	2	2	0	1	1	1	1	2	1	0	1	1	1	1	0	1	1	2	0	1	1
263	1	0	0	0	0	0	0	0	0	0	2	0	0	0	0	0	2	1	2	2	0	0	0	0	0	1	0	2	0	1	2	0	0	1	0	2	1	0	1	1	1	1	1	2	1	0	1	1	0
264	1	0	0	0	0	0	2	0	1	1	0	1	1	1	1	0	0	0	1	1	0	1	1	0	0	1	1	2	0	2	0	1	1	1	2	0	2	0	1	1	1	1	1	2	2	2	1	0	1
265	0	0	0	0	0	0	2	1	0	1	0	0	0	0	0	0	2	1	2	2	0	0	0	0	0	1	0	2	1	1	1	2	1	0	0	2	1	0	1	1	1	0	0	1	0	0	0	0	0
266	0	0	0	0	0	0	2	0	2	2	0	0	1	0	1	1	1	0	0	0	1	0	0	0	0	1	0	2	0	2	2	2	2	0	0	2	1	0	2	1	0	0	0	1	0	0	0	0	0
267	0	0	0	1	0	0	2	1	1	1	0	0	1	1	1	0	1	1	1	1	1	2	1	1	1	1	0	2	0	2	1	0	1	1	1	2	1	0	1	1	1	1	1	1	1	0	0	0	2
268	1	0	0	0	0	1	2	0	1	1	1	0	1	0	0	0	1	1	1	1	1	0	1	0	0	0	1	2	0	2	0	1	2	1	1	0	2	0	0	0	1	0	0	2	0	0	0	0	0
269	0	0	0	2	0	0	2	0	1	1	0	1	2	1	1	0	1	1	2	0	1	1	0	0	0	2	0	1	0	1	0	1	1	1	1	2	1	1	0	0	1	0	0	2	0	1	0	0	0
270	0	0	0	0	0	0	2	0	1	1	0	0	0	0	0	0	2	2	1	1	1	0	0	0	0	1	0	0	2	2	0	0	2	1	1	1	2	0	0	0	2	1	1	1	1	2	0	0	0
271	1	0	0	0	0	0	2	0	0	0	1	0	0	0	0	0	1	1	0	0	1	0	0	0	0	2	0	2	0	2	1	2	1	0	2	0	1	0	2	2	0	1	1	2	2	0	0	0	1
272	0	0	0	0	0	2	2	0	1	1	0	1	2	1	2	1	2	1	2	2	1	0	2	0	0	0	0	2	1	2	1	2	2	0	1	1	2	0	1	1	1	0	0	0	0	0	1	0	1
273	1	0	0	1	0	0	2	0	2	2	0	1	1	1	1	0	1	0	1	1	0	0	0	0	0	1	0	1	1	2	0	1	1	0	0	2	1	1	0	0	1	1	1	1	1	1	0	0	1
274	0	0	0	1	0	0	2	0	2	2	0	2	2	2	2	0	2	2	1	1	1	1	0	0	0	1	0	2	0	1	0	0	2	0	0	2	2	0	0	0	1	0	0	2	1	0	0	1	1
275	0	0	0	0	0	0	1	0	1	1	0	0	0	0	0	0	1	2	2	2	0	0	0	0	0	1	0	1	2	2	0	0	0	0	1	1	2	0	1	0	1	0	0	0	0	1	0	0	1
276	1	0	0	1	0	0	1	0	0	0	2	0	2	0	0	0	1	1	1	1	1	0	0	0	0	1	0	1	1	2	0	0	1	2	2	1	1	1	0	0	1	1	0	1	0	1	0	0	0
277	1	0	0	0	0	1	2	0	2	2	0	0	0	0	0	0	2	2	1	1	1	0	0	0	0	2	0	2	0	1	1	0	0	0	0	1	2	0	0	0	2	1	0	1	0	1	1	0	1
278	0	0	0	0	0	1	1	0	1	1	1	1	1	1	1	0	1	1	1	1	0	0	0	0	0	1	0	2	0	1	0	0	2	1	0	2	1	0	1	1	0	0	0	2	0	0	0	0	0
279	1	0	0	0	0	0	2	1	1	2	0	0	1	0	0	0	1	0	1	1	1	0	0	0	0	1	0	1	0	1	0	0	0	0	0	2	1	0	1	0	1	0	0	2	0	0	0	1	0
280	0	1	0	0	0	0	1	1	0	1	1	0	2	1	1	0	2	1	1	1	0	1	0	0	0	0	0	2	0	1	0	1	1	0	0	2	0	2	0	0	0	0	0	1	1	0	0	0	0
281	1	0	0	2	0	1	2	0	0	0	0	0	0	0	0	0	1	0	2	1	1	0	0	0	0	1	0	1	1	2	0	0	1	1	1	1	0	0	1	1	0	0	0	2	1	0	1	0	0
282	0	0	0	1	0	0	1	1	1	2	0	0	0	0	0	0	1	1	1	1	1	0	0	0	0	0	1	1	0	1	0	0	1	1	1	1	2	0	0	0	2	0	0	1	0	0	0	0	0
283	0	0	0	0	0	0	2	0	1	1	1	0	0	0	0	0	1	0	1	1	0	1	1	0	0	1	0	2	1	1	0	1	2	0	1	1	1	0	2	1	0	0	0	2	1	1	0	1	0
284	0	0	0	0	0	0	2	1	0	1	0	0	0	0	0	0	1	0	2	1	1	1	0	0	0	2	0	1	1	1	0	1	1	1	0	2	2	1	0	0	1	0	0	2	0	0	0	0	1
285	1	0	0	0	0	0	1	1	0	1	1	0	2	1	1	0	1	0	2	2	0	1	0	0	0	2	0	2	0	1	0	0	1	1	1	1	1	0	1	1	1	0	0	2	0	2	0	0	0
286	0	0	1	0	1	1	2	0	0	0	0	1	0	0	0	0	1	1	1	1	0	1	0	0	0	0	1	2	1	2	0	0	2	0	0	2	1	0	1	1	1	0	0	1	0	1	0	0	1
287	0	0	0	0	0	0	2	0	1	1	1	1	1	1	1	0	1	1	1	1	0	0	0	0	0	2	0	2	2	2	0	1	2	0	2	0	1	0	1	1	1	0	0	0	0	1	0	0	1
288	0	0	0	0	0	1	2	0	1	1	0	0	1	0	0	0	1	1	2	2	0	1	1	1	1	1	0	2	0	1	0	0	0	1	2	1	1	0	0	0	2	0	0	1	0	0	0	1	0
289	1	1	0	0	0	0	1	0	2	2	0	0	1	0	1	1	2	1	2	2	1	0	0	0	0	1	0	1	1	2	0	1	2	1	1	0	2	0	1	0	1	0	0	1	0	1	0	0	1
290	1	0	0	2	0	1	2	0	1	1	0	0	1	0	0	0	0	0	0	0	0	2	1	1	1	1	0	2	1	1	1	2	2	0	1	1	1	0	0	0	2	1	1	1	1	1	0	0	0
291	1	0	0	0	0	1	1	1	1	2	0	0	1	0	0	0	1	1	1	2	0	0	0	0	0	0	0	1	2	1	0	1	1	0	0	2	0	0	2	2	0	0	0	2	1	0	0	0	0
292	1	0	0	0	0	0	2	0	1	1	0	0	1	1	1	0	2	1	1	1	0	0	0	0	0	0	0	2	0	1	0	0	1	0	1	1	2	0	1	1	1	1	0	0	2	0	0	0	1
293	0	0	0	1	0	1	1	0	1	1	1	1	2	0	0	1	2	2	1	1	0	1	0	0	0	1	1	1	1	2	0	0	0	0	0	2	2	0	1	1	0	0	0	1	0	1	1	0	0
294	0	0	0	0	0	0	1	0	1	1	1	0	1	1	1	0	2	1	1	1	1	0	0	0	0	0	0	2	1	1	1	0	2	0	2	0	1	0	2	2	0	1	1	2	1	0	0	0	0
295	1	0	0	0	0	0	2	0	1	1	0	1	2	1	1	0	2	2	2	2	0	0	0	0	0	0	0	1	1	1	0	1	2	1	0	2	2	0	1	1	1	1	1	1	1	2	0	0	1
296	0	0	0	0	0	0	2	1	1	2	0	0	0	0	0	0	1	0	1	1	0	0	0	0	0	1	0	1	1	2	1	2	1	0	0	2	2	0	0	0	1	0	0	2	0	1	0	0	0
297	1	0	0	1	0	0	2	0	0	0	0	1	1	1	1	0	0	0	1	1	1	2	0	0	0	0	1	2	1	2	0	1	2	1	0	2	1	0	1	1	1	0	0	2	0	2	1	0	0
298	1	0	0	0	0	1	1	0	0	0	1	0	0	0	0	0	2	1	0	0	1	0	0	0	0	1	0	2	1	1	1	1	2	0	1	1	1	1	0	0	1	0	0	2	1	0	0	1	0
299	0	0	1	1	0	0	2	0	0	0	0	1	1	1	1	0	2	2	2	2	0	1	1	1	1	1	0	2	1	1	1	1	0	0	0	2	1	0	1	0	1	1	1	2	0	0	0	0	0
300	0	0	1	0	0	1	2	0	0	0	1	0	1	0	0	0	1	1	1	1	0	0	0	0	0	0	0	2	0	1	1	1	2	0	0	2	1	0	0	0	1	0	0	2	1	0	1	0	0
301	0	0	0	0	0	0	2	0	0	0	1	0	0	0	0	0	1	1	1	1	0	0	0	0	0	2	0	2	1	2	2	0	0	1	2	1	2	0	0	0	1	0	0	1	0	0	0	0	0
302	1	0	1	1	0	0	2	0	2	2	0	0	1	0	0	0	1	0	1	1	0	0	0	0	0	1	1	2	1	2	0	1	1	1	1	2	2	0	0	0	2	0	0	1	0	1	0	1	0
303	1	0	0	0	0	1	2	0	0	0	0	0	0	0	0	0	2	0	1	1	1	0	0	0	0	2	0	1	1	2	1	0	2	0	0	2	1	0	0	0	1	0	1	2	1	0	0	0	0
304	0	0	0	1	0	0	1	1	0	1	1	0	2	1	1	0	2	1	2	2	0	1	0	0	0	1	0	2	1	1	0	0	1	1	0	2	0	1	1	1	0	0	0	1	1	1	0	0	0
305	1	0	0	0	0	0	1	0	0	0	1	0	0	0	0	0	0	0	1	1	0	1	0	0	0	0	0	1	0	1	0	1	2	0	2	0	2	0	0	0	2	0	0	0	0	1	0	0	0
306	0	0	0	0	0	1	2	1	0	1	0	0	1	0	1	1	1	0	1	1	1	1	0	0	0	0	1	2	2	2	1	0	0	0	0	2	1	1	0	0	0	0	0	1	0	1	0	0	0
307	1	1	0	0	0	0	1	0	0	0	1	0	1	0	1	1	0	0	2	2	0	0	1	1	1	1	0	1	2	2	1	2	2	1	0	2	1	0	0	0	2	0	0	1	0	1	0	0	0
308	0	0	1	1	1	1	1	0	1	1	2	1	2	1	1	0	1	1	2	2	0	0	0	0	0	1	0	1	1	2	0	1	1	0	0	2	1	1	0	0	1	0	0	0	1	1	0	0	0
309	1	0	0	1	0	1	1	0	1	1	0	1	2	1	1	1	2	1	1	1	0	0	1	0	0	1	0	2	0	2	2	0	1	1	1	2	0	0	1	1	0	1	0	0	1	1	0	0	1
310	0	0	1	2	0	0	1	0	2	2	0	0	1	1	0	0	2	2	1	1	1	0	1	0	0	1	0	2	2	2	1	0	1	0	1	1	1	0	0	0	1	0	0	2	0	1	1	1	0
311	0	0	0	0	0	1	2	1	0	1	0	1	2	2	2	1	1	1	2	0	1	0	1	0	0	0	0	2	1	0	0	1	1	0	1	1	1	0	0	0	2	0	0	1	1	0	0	0	0
312	0	1	0	0	0	1	1	0	1	1	1	1	2	1	1	0	2	2	1	1	1	0	0	0	0	2	0	2	2	2	1	0	1	1	1	1	1	0	2	2	0	0	0	2	0	0	0	0	0
313	1	0	0	0	0	0	2	0	1	1	0	2	2	2	2	0	1	1	0	0	0	0	0	0	0	1	1	1	0	1	0	1	1	1	1	2	2	0	0	0	2	0	0	1	0	0	1	0	0
314	0	0	0	0	0	0	2	1	0	1	0	2	2	2	2	0	2	1	1	1	0	0	0	0	0	1	0	2	0	1	0	0	1	0	1	1	1	0	0	0	1	1	0	1	0	0	0	0	1
315	1	1	1	1	0	0	2	0	0	0	1	0	1	0	0	0	1	1	0	0	1	1	0	0	0	0	0	2	1	2	2	2	2	0	2	0	1	0	1	1	1	0	0	2	0	1	0	0	0
316	0	0	0	1	0	0	1	0	0	0	1	0	0	0	0	0	0	0	0	0	1	0	0	0	0	1	1	2	2	2	1	2	2	0	2	0	0	1	1	1	0	1	0	0	1	1	0	0	0
317	0	0	0	0	0	0	0	0	1	1	0	0	0	0	0	0	1	1	0	1	0	1	0	0	0	2	0	2	0	1	0	0	2	0	0	2	2	0	1	0	1	1	1	2	1	2	0	0	0
318	0	0	0	0	0	0	1	1	0	1	0	0	0	0	0	0	2	1	2	2	0	0	1	0	0	1	0	1	2	2	0	0	1	1	0	2	1	0	0	0	2	0	0	2	1	2	1	0	1
319	1	0	1	0	1	1	2	0	1	1	1	0	0	0	0	0	1	1	0	0	0	0	0	0	0	2	0	2	0	2	0	1	0	0	1	1	2	0	0	0	1	1	0	0	0	0	1	1	0
320	1	0	1	0	0	1	1	0	1	1	0	0	0	0	0	0	0	0	0	0	0	1	0	0	0	1	0	1	1	2	0	1	2	1	2	1	2	0	0	0	2	1	1	2	1	2	0	0	1
321	1	0	0	1	0	0	2	1	1	2	0	1	1	1	1	0	1	1	0	0	2	0	0	0	0	0	0	1	0	1	0	1	2	1	2	1	1	0	1	0	1	1	0	1	0	0	0	0	0
322	0	0	0	1	0	0	2	0	2	2	0	0	1	0	0	0	1	0	2	2	0	0	0	0	0	0	0	2	2	1	0	1	1	0	0	2	1	0	0	0	2	0	0	2	0	0	0	0	1
323	0	0	0	0	0	0	2	0	1	1	1	0	0	0	0	0	1	1	2	2	0	0	0	0	0	1	1	1	1	2	0	0	1	1	1	1	2	0	1	1	1	1	1	1	1	1	0	0	0
324	0	0	0	0	0	1	1	1	1	2	0	1	1	1	1	0	2	1	1	1	0	0	0	0	0	1	0	2	0	1	0	1	1	0	1	1	1	0	0	0	2	1	1	2	1	1	1	1	0
325	0	0	0	0	0	1	2	0	0	0	1	0	0	0	0	0	0	0	0	0	0	0	0	0	0	0	0	2	1	1	1	1	1	0	1	1	2	0	1	1	1	0	0	1	1	1	0	0	2
326	0	0	1	2	0	0	2	1	1	2	0	0	1	1	1	0	2	1	2	2	0	1	0	0	0	1	0	2	2	1	0	1	1	2	1	1	1	0	1	1	1	0	0	1	0	0	0	0	0
327	1	0	0	0	0	1	2	0	0	0	0	0	1	0	0	0	2	2	0	0	0	0	1	0	0	1	0	2	0	2	0	0	1	0	0	2	1	1	0	0	1	0	0	1	0	0	0	0	0
328	1	1	1	1	1	0	2	0	2	2	0	0	0	0	0	0	1	1	0	0	1	0	0	0	0	1	0	2	0	2	1	1	1	0	1	1	1	0	0	0	0	0	1	2	1	0	0	0	0
329	0	0	0	0	0	0	1	0	0	0	1	0	0	0	0	0	1	0	1	1	0	1	0	0	0	0	1	1	0	1	0	0	2	0	0	2	1	1	0	0	1	0	0	2	1	1	0	0	0
330	1	0	0	0	0	1	1	0	1	1	0	0	1	0	0	0	1	1	1	1	0	0	0	0	0	1	1	2	0	2	1	2	2	0	1	1	2	0	0	0	2	0	0	1	1	0	0	0	0
331	1	0	0	0	0	0	2	0	1	1	1	1	1	1	1	0	1	0	1	1	1	1	0	0	0	0	0	1	2	2	0	0	0	0	0	2	1	0	0	0	0	0	0	2	1	0	1	0	1
332	0	0	0	1	0	0	1	0	0	0	1	0	0	0	0	0	1	0	1	1	0	0	0	0	0	2	0	2	0	1	1	0	2	1	2	1	0	0	1	1	1	0	0	2	0	0	0	0	0
333	0	0	0	1	0	0	1	0	0	0	2	0	1	0	0	0	2	1	2	2	1	0	0	0	0	0	0	1	1	2	0	0	0	0	0	2	2	0	0	0	2	0	0	2	0	0	0	1	0
334	0	0	0	1	0	0	2	0	2	2	0	1	2	1	1	0	0	0	2	2	0	0	0	0	0	1	0	1	1	2	0	0	0	0	0	2	1	1	0	0	1	0	0	2	1	0	0	0	0
335	0	0	0	1	0	1	1	0	1	1	0	1	2	1	1	0	1	0	2	1	1	0	0	0	0	2	1	2	0	1	0	1	1	1	1	1	0	1	1	1	0	0	0	2	0	1	0	1	0
336	1	0	1	1	1	0	2	0	0	0	0	0	1	0	0	0	1	0	1	1	1	0	0	0	0	1	0	2	0	2	1	0	2	1	1	1	1	0	1	1	1	0	0	1	0	1	0	0	0
337	1	0	0	0	0	0	2	0	1	1	0	1	0	0	0	0	1	0	1	0	1	0	0	0	0	1	0	1	1	2	0	0	0	0	0	2	0	0	1	1	0	0	0	2	0	0	1	0	1
338	1	0	0	0	0	1	1	0	1	1	1	0	1	0	0	0	0	1	2	2	0	0	0	0	0	1	0	1	2	2	1	1	1	1	0	2	1	1	0	0	1	0	0	2	0	1	0	0	0
339	1	0	0	0	0	0	2	1	0	1	0	0	0	0	0	0	2	0	1	2	0	1	0	0	0	0	0	2	0	2	1	0	2	1	2	1	1	0	0	0	1	1	1	1	1	1	0	0	0
340	1	0	0	1	0	1	2	1	0	1	0	0	0	0	0	0	0	0	0	0	1	0	0	0	0	1	1	2	0	2	1	0	0	0	1	1	1	0	2	2	0	0	0	2	1	0	0	0	0
341	1	0	0	0	0	0	2	1	0	1	0	0	1	1	1	1	1	0	1	1	1	1	0	0	0	1	0	2	0	2	1	0	2	2	1	1	1	1	0	0	0	0	0	2	1	0	0	0	0
342	1	0	0	0	0	1	1	0	1	1	1	0	2	0	0	0	1	0	1	1	0	0	0	0	0	0	0	2	0	1	0	0	1	0	1	1	2	0	1	1	1	0	0	1	0	1	0	0	0
343	0	0	0	0	0	0	2	1	0	1	0	0	0	0	0	0	1	0	1	1	1	1	0	0	0	1	0	2	0	2	0	1	1	1	1	2	1	0	1	1	1	1	1	2	1	0	0	0	1
344	0	0	0	1	0	0	2	0	2	2	0	0	0	0	0	0	1	0	0	0	1	1	0	0	0	0	0	2	2	0	0	2	2	0	1	1	2	0	1	1	0	1	1	1	1	0	0	0	0
345	1	0	0	0	0	0	1	0	1	1	0	0	1	1	1	0	2	0	1	1	0	1	0	0	0	2	0	2	0	2	1	0	0	0	1	1	2	0	2	2	0	0	0	2	0	1	0	0	0
346	1	0	0	1	0	0	2	1	0	1	0	0	0	0	0	0	2	0	2	1	1	1	0	0	0	1	0	2	0	2	1	0	2	2	1	1	2	0	1	1	1	0	1	1	1	0	0	0	0
347	0	0	0	1	0	0	2	0	1	1	0	1	2	1	1	0	1	1	1	1	0	0	0	0	0	1	0	1	2	2	1	0	0	0	2	0	1	0	2	2	0	0	0	2	0	0	0	0	0
348	1	1	0	0	0	0	2	0	0	0	0	0	1	0	1	1	2	2	2	2	0	0	1	0	0	2	0	2	0	2	0	0	2	0	1	1	1	0	0	0	0	1	1	1	1	1	0	0	0
349	0	0	0	0	0	0	2	1	1	2	0	0	0	0	0	0	2	0	2	2	0	0	0	0	0	0	0	2	2	2	1	0	2	1	1	1	1	1	0	0	1	1	1	2	1	1	0	0	0
350	1	0	0	0	0	0	2	1	0	1	1	1	1	1	1	0	1	1	1	1	0	1	0	0	0	0	0	2	2	1	1	0	1	0	1	1	1	0	1	1	1	0	0	2	0	1	0	0	1
351	1	0	0	0	0	0	0	0	1	1	0	0	1	0	0	0	1	1	0	0	1	0	0	0	0	1	0	1	2	2	0	0	2	2	1	2	1	0	0	0	2	0	0	2	0	2	0	0	0
352	0	1	0	0	0	0	2	0	1	1	0	0	2	1	1	1	1	1	1	2	0	1	0	0	0	0	0	1	1	2	0	0	2	0	0	2	1	0	2	2	0	0	0	2	0	0	1	1	0
353	1	0	0	1	0	0	2	0	2	2	0	1	2	2	2	0	1	1	0	0	1	0	0	0	0	1	1	2	0	2	1	1	2	1	0	2	1	0	2	1	0	0	0	1	0	0	0	0	0
354	1	0	1	1	0	0	2	0	0	0	0	1	1	1	1	0	2	1	2	2	1	0	0	0	0	2	0	1	1	0	0	0	1	1	1	1	1	0	2	2	0	0	0	1	1	1	0	1	0
355	1	0	0	0	0	0	1	0	1	1	1	0	0	0	0	0	1	1	0	0	1	1	0	0	0	0	0	2	2	2	0	1	2	1	0	2	1	1	0	0	1	0	0	2	0	1	0	0	0
356	1	0	0	1	0	0	2	0	1	1	1	1	2	1	1	0	1	0	1	1	0	1	1	1	1	0	0	1	1	2	0	1	2	0	1	1	2	0	0	0	2	1	1	1	1	0	1	0	0
357	0	0	0	1	0	0	1	0	1	1	1	0	0	0	0	0	1	1	1	1	1	2	0	0	0	0	0	1	2	2	1	1	2	1	0	2	1	1	0	0	1	0	0	2	0	0	0	0	0
358	0	0	0	0	0	0	1	1	0	1	1	0	0	0	0	0	1	1	1	1	0	0	1	0	0	2	0	2	0	1	0	1	1	0	0	2	0	0	1	1	1	1	1	2	0	0	0	0	0
359	0	0	0	0	0	0	2	1	1	2	0	0	0	0	0	0	2	1	1	1	0	0	0	0	0	0	0	2	0	1	0	2	2	1	0	2	1	0	0	0	1	0	0	2	0	0	1	0	0
360	0	0	0	0	0	0	2	0	2	2	0	0	0	0	0	0	1	0	2	1	1	0	0	0	0	2	1	2	1	2	1	0	0	0	0	2	2	1	0	0	1	2	1	2	1	0	2	0	0
361	0	0	0	0	0	0	1	1	0	1	1	0	1	0	0	0	0	0	2	2	0	2	1	1	1	1	0	2	1	2	1	0	2	1	1	2	0	0	1	1	1	1	1	1	0	0	0	0	0
362	0	0	1	1	0	0	2	0	1	1	1	1	0	0	0	0	2	0	2	2	0	0	0	0	0	2	0	2	1	2	0	0	1	0	1	1	1	0	2	2	0	0	0	1	0	0	0	0	0
363	0	0	0	1	0	0	1	0	1	1	1	0	0	0	0	0	1	1	1	1	0	0	0	0	0	1	0	2	0	2	0	0	2	2	0	2	1	0	1	0	1	0	0	1	0	1	2	0	0
364	0	0	0	0	0	0	2	0	1	1	0	0	0	0	0	0	2	2	0	0	0	0	0	0	0	1	0	1	0	1	0	2	1	0	0	2	1	0	0	0	2	0	0	2	0	0	0	2	0
365	1	0	0	0	0	0	2	1	1	2	0	0	0	0	0	0	0	0	1	0	1	1	1	1	1	1	1	2	0	1	0	0	1	0	1	1	2	0	0	0	1	1	0	0	0	0	0	0	0
366	1	0	0	1	0	0	2	1	0	1	0	0	1	0	0	0	2	1	2	2	0	0	0	0	0	1	0	1	1	2	1	0	0	1	1	1	2	0	0	0	2	0	0	2	0	0	0	0	1
367	0	0	0	0	0	1	2	1	0	1	0	0	1	1	1	0	2	2	2	2	0	0	1	0	0	2	0	1	1	2	0	0	0	0	1	1	1	1	0	0	1	1	1	1	1	0	0	0	0
368	0	0	0	1	0	0	2	1	1	2	0	1	2	1	1	0	0	1	0	1	1	1	0	0	0	0	0	1	0	1	0	1	2	1	1	0	1	0	1	1	1	0	0	0	0	0	0	1	0
369	1	0	0	0	0	0	2	1	1	2	0	1	1	1	1	0	2	0	1	1	0	1	1	1	1	1	0	2	0	1	0	1	1	0	0	2	1	1	0	0	1	0	0	2	0	1	0	1	0
370	1	0	1	0	1	0	2	1	0	1	0	0	1	1	1	0	1	1	2	2	0	1	0	0	0	0	0	2	2	2	0	1	1	0	1	1	1	1	0	0	0	0	0	1	0	1	0	0	0
371	0	0	0	1	0	0	2	0	1	1	0	1	1	1	1	0	1	0	2	2	0	0	0	0	0	0	0	2	1	2	2	0	1	1	2	0	2	0	0	0	1	1	1	2	1	0	0	0	0
372	0	0	0	0	0	0	2	0	2	2	0	0	0	0	0	0	1	1	0	0	1	0	0	0	0	2	0	2	1	1	1	2	1	0	0	2	1	0	0	0	2	0	0	2	1	0	0	0	1
373	1	0	0	0	0	0	1	0	0	0	2	0	1	0	0	0	0	0	2	2	1	0	1	0	0	1	0	1	2	2	1	1	2	0	2	0	1	0	2	2	0	1	0	1	1	0	0	0	1
374	0	0	0	1	0	0	2	0	1	1	0	0	0	0	0	0	1	0	2	2	0	0	1	0	0	0	0	1	1	2	0	0	2	0	0	2	1	0	2	2	0	1	1	1	0	1	0	0	0
375	1	0	0	0	0	0	1	0	1	1	1	0	0	0	0	0	1	1	1	2	0	1	1	1	1	1	0	2	0	2	1	0	0	0	0	2	1	0	2	1	0	0	0	2	0	1	0	0	0
376	0	0	0	0	0	1	2	0	2	2	0	0	1	0	0	0	2	0	1	1	1	0	0	0	0	1	0	1	2	2	1	1	0	0	0	2	0	0	1	0	0	0	0	1	0	1	0	0	0
377	0	0	0	1	0	0	2	1	0	1	0	0	1	0	0	1	1	1	1	1	1	0	2	0	0	1	0	2	1	2	2	0	2	0	1	1	1	1	0	0	1	0	0	1	0	0	0	1	1
378	0	0	0	0	0	0	2	1	0	1	0	0	0	0	0	0	1	1	2	2	0	1	0	0	0	1	0	2	1	2	1	0	2	0	0	2	1	0	1	1	0	1	1	2	0	1	0	0	0
379	0	1	0	0	0	0	1	1	0	1	1	0	0	0	0	0	1	0	1	1	1	1	1	1	1	0	0	2	0	1	1	1	1	0	1	1	2	0	2	2	0	0	0	1	0	0	0	0	0
380	0	0	0	1	0	0	1	0	0	0	1	0	0	0	0	0	1	0	1	1	1	0	0	0	0	1	0	2	2	0	0	1	1	0	0	2	2	0	0	1	1	0	0	1	1	0	0	0	0
381	1	0	0	0	0	0	2	1	0	1	0	0	0	0	0	0	0	0	1	1	1	1	0	0	0	0	0	1	1	2	0	0	1	0	1	1	1	0	1	1	1	1	1	2	2	2	0	0	1
382	1	0	0	0	0	1	2	0	2	2	0	0	1	0	0	0	2	2	0	0	2	0	1	0	0	2	0	2	0	2	0	1	2	0	1	1	1	0	0	0	1	0	0	2	0	1	0	0	0
383	1	0	0	0	0	0	1	0	0	0	1	0	2	1	2	1	2	0	2	2	0	1	0	0	0	0	0	2	1	2	1	0	1	0	1	1	2	1	0	0	1	0	0	1	0	1	0	0	0
384	1	0	0	1	0	0	2	0	2	2	0	0	0	0	0	0	1	1	1	1	1	0	1	0	0	2	0	1	2	2	1	1	1	0	0	2	1	0	2	1	0	1	1	1	1	0	0	0	0
385	0	0	0	1	0	0	2	0	1	1	1	1	1	1	1	0	0	0	2	2	1	0	1	0	0	2	1	2	2	2	1	0	1	0	1	2	2	0	0	0	1	0	0	1	0	1	0	0	0
386	0	0	1	1	0	0	2	0	0	0	0	0	1	0	0	0	1	2	2	2	0	0	0	0	0	2	0	1	1	2	0	0	0	1	0	2	1	1	0	0	1	0	0	2	0	2	0	0	1
387	1	0	0	1	0	0	2	0	0	0	0	0	1	1	1	0	1	1	1	1	0	0	0	0	0	1	0	2	0	2	0	1	2	0	1	1	2	0	0	0	2	1	1	2	1	0	1	1	0
388	0	0	0	1	0	1	1	1	0	1	1	0	0	0	0	0	1	1	1	2	0	0	1	0	0	1	0	2	0	2	0	0	0	0	0	2	2	0	1	1	1	1	1	2	1	1	0	0	1
389	1	0	1	0	0	1	1	0	0	0	1	1	1	1	1	0	2	1	1	1	0	0	0	0	0	1	0	1	0	1	0	1	2	0	1	1	1	0	2	1	0	1	1	2	1	0	0	0	1
390	1	0	0	0	0	1	2	1	0	1	0	1	1	1	1	0	2	2	0	0	0	0	0	0	0	1	0	1	1	2	0	1	1	0	1	1	1	0	1	1	1	0	0	1	1	1	0	0	0
391	0	0	0	0	0	1	2	1	1	2	0	0	0	0	0	0	2	1	2	2	0	1	2	1	1	1	0	2	0	2	0	0	0	0	0	2	1	0	2	2	0	0	0	2	0	0	0	0	0
392	1	0	1	0	1	1	1	0	0	0	1	0	1	0	0	0	1	0	0	0	1	0	0	0	0	1	0	2	1	0	0	0	1	0	0	2	2	0	1	1	0	0	0	2	1	1	0	0	1
393	1	0	0	0	0	0	1	1	1	2	0	0	1	0	0	0	2	0	2	2	0	0	1	0	0	2	0	0	2	2	0	0	2	1	1	1	2	0	0	0	2	1	1	1	1	1	0	0	0
394	1	0	0	2	0	0	1	0	1	1	1	0	0	0	0	0	2	2	1	1	0	0	0	0	0	0	0	2	1	2	2	0	1	0	1	1	1	0	0	0	0	0	0	1	0	1	1	0	0
395	0	0	1	0	0	0	2	0	1	1	1	0	1	0	0	0	1	0	1	1	1	0	0	0	0	1	0	2	2	1	0	1	2	0	1	1	2	0	1	1	1	0	0	2	0	0	0	2	0
396	0	0	0	0	0	0	2	0	2	2	0	1	1	0	0	0	2	1	2	2	0	1	0	0	0	2	0	1	1	2	1	0	1	0	0	2	1	1	1	1	1	0	0	2	0	0	0	1	0
397	1	0	0	0	0	0	1	0	0	0	2	0	0	0	0	0	1	1	2	2	0	0	0	0	0	1	0	2	0	2	0	2	1	0	0	2	2	1	0	0	0	0	0	2	2	0	0	0	0
398	1	0	0	0	0	1	2	1	1	2	0	1	1	1	1	0	1	1	1	1	0	0	0	0	0	0	0	2	1	2	0	0	1	0	1	1	2	1	0	0	0	0	0	2	0	2	1	0	0
399	0	0	0	1	0	0	2	0	2	2	0	1	2	2	2	0	2	1	2	2	0	0	0	0	0	2	0	2	2	2	0	1	2	0	2	2	1	0	0	0	2	0	0	2	1	0	0	0	0
400	0	0	0	0	0	1	2	1	0	1	0	0	0	0	0	0	2	2	1	1	1	0	0	0	0	0	0	1	1	2	1	1	1	0	2	1	2	1	0	0	1	0	0	1	0	1	0	1	0
401	1	0	0	0	0	1	2	0	2	2	0	1	1	1	1	0	0	0	1	1	1	1	0	0	0	0	0	2	0	2	1	0	1	1	1	1	1	1	1	0	0	1	1	2	2	2	0	0	0
402	1	0	0	1	0	0	1	0	0	0	2	1	1	0	0	1	1	0	2	1	0	0	1	1	1	1	0	2	0	2	1	0	1	1	1	1	2	0	0	0	1	1	1	2	1	0	1	1	0
403	0	0	0	0	0	0	2	1	0	1	1	0	0	0	0	0	1	0	1	1	0	1	0	0	0	1	0	2	1	2	2	1	2	1	1	0	2	0	1	1	1	0	0	1	0	0	0	1	0
404	0	0	0	0	0	0	1	0	0	0	2	1	1	0	0	1	2	0	1	1	0	0	0	0	0	0	1	2	0	2	0	1	1	0	0	2	2	0	1	1	1	0	0	1	1	0	0	0	0
405	1	0	0	1	0	1	2	1	0	1	0	2	2	1	1	1	0	0	0	0	1	1	0	0	0	0	0	0	2	2	0	2	1	0	2	0	0	1	1	1	0	0	0	2	0	0	0	0	0
406	1	0	1	0	1	0	2	0	1	1	0	0	1	0	0	0	1	1	1	1	0	0	0	0	0	1	0	2	2	2	0	0	1	1	0	2	2	0	2	2	0	1	0	0	0	0	0	0	1
407	1	1	0	0	0	1	2	0	1	1	1	0	1	0	0	0	0	0	0	0	1	1	0	0	0	1	0	2	0	2	1	1	2	0	2	0	1	0	1	0	1	1	1	2	1	1	0	0	0
408	1	0	0	1	0	0	2	0	0	0	0	0	0	0	0	0	1	0	1	1	0	0	1	0	0	2	0	1	1	2	0	2	2	1	0	2	1	0	2	2	0	0	0	2	0	1	0	1	0
409	1	0	0	1	0	0	1	0	0	0	1	0	0	0	0	0	1	1	1	1	0	1	1	1	1	1	0	2	2	2	0	1	2	1	0	2	1	0	0	0	2	0	0	1	0	1	1	0	0
410	0	0	1	0	0	0	1	1	0	2	1	0	2	1	1	0	0	1	1	1	0	0	0	0	0	0	0	1	2	2	1	2	2	0	0	2	2	0	1	1	0	0	0	2	0	1	1	1	0
411	1	0	0	1	0	0	2	0	0	0	1	1	1	1	1	0	2	1	1	1	1	1	0	0	0	2	0	2	1	2	0	2	2	0	1	1	1	0	0	0	1	1	1	1	1	1	0	1	0
412	1	0	0	0	0	0	1	0	0	0	0	0	0	0	0	0	1	0	1	1	0	0	0	0	0	1	0	1	1	2	0	0	0	0	1	1	2	0	1	1	1	0	0	2	0	1	0	0	0
413	1	1	0	0	0	0	1	1	0	1	1	0	1	0	0	0	1	0	1	1	0	1	0	0	0	0	0	2	1	2	0	0	1	1	1	1	2	0	0	0	1	0	0	1	1	0	0	1	0
414	0	0	1	0	0	1	2	0	1	1	0	0	0	0	0	0	2	1	1	1	1	0	1	0	0	0	0	2	0	2	1	0	1	2	2	1	2	0	0	1	1	0	0	2	0	1	0	0	1
415	1	0	0	0	0	0	1	0	1	1	1	1	1	1	1	0	1	0	2	1	1	1	1	1	1	0	0	2	1	1	1	1	2	0	0	2	2	0	1	1	1	1	1	2	2	0	0	0	0
416	1	0	0	0	0	0	1	0	1	1	0	0	0	0	0	0	0	0	1	1	0	1	0	0	0	2	0	2	0	1	0	0	1	0	1	1	2	1	0	0	0	0	0	1	0	0	0	0	0
417	1	0	0	0	0	0	2	0	1	1	0	1	0	0	0	0	2	1	1	2	0	1	1	1	1	1	0	1	1	2	1	0	2	1	2	1	1	0	0	0	2	1	1	1	1	1	0	0	0
418	0	0	0	0	0	0	2	1	1	2	0	1	1	1	1	0	1	0	1	1	0	0	0	0	0	1	0	0	2	2	0	0	1	0	1	2	1	1	1	1	1	1	1	1	1	1	0	0	0
419	0	0	0	0	0	1	2	1	0	1	0	1	2	1	1	0	1	1	1	1	1	0	0	0	0	2	0	2	0	2	2	2	2	0	1	1	1	0	2	2	0	1	0	0	1	1	0	0	0
420	0	1	0	0	0	1	2	0	2	2	0	1	2	2	2	0	0	0	2	2	0	0	0	0	0	0	0	2	1	2	0	0	1	0	1	1	1	0	0	0	2	1	1	2	1	0	0	0	0
421	0	0	0	0	0	1	2	0	2	2	0	0	0	0	0	0	2	1	2	2	0	0	0	0	0	0	0	1	0	1	1	1	1	0	1	1	2	1	0	0	1	0	0	2	0	1	0	0	1
422	0	0	0	0	0	1	2	0	1	1	0	0	0	0	0	0	2	0	2	1	1	0	0	0	0	2	0	1	2	2	0	0	2	0	1	1	2	0	1	1	1	0	0	1	1	1	0	1	1
423	1	0	1	1	0	0	1	0	1	1	0	1	1	1	1	0	0	0	2	2	0	0	1	0	0	1	1	2	1	2	0	1	1	1	1	1	2	0	0	0	2	0	0	1	1	1	0	0	0
424	0	0	0	1	0	0	2	0	1	1	1	1	1	1	1	0	1	1	1	1	1	0	0	0	0	0	0	1	0	0	1	0	1	0	1	2	2	1	0	0	1	0	0	1	1	0	0	2	0
425	1	0	0	0	0	0	2	0	1	1	0	0	0	0	0	0	2	1	2	2	1	1	0	0	0	1	0	0	2	2	0	1	1	0	0	2	2	1	0	0	1	0	0	2	0	0	0	0	0
426	0	0	0	1	0	0	1	1	1	2	0	1	0	0	0	0	2	2	1	1	1	0	0	0	0	0	0	2	1	1	1	0	2	0	0	2	1	0	1	0	1	0	0	1	1	0	0	1	0
427	0	0	0	1	0	0	1	0	1	1	0	0	0	0	0	0	2	1	2	2	0	0	0	0	0	1	0	2	0	2	1	0	0	0	0	2	1	0	0	0	1	0	0	2	2	1	0	0	0
428	0	0	1	0	0	0	2	0	0	0	0	1	1	1	1	0	1	1	1	1	1	1	0	0	0	0	0	2	0	2	0	0	1	2	2	1	1	0	0	0	0	0	0	2	0	0	0	0	1
429	1	0	0	0	0	0	2	1	1	2	0	0	0	0	0	0	1	0	1	1	1	0	0	0	0	1	0	1	0	1	0	0	1	0	0	2	2	0	0	0	2	0	0	2	0	2	0	0	0
430	1	0	0	1	0	0	2	0	0	0	0	1	2	2	2	1	2	2	1	1	0	0	0	0	0	1	0	0	1	2	0	0	2	0	0	2	0	1	1	1	0	0	0	1	1	1	1	0	0
431	1	0	0	0	0	0	2	0	1	1	0	0	1	0	0	0	0	1	0	1	1	0	0	0	0	0	0	2	0	1	2	0	2	0	1	1	1	0	0	0	2	0	0	2	1	0	0	0	0
432	0	0	1	1	0	0	1	0	1	1	1	0	0	0	0	0	1	1	1	0	1	1	0	0	0	1	0	1	1	2	0	1	1	0	0	2	2	0	0	0	2	1	1	1	1	1	0	0	0
433	1	0	0	0	0	0	1	0	0	0	1	0	0	0	0	0	1	1	1	1	1	0	0	0	0	2	0	2	0	2	1	1	1	1	2	0	0	0	2	1	0	1	1	2	1	1	0	0	0
434	0	0	0	1	0	1	1	1	0	1	1	1	1	1	1	0	1	0	1	1	0	0	0	0	0	1	0	1	1	1	0	2	2	0	1	1	0	0	1	1	0	1	0	0	0	0	0	2	0
435	1	0	0	1	0	0	1	0	0	0	1	0	0	0	0	0	0	0	1	1	1	1	1	1	1	1	0	2	2	1	1	0	1	0	1	1	2	0	1	1	1	0	0	2	0	1	0	0	0
436	1	0	1	0	0	1	2	0	1	1	0	0	0	0	0	0	2	2	2	2	0	0	0	0	0	2	1	1	1	2	0	2	2	0	0	2	2	0	0	0	2	1	1	2	1	1	0	0	0
437	1	0	0	0	0	0	2	0	0	0	0	0	0	0	0	0	1	0	2	2	0	0	0	0	0	0	0	2	0	2	1	1	1	0	0	2	2	0	1	1	1	0	0	0	0	1	0	0	0
438	1	0	0	0	0	0	1	1	0	2	1	1	1	1	1	0	1	0	1	1	0	0	0	0	0	1	0	2	0	2	2	0	1	0	1	1	2	0	0	0	1	0	1	1	1	0	0	1	0
439	0	0	0	0	0	1	2	0	0	0	1	1	1	1	1	0	1	0	2	1	1	1	0	0	0	1	0	1	1	2	0	2	1	0	0	2	2	0	1	1	0	1	1	2	0	0	0	0	0
440	0	0	1	1	0	0	1	1	1	2	1	1	1	1	1	0	2	1	2	2	1	0	1	0	0	0	0	2	0	2	1	1	2	2	2	1	0	0	1	1	0	0	0	2	0	1	0	0	0
441	0	0	1	1	0	1	2	1	1	2	0	0	1	0	0	0	1	1	1	1	1	0	0	0	0	1	1	2	0	2	1	0	2	2	0	2	2	0	1	1	1	2	2	2	1	1	0	1	0
442	1	0	0	1	0	0	2	1	0	1	0	1	2	1	1	0	1	1	1	1	0	0	0	0	0	1	1	2	1	2	0	0	0	1	2	1	1	0	1	0	1	0	0	1	0	0	0	0	0
443	0	0	0	1	0	1	0	0	0	0	2	0	0	0	0	0	0	0	0	0	0	1	1	0	0	0	0	2	0	2	0	2	2	0	0	2	1	0	0	0	2	1	1	1	1	2	0	0	0
444	1	0	0	0	0	0	1	0	0	0	2	0	1	0	0	0	1	0	1	1	1	0	1	0	0	2	0	1	1	2	0	0	2	0	0	2	1	0	0	0	0	0	0	2	0	1	0	1	1
445	1	0	0	0	0	0	2	0	0	0	0	0	0	0	0	0	2	2	2	1	1	0	1	0	0	2	0	1	1	2	0	0	1	0	1	1	0	0	1	1	1	2	2	2	1	1	0	0	0
446	1	0	1	0	1	0	2	1	0	1	0	0	0	0	0	0	1	1	2	2	0	1	2	1	1	1	0	1	1	2	0	1	2	1	0	2	1	0	2	1	0	0	0	2	0	1	0	0	0
447	1	0	0	0	0	0	2	0	0	0	0	1	1	0	0	0	1	1	1	0	1	0	0	0	0	1	0	1	2	2	0	0	0	0	0	2	2	0	0	0	2	0	0	0	2	2	0	0	1
448	1	0	1	0	0	0	2	0	1	1	1	0	0	0	0	0	1	1	1	1	0	0	0	0	0	0	0	2	1	1	0	0	0	0	0	1	2	1	0	0	1	1	0	1	0	1	0	0	0
449	1	0	0	0	0	0	1	0	0	0	0	0	0	0	0	0	1	0	1	1	1	1	0	0	0	1	0	2	0	2	1	0	0	0	0	1	0	0	1	1	0	0	0	2	0	1	0	2	0
450	1	0	0	0	0	0	1	0	0	0	1	1	2	1	1	0	0	0	0	0	1	1	0	0	0	0	0	2	1	2	0	0	1	0	2	0	2	0	0	0	2	0	0	1	0	0	0	0	0
451	0	0	0	0	0	0	2	0	2	2	0	0	0	0	0	0	2	1	0	0	1	0	0	0	0	1	0	2	0	2	1	0	1	1	0	2	2	0	1	1	1	0	0	2	0	1	0	0	1
452	1	0	0	0	0	1	2	0	0	0	0	0	1	1	1	1	1	1	1	1	1	0	1	0	0	0	0	2	0	1	1	2	2	0	0	2	2	0	0	0	2	0	0	2	0	1	0	0	0
453	1	0	1	1	1	0	2	0	1	1	0	0	1	0	0	0	2	2	1	1	0	1	1	1	1	2	0	1	0	1	0	1	2	0	1	1	1	0	1	0	1	0	0	2	1	2	0	1	0
454	1	0	0	0	0	0	2	0	1	1	0	0	1	0	0	0	0	0	0	1	0	1	0	0	0	0	0	1	1	2	0	1	2	1	0	2	1	0	0	0	1	0	0	1	1	1	0	0	0
455	1	0	0	1	0	0	1	0	1	1	1	1	2	2	2	0	0	0	1	1	0	0	0	0	0	0	0	2	0	2	0	2	1	0	1	1	2	0	1	1	1	1	1	2	2	2	1	0	0
456	1	0	1	0	1	0	2	0	2	2	0	1	1	0	0	1	1	0	1	1	0	0	0	0	0	1	0	2	2	1	0	1	1	1	1	2	0	0	1	1	0	0	0	2	0	0	0	0	0
457	1	0	0	1	0	0	1	0	1	1	2	1	2	2	2	1	2	2	1	1	1	0	0	0	0	0	0	2	0	1	0	1	2	0	1	1	1	1	0	0	1	2	2	2	0	1	0	0	1
458	0	0	0	1	0	0	1	1	0	1	1	1	1	1	1	0	1	1	2	2	0	0	1	0	0	1	0	2	0	2	1	2	1	0	1	1	1	0	0	0	1	1	1	1	1	1	0	0	0
459	1	0	1	0	0	0	2	0	1	1	0	1	2	1	1	0	1	0	1	1	0	1	1	1	1	1	0	2	0	2	1	1	2	1	1	1	2	0	0	0	2	0	0	1	1	1	0	0	0
460	0	0	0	1	0	0	2	0	0	0	0	0	1	1	1	0	2	1	2	2	1	0	0	0	0	2	1	2	2	2	1	2	1	0	0	2	2	0	1	1	1	1	0	0	1	0	0	1	0
461	0	0	1	1	0	0	1	0	1	1	0	0	1	0	1	1	0	0	1	1	0	0	0	0	0	2	0	1	1	2	0	1	2	1	1	0	0	0	1	0	0	0	0	0	0	1	0	0	2
462	0	0	2	0	1	0	1	0	2	2	0	0	0	0	0	0	1	0	2	1	1	0	0	0	0	0	0	2	1	2	1	0	0	1	2	1	1	0	1	1	1	1	0	1	1	2	0	0	0
463	0	0	0	1	0	0	2	0	2	2	0	1	2	1	1	0	0	0	1	1	1	0	1	0	0	2	0	1	1	2	0	0	0	0	0	2	1	0	1	1	1	0	0	2	0	0	0	0	0
464	1	0	0	1	0	0	2	1	1	2	0	1	1	1	1	0	2	1	2	2	1	0	0	0	0	0	0	1	2	1	0	1	1	0	0	2	1	0	1	1	0	0	0	1	1	1	1	0	0
465	0	0	0	1	0	0	2	0	0	0	1	1	1	1	1	0	0	0	0	1	1	0	0	0	0	2	1	2	0	2	0	1	1	0	0	2	1	0	1	1	1	0	0	1	1	0	0	0	0
466	1	0	0	0	0	1	0	0	1	1	1	0	1	2	2	0	1	1	2	2	0	1	0	0	0	1	0	2	0	1	0	0	2	1	2	1	1	1	0	0	1	0	0	2	0	1	0	0	0
467	1	1	0	0	0	0	1	0	0	0	2	0	0	0	0	0	2	2	1	1	1	0	1	1	1	0	0	1	2	2	0	0	2	1	1	1	1	1	1	0	0	0	0	2	0	1	0	1	0
468	1	0	0	0	0	0	1	2	0	2	0	0	2	1	1	0	0	0	0	0	0	0	0	0	0	1	0	2	1	2	0	1	0	0	0	2	2	0	0	0	1	1	1	2	1	0	0	0	0
469	1	0	0	1	0	1	1	0	1	1	1	1	1	1	1	0	0	0	1	2	0	0	0	0	0	1	0	1	2	2	1	1	2	0	2	0	2	0	1	1	1	1	1	2	1	0	0	0	0
470	1	0	0	0	0	0	0	0	1	1	1	1	1	1	1	0	0	0	1	1	1	0	0	0	0	0	0	2	1	2	0	1	1	1	1	2	0	1	1	1	0	0	0	2	1	0	0	1	0
471	0	0	1	1	1	0	2	0	1	1	0	1	1	1	1	0	2	2	1	1	1	1	0	0	0	0	0	2	1	0	0	1	1	1	1	1	2	0	1	1	1	0	0	2	0	0	0	0	0
472	1	0	0	0	0	0	2	0	1	1	1	0	0	0	0	0	1	1	0	0	2	0	1	0	0	2	0	2	0	2	0	0	1	0	0	2	2	0	0	0	2	1	1	1	1	1	0	0	1
473	1	0	1	0	0	1	1	0	0	0	1	0	0	0	0	0	1	1	1	2	0	0	1	0	0	0	0	2	1	2	1	0	1	0	1	1	1	0	2	2	0	0	0	1	0	0	0	0	2
474	0	0	0	0	0	0	2	0	2	2	0	0	0	0	0	0	1	0	1	1	0	0	0	0	0	1	0	2	0	1	0	0	0	0	0	2	1	0	1	1	0	1	0	1	0	0	0	0	0
475	1	0	0	1	0	1	2	0	1	1	0	0	0	0	0	0	0	0	1	1	1	1	1	1	1	0	0	1	2	2	1	1	1	2	1	1	2	0	1	1	1	1	1	1	1	2	0	0	0
476	1	1	0	0	0	1	1	2	0	2	0	1	2	2	2	1	0	0	1	1	0	0	0	0	0	1	0	1	1	2	1	0	2	1	0	2	1	0	1	1	1	0	0	1	0	0	0	0	0
477	0	1	0	0	0	0	1	0	0	0	1	0	2	2	2	0	0	0	1	1	1	1	1	0	0	0	1	2	1	2	0	1	2	0	1	1	2	0	0	1	1	2	2	2	1	1	0	0	0
478	1	1	0	0	0	1	2	0	0	0	0	0	2	1	1	0	2	2	2	2	0	0	0	0	0	0	0	1	2	2	1	1	2	0	1	1	1	1	0	0	1	0	0	2	0	2	1	0	0
479	0	0	0	0	0	1	2	0	1	1	2	0	2	1	1	0	2	2	2	2	0	0	0	0	0	1	0	2	0	2	0	0	1	0	2	0	2	0	0	0	2	0	0	1	0	0	0	0	1
480	0	0	0	0	0	2	2	0	0	0	0	0	1	0	0	0	1	1	1	1	0	1	0	0	0	0	0	1	1	2	0	1	0	0	0	2	2	0	0	0	2	0	1	1	1	0	0	0	2
481	1	0	0	0	0	0	2	0	1	1	0	0	2	0	0	1	2	0	2	2	0	0	0	0	0	0	0	1	1	2	0	0	1	1	1	1	1	0	0	0	1	0	0	1	0	0	0	0	0
482	0	0	1	1	0	0	2	1	1	2	0	0	0	0	0	0	1	1	1	1	1	0	0	0	0	2	0	2	1	2	0	2	1	1	0	2	2	0	0	0	1	0	0	2	1	1	0	2	0
483	1	1	0	0	0	1	1	1	1	2	1	0	0	0	0	0	1	1	1	2	0	0	0	0	0	0	0	1	2	2	1	1	1	0	1	1	1	0	2	2	0	0	0	2	0	0	1	0	0
484	1	0	0	1	0	0	1	1	0	1	0	0	1	0	0	0	1	1	2	2	0	0	1	0	0	0	0	2	0	2	0	1	2	0	1	1	1	0	1	1	1	1	1	1	1	1	0	0	2
485	1	0	0	0	0	0	2	0	1	1	0	0	1	0	1	1	1	1	0	0	1	0	1	0	0	1	0	2	0	2	1	2	1	0	1	1	1	1	0	0	1	1	1	2	0	0	0	1	0
486	0	0	0	0	0	1	2	1	0	1	0	1	1	1	1	0	1	0	2	2	0	0	0	0	0	1	0	1	1	2	0	2	2	0	1	1	0	1	1	1	0	0	0	1	1	1	0	0	0
487	1	0	0	0	0	0	2	0	0	0	0	0	1	0	0	0	0	0	1	1	0	0	0	0	0	0	1	1	1	2	0	0	1	0	1	1	2	0	2	2	0	0	0	2	0	0	0	0	0
488	1	1	0	0	0	1	2	1	1	2	0	1	1	1	1	0	2	2	2	2	0	0	0	0	0	1	0	1	1	2	0	0	2	0	0	2	1	0	2	2	0	0	0	1	0	1	0	0	1
489	1	0	0	1	0	0	1	0	1	1	1	0	1	1	0	0	1	1	1	1	1	0	0	0	0	0	1	2	0	1	0	0	0	0	0	2	0	0	1	1	0	0	0	2	0	1	0	1	0
490	0	0	0	0	0	0	2	1	0	1	0	1	2	1	1	0	1	1	1	1	1	1	0	0	0	1	0	1	1	2	0	1	2	0	0	2	1	0	1	1	1	0	0	2	0	2	0	0	0
491	0	0	0	0	0	0	1	0	0	0	1	1	2	1	1	0	1	1	1	2	0	0	1	0	0	1	0	1	0	1	0	1	1	2	1	2	2	0	0	0	1	0	0	2	0	1	0	0	1
492	1	0	0	0	0	0	2	0	0	0	1	2	2	1	1	1	2	1	1	1	0	0	0	0	0	1	0	1	1	1	0	1	1	0	0	2	1	0	1	1	1	0	0	2	1	1	0	0	1
493	0	0	0	0	0	0	2	0	2	2	0	1	1	1	1	0	2	2	2	2	0	2	0	0	0	0	2	2	1	2	1	0	2	1	1	1	2	0	0	0	2	0	0	2	2	1	0	0	1
494	1	0	0	0	0	0	0	0	0	0	1	0	0	0	0	0	1	1	1	1	1	0	1	0	0	2	0	1	1	1	0	1	0	0	0	2	2	0	0	0	1	0	0	2	1	1	0	0	2
495	1	0	0	0	0	1	2	0	1	1	1	2	2	2	2	0	0	0	0	0	0	0	0	0	0	2	0	2	0	2	0	0	0	0	0	2	1	0	0	0	2	2	2	2	1	1	0	0	1
496	0	1	0	0	0	1	2	1	1	2	0	0	0	0	0	0	0	0	1	1	1	0	0	0	0	2	0	1	2	2	1	0	1	0	1	1	2	0	1	0	1	0	0	2	0	0	0	0	1
497	1	1	1	0	1	0	2	0	2	2	0	2	2	2	2	0	0	0	0	0	0	0	0	0	0	1	0	0	2	2	0	0	2	2	1	2	2	0	1	1	1	0	0	2	0	1	0	0	1
498	1	0	2	0	1	0	0	0	0	0	2	1	1	1	1	0	1	1	1	1	0	1	0	0	0	0	0	1	1	2	0	0	1	1	2	0	0	0	1	1	0	0	0	2	0	0	1	0	0
499	0	0	0	1	0	0	1	0	1	1	1	0	0	0	0	0	1	1	1	1	0	0	1	0	0	2	0	2	1	2	1	1	2	1	0	2	2	0	1	1	0	1	1	1	1	0	0	0	0
500	0	0	0	0	0	0	2	0	1	1	0	0	2	1	2	1	1	0	2	2	0	0	0	0	0	1	0	1	1	2	1	1	1	0	2	1	0	1	0	0	1	1	1	2	1	0	0	1	0
501	0	0	0	0	0	0	2	1	0	1	0	0	1	1	1	0	1	1	0	0	0	1	1	1	1	0	0	1	1	2	0	2	1	0	1	1	0	0	1	1	1	1	1	2	1	0	0	0	0
502	0	0	0	0	0	0	2	1	0	1	0	1	1	0	0	0	2	2	1	1	1	0	0	0	0	0	0	1	2	2	0	2	1	0	1	1	1	0	2	2	0	0	0	1	0	1	0	1	0
503	1	0	0	1	0	0	1	0	0	0	1	0	1	1	1	0	1	0	1	1	1	1	1	1	1	1	0	2	0	1	0	0	2	0	0	2	1	0	0	0	1	1	1	1	0	0	1	0	0
504	0	0	1	1	1	1	1	0	0	0	1	0	0	0	0	0	2	0	2	2	0	0	0	0	0	1	0	1	1	2	0	1	1	1	2	0	1	0	1	1	1	0	0	1	0	1	1	0	1
505	1	0	1	1	0	0	2	0	1	1	1	0	0	0	0	0	2	1	2	2	0	0	0	0	0	1	0	2	0	1	0	1	1	0	0	2	1	1	0	0	2	1	1	1	0	0	0	0	0
506	0	0	0	2	0	0	1	0	0	0	2	0	1	1	1	0	1	1	1	1	0	0	0	0	0	1	0	2	0	2	0	0	2	0	0	2	1	0	0	0	2	0	0	2	1	0	0	1	0
507	0	0	0	0	0	0	2	0	0	0	0	1	2	2	2	1	2	2	2	1	1	0	0	0	0	0	0	2	0	2	1	1	0	0	1	1	2	0	1	1	1	0	0	2	0	0	0	0	1
508	1	0	0	0	0	1	0	0	0	0	1	1	1	0	0	1	1	1	2	2	0	0	0	0	0	2	0	2	0	1	0	2	1	0	0	2	1	0	1	1	1	0	0	2	0	0	0	0	0
509	1	0	0	0	0	0	2	0	0	0	0	0	0	0	0	0	1	1	2	2	0	0	1	0	0	2	0	2	2	2	0	0	0	0	0	2	1	1	1	1	0	0	0	1	0	0	0	0	0
510	1	0	0	0	0	0	2	0	1	1	0	1	1	1	1	0	1	1	1	2	0	0	1	0	0	0	1	2	0	1	0	1	2	0	2	2	0	1	0	0	0	0	0	2	0	0	0	0	1
511	1	0	0	1	0	0	2	1	0	1	0	0	0	0	0	0	0	0	2	2	0	1	0	0	0	0	1	2	1	2	0	0	1	0	1	1	1	0	0	0	2	1	0	1	0	1	0	0	1
512	1	0	0	0	0	2	2	0	1	1	0	1	1	1	1	0	1	0	0	0	1	0	0	0	0	0	0	2	0	1	0	0	1	1	2	0	2	0	0	0	2	1	1	2	0	0	0	0	1
513	0	0	0	1	0	1	2	0	2	2	0	1	2	2	2	0	1	1	0	0	1	0	0	0	0	1	0	1	1	2	0	0	1	1	1	2	1	0	0	0	1	0	0	2	0	2	0	0	0
514	1	0	0	0	0	0	2	1	0	1	0	0	1	0	0	0	1	0	1	1	0	0	0	0	0	2	0	2	0	1	0	0	0	0	0	2	1	2	0	0	0	0	0	2	0	1	0	0	0
515	1	0	0	0	0	0	1	0	0	0	1	0	0	0	0	0	1	1	0	0	1	1	0	0	0	0	0	2	0	2	1	0	2	0	1	1	0	0	2	2	0	1	1	2	1	1	0	0	1
516	0	0	0	0	0	0	2	0	1	1	0	0	1	0	0	0	2	1	2	2	0	0	0	0	0	2	0	2	1	2	0	1	1	0	1	1	1	1	0	0	2	0	0	2	0	1	0	1	0
517	0	0	0	0	0	0	2	0	1	1	1	0	1	1	0	0	1	1	1	1	0	0	0	0	0	1	0	0	2	2	0	0	1	2	1	1	2	0	1	1	1	0	0	0	0	1	0	0	0
518	0	0	0	1	0	0	2	0	1	1	0	1	2	1	1	0	1	1	0	1	0	0	0	0	0	1	0	1	2	2	1	1	1	0	2	1	1	0	2	1	0	1	1	2	0	0	0	0	0
519	1	0	0	0	0	1	2	0	2	2	0	0	0	0	0	0	1	0	1	1	0	0	1	1	1	1	0	1	1	2	1	0	0	0	0	2	1	0	0	0	1	0	0	2	1	1	0	0	0
520	1	0	0	0	0	1	2	0	1	1	0	0	0	0	0	0	1	1	1	1	0	0	1	1	1	0	0	1	0	1	0	1	2	1	0	2	2	1	0	0	1	0	0	1	0	0	0	0	0
521	1	0	0	0	0	0	1	0	1	1	0	0	0	0	0	0	1	0	2	2	0	0	2	0	0	0	0	1	2	2	1	1	1	1	1	1	1	0	0	0	1	0	0	0	0	1	0	0	0
522	1	0	0	0	0	0	2	0	1	1	0	0	0	0	0	0	2	2	2	1	1	1	0	0	0	1	0	2	0	2	0	1	2	0	1	1	0	0	2	1	0	0	0	1	0	0	0	0	0
523	0	0	0	1	0	0	2	0	0	0	0	0	0	0	0	0	1	1	1	1	1	0	0	0	0	2	0	1	0	0	1	0	1	0	1	1	2	0	0	0	2	0	0	2	0	0	0	0	1
524	1	0	0	0	0	0	2	0	0	0	0	1	1	1	1	0	0	0	0	1	1	0	1	0	0	2	0	2	1	2	0	1	1	2	1	1	2	0	1	1	0	0	0	2	0	1	0	1	0
525	0	0	0	1	0	0	1	1	1	2	1	1	1	1	1	0	0	0	0	0	1	1	0	0	0	0	0	1	1	2	0	0	2	0	1	1	0	1	1	1	0	0	0	2	0	0	0	0	0
526	1	0	0	0	0	0	1	1	0	1	1	0	0	0	0	0	0	0	1	1	1	1	0	0	0	1	0	2	0	2	0	2	2	0	1	1	1	1	1	1	0	0	0	2	2	0	0	0	0
527	1	0	0	0	0	1	2	0	1	1	1	0	0	0	0	0	2	2	1	1	1	0	0	0	0	0	0	1	1	2	0	0	0	1	1	1	1	1	1	1	1	0	0	0	2	2	1	0	0
528	1	0	0	1	0	0	2	0	1	1	0	1	1	1	1	0	1	1	1	1	0	0	0	0	0	0	0	1	1	2	0	2	1	0	2	0	1	1	0	0	1	0	0	1	0	0	0	0	0
529	1	0	1	1	1	1	2	0	1	1	1	1	2	1	1	0	0	0	0	0	1	0	1	0	0	1	0	1	1	2	0	0	2	1	1	1	2	0	1	1	1	0	0	1	1	0	0	0	0
530	1	0	1	0	0	1	1	0	2	2	0	0	0	0	0	0	0	0	2	2	0	0	0	0	0	0	0	2	0	1	0	2	2	0	2	0	2	0	0	0	2	0	0	1	1	1	0	0	1
531	0	0	0	0	0	1	2	0	0	0	1	0	0	0	0	0	1	1	1	1	0	0	0	0	0	2	0	2	0	2	1	0	0	0	0	2	1	0	0	0	1	0	0	2	1	1	0	0	0
532	1	0	0	0	0	0	2	0	2	2	0	0	0	0	0	0	0	0	1	1	0	0	0	0	0	2	1	2	1	2	1	1	2	1	1	0	1	0	0	0	2	1	1	1	1	1	0	0	0
533	0	0	0	0	0	2	0	0	0	0	2	0	1	1	1	0	1	0	1	1	0	0	0	0	0	1	0	2	1	1	0	0	2	1	1	1	2	0	0	0	2	0	0	2	1	0	0	1	0
534	0	0	1	1	0	0	1	1	0	2	1	0	1	0	0	0	1	0	1	1	0	0	1	0	0	0	0	2	0	1	0	0	1	0	1	1	2	0	1	1	1	2	2	2	1	1	0	0	1
535	1	0	0	0	0	1	2	1	0	1	0	2	2	2	2	0	1	0	1	1	0	0	0	0	0	1	1	2	1	2	0	1	1	1	0	2	1	0	2	2	0	1	1	1	1	2	0	0	2
536	1	0	0	1	0	0	2	0	2	2	0	0	1	0	0	0	2	0	2	1	1	0	0	0	0	0	0	2	0	2	0	1	0	0	0	2	1	0	1	1	0	0	0	2	0	1	0	0	0
537	0	0	0	0	0	0	2	0	0	0	0	0	0	0	0	0	1	0	2	2	0	0	1	1	1	2	1	2	0	2	0	1	1	0	0	2	1	0	1	1	1	0	0	1	0	1	0	0	0
538	1	0	0	1	0	0	2	1	0	1	0	1	1	2	1	0	1	1	0	0	1	0	0	0	0	0	0	2	0	2	0	0	2	0	0	2	0	0	1	1	0	1	0	1	0	0	0	0	2
539	1	0	0	1	0	1	2	0	1	1	0	1	1	0	0	1	1	1	1	1	0	0	0	0	0	0	0	2	0	2	1	0	1	1	2	0	2	0	1	0	1	0	0	2	1	0	0	0	1
540	0	0	0	0	0	0	1	0	0	0	1	0	0	0	0	0	0	0	1	1	1	2	0	0	0	0	0	2	0	2	1	2	2	0	0	2	1	2	0	0	0	0	0	1	0	1	0	0	1
541	0	0	0	0	0	0	1	0	2	2	0	0	2	1	2	1	2	0	1	1	1	0	0	0	0	1	0	2	0	2	0	2	2	0	1	1	2	0	1	1	1	0	0	0	2	2	0	0	1
542	0	0	0	0	0	0	2	0	0	0	0	1	1	1	1	0	0	0	0	0	1	0	0	0	0	2	0	2	0	2	0	0	1	0	1	1	1	1	0	0	0	0	0	1	0	2	0	0	0
543	1	0	0	0	0	1	2	1	0	1	0	1	1	1	1	0	2	2	1	1	1	1	1	1	1	1	1	2	2	2	1	0	2	1	1	2	2	0	1	1	1	0	0	2	0	1	0	0	0
544	1	0	0	0	0	0	0	0	1	1	0	1	1	1	1	0	0	0	2	1	1	1	0	0	0	0	0	2	0	2	0	1	2	0	0	2	2	0	2	2	0	0	0	2	2	0	0	0	0
545	1	0	0	0	0	1	2	0	1	1	1	0	1	1	1	0	1	1	1	2	0	1	0	0	0	0	0	2	0	2	0	0	1	0	1	2	0	0	1	1	1	0	0	1	0	1	0	1	0
546	1	0	1	0	1	0	2	1	1	2	0	0	0	0	0	0	1	1	1	1	0	1	0	0	0	2	1	2	0	1	0	1	1	1	1	1	1	0	1	1	1	0	0	1	0	1	1	0	0
547	1	0	0	0	0	1	2	1	1	2	0	0	1	0	0	0	1	1	1	1	1	1	0	0	0	0	0	1	0	1	0	0	2	2	0	2	1	0	0	0	2	0	0	2	0	0	0	0	0
548	0	0	0	0	0	0	2	1	0	1	0	0	0	0	0	0	0	0	1	1	0	1	2	1	1	0	0	2	0	2	0	1	1	1	1	1	1	0	1	1	0	0	0	1	0	0	0	0	0
549	0	0	0	1	0	0	2	0	1	1	0	1	1	1	2	0	1	1	0	0	0	0	0	0	0	1	0	1	1	2	0	0	1	1	0	2	1	0	0	0	1	0	0	1	0	1	0	0	0
550	1	0	0	1	0	0	2	0	1	1	1	0	0	0	0	0	1	0	1	1	0	1	1	1	1	1	0	1	2	2	1	1	1	1	1	1	1	0	1	1	1	0	0	2	0	0	0	0	0
551	1	0	0	0	0	0	2	1	0	1	0	1	1	1	1	0	2	0	1	1	0	0	0	0	0	1	0	0	1	2	0	0	1	0	1	1	1	0	1	1	1	0	0	1	0	0	0	2	0
552	1	0	0	1	0	0	2	0	1	1	0	0	1	0	0	0	2	0	2	2	0	0	0	0	0	0	1	2	0	2	1	0	1	1	0	2	2	0	1	1	1	0	0	1	0	0	0	0	1
553	0	0	0	1	0	0	2	0	2	2	0	0	1	0	0	0	2	0	1	2	0	0	0	0	0	2	0	2	0	2	1	2	1	0	0	2	1	0	1	1	1	1	1	2	0	0	0	0	1
554	1	0	0	0	0	0	1	0	1	1	1	0	0	0	0	0	2	0	1	1	1	1	0	0	0	2	0	1	0	1	1	2	1	0	0	2	1	1	0	0	2	1	1	2	0	1	0	0	0
555	0	1	0	0	0	0	1	1	1	2	0	0	0	0	0	0	1	1	1	1	0	0	0	0	0	1	0	1	1	2	0	1	1	0	1	1	2	0	0	0	2	1	1	2	1	0	0	1	1
556	0	0	0	1	0	0	2	0	0	0	0	1	1	1	1	0	1	1	2	2	0	0	0	0	0	2	0	2	0	2	0	1	1	1	0	2	0	0	1	1	0	0	0	2	0	0	0	0	1
557	0	0	0	0	0	1	2	0	1	1	1	0	0	0	0	0	2	2	1	1	0	0	1	0	0	0	0	2	2	2	0	1	1	2	0	2	1	0	1	1	1	0	0	2	0	1	0	0	1
558	1	1	0	0	0	0	1	0	1	1	0	1	2	1	1	0	1	0	2	2	0	0	0	0	0	2	0	0	1	2	0	0	1	1	1	2	1	0	2	2	0	1	1	2	0	1	0	0	1
559	1	0	0	0	0	0	2	0	1	1	0	1	1	1	1	0	1	1	2	2	0	0	0	0	0	2	0	2	0	2	0	1	0	0	0	2	0	0	2	2	0	0	0	2	0	0	1	0	0
560	1	0	1	1	1	0	2	1	0	1	0	1	2	1	1	0	1	1	2	2	0	1	0	0	0	1	0	2	2	1	0	0	1	0	1	1	2	0	1	1	1	0	0	2	1	0	1	0	0
561	1	0	0	0	0	0	1	0	1	1	0	1	1	1	1	0	0	0	1	1	1	0	0	0	0	0	0	2	1	1	0	0	1	1	1	1	2	0	0	0	2	0	0	2	0	0	0	0	0
562	0	0	0	1	0	0	2	0	1	1	1	1	0	0	0	0	2	0	1	1	0	2	0	0	0	0	0	2	0	1	0	1	1	0	2	1	2	1	0	0	1	1	1	1	0	1	0	0	0
563	1	0	1	1	0	0	2	0	0	0	1	0	1	0	0	0	1	0	1	1	0	0	0	0	0	1	0	2	1	0	0	0	0	0	0	2	0	0	1	1	1	0	0	2	0	1	0	0	0
564	1	0	0	0	0	0	2	0	2	2	0	1	2	2	2	1	2	0	2	1	1	0	0	0	0	1	0	1	1	2	1	1	1	1	1	1	1	0	0	0	1	1	1	1	1	0	0	0	0
565	0	0	0	0	0	0	1	0	1	1	1	0	0	0	0	0	1	1	0	0	1	1	0	0	0	0	0	2	1	2	1	1	1	1	0	2	1	0	1	1	0	0	0	1	0	1	1	0	0
566	1	0	0	0	0	0	1	1	0	1	1	0	0	0	0	0	2	2	0	0	2	0	0	0	0	0	0	1	2	2	1	1	1	0	1	1	1	0	0	0	1	1	1	2	1	1	0	1	0
567	0	1	0	0	0	1	1	1	0	1	1	1	2	1	1	0	1	1	1	1	0	0	0	0	0	1	0	1	2	2	1	0	0	1	0	2	1	0	0	0	2	1	1	2	1	1	0	0	0
568	1	0	1	0	0	0	1	1	1	2	0	0	0	0	0	0	1	0	1	1	0	0	0	0	0	0	0	2	0	1	1	0	1	1	0	2	1	0	1	1	1	0	0	2	0	1	0	0	1
569	1	1	0	0	0	0	2	1	1	2	0	0	1	0	1	1	1	1	2	2	0	0	1	0	0	0	1	2	1	2	0	0	1	1	1	1	0	1	1	1	0	1	0	0	1	1	0	0	0
570	1	0	0	0	0	1	1	0	2	2	0	0	1	2	2	0	2	0	1	1	1	1	0	0	0	0	0	1	2	1	0	1	2	0	2	0	1	0	1	1	1	0	0	2	0	1	0	0	1
571	1	0	0	0	0	0	1	0	0	0	1	0	0	0	0	0	1	1	1	1	0	1	1	0	0	0	0	1	1	2	0	0	0	1	0	2	1	0	2	2	0	0	0	1	1	0	0	0	1
572	1	0	0	0	0	0	2	0	1	1	1	1	2	1	1	0	2	1	1	1	0	0	0	0	0	1	0	2	1	2	2	1	2	0	1	1	1	0	2	2	0	1	0	1	0	0	1	0	0
573	1	0	1	0	0	0	2	1	1	2	0	2	2	2	2	0	1	1	1	1	1	0	0	0	0	2	0	1	0	1	0	1	1	0	1	1	0	0	2	2	0	0	0	2	0	0	0	0	0
574	1	0	0	1	0	0	2	0	2	2	0	0	0	0	0	0	2	2	1	1	1	0	1	0	0	1	0	2	0	1	0	0	0	0	0	2	1	0	0	0	2	0	0	0	0	0	0	0	0
575	1	0	1	0	0	1	2	0	1	1	0	0	0	0	0	0	2	2	1	1	1	0	0	0	0	1	0	0	1	1	0	0	1	0	0	2	2	0	1	1	1	0	1	1	0	1	0	1	0
576	1	0	0	0	0	0	1	0	1	1	1	0	1	0	0	0	0	0	2	1	1	0	0	0	0	1	0	2	1	2	0	1	1	0	1	1	2	0	0	1	1	0	0	2	0	0	0	0	0
577	0	0	0	1	0	0	2	0	2	2	0	1	1	1	1	0	2	0	2	2	0	0	0	0	0	0	0	2	0	2	1	0	2	0	0	2	1	0	0	0	2	1	1	2	1	2	0	0	0
578	0	0	0	0	0	1	2	0	1	1	1	1	1	1	1	0	1	0	2	1	1	0	0	0	0	0	0	2	0	2	0	2	2	0	2	0	0	1	1	1	0	1	1	1	1	1	0	1	0
579	0	0	1	0	0	0	2	0	0	0	1	0	2	1	1	0	2	1	2	2	0	1	0	0	0	0	0	2	0	2	1	1	1	1	0	2	1	1	0	0	1	0	0	2	1	1	0	0	0
580	0	0	0	1	0	1	2	0	0	0	1	1	1	1	1	0	0	0	1	1	1	0	0	0	0	2	0	2	1	2	2	0	1	1	0	2	1	0	0	0	1	0	0	2	0	2	1	0	1
581	1	0	0	1	0	0	2	0	0	0	0	1	1	2	1	0	0	0	0	0	0	1	1	1	1	1	0	2	0	2	1	0	1	0	0	2	2	0	0	0	2	0	0	2	0	1	0	0	1
582	0	0	0	1	0	0	2	1	1	2	0	0	1	0	0	0	1	1	1	1	0	0	0	0	0	1	0	2	1	2	1	0	1	0	0	2	1	1	1	1	0	1	1	2	1	1	0	0	0
583	1	0	0	0	0	1	2	1	1	2	0	0	1	0	0	0	1	0	1	1	0	2	1	1	1	1	0	2	0	1	0	1	1	1	2	0	1	1	1	1	0	0	0	0	0	1	0	0	1
584	1	0	0	0	0	0	0	0	0	0	2	1	1	1	1	0	0	0	2	1	1	0	1	0	0	1	0	2	1	2	2	0	1	1	0	2	2	0	1	1	1	0	0	2	1	0	0	0	0
585	1	1	0	0	0	0	2	0	1	1	1	0	0	0	0	0	2	0	2	2	0	1	1	1	1	2	0	1	1	2	0	1	2	2	1	1	1	1	0	0	0	1	1	1	1	1	0	0	0
586	1	0	0	0	0	1	2	1	1	2	0	0	1	0	0	0	1	0	1	1	0	1	0	0	0	1	0	2	1	2	1	1	0	0	0	2	1	1	0	0	0	2	2	2	1	0	0	1	0
587	1	1	0	0	0	0	2	0	1	1	0	0	2	0	0	0	0	0	2	1	1	1	0	0	0	0	0	2	1	2	0	0	1	1	0	2	0	0	1	1	1	1	1	1	0	1	0	1	1
588	1	0	0	0	0	0	2	0	1	1	1	0	0	0	0	0	0	0	2	2	1	1	1	1	1	0	0	2	1	2	0	0	1	1	0	2	1	1	0	0	1	0	0	1	0	1	0	0	0
589	1	0	0	1	0	0	2	1	0	1	0	0	1	1	1	0	2	1	2	2	0	0	0	0	0	1	0	1	1	2	0	1	1	0	1	1	1	0	1	1	0	1	1	2	1	0	0	1	0
590	1	0	0	1	0	0	1	0	1	1	0	1	1	1	1	0	2	0	2	2	0	0	0	0	0	0	0	2	1	2	0	1	1	0	0	2	1	1	0	0	1	0	0	0	0	1	1	0	0
591	0	0	0	0	0	0	1	0	1	1	0	0	1	0	0	0	2	1	1	1	0	0	0	0	0	1	0	1	2	2	0	0	1	1	0	2	0	0	2	1	0	0	0	1	0	1	1	0	0
592	1	0	0	0	0	0	2	0	0	0	0	1	1	1	1	0	2	2	1	1	0	0	0	0	0	2	0	1	1	2	0	0	0	0	1	1	1	1	0	0	1	1	0	0	1	1	0	0	0
593	1	0	1	1	0	0	0	0	0	0	1	0	0	0	0	0	0	0	0	0	1	0	0	0	0	0	0	2	1	2	1	1	2	1	0	2	2	0	0	0	1	0	0	1	0	0	0	0	0
594	0	1	1	1	1	0	1	1	0	1	1	0	0	0	0	0	1	0	1	1	0	0	2	0	0	0	0	1	0	1	1	1	2	0	0	2	0	1	1	1	0	1	1	2	1	1	0	0	0
595	1	0	1	1	0	0	2	0	2	2	0	0	0	0	0	0	1	0	1	2	0	1	0	0	0	0	0	1	1	2	0	0	1	1	1	1	1	0	2	1	0	1	0	1	1	0	0	0	0
596	1	0	0	0	0	1	2	0	1	1	0	0	0	0	0	0	1	1	0	0	1	0	1	0	0	1	0	1	2	2	0	0	1	1	0	2	1	1	1	0	0	0	0	1	0	1	1	1	0
597	0	0	0	1	0	0	1	1	0	1	1	0	1	0	0	0	0	0	2	1	1	0	0	0	0	1	0	2	0	2	1	0	1	2	2	1	1	1	0	0	1	0	0	2	0	0	0	0	0
598	0	0	1	1	0	0	2	0	1	1	0	1	0	0	0	0	1	1	0	0	1	0	0	0	0	2	0	2	0	2	1	1	0	0	0	2	1	0	2	2	0	0	0	2	1	0	0	1	0
599	0	0	0	0	0	1	2	0	0	0	1	1	1	1	1	0	2	0	2	2	0	1	1	1	1	1	0	1	0	1	1	0	1	0	0	2	2	0	0	1	1	1	1	2	2	2	0	0	1
600	1	0	0	0	0	0	1	0	1	1	1	0	0	0	0	0	1	1	1	2	0	1	1	0	0	0	0	2	0	2	0	0	1	0	1	1	2	1	0	0	1	0	0	2	0	0	0	0	0
601	1	0	1	0	1	1	2	0	2	2	0	1	1	1	1	0	1	1	1	1	1	0	0	0	0	1	0	2	0	2	1	1	1	1	0	2	1	1	0	0	2	1	1	2	1	1	0	0	1
602	1	0	0	0	0	0	1	1	0	1	1	0	0	0	0	0	0	0	1	1	1	1	0	0	0	0	0	1	2	2	0	1	2	0	1	1	2	1	0	0	1	0	0	2	1	0	0	0	0
603	1	0	1	0	1	0	2	0	2	2	0	1	1	1	1	0	1	1	1	1	0	0	0	0	0	1	0	2	0	2	0	1	2	2	2	1	1	0	2	2	0	1	1	2	0	1	1	0	0
604	0	0	0	0	0	0	1	1	0	1	1	0	1	0	0	0	1	1	0	0	0	2	1	1	1	1	0	2	2	1	0	1	1	0	0	2	1	0	0	0	1	0	0	0	2	2	0	0	0
605	0	0	1	1	0	0	2	0	0	0	1	0	1	1	1	1	0	0	0	1	1	0	1	0	0	1	0	2	0	2	1	2	1	0	0	2	1	1	0	0	1	1	1	2	0	0	0	0	1
606	1	0	0	0	0	0	2	1	1	2	0	0	0	0	0	0	1	1	0	0	1	1	0	0	0	1	0	1	0	1	1	1	1	1	2	0	1	0	1	1	1	1	0	1	0	1	1	0	0
607	0	0	0	0	0	1	2	0	1	1	1	1	1	1	1	0	1	0	2	1	1	1	1	1	1	1	0	2	0	1	0	0	2	0	2	0	2	0	1	1	0	1	0	0	1	1	0	0	0
608	0	0	0	0	0	2	2	0	0	0	0	0	0	0	0	0	1	1	2	2	0	0	0	0	0	2	0	1	1	2	1	1	1	1	0	2	1	0	2	2	0	1	1	1	1	1	0	0	0
609	0	0	0	0	0	0	1	0	1	1	0	0	0	0	0	0	1	0	2	2	0	2	0	0	0	0	0	2	0	1	1	0	2	2	0	2	1	1	1	1	1	1	0	1	0	1	0	0	0
610	0	0	1	0	1	1	2	1	0	1	0	2	2	2	2	0	1	1	1	2	0	1	1	1	1	1	0	2	0	2	0	1	1	0	1	1	1	1	1	0	0	1	1	1	1	1	0	0	0
611	1	0	0	0	0	1	1	0	2	2	0	0	1	1	1	0	1	1	1	1	0	0	0	0	0	1	0	2	0	1	0	0	1	1	0	2	1	1	0	0	1	0	0	1	0	0	0	2	0
612	0	0	1	1	0	0	2	0	0	0	1	0	1	1	1	1	2	1	1	1	0	1	0	0	0	0	0	2	0	2	2	1	2	0	1	1	1	0	1	1	1	1	1	1	1	1	0	0	0
613	0	0	0	1	0	1	1	0	0	0	1	0	1	0	0	0	1	1	1	1	0	1	0	0	0	1	0	1	0	1	0	0	1	1	0	2	2	0	0	0	2	0	0	2	0	1	0	0	1
614	1	0	0	0	0	0	2	1	1	1	0	0	1	0	1	1	0	0	0	0	1	0	1	0	0	0	0	1	2	1	0	1	1	0	1	1	1	0	1	1	1	0	0	1	0	1	0	0	0
615	1	0	0	0	0	1	2	1	0	1	0	0	0	0	0	0	1	0	1	1	1	1	0	0	0	0	0	1	2	2	0	1	1	1	1	2	1	0	0	0	2	1	0	1	0	1	0	0	0
616	0	0	0	0	0	1	1	1	0	1	1	0	1	0	1	1	1	1	1	1	1	2	1	1	1	1	0	0	1	2	0	0	2	1	1	1	0	0	2	1	0	0	0	0	0	0	0	0	2
617	0	0	1	0	0	0	1	0	0	0	2	0	0	0	0	0	0	0	1	1	0	0	1	0	0	1	0	2	1	2	2	0	1	0	0	2	2	0	1	1	1	1	1	1	0	0	0	0	0
618	1	0	0	0	0	0	1	0	1	1	1	0	0	0	0	0	1	0	0	0	1	0	0	0	0	1	0	2	0	2	0	0	0	0	0	2	1	0	0	0	0	0	0	1	0	1	0	0	0
619	1	0	0	0	0	0	0	0	0	0	2	0	0	0	0	0	0	1	0	1	1	1	0	0	0	0	0	1	0	0	1	1	1	0	1	1	1	0	1	1	0	1	1	2	1	1	0	0	0
620	0	0	0	1	0	0	2	0	1	1	0	0	0	0	0	0	1	1	1	1	0	0	0	0	0	1	0	1	1	2	0	1	2	1	2	1	1	0	0	0	1	0	0	1	0	1	0	1	0
621	1	0	0	0	0	1	2	0	0	0	0	0	1	0	0	0	2	1	2	2	0	0	0	0	0	1	1	1	1	2	0	0	2	1	2	1	2	0	0	0	2	0	0	2	0	1	0	0	0
622	0	1	0	0	0	0	2	0	2	2	0	1	2	1	1	0	0	0	0	0	1	2	1	1	1	1	0	2	0	2	1	1	2	0	0	2	2	0	0	0	2	0	0	2	0	1	0	1	0
623	1	0	0	1	0	0	2	0	1	1	0	0	0	0	0	0	1	1	2	2	0	0	0	0	0	1	0	2	1	2	0	0	0	0	1	1	2	1	0	0	1	1	0	1	0	1	1	1	0
624	0	1	0	0	0	0	2	1	1	2	0	0	0	0	0	0	1	1	1	1	0	0	0	0	0	2	1	2	0	1	0	1	2	0	0	2	2	0	1	1	1	1	0	1	0	0	0	0	0
625	1	0	0	1	0	0	1	2	0	2	0	0	1	0	0	0	1	1	1	1	0	1	0	0	0	0	0	2	0	1	0	0	2	1	0	2	0	1	1	1	0	0	0	1	0	1	1	0	0
626	1	0	0	0	0	0	2	1	0	1	0	0	1	0	0	0	1	1	0	0	0	1	0	0	0	1	1	2	1	2	0	1	1	0	1	1	1	0	0	0	0	1	1	1	1	1	0	0	0
627	1	0	0	0	0	0	1	0	0	0	2	0	0	0	0	0	0	0	2	2	1	0	0	0	0	1	0	2	1	2	2	0	1	0	1	1	1	0	1	1	1	1	0	0	1	1	0	0	0
628	1	0	0	1	0	0	2	0	2	2	0	0	0	0	0	0	1	1	1	1	0	1	1	1	1	0	0	2	0	2	1	0	2	2	1	2	1	0	1	1	1	0	0	1	1	0	0	1	1
629	0	0	0	0	0	1	1	0	0	0	1	0	1	0	0	0	0	0	1	1	1	0	0	0	0	1	0	1	1	2	0	2	2	0	2	0	0	1	1	1	0	0	0	2	0	2	0	0	1
630	0	0	0	0	0	0	2	1	0	1	0	1	1	1	1	0	1	1	0	1	0	1	0	0	0	2	1	2	0	2	0	0	1	1	0	2	2	0	0	0	2	1	0	0	0	0	1	0	0
631	0	0	0	0	0	1	2	0	1	1	0	1	1	1	1	0	1	0	1	1	0	0	0	0	0	0	0	1	1	2	0	0	2	2	0	2	1	0	0	0	1	1	0	0	0	0	0	1	0
632	1	0	0	1	0	0	1	0	1	1	1	0	0	0	0	0	1	1	2	2	0	1	0	0	0	0	0	2	1	2	2	0	1	1	1	1	1	0	0	0	1	0	0	2	0	1	0	1	0
633	0	0	1	1	0	0	2	0	1	1	0	0	1	0	0	0	1	1	2	2	0	0	0	0	0	1	0	1	0	1	0	0	1	0	1	1	1	0	2	2	0	0	0	1	1	1	0	0	1
634	1	0	0	0	0	0	1	0	1	1	0	0	1	0	0	0	0	0	1	1	1	0	0	0	0	1	0	2	1	1	0	0	1	0	0	2	1	1	1	1	1	1	1	2	1	2	0	0	0
635	0	0	0	0	0	0	2	1	0	1	0	0	1	0	0	0	1	1	0	0	0	0	1	0	0	1	0	2	0	2	0	1	1	0	1	1	1	0	1	0	1	0	0	2	0	0	0	0	0
636	1	0	0	0	0	0	1	0	0	0	1	0	0	0	0	0	1	1	1	1	0	1	0	0	0	0	0	1	0	0	1	1	1	0	0	2	1	0	1	1	1	0	0	2	0	0	0	0	1
637	1	0	0	0	0	1	2	0	1	1	1	0	0	0	0	0	0	0	2	1	1	0	0	0	0	2	1	2	0	2	0	0	1	2	1	1	1	0	0	0	2	0	0	2	0	1	0	0	0
638	0	0	0	1	0	0	2	0	0	0	0	1	1	1	1	0	1	0	1	1	0	0	1	1	1	1	0	2	0	2	0	2	2	0	2	0	1	0	1	1	1	0	0	1	1	1	1	0	0
639	1	0	0	0	0	2	1	0	1	1	1	0	1	0	0	0	2	1	1	1	0	0	0	0	0	1	0	2	0	2	1	0	1	0	0	2	0	1	0	0	0	0	0	2	0	0	0	1	0
640	0	0	1	1	1	0	1	0	0	0	1	1	1	1	1	0	1	0	1	1	1	0	0	0	0	2	0	1	1	2	0	1	1	0	0	2	1	1	0	0	0	1	0	1	0	0	0	1	0
641	0	0	0	1	0	0	1	0	0	0	2	1	1	1	1	0	1	1	1	0	1	0	0	0	0	1	0	2	0	1	1	0	1	0	0	2	1	0	0	0	1	0	0	1	0	0	0	1	0
642	0	0	0	1	0	0	1	0	1	1	1	0	0	0	0	0	1	1	0	0	1	2	1	1	1	1	0	2	2	2	0	1	1	1	1	2	1	0	0	0	1	0	0	1	0	0	0	0	0
643	1	0	0	0	0	0	2	0	0	0	1	0	0	0	0	0	1	0	1	1	0	0	1	0	0	2	0	2	0	2	1	1	1	0	1	1	2	0	0	0	2	1	1	2	1	0	0	0	0
644	1	0	0	1	0	0	2	1	0	1	0	0	0	0	0	0	1	0	1	1	1	0	0	0	0	2	0	2	0	2	0	0	1	0	1	1	1	0	2	1	0	0	0	1	0	0	1	0	0
645	0	0	1	1	0	0	1	0	0	0	2	0	1	0	0	0	1	1	1	1	1	1	0	0	0	2	0	1	2	2	0	1	1	0	0	2	0	1	1	1	0	0	0	1	1	0	0	0	0
646	0	0	0	0	0	0	1	1	0	1	1	0	0	0	0	0	1	0	1	1	0	0	0	0	0	1	0	1	2	1	0	0	0	0	0	2	2	0	0	0	1	0	0	2	0	1	1	0	0
647	0	0	0	0	0	2	2	1	0	1	0	0	0	0	0	0	1	1	0	0	2	0	0	0	0	1	0	1	0	1	0	0	0	0	2	0	2	0	0	0	2	0	0	1	0	1	1	0	0
648	0	0	0	1	0	1	2	0	1	1	0	0	0	0	0	0	1	1	0	0	1	0	0	0	0	1	1	2	1	2	0	0	1	1	0	2	2	0	1	1	1	0	0	0	2	2	0	1	0
649	0	0	0	0	0	0	0	0	0	0	2	1	1	1	1	0	2	2	1	1	1	0	1	1	1	0	0	2	0	2	1	0	0	1	0	2	2	0	0	0	2	0	0	1	1	1	0	0	0
650	1	0	0	0	0	0	2	0	1	1	1	1	1	1	1	0	0	0	1	1	1	0	0	0	0	1	0	2	0	2	0	0	1	0	1	1	0	0	1	1	0	0	0	1	0	0	0	0	0
651	0	0	0	1	0	0	2	1	0	1	0	1	2	1	1	0	1	0	1	1	0	1	0	0	0	0	0	1	1	2	0	0	0	1	0	2	1	0	1	1	1	0	0	1	0	0	0	0	0
652	1	0	0	0	0	0	2	1	0	1	0	1	1	1	1	0	1	0	1	1	0	1	1	1	1	1	0	1	2	2	1	0	2	2	1	1	1	0	1	1	1	0	0	2	0	1	0	0	0
653	0	0	1	1	0	0	2	0	0	0	0	1	2	1	1	0	1	2	1	1	1	2	1	1	1	1	0	1	2	2	1	1	1	0	0	2	1	1	0	0	1	1	1	2	0	1	1	0	0
654	1	0	0	0	0	0	2	1	0	1	1	0	0	0	0	0	1	1	1	1	1	2	0	0	0	0	0	1	1	2	0	1	1	1	0	2	0	0	2	1	0	1	0	1	1	0	0	0	1
655	1	0	0	0	0	0	2	1	0	1	0	0	0	0	0	0	0	1	0	1	1	0	0	0	0	2	0	1	0	1	1	0	1	1	1	1	2	0	1	1	1	0	0	2	1	0	0	0	0
656	0	0	0	1	0	0	2	0	2	2	0	0	0	0	0	0	0	0	1	1	1	0	0	0	0	1	0	2	1	1	0	0	1	0	1	1	1	0	2	2	0	0	0	1	1	1	1	0	1
657	1	0	0	1	0	0	2	1	0	1	0	1	1	1	1	0	1	0	1	1	0	1	0	0	0	2	0	2	1	2	0	0	1	1	1	1	1	0	0	0	1	0	0	2	1	0	0	0	0
658	1	0	0	0	0	0	2	1	0	1	0	0	0	0	0	0	2	2	1	1	0	1	1	0	0	0	0	1	0	1	0	1	1	0	0	2	1	0	0	0	1	1	1	2	0	1	0	0	0
659	0	0	0	0	0	0	1	1	1	2	0	0	0	0	0	0	1	2	1	1	1	0	1	0	0	0	0	2	2	2	2	1	0	0	0	2	1	0	0	0	2	1	1	2	0	0	0	0	1
660	0	0	1	0	0	0	1	0	1	1	1	0	1	0	0	0	1	1	0	0	1	0	0	0	0	1	0	1	2	2	0	1	2	0	1	1	2	0	0	0	2	0	0	1	0	1	0	0	0
661	1	0	0	1	0	0	1	0	1	1	1	0	1	0	0	0	2	2	1	1	1	1	1	0	0	1	0	2	0	2	2	0	0	1	1	1	0	0	1	1	1	1	1	2	0	1	0	0	1
662	1	0	0	0	0	1	1	0	1	1	1	1	2	1	1	0	2	1	1	2	0	0	0	0	0	1	0	2	1	2	1	1	1	0	1	1	0	1	0	0	0	1	0	1	0	0	0	0	1
663	1	0	0	1	0	1	2	0	1	1	0	0	0	0	0	0	1	1	1	2	0	1	0	0	0	0	0	2	1	2	0	1	1	0	0	1	0	1	1	1	0	1	1	2	1	1	0	0	1
664	1	0	1	2	0	0	2	0	0	0	0	1	2	1	1	0	0	0	2	1	1	0	0	0	0	1	0	2	1	2	1	0	1	0	0	2	2	0	0	1	1	0	0	1	0	1	0	0	0
665	1	0	0	0	0	0	1	0	1	1	0	1	1	1	1	0	1	1	1	1	0	1	0	0	0	2	0	2	1	2	0	0	2	0	0	2	2	0	0	0	1	0	0	1	0	1	0	1	0
666	0	0	0	0	0	0	2	0	0	0	0	2	1	1	1	0	2	1	1	1	0	1	0	0	0	0	0	2	0	2	0	1	2	0	1	1	1	0	2	2	0	0	0	2	0	1	0	0	1
667	1	0	0	0	0	0	1	0	0	0	1	0	1	0	0	0	1	1	1	0	1	0	1	0	0	1	0	1	0	1	1	1	2	2	1	2	2	1	0	0	1	0	1	2	1	0	0	0	0
668	1	0	0	0	0	0	2	0	1	1	1	0	0	0	0	0	0	0	1	1	1	0	0	0	0	1	0	2	0	1	0	0	1	1	1	1	1	0	1	1	1	0	0	2	1	1	0	0	1
669	1	0	0	1	0	0	2	0	2	2	0	1	2	1	1	0	1	1	2	2	0	0	0	0	0	0	0	1	2	2	1	1	2	1	0	2	1	0	2	2	0	1	1	2	1	1	0	0	2
670	0	0	1	1	0	1	2	0	0	0	1	1	1	1	1	0	1	1	2	2	0	1	0	0	0	0	0	2	1	2	0	0	1	0	1	1	1	0	2	2	0	0	0	1	0	1	0	0	0
671	1	1	0	0	0	1	2	0	2	2	0	0	0	0	0	0	0	0	1	0	1	1	0	0	0	0	0	2	0	2	1	0	2	2	1	1	2	0	0	0	2	0	0	2	0	0	0	0	1
672	0	1	0	0	0	1	2	0	0	0	1	0	0	0	0	0	1	1	2	2	0	0	0	0	0	1	0	2	0	1	0	1	2	0	1	1	1	0	0	0	1	1	1	1	0	0	0	0	0
673	0	0	1	1	0	0	2	0	1	1	1	0	0	0	0	0	1	1	2	2	0	1	1	1	1	2	0	2	0	1	0	0	1	0	0	2	1	0	1	1	1	1	1	2	0	0	0	0	0
674	1	0	0	0	0	1	1	0	0	0	1	1	1	1	2	0	1	1	0	0	0	0	0	0	0	2	0	1	1	2	0	0	2	1	1	1	2	0	0	0	2	0	0	2	1	0	0	0	0
675	0	1	0	0	0	0	2	1	1	2	0	0	1	0	0	0	1	1	1	1	1	0	1	0	0	0	0	2	1	2	0	0	2	1	1	2	1	0	0	0	2	1	0	1	0	0	0	0	0
676	1	0	0	0	0	1	1	1	0	1	1	0	1	1	1	0	1	1	2	2	0	1	0	0	0	0	0	2	0	2	0	0	0	0	1	1	1	0	0	0	1	0	0	2	0	0	0	0	2
677	1	0	0	1	0	0	1	0	1	1	0	0	1	0	1	1	1	0	1	1	1	0	0	0	0	1	0	2	1	2	0	1	0	0	0	2	1	0	0	0	0	1	1	1	1	1	1	0	0
678	1	0	0	1	0	0	2	0	0	0	0	0	1	0	0	0	1	0	1	1	1	0	0	0	0	1	0	2	1	2	0	1	2	1	1	1	1	0	1	1	1	0	0	2	0	0	0	0	0
679	1	0	0	0	0	0	2	0	1	1	0	1	2	1	1	0	1	0	1	1	0	1	0	0	0	1	0	1	1	2	1	1	2	0	1	1	2	0	0	0	2	0	1	2	1	0	0	0	0
680	0	0	0	2	0	1	0	0	1	1	1	2	1	1	1	0	1	1	0	0	0	0	0	0	0	2	0	1	1	2	0	0	0	1	0	2	2	0	1	1	1	0	0	0	0	1	1	1	0
681	1	0	1	1	0	0	2	1	0	1	0	0	0	0	0	0	1	0	1	1	0	1	0	0	0	1	0	1	2	2	1	0	0	0	0	2	1	1	0	0	0	1	0	1	0	0	0	0	0
682	1	0	0	0	0	0	2	1	0	1	0	0	1	0	0	0	2	0	2	1	1	1	1	1	1	1	0	2	0	2	1	0	1	1	0	2	1	0	2	2	0	0	0	2	1	1	0	0	0
683	1	0	0	1	0	0	2	0	2	2	0	1	1	1	1	0	1	0	2	2	0	0	0	0	0	2	0	2	1	1	1	0	1	1	0	2	1	0	0	0	0	0	0	2	0	1	0	0	1
684	0	0	0	0	0	1	2	0	0	0	1	0	0	0	0	0	0	0	1	1	0	0	0	0	0	1	0	2	2	2	0	0	0	0	0	2	1	0	0	0	0	2	2	2	1	1	0	0	1
685	1	0	0	1	0	1	2	0	1	1	0	1	1	1	1	0	0	0	1	1	1	0	1	0	0	1	0	2	0	2	0	0	1	1	1	1	2	0	1	0	1	0	0	1	0	1	0	0	1
686	0	0	0	1	0	1	2	1	1	2	0	0	2	1	1	0	0	0	1	1	1	0	0	0	0	1	0	2	0	2	0	0	0	0	0	2	1	1	0	0	0	1	1	2	1	1	0	0	1
687	0	0	1	1	0	0	2	0	1	1	0	0	2	1	2	1	1	0	1	1	0	0	0	0	0	1	0	2	2	2	0	1	1	1	2	0	1	0	0	0	2	1	1	2	0	0	0	0	0
688	1	0	1	1	0	0	2	0	1	1	2	0	0	0	0	0	0	0	0	0	0	1	0	0	0	1	0	1	2	2	1	1	1	0	1	1	2	0	0	0	2	0	0	1	1	0	0	0	0
689	0	1	0	0	0	1	2	0	0	0	1	2	2	2	2	0	2	2	1	1	1	1	0	0	0	2	1	2	0	2	1	1	2	1	0	2	1	0	1	1	1	1	0	0	0	0	0	0	1
690	0	0	0	0	0	0	1	0	1	1	1	0	1	1	0	0	1	1	1	2	0	0	0	0	0	2	2	2	1	2	1	1	1	0	0	2	1	0	1	1	1	1	1	2	0	0	0	0	0
691	1	0	0	1	0	0	2	1	1	2	0	0	1	1	1	0	2	0	2	2	0	1	1	1	1	0	1	2	1	1	0	1	0	0	1	1	2	0	0	0	2	0	0	1	0	1	0	0	0
692	1	0	0	0	0	0	2	0	0	0	0	1	2	2	2	0	2	0	2	2	0	1	1	1	1	2	0	2	0	2	1	1	2	0	2	0	2	0	0	0	2	1	1	2	1	1	0	0	1
693	0	0	0	0	0	0	1	0	0	0	1	0	0	0	0	0	1	1	0	0	0	0	0	0	0	0	0	2	1	1	1	2	1	0	0	2	1	1	1	1	0	1	0	1	0	1	0	0	0
694	1	0	0	0	0	1	2	1	1	2	0	0	0	0	0	0	2	1	1	1	0	1	1	1	1	1	0	2	1	1	0	1	2	0	0	2	2	0	2	2	1	0	0	2	0	0	0	0	0
695	1	0	0	1	0	1	2	0	2	2	0	0	0	0	0	0	2	1	2	2	1	1	1	1	1	0	0	1	2	2	1	0	1	1	0	2	1	0	1	0	1	2	2	2	1	1	0	0	2
696	0	0	1	1	1	0	2	0	2	2	0	1	1	1	1	0	0	0	1	1	1	0	0	0	0	2	0	2	1	1	1	1	1	0	0	2	1	0	0	0	2	0	0	2	1	0	0	0	0
697	0	0	0	0	0	0	1	0	2	2	0	0	0	0	0	0	1	1	0	0	1	2	0	0	0	0	1	2	0	1	0	1	1	0	0	2	2	1	0	0	1	0	0	1	0	1	0	0	0
698	1	0	0	0	0	0	2	0	0	0	0	0	0	0	0	0	2	1	1	2	0	0	0	0	0	1	0	2	0	2	0	1	1	1	1	1	1	0	1	1	1	1	1	2	1	0	1	0	0
699	1	0	0	0	0	0	1	0	0	0	0	1	2	2	2	1	1	0	1	1	1	1	0	0	0	0	0	1	2	2	1	0	2	0	2	0	1	0	2	2	0	1	1	1	1	1	0	1	0
700	0	0	1	1	0	1	1	0	0	0	1	0	0	0	0	0	1	1	2	2	0	0	0	0	0	1	0	2	0	2	2	2	2	0	2	0	2	0	1	1	1	2	2	2	1	1	0	0	0
701	1	1	0	0	0	1	2	0	0	0	1	0	1	1	1	0	2	2	1	1	0	1	0	0	0	1	0	2	0	1	0	1	1	0	0	2	1	0	0	0	2	1	1	1	1	1	0	1	0
702	1	0	0	0	0	0	2	0	1	1	0	0	0	0	0	0	0	0	0	0	1	1	0	0	0	2	1	2	0	2	0	0	1	0	0	2	1	1	0	0	1	1	1	2	1	1	1	1	0
703	1	0	0	0	0	0	2	0	1	1	1	0	0	0	0	0	0	0	0	0	1	0	1	0	0	1	0	2	0	1	0	1	2	0	0	2	2	0	0	0	1	0	0	2	1	0	0	0	0
704	1	0	0	0	0	1	2	0	2	2	0	2	2	1	1	1	2	1	2	2	0	2	1	1	1	1	0	2	2	1	1	0	0	0	0	2	2	0	0	0	2	0	0	2	0	1	0	1	1
705	0	0	0	1	0	0	2	0	1	1	0	0	1	0	1	1	0	0	1	1	1	0	0	0	0	1	0	1	2	2	1	2	1	0	0	2	2	0	0	0	2	0	0	2	0	0	0	0	0
706	0	0	0	0	0	0	2	1	0	1	0	0	0	0	0	0	0	0	2	2	0	0	0	0	0	1	0	1	1	2	0	0	2	0	1	1	1	0	1	1	1	0	0	2	0	1	0	1	0
707	0	0	0	0	0	0	1	0	0	0	1	1	1	1	1	0	1	1	1	1	0	1	0	0	0	2	0	2	1	0	0	2	1	0	0	2	0	0	2	1	0	0	0	2	1	1	0	0	0
708	0	0	1	2	0	0	2	0	1	1	1	0	1	2	2	0	0	0	0	0	0	0	1	0	0	1	0	2	0	2	0	1	1	1	1	1	1	1	0	0	0	1	0	1	0	1	0	0	0
709	0	0	0	1	0	0	2	0	1	1	0	0	0	0	0	0	0	1	2	2	0	1	1	1	1	0	1	2	2	2	1	0	1	1	1	1	2	0	0	0	1	0	0	2	0	0	0	0	1
710	0	0	0	2	0	0	2	0	0	0	1	1	1	1	1	0	0	0	0	1	0	0	0	0	0	2	0	2	0	2	0	1	1	0	1	1	2	0	0	0	2	0	0	1	0	0	1	0	0
711	0	0	1	1	0	0	1	0	1	1	0	0	1	1	1	0	1	1	1	1	1	1	0	0	0	1	0	2	1	1	1	1	2	0	1	1	2	0	0	0	1	0	0	2	0	1	0	0	2
712	1	0	0	0	0	1	1	0	1	1	1	0	0	0	0	0	1	0	1	1	1	0	0	0	0	1	0	2	1	2	0	1	1	1	0	2	1	0	0	0	2	1	1	1	1	1	0	0	0
713	1	1	0	0	0	0	2	0	2	2	0	1	1	1	1	0	1	0	1	1	1	1	0	0	0	1	0	1	1	2	0	0	1	0	1	1	1	0	2	2	0	2	2	2	1	0	0	0	0
714	0	0	0	0	0	0	2	0	0	0	1	1	1	1	1	0	2	2	0	0	2	0	0	0	0	0	0	2	1	1	1	1	0	0	1	1	0	1	1	1	0	0	0	1	1	1	0	0	0
715	0	0	0	0	0	0	2	0	1	1	0	0	1	0	0	0	1	1	1	1	0	1	0	0	0	0	0	2	1	2	1	1	1	0	0	2	1	0	0	0	2	0	1	2	1	0	0	0	0
716	0	0	0	0	0	0	2	0	0	0	0	0	0	0	0	0	1	0	1	1	1	0	0	0	0	0	0	2	2	2	0	1	2	0	1	1	2	0	1	1	1	1	1	2	2	0	0	0	1
717	0	0	0	0	0	2	2	0	0	0	0	1	1	1	1	0	1	1	1	1	1	0	0	0	0	1	0	2	1	1	1	1	0	0	0	2	1	0	2	2	0	0	0	2	0	1	0	0	0
718	0	0	0	1	0	0	2	0	2	2	0	1	1	1	1	0	1	1	1	1	1	2	1	1	1	1	1	1	1	2	0	2	2	0	1	1	2	0	0	1	1	0	0	2	0	0	0	0	0
719	0	0	0	1	0	0	1	1	0	1	1	0	0	0	0	0	1	0	1	1	0	0	0	0	0	1	0	1	2	1	0	1	2	0	2	0	1	0	0	0	1	0	0	1	0	1	0	1	1
720	0	0	1	1	0	0	1	0	0	0	1	1	2	1	1	1	1	0	2	1	1	0	2	0	0	0	0	2	0	2	0	0	1	1	0	2	1	0	1	1	1	0	0	1	0	0	1	0	0
721	1	0	0	0	0	0	1	0	1	1	1	0	0	0	0	0	2	2	1	1	0	0	0	0	0	1	0	2	0	1	0	0	1	1	1	1	1	0	1	1	1	1	0	0	2	0	1	0	0
722	1	0	0	0	0	0	2	0	1	1	0	0	0	0	0	0	0	0	1	1	1	0	2	0	0	1	0	1	1	2	0	1	2	1	1	0	2	0	0	0	1	0	0	1	0	1	0	0	2
723	0	0	0	0	0	0	1	2	0	2	0	1	2	1	1	0	2	2	2	2	0	0	1	0	0	2	1	2	1	2	0	0	1	1	0	2	2	0	0	0	2	0	0	1	0	0	0	0	0
724	0	0	0	0	0	0	2	0	1	1	0	1	1	1	1	0	0	0	1	2	0	0	0	0	0	0	0	2	2	2	1	0	2	2	1	1	2	0	0	0	1	0	0	2	0	0	0	0	0
725	1	0	0	1	0	0	2	0	2	2	0	0	1	0	0	0	0	1	2	2	0	0	0	0	0	1	0	1	2	2	0	2	1	0	1	1	1	0	0	0	1	0	0	2	0	0	0	0	0
726	1	0	0	1	0	1	1	0	1	1	1	0	0	0	0	0	1	1	0	0	1	0	1	0	0	2	1	2	0	2	0	1	2	0	1	1	1	0	0	0	1	1	1	1	1	2	0	0	0
727	1	0	0	0	0	2	2	0	0	0	0	0	0	0	0	0	1	0	2	1	1	1	0	0	0	2	0	2	0	2	0	1	1	0	1	1	0	0	2	2	0	0	0	2	0	0	0	0	0
728	1	0	0	0	0	0	2	0	1	1	0	1	2	1	1	0	1	1	1	2	0	1	0	0	0	2	0	1	0	1	1	0	1	0	0	2	2	0	2	2	0	1	0	1	0	1	0	0	1
729	1	0	0	1	0	0	1	0	0	0	1	0	1	0	0	0	0	0	1	1	1	0	1	0	0	1	0	0	2	2	0	2	2	1	0	2	1	1	0	0	1	0	0	1	0	1	0	1	1
730	1	0	0	1	0	0	1	0	0	0	2	0	1	0	0	0	0	0	2	2	0	0	0	0	0	0	0	2	0	2	0	2	2	0	0	2	2	0	2	2	0	1	1	1	1	1	0	0	1
731	1	0	0	0	0	0	2	0	1	1	1	0	0	0	0	0	0	0	1	1	0	0	1	0	0	1	0	2	1	2	0	0	1	1	0	2	1	0	1	1	1	1	0	0	1	0	0	0	1
732	0	0	0	2	0	0	1	0	2	2	0	0	0	0	0	0	1	1	1	1	0	0	1	0	0	0	0	2	0	1	0	1	2	0	1	1	1	0	1	1	1	1	1	1	0	0	0	0	2
733	1	0	0	0	0	0	2	0	1	1	0	0	2	1	2	1	0	0	1	1	1	0	1	0	0	1	0	2	1	2	1	1	2	0	1	1	1	0	0	0	2	0	0	1	0	0	0	0	0
734	0	0	0	0	0	0	2	1	0	1	0	0	1	0	0	0	0	0	1	1	1	0	0	0	0	2	0	2	0	2	0	1	2	0	1	1	2	1	0	0	1	1	1	1	1	0	0	0	0
735	0	0	1	0	1	1	1	0	1	1	1	1	2	1	1	0	2	1	2	2	1	1	0	0	0	1	0	0	1	1	0	1	2	2	2	1	1	0	2	1	0	0	0	1	0	0	1	0	0
736	1	0	0	0	0	0	2	1	0	1	0	1	1	1	1	0	1	0	1	1	0	0	0	0	0	2	1	2	0	2	1	0	0	1	2	1	2	0	1	1	1	1	0	1	0	1	0	1	0
737	1	0	0	1	0	0	1	0	0	0	0	1	1	1	1	0	0	0	0	0	0	0	0	0	0	1	0	1	2	2	0	0	0	0	0	2	2	0	0	0	2	0	0	2	1	1	0	0	0
738	1	0	0	0	0	0	1	0	1	1	1	0	0	0	0	0	1	1	1	2	0	1	0	0	0	1	0	2	0	1	0	1	2	0	1	1	1	0	0	0	1	0	0	2	0	1	0	0	0
739	0	0	0	0	0	0	2	1	0	1	1	1	1	1	1	0	2	2	1	1	0	1	0	0	0	1	0	2	1	2	1	0	0	0	0	2	2	0	0	0	1	1	1	2	1	1	0	0	0
740	0	0	0	0	0	1	2	0	1	1	1	1	1	1	1	0	0	0	0	0	1	0	0	0	0	0	0	1	2	2	0	0	2	0	1	1	1	0	1	1	0	0	0	2	1	1	0	0	0
741	1	0	0	1	0	0	2	0	2	2	0	0	2	1	2	1	0	0	2	2	0	0	1	0	0	1	0	2	1	1	0	0	2	2	0	2	2	0	1	1	1	0	0	2	0	0	1	1	0
742	1	0	0	0	0	0	2	1	0	1	0	0	1	0	0	0	0	1	0	1	1	0	0	0	0	1	0	2	1	2	1	2	1	1	0	2	1	0	0	0	1	0	0	2	1	0	0	1	0
743	1	0	0	0	0	1	1	0	0	0	1	0	1	0	0	0	0	0	2	2	1	1	0	0	0	0	0	2	0	2	1	0	2	0	1	1	0	1	1	1	0	0	0	2	0	0	0	0	0
744	0	0	0	0	0	0	1	0	1	1	1	1	1	1	1	0	0	0	1	1	1	0	0	0	0	2	0	0	1	2	0	1	1	0	0	2	1	0	1	1	1	0	0	2	0	1	0	0	1
745	0	0	0	0	0	0	2	1	0	1	0	0	1	1	1	0	2	2	0	0	0	1	1	1	1	1	0	2	1	1	0	1	2	0	0	2	2	0	0	0	2	0	0	2	0	0	0	0	0
746	0	0	0	1	0	0	1	0	0	0	1	1	2	1	1	0	0	0	0	0	1	0	0	0	0	2	0	2	1	2	2	0	1	0	0	2	1	0	2	2	0	0	0	2	0	2	1	0	0
747	0	1	0	0	0	1	1	1	0	1	1	0	2	1	1	1	1	1	2	2	0	0	0	0	0	1	0	1	1	2	0	0	2	1	0	2	1	0	1	1	0	0	0	0	1	1	0	1	0
748	0	0	1	0	0	0	2	1	1	2	0	0	0	0	0	0	0	0	0	0	0	1	0	0	0	0	0	2	1	2	0	1	2	0	1	1	1	0	0	0	2	1	1	1	1	0	0	0	0
749	1	0	0	1	0	0	2	0	2	2	0	1	1	1	1	0	1	1	1	1	0	1	1	1	1	1	0	2	0	1	0	0	2	0	2	0	2	0	1	1	1	1	1	2	2	2	0	0	0
750	1	0	0	0	0	1	2	0	0	0	1	0	0	0	0	0	1	1	1	0	1	0	1	1	1	0	0	1	1	2	1	1	0	0	0	2	1	0	1	1	1	1	1	2	1	1	0	0	0
751	1	1	0	0	0	1	2	0	1	1	0	1	2	1	1	0	1	0	2	2	0	0	0	0	0	0	0	2	1	0	0	1	1	1	1	1	2	0	1	1	0	0	0	1	1	1	1	0	0
752	0	0	0	0	0	1	2	0	1	1	0	1	1	1	1	0	1	1	2	2	0	0	1	1	1	1	0	2	0	1	1	0	1	0	1	2	2	0	1	1	1	1	0	1	2	1	0	0	1
753	1	0	0	0	0	1	1	0	0	0	1	0	0	0	0	0	1	1	2	0	1	0	0	0	0	1	0	2	1	1	1	0	0	0	1	1	1	0	0	0	2	0	0	0	0	1	0	1	0
754	0	0	0	0	0	0	1	0	1	1	1	1	1	0	0	0	1	1	0	0	0	0	1	0	0	1	0	1	0	1	0	0	1	0	1	1	1	0	2	2	0	1	1	1	0	0	0	0	1
755	0	0	0	1	0	0	2	0	2	2	0	1	1	1	1	0	1	1	0	0	2	0	0	0	0	1	1	2	0	2	1	1	1	2	0	2	1	0	0	0	2	0	1	2	1	0	0	0	0
756	0	0	0	0	0	0	2	1	0	1	0	0	1	0	0	0	2	1	1	1	0	0	0	0	0	1	0	2	0	2	1	0	2	1	0	2	2	0	0	0	2	0	0	1	0	1	1	1	0
757	0	0	0	0	0	0	1	0	0	0	1	0	0	0	0	0	1	1	0	1	1	0	0	0	0	1	0	2	1	2	1	1	2	0	0	2	1	1	0	0	0	1	1	2	1	1	0	0	0
758	1	0	0	0	0	0	1	0	1	1	0	0	0	0	0	0	0	0	0	0	0	0	1	0	0	0	0	2	0	2	1	0	2	0	2	0	2	0	1	1	1	0	0	1	0	0	0	0	0
759	1	0	1	0	1	0	2	0	1	1	0	0	1	0	1	1	1	0	2	1	1	0	0	0	0	1	0	2	0	2	0	0	1	1	0	2	2	0	0	1	1	2	2	2	1	0	0	0	0
760	1	0	0	1	0	0	2	0	2	2	0	0	0	0	0	0	2	2	1	1	1	0	0	0	0	0	0	2	0	2	2	1	1	0	1	1	1	0	0	0	2	1	1	1	1	1	0	0	0
761	0	1	0	0	0	0	1	0	0	0	0	0	1	0	0	0	1	1	1	1	1	0	0	0	0	1	0	1	1	2	1	0	1	1	0	2	1	0	2	2	0	0	0	1	0	0	1	1	0
762	1	0	0	0	0	0	2	1	1	2	0	0	0	0	0	0	1	2	2	2	0	0	0	0	0	0	0	2	0	2	0	1	1	0	0	2	1	1	1	0	0	1	1	2	1	0	1	0	0
763	1	0	0	1	0	0	2	1	0	1	1	1	1	1	1	0	0	1	1	1	0	0	0	0	0	0	0	1	2	2	1	1	2	0	0	2	1	0	1	1	1	1	1	1	1	1	0	0	0
764	0	0	0	0	0	1	1	0	0	0	1	0	1	1	0	0	1	0	1	1	0	0	0	0	0	1	0	0	1	1	0	1	1	1	1	1	1	0	2	2	0	1	0	1	0	1	0	0	1
765	0	0	1	1	0	1	2	0	1	1	0	1	0	0	0	0	1	0	2	2	0	0	0	0	0	1	0	1	0	1	0	1	1	2	0	2	1	1	0	0	0	0	0	1	0	1	0	0	0
766	0	0	0	0	0	1	2	0	2	2	0	1	0	0	0	0	2	2	1	1	1	0	0	0	0	0	0	2	0	2	0	1	2	1	0	2	1	1	0	0	0	0	0	2	1	0	0	0	1
767	1	0	0	0	0	0	2	0	1	1	0	1	1	1	2	0	2	0	2	2	0	1	0	0	0	0	0	2	0	1	0	1	2	0	1	1	2	1	0	0	1	0	0	2	2	0	0	0	0
768	0	0	0	0	0	0	2	0	1	1	0	0	0	0	0	0	1	1	1	1	0	0	0	0	0	0	1	2	0	2	0	0	0	0	1	1	1	0	0	0	0	1	1	2	1	1	0	0	0
769	1	0	0	1	0	0	1	0	2	2	0	0	1	1	1	0	1	1	2	2	0	0	1	1	1	0	0	2	1	1	0	1	2	0	2	0	1	1	0	0	0	1	0	1	0	0	0	0	0
770	1	0	0	0	0	0	1	0	0	0	0	1	2	2	2	1	2	0	2	2	0	0	1	0	0	0	0	2	1	2	2	0	1	1	1	1	2	0	0	0	2	1	1	2	1	1	0	1	0
771	1	0	0	0	0	0	1	1	0	1	1	0	0	0	0	0	1	1	1	1	0	1	0	0	0	1	0	2	0	2	1	1	2	1	1	0	2	0	0	0	2	0	0	1	0	0	0	0	0
772	0	0	0	0	0	0	1	0	0	0	2	1	2	2	2	0	1	1	1	0	1	0	1	0	0	2	0	2	0	1	1	1	2	0	0	2	1	0	1	1	1	1	1	2	0	1	0	0	0
773	0	0	0	0	0	0	1	0	1	1	0	0	0	0	0	0	1	1	1	0	1	1	0	0	0	2	0	1	1	2	0	0	2	0	2	0	2	0	1	1	1	0	0	2	0	0	1	1	0
774	0	0	0	0	0	0	1	1	0	1	1	1	2	2	2	0	0	0	0	0	0	1	0	0	0	0	0	1	2	2	0	1	2	0	2	0	1	0	0	0	2	0	0	2	0	0	0	0	1
775	1	0	0	1	0	0	2	0	2	2	0	1	1	1	1	0	1	0	1	1	0	1	0	0	0	0	0	2	0	2	1	0	2	2	0	2	2	0	1	1	1	0	0	2	0	1	0	0	1
776	1	0	1	1	1	0	2	0	2	2	0	0	2	2	2	0	1	0	2	2	0	0	1	0	0	1	0	2	0	2	0	0	2	1	1	1	2	0	1	1	1	1	1	2	0	1	0	1	0
777	1	0	0	1	0	0	0	0	0	0	2	0	2	0	0	0	0	0	0	0	1	1	1	0	0	0	0	1	2	2	1	1	2	1	0	2	2	0	0	0	2	0	0	0	0	1	1	0	0
778	0	0	0	1	0	0	1	1	0	2	1	1	1	1	1	0	1	1	2	2	0	2	1	1	1	1	0	2	0	1	0	2	2	0	1	1	1	0	1	1	1	1	1	1	1	1	0	0	0
779	0	0	0	0	0	0	2	1	0	1	1	0	1	2	2	0	2	2	1	1	0	0	0	0	0	2	0	2	2	0	0	2	2	0	1	1	0	1	1	1	0	0	0	2	1	0	0	0	0
780	1	1	0	0	0	0	2	0	1	1	0	0	1	0	0	0	1	1	0	0	1	1	0	0	0	1	0	2	0	1	1	2	2	0	2	0	1	0	0	0	1	0	0	2	1	0	0	0	0
781	0	0	0	0	0	2	2	1	1	2	0	0	1	0	0	0	1	1	2	2	0	0	0	0	0	2	0	2	2	2	2	1	1	1	1	1	1	0	0	0	1	0	0	2	0	0	0	0	0
782	1	0	0	0	0	0	1	0	0	0	1	0	0	0	0	0	1	1	0	0	1	1	1	0	0	1	0	1	1	2	0	0	1	0	0	2	1	0	0	0	1	1	1	2	0	1	0	0	0
783	1	0	0	1	0	0	2	0	1	1	0	0	1	0	0	0	2	1	2	2	0	1	0	0	0	2	0	2	0	2	2	0	0	1	0	2	0	0	2	2	0	0	0	2	0	1	0	0	0
784	0	0	0	0	0	0	1	0	0	0	1	0	0	0	0	0	0	0	2	1	1	2	1	1	1	1	0	2	0	2	2	0	2	1	1	1	2	0	1	1	1	0	0	2	0	2	1	0	0
785	1	0	0	0	0	1	1	0	0	0	1	1	1	1	1	0	0	0	1	2	0	0	0	0	0	1	0	1	1	2	1	1	2	1	0	2	1	1	1	1	0	0	0	1	0	1	0	0	0
786	1	0	0	0	0	0	2	0	1	1	0	0	1	0	0	0	2	2	2	2	0	0	1	0	0	2	0	1	2	2	0	0	2	0	1	1	1	0	1	1	1	0	0	2	0	1	0	0	0
787	1	0	0	1	0	0	2	0	2	2	0	0	0	0	0	0	2	0	2	2	0	1	1	0	0	1	0	1	1	2	0	0	0	0	1	1	2	0	1	1	1	0	0	2	0	0	1	1	0
788	0	0	0	1	0	1	2	0	0	0	1	0	0	0	0	0	1	1	1	2	0	0	0	0	0	1	0	2	0	2	0	0	0	0	1	1	1	0	0	0	1	0	0	2	2	1	0	0	1
789	1	0	0	0	0	0	2	0	2	2	0	0	1	0	0	0	2	1	1	1	0	0	0	0	0	0	0	2	1	2	1	1	2	1	1	1	1	0	2	2	0	0	0	2	0	1	0	0	0
790	1	1	0	0	0	1	2	0	2	2	0	0	0	0	0	0	1	0	1	1	0	0	0	0	0	2	0	2	1	2	1	1	1	1	0	2	2	0	0	0	2	0	0	2	0	0	0	0	0
791	0	0	0	0	0	1	2	0	1	1	2	2	2	2	2	0	0	0	1	1	0	0	0	0	0	0	0	2	1	1	0	2	2	0	0	2	2	0	0	0	2	1	1	2	1	1	0	0	0
792	1	0	0	2	0	1	2	1	0	1	0	1	1	1	1	0	0	0	2	2	0	0	0	0	0	1	0	2	1	2	0	0	0	0	0	2	1	1	0	0	1	0	0	0	0	1	0	0	1
793	0	0	0	0	0	0	1	0	0	0	1	1	1	1	1	0	2	1	2	2	0	0	1	1	1	1	0	1	2	2	0	0	2	2	0	2	0	0	1	1	0	1	1	2	1	0	1	0	0
794	0	0	0	1	0	0	2	0	0	0	0	0	0	0	0	0	1	1	1	1	0	0	0	0	0	2	0	2	0	2	0	2	1	0	0	2	1	1	0	0	1	0	0	2	0	2	0	0	0
795	0	0	1	0	1	0	1	0	1	1	1	0	0	0	0	0	2	1	1	1	1	1	0	0	0	1	1	2	0	2	1	2	2	0	2	0	2	0	0	0	1	0	0	1	0	1	0	0	0
796	1	0	0	1	0	0	1	0	1	1	0	0	2	1	1	0	1	0	2	1	1	2	1	1	1	1	1	1	1	2	0	0	1	0	1	1	2	0	1	1	1	0	0	2	1	0	0	0	0
797	1	0	0	0	0	0	2	0	1	1	0	0	0	0	0	0	1	1	2	2	0	1	1	1	1	0	0	2	0	2	1	0	0	0	0	2	1	0	0	0	2	1	1	2	1	0	0	0	1
798	0	0	0	1	0	0	2	0	0	0	0	1	1	1	1	0	1	0	2	2	0	0	0	0	0	1	0	1	0	0	1	0	0	0	0	2	1	0	0	0	2	0	0	2	0	1	0	0	1
799	0	1	0	0	0	1	1	0	1	1	1	0	1	0	1	1	1	1	2	2	0	1	0	0	0	1	1	2	1	2	1	0	1	0	0	2	2	0	0	0	2	1	1	2	1	0	1	0	1
800	1	0	0	0	0	0	1	1	0	1	1	0	2	1	2	1	1	1	2	2	0	0	0	0	0	0	0	0	1	1	0	0	2	2	1	2	2	0	1	1	0	0	0	0	0	1	0	0	0
801	0	0	0	0	0	1	1	1	0	1	1	1	1	1	1	0	0	0	2	2	0	0	0	0	0	1	0	2	1	2	1	2	1	0	0	2	2	0	0	0	1	0	0	2	0	1	0	0	1
802	1	0	0	2	0	0	2	0	2	2	0	0	0	0	0	0	2	1	2	1	1	0	0	0	0	1	0	1	2	1	0	0	1	0	1	2	2	0	2	2	0	0	0	0	0	1	0	0	0
803	0	0	0	1	0	1	1	0	0	0	1	0	0	0	0	0	1	1	0	1	1	0	0	0	0	2	0	2	1	2	0	0	0	0	0	2	1	0	0	0	2	1	0	0	0	0	0	0	0
804	0	0	0	0	0	1	1	0	0	0	2	0	2	1	1	0	1	2	1	1	1	0	0	0	0	0	0	2	0	2	1	2	2	0	2	0	1	1	0	0	0	1	1	2	1	1	0	1	1
805	1	0	0	1	0	0	2	0	0	0	1	1	1	1	1	0	2	1	1	2	0	0	0	0	0	1	0	2	0	2	0	0	0	0	1	1	1	0	2	2	0	1	1	2	0	1	0	0	0
806	1	0	0	0	0	0	2	0	0	0	0	0	1	0	0	1	1	1	1	1	0	0	1	0	0	2	0	2	0	2	0	0	1	0	2	0	2	0	0	0	1	0	0	1	0	0	0	1	1
807	0	0	1	0	1	1	1	0	0	0	2	0	0	0	0	0	1	1	1	2	0	0	0	0	0	1	0	2	0	2	1	0	0	0	0	2	1	0	1	1	1	0	0	1	0	0	0	0	0
808	0	0	0	0	0	1	1	0	1	1	1	1	1	1	1	0	0	0	1	1	1	0	1	0	0	1	0	1	1	2	0	0	0	0	0	2	1	0	0	0	1	1	1	2	1	0	0	0	0
809	0	0	0	0	0	0	2	0	1	1	0	0	0	0	0	0	2	0	0	1	1	0	0	0	0	0	0	1	0	1	0	0	2	2	0	2	2	0	2	2	0	0	0	1	1	1	0	0	0
810	1	0	0	0	0	1	2	0	1	1	0	0	1	0	0	0	1	0	1	1	0	0	0	0	0	2	0	2	0	2	0	0	1	0	1	1	0	2	0	0	0	1	0	1	0	0	0	1	0
811	0	0	0	0	0	0	2	1	0	1	0	0	1	0	0	0	2	0	2	2	0	1	0	0	0	1	0	1	1	2	0	0	1	0	1	1	1	0	0	0	1	1	1	2	0	1	0	1	0
812	1	0	0	1	0	0	1	0	1	1	1	1	2	1	1	0	0	0	1	0	1	0	1	0	0	0	0	1	1	2	1	0	1	0	0	2	1	0	0	0	1	0	0	1	0	0	0	0	0
813	1	0	0	0	0	1	1	0	0	0	1	1	1	0	0	1	2	0	1	1	1	0	0	0	0	0	0	2	1	2	0	0	2	0	0	2	2	0	1	1	1	0	0	2	1	0	1	0	0
814	1	0	0	1	0	0	0	0	1	1	0	0	1	0	0	0	0	0	2	2	0	0	0	0	0	1	0	2	1	2	1	1	1	2	0	2	2	0	0	0	2	0	0	2	0	2	0	1	0
815	0	0	0	0	0	0	1	1	1	2	0	1	1	0	0	0	0	0	0	0	0	0	0	0	0	1	0	2	0	2	0	1	0	0	1	1	1	0	1	1	1	0	0	2	1	1	0	0	0
816	1	0	0	1	0	0	2	1	0	1	0	0	0	0	0	0	1	1	1	2	0	0	0	0	0	1	0	2	1	2	1	1	1	0	1	1	1	0	2	2	0	0	0	0	0	0	0	0	0
817	1	0	0	0	0	0	0	0	0	0	2	1	2	1	1	0	1	1	1	1	1	1	0	0	0	0	1	2	0	2	0	0	1	0	1	1	0	1	0	0	0	0	0	2	1	0	0	0	0
818	1	0	0	1	0	1	2	0	2	2	0	0	1	0	0	0	1	1	1	2	0	0	0	0	0	0	1	2	2	2	1	0	2	0	2	0	1	1	1	1	0	1	1	2	0	0	0	0	0
819	0	0	0	1	0	0	1	0	1	1	0	0	0	0	0	0	0	0	2	1	1	0	1	0	0	1	0	2	0	1	2	1	2	1	0	2	1	0	0	0	1	1	1	1	1	1	0	0	0
820	0	1	0	0	0	1	2	1	1	2	0	1	2	2	2	1	2	2	2	2	0	0	0	0	0	1	0	1	1	2	0	2	2	0	1	1	2	0	0	0	2	0	0	1	1	1	1	0	0
821	0	0	0	0	0	0	1	0	1	1	2	1	2	2	2	0	1	1	0	0	1	2	0	0	0	0	0	2	0	2	0	0	0	0	0	2	2	0	1	1	1	0	0	2	0	0	0	0	0
822	1	0	1	2	0	0	2	0	2	2	0	1	0	0	0	0	0	0	2	2	1	0	0	0	0	1	0	2	2	2	0	1	1	1	1	1	2	0	1	1	1	0	0	2	0	2	0	1	1
823	1	0	0	0	0	0	2	1	0	1	0	0	0	0	0	0	0	0	0	0	1	0	0	0	0	1	0	2	1	2	0	1	2	0	1	1	1	0	1	1	1	0	0	2	1	1	0	0	0
824	1	0	0	1	0	0	2	0	0	0	1	0	0	0	0	0	1	0	2	2	0	1	0	0	0	0	0	2	0	2	0	0	0	1	0	2	2	1	0	0	1	1	1	1	0	0	0	0	0
825	0	0	0	1	0	0	2	1	0	1	0	0	1	0	0	0	0	0	1	0	1	0	1	1	1	1	0	2	0	1	0	1	1	1	0	2	1	0	1	1	1	1	0	1	0	1	0	0	0
826	0	0	0	0	0	0	1	0	1	1	1	0	1	1	0	0	1	0	2	1	0	0	0	0	0	0	0	0	1	2	0	0	0	0	0	2	2	0	2	2	0	0	0	2	0	0	0	0	0
827	0	0	0	1	0	1	1	0	1	1	0	0	1	0	0	0	2	1	2	2	0	0	0	0	0	0	0	2	0	1	0	1	1	0	1	1	1	0	2	2	0	1	1	2	1	1	0	1	0
828	0	0	0	0	0	0	1	0	0	0	1	0	0	0	0	0	1	0	2	2	0	0	0	0	0	2	1	2	1	2	0	1	2	0	1	1	2	0	1	1	1	0	0	1	1	0	0	0	0
829	1	0	0	1	0	0	2	0	2	2	0	0	0	0	0	0	1	2	2	2	0	0	0	0	0	1	0	2	1	1	0	2	2	0	1	1	1	1	1	1	0	1	0	1	0	0	1	0	1
830	1	0	0	0	0	1	2	1	0	1	1	0	1	0	1	1	2	2	0	0	0	0	0	0	0	1	0	2	2	1	1	1	2	0	0	2	0	1	0	0	0	0	0	1	0	0	1	0	0
831	0	0	0	0	0	1	1	0	0	0	2	0	0	0	0	0	1	1	0	0	0	2	0	0	0	0	0	1	1	2	0	1	2	0	1	1	2	0	0	0	2	0	0	1	0	0	0	0	0
832	0	0	0	1	0	1	2	0	1	1	0	1	2	0	0	1	2	1	1	1	0	0	1	0	0	0	0	2	1	2	1	0	0	1	1	1	0	0	1	0	0	0	0	1	0	1	0	0	0
833	0	0	1	1	0	0	1	0	2	2	0	0	1	0	0	1	2	0	2	2	0	0	0	0	0	1	0	2	0	2	1	1	1	0	0	2	2	0	1	1	1	0	0	2	0	1	0	0	0
834	1	0	0	0	0	0	2	1	1	2	0	0	0	0	0	0	0	0	1	1	1	1	0	0	0	0	0	2	2	2	0	0	2	0	0	2	1	0	1	1	1	0	0	1	0	1	0	0	0
835	0	0	0	0	0	0	2	0	0	0	0	1	1	1	1	0	1	0	1	1	0	0	0	0	0	0	0	1	0	1	0	2	2	0	1	1	1	0	1	1	1	0	0	1	0	1	0	0	0
836	1	0	0	0	0	1	1	0	1	1	0	0	1	0	0	0	1	1	1	1	0	0	0	0	0	2	0	2	0	1	1	1	0	0	1	1	2	0	1	1	1	0	0	1	0	1	0	1	0
837	0	0	0	1	0	0	2	0	1	1	0	1	1	1	1	0	2	1	1	2	0	1	1	0	0	0	0	2	2	1	1	0	2	0	0	2	0	1	1	1	0	0	0	2	1	1	0	0	0
838	0	0	0	0	0	0	2	1	0	1	0	0	1	1	1	0	0	1	0	1	1	1	1	1	1	1	0	2	0	1	0	2	1	1	0	2	2	0	1	1	1	0	0	2	1	0	0	0	0
839	0	0	0	0	0	0	0	0	0	0	2	0	0	0	0	0	2	1	2	1	1	0	0	0	0	1	0	2	1	2	1	2	2	0	1	1	1	0	0	0	1	0	0	2	1	0	0	0	0
840	1	0	0	0	0	0	1	0	1	1	1	1	1	1	1	0	1	1	2	2	0	0	1	0	0	1	0	2	0	2	0	0	0	0	0	1	2	0	2	2	0	0	0	1	0	1	0	0	0
841	1	0	0	0	0	0	2	0	1	1	1	1	2	1	2	1	0	0	1	0	1	1	0	0	0	2	0	1	1	2	0	2	1	0	2	0	1	0	1	0	1	0	0	2	0	0	0	0	1
842	0	0	0	1	0	0	2	0	2	2	0	0	1	0	0	0	2	2	2	1	1	1	0	0	0	0	0	2	2	2	1	0	1	0	0	2	1	0	1	1	1	0	0	1	1	1	0	0	0
843	0	0	0	0	0	0	2	0	0	0	1	0	0	0	0	0	2	1	1	1	0	0	0	0	0	0	0	2	1	1	0	0	1	0	0	2	1	0	0	0	1	0	0	1	1	0	0	0	0
844	0	0	0	1	0	0	2	0	1	1	0	0	2	2	2	0	2	2	1	1	1	0	0	0	0	1	0	2	1	1	0	0	0	0	0	2	1	0	1	1	1	0	1	1	1	0	0	1	0
845	0	0	0	1	0	1	1	0	1	1	0	0	0	0	0	0	0	0	1	1	1	1	0	0	0	0	0	2	0	2	1	0	1	2	1	1	2	0	2	2	0	1	1	1	1	2	0	0	0
846	0	0	0	1	0	1	0	0	0	0	1	1	1	1	1	0	0	0	2	2	1	0	1	0	0	1	0	2	1	0	0	0	1	2	1	1	2	0	0	0	2	0	0	2	0	2	0	0	0
847	0	0	0	1	0	1	1	0	1	1	0	1	1	2	1	0	1	1	2	2	0	0	0	0	0	0	0	1	1	2	0	2	2	0	1	1	2	0	0	0	2	1	1	1	1	2	0	0	0
848	1	0	0	0	0	0	0	0	0	0	2	0	0	0	0	0	1	1	2	2	0	0	0	0	0	1	0	2	0	2	0	0	2	2	1	2	2	0	0	0	2	0	0	2	1	1	0	1	0
849	1	0	0	1	0	1	2	0	2	2	0	1	1	1	1	0	0	0	2	2	0	1	1	1	1	2	0	2	0	2	0	1	1	1	1	1	1	0	0	0	2	0	0	2	0	0	0	0	0
850	1	0	0	0	0	0	2	0	2	2	0	0	0	0	0	0	2	0	1	1	1	0	0	0	0	2	0	2	0	1	0	0	0	1	0	2	1	0	0	0	1	0	1	2	1	0	0	0	0
851	1	0	0	1	0	0	2	0	1	1	0	0	0	0	0	0	2	1	2	2	1	0	1	0	0	1	0	2	0	1	0	0	2	0	0	2	1	1	0	0	1	0	0	1	0	0	1	0	0
852	1	0	1	1	0	0	2	0	1	1	0	0	0	0	0	0	1	1	1	1	0	1	0	0	0	0	0	2	1	2	0	0	2	1	1	1	1	0	0	0	1	0	0	2	0	0	0	0	0
853	1	0	0	0	0	0	2	0	0	0	0	0	1	0	0	0	1	2	1	1	1	0	0	0	0	2	0	2	1	2	1	0	2	0	0	2	0	0	1	1	0	0	0	2	0	1	0	0	0
854	0	0	0	1	0	0	2	0	0	0	1	0	1	0	0	0	0	1	1	1	0	0	0	0	0	0	1	2	1	2	0	0	0	0	0	2	1	1	0	0	0	1	1	2	0	1	0	0	1
855	1	0	0	1	0	0	1	0	1	1	0	0	1	0	1	1	1	1	0	0	1	1	1	0	0	0	0	2	0	2	1	0	0	0	0	2	1	0	1	1	1	0	0	1	0	2	1	0	1
856	0	0	0	1	0	1	2	1	1	2	0	0	0	0	0	0	1	0	1	1	0	0	1	0	0	1	0	2	0	2	2	1	1	1	1	1	2	0	1	1	1	0	0	2	0	0	0	0	0
857	0	0	0	0	0	0	1	0	1	1	1	0	0	0	0	0	2	1	2	2	1	1	1	1	1	2	0	2	1	2	2	0	1	1	0	2	2	1	0	0	1	1	0	1	1	2	0	1	0
858	0	0	0	1	0	0	1	1	0	1	1	0	1	1	1	1	2	2	1	1	1	1	0	0	0	0	0	2	1	2	1	1	1	0	0	2	2	0	0	0	2	1	1	2	1	1	0	1	0
859	0	0	0	0	0	1	1	0	1	1	1	1	1	1	1	0	2	2	1	1	1	0	0	0	0	1	0	2	0	2	0	0	0	0	0	2	1	0	0	0	1	1	1	1	1	0	0	0	0
860	0	0	0	0	0	0	1	0	2	2	0	0	0	0	0	0	1	0	1	2	0	0	1	0	0	1	0	2	2	2	1	0	2	0	0	2	1	0	0	0	1	0	0	1	0	1	0	0	0
861	0	0	0	0	0	1	2	0	0	0	0	0	0	0	0	0	0	0	0	1	1	1	0	0	0	0	0	2	1	2	1	1	1	0	1	1	1	0	0	0	1	1	1	2	1	0	0	1	0
862	0	0	0	0	0	0	1	1	0	1	1	1	1	1	1	0	1	1	1	1	0	0	1	1	1	1	1	2	1	2	1	0	1	0	0	2	1	0	0	0	2	0	0	2	0	1	0	0	1
863	0	0	0	1	0	0	2	0	2	2	0	1	2	2	2	0	1	1	0	0	2	1	0	0	0	0	0	2	0	2	0	0	2	2	1	1	2	0	0	0	2	1	1	2	0	0	1	0	0
864	0	0	0	0	0	1	2	1	0	1	0	0	1	1	0	0	0	0	1	1	1	1	0	0	0	1	0	2	1	2	2	2	1	0	1	1	1	0	0	0	2	1	1	2	0	1	0	0	0
865	0	0	0	1	0	0	2	0	2	2	0	0	0	0	0	0	1	0	1	1	1	0	1	0	0	1	0	2	0	2	0	0	1	0	1	1	2	0	2	2	1	0	0	2	0	0	0	0	1
866	0	0	0	0	0	0	1	0	2	2	0	1	1	1	1	0	0	0	2	1	1	0	0	0	0	1	0	1	1	0	0	1	2	0	1	1	2	0	1	1	1	0	0	2	0	1	0	0	0
867	1	0	0	0	0	0	1	0	1	1	1	0	0	0	0	0	2	1	1	1	1	0	0	0	0	2	2	2	1	2	1	1	2	1	1	0	2	0	2	2	0	1	0	1	0	0	1	0	0
868	1	0	0	0	0	0	2	1	1	2	0	0	1	1	1	1	2	0	0	1	1	0	0	0	0	2	0	2	1	2	0	0	1	1	1	1	1	0	1	1	1	1	0	1	1	0	0	0	0
869	1	1	0	0	0	0	1	0	2	2	0	0	0	0	0	0	1	0	0	0	1	1	0	0	0	1	0	2	0	2	1	0	2	0	1	1	0	0	2	1	0	1	1	1	1	2	0	0	0
870	1	0	0	0	0	0	2	0	2	2	0	0	0	0	0	0	1	1	1	1	1	1	1	0	0	0	0	1	1	2	0	1	2	0	2	0	1	0	0	0	1	0	0	1	1	1	0	0	0
871	1	0	0	0	0	0	1	0	1	1	0	1	2	1	1	0	1	1	1	0	0	0	1	0	0	1	0	2	0	2	1	1	1	0	0	2	1	0	2	1	0	0	0	1	1	0	0	0	1
872	0	0	1	1	0	1	2	0	1	1	0	0	2	0	0	0	0	0	0	0	1	1	0	0	0	0	1	2	1	2	0	0	0	1	1	1	1	1	0	0	1	0	0	2	0	1	0	0	0
873	1	0	0	0	0	0	0	0	1	1	1	0	0	0	0	0	1	1	1	1	0	1	1	1	1	1	0	2	2	2	1	0	0	0	0	2	1	0	1	1	0	0	0	1	1	1	0	0	0
874	1	0	0	0	0	0	1	0	1	1	1	0	1	1	1	0	1	1	1	1	0	1	0	0	0	2	0	2	0	2	1	0	2	1	1	1	1	0	0	0	2	1	1	1	1	1	0	0	0
875	1	0	0	0	0	1	2	1	0	1	0	1	1	1	1	0	1	0	2	2	0	1	0	0	0	1	0	1	1	2	1	0	1	0	1	1	0	0	2	2	0	0	0	1	0	1	0	0	0
876	0	0	0	1	0	0	2	0	2	2	0	0	0	0	0	0	2	0	1	1	0	1	0	0	0	1	0	1	1	2	0	0	0	1	0	2	2	1	0	0	1	1	1	2	1	1	0	0	0
877	1	0	0	0	0	0	2	1	0	1	0	0	0	1	1	0	1	2	2	2	0	0	1	1	1	0	0	2	2	2	0	0	2	1	2	1	1	1	1	1	1	0	0	0	0	0	0	0	1
878	0	0	0	1	0	0	2	0	0	0	1	0	1	1	1	0	2	2	1	1	0	0	1	0	0	2	0	2	0	2	1	0	1	0	1	1	2	0	0	0	2	2	2	2	1	1	0	0	0
879	1	0	0	1	0	0	2	0	0	0	0	0	2	0	0	1	0	0	0	0	0	0	1	1	1	1	0	2	0	1	2	1	1	2	1	2	1	0	0	0	1	0	0	2	0	1	0	0	0
880	0	0	0	0	0	0	2	1	1	2	0	0	1	0	0	0	0	0	2	2	0	1	2	1	1	0	0	2	1	1	1	0	1	0	1	1	1	0	1	1	1	0	0	0	0	1	0	0	0
881	1	0	0	1	0	0	1	0	0	0	1	1	2	2	2	0	2	1	2	2	1	0	1	1	1	1	0	2	1	2	1	1	2	0	1	1	1	0	0	0	1	2	2	2	1	1	1	0	0
882	0	0	1	0	0	0	1	0	0	0	2	0	0	0	0	0	1	0	1	1	0	1	0	0	0	2	0	2	0	2	1	1	1	0	0	2	0	0	2	2	0	0	0	2	0	1	1	0	1
883	0	0	0	2	0	0	2	0	2	2	0	0	0	0	0	0	2	2	1	1	1	1	0	0	0	0	0	2	1	2	0	1	1	0	0	2	2	0	2	2	0	0	0	2	1	0	0	0	0
884	1	0	0	0	0	0	2	0	1	1	1	1	2	1	2	1	2	0	2	1	1	0	0	0	0	1	0	2	2	2	0	0	1	0	0	2	1	1	1	1	0	1	1	2	1	1	0	0	0
885	0	0	0	0	0	0	2	1	0	1	0	0	2	1	2	1	1	1	1	1	1	0	0	0	0	1	0	2	0	2	0	1	1	0	0	2	2	0	0	0	2	0	0	2	0	1	0	0	1
886	1	0	0	0	0	0	2	0	2	2	0	0	0	0	0	0	1	1	0	0	1	0	1	0	0	2	1	2	0	2	0	1	2	1	0	2	1	0	0	0	0	0	0	0	2	2	0	0	1
887	0	0	0	1	0	0	2	0	0	0	1	1	1	1	1	0	1	1	1	1	1	0	0	0	0	2	0	2	0	1	0	2	2	0	1	1	2	0	0	0	2	0	0	2	0	1	0	0	1
888	0	0	0	0	0	0	1	0	0	0	0	1	1	1	1	0	1	0	1	1	0	0	0	0	0	0	0	2	1	1	1	0	1	0	0	2	1	0	1	0	1	0	0	2	0	1	0	0	1
889	0	0	0	0	0	0	2	1	0	1	0	1	1	1	2	0	1	0	1	1	0	1	0	0	0	1	0	2	1	2	0	2	1	0	0	2	2	0	1	1	1	1	1	1	0	1	0	0	1
890	0	0	0	0	0	1	2	1	0	1	0	0	0	0	0	0	1	1	1	0	1	0	0	0	0	1	0	1	1	2	0	0	2	0	1	1	2	0	0	1	1	0	0	2	0	1	0	0	0
891	1	0	0	1	0	0	2	0	1	1	0	0	2	1	1	1	1	1	1	1	1	1	0	0	0	1	0	2	1	1	1	1	0	0	0	2	1	0	2	2	0	0	0	2	0	1	0	0	0
892	0	0	0	0	0	0	1	0	0	0	1	0	2	0	0	1	1	1	0	0	1	0	0	0	0	1	0	2	0	2	1	0	1	1	1	1	1	1	0	1	1	0	0	2	0	1	0	0	1
893	0	0	0	0	0	0	1	0	0	0	1	0	1	0	0	0	1	0	1	1	1	1	0	0	0	2	0	2	1	1	1	2	2	1	0	2	1	0	2	2	0	1	1	2	1	1	0	0	1
894	0	0	0	0	0	0	2	0	0	0	1	0	1	0	0	0	1	1	0	0	1	1	0	0	0	0	0	0	1	2	0	0	2	0	2	0	1	0	1	1	1	0	0	2	0	1	0	0	0
895	1	0	0	0	0	1	1	0	0	0	1	0	1	1	1	0	2	0	1	1	0	0	1	1	1	0	0	1	2	2	0	1	2	1	1	0	1	0	1	1	1	0	0	1	0	1	0	0	0
896	0	0	0	0	0	1	2	0	2	2	0	1	1	1	1	0	2	0	1	1	0	1	1	0	0	1	0	2	1	2	1	0	2	2	1	1	1	0	0	0	1	0	0	1	1	0	0	0	0
897	1	0	0	0	0	1	2	0	1	1	0	1	2	2	2	1	2	1	2	2	1	1	2	1	1	1	0	1	1	2	0	0	1	1	0	2	2	0	2	2	0	0	0	2	1	0	1	1	0
898	1	0	0	1	0	0	1	0	0	0	2	0	1	0	1	1	2	2	1	1	0	0	0	0	0	2	0	1	1	2	0	0	0	0	0	2	1	1	1	1	1	1	0	1	0	1	0	0	2
899	1	0	0	1	0	0	2	0	1	1	1	0	1	0	0	0	0	0	0	0	0	0	0	0	0	1	0	1	1	2	0	0	2	0	0	2	0	1	1	1	0	0	0	1	0	1	0	0	0
900	1	0	0	1	0	0	1	0	1	1	0	1	1	1	1	0	2	2	1	1	0	1	1	1	1	1	0	2	0	2	2	0	2	1	1	1	2	0	0	0	2	0	0	1	0	1	0	0	0
901	0	0	0	0	0	0	1	0	0	0	0	0	0	0	0	0	0	0	0	0	1	0	0	0	0	1	0	2	1	2	1	0	1	0	1	1	1	0	0	0	0	0	0	2	0	1	0	0	0
902	0	0	0	0	0	0	1	0	0	0	1	0	1	1	0	0	2	0	2	2	0	0	0	0	0	1	0	2	1	0	0	0	1	0	1	1	2	0	1	1	1	1	0	0	0	0	0	0	0
903	1	0	1	1	1	0	1	0	1	1	1	1	1	1	1	0	1	1	2	2	0	1	0	0	0	2	0	1	2	2	1	0	2	1	0	2	1	0	2	2	0	0	0	2	0	1	0	0	0
904	0	0	0	0	0	0	1	0	0	0	1	1	2	1	1	0	1	1	2	2	0	1	1	0	0	1	0	2	1	1	1	0	1	0	1	1	2	0	0	0	1	1	1	1	1	2	0	0	0
905	0	0	0	0	0	1	1	0	0	0	2	0	0	0	0	0	0	0	1	1	1	0	0	0	0	2	0	2	0	2	0	0	0	0	0	2	1	0	1	0	2	1	0	1	2	1	0	0	0
906	1	0	0	0	0	0	1	0	1	1	1	0	0	0	0	0	2	0	2	2	0	0	2	0	0	0	0	1	1	2	1	0	1	1	0	2	2	0	1	1	1	0	0	0	0	0	0	0	0
907	1	0	0	0	0	1	0	0	1	1	1	0	1	0	0	0	2	2	1	1	0	0	0	0	0	1	0	1	0	1	0	0	0	0	0	2	2	0	0	0	1	1	0	1	1	0	0	0	0
908	0	1	1	1	0	0	2	0	0	0	0	0	0	0	0	0	0	0	1	0	1	0	0	0	0	1	0	2	0	1	1	1	1	0	0	2	2	0	1	1	1	0	0	1	0	0	0	0	0
909	1	0	0	1	0	0	1	0	1	1	1	0	1	1	1	1	1	0	1	1	0	1	0	0	0	1	0	2	2	1	0	0	1	0	1	1	1	0	2	2	0	1	1	1	1	1	0	1	0
910	0	0	1	0	0	1	2	0	0	0	1	0	0	0	0	0	0	0	1	1	0	0	0	0	0	0	0	2	0	1	2	1	1	1	1	1	1	0	0	0	1	0	0	1	0	2	0	0	0
911	1	1	0	0	0	0	1	0	1	1	0	0	1	0	0	0	1	1	0	1	0	1	0	0	0	1	0	2	0	2	0	2	2	0	1	1	1	0	2	2	0	1	1	1	1	2	0	0	1
912	0	0	0	1	0	0	1	0	1	1	0	0	1	0	0	0	2	2	0	0	0	0	1	0	0	1	0	1	1	2	0	1	1	1	2	0	1	0	0	0	1	1	1	2	1	2	0	0	1
913	1	0	0	1	0	0	1	0	0	0	1	1	1	1	1	0	1	0	1	1	1	0	0	0	0	0	0	1	1	2	0	0	1	0	0	2	1	0	1	1	1	1	0	1	0	0	1	0	1
914	0	0	0	0	0	0	2	1	0	1	0	1	1	1	1	0	2	1	2	2	0	0	0	0	0	1	0	1	2	1	0	1	1	2	1	2	1	0	1	1	0	1	0	1	0	1	0	0	1
915	0	0	1	0	1	0	0	0	0	0	2	0	0	0	0	0	1	0	1	1	0	0	0	0	0	2	0	1	1	2	0	1	1	1	2	0	1	0	0	0	2	0	0	1	0	1	0	0	0
916	1	0	0	2	0	1	2	0	1	1	2	1	1	1	1	0	2	1	1	1	1	1	0	0	0	1	0	2	0	1	0	0	0	0	1	1	2	0	0	0	1	0	0	2	0	0	0	0	0
917	1	0	0	0	0	1	2	1	1	1	0	1	2	0	0	1	1	0	1	1	1	0	0	0	0	1	0	1	2	1	0	0	2	1	1	1	1	0	1	1	1	0	0	2	0	1	0	0	0
918	0	0	0	1	0	0	2	0	0	0	1	0	0	0	0	0	1	1	0	0	1	2	1	1	1	1	0	1	2	2	0	1	2	0	0	2	1	1	0	0	1	0	0	1	0	1	0	0	1
919	1	0	1	1	0	0	1	0	1	1	1	0	1	0	1	1	1	0	1	1	0	2	1	1	1	1	0	1	1	2	0	1	2	0	0	2	1	0	1	0	1	0	0	2	0	0	0	0	0
920	0	0	1	0	0	0	2	0	1	1	1	0	0	0	0	0	2	2	1	1	1	0	1	0	0	0	0	2	1	2	1	1	2	0	0	2	2	0	0	0	1	1	0	0	1	0	1	0	0
921	0	0	1	1	0	0	2	0	1	1	0	0	1	1	1	0	1	0	1	1	0	1	0	0	0	0	0	2	1	2	2	1	2	0	1	1	2	1	0	0	1	0	0	2	0	1	0	0	1
922	0	0	1	1	0	0	2	1	1	2	0	0	2	1	1	0	2	0	2	2	0	0	0	0	0	2	0	2	0	2	1	1	2	0	0	2	2	0	1	1	1	1	0	1	1	0	0	0	1
923	1	0	0	1	0	0	2	1	1	1	0	1	1	1	1	0	1	0	1	1	0	1	0	0	0	0	0	2	0	2	0	0	0	0	0	2	1	1	0	0	1	0	0	1	0	1	0	0	0
924	0	0	0	1	0	0	1	1	0	1	1	0	0	0	0	0	2	1	0	0	1	0	0	0	0	1	0	2	0	1	1	1	1	1	1	1	1	0	2	2	0	0	0	1	0	1	0	0	0
925	0	0	0	0	0	0	2	0	0	0	1	0	2	1	1	1	0	1	2	2	0	0	0	0	0	1	0	2	0	2	0	1	1	0	0	2	0	0	2	1	0	0	0	2	0	0	0	0	0
926	1	0	0	1	0	0	2	0	0	0	1	1	1	2	1	0	2	1	2	2	0	0	0	0	0	1	0	1	0	1	0	1	2	0	1	1	1	0	0	0	2	0	0	2	0	0	0	0	0
927	0	0	0	1	0	0	1	0	1	1	0	1	1	0	0	0	0	0	1	0	1	0	0	0	0	1	0	1	1	0	0	0	0	0	2	0	0	0	1	1	1	0	0	2	1	0	0	0	1
928	1	1	0	0	0	1	2	1	1	2	0	0	0	0	0	0	2	1	2	2	0	0	0	0	0	1	0	2	1	1	1	1	1	1	0	2	2	0	1	0	1	0	0	2	0	1	1	1	0
929	0	0	0	0	0	0	1	0	0	0	1	0	0	0	0	0	1	1	1	1	1	0	0	0	0	0	0	1	0	0	1	2	2	0	2	0	1	0	2	2	0	0	0	1	0	2	1	0	0
930	0	1	0	0	0	0	2	0	1	1	1	1	2	0	0	1	1	1	0	0	1	0	0	0	0	2	0	2	0	2	1	2	1	0	0	2	1	1	1	1	1	1	0	1	1	0	0	1	0
931	0	0	0	0	0	0	2	1	0	1	0	0	1	0	0	0	2	0	2	2	0	0	0	0	0	0	0	1	1	2	1	1	1	0	1	1	2	0	0	0	1	0	0	2	1	0	0	0	1
932	0	0	0	0	0	0	2	1	1	2	0	2	2	2	2	0	0	0	2	1	1	1	0	0	0	0	0	1	0	1	0	0	2	1	2	1	2	0	0	0	2	0	0	0	0	0	0	0	0
933	0	0	0	0	0	0	1	0	0	0	1	0	1	1	1	0	1	1	2	2	0	1	0	0	0	0	0	1	0	1	0	0	1	0	2	0	2	0	1	1	0	0	0	2	0	0	1	0	0
934	1	0	0	0	0	1	1	0	1	1	0	0	0	0	0	0	2	2	1	1	0	0	0	0	0	1	0	0	2	2	0	0	0	1	0	2	1	0	0	0	2	1	0	1	0	0	0	0	1
935	0	0	1	1	0	0	2	0	0	0	0	0	1	0	0	0	1	1	1	0	1	1	1	1	1	1	0	2	0	2	2	2	1	0	1	1	1	0	1	1	1	1	1	2	0	1	0	0	1
936	1	1	0	0	0	1	1	0	0	0	1	0	0	0	0	0	2	2	1	1	0	0	1	0	0	0	0	2	1	2	0	1	1	1	0	2	2	1	0	0	1	0	0	1	0	1	0	0	1
937	0	0	1	0	1	1	2	0	1	1	0	0	0	0	0	0	2	1	2	2	0	0	0	0	0	0	0	2	2	1	0	2	2	0	1	1	0	0	1	1	1	0	0	2	1	0	0	1	0
938	1	0	0	0	0	0	2	0	0	0	0	0	1	0	0	0	2	2	2	2	0	0	0	0	0	2	0	2	0	2	0	1	2	1	1	1	2	0	1	1	1	0	0	0	0	1	0	1	0
939	1	0	0	0	0	0	2	0	0	0	1	0	2	1	1	1	2	2	1	1	1	0	1	0	0	0	0	2	0	1	1	0	2	1	2	1	1	1	0	0	2	0	0	1	0	1	1	1	0
940	1	0	0	0	0	0	2	0	0	0	0	0	0	0	0	0	0	0	2	2	0	1	0	0	0	2	0	2	1	2	1	0	2	2	0	2	2	0	0	0	2	0	0	0	0	0	0	0	1
941	1	0	0	1	0	0	1	0	0	0	0	1	2	1	1	0	1	1	1	2	0	0	0	0	0	2	0	1	2	2	0	1	1	0	1	1	1	1	1	1	1	0	0	0	0	1	0	0	0
942	1	1	0	0	0	1	2	0	2	2	0	0	0	0	0	0	1	1	1	1	0	0	0	0	0	0	0	1	2	2	1	2	2	1	0	2	0	0	2	2	0	0	1	2	1	0	0	0	1
943	1	0	0	0	0	0	1	0	1	1	1	0	0	0	0	0	1	0	1	1	1	0	0	0	0	0	0	2	1	1	0	1	1	1	1	2	2	0	0	0	2	0	0	2	0	1	0	0	0
944	0	0	1	1	0	0	0	0	0	0	2	0	0	0	0	0	1	1	2	2	0	1	0	0	0	0	0	2	1	1	0	1	1	1	1	1	0	1	1	1	0	0	0	0	0	1	0	0	0
945	0	0	0	1	0	0	2	0	0	0	0	0	2	0	0	1	1	1	1	2	0	0	0	0	0	1	0	2	0	1	0	1	1	0	0	2	1	0	0	0	2	0	0	1	0	0	1	0	0
946	1	1	0	0	0	1	2	0	0	0	1	0	1	0	0	0	1	1	1	1	0	0	0	0	0	0	0	1	0	1	0	0	2	1	1	2	2	0	2	2	0	0	0	1	0	0	0	0	1
947	1	0	0	0	0	0	2	0	1	1	0	0	0	0	0	0	2	1	1	2	0	1	0	0	0	1	0	2	0	1	0	2	2	0	2	0	1	1	0	0	1	0	0	1	1	1	0	0	1
948	0	0	0	0	0	1	2	1	1	2	0	1	1	1	1	0	1	1	1	1	1	0	0	0	0	0	0	1	1	2	0	0	1	0	0	2	1	0	0	0	2	0	0	2	1	1	0	1	0
949	0	0	1	1	0	0	1	0	1	1	1	0	0	0	0	0	2	1	1	1	0	0	1	0	0	0	0	2	0	2	1	1	1	0	2	1	2	0	1	1	0	1	0	0	1	0	0	0	0
950	0	0	0	0	0	0	2	0	1	1	0	0	0	0	0	0	0	0	2	1	1	0	0	0	0	1	0	1	1	2	0	1	2	0	1	1	1	0	1	1	1	1	1	2	1	1	0	0	0
951	0	0	1	1	0	0	2	0	1	1	2	1	1	1	1	0	1	0	1	1	0	0	0	0	0	1	0	2	0	2	1	1	2	0	0	2	1	1	0	0	1	0	0	2	0	2	0	0	0
952	1	0	0	0	0	0	1	0	1	1	1	0	0	0	0	0	1	0	2	2	0	1	0	0	0	1	0	2	0	2	1	0	2	0	0	2	1	0	2	2	0	0	0	2	0	2	0	0	1
953	0	1	0	0	0	0	2	0	1	1	0	0	0	0	0	0	1	0	1	1	0	0	0	0	0	0	0	0	2	2	0	0	1	0	2	0	1	0	2	2	0	0	0	2	0	0	0	0	0
954	0	0	0	0	0	0	1	0	0	0	0	1	1	1	1	0	0	0	0	0	0	0	1	0	0	0	0	2	0	2	0	1	1	0	1	1	1	1	0	0	0	0	0	0	0	0	0	0	0
955	0	0	0	0	0	0	1	0	1	1	1	1	1	1	1	0	2	0	2	1	1	0	0	0	0	1	0	1	0	1	1	1	1	0	0	2	1	0	1	0	1	0	0	1	1	1	1	0	1
956	0	0	1	0	0	0	2	1	0	1	0	0	0	0	0	0	2	0	1	1	1	0	0	0	0	0	0	2	1	2	1	0	1	0	1	1	1	0	0	0	1	0	0	2	1	0	0	0	0
957	0	0	0	1	0	0	2	1	0	1	0	0	0	0	0	0	0	0	1	1	1	0	1	0	0	1	0	2	2	0	0	1	1	1	0	2	2	0	1	1	1	0	0	1	0	1	1	1	0
958	0	0	0	0	0	0	2	0	0	0	1	0	2	1	2	1	0	1	2	2	0	0	0	0	0	2	0	2	1	1	1	0	0	0	1	1	0	0	1	1	1	0	0	1	0	1	1	0	0
959	1	0	0	1	0	0	2	1	1	2	0	0	1	0	0	0	1	0	2	1	1	0	1	1	1	0	0	2	2	2	0	1	1	0	0	2	2	0	1	1	0	1	0	1	0	1	1	0	0
960	0	0	0	0	0	1	2	0	1	1	0	1	2	2	2	0	1	0	2	2	0	1	0	0	0	0	0	2	0	2	1	0	1	1	0	2	2	0	0	0	2	2	2	2	1	1	1	0	1
961	0	0	0	1	0	1	2	0	0	0	1	0	0	0	0	0	0	1	0	1	1	1	0	0	0	1	0	0	1	2	0	0	0	0	0	2	1	0	0	0	2	0	0	1	1	1	0	1	1
962	0	0	0	0	0	0	1	1	1	2	0	0	0	0	0	0	1	0	2	2	0	1	0	0	0	1	0	2	0	2	1	0	0	0	0	2	1	0	2	2	0	0	0	1	0	1	1	0	0
963	0	0	0	1	0	0	1	1	0	1	1	0	0	0	0	0	2	0	2	2	0	1	1	0	0	0	0	2	1	2	2	0	1	1	0	2	2	0	2	2	1	0	0	1	1	1	0	1	0
964	1	0	0	0	0	1	1	0	2	2	0	1	0	0	0	0	0	0	2	2	0	0	0	0	0	1	0	1	1	2	0	0	1	0	0	2	2	0	0	0	2	0	0	0	0	1	0	0	0
965	1	0	0	1	0	0	2	0	1	1	0	1	0	0	0	0	1	0	2	1	1	0	0	0	0	0	1	1	0	1	0	0	1	1	1	1	2	0	1	1	0	0	0	2	0	1	0	0	0
966	0	0	0	0	0	0	2	0	1	1	1	0	0	0	0	0	1	1	1	1	0	1	0	0	0	1	1	2	0	2	1	0	2	2	1	1	2	0	0	0	2	0	0	2	1	1	0	1	0
967	1	0	0	1	0	0	2	1	0	1	0	0	1	0	0	0	2	2	0	0	0	1	1	1	1	1	0	2	0	1	0	1	2	0	0	2	1	1	0	0	1	1	1	2	1	1	0	1	0
968	1	0	0	1	0	0	2	0	1	1	1	0	2	1	1	0	1	1	2	2	0	0	0	0	0	2	0	2	1	2	1	0	0	1	1	1	2	0	1	1	1	0	0	0	2	2	0	0	0
969	0	0	0	0	0	0	2	0	2	2	0	0	1	1	1	0	0	0	0	1	0	1	1	1	1	1	0	2	1	2	1	1	2	0	2	0	1	0	1	1	1	0	0	1	0	2	0	1	0
970	1	0	0	1	0	0	1	0	0	0	2	0	1	0	1	1	0	0	1	2	0	0	1	0	0	1	0	2	0	1	0	0	2	2	1	1	1	0	2	2	0	1	1	1	1	1	0	0	0
971	1	0	0	0	0	1	1	0	2	2	0	0	1	1	1	0	1	1	1	1	0	1	0	0	0	0	0	0	1	1	0	0	1	0	0	2	2	0	2	2	0	1	1	2	0	0	0	0	0
972	1	0	0	0	0	0	2	0	2	2	0	0	2	0	0	1	2	0	2	2	0	0	1	0	0	1	0	0	2	2	0	0	1	0	1	1	2	1	0	0	1	0	0	1	0	0	0	1	0
973	0	1	0	0	0	1	2	0	1	1	0	1	1	0	0	1	0	0	1	1	1	0	0	0	0	1	0	2	0	2	0	2	1	1	0	2	1	0	1	1	1	1	1	2	1	0	0	0	0
974	1	1	0	0	0	1	2	1	0	1	0	0	1	0	1	1	1	1	0	0	1	0	0	0	0	0	0	2	1	2	0	1	1	1	1	2	1	0	0	0	2	0	0	2	0	0	0	0	1
975	0	0	0	1	0	0	2	0	1	1	0	0	0	0	0	0	2	1	2	2	1	0	1	0	0	0	0	1	0	1	0	1	2	0	1	1	2	0	1	1	1	1	1	2	1	0	1	0	0
976	0	0	0	1	0	0	2	0	2	2	0	0	0	0	0	0	1	0	2	2	0	1	0	0	0	1	0	1	1	2	0	0	2	2	1	2	1	0	1	0	1	0	0	0	2	2	0	0	0
977	1	1	0	0	0	0	2	1	1	2	0	0	0	0	0	0	1	1	1	1	1	0	0	0	0	2	1	2	1	2	0	1	2	2	1	1	0	0	2	2	0	0	0	2	0	0	0	0	0
978	0	0	0	0	0	0	1	0	1	1	1	0	1	0	1	1	0	0	2	2	0	0	0	0	0	1	0	1	1	2	0	2	2	0	2	0	2	0	0	0	2	0	0	2	0	0	0	1	0
979	0	1	0	0	0	0	2	0	1	1	1	0	0	0	0	0	0	0	1	1	0	1	0	0	0	2	1	2	1	1	0	1	1	0	2	1	1	0	0	0	1	0	0	0	0	0	0	0	0
980	0	0	0	0	0	0	1	0	1	1	1	1	2	1	1	0	2	1	2	2	0	0	1	1	1	2	0	2	0	2	1	1	1	0	1	1	1	1	1	0	0	0	0	2	1	0	0	1	0
981	0	0	0	1	0	1	2	0	1	1	0	0	0	0	0	0	1	0	2	1	1	0	0	0	0	0	0	2	0	2	1	0	1	0	1	1	1	0	0	0	1	0	0	1	1	1	0	0	0
982	0	1	0	0	0	1	1	2	0	2	0	2	2	1	1	1	0	0	0	0	0	1	0	0	0	2	1	2	0	2	0	0	0	0	0	2	0	0	1	0	0	0	0	1	0	1	0	0	0
983	0	0	0	0	0	0	2	0	1	1	1	0	0	0	0	0	1	1	1	1	1	0	0	0	0	1	0	1	1	2	0	0	1	0	1	2	1	0	1	1	1	0	0	2	0	1	1	0	0
984	1	0	0	1	0	0	1	0	0	0	1	2	2	2	2	0	2	2	1	1	1	0	0	0	0	0	0	1	1	2	0	1	1	0	0	2	1	0	1	1	1	1	0	1	0	0	0	0	0
985	1	0	0	1	0	0	2	0	2	2	0	0	0	0	0	0	2	1	1	1	1	0	0	0	0	1	0	1	1	2	0	1	1	1	1	1	1	0	2	2	0	1	1	1	1	2	0	1	0
986	1	0	1	0	1	1	2	1	0	1	0	0	1	0	0	0	2	2	1	1	0	1	1	1	1	0	0	2	2	1	0	2	2	0	1	1	1	0	1	0	1	1	1	2	2	0	0	0	0
987	1	1	1	1	1	0	2	1	0	1	0	0	0	0	0	0	2	1	1	1	0	1	0	0	0	1	0	1	2	2	0	1	1	0	0	1	1	0	1	1	1	2	2	2	1	1	0	0	0
988	1	1	1	0	1	0	2	1	0	1	0	0	1	1	1	1	1	0	0	0	1	0	1	0	0	0	0	2	2	0	0	0	1	0	1	1	1	0	0	0	1	1	1	2	1	0	0	0	0
989	1	0	0	0	0	0	2	1	1	2	0	0	1	0	1	1	1	0	1	1	0	0	0	0	0	1	0	1	0	1	0	1	2	0	1	1	2	0	1	1	0	0	0	2	0	0	0	0	1
990	1	0	0	0	0	0	2	0	0	0	0	0	1	1	1	0	2	2	1	1	1	0	0	0	0	1	0	2	0	2	0	0	1	0	1	1	1	1	1	1	1	0	0	1	1	0	0	1	0
991	1	1	0	0	0	0	1	0	0	0	1	1	1	0	0	0	2	1	2	2	0	0	0	0	0	1	0	2	0	2	0	1	1	0	2	1	1	0	0	0	2	1	1	2	0	1	0	0	1
992	0	0	0	0	0	0	1	0	0	0	1	1	2	1	1	0	1	2	2	2	0	1	0	0	0	1	0	1	2	1	0	0	1	0	0	2	1	1	0	0	0	0	0	2	0	0	1	0	1
993	1	0	0	0	0	0	1	0	2	2	0	0	0	0	0	0	2	0	2	2	0	1	1	1	1	1	0	1	1	2	0	0	0	0	1	1	2	0	1	1	1	0	0	2	0	0	0	1	0
994	1	0	0	0	0	0	2	0	0	0	1	0	0	0	0	0	2	2	1	1	1	0	2	0	0	0	0	2	0	2	0	0	1	0	1	1	1	1	1	0	0	1	1	2	0	1	1	0	0
995	1	0	0	0	0	0	2	0	1	1	0	1	1	0	0	0	0	0	2	1	1	1	0	0	0	0	0	2	2	1	1	2	2	1	0	2	2	1	0	0	1	0	0	1	1	1	1	0	0
996	0	0	0	0	0	0	2	0	1	1	0	0	1	0	0	0	2	2	2	2	0	1	1	1	1	1	1	1	1	2	0	1	1	1	0	2	2	0	2	2	0	0	0	2	0	1	0	0	1
997	0	0	0	0	0	1	2	0	2	2	0	1	2	1	1	0	1	1	1	1	1	0	0	0	0	1	0	1	1	2	0	1	1	0	0	2	1	1	1	1	1	1	1	2	1	0	1	0	1
998	0	0	0	0	0	1	2	0	2	2	0	1	2	2	2	0	1	1	2	0	1	1	0	0	0	1	0	2	0	2	0	2	2	0	1	1	2	0	0	0	2	0	0	2	2	0	0	0	0
999	0	0	0	0	0	1	1	1	1	2	0	0	0	0	0	0	0	0	1	1	1	0	0	0	0	1	0	1	1	2	1	2	2	0	0	2	2	0	1	1	0	0	0	2	1	0	0	0	0
1000	1	0	0	0	0	0	1	0	1	1	1	0	1	0	0	0	2	0	2	1	1	1	0	0	0	0	0	2	0	2	1	2	2	0	1	1	1	0	1	1	0	0	0	0	0	1	0	0	0
[truncated: 252 more columns]
