# Supplementary material for: KNN-MDR: a learning approach for improving interactions mapping performances in genome wide association studies
Source: BMC Bioinformatics. 2017 Mar 21;18:184. doi: 10.1186/s12859-017-1599-7 (PMC5361736; doi:10.1186/s12859-017-1599-7)
Supplement: Supplementary file 6 — The data set(s) supporting the results of Table 4. (ZIP 7095 kb) [file 12859_2017_1599_MOESM6_ESM.zip › 100 simulations/S27/mkallsimul.dat]

1	1	0	0	1	0	1	0	0	2	0	0	0	0	0	0	0	0	0	1	1	2	0	1	1	1	2	0	0	2	2	1	0	0	2	0	2	1	0	1	1	1	0	1	0	1	1	0	0	0
2	1	0	0	0	0	1	1	0	1	0	0	0	1	0	0	1	1	1	1	1	2	0	1	1	0	0	0	2	1	2	2	1	1	1	1	1	0	0	0	0	1	0	0	0	0	0	0	0	0
3	0	0	0	0	0	1	1	0	0	0	0	1	1	1	1	0	2	1	2	2	2	0	0	2	0	0	0	1	1	0	1	1	1	0	2	0	0	0	0	0	2	0	0	1	0	1	0	0	1
4	1	0	0	1	0	1	2	0	0	0	1	1	1	1	2	0	1	0	1	1	1	0	1	1	0	1	0	0	1	1	0	1	1	0	1	1	0	0	0	0	2	0	0	0	0	0	0	1	0
5	0	0	1	0	1	1	2	0	0	0	0	2	2	1	1	0	1	0	1	1	1	0	1	1	0	0	0	0	1	1	0	0	0	2	0	2	1	0	1	1	1	0	0	0	0	2	0	0	0
6	1	0	0	0	0	0	1	1	1	0	0	0	1	0	0	0	1	0	2	2	2	0	0	2	0	0	0	1	1	0	1	1	1	2	1	1	2	0	2	2	0	0	1	0	1	1	0	0	0
7	0	1	1	1	0	2	0	0	2	0	0	0	0	0	0	0	0	0	1	1	0	0	0	2	0	0	0	0	2	2	0	1	0	1	1	1	2	1	1	1	0	0	0	1	0	1	0	1	0
8	1	0	0	1	0	1	2	0	0	1	0	0	0	0	0	0	2	1	2	2	2	0	0	2	0	0	0	0	2	2	2	0	0	2	0	2	1	0	0	0	1	0	0	1	1	2	0	0	0
9	1	0	0	0	0	1	2	0	1	0	0	0	0	0	0	0	1	1	1	0	1	0	0	2	0	0	0	0	1	1	1	0	1	1	1	1	1	0	1	1	1	1	1	0	1	0	0	0	0
10	1	0	0	0	0	0	1	0	0	0	1	0	0	0	0	0	1	1	2	2	2	0	1	1	0	1	0	0	1	2	1	1	1	2	0	2	2	2	0	0	0	1	1	0	2	0	0	0	0
11	1	0	0	0	0	2	2	1	0	1	1	0	0	0	0	0	1	0	1	2	2	0	1	1	0	0	0	0	2	2	0	1	1	1	1	1	0	0	0	1	1	0	0	0	0	0	0	0	0
12	1	0	2	0	1	0	1	0	0	0	0	0	1	0	0	1	0	1	2	2	2	0	1	1	1	1	0	0	2	2	1	1	1	2	0	2	1	0	1	1	1	0	1	0	0	0	0	0	1
13	1	0	0	1	0	2	2	0	0	0	0	0	0	0	0	0	0	0	2	2	2	0	0	2	0	1	2	1	2	2	1	1	1	1	1	1	2	0	1	1	1	0	1	0	1	1	0	0	0
14	0	1	0	0	0	2	1	1	0	0	0	0	0	0	0	0	0	0	2	1	2	0	0	2	0	0	0	1	2	2	0	1	1	1	1	1	1	1	0	0	0	0	1	1	0	1	0	0	0
15	0	0	0	1	0	2	1	0	1	0	0	1	1	1	1	0	1	0	1	1	1	0	0	2	0	0	0	0	2	1	0	0	0	1	1	1	1	1	0	0	1	0	1	0	0	0	0	0	0
16	0	0	1	1	0	1	2	1	0	0	0	0	0	0	0	0	1	1	2	2	2	0	0	2	0	0	0	0	2	2	0	1	2	1	1	1	1	0	1	1	1	0	0	0	0	1	1	0	1
17	1	0	0	0	0	2	2	0	1	0	0	0	1	0	0	0	2	0	1	1	1	0	0	2	0	0	0	0	2	2	1	1	1	1	0	2	2	0	1	0	2	0	0	0	0	1	0	0	0
18	0	0	0	1	0	1	1	0	2	0	0	1	1	1	1	0	0	0	2	2	2	1	0	2	0	0	0	0	2	2	0	0	0	2	0	2	2	1	1	1	0	0	0	0	0	1	0	0	1
19	0	1	0	0	0	1	0	0	1	0	1	0	1	0	0	0	1	1	2	2	2	0	1	1	1	1	0	1	1	0	1	1	1	1	0	2	0	0	0	0	1	0	0	0	0	1	0	0	0
20	0	0	0	0	0	2	1	0	1	0	0	0	0	0	0	0	1	1	2	2	2	0	0	2	0	1	0	0	2	2	1	1	1	2	0	2	2	0	2	1	0	1	1	0	1	1	0	0	0
21	1	0	0	0	0	1	1	0	1	0	0	0	0	0	0	0	1	0	1	1	1	1	0	2	0	0	0	1	2	2	2	2	1	2	1	1	2	1	1	1	0	0	0	0	1	1	0	0	0
22	1	0	0	2	0	2	1	0	0	1	2	0	0	0	0	0	0	0	0	1	1	0	0	2	0	0	0	2	2	2	2	0	0	1	0	2	2	1	1	1	0	0	0	0	1	1	0	1	1
23	0	1	0	0	0	1	2	0	0	0	0	0	0	0	0	0	2	2	0	0	2	0	1	1	0	0	0	1	1	1	2	1	0	2	0	2	2	1	1	1	0	0	0	0	0	0	0	0	0
24	1	0	0	0	0	1	2	0	1	0	1	0	0	0	0	0	2	2	1	1	1	0	1	1	0	1	0	0	2	2	0	1	1	1	1	1	2	1	0	0	1	0	0	0	1	1	0	0	0
25	0	0	0	0	0	2	2	1	0	0	0	0	1	1	1	0	1	0	2	1	2	0	1	1	0	0	1	0	2	2	0	2	1	0	1	1	1	0	1	1	1	0	0	0	0	0	0	0	0
26	1	0	0	0	0	1	2	0	0	0	0	0	1	0	0	0	2	2	1	1	2	0	0	2	0	0	0	0	2	1	0	2	2	0	2	0	2	0	2	2	0	0	0	0	1	0	0	0	0
27	1	0	0	1	0	1	2	1	0	0	0	1	1	0	0	0	1	0	2	2	2	1	0	2	0	0	0	1	2	2	0	1	0	2	0	2	2	1	0	0	0	0	1	0	1	1	0	0	0
28	1	0	0	0	0	0	1	0	1	0	1	1	2	1	1	0	1	1	0	0	0	1	0	2	0	0	0	0	2	2	0	2	2	0	2	0	1	0	0	0	2	0	1	0	1	0	0	0	0
29	0	0	0	0	0	1	2	1	0	0	1	0	1	1	1	0	0	0	1	0	1	0	0	2	0	0	0	1	1	1	2	1	1	0	1	1	0	0	0	0	1	1	1	1	0	1	0	0	0
30	1	0	0	0	0	1	2	0	1	0	1	0	1	0	0	1	2	2	2	2	2	0	0	2	0	1	0	0	2	2	0	1	1	0	2	0	1	0	1	1	1	0	1	0	1	1	0	2	0
31	1	0	0	0	0	0	1	0	1	0	1	0	1	1	1	0	1	1	1	1	2	0	0	2	0	0	0	0	1	1	0	1	1	2	2	1	1	0	0	0	1	1	1	0	1	1	0	0	2
32	0	0	0	0	0	1	1	0	1	0	1	0	1	0	0	0	0	0	0	0	0	0	0	2	0	1	0	0	2	2	0	2	2	0	1	1	0	0	0	0	2	1	1	1	2	1	0	0	1
33	1	0	0	0	0	1	1	0	2	0	0	0	0	0	0	0	2	1	1	1	2	0	0	2	0	0	0	0	2	1	0	1	1	1	1	1	1	0	2	2	0	0	0	0	0	0	0	0	0
34	0	0	0	0	0	2	1	0	0	0	0	0	0	0	0	0	1	0	1	1	1	0	0	2	0	0	0	0	2	2	0	0	1	0	1	2	1	0	0	0	2	0	0	0	0	1	0	0	0
35	0	0	1	2	0	2	1	0	1	0	1	0	1	1	1	0	2	2	1	1	2	1	0	2	0	0	0	0	2	2	0	0	0	2	0	2	2	0	0	0	1	0	0	0	1	0	0	0	0
36	1	0	0	0	0	1	1	1	1	0	0	0	0	0	0	0	2	2	1	1	2	0	0	2	0	0	0	0	2	2	0	0	0	2	0	2	1	1	0	0	1	0	0	0	0	0	0	0	0
37	0	0	0	1	0	1	1	1	1	0	0	1	1	1	1	0	1	0	1	1	1	0	0	2	0	0	1	1	2	2	0	1	1	2	0	2	2	0	1	1	1	0	0	0	0	0	0	0	1
38	1	0	0	1	0	1	2	1	0	0	0	0	0	0	0	1	1	0	1	1	2	0	0	2	0	0	0	0	2	2	0	1	1	2	0	2	2	0	2	2	0	0	0	0	1	0	0	1	0
39	1	0	0	0	0	0	1	0	1	0	1	0	1	0	1	0	1	0	2	1	2	0	0	2	0	0	0	0	2	2	2	2	1	1	1	1	2	0	1	1	1	0	0	0	1	0	0	0	0
40	0	0	0	0	0	1	1	1	0	0	0	1	1	1	1	0	0	1	0	1	2	0	0	2	0	0	0	0	2	2	0	2	2	0	2	0	2	1	0	0	0	0	1	0	1	1	0	1	0
41	1	0	0	0	0	1	1	0	1	0	1	0	0	0	0	0	0	0	2	2	2	0	0	2	0	1	0	0	1	1	2	1	2	1	1	1	0	0	0	0	1	1	1	1	2	1	0	0	1
42	1	0	0	0	0	1	1	1	1	0	0	1	1	1	1	0	0	0	2	2	1	0	0	2	0	0	1	0	2	2	0	2	1	2	1	1	2	1	1	1	1	0	2	0	2	0	0	0	0
43	1	1	0	0	0	2	1	0	1	0	0	1	2	1	1	0	0	0	0	0	1	0	0	2	0	0	0	0	2	2	0	0	0	2	0	2	1	0	1	1	1	0	0	0	0	1	0	0	0
44	1	0	0	0	0	2	1	0	1	0	0	0	0	0	0	0	2	2	1	1	2	1	0	2	0	0	0	0	2	2	1	0	1	2	1	2	2	1	1	1	0	0	0	0	1	0	0	0	0
45	1	0	0	0	0	0	1	0	1	0	0	1	1	1	1	0	0	1	1	1	1	0	1	1	0	1	0	0	2	2	1	1	1	0	2	0	1	0	1	1	1	0	0	1	0	1	0	0	2
46	1	0	1	0	0	2	2	1	0	0	0	0	0	0	0	0	2	1	1	1	1	0	1	1	0	0	0	1	1	2	1	1	2	1	1	1	2	1	0	0	1	0	0	0	0	0	0	0	0
47	1	0	0	0	0	1	1	0	1	0	1	0	1	0	1	0	2	2	1	1	2	0	1	1	0	0	0	0	1	1	0	0	0	2	0	2	0	0	0	0	2	0	0	0	1	1	0	0	0
48	0	0	0	1	0	2	0	0	1	0	0	1	1	1	1	0	0	0	1	1	1	0	0	2	0	0	1	1	2	2	0	1	1	2	0	2	1	0	0	0	2	0	0	0	1	1	0	0	0
49	0	0	0	1	0	2	1	0	1	1	0	0	1	0	0	1	1	0	2	2	2	0	0	2	0	0	0	0	2	2	0	0	1	1	0	2	2	0	2	2	0	1	1	0	0	1	0	1	0
50	1	0	0	1	0	2	1	0	1	0	1	0	1	0	0	1	2	0	1	1	1	0	1	1	0	1	0	0	2	2	1	2	1	2	0	2	1	0	2	2	0	1	1	0	0	1	0	0	0
51	1	0	0	0	0	0	1	0	0	0	0	1	1	0	0	0	2	1	2	2	1	1	0	2	0	0	0	0	2	2	0	1	1	1	0	2	2	1	0	0	0	0	0	0	0	1	0	0	0
52	0	0	0	0	0	0	0	0	2	0	0	0	1	0	1	0	1	1	0	0	1	0	0	2	0	1	0	1	2	2	2	1	1	1	0	2	2	0	0	0	1	0	0	0	0	1	0	0	2
53	0	0	0	0	0	1	2	1	0	0	0	0	1	0	0	0	1	1	1	2	2	0	0	2	0	0	0	1	2	2	1	2	1	0	0	2	2	0	1	1	0	0	0	0	0	1	0	0	0
54	0	0	0	0	0	0	2	1	0	0	0	0	2	2	2	0	1	1	1	1	2	0	0	2	0	0	0	0	2	2	0	1	1	1	0	2	1	0	1	1	1	0	1	0	0	1	0	0	1
55	1	0	1	1	0	1	1	0	0	0	0	1	1	1	1	0	0	1	2	2	2	0	0	2	0	0	0	0	2	2	0	1	1	2	0	2	2	0	1	0	0	0	1	0	1	1	0	1	0
56	0	0	0	1	0	1	0	0	2	0	0	1	2	1	1	0	2	1	1	2	2	1	1	1	1	1	0	2	1	1	2	0	1	0	1	2	1	0	1	1	1	2	2	0	1	0	0	0	0
57	1	0	0	0	0	1	2	0	1	0	0	1	1	1	1	0	1	1	1	1	1	0	0	2	0	0	0	0	2	2	1	1	1	2	0	2	1	0	0	0	1	2	2	0	1	0	0	0	0
58	0	0	1	1	0	1	1	0	1	0	0	1	1	0	0	0	0	0	0	1	1	0	0	2	0	1	0	0	1	1	0	0	1	1	0	2	1	1	0	0	0	0	0	0	0	1	0	0	0
59	0	0	0	1	0	1	0	0	2	0	0	1	1	1	1	0	1	1	1	1	2	0	0	2	0	0	1	2	2	2	1	0	1	1	1	1	2	0	1	1	1	0	0	0	0	1	0	1	0
60	0	0	0	0	0	1	2	0	1	0	0	0	1	0	0	1	0	1	0	1	2	0	0	2	0	0	0	0	1	1	0	1	1	1	1	1	2	0	1	0	0	1	1	0	1	0	0	1	0
61	0	0	0	1	0	1	1	0	2	0	0	0	2	0	0	1	0	0	2	2	2	0	0	2	0	0	2	1	2	2	1	1	1	1	1	1	1	1	0	0	0	0	0	0	1	1	0	0	1
62	0	0	0	1	0	1	2	0	0	0	0	1	2	1	1	0	1	0	2	2	2	0	0	2	0	0	0	1	2	2	2	1	1	2	0	2	0	0	0	1	1	0	0	0	0	1	0	0	0
63	1	0	0	0	0	1	1	0	1	0	0	1	1	1	1	0	1	1	1	1	1	0	0	2	0	0	0	1	2	2	2	1	1	1	0	2	1	0	0	0	2	1	1	0	1	1	0	0	0
64	0	0	1	1	0	1	1	0	0	1	0	1	2	1	1	1	2	2	2	1	2	0	0	2	0	0	0	2	0	0	2	1	1	1	0	2	2	0	1	1	1	0	0	1	0	1	0	0	1
65	1	0	1	0	1	2	0	0	2	0	0	1	1	1	1	0	2	1	1	1	1	0	0	2	0	0	0	1	2	2	1	1	1	2	1	2	2	1	1	1	0	0	1	0	1	2	0	1	0
66	0	0	0	0	0	0	1	1	1	0	0	0	1	0	1	0	1	1	2	2	2	0	1	1	1	1	0	0	2	2	1	1	1	1	1	1	2	0	2	2	0	0	0	0	0	1	0	0	1
67	0	0	0	0	0	2	1	0	0	0	0	0	0	0	0	0	2	1	1	1	2	0	0	2	0	0	0	0	2	2	0	2	2	1	0	2	2	0	2	2	0	0	0	0	0	0	0	0	0
68	1	0	0	0	0	1	2	0	1	0	0	1	1	1	1	0	1	1	0	0	2	0	0	2	0	0	0	1	2	2	2	0	0	1	2	1	1	0	0	0	2	0	0	0	0	1	1	0	1
69	0	1	0	0	0	0	2	1	0	0	1	0	0	0	0	0	2	1	2	2	2	0	0	2	0	0	0	0	2	2	2	1	1	2	0	2	1	1	0	0	1	0	1	0	1	2	0	0	0
70	1	0	0	2	0	2	0	0	2	0	0	0	0	0	0	0	2	1	1	1	1	0	0	2	0	0	0	2	1	2	2	1	1	0	0	1	1	0	0	0	1	0	1	0	1	1	0	0	0
71	0	0	0	1	0	2	1	0	0	0	1	0	1	0	0	1	0	0	2	2	2	0	0	2	0	0	0	0	1	2	1	1	1	2	1	2	2	1	1	1	0	0	0	0	2	1	0	0	1
72	0	0	0	1	0	2	0	0	1	0	0	0	1	0	0	1	2	2	2	2	2	0	0	2	0	0	0	0	2	1	0	1	2	1	1	1	1	0	0	0	2	2	2	0	0	1	0	0	1
73	0	0	0	0	0	0	1	0	0	0	0	1	2	1	1	0	1	0	2	1	2	0	0	2	0	0	0	1	2	2	0	0	1	2	1	2	1	0	0	0	2	0	1	0	1	0	0	0	0
74	0	0	0	2	0	2	0	0	2	0	0	0	0	0	0	0	2	0	1	1	2	0	0	2	0	0	0	1	2	2	0	2	2	1	1	1	1	0	2	2	0	0	1	0	1	0	0	0	0
75	0	1	1	1	0	2	1	1	0	0	0	0	0	0	0	0	0	0	1	1	1	0	1	1	1	1	0	0	1	1	1	1	2	1	2	1	2	0	2	2	0	0	0	0	1	0	0	0	0
76	1	0	0	0	0	1	1	0	1	0	1	1	0	0	0	0	2	1	2	2	2	0	0	2	0	0	0	0	2	2	1	1	0	1	1	1	2	0	2	2	0	0	0	0	0	0	0	0	0
77	1	0	0	0	0	0	1	0	0	0	0	1	1	0	0	0	2	1	2	2	2	0	0	2	0	0	0	1	2	1	0	0	0	2	0	1	0	0	0	0	2	0	1	0	1	0	0	0	0
78	1	0	0	0	0	1	2	0	0	0	1	0	0	0	0	0	1	0	1	1	1	0	1	1	0	0	0	0	2	2	1	0	0	2	0	2	1	0	1	1	1	0	0	0	1	1	0	0	0
79	1	0	0	0	0	0	0	0	0	0	1	0	0	0	0	0	0	1	1	1	1	0	0	2	0	0	0	0	1	1	2	2	1	0	1	1	1	0	1	1	1	0	0	2	0	1	0	1	0
80	0	0	0	2	0	2	0	0	1	0	0	0	1	0	0	0	2	1	1	1	1	0	0	2	0	0	0	1	2	2	0	1	0	2	0	2	1	1	0	0	1	0	0	0	1	0	0	0	0
81	0	0	0	0	0	1	2	1	0	0	1	0	0	0	0	0	1	0	1	1	1	0	0	2	0	0	1	0	2	2	0	2	2	0	1	1	1	0	1	1	1	0	0	0	2	1	0	0	0
82	0	0	1	1	1	2	2	1	0	1	1	1	1	1	1	0	0	0	1	1	0	0	0	2	0	0	2	1	2	2	1	1	0	1	1	1	2	0	2	2	0	2	2	0	1	0	0	0	0
83	0	0	0	1	0	2	1	0	0	0	0	0	1	1	1	0	0	0	0	0	2	0	0	2	0	0	0	1	1	1	1	2	1	0	1	1	0	0	0	0	2	0	0	0	0	0	0	0	1
84	1	0	0	0	0	1	2	1	0	0	1	0	0	0	0	0	2	1	1	1	1	0	0	2	0	0	0	0	2	2	1	2	2	2	0	2	2	0	1	1	1	0	0	0	0	0	0	0	0
85	0	0	0	0	0	0	1	1	0	0	0	0	0	0	0	0	1	0	1	1	1	0	0	2	0	0	0	1	2	2	1	2	1	1	0	2	1	0	1	1	1	1	1	0	0	1	0	0	0
86	1	0	0	0	0	1	1	0	1	0	0	0	1	0	0	0	1	1	1	0	1	0	0	2	0	0	0	0	2	2	0	0	0	2	0	2	2	0	1	1	1	0	0	0	0	0	0	0	0
87	1	0	0	0	0	2	1	0	1	0	0	0	0	0	0	1	1	1	2	2	2	0	0	2	0	1	0	0	2	1	0	1	1	1	1	1	0	0	0	0	2	0	0	0	0	0	0	0	0
88	0	0	1	0	0	2	0	0	2	0	0	0	2	0	0	1	2	0	1	1	1	0	1	1	0	0	0	0	2	2	1	0	0	2	0	2	0	0	0	0	2	0	1	0	1	0	0	0	0
89	0	0	0	0	0	1	1	0	1	1	1	1	1	1	1	0	1	0	2	2	2	0	1	1	0	0	0	1	2	2	2	2	1	2	0	2	2	0	1	1	1	0	1	0	1	1	0	0	1
90	1	0	0	0	0	1	2	0	1	0	1	0	0	0	0	0	1	1	1	1	1	0	1	1	0	1	0	0	1	1	2	1	2	0	2	0	1	0	0	0	2	0	0	1	0	0	0	1	0
91	1	0	0	1	0	1	0	0	2	0	0	1	0	0	0	0	1	1	0	0	1	0	0	2	0	1	2	1	2	2	1	1	1	1	0	2	0	0	0	0	1	1	2	0	1	0	0	0	0
92	1	0	0	0	0	2	1	0	0	0	1	0	0	0	0	0	2	0	2	2	2	0	0	2	0	0	0	1	2	2	0	1	1	0	1	1	1	0	0	0	2	1	1	0	1	0	0	0	1
93	0	0	0	0	0	0	1	0	0	0	0	0	1	0	0	1	1	0	2	2	2	0	0	2	0	0	0	0	2	2	0	1	2	1	0	2	0	0	0	0	2	0	1	0	1	0	0	1	0
94	1	0	0	2	0	2	2	1	0	0	0	1	2	1	1	0	2	0	2	2	2	0	0	2	0	1	0	0	2	2	0	0	0	2	0	2	2	0	2	2	0	1	1	0	1	1	0	0	0
95	0	1	1	0	1	1	1	0	0	1	2	0	0	0	0	0	0	0	0	0	0	0	0	2	0	0	0	0	2	2	2	1	1	1	1	1	1	0	0	0	2	0	0	0	0	2	0	0	0
96	1	0	0	0	0	0	1	0	0	0	0	1	2	2	2	0	1	1	1	1	1	0	0	2	0	0	0	1	2	2	2	2	2	1	2	0	1	0	1	0	1	0	1	0	1	1	0	0	0
97	0	0	0	0	0	1	2	1	0	0	0	0	1	1	1	0	1	1	2	2	2	0	0	2	0	0	0	0	2	2	0	2	1	0	1	1	1	0	1	1	1	0	1	0	0	1	0	0	0
98	1	0	0	0	0	1	0	0	1	0	0	0	0	0	0	0	0	0	1	0	1	0	0	2	0	0	0	2	2	2	0	1	1	1	1	1	0	0	0	0	2	0	2	0	2	0	0	0	0
99	0	0	0	0	0	0	1	1	1	0	0	1	1	1	1	0	2	1	2	2	2	0	2	0	0	0	0	0	1	1	1	1	1	2	0	2	1	0	1	1	1	0	0	1	0	1	0	1	0
100	0	0	0	1	0	1	1	1	1	0	0	0	0	0	0	0	0	1	0	1	2	0	0	2	0	0	0	0	2	2	1	2	1	0	0	2	2	0	2	2	0	0	1	0	1	0	0	0	1
101	1	0	0	0	0	2	1	0	1	0	0	0	1	0	0	0	1	0	1	1	2	0	0	2	0	0	0	0	2	2	1	2	1	2	0	2	1	1	0	0	1	0	1	0	2	1	0	0	0
102	0	0	0	0	0	1	1	0	1	0	0	1	2	1	1	0	1	1	0	0	1	0	0	2	0	0	0	0	2	1	1	2	1	2	0	2	2	1	1	1	1	0	0	0	0	0	0	0	0
103	1	0	0	0	0	0	1	0	1	0	0	1	1	1	1	0	0	0	1	1	1	1	0	2	0	1	1	0	2	2	0	1	1	2	0	2	2	0	2	2	0	1	1	1	2	1	0	0	0
104	1	0	0	0	0	0	1	1	1	0	0	0	1	0	0	0	1	0	2	1	2	0	0	2	0	0	0	0	2	2	0	2	1	0	1	1	1	0	1	1	1	0	1	0	1	1	0	0	0
105	0	0	0	0	0	1	2	1	0	0	0	0	1	0	0	1	1	1	0	0	1	0	0	2	0	0	0	0	2	2	0	1	1	1	1	1	2	0	2	2	0	1	1	0	1	1	0	0	0
106	0	0	0	0	0	0	2	0	0	0	0	0	0	0	0	0	1	0	2	2	2	0	0	2	0	0	0	2	2	2	1	1	1	1	1	1	2	0	1	1	1	0	0	0	2	2	0	0	0
107	0	0	0	0	0	1	1	1	1	0	0	1	1	1	1	0	1	1	1	2	2	0	1	1	1	1	0	2	2	2	0	2	1	0	0	2	2	0	1	1	1	0	0	0	0	0	0	0	0
108	0	0	0	2	0	2	1	1	0	0	0	0	1	0	0	1	2	1	2	2	2	0	1	1	0	1	0	1	2	2	0	1	1	1	0	2	1	0	1	1	1	0	0	0	0	1	0	0	1
109	1	0	0	0	0	1	1	0	1	0	0	1	1	1	1	0	1	0	2	1	2	0	0	2	0	0	0	1	2	2	0	2	2	1	1	1	1	0	1	1	1	0	0	0	1	0	0	0	0
110	0	0	0	1	0	1	1	0	0	0	0	1	1	1	1	0	2	2	1	1	2	0	0	2	0	0	0	0	1	1	1	2	2	0	2	0	1	0	1	0	1	0	0	1	0	0	0	0	1
111	1	0	1	1	0	1	1	0	0	0	1	0	1	0	1	0	1	1	1	1	1	0	1	1	1	1	0	1	1	1	1	2	1	2	0	2	1	0	1	1	1	0	1	0	1	0	0	0	0
112	0	0	0	1	0	2	0	0	2	0	0	0	0	0	0	0	2	2	1	1	2	0	0	2	0	0	0	0	2	2	1	2	1	0	1	1	2	0	1	1	0	0	1	0	0	0	0	0	0
113	0	0	0	0	0	0	1	1	1	0	0	0	1	1	1	0	0	0	1	1	1	0	0	2	0	0	0	0	1	1	0	1	0	2	0	2	2	1	0	0	0	0	0	0	0	0	0	0	0
114	1	0	0	1	0	1	1	0	0	0	0	0	0	0	0	0	2	1	2	1	2	0	0	2	0	0	0	0	2	2	1	2	1	0	1	1	2	1	0	0	1	2	2	0	1	0	0	0	0
115	1	0	0	0	0	1	2	0	0	1	0	0	0	0	0	0	1	0	1	1	1	0	0	2	0	1	1	0	2	2	0	2	2	2	0	2	1	0	2	2	0	2	2	0	0	1	0	1	0
116	1	0	2	0	1	0	1	0	1	0	0	0	0	0	0	0	2	0	1	1	2	0	0	2	0	0	0	1	2	2	1	2	1	1	1	1	2	0	1	0	1	0	0	1	0	0	0	0	0
117	0	0	0	0	0	0	1	0	1	0	0	0	0	0	0	0	1	2	1	1	2	0	1	1	0	0	2	1	2	2	1	2	2	0	2	0	2	0	2	2	0	0	0	0	0	0	0	0	0
118	0	0	0	0	0	0	0	0	0	0	0	0	0	0	0	0	1	0	0	0	2	0	0	2	0	1	0	0	2	2	0	0	0	2	0	2	2	0	1	1	0	0	1	0	1	0	0	0	0
119	1	0	0	0	0	2	1	0	0	0	1	0	1	0	0	1	0	0	2	2	2	0	0	2	0	0	0	0	2	2	0	0	0	2	0	2	2	0	2	2	0	0	0	1	0	0	0	1	0
120	0	0	1	1	0	1	0	0	2	0	0	1	1	1	1	0	2	0	0	1	2	0	0	2	0	0	0	2	2	2	2	1	1	2	0	2	2	0	0	0	1	0	1	0	1	1	0	0	0
121	0	0	0	0	0	1	2	1	0	0	0	1	1	1	1	0	0	0	2	2	2	0	0	2	0	0	1	2	2	2	1	1	1	2	0	2	1	0	0	0	1	0	0	1	0	0	0	1	0
122	0	0	0	0	0	0	1	1	1	0	0	0	0	0	0	0	0	0	2	1	2	0	1	1	0	0	0	1	1	1	2	0	0	1	1	1	1	0	1	0	1	0	0	0	0	0	0	0	1
123	0	0	0	0	0	1	1	0	0	1	1	0	0	0	0	0	1	1	2	2	1	0	0	2	0	0	0	2	2	2	0	1	2	1	2	1	1	0	2	2	0	0	1	1	1	1	0	0	0
124	1	0	0	0	0	0	1	0	0	1	0	1	2	2	2	0	1	1	2	2	2	0	0	2	0	0	0	0	1	2	1	0	0	2	0	2	0	0	1	1	1	0	0	0	0	1	0	1	1
125	1	0	0	1	0	2	2	1	0	0	0	0	0	0	0	0	1	1	1	2	2	0	0	2	0	0	0	1	1	1	1	0	0	1	1	1	0	0	0	0	1	0	0	0	0	0	0	0	0
126	0	0	0	1	0	1	1	0	1	0	0	0	0	0	0	0	1	1	1	1	2	0	0	2	0	0	0	1	1	1	1	2	2	0	1	1	0	0	0	0	2	0	1	0	1	1	0	0	1
127	0	0	1	1	0	1	1	1	0	0	0	0	0	0	0	0	1	0	1	1	2	0	0	2	0	0	0	1	2	2	1	0	1	1	1	1	2	1	1	1	0	1	2	0	1	0	0	0	0
128	0	0	1	0	0	2	1	0	1	0	1	0	2	0	0	1	0	0	2	1	2	0	0	2	0	0	0	0	2	1	0	1	1	1	0	2	2	0	2	2	0	0	0	0	1	0	0	0	0
129	1	0	0	0	0	0	2	0	0	0	2	0	0	0	0	0	0	0	2	2	2	0	0	2	0	0	0	0	2	2	1	1	0	2	0	2	1	0	1	1	1	0	1	0	1	0	0	0	0
130	0	0	0	0	0	0	2	0	0	0	0	1	2	1	1	0	0	0	2	2	1	0	0	2	0	0	0	2	1	1	2	1	1	1	1	1	0	0	0	0	1	0	0	1	0	1	0	1	0
131	0	0	0	0	0	0	2	0	0	0	1	1	2	1	1	0	2	2	1	1	2	0	0	2	0	0	0	0	2	1	0	2	2	2	0	2	1	0	0	0	0	0	1	0	1	0	0	0	0
132	0	0	1	0	0	0	2	0	0	0	2	0	0	0	0	0	1	0	2	1	2	0	0	2	0	0	0	1	1	1	1	1	1	0	1	1	2	0	2	2	0	0	0	0	0	1	1	0	1
133	0	0	0	1	0	1	1	0	0	0	1	0	1	1	0	0	1	0	1	1	1	0	0	2	0	1	0	1	1	1	1	0	0	1	0	2	1	1	0	0	0	1	1	0	1	0	0	0	0
134	0	0	0	0	0	1	2	0	0	0	1	0	0	0	0	0	1	0	1	1	1	0	0	2	0	0	0	0	2	1	1	1	1	0	2	1	2	1	1	0	0	0	0	0	2	1	0	0	0
135	0	1	0	0	0	2	2	0	0	0	1	1	2	0	0	0	1	1	2	2	1	0	0	2	0	0	0	0	1	1	0	0	0	1	2	0	1	0	1	0	1	0	1	0	0	0	0	0	0
136	1	0	0	0	0	1	0	0	2	0	0	0	1	2	2	0	2	2	1	1	2	0	0	2	0	1	0	1	2	2	0	0	0	2	0	2	1	0	1	0	1	0	1	0	1	0	1	0	1
137	1	0	1	2	0	2	1	0	1	0	1	0	0	0	0	0	0	0	0	1	1	0	0	2	0	1	0	0	2	2	1	1	2	1	0	2	0	0	0	0	2	0	0	0	0	0	0	0	0
138	1	0	0	0	0	0	0	0	2	0	0	1	1	1	1	0	2	1	1	1	1	0	1	1	0	1	0	1	2	2	1	2	1	1	1	1	2	1	1	1	0	1	2	0	1	0	0	0	0
139	0	0	0	0	0	0	2	0	2	0	0	0	1	1	1	0	0	0	2	2	2	0	0	2	0	0	0	0	2	2	1	1	1	2	0	2	2	1	1	1	0	0	1	0	0	0	0	0	1
140	0	0	0	0	0	0	1	0	1	0	1	0	1	0	1	0	1	0	2	1	2	0	0	2	0	0	0	0	2	2	0	2	2	0	1	0	2	0	2	2	0	0	0	0	0	0	0	0	1
141	0	0	0	0	0	0	2	0	1	0	0	1	1	1	1	0	0	0	1	1	2	0	0	2	0	0	0	1	1	1	1	2	2	1	1	1	1	1	0	0	1	0	1	0	1	1	0	0	0
142	1	0	0	1	0	1	1	0	0	1	0	0	2	1	1	1	2	2	1	1	1	0	0	2	0	0	0	0	1	1	0	1	1	1	0	2	1	0	1	1	1	0	0	0	1	1	0	0	0
143	1	0	1	1	0	1	1	1	0	0	0	0	0	0	0	0	0	0	2	2	2	0	0	2	0	0	0	0	2	2	1	1	1	1	0	2	1	0	1	1	1	0	0	0	2	1	0	0	0
144	0	0	0	0	0	0	2	0	0	0	0	0	1	0	0	0	2	0	1	1	1	0	0	2	0	0	0	0	2	2	0	0	1	1	1	1	2	1	1	1	1	0	1	0	1	0	0	0	0
145	1	0	1	0	0	2	1	0	0	0	0	0	1	0	0	1	2	2	1	1	1	0	0	2	0	0	0	1	2	2	2	1	1	0	1	1	2	0	1	0	1	0	0	1	0	1	0	0	0
146	0	0	0	1	0	1	1	0	1	0	0	0	1	0	0	1	2	1	2	2	2	0	1	1	0	1	0	0	2	1	0	1	1	2	0	2	0	0	0	0	2	0	0	0	2	2	0	0	0
147	1	0	0	0	0	2	2	0	1	0	1	1	2	1	1	0	2	1	2	2	1	0	0	2	0	0	0	1	1	0	1	0	1	1	1	1	1	0	0	0	2	0	1	0	1	1	0	0	0
148	1	0	0	0	0	2	1	0	1	0	0	1	2	2	2	0	0	0	1	1	2	0	0	2	0	0	0	2	1	1	2	1	2	0	0	2	1	0	0	0	1	0	0	0	0	1	0	0	0
149	0	1	0	0	0	1	2	0	0	0	2	0	1	0	1	0	2	2	2	2	2	0	0	2	0	0	0	1	0	0	2	1	1	0	0	1	0	0	0	0	2	0	0	0	1	1	0	1	0
150	0	0	0	1	0	2	2	0	0	0	0	1	1	1	1	0	0	0	0	0	0	0	1	1	1	1	1	2	2	2	1	1	1	0	2	1	2	0	2	2	0	0	0	0	2	2	0	0	0
151	1	0	0	0	0	2	1	0	0	0	1	1	1	0	0	0	1	1	1	2	2	0	0	2	0	0	0	1	2	2	1	1	2	1	2	1	2	0	1	1	0	0	0	1	0	0	0	0	1
152	0	0	0	0	0	1	2	0	0	0	2	0	1	0	0	1	2	0	2	2	2	0	0	2	0	0	0	0	2	2	0	2	2	2	0	2	2	0	1	0	2	0	1	0	1	0	1	0	1
153	1	0	0	1	0	2	2	0	0	0	0	0	0	0	0	0	2	2	1	1	1	0	1	1	0	0	0	0	1	1	1	2	1	1	0	2	2	1	0	0	1	1	2	0	1	0	0	0	0
154	1	0	0	0	0	1	1	0	0	0	1	0	1	1	0	0	1	0	1	1	2	0	1	1	0	1	0	0	1	1	2	1	1	2	0	2	1	1	0	0	0	0	0	0	0	0	0	0	1
155	1	0	0	0	0	0	2	1	0	0	0	0	1	0	0	0	1	1	1	1	1	0	0	2	0	0	0	1	1	1	1	1	1	2	0	2	2	0	1	1	1	0	1	0	0	0	0	0	0
156	0	0	0	1	0	2	1	0	0	0	1	0	1	0	1	0	1	1	0	0	1	0	0	2	0	0	0	0	2	2	0	2	2	1	1	1	2	0	2	2	0	0	0	1	0	1	0	0	0
157	0	0	0	0	0	1	2	0	0	0	1	0	0	0	0	0	2	1	2	2	2	0	0	2	0	0	0	0	2	2	1	2	1	1	1	1	2	0	1	0	2	0	0	0	0	1	0	0	0
158	0	0	0	0	0	1	2	1	0	0	1	0	0	0	0	0	0	0	0	1	1	0	0	2	0	0	0	1	2	2	1	0	0	2	0	2	2	1	0	0	0	0	0	0	0	1	0	1	0
159	1	1	0	0	0	1	2	0	0	0	1	1	1	1	1	0	1	1	1	1	1	0	0	2	0	0	0	1	2	2	2	1	1	2	1	1	2	0	1	1	1	0	1	1	1	2	0	1	0
160	0	0	0	0	0	0	0	0	0	0	1	1	1	1	1	0	2	0	2	2	2	0	0	2	0	0	0	0	1	1	1	0	0	1	1	1	1	0	1	1	1	0	0	0	2	1	0	2	0
161	0	0	0	0	0	0	1	0	0	0	1	0	1	0	0	1	1	1	1	1	2	0	0	2	0	0	0	0	2	1	1	2	2	0	1	1	2	0	1	1	1	0	0	1	0	0	0	0	1
162	0	0	1	0	1	1	1	0	1	0	0	0	1	0	0	0	1	0	1	1	1	0	0	2	0	0	0	0	2	2	0	1	1	0	1	1	0	0	0	0	2	0	0	0	0	2	0	0	0
163	1	0	0	0	0	2	0	0	2	0	0	0	1	0	0	1	0	0	0	0	1	0	1	1	1	1	0	1	1	1	2	0	0	2	0	2	1	0	0	0	2	0	0	0	1	0	0	0	0
164	0	0	0	0	0	1	1	2	0	0	0	0	0	0	0	0	1	0	1	1	1	0	0	2	0	0	1	1	2	2	0	1	0	1	1	1	0	0	0	0	2	0	1	0	1	2	0	0	1
165	0	0	0	0	0	1	1	0	0	1	2	1	1	0	0	0	1	0	1	1	2	0	0	2	0	0	0	1	2	1	1	1	0	2	1	2	1	0	2	2	0	0	0	2	0	2	0	0	0
166	1	0	0	0	0	1	1	0	1	0	0	1	2	2	2	0	1	1	2	2	2	0	0	2	0	0	0	0	2	2	0	1	0	2	0	2	1	0	0	0	2	0	1	0	1	0	0	0	1
167	0	0	0	0	0	0	1	0	0	0	1	0	0	0	0	0	2	1	2	2	2	0	0	2	0	0	0	0	1	1	0	0	0	2	0	2	2	0	0	0	2	0	1	1	0	1	0	0	0
168	0	0	0	1	0	1	0	0	1	0	0	1	1	1	1	0	0	0	0	0	1	0	1	1	0	0	0	1	1	0	1	0	1	2	1	2	0	1	0	0	1	0	1	0	1	0	0	0	1
169	0	0	0	1	0	2	1	0	2	0	0	0	0	0	0	0	1	0	2	2	2	0	1	1	0	1	0	1	2	1	1	2	2	2	0	2	0	0	0	1	1	0	1	0	0	1	0	1	0
170	1	0	0	0	0	1	1	0	1	0	0	0	1	1	1	0	1	0	1	1	1	0	0	2	0	0	0	1	1	0	1	2	2	0	1	1	1	0	1	1	1	1	1	1	1	0	0	0	0
171	0	0	0	0	0	0	1	0	1	0	0	0	1	0	0	0	0	0	0	0	1	0	1	1	0	1	0	0	2	2	1	1	2	0	2	0	0	0	0	0	2	0	0	0	1	0	0	0	1
172	0	0	0	0	0	1	1	0	0	0	0	1	1	1	1	0	2	1	1	1	1	0	1	1	0	0	0	0	2	2	0	0	0	2	1	1	2	1	1	1	1	0	1	0	1	0	0	0	1
173	0	0	0	1	0	2	2	1	0	0	0	0	0	0	0	0	1	0	2	2	2	0	0	2	0	1	0	2	1	2	2	1	1	1	1	1	2	0	2	2	0	0	1	0	1	1	0	0	0
174	1	0	0	1	0	2	1	0	1	0	1	2	2	2	2	0	1	1	0	0	1	1	0	2	0	0	0	1	2	2	1	1	1	0	1	1	1	0	1	0	1	0	0	2	0	1	0	0	0
175	0	0	0	0	0	1	2	1	0	0	0	1	1	1	1	0	1	0	2	2	2	0	0	2	0	0	1	1	2	2	0	2	1	2	0	2	0	0	0	0	2	0	1	0	1	0	1	0	0
176	1	1	0	0	0	2	1	0	0	0	0	0	0	0	0	0	0	0	1	1	1	0	2	0	0	0	0	0	1	1	2	1	1	1	2	1	1	0	0	0	2	0	0	0	0	1	0	1	0
177	1	0	0	0	0	2	1	0	1	0	0	0	1	0	0	1	0	0	0	0	0	0	0	2	0	0	0	1	2	2	2	2	2	0	1	1	1	1	0	0	1	0	0	0	0	1	0	0	0
178	0	0	0	1	0	1	0	0	0	0	0	0	1	0	0	0	1	0	1	1	2	0	0	2	0	0	0	0	2	2	0	1	1	1	1	1	2	0	1	1	1	0	1	0	1	2	0	0	1
179	1	0	0	1	0	1	2	0	0	0	0	2	2	2	2	0	1	1	2	2	2	0	0	2	0	0	0	0	1	2	1	1	1	0	1	1	2	1	0	0	0	0	1	0	1	0	0	0	0
180	0	1	0	0	0	1	2	0	1	0	1	0	0	0	0	1	0	0	1	1	1	0	1	1	0	0	0	2	2	2	1	1	1	2	0	2	0	0	0	0	2	1	1	0	2	0	0	1	0
181	1	0	0	0	0	0	2	1	0	0	0	1	2	1	1	0	1	1	0	0	0	1	1	1	1	1	0	0	2	2	1	1	1	2	0	2	2	1	1	0	0	0	1	0	0	1	0	0	0
182	1	0	1	0	0	2	2	0	1	0	1	0	0	0	0	0	1	1	2	0	2	0	1	1	1	1	0	0	1	1	1	2	1	1	2	2	2	0	1	0	1	0	1	0	0	1	0	0	1
183	1	0	1	1	0	1	1	0	1	0	1	0	1	0	0	0	1	1	1	1	2	1	0	2	0	0	0	0	2	1	0	0	0	2	0	2	1	0	1	1	1	0	1	0	1	0	1	0	0
184	1	0	1	0	0	1	0	0	1	0	0	1	2	1	1	1	2	1	2	2	2	0	0	2	0	0	1	2	2	2	1	1	1	2	0	2	2	0	1	1	0	0	1	0	2	2	0	0	0
185	0	0	0	1	0	1	2	1	0	0	0	1	2	1	1	0	0	0	2	1	2	0	0	2	0	0	0	0	2	2	0	1	1	1	0	2	0	0	0	0	2	1	1	0	0	0	0	0	1
186	0	0	0	1	0	2	2	0	1	0	0	1	1	1	1	0	1	0	1	2	2	0	2	0	0	1	0	0	2	2	0	1	1	1	1	1	1	0	1	1	1	0	0	0	0	0	0	1	0
187	1	0	0	0	0	0	0	0	2	0	0	0	2	2	2	0	2	0	2	2	2	0	0	2	0	0	0	1	2	2	1	0	1	1	1	1	0	1	0	0	1	1	1	0	1	1	0	0	0
188	0	0	0	0	0	1	0	0	1	0	0	0	2	0	0	1	1	1	2	2	2	0	0	2	0	1	0	1	2	1	1	1	1	1	1	1	0	0	1	1	1	0	1	1	0	1	0	0	0
189	0	1	0	0	0	2	1	0	1	0	0	0	0	0	0	0	1	0	1	1	1	0	0	2	0	0	0	0	2	2	0	2	2	1	1	1	2	1	1	0	0	0	0	1	0	0	1	0	0
190	0	1	0	0	0	1	2	1	0	0	1	0	1	0	0	1	1	1	0	0	1	1	1	1	1	1	1	1	2	2	0	1	1	1	1	1	0	0	1	1	1	0	0	0	0	0	0	1	0
191	0	0	0	0	0	1	0	0	2	0	0	0	1	0	1	0	1	0	0	0	1	0	0	2	0	0	0	2	1	2	2	1	1	1	1	1	0	0	0	0	1	1	1	0	1	0	0	0	0
192	1	1	0	0	0	2	1	0	0	0	0	2	2	2	2	0	2	0	1	2	2	0	0	2	0	0	0	0	2	2	1	1	1	1	1	1	1	0	0	0	1	1	1	0	1	1	0	0	0
193	1	0	1	1	0	1	2	0	0	0	0	0	1	0	1	0	2	2	1	1	2	0	0	2	0	0	1	1	2	2	0	2	2	1	2	0	1	0	2	2	0	0	0	0	0	1	0	0	0
194	0	0	0	0	0	1	1	1	0	0	0	0	1	1	1	0	1	1	2	2	2	0	0	2	0	0	0	0	2	2	0	1	1	1	1	1	0	0	1	1	1	0	1	0	1	1	0	0	1
195	1	0	0	0	0	0	1	0	0	0	0	2	2	1	1	0	0	0	1	1	1	0	0	2	0	0	0	1	2	2	2	1	1	0	0	1	1	0	1	1	1	0	1	0	1	2	0	0	1
196	0	0	1	0	1	2	1	0	1	0	0	0	1	0	0	1	1	1	0	0	1	0	1	1	1	1	0	0	2	2	0	0	0	2	0	2	1	0	0	0	2	0	0	1	0	1	0	0	0
197	0	0	0	0	0	1	2	1	0	0	0	0	0	0	0	0	1	0	1	1	1	0	0	2	0	1	1	1	1	1	1	1	1	1	2	1	1	1	0	0	1	1	1	0	1	0	0	0	0
198	1	0	0	0	0	1	0	0	2	0	0	0	1	0	0	1	0	0	1	1	0	0	0	2	0	0	1	1	2	2	1	0	1	0	1	2	2	1	0	0	0	0	1	0	1	2	0	0	1
199	1	0	1	0	1	1	1	0	1	0	1	1	1	1	1	0	1	0	2	2	2	1	0	2	0	0	1	1	2	2	0	1	1	1	1	1	1	0	0	0	1	0	0	0	1	0	0	0	0
200	1	0	0	0	0	0	1	1	0	0	0	0	2	0	0	1	0	0	0	0	0	0	0	2	0	0	0	1	2	2	0	2	2	0	2	0	1	0	1	1	1	1	1	0	0	1	0	0	0
201	0	0	0	0	0	0	0	0	1	0	0	1	1	2	1	0	1	1	1	1	1	0	0	2	0	0	0	1	2	2	2	2	1	1	1	1	2	1	0	0	0	0	1	0	1	0	0	1	0
202	1	0	1	2	0	2	1	0	1	0	0	0	0	0	0	0	1	0	1	1	1	0	0	2	0	0	0	1	1	1	2	2	1	1	1	1	2	1	1	1	0	2	2	0	1	0	1	0	0
203	0	0	0	1	0	2	1	1	0	0	0	0	1	0	0	1	2	2	2	2	2	0	0	2	0	0	0	1	1	1	1	1	0	1	1	1	2	0	1	0	2	1	1	0	2	0	0	0	0
204	1	0	0	1	0	2	2	0	0	0	1	0	0	0	0	0	0	0	1	2	2	0	1	1	0	0	0	0	1	2	1	0	0	2	0	2	0	0	1	0	1	2	2	0	0	0	0	1	0
205	1	0	1	0	0	2	1	0	1	0	1	1	1	1	1	0	0	1	0	1	2	0	1	1	0	0	0	1	1	0	2	0	0	1	0	2	1	0	1	1	1	0	0	1	0	0	0	1	1
206	1	0	0	0	0	0	2	0	0	0	1	0	0	0	0	0	2	2	1	1	2	0	0	2	0	1	0	1	2	2	1	1	1	1	1	1	0	0	0	0	2	0	1	0	1	0	0	0	0
207	0	0	0	0	0	1	1	1	0	0	0	0	0	0	0	0	0	0	1	1	0	0	0	2	0	0	1	0	2	2	0	1	0	2	0	2	1	0	1	1	1	0	0	1	0	0	0	1	0
208	0	0	1	0	0	1	1	0	0	0	0	1	2	1	1	0	0	0	0	0	0	0	1	1	1	2	0	0	2	2	1	1	0	1	1	1	1	1	0	0	1	0	0	0	0	1	0	0	0
209	0	0	0	0	0	1	1	1	0	0	0	0	0	0	0	0	2	2	0	0	0	0	0	2	0	0	0	2	0	0	2	1	0	1	1	1	2	0	2	2	0	0	0	0	0	1	0	0	0
210	0	0	0	0	0	1	1	0	0	0	0	0	1	0	0	1	2	1	2	2	2	0	0	2	0	0	0	0	2	2	2	1	1	1	0	2	2	1	1	1	0	0	1	0	1	1	0	0	0
211	0	0	0	1	0	2	1	0	0	0	1	0	0	0	0	0	1	1	0	0	1	0	1	1	0	0	0	1	2	2	1	1	0	2	2	0	1	0	1	1	1	1	1	0	1	0	0	0	0
212	0	0	0	0	0	0	0	0	0	0	0	1	1	1	1	0	1	1	1	1	1	1	0	2	0	0	0	2	1	1	2	0	1	0	1	2	0	0	0	0	1	0	2	0	1	1	0	0	0
213	1	1	0	0	0	1	2	0	0	1	0	0	2	1	2	0	0	0	1	1	1	0	0	2	0	2	0	2	0	0	2	0	0	2	0	2	2	1	0	0	0	0	0	0	0	1	0	0	1
214	0	0	0	0	0	0	1	1	1	0	0	1	1	1	1	0	0	0	0	0	1	0	0	2	0	0	0	0	2	2	0	1	1	1	1	1	1	1	0	0	1	0	0	0	0	1	0	1	0
215	0	0	0	0	0	0	1	0	0	0	1	0	0	0	0	0	0	0	2	2	2	0	0	2	0	0	0	1	1	1	1	1	1	1	1	1	1	1	0	0	1	0	1	0	1	0	0	0	0
216	1	0	0	1	0	2	1	0	1	0	1	1	1	1	1	0	1	1	1	2	2	0	0	2	0	0	0	0	2	2	0	0	0	1	1	1	1	0	2	2	0	0	0	0	0	1	0	0	0
217	1	0	0	0	0	2	0	0	1	0	0	0	1	0	0	1	1	1	1	2	2	0	0	2	0	1	0	0	2	2	0	0	0	2	0	2	2	1	0	1	1	1	1	0	1	1	0	0	0
218	1	0	0	0	0	1	2	1	0	0	0	0	0	0	0	1	1	0	1	1	1	0	0	2	0	0	0	0	2	2	2	2	1	1	0	2	2	0	1	1	1	0	0	1	0	1	0	0	0
219	1	1	0	0	0	1	0	0	2	0	0	0	0	0	0	0	1	2	2	2	2	0	0	2	0	0	0	0	2	2	1	0	1	1	1	1	2	0	1	1	1	1	1	0	1	1	0	0	0
220	0	0	0	0	0	0	0	0	2	0	0	0	1	0	0	1	1	0	1	1	1	0	0	2	0	0	0	1	2	1	1	2	2	2	0	2	1	0	1	1	1	0	0	0	0	2	0	1	0
221	1	0	0	0	0	1	2	0	1	0	1	0	0	0	0	0	0	0	0	1	1	0	0	2	0	0	0	0	2	2	1	0	0	2	0	2	1	1	0	0	1	1	1	0	1	0	0	0	0
222	1	0	0	0	0	1	2	1	0	0	0	0	1	0	0	1	2	1	2	2	2	0	0	2	0	0	0	0	2	2	1	2	1	2	0	2	1	0	2	2	0	0	0	0	0	0	0	0	0
223	0	0	0	0	0	0	1	0	1	0	0	0	2	1	1	1	0	0	2	2	2	0	0	2	0	0	0	1	2	1	0	2	2	0	2	0	2	0	1	1	0	0	0	1	0	0	0	0	0
224	1	0	0	0	0	1	2	0	0	0	1	1	1	1	1	0	0	0	2	2	2	0	0	2	0	0	0	0	1	1	2	2	2	0	1	1	2	0	2	2	0	0	1	0	1	0	0	0	0
225	1	0	0	0	0	2	1	0	1	0	0	0	0	0	0	0	1	1	0	0	0	0	0	2	0	0	0	1	2	1	1	2	2	0	2	0	1	0	0	0	2	0	1	0	1	0	0	0	1
226	1	0	0	0	0	2	1	0	1	0	0	0	1	0	0	0	1	0	1	1	1	0	0	2	0	2	0	2	2	2	1	1	1	2	0	2	2	1	1	1	1	0	0	0	0	0	0	0	0
227	0	0	0	0	0	2	2	1	0	0	1	1	1	1	1	0	1	0	1	1	1	0	1	1	0	0	0	0	1	1	2	1	1	2	1	1	2	0	2	1	0	0	1	0	1	2	0	0	0
228	0	0	0	0	0	2	1	1	1	0	0	0	1	0	0	1	2	2	1	1	2	0	0	2	0	0	0	1	1	1	1	1	2	1	1	1	1	0	0	0	2	1	1	0	1	0	0	0	0
229	1	0	0	0	0	2	1	0	1	0	0	0	2	1	2	0	1	1	1	2	2	0	1	1	1	1	0	0	2	2	0	1	1	2	0	2	2	0	1	1	1	0	0	0	0	0	0	0	1
230	1	0	0	0	0	1	0	0	1	0	1	1	1	1	1	0	0	0	1	1	1	0	1	1	1	1	0	2	2	2	0	0	0	1	0	2	1	0	1	1	1	0	0	0	0	1	0	0	1
231	1	0	1	1	1	1	1	0	1	1	1	1	1	1	1	0	1	1	1	1	2	0	2	0	0	0	0	2	1	1	2	2	2	0	1	1	1	0	0	0	2	0	1	0	1	1	0	0	0
232	1	0	0	0	0	0	1	0	1	0	1	0	0	0	0	0	1	1	1	2	2	0	0	2	0	1	0	0	2	2	2	1	1	2	0	2	0	0	0	0	2	0	0	0	1	0	0	0	0
233	0	0	1	1	0	2	0	0	1	0	1	1	2	1	1	1	0	0	1	2	2	0	1	1	0	0	0	0	2	2	2	0	0	1	0	2	1	1	0	0	0	1	1	0	1	1	0	0	0
234	0	0	0	0	0	0	1	0	2	0	0	0	0	0	0	0	1	1	1	1	1	0	1	1	0	1	0	0	1	1	2	1	0	1	1	1	1	0	2	2	0	0	0	0	1	1	0	0	0
235	0	1	0	0	0	1	1	1	1	0	0	1	0	0	0	0	0	0	2	1	2	0	0	2	0	0	1	1	1	1	1	2	2	0	1	1	2	0	1	1	1	0	0	0	0	1	0	1	0
236	1	0	0	0	0	0	1	0	1	1	0	1	1	0	0	0	2	1	2	2	2	2	0	2	0	0	0	2	0	0	2	1	1	1	1	1	1	0	0	0	1	0	0	0	0	0	0	0	0
237	1	0	0	1	0	2	1	1	1	0	0	0	0	0	0	0	2	1	2	2	2	0	0	2	0	0	0	0	2	2	1	0	0	2	0	2	0	0	1	1	0	0	0	0	0	0	0	0	0
238	0	0	0	0	0	2	2	0	0	0	1	1	1	1	1	0	0	0	2	2	2	0	1	1	1	2	0	2	0	0	2	1	2	2	0	2	1	0	2	2	0	0	2	0	2	1	0	0	0
239	0	0	0	1	0	2	0	0	1	0	1	1	1	1	1	0	2	0	2	1	2	0	0	2	0	0	0	2	1	1	2	1	2	1	0	2	2	0	2	2	0	0	1	0	2	2	0	0	0
240	0	0	1	0	1	2	0	0	1	0	0	0	0	0	0	0	1	1	0	0	2	0	0	2	0	0	0	0	2	2	0	1	1	2	0	2	0	0	0	1	1	0	1	0	1	0	0	0	0
241	0	0	0	1	0	2	1	1	1	0	0	0	0	0	0	0	1	0	1	1	1	0	0	2	0	0	1	1	2	2	0	1	1	2	0	2	0	0	1	0	1	0	1	0	0	1	0	0	0
242	1	0	1	1	1	2	2	1	0	0	0	0	0	0	0	1	2	0	0	1	2	0	0	2	0	0	0	1	2	2	1	1	1	1	1	1	1	0	1	1	1	0	1	0	1	0	0	0	0
243	1	0	0	0	0	1	1	0	1	0	1	0	1	0	0	0	0	0	2	2	2	0	1	1	0	0	0	1	1	1	1	1	1	1	0	2	2	0	1	1	1	0	0	0	0	1	0	0	0
244	1	0	0	0	0	1	1	0	1	1	0	1	1	1	1	0	0	0	0	0	0	0	1	1	0	0	0	0	2	1	0	1	1	1	1	1	0	0	0	0	2	0	1	0	2	0	0	0	1
245	1	0	0	2	0	2	2	0	1	0	0	0	1	1	1	0	2	1	2	2	2	0	1	1	0	0	0	0	2	2	1	1	1	0	0	2	1	0	0	0	2	1	1	0	1	0	0	1	0
246	1	0	1	1	0	1	1	0	1	0	0	0	1	1	0	0	2	1	1	1	1	1	0	2	0	0	0	0	2	2	0	2	2	0	1	1	2	0	1	1	0	0	0	1	0	0	0	1	0
247	0	0	0	1	0	1	0	0	1	0	1	0	0	0	0	0	1	1	1	1	1	0	0	2	0	0	0	0	2	2	0	1	0	2	1	2	1	0	1	1	1	0	1	0	1	1	0	0	0
248	0	0	0	0	0	2	0	0	2	0	0	1	1	1	1	0	1	0	1	1	1	0	0	2	0	0	0	1	2	1	0	2	2	0	1	0	2	1	1	1	1	0	0	0	0	0	0	1	0
249	1	0	0	0	0	0	2	1	0	0	1	1	2	1	1	0	1	1	1	1	1	0	0	2	0	0	0	0	2	2	1	0	1	1	1	1	1	1	0	0	1	0	1	0	0	1	0	0	1
250	1	0	0	0	0	0	1	0	0	0	0	1	1	1	1	0	1	0	0	0	1	0	0	2	0	0	0	0	1	2	1	1	0	1	1	1	2	0	1	1	0	0	0	0	0	1	0	0	0
251	0	0	0	0	0	1	0	0	1	0	0	0	0	0	0	0	1	0	1	2	2	1	0	2	0	0	0	0	2	1	0	1	1	2	0	2	1	0	1	0	1	0	2	0	2	0	0	0	0
252	1	0	0	0	0	2	1	1	1	0	0	1	1	1	1	0	2	2	0	0	2	0	0	2	0	0	0	0	2	2	0	2	2	0	1	1	1	1	0	0	1	0	1	0	1	2	0	0	1
253	0	0	1	0	0	1	1	0	2	0	0	0	0	0	0	0	2	2	1	1	2	0	0	2	0	0	0	0	1	1	0	1	1	2	0	2	1	0	1	1	1	0	1	0	0	1	0	1	0
254	0	0	0	0	0	2	1	0	1	0	0	1	1	1	1	0	0	0	2	2	1	0	1	1	0	0	0	1	2	2	0	2	2	0	1	1	2	2	0	0	0	0	0	0	0	0	0	1	0
255	0	0	0	0	0	2	1	0	0	0	0	0	1	1	1	0	2	0	1	1	2	0	2	0	0	0	0	0	2	2	1	1	1	2	0	2	1	0	1	1	1	0	1	0	1	1	0	0	0
256	0	0	0	0	0	0	0	0	2	0	0	0	1	0	0	0	0	0	1	1	0	0	1	1	1	1	0	0	2	2	0	1	0	2	1	2	1	0	1	1	1	2	2	0	0	1	0	0	1
257	0	0	0	1	0	1	2	1	0	0	0	0	1	0	0	1	2	1	1	2	2	0	0	2	0	0	0	1	2	2	1	1	1	1	1	1	1	0	1	1	1	0	0	1	0	0	0	0	0
258	0	0	0	2	0	2	1	0	1	0	1	0	0	0	0	0	2	1	2	2	2	0	1	1	0	0	0	0	2	2	0	1	1	2	1	2	1	0	1	0	1	0	0	0	0	1	0	1	0
259	1	0	0	1	0	1	2	0	1	0	0	0	1	0	0	0	1	1	2	2	2	0	0	2	0	0	0	0	1	1	1	1	0	1	1	1	1	0	0	0	2	0	1	0	1	1	0	0	1
260	0	0	0	2	0	2	0	0	1	0	0	0	0	0	0	0	1	1	1	1	1	0	0	2	0	1	0	0	2	2	1	0	1	1	1	1	2	0	2	1	0	0	0	0	0	1	0	1	1
261	1	0	0	1	0	1	1	0	0	0	0	0	0	0	0	0	1	1	1	1	1	0	0	2	0	0	0	0	2	1	0	2	2	1	1	1	1	0	0	0	2	0	1	0	1	0	0	0	1
262	0	0	0	0	0	2	1	1	1	0	0	1	1	1	1	0	2	0	1	1	2	0	0	2	0	0	0	2	2	2	1	1	1	2	0	2	1	0	0	0	2	0	0	0	2	1	0	0	0
263	1	1	0	0	0	0	2	0	0	1	0	0	0	0	0	0	0	0	0	0	2	0	1	1	1	1	0	0	1	1	1	2	2	2	0	2	1	0	2	2	0	1	1	0	0	1	0	0	1
264	0	0	1	0	1	1	1	1	0	0	0	1	1	1	1	0	1	0	2	1	2	1	0	2	0	1	0	1	2	2	2	0	1	1	0	2	2	1	1	1	0	0	0	0	0	0	0	1	0
265	1	0	0	1	0	1	0	0	1	0	0	0	0	0	0	0	2	1	2	2	2	0	0	2	0	1	0	2	1	1	2	1	1	1	1	1	1	0	0	0	2	0	0	0	0	1	0	0	1
266	0	0	0	0	0	1	2	0	0	0	1	0	1	0	0	0	1	0	2	1	2	0	0	2	0	0	0	1	1	1	2	1	1	0	1	1	1	0	1	1	1	0	0	0	0	0	0	0	1
267	1	0	0	0	0	0	2	0	0	0	2	0	1	0	0	0	2	0	2	1	2	1	0	2	0	0	0	0	2	2	0	1	1	2	0	2	2	0	1	1	1	1	1	0	1	0	0	0	1
268	1	0	0	1	0	1	2	0	0	0	0	0	0	0	0	0	2	2	1	1	1	0	0	2	0	0	0	0	2	2	0	0	0	1	1	1	1	0	0	0	2	1	1	0	0	1	0	0	1
269	1	0	0	0	0	2	0	0	1	0	1	0	1	0	0	1	0	0	2	1	2	0	1	1	1	1	0	0	1	1	1	2	1	0	1	1	1	0	1	1	1	0	1	0	1	0	0	0	0
270	1	0	0	0	0	1	1	0	1	0	0	1	2	2	2	0	1	0	1	1	1	0	0	2	0	0	0	0	2	2	0	0	0	2	0	2	2	1	0	0	0	0	0	0	0	0	0	0	0
271	1	0	0	0	0	0	0	0	1	0	0	0	1	0	1	0	1	0	1	1	2	0	0	2	0	0	0	1	2	2	0	1	1	2	0	2	0	0	1	1	1	0	0	1	0	0	0	0	0
272	1	0	0	0	0	0	0	0	1	0	1	0	2	0	0	1	2	2	1	1	2	0	1	1	0	0	0	0	2	2	0	1	1	1	0	1	2	1	1	1	0	0	0	0	0	0	0	1	0
273	1	0	0	1	0	1	2	0	0	0	0	1	2	1	1	0	1	1	1	1	1	0	0	2	0	0	0	0	2	2	0	1	0	2	1	2	2	0	1	1	1	0	0	0	0	2	0	0	0
274	1	0	0	0	0	0	0	0	0	0	1	1	1	1	1	0	1	0	0	0	1	0	1	1	0	0	0	0	2	1	0	2	2	0	1	1	1	0	0	0	0	0	1	0	1	0	0	0	0
275	1	0	0	0	0	2	0	0	1	0	0	0	0	0	0	0	1	1	1	1	1	0	0	2	0	0	0	0	2	2	0	1	1	2	1	2	2	2	0	0	0	0	1	0	1	0	0	0	0
276	1	0	1	1	0	2	2	0	0	0	1	1	1	1	1	0	2	0	1	1	2	0	1	1	0	1	0	1	2	1	1	1	0	2	0	2	1	1	0	0	1	0	0	0	1	1	0	0	0
277	0	0	0	0	0	0	1	0	0	0	0	0	2	1	1	1	0	0	2	1	2	1	0	2	0	0	0	0	2	2	1	1	1	2	1	2	1	0	0	0	1	0	0	0	0	0	0	0	0
278	0	1	0	0	0	2	1	0	2	0	0	1	2	2	2	0	1	1	2	2	2	0	1	1	1	1	0	0	2	2	0	2	1	2	0	2	2	1	1	1	0	1	1	0	1	0	0	0	0
279	0	0	0	2	0	2	0	0	1	0	0	0	1	0	0	1	1	1	1	1	2	0	0	2	0	0	0	1	0	0	2	1	0	1	1	1	1	0	0	0	1	0	0	0	0	1	0	1	0
280	0	0	0	1	0	2	1	1	0	0	0	2	1	1	1	0	1	1	2	2	2	0	0	2	0	0	0	0	2	2	1	0	1	1	0	2	1	1	0	0	0	0	0	0	2	0	0	0	0
281	1	0	0	0	0	1	2	1	0	0	0	1	1	1	1	0	0	0	0	0	0	0	0	2	0	0	0	0	2	2	0	0	0	0	1	1	1	0	1	1	1	1	1	0	0	0	0	1	0
282	1	0	0	0	0	0	2	1	0	0	1	1	2	2	2	0	1	1	1	0	1	0	0	2	0	0	0	0	2	2	0	2	1	0	1	1	1	0	1	1	1	0	0	0	0	0	0	0	0
283	1	0	0	2	0	2	1	1	1	0	0	0	1	1	1	0	2	2	1	1	2	0	0	2	0	0	0	1	2	2	2	1	1	2	0	2	0	0	0	0	2	0	0	0	0	0	0	0	0
284	0	0	1	1	0	1	2	0	0	0	1	1	2	1	1	0	2	2	1	1	1	0	0	2	0	0	0	0	2	2	1	2	2	2	0	2	2	0	1	1	1	0	1	0	1	1	0	0	0
285	0	0	0	0	0	0	1	2	0	0	0	1	2	1	1	0	1	1	1	1	1	0	0	2	0	0	0	1	2	2	0	1	1	1	1	1	1	0	0	0	2	1	1	0	0	0	0	0	0
286	0	0	0	0	0	1	0	0	1	0	0	0	1	0	0	0	2	1	0	0	1	0	1	1	0	1	0	0	2	2	1	1	2	2	0	2	0	0	0	0	1	0	0	0	0	1	0	0	0
287	0	0	0	0	0	2	0	0	1	0	0	0	0	0	0	0	1	1	1	0	0	0	0	2	0	0	0	0	1	1	2	0	0	2	0	2	2	0	1	1	0	0	2	0	2	1	0	1	0
288	0	1	0	0	0	1	1	0	0	0	0	1	1	1	1	0	1	1	1	1	1	0	0	2	0	0	0	1	2	2	1	2	2	0	1	1	2	1	0	0	1	0	1	0	1	0	0	1	0
289	1	1	0	0	0	0	2	0	0	1	1	0	1	0	0	0	1	1	1	1	2	0	0	2	0	0	1	2	2	2	1	2	1	0	1	1	1	0	0	0	2	0	0	1	0	1	0	0	1
290	0	0	0	1	0	2	2	1	0	0	0	0	1	1	1	0	1	0	0	0	1	0	0	2	0	1	0	1	1	1	2	0	0	1	0	2	1	0	0	0	2	0	1	0	1	0	0	0	1
291	0	0	0	0	0	1	2	1	0	0	0	0	1	0	0	1	1	1	1	2	2	0	0	2	0	0	0	0	2	2	1	0	0	1	1	1	1	0	0	0	2	0	1	0	0	0	0	0	0
292	0	1	0	0	0	2	2	0	0	0	2	0	0	0	0	0	0	0	0	0	0	0	0	2	0	0	0	1	2	2	0	1	1	2	0	2	1	0	0	0	2	0	0	0	1	0	0	0	0
293	1	0	0	0	0	2	1	0	1	0	0	0	1	0	0	1	2	2	2	1	2	0	0	2	0	0	0	0	1	2	1	2	2	0	1	1	2	0	1	1	1	1	1	1	2	0	0	0	0
294	1	1	0	0	0	1	2	0	0	0	0	1	2	2	2	0	1	0	1	1	2	0	0	2	0	0	0	1	1	0	1	1	1	1	1	1	1	0	0	0	2	0	1	0	1	0	1	0	0
295	1	0	0	0	0	1	1	0	1	0	1	1	0	0	0	0	0	0	1	1	2	1	0	2	0	0	0	0	1	1	1	1	0	2	1	2	1	1	0	0	1	0	1	0	2	0	0	0	0
296	1	0	0	1	0	2	0	0	1	0	0	0	1	1	1	0	0	0	0	0	0	0	0	2	0	0	0	0	2	2	0	1	1	1	0	2	1	0	0	0	2	0	0	1	0	0	0	1	0
297	0	0	0	0	0	0	1	0	0	0	0	0	1	0	0	0	0	0	0	1	2	0	0	2	0	1	0	1	2	2	1	2	2	2	0	2	2	1	1	1	1	0	0	0	0	0	0	0	0
298	1	0	0	0	0	0	1	0	1	0	1	0	1	0	1	0	1	0	2	2	2	0	0	2	0	0	0	0	2	1	1	2	2	2	0	2	0	0	0	0	1	0	1	0	0	1	0	0	1
299	1	0	0	0	0	1	2	0	2	0	0	1	1	1	1	0	0	0	1	1	1	0	0	2	0	0	0	0	2	2	1	1	1	2	0	2	1	0	1	1	1	2	2	0	0	0	0	0	0
300	1	0	0	0	0	2	0	0	2	0	0	0	1	0	0	0	1	0	1	1	1	0	1	1	1	1	0	1	1	1	1	2	1	2	0	2	0	0	1	0	1	0	0	1	0	0	0	0	0
301	0	0	0	0	0	1	1	0	1	0	0	0	0	0	0	0	1	0	1	1	1	0	0	2	0	0	0	0	2	2	0	0	0	1	1	1	0	0	0	0	2	0	0	0	0	1	0	0	0
302	0	0	0	1	0	2	2	0	0	1	0	1	1	1	1	0	0	0	0	0	0	0	1	1	0	0	0	2	1	1	2	1	1	0	2	1	1	1	0	0	0	0	1	0	1	1	0	0	0
303	0	0	0	0	0	0	2	0	1	0	0	0	2	1	1	0	0	0	1	1	0	0	0	2	0	0	0	0	2	2	1	1	2	1	0	2	2	1	0	0	1	0	0	0	0	1	0	0	0
304	1	0	1	1	0	1	0	0	2	0	0	0	0	0	0	0	0	0	2	2	2	0	0	2	0	0	0	0	2	2	1	2	2	1	1	1	2	0	1	1	0	0	0	0	0	1	0	0	0
305	1	0	0	0	0	2	1	0	1	0	1	1	1	1	1	0	1	1	1	1	2	0	0	2	0	0	0	0	2	2	0	1	1	1	0	2	2	0	1	0	0	1	1	0	1	0	0	0	0
306	1	0	1	0	1	2	1	0	0	1	2	0	1	0	0	0	1	0	2	2	2	0	1	1	0	0	0	1	2	2	2	2	2	1	1	1	2	0	0	0	1	0	0	0	0	0	0	0	1
307	0	0	0	0	0	1	2	1	0	0	0	0	0	0	0	0	2	0	2	2	2	0	0	2	0	0	0	0	2	1	1	2	1	1	0	2	0	0	1	0	1	0	0	1	0	0	0	0	0
308	0	0	0	0	0	0	2	0	0	0	1	0	0	0	0	0	0	0	2	1	2	0	0	2	0	0	0	0	2	2	0	1	1	2	0	2	1	0	0	0	1	0	0	1	0	1	0	0	0
309	0	1	0	0	0	0	1	0	1	0	1	0	0	0	0	0	1	1	2	2	2	0	0	2	0	0	0	0	2	2	0	2	1	2	0	2	2	1	1	1	0	0	1	0	1	0	0	0	1
310	1	0	0	0	0	1	1	0	1	0	0	0	1	0	0	0	1	1	1	2	2	0	1	1	1	1	0	0	2	2	0	2	2	1	1	1	2	2	0	0	0	0	0	0	1	0	0	0	0
311	1	0	0	0	0	1	0	0	1	0	0	0	1	0	0	1	1	1	0	0	0	0	1	1	0	0	0	0	2	2	0	1	1	2	0	2	2	0	2	1	0	0	0	0	0	0	0	0	0
312	0	0	0	0	0	0	1	0	1	0	0	0	2	0	0	1	2	0	1	1	1	0	0	2	0	1	0	0	2	2	0	2	2	0	1	1	1	0	1	1	1	0	0	0	0	1	0	0	0
313	1	0	0	1	0	1	1	0	1	0	1	1	2	1	1	0	1	0	2	1	2	0	0	2	0	0	0	0	2	2	0	1	1	0	2	0	0	0	0	0	2	0	0	0	0	1	0	0	0
314	1	0	1	0	1	1	1	0	1	1	2	1	2	0	0	0	1	1	1	0	2	0	0	2	0	0	0	0	2	1	0	1	1	1	1	1	2	0	1	0	1	0	0	0	0	0	0	1	0
315	1	0	0	0	0	0	1	0	0	0	1	1	1	1	1	0	0	0	0	1	2	0	1	1	0	1	0	0	2	2	1	1	1	1	1	1	2	1	1	1	0	0	0	0	0	0	0	0	0
316	1	0	0	0	0	1	2	0	0	0	0	1	1	1	1	0	0	0	0	0	1	0	2	0	0	0	0	0	1	1	1	1	1	1	0	2	0	0	0	0	1	0	0	0	0	1	0	0	1
317	0	1	0	0	0	1	1	0	1	0	0	0	2	1	1	0	1	1	1	1	1	0	1	1	0	0	0	0	2	2	2	1	1	1	1	1	2	0	2	2	0	1	1	0	1	0	0	0	0
318	1	0	1	1	0	1	1	0	1	0	1	0	2	2	2	0	1	0	1	1	1	0	0	2	0	0	0	1	1	1	2	2	2	0	1	1	1	0	0	0	2	0	1	0	1	1	0	0	1
319	0	0	0	0	0	0	2	0	0	0	0	0	0	0	0	0	1	1	1	1	1	0	0	2	0	0	0	0	2	2	0	1	1	1	0	2	1	0	0	0	2	0	0	0	1	0	0	0	0
320	1	0	1	0	1	1	0	0	1	0	1	1	2	2	2	0	2	2	0	0	0	0	0	2	0	0	0	0	1	1	2	0	1	1	1	1	1	0	0	0	2	0	1	0	1	0	0	0	0
321	1	0	0	0	0	0	2	0	0	0	1	0	0	0	0	0	2	0	2	2	2	1	0	2	0	0	0	0	1	2	1	0	0	1	1	1	2	0	1	1	1	0	0	0	0	1	0	0	0
322	0	0	0	0	0	1	1	1	0	0	0	0	0	0	0	0	0	0	2	2	1	0	0	2	0	0	0	0	2	2	0	1	1	2	1	1	0	0	0	0	1	0	1	1	1	2	0	0	0
323	0	0	0	0	0	1	2	1	0	0	0	1	1	1	1	0	0	0	0	0	2	0	0	2	0	0	0	0	2	2	1	1	1	1	0	2	1	0	0	0	1	1	1	0	2	0	0	0	0
324	1	0	2	0	1	0	1	0	0	0	0	1	2	1	1	1	1	0	1	1	1	0	0	2	0	0	0	1	2	2	1	2	1	1	0	2	1	1	0	0	1	0	1	0	1	1	0	0	1
325	1	0	0	0	0	0	0	0	1	0	0	0	0	0	0	0	1	1	1	1	1	0	0	2	0	0	0	0	2	2	1	2	1	0	1	1	2	0	2	2	0	1	1	1	1	0	0	2	0
326	0	0	0	1	0	1	2	0	2	0	0	1	1	1	1	0	1	0	2	2	2	0	0	2	0	1	0	1	2	2	1	0	0	2	0	2	0	0	0	0	2	0	2	0	1	1	0	0	0
327	0	0	0	0	0	1	0	0	2	0	0	0	0	0	0	0	0	0	1	1	1	0	1	1	1	1	0	0	2	1	1	1	1	1	0	2	1	0	0	0	2	0	0	0	0	0	0	0	0
328	0	0	0	0	0	1	0	0	2	0	0	1	1	1	1	0	0	0	0	1	2	0	0	2	0	0	0	0	2	2	0	1	1	1	0	2	1	0	1	1	0	0	0	0	0	0	0	0	0
329	1	0	0	1	0	2	2	0	1	0	0	0	0	0	0	0	0	0	1	1	0	1	0	2	0	0	0	1	2	1	1	1	1	1	0	2	2	0	2	2	0	0	0	0	0	0	0	0	0
330	0	0	0	0	0	0	2	0	0	0	2	0	0	0	0	0	0	0	0	0	0	0	0	2	0	0	0	1	2	2	1	1	1	0	1	1	2	1	1	1	0	1	1	0	1	0	0	0	0
331	1	0	0	1	0	2	0	0	1	0	1	1	1	1	1	0	1	1	0	1	1	0	0	2	0	0	0	0	2	2	1	0	0	2	0	2	2	0	2	1	0	0	0	0	1	1	0	0	0
332	0	0	0	1	0	2	1	0	1	0	1	1	1	1	1	0	1	0	1	1	1	0	1	1	1	1	0	1	2	2	1	2	2	1	1	1	2	0	2	2	0	0	0	0	0	1	0	0	0
333	0	0	1	1	0	2	1	0	1	0	1	2	2	1	1	0	1	1	1	0	1	0	2	0	1	1	1	1	1	1	1	1	1	1	0	2	1	0	1	1	1	0	1	0	1	1	0	0	0
334	1	0	0	1	0	2	2	1	0	0	1	0	0	0	0	0	1	1	2	2	2	0	0	2	0	0	0	0	2	2	1	1	2	1	1	1	1	0	0	0	2	1	1	1	2	0	0	0	1
335	1	0	0	0	0	0	0	0	1	0	0	0	0	0	0	0	2	0	1	1	1	0	0	2	0	0	0	1	1	1	1	2	2	1	1	1	2	0	1	1	1	0	0	2	0	1	0	1	0
336	1	0	0	0	0	0	1	0	0	0	0	1	2	1	1	0	0	0	1	0	1	0	0	2	0	0	1	2	2	2	1	0	0	1	1	1	1	0	1	1	1	1	1	0	1	1	0	0	1
337	0	0	0	0	0	0	2	1	0	0	1	0	0	1	1	0	2	0	2	2	2	0	0	2	0	0	0	0	2	2	1	0	1	1	1	1	2	0	1	1	0	0	1	0	1	0	0	0	1
338	0	0	0	1	0	2	1	1	1	0	0	1	1	1	1	0	1	0	2	1	2	1	1	1	0	0	0	0	1	1	2	1	1	2	0	2	1	0	0	0	1	0	0	0	0	1	0	0	0
339	0	0	0	0	0	0	0	0	1	0	0	0	0	0	0	0	1	1	0	1	1	1	0	2	0	0	0	0	2	2	1	2	1	0	1	0	1	0	1	0	1	0	0	1	0	1	0	1	0
340	0	0	0	1	0	1	1	0	0	0	0	1	2	2	2	0	1	2	2	2	2	0	0	2	0	0	0	0	2	2	1	2	1	0	0	2	2	1	0	1	1	0	0	0	1	0	0	0	1
341	0	0	0	1	0	1	2	0	1	0	0	1	2	1	1	1	1	0	1	2	2	0	0	2	0	0	0	1	2	2	1	0	0	2	1	1	1	0	1	1	1	1	1	0	1	0	0	0	0
342	0	0	0	2	0	2	0	0	2	0	0	0	0	0	0	0	2	2	1	1	2	1	0	2	0	0	0	0	2	2	1	0	0	2	0	2	1	0	2	2	0	0	0	0	1	0	0	0	0
343	0	0	0	0	0	0	0	0	1	0	0	0	0	0	0	0	2	2	1	1	1	0	0	2	0	0	0	0	2	2	1	1	0	1	1	1	2	1	1	1	0	0	0	0	0	1	0	1	1
344	1	1	0	0	0	1	1	0	0	1	0	0	0	0	0	0	2	0	1	1	2	0	0	2	0	0	0	0	2	2	0	2	1	0	1	1	1	0	1	1	1	0	0	0	1	1	0	0	0
345	0	1	0	0	0	1	1	0	0	0	1	0	0	0	0	0	1	0	1	1	1	1	0	2	0	1	0	1	1	0	1	1	2	1	1	1	2	0	1	1	1	0	1	0	1	0	0	1	0
346	0	0	0	0	0	0	0	0	2	0	0	1	1	1	1	0	1	1	1	1	2	0	1	1	0	0	1	1	2	2	0	0	0	2	0	2	2	1	1	1	0	0	0	0	0	0	0	0	1
347	0	0	0	0	0	1	0	0	1	0	0	0	0	0	0	0	0	0	1	1	0	0	0	2	0	0	0	2	0	0	2	0	0	2	0	2	1	0	1	1	1	0	0	0	1	1	0	0	0
348	0	0	0	0	0	2	1	1	1	0	0	0	0	0	0	0	1	1	1	1	2	0	1	1	1	1	0	1	2	2	1	0	0	2	0	2	1	0	0	0	0	0	0	0	0	0	0	0	0
349	1	0	0	1	0	1	2	0	0	0	0	0	0	0	0	0	0	0	0	0	0	0	1	1	0	0	0	1	1	1	2	1	1	2	0	2	1	0	2	2	0	1	1	0	0	0	0	0	0
350	0	0	0	0	0	1	1	1	0	0	0	0	0	0	0	0	2	0	1	1	1	0	0	2	0	0	0	0	2	1	1	1	1	2	1	2	1	0	1	1	1	0	0	2	0	2	0	0	1
351	0	0	0	0	0	1	1	1	1	0	0	0	2	0	0	1	2	0	2	2	2	0	0	2	0	1	0	0	2	1	0	0	0	2	0	2	2	0	1	1	0	0	0	0	0	1	0	0	1
352	0	0	0	0	0	1	1	0	1	1	2	0	1	0	0	0	1	1	1	0	0	0	0	2	0	0	0	0	2	2	0	1	1	1	0	2	1	0	1	0	1	1	1	0	1	0	0	0	0
353	0	0	0	0	0	0	2	0	0	0	1	1	2	1	1	1	2	0	2	1	2	0	1	1	0	0	0	0	2	2	0	2	1	0	1	1	1	0	1	1	1	1	1	0	1	0	0	0	1
354	1	0	0	0	0	1	1	0	0	0	0	1	2	1	1	0	1	0	1	1	1	0	1	1	0	0	0	0	2	1	0	1	1	1	0	2	2	0	1	0	1	0	0	0	0	0	0	0	0
355	1	0	0	0	0	0	1	0	1	1	1	0	1	0	0	0	1	1	0	0	1	0	1	1	0	0	0	1	2	2	0	1	1	1	1	1	2	2	0	0	0	0	0	0	0	0	0	0	0
356	0	0	1	1	0	1	2	0	0	0	2	0	2	1	1	0	2	2	1	1	1	0	0	2	0	0	0	0	2	1	0	1	1	0	1	1	1	1	0	0	1	0	1	0	1	0	0	0	0
357	1	0	0	1	0	2	2	1	0	0	0	0	0	0	0	0	1	0	1	1	2	0	0	2	0	1	0	0	2	2	1	2	2	1	0	2	0	0	0	0	2	0	1	0	1	1	0	2	0
358	0	0	0	1	0	1	1	0	1	0	1	0	1	1	1	0	1	0	1	1	2	0	2	0	1	1	0	0	2	2	0	0	0	2	0	2	1	0	0	0	2	0	0	0	0	1	0	0	0
359	1	1	0	0	0	1	1	0	1	0	0	0	0	0	0	0	2	2	2	2	2	0	0	2	0	0	0	0	2	1	1	1	2	0	0	2	2	1	1	1	1	0	0	1	0	1	0	0	0
360	0	0	0	0	0	1	2	1	0	0	0	0	1	0	0	1	1	1	1	1	1	0	2	0	0	1	0	0	2	2	0	0	1	1	1	1	0	0	0	0	1	1	1	0	1	1	0	0	0
361	0	1	0	0	0	1	1	0	1	1	2	1	1	1	1	0	1	1	2	2	2	0	0	2	0	0	0	0	2	2	0	1	1	1	1	1	2	1	1	0	0	0	0	0	1	0	0	0	0
362	1	0	0	0	0	0	1	0	1	0	0	0	1	1	1	0	2	0	2	1	2	0	2	0	0	0	0	0	2	2	0	1	0	2	0	2	1	0	0	0	2	1	1	0	1	1	0	0	0
363	0	1	0	0	0	1	1	1	1	0	0	0	0	0	0	0	1	0	2	1	2	0	0	2	0	0	0	0	2	2	0	0	1	1	1	1	1	0	0	0	1	0	0	0	1	0	0	0	0
364	1	0	0	0	0	1	1	0	0	0	1	0	0	0	0	0	1	0	1	1	1	0	0	2	0	0	0	0	2	2	1	1	1	2	0	2	1	0	1	0	1	2	2	0	0	0	0	0	0
365	0	0	0	0	0	2	2	0	0	0	2	0	0	0	0	0	2	1	2	2	2	1	0	2	0	0	0	0	2	2	1	2	2	0	1	1	2	0	1	1	1	0	1	0	2	0	0	0	0
366	1	0	0	1	0	2	1	1	1	0	0	0	0	0	0	0	2	0	1	1	2	0	0	2	0	0	0	0	1	1	2	1	1	1	1	1	1	0	1	1	1	1	1	1	1	1	0	0	0
367	0	0	0	1	0	2	2	1	0	0	1	0	1	0	0	0	0	0	1	1	1	0	0	2	0	0	0	1	1	1	2	0	0	2	0	2	2	0	1	1	1	1	2	0	1	0	0	0	0
368	1	0	0	0	0	1	0	0	2	0	0	0	0	0	0	0	1	0	1	1	1	0	0	2	0	0	0	0	2	2	0	0	0	2	1	1	2	0	2	1	0	0	0	0	1	0	0	1	1
369	0	0	0	1	0	1	0	0	1	0	1	0	0	0	0	0	2	1	2	2	2	0	0	2	0	1	0	0	2	1	0	1	1	2	1	1	2	0	1	1	1	0	0	0	0	0	0	0	0
370	1	0	0	0	0	0	1	0	1	0	1	0	0	0	0	0	1	1	2	2	1	0	0	2	0	0	0	1	2	2	0	0	1	1	0	2	1	0	1	1	1	0	0	0	0	1	0	0	0
371	0	0	0	0	0	1	2	1	0	0	1	1	1	0	0	0	1	1	0	0	1	0	0	2	0	0	0	0	1	1	1	2	2	0	2	0	1	0	0	0	1	0	1	0	2	0	0	0	2
372	1	0	1	1	0	1	1	0	1	1	1	0	1	0	0	1	2	0	2	2	2	0	0	2	0	0	0	1	2	2	1	1	1	0	1	1	2	1	0	0	1	0	0	1	0	0	0	0	2
373	1	0	0	0	0	0	0	0	1	0	0	0	1	0	0	1	2	0	1	1	2	0	0	2	0	0	0	0	2	2	0	1	1	0	2	0	0	0	1	1	1	0	0	0	0	0	0	0	0
374	0	0	0	1	0	2	1	0	0	0	0	1	1	1	1	0	2	1	1	2	2	0	0	2	0	0	0	0	2	2	0	1	0	1	1	1	2	1	1	1	0	0	0	0	0	1	0	0	1
375	1	0	0	0	0	1	1	0	1	0	0	1	1	1	1	0	0	0	1	1	2	0	1	1	1	1	0	0	1	1	1	2	1	1	2	2	1	1	0	0	1	0	0	1	1	1	0	0	0
376	1	0	1	1	0	1	2	0	0	0	0	1	1	0	0	0	0	0	0	0	2	0	1	1	1	1	0	0	2	2	0	1	2	1	0	2	2	1	1	1	1	0	1	0	1	0	0	0	0
377	1	0	0	0	0	2	0	0	1	0	0	1	1	1	1	0	1	1	1	2	2	0	0	2	0	0	0	0	2	2	0	1	1	2	0	2	2	1	1	0	0	1	1	0	0	2	0	0	0
378	1	0	0	0	0	0	2	0	0	0	1	1	2	2	2	0	1	0	2	2	2	1	1	1	1	1	0	0	2	2	1	1	1	1	1	1	2	0	1	1	1	0	0	0	0	0	0	0	0
379	0	0	0	0	0	1	1	0	2	0	0	0	2	0	0	1	1	1	2	2	2	0	0	2	0	0	0	1	2	2	2	0	1	2	1	2	2	1	1	1	0	0	0	0	0	1	0	0	1
380	0	0	0	0	0	1	1	1	1	1	0	1	1	1	1	0	2	1	1	1	2	1	0	2	0	1	1	1	2	2	0	1	1	2	0	2	1	0	0	0	1	0	0	0	0	1	0	0	1
381	1	0	0	0	0	1	2	0	0	0	2	0	1	0	1	0	0	0	1	1	2	0	0	2	0	0	0	1	2	2	1	2	1	1	0	2	2	0	0	0	1	0	1	0	1	0	0	0	0
382	1	0	0	0	0	1	2	1	0	0	1	0	0	0	0	0	0	0	1	1	2	0	0	2	0	0	0	0	2	1	0	1	0	2	0	2	0	0	1	1	1	0	0	1	0	0	0	0	0
383	0	0	0	0	0	2	1	0	1	0	1	0	0	0	0	0	1	1	1	1	2	1	0	2	0	0	0	1	2	2	1	1	1	1	1	1	1	1	0	0	0	0	0	2	0	2	0	0	0
384	0	0	0	1	0	2	1	0	1	0	1	0	0	0	0	0	1	0	2	1	2	0	0	2	0	0	0	1	2	2	1	1	1	2	0	2	2	0	0	0	1	0	1	0	1	2	0	0	0
385	1	0	0	0	0	1	1	0	1	0	1	1	0	0	0	0	1	1	1	0	1	0	0	2	0	0	0	0	2	2	1	0	0	2	0	2	1	0	1	1	1	0	1	1	0	1	0	1	0
386	0	0	1	1	0	1	1	0	1	0	0	1	1	1	1	0	1	0	2	1	2	0	1	1	1	1	0	0	2	1	1	0	1	1	1	1	2	0	2	1	0	0	0	0	0	2	0	0	1
387	0	0	0	1	0	1	2	0	0	0	2	0	0	0	0	0	1	1	2	2	2	0	0	2	0	0	0	0	1	1	2	1	0	1	1	1	1	0	0	0	1	0	0	0	0	1	0	1	0
388	0	1	0	0	0	1	2	1	0	0	1	1	1	0	0	0	1	1	1	1	2	0	1	1	1	1	0	1	2	2	1	1	1	1	1	1	2	0	2	2	0	0	1	0	1	0	0	0	0
389	0	1	0	0	0	1	1	0	1	0	0	0	1	1	1	0	1	0	2	2	2	1	0	2	0	0	0	1	1	1	1	1	1	0	2	0	2	0	1	0	1	0	1	0	1	0	0	0	0
390	0	0	0	0	0	0	0	0	0	0	0	0	0	0	0	0	2	1	1	1	1	0	1	1	1	1	1	0	1	1	1	0	1	1	0	2	2	1	0	0	1	0	0	1	0	0	0	0	0
391	0	0	0	1	0	1	2	0	0	0	2	0	0	0	0	0	0	0	1	0	1	0	0	2	0	0	0	0	2	2	1	0	1	2	1	2	2	0	2	2	0	0	0	0	0	0	0	0	1
392	0	0	0	0	0	2	1	0	1	0	1	0	2	2	2	0	1	1	2	2	2	0	1	1	1	1	0	0	1	1	1	1	2	1	1	1	2	1	0	0	1	0	0	0	0	1	0	0	0
393	0	1	0	0	0	1	2	0	0	0	0	1	2	2	2	0	2	1	1	1	2	0	0	2	0	0	0	0	2	2	0	0	0	2	0	2	1	0	1	1	1	2	2	0	0	0	0	0	0
394	0	0	0	0	0	1	1	0	1	1	1	0	0	0	0	0	1	0	2	2	2	0	0	2	0	0	0	1	2	2	1	1	1	1	0	2	1	0	0	0	1	0	0	1	0	1	0	1	0
395	1	0	0	1	0	1	1	0	0	0	1	1	1	1	1	0	0	0	0	1	1	1	0	2	0	0	0	1	2	2	1	0	0	2	0	2	1	1	0	0	1	1	1	0	0	1	0	0	0
396	0	0	1	1	0	1	0	0	1	0	1	1	2	1	1	0	1	1	1	2	2	0	0	2	0	0	0	2	1	1	1	2	2	1	1	1	2	0	2	2	0	0	1	0	1	0	0	0	0
397	1	1	0	0	0	1	1	0	1	0	0	0	0	0	0	0	0	0	1	1	2	0	0	2	0	1	0	1	1	1	2	1	1	0	1	1	1	0	0	0	0	0	0	0	0	0	0	0	0
398	1	0	0	0	0	1	1	0	1	0	0	0	1	0	0	1	1	1	2	2	1	0	1	1	0	0	0	0	2	2	0	1	1	1	1	1	1	0	1	1	1	1	1	0	0	1	0	0	1
399	0	0	0	1	0	1	1	0	0	0	1	1	1	1	1	0	1	1	1	1	1	0	0	2	0	0	0	0	2	2	0	1	2	1	0	2	1	1	0	0	1	0	0	0	0	0	0	0	0
400	0	0	0	0	0	1	2	1	0	0	0	0	1	1	1	0	1	0	2	1	2	0	0	2	0	1	0	0	2	2	0	1	1	1	0	2	2	0	1	1	0	0	0	0	0	0	0	0	1
401	1	0	0	0	0	1	1	0	1	0	0	2	2	2	2	0	1	1	2	2	2	0	0	2	0	0	0	0	2	2	1	2	2	2	0	2	2	1	1	1	0	1	1	0	1	0	0	0	1
402	1	0	0	0	0	1	1	1	0	0	0	1	1	1	1	0	0	0	2	2	2	0	0	2	0	0	0	1	2	1	2	1	1	2	0	2	2	1	0	0	0	0	1	0	1	0	0	0	0
403	0	0	1	1	1	1	2	1	0	0	0	1	2	2	2	0	2	1	1	2	2	1	0	2	0	0	0	0	2	2	0	1	1	1	1	1	0	0	1	0	1	0	1	0	1	0	0	0	0
404	0	0	0	0	0	0	2	0	0	0	1	0	1	0	0	0	0	0	2	1	2	0	0	2	0	1	0	0	1	1	2	1	0	1	1	1	2	0	1	1	0	1	1	0	1	0	0	0	0
405	0	0	0	1	0	2	2	1	0	0	0	0	2	0	0	1	1	1	1	1	1	0	1	1	0	0	0	0	2	2	1	1	1	2	1	1	1	1	0	0	1	0	1	1	0	1	0	0	0
406	0	0	1	1	0	2	2	1	0	0	0	1	1	1	1	0	0	0	0	0	0	0	0	2	0	0	0	1	2	2	0	0	0	1	1	1	1	0	2	2	0	1	1	0	1	1	0	0	1
407	0	0	0	0	0	2	1	0	0	1	2	0	0	0	0	1	1	1	1	1	2	0	1	1	0	1	0	0	2	2	1	2	2	0	2	0	1	0	1	1	1	0	1	0	1	0	0	0	0
408	1	0	0	0	0	2	1	1	1	0	0	0	1	0	1	0	1	0	2	2	2	1	1	1	1	1	0	1	1	2	2	2	2	1	2	0	0	0	0	0	2	0	0	0	0	0	0	0	0
409	0	0	0	0	0	0	2	0	1	0	0	0	0	0	0	0	0	0	1	1	1	0	1	1	0	1	0	1	1	1	1	1	1	2	1	2	2	0	1	1	1	0	0	0	0	1	0	0	1
410	1	0	0	0	0	0	1	0	2	0	0	0	2	1	2	0	0	0	1	1	2	0	0	2	0	0	0	0	2	1	0	1	1	0	2	0	0	0	0	0	2	0	0	0	0	0	0	0	0
411	1	0	0	1	0	1	0	0	2	0	0	0	1	0	0	1	0	0	1	1	0	0	0	2	0	1	1	0	2	2	1	1	1	0	2	1	1	0	1	1	1	0	0	0	2	1	0	0	0
412	0	0	0	1	0	1	2	1	0	0	0	0	1	1	0	0	1	0	1	1	1	0	0	2	0	1	0	0	2	1	0	2	1	0	1	1	0	1	0	0	1	0	0	0	2	1	0	2	0
413	0	0	0	0	0	2	0	0	1	0	0	1	1	1	1	0	0	0	1	1	2	0	0	2	0	0	0	2	1	1	2	2	2	1	2	0	0	0	0	0	2	0	0	0	0	0	0	0	0
414	1	0	0	0	0	0	2	0	1	0	1	0	1	0	0	1	2	1	1	1	2	0	1	1	0	0	1	1	2	2	0	1	1	0	1	1	0	0	1	1	1	1	1	0	1	0	0	0	0
415	0	0	1	1	0	1	0	0	2	0	0	0	1	0	1	0	2	2	1	1	1	0	0	2	0	0	0	0	2	1	0	1	1	2	0	2	0	1	0	0	1	1	1	1	2	0	0	0	0
416	1	0	0	0	0	0	2	0	0	0	0	0	1	0	0	0	1	0	2	1	2	0	0	2	0	0	0	0	2	2	0	1	1	1	0	2	2	0	2	2	0	0	0	0	0	1	0	1	1
417	0	0	0	0	0	2	2	0	0	0	2	0	0	0	0	0	1	1	2	2	2	0	0	2	0	1	0	0	2	2	0	2	1	0	1	0	1	0	1	1	1	0	1	0	1	0	0	0	1
418	1	0	0	0	0	1	1	0	0	0	1	1	1	1	1	0	2	1	0	0	1	0	0	2	0	0	0	1	1	1	1	1	0	2	1	2	1	0	0	0	2	0	1	0	2	0	0	0	0
419	0	0	0	1	0	2	0	0	2	0	0	1	1	1	1	0	2	2	1	1	1	0	0	2	0	0	0	0	2	2	1	1	1	0	1	1	2	1	0	1	1	0	1	0	0	1	0	0	0
420	0	0	0	1	0	2	1	0	1	0	1	0	0	0	0	0	1	1	1	1	1	0	0	2	0	0	0	1	1	1	1	1	1	2	0	2	0	0	0	0	2	0	0	1	0	1	0	0	0
421	1	0	0	0	0	2	0	0	2	0	0	0	0	0	0	0	0	0	1	1	1	0	1	1	0	0	0	0	1	2	1	1	1	0	1	1	0	0	0	0	2	1	1	0	0	0	0	0	0
422	1	0	1	1	0	2	0	0	0	0	1	0	1	0	0	1	1	0	1	1	1	0	2	0	1	1	0	2	1	2	2	1	1	2	0	2	2	0	1	1	0	0	0	1	0	1	0	0	0
423	0	0	0	0	0	1	1	0	0	0	1	0	1	1	1	0	1	0	2	1	2	0	1	1	0	0	0	2	1	1	2	1	1	0	1	1	0	0	1	0	1	0	0	2	0	1	0	0	0
424	1	0	0	0	0	1	1	0	1	0	0	0	0	0	0	0	1	1	1	1	1	0	0	2	0	0	0	0	2	2	0	1	0	1	1	1	1	0	0	0	2	0	0	2	0	1	0	0	0
425	1	0	0	1	0	1	2	1	0	0	0	0	1	1	1	0	1	0	1	1	1	0	0	2	0	0	0	1	2	2	1	1	2	1	1	1	1	0	2	2	0	0	0	0	0	1	0	0	0
426	0	0	0	0	0	2	1	0	1	0	0	2	2	1	1	0	1	1	0	0	0	0	0	2	0	0	0	0	2	2	0	2	2	0	2	0	1	0	1	1	1	0	0	0	1	1	0	0	0
427	1	0	0	1	0	1	1	0	2	0	0	0	0	0	0	0	1	0	1	1	2	0	1	1	0	0	0	1	1	1	2	1	1	1	0	2	2	0	1	1	1	0	0	1	0	1	0	0	0
428	0	0	0	1	0	2	2	0	1	0	0	0	0	0	0	0	1	1	2	2	2	0	0	2	0	1	0	1	2	2	0	2	2	0	1	1	0	0	0	0	2	0	0	1	0	0	0	1	0
429	1	0	0	0	0	1	0	0	2	0	0	1	1	1	1	0	0	0	0	0	0	0	0	2	0	0	0	0	2	2	0	1	1	1	1	1	1	1	0	0	0	0	0	0	2	1	0	0	0
430	1	0	0	0	0	1	2	1	0	0	1	0	0	0	0	1	1	0	2	2	2	0	0	2	0	0	0	1	1	1	1	1	0	2	1	2	1	0	1	1	0	1	1	1	2	1	0	0	0
431	1	0	0	0	0	0	1	0	0	1	0	1	2	0	0	0	0	0	0	0	1	0	0	2	0	0	0	0	2	2	0	0	0	2	0	2	2	0	1	1	1	0	1	0	1	0	0	1	0
432	1	0	1	0	1	1	1	1	1	0	0	0	1	0	0	1	0	0	0	0	0	0	0	2	0	0	0	1	2	2	2	2	2	1	1	1	2	1	0	0	1	0	0	1	0	0	0	0	0
433	1	0	0	1	0	2	2	0	1	0	0	1	1	0	0	0	2	1	1	1	1	0	0	2	0	0	0	0	2	2	1	1	1	2	0	2	2	1	0	0	1	2	2	0	1	0	0	0	0
434	0	0	0	1	0	1	0	0	1	0	1	1	1	1	1	0	2	2	1	1	1	0	0	2	0	0	0	1	2	2	0	2	2	0	2	0	0	0	0	0	2	0	0	0	0	0	0	0	1
435	1	0	0	2	0	2	2	0	0	0	1	1	1	1	1	0	1	1	1	1	2	0	1	1	0	1	0	0	2	1	1	2	2	0	1	1	1	1	0	0	1	0	0	0	1	1	0	0	0
436	0	0	0	0	0	0	1	1	0	0	0	0	1	0	1	0	1	1	1	1	1	2	0	2	0	0	0	1	2	2	1	1	1	2	0	2	1	1	0	0	1	0	1	0	1	0	0	0	0
437	0	0	0	0	0	1	1	0	1	1	2	0	0	0	0	0	1	1	0	0	0	0	1	1	1	1	0	0	2	2	0	0	0	2	0	2	0	0	0	0	2	0	0	0	0	1	0	0	0
438	1	0	0	1	0	1	2	1	0	1	1	0	1	0	0	0	2	1	2	2	2	0	1	1	1	1	0	0	2	2	0	0	0	2	0	2	1	0	0	0	1	0	0	0	1	1	0	0	0
439	0	0	0	1	0	2	0	0	1	0	0	1	1	0	0	0	1	0	0	0	1	0	1	1	1	1	0	0	2	2	1	1	1	1	0	2	2	0	2	2	0	0	0	0	0	1	0	0	0
440	1	0	0	1	0	2	1	1	1	0	0	0	1	0	0	1	0	0	0	1	1	0	0	2	0	0	0	0	2	2	0	0	0	1	0	2	1	1	0	0	0	1	1	0	0	1	0	0	0
441	1	0	0	0	0	1	0	0	1	0	0	1	1	1	1	0	1	0	0	0	1	1	0	2	0	0	0	0	2	2	0	2	2	2	0	2	1	1	0	0	0	0	0	0	0	0	0	0	0
442	1	0	0	0	0	0	1	1	1	0	0	1	2	1	1	0	2	1	2	2	2	0	0	2	0	0	1	0	2	2	1	0	1	1	0	2	2	1	1	1	0	0	0	0	0	0	0	0	1
443	0	0	1	0	1	2	1	0	0	0	0	0	0	0	0	0	0	1	2	2	2	0	1	1	0	1	0	1	2	1	1	2	2	2	0	2	1	1	0	0	1	0	0	0	1	0	0	1	0
444	1	0	0	1	0	2	0	0	2	0	0	0	0	0	0	0	1	1	1	1	1	0	0	2	0	0	1	1	1	1	1	1	2	0	1	1	1	0	1	1	1	0	1	0	1	0	0	0	0
445	1	0	0	0	0	1	2	0	0	1	1	0	0	0	0	0	0	1	1	1	1	0	0	2	0	0	0	0	2	1	0	0	0	2	0	2	1	0	0	0	2	0	0	0	0	0	0	0	0
446	0	0	0	0	0	0	0	0	1	0	1	1	1	1	1	0	0	0	1	1	2	0	1	1	0	0	0	0	2	1	0	1	1	1	0	2	2	1	0	0	0	0	0	0	1	0	0	0	1
447	1	0	0	0	0	2	1	0	2	0	0	0	0	0	0	0	1	1	2	0	2	0	0	2	0	0	0	0	2	2	1	2	2	0	2	0	0	0	0	0	2	0	0	0	1	0	0	0	0
448	1	0	0	1	0	1	2	1	0	0	0	0	1	0	0	0	2	1	1	1	1	0	0	2	0	0	0	1	1	0	1	1	0	2	0	2	2	0	2	2	0	1	1	0	0	1	0	0	1
449	1	0	0	0	0	2	1	0	0	1	1	0	1	0	0	1	1	1	1	1	1	0	0	2	0	0	0	1	0	0	2	1	1	2	0	2	1	0	0	0	2	1	1	0	1	0	0	1	0
450	1	1	0	0	0	2	1	0	0	0	1	1	0	0	0	0	1	1	1	1	1	0	1	1	0	1	0	0	2	2	1	1	1	2	0	2	1	0	0	0	2	0	0	0	0	1	0	0	0
451	0	1	0	0	0	0	1	1	0	0	0	0	0	0	0	0	1	1	2	2	2	0	0	2	0	1	0	0	2	2	0	1	1	1	1	1	2	0	1	1	1	0	1	0	1	2	0	1	0
452	1	0	0	0	0	1	2	0	0	0	1	1	1	2	1	0	0	0	2	2	1	0	1	1	0	0	0	1	1	1	1	1	0	1	1	1	1	1	0	0	0	0	0	0	1	0	0	1	0
453	1	0	0	0	0	0	0	0	2	0	0	1	1	1	1	0	2	1	0	0	1	0	0	2	0	0	0	0	2	2	0	2	2	1	1	1	2	0	1	1	1	0	0	0	0	1	0	0	0
454	1	0	0	0	0	0	1	1	1	1	0	0	2	1	1	0	1	0	1	1	1	0	0	2	0	0	0	0	2	2	0	0	0	1	0	2	0	0	1	1	0	1	1	1	1	0	0	0	0
455	1	0	0	0	0	1	2	0	1	0	0	0	0	0	0	1	2	0	2	2	2	0	1	1	0	0	0	1	1	1	1	1	1	0	1	1	1	0	1	1	1	0	0	1	0	1	0	0	1
456	0	0	1	1	0	1	0	0	2	0	0	1	1	1	1	0	1	1	1	0	0	0	0	2	0	0	0	2	1	1	1	2	2	0	2	0	2	0	2	1	0	0	0	1	0	1	0	0	1
457	1	0	1	1	1	1	1	0	1	0	0	0	1	1	1	0	1	1	1	1	2	1	0	2	0	1	0	1	2	2	1	1	2	1	2	1	1	0	1	1	1	1	1	1	1	0	0	1	0
458	1	0	0	1	0	1	2	0	0	0	0	1	1	1	1	0	2	1	2	2	2	0	1	1	0	0	0	0	2	2	0	1	1	1	1	1	2	0	0	0	1	0	0	0	0	0	0	0	0
459	1	1	0	0	0	1	1	1	0	0	0	0	1	0	0	1	1	1	1	0	0	0	0	2	0	0	0	0	2	2	0	1	1	0	1	1	1	0	0	0	1	0	0	0	0	1	0	0	0
460	1	0	0	0	0	2	2	0	0	0	0	0	0	0	0	0	2	0	2	2	2	0	0	2	0	0	0	1	1	2	1	0	0	2	0	2	2	1	1	0	0	0	0	0	0	1	0	1	0
461	1	0	0	1	0	1	0	0	1	0	0	2	2	2	2	0	1	1	1	1	1	0	1	1	0	0	0	0	2	2	0	0	0	2	0	2	1	0	1	1	1	0	1	0	0	1	0	0	0
462	1	0	0	0	0	2	1	0	0	0	1	1	2	1	1	0	1	1	1	1	2	0	1	1	0	0	0	0	2	2	0	2	2	2	0	2	2	0	2	2	0	0	0	0	0	0	0	0	0
463	0	1	0	0	0	1	1	0	1	0	1	1	1	1	1	0	2	0	2	1	2	0	1	1	1	1	0	1	2	2	2	2	1	1	0	2	2	0	1	1	1	0	0	0	1	2	0	0	1
464	0	0	0	1	0	2	0	0	1	0	0	0	2	0	0	1	1	1	0	0	0	1	0	2	0	0	0	0	2	1	1	1	2	1	0	2	1	0	0	0	2	0	0	0	0	0	0	0	0
465	1	0	1	0	0	1	1	0	0	0	0	0	0	0	0	0	0	0	1	1	1	0	0	2	0	0	0	0	2	2	0	2	2	0	1	1	2	0	1	1	1	0	0	0	0	2	0	0	0
466	1	0	0	0	0	1	1	0	1	0	0	0	1	1	1	0	2	0	1	1	1	0	0	2	0	0	0	0	2	2	1	2	1	0	1	1	1	0	0	0	1	0	0	1	0	1	0	0	0
467	1	0	0	0	0	1	1	0	1	1	0	0	0	0	0	1	1	1	1	1	1	0	0	2	0	0	0	2	1	1	2	2	2	0	1	1	1	0	2	2	0	0	0	0	2	1	0	0	0
468	0	0	0	1	0	1	2	1	0	0	1	1	0	0	0	0	2	1	0	0	1	0	1	1	0	0	0	0	2	1	0	2	2	0	1	1	2	1	0	0	1	1	1	0	1	1	0	1	0
469	0	0	0	0	0	1	2	0	0	0	1	1	2	2	2	0	2	1	2	2	2	1	0	2	0	0	0	0	2	2	0	2	1	2	0	2	2	0	1	0	1	0	0	1	0	1	0	0	0
470	0	0	0	0	0	0	2	1	0	0	1	1	2	1	2	0	0	1	1	1	1	1	0	2	0	0	0	0	2	2	1	2	2	2	0	2	1	0	1	1	1	0	0	0	1	1	0	0	0
471	1	0	0	1	0	1	1	0	0	0	0	1	2	1	1	0	0	0	2	1	2	0	0	2	0	0	1	1	2	2	0	1	1	1	1	1	1	0	1	1	1	0	1	0	1	0	0	0	0
472	0	0	0	0	0	0	2	0	1	0	1	0	1	1	1	0	0	0	1	1	1	0	1	1	0	0	0	0	2	2	1	1	1	0	1	1	0	0	1	1	1	0	0	0	2	2	0	0	1
473	1	0	0	0	0	1	0	0	2	0	0	0	0	0	0	0	1	1	0	0	0	0	0	2	0	0	0	1	2	2	1	1	1	2	1	1	2	0	1	0	1	0	0	0	0	0	0	0	0
474	0	0	0	0	0	0	0	0	2	0	0	0	1	0	0	1	2	2	1	1	1	0	0	2	0	0	0	1	1	1	2	1	1	1	0	2	0	0	1	1	1	0	1	0	1	0	0	0	0
475	0	1	0	0	0	1	1	1	1	0	0	0	1	1	1	0	1	1	2	2	2	0	1	1	1	1	0	1	2	2	1	0	0	2	0	2	0	0	0	0	2	0	0	0	0	1	0	0	0
476	0	0	0	0	0	1	1	0	0	0	0	0	0	0	0	0	2	0	2	2	2	1	0	2	0	0	0	0	2	2	0	1	1	1	1	1	1	0	0	0	0	0	1	0	1	0	0	0	0
477	1	0	0	0	0	1	1	0	1	0	1	0	0	0	0	0	0	0	0	0	0	0	0	2	0	0	0	0	2	2	0	1	1	1	1	1	2	0	0	0	1	1	2	0	1	0	0	0	1
478	1	0	1	0	0	0	2	1	0	0	1	1	2	1	1	0	1	0	0	0	1	0	1	1	1	1	0	2	0	0	2	2	2	0	2	0	1	0	1	1	1	0	0	0	1	0	0	0	0
479	0	0	0	0	0	1	1	0	1	0	0	0	0	0	0	0	2	1	1	2	2	0	0	2	0	0	0	0	2	2	0	0	0	2	0	1	1	1	0	0	0	0	1	0	1	0	0	0	0
480	0	0	1	1	0	1	2	0	0	0	2	0	2	1	1	1	1	1	1	1	1	0	0	2	0	0	0	0	2	1	1	2	2	0	1	1	2	1	1	1	0	2	2	0	1	0	0	0	1
481	1	0	0	0	0	0	0	0	1	0	0	0	1	0	0	1	2	1	2	2	2	0	0	2	0	0	0	0	2	2	1	1	0	2	0	2	1	0	1	1	1	1	1	0	1	1	0	0	0
482	0	0	0	0	0	1	1	1	1	0	1	1	1	1	1	0	1	0	1	1	1	0	0	2	0	0	0	0	2	1	0	0	0	1	0	2	2	0	0	0	1	1	1	1	0	1	0	0	2
483	1	0	0	0	0	0	2	1	0	0	0	0	1	0	0	0	2	1	1	1	1	0	1	1	0	0	0	0	2	2	0	0	0	2	0	2	1	0	1	1	1	0	0	0	2	1	0	0	0
484	1	0	0	0	0	0	2	1	0	0	0	0	2	0	0	1	2	1	2	1	2	0	1	1	1	2	0	0	2	2	1	1	1	1	0	2	1	0	0	0	1	0	0	0	0	1	0	0	0
485	0	0	0	0	0	0	1	0	2	0	0	1	1	1	1	0	1	1	1	1	2	0	0	2	0	0	0	0	2	2	2	1	2	1	1	1	1	0	1	1	1	0	0	0	0	1	0	1	0
486	0	0	0	0	0	0	2	1	0	1	1	1	2	2	2	0	2	0	2	1	2	0	1	1	0	0	0	1	2	1	1	2	2	0	1	1	1	0	1	1	0	0	1	0	0	0	0	0	0
487	0	0	0	0	0	0	2	0	0	0	0	0	0	0	0	0	1	0	1	1	1	0	0	2	0	0	0	0	2	2	0	2	1	1	2	2	1	0	2	2	0	1	1	0	0	0	0	0	0
488	1	0	0	0	0	0	1	0	1	0	1	0	0	0	0	0	1	1	1	1	1	0	0	2	0	0	0	0	2	2	1	2	2	0	2	0	1	0	2	2	0	0	0	0	1	0	0	0	1
489	0	0	0	0	0	1	1	0	0	0	1	1	2	1	1	0	1	1	1	1	1	0	0	2	0	0	0	0	2	2	0	1	1	1	1	1	0	0	0	0	1	0	0	0	0	1	0	0	0
490	0	0	1	1	0	1	0	0	1	0	0	1	1	1	1	0	1	0	2	2	2	0	1	1	1	1	1	0	2	2	0	1	1	1	1	1	2	0	2	2	0	1	1	0	1	0	0	0	1
491	0	0	0	1	0	1	1	0	1	0	1	1	1	0	0	0	1	0	2	1	2	0	0	2	0	0	0	0	2	2	2	1	1	2	0	2	0	0	0	0	2	0	0	0	1	2	0	0	0
492	1	0	0	0	0	1	2	0	2	0	0	1	1	1	1	0	1	0	0	0	2	0	0	2	0	0	1	1	2	2	0	1	1	2	0	2	1	0	0	0	0	0	0	0	0	1	0	1	0
493	0	0	0	0	0	1	1	0	1	0	0	1	1	1	1	0	1	0	1	1	1	0	1	1	0	0	0	0	1	1	2	0	0	2	0	2	2	1	1	1	0	0	1	0	1	1	0	1	0
494	0	0	1	1	0	1	1	0	0	0	0	0	1	1	0	0	2	2	1	1	1	0	1	1	0	1	0	0	2	2	1	1	1	1	1	1	2	0	2	2	0	0	0	0	0	2	0	1	0
495	1	0	0	1	0	2	1	0	0	0	0	0	1	0	0	1	1	1	2	2	2	0	1	1	0	0	0	0	2	2	1	1	0	2	1	2	2	1	0	0	1	1	1	0	0	0	0	0	1
496	0	0	0	1	0	1	2	0	0	0	0	0	1	0	0	1	0	0	2	2	2	1	0	2	0	0	0	0	2	1	1	0	0	2	0	2	2	0	1	1	1	0	0	0	1	1	0	0	1
497	1	0	0	1	0	2	1	0	0	0	1	0	1	0	1	0	2	0	2	2	2	0	0	2	0	0	0	0	2	2	0	2	2	1	2	0	2	1	1	1	1	0	0	0	0	0	0	0	0
498	1	0	1	1	0	2	0	0	1	0	0	1	1	1	1	0	2	0	2	2	2	0	0	2	0	0	0	0	2	2	1	1	1	2	0	2	1	0	0	0	1	0	1	0	1	2	0	2	0
499	1	0	0	0	0	1	2	1	0	0	1	0	1	0	1	0	1	0	1	1	2	0	1	1	1	1	0	1	1	1	1	1	1	2	2	1	2	1	1	1	0	1	1	0	0	1	0	1	0
500	0	0	0	1	0	2	1	0	1	0	0	1	2	2	2	0	2	2	1	1	1	0	0	2	0	0	0	0	2	1	0	1	1	1	1	1	2	0	0	0	1	0	0	0	0	0	0	0	0
501	0	0	1	1	0	1	2	0	0	0	0	1	1	1	1	0	0	0	0	1	2	0	0	2	0	0	0	2	2	2	2	1	1	1	0	2	2	0	0	0	1	0	1	0	1	1	0	0	0
502	0	0	0	0	0	0	0	0	1	0	1	0	0	0	0	0	0	0	0	0	2	0	0	2	0	0	0	0	1	2	1	2	1	1	2	2	1	0	1	1	1	0	0	0	0	1	0	0	0
503	0	0	0	1	0	1	2	1	0	0	1	1	2	1	1	1	2	2	1	1	1	0	1	1	1	1	0	1	2	2	2	1	1	1	1	1	1	0	0	0	1	0	1	0	1	0	0	0	0
504	0	0	0	0	0	1	1	1	1	0	0	1	1	1	1	0	1	0	1	1	1	0	0	2	0	1	0	0	2	2	0	0	0	2	0	2	1	0	1	1	1	0	0	1	0	0	0	1	0
505	1	0	1	1	1	2	1	0	1	0	0	1	1	1	1	0	1	0	2	1	2	1	0	2	0	0	0	0	2	2	1	1	1	2	0	2	2	0	1	0	2	0	2	0	1	1	0	0	1
506	0	0	0	0	0	0	0	0	2	0	0	1	2	1	1	0	1	1	2	2	2	0	1	1	0	0	0	0	2	2	0	1	1	0	1	1	1	0	0	0	1	0	2	0	2	1	0	0	1
507	1	0	0	0	0	0	1	0	1	0	0	0	1	1	1	0	1	1	2	2	2	0	0	2	0	0	0	0	2	2	1	0	0	1	0	2	2	2	0	0	0	1	1	0	1	1	0	0	0
508	0	0	0	1	0	2	1	0	1	0	0	0	0	0	0	0	2	2	1	1	1	1	0	2	0	0	1	1	2	2	0	1	1	1	1	1	1	0	0	0	1	0	1	0	1	0	0	0	0
509	0	0	0	0	0	2	1	0	0	0	0	0	2	2	2	0	0	0	0	0	0	0	0	2	0	1	0	0	2	2	0	2	2	1	1	1	1	1	0	0	0	0	0	0	0	0	0	0	0
510	1	0	0	0	0	0	1	0	1	1	1	0	0	0	0	0	1	1	1	1	1	1	1	1	1	1	0	0	1	1	1	1	2	0	0	2	0	0	1	1	1	0	2	0	2	0	0	0	0
511	0	0	0	0	0	1	1	0	2	0	0	0	0	0	0	0	1	1	2	2	1	0	0	2	0	0	0	0	2	2	1	2	1	1	0	2	0	0	0	0	2	0	0	0	2	1	0	0	1
512	0	1	0	0	0	1	1	0	1	0	0	0	2	2	2	0	2	2	1	1	2	0	0	2	0	1	0	0	2	1	1	0	0	2	0	2	1	1	0	0	1	1	1	1	1	1	0	1	0
513	1	0	0	1	0	2	2	0	0	0	1	0	0	0	0	0	0	0	0	1	2	0	0	2	0	1	0	1	1	1	1	2	2	1	1	1	2	1	0	0	0	0	0	0	1	1	0	0	1
514	0	0	0	0	0	1	2	0	0	0	2	0	0	0	0	0	0	0	1	1	1	0	0	2	0	0	0	2	2	2	0	1	1	1	0	2	1	0	2	2	0	0	1	0	1	0	0	0	0
515	1	1	0	0	0	1	0	0	1	0	0	0	0	0	0	0	1	0	1	1	1	0	1	1	1	2	0	0	2	2	1	1	1	1	1	1	1	0	0	0	1	1	1	0	1	1	0	0	0
516	0	0	1	0	0	1	2	1	0	0	1	0	1	0	0	0	2	2	2	2	1	1	0	2	0	0	0	0	1	1	1	1	1	1	0	2	2	1	0	0	1	1	1	0	1	0	0	0	0
517	0	0	1	0	0	0	1	0	1	0	1	0	0	0	0	0	0	0	2	2	2	0	0	2	0	0	0	1	2	2	2	0	0	2	0	2	2	0	2	1	0	0	0	0	0	0	0	0	0
518	0	0	0	1	0	2	1	1	1	1	0	1	1	1	1	0	1	0	1	1	1	0	0	2	0	0	0	0	2	2	1	0	1	1	0	2	1	1	0	0	0	0	0	0	0	0	0	0	0
519	0	0	0	0	0	0	1	0	1	0	0	2	2	1	1	0	1	1	1	2	2	0	0	2	0	0	0	0	2	1	0	1	1	1	0	2	1	0	0	0	1	0	0	1	0	1	0	0	1
520	0	0	1	1	0	2	0	0	2	0	0	0	0	0	0	0	0	0	2	2	2	1	0	2	0	1	0	1	2	2	1	1	1	1	0	2	1	1	0	0	1	0	0	0	0	1	0	0	1
521	0	0	1	0	0	0	2	0	1	0	0	0	1	1	1	0	1	1	1	1	1	0	0	2	0	0	0	1	2	2	1	1	1	0	0	1	1	1	0	0	0	1	1	0	0	1	0	0	0
522	1	0	0	0	0	1	1	0	0	0	0	1	1	1	1	0	2	2	2	2	2	0	0	2	0	0	0	0	2	2	1	1	1	1	1	1	2	0	1	0	1	1	2	0	1	0	0	0	1
523	1	0	0	0	0	1	1	1	1	0	0	0	0	0	0	0	1	0	2	2	2	0	1	1	0	0	0	0	2	2	2	0	0	2	0	2	2	1	1	1	1	0	1	0	1	0	0	1	0
524	1	0	1	2	0	2	1	0	1	0	1	0	1	0	0	1	1	0	1	1	1	0	0	2	0	0	1	1	2	2	0	0	0	1	1	1	1	0	0	0	0	0	0	1	1	2	0	1	0
525	1	0	0	0	0	0	1	0	1	0	0	0	1	0	0	1	1	1	1	1	1	0	0	2	0	0	0	0	2	2	2	0	0	2	0	2	1	0	1	1	1	1	1	0	1	0	0	1	0
526	0	0	0	0	0	1	0	0	1	0	0	0	0	0	0	0	2	0	2	2	2	0	1	1	1	1	0	1	1	0	1	1	0	1	1	1	1	1	0	0	0	0	0	0	0	0	0	0	0
527	0	0	0	0	0	1	1	0	0	0	0	0	0	0	0	0	2	1	2	2	2	0	0	2	0	0	0	1	2	2	0	1	0	2	0	2	1	0	0	0	2	0	0	0	0	0	0	0	0
528	1	0	0	1	0	2	2	0	0	0	0	0	0	0	0	1	1	0	1	1	2	0	0	2	0	1	1	1	2	2	0	2	2	0	2	0	1	0	2	2	0	1	1	0	1	1	0	0	0
529	0	0	1	1	0	1	2	1	0	0	1	1	1	1	1	0	1	0	2	1	2	0	0	2	0	0	0	0	2	2	0	1	1	1	1	1	1	1	0	0	0	0	0	0	0	0	0	0	2
530	0	0	0	0	0	1	2	0	0	0	1	0	0	0	0	0	1	0	1	1	1	0	0	2	0	0	0	1	1	1	1	1	0	1	1	1	1	1	0	0	1	0	1	0	1	1	0	1	0
531	1	0	1	1	0	1	0	0	2	0	0	0	0	0	0	1	1	0	0	0	2	0	1	1	1	1	0	1	2	2	0	2	1	0	1	1	1	1	0	0	1	0	0	0	1	0	0	0	0
532	1	0	0	1	0	2	1	0	1	0	1	0	0	0	0	0	0	1	1	1	1	0	0	2	0	0	0	2	2	2	0	0	0	2	0	2	1	0	0	0	1	0	0	0	1	1	0	0	1
533	0	0	0	0	0	0	2	0	1	0	1	0	1	0	0	1	2	2	1	1	1	1	0	2	0	0	0	0	2	2	2	1	0	1	1	1	1	0	0	0	1	0	1	0	1	2	0	0	0
534	0	1	0	0	0	1	1	0	0	0	0	0	2	1	1	1	1	1	1	1	1	0	1	1	1	1	1	1	2	2	1	2	2	0	1	1	0	0	0	0	2	0	0	1	0	0	0	0	0
535	0	0	0	0	0	1	1	0	2	0	0	1	1	1	1	0	1	0	2	1	2	0	0	2	0	0	0	1	2	2	1	1	0	2	0	2	2	0	2	2	0	0	0	0	1	0	0	0	0
536	0	0	0	1	0	1	2	1	0	0	1	0	0	0	0	0	1	1	2	2	2	0	0	2	0	0	0	0	2	2	1	1	0	2	0	2	2	0	2	2	0	0	2	0	1	1	0	0	0
537	0	0	0	1	0	1	1	1	1	0	0	1	1	1	1	0	0	0	1	1	1	0	0	2	0	1	0	0	2	2	0	1	1	0	1	1	0	0	0	0	1	0	0	0	0	0	1	0	0
538	0	1	0	0	0	1	0	0	1	0	0	0	0	0	0	0	1	0	2	1	2	0	1	1	0	0	0	2	1	1	1	2	2	1	0	2	1	0	2	2	0	0	1	0	1	1	0	0	0
539	0	0	0	0	0	1	1	0	1	0	0	0	0	0	0	0	1	0	2	1	2	0	1	1	1	1	0	1	1	1	1	0	1	0	1	2	0	0	1	1	1	1	1	0	0	1	0	0	0
540	0	0	0	0	0	1	1	0	1	0	1	1	2	2	2	0	0	0	1	1	1	0	1	1	1	1	0	0	2	2	0	1	1	1	0	2	1	0	0	0	2	0	1	0	0	0	0	1	0
541	1	0	0	0	0	2	1	0	1	0	0	0	0	0	0	0	2	0	1	1	1	1	0	2	0	0	0	0	2	2	1	0	2	0	2	1	1	1	0	0	1	0	1	0	1	1	0	1	0
542	0	0	0	0	0	1	2	1	0	0	0	1	1	1	1	0	2	0	2	1	2	0	0	2	0	0	0	0	2	2	0	2	2	1	1	1	1	1	0	0	0	0	0	0	1	1	0	0	0
543	0	0	0	0	0	0	1	1	0	0	0	0	0	0	0	0	0	0	2	2	2	0	1	1	1	1	0	1	0	0	2	2	1	1	0	2	2	0	0	0	1	0	0	0	0	0	0	0	0
544	0	0	0	0	0	1	1	1	0	0	0	1	2	1	1	0	0	0	0	0	0	0	0	2	0	0	0	0	2	2	0	2	1	1	1	2	1	0	0	0	1	0	1	0	0	0	0	0	1
545	0	0	0	0	0	0	1	0	0	0	1	0	0	0	0	0	2	1	2	2	2	1	0	2	0	0	0	0	1	2	1	2	1	0	0	2	1	0	0	0	2	0	1	0	1	1	0	1	0
546	1	0	0	0	0	0	2	1	0	0	0	1	1	1	1	0	1	1	2	2	1	0	0	2	0	0	0	0	1	1	1	2	1	0	1	1	1	1	0	0	1	0	0	0	1	1	0	1	0
547	1	0	0	0	0	1	0	0	2	0	0	1	2	0	0	0	0	0	2	1	2	0	1	1	1	1	1	0	2	2	0	2	2	1	0	2	2	0	0	0	1	1	2	0	1	0	0	0	0
548	1	1	1	1	1	1	1	0	1	0	0	0	1	0	1	0	1	0	1	1	1	0	0	2	0	1	0	0	2	2	0	1	0	2	1	2	2	0	1	1	1	0	1	0	1	0	0	0	0
549	1	0	0	1	0	1	2	1	0	0	0	1	1	1	1	0	0	0	0	0	1	0	0	2	0	0	0	1	1	1	1	0	0	2	0	2	2	0	1	1	0	0	1	0	2	0	0	0	0
550	0	0	0	0	0	0	1	0	2	0	0	0	1	0	0	0	0	0	1	1	1	1	0	2	0	0	0	0	2	2	2	0	1	2	1	2	1	0	0	0	2	0	0	0	0	1	0	0	0
551	1	0	0	0	0	1	2	0	0	0	1	0	0	0	0	0	1	0	2	1	2	0	0	2	0	1	0	0	2	2	0	2	2	0	1	1	1	0	1	1	1	0	0	0	1	1	0	0	1
552	1	0	0	0	0	1	1	0	2	0	0	0	1	0	0	0	1	0	0	0	2	0	1	1	1	2	0	1	1	0	1	0	1	0	1	2	2	0	1	1	1	1	1	0	1	0	0	0	0
553	1	0	0	0	0	2	1	0	1	0	0	0	0	0	0	0	2	1	2	2	2	0	0	2	0	0	0	1	2	2	2	0	0	1	1	1	0	0	0	0	2	0	1	0	1	0	0	0	1
554	1	0	0	1	0	2	1	1	1	0	0	0	1	0	0	1	1	1	1	1	1	0	1	1	0	1	0	0	2	2	1	0	1	0	1	2	1	1	0	0	1	1	1	0	0	1	0	0	0
555	1	0	0	0	0	0	0	0	1	0	0	0	0	0	0	0	0	0	2	1	2	1	0	2	0	0	0	1	2	2	2	1	1	0	2	1	1	0	2	2	0	0	1	0	0	1	0	0	0
556	0	0	0	0	0	1	1	0	1	0	0	0	0	0	0	0	1	1	2	2	2	0	0	2	0	1	0	1	2	2	0	0	0	2	0	2	2	0	1	0	2	0	1	0	0	0	0	0	1
557	1	1	0	0	0	2	1	0	1	0	0	0	0	0	0	0	0	0	2	2	2	0	1	1	0	0	1	0	1	1	1	2	1	2	1	1	1	0	0	0	2	0	0	1	0	1	0	0	0
558	1	1	0	0	0	2	1	0	1	0	0	0	1	0	0	1	0	1	0	1	2	1	0	2	0	0	0	0	2	1	0	0	1	1	1	1	1	0	2	2	0	0	1	0	1	1	0	0	1
559	0	0	0	0	0	1	2	1	0	0	0	0	0	0	0	0	0	1	2	2	2	0	0	2	0	0	0	0	2	2	1	2	1	2	0	2	1	1	0	0	1	0	0	0	0	0	0	1	0
560	0	0	0	1	0	1	0	0	0	0	1	1	1	0	0	0	2	1	2	2	2	0	0	2	0	0	0	0	2	2	1	2	2	1	1	1	2	0	1	1	1	0	1	0	1	0	0	0	0
561	0	1	0	0	0	1	0	0	1	0	0	1	1	0	0	0	1	1	1	1	1	0	2	0	1	1	0	0	2	2	2	1	1	1	1	1	2	0	2	2	1	0	0	0	1	1	0	0	1
562	1	0	0	1	0	2	1	0	1	0	1	1	1	1	1	0	0	0	0	1	1	0	0	2	0	0	0	2	1	1	2	1	1	2	0	2	1	0	0	0	1	1	1	0	1	0	0	0	0
563	1	0	0	1	0	1	1	0	0	0	1	1	1	2	1	0	0	0	2	1	2	0	0	2	0	1	0	0	2	2	0	2	2	0	1	1	1	0	1	1	1	1	1	0	2	0	0	0	0
564	1	0	0	0	0	2	1	1	1	0	0	2	2	1	1	0	2	1	2	2	2	1	0	2	0	0	0	0	2	2	0	1	1	1	1	1	2	0	1	1	1	0	1	0	1	0	0	0	0
565	0	0	0	0	0	1	2	0	0	0	0	0	1	1	1	0	1	0	1	1	2	0	0	2	0	0	0	0	1	1	2	2	1	0	1	1	2	0	1	1	1	0	0	0	1	1	0	0	0
566	1	0	0	0	0	0	2	0	0	0	1	1	1	1	1	0	2	1	1	2	2	0	0	2	0	1	0	0	2	2	0	1	1	2	0	2	0	0	0	0	2	1	1	0	0	1	0	0	1
567	1	0	0	1	0	1	2	0	1	0	1	2	2	2	2	0	2	1	1	1	1	0	0	2	0	0	0	0	2	2	2	1	1	2	0	2	1	1	0	0	2	0	0	0	1	0	0	0	0
568	1	0	0	0	0	0	0	0	1	0	0	0	1	0	0	1	0	0	2	2	1	0	0	2	0	0	1	0	1	1	1	1	0	2	1	2	2	1	1	1	0	0	0	0	1	2	0	0	0
569	0	0	0	0	0	0	2	1	0	0	0	0	0	0	0	0	2	0	1	2	2	0	1	1	1	2	0	0	2	2	0	2	1	0	1	1	2	0	2	1	0	0	1	0	1	0	0	0	1
570	1	0	1	1	0	1	0	0	1	0	0	0	0	0	0	0	2	0	1	1	2	0	0	2	0	1	0	0	2	2	1	1	1	1	1	1	2	1	0	0	1	0	0	0	1	2	0	0	0
571	1	0	0	1	0	2	1	1	0	0	0	2	2	1	1	0	2	1	0	0	1	1	1	1	1	1	0	0	2	1	0	1	2	1	0	2	1	0	0	0	1	0	0	0	0	1	1	0	1
572	0	0	0	0	0	1	0	0	1	0	1	0	0	0	0	0	0	0	2	1	2	0	0	2	0	0	0	1	2	1	2	2	2	0	1	1	1	1	0	0	1	0	0	0	1	1	0	0	1
573	0	0	0	0	0	1	2	0	0	0	0	0	0	0	0	0	1	2	2	2	2	0	1	2	0	0	0	0	2	2	1	1	1	0	1	1	0	0	1	1	1	0	0	0	0	0	0	0	2
574	0	0	0	0	0	0	2	0	1	0	0	0	0	0	0	0	1	0	1	1	1	0	0	2	0	0	0	0	2	2	1	1	1	1	1	1	1	0	1	1	1	0	0	0	0	1	0	1	0
575	0	0	0	0	0	0	0	0	2	0	0	0	0	0	0	0	1	1	1	1	1	0	0	2	0	0	0	1	1	1	2	2	2	1	1	1	0	0	0	0	1	1	1	0	1	0	0	0	0
576	0	0	0	0	0	0	1	0	0	0	0	0	1	0	1	0	1	1	1	1	1	0	0	2	0	0	0	0	2	2	1	1	1	1	1	1	2	0	1	1	1	0	0	1	0	0	0	0	0
577	1	0	0	0	0	1	0	0	1	0	1	0	1	0	0	1	2	1	0	0	1	0	0	2	0	1	0	1	2	2	1	2	2	0	1	1	1	0	1	1	0	0	1	0	1	0	0	1	0
578	0	0	0	1	0	2	1	0	1	0	0	0	1	0	1	0	1	1	0	1	1	0	0	2	0	0	0	0	2	2	1	1	1	2	0	2	1	0	0	0	1	0	0	0	1	0	0	0	0
579	1	0	0	0	0	0	2	0	0	0	0	0	1	0	0	1	1	1	2	2	2	2	0	2	0	0	0	0	2	2	1	1	0	2	1	2	1	0	0	0	2	2	2	0	0	1	0	1	0
580	1	0	0	1	0	1	1	0	1	0	1	1	2	1	1	0	1	1	1	1	1	0	1	1	1	1	1	0	2	2	0	2	1	1	1	2	1	0	0	0	2	1	1	0	1	0	0	1	0
581	0	0	0	1	0	2	1	0	1	0	0	0	0	0	0	0	1	1	1	2	2	0	1	1	0	0	0	1	2	2	0	1	1	1	1	1	1	0	0	0	1	1	2	0	0	1	0	0	0
582	1	1	0	0	0	1	1	0	2	0	0	1	1	1	1	0	1	1	1	1	2	0	0	2	0	0	0	1	2	2	1	1	1	0	2	0	1	0	1	1	1	0	1	0	1	0	0	0	1
583	0	0	0	0	0	2	1	0	1	1	0	0	1	1	1	0	0	0	1	1	2	1	0	2	0	0	1	0	1	1	1	2	1	1	1	2	0	0	0	0	2	1	1	0	0	0	0	0	0
584	0	0	0	1	0	1	2	1	0	0	0	1	1	1	1	0	1	0	1	1	1	0	0	2	0	1	0	1	1	0	1	1	0	1	1	1	1	0	0	0	1	0	0	0	1	0	0	1	0
585	0	0	1	1	1	2	2	0	1	0	1	0	0	0	0	0	0	0	0	0	0	0	0	2	0	0	0	2	2	2	0	0	0	1	1	1	2	0	0	0	1	0	0	0	0	0	0	0	0
586	1	1	1	1	1	1	2	0	2	0	0	0	0	0	0	0	2	1	2	2	2	0	0	2	0	0	0	0	1	1	1	0	0	2	0	2	1	0	1	1	1	0	0	0	1	0	0	0	0
587	1	0	0	0	0	1	2	0	0	0	1	0	0	0	0	0	2	1	2	1	2	0	1	1	1	1	0	0	2	2	0	2	1	0	1	1	0	0	1	1	1	0	0	1	0	0	0	0	0
588	0	1	1	1	0	2	1	0	0	0	1	0	0	0	0	0	2	2	0	0	0	0	0	2	0	0	1	0	2	2	0	2	1	2	0	2	2	0	1	1	1	0	0	0	0	0	0	0	0
589	0	0	0	1	0	1	0	0	2	0	0	0	0	0	0	0	1	1	1	0	1	0	0	2	0	0	0	0	2	2	1	1	1	1	1	1	0	0	1	1	1	0	1	0	1	2	0	0	0
590	1	0	0	0	0	1	2	0	0	0	1	1	1	1	1	0	2	1	1	1	2	0	0	2	0	1	0	1	2	2	1	1	2	0	0	2	1	0	1	1	1	0	0	0	1	1	0	0	0
591	1	1	0	0	0	1	2	0	1	0	1	1	2	1	1	0	1	0	1	1	1	0	0	2	0	0	0	0	2	1	1	1	2	2	0	2	2	1	1	1	0	0	0	0	0	1	0	0	0
592	1	0	0	1	0	1	2	0	0	0	1	0	0	0	0	0	1	1	0	0	1	0	0	2	0	0	0	1	2	2	1	1	2	1	1	1	1	0	1	1	1	0	1	0	1	0	0	0	0
593	0	0	1	1	0	2	0	0	2	0	0	0	0	0	0	0	2	1	2	2	2	0	0	2	0	0	0	0	2	1	1	1	0	2	1	2	1	1	0	0	0	0	0	0	2	2	0	0	0
594	1	0	0	1	0	2	2	0	1	0	1	1	1	1	1	0	1	0	1	1	1	0	0	2	0	0	0	0	2	2	0	2	1	0	1	0	1	0	1	1	1	0	0	1	0	1	0	1	0
595	0	0	0	0	0	1	1	1	1	0	0	0	0	0	0	1	2	0	1	1	2	0	0	2	0	0	0	0	2	2	0	2	1	0	0	2	1	0	0	0	2	0	0	0	1	0	0	0	1
596	1	0	0	1	0	1	1	0	0	1	0	0	1	0	0	0	1	1	0	0	0	0	0	2	0	0	1	1	2	2	0	1	1	2	2	1	2	1	1	1	0	0	0	0	2	0	0	0	0
597	0	0	1	1	1	2	2	0	0	0	0	0	2	1	1	1	0	0	1	1	1	0	0	2	0	2	0	2	0	0	2	0	0	2	0	2	0	0	1	1	0	0	0	0	0	0	1	0	1
598	1	0	0	0	0	1	2	0	2	0	0	0	1	0	0	0	2	2	1	1	2	0	0	2	0	0	0	0	2	2	0	1	1	1	0	2	2	1	1	0	0	0	0	0	1	0	0	0	0
599	0	0	1	0	1	1	0	0	2	0	0	1	1	1	1	0	2	2	1	1	2	0	0	2	0	0	0	0	2	1	1	1	1	0	2	0	0	1	0	0	1	0	1	1	0	1	0	1	0
600	0	1	1	1	0	2	0	0	2	0	0	0	0	0	0	0	1	1	2	2	2	0	0	2	0	0	0	0	2	2	0	1	1	1	1	1	0	0	0	0	2	0	1	0	1	0	0	0	0
601	0	0	0	1	0	1	0	0	1	0	0	0	1	2	2	0	1	1	0	1	1	0	1	1	0	1	0	1	2	2	1	1	2	0	2	0	1	0	1	1	0	1	1	1	1	0	0	1	0
602	0	0	0	0	0	1	0	0	2	0	0	1	1	1	1	0	2	1	0	0	1	0	1	1	0	0	1	1	2	2	1	2	1	0	1	1	2	0	1	1	1	1	1	0	1	0	0	0	2
603	1	1	1	1	0	2	1	0	1	0	0	0	0	0	0	0	1	0	2	2	2	0	0	2	0	0	1	1	2	2	0	0	1	0	1	2	1	0	0	0	2	0	0	1	1	2	0	0	0
604	1	0	0	1	0	1	0	0	2	0	0	0	0	0	0	1	0	0	2	1	2	0	0	2	0	0	0	0	2	2	1	1	1	1	0	2	1	0	1	0	1	0	1	0	1	2	0	0	1
605	0	0	0	1	0	1	2	1	0	0	0	0	0	0	0	0	0	1	2	2	2	0	1	1	0	1	0	0	2	1	0	1	0	1	1	1	1	1	0	0	1	1	1	0	1	0	0	0	0
606	0	0	0	0	0	1	1	1	1	0	0	1	1	1	1	0	0	0	0	0	0	0	0	2	0	0	0	0	2	2	1	1	1	2	1	2	1	0	0	0	0	1	1	1	1	1	0	1	0
607	0	0	0	0	0	2	1	0	1	0	1	0	1	1	0	0	1	1	0	0	1	0	0	2	0	0	0	1	2	2	0	2	2	1	0	2	2	0	1	1	0	0	1	0	1	0	0	0	0
608	0	0	0	1	0	2	2	0	0	0	0	0	1	0	0	1	0	0	1	1	1	0	1	1	1	1	0	0	2	1	0	1	1	1	1	1	0	0	0	0	2	0	1	0	2	0	0	0	0
609	1	0	0	0	0	1	0	0	1	0	0	1	1	1	2	0	1	1	0	0	1	0	0	2	0	0	0	1	2	2	1	1	1	1	1	1	2	0	2	1	0	0	1	0	2	1	0	0	1
610	0	0	0	1	0	1	2	0	0	0	1	1	2	2	2	0	1	0	1	1	1	0	0	2	0	0	0	1	1	1	2	1	2	1	1	1	1	0	1	1	1	0	1	0	0	0	0	0	1
611	1	0	0	0	0	2	1	0	0	0	1	1	2	2	2	0	0	0	2	2	2	0	1	1	1	1	0	0	2	2	0	0	1	0	1	2	1	0	0	0	1	1	1	1	1	1	0	0	2
612	1	0	0	0	0	0	2	0	1	0	1	2	2	1	1	0	1	1	2	2	2	0	0	2	0	0	0	0	2	2	0	2	2	1	2	0	0	0	0	0	2	1	1	0	1	1	0	0	0
613	0	0	1	2	0	2	2	0	0	0	2	2	2	2	2	0	0	0	1	1	0	0	0	2	0	0	0	1	1	1	1	1	1	2	0	2	0	0	0	0	2	0	0	0	1	0	0	0	0
614	0	0	0	2	0	2	0	0	1	0	0	0	1	0	0	0	2	0	1	1	2	0	0	2	0	0	0	0	2	2	0	1	2	1	1	1	1	0	0	0	2	0	0	0	0	0	0	0	0
615	0	0	0	0	0	1	1	0	1	0	1	1	1	1	1	0	1	0	2	2	2	1	1	1	1	1	0	0	2	2	1	0	0	2	0	2	0	0	0	0	2	0	0	1	0	1	0	0	0
616	0	0	0	0	0	0	1	0	0	0	0	0	0	0	0	0	1	0	1	1	1	0	0	2	0	0	0	1	2	2	2	1	1	1	1	1	0	1	0	0	1	1	1	0	1	1	0	0	0
617	1	0	0	0	0	2	1	1	0	0	0	0	0	0	0	0	0	0	0	0	0	0	1	1	1	2	0	0	2	2	0	1	0	2	0	2	0	1	0	0	1	0	0	0	0	2	0	0	0
618	0	0	0	0	0	1	1	0	2	0	0	0	1	0	0	0	1	1	0	0	1	0	1	1	1	1	0	0	2	2	0	1	1	1	1	1	2	0	1	0	0	1	1	1	2	0	0	0	1
619	0	0	0	0	0	0	0	0	1	0	0	0	1	0	0	1	1	1	2	2	2	0	0	2	0	1	0	2	2	2	2	0	0	0	1	1	1	0	0	0	0	0	0	0	0	1	0	0	1
620	0	0	0	0	0	0	1	1	1	0	0	0	0	0	0	0	0	0	1	1	1	0	0	2	0	0	0	1	2	2	1	1	2	1	1	1	1	0	1	1	1	0	0	0	0	0	0	0	0
621	0	0	0	1	0	1	2	0	0	0	2	0	0	0	0	0	2	2	1	1	2	0	1	1	0	0	0	0	2	2	0	1	1	1	1	1	2	1	1	1	0	0	1	0	1	1	0	0	2
622	0	0	0	1	0	1	1	0	1	0	0	0	2	1	2	0	1	1	2	2	2	0	0	2	0	0	0	0	2	2	1	1	1	2	0	2	2	1	1	1	0	0	0	0	0	1	0	0	0
623	0	0	0	0	0	1	0	0	0	0	0	0	0	0	0	0	1	1	0	0	1	0	1	1	0	0	0	0	2	2	2	1	1	1	0	2	2	0	2	2	0	0	0	0	0	0	0	0	0
624	1	0	0	0	0	2	2	0	1	0	0	0	1	0	0	0	1	0	1	2	2	0	1	1	1	2	0	1	1	1	2	0	0	2	1	1	0	0	1	1	1	0	0	1	1	1	0	0	0
625	1	0	0	0	0	2	0	0	1	0	0	1	1	1	1	0	0	1	2	2	2	0	0	2	0	0	0	0	2	2	1	1	1	0	2	1	1	0	1	1	1	0	0	0	0	0	0	2	0
626	1	0	0	0	0	1	1	0	0	0	0	0	0	0	0	0	0	0	2	1	2	0	1	1	0	0	0	1	1	0	1	1	2	0	1	1	2	0	1	1	0	0	0	0	0	1	0	0	1
627	0	0	0	0	0	2	2	0	0	0	1	1	2	1	1	1	1	0	1	1	1	0	0	2	0	0	0	1	2	2	1	1	1	1	1	1	2	0	1	1	1	0	1	0	1	0	0	0	0
628	0	0	1	0	0	2	2	1	0	0	0	1	2	2	2	0	2	0	2	2	2	0	0	2	0	0	0	1	2	2	2	1	1	0	0	2	1	1	0	0	0	0	0	1	0	1	0	0	0
629	0	0	0	0	0	1	1	0	0	0	0	0	0	0	0	0	2	1	2	2	2	0	0	2	0	0	0	0	1	1	2	2	1	0	1	1	1	1	0	0	1	0	1	0	1	0	0	0	0
630	1	0	1	1	0	1	2	1	0	0	0	0	1	0	0	0	0	0	1	2	2	0	1	1	0	0	0	0	2	2	1	0	0	2	0	2	1	0	1	1	1	0	0	0	0	0	0	0	0
631	1	0	0	0	0	1	1	0	2	0	0	0	1	0	0	1	1	1	0	0	1	0	1	1	1	1	0	1	2	2	2	0	0	2	0	1	1	1	0	0	2	0	0	0	0	0	0	0	0
632	1	0	0	0	0	0	2	1	0	0	0	1	1	1	1	0	1	1	1	1	1	0	0	2	0	1	0	0	2	2	1	1	1	1	1	1	2	0	0	0	1	0	0	2	0	1	0	0	0
633	0	1	0	0	0	1	1	1	0	0	0	0	0	0	0	0	0	0	1	0	1	0	0	2	0	0	0	0	1	1	1	1	1	2	0	2	1	1	0	0	1	0	1	0	0	0	0	1	1
634	0	0	1	0	1	1	0	0	2	0	0	0	1	0	0	1	2	2	1	1	1	0	0	2	0	0	0	1	2	2	1	1	2	0	2	0	1	0	1	1	1	0	1	0	1	1	0	0	0
635	0	0	0	1	0	1	1	1	0	0	0	1	1	1	1	0	2	0	2	2	2	0	1	1	1	2	0	1	2	1	1	1	0	2	1	2	1	0	1	1	1	0	0	1	0	0	0	0	0
636	0	1	0	0	0	1	0	0	2	0	0	0	0	0	0	1	2	2	2	1	2	0	0	2	0	1	0	0	2	2	1	0	0	2	1	1	1	0	1	1	1	0	0	0	0	0	0	0	1
637	0	0	0	0	0	2	1	0	0	0	0	0	1	0	0	1	1	1	1	1	2	0	0	2	0	0	0	0	2	2	0	0	0	2	0	2	1	0	0	0	1	0	0	0	0	1	0	0	0
638	0	0	1	1	0	1	1	0	1	0	0	1	2	1	1	0	1	0	1	1	1	0	0	2	0	0	0	0	2	2	0	2	1	1	0	2	2	0	0	0	2	0	0	0	0	0	0	0	0
639	0	0	0	0	0	1	1	1	0	0	0	0	1	1	1	0	2	0	2	2	2	0	0	2	0	0	0	2	1	1	2	1	0	1	1	1	2	0	1	1	1	0	0	0	0	0	0	0	0
640	0	0	0	1	0	2	1	1	1	0	0	1	1	1	1	0	1	1	1	1	2	1	0	2	0	1	0	1	2	2	1	1	0	2	0	2	1	0	0	0	2	0	0	1	0	1	0	0	1
641	1	0	0	1	0	1	1	1	1	0	0	0	0	0	0	0	2	2	1	1	1	0	0	2	0	1	0	0	2	2	1	1	1	1	0	2	1	0	0	0	2	0	0	0	0	0	0	2	0
642	0	0	0	2	0	2	2	1	0	0	0	1	1	1	1	0	1	0	1	1	1	0	1	1	0	1	0	0	2	2	1	1	1	2	0	2	1	0	0	0	2	1	1	0	0	1	0	0	0
643	1	0	0	0	0	1	1	0	1	0	0	1	1	1	1	0	1	1	1	1	1	0	1	1	0	1	0	1	2	1	1	2	1	0	1	0	1	0	0	0	2	0	0	0	0	2	0	0	0
644	1	0	0	1	0	1	2	0	0	0	1	0	1	0	0	1	0	0	1	1	1	0	0	2	0	0	0	1	2	2	1	2	2	0	1	0	1	0	1	1	1	0	2	0	2	1	0	0	0
645	0	0	1	0	0	2	1	1	0	0	0	0	1	0	0	0	1	1	0	0	1	0	0	2	0	0	0	1	1	1	2	2	1	0	1	0	1	0	1	1	1	0	1	0	1	0	0	1	0
646	1	0	1	1	0	2	1	0	1	0	0	0	0	0	0	0	2	0	2	2	2	0	1	1	1	1	0	0	2	2	0	1	1	0	2	0	2	0	0	0	1	0	1	0	1	0	0	0	0
647	0	0	0	0	0	1	1	0	1	0	1	0	1	0	0	0	1	0	1	1	1	0	0	2	0	1	0	0	2	1	0	1	1	1	1	1	0	1	0	0	1	0	0	0	0	1	0	0	1
648	1	1	0	0	0	0	1	1	1	0	0	0	0	0	0	0	2	2	1	1	1	0	0	2	0	0	0	0	2	2	1	0	0	1	2	0	2	0	2	2	0	1	1	0	0	0	0	1	0
649	0	0	0	0	0	0	2	1	0	1	1	0	0	0	0	0	2	2	2	2	1	0	1	1	0	1	0	0	2	2	0	2	1	2	0	2	1	0	1	1	1	1	1	0	1	0	0	0	0
650	1	0	0	1	0	2	1	1	0	0	0	0	1	0	1	0	0	0	1	1	1	0	0	2	0	0	0	0	1	1	1	1	1	1	0	2	1	0	1	1	1	0	1	0	1	1	0	0	0
651	0	0	0	0	0	1	1	0	1	0	1	1	1	1	1	0	1	0	1	1	1	0	1	1	0	0	0	1	2	2	1	1	1	1	1	1	2	0	2	1	0	0	0	0	0	0	0	0	0
652	0	0	0	0	0	1	1	0	1	0	1	1	2	1	1	1	1	1	1	1	1	0	0	2	0	0	0	0	2	2	1	2	2	0	1	0	1	0	1	1	1	2	2	0	1	0	0	0	0
653	0	0	0	0	0	1	1	0	0	0	0	0	0	0	0	0	1	1	1	1	1	0	0	2	0	1	0	2	2	2	0	1	0	2	0	2	1	0	2	2	0	2	2	0	0	0	0	0	0
654	1	0	0	0	0	1	0	0	0	0	0	0	0	0	0	0	1	1	1	1	1	0	0	2	0	0	0	1	1	1	1	0	0	2	0	2	1	0	1	1	1	0	0	0	0	0	0	0	0
655	1	0	0	1	0	1	2	1	0	0	0	1	1	1	1	0	0	0	2	2	2	0	0	2	0	0	0	0	1	1	1	1	1	1	2	1	1	0	0	0	2	0	0	0	0	0	0	0	0
656	1	0	1	0	0	1	1	1	1	0	0	1	1	1	1	0	1	1	0	0	1	0	1	1	1	1	1	1	2	2	0	1	1	0	2	0	1	0	1	1	1	0	1	0	1	2	0	0	1
657	1	0	0	1	0	1	1	0	2	0	0	0	0	0	0	0	1	1	2	2	2	0	0	2	0	0	0	0	2	2	2	0	1	0	1	2	2	1	1	1	0	0	0	0	1	1	0	0	0
658	0	0	2	0	1	0	0	0	2	0	0	0	0	0	0	0	1	1	0	0	1	0	0	2	0	1	0	1	2	1	2	2	1	0	1	1	1	0	1	1	1	0	0	0	0	0	0	0	0
659	0	0	0	0	0	1	1	0	1	0	0	1	2	1	1	0	1	1	1	0	0	1	1	1	0	0	0	0	2	2	1	1	1	2	1	1	2	0	2	2	0	0	0	0	0	0	0	0	0
660	0	0	1	1	0	1	1	1	1	0	0	1	1	1	2	0	0	0	1	1	0	0	0	2	0	0	0	0	2	1	0	1	0	2	0	2	2	0	0	0	2	0	2	0	1	1	0	0	1
661	1	0	0	0	0	1	0	0	2	0	0	0	1	0	0	1	1	1	0	1	1	0	1	1	0	0	1	0	2	2	0	1	1	1	1	1	0	1	0	0	1	0	0	1	0	0	0	1	0
662	0	0	1	0	1	1	0	0	1	0	0	0	0	0	0	0	1	1	1	1	1	0	1	1	0	0	0	0	2	2	0	1	0	2	0	2	2	1	1	1	0	0	0	0	0	0	0	0	0
663	0	0	0	1	0	1	1	0	1	0	0	1	1	1	1	0	1	2	1	1	2	1	0	2	0	0	0	1	1	1	1	0	1	1	0	2	1	1	0	0	1	0	0	0	0	0	0	0	0
664	0	0	0	0	0	1	1	0	0	0	1	2	2	1	1	0	2	1	2	2	2	0	1	1	1	2	0	1	2	1	1	2	1	0	1	1	2	0	1	1	0	0	0	0	0	2	0	0	0
665	1	0	0	0	0	1	1	0	0	0	0	1	2	1	1	1	1	1	1	1	1	0	0	2	0	1	0	1	2	2	2	1	0	1	1	1	2	1	1	1	1	0	0	0	0	1	0	2	0
666	1	1	0	0	0	2	2	0	0	0	1	0	0	0	0	0	1	0	2	2	2	0	0	2	0	0	0	1	2	2	2	1	1	1	0	2	0	0	0	0	2	0	0	0	0	1	0	0	0
667	0	0	0	0	0	0	2	0	0	0	0	0	2	1	1	0	1	1	1	1	2	0	0	2	0	0	0	0	2	2	1	1	1	2	0	2	1	0	0	0	2	0	0	0	1	2	0	0	0
668	0	0	0	0	0	0	1	1	1	0	0	0	0	0	0	0	1	1	2	2	2	0	1	1	0	1	0	1	2	2	0	2	1	0	1	1	1	1	0	0	1	0	0	0	2	1	0	0	0
669	0	0	1	0	1	2	2	0	1	0	0	1	1	1	1	0	0	0	0	0	0	0	0	2	0	0	0	0	2	2	1	1	1	1	0	2	1	1	0	0	0	0	0	0	0	2	0	0	0
670	0	0	0	0	0	1	1	0	0	0	1	0	2	0	0	1	1	1	2	2	2	0	0	2	0	0	0	1	2	2	1	2	2	2	0	2	1	0	1	1	1	0	1	0	0	1	0	0	0
671	1	0	1	0	0	2	2	0	0	0	0	0	0	0	0	0	2	0	2	1	2	0	1	1	1	1	0	0	2	2	0	1	2	0	0	2	1	0	1	1	1	0	1	0	1	1	0	0	1
672	1	0	0	0	0	2	1	0	1	0	1	0	0	0	0	0	2	1	2	2	2	0	0	2	0	1	0	1	2	2	0	0	0	2	0	2	1	0	0	0	1	0	1	0	1	0	0	0	0
673	1	0	0	0	0	0	1	0	0	0	1	0	0	0	0	0	1	1	1	1	1	0	0	2	0	0	0	1	1	1	1	2	1	0	0	2	2	0	2	2	1	0	0	1	0	0	0	0	1
674	1	0	1	1	0	2	1	0	0	0	0	1	2	2	2	0	2	0	2	2	2	0	0	2	0	1	0	1	2	2	0	1	1	2	0	2	2	0	1	1	1	0	0	0	0	2	0	0	0
675	1	0	0	1	0	1	0	0	2	0	0	1	1	1	1	0	2	2	1	1	2	0	0	2	0	2	0	0	2	2	1	1	0	1	1	1	2	0	2	2	0	1	1	0	0	1	0	0	2
676	0	0	0	1	0	1	0	0	1	0	0	1	1	2	1	0	0	0	2	2	1	0	0	2	0	0	0	0	2	2	0	2	2	0	2	0	2	1	1	1	0	1	1	0	0	0	0	1	0
677	1	0	0	1	0	2	0	0	2	0	0	0	0	0	0	0	1	1	1	1	1	0	0	2	0	1	0	0	2	2	1	1	1	1	1	1	1	0	1	1	1	0	1	0	1	0	0	0	0
678	0	0	0	0	0	1	2	0	0	0	1	1	1	1	1	0	2	1	0	0	1	0	0	2	0	0	0	0	2	2	1	1	1	2	0	2	1	0	0	0	2	0	0	0	2	1	0	0	0
679	0	0	0	0	0	1	0	0	2	0	0	0	0	0	0	0	1	0	1	1	1	0	0	2	0	0	0	1	1	0	1	1	1	0	2	0	1	0	1	1	1	0	1	0	1	0	0	0	1
680	0	0	0	0	0	1	1	0	1	1	2	1	1	2	1	0	2	1	1	1	1	0	0	2	0	0	0	1	2	2	1	2	2	0	1	1	2	0	2	1	0	1	1	1	2	0	0	0	0
681	1	0	0	0	0	1	0	0	2	0	0	0	0	0	0	0	2	1	1	1	1	0	0	2	0	0	0	0	2	2	1	1	1	1	1	1	1	0	1	1	1	1	1	0	1	1	0	0	0
682	1	0	0	0	0	1	0	0	0	0	0	0	0	0	0	0	0	0	1	1	2	0	0	2	0	1	0	0	1	1	2	1	1	1	1	1	2	0	2	2	0	0	0	0	0	1	0	0	0
683	1	0	0	0	0	0	0	0	2	0	0	0	0	0	0	0	1	1	2	2	2	1	0	2	0	0	0	2	1	1	1	0	0	1	2	0	1	0	2	2	0	0	0	0	0	1	0	0	0
684	1	1	0	0	0	2	1	1	1	0	0	0	0	0	0	0	1	0	2	2	2	0	0	2	0	0	0	0	2	2	0	1	1	2	0	2	2	0	0	0	1	1	1	0	2	0	0	0	0
685	1	0	0	1	0	1	2	1	0	0	1	1	1	1	1	0	1	1	1	1	1	0	1	1	1	1	0	0	2	2	1	2	1	0	0	2	2	0	1	1	1	0	1	0	2	1	0	1	0
686	1	0	0	1	0	2	2	0	0	0	1	1	1	2	1	0	1	1	1	1	1	0	0	2	0	0	0	0	1	1	1	2	2	2	0	2	1	0	0	0	2	0	1	0	1	2	0	1	0
687	1	0	0	0	0	1	2	0	0	0	0	0	1	0	0	0	0	0	1	1	1	0	1	1	0	0	0	0	2	2	1	0	0	1	1	1	2	0	0	0	1	0	0	0	1	0	0	1	0
688	1	0	0	0	0	2	2	0	1	0	1	0	1	0	0	0	0	0	1	1	2	0	1	1	1	1	0	1	1	1	2	2	2	1	1	1	2	1	1	0	0	0	0	1	1	2	0	1	0
689	0	0	0	0	0	2	2	1	0	0	0	0	1	0	0	1	0	0	2	1	2	0	0	2	0	0	0	0	2	2	1	2	1	2	1	1	0	0	1	1	1	0	1	0	1	1	0	1	0
690	1	0	0	0	0	2	1	0	1	0	1	2	2	2	2	0	1	1	0	0	1	0	1	2	0	0	0	0	1	1	0	1	1	2	1	1	1	1	0	0	1	0	0	1	0	0	0	1	0
691	1	0	1	0	1	1	1	0	0	0	1	0	0	0	0	0	1	0	2	2	2	0	1	1	0	1	0	0	2	2	0	0	1	1	0	2	2	0	2	2	0	0	1	0	1	1	0	0	0
692	1	0	0	0	0	1	1	1	1	0	1	1	1	1	1	0	0	0	0	0	0	0	0	2	0	1	1	1	2	2	0	0	0	2	0	2	1	0	0	0	2	0	0	0	0	0	0	0	0
693	1	0	0	0	0	0	1	0	1	1	2	1	1	1	1	0	1	0	1	1	2	0	1	1	1	1	0	0	2	2	1	1	1	2	0	2	2	0	2	1	0	1	1	0	2	0	0	0	1
694	0	0	0	1	0	2	1	0	1	0	1	1	2	2	2	0	1	1	0	0	0	0	0	2	0	0	0	0	2	2	1	1	1	1	1	1	1	1	0	0	0	1	2	0	1	0	0	0	1
695	0	0	0	1	0	2	0	0	0	0	1	0	0	0	0	0	1	0	1	1	1	0	0	2	0	0	0	0	2	2	1	1	1	1	0	2	0	0	1	1	0	0	0	0	0	0	1	0	0
696	0	0	0	0	0	1	0	0	1	0	0	1	1	1	1	0	2	2	2	2	2	0	0	2	0	0	0	0	2	2	0	2	2	0	1	0	0	0	1	0	1	1	1	1	2	1	0	0	1
697	1	0	0	0	0	1	0	0	2	0	0	0	0	0	0	0	2	2	1	1	2	0	1	1	0	0	0	0	2	2	0	1	1	2	0	2	0	0	0	0	1	0	1	0	1	0	0	1	1
698	0	0	0	0	0	0	0	0	2	0	0	0	1	0	0	1	2	1	1	1	1	0	0	2	0	1	2	1	2	2	1	2	1	2	0	2	1	0	0	0	2	0	0	0	0	0	0	0	1
699	0	0	0	0	0	2	2	0	0	0	1	0	1	0	0	0	1	1	1	1	1	0	0	2	0	0	0	0	1	1	2	1	0	2	2	0	2	0	2	2	0	2	2	0	1	0	0	0	0
700	0	0	1	2	0	2	1	0	1	0	0	1	1	1	1	0	1	1	0	0	1	0	0	2	0	0	0	1	1	1	2	1	1	1	1	1	2	0	1	1	0	0	0	1	1	2	0	0	1
701	1	0	0	1	0	2	0	0	2	0	0	0	1	0	0	1	1	1	1	1	1	0	1	1	1	1	0	0	2	2	1	1	1	1	1	1	2	0	2	2	0	0	0	0	1	1	0	0	0
702	1	0	0	0	0	0	2	0	0	0	0	0	1	0	0	1	2	1	1	1	2	0	1	1	1	1	0	0	2	2	0	1	1	1	1	1	1	1	0	0	0	1	1	0	1	1	0	0	0
703	0	0	0	0	0	2	1	0	1	0	0	1	1	1	1	0	1	1	2	2	2	0	1	1	0	0	0	2	0	0	2	1	2	0	0	2	1	1	0	0	1	1	1	0	0	1	0	1	0
704	1	0	0	1	0	1	1	0	0	0	1	0	0	0	0	0	1	1	0	0	0	1	0	2	0	0	0	0	2	2	0	2	1	1	0	2	2	0	1	0	1	0	0	1	0	0	0	1	0
705	1	0	0	0	0	1	1	0	1	0	0	0	2	1	1	0	1	1	0	0	2	0	0	2	0	0	0	0	2	1	1	0	1	0	1	2	2	0	2	2	0	0	1	0	1	1	0	0	0
706	1	0	0	0	0	1	2	1	0	0	0	0	0	0	0	0	2	1	1	1	2	0	1	1	1	1	0	0	2	2	0	1	1	0	0	2	1	1	0	0	1	1	1	0	1	0	0	0	0
707	1	0	1	1	0	1	2	1	0	0	0	0	1	0	0	0	0	0	1	1	1	0	0	2	0	0	0	0	2	2	1	0	0	1	2	1	1	1	0	0	1	0	0	0	0	1	0	0	0
708	0	0	0	1	0	1	1	0	2	0	0	0	0	0	0	0	2	2	2	2	2	0	0	2	0	1	0	0	2	2	2	2	1	1	0	2	1	1	0	0	0	1	2	0	1	0	0	0	0
709	1	0	0	1	0	2	1	0	0	0	1	0	2	1	2	0	1	0	1	1	1	0	0	2	0	0	0	0	2	2	0	2	2	2	0	2	2	0	1	1	1	0	0	0	2	0	0	0	0
710	1	0	0	0	0	1	2	1	0	0	0	0	1	0	1	0	2	0	2	2	2	1	0	2	0	0	0	1	1	1	2	1	0	2	0	2	1	0	0	0	2	0	0	0	1	0	0	1	0
711	1	0	0	0	0	1	1	0	1	1	0	0	1	1	1	0	1	1	1	1	1	1	0	2	0	1	0	1	0	0	2	1	0	1	1	1	0	0	0	0	2	0	0	0	0	2	0	0	0
712	0	0	0	0	0	1	2	1	0	0	0	1	1	1	1	0	1	0	1	1	1	0	0	2	0	0	0	0	2	2	0	2	2	0	1	1	2	0	0	0	1	0	0	0	0	1	0	0	0
713	0	0	0	1	0	2	0	0	1	0	0	2	2	1	1	0	0	0	2	1	2	0	1	1	0	0	0	0	2	2	0	2	2	0	1	1	2	0	2	1	0	0	1	0	0	1	0	0	0
714	0	0	0	0	0	0	1	0	1	0	0	0	2	1	1	0	2	1	2	1	2	0	0	2	0	0	0	2	1	1	1	0	0	1	0	2	1	0	1	0	1	1	1	0	1	0	0	1	0
715	0	0	0	0	0	2	1	1	1	0	0	0	0	0	0	0	1	0	2	2	2	0	0	2	0	0	0	1	2	2	0	2	2	1	1	1	0	0	0	0	2	0	0	0	1	0	0	0	0
716	0	0	0	0	0	0	2	1	0	0	0	0	0	0	0	0	1	1	0	0	1	0	0	2	0	0	0	0	2	2	0	0	0	2	0	2	1	1	0	0	0	0	1	0	1	0	0	0	1
717	1	0	0	0	0	0	0	0	2	0	0	1	1	0	0	0	0	0	2	2	2	0	0	2	0	1	0	0	1	1	0	2	2	1	1	1	2	1	0	0	1	0	1	0	0	1	0	0	0
718	1	0	0	0	0	1	1	0	1	0	0	0	1	0	0	1	1	1	1	2	2	0	0	2	0	2	0	0	2	2	2	0	0	2	0	2	1	0	0	0	1	0	1	0	0	0	0	0	0
719	1	0	1	1	0	1	1	0	1	0	0	1	1	1	1	0	1	1	2	2	1	1	1	1	1	1	0	0	2	2	1	1	1	0	2	0	0	0	1	1	1	0	0	1	0	0	0	0	1
720	1	0	0	0	0	1	1	0	2	0	0	0	1	0	0	0	1	0	1	1	1	0	1	1	1	1	0	2	1	1	2	1	1	2	2	1	1	0	1	1	0	0	0	0	2	1	0	0	1
721	1	0	0	0	0	1	0	0	1	0	1	1	2	1	1	0	1	1	2	2	2	0	0	2	0	0	0	0	1	1	0	2	1	2	0	2	1	0	0	0	2	1	1	0	1	0	0	0	2
722	1	0	0	0	0	2	2	0	0	0	1	1	1	1	1	0	0	0	1	1	0	0	1	1	1	1	0	0	2	2	2	2	2	0	2	0	1	0	1	1	0	0	0	1	0	0	0	0	0
723	1	0	0	0	0	0	0	0	1	0	0	0	1	0	0	1	1	0	1	1	1	0	0	2	0	0	0	0	1	1	0	2	1	0	1	1	1	0	0	0	1	0	0	0	0	1	0	0	1
724	1	0	0	0	0	0	0	0	1	0	1	2	1	1	1	0	2	1	1	1	2	0	0	2	0	0	0	1	1	1	1	2	2	0	1	1	1	1	0	0	1	1	1	0	2	0	0	0	0
725	1	0	0	0	0	0	1	0	2	0	0	0	0	0	0	0	1	0	2	1	2	0	0	2	0	0	0	0	1	1	2	0	0	1	2	1	1	0	0	0	2	1	1	0	0	0	0	0	0
726	0	0	1	0	0	2	1	0	1	0	0	0	1	1	1	0	1	1	1	1	1	0	0	2	0	0	0	0	2	2	0	0	0	2	0	2	1	0	0	0	2	0	0	0	0	0	0	0	1
727	0	0	0	0	0	1	2	1	0	0	1	0	1	0	1	0	1	1	0	0	1	0	2	0	1	1	0	1	2	2	1	2	1	0	1	1	2	1	1	0	0	0	0	0	0	0	0	2	0
728	0	0	1	1	0	2	2	0	0	0	1	0	1	1	0	0	0	0	1	2	2	0	0	2	0	0	0	1	2	1	1	1	1	2	0	2	0	0	1	1	1	0	0	0	0	1	0	0	0
729	1	0	0	0	0	0	0	0	1	0	0	1	2	0	0	0	0	0	2	2	2	0	0	2	0	0	0	0	2	2	0	1	1	0	2	0	1	0	1	1	1	1	1	0	0	1	0	0	1
730	1	0	1	1	0	1	0	0	1	0	0	1	1	1	1	0	2	2	1	1	2	0	0	2	0	0	1	0	2	2	0	1	1	2	0	2	2	0	2	2	0	0	0	0	1	0	0	0	0
731	0	1	0	0	0	1	1	0	1	0	0	0	1	0	0	0	1	1	1	1	1	0	1	1	0	0	0	1	2	2	0	1	1	1	1	1	0	0	0	0	2	0	0	1	0	1	0	0	0
732	1	0	0	1	0	2	1	1	1	0	0	0	0	0	0	0	0	0	2	2	2	0	0	2	0	0	0	0	2	2	0	1	1	1	1	1	1	0	0	0	1	0	1	0	1	1	0	0	0
733	0	0	0	1	0	2	2	0	1	0	0	0	1	1	1	0	2	0	2	2	2	0	0	2	0	0	0	0	1	1	1	0	0	2	0	2	0	0	0	0	2	0	1	0	1	0	1	0	0
734	0	0	0	1	0	1	1	0	1	1	0	0	1	0	0	0	1	0	1	2	2	0	0	2	0	0	0	1	2	2	1	1	0	1	1	1	1	1	0	0	1	0	0	0	0	0	0	0	0
735	0	0	0	0	0	2	1	1	0	0	0	1	2	1	1	1	2	1	2	2	2	0	0	2	0	0	0	0	1	1	2	0	0	2	0	2	0	0	0	0	1	0	0	0	0	0	0	1	0
736	1	0	0	0	0	2	0	0	1	0	0	1	1	1	1	0	2	2	0	0	0	0	0	2	0	0	0	0	2	2	1	1	1	1	1	1	2	0	0	0	1	0	0	0	0	1	0	0	0
737	0	0	0	0	0	1	2	0	0	0	1	2	2	2	2	0	1	1	0	0	0	0	1	1	1	1	0	0	2	2	1	0	0	0	1	1	2	0	0	0	1	0	0	0	0	2	0	0	0
738	1	0	0	0	0	1	0	0	2	0	0	1	0	0	0	0	1	1	1	1	1	0	0	2	0	1	0	1	1	0	2	1	0	2	2	0	1	1	0	0	1	0	2	0	1	1	0	0	0
739	1	0	0	0	0	1	1	0	1	0	0	1	1	1	1	0	2	2	2	2	1	0	1	1	0	0	0	0	2	2	0	1	1	0	1	1	2	2	0	0	0	0	0	0	0	1	0	0	1
740	0	1	0	0	0	1	1	0	1	0	1	0	2	1	1	1	1	1	0	0	1	0	0	2	0	0	0	0	2	1	0	2	2	0	1	1	1	0	2	2	0	0	0	0	1	1	0	0	0
741	0	0	0	0	0	1	1	0	1	0	0	0	2	1	2	0	1	1	0	0	0	0	1	1	1	1	0	0	2	2	0	2	1	2	0	2	1	0	1	1	1	1	1	0	1	0	0	0	0
742	1	0	1	0	1	2	1	0	0	0	1	0	1	0	0	1	2	0	1	1	1	0	0	2	0	0	0	2	2	2	0	1	1	2	0	2	0	0	0	0	2	0	1	0	1	0	0	0	0
743	0	0	0	0	0	0	2	1	0	0	0	1	2	1	1	0	1	1	1	1	1	0	0	2	0	0	0	0	2	2	2	0	0	2	0	2	1	1	0	0	2	0	0	0	0	0	0	0	1
744	0	0	0	0	0	1	1	0	1	0	0	0	0	0	0	0	1	0	1	1	1	0	0	2	0	0	0	0	2	2	1	1	1	1	0	2	1	0	1	1	1	0	0	0	2	1	0	0	0
745	1	0	0	0	0	0	2	1	0	0	1	1	1	1	1	0	2	1	2	2	2	0	0	2	0	0	0	1	2	2	2	1	1	2	0	2	0	1	0	0	1	0	1	0	1	1	0	0	0
746	0	0	0	0	0	1	1	0	0	0	1	1	1	1	1	0	1	0	1	1	2	0	0	2	0	0	0	0	2	1	0	1	1	1	0	2	1	0	1	1	1	0	0	0	0	1	0	1	0
747	1	0	1	0	1	1	0	0	0	0	1	1	1	1	1	0	1	1	2	2	2	0	1	1	1	1	0	0	2	2	0	1	1	1	1	1	2	0	1	1	1	0	0	0	0	1	0	0	1
748	1	0	0	0	0	1	2	0	0	1	1	0	0	0	0	0	2	1	1	1	2	0	0	2	0	0	0	2	2	2	0	1	2	0	0	2	1	0	0	0	2	0	0	1	1	1	0	0	0
749	0	0	0	1	0	2	1	0	1	0	0	0	0	0	0	0	2	0	1	1	2	0	1	1	1	1	0	2	1	1	2	1	1	2	0	2	2	0	1	1	0	0	0	0	0	0	0	0	1
750	0	0	1	1	1	2	1	1	1	0	0	0	0	0	0	0	2	2	1	1	1	0	1	1	1	1	0	0	2	2	0	2	2	0	1	1	2	0	1	1	1	0	0	0	2	1	0	0	1
751	0	0	0	0	0	1	1	0	1	0	1	0	0	0	0	0	0	0	0	0	1	0	0	2	0	0	0	1	1	1	1	1	1	1	1	1	1	1	0	0	2	0	2	0	2	0	0	0	1
752	1	0	0	0	0	0	1	1	1	0	0	0	1	1	1	0	1	1	0	0	1	0	0	2	0	2	2	1	2	2	1	1	1	1	0	2	1	1	0	0	1	0	0	0	0	0	0	0	0
753	1	0	0	0	0	0	1	1	1	0	0	1	2	1	1	1	2	1	1	1	2	0	0	2	0	0	0	0	1	1	2	1	1	1	1	1	1	0	1	1	1	0	1	0	1	1	0	0	0
754	0	0	1	1	0	2	0	0	1	0	0	1	1	1	1	0	0	0	0	1	1	0	0	2	0	0	0	0	1	1	2	1	1	0	0	1	0	0	1	1	1	0	0	2	0	1	0	0	1
755	1	1	0	0	0	1	1	0	1	0	0	1	2	1	1	0	1	1	1	1	1	0	0	2	0	0	0	0	2	1	1	0	0	1	2	0	1	0	1	1	1	0	0	1	0	0	0	0	1
756	1	0	0	1	0	1	1	1	1	1	0	1	1	1	1	0	0	0	2	1	2	0	0	2	0	1	0	1	2	2	1	1	1	1	1	1	2	0	1	1	1	0	0	0	0	1	0	1	0
757	1	0	0	0	0	1	2	1	0	0	0	0	1	0	1	0	2	2	0	0	2	0	1	1	0	0	0	0	2	2	0	2	2	1	1	1	2	0	1	1	1	1	2	0	1	0	0	0	0
758	0	1	0	0	0	1	2	0	0	0	0	0	0	0	0	0	0	1	0	1	2	0	0	2	0	0	0	1	2	2	1	1	1	0	1	1	0	1	0	0	1	0	0	0	0	1	0	0	0
759	1	0	0	1	0	2	1	0	0	0	0	1	1	1	1	0	1	0	2	1	2	0	0	2	0	0	0	1	1	1	1	1	0	2	0	2	2	1	1	1	0	0	0	0	1	1	0	0	0
760	1	0	0	0	0	2	2	0	1	0	1	0	1	0	0	0	1	0	1	1	1	0	0	2	0	1	0	0	2	2	1	1	0	2	1	2	1	1	0	0	1	0	0	0	0	0	0	0	0
761	1	0	0	0	0	1	2	1	0	0	0	0	0	0	0	0	1	1	1	2	2	0	0	2	0	1	1	1	2	2	0	0	0	2	1	1	1	0	0	0	1	0	0	0	1	1	0	0	0
762	0	0	0	0	0	0	1	0	0	0	1	1	2	1	1	0	1	2	2	2	2	0	0	2	0	0	0	1	1	2	1	1	2	1	0	2	1	0	1	1	1	0	0	0	0	1	0	0	0
763	0	0	0	0	0	1	1	0	0	0	1	0	1	1	1	0	1	1	0	0	1	1	0	2	0	0	0	0	2	2	0	2	2	0	1	1	1	0	1	1	1	1	2	0	1	0	0	1	1
764	1	0	1	0	1	1	0	0	2	0	0	0	0	0	0	0	2	0	1	1	2	0	0	2	0	0	0	0	2	2	2	1	1	1	0	2	0	0	0	1	1	0	1	0	1	0	0	0	0
765	0	0	0	1	0	2	0	0	2	0	0	0	1	0	0	0	0	0	1	1	2	0	0	2	0	0	1	0	2	2	0	1	2	1	1	1	1	0	1	1	1	0	2	0	2	0	0	0	0
766	1	0	1	0	1	1	2	1	0	1	1	0	0	0	0	0	0	0	0	0	0	0	0	2	0	1	0	2	2	2	1	2	1	2	1	1	2	1	1	0	0	0	0	0	1	0	0	0	2
767	0	0	0	0	0	2	2	0	1	0	0	1	1	1	1	0	2	0	2	2	2	0	0	2	0	0	0	1	1	0	2	0	0	2	0	2	1	0	0	0	2	1	1	0	0	0	0	0	0
768	0	0	0	0	0	2	2	0	0	0	2	1	1	1	1	0	2	2	1	1	1	0	0	2	0	0	0	1	1	1	1	1	1	0	1	1	1	0	0	0	1	1	1	0	1	0	0	0	0
769	1	0	0	0	0	1	0	0	2	0	0	0	1	0	1	0	1	1	1	2	2	0	0	2	0	0	0	0	2	2	0	2	2	1	1	1	1	1	0	0	0	1	1	0	1	1	0	0	1
770	0	0	0	1	0	1	1	0	1	0	1	0	1	0	0	1	2	1	1	1	2	0	1	1	0	0	0	0	2	1	0	1	1	1	0	2	1	1	0	0	0	1	1	0	0	0	0	1	0
771	1	0	0	0	0	2	0	0	1	0	0	0	2	0	0	1	1	1	1	1	1	0	2	0	0	0	0	0	2	2	0	1	1	1	1	1	2	1	1	0	0	0	0	0	0	0	0	0	0
772	0	0	0	0	0	0	2	1	0	0	1	0	0	0	0	0	1	0	2	1	2	0	0	2	0	0	0	1	2	2	2	0	0	2	0	2	2	0	1	1	1	0	0	0	0	1	0	0	0
773	0	0	0	0	0	1	0	0	2	0	0	1	2	2	2	0	1	1	1	1	1	0	0	2	0	0	0	0	2	2	0	1	1	0	2	0	1	0	0	0	1	1	1	0	1	0	0	0	1
774	0	0	0	0	0	0	2	0	0	0	1	0	0	0	0	0	2	1	1	1	2	0	1	1	0	0	0	0	1	1	2	1	1	1	1	1	2	0	1	1	1	0	1	0	1	0	0	0	1
775	0	0	0	2	0	2	1	0	0	0	0	0	2	1	1	1	0	0	1	0	1	0	0	2	0	0	0	0	1	1	0	1	2	1	2	1	1	1	0	0	1	0	1	0	1	2	0	0	0
776	1	0	1	1	0	1	1	1	0	0	0	1	1	1	1	0	0	0	2	2	2	0	0	2	0	1	1	0	2	2	0	1	1	1	0	2	2	0	1	1	1	0	0	1	0	1	0	0	0
777	0	1	1	1	0	2	2	1	0	1	1	0	0	0	0	0	0	1	1	1	1	1	0	2	0	0	0	1	2	1	2	2	1	1	1	2	1	0	1	1	1	0	2	0	2	1	0	0	0
778	1	0	0	1	0	1	2	0	0	1	1	2	2	2	2	0	0	0	0	1	1	1	0	2	0	0	0	0	2	2	0	0	1	1	1	1	1	0	0	0	1	0	0	0	1	2	0	0	1
779	0	0	0	0	0	1	1	0	0	0	1	1	2	2	2	0	1	0	1	1	1	0	0	2	0	0	0	0	2	2	0	2	2	0	1	1	1	0	1	1	1	0	0	0	0	1	0	1	0
780	1	1	0	0	0	1	1	0	2	0	0	0	1	0	0	1	0	0	0	0	0	0	1	1	1	2	0	0	2	2	0	1	1	1	1	1	2	1	0	0	1	0	0	1	0	1	0	0	0
781	0	0	0	0	0	2	2	0	0	0	1	0	1	0	0	1	1	0	2	2	2	0	0	2	0	0	0	1	1	1	1	0	0	0	1	1	1	0	0	0	1	0	0	0	1	1	0	0	1
782	1	0	0	0	0	0	0	0	2	0	0	1	1	1	1	0	1	1	2	2	2	0	0	2	0	0	0	0	2	2	0	2	1	0	1	1	1	0	1	1	1	0	1	0	1	1	0	1	0
783	0	0	0	0	0	0	2	0	0	0	0	0	1	0	1	0	1	1	2	2	1	0	0	2	0	0	0	1	2	2	2	0	0	2	0	2	1	0	0	0	2	0	1	0	0	1	0	0	1
784	1	0	0	0	0	1	1	1	1	0	0	1	2	1	1	0	2	1	1	1	1	0	0	2	0	0	0	0	2	2	0	1	1	0	2	1	2	1	0	0	0	0	0	2	0	2	0	1	0
785	0	0	0	0	0	0	1	0	1	0	0	1	1	0	0	0	0	0	1	1	1	0	1	1	1	1	0	0	2	2	0	1	2	0	1	1	0	0	1	1	0	0	0	0	1	0	0	0	0
786	0	0	0	0	0	2	2	0	0	0	0	1	2	2	2	0	1	0	1	1	1	0	0	2	0	0	0	1	2	1	1	1	1	0	2	0	0	0	1	1	0	0	0	0	0	1	0	0	0
787	1	0	1	1	1	2	0	0	0	0	0	0	0	0	0	0	1	1	0	0	2	0	0	2	0	0	0	0	2	2	1	2	1	0	1	0	1	0	0	0	1	0	0	2	0	2	0	0	0
788	0	0	0	0	0	2	1	0	0	0	0	0	2	0	0	1	2	2	1	1	2	0	0	2	0	0	0	1	1	1	2	1	1	1	1	1	2	0	1	1	1	1	1	0	2	0	0	0	1
789	0	0	0	0	0	1	1	0	1	0	0	1	1	1	1	0	2	1	2	2	2	0	0	2	0	0	0	1	1	2	1	1	1	1	1	1	1	0	0	0	2	0	0	0	0	0	0	0	0
790	1	0	1	0	0	2	1	1	1	0	0	0	2	1	1	0	1	1	0	0	0	0	0	2	0	0	1	1	2	2	0	0	1	2	1	2	2	0	0	0	1	0	1	1	1	1	0	1	0
791	1	0	0	0	0	0	0	0	2	0	0	1	2	1	1	0	1	0	0	0	2	0	0	2	0	0	0	2	1	2	2	1	1	2	0	2	0	0	0	0	2	0	0	0	0	0	0	0	0
792	1	0	0	1	0	2	1	0	2	0	0	0	0	0	0	0	1	0	1	1	1	0	0	2	0	0	0	0	2	2	1	1	1	2	0	2	0	0	0	0	1	0	0	0	1	0	0	0	1
793	1	0	0	0	0	2	0	0	2	0	0	0	1	0	0	1	2	1	1	1	2	0	0	2	0	0	0	1	2	2	1	1	1	0	1	1	0	0	0	1	1	0	1	0	1	0	0	0	0
794	0	0	0	0	0	1	1	1	0	0	0	0	1	0	0	0	2	1	1	1	1	0	0	2	0	0	1	1	2	2	0	0	0	2	0	2	1	0	0	0	2	0	1	0	1	0	0	0	0
795	1	0	0	0	0	0	1	0	2	0	0	1	0	0	0	0	2	1	0	0	1	0	0	2	0	0	0	0	2	2	1	1	1	2	1	1	1	0	1	1	1	0	0	2	0	2	0	0	1
796	0	0	0	0	0	1	1	0	0	0	0	1	1	1	1	0	2	2	1	1	2	0	0	2	0	0	0	0	2	2	0	0	0	2	0	2	1	0	0	0	1	0	1	0	1	0	0	0	0
797	0	0	0	1	0	1	0	0	2	0	0	0	0	0	0	0	0	0	1	1	2	0	1	1	1	1	0	0	2	2	0	1	1	1	1	1	2	0	1	1	0	0	0	0	0	0	0	1	0
798	0	0	0	0	0	0	1	1	0	0	0	0	1	0	0	1	0	0	0	0	0	0	1	1	1	1	0	0	2	2	2	2	1	0	1	0	1	0	0	0	1	1	2	0	1	0	0	0	0
799	0	0	0	0	0	0	0	0	1	0	0	0	1	0	1	0	0	0	1	1	1	0	0	2	0	1	0	1	0	0	2	2	2	2	0	2	1	0	2	2	0	1	1	0	1	0	0	0	0
800	0	0	0	1	0	2	1	1	0	0	0	0	1	1	1	0	0	0	1	1	1	0	0	2	0	1	0	1	2	2	1	2	2	1	2	0	1	0	1	0	1	0	0	1	0	0	0	0	0
801	1	0	0	0	0	2	1	1	0	0	0	1	1	1	1	0	0	0	0	0	0	0	0	2	0	0	0	1	2	2	1	1	1	1	1	1	2	1	0	0	1	2	2	0	1	0	0	0	0
802	0	0	0	1	0	2	0	0	1	0	0	1	2	2	2	0	1	0	1	1	2	0	1	1	0	0	0	0	1	1	1	1	1	2	0	2	1	0	0	0	2	0	0	0	0	0	0	0	1
803	0	0	0	1	0	2	1	0	0	0	0	0	1	0	0	0	0	0	0	0	0	0	1	2	0	0	0	0	1	1	0	0	1	1	1	1	1	0	0	0	2	0	0	0	0	1	0	0	1
804	0	0	0	0	0	2	1	0	2	0	0	1	1	1	1	0	2	0	1	2	2	0	1	1	0	0	1	0	2	2	0	1	1	1	1	1	1	1	0	0	1	0	0	0	0	0	0	0	0
805	1	0	0	1	0	2	1	0	2	0	0	0	0	0	0	0	2	0	1	1	2	0	1	1	1	1	0	0	1	1	2	2	2	0	1	1	0	0	0	0	2	0	0	0	0	2	0	0	0
806	1	0	0	0	0	1	0	0	0	0	0	0	0	0	0	0	1	1	0	0	0	0	1	1	1	1	0	0	2	1	0	1	1	1	1	1	2	0	1	1	0	1	1	0	1	0	0	1	1
807	1	0	1	0	1	1	2	1	0	0	0	1	2	1	1	0	2	2	1	1	1	0	0	2	0	0	0	0	2	2	1	1	1	2	0	2	2	0	2	1	0	0	1	1	1	1	0	0	0
808	0	0	0	0	0	0	1	0	1	0	0	1	2	1	1	0	1	1	1	1	1	0	0	2	0	0	0	1	0	0	2	0	0	1	0	2	2	1	0	0	1	0	1	0	1	1	0	0	0
809	0	1	0	0	0	2	2	0	0	0	2	1	2	2	2	0	2	1	1	1	1	0	1	1	1	1	0	1	2	2	1	1	0	2	0	2	1	0	1	0	1	0	0	0	0	0	0	0	0
810	1	0	0	0	0	1	2	0	0	0	0	0	1	0	0	1	0	1	1	1	1	1	0	2	0	0	0	0	2	2	2	1	1	1	0	2	1	0	0	0	0	0	0	0	0	0	0	1	0
811	1	0	0	0	0	1	2	0	0	0	0	0	1	0	0	0	1	0	1	1	2	0	0	2	0	0	0	0	2	2	0	1	1	2	2	1	2	0	1	1	0	0	0	0	1	0	0	1	0
812	0	0	0	0	0	1	2	0	0	0	2	1	1	1	1	0	1	0	0	0	2	0	2	0	1	1	0	0	2	2	0	2	2	2	0	2	1	0	0	0	2	0	1	0	0	1	0	0	0
813	1	0	0	0	0	2	1	1	0	0	0	0	0	0	0	0	1	1	0	0	0	0	0	2	0	0	0	0	2	2	0	1	2	1	2	1	1	0	2	2	0	1	1	0	1	0	0	1	0
814	1	1	0	0	0	0	1	1	1	0	0	0	1	0	1	0	0	0	2	2	2	0	0	2	0	0	0	0	2	2	0	1	1	2	0	2	1	0	0	0	2	0	0	0	1	1	0	1	0
815	0	0	1	2	0	2	1	0	1	0	0	2	1	1	1	0	2	1	1	2	2	0	1	1	0	1	0	0	2	2	1	2	2	2	0	2	0	0	0	0	2	0	0	0	0	0	0	0	0
816	0	0	0	0	0	2	0	0	1	0	1	0	0	0	0	0	0	0	2	1	2	0	0	2	0	0	1	1	2	2	0	1	1	1	1	1	2	0	1	1	1	0	0	0	0	0	0	1	0
817	0	0	0	0	0	1	2	0	0	0	1	1	2	1	1	0	0	0	2	2	2	0	1	1	0	0	0	0	2	2	1	1	1	1	1	1	1	0	0	0	2	0	0	0	1	1	0	1	0
818	0	0	0	0	0	1	1	0	0	0	1	1	1	1	1	0	1	1	2	2	1	0	0	2	0	0	0	1	1	1	2	1	2	1	1	1	1	0	1	1	1	0	0	0	0	1	0	0	0
819	1	1	0	0	0	1	1	0	2	0	0	0	0	0	0	0	2	2	2	2	2	0	1	1	0	1	0	0	1	1	1	1	1	1	1	1	1	0	1	1	1	2	2	0	0	1	0	0	0
820	1	0	0	0	0	2	0	0	2	0	0	1	1	1	1	0	1	1	1	1	1	0	0	2	0	0	0	0	2	2	1	1	1	1	0	2	2	1	0	0	1	0	0	0	0	1	0	0	1
821	1	0	0	0	0	2	1	0	0	0	0	1	1	1	1	0	2	2	1	1	2	0	2	0	0	1	0	0	2	2	0	2	2	0	1	1	2	0	2	1	0	0	0	0	1	1	0	0	0
822	0	0	0	1	0	2	0	0	2	0	0	0	0	1	1	0	2	0	2	2	2	0	0	2	0	0	0	1	2	2	0	1	1	2	0	2	2	0	1	1	1	0	0	0	1	1	0	0	1
823	0	0	0	1	0	1	0	0	2	0	0	0	0	0	0	0	1	2	1	1	2	0	0	2	0	0	0	0	2	2	1	1	1	2	0	2	1	0	1	1	1	0	0	0	0	0	0	0	0
824	1	0	0	1	0	1	2	0	1	0	0	2	2	2	2	0	2	0	2	2	2	0	0	2	0	0	0	2	1	1	1	0	1	2	1	2	1	0	1	1	1	0	0	0	1	1	0	0	0
825	1	0	0	1	0	1	0	0	1	0	0	0	0	0	0	0	0	0	0	1	1	0	0	2	0	1	0	0	2	2	0	1	1	2	1	2	1	0	0	0	1	0	0	0	1	1	0	0	0
826	0	0	0	0	0	0	1	1	1	0	0	0	0	0	0	0	0	0	0	1	2	0	0	2	0	0	0	0	2	1	0	2	1	0	1	1	1	0	1	1	1	0	0	0	1	1	0	0	1
827	1	0	0	0	0	0	1	0	1	0	0	0	1	0	0	0	2	1	2	2	2	0	0	2	0	0	0	0	2	1	1	1	0	1	1	1	2	0	1	1	1	0	0	0	0	1	0	1	0
828	0	0	0	0	0	1	2	0	0	1	0	0	1	1	1	0	1	1	1	1	2	0	0	2	0	0	0	0	1	2	1	0	0	2	0	2	0	0	0	0	2	0	1	0	1	0	0	0	0
829	0	0	1	0	1	1	2	0	0	0	0	2	2	2	2	0	1	0	2	2	2	0	0	2	0	0	0	0	2	2	0	0	1	1	0	2	0	0	0	0	2	0	0	0	0	1	0	0	2
830	0	0	1	0	1	1	1	0	1	0	1	0	0	0	0	0	2	1	2	1	2	0	0	2	0	0	1	0	1	1	1	1	1	2	1	2	2	0	1	1	1	0	0	1	0	1	0	0	0
831	1	0	0	0	0	1	1	0	0	1	0	1	2	1	1	0	1	1	1	1	1	0	1	1	1	1	1	1	2	2	0	2	1	2	0	2	1	0	0	0	2	0	1	0	1	1	0	0	0
832	1	0	0	0	0	1	0	0	0	0	0	0	1	0	0	0	2	2	1	1	2	0	1	1	0	0	0	1	2	2	0	0	1	1	0	2	1	0	1	1	1	0	0	1	0	0	0	0	0
833	1	0	0	1	0	1	0	0	2	0	0	2	2	1	1	0	1	1	0	0	0	0	1	1	0	0	0	0	2	2	0	1	1	1	0	1	1	0	0	0	2	0	0	1	1	2	0	0	0
834	1	0	0	0	0	1	2	0	0	0	0	1	1	1	1	0	0	0	1	1	2	0	1	2	0	0	0	1	1	0	1	2	1	0	1	0	0	0	0	0	1	0	0	0	1	2	0	0	0
835	1	0	1	0	0	2	2	1	0	0	0	0	0	0	0	0	0	1	0	1	2	0	0	2	0	0	0	1	2	2	0	0	1	2	1	2	2	0	2	2	0	0	1	0	1	0	0	0	0
836	1	0	0	1	0	1	2	1	0	0	0	0	0	0	0	0	2	0	2	2	2	0	0	2	0	0	0	0	2	2	0	1	1	2	0	2	0	0	0	0	1	0	0	0	0	0	0	1	0
837	0	0	0	1	0	2	1	0	0	1	0	1	1	1	1	0	2	0	0	1	2	1	0	2	0	0	0	1	1	0	2	1	1	1	0	2	2	1	1	0	0	0	2	0	2	0	0	0	0
838	1	1	0	0	0	1	2	0	0	0	1	0	0	0	0	0	2	2	1	1	2	0	0	2	0	0	0	0	1	1	1	1	1	1	1	1	1	1	0	0	1	0	0	0	0	1	0	0	0
839	1	0	0	0	0	2	1	0	1	0	0	0	1	0	0	1	0	0	1	1	1	0	0	2	0	0	0	0	2	2	1	1	1	0	0	2	1	1	0	0	1	0	1	0	1	1	0	2	0
840	1	0	0	0	0	0	2	1	0	0	0	0	0	0	0	0	0	0	2	2	2	0	0	2	0	0	0	0	1	1	2	0	1	1	1	1	2	1	0	1	1	1	1	1	0	1	0	1	0
841	1	0	0	0	0	1	1	1	1	0	0	0	1	0	0	1	1	0	1	1	1	0	0	2	0	0	0	2	1	1	2	2	1	0	1	1	1	0	2	2	0	0	1	0	0	0	0	1	0
842	1	0	0	0	0	1	1	0	1	0	1	0	2	1	2	0	2	1	2	2	2	0	1	1	0	0	0	1	1	1	1	0	0	2	0	2	1	1	0	0	1	1	1	0	0	2	0	1	1
843	0	0	0	0	0	2	1	0	0	0	1	1	1	1	1	0	1	1	0	1	1	0	1	1	1	1	0	1	1	2	2	0	0	1	0	2	2	0	2	2	0	0	0	0	0	0	0	0	0
844	1	0	0	0	0	1	0	0	2	0	0	1	1	0	0	0	1	1	2	2	2	1	0	2	0	0	0	0	2	2	0	1	1	1	0	2	1	0	0	0	1	2	2	0	0	1	0	0	1
845	1	0	0	0	0	2	0	0	1	0	0	0	1	1	1	0	2	1	2	2	2	0	0	2	0	1	0	1	1	1	1	1	0	1	1	1	0	0	0	0	1	0	1	0	1	0	0	0	0
846	1	0	0	1	0	2	1	0	0	0	1	0	2	0	0	1	2	1	0	0	1	0	0	2	0	0	1	1	2	2	0	1	1	0	2	1	1	0	0	0	0	0	0	0	0	0	0	0	0
847	1	0	0	1	0	1	1	1	1	0	1	1	0	0	0	0	2	0	0	1	2	0	0	2	0	1	0	0	2	2	1	2	1	1	0	2	0	0	0	0	1	0	1	0	0	1	0	0	1
848	0	0	0	1	0	1	0	0	1	0	1	0	0	0	0	0	1	1	1	1	1	0	1	1	1	2	0	1	0	0	2	2	1	1	1	1	2	0	1	1	0	0	0	0	0	1	0	0	2
849	0	1	0	0	0	1	2	1	0	0	0	0	0	0	0	0	1	2	1	1	2	0	0	2	0	0	0	1	2	2	1	0	0	2	1	1	0	0	0	0	2	0	0	0	0	1	0	1	0
850	0	0	0	2	0	2	1	1	0	0	0	0	0	0	0	0	2	1	1	1	1	0	0	2	0	0	0	1	1	1	1	2	2	0	2	0	1	0	1	1	1	0	1	0	1	0	0	0	0
851	1	0	0	0	0	1	1	1	1	0	0	0	1	0	0	1	1	0	2	1	2	0	0	2	0	0	0	1	2	1	1	1	1	1	0	2	2	1	0	0	0	0	1	0	0	1	0	0	0
852	1	0	0	0	0	1	1	1	1	0	0	0	1	0	0	1	2	1	1	2	2	0	0	2	0	0	1	1	1	1	1	1	1	1	0	1	2	1	1	0	0	0	0	0	0	0	0	0	0
853	0	0	1	0	0	1	0	0	2	0	0	1	1	1	1	0	2	0	1	1	1	0	0	2	0	0	0	0	2	2	0	1	0	2	0	2	2	0	2	2	0	0	1	0	1	0	0	0	0
854	0	0	0	1	0	1	1	0	0	0	1	0	0	0	0	0	1	1	2	2	2	0	1	1	1	1	1	1	1	1	1	0	0	2	0	2	0	0	0	0	2	0	0	0	0	0	0	0	0
855	1	0	1	0	0	0	1	0	1	0	0	0	0	0	0	0	1	1	1	1	2	0	2	0	1	1	0	0	1	1	2	1	1	0	2	0	0	0	0	0	1	0	0	1	0	0	0	0	0
856	1	0	0	0	0	1	1	0	1	0	0	0	1	0	0	0	0	0	1	1	1	0	0	2	0	0	0	0	1	2	1	2	2	1	1	1	2	1	1	1	0	0	1	0	1	1	0	0	0
857	0	0	0	0	0	0	1	0	1	0	0	1	2	2	2	0	0	0	0	0	1	0	1	1	1	1	0	0	2	2	0	1	1	2	0	2	1	0	0	0	0	1	1	0	1	1	0	1	0
858	0	0	0	0	0	1	1	0	2	0	0	0	1	1	1	0	1	1	1	1	1	0	0	2	0	0	0	0	2	2	1	1	1	1	1	1	1	1	0	0	0	0	0	1	1	2	0	0	0
859	1	0	0	0	0	1	1	0	0	0	1	0	0	0	0	0	2	1	1	1	1	1	0	2	0	0	0	0	1	1	0	1	1	1	1	1	0	0	0	0	2	0	0	0	0	1	0	1	0
860	1	0	0	1	0	1	2	0	0	1	1	0	2	0	0	1	2	0	2	2	2	0	1	1	0	1	0	0	2	2	1	1	0	2	0	2	1	0	1	1	0	1	1	0	1	1	0	0	0
861	1	0	1	0	0	2	2	1	0	0	0	1	2	2	2	0	1	0	1	1	1	0	1	1	0	0	0	0	2	2	1	2	1	1	2	2	2	0	1	1	0	0	1	1	0	1	0	0	0
862	1	0	0	0	0	0	0	0	2	0	0	0	1	0	0	1	1	0	0	0	2	0	0	2	0	2	0	0	1	1	1	2	2	1	0	2	1	0	1	0	1	2	2	0	0	0	0	1	0
863	0	0	0	0	0	0	0	0	2	0	0	0	0	0	0	0	0	0	2	1	2	1	0	2	0	0	0	1	2	2	2	1	1	1	1	1	0	0	0	0	1	0	0	0	0	0	0	0	0
864	1	0	0	1	0	2	2	1	0	0	0	0	0	0	0	0	1	0	1	1	1	0	0	2	0	0	0	0	2	1	0	0	0	2	0	1	0	0	1	1	1	0	0	0	1	0	0	0	0
865	0	0	0	1	0	2	2	0	1	0	0	1	1	1	1	0	2	0	2	2	2	0	0	2	0	0	0	0	2	1	0	1	1	1	1	1	2	0	1	1	1	0	0	0	1	1	0	0	0
866	1	0	0	0	0	0	1	0	2	0	0	0	1	1	1	0	1	1	0	0	1	0	0	2	0	1	0	0	2	2	1	1	0	1	1	1	1	0	0	0	2	0	1	0	0	0	0	0	0
867	1	0	0	0	0	0	1	0	1	0	1	2	2	2	2	0	0	0	0	0	2	0	0	2	0	0	0	0	1	1	0	1	1	1	1	1	1	1	0	0	1	0	1	0	1	1	0	0	2
868	1	0	1	1	0	1	1	1	1	0	0	0	2	1	1	0	0	0	0	0	0	0	0	2	0	0	0	0	2	2	1	1	1	2	0	2	1	0	1	1	1	1	2	0	1	0	0	0	0
869	1	1	0	0	0	0	0	0	1	0	0	0	0	0	0	0	1	1	1	1	1	0	0	2	0	1	0	1	2	2	1	2	2	1	0	2	2	0	1	1	1	0	0	0	0	1	0	0	1
870	0	0	1	0	1	1	2	1	0	0	0	0	1	0	1	0	1	1	1	1	2	1	0	2	0	0	0	0	2	2	1	2	2	0	2	0	1	0	1	1	1	0	1	0	1	0	0	0	0
871	0	0	1	1	0	1	2	0	1	0	0	0	0	0	0	0	1	0	2	2	2	0	0	2	0	0	0	2	2	2	1	0	0	2	0	2	1	0	0	0	1	1	1	0	2	0	0	0	1
872	0	0	0	0	0	0	1	0	0	0	0	1	0	0	0	0	0	0	1	1	1	0	0	2	0	0	0	0	2	2	1	1	2	1	2	1	1	0	0	0	1	0	1	0	0	1	0	0	0
873	1	0	0	0	0	1	1	0	1	0	1	0	0	0	0	0	1	0	2	2	2	0	0	2	0	0	0	0	2	2	0	2	1	2	0	2	1	0	0	0	1	0	1	0	1	1	0	1	0
874	0	0	0	0	0	0	2	0	1	0	0	0	2	1	2	0	0	0	1	1	1	0	0	2	0	0	0	1	1	1	2	1	1	1	0	2	1	0	1	0	1	0	1	0	1	0	0	0	0
875	1	0	0	0	0	1	2	0	1	0	1	2	2	2	2	0	1	1	0	0	1	0	0	2	0	1	0	1	2	2	1	2	1	0	1	1	2	0	1	0	0	0	0	0	0	0	0	0	1
876	1	0	1	1	0	1	0	0	2	0	0	0	1	0	0	1	2	2	1	1	1	0	2	0	0	0	0	0	2	2	1	1	2	1	1	1	2	0	1	1	1	0	0	0	2	1	0	0	1
877	0	0	0	0	0	1	1	0	1	0	1	0	0	0	0	0	2	2	1	1	2	0	1	1	1	1	0	0	2	2	1	2	1	2	0	2	2	0	1	1	0	0	0	0	0	1	0	0	0
878	1	0	0	1	0	2	0	0	2	0	0	0	1	0	0	1	2	0	2	2	2	0	0	2	0	0	0	0	2	2	1	1	0	2	0	2	1	0	1	1	1	1	1	0	1	0	0	1	0
879	1	0	0	1	0	1	1	0	1	0	0	1	1	0	0	0	1	1	1	1	2	0	0	2	0	0	0	1	2	2	1	0	0	2	0	2	1	0	1	1	1	0	0	0	0	0	0	0	1
880	1	0	0	0	0	0	2	0	0	0	1	1	1	1	1	0	0	0	1	1	0	0	0	2	0	1	0	0	2	2	1	1	0	2	0	2	0	1	0	0	1	0	1	0	1	0	0	1	0
881	1	0	0	1	0	1	1	1	1	0	0	1	1	1	1	0	0	0	1	1	0	0	1	1	0	0	0	1	2	2	0	1	1	1	0	2	2	0	1	1	0	0	1	0	1	1	0	0	0
882	0	0	1	1	0	1	1	1	1	0	0	0	1	1	1	0	2	2	2	2	2	0	0	2	0	0	0	0	1	1	2	1	2	1	0	2	1	0	0	0	2	0	0	0	0	0	0	1	0
883	1	0	1	2	0	2	2	0	1	0	1	0	0	0	0	0	0	0	0	0	1	0	0	2	0	1	0	0	2	1	1	1	0	2	1	2	1	0	0	0	1	0	0	0	1	1	0	0	0
884	0	0	0	0	0	1	0	0	1	0	0	0	0	0	0	0	1	1	1	1	2	0	0	2	0	1	0	1	1	1	1	2	2	0	1	1	1	0	1	0	1	0	0	0	0	1	0	0	0
885	1	0	0	1	0	1	1	0	1	0	0	0	1	1	1	0	0	0	2	1	2	0	0	2	0	0	0	0	1	1	1	0	0	1	0	2	1	0	0	0	2	0	1	0	1	1	0	1	0
886	1	0	1	0	1	1	0	0	1	0	0	0	0	0	0	0	2	1	0	0	1	0	0	2	0	0	0	0	2	1	1	0	0	2	0	2	2	0	2	2	0	0	1	0	1	0	0	0	0
887	1	0	0	1	0	2	0	0	1	0	0	1	1	1	1	0	2	0	2	2	2	0	0	2	0	0	0	0	1	1	1	1	0	1	1	1	2	0	2	2	0	0	1	0	1	1	0	0	0
888	0	0	0	1	0	1	1	0	1	0	0	0	1	0	1	0	0	0	0	0	0	0	1	1	1	1	0	0	2	1	0	2	1	0	1	1	0	0	0	0	2	1	1	0	1	0	0	0	0
889	1	0	0	0	0	2	1	0	0	0	0	0	1	0	0	1	0	1	2	2	2	0	1	1	1	1	1	1	2	2	0	2	1	0	0	2	0	0	0	0	2	0	2	0	1	1	0	0	0
890	1	0	0	1	0	2	2	1	0	0	0	1	1	0	0	0	1	1	0	1	1	0	1	1	1	1	0	1	2	1	1	1	1	1	1	1	2	1	1	1	1	0	0	1	0	1	0	0	0
891	0	1	0	0	0	1	2	0	0	0	0	1	1	1	1	0	1	1	1	1	2	0	0	2	0	0	0	2	2	2	0	2	1	2	0	2	2	1	0	0	1	0	0	0	0	2	0	0	0
892	1	0	0	1	0	1	1	0	1	0	1	0	0	0	0	0	2	1	0	0	1	0	1	1	1	1	0	0	2	1	1	0	0	2	0	2	1	0	0	0	2	0	1	0	1	0	0	0	0
893	1	0	0	0	0	1	1	0	1	1	1	0	1	0	1	0	1	1	1	1	1	0	0	2	0	0	0	0	2	2	1	1	1	2	0	2	2	1	1	1	0	0	0	0	0	0	0	0	0
894	1	0	0	0	0	1	1	1	1	0	0	0	0	0	0	0	1	0	2	1	2	0	0	2	0	0	0	0	2	2	1	1	1	1	1	1	2	0	0	0	1	0	1	0	0	1	1	0	0
895	1	0	1	1	0	1	0	0	1	0	0	0	0	0	0	0	1	1	2	2	2	0	0	2	0	0	0	1	2	1	1	1	1	1	1	1	0	0	0	0	2	1	1	0	1	1	0	0	0
896	1	0	1	0	0	1	0	0	2	0	0	0	0	0	0	0	2	1	0	0	1	0	0	2	0	0	0	0	1	1	1	1	1	1	0	2	1	1	0	0	1	0	1	0	1	1	0	0	1
897	0	0	0	0	0	1	2	0	1	0	0	0	0	0	0	0	2	1	1	2	2	0	1	1	0	1	1	0	2	2	0	0	1	1	1	1	1	1	0	0	1	0	0	0	0	1	0	0	0
898	0	1	1	0	1	1	1	0	1	0	1	1	0	0	0	0	0	0	0	0	0	0	0	2	0	0	1	2	2	2	1	2	1	1	0	2	2	1	0	0	1	0	0	0	1	0	0	0	0
899	1	0	0	0	0	1	2	1	0	0	0	1	1	1	1	0	1	0	1	1	1	0	0	2	0	0	0	0	1	1	1	1	1	0	0	2	1	0	0	0	2	0	0	0	0	0	0	0	0
900	1	0	1	2	0	2	1	0	0	0	1	0	0	0	0	0	2	1	2	2	1	0	0	2	0	1	0	0	2	2	1	2	2	0	2	0	1	0	2	2	0	0	1	0	1	0	0	0	0
901	0	0	0	1	0	1	2	0	0	1	0	1	1	1	1	0	1	1	0	0	0	0	0	2	0	0	0	0	2	2	0	2	1	1	0	2	2	0	0	0	2	0	0	0	1	1	0	0	0
902	0	0	1	1	0	1	1	0	0	0	1	0	0	0	0	0	2	2	1	1	1	0	0	2	0	0	1	0	2	2	0	0	1	1	1	1	2	1	1	1	1	0	0	0	1	1	0	0	0
903	0	0	0	0	0	1	1	1	1	0	0	0	1	0	1	0	1	1	1	2	2	0	0	2	0	1	0	0	1	1	2	1	2	1	2	1	2	0	2	2	0	0	0	0	0	1	0	0	0
904	0	0	0	1	0	2	1	0	0	0	1	0	1	0	0	1	1	1	1	1	1	0	0	2	0	0	0	0	2	2	0	1	1	1	0	2	1	1	0	0	2	0	1	0	0	0	0	1	0
905	1	0	0	0	0	1	0	0	2	0	0	1	1	1	1	0	1	1	1	1	2	0	0	2	0	1	0	0	2	2	0	0	0	1	2	1	1	0	0	0	0	1	1	1	1	1	0	0	0
906	0	0	0	1	0	2	0	0	2	0	0	0	0	0	0	0	0	0	2	2	2	0	1	1	0	0	0	0	2	2	2	1	0	2	0	2	1	0	0	0	2	0	0	0	1	1	0	0	0
907	1	0	0	0	0	1	2	0	0	0	0	0	1	0	0	0	2	2	2	1	2	0	0	2	0	0	0	0	1	1	2	1	1	2	0	2	2	1	1	1	1	0	2	0	1	1	0	0	0
908	1	0	0	1	0	2	2	0	0	0	1	0	0	0	0	0	1	1	1	1	1	0	0	2	0	0	0	0	2	2	0	1	0	1	1	1	0	0	0	0	1	0	1	0	1	0	0	1	0
909	0	0	0	1	0	2	1	0	1	0	0	2	2	2	2	0	1	0	1	1	1	0	1	1	1	1	0	0	1	1	2	1	0	1	1	1	1	0	1	1	1	0	0	1	0	1	0	0	1
910	0	0	1	1	0	1	2	0	0	0	1	0	1	0	0	0	1	0	0	0	1	0	2	0	0	0	0	1	2	2	1	2	1	0	1	1	1	0	1	1	1	0	1	0	1	0	0	0	0
911	1	0	0	0	0	1	0	0	1	0	0	0	1	1	1	0	1	1	1	2	2	0	0	2	0	0	0	1	2	2	1	2	1	1	1	2	2	0	2	2	0	0	1	0	1	1	0	0	0
912	1	0	0	1	0	2	0	0	2	0	0	1	0	0	0	0	0	0	2	1	2	0	1	1	0	1	0	0	2	2	0	2	1	0	1	1	1	1	0	0	1	0	0	0	1	0	0	0	0
913	0	1	0	0	0	1	2	0	0	0	0	0	0	0	0	0	1	0	1	1	1	0	0	2	0	0	0	0	2	2	1	1	0	2	1	2	2	1	0	0	1	0	0	0	1	0	0	0	1
914	1	0	0	0	0	0	2	1	0	0	0	0	1	0	0	1	1	1	0	0	0	0	0	2	0	0	0	0	2	2	1	1	1	2	0	2	2	0	1	1	1	0	0	0	0	0	0	0	1
915	0	0	0	0	0	1	1	1	1	0	0	0	0	0	0	0	2	2	1	1	2	0	0	2	0	0	1	0	2	2	1	2	2	1	0	2	2	1	0	0	1	0	1	0	1	1	0	0	1
916	0	0	0	0	0	0	1	0	1	1	1	0	0	0	0	0	2	0	2	1	2	0	0	2	0	1	0	0	2	2	1	1	1	0	1	1	1	0	0	0	1	0	0	0	0	1	0	1	0
917	1	0	2	0	1	0	1	0	0	0	0	0	0	0	0	0	1	0	2	2	2	0	1	1	1	1	0	0	2	2	1	1	0	2	1	2	1	0	0	0	1	0	0	0	0	1	0	0	0
918	1	0	0	2	0	2	2	1	0	0	1	1	2	1	2	0	1	0	1	1	1	0	1	1	1	2	0	0	1	1	1	0	0	2	0	2	1	0	0	0	0	0	0	1	0	0	0	0	2
919	0	0	1	0	1	1	1	0	0	0	1	0	1	0	0	1	1	0	2	1	2	1	0	2	0	1	1	0	2	2	0	1	1	2	1	1	2	1	1	1	0	0	0	0	2	2	0	0	0
920	1	0	0	0	0	0	1	0	0	0	0	0	0	0	0	0	2	2	2	2	2	0	0	2	0	0	0	1	1	0	1	1	1	2	1	2	2	0	2	1	0	0	1	1	0	1	0	0	0
921	1	0	0	1	0	1	0	0	0	0	0	0	1	0	0	1	2	0	2	2	2	0	0	2	0	0	0	0	1	1	1	1	1	1	1	1	1	0	0	0	2	0	0	0	1	1	1	0	0
922	1	0	0	0	0	1	2	1	0	0	0	0	1	1	1	0	2	0	2	2	2	0	1	1	1	1	0	0	2	2	1	1	2	0	2	0	0	0	0	0	2	0	1	0	1	0	0	0	0
923	0	0	0	0	0	1	2	0	0	0	2	0	0	0	0	0	2	2	0	0	0	0	1	1	1	1	1	0	2	2	1	2	1	1	1	1	2	0	1	1	0	0	0	0	0	1	0	0	0
924	1	0	0	1	0	1	0	0	1	0	0	0	1	1	1	0	0	0	1	1	2	0	1	1	0	1	0	0	2	2	0	1	1	1	0	2	2	0	2	2	0	0	0	2	0	1	0	0	0
925	0	0	0	0	0	0	1	0	1	0	0	0	1	1	1	0	1	1	1	1	1	0	0	2	0	0	0	0	2	2	1	0	0	2	0	2	1	0	2	2	0	0	1	0	1	0	0	0	1
926	1	0	0	0	0	1	1	0	1	0	0	0	0	0	0	0	0	0	1	1	2	0	1	1	0	0	0	1	2	1	1	1	1	1	1	1	2	1	1	0	0	1	1	0	1	1	0	0	0
927	0	0	0	1	0	1	2	1	0	0	1	0	0	0	0	0	1	0	1	2	2	0	1	1	1	1	0	0	2	2	1	1	1	1	0	2	2	1	0	0	1	1	1	0	1	0	0	0	0
928	0	1	0	0	0	1	0	0	2	0	0	1	2	1	1	1	1	1	2	0	2	0	0	2	0	0	0	1	2	2	2	1	1	0	1	1	1	0	1	1	1	0	0	0	1	0	0	0	0
929	0	0	0	0	0	1	2	0	0	0	1	0	0	0	0	0	0	0	0	0	0	0	0	2	0	0	0	2	2	2	1	1	0	1	1	1	1	1	0	0	1	0	0	0	0	1	0	0	1
930	0	0	0	1	0	1	0	0	2	0	0	0	0	0	0	0	0	0	0	1	1	0	1	1	0	1	0	1	2	2	0	1	0	2	0	2	2	0	2	1	0	1	1	0	2	0	0	0	0
931	1	0	0	1	0	2	2	1	0	1	1	1	2	1	1	0	2	2	1	1	1	0	0	2	0	0	0	1	1	1	1	0	0	2	0	2	0	0	1	1	1	1	1	1	0	1	0	0	0
932	1	1	1	1	1	1	1	1	0	0	0	0	0	0	0	0	0	0	2	1	2	0	0	2	0	0	0	0	2	1	0	1	1	1	1	1	0	0	0	0	1	0	1	0	1	1	0	0	0
933	0	0	0	0	0	2	2	0	0	0	0	0	0	0	0	0	2	2	1	1	2	0	0	2	0	0	0	0	2	2	0	1	0	1	1	1	2	1	0	0	0	0	0	0	0	2	0	0	1
934	1	0	0	0	0	1	2	0	0	0	1	0	1	0	0	0	1	0	1	1	1	0	0	2	0	1	0	2	1	1	1	2	1	0	1	0	2	0	1	0	2	1	1	0	1	0	0	0	0
935	1	0	1	0	1	1	1	1	0	0	0	1	2	1	1	0	1	1	1	0	2	0	0	2	0	0	0	0	2	2	1	1	1	0	2	0	1	1	0	0	0	0	1	0	1	2	0	0	1
936	1	0	0	0	0	0	1	0	0	0	0	1	1	1	1	0	2	2	2	1	2	0	0	2	0	1	0	0	2	2	1	0	0	2	0	2	1	0	2	2	0	1	1	0	1	0	0	2	0
937	0	0	0	1	0	2	0	0	1	0	1	1	1	1	1	0	1	0	2	2	2	0	0	2	0	0	0	1	2	2	1	1	1	2	0	2	2	0	2	1	0	0	1	0	0	0	0	1	0
938	1	0	0	0	0	1	0	0	1	0	0	0	0	0	0	0	0	0	1	1	1	0	0	2	0	0	1	1	2	2	0	1	1	2	0	2	1	0	2	2	0	0	0	0	0	1	0	0	0
939	1	0	0	1	0	1	2	0	0	0	1	0	1	0	1	0	0	0	1	1	2	0	0	2	0	0	0	0	2	1	0	1	1	0	2	1	2	0	2	1	0	0	1	0	1	2	0	1	1
940	1	0	0	0	0	2	1	0	0	0	1	0	1	0	0	0	0	0	0	0	0	0	0	2	0	0	0	0	2	2	0	2	1	1	2	2	2	1	1	1	0	0	0	0	0	1	0	0	0
941	1	0	0	1	0	1	0	0	1	0	1	0	0	0	0	0	1	1	1	2	2	0	0	2	0	0	0	0	1	1	1	0	1	1	0	2	1	0	0	0	2	0	0	0	0	1	1	0	0
942	0	0	0	0	0	2	0	0	2	0	0	1	2	1	1	0	0	0	2	1	2	0	0	2	0	1	0	0	2	1	0	1	1	1	1	1	1	0	0	0	1	0	2	0	1	1	0	0	0
943	1	0	1	1	0	2	0	0	2	0	0	0	0	0	0	0	1	0	1	1	1	0	1	1	1	2	0	2	2	2	1	2	1	1	2	2	2	1	0	0	1	0	0	0	0	1	0	0	0
944	0	0	0	0	0	2	1	1	0	0	0	1	1	0	0	0	1	1	2	2	2	0	1	1	1	0	0	0	2	1	0	1	1	2	0	2	1	0	1	1	1	0	0	0	0	1	0	0	0
945	0	0	1	1	0	1	1	0	0	0	0	0	1	0	0	1	0	0	0	0	0	0	0	2	0	0	0	1	2	2	0	1	1	1	0	2	1	0	0	0	0	0	0	0	0	1	0	0	0
946	1	0	0	0	0	1	0	0	1	0	0	0	1	0	0	1	0	0	2	2	2	0	1	1	1	1	0	1	1	1	1	2	2	0	2	0	1	1	0	0	1	0	0	0	0	1	0	0	0
947	0	0	1	0	0	2	2	1	0	0	0	0	1	0	0	1	2	2	2	2	1	0	0	2	0	0	0	0	2	2	1	1	2	1	2	1	1	0	0	0	2	0	0	0	0	1	0	0	1
948	1	0	0	0	0	0	1	1	1	1	0	0	0	0	0	0	1	1	1	1	1	1	0	2	0	0	0	0	1	1	0	2	1	1	2	2	1	0	0	0	2	0	1	1	1	1	0	1	0
949	0	0	0	0	0	0	0	0	2	0	0	1	2	1	1	0	0	0	0	0	0	0	0	2	0	0	0	0	2	2	1	2	1	1	2	2	2	1	1	1	0	0	0	0	0	0	0	0	0
950	0	0	1	0	1	1	1	1	1	1	0	0	0	0	0	0	2	1	2	2	2	0	0	2	0	0	1	0	2	2	0	1	1	1	1	1	1	1	0	0	1	0	1	0	1	1	1	0	0
951	1	0	0	1	0	2	2	1	0	0	0	1	1	1	1	0	0	0	1	1	1	0	1	1	0	1	0	0	2	1	0	2	1	1	0	2	1	0	1	1	1	0	1	0	1	0	0	0	0
952	1	0	0	1	0	1	1	2	0	0	0	0	1	0	1	0	1	1	0	0	1	0	0	2	0	0	0	0	2	2	0	1	1	2	0	2	0	0	0	0	1	1	1	0	1	0	0	0	1
953	1	0	0	0	0	1	1	1	0	0	0	0	1	0	0	1	1	0	2	2	2	1	0	2	0	0	0	2	1	1	2	2	2	0	1	1	2	0	1	1	1	0	0	0	0	1	0	0	0
954	1	0	0	0	0	1	2	0	1	0	1	0	0	0	0	0	2	0	1	1	1	0	0	2	0	0	0	0	2	2	1	1	1	0	0	2	2	0	1	0	0	0	0	0	0	1	0	0	0
955	1	0	0	0	0	0	2	1	0	0	0	0	0	0	0	0	2	0	2	2	2	0	0	2	0	1	0	1	2	2	2	1	1	1	1	1	0	1	0	0	1	1	1	0	1	0	0	0	0
956	1	0	0	0	0	1	1	1	0	0	0	1	1	1	1	0	2	0	1	1	1	0	0	2	0	1	0	0	2	2	0	0	1	1	1	1	0	0	0	0	1	0	0	0	0	1	0	1	0
957	0	0	0	0	0	2	2	0	0	0	0	0	1	1	1	0	0	0	2	2	2	0	0	2	0	0	0	0	2	2	1	0	0	1	0	2	1	0	1	1	1	0	1	0	1	1	0	1	0
958	1	0	0	0	0	2	2	0	0	0	0	0	1	0	0	0	1	0	1	1	1	0	0	2	0	0	0	2	1	2	2	2	1	1	0	2	2	0	2	1	0	0	1	0	1	0	0	0	0
959	1	0	0	1	0	2	1	0	1	0	0	1	1	1	1	0	1	1	1	1	1	0	1	1	0	0	0	1	1	2	2	0	1	0	1	2	1	0	0	0	2	0	0	0	2	1	0	0	1
960	0	0	0	0	0	0	2	1	0	0	1	1	1	1	1	0	1	1	1	2	2	0	0	2	0	0	0	0	2	2	1	1	2	2	0	2	2	0	1	1	1	0	0	0	0	1	0	0	0
961	0	0	0	0	0	1	1	0	0	0	0	1	2	0	0	0	0	0	0	0	0	0	0	2	0	0	0	0	2	2	0	2	1	1	1	1	0	0	0	0	1	0	0	0	1	1	0	0	0
962	1	0	0	0	0	2	0	0	0	0	0	0	1	0	0	1	1	0	1	1	2	1	1	1	1	1	1	1	2	2	0	1	1	0	1	1	0	0	1	0	1	0	1	1	1	1	0	0	1
963	1	0	0	0	0	1	2	0	0	0	1	0	1	0	0	0	1	0	1	1	1	1	0	2	0	0	0	1	1	1	2	2	1	0	1	1	2	0	2	2	0	0	0	0	1	0	0	0	1
964	1	0	0	1	0	2	0	0	2	0	0	0	1	0	1	0	2	0	2	2	2	1	0	2	0	1	0	1	1	1	2	1	1	1	0	2	1	1	0	0	0	0	1	0	1	2	0	2	0
965	1	0	1	1	0	1	1	0	0	0	1	1	2	2	2	0	0	0	2	1	2	0	0	2	0	0	0	0	2	2	2	1	1	2	0	2	1	0	1	1	1	0	0	0	0	0	0	0	0
966	0	0	1	1	1	2	0	0	0	0	0	1	1	0	0	0	1	1	1	1	1	0	0	2	0	0	0	0	2	2	0	1	2	0	0	2	1	0	0	0	1	0	1	0	1	0	1	0	0
967	1	0	0	0	0	2	0	0	1	0	0	0	0	0	0	1	1	1	0	0	1	0	0	2	0	0	1	0	2	2	0	0	1	2	1	2	1	0	1	1	1	0	1	0	0	1	0	0	1
968	1	0	0	0	0	0	1	1	1	0	0	0	1	1	1	0	0	1	2	2	2	0	0	2	0	2	0	0	2	2	1	1	1	2	0	2	1	1	0	0	1	0	0	0	0	1	0	0	0
969	1	0	0	0	0	0	1	1	0	0	0	0	0	0	0	0	0	0	0	1	1	0	0	2	0	0	0	0	2	2	0	2	1	1	0	2	1	0	0	0	2	2	2	0	1	0	0	0	1
970	0	0	1	2	0	2	2	0	0	0	2	2	2	1	1	0	0	1	2	2	2	0	0	2	0	1	0	1	2	2	1	1	0	1	1	1	1	0	0	0	1	0	0	0	0	1	0	0	1
971	0	0	0	0	0	2	2	0	1	0	0	1	2	2	2	0	0	0	1	1	1	0	0	2	0	0	0	0	2	2	0	0	0	2	0	2	1	0	0	0	1	0	2	0	2	1	0	0	1
972	0	0	0	0	0	2	0	0	1	0	0	0	1	0	0	1	0	0	1	1	2	0	0	2	0	0	0	1	1	2	2	0	0	2	0	2	2	0	1	1	0	1	1	0	1	1	0	0	0
973	0	1	1	0	1	1	1	0	0	0	0	1	1	0	0	0	0	0	2	1	2	0	0	2	0	0	0	2	2	2	0	1	0	1	1	1	1	1	0	0	1	0	1	0	0	1	1	0	0
974	0	0	1	1	0	1	0	0	1	0	0	0	1	0	0	1	1	1	1	1	1	0	0	2	0	0	0	1	1	0	1	2	1	1	2	2	0	0	0	0	2	1	2	0	1	0	0	0	0
975	0	0	0	0	0	2	0	0	1	0	0	1	1	1	1	0	0	0	1	1	1	0	1	1	1	1	0	0	2	2	1	1	1	2	0	2	1	1	0	0	1	0	0	0	0	1	0	0	0
976	1	0	0	1	0	1	0	0	2	0	0	0	0	0	0	0	1	0	2	2	2	0	0	2	0	1	0	0	2	2	0	1	1	0	1	1	1	0	0	0	2	1	1	0	1	1	0	0	0
977	1	0	0	0	0	1	0	0	1	0	0	0	0	0	0	0	2	1	2	2	1	0	0	2	0	0	0	0	2	2	1	1	1	2	0	2	2	1	0	0	0	1	1	0	1	1	0	0	0
978	0	0	0	0	0	0	1	0	1	0	1	0	0	0	0	0	2	0	2	2	2	0	1	1	0	1	0	0	2	2	1	2	2	2	0	2	0	0	0	0	2	0	0	0	0	1	0	0	0
979	1	0	0	1	0	2	2	1	0	0	0	2	2	2	2	0	1	1	2	2	2	0	0	2	0	0	0	0	1	1	0	2	2	0	2	0	2	1	1	0	0	0	1	0	1	0	0	2	0
980	1	0	0	0	0	1	0	0	1	0	0	0	0	0	0	0	1	0	1	1	1	0	1	1	1	1	0	0	2	2	0	1	1	1	0	2	1	1	0	0	1	0	0	0	0	1	0	1	1
981	0	0	1	1	1	1	1	0	1	0	0	1	2	0	0	0	1	1	2	0	2	0	1	1	0	0	1	0	2	2	0	0	0	2	0	2	1	1	0	0	0	1	1	0	1	0	0	0	0
982	0	0	0	1	0	1	1	0	1	0	1	1	2	1	2	0	2	2	1	1	2	0	0	2	0	0	0	0	1	2	1	2	1	1	1	1	2	0	1	1	1	0	0	0	2	1	0	0	0
983	1	0	1	0	1	2	0	0	0	0	0	0	0	0	0	0	1	0	2	2	2	0	0	2	0	0	0	1	1	1	1	2	1	1	0	2	1	0	0	0	1	0	0	0	0	1	0	1	0
984	0	0	0	0	0	0	1	0	0	1	1	1	0	0	0	0	0	0	2	1	2	1	0	2	0	0	0	0	1	2	1	0	0	1	1	1	1	0	1	0	1	0	0	1	0	0	0	2	0
985	1	0	0	0	0	0	1	1	1	0	0	0	0	0	0	0	2	2	0	0	2	1	0	2	0	0	0	1	2	2	0	1	1	1	1	1	1	0	0	0	2	0	0	0	1	0	0	1	0
986	1	0	1	0	0	1	1	0	2	0	0	0	2	2	2	0	0	0	0	0	1	0	1	1	1	1	0	0	2	2	1	2	1	1	1	1	0	0	1	1	1	0	0	0	0	1	0	0	1
987	1	0	0	1	0	1	1	0	0	0	1	1	1	0	0	0	2	0	2	2	2	0	0	2	0	0	0	0	2	2	0	0	0	0	1	1	1	0	0	0	2	0	0	0	0	1	0	1	0
988	1	0	0	0	0	2	2	0	0	0	1	1	1	1	1	0	2	2	1	1	1	0	0	2	0	0	0	0	2	2	1	1	1	1	0	1	2	0	2	1	0	0	0	0	2	0	0	0	0
989	1	0	0	0	0	1	1	0	1	0	1	1	2	2	2	0	1	1	1	1	2	0	1	1	1	1	0	1	2	2	2	1	1	1	0	2	0	0	0	0	2	1	1	0	1	0	0	0	1
990	0	0	0	0	0	1	2	0	1	0	0	0	0	0	0	0	0	0	1	1	1	0	0	2	0	0	0	2	1	1	1	1	1	1	1	1	1	0	1	1	1	0	1	0	0	1	0	0	1
991	1	0	0	1	0	1	1	1	1	1	0	0	1	1	1	0	1	1	0	0	0	0	1	1	0	0	0	0	2	2	0	1	1	0	1	1	1	0	1	1	1	0	1	0	1	0	0	0	0
992	1	0	0	1	0	1	0	0	2	0	0	0	0	0	0	0	2	1	1	1	1	0	0	2	0	0	0	0	2	2	0	0	1	2	1	2	2	0	0	0	1	0	0	0	0	0	0	1	0
993	0	0	0	0	0	1	1	0	1	0	1	1	1	1	1	0	0	1	1	1	1	0	0	2	0	1	0	0	1	1	1	0	0	2	0	2	1	0	0	0	2	0	1	0	1	1	0	0	1
994	1	0	0	1	0	1	1	0	1	0	1	0	0	0	0	0	0	0	1	1	1	0	0	2	0	0	0	1	1	1	1	1	1	1	0	2	1	1	0	0	1	0	0	0	0	1	0	0	0
995	1	0	0	0	0	2	2	0	0	0	2	0	0	0	0	0	1	1	1	1	1	0	1	1	1	1	0	1	2	2	1	1	1	1	0	2	2	0	2	1	0	0	1	0	1	0	0	0	0
996	0	0	0	2	0	2	2	1	0	0	1	0	0	0	0	0	1	0	1	1	1	2	0	2	0	0	0	0	2	2	1	1	1	1	0	2	2	1	0	0	0	0	0	0	1	1	0	0	0
997	1	0	1	0	1	1	2	1	0	0	0	0	0	0	0	0	1	1	1	2	2	0	0	2	0	0	0	0	2	2	0	0	0	1	1	1	0	0	0	0	2	1	1	1	1	0	0	0	0
998	0	1	0	0	0	1	1	0	1	0	0	0	0	0	0	0	0	0	1	1	1	0	0	2	0	1	0	1	2	2	1	1	1	2	0	2	0	0	1	0	1	0	0	0	1	0	0	0	0
999	1	0	0	0	0	1	1	0	0	0	0	0	1	2	2	0	2	1	1	2	2	0	0	2	0	1	0	1	1	0	1	1	2	0	0	2	1	1	0	0	1	1	1	0	0	1	0	0	1
1000	0	0	0	0	0	2	2	0	1	0	1	0	1	0	0	1	1	1	2	2	2	0	0	2	0	0	0	0	1	1	2	2	2	1	2	0	2	0	1	1	1	1	1	0	0	0	0	0	0
[truncated: 252 more columns]
