# Supplementary material for: KNN-MDR: a learning approach for improving interactions mapping performances in genome wide association studies
Source: BMC Bioinformatics. 2017 Mar 21;18:184. doi: 10.1186/s12859-017-1599-7 (PMC5361736; doi:10.1186/s12859-017-1599-7)
Supplement: Supplementary file 6 — The data set(s) supporting the results of Table 4. (ZIP 7095 kb) [file 12859_2017_1599_MOESM6_ESM.zip › 100 simulations/S28/mkallsimul.dat]

1	0	0	0	1	0	1	2	1	1	0	1	1	2	1	1	1	0	0	2	1	1	0	0	0	0	1	0	2	1	1	2	1	0	1	0	2	1	0	2	2	0	0	0	1	0	0	0	2	0
2	1	1	0	0	0	2	2	1	1	0	1	1	2	2	2	0	0	0	0	0	0	0	0	0	0	1	0	2	1	1	1	0	0	0	0	2	1	1	0	0	1	1	1	2	0	1	0	2	0
3	0	0	0	0	0	1	1	2	0	0	1	0	0	0	0	0	0	0	0	1	1	0	0	0	0	1	0	2	0	1	1	1	1	2	2	2	1	0	0	0	2	0	0	0	0	0	0	2	0
4	1	0	0	0	0	1	2	1	1	0	0	0	0	0	0	0	0	1	1	0	0	0	0	0	0	1	0	1	2	1	0	1	1	0	1	1	2	0	0	0	0	0	1	2	0	1	0	1	0
5	1	0	1	0	1	2	1	2	0	0	0	1	0	0	1	1	0	1	1	2	1	0	0	0	0	0	0	2	0	2	1	2	1	1	1	1	2	0	1	1	1	1	1	2	1	0	1	1	0
6	0	0	0	1	0	1	1	1	0	1	1	0	1	1	1	0	0	0	1	2	1	0	0	0	0	2	0	1	2	1	0	1	1	0	0	2	1	0	2	2	0	1	1	2	1	0	0	1	0
7	1	0	1	0	0	2	2	0	2	0	0	0	1	1	1	0	0	0	1	1	1	0	0	0	0	1	0	1	2	0	0	1	1	0	0	2	2	0	1	1	1	0	1	2	1	0	0	1	1
8	1	0	1	0	1	1	1	1	1	1	1	1	0	0	0	0	0	0	1	0	0	0	0	0	0	1	0	2	1	2	0	2	2	0	2	0	1	0	1	1	1	0	1	1	1	0	0	2	0
9	0	0	0	0	0	1	2	0	1	0	0	0	1	1	1	0	0	1	2	0	0	0	0	0	0	2	0	2	0	2	0	2	1	1	1	1	2	0	2	2	0	0	0	0	0	1	0	2	0
10	0	0	0	0	0	0	1	1	1	0	0	1	1	0	0	0	0	0	1	1	1	0	1	0	0	0	0	2	0	2	0	0	0	1	2	2	1	0	1	1	1	0	0	2	0	1	0	2	0
11	0	0	1	0	0	2	1	2	0	0	1	0	0	0	0	0	0	0	2	0	0	0	0	0	0	2	0	1	0	1	0	1	0	0	0	2	1	0	0	0	1	0	0	2	0	0	0	0	1
12	1	1	0	0	0	1	2	1	1	0	0	0	1	1	1	1	0	0	2	0	0	0	0	0	0	1	0	2	1	1	1	1	0	1	1	1	1	0	0	0	1	0	0	1	0	1	0	2	0
13	1	0	0	0	0	0	2	0	2	0	0	0	0	0	0	0	1	1	1	0	0	0	0	0	0	1	0	1	2	0	0	2	1	0	1	1	2	0	1	1	0	0	0	2	0	0	0	1	0
14	1	1	0	0	0	2	2	1	1	0	1	0	1	1	1	0	0	1	0	1	1	1	0	0	0	2	0	2	0	2	0	1	1	0	1	2	1	0	1	1	1	0	1	2	1	0	0	2	0
15	1	0	0	1	0	2	2	0	2	0	0	1	1	0	0	1	0	0	1	1	1	0	0	0	0	2	0	1	2	0	0	0	0	1	0	2	1	0	0	0	2	0	0	1	1	1	0	2	0
16	1	0	0	0	0	1	2	2	0	1	1	0	0	0	0	0	0	0	1	1	0	0	0	0	0	1	0	1	2	0	0	2	2	0	2	0	1	0	0	0	1	0	1	2	2	0	0	1	1
17	0	0	0	0	0	2	2	2	0	0	1	1	1	0	0	0	0	0	1	2	1	0	0	0	0	1	0	2	0	0	0	1	1	1	1	1	1	0	0	0	0	0	1	1	1	1	0	2	0
18	0	0	1	1	0	2	1	2	0	0	1	0	0	0	0	0	0	1	2	0	0	0	0	0	0	2	0	2	1	1	0	2	2	0	1	1	1	0	1	1	1	0	1	2	1	1	0	1	0
19	1	0	0	0	0	0	2	1	0	0	1	1	1	0	0	0	0	0	1	1	0	0	0	0	0	0	1	2	1	0	1	1	1	0	1	1	1	0	2	2	0	0	0	2	0	0	0	0	1
20	1	0	0	0	0	1	2	2	0	0	0	1	1	0	0	0	0	0	1	1	1	0	0	0	0	0	0	2	0	1	0	1	0	1	1	1	2	0	1	1	1	0	0	1	0	0	0	2	0
21	0	0	0	0	0	1	2	1	1	0	0	0	0	0	0	0	0	0	1	1	1	0	1	0	0	0	0	2	0	0	0	1	1	0	1	2	1	0	0	0	1	0	0	0	1	1	0	0	1
22	0	0	0	0	0	1	2	2	0	0	0	1	1	1	1	0	0	1	0	1	1	0	0	0	0	0	0	1	1	1	0	1	2	0	0	2	1	0	0	0	1	0	1	2	0	0	0	2	0
23	1	0	0	0	0	0	2	2	1	0	1	0	0	0	0	0	0	0	1	0	0	0	1	0	0	1	0	1	1	1	1	1	1	0	0	2	1	0	1	1	1	0	0	2	0	1	0	1	0
24	1	0	0	0	0	1	1	1	1	0	1	2	2	0	0	1	0	1	2	0	0	0	0	0	0	0	0	2	0	2	1	1	0	1	1	1	2	0	2	2	0	0	0	1	0	0	0	2	0
25	0	0	0	0	0	0	1	1	1	0	1	0	0	0	0	0	0	0	1	1	1	1	0	0	0	2	0	1	1	1	0	1	1	0	1	1	1	0	0	0	1	1	1	2	1	0	0	1	1
26	1	1	0	0	0	1	2	2	0	0	1	0	0	0	0	0	0	0	2	1	1	0	1	1	1	2	0	2	0	2	0	1	1	0	0	2	0	0	0	0	1	0	1	2	1	0	0	2	0
27	1	0	0	0	0	1	1	2	0	0	2	0	1	1	1	0	0	2	2	0	0	0	0	0	0	1	0	2	0	1	0	1	1	0	0	2	1	0	0	0	2	1	1	1	1	0	0	2	0
28	1	0	0	0	0	0	2	2	1	0	0	0	0	0	0	0	1	2	1	1	1	0	1	0	0	2	0	1	2	0	0	1	1	0	1	1	0	0	1	0	1	0	0	2	0	0	0	2	0
29	0	0	1	0	1	1	1	1	1	0	1	1	2	2	2	0	0	1	0	2	2	1	0	0	0	2	0	2	1	2	0	1	1	0	1	1	1	0	1	1	1	0	0	1	1	0	0	1	1
30	1	0	1	1	0	1	2	1	2	0	0	1	2	2	2	0	0	1	1	1	0	0	1	0	0	1	0	2	0	2	1	1	1	1	2	1	2	0	1	1	1	0	1	1	1	1	0	1	0
31	1	0	0	2	0	2	1	2	0	0	1	0	0	0	0	0	0	0	1	1	0	0	1	0	0	0	0	1	0	0	1	1	2	0	0	2	2	0	1	0	1	0	1	2	1	0	1	1	0
32	1	0	0	0	0	1	2	0	2	0	0	2	1	1	2	1	0	1	1	0	0	0	0	0	0	1	0	2	2	1	0	2	1	0	0	2	2	0	2	2	0	0	0	1	0	0	1	0	0
33	0	0	0	0	0	1	1	1	1	0	1	0	1	1	1	0	0	0	2	1	1	0	0	0	0	0	0	1	2	0	1	1	2	1	2	2	2	0	2	2	0	0	0	1	0	0	0	0	1
34	0	0	0	0	0	1	2	2	0	0	0	0	0	0	0	0	0	1	1	0	0	0	1	0	0	1	0	2	1	2	0	1	0	2	1	2	2	0	1	1	0	1	1	2	1	1	0	1	0
35	1	0	0	0	0	1	0	1	1	0	1	1	1	1	2	1	0	0	1	2	1	0	1	0	0	1	0	2	1	1	1	0	0	1	1	1	2	0	1	1	1	0	1	1	0	0	1	0	1
36	1	0	0	0	0	2	1	2	0	0	1	1	0	0	0	0	0	2	1	1	1	0	0	0	0	1	0	1	1	1	0	1	1	0	0	2	1	0	1	1	1	0	1	2	0	0	0	2	0
37	1	0	0	0	0	1	2	1	1	0	0	1	2	1	1	0	1	1	0	1	1	0	1	1	1	1	0	2	1	1	0	2	2	0	1	1	2	0	1	1	1	0	1	1	1	1	0	1	1
38	1	0	0	0	0	0	0	1	1	1	1	0	0	0	0	0	0	1	1	0	0	0	0	0	0	0	0	2	1	0	0	2	2	0	2	0	2	0	1	1	1	0	0	1	0	0	0	2	0
39	1	0	0	1	0	1	2	2	0	0	1	0	0	0	0	0	0	2	1	1	1	0	0	0	0	1	0	2	1	1	1	0	0	0	0	2	1	0	0	0	1	2	2	2	0	0	0	2	0
40	0	0	0	1	0	1	1	2	0	0	1	0	1	0	1	1	0	1	2	0	0	0	1	1	1	1	0	2	0	1	0	1	1	0	1	2	1	0	0	0	1	0	1	2	1	0	1	1	0
41	0	0	0	0	0	2	2	2	0	1	1	1	1	1	1	0	0	0	1	1	1	0	1	1	1	0	0	1	1	1	0	1	2	0	1	2	1	1	0	0	1	0	0	1	1	2	1	1	0
42	1	0	0	0	0	0	1	2	1	0	1	0	0	0	0	0	1	1	1	0	0	1	1	0	0	1	0	2	0	1	1	2	1	0	1	1	1	0	1	0	1	0	0	1	0	0	1	0	0
43	0	0	0	0	0	1	2	2	0	0	0	0	1	1	1	0	0	1	1	1	1	0	0	0	0	0	0	0	1	0	0	1	1	0	0	2	1	0	0	0	2	0	1	2	1	0	0	1	1
44	0	0	0	1	0	2	2	2	0	0	0	0	1	1	1	0	0	0	2	0	0	0	0	0	0	0	0	2	0	2	1	1	1	0	0	2	2	0	1	1	1	0	0	2	0	0	0	2	0
45	1	0	1	0	1	1	2	2	0	0	0	1	1	1	1	0	0	0	2	1	1	0	0	0	0	0	0	2	1	2	0	2	2	0	1	1	2	0	0	0	0	1	1	1	1	0	0	1	0
46	1	0	0	1	0	1	1	2	0	0	1	0	1	1	1	0	0	0	0	1	1	0	1	1	1	0	0	2	0	1	0	2	1	1	1	1	1	0	0	0	2	0	2	2	0	1	1	1	0
47	1	0	0	0	0	1	2	1	1	0	0	0	0	0	0	0	0	0	1	0	0	0	1	0	0	1	0	2	0	0	0	2	1	1	0	2	2	0	2	1	0	0	0	1	1	1	0	2	0
48	0	0	0	1	0	1	2	1	1	0	1	1	1	1	1	0	0	1	1	1	0	0	0	0	0	0	0	2	0	2	0	2	2	0	2	0	0	0	1	1	1	1	1	2	1	0	0	2	0
49	0	0	0	0	0	1	0	1	1	0	1	0	1	1	1	0	1	1	1	0	0	0	0	0	0	0	0	0	1	0	0	1	1	0	0	2	2	0	1	0	2	0	0	1	0	1	1	0	1
50	0	0	0	0	0	1	2	0	2	0	0	0	0	0	0	0	0	0	2	0	0	0	0	0	0	0	0	2	0	2	1	1	1	2	0	2	1	0	0	0	1	1	1	2	1	0	0	1	1
51	0	0	0	1	0	1	2	2	0	0	0	0	0	0	0	0	0	1	1	1	1	0	0	0	0	1	0	1	1	0	0	1	1	0	0	2	1	0	0	0	1	0	0	1	0	0	0	0	2
52	0	0	0	2	0	2	0	2	1	0	0	0	0	0	0	0	0	0	0	0	0	0	0	0	0	2	1	2	1	1	0	0	0	1	0	2	2	0	1	1	1	0	0	2	0	1	0	1	1
53	1	0	0	0	0	1	2	2	0	0	0	1	0	0	1	1	0	1	2	0	0	0	0	0	0	1	0	2	0	2	2	0	0	1	0	2	1	0	0	0	1	0	0	2	0	0	1	0	0
54	1	0	0	1	0	1	1	1	0	0	1	1	1	1	1	0	0	1	2	1	1	0	0	0	0	1	0	1	1	1	1	1	1	0	1	2	0	0	0	0	2	0	0	2	0	0	0	1	0
55	0	0	0	0	0	1	2	2	0	0	0	0	0	0	0	0	0	1	2	1	0	0	0	0	0	0	0	2	2	1	1	1	1	0	1	2	2	0	2	2	0	0	0	1	0	1	0	2	0
56	0	0	0	1	0	1	1	2	0	0	1	1	1	1	1	0	0	2	1	1	1	0	0	0	0	0	0	1	0	2	1	1	1	1	1	1	0	0	0	0	2	0	1	2	1	0	0	1	1
57	0	0	0	1	0	1	2	0	2	0	0	0	1	1	1	0	0	2	2	0	0	0	0	0	0	1	0	2	0	2	0	0	1	1	1	2	2	0	1	0	0	2	2	2	0	0	0	0	2
58	1	0	1	1	0	1	1	1	1	1	1	0	1	1	1	0	0	2	1	1	1	0	0	0	0	1	0	2	1	1	2	1	1	0	1	1	1	0	0	0	2	0	1	1	1	0	0	1	0
59	1	0	0	0	0	1	2	2	1	0	0	0	0	0	0	0	0	0	1	1	0	0	1	1	1	1	0	1	1	1	0	1	1	1	0	2	1	0	1	1	1	0	0	1	0	0	1	1	0
60	1	1	0	0	0	0	2	1	1	0	0	1	1	0	0	0	0	0	1	1	1	0	0	0	0	0	0	2	0	2	1	1	1	0	1	2	1	0	0	0	2	0	0	1	0	1	0	0	2
61	1	0	0	0	0	1	2	1	1	0	0	2	2	0	0	1	0	0	2	0	0	0	0	0	0	0	0	2	0	2	0	0	0	1	0	2	1	0	1	1	1	0	0	0	1	0	0	1	0
62	1	0	0	0	0	2	1	2	1	0	1	0	1	1	1	0	0	1	2	0	0	0	0	0	0	1	0	2	1	1	0	1	0	1	0	2	1	0	1	1	1	1	1	1	0	1	0	1	0
63	1	0	1	1	0	2	2	2	0	0	0	0	0	0	0	0	0	1	1	2	1	0	1	0	0	0	0	2	0	2	1	1	1	0	1	1	2	0	1	1	0	0	0	1	0	0	0	2	0
64	1	0	0	0	0	2	2	0	1	0	1	0	0	0	0	0	0	0	0	1	0	0	0	0	0	0	1	1	0	0	0	1	1	0	0	2	1	0	0	0	1	0	0	2	0	2	0	0	0
65	1	0	0	1	0	1	2	1	2	0	0	0	0	0	0	0	0	0	1	0	0	0	1	1	1	1	0	2	0	2	0	2	1	0	1	1	0	0	0	0	2	0	0	1	0	0	0	0	1
66	0	0	0	1	0	2	1	2	0	0	1	0	1	1	1	0	1	1	1	0	0	0	0	0	0	1	0	1	1	1	0	1	0	1	1	2	1	1	0	0	0	1	1	1	0	2	0	1	0
67	1	0	0	0	0	1	1	2	0	0	1	0	0	0	0	0	0	0	2	0	0	0	1	0	0	2	0	1	0	1	0	2	2	0	2	0	2	0	1	1	1	0	1	2	1	0	0	2	0
68	1	0	0	1	0	1	2	0	1	0	1	0	0	0	0	0	0	0	1	1	0	0	0	0	0	1	0	1	2	0	0	1	1	2	0	2	0	0	0	0	2	1	1	2	0	1	0	2	0
69	1	0	0	0	0	2	1	2	0	0	1	1	1	0	0	0	0	1	1	1	1	0	0	0	0	0	0	2	0	2	0	2	1	1	0	2	2	0	0	0	2	1	1	1	1	0	0	1	1
70	1	0	0	0	0	2	1	1	1	0	1	0	0	0	0	0	0	1	2	0	0	0	2	1	1	0	0	2	1	1	0	1	0	1	0	2	1	1	0	0	0	0	0	2	0	0	1	1	0
71	1	0	0	0	0	1	1	2	1	0	0	1	1	0	0	0	0	1	1	1	1	1	0	0	0	1	1	2	1	0	0	0	0	1	0	2	2	1	0	0	1	1	1	1	0	1	1	1	0
72	1	0	0	0	0	0	2	2	0	0	1	1	1	1	1	0	0	0	2	0	0	0	1	0	0	1	0	0	1	0	0	1	0	0	1	1	1	0	0	0	0	0	1	1	1	2	0	2	0
73	0	0	0	0	0	1	1	0	2	0	0	0	1	1	1	0	0	0	1	0	0	0	0	0	0	1	0	2	1	0	0	0	0	1	0	2	2	0	0	0	2	0	1	2	1	0	0	1	0
74	1	0	0	1	0	2	1	2	0	0	1	1	1	1	1	0	0	0	1	0	0	0	0	0	0	1	0	2	0	1	0	2	1	0	1	1	1	0	1	1	1	0	1	2	1	0	0	2	0
75	1	0	0	1	0	2	2	0	2	0	0	0	1	1	2	0	1	1	1	1	0	0	1	1	1	1	0	2	1	1	1	0	0	1	0	2	1	1	0	0	0	0	1	1	0	0	0	2	0
76	1	0	2	0	1	0	1	2	0	0	1	0	0	0	0	0	0	0	2	0	0	0	0	0	0	1	0	2	1	2	0	1	1	2	1	1	1	0	0	0	1	0	0	1	0	0	0	2	0
77	1	0	0	0	0	1	2	2	0	0	0	0	0	0	0	0	0	1	1	0	0	0	0	0	0	0	0	2	0	2	0	2	1	1	1	1	1	0	1	1	1	1	1	2	0	0	0	1	1
78	0	0	0	0	0	0	2	1	1	0	0	1	1	0	0	0	0	1	1	1	1	0	1	0	0	2	0	1	2	1	0	2	2	0	0	2	1	0	1	1	1	0	0	1	0	0	0	2	0
79	1	0	0	1	0	1	2	1	1	0	1	1	1	1	2	1	0	0	2	1	1	0	0	0	0	0	0	2	0	1	1	1	1	0	0	2	1	0	0	0	2	0	0	0	0	1	0	1	1
80	0	0	0	2	0	2	2	2	0	0	0	0	0	0	0	0	0	1	1	0	0	0	1	0	0	2	0	2	0	2	1	2	1	0	1	1	2	1	0	0	1	0	0	2	0	1	1	0	1
81	0	0	0	1	0	2	1	2	0	0	1	0	0	0	0	0	0	2	1	1	1	0	1	1	1	1	0	2	0	1	0	0	0	0	1	1	0	0	1	1	1	0	0	0	0	1	0	1	0
82	1	0	0	1	0	2	2	2	1	0	0	1	1	1	1	0	0	1	0	1	0	0	0	0	0	1	0	2	1	1	0	1	1	0	1	1	1	1	1	1	0	0	0	1	0	0	0	1	0
83	1	0	0	0	0	2	2	1	1	0	1	0	0	0	0	0	0	1	1	0	0	0	1	1	1	0	0	0	1	0	0	0	0	0	0	1	0	0	1	1	1	0	0	2	0	2	0	2	0
84	1	0	0	1	0	2	2	0	2	0	0	1	1	0	0	0	0	0	1	1	1	0	0	0	0	1	0	1	0	1	0	1	1	0	1	1	1	0	0	0	0	0	0	2	0	0	0	1	0
85	0	0	0	0	0	0	0	2	0	0	2	1	1	0	0	0	1	2	1	1	1	0	1	1	1	1	1	2	1	0	1	0	0	0	0	2	1	0	1	1	1	0	0	1	1	1	0	0	1
86	1	0	0	0	0	1	2	2	0	0	0	0	2	1	1	1	0	1	1	0	0	0	0	0	0	0	1	2	1	1	0	1	1	0	1	1	2	0	1	0	0	1	1	2	2	1	0	1	1
87	0	0	0	0	0	0	2	1	1	0	1	0	0	0	0	0	0	0	2	1	1	0	0	0	0	1	1	2	0	1	0	1	1	0	0	2	1	1	0	0	1	1	1	2	1	0	0	0	1
88	1	0	0	1	0	2	2	2	0	0	1	1	1	0	0	0	0	1	1	1	1	0	0	0	0	1	0	2	0	2	0	2	2	0	1	1	1	1	0	0	1	0	0	0	0	0	0	2	0
89	0	0	0	0	0	0	2	2	0	0	1	0	0	0	0	0	0	2	2	1	0	0	0	0	0	1	0	1	0	1	0	0	0	0	0	2	1	0	0	0	1	0	0	2	1	2	0	0	0
90	1	0	1	0	1	1	2	0	2	0	0	0	0	0	0	0	0	0	2	0	0	0	0	0	0	0	0	2	2	1	0	0	0	0	2	2	0	0	0	0	1	0	0	1	0	1	0	1	0
91	1	0	0	0	0	0	2	2	0	0	0	0	1	1	1	0	0	0	1	1	1	0	0	0	0	1	0	2	2	1	1	2	1	1	0	2	2	0	2	1	0	0	0	1	0	1	0	2	0
92	0	0	0	0	0	1	2	2	0	0	0	1	0	0	0	0	0	1	2	1	0	0	1	1	1	1	0	2	2	0	1	1	1	0	0	2	1	0	1	0	1	0	1	1	1	1	1	0	0
93	0	1	1	1	0	2	2	2	0	0	0	0	1	0	0	0	1	1	1	0	0	0	0	0	0	0	0	2	2	1	1	2	2	0	0	2	2	0	1	1	0	1	1	1	0	2	0	0	1
94	0	0	0	0	0	2	2	1	1	0	0	1	1	0	0	1	0	0	1	0	0	0	1	1	1	0	0	2	0	1	0	0	0	1	0	2	2	0	1	1	0	0	0	2	0	0	0	2	0
95	1	0	0	1	0	1	2	1	1	0	0	1	1	0	0	0	0	1	2	0	0	0	0	0	0	0	0	2	0	1	1	2	1	0	1	1	1	0	2	2	0	0	1	1	1	0	1	0	0
96	0	0	0	1	0	1	2	1	1	0	0	1	1	1	1	0	0	1	1	1	0	0	1	1	1	2	0	2	1	0	1	2	2	0	1	1	1	0	1	1	1	1	1	1	0	1	0	1	0
97	0	0	0	1	0	1	1	2	0	0	0	1	1	1	1	0	0	0	1	0	0	0	0	0	0	1	0	2	0	1	0	1	1	1	1	1	1	0	2	2	0	0	0	2	1	0	0	1	1
98	0	0	0	0	0	2	2	0	2	0	0	0	2	1	1	1	0	1	2	1	1	0	0	0	0	1	0	2	2	1	1	0	0	0	0	2	2	0	1	1	0	0	1	1	1	1	1	0	1
99	1	0	0	0	0	1	2	2	0	1	1	1	1	0	0	0	0	1	1	0	0	0	1	1	1	1	1	2	0	1	0	1	1	0	0	2	1	0	1	1	1	0	0	2	0	0	1	1	0
100	0	0	0	0	0	1	1	2	0	0	1	0	1	1	1	0	1	2	0	2	2	0	0	0	0	2	0	1	0	1	0	0	0	1	0	2	1	0	1	1	1	1	1	1	1	1	0	1	0
101	0	0	0	1	0	1	1	2	0	0	1	1	2	2	2	0	0	0	0	2	0	0	0	0	0	1	0	1	1	1	0	1	1	0	0	2	0	0	0	0	2	0	0	2	1	1	0	1	1
102	1	0	0	1	0	1	2	0	2	0	0	0	1	1	1	0	0	1	1	1	0	0	0	0	0	1	0	2	0	2	1	1	1	1	2	0	1	0	0	0	1	1	1	2	1	0	0	1	1
103	1	0	0	1	0	1	2	1	0	0	0	0	0	0	0	0	0	1	0	1	1	0	0	0	0	2	0	2	0	2	0	2	2	0	2	1	0	0	0	0	2	0	0	2	0	0	0	0	2
104	1	0	0	0	0	0	1	2	0	0	0	0	1	1	1	1	0	1	1	1	1	0	1	0	0	1	0	2	1	2	0	1	1	0	1	1	0	0	0	0	2	0	0	2	0	0	0	1	0
105	1	0	0	0	0	0	1	2	0	0	2	0	0	0	0	0	0	0	1	1	0	0	0	0	0	2	0	1	2	0	1	2	2	0	2	0	2	0	2	2	0	2	2	2	0	0	0	2	0
106	1	0	0	1	0	1	1	2	0	0	1	0	1	0	0	0	0	1	2	1	1	0	1	0	0	1	0	2	0	2	2	1	1	0	0	2	0	0	1	1	1	1	1	2	0	1	0	1	1
107	1	0	0	0	0	0	2	1	1	0	0	1	1	0	0	0	0	0	2	0	0	0	0	0	0	1	0	2	0	2	1	1	1	0	0	2	0	0	1	1	0	0	1	2	1	0	0	1	0
108	0	0	1	1	0	2	1	2	0	0	1	0	0	0	0	0	0	1	2	0	0	0	0	0	0	1	1	2	1	0	1	0	0	0	0	1	0	0	0	0	1	0	1	2	0	1	0	2	0
109	0	0	0	1	0	1	1	1	1	1	1	0	1	1	1	0	0	1	2	0	0	1	0	0	0	2	0	2	0	1	0	2	1	1	0	2	1	0	2	2	0	0	0	1	0	0	0	1	0
110	0	0	0	0	0	1	2	0	1	0	1	0	0	0	0	0	0	2	2	1	0	0	1	0	0	1	1	2	1	0	0	1	0	1	1	2	1	0	1	1	1	0	2	2	0	1	0	1	0
111	1	0	0	1	0	1	1	0	2	0	0	0	1	1	1	0	0	1	2	0	0	0	1	1	1	1	0	2	1	1	2	0	0	0	0	2	2	0	1	1	0	0	0	2	0	1	0	2	0
112	0	1	0	0	0	1	1	1	1	1	1	0	0	0	0	0	0	0	1	0	0	0	0	0	0	2	0	1	1	1	0	1	1	0	1	2	2	0	2	1	0	0	0	2	0	1	0	1	1
113	1	0	0	0	0	1	1	2	0	0	2	1	0	0	0	0	0	1	0	1	1	0	0	0	0	0	0	1	1	1	1	2	2	0	2	1	1	0	1	1	1	0	0	2	0	1	0	1	0
114	0	0	0	0	0	1	2	0	1	0	1	1	1	1	1	0	0	0	1	0	0	1	1	1	1	1	0	2	2	2	0	1	1	0	1	2	1	0	0	0	1	0	1	2	1	0	0	1	0
115	1	0	1	0	0	0	2	1	0	0	1	0	0	0	0	0	0	1	1	1	1	0	1	1	1	1	0	1	0	1	0	1	1	0	1	2	1	0	0	0	0	0	0	1	0	0	0	1	1
116	1	0	1	1	0	1	2	2	1	0	1	1	0	0	1	1	0	2	2	0	0	0	0	0	0	1	0	2	0	2	0	1	1	2	0	2	2	0	1	0	0	0	0	1	0	1	0	2	0
117	1	0	0	0	0	1	2	2	0	0	0	1	1	0	0	0	0	1	1	1	1	0	0	0	0	1	0	2	0	2	0	0	0	1	1	1	0	0	0	0	2	1	1	1	1	1	1	1	0
118	0	0	0	0	0	0	2	1	1	0	0	0	0	0	0	0	0	0	1	1	0	0	0	0	0	0	1	1	0	0	0	1	1	0	1	2	0	0	1	1	1	0	0	2	1	1	0	2	0
119	0	0	0	0	0	2	2	1	0	0	1	1	1	0	1	1	0	2	1	1	1	0	0	0	0	1	0	0	1	1	0	0	1	1	1	2	2	1	0	0	1	0	0	1	0	0	0	2	0
120	1	0	0	1	0	1	2	1	1	0	0	0	1	1	1	0	1	0	2	1	1	0	0	0	0	1	1	2	1	2	0	2	2	0	0	2	1	1	0	0	1	0	0	1	0	1	0	2	0
121	0	0	0	0	0	0	2	2	0	0	0	0	1	0	0	1	0	0	1	2	1	0	0	0	0	2	0	2	1	1	1	1	0	2	1	1	1	0	0	0	2	0	0	1	0	1	0	2	0
122	0	0	1	1	0	1	2	2	0	0	1	2	1	1	2	1	0	0	1	1	1	1	0	0	0	0	0	2	0	1	1	1	1	1	2	0	1	0	2	2	0	1	1	2	1	0	0	1	0
123	1	0	0	1	0	1	2	2	0	0	0	0	1	1	1	0	0	0	1	0	0	0	0	0	0	1	1	2	0	1	0	2	2	0	0	2	2	0	0	0	1	0	0	2	0	0	0	2	0
124	0	0	0	1	0	1	2	1	1	1	0	0	0	0	0	0	0	1	1	2	1	0	1	1	1	1	0	2	0	2	2	1	1	0	0	2	1	0	1	1	1	0	0	2	1	1	1	0	0
125	1	0	0	0	0	1	2	2	1	0	0	0	0	0	0	0	0	1	2	0	0	0	0	0	0	1	0	1	1	1	0	0	0	0	0	2	1	0	2	2	0	0	2	2	1	1	0	0	0
126	0	0	0	1	0	2	2	1	1	0	0	0	0	0	0	0	0	0	1	1	1	0	0	0	0	1	1	2	1	1	0	1	1	1	2	1	1	1	0	0	1	0	1	1	1	0	0	2	0
127	0	0	0	0	0	1	2	2	0	0	1	0	1	1	1	0	0	1	1	1	0	0	1	1	1	2	1	2	1	0	0	1	0	1	1	1	0	0	0	0	1	0	0	0	0	0	0	2	0
128	0	0	0	0	0	1	2	1	0	0	0	1	1	0	1	1	0	0	2	1	1	0	0	0	0	2	0	1	2	0	1	2	1	1	1	1	1	0	1	1	1	1	2	2	1	0	0	2	0
129	0	0	0	1	0	1	0	2	1	0	0	0	1	1	0	0	0	0	2	0	0	0	1	0	0	1	0	1	1	1	0	1	1	1	0	2	1	0	0	0	1	0	0	1	0	0	0	1	0
130	0	1	0	0	0	1	1	1	1	0	0	1	2	1	1	0	0	1	1	0	0	0	1	0	0	1	0	2	0	2	0	1	1	0	0	2	1	0	1	1	1	0	2	2	1	0	0	1	0
131	0	0	0	0	0	2	2	2	0	0	0	1	1	0	0	0	0	0	2	1	1	0	0	0	0	2	0	2	2	1	1	2	2	0	1	1	0	0	0	0	2	0	0	0	0	0	0	2	0
132	1	0	0	0	0	0	2	2	0	0	1	1	1	0	0	0	0	0	1	0	0	0	0	0	0	1	0	1	1	1	1	1	1	0	1	1	1	0	1	1	1	1	1	2	1	0	0	1	0
133	1	0	0	0	0	0	2	0	2	0	0	0	1	1	1	0	0	0	2	0	0	0	0	0	0	0	0	2	1	2	0	0	1	1	1	2	2	0	2	2	0	0	0	0	0	0	0	1	0
134	0	0	0	1	0	1	1	1	1	0	1	0	0	0	0	0	0	1	2	0	0	0	0	0	0	2	0	2	1	1	1	2	2	0	1	1	0	0	0	1	1	2	2	2	0	0	0	2	0
135	1	0	0	0	0	1	1	1	1	0	1	0	1	1	1	1	0	2	0	2	0	0	0	0	0	0	0	2	2	0	1	2	1	1	0	2	0	0	0	0	1	0	1	2	0	1	1	1	0
136	1	0	0	0	0	0	2	2	0	0	0	0	0	0	0	0	0	0	2	1	1	0	0	0	0	1	0	0	1	0	0	0	0	0	0	2	0	0	1	1	0	0	0	0	0	0	1	0	0
137	0	0	0	2	0	2	2	0	1	0	1	1	1	0	0	0	0	1	1	0	0	0	0	0	0	0	0	1	2	1	0	1	1	0	1	2	1	0	1	1	1	1	1	2	1	0	0	2	0
138	1	0	0	0	0	0	2	1	1	0	1	0	0	0	0	0	0	0	0	1	0	0	1	1	1	1	0	1	0	1	0	1	1	0	1	1	1	0	1	1	1	0	1	2	1	1	0	2	0
139	0	0	1	1	0	1	2	2	1	0	0	0	0	0	0	0	0	1	2	1	1	0	2	0	0	1	0	1	1	0	0	0	0	0	0	2	1	0	0	0	1	0	1	2	1	0	0	2	0
140	1	0	0	1	0	2	1	1	0	1	2	0	1	1	1	0	0	0	1	1	0	0	0	0	0	1	0	2	0	1	0	1	1	0	0	1	2	0	2	2	0	0	0	1	0	1	1	0	0
141	1	0	0	0	0	0	1	1	1	1	1	1	1	0	0	0	0	1	2	1	1	0	0	0	0	1	0	1	2	0	1	2	2	0	2	0	1	0	0	0	2	1	2	2	0	1	0	1	0
142	0	0	0	0	0	1	2	1	1	0	0	0	1	1	1	0	0	1	1	1	1	0	0	0	0	2	1	2	1	0	1	1	0	1	1	1	2	0	1	1	1	1	1	1	0	2	0	0	2
143	0	0	0	0	0	2	2	1	1	0	0	0	0	0	0	0	0	1	0	1	1	0	0	0	0	1	0	2	0	2	0	2	2	0	2	0	0	0	0	0	1	0	0	0	0	0	0	2	0
144	1	0	0	1	0	1	2	1	1	1	0	0	0	0	0	0	0	1	2	0	0	0	0	0	0	0	1	2	1	1	0	0	0	0	0	2	1	0	0	0	1	0	1	1	1	1	0	2	0
145	0	0	0	0	0	1	2	0	1	0	1	0	1	1	1	1	0	0	2	0	0	0	0	0	0	0	0	2	0	1	1	0	0	1	0	2	1	0	0	0	2	0	0	2	0	2	0	2	0
146	0	0	0	0	0	1	2	2	0	0	0	0	0	0	0	0	0	0	1	1	1	0	0	0	0	1	0	2	0	2	0	2	2	0	2	0	2	0	1	1	1	0	1	1	1	0	0	2	0
147	0	1	0	0	0	1	2	1	1	0	0	1	1	0	0	0	0	2	2	0	0	0	0	0	0	1	0	2	0	2	1	0	1	1	1	2	1	0	0	0	2	0	0	1	0	0	0	2	0
148	1	0	0	0	0	1	0	2	0	0	2	0	2	2	2	0	0	1	1	1	1	1	0	0	0	1	0	2	1	1	1	2	1	0	1	1	1	1	0	0	1	0	1	2	1	0	0	2	0
149	1	0	0	0	0	1	1	1	1	0	1	0	1	1	2	0	0	0	0	1	1	0	0	0	0	0	0	2	0	1	1	1	0	0	0	2	1	0	0	0	2	0	1	1	1	1	0	2	0
150	0	0	0	2	0	2	2	2	0	0	1	0	0	0	0	0	0	1	1	0	0	0	1	1	1	0	0	2	0	2	0	1	2	0	1	2	1	0	0	0	2	0	0	1	0	1	0	0	2
151	1	0	0	0	0	2	2	0	2	0	0	1	2	1	1	0	0	1	2	0	0	0	0	0	0	0	0	2	0	2	2	1	1	0	0	2	1	0	1	1	1	1	1	1	0	1	0	2	0
152	1	0	0	0	0	1	1	2	0	0	0	0	1	1	1	0	0	0	2	1	1	0	0	0	0	1	0	2	0	2	1	0	0	1	2	2	2	0	1	1	1	0	0	2	1	2	0	2	0
153	0	0	0	0	0	2	2	2	0	0	1	0	1	1	1	0	0	0	1	0	0	0	1	1	1	1	0	2	0	2	1	1	1	1	1	1	0	0	0	1	1	0	0	2	0	0	0	1	0
154	1	0	2	0	1	0	2	2	0	0	0	1	1	0	1	1	0	1	1	0	0	0	1	0	0	2	0	2	1	1	1	2	1	2	1	1	0	0	0	0	2	0	0	1	0	1	0	1	0
155	0	0	0	1	0	1	2	2	0	0	0	0	0	0	0	0	0	0	2	1	1	0	1	0	0	1	0	1	2	0	0	1	1	0	2	0	2	0	0	0	2	0	1	2	1	0	0	0	1
156	0	0	0	1	0	2	2	1	1	0	0	0	0	0	0	0	0	1	0	2	2	0	1	0	0	1	0	2	0	2	1	0	2	1	2	2	1	0	0	0	2	0	0	1	0	1	0	0	1
157	1	0	0	0	0	1	2	2	1	0	1	0	1	1	1	0	0	0	0	1	0	0	0	0	0	1	0	1	1	1	0	1	1	0	1	1	1	0	0	0	2	0	0	2	0	2	0	2	0
158	1	1	0	0	0	2	2	2	0	0	0	0	1	1	1	0	0	1	1	1	0	0	0	0	0	2	0	2	1	2	1	1	1	2	2	1	1	0	1	1	1	0	1	2	1	0	1	1	0
159	0	0	0	1	0	2	1	1	0	0	1	0	0	0	0	0	0	1	1	0	0	0	0	0	0	0	0	2	1	1	0	1	1	1	2	1	2	0	1	1	1	0	1	2	1	0	0	1	0
160	0	0	0	0	0	0	2	1	1	0	1	1	1	0	0	0	0	0	1	0	0	1	0	0	0	0	0	2	1	2	0	2	2	0	1	1	2	0	1	1	1	0	0	2	0	1	0	1	1
161	0	0	0	0	0	1	1	1	1	0	1	1	1	0	0	0	0	1	2	1	0	0	0	0	0	1	1	1	0	0	0	0	1	0	0	2	2	0	1	1	1	0	0	2	1	0	0	2	0
162	0	0	0	0	0	1	1	1	1	0	1	1	0	0	1	1	0	0	2	0	0	1	0	0	0	1	0	2	0	2	0	1	1	0	0	2	1	0	1	1	1	1	1	2	0	0	0	0	0
163	0	0	0	1	0	2	1	2	0	0	1	1	1	0	0	0	0	0	2	0	0	0	1	1	1	0	0	2	0	2	2	2	1	1	0	2	1	0	0	0	1	1	2	2	1	0	1	1	0
164	1	0	1	0	1	1	1	2	0	0	1	0	1	1	1	1	0	0	1	1	1	0	0	0	0	1	0	2	0	1	1	2	1	1	1	1	1	0	1	1	1	0	0	1	0	1	1	1	0
165	1	0	1	1	0	2	1	1	2	0	0	0	0	0	0	0	0	2	1	1	1	0	2	1	1	0	1	2	0	1	1	2	1	2	1	1	2	0	1	1	1	0	0	2	0	0	0	2	0
166	1	0	0	1	0	1	2	2	0	1	1	1	1	1	1	0	1	2	0	2	2	0	0	0	0	1	0	2	1	1	2	1	0	1	1	1	2	0	2	2	0	0	0	2	0	1	0	1	0
167	0	0	0	1	0	2	2	1	0	0	0	0	1	1	1	0	0	0	1	1	0	0	0	0	0	1	0	2	2	1	2	1	2	0	1	2	1	1	0	0	1	0	0	0	0	0	0	2	0
168	0	0	0	0	0	1	2	2	0	0	0	0	1	1	1	0	1	1	1	0	0	0	0	0	0	0	0	2	0	2	1	1	1	0	0	2	1	0	0	0	2	0	0	1	0	0	0	2	0
169	0	0	0	0	0	2	2	2	0	0	0	0	1	1	1	0	1	1	0	1	1	0	0	0	0	0	0	2	1	1	0	2	2	0	2	0	1	0	0	0	2	0	1	2	2	0	0	2	0
170	1	0	0	1	0	2	2	1	1	0	0	0	0	0	0	0	0	0	0	1	0	0	0	0	0	1	0	2	2	1	0	0	1	0	0	2	0	0	1	1	0	0	0	1	0	1	0	1	0
171	1	0	0	0	0	2	2	2	0	0	1	0	2	1	1	0	0	0	2	0	0	0	1	1	1	0	0	2	0	1	1	1	1	1	2	1	1	1	0	0	0	0	1	1	1	1	0	2	0
172	1	0	1	0	0	2	2	0	2	0	0	0	0	0	0	0	0	1	1	0	0	0	0	0	0	2	0	1	1	1	0	1	0	2	1	2	1	1	0	0	0	0	0	1	0	0	0	2	0
173	1	0	0	0	0	0	2	2	1	0	0	1	1	0	0	1	0	0	2	1	0	0	0	0	0	1	0	1	1	1	0	0	0	0	2	2	2	0	1	1	1	1	1	1	0	2	1	1	0
174	1	0	0	0	0	1	2	1	0	0	1	0	0	0	0	0	0	1	1	0	0	0	1	1	1	1	0	1	1	0	0	0	0	0	0	2	2	0	1	0	0	0	0	0	2	2	0	2	0
175	1	0	1	0	0	2	2	1	1	0	0	0	1	0	1	1	0	2	2	0	0	0	0	0	0	0	0	1	0	1	1	1	1	2	1	2	0	0	0	0	2	1	1	2	1	0	1	1	0
176	1	0	0	0	0	1	1	2	0	0	1	1	1	0	0	0	0	1	0	1	1	0	1	0	0	0	0	1	1	1	0	1	2	1	1	2	1	0	1	1	1	1	1	2	0	0	1	1	0
177	0	0	0	0	0	1	2	2	0	0	0	0	0	0	0	0	0	1	1	0	0	0	1	0	0	0	0	1	1	1	0	1	1	0	1	1	0	0	0	0	1	0	0	2	0	0	0	1	1
178	1	0	0	0	0	1	2	2	0	1	1	1	2	1	1	0	0	2	2	0	0	0	0	0	0	1	0	1	2	0	1	1	2	0	1	2	2	0	0	1	1	0	0	2	0	1	0	1	0
179	0	0	0	0	0	0	2	0	2	0	0	0	0	0	0	0	0	0	1	0	0	0	0	0	0	1	0	2	0	2	0	0	0	0	1	1	1	0	1	1	1	0	0	1	0	0	0	1	1
180	0	0	1	0	1	2	1	0	2	0	0	0	0	0	0	0	1	1	0	2	1	0	1	1	1	1	0	1	0	1	1	0	1	1	1	2	1	0	0	0	1	0	1	2	0	0	1	0	1
181	1	0	0	0	0	1	2	1	1	0	0	1	1	1	1	0	0	1	0	1	1	0	0	0	0	1	0	2	0	2	0	0	0	0	0	2	1	1	0	0	1	0	0	0	0	1	0	1	0
182	0	0	0	0	0	1	2	1	1	0	1	0	0	0	0	0	0	0	2	1	0	0	1	1	1	0	0	2	1	1	0	2	2	0	0	2	1	0	1	0	1	1	1	2	1	0	0	2	0
183	0	0	0	0	0	0	2	0	2	0	0	0	2	2	2	0	0	0	1	1	1	1	0	0	0	0	0	2	1	1	1	1	0	0	0	2	1	0	2	2	0	1	1	2	1	0	0	1	1
184	1	0	1	1	0	1	1	1	1	0	1	0	2	1	1	1	0	0	2	0	0	0	0	0	0	2	0	2	0	2	1	1	1	0	0	2	1	0	0	0	0	1	1	2	1	0	0	1	1
185	1	0	0	0	0	2	1	1	1	0	1	1	1	1	1	0	0	0	0	1	1	0	0	0	0	1	1	2	1	1	0	1	1	0	1	1	0	0	0	0	1	1	1	1	0	1	0	1	0
186	0	0	1	0	0	0	1	1	1	0	1	0	1	1	1	1	0	0	1	1	1	0	0	0	0	1	0	2	0	2	2	2	1	1	1	1	0	0	0	0	2	0	1	2	0	1	0	2	0
187	0	0	1	0	0	0	2	0	2	0	0	1	1	0	0	0	0	1	1	1	1	0	0	0	0	1	0	0	1	0	0	1	1	0	0	2	0	0	0	0	2	0	1	2	0	0	0	2	0
188	1	1	0	0	0	1	1	2	0	0	1	0	1	0	0	0	0	1	2	0	0	0	0	0	0	0	0	1	1	1	0	1	1	1	2	0	1	0	0	0	2	0	1	2	1	1	0	1	1
189	0	0	0	0	0	2	1	2	0	0	1	0	1	1	1	0	0	1	2	0	0	0	0	0	0	1	0	0	2	0	0	0	0	0	0	2	2	1	1	1	0	0	1	1	1	1	0	2	0
190	0	0	0	0	0	1	1	1	1	0	0	0	0	0	0	0	0	0	1	0	0	0	1	1	1	1	0	1	1	1	0	1	1	0	1	1	1	0	1	1	1	1	1	2	0	0	0	1	1
191	0	0	1	0	0	0	1	1	1	1	1	1	1	0	0	0	0	0	1	1	1	0	1	1	1	1	0	2	1	1	2	1	1	0	0	2	1	0	1	1	1	0	0	1	1	1	0	2	0
192	0	0	0	1	0	1	2	1	1	0	0	0	0	0	0	0	0	2	1	1	1	0	0	0	0	1	0	2	1	1	1	1	1	1	0	2	2	0	1	1	0	0	1	1	1	1	1	1	0
193	0	0	1	1	0	2	2	2	0	0	0	0	1	1	2	0	0	0	1	1	1	0	1	1	1	1	0	1	1	1	1	1	2	1	2	1	2	0	1	1	1	0	0	0	0	0	0	1	1
194	0	0	0	1	0	1	2	1	1	0	0	0	0	0	0	0	0	1	0	1	0	0	1	1	1	0	0	2	0	1	0	2	1	0	0	2	2	0	0	0	1	0	0	2	1	2	0	0	2
195	1	0	1	0	0	2	1	2	0	0	1	0	0	0	0	0	0	2	2	1	1	0	0	0	0	2	0	2	1	1	1	0	0	1	0	2	2	0	1	0	2	1	1	1	1	1	0	1	0
196	0	0	0	0	0	0	2	1	2	0	0	0	0	0	0	0	0	0	1	0	0	0	0	0	0	0	0	2	0	2	1	0	0	0	0	2	0	0	0	0	2	0	1	2	1	0	0	1	1
197	0	0	0	1	0	2	2	1	0	0	0	0	0	0	0	0	0	1	1	0	0	1	0	0	0	1	0	2	0	2	0	2	2	0	1	1	1	0	0	0	2	0	0	0	1	1	0	0	2
198	1	0	0	0	0	1	1	2	0	0	2	0	0	0	0	0	0	1	2	1	1	0	0	0	0	2	0	2	0	1	0	0	0	0	0	2	1	0	2	2	0	0	0	2	0	0	0	0	1
199	0	0	0	1	0	2	2	2	0	0	0	1	1	0	0	0	0	1	2	1	1	0	1	0	0	2	0	1	1	1	1	2	1	1	1	1	1	0	0	0	2	0	0	1	0	0	0	1	1
200	1	0	0	0	0	1	1	2	0	0	1	0	1	1	1	0	0	0	0	1	1	0	1	0	0	0	0	2	1	1	1	1	0	0	1	2	2	0	1	0	0	0	0	1	0	1	0	2	0
201	0	0	0	0	0	1	2	2	0	0	0	0	1	1	1	1	0	1	1	1	1	0	1	0	0	0	0	2	1	1	1	0	0	1	0	2	2	0	1	1	0	0	0	2	0	0	0	2	0
202	0	0	0	1	0	1	2	2	2	0	0	0	0	0	0	0	0	0	1	0	0	0	0	0	0	1	0	1	1	1	0	1	2	0	2	1	2	0	2	2	0	0	0	2	0	1	1	1	0
203	0	0	0	0	0	2	1	1	0	1	2	1	1	0	0	0	0	1	0	1	1	0	0	0	0	1	0	2	1	0	0	0	0	0	0	2	0	0	0	0	2	0	1	2	1	0	0	2	0
204	1	0	0	0	0	2	1	1	1	0	1	0	1	1	1	0	0	0	0	1	1	1	0	0	0	1	0	2	0	1	0	1	1	0	1	1	0	0	0	0	2	0	0	1	0	0	0	2	0
205	1	0	0	0	0	2	1	2	0	0	2	0	2	1	1	1	0	1	1	0	0	0	0	0	0	2	0	2	0	2	1	2	1	1	0	2	1	0	1	0	1	0	0	1	0	1	0	2	0
206	1	0	0	1	0	1	1	1	1	0	0	0	1	0	0	0	0	0	0	1	1	0	0	0	0	1	0	2	2	2	0	1	1	1	1	2	2	0	1	1	0	0	0	2	0	1	0	2	0
207	1	0	0	1	0	1	2	0	1	0	2	0	0	0	0	0	0	1	1	1	0	0	0	0	0	2	0	2	0	2	0	1	1	1	0	2	1	0	0	0	1	0	0	1	0	1	0	1	0
208	0	0	0	1	0	2	1	1	1	0	0	1	1	0	0	0	1	1	1	0	0	0	0	0	0	0	0	2	0	2	2	1	1	1	2	0	0	0	1	1	1	0	2	2	0	1	0	1	1
209	0	0	1	0	1	1	1	1	1	1	1	1	1	0	0	0	0	0	2	1	1	0	0	0	0	1	1	2	0	1	0	1	2	0	0	2	1	0	0	0	2	0	0	1	0	0	0	1	1
210	0	0	0	0	0	0	2	2	0	0	0	0	2	2	2	1	0	0	2	1	1	0	1	1	1	0	0	2	2	0	0	0	1	1	1	2	1	1	0	0	1	0	0	2	0	1	0	1	0
211	0	0	0	1	0	1	2	1	1	0	0	0	0	0	0	0	0	0	0	1	0	1	0	0	0	2	0	2	0	1	1	1	1	0	0	2	2	0	0	0	1	0	1	2	1	0	1	1	0
212	1	1	1	1	1	1	2	0	2	0	0	0	0	0	0	0	0	0	1	1	1	0	1	1	1	1	0	2	1	1	0	0	0	2	1	2	0	0	1	1	1	0	0	2	0	2	0	2	0
213	1	0	0	0	0	2	2	0	2	0	0	1	1	0	0	0	0	1	0	2	2	0	0	0	0	1	0	1	1	1	0	1	1	0	0	2	1	0	1	1	1	0	1	2	1	0	1	1	0
214	1	1	0	0	0	0	2	2	0	0	1	0	1	1	1	0	0	0	2	1	1	0	0	0	0	2	0	2	0	2	1	0	1	1	1	2	1	1	0	0	1	0	0	2	1	0	0	2	0
215	0	0	0	0	0	1	2	2	0	0	0	2	2	1	1	0	0	0	1	0	0	0	0	0	0	1	1	2	1	0	0	1	0	2	1	1	1	0	0	0	1	1	1	2	0	0	0	1	0
216	0	0	0	0	0	2	2	2	0	0	0	0	0	0	0	0	1	1	1	0	0	0	0	0	0	0	1	2	0	1	0	2	2	0	2	0	2	0	2	2	0	0	1	2	1	0	1	2	0
217	0	0	0	0	0	1	1	1	0	0	2	0	0	0	0	0	0	0	1	0	0	0	0	0	0	1	1	2	0	1	0	1	1	1	0	2	0	0	0	0	1	0	0	1	0	0	0	1	0
218	1	0	1	1	0	2	1	1	1	0	0	1	1	0	0	0	0	0	1	1	1	0	1	1	1	1	0	2	0	2	0	1	1	0	1	1	2	0	2	2	0	0	0	1	0	1	1	1	0
219	1	0	0	1	0	2	2	1	1	0	0	1	2	0	0	0	0	1	2	0	0	0	0	0	0	1	0	2	1	1	1	1	1	1	0	2	2	0	1	1	1	0	0	1	0	0	0	2	0
220	1	0	0	0	0	0	1	1	2	0	0	0	1	1	1	0	0	0	1	1	0	0	1	0	0	1	1	2	0	1	0	1	1	0	1	1	1	0	0	0	2	0	1	1	0	0	0	0	0
221	1	0	1	1	0	2	0	2	0	0	2	0	0	0	0	0	0	0	2	0	0	0	0	0	0	1	0	2	1	1	1	1	1	0	0	2	1	1	1	1	0	0	0	1	0	1	0	2	0
222	0	0	0	1	0	1	1	2	0	0	1	1	1	0	0	0	0	0	1	0	0	0	0	0	0	1	0	1	1	1	1	2	2	0	2	1	1	0	2	2	0	0	0	1	1	1	0	1	0
223	1	0	0	0	0	1	2	0	1	0	1	0	1	1	1	0	0	0	0	1	1	0	0	0	0	0	0	2	0	1	0	1	1	1	1	1	0	0	1	0	1	1	1	2	1	0	0	1	1
224	0	0	0	0	0	2	2	0	1	0	1	0	0	0	0	0	0	0	1	1	1	1	0	0	0	1	0	2	0	1	1	0	1	1	0	2	1	0	1	1	1	0	1	2	0	0	0	1	1
225	1	0	0	1	0	1	2	2	0	0	0	0	1	1	1	0	0	0	2	1	1	0	0	0	0	1	0	2	1	1	2	1	0	0	0	2	0	0	0	0	2	0	1	2	1	1	0	2	0
226	0	0	0	0	0	1	2	1	0	0	0	0	0	0	0	0	0	0	2	0	0	0	0	0	0	0	0	2	0	2	1	2	1	1	0	2	1	0	0	0	2	0	0	2	0	1	1	1	1
227	1	0	0	0	0	1	2	0	2	0	0	1	0	0	0	0	0	1	2	0	0	0	1	1	1	1	0	1	0	1	0	2	1	0	0	2	2	0	1	0	0	0	0	1	0	0	0	2	0
228	0	0	0	0	0	0	1	0	2	0	0	1	2	1	1	0	0	0	1	1	0	0	1	0	0	0	0	2	1	1	0	1	1	1	0	2	1	0	0	0	2	0	0	2	1	1	1	1	0
229	0	0	0	0	0	1	2	2	0	0	0	0	0	0	0	0	0	0	1	1	0	0	0	0	0	1	0	2	1	1	2	1	1	0	1	2	1	0	0	0	1	0	1	2	0	1	0	0	1
230	0	0	0	0	0	1	2	1	1	0	0	0	1	1	1	0	0	2	2	0	0	0	0	0	0	1	0	2	1	1	2	1	1	2	1	2	2	0	2	2	0	0	1	1	0	1	1	1	0
231	0	0	0	0	0	1	2	1	1	0	1	2	2	2	2	0	0	0	2	0	0	0	1	0	0	1	0	1	1	1	0	2	1	2	1	1	2	1	0	0	0	0	1	1	0	0	0	2	0
232	1	0	0	1	0	2	1	2	0	0	1	1	1	1	1	0	0	1	2	1	1	0	0	0	0	2	0	2	0	1	1	0	0	0	0	2	0	0	0	0	2	0	2	2	1	0	0	1	1
233	0	0	0	0	0	0	0	2	0	0	1	0	1	2	1	0	0	0	2	0	0	0	0	0	0	0	0	2	0	2	0	2	2	0	2	0	0	0	0	0	2	0	0	0	0	0	0	2	0
234	0	0	0	1	0	1	2	0	2	0	0	0	0	0	0	0	0	1	1	1	0	0	0	0	0	1	0	1	1	1	0	0	0	0	0	2	1	0	1	1	1	0	0	1	0	1	0	1	0
235	0	0	0	0	0	1	2	2	0	1	1	0	2	2	2	0	0	1	0	0	0	0	1	0	0	0	0	2	0	1	1	1	1	0	1	2	2	0	1	1	0	0	1	2	1	1	0	1	1
236	0	1	0	0	0	1	2	1	1	0	0	0	2	1	1	0	0	1	1	0	0	0	0	0	0	2	0	2	0	2	0	2	2	0	2	1	2	0	2	1	0	1	1	2	2	1	0	2	0
237	1	0	0	0	0	0	1	2	0	0	2	0	2	1	1	1	0	0	2	1	1	1	0	0	0	0	0	1	1	1	0	0	0	0	0	2	1	0	0	0	2	0	2	2	1	1	1	2	0
238	1	0	0	0	0	2	1	2	0	0	1	1	0	0	1	1	0	1	0	2	2	0	0	0	0	1	0	2	0	1	0	1	0	1	1	1	0	0	0	0	2	0	0	1	0	1	0	2	0
239	0	0	0	0	0	0	1	0	2	0	0	1	0	0	1	1	0	1	0	1	1	0	0	0	0	0	0	2	2	1	0	0	1	1	1	2	2	0	1	1	1	0	1	2	0	1	0	2	0
240	1	1	0	0	0	0	2	1	0	0	1	0	1	1	1	0	1	1	1	0	0	0	0	0	0	1	0	0	2	0	0	2	2	0	2	0	2	0	2	2	0	0	0	0	0	1	0	0	1
241	0	0	0	0	0	2	2	2	0	0	0	0	1	1	1	0	0	1	2	1	1	0	0	0	0	2	0	2	2	1	2	0	2	1	2	2	0	0	1	1	1	1	1	1	1	1	1	0	0
242	0	0	0	1	0	2	2	2	0	0	0	0	1	1	1	0	1	1	1	0	0	0	1	1	1	2	1	2	0	1	0	1	0	0	1	2	1	0	0	0	2	0	0	1	0	0	0	1	0
243	0	0	1	0	1	1	2	2	0	0	0	0	1	1	1	0	0	1	0	0	0	0	0	0	0	1	0	2	0	2	0	1	1	0	1	2	1	0	1	1	1	0	1	1	1	2	0	2	0
244	1	0	0	1	0	1	2	2	0	0	0	1	1	0	0	1	0	0	1	2	1	0	0	0	0	1	0	2	1	1	2	1	1	0	0	2	2	1	1	1	0	0	0	1	0	0	0	1	1
245	0	0	0	0	0	0	1	2	0	0	2	0	1	1	1	0	0	1	1	1	1	0	0	0	0	0	0	1	1	1	1	0	0	0	0	2	0	0	0	0	1	0	0	2	0	1	0	1	0
246	0	0	0	1	0	2	2	0	2	0	0	0	1	1	1	0	0	1	2	0	0	0	0	0	0	1	0	2	1	0	0	1	1	1	0	2	1	1	0	0	0	0	0	2	1	2	0	2	0
247	0	1	0	0	0	1	2	1	1	0	1	0	0	0	0	0	0	0	1	0	0	0	0	0	0	0	0	2	0	1	0	2	2	0	2	0	2	0	2	1	0	1	1	2	1	0	0	2	0
248	1	0	0	0	0	1	2	1	1	0	0	1	2	2	2	0	0	1	2	1	1	1	0	0	0	2	0	2	0	2	0	2	2	0	2	1	2	0	1	1	1	0	1	2	1	0	0	2	0
249	1	0	0	0	0	1	2	1	1	0	0	0	0	0	0	0	1	1	2	1	1	0	0	0	0	0	0	2	1	1	0	0	0	0	0	2	2	0	1	1	1	2	2	2	0	0	1	0	0
250	0	0	0	0	0	1	1	1	2	0	0	1	1	1	1	0	0	0	2	1	1	0	0	0	0	1	0	2	1	0	0	2	1	0	1	1	1	0	0	0	1	0	0	0	0	0	0	2	0
251	0	0	0	0	0	2	2	1	1	0	1	1	0	0	0	0	1	1	2	1	1	0	1	1	1	0	0	2	0	1	0	1	1	1	0	2	1	0	0	0	0	0	1	2	1	0	1	0	0
252	0	0	0	0	0	1	1	1	2	0	0	1	1	0	0	0	0	0	0	1	0	0	1	1	1	1	0	2	1	1	0	1	1	1	0	2	1	0	0	0	1	0	0	0	1	0	0	2	0
253	1	0	1	0	1	2	1	1	1	0	1	0	0	0	0	0	0	0	0	1	0	0	0	0	0	0	0	1	2	1	0	0	0	0	0	2	2	0	1	1	0	0	0	1	0	1	0	2	0
254	0	0	0	1	0	1	2	1	1	0	1	0	1	1	1	0	0	0	1	1	0	0	0	0	0	1	0	2	0	1	1	0	0	0	0	2	0	0	0	0	2	0	0	2	0	1	0	1	1
255	1	1	0	0	0	2	2	2	0	0	0	1	1	1	1	0	0	0	0	1	1	0	0	0	0	1	0	0	2	0	0	1	0	1	0	2	0	0	0	1	1	0	0	1	0	1	0	1	1
256	1	0	0	0	0	1	1	1	1	0	1	0	0	0	0	0	0	0	1	0	0	0	0	0	0	1	0	2	2	2	0	1	1	0	1	2	1	0	0	0	1	0	0	2	0	1	1	1	0
257	0	0	0	1	0	2	2	2	0	0	0	1	2	1	1	1	0	0	2	1	1	0	0	0	0	0	0	2	1	1	2	1	1	2	1	1	2	0	0	0	0	0	0	0	2	0	0	0	0
258	0	0	0	0	0	2	2	2	0	0	0	0	0	0	0	0	0	0	1	0	0	0	0	0	0	1	0	2	0	2	0	2	1	2	1	2	1	0	0	0	1	0	0	2	0	1	0	2	0
259	0	0	0	0	0	0	1	1	0	0	0	0	0	0	0	0	0	0	1	1	1	1	0	0	0	1	0	2	0	2	0	1	1	0	0	2	0	0	0	0	2	0	2	2	1	0	0	2	0
260	0	0	0	0	0	0	2	2	0	0	0	1	1	0	0	0	0	2	1	1	1	0	0	0	0	1	0	0	2	0	0	2	1	0	0	2	2	1	1	1	0	0	0	1	0	0	0	1	1
261	1	0	0	1	0	1	1	1	1	0	1	0	0	0	0	0	0	1	1	1	1	0	1	1	1	0	0	2	1	2	0	1	1	0	0	2	1	0	0	0	1	0	1	1	1	1	0	2	0
262	1	0	0	0	0	1	1	2	1	0	0	0	0	0	0	0	0	0	0	1	1	0	0	0	0	1	0	2	0	2	0	1	1	1	1	1	0	0	0	0	1	0	0	2	0	1	0	1	1
263	0	0	0	0	0	2	1	1	1	0	1	0	0	0	0	0	0	1	1	0	0	0	1	0	0	2	0	1	1	1	1	2	2	0	2	0	2	1	1	1	0	1	1	1	0	2	0	2	0
264	0	0	0	0	0	1	1	1	0	0	0	0	0	0	0	0	0	1	1	2	1	0	1	0	0	1	0	2	1	1	1	1	2	0	1	2	1	0	0	0	1	0	0	1	1	1	0	1	0
265	1	0	0	0	0	1	2	2	0	0	0	0	0	0	0	0	0	0	2	0	0	0	0	0	0	1	0	1	1	1	0	1	1	0	1	1	1	0	1	1	1	1	2	2	1	0	0	2	0
266	1	0	0	0	0	0	2	2	0	0	0	0	0	0	0	0	0	1	2	0	0	0	0	0	0	0	0	2	1	1	1	1	1	0	1	1	1	0	1	1	1	0	0	2	0	1	0	1	0
267	1	0	0	0	0	1	2	2	2	0	0	0	0	0	0	0	0	2	1	1	1	0	0	0	0	1	0	2	1	1	0	2	2	0	2	0	1	0	1	1	1	0	0	1	0	0	0	2	0
268	1	0	0	1	0	1	1	1	1	0	1	1	1	0	0	0	0	1	2	0	0	0	1	1	1	1	0	2	0	2	0	2	1	0	0	2	2	0	0	0	1	0	0	0	2	0	1	0	0
269	0	0	0	0	0	1	1	1	1	0	0	0	1	1	1	0	0	2	2	1	0	0	0	0	0	0	0	2	1	0	0	2	2	0	2	0	2	1	1	1	0	0	0	0	1	1	1	1	0
270	1	0	0	1	0	2	1	1	1	0	1	0	0	0	0	0	0	1	1	0	1	0	0	0	0	1	0	1	2	0	1	1	0	1	1	1	2	0	2	2	0	0	1	2	1	0	0	1	0
271	0	0	0	0	0	0	2	0	2	0	0	1	2	2	2	0	0	1	1	1	1	2	0	0	0	1	1	1	1	2	0	0	1	0	0	2	1	0	2	2	0	0	0	1	0	0	0	1	0
272	1	0	0	1	0	1	1	1	1	0	0	0	1	2	1	0	0	1	2	0	0	0	0	0	0	1	0	2	1	1	1	1	1	0	1	0	2	0	0	0	1	0	0	1	0	0	0	2	0
273	1	0	0	0	0	2	2	0	1	0	1	0	0	0	0	0	0	0	0	0	0	0	0	0	0	0	0	2	1	1	1	2	1	1	0	2	1	0	0	0	1	0	0	1	0	1	0	1	0
274	1	0	0	0	0	2	2	1	2	0	0	0	0	0	0	0	0	0	0	1	1	0	0	0	0	0	0	2	1	1	1	0	0	1	1	1	1	1	1	1	0	0	1	2	1	0	0	2	0
275	1	0	0	1	0	1	2	2	0	0	0	1	1	0	0	0	0	0	1	1	1	0	0	0	0	1	0	2	1	2	0	0	0	0	0	2	1	1	0	0	0	1	1	1	1	0	1	1	0
276	0	0	0	0	0	1	1	2	0	0	0	0	0	0	0	0	0	1	1	1	1	0	0	0	0	0	0	2	0	2	1	1	0	2	0	2	0	0	0	0	2	0	0	1	1	1	0	1	1
277	1	0	0	0	0	0	2	0	2	0	0	1	1	0	0	0	0	0	1	1	1	0	0	0	0	1	0	1	1	1	1	1	1	0	0	2	2	0	2	2	0	0	1	1	1	2	0	1	0
278	0	0	0	1	0	1	2	1	1	0	0	1	1	1	1	0	0	1	2	0	0	0	0	0	0	0	0	1	1	1	0	2	2	0	2	0	2	0	0	0	0	1	1	1	1	1	0	1	1
279	0	0	0	0	0	0	2	2	0	0	1	1	1	0	0	0	0	0	2	1	1	0	0	0	0	1	0	1	1	1	0	1	1	0	2	1	2	1	1	1	0	0	1	2	1	2	0	2	0
280	0	0	1	1	0	1	0	2	1	0	0	0	1	1	1	0	1	1	2	1	1	0	0	0	0	2	0	0	1	1	0	2	1	0	1	1	2	0	0	0	0	0	0	2	0	0	0	0	0
281	1	0	0	1	0	2	1	1	1	0	0	1	1	1	2	1	0	2	1	1	1	0	0	0	0	2	0	1	1	1	0	0	1	1	1	2	2	0	0	0	1	0	0	2	1	1	0	1	1
282	1	0	0	0	0	2	0	2	0	0	2	0	0	0	0	0	1	1	1	0	0	0	0	0	0	1	0	1	1	0	0	1	1	0	1	1	1	0	1	1	1	1	1	2	0	1	0	2	0
283	0	0	1	0	1	1	2	2	0	0	0	0	1	1	1	0	0	0	2	0	0	0	1	0	0	0	0	2	1	1	1	1	1	0	1	2	2	0	1	1	0	0	0	1	0	0	0	1	0
284	1	0	0	0	0	1	1	1	1	0	0	0	0	0	0	0	0	1	1	2	1	0	1	1	1	0	0	2	1	1	2	2	2	0	1	1	1	0	2	2	0	0	1	1	0	0	0	1	0
285	1	0	0	0	0	2	1	2	0	0	0	1	2	1	1	0	0	1	1	1	0	1	0	0	0	2	0	2	1	1	2	0	0	0	0	2	0	0	1	1	0	0	0	1	0	0	1	1	0
286	0	0	1	2	0	2	1	2	0	0	1	1	1	0	0	0	0	0	1	1	1	0	0	0	0	0	0	1	1	1	0	0	1	1	1	2	1	0	1	1	1	0	0	1	0	0	0	1	1
287	0	0	0	0	0	0	1	2	0	0	1	1	1	0	0	0	0	0	1	0	0	0	0	0	0	1	0	2	1	1	0	1	1	0	0	2	2	0	2	2	0	0	0	1	0	1	0	2	0
288	1	0	1	0	0	0	2	1	0	0	1	1	0	0	1	1	0	0	2	0	0	1	1	1	1	1	0	0	1	1	0	1	1	0	0	2	0	0	0	0	1	0	0	0	2	2	0	1	0
289	1	0	0	0	0	0	2	1	1	0	0	1	1	1	1	0	0	0	0	1	1	0	0	0	0	1	1	1	0	0	0	2	2	0	1	1	1	0	0	0	1	0	2	2	0	1	1	0	1
290	0	0	0	0	0	1	1	2	0	0	1	0	0	0	0	0	0	0	1	1	1	1	0	0	0	1	0	2	1	1	1	0	0	0	0	2	1	0	0	0	2	0	0	2	0	1	0	2	0
291	0	1	0	0	0	1	1	2	0	0	0	0	1	1	1	0	0	0	1	2	1	0	0	0	0	2	1	2	1	0	1	1	1	0	0	2	1	0	1	1	1	0	1	1	1	0	0	2	0
292	0	0	1	1	0	1	2	0	2	0	0	1	2	2	2	0	0	1	1	0	1	0	0	0	0	1	0	1	2	1	0	1	0	1	1	1	2	1	1	1	0	0	0	2	0	2	0	2	0
293	1	0	0	1	0	2	1	1	1	0	1	1	2	1	1	1	0	0	1	1	1	0	0	0	0	0	1	2	1	0	1	2	2	0	1	1	1	1	0	0	1	0	0	1	0	0	0	2	0
294	0	0	1	1	0	1	1	1	1	0	0	0	0	0	0	0	0	1	2	0	0	0	0	0	0	1	0	2	2	2	0	1	1	2	1	2	0	0	1	1	0	1	1	1	1	0	0	1	0
295	0	0	0	0	0	0	1	2	0	0	1	1	0	0	1	1	0	1	2	0	0	0	0	0	0	1	0	2	1	1	0	1	2	0	1	2	0	0	0	0	1	0	0	1	0	1	0	1	1
296	1	0	1	0	1	1	2	1	1	0	0	0	0	0	0	0	0	1	2	0	0	2	0	0	0	1	0	2	2	0	0	1	1	0	0	2	1	0	0	0	2	0	0	0	1	0	0	2	0
297	1	0	0	0	0	1	1	2	0	1	1	0	0	0	0	0	0	0	2	1	1	0	1	1	1	2	0	2	1	0	1	0	0	0	2	2	1	1	0	0	1	1	1	1	0	1	0	1	0
298	1	0	0	1	0	1	1	1	0	0	0	0	0	0	0	0	0	0	2	0	0	0	0	0	0	0	0	2	1	1	1	0	1	1	1	2	1	0	1	1	1	0	0	2	0	1	0	1	1
299	1	0	0	0	0	2	1	2	1	0	1	0	0	0	0	0	0	0	1	0	0	0	0	0	0	1	0	2	0	1	1	1	1	0	0	2	1	0	0	0	2	2	2	2	0	0	0	0	1
300	0	0	0	1	0	1	2	1	1	0	0	1	1	0	0	1	0	0	1	0	0	0	1	0	0	2	0	2	0	2	0	1	1	0	1	1	2	0	0	0	2	0	0	2	0	0	0	2	0
301	1	0	2	0	1	0	2	1	0	0	0	0	2	1	1	0	0	0	1	1	0	0	0	0	0	2	0	2	0	2	0	2	2	0	2	0	2	0	1	1	0	0	0	2	0	0	0	1	0
302	0	1	0	0	0	1	2	2	0	0	0	1	1	0	0	0	0	0	1	2	1	0	0	0	0	1	0	1	1	0	0	2	2	0	1	1	2	0	2	2	0	0	0	1	0	0	0	2	0
303	1	0	1	0	1	1	1	1	1	0	1	1	1	0	0	0	0	1	1	1	1	0	0	0	0	1	0	1	0	1	0	1	1	0	0	2	2	0	0	0	1	0	2	2	1	1	1	0	1
304	0	1	0	0	0	1	1	2	0	0	1	0	0	0	0	0	0	0	0	1	0	0	0	0	0	2	1	2	1	1	0	1	1	2	0	2	1	0	1	0	1	1	1	2	1	0	0	0	1
305	0	0	0	0	0	2	2	0	2	0	0	0	1	1	1	0	0	2	1	1	0	0	0	0	0	1	0	1	0	1	0	0	0	0	0	1	1	0	0	0	1	0	1	1	1	0	0	0	1
306	1	0	0	1	0	2	2	0	2	0	0	0	0	0	0	0	0	0	1	0	0	0	0	0	0	2	1	2	1	0	0	0	1	1	1	2	1	1	0	0	1	1	1	2	1	0	0	1	0
307	1	0	1	1	1	1	1	1	1	1	0	0	0	0	0	0	0	0	1	1	1	0	0	0	0	0	0	1	2	0	0	1	1	0	1	1	1	0	1	0	1	0	1	2	1	1	0	2	0
308	1	0	0	1	0	2	2	2	0	0	0	0	1	1	1	0	0	1	2	1	1	0	0	0	0	2	0	2	1	1	1	1	1	1	0	2	1	1	0	0	0	0	0	2	0	1	0	0	1
309	0	0	0	0	0	1	2	2	0	0	0	1	0	0	0	0	0	0	0	1	1	0	2	0	0	0	0	2	2	0	0	0	0	0	0	1	0	0	0	0	2	0	0	0	0	0	1	0	0
310	1	0	0	0	0	1	1	2	0	0	0	0	0	0	0	0	0	0	2	1	1	0	0	0	0	1	0	2	1	1	1	1	0	0	0	2	2	0	1	1	0	1	1	2	1	0	0	1	0
311	0	0	0	0	0	0	2	1	1	0	0	0	1	1	1	0	0	0	0	1	1	0	0	0	0	0	1	2	1	1	0	0	0	0	0	2	0	0	0	0	1	0	0	1	0	0	0	1	0
312	1	0	0	0	0	0	1	1	1	0	0	0	1	2	1	0	0	0	1	0	0	0	0	0	0	1	0	2	1	1	1	2	1	1	0	2	1	1	0	0	1	0	0	0	0	0	0	1	1
313	1	0	0	0	0	0	1	1	1	0	0	1	1	0	0	0	0	0	0	1	1	0	0	0	0	1	0	2	0	2	0	1	1	2	1	1	2	0	1	1	0	1	1	1	1	1	1	0	0
314	0	0	0	1	0	1	1	2	0	0	2	0	0	0	0	0	0	0	1	0	0	0	1	0	0	2	0	2	0	2	0	1	1	0	1	1	2	0	1	1	0	1	1	1	1	0	0	2	0
315	1	0	0	0	0	2	1	2	0	0	1	0	0	0	0	0	1	1	1	0	0	0	0	0	0	0	0	2	2	1	1	0	0	0	0	2	1	0	1	1	1	0	0	1	0	1	0	2	0
316	0	0	0	0	0	1	0	1	1	1	1	1	2	1	1	1	0	0	1	0	0	0	0	0	0	1	0	2	0	2	0	0	1	1	1	2	1	0	1	1	1	1	1	1	1	0	0	2	0
317	0	0	0	2	0	2	2	1	0	0	1	0	1	1	1	0	0	2	2	1	1	0	1	0	0	1	0	1	1	1	1	0	0	0	0	2	2	0	2	1	0	0	0	0	1	1	0	0	0
318	0	0	0	0	0	1	1	2	0	0	1	0	0	0	0	0	0	0	1	0	0	0	0	0	0	1	0	2	1	1	1	1	1	0	1	1	2	0	1	1	1	0	1	1	1	1	0	2	0
319	1	0	0	1	0	1	2	1	1	0	0	0	1	1	1	1	0	0	0	1	1	0	0	0	0	1	0	1	1	0	0	1	2	1	1	2	1	0	0	0	0	0	0	2	0	0	0	2	0
320	1	0	0	0	0	0	2	0	1	0	1	0	0	0	0	0	0	1	1	0	0	0	0	0	0	1	0	2	0	2	1	1	0	1	1	1	1	0	0	0	1	0	0	0	0	1	0	1	0
321	1	0	0	0	0	2	1	2	0	0	2	0	0	0	0	0	0	1	0	0	0	0	0	0	0	0	0	2	1	2	0	0	0	1	0	2	2	0	0	0	1	1	1	2	1	0	0	2	0
322	1	1	1	1	1	1	1	1	1	0	1	1	1	0	0	0	0	2	2	0	0	0	0	0	0	0	0	1	1	1	0	1	1	2	0	2	0	0	0	0	2	0	0	0	0	1	0	2	0
323	1	0	0	0	0	1	2	1	0	0	0	1	0	0	1	1	0	1	0	2	2	0	1	0	0	1	0	1	1	1	0	0	0	0	1	1	0	0	0	0	2	1	1	2	1	0	0	1	0
324	0	0	0	0	0	1	2	1	1	0	0	0	1	1	1	0	0	0	1	0	0	0	0	0	0	0	0	2	0	2	0	2	1	0	0	2	2	0	1	0	1	0	0	2	0	0	0	1	0
325	0	0	0	0	0	1	2	0	1	0	1	0	1	1	1	0	0	0	0	1	1	1	0	0	0	1	0	1	1	1	0	1	1	0	1	1	1	0	1	1	1	0	0	1	0	1	1	0	0
326	0	0	0	0	0	1	2	0	2	0	0	1	1	1	2	1	1	1	0	1	1	0	0	0	0	1	0	2	0	2	0	0	0	0	0	2	2	0	1	1	1	0	1	2	1	1	0	2	0
327	0	0	0	0	0	0	1	2	0	0	1	1	1	0	0	0	0	2	1	1	1	0	1	0	0	1	0	1	0	1	1	1	2	1	2	1	1	0	0	0	2	2	2	2	1	0	0	2	0
328	1	0	0	1	0	1	2	2	0	0	0	0	1	1	1	0	0	1	1	0	0	0	0	0	0	2	0	1	0	1	0	2	2	0	0	2	0	0	1	1	1	0	0	2	0	0	0	1	1
329	0	0	0	1	0	2	2	2	0	0	0	0	0	0	0	0	0	1	1	0	0	1	0	0	0	2	0	1	1	1	0	1	0	1	0	2	2	0	1	1	1	0	1	1	1	1	0	2	0
330	0	0	0	0	0	2	2	1	1	0	0	0	0	0	0	0	0	1	1	1	0	0	0	0	0	0	0	1	1	0	0	1	0	0	0	2	1	0	1	1	1	0	1	1	0	0	1	1	1
331	1	0	0	1	0	2	2	1	1	0	0	1	1	0	0	0	1	1	0	1	1	0	0	0	0	2	0	1	1	1	0	1	2	1	2	1	2	0	1	1	1	0	1	2	1	0	1	1	0
332	0	0	0	1	0	2	1	2	0	0	1	1	2	2	2	0	0	0	0	1	1	0	1	0	0	0	1	2	2	1	1	1	1	0	0	2	1	1	0	0	0	0	0	2	0	2	0	0	1
333	0	1	0	0	0	1	1	2	0	1	1	0	2	2	2	1	0	0	1	1	1	0	0	0	0	2	0	1	2	0	0	2	1	0	1	1	2	0	1	1	1	0	1	2	1	0	0	0	1
334	1	0	0	0	0	2	1	2	0	0	2	0	2	1	1	1	0	1	1	1	1	0	1	1	1	0	0	1	1	1	0	1	1	0	0	2	2	1	1	1	0	0	0	0	0	0	0	1	0
335	1	0	0	1	0	1	1	1	0	0	2	0	1	1	1	0	1	2	0	2	2	0	0	0	0	2	0	1	1	1	0	1	1	0	1	1	1	0	1	1	1	0	0	2	0	1	0	2	0
336	1	0	1	0	1	1	2	2	0	1	1	0	0	0	0	0	1	1	0	2	1	0	1	0	0	0	0	2	2	1	0	1	1	0	1	1	0	0	0	0	1	1	1	2	1	0	0	0	1
337	1	0	0	0	0	1	1	2	0	0	1	0	0	0	0	0	0	0	1	0	0	0	0	0	0	1	1	2	1	1	0	0	0	1	0	2	2	0	2	2	0	1	2	2	0	1	0	2	0
338	0	0	1	0	0	2	2	1	1	0	0	0	0	0	0	0	0	1	1	0	0	1	0	0	0	1	0	1	1	1	0	1	1	1	2	1	0	0	1	1	1	0	0	2	0	0	0	1	1
339	1	0	0	0	0	1	0	1	1	0	1	0	0	0	0	0	0	2	2	1	1	0	1	1	1	1	0	1	1	0	0	1	1	1	1	1	1	0	0	0	1	1	1	2	0	0	0	2	0
340	1	0	0	0	0	1	1	2	0	0	2	2	2	0	0	0	0	2	2	1	0	0	1	1	1	1	0	2	0	2	0	2	1	1	0	2	1	0	0	0	1	0	0	2	0	0	0	0	2
341	1	0	0	0	0	1	2	2	0	0	0	0	1	1	2	0	0	2	0	2	0	0	0	0	0	0	0	1	1	1	1	0	1	1	1	2	1	0	1	1	1	0	0	1	0	0	0	2	0
342	0	0	0	0	0	0	1	2	0	0	1	0	1	0	1	1	0	1	1	1	0	0	0	0	0	1	0	2	1	1	2	2	1	1	1	1	2	0	1	1	1	0	0	2	0	2	0	2	0
343	0	0	0	0	0	0	1	2	0	0	1	0	0	0	0	0	0	1	0	2	1	0	0	0	0	0	0	2	1	1	1	1	1	1	0	2	0	0	0	0	2	0	0	2	0	0	0	1	0
344	1	0	0	1	0	2	0	1	1	1	1	1	2	1	2	1	0	1	1	0	0	0	1	1	1	2	0	2	1	1	2	1	1	0	0	2	2	0	0	0	1	0	1	2	1	1	1	0	0
345	1	0	0	0	0	2	1	1	1	0	0	0	0	0	0	0	0	0	2	1	1	0	0	0	0	0	0	1	2	0	0	2	1	1	0	2	1	0	0	0	1	0	0	2	0	0	0	2	0
346	1	0	0	0	0	0	2	1	0	0	0	1	2	1	1	1	0	0	2	0	0	0	0	0	0	1	1	2	1	1	0	2	2	0	1	1	1	0	0	0	2	0	0	1	0	0	0	1	0
347	0	1	0	0	0	0	2	1	1	0	0	0	1	1	2	0	0	1	1	2	1	0	0	0	0	1	0	1	1	1	1	1	2	0	1	2	1	0	0	0	2	0	1	1	1	0	0	1	0
348	0	0	0	0	0	1	2	1	1	0	0	1	1	0	0	0	0	1	2	0	0	0	0	0	0	1	0	2	0	1	1	1	1	0	0	2	0	0	0	0	2	2	2	2	0	1	0	1	0
349	1	0	0	0	0	0	2	0	2	0	0	0	0	0	0	0	0	1	0	1	1	0	0	0	0	1	0	2	2	2	0	2	2	0	1	1	2	0	0	0	1	0	1	2	1	0	0	0	1
350	1	0	0	0	0	1	1	2	0	0	1	0	1	1	1	1	0	1	1	1	1	1	1	1	1	0	0	2	1	1	1	2	1	1	0	2	0	0	1	1	1	1	1	2	1	0	0	1	1
351	1	0	0	0	0	1	1	2	1	0	0	0	0	0	0	0	0	0	0	1	1	0	0	0	0	1	0	0	1	0	0	0	0	0	0	2	2	0	1	1	0	0	1	1	1	0	0	1	0
352	1	1	0	0	0	1	2	0	2	0	0	0	0	0	0	0	1	0	2	1	1	0	0	0	0	0	0	2	1	1	0	0	0	1	1	1	0	0	0	0	1	0	1	2	1	1	1	0	0
353	1	0	0	0	0	1	2	2	0	0	0	0	1	1	1	0	0	0	2	0	0	0	0	0	0	1	0	2	0	1	0	1	1	0	1	1	1	0	0	0	2	0	2	2	1	1	0	1	0
354	1	0	1	2	0	2	2	1	1	0	1	0	1	1	1	0	0	1	1	1	0	0	0	0	0	0	0	1	1	0	0	1	1	0	0	2	1	0	1	0	1	0	2	2	1	1	0	2	0
355	1	0	0	1	0	1	2	1	1	0	0	0	0	0	0	0	0	0	1	1	1	0	1	1	1	1	1	2	1	1	0	1	1	0	2	1	1	2	0	0	1	0	0	2	0	1	1	0	0
356	0	1	1	1	0	2	1	1	0	0	1	1	1	0	0	0	0	1	2	0	0	0	0	0	0	1	0	2	1	1	1	1	1	0	0	2	0	0	1	1	1	0	1	1	1	2	0	2	0
357	0	0	0	1	0	1	2	1	1	0	1	1	1	0	0	0	0	0	1	1	1	0	0	0	0	0	0	1	1	1	1	1	0	1	1	1	1	0	1	0	1	0	1	2	2	0	0	1	1
358	0	0	0	0	0	1	2	1	2	0	0	0	1	1	1	0	0	1	0	1	1	0	0	0	0	0	0	1	2	0	0	1	1	0	0	2	2	0	1	1	0	0	1	1	0	1	0	0	1
359	0	0	0	0	0	0	2	0	2	0	0	0	1	0	0	0	1	1	2	1	1	0	1	0	0	0	0	2	1	2	0	1	1	2	1	1	2	0	2	1	0	0	1	2	0	0	0	2	0
360	1	0	1	0	0	2	1	1	1	0	0	0	1	1	1	0	0	1	0	2	2	1	0	0	0	2	0	2	2	0	0	2	1	0	0	2	2	0	2	2	0	1	1	1	1	0	1	0	0
361	1	1	0	0	0	1	2	1	1	0	1	1	2	1	1	0	1	2	2	0	0	0	0	0	0	2	0	2	1	2	0	0	1	0	0	2	2	0	1	1	1	0	0	2	0	1	0	2	0
362	1	0	0	0	0	2	1	2	0	0	1	1	2	1	1	1	0	0	0	0	0	0	0	0	0	2	0	2	1	1	1	0	0	0	0	2	0	0	0	0	1	2	2	2	1	0	0	2	0
363	1	0	0	0	0	2	2	0	1	0	1	1	1	0	0	0	0	0	2	0	0	0	0	0	0	1	0	2	1	1	1	2	2	0	0	2	1	0	0	0	1	0	0	1	0	0	0	2	0
364	1	0	0	1	0	2	1	2	0	0	0	1	2	1	1	1	0	0	1	0	0	0	0	0	0	1	0	1	1	1	0	2	1	0	1	1	1	0	0	0	1	1	1	1	1	0	1	1	0
365	0	1	0	0	0	1	1	2	0	0	0	1	1	0	0	1	0	0	1	2	1	0	0	0	0	1	0	2	0	1	1	1	1	0	0	1	1	0	0	0	2	0	1	2	1	0	0	1	0
366	1	0	1	1	0	2	1	2	1	0	0	0	1	2	1	0	0	1	1	1	0	0	0	0	0	0	0	2	1	1	1	1	0	2	1	1	2	0	1	0	1	0	0	2	0	1	0	2	0
367	1	0	0	1	0	1	1	2	0	0	1	0	1	0	0	1	0	1	2	0	0	0	0	0	0	0	0	2	0	0	0	1	1	0	0	2	1	0	1	1	1	0	1	1	1	1	1	0	0
368	1	0	0	0	0	0	1	2	0	0	1	0	1	1	1	0	0	0	0	1	1	0	0	0	0	1	0	2	0	1	1	2	1	1	0	2	2	1	1	1	0	0	1	2	0	0	1	1	0
369	0	0	0	0	0	0	2	1	1	0	0	0	0	0	0	0	0	2	1	1	1	0	0	0	0	0	0	2	0	2	0	1	1	0	1	1	2	0	2	2	0	0	1	2	0	0	0	2	0
370	1	0	0	0	0	0	1	2	0	0	1	1	0	0	0	0	0	0	1	1	1	1	0	0	0	0	0	2	0	2	0	1	1	0	1	1	2	0	1	0	1	0	1	1	0	0	0	0	1
371	1	1	0	0	0	1	1	2	0	0	1	1	1	0	0	0	1	1	1	0	0	0	1	0	0	0	0	2	0	1	1	1	1	0	1	1	0	0	1	1	1	0	0	2	0	0	0	1	0
372	1	0	0	1	0	1	2	2	0	0	0	0	0	0	0	0	0	1	1	0	0	0	0	0	0	1	0	2	0	1	2	0	0	0	0	2	0	0	0	1	1	0	1	2	1	0	0	1	1
373	1	0	0	0	0	2	1	1	1	0	0	1	1	1	1	0	0	0	1	1	1	0	0	0	0	2	0	2	1	1	1	0	1	1	1	2	2	0	1	1	0	2	2	2	0	0	0	2	0
374	1	0	0	0	0	1	2	1	1	0	0	0	0	0	0	0	0	1	1	0	0	0	0	0	0	0	0	1	0	1	1	1	0	0	2	1	1	0	0	0	2	1	1	2	1	0	0	2	0
375	0	0	0	0	0	0	1	1	1	0	0	0	2	1	1	1	0	1	1	0	1	0	2	0	0	1	1	1	0	0	0	0	0	0	1	1	1	1	0	0	0	1	1	2	0	0	1	1	0
376	1	0	0	1	0	1	1	2	0	1	1	1	0	0	1	1	0	1	2	0	0	0	1	1	1	1	0	2	0	1	1	2	1	1	0	2	1	0	1	0	1	0	0	2	0	0	0	1	0
377	1	0	1	0	0	2	2	2	0	0	0	1	1	0	0	0	0	0	2	0	0	0	0	0	0	0	0	2	1	2	0	1	0	0	1	1	2	0	2	2	0	0	1	2	1	0	0	1	1
378	1	0	0	0	0	0	2	1	1	0	0	0	0	0	0	0	0	0	2	0	0	0	0	0	0	2	0	2	1	2	0	1	2	1	2	2	0	0	0	0	2	0	1	2	2	0	0	2	0
379	0	0	0	0	0	0	2	0	1	0	2	0	1	1	1	0	0	1	1	1	1	0	0	0	0	2	0	2	0	1	1	0	0	0	0	2	0	0	1	1	1	0	1	2	2	2	0	2	0
380	0	0	0	0	0	2	2	2	1	0	0	1	1	0	0	0	0	2	2	0	0	0	0	0	0	2	0	2	0	1	2	1	1	0	0	2	1	0	1	1	1	0	0	2	0	0	1	0	1
381	0	0	0	0	0	1	2	2	1	0	1	1	1	1	1	0	0	1	2	1	0	0	1	0	0	2	0	1	1	1	1	1	0	1	1	1	1	0	1	1	1	0	0	2	0	2	0	1	0
382	1	0	0	0	0	0	2	0	2	0	0	1	1	1	2	1	0	0	2	0	0	0	1	0	0	1	1	1	0	0	0	2	2	0	1	1	2	0	2	2	0	0	1	1	0	1	0	2	0
383	1	0	0	0	0	0	1	2	0	0	1	0	1	0	0	1	0	1	0	1	1	0	0	0	0	2	1	2	0	1	1	2	2	0	2	1	2	0	1	0	1	0	0	2	0	1	0	2	0
384	0	0	0	0	0	2	2	0	2	0	0	1	1	0	0	0	0	1	2	0	0	0	0	0	0	1	1	2	1	1	0	1	1	0	1	1	0	0	0	0	1	0	0	2	0	1	1	1	0
385	1	0	0	1	0	1	2	1	1	0	0	0	0	0	0	0	0	1	0	0	0	0	1	1	1	1	0	2	0	2	1	1	1	0	1	0	2	0	1	1	0	0	0	2	0	2	0	1	1
386	0	0	0	1	0	1	2	2	0	0	0	0	0	0	0	0	0	0	0	0	0	0	2	0	0	0	0	2	1	1	1	1	1	0	0	2	1	0	0	0	1	0	0	0	0	0	0	0	0
387	0	1	0	0	0	1	1	1	1	0	1	0	1	1	1	1	0	1	2	0	0	0	1	1	1	2	0	1	1	1	0	1	1	0	0	2	1	0	1	1	1	0	0	1	0	1	0	2	0
388	1	0	1	0	1	1	1	1	1	0	0	1	0	0	1	1	0	0	1	1	1	0	0	0	0	1	0	2	1	1	0	0	1	1	0	2	2	0	2	1	0	0	0	1	0	0	0	1	1
389	1	0	0	1	0	2	2	2	0	0	0	0	1	1	1	0	0	1	1	1	1	0	1	0	0	0	0	2	0	2	1	0	0	0	0	2	1	0	1	1	1	0	0	2	0	1	0	2	0
390	0	0	0	1	0	2	1	1	1	0	0	0	1	1	1	0	0	1	2	0	0	0	0	0	0	0	0	2	0	2	0	2	1	0	0	2	1	0	0	0	0	0	1	2	1	1	0	1	0
391	1	1	0	0	0	2	2	2	0	0	1	0	1	1	1	0	0	0	0	1	0	0	0	0	0	0	0	2	1	1	0	2	2	0	1	1	2	0	1	0	1	0	2	2	1	0	0	1	0
392	1	0	0	0	0	2	2	1	0	0	0	2	2	2	2	0	0	1	1	0	0	0	0	0	0	1	0	2	1	1	0	1	1	0	0	2	2	0	2	2	0	0	0	1	0	1	0	2	0
393	1	0	0	0	0	2	1	1	1	1	1	0	0	0	0	0	0	1	2	0	0	0	1	0	0	1	0	2	0	1	0	2	1	0	1	1	0	0	1	1	1	0	0	1	0	1	0	0	0
394	1	1	0	0	0	1	2	2	1	0	1	1	1	0	0	0	1	0	2	1	1	0	0	0	0	1	0	2	0	2	1	1	1	0	1	2	1	0	0	0	2	0	1	1	0	0	1	1	0
395	1	0	0	0	0	0	1	1	1	0	1	0	1	1	1	0	0	0	0	1	1	1	0	0	0	2	0	2	1	2	0	1	0	0	2	1	0	0	0	0	2	0	1	2	0	1	0	2	0
396	0	0	0	0	0	0	2	1	0	0	1	0	0	0	0	0	0	2	2	0	0	0	0	0	0	2	0	2	0	1	1	0	0	0	0	2	1	0	1	1	1	0	1	1	0	1	1	1	0
397	0	0	0	0	0	1	2	1	1	0	0	1	2	1	1	0	0	0	2	0	0	0	0	0	0	2	0	1	1	1	0	2	2	0	0	2	1	1	0	0	1	0	1	1	0	0	0	1	0
398	0	0	0	0	0	1	1	2	0	0	0	0	0	0	0	0	0	1	0	0	0	0	2	0	0	1	0	2	1	0	0	1	1	0	0	2	1	0	1	1	1	0	1	2	1	1	0	2	0
399	0	1	0	0	0	1	1	2	0	0	1	0	1	1	1	0	0	1	1	1	0	0	0	0	0	2	0	1	0	1	0	1	1	0	1	2	0	0	0	0	2	0	0	1	0	0	0	1	0
400	1	0	0	0	0	1	2	2	0	0	0	1	2	1	1	1	0	1	2	0	0	0	0	0	0	0	0	2	1	2	0	1	1	0	1	1	2	0	1	1	1	0	0	2	0	1	0	2	0
401	0	0	0	0	0	2	1	1	0	0	1	0	0	0	0	0	0	1	2	0	0	0	0	0	0	2	0	2	0	2	2	1	2	0	0	2	0	0	1	1	1	0	1	1	1	1	0	2	0
402	0	0	0	0	0	1	2	2	0	0	0	0	1	1	1	0	0	0	1	1	1	0	0	0	0	1	0	2	0	1	0	0	0	0	0	2	1	1	0	0	0	0	1	1	1	0	0	2	0
403	0	0	0	1	0	1	2	1	1	0	0	0	0	0	0	0	0	1	1	1	0	0	0	0	0	1	0	1	1	0	0	1	1	0	1	1	2	1	1	1	0	0	1	1	1	0	0	0	0
404	0	0	0	0	0	2	1	1	1	0	0	0	1	1	1	0	0	0	1	1	0	0	1	1	1	0	0	1	1	1	0	0	0	0	1	1	1	0	0	0	2	0	0	1	0	0	1	0	0
405	1	0	1	1	0	1	1	2	0	0	0	0	0	0	0	0	0	1	1	1	0	0	1	0	0	1	0	2	1	1	1	0	0	0	1	1	1	1	0	0	1	0	0	1	0	0	0	2	0
406	0	0	0	0	0	0	1	2	0	0	1	1	1	0	0	0	0	0	1	0	0	0	1	0	0	0	0	1	0	1	1	1	0	1	0	2	1	0	1	1	1	0	1	2	1	1	0	2	0
407	1	0	0	0	0	2	2	2	0	0	1	0	0	0	0	0	0	1	1	1	1	0	1	1	1	2	0	2	0	2	1	2	2	0	2	0	0	0	0	1	1	0	1	2	0	1	1	0	1
408	1	0	0	0	0	1	2	2	0	0	1	2	2	1	1	0	0	1	1	1	0	0	0	0	0	1	0	2	0	0	0	2	2	0	1	1	1	0	0	0	0	0	0	2	0	1	0	2	0
409	0	0	0	0	0	0	2	1	2	0	0	1	2	2	2	0	0	1	0	2	1	1	0	0	0	0	0	1	1	1	0	1	1	2	1	1	2	0	1	1	0	0	0	1	0	1	0	1	1
410	1	0	1	0	1	1	1	2	0	0	2	1	2	1	1	1	0	1	1	0	0	0	0	0	0	0	0	1	1	1	0	0	1	0	0	2	1	0	0	0	1	0	0	2	0	2	0	1	1
411	1	0	0	0	0	0	1	1	1	1	1	0	0	0	0	0	0	0	1	1	1	1	0	0	0	0	0	2	1	2	0	2	2	0	1	1	1	0	1	1	1	0	1	2	1	1	0	1	0
412	0	0	0	0	0	1	1	2	0	0	1	0	1	0	0	0	0	0	0	1	1	0	0	0	0	2	0	2	0	2	1	1	1	0	1	1	2	0	1	1	1	0	0	0	1	1	0	1	0
413	1	0	0	0	0	0	2	1	1	0	0	1	1	0	0	0	0	0	0	1	1	1	0	0	0	0	0	1	1	0	0	1	1	0	1	1	2	1	0	0	1	0	0	1	0	1	0	2	0
414	1	0	0	0	0	1	2	0	2	0	0	0	0	0	0	0	0	0	2	0	0	1	1	0	0	1	0	2	1	1	0	2	2	0	1	1	1	0	0	0	1	0	0	2	0	1	0	1	0
415	1	0	0	2	0	2	1	1	1	0	0	0	0	0	0	0	0	0	2	0	0	0	0	0	0	1	0	2	1	1	2	0	0	0	1	1	2	0	2	2	0	0	1	2	1	1	0	2	0
416	0	0	0	0	0	2	1	1	1	0	1	1	2	2	2	0	0	1	1	1	1	0	0	0	0	2	1	2	1	1	0	1	0	0	1	1	1	0	0	0	2	0	1	2	0	0	0	1	0
417	1	0	1	0	1	1	2	0	2	0	0	2	2	1	1	0	0	1	1	1	1	0	1	0	0	1	0	2	1	1	2	2	2	0	1	1	1	0	0	0	1	0	0	1	0	1	0	1	1
418	1	1	1	1	0	2	2	0	2	0	0	0	1	0	1	1	0	2	2	0	0	0	1	0	0	1	0	1	1	0	0	2	1	0	0	2	1	0	0	0	2	0	0	2	0	1	0	1	1
419	1	0	0	1	0	2	1	0	2	0	0	0	1	1	1	0	0	2	1	1	1	0	0	0	0	0	0	1	2	0	0	1	1	1	0	2	1	0	0	0	2	0	0	1	0	1	0	1	0
420	1	0	0	0	0	2	2	1	1	0	0	0	1	1	1	0	0	1	2	0	0	0	0	0	0	1	0	2	1	0	1	2	2	0	0	2	1	0	0	0	0	0	0	1	0	1	0	1	1
421	0	0	0	1	0	2	1	1	1	1	1	0	1	1	1	1	0	0	1	0	0	0	1	0	0	1	0	1	1	1	0	1	0	0	0	2	2	0	1	1	1	0	0	1	0	0	0	0	1
422	1	0	0	0	0	1	1	2	0	0	1	1	2	1	2	1	1	2	1	0	0	0	1	1	1	0	0	1	1	1	1	2	2	0	1	1	1	0	0	0	2	1	1	1	0	2	0	2	0
423	0	0	0	1	0	1	2	2	0	0	0	1	1	0	0	0	0	0	1	1	1	0	0	0	0	1	1	2	1	1	0	1	1	0	1	1	2	0	1	1	0	0	1	2	1	0	0	0	1
424	0	0	0	0	0	1	0	2	0	0	2	0	1	1	1	0	0	1	2	0	0	0	0	0	0	0	0	1	0	1	0	1	1	0	0	2	2	0	0	0	0	0	0	2	0	1	0	1	1
425	1	0	0	1	0	1	0	2	0	1	2	0	0	0	0	0	0	0	1	0	0	0	1	0	0	1	0	2	0	1	1	1	2	0	0	2	0	0	1	0	1	0	2	2	0	1	0	1	1
426	0	0	1	1	0	1	1	1	0	0	1	0	1	1	1	0	0	0	2	0	0	0	0	0	0	2	0	2	0	1	1	0	0	0	1	1	2	0	2	1	0	0	1	2	1	0	0	1	0
427	1	0	0	1	0	2	1	1	0	1	2	0	0	0	0	0	0	0	2	0	0	0	0	0	0	0	0	2	2	2	0	2	2	0	1	1	1	1	0	0	0	0	0	1	1	2	0	0	1
428	0	0	0	0	0	0	1	2	1	0	0	0	0	0	0	0	0	2	1	1	1	0	1	0	0	1	0	2	0	2	1	0	0	1	2	2	1	0	1	1	1	1	1	2	1	0	0	2	0
429	1	0	0	0	0	1	1	2	0	0	2	2	2	1	1	0	0	0	1	0	0	0	0	0	0	1	0	2	0	1	0	1	1	0	0	2	0	0	0	0	2	0	0	1	0	0	0	2	0
430	1	0	0	1	0	1	1	2	0	0	0	1	1	0	0	0	0	1	1	1	1	0	0	0	0	0	0	2	0	1	1	2	2	0	1	1	1	0	2	2	0	2	2	2	0	0	0	2	0
431	0	0	1	1	0	1	1	1	1	0	1	1	1	0	0	0	0	1	0	1	1	0	0	0	0	1	0	2	0	2	2	2	2	0	2	0	0	0	0	0	2	0	1	1	1	0	0	2	0
432	0	0	0	0	0	0	2	1	2	0	0	0	0	0	0	0	0	0	2	1	1	1	0	0	0	1	0	1	0	1	0	1	0	1	1	1	1	0	0	0	1	0	0	1	0	1	0	1	1
433	1	0	1	1	0	1	2	2	0	0	0	0	2	1	1	0	0	0	1	1	1	0	0	0	0	2	0	2	0	2	0	1	1	1	0	2	2	0	0	1	1	0	0	2	0	0	0	1	0
434	1	0	0	0	0	1	2	0	1	0	0	0	0	0	0	0	0	0	0	0	0	1	0	0	0	2	0	1	2	0	0	1	1	0	2	1	1	0	1	1	1	1	1	2	1	0	0	2	0
435	0	0	1	1	0	1	2	2	0	0	0	0	1	1	1	0	0	1	2	0	0	1	0	0	0	1	0	1	1	1	1	1	1	0	2	0	1	1	0	0	0	0	0	2	0	1	0	2	0
436	1	0	0	1	0	1	1	2	1	0	1	1	1	0	0	0	0	0	1	1	0	0	0	0	0	0	0	1	2	0	0	1	2	0	1	2	1	0	2	2	0	0	0	2	0	0	0	2	0
437	0	0	0	1	0	1	2	1	0	0	0	0	0	0	0	0	1	2	2	0	0	0	1	0	0	1	0	2	1	1	1	0	1	0	0	2	1	0	1	1	1	0	0	1	0	0	0	2	0
438	1	0	0	0	0	1	1	2	0	0	1	0	0	0	0	0	0	0	2	0	0	0	0	0	0	2	1	2	1	0	0	1	1	1	0	2	0	0	0	0	2	0	1	2	1	0	0	0	1
439	1	0	0	0	0	2	2	1	0	0	0	0	0	0	0	0	0	0	1	0	0	0	0	0	0	1	0	1	1	1	0	1	1	1	1	1	1	0	1	1	1	0	0	2	0	1	0	2	0
440	1	0	0	0	0	1	1	2	0	0	1	0	0	0	0	0	0	0	2	1	1	0	1	0	0	0	0	1	1	1	0	1	1	2	2	2	1	0	1	1	1	1	1	1	1	1	1	0	0
441	1	0	0	0	0	0	2	1	2	0	0	0	0	0	0	0	0	1	2	0	0	0	0	0	0	0	0	2	1	1	1	2	2	0	1	1	2	0	1	1	0	0	1	2	0	1	0	0	2
442	1	0	0	0	0	0	2	1	2	0	0	0	0	0	0	0	0	0	0	1	1	0	0	0	0	1	0	2	0	2	0	1	2	0	1	2	0	0	0	0	1	0	1	1	1	2	0	1	0
443	1	0	0	0	0	1	2	2	1	0	0	0	1	1	1	0	0	0	1	1	0	0	0	0	0	2	0	2	1	1	0	1	1	2	2	1	2	0	1	1	0	0	0	1	1	1	1	1	0
444	1	0	0	0	0	1	1	1	0	1	1	1	1	0	0	1	0	1	0	0	0	0	0	0	0	1	0	1	2	0	1	2	2	0	1	1	1	0	2	2	0	0	0	0	0	1	0	1	0
445	0	0	0	1	0	2	2	2	2	0	0	1	2	1	1	1	1	1	1	0	0	0	0	0	0	0	0	1	2	0	0	1	1	0	1	2	2	1	1	1	0	0	0	2	0	2	0	1	0
446	1	0	0	0	0	1	1	1	1	0	0	0	1	1	1	0	0	1	2	0	0	0	0	0	0	0	0	2	0	0	0	0	1	1	1	2	2	0	2	1	0	0	1	2	1	0	0	2	0
447	0	0	0	2	0	2	2	1	1	0	1	0	1	1	1	0	0	1	2	1	0	0	1	0	0	1	0	2	0	2	0	1	1	0	0	2	0	0	0	0	2	1	1	2	1	0	0	0	0
448	0	0	0	0	0	0	1	2	0	0	0	1	1	0	0	0	0	0	1	1	0	0	1	1	1	1	0	1	1	1	0	1	1	1	1	1	1	0	1	1	1	0	0	1	0	0	0	2	0
449	0	0	0	0	0	1	2	1	0	0	0	1	2	2	2	0	0	0	0	0	0	0	2	0	0	0	0	1	1	0	0	0	0	0	0	2	1	0	0	0	1	0	0	1	0	0	0	0	1
450	0	0	0	1	0	2	2	2	0	0	1	0	0	0	0	0	1	1	1	0	0	0	0	0	0	1	0	2	1	1	1	1	0	1	1	1	1	0	0	0	1	0	0	2	0	1	0	1	0
451	1	0	0	0	0	2	2	0	1	0	1	0	1	1	1	0	0	0	0	1	0	0	0	0	0	1	0	1	1	1	1	0	0	0	1	1	1	0	0	0	2	1	1	1	1	0	0	2	0
452	1	0	0	0	0	1	1	1	1	0	1	0	2	2	2	0	0	1	2	0	0	0	0	0	0	2	0	2	2	2	0	2	2	0	0	2	2	0	2	2	1	0	1	2	1	1	1	0	1
453	0	1	1	1	0	2	2	2	0	0	1	0	1	1	1	0	0	1	0	1	1	0	0	0	0	1	0	2	0	1	0	1	1	0	0	2	0	0	0	0	1	0	0	2	0	0	0	0	1
454	1	0	0	1	0	2	1	2	0	0	1	0	1	0	0	1	0	1	2	0	0	0	0	0	0	1	0	2	2	1	1	2	1	0	2	2	1	0	0	0	1	0	0	2	0	1	0	2	0
455	1	0	0	1	0	2	1	1	1	1	0	0	1	1	1	0	0	0	1	1	1	0	1	0	0	1	0	2	0	1	0	2	2	0	2	1	1	0	2	2	0	0	0	1	0	0	0	2	0
456	1	0	0	1	0	2	1	2	0	0	0	0	1	1	1	0	0	1	1	1	1	0	1	0	0	1	0	2	1	2	1	1	0	0	2	1	0	0	0	0	2	0	0	2	0	1	0	2	0
457	1	0	0	1	0	1	1	2	0	0	1	1	1	0	0	0	1	0	2	1	1	0	1	1	1	1	0	2	1	1	1	0	0	0	0	2	1	0	2	2	0	0	0	1	0	1	0	2	0
458	0	0	0	0	0	1	2	1	1	0	1	0	2	0	0	1	0	0	2	0	0	0	0	0	0	1	0	1	1	1	0	1	1	0	0	2	2	0	1	1	0	0	0	1	0	1	0	2	0
459	0	0	1	2	0	2	2	1	1	0	1	1	2	1	1	1	0	0	1	0	0	0	0	0	0	1	0	1	0	1	0	2	1	1	0	2	1	0	0	0	1	0	1	2	1	0	0	0	1
460	1	0	0	1	0	1	2	1	1	0	1	1	1	0	0	0	0	1	2	1	0	0	0	0	0	0	0	2	1	1	0	1	1	1	1	1	1	1	0	0	1	0	0	1	0	0	0	2	0
461	0	0	0	0	0	0	1	2	1	0	0	1	1	0	0	0	0	0	1	2	1	0	1	0	0	2	0	1	2	0	1	1	1	0	0	1	1	0	1	1	1	0	2	2	1	1	0	0	1
462	0	0	0	0	0	0	1	1	2	0	0	1	1	1	2	1	0	0	2	0	0	0	0	0	0	1	0	2	1	2	0	2	2	0	0	2	1	1	1	1	0	1	1	2	1	0	0	0	1
463	1	0	0	0	0	1	2	2	0	0	0	0	0	0	0	0	0	0	1	1	1	0	0	0	0	1	1	1	0	0	0	1	0	1	1	2	1	1	0	0	0	0	0	1	1	1	0	1	0
464	1	0	1	0	1	2	1	1	1	1	1	1	1	0	0	1	0	0	1	1	1	0	0	0	0	0	0	2	0	1	0	1	2	0	0	2	2	0	1	1	1	0	1	2	1	1	0	2	0
465	1	0	1	1	0	1	1	1	1	0	1	0	0	0	0	0	0	0	1	2	1	1	1	0	0	1	1	2	1	0	0	2	2	0	2	1	1	0	1	1	1	0	1	1	1	2	1	0	0
466	0	0	0	0	0	1	2	1	1	0	0	1	2	2	2	0	0	1	1	0	0	0	0	0	0	0	0	2	0	1	2	1	2	0	0	2	1	0	0	0	2	0	0	1	0	1	1	0	1
467	1	0	0	1	0	1	1	0	2	0	0	0	0	0	0	0	0	1	2	0	0	0	1	1	1	1	0	2	0	1	0	0	0	1	0	2	1	0	0	0	2	0	0	1	0	0	0	1	0
468	1	0	0	1	0	2	2	2	0	0	1	0	0	0	0	0	0	0	1	0	0	0	0	0	0	1	0	2	0	2	1	2	2	0	2	0	2	1	1	1	0	0	2	2	0	1	1	1	0
469	1	1	0	0	0	1	2	1	1	0	0	0	0	0	0	0	0	1	0	1	1	0	1	1	1	1	0	1	1	1	0	2	2	0	0	2	1	1	0	0	1	0	0	1	0	1	0	2	0
470	0	0	0	0	0	0	2	2	0	0	1	0	1	1	1	0	0	1	1	1	0	0	1	0	0	2	0	2	0	0	0	2	1	2	1	1	2	0	1	1	1	0	1	2	0	0	0	0	1
471	1	0	0	0	0	0	1	2	0	0	1	0	1	1	1	0	0	1	1	1	1	0	0	0	0	1	0	2	1	1	1	0	1	1	1	2	2	0	1	1	0	0	1	2	1	1	1	0	0
472	0	0	1	0	0	1	2	0	2	0	0	1	2	0	0	0	0	0	1	1	1	0	1	1	1	2	0	1	0	2	1	1	1	0	2	0	1	1	0	0	0	1	1	1	1	0	0	1	0
473	0	0	0	0	0	2	1	1	0	0	2	1	0	0	1	1	0	0	1	0	0	0	0	0	0	0	0	2	0	1	0	0	1	0	0	2	0	0	0	0	2	0	0	1	0	0	0	0	2
474	0	0	1	1	0	1	1	1	1	1	2	0	0	0	0	0	0	0	2	0	0	0	0	0	0	0	0	0	2	0	0	1	1	1	0	2	1	0	1	1	1	0	0	2	0	1	0	0	2
475	1	0	0	1	0	1	2	1	1	0	0	0	0	0	0	0	0	1	1	1	0	0	0	0	0	0	0	2	0	1	1	2	2	0	0	2	1	1	0	0	1	0	0	1	0	1	0	1	0
476	0	0	0	1	0	1	2	1	1	0	0	1	2	2	2	0	0	0	2	0	0	0	0	0	0	1	0	2	0	2	0	2	2	1	1	2	1	0	1	1	1	1	1	1	1	1	0	2	0
477	1	0	0	0	0	2	1	1	1	0	1	0	0	0	0	0	0	1	2	0	0	0	0	0	0	1	0	1	1	0	0	0	0	1	0	2	1	0	0	0	2	0	0	1	0	0	1	0	0
478	1	0	0	0	0	2	1	1	1	0	0	0	0	0	0	0	0	0	2	0	0	0	1	1	1	2	0	2	0	1	1	0	0	0	0	2	1	0	2	2	0	0	1	2	1	0	1	1	0
479	0	0	0	0	0	0	2	1	0	0	1	0	1	0	0	0	0	1	1	2	1	0	0	0	0	1	1	2	0	1	0	1	1	0	0	2	0	0	0	0	2	0	1	2	1	1	0	1	0
480	0	0	0	0	0	1	1	1	1	0	1	0	1	1	1	1	0	0	1	0	0	0	0	0	0	1	0	2	0	1	1	1	1	0	0	2	2	0	0	0	2	0	1	1	1	0	0	1	1
481	0	0	0	0	0	1	2	2	0	0	0	0	0	0	0	0	0	2	1	1	1	0	0	0	0	1	0	2	0	1	1	0	0	0	0	2	0	0	0	0	2	1	1	1	1	0	0	2	0
482	1	0	1	0	0	1	2	2	0	1	1	0	0	0	0	0	0	1	2	0	0	0	0	0	0	1	0	1	0	1	1	1	1	0	1	1	0	0	0	0	2	0	1	2	0	1	0	2	0
483	1	0	0	0	0	1	2	2	0	1	1	0	0	0	0	0	0	1	1	0	0	0	0	0	0	1	0	1	2	0	0	2	2	0	0	2	0	0	0	0	2	1	1	2	0	0	0	2	0
484	1	0	0	0	0	2	1	2	0	0	0	1	1	0	0	0	0	0	0	1	0	0	0	0	0	0	0	1	0	1	0	0	0	0	0	2	1	0	0	0	2	0	1	2	1	1	0	0	2
485	0	0	0	1	0	2	2	0	2	0	0	0	0	0	0	0	0	0	0	1	0	0	0	0	0	0	0	2	2	0	0	1	1	0	0	2	0	0	0	0	2	0	1	2	1	0	0	1	0
486	1	0	0	0	0	0	1	2	0	0	0	1	0	0	1	1	0	0	2	0	0	0	0	0	0	2	0	2	1	1	1	0	0	0	0	2	2	0	2	2	0	0	0	0	2	2	0	0	1
487	0	0	0	0	0	0	0	2	0	0	2	0	0	0	0	0	0	0	1	1	1	1	1	1	1	0	0	1	1	1	0	2	1	2	1	2	2	1	0	0	1	0	0	2	0	1	0	0	0
488	0	0	1	1	0	1	2	2	0	0	0	0	1	1	1	0	0	0	2	0	0	0	0	0	0	0	0	0	1	0	0	1	1	1	0	2	2	0	1	0	0	0	0	2	1	1	0	2	0
489	1	0	0	0	0	2	2	2	0	0	0	1	2	2	2	0	0	0	1	0	0	0	0	0	0	0	0	1	0	1	0	2	2	0	0	2	2	0	2	1	0	0	0	2	0	1	0	2	0
490	1	0	0	1	0	1	1	2	0	1	1	0	1	1	1	0	0	1	1	1	1	0	0	0	0	1	0	2	1	2	1	1	1	0	2	1	0	0	1	1	1	0	1	1	0	1	0	1	1
491	0	0	0	0	0	1	2	1	1	0	1	1	0	0	1	1	0	0	1	0	0	0	1	0	0	1	0	2	2	0	0	2	1	0	2	2	2	0	1	1	0	0	1	2	1	0	0	2	0
492	1	0	0	0	0	1	1	2	0	0	1	1	2	1	1	0	0	2	2	0	0	0	1	0	0	1	0	2	2	1	1	1	1	0	0	2	0	0	1	1	1	0	0	2	0	0	0	0	1
493	0	0	0	0	0	1	1	1	1	0	0	1	1	0	0	0	0	0	1	1	1	0	1	1	1	2	0	2	0	2	1	1	1	1	0	2	2	0	0	0	1	2	2	2	1	0	1	1	0
494	0	0	1	1	1	1	2	2	0	0	0	0	0	0	0	0	0	1	1	1	0	0	0	0	0	2	0	1	1	1	0	0	1	1	1	2	2	0	2	1	0	0	0	0	0	1	0	2	0
495	1	0	0	0	0	2	2	0	1	0	1	1	2	1	1	0	1	2	1	1	1	1	0	0	0	2	0	1	1	1	0	2	2	0	1	1	0	0	1	1	0	0	1	2	1	2	0	2	0
496	0	0	0	2	0	2	2	2	0	1	1	0	1	0	0	1	0	0	0	1	1	0	0	0	0	0	0	2	0	2	0	0	1	2	1	2	1	0	1	1	1	0	0	1	0	1	0	1	0
497	0	0	0	0	0	0	1	2	0	0	1	0	0	0	0	0	0	0	1	0	0	0	0	0	0	1	1	2	1	1	0	2	2	0	1	1	2	0	2	2	0	0	0	2	0	2	0	2	0
498	1	0	0	1	0	2	1	1	1	0	1	0	2	1	1	1	0	0	2	0	0	0	1	0	0	0	0	2	0	2	0	1	1	1	0	2	2	0	2	2	0	0	1	2	1	0	0	2	0
499	0	0	0	1	0	2	2	1	1	0	0	0	0	0	0	0	0	1	2	0	0	0	0	0	0	1	0	2	0	1	1	2	1	1	0	2	1	0	1	1	1	0	1	1	1	2	0	2	0
500	1	0	0	0	0	1	1	1	1	0	0	0	1	1	1	0	0	0	2	1	1	1	0	0	0	2	1	2	1	1	0	0	1	1	1	2	2	0	1	1	0	0	1	1	1	1	0	2	0
501	0	0	1	0	0	1	2	2	0	0	0	0	0	0	0	0	0	0	2	1	1	0	1	1	1	1	0	2	1	1	0	0	1	0	1	2	2	0	0	0	1	0	0	2	0	1	0	1	1
502	0	0	0	1	0	1	2	1	2	0	0	0	0	0	0	0	0	1	0	2	2	0	0	0	0	1	0	2	0	1	0	1	1	1	2	1	1	0	0	0	2	0	0	2	0	1	0	2	0
503	1	0	0	1	0	2	2	0	2	0	0	0	1	1	1	0	0	1	0	1	0	0	2	0	0	1	0	2	1	1	1	2	1	1	1	1	2	0	1	1	1	0	0	2	0	0	0	1	0
504	1	0	0	0	0	1	2	2	0	1	1	0	0	0	0	0	1	1	2	1	1	1	0	0	0	0	0	2	1	1	1	0	0	1	0	2	2	0	2	1	0	0	0	0	0	0	0	1	1
505	0	0	0	0	0	0	2	2	0	0	0	0	0	0	0	0	0	0	2	0	0	0	0	0	0	2	0	2	0	1	0	2	1	0	1	1	2	1	1	0	0	0	0	0	2	0	0	1	1
506	1	0	0	1	0	2	1	1	1	0	1	0	0	0	0	0	1	1	1	0	0	0	0	0	0	0	0	1	2	1	0	2	2	0	2	1	2	0	2	2	1	0	0	2	0	0	1	1	0
507	0	0	1	0	0	0	2	2	1	0	0	0	1	1	1	0	0	0	2	0	0	0	0	0	0	1	0	0	2	0	0	1	1	0	0	2	2	0	2	2	0	0	0	0	0	1	0	2	0
508	1	1	0	0	0	1	1	2	0	0	2	0	0	0	0	0	0	0	1	1	1	0	0	0	0	2	0	2	0	2	0	2	2	1	1	2	1	1	1	1	0	0	0	2	0	2	1	1	0
509	1	0	0	1	0	1	0	1	1	1	1	0	1	1	1	0	0	1	2	0	0	0	0	0	0	1	0	2	1	1	1	1	0	0	1	1	1	0	0	0	0	0	0	2	0	1	1	0	0
510	0	0	0	1	0	2	2	2	0	0	0	0	1	1	1	0	0	0	0	1	1	0	1	0	0	1	0	2	1	2	0	1	1	0	0	2	1	0	1	1	1	1	1	1	1	0	0	1	0
511	1	1	1	1	1	1	1	1	1	0	1	0	0	0	0	0	0	1	2	1	0	0	0	0	0	2	0	2	1	1	0	1	1	0	1	1	2	0	2	1	0	1	1	2	1	0	0	1	1
512	1	0	0	1	0	1	1	1	1	1	2	1	1	0	0	0	0	2	1	0	0	0	0	0	0	1	0	2	0	2	0	1	0	1	0	2	1	0	1	1	1	1	2	2	1	0	1	1	0
513	1	0	0	0	0	0	2	0	1	0	1	0	2	2	2	1	0	0	2	0	0	0	0	0	0	0	0	1	1	1	0	1	1	1	1	1	2	0	1	1	1	0	0	1	0	1	0	1	1
514	1	0	0	1	0	1	1	2	0	0	0	0	1	1	1	0	0	1	1	0	0	0	1	1	1	0	0	2	0	2	0	1	1	0	0	2	2	0	1	0	1	0	2	2	0	1	0	2	0
515	0	0	0	1	0	2	2	2	0	0	0	0	0	0	0	0	0	1	2	1	0	0	1	1	1	1	0	2	1	1	0	0	0	0	0	2	2	0	1	0	0	0	0	2	1	0	0	2	0
516	0	0	0	0	0	0	1	1	1	0	0	0	0	0	0	0	1	2	0	2	2	0	0	0	0	0	0	0	1	1	0	1	1	0	0	2	0	0	0	0	1	1	1	2	1	0	0	2	0
517	1	0	0	0	0	0	2	2	0	0	0	0	0	0	0	0	0	1	0	1	1	0	0	0	0	1	0	1	0	1	1	2	2	0	2	0	1	1	1	1	0	0	2	2	1	1	0	1	0
518	1	0	1	1	0	1	2	2	0	0	0	2	1	1	2	1	0	0	2	1	1	0	0	0	0	0	0	1	1	1	0	1	1	1	0	2	2	0	2	2	0	0	0	2	0	1	0	1	0
519	1	0	0	0	0	1	1	2	0	0	1	1	1	1	1	0	0	2	1	1	1	1	0	0	0	1	0	2	0	2	1	0	0	0	0	2	1	0	0	0	1	0	2	2	1	1	0	2	0
520	0	0	0	1	0	1	2	0	2	0	0	0	0	0	0	0	0	1	1	0	0	1	0	0	0	2	0	2	0	2	1	1	1	0	0	2	2	0	2	2	0	0	0	2	0	2	0	2	0
521	1	0	1	1	0	1	2	1	0	0	0	0	0	0	0	0	0	0	1	1	1	0	1	1	1	2	1	2	0	1	1	1	1	0	1	1	1	0	0	0	2	1	1	2	1	0	0	0	1
522	1	0	0	0	0	1	1	0	2	0	0	0	0	0	0	0	0	1	1	0	0	0	1	1	1	1	0	1	1	1	0	1	2	0	2	1	1	0	0	0	1	0	0	2	1	1	0	1	0
523	1	1	0	0	0	1	1	0	2	0	0	1	2	1	1	0	0	0	1	1	0	0	1	0	0	1	0	0	1	0	0	1	1	2	1	1	0	0	0	0	1	0	0	1	1	2	0	2	0
524	1	0	0	0	0	0	2	2	0	0	0	0	2	1	1	0	0	0	2	0	0	0	0	0	0	0	0	2	1	1	1	1	1	0	1	1	2	1	0	0	1	0	1	1	1	0	1	1	0
525	0	1	0	0	0	1	2	1	2	0	0	0	1	1	1	0	0	0	1	0	0	0	0	0	0	2	0	2	1	2	0	0	0	1	2	2	0	0	0	0	1	0	0	1	0	0	1	0	0
526	0	0	0	1	0	2	2	1	1	0	0	0	0	0	0	0	0	0	0	0	0	1	0	0	0	0	0	2	0	2	0	1	1	0	1	1	2	0	1	0	1	0	0	1	0	0	0	0	1
527	1	0	1	1	0	1	2	1	0	0	1	0	1	1	1	0	0	0	2	0	0	1	0	0	0	2	0	2	1	1	2	1	2	0	0	2	1	0	0	0	2	0	0	2	0	1	0	2	0
528	0	0	0	1	0	2	2	0	1	0	0	0	0	0	0	0	0	1	2	0	0	0	0	0	0	2	0	2	2	1	0	2	2	0	1	1	1	0	0	0	1	0	1	1	1	1	0	2	0
529	0	0	0	0	0	0	1	1	1	0	0	1	2	0	0	0	0	2	1	1	1	0	0	0	0	0	0	2	0	2	0	1	1	0	1	1	2	0	1	1	1	1	1	2	1	0	0	1	0
530	0	0	1	0	0	2	1	1	0	0	1	0	0	0	0	0	0	0	0	0	0	0	0	0	0	1	0	2	0	2	1	1	0	1	0	2	1	1	0	0	1	1	1	1	1	1	0	2	0
531	1	0	1	1	0	1	2	1	1	0	0	0	2	2	2	0	0	0	1	1	0	0	0	0	0	1	0	1	1	1	1	1	1	1	1	1	1	0	0	0	2	0	2	2	1	1	0	1	0
532	0	0	0	0	0	1	2	2	0	0	1	0	1	1	1	0	0	0	2	1	1	0	0	0	0	0	0	1	1	1	1	0	1	1	0	2	2	0	0	0	1	0	1	1	1	0	0	1	1
533	0	0	0	1	0	1	2	1	1	0	0	1	2	1	2	1	0	0	1	0	0	0	1	1	1	1	1	1	0	0	0	1	0	2	1	1	1	0	1	1	1	1	1	2	1	0	1	1	0
534	1	0	0	0	0	1	2	1	1	0	0	0	1	0	1	1	0	2	2	0	0	0	0	0	0	0	0	2	0	2	0	2	1	0	1	1	1	0	1	1	1	0	1	1	1	1	0	1	1
535	1	0	0	0	0	2	1	2	0	0	1	0	1	1	0	0	0	1	1	1	1	0	0	0	0	2	0	0	2	0	0	1	1	0	0	2	2	0	2	2	0	0	0	0	0	1	0	1	1
536	0	0	0	0	0	0	2	2	0	0	1	0	0	0	0	0	1	1	0	2	1	0	1	0	0	1	0	2	1	1	2	1	1	0	0	2	2	0	1	1	1	0	0	2	1	1	0	2	0
537	0	0	0	0	0	1	2	1	2	0	0	0	0	0	0	0	0	0	1	1	0	0	1	0	0	0	1	1	1	0	0	2	1	0	0	2	1	0	1	1	1	0	0	2	0	1	1	0	0
538	1	0	1	0	0	0	1	1	1	0	0	0	0	0	0	0	0	1	1	0	0	0	0	0	0	2	0	0	2	0	0	0	0	1	2	2	1	0	0	0	2	0	0	1	0	1	0	2	0
539	0	0	0	0	0	1	1	2	0	0	1	0	0	0	0	0	1	1	2	1	1	0	0	0	0	0	0	2	0	1	0	2	1	2	1	2	2	0	1	1	0	0	0	1	0	1	0	1	0
540	1	0	0	0	0	1	1	1	1	1	2	1	2	2	2	0	0	0	0	1	1	0	0	0	0	1	0	2	0	2	1	1	1	0	1	1	1	0	0	0	2	0	0	0	0	1	0	2	0
541	0	0	0	1	0	1	1	2	0	0	1	0	1	0	0	0	0	1	2	0	0	0	0	0	0	0	0	1	1	1	0	1	2	1	1	2	1	2	0	0	1	1	1	2	1	0	0	2	0
542	0	1	0	0	0	0	0	1	1	0	1	0	2	2	2	0	0	0	1	0	0	0	0	0	0	1	0	2	1	1	2	1	1	0	0	2	0	0	0	0	2	0	0	2	1	1	0	2	0
543	0	0	0	0	0	0	2	1	0	0	1	0	0	0	0	0	0	1	2	0	0	0	0	0	0	2	0	2	0	1	1	0	0	0	0	2	2	0	1	1	0	0	0	0	0	1	0	1	0
544	0	0	0	1	0	1	1	1	1	0	1	1	2	1	2	1	0	1	1	1	1	0	0	0	0	1	0	2	0	2	0	1	0	1	1	2	0	0	0	1	1	0	1	1	1	0	0	1	0
545	0	0	0	0	0	0	2	2	0	0	0	0	2	2	2	0	0	0	2	0	0	0	0	0	0	1	0	0	1	1	0	1	1	1	1	1	0	0	0	0	2	0	0	1	0	1	0	1	1
546	0	1	1	1	1	1	2	2	0	0	0	0	1	1	1	0	0	1	2	0	0	0	0	0	0	2	0	2	0	1	0	1	0	1	0	2	2	0	2	1	0	0	0	1	1	1	1	1	0
547	1	0	0	0	0	1	2	1	1	0	0	0	1	1	1	0	0	0	2	0	0	1	0	0	0	1	0	2	0	2	0	1	0	2	0	2	1	0	2	2	0	0	0	1	0	0	0	2	0
548	0	0	0	1	0	2	2	2	1	0	0	0	0	0	0	0	0	0	2	0	0	0	0	0	0	1	0	2	0	1	0	2	1	0	1	1	1	1	0	0	1	1	2	2	1	0	0	1	0
549	1	0	0	0	0	1	1	2	1	0	1	1	2	1	1	0	0	0	2	0	0	0	0	0	0	0	0	2	0	2	0	1	1	1	2	0	1	0	0	0	2	0	0	1	0	1	0	2	0
550	1	0	0	0	0	1	1	2	0	0	1	1	2	2	2	0	0	0	1	0	0	0	1	0	0	2	1	2	0	1	0	1	0	2	1	2	1	0	0	0	1	2	2	2	0	0	0	2	0
551	0	0	0	1	0	2	2	1	1	0	0	1	1	1	1	0	1	1	2	1	1	0	0	0	0	1	0	2	0	1	1	1	1	0	0	2	2	0	1	1	1	0	0	0	0	0	0	1	0
552	0	0	1	1	0	1	1	1	1	0	0	1	1	0	0	0	0	0	0	0	0	0	0	0	0	0	1	2	1	1	0	1	1	0	1	1	2	0	1	1	0	1	1	2	2	1	0	0	1
553	0	0	0	0	0	2	2	2	0	1	1	2	1	1	2	1	0	1	2	1	1	0	0	0	0	0	0	1	2	1	0	1	1	0	0	2	2	1	1	0	0	0	0	0	0	1	0	0	2
554	1	0	2	0	1	0	1	1	1	0	0	0	1	1	1	0	0	1	2	0	0	0	1	1	1	1	0	1	1	1	0	2	2	0	2	0	0	0	0	0	1	0	2	2	1	1	0	2	0
555	0	1	0	0	0	1	1	1	1	0	1	0	0	0	0	0	0	0	0	1	1	1	0	0	0	1	0	2	0	2	1	1	1	0	2	1	2	0	2	2	0	0	0	1	0	1	0	2	0
556	0	0	0	1	0	2	2	1	0	0	0	0	1	1	1	0	0	0	1	0	0	0	2	0	0	0	0	2	1	1	0	0	0	1	0	2	2	0	2	1	0	0	1	2	1	1	0	2	0
557	1	0	0	1	0	2	2	0	1	0	2	0	0	0	0	0	0	0	1	1	1	0	1	0	0	1	0	1	1	1	0	0	0	0	0	2	2	0	2	1	0	0	0	2	0	0	0	2	0
558	0	0	0	1	0	1	2	1	1	0	0	0	1	1	1	1	0	1	1	1	0	0	0	0	0	1	0	2	0	2	2	1	2	1	2	1	1	0	0	0	2	1	1	1	1	1	0	2	0
559	0	0	0	0	0	0	1	0	2	0	0	0	0	0	0	0	0	0	1	0	0	0	0	0	0	2	0	1	1	1	0	2	1	0	1	1	1	1	0	0	0	0	1	2	0	1	0	2	0
560	1	0	0	1	0	2	2	1	1	0	0	0	1	1	1	0	0	0	2	0	0	0	0	0	0	0	0	2	0	2	1	0	0	1	1	1	1	0	0	0	1	0	1	1	1	2	0	1	1
561	0	0	0	0	0	1	2	0	1	0	1	1	2	0	0	0	0	1	2	0	0	0	0	0	0	1	0	2	0	2	1	1	1	0	0	2	2	0	1	1	1	0	0	0	0	0	0	2	0
562	1	0	1	0	1	1	2	2	0	0	0	0	1	1	1	1	0	0	2	0	0	0	0	0	0	1	0	2	0	1	1	0	1	0	0	2	0	0	0	0	2	0	0	2	0	0	0	2	0
563	1	0	0	1	0	2	2	1	0	0	0	1	0	0	1	1	0	1	2	0	0	0	2	0	0	0	0	2	0	2	0	1	2	0	0	2	0	0	0	0	1	0	0	0	0	1	0	0	1
564	0	0	0	1	0	2	2	2	0	0	1	0	1	1	1	0	0	1	2	0	0	0	0	0	0	0	0	1	0	1	0	0	1	1	1	2	0	0	1	0	1	0	1	2	1	0	1	0	1
565	1	0	0	1	0	2	2	2	0	1	1	0	0	0	0	0	0	2	1	1	0	0	0	0	0	1	0	2	1	1	1	2	2	0	1	1	1	1	0	0	1	0	0	2	0	0	0	2	0
566	1	0	0	0	0	0	2	1	0	0	0	0	2	1	1	0	0	1	1	1	1	0	1	1	1	1	0	0	2	0	0	1	0	1	1	1	2	0	1	1	1	0	1	2	0	0	0	0	0
567	1	0	0	0	0	1	2	1	1	0	1	0	1	1	1	0	0	1	0	1	0	0	1	0	0	2	0	2	0	2	0	1	1	0	0	2	1	1	0	0	1	0	0	1	0	1	1	1	0
568	1	0	0	0	0	2	2	1	1	0	0	1	2	2	2	0	0	0	2	0	0	0	0	0	0	0	0	2	0	1	1	0	0	0	0	2	1	0	1	1	1	0	0	2	1	1	1	1	0
569	0	0	0	0	0	1	1	2	1	0	1	0	1	1	1	0	0	0	1	2	1	0	0	0	0	1	0	2	0	2	1	2	2	0	1	1	1	0	1	0	1	0	0	2	0	1	1	0	0
570	1	0	0	1	0	1	1	2	0	0	0	0	1	2	1	0	1	1	0	1	1	0	0	0	0	1	0	1	1	1	1	1	2	0	1	2	2	0	2	2	0	0	0	0	2	0	0	1	0
571	0	0	0	0	0	0	1	2	0	0	0	0	0	0	0	0	0	0	1	0	0	0	0	0	0	1	0	1	1	1	0	2	2	0	1	1	2	0	1	1	1	0	0	2	0	0	0	1	0
572	1	0	0	1	0	1	0	2	0	0	2	1	1	0	0	0	0	1	1	0	0	1	0	0	0	2	0	2	1	1	1	2	1	1	1	1	2	0	1	1	0	0	0	1	0	1	0	1	0
573	1	0	0	0	0	1	2	1	1	1	0	1	1	0	0	0	0	0	2	0	0	0	0	0	0	2	0	2	1	2	1	2	1	0	0	2	1	0	0	0	2	0	0	2	0	1	0	1	0
574	1	0	0	0	0	0	2	1	0	0	1	1	2	1	1	1	0	0	2	0	0	0	0	0	0	1	0	1	1	1	0	1	1	0	1	1	1	0	0	0	1	0	0	1	0	1	2	0	0
575	0	0	0	0	0	2	2	1	1	0	0	0	0	0	0	0	1	1	1	1	0	0	1	0	0	0	0	2	0	2	0	2	2	0	1	2	1	0	0	0	2	0	1	2	0	1	0	2	0
576	0	0	0	0	0	1	2	2	0	0	0	1	2	1	1	0	0	0	2	1	1	0	0	0	0	0	0	2	0	2	0	0	1	1	0	2	2	0	2	2	0	0	0	1	0	1	0	1	0
577	0	1	0	0	0	1	2	2	1	0	1	0	1	1	1	1	0	0	2	1	0	0	0	0	0	0	1	2	0	1	0	0	0	0	1	1	1	0	0	0	0	0	0	2	0	0	0	0	1
578	1	0	0	0	0	0	2	1	1	0	1	0	1	1	1	0	0	1	2	1	1	0	0	0	0	0	0	2	0	2	0	1	1	0	1	1	1	0	0	0	1	0	2	2	1	1	0	1	0
579	0	0	0	0	0	0	1	1	0	0	2	0	0	0	0	0	0	0	0	1	1	0	0	0	0	0	0	2	0	2	1	2	2	0	1	1	2	0	1	1	0	0	1	2	1	0	0	2	0
580	1	0	0	0	0	2	2	2	1	0	0	0	0	0	0	0	1	1	1	0	0	0	0	0	0	2	0	1	1	1	0	1	1	1	0	2	0	0	1	1	1	0	1	1	1	0	0	1	1
581	1	0	0	2	0	2	2	1	1	0	0	0	0	0	0	0	0	0	2	0	0	0	0	0	0	1	0	2	1	1	0	2	2	0	2	0	1	1	1	1	0	0	1	1	1	2	1	1	0
582	1	0	0	0	0	0	1	2	0	0	0	0	2	2	2	0	0	0	1	1	1	0	1	1	1	2	0	2	0	1	1	1	1	2	1	2	0	0	0	0	2	0	1	2	1	0	0	1	1
583	0	0	0	0	0	1	2	2	0	0	0	0	0	0	0	0	0	0	2	0	0	0	0	0	0	1	0	2	1	0	1	1	1	0	1	1	2	0	1	1	1	1	1	2	1	0	0	1	0
584	1	0	0	0	0	2	2	1	1	0	0	0	1	1	1	0	0	1	1	0	0	0	0	0	0	1	0	2	1	2	0	0	0	1	0	2	1	0	1	1	1	0	0	2	0	0	0	2	0
585	0	0	0	0	0	1	2	0	2	0	0	0	1	0	0	0	1	0	2	1	1	0	0	0	0	1	0	2	1	1	2	1	1	1	1	1	2	1	1	1	0	0	0	0	0	1	1	1	0
586	0	0	0	0	0	1	2	2	1	0	0	0	1	1	1	0	0	1	0	1	1	0	0	0	0	0	0	2	0	1	1	1	1	0	1	0	1	0	0	0	2	0	1	2	1	0	0	2	0
587	1	0	0	0	0	1	2	2	0	0	0	1	0	0	1	1	0	2	2	0	0	0	0	0	0	1	0	1	1	1	1	1	1	0	0	2	1	1	0	0	1	0	1	1	1	1	0	2	0
588	1	0	1	0	1	1	1	1	1	0	1	0	0	0	0	0	0	1	2	1	0	0	0	0	0	1	0	2	0	2	0	1	1	0	0	2	2	0	1	1	1	0	1	1	1	1	0	2	0
589	0	0	0	1	0	2	1	1	1	0	1	0	1	0	1	1	1	0	2	1	1	0	0	0	0	0	0	2	1	0	0	1	1	0	0	2	2	0	2	2	0	0	1	2	2	0	0	0	1
590	1	0	0	0	0	1	1	2	0	0	0	0	2	1	1	1	0	1	1	1	1	0	0	0	0	0	0	1	1	1	0	0	0	1	0	2	1	0	0	0	1	0	0	1	0	1	0	1	0
591	0	0	0	0	0	0	1	2	0	0	1	0	1	1	1	1	0	0	2	0	0	0	0	0	0	1	1	2	2	1	1	2	1	1	1	1	0	0	0	0	2	1	1	2	2	1	0	1	1
592	0	0	0	0	0	1	1	2	0	1	1	0	0	0	0	0	0	0	1	0	0	0	0	0	0	0	0	2	1	1	0	1	1	1	1	1	2	0	2	2	0	0	0	1	0	1	0	1	0
593	1	0	0	1	0	2	2	2	0	0	0	0	0	0	0	0	0	1	1	1	1	0	1	0	0	0	0	2	0	2	1	2	2	0	0	2	2	0	1	1	0	0	0	1	1	0	0	1	0
594	0	0	0	1	0	1	1	2	0	0	1	1	2	1	1	0	0	1	2	1	1	0	0	0	0	0	0	2	0	2	0	2	2	0	2	1	2	0	2	1	0	0	0	1	1	1	1	1	0
595	0	1	0	0	0	1	2	1	0	0	1	1	1	0	0	0	0	0	0	1	1	0	0	0	0	0	0	2	2	1	0	1	1	1	0	2	0	0	0	0	2	0	0	0	0	1	0	1	1
596	0	0	1	0	0	0	2	1	1	0	0	1	1	1	1	0	1	1	0	1	1	0	0	0	0	2	0	1	1	1	0	1	1	0	0	2	0	0	1	0	1	0	0	2	0	0	0	1	1
597	0	0	0	0	0	2	1	1	1	0	1	0	1	0	1	1	0	0	1	0	0	0	0	0	0	1	0	2	0	2	0	2	2	0	0	2	2	0	1	1	1	0	0	0	2	2	0	0	1
598	0	0	0	0	0	2	2	1	1	0	0	0	1	1	1	0	0	0	2	0	0	0	0	0	0	0	0	2	0	1	1	2	2	0	2	1	2	0	0	0	1	0	0	2	0	0	1	1	0
599	0	0	0	0	0	1	2	0	2	0	0	0	0	0	0	0	0	1	1	0	1	0	0	0	0	1	0	2	0	2	1	1	1	1	2	1	2	0	1	1	1	0	1	2	1	0	0	1	0
600	1	0	0	0	0	0	1	1	1	0	1	0	1	1	1	0	0	1	2	0	0	0	0	0	0	1	0	1	2	0	0	2	2	0	1	1	1	0	1	1	1	0	1	2	1	0	0	0	2
601	0	0	0	1	0	2	2	1	1	0	1	0	0	0	0	0	1	1	0	1	1	0	0	0	0	1	0	2	1	1	1	2	2	0	1	1	0	1	0	0	1	0	0	1	0	1	0	2	0
602	1	0	0	0	0	0	2	1	1	0	0	0	0	0	0	0	0	1	0	0	0	1	0	0	0	0	0	2	2	1	1	1	1	0	1	1	1	0	1	1	1	0	1	1	1	1	0	2	0
603	1	0	0	0	0	1	2	2	0	0	1	1	0	0	0	0	0	1	2	0	0	0	0	0	0	1	0	2	0	2	1	2	2	0	2	0	1	0	1	1	1	0	0	1	0	0	0	1	1
604	0	0	0	0	0	1	2	1	1	0	0	1	1	0	0	0	0	1	2	0	0	0	0	0	0	1	0	1	1	1	0	1	1	1	0	2	2	0	2	1	0	0	0	0	1	1	0	2	0
605	1	0	0	0	0	0	2	2	0	0	0	0	1	1	0	0	1	2	2	0	0	0	0	0	0	1	0	2	2	1	1	0	1	2	1	2	1	0	1	1	1	0	1	2	1	0	1	1	0
606	0	1	0	0	0	2	2	0	2	0	0	1	1	1	1	0	0	0	0	1	1	0	1	1	1	1	1	2	0	1	0	2	2	0	2	0	0	0	1	1	1	0	0	0	0	0	0	2	0
607	0	0	0	1	0	1	2	1	1	0	1	0	2	0	0	1	0	1	0	1	1	0	1	1	1	1	0	2	0	2	0	1	1	1	1	1	2	0	1	1	0	2	2	2	0	1	0	2	0
608	1	0	0	0	0	2	1	1	2	0	0	0	0	0	0	0	0	1	2	0	0	0	0	0	0	1	0	2	0	1	1	1	1	1	0	2	1	1	1	1	0	0	1	2	2	0	0	2	0
609	0	0	0	0	0	1	2	1	1	1	0	0	1	0	0	0	0	0	1	1	1	0	0	0	0	0	0	2	0	1	0	2	2	0	1	1	2	1	0	0	1	0	0	1	0	0	0	0	0
610	1	0	0	1	0	1	2	0	2	0	0	0	1	2	1	0	0	1	0	2	1	0	0	0	0	0	0	1	1	1	0	1	1	0	2	1	1	0	1	1	1	0	1	2	1	1	0	2	0
611	0	0	1	2	0	2	1	1	1	0	1	0	1	0	0	1	0	1	1	1	1	1	0	0	0	2	0	2	0	2	2	1	1	1	1	1	0	0	1	0	1	0	0	1	0	1	1	1	0
612	1	0	0	0	0	1	2	2	0	0	0	1	2	1	2	1	0	0	1	0	0	1	0	0	0	0	0	2	0	2	0	1	1	0	0	2	2	0	2	2	0	0	0	1	0	1	0	1	0
613	0	0	1	0	0	0	1	1	1	0	1	0	0	0	0	0	0	0	0	1	0	0	0	0	0	0	0	1	1	1	0	2	2	0	2	1	1	0	0	0	1	0	0	2	0	0	0	1	0
614	1	0	0	0	0	0	1	2	0	0	1	0	1	1	1	0	0	1	2	0	0	0	1	0	0	1	0	2	1	2	0	1	1	0	0	2	2	0	2	1	0	0	0	2	0	0	0	2	0
615	1	0	0	0	0	0	2	1	1	0	0	1	1	0	0	0	0	0	1	0	0	0	1	0	0	1	0	0	2	0	0	1	1	1	1	2	2	0	1	1	1	0	0	2	0	0	0	1	1
616	1	0	0	1	0	2	2	1	1	0	0	0	0	0	0	0	0	1	1	0	0	0	0	0	0	1	0	2	1	2	0	0	0	0	0	2	1	0	0	0	2	0	0	0	0	0	0	2	0
617	0	0	0	1	0	1	2	1	1	0	1	0	2	2	2	0	0	0	1	0	0	0	0	0	0	2	0	2	0	2	0	1	0	0	2	1	2	1	1	1	0	1	1	2	0	0	0	0	1
618	1	1	1	0	1	1	1	1	1	0	1	0	0	0	0	0	0	2	1	1	1	0	0	0	0	1	0	2	1	1	1	1	1	1	1	1	1	0	2	2	0	1	1	1	0	2	0	2	0
619	1	0	0	0	0	0	2	1	2	0	0	1	1	0	0	0	0	0	1	0	0	0	1	0	0	1	0	1	1	0	0	2	2	0	0	2	2	0	2	1	0	0	0	2	1	0	0	2	0
620	0	0	0	0	0	2	2	2	0	0	0	0	1	1	1	0	0	2	2	0	0	1	0	0	0	2	1	2	1	1	0	1	1	0	1	1	1	0	0	0	1	0	1	2	0	1	0	0	1
621	0	0	0	0	0	1	1	2	1	0	1	0	0	0	0	0	0	1	0	2	1	0	1	0	0	1	0	1	1	1	0	2	1	2	1	1	1	0	1	0	1	0	0	1	0	1	0	2	0
622	0	0	0	1	0	1	2	2	0	0	0	1	2	1	1	0	0	0	0	1	1	0	0	0	0	0	0	2	2	1	2	1	1	1	2	1	2	0	1	1	1	1	2	2	1	0	0	2	0
623	0	0	1	0	1	1	1	1	1	0	1	1	1	0	0	0	1	2	1	0	0	0	0	0	0	1	0	2	1	2	0	1	1	0	1	1	0	0	0	0	1	1	1	2	0	0	0	2	0
624	0	0	0	0	0	1	1	1	1	0	0	0	1	1	1	0	0	1	1	1	0	0	0	0	0	0	0	1	0	1	0	2	1	0	1	1	2	0	2	2	0	0	0	2	0	0	1	0	1
625	0	0	0	1	0	1	1	2	0	0	2	1	1	0	0	0	0	2	2	1	0	0	0	0	0	1	0	2	0	1	0	1	1	0	0	2	0	0	0	0	1	0	0	1	0	0	0	0	1
626	0	0	0	0	0	0	2	0	2	0	0	1	0	0	1	1	0	1	2	0	0	0	0	0	0	1	0	2	1	2	0	1	2	0	0	2	1	0	0	0	1	1	1	2	0	0	0	2	0
627	1	0	0	0	0	2	2	2	0	0	1	0	0	0	0	0	0	1	2	0	0	0	0	0	0	0	0	2	1	2	0	2	2	1	0	2	2	0	2	1	0	1	1	2	1	0	1	0	0
628	0	0	0	0	0	0	2	1	1	1	0	1	1	0	0	0	0	0	0	1	0	0	1	1	1	1	0	2	0	2	0	1	1	0	0	2	1	0	0	0	0	0	1	1	1	1	1	0	1
629	1	0	1	1	0	1	1	2	0	0	0	1	1	1	1	0	0	1	2	0	0	0	0	0	0	1	0	2	0	1	1	1	1	1	1	1	0	0	0	0	1	0	1	2	1	0	0	2	0
630	0	0	1	1	0	1	1	2	0	0	1	1	1	0	1	1	1	1	1	1	0	1	0	0	0	0	0	2	0	1	1	2	1	0	0	2	1	0	2	2	0	0	1	2	1	0	0	2	0
631	1	0	0	0	0	0	1	2	0	1	1	0	1	1	0	0	0	1	1	0	0	1	0	0	0	0	0	1	0	1	0	1	1	2	2	2	2	0	0	0	1	0	1	2	1	1	0	2	0
632	0	0	0	0	0	1	2	2	0	0	0	0	1	1	1	0	1	2	1	1	1	0	2	1	1	0	0	1	1	1	0	0	0	0	0	2	2	0	2	1	0	0	1	2	2	0	0	2	0
633	1	0	0	0	0	1	2	1	1	0	0	1	1	0	0	0	0	0	2	1	1	0	0	0	0	0	0	2	1	2	0	1	1	1	0	2	1	0	2	2	0	0	1	2	1	0	0	2	0
634	1	0	0	1	0	1	2	1	2	0	0	0	0	0	0	0	0	0	0	1	1	0	1	1	1	1	0	2	0	2	0	1	1	0	2	0	1	0	0	0	2	0	0	1	0	1	0	1	0
635	1	1	1	1	1	1	1	2	1	0	0	0	1	1	1	0	0	0	1	1	0	0	0	0	0	2	0	2	1	2	1	1	1	1	1	1	2	0	1	1	0	0	0	0	0	1	0	2	0
636	0	0	0	0	0	2	2	2	0	0	0	1	0	0	1	1	0	1	0	0	0	1	1	1	1	1	0	0	2	0	0	1	2	0	1	2	0	0	0	0	2	0	0	0	0	0	0	1	0
637	0	0	0	0	0	0	2	2	0	0	0	0	0	0	0	0	0	1	2	0	0	0	0	0	0	1	0	2	0	2	0	1	1	1	2	0	1	1	0	0	1	0	1	1	1	1	0	2	0
638	0	0	0	2	0	2	2	2	0	1	1	1	2	2	2	0	0	1	2	0	0	0	0	0	0	0	1	2	1	2	0	1	1	2	2	2	1	1	0	0	1	0	0	1	0	0	0	1	1
639	1	0	0	0	0	1	2	1	1	0	0	0	1	0	0	0	0	0	1	1	1	0	0	0	0	1	2	2	1	0	1	1	1	0	0	2	2	0	2	1	0	0	0	1	0	1	1	1	0
640	0	0	0	0	0	0	1	1	1	1	0	0	0	0	0	0	0	0	1	0	0	0	0	0	0	1	0	0	1	0	0	0	0	1	2	2	2	1	0	0	0	0	0	1	0	0	0	2	0
641	0	0	0	0	0	2	1	1	1	0	1	0	0	0	0	0	0	0	1	1	1	0	1	1	1	1	0	2	1	1	1	0	0	2	1	2	2	0	2	2	1	0	0	0	0	0	0	2	0
642	0	1	0	0	0	1	2	2	0	0	0	1	1	1	1	0	0	0	1	2	1	0	1	1	1	1	0	2	0	2	1	2	1	1	0	2	2	0	0	0	1	0	1	2	0	0	0	2	0
643	0	1	0	0	0	1	2	2	0	0	0	0	0	0	0	0	0	0	2	1	1	1	0	0	0	1	0	2	1	1	1	1	2	0	0	2	0	0	0	0	2	0	0	2	1	0	0	2	0
644	1	0	0	1	0	2	0	1	1	0	1	1	0	0	1	1	0	0	1	0	0	1	0	0	0	1	0	2	1	2	0	1	1	0	1	1	1	0	0	0	1	0	0	0	0	0	0	2	0
645	0	0	1	0	0	1	2	2	0	0	1	0	1	1	1	0	0	0	1	0	0	0	1	1	1	1	0	2	2	1	0	1	0	1	0	2	1	0	1	1	1	0	0	2	0	2	0	2	0
646	0	0	0	0	0	2	2	0	1	0	1	1	2	1	1	0	0	0	1	1	1	0	0	0	0	0	0	1	2	1	0	1	1	0	1	1	1	1	0	0	1	0	0	1	0	0	0	2	0
647	0	0	0	0	0	0	1	2	1	0	0	0	1	1	1	0	0	1	1	1	0	0	1	1	1	0	0	2	0	1	0	1	1	0	1	1	0	0	0	0	1	0	1	2	1	1	0	2	0
648	0	0	1	2	0	2	1	2	0	1	1	1	2	1	1	0	0	0	2	1	1	0	0	0	0	0	0	1	2	0	1	1	1	2	1	1	1	0	0	0	0	1	2	2	1	0	0	2	0
649	1	0	0	0	0	1	2	2	0	0	0	0	0	0	0	0	0	2	2	1	1	0	0	0	0	1	0	2	1	1	2	2	1	1	1	1	1	0	0	0	2	0	1	2	1	1	0	0	2
650	1	0	0	0	0	2	2	0	2	0	0	1	2	2	2	0	0	2	2	0	0	0	0	0	0	1	1	2	1	1	0	0	0	0	1	1	1	0	1	1	1	0	0	1	0	1	1	1	0
651	0	0	0	0	0	1	2	1	0	0	1	0	1	1	1	0	0	0	1	0	0	0	1	1	1	1	0	2	1	1	1	1	1	0	1	1	0	0	0	0	2	0	1	1	1	2	0	2	0
652	1	0	0	1	0	2	2	0	1	0	1	0	0	0	0	0	0	1	2	0	0	0	0	0	0	2	0	1	1	1	1	1	1	0	0	2	2	0	2	2	0	0	0	2	0	0	0	2	0
653	1	0	0	1	0	1	1	1	1	1	2	0	1	1	1	0	0	0	2	1	1	0	0	0	0	1	0	1	1	1	0	0	0	0	0	2	1	0	0	0	0	0	0	2	0	1	1	1	0
654	0	0	0	0	0	1	0	1	1	0	1	0	1	0	0	0	0	0	1	0	0	0	0	0	0	0	0	2	0	2	1	2	2	0	1	1	0	0	0	0	2	0	0	1	0	1	0	2	0
655	1	0	0	0	0	2	1	2	0	0	1	0	0	0	0	0	0	0	0	1	1	0	0	0	0	0	0	2	0	2	1	1	1	0	2	1	2	0	2	2	0	0	0	1	0	1	1	1	0
656	0	0	0	0	0	2	2	1	1	0	0	0	1	0	0	0	0	1	1	1	0	0	1	0	0	1	0	1	1	1	0	1	1	0	1	1	2	0	2	2	0	1	1	2	0	1	1	0	0
657	0	0	0	0	0	1	1	1	1	0	0	0	0	0	0	0	0	1	0	1	1	0	1	1	1	1	0	0	1	0	0	1	1	0	1	1	0	0	0	0	2	0	1	1	1	0	0	0	1
658	0	0	0	0	0	1	1	2	1	0	1	1	2	2	2	0	0	1	1	1	1	0	0	0	0	2	0	2	1	1	1	0	0	0	2	2	1	1	0	0	0	0	1	2	1	0	1	1	0
659	1	0	0	2	0	2	1	1	1	0	1	0	0	0	0	0	1	1	1	1	0	0	0	0	0	0	0	1	2	0	0	1	1	1	1	1	2	0	2	2	0	0	0	1	0	1	1	0	0
660	1	0	0	0	0	1	1	2	0	0	1	0	1	1	1	0	0	1	1	1	0	0	1	1	1	1	0	2	1	2	0	2	2	0	1	1	1	0	2	2	0	0	0	1	0	1	1	0	0
661	0	0	0	2	0	2	2	2	0	0	0	1	1	1	1	0	0	1	2	0	0	0	0	0	0	0	0	2	1	2	0	1	1	0	2	1	1	0	1	1	1	0	0	1	0	1	0	2	0
662	0	0	0	0	0	1	1	0	2	0	0	1	1	1	1	0	0	2	1	1	1	0	1	1	1	1	0	1	0	1	0	1	1	0	1	1	1	1	0	0	0	0	0	1	0	1	0	1	1
663	1	0	0	1	0	2	1	2	1	0	0	0	0	0	0	0	0	1	2	1	1	0	0	0	0	0	0	2	1	1	1	0	0	0	0	1	2	0	1	1	0	0	0	0	0	1	0	1	0
664	1	0	0	0	0	0	2	1	1	0	0	0	0	0	0	0	0	0	2	0	0	0	0	0	0	2	0	2	0	2	0	1	1	0	1	2	1	0	2	2	0	1	1	1	0	1	0	1	0
665	0	0	0	0	0	0	2	1	2	0	0	0	0	0	0	0	1	0	2	1	1	0	1	1	1	1	0	2	2	0	1	0	1	1	0	2	1	0	0	0	2	0	0	1	0	0	0	2	0
666	0	1	0	0	0	1	1	2	0	0	2	0	0	0	0	0	0	0	1	0	0	0	1	0	0	0	0	2	1	1	0	1	1	0	0	2	0	0	1	1	1	0	1	1	0	1	0	1	0
667	0	0	0	1	0	1	1	0	2	0	0	1	1	1	1	0	0	1	1	1	1	0	0	0	0	0	0	2	0	2	0	1	1	0	1	1	1	0	0	0	2	0	2	2	1	1	0	2	0
668	1	0	0	0	0	1	2	2	0	0	0	0	1	1	1	0	0	1	2	0	0	0	1	1	1	1	0	2	0	2	0	2	2	0	1	1	1	0	1	1	1	0	0	1	0	1	0	2	0
669	0	0	1	0	1	1	2	0	2	0	0	0	1	0	0	1	0	0	1	0	0	0	0	0	0	1	0	2	1	1	1	2	2	0	1	1	2	0	0	0	1	0	0	0	1	1	0	2	0
670	1	1	1	0	1	1	1	2	0	0	1	0	1	1	1	0	0	0	0	1	1	0	0	0	0	0	0	1	1	1	1	1	0	0	0	2	2	0	1	1	0	0	0	1	0	0	0	2	0
671	1	0	0	0	0	0	2	0	2	0	0	0	0	0	0	0	0	0	2	0	0	0	0	0	0	2	0	2	0	2	0	1	1	0	1	1	2	0	2	2	0	0	0	2	1	0	0	0	1
672	0	1	0	0	0	2	0	1	1	1	1	1	1	0	0	0	1	2	1	1	1	0	0	0	0	0	0	2	0	2	0	1	1	0	0	2	2	0	1	1	0	1	1	2	2	0	1	1	0
673	0	0	0	0	0	1	1	2	0	0	1	2	2	2	2	0	0	1	1	1	0	0	0	0	0	1	0	1	0	1	0	2	2	0	1	1	1	0	1	1	1	0	0	0	1	1	1	0	1
674	0	0	0	1	0	2	2	1	1	0	0	0	0	0	0	0	0	0	1	0	0	0	0	0	0	1	0	2	0	1	1	1	0	0	2	1	0	0	0	0	2	0	0	0	0	1	0	2	0
675	0	1	1	0	1	1	1	2	0	0	1	0	0	0	0	0	0	0	2	0	0	1	0	0	0	1	0	2	0	1	1	1	1	0	1	1	1	1	0	0	1	0	1	2	1	1	0	1	1
676	1	0	0	0	0	1	1	1	1	0	1	1	2	1	1	1	0	0	1	0	0	0	1	1	1	1	0	1	1	1	0	0	0	2	1	2	2	1	1	1	0	1	1	2	1	0	0	1	1
677	0	0	0	2	0	2	1	0	2	0	0	0	1	0	1	1	0	1	0	1	1	0	1	1	1	1	0	2	0	2	0	1	2	0	0	2	2	0	2	2	0	0	0	2	0	2	0	1	0
678	0	1	0	0	0	1	1	1	2	0	0	1	2	1	1	0	0	1	2	0	0	0	1	0	0	2	0	1	0	1	0	1	1	0	1	2	1	0	1	1	1	2	2	2	0	1	0	2	0
679	1	1	0	0	0	1	1	2	1	0	1	0	0	0	0	0	1	1	1	0	0	0	0	0	0	0	0	2	0	0	0	1	1	1	0	2	0	0	1	1	1	0	1	2	1	1	0	2	0
680	1	0	0	0	0	1	2	0	2	0	0	0	2	0	0	1	1	2	0	2	2	0	0	0	0	1	0	2	1	1	2	1	2	0	1	2	2	1	1	1	0	0	1	1	1	1	0	0	0
681	0	0	1	1	0	2	2	1	1	0	0	1	2	1	1	1	0	0	1	2	1	0	0	0	0	0	0	2	1	0	0	2	2	1	1	2	2	0	0	0	0	0	0	0	2	0	0	1	1
682	1	1	0	0	0	1	1	2	0	0	0	0	0	0	0	0	0	0	1	0	0	0	0	0	0	1	0	2	1	1	2	0	0	1	1	1	2	0	1	1	0	0	1	2	0	1	0	2	0
683	1	0	0	1	0	1	2	1	1	0	0	0	0	0	0	0	0	0	1	0	0	0	0	0	0	0	0	1	2	0	1	1	1	0	1	1	1	0	0	0	1	0	0	1	0	0	0	1	1
684	1	0	0	0	0	2	2	2	0	0	0	1	2	2	2	0	0	0	1	1	0	0	0	0	0	0	0	1	0	1	0	1	1	0	1	1	1	0	1	1	1	1	1	2	0	0	0	0	2
685	1	0	0	0	0	1	2	1	1	0	0	0	1	1	1	0	0	0	1	0	0	0	0	0	0	0	0	1	0	1	1	0	0	0	0	2	1	0	0	0	0	0	0	1	0	1	0	2	0
686	0	0	0	1	0	1	2	1	1	0	1	0	0	0	0	0	0	1	0	0	0	0	0	0	0	1	0	2	1	1	1	1	1	0	1	1	2	0	2	1	0	0	0	1	0	0	0	2	0
687	0	0	0	1	0	1	0	2	0	0	2	0	0	0	0	0	0	1	1	1	0	0	0	0	0	1	0	2	0	1	1	0	0	0	0	2	1	0	0	0	0	0	0	1	0	0	0	1	1
688	0	0	0	0	0	1	2	1	1	0	0	0	0	0	0	0	0	0	0	1	1	1	0	0	0	2	0	2	1	0	1	2	2	0	1	1	1	0	0	0	2	0	0	1	0	1	0	2	0
689	0	0	0	0	0	2	2	2	0	0	0	1	1	0	0	0	0	1	1	1	1	0	0	0	0	1	0	2	1	1	1	1	1	0	0	2	1	0	2	2	0	0	0	2	0	1	0	1	0
690	0	0	0	0	0	0	1	2	0	0	1	0	0	0	0	0	0	2	1	1	1	0	0	0	0	1	0	1	2	0	0	1	2	1	2	2	1	0	1	1	1	0	0	2	0	2	0	2	0
691	1	0	0	0	0	1	1	2	0	0	1	0	0	0	0	0	0	1	2	1	0	0	1	1	1	1	0	1	1	1	0	1	1	0	2	1	0	0	0	0	2	0	1	2	1	1	0	1	1
692	1	0	0	1	0	1	1	2	0	0	1	0	1	1	1	1	0	0	2	0	0	0	1	0	0	1	0	2	0	0	0	1	1	1	2	1	2	0	0	1	1	0	0	0	0	1	0	2	0
693	0	0	0	0	0	0	1	1	0	0	1	2	2	1	1	0	0	0	1	1	1	0	1	1	1	2	0	0	1	0	0	2	1	0	1	1	1	0	1	1	1	0	1	2	0	0	0	1	0
694	1	0	0	0	0	0	2	0	2	0	0	0	1	1	1	0	0	0	2	0	0	0	0	0	0	2	0	2	0	2	1	1	1	0	1	2	2	1	0	0	1	0	1	1	1	1	0	1	0
695	1	0	0	0	0	0	2	0	2	0	0	0	1	0	0	0	0	0	0	0	0	1	0	0	0	2	0	2	1	1	2	2	2	0	2	0	0	0	0	1	1	0	0	2	0	2	0	0	0
696	1	0	0	0	0	1	2	1	1	0	0	0	0	0	0	0	0	2	1	0	0	0	0	0	0	2	0	1	1	1	0	0	1	0	1	2	1	1	0	0	1	0	1	1	1	0	1	0	0
697	0	0	0	0	0	0	1	2	1	0	1	0	0	0	0	0	0	0	2	0	0	0	1	0	0	1	0	2	0	2	0	0	1	1	1	2	2	0	1	1	1	1	1	2	1	1	0	1	1
698	1	0	0	0	0	0	2	2	1	0	1	1	1	0	0	0	1	2	1	0	0	0	0	0	0	1	0	2	0	2	0	1	0	1	1	2	2	0	2	2	0	0	0	2	0	0	0	2	0
699	1	0	0	0	0	1	1	1	1	0	1	1	2	1	1	1	0	0	1	0	0	0	1	1	1	1	1	2	1	1	0	2	1	0	1	1	1	1	0	0	0	0	1	1	0	1	0	1	0
700	0	0	0	0	0	2	2	1	1	0	0	1	2	1	1	0	0	1	1	1	0	1	0	0	0	0	0	2	1	1	1	1	0	0	0	2	1	0	0	0	2	0	1	2	1	0	1	0	1
701	1	0	0	0	0	1	1	2	0	0	2	0	0	0	0	0	0	1	1	1	0	0	1	1	1	2	0	2	0	2	0	1	2	1	2	1	0	0	1	1	1	1	1	1	0	2	0	1	0
702	0	0	0	0	0	0	1	1	1	1	1	1	1	1	1	0	1	1	1	0	0	0	0	0	0	0	0	2	0	1	0	1	1	2	1	1	1	0	0	0	2	0	1	2	1	1	0	2	0
703	0	0	0	1	0	1	1	2	0	1	1	0	1	1	1	0	1	2	1	1	1	0	0	0	0	0	0	2	0	1	0	2	1	0	1	1	2	1	0	0	1	0	1	2	0	1	0	0	2
704	0	0	0	0	0	1	2	1	1	0	0	0	2	1	1	0	0	0	1	1	0	0	0	0	0	1	0	1	0	1	0	1	1	2	1	1	1	0	1	1	1	0	0	0	0	1	0	1	1
705	1	0	0	1	0	2	2	0	1	0	2	1	1	0	0	1	0	0	1	0	0	1	0	0	0	0	0	1	1	1	1	1	1	1	0	2	2	0	2	2	0	0	0	1	0	1	0	1	1
706	0	1	0	0	0	1	1	1	1	0	0	2	2	0	0	1	0	0	0	1	0	0	0	0	0	0	0	1	1	1	1	1	1	0	1	1	1	0	0	0	2	0	2	2	1	0	0	0	2
707	1	0	0	1	0	1	2	2	0	0	1	0	0	0	0	0	0	2	0	2	0	0	0	0	0	1	0	2	0	1	1	2	1	1	1	1	1	0	0	0	1	0	0	2	0	1	0	2	0
708	1	0	0	1	0	1	1	2	0	0	0	1	1	0	0	0	0	1	2	0	0	0	0	0	0	1	0	2	0	1	1	1	1	0	1	1	1	0	0	0	2	0	1	2	0	0	0	0	0
709	1	0	0	0	0	2	1	0	2	0	0	0	0	0	0	0	0	0	1	1	1	0	2	0	0	1	0	1	2	1	0	0	1	1	1	2	1	0	0	0	2	0	0	1	0	1	0	2	0
710	0	0	0	1	0	2	2	1	1	0	0	0	1	1	1	0	0	1	1	1	0	1	0	0	0	1	0	2	2	2	0	1	1	0	1	1	2	0	2	1	0	0	0	2	0	1	0	2	0
711	0	1	0	0	0	1	2	0	2	0	0	1	1	1	1	0	0	0	1	1	0	0	0	0	0	1	0	1	0	2	1	1	1	0	0	2	1	1	0	0	1	0	0	2	0	0	0	2	0
712	0	0	1	0	0	0	1	1	0	0	2	0	0	0	0	0	0	0	2	0	0	0	0	0	0	2	0	2	0	2	1	1	1	1	0	2	1	1	0	0	1	0	1	1	0	1	0	1	0
713	1	0	1	1	0	2	2	1	1	0	0	0	0	0	0	0	0	0	0	2	0	0	0	0	0	2	0	2	0	1	2	1	0	1	0	2	1	0	0	0	2	0	1	2	0	1	0	1	0
714	1	0	0	0	0	0	1	1	0	0	0	1	2	2	2	0	0	1	0	0	0	0	1	0	0	0	0	1	2	0	1	1	2	0	0	2	2	0	0	0	1	0	0	2	0	2	0	0	0
715	1	0	0	0	0	1	1	2	0	0	1	1	1	1	2	1	0	0	0	1	0	0	0	0	0	1	0	2	0	2	0	1	1	0	0	2	2	0	1	1	0	0	0	0	0	1	0	1	0
716	0	0	0	0	0	0	1	2	0	0	0	1	1	1	1	0	0	0	1	0	0	0	2	0	0	1	0	2	0	2	0	2	2	0	0	2	0	0	0	0	1	0	1	2	0	1	0	1	1
717	1	0	0	2	0	2	2	0	2	0	0	0	0	0	0	0	0	2	1	1	1	0	0	0	0	0	0	1	2	0	1	1	1	0	1	1	1	0	0	0	2	0	0	1	0	1	0	2	0
718	1	0	0	0	0	0	2	1	1	0	1	0	0	0	0	0	0	1	1	1	0	0	0	0	0	1	0	1	1	1	0	2	1	0	0	2	0	0	0	0	2	0	0	1	0	0	0	1	1
719	0	0	0	0	0	0	2	2	0	1	1	1	1	0	0	0	0	0	2	1	1	0	1	1	1	1	0	1	2	0	1	2	2	0	0	2	1	0	0	0	1	1	1	2	0	1	2	0	0
720	1	0	0	1	0	1	1	1	1	0	1	0	0	0	0	0	0	0	1	1	1	1	0	0	0	0	0	2	0	2	0	2	1	0	0	2	2	0	2	2	0	0	1	2	0	0	0	2	0
721	0	0	1	1	0	2	2	2	0	0	1	0	1	1	1	1	1	1	1	0	0	0	0	0	0	1	1	2	2	1	1	1	1	2	2	1	1	0	1	1	1	0	0	2	0	2	0	0	1
722	1	0	0	0	0	0	1	1	1	0	0	0	0	0	0	0	0	2	2	0	0	0	0	0	0	2	0	2	0	1	1	0	0	0	0	2	0	0	1	1	1	0	0	1	0	1	0	2	0
723	1	0	0	0	0	1	1	2	0	0	1	0	1	1	1	1	1	0	2	1	1	0	0	0	0	2	0	2	2	0	1	2	1	0	1	1	1	0	0	0	1	0	0	1	0	1	1	0	1
724	1	0	0	0	0	1	1	1	1	1	0	0	0	0	0	0	0	1	1	1	0	0	0	0	0	1	0	2	2	2	0	1	1	0	0	2	1	0	1	1	1	1	1	1	0	1	0	1	0
725	1	0	0	0	0	1	2	1	1	0	0	0	0	0	0	0	0	0	0	1	1	0	0	0	0	2	0	0	2	0	0	2	2	0	1	1	1	0	1	1	1	1	2	2	0	1	0	2	0
726	0	0	1	1	0	1	1	1	1	0	0	0	0	0	0	0	0	1	1	1	1	0	0	0	0	2	0	2	0	2	0	0	0	0	0	2	1	1	0	0	0	2	2	2	0	0	0	1	0
727	0	0	0	1	0	2	1	1	1	1	1	1	1	1	1	0	0	1	0	1	1	0	0	0	0	0	0	1	0	1	0	1	1	0	0	2	1	0	1	1	1	0	1	1	1	1	0	2	0
728	1	0	0	0	0	1	2	1	1	0	0	0	0	0	0	0	0	0	1	1	0	0	1	1	1	0	1	2	1	0	1	0	0	0	0	2	2	0	0	0	1	0	0	0	0	0	0	2	0
729	1	0	0	1	0	1	2	0	1	0	1	0	1	1	1	1	0	0	1	1	1	0	0	0	0	2	0	2	0	2	0	1	1	2	1	1	1	1	0	0	1	0	0	1	0	0	0	2	0
730	0	0	0	0	0	1	1	1	1	0	0	0	1	0	0	1	0	2	2	1	0	0	0	0	0	0	0	2	1	0	1	0	1	1	1	2	1	0	1	1	1	0	1	2	2	2	0	1	1
731	1	0	0	0	0	1	2	1	0	0	0	1	1	0	0	0	1	0	2	1	1	0	1	0	0	0	0	2	2	1	1	1	1	1	0	2	2	0	1	1	1	2	2	2	0	1	0	2	0
732	1	0	0	0	0	1	1	1	1	0	1	1	2	1	1	0	1	1	2	1	1	0	0	0	0	1	1	2	0	1	1	1	1	0	1	2	2	0	1	1	1	0	0	0	1	0	0	0	1
733	0	0	1	0	0	2	2	2	1	0	1	0	0	0	0	0	0	0	1	1	1	0	0	0	0	2	0	0	2	0	0	1	1	0	1	2	2	0	0	0	0	0	1	1	1	0	0	1	0
734	1	0	0	0	0	1	1	1	1	0	1	1	1	0	0	0	0	0	1	0	0	0	1	1	1	0	0	2	0	1	1	2	2	1	1	2	2	0	0	0	2	0	0	1	0	0	0	2	0
735	0	0	0	1	0	1	2	1	2	0	0	0	2	1	1	1	0	0	0	1	1	0	1	0	0	1	0	2	0	2	0	2	2	0	0	2	1	0	1	1	1	0	2	2	1	1	0	1	1
736	0	0	0	0	0	1	1	1	1	0	1	0	1	1	1	0	0	1	2	0	0	0	1	0	0	2	0	1	2	1	0	2	1	1	0	2	2	0	1	1	0	2	2	2	1	0	0	1	1
737	1	1	0	0	0	1	0	2	0	0	2	1	1	1	1	0	0	0	2	1	1	0	0	0	0	0	0	2	1	1	0	0	0	0	0	1	1	1	0	0	1	1	1	2	0	0	0	1	0
738	1	1	1	1	0	2	2	0	2	0	0	0	1	1	1	0	0	0	2	0	0	0	0	0	0	1	0	1	1	1	0	1	0	1	1	1	1	0	0	0	2	1	1	2	1	0	1	0	0
739	1	1	0	0	0	1	2	2	1	0	1	0	1	1	1	0	0	0	0	1	0	0	0	0	0	0	0	2	0	1	1	1	1	2	2	2	1	0	1	1	1	1	1	2	0	0	0	2	0
740	1	0	0	2	0	2	2	0	2	0	0	1	1	0	0	0	0	1	1	1	0	0	1	0	0	1	0	2	0	2	1	2	2	0	2	1	0	0	1	1	1	1	1	2	0	0	0	2	0
741	1	0	0	0	0	1	2	0	2	0	0	1	2	1	1	0	1	1	1	1	0	0	0	0	0	1	0	1	0	0	1	1	1	0	0	2	0	0	0	0	2	0	1	2	1	0	0	2	0
742	1	0	1	0	1	1	2	0	2	0	0	0	0	0	0	0	0	1	1	0	0	0	0	0	0	1	0	1	2	0	1	0	0	0	0	2	2	0	0	0	1	1	1	2	1	0	0	2	0
743	0	0	0	0	0	2	1	1	0	0	1	1	1	0	0	0	1	2	1	1	1	0	0	0	0	2	0	2	0	2	1	2	1	1	1	1	2	0	2	2	0	2	2	2	0	0	0	2	0
744	1	0	1	1	1	2	2	0	2	0	0	0	0	0	0	0	1	2	1	0	0	0	0	0	0	1	0	2	1	1	1	1	1	0	0	1	1	1	0	0	1	0	1	2	0	1	0	0	0
745	1	0	1	0	0	2	2	1	1	0	0	1	1	1	1	0	0	1	2	0	0	0	0	0	0	2	1	2	1	1	0	2	2	0	1	1	1	1	0	0	0	0	1	2	1	1	0	2	0
746	1	0	0	0	0	0	1	2	0	0	1	0	1	1	1	0	0	0	1	0	0	0	0	0	0	1	0	2	2	1	0	0	0	0	0	2	1	0	0	0	1	1	1	2	1	1	0	1	0
747	0	0	0	0	0	2	2	1	2	0	0	1	1	1	1	0	0	0	1	0	0	0	0	0	0	0	0	2	1	2	0	1	1	0	0	2	1	0	0	0	1	0	1	2	1	1	0	1	0
748	1	0	0	1	0	2	1	1	2	0	0	0	1	1	1	0	0	0	1	1	1	0	1	1	1	0	0	2	0	2	0	1	0	0	2	1	1	0	0	0	2	0	1	2	0	1	0	2	0
749	1	0	0	0	0	1	2	2	0	0	0	1	1	0	0	0	0	0	2	0	0	0	0	0	0	1	0	2	0	1	0	0	0	1	2	2	1	0	1	1	1	0	1	1	0	0	0	0	0
750	1	0	0	0	0	0	1	2	0	0	1	0	2	1	1	1	0	2	2	0	0	0	0	0	0	2	0	2	1	2	0	0	0	0	0	2	2	1	0	0	0	0	1	1	1	0	1	0	0
751	1	0	0	1	0	2	1	1	1	0	1	0	0	0	0	0	0	0	1	0	0	0	0	0	0	0	1	2	1	0	0	1	2	1	2	2	0	0	0	0	2	0	0	1	0	1	1	0	0
752	0	0	0	0	0	0	2	2	0	0	0	0	0	0	0	0	0	1	0	0	0	0	0	0	0	0	0	2	2	1	2	1	1	0	1	1	2	0	0	0	0	0	0	1	0	1	0	2	0
753	1	0	0	0	0	1	2	2	1	0	0	1	1	0	0	1	0	1	2	0	0	0	0	0	0	1	0	2	1	2	0	1	1	0	0	2	1	1	0	0	1	0	0	1	0	0	0	2	0
754	1	0	0	0	0	1	2	1	1	0	0	0	0	0	0	0	0	2	0	2	0	0	1	0	0	0	0	2	0	2	0	2	2	0	1	1	2	1	1	1	0	0	1	2	1	0	0	1	0
755	1	0	0	1	0	2	2	0	2	0	0	0	1	1	1	0	0	0	2	0	0	0	1	0	0	1	0	1	2	0	1	1	1	0	0	2	1	0	0	0	2	0	0	1	0	1	0	2	0
756	1	0	0	0	0	0	2	1	1	0	1	0	0	0	0	0	0	1	2	0	0	0	0	0	0	1	1	1	1	0	0	0	0	1	1	1	1	1	0	0	1	1	1	2	1	0	1	1	0
757	1	0	0	0	0	1	1	1	1	0	1	0	2	1	1	0	0	1	2	0	0	0	2	1	1	1	0	2	1	1	1	1	1	0	1	1	1	1	0	0	1	0	0	0	0	1	0	2	0
758	0	0	1	1	0	1	1	1	1	1	1	0	0	0	0	0	0	1	1	0	0	0	0	0	0	2	0	2	0	1	1	0	0	0	0	2	1	1	0	0	0	0	1	2	1	0	0	2	0
759	1	0	0	0	0	0	2	2	0	0	0	1	1	0	0	0	0	0	0	1	1	0	0	0	0	1	0	0	2	0	0	0	1	1	0	2	1	0	1	1	1	0	0	2	0	0	0	1	0
760	0	0	0	0	0	0	2	2	0	0	1	0	0	0	0	0	0	0	1	1	1	0	0	0	0	1	0	2	1	1	0	1	1	0	1	1	0	0	0	0	2	0	2	2	1	0	0	0	0
761	0	0	0	0	0	2	1	2	0	0	0	1	1	0	0	0	0	1	2	0	0	0	0	0	0	1	0	2	2	1	1	1	2	0	0	2	2	0	1	1	1	0	0	1	0	0	0	1	0
762	0	0	0	0	0	1	2	0	2	0	0	0	0	0	0	0	0	1	1	0	0	0	0	0	0	0	0	2	0	2	1	0	1	0	0	2	1	0	2	2	0	0	2	2	1	1	0	1	1
763	0	0	0	1	0	1	2	2	0	0	1	0	1	1	1	0	0	1	1	0	0	0	0	0	0	1	0	1	0	1	0	1	1	0	0	2	0	0	0	0	2	0	0	1	0	0	0	1	1
764	1	0	0	1	0	2	2	1	1	0	0	0	0	0	0	0	1	0	2	1	1	0	1	0	0	1	0	2	1	1	0	2	2	0	1	1	1	0	2	2	0	0	0	1	0	1	0	2	0
765	0	0	0	0	0	0	1	2	0	0	1	0	0	0	0	0	0	0	1	0	0	0	0	0	0	0	0	2	0	0	0	2	1	1	0	2	1	0	1	1	1	0	0	2	0	1	0	0	0
766	0	0	0	0	0	1	2	0	1	0	1	0	1	1	1	0	0	0	1	1	1	0	0	0	0	1	0	2	0	2	0	0	0	2	1	2	2	0	2	1	0	0	1	2	0	0	1	1	0
767	0	1	1	0	1	1	2	0	2	0	0	0	0	0	0	0	0	0	2	0	0	0	1	0	0	1	0	0	1	0	0	1	1	0	1	2	2	0	1	0	0	0	0	2	0	1	1	1	0
768	0	0	0	0	0	1	1	1	0	1	1	0	0	0	0	0	0	0	0	1	1	0	0	0	0	2	0	2	0	2	0	1	1	0	1	0	1	0	2	2	0	0	0	1	0	0	0	1	0
769	1	0	0	0	0	1	2	1	2	0	0	1	1	0	0	0	0	0	1	1	1	0	0	0	0	1	0	2	0	2	0	1	1	2	2	2	2	0	2	2	0	0	1	1	1	1	0	1	0
770	1	0	0	0	0	1	1	2	0	0	0	0	0	0	0	0	0	0	1	1	1	0	1	1	1	1	0	1	2	0	1	2	1	1	1	1	1	0	0	0	1	0	1	2	0	1	0	2	0
771	1	0	0	1	0	1	1	1	1	0	1	0	1	1	1	0	1	2	2	0	0	0	0	0	0	0	0	2	0	1	1	2	1	0	1	1	1	0	1	1	1	0	0	0	0	1	0	0	0
772	0	0	0	1	0	2	2	0	2	0	0	0	1	1	1	1	1	1	1	0	0	0	1	1	1	1	0	2	1	1	0	2	2	1	0	2	1	0	1	1	1	0	2	2	1	0	0	0	0
773	0	0	0	0	0	2	1	2	0	0	0	0	0	0	0	0	0	1	1	1	0	0	0	0	0	0	0	1	1	1	0	2	2	0	0	2	1	0	0	0	0	0	0	1	0	0	0	1	1
774	0	0	0	1	0	1	2	2	0	0	0	0	0	0	0	0	0	0	1	0	0	0	0	0	0	1	0	1	0	2	1	2	1	0	0	2	1	0	0	0	1	0	0	1	0	1	0	2	0
775	0	0	0	2	0	2	2	1	1	0	0	0	2	1	1	1	0	1	2	0	0	0	0	0	0	0	0	2	2	1	2	0	0	2	1	2	2	1	0	0	0	1	1	1	0	1	0	1	1
776	0	0	0	0	0	0	2	1	1	0	0	0	1	1	1	0	0	1	1	0	0	0	0	0	0	1	0	1	1	0	0	0	0	0	0	2	2	0	1	1	1	0	0	2	0	2	0	1	1
777	1	0	0	1	0	2	2	1	0	0	1	0	0	0	0	0	1	0	2	1	1	0	1	1	1	0	0	2	1	2	1	0	0	1	0	2	0	0	0	0	2	0	0	2	0	0	0	2	0
778	1	0	0	0	0	1	2	0	2	0	0	0	2	1	1	0	0	0	2	1	1	1	0	0	0	1	0	1	1	1	0	1	1	1	2	1	0	0	0	0	2	0	1	2	1	0	0	1	0
779	0	0	0	2	0	2	1	2	0	0	0	1	1	0	0	0	0	0	2	1	1	0	0	0	0	2	0	2	1	1	0	2	1	0	1	1	2	0	1	1	0	0	1	1	1	1	1	2	0
780	1	0	0	0	0	0	1	2	0	0	0	0	2	2	2	0	0	0	0	1	1	0	0	0	0	1	0	2	0	2	0	1	1	0	0	2	2	0	2	2	0	0	0	2	0	2	0	1	0
781	0	0	0	0	0	0	1	1	0	0	1	0	0	0	0	0	1	1	1	0	0	0	0	0	0	2	0	2	0	0	0	1	1	1	0	2	2	0	1	1	1	1	1	2	1	0	1	0	0
782	0	0	0	0	0	0	2	2	0	0	0	0	0	0	0	0	0	1	1	1	1	0	0	0	0	0	0	2	2	1	2	1	1	0	1	1	2	0	2	2	0	0	0	1	0	1	0	0	1
783	0	0	0	0	0	0	1	2	0	0	1	0	1	1	1	0	0	0	2	0	0	0	0	0	0	1	0	0	1	0	0	1	0	1	1	1	2	1	0	0	0	0	0	2	0	2	0	2	0
784	0	0	0	0	0	0	2	1	1	0	0	0	1	1	1	0	0	1	2	0	0	0	0	0	0	1	0	1	1	2	0	1	1	2	0	2	1	0	0	0	2	0	0	1	0	1	1	1	0
785	1	0	0	0	0	1	2	1	0	0	0	0	0	0	0	0	0	0	2	0	0	0	0	0	0	2	0	2	0	2	0	1	1	0	0	2	1	0	1	1	1	1	1	2	1	0	0	2	0
786	1	0	1	0	0	2	2	2	1	0	1	0	1	2	1	0	0	0	0	1	1	0	0	0	0	1	0	0	2	0	0	0	0	1	2	2	2	0	2	2	0	0	0	2	0	1	0	1	0
787	0	0	0	0	0	2	1	2	0	0	1	0	1	1	1	0	0	1	0	1	1	1	1	0	0	1	0	1	0	1	1	2	2	0	0	2	2	0	2	2	0	1	1	2	1	0	0	1	0
788	1	0	0	0	0	1	2	2	0	0	0	0	2	2	2	0	1	1	1	0	0	0	0	0	0	0	1	2	2	1	1	2	1	1	1	1	1	1	0	0	1	0	0	2	0	2	0	1	0
789	1	0	0	0	0	2	2	1	1	0	0	1	1	1	1	0	0	2	1	1	1	0	0	0	0	0	0	2	1	1	1	2	1	1	1	1	2	0	1	1	0	0	0	0	0	1	0	1	0
790	1	0	1	0	1	1	2	0	2	0	0	0	1	1	0	0	0	1	1	1	0	0	1	1	1	0	1	1	1	2	0	1	1	0	0	2	2	0	1	1	0	0	0	1	1	1	0	2	0
791	1	0	0	1	0	1	1	1	1	0	1	0	0	0	0	0	0	1	2	1	0	0	0	0	0	2	0	2	1	1	0	1	0	0	0	2	0	0	0	0	1	0	0	2	0	0	0	2	0
792	1	0	1	0	0	0	0	2	0	0	2	0	0	0	0	0	0	0	2	0	0	1	0	0	0	0	0	2	1	1	2	1	0	1	1	1	1	0	0	0	1	0	1	2	1	0	0	2	0
793	1	1	0	0	0	1	2	2	0	0	0	0	0	0	0	0	0	0	0	1	1	1	0	0	0	2	0	2	0	2	0	1	1	1	0	2	1	1	0	0	1	1	1	1	1	0	0	2	0
794	0	0	0	1	0	2	2	0	2	0	0	1	1	0	0	0	0	0	2	0	0	0	1	0	0	2	2	2	1	0	1	0	1	1	1	2	1	0	1	1	1	0	0	2	0	1	0	1	0
795	0	0	0	1	0	1	2	2	0	0	0	0	1	0	0	0	0	0	1	2	1	0	0	0	0	1	0	1	0	1	1	1	1	0	0	2	1	0	0	0	2	1	1	2	0	1	0	1	1
796	1	0	0	0	0	0	1	1	1	1	1	0	0	0	0	0	0	0	1	1	1	0	0	0	0	2	1	2	1	2	0	0	1	1	1	2	2	0	2	2	1	0	0	0	2	2	0	2	0
797	0	1	0	0	0	1	2	2	0	0	0	1	1	0	0	0	0	1	1	0	0	0	0	0	0	0	0	2	2	2	0	1	2	0	0	2	2	0	1	1	0	0	0	2	1	2	0	2	0
798	1	0	1	0	0	0	2	0	1	0	1	0	0	0	0	0	0	0	1	0	0	0	0	0	0	1	0	2	2	0	0	2	1	1	1	1	1	0	1	1	1	0	0	2	0	2	0	0	1
799	0	0	0	0	0	2	0	1	1	0	1	0	0	0	0	0	0	1	2	0	0	0	1	0	0	1	0	2	0	2	0	0	1	0	1	2	1	0	0	0	2	0	1	2	0	0	1	0	0
800	0	0	0	0	0	1	1	2	0	0	1	1	1	1	1	0	0	0	1	0	0	0	0	0	0	1	1	2	0	1	1	1	1	0	1	1	1	0	2	2	0	0	1	2	0	1	0	1	1
801	0	0	1	0	1	1	2	0	2	0	0	1	2	1	1	0	0	1	1	0	0	0	0	0	0	2	0	1	1	1	0	1	1	0	0	2	1	0	0	0	1	0	0	2	0	1	0	2	0
802	0	0	1	0	1	1	2	0	2	0	0	0	0	0	0	0	0	1	1	1	1	0	0	0	0	1	0	1	0	1	1	1	1	0	2	1	1	0	0	0	2	0	0	1	0	1	0	2	0
803	1	0	0	1	0	2	2	1	1	0	1	0	1	1	1	0	0	0	1	1	1	0	1	0	0	1	0	1	1	1	0	1	1	1	2	1	0	0	0	0	2	0	0	2	0	1	1	1	0
804	1	0	0	0	0	1	1	2	0	0	1	0	0	0	0	0	0	0	0	1	1	0	0	0	0	1	0	2	2	1	2	0	0	0	0	2	0	0	0	0	2	0	0	2	0	1	0	1	0
805	0	0	0	0	0	1	2	0	2	0	0	1	1	0	0	0	0	0	1	0	0	1	1	1	1	1	0	2	1	1	1	2	2	0	0	2	2	0	2	2	0	1	1	2	0	1	0	2	0
806	1	0	0	1	0	2	0	2	0	1	2	0	1	0	0	1	0	0	0	1	1	0	0	0	0	2	0	1	0	1	0	2	1	0	1	1	0	0	0	0	2	0	0	1	0	1	0	1	1
807	1	0	0	1	0	1	1	2	0	0	2	0	1	0	0	1	0	2	2	1	1	0	1	1	1	1	0	1	0	1	0	1	1	0	0	2	2	0	1	1	0	0	1	1	1	1	0	1	1
808	0	0	0	0	0	1	2	2	0	0	0	0	1	1	1	0	0	1	0	2	2	0	0	0	0	2	0	2	0	1	2	2	2	0	2	0	1	2	0	0	1	0	0	0	1	1	0	2	0
809	0	0	1	0	1	1	2	0	2	0	0	0	0	0	0	0	0	1	0	1	0	0	0	0	0	0	0	2	1	1	1	0	0	1	2	2	2	0	2	2	0	0	0	0	0	1	0	2	0
810	0	0	0	0	0	1	1	2	0	0	2	1	1	0	0	0	0	0	2	0	0	0	0	0	0	2	0	2	0	2	0	1	1	0	1	2	2	0	1	1	0	0	0	2	1	1	1	0	1
811	1	0	0	0	0	0	2	0	2	0	0	0	1	1	1	0	0	0	1	1	1	0	1	0	0	1	0	2	0	2	0	0	0	1	0	2	2	1	0	0	0	0	0	2	1	1	1	0	0
812	0	0	0	0	0	1	1	2	0	0	1	0	2	0	0	1	0	1	1	0	0	0	0	0	0	1	0	2	0	2	0	0	1	1	1	2	1	0	1	1	1	0	0	2	0	0	0	2	0
813	0	0	0	1	0	2	1	1	2	0	0	1	2	2	2	0	0	1	1	0	0	0	0	0	0	0	0	1	1	1	1	2	2	0	1	2	2	0	2	2	0	0	0	2	0	1	0	1	0
814	0	0	0	0	0	1	2	2	0	0	0	1	1	0	0	0	1	0	2	1	1	0	1	0	0	0	0	1	1	1	0	2	2	0	0	2	1	1	0	0	1	0	1	2	0	0	0	2	0
815	0	0	0	0	0	1	2	1	1	0	0	0	0	0	0	0	0	1	1	0	0	0	0	0	0	2	0	2	0	1	1	1	1	1	0	2	1	0	0	0	1	0	0	0	1	1	0	1	0
816	0	0	0	1	0	1	2	1	1	0	0	1	1	0	0	0	0	0	2	0	0	0	0	0	0	0	0	1	1	1	0	1	1	0	0	2	1	0	0	0	0	0	0	2	0	1	0	1	1
817	0	0	0	1	0	1	1	2	0	0	2	0	0	0	0	0	0	1	2	0	0	0	1	0	0	1	0	1	2	0	1	0	0	0	0	2	1	0	0	0	1	0	1	1	0	1	1	2	0
818	1	0	0	1	0	2	1	2	0	0	2	0	1	0	0	1	0	1	1	0	0	1	0	0	0	2	0	2	0	2	0	2	2	0	1	2	1	0	0	0	2	1	1	1	1	0	1	2	0
819	0	0	0	1	0	2	2	2	1	0	0	0	0	0	0	0	0	0	1	0	0	0	0	0	0	2	1	2	1	0	0	2	2	0	1	1	1	1	0	0	0	0	0	1	0	1	1	1	0
820	1	0	0	0	0	1	2	0	2	0	0	1	0	0	1	1	0	1	2	1	1	0	0	0	0	0	0	1	1	2	0	1	1	0	0	2	2	0	1	1	1	0	0	1	0	1	0	1	0
821	1	0	0	0	0	0	0	1	1	1	1	0	1	1	1	0	0	0	2	1	1	0	1	1	1	2	0	2	0	2	0	0	1	0	0	2	1	0	0	0	1	1	1	2	1	0	0	2	0
822	1	0	0	0	0	2	2	1	1	0	0	0	0	0	0	0	0	0	1	0	0	1	0	0	0	1	0	1	0	1	1	2	2	0	1	1	1	1	0	0	0	0	0	2	0	0	0	0	2
823	1	1	0	0	0	2	2	2	0	0	0	0	1	1	1	0	0	1	0	2	2	0	0	0	0	0	0	2	0	2	0	2	1	1	1	1	0	0	0	0	2	0	2	2	1	1	0	1	1
824	0	0	0	1	0	1	2	2	0	0	0	0	1	1	1	0	0	0	1	0	0	0	1	1	1	1	0	2	1	1	1	1	1	0	1	1	2	0	2	2	0	1	1	2	1	0	0	1	1
825	1	0	0	0	0	0	0	2	0	0	2	1	1	0	0	0	0	1	1	0	0	1	0	0	0	0	1	2	1	1	0	1	1	0	0	2	2	1	1	1	0	0	0	2	0	0	0	0	0
826	1	0	0	0	0	1	1	1	0	0	0	1	2	2	2	0	0	1	1	1	1	0	0	0	0	1	0	2	1	1	2	2	1	1	0	2	1	0	0	0	2	0	0	2	0	1	0	0	0
827	0	0	0	0	0	1	2	2	0	0	0	1	2	2	2	0	0	0	1	0	0	0	0	0	0	2	0	1	0	1	0	1	1	1	0	2	1	0	2	2	0	0	1	1	1	0	0	1	1
828	0	1	0	0	0	1	2	2	0	0	1	1	2	1	1	0	0	0	0	1	1	0	0	0	0	1	0	1	1	0	0	0	0	0	0	2	2	0	2	1	0	0	0	1	0	1	0	0	1
829	0	0	0	0	0	2	1	1	1	1	1	0	0	0	0	0	0	0	1	2	1	0	0	0	0	1	0	1	1	1	1	2	2	0	2	0	1	1	0	0	1	0	1	2	1	0	1	0	0
830	1	1	0	0	0	1	2	1	0	0	1	0	0	0	0	0	0	1	1	0	0	0	1	1	1	1	0	0	1	0	0	1	1	1	1	2	1	0	1	1	1	0	0	0	2	2	0	2	0
831	1	0	1	0	0	0	2	1	1	0	0	0	1	1	1	0	0	1	1	1	0	0	2	0	0	1	1	2	1	0	0	2	2	0	1	2	1	0	0	0	2	1	1	2	0	1	0	1	1
832	1	0	0	0	0	1	2	2	0	0	1	0	0	0	0	0	0	2	1	1	1	0	0	0	0	1	0	2	0	1	1	1	2	0	1	2	0	0	0	0	2	0	1	2	1	0	0	2	0
833	0	0	0	0	0	0	1	1	1	0	1	2	2	2	2	0	0	1	1	0	0	0	0	0	0	0	0	0	2	0	0	0	0	0	0	2	1	0	0	0	0	0	0	1	0	1	0	2	0
834	1	0	2	0	1	0	0	2	0	1	2	0	0	0	0	0	0	0	1	0	0	0	0	0	0	1	0	1	0	0	1	1	1	0	0	2	2	0	0	1	1	1	1	2	0	1	0	1	0
835	1	0	0	0	0	1	2	2	0	0	0	0	0	0	0	0	1	1	0	1	1	0	0	0	0	1	2	2	1	0	1	1	0	1	1	1	2	0	0	0	1	1	1	2	1	0	0	2	0
836	1	0	0	0	0	0	2	0	2	0	0	0	0	0	0	0	1	1	0	1	1	1	0	0	0	2	0	1	0	1	0	1	0	1	0	2	2	0	1	1	1	0	1	1	1	0	0	0	1
837	0	0	0	1	0	2	2	1	2	0	0	0	1	1	1	0	0	1	1	0	0	0	1	1	1	2	0	1	1	1	0	2	1	1	1	1	2	0	1	1	1	0	2	2	1	1	0	2	0
838	1	0	0	0	0	1	1	1	1	0	1	0	0	0	0	0	0	1	1	0	0	0	1	0	0	2	1	1	0	0	0	2	2	0	1	1	2	0	2	2	1	0	0	2	0	1	0	2	0
839	1	0	0	1	0	2	1	2	0	0	2	1	2	1	1	0	0	0	1	1	1	0	0	0	0	0	0	1	1	1	0	1	1	1	1	1	0	0	0	0	1	0	0	1	0	0	0	2	0
840	0	0	0	0	0	1	0	1	1	0	1	0	2	1	1	0	0	0	1	0	0	0	2	0	0	0	0	1	1	1	0	1	2	1	2	1	2	0	1	1	0	0	0	0	0	1	0	2	0
841	0	0	0	1	0	2	2	2	0	0	0	0	1	0	0	1	1	1	0	1	1	0	0	0	0	2	1	2	0	1	1	1	1	1	2	0	0	0	1	1	1	0	0	2	0	1	0	2	0
842	1	0	0	0	0	0	2	2	1	0	0	0	1	1	1	0	0	1	1	1	1	0	0	0	0	0	0	1	1	1	1	1	1	2	1	1	2	0	2	2	0	0	1	1	0	0	0	2	0
843	0	0	0	0	0	0	2	1	1	0	0	0	0	0	0	0	0	1	2	0	0	0	0	0	0	2	0	1	1	1	0	1	1	0	0	2	2	1	1	1	0	0	0	2	1	1	0	2	0
844	1	0	0	1	0	1	1	1	1	1	0	0	1	0	0	0	0	1	2	0	0	0	0	0	0	1	0	2	1	2	0	0	1	0	0	2	1	0	2	2	0	0	0	1	0	0	0	2	0
845	1	0	1	0	0	1	1	1	0	0	1	0	1	1	1	0	1	1	1	1	0	0	1	0	0	0	0	2	0	2	0	1	1	2	2	1	1	0	0	0	2	0	0	1	0	0	0	2	0
846	0	0	0	0	0	2	1	2	0	0	1	0	1	1	1	0	0	1	2	0	0	0	0	0	0	1	0	2	1	1	0	0	0	1	2	2	1	0	0	0	2	0	1	1	0	1	0	2	0
847	1	0	0	0	0	1	2	2	0	0	0	0	2	2	2	0	0	0	1	0	0	0	0	0	0	0	0	2	1	1	1	2	2	0	0	2	1	0	1	1	1	0	1	2	0	0	0	0	1
848	0	0	0	0	0	1	2	1	1	0	0	0	2	2	2	0	0	0	0	1	0	1	0	0	0	1	0	2	2	2	0	0	0	0	0	1	1	0	2	2	0	1	1	2	1	0	0	1	0
849	1	0	0	0	0	0	1	1	1	0	1	0	1	1	1	0	0	1	2	0	0	0	0	0	0	0	0	2	1	1	1	2	1	0	0	2	1	1	0	0	0	0	0	1	0	1	0	2	0
850	0	0	1	0	1	1	1	1	1	1	1	0	0	0	0	0	0	0	1	0	0	0	0	0	0	1	1	2	0	1	0	1	1	0	1	2	1	0	0	0	0	0	0	2	0	2	0	1	0
851	1	0	1	1	0	1	2	0	2	0	0	0	1	0	0	0	0	1	0	2	2	0	0	0	0	1	0	0	1	0	0	0	0	1	0	2	2	0	0	0	0	0	0	0	0	0	0	2	0
852	0	0	1	0	1	1	2	1	1	0	0	0	2	2	2	0	0	1	0	2	2	0	0	0	0	2	0	1	0	1	0	1	2	0	1	2	1	0	2	2	0	0	0	0	0	0	0	1	0
853	0	0	0	0	0	1	2	0	2	0	0	0	0	0	0	0	0	0	1	0	0	0	0	0	0	0	0	2	1	2	0	2	1	0	1	1	1	0	0	0	1	0	1	1	0	1	0	2	0
854	0	0	0	0	0	1	2	1	2	0	0	0	1	0	0	0	0	0	0	2	0	0	0	0	0	1	0	2	1	1	0	1	0	2	1	1	1	0	1	0	1	1	1	1	1	0	0	1	1
855	1	0	0	0	0	1	2	0	2	0	0	1	1	0	0	0	0	0	1	0	0	1	0	0	0	1	0	0	2	0	0	1	1	0	0	2	0	0	0	0	1	0	0	1	0	0	0	2	0
856	0	0	0	0	0	1	2	1	1	0	0	0	0	0	0	0	0	0	2	0	0	0	0	0	0	1	0	1	1	1	1	2	2	0	2	0	2	0	0	0	1	0	0	1	0	1	0	0	1
857	1	0	0	1	0	2	2	2	0	0	1	1	2	2	2	0	0	0	1	0	0	0	0	0	0	2	0	2	2	1	1	0	1	1	1	2	0	0	0	1	1	0	0	1	0	1	0	1	1
858	1	1	0	0	0	1	2	2	0	1	1	0	1	1	1	0	0	1	1	1	1	0	1	1	1	1	0	2	0	2	0	1	1	0	0	2	2	0	2	1	0	0	0	2	1	1	2	0	0
859	1	1	0	0	0	1	1	1	1	0	0	0	0	0	0	0	0	0	2	0	0	0	0	0	0	0	0	0	1	0	0	2	2	0	1	1	0	0	0	0	2	2	2	2	0	1	0	1	1
860	0	0	0	0	0	2	2	2	0	0	0	1	1	1	1	0	1	1	1	0	0	0	1	1	1	0	0	2	0	2	1	2	1	1	0	2	0	0	0	0	2	0	0	1	0	1	0	2	0
861	1	0	0	1	0	2	1	0	2	0	0	0	0	0	0	0	0	1	1	0	0	0	0	0	0	1	0	2	1	1	0	1	1	1	1	2	1	1	0	0	1	0	0	2	0	1	0	2	0
862	0	0	0	1	0	2	2	2	1	0	1	0	2	2	2	0	1	2	0	2	2	0	1	0	0	1	0	1	2	1	0	1	2	1	2	1	0	0	1	1	1	1	1	1	1	1	0	0	1
863	0	0	0	1	0	2	1	2	0	0	1	0	1	1	1	0	0	0	1	0	0	0	0	0	0	2	0	1	0	1	0	1	1	2	0	2	0	0	0	0	1	1	1	2	0	0	0	2	0
864	1	0	0	0	0	1	2	2	1	0	0	0	1	0	0	1	0	2	2	0	0	0	1	1	1	0	0	2	1	2	0	0	0	1	0	2	2	0	1	1	1	1	1	2	1	0	0	2	0
865	1	0	0	0	0	1	2	1	2	0	0	0	1	1	1	0	0	0	1	1	0	0	0	0	0	0	0	2	1	1	0	1	1	1	2	0	1	0	1	1	1	0	1	2	1	0	0	2	0
866	0	0	0	0	0	0	1	1	1	0	0	0	0	0	0	0	0	1	1	1	1	0	0	0	0	0	0	1	0	1	0	1	1	0	0	2	1	0	0	0	0	0	0	2	0	1	0	0	1
867	1	0	0	1	0	2	2	0	2	0	0	1	2	2	2	0	0	2	1	1	0	0	1	1	1	1	0	2	1	1	2	1	2	0	0	2	2	0	2	2	0	1	1	2	0	1	1	1	0
868	0	0	0	0	0	1	2	1	1	0	1	0	0	0	0	0	0	0	1	0	0	0	2	1	1	1	0	1	2	1	0	1	0	1	1	1	0	0	0	0	2	1	1	1	0	1	0	1	1
869	1	0	0	1	0	2	2	2	0	0	0	1	1	0	0	0	0	0	2	0	0	1	0	0	0	2	0	2	0	1	2	1	0	1	1	1	1	0	1	1	1	0	0	2	0	0	0	2	0
870	0	0	0	0	0	0	2	1	1	0	0	0	0	0	0	0	0	0	2	1	1	0	0	0	0	1	1	2	0	1	0	1	1	0	1	2	1	0	1	0	1	0	0	1	0	1	0	1	1
871	0	0	0	0	0	1	2	1	1	0	0	0	0	0	0	0	0	0	2	1	1	0	0	0	0	0	1	2	0	1	0	1	1	0	0	2	1	1	0	0	0	0	1	1	1	1	0	2	0
872	0	0	0	0	0	0	2	2	0	1	1	1	2	1	1	0	0	0	0	1	1	0	1	0	0	1	0	2	0	2	0	1	1	0	1	2	2	0	0	0	1	0	1	2	0	0	0	0	0
873	1	0	1	1	0	1	2	1	1	0	0	1	1	0	0	0	1	1	1	1	0	0	1	1	1	2	0	2	2	0	0	1	1	0	1	1	1	0	0	0	2	1	2	2	0	1	0	2	0
874	1	0	0	0	0	0	2	2	0	0	1	0	0	0	0	0	0	1	0	0	0	0	0	0	0	1	0	2	0	2	0	0	1	1	1	2	1	0	0	0	1	0	0	1	0	1	0	0	1
875	1	0	0	0	0	0	2	2	0	0	0	0	0	0	0	0	0	0	2	1	1	0	0	0	0	2	0	2	0	2	0	1	0	0	0	2	2	1	1	0	0	0	1	2	1	0	0	1	1
876	1	0	0	0	0	1	1	2	0	0	0	1	1	1	1	0	0	0	1	0	0	0	2	0	0	1	0	2	2	1	1	1	0	0	0	2	2	0	1	1	0	1	1	2	1	0	0	2	0
877	0	0	0	0	0	0	2	0	2	0	0	0	0	0	0	0	0	0	2	0	0	0	0	0	0	1	0	2	1	1	1	1	1	1	1	1	2	0	1	1	0	0	1	2	1	0	1	0	0
878	0	0	0	0	0	2	2	0	2	0	0	0	0	0	0	0	0	0	1	1	0	0	0	0	0	0	1	2	0	1	0	1	1	0	1	1	1	0	0	0	1	0	0	1	0	0	0	2	0
879	0	0	0	0	0	0	1	2	0	0	1	0	2	2	2	1	0	1	1	0	0	0	1	0	0	1	0	2	2	1	1	1	1	0	1	1	0	0	0	0	1	0	1	2	1	2	1	1	0
880	1	0	0	1	0	1	2	0	2	0	0	1	1	0	0	0	0	1	1	0	0	0	0	0	0	2	0	2	2	0	0	0	0	1	0	2	2	0	2	2	0	2	2	2	0	0	0	2	0
881	1	0	0	0	0	0	1	1	0	1	1	0	1	0	0	1	0	0	0	1	1	0	0	0	0	2	0	2	0	2	1	2	2	0	2	0	1	0	1	1	1	1	1	2	1	0	0	1	0
882	0	0	0	0	0	2	1	1	1	1	2	0	1	1	1	0	1	1	2	1	1	0	0	0	0	2	0	2	0	1	1	1	1	1	2	1	2	0	2	1	0	0	0	2	1	0	0	1	0
883	1	0	0	1	0	1	2	2	0	0	0	0	1	1	1	0	0	0	0	1	0	0	2	0	0	0	0	2	1	2	0	2	2	0	2	0	0	0	0	0	2	0	0	1	0	1	0	1	1
884	0	0	0	1	0	1	2	2	0	0	0	0	0	0	0	0	0	0	2	1	0	0	0	0	0	0	0	1	1	1	0	1	1	0	1	2	2	0	0	0	0	0	1	2	1	0	0	0	1
885	0	0	0	0	0	1	2	2	0	0	1	0	0	0	0	0	0	0	1	0	0	0	1	0	0	0	0	2	0	2	2	1	1	0	1	1	2	1	1	0	0	0	1	2	1	0	0	1	0
886	0	0	1	1	1	2	2	2	0	0	0	1	2	1	1	0	0	1	1	1	1	0	1	0	0	0	0	2	0	2	0	1	1	2	1	2	1	0	0	0	2	0	0	0	0	0	0	1	0
887	1	0	0	0	0	1	2	0	2	0	0	0	1	1	1	1	0	1	2	1	1	0	0	0	0	0	0	1	0	1	0	1	1	1	0	2	1	0	1	1	1	0	0	2	0	0	0	1	0
888	0	0	0	0	0	0	1	2	0	0	1	0	1	1	1	0	0	1	1	0	0	0	0	0	0	0	0	2	0	2	0	2	2	0	1	1	1	0	1	1	1	0	0	0	1	1	0	1	1
889	1	0	0	0	0	1	1	1	1	1	1	1	2	1	2	1	0	0	2	0	0	0	0	0	0	1	0	2	0	2	0	2	2	0	0	2	2	0	1	0	2	0	0	2	0	0	0	0	0
890	1	0	0	1	0	1	1	2	0	0	1	0	2	1	1	1	0	0	1	1	1	1	0	0	0	0	0	1	2	0	1	1	2	0	2	1	1	0	2	2	0	2	2	2	0	0	0	2	0
891	1	1	0	0	0	0	2	1	1	0	0	0	0	0	0	0	0	0	1	0	0	0	0	0	0	1	0	2	0	2	0	1	1	0	0	2	0	0	0	0	2	0	0	2	0	0	0	2	0
892	0	0	1	1	0	1	2	2	0	0	1	0	0	0	0	0	0	0	2	0	0	0	0	0	0	2	0	1	0	1	0	0	0	0	0	2	1	0	1	1	1	0	0	2	0	1	0	2	0
893	1	0	0	1	0	2	1	1	1	0	1	0	2	2	2	0	0	2	2	0	0	0	0	0	0	1	0	2	0	2	1	1	1	1	0	2	0	0	0	0	1	0	0	1	0	0	0	0	1
894	0	0	0	0	0	1	2	2	0	0	0	1	1	0	0	0	0	0	1	1	0	0	0	0	0	0	0	1	0	1	0	2	2	0	0	2	0	0	0	0	2	0	0	0	0	0	0	1	1
895	0	0	1	1	0	2	2	1	1	0	0	1	2	2	2	0	0	0	1	1	1	0	0	0	0	1	0	1	1	0	0	1	1	0	1	1	1	0	2	2	0	0	1	2	1	0	0	2	0
896	0	0	1	1	0	1	1	2	0	0	1	0	1	1	1	0	0	0	2	0	0	0	0	0	0	0	1	1	1	2	0	2	1	0	1	1	1	0	1	1	1	0	1	2	1	1	0	0	0
897	1	0	0	0	0	0	1	2	0	0	1	1	1	1	1	0	0	1	1	1	0	0	1	1	1	1	0	1	0	1	1	1	1	0	0	2	1	0	1	1	1	0	0	1	0	0	0	2	0
898	1	0	0	0	0	1	1	1	1	1	1	0	1	1	1	0	1	1	1	0	0	0	0	0	0	0	0	2	0	2	0	0	0	0	0	2	2	0	2	1	0	0	1	2	1	0	0	1	0
899	0	0	1	0	1	1	2	2	1	0	0	0	1	1	1	0	0	0	0	1	1	0	2	0	0	0	0	2	0	1	1	1	1	0	1	1	1	0	0	0	2	0	1	1	1	0	0	1	1
900	0	0	0	0	0	2	2	1	1	0	0	0	1	1	1	0	0	1	2	0	0	0	0	0	0	2	0	2	0	2	1	1	0	0	0	2	2	0	2	2	0	0	0	2	1	1	0	1	0
901	1	0	1	0	1	1	1	2	0	0	1	1	2	1	1	0	0	0	0	0	0	0	0	0	0	1	0	1	1	1	0	1	1	0	0	2	2	1	0	0	0	1	1	2	1	0	0	1	0
902	1	0	0	1	0	2	2	0	2	0	0	0	1	1	1	0	0	0	1	0	0	0	0	0	0	0	0	1	2	0	0	1	1	0	1	1	2	0	2	2	0	0	1	1	1	0	0	2	0
903	1	0	1	1	0	1	1	2	0	0	1	0	0	0	0	0	0	0	1	0	0	0	0	0	0	1	0	1	0	2	1	2	1	0	1	1	1	0	0	0	1	1	1	2	0	0	1	0	0
904	0	0	0	0	0	0	1	1	0	1	2	0	1	1	1	0	0	1	2	0	0	0	1	1	1	1	0	2	1	2	1	1	1	1	2	1	2	0	2	2	0	1	1	2	0	0	0	1	1
905	1	0	0	0	0	0	1	2	0	0	1	1	2	2	2	0	0	0	0	1	0	0	1	0	0	0	0	2	0	2	0	2	2	0	1	1	2	1	1	0	0	1	1	1	1	0	0	0	1
906	1	0	0	0	0	0	0	2	0	0	2	0	1	1	1	0	0	0	1	0	0	1	1	1	1	0	0	2	1	1	0	2	2	0	0	2	2	0	2	2	0	0	2	2	1	1	0	0	0
907	0	0	0	0	0	1	1	2	0	0	2	0	1	1	1	0	0	0	1	0	0	0	0	0	0	1	0	1	1	1	0	2	1	0	1	1	1	0	1	1	1	0	1	1	0	0	0	2	0
908	1	0	0	0	0	0	2	2	1	0	1	0	1	1	1	0	0	0	1	1	1	0	0	0	0	1	0	1	1	1	0	1	1	0	0	2	1	0	2	2	0	2	2	2	1	0	0	2	0
909	0	0	0	1	0	2	1	1	1	1	2	0	0	0	0	0	0	0	1	0	0	0	1	1	1	0	0	1	1	1	0	1	2	0	1	2	0	0	0	0	2	1	1	1	1	1	0	2	0
910	0	0	0	0	0	2	2	0	2	0	0	0	0	0	0	0	0	0	2	1	1	0	0	0	0	0	0	2	0	0	0	0	0	0	1	1	2	0	0	0	0	0	0	2	0	1	0	2	0
911	0	0	1	1	0	1	1	1	1	0	0	1	1	1	2	1	0	0	1	0	0	0	0	0	0	1	0	2	2	1	2	1	1	0	0	1	1	1	0	0	1	0	1	2	1	1	0	2	0
912	1	0	0	0	0	1	1	1	0	0	0	0	1	1	1	0	0	0	2	1	1	0	0	0	0	1	0	2	0	2	2	1	1	1	1	2	2	0	1	0	0	0	1	1	1	2	0	2	0
913	0	0	0	0	0	2	2	2	0	0	0	0	1	1	1	0	0	1	1	0	0	1	1	1	1	1	0	2	2	1	2	2	2	0	1	1	1	0	0	0	2	0	0	0	2	2	0	0	2
914	0	0	0	0	0	2	2	2	0	0	0	0	0	0	0	0	0	1	1	0	0	0	0	0	0	1	0	1	2	1	0	2	2	1	0	2	2	0	0	0	1	0	0	2	0	2	1	0	0
915	0	0	0	0	0	0	2	1	1	0	1	0	1	1	1	0	0	0	0	1	1	0	0	0	0	2	0	1	0	1	1	1	1	1	0	2	1	0	0	0	2	0	1	2	1	1	1	0	0
916	0	0	0	0	0	1	2	1	1	0	1	0	1	1	1	0	0	1	1	1	0	1	0	0	0	1	0	2	0	2	0	1	1	0	0	2	0	0	0	0	2	0	0	2	0	0	0	1	0
917	0	0	0	0	0	1	1	1	1	0	1	0	1	1	1	0	0	1	0	2	2	0	0	0	0	0	0	2	1	1	1	2	2	0	1	1	2	0	2	2	0	0	0	0	0	0	0	1	0
918	0	0	0	0	0	0	2	2	1	0	0	0	1	1	1	0	0	1	1	0	0	0	0	0	0	2	0	2	0	2	1	2	1	0	0	2	2	1	0	0	1	0	0	2	0	1	0	2	0
919	0	0	0	1	0	1	1	2	0	0	0	0	1	1	1	1	0	0	1	1	1	0	0	0	0	1	0	1	1	1	1	2	2	0	1	1	1	0	0	0	1	0	1	2	0	0	2	0	0
920	0	0	0	1	0	2	1	2	0	0	1	0	0	0	0	0	0	1	1	0	0	0	0	0	0	1	0	2	1	2	0	1	1	0	1	1	0	0	0	0	2	0	0	1	1	2	0	0	2
921	1	0	0	0	0	1	1	1	0	1	2	0	1	1	1	0	0	1	2	0	0	1	0	0	0	2	0	2	1	1	1	2	2	0	0	2	1	0	0	0	1	0	0	1	0	1	0	2	0
922	1	0	0	0	0	0	1	1	1	0	1	1	1	0	0	0	0	1	1	1	1	0	0	0	0	1	0	2	1	2	0	1	1	0	2	1	1	0	0	0	0	0	0	2	0	1	0	2	0
923	0	0	0	1	0	1	2	2	0	0	0	0	0	0	0	0	0	1	2	0	0	0	1	1	1	2	0	1	1	0	0	2	2	0	1	1	2	0	1	1	0	0	2	2	1	1	0	1	0
924	0	0	0	1	0	1	2	2	0	1	1	0	0	0	0	0	0	1	1	1	1	0	0	0	0	1	0	1	0	1	0	1	2	0	0	2	0	0	1	1	0	0	0	1	0	0	0	1	0
925	0	0	1	1	0	2	1	1	0	1	1	0	0	0	0	0	0	1	2	0	0	1	0	0	0	0	0	2	1	1	0	1	1	1	0	2	0	0	0	0	1	0	0	0	0	1	0	2	0
926	0	0	0	0	0	0	2	1	1	0	0	0	0	0	0	0	0	0	1	2	1	0	1	1	1	1	0	2	0	1	1	0	0	1	0	2	2	0	1	1	1	0	0	2	0	0	0	1	0
927	1	0	1	1	0	1	2	1	2	0	0	0	0	0	0	0	0	1	1	1	1	1	0	0	0	1	0	2	0	2	0	1	1	0	1	1	0	0	0	0	2	0	0	2	0	1	0	1	0
928	0	0	0	1	0	1	2	2	1	0	1	1	0	0	0	0	0	1	0	0	0	0	0	0	0	0	0	2	0	2	2	1	1	0	0	2	1	0	0	0	1	0	1	2	1	1	0	0	0
929	1	0	1	1	1	2	1	2	0	0	2	1	1	0	0	0	0	1	2	0	0	0	0	0	0	0	0	2	0	1	0	2	2	0	0	2	1	1	0	0	1	1	1	2	1	0	0	0	1
930	1	0	0	0	0	2	1	2	1	0	0	0	1	1	1	1	0	1	2	0	0	0	0	0	0	0	0	2	1	2	0	1	0	2	1	2	2	0	2	2	0	0	0	2	0	1	1	1	0
931	1	0	0	0	0	2	2	1	1	0	0	1	1	1	1	0	0	1	1	1	0	0	0	0	0	1	0	1	0	1	0	2	2	0	0	2	1	0	0	0	2	0	1	2	0	1	0	1	0
932	0	0	0	0	0	2	1	1	1	0	0	0	0	0	0	0	0	0	0	1	1	0	0	0	0	0	0	1	0	1	0	1	1	0	0	2	1	1	0	0	1	1	1	2	0	0	0	1	1
933	0	0	0	0	0	0	2	1	1	0	0	0	0	0	0	0	0	0	1	1	1	0	2	0	0	0	0	0	2	0	0	1	1	0	1	1	1	0	0	0	1	0	0	2	0	1	0	1	0
934	0	0	0	1	0	1	2	1	2	0	0	0	1	1	1	0	0	1	0	1	1	0	1	1	1	2	0	2	1	1	1	1	1	1	1	1	2	1	0	0	1	0	0	2	0	0	0	2	0
935	1	0	0	1	0	2	2	2	0	0	0	1	1	0	0	0	0	0	1	1	1	0	0	0	0	1	0	2	0	2	1	2	1	2	1	2	0	0	0	0	1	0	1	2	0	0	0	1	0
936	0	1	0	0	0	1	1	2	0	0	1	1	2	2	2	0	0	1	1	1	1	0	0	0	0	0	0	2	1	1	1	2	2	0	0	2	1	1	0	0	0	1	1	2	1	0	1	1	0
937	0	0	0	1	0	1	2	2	0	0	0	1	1	0	0	0	0	2	1	1	1	0	0	0	0	1	0	2	1	1	1	0	0	0	0	2	1	0	1	1	1	1	1	1	1	0	0	1	0
938	1	0	0	1	0	2	2	2	0	1	1	0	0	0	0	0	1	0	2	1	1	0	0	0	0	0	0	2	0	2	0	2	2	0	0	2	1	0	0	0	1	0	0	1	0	1	0	2	0
939	0	0	0	0	0	0	2	0	2	0	0	0	1	1	1	0	0	0	2	1	1	0	0	0	0	1	0	1	0	1	1	0	0	1	0	2	1	1	0	0	1	0	0	0	0	1	0	0	0
940	1	0	1	0	0	0	1	1	1	0	0	1	1	0	0	0	1	1	0	1	1	0	0	0	0	1	0	1	1	1	0	0	1	0	0	2	1	0	0	0	2	0	1	2	1	0	0	1	0
941	0	0	0	0	0	2	2	2	0	0	0	0	0	0	0	0	0	0	1	1	1	1	0	0	0	2	0	1	2	0	1	0	0	0	0	2	1	0	2	2	0	0	1	1	0	0	0	1	1
942	0	0	1	1	0	1	2	2	0	0	0	0	1	1	1	0	0	0	1	1	0	0	0	0	0	0	0	2	0	2	0	2	2	0	2	0	1	0	1	1	1	0	0	1	0	0	0	1	1
943	1	0	0	0	0	0	2	0	2	0	0	0	0	0	0	0	1	1	0	2	1	0	0	0	0	2	0	2	0	2	1	0	0	2	1	2	0	0	0	0	2	1	1	2	0	0	1	0	1
944	1	0	0	1	0	1	2	2	0	0	0	0	0	0	0	0	0	0	1	1	1	0	1	0	0	0	0	1	2	0	1	1	0	0	1	1	2	0	0	0	2	1	1	2	0	1	0	2	0
945	0	0	0	1	0	1	2	2	0	1	1	1	1	0	0	0	0	0	1	2	1	0	0	0	0	1	0	2	1	1	1	1	1	0	1	1	2	0	1	1	1	0	0	1	0	0	0	2	0
946	0	0	0	0	0	1	1	1	1	1	1	1	1	0	0	1	0	0	1	1	1	0	0	0	0	0	2	2	1	0	1	0	0	0	0	2	1	1	0	0	0	0	0	1	0	0	0	0	1
947	0	1	0	0	0	1	2	2	0	0	1	0	1	1	1	0	0	1	2	0	0	0	0	0	0	2	0	2	1	1	1	2	1	1	0	2	1	0	0	0	1	0	1	2	1	1	0	2	0
948	1	0	0	0	0	0	2	2	1	0	0	0	0	0	0	0	0	0	1	1	0	0	0	0	0	1	0	2	1	1	1	1	1	0	0	2	0	0	1	1	1	0	0	1	0	0	0	1	0
949	0	0	0	0	0	0	1	1	1	0	1	0	2	1	1	1	1	0	2	1	1	0	1	0	0	2	0	2	1	0	1	1	1	0	0	2	2	0	2	1	0	0	0	2	0	0	0	2	0
950	0	0	0	0	0	1	2	1	1	0	1	1	2	1	1	0	0	1	1	0	0	0	0	0	0	1	0	2	1	1	2	2	1	2	1	1	2	0	0	0	1	0	0	1	1	1	1	0	0
951	1	0	0	1	0	1	2	2	0	0	0	0	1	1	1	0	0	1	1	1	0	0	0	0	0	1	0	0	2	0	0	1	1	0	2	1	1	2	0	0	1	0	0	0	1	1	0	1	0
952	0	0	0	0	0	1	2	1	0	0	0	1	2	1	1	0	1	2	2	0	0	0	0	0	0	0	1	2	1	1	0	2	2	0	2	0	1	0	0	0	2	0	0	0	2	0	0	1	1
953	0	0	0	1	0	2	2	2	0	0	1	0	1	0	0	0	0	0	2	0	0	0	1	0	0	2	0	2	1	1	1	1	1	0	1	2	2	1	0	0	0	1	1	2	1	0	0	1	0
954	1	0	0	0	0	0	1	2	0	0	1	0	0	0	0	0	0	2	2	0	0	1	0	0	0	1	1	2	0	1	0	1	1	2	1	1	2	1	1	1	0	0	1	2	1	0	0	1	1
955	0	0	1	0	1	1	1	2	0	0	0	1	1	0	1	1	0	0	2	0	0	1	0	0	0	1	0	2	0	2	1	1	1	0	0	2	0	0	1	0	1	0	1	2	0	0	1	1	0
956	1	1	1	1	0	2	2	2	0	0	0	1	1	0	0	0	0	2	1	1	1	0	1	0	0	0	0	1	0	1	1	0	0	0	0	2	2	0	0	0	1	1	1	2	1	0	0	0	0
957	1	0	0	0	0	2	2	1	1	0	0	1	1	0	0	0	0	1	1	1	1	1	0	0	0	2	0	1	1	1	1	1	1	0	1	2	0	0	0	0	2	1	2	2	1	0	0	0	1
958	0	0	0	1	0	1	2	2	2	0	0	1	0	0	1	1	1	2	1	0	0	1	0	0	0	1	0	1	2	1	0	2	1	0	1	1	2	0	2	2	0	0	0	1	0	1	0	0	1
959	0	0	0	1	0	2	2	2	0	0	0	0	0	0	0	0	1	2	1	1	1	0	0	0	0	1	1	2	0	1	0	1	1	1	0	2	1	0	1	1	1	1	1	1	1	1	0	2	0
960	1	0	0	0	0	1	2	1	1	0	0	0	0	0	0	0	0	1	1	0	0	0	2	0	0	0	0	2	0	2	0	0	0	0	0	2	1	0	1	1	1	0	0	1	0	0	0	0	1
961	1	0	1	1	0	1	2	2	0	0	1	0	0	0	0	0	0	1	2	0	0	0	0	0	0	1	0	2	0	2	2	0	1	1	1	2	2	0	2	2	0	1	1	1	0	1	0	2	0
962	1	0	0	0	0	1	2	2	0	0	0	1	1	1	1	0	0	0	1	0	0	0	0	0	0	0	0	2	1	1	1	1	1	1	2	0	2	0	2	2	1	0	1	2	1	0	0	2	0
963	1	0	0	0	0	2	1	2	0	0	1	0	1	1	1	0	0	0	1	1	1	0	0	0	0	2	0	2	1	2	1	1	0	1	1	1	0	0	0	0	2	0	2	2	1	1	0	2	0
964	1	0	0	0	0	2	2	1	1	0	0	0	0	0	0	0	0	0	1	2	1	1	0	0	0	1	1	2	1	1	0	2	1	0	0	2	1	0	1	1	1	0	1	2	1	1	0	2	0
965	0	0	2	0	1	0	1	2	0	0	2	1	2	2	2	0	0	1	1	0	0	1	0	0	0	0	0	1	1	1	0	1	2	0	1	2	2	0	2	2	0	0	0	1	0	1	1	1	0
966	1	0	0	0	0	0	2	2	0	0	0	0	0	0	0	0	0	0	1	1	1	0	1	1	1	1	0	2	1	1	0	2	2	0	0	2	2	0	1	1	1	0	1	2	1	1	0	0	0
967	1	1	0	0	0	1	2	2	1	0	0	0	0	0	0	0	0	0	1	2	1	0	1	0	0	1	0	2	0	2	0	1	1	0	1	1	1	1	0	0	1	0	0	1	0	0	0	2	0
968	1	0	0	0	0	1	1	2	0	0	0	0	1	1	1	0	0	1	0	1	1	0	0	0	0	1	1	2	0	1	0	0	0	0	2	2	1	0	1	1	1	0	1	1	1	1	1	1	0
969	0	0	1	0	0	2	1	2	1	0	0	0	0	0	0	0	0	1	1	2	1	0	1	1	1	1	0	1	0	1	0	1	1	1	1	2	0	0	1	0	1	1	1	1	1	0	0	0	2
970	1	0	0	0	0	1	2	0	2	0	0	1	2	1	1	0	0	1	0	1	1	0	1	0	0	1	1	1	1	0	0	0	1	1	0	2	1	0	1	1	1	1	1	2	1	0	0	1	1
971	0	0	0	2	0	2	2	2	0	0	0	1	1	1	1	0	0	0	0	1	1	0	0	0	0	2	0	2	0	2	2	1	1	0	1	1	1	0	0	0	2	0	0	0	1	1	0	2	0
972	1	0	1	0	0	1	2	1	0	0	0	0	1	1	1	0	1	1	1	0	0	0	0	0	0	1	0	1	0	1	0	2	2	0	1	1	2	0	2	2	0	0	0	2	0	2	0	2	0
973	1	0	0	0	0	1	2	1	1	0	0	0	0	0	0	0	0	1	1	1	0	0	1	0	0	0	0	2	0	2	2	1	0	0	2	1	0	0	0	0	2	0	1	2	0	1	0	2	0
974	1	0	0	0	0	1	2	0	2	0	0	0	1	1	1	1	0	0	1	0	0	0	0	0	0	1	0	1	1	0	0	1	2	1	2	1	2	0	1	1	0	1	2	2	0	1	0	2	0
975	1	0	0	0	0	0	1	2	0	0	1	1	1	0	0	0	0	0	0	1	1	0	0	0	0	2	0	2	0	2	1	1	2	1	2	1	2	0	0	0	1	0	1	2	1	2	0	1	0
976	1	0	0	1	0	1	2	2	1	0	0	1	2	2	2	0	0	1	1	1	1	0	0	0	0	2	0	2	0	1	1	0	0	0	0	2	2	1	0	0	1	0	1	1	1	1	0	2	0
977	0	0	1	0	0	2	2	1	1	1	0	0	0	0	0	0	0	0	0	1	1	0	0	0	0	0	0	2	0	2	0	2	2	0	0	2	1	0	0	0	1	0	1	2	1	1	0	1	0
978	1	0	0	0	0	1	0	2	0	0	2	1	1	1	1	0	0	1	2	0	0	0	1	0	0	0	0	2	1	2	0	2	2	0	1	1	2	0	1	1	1	0	0	2	0	0	0	1	1
979	1	0	0	1	0	2	0	1	1	1	1	0	0	0	0	0	0	2	1	1	1	0	0	0	0	0	0	1	1	1	0	0	0	0	0	2	2	1	0	0	1	0	0	0	0	1	0	2	0
980	1	0	0	0	0	1	2	2	0	0	0	2	2	2	2	0	0	0	1	0	0	0	0	0	0	1	0	1	1	1	0	1	2	0	0	2	2	1	0	0	0	0	0	1	0	1	0	1	1
981	0	0	0	0	0	0	2	1	1	0	0	0	1	1	2	0	0	0	0	0	0	0	1	0	0	1	0	1	1	1	0	0	0	0	1	1	1	0	0	0	1	0	0	0	0	0	0	1	1
982	1	0	0	1	0	2	2	2	0	0	1	0	0	0	0	0	0	1	1	1	1	0	0	0	0	0	0	2	2	0	0	0	0	2	1	2	0	0	0	0	1	0	0	1	0	1	0	1	1
983	0	0	0	1	0	2	1	1	0	0	0	0	0	0	0	0	0	0	1	1	1	0	1	0	0	0	0	2	1	2	0	2	2	0	1	2	2	0	0	0	0	1	1	1	1	0	0	2	0
984	0	0	0	0	0	2	1	2	0	0	1	0	1	1	1	0	0	1	0	2	1	0	0	0	0	1	0	2	1	1	2	2	2	0	2	0	1	0	0	0	0	0	0	1	0	1	0	2	0
985	0	0	0	0	0	0	2	1	1	0	0	0	1	1	1	0	0	0	0	1	0	0	2	1	1	0	0	1	1	0	0	0	0	1	0	2	2	0	1	1	0	0	0	2	0	0	0	2	0
986	1	0	0	1	0	2	2	1	1	0	0	0	0	0	0	0	1	1	1	1	0	0	1	1	1	1	0	2	2	1	1	1	1	2	0	2	1	0	1	1	1	0	0	2	1	0	0	1	1
987	1	0	0	0	0	1	0	2	0	1	2	0	1	1	1	0	0	0	2	1	1	0	0	0	0	1	0	2	1	2	0	1	1	0	1	1	1	0	0	0	1	0	0	0	0	1	0	1	0
988	0	1	0	0	0	1	2	2	0	0	0	1	2	1	1	1	0	0	1	0	0	0	1	0	0	2	0	2	0	1	0	1	1	0	0	2	1	0	2	2	0	0	0	1	0	1	0	1	1
989	1	0	0	0	0	0	2	2	0	0	0	0	1	1	1	0	0	0	2	0	0	0	0	0	0	0	0	2	0	2	1	2	1	1	0	2	1	0	0	0	0	0	0	2	0	1	0	2	0
990	1	0	0	1	0	1	1	2	0	0	2	0	0	0	0	0	0	0	1	1	1	0	0	0	0	1	0	1	1	1	0	1	1	0	1	0	0	0	0	0	1	0	1	2	0	0	0	1	0
991	1	0	0	1	0	2	2	2	1	0	0	0	0	0	0	0	0	0	0	0	0	0	1	1	1	0	0	2	1	1	0	2	2	0	1	1	1	0	0	0	1	0	1	1	1	0	0	1	1
992	1	0	0	1	0	1	2	2	2	0	0	0	0	0	0	0	0	0	1	1	1	0	0	0	0	0	0	2	1	1	2	1	1	0	0	2	1	0	1	1	1	0	1	1	1	0	0	2	0
993	1	0	0	0	0	0	2	1	1	0	0	0	0	0	0	0	0	1	2	1	0	0	0	0	0	1	0	1	1	1	0	1	1	0	1	1	1	0	0	0	2	2	2	2	0	0	0	0	2
994	0	0	1	1	1	2	2	1	0	0	0	0	1	1	1	0	0	0	1	0	0	1	1	1	1	1	0	1	1	0	0	0	1	1	1	2	0	0	0	0	1	0	1	2	0	0	0	1	0
995	0	0	0	0	0	0	0	2	0	0	2	0	0	0	0	0	0	1	1	1	1	0	1	1	1	1	0	1	2	0	1	0	0	0	0	2	1	0	0	0	0	0	2	2	1	1	0	1	0
996	1	0	0	0	0	2	1	1	1	1	0	0	1	1	1	0	0	1	1	1	0	0	1	1	1	1	0	2	0	0	0	0	1	1	1	2	0	0	0	0	2	2	2	2	0	0	0	2	0
997	0	0	0	0	0	1	1	1	1	0	1	0	0	0	0	0	0	1	0	1	1	0	0	0	0	0	0	2	2	1	0	2	1	1	0	2	0	0	0	0	2	0	0	1	0	0	0	0	1
998	0	0	0	0	0	0	2	0	2	0	0	0	0	0	0	0	0	1	2	1	1	0	0	0	0	1	0	2	0	2	1	1	1	1	2	1	0	0	0	0	1	0	0	2	0	1	0	2	0
999	1	0	0	1	0	2	2	1	0	0	0	1	2	2	2	0	0	0	0	1	0	1	0	0	0	2	0	2	1	1	1	1	0	2	1	2	0	0	0	0	2	0	0	2	0	0	0	2	0
1000	0	1	1	1	0	2	2	1	0	0	0	2	2	0	0	1	0	0	2	0	0	0	1	0	0	1	0	2	2	2	0	0	1	0	0	2	2	0	2	2	0	1	1	2	1	0	0	2	0
[truncated: 252 more columns]
