# Supplementary material for: KNN-MDR: a learning approach for improving interactions mapping performances in genome wide association studies
Source: BMC Bioinformatics. 2017 Mar 21;18:184. doi: 10.1186/s12859-017-1599-7 (PMC5361736; doi:10.1186/s12859-017-1599-7)
Supplement: Supplementary file 6 — The data set(s) supporting the results of Table 4. (ZIP 7095 kb) [file 12859_2017_1599_MOESM6_ESM.zip › 100 simulations/S29/mkallsimul.dat]

1	1	1	2	0	0	0	0	0	1	0	2	0	0	0	0	0	2	1	1	2	0	0	0	2	0	0	0	2	1	1	1	1	1	1	2	1	2	0	2	0	0	0	0	0	2	1	0	0	0
2	1	2	1	1	1	1	1	0	0	0	1	0	1	0	1	0	0	0	2	2	0	0	0	2	0	0	0	2	0	2	1	0	1	1	0	2	2	1	1	0	0	0	0	1	0	0	0	0	0
3	1	1	1	0	0	0	1	1	0	0	0	1	1	0	0	0	1	0	2	1	0	0	2	0	1	1	0	2	1	1	2	1	1	0	1	1	0	0	0	2	0	0	0	1	0	0	0	0	0
4	0	2	1	0	0	0	1	0	1	0	0	0	1	0	1	0	2	2	1	1	0	0	0	2	0	0	0	2	0	2	0	1	2	0	1	2	2	0	1	1	1	0	0	1	0	1	0	0	1
5	0	2	1	0	0	0	1	1	1	0	0	0	1	0	1	1	1	0	2	1	1	0	2	0	0	0	0	2	0	1	1	1	1	0	1	1	1	0	1	1	0	0	0	2	0	1	0	0	0
6	0	0	2	0	0	0	1	1	0	0	0	0	0	0	0	0	1	1	1	1	0	0	1	1	0	0	0	2	2	0	2	1	1	0	1	0	1	0	2	0	0	0	0	1	0	0	0	0	0
7	0	2	1	1	1	1	1	0	1	0	1	0	1	0	1	0	2	0	2	2	0	0	0	2	0	0	0	2	0	2	0	1	2	1	0	2	1	0	0	0	0	0	0	0	2	1	0	0	1
8	0	0	2	0	0	0	0	0	0	0	1	0	1	1	0	1	2	1	1	1	0	0	0	2	0	0	0	2	0	1	1	1	1	2	1	1	2	1	0	0	0	0	0	1	0	0	0	0	0
9	0	1	2	0	0	0	1	0	0	0	0	0	0	0	0	0	0	0	1	1	1	1	0	2	0	0	0	1	1	1	0	2	2	0	2	1	0	0	0	2	0	0	1	1	0	0	0	0	0
10	1	0	2	0	0	0	1	0	0	0	0	0	0	0	0	0	1	0	2	1	1	0	0	2	0	0	0	1	0	1	0	2	2	0	2	0	1	0	1	1	0	0	0	1	1	0	0	0	0
11	0	0	2	0	0	1	1	0	0	0	1	0	1	0	1	0	1	1	1	1	0	1	1	1	0	1	0	1	0	1	1	1	2	2	1	1	1	0	0	2	0	0	0	1	0	0	0	0	1
12	0	2	1	0	0	0	1	0	1	1	1	0	0	0	0	0	1	0	2	2	0	0	0	2	0	0	0	2	1	1	2	2	2	0	1	1	1	0	0	2	0	0	0	0	0	1	0	0	0
13	0	1	1	0	0	0	1	0	1	0	0	1	1	0	0	0	1	0	2	1	1	0	0	2	0	0	0	2	1	1	2	1	1	0	1	1	2	0	1	0	0	0	0	2	0	0	0	0	0
14	0	2	0	0	0	1	1	0	0	0	0	0	0	0	0	0	2	2	0	0	1	0	0	2	0	0	1	2	1	2	0	2	2	0	0	2	2	0	1	1	0	0	0	1	0	0	0	0	0
15	1	2	1	0	0	0	0	0	0	0	1	0	0	0	0	0	0	2	0	0	0	0	0	2	0	0	0	2	2	1	2	0	1	2	1	2	1	0	0	2	0	0	2	2	1	1	0	0	2
16	0	2	1	0	0	0	2	0	0	0	1	0	0	0	0	0	0	2	0	0	0	0	1	1	0	0	0	2	0	2	0	1	2	2	1	1	2	0	2	1	1	0	0	1	0	0	0	0	0
17	0	1	1	0	0	0	1	1	1	0	0	0	0	0	0	0	2	1	1	1	1	0	0	2	0	0	0	2	0	1	1	2	2	0	1	1	2	1	1	0	0	0	1	2	1	1	0	0	0
18	1	2	0	0	0	0	1	0	1	1	1	1	2	0	2	0	0	1	1	1	0	0	0	2	0	0	0	2	1	1	2	1	0	1	0	2	1	0	1	2	1	0	0	0	0	0	0	0	0
19	1	1	1	0	0	0	0	0	1	0	0	0	0	0	0	0	1	1	1	1	0	0	0	2	0	0	0	2	0	1	1	2	2	1	1	1	1	0	0	0	0	1	0	2	0	1	0	0	0
20	0	2	1	0	0	0	1	0	1	0	1	0	0	0	0	0	1	0	2	1	1	0	1	1	0	0	0	2	1	2	1	1	1	0	0	2	1	0	0	2	0	0	1	2	1	1	0	0	1
21	1	1	1	0	0	0	0	0	2	0	0	0	1	1	0	0	2	0	2	2	0	0	0	2	0	0	0	2	1	2	0	0	1	1	1	2	1	0	0	1	0	0	1	1	1	1	0	0	0
22	0	1	1	0	0	0	2	0	0	0	1	0	0	0	0	0	1	0	2	0	1	0	0	2	0	0	0	2	2	2	0	0	0	0	1	1	1	0	0	1	0	0	1	1	1	1	0	0	1
23	1	2	2	0	0	1	0	0	0	0	0	0	1	0	1	0	0	2	0	1	0	0	0	2	0	0	0	1	1	0	1	2	2	1	0	2	1	1	0	1	0	0	0	0	1	0	0	0	0
24	0	2	0	0	0	0	2	1	0	0	0	1	1	0	0	0	1	1	1	0	1	0	1	1	1	1	0	2	0	2	1	2	2	0	0	2	0	0	1	1	0	0	0	1	0	0	0	0	1
25	1	2	2	0	0	1	2	0	0	0	0	0	0	0	0	0	2	0	2	2	1	0	2	0	0	1	0	2	0	1	2	1	1	1	2	1	2	0	0	1	0	0	1	1	1	0	0	1	0
26	1	2	1	0	0	0	2	1	0	0	0	0	1	0	1	0	0	1	0	0	1	0	0	2	0	0	0	2	0	1	1	1	1	0	1	1	1	0	2	0	0	1	0	2	1	0	0	0	0
27	1	1	1	0	0	0	2	0	0	0	0	0	0	0	0	0	2	0	2	2	0	0	0	2	0	0	1	2	0	1	1	1	2	0	0	2	2	0	1	1	0	2	0	2	1	1	0	0	0
28	1	0	2	0	0	0	2	0	0	0	0	0	0	0	0	0	1	0	2	2	0	0	0	2	0	0	0	2	0	2	0	1	1	1	1	1	2	0	2	0	0	1	0	2	1	1	0	0	0
29	0	0	2	0	0	0	0	0	2	0	0	1	0	0	0	0	1	1	1	0	0	0	0	2	0	0	0	1	1	1	0	2	2	0	0	2	1	1	0	1	0	0	0	1	0	1	0	0	0
30	1	0	2	0	0	0	1	0	2	0	0	0	1	0	1	0	2	1	2	2	0	0	0	2	0	0	0	2	0	2	1	2	2	0	1	2	0	0	0	2	0	0	1	1	0	0	0	0	0
31	1	2	1	0	0	0	2	1	0	0	0	1	1	0	0	0	1	0	2	1	1	0	0	2	2	2	0	1	1	1	0	0	0	0	0	2	2	0	0	1	0	0	0	2	0	0	0	0	0
32	1	1	2	0	0	1	2	0	0	0	0	0	1	0	1	0	0	0	2	2	1	0	0	2	0	0	0	2	2	1	2	1	2	1	2	1	1	0	1	1	1	0	0	1	0	0	0	0	0
33	0	2	1	0	0	0	1	0	0	0	1	1	1	0	0	0	1	2	0	0	0	0	0	2	0	0	0	1	0	1	2	0	1	1	0	2	0	0	1	2	1	2	0	2	0	2	0	0	0
34	0	0	2	0	0	1	0	0	2	0	0	0	1	0	1	1	2	0	2	2	0	0	1	1	0	0	0	2	0	2	1	1	1	2	1	1	1	0	1	1	0	0	0	1	2	1	0	0	0
35	1	1	1	0	0	0	1	0	0	0	1	0	1	0	1	0	1	2	1	2	0	0	0	2	0	0	0	2	0	1	1	1	1	1	0	2	1	0	0	2	0	0	1	1	1	1	0	0	0
36	0	0	2	0	0	1	2	0	0	0	2	0	0	0	0	0	1	1	1	1	1	0	0	2	1	1	0	2	1	2	1	0	1	1	1	2	2	0	1	0	0	1	0	2	1	1	0	0	0
37	1	1	1	0	0	0	2	0	1	0	0	1	0	0	1	1	2	1	1	1	1	0	0	2	0	0	0	2	2	1	2	1	1	0	1	2	2	0	1	1	0	0	0	2	1	1	0	0	0
38	0	1	2	0	0	0	2	0	1	0	0	0	1	0	1	0	1	2	0	0	1	0	1	1	1	1	0	2	0	2	0	1	2	0	1	2	1	0	1	1	0	0	0	2	0	0	0	0	0
39	1	2	0	0	0	0	1	0	1	0	1	0	2	0	2	1	0	0	2	1	1	1	0	2	0	0	0	2	0	2	0	1	1	2	0	2	2	0	2	0	0	0	1	2	0	2	0	0	1
40	0	1	1	1	1	2	1	0	1	0	0	0	1	0	1	0	2	1	1	1	1	0	0	2	0	0	0	1	1	1	0	0	0	0	0	2	1	0	2	0	0	0	2	2	1	1	0	0	1
41	0	1	1	0	0	0	1	0	2	0	0	0	1	0	1	0	0	1	1	1	0	0	0	2	1	1	0	2	0	2	1	1	1	0	1	2	2	0	2	0	0	0	1	2	1	1	0	0	1
42	0	1	2	0	0	0	1	0	2	0	0	0	0	0	0	0	0	1	2	1	1	1	0	2	0	0	0	2	2	1	1	0	1	0	0	2	2	0	2	0	0	0	1	2	1	0	0	0	0
43	1	1	1	0	0	1	0	0	2	0	0	0	0	0	0	0	1	0	2	1	0	0	0	2	0	0	0	1	2	0	1	1	1	0	1	1	1	2	0	1	1	0	2	2	2	1	0	0	1
44	0	1	1	0	0	0	1	0	1	0	0	0	0	0	0	0	0	1	1	1	0	0	2	0	1	1	0	1	2	1	0	0	1	1	1	2	1	0	0	0	0	1	0	2	1	1	0	0	0
45	0	2	0	0	0	0	1	0	0	1	1	0	0	0	0	0	1	1	1	1	1	0	0	2	0	0	1	2	0	1	0	0	1	1	0	2	1	0	1	2	1	0	0	2	0	0	0	0	0
46	0	0	2	0	0	2	1	0	1	0	0	0	1	0	1	1	1	0	2	2	0	0	0	2	0	0	0	2	0	1	0	1	2	0	0	2	1	0	2	0	0	0	0	1	2	1	0	0	1
47	0	1	2	0	0	1	0	0	1	0	0	1	1	0	0	0	2	0	2	2	0	0	0	2	0	0	0	2	2	2	0	1	2	0	1	2	1	1	0	1	0	0	0	1	1	0	0	0	0
48	1	1	0	0	0	0	1	1	1	0	0	1	2	0	0	0	1	2	0	1	1	0	0	2	0	0	0	2	0	2	1	2	2	0	0	2	1	1	1	0	0	0	0	2	0	0	0	0	0
49	1	0	2	0	0	0	1	0	0	1	2	1	1	0	1	0	1	1	1	1	1	0	0	2	0	0	0	1	1	1	0	0	1	1	0	2	1	0	1	1	0	0	0	1	1	1	0	0	0
50	0	1	2	0	0	0	1	0	0	0	1	0	0	0	0	0	0	1	1	1	1	0	1	1	0	0	0	1	1	1	0	2	2	0	0	2	0	0	0	1	0	0	0	1	0	1	0	0	1
51	0	2	0	0	0	0	1	0	1	0	1	0	1	0	1	0	1	0	2	2	0	0	0	2	1	1	0	2	1	1	2	1	1	0	0	2	2	0	1	0	0	0	1	1	1	0	0	0	1
52	0	1	2	0	0	0	1	0	1	0	1	0	1	0	1	0	0	2	0	1	1	0	0	2	0	0	0	2	0	2	0	0	0	0	0	2	2	0	2	1	1	0	0	1	2	1	0	1	0
53	1	2	0	0	0	0	1	0	1	1	1	0	1	0	1	0	2	1	2	1	1	0	2	0	1	1	0	2	1	1	2	1	1	0	1	1	2	1	1	0	0	0	0	1	0	0	0	2	0
54	1	2	0	0	0	0	2	0	0	0	1	1	2	0	1	0	1	2	1	1	0	0	1	1	1	1	0	2	2	1	2	1	1	1	1	2	1	0	2	0	0	1	0	2	1	0	0	0	0
55	1	2	1	0	0	0	1	1	1	0	0	0	0	0	0	0	1	2	0	0	1	0	0	2	0	0	0	1	0	1	2	0	2	1	0	2	0	0	0	2	0	0	0	0	2	0	0	1	0
56	0	0	2	0	0	0	2	0	1	0	0	0	0	0	0	0	1	2	0	0	0	0	0	2	0	0	0	2	0	2	1	2	2	0	1	1	1	1	0	1	0	0	0	2	2	0	0	1	0
57	1	2	1	0	0	0	2	1	0	0	0	0	0	0	0	0	0	0	1	1	1	0	2	0	0	0	0	1	1	1	0	1	1	0	0	2	0	0	0	2	0	0	0	1	0	0	0	1	0
58	0	0	2	0	0	0	1	1	1	0	0	1	1	0	0	0	1	2	0	1	0	0	0	2	0	0	0	0	1	0	1	1	2	0	0	2	1	1	0	0	0	1	0	2	2	0	0	0	0
59	1	2	1	0	0	0	1	0	1	0	0	0	0	0	0	0	2	0	1	1	0	0	0	2	0	0	0	2	0	2	1	2	1	0	0	2	1	1	0	0	0	0	1	2	1	1	0	0	1
60	0	0	2	0	0	0	1	0	1	1	1	0	0	0	0	0	2	0	2	2	0	0	0	2	1	1	0	1	1	1	1	1	1	0	2	1	1	0	2	0	1	0	0	1	1	0	0	1	0
61	0	1	1	0	0	1	1	0	1	0	0	0	1	0	0	0	0	0	2	1	1	0	0	2	0	0	0	2	0	2	0	1	1	0	1	2	1	0	1	1	0	0	1	1	1	0	0	0	0
62	0	0	2	0	0	2	0	0	1	0	0	2	1	0	2	1	2	0	2	2	0	0	0	2	1	1	0	2	0	2	0	1	2	0	0	2	2	0	1	2	2	0	0	1	0	1	0	0	0
63	0	0	2	0	0	2	1	0	0	0	1	0	2	0	2	0	1	1	1	1	0	0	0	2	0	0	1	2	1	1	0	0	1	1	1	2	2	0	0	1	0	1	0	1	2	0	0	0	1
64	1	2	0	0	0	0	1	0	1	0	0	0	0	0	0	0	2	1	1	1	1	0	0	2	0	0	0	2	0	2	0	1	1	0	1	1	0	0	0	2	0	0	0	1	0	0	0	1	0
65	1	1	1	0	0	0	1	0	0	0	0	0	0	0	0	0	2	1	2	1	1	0	1	1	0	0	0	2	0	2	1	2	2	0	1	1	1	0	0	2	0	0	0	2	0	0	0	0	1
66	0	2	1	0	0	1	1	1	0	0	0	0	0	0	0	0	0	2	1	1	0	1	0	2	0	0	0	1	1	1	1	0	0	1	0	2	1	0	0	0	0	2	0	2	0	2	0	0	1
67	1	1	1	0	0	0	2	1	0	0	1	1	1	0	1	0	1	0	2	2	0	0	0	2	0	0	0	1	1	1	0	1	2	0	2	1	1	0	1	2	1	2	0	2	0	0	0	0	0
68	0	1	1	0	0	1	1	0	1	0	0	0	0	0	0	0	1	1	1	1	0	0	0	2	0	0	0	2	0	2	1	2	1	0	0	2	0	0	0	1	0	1	0	1	2	0	0	0	0
69	1	1	1	0	0	1	0	0	1	0	1	0	0	0	0	0	2	0	1	2	0	0	0	2	0	0	0	0	2	0	0	1	1	0	1	2	2	0	2	0	0	0	0	2	1	1	1	0	0
70	1	2	1	0	0	0	1	0	0	0	1	0	0	0	0	0	1	1	0	0	2	0	1	1	1	1	1	2	1	2	0	2	2	0	1	1	1	0	0	1	0	0	0	2	1	1	0	1	0
71	1	2	1	0	0	0	1	0	0	0	0	1	2	0	1	1	2	0	1	2	0	1	0	2	0	0	0	2	0	2	1	1	1	0	1	1	1	0	2	0	0	0	0	1	1	0	0	0	1
72	0	2	1	0	0	0	2	0	1	0	1	0	0	0	0	0	2	1	2	2	0	0	0	2	0	0	0	2	0	2	1	1	1	0	1	1	1	1	0	1	0	0	0	0	0	0	0	0	1
73	0	0	2	0	0	0	1	1	1	0	1	0	0	0	0	0	0	1	1	1	0	1	1	1	0	0	1	2	1	1	0	1	2	2	0	2	1	0	0	2	0	0	0	2	0	1	0	0	2
74	1	2	0	0	0	0	0	0	1	0	0	1	2	0	1	1	2	0	2	1	1	0	0	2	0	0	0	2	2	1	2	2	2	0	1	1	2	0	2	0	0	0	0	1	0	0	0	0	0
75	0	0	2	0	0	1	2	0	0	0	1	1	1	0	0	0	1	2	0	0	1	0	0	2	0	0	0	1	1	1	1	1	2	2	1	2	2	0	1	1	0	0	0	2	0	0	0	0	0
76	0	2	1	0	0	0	0	0	0	0	1	0	1	0	1	0	1	0	2	2	0	1	1	1	0	1	0	1	2	0	1	2	2	0	1	1	0	0	0	2	0	0	1	2	0	0	0	0	2
77	1	1	1	0	0	0	1	0	1	0	1	0	0	0	0	0	1	0	2	2	0	0	1	1	1	1	0	2	1	1	2	2	2	1	0	2	1	0	0	2	0	0	0	2	0	0	0	1	0
78	1	1	1	0	0	1	2	1	0	0	1	1	2	0	1	0	2	0	2	2	0	0	0	2	0	0	0	2	0	2	0	2	2	0	1	2	0	0	0	2	0	0	0	1	0	0	0	0	2
79	1	1	2	0	0	1	2	1	0	0	0	0	2	0	1	0	1	1	1	1	1	1	0	2	0	0	0	1	1	0	1	0	1	1	1	2	1	0	1	1	0	0	0	2	0	0	0	0	0
80	1	0	2	0	0	0	0	0	2	0	0	1	1	0	1	0	0	0	2	1	1	1	0	2	1	1	0	2	1	1	2	0	0	1	1	1	1	0	0	1	0	1	1	2	0	0	0	0	0
81	1	2	0	0	0	0	1	0	1	0	1	0	1	1	0	1	1	1	0	0	2	0	0	2	1	1	0	1	0	1	1	1	1	1	2	1	1	0	0	2	0	0	0	2	0	0	0	0	0
82	1	0	2	0	0	1	1	1	1	0	0	1	1	0	0	0	0	0	1	1	1	0	0	2	0	0	0	2	0	2	1	2	2	0	1	1	2	0	0	0	0	0	0	2	0	0	0	0	0
83	0	2	1	0	0	0	1	0	0	0	1	0	0	0	0	0	1	0	2	2	0	0	0	2	1	1	0	1	1	1	1	1	2	0	0	2	0	0	1	1	0	0	0	1	0	1	0	0	0
84	1	1	2	0	0	0	1	0	0	0	0	1	1	0	0	0	2	0	2	2	0	0	0	2	0	0	0	2	1	1	1	0	1	1	0	2	1	1	0	1	0	0	1	2	1	1	0	0	0
85	1	2	1	0	0	0	1	0	1	0	0	0	2	0	1	0	1	1	1	1	0	0	0	2	1	1	0	2	0	2	1	2	2	0	0	2	0	0	0	2	0	1	1	2	1	1	0	1	0
86	0	0	2	0	0	0	1	0	0	0	0	0	0	0	0	0	1	1	1	1	0	0	0	2	0	0	0	2	1	2	0	1	1	0	0	2	0	0	0	1	0	0	0	1	0	0	0	1	0
87	0	0	2	0	0	0	1	0	0	0	2	0	2	0	2	1	1	1	1	1	0	0	0	2	0	0	0	2	0	2	1	0	0	0	0	1	1	0	0	1	0	0	0	2	0	0	0	0	0
88	0	0	2	0	0	1	2	0	0	0	2	0	1	0	1	0	2	0	2	2	0	0	1	1	0	0	0	2	0	1	0	1	1	0	0	2	2	1	1	0	0	0	0	2	1	1	0	0	0
89	1	2	1	0	0	0	1	1	1	0	0	0	0	0	0	0	0	2	0	1	1	0	0	2	0	0	0	2	0	2	1	1	1	0	0	2	0	0	0	1	0	1	0	2	1	1	0	1	0
90	0	0	2	0	0	0	2	0	1	0	1	1	1	0	0	0	2	1	1	1	1	0	0	2	1	1	0	2	1	1	2	1	1	0	1	1	2	0	2	0	0	0	0	0	2	1	0	1	1
91	0	0	2	0	0	0	2	0	1	0	0	1	1	0	1	0	2	1	1	1	0	0	0	2	0	0	0	2	0	0	1	2	2	0	2	0	2	0	2	0	0	0	0	2	2	0	0	0	0
92	0	0	2	0	0	0	1	0	1	0	1	0	0	0	0	0	0	2	0	1	1	0	0	2	0	0	0	1	0	1	0	1	2	2	2	1	1	2	0	1	1	1	0	2	1	0	0	0	0
93	1	1	2	0	0	0	0	0	1	0	1	1	1	0	1	0	1	1	1	1	1	0	0	2	1	1	0	1	2	1	0	1	1	1	1	1	1	0	1	1	0	1	0	1	1	1	0	0	0
94	0	0	2	0	0	1	1	1	1	1	0	0	0	0	0	0	0	1	1	1	0	0	0	2	0	0	0	1	2	0	1	2	2	0	0	2	2	1	1	0	0	0	0	1	0	0	0	0	0
95	0	0	1	0	0	0	2	1	0	0	0	0	2	0	2	0	1	1	1	1	0	0	0	2	0	0	1	1	0	0	1	2	2	0	1	1	1	0	0	1	0	0	0	2	0	0	0	1	0
96	1	0	2	0	1	0	2	0	0	0	1	0	1	0	1	0	2	0	2	2	0	0	0	2	0	0	0	1	2	0	1	2	2	0	1	1	0	0	0	2	0	0	1	2	1	0	0	0	1
97	0	2	0	0	0	0	1	0	1	0	1	1	0	0	1	1	1	0	2	0	1	0	0	2	0	0	1	2	2	1	1	1	1	0	1	1	2	0	2	0	0	1	0	1	1	0	0	0	0
98	0	1	2	0	0	1	0	0	1	0	1	0	2	0	2	0	1	1	1	1	1	0	2	0	1	1	0	2	1	2	1	2	2	0	1	1	2	0	2	0	0	1	1	2	0	0	0	0	0
99	1	1	1	0	1	0	1	0	1	0	0	0	0	0	0	0	2	1	1	1	0	0	1	1	1	1	1	1	1	2	0	0	2	1	1	2	2	0	1	0	0	1	0	2	1	0	0	0	0
100	1	0	2	0	0	1	2	0	0	0	2	0	0	0	0	0	1	2	0	0	2	0	0	2	0	0	0	2	2	1	2	1	1	1	1	1	2	0	1	2	1	1	0	2	0	1	0	0	0
101	1	0	2	0	0	0	2	1	0	0	0	0	0	0	0	0	1	1	1	1	0	0	0	2	1	1	0	2	0	2	0	1	2	1	0	2	0	0	0	2	0	0	0	2	2	0	0	0	0
102	0	0	2	0	0	0	1	0	2	0	0	0	0	0	0	0	2	0	1	1	0	1	0	2	0	0	0	1	1	1	0	1	1	0	0	2	1	0	0	1	0	0	0	2	0	1	0	0	1
103	0	2	0	0	0	0	1	0	2	0	0	1	2	0	2	0	0	2	0	0	0	0	0	2	0	0	0	2	1	1	1	0	0	0	0	2	1	0	0	1	0	0	1	2	1	1	0	0	0
104	1	1	2	0	0	0	2	1	0	0	1	0	0	0	0	0	1	2	0	0	0	0	0	2	1	1	0	1	2	1	0	1	1	0	1	1	2	0	1	1	0	0	1	1	1	0	0	0	0
105	1	0	2	0	0	0	1	0	1	0	1	0	0	0	0	0	1	0	2	2	0	0	0	2	1	1	0	2	1	1	2	0	0	0	1	1	2	0	1	0	0	0	0	2	0	0	0	0	0
106	1	2	0	0	0	0	1	0	1	1	1	1	1	0	0	0	1	1	1	1	1	0	0	2	1	1	0	2	0	2	0	1	2	0	0	2	1	0	1	1	0	0	1	2	0	0	0	0	0
107	1	1	0	0	0	0	1	0	1	1	1	0	0	0	0	0	0	2	0	1	0	0	0	2	0	0	0	1	2	0	1	1	1	0	1	2	0	0	0	2	0	0	0	2	0	0	0	0	0
108	0	0	2	0	0	0	1	1	1	0	0	1	2	0	1	0	0	1	0	0	1	0	0	2	0	0	0	2	1	2	0	1	1	0	1	2	0	0	0	1	0	1	0	2	1	0	0	0	1
109	0	1	1	0	0	0	2	0	0	0	0	0	1	0	1	0	0	1	1	1	1	0	0	2	0	0	0	1	2	0	1	2	2	0	0	2	1	0	2	0	0	0	0	2	0	0	0	0	1
110	0	0	1	0	0	0	1	0	1	0	1	0	1	0	1	0	0	1	0	0	0	1	0	2	0	0	0	0	1	0	1	2	2	0	0	2	1	0	0	2	0	0	2	2	1	1	0	0	0
111	0	0	2	0	0	1	2	0	1	0	0	0	1	0	1	0	1	1	1	1	0	0	0	2	0	0	0	1	0	1	2	2	2	0	1	1	2	0	1	2	1	2	0	2	0	0	0	0	0
112	1	1	1	0	0	0	0	0	1	0	1	0	0	0	0	0	1	1	1	1	0	0	0	2	0	0	0	2	1	1	1	1	1	0	0	2	0	0	0	1	0	0	0	2	0	0	0	0	0
113	0	1	2	0	0	0	2	0	0	0	1	1	1	0	1	0	1	2	0	0	1	0	1	1	1	1	0	2	0	1	1	1	1	1	1	1	1	0	0	1	0	0	2	2	2	1	0	0	0
114	0	2	2	0	0	0	1	0	1	1	2	0	0	0	0	0	1	0	2	1	1	0	0	2	0	0	0	2	0	1	2	1	1	0	1	1	2	0	2	0	1	0	0	2	1	1	0	0	0
115	0	1	2	0	0	1	2	0	0	0	2	0	1	0	1	0	1	1	1	1	0	0	1	1	1	1	0	2	0	2	0	0	0	0	1	1	2	0	0	2	0	0	0	2	0	0	0	0	0
116	1	2	0	0	0	0	2	0	0	0	1	0	1	0	1	0	0	2	0	0	0	0	0	2	0	0	0	2	1	1	2	1	1	0	2	1	0	0	0	2	0	0	0	2	0	0	0	1	0
117	1	2	1	0	0	0	2	1	0	0	0	0	0	0	0	0	2	2	0	0	1	0	0	2	1	1	0	2	0	1	2	1	1	1	0	2	1	0	0	2	0	0	0	2	0	0	0	0	0
118	1	1	1	0	0	0	1	0	1	0	0	0	1	0	1	0	0	0	2	2	0	0	1	1	1	1	0	2	0	2	0	0	0	0	1	1	2	1	1	1	1	0	1	2	0	0	0	0	0
119	1	1	2	0	0	0	2	0	1	0	1	1	1	0	0	0	1	1	1	1	1	0	1	1	1	1	0	2	1	2	0	1	1	1	1	1	2	0	2	1	1	0	1	1	1	0	0	0	0
120	1	1	1	0	0	1	1	1	0	0	0	0	0	0	0	0	2	0	2	2	0	0	0	2	0	0	0	1	1	1	0	1	0	0	0	2	2	0	1	1	0	1	1	2	0	0	0	1	0
121	0	1	2	0	0	0	1	0	1	0	0	0	0	0	0	0	1	2	0	0	1	0	1	1	1	1	0	2	1	2	1	0	0	0	0	2	1	0	0	1	0	0	1	2	1	2	0	0	0
122	1	2	1	0	0	0	0	0	1	0	0	0	1	0	1	0	0	2	0	1	0	0	0	2	1	1	0	2	0	2	0	1	1	0	0	2	1	0	1	1	0	0	0	2	0	0	0	0	2
123	1	0	2	0	0	1	1	0	0	0	0	2	2	0	1	0	0	2	0	0	1	0	0	2	0	0	0	2	0	1	1	0	0	0	0	2	0	0	0	1	0	1	0	1	2	0	0	0	0
124	0	0	2	0	0	2	2	0	0	0	1	2	2	0	2	0	1	2	0	0	2	0	1	1	1	1	0	2	1	1	2	0	1	1	1	2	1	0	1	1	0	0	0	1	0	1	0	0	0
125	1	2	1	0	0	1	1	1	1	0	0	0	1	0	1	0	0	2	0	0	1	1	0	2	0	0	0	1	1	0	1	1	1	0	0	2	1	0	1	1	0	0	2	2	1	1	0	0	0
126	1	0	2	0	0	0	0	0	1	0	0	0	0	0	0	0	2	0	2	2	0	1	1	1	1	1	0	2	2	1	1	1	1	0	1	1	1	0	0	1	0	0	1	1	1	2	0	0	0
127	1	2	0	0	0	0	2	0	0	0	0	1	1	0	0	0	1	2	1	1	0	0	0	2	0	0	0	2	0	1	2	2	2	2	1	2	2	0	2	0	0	0	1	1	0	0	0	0	0
128	0	0	2	0	1	0	1	0	0	0	0	1	2	0	1	0	0	2	0	0	0	0	0	2	0	0	0	2	1	2	0	1	1	1	0	2	2	0	1	1	0	0	0	2	0	0	0	0	1
129	1	1	2	0	0	0	2	0	1	0	1	0	0	0	0	0	2	1	2	2	1	0	1	2	0	0	0	1	0	1	0	0	1	0	0	2	0	0	0	1	0	0	0	2	0	1	0	1	0
130	1	2	0	0	0	0	0	0	2	0	0	0	0	0	0	0	1	2	0	0	1	0	0	2	1	1	1	2	1	1	0	2	2	0	0	2	1	0	0	1	0	0	1	2	0	2	0	0	0
131	0	1	1	0	0	0	2	1	0	0	0	0	0	0	0	0	0	0	1	1	1	0	1	1	1	1	1	2	1	1	0	1	1	2	0	2	1	0	1	1	0	0	1	2	1	0	0	0	0
132	0	1	1	0	1	0	1	1	1	0	0	0	0	0	0	0	1	1	1	1	1	0	0	2	0	0	0	0	2	0	0	2	2	0	1	1	1	0	0	2	0	1	0	2	1	1	0	1	0
133	1	2	1	0	0	0	2	1	0	0	0	1	2	0	2	0	2	2	1	1	0	0	0	2	0	0	0	1	1	2	0	1	2	1	1	1	2	1	0	1	0	0	0	2	1	1	0	0	0
134	0	0	2	0	0	0	1	0	1	0	0	0	2	0	2	0	2	1	1	1	0	0	0	2	0	0	0	2	1	2	0	1	2	1	0	2	1	0	0	2	0	0	0	1	0	1	0	0	0
135	1	1	1	0	0	0	1	1	0	0	0	1	1	0	0	0	0	2	0	0	0	0	1	1	2	2	0	2	1	0	1	0	2	1	2	2	1	1	1	0	0	0	0	2	0	0	0	1	0
136	1	1	1	0	1	0	0	0	2	0	0	0	1	0	1	0	2	0	1	1	0	1	0	2	0	0	0	2	0	2	0	0	1	2	1	2	2	0	2	0	0	0	0	2	2	0	0	1	0
137	0	0	2	0	0	0	1	0	1	1	1	1	1	0	0	0	1	1	1	1	0	0	0	2	0	0	0	2	0	1	1	2	2	0	1	1	1	1	0	0	0	1	0	2	1	1	0	1	0
138	0	1	1	0	0	0	2	0	1	0	1	0	0	0	0	0	2	1	1	1	0	0	0	2	0	0	0	0	2	0	0	0	0	1	2	2	1	0	2	0	0	0	0	2	0	2	0	0	0
139	0	0	2	0	0	1	2	0	0	0	0	1	1	0	0	0	2	0	1	1	0	0	0	2	0	0	0	1	2	0	0	1	1	1	1	2	2	0	2	0	0	1	0	1	0	0	0	0	0
140	0	1	1	0	0	0	1	0	1	0	0	0	1	0	1	0	2	2	0	0	2	0	0	2	0	0	0	2	0	0	0	0	0	1	2	2	1	0	0	2	0	0	0	2	0	1	0	0	0
141	0	2	0	0	0	0	2	0	0	0	0	1	1	0	0	0	0	0	2	2	0	0	0	2	0	0	0	2	1	1	2	2	2	0	2	0	2	0	1	1	0	1	0	1	0	0	0	0	0
142	0	1	1	0	0	0	2	0	0	0	0	0	0	0	0	0	2	1	1	1	1	0	0	2	0	0	0	2	0	2	0	1	1	1	1	2	2	0	1	1	0	0	0	2	0	0	0	0	0
143	1	1	2	0	0	0	1	1	1	1	0	0	0	0	0	0	2	0	1	1	0	0	0	2	0	0	0	2	1	1	1	2	2	1	0	2	2	0	2	1	1	0	0	1	0	0	0	0	0
144	0	2	1	0	0	0	1	0	0	0	0	0	0	0	0	0	1	0	1	1	1	1	0	2	1	1	0	1	1	1	1	1	2	2	1	1	0	0	0	1	0	0	0	0	1	1	0	0	0
145	0	1	1	0	0	0	2	0	1	0	1	0	0	0	0	0	0	0	2	1	1	0	0	2	1	1	0	1	1	1	1	0	0	0	0	2	0	0	1	2	1	0	1	2	0	0	0	1	0
146	0	1	2	0	0	1	1	0	1	0	1	0	0	0	0	0	1	1	1	1	0	0	0	2	0	0	0	2	1	1	1	2	2	0	1	1	2	0	2	1	1	0	0	2	0	0	0	0	1
147	1	1	1	0	1	0	1	0	1	0	0	0	1	0	0	0	0	0	2	2	0	0	1	1	1	1	0	2	0	2	0	1	2	2	0	2	0	0	0	2	0	1	0	2	1	0	0	0	0
148	1	0	2	0	0	0	0	0	0	0	1	1	1	0	2	1	0	2	0	0	1	0	0	2	0	0	0	1	1	1	1	1	2	0	0	2	1	0	1	1	0	0	0	1	0	0	0	0	0
149	1	2	0	0	0	0	1	1	1	0	0	1	0	0	1	1	1	2	0	0	0	0	1	1	0	0	0	0	2	0	0	2	2	0	1	1	1	0	0	2	0	0	0	1	1	0	0	0	0
150	0	2	0	0	0	0	2	1	0	1	1	0	1	0	1	0	0	1	1	1	1	0	0	2	1	1	0	2	0	0	1	1	1	0	0	1	2	0	0	0	0	1	0	1	1	0	0	0	0
151	0	0	2	0	0	1	1	0	2	0	0	1	0	0	1	1	1	1	1	1	1	0	1	1	1	1	0	2	0	2	0	1	1	0	1	1	0	0	0	2	0	0	0	2	1	0	0	0	0
152	0	1	1	0	0	0	2	1	0	0	0	1	2	0	1	0	2	0	2	2	0	0	0	2	1	1	0	2	2	0	2	1	2	1	0	2	1	0	1	1	1	0	1	2	2	2	0	0	0
153	1	1	1	0	0	0	0	0	2	0	0	0	0	0	0	0	2	1	2	2	1	0	1	1	1	1	0	1	1	0	1	1	0	0	1	1	0	0	0	2	0	0	0	2	0	0	0	0	0
154	0	2	1	0	0	0	1	0	1	0	1	1	1	0	0	0	2	0	1	1	0	0	1	1	0	0	1	2	2	1	1	1	1	0	0	2	1	1	0	1	0	1	0	2	1	0	0	0	0
155	0	1	2	0	0	0	2	0	0	0	0	0	0	0	0	0	1	0	2	2	0	0	0	2	0	0	0	2	0	1	1	0	0	0	0	2	0	0	0	1	0	0	0	2	0	1	0	1	0
156	1	0	1	0	0	0	1	1	0	0	0	1	1	0	0	0	1	1	1	1	0	0	0	2	0	0	0	2	0	2	0	0	0	0	0	2	2	1	0	0	0	0	0	1	0	0	0	0	0
157	1	2	1	0	0	0	0	0	2	0	0	1	1	0	0	0	2	1	1	1	0	0	1	1	1	1	0	2	0	2	1	0	0	0	0	2	1	0	0	1	0	0	0	2	0	0	0	0	1
158	1	1	0	0	0	0	1	0	1	0	1	0	0	0	0	0	2	0	2	2	0	0	1	1	1	1	0	1	1	1	0	2	2	0	0	2	2	0	0	1	0	0	1	1	1	1	0	0	0
159	1	1	2	0	0	0	1	1	1	0	0	0	0	0	0	0	1	0	2	0	1	0	0	2	0	0	0	2	0	2	0	1	2	2	1	1	1	0	0	2	0	0	1	2	1	0	0	0	0
160	1	1	1	0	0	0	1	1	0	0	0	1	2	0	1	1	2	1	1	1	0	1	0	2	0	0	0	2	2	0	2	1	1	0	0	2	0	0	0	1	0	0	0	1	0	0	0	0	1
161	0	2	0	0	0	0	2	1	0	0	0	1	1	0	0	0	0	0	2	1	1	0	1	1	1	1	1	2	1	1	0	1	1	0	0	2	2	0	1	1	0	0	0	0	2	1	0	0	0
162	0	2	1	0	0	0	0	0	1	0	0	0	0	0	0	0	1	1	1	1	0	0	1	1	1	1	0	2	0	1	1	0	1	1	1	2	1	1	0	1	0	0	1	2	1	0	0	0	0
163	0	1	1	0	0	0	1	0	0	0	0	0	1	0	1	0	1	1	1	1	0	0	0	2	0	0	0	2	1	1	1	0	1	1	1	2	1	1	0	1	0	0	0	2	1	1	0	0	0
164	1	2	1	0	0	0	2	0	0	0	0	0	1	1	0	0	1	1	1	1	1	0	0	2	0	0	0	2	1	1	1	0	0	0	0	2	1	0	1	2	1	0	0	1	0	0	0	0	1
165	1	2	1	0	0	1	1	1	1	0	0	0	0	0	0	0	1	2	0	0	1	0	0	2	0	0	0	2	0	2	0	0	1	1	1	2	1	0	2	0	0	0	1	1	1	1	0	0	1
166	1	1	1	1	1	1	0	0	1	0	1	0	0	0	0	0	1	1	1	1	1	0	0	2	1	1	0	2	0	2	1	1	1	0	0	2	2	0	2	0	0	0	1	1	1	1	0	0	0
167	0	2	1	1	1	1	1	1	0	0	0	1	1	0	1	0	1	0	2	2	0	1	1	1	0	0	0	2	1	0	2	1	1	0	0	2	2	0	1	1	0	0	0	2	0	0	0	0	1
168	0	0	2	0	1	0	1	0	0	0	0	1	1	0	0	0	2	1	1	1	1	0	0	2	0	0	0	0	1	0	1	2	2	1	1	1	0	0	1	1	0	0	0	0	0	0	0	0	0
169	1	2	0	0	0	0	0	0	1	0	1	0	0	0	0	0	1	2	0	0	1	0	0	2	0	0	0	2	2	1	1	2	2	0	1	1	2	0	2	0	0	0	0	2	0	1	0	0	0
170	1	1	0	0	0	0	2	1	0	0	1	1	1	0	0	0	1	2	0	0	1	0	0	2	0	0	0	1	1	1	1	2	2	0	2	2	1	0	1	1	0	1	0	1	1	0	0	0	2
171	0	2	1	0	0	0	1	0	1	0	1	1	0	0	1	1	2	0	1	1	0	0	0	2	1	1	1	2	1	1	0	1	1	1	0	2	2	0	2	0	0	0	0	1	0	0	0	0	0
172	0	1	2	0	0	1	2	0	0	0	1	0	0	0	0	0	1	0	2	2	0	0	0	2	0	0	0	2	0	2	0	1	2	0	1	2	2	1	0	0	0	0	0	0	1	1	0	0	0
173	1	1	1	0	0	1	1	0	0	0	0	1	2	0	2	0	1	2	1	2	0	0	0	2	1	1	0	2	0	1	1	1	2	2	1	2	1	0	0	2	0	0	0	2	0	1	0	0	0
174	1	1	1	0	0	0	2	0	0	0	2	0	0	0	0	0	1	2	0	0	1	0	1	1	0	0	0	2	1	1	1	1	1	0	1	2	2	0	0	1	0	0	0	1	0	0	0	0	1
175	0	1	1	0	0	1	1	1	1	0	0	0	1	0	1	0	0	0	2	1	1	0	0	2	0	0	0	2	0	1	2	0	1	0	0	2	1	0	1	1	0	0	0	1	1	0	1	0	0
176	0	1	2	0	0	0	2	0	0	0	1	0	1	0	1	0	1	2	0	0	0	0	0	2	0	0	0	2	0	1	2	2	2	0	1	1	2	0	2	0	0	0	1	1	1	1	0	0	0
177	0	1	2	0	0	0	1	1	0	0	0	0	1	1	0	1	1	1	1	1	1	0	1	1	0	0	0	1	1	1	1	0	1	0	1	2	2	0	1	2	1	0	0	1	1	1	0	0	0
178	0	2	1	0	0	0	0	0	1	0	0	1	2	0	2	1	2	0	1	2	0	0	0	2	0	0	0	2	0	2	0	2	2	1	0	2	1	0	1	1	0	1	1	2	1	1	0	0	2
179	0	2	1	0	0	0	2	0	0	0	2	0	1	0	1	0	1	0	2	2	0	1	0	2	0	0	0	1	0	1	0	1	1	1	0	2	2	1	1	0	0	0	1	1	1	1	0	1	0
180	1	2	0	0	0	0	2	0	2	0	0	1	2	0	0	0	1	2	0	0	0	0	0	2	0	0	0	2	1	2	0	1	2	0	1	2	2	1	0	1	0	0	0	0	0	0	0	0	0
181	1	1	1	0	0	0	2	0	1	0	1	0	0	0	0	0	1	0	2	0	1	0	0	2	0	0	1	1	1	0	0	1	1	0	0	2	2	0	2	0	0	0	0	1	0	0	0	0	1
182	1	1	2	0	0	0	1	1	0	0	0	2	2	0	2	0	1	1	1	2	0	0	0	2	0	0	0	2	2	1	2	1	1	0	1	1	0	0	1	1	0	0	0	2	0	0	0	0	0
183	1	1	1	0	0	1	1	0	0	0	1	1	0	0	1	1	0	2	0	0	0	0	0	2	0	0	0	2	1	1	1	1	1	1	1	1	0	0	0	1	0	1	0	2	2	1	0	0	0
184	1	1	0	0	0	0	1	1	0	0	0	1	1	0	0	0	1	1	1	1	0	0	1	1	1	1	0	2	1	1	1	1	1	0	0	1	2	0	2	1	1	0	0	0	1	0	0	0	0
185	1	0	2	0	1	0	2	0	1	0	0	0	0	0	0	0	1	1	1	1	1	0	0	2	0	0	0	1	1	0	1	2	2	0	0	2	2	0	1	1	0	1	0	2	0	2	0	0	0
186	0	0	2	0	0	1	2	0	1	0	1	0	1	0	1	0	2	0	2	1	1	0	0	2	0	0	0	1	1	1	0	1	1	0	0	2	2	0	2	0	0	0	1	2	1	0	0	0	0
187	1	0	2	0	0	1	2	1	0	1	1	1	2	0	2	0	1	1	1	1	1	0	0	2	0	0	0	2	0	2	1	2	2	0	1	2	1	0	1	1	0	0	1	2	1	2	0	0	0
188	0	2	0	0	0	0	1	1	1	0	0	0	0	0	0	0	0	0	2	2	0	0	2	0	0	0	0	2	1	1	2	2	2	0	0	2	2	0	1	1	0	0	2	2	2	1	0	0	0
189	0	2	0	0	1	0	1	1	1	0	0	1	1	0	1	0	2	2	0	0	2	0	0	2	1	1	0	2	0	2	1	2	2	2	1	1	0	0	0	1	0	1	0	2	1	1	1	0	0
190	0	0	2	0	0	0	2	1	0	0	0	0	0	0	0	0	1	0	1	2	0	0	0	2	0	0	1	1	0	0	1	0	0	0	0	2	1	1	0	1	0	0	0	0	0	1	0	0	0
191	0	2	0	0	0	0	1	0	1	0	0	0	1	0	1	0	1	0	2	1	1	0	0	2	0	0	0	2	0	2	0	1	2	2	0	2	2	0	1	1	0	0	0	1	0	1	0	0	0
192	0	1	1	0	0	0	2	0	0	0	1	0	2	0	2	0	1	1	1	1	0	0	0	2	0	0	1	2	0	1	1	1	1	1	0	2	2	0	1	1	0	0	1	1	1	1	0	0	0
193	1	1	2	0	0	0	1	0	0	0	1	0	0	0	0	0	1	1	1	0	1	0	1	1	1	1	0	2	0	1	1	0	0	1	2	2	2	0	1	1	1	0	0	2	1	1	0	0	0
194	0	2	0	0	0	0	2	1	0	1	1	0	1	1	0	1	1	1	1	1	0	0	0	2	0	0	0	2	0	2	1	2	2	0	0	2	0	0	0	2	0	0	1	1	1	1	0	0	1
195	1	0	2	0	0	1	2	1	0	0	1	0	0	0	0	0	1	0	2	2	0	0	1	1	1	1	0	2	1	1	1	1	1	0	1	1	1	1	0	0	0	0	0	1	0	0	0	0	1
196	0	1	1	0	0	0	2	1	0	0	1	1	1	0	1	0	0	2	0	0	1	0	0	2	0	0	0	1	2	0	1	1	2	0	2	1	1	0	1	2	1	0	1	2	1	0	0	1	0
197	0	1	1	0	0	0	0	0	1	0	1	0	0	0	0	0	1	1	1	1	0	0	0	2	0	0	0	2	1	1	2	1	1	2	1	1	1	0	1	2	1	0	0	0	0	0	0	0	0
198	1	2	1	0	0	0	1	0	1	0	0	0	1	0	1	1	1	0	1	2	0	0	0	2	0	0	0	1	1	1	0	1	1	0	0	2	1	0	2	0	1	0	0	2	1	1	0	1	0
199	1	0	1	0	0	0	1	1	0	0	0	1	1	0	0	0	1	1	1	1	0	0	0	2	0	0	0	2	1	0	1	2	2	1	1	1	2	0	2	0	1	0	1	2	1	1	0	0	0
200	0	2	1	0	0	0	2	1	0	0	1	0	0	0	0	0	2	0	2	2	0	0	0	2	0	0	0	2	0	2	0	1	0	1	0	2	2	0	2	0	1	0	0	2	1	0	0	1	0
201	0	2	0	0	0	0	1	1	1	0	0	0	1	0	1	0	0	1	1	0	1	1	0	2	0	0	0	2	0	2	2	2	2	0	2	0	0	0	1	0	0	0	0	1	1	0	0	0	0
202	0	0	2	0	0	1	1	0	0	0	1	0	0	0	0	0	2	0	2	2	0	0	0	2	0	0	0	2	0	1	0	1	1	1	1	2	0	0	1	1	0	0	0	1	1	0	0	0	0
203	1	1	1	0	0	0	1	0	1	0	0	0	1	0	1	0	0	0	2	2	0	0	0	2	0	0	0	2	1	1	1	0	2	1	1	2	1	0	1	1	0	0	0	2	0	0	0	0	0
204	1	1	2	0	0	0	0	0	2	0	0	0	1	0	1	0	1	1	1	1	0	0	2	0	0	0	0	1	2	0	1	2	2	0	1	1	0	0	1	1	0	0	0	0	1	1	0	0	0
205	1	1	2	0	0	0	2	1	0	0	1	1	1	0	0	0	1	1	1	1	1	2	0	2	0	0	0	0	1	1	0	0	1	1	1	2	0	0	0	1	0	0	0	1	0	0	0	0	0
206	0	0	2	0	0	0	1	0	0	0	2	0	0	0	0	0	1	0	1	2	0	0	0	2	1	1	0	1	1	1	1	0	0	0	0	1	2	0	1	1	0	0	1	2	0	2	0	0	0
207	0	1	1	0	0	1	1	1	1	0	0	1	1	0	0	0	2	1	2	1	1	0	0	2	0	0	0	1	0	1	1	0	0	0	1	1	1	0	0	0	0	0	0	0	1	0	0	1	0
208	0	1	2	0	0	0	1	0	1	0	1	1	1	0	1	0	2	0	2	2	0	0	0	2	1	1	0	1	1	1	0	1	2	0	0	2	2	0	1	1	1	0	0	0	2	1	0	0	0
209	1	1	1	0	0	1	1	0	2	0	0	0	0	0	0	0	1	2	1	1	0	1	0	2	0	0	0	2	0	2	1	1	1	1	2	1	1	0	2	0	0	1	0	1	1	0	0	0	2
210	0	0	2	0	0	0	0	0	2	0	0	0	1	0	1	0	0	2	1	1	0	0	1	1	1	1	2	2	1	0	1	0	0	0	0	2	1	0	0	2	0	2	0	2	0	2	0	0	0
211	0	1	2	0	0	1	2	0	0	0	1	0	0	0	0	0	2	0	2	2	0	0	1	1	0	0	0	2	1	1	2	2	2	1	1	1	1	0	0	2	0	0	1	2	1	0	0	0	0
212	1	2	1	0	0	0	1	0	1	0	1	0	0	0	0	0	2	0	2	2	0	0	0	2	1	1	0	2	1	1	1	1	2	2	1	2	0	0	1	2	1	0	0	0	1	1	0	0	1
213	0	1	2	0	0	0	1	1	1	0	0	1	0	0	1	1	1	0	2	0	1	0	0	2	0	0	0	2	0	2	0	1	2	0	0	2	2	0	1	1	0	0	0	1	0	0	0	0	0
214	0	1	2	0	0	0	1	0	1	0	1	0	1	0	1	0	2	2	0	1	1	0	1	1	1	1	0	2	0	1	1	1	1	0	2	1	2	1	0	1	0	0	0	1	0	0	0	0	0
215	0	2	1	0	0	0	1	0	1	0	1	0	1	0	1	0	1	0	2	2	0	0	0	2	1	1	0	1	1	1	1	1	2	0	0	2	1	0	2	0	0	0	0	1	0	0	0	0	0
216	0	2	0	0	0	0	1	0	1	0	1	1	1	0	0	0	1	1	1	1	1	0	0	2	0	0	0	1	1	1	0	1	1	0	1	2	0	0	1	1	0	0	1	2	1	0	0	0	0
217	0	2	1	0	0	0	1	0	1	0	0	1	1	0	1	0	1	1	1	2	0	0	0	2	0	0	0	1	2	0	1	1	1	0	1	1	2	0	2	0	0	0	0	2	0	0	0	0	0
218	0	1	1	0	0	1	1	0	0	0	1	0	0	0	0	0	1	1	1	1	1	0	0	2	0	0	0	2	0	2	0	2	2	2	1	1	1	0	0	1	0	0	0	2	0	0	0	0	1
219	0	2	0	0	0	0	2	1	0	0	1	2	2	0	2	0	2	0	2	2	0	0	0	2	1	1	0	2	0	2	0	1	0	1	0	2	1	1	0	1	0	0	1	1	0	0	0	0	0
220	0	0	2	0	0	0	1	0	0	0	0	2	1	0	2	1	2	0	2	2	0	0	1	1	0	0	0	2	0	1	2	2	2	1	0	2	0	0	0	1	0	0	1	1	1	2	0	1	0
221	0	0	2	0	1	0	2	1	0	0	0	1	2	0	1	0	0	1	1	1	0	0	0	2	0	0	0	1	1	0	1	0	0	0	1	1	1	1	0	1	0	0	0	2	1	1	0	0	0
222	1	0	2	0	0	2	1	0	0	0	0	1	1	0	0	0	1	1	1	1	1	0	0	2	0	0	0	1	2	0	1	1	2	2	1	1	0	0	0	2	0	0	0	2	0	0	0	0	1
223	0	1	1	0	0	0	2	1	0	0	0	0	0	0	0	0	1	1	1	1	1	0	0	2	1	1	0	0	1	0	1	0	1	0	0	2	2	0	2	0	0	0	0	2	0	0	0	0	0
224	0	1	1	0	0	1	1	0	0	0	1	0	0	0	0	0	0	2	0	0	0	1	0	2	0	0	0	1	2	0	1	1	2	1	1	1	1	0	0	1	0	1	0	1	2	0	0	0	1
225	0	1	0	0	0	0	1	0	1	1	1	0	1	1	0	1	2	1	1	1	1	0	1	1	0	0	0	1	1	1	1	1	1	0	0	2	1	0	0	2	0	1	1	2	0	0	1	0	0
226	0	2	0	0	0	0	1	1	1	0	0	1	1	1	0	1	2	0	1	1	0	0	0	2	0	0	0	2	0	2	0	2	2	1	0	2	2	1	0	0	0	0	1	1	1	1	0	0	0
227	1	1	2	0	0	0	2	1	0	0	0	0	2	1	1	1	1	2	0	0	1	0	0	2	0	0	0	2	1	1	1	2	2	0	1	1	1	1	0	1	0	0	0	1	0	0	0	0	0
228	1	1	1	0	0	0	1	0	1	0	0	0	0	0	0	0	2	2	1	1	1	0	1	1	1	1	0	2	0	2	0	1	1	0	1	2	2	0	2	0	1	0	0	0	0	0	0	0	0
229	0	0	2	0	0	0	1	0	1	0	0	1	2	0	0	0	1	1	1	1	1	0	0	2	0	0	0	2	1	2	0	1	1	1	2	0	2	0	1	0	0	0	0	0	2	1	0	0	0
230	0	1	1	0	0	0	1	0	1	0	1	0	1	0	1	0	2	0	2	2	0	0	1	1	1	1	0	2	2	2	0	2	2	0	2	0	1	1	0	1	0	0	0	2	1	0	0	0	1
231	1	1	1	0	0	0	1	0	0	0	1	0	1	1	0	1	0	2	0	0	0	0	0	2	0	0	0	1	0	1	1	2	2	0	0	2	2	0	1	1	0	2	0	2	1	0	0	0	2
232	1	1	2	0	0	1	2	0	1	0	1	0	0	0	0	0	1	2	1	1	0	0	1	1	1	1	0	2	0	2	0	0	0	0	0	2	1	0	0	2	0	1	0	1	1	1	0	0	0
233	0	1	2	0	0	1	0	0	1	0	1	0	0	0	0	0	1	1	1	1	0	0	0	2	1	1	0	2	1	1	1	0	0	0	0	2	1	0	0	1	0	1	0	2	1	1	0	1	0
234	0	0	1	0	0	0	2	1	0	0	0	0	0	0	0	0	2	1	1	1	1	0	0	2	0	0	1	1	0	0	1	0	1	1	1	2	1	0	0	1	0	1	0	2	1	1	0	0	0
235	1	1	1	0	0	0	1	0	1	1	2	0	0	0	0	0	1	2	1	1	0	1	0	2	0	0	0	2	1	1	1	1	1	0	1	1	1	0	0	1	0	0	0	0	2	1	0	0	0
236	0	0	2	0	0	0	1	0	0	0	1	1	1	0	1	0	1	1	1	1	0	0	1	1	0	0	0	2	1	1	1	1	2	1	1	2	1	0	0	1	0	0	1	2	1	2	0	1	0
237	0	1	1	0	0	0	1	0	1	0	0	0	0	0	0	0	0	2	0	1	1	0	1	1	0	0	0	2	2	1	2	0	1	0	0	2	0	0	1	2	1	0	0	1	1	1	0	0	0
238	0	0	2	0	1	0	1	0	1	0	0	0	0	0	0	0	1	2	0	0	2	0	0	2	0	0	0	1	0	0	2	1	1	0	0	2	2	0	1	1	0	0	2	2	2	1	0	0	0
239	0	0	2	0	0	1	1	0	0	0	0	0	1	0	1	0	2	1	1	1	0	1	0	2	0	0	0	2	1	1	2	0	1	1	0	2	2	0	1	1	0	0	0	0	0	1	0	0	0
240	1	1	1	0	0	1	1	0	2	0	0	0	0	0	0	0	1	1	1	1	0	0	0	2	1	1	0	2	1	1	2	0	0	1	0	2	2	0	1	1	0	2	0	2	1	0	0	2	0
241	0	1	2	0	0	0	2	1	0	0	1	0	1	0	0	0	2	2	0	0	0	0	1	1	0	0	0	2	0	1	2	2	2	1	1	1	2	0	2	0	1	0	0	1	2	1	0	0	1
242	1	2	1	0	0	1	1	0	0	1	1	0	1	0	1	0	2	0	2	2	1	0	0	2	0	0	0	1	0	1	1	1	2	0	0	2	0	0	0	1	0	0	1	2	2	0	0	0	1
243	0	1	1	0	0	1	0	0	1	0	1	0	1	0	1	1	2	0	2	2	0	1	0	2	0	0	0	1	1	2	0	1	1	0	1	2	1	1	0	1	0	0	1	1	1	2	0	0	0
244	0	1	1	0	0	0	1	1	0	0	0	0	0	0	0	0	2	2	1	1	0	0	0	2	0	0	0	2	2	2	0	2	2	0	1	1	2	0	1	1	0	0	0	2	0	1	0	1	0
245	0	2	1	0	0	0	2	0	0	0	1	1	0	0	1	1	1	0	2	2	0	0	0	2	0	0	1	2	1	1	0	0	0	0	0	2	1	0	0	2	0	0	0	2	0	0	0	0	0
246	0	1	1	0	0	1	1	0	1	1	1	0	0	0	0	0	2	0	2	2	0	0	0	2	0	0	0	2	0	2	1	1	1	0	0	2	2	0	0	1	0	0	0	1	0	0	0	0	0
247	0	1	2	0	0	0	0	0	0	0	0	0	2	0	2	0	2	1	1	1	1	0	0	2	0	1	0	2	0	2	0	2	2	0	1	1	1	0	2	0	0	1	0	1	0	0	0	0	1
248	1	2	1	0	0	0	0	0	2	0	0	0	0	0	0	0	1	1	1	1	0	0	0	2	1	1	0	2	0	2	0	1	1	1	0	2	1	0	0	1	0	0	1	1	1	0	0	0	0
249	1	2	0	0	0	0	0	0	2	0	0	0	2	0	2	1	1	1	1	1	0	0	0	2	0	0	0	1	2	1	0	1	2	0	0	2	1	0	0	2	0	0	0	2	1	1	0	0	0
250	0	1	2	0	0	0	1	0	1	0	0	0	0	0	0	0	1	2	1	1	0	0	1	1	1	1	0	2	1	1	0	1	1	1	0	2	2	0	2	1	1	1	0	1	1	0	0	1	0
251	0	1	1	0	0	0	1	0	1	0	0	0	1	0	1	0	1	0	2	2	0	0	0	2	1	1	0	0	2	0	0	2	1	0	0	2	2	0	2	0	1	1	0	1	1	0	0	1	0
252	0	1	1	0	0	0	0	0	1	0	1	1	1	0	0	0	0	2	0	1	1	0	1	1	0	0	0	2	2	1	2	1	1	0	0	2	1	0	0	2	0	0	0	1	0	0	0	0	0
253	0	1	1	0	0	0	1	0	1	0	1	0	1	0	1	1	2	2	0	0	2	0	1	1	1	1	0	2	1	1	2	1	1	0	1	1	2	0	1	1	0	0	0	2	1	1	0	0	1
254	0	2	1	0	0	0	0	0	2	0	0	0	0	0	0	0	0	2	1	1	0	0	0	2	0	0	0	2	0	2	0	2	2	0	1	1	1	0	1	1	0	0	0	1	0	0	0	0	1
255	1	1	1	1	1	2	1	0	1	0	0	0	1	0	1	1	1	0	2	2	0	0	0	2	0	0	0	1	1	1	0	1	1	0	1	1	1	0	1	1	0	0	0	2	0	0	0	0	0
256	0	2	0	0	0	0	2	1	0	0	0	0	0	0	0	0	2	0	2	2	0	1	0	2	0	0	0	2	0	2	0	2	2	0	1	1	1	0	0	2	0	0	1	1	1	0	0	0	0
257	1	1	2	0	0	1	1	0	0	0	0	0	0	0	0	0	2	0	2	2	0	0	1	1	0	0	0	2	1	1	2	1	1	0	0	2	2	0	2	0	0	0	0	0	0	0	0	0	0
258	1	2	1	0	0	0	1	0	0	0	1	1	1	0	0	0	1	0	1	2	0	1	0	2	0	0	0	1	1	1	0	0	0	0	2	2	2	0	1	0	0	0	0	2	1	1	0	0	0
259	1	2	1	0	0	0	1	0	0	0	0	0	1	1	0	1	0	1	2	2	0	0	0	2	0	0	0	1	1	1	1	1	1	0	1	2	2	0	1	0	0	0	1	1	0	0	0	0	0
260	0	1	1	0	0	0	0	0	1	0	1	0	2	0	2	0	1	1	1	0	1	0	0	2	1	1	0	2	2	1	1	2	2	1	0	2	1	0	1	1	0	0	0	2	1	1	0	0	0
261	0	1	1	0	0	0	2	1	0	0	0	1	2	0	1	1	2	0	2	2	0	0	2	0	1	1	0	2	1	1	1	1	1	0	1	2	0	0	0	1	0	0	0	1	0	0	0	0	0
262	1	2	1	0	0	0	1	0	0	0	1	0	1	0	1	1	2	0	2	2	0	0	0	2	1	1	0	2	2	2	0	2	2	0	1	1	2	0	1	1	0	0	0	1	0	0	0	2	0
263	0	0	2	0	0	0	2	1	0	0	1	0	0	0	0	0	2	1	2	1	1	0	0	2	0	0	0	0	1	0	1	2	2	0	1	1	1	0	1	1	0	0	0	2	1	1	0	0	1
264	0	1	1	0	0	1	1	0	0	0	0	2	2	0	0	0	1	1	1	1	1	1	0	2	0	0	0	1	1	1	1	0	0	0	0	2	2	0	1	1	0	1	0	2	1	1	0	0	0
265	1	1	2	0	0	1	1	0	1	1	1	1	1	0	1	0	1	1	1	1	1	0	0	2	0	0	0	2	2	2	0	1	1	0	0	1	1	0	0	2	0	0	1	2	1	2	0	0	0
266	1	2	1	0	0	0	0	0	0	0	1	0	0	0	0	0	0	1	0	0	1	0	0	2	0	0	0	2	2	2	0	0	0	0	0	2	1	1	0	0	0	0	1	2	1	0	0	0	1
267	0	2	0	0	0	0	0	0	2	0	0	2	2	0	0	0	2	0	2	2	1	0	0	2	0	0	0	1	0	1	0	0	0	0	0	2	1	1	0	0	0	0	0	0	0	0	0	0	1
268	0	1	1	0	0	0	0	0	1	0	0	1	1	0	1	0	1	2	0	0	1	0	0	2	0	0	0	2	1	1	1	1	1	1	0	2	2	0	0	2	0	0	0	1	0	0	0	1	0
269	1	1	1	0	0	0	1	0	2	0	0	0	1	0	1	0	1	2	1	1	0	0	1	1	0	0	0	2	0	1	1	2	2	0	1	1	0	1	0	1	0	1	0	2	1	1	0	0	0
270	1	0	2	0	0	1	1	0	0	0	1	0	1	0	0	0	1	0	2	0	1	0	0	2	0	0	0	1	0	1	2	0	0	0	0	2	0	0	1	1	1	1	0	2	1	0	0	0	1
271	1	0	2	0	1	0	1	0	1	0	1	1	1	0	2	1	0	0	2	2	0	0	0	2	0	0	0	2	0	1	2	2	2	0	2	0	2	1	1	0	0	1	1	2	1	1	0	0	0
272	0	2	0	0	0	0	1	0	0	1	1	2	1	0	2	1	2	0	1	1	0	0	1	2	0	0	0	1	1	1	0	1	1	0	1	1	2	0	0	1	0	0	0	2	0	0	0	0	0
273	0	1	1	0	0	0	1	1	1	0	0	1	1	0	0	0	2	0	2	2	1	0	0	2	0	0	1	2	1	1	0	1	2	0	1	2	0	0	0	2	0	0	1	1	1	1	0	0	0
274	1	1	2	0	0	0	1	0	0	0	1	1	1	0	0	0	1	1	1	1	1	0	0	2	0	0	0	1	2	0	1	2	2	0	1	1	1	0	1	1	0	2	0	2	0	0	0	0	1
275	1	2	0	0	0	0	0	0	1	0	0	0	1	0	1	0	1	0	2	1	0	0	0	2	0	0	0	1	2	0	1	1	1	0	1	1	1	0	0	1	0	0	0	1	0	0	0	0	1
276	1	1	1	0	1	0	1	0	1	1	1	0	1	0	1	0	1	0	1	2	0	0	0	2	0	0	0	2	0	2	1	0	2	1	2	2	2	0	2	1	0	0	0	1	0	0	0	0	0
277	0	2	1	0	0	0	2	0	0	1	1	0	1	0	1	0	0	0	2	2	0	0	0	2	0	0	0	1	1	1	0	0	0	1	2	2	2	0	1	0	0	0	0	2	1	0	0	0	0
278	0	1	2	0	0	0	1	0	0	0	2	0	0	0	0	0	1	0	2	1	1	0	0	2	0	0	0	2	0	2	0	0	2	1	0	2	1	1	0	1	0	0	1	1	1	0	0	0	1
279	0	0	2	0	0	1	2	1	0	0	0	1	2	0	1	0	2	0	2	2	0	0	0	2	0	0	0	1	0	1	2	1	1	2	0	2	2	0	0	1	0	0	0	1	0	1	0	0	0
280	0	0	2	0	0	1	2	0	0	0	1	0	0	0	0	0	1	0	2	2	0	0	0	2	0	0	0	2	0	1	0	1	1	1	0	2	2	0	0	0	0	0	2	2	1	1	0	0	0
281	1	2	2	0	0	0	1	0	1	0	1	1	1	0	1	0	0	2	1	1	0	0	0	2	0	0	0	2	0	1	0	0	1	1	0	2	1	0	2	0	0	0	0	1	0	0	0	0	1
282	0	1	2	0	0	0	1	0	0	0	0	0	1	0	2	0	2	0	2	2	0	0	1	1	1	1	1	2	0	1	1	0	1	1	0	2	0	0	0	2	0	0	1	1	1	2	0	0	0
283	1	0	2	0	1	0	1	0	0	1	1	1	1	0	0	0	1	2	0	0	0	0	0	2	0	0	0	1	1	1	0	2	2	0	2	2	2	0	2	1	1	1	1	2	1	1	0	0	0
284	0	1	1	0	0	0	2	0	1	0	1	1	1	0	0	0	1	0	2	2	0	0	1	1	1	1	1	2	1	1	0	1	1	0	1	1	1	0	0	2	0	0	0	1	0	0	0	0	0
285	1	2	1	0	0	0	2	0	1	0	0	0	0	0	0	0	2	0	2	2	0	0	0	2	0	0	0	1	1	1	0	2	2	0	0	2	2	0	1	0	0	0	1	2	1	1	0	0	0
286	1	0	2	0	0	0	0	0	1	0	2	1	0	0	1	1	1	1	1	1	0	0	0	2	0	0	0	2	1	2	0	0	0	0	1	1	1	0	1	1	0	1	1	2	1	1	0	1	0
287	0	1	2	0	0	0	0	0	0	0	0	2	2	0	1	0	2	0	2	2	0	0	0	2	0	0	0	0	1	1	0	0	0	0	0	2	2	0	0	2	0	0	0	0	0	0	0	1	0
288	0	1	1	0	0	1	2	0	0	0	1	1	0	0	1	1	2	0	1	1	0	0	1	1	1	2	0	2	1	1	2	1	1	1	0	2	1	1	0	0	0	0	0	1	0	0	0	0	1
289	0	1	1	0	0	1	2	0	0	0	0	1	0	0	1	1	2	1	1	1	0	0	0	2	1	1	0	2	0	1	1	2	2	1	0	2	2	0	1	1	0	0	0	2	0	2	0	0	0
290	1	2	0	0	0	0	0	0	0	0	1	0	0	0	0	0	2	0	2	2	1	0	0	2	1	1	0	2	1	1	2	1	1	0	0	2	2	0	2	1	1	0	1	2	1	0	0	0	2
291	1	1	1	0	0	0	1	0	0	0	1	0	0	0	0	0	0	1	1	1	0	0	0	2	0	0	0	2	0	1	2	1	2	1	1	1	1	0	1	1	1	0	1	2	1	1	0	0	0
292	1	1	1	1	1	1	0	0	1	0	1	0	0	0	0	0	2	1	1	1	0	0	0	2	2	2	0	2	1	2	0	1	1	0	0	2	2	1	0	1	0	0	0	2	0	0	0	0	0
293	0	2	0	0	0	0	1	0	2	0	0	0	1	0	1	0	2	1	2	1	1	0	1	1	0	0	0	2	0	2	1	1	2	0	1	2	1	0	0	2	0	0	0	2	0	0	0	0	1
294	1	2	1	0	0	0	0	0	1	0	1	1	2	0	2	0	1	0	2	1	1	0	1	1	0	0	0	2	2	1	2	1	1	0	2	0	1	0	1	1	0	0	0	2	0	0	0	0	0
295	0	0	2	0	0	1	2	0	0	0	0	0	1	0	0	0	1	2	0	0	0	0	1	1	1	1	0	2	1	1	1	1	2	0	2	1	2	0	1	1	0	0	0	2	0	0	0	0	0
296	1	2	1	0	0	0	0	0	1	0	0	0	0	0	0	0	2	1	1	1	1	0	0	2	1	1	0	2	0	1	1	2	2	0	2	1	2	0	1	1	0	0	0	1	0	1	0	0	0
297	1	2	0	0	0	0	1	1	1	0	0	0	1	0	0	0	1	2	0	0	0	0	1	1	0	0	0	2	0	1	1	0	0	0	0	2	2	1	1	0	0	0	1	2	1	0	0	0	0
298	1	2	1	0	0	0	1	0	1	1	1	0	1	0	1	0	1	0	1	1	1	0	0	2	0	0	0	0	2	0	0	0	1	0	0	2	1	0	1	1	0	0	0	2	0	0	0	0	0
299	1	1	2	0	0	0	1	0	2	0	0	1	0	0	1	1	2	2	1	1	0	0	0	2	0	0	0	1	0	1	1	2	2	0	2	0	2	1	1	1	1	0	0	1	0	0	0	1	0
300	0	1	0	0	0	0	1	1	0	0	0	0	0	0	0	0	1	0	2	1	0	1	0	2	0	0	0	2	0	1	1	1	2	0	0	2	0	0	1	1	1	1	0	1	2	0	0	1	1
301	1	2	2	0	0	1	1	0	0	0	1	0	1	0	1	1	1	0	1	1	1	0	0	2	0	0	0	1	1	1	1	2	2	0	0	2	2	0	1	1	0	0	1	1	1	0	0	0	1
302	1	1	1	0	0	1	2	0	0	0	2	0	2	0	2	0	0	2	0	0	0	0	1	1	0	0	0	1	1	0	1	0	1	0	1	2	1	0	1	1	0	0	0	1	0	0	0	0	2
303	0	1	1	0	0	1	0	0	1	0	1	0	0	0	0	0	2	1	2	1	1	0	0	2	1	1	0	2	1	1	2	0	0	1	0	2	0	0	0	2	0	1	0	2	1	1	0	0	0
304	0	0	2	0	0	0	1	0	1	0	0	1	2	0	1	0	2	1	2	2	0	0	0	2	0	0	0	1	0	1	0	2	2	0	1	1	1	0	1	1	0	1	0	1	1	0	0	0	1
305	1	0	1	0	0	0	1	0	1	0	1	0	0	0	0	0	2	1	1	1	0	0	1	1	1	2	0	2	0	2	1	1	2	0	1	2	1	0	1	2	1	0	0	1	0	0	0	0	0
306	0	1	2	0	0	0	1	0	2	0	0	0	0	0	0	0	1	1	1	1	0	0	1	1	1	1	0	1	2	0	1	2	2	0	1	2	1	0	0	2	0	0	0	1	0	0	0	0	1
307	1	2	0	0	0	0	1	0	1	0	0	0	1	0	1	0	2	1	1	1	0	0	0	2	0	0	0	1	2	0	1	1	1	0	0	2	1	0	1	2	1	0	1	2	1	1	0	0	0
308	0	1	2	0	0	0	2	0	0	0	1	0	0	0	0	0	2	0	2	2	0	1	0	2	0	0	0	2	0	2	0	1	1	0	1	1	0	0	1	1	0	1	0	2	2	0	0	1	0
309	0	2	0	0	0	0	2	0	0	0	0	0	1	0	1	0	1	2	0	0	1	0	0	2	0	0	0	2	2	1	2	1	1	0	1	2	2	0	1	0	0	0	2	2	2	1	0	0	0
310	1	2	0	0	0	0	2	1	0	0	0	0	1	0	1	0	0	1	1	1	0	1	0	2	0	0	0	2	0	2	1	1	1	0	1	1	2	0	1	0	0	0	0	1	0	0	0	0	0
311	1	1	2	0	0	0	1	0	1	1	0	0	0	0	0	0	0	1	1	1	0	0	0	2	0	0	0	2	0	2	1	2	2	0	1	2	1	0	0	1	0	0	1	1	1	1	0	0	0
312	0	0	2	0	0	1	1	0	2	0	0	0	0	0	0	0	1	1	1	1	0	0	0	2	0	0	1	1	1	0	0	1	1	1	0	2	2	0	1	1	1	0	1	2	1	2	0	0	1
313	0	2	0	0	0	1	0	0	1	0	1	1	2	0	1	0	1	2	0	1	0	0	0	2	0	0	0	2	1	1	1	1	1	1	2	1	2	0	2	0	0	0	0	1	0	0	0	0	0
314	0	2	1	0	0	0	2	0	0	1	2	0	0	0	0	0	2	1	2	2	0	0	0	2	0	0	0	2	1	2	0	1	1	0	1	1	1	0	0	1	0	0	1	1	1	1	0	2	0
315	0	1	1	0	0	0	1	0	1	0	0	0	1	0	1	0	1	2	0	0	1	0	1	1	1	1	0	2	1	1	1	2	2	0	1	1	1	0	1	1	0	1	0	1	1	0	0	0	1
316	1	2	2	0	0	0	1	0	0	0	0	1	2	0	1	0	0	2	0	0	0	1	0	2	1	1	1	2	1	1	0	2	2	0	0	2	2	0	0	0	0	0	0	2	0	0	0	0	0
317	1	1	1	1	1	1	1	0	1	0	1	0	0	0	0	0	1	1	1	1	0	0	1	1	1	1	0	1	1	1	0	1	1	0	0	2	1	0	0	1	0	0	2	2	1	1	0	0	0
318	0	0	1	0	0	0	1	0	2	0	0	0	0	0	0	0	2	1	1	1	1	0	0	2	0	0	0	2	2	1	2	1	2	2	1	2	2	0	1	1	0	0	1	2	2	0	0	0	1
319	0	1	2	0	0	0	0	0	2	0	0	0	0	0	0	0	0	1	1	1	1	1	0	2	0	0	0	2	1	1	1	1	2	0	1	2	1	0	0	1	0	0	0	2	0	1	0	0	0
320	0	1	2	0	0	0	1	0	1	0	1	0	1	0	1	0	2	1	2	1	1	0	1	1	0	0	0	1	1	1	0	0	0	0	0	2	0	0	0	2	0	0	0	1	1	1	0	0	1
321	0	0	2	0	0	1	2	0	1	0	0	0	1	0	1	0	1	1	1	1	1	1	0	2	0	0	0	2	0	2	1	1	1	0	0	2	1	0	0	2	0	0	0	2	1	1	0	0	0
322	1	2	0	0	0	0	1	1	1	0	0	0	1	0	1	0	0	1	1	1	1	0	0	2	0	0	0	2	1	1	0	1	1	1	0	2	1	0	0	1	0	1	1	2	1	1	0	0	1
323	1	0	1	0	0	0	2	1	0	0	0	0	0	0	0	0	2	0	2	2	1	0	0	2	0	0	0	0	2	0	0	1	1	0	2	1	0	0	0	2	0	0	1	2	2	1	0	0	0
324	1	1	2	0	0	0	1	0	1	0	0	1	1	0	0	0	0	1	1	1	0	0	1	1	1	2	0	2	1	1	2	2	2	0	1	1	1	0	1	2	1	2	0	2	1	1	0	0	0
325	1	1	1	0	0	0	1	0	0	0	0	0	0	0	0	0	1	0	2	2	0	0	0	2	0	0	0	1	0	2	1	0	0	0	0	2	2	0	2	0	0	0	1	1	1	1	1	0	1
326	1	1	2	0	0	0	1	0	1	0	1	0	1	0	1	0	2	0	2	2	0	0	0	2	0	0	0	2	0	2	0	1	2	2	1	1	1	0	1	1	0	0	1	1	1	2	0	0	0
327	0	1	1	0	0	0	1	1	1	0	0	0	0	0	0	0	1	1	1	1	1	0	1	1	1	1	0	2	0	2	1	1	1	0	1	1	1	0	0	2	0	0	0	1	0	0	0	1	0
328	1	2	2	0	0	1	0	0	1	0	1	0	1	0	1	0	1	1	1	1	0	0	1	1	1	1	0	2	0	2	0	1	1	1	0	2	1	0	0	1	0	2	0	2	1	0	0	0	0
329	0	2	0	0	0	0	2	0	0	0	1	1	1	0	0	0	1	0	2	2	0	0	0	2	0	0	0	1	1	1	0	0	0	0	0	2	2	0	0	1	0	0	1	2	1	1	0	0	0
330	1	2	0	0	0	0	1	0	1	1	1	0	0	0	0	0	2	1	1	1	0	0	0	2	0	0	0	2	1	1	1	1	1	0	0	2	1	0	1	1	0	0	0	0	0	0	0	1	1
331	1	1	1	0	0	1	1	0	2	0	0	0	0	0	0	0	2	2	1	1	0	0	0	2	0	0	0	2	1	1	1	2	2	1	0	2	2	1	1	0	0	0	1	2	1	1	0	0	0
332	0	1	1	0	0	1	1	0	1	0	0	0	0	0	0	0	0	2	0	0	0	0	0	2	0	0	0	2	1	2	1	1	1	0	1	1	1	1	1	0	0	0	0	0	0	1	0	0	0
333	1	0	2	0	0	0	2	0	0	0	2	0	1	0	1	0	1	2	0	0	2	0	0	2	0	0	0	2	1	1	2	2	2	0	2	1	1	0	0	2	0	0	0	1	0	0	0	0	0
334	1	2	0	0	0	0	2	0	0	0	1	1	2	0	1	0	1	0	2	1	1	0	0	2	0	0	0	1	0	1	2	2	2	0	1	1	1	0	1	1	0	2	0	2	1	1	0	0	0
335	0	1	1	1	1	2	1	0	1	0	0	0	0	0	0	0	1	2	0	0	1	0	0	2	0	0	0	2	0	2	0	1	1	0	1	1	1	0	0	2	0	0	0	1	0	0	0	1	0
336	1	1	2	0	0	0	1	0	1	0	0	1	0	0	1	1	1	0	2	1	0	0	0	2	0	0	0	2	0	1	1	0	0	0	0	2	2	0	1	1	0	0	1	2	0	2	0	0	1
337	0	1	2	0	0	1	1	0	1	1	1	0	0	0	0	0	1	2	0	0	0	0	1	1	1	1	0	2	0	1	1	1	0	0	0	2	1	0	1	1	1	0	0	1	0	0	0	1	0
338	0	2	1	0	0	0	0	0	1	0	0	0	1	0	1	0	1	0	2	2	0	0	0	2	0	0	0	2	1	2	1	1	1	0	0	2	2	0	1	2	1	1	0	2	2	0	0	0	0
339	1	2	0	0	1	0	1	0	0	0	0	0	0	0	0	0	1	0	2	1	1	0	0	2	0	0	0	2	0	2	1	2	2	1	1	2	2	0	2	1	1	0	1	2	1	0	0	0	0
340	1	0	1	0	0	0	0	0	2	0	0	0	1	0	1	0	2	1	2	1	1	0	0	2	0	0	0	2	0	1	1	0	0	0	1	1	1	0	1	1	0	0	0	2	0	0	0	0	0
341	1	1	2	0	0	1	0	0	1	0	0	0	0	0	0	0	2	2	0	1	1	0	0	2	0	0	0	1	0	2	1	0	1	2	1	2	1	0	0	1	0	0	0	1	0	0	0	0	0
342	0	1	1	0	0	0	1	0	1	1	2	0	0	0	0	0	1	1	1	1	0	0	1	1	1	1	0	1	0	1	1	0	0	0	0	2	2	0	0	1	0	0	0	1	0	0	0	0	0
343	0	1	1	0	0	1	1	1	1	0	0	0	0	0	0	0	1	1	1	1	0	0	0	2	0	0	0	2	0	1	2	1	1	1	1	1	0	0	1	2	1	0	1	2	1	1	0	0	1
344	0	1	2	0	0	0	0	0	1	0	0	0	1	0	1	0	0	1	1	1	0	0	0	2	0	0	0	2	0	2	0	2	2	0	0	2	0	0	0	2	0	0	1	2	2	0	0	0	0
345	0	0	2	0	0	1	1	1	0	0	0	0	1	0	1	0	1	2	0	0	0	0	0	2	0	0	0	2	0	2	0	0	0	0	0	2	2	0	1	1	1	0	0	1	0	0	0	0	0
346	1	1	2	0	0	0	2	1	0	0	0	0	0	0	0	0	1	1	1	1	0	0	0	2	0	0	0	2	1	1	2	1	2	2	0	2	1	0	1	1	0	1	0	2	1	0	0	0	0
347	1	1	1	0	0	0	2	0	0	0	0	1	1	0	0	0	1	0	2	1	1	0	0	2	1	1	0	2	1	1	1	2	2	0	0	2	2	0	0	2	1	0	1	2	1	0	0	0	1
348	1	2	0	0	0	0	2	1	0	0	0	2	2	0	1	0	0	0	2	1	1	0	1	1	0	0	0	2	0	1	2	0	2	0	0	2	0	0	1	2	1	0	1	1	1	2	0	1	0
349	0	0	2	0	0	0	2	1	0	0	1	0	1	0	1	0	0	2	0	0	1	0	0	2	0	0	0	2	0	2	0	0	0	0	0	1	1	0	0	2	0	0	0	1	0	1	0	0	0
350	0	0	1	0	0	0	2	1	0	0	1	0	0	0	0	0	2	1	1	1	0	0	0	2	2	2	0	2	0	1	1	0	0	0	0	1	2	0	1	1	0	0	0	1	0	0	0	0	0
351	0	1	2	0	0	0	2	1	0	0	1	0	0	0	0	0	1	2	0	0	1	0	0	2	0	0	0	2	0	2	2	1	1	1	0	2	1	0	1	1	0	0	1	1	1	0	0	1	0
352	0	1	1	0	0	1	1	1	1	0	0	0	0	0	0	0	0	2	0	1	0	0	0	2	1	1	0	2	1	1	1	2	2	0	2	0	2	0	1	1	0	1	0	1	1	0	0	0	0
353	1	1	1	0	0	0	1	0	0	0	1	0	0	0	0	0	2	1	1	1	0	0	1	1	1	1	0	2	2	1	2	1	1	0	0	2	2	0	0	0	0	0	1	2	1	2	0	0	0
354	0	2	0	0	0	0	2	0	0	0	2	0	0	0	0	0	2	0	2	2	0	0	0	2	0	0	0	2	0	1	1	1	1	1	0	2	1	0	2	0	0	0	0	2	1	1	0	0	1
355	0	1	1	1	1	2	2	1	0	0	1	0	0	0	0	0	2	1	1	1	0	0	2	0	0	0	0	2	0	1	1	2	2	0	0	2	0	0	0	2	0	0	1	1	1	0	0	0	0
356	0	1	1	0	0	0	1	1	1	0	0	0	0	0	0	0	2	1	1	1	1	0	1	1	0	0	0	2	2	1	1	2	2	0	1	1	1	0	0	2	0	0	1	2	1	1	0	1	0
357	1	1	2	0	0	1	1	0	1	1	0	0	1	0	0	0	1	1	1	0	0	0	0	2	2	2	0	1	1	1	0	1	2	0	1	2	1	0	1	1	0	0	0	2	1	1	0	0	0
358	0	0	2	0	0	1	0	0	2	0	0	0	0	0	0	0	1	2	1	1	0	0	0	2	0	0	0	2	2	1	2	2	2	0	1	1	2	1	0	0	0	1	0	1	1	1	0	0	1
359	0	0	2	0	1	0	2	0	0	0	0	0	2	0	2	1	2	0	2	2	0	0	0	2	0	0	0	1	1	1	1	0	0	0	0	2	2	0	1	0	0	0	0	1	0	0	0	0	0
360	0	1	1	0	0	0	2	1	0	0	0	0	0	0	0	0	2	1	1	1	0	0	1	1	1	1	0	1	1	1	1	1	1	0	1	2	2	0	1	1	0	0	1	2	1	0	0	0	0
361	0	0	2	0	0	0	1	0	0	0	0	0	0	0	0	0	1	1	1	1	0	0	0	2	0	0	1	2	0	1	0	1	1	1	0	2	1	0	1	2	1	0	0	1	0	1	0	0	0
362	1	1	1	0	0	1	1	1	0	0	0	0	1	0	1	0	2	0	2	2	1	0	0	2	0	0	1	2	1	1	0	0	1	1	0	2	1	0	0	0	0	0	1	2	1	1	0	0	1
363	1	2	1	0	0	0	1	1	1	0	0	1	1	0	0	0	1	0	2	2	0	0	0	2	1	1	0	2	1	1	1	0	0	0	0	2	1	0	0	2	0	0	0	1	0	0	0	0	1
364	1	1	1	0	0	0	1	1	0	0	0	0	0	0	0	0	2	1	1	1	1	0	0	2	0	0	0	1	2	0	1	2	2	0	0	2	1	0	0	1	0	0	1	1	1	1	0	0	0
365	0	1	1	0	0	1	1	0	1	0	1	1	1	0	0	0	2	0	1	1	0	1	1	1	0	0	0	1	2	1	0	1	2	1	1	1	0	0	0	2	0	1	0	1	0	0	0	0	0
366	1	1	1	0	0	0	1	0	2	0	0	1	2	0	1	1	2	1	1	1	1	0	1	1	0	0	0	1	1	1	0	2	2	2	1	1	1	0	0	2	0	0	0	1	0	1	0	1	0
367	0	0	2	0	1	0	2	1	0	0	0	0	1	0	0	0	1	2	0	0	0	0	0	2	0	0	0	2	0	2	1	2	2	0	0	2	1	0	1	1	0	2	0	2	0	2	0	0	1
368	0	2	1	0	0	0	2	1	0	0	1	1	2	0	1	0	1	1	1	1	0	0	0	2	0	0	0	1	0	1	0	1	1	0	0	2	0	0	0	2	0	0	1	1	0	0	0	0	0
369	1	0	1	0	0	0	0	0	2	0	0	0	1	0	1	0	2	2	0	0	1	0	0	2	0	0	0	1	1	1	0	0	0	0	0	2	1	0	0	2	0	0	0	1	0	1	0	0	0
370	0	1	1	0	1	0	1	0	0	0	0	0	0	0	0	0	0	0	2	1	1	0	0	2	0	0	0	2	0	2	1	1	1	1	1	1	0	0	0	2	0	0	1	2	2	2	0	1	0
371	0	2	1	0	0	1	0	0	2	0	0	0	0	0	0	0	1	2	0	0	0	0	1	1	0	0	0	2	0	2	0	2	2	0	0	2	1	0	0	1	0	0	0	2	1	1	0	0	0
372	1	1	1	0	0	1	0	0	2	0	0	0	0	0	0	0	1	2	0	1	1	0	0	2	0	0	0	2	0	1	2	1	1	0	0	2	1	0	2	0	0	0	0	1	0	1	1	0	1
373	0	1	2	0	0	0	2	0	1	0	0	1	1	0	0	0	1	1	1	1	1	0	1	1	1	2	0	2	0	1	1	1	2	1	1	2	2	0	2	0	0	0	1	2	1	2	1	0	0
374	0	1	2	0	0	1	2	0	0	0	2	0	0	0	0	0	0	1	1	1	0	0	0	2	0	0	1	2	0	1	0	1	1	0	1	0	1	1	0	0	0	0	0	2	0	1	0	0	0
375	0	1	2	0	0	0	2	1	0	1	1	0	0	0	0	0	1	0	2	2	0	0	1	1	0	0	0	2	1	1	2	1	2	0	0	2	2	0	1	1	0	2	0	2	1	1	0	0	0
376	1	1	1	0	0	0	2	0	0	0	1	1	1	0	0	0	2	0	2	2	0	0	0	2	0	0	0	1	1	1	0	1	2	1	1	2	2	1	1	0	0	0	0	1	0	0	0	0	1
377	1	1	2	0	0	0	2	0	1	0	1	0	1	0	0	0	1	1	1	0	0	0	0	2	0	0	1	2	0	1	1	2	2	0	0	2	1	0	1	1	0	1	0	2	1	0	0	0	0
378	1	1	1	1	1	2	2	0	0	0	2	0	0	0	0	0	1	1	1	1	1	0	0	2	0	0	0	2	0	2	0	1	2	0	0	2	2	0	0	0	0	0	1	2	1	0	0	0	0
379	1	1	2	0	0	0	1	0	1	0	0	0	1	0	1	0	1	1	1	0	1	0	0	2	0	0	0	2	0	2	1	1	1	0	0	2	2	0	1	1	0	0	0	2	0	1	0	1	0
380	0	1	0	0	0	0	1	0	1	0	0	1	1	0	1	0	0	1	1	1	1	0	1	1	1	2	0	1	0	2	1	1	2	0	0	2	2	0	2	1	1	0	1	2	1	1	0	0	0
381	1	1	2	0	0	1	0	0	0	0	1	0	1	0	1	1	1	1	1	1	0	0	0	2	0	0	0	1	2	0	1	1	2	0	1	2	1	1	1	0	0	0	1	2	1	0	0	0	0
382	0	2	2	0	0	1	1	0	0	0	0	0	1	0	1	1	0	1	1	0	1	0	0	2	0	0	0	1	1	1	0	2	1	0	0	2	0	0	1	1	0	1	0	2	2	0	0	0	1
383	0	1	1	0	0	1	1	0	2	0	0	0	0	0	0	0	0	0	2	2	0	0	1	1	1	1	0	2	0	1	2	1	1	0	0	2	0	0	0	2	0	1	0	1	1	0	0	0	0
384	0	2	1	0	0	0	2	0	0	0	1	1	2	0	1	0	2	0	1	1	0	0	0	2	1	1	0	2	0	1	2	1	1	0	1	1	0	0	1	1	0	0	2	2	1	1	0	0	0
385	1	1	0	0	0	0	2	1	0	0	1	0	0	0	0	0	0	0	2	1	1	0	0	2	0	0	0	2	2	1	2	0	0	1	2	2	2	1	1	0	0	0	0	1	0	0	0	0	0
386	0	1	2	0	0	1	1	0	0	0	0	2	2	1	0	1	1	0	2	2	0	0	0	2	0	0	0	2	0	2	1	0	0	0	1	1	2	0	1	1	0	0	0	1	0	0	0	0	0
387	1	1	2	0	0	0	1	0	1	0	0	0	0	0	0	0	1	0	2	1	1	0	0	2	0	0	1	2	0	1	0	0	0	0	1	1	0	0	1	1	0	1	0	2	2	0	0	1	0
388	1	1	2	0	0	0	1	0	1	0	1	2	2	0	2	0	1	1	1	1	0	0	0	2	0	0	0	2	0	2	2	1	1	0	0	2	0	0	0	1	0	0	0	1	0	1	0	0	0
389	0	0	2	0	0	0	1	0	1	0	0	0	0	0	0	0	0	0	2	1	1	0	0	2	0	0	0	2	1	2	0	0	1	0	1	2	1	0	1	2	1	0	1	1	0	0	0	0	0
390	1	1	1	0	0	0	2	1	0	0	0	0	0	0	0	0	2	0	2	2	0	0	0	2	0	0	0	1	1	1	1	1	2	2	1	1	1	0	1	1	0	0	0	1	1	0	0	0	0
391	1	1	1	0	0	0	1	2	0	0	0	1	1	0	0	0	2	0	2	2	0	0	0	2	0	0	0	2	1	1	2	1	1	0	2	1	2	0	0	2	1	0	0	0	1	0	0	0	0
392	0	1	1	0	0	0	2	0	1	0	1	0	0	0	0	0	0	1	2	1	1	0	0	2	0	0	0	2	1	1	2	0	0	0	0	2	1	1	0	1	0	0	1	1	1	1	0	1	0
393	0	1	1	0	0	1	2	0	0	0	0	0	1	0	1	0	1	0	2	1	1	0	1	1	0	0	0	1	0	1	0	2	2	0	1	1	2	1	0	1	0	0	1	2	1	0	0	0	0
394	0	1	1	0	0	0	1	0	0	1	1	0	0	0	0	0	2	0	1	1	0	0	0	2	0	0	0	2	1	2	1	1	2	1	0	2	2	1	1	0	0	0	0	2	0	0	0	0	1
395	0	1	1	0	0	1	1	1	1	0	0	0	1	1	0	1	0	1	1	1	0	0	1	1	0	0	1	2	0	1	0	2	2	1	0	2	1	0	1	2	1	1	0	1	1	0	0	0	0
396	0	0	1	0	0	0	1	0	0	0	0	0	0	0	0	0	1	0	2	2	0	0	0	2	0	0	0	2	0	2	0	2	2	0	2	0	1	0	0	2	0	1	0	1	0	0	0	0	0
397	0	0	2	0	0	1	0	0	2	0	0	1	1	0	0	0	1	1	1	1	1	0	0	2	1	1	0	1	0	1	1	1	2	1	1	1	0	0	0	2	0	0	0	2	1	0	0	0	0
398	0	1	2	0	0	0	2	0	0	0	1	1	1	0	0	0	0	0	1	2	0	0	0	2	0	0	0	2	0	2	0	0	0	0	0	2	2	0	2	0	1	0	1	1	1	0	0	0	0
399	1	2	1	0	0	0	1	0	1	1	2	0	1	0	1	0	0	1	0	0	1	0	0	2	0	0	0	2	0	2	1	0	1	1	1	2	1	0	1	1	0	0	0	2	0	1	0	0	0
400	0	1	1	0	0	0	0	0	1	0	0	1	1	0	0	0	1	2	0	0	0	0	1	1	1	1	0	1	1	1	0	2	2	0	1	1	2	0	1	1	0	0	1	2	1	1	0	1	0
401	1	2	1	0	0	0	1	1	0	0	0	0	1	0	0	0	1	1	0	0	2	0	0	2	0	0	0	2	0	1	2	2	2	1	1	2	1	0	0	1	0	1	0	2	0	2	0	1	0
402	0	1	2	0	0	0	1	0	0	0	1	0	0	0	0	0	2	0	2	2	0	0	0	2	0	0	0	2	1	2	0	1	1	0	1	2	2	0	1	0	0	0	0	2	0	0	0	0	0
403	0	1	1	1	1	1	1	0	1	0	0	0	0	0	0	0	2	1	1	1	0	0	1	1	0	0	0	2	1	1	2	2	2	0	0	2	1	1	0	1	0	0	1	2	1	2	0	0	0
404	1	1	0	0	0	0	1	0	1	0	0	1	1	0	1	0	2	2	0	1	1	0	0	2	1	1	0	2	1	1	2	1	2	0	0	2	2	0	1	0	0	0	1	1	1	2	0	0	1
405	0	1	1	0	0	0	1	0	1	0	0	0	0	0	0	0	2	0	2	2	0	0	0	2	0	0	0	2	1	1	2	0	0	1	2	2	0	0	0	1	0	0	0	1	0	0	0	0	0
406	0	2	0	0	0	0	1	0	1	0	1	0	0	0	0	0	1	1	0	0	1	0	0	2	0	0	0	2	0	2	0	0	1	2	1	2	1	0	0	1	0	0	0	1	0	0	0	0	1
407	1	1	1	0	0	0	2	0	1	0	0	0	1	0	1	0	1	1	1	1	0	0	0	2	0	0	0	2	0	2	1	1	1	0	1	1	1	0	0	1	0	0	1	2	1	1	0	0	1
408	1	2	1	0	0	0	0	0	1	0	0	0	0	0	0	0	0	0	2	2	0	0	0	2	0	0	0	2	0	2	1	1	1	1	0	2	2	0	0	0	0	0	0	1	0	0	0	0	0
409	0	0	2	0	1	0	1	1	0	0	0	0	1	0	1	0	2	2	0	0	1	0	0	2	0	0	0	1	1	1	1	1	2	0	0	2	0	0	1	1	0	0	0	1	0	0	0	0	0
410	1	1	1	0	0	0	2	1	0	0	0	0	0	0	0	0	2	1	1	1	1	0	0	2	0	0	0	2	0	2	0	1	2	1	1	1	1	0	1	1	0	1	0	1	0	0	0	0	1
411	0	0	1	0	0	0	1	0	0	1	2	1	1	0	0	0	1	1	1	1	0	0	0	2	0	0	2	2	1	0	1	1	1	0	1	2	0	0	0	2	0	0	1	2	1	1	0	0	1
412	1	2	0	0	0	0	1	1	1	0	0	0	0	0	0	0	2	2	1	1	0	0	0	2	0	0	0	0	2	0	0	0	1	1	1	2	2	0	2	0	0	0	1	2	1	0	0	0	0
413	1	1	1	0	0	1	2	0	1	0	1	1	1	0	0	0	1	0	2	2	0	0	0	2	1	1	0	2	1	2	0	2	2	0	1	1	2	0	1	0	0	0	0	0	1	0	0	0	0
414	0	1	1	1	1	1	1	0	1	0	0	0	0	0	0	0	1	1	1	1	1	0	0	2	1	1	0	2	1	2	1	1	1	0	1	1	1	0	0	1	0	0	0	2	0	0	0	0	0
415	0	1	1	0	0	1	1	0	1	0	1	0	1	0	1	0	0	0	2	1	1	0	1	2	0	0	0	2	0	2	1	0	2	1	0	2	2	0	1	0	0	0	0	2	0	1	1	0	0
416	1	0	2	0	0	1	1	0	1	0	1	0	0	0	0	0	1	1	2	2	0	1	0	2	0	0	0	2	0	2	0	2	2	0	1	1	1	0	1	1	0	1	0	2	1	0	0	1	0
417	1	0	2	0	0	0	0	0	0	0	1	0	1	0	1	1	1	2	0	0	0	0	0	2	0	0	0	0	1	0	1	2	2	0	1	1	1	0	1	1	0	0	1	2	1	0	0	0	0
418	0	2	2	0	0	0	1	0	1	0	0	1	1	0	1	0	2	1	1	1	1	0	0	2	0	0	0	2	0	2	0	2	2	0	2	0	2	0	1	1	1	0	1	1	1	2	0	0	0
419	1	0	2	0	0	0	0	0	2	0	0	2	2	0	2	0	1	1	1	0	1	0	1	1	0	0	0	2	1	1	1	0	0	0	1	1	2	0	1	1	0	0	0	1	0	1	0	0	0
420	0	1	1	0	0	0	2	0	0	0	0	0	2	0	2	1	0	0	2	2	0	0	0	2	0	0	0	1	1	1	0	1	1	1	1	1	0	0	1	2	1	1	0	1	1	0	0	0	1
421	0	1	1	0	0	0	1	0	0	0	1	0	0	0	0	0	1	0	2	2	0	0	0	2	1	1	0	2	0	2	0	1	1	0	0	2	1	0	1	1	0	0	1	2	1	2	0	0	0
422	1	1	1	0	0	1	1	1	1	0	0	0	0	0	0	0	0	0	2	1	1	0	1	1	0	0	0	2	0	2	1	1	1	0	1	1	2	0	1	1	0	0	0	2	1	1	0	0	1
423	0	2	1	0	0	0	1	0	0	0	1	0	1	0	1	0	1	1	1	1	1	0	1	1	0	0	0	2	0	2	1	1	1	0	1	2	2	0	1	1	1	0	1	2	1	0	0	0	0
424	0	2	0	0	0	0	1	1	1	0	0	0	0	0	0	0	1	2	0	0	1	0	0	2	1	1	0	1	1	1	0	0	0	0	2	2	0	0	0	2	0	0	1	2	1	0	0	1	1
425	1	2	1	0	0	0	2	0	0	0	0	1	1	0	0	0	1	0	1	1	1	0	0	2	0	0	0	2	0	2	0	1	1	0	1	1	2	0	1	0	0	0	0	2	0	1	0	0	0
426	1	0	2	0	0	0	1	0	1	0	1	0	1	0	0	0	0	2	0	0	0	0	0	2	1	1	0	2	2	1	2	1	2	0	0	2	1	0	1	1	0	0	0	1	0	0	0	0	1
427	0	0	2	0	0	1	2	0	1	0	0	0	1	0	1	0	2	1	2	2	0	0	0	2	0	0	0	1	2	1	0	1	0	0	0	2	2	0	2	1	1	0	0	0	1	1	0	2	0
428	0	1	1	0	0	0	1	0	0	0	0	0	0	0	0	0	0	1	1	1	0	0	0	2	0	0	0	2	1	2	1	2	2	0	1	1	2	1	0	1	0	0	0	2	0	0	0	0	0
429	0	1	2	0	0	0	2	0	0	0	1	1	2	0	1	0	0	1	1	1	0	0	0	2	0	0	0	0	2	0	0	0	1	1	1	2	1	0	1	2	1	0	0	2	1	1	0	0	1
430	0	2	0	0	0	1	1	1	1	0	0	1	1	0	0	0	2	1	1	1	1	0	0	2	0	0	0	2	1	1	2	1	1	0	1	1	1	0	0	2	0	0	1	2	1	0	0	1	0
431	0	2	1	0	0	0	0	0	0	0	0	0	0	0	0	0	0	0	2	1	1	1	1	1	1	1	0	1	0	1	0	1	1	0	1	1	2	0	1	1	1	0	1	1	1	0	0	0	0
432	0	1	1	0	0	1	2	0	0	0	0	0	0	0	0	0	0	0	2	1	1	0	1	1	0	0	0	2	0	1	2	1	1	0	2	1	2	0	0	0	0	0	0	2	0	1	0	1	0
433	1	1	1	0	0	0	1	0	0	0	0	0	1	0	1	1	0	2	0	1	1	0	1	1	0	0	0	2	1	1	2	2	2	1	0	2	1	0	2	0	0	0	1	2	2	1	0	0	0
434	0	2	1	0	0	0	2	0	2	0	0	0	0	0	0	0	1	1	1	1	1	0	1	1	1	1	0	2	0	2	0	1	1	0	1	1	2	0	2	1	1	0	0	0	2	1	0	1	0
435	0	2	0	0	0	0	1	0	0	0	0	0	1	1	0	1	1	1	1	1	0	0	1	1	0	0	0	2	2	1	2	1	1	0	1	1	0	0	1	2	1	0	1	2	1	1	0	0	0
436	0	1	1	0	0	0	1	0	1	0	0	0	2	0	1	0	1	0	2	2	0	2	0	2	0	0	0	2	0	2	0	1	1	0	0	2	1	0	1	1	0	1	0	1	1	0	0	0	1
437	0	1	1	0	0	1	1	1	1	0	0	0	0	0	0	0	2	0	2	2	0	0	0	2	0	0	0	2	1	1	2	0	0	0	0	1	1	0	0	1	0	0	1	1	1	1	0	0	0
438	1	1	2	0	0	0	1	0	2	0	0	0	0	0	0	0	1	0	1	2	0	1	1	1	0	0	0	2	0	1	2	2	2	0	0	2	1	0	0	2	0	1	0	2	1	1	0	0	0
439	1	2	0	0	0	0	1	0	0	1	1	1	0	0	1	1	1	0	2	2	0	0	0	2	0	0	0	2	2	1	2	2	2	0	1	1	0	0	0	2	0	0	0	2	0	0	0	0	0
440	1	2	1	0	0	0	0	0	2	0	0	0	1	0	1	0	1	0	1	2	0	0	1	1	0	0	0	2	0	2	1	1	1	0	1	2	2	0	1	1	1	1	0	2	0	0	0	0	0
441	1	1	1	0	0	0	1	1	1	0	0	0	0	0	0	0	2	0	1	1	0	0	0	2	1	1	0	1	0	1	0	1	1	0	0	2	0	0	0	2	0	0	0	2	1	1	0	0	0
442	0	1	2	0	0	0	1	0	0	0	0	1	2	0	1	0	2	0	2	2	0	0	0	2	0	0	0	2	1	2	0	1	2	2	0	2	0	0	1	1	0	0	0	2	1	0	0	1	0
443	1	1	2	0	0	0	1	1	0	0	0	0	2	0	2	0	2	0	2	2	0	0	0	2	1	1	0	2	1	1	2	1	1	1	1	1	2	0	1	1	0	0	0	2	0	0	0	0	0
444	0	0	2	0	0	1	0	0	2	0	0	2	2	0	1	0	1	0	2	2	0	0	0	2	0	0	0	1	1	1	1	0	1	2	1	2	0	0	0	1	0	1	0	2	1	0	0	1	0
445	0	0	2	0	0	1	2	0	1	0	1	1	1	0	0	0	1	0	2	2	0	0	0	2	0	0	0	2	0	2	1	2	2	0	1	1	1	0	0	1	0	0	0	2	2	0	0	0	0
446	0	2	0	0	0	0	1	1	0	0	0	0	1	0	1	1	1	0	2	2	0	1	0	2	0	0	0	2	0	2	0	1	1	0	0	2	2	0	0	2	1	0	0	1	0	0	0	0	0
447	1	1	2	0	0	1	0	0	1	0	0	1	1	0	0	0	1	2	0	0	0	0	0	2	0	0	0	1	2	1	0	1	2	2	1	2	0	0	1	0	0	0	1	2	1	1	0	0	0
448	1	2	2	0	0	0	1	0	0	0	0	0	0	0	0	0	0	1	0	0	1	0	0	2	0	0	0	2	0	2	0	2	2	1	0	2	2	0	2	1	1	1	0	2	1	0	0	0	0
449	1	2	0	0	0	0	2	1	0	0	0	2	2	0	2	0	2	0	2	2	0	0	0	2	0	0	1	2	0	1	0	0	1	1	0	2	1	2	0	1	1	0	0	1	0	0	0	0	2
450	1	1	1	0	0	0	1	0	1	1	1	0	0	0	0	0	0	0	2	2	0	0	1	1	1	1	0	1	1	1	0	2	2	0	2	0	1	0	1	2	1	0	0	1	0	1	0	0	1
451	1	0	1	0	0	0	2	0	0	0	1	1	2	0	2	1	0	0	2	1	1	0	1	1	1	1	0	1	1	1	1	1	1	0	0	2	1	0	2	0	0	1	0	1	1	1	0	0	1
452	1	2	1	0	0	0	1	0	1	0	1	1	1	0	0	0	2	0	2	2	0	0	0	2	1	1	0	2	1	2	1	2	2	1	0	2	2	0	2	0	1	0	0	1	1	0	0	0	0
453	0	2	0	0	0	0	0	0	2	0	0	1	0	0	1	1	1	0	1	2	0	0	0	2	1	1	0	2	0	2	1	0	0	0	2	2	1	0	1	1	0	0	0	1	1	1	0	0	0
454	1	2	1	0	0	0	1	0	1	0	1	0	0	0	0	0	2	0	2	2	0	0	0	2	0	0	0	2	1	2	0	1	2	1	1	2	1	2	0	1	1	0	0	2	0	0	0	0	0
455	1	2	1	0	0	0	2	0	0	0	0	2	2	1	0	1	1	1	1	1	1	0	1	1	0	0	0	2	0	2	1	1	1	1	2	1	1	0	0	1	0	0	0	1	0	1	0	0	0
456	0	2	0	0	0	0	1	0	0	0	0	1	2	0	1	0	0	2	0	0	1	0	0	2	0	0	0	1	1	1	0	0	0	0	0	2	1	0	1	2	1	0	0	2	0	1	0	0	2
457	0	1	2	0	0	0	2	0	1	0	0	0	0	0	0	0	1	0	1	2	0	0	1	1	1	1	0	1	1	1	1	1	1	0	2	1	0	0	0	2	0	0	0	1	1	1	0	0	0
458	0	2	0	0	0	0	2	0	0	0	1	0	1	0	1	0	2	0	2	2	0	0	0	2	0	0	1	1	0	0	1	1	1	0	1	0	1	0	0	2	0	0	0	1	0	1	0	0	0
459	0	0	2	0	0	0	1	0	0	0	1	0	0	0	0	0	2	0	2	2	0	0	0	2	0	0	0	2	0	2	1	1	1	0	1	1	1	0	1	1	0	0	1	2	2	2	0	0	1
460	1	1	1	0	0	1	2	0	1	0	1	1	0	0	1	1	2	0	2	2	0	0	0	2	0	0	1	1	1	0	0	2	2	0	1	1	2	0	1	2	2	0	0	2	0	2	0	0	0
461	1	1	1	1	1	2	0	0	2	0	0	0	1	1	0	1	2	2	1	1	0	0	0	2	0	0	0	2	2	1	1	0	2	1	2	2	2	0	1	1	0	0	0	2	0	2	0	0	0
462	1	1	2	0	0	0	2	0	0	0	2	0	0	0	0	0	1	0	2	2	0	0	1	1	0	0	1	2	0	1	0	2	2	1	0	2	1	1	0	1	0	0	0	1	0	0	0	0	1
463	0	2	0	0	0	0	1	0	2	0	0	0	0	0	0	0	1	1	1	1	1	0	0	2	0	0	0	2	2	2	0	1	1	0	0	2	2	0	2	0	1	0	1	2	1	0	0	0	0
464	0	1	1	0	0	0	1	0	1	0	1	0	0	0	0	0	0	1	1	1	1	0	0	2	1	1	0	2	2	1	1	1	1	0	1	2	1	0	2	0	0	0	0	2	1	1	0	0	1
465	0	1	2	0	0	0	2	1	0	0	1	0	0	0	0	0	2	1	1	1	1	1	0	2	0	0	0	1	1	1	0	0	0	0	0	2	2	0	2	1	1	1	1	2	1	1	0	0	0
466	0	1	1	0	1	0	2	0	1	0	0	0	1	0	0	0	2	1	1	2	0	0	1	1	0	0	1	2	0	1	0	2	2	0	1	1	1	0	0	2	1	1	0	2	2	1	0	0	0
467	0	2	1	0	0	0	1	0	1	0	0	0	0	0	0	0	1	0	1	2	0	0	1	1	0	0	0	2	0	2	0	1	1	1	1	1	1	0	0	2	0	0	0	1	0	0	0	0	0
468	0	1	1	0	0	1	2	1	0	0	0	1	2	0	1	0	0	2	0	0	0	0	0	2	1	1	0	1	1	1	0	1	2	1	2	1	0	0	0	1	0	0	0	1	0	0	0	0	0
469	0	2	0	0	0	0	2	0	0	0	2	0	0	0	0	0	0	2	0	0	1	0	0	2	0	0	0	1	2	0	0	1	1	1	1	1	2	0	1	0	0	0	1	2	1	1	0	0	0
470	1	1	1	0	0	0	1	0	0	0	1	0	0	0	0	0	0	0	2	2	0	0	1	1	0	0	0	1	2	1	0	0	0	0	1	1	1	0	0	2	1	0	0	0	0	0	0	0	0
471	0	1	1	0	0	1	2	0	0	0	0	0	0	0	0	0	2	1	1	1	1	0	0	2	0	0	0	1	2	0	1	2	2	0	2	2	1	0	1	1	0	0	0	2	0	0	0	0	0
472	0	2	1	0	0	0	0	0	1	0	0	0	0	0	0	0	2	1	1	1	1	0	0	2	0	0	0	2	0	2	1	1	1	1	1	1	1	0	2	0	0	0	0	2	1	1	0	1	0
473	1	2	0	0	0	0	1	0	1	0	1	0	1	0	1	0	0	2	1	2	0	0	1	1	0	0	0	2	1	1	1	1	2	2	1	1	0	0	0	2	0	0	1	2	1	0	0	0	0
474	1	1	1	1	1	1	2	1	0	0	1	0	0	0	0	0	1	1	1	1	0	0	1	1	1	1	0	2	0	2	0	0	1	1	1	2	1	0	0	2	0	1	0	2	1	0	0	0	0
475	1	2	1	0	0	0	1	0	1	0	0	1	2	0	2	0	1	0	1	1	1	0	0	2	0	0	0	2	0	2	0	0	1	0	0	2	2	0	1	2	1	0	0	1	2	1	0	0	1
476	0	2	0	0	0	0	1	0	1	1	1	2	2	0	1	0	1	0	2	2	0	0	0	2	1	1	0	2	0	2	1	1	1	0	0	2	0	0	1	1	0	0	0	1	0	0	0	0	0
477	1	1	1	0	0	0	2	1	0	0	0	1	2	0	1	0	0	2	0	0	0	0	0	2	0	0	1	2	1	0	1	1	1	0	1	1	1	1	0	1	0	0	1	1	1	0	0	0	1
478	1	0	2	0	0	2	0	0	0	0	1	0	0	0	0	0	1	1	1	1	0	0	0	2	0	0	1	2	1	1	0	0	0	0	0	2	2	0	1	1	0	0	0	2	0	1	0	0	1
479	0	1	1	0	0	1	2	0	0	0	1	1	1	0	0	0	2	1	1	1	0	0	0	2	0	0	0	2	2	1	1	1	2	1	1	1	2	0	2	0	0	0	0	1	0	1	0	0	0
480	0	1	2	0	0	0	1	1	1	0	0	0	0	0	0	0	1	1	0	0	2	0	0	2	0	0	0	2	0	2	1	2	2	1	1	1	2	0	1	1	0	0	0	1	0	0	0	0	0
481	1	0	2	0	0	0	2	0	0	0	2	1	1	0	1	0	1	1	1	1	1	0	0	2	0	0	0	1	2	0	1	1	1	1	0	2	1	0	0	2	0	0	1	2	1	0	0	1	0
482	0	1	2	0	0	1	1	0	1	0	0	0	1	0	1	0	0	0	2	1	1	0	1	1	1	1	0	1	1	1	0	2	2	0	2	0	1	1	1	0	0	0	0	2	0	0	0	0	0
483	0	2	0	0	0	0	2	0	0	0	2	0	1	0	1	0	2	0	1	1	0	0	0	2	0	0	0	1	1	1	1	1	2	2	1	1	1	1	0	1	0	0	1	2	1	1	0	0	2
484	1	1	1	0	0	0	2	1	0	0	0	1	2	0	0	0	2	0	2	2	0	1	0	2	0	0	0	2	0	2	1	2	2	0	1	1	1	0	0	2	0	0	0	2	0	0	0	0	0
485	1	2	0	0	0	0	0	0	0	0	1	0	0	0	0	0	1	1	1	1	1	0	1	1	1	1	0	2	0	2	0	1	1	0	1	1	1	0	2	0	0	1	0	2	0	0	0	0	0
486	0	1	2	0	0	0	1	1	0	0	0	0	1	0	1	0	1	2	0	1	0	0	0	2	0	0	0	2	1	1	1	1	2	2	2	1	0	0	0	2	0	0	0	1	0	0	0	0	1
487	0	1	1	0	0	1	2	0	0	0	1	1	2	0	1	1	0	2	0	0	1	0	0	2	0	0	0	2	0	2	1	2	2	0	1	1	2	0	1	2	1	0	0	0	2	0	0	1	0
488	0	1	1	0	0	0	1	0	1	0	1	1	0	0	0	0	0	1	1	1	0	0	1	1	1	1	0	2	0	1	1	2	2	0	1	1	2	0	1	0	0	0	0	0	1	1	0	0	1
489	0	1	1	0	0	0	1	1	0	0	0	1	1	0	0	0	2	1	1	1	0	1	0	2	0	0	1	2	1	1	0	1	1	0	0	2	1	0	0	2	0	0	1	1	1	0	0	0	0
490	0	2	0	0	0	0	1	0	0	0	0	0	2	0	2	0	1	0	2	2	0	0	0	2	1	1	0	2	0	1	1	0	0	0	1	1	1	1	0	1	0	0	0	2	0	1	0	1	0
491	0	1	2	0	0	1	1	2	0	0	0	0	1	0	1	0	1	1	0	0	2	2	0	2	0	0	0	2	1	1	1	1	1	1	0	2	1	0	0	2	0	0	0	2	0	0	0	0	0
492	0	1	2	0	0	0	0	0	2	0	0	1	1	0	1	1	2	1	2	1	1	0	1	1	1	1	1	2	0	1	0	0	0	0	0	2	1	0	2	0	1	0	0	1	0	0	0	0	2
493	0	1	1	0	0	0	2	0	0	0	1	0	1	0	0	0	1	0	2	1	1	0	0	2	1	1	0	2	0	2	0	0	0	0	0	2	2	0	2	1	1	1	0	1	0	0	0	0	0
494	0	2	0	0	0	0	0	0	2	0	0	0	1	0	2	0	1	0	1	1	1	0	0	2	0	0	0	2	0	2	0	1	1	1	0	2	0	0	1	1	0	0	0	1	2	1	0	1	0
495	1	0	2	0	0	0	1	0	1	1	2	0	0	0	0	0	2	1	1	2	0	0	0	2	0	0	0	0	2	0	0	2	2	1	0	2	2	0	2	0	0	0	0	2	0	0	0	2	0
496	0	1	1	1	1	1	1	0	0	0	1	0	1	0	1	0	0	2	1	2	0	0	1	1	0	0	0	2	1	1	1	1	0	0	1	1	1	0	2	0	1	0	0	1	0	0	0	0	0
497	1	0	2	0	0	1	1	0	0	0	0	0	1	0	1	0	1	0	2	2	0	0	0	2	0	0	0	2	0	2	1	1	1	0	1	0	2	1	1	0	0	0	0	0	1	1	0	0	0
498	1	2	0	0	0	0	0	0	1	0	0	1	0	0	1	1	2	0	2	2	0	1	0	2	0	0	1	1	0	0	1	1	1	0	1	1	1	0	1	2	1	0	1	2	1	2	0	0	1
499	0	1	2	0	0	0	1	1	0	0	0	0	2	0	1	0	1	1	1	1	1	0	1	1	1	1	0	2	0	2	1	2	2	1	1	1	1	0	0	1	0	0	0	1	1	0	0	0	0
500	1	1	2	0	0	1	1	0	1	0	1	0	0	0	0	0	1	0	1	1	1	0	0	2	0	0	0	2	1	1	1	0	0	1	1	1	1	0	1	1	0	0	1	1	1	0	0	1	0
501	1	0	2	0	0	1	0	0	2	0	0	1	0	0	0	0	1	2	0	0	0	0	1	1	1	1	0	1	1	1	0	0	0	0	0	2	2	0	1	0	0	0	0	1	0	0	0	0	0
502	1	2	0	0	1	0	1	0	2	0	0	0	0	0	0	0	1	1	1	0	1	0	1	1	0	0	0	1	1	1	0	1	1	0	2	0	2	0	1	0	0	0	0	2	0	0	0	0	0
503	0	1	2	0	0	0	0	0	2	0	0	0	1	0	1	0	1	1	1	1	0	0	0	2	1	1	0	2	0	2	0	1	2	1	1	1	1	1	0	1	0	0	0	2	0	0	0	0	0
504	0	1	1	0	0	1	1	0	0	0	1	0	0	0	0	0	0	1	0	0	1	0	0	2	0	0	0	2	1	1	1	2	2	1	0	2	1	0	0	1	0	1	0	2	2	0	0	0	1
505	0	1	1	0	0	1	0	0	1	0	1	1	0	0	1	1	0	1	1	1	1	0	1	1	1	1	0	2	0	2	0	1	1	0	0	2	1	0	0	1	0	1	0	2	1	0	0	0	0
506	0	2	1	0	0	0	2	0	0	1	2	0	0	0	0	0	1	0	2	2	0	0	0	2	0	0	0	2	0	0	0	1	1	0	1	1	0	0	0	2	0	0	1	1	1	1	0	0	1
507	1	1	2	0	0	0	0	0	2	0	0	0	0	0	0	0	2	1	1	1	1	0	1	1	0	0	0	2	2	0	2	1	2	1	0	2	2	0	1	0	0	0	0	1	1	1	0	0	0
508	1	1	2	0	0	0	2	0	0	0	2	0	1	0	1	0	0	1	0	0	1	0	0	2	0	0	0	2	0	2	1	2	2	1	1	1	2	0	0	2	1	0	0	1	0	0	0	1	0
509	0	1	2	0	0	0	0	0	2	0	0	0	1	0	1	1	2	0	2	2	0	0	0	2	0	0	0	2	1	2	0	1	1	2	1	1	2	0	2	1	1	0	0	0	1	0	0	0	2
510	1	1	1	0	0	0	2	0	0	0	1	1	2	0	1	0	0	1	0	0	1	0	0	2	2	2	0	2	1	1	2	1	1	0	1	2	2	0	0	0	0	0	0	2	0	0	0	0	0
511	1	2	0	0	0	0	1	0	1	0	1	0	0	0	0	0	0	1	1	1	0	0	1	1	1	1	0	2	1	1	2	1	2	1	2	2	1	0	0	1	0	0	2	2	1	1	0	0	0
512	0	1	1	0	0	0	1	1	1	0	0	1	2	0	1	1	2	0	2	2	0	0	2	0	1	1	0	1	2	0	0	1	1	0	1	1	0	0	0	2	0	0	1	1	1	1	0	1	1
513	1	1	2	0	0	0	0	0	1	0	0	1	2	0	2	0	2	0	2	2	0	0	0	2	0	0	0	1	2	0	1	2	2	0	1	1	1	0	0	2	0	0	0	2	1	1	0	0	0
514	1	2	0	0	0	0	1	0	0	0	0	0	1	0	1	0	1	0	1	1	1	0	0	2	0	0	0	0	2	0	0	1	1	1	0	2	2	0	1	2	1	0	0	2	0	0	0	0	0
515	1	2	0	0	0	0	1	1	1	0	0	0	1	1	0	0	1	1	1	0	1	0	0	2	0	0	0	2	0	2	0	2	2	0	2	0	2	0	1	1	0	0	1	2	2	0	0	0	2
516	0	1	2	0	0	0	2	0	2	0	0	0	0	0	0	0	1	2	0	1	0	0	0	2	0	0	0	2	1	2	0	1	1	0	1	2	2	1	1	0	0	0	0	1	0	0	0	0	1
517	0	2	0	0	0	0	0	0	2	0	0	0	0	0	0	0	2	1	1	2	0	0	1	1	1	1	0	2	0	1	2	0	0	0	1	1	0	0	0	2	0	0	1	2	2	0	0	0	1
518	0	2	0	0	0	0	1	1	1	0	0	1	0	0	0	0	1	0	2	2	0	0	0	2	1	1	0	2	1	1	1	2	2	1	0	2	0	0	0	2	0	0	1	2	1	0	0	0	1
519	0	1	2	0	0	0	1	0	1	0	1	1	1	0	0	0	1	0	2	2	0	0	0	2	0	0	0	1	1	0	1	1	1	2	1	1	0	0	0	2	0	0	0	1	0	0	0	0	0
520	0	0	2	0	0	0	1	0	1	0	1	0	0	0	0	0	1	1	2	2	0	2	0	2	0	0	0	2	0	2	1	1	2	1	1	2	2	0	2	0	1	0	0	1	0	0	0	0	0
521	0	2	0	0	0	0	0	0	1	0	0	0	0	0	0	0	0	0	2	2	0	0	2	0	1	1	0	1	1	1	1	1	1	1	1	1	1	0	0	0	0	0	1	2	1	2	0	1	1
522	1	0	2	0	1	0	1	0	0	0	1	0	1	0	1	0	1	1	1	1	0	0	0	2	1	1	0	1	1	1	0	0	1	1	1	2	0	0	0	1	0	0	0	1	0	1	0	1	0
523	0	2	0	0	0	0	0	0	1	0	0	0	0	0	0	0	2	0	2	2	0	0	0	2	1	1	0	1	0	1	0	2	2	1	1	1	1	1	0	1	0	0	1	2	1	1	0	0	0
524	1	2	0	0	0	0	0	0	2	0	0	0	1	0	1	0	0	2	0	1	1	0	0	2	0	0	0	1	1	0	0	2	2	0	0	2	2	0	0	2	0	0	2	2	2	1	0	0	0
525	0	2	1	0	0	0	0	0	0	0	1	0	1	0	0	0	1	1	1	1	0	0	0	2	0	0	0	2	0	2	0	1	1	1	1	1	0	0	0	1	0	1	0	2	0	0	0	0	1
526	0	0	2	0	0	0	1	0	0	0	1	1	1	0	1	0	1	0	2	2	0	0	1	1	0	0	0	2	0	1	2	0	0	0	0	2	0	0	0	1	0	0	0	1	0	1	0	0	1
527	1	2	1	0	0	0	1	0	1	0	0	0	0	0	0	0	2	0	1	1	0	0	0	2	0	0	0	2	0	1	1	0	0	0	0	2	2	0	1	0	0	0	0	1	0	0	0	0	0
528	0	1	1	0	0	0	1	1	1	0	0	0	0	0	0	0	2	2	0	0	1	0	0	2	0	0	0	0	1	0	1	1	2	0	1	2	2	0	0	0	0	1	0	2	1	1	0	0	1
529	1	1	1	0	0	0	1	0	1	1	0	1	2	0	2	0	1	1	1	1	0	0	0	2	0	0	0	2	0	1	1	2	2	1	0	2	1	0	0	2	0	0	0	2	0	1	0	0	1
530	1	1	1	0	0	0	1	0	1	0	0	0	0	0	0	0	1	2	0	1	0	0	0	2	0	0	0	2	0	1	0	2	2	0	1	1	1	0	0	1	0	0	0	2	0	1	0	0	1
531	1	0	2	0	0	1	0	0	2	0	0	0	0	0	0	0	1	1	1	1	1	0	1	1	0	0	0	2	1	2	1	2	2	1	1	1	1	1	0	1	0	0	0	1	0	0	1	0	0
532	1	0	2	0	0	1	1	0	0	0	1	0	1	0	1	1	0	0	1	1	1	0	0	2	0	0	0	2	2	2	0	2	2	1	0	2	1	0	1	1	0	0	0	0	1	0	0	1	0
533	1	2	1	0	0	0	2	0	1	0	0	0	1	0	1	0	1	1	1	1	1	0	2	0	0	0	0	1	1	1	1	0	0	0	0	2	1	0	2	0	1	0	0	0	0	0	0	0	2
534	0	2	1	1	1	1	0	0	2	0	0	0	0	0	0	0	2	0	2	2	1	0	0	2	0	0	0	1	0	1	1	2	2	1	0	2	0	0	0	1	0	2	0	2	1	1	0	0	0
535	0	0	2	0	0	1	1	0	1	0	1	1	2	0	1	1	2	0	1	1	0	0	0	2	0	0	0	2	0	2	0	2	2	1	1	1	1	0	0	1	0	0	1	2	1	0	0	0	0
536	1	0	2	0	1	0	0	0	2	0	0	0	1	0	1	0	1	1	1	1	0	1	0	2	1	1	1	1	0	0	1	1	1	0	2	1	2	0	1	1	0	0	0	1	1	0	0	0	0
537	1	1	1	0	0	0	0	0	1	0	1	0	0	0	0	0	1	0	1	1	0	1	0	2	1	1	0	2	0	2	0	0	1	2	1	2	2	0	1	0	0	0	1	2	0	2	0	0	0
538	1	2	1	0	0	1	2	1	0	0	0	0	2	1	1	1	2	0	1	2	0	0	0	2	0	0	0	2	0	2	0	2	2	0	1	1	1	1	0	1	0	0	0	1	0	0	0	0	0
539	1	1	1	0	1	0	2	1	0	0	0	0	1	0	1	0	1	0	2	2	0	0	0	2	0	0	0	2	0	2	0	1	1	1	0	2	1	0	1	1	0	1	1	2	1	1	0	0	0
540	1	2	1	0	0	0	1	0	1	0	0	0	1	0	1	0	1	1	1	1	1	0	0	2	0	0	0	2	0	2	0	0	0	0	1	1	1	1	0	1	0	0	0	1	0	0	0	2	0
541	0	2	1	0	0	0	2	1	0	0	0	0	1	0	1	0	2	1	1	1	1	0	0	2	0	0	0	2	1	2	0	0	0	0	0	2	1	0	1	2	1	0	0	1	0	0	0	0	0
542	1	1	0	0	0	0	1	1	1	0	0	0	0	0	0	0	1	0	1	2	0	1	1	1	1	1	0	2	1	1	1	0	0	0	1	1	0	0	1	1	0	1	0	1	1	0	0	0	1
543	1	2	0	0	0	0	1	0	1	0	1	0	0	0	0	0	1	1	1	1	1	0	0	2	1	1	0	2	0	2	1	1	2	2	1	2	2	0	1	1	0	0	2	2	2	1	0	1	0
544	0	1	1	0	0	0	2	1	0	0	1	0	2	0	2	0	2	1	2	2	0	0	0	2	0	0	0	2	1	1	1	1	2	2	1	2	0	0	0	2	0	0	0	2	0	0	0	0	0
545	1	1	2	0	0	0	0	0	1	0	1	0	0	0	0	0	0	1	1	1	1	0	0	2	0	0	0	2	1	2	1	0	0	0	0	2	2	1	1	1	1	0	0	1	0	0	0	0	0
546	1	1	1	0	0	1	1	0	1	1	0	0	1	0	1	0	1	1	1	1	0	0	1	1	1	1	0	2	1	1	2	1	1	0	1	1	2	0	1	1	0	0	1	1	0	0	0	1	0
547	1	2	1	0	0	0	1	1	1	0	0	1	2	0	2	0	2	0	2	2	0	0	0	2	1	1	0	1	1	1	1	2	2	0	1	1	1	0	2	0	0	0	0	0	1	1	0	1	0
548	0	1	2	0	0	0	1	0	0	0	0	0	0	0	0	0	1	1	1	1	0	1	0	2	0	0	0	2	0	2	0	0	0	0	0	2	1	0	1	1	0	0	2	2	2	1	0	0	0
549	1	2	0	0	0	0	0	0	2	0	0	0	1	0	1	0	1	1	1	1	0	0	0	2	0	0	0	1	2	0	1	1	1	0	1	1	1	0	0	0	0	0	0	1	1	0	0	1	0
550	0	2	1	0	0	0	0	0	2	0	0	0	0	0	0	0	2	1	1	1	0	0	0	2	0	0	0	1	1	1	1	1	2	1	0	2	2	0	0	1	0	0	0	1	0	0	0	1	0
551	0	2	1	0	0	0	1	0	2	0	0	0	1	0	1	0	0	1	0	0	1	0	0	2	0	0	0	1	1	1	0	1	1	0	0	2	2	1	1	0	0	0	0	1	0	0	0	0	0
552	0	0	2	0	0	0	1	0	2	0	0	0	1	0	2	0	1	2	0	0	2	0	0	2	0	0	0	2	0	2	1	1	1	0	0	2	1	1	0	1	0	0	1	1	1	1	0	0	0
553	0	1	1	0	0	0	1	0	0	0	0	1	1	0	1	0	1	2	0	0	1	0	1	1	0	0	1	1	0	0	1	1	1	0	0	2	1	0	0	2	0	0	1	2	0	1	0	0	1
554	1	0	2	0	1	0	1	0	0	1	1	0	1	0	1	0	2	0	2	2	1	0	0	2	0	0	0	1	1	1	0	1	1	0	1	1	1	0	1	1	0	0	1	1	1	1	0	0	0
555	0	2	1	0	0	0	2	1	0	0	0	0	1	0	1	0	0	1	1	1	1	0	0	2	0	0	0	1	0	1	2	1	1	0	0	2	2	0	0	0	0	0	0	1	2	1	0	0	1
556	0	0	2	0	0	1	2	0	0	0	2	0	1	0	1	0	1	2	0	0	1	0	0	2	0	0	0	2	1	1	2	2	2	0	1	1	1	1	0	0	0	1	0	2	2	0	0	1	0
557	1	1	1	0	0	1	1	1	1	0	0	1	1	0	0	0	2	1	1	1	0	0	0	2	1	1	0	2	1	2	1	1	0	0	1	1	1	1	1	0	0	1	0	2	2	0	0	0	0
558	1	2	0	0	0	0	0	0	2	0	0	0	0	0	0	0	2	0	1	1	0	0	1	1	0	0	0	2	0	2	1	1	1	1	0	2	2	1	1	0	0	0	1	2	2	0	0	0	0
559	0	1	1	0	0	0	1	2	0	0	0	0	0	0	0	0	1	2	0	0	1	0	0	2	0	0	0	2	0	2	2	0	1	1	1	2	2	0	0	2	1	0	0	1	0	0	0	0	0
560	1	1	1	0	0	0	0	0	1	0	0	0	0	0	0	0	0	0	2	2	1	0	1	1	1	2	0	1	0	1	0	1	1	1	0	2	1	0	1	1	1	0	0	1	0	0	0	0	0
561	0	1	1	1	1	1	2	1	0	0	1	0	1	0	1	0	0	1	1	1	0	0	0	2	0	0	0	2	1	1	1	2	2	1	1	1	1	1	0	0	0	1	0	2	2	0	0	0	0
562	0	1	2	0	0	1	2	1	0	0	0	0	0	0	0	0	1	1	1	1	0	0	0	2	0	0	0	1	1	1	1	0	1	0	0	2	2	0	1	1	1	0	0	2	0	1	0	0	0
563	1	1	2	0	0	0	2	1	0	0	1	0	0	0	0	0	1	2	0	1	1	0	0	2	0	0	0	0	2	0	0	1	1	1	2	0	1	0	1	1	0	0	0	1	0	0	0	0	1
564	0	1	1	0	0	0	2	0	1	0	0	1	2	0	2	0	0	2	1	1	0	0	0	2	1	1	0	1	1	1	1	0	1	1	0	2	2	0	1	2	1	0	0	2	0	0	0	1	1
565	0	0	2	0	0	1	1	1	0	0	0	0	1	0	1	0	2	0	2	2	0	0	0	2	0	0	0	2	1	2	0	1	1	1	0	2	0	0	0	1	0	0	0	1	0	0	0	0	0
566	0	2	1	0	0	0	2	0	0	0	1	0	0	0	0	0	0	1	1	1	0	0	0	2	0	0	0	2	0	2	0	0	1	1	1	2	0	0	0	2	0	0	1	2	1	0	0	0	0
567	1	1	2	0	0	0	0	0	1	0	0	0	0	0	0	0	1	0	2	2	0	1	0	2	0	0	0	2	1	1	1	0	0	1	0	2	0	0	1	1	0	0	0	1	0	0	0	1	0
568	1	1	1	0	0	1	2	1	0	0	1	1	1	0	0	0	2	0	2	2	1	0	0	2	1	1	0	2	0	2	0	1	1	0	0	2	1	0	0	2	0	1	1	2	0	0	0	0	0
569	1	1	1	0	0	0	1	1	1	0	0	0	0	0	0	0	1	0	1	2	0	0	0	2	0	0	0	2	0	2	0	1	1	1	0	2	1	1	1	0	0	0	1	2	1	0	0	0	0
570	0	0	2	0	0	1	1	0	1	0	1	0	1	1	0	1	1	1	1	1	0	1	0	2	1	1	0	2	1	1	1	2	2	0	0	2	2	0	1	1	0	1	0	1	1	0	0	0	0
571	0	1	2	0	0	0	1	0	2	0	0	1	1	1	0	1	1	1	1	1	0	1	0	2	0	0	0	2	2	0	2	2	2	0	0	2	1	0	1	1	0	0	0	2	0	0	0	0	1
572	1	2	1	0	0	0	0	0	2	0	0	1	1	0	0	0	1	0	1	1	0	0	0	2	0	0	0	2	1	1	1	1	1	2	1	1	2	0	1	0	0	0	1	2	1	1	0	1	0
573	0	1	2	0	0	0	1	1	0	0	0	0	0	0	0	0	1	2	1	1	0	0	1	1	0	0	0	2	0	0	1	1	1	0	1	2	1	1	0	0	0	0	1	2	1	1	0	0	0
574	0	1	2	0	0	0	0	0	1	0	1	1	1	0	1	0	2	1	1	1	0	0	0	2	0	0	0	2	1	2	0	1	2	0	1	2	1	0	1	1	0	0	1	2	1	2	0	0	0
575	0	1	1	0	0	1	2	1	0	0	0	0	1	0	1	0	0	1	1	1	1	0	0	2	0	0	0	2	0	2	1	0	0	1	2	2	2	0	2	0	0	1	0	2	1	1	0	1	0
576	1	2	0	0	0	0	0	0	2	0	0	1	2	0	0	0	1	1	1	1	0	0	0	2	0	0	0	1	1	1	1	1	1	0	0	2	2	0	2	0	1	0	0	1	0	0	0	0	1
577	1	0	2	0	0	1	2	1	0	0	0	0	0	0	0	0	2	1	1	1	1	0	0	2	0	0	0	2	1	2	1	2	2	0	0	2	2	0	1	1	0	0	0	1	1	0	0	1	0
578	0	1	2	0	0	0	0	0	2	0	0	0	0	0	0	0	1	1	2	2	0	0	0	2	0	0	0	1	1	1	0	1	2	0	2	1	0	0	1	1	0	0	0	0	1	0	0	0	0
579	0	1	1	0	0	1	2	0	1	0	1	0	1	0	0	0	1	0	2	2	0	0	0	2	0	0	0	2	0	2	1	2	2	0	0	2	1	0	0	1	0	1	0	2	1	0	0	0	0
580	0	2	0	0	0	0	2	0	0	0	0	0	0	0	0	0	2	1	2	2	0	0	0	2	0	0	0	2	0	2	0	1	1	0	0	2	1	0	1	1	0	0	1	2	1	0	0	1	0
581	0	2	0	0	0	0	1	1	1	0	0	1	2	0	1	0	1	1	1	2	0	0	0	2	0	0	0	1	1	2	0	0	0	0	0	2	0	0	0	1	0	0	0	1	0	0	0	0	0
582	1	1	1	0	0	0	2	1	0	0	0	0	1	0	1	0	1	0	2	2	0	0	1	1	0	0	0	2	1	1	1	2	2	0	2	0	1	0	1	1	0	0	0	1	0	0	0	0	0
583	1	0	2	0	0	1	2	1	0	0	1	0	1	0	1	1	2	2	1	1	0	0	0	2	0	0	0	1	1	1	0	1	1	1	0	2	2	0	0	1	0	0	1	2	1	0	0	0	0
584	0	1	1	0	0	0	1	1	1	0	0	0	1	0	1	0	1	1	1	2	0	0	0	2	0	0	0	2	1	1	1	0	1	1	1	2	1	0	0	1	0	0	0	2	0	1	0	0	1
585	0	2	1	0	0	0	2	0	0	0	0	0	0	0	0	0	0	0	2	1	1	0	1	1	0	0	0	2	0	2	1	1	1	0	1	1	1	1	0	1	0	0	0	2	0	0	0	0	0
586	1	1	1	0	0	1	2	0	0	0	1	0	0	0	0	0	1	2	0	1	1	0	0	2	0	0	1	1	0	0	1	1	2	0	1	2	1	0	0	2	0	0	1	1	1	0	0	0	0
587	1	0	2	0	0	1	1	0	1	0	0	1	1	0	0	0	1	1	1	1	1	1	0	2	1	1	0	2	0	2	0	1	2	2	1	1	2	0	2	1	1	0	0	1	1	1	0	0	2
588	0	2	1	0	0	0	0	0	1	0	1	1	1	0	0	0	1	1	1	1	1	0	0	2	0	0	0	2	0	2	1	1	1	0	2	1	2	0	1	2	1	0	0	0	1	1	0	0	1
589	0	1	1	1	1	1	2	0	0	0	0	0	0	0	0	0	2	0	2	2	0	1	0	2	0	0	0	2	1	1	1	1	1	1	1	1	2	0	2	0	0	0	0	1	0	0	0	1	0
590	0	1	1	0	0	1	1	1	0	0	0	0	1	0	1	0	0	0	2	1	1	0	0	2	0	0	0	0	2	0	0	2	2	0	2	2	2	1	1	0	0	0	1	1	1	1	0	0	0
591	0	0	2	0	0	0	1	0	0	0	0	0	0	0	0	0	1	0	2	1	1	0	0	2	0	0	1	1	1	0	0	1	1	0	2	0	2	0	1	0	0	0	0	0	2	0	0	0	0
592	0	0	2	0	0	0	1	1	1	0	0	0	0	0	0	0	1	2	0	0	1	0	0	2	1	1	0	1	1	1	1	1	1	0	1	2	0	0	0	2	0	1	0	2	1	0	0	0	0
593	0	1	1	0	0	1	0	0	0	0	1	0	1	0	0	0	0	1	2	2	0	0	0	2	0	0	0	1	1	1	0	2	2	0	2	1	0	0	0	2	0	1	1	2	1	1	0	0	0
594	0	1	1	0	0	0	0	0	1	0	0	1	1	0	0	0	1	2	1	2	0	0	1	1	1	1	0	1	0	1	0	0	0	0	1	1	1	0	2	0	0	0	0	2	1	1	0	1	0
595	0	1	1	0	0	0	0	0	1	0	0	1	1	0	1	0	0	2	0	0	0	0	0	2	0	0	0	2	0	1	2	0	0	0	0	2	1	0	0	2	0	0	0	0	0	1	0	0	0
596	1	1	1	0	0	1	2	0	0	1	1	0	0	0	0	0	1	1	1	1	1	0	0	2	0	0	0	1	0	1	0	1	1	0	0	2	0	0	0	1	0	0	0	1	0	0	0	0	0
597	0	1	1	0	0	0	1	0	1	1	0	2	1	0	2	1	2	1	2	1	1	0	0	2	0	0	0	1	0	1	1	0	2	1	1	2	2	0	1	0	0	0	0	1	0	0	0	0	0
598	1	1	2	0	0	0	1	1	1	0	0	1	1	0	0	0	0	0	2	2	0	0	0	2	0	0	0	1	1	1	1	1	1	1	1	1	1	0	1	1	0	1	0	1	1	0	0	0	1
599	0	1	0	0	0	0	1	0	1	0	1	0	1	0	1	0	1	2	0	0	0	0	0	2	0	0	0	1	2	0	0	0	2	1	0	2	1	0	1	2	1	2	0	2	0	0	0	0	0
600	0	1	1	1	1	2	2	1	0	0	1	0	0	0	0	0	0	1	0	0	0	0	1	1	1	1	0	1	0	1	1	1	2	0	1	2	1	0	0	2	0	0	2	2	1	1	0	0	0
601	1	1	2	0	0	0	0	0	0	0	0	0	0	0	0	0	0	0	1	2	0	0	0	2	0	0	0	1	0	1	2	1	2	0	0	2	1	0	1	1	0	0	0	0	1	0	0	0	2
602	1	0	2	0	0	1	1	0	1	1	1	1	1	1	0	1	1	0	2	2	0	0	0	2	0	0	0	1	1	1	0	1	1	0	1	1	1	1	0	1	0	0	0	2	0	2	0	0	2
603	0	1	1	0	0	0	0	0	1	0	0	1	2	1	1	1	0	2	0	1	1	0	1	1	1	1	0	2	1	2	1	2	2	0	1	1	0	0	0	1	0	0	1	1	0	0	0	0	0
604	0	0	2	0	0	1	1	0	1	0	1	0	0	0	0	0	0	1	1	1	0	0	0	2	0	0	0	1	2	0	0	1	1	2	1	1	2	1	1	0	0	0	1	1	0	0	0	0	1
605	1	2	1	0	0	1	1	0	1	0	1	0	0	0	0	0	1	0	1	2	0	0	0	2	0	0	0	2	1	0	1	1	1	0	0	2	1	0	0	1	0	0	0	0	2	1	0	0	0
606	0	1	1	0	0	0	1	0	1	0	1	1	1	0	0	0	0	0	2	2	0	0	0	2	1	1	0	1	1	1	0	1	2	0	1	2	1	1	0	1	1	0	0	1	1	0	0	0	0
607	1	0	2	0	1	0	1	2	0	0	0	0	0	0	0	0	1	1	1	1	0	0	0	2	0	0	0	2	2	0	2	1	1	0	1	1	2	1	0	0	0	1	0	1	1	1	0	1	0
608	1	1	1	1	1	2	0	0	2	0	0	0	1	0	1	0	2	0	2	2	0	0	1	1	1	1	0	1	1	1	0	1	1	0	0	2	1	1	0	1	0	0	0	1	0	1	0	0	0
609	0	0	2	0	0	1	1	0	1	1	2	0	0	0	0	0	2	0	2	2	0	0	0	2	0	0	1	2	1	0	1	0	1	1	0	2	2	0	1	1	0	1	0	2	1	1	0	0	0
610	0	2	1	0	0	0	1	0	1	0	1	0	0	0	0	0	0	0	2	1	1	0	0	2	0	0	0	1	1	1	0	0	0	0	2	2	1	0	1	1	0	0	1	1	0	0	0	1	0
611	0	0	2	0	0	0	0	0	1	0	0	0	0	0	0	0	0	1	1	1	1	0	0	2	1	1	1	1	1	0	0	2	2	0	1	1	1	0	0	2	0	0	1	2	2	0	0	0	0
612	1	2	0	0	0	0	1	0	1	0	1	1	1	0	0	0	1	0	1	1	0	0	0	2	0	0	0	2	0	2	1	1	1	0	1	1	1	0	0	2	0	0	0	0	0	0	0	0	0
613	0	1	1	0	0	0	1	0	0	0	1	0	2	0	2	0	1	0	1	2	0	2	0	2	0	0	0	1	2	0	1	1	1	0	0	2	0	0	1	1	1	0	0	1	0	0	0	0	1
614	1	1	1	0	0	0	2	0	1	0	0	0	1	0	1	1	1	1	1	1	0	0	1	1	0	0	0	2	2	2	0	2	2	0	1	1	0	0	0	1	0	0	0	2	0	0	0	0	0
615	1	2	0	0	0	0	1	0	0	0	0	0	0	0	0	0	2	0	2	2	0	0	0	2	0	0	1	2	1	0	1	1	1	1	1	2	1	0	0	1	0	0	1	1	1	0	0	1	0
616	1	1	1	0	0	1	1	0	1	0	0	0	0	0	0	0	2	0	2	2	0	0	0	2	0	0	0	0	1	0	1	1	1	2	2	2	0	0	0	1	0	0	1	2	1	1	0	0	0
617	0	1	1	0	1	0	2	0	0	0	0	0	1	0	1	0	1	1	1	1	0	0	0	2	0	0	0	2	1	1	2	1	1	0	1	1	2	0	0	1	0	1	0	1	0	0	0	0	0
618	0	1	1	0	0	1	1	1	1	0	1	1	2	0	0	0	0	1	1	1	0	0	2	0	1	1	0	2	0	2	1	0	1	0	0	2	1	1	0	0	0	0	0	2	0	0	0	0	0
619	1	1	1	0	0	1	2	0	0	0	1	0	1	0	1	0	1	1	1	1	0	1	0	2	0	0	0	1	1	1	1	0	1	1	0	2	1	0	0	2	0	0	0	0	1	1	1	0	0
620	1	2	0	0	0	0	0	0	2	0	0	0	0	0	0	0	1	1	1	2	0	0	0	2	0	0	0	1	2	1	0	1	1	1	1	1	1	0	0	1	0	0	2	2	2	1	0	1	0
621	0	0	2	0	0	1	1	0	0	0	1	1	2	1	1	1	1	0	2	2	0	0	0	2	0	0	0	2	1	1	1	1	1	1	1	2	1	0	1	1	0	0	0	2	1	1	0	0	0
622	1	1	2	0	0	0	1	0	0	1	1	0	0	0	0	0	2	1	1	1	0	0	0	2	0	0	0	2	0	2	1	1	1	0	0	2	1	1	0	1	0	0	0	1	0	0	0	0	0
623	1	1	2	0	0	0	0	0	2	0	0	0	0	0	0	0	1	1	1	1	1	0	0	2	0	0	0	1	2	0	1	0	0	1	0	2	1	1	0	0	0	0	0	0	1	1	0	0	0
624	0	0	2	0	0	1	2	0	0	0	2	0	0	0	0	0	1	0	2	2	0	0	2	0	1	1	0	2	1	0	1	1	1	0	1	1	1	0	0	1	0	1	0	2	1	0	0	0	1
625	1	1	1	0	0	1	1	1	1	0	0	0	0	0	0	0	2	1	1	1	1	2	0	2	0	0	0	2	1	1	2	1	1	0	0	2	2	0	0	2	1	0	0	2	0	0	1	0	1
626	1	0	2	0	0	0	2	1	0	0	0	0	0	0	0	0	1	1	1	0	1	1	0	2	0	0	0	2	1	2	0	1	1	0	1	2	2	1	1	0	0	1	0	1	1	0	0	0	0
627	1	2	0	0	0	0	1	0	1	0	0	1	2	0	1	0	1	0	1	1	1	0	0	2	1	1	0	2	1	1	1	1	2	0	1	2	1	0	0	1	0	0	0	2	0	1	0	0	0
628	1	1	1	0	0	0	1	0	1	0	1	0	0	0	0	0	2	0	2	2	0	0	0	2	0	0	0	1	1	1	1	2	2	1	0	2	1	0	2	0	0	0	0	1	2	1	0	0	0
629	0	1	2	0	0	0	2	0	0	0	1	0	1	0	1	0	2	2	1	1	1	0	0	2	0	0	1	2	1	1	0	1	1	0	0	2	2	0	2	0	0	0	0	1	0	0	0	0	0
630	0	0	2	0	0	1	1	0	0	1	2	1	0	0	1	1	1	2	0	0	0	0	0	2	0	0	0	1	1	1	0	0	0	0	0	2	0	0	0	2	0	1	0	2	1	1	0	1	0
631	1	1	1	0	0	0	1	0	1	1	1	0	0	0	0	0	1	0	2	2	0	0	0	2	0	0	0	2	0	1	0	0	0	0	0	2	1	0	0	1	0	0	0	0	0	0	0	0	0
632	1	2	1	0	0	0	1	0	1	1	1	2	2	0	2	0	0	0	1	2	0	0	0	2	0	0	0	2	0	2	1	1	1	0	1	1	1	1	1	0	0	0	0	1	0	0	0	0	0
633	0	1	1	0	0	0	1	0	0	0	1	0	0	0	0	0	2	0	1	1	0	0	0	2	0	0	0	2	0	2	0	1	1	0	2	1	1	0	0	1	0	0	0	2	1	0	0	0	2
634	0	1	1	0	0	0	2	1	0	0	1	0	0	0	0	0	1	2	0	0	1	0	1	1	2	2	1	2	1	2	0	2	2	0	0	2	1	0	0	0	0	1	0	2	1	0	0	0	0
635	1	1	2	0	0	0	2	1	0	0	0	0	0	0	0	0	2	2	0	0	0	0	0	2	0	0	0	2	1	2	1	1	2	2	1	1	0	0	1	1	1	0	0	2	0	1	0	1	0
636	1	2	0	0	0	0	0	0	2	0	0	0	0	0	0	0	1	0	2	2	0	0	0	2	0	0	0	1	1	1	0	1	1	0	1	1	1	0	0	1	0	0	1	1	1	1	0	0	1
637	0	2	0	0	0	0	2	0	0	0	0	0	0	0	0	0	2	0	2	2	0	0	1	1	1	1	0	1	1	1	0	1	2	1	0	2	2	0	0	0	0	0	1	2	1	0	0	1	0
638	1	2	1	0	0	0	1	0	1	0	1	0	0	0	0	0	1	2	0	0	1	0	1	1	1	1	0	2	0	1	2	0	1	0	0	2	1	1	0	1	0	0	0	2	0	2	0	0	0
639	0	1	1	0	0	0	1	0	0	0	2	0	1	0	1	0	0	2	1	1	0	0	1	1	0	0	0	2	1	1	1	2	1	0	0	2	0	0	0	1	0	0	1	1	1	0	0	0	0
640	0	2	1	0	0	0	1	0	1	0	0	0	0	0	0	0	1	1	1	1	0	0	0	2	0	0	1	2	1	1	0	1	1	2	2	2	2	0	2	1	1	0	0	1	0	0	0	0	1
641	1	2	0	0	0	0	0	0	2	0	0	1	1	0	0	0	0	1	2	1	1	0	0	2	0	0	1	2	1	0	1	1	1	1	1	2	0	0	0	2	0	0	0	1	0	1	0	0	0
642	0	2	0	0	0	0	1	0	1	0	0	0	0	0	0	0	1	0	1	2	0	0	0	2	0	0	0	0	1	0	1	2	2	0	0	2	1	0	0	1	0	0	0	2	0	0	0	0	0
643	1	0	2	0	0	0	2	1	0	0	0	0	0	0	0	0	0	1	1	1	0	0	0	2	0	0	0	1	1	1	1	1	1	0	1	1	0	0	0	1	0	0	0	2	0	0	0	0	0
644	1	1	1	0	0	1	1	0	1	0	0	0	2	0	2	1	2	0	2	2	1	0	1	1	0	0	0	2	0	2	0	2	2	0	2	2	2	0	1	1	0	1	0	2	1	0	0	2	0
645	1	1	1	0	0	0	1	0	1	0	0	1	0	0	1	1	2	0	2	2	0	0	0	2	2	2	1	2	1	0	1	0	0	0	0	2	1	0	0	2	1	1	0	1	1	0	0	0	0
646	1	2	0	0	0	0	1	0	1	0	1	1	2	0	1	0	2	0	2	2	0	0	0	2	0	0	0	1	1	1	1	2	2	0	2	0	2	0	0	0	0	0	1	1	1	1	0	0	0
647	0	1	1	0	0	0	1	0	1	0	1	1	1	0	0	0	2	0	2	2	0	0	1	1	0	0	0	2	1	1	2	1	1	0	2	1	2	0	1	1	0	2	0	2	0	0	0	0	0
648	1	1	1	0	0	0	2	0	1	0	0	0	0	0	0	0	1	0	2	2	0	0	1	1	1	1	0	1	1	1	0	1	1	1	0	2	2	0	2	1	1	0	1	1	1	1	0	0	0
649	0	2	0	0	0	0	2	0	0	0	2	1	1	0	1	0	1	1	1	1	0	1	0	2	0	0	0	2	0	2	1	0	1	0	1	2	2	0	1	2	2	0	2	2	2	1	0	0	1
650	1	1	1	0	0	1	0	0	2	0	0	2	1	0	2	1	1	0	1	2	0	0	1	1	0	0	0	1	1	0	1	1	1	0	1	2	2	0	1	1	1	0	0	0	2	0	0	0	0
651	1	2	0	0	0	0	1	1	1	0	0	0	1	0	1	0	2	1	1	1	1	0	1	1	0	0	0	2	1	2	0	1	1	1	1	1	2	0	0	1	0	0	0	2	0	0	0	0	1
652	0	2	0	0	0	0	1	0	0	1	1	1	0	0	1	1	1	2	1	2	0	0	0	2	0	0	0	1	1	1	0	2	2	1	0	2	0	0	0	1	0	0	0	0	0	1	0	1	0
653	1	2	1	0	0	0	2	0	0	0	1	1	2	0	1	1	1	1	0	0	1	0	0	2	0	0	0	2	0	2	0	2	2	0	0	2	2	0	1	1	0	0	1	1	1	0	0	0	1
654	1	2	0	0	0	0	0	0	1	0	2	0	0	0	0	0	1	0	2	2	0	0	1	1	0	0	0	2	0	2	1	1	1	0	0	2	0	0	0	1	0	1	0	2	2	0	0	0	0
655	1	1	1	0	0	0	0	0	1	0	0	0	1	0	1	0	1	1	1	1	1	0	0	2	0	0	0	2	2	1	2	1	0	0	0	2	1	0	2	0	0	0	1	1	1	2	0	0	0
656	0	0	2	0	0	1	1	1	0	0	0	1	1	0	1	0	0	2	0	0	0	1	0	2	1	1	0	2	0	1	2	2	2	0	2	0	1	0	0	2	0	0	0	2	1	1	0	1	0
657	0	2	0	0	0	0	2	0	0	0	2	0	0	0	0	0	1	1	1	1	0	0	0	2	1	1	0	2	1	1	2	1	1	2	0	2	2	1	1	0	0	0	0	1	0	1	0	0	0
658	0	2	0	0	0	0	1	0	0	0	1	1	2	0	1	0	2	0	2	2	0	0	0	2	0	0	0	2	1	1	2	1	1	0	2	1	0	0	1	1	1	0	1	2	1	0	0	0	0
659	1	2	1	0	0	0	2	0	0	0	0	1	0	0	1	1	1	1	1	0	1	0	0	2	0	0	0	2	0	1	1	1	2	0	1	2	2	1	1	0	0	0	0	1	1	0	0	0	0
660	0	0	2	0	0	2	1	0	1	1	1	0	2	0	2	0	2	0	2	2	0	0	0	2	0	0	0	2	0	2	0	0	1	2	1	2	2	1	1	0	0	0	2	2	2	1	0	0	1
661	1	1	2	0	0	1	0	0	2	0	0	0	1	1	0	1	2	0	1	1	0	0	1	1	1	1	0	0	1	1	0	0	1	0	0	2	1	0	0	1	0	0	1	2	1	1	0	0	0
662	0	0	2	0	1	0	0	0	2	0	0	1	2	0	2	1	2	0	2	2	0	0	0	2	1	1	0	2	0	1	2	1	2	0	0	2	0	0	0	2	0	0	0	1	0	0	0	0	0
663	0	2	1	0	0	0	1	1	1	0	0	2	1	0	2	1	0	1	2	1	1	0	0	2	1	1	1	2	2	1	1	1	1	1	1	1	2	1	0	1	0	0	1	2	0	0	0	0	0
664	1	2	0	0	0	0	0	0	1	0	0	1	1	0	0	0	2	1	1	1	1	0	1	1	0	0	0	2	1	1	1	1	1	0	1	1	2	0	0	2	0	0	0	0	2	1	0	1	0
665	1	1	2	0	0	0	2	1	0	0	1	0	1	0	1	0	1	1	1	1	0	0	0	2	0	0	0	2	1	1	1	0	1	0	0	2	2	0	1	0	0	0	0	2	0	0	0	0	0
666	0	0	2	0	0	1	2	1	0	0	0	0	0	0	0	0	1	2	0	0	1	0	1	1	1	1	0	1	0	1	1	2	2	0	0	2	1	0	0	1	0	0	0	1	0	1	0	0	1
667	0	0	1	0	0	0	2	0	1	0	1	1	1	0	1	0	0	2	0	0	0	0	0	2	0	0	0	1	2	0	0	1	1	0	0	2	2	0	1	1	0	1	0	2	2	0	0	1	0
668	1	2	1	0	0	0	1	0	0	0	0	0	0	0	0	0	1	1	1	1	0	0	0	2	2	2	0	2	1	2	0	0	1	1	1	2	2	0	1	1	0	1	0	1	1	0	0	0	2
669	1	0	2	0	1	0	1	1	1	0	0	1	2	0	2	0	2	0	2	2	0	0	0	2	0	0	0	2	0	1	2	0	2	1	0	2	0	0	0	1	0	0	0	1	0	1	0	0	0
670	1	1	2	0	0	0	1	0	1	0	1	1	0	0	0	0	2	2	0	0	2	0	1	1	1	1	1	2	0	1	0	2	2	1	1	2	1	0	0	2	0	0	0	0	2	1	0	1	1
671	1	1	1	0	0	1	1	1	0	0	0	0	1	0	1	0	2	1	1	1	1	1	0	2	0	0	0	2	0	2	1	0	1	1	0	2	1	1	0	0	0	0	0	0	1	0	0	0	0
672	0	0	2	0	0	0	1	0	1	0	1	0	0	0	0	0	1	2	0	0	0	0	0	2	0	0	0	2	2	1	2	0	1	1	0	2	0	0	0	2	0	0	0	2	0	2	0	0	1
673	0	0	2	0	0	1	2	0	0	0	1	0	2	0	2	1	1	1	1	1	0	0	0	2	1	1	0	2	0	1	1	2	2	1	0	2	1	0	1	1	0	0	1	1	1	0	0	0	0
674	1	1	1	0	1	0	2	0	0	1	1	0	0	0	0	0	1	1	1	1	1	0	1	1	1	2	1	2	0	1	0	0	1	1	0	2	2	1	1	0	0	0	0	2	0	0	0	0	0
675	0	0	1	0	0	0	2	1	0	0	1	0	1	0	1	0	1	1	1	1	0	1	0	2	0	0	0	2	0	2	1	1	1	0	1	1	1	0	0	2	0	0	1	2	0	0	0	0	0
676	1	2	0	0	0	0	0	0	1	0	0	0	0	0	0	0	2	0	2	2	0	0	1	1	0	0	0	1	1	1	1	1	1	0	1	1	1	0	0	2	0	0	0	1	0	1	0	0	0
677	1	0	2	0	0	0	2	0	0	0	0	1	1	0	0	0	1	1	0	0	1	0	0	2	0	0	0	2	2	1	2	2	2	1	0	2	1	0	0	1	0	0	0	2	1	0	0	1	1
678	0	1	2	0	0	0	1	0	1	0	0	1	1	1	0	1	1	1	1	1	1	0	0	2	0	0	0	2	0	2	0	1	1	1	1	1	2	0	1	1	0	1	0	1	1	1	0	0	0
679	0	1	1	0	0	0	0	0	2	0	0	0	0	0	0	0	1	1	1	1	0	0	1	1	1	2	1	2	2	1	1	2	2	1	1	1	2	0	2	0	0	1	0	1	0	0	0	0	1
680	1	1	1	0	0	0	2	1	0	0	1	1	1	0	0	0	0	1	1	1	0	0	0	2	0	0	0	1	1	1	1	1	1	0	1	2	1	0	2	0	1	0	0	2	1	0	0	1	0
681	0	1	2	0	0	0	0	0	2	0	0	1	2	0	1	0	1	2	0	0	1	0	0	2	1	1	0	2	0	2	0	2	2	0	1	1	0	0	0	2	0	0	0	1	0	0	0	1	0
682	1	1	2	0	0	0	0	0	2	0	0	0	0	0	0	0	1	1	1	1	1	0	0	2	0	0	0	1	2	0	1	0	0	0	0	2	2	0	1	1	0	0	0	2	1	0	0	0	0
683	1	2	1	0	0	0	1	0	0	0	1	0	0	0	0	0	1	0	2	2	0	0	0	2	0	0	0	2	0	2	1	2	2	1	0	2	2	0	2	0	0	0	0	1	0	0	0	0	0
684	1	1	1	0	0	0	1	0	0	0	1	0	2	0	2	0	1	0	1	1	1	0	0	2	0	0	0	1	1	1	0	2	2	0	1	1	2	0	0	2	0	0	1	2	1	1	0	0	0
685	0	2	2	0	0	0	1	0	1	0	0	0	0	0	0	0	1	1	1	1	0	0	0	2	0	0	0	2	0	2	1	2	2	0	2	0	2	0	1	1	0	0	1	1	1	2	0	0	0
686	1	0	2	0	0	0	1	0	1	0	1	0	1	0	1	0	1	0	2	2	0	0	0	2	0	0	0	1	1	1	1	1	1	1	2	0	2	0	2	0	1	0	0	2	0	0	0	0	0
687	0	2	2	0	0	0	1	0	1	0	1	0	1	0	1	0	1	0	2	1	1	1	0	2	0	0	0	1	1	1	0	2	2	0	0	2	2	0	0	1	0	0	0	2	0	1	0	0	0
688	1	1	2	0	0	1	1	0	0	0	2	1	1	0	0	0	1	1	1	1	0	1	0	2	0	0	0	2	1	1	1	2	2	0	0	2	1	1	0	1	0	1	0	2	0	0	0	0	0
689	0	1	1	0	0	0	2	1	0	0	0	0	1	0	1	0	1	1	1	1	1	0	2	0	0	0	0	2	1	1	2	0	0	0	0	2	0	0	0	2	0	0	0	2	1	1	0	0	0
690	1	1	1	0	0	0	1	0	0	0	0	0	0	0	0	0	1	2	0	0	1	0	0	2	0	0	0	2	0	2	2	1	1	0	1	1	0	0	0	1	0	0	0	2	0	0	0	0	0
691	0	0	1	0	0	0	1	0	0	0	1	1	1	0	0	0	0	1	1	1	1	0	1	1	1	2	0	2	0	1	1	1	1	1	0	2	2	0	1	1	0	1	0	2	0	0	0	0	0
692	1	1	1	0	0	1	1	0	1	0	0	2	2	0	0	0	1	2	0	0	1	0	0	2	0	0	0	1	0	1	0	0	0	1	2	2	2	0	0	0	0	0	0	1	0	0	0	0	0
693	0	2	1	0	0	0	0	0	2	0	0	1	2	0	0	0	2	0	2	2	0	0	0	2	0	0	1	2	1	1	0	1	1	0	0	2	0	0	0	2	0	0	1	1	1	0	0	0	0
694	0	2	1	0	0	0	2	1	0	0	0	0	2	1	0	1	0	2	0	0	1	0	0	2	0	0	0	1	2	0	1	2	2	0	2	2	2	0	1	2	1	0	0	2	0	0	0	0	0
695	1	0	2	0	0	2	0	0	2	0	0	1	2	0	1	0	1	1	1	1	1	0	0	2	0	0	0	2	0	2	1	2	2	0	1	1	1	0	2	0	1	0	0	1	1	0	0	0	1
696	0	1	1	0	0	0	1	2	0	0	0	0	1	0	1	0	0	1	0	0	1	0	0	2	0	0	0	2	1	2	0	1	1	0	0	2	1	0	0	2	0	0	0	1	1	1	0	0	1
697	1	2	0	0	0	0	1	0	1	0	1	2	1	0	2	1	0	1	1	1	0	0	0	2	0	0	0	2	1	0	2	1	1	0	1	1	1	0	0	2	0	0	1	2	0	0	0	1	0
698	1	1	1	0	0	0	1	2	0	0	0	0	1	0	1	0	1	0	2	1	1	0	0	2	0	0	2	2	1	0	1	1	1	0	0	2	0	0	1	1	0	1	0	1	1	0	0	1	0
699	0	0	2	0	0	2	1	0	1	0	1	0	0	0	0	0	0	1	1	1	1	0	0	2	0	0	0	1	2	1	0	1	2	1	1	1	0	0	0	2	0	0	0	2	0	0	0	0	0
700	0	2	0	0	0	0	0	0	2	0	0	0	0	0	0	0	0	1	1	0	1	0	1	1	0	0	0	1	1	1	0	2	2	0	2	0	2	0	0	2	1	0	1	2	1	0	0	0	1
701	0	2	1	0	0	0	1	1	1	0	0	0	0	0	0	0	2	2	1	1	1	0	1	1	0	0	1	2	1	1	0	2	2	0	1	1	0	0	0	2	0	0	0	2	0	1	0	0	0
702	1	1	1	0	0	0	2	0	0	0	0	1	1	0	1	0	1	0	2	2	0	0	0	2	1	1	0	2	0	2	0	1	1	0	1	2	1	0	0	2	0	0	0	2	0	0	0	0	0
703	0	0	2	0	0	0	1	0	2	0	0	1	0	0	1	1	1	0	2	2	0	0	1	2	0	0	0	1	0	2	1	1	2	0	0	2	1	0	0	1	0	1	0	2	2	0	0	0	1
704	0	0	2	0	0	0	2	0	0	0	0	1	1	0	0	0	2	1	1	1	0	0	0	2	1	1	0	2	1	1	1	2	2	0	0	2	1	1	0	1	0	1	0	2	1	1	0	0	0
705	0	1	2	0	0	0	2	0	0	0	0	0	0	0	0	0	1	1	1	1	0	0	0	2	1	1	0	2	0	2	0	2	2	2	1	2	1	0	0	1	0	0	2	2	1	1	0	0	0
706	1	2	0	0	0	0	2	0	0	0	1	1	1	0	0	0	2	2	0	0	2	0	0	2	0	0	0	1	2	0	1	2	2	1	0	2	1	0	0	2	0	0	0	2	1	0	0	0	0
707	0	0	2	0	0	0	1	0	0	0	1	1	1	0	0	0	2	2	1	1	1	1	0	2	0	0	0	2	0	2	1	0	0	1	0	2	0	0	1	2	1	1	0	1	1	1	0	1	0
708	1	0	2	0	0	1	1	0	1	0	0	0	0	0	0	0	1	1	1	1	0	0	1	1	1	1	0	1	0	1	0	1	2	0	1	2	2	0	2	0	0	0	0	0	0	0	0	0	1
709	1	1	2	0	0	0	2	0	1	0	1	0	1	0	1	0	0	2	0	0	1	0	0	2	0	0	0	2	2	1	1	2	2	0	2	0	1	0	0	1	0	0	1	1	0	0	0	0	1
710	0	2	1	0	0	0	2	1	0	0	1	0	0	0	0	0	1	1	0	0	2	0	0	2	1	1	1	2	1	0	1	2	2	0	0	2	0	0	1	1	0	0	1	1	1	1	0	0	1
711	1	1	1	0	0	0	1	1	1	0	0	0	0	0	0	0	0	0	2	2	0	0	0	2	1	1	0	2	2	1	1	1	1	2	0	2	0	0	0	2	0	0	2	2	1	1	0	0	0
712	0	0	2	0	0	0	1	1	0	0	0	0	0	0	0	0	1	2	0	0	0	0	0	2	0	0	0	1	1	1	0	1	1	0	1	2	2	1	0	1	0	0	0	0	0	0	1	0	0
713	0	1	1	0	0	0	1	0	0	0	2	1	2	0	1	1	1	0	2	0	1	0	0	2	1	1	0	1	1	1	1	1	2	0	0	2	1	0	0	1	0	0	0	0	2	1	0	0	0
714	0	1	0	0	0	0	2	1	0	0	0	1	1	0	0	0	1	1	1	1	0	0	0	2	0	0	1	2	1	1	0	1	2	2	0	2	2	0	1	1	0	0	0	1	0	0	0	1	0
715	0	1	2	0	0	1	1	0	1	0	0	1	1	0	0	0	1	1	1	1	0	0	1	1	0	0	0	1	0	0	2	2	2	0	1	1	2	0	1	2	2	0	0	1	1	1	0	0	0
716	1	1	1	0	0	1	1	0	0	0	1	0	1	0	1	0	1	0	2	2	0	0	1	1	1	1	0	2	0	2	0	1	1	0	0	2	0	0	0	2	0	0	0	2	0	0	0	0	1
717	0	1	1	0	0	0	2	1	0	0	1	0	2	0	2	0	1	0	2	2	0	1	0	2	0	0	0	1	2	0	0	2	2	0	1	1	1	0	0	1	0	0	0	2	1	1	0	0	0
718	0	0	1	0	0	0	0	0	2	0	0	0	0	0	0	0	1	1	1	1	1	0	0	2	1	1	0	1	1	0	1	1	2	1	0	2	1	0	0	1	0	0	0	1	0	0	0	0	0
719	0	1	1	0	0	0	2	1	0	0	1	0	0	0	0	0	0	1	1	1	0	0	1	1	1	1	0	1	0	1	1	0	1	1	1	2	2	0	2	0	1	0	0	2	0	0	0	0	0
720	1	2	0	0	0	0	1	0	1	0	1	1	2	0	1	0	0	2	0	0	1	0	1	1	1	1	0	1	1	1	0	2	2	1	1	1	2	0	2	0	0	0	0	1	0	0	0	0	1
721	1	0	2	0	0	1	2	1	0	0	1	0	0	0	0	0	1	0	2	2	0	0	0	2	0	0	0	1	2	1	0	1	2	1	2	1	2	0	1	1	0	0	0	1	0	0	0	0	0
722	1	1	1	0	0	1	1	0	1	0	1	1	2	1	1	1	1	1	1	1	1	0	0	2	0	0	0	0	1	1	0	0	0	0	0	2	1	0	0	2	0	0	2	2	2	1	0	0	0
723	1	1	1	0	0	1	1	0	0	0	1	1	2	0	1	0	1	1	1	0	1	0	1	1	1	1	0	1	0	1	1	1	1	2	2	2	1	1	0	0	0	0	1	2	1	0	0	0	0
724	1	2	1	0	0	0	1	0	1	0	0	0	1	0	1	0	1	1	1	1	0	0	1	1	1	1	0	2	1	2	1	1	1	1	0	2	0	0	0	2	0	0	0	2	0	1	0	0	0
725	1	0	2	0	0	0	0	0	2	0	0	1	2	0	2	0	1	0	1	1	1	0	0	2	0	0	0	2	1	1	2	1	1	0	0	2	0	0	0	1	0	0	0	2	0	0	0	0	0
726	0	1	2	0	0	1	1	0	2	0	0	1	0	0	1	1	2	1	1	2	0	0	0	2	0	0	0	2	2	1	2	2	2	1	1	2	1	0	1	1	0	0	0	1	1	0	0	0	0
727	0	1	1	0	0	0	1	0	0	0	2	0	0	0	0	0	1	1	1	1	0	0	1	1	1	1	0	1	1	1	0	0	1	1	0	2	2	0	1	0	0	0	1	2	0	0	0	0	0
728	1	1	1	0	0	0	2	0	0	0	2	1	1	0	1	0	2	1	2	1	1	0	1	1	1	1	1	2	1	0	1	1	1	0	1	1	2	0	0	2	1	0	0	2	0	1	0	1	0
729	0	1	1	0	0	0	2	0	0	0	1	1	0	0	1	1	1	2	0	0	1	0	1	1	1	1	0	2	0	1	2	1	1	0	0	2	0	0	0	2	0	1	0	1	1	1	0	0	1
730	1	1	1	0	0	0	2	0	1	0	1	0	1	0	1	0	1	1	1	1	0	0	0	2	0	0	0	2	0	2	0	0	0	0	0	2	1	1	0	1	0	0	1	2	1	0	0	0	1
731	0	1	2	0	0	0	2	0	0	0	0	0	0	0	0	0	1	2	0	0	1	0	0	2	0	0	0	1	2	0	1	1	2	0	2	1	1	0	1	1	0	0	0	2	0	0	0	0	1
732	0	0	2	0	0	0	1	0	0	0	0	0	1	0	1	0	1	1	1	1	1	0	1	1	1	1	0	2	0	2	0	1	1	1	1	1	0	0	0	1	0	0	1	2	0	2	0	0	1
733	1	2	1	0	0	0	1	1	1	0	0	0	0	0	0	0	2	1	1	1	0	0	1	1	0	0	0	1	0	1	1	0	1	0	0	2	1	0	0	2	0	0	1	2	1	0	0	0	0
734	1	1	2	0	0	0	2	0	0	0	0	1	0	0	0	0	0	2	0	0	0	0	1	2	0	0	0	2	0	1	1	1	1	1	2	1	2	0	1	1	0	0	0	1	0	0	0	2	0
735	1	2	0	0	0	0	2	1	0	0	0	0	0	0	0	0	1	1	1	1	0	0	0	2	1	1	0	2	0	2	0	2	2	0	1	1	2	0	1	0	0	0	1	2	1	0	0	0	0
736	0	0	2	0	0	0	0	0	1	0	0	0	1	0	0	0	1	1	2	2	0	0	0	2	1	1	0	2	1	1	2	1	1	1	2	1	1	0	1	2	1	0	1	2	1	1	0	0	1
737	0	2	0	0	0	0	1	0	1	0	0	1	1	0	0	0	1	1	1	2	0	0	0	2	0	0	0	2	0	1	1	0	0	0	1	1	2	0	2	0	0	0	0	2	0	2	0	0	1
738	0	0	2	0	1	0	1	0	0	0	0	0	0	0	0	0	2	2	0	0	1	1	0	2	0	0	0	2	0	1	2	1	1	0	0	2	2	0	1	2	2	0	0	1	0	1	1	0	0
739	1	1	1	0	0	1	2	1	0	0	0	1	2	0	2	0	1	0	2	2	0	0	1	1	0	0	1	2	0	1	1	1	1	0	2	0	1	0	1	1	1	0	1	2	1	0	0	0	0
740	0	0	1	0	0	0	2	0	0	0	0	0	1	0	1	1	0	1	1	1	1	1	0	2	1	1	0	1	1	1	0	1	2	0	2	1	2	0	2	0	0	0	0	1	1	1	0	0	0
741	1	1	2	0	0	0	0	0	0	0	1	0	0	0	0	0	1	1	1	1	0	0	0	2	0	0	0	2	0	2	0	0	0	0	0	2	2	0	1	1	0	0	1	2	0	0	0	0	0
742	1	2	1	0	0	0	2	1	0	0	0	0	0	0	0	0	1	0	1	1	0	0	0	2	1	1	1	2	1	0	1	0	1	0	0	2	1	0	1	1	0	0	0	2	0	0	0	0	1
743	0	0	2	0	0	0	2	1	0	0	0	0	2	0	1	0	0	1	2	2	0	0	0	2	0	0	0	2	0	1	0	2	2	0	0	2	2	0	0	2	1	0	0	2	1	1	0	0	0
744	0	1	2	0	0	0	1	0	1	0	0	0	1	0	1	0	2	1	1	2	0	0	0	2	0	0	0	2	1	1	1	2	2	1	1	1	1	0	1	1	0	0	0	1	0	1	0	1	0
745	0	1	2	0	0	0	0	0	1	0	0	1	2	0	2	0	2	1	1	1	0	0	0	2	2	2	0	2	0	1	2	1	1	1	1	2	2	0	0	1	0	2	0	2	0	2	0	0	0
746	1	1	1	0	0	0	2	1	0	0	1	0	0	0	0	0	1	1	1	1	0	0	1	1	1	1	0	2	2	0	2	1	2	0	0	2	1	0	1	2	1	0	0	1	0	0	0	0	0
747	1	2	0	0	0	0	0	0	2	0	0	2	2	0	2	0	0	2	0	0	1	0	0	2	1	1	0	2	1	1	1	0	0	0	0	2	1	0	1	1	0	0	0	2	0	0	0	0	0
748	0	0	2	0	0	1	2	0	1	0	0	0	1	0	0	0	2	0	2	2	0	0	0	2	0	0	0	1	0	1	0	1	1	1	0	2	2	1	0	1	0	1	0	2	1	0	0	1	0
749	0	0	2	0	0	0	0	0	1	0	1	1	0	0	0	0	2	2	0	0	1	0	1	1	1	1	0	2	1	0	1	1	1	0	0	2	0	0	0	2	0	0	1	2	1	1	0	0	0
750	1	0	2	0	0	2	1	0	2	0	0	0	0	0	0	0	0	0	2	2	0	0	0	2	0	0	0	1	2	0	1	2	2	0	1	1	2	0	2	0	0	0	0	1	0	0	0	1	0
751	0	2	0	0	0	0	1	1	0	0	0	0	1	0	1	0	1	2	0	0	0	1	0	2	0	0	0	2	0	1	1	1	2	1	1	2	0	0	0	1	0	0	0	2	1	1	0	0	0
752	0	1	2	0	0	0	1	0	1	0	1	0	1	0	1	0	2	1	1	1	0	0	1	1	0	0	0	2	1	1	2	1	1	1	1	1	1	0	0	1	0	1	0	1	2	0	0	0	0
753	0	1	1	0	0	0	0	0	1	0	1	1	2	0	0	0	1	1	1	1	0	1	0	2	0	0	0	1	1	0	1	1	1	0	2	0	2	1	1	0	0	0	1	1	1	2	0	0	0
754	1	1	1	0	1	0	1	0	1	1	1	1	1	0	1	1	1	0	1	1	0	0	1	1	0	0	0	2	1	2	0	1	1	1	0	2	1	0	1	1	1	0	0	2	0	0	0	0	2
755	0	0	2	0	0	1	1	0	1	0	1	0	0	0	0	0	1	1	1	1	1	0	2	0	0	0	0	2	0	1	2	1	2	1	2	2	1	0	0	1	0	0	0	1	0	0	0	0	0
756	1	2	0	0	0	0	1	1	1	0	0	2	2	0	0	0	2	1	2	2	0	0	2	0	0	0	0	0	1	0	1	2	2	0	2	0	2	0	2	0	0	0	1	2	1	1	0	1	0
757	0	2	1	0	0	0	2	0	1	0	1	0	0	0	0	0	1	1	1	1	0	0	1	1	1	1	0	1	1	1	0	1	0	1	0	2	2	0	2	0	0	0	1	1	1	0	0	0	0
758	0	1	1	0	0	0	1	0	1	1	1	0	1	0	1	1	1	2	1	1	0	0	0	2	0	0	1	1	1	0	0	1	1	0	0	2	1	0	1	1	0	0	1	2	1	0	0	0	0
759	1	2	0	0	0	0	1	1	1	0	0	0	1	1	0	0	0	0	2	2	0	0	0	2	0	0	0	1	1	1	1	1	2	1	0	2	2	0	2	1	1	0	0	1	0	1	0	1	0
760	1	1	2	0	0	0	0	0	2	0	0	1	2	0	1	0	0	0	2	2	0	0	0	2	0	0	0	1	1	1	1	1	1	0	0	1	2	0	2	0	0	0	0	1	1	1	0	0	0
761	1	1	2	0	0	0	1	0	1	0	1	0	1	0	1	0	2	2	0	0	1	0	0	2	0	0	0	2	0	1	0	0	0	0	0	1	1	0	1	1	0	1	0	1	0	1	0	1	0
762	0	1	1	0	0	1	0	0	0	0	1	2	2	0	1	0	1	2	0	1	1	0	0	2	0	0	0	2	0	1	1	2	2	0	1	1	2	0	1	1	0	0	1	1	0	0	0	0	0
763	0	1	1	0	0	0	1	0	1	0	1	0	0	0	0	0	1	1	1	1	1	0	0	2	0	0	0	1	2	0	1	2	2	0	0	2	2	1	1	0	0	0	1	1	1	1	0	0	0
764	0	2	0	0	0	0	1	1	0	0	0	0	0	0	0	0	2	1	1	1	1	0	0	2	0	0	0	2	0	1	2	1	1	0	0	2	2	0	2	1	1	0	0	0	0	0	0	0	1
765	0	2	0	0	0	0	1	0	0	0	1	0	1	0	1	0	2	0	2	1	1	0	0	2	0	0	0	1	1	0	1	0	0	0	0	2	0	0	0	1	0	0	1	2	1	0	0	0	0
766	0	2	2	0	0	1	2	1	0	0	0	0	0	0	0	0	0	1	1	1	0	0	0	2	0	0	0	2	0	2	1	1	2	0	0	2	1	0	0	2	0	0	0	2	0	0	0	0	0
767	1	2	1	0	0	0	1	1	1	0	0	0	0	0	0	0	1	1	1	1	0	0	1	1	0	0	0	1	1	1	0	2	2	0	2	1	2	0	2	0	0	1	0	1	0	0	0	0	1
768	1	1	1	0	1	0	2	0	0	0	2	0	0	0	0	0	2	1	1	1	1	0	1	1	1	1	0	1	2	1	0	1	1	1	0	2	1	0	0	1	0	1	0	2	1	0	0	1	0
769	1	1	2	0	0	0	2	0	1	0	1	1	1	0	1	0	1	0	2	2	0	1	0	2	0	0	0	2	1	2	0	1	1	0	1	1	2	0	0	1	0	0	0	1	0	0	0	0	1
770	1	0	2	0	0	1	0	0	1	0	0	0	0	0	0	0	1	1	1	1	0	0	0	2	0	0	0	2	0	2	0	2	2	0	0	2	2	0	2	0	0	0	1	1	1	0	0	0	1
771	1	0	2	0	0	1	1	1	1	0	0	0	0	0	0	0	0	0	2	1	1	1	0	2	0	0	1	1	0	0	1	0	0	0	0	2	2	0	0	2	0	0	0	1	0	1	1	0	0
772	1	2	1	0	0	0	1	1	0	0	0	0	1	0	1	0	2	1	1	1	1	0	0	2	0	0	0	2	2	0	2	0	1	2	1	2	2	0	1	1	0	0	0	2	0	1	0	0	0
773	1	1	1	0	0	1	1	0	1	1	1	0	1	0	1	0	2	2	1	1	0	0	0	2	1	1	0	1	2	0	1	1	1	1	2	1	1	0	1	1	0	0	1	2	1	0	0	0	0
774	0	0	2	0	0	0	1	0	1	0	0	1	1	0	1	0	1	0	2	1	1	1	0	2	0	0	0	1	0	1	1	1	1	0	1	1	1	1	0	1	0	1	0	2	1	2	0	1	0
775	0	1	1	0	0	0	1	0	1	0	1	0	0	0	0	0	1	1	1	1	1	0	1	1	1	1	0	0	1	0	1	1	1	0	1	2	2	0	2	0	0	0	1	2	0	0	0	1	1
776	1	1	1	0	0	0	2	0	0	1	1	0	0	0	0	0	0	2	1	2	0	0	0	2	0	0	0	1	1	1	1	0	0	0	0	2	2	0	1	1	0	0	0	1	1	0	0	1	0
777	1	2	0	0	0	0	1	0	1	0	0	1	2	0	2	1	1	1	1	1	1	0	1	1	0	0	0	1	2	0	1	0	0	0	0	2	2	0	1	1	0	0	2	2	2	1	0	1	0
778	0	1	2	0	0	0	2	0	0	0	1	0	1	0	2	0	1	2	0	0	0	0	0	2	0	0	0	1	0	1	2	1	1	0	1	1	1	1	1	0	0	1	0	1	0	0	0	0	0
779	1	2	0	0	0	0	1	0	0	1	1	1	0	0	1	1	1	0	1	1	0	0	2	0	1	1	1	1	1	2	0	2	2	1	1	1	0	0	1	0	0	0	1	2	1	0	0	0	1
780	1	1	1	0	0	0	1	1	1	0	0	0	0	0	0	0	2	1	1	2	0	0	0	2	0	0	0	1	2	1	0	1	1	0	1	1	1	1	0	1	1	0	0	0	0	0	0	1	0
781	1	0	2	0	0	1	0	0	1	0	1	0	1	0	1	1	1	2	1	2	0	0	0	2	0	0	2	2	1	0	1	1	1	0	1	2	1	0	0	1	0	2	0	2	1	1	0	0	1
782	0	0	2	0	0	0	1	0	1	0	0	0	0	0	0	0	1	2	0	0	1	0	1	1	1	1	0	2	1	2	1	1	1	1	1	1	1	0	0	1	0	2	0	2	0	0	0	1	0
783	1	1	1	0	0	0	1	0	0	0	1	0	1	0	1	0	1	0	2	2	0	0	0	2	1	1	0	1	1	1	1	1	1	0	1	2	2	1	1	0	0	0	0	1	0	0	0	0	1
784	1	2	0	0	1	0	1	0	2	0	0	0	0	0	0	0	1	2	0	0	0	0	0	2	0	0	0	1	0	1	0	0	1	1	0	2	0	0	0	1	0	0	1	2	1	0	0	0	1
785	1	0	2	0	0	0	2	1	0	0	1	0	0	0	0	0	1	1	1	1	1	0	1	1	1	1	0	2	0	2	1	1	1	0	0	2	0	0	1	1	0	0	1	2	0	2	0	0	0
786	1	1	1	0	0	0	1	0	1	0	1	0	0	0	0	0	0	0	2	2	0	0	0	2	0	0	0	2	0	1	2	2	2	0	0	2	2	0	1	0	0	0	0	1	0	0	0	0	0
787	1	2	0	0	0	0	1	0	1	0	1	0	0	0	0	0	1	2	0	0	1	0	0	2	0	0	0	2	0	1	1	1	2	0	0	2	1	0	0	2	0	1	0	1	1	0	0	0	0
788	1	0	2	0	0	1	0	0	0	0	1	1	0	0	0	0	0	2	0	0	0	0	1	1	1	1	0	1	1	1	0	1	1	0	1	1	2	0	2	1	0	0	0	1	0	0	0	2	0
789	0	1	1	0	0	0	2	1	0	0	1	0	0	0	0	0	2	1	1	1	0	0	0	2	0	0	0	1	1	1	0	1	1	0	0	1	2	1	0	1	0	0	0	1	0	0	0	0	0
790	0	1	1	0	0	0	1	1	1	0	0	0	1	0	0	0	1	0	2	2	0	0	0	2	1	1	0	2	0	2	0	1	1	1	0	2	2	0	2	1	1	0	0	1	0	0	0	0	0
791	1	0	2	0	0	2	0	0	2	0	0	0	2	1	1	1	1	0	2	2	0	0	0	2	0	0	0	2	1	1	1	0	2	0	0	2	2	1	0	1	0	1	0	2	0	0	0	0	0
792	0	0	2	0	0	1	1	1	0	0	0	0	2	0	2	0	1	1	1	1	1	1	1	1	1	1	0	2	2	2	0	2	2	0	1	1	2	1	0	0	0	0	0	1	2	1	0	0	1
793	1	1	1	0	0	1	2	1	0	0	1	0	0	0	0	0	1	1	1	1	1	0	0	2	0	0	0	1	0	1	1	0	1	1	0	2	2	1	1	1	1	0	0	1	0	0	0	0	0
794	0	0	2	0	0	0	0	0	2	0	0	0	1	0	1	0	2	0	1	1	0	0	0	2	1	1	0	2	1	1	2	0	0	0	0	2	1	2	0	1	1	0	1	2	1	2	0	0	1
795	1	1	1	0	0	0	2	1	0	0	1	0	0	0	0	0	0	1	0	0	0	0	1	2	0	0	0	2	0	2	0	1	1	0	1	1	0	0	0	1	0	0	1	2	1	2	0	2	0
796	0	2	1	0	0	0	1	0	0	0	0	0	0	0	0	0	2	0	2	2	0	0	1	1	1	1	0	2	0	1	2	2	2	1	1	1	2	0	2	1	1	0	0	1	0	0	0	0	0
797	0	1	2	0	0	1	2	0	0	0	1	0	1	0	1	0	1	0	2	2	0	0	0	2	0	0	0	2	1	1	2	1	1	1	0	2	2	0	2	1	1	0	0	2	0	0	0	0	0
798	1	1	2	0	0	0	1	1	1	1	0	0	1	1	0	1	0	2	0	0	0	0	0	2	1	1	0	2	1	1	2	1	1	0	1	1	1	0	1	2	1	0	0	1	0	0	0	0	1
799	1	2	0	0	0	0	1	0	0	0	1	0	0	0	0	0	1	2	0	0	1	0	0	2	1	1	1	2	0	1	0	2	2	0	0	2	2	0	2	0	0	1	0	1	1	0	0	0	0
800	0	1	2	0	0	1	1	0	1	0	1	0	1	0	1	0	2	1	1	1	1	1	0	2	0	0	1	2	2	1	1	1	1	0	1	1	1	0	0	2	0	0	1	2	1	2	0	0	0
801	1	2	1	1	1	1	1	0	2	0	0	0	1	0	1	0	0	0	2	1	1	1	1	1	1	1	0	2	1	1	1	2	2	1	0	2	1	0	0	0	0	0	0	2	0	2	0	0	0
802	1	2	0	0	1	0	2	1	0	0	1	1	2	0	0	0	0	1	1	1	0	0	0	2	0	0	0	2	0	2	1	0	1	1	1	2	2	0	1	1	0	0	0	2	0	0	0	0	1
803	0	1	1	0	0	0	1	1	1	0	0	0	1	0	1	0	1	0	2	2	0	0	0	2	0	0	1	1	1	2	0	2	2	2	1	2	2	0	1	0	0	0	1	2	1	1	0	0	2
804	0	1	1	0	0	1	1	0	0	0	0	1	1	0	0	0	1	1	2	2	0	0	0	2	0	0	1	2	0	1	0	1	1	0	1	1	1	0	1	2	1	0	0	2	1	1	0	0	0
805	1	1	2	0	0	0	2	1	0	0	0	1	2	0	1	1	0	2	0	1	1	0	2	0	0	0	0	1	1	0	1	1	1	1	0	2	1	0	1	1	0	0	0	0	1	1	0	0	0
806	0	1	1	0	0	0	2	0	0	0	0	1	1	0	0	0	0	1	0	0	1	0	0	2	0	0	0	2	1	1	2	1	1	2	1	1	0	0	0	1	0	0	0	1	0	1	0	0	0
807	0	2	1	0	0	0	2	1	0	0	1	0	0	0	0	0	1	2	0	0	0	0	0	2	1	1	0	1	1	1	0	1	1	0	1	2	2	0	1	2	1	0	0	2	0	1	0	0	0
808	1	1	1	0	0	0	2	0	0	0	0	0	2	0	2	1	0	0	2	2	0	0	0	2	0	0	0	2	0	1	1	1	1	0	1	2	2	0	1	1	0	1	0	1	0	0	0	0	1
809	0	2	0	0	0	0	2	0	0	0	1	0	2	1	1	1	0	1	1	0	1	0	0	2	0	0	0	2	0	2	0	1	1	0	2	1	0	0	0	1	0	0	1	2	1	0	0	1	0
810	0	2	0	0	0	0	2	0	0	0	1	0	1	0	1	0	1	0	1	2	0	0	0	2	0	0	0	1	1	1	0	1	1	0	0	2	0	0	1	1	0	0	0	0	1	0	0	0	0
811	1	1	1	0	0	0	1	0	0	0	1	0	1	0	1	0	0	1	0	0	1	0	1	1	1	1	0	2	1	2	0	0	1	1	1	2	1	1	0	1	0	0	1	1	1	1	0	0	0
812	0	0	2	0	0	1	1	0	0	0	0	0	1	0	0	0	0	0	2	1	1	0	0	2	0	0	0	2	1	1	1	0	0	0	2	2	1	0	2	0	0	0	0	1	0	0	0	0	0
813	0	2	1	0	0	0	1	1	1	0	1	0	0	0	0	0	2	0	2	2	0	0	0	2	0	0	0	2	1	1	1	2	2	0	1	1	2	0	2	0	1	0	1	2	0	0	0	0	0
814	0	2	0	0	0	0	2	0	1	0	0	1	2	0	1	0	1	0	2	2	0	0	0	2	0	0	0	1	1	1	0	1	1	1	1	2	2	0	0	1	0	1	0	2	0	2	0	0	0
815	0	1	1	0	1	0	1	1	1	0	0	0	0	0	0	0	2	1	1	1	1	0	0	2	0	0	0	2	1	1	0	2	2	0	2	0	2	0	1	1	0	1	0	1	1	0	0	0	1
816	0	1	2	0	0	0	1	2	0	0	0	0	0	0	0	0	2	0	2	2	0	0	0	2	0	0	0	0	2	0	0	2	2	0	2	1	2	0	2	0	0	0	1	2	2	0	0	1	0
817	1	1	1	0	0	0	2	1	0	0	0	1	2	0	1	0	0	0	1	2	0	0	0	2	1	1	0	2	1	1	1	1	2	2	1	1	1	0	2	0	0	0	1	2	2	0	0	0	1
818	0	2	1	0	0	0	0	0	2	0	0	0	0	0	0	0	1	2	1	2	0	1	0	2	0	0	0	2	0	1	2	1	1	0	0	2	1	0	0	1	0	0	0	2	1	1	1	0	1
819	0	2	1	0	0	0	0	0	2	0	0	1	1	0	0	0	1	1	1	1	0	0	0	2	0	0	0	2	2	2	0	1	2	0	1	2	2	1	0	1	0	0	0	1	0	0	0	0	0
820	0	1	1	0	0	0	1	0	0	0	0	1	2	0	2	0	1	1	0	0	1	0	0	2	1	1	0	2	0	2	0	2	2	0	0	2	2	0	1	2	1	0	1	1	1	1	0	0	1
821	0	1	2	0	0	0	0	0	1	0	0	0	0	0	0	0	1	0	2	2	0	0	0	2	0	0	0	2	0	2	1	1	1	1	0	2	1	0	1	2	1	0	0	1	1	1	0	0	0
822	1	0	2	0	0	0	1	0	1	0	0	1	1	0	1	0	2	2	0	0	1	1	0	2	1	1	0	0	2	0	0	0	1	0	0	2	1	0	0	1	0	0	0	1	0	0	0	1	0
823	0	1	2	0	0	0	0	0	1	0	0	0	2	0	1	0	1	2	0	0	0	0	0	2	0	0	0	2	0	1	2	1	2	1	0	2	1	0	1	1	0	1	0	2	2	1	0	0	0
824	1	1	1	0	0	0	0	0	2	0	0	1	0	0	1	1	1	0	2	0	1	0	0	2	0	0	0	2	1	2	1	2	2	0	0	2	2	0	2	0	0	0	0	2	0	0	0	0	0
825	1	1	2	0	0	1	1	0	1	0	0	2	2	0	2	0	2	1	1	1	1	0	0	2	1	1	0	1	1	1	0	1	1	1	0	2	2	0	1	1	0	0	0	2	2	0	0	0	1
826	0	1	1	0	0	0	2	0	0	0	0	0	0	0	0	0	1	0	1	2	0	0	0	2	0	0	0	1	1	1	1	1	1	1	1	1	0	0	0	2	0	0	0	2	0	0	0	0	0
827	1	2	0	0	0	0	1	0	0	0	1	0	0	0	0	0	0	2	0	1	0	0	1	1	0	0	0	1	2	0	1	2	2	0	2	0	2	0	2	1	1	0	0	1	0	0	0	0	0
828	1	0	2	0	0	1	0	0	1	0	0	0	2	0	1	0	2	0	2	2	0	1	0	2	0	0	0	2	0	2	1	1	1	1	0	2	1	0	0	2	0	0	1	1	1	1	0	0	0
829	1	0	2	0	0	1	1	0	1	0	1	1	1	0	0	0	2	2	0	0	1	0	0	2	0	0	0	0	2	0	0	2	2	2	1	1	0	0	0	2	0	0	0	2	1	1	0	0	0
830	1	1	1	0	0	0	1	0	0	0	1	2	2	0	0	0	0	2	0	0	0	0	0	2	0	0	0	2	1	1	1	1	1	1	2	0	0	0	0	1	0	0	0	1	0	0	0	0	0
831	1	2	0	0	0	0	1	0	1	0	1	0	1	0	1	0	0	1	1	1	0	0	0	2	0	0	0	2	0	1	1	1	1	1	0	2	1	0	0	2	0	0	1	2	1	1	0	0	0
832	0	1	1	1	1	1	2	1	0	0	0	0	0	0	0	0	1	1	1	1	1	0	0	2	0	0	0	2	1	1	2	0	0	0	0	2	1	1	0	1	1	0	0	2	0	0	0	0	0
833	0	2	1	0	0	0	2	1	0	0	1	0	1	0	1	0	1	1	1	1	0	0	2	0	0	0	0	2	0	2	0	2	2	0	1	1	0	0	0	2	0	0	1	2	1	1	0	0	0
834	1	2	1	0	0	0	2	1	0	0	1	0	1	1	0	0	1	1	1	1	1	0	1	1	1	1	0	2	0	2	1	2	2	0	1	1	2	0	0	1	0	0	1	2	1	0	0	0	0
835	1	1	1	0	0	0	0	0	1	0	0	0	1	0	1	0	0	1	1	0	1	0	0	2	1	1	0	1	0	1	1	0	0	0	1	1	2	1	0	1	0	0	1	1	1	1	0	0	2
836	0	1	1	0	0	0	2	0	0	0	1	0	1	1	0	1	2	0	2	2	0	0	0	2	0	0	0	1	1	1	1	2	2	0	2	1	1	0	1	1	0	1	0	1	1	0	0	0	1
837	0	1	1	0	0	1	0	0	2	0	0	1	1	0	0	0	1	2	0	0	1	0	1	1	1	1	1	2	0	1	1	0	2	1	1	2	2	0	1	0	0	0	0	1	2	1	0	1	0
838	1	0	2	0	0	0	0	0	1	0	1	1	1	0	0	0	0	1	1	1	1	2	0	2	0	0	0	2	1	1	2	1	1	1	2	0	0	0	0	2	0	0	0	2	1	1	0	0	0
839	1	2	1	0	0	0	1	0	1	0	1	0	1	1	0	1	1	2	0	0	0	0	0	2	0	0	0	1	1	1	0	2	2	0	1	1	1	1	0	1	1	0	1	2	1	1	0	0	0
840	0	1	1	0	0	0	1	0	0	0	1	0	1	0	1	0	2	2	1	1	1	0	0	2	0	0	0	2	1	1	1	0	2	1	0	2	1	0	2	0	0	0	1	1	1	2	0	0	1
841	1	1	1	0	0	0	2	1	0	1	1	0	2	0	2	1	1	1	1	0	1	0	0	2	1	1	0	2	0	2	0	0	0	0	0	2	1	0	1	1	1	0	0	2	0	1	0	1	0
842	1	1	1	0	0	0	1	0	1	0	0	1	1	0	0	0	0	1	1	1	0	0	0	2	0	0	0	1	0	1	0	0	0	0	1	1	0	0	0	1	0	0	0	2	0	0	0	0	0
843	1	2	0	0	0	0	0	0	2	0	0	0	0	0	0	0	2	0	2	2	0	0	0	2	0	0	0	1	2	1	0	0	1	1	0	2	1	0	0	1	0	0	0	1	0	0	0	0	0
844	0	2	1	0	0	0	2	1	0	1	1	0	0	0	0	0	2	1	2	2	1	0	1	1	0	0	0	2	1	2	0	0	0	0	2	2	2	0	1	1	1	0	1	1	0	0	0	0	1
845	0	1	1	0	0	0	2	1	0	0	0	0	0	0	0	0	1	1	1	1	0	0	0	2	0	0	0	2	0	2	0	2	2	0	0	2	2	0	1	2	1	0	0	1	0	0	0	0	0
846	0	1	2	0	0	0	1	0	0	0	1	0	1	0	1	0	0	1	1	1	0	0	1	1	0	0	0	2	0	2	0	1	2	0	0	2	1	1	0	1	0	0	0	1	0	0	0	2	0
847	0	0	2	0	0	1	2	0	1	0	1	0	0	0	0	0	0	1	2	2	0	0	1	1	0	0	0	2	1	1	2	1	1	1	0	2	0	0	0	1	0	0	1	2	1	0	0	0	0
848	0	2	0	0	0	0	2	1	0	0	1	0	0	0	0	0	1	0	2	1	0	0	0	2	0	0	0	1	2	1	0	1	2	0	0	2	1	0	1	1	0	0	0	1	0	1	0	0	1
849	0	0	2	0	0	0	0	0	2	0	0	1	1	0	1	0	1	0	2	2	0	0	0	2	2	2	0	2	0	1	2	2	1	0	0	2	2	0	2	0	0	0	0	2	0	0	0	0	1
850	0	1	2	0	0	0	1	1	1	0	0	1	2	0	1	0	1	0	1	2	0	0	0	2	0	0	0	1	0	1	1	1	1	0	1	1	1	0	1	1	0	0	1	2	1	2	0	0	0
851	1	0	2	0	0	0	0	0	2	0	0	1	1	0	0	0	2	1	1	1	0	0	0	2	0	0	0	2	0	2	1	2	2	1	1	1	0	0	0	1	0	0	1	2	2	1	0	0	1
852	0	1	1	0	0	0	1	1	0	0	0	0	1	0	1	0	1	0	2	2	0	0	0	2	0	0	0	2	0	0	0	1	1	1	2	1	2	0	2	1	1	0	0	1	0	0	0	0	0
853	0	0	2	0	0	1	1	0	0	0	0	1	2	0	2	0	1	2	0	0	0	0	0	2	1	1	0	2	0	2	0	0	1	0	0	2	0	0	0	1	0	1	0	1	0	0	0	0	0
854	1	0	2	0	0	1	0	0	0	0	1	0	1	0	1	0	0	2	0	0	0	0	1	1	1	1	1	2	1	2	0	1	2	0	1	2	1	0	0	2	0	0	1	1	1	1	0	0	0
855	0	1	1	0	0	0	1	0	1	0	1	1	1	0	0	0	2	1	1	1	1	0	1	1	1	1	1	2	0	1	0	1	1	1	1	1	0	0	0	2	0	0	0	1	0	1	0	0	1
856	0	1	1	0	0	0	1	0	2	0	0	0	1	0	1	0	1	0	2	2	0	0	0	2	0	0	0	2	0	2	0	2	2	0	1	1	0	0	1	1	0	0	0	2	0	1	0	0	1
857	1	2	1	0	0	0	2	0	0	0	0	0	0	0	0	0	2	1	1	1	1	0	0	2	0	0	0	0	2	0	0	0	0	0	0	2	1	0	0	2	0	0	0	1	0	0	0	1	0
858	0	1	1	0	0	1	1	0	1	0	0	0	0	0	0	0	2	0	2	2	0	0	1	1	1	1	0	2	0	2	0	1	1	0	1	1	0	0	0	1	0	1	0	1	1	0	0	0	0
859	0	1	2	0	0	0	0	0	1	0	0	0	1	0	1	0	1	2	0	0	0	0	0	2	0	0	0	0	1	0	1	1	1	1	0	2	1	2	0	1	1	1	1	2	1	1	0	0	1
860	0	0	2	0	1	0	1	0	1	0	1	1	1	0	0	0	0	0	2	1	1	0	0	2	0	0	1	1	1	0	0	1	1	0	1	1	1	0	0	1	0	0	1	1	1	2	0	0	2
861	0	1	1	0	0	0	1	1	1	0	0	0	0	0	0	0	1	1	0	0	1	0	0	2	0	0	0	2	1	2	0	1	0	0	1	1	1	1	0	0	0	0	1	2	0	0	0	0	0
862	1	1	1	0	0	0	1	0	1	0	1	0	0	0	0	0	1	0	2	2	0	0	0	2	0	0	0	1	1	1	1	2	2	0	1	1	2	0	1	1	0	0	0	0	0	0	0	0	0
863	1	0	2	0	0	0	1	0	1	0	0	0	0	0	0	0	1	1	0	0	2	0	0	2	0	0	1	2	1	0	1	1	1	1	1	1	1	1	0	1	0	0	0	1	0	0	0	1	0
864	1	2	0	0	0	0	1	1	1	0	0	0	0	0	0	0	1	0	2	2	0	1	0	2	0	0	0	1	1	1	0	2	2	1	1	1	1	0	0	2	0	0	1	2	1	0	0	0	0
865	1	1	1	0	0	0	1	1	1	0	0	1	1	0	2	1	2	0	2	2	0	0	1	1	0	0	0	2	1	0	1	2	2	1	0	2	0	0	0	2	0	2	0	2	0	2	0	0	0
866	0	2	0	0	0	0	2	0	0	0	0	0	0	0	0	0	1	0	2	1	0	0	0	2	0	0	0	2	1	1	2	1	2	1	1	1	1	0	0	2	0	0	0	2	0	0	0	0	0
867	0	0	1	0	0	0	1	1	1	0	0	0	0	0	0	0	0	2	1	1	0	0	0	2	0	0	0	2	0	2	1	1	2	1	1	2	1	0	0	2	0	0	0	0	0	0	0	0	1
868	1	0	2	0	0	0	1	1	1	0	0	1	1	0	0	0	1	0	2	2	0	0	0	2	0	0	0	1	2	0	1	1	2	1	0	2	1	1	0	1	0	0	0	1	0	1	0	0	0
869	0	2	0	0	0	0	2	0	0	0	1	1	1	0	0	0	1	1	1	1	0	0	0	2	1	1	0	1	1	1	0	1	2	0	0	2	1	0	1	1	0	0	0	2	0	0	0	0	0
870	0	2	0	0	0	0	2	0	0	0	1	1	1	0	1	0	0	1	1	1	1	0	0	2	1	1	0	2	0	1	1	2	2	0	1	2	2	0	0	0	0	0	0	2	0	1	0	0	0
871	0	2	1	0	0	0	0	0	0	0	1	0	1	0	1	0	2	1	1	1	1	0	0	2	0	0	0	2	1	0	2	1	1	0	1	1	1	0	1	1	0	0	0	2	0	0	0	0	0
872	1	2	0	0	0	0	0	0	2	0	0	1	0	0	1	1	1	1	1	1	1	0	1	1	1	1	0	1	2	0	1	0	2	1	1	2	2	0	2	0	0	0	0	0	0	0	0	0	1
873	0	2	1	0	0	0	0	0	1	0	0	0	0	0	0	0	2	0	2	2	0	0	0	2	0	0	0	0	1	0	1	1	1	0	0	2	1	0	0	1	0	1	0	2	1	0	0	0	1
874	1	1	2	0	0	0	0	0	2	0	0	0	0	0	0	0	2	2	0	0	1	0	0	2	0	0	0	2	2	1	1	1	2	1	0	2	2	0	1	2	1	0	1	2	1	0	0	0	0
875	0	1	2	0	0	0	2	0	0	1	1	0	0	0	0	0	0	1	1	1	0	0	1	1	0	0	0	2	1	0	1	1	1	1	0	2	0	0	0	2	0	0	2	2	1	1	0	0	0
876	1	1	1	0	0	1	1	0	1	0	0	0	0	0	0	0	2	0	2	2	0	0	0	2	0	0	0	1	1	1	0	1	1	0	1	2	1	0	0	2	0	1	0	1	1	0	0	0	1
877	0	1	1	0	0	0	1	0	1	0	0	0	0	0	0	0	0	1	1	1	1	0	1	1	0	0	0	2	0	1	0	0	1	0	0	2	1	2	0	1	1	0	0	1	0	0	0	0	1
878	0	0	2	0	0	1	1	0	2	0	0	0	2	1	0	1	2	1	1	1	1	0	0	2	0	0	1	2	0	1	0	1	2	1	1	1	1	0	0	0	0	0	0	0	0	0	0	0	0
879	1	0	2	0	0	0	2	1	0	0	1	0	1	0	0	0	1	0	2	2	0	0	0	2	0	0	0	1	1	1	1	1	2	0	0	2	2	0	1	1	0	0	0	0	0	0	0	0	0
880	1	1	1	1	1	1	2	0	0	0	1	0	1	0	1	0	1	1	1	1	0	0	0	2	0	0	0	2	1	1	1	0	0	0	0	2	2	0	1	1	0	0	0	1	0	0	0	0	0
881	0	1	1	0	0	1	0	0	1	0	0	0	0	0	0	0	1	1	1	1	1	0	0	2	0	0	0	1	0	1	1	2	2	1	1	2	2	0	2	1	1	1	1	2	1	1	0	2	0
882	0	0	2	0	0	0	1	1	1	0	0	1	1	0	0	0	0	2	0	0	0	1	0	2	1	1	0	2	1	1	2	0	1	1	0	2	1	0	1	1	0	0	0	2	0	0	0	0	0
883	0	1	1	0	0	0	2	0	0	0	0	0	0	0	0	0	0	1	1	1	0	0	0	2	0	0	0	2	1	2	1	1	2	2	1	2	1	0	0	1	0	0	0	2	0	0	0	1	0
884	0	0	1	0	0	0	1	0	1	0	1	0	0	0	0	0	2	2	0	0	1	0	0	2	0	0	0	2	1	1	2	1	1	1	0	2	0	0	0	2	0	0	0	1	0	0	0	0	0
885	0	2	1	1	1	1	2	0	1	0	0	0	1	0	1	0	1	1	1	1	1	0	0	2	0	0	0	2	0	1	1	2	2	0	1	2	1	0	0	2	0	1	0	2	2	0	0	0	0
886	1	0	2	0	0	1	2	0	0	0	1	0	0	0	0	0	1	0	1	2	0	0	1	1	1	2	0	2	0	1	1	2	2	1	0	2	1	0	0	1	0	0	0	2	1	0	0	1	0
887	1	1	1	0	0	0	1	1	1	0	0	0	1	0	1	0	1	1	1	1	1	0	0	2	0	0	0	2	0	2	1	2	2	0	0	2	0	0	0	2	0	0	0	2	0	0	0	1	0
888	1	1	1	0	0	1	1	0	0	0	1	1	2	0	1	0	2	2	1	1	1	0	0	2	0	0	0	2	0	2	0	2	2	1	1	2	1	0	0	2	0	1	0	1	0	0	0	0	0
889	0	0	2	0	0	1	1	0	0	0	0	1	1	0	0	0	0	0	1	1	1	0	1	1	1	1	0	2	0	2	0	1	1	0	0	2	1	0	0	2	0	0	0	1	0	0	0	0	0
890	1	2	1	0	0	0	1	1	0	0	0	1	2	1	1	1	1	0	1	2	0	0	0	2	0	0	0	2	2	1	2	2	2	0	0	2	2	1	1	0	0	0	0	2	0	1	0	0	1
891	1	1	1	0	0	1	1	0	2	0	0	0	0	0	0	0	1	0	1	1	1	0	0	2	0	0	0	2	0	2	1	0	1	0	0	2	2	0	1	2	1	0	0	2	0	1	0	1	0
892	0	0	2	0	0	1	1	0	0	0	1	0	0	0	0	0	1	0	2	2	0	0	0	2	0	0	1	2	1	0	1	0	0	0	1	1	0	0	0	2	0	0	0	2	0	0	0	0	0
893	0	1	1	0	0	1	1	0	0	0	1	0	1	0	1	0	1	0	2	2	0	0	0	2	0	0	0	2	1	1	2	1	1	1	0	2	1	0	1	1	0	0	0	1	0	0	0	0	1
894	0	1	1	0	0	0	1	1	1	0	0	0	0	0	0	0	2	2	1	1	0	0	1	1	1	1	0	1	0	1	0	1	1	1	0	2	0	0	0	2	0	0	1	1	0	0	0	0	1
895	0	1	0	0	0	0	0	0	2	0	0	0	1	0	1	0	2	0	2	2	1	0	1	1	1	1	0	2	1	1	1	1	1	0	1	1	1	0	0	2	0	0	0	1	0	0	0	0	1
896	1	2	0	0	0	0	2	1	0	0	0	0	1	0	0	0	1	2	0	0	0	0	0	2	1	1	0	2	1	1	1	0	1	1	1	2	1	1	0	1	0	0	1	2	2	2	0	0	0
897	0	1	2	0	0	0	1	0	1	0	0	0	0	0	0	0	1	1	1	1	1	0	0	2	0	0	0	2	1	1	1	0	0	0	0	2	1	0	0	2	0	0	0	2	0	0	0	0	0
898	1	2	0	0	0	1	1	0	2	0	0	0	1	0	0	0	1	1	1	1	0	1	0	2	1	1	0	1	2	0	0	1	1	0	0	2	1	0	0	2	0	0	1	2	1	1	0	0	0
899	1	1	1	0	0	1	0	0	2	0	0	1	2	0	1	0	2	2	0	0	2	0	0	2	0	0	0	2	1	2	0	1	2	0	1	2	1	0	0	2	0	0	0	2	1	1	0	0	0
900	0	0	2	0	1	0	2	1	0	0	0	0	1	0	1	0	1	0	2	2	0	0	0	2	1	1	0	2	1	1	2	1	1	0	0	1	1	0	2	0	0	0	1	2	2	0	0	1	0
901	1	1	1	0	0	0	1	0	0	0	1	0	1	0	1	0	1	1	1	1	0	0	0	2	0	0	0	2	1	1	2	2	2	0	0	2	1	0	2	0	0	0	0	2	1	1	0	0	1
902	0	1	1	0	0	0	0	0	1	0	0	0	0	0	0	0	2	1	1	2	0	0	0	2	0	0	0	0	2	0	0	0	1	0	0	2	1	0	0	2	0	0	1	2	1	0	0	0	0
903	1	2	1	0	0	0	0	0	2	0	0	0	1	0	0	0	2	0	2	2	0	0	0	2	0	0	0	2	1	1	1	2	2	1	0	2	2	0	1	1	1	0	0	1	0	0	0	0	0
904	0	1	1	0	0	0	1	0	1	1	1	0	2	0	2	0	2	1	1	1	1	0	0	2	1	1	1	2	1	0	1	1	2	2	1	2	2	0	1	2	2	0	0	1	0	0	0	0	1
905	1	2	1	0	0	0	2	0	0	0	2	1	1	0	1	0	0	1	1	1	1	0	0	2	0	0	0	1	1	1	0	2	2	0	0	2	2	0	2	0	0	0	1	2	1	2	0	0	0
906	0	1	1	0	0	0	2	1	0	0	1	2	2	0	1	0	1	1	1	1	1	0	0	2	0	0	0	2	0	2	0	0	1	1	0	2	0	0	1	2	1	0	0	2	1	1	0	0	1
907	1	1	2	0	0	0	2	0	0	0	1	0	1	0	0	0	1	0	1	2	0	0	0	2	0	0	0	2	1	1	1	1	1	0	1	2	1	0	2	0	0	0	0	2	0	1	0	0	0
908	1	2	0	0	0	0	2	0	0	0	1	1	1	0	1	0	2	0	2	2	0	0	0	2	0	0	0	1	2	0	1	1	2	2	1	1	2	0	2	1	1	0	0	2	0	1	0	0	0
909	0	1	1	0	0	0	0	0	1	0	0	0	0	0	0	0	2	1	1	1	1	0	0	2	0	0	0	2	1	1	1	0	1	1	1	2	1	0	1	1	0	0	0	0	0	0	0	0	0
910	0	1	0	0	0	0	0	0	2	0	0	0	0	0	0	0	2	1	1	1	0	1	0	2	0	0	0	1	1	1	0	1	1	0	0	2	1	0	1	1	1	0	0	2	1	0	0	1	0
911	0	1	1	0	0	1	1	0	1	0	0	0	0	0	0	0	2	0	2	2	0	0	0	2	0	0	0	2	0	2	0	1	2	2	1	1	0	0	1	1	0	0	0	2	0	1	0	1	1
912	1	2	1	0	0	0	0	0	1	0	0	1	0	0	0	0	2	2	0	0	2	0	0	2	0	0	0	2	1	1	1	1	2	1	1	1	1	0	0	2	0	0	0	1	0	0	0	1	0
913	0	2	0	0	0	0	2	0	1	0	1	0	1	1	0	1	1	1	1	1	0	0	0	2	0	0	0	2	1	1	2	1	1	0	1	1	0	0	0	2	0	0	1	2	1	0	0	0	1
914	0	0	2	0	0	1	1	1	1	0	0	0	0	0	0	0	2	1	1	1	1	0	1	1	1	1	0	1	1	1	0	1	1	1	0	2	2	0	0	1	0	0	0	0	1	0	0	0	0
915	0	1	1	1	1	1	2	0	0	1	1	1	1	0	1	0	2	0	2	2	0	0	0	2	0	0	0	2	1	0	1	2	2	0	1	1	0	0	0	1	0	0	0	1	1	0	0	0	0
916	1	0	2	0	0	0	1	0	1	0	0	1	2	0	1	0	2	1	2	2	1	0	0	2	0	0	0	2	1	1	2	1	1	0	0	2	2	0	2	0	1	1	0	2	0	0	0	0	0
917	1	1	1	0	0	1	1	0	1	1	1	1	1	0	0	0	1	0	2	1	1	0	0	2	0	0	0	2	0	2	0	2	2	1	0	2	2	0	1	1	0	0	0	1	1	1	0	1	0
918	0	1	1	0	0	1	0	0	2	0	0	0	2	0	2	1	0	1	2	2	0	0	0	2	0	0	0	1	1	0	0	0	0	1	2	2	2	0	2	1	1	0	1	2	1	2	0	0	0
919	1	2	1	0	0	0	0	0	1	0	0	0	1	0	0	0	0	1	1	1	0	0	0	2	0	0	0	1	2	0	1	1	1	2	1	1	2	0	2	0	1	1	0	2	1	1	0	0	0
920	0	2	1	0	0	0	0	0	0	0	1	0	0	0	0	0	1	0	2	2	0	0	1	1	0	0	0	2	1	1	2	2	2	0	1	1	2	0	1	1	0	0	0	2	0	0	0	0	1
921	1	1	2	0	0	0	1	0	1	0	0	0	1	0	0	0	1	2	0	0	1	0	1	2	0	0	0	2	1	1	1	1	2	0	0	2	1	0	1	1	0	0	1	1	1	1	0	0	0
922	1	0	2	0	0	1	1	1	1	0	0	1	1	0	0	0	0	0	2	1	1	1	0	2	0	0	0	1	1	1	1	1	1	0	2	1	1	0	0	1	0	1	0	1	1	0	0	0	0
923	0	1	1	0	0	0	1	0	0	0	1	0	0	0	0	0	1	2	0	0	1	0	0	2	0	0	1	2	0	1	0	0	0	0	0	2	0	0	1	2	1	0	0	1	0	0	0	0	0
924	0	1	1	0	1	0	2	1	0	0	0	2	1	0	2	1	0	0	2	1	1	0	0	2	0	0	0	2	1	2	1	0	0	0	0	2	1	0	1	1	0	2	0	2	0	0	0	0	0
925	0	1	1	1	1	1	2	0	1	0	0	1	2	0	1	0	1	0	2	1	1	2	0	2	0	0	0	1	0	2	1	1	1	1	1	1	1	0	0	2	1	1	0	2	0	2	0	0	1
926	1	2	1	0	0	0	2	1	0	0	0	0	1	0	0	0	1	0	1	1	1	0	1	1	1	1	0	2	0	2	1	1	1	1	0	2	2	1	1	0	0	0	0	2	0	2	0	0	0
927	0	2	1	1	1	1	1	0	1	0	0	0	0	0	0	0	1	2	1	1	0	0	2	0	0	0	0	1	0	1	1	0	0	1	0	2	0	0	0	1	0	0	1	1	1	0	0	0	0
928	1	1	1	0	0	0	1	0	1	0	0	0	0	0	0	0	0	0	1	2	0	0	0	2	0	0	0	0	1	0	1	1	2	0	0	2	0	0	1	1	1	0	0	0	0	0	0	0	0
929	0	2	1	0	0	1	2	0	1	0	1	0	0	0	0	0	1	1	1	0	1	0	0	2	0	0	0	2	1	2	0	2	2	1	0	2	2	1	1	1	1	0	0	0	0	0	0	1	0
930	1	0	2	0	0	1	1	0	1	0	0	0	0	0	0	0	1	2	1	1	0	0	0	2	0	0	0	2	0	2	0	1	1	0	0	2	1	1	0	1	0	2	0	2	0	0	0	0	1
931	0	2	0	0	0	0	0	0	2	0	0	1	1	0	0	0	2	0	2	2	0	0	1	1	1	1	0	1	0	1	2	1	1	1	0	2	0	0	0	2	0	0	0	0	1	0	0	0	0
932	1	2	1	0	0	0	1	0	0	0	1	0	1	0	0	0	0	0	2	2	0	0	0	2	0	0	0	2	2	1	1	1	1	0	0	2	1	0	0	2	1	1	0	1	1	0	1	0	0
933	1	1	2	0	0	0	1	1	0	0	0	0	1	0	1	0	1	1	1	0	1	0	0	2	0	0	0	2	1	1	2	1	2	0	0	2	2	0	1	1	0	1	0	1	1	0	0	1	0
934	1	0	2	0	0	1	2	1	0	0	1	0	0	0	0	0	1	0	1	2	0	0	0	2	0	0	0	2	2	1	1	1	2	0	1	2	2	0	1	1	0	1	0	2	1	0	0	0	1
935	0	2	0	0	0	0	1	0	0	0	1	1	1	0	0	0	0	1	1	1	0	2	0	2	0	0	0	2	1	2	0	2	2	1	1	1	2	0	2	1	0	0	1	2	0	0	0	0	0
936	1	1	2	0	0	0	1	1	0	0	0	0	0	0	0	0	1	2	0	0	2	0	0	2	0	0	0	2	1	1	1	0	2	1	0	2	0	0	0	1	0	0	0	1	0	0	0	0	1
937	1	1	1	0	0	0	0	0	2	0	0	1	2	0	2	0	2	0	2	2	0	0	0	2	0	0	0	2	1	1	2	0	0	0	1	1	2	1	1	0	0	0	1	1	1	0	0	0	0
938	1	2	1	0	0	0	1	0	1	0	1	1	1	0	0	0	1	0	2	2	0	0	1	1	1	1	1	1	1	2	0	1	2	0	1	2	2	1	0	1	0	0	1	1	1	0	0	0	0
939	1	0	2	0	0	0	1	0	1	0	1	1	2	0	2	0	1	0	1	2	0	0	0	2	0	0	0	2	0	2	0	0	1	1	0	2	1	1	0	1	0	0	2	2	1	1	0	1	1
940	0	0	2	0	0	1	1	0	1	0	1	0	1	0	0	0	2	2	0	1	1	0	1	1	1	1	0	2	0	1	0	0	1	1	0	2	2	0	1	0	0	0	0	1	0	0	0	1	0
941	1	1	1	0	0	0	1	1	0	0	0	0	1	1	0	1	0	2	0	0	0	0	0	2	0	0	0	1	1	0	1	2	2	0	0	2	2	0	2	0	0	0	0	1	0	0	0	0	1
942	1	0	2	0	0	1	1	0	1	0	1	1	1	0	1	0	2	0	1	1	0	0	0	2	0	0	0	2	0	2	1	1	2	1	1	1	2	0	1	1	0	0	0	0	0	0	0	0	0
943	0	1	1	0	0	0	1	0	1	1	1	0	2	0	2	1	1	0	2	0	1	0	0	2	0	0	0	2	0	2	1	0	1	1	0	2	2	0	2	1	1	0	1	1	1	0	0	0	0
944	1	2	0	0	0	0	0	0	1	0	0	0	0	0	0	0	2	1	1	1	1	0	1	1	1	1	0	2	0	2	0	1	1	0	1	2	2	0	1	1	0	0	1	1	1	1	0	1	0
945	0	2	2	0	0	1	1	0	0	1	1	1	1	0	0	0	1	0	2	2	0	0	0	2	1	1	0	1	0	1	1	1	1	1	1	1	2	0	1	1	0	0	0	2	0	1	0	1	0
946	1	0	2	0	0	0	0	0	2	0	0	0	0	0	0	0	1	1	1	1	1	0	0	2	0	0	0	1	1	1	1	1	1	0	0	2	0	0	0	2	0	0	0	1	1	1	0	0	0
947	0	2	1	0	0	0	1	0	1	0	1	0	0	0	0	0	2	1	1	2	0	1	1	1	0	0	0	2	1	1	1	1	2	0	0	2	1	1	0	1	0	0	0	2	0	0	0	0	0
948	1	0	2	0	0	0	2	1	0	0	0	0	0	0	0	0	0	0	1	2	0	0	1	1	1	1	0	2	0	2	1	2	2	0	1	1	2	0	1	1	0	1	0	1	1	0	1	0	0
949	0	1	1	0	0	1	1	1	1	0	0	0	2	0	2	1	2	2	0	0	1	0	1	1	1	1	0	2	0	0	0	2	2	0	2	0	1	0	2	0	0	0	1	1	1	0	0	0	1
950	1	2	0	0	0	0	0	0	1	0	0	1	2	0	1	0	1	2	0	0	1	0	1	1	0	0	0	2	2	2	0	0	2	1	0	2	2	0	1	0	0	0	0	1	0	1	0	0	1
951	0	1	1	0	0	1	1	1	0	0	0	0	0	0	0	0	1	0	1	1	1	0	0	2	0	0	0	1	1	1	1	2	2	0	1	1	0	0	0	1	0	1	0	2	2	0	0	0	0
952	1	2	1	0	0	0	0	0	2	0	0	0	0	0	0	0	2	0	2	2	0	0	0	2	0	0	0	2	0	1	1	2	2	0	1	1	1	0	0	0	0	1	0	2	1	0	0	0	0
953	0	1	1	0	0	1	0	0	1	0	0	0	1	0	1	0	0	0	2	1	1	0	0	2	0	0	0	2	1	1	2	1	1	0	1	1	1	1	0	1	0	0	0	2	0	0	0	0	0
954	0	2	2	0	0	1	1	1	1	0	0	0	0	0	0	0	0	1	1	1	0	0	0	2	1	1	0	1	2	0	1	1	2	0	0	2	1	0	0	1	0	0	1	2	1	0	0	0	0
955	0	2	0	0	0	0	2	1	0	0	0	0	0	0	0	0	2	2	1	1	1	1	0	2	0	0	0	2	0	1	2	2	2	0	1	1	1	0	0	1	0	0	0	2	0	0	0	0	0
956	1	1	1	0	0	0	1	0	1	0	1	0	1	0	1	0	1	1	1	1	0	0	0	2	0	0	0	2	0	1	2	0	1	2	1	2	0	0	0	2	0	0	0	2	0	1	0	0	0
957	1	0	2	0	0	2	0	0	0	0	1	0	0	0	0	0	1	2	0	1	1	0	1	1	1	1	0	2	0	2	0	0	0	0	1	1	1	0	1	1	0	2	0	2	0	0	0	0	1
958	1	1	1	0	0	0	0	0	0	0	1	0	1	0	0	0	0	0	2	2	0	1	0	2	0	0	0	1	2	0	1	0	0	0	1	1	1	0	0	2	0	0	0	1	0	1	0	0	0
959	1	1	2	0	0	1	1	1	0	0	0	0	0	0	0	0	0	1	0	0	1	0	0	2	0	0	0	2	0	2	1	2	2	0	2	1	0	0	0	1	0	0	2	2	1	1	0	0	0
960	1	1	2	0	0	1	0	0	1	0	1	0	1	0	1	0	1	2	0	0	0	0	1	1	0	0	0	1	1	1	0	0	2	1	2	2	2	0	1	1	1	0	1	1	1	0	0	0	0
961	1	2	0	0	0	0	1	0	0	0	2	1	1	0	0	0	2	1	1	1	1	0	0	2	0	0	0	2	0	1	1	2	2	0	1	2	2	1	1	0	0	0	0	2	1	1	0	0	0
962	1	1	2	0	0	0	1	1	0	0	0	1	2	0	1	0	0	2	0	1	1	0	0	2	0	0	1	2	1	1	0	1	1	0	1	1	1	0	1	2	1	0	0	1	0	1	0	0	0
963	0	2	1	0	0	0	2	1	0	0	0	0	1	0	1	0	0	1	1	1	1	0	1	1	0	0	1	1	0	0	1	1	1	0	0	2	2	0	2	0	0	0	0	1	0	0	1	0	1
964	0	0	2	0	0	0	0	0	2	0	0	0	0	0	0	0	2	1	1	1	0	1	0	2	0	0	0	1	1	1	0	2	2	0	0	2	1	0	1	1	0	0	0	1	0	0	0	0	0
965	0	0	2	0	0	1	2	1	0	0	1	1	2	0	2	0	0	2	0	1	0	0	0	2	0	0	0	2	1	2	0	0	1	1	1	2	0	0	1	1	0	1	0	1	0	1	0	1	0
966	0	2	0	0	0	0	0	0	2	0	0	0	0	0	0	0	1	0	1	1	0	0	0	2	0	0	0	2	2	0	2	2	2	0	1	1	0	0	0	2	0	0	0	1	0	1	0	0	2
967	0	0	2	0	0	0	0	0	2	0	0	1	0	0	1	1	1	0	1	1	1	0	0	2	1	1	0	1	0	1	0	2	2	1	0	2	1	0	0	1	0	1	0	2	1	0	0	0	2
968	1	1	2	0	0	0	1	0	0	0	0	1	2	1	1	1	2	1	1	1	1	0	0	2	1	1	0	2	0	1	2	2	2	0	2	0	0	0	1	1	0	0	0	0	0	0	0	0	0
969	0	0	2	0	0	0	1	0	0	0	0	0	1	0	1	0	0	2	0	1	0	0	0	2	0	0	0	2	1	1	2	0	1	0	0	2	2	1	1	1	1	0	0	2	0	0	0	1	0
970	0	1	1	0	0	0	2	0	0	0	2	0	0	0	0	0	2	1	2	2	0	0	0	2	1	1	0	2	1	2	1	2	2	0	2	0	1	1	0	1	0	0	0	1	0	0	0	0	1
971	1	1	1	0	0	0	2	1	0	0	0	1	2	0	2	0	0	0	2	2	1	0	0	2	0	0	0	2	0	2	0	2	2	1	1	1	0	0	0	1	0	0	0	2	0	0	0	0	1
972	0	0	2	0	0	1	2	0	0	0	2	0	0	0	0	0	1	1	1	1	0	0	0	2	0	0	1	2	0	1	0	1	2	0	1	2	1	1	0	1	0	0	2	2	1	1	0	0	0
973	0	2	1	0	0	0	1	1	1	0	0	0	1	0	1	0	0	0	2	2	0	0	0	2	0	0	0	2	1	1	1	1	1	0	0	2	1	0	0	2	0	2	0	2	1	0	0	0	0
974	1	2	1	0	0	0	1	0	0	0	1	0	0	0	0	0	2	0	2	2	0	0	0	2	0	0	0	2	0	2	0	2	2	1	0	2	1	0	2	0	0	1	0	2	1	0	0	0	0
975	0	1	1	0	0	1	1	0	2	0	0	1	1	0	0	0	2	0	2	2	0	0	0	2	0	0	0	1	2	0	0	1	2	0	0	2	1	0	1	1	0	0	1	2	1	0	0	0	0
976	1	0	2	0	0	0	2	1	0	0	1	0	0	0	0	0	0	0	2	1	1	0	0	2	0	0	0	1	2	0	0	1	2	2	0	2	1	0	1	1	0	0	0	1	0	0	0	1	0
977	0	0	2	0	0	0	1	0	1	0	1	1	1	0	0	0	1	1	1	1	1	0	0	2	0	0	0	0	1	0	1	2	2	0	1	1	1	0	1	1	0	0	1	1	1	2	0	1	0
978	1	0	2	0	0	0	0	0	1	0	1	0	2	1	1	1	0	0	1	2	0	0	1	1	0	0	0	2	1	1	1	2	2	0	0	2	1	0	1	1	0	0	0	1	1	0	0	0	1
979	1	2	0	0	1	0	2	0	2	0	0	0	1	0	1	0	1	1	2	2	0	0	0	2	0	0	0	2	1	2	1	2	2	0	0	2	2	0	1	2	1	0	0	2	1	1	0	1	0
980	1	1	2	0	0	0	2	0	1	0	0	0	0	0	0	0	1	1	1	1	0	0	0	2	0	0	0	2	0	1	1	1	1	0	0	2	2	0	2	0	1	0	0	1	0	1	0	0	0
981	1	1	1	0	0	1	2	0	1	0	1	1	1	0	2	1	0	0	1	1	1	0	0	2	0	0	0	0	1	0	1	1	1	0	0	2	1	1	0	0	0	0	1	2	1	1	0	0	0
982	0	1	1	0	0	1	2	0	0	0	0	0	1	0	2	0	1	0	2	2	0	0	1	1	1	1	0	1	0	1	0	2	1	0	0	2	1	0	1	1	0	1	0	2	1	1	0	0	0
983	0	1	2	0	0	0	0	0	2	0	0	1	0	0	1	1	1	2	0	0	2	0	1	1	0	0	0	1	1	1	1	1	1	1	0	2	1	0	0	1	0	0	0	1	0	0	0	0	1
984	0	2	1	0	0	0	2	0	0	0	2	0	0	0	0	0	0	1	2	2	0	0	0	2	1	1	0	2	0	0	0	1	2	1	1	1	0	0	1	1	0	1	0	2	2	1	0	2	0
985	0	1	2	0	0	0	1	0	1	0	0	0	1	0	1	0	2	1	1	1	1	0	0	2	0	0	0	2	0	1	1	0	1	1	0	2	1	0	2	0	0	0	0	2	2	0	0	0	1
986	1	2	1	0	0	1	2	1	0	0	1	0	0	0	0	0	2	0	2	2	0	0	1	1	1	1	0	1	2	0	1	0	0	0	0	1	2	0	0	1	0	1	0	1	1	1	0	1	1
987	0	1	2	0	0	0	1	0	1	1	1	0	1	0	1	0	2	0	2	2	0	0	0	2	0	0	0	2	1	2	0	2	2	0	1	1	0	0	1	1	0	2	0	2	0	0	0	0	0
988	1	1	0	0	0	0	1	0	1	0	0	0	0	0	0	0	0	0	2	2	0	0	1	1	1	1	0	2	0	2	0	1	1	0	0	2	1	0	0	1	0	0	0	1	1	0	0	0	1
989	1	1	2	0	0	1	1	1	1	0	1	0	1	0	1	0	0	0	2	1	1	1	0	2	0	0	0	2	0	1	2	1	1	0	1	2	2	0	1	1	0	0	2	2	1	1	0	0	0
990	1	2	1	0	0	0	2	1	0	0	1	0	0	0	0	0	2	0	2	2	1	0	0	2	0	0	0	2	0	2	0	1	2	0	1	2	2	0	1	0	0	0	1	1	1	0	0	0	0
991	1	1	1	0	0	0	2	0	0	0	2	1	1	0	1	0	1	0	1	2	0	0	0	2	0	0	0	2	1	1	1	1	1	1	1	2	2	0	1	0	0	0	0	1	1	0	0	0	0
992	0	2	1	0	0	0	1	0	1	0	0	0	1	0	0	0	2	1	2	1	1	0	0	2	0	0	0	2	0	1	1	1	2	0	0	2	2	0	1	1	1	0	1	2	1	0	0	0	1
993	0	2	1	0	0	0	1	1	1	0	0	0	0	0	0	0	1	1	1	1	0	0	0	2	0	0	0	2	0	2	0	1	2	0	0	2	2	0	1	1	0	0	1	1	1	2	0	0	0
994	1	1	2	0	0	0	1	1	0	0	0	0	0	0	0	0	0	0	2	1	1	0	0	2	0	0	0	2	0	1	1	2	2	0	0	2	1	1	1	0	0	0	1	2	1	1	0	1	0
995	0	2	1	0	0	0	0	0	0	0	1	1	1	0	0	0	1	0	2	2	0	1	0	2	1	1	0	1	0	1	0	1	1	0	0	2	2	0	1	1	0	0	0	1	0	0	0	0	2
996	1	2	2	0	0	0	1	0	2	0	0	0	0	0	0	0	2	0	2	2	0	0	0	2	0	0	1	1	0	0	1	1	2	0	0	2	1	0	0	0	0	0	0	2	0	1	0	0	0
997	1	1	1	0	0	0	1	0	1	0	0	1	2	0	2	0	1	1	1	1	0	0	0	2	0	0	0	2	1	1	1	0	0	0	0	2	1	1	1	0	0	0	0	1	0	1	0	0	1
998	0	2	2	0	0	0	1	0	0	0	1	2	2	0	1	0	1	0	2	2	0	0	0	2	0	0	0	2	0	2	0	0	0	0	0	2	2	0	1	1	0	1	0	2	0	0	0	0	0
999	1	0	2	0	0	0	2	0	0	0	2	0	0	0	0	0	1	0	2	2	0	0	0	2	0	0	0	1	1	1	0	0	1	1	0	2	1	0	1	1	0	0	1	1	1	1	0	0	0
1000	1	1	1	1	1	1	2	0	1	0	1	0	0	0	0	0	2	1	1	1	1	0	1	2	0	0	1	1	0	0	1	1	1	0	0	2	0	0	1	1	0	1	0	1	1	1	0	0	0
[truncated: 252 more columns]
