# Supplementary material for: KNN-MDR: a learning approach for improving interactions mapping performances in genome wide association studies
Source: BMC Bioinformatics. 2017 Mar 21;18:184. doi: 10.1186/s12859-017-1599-7 (PMC5361736; doi:10.1186/s12859-017-1599-7)
Supplement: Supplementary file 6 — The data set(s) supporting the results of Table 4. (ZIP 7095 kb) [file 12859_2017_1599_MOESM6_ESM.zip › 100 simulations/S2/mkallsimul.dat]

1	1	1	0	0	0	0	2	2	1	0	0	0	1	0	0	0	1	1	1	1	1	0	2	0	0	0	0	0	2	1	1	1	1	1	2	2	0	0	0	2	0	0	0	2	2	0	0	1	0
2	0	0	0	0	1	1	1	2	0	0	0	0	0	0	0	0	0	0	2	2	0	0	2	0	0	0	1	1	2	1	0	0	1	1	1	2	1	1	0	1	0	0	0	2	1	0	1	0	0
3	0	1	1	0	0	0	2	2	2	0	0	0	1	0	0	0	1	1	2	2	0	0	1	0	0	0	0	0	2	1	1	0	2	0	0	2	0	0	0	2	0	1	1	2	1	0	0	0	1
4	1	2	1	0	0	0	1	2	0	0	0	1	2	0	0	0	2	0	2	2	0	0	0	0	0	0	0	1	1	1	1	1	1	0	1	1	1	0	1	1	0	2	2	2	2	0	0	0	1
5	1	1	0	0	1	1	0	2	0	1	1	0	1	0	0	0	0	1	1	1	1	0	0	0	0	0	0	1	1	0	2	0	0	0	0	1	2	0	1	0	0	0	0	2	1	0	0	0	1
6	0	0	0	0	0	0	2	1	1	0	0	0	0	0	0	0	1	0	2	1	1	0	1	1	2	2	0	0	2	2	0	1	2	0	0	1	2	1	0	2	1	0	0	2	1	1	0	1	2
7	1	0	0	0	0	0	2	0	2	0	0	0	0	0	0	0	2	1	1	1	0	0	2	0	1	1	0	0	2	1	2	1	0	0	0	2	2	0	2	0	1	0	0	2	0	0	0	1	1
8	0	1	0	0	0	0	2	1	2	0	0	0	0	0	0	0	2	0	1	1	0	0	2	0	0	0	0	0	1	0	1	0	1	0	0	2	2	0	1	1	1	0	0	2	1	0	0	0	1
9	0	1	1	1	0	1	1	1	1	0	1	1	1	0	0	0	2	1	1	1	1	0	2	0	0	0	0	0	2	2	0	0	1	1	1	2	2	0	1	0	0	1	1	2	2	2	0	0	1
10	1	1	0	0	0	0	1	1	2	0	0	1	1	0	0	0	1	2	0	0	0	0	1	0	0	0	1	1	2	1	0	0	1	2	0	2	2	0	2	0	0	0	1	2	1	0	0	0	0
11	0	2	0	0	0	0	2	2	0	0	0	0	1	0	0	0	1	0	2	2	0	0	1	0	1	1	0	0	2	0	0	0	2	1	1	2	0	0	1	0	0	0	0	2	1	0	0	0	0
12	0	0	1	0	0	0	2	2	0	0	0	1	1	0	0	0	0	1	1	1	1	0	1	0	0	0	0	1	1	0	2	1	1	0	0	2	1	1	0	0	0	0	0	1	0	1	0	0	1
13	1	0	0	0	0	0	1	1	2	0	0	0	0	0	0	0	2	0	1	1	0	0	2	0	0	0	0	1	1	1	1	0	1	1	1	1	2	1	0	2	1	2	2	2	2	1	0	0	0
14	0	1	0	0	1	1	2	1	2	0	0	0	0	0	0	0	1	1	1	1	0	0	1	1	1	2	0	1	1	1	1	1	2	2	0	2	0	0	1	1	1	0	1	2	1	0	0	0	1
15	1	1	0	0	0	0	2	1	2	0	0	0	1	0	0	0	1	2	1	2	0	1	1	0	1	1	0	0	2	2	1	0	1	1	0	2	1	1	0	0	0	2	2	2	2	1	0	0	0
16	0	2	1	0	0	0	2	1	2	0	0	0	0	0	0	0	1	2	0	0	0	0	2	0	0	0	0	1	2	1	0	2	2	1	1	2	0	0	0	1	0	0	0	2	1	0	0	1	2
17	0	2	0	0	0	0	1	2	1	0	1	1	2	0	0	1	1	1	1	1	0	0	1	1	1	1	0	2	1	0	2	1	1	0	0	1	1	1	0	1	0	1	1	2	1	0	0	0	0
18	1	0	0	0	0	1	1	1	1	0	1	2	2	1	1	1	1	0	1	1	1	0	2	0	0	0	0	1	1	0	1	0	1	1	0	2	1	1	0	1	0	0	0	2	0	2	0	0	1
19	1	1	0	0	0	0	2	1	2	0	0	1	2	0	0	0	2	0	2	2	0	0	2	0	1	1	0	0	1	1	1	0	1	0	0	2	2	0	1	1	0	1	1	1	1	0	0	1	2
20	1	1	0	0	0	0	2	2	1	0	0	1	1	0	0	0	0	0	2	2	0	0	2	0	1	1	0	0	2	1	0	0	2	0	0	2	1	0	0	2	0	1	0	0	2	1	0	0	1
21	0	0	0	0	1	1	2	1	1	0	0	0	2	0	0	1	0	1	2	1	1	0	1	0	1	1	0	0	2	2	0	0	1	1	1	1	1	1	0	1	0	1	0	1	1	1	0	0	2
22	0	1	0	0	0	0	2	1	1	1	0	0	0	0	0	0	1	1	1	1	0	0	1	1	1	1	0	1	2	1	1	0	0	0	1	2	2	0	2	0	0	1	0	1	0	0	0	0	1
23	1	1	0	0	0	0	2	0	1	0	0	0	0	0	0	1	2	1	1	1	1	0	1	0	0	0	0	1	2	0	1	0	1	1	1	2	1	0	1	0	0	0	0	2	1	0	0	1	2
24	1	1	0	0	0	0	1	0	2	0	0	1	1	0	0	0	1	1	1	1	0	0	2	0	0	0	0	0	2	1	0	1	1	1	1	1	0	0	0	2	0	0	1	2	1	0	0	0	0
25	1	0	0	0	0	0	1	2	1	0	0	0	0	0	0	0	2	0	2	1	1	0	2	0	0	0	0	0	1	0	1	2	2	1	1	2	1	0	0	1	0	0	0	2	0	1	0	0	1
26	1	1	1	1	1	2	1	1	2	0	1	1	1	0	0	0	2	1	1	1	1	1	2	0	0	0	0	1	1	1	2	1	1	1	0	0	0	1	0	1	0	0	0	1	0	0	0	1	1
27	1	0	0	0	1	1	2	0	2	0	0	0	1	0	0	0	2	1	1	1	0	0	0	0	0	0	0	0	2	2	0	0	2	1	0	1	1	1	0	0	0	0	0	2	1	0	1	0	1
28	1	1	0	0	0	0	1	1	1	1	0	0	1	0	0	0	1	1	1	1	0	0	2	0	0	0	0	2	0	0	2	0	1	0	0	2	2	0	1	0	0	1	1	2	0	1	0	0	1
29	0	2	0	0	0	0	1	1	2	0	0	0	2	0	0	1	2	1	2	2	0	0	1	1	1	1	1	0	2	1	0	0	1	1	0	2	1	0	0	2	0	1	1	2	1	0	0	1	2
30	1	0	0	0	1	1	1	2	0	0	0	0	2	0	0	0	0	1	2	1	1	0	1	0	0	0	0	0	2	2	0	1	1	1	1	1	1	0	0	1	0	1	1	2	0	1	1	0	0
31	0	2	0	0	1	1	1	2	0	0	1	1	1	0	0	0	2	0	2	2	1	0	2	0	0	0	0	1	2	1	0	1	2	0	1	1	1	0	0	2	0	1	0	1	0	0	0	0	1
32	0	1	1	0	0	0	2	2	2	0	0	0	1	0	0	0	2	2	0	0	1	0	2	0	0	0	0	0	2	2	1	1	1	1	0	0	2	0	1	1	0	2	1	2	1	0	0	0	1
33	0	0	1	0	1	1	2	0	2	0	1	1	1	0	0	0	2	1	1	1	0	0	1	0	0	0	0	0	2	1	0	0	1	0	0	1	2	0	1	0	0	0	1	2	1	0	0	0	0
34	1	2	0	0	0	0	1	2	1	0	1	1	1	0	0	0	0	1	1	1	1	0	2	0	0	0	0	1	2	0	1	0	1	1	1	2	1	1	0	1	0	1	0	0	1	0	0	0	1
35	0	2	0	0	0	0	2	1	2	0	0	1	1	1	1	1	2	0	2	2	0	1	2	0	0	0	0	0	2	2	1	0	1	2	0	2	1	0	0	2	0	1	1	1	1	1	0	0	2
36	0	1	0	0	0	0	1	1	0	1	1	1	1	0	0	0	2	0	2	2	0	0	2	0	1	1	0	0	2	1	1	0	2	2	1	2	2	0	2	1	0	0	0	2	1	0	0	1	2
37	0	1	0	0	0	0	2	2	1	0	0	0	0	0	0	1	1	0	2	2	0	0	1	1	1	1	0	1	2	2	0	2	1	0	0	0	1	0	1	1	0	0	0	1	0	2	0	0	0
38	1	2	0	0	0	0	1	1	1	1	1	0	0	0	0	0	0	1	2	1	1	0	2	0	0	0	0	2	2	2	0	0	0	0	1	2	0	0	0	2	0	0	0	2	0	0	0	1	2
39	1	2	1	0	1	1	2	0	2	0	0	0	1	0	0	0	1	1	1	1	0	1	0	1	1	1	0	2	1	0	2	0	1	1	1	1	2	0	1	0	0	0	0	0	0	0	0	0	2
40	1	2	0	0	0	0	2	2	2	0	0	0	0	0	0	0	1	1	1	1	1	0	1	1	1	1	0	2	2	1	1	0	1	1	1	1	0	0	0	2	0	1	1	1	1	1	0	1	0
41	1	0	0	0	0	0	1	1	1	0	0	2	2	0	0	0	1	2	0	0	1	0	2	0	1	1	0	0	2	2	1	0	1	1	0	2	1	0	0	2	0	0	0	2	0	1	0	0	0
42	0	1	0	0	0	0	1	1	2	0	0	0	1	0	0	1	1	1	1	1	0	0	2	0	0	0	2	1	2	0	1	0	0	0	0	2	0	0	1	1	1	0	0	2	1	0	0	1	2
43	1	2	0	0	0	0	1	1	2	0	0	0	0	0	0	0	1	1	1	1	0	1	1	0	0	0	0	0	2	2	0	1	2	0	0	2	0	0	0	1	0	1	1	1	1	2	0	0	1
44	0	0	0	0	0	0	1	2	1	0	1	0	0	0	0	0	2	0	2	2	1	0	2	0	0	0	0	2	0	0	2	0	1	0	0	1	0	0	0	1	0	1	0	0	1	0	0	0	1
45	1	2	0	0	0	0	2	1	1	0	0	1	2	0	0	0	1	0	2	1	1	0	2	0	0	0	0	1	2	1	2	1	2	1	1	2	1	0	1	1	0	1	1	1	1	2	0	0	0
46	1	1	0	0	0	0	2	2	1	0	0	0	0	0	0	0	1	2	0	0	1	0	2	0	0	0	0	1	2	1	0	0	1	1	0	1	2	1	1	0	0	1	1	2	0	1	0	0	1
47	0	2	0	0	0	0	1	2	0	0	1	0	1	0	0	1	0	2	0	1	1	1	1	0	0	0	0	0	2	2	0	2	1	0	0	2	1	0	0	1	0	0	0	2	1	0	0	1	1
48	1	2	0	0	0	0	2	2	1	1	0	1	1	0	0	0	0	2	0	0	0	0	2	0	0	0	0	1	2	0	1	1	1	0	1	2	1	0	0	2	0	0	0	2	0	1	0	0	0
49	0	0	0	0	0	0	2	0	2	0	0	0	0	0	0	1	0	0	2	2	0	0	2	0	1	1	1	1	2	1	0	0	1	2	0	2	0	0	0	2	0	0	0	0	0	1	0	0	1
50	0	0	1	0	0	0	2	0	2	0	0	0	1	0	0	0	2	1	1	1	1	0	0	0	0	0	2	1	2	0	1	0	1	0	0	1	1	0	1	2	1	0	0	1	0	1	0	1	2
51	1	2	0	0	1	1	1	2	0	0	1	1	2	0	0	0	2	1	1	2	0	0	2	0	0	0	0	1	1	1	2	1	1	0	0	2	2	1	1	1	0	1	1	2	1	1	0	0	0
52	1	2	0	0	0	0	2	1	1	0	0	1	1	0	0	0	1	2	0	0	1	0	2	0	0	0	0	0	2	2	0	1	1	1	1	2	2	0	2	1	0	0	0	2	1	0	0	0	2
53	1	2	0	0	0	0	2	2	1	0	0	0	1	0	0	0	0	2	0	0	0	0	1	1	1	1	0	1	2	2	0	1	0	0	0	2	2	1	1	0	0	0	0	2	0	1	0	0	1
54	1	1	0	0	1	1	2	2	1	0	1	0	1	0	0	0	2	1	1	1	0	0	1	0	0	0	0	0	1	1	0	0	1	0	0	2	2	1	0	2	1	2	2	2	1	1	0	0	1
55	1	0	0	0	0	0	1	1	1	0	1	1	1	0	0	0	1	2	1	1	0	0	2	0	0	0	0	0	2	1	0	0	2	0	0	2	1	0	1	1	0	1	0	1	1	1	0	1	1
56	1	0	1	0	0	0	2	2	2	0	0	0	1	0	0	0	1	1	1	1	1	0	2	0	0	0	0	0	2	1	0	0	1	0	0	2	1	0	0	2	0	1	0	1	0	0	0	0	2
57	0	1	0	0	1	1	2	2	2	0	0	1	1	0	0	0	2	2	1	1	0	0	2	0	0	0	0	1	2	2	0	0	0	0	1	2	2	0	1	1	0	0	0	2	1	0	0	0	1
58	0	1	1	0	0	0	1	2	1	0	1	1	1	0	0	0	1	1	1	1	0	0	1	0	0	0	0	0	2	1	0	1	2	0	0	1	2	1	1	1	1	0	0	1	0	0	0	0	0
59	1	1	0	0	0	0	2	1	2	0	0	1	1	0	0	0	1	1	0	0	1	0	1	0	0	0	0	2	1	1	2	0	0	0	0	2	0	0	0	2	0	0	0	1	0	1	0	0	1
60	1	1	0	0	0	0	1	2	0	0	1	0	1	0	0	0	1	1	1	1	0	1	2	0	0	0	0	1	2	1	1	1	2	0	0	2	1	0	1	1	0	0	0	2	1	0	0	1	0
61	0	1	0	0	0	0	0	1	1	1	1	0	0	0	0	0	2	1	1	1	0	0	1	1	2	2	0	0	2	0	1	1	1	1	0	1	1	1	0	2	1	0	1	2	1	0	0	0	0
62	0	1	0	0	0	0	2	2	2	0	0	0	1	0	0	1	0	2	0	0	0	0	1	0	0	0	0	0	2	0	0	1	1	1	0	0	1	0	2	0	0	0	1	1	1	0	0	0	2
63	0	1	0	0	0	1	2	0	2	0	0	1	1	0	0	0	1	1	1	1	0	0	2	0	0	0	0	0	2	1	0	1	2	1	1	2	2	1	1	0	0	0	0	2	2	1	0	0	1
64	0	2	0	0	0	0	1	1	1	0	1	0	0	0	0	0	1	1	0	0	1	0	1	1	1	1	0	0	1	1	0	1	2	1	0	2	0	0	1	2	1	0	0	2	1	2	0	0	0
65	1	1	0	0	0	0	2	1	1	1	0	0	2	0	0	0	2	2	1	1	1	0	2	0	1	1	0	0	2	1	2	0	1	1	1	2	1	0	1	1	0	0	0	0	0	0	0	0	0
66	1	1	0	0	0	0	1	2	1	0	1	1	1	0	0	0	2	0	2	2	0	0	0	0	0	0	0	0	2	2	0	0	1	1	1	1	2	0	1	1	0	1	0	1	1	1	0	0	1
67	1	1	0	0	0	0	2	1	2	0	0	1	2	0	0	0	0	0	2	2	1	0	2	0	0	0	0	0	2	1	1	1	2	0	0	1	1	0	0	1	0	1	1	1	1	1	0	0	1
68	1	1	0	0	0	0	2	0	2	0	0	0	0	0	0	0	1	1	1	1	1	0	2	0	0	0	0	1	1	0	1	2	2	0	1	2	1	0	0	1	0	0	0	2	1	0	0	0	2
69	1	1	0	0	0	0	1	1	1	0	1	0	0	0	0	0	1	1	1	1	0	0	2	0	0	0	0	1	2	2	0	2	2	0	0	2	2	0	1	1	0	0	0	2	1	0	0	0	0
70	1	0	0	0	1	1	0	2	0	0	2	1	1	0	0	0	1	2	0	1	1	0	2	0	0	0	0	0	2	2	1	0	1	0	0	2	1	0	0	1	0	0	0	1	0	1	0	1	2
71	0	2	0	0	0	0	1	1	1	1	1	0	0	0	0	0	1	0	1	2	0	0	0	0	0	0	0	0	2	1	0	0	2	0	0	2	1	1	0	1	0	0	0	1	0	1	1	0	1
72	1	0	0	0	1	1	2	0	2	0	0	0	0	0	0	0	1	0	2	2	0	0	1	0	0	0	0	0	2	0	0	2	1	0	1	2	1	0	0	1	0	0	0	1	0	1	0	0	1
73	1	2	0	0	0	0	1	1	1	0	1	1	1	1	1	1	0	2	1	2	0	1	0	1	0	1	0	0	2	1	0	0	1	0	0	1	1	0	2	0	0	1	1	2	1	0	0	0	0
74	0	2	1	1	0	1	2	1	1	0	0	0	0	0	0	0	1	1	1	1	0	0	2	0	0	0	0	0	2	1	1	2	2	0	0	1	2	0	1	2	1	0	0	2	0	1	0	0	1
75	0	1	0	0	0	0	1	2	1	0	0	1	1	0	0	0	1	0	2	1	1	0	2	0	0	0	0	0	2	0	0	0	2	1	1	2	2	0	0	1	0	0	0	1	1	1	0	1	1
76	0	1	0	0	0	0	1	1	0	1	1	0	0	0	0	0	1	1	1	1	0	0	1	1	2	2	1	2	2	1	1	0	0	0	1	2	2	0	2	1	0	0	0	2	0	0	0	0	1
77	1	2	0	0	0	0	2	0	2	0	0	0	0	0	0	0	2	2	0	0	0	0	1	0	0	0	0	0	2	2	1	0	2	0	0	1	1	1	0	1	0	0	0	1	0	0	0	0	1
78	0	1	0	0	1	1	2	0	2	0	0	0	1	0	0	0	1	1	1	1	1	1	2	0	0	0	1	1	1	0	1	0	0	0	0	1	1	0	0	2	0	1	0	1	2	1	0	0	1
79	1	2	0	0	0	0	0	2	0	0	2	0	0	0	0	0	0	1	1	1	0	0	1	0	0	0	0	0	1	1	2	0	1	0	0	1	1	0	0	1	0	0	0	2	0	1	0	0	2
80	0	0	0	0	0	0	2	2	1	0	0	1	1	0	0	0	1	1	1	1	1	0	2	0	0	0	0	1	1	1	1	0	1	1	0	2	1	0	1	1	0	0	0	1	0	1	0	0	1
81	1	1	0	0	0	0	1	1	0	1	1	0	1	0	0	0	0	2	0	1	0	0	1	0	0	0	1	1	2	1	0	1	1	0	0	1	1	0	0	2	0	0	0	2	0	0	0	0	0
82	0	0	0	0	0	0	1	1	1	0	1	1	1	0	0	0	1	1	1	1	1	0	2	0	0	0	0	1	1	0	1	1	1	0	0	2	1	1	0	0	0	1	1	1	1	1	0	0	1
83	0	1	0	0	0	0	2	1	2	0	0	0	0	0	0	0	1	1	1	1	1	0	2	0	0	0	0	0	1	1	2	0	2	2	1	2	1	0	1	1	0	1	0	1	0	0	0	1	2
84	0	1	0	0	0	0	2	1	2	0	0	0	0	0	0	0	2	1	1	1	1	0	0	0	0	0	0	1	2	1	1	0	0	0	1	2	0	1	0	1	0	0	0	1	1	0	0	0	2
85	0	0	0	0	0	0	1	2	1	1	1	1	2	0	0	0	1	1	0	0	2	0	1	1	1	1	0	1	1	1	2	0	1	1	0	1	1	0	0	2	1	0	0	1	1	1	0	0	1
86	0	1	0	0	0	0	2	2	1	0	0	1	0	0	0	0	0	1	1	1	1	0	2	0	0	0	0	0	2	2	2	0	2	1	0	1	1	0	0	2	1	1	1	1	1	1	0	0	0
87	0	1	0	0	1	1	2	2	2	0	0	0	1	0	0	0	1	1	1	1	1	0	2	0	1	1	0	0	2	2	1	0	0	0	0	2	2	0	1	1	0	1	0	1	2	1	0	0	0
88	0	1	0	0	0	0	2	0	2	0	0	0	0	0	0	0	2	1	2	1	1	0	1	1	1	1	0	0	2	0	0	1	1	0	0	2	2	0	2	1	1	1	1	2	1	1	0	0	2
89	0	2	0	0	0	0	1	1	2	0	0	0	0	0	0	0	0	0	1	2	0	0	2	0	0	0	1	1	2	1	0	0	1	1	0	2	2	1	1	1	1	0	0	2	1	0	0	0	1
90	0	1	1	1	0	1	1	1	1	0	1	0	0	0	0	0	0	2	0	0	0	0	1	1	1	1	0	1	1	1	2	1	1	1	0	0	1	0	0	1	0	0	0	2	0	0	0	0	1
91	0	2	0	0	1	1	2	1	2	0	0	0	0	0	0	1	2	0	2	2	0	0	2	0	0	0	1	0	2	1	0	0	0	0	0	2	0	0	0	2	0	0	0	0	2	2	0	0	0
92	1	0	1	0	0	0	2	1	2	0	0	0	0	0	0	0	1	2	1	1	0	0	1	1	1	1	0	0	2	2	0	1	1	0	1	2	1	1	0	1	0	0	0	2	0	1	0	0	0
93	1	1	0	0	0	0	0	2	0	0	2	0	0	0	0	0	1	2	1	2	0	1	1	0	0	0	0	1	2	1	2	1	1	0	0	2	1	0	1	1	0	0	0	2	0	0	0	1	2
94	1	1	0	0	1	1	1	1	1	0	1	0	1	0	0	0	1	0	2	2	0	0	2	0	1	1	0	1	2	1	2	0	2	0	0	2	1	0	2	0	0	0	0	2	0	2	0	0	1
95	1	2	0	0	0	0	1	2	1	1	1	0	0	0	0	0	1	0	2	2	0	0	2	0	0	0	0	0	2	2	0	0	2	1	1	1	2	0	2	0	1	0	0	1	0	1	0	0	0
96	0	1	0	0	0	0	2	2	2	1	0	0	0	0	0	0	1	1	1	1	0	0	2	0	1	1	2	1	2	0	1	1	2	0	1	2	1	0	0	1	0	1	0	1	1	0	0	0	2
97	0	2	0	0	0	0	2	1	2	0	0	1	1	0	0	0	2	2	0	0	1	0	2	0	1	1	0	0	1	1	1	1	1	0	0	1	0	0	0	2	0	0	0	2	0	1	0	0	1
98	0	2	0	0	0	0	2	2	2	0	1	0	1	0	0	0	1	1	1	1	1	0	2	0	0	0	0	1	2	2	0	0	1	1	0	2	1	1	0	1	0	0	0	1	0	0	0	0	0
99	1	0	0	0	1	1	2	0	2	0	0	0	0	0	0	0	1	0	1	2	0	0	2	0	0	0	0	0	2	1	1	0	1	1	0	2	2	0	2	0	0	0	0	2	0	0	0	1	1
100	0	1	0	0	0	0	2	1	2	0	0	0	1	0	0	0	1	1	1	1	1	0	1	1	1	1	0	0	2	2	0	2	1	0	1	2	2	0	1	1	0	0	0	1	0	1	0	1	1
101	1	1	0	0	1	1	2	2	1	0	1	0	1	0	0	0	2	2	1	1	0	0	0	0	0	1	0	0	2	2	0	0	1	0	0	2	2	0	2	0	0	1	1	1	1	1	0	0	0
102	0	1	0	0	0	0	0	1	1	0	1	2	2	0	0	0	1	0	1	1	0	0	1	1	1	1	0	0	2	2	0	0	0	0	0	2	2	0	1	0	0	0	0	2	1	0	0	1	2
103	1	1	0	0	0	0	2	2	2	0	1	0	1	0	0	1	1	1	1	1	1	0	2	0	0	0	0	0	1	1	1	0	0	0	0	2	1	0	0	0	0	0	0	2	0	0	0	0	0
104	1	0	0	0	1	1	2	2	1	0	1	0	1	0	0	0	2	1	1	1	1	0	2	0	0	0	0	2	0	0	2	1	1	0	0	2	0	0	0	1	0	1	0	1	0	1	0	0	0
105	1	1	0	0	0	0	1	2	1	0	1	0	1	0	0	0	1	0	2	2	0	0	2	0	0	0	0	0	2	2	0	1	1	0	0	2	1	0	0	2	0	0	0	2	2	0	0	0	0
106	0	0	0	0	0	0	1	1	2	0	0	1	1	0	0	1	1	1	1	1	0	0	2	0	0	0	0	0	2	2	0	0	1	1	0	2	1	0	1	1	0	0	0	1	0	0	0	0	1
107	1	1	0	0	0	0	2	1	1	0	0	0	0	0	0	0	1	1	1	1	1	0	1	1	1	1	0	0	1	1	0	0	2	1	0	2	0	0	0	2	0	1	1	1	1	1	1	0	0
108	1	0	0	0	0	0	2	0	2	0	0	0	0	0	0	0	0	2	0	1	0	0	2	0	0	0	0	0	2	2	1	0	0	1	1	1	2	1	0	0	0	0	0	2	0	0	0	0	1
109	1	1	0	0	0	0	1	1	2	1	0	0	0	0	0	0	1	0	1	1	1	0	2	0	1	1	0	0	2	2	0	1	2	1	1	2	2	1	0	0	0	0	0	0	1	1	0	0	0
110	1	1	0	0	0	0	2	2	1	0	0	0	1	0	0	1	1	1	1	1	0	0	2	0	0	0	0	0	2	1	0	1	2	0	0	2	1	0	1	1	0	0	0	2	0	2	0	0	1
111	0	1	0	0	0	0	0	2	0	0	1	1	1	0	0	0	1	1	1	1	1	0	2	0	0	0	0	1	2	1	2	0	0	0	1	2	0	0	1	2	1	2	2	2	2	0	0	0	2
112	1	1	0	0	1	1	0	1	1	0	1	0	0	0	0	0	2	0	2	2	0	0	2	0	0	0	0	0	2	2	1	0	2	0	0	2	0	0	0	2	0	0	0	2	0	1	0	0	0
113	0	2	0	0	0	0	1	2	1	0	1	0	1	0	0	0	1	2	0	0	1	0	2	0	0	0	0	0	2	2	1	1	2	0	0	2	2	1	1	1	0	1	1	1	1	0	0	1	1
114	1	2	0	0	0	0	2	2	1	0	1	1	2	0	0	0	1	1	1	1	0	0	2	0	0	0	0	0	1	1	1	1	1	1	2	2	1	1	0	1	0	1	1	1	1	2	0	0	0
115	1	1	0	0	0	0	1	1	1	0	0	1	1	0	0	0	1	0	1	1	1	0	2	0	0	0	0	0	2	0	1	0	1	1	1	2	1	0	0	2	0	1	1	2	1	2	0	0	2
116	1	0	0	0	0	0	2	2	1	0	0	1	1	0	0	0	0	1	2	1	1	0	1	0	0	0	0	0	2	1	0	0	1	1	1	2	1	0	0	1	0	0	0	2	1	1	0	0	0
117	1	2	0	0	0	0	1	1	2	0	0	0	0	0	0	0	0	0	1	2	0	0	2	0	0	0	0	1	1	1	1	2	2	0	0	1	2	0	2	0	0	0	0	2	1	0	0	1	1
118	1	2	0	0	0	0	2	1	1	1	0	0	1	0	0	0	0	0	2	2	0	0	1	1	2	2	0	0	2	2	1	1	1	2	1	2	1	1	0	0	0	0	0	0	0	1	0	0	1
119	0	2	0	0	1	1	2	1	1	0	1	0	1	0	0	0	1	0	2	1	1	0	2	0	0	1	0	0	2	2	1	1	2	0	1	1	2	0	1	1	0	0	0	2	0	1	0	0	1
120	0	0	0	0	0	0	1	1	1	1	2	1	2	0	0	0	0	2	0	1	0	0	2	0	0	0	0	2	2	2	0	0	1	0	0	2	1	0	0	2	0	2	2	2	2	1	0	0	1
121	1	0	0	0	2	2	2	1	1	0	0	2	2	0	0	0	2	2	0	0	2	0	1	0	1	1	0	0	2	2	1	1	2	2	0	2	0	0	0	1	0	1	0	1	2	1	0	0	0
122	1	0	1	0	1	1	2	1	2	0	0	1	1	0	0	0	1	2	0	0	0	0	2	0	0	0	0	1	2	0	1	1	1	0	0	1	0	0	0	2	0	0	0	2	1	0	0	0	1
123	1	1	1	1	0	1	2	2	1	0	1	1	1	0	0	0	1	2	1	2	0	0	2	0	0	0	0	1	2	2	1	0	2	1	1	1	2	0	2	1	1	0	0	1	0	1	0	0	1
124	0	0	0	0	0	0	1	1	1	1	0	0	1	0	0	0	0	2	0	0	1	0	2	0	0	0	0	1	2	1	2	0	1	1	0	2	0	0	1	1	0	1	1	1	1	1	0	0	0
125	1	1	0	0	0	1	2	0	2	0	0	0	1	0	0	0	1	0	1	1	1	0	1	0	0	0	0	0	1	1	2	0	1	0	0	2	1	0	1	1	0	0	0	2	1	0	0	0	1
126	1	0	0	0	1	1	1	2	1	0	1	1	1	0	0	0	1	1	1	1	0	0	2	0	0	0	0	0	2	1	0	1	2	2	0	1	0	0	0	2	0	0	0	2	0	1	0	0	1
127	1	1	0	0	0	0	2	2	1	0	1	0	0	0	0	0	1	1	1	1	0	0	2	0	1	1	0	0	1	1	1	0	2	2	2	2	1	0	0	2	0	0	0	2	0	1	0	0	1
128	1	1	0	0	0	0	2	1	1	0	0	1	2	1	1	1	1	0	2	2	0	1	2	0	0	0	0	0	2	1	2	1	1	0	0	2	1	0	0	2	0	0	0	2	0	1	0	0	1
129	0	0	0	0	0	0	2	2	0	0	1	1	1	0	0	0	1	2	0	0	1	1	0	1	1	1	0	1	1	1	1	1	1	1	0	0	1	1	0	1	0	0	0	2	0	0	0	0	0
130	1	0	0	0	1	1	2	2	1	0	0	0	2	0	0	0	1	2	0	0	1	0	2	0	0	0	0	1	1	1	2	1	2	0	0	1	1	0	0	1	1	0	1	2	1	0	0	0	1
131	0	2	0	0	0	0	2	0	2	0	0	1	2	0	0	0	1	1	1	1	1	0	2	0	0	0	0	0	2	2	1	1	2	1	1	2	1	1	0	2	1	0	0	2	0	2	0	0	1
132	0	2	0	0	0	0	2	1	1	0	0	2	2	0	0	0	1	0	2	2	0	0	2	0	0	0	0	0	2	2	1	0	1	1	1	2	2	0	1	1	0	0	0	1	0	0	0	0	0
133	0	0	0	0	1	1	2	0	2	0	0	1	1	0	0	0	1	2	0	0	1	1	2	0	0	0	0	2	1	1	2	0	1	2	0	2	1	0	0	1	0	0	0	2	0	1	0	0	1
134	1	1	0	0	1	1	1	1	1	1	0	0	0	0	0	0	1	0	2	2	0	0	2	0	1	1	0	0	2	2	1	1	1	0	0	2	2	0	2	0	1	1	0	1	1	0	0	0	0
135	0	1	0	0	0	0	2	1	1	0	0	0	1	0	0	0	0	2	0	0	0	0	2	0	0	0	0	0	2	2	1	1	1	1	1	2	2	1	1	1	1	0	0	2	0	2	0	1	2
136	1	0	0	0	1	1	2	1	2	0	0	0	1	0	0	0	0	1	2	1	1	0	2	0	0	0	0	0	2	2	0	0	2	1	0	2	1	0	1	1	0	0	0	2	0	0	0	0	1
137	0	2	1	0	0	0	2	1	1	0	0	0	0	0	0	0	1	1	1	1	0	0	2	0	0	1	0	0	2	2	1	0	1	2	0	2	1	0	0	1	0	1	0	1	0	0	0	0	2
138	1	0	1	0	0	0	2	1	2	0	0	0	1	0	0	0	2	1	2	2	0	0	2	0	0	0	2	1	2	0	1	0	1	1	0	0	1	0	1	1	0	1	0	1	1	0	0	0	1
139	0	1	0	0	0	0	1	2	0	0	1	0	0	0	0	0	2	0	1	2	0	0	2	0	0	0	0	0	2	2	0	1	1	0	0	2	2	0	1	1	0	0	0	0	0	0	0	0	0
140	1	1	0	0	0	0	2	0	2	0	0	0	2	0	0	1	0	0	2	1	1	0	2	0	0	0	0	1	2	0	1	0	1	1	0	2	1	1	0	1	0	1	0	0	1	0	0	0	0
141	0	0	0	0	0	0	1	1	1	0	1	2	2	0	0	0	1	1	1	1	1	0	2	0	0	0	0	1	2	1	1	0	1	0	0	1	1	0	0	2	0	1	0	1	1	1	0	1	2
142	1	0	0	0	0	0	1	1	1	0	1	0	0	0	0	1	1	1	1	1	0	0	2	0	1	1	0	0	2	1	1	2	2	0	0	1	0	0	1	2	1	0	0	1	0	0	0	0	1
143	1	0	0	0	1	1	2	2	2	0	0	1	2	0	0	1	1	0	1	1	1	0	2	0	0	0	0	0	2	2	1	0	1	0	0	2	0	0	0	2	0	1	1	2	0	1	0	0	1
144	0	1	0	0	0	0	1	2	0	0	2	0	2	0	0	1	1	0	2	1	0	0	2	0	0	0	1	1	2	1	0	0	2	2	2	2	1	0	1	1	0	0	0	1	0	1	0	0	0
145	0	1	0	0	0	0	2	2	1	0	1	0	0	0	0	0	2	0	2	2	0	0	0	1	1	1	0	1	1	0	1	0	1	1	0	1	1	1	0	1	0	0	0	2	0	0	0	0	1
146	0	1	0	0	0	0	1	0	2	0	0	1	1	0	0	0	2	2	1	1	1	0	2	0	1	1	0	1	1	1	2	0	2	2	1	1	2	1	1	1	0	0	0	2	0	0	0	2	2
147	1	1	0	0	0	0	2	1	2	0	0	0	0	0	0	0	2	1	1	1	1	0	1	1	1	1	0	1	1	0	1	1	1	2	1	2	1	0	1	1	1	0	0	1	1	1	0	0	1
148	0	0	1	0	1	1	2	1	2	0	0	1	2	0	0	0	2	1	2	1	1	0	2	0	0	0	0	2	2	1	2	1	1	0	0	1	1	1	0	0	0	0	1	2	1	0	0	0	1
149	1	1	0	0	0	0	2	2	1	0	1	0	0	0	0	0	1	1	1	1	0	0	1	1	0	0	0	2	2	2	0	1	0	0	0	1	0	1	0	1	0	0	0	2	1	0	0	0	1
150	1	2	0	0	0	0	2	2	2	0	0	0	0	0	0	0	2	0	2	2	0	0	2	0	0	0	0	1	1	1	1	1	2	0	0	1	0	0	1	1	1	0	0	0	0	1	0	0	0
151	1	2	0	0	0	0	1	2	1	0	1	0	0	0	0	1	2	1	1	1	1	0	2	0	0	0	0	0	2	2	0	1	2	0	0	0	1	0	0	2	0	0	0	2	0	0	0	0	1
152	1	2	0	0	0	0	2	0	1	0	0	0	1	0	0	0	1	1	1	1	0	0	2	0	0	0	0	0	2	2	0	2	2	0	1	2	1	0	0	2	0	0	0	2	0	0	0	0	2
153	1	0	0	0	0	0	1	2	1	0	1	0	0	0	0	0	2	0	2	2	0	0	2	0	0	0	0	1	1	0	1	1	1	1	1	1	2	0	0	1	0	0	0	1	0	0	0	0	1
154	1	0	0	0	1	1	2	2	2	0	0	0	1	0	0	0	2	0	2	2	0	0	2	0	0	0	0	0	1	1	0	1	2	0	0	1	2	0	1	1	0	0	0	2	1	0	0	1	2
155	1	1	0	0	0	0	2	0	2	0	0	1	1	0	0	0	1	2	1	2	0	0	2	1	1	2	0	1	2	1	0	1	1	0	0	2	0	1	0	1	0	0	0	2	0	0	0	2	2
156	1	1	0	0	0	0	1	2	1	0	0	0	1	0	0	0	0	0	1	1	1	0	2	0	0	0	0	0	1	0	1	0	2	2	2	2	1	0	0	1	0	0	0	2	0	1	0	0	1
157	1	2	0	0	0	0	2	1	2	0	0	1	1	0	0	0	0	0	2	1	1	0	2	1	1	2	0	1	2	1	0	1	2	0	0	1	2	0	1	1	1	0	0	2	2	0	0	1	0
158	1	1	0	0	0	0	2	2	1	0	0	1	2	1	1	1	1	1	1	1	0	0	2	0	0	0	2	1	2	0	1	0	1	1	1	2	2	1	0	1	0	1	1	2	1	1	0	0	0
159	0	1	0	0	0	0	1	1	1	0	1	2	2	0	0	0	2	1	1	1	1	0	2	0	0	0	0	0	2	2	1	0	1	1	0	2	2	1	1	0	0	0	0	2	0	0	0	1	2
160	0	0	0	0	1	1	2	2	0	0	1	1	1	0	0	1	1	2	1	1	0	1	2	0	0	0	0	0	2	0	0	1	2	2	0	1	1	1	0	0	0	0	0	2	1	0	1	0	0
161	1	0	0	0	1	1	0	2	0	0	2	0	1	0	0	0	1	0	2	2	0	0	1	0	0	0	0	0	2	2	1	0	2	0	0	1	1	0	2	0	0	0	1	1	1	1	0	1	2
162	1	1	0	0	0	0	0	2	0	0	2	1	1	1	1	1	2	1	1	1	1	0	2	0	0	0	0	1	2	2	0	1	0	0	0	2	2	0	1	1	0	0	1	1	1	0	0	0	0
163	0	0	0	0	1	1	2	0	2	0	0	1	1	0	0	0	1	1	1	1	0	0	2	0	0	0	1	1	2	1	0	1	2	0	0	1	2	0	2	0	1	1	1	1	1	2	0	0	0
164	1	0	0	0	0	0	2	2	2	1	0	1	1	0	0	0	1	0	2	1	1	0	2	0	0	0	0	0	2	1	1	1	1	0	0	1	1	0	0	2	0	1	1	2	1	0	0	0	0
165	0	1	0	0	0	0	1	2	0	0	1	0	1	0	0	0	0	2	0	1	0	1	2	0	0	0	0	0	2	1	0	0	0	1	0	2	1	0	0	2	1	2	2	2	1	1	0	0	1
166	1	2	0	0	0	0	2	0	2	0	0	0	0	0	0	0	1	2	1	1	0	0	2	0	1	1	0	0	1	1	1	1	1	0	0	2	1	0	0	1	0	0	0	2	0	1	0	0	1
167	0	0	0	0	1	1	1	1	1	0	1	0	0	0	0	0	1	1	1	1	0	0	2	0	0	0	0	0	2	1	2	0	0	0	0	1	0	0	0	2	0	0	0	2	1	1	0	0	0
168	0	1	0	0	0	0	2	2	1	0	0	0	0	0	0	0	1	1	1	1	1	0	1	0	0	0	0	0	2	1	0	0	1	0	0	1	0	0	0	1	0	1	0	1	1	0	0	1	1
169	0	1	1	0	1	1	2	2	1	0	0	0	0	0	0	0	2	2	0	0	0	0	2	0	0	0	0	2	2	1	1	1	1	1	1	1	1	0	1	2	1	0	0	2	1	0	0	1	0
170	1	2	1	0	0	0	1	2	1	0	1	0	0	0	0	0	1	2	0	0	0	0	2	0	0	0	0	0	2	2	1	0	2	2	2	2	1	0	1	1	0	0	0	2	1	1	0	0	2
171	1	1	0	0	0	0	2	0	2	0	0	0	1	0	0	0	1	1	1	0	0	0	1	1	1	1	0	1	2	1	1	1	2	0	0	2	0	0	0	2	0	1	1	2	1	0	0	0	1
172	0	2	0	0	0	0	0	2	0	0	1	0	0	0	0	0	1	1	1	1	0	0	2	0	0	0	0	1	0	0	2	1	1	0	0	1	1	0	0	2	0	0	0	2	0	1	0	1	2
173	1	1	0	0	1	1	1	2	1	0	1	1	1	1	1	1	1	2	1	1	0	0	2	0	0	0	0	1	2	1	2	1	2	0	0	2	0	0	1	0	0	1	0	1	2	1	0	0	2
174	1	1	0	0	0	0	2	0	2	0	0	0	0	0	0	1	2	2	0	0	1	0	2	0	0	0	0	0	2	0	0	2	1	0	0	2	1	0	1	1	0	0	0	1	0	0	0	1	2
175	0	2	0	0	0	0	2	1	2	0	0	0	1	0	0	0	2	0	2	2	0	0	1	1	1	1	0	2	1	0	2	1	1	0	1	1	1	0	0	1	1	0	0	1	0	1	0	0	1
176	1	1	0	0	0	0	2	0	2	0	0	1	0	0	0	0	1	2	0	0	2	0	2	0	0	0	0	0	2	2	1	2	1	0	0	2	1	0	0	2	0	1	1	2	2	1	0	0	0
177	1	1	0	0	1	1	2	1	2	0	0	0	0	0	0	0	2	0	2	2	0	0	2	0	0	0	0	0	2	1	0	1	0	0	0	1	1	0	0	2	0	0	0	1	1	0	0	1	2
178	1	0	0	0	0	0	2	2	1	0	0	1	1	0	0	0	0	0	2	2	0	0	2	0	0	0	0	0	1	1	1	2	1	0	1	2	0	0	0	2	0	0	0	2	1	1	0	0	1
179	1	1	0	0	1	1	2	1	1	0	0	1	1	0	0	0	2	0	2	2	1	1	1	0	0	0	0	0	1	1	0	0	0	0	0	1	0	1	0	1	0	0	0	1	0	1	0	0	1
180	0	0	0	0	2	2	2	2	1	0	1	0	0	0	0	0	1	1	2	2	0	0	2	0	0	0	0	1	2	1	2	0	0	0	1	2	2	0	0	1	0	0	0	2	1	0	0	1	2
181	0	2	0	0	0	0	1	1	2	0	0	0	0	0	0	0	0	1	1	1	0	0	2	0	0	0	0	0	2	1	0	2	1	0	0	2	2	0	1	0	0	1	1	1	1	1	0	0	0
182	0	1	0	0	0	0	1	1	1	0	0	1	1	0	0	0	2	2	0	0	2	0	1	1	1	1	0	0	1	0	1	0	1	0	0	2	2	0	1	2	1	1	1	2	1	0	0	0	1
183	0	2	0	0	0	0	1	0	2	0	0	0	1	0	0	0	2	0	2	2	0	1	0	1	1	1	0	0	2	1	0	1	1	1	0	1	2	0	1	0	0	0	0	2	1	0	0	0	1
184	0	1	0	0	0	0	1	2	0	0	0	1	1	0	0	0	1	2	0	0	0	0	2	0	0	0	0	0	2	0	0	0	1	1	0	2	2	1	0	2	1	1	1	2	1	1	0	0	0
185	0	2	0	0	0	0	1	2	1	0	0	0	1	0	0	0	1	0	2	2	0	0	2	0	0	0	0	0	2	2	0	0	0	0	0	2	0	0	0	1	0	0	0	1	0	1	0	0	0
186	0	1	0	0	0	0	2	1	1	0	0	1	2	0	0	0	1	1	1	1	0	1	2	0	0	0	0	0	2	1	1	0	0	0	0	2	1	0	1	1	0	0	0	2	1	0	0	0	1
187	0	0	0	0	1	1	0	2	1	0	0	0	1	0	0	0	1	1	1	1	0	0	0	0	0	1	0	0	2	2	0	2	2	0	0	1	2	0	1	1	0	0	0	1	0	0	1	0	0
188	0	1	1	1	1	2	2	1	2	0	0	0	0	0	0	1	2	2	1	1	1	0	2	0	0	0	0	1	2	1	2	0	1	0	0	2	1	0	1	2	1	0	0	1	0	1	1	0	0
189	0	1	0	0	0	0	0	2	0	0	2	0	0	0	0	0	1	1	1	1	0	0	2	0	0	0	0	1	2	1	1	1	0	0	0	2	1	0	0	2	0	2	2	2	1	1	0	0	0
190	1	0	0	0	0	0	1	1	1	1	1	0	0	0	0	0	1	1	1	1	1	0	2	0	0	0	0	2	1	0	2	0	2	1	0	1	1	0	1	1	0	0	0	2	0	0	0	0	2
191	1	1	0	0	0	0	1	2	0	0	0	1	2	0	0	0	1	2	0	0	1	0	2	0	0	0	0	0	2	2	0	1	1	0	0	2	1	0	0	2	0	1	0	1	0	0	0	0	1
192	1	2	0	0	0	0	1	1	2	0	0	0	0	0	0	0	2	1	1	2	0	0	2	0	0	0	0	0	2	1	0	0	2	1	0	2	2	1	1	0	0	0	1	2	1	0	0	0	1
193	0	1	0	0	0	1	1	2	1	0	1	0	1	0	0	0	0	2	0	0	1	0	2	0	0	0	1	0	2	1	0	0	2	1	1	1	1	0	1	2	1	0	0	2	0	1	0	0	0
194	0	0	0	0	0	1	2	2	1	0	1	1	2	0	0	0	1	0	2	2	0	0	2	0	1	1	0	1	1	0	1	0	2	0	0	1	1	0	1	0	0	0	0	2	1	1	0	0	0
195	1	1	0	0	0	0	2	0	2	0	0	0	0	0	0	0	2	0	2	2	0	0	2	0	1	1	1	1	2	1	0	1	2	1	0	2	0	0	0	1	0	0	0	0	0	1	0	0	1
196	1	1	0	0	0	0	1	1	1	0	1	0	0	0	0	0	2	0	2	2	0	0	2	0	0	0	0	1	1	1	1	1	0	0	0	2	0	1	0	1	0	0	0	2	0	1	0	0	1
197	0	0	0	0	1	1	2	1	2	0	0	2	2	1	1	1	1	0	1	2	0	0	2	0	0	0	0	1	2	2	0	1	1	0	0	1	1	0	2	0	1	0	0	1	0	0	0	0	1
198	1	1	0	0	0	0	2	2	1	0	0	1	2	0	0	0	1	1	1	1	0	0	2	0	0	0	0	0	2	2	0	0	1	1	1	2	2	0	2	0	0	0	0	1	1	0	0	0	0
199	1	1	0	0	0	0	1	2	1	0	1	0	0	0	0	0	1	1	1	1	0	0	2	0	0	0	0	1	2	1	2	1	1	2	0	2	0	0	1	1	1	0	0	2	0	1	0	0	1
200	1	1	0	0	0	0	2	1	2	0	0	1	2	0	0	0	1	1	1	1	0	1	1	0	0	0	0	0	1	1	1	0	1	0	0	2	1	0	0	2	0	0	1	2	1	0	0	0	0
201	0	0	0	0	1	1	2	2	2	0	0	1	1	0	0	0	1	1	1	1	0	0	1	1	1	1	0	1	2	2	0	1	1	0	0	2	2	1	1	0	0	1	1	1	1	0	0	0	0
202	1	2	0	0	0	0	1	2	0	0	0	0	0	0	0	0	1	1	1	1	1	0	2	0	0	0	0	1	1	1	1	0	0	1	0	2	1	1	0	1	0	0	0	2	1	1	0	1	2
203	0	0	0	0	0	0	1	1	1	0	1	2	2	0	0	0	1	0	2	2	0	0	2	0	1	1	1	0	2	1	0	1	1	0	0	2	2	1	0	1	0	0	0	2	1	0	0	2	2
204	0	2	0	0	0	0	1	1	1	0	1	0	0	0	0	0	0	0	1	2	0	0	2	0	1	1	0	1	1	0	1	1	2	1	1	2	1	0	2	0	0	1	1	2	1	0	1	0	0
205	1	1	0	0	0	0	1	2	0	0	1	1	2	0	0	0	2	2	0	0	0	0	2	0	0	0	0	1	1	0	2	0	1	2	0	2	2	0	1	2	1	0	0	2	0	1	0	0	0
206	1	1	0	0	0	0	1	2	1	0	0	0	0	0	0	0	1	1	1	1	0	0	2	0	0	0	0	0	1	0	1	0	2	1	0	1	0	0	0	2	0	0	0	2	1	0	0	1	2
207	0	1	0	0	0	0	2	1	2	0	0	0	2	0	0	0	2	0	1	1	0	0	1	0	0	0	0	0	2	1	0	1	1	0	0	2	1	0	0	2	0	0	0	1	0	1	0	0	0
208	1	2	0	0	0	0	2	0	2	0	0	0	0	0	0	1	1	1	1	1	0	0	2	0	0	0	0	0	2	2	2	1	2	2	0	2	1	0	0	2	0	0	0	2	0	1	0	0	0
209	1	1	0	0	0	0	2	2	1	0	1	0	1	0	0	0	1	0	2	2	0	0	2	0	0	0	0	0	1	1	2	1	1	0	1	1	0	0	1	2	1	0	0	2	0	2	0	0	1
210	1	1	0	0	1	1	2	1	2	0	0	1	1	0	0	0	1	1	1	1	0	0	1	0	0	0	0	0	1	0	1	0	0	0	0	2	1	0	0	1	0	0	0	0	0	1	0	0	1
211	1	2	0	0	0	0	1	1	0	0	1	0	0	0	0	0	1	0	2	1	1	0	1	0	0	0	0	0	2	2	0	0	2	1	2	2	1	0	1	1	0	0	0	2	0	2	0	0	1
212	1	1	0	0	1	1	2	0	2	0	0	0	2	1	1	1	1	0	2	2	0	0	2	0	0	0	0	0	2	2	0	2	2	0	0	2	1	1	0	1	0	1	1	2	2	0	0	0	1
213	1	1	0	0	0	0	2	0	1	0	1	2	2	0	0	0	2	2	1	1	0	0	2	0	0	0	0	0	2	2	1	1	0	0	0	2	1	0	0	1	0	1	1	2	1	2	0	0	0
214	1	1	0	0	0	0	1	1	2	0	0	0	0	0	0	0	0	1	0	0	1	0	2	0	0	0	0	2	2	1	1	2	2	0	0	1	1	0	0	1	0	1	0	1	0	1	0	0	1
215	0	2	0	0	0	0	1	1	1	0	1	0	0	0	0	0	1	1	1	1	1	0	2	0	0	0	0	0	1	1	1	1	1	2	1	2	2	0	1	2	1	2	2	2	1	1	0	0	1
216	0	1	0	0	1	1	1	2	1	0	1	0	0	0	0	0	1	1	1	1	0	0	1	0	0	0	0	1	1	1	1	0	1	0	0	1	2	0	1	0	0	0	0	0	0	0	1	0	0
217	1	1	0	0	1	1	1	1	1	0	1	0	0	0	0	0	1	2	0	0	1	0	2	0	0	0	0	0	2	2	1	1	1	0	1	1	1	1	0	1	0	0	0	1	0	0	0	0	1
218	1	1	0	0	1	1	2	0	2	0	0	0	0	0	0	0	2	1	1	2	0	0	2	0	1	1	0	1	2	2	1	1	1	0	0	2	0	0	0	2	0	0	0	2	0	0	0	0	2
219	1	1	0	0	1	1	2	2	1	0	0	0	0	0	0	0	2	0	2	2	0	1	2	0	1	1	0	0	2	2	0	0	0	0	0	2	2	0	2	0	1	0	0	1	0	1	0	1	2
220	1	1	0	0	0	0	2	2	1	0	0	0	0	0	0	0	1	0	1	1	1	0	2	0	0	0	0	1	2	1	1	1	2	2	0	1	2	1	0	1	0	0	0	0	1	1	0	0	2
221	1	1	0	0	0	0	2	2	2	0	0	0	0	0	0	0	0	0	2	2	0	0	2	0	1	1	0	0	2	2	1	2	2	0	1	2	0	0	0	1	0	0	0	1	0	1	0	0	1
222	0	0	0	0	0	0	1	2	2	0	0	0	1	0	0	0	1	1	1	1	0	0	1	1	0	0	0	0	1	1	1	2	2	0	0	0	0	0	1	1	0	1	1	2	2	2	0	0	1
223	0	1	0	0	0	0	1	1	1	0	1	1	1	0	0	0	2	0	2	2	0	1	2	0	0	0	0	1	2	1	2	0	1	1	0	0	2	1	0	1	0	0	0	2	0	0	0	0	1
224	0	2	1	0	0	0	0	2	1	0	0	1	1	0	0	0	1	1	1	1	1	0	2	0	1	1	0	2	2	2	0	1	2	0	0	2	1	0	1	1	0	0	0	2	1	0	0	0	0
225	1	0	0	0	1	1	1	2	1	0	1	2	2	0	0	0	2	0	2	2	0	0	1	1	1	1	0	1	2	1	0	0	2	1	0	1	1	0	0	2	0	1	1	2	1	0	0	1	2
226	0	0	0	0	0	0	2	2	2	0	0	1	1	0	0	0	1	1	1	1	0	0	1	0	0	0	0	0	2	1	1	0	2	0	0	2	1	0	1	1	0	1	0	0	1	0	0	0	1
227	0	0	0	0	1	1	2	1	2	0	0	0	1	0	0	1	1	0	2	2	0	0	2	0	0	0	0	0	2	2	0	1	2	0	1	2	0	0	0	1	0	1	0	1	1	1	0	0	1
228	1	1	1	0	0	0	1	1	2	0	0	0	1	0	0	0	2	0	2	2	0	0	1	1	0	0	0	0	2	2	0	1	2	0	0	1	0	0	0	1	0	0	0	2	0	0	0	0	1
229	1	1	0	0	0	0	1	2	1	0	1	0	0	0	0	1	2	2	0	0	1	0	2	0	0	0	0	1	1	1	1	0	2	0	0	2	1	1	0	0	0	0	0	1	1	0	0	0	1
230	0	1	0	0	1	1	0	1	1	0	1	0	1	0	0	0	1	1	1	1	0	0	0	0	0	0	0	0	2	2	1	0	2	0	0	2	0	0	0	2	0	1	0	1	1	1	0	0	2
231	1	2	0	0	0	0	2	2	2	1	0	1	1	0	0	0	0	0	2	1	1	0	2	0	0	0	0	1	1	1	1	1	1	0	0	2	0	0	1	1	1	0	0	2	0	1	0	0	0
232	1	0	0	0	0	0	2	1	1	0	1	0	1	0	0	0	2	0	1	2	0	0	2	0	0	0	0	1	2	0	1	0	2	0	0	2	2	0	1	0	0	1	0	1	1	1	0	0	1
233	1	1	0	0	0	0	2	0	2	0	0	0	1	0	0	0	0	0	2	2	0	0	2	0	0	0	0	1	2	1	1	1	1	0	0	1	1	0	1	1	0	1	0	1	1	0	0	2	2
234	1	0	0	0	0	0	2	1	1	1	0	0	1	0	0	0	1	1	1	1	0	0	2	0	0	0	0	0	2	1	2	0	1	0	0	2	1	0	0	1	0	1	1	2	1	0	0	0	0
235	1	1	0	0	0	0	2	2	2	0	0	1	2	0	0	0	2	0	2	2	0	0	0	1	1	1	0	0	1	1	2	2	1	0	0	0	2	0	1	1	0	1	1	2	1	0	0	0	1
236	0	1	0	0	0	0	0	1	1	1	1	0	1	0	0	0	2	1	1	1	1	0	2	0	0	0	0	0	2	1	2	0	0	1	1	2	0	0	1	1	0	0	0	1	1	0	0	1	2
237	1	1	0	0	0	0	1	1	2	0	0	0	0	0	0	0	1	2	0	0	0	0	2	0	0	0	1	0	2	1	0	1	2	0	1	1	2	0	1	1	0	1	0	1	1	0	0	0	0
238	1	2	0	0	0	0	2	0	2	0	0	0	0	0	0	0	2	1	1	2	0	0	2	0	0	0	0	0	2	1	0	0	1	1	0	0	1	0	0	2	0	1	1	1	1	2	0	0	1
239	0	2	0	0	1	1	2	0	1	0	1	1	1	0	0	1	1	1	1	1	1	0	2	0	0	0	0	0	1	1	1	0	1	0	0	2	1	0	1	1	0	1	1	2	1	1	0	2	2
240	1	1	0	0	0	0	2	1	2	0	0	0	0	0	0	0	1	1	1	1	1	0	2	0	0	0	0	1	2	1	1	1	1	1	0	2	2	0	1	0	0	0	0	1	1	0	0	2	2
241	0	2	1	1	0	1	2	2	2	0	0	1	1	0	0	0	2	2	1	1	0	0	2	0	0	1	0	0	2	1	0	0	1	0	0	1	2	1	1	1	0	0	0	1	0	0	0	1	2
242	0	1	0	0	0	0	2	1	2	0	0	0	1	0	0	0	2	0	2	2	0	0	1	1	1	1	0	1	2	1	0	1	1	0	0	2	2	0	0	1	0	0	1	1	1	0	0	0	0
243	0	0	0	0	0	0	2	2	1	0	0	0	0	0	0	0	0	0	2	2	0	0	2	0	0	0	0	0	2	2	1	0	1	0	0	1	1	1	0	2	1	0	0	1	0	1	1	0	1
244	1	2	1	1	0	1	2	1	2	0	0	1	2	0	0	0	1	0	1	2	0	0	2	0	0	0	0	1	1	1	1	1	1	0	1	1	1	0	2	0	0	1	0	0	2	0	0	2	2
245	1	1	1	1	0	1	1	2	1	0	0	1	2	0	0	0	2	0	2	2	0	0	2	0	0	0	0	0	2	2	0	1	1	0	0	1	1	0	0	2	0	1	1	2	1	0	0	0	0
246	0	2	0	0	0	0	2	2	0	0	0	0	0	0	0	0	0	1	0	0	1	0	2	0	0	0	0	0	2	0	0	1	2	0	0	0	0	0	1	1	1	1	1	2	0	1	0	0	1
247	1	1	0	0	0	0	1	1	1	0	1	0	0	0	0	0	1	2	0	1	1	0	2	0	0	0	0	0	2	2	1	1	1	1	0	1	1	0	0	1	0	0	0	2	0	2	0	0	1
248	1	2	0	0	0	0	1	2	0	0	0	1	1	0	0	0	1	1	1	1	0	0	2	0	0	0	1	0	1	0	1	1	1	0	0	2	1	1	0	1	0	0	0	2	0	0	0	0	1
249	1	1	0	0	0	0	2	1	2	0	0	1	1	0	0	0	2	0	2	2	0	0	2	0	0	0	0	0	1	1	2	2	2	0	0	1	0	0	1	1	0	0	0	2	0	1	0	0	2
250	0	2	0	0	0	0	1	1	2	0	1	1	1	0	0	0	1	1	1	1	0	0	1	0	1	1	0	1	1	1	2	2	1	0	0	2	1	1	0	2	1	1	1	2	1	1	0	0	0
251	0	2	0	0	0	0	2	2	1	0	0	0	0	0	0	0	0	0	2	2	0	0	2	0	0	0	0	0	2	2	0	0	1	0	0	1	2	1	1	2	2	0	0	2	0	2	0	0	2
252	1	1	0	0	0	0	1	2	1	0	1	0	2	0	0	0	0	1	2	2	0	0	2	0	0	0	0	0	2	1	2	1	1	0	0	2	1	0	0	1	0	0	0	1	0	0	0	0	0
253	1	0	0	0	0	0	2	0	2	0	0	0	0	0	0	0	1	1	1	1	1	0	1	0	0	0	0	1	1	0	1	0	2	1	1	1	0	0	0	1	0	1	0	1	0	0	1	0	0
254	0	1	0	0	0	0	2	2	1	0	0	0	0	0	0	0	2	1	2	1	1	0	2	0	0	0	0	1	1	1	2	2	2	0	0	1	1	0	2	0	0	0	0	0	0	0	0	1	1
255	0	2	0	0	0	0	1	2	1	0	0	0	2	0	0	1	0	0	2	2	0	0	1	1	1	1	0	0	2	1	1	0	0	0	0	1	1	0	0	2	0	0	0	0	0	0	0	0	1
256	0	1	0	0	1	1	2	2	1	0	0	0	0	0	0	0	0	1	1	1	1	0	1	0	1	1	0	1	2	1	2	0	1	1	1	2	2	0	1	0	0	0	0	1	0	1	0	0	0
257	0	2	0	0	0	0	1	2	1	0	1	0	0	0	0	0	2	0	2	2	0	0	2	0	0	0	0	0	2	0	0	2	2	0	0	1	1	0	0	2	0	0	0	0	0	1	0	0	2
258	1	1	0	0	0	0	2	1	1	0	1	2	2	1	1	1	0	0	2	2	0	1	2	0	0	0	0	0	2	2	0	1	2	1	0	1	2	1	1	1	0	0	0	1	0	1	0	0	2
259	1	0	0	0	1	1	1	2	0	0	0	1	1	0	0	0	1	1	1	1	1	0	2	1	1	2	0	0	1	1	2	0	2	0	0	1	2	0	1	0	0	0	0	1	0	0	0	0	0
260	0	0	0	0	1	1	2	2	0	0	0	0	0	0	0	0	2	2	1	1	1	2	0	0	0	0	0	0	2	1	0	1	2	2	0	1	1	0	0	2	0	0	0	2	1	0	0	0	1
261	0	1	0	0	0	0	1	1	2	0	1	1	1	0	0	0	1	1	1	0	0	0	2	0	0	0	0	0	2	2	0	2	2	0	0	0	1	0	1	0	0	0	0	2	0	1	0	0	1
262	1	2	1	0	0	0	2	1	2	0	1	1	1	0	0	0	0	0	2	1	1	0	1	0	0	0	0	0	2	0	0	1	2	0	0	1	1	0	1	1	0	1	0	1	1	2	0	0	0
263	0	1	1	0	0	0	2	1	2	0	0	0	1	0	0	0	1	1	1	1	0	1	2	0	0	0	1	1	2	0	1	1	0	0	0	1	0	0	1	2	1	0	0	1	0	0	0	0	1
264	0	0	0	0	0	0	2	1	2	0	0	1	1	1	1	1	0	0	2	2	0	0	2	0	0	0	0	0	2	1	0	0	1	1	1	2	1	0	1	1	0	1	1	1	1	2	0	0	0
265	0	0	0	0	1	1	1	2	1	0	0	1	1	0	0	0	1	0	1	1	1	0	2	0	0	0	0	1	2	1	2	0	2	0	0	1	2	1	0	2	1	0	0	2	0	1	0	0	1
266	0	0	0	0	0	1	1	0	2	0	0	1	1	0	0	0	1	1	1	1	0	0	2	0	0	0	0	0	2	1	1	0	2	0	0	1	1	0	0	1	0	0	0	2	0	0	0	0	1
267	1	0	1	0	0	0	2	0	2	0	0	1	1	0	0	0	1	1	1	1	0	0	2	0	1	1	0	0	1	0	1	1	0	0	0	2	1	0	1	1	0	0	0	2	0	1	0	0	1
268	1	1	0	0	0	0	2	2	2	0	0	1	2	0	0	0	0	1	1	1	0	0	2	0	0	0	0	0	2	2	1	0	0	0	1	2	1	0	1	2	1	0	0	1	0	1	0	0	1
269	0	0	0	0	0	0	1	2	1	0	1	0	0	0	0	0	0	0	2	2	0	0	1	1	1	1	0	1	2	1	2	0	2	1	0	1	2	2	0	0	0	1	1	2	0	0	0	0	1
270	1	1	1	0	0	0	2	1	1	0	1	0	0	0	0	0	1	1	1	1	0	0	2	0	0	0	0	0	2	1	0	1	2	2	0	1	1	0	1	1	0	0	0	1	0	1	0	0	2
271	1	0	0	0	1	1	2	1	0	0	0	0	2	0	0	1	2	0	2	2	0	0	2	0	0	0	0	1	2	1	2	0	2	0	0	1	1	1	0	1	0	0	0	2	2	0	0	0	1
272	0	0	0	0	1	1	2	0	2	0	1	0	0	0	0	0	1	0	2	2	0	0	2	0	0	0	1	1	2	1	0	1	2	0	0	2	1	1	0	0	0	1	1	1	1	1	0	0	0
273	0	0	0	0	0	0	2	1	2	0	1	0	0	0	0	0	0	1	1	1	0	0	1	0	0	0	0	0	2	1	1	0	0	0	1	2	0	0	1	0	0	1	1	2	1	0	0	0	0
274	0	2	0	0	0	0	2	2	2	1	0	1	1	0	0	0	1	1	1	1	0	0	2	0	0	0	0	0	2	2	0	2	2	0	1	2	0	0	0	2	0	1	0	1	1	0	0	0	0
275	0	0	0	0	2	2	2	2	2	0	0	0	0	0	0	0	1	0	2	2	0	0	2	0	0	0	0	1	2	0	1	0	0	0	0	2	1	0	0	2	0	1	1	2	1	1	0	1	2
276	0	1	0	0	0	0	2	1	2	0	0	0	0	0	0	1	0	0	2	1	1	0	2	0	0	0	0	1	1	0	1	0	2	2	2	2	1	1	0	1	0	0	0	2	1	0	0	0	1
277	0	1	0	0	0	0	2	1	2	0	0	0	1	0	0	1	1	2	1	1	0	0	2	0	0	0	0	0	2	1	0	1	2	0	0	1	2	0	1	1	0	0	0	2	0	0	0	0	2
278	1	0	0	0	1	1	2	2	1	0	1	0	1	0	0	0	1	0	2	2	0	0	1	0	0	0	0	1	1	1	1	2	2	0	1	2	1	0	0	2	0	0	0	1	0	2	0	0	1
279	1	2	0	0	0	0	1	2	1	0	0	1	2	0	0	0	1	0	1	2	0	0	0	1	1	1	0	1	2	1	2	0	1	1	1	2	2	0	2	0	0	1	0	0	1	0	0	0	1
280	0	2	0	0	0	0	1	1	1	0	1	1	1	0	0	0	0	0	2	1	1	0	0	1	1	1	0	1	2	2	0	1	1	0	0	1	2	0	1	2	1	0	0	2	0	2	0	0	1
281	1	1	0	0	0	0	1	1	2	0	1	1	2	0	0	0	1	0	2	1	1	0	2	0	0	0	0	1	2	2	1	1	2	2	0	1	0	0	1	1	0	0	0	2	0	2	0	0	1
282	0	0	0	0	0	0	2	1	2	0	0	0	1	0	0	0	1	1	1	1	1	0	0	1	1	1	0	0	2	1	0	0	0	0	1	2	2	0	1	1	0	0	0	0	0	1	0	2	2
283	1	1	1	1	1	2	2	1	1	0	1	0	0	0	0	0	2	1	1	1	0	0	2	0	0	0	0	0	1	1	1	2	2	1	1	2	0	0	0	1	0	1	1	1	1	1	0	0	0
284	0	0	0	0	0	0	0	1	1	1	1	0	2	0	0	0	1	1	1	1	0	0	1	1	0	0	0	1	2	1	1	2	1	0	0	1	0	0	0	2	0	0	0	2	0	0	0	0	2
285	0	1	0	0	0	0	2	2	2	0	0	0	1	0	0	0	1	1	1	1	0	0	2	0	0	0	0	1	2	2	1	1	0	0	0	2	2	0	1	0	0	0	0	2	0	0	0	1	2
286	1	1	0	0	0	0	1	2	1	0	0	0	2	0	0	0	1	2	0	0	0	0	2	0	0	0	0	0	2	1	2	0	2	1	1	2	2	1	0	2	1	1	0	1	1	2	0	0	1
287	0	0	0	0	1	1	2	0	2	0	0	2	2	1	1	1	1	0	2	2	0	0	2	0	0	0	0	0	1	0	1	1	0	0	0	2	2	0	2	1	1	0	0	1	0	1	0	0	1
288	0	1	0	0	0	0	2	2	1	0	0	0	1	0	0	0	2	0	1	1	0	0	1	0	0	0	1	1	2	1	0	0	1	0	0	1	2	0	1	1	0	0	1	1	1	1	0	0	1
289	1	2	0	0	0	0	1	2	1	0	1	0	0	0	0	0	2	0	2	2	0	0	1	0	0	0	0	0	2	2	0	0	0	0	0	2	1	0	0	1	0	0	0	2	1	0	0	0	0
290	1	1	1	1	0	1	2	2	2	0	0	0	1	0	0	0	1	2	0	0	0	0	2	0	0	0	0	0	2	0	1	0	2	1	0	2	0	0	0	2	0	0	0	1	0	0	0	0	1
291	1	1	0	0	0	0	1	2	1	0	1	0	0	0	0	1	1	2	0	0	1	0	1	0	1	1	1	1	2	0	1	0	0	0	0	1	2	1	1	0	0	0	0	2	0	2	0	0	0
292	0	2	0	0	0	0	1	1	1	1	1	1	1	0	0	0	1	0	2	2	0	0	2	0	0	0	0	1	2	1	1	0	0	0	1	2	0	0	0	1	0	1	0	1	1	0	0	0	1
293	1	0	0	0	1	1	2	2	0	0	0	1	1	0	0	0	1	2	0	0	1	0	2	0	0	0	0	0	1	0	1	1	1	0	0	2	1	1	0	1	0	0	0	2	0	1	0	0	1
294	0	0	0	0	0	0	1	1	1	0	0	0	1	0	0	0	2	2	0	1	1	0	1	0	1	1	0	0	2	1	1	0	1	1	1	2	1	0	1	1	0	0	0	1	0	0	0	0	2
295	0	0	0	0	1	1	1	2	0	0	1	1	1	0	0	0	2	0	2	2	0	0	1	1	1	1	0	0	2	1	1	0	1	0	0	2	0	1	0	1	0	0	0	1	0	1	0	1	0
296	1	0	0	0	1	1	2	2	2	0	0	0	2	0	0	0	1	1	1	1	1	0	2	0	0	0	0	2	2	1	1	0	1	0	0	2	0	0	0	2	0	0	0	2	1	1	0	0	1
297	0	0	0	0	1	1	2	1	2	0	0	0	1	0	0	0	2	1	1	1	0	0	1	0	0	0	1	0	1	0	1	1	2	1	1	2	1	0	1	1	0	2	2	2	2	1	0	0	0
298	0	1	0	0	0	0	1	2	0	0	1	0	0	0	0	0	1	1	1	1	0	0	1	0	1	1	0	0	2	2	2	1	1	1	0	1	2	1	1	0	0	0	0	1	0	1	0	0	2
299	0	2	0	0	0	0	2	1	2	0	0	0	1	1	1	1	2	0	2	1	1	1	0	1	1	1	0	2	2	1	1	2	2	0	0	1	2	0	0	1	0	1	1	2	1	0	0	0	1
300	1	1	0	0	0	0	2	2	2	0	0	1	1	0	0	0	0	1	0	0	0	0	2	0	0	0	0	0	2	1	0	1	2	1	1	2	2	0	2	1	1	0	0	2	0	1	0	0	1
301	0	0	1	0	0	0	1	1	1	0	1	1	1	0	0	0	2	1	1	2	0	0	2	0	0	0	0	0	1	1	1	2	2	0	0	2	2	0	1	1	0	0	0	2	0	1	0	0	1
302	0	1	0	0	0	0	2	0	2	0	0	0	0	0	0	0	1	2	0	0	1	0	2	0	0	0	1	0	1	0	1	0	2	0	0	2	0	0	0	1	0	0	0	1	0	1	0	0	2
303	0	2	0	0	0	0	2	2	1	0	0	0	0	0	0	0	1	0	2	2	0	0	2	0	1	1	0	0	2	1	0	1	1	0	0	2	2	0	2	0	0	0	0	2	0	2	0	0	2
304	0	2	0	0	0	0	2	0	2	0	0	0	0	0	0	0	1	1	1	1	0	0	0	1	1	1	1	0	2	1	0	1	1	1	0	1	1	1	0	0	0	0	0	2	0	0	0	0	0
305	0	1	0	0	0	0	1	2	1	0	1	1	1	0	0	0	1	1	1	1	0	0	1	0	0	0	0	0	1	1	0	2	2	0	0	1	2	0	1	1	0	1	0	0	1	0	0	0	1
306	0	0	1	0	1	1	1	2	1	0	1	0	0	0	0	0	1	0	2	0	1	0	2	0	0	0	0	0	2	2	1	0	1	1	0	1	2	0	2	1	1	1	0	1	2	1	0	0	0
307	1	2	0	0	0	0	1	2	0	0	0	0	1	0	0	0	2	1	2	2	1	0	2	0	0	0	1	1	2	1	0	0	0	1	1	1	0	0	0	2	0	0	0	2	0	0	0	0	1
308	1	1	0	0	0	0	2	1	1	0	0	0	0	0	0	0	0	1	1	1	0	0	2	0	0	0	0	0	2	2	0	1	2	0	0	2	0	0	0	1	0	0	0	2	0	1	0	0	0
309	1	0	0	0	0	0	2	0	1	0	0	1	2	0	0	0	1	1	0	0	2	0	2	0	0	0	0	1	2	0	1	1	1	1	1	1	1	0	1	1	0	0	0	2	0	1	0	1	2
310	1	2	1	0	0	0	1	1	1	1	2	0	1	0	0	0	0	2	0	0	0	0	1	1	1	1	0	1	2	1	1	0	1	0	0	2	2	0	1	0	0	1	1	2	1	1	0	0	0
311	1	1	0	0	0	0	2	1	1	0	0	1	1	0	0	0	1	2	1	2	0	0	1	0	1	1	0	0	2	1	2	1	1	2	1	2	1	0	0	2	0	0	0	2	0	0	0	1	1
312	0	2	1	0	1	1	2	1	2	0	0	1	0	0	0	0	2	1	1	1	1	0	2	0	0	0	0	0	1	1	0	0	1	0	0	1	1	0	1	1	0	0	0	2	1	1	0	0	0
313	0	1	0	0	1	1	2	0	1	0	1	1	2	0	0	0	1	1	1	1	1	0	2	0	0	0	0	1	2	2	0	0	0	1	2	2	1	0	1	2	1	1	0	0	2	0	0	0	0
314	0	2	0	0	0	0	2	2	1	0	0	0	1	0	0	0	1	2	0	0	1	0	2	0	0	0	0	0	1	1	2	0	2	1	0	1	0	0	0	2	0	0	0	2	0	0	0	0	0
315	1	0	1	0	0	0	0	1	1	0	1	0	1	0	0	0	1	1	1	1	1	0	2	0	0	0	0	1	2	2	0	0	1	1	0	2	0	0	0	2	0	1	1	2	1	1	0	0	2
316	0	1	0	0	0	0	1	1	1	0	0	0	0	0	0	0	2	0	2	2	0	0	2	0	0	0	0	0	2	2	0	0	0	0	1	2	1	0	1	1	0	0	0	1	0	0	0	0	1
317	0	1	0	0	1	1	2	2	1	0	0	1	1	0	0	0	0	2	0	0	1	1	1	0	0	0	0	0	2	1	0	1	2	1	0	2	2	1	0	2	1	0	0	2	0	0	0	0	1
318	0	2	0	0	0	0	2	1	1	0	0	0	0	0	0	0	1	2	0	0	1	0	2	0	0	0	0	0	2	1	1	2	1	0	1	2	1	0	0	2	0	0	0	2	0	1	0	1	1
319	1	2	1	0	1	1	0	2	0	0	1	0	2	0	0	0	1	0	2	2	0	0	2	0	0	0	0	0	2	1	0	1	2	0	0	2	1	0	0	2	0	1	1	1	1	1	0	0	1
320	0	1	0	0	0	0	2	2	1	0	0	0	0	0	0	0	1	1	1	1	0	0	2	0	0	0	0	0	2	1	0	0	1	0	0	2	1	0	1	1	0	0	0	1	0	1	0	0	2
321	1	0	0	0	2	2	1	1	2	0	0	0	1	0	0	0	2	0	2	2	0	0	0	0	0	0	0	1	0	0	2	0	1	1	0	2	1	0	1	1	0	0	0	2	1	0	0	0	1
322	0	0	0	0	1	1	2	2	1	0	0	0	0	0	0	0	1	1	1	1	0	0	2	0	0	0	0	1	1	1	1	0	1	1	0	2	2	0	0	1	0	0	0	2	1	1	0	0	0
323	0	2	1	0	0	0	2	2	2	1	0	1	1	0	0	0	1	1	1	1	1	1	2	0	0	0	0	1	2	1	1	0	2	0	0	2	2	0	2	1	1	0	0	1	1	1	0	0	1
324	0	1	0	0	0	0	2	2	1	0	0	1	1	0	0	0	2	1	1	1	1	0	2	0	0	0	1	0	1	0	1	2	2	0	1	2	2	0	2	0	1	0	0	1	0	0	0	1	0
325	1	2	0	0	0	0	2	2	1	0	0	1	2	0	0	0	1	2	0	0	1	0	2	0	1	1	0	0	2	1	0	0	1	0	0	1	1	0	1	1	0	0	0	2	0	0	0	0	2
326	1	1	1	0	0	0	2	2	1	0	0	0	0	0	0	0	1	2	1	1	0	0	2	0	0	0	0	2	1	1	2	0	0	0	0	2	1	0	0	1	0	1	1	2	1	1	0	0	1
327	1	1	0	0	1	1	1	1	1	0	0	1	1	0	0	0	0	2	0	0	1	0	2	0	0	0	0	0	2	2	0	1	1	0	0	1	1	0	0	2	0	1	1	2	1	0	0	0	0
328	0	0	1	0	0	0	1	2	1	0	1	1	1	0	0	0	1	0	2	2	0	0	0	0	1	1	0	2	1	1	1	0	2	0	0	1	2	0	1	1	0	1	1	1	1	1	0	0	1
329	1	1	0	0	0	0	1	2	1	0	1	0	0	0	0	0	1	0	2	1	1	0	2	0	0	0	0	0	2	1	0	1	1	2	1	2	1	0	1	1	0	0	0	0	0	0	0	0	1
330	0	2	0	0	0	0	1	1	2	0	0	0	0	0	0	0	2	0	2	1	1	1	2	0	0	0	0	0	1	1	2	1	2	0	0	1	1	0	1	1	1	0	0	2	1	0	0	0	1
331	0	2	0	0	0	0	2	2	1	0	0	0	1	0	0	0	1	2	0	0	1	0	2	0	0	0	0	0	2	2	0	0	2	1	0	2	2	0	1	0	0	0	0	1	1	0	0	0	1
332	1	1	0	0	0	0	1	2	0	0	2	1	2	0	0	0	1	2	0	0	1	0	1	1	0	0	1	0	1	0	1	0	2	1	1	1	2	0	2	0	1	1	1	1	1	1	0	0	1
333	1	1	0	0	0	0	1	2	1	0	1	1	1	0	0	0	0	1	1	1	1	0	2	0	1	1	0	1	1	1	2	1	1	0	0	2	1	0	0	2	0	1	0	1	1	1	0	0	2
334	0	1	0	0	1	1	1	0	2	0	0	0	2	0	0	0	1	0	2	1	1	0	2	0	0	0	0	1	1	1	1	0	2	0	0	1	1	1	0	0	0	1	0	1	1	0	0	0	2
335	0	1	1	0	0	0	2	2	2	0	0	1	2	0	0	0	1	1	1	1	0	0	2	0	2	2	0	1	1	1	1	1	2	0	0	1	0	0	0	2	0	0	0	1	1	0	0	0	0
336	0	1	0	0	0	0	2	2	2	0	0	0	1	0	0	0	1	1	1	1	0	0	2	0	2	2	2	1	2	0	1	0	1	1	0	2	1	0	1	1	0	1	1	1	1	1	0	0	1
337	0	1	0	0	1	1	2	1	1	1	0	1	2	0	0	0	2	1	1	1	1	1	1	0	0	0	0	0	2	1	0	0	1	1	1	2	2	0	2	0	0	0	0	2	0	0	0	0	1
338	0	0	1	0	0	0	2	0	2	0	0	0	1	0	0	0	1	0	1	2	0	0	2	0	0	0	0	0	2	2	0	1	0	0	0	2	1	0	0	2	0	0	0	2	1	0	0	2	2
339	0	2	0	0	0	0	1	1	1	0	0	0	1	0	0	0	2	1	1	1	1	0	2	0	0	0	0	0	2	1	2	2	1	0	0	2	1	0	1	1	0	0	0	2	0	1	0	0	2
340	0	0	0	0	0	1	1	1	1	0	1	1	1	0	0	0	1	0	2	2	0	0	2	0	0	0	0	0	1	0	1	0	1	0	0	1	1	0	1	1	1	2	2	2	2	1	0	1	2
341	0	2	0	0	0	0	2	2	1	0	0	0	0	0	0	0	1	0	2	1	0	0	2	0	0	0	0	2	2	1	2	0	0	0	0	1	1	0	2	0	0	0	0	2	1	1	0	0	1
342	0	1	0	0	0	0	0	2	0	0	2	1	1	0	0	0	2	1	1	2	0	0	2	0	0	0	0	2	1	1	2	1	1	1	0	1	2	1	0	2	1	1	1	2	2	0	0	0	1
343	0	1	0	0	0	0	1	2	2	0	0	0	1	0	0	0	0	0	2	2	0	0	1	1	1	1	0	1	2	0	1	0	0	0	0	2	1	0	1	0	0	0	0	2	1	0	1	0	0
344	1	0	0	0	0	0	1	1	1	0	0	1	1	0	0	0	1	1	1	1	1	0	1	0	0	0	0	1	1	1	2	0	2	0	0	1	1	0	0	2	0	1	1	1	1	1	0	0	2
345	0	1	0	0	0	0	2	2	1	0	0	0	0	0	0	0	1	0	2	2	0	0	1	1	1	2	0	2	1	1	2	0	1	1	1	2	1	0	0	1	0	1	1	2	0	1	0	0	1
346	1	1	0	0	0	0	1	1	1	0	1	0	0	0	0	0	1	0	2	2	0	0	2	0	0	0	0	0	2	2	1	1	1	0	0	2	1	0	0	1	0	0	0	2	0	1	0	0	0
347	0	1	0	0	1	1	2	0	2	0	0	0	0	0	0	0	1	1	1	1	0	0	2	0	1	1	0	0	2	0	1	0	2	0	0	1	1	1	0	1	0	1	1	2	1	0	0	1	2
348	0	1	1	1	0	1	2	1	1	0	0	0	0	0	0	0	1	2	0	0	1	0	1	1	1	1	0	0	2	1	0	2	1	0	0	0	0	0	0	2	0	0	0	1	0	1	0	0	2
349	0	0	0	0	0	0	2	2	1	0	0	0	0	0	0	0	0	2	0	1	0	0	2	0	1	1	0	1	2	1	2	1	1	2	1	2	1	0	2	0	0	0	0	0	0	1	0	0	0
350	0	1	0	0	0	0	2	1	2	0	0	1	1	0	0	0	0	2	0	0	0	0	2	0	0	0	0	0	2	1	0	0	1	1	0	2	2	0	2	0	0	1	1	2	1	1	0	0	1
351	1	1	0	0	0	0	2	2	2	0	0	1	0	0	0	0	1	2	0	1	1	0	2	0	0	0	0	0	1	1	1	0	0	0	0	2	1	0	1	1	0	0	0	2	0	0	0	0	1
352	0	2	1	0	0	0	2	2	2	0	0	0	0	0	0	0	1	2	0	0	1	0	1	1	1	1	0	0	2	2	2	1	2	0	0	2	2	0	0	1	0	1	0	1	0	0	0	0	1
353	1	1	0	0	1	1	2	1	2	0	0	1	1	0	0	0	2	0	2	2	0	0	2	0	0	0	0	1	1	1	1	1	1	0	0	2	0	1	0	1	0	0	0	1	0	1	0	0	0
354	1	0	0	0	1	1	2	1	1	0	1	0	0	0	0	0	2	1	1	1	1	0	0	0	0	0	0	0	2	1	1	0	1	0	0	2	1	1	0	0	0	0	0	1	1	1	0	1	1
355	0	1	0	0	0	0	0	1	1	0	1	0	0	0	0	0	1	1	2	2	0	0	2	0	1	1	0	0	2	1	1	0	1	0	0	1	0	0	0	1	0	1	1	2	1	2	0	1	1
356	0	1	0	0	0	0	0	2	0	0	2	0	1	0	0	0	1	2	0	1	1	0	2	0	0	0	0	0	2	2	1	1	2	0	0	2	0	0	1	2	1	0	1	1	1	1	0	0	0
357	1	2	0	0	0	0	2	1	2	0	0	0	1	0	0	0	0	0	2	2	0	0	2	0	0	0	0	1	0	0	2	1	1	0	0	1	2	0	2	1	0	0	0	2	0	0	0	0	0
358	1	2	0	0	0	0	1	1	2	1	0	1	1	0	0	0	1	1	1	1	0	0	2	0	0	0	0	0	2	2	0	1	0	0	0	2	1	0	2	0	0	0	0	0	0	1	0	0	1
359	1	1	0	0	0	0	2	1	2	0	0	1	1	0	0	0	2	0	2	2	0	0	0	0	0	0	0	0	2	1	0	2	2	0	0	1	1	0	1	1	0	0	0	1	1	1	0	0	1
360	0	0	0	0	1	1	2	1	1	0	1	0	1	0	0	0	1	0	2	2	0	0	2	0	0	0	0	0	1	1	0	0	2	2	2	2	1	1	0	1	0	0	0	2	0	0	0	0	0
361	0	0	0	0	0	0	2	2	1	0	0	0	0	0	0	0	2	2	1	1	1	1	2	0	0	0	0	0	2	2	0	0	1	1	0	2	1	1	0	1	0	0	0	1	0	1	0	1	2
362	0	1	0	0	0	1	1	0	2	0	0	0	1	0	0	1	1	1	1	2	0	0	1	0	0	0	0	1	1	1	2	0	2	1	2	2	1	1	0	1	0	0	0	2	0	1	0	1	0
363	0	1	0	0	0	0	2	2	2	0	1	1	1	0	0	0	2	1	1	1	1	0	1	1	1	1	0	0	2	2	0	1	1	0	0	2	1	0	0	2	0	0	0	2	0	2	0	0	1
364	0	1	0	0	0	0	2	2	1	0	0	1	1	0	0	0	1	0	2	2	0	0	2	0	1	1	0	1	2	2	1	0	1	1	0	2	1	0	1	1	0	0	0	0	1	1	0	0	0
365	0	2	0	0	0	0	1	1	2	0	0	0	1	0	0	1	2	2	0	0	2	0	2	0	0	0	0	1	2	0	1	0	0	0	0	2	2	0	1	0	0	1	1	1	1	1	0	0	0
366	1	2	0	0	0	0	0	1	1	1	1	1	1	0	0	0	0	2	1	2	0	0	2	0	0	0	0	0	2	1	2	1	2	1	0	1	2	1	1	1	0	0	0	2	0	1	0	0	1
367	1	2	0	0	0	0	2	2	1	0	0	0	0	0	0	0	1	2	0	1	0	0	0	0	0	1	0	0	2	2	0	1	2	0	0	2	2	0	2	0	1	0	0	2	1	0	0	1	1
368	1	0	0	0	0	0	1	2	0	0	1	1	2	0	0	0	1	1	1	1	0	0	2	0	1	1	0	1	1	0	1	0	2	0	0	1	1	0	1	1	0	0	0	2	1	0	0	0	2
369	0	1	0	0	1	1	1	2	0	0	1	0	0	0	0	0	1	0	2	2	0	0	2	0	0	0	0	0	2	2	1	2	2	0	0	1	1	0	0	1	0	0	0	2	1	0	0	0	1
370	1	0	0	0	1	1	1	1	2	0	0	0	1	0	0	0	0	1	1	1	0	0	1	1	1	2	0	0	2	2	1	0	2	0	0	1	1	0	1	1	0	0	0	0	0	1	0	0	1
371	1	1	0	0	0	0	2	2	1	0	0	0	0	0	0	0	2	1	1	1	1	0	2	0	0	0	0	0	2	2	0	2	1	0	0	2	1	0	0	2	0	0	0	2	2	1	0	1	1
372	0	2	0	0	0	0	2	0	2	0	0	1	1	0	0	0	1	1	1	0	0	1	1	0	0	0	0	0	2	1	0	1	2	1	0	1	2	0	1	1	0	0	0	2	0	1	0	0	1
373	0	1	1	0	0	0	2	1	2	0	0	1	1	0	0	0	0	0	2	2	1	0	2	0	1	1	0	1	1	0	1	0	2	1	0	2	1	0	1	1	0	0	0	1	1	1	0	0	0
374	0	1	0	0	0	0	2	2	1	0	0	0	1	0	0	0	1	2	0	0	1	0	2	0	0	0	0	0	1	0	1	2	1	0	1	2	1	1	0	1	0	0	0	1	0	0	0	0	2
375	0	1	0	0	0	0	0	1	1	1	1	0	0	0	0	0	2	1	2	1	1	0	1	0	0	0	0	1	2	1	1	2	1	0	0	2	0	0	0	1	0	0	0	1	0	0	0	0	1
376	1	1	0	0	1	1	2	2	2	0	0	1	1	0	0	0	1	0	2	2	0	0	1	0	0	0	0	0	2	2	1	1	2	0	0	2	1	0	1	1	0	0	0	1	1	1	0	0	2
377	0	1	0	0	0	0	2	0	2	0	0	1	2	0	0	0	1	2	0	1	0	0	2	0	1	1	0	1	1	1	1	0	1	1	1	2	1	0	0	1	0	0	0	2	0	0	0	0	1
378	1	2	0	0	0	0	1	1	0	1	2	1	2	0	0	0	1	2	0	0	1	0	0	0	0	1	0	1	0	0	2	0	1	1	0	2	2	0	0	1	0	0	0	2	0	2	0	0	2
379	0	1	0	0	0	0	2	2	1	0	0	0	0	0	0	0	1	1	1	1	0	0	0	0	0	0	0	1	2	1	2	0	2	1	0	1	0	0	0	2	0	0	0	1	1	1	0	0	1
380	1	1	0	0	0	0	2	2	2	0	1	1	2	0	0	0	2	2	0	0	1	0	0	0	0	1	1	1	1	0	1	1	1	1	1	2	1	0	1	1	0	0	0	2	1	0	0	0	1
381	0	0	0	0	0	0	1	1	1	0	1	0	0	0	0	0	0	1	2	1	1	0	2	0	0	0	0	0	2	2	0	1	2	0	0	0	1	0	1	1	0	0	0	1	0	0	0	0	0
382	1	1	0	0	0	0	2	2	2	0	0	0	0	0	0	0	2	0	2	2	0	0	2	0	1	1	0	2	1	0	2	0	1	0	0	1	1	0	1	1	1	0	0	2	0	1	0	0	1
383	1	2	0	0	0	0	2	0	1	0	1	0	0	0	0	0	1	1	1	1	1	0	2	0	0	0	0	0	2	0	0	1	1	2	1	2	1	0	1	1	0	0	0	1	0	0	0	0	0
384	0	1	0	0	0	0	1	1	2	0	0	1	1	0	0	0	2	1	2	1	1	0	2	0	0	0	0	0	2	2	0	1	2	0	0	1	1	1	0	2	0	0	0	1	0	0	0	0	0
385	0	2	0	0	0	0	2	1	2	0	0	0	0	0	0	0	2	0	2	2	0	0	1	0	0	0	0	1	2	0	1	1	1	0	0	2	1	0	2	0	0	0	0	1	0	1	0	0	1
386	0	2	0	0	0	0	2	0	2	0	0	0	2	0	0	0	1	1	1	0	0	0	1	0	0	0	0	1	2	1	1	1	2	0	1	1	1	0	0	2	0	1	0	1	1	0	0	0	1
387	0	1	0	0	0	0	2	2	2	0	0	0	1	0	0	0	2	0	1	1	0	0	2	0	0	0	0	1	2	0	1	1	0	0	0	2	2	0	2	0	0	0	0	1	0	1	0	1	1
388	1	1	0	0	0	0	2	0	2	0	0	0	0	0	0	0	1	2	0	0	1	0	2	0	0	0	0	2	1	0	2	1	0	0	0	1	2	1	0	2	1	0	0	1	1	1	0	0	1
389	0	0	0	0	0	0	2	2	2	0	0	0	0	0	0	0	2	0	2	1	1	0	2	0	0	0	0	0	2	2	1	0	2	0	0	1	1	0	1	1	1	1	1	2	1	0	0	0	1
390	1	2	1	0	0	0	2	0	2	0	0	1	1	0	0	0	0	1	1	1	0	0	1	0	0	0	0	0	2	1	1	1	0	0	0	1	1	1	0	1	0	0	0	2	0	1	0	0	1
391	1	2	0	0	0	0	1	2	1	0	1	0	0	0	0	0	1	1	1	1	0	0	1	0	1	1	0	0	2	2	1	1	2	0	0	1	2	0	2	0	0	0	0	1	0	1	0	0	1
392	1	1	0	0	1	1	1	1	1	0	1	1	1	1	1	1	2	0	1	2	0	0	2	0	1	1	0	0	1	0	1	0	0	0	1	2	1	1	0	1	0	0	0	1	0	1	0	0	2
393	1	1	0	0	0	0	2	2	2	0	0	1	1	0	0	0	1	2	0	0	1	0	2	0	1	1	0	1	1	0	2	0	0	0	0	2	0	0	0	2	0	0	0	2	1	1	0	0	1
394	0	1	0	0	0	0	1	2	0	0	0	1	2	1	1	1	1	1	2	2	0	0	1	0	1	1	0	1	2	0	1	1	0	0	0	2	2	0	1	2	1	1	1	2	1	0	0	1	2
395	1	2	0	0	0	0	2	1	2	0	0	0	1	1	1	1	2	0	1	1	0	0	0	1	1	1	0	2	1	1	2	1	1	0	0	1	1	0	1	1	0	1	0	1	1	0	0	0	1
396	0	0	0	0	2	2	2	0	2	0	0	1	1	1	1	1	1	0	1	2	0	0	2	0	1	1	0	0	2	1	0	1	1	0	0	2	2	0	2	0	0	1	1	2	2	1	0	2	2
397	0	2	0	0	0	0	2	2	2	0	0	0	2	1	1	1	1	0	1	2	0	0	2	0	0	0	0	1	1	1	1	0	1	0	0	2	1	0	0	2	0	0	0	2	0	1	0	2	2
398	1	1	0	0	0	0	1	2	1	0	1	0	0	0	0	0	1	0	2	2	0	1	0	1	0	1	0	1	2	2	1	0	2	2	0	1	2	0	1	1	0	1	1	1	1	1	0	0	0
399	1	0	1	0	0	0	2	1	2	0	0	1	0	0	0	0	2	0	2	2	0	0	1	1	2	2	0	0	2	2	2	1	2	0	0	2	0	0	0	2	0	1	1	2	0	1	0	0	1
400	1	1	0	0	0	0	2	1	1	0	0	0	2	1	1	1	1	1	0	0	2	0	2	0	1	1	0	0	2	1	1	0	1	1	0	2	2	0	0	1	0	0	0	0	0	0	0	0	2
401	0	1	0	0	0	0	1	2	1	0	0	0	1	0	0	0	1	0	2	2	0	1	2	0	0	0	0	0	2	2	0	2	2	0	1	2	1	0	2	0	0	0	0	2	1	0	0	1	2
402	1	1	0	0	0	0	2	2	1	0	0	1	1	0	0	0	1	1	1	0	1	0	2	0	0	0	0	0	2	2	0	2	2	0	1	2	0	0	0	2	0	1	0	0	2	1	0	0	2
403	0	1	0	0	0	0	2	0	2	0	0	0	0	0	0	0	1	2	1	1	0	0	2	0	1	1	0	0	2	2	0	1	2	0	1	2	1	0	0	1	0	0	0	1	1	1	0	0	2
404	1	2	0	0	0	0	2	2	1	0	0	1	1	0	0	0	2	0	2	2	0	0	1	0	0	0	0	1	1	1	2	0	0	0	0	1	2	0	2	1	1	0	0	1	0	1	0	0	0
405	0	1	0	0	0	0	2	1	2	0	1	0	1	0	0	0	1	1	1	1	1	1	2	0	0	0	0	0	2	1	1	2	1	0	0	1	2	0	1	1	0	0	0	2	0	2	0	1	1
406	1	1	0	0	0	0	2	1	2	0	0	0	1	0	0	0	1	1	1	1	1	0	1	0	0	0	1	0	2	1	0	0	1	1	2	2	2	1	1	2	2	1	1	2	1	0	0	1	1
407	1	2	0	0	0	0	2	1	2	0	0	0	1	0	0	0	1	1	1	1	1	0	2	0	0	0	0	0	2	2	0	0	0	0	0	2	1	1	0	1	0	0	1	1	1	1	0	0	1
408	0	1	0	0	0	0	0	2	0	0	2	0	0	0	0	0	1	1	1	1	0	0	2	0	0	0	0	0	2	2	0	2	2	0	0	1	2	1	1	0	0	0	0	2	1	0	0	0	0
409	0	1	0	0	0	0	1	1	1	0	1	0	1	0	0	0	2	0	2	2	0	1	2	0	0	0	0	0	1	1	0	0	2	0	0	1	1	0	1	2	1	0	0	1	1	1	0	1	2
410	1	1	0	0	0	1	2	2	2	0	0	1	2	0	0	0	1	1	1	1	1	0	2	0	0	0	0	0	2	1	1	0	1	1	0	2	2	1	0	1	0	0	0	2	1	2	0	0	1
411	1	1	0	0	0	0	2	1	2	0	0	0	1	0	0	1	1	0	1	2	0	0	1	0	0	0	1	1	2	1	0	1	1	0	0	2	2	0	2	0	0	1	1	1	1	1	1	0	0
412	0	2	0	0	0	0	2	2	2	0	0	0	0	0	0	0	2	0	2	2	0	1	1	0	0	0	0	0	2	1	0	0	0	0	0	2	2	0	1	0	0	0	0	2	1	0	0	0	2
413	0	0	0	0	0	0	2	1	2	0	0	0	1	0	0	1	2	1	1	1	0	0	2	0	0	0	0	0	2	1	0	0	1	0	0	2	1	0	0	2	0	0	0	1	1	0	0	0	0
414	1	1	0	0	0	0	2	2	2	0	0	1	1	0	0	0	2	0	2	2	0	0	2	0	0	0	0	0	2	2	1	1	1	0	0	2	0	0	0	2	0	1	0	0	2	1	0	0	1
415	1	0	0	0	0	0	1	2	0	0	2	0	0	0	0	0	1	1	1	1	0	0	2	0	0	0	1	0	2	1	0	0	1	0	0	2	1	0	0	0	0	1	1	2	2	1	0	0	2
416	1	1	0	0	0	0	2	2	1	1	0	1	2	0	0	0	1	1	1	1	1	0	1	1	2	2	0	0	2	0	0	1	1	1	1	2	2	0	2	0	1	0	0	2	0	1	0	0	0
417	0	2	0	0	0	0	1	1	2	0	0	0	0	0	0	0	0	0	2	1	1	1	0	1	0	1	0	0	2	2	0	0	1	1	0	2	1	0	0	0	0	0	0	0	0	1	0	0	1
418	1	1	0	0	0	0	2	1	2	0	0	0	1	0	0	0	1	0	2	2	0	0	1	0	0	0	0	0	2	2	0	0	2	2	2	2	1	0	2	0	0	0	0	1	1	1	0	1	0
419	1	0	0	0	0	0	1	1	1	0	1	0	1	0	0	0	1	1	1	1	0	1	2	0	0	0	0	0	2	0	1	1	2	0	0	2	2	0	2	1	1	0	0	2	1	0	0	0	0
420	0	1	0	0	0	0	2	1	2	0	0	1	1	0	0	0	2	0	1	1	0	0	2	0	1	1	0	0	2	2	0	1	1	2	1	2	1	0	1	2	1	0	0	2	0	0	0	0	2
421	1	0	0	0	2	2	1	2	1	0	1	1	2	0	0	0	0	2	0	0	1	0	2	0	0	0	0	0	1	1	1	0	1	0	0	1	2	1	0	0	0	1	1	1	1	1	1	0	0
422	0	0	0	0	2	2	2	2	1	0	1	1	1	0	0	0	1	0	2	1	1	0	2	0	0	0	0	0	2	1	1	1	2	0	0	1	2	0	2	0	0	1	0	1	1	1	0	0	1
423	0	1	0	0	0	0	2	1	1	0	0	0	0	0	0	0	1	0	1	2	0	0	2	0	0	0	0	1	2	0	1	1	1	0	0	2	1	0	0	2	0	0	0	2	0	0	0	1	1
424	1	0	0	0	0	0	2	2	1	0	0	0	0	0	0	0	1	0	2	2	0	0	1	1	2	2	0	2	1	1	1	1	1	1	0	1	1	1	0	1	0	0	0	0	1	1	0	0	1
425	0	2	0	0	0	0	1	1	2	0	0	0	1	0	0	0	0	1	0	0	1	0	1	0	0	0	0	0	1	0	1	0	0	0	0	1	2	0	1	1	0	0	0	1	0	1	0	0	2
426	1	2	0	0	0	0	2	1	0	0	0	1	2	0	0	1	2	1	2	1	1	0	1	0	1	1	0	0	2	2	1	1	2	0	0	2	0	0	1	0	0	1	1	2	1	0	0	0	0
427	1	1	0	0	0	0	1	1	1	0	1	0	0	0	0	0	2	2	0	0	1	0	2	0	0	0	0	2	2	2	0	1	1	1	0	0	0	0	1	1	0	0	0	1	1	0	0	0	1
428	1	2	0	0	0	0	2	1	2	0	0	1	1	0	0	0	0	2	0	0	0	1	2	0	0	0	0	0	2	1	0	0	1	1	2	2	2	0	2	0	0	1	1	1	1	1	1	0	1
429	0	0	0	0	1	1	2	2	1	0	1	1	2	0	0	0	1	1	1	1	0	1	2	0	0	0	0	2	0	0	2	1	1	0	0	2	0	0	0	1	0	1	1	2	1	0	0	0	0
430	1	1	0	0	1	1	2	0	2	0	0	0	1	0	0	0	0	1	1	1	0	0	0	1	1	1	0	1	1	0	1	1	1	0	0	1	2	0	1	0	0	0	0	2	0	2	0	0	2
431	1	0	0	0	0	0	1	1	1	0	0	1	1	0	0	0	0	1	1	1	0	0	2	0	0	0	0	1	1	1	2	1	0	0	0	2	2	0	2	1	0	1	1	1	1	0	0	0	0
432	0	0	0	0	0	0	2	1	2	0	0	1	2	0	0	0	1	0	1	1	1	1	2	0	0	0	0	0	2	2	2	1	1	0	0	2	0	0	0	2	0	0	0	1	1	0	0	0	0
433	0	2	0	0	0	0	2	2	1	0	1	0	0	0	0	0	1	1	1	1	0	0	2	0	0	0	0	0	1	1	0	1	2	2	0	2	2	1	1	1	0	0	0	2	0	1	0	0	1
434	1	1	0	0	0	0	2	1	2	0	0	0	0	0	0	0	0	0	2	2	0	2	0	0	0	0	0	0	2	1	0	1	1	0	0	1	2	0	1	0	0	0	0	2	1	0	0	0	0
435	0	0	0	0	0	0	1	2	1	0	1	0	0	0	0	0	0	1	0	0	0	0	2	0	0	0	0	0	2	0	1	0	0	0	0	2	1	0	0	0	0	0	0	0	2	2	0	0	1
436	1	1	0	0	0	0	2	1	2	0	0	1	1	0	0	0	2	2	1	1	0	0	2	0	0	0	0	0	2	2	0	0	2	1	1	1	1	0	1	1	0	0	0	2	1	0	1	0	0
437	1	1	1	1	0	1	1	2	0	0	0	1	2	0	0	0	1	1	1	0	0	0	2	0	0	0	0	0	2	2	1	1	1	0	0	2	1	0	0	1	0	0	0	2	0	0	0	0	2
438	0	1	0	0	0	0	2	0	2	0	1	0	0	0	0	0	2	1	1	1	1	1	2	0	0	0	0	0	2	1	1	0	1	0	0	2	1	0	0	1	0	1	1	2	0	0	0	0	2
439	0	1	0	0	1	1	0	1	1	0	1	0	1	0	0	0	1	1	1	1	0	0	2	0	0	0	0	0	2	0	0	0	2	2	1	2	2	0	1	1	0	0	0	2	1	1	0	0	1
440	1	2	1	0	0	0	2	2	2	0	0	1	2	0	0	0	1	2	0	0	0	1	1	0	0	0	0	0	1	1	2	1	2	0	0	1	2	1	1	0	0	1	1	1	0	0	0	0	0
441	1	0	0	0	0	0	2	1	2	0	0	1	2	1	1	1	1	0	2	2	0	0	0	1	1	1	0	0	2	1	0	1	2	1	1	2	2	0	1	1	0	1	1	1	1	1	0	0	1
442	0	0	0	0	0	0	2	2	2	0	0	1	1	0	0	0	1	2	1	1	0	0	2	0	0	0	0	0	2	2	1	0	2	1	1	2	1	0	0	1	0	1	1	2	1	0	0	0	1
443	1	1	0	0	0	0	2	0	2	0	0	0	0	0	0	0	0	1	0	0	1	0	2	0	0	0	0	1	1	1	1	0	1	0	0	1	0	0	0	2	0	1	1	2	0	0	0	1	0
444	1	0	1	0	0	0	2	1	1	0	0	0	1	0	0	0	2	0	2	2	1	0	0	1	1	1	0	1	1	0	2	0	2	1	1	1	1	0	0	0	0	0	0	1	1	0	0	0	1
445	0	1	1	1	0	1	1	1	1	1	2	1	2	0	0	0	1	1	1	1	0	0	2	0	0	0	0	0	2	2	0	1	1	0	0	2	1	0	0	1	0	1	0	1	1	0	0	1	0
446	1	0	0	0	1	1	2	1	2	0	0	0	2	0	0	0	1	1	0	0	1	1	2	0	0	0	0	1	2	2	0	0	1	0	0	1	2	0	1	1	0	1	1	1	1	2	0	0	0
447	1	1	0	0	0	0	1	1	1	0	1	0	1	0	0	0	2	1	1	1	0	0	2	0	0	0	0	0	2	1	0	0	1	1	0	2	2	0	2	0	0	0	0	2	0	1	0	1	0
448	1	1	0	0	0	0	1	1	1	0	0	0	1	0	0	0	1	0	1	2	0	0	2	0	0	0	0	0	2	2	0	0	1	1	0	1	2	1	1	0	0	1	1	1	0	0	0	0	0
449	1	0	0	0	1	1	1	2	1	0	1	0	1	0	0	1	0	0	1	2	0	0	2	0	0	0	0	1	2	1	1	1	2	1	0	1	2	1	0	0	0	0	0	1	1	1	0	0	1
450	1	2	0	0	0	0	2	2	1	0	0	0	2	0	0	0	1	0	2	1	1	0	2	0	0	0	0	0	1	1	2	0	2	1	1	2	1	1	0	1	0	0	0	1	0	1	0	0	1
451	1	2	0	0	1	1	2	0	1	0	0	0	0	0	0	0	2	1	2	2	1	0	2	0	0	0	1	2	2	1	1	0	1	1	1	1	2	0	1	1	0	1	1	2	0	1	0	1	2
452	1	0	0	0	2	2	2	1	2	0	0	0	0	0	0	0	2	1	1	1	1	0	0	0	0	0	0	2	2	1	2	1	2	0	1	2	2	1	0	2	1	0	0	1	1	0	0	0	2
453	0	0	0	0	0	0	1	1	1	0	0	0	1	0	0	0	1	0	2	2	0	1	1	0	0	0	0	0	2	2	0	0	2	1	0	2	1	0	0	2	0	0	0	2	0	0	0	1	1
454	1	0	0	0	0	0	2	0	2	0	0	0	2	0	0	0	2	1	1	1	0	0	2	0	0	0	0	0	1	1	0	0	2	0	0	1	1	0	0	1	0	2	2	2	1	1	0	0	1
455	0	2	0	0	0	0	1	1	1	0	0	0	0	0	0	0	1	0	2	2	0	0	1	0	0	0	0	0	2	0	1	0	1	0	0	1	2	0	2	0	1	0	0	2	1	0	0	0	2
456	0	0	1	0	0	0	2	2	1	0	1	1	2	0	0	0	1	0	2	2	0	0	2	0	1	1	1	0	2	1	0	1	2	1	1	2	2	0	2	0	0	1	0	1	1	1	0	1	2
457	0	2	0	0	0	0	2	0	2	0	0	0	1	0	0	0	2	0	1	1	0	0	2	0	0	0	0	2	1	0	2	1	1	1	2	2	1	0	0	2	0	1	0	0	2	0	0	0	2
458	1	2	0	0	0	0	2	2	2	0	0	0	0	0	0	0	1	2	0	0	1	0	2	0	0	0	0	1	1	1	2	2	2	0	0	0	2	1	0	1	0	0	0	1	0	1	0	0	1
459	0	2	1	0	0	0	2	1	2	0	0	0	0	0	0	0	1	2	1	1	0	0	2	0	0	0	0	1	1	0	1	0	1	1	0	2	1	0	1	1	0	0	0	2	1	0	0	0	1
460	1	0	0	0	1	1	2	2	1	0	1	1	1	0	0	0	1	1	1	1	0	0	2	0	0	0	0	1	1	1	1	1	2	0	0	0	0	0	0	1	0	1	1	1	1	0	0	0	0
461	0	1	1	0	0	0	1	1	1	1	2	0	1	0	0	0	0	2	1	1	0	0	2	0	0	0	0	1	2	2	0	1	1	0	0	2	1	0	1	1	0	1	1	2	1	1	0	0	0
462	0	2	1	0	0	0	0	2	1	0	0	0	1	0	0	0	1	1	1	1	1	0	1	1	1	1	0	0	2	2	0	1	2	1	1	2	1	0	2	0	0	1	1	1	1	0	0	0	0
463	1	1	0	0	0	0	2	2	1	0	0	1	0	0	0	0	0	1	1	1	0	0	2	0	0	0	0	0	2	1	2	0	1	1	1	2	1	0	1	1	1	0	0	1	1	1	0	0	0
464	1	1	1	0	0	0	1	2	1	0	1	1	1	1	1	1	0	0	2	2	0	0	2	0	0	0	1	0	2	0	0	0	2	0	0	2	1	0	0	1	0	0	0	1	0	1	0	1	0
465	1	0	1	0	1	1	2	1	1	0	0	0	1	0	0	0	2	0	2	2	0	0	2	0	0	0	0	1	1	1	2	1	2	0	0	2	2	0	1	1	1	0	0	1	0	1	0	0	0
466	0	1	0	0	0	0	1	2	0	0	1	1	1	0	0	0	1	2	0	0	0	0	2	0	0	0	0	1	2	1	0	1	2	1	0	1	2	0	1	1	0	1	0	1	1	1	0	0	0
467	1	1	0	0	0	0	2	2	1	0	0	0	1	0	0	0	1	2	0	0	0	0	1	1	1	1	0	0	2	2	1	1	1	0	0	2	1	1	0	1	0	1	1	1	1	1	0	0	1
468	1	0	0	0	0	0	2	1	2	0	0	0	0	0	0	0	1	1	2	2	0	0	2	0	1	1	0	1	2	2	0	0	0	0	0	2	2	0	2	1	0	1	1	1	1	0	1	0	1
469	0	1	0	0	0	0	2	2	1	0	0	1	1	0	0	0	2	0	2	2	0	0	2	0	0	0	0	1	1	1	2	0	2	2	0	1	0	0	0	2	0	1	1	2	1	1	0	0	1
470	1	1	0	0	0	0	2	0	2	0	0	0	1	0	0	0	1	1	1	1	0	0	1	0	1	1	0	0	1	1	2	0	2	1	0	2	0	0	0	2	0	0	0	2	0	1	0	0	0
471	0	0	0	0	0	0	2	2	1	0	0	0	1	0	0	0	1	1	1	1	1	0	1	0	1	1	0	2	2	1	2	0	2	0	0	2	2	0	2	1	1	1	1	2	0	0	1	0	1
472	0	0	0	0	0	0	2	0	2	0	0	0	0	0	0	0	2	1	1	1	1	1	2	0	0	0	0	0	2	2	0	1	2	2	0	1	1	0	1	1	0	1	1	2	0	1	0	0	1
473	1	1	0	0	0	0	2	2	2	0	1	1	1	0	0	0	0	2	0	0	0	0	1	0	0	0	0	0	2	0	0	2	1	0	0	1	1	0	1	1	1	0	0	1	1	1	0	0	1
474	1	0	0	0	0	0	2	2	2	0	0	0	0	0	0	0	1	1	1	0	1	0	2	0	0	0	0	0	2	2	1	0	2	1	1	1	1	0	1	1	1	0	0	2	1	2	0	0	0
475	0	1	1	0	0	0	2	0	2	0	0	0	1	0	0	0	0	1	0	0	1	0	2	0	0	0	0	1	1	1	1	0	1	1	0	1	1	0	0	1	1	1	1	2	1	0	0	0	1
476	0	0	1	0	0	0	2	0	2	0	0	0	0	0	0	0	1	2	0	0	2	0	0	1	1	1	0	0	2	2	0	2	2	1	1	2	1	0	1	1	0	1	1	1	1	0	0	0	0
477	0	1	0	0	1	1	2	2	2	0	0	0	0	0	0	0	1	1	1	1	0	0	2	0	0	0	1	1	2	2	0	0	1	0	0	2	1	1	0	1	0	0	0	2	0	1	0	0	2
478	0	0	0	0	0	0	2	1	2	0	0	1	1	0	0	0	0	2	0	0	0	0	2	0	0	0	0	0	2	1	0	0	2	0	0	2	2	0	1	1	0	0	0	1	1	0	0	0	1
479	0	1	0	0	0	0	1	2	0	0	1	1	1	0	0	0	2	0	2	2	0	1	2	0	0	0	0	1	2	1	2	0	2	2	2	2	1	0	0	2	0	1	1	2	0	1	0	0	0
480	0	1	0	0	0	0	1	1	2	0	1	0	0	0	0	0	2	1	1	1	1	0	1	0	1	1	0	1	2	0	1	0	2	0	0	2	1	0	0	2	0	0	0	2	1	0	0	0	0
481	0	2	0	0	0	0	2	2	1	0	0	1	1	1	1	1	2	0	1	2	0	0	0	0	0	0	0	0	2	2	1	2	1	0	0	2	2	0	2	1	1	0	0	2	0	1	0	0	0
482	0	1	0	0	0	0	2	2	1	0	1	1	1	0	0	0	1	1	1	1	0	0	1	1	1	1	0	0	1	0	1	0	2	0	0	1	2	0	2	0	0	0	0	2	0	1	0	0	1
483	1	1	0	0	0	0	1	2	1	0	1	0	1	0	0	0	2	0	1	2	0	1	0	1	0	1	0	2	1	1	2	1	1	0	0	2	1	0	1	1	0	0	0	1	1	1	0	0	1
484	0	2	0	0	0	0	2	1	1	0	0	0	1	0	0	0	1	0	2	2	0	0	2	0	1	1	0	0	2	2	1	1	0	0	0	1	2	1	1	0	0	1	1	2	1	0	0	1	2
485	1	0	0	0	2	2	2	1	1	0	0	0	2	0	0	1	1	1	1	1	0	1	1	0	1	1	0	1	2	1	2	1	2	0	0	2	0	0	1	1	0	0	0	2	0	0	0	1	2
486	1	1	0	0	0	0	2	1	1	0	0	0	0	0	0	0	2	0	2	2	0	0	2	0	0	0	0	0	2	1	1	0	0	1	0	2	0	0	1	2	1	2	2	2	2	0	0	0	0
487	0	2	0	0	0	0	1	2	1	0	0	0	0	0	0	0	2	1	1	1	1	0	2	0	1	1	0	1	2	0	1	0	1	0	0	1	1	1	0	0	0	1	0	0	1	0	0	0	1
488	1	1	0	0	0	0	2	2	2	0	0	0	1	0	0	0	2	1	1	1	1	0	2	0	0	0	0	1	2	1	2	1	2	1	0	2	1	0	0	2	0	0	0	2	0	0	0	0	1
489	0	1	0	0	1	1	2	1	2	0	0	0	0	0	0	0	1	0	1	1	1	0	1	1	1	1	0	1	2	2	0	0	1	1	0	1	1	0	2	0	1	0	0	2	0	0	0	0	1
490	0	1	0	0	0	0	2	1	1	0	0	0	0	0	0	1	1	0	2	2	0	1	2	0	0	0	0	0	2	1	0	1	1	0	1	2	2	0	2	0	0	0	0	2	0	1	0	0	0
491	0	2	0	0	0	0	1	2	1	0	1	0	1	1	1	1	0	2	0	1	0	0	2	0	1	1	0	1	2	1	2	0	1	0	0	1	1	0	1	1	0	1	1	2	1	0	0	0	0
492	0	2	1	1	0	1	1	2	1	0	0	0	2	0	0	0	2	0	2	2	1	0	2	0	0	0	0	0	2	2	1	0	0	0	0	1	0	0	0	2	0	0	0	2	0	1	0	0	2
493	1	1	0	0	1	1	2	2	2	0	0	0	0	0	0	0	0	1	1	1	0	0	2	0	1	1	0	2	1	1	1	1	2	0	0	2	0	0	1	1	0	1	1	2	2	2	0	0	1
494	0	1	0	0	0	0	2	1	2	0	0	0	0	0	0	0	1	1	1	1	0	0	2	0	0	0	0	2	2	2	0	2	2	0	1	2	2	0	2	0	0	0	0	2	0	1	0	1	2
495	0	2	0	0	0	0	1	2	1	1	1	0	1	0	0	0	1	0	1	1	1	0	2	0	0	0	0	0	2	1	0	0	1	1	1	2	2	2	0	0	0	0	0	0	0	0	0	0	0
496	1	2	1	0	0	0	1	1	1	0	1	0	1	0	0	1	1	2	0	0	1	0	2	0	0	0	0	0	2	1	0	0	2	2	1	2	1	0	0	1	0	0	0	2	2	1	0	1	1
497	1	1	0	0	0	0	0	1	1	0	1	0	1	0	0	0	0	2	0	0	0	0	1	1	1	1	0	0	2	1	2	0	1	1	0	1	1	0	1	1	0	0	0	1	1	1	0	0	2
498	0	2	0	0	0	0	1	1	1	0	1	0	1	0	0	0	1	0	2	1	1	1	2	0	0	0	0	0	2	2	1	1	2	2	0	1	1	0	0	2	0	0	0	2	1	0	0	1	2
499	0	2	0	0	0	0	1	2	1	0	0	0	1	0	0	0	1	1	1	1	0	0	2	0	0	0	0	1	2	2	1	1	2	0	1	2	2	0	0	1	0	1	0	1	2	1	0	1	0
500	0	2	1	0	0	0	1	2	0	0	0	0	0	0	0	1	1	0	2	2	0	0	2	0	0	0	0	0	2	2	0	0	2	2	2	2	0	0	0	2	0	0	0	2	1	0	0	0	0
501	0	1	0	0	0	0	2	2	1	0	1	0	1	0	0	0	2	0	2	2	0	0	2	0	0	0	0	0	2	0	1	1	2	0	1	1	0	0	1	1	0	1	0	1	1	2	0	0	0
502	1	2	0	0	0	0	2	1	1	0	0	0	0	0	0	0	1	2	0	0	1	0	1	1	1	1	0	0	2	2	1	0	1	0	0	2	1	1	0	1	0	1	0	1	2	0	0	0	1
503	0	0	0	0	0	0	1	2	0	0	1	1	1	1	1	1	0	0	1	1	1	0	2	0	0	0	0	0	2	1	0	0	2	1	1	2	1	0	2	0	0	1	1	1	0	0	0	0	0
504	1	1	1	1	0	1	1	1	1	0	1	0	0	0	0	1	2	1	1	1	1	0	2	1	1	2	0	0	2	0	0	2	2	0	0	1	0	0	1	1	0	0	0	2	1	2	0	1	2
505	1	0	0	0	0	0	2	2	1	0	0	0	1	0	0	0	1	0	2	2	0	0	0	0	0	0	0	0	1	1	0	0	1	1	1	2	0	0	0	2	0	0	0	2	1	0	0	0	0
506	0	2	0	0	0	0	2	2	2	0	0	0	0	0	0	0	1	1	1	1	0	0	2	0	0	1	0	1	2	2	0	1	2	1	0	2	1	0	1	2	1	0	0	1	0	1	0	0	1
507	1	1	1	0	0	0	0	2	0	0	1	0	1	0	0	0	2	0	2	2	0	1	1	0	0	0	0	0	2	2	0	1	1	0	0	1	2	1	0	2	1	1	1	2	0	1	0	0	0
508	1	2	0	0	0	0	2	0	2	0	0	0	0	0	0	0	1	2	0	1	0	0	1	1	1	1	0	0	2	2	0	1	1	0	0	2	1	1	0	1	0	0	0	1	0	0	0	0	0
509	1	1	0	0	1	1	2	2	1	0	0	1	1	0	0	0	0	2	1	2	0	0	2	0	1	1	0	0	1	1	0	1	1	2	0	2	0	0	1	0	0	2	2	2	1	1	0	0	1
510	1	2	0	0	0	0	2	1	2	0	0	0	0	0	0	0	1	2	0	0	2	0	2	0	0	0	0	0	2	1	0	0	2	2	0	1	1	1	0	1	0	0	0	2	0	0	0	0	0
511	0	1	0	0	1	1	2	1	1	0	0	0	1	0	0	1	2	2	0	0	1	0	2	0	0	0	0	0	2	1	1	2	2	0	0	1	0	0	0	2	0	0	0	2	0	0	0	0	2
512	0	1	0	0	0	0	1	1	1	0	1	1	2	0	0	1	1	1	1	1	1	0	1	0	0	0	0	0	2	1	1	0	1	0	0	1	0	0	0	2	0	0	0	1	0	0	0	0	1
513	0	1	0	0	0	0	1	1	0	1	1	1	1	0	0	0	2	0	2	2	0	0	2	0	1	1	0	0	1	1	2	1	1	0	0	1	2	1	1	0	0	1	1	2	1	0	0	0	1
514	1	0	0	0	1	1	1	1	1	0	1	0	0	0	0	1	1	1	1	1	0	0	2	0	2	2	0	1	2	2	0	1	1	1	1	1	1	0	0	1	0	1	0	1	2	1	0	1	2
515	1	2	1	0	0	0	1	2	1	0	1	1	2	0	0	0	2	0	2	2	0	1	2	0	0	0	0	0	2	2	1	0	1	0	0	1	1	0	0	1	0	1	1	2	1	1	1	0	0
516	1	2	0	0	0	0	2	2	2	0	0	0	1	0	0	0	1	1	1	1	1	0	2	0	1	1	0	0	2	2	0	1	1	1	0	0	0	0	0	2	0	0	0	1	0	2	0	0	1
517	1	1	0	0	0	0	1	2	0	0	2	0	1	0	0	0	1	0	2	2	0	0	2	0	0	0	0	1	2	2	1	0	1	1	0	2	2	0	1	0	0	0	0	2	0	2	0	0	1
518	1	0	0	0	0	0	2	1	2	0	0	1	1	0	0	0	1	1	1	1	0	0	2	0	0	0	0	0	2	2	1	0	1	1	0	0	1	0	2	0	0	1	0	1	0	0	0	0	0
519	1	1	0	0	0	0	1	2	1	0	0	0	1	0	0	0	2	0	1	2	0	0	2	0	0	0	0	0	2	2	1	0	2	1	0	1	0	1	0	1	0	0	0	2	0	1	0	0	0
520	0	2	0	0	0	0	1	2	0	0	1	0	1	0	0	0	1	0	1	1	1	0	1	1	1	1	0	0	2	2	0	0	2	2	2	2	1	0	0	0	0	1	1	2	0	0	0	1	2
521	1	0	0	0	0	0	2	0	2	0	0	0	1	0	0	1	2	0	2	2	0	0	1	1	0	0	0	0	2	2	0	0	2	1	1	1	2	0	1	1	0	0	0	2	0	1	0	1	1
522	0	2	0	0	0	0	2	2	1	0	0	0	0	0	0	0	1	2	0	0	0	0	2	0	0	0	0	1	1	0	1	2	1	0	1	2	1	0	0	2	0	0	0	2	0	1	0	2	2
523	0	1	0	0	0	0	1	2	1	0	1	2	1	0	0	0	2	2	0	0	1	0	2	0	1	1	0	0	1	1	1	1	0	0	0	2	0	0	0	2	0	0	0	2	0	0	0	1	0
524	0	1	0	0	0	0	2	1	2	0	0	1	2	1	1	1	1	0	2	2	0	0	2	0	0	0	0	1	2	2	0	0	2	0	0	2	1	0	2	0	1	0	0	1	0	0	0	0	1
525	1	1	0	0	0	0	2	1	1	0	0	0	0	0	0	1	1	2	1	1	0	0	2	0	0	0	0	0	2	1	2	0	0	0	0	2	1	0	1	1	0	1	0	1	2	1	1	0	0
526	0	1	0	0	0	0	2	0	2	0	0	1	1	0	0	0	1	2	1	1	0	0	2	0	0	0	0	0	1	1	1	1	2	0	1	2	2	0	2	0	0	0	1	2	1	0	0	0	0
527	1	1	0	0	0	0	2	0	1	0	0	0	0	0	0	0	1	2	0	0	1	1	2	0	1	1	0	0	2	2	0	0	0	1	2	2	1	0	0	0	0	0	0	0	0	0	0	0	0
528	1	0	0	0	1	1	1	2	0	0	1	0	1	0	0	1	1	1	1	0	0	0	2	0	0	0	0	1	2	1	2	0	1	1	0	1	0	0	0	1	0	0	0	2	0	1	0	0	2
529	1	0	0	0	0	0	2	1	2	0	0	0	1	0	0	0	1	1	1	1	1	0	2	0	1	1	0	2	2	1	2	1	2	1	0	2	1	0	2	0	0	1	1	1	0	0	0	2	2
530	1	0	0	0	1	1	2	1	2	0	0	1	1	0	0	0	1	1	1	1	0	0	1	1	1	1	0	1	2	1	1	1	1	2	1	2	1	1	0	1	0	1	1	1	1	1	0	0	1
531	0	0	0	0	0	0	2	2	1	0	1	1	1	0	0	0	2	0	2	2	1	0	2	0	0	0	0	0	1	1	0	1	1	0	0	1	1	0	0	2	0	0	0	1	1	1	0	0	0
532	1	1	0	0	1	1	2	1	2	0	0	0	0	0	0	0	2	0	2	2	0	1	2	0	0	0	0	1	2	2	0	0	1	0	0	2	1	0	2	0	0	0	0	2	1	0	0	0	0
533	0	1	0	0	0	0	1	2	0	0	1	0	0	0	0	0	2	0	2	2	1	0	2	0	0	0	0	0	1	1	1	1	1	2	0	2	2	0	2	0	0	1	0	1	0	0	0	1	1
534	0	2	0	0	0	0	1	1	1	0	1	0	0	0	0	0	0	1	2	1	1	1	2	0	0	0	0	0	2	2	0	0	1	0	0	1	1	1	0	2	1	0	0	1	0	0	0	1	2
535	0	1	0	0	0	0	2	1	2	0	0	0	0	0	0	0	2	0	2	2	0	1	1	0	0	0	1	1	2	0	1	0	1	0	0	2	1	1	0	2	0	0	0	1	0	0	0	0	0
536	0	2	0	0	0	0	2	2	1	0	1	0	1	0	0	0	1	1	1	1	1	0	1	0	0	0	0	0	1	1	0	1	2	0	1	1	1	1	0	1	0	0	0	2	0	0	0	1	1
537	1	1	0	0	1	1	1	1	1	0	1	1	2	0	0	0	1	2	1	1	0	0	2	0	1	1	0	0	2	2	0	1	2	0	0	1	1	0	0	1	0	0	0	1	0	0	0	0	1
538	1	2	0	0	0	0	2	1	1	0	1	1	1	0	0	0	2	0	1	1	0	0	2	0	0	0	0	2	2	1	2	0	1	0	0	2	2	0	0	1	0	0	0	1	1	0	0	0	0
539	1	2	0	0	0	0	0	2	0	1	1	1	1	0	0	0	1	2	0	0	0	0	2	0	0	0	0	0	2	1	0	2	2	0	0	1	1	0	1	1	0	0	0	1	0	1	0	0	1
540	1	2	0	0	0	0	2	2	0	0	0	0	0	0	0	0	2	0	2	2	0	0	2	0	0	0	0	0	2	1	0	1	2	0	0	2	2	0	1	0	0	0	0	2	0	1	0	0	0
541	0	1	0	0	0	0	1	1	0	1	2	0	1	0	0	0	1	0	2	2	0	0	2	0	0	0	1	0	2	2	0	0	0	0	0	2	1	0	2	0	0	0	0	1	0	1	0	0	1
542	0	1	0	0	1	1	2	1	2	0	0	0	0	0	0	0	1	1	1	1	0	2	0	0	0	0	0	0	2	2	1	1	2	0	0	2	2	0	1	0	0	1	1	2	1	2	0	0	0
543	1	0	0	0	0	0	1	2	1	0	1	2	2	1	1	1	1	2	0	0	1	0	1	0	0	0	0	0	2	1	0	0	2	1	1	1	1	0	0	2	0	0	0	1	0	0	0	1	0
544	0	2	0	0	0	0	1	1	2	0	1	0	1	0	0	0	2	1	1	1	0	1	2	0	1	1	1	0	2	1	0	1	2	1	0	2	0	0	1	1	1	0	0	2	1	1	0	1	2
545	1	1	0	0	0	0	2	2	1	0	0	0	0	0	0	0	2	2	1	1	0	0	1	1	1	1	0	0	2	1	0	2	2	1	1	2	1	0	1	1	0	0	0	0	1	1	0	0	0
546	1	0	1	0	0	0	2	1	1	0	0	0	2	0	0	0	1	0	2	2	0	0	2	0	1	1	0	0	2	1	0	1	1	0	0	2	2	1	1	1	0	0	0	2	0	0	0	0	0
547	1	0	0	0	1	1	1	2	2	0	0	1	2	0	0	0	1	0	1	2	0	0	1	0	0	0	0	0	2	2	1	1	1	1	1	2	1	0	0	2	0	1	1	1	1	2	0	1	2
548	1	1	0	0	1	1	2	1	2	0	0	0	0	0	0	0	2	2	1	1	0	0	2	0	0	0	0	0	1	1	1	0	2	0	0	2	2	1	1	2	2	0	0	2	0	1	0	0	0
549	0	2	1	0	0	0	1	1	1	0	1	1	2	0	0	0	1	1	1	1	0	0	2	0	0	0	1	0	1	0	1	1	0	0	0	2	1	0	0	2	1	0	0	1	1	1	0	0	1
550	1	0	0	0	1	1	2	0	2	0	0	1	1	0	0	0	2	0	2	2	0	0	2	0	1	1	0	0	2	2	0	1	1	0	0	2	2	0	1	2	1	1	1	1	1	1	0	0	0
551	1	1	0	0	0	0	2	1	2	0	1	1	1	0	0	0	1	1	1	1	0	0	1	0	0	0	0	1	0	0	2	1	2	1	1	2	2	0	0	1	0	0	0	1	1	1	0	0	1
552	1	0	0	0	0	0	2	0	2	0	0	0	1	0	0	0	2	1	2	1	1	0	2	0	0	0	0	0	2	1	1	0	1	1	0	2	1	0	1	1	1	0	0	2	0	0	0	0	1
553	1	2	1	1	0	1	1	2	0	0	1	0	1	0	0	0	2	2	0	0	2	0	2	0	1	1	0	0	2	1	0	1	1	0	0	2	1	1	0	1	0	0	0	0	0	0	1	0	0
554	1	2	0	0	0	0	2	0	1	0	0	1	1	0	0	0	0	0	1	1	1	0	2	0	0	0	0	1	2	1	0	0	1	0	0	2	0	0	1	2	1	0	0	1	0	0	0	0	0
555	1	1	0	0	0	0	1	2	1	0	0	0	0	0	0	0	0	2	0	1	1	0	0	1	1	1	1	0	2	1	0	0	0	0	1	2	2	1	1	0	0	0	0	1	0	0	0	0	0
556	0	1	0	0	1	1	1	2	0	0	1	1	1	0	0	0	2	2	0	1	1	0	2	0	1	1	0	0	2	1	0	0	1	0	0	2	1	0	1	1	0	0	0	1	0	0	0	0	2
557	0	2	0	0	0	0	1	2	0	0	1	1	0	0	0	0	2	1	1	1	0	0	2	0	0	0	0	0	2	2	1	1	2	0	0	1	1	0	1	1	0	1	1	2	2	1	1	0	1
558	0	1	0	0	0	0	1	1	1	0	1	0	0	0	0	0	2	0	2	2	0	1	2	0	0	0	0	0	2	2	1	1	1	0	0	2	2	0	1	0	0	0	0	1	0	0	1	0	0
559	1	1	0	0	0	0	2	1	1	0	0	2	2	1	1	1	1	0	2	2	0	0	1	0	0	0	0	1	2	1	2	1	1	0	0	1	1	0	0	2	0	1	1	1	0	1	0	0	0
560	1	1	0	0	1	1	1	2	0	0	1	0	0	0	0	1	1	1	1	1	0	1	2	0	0	0	0	2	1	0	2	0	0	0	1	2	0	0	1	1	0	0	0	1	0	1	0	0	2
561	1	2	0	0	0	0	1	2	1	0	1	0	0	0	0	0	1	1	1	2	0	0	2	0	0	0	0	0	2	1	2	2	2	1	1	2	1	0	2	0	0	1	1	2	0	1	0	0	1
562	1	1	1	0	0	0	1	1	2	1	0	1	1	0	0	0	2	0	1	1	0	0	0	1	1	1	0	0	2	2	0	0	0	1	2	2	1	1	0	1	0	0	0	2	1	0	0	1	2
563	1	0	0	0	1	1	1	2	1	0	1	0	1	0	0	0	2	2	0	0	1	0	2	0	0	0	0	0	2	1	2	0	2	1	1	1	1	0	0	1	0	0	0	1	1	0	0	0	1
564	0	0	1	0	0	0	1	2	0	0	2	0	1	0	0	1	2	1	2	2	1	0	2	0	0	0	0	0	2	2	1	0	1	0	0	1	1	0	0	2	0	1	0	1	2	1	0	0	0
565	1	1	0	0	0	0	2	1	2	0	1	0	0	0	0	0	1	1	1	1	0	1	2	0	0	0	0	2	1	1	2	1	2	2	0	1	2	0	1	1	0	0	0	1	0	1	0	0	1
566	0	2	0	0	0	0	2	2	1	0	0	0	1	0	0	0	1	1	1	1	0	1	2	0	1	1	0	0	1	1	2	1	1	1	1	1	2	0	2	0	0	1	1	1	1	1	0	0	0
567	1	1	0	0	0	0	0	1	1	1	1	0	0	0	0	0	0	1	1	1	1	0	1	1	1	1	0	1	2	1	0	0	2	0	0	2	1	0	0	1	1	0	0	1	0	1	0	1	2
568	1	2	0	0	0	0	1	2	0	0	2	0	0	0	0	0	0	1	1	1	1	1	2	0	0	0	0	0	2	1	1	0	1	1	1	2	1	0	1	1	0	0	0	0	0	1	0	1	2
569	0	1	0	0	0	0	1	2	1	0	1	0	0	0	0	0	2	0	2	2	0	0	2	0	0	0	0	0	2	2	0	0	0	1	2	2	2	0	1	0	0	1	1	2	1	0	0	1	0
570	0	2	0	0	0	0	1	1	1	0	0	0	1	0	0	0	1	1	1	1	1	0	2	0	0	0	0	0	2	1	0	0	1	0	0	2	0	0	0	2	0	1	1	2	1	0	0	0	0
571	0	2	0	0	0	0	2	0	2	0	0	1	1	0	0	0	2	2	1	1	1	0	2	0	0	0	1	0	2	1	0	0	1	1	0	2	1	0	0	2	0	1	0	0	1	0	0	0	0
572	0	1	0	0	0	0	2	2	1	0	0	0	0	0	0	0	1	2	0	0	1	1	1	0	0	0	0	0	2	1	0	1	2	0	0	1	0	0	1	1	1	0	0	2	1	0	1	0	0
573	0	1	0	0	0	0	1	0	2	0	0	0	2	0	0	0	2	2	0	1	1	0	2	0	0	0	0	0	2	0	0	1	1	1	2	2	2	1	0	0	0	0	0	2	0	1	0	0	0
574	0	0	0	0	0	0	2	0	2	0	0	0	0	0	0	0	0	0	2	2	0	0	2	0	0	0	0	0	2	1	0	0	0	0	0	1	1	1	0	1	0	1	1	1	0	0	0	0	0
575	1	1	0	0	0	0	2	0	2	0	1	0	0	0	0	1	0	2	0	0	1	0	2	0	0	0	0	0	2	1	0	0	2	1	2	2	2	0	1	0	0	1	1	2	1	0	0	0	0
576	1	2	0	0	0	0	2	1	2	0	0	1	1	0	0	0	0	1	1	1	1	0	1	0	0	0	0	1	2	0	1	0	0	1	1	1	2	0	2	0	0	0	0	0	0	0	0	2	2
577	0	0	0	0	1	1	2	2	1	0	0	0	0	0	0	0	1	1	1	1	0	0	1	0	1	1	0	1	1	1	2	2	2	0	1	2	1	0	0	2	0	0	0	1	0	1	0	0	0
578	0	0	0	0	0	0	1	1	1	0	0	1	1	0	0	0	1	1	1	1	0	0	2	0	0	0	0	1	1	1	1	0	2	2	1	2	2	0	1	0	0	0	0	2	0	0	0	0	1
579	1	1	0	0	0	0	1	2	0	0	0	1	1	0	0	0	0	0	2	1	1	0	2	0	0	0	0	0	2	1	2	1	1	0	0	1	1	0	1	1	0	0	0	2	1	0	0	1	2
580	1	1	0	0	0	0	2	2	1	0	0	2	2	1	1	1	1	0	2	2	0	0	1	1	1	1	0	0	2	1	0	1	1	0	1	1	2	0	2	0	0	0	1	1	1	0	0	0	2
581	0	2	1	0	0	0	2	1	1	0	0	1	0	0	0	0	1	1	1	0	0	0	2	0	0	0	0	0	2	1	1	1	2	0	0	2	2	0	2	0	1	1	0	1	1	1	0	1	2
582	1	1	0	0	0	0	2	1	1	0	0	1	1	0	0	0	2	2	1	1	0	0	2	0	0	0	0	0	2	2	0	1	2	1	1	2	1	0	1	1	0	0	0	2	0	2	0	0	2
583	1	1	0	0	1	1	1	2	0	0	0	1	1	0	0	0	0	2	0	1	0	0	2	0	0	0	0	1	1	1	1	1	0	0	0	2	0	0	1	1	1	0	0	1	0	1	0	0	1
584	1	1	0	0	0	0	2	0	2	0	0	0	1	0	0	0	0	0	2	1	1	0	1	0	0	0	0	0	2	1	1	0	1	1	1	2	1	0	0	1	0	0	0	2	0	0	0	0	0
585	1	2	0	0	0	0	2	0	2	0	0	0	0	0	0	0	0	2	0	1	0	0	2	0	0	0	0	0	1	0	1	2	2	0	0	2	1	0	0	1	0	0	0	1	1	0	0	0	0
586	1	1	0	0	0	0	1	1	2	0	0	0	0	0	0	0	0	0	2	1	1	0	2	0	0	0	0	0	2	2	1	0	0	0	0	2	2	0	2	0	1	1	0	0	1	0	0	0	0
587	0	1	0	0	0	0	2	2	2	0	0	0	0	0	0	0	2	0	2	2	0	0	2	0	0	0	0	0	2	0	0	0	1	0	0	2	1	1	0	1	0	0	0	2	1	0	0	0	1
588	1	2	0	0	0	0	2	2	0	0	0	0	2	0	0	0	2	1	1	1	1	0	2	0	0	0	0	0	2	2	1	0	1	1	0	1	1	1	0	1	0	0	0	2	1	0	0	0	1
589	0	1	0	0	0	1	1	1	1	0	0	0	0	0	0	0	1	2	0	0	0	0	2	0	1	1	0	1	2	1	1	0	0	0	0	1	1	1	0	1	0	1	1	2	0	1	0	1	1
590	0	2	0	0	0	0	2	2	1	0	1	0	1	0	0	0	1	1	1	1	0	0	2	0	0	0	0	0	2	0	0	0	1	0	0	2	2	1	0	1	0	1	1	2	1	0	0	0	0
591	0	0	0	0	1	1	2	2	1	0	0	0	1	0	0	0	1	0	1	1	1	0	2	0	0	0	0	1	2	1	1	1	1	0	0	2	1	0	1	1	0	1	1	2	0	0	0	0	0
592	1	1	0	0	1	1	2	1	2	0	0	0	1	0	0	0	0	1	2	2	0	0	2	0	0	0	0	1	1	0	1	0	1	0	0	2	1	0	0	2	0	0	0	2	0	2	0	0	1
593	1	0	0	0	1	1	2	0	2	0	0	0	2	0	0	0	0	0	2	1	1	0	2	0	0	0	0	1	2	1	1	2	1	0	0	1	1	0	0	1	0	0	0	2	1	0	0	0	0
594	1	1	0	0	1	1	2	1	2	0	0	1	1	1	1	1	1	1	1	0	1	2	0	0	0	0	0	1	2	1	1	1	0	0	0	1	1	0	1	1	0	0	0	2	1	0	0	1	1
595	0	0	0	0	0	0	1	1	1	0	1	0	0	0	0	0	1	1	1	1	1	1	2	0	0	0	0	1	2	1	0	1	1	1	1	2	2	0	1	2	1	1	0	1	1	2	0	0	0
596	0	1	1	0	0	0	2	1	1	0	0	0	1	0	0	0	0	1	1	1	0	0	1	1	1	1	0	0	2	2	0	2	1	0	0	0	1	0	0	2	0	0	0	2	2	1	0	0	1
597	0	2	0	0	0	0	1	2	1	0	1	1	2	1	1	1	2	2	0	0	2	0	2	0	0	0	1	0	1	0	1	0	2	0	0	2	0	0	0	1	0	0	0	2	1	1	0	0	1
598	0	2	0	0	0	0	2	1	1	0	0	1	2	1	1	1	1	1	1	1	1	0	2	0	1	1	1	1	2	1	0	0	2	0	0	1	1	0	1	1	1	0	0	1	0	1	0	0	0
599	1	2	0	0	0	0	2	1	1	0	0	0	0	0	0	0	0	0	1	1	1	0	2	0	0	0	0	2	1	1	1	0	2	1	1	2	0	0	0	1	0	0	0	2	1	0	0	0	0
600	1	0	1	0	0	0	2	0	2	0	0	0	0	0	0	0	2	1	1	1	0	0	1	1	1	1	0	1	2	1	1	0	2	1	0	2	1	1	0	2	1	1	1	2	0	1	0	0	0
601	1	1	0	0	0	0	2	2	2	0	0	0	0	0	0	0	0	0	2	1	1	0	2	0	0	0	0	0	2	2	0	0	2	1	1	1	1	0	0	1	0	1	0	1	0	0	0	0	2
602	1	2	0	0	0	0	1	2	1	0	1	1	1	1	1	1	2	1	2	1	1	1	2	0	1	1	0	1	2	1	2	1	2	0	1	2	0	0	0	2	0	0	0	2	0	1	0	0	2
603	1	2	0	0	0	0	2	2	2	0	0	0	0	0	0	0	2	0	2	2	0	0	2	0	0	0	0	0	2	1	1	1	1	0	1	1	0	0	0	2	0	0	0	2	0	1	0	0	2
604	0	2	0	0	0	0	2	1	2	0	0	0	0	0	0	0	0	2	0	1	0	0	2	0	0	0	0	0	2	2	0	0	1	0	0	2	2	0	2	0	0	0	0	2	0	0	0	1	1
605	1	1	0	0	0	0	1	1	2	0	0	0	0	0	0	0	1	0	1	2	0	0	1	0	0	0	0	1	2	0	1	0	2	1	1	2	1	0	1	1	0	0	0	0	0	1	0	1	1
606	0	1	0	0	0	0	2	2	1	1	0	1	2	0	0	0	1	1	1	2	0	0	2	0	0	0	0	0	2	1	1	0	1	0	0	2	1	0	1	1	0	0	0	1	1	1	0	0	1
607	0	0	0	0	0	0	2	2	1	0	1	1	1	1	1	1	1	1	1	0	1	1	2	0	0	0	0	0	2	2	0	1	2	1	0	1	1	0	0	2	0	1	0	1	1	0	0	1	2
608	1	1	0	0	0	0	2	2	1	0	0	0	0	0	0	0	2	0	1	2	0	0	2	0	0	0	0	0	2	2	1	2	2	0	0	0	2	1	0	1	0	2	2	2	2	1	0	0	1
609	1	1	0	0	0	0	1	2	0	0	0	0	1	1	0	0	1	0	1	1	1	0	2	0	0	0	0	1	2	0	1	0	1	1	1	1	2	1	0	0	0	1	0	1	2	1	0	0	0
610	0	1	0	0	0	0	1	1	1	1	2	0	1	0	0	0	2	0	2	2	0	0	1	0	0	0	0	0	2	2	1	0	0	0	0	2	1	1	0	1	0	0	0	2	0	1	0	0	1
611	1	1	0	0	0	0	1	2	1	0	1	0	1	0	0	0	0	2	0	0	0	0	1	1	1	1	0	1	1	0	2	2	2	0	0	2	1	1	0	1	0	0	0	1	1	1	0	1	1
612	1	0	1	0	0	0	1	2	0	0	1	0	1	1	1	1	1	0	2	1	1	0	1	0	0	0	0	0	2	2	1	0	1	1	0	2	0	0	0	1	0	1	0	1	2	0	0	0	0
613	0	1	0	0	1	1	1	2	1	0	1	0	0	0	0	0	1	0	2	1	1	0	2	0	0	0	0	0	2	2	0	1	2	0	0	2	1	0	0	1	0	0	0	2	0	1	0	0	1
614	1	2	0	0	0	0	2	1	2	0	0	0	0	0	0	0	1	2	0	0	1	0	2	0	0	0	0	0	2	1	0	2	2	0	0	0	0	0	0	1	0	0	0	1	1	1	0	0	2
615	1	2	1	0	0	0	1	2	0	0	1	0	2	0	0	0	1	2	0	0	0	0	2	0	0	0	0	0	1	1	2	1	2	1	1	2	1	0	1	1	0	0	0	1	0	0	0	0	1
616	0	2	0	0	0	0	1	2	1	0	1	1	1	0	0	0	2	1	2	2	1	0	2	0	0	0	1	0	2	1	0	1	2	0	0	2	0	1	0	1	0	1	1	2	1	0	0	0	1
617	0	1	0	0	0	0	1	1	1	0	0	1	1	0	0	0	0	1	1	1	1	0	2	0	0	0	0	1	2	0	1	0	1	0	0	2	1	0	1	2	1	0	0	2	0	2	0	0	1
618	1	0	0	0	0	0	2	2	2	0	0	1	1	0	0	0	1	1	1	0	1	1	1	0	0	0	0	0	1	1	0	1	1	1	1	2	1	0	1	2	1	0	0	2	0	0	0	0	1
619	1	1	0	0	0	0	2	1	2	0	0	1	1	0	0	0	1	0	1	1	1	0	2	0	0	0	0	1	1	0	2	1	2	0	1	1	2	1	0	2	1	0	0	1	0	1	0	0	0
620	0	1	1	0	0	0	2	0	2	0	0	1	1	0	0	0	2	0	2	2	0	0	2	0	0	0	0	0	1	1	0	1	1	0	1	1	2	1	0	1	0	0	0	2	1	0	0	0	1
621	0	0	0	0	0	0	2	1	2	0	0	0	0	0	0	0	1	2	0	0	1	0	0	0	0	0	1	0	2	1	1	0	2	0	0	2	1	1	0	1	0	0	0	2	0	1	0	0	1
622	0	0	0	0	1	1	1	2	1	0	1	0	0	0	0	0	1	0	2	2	0	0	2	0	0	0	0	0	2	2	1	0	1	0	0	2	2	0	1	1	0	0	0	2	0	0	0	0	1
623	0	0	0	0	0	0	2	1	2	0	0	1	1	0	0	0	1	1	1	1	1	0	2	0	1	1	0	1	2	2	0	1	1	1	1	2	1	0	0	1	0	1	0	1	1	1	0	0	2
624	0	0	0	0	0	0	2	1	0	0	0	0	0	0	0	0	1	1	1	1	1	0	1	0	0	0	0	0	2	2	0	0	1	0	0	1	2	0	2	0	0	0	0	2	0	0	0	0	1
625	1	2	0	0	0	0	1	1	1	0	1	1	1	0	0	0	2	0	2	2	0	0	2	0	0	0	0	0	2	0	1	1	1	0	0	2	2	0	2	1	1	1	1	2	1	0	0	0	2
626	0	0	0	0	0	0	2	1	2	0	0	0	0	0	0	0	2	1	1	1	1	1	2	0	0	0	0	1	1	0	2	0	1	1	1	2	2	0	1	1	1	1	0	0	1	0	0	1	1
627	0	0	0	0	0	0	2	1	1	0	0	0	1	0	0	0	1	1	1	1	1	1	2	0	0	0	0	1	2	1	1	1	1	0	1	2	1	0	2	0	0	0	0	2	0	0	0	0	0
628	0	2	1	0	0	0	2	2	2	0	0	0	1	0	0	0	1	1	1	1	1	0	2	0	0	0	0	0	1	1	2	0	1	0	0	1	1	0	2	0	1	0	1	2	1	0	0	0	0
629	1	1	0	0	0	0	2	1	1	0	1	0	0	0	0	0	1	2	0	0	1	0	2	0	0	0	0	0	1	1	0	0	2	2	2	2	1	0	0	2	0	1	1	1	1	1	0	0	1
630	0	0	0	0	1	1	2	2	1	0	1	0	1	0	0	1	0	2	1	1	0	0	1	0	0	0	0	1	1	0	2	0	2	1	0	1	0	0	0	1	0	0	0	2	1	0	0	0	0
631	1	1	0	0	1	1	1	1	1	1	1	1	2	0	0	0	2	0	2	2	0	0	2	0	0	0	0	0	2	1	0	0	1	1	0	0	0	0	0	2	0	0	0	2	0	0	0	0	1
632	1	2	0	0	0	0	2	1	1	0	0	1	2	0	0	0	2	1	1	1	0	0	2	0	1	1	0	1	1	0	2	0	2	1	0	2	1	0	0	2	0	0	0	1	0	0	0	0	1
633	1	1	0	0	0	0	1	2	1	0	0	0	1	0	0	0	1	0	2	2	0	0	2	0	0	0	0	0	2	1	0	1	1	0	1	1	1	0	0	2	1	2	2	2	2	1	0	0	2
634	1	1	0	0	0	0	1	2	0	0	1	0	0	0	0	0	2	1	1	1	1	0	2	0	0	0	0	0	1	0	1	1	1	0	0	1	0	0	0	1	0	1	1	2	1	0	0	0	1
635	1	2	0	0	0	0	2	1	1	0	1	1	1	0	0	0	2	1	1	1	0	0	2	0	0	0	0	0	2	2	0	0	2	0	0	2	1	0	1	1	0	0	0	1	1	1	0	0	1
636	0	1	1	0	0	0	2	1	1	0	0	0	0	0	0	0	1	1	1	1	0	0	1	0	0	0	0	0	2	2	2	0	1	0	0	2	1	1	0	0	0	0	0	0	0	0	0	0	0
637	0	2	1	0	0	0	2	1	1	0	1	0	0	0	0	0	1	1	1	1	1	0	2	0	0	0	0	0	2	1	0	1	1	0	0	2	1	1	0	2	1	0	0	1	1	1	0	0	1
638	0	1	0	0	0	0	2	1	2	0	0	1	2	0	0	0	2	0	2	2	0	0	2	0	0	0	0	0	2	1	0	0	2	2	2	2	1	0	1	1	0	1	1	2	1	0	0	0	1
639	1	1	0	0	0	0	2	1	1	0	1	1	1	1	1	1	1	1	1	1	0	1	2	0	0	0	0	0	1	0	1	0	0	0	1	2	2	0	0	1	0	0	0	0	0	1	1	0	1
640	0	1	0	0	0	0	2	2	1	0	0	0	0	0	0	0	2	0	2	2	0	0	2	0	0	0	0	0	2	2	1	0	2	1	1	1	0	0	1	0	0	1	0	1	0	1	0	0	1
641	0	0	0	0	2	2	2	2	1	0	0	0	1	0	0	0	1	1	0	0	1	1	2	0	0	0	0	0	2	1	0	0	1	0	0	1	2	0	2	0	0	0	0	2	0	1	0	0	0
642	1	2	0	0	0	0	2	1	2	0	0	0	1	0	0	0	0	2	0	0	1	0	2	0	0	0	0	0	2	1	2	0	1	0	0	1	2	1	1	1	0	0	0	2	0	1	0	0	1
643	1	0	0	0	1	1	1	2	0	0	1	0	2	0	0	0	0	1	1	1	1	0	2	0	0	0	0	2	1	1	2	0	1	0	0	2	0	0	0	1	0	0	1	1	1	1	0	0	0
644	0	2	0	0	0	0	1	1	2	0	0	0	1	1	0	0	2	1	2	1	1	0	2	0	0	0	0	1	2	1	2	2	1	0	1	2	1	0	1	0	0	1	1	2	0	1	0	0	1
645	1	2	0	0	0	0	1	0	2	0	0	0	2	0	0	0	0	2	1	2	0	0	2	0	0	0	0	0	2	2	0	1	2	2	0	2	2	0	2	0	1	0	0	2	1	0	0	0	0
646	0	1	0	0	0	0	1	2	0	0	1	0	1	0	0	0	1	0	2	1	1	1	2	0	0	0	0	0	2	1	0	1	1	2	0	2	2	0	2	1	0	1	0	1	1	2	0	0	2
647	1	2	1	0	0	0	2	1	0	0	0	0	0	0	0	0	0	0	2	2	0	0	2	0	0	0	0	0	2	0	0	0	1	0	0	1	2	0	1	1	0	0	0	2	0	2	0	0	1
648	1	2	0	0	0	0	2	0	2	0	0	0	0	0	0	0	1	1	1	1	0	0	2	0	2	2	0	1	2	2	1	1	1	0	1	1	1	0	1	2	1	1	1	2	1	0	0	0	0
649	1	1	1	0	0	0	2	1	1	0	0	0	0	0	0	0	2	0	2	2	0	1	2	0	0	0	0	2	2	1	1	0	1	0	0	1	2	0	0	1	0	0	0	1	0	0	0	0	1
650	0	0	0	0	0	0	1	1	1	0	0	0	1	0	0	0	0	0	2	2	0	0	1	0	0	0	0	0	2	1	0	1	1	2	1	1	0	0	0	2	0	0	0	2	0	2	0	0	0
651	1	2	0	0	0	0	1	2	0	0	1	0	1	0	0	0	0	1	1	0	1	0	2	0	0	0	0	2	2	2	0	0	0	1	1	1	1	0	2	0	0	0	0	2	0	1	0	0	0
652	0	0	0	0	0	0	0	2	0	0	1	0	1	0	0	0	1	0	1	2	0	0	2	0	0	0	0	0	2	1	1	1	1	0	0	2	2	0	1	1	0	0	0	2	0	0	0	1	2
653	1	1	0	0	0	0	1	1	1	0	1	0	0	0	0	0	1	1	1	1	0	0	1	0	0	0	0	1	2	2	1	2	1	1	1	2	1	0	0	1	0	0	0	0	0	1	0	0	0
654	0	1	0	0	0	0	2	2	1	0	0	0	0	0	0	0	2	1	2	2	1	0	2	0	0	0	0	1	2	2	0	0	1	1	1	2	1	0	1	0	0	0	0	2	0	0	0	0	0
655	0	1	0	0	0	0	1	2	0	0	2	1	2	0	0	0	1	1	0	0	1	0	1	1	1	1	0	0	1	0	1	1	1	0	0	2	2	1	1	1	0	0	0	1	0	0	0	0	1
656	0	1	0	0	0	0	2	0	2	0	0	0	0	0	0	0	2	1	1	1	1	0	2	0	0	0	0	0	2	0	0	0	2	0	0	2	2	1	1	0	0	0	0	2	1	0	0	0	1
657	0	1	0	0	0	0	2	2	1	0	0	1	2	0	0	1	2	2	0	0	2	0	2	0	0	0	0	0	2	0	0	0	1	1	0	2	1	0	0	2	0	0	0	1	0	1	0	0	1
658	0	2	0	0	0	0	1	1	1	0	1	0	0	0	0	0	2	0	1	2	0	0	2	0	0	0	0	1	1	1	1	0	0	0	0	2	2	0	1	1	0	0	0	2	0	0	0	0	1
659	0	2	0	0	0	0	1	2	1	0	1	1	1	0	0	0	2	0	1	1	0	0	2	0	1	1	0	1	1	1	1	1	2	0	0	2	1	0	1	1	0	0	0	1	0	1	0	1	0
660	0	1	0	0	0	0	2	1	2	0	0	0	0	0	0	0	1	0	2	0	1	0	0	1	1	1	0	0	2	1	2	1	2	0	0	1	2	0	1	1	0	0	0	1	1	1	0	1	1
661	0	1	0	0	1	1	1	1	1	1	1	0	0	0	0	0	1	1	1	1	1	0	2	0	0	0	0	0	1	1	1	1	1	0	0	1	0	0	0	2	0	0	0	2	1	1	0	0	2
662	0	2	0	0	0	0	2	2	1	0	1	1	2	0	0	0	2	1	1	1	1	0	1	1	1	1	0	1	2	2	0	0	1	1	0	2	0	0	0	1	0	1	1	2	1	1	0	0	1
663	0	0	0	0	0	0	2	2	1	0	1	1	2	0	0	1	0	2	0	0	0	0	2	0	0	0	0	0	2	2	0	2	2	0	0	1	1	0	0	2	0	0	0	1	1	0	0	1	1
664	0	1	0	0	0	0	1	1	1	0	1	1	1	0	0	0	1	2	0	0	0	1	2	0	0	0	0	0	2	1	0	0	1	1	1	2	1	0	0	1	0	0	0	0	2	2	0	1	2
665	1	1	0	0	1	1	2	0	2	0	0	0	0	0	0	0	1	2	0	0	0	0	0	0	0	0	0	1	2	2	0	0	2	1	0	2	2	0	1	1	0	0	0	1	0	0	0	2	2
666	0	0	0	0	1	1	1	1	1	1	2	1	1	0	0	0	0	0	1	2	0	0	2	0	1	1	0	0	2	2	0	1	2	0	0	1	2	0	2	0	1	0	0	1	0	0	0	0	2
667	0	1	0	0	0	0	2	0	2	0	0	0	0	0	0	0	2	1	2	1	1	0	0	0	0	1	0	0	2	1	0	0	1	1	0	1	1	0	1	1	0	1	0	1	2	0	0	0	0
668	0	0	0	0	1	1	2	0	2	0	0	0	0	0	0	0	0	0	2	2	0	0	2	0	1	1	0	0	2	1	1	0	1	1	1	1	2	0	0	1	0	0	0	2	0	2	0	1	1
669	1	1	0	0	0	0	1	1	2	0	0	1	2	0	0	0	0	0	2	2	0	1	1	0	0	0	0	1	1	1	2	1	2	1	0	2	1	0	0	2	0	0	0	1	1	0	0	0	0
670	0	0	0	0	0	0	2	0	2	0	0	1	1	0	0	0	2	0	1	1	0	0	1	0	1	1	0	0	2	2	1	2	2	0	0	0	2	0	2	1	1	1	1	2	0	0	0	0	0
671	0	1	2	0	0	0	2	2	2	0	0	1	1	0	0	0	2	0	2	2	0	0	1	1	1	2	0	0	1	1	1	2	1	1	1	2	1	0	2	0	0	0	0	0	0	0	0	0	1
672	0	0	0	0	1	1	2	1	2	0	0	0	1	0	0	1	2	1	1	1	1	0	2	0	1	1	0	0	2	2	0	0	2	0	0	2	1	1	0	1	0	1	0	0	1	0	0	0	0
673	0	1	0	0	1	1	2	1	1	0	0	1	2	1	1	1	0	2	1	1	0	2	0	0	0	0	0	1	2	1	2	0	2	0	0	1	1	0	0	1	0	0	0	1	0	1	0	0	1
674	1	2	0	0	0	0	1	1	1	0	1	0	1	0	0	0	1	1	1	0	1	0	0	0	0	0	0	0	2	2	0	0	1	0	0	2	1	0	0	2	0	1	1	2	1	1	0	0	2
675	1	1	0	0	0	0	2	1	2	0	0	0	0	0	0	0	0	0	2	2	0	0	2	0	0	0	1	0	2	1	0	2	1	0	0	2	1	0	0	2	0	0	0	1	1	0	0	0	1
676	0	2	0	0	0	0	2	2	1	0	1	0	2	0	0	1	2	1	1	2	0	0	2	1	1	2	0	0	2	2	0	1	1	0	1	1	2	0	2	0	0	1	0	1	0	0	0	1	1
677	0	0	0	0	1	1	0	1	1	1	1	1	0	0	0	0	1	2	0	1	1	0	2	0	1	1	0	0	2	0	0	1	1	1	2	2	1	0	0	1	0	0	0	1	0	1	0	0	0
678	1	1	0	0	0	0	2	1	1	0	0	0	0	0	0	0	2	1	2	2	1	0	1	0	0	0	0	0	2	1	0	1	2	0	0	1	2	0	2	0	0	0	0	2	0	0	0	0	2
679	0	1	0	0	0	0	1	1	2	0	0	0	1	0	0	0	0	2	0	1	1	0	2	0	0	0	0	2	2	2	0	0	1	1	0	0	2	0	1	1	0	1	0	0	1	0	0	1	0
680	0	1	1	0	0	0	1	2	1	0	1	0	1	0	0	0	0	2	1	1	0	0	2	0	0	0	0	1	2	1	0	0	2	0	0	2	2	1	0	1	0	0	0	2	0	0	0	1	0
681	1	1	0	0	0	0	2	2	1	0	0	1	1	0	0	0	2	2	1	1	0	0	2	0	1	1	0	0	1	1	0	0	0	0	0	2	0	0	0	2	0	0	0	1	1	1	0	0	0
682	1	2	0	0	0	0	1	1	1	0	1	0	1	0	0	0	1	1	1	1	0	0	2	0	1	1	0	0	2	2	1	1	1	1	1	2	1	0	1	1	0	0	0	2	0	0	0	1	2
683	1	1	0	0	1	1	1	2	0	0	1	1	2	0	0	0	0	1	2	2	0	0	2	0	0	0	0	1	2	1	0	0	0	0	0	1	1	0	0	0	0	0	0	0	0	1	0	1	1
684	1	2	0	0	0	0	0	2	1	0	0	0	0	0	0	0	2	1	1	2	0	0	2	1	1	2	0	0	2	1	2	0	0	0	0	1	2	0	1	0	0	0	0	1	0	1	0	0	0
685	1	1	0	0	1	1	2	2	0	0	1	0	0	0	0	0	1	1	1	1	0	0	2	0	1	1	0	0	1	1	2	0	1	0	0	1	0	0	0	2	0	1	0	1	2	1	0	0	1
686	0	0	1	0	1	1	2	0	2	0	0	0	1	0	0	0	0	1	2	1	1	0	2	0	0	0	0	0	2	2	0	0	1	0	0	1	1	0	1	1	0	1	1	2	0	1	0	0	1
687	0	0	0	0	0	0	2	1	1	0	0	1	1	0	0	0	0	0	2	2	0	1	0	1	0	1	0	0	2	2	1	0	1	0	0	1	1	0	2	0	0	0	0	1	0	1	0	0	1
688	1	0	0	0	0	0	1	2	1	0	1	1	1	0	0	0	1	1	1	1	0	0	0	1	1	1	0	1	1	0	1	1	1	0	0	2	2	1	1	0	0	1	1	1	1	1	0	1	2
689	1	0	0	0	1	1	1	0	2	0	0	0	0	0	0	0	1	0	2	2	0	0	2	0	0	0	0	0	2	0	0	1	1	0	0	2	2	1	0	1	0	0	0	2	0	0	0	0	1
690	1	1	0	0	0	0	2	2	2	0	0	1	1	0	0	0	2	1	2	1	1	1	2	0	0	0	0	1	1	1	2	1	1	1	2	2	1	1	0	1	0	0	0	2	0	2	0	0	1
691	1	2	0	0	0	0	1	1	1	1	0	1	2	0	0	0	1	0	1	1	1	0	0	0	0	1	0	0	2	0	1	0	1	0	0	2	0	0	0	2	0	0	0	2	1	0	0	0	1
692	0	1	0	0	0	0	1	2	0	0	0	0	1	0	0	0	1	1	1	0	1	0	0	1	1	1	0	0	2	2	0	1	1	1	2	2	0	0	1	1	0	0	1	2	1	0	1	0	0
693	1	1	0	0	0	0	1	1	2	0	0	0	1	0	0	0	2	1	1	1	0	0	2	0	0	0	0	0	2	2	0	0	1	1	1	1	0	0	0	2	0	0	0	2	1	0	0	0	0
694	0	0	0	0	0	0	2	0	2	0	0	1	1	0	0	0	2	0	2	1	1	0	2	0	0	0	0	1	2	1	0	1	1	0	0	2	1	0	0	2	0	0	0	1	0	0	0	0	2
695	1	1	1	1	1	2	2	2	2	0	0	0	0	0	0	0	1	0	2	1	1	1	2	0	0	0	0	0	2	1	0	0	2	0	0	2	2	1	0	2	1	1	0	1	2	1	0	0	0
696	0	2	0	0	0	0	1	1	2	1	0	0	1	0	0	0	0	1	1	1	0	0	2	0	0	0	0	0	2	2	1	0	1	0	0	1	0	0	0	2	0	0	0	1	0	0	0	1	2
697	1	1	0	0	0	0	2	1	1	0	0	0	2	0	0	1	2	1	1	1	1	0	2	0	0	0	0	0	1	1	0	2	2	0	0	0	1	0	1	2	1	0	0	2	0	2	0	1	2
698	1	1	0	0	1	1	2	2	1	0	0	0	1	0	0	0	0	1	0	0	0	0	2	0	0	0	0	0	2	2	0	1	1	0	0	2	2	0	0	1	0	0	0	1	0	1	0	0	1
699	1	1	0	0	0	0	2	2	1	0	0	1	2	0	0	0	2	1	1	1	1	1	2	0	0	0	0	0	1	1	1	0	2	0	0	2	1	0	0	1	0	0	0	2	1	0	0	0	0
700	1	1	0	0	0	0	1	1	1	1	1	1	1	1	1	1	1	1	1	1	0	0	2	0	1	1	1	2	2	1	1	0	2	1	1	1	2	0	1	1	0	0	0	2	1	0	0	0	1
701	1	2	0	0	0	0	2	2	2	0	0	1	1	0	0	0	1	0	2	1	0	0	2	0	0	0	0	0	2	1	2	1	2	0	0	2	1	0	0	2	0	0	0	2	1	0	0	0	2
702	1	0	0	0	2	2	2	0	2	0	0	0	0	0	0	0	1	0	2	2	0	0	2	0	0	0	0	0	2	2	0	0	2	0	0	1	1	0	0	2	0	1	0	1	1	0	0	0	2
703	0	1	0	0	0	0	1	2	1	0	1	1	2	0	0	0	2	1	1	2	0	0	2	0	0	0	0	0	1	1	2	1	2	0	0	1	1	0	0	2	0	0	0	2	0	1	0	0	2
704	1	1	0	0	0	0	2	1	2	0	0	0	0	0	0	0	1	0	1	1	0	0	2	0	0	0	0	1	1	1	1	1	2	0	1	2	0	0	1	1	0	0	0	0	0	1	1	0	1
705	0	2	0	0	0	0	1	2	1	0	1	1	1	0	0	0	2	1	1	1	0	0	2	0	1	1	0	0	1	0	1	1	1	0	0	2	2	0	2	0	0	0	0	2	1	0	0	0	1
706	0	2	0	0	0	0	1	2	0	0	0	0	0	0	0	0	1	0	2	1	1	0	2	0	0	0	0	0	2	1	0	0	1	1	1	2	1	0	1	1	0	1	0	1	1	0	0	0	1
707	1	2	1	0	0	0	1	2	1	0	1	0	0	0	0	0	1	1	1	2	0	0	2	0	0	0	0	1	2	1	2	2	2	0	0	1	1	0	1	1	0	0	0	2	1	0	1	0	0
708	1	0	0	0	0	0	1	1	1	1	0	1	1	0	0	0	1	1	1	1	0	0	1	0	0	0	0	0	1	1	2	0	0	0	0	2	1	0	1	1	0	0	1	2	1	0	0	1	1
709	0	1	0	0	0	0	1	1	1	0	1	2	2	0	0	0	2	1	1	2	0	0	2	0	0	0	0	0	2	2	0	1	2	0	0	2	0	1	0	1	0	1	1	2	0	1	0	1	0
710	0	2	1	0	0	0	2	0	2	0	0	0	1	0	0	0	2	2	1	1	0	0	1	0	0	0	0	0	2	2	1	0	0	1	0	2	1	1	0	0	0	0	0	2	0	0	0	0	2
711	1	0	0	0	0	0	1	2	1	0	1	1	1	0	0	0	2	1	2	1	1	0	2	0	0	0	0	1	2	1	2	1	0	0	0	2	2	0	2	1	0	1	0	0	2	1	0	0	0
712	0	2	0	0	0	0	2	1	2	0	0	0	0	0	0	0	1	2	0	0	0	0	2	0	0	0	0	0	2	2	0	1	2	1	0	2	1	0	1	1	0	0	0	0	0	0	0	0	1
713	0	2	0	0	0	0	2	1	2	0	0	0	0	0	0	0	1	0	2	2	0	1	1	0	0	0	0	1	2	1	2	0	1	0	0	1	2	0	2	0	0	0	0	2	0	1	0	0	0
714	1	0	0	0	1	1	2	1	1	0	1	0	1	0	0	0	2	2	0	0	2	0	1	1	1	1	0	0	2	0	0	0	2	1	0	1	2	0	2	0	0	0	0	2	1	0	0	0	0
715	0	1	0	0	0	0	2	2	1	0	1	1	1	0	0	0	1	0	2	2	0	0	2	0	0	0	0	0	2	2	0	0	2	1	1	1	1	0	0	2	0	1	1	1	1	2	0	0	1
716	1	1	0	0	0	0	2	1	2	0	0	0	0	0	0	0	0	2	0	1	1	0	2	0	1	1	0	0	1	1	1	0	0	1	1	1	1	0	1	1	1	0	0	2	1	0	0	1	2
717	1	2	0	0	0	0	2	1	2	0	0	0	1	0	0	0	1	1	1	1	0	0	2	0	0	0	0	0	2	1	0	1	1	0	0	2	2	0	1	1	0	0	0	2	0	1	0	0	0
718	1	1	0	0	0	0	2	2	1	0	0	0	0	0	0	0	1	0	2	2	0	0	2	0	0	0	0	0	2	1	1	1	2	0	0	2	2	1	0	2	1	0	0	1	1	0	0	0	1
719	1	0	0	0	0	0	1	2	1	0	0	0	1	0	0	0	0	0	2	2	0	0	2	0	0	0	1	1	2	1	0	1	1	0	0	1	1	0	1	1	0	0	0	2	0	2	0	0	0
720	0	0	0	0	2	2	1	1	1	0	1	2	2	1	1	1	2	2	1	1	1	0	2	0	0	0	0	1	1	1	2	0	1	0	0	1	2	1	1	1	0	1	0	1	0	0	0	0	0
721	0	1	1	1	1	2	1	2	0	0	0	0	1	0	0	0	2	0	2	2	0	0	2	0	0	0	1	0	2	2	0	1	2	1	0	1	2	0	2	0	0	1	0	0	1	0	0	0	1
722	0	1	0	0	1	1	1	2	1	0	1	0	0	0	0	0	1	1	1	1	1	0	2	0	0	0	0	1	1	1	1	1	0	0	0	1	2	0	0	2	0	0	0	2	1	0	0	1	1
723	0	2	1	0	0	0	0	2	0	1	1	0	0	0	0	0	2	0	2	1	1	0	2	0	0	0	1	0	2	1	0	0	2	1	1	2	2	0	1	1	0	1	0	1	0	0	0	0	0
724	0	2	0	0	0	0	2	1	1	0	0	0	1	1	1	1	1	1	1	1	0	0	2	0	0	0	0	0	2	2	0	1	1	2	1	2	2	0	0	2	0	0	0	2	1	1	0	0	0
725	1	0	0	0	0	0	2	0	2	0	0	0	0	0	0	0	2	1	1	1	1	0	2	0	0	0	0	0	2	0	0	1	2	1	0	1	0	0	1	1	0	0	0	1	0	1	0	0	1
726	1	1	0	0	0	0	2	2	2	0	1	1	1	0	0	0	2	2	1	1	0	0	2	1	1	2	0	0	2	2	1	1	1	1	0	1	0	0	0	2	0	1	0	1	1	0	0	0	2
727	0	1	0	0	0	0	1	1	1	0	1	1	1	0	0	0	0	1	1	1	1	0	2	0	0	0	0	0	2	1	1	2	1	0	0	2	1	0	1	1	0	1	1	2	1	0	0	0	2
728	1	2	0	0	0	0	2	1	2	0	0	0	1	0	0	0	1	2	1	1	0	1	2	0	1	1	0	0	2	2	0	0	2	1	0	1	1	0	0	0	0	1	1	1	0	1	0	0	0
729	0	2	0	0	0	0	2	2	0	0	0	1	2	0	0	0	1	2	1	2	0	0	1	0	0	0	0	0	2	0	0	2	1	0	1	2	1	0	0	1	0	0	0	1	0	0	0	0	1
730	1	2	1	0	0	0	2	2	0	0	0	0	1	0	0	0	2	0	2	2	0	0	1	1	1	2	0	1	1	1	1	1	2	1	0	1	2	0	1	0	0	0	0	2	1	0	0	0	1
731	1	0	0	0	1	1	1	2	0	0	1	0	0	0	0	0	1	1	1	1	0	0	2	0	1	1	0	2	1	0	2	1	2	0	0	1	2	0	2	0	0	1	1	2	1	0	0	2	2
732	1	0	0	0	0	0	2	2	1	0	0	1	2	0	0	0	1	1	1	1	1	0	2	0	0	0	0	0	2	2	1	0	2	1	1	1	2	1	1	1	1	1	0	0	1	0	0	1	2
733	0	1	0	0	0	0	1	1	1	0	1	1	1	0	0	0	0	0	2	2	0	0	2	0	0	0	0	2	1	1	2	1	1	0	1	1	2	0	2	0	1	0	0	2	1	0	0	0	1
734	0	1	0	0	0	0	2	1	1	0	0	0	0	0	0	0	2	0	1	1	0	0	2	0	1	1	0	0	1	1	2	0	1	1	0	2	1	0	0	1	0	0	0	2	0	2	0	1	2
735	0	2	0	0	0	0	1	2	1	0	1	0	1	0	0	0	1	2	1	2	0	0	2	0	0	0	0	1	2	0	1	0	2	0	0	2	1	1	0	1	0	0	0	2	0	0	0	0	1
736	1	1	0	0	0	0	1	2	1	0	1	1	1	0	0	0	2	1	1	1	1	0	2	0	0	0	0	0	2	2	0	1	1	0	1	2	2	0	1	2	1	0	0	0	0	1	0	0	1
737	0	1	0	0	0	0	1	2	0	0	1	1	2	0	0	0	1	1	1	1	0	0	2	0	0	0	0	0	2	2	0	0	0	1	0	2	2	0	2	0	0	0	0	2	1	0	0	0	0
738	0	2	1	0	0	0	1	2	1	0	1	1	1	0	0	0	1	1	1	1	1	0	2	0	0	0	0	0	2	2	1	0	2	2	0	1	1	0	1	1	0	0	0	1	0	1	0	0	2
739	0	2	0	0	0	0	2	0	2	0	0	1	1	0	0	1	2	0	1	1	0	0	2	0	0	0	0	0	1	1	1	2	1	0	0	2	1	0	0	2	0	0	0	2	1	0	0	0	2
740	0	1	1	1	0	1	1	1	1	0	1	1	1	0	0	0	1	1	1	1	1	0	2	0	0	0	0	1	1	1	2	1	1	0	0	2	2	0	1	2	1	1	1	2	1	1	0	0	2
741	0	1	0	0	0	0	0	2	0	0	2	1	1	0	0	0	2	2	0	0	1	1	2	0	1	1	0	0	1	1	2	1	1	1	2	2	1	0	2	0	0	0	0	2	0	0	0	0	0
742	0	1	0	0	0	0	2	1	1	0	1	1	2	0	0	0	0	1	1	1	0	0	2	0	0	0	0	0	2	2	0	0	2	0	0	2	2	0	1	0	0	1	1	1	1	1	0	0	1
743	0	0	0	0	1	1	1	2	1	0	1	0	2	0	0	1	1	1	1	1	0	0	2	0	0	0	0	1	2	0	1	0	2	1	0	2	1	0	1	2	1	1	1	2	1	1	0	0	2
744	0	1	1	0	0	0	1	1	1	0	1	0	0	0	0	0	1	1	1	1	0	1	1	0	1	1	0	0	2	2	0	1	1	1	0	1	2	0	1	1	0	0	0	2	0	1	0	0	0
745	0	1	0	0	0	0	1	2	0	0	2	1	1	0	0	0	2	0	2	1	1	0	2	0	0	0	0	0	2	2	1	0	2	0	0	2	2	0	1	1	0	1	1	2	0	1	0	0	0
746	0	2	1	0	0	0	2	2	1	0	0	0	1	0	0	0	1	1	1	1	0	0	0	0	0	1	0	1	2	1	2	1	0	0	0	1	1	0	2	0	0	0	0	1	1	1	0	0	2
747	1	1	0	0	0	0	1	1	2	0	0	1	2	0	0	0	1	2	0	0	0	0	2	0	0	0	0	0	2	2	0	1	1	1	2	2	1	0	0	2	0	0	0	1	0	1	0	0	1
748	1	1	0	0	0	0	0	2	0	0	2	0	0	0	0	0	0	0	1	1	1	1	2	0	0	0	0	0	2	1	1	1	2	0	0	2	2	0	1	0	0	0	0	2	0	2	0	1	2
749	0	1	0	0	0	0	1	1	1	0	1	0	1	0	0	0	2	1	1	1	0	0	1	0	0	0	1	1	2	0	1	2	1	0	0	2	0	0	0	1	0	0	0	2	0	1	0	0	1
750	0	2	0	0	0	0	1	2	0	0	2	0	1	0	0	1	1	0	2	2	0	0	1	1	1	2	0	1	0	0	2	0	1	0	0	2	2	0	2	0	0	0	0	1	0	1	0	0	0
751	0	2	0	0	0	0	2	1	2	0	0	2	1	0	0	0	1	0	2	2	0	0	2	0	0	0	0	0	2	2	0	0	1	1	0	1	1	1	0	1	0	0	0	1	0	0	0	0	0
752	1	0	0	0	0	0	2	0	2	0	0	1	1	0	0	0	2	0	2	2	0	0	2	0	1	1	0	0	2	1	0	0	0	0	1	2	1	0	1	2	1	0	0	2	0	0	1	0	1
753	0	0	0	0	1	1	2	1	2	0	0	0	0	0	0	0	1	1	1	0	0	0	2	0	0	0	0	0	2	1	0	0	0	1	1	2	0	0	1	1	1	0	0	1	0	0	0	0	1
754	1	1	0	0	1	1	2	0	2	0	0	0	2	0	0	0	1	1	1	1	0	0	2	0	1	1	0	0	2	2	1	1	1	1	0	1	1	0	0	2	0	0	1	1	1	0	0	0	1
755	1	1	0	0	0	0	1	1	0	0	1	0	1	0	0	0	0	2	1	2	0	0	1	0	0	0	0	0	1	1	2	2	2	0	0	1	2	0	2	0	0	0	0	2	2	0	0	0	1
756	1	2	1	0	0	0	1	1	1	0	0	0	0	0	0	0	1	2	1	1	0	0	1	1	0	0	0	0	2	2	1	1	1	2	1	2	2	1	0	1	0	0	0	2	0	1	0	0	1
757	0	1	0	0	0	0	2	2	2	1	0	1	1	0	0	0	1	1	1	1	0	0	2	0	0	0	0	0	2	2	1	1	2	2	0	1	1	1	0	0	0	0	0	1	1	1	0	0	0
758	1	2	1	0	0	0	0	1	1	0	1	0	0	0	0	0	0	1	0	0	1	0	1	1	1	1	0	0	2	2	1	1	1	0	0	1	1	0	0	2	0	1	0	1	1	0	0	1	0
759	1	1	0	0	0	0	1	2	1	0	1	0	0	0	0	0	1	0	1	1	0	0	2	0	0	0	0	1	1	1	2	0	2	0	0	2	1	0	0	2	0	0	0	1	0	1	0	1	1
760	1	1	0	0	1	1	1	1	2	0	0	0	0	0	0	0	1	1	1	1	0	0	1	1	1	1	0	0	2	1	0	0	1	1	0	2	1	0	0	2	0	1	0	1	2	0	0	0	1
761	0	2	0	0	0	0	2	1	2	0	0	0	1	0	0	0	1	0	2	0	1	1	0	1	1	1	0	2	2	2	0	0	0	0	0	1	2	1	1	2	2	0	0	2	1	1	0	0	0
762	1	2	0	0	0	0	2	2	2	0	0	0	1	0	0	0	1	0	2	2	0	1	2	0	0	0	0	0	2	1	2	0	0	0	1	2	1	0	0	2	0	0	0	2	0	0	0	0	1
763	0	2	0	0	1	1	2	2	2	0	0	0	1	0	0	0	0	2	0	1	1	0	2	0	0	0	0	0	1	1	2	1	2	0	0	2	1	0	2	0	0	0	0	1	1	1	0	0	1
764	1	1	0	0	0	0	2	2	2	1	0	1	2	0	0	0	0	2	0	0	0	0	1	0	1	1	0	0	2	0	0	0	2	1	1	1	2	0	1	1	1	0	0	2	0	1	0	0	0
765	0	2	1	0	0	0	1	2	0	0	1	1	1	0	0	0	2	0	2	2	0	0	2	0	0	0	0	2	1	1	2	1	1	1	1	2	2	0	1	0	0	0	0	2	1	0	0	0	1
766	0	0	0	0	0	0	1	2	1	0	1	1	0	0	0	0	0	1	1	1	0	0	2	0	0	0	0	0	2	1	0	0	2	1	2	2	2	1	0	0	0	0	0	2	2	1	0	1	1
767	0	0	0	0	1	1	2	1	1	0	0	1	1	0	0	0	2	1	1	1	0	1	2	0	0	0	0	0	2	1	2	0	1	0	0	2	0	0	0	2	0	0	0	1	0	0	0	0	1
768	0	1	0	0	0	0	2	1	2	0	1	0	0	0	0	0	1	1	1	1	0	0	2	0	0	0	0	0	1	1	1	1	0	0	0	1	1	0	1	1	0	0	0	2	0	1	0	0	1
769	0	0	0	0	1	1	2	1	2	0	0	0	0	0	0	0	0	0	2	2	0	0	1	0	1	1	0	0	2	2	2	1	1	1	2	2	2	2	0	0	0	1	0	1	0	0	0	0	0
770	1	1	0	0	0	0	2	1	2	0	0	0	0	0	0	0	1	1	1	1	1	0	1	0	0	0	1	0	2	0	0	1	2	1	0	2	0	0	0	1	0	2	2	2	1	1	0	0	0
771	1	2	1	0	0	0	2	0	2	0	0	1	1	0	0	0	0	1	1	1	1	0	2	0	0	0	0	0	2	2	0	0	2	0	0	2	0	0	0	1	0	1	1	2	1	1	0	0	2
772	1	1	0	0	0	0	2	0	2	0	1	2	2	1	1	1	1	1	1	1	1	0	2	0	0	0	0	1	2	2	1	1	1	0	0	2	1	0	0	0	0	1	1	2	1	0	0	0	0
773	0	1	0	0	0	0	2	1	2	0	0	0	0	0	0	0	1	0	1	2	0	0	2	0	0	0	0	0	2	1	0	0	1	1	0	1	1	0	1	2	1	1	0	1	1	1	0	0	0
774	0	0	0	0	1	1	1	1	1	0	1	0	0	0	0	0	1	2	0	0	1	0	1	1	1	1	1	0	2	0	0	0	1	1	0	2	1	1	0	0	0	1	1	1	1	1	0	0	2
775	0	0	0	0	0	0	2	2	0	0	1	0	1	0	0	0	1	2	0	0	1	1	2	0	0	0	0	0	2	2	1	0	1	1	0	2	1	0	1	1	0	0	0	1	1	0	0	0	1
776	0	1	0	0	0	0	2	2	0	0	0	0	0	0	0	0	1	1	2	2	0	0	1	0	0	0	0	2	2	1	1	0	0	0	0	2	2	0	1	1	0	0	0	2	0	1	0	0	2
777	1	0	0	0	0	0	1	1	1	0	0	1	1	0	0	0	0	1	1	1	1	0	2	0	0	0	0	1	1	1	1	0	0	0	1	2	2	0	1	1	0	0	0	2	0	1	0	1	2
778	0	2	1	0	0	0	2	1	1	0	0	0	2	0	0	0	2	0	2	2	0	1	2	0	0	0	0	0	2	2	0	1	2	0	0	2	2	0	0	1	0	1	1	2	1	0	0	0	1
779	0	2	0	0	1	1	2	2	1	0	0	0	0	0	0	0	1	0	1	2	0	0	2	0	1	1	0	0	2	1	0	0	2	1	1	2	1	0	0	2	0	0	0	2	0	2	0	0	1
780	1	2	0	0	0	0	2	1	2	0	0	0	1	0	0	1	2	1	1	1	1	0	2	0	0	0	0	0	2	2	0	0	1	1	0	1	2	0	2	0	0	1	1	1	1	1	0	0	2
781	1	1	0	0	0	0	2	0	2	0	0	0	1	0	0	0	2	2	0	0	2	0	1	0	0	0	0	0	2	1	0	2	1	0	0	2	0	0	0	2	0	1	0	1	1	2	0	0	1
782	0	2	1	0	1	1	2	2	1	0	1	0	1	0	0	0	0	2	1	1	0	0	2	0	0	0	1	0	2	1	0	1	1	1	0	2	0	0	0	2	0	0	0	2	0	0	0	1	1
783	1	0	0	0	0	0	1	2	1	0	1	1	2	0	0	1	0	2	0	0	1	0	2	0	0	0	0	0	2	2	0	1	0	0	0	2	1	0	1	1	1	1	1	2	0	1	0	0	1
784	1	1	0	0	1	1	1	1	1	0	0	0	1	0	0	0	1	0	2	2	0	0	2	1	1	2	0	0	2	2	1	0	0	0	0	1	1	0	1	1	0	1	0	1	1	1	0	0	0
785	0	1	0	0	0	0	2	1	2	0	0	1	1	0	0	0	1	1	1	1	1	0	2	0	0	0	0	0	2	2	1	0	1	1	0	2	1	0	0	2	0	1	0	1	0	0	0	0	1
786	1	1	0	0	1	1	1	2	1	0	0	0	0	0	0	0	1	0	2	2	0	0	2	0	1	1	0	0	2	2	1	2	1	0	0	1	0	0	1	1	1	1	0	1	1	0	0	0	0
787	1	1	0	0	0	0	1	2	1	0	1	0	1	0	0	0	1	1	1	1	0	0	2	0	1	1	1	1	2	2	0	2	2	0	0	1	2	0	1	0	0	0	0	2	2	1	0	2	2
788	0	2	0	0	0	0	1	2	1	0	1	0	0	0	0	0	0	1	0	0	1	0	2	0	0	0	0	0	2	1	2	1	2	1	1	2	2	0	1	1	0	1	1	2	1	0	0	0	1
789	0	1	0	0	0	0	2	2	2	0	0	0	0	0	0	0	2	1	1	1	1	1	0	1	0	1	0	0	1	1	0	1	1	1	1	1	1	0	0	2	0	1	1	1	1	1	0	0	1
790	1	2	0	0	0	0	2	2	1	0	1	0	0	0	0	0	2	0	2	2	0	0	2	0	0	0	0	1	1	0	2	0	0	1	1	1	2	0	1	0	0	0	0	2	2	1	0	1	2
791	1	0	0	0	0	1	2	0	2	0	0	0	0	0	0	0	2	0	2	2	1	0	1	1	1	1	0	0	2	2	1	0	1	1	0	1	2	0	2	0	0	1	0	1	1	1	0	0	1
792	0	1	0	0	0	0	2	2	1	0	0	0	1	0	0	0	1	0	2	2	0	0	2	0	0	0	0	1	1	1	1	1	1	0	0	2	1	0	0	0	0	0	0	2	1	0	0	0	1
793	0	0	0	0	1	1	2	2	1	0	1	0	1	0	0	0	1	0	1	1	1	0	2	0	0	0	2	1	2	0	1	0	0	0	0	1	2	1	1	0	0	0	0	1	1	1	0	1	1
794	1	1	0	0	0	0	0	1	1	0	1	0	1	0	0	0	2	0	2	2	0	0	2	0	0	0	0	0	1	1	1	2	1	0	0	2	1	0	1	1	0	1	0	0	1	0	0	0	1
795	1	1	0	0	1	1	1	2	0	0	2	0	0	0	0	0	1	0	1	1	1	0	2	0	0	0	0	1	2	2	1	0	2	1	0	2	2	0	1	0	0	1	1	2	0	0	0	0	0
796	0	2	0	0	0	0	2	0	2	0	0	0	0	0	0	0	1	0	1	1	1	0	2	0	0	0	0	0	2	2	1	2	1	1	1	2	0	0	1	1	0	1	0	1	0	0	0	0	1
797	0	2	0	0	0	0	2	1	1	0	0	0	0	0	0	1	2	1	1	1	1	0	2	0	1	1	0	1	1	1	1	0	2	2	1	1	2	0	1	0	0	0	0	1	1	0	0	0	0
798	1	1	0	0	1	1	1	2	1	0	1	0	0	0	0	0	0	2	1	2	0	0	1	1	0	0	0	1	1	0	1	1	1	0	0	2	1	0	0	1	0	1	1	1	1	2	0	0	1
799	1	1	0	0	0	0	0	2	0	1	1	1	2	1	1	1	2	0	2	2	0	0	2	0	0	0	0	0	2	0	0	1	1	0	0	2	0	0	0	2	0	1	0	1	1	1	0	0	1
800	1	2	0	0	0	0	1	2	1	0	1	1	2	1	1	1	1	1	1	1	0	0	2	0	0	0	0	0	2	2	1	0	1	0	0	1	1	0	1	1	0	0	0	1	0	1	0	0	0
801	1	2	0	0	0	0	1	1	2	0	0	1	2	0	0	0	2	1	1	1	1	0	2	0	1	1	0	2	1	0	2	0	2	1	1	1	2	0	2	0	1	0	0	2	0	1	0	0	1
802	1	2	0	0	0	0	2	0	2	0	0	0	0	0	0	0	1	1	2	2	0	0	2	0	0	0	0	1	2	0	1	1	2	1	0	2	0	0	0	2	0	0	1	2	1	0	0	0	0
803	1	2	1	0	0	0	0	1	1	1	1	1	1	0	0	0	0	0	1	2	0	0	2	0	0	0	0	1	1	1	1	0	0	0	0	2	1	0	0	1	0	0	0	2	1	0	0	0	0
804	0	1	0	0	0	0	2	1	1	0	1	0	0	0	0	0	1	1	1	1	0	0	2	0	0	0	0	0	2	2	1	0	1	1	0	2	1	0	0	1	0	0	0	1	0	0	0	1	2
805	0	1	1	1	1	2	1	2	1	0	1	0	0	0	0	0	0	2	0	0	0	0	1	0	0	0	0	0	2	2	0	0	0	0	0	1	1	0	1	1	0	0	0	1	0	1	0	0	1
806	1	1	0	0	0	0	2	0	1	0	1	0	0	0	0	0	1	1	2	2	0	0	2	0	0	0	0	0	1	1	1	0	1	0	0	1	1	0	1	1	0	1	0	1	1	2	0	0	1
807	1	2	1	0	0	0	2	2	2	0	0	0	1	0	0	0	1	2	0	0	1	0	2	0	0	0	0	1	2	0	1	1	2	1	0	1	2	0	0	2	0	2	2	2	2	1	0	0	1
808	0	1	0	0	0	0	2	1	1	0	0	0	1	0	0	0	2	2	1	1	1	0	2	0	0	0	0	0	2	1	0	1	2	0	1	1	1	0	1	1	0	0	0	2	0	0	0	0	1
809	0	2	0	0	0	0	2	2	1	0	0	1	1	0	0	0	0	1	2	2	0	0	2	0	0	0	0	2	1	0	2	0	0	0	1	2	1	0	1	1	0	1	1	2	1	2	0	0	1
810	0	1	0	0	0	0	2	2	1	0	0	1	1	0	0	0	1	2	0	1	0	0	2	0	0	0	0	1	1	1	2	1	1	0	0	1	1	1	0	1	0	0	0	2	0	1	0	0	1
811	0	2	0	0	0	0	0	2	0	0	2	0	0	0	0	0	0	2	1	1	0	0	1	0	1	1	0	1	2	0	1	0	1	0	0	1	2	0	2	1	1	1	1	1	1	0	0	0	0
812	0	0	0	0	1	1	1	1	1	0	0	0	1	0	0	0	2	1	1	1	1	0	1	0	0	0	0	0	2	2	1	0	2	0	0	2	2	1	0	0	0	0	0	0	0	0	0	0	0
813	1	0	0	0	0	0	1	1	1	0	1	0	0	0	0	0	1	0	1	1	1	1	2	0	0	0	0	0	1	1	2	1	1	0	0	2	0	0	1	2	1	0	0	1	0	1	0	0	1
814	0	1	0	0	0	0	2	0	2	0	0	1	2	0	0	0	1	0	2	2	0	1	2	0	0	0	0	1	2	1	0	1	1	2	1	2	1	0	2	0	0	1	1	2	1	0	0	0	1
815	1	2	1	0	1	1	1	2	1	0	1	0	1	0	0	0	1	1	1	1	0	0	1	1	1	2	0	0	2	2	0	0	0	1	2	2	1	1	0	1	0	0	0	0	0	0	0	0	1
816	0	1	1	0	0	0	2	0	1	0	0	0	0	0	0	0	1	1	1	1	0	0	2	0	0	0	0	0	2	2	0	1	1	0	0	1	2	0	2	0	0	2	2	2	2	1	0	0	0
817	0	2	0	0	0	0	2	2	2	0	0	0	0	0	0	0	1	1	1	1	0	0	0	0	0	0	1	0	2	1	0	1	1	0	0	2	2	0	0	1	0	0	0	2	0	2	0	0	2
818	1	2	1	1	0	1	2	0	1	0	1	0	1	0	0	0	1	0	2	2	0	1	2	0	1	1	0	2	2	2	0	0	1	0	0	2	1	0	1	1	0	1	1	2	1	0	0	0	1
819	1	2	0	0	0	0	1	2	0	0	0	0	0	0	0	0	1	1	1	1	1	1	1	0	0	0	0	2	2	2	0	0	2	0	0	2	2	0	1	1	0	0	0	2	0	0	0	0	1
820	1	1	1	0	0	0	2	0	2	0	0	0	0	0	0	0	1	0	2	2	0	0	2	0	0	0	0	1	2	2	1	0	1	1	1	2	1	0	0	1	0	0	0	2	1	0	0	1	1
821	0	1	1	1	0	1	1	2	0	0	0	1	1	0	0	0	1	1	1	1	0	0	2	0	1	1	0	2	1	1	2	2	2	0	0	2	2	0	0	1	0	1	1	2	1	0	0	0	0
822	1	1	0	0	0	0	1	1	1	0	1	2	2	0	0	0	2	0	2	2	0	0	2	0	0	0	0	0	2	1	1	0	1	1	1	2	1	0	1	1	0	0	0	2	0	0	0	1	0
823	1	2	0	0	0	0	2	0	1	0	1	1	1	0	0	0	1	0	2	2	0	0	2	0	0	0	0	0	2	1	1	0	1	1	1	1	2	1	1	1	1	1	1	1	1	0	0	1	2
824	0	1	0	0	0	0	2	1	1	0	0	0	1	0	0	0	0	1	1	0	1	0	1	0	0	0	0	1	1	1	1	1	1	1	2	2	1	1	0	1	0	1	1	1	1	1	0	0	1
825	1	0	0	0	1	1	1	2	0	0	1	0	0	0	0	0	0	0	2	1	1	0	1	1	1	1	0	1	1	1	1	0	0	1	1	1	1	0	1	1	0	0	1	2	1	0	0	0	1
826	0	0	0	0	0	0	2	2	1	0	0	0	0	0	0	0	1	0	1	2	0	0	2	0	0	0	0	0	2	2	0	1	1	0	0	2	2	0	1	1	0	1	0	0	2	1	0	0	1
827	1	0	0	0	2	2	1	2	1	1	1	0	1	0	0	0	1	0	2	1	1	0	2	0	0	0	0	2	1	1	2	0	2	0	0	2	2	1	1	0	0	1	1	2	2	1	0	0	0
828	0	0	0	0	1	1	1	2	1	0	1	0	0	0	0	0	1	1	1	1	0	1	2	0	0	0	0	0	2	2	0	0	0	0	0	1	0	0	0	2	0	0	0	2	1	0	0	0	1
829	0	0	0	0	2	2	1	0	2	0	0	0	1	0	0	0	1	1	0	0	2	0	1	0	0	0	0	0	1	1	1	1	2	0	0	1	2	1	1	1	1	0	0	2	0	1	0	0	1
830	1	0	1	0	0	0	1	2	1	0	0	1	2	0	0	0	2	0	2	2	1	0	1	0	0	0	0	0	1	1	1	0	1	0	0	1	2	0	1	2	1	0	0	2	0	2	0	0	1
831	0	0	0	0	1	1	2	2	1	0	1	0	2	0	0	0	2	1	1	1	1	0	1	0	0	0	0	1	2	1	2	2	1	1	1	2	1	0	0	0	0	1	1	2	0	0	0	0	0
832	1	2	1	0	0	0	1	1	1	1	0	0	1	1	1	1	1	1	1	1	0	0	2	0	0	0	0	2	1	1	1	0	2	0	0	2	1	0	1	2	1	1	0	1	2	0	0	0	1
833	0	2	0	0	0	0	2	2	2	0	0	1	2	0	0	0	2	0	2	1	1	0	1	0	1	1	0	0	2	2	0	0	1	0	0	2	2	0	2	0	0	0	0	2	1	0	0	0	2
834	1	1	0	0	0	0	1	1	1	1	1	1	1	0	0	0	0	1	0	0	1	0	2	0	0	0	0	2	2	1	1	0	2	1	0	1	2	0	1	0	0	0	0	2	1	1	0	0	0
835	1	1	0	0	0	0	1	1	2	0	0	0	2	0	0	0	1	1	1	1	0	0	2	0	0	0	0	2	2	2	0	1	1	1	0	2	0	0	0	2	0	0	1	1	1	0	0	0	1
836	0	1	0	0	0	0	2	0	2	0	0	0	1	0	0	0	2	2	0	0	1	0	2	0	0	0	0	1	1	0	1	0	2	1	1	1	1	0	0	2	0	0	0	2	1	1	0	0	1
837	0	2	0	0	0	0	2	1	2	0	0	0	0	0	0	0	1	1	1	1	0	0	1	0	0	0	0	1	2	1	2	1	1	0	0	2	1	0	1	1	0	1	1	2	0	0	0	1	1
838	0	1	0	0	1	1	2	2	1	0	0	0	0	0	0	0	0	0	2	2	0	0	0	0	0	0	0	1	2	1	2	1	2	1	0	2	2	1	0	0	0	0	0	2	1	2	0	0	1
839	1	2	0	0	0	0	1	1	2	0	0	0	0	0	0	1	1	1	1	1	0	0	1	0	0	0	0	1	2	1	0	0	0	1	1	2	1	0	0	1	1	1	1	1	1	0	0	0	1
840	1	0	0	0	0	0	1	1	0	0	1	2	2	1	1	1	0	1	1	1	0	0	2	0	0	0	0	2	1	0	2	2	2	0	0	2	1	0	1	1	0	0	0	1	0	1	0	1	1
841	1	2	0	0	0	0	0	2	1	0	0	0	0	0	0	0	2	2	0	0	1	0	2	0	0	0	0	2	1	0	2	1	1	0	0	2	2	2	0	0	0	0	0	1	0	0	0	0	0
842	1	1	0	0	1	1	2	1	1	0	1	1	1	0	0	0	0	2	0	0	0	0	2	0	0	0	0	0	2	1	0	1	1	2	1	2	1	0	0	2	0	1	1	1	1	0	0	0	2
843	0	1	0	0	1	1	2	1	2	0	0	0	1	0	0	1	0	0	2	1	1	0	2	0	0	0	0	1	2	2	1	1	1	1	0	2	2	0	2	0	0	1	1	2	1	0	0	0	1
844	1	2	1	0	0	0	1	2	2	0	0	0	0	0	0	1	1	1	1	1	0	0	1	0	0	0	0	1	1	1	2	1	2	1	1	2	1	0	0	2	0	1	1	1	0	0	0	0	1
845	1	0	0	0	0	0	1	2	1	0	1	1	1	0	0	1	2	1	1	2	0	0	2	0	0	0	0	1	1	1	1	1	2	1	0	1	1	0	1	1	0	0	0	1	0	1	0	1	2
846	1	0	0	0	1	1	1	2	1	0	1	1	1	0	0	0	0	1	1	1	0	0	2	0	0	0	0	0	2	2	0	1	2	0	0	2	1	0	0	1	0	0	0	2	0	1	0	0	0
847	0	1	0	0	0	0	1	1	1	0	0	0	0	0	0	0	1	1	1	1	0	0	2	0	0	0	0	0	2	2	1	0	2	0	0	2	1	0	0	2	0	1	1	2	1	0	0	0	1
848	1	1	1	0	0	0	2	2	2	0	0	0	1	0	0	0	1	1	1	1	0	0	2	0	1	1	0	0	2	1	1	2	2	0	0	1	1	0	0	1	0	0	0	1	0	1	0	0	1
849	0	0	1	0	0	0	2	1	1	0	1	0	0	0	0	0	2	2	0	1	1	1	2	0	0	0	0	1	2	2	0	0	2	0	0	2	0	0	0	2	0	0	0	1	1	0	0	0	0
850	1	2	0	0	0	0	2	0	2	0	0	1	1	0	0	0	0	2	0	0	0	0	0	1	1	1	0	0	2	2	1	1	2	0	0	2	1	1	0	2	0	0	0	2	1	0	0	0	0
851	1	1	0	0	0	0	0	2	0	1	1	1	1	0	0	0	2	1	2	2	0	0	2	0	0	0	1	0	2	1	1	1	1	0	0	2	2	0	1	1	0	0	0	2	0	1	0	2	2
852	0	2	0	0	0	0	2	2	2	0	0	0	0	0	0	0	1	1	1	1	0	1	2	0	1	1	0	1	2	1	2	2	1	0	0	2	1	0	1	2	1	0	0	2	0	1	0	0	0
853	0	1	0	0	0	0	2	2	1	0	0	1	1	1	1	1	0	2	0	1	1	1	1	0	0	0	0	0	2	2	0	2	1	0	1	2	2	1	0	0	0	0	0	0	0	1	0	0	1
854	1	0	0	0	0	0	2	2	1	0	0	1	1	0	0	0	1	1	1	1	0	0	2	0	2	2	0	0	1	1	1	1	2	0	0	2	1	0	1	1	0	1	0	1	1	1	0	0	0
855	1	1	0	0	0	0	1	2	0	0	2	0	1	0	0	0	1	0	2	2	0	0	2	0	0	0	0	0	2	0	0	0	0	1	0	2	2	1	1	1	0	0	0	2	0	0	0	0	0
856	1	0	0	0	0	0	2	2	1	0	0	0	0	0	0	0	2	0	2	2	0	0	2	0	0	0	0	1	1	1	1	0	0	0	0	1	1	0	0	2	0	0	0	2	1	0	0	0	1
857	0	1	0	0	1	1	1	1	1	0	1	1	0	0	0	0	2	1	1	1	1	0	2	0	0	0	0	1	2	1	1	1	2	1	0	2	1	0	1	1	0	0	0	1	0	0	0	0	0
858	0	1	0	0	0	0	2	1	2	0	0	0	0	0	0	1	0	2	0	0	0	1	2	0	0	0	0	0	1	1	2	2	1	0	0	2	0	0	1	1	1	0	0	2	0	1	0	0	0
859	0	1	1	1	0	1	2	2	0	0	0	1	1	1	1	1	1	1	1	1	1	0	2	0	1	1	0	1	2	2	1	1	1	0	0	1	1	1	0	1	0	0	1	1	1	0	0	0	0
860	1	1	0	0	0	0	1	1	1	0	1	0	0	0	0	0	0	0	2	2	0	0	2	0	0	0	0	0	2	2	0	1	2	0	0	1	1	0	0	1	0	1	0	1	2	0	0	1	2
861	0	2	0	0	0	0	2	2	2	0	0	1	1	0	0	0	1	0	1	2	0	0	2	0	1	1	0	1	1	0	2	1	1	2	0	2	2	0	1	1	0	1	0	0	1	0	0	0	1
862	1	0	0	0	0	0	1	2	1	0	1	1	1	0	0	0	1	1	1	1	1	1	2	0	0	0	0	1	1	0	1	0	2	2	0	1	1	0	1	1	0	0	0	2	1	0	0	0	2
863	1	0	0	0	1	1	1	1	1	0	1	1	1	0	0	0	1	0	2	1	1	0	2	0	0	0	0	0	2	0	0	1	1	0	1	2	2	0	1	0	0	0	0	2	2	0	0	1	1
864	1	0	0	0	0	0	0	1	1	0	1	0	0	0	0	0	0	0	2	2	0	0	2	0	0	0	0	0	2	1	0	2	1	0	0	1	1	1	0	1	0	2	2	2	1	1	0	0	0
865	0	1	1	1	1	2	2	1	2	0	0	0	0	0	0	0	1	1	0	0	1	0	2	0	0	0	0	1	2	1	2	2	2	0	0	0	1	0	1	1	0	0	0	0	0	0	0	0	0
866	1	0	0	0	0	1	1	1	1	0	0	0	0	0	0	0	2	1	1	1	1	0	2	0	0	0	0	0	1	1	1	0	2	0	0	2	1	0	1	1	0	1	0	1	1	1	1	0	0
867	0	0	0	0	1	1	2	2	1	0	1	1	1	0	0	1	0	1	0	0	1	0	2	0	1	1	1	0	2	1	0	0	2	0	0	2	0	0	1	1	1	0	0	1	0	1	0	0	1
868	1	1	0	0	0	0	1	1	1	0	1	1	1	1	1	1	1	0	1	2	0	0	1	1	1	1	0	0	2	1	0	0	1	1	1	2	1	0	0	1	0	2	1	2	1	0	0	1	1
869	0	0	1	0	1	1	2	1	2	0	0	0	0	0	0	0	0	1	1	1	0	0	1	1	1	1	0	0	2	0	0	1	1	0	0	2	1	0	0	2	0	0	0	2	1	0	0	0	0
870	1	0	0	0	1	1	2	1	1	0	1	0	0	0	0	0	2	0	2	2	0	0	2	0	0	0	0	0	2	1	0	2	2	0	0	1	1	0	1	1	0	0	0	2	1	1	0	0	0
871	0	2	0	0	0	0	2	0	2	0	0	0	0	0	0	1	2	2	0	1	1	0	2	0	0	0	0	0	2	1	1	0	2	0	0	1	1	0	0	2	0	1	0	1	1	0	0	0	1
872	1	1	0	0	0	0	1	1	1	0	1	0	0	0	0	0	1	0	2	2	0	0	2	0	0	0	0	1	2	1	1	1	1	2	1	1	1	0	0	1	0	0	0	2	0	1	0	0	1
873	1	0	0	0	0	0	2	1	2	0	0	1	1	0	0	0	0	0	2	2	0	0	1	0	0	0	1	0	2	0	0	1	2	0	0	1	1	0	0	1	0	1	0	0	2	0	0	0	0
874	0	0	0	0	1	1	2	1	1	0	0	1	0	0	0	0	1	1	1	1	1	0	2	0	0	0	0	1	1	0	2	1	1	0	0	2	2	0	2	1	1	0	0	1	1	1	0	0	2
875	1	1	0	0	0	0	2	2	1	0	0	0	0	0	0	0	2	0	2	2	1	1	2	0	0	0	0	0	1	1	1	1	2	0	0	2	1	0	1	1	0	0	0	1	1	1	1	0	0
876	1	1	0	0	0	0	1	0	2	0	0	0	0	0	0	0	2	1	1	1	1	0	1	1	1	1	0	1	1	1	1	0	0	1	2	2	1	0	0	1	1	1	0	1	0	1	0	0	2
877	0	1	0	0	0	0	1	1	1	0	1	0	2	0	0	0	2	1	1	1	1	0	2	0	0	0	0	0	2	1	1	2	2	0	0	1	1	0	0	1	0	0	0	1	0	1	0	0	0
878	1	2	0	0	0	0	2	2	1	0	0	1	1	0	0	0	1	0	2	2	0	0	1	1	1	1	0	0	2	0	0	0	1	2	0	2	0	1	0	1	0	0	0	2	0	0	0	0	1
879	1	1	0	0	0	0	2	1	2	0	0	0	2	0	0	0	2	1	1	1	1	0	2	0	1	1	0	1	2	1	2	0	1	0	0	2	2	2	0	0	0	1	1	2	1	1	1	0	1
880	1	1	0	0	0	0	2	2	1	0	0	1	1	1	1	1	2	0	2	2	0	1	2	0	0	0	0	0	2	2	1	1	2	0	1	2	1	1	0	0	0	0	0	0	1	1	0	0	1
881	1	2	0	0	0	0	2	1	2	0	0	1	2	0	0	0	1	0	2	1	1	0	2	0	0	0	0	0	2	1	1	2	2	0	0	1	0	0	0	2	0	0	0	2	0	1	0	0	0
882	0	0	0	0	0	0	1	2	0	0	2	0	1	0	0	0	1	0	2	2	0	1	1	0	0	0	0	0	2	2	1	0	1	0	0	2	2	0	1	1	1	0	0	1	0	1	0	1	1
883	0	2	0	0	0	0	1	1	2	0	0	1	1	1	1	1	2	1	1	2	0	0	2	0	0	0	0	1	2	0	1	1	1	1	1	1	0	1	0	1	0	0	0	2	0	1	0	1	2
884	0	2	0	0	0	0	2	2	2	0	0	0	0	0	0	0	1	1	1	0	1	0	2	0	0	0	0	0	2	1	0	0	1	0	0	1	2	1	1	0	0	0	0	2	0	1	0	0	0
885	1	1	1	0	0	0	1	2	1	0	1	0	0	0	0	0	1	0	2	2	0	0	2	0	0	0	0	1	2	0	1	0	0	0	0	1	0	0	0	1	0	1	1	1	1	1	0	0	0
886	1	1	0	0	0	0	2	2	1	0	0	0	2	0	0	0	2	1	2	1	1	0	1	1	1	1	0	0	2	2	0	0	2	1	0	1	2	1	0	1	0	1	1	2	1	0	0	0	0
887	1	1	2	0	0	0	2	1	2	0	0	1	1	0	0	0	1	1	1	1	1	0	2	0	0	0	1	1	2	0	1	0	2	0	0	1	1	0	1	1	0	1	0	1	1	0	0	0	1
888	0	1	0	0	1	1	1	1	0	1	2	1	2	0	0	0	2	2	1	1	1	0	2	0	0	0	0	2	2	1	1	0	0	0	0	1	1	0	0	1	0	0	1	1	1	0	0	0	0
889	1	1	1	0	1	1	2	1	1	0	0	1	1	0	0	0	1	1	1	1	1	0	2	0	0	0	0	0	2	2	1	0	1	1	1	2	0	0	0	2	0	1	1	1	1	0	0	0	2
890	0	1	0	0	0	0	2	0	1	0	0	0	0	0	0	0	2	1	1	1	0	0	2	0	0	0	0	0	2	2	0	1	2	1	0	1	0	0	1	1	0	0	0	2	1	0	0	0	1
891	1	0	0	0	1	1	2	2	2	0	0	1	2	0	0	0	2	1	1	1	1	0	2	0	0	0	0	0	1	0	1	0	2	0	0	2	0	0	0	1	0	0	0	1	0	0	0	0	0
892	0	0	0	0	1	1	1	1	0	1	2	0	0	0	0	0	1	0	1	2	0	1	1	0	0	0	0	0	2	2	1	2	2	0	0	2	1	0	0	1	0	0	0	1	0	1	0	1	2
893	0	1	0	0	0	0	2	0	2	0	0	1	1	0	0	0	1	0	2	1	1	0	2	0	0	0	0	0	1	0	1	2	2	0	1	2	1	0	0	1	0	1	1	2	2	0	0	1	0
894	1	1	0	0	0	0	1	1	1	0	1	1	1	0	0	1	1	0	2	2	0	0	2	0	0	0	0	2	2	2	0	1	1	2	0	2	2	1	0	0	0	1	1	1	1	0	1	0	0
895	1	1	0	0	0	0	2	2	2	0	0	1	1	0	0	0	1	1	1	1	0	0	2	0	0	0	0	0	2	2	1	1	2	1	1	2	1	0	2	0	1	0	0	1	0	0	0	0	1
896	1	2	0	0	0	0	2	1	1	0	1	0	1	0	0	0	2	1	1	1	1	0	2	0	0	0	0	0	2	1	1	2	2	0	1	2	2	0	2	0	0	1	1	1	1	1	0	0	0
897	0	1	0	0	0	0	2	2	0	0	0	1	2	0	0	0	1	1	1	1	1	0	2	0	0	0	1	2	2	1	1	1	1	2	1	2	2	1	1	1	1	0	0	1	1	1	0	0	0
898	0	2	0	0	0	0	1	2	1	0	1	1	2	0	0	0	2	2	0	0	0	0	0	0	0	1	0	0	2	1	0	1	1	1	1	2	2	0	2	1	1	0	0	1	0	1	0	0	0
899	1	1	0	0	1	1	1	2	1	0	1	1	0	0	0	0	0	2	0	0	1	0	2	0	0	0	0	2	2	1	2	0	0	0	0	2	0	0	0	2	0	0	0	0	2	2	0	0	1
900	0	0	0	0	1	1	2	2	2	0	0	1	1	0	0	0	2	1	1	1	1	0	2	0	0	0	0	0	2	0	0	1	2	1	0	2	2	2	0	0	0	0	0	1	0	0	0	0	2
901	0	1	1	1	0	1	1	1	2	0	0	1	2	0	0	0	1	1	1	1	1	0	2	0	0	0	0	0	2	2	0	1	1	0	1	1	1	0	1	1	0	2	2	2	2	1	0	0	2
902	0	2	1	0	0	0	2	0	2	0	0	1	2	0	0	0	2	1	2	2	1	0	2	0	0	0	0	0	2	2	1	1	1	2	1	1	2	0	2	0	1	1	1	2	1	2	0	0	1
903	0	0	0	0	0	0	1	2	1	0	0	0	0	0	0	0	1	1	1	1	1	0	2	0	0	0	1	2	2	1	1	0	0	0	0	2	2	1	1	0	0	1	1	2	1	0	0	0	2
904	0	2	0	0	0	0	2	2	1	0	0	0	1	0	0	0	2	2	1	1	1	1	2	0	0	0	0	0	2	1	1	0	0	0	0	1	1	0	0	2	0	0	0	2	1	0	0	0	0
905	0	2	0	0	0	0	2	2	1	0	0	0	1	0	0	0	0	1	1	1	0	0	2	0	0	0	1	1	2	1	0	0	0	1	1	2	1	0	1	1	0	1	0	1	1	1	0	1	2
906	1	2	1	0	0	0	1	1	0	1	1	1	1	0	0	0	1	1	1	0	0	0	2	0	1	1	0	0	2	2	0	0	1	2	0	2	2	0	1	1	0	1	0	1	0	1	0	0	1
907	0	1	0	0	0	0	1	1	0	1	1	0	0	0	0	0	2	0	2	2	0	1	2	0	0	0	0	1	1	0	1	1	2	0	0	2	0	0	0	1	0	1	1	2	1	0	0	0	1
908	0	1	0	0	0	0	2	2	1	0	1	0	1	0	0	1	1	0	2	2	0	1	2	0	0	0	0	1	2	1	1	1	2	0	0	2	2	0	1	1	0	0	0	1	1	0	0	1	1
909	1	2	0	0	0	0	2	0	2	0	0	0	0	0	0	0	1	1	1	1	1	0	1	1	1	1	0	1	2	2	1	1	2	0	0	1	2	0	2	0	1	0	0	2	0	0	0	0	1
910	1	2	0	0	0	0	2	2	1	0	1	1	2	0	0	0	1	0	2	1	1	0	2	0	0	0	0	1	2	0	1	1	0	0	0	2	1	1	0	1	0	1	1	1	1	0	0	0	1
911	1	0	0	0	0	0	2	2	2	0	0	1	1	0	0	0	1	1	1	1	0	1	0	1	0	1	0	0	2	2	0	1	1	1	0	2	2	0	1	1	0	0	0	1	0	1	0	1	0
912	1	1	0	0	0	0	1	2	1	0	1	0	0	0	0	0	1	0	2	1	1	0	2	0	0	0	0	0	2	1	2	0	1	0	0	1	1	0	0	2	0	0	0	2	1	0	0	0	2
913	0	1	0	0	0	0	2	1	2	0	1	1	1	0	0	0	1	1	1	1	1	1	2	0	0	0	1	1	2	1	0	0	2	0	0	2	0	0	0	1	0	1	1	1	1	1	0	0	1
914	1	2	0	0	0	0	2	0	2	0	0	0	0	0	0	0	2	1	2	2	0	0	2	0	0	0	0	1	2	2	1	0	1	0	0	1	2	0	2	1	1	1	1	1	0	1	0	0	0
915	0	2	0	0	0	0	1	1	1	0	1	0	2	0	0	1	0	2	0	0	1	0	2	0	0	0	0	0	2	2	0	1	2	0	0	1	1	1	0	1	0	0	0	1	0	1	0	0	1
916	1	1	1	1	0	1	1	2	1	0	0	0	1	0	0	0	0	0	2	2	0	0	0	0	0	0	0	0	2	1	2	1	1	0	1	1	2	1	1	1	0	1	1	2	1	0	0	0	0
917	0	0	0	0	1	1	2	2	1	0	0	1	1	0	0	0	2	0	1	1	0	0	2	0	0	0	0	0	2	2	1	2	2	0	1	2	1	0	1	1	0	1	0	1	1	0	0	0	0
918	1	1	0	0	0	0	1	1	2	0	0	0	0	0	0	0	0	0	1	1	1	0	1	0	0	0	0	1	1	1	2	0	0	0	0	2	1	0	0	2	0	0	0	2	0	1	0	0	2
919	1	0	0	0	0	0	1	2	1	0	1	0	1	0	0	1	1	1	1	1	1	0	1	0	0	0	1	1	2	2	0	1	2	0	0	0	1	1	0	1	0	0	0	1	0	0	0	0	2
920	1	1	0	0	0	0	1	1	1	0	1	0	1	0	0	0	2	0	2	2	1	0	2	0	0	0	0	1	2	2	1	0	2	0	0	2	1	0	0	2	0	0	0	2	0	1	0	1	1
921	1	2	0	0	0	0	1	1	1	0	0	1	1	0	0	0	2	0	2	2	0	0	2	0	0	0	0	0	2	2	1	0	2	0	0	2	1	0	1	0	0	0	0	1	0	0	0	1	1
922	1	1	0	0	1	1	2	2	1	0	1	0	1	0	0	0	1	1	1	1	0	0	2	0	0	0	0	1	2	2	0	0	2	1	0	2	1	0	1	2	1	0	0	0	0	1	1	0	0
923	1	2	0	0	0	0	1	1	1	0	0	0	0	0	0	0	1	0	2	2	0	1	0	1	0	1	0	1	2	1	1	2	1	1	1	2	0	0	1	1	0	0	0	2	0	0	0	0	1
924	1	1	0	0	1	1	1	2	0	0	0	0	0	0	0	0	1	0	2	2	0	0	1	1	1	1	0	0	2	2	0	1	0	0	0	1	1	1	0	2	0	0	0	1	0	1	0	0	1
925	1	1	0	0	0	0	1	2	1	0	1	0	0	0	0	0	1	1	1	1	0	1	2	0	0	0	0	0	1	0	1	0	1	1	0	2	2	0	2	0	0	0	0	2	1	0	0	0	1
926	1	2	0	0	0	0	2	1	1	0	1	0	0	0	0	0	2	0	2	2	0	0	2	0	1	1	0	1	2	1	1	0	0	0	0	1	2	0	0	2	0	1	1	2	2	0	0	1	0
927	1	1	0	0	0	0	2	0	2	0	0	0	0	0	0	0	2	0	2	2	0	0	2	0	1	1	1	0	2	1	1	0	1	1	0	2	1	1	0	1	0	0	0	2	2	1	0	0	1
928	1	1	0	0	0	0	1	2	1	1	1	0	0	0	0	0	1	0	2	1	1	0	2	0	0	0	0	1	2	0	1	0	2	0	0	2	1	0	0	2	0	0	0	2	1	1	0	0	1
929	1	1	0	0	0	0	0	2	0	1	1	1	1	0	0	0	1	1	1	1	1	0	1	1	1	1	0	1	1	1	1	1	0	0	0	1	0	0	1	1	0	1	1	1	1	1	0	0	0
930	0	0	0	0	1	1	1	0	2	0	0	0	1	1	1	1	0	2	0	0	1	0	2	0	0	0	0	0	2	1	0	1	1	1	2	2	1	1	0	2	0	0	0	2	1	0	0	0	0
931	1	0	0	0	0	0	1	1	1	0	0	0	0	0	0	0	2	0	2	2	0	0	1	0	0	0	0	1	1	0	2	0	0	0	0	2	1	0	0	0	0	1	1	1	0	0	0	0	1
932	1	2	0	0	0	0	2	1	2	0	0	0	0	0	0	0	1	0	2	1	0	0	2	0	0	0	0	0	2	1	0	0	0	0	0	1	1	0	0	2	0	1	0	1	1	1	0	0	0
933	0	1	0	0	0	0	2	1	2	0	0	1	1	0	0	0	2	0	1	1	0	0	1	0	0	0	1	0	2	1	0	1	2	0	0	2	1	0	2	0	0	0	0	2	0	1	0	0	2
934	1	0	1	0	0	0	0	1	1	1	1	0	0	0	0	0	0	0	2	2	0	0	2	0	1	1	1	1	2	1	0	0	0	0	1	2	1	0	0	2	0	0	1	2	1	0	0	1	2
935	0	0	0	0	1	1	2	2	2	0	0	1	1	0	0	0	2	1	2	1	1	0	2	0	0	0	0	2	2	1	1	2	2	0	0	1	2	1	0	2	1	0	0	2	1	2	0	1	1
936	1	0	0	0	0	0	1	1	1	0	1	0	0	0	0	0	1	1	1	1	0	0	2	0	0	0	0	1	1	1	2	2	2	0	0	1	1	0	0	0	0	0	0	1	0	1	0	0	0
937	1	1	0	0	1	1	1	2	1	0	0	1	2	0	0	0	2	1	1	1	1	0	1	1	1	1	0	0	2	1	1	0	2	0	0	1	0	1	0	1	0	0	0	2	0	0	0	1	1
938	0	1	0	0	0	0	1	2	1	1	1	0	0	0	0	0	1	0	2	2	0	1	2	0	0	0	0	1	2	0	1	1	2	1	0	2	2	0	1	1	0	0	0	1	0	0	0	0	2
939	1	2	0	0	0	0	2	1	2	0	0	1	2	0	0	0	1	1	1	1	0	0	0	1	1	1	0	0	2	1	0	2	1	0	0	1	1	0	0	1	0	1	0	1	1	1	0	1	2
940	0	2	0	0	0	0	2	2	2	0	0	0	0	0	0	0	2	2	1	1	0	0	2	0	0	0	0	0	2	2	1	0	0	0	0	2	1	0	1	1	0	0	0	1	0	0	0	0	2
941	0	2	1	0	0	0	1	1	1	1	2	0	0	0	0	0	2	1	2	1	1	0	2	0	0	0	0	1	1	0	1	2	1	0	1	2	2	1	1	0	0	1	0	1	1	0	0	0	1
942	0	1	0	0	0	0	2	1	1	0	0	0	0	0	0	0	0	2	0	0	0	1	2	0	0	0	0	1	2	0	1	0	1	0	0	2	2	0	1	1	0	0	0	2	0	1	0	0	0
943	1	1	0	0	0	0	1	2	0	0	1	0	1	0	0	0	2	2	1	1	1	0	2	0	1	1	0	0	1	1	1	1	1	0	0	2	1	1	0	0	0	0	0	2	0	1	1	0	1
944	1	1	0	0	0	0	1	1	2	0	0	0	1	0	0	0	1	0	1	2	0	0	2	0	0	0	0	0	1	0	1	0	2	1	0	2	1	0	0	2	0	1	1	1	0	0	0	0	1
945	0	1	0	0	0	0	2	2	2	0	0	1	2	0	0	0	2	1	1	1	0	0	2	0	0	0	0	0	2	2	0	1	1	2	1	2	1	0	1	1	0	0	0	2	0	2	0	0	1
946	0	2	0	0	0	0	2	2	1	0	0	0	1	0	0	0	2	1	1	1	0	0	0	1	1	1	0	0	2	2	1	0	2	2	1	2	2	1	1	0	0	0	0	2	0	1	0	1	1
947	0	0	0	0	0	0	2	1	2	0	0	0	1	0	0	0	1	2	0	0	1	0	1	0	0	0	0	1	1	0	2	1	2	0	0	0	1	1	0	2	0	0	0	1	0	0	0	0	2
948	0	1	0	0	0	0	2	2	1	0	0	0	0	0	0	0	1	0	2	2	0	1	2	0	0	0	0	0	2	1	0	1	2	1	0	2	0	0	0	1	0	1	1	2	0	1	0	1	0
949	0	0	0	0	0	0	1	2	1	0	1	0	2	0	0	1	1	2	0	0	1	0	2	0	0	0	0	0	2	2	0	1	1	2	1	2	1	1	0	1	0	0	0	2	0	1	0	0	1
950	0	1	0	0	0	0	2	1	2	0	0	0	0	0	0	0	2	2	0	1	1	0	2	0	0	0	0	1	1	1	2	0	2	2	2	2	1	0	0	2	0	0	0	2	0	1	0	0	1
951	0	0	0	0	1	1	2	2	2	0	0	1	1	0	0	0	1	0	2	2	0	0	2	0	0	0	0	1	2	2	0	0	2	0	0	2	2	0	2	0	0	1	1	1	1	0	0	1	1
952	0	1	0	0	0	0	1	2	1	1	1	1	2	0	0	1	2	1	1	2	0	0	2	0	0	0	0	0	1	0	1	1	1	0	0	2	1	0	1	1	0	1	1	1	1	2	0	0	1
953	0	0	0	0	0	0	2	1	2	0	0	0	1	0	0	0	2	0	2	2	0	1	0	1	0	1	0	0	2	2	1	1	2	1	0	1	2	1	0	1	0	0	0	2	0	0	0	0	1
954	0	1	1	1	1	2	2	1	1	0	0	1	1	0	0	0	0	2	0	1	1	0	2	0	0	0	0	1	2	0	1	1	2	1	0	1	0	0	0	2	0	0	1	1	1	0	0	0	0
955	1	2	0	0	0	0	2	1	2	0	0	0	0	0	0	0	2	0	1	1	0	0	1	1	1	1	0	0	2	1	2	0	0	0	0	1	2	0	1	1	0	0	1	2	1	0	0	0	1
956	1	1	0	0	0	0	2	1	2	0	0	0	0	0	0	0	2	1	1	1	1	0	2	0	0	0	0	0	1	1	2	1	1	0	0	1	2	0	1	1	0	0	0	1	1	1	0	0	2
957	1	2	0	0	1	1	2	2	0	0	0	1	1	0	0	0	2	0	2	2	0	1	2	0	0	0	0	0	2	1	0	0	1	0	0	1	1	0	0	2	0	1	1	2	1	1	0	0	0
958	0	0	0	0	1	1	2	2	1	0	1	1	1	0	0	0	1	1	1	1	0	0	2	0	1	1	0	0	2	0	1	1	1	0	0	2	0	0	0	2	0	1	1	2	0	1	0	0	0
959	1	0	0	0	0	0	1	1	2	0	0	1	1	0	0	0	2	1	2	1	1	0	2	0	0	0	0	1	1	1	1	2	2	0	0	1	2	0	1	1	0	0	0	0	0	1	0	0	0
960	0	0	0	0	2	2	1	2	1	0	0	0	0	0	0	0	2	2	0	0	1	1	2	0	0	0	0	2	1	0	2	1	1	0	1	2	0	0	0	1	0	1	1	2	0	1	1	0	0
961	1	1	0	0	0	0	2	1	1	0	0	0	2	1	1	1	0	0	2	2	0	1	2	0	0	0	0	0	2	1	0	1	2	0	0	0	0	1	0	1	0	0	0	2	0	2	0	1	0
962	1	2	1	0	0	0	1	1	2	0	1	1	1	0	0	0	2	0	2	2	0	0	1	1	1	1	0	0	2	1	0	0	0	0	1	2	2	1	1	1	1	1	1	1	1	0	0	0	0
963	1	1	0	0	0	0	2	1	2	0	0	0	2	0	0	1	0	0	2	2	0	0	0	1	1	1	0	0	1	0	1	0	1	1	0	2	1	0	1	2	1	0	0	1	0	0	0	1	0
964	1	0	0	0	0	0	1	0	2	0	0	0	0	0	0	1	0	0	2	2	0	0	2	0	1	1	0	0	2	2	1	1	2	1	0	2	1	0	1	1	0	0	0	0	0	0	0	0	0
965	1	1	0	0	0	0	2	2	1	0	1	1	1	0	0	0	1	0	2	2	0	1	2	0	0	0	0	0	2	1	0	0	1	2	0	2	0	0	1	1	0	1	1	2	1	0	0	0	0
966	0	0	0	0	0	0	1	1	2	0	0	0	2	0	0	1	0	0	2	2	0	0	0	0	0	0	0	1	1	1	1	0	0	1	1	2	2	1	0	1	0	0	0	2	1	0	0	0	1
967	0	2	0	0	0	0	2	1	2	0	0	1	1	0	0	0	2	1	1	1	0	0	2	0	0	0	0	0	2	1	0	0	0	0	0	2	1	0	0	1	0	1	1	2	0	1	0	1	2
968	1	2	1	1	0	1	1	0	2	0	0	0	0	0	0	0	0	2	0	0	1	0	2	0	0	0	0	0	2	1	0	0	1	0	0	2	1	1	0	0	0	1	0	1	1	1	0	0	1
969	0	1	0	0	0	0	2	2	1	0	0	0	0	0	0	0	2	1	1	1	1	0	1	1	1	1	0	0	2	1	0	1	1	0	0	1	2	1	0	1	0	0	0	2	1	0	0	0	2
970	0	2	0	0	0	0	1	2	1	0	1	1	2	0	0	0	2	0	2	2	0	0	2	0	0	0	0	0	2	2	1	0	1	0	0	2	2	1	1	0	0	1	1	2	2	1	0	0	1
971	1	1	0	0	0	0	2	1	2	0	0	0	2	0	0	1	1	1	1	1	0	1	1	0	1	1	0	0	1	0	1	0	1	1	0	2	2	1	1	0	0	0	0	2	0	0	0	0	0
972	1	2	0	0	0	0	2	1	2	0	0	0	1	1	1	1	0	1	1	0	1	0	2	0	1	1	0	0	2	1	0	0	1	1	1	1	1	0	2	0	0	0	0	0	0	0	0	0	1
973	1	1	0	0	0	0	2	2	1	0	1	1	1	1	1	1	1	2	1	1	0	0	1	1	1	1	0	0	2	1	1	1	1	1	1	1	1	0	2	0	0	1	1	1	1	2	0	1	1
974	0	1	0	0	0	0	1	2	0	0	2	1	1	0	0	0	1	0	2	2	0	0	1	0	1	1	0	0	2	1	0	0	1	0	0	2	1	0	0	2	0	1	1	1	1	1	0	0	1
975	1	1	0	0	1	1	2	1	1	0	0	1	1	0	0	0	2	2	1	1	0	0	1	0	0	0	0	1	2	1	1	0	1	1	0	2	1	1	0	1	0	0	0	2	0	1	0	0	0
976	1	2	0	0	0	0	1	1	2	0	0	0	0	0	0	0	1	1	1	2	0	0	2	0	0	0	0	0	2	0	0	1	1	1	2	2	1	0	0	2	0	1	1	2	1	0	0	0	0
977	0	2	0	0	0	0	2	2	1	0	0	1	2	0	0	1	0	1	1	1	1	0	2	0	1	1	0	2	2	1	1	1	2	0	0	0	1	0	2	0	0	2	2	2	2	1	0	0	1
978	0	0	1	0	0	0	2	2	2	0	0	0	0	0	0	0	1	1	1	1	0	0	2	0	1	1	0	1	2	2	0	0	2	0	0	2	1	0	0	1	0	0	0	2	1	0	0	0	1
979	1	2	0	0	0	0	2	2	2	0	0	0	0	0	0	0	2	0	2	2	0	0	2	0	0	0	0	0	1	0	1	0	1	1	0	1	2	0	1	0	0	0	0	1	0	0	0	0	1
980	0	1	0	0	0	0	2	0	1	0	1	0	2	0	0	0	1	2	1	1	0	0	2	0	0	0	0	1	2	1	2	0	1	0	0	2	2	1	0	1	0	1	1	2	1	1	0	0	2
981	0	0	0	0	0	0	1	1	1	0	1	0	1	0	0	0	2	2	0	0	2	0	2	0	0	0	0	1	2	1	2	1	0	0	0	2	0	0	0	2	0	1	1	2	1	0	0	0	0
982	1	1	0	0	0	0	2	0	2	0	0	0	0	0	0	0	1	2	0	0	0	0	2	0	0	0	0	0	2	0	0	1	2	0	1	2	1	0	0	2	0	0	0	2	1	1	0	0	0
983	1	2	0	0	0	0	1	0	2	0	0	0	0	0	0	0	2	0	2	2	0	0	2	0	0	0	0	1	2	0	1	2	2	0	0	1	2	0	2	0	0	0	0	1	0	1	0	0	0
984	0	2	1	0	0	0	1	1	0	1	1	0	1	0	0	0	1	1	1	1	0	0	2	0	0	0	0	0	2	1	0	2	2	0	0	1	1	0	0	1	0	0	0	1	0	1	0	1	1
985	1	1	0	0	0	0	2	1	1	0	0	0	0	0	0	0	0	1	1	1	1	0	2	0	0	0	0	1	1	0	2	2	2	0	0	1	1	0	2	0	0	0	0	0	0	0	0	0	1
986	1	1	0	0	0	0	2	1	2	0	0	0	0	0	0	0	1	1	1	1	0	0	1	0	1	1	0	0	2	2	2	0	1	0	0	1	2	0	1	1	0	1	1	2	1	0	0	1	2
987	0	1	0	0	0	0	1	1	1	0	1	1	1	0	0	0	2	1	1	1	1	0	2	0	0	0	0	0	1	0	1	2	2	0	0	0	1	1	0	1	0	0	0	1	0	1	0	0	0
988	0	0	0	0	1	1	2	2	1	0	0	0	0	0	0	0	2	1	1	2	0	0	2	0	0	0	0	0	2	1	0	2	2	0	0	1	2	0	2	0	0	0	0	2	1	0	0	0	1
989	0	1	0	0	0	0	2	1	1	0	0	1	1	0	0	0	0	1	2	2	0	0	2	0	1	1	0	0	2	2	0	1	1	0	0	1	1	0	1	1	0	0	0	2	0	1	0	0	0
990	0	0	0	0	0	0	1	1	1	0	0	0	1	0	0	1	0	1	0	0	1	0	2	0	0	0	0	0	2	1	1	1	2	0	0	1	2	0	1	0	0	0	0	0	0	0	0	1	1
991	0	0	0	0	1	1	1	1	2	1	0	1	1	0	0	0	1	1	1	0	1	0	1	1	1	2	0	0	2	2	0	0	0	0	0	1	0	0	0	1	0	1	1	1	1	0	0	0	1
992	0	1	0	0	0	0	2	0	2	0	0	1	2	0	0	0	2	0	1	1	0	0	2	0	1	1	0	1	2	1	2	0	1	0	0	1	0	0	0	1	0	0	0	1	0	1	0	0	0
993	1	1	1	0	0	0	2	2	2	0	1	1	1	0	0	0	2	1	1	1	1	0	2	0	0	0	0	0	2	2	0	0	1	1	0	2	1	0	1	1	0	0	0	2	0	0	0	1	1
994	0	2	0	0	0	0	1	1	1	0	1	0	0	0	0	0	2	1	1	1	1	0	2	0	0	0	0	1	1	1	1	0	1	1	0	2	2	1	1	0	0	0	0	1	0	1	0	0	2
995	1	1	0	0	0	0	2	2	2	0	0	0	1	0	0	0	1	2	1	1	0	0	2	0	0	0	0	2	2	2	0	2	2	0	1	2	2	0	1	1	0	2	1	2	1	0	0	1	2
996	1	2	0	0	0	0	2	0	2	0	0	0	1	0	0	0	1	0	2	2	0	0	2	0	0	0	0	1	2	2	1	2	2	0	0	1	1	0	0	1	0	0	0	1	0	1	0	1	1
997	0	1	0	0	0	0	2	2	2	0	0	0	0	0	0	0	1	0	1	2	0	0	2	0	0	1	0	0	1	1	1	1	2	0	0	0	1	0	1	2	1	0	0	2	0	0	0	0	0
998	0	2	0	0	0	0	1	1	2	0	0	0	1	0	0	0	1	1	1	1	0	0	1	0	0	0	0	0	2	1	1	0	1	0	0	2	2	0	1	0	0	1	1	1	1	0	0	0	0
999	1	2	0	0	0	0	2	1	2	0	0	0	1	0	0	0	1	1	1	1	0	0	2	0	0	0	0	0	2	2	1	0	2	0	0	2	1	0	0	2	0	0	0	2	1	0	1	0	0
1000	1	1	0	0	0	0	2	1	2	0	0	1	1	0	0	0	0	1	0	0	1	0	0	1	1	1	0	1	2	2	0	1	2	2	0	2	0	0	0	2	0	0	0	2	0	0	0	0	0
[truncated: 252 more columns]
