# Supplementary material for: KNN-MDR: a learning approach for improving interactions mapping performances in genome wide association studies
Source: BMC Bioinformatics. 2017 Mar 21;18:184. doi: 10.1186/s12859-017-1599-7 (PMC5361736; doi:10.1186/s12859-017-1599-7)
Supplement: Supplementary file 6 — The data set(s) supporting the results of Table 4. (ZIP 7095 kb) [file 12859_2017_1599_MOESM6_ESM.zip › 100 simulations/S30/mkallsimul.dat]

1	1	0	1	0	0	0	2	0	1	0	0	0	1	0	0	0	2	0	2	2	0	1	1	1	1	1	0	2	1	0	2	0	0	0	0	2	2	0	0	2	0	1	1	2	1	1	0	1	1
2	1	0	2	0	1	1	2	1	1	0	0	0	1	1	0	0	1	1	1	1	0	1	0	2	0	1	0	1	2	0	1	1	1	2	1	2	2	0	1	1	0	0	0	1	0	1	0	0	1
3	1	0	1	0	0	1	1	0	1	0	1	0	0	0	0	0	2	0	2	2	0	1	0	2	0	0	0	0	1	0	1	2	2	1	1	2	2	0	0	2	0	0	0	2	0	0	0	1	2
4	1	1	1	0	0	1	2	1	0	0	1	1	1	1	0	1	1	1	1	1	0	0	1	1	0	0	0	1	2	0	1	0	1	2	0	2	0	0	0	0	0	0	0	2	0	0	0	1	1
5	1	0	2	0	1	1	1	0	0	0	1	0	0	0	0	0	1	0	2	2	0	1	0	2	0	0	0	2	2	2	0	0	1	0	0	1	1	0	1	1	0	1	1	2	1	1	1	0	2
6	1	1	2	0	1	2	2	1	0	0	0	0	0	0	0	0	1	2	0	1	1	1	0	2	0	2	1	1	2	2	0	0	2	2	2	2	1	0	1	1	0	0	0	2	0	0	0	1	1
7	0	0	1	0	0	1	2	0	1	0	0	0	0	0	0	0	0	1	2	2	0	0	0	2	0	1	1	2	2	1	1	1	1	1	1	1	1	0	1	1	0	0	0	2	1	1	0	2	0
8	0	0	1	0	0	0	2	1	0	0	0	1	2	2	0	1	1	1	1	1	1	0	0	2	0	1	0	2	2	2	0	0	2	2	0	2	1	0	1	2	1	0	0	1	0	0	0	1	1
9	1	0	1	0	1	1	0	0	0	0	2	1	1	0	1	1	1	1	1	1	1	0	0	2	0	1	1	2	2	2	0	0	1	2	0	2	0	1	1	0	0	0	0	1	0	0	0	2	0
10	0	0	2	0	0	2	1	0	2	0	0	2	2	2	0	0	1	0	1	1	0	0	0	2	0	1	0	2	2	1	2	1	1	1	0	1	2	0	0	2	0	1	1	2	1	2	0	1	0
11	0	0	0	0	0	1	2	0	1	0	0	0	0	0	0	0	0	1	1	1	0	0	1	1	0	1	0	2	2	2	0	0	1	1	0	1	1	0	1	2	1	1	1	2	1	1	0	0	2
12	1	0	0	0	0	0	2	1	0	0	0	0	0	0	0	0	0	0	2	1	1	0	0	2	0	1	0	1	1	0	1	1	2	1	1	2	1	0	2	0	1	1	1	2	0	1	0	2	1
13	0	0	0	0	0	0	2	0	2	0	0	0	0	0	0	0	1	1	2	2	0	0	0	2	0	1	0	2	2	2	1	2	2	2	1	2	1	0	1	1	0	0	0	1	0	0	0	2	0
14	1	0	2	0	1	2	2	0	1	0	0	0	1	1	0	0	2	0	2	2	0	0	0	2	0	2	0	1	2	1	1	1	2	0	0	1	1	0	0	0	0	0	1	2	1	0	0	1	1
15	1	0	2	0	0	1	1	0	0	0	1	0	1	1	0	1	1	0	2	2	0	0	0	2	0	0	0	2	2	2	1	1	1	1	0	2	0	0	1	1	0	2	2	2	1	1	0	1	1
16	1	0	0	0	0	0	1	0	0	0	0	0	0	0	0	0	2	2	1	1	1	0	0	2	0	1	0	2	2	2	0	1	1	2	1	2	1	1	0	0	0	1	1	1	0	0	0	2	0
17	0	0	0	0	0	0	1	0	0	0	2	0	1	0	0	0	1	1	1	1	1	1	1	1	1	2	0	1	2	0	1	0	1	1	0	1	0	0	2	1	1	1	1	2	1	2	0	2	0
18	0	0	2	0	0	0	2	0	0	0	0	0	1	0	0	0	0	2	0	0	0	0	0	2	0	2	0	2	2	2	0	1	1	0	0	0	1	0	2	0	0	1	0	0	0	0	1	0	2
19	1	0	0	1	0	1	2	1	1	0	0	0	0	0	0	0	0	0	2	1	1	1	0	2	0	1	0	2	2	2	1	0	2	1	1	2	0	0	2	1	1	1	1	2	0	1	0	2	1
20	1	1	1	0	1	1	2	0	1	0	0	0	1	0	0	0	0	1	1	1	0	0	1	1	1	1	0	2	2	2	1	0	2	2	0	2	1	0	1	1	1	0	0	2	0	1	0	2	1
21	0	0	1	0	0	1	1	0	0	0	1	1	1	1	0	0	1	2	0	1	0	0	0	2	0	1	0	1	2	1	0	1	2	0	0	1	1	0	0	1	0	0	0	2	1	0	0	2	0
22	1	0	2	0	0	1	1	0	1	1	0	0	1	0	0	0	1	1	1	1	0	0	1	1	0	1	1	2	2	1	0	1	2	1	1	2	1	0	1	1	0	1	0	1	0	1	0	1	1
23	1	0	0	0	0	0	1	0	0	0	1	0	0	0	0	0	1	0	2	2	0	1	1	1	1	1	0	1	1	1	0	1	2	0	0	1	0	0	2	0	0	1	1	1	1	0	0	1	1
24	0	0	1	1	1	2	2	1	0	0	0	1	1	1	0	0	1	1	1	1	0	0	0	2	0	0	0	2	2	1	1	1	2	1	0	1	0	1	1	0	0	0	0	1	0	1	0	1	1
25	1	0	1	1	0	1	1	0	0	0	1	1	1	1	0	0	0	2	0	0	0	1	1	1	1	0	1	2	2	1	0	2	1	2	1	2	1	0	1	1	0	0	0	2	0	0	0	2	1
26	0	0	2	0	1	2	2	0	1	0	1	1	2	2	0	0	2	2	1	1	1	0	0	2	0	1	0	1	2	1	0	1	1	1	0	2	2	0	0	1	0	0	0	2	0	0	0	2	1
27	1	0	2	0	0	0	1	0	0	0	1	0	0	0	0	0	0	0	2	2	0	0	0	2	0	1	0	2	2	1	1	0	1	2	1	2	1	1	1	0	0	0	0	1	0	1	1	0	2
28	1	0	2	0	0	2	1	0	0	0	1	1	1	0	1	1	1	0	2	2	0	0	1	1	0	2	0	2	1	1	2	2	1	2	1	2	1	0	1	1	0	0	0	2	0	0	0	2	2
29	1	0	1	1	0	1	2	0	0	0	1	1	2	1	0	0	0	2	1	1	0	0	0	2	0	0	0	0	2	1	0	0	2	1	1	2	1	0	1	1	0	1	1	1	1	1	1	0	1
30	0	0	2	1	1	2	2	0	1	0	0	0	0	0	0	1	0	1	2	1	1	0	0	2	0	2	0	2	2	2	1	1	2	0	0	1	2	0	0	1	0	0	0	1	0	1	1	1	1
31	1	0	1	0	0	1	1	0	2	0	0	0	0	0	0	0	1	1	1	1	1	0	0	2	0	0	0	2	2	2	0	0	2	2	0	2	2	0	0	2	0	0	0	2	1	0	1	0	2
32	0	0	0	0	0	0	2	0	1	0	1	0	0	0	0	0	2	1	1	1	1	0	0	2	0	1	0	2	2	1	1	0	1	2	0	2	1	1	1	0	0	0	0	2	2	0	0	2	0
33	0	0	2	1	0	2	1	0	0	0	0	2	2	2	0	0	0	0	2	2	0	0	0	2	0	1	1	1	2	2	0	2	1	1	0	1	2	0	0	2	0	0	0	2	0	1	0	1	1
34	1	0	2	1	0	1	2	0	2	0	0	0	2	1	0	1	2	1	2	1	1	0	0	2	0	2	0	1	2	1	0	1	2	2	1	2	2	0	0	1	0	0	0	2	0	1	0	1	1
35	0	0	1	0	0	0	2	0	1	0	0	0	2	1	0	1	1	2	1	1	0	1	1	1	1	1	0	1	2	0	1	0	0	2	0	2	1	0	0	1	0	0	0	1	0	0	1	0	2
36	0	0	1	1	0	1	1	0	1	0	1	0	0	0	0	0	1	1	1	1	0	0	0	2	0	2	0	2	2	2	0	0	1	2	1	2	1	0	1	1	0	1	0	0	0	0	0	1	1
37	1	1	2	1	0	1	2	0	1	0	0	2	2	1	1	1	1	0	2	1	1	1	1	1	1	0	0	2	2	2	1	1	1	1	1	1	1	0	1	1	0	1	1	1	0	0	0	2	0
38	1	0	1	0	0	0	2	0	1	0	0	0	0	0	0	0	0	1	1	1	0	0	0	2	0	2	0	1	2	1	1	1	2	2	0	2	2	0	1	1	0	0	0	1	0	0	0	0	2
39	0	0	0	0	1	1	2	0	1	0	0	0	1	1	0	0	0	0	2	2	0	0	0	2	0	1	0	1	2	0	1	0	0	1	1	2	1	0	2	0	1	0	0	2	2	1	0	0	2
40	1	0	2	1	1	2	1	0	0	0	1	0	1	0	0	0	1	0	2	1	1	0	0	2	0	1	0	2	2	2	1	0	0	2	1	2	1	0	1	1	0	1	1	2	1	0	0	1	1
41	0	0	1	0	0	0	1	0	1	0	1	0	0	0	0	0	2	0	2	2	0	0	1	1	0	1	0	2	2	1	2	1	1	1	1	2	0	0	1	1	0	0	0	1	0	0	0	1	1
42	1	0	2	1	1	2	1	1	0	0	1	1	2	1	0	0	2	1	1	2	0	0	0	2	0	1	0	2	2	2	0	0	0	2	0	2	1	0	0	2	1	0	0	2	0	0	0	0	2
43	0	0	1	0	0	0	2	0	0	0	0	1	1	1	0	0	1	1	1	1	1	0	1	1	1	1	0	1	2	0	1	2	2	2	1	2	1	0	2	0	0	1	1	2	0	1	0	2	0
44	1	0	2	1	0	1	2	0	1	0	0	0	0	0	0	0	2	0	2	2	0	0	0	2	0	1	0	1	2	1	1	2	1	2	1	2	2	0	1	1	0	0	0	1	0	1	0	2	0
45	0	0	1	1	0	1	1	0	1	0	0	0	0	0	0	0	0	1	2	1	1	0	1	1	1	1	0	2	2	2	1	0	0	1	1	2	1	0	0	2	0	0	0	0	0	0	0	2	0
46	1	0	1	1	0	1	2	1	1	0	0	1	1	1	0	0	1	1	1	1	0	0	0	2	0	1	0	1	1	1	0	0	0	2	1	2	1	0	1	1	0	0	0	2	2	0	0	1	1
47	0	0	2	0	1	1	2	0	2	0	0	0	0	0	0	0	0	1	0	0	1	0	0	2	0	0	0	1	2	1	0	1	1	1	1	1	1	0	2	1	1	0	0	2	0	0	1	1	1
48	1	0	2	1	0	2	2	1	1	0	0	0	0	0	0	0	1	1	1	1	0	1	1	2	0	0	0	2	2	2	1	0	1	2	0	2	1	0	0	1	0	1	1	2	0	0	0	1	1
49	1	0	2	0	1	1	2	0	2	0	0	0	1	0	0	0	1	0	2	1	1	1	0	2	0	0	0	2	2	2	0	1	2	0	0	1	1	1	0	1	0	0	0	0	0	0	0	2	1
50	0	0	1	1	1	2	1	0	0	1	1	0	1	0	0	0	1	1	1	1	1	0	0	2	0	1	0	2	2	1	1	1	1	1	0	1	2	0	2	0	0	1	0	0	2	0	0	0	1
51	1	1	1	0	1	1	1	0	0	1	2	1	1	1	0	0	2	2	1	1	1	0	1	1	0	2	0	2	2	1	0	1	2	0	0	0	2	0	1	1	0	0	0	1	0	1	1	1	1
52	1	0	1	1	0	1	1	0	1	1	1	1	1	1	0	0	2	2	0	1	1	1	0	2	0	0	0	2	2	2	0	0	0	2	0	2	2	0	1	1	0	0	0	2	0	1	0	2	0
53	1	0	2	1	0	2	2	0	1	0	0	1	2	2	0	0	2	1	2	1	1	0	0	2	0	1	0	2	2	1	2	0	2	1	0	1	2	0	1	0	0	0	0	1	0	0	0	2	0
54	1	0	1	0	0	1	2	1	0	0	0	0	0	0	0	0	2	2	0	0	0	0	0	2	0	2	0	2	2	1	0	2	1	2	1	2	0	0	1	1	0	1	1	1	1	2	0	1	1
55	1	0	0	0	0	0	2	0	1	0	0	0	0	0	0	0	1	1	1	1	0	0	0	2	0	1	0	2	2	1	2	2	2	0	0	0	2	0	0	2	0	0	0	2	0	0	0	2	0
56	1	0	2	0	0	1	2	0	1	0	0	0	1	1	0	0	1	0	2	2	0	0	0	2	0	1	0	1	2	0	0	1	1	2	2	2	1	0	1	1	0	2	2	2	0	1	0	1	0
57	1	0	0	0	0	0	2	0	2	0	0	0	1	0	0	0	1	1	1	1	1	0	0	2	0	1	0	1	2	1	0	0	2	2	2	2	1	0	2	0	0	1	0	0	0	0	0	2	0
58	0	0	2	0	1	1	2	0	1	0	1	1	1	1	0	0	2	2	0	0	0	1	0	2	0	0	0	2	2	2	1	1	2	1	1	1	2	0	1	1	0	1	1	1	1	0	0	1	1
59	1	0	0	0	0	0	2	0	0	0	0	1	1	0	0	0	1	0	2	2	0	1	1	1	1	1	0	2	2	1	1	1	2	0	0	0	1	0	2	0	1	1	1	1	1	2	0	1	1
60	0	0	1	0	0	2	2	0	1	0	0	1	1	0	1	1	1	1	1	0	1	0	0	2	0	1	0	1	2	1	1	1	1	1	0	2	2	0	2	1	0	0	0	2	0	0	0	1	1
61	1	0	0	0	0	0	1	0	0	0	2	0	2	1	0	1	2	0	2	2	0	1	0	2	0	0	1	1	1	0	1	1	1	1	1	1	1	0	2	0	0	1	1	1	1	2	2	0	2
62	1	0	2	1	0	2	2	0	2	0	0	1	1	1	0	0	1	1	1	1	0	0	0	2	0	0	0	1	1	1	1	2	2	1	0	2	1	0	1	2	1	0	0	2	0	1	0	1	1
63	0	1	2	0	0	1	2	0	1	0	0	0	2	1	0	0	1	0	1	1	1	0	1	1	0	1	0	1	2	1	0	1	2	1	1	1	1	1	1	0	0	0	0	1	1	1	1	1	1
64	1	0	0	0	0	0	2	0	0	0	0	0	2	1	0	1	0	1	2	1	1	0	1	1	0	0	0	1	2	0	1	1	1	2	1	2	2	0	1	1	0	0	0	2	0	0	1	1	1
65	1	0	0	0	0	0	1	0	0	0	1	0	0	0	0	0	2	0	2	2	0	0	0	2	0	1	0	1	2	0	1	0	0	2	0	2	2	0	0	2	0	0	0	2	0	1	0	2	0
66	1	0	2	0	0	1	1	0	0	0	0	0	1	0	0	0	1	0	1	1	1	1	0	2	0	1	0	1	2	2	0	0	2	1	0	2	2	0	1	1	0	1	1	1	1	1	0	2	0
67	0	0	2	1	1	2	2	0	0	0	0	0	0	0	0	0	0	1	1	1	1	0	2	0	0	1	0	2	2	1	1	0	2	1	1	1	1	0	2	0	0	1	1	2	2	0	0	0	2
68	0	0	2	0	0	1	1	0	2	0	0	1	1	1	0	0	2	0	2	2	1	0	0	2	0	1	0	1	1	1	0	0	1	0	0	1	2	0	1	1	0	0	0	0	0	1	0	1	1
69	0	0	1	0	0	1	2	1	0	0	0	1	2	1	0	0	1	2	0	0	0	0	0	2	0	1	0	2	2	2	1	1	1	2	1	2	2	0	0	2	0	1	1	2	1	0	0	1	2
70	0	0	1	0	0	0	2	0	1	0	0	0	1	1	0	1	1	0	1	2	0	1	1	1	1	2	2	2	2	0	1	0	1	1	0	1	1	0	2	0	1	0	1	1	0	1	0	1	1
71	0	0	1	0	0	0	2	1	1	1	0	0	1	0	0	0	2	2	1	1	0	1	0	2	0	1	0	2	1	1	1	0	2	2	2	2	0	0	1	0	0	0	0	2	0	0	0	2	0
72	0	0	0	0	0	0	1	0	0	0	1	0	0	0	0	0	2	0	2	2	1	0	0	2	0	2	1	2	2	2	0	0	1	2	1	2	1	1	0	1	0	0	0	2	1	0	0	2	0
73	1	0	2	0	0	1	2	0	0	0	0	0	0	0	0	0	1	0	1	2	0	1	0	2	0	2	0	2	2	1	1	0	1	1	0	1	0	0	1	0	0	1	1	1	1	0	0	1	1
74	1	0	2	1	0	2	2	0	2	0	0	0	0	0	0	0	1	1	1	1	0	1	0	2	0	2	0	2	2	2	0	0	1	2	2	2	2	0	0	2	0	1	1	2	1	1	0	0	1
75	0	0	2	0	0	1	2	1	1	0	0	0	0	0	0	0	0	2	1	2	0	0	0	2	0	2	0	2	2	2	1	2	1	2	1	2	1	0	1	1	0	0	0	2	1	1	0	1	0
76	0	0	1	0	1	1	2	1	1	0	0	0	0	0	0	0	0	1	2	1	1	0	0	2	0	1	0	2	2	2	0	1	1	2	0	2	2	0	0	1	0	1	0	1	1	0	0	2	1
77	0	0	1	0	0	0	2	0	0	0	0	1	1	0	0	0	0	0	2	2	1	1	0	2	0	1	0	2	2	1	1	1	1	1	0	2	0	1	1	0	0	0	0	2	1	0	0	2	0
78	1	0	2	0	0	1	2	1	0	0	0	0	0	0	0	0	1	0	2	1	1	1	0	2	0	2	0	2	2	2	0	0	1	0	0	1	2	0	0	1	0	1	1	2	1	1	0	2	0
79	0	0	1	1	0	2	2	0	2	0	0	0	1	0	0	0	0	2	0	0	0	0	0	2	0	1	1	2	2	1	1	1	2	1	1	1	0	0	1	0	0	0	1	1	0	1	0	2	0
80	1	0	1	1	0	2	2	1	1	0	0	1	0	0	0	0	1	0	2	2	0	0	0	2	0	0	0	2	2	2	1	0	2	2	1	2	2	0	1	1	0	1	0	1	2	1	0	0	2
81	1	1	1	0	1	1	2	0	0	0	1	1	2	1	0	0	1	0	1	1	1	1	0	2	0	0	0	2	2	2	0	1	0	1	0	1	1	0	2	0	1	0	0	2	0	1	0	1	1
82	1	0	1	0	0	1	2	0	0	0	1	0	0	0	0	0	1	0	2	2	0	1	1	1	1	0	0	1	2	0	1	1	2	0	0	1	1	0	1	1	0	1	1	2	1	0	1	0	2
83	0	0	1	0	0	2	2	0	1	0	0	1	0	0	0	0	1	0	1	1	1	0	1	1	1	0	0	1	1	0	1	0	1	0	0	0	2	0	0	1	0	1	1	1	1	2	0	1	1
84	0	0	0	0	0	0	1	2	0	0	0	1	1	1	0	0	1	1	1	1	0	0	0	2	0	1	0	1	1	1	1	0	0	2	1	2	0	0	2	0	1	0	0	1	0	1	0	0	2
85	1	0	1	1	0	2	2	1	1	0	0	0	1	0	0	0	1	2	0	0	1	0	0	2	0	2	0	2	2	2	0	0	1	0	0	0	2	0	2	1	0	0	0	2	0	1	1	1	2
86	1	0	0	0	0	0	1	0	0	0	0	1	1	1	0	0	0	1	0	0	0	1	0	2	0	0	1	2	2	1	0	1	1	1	0	2	1	0	0	0	0	0	0	2	1	0	0	2	0
87	0	0	1	0	1	1	1	1	1	0	1	1	1	1	0	0	0	1	1	1	1	0	0	2	0	1	0	2	2	2	1	0	2	2	2	2	2	0	1	1	0	0	0	2	0	2	0	2	0
88	1	0	2	0	0	1	2	1	0	0	0	2	2	1	1	1	1	1	1	1	1	1	0	2	0	0	0	0	1	0	1	1	2	0	0	1	2	0	0	1	0	1	0	1	0	0	0	2	0
89	0	0	2	0	0	0	2	0	0	0	0	0	0	0	0	0	1	1	1	1	0	0	0	2	0	1	0	1	2	0	1	2	1	1	0	2	2	0	0	2	0	1	0	1	0	1	0	1	1
90	0	0	1	1	0	2	1	0	0	0	1	0	1	0	0	0	2	1	1	1	1	0	1	1	0	1	0	2	2	2	0	0	1	1	0	1	2	0	0	2	0	0	0	1	1	1	0	2	0
91	0	0	2	1	0	2	2	0	0	0	0	1	1	1	0	0	2	0	2	2	0	1	0	2	0	1	0	2	1	1	2	1	1	0	0	0	2	0	0	2	0	1	1	1	1	0	1	1	2
92	1	0	2	0	0	2	2	1	1	0	0	0	0	0	0	0	1	2	0	0	0	1	0	2	0	0	0	2	2	2	1	0	0	2	1	2	1	0	2	0	0	2	2	2	1	0	0	2	0
93	0	1	2	0	0	1	2	0	2	0	0	0	1	1	0	0	0	2	1	2	0	1	0	2	0	1	0	2	2	2	0	1	0	1	0	1	2	0	0	2	1	0	0	2	0	1	0	0	1
94	1	0	1	0	0	1	0	0	1	0	0	0	1	1	0	1	2	1	1	1	1	1	2	0	1	0	0	2	2	2	1	0	1	2	2	2	1	0	0	1	0	0	0	1	0	1	1	0	2
95	1	0	2	0	0	1	2	0	1	0	0	0	0	0	0	0	2	1	1	1	1	0	0	2	0	0	0	1	2	1	0	2	1	1	0	1	1	1	0	1	0	0	0	1	0	1	0	1	0
96	1	0	0	1	0	1	1	1	0	0	1	1	2	2	0	0	1	1	1	1	1	0	0	2	0	2	0	2	2	2	1	0	2	2	2	2	1	0	1	1	0	0	0	2	0	1	0	1	1
97	0	1	2	0	0	1	2	0	1	0	0	0	0	0	0	0	2	1	1	1	0	0	0	2	0	1	0	1	2	1	0	0	2	2	2	2	1	0	0	1	0	1	1	1	0	1	0	2	0
98	0	0	2	0	2	2	1	0	0	0	1	1	1	1	0	0	0	2	0	1	0	1	0	2	0	0	1	2	2	1	0	2	1	2	1	2	2	0	2	1	0	1	1	2	0	0	0	1	1
99	0	1	2	0	0	1	2	0	1	0	0	0	1	1	0	0	0	0	1	2	0	0	0	2	0	1	0	2	2	2	0	1	0	2	0	2	2	0	1	1	0	0	0	1	0	0	0	2	1
100	1	0	2	0	1	1	2	0	1	0	0	0	0	0	0	0	0	1	1	1	0	0	1	1	1	1	0	0	2	0	0	2	1	1	0	2	1	0	1	1	1	1	1	2	1	0	0	2	0
101	0	0	0	0	0	0	1	0	0	0	0	0	1	0	0	0	1	0	2	0	1	1	1	1	1	0	0	2	2	1	2	2	1	2	0	2	1	0	1	1	0	0	0	2	0	1	0	1	1
102	1	0	1	0	0	1	1	0	0	0	1	1	2	1	0	0	0	0	2	2	0	0	1	1	0	0	0	2	2	2	0	0	0	2	0	2	1	0	0	0	0	0	0	0	2	2	0	0	2
103	1	0	1	0	0	2	1	1	0	0	0	0	0	0	0	0	1	1	1	1	1	1	1	1	1	1	0	2	2	1	1	0	2	1	0	2	1	0	1	1	1	0	0	0	0	1	0	2	1
104	0	0	1	0	1	2	2	0	2	0	0	0	0	0	0	0	1	2	0	0	1	0	0	2	0	1	0	2	0	0	2	2	1	2	0	2	2	0	0	2	0	0	0	2	0	0	0	2	0
105	0	0	1	0	0	1	1	0	0	0	1	0	0	0	0	0	0	1	1	1	1	0	0	2	0	1	0	1	2	1	0	1	2	1	0	1	1	0	0	1	0	0	0	2	0	1	0	0	2
106	1	0	1	0	0	0	1	0	0	0	1	1	1	0	1	1	2	0	2	2	0	1	0	2	0	1	0	2	2	2	1	0	1	1	0	2	1	0	1	1	0	1	0	0	0	0	0	2	0
107	1	0	0	0	0	0	2	0	2	0	0	1	1	1	0	0	2	0	2	2	0	0	1	1	0	1	0	2	2	1	0	1	1	1	1	1	2	1	0	0	0	0	0	2	1	0	0	2	1
108	1	0	1	1	1	2	1	0	1	0	1	0	0	0	0	0	0	2	1	1	0	0	0	2	0	2	0	2	2	2	0	1	0	1	0	1	2	0	2	0	0	1	1	2	2	2	0	2	0
109	0	0	1	0	0	1	2	0	2	0	0	0	2	0	0	0	0	0	2	2	0	0	0	2	0	1	0	2	2	2	1	0	1	1	0	1	1	0	0	2	0	0	0	1	0	1	0	2	0
110	1	0	2	1	1	2	2	1	0	0	0	1	1	0	1	1	1	0	2	2	0	1	0	2	0	0	0	1	1	1	1	1	0	1	0	1	1	0	1	1	0	1	1	1	1	2	0	0	2
111	1	0	2	0	1	2	2	1	0	0	0	1	1	1	0	0	1	2	0	0	1	2	1	1	1	1	1	2	2	1	0	2	2	0	0	0	2	0	0	2	0	0	0	2	1	0	0	1	0
112	1	0	1	0	1	1	2	1	1	0	0	0	1	0	0	1	0	0	2	2	0	0	1	1	0	1	0	2	2	2	0	1	2	2	1	2	1	1	1	0	0	0	0	2	0	2	0	1	1
113	0	0	2	0	1	1	1	0	0	0	1	0	0	0	0	0	2	1	1	2	0	0	1	1	0	1	0	1	2	0	0	0	2	0	0	1	1	0	1	1	1	1	1	2	0	1	0	2	0
114	0	0	2	0	1	1	1	0	1	0	1	2	2	1	1	1	1	1	1	1	1	0	0	2	0	1	0	1	2	2	1	1	1	1	0	1	1	0	0	0	0	0	0	2	0	2	0	1	1
115	1	0	0	0	0	0	2	1	0	0	0	0	0	0	0	0	0	1	0	0	1	0	0	2	0	2	1	2	2	1	0	0	2	0	0	1	1	0	1	1	0	0	0	2	0	1	0	1	0
116	0	0	1	0	0	1	2	0	1	0	1	1	2	1	0	0	1	1	1	1	0	0	0	2	0	1	0	1	2	1	0	1	0	1	0	1	1	0	0	2	0	1	1	2	1	0	0	2	1
117	1	0	1	1	0	1	2	0	2	0	0	0	0	0	0	0	0	2	0	0	0	0	0	2	0	2	0	1	2	1	0	2	2	0	0	1	1	0	0	1	0	0	0	2	0	1	0	2	0
118	0	0	1	1	1	2	2	0	0	0	0	0	0	0	0	0	1	0	2	1	1	0	0	2	0	0	0	1	2	1	1	2	1	1	0	2	1	0	2	1	1	1	1	1	1	1	0	0	2
119	1	0	1	1	0	1	2	0	1	0	0	0	1	1	0	0	0	2	1	2	0	0	0	2	0	1	0	0	2	1	0	1	1	1	1	1	1	0	1	1	0	1	1	2	1	1	0	0	1
120	1	0	0	0	0	0	1	0	2	0	0	2	2	2	0	0	2	1	1	1	0	0	0	2	0	2	1	2	2	2	0	1	1	2	0	2	0	1	1	0	0	0	0	2	0	0	0	1	1
121	1	0	1	0	1	1	2	0	1	0	0	0	0	0	0	0	1	2	0	0	1	0	1	1	0	2	0	2	2	1	2	1	2	0	0	1	1	0	1	1	0	0	0	2	0	2	0	1	1
122	0	0	2	1	0	2	2	0	0	0	0	1	2	2	0	0	1	0	2	2	0	0	0	2	0	1	0	1	2	0	1	1	1	1	0	2	1	1	0	1	0	0	0	2	0	2	0	1	1
123	0	0	1	0	0	1	2	0	0	0	1	0	0	0	0	0	1	1	1	1	0	0	0	2	0	1	0	2	2	2	0	0	1	2	0	2	1	0	2	0	1	0	0	2	0	1	0	1	0
124	0	0	1	0	0	0	2	0	2	0	0	0	1	0	0	0	1	1	1	1	1	1	0	2	0	1	0	2	2	2	0	0	2	1	1	2	0	1	1	0	0	0	0	2	1	0	0	1	1
125	1	0	1	0	0	0	1	0	2	0	0	0	0	0	0	0	1	1	1	1	0	1	1	1	1	1	0	2	1	1	2	2	2	2	1	2	1	1	1	0	0	0	0	2	0	1	0	0	2
126	0	0	1	1	0	1	1	0	1	0	1	0	0	0	0	0	2	2	1	1	1	0	0	2	0	1	0	1	1	0	2	0	0	2	1	1	1	0	2	0	0	0	0	1	0	0	0	1	1
127	0	0	1	1	1	2	2	0	1	0	0	0	1	0	0	0	1	1	1	1	0	1	0	2	0	0	0	0	2	0	0	2	2	2	1	2	1	0	1	1	0	0	0	2	1	2	0	1	2
128	1	0	2	1	0	1	2	0	1	0	0	1	1	1	0	0	0	2	1	1	0	0	2	0	0	0	0	2	2	1	0	1	2	1	0	2	0	0	1	0	0	1	0	0	2	0	0	1	1
129	0	0	0	0	0	0	1	0	1	0	0	0	1	0	0	0	2	2	1	1	0	0	0	2	0	1	0	2	0	0	2	1	2	1	1	2	2	0	1	1	1	1	0	1	1	2	0	1	1
130	1	1	1	0	0	1	2	0	0	0	0	1	2	1	0	0	1	0	1	1	1	0	0	2	0	0	1	2	2	1	0	1	1	0	0	1	2	0	0	2	0	0	0	1	0	1	0	2	0
131	1	0	0	1	0	1	2	0	2	0	0	1	2	1	0	0	1	0	2	1	1	1	0	2	0	0	0	0	1	0	1	1	2	0	0	1	1	0	1	1	0	0	0	2	2	0	0	2	0
132	0	0	1	0	0	0	2	0	1	0	0	1	1	1	0	0	2	1	2	2	0	0	0	2	0	1	0	2	2	2	0	1	2	0	0	1	1	1	0	1	0	0	0	1	0	1	0	1	1
133	1	0	1	0	0	0	1	0	0	0	0	0	1	0	0	0	1	1	1	1	0	0	1	1	1	1	0	2	1	1	2	0	1	0	0	1	1	0	1	1	0	0	0	1	1	1	0	2	0
134	0	0	2	0	0	2	1	0	1	0	1	1	1	1	0	0	1	1	1	1	1	1	0	2	0	0	0	2	1	1	2	0	2	0	0	0	1	0	0	2	0	1	0	1	0	1	1	2	1
135	0	0	1	1	0	1	2	1	0	0	0	0	1	0	0	0	1	0	1	1	1	2	1	1	1	1	0	0	2	0	0	0	1	2	1	2	1	0	1	2	1	0	0	2	0	1	0	1	0
136	1	0	2	0	0	1	2	0	0	0	0	1	1	1	0	0	0	1	1	1	0	0	0	2	0	2	0	2	2	1	1	1	0	2	0	2	1	0	0	1	0	0	0	1	0	0	0	1	2
137	0	0	0	0	0	0	1	0	1	0	1	0	0	0	0	1	1	1	2	2	0	0	0	2	0	1	0	2	2	1	1	0	2	1	1	1	1	0	0	1	0	1	0	1	1	0	0	2	0
138	0	0	1	1	0	1	2	0	1	0	0	0	1	0	0	0	1	1	1	1	0	0	0	2	0	1	0	2	2	1	2	1	1	1	0	1	2	0	1	1	0	0	0	2	0	0	0	2	1
139	0	0	2	0	0	1	1	0	1	0	1	0	0	0	0	0	1	1	1	0	1	1	1	1	1	1	0	2	2	2	0	0	0	0	0	1	1	0	0	1	0	0	0	1	0	0	0	1	1
140	0	0	1	0	0	0	1	0	0	0	2	0	2	2	0	0	1	2	0	0	0	0	0	2	0	1	0	1	2	1	0	1	0	2	0	2	1	0	0	1	0	0	0	2	1	0	0	2	0
141	1	0	1	1	0	1	2	0	1	0	0	1	2	2	0	0	1	2	0	1	0	0	0	2	0	1	0	2	2	2	0	0	2	1	0	1	0	0	2	0	1	0	0	0	0	1	0	2	0
142	0	0	1	0	0	1	1	0	0	0	0	1	1	1	0	0	1	1	1	1	1	0	0	2	0	1	0	2	2	2	0	2	2	0	0	0	2	0	1	1	0	0	0	2	0	1	0	2	0
143	0	0	0	0	0	0	1	0	0	0	0	0	0	0	0	0	1	1	1	1	0	1	0	2	0	1	0	1	2	1	0	0	2	1	0	1	1	0	0	1	0	0	0	1	0	0	0	1	2
144	1	0	2	0	0	1	0	0	0	1	1	0	1	0	0	0	2	0	2	2	0	1	0	2	0	1	1	2	2	1	0	1	2	2	0	2	2	0	1	1	0	0	0	2	2	1	0	1	1
145	0	0	1	0	0	0	2	1	0	0	0	1	2	2	0	0	0	1	1	1	0	1	0	2	0	1	0	2	2	2	0	0	2	1	0	0	0	1	0	0	0	0	0	1	1	1	0	2	0
146	1	0	1	0	1	1	2	1	0	0	0	0	0	0	0	0	2	2	0	0	0	1	0	2	0	2	0	1	2	0	1	1	1	2	0	2	2	1	0	0	0	0	0	2	0	0	1	1	1
147	0	0	0	0	0	0	2	0	2	0	0	0	1	0	0	0	2	1	1	1	1	1	0	2	0	0	0	2	2	1	0	2	2	0	0	1	2	0	0	2	1	1	1	2	1	0	0	2	0
148	1	0	1	0	1	1	1	0	1	0	0	0	1	0	0	0	2	0	2	2	1	1	0	2	0	0	0	2	2	1	2	0	2	2	0	2	2	0	0	1	0	0	0	2	1	0	1	1	1
149	0	0	2	1	0	2	2	1	0	0	0	1	1	2	0	0	2	0	2	2	0	1	0	2	0	0	0	2	2	2	1	1	0	2	0	2	0	0	2	0	1	1	1	2	1	1	0	2	2
150	1	0	1	0	0	1	2	1	0	0	0	0	1	0	0	0	2	1	1	1	1	0	0	2	0	1	0	1	2	1	1	0	0	2	0	1	1	0	1	1	0	1	0	1	0	1	0	0	2
151	1	0	1	0	1	1	1	0	0	0	1	2	2	2	0	0	1	1	1	1	1	0	1	1	0	1	0	2	2	2	0	1	1	1	0	2	1	0	0	1	0	0	0	1	0	0	0	1	1
152	1	0	1	0	1	2	1	0	0	0	0	0	0	0	0	0	2	1	1	1	1	0	0	2	0	2	0	1	2	1	0	0	2	2	2	2	2	0	0	2	0	1	1	2	1	0	0	2	2
153	1	0	1	1	0	2	1	0	1	0	0	0	0	0	0	1	1	1	2	2	0	0	1	1	0	0	0	1	1	1	2	0	0	0	0	1	1	0	0	2	0	1	1	2	1	1	0	2	0
154	0	0	2	0	1	2	1	0	0	0	1	1	1	1	0	0	2	0	2	2	0	0	1	1	1	1	0	1	2	1	0	0	0	2	0	2	1	0	0	1	0	1	1	2	1	0	0	1	0
155	0	0	1	0	1	1	2	0	2	0	0	0	0	0	0	0	1	1	1	2	0	1	0	2	0	0	0	2	2	0	0	0	2	2	0	2	2	0	0	2	0	0	0	2	0	1	0	0	2
156	1	0	2	0	0	1	1	0	0	0	0	0	0	0	0	0	0	0	2	2	0	0	0	2	0	1	0	2	1	0	1	1	1	1	0	1	1	0	0	1	0	0	0	2	2	1	0	2	0
157	1	0	1	0	0	0	2	1	0	0	0	0	1	0	0	1	0	2	0	0	0	1	2	0	1	0	0	1	2	1	0	0	0	1	0	1	1	0	2	0	0	0	0	2	0	0	0	1	1
158	0	0	2	0	0	2	2	1	1	0	0	1	1	1	0	0	2	1	2	1	1	1	1	1	1	1	0	1	2	1	0	1	1	1	0	1	2	0	1	0	0	0	0	1	0	1	1	1	1
159	0	0	1	0	0	1	2	0	1	0	0	0	1	0	0	0	0	2	0	0	1	0	0	2	0	2	0	2	2	2	0	0	2	1	1	1	2	0	0	2	0	0	0	2	0	1	1	1	1
160	0	0	2	0	0	1	2	1	1	0	0	1	1	1	0	0	0	1	1	1	0	0	0	2	0	2	0	2	2	1	2	2	1	1	0	1	2	0	0	2	0	2	2	2	1	0	0	1	1
161	0	1	1	0	0	1	2	1	0	0	0	0	0	0	0	0	1	2	0	1	0	1	1	1	1	1	0	2	1	1	2	2	2	1	0	2	1	0	2	1	1	0	0	2	0	2	1	1	2
162	0	0	0	0	0	0	1	0	1	0	1	0	0	0	0	0	1	0	2	1	1	0	0	2	0	1	0	1	2	1	0	0	1	2	0	2	0	0	1	1	0	0	0	1	0	0	0	2	0
163	1	0	2	0	0	1	2	0	0	0	0	0	2	1	0	0	1	0	2	2	0	1	0	2	0	1	0	2	2	1	0	2	2	0	0	1	1	0	1	2	1	0	1	2	1	0	0	1	1
164	1	0	2	1	0	2	2	1	0	0	0	0	0	0	0	0	0	2	0	1	1	0	0	2	0	0	0	2	2	1	2	0	2	2	0	2	1	0	1	1	1	0	0	1	0	0	0	2	1
165	1	0	1	1	0	1	2	0	1	0	0	0	1	1	0	0	0	2	0	1	0	1	0	2	0	2	0	2	2	1	2	1	2	2	1	2	2	0	0	2	0	0	0	0	0	1	0	0	2
166	0	0	2	1	1	2	2	0	1	0	0	0	0	0	0	0	1	0	2	1	0	0	0	2	0	0	0	2	2	1	1	0	2	0	0	2	0	1	0	0	0	0	0	2	0	1	1	0	2
167	1	0	0	0	0	0	2	0	0	0	0	0	0	0	0	0	1	2	0	0	1	0	0	2	0	2	0	1	2	0	1	0	1	2	0	2	2	0	0	2	0	1	1	2	0	0	0	2	0
168	1	0	2	1	0	1	2	1	1	1	0	1	1	1	0	0	1	1	1	1	0	0	0	2	0	2	2	2	2	0	1	2	2	1	0	1	1	0	1	1	1	1	1	1	1	1	1	0	2
169	0	0	0	1	0	1	2	0	0	0	0	0	1	0	0	0	1	2	0	0	2	0	0	2	0	0	1	2	2	0	1	0	1	2	1	2	1	0	0	2	0	0	0	2	0	0	0	1	1
170	0	0	2	0	0	1	1	0	1	0	1	0	2	1	0	1	2	1	2	2	0	1	0	2	0	1	1	1	2	0	0	0	1	1	0	1	1	0	0	1	0	0	0	2	0	1	0	2	0
171	1	0	2	0	0	2	1	0	2	0	0	0	0	0	0	0	0	1	1	1	0	1	0	2	0	0	0	2	2	1	1	0	1	1	0	2	0	1	1	0	0	1	1	1	0	1	0	1	1
172	0	0	1	0	1	2	2	0	2	0	0	0	1	1	0	0	2	0	2	2	0	0	0	2	0	0	0	2	2	2	0	0	2	1	0	1	1	1	0	0	0	0	0	2	0	0	1	0	2
173	1	0	0	0	0	0	2	1	0	0	0	1	0	0	0	0	0	0	2	2	0	0	0	2	0	0	0	1	2	0	1	0	1	1	0	2	1	1	0	1	0	0	0	1	0	0	0	2	1
174	0	0	1	0	1	1	2	0	0	1	0	0	1	0	0	0	2	0	1	1	0	0	1	1	0	1	0	2	1	1	1	1	1	2	0	2	2	0	0	2	0	0	0	2	0	0	1	1	1
175	0	0	2	0	0	0	2	0	2	0	0	0	0	0	0	0	1	1	1	0	1	0	0	2	0	0	0	2	2	1	1	1	0	1	0	2	1	0	1	1	0	0	1	1	1	0	0	0	2
176	1	1	2	1	0	1	0	0	0	0	2	1	2	1	0	0	0	2	1	2	0	0	1	1	0	2	0	2	2	1	2	1	1	1	0	2	2	0	1	1	0	0	0	1	1	1	1	0	2
177	1	0	1	0	0	1	2	0	0	0	0	1	1	1	0	0	2	0	1	1	0	0	0	2	0	1	0	2	2	1	1	0	1	2	1	2	1	0	1	1	1	0	0	2	1	2	0	0	1
178	0	0	2	0	0	1	1	0	2	0	0	1	1	1	0	0	1	0	2	1	1	0	0	2	0	1	1	2	2	2	0	1	1	2	0	2	1	0	0	2	0	0	0	2	0	1	1	1	1
179	0	0	1	0	0	0	2	0	1	0	0	0	0	0	0	0	2	1	1	1	1	1	0	2	0	0	0	2	2	1	0	0	2	1	0	1	1	0	1	1	0	0	0	0	0	1	0	2	0
180	0	0	1	0	0	1	2	0	1	0	0	1	1	1	0	0	2	0	2	2	0	0	0	2	0	2	0	2	2	2	0	1	1	1	0	2	1	0	0	2	1	0	0	1	1	0	0	2	0
181	0	1	2	0	1	1	1	0	1	1	1	0	1	1	0	0	1	2	0	0	1	1	1	1	1	2	0	1	1	1	2	0	2	1	0	1	1	0	1	1	0	0	0	1	0	1	0	0	2
182	1	0	2	1	0	2	1	0	0	0	0	2	2	2	0	0	1	0	1	1	1	0	0	2	0	2	0	2	2	2	0	0	0	2	0	2	1	0	1	2	1	0	0	2	1	0	0	1	0
183	1	0	2	0	0	1	1	1	0	0	0	0	1	0	0	0	1	0	2	2	0	0	1	1	0	2	0	2	2	2	1	1	2	0	0	1	1	0	0	1	0	1	1	2	0	0	0	2	0
184	1	0	2	0	0	1	2	1	0	0	0	0	1	0	0	0	1	1	1	1	0	0	0	2	0	1	0	2	2	2	1	0	1	1	0	1	1	0	0	2	0	1	1	2	0	0	0	0	1
185	0	0	1	0	0	0	2	0	2	0	0	1	1	1	0	0	1	2	0	0	0	0	0	2	0	1	0	2	2	2	2	1	1	2	2	2	1	0	0	1	0	1	0	1	0	1	0	0	2
186	1	0	2	0	0	1	1	0	2	0	0	0	0	0	0	0	1	2	0	1	1	0	0	2	0	1	0	2	2	2	0	0	2	0	0	1	1	1	0	1	1	0	0	2	0	1	0	1	1
187	1	0	0	1	0	1	1	1	1	0	0	1	2	2	0	0	0	1	1	1	0	0	0	2	0	0	0	2	2	0	1	0	1	0	0	1	1	0	1	1	0	1	0	1	1	2	1	1	1
188	1	0	0	1	0	1	2	0	1	0	0	0	2	1	0	1	1	0	1	1	1	2	0	2	0	0	1	1	1	0	1	1	2	2	0	2	2	0	1	1	0	0	0	2	1	0	0	0	2
189	0	0	2	1	0	1	2	0	2	0	0	1	2	1	0	0	1	0	2	2	0	1	0	2	0	1	0	2	2	1	2	0	1	1	0	1	0	1	0	0	0	0	0	2	0	0	0	1	0
190	0	0	2	1	0	1	2	0	1	0	1	1	1	1	0	0	1	1	1	1	0	0	0	2	0	1	0	2	2	2	1	1	2	2	0	2	0	0	1	0	0	1	1	1	1	0	1	1	1
191	0	0	1	1	0	1	1	0	1	0	1	0	0	0	0	1	0	1	1	1	0	0	0	2	0	2	0	2	2	2	1	0	0	1	0	0	1	0	0	1	0	1	1	2	0	1	0	2	0
192	0	0	1	2	0	2	2	1	0	0	1	0	0	0	0	0	1	2	0	0	1	1	1	1	1	1	0	1	2	2	0	0	2	1	0	1	0	0	1	0	0	0	0	2	0	1	0	1	1
193	0	0	1	0	0	0	2	0	2	0	0	1	1	1	0	0	0	2	0	0	0	1	1	1	0	1	0	2	2	2	1	0	0	0	0	2	2	0	0	1	0	0	0	1	0	1	1	1	1
194	0	0	2	0	1	2	1	0	0	1	2	1	1	1	0	0	2	2	1	1	0	1	0	2	0	1	0	2	2	2	1	1	1	2	0	2	1	0	1	1	0	0	0	2	0	1	0	2	1
195	0	0	1	1	0	1	2	0	1	0	0	0	2	0	1	1	1	1	0	0	2	0	1	1	0	0	0	2	1	1	1	1	2	1	0	1	0	0	1	1	0	1	1	1	1	1	0	1	1
196	1	0	1	0	1	1	2	0	0	1	0	0	0	0	0	0	2	0	2	2	0	1	0	2	0	0	0	2	1	1	1	0	1	0	0	0	2	0	1	0	0	0	1	1	0	1	2	0	2
197	0	0	2	0	1	2	2	0	0	0	0	0	0	0	0	0	1	1	1	1	1	1	0	2	0	1	0	2	2	2	2	0	0	0	0	1	1	0	0	2	1	0	0	2	0	2	0	2	0
198	1	0	1	0	0	1	1	0	0	0	1	1	2	2	0	0	0	2	0	0	0	0	1	1	0	2	0	2	2	1	2	0	0	2	1	2	2	1	0	0	0	2	2	2	1	0	1	0	2
199	0	0	1	0	0	1	1	0	2	0	0	0	0	0	0	0	1	1	1	1	0	0	0	2	0	1	0	2	2	1	1	1	1	2	2	2	1	0	1	1	0	0	0	2	0	1	0	2	0
200	0	0	2	1	0	2	2	1	1	0	0	0	0	0	0	0	0	1	1	1	0	1	0	2	0	1	0	2	2	2	0	2	2	2	1	2	1	0	1	1	0	1	1	2	1	0	0	1	1
201	0	0	2	0	1	2	2	0	1	0	1	1	1	1	0	0	0	1	1	1	1	0	0	2	0	1	0	2	1	1	1	1	1	2	0	1	2	0	0	2	0	1	0	1	0	1	0	0	2
202	1	0	2	1	0	2	1	1	0	0	1	1	1	1	0	0	0	1	1	1	0	2	0	2	0	0	0	1	2	0	1	0	2	2	0	1	1	0	0	1	0	0	0	2	0	0	0	1	1
203	0	0	1	0	1	1	0	0	0	0	2	1	1	1	0	0	0	2	0	1	1	0	1	1	0	2	0	0	2	1	0	0	2	1	0	2	1	0	2	0	1	0	0	2	2	0	0	0	1
204	1	0	2	0	2	2	2	0	1	0	0	0	1	0	0	0	1	1	1	1	0	0	0	2	0	1	0	2	1	1	1	0	0	2	0	2	1	1	0	1	0	0	0	2	1	0	0	2	1
205	0	0	1	0	0	1	1	0	1	0	0	0	1	0	0	0	0	0	1	1	1	0	1	1	0	1	0	2	2	2	1	1	0	1	0	1	0	0	2	1	1	1	1	2	1	1	0	0	2
206	0	0	2	0	0	1	2	0	1	0	1	1	1	0	1	1	2	2	1	1	0	0	1	1	0	1	0	1	2	1	0	0	1	0	0	2	1	0	2	0	1	1	0	1	0	0	0	1	0
207	1	0	2	0	1	2	1	0	0	0	0	1	2	1	0	0	1	1	1	1	1	1	0	2	0	2	0	2	2	1	2	1	1	1	0	1	1	0	0	1	0	0	0	1	0	1	0	2	0
208	0	0	1	0	1	2	1	0	1	0	1	1	1	1	0	0	2	2	1	1	0	0	0	2	0	2	0	2	2	2	1	2	2	0	0	0	2	0	1	0	0	0	0	2	0	0	0	1	0
209	0	0	0	0	0	1	1	0	1	0	0	1	0	0	0	0	1	1	1	1	0	1	0	2	0	1	0	2	2	2	0	1	1	0	0	1	2	0	1	1	1	0	0	1	0	0	0	1	1
210	0	0	2	0	0	2	2	1	0	0	0	1	0	0	0	0	2	1	1	1	0	1	1	1	0	1	0	1	2	1	1	0	2	2	0	2	1	0	1	1	0	0	0	1	0	1	0	1	1
211	0	0	2	0	1	1	2	0	1	0	0	2	2	1	1	1	0	2	0	0	0	0	1	1	0	1	0	1	2	1	0	0	1	0	0	2	1	0	0	2	0	0	0	2	0	0	0	1	1
212	0	0	1	0	1	1	1	0	2	0	0	0	1	0	0	0	2	0	2	1	1	0	0	2	0	2	0	1	2	0	1	1	1	0	0	1	1	0	1	1	1	0	0	2	0	1	0	1	1
213	1	0	1	0	0	1	1	0	0	0	1	0	1	0	0	0	0	2	0	1	1	1	0	2	0	1	0	2	0	0	2	1	1	1	0	2	2	0	0	2	0	2	2	2	0	1	0	1	1
214	0	0	2	0	0	2	1	0	1	0	0	1	1	1	0	0	1	1	1	1	1	0	0	2	0	2	1	2	2	0	1	2	1	2	1	2	1	0	1	1	0	1	0	0	1	1	1	0	2
215	0	0	2	1	0	1	1	1	0	0	0	1	2	1	0	0	2	1	1	1	1	0	1	1	0	0	0	1	1	1	1	1	2	1	1	1	1	0	2	0	0	0	0	2	0	1	0	1	1
216	0	0	1	0	0	1	1	1	0	0	1	0	0	0	0	0	2	1	1	1	1	1	0	2	0	0	0	2	2	2	0	1	1	1	0	1	1	1	0	0	0	0	0	2	0	1	0	1	1
217	0	0	2	0	0	0	1	0	2	0	0	1	1	1	0	0	2	0	2	2	0	0	1	1	0	1	0	2	2	1	1	0	0	2	0	2	1	0	2	0	0	0	0	2	0	1	0	2	0
218	1	0	0	0	0	0	2	1	0	0	0	0	1	0	0	0	2	0	2	2	0	0	1	1	0	1	0	2	2	1	2	1	0	1	0	1	1	0	1	1	0	0	0	1	1	0	0	2	0
219	1	0	1	0	0	1	2	1	0	0	0	0	0	0	0	0	1	2	0	1	0	0	1	1	0	0	0	2	2	2	1	0	2	2	2	2	2	0	0	2	0	0	0	1	0	0	0	2	1
220	1	0	2	1	0	2	1	0	0	0	1	0	0	0	0	0	1	2	1	1	0	0	0	2	0	1	0	2	2	2	0	0	2	0	0	1	1	1	0	1	0	0	0	2	0	1	0	2	0
221	1	0	2	0	1	2	1	0	1	0	0	1	1	1	0	0	1	1	1	1	0	1	0	2	0	0	2	2	2	0	1	1	1	0	0	0	0	0	2	1	1	0	0	1	0	0	0	1	1
222	1	0	1	0	0	1	2	0	2	0	0	1	0	0	0	0	1	0	1	1	0	0	1	1	0	1	0	1	1	1	0	1	1	1	0	1	1	1	0	1	0	0	0	2	1	0	0	2	0
223	0	0	2	2	0	2	2	0	1	0	0	1	2	2	0	1	2	0	2	2	0	0	0	2	0	1	0	2	2	0	1	2	2	0	0	1	2	0	0	1	0	0	0	2	0	1	0	0	2
224	1	0	1	0	0	0	2	0	2	0	0	1	1	1	0	0	1	1	1	2	0	0	1	1	0	0	0	2	0	0	2	0	0	0	0	1	1	0	1	1	0	1	1	1	1	1	0	1	1
225	0	0	1	0	0	0	1	0	0	0	0	1	2	1	0	0	1	1	1	1	0	0	0	2	0	1	0	1	1	1	1	1	1	2	2	2	2	0	2	0	0	0	0	2	1	0	0	2	0
226	1	0	1	0	0	1	2	1	0	0	0	0	1	1	0	0	2	1	1	1	0	1	0	2	0	0	0	2	2	1	2	0	2	1	0	2	2	0	0	1	0	0	0	1	0	0	0	0	1
227	1	0	1	0	0	1	1	0	0	0	2	1	2	1	0	0	2	0	2	2	0	1	0	2	0	1	0	2	1	1	2	1	0	2	0	2	1	0	2	0	0	1	1	2	1	0	0	0	0
228	1	0	0	0	0	0	1	0	2	0	0	0	1	0	0	0	1	2	0	0	1	0	0	2	0	2	0	1	2	2	0	2	1	2	0	2	1	0	1	1	0	0	0	1	1	0	1	1	1
229	0	0	0	0	0	0	2	0	1	0	1	1	0	0	0	0	0	1	1	1	0	1	0	2	0	0	0	2	2	1	2	1	1	2	0	2	2	1	0	1	0	1	1	2	1	1	0	2	0
230	0	0	0	0	0	0	2	0	2	0	0	1	1	1	0	0	1	0	2	2	0	0	0	2	0	2	0	2	2	2	1	0	2	2	1	2	2	0	1	1	0	0	0	2	0	2	1	0	1
231	1	0	0	1	0	1	2	0	1	0	0	0	1	0	0	0	0	1	1	1	1	1	0	2	0	0	0	2	2	0	1	2	1	1	0	1	1	0	1	2	1	1	1	2	0	1	0	0	2
232	1	0	2	0	0	0	2	0	2	0	0	2	2	2	0	0	2	2	0	0	2	0	1	1	0	0	0	2	2	1	2	0	2	0	0	1	1	0	0	1	0	1	1	2	1	0	0	2	1
233	1	0	1	0	0	0	2	0	1	0	0	0	0	0	0	0	0	1	2	2	0	0	0	2	0	0	1	2	2	1	0	0	1	0	0	2	1	1	0	1	0	1	1	1	1	1	0	0	2
234	0	0	1	0	1	1	2	0	0	0	0	0	0	0	0	0	0	1	1	1	1	1	0	2	0	1	0	1	2	1	0	0	1	0	0	1	2	0	1	1	0	0	0	1	0	0	0	1	0
235	0	0	0	1	0	1	1	1	0	0	0	0	0	0	0	0	2	1	1	1	1	0	0	2	0	1	0	2	2	1	2	0	0	2	1	1	1	0	2	1	1	2	2	2	1	1	0	1	1
236	0	0	1	0	0	0	2	0	1	0	0	0	2	2	0	0	0	0	2	2	0	1	1	1	1	1	0	2	1	1	1	1	2	1	0	2	1	0	0	1	0	1	0	1	0	0	1	1	1
237	1	0	0	0	0	0	1	0	1	0	0	0	0	0	0	0	1	1	0	0	2	1	0	2	0	2	0	0	2	0	0	1	1	1	1	1	2	0	1	0	0	0	0	1	1	1	0	2	1
238	1	0	1	1	1	2	2	1	0	0	0	1	2	1	0	0	1	0	2	2	0	0	0	2	0	1	0	2	2	1	1	0	2	0	0	1	1	0	0	2	0	0	0	2	1	0	0	0	2
239	0	0	1	1	0	1	2	0	1	0	0	0	1	0	0	0	1	1	1	1	0	0	0	2	0	1	0	0	1	0	1	0	2	2	0	1	1	0	1	1	0	1	1	1	1	0	1	1	1
240	1	0	2	0	1	2	2	0	1	0	0	0	0	0	0	0	1	1	1	1	0	1	1	1	1	1	0	2	2	2	0	0	2	2	2	2	0	1	1	0	0	1	1	2	1	0	0	2	0
241	0	0	1	1	0	1	0	0	0	0	2	1	1	0	1	1	2	1	1	1	0	0	0	2	0	2	0	1	1	0	1	1	2	1	0	1	2	0	0	2	1	1	1	1	1	2	1	0	2
242	0	0	2	1	1	2	1	0	0	0	1	0	0	0	0	0	1	0	1	1	0	0	0	2	0	1	0	1	1	1	1	1	1	1	1	1	2	0	0	2	0	0	0	1	0	1	0	1	2
243	1	1	1	0	1	1	2	0	1	0	0	0	0	0	0	0	1	2	0	0	1	0	0	2	0	1	1	2	1	0	1	1	2	2	0	2	1	0	0	1	0	0	0	2	0	1	0	0	2
244	1	0	0	0	0	0	2	0	0	0	1	0	2	1	0	0	1	1	2	2	0	0	1	1	1	1	0	2	1	1	1	2	1	2	1	2	2	0	0	2	0	0	0	2	0	1	0	0	1
245	0	0	0	0	0	0	2	1	1	0	0	0	1	1	0	0	1	1	1	1	1	0	0	2	0	1	0	2	2	2	1	0	2	2	0	2	2	0	0	1	0	0	0	2	2	0	0	1	1
246	0	0	2	1	0	2	2	0	0	0	0	0	0	0	0	0	0	0	2	2	0	0	0	2	0	1	0	1	1	1	0	0	1	0	0	1	1	0	2	0	0	0	0	1	0	1	0	2	0
247	0	0	1	0	0	1	1	0	1	0	1	1	1	1	0	0	0	1	1	0	1	1	1	1	1	1	0	1	1	1	1	2	2	2	1	2	1	0	0	1	0	1	0	1	1	0	0	2	0
248	1	0	2	0	1	1	2	1	0	0	0	0	1	0	0	0	2	0	1	1	0	0	0	2	0	1	0	1	2	1	0	1	1	1	1	1	2	0	0	2	1	0	0	1	0	1	0	2	0
249	0	0	0	0	0	0	2	0	1	0	0	0	1	0	0	0	1	2	0	0	0	0	0	2	0	0	0	1	2	1	0	1	2	0	0	1	2	0	2	0	0	0	0	2	1	0	0	2	0
250	1	0	0	0	0	0	2	0	1	0	0	0	0	0	0	1	0	0	2	2	0	0	0	2	0	0	0	2	2	2	0	0	1	2	1	2	1	1	0	1	0	0	0	1	0	0	0	2	0
251	1	0	0	1	0	1	2	0	0	0	0	1	1	1	0	0	0	1	1	0	1	0	1	1	1	0	0	2	1	0	2	1	2	1	0	1	1	0	0	1	0	0	0	1	0	0	0	2	0
252	1	0	0	1	0	1	2	0	1	0	1	0	2	0	0	0	2	1	1	1	1	0	0	2	0	1	0	1	1	1	1	2	1	2	1	2	1	0	2	0	0	1	1	2	1	1	1	0	2
253	1	0	2	0	1	1	1	0	0	0	1	1	1	1	0	0	0	0	2	2	0	0	0	2	0	1	0	2	2	1	0	0	1	0	0	1	1	0	0	2	0	1	1	2	1	0	0	2	1
254	1	0	2	1	0	2	2	0	0	0	0	0	0	0	0	0	1	0	2	2	0	0	0	2	0	1	0	1	2	0	1	0	0	2	0	1	0	0	2	0	1	0	0	2	0	0	0	2	1
255	1	0	1	1	0	1	1	0	0	0	1	1	2	1	0	0	1	1	1	1	1	0	0	2	0	1	0	2	2	2	0	1	2	0	0	0	1	0	0	1	0	0	0	2	0	2	0	1	1
256	0	0	2	1	0	1	2	0	0	0	1	0	0	0	0	0	1	0	2	0	1	1	0	2	0	2	0	1	2	0	1	1	1	2	1	2	0	1	0	0	0	1	1	1	0	0	0	2	1
257	1	0	0	0	1	1	2	1	1	0	0	0	1	0	0	0	2	0	2	2	0	1	1	1	1	1	0	2	1	1	2	2	2	0	0	0	1	1	0	1	0	0	0	1	0	0	0	2	0
258	0	0	1	0	1	1	1	0	0	0	1	0	0	0	0	0	2	0	2	2	0	0	0	2	0	1	0	2	2	2	1	0	0	2	1	2	1	0	0	0	0	0	0	2	1	1	0	2	2
259	0	0	2	1	0	1	2	0	0	0	1	0	0	0	0	0	2	0	2	2	0	0	0	2	0	1	0	2	2	2	0	0	0	0	0	1	1	0	1	1	0	0	1	1	1	0	0	2	0
260	1	1	2	0	0	1	1	0	2	0	0	0	0	0	0	0	1	0	1	1	1	0	0	2	0	0	0	1	1	0	1	1	1	1	0	1	1	1	0	0	0	0	0	2	1	0	0	0	1
261	0	0	1	0	0	2	2	0	0	0	1	1	1	1	0	0	0	1	1	1	0	1	0	2	0	1	0	2	2	2	1	0	2	1	0	2	1	0	1	2	1	1	1	2	1	1	0	1	2
262	0	0	1	0	0	1	1	0	1	0	1	0	0	0	0	0	2	2	1	1	0	1	0	2	0	0	0	2	2	2	0	0	1	1	1	1	1	0	0	0	0	1	0	1	0	1	0	1	1
263	1	0	2	0	0	1	2	0	2	0	0	0	0	0	0	0	0	0	2	1	1	1	0	2	0	1	0	2	2	2	1	0	2	1	1	1	2	0	1	1	0	0	0	1	0	0	0	1	1
264	1	0	2	1	0	2	2	0	1	0	0	0	1	0	0	0	1	2	0	0	1	0	0	2	0	2	0	2	1	0	2	2	1	1	0	2	1	0	1	1	0	0	0	2	0	0	0	0	1
265	1	0	2	0	1	1	1	0	1	1	0	0	1	1	0	1	2	2	1	1	0	0	1	1	0	1	0	2	1	1	2	0	1	2	0	2	0	0	1	0	0	0	0	2	0	0	0	1	1
266	1	0	0	0	0	0	2	0	1	0	0	0	1	0	0	0	1	1	0	0	1	0	0	2	0	1	1	2	2	1	0	0	1	2	0	2	2	0	2	0	0	0	0	1	0	1	0	1	1
267	1	1	1	0	0	0	1	1	0	0	0	0	0	0	0	0	1	1	1	1	1	0	0	2	0	2	0	2	2	1	2	0	1	2	1	1	1	0	1	1	0	0	0	1	0	0	1	1	1
268	1	0	2	0	0	1	2	0	0	0	1	0	0	0	0	0	2	0	2	2	0	1	0	2	0	0	0	1	2	0	1	1	1	1	0	1	1	0	0	2	0	1	1	2	1	1	0	1	1
269	1	0	1	0	0	2	2	1	0	0	0	0	0	0	0	0	2	1	1	1	0	1	0	2	0	0	0	1	1	0	1	0	2	2	0	2	1	0	0	2	0	0	0	1	0	0	0	1	0
270	0	0	1	2	0	2	1	0	1	1	1	1	2	1	0	0	2	0	1	1	0	0	0	2	0	1	0	1	2	2	0	1	1	1	1	1	2	0	0	2	0	1	0	0	2	0	0	1	1
271	0	1	1	1	0	2	2	0	0	0	0	0	1	0	0	0	1	1	1	1	0	0	0	2	0	0	0	2	2	2	1	1	1	1	0	2	1	0	1	1	0	0	0	2	0	1	1	0	1
272	1	0	1	0	0	1	1	0	0	1	1	0	0	0	0	1	2	0	2	2	0	0	1	1	0	1	1	2	2	1	0	1	0	2	0	2	2	0	1	1	0	0	0	0	0	1	0	2	0
273	1	0	1	1	0	1	2	0	1	0	1	0	0	0	0	0	1	1	1	1	0	0	0	2	0	1	0	2	1	1	1	0	2	1	0	1	2	0	0	2	0	1	1	1	1	0	0	0	2
274	1	0	2	2	0	2	1	0	1	0	1	1	1	1	0	0	1	0	2	2	0	0	0	2	0	0	0	1	1	0	1	1	2	1	0	2	1	0	0	1	0	0	0	1	1	0	0	1	1
275	1	0	1	1	0	2	2	0	0	1	0	0	0	0	0	0	2	1	1	1	1	1	0	2	0	2	0	2	2	1	2	0	1	2	1	1	1	0	1	2	1	1	1	1	0	0	0	2	1
276	0	0	0	1	0	1	1	0	2	0	0	0	0	0	0	0	0	2	0	0	0	0	1	1	0	1	0	0	2	0	0	0	2	1	0	1	1	0	1	1	0	0	0	1	0	1	0	1	1
277	1	0	1	0	0	0	1	0	2	0	0	0	1	0	0	0	1	0	2	2	0	0	1	1	0	1	0	2	1	1	1	0	1	2	1	2	2	0	1	1	0	1	0	1	0	1	1	1	1
278	0	0	1	1	0	2	1	0	0	0	0	1	2	1	0	0	1	1	1	1	1	0	0	2	0	1	0	2	2	1	2	1	1	2	0	2	2	0	1	1	0	0	0	2	0	0	0	1	1
279	0	0	2	0	0	1	2	0	0	0	1	0	0	0	0	0	0	2	0	0	1	1	0	2	0	0	2	2	2	0	1	0	2	1	0	2	2	0	1	1	0	1	1	1	1	2	0	1	1
280	1	0	1	1	0	1	0	0	0	0	2	0	0	0	0	0	2	2	0	1	1	0	1	1	0	0	0	1	2	0	1	0	1	1	0	1	0	0	1	0	0	1	1	2	0	1	1	0	2
281	0	0	1	0	0	2	1	0	1	0	1	0	0	0	0	0	1	2	1	1	0	0	1	1	0	1	0	1	2	1	0	0	0	2	1	2	0	0	1	0	0	0	0	0	1	1	0	2	0
282	1	0	2	1	0	2	1	0	0	0	1	0	2	1	0	1	1	2	1	1	0	1	0	2	0	0	0	2	2	1	1	1	0	1	0	1	1	0	0	2	0	0	0	0	0	0	0	1	1
283	1	0	2	0	0	0	1	0	0	0	1	0	0	0	0	0	0	0	2	1	1	0	0	2	0	2	0	1	2	1	0	0	2	2	2	2	1	0	0	2	0	0	0	2	0	1	0	0	2
284	0	0	2	1	0	2	2	0	1	0	1	0	0	0	0	0	1	2	0	0	1	0	0	2	0	2	0	2	2	2	0	1	0	2	0	2	1	0	1	1	1	0	0	1	0	1	0	1	0
285	0	1	1	0	0	1	1	1	0	0	1	0	1	0	0	0	1	1	1	1	0	1	0	2	0	2	0	2	2	1	1	1	1	2	2	2	0	0	1	0	0	0	0	2	1	0	0	2	0
286	0	0	1	1	0	1	1	0	2	0	0	2	1	1	0	0	1	1	1	1	0	0	0	2	0	1	0	2	1	1	2	1	1	1	0	2	2	0	0	2	0	0	0	2	1	0	0	0	2
287	0	0	1	1	0	2	2	0	1	0	0	0	1	0	0	0	1	0	1	1	1	1	0	2	0	1	0	2	2	1	2	2	2	0	0	0	0	0	2	0	1	0	0	1	0	0	0	2	1
288	1	0	0	0	0	1	1	0	1	1	2	0	1	0	0	0	2	0	2	2	0	0	0	2	0	1	0	2	2	2	1	1	2	1	0	1	0	0	1	0	0	0	0	1	0	1	0	2	0
289	0	0	1	1	0	1	2	1	0	0	0	0	0	0	0	0	0	2	0	0	1	1	1	1	1	1	0	2	2	2	1	0	1	0	0	1	1	0	0	2	0	0	0	2	0	1	0	0	2
290	0	0	2	0	1	1	2	0	2	0	0	0	0	0	0	0	1	2	0	0	1	0	0	2	0	0	0	2	2	1	1	0	1	0	0	1	2	0	0	2	0	1	1	2	0	0	1	1	1
291	0	0	1	0	1	1	2	0	1	0	0	1	1	1	0	0	2	1	1	1	1	0	0	2	0	1	0	2	2	1	2	0	2	1	0	2	1	0	0	1	0	0	0	2	0	0	0	2	0
292	0	0	1	0	0	1	2	0	1	0	0	1	2	1	1	1	1	0	2	1	1	1	0	2	0	0	0	2	2	1	1	2	1	0	0	0	2	0	0	1	0	0	0	2	1	1	0	2	0
293	1	1	2	0	0	1	2	0	1	0	1	0	1	1	0	0	0	0	2	1	1	0	0	2	0	2	0	1	2	0	0	0	2	1	0	0	1	0	1	1	0	1	0	1	0	0	0	2	0
294	0	0	1	1	0	1	2	0	1	0	0	1	1	1	0	0	1	1	1	0	1	0	1	1	0	2	0	1	2	0	1	0	2	2	0	2	1	0	0	2	0	0	0	1	0	0	0	2	0
295	0	1	1	1	0	2	1	0	0	0	1	0	2	1	0	1	2	0	1	1	0	1	0	2	0	0	0	2	1	1	2	0	2	2	0	1	1	0	2	0	0	0	0	1	0	0	0	1	1
296	0	0	2	0	1	2	2	0	1	0	0	1	1	1	0	0	1	1	1	1	0	0	0	2	0	1	0	2	2	1	1	0	1	2	2	2	1	1	0	1	0	0	0	2	1	0	0	2	0
297	0	0	1	0	0	0	1	0	0	0	1	0	0	0	0	0	1	1	1	0	1	0	1	1	0	2	0	2	1	1	2	0	0	2	1	1	2	0	0	2	1	0	0	2	0	1	0	2	0
298	1	0	2	1	0	2	2	0	1	0	0	1	1	0	1	1	0	0	2	2	0	0	0	2	0	1	0	0	2	0	0	2	2	1	0	1	2	0	2	0	0	0	0	1	0	1	0	0	2
299	1	0	2	0	0	2	1	0	0	0	0	0	0	0	0	1	1	2	0	0	2	0	0	2	0	1	0	1	1	1	0	0	0	0	0	2	1	0	1	1	0	0	0	1	0	1	1	0	1
300	1	0	1	0	0	2	2	0	0	0	0	0	1	0	0	0	0	0	2	2	0	0	0	2	0	1	0	2	2	2	2	0	2	0	0	1	1	0	0	1	0	0	0	2	1	1	0	1	1
301	1	0	0	0	0	0	2	1	0	0	0	0	0	0	0	1	0	0	2	1	1	0	1	1	1	0	0	2	2	2	0	2	1	2	1	2	0	1	0	0	0	0	0	1	0	0	0	1	0
302	1	0	1	0	0	1	2	0	1	0	0	0	0	0	0	0	1	1	1	1	0	0	0	2	0	1	0	2	2	2	1	1	1	2	1	1	1	0	0	1	0	1	1	2	1	0	0	2	1
303	0	0	1	0	1	2	1	1	1	0	0	1	2	1	0	0	1	1	1	1	1	0	0	2	0	2	0	2	2	1	1	0	1	2	1	1	1	0	0	2	0	0	0	2	0	0	0	1	0
304	0	0	1	1	0	1	2	1	0	0	0	1	1	0	1	1	1	0	2	2	0	0	0	2	0	2	0	2	1	1	2	0	2	2	0	2	1	0	0	1	0	0	0	2	0	0	1	0	2
305	1	0	1	0	0	1	2	0	1	0	0	0	1	1	0	0	1	2	1	1	0	1	0	2	0	1	0	2	1	1	2	0	1	1	0	1	2	0	0	2	0	0	0	2	2	1	0	1	1
306	1	0	2	0	0	0	1	0	0	0	1	0	0	0	0	0	0	2	0	0	0	1	0	2	0	2	0	2	2	2	0	0	1	1	1	1	1	0	1	1	0	0	0	2	0	1	0	2	0
307	0	0	2	1	1	2	1	0	0	1	2	0	0	0	0	0	1	1	1	1	1	1	0	2	0	1	0	2	2	2	0	1	2	1	0	1	1	1	0	1	0	2	2	2	1	1	1	0	2
308	1	0	2	1	0	1	1	0	1	1	0	1	1	1	0	0	0	1	1	1	1	0	0	2	0	0	0	2	2	2	0	0	2	1	0	0	2	0	1	1	0	1	1	1	1	0	0	1	0
309	1	0	2	1	0	1	2	0	0	0	0	0	1	0	0	0	1	2	0	0	0	0	0	2	0	1	0	2	2	1	1	1	1	0	0	1	2	0	1	1	0	0	0	2	1	0	0	0	1
310	0	0	1	1	0	1	2	1	0	0	0	0	0	0	0	0	2	2	1	1	1	0	0	2	0	2	0	2	1	1	2	1	1	1	0	2	2	0	1	1	1	1	1	2	0	1	0	1	1
311	1	0	1	1	0	1	2	1	0	0	0	1	2	2	0	0	1	2	0	0	0	1	0	2	0	1	1	2	2	1	0	1	1	1	0	2	1	1	0	1	0	0	0	2	0	0	0	2	0
312	1	0	2	0	0	1	2	0	0	0	0	1	1	1	0	0	1	2	0	0	1	0	1	1	0	2	0	1	2	1	1	1	2	1	0	1	1	0	1	1	0	0	0	2	0	0	1	0	1
313	1	0	0	0	0	0	2	0	1	0	1	0	0	0	0	0	0	0	2	2	1	0	0	2	0	0	0	1	2	1	0	0	1	1	0	1	2	0	0	1	0	0	1	2	1	0	0	1	1
314	0	0	2	0	0	2	2	0	1	0	1	1	0	0	0	0	1	1	2	2	0	1	0	2	0	1	0	2	1	1	2	2	2	1	0	1	1	0	0	1	0	0	0	1	1	0	0	2	1
315	0	1	2	1	0	1	1	1	0	0	0	1	1	1	0	0	0	0	2	1	1	1	1	1	1	0	0	2	2	2	1	0	1	1	1	1	1	0	1	1	0	1	1	2	0	0	0	2	0
316	1	0	0	1	0	1	2	0	1	0	0	0	0	0	0	0	1	1	1	1	0	1	0	2	0	1	0	2	2	2	1	0	1	1	0	1	1	0	2	0	0	0	0	2	1	1	1	0	2
317	0	0	1	0	0	1	2	0	1	0	0	0	0	0	0	0	2	1	1	1	1	0	0	2	0	1	0	2	2	1	1	0	1	0	0	1	1	0	1	2	1	1	0	1	0	0	0	1	0
318	0	0	2	1	0	1	2	0	1	0	0	1	2	2	0	0	2	1	1	1	1	0	0	2	0	0	0	2	2	1	0	0	1	1	0	2	2	0	0	1	0	0	1	2	1	0	1	0	1
319	1	0	0	0	0	0	2	0	2	0	0	1	2	0	1	1	1	1	2	2	0	0	1	1	0	1	0	1	2	1	0	0	1	2	0	2	2	0	0	2	1	0	0	2	1	0	0	1	2
320	1	0	1	0	0	0	2	0	2	0	0	0	0	0	0	1	1	0	1	2	0	0	0	2	0	0	0	0	1	0	1	2	2	2	1	2	1	0	2	0	0	0	0	1	0	1	0	2	1
321	1	0	1	1	0	1	2	1	0	0	0	1	1	1	0	0	2	0	2	2	0	0	1	1	0	2	2	2	2	0	1	0	1	1	0	1	1	0	2	0	0	0	0	0	0	0	0	0	1
322	1	0	1	0	0	1	2	0	1	0	0	0	0	0	0	0	0	1	1	0	1	0	0	2	0	2	0	2	2	1	1	2	1	1	0	1	1	0	0	2	0	0	0	2	1	0	0	1	1
323	1	0	0	0	0	0	2	0	1	0	0	0	0	0	0	0	2	0	1	1	0	1	0	2	0	0	0	2	2	2	0	2	2	0	0	0	1	0	2	0	0	0	0	2	0	0	0	2	0
324	1	1	2	0	0	1	2	0	1	0	1	0	1	0	0	0	0	1	1	1	0	1	0	2	0	0	0	2	2	2	1	0	0	1	1	2	2	0	1	1	1	1	1	1	1	1	0	2	0
325	1	0	2	0	1	1	2	0	2	0	0	0	0	0	0	0	1	0	1	2	0	0	0	2	0	1	0	1	2	0	1	1	2	2	1	2	0	0	1	1	0	0	0	2	0	1	0	2	0
326	0	0	1	1	0	2	1	0	1	0	0	0	0	0	0	0	2	0	2	2	0	1	0	2	0	0	0	1	2	1	1	1	2	1	1	1	1	0	1	1	0	0	0	2	1	2	0	0	2
327	1	0	1	0	0	0	2	0	1	0	0	0	0	0	0	0	2	2	1	1	1	1	0	2	0	1	0	2	2	0	0	0	1	1	0	2	1	0	1	1	0	0	0	2	0	0	1	0	2
328	1	1	1	0	1	2	2	0	1	0	0	0	0	0	0	0	2	0	2	2	0	0	0	2	0	2	0	1	1	1	1	2	2	0	0	0	2	0	2	0	0	1	1	1	1	1	0	2	2
329	1	0	1	1	0	1	1	0	1	1	1	0	0	0	0	0	1	2	0	0	1	0	1	1	0	0	0	2	2	1	2	1	2	2	0	2	2	0	0	2	1	0	0	2	0	1	0	1	1
330	1	0	1	1	0	1	1	1	0	0	0	0	1	0	0	0	0	2	0	0	0	1	0	2	0	1	0	2	0	0	2	2	2	0	0	0	2	0	2	0	0	1	1	1	1	0	0	1	1
331	1	0	1	1	0	1	2	0	1	0	0	0	0	0	0	0	0	0	2	2	0	0	0	2	0	2	0	2	2	2	0	1	1	2	2	2	2	0	1	1	0	0	0	2	0	0	2	0	2
332	1	0	2	0	0	1	2	0	2	0	0	0	1	1	0	0	1	1	2	2	0	0	0	2	0	0	0	2	2	2	0	1	1	1	0	2	1	0	1	1	0	2	2	2	1	1	0	0	2
333	1	0	0	0	0	0	2	1	0	0	0	0	0	0	0	0	1	1	1	1	0	0	0	2	0	2	1	2	2	1	0	2	2	0	0	1	1	1	0	1	0	1	0	1	0	1	0	2	0
334	1	0	1	0	0	2	1	0	0	0	1	0	1	1	0	0	2	1	1	1	1	1	0	2	0	0	0	2	2	1	1	0	0	2	1	2	1	0	1	1	0	0	0	2	0	1	0	2	2
335	1	0	2	0	0	1	2	0	2	0	0	0	0	0	0	0	2	0	2	2	0	1	0	2	0	0	0	1	2	1	0	1	1	1	0	1	1	0	1	2	2	0	0	0	0	1	0	0	2
336	0	0	2	0	1	2	1	0	0	0	1	0	0	0	0	0	1	0	1	2	0	0	0	2	0	0	0	1	2	1	0	1	2	1	0	2	1	0	0	1	0	0	0	2	1	1	0	1	1
337	1	0	1	0	1	2	2	0	1	0	0	1	2	1	0	0	2	1	1	1	0	0	1	1	1	0	0	1	2	0	1	0	2	1	0	1	2	0	0	2	0	0	0	2	0	0	0	2	2
338	1	0	1	0	0	0	2	0	1	0	0	1	2	1	0	0	1	0	1	2	0	1	1	1	1	0	0	2	2	2	0	2	2	0	0	0	0	1	1	0	0	0	0	2	0	1	1	0	1
339	1	0	1	1	0	1	1	0	1	1	0	0	2	2	0	0	0	1	1	1	1	0	0	2	0	2	0	1	1	1	1	0	2	1	0	1	1	0	1	2	1	1	1	2	1	1	0	0	1
340	0	0	2	0	0	2	2	1	0	0	0	0	0	0	0	0	2	0	2	2	0	0	0	2	0	1	0	0	2	0	0	0	2	1	0	2	2	0	1	1	0	0	1	2	1	0	0	1	2
341	1	0	2	2	0	2	1	0	0	0	1	0	1	0	0	0	1	0	2	2	0	0	1	1	0	2	1	2	2	1	0	0	0	2	1	2	1	0	0	0	0	0	0	0	0	1	0	0	2
342	0	0	1	1	0	2	2	1	0	0	0	0	1	0	0	0	1	1	1	0	1	1	0	2	0	0	0	1	2	2	1	1	1	1	0	2	1	1	0	1	0	1	0	0	2	0	0	1	1
343	1	0	0	1	0	1	2	0	1	0	0	1	1	1	0	0	1	0	2	2	0	0	0	2	0	1	0	2	2	2	0	0	2	2	0	2	1	0	2	0	0	0	1	1	1	0	0	1	2
344	1	0	1	1	0	1	2	0	1	0	0	0	1	0	0	0	0	1	1	1	0	0	0	2	0	2	0	1	2	2	1	1	2	1	1	2	2	0	0	2	0	0	0	1	0	1	1	1	1
345	0	0	1	0	0	0	1	0	0	0	1	0	1	1	0	1	2	1	1	1	1	0	0	2	0	0	0	2	1	1	1	1	0	1	0	2	1	0	2	0	1	1	1	2	0	1	0	0	1
346	1	0	1	0	0	0	2	0	2	0	0	1	1	0	1	1	2	1	2	2	1	0	0	2	0	0	0	2	2	2	0	2	1	0	0	0	2	0	1	1	0	2	2	2	1	1	0	1	1
347	1	0	1	0	0	1	2	0	0	0	0	1	1	1	0	0	2	0	2	2	0	1	1	1	1	1	0	2	2	2	0	1	1	1	0	2	2	0	1	1	0	1	0	0	0	0	0	2	1
348	0	0	1	0	0	2	2	0	2	0	0	0	0	0	0	0	1	2	1	2	0	0	0	2	0	1	0	2	1	1	2	2	2	1	0	2	1	0	0	1	0	0	0	2	1	0	0	1	1
349	0	0	2	1	0	2	2	0	1	0	0	1	1	1	0	0	0	1	1	1	0	1	1	1	0	0	0	1	2	1	0	1	2	2	0	2	1	0	1	1	0	0	0	2	1	0	0	2	0
350	0	0	1	1	1	2	2	0	0	0	0	1	2	1	1	1	1	0	2	1	1	0	0	2	0	1	0	2	2	1	1	1	2	1	1	2	1	0	0	2	0	0	0	1	0	1	1	0	2
351	0	0	1	2	0	2	2	0	1	0	0	0	1	0	0	0	2	0	2	2	0	0	0	2	0	2	0	2	1	1	2	2	2	0	0	0	0	1	1	0	0	1	1	1	1	1	0	2	0
352	0	0	1	0	0	0	2	0	1	0	1	0	0	0	0	0	2	0	2	2	0	0	0	2	0	2	0	2	2	2	1	0	2	2	0	2	1	0	1	1	1	0	0	1	0	0	0	2	1
353	1	0	2	0	0	2	1	0	2	0	0	2	2	2	0	0	2	0	2	2	0	0	0	2	0	1	0	1	2	0	1	0	1	0	0	0	1	0	0	2	0	0	0	1	0	1	0	2	0
354	0	0	1	0	0	1	2	0	2	0	0	0	0	0	0	0	2	0	2	2	0	0	0	2	0	1	0	2	2	1	1	1	1	1	0	2	1	0	1	1	1	1	1	2	1	0	0	1	1
355	1	0	2	1	0	2	2	1	0	0	0	0	0	0	0	0	2	2	0	0	2	0	0	2	0	1	0	2	0	0	2	0	2	2	0	1	1	0	0	1	0	0	0	1	1	1	0	0	2
356	0	1	1	0	0	0	2	0	0	0	0	1	1	1	0	0	2	0	2	2	0	1	0	2	0	0	1	2	2	0	1	1	1	2	0	1	2	0	0	2	0	0	0	1	0	1	0	0	2
357	1	0	1	0	0	0	1	0	0	0	1	0	1	0	0	0	1	1	1	1	0	1	1	1	0	1	0	0	2	0	0	0	1	0	0	1	1	0	1	1	0	1	1	1	1	2	1	0	2
358	1	0	2	1	0	1	2	0	1	0	0	0	1	0	0	1	1	2	1	1	0	0	0	2	0	0	0	1	2	0	1	1	2	0	0	0	0	1	0	0	0	0	0	2	0	1	0	2	0
359	0	0	2	1	0	2	2	0	1	0	0	1	0	0	0	0	2	0	2	2	0	0	0	2	0	1	0	2	1	1	1	0	1	1	1	1	1	0	2	1	1	1	1	1	1	1	0	2	1
360	1	0	2	1	0	2	2	0	0	1	0	0	0	0	0	0	2	0	2	2	0	1	0	2	0	0	0	2	2	1	0	0	0	2	2	2	2	0	0	2	0	0	0	2	0	1	0	0	2
361	0	0	2	0	0	2	2	1	1	0	0	0	1	0	0	0	1	1	1	1	0	0	0	2	0	0	0	1	2	1	0	0	2	2	2	2	0	0	2	1	1	1	0	1	1	0	1	1	1
362	0	0	0	1	0	1	0	0	0	0	1	1	2	1	0	0	2	0	1	1	0	1	0	2	0	2	0	2	2	2	2	0	1	1	0	1	0	0	2	0	1	2	2	2	0	1	0	0	2
363	1	0	1	0	0	1	2	0	1	0	1	0	0	0	0	0	0	1	1	1	0	0	1	1	0	1	0	2	1	0	1	0	2	2	2	2	1	0	0	2	0	1	1	1	0	0	0	0	2
364	1	0	2	0	0	1	2	1	0	0	0	1	1	1	0	0	1	1	1	1	0	1	1	1	1	0	0	2	2	2	0	1	1	1	0	1	2	0	1	0	0	0	0	1	0	0	0	1	0
365	0	0	1	1	0	1	2	0	1	0	0	0	0	0	0	0	2	1	1	1	0	0	0	2	0	0	0	1	1	0	1	0	1	1	0	2	2	0	0	1	0	1	0	0	0	0	0	1	2
366	1	0	0	0	0	0	2	0	2	0	0	0	0	0	0	0	0	2	0	0	0	0	0	2	0	2	0	1	1	0	1	1	2	0	0	1	1	0	0	0	0	0	0	1	0	1	0	0	2
367	0	0	1	0	0	1	2	0	1	0	1	0	1	0	0	0	2	2	1	1	0	0	1	1	0	2	0	1	2	1	0	0	1	1	1	1	2	0	0	2	0	0	0	0	1	1	0	2	0
368	1	0	0	0	0	0	1	2	0	0	0	0	0	0	0	0	1	1	1	1	1	1	0	2	0	0	0	2	2	1	2	1	2	1	0	1	1	0	1	1	0	0	0	2	0	1	0	2	0
369	0	0	0	1	0	1	1	0	1	0	0	0	0	0	0	0	1	0	2	1	1	0	0	2	0	0	0	2	2	2	0	1	2	0	0	0	1	1	0	1	1	0	0	2	0	1	0	1	1
370	1	0	0	0	0	0	0	0	0	0	2	1	1	1	0	0	1	1	1	0	1	0	1	1	0	0	0	2	2	2	0	0	2	1	1	1	1	0	0	2	0	1	1	1	0	1	0	0	2
371	1	0	1	1	0	1	1	0	0	1	2	0	0	0	0	0	2	0	2	2	0	1	0	2	0	1	0	1	2	1	1	2	1	1	0	2	2	0	1	1	0	0	0	2	0	0	0	1	1
372	0	0	2	0	0	2	2	0	0	0	1	0	0	0	0	0	1	1	1	1	0	0	0	2	0	1	0	2	2	1	2	2	2	2	1	2	0	0	1	1	0	1	0	1	0	0	0	2	0
373	0	0	2	1	0	1	1	1	1	0	1	1	1	1	0	0	1	0	2	1	1	0	0	2	0	2	0	1	1	1	1	0	1	1	0	2	2	0	0	2	0	1	1	1	1	1	0	2	1
374	0	0	1	1	0	1	2	0	1	0	0	0	1	0	0	0	0	2	1	2	0	0	0	2	0	0	1	1	1	0	1	0	2	2	2	2	2	0	1	1	0	1	1	1	1	1	0	1	1
375	0	0	1	0	0	0	1	0	0	0	0	0	0	0	0	0	1	1	1	1	0	1	0	2	0	1	0	2	1	1	2	0	1	1	0	1	0	0	2	1	1	0	0	1	1	1	0	2	0
376	1	0	2	1	1	2	1	2	0	0	0	1	2	2	0	0	0	0	2	1	1	0	1	1	0	1	0	1	2	1	1	0	2	1	0	1	1	1	0	1	0	0	0	0	0	1	0	2	0
377	1	1	1	0	0	1	1	0	0	0	1	0	0	0	0	0	1	0	2	2	0	1	0	2	0	0	0	0	1	0	1	1	2	1	0	2	2	0	1	1	0	0	0	1	0	0	0	2	0
378	0	0	1	0	0	0	2	1	0	0	0	0	0	0	0	0	1	2	0	0	2	0	0	2	0	0	0	1	1	1	1	0	2	1	1	2	2	0	0	1	0	0	0	1	0	0	0	2	1
379	0	0	1	1	0	2	2	0	2	0	0	1	1	1	0	0	2	0	2	2	0	0	0	2	0	1	0	1	2	1	0	1	2	0	0	0	2	0	1	1	0	0	0	2	1	1	0	2	0
380	0	0	1	0	0	1	1	0	1	1	1	1	1	1	0	0	2	1	1	1	1	0	1	1	0	2	0	2	1	1	2	0	2	0	0	2	2	0	1	1	0	0	0	1	0	0	0	2	0
381	0	0	2	1	0	1	1	0	0	0	1	1	2	1	0	0	1	1	1	1	0	1	1	1	1	1	0	2	2	2	0	1	2	0	0	2	1	0	0	1	0	1	1	2	1	0	1	0	1
382	0	0	1	1	0	1	1	0	0	0	1	1	2	1	0	0	1	1	1	1	1	1	0	2	0	0	0	2	1	0	2	2	1	1	0	2	2	0	1	1	0	0	0	1	1	1	0	2	1
383	1	0	1	0	0	0	2	0	2	0	0	1	1	1	0	0	1	2	0	0	1	1	1	1	1	1	0	2	2	2	0	1	1	1	1	2	1	0	2	1	1	0	0	2	0	0	1	0	2
384	1	1	2	1	0	1	2	0	1	0	0	0	1	0	0	0	1	1	1	1	0	0	0	2	0	1	0	2	1	0	2	1	1	0	0	0	1	0	1	1	0	0	0	1	0	0	0	2	0
385	0	0	2	1	0	1	2	0	1	0	0	1	1	1	0	0	2	0	1	1	0	1	0	2	0	0	0	2	2	2	0	0	1	1	0	1	2	0	2	0	0	0	0	0	0	1	0	1	0
386	1	0	0	0	0	0	2	0	0	0	0	0	1	0	0	0	0	2	1	1	0	1	0	2	0	0	0	1	2	1	0	2	2	0	0	1	2	0	2	0	0	0	0	2	0	0	0	2	0
387	1	0	2	1	1	2	2	0	2	0	0	1	2	1	0	0	0	1	1	1	0	1	0	2	0	0	0	2	2	2	1	0	0	0	0	2	2	0	0	2	1	0	0	2	0	1	1	1	1
388	0	0	1	1	0	1	1	0	1	1	0	1	2	2	0	1	0	0	2	1	1	1	0	2	0	1	0	2	2	2	1	0	2	1	1	2	0	0	0	1	0	0	0	2	2	1	0	2	0
389	0	0	1	0	0	1	2	0	1	0	0	0	0	0	0	0	0	1	1	1	0	1	0	2	0	1	0	2	1	1	1	0	1	2	0	2	1	1	0	1	0	1	1	2	1	1	0	1	1
390	1	0	2	1	0	1	1	0	1	0	0	0	1	0	0	0	1	1	1	1	0	1	0	2	0	2	0	1	1	1	0	0	1	1	0	2	1	0	0	0	0	0	0	1	0	0	0	2	0
391	0	0	2	0	0	0	1	0	0	0	1	0	0	0	0	0	1	0	2	1	1	0	0	2	0	1	0	1	1	1	1	0	2	0	0	1	1	0	0	2	0	1	0	1	0	0	1	0	2
392	1	0	2	1	0	2	2	0	0	0	0	0	2	0	0	0	1	1	1	1	0	0	0	2	0	1	0	1	2	0	1	0	0	2	0	2	1	0	1	2	1	0	0	0	0	1	1	0	1
393	1	0	1	1	0	1	2	0	1	0	0	1	1	1	0	0	1	1	2	2	0	1	1	1	1	1	0	2	2	2	1	1	1	1	0	2	1	1	0	0	0	0	0	2	0	0	1	1	1
394	1	1	1	0	1	1	2	0	0	0	0	1	1	1	0	0	2	1	1	1	1	0	0	2	0	1	0	0	1	0	1	2	1	1	0	2	1	0	0	0	0	0	0	1	0	1	1	0	2
395	0	1	1	0	0	1	1	0	0	1	1	0	0	0	0	0	1	2	0	0	1	1	0	2	0	0	0	2	2	2	1	1	2	0	0	2	1	0	1	1	0	0	0	0	0	0	0	2	0
396	0	0	2	0	0	1	2	0	1	0	0	1	1	1	0	0	0	0	2	2	0	2	0	2	0	0	0	2	2	2	1	0	0	1	1	2	2	0	0	1	0	1	0	0	1	0	1	1	1
397	0	0	1	1	0	1	1	0	2	0	0	0	0	0	0	0	2	0	2	2	0	1	0	2	0	0	0	0	2	1	0	0	2	1	1	2	2	0	0	2	0	0	0	2	0	1	0	1	1
398	0	0	1	0	0	0	2	1	0	0	0	0	2	1	0	1	1	0	2	1	0	1	1	1	0	1	1	2	2	1	0	0	1	2	0	0	2	0	1	1	0	0	0	2	0	2	0	2	0
399	0	0	1	0	0	2	2	1	1	0	0	1	2	1	0	0	1	2	0	0	1	0	1	1	0	1	0	1	2	1	0	0	2	2	2	2	2	0	2	0	0	0	0	1	0	1	2	0	2
400	1	0	2	0	1	2	1	0	1	0	0	0	1	0	0	0	0	2	1	1	0	0	0	2	0	1	0	1	2	0	1	0	1	2	0	2	1	1	0	1	0	1	1	2	2	0	0	1	1
401	0	0	2	1	0	1	0	0	0	0	2	0	0	0	0	0	2	1	1	1	0	0	0	2	0	1	0	1	2	1	1	2	1	1	0	1	1	0	0	1	0	0	0	0	0	0	0	1	1
402	1	0	1	0	0	1	1	0	1	0	0	1	1	1	0	0	0	0	2	2	0	0	0	2	0	1	0	2	2	2	0	0	2	2	0	2	1	0	1	1	0	0	0	2	0	0	0	2	1
403	1	0	0	1	0	1	2	1	1	0	0	0	0	0	0	0	1	1	1	1	1	1	1	1	0	0	0	1	1	0	2	0	2	0	0	2	1	0	0	0	0	0	0	2	0	2	0	1	2
404	1	0	1	0	1	1	2	0	0	0	0	1	0	0	0	0	0	2	0	0	0	0	0	2	0	1	0	1	2	2	1	0	1	1	0	1	1	0	1	1	0	0	0	2	0	1	0	1	1
405	1	0	2	0	0	1	0	0	1	0	0	0	0	0	0	0	1	2	0	1	0	0	1	1	0	1	1	2	2	1	0	0	2	2	2	2	2	0	0	2	0	0	0	0	0	1	0	2	0
406	0	0	1	1	0	1	1	0	1	0	0	0	1	1	0	0	1	0	1	1	1	0	0	2	0	2	0	2	2	2	0	1	2	0	0	0	2	0	0	2	0	0	0	2	0	1	1	0	1
407	1	0	2	0	0	2	1	0	1	1	0	0	1	1	0	0	2	0	2	2	0	0	0	2	0	0	0	1	2	1	0	0	1	0	0	0	1	0	1	2	1	0	0	2	0	0	0	1	1
408	1	0	1	0	1	2	2	1	0	0	0	1	1	1	0	0	1	1	1	1	0	0	0	2	0	1	0	2	2	2	2	1	2	1	1	1	1	0	1	2	1	0	0	2	0	0	0	1	1
409	0	0	0	1	0	1	2	0	0	0	0	1	2	1	0	0	1	0	2	1	1	0	0	2	0	1	0	2	2	2	1	0	1	1	1	1	2	0	0	2	0	0	0	0	0	1	0	1	1
410	0	0	1	0	0	1	2	1	0	0	0	1	1	1	0	0	1	2	0	0	1	1	0	2	0	1	0	0	1	0	1	1	2	1	0	2	1	1	0	1	0	0	0	2	0	0	0	1	1
411	1	0	2	1	0	1	1	0	0	0	1	0	1	0	1	1	0	0	2	1	1	0	0	2	0	1	0	1	2	0	1	1	2	0	0	0	1	0	2	1	1	0	1	2	1	0	1	0	1
412	0	0	2	1	0	1	2	1	1	1	0	1	1	1	0	0	2	0	2	2	0	0	1	1	1	1	0	2	2	2	0	1	2	1	0	1	2	0	0	1	0	1	1	2	1	0	0	0	2
413	1	0	2	1	1	2	1	0	2	0	0	0	0	0	0	0	1	1	1	1	1	1	0	2	0	1	0	2	2	2	1	0	0	2	0	2	1	0	0	2	0	1	1	2	0	1	0	1	1
414	0	0	0	0	0	0	1	0	0	0	1	1	1	1	0	0	2	0	1	2	0	0	0	2	0	2	0	2	2	2	0	1	2	0	0	1	1	0	2	0	0	0	0	1	1	1	1	1	1
415	0	0	1	0	0	0	2	0	2	0	0	0	0	0	0	0	1	1	1	1	0	0	1	1	1	1	0	2	2	2	1	1	1	2	1	2	1	0	0	1	0	1	1	1	1	1	0	0	1
416	0	1	2	1	0	1	1	0	0	0	1	0	1	0	0	0	1	2	0	1	1	1	0	2	0	1	0	2	2	2	1	0	1	2	0	2	0	0	0	1	0	1	1	2	2	0	0	0	1
417	1	0	2	0	0	1	2	0	1	0	0	0	1	0	0	0	1	1	1	1	1	0	0	2	0	0	1	2	2	1	0	1	1	1	0	2	2	0	1	1	0	1	1	1	1	1	1	1	1
418	1	1	1	0	0	1	1	1	0	1	1	1	2	1	0	0	1	0	2	2	0	0	0	2	0	0	0	1	2	1	1	0	0	0	0	1	1	0	2	0	0	0	0	2	1	0	0	2	0
419	0	0	1	0	0	2	1	0	0	0	1	0	1	0	0	0	2	1	1	2	0	0	0	2	0	1	1	2	2	1	0	1	2	2	0	2	1	0	1	1	0	1	1	1	1	2	0	2	1
420	1	0	0	0	0	0	1	0	1	0	1	1	1	1	0	0	2	1	1	1	1	0	1	1	0	2	0	0	1	0	1	0	2	0	0	2	1	0	1	1	0	0	0	1	0	1	0	2	0
421	0	0	1	0	0	1	0	0	1	1	1	0	0	0	0	0	0	1	1	1	1	0	1	1	0	2	0	1	2	0	1	0	2	2	2	2	2	0	1	1	1	0	0	2	1	0	0	2	1
422	0	0	1	0	0	1	2	0	1	0	1	0	0	0	0	0	2	0	2	2	0	0	1	1	0	0	0	1	2	1	1	1	2	0	0	2	0	0	2	1	1	1	0	1	0	1	1	0	2
423	0	0	1	1	0	1	1	0	0	0	1	0	1	0	0	0	1	0	1	1	0	0	0	2	0	2	0	1	2	0	1	1	2	2	1	2	2	0	0	2	0	1	1	1	1	0	1	0	2
424	1	0	2	0	0	2	2	0	0	0	1	0	1	1	0	0	1	1	1	1	0	0	0	2	0	2	0	1	2	2	1	0	0	2	0	1	1	0	1	1	0	0	0	2	2	1	0	1	0
425	1	0	2	0	1	2	1	0	1	1	1	0	2	0	0	0	1	2	0	0	1	0	1	1	0	1	1	2	2	1	0	0	1	1	0	1	1	0	0	1	0	0	0	1	0	0	0	2	0
426	1	0	1	0	0	2	2	0	2	0	0	1	1	1	0	0	0	2	0	0	0	0	0	2	0	1	0	1	2	0	1	0	2	2	2	2	1	0	0	1	0	0	0	2	1	1	0	0	1
427	0	0	1	1	1	2	2	0	0	0	0	1	2	1	0	0	1	0	1	1	1	0	1	1	1	1	0	2	2	2	0	1	2	0	0	0	1	0	0	1	0	1	1	2	0	0	0	1	1
428	1	0	1	1	0	1	1	0	0	0	1	1	1	1	0	0	1	1	2	2	0	1	0	2	0	0	0	2	2	2	0	0	0	1	0	0	2	0	0	1	0	2	1	2	1	0	0	2	1
429	0	0	1	0	0	0	2	0	0	0	0	1	1	1	0	0	1	0	2	2	0	0	0	2	0	1	0	1	1	0	1	2	2	0	0	0	0	1	1	0	0	0	0	2	0	1	0	1	1
430	1	1	1	0	0	0	2	1	0	0	0	0	1	0	0	0	0	1	0	0	1	0	1	1	0	0	0	2	1	1	2	1	2	1	0	1	1	0	2	0	0	1	1	2	1	2	0	2	0
431	0	0	2	1	0	1	2	0	1	0	1	0	1	0	0	0	2	0	2	2	0	1	1	1	1	0	0	2	1	0	2	0	0	2	0	2	1	0	0	1	0	1	1	2	0	1	0	0	2
432	1	0	1	0	0	0	2	0	1	0	0	0	0	0	0	0	1	0	1	1	0	0	0	2	0	1	0	1	1	1	0	1	2	0	0	0	1	0	1	1	0	0	0	2	0	2	0	1	1
433	0	0	1	0	0	1	2	1	0	0	0	1	1	1	0	0	0	0	2	1	1	0	0	2	0	0	0	2	2	2	0	0	2	1	1	1	0	1	0	0	0	0	0	1	0	2	0	1	1
434	0	0	2	0	0	2	2	0	1	0	0	1	1	1	0	0	2	1	1	1	0	0	0	2	0	1	0	2	2	2	1	1	2	0	0	2	1	0	0	0	0	0	0	1	0	1	0	2	0
435	0	0	1	1	1	2	2	0	1	0	0	1	1	1	0	0	1	2	0	0	0	0	0	2	0	1	1	2	2	1	1	0	1	1	0	2	1	0	0	1	0	0	0	2	2	0	0	2	0
436	1	0	1	1	0	1	2	0	2	0	0	0	0	0	0	0	2	2	1	1	0	0	0	2	0	1	0	2	1	1	1	1	0	2	0	2	2	0	0	2	0	2	1	2	1	0	0	1	0
437	1	0	1	0	0	1	2	0	1	0	1	0	1	0	0	0	2	1	1	2	0	0	0	2	0	2	0	2	2	2	1	0	0	2	0	2	1	0	1	2	1	1	0	0	2	0	0	2	0
438	1	0	1	0	0	0	1	0	1	0	1	1	2	1	0	0	2	0	2	2	1	1	0	2	0	0	0	2	2	1	2	0	1	2	0	2	1	0	2	0	0	0	0	0	0	1	1	0	1
439	1	0	1	0	0	0	1	0	0	0	1	0	0	0	0	0	2	0	2	2	0	0	0	2	0	1	0	2	2	1	2	0	1	1	0	1	2	0	0	2	0	1	1	2	0	1	0	1	1
440	0	0	0	0	0	0	2	1	1	0	0	1	2	1	0	0	0	2	0	0	0	0	0	2	0	1	0	2	2	1	2	0	2	1	0	2	2	0	2	0	1	0	0	2	1	1	0	1	2
441	1	0	1	0	0	1	0	0	0	0	2	0	1	0	0	0	1	0	2	1	1	2	1	1	1	1	0	1	1	1	1	1	1	0	0	1	1	0	2	0	0	0	0	1	0	0	1	2	1
442	0	0	1	0	1	2	1	0	2	0	0	0	0	0	0	0	2	1	1	1	1	0	1	1	1	1	0	1	2	1	0	2	1	1	0	2	0	1	1	0	0	1	1	1	1	1	0	2	0
443	0	0	2	0	2	2	2	0	1	0	1	0	2	1	0	1	1	1	1	1	0	0	1	1	0	1	0	2	2	2	1	0	0	2	1	2	2	0	1	1	0	0	0	2	0	0	0	2	0
444	0	0	1	0	0	0	1	0	1	0	1	0	0	0	0	0	0	1	1	1	0	0	0	2	0	0	0	1	1	0	1	0	1	1	0	1	1	0	1	2	1	0	0	2	0	0	1	1	1
445	0	0	0	0	0	0	1	0	1	0	1	1	2	2	0	1	2	1	2	1	1	1	0	2	0	1	0	1	2	1	0	0	1	2	0	2	2	0	0	1	0	0	0	2	0	1	1	1	1
446	0	0	1	1	1	2	2	0	1	0	0	0	1	1	0	0	2	0	2	2	0	0	0	2	0	1	0	2	2	2	1	0	2	0	0	0	1	0	1	1	0	0	0	2	1	1	0	1	0
447	0	0	2	0	1	1	2	0	1	0	0	2	2	2	0	0	1	1	1	1	0	1	0	2	0	2	0	0	2	1	0	2	2	2	1	2	1	0	2	1	1	0	0	1	0	0	0	2	0
448	1	0	2	1	0	1	1	0	0	0	1	0	0	0	0	0	1	1	1	1	0	0	0	2	0	2	0	2	2	1	1	1	1	2	1	2	1	0	2	1	1	1	1	1	1	2	1	0	2
449	1	0	0	0	0	0	2	0	0	0	1	0	0	0	0	0	1	1	1	1	0	1	1	1	1	1	0	2	1	0	2	1	2	1	1	1	1	0	1	1	0	0	0	2	1	1	0	0	1
450	0	0	1	1	0	1	1	1	0	1	1	1	2	1	0	0	0	2	0	0	0	1	0	2	0	0	0	1	2	2	1	1	1	2	2	2	0	1	1	1	1	0	0	1	0	1	0	1	1
451	1	0	2	0	0	1	2	0	1	0	0	0	1	0	0	0	2	2	0	0	1	0	0	2	0	1	0	2	1	1	2	0	2	0	0	2	1	0	1	1	0	0	0	1	0	0	0	1	1
452	1	0	1	0	1	1	2	0	1	0	0	0	1	0	0	0	1	1	1	1	0	1	1	1	0	0	0	1	2	1	0	1	1	2	1	2	2	0	2	1	0	0	0	1	0	0	1	1	1
453	1	1	2	0	0	1	1	2	0	0	0	0	0	0	0	0	0	0	2	1	1	1	1	1	0	1	0	2	1	0	1	2	2	1	0	2	1	0	2	0	0	1	1	2	2	0	0	1	1
454	1	0	1	0	0	0	2	0	1	0	0	0	1	0	0	0	1	1	1	1	1	1	0	2	0	1	0	2	2	2	0	2	2	0	0	0	1	0	1	1	0	0	0	1	0	1	0	2	0
455	0	0	1	0	1	2	1	1	0	0	0	0	0	0	0	0	2	0	2	2	0	1	0	2	0	1	0	1	2	1	0	1	2	2	0	2	2	0	1	1	1	0	0	0	0	0	0	1	1
456	1	0	2	1	1	2	2	0	1	0	0	0	0	0	0	0	1	0	1	1	0	2	0	2	0	0	0	2	2	1	1	0	1	0	0	0	1	0	2	0	0	0	0	1	0	0	0	1	1
457	1	0	0	1	0	1	1	0	1	0	1	0	0	0	0	0	1	0	2	2	0	0	0	2	0	2	0	2	1	1	2	1	1	1	1	1	2	0	0	2	0	0	0	2	0	2	0	2	0
458	1	0	1	0	0	0	1	0	0	0	1	0	0	0	0	0	1	1	1	1	0	0	0	2	0	1	0	2	1	1	2	1	1	1	1	1	1	0	1	1	0	0	0	2	0	1	0	2	0
459	1	0	2	1	0	2	1	0	0	0	0	0	0	0	0	0	2	1	1	1	1	0	0	2	0	1	1	2	2	0	1	0	1	2	0	2	2	0	0	2	0	1	1	2	2	2	1	0	2
460	1	0	1	1	0	1	0	0	1	1	1	1	2	1	0	0	2	1	1	1	0	0	0	2	0	1	0	2	2	2	1	1	2	0	0	1	1	0	0	2	1	0	0	0	1	1	0	1	1
461	0	0	2	0	1	2	2	1	0	0	0	0	0	0	0	0	1	1	1	1	1	0	0	2	0	2	0	2	2	1	1	1	2	1	0	2	2	0	1	2	1	0	0	2	1	0	0	0	2
462	1	0	1	0	0	1	2	0	1	0	0	0	0	0	0	0	1	0	2	1	1	1	1	1	1	1	0	1	2	1	0	0	0	2	0	2	1	0	0	1	0	0	0	2	0	1	0	1	2
463	1	0	0	1	0	1	2	0	0	0	0	1	1	1	0	0	1	0	2	2	0	0	0	2	0	0	0	2	2	1	1	1	0	1	0	2	2	0	1	1	0	1	1	2	1	0	0	2	0
464	1	0	0	0	0	1	2	0	0	0	1	0	1	1	0	0	1	1	1	1	1	0	0	2	0	1	0	1	1	1	1	1	1	1	0	2	1	0	1	2	1	1	1	2	1	1	0	1	1
465	1	0	2	0	0	0	2	0	1	0	0	0	1	0	0	0	2	1	1	2	0	1	0	2	0	2	0	1	2	0	0	0	1	1	1	1	1	0	1	1	0	0	0	1	0	0	0	2	0
466	0	0	1	1	0	1	1	1	1	0	1	0	0	0	0	0	1	0	1	1	1	1	0	2	0	1	0	2	2	1	2	2	2	1	1	2	2	0	0	1	0	1	1	2	1	0	1	0	2
467	1	0	1	0	0	0	2	0	0	0	0	0	0	0	0	1	1	2	0	0	1	0	0	2	0	1	0	2	2	1	1	0	0	1	1	2	0	0	2	0	0	0	0	2	1	0	0	1	2
468	1	0	1	0	0	0	2	0	2	0	0	2	2	2	0	0	2	2	0	1	1	0	0	2	0	0	0	1	2	1	0	0	2	0	0	0	1	0	1	1	0	0	0	1	0	1	0	1	1
469	0	0	1	1	0	2	2	0	1	0	1	0	0	0	0	0	0	0	2	1	1	0	0	2	0	1	0	2	2	1	1	1	1	1	1	1	2	1	0	1	0	1	1	1	1	2	1	1	1
470	0	0	1	0	1	1	2	0	0	0	1	0	0	0	0	0	0	2	0	1	0	2	1	1	1	1	0	2	2	1	1	0	2	1	1	2	1	1	0	1	0	1	0	1	0	0	0	1	1
471	0	0	1	0	0	0	2	1	0	0	0	0	1	0	0	0	0	2	1	2	0	0	0	2	0	0	1	1	2	0	0	0	1	2	0	0	2	0	1	1	0	0	0	0	0	0	0	0	2
472	0	0	1	0	0	1	1	0	2	0	0	1	1	1	0	0	2	0	2	2	0	0	0	2	0	1	0	0	2	0	0	2	2	2	1	2	1	1	0	1	0	1	1	2	2	2	0	2	1
473	1	0	2	0	0	1	2	0	1	0	0	0	0	0	0	0	2	2	0	0	1	1	0	2	0	0	0	1	2	1	1	1	2	1	0	1	1	0	0	1	0	1	0	1	0	1	1	1	1
474	0	1	0	0	0	1	1	0	2	0	0	1	0	0	0	0	0	1	1	1	1	1	0	2	0	1	0	1	2	0	1	2	1	1	0	1	0	0	2	0	1	0	0	1	0	0	0	2	0
475	1	0	2	1	0	2	2	1	1	0	0	0	0	0	0	0	1	0	2	2	0	1	0	2	0	1	0	1	2	0	1	0	1	2	1	2	2	0	2	0	0	0	0	2	0	1	0	1	2
476	0	0	1	0	0	1	2	0	2	0	0	1	2	1	0	0	1	1	1	1	1	0	0	2	0	1	0	1	1	1	1	1	1	2	1	2	2	0	0	2	1	0	0	2	0	2	0	2	0
477	1	0	2	0	1	2	1	1	1	0	0	2	2	1	1	1	0	1	0	0	1	0	1	1	0	0	0	2	2	2	0	0	0	2	2	2	0	0	0	0	0	0	0	2	0	1	1	0	1
478	0	0	2	0	0	1	1	0	1	0	0	0	0	0	0	0	0	1	0	0	1	0	0	2	0	1	0	2	1	1	2	1	2	1	1	1	2	0	2	1	0	1	1	2	0	1	0	1	1
479	0	0	1	0	0	1	1	1	0	0	1	1	1	1	0	0	1	0	1	2	0	0	0	2	0	2	0	1	2	0	1	0	2	1	1	1	2	0	1	1	0	0	0	1	0	1	0	1	1
480	1	0	2	1	0	2	2	0	1	0	1	1	0	0	0	0	0	0	1	1	1	0	0	2	0	1	0	2	0	0	2	1	2	1	0	2	2	0	1	1	0	0	0	2	0	1	1	1	1
481	1	0	1	1	0	1	2	1	1	0	0	0	0	0	0	0	2	1	1	1	1	1	1	1	1	1	0	1	2	1	1	0	2	1	0	1	1	0	0	1	0	1	1	1	1	2	0	1	1
482	1	0	0	0	0	1	2	0	2	0	0	1	2	1	0	0	1	1	1	1	0	0	0	2	0	2	0	2	2	1	2	2	1	2	1	2	1	0	1	1	0	0	0	2	0	0	0	2	0
483	0	0	0	0	0	0	2	0	0	0	0	0	1	1	0	0	2	0	2	2	0	0	0	2	0	1	0	1	2	0	1	0	1	1	0	1	0	1	1	0	0	0	0	2	0	1	0	2	0
484	0	0	1	0	0	0	2	0	2	0	0	1	2	1	1	1	1	0	1	2	0	0	0	2	0	1	0	2	1	1	2	0	2	2	2	2	2	0	0	1	0	2	2	2	1	0	0	2	0
485	0	0	2	0	0	2	1	1	1	0	0	1	1	1	0	0	0	1	1	1	1	0	1	1	0	1	0	2	2	2	0	0	0	2	0	2	1	0	1	1	0	0	0	2	0	1	1	1	2
486	0	0	1	0	0	1	1	1	1	0	0	1	1	1	0	0	1	0	1	2	0	0	1	1	0	2	1	2	2	1	1	1	1	1	1	1	2	0	0	2	0	0	0	2	1	0	0	1	1
487	0	0	1	1	0	2	1	0	0	0	1	1	1	1	0	0	2	1	1	1	1	0	0	2	0	0	0	2	2	1	1	2	2	0	0	1	1	0	1	2	1	1	1	2	1	1	0	2	0
488	1	0	2	0	0	0	1	1	0	0	0	0	0	0	0	0	2	2	0	0	1	0	0	2	0	1	1	2	2	1	1	1	1	1	1	1	2	0	1	1	0	0	0	2	1	0	0	1	0
489	1	0	2	1	0	1	2	0	1	0	0	0	2	2	0	0	1	0	2	2	0	0	1	1	0	1	0	2	2	2	1	0	2	1	1	2	1	0	0	1	0	0	0	2	0	1	1	0	2
490	0	0	0	0	0	0	1	0	0	0	1	1	1	1	0	0	1	1	1	1	0	0	0	2	0	1	0	2	2	1	2	2	2	0	0	0	0	0	1	0	0	0	0	2	1	1	0	1	2
491	0	0	1	0	0	0	2	1	0	0	0	0	0	0	0	0	2	1	1	2	0	2	1	1	1	1	1	2	2	1	0	1	2	2	0	2	1	1	1	0	0	1	1	2	0	1	0	2	0
492	1	0	0	0	0	0	1	0	1	0	1	0	0	0	0	0	1	1	1	1	0	0	0	2	0	0	0	2	2	1	1	1	0	1	0	1	2	0	1	0	0	0	0	2	1	0	0	1	2
493	0	0	2	0	1	2	2	0	0	0	0	1	1	1	0	0	1	1	1	1	0	1	0	2	0	1	0	2	2	2	0	1	1	2	2	2	2	0	0	2	0	0	0	1	0	0	0	2	0
494	0	0	1	1	0	1	1	0	1	0	0	0	1	1	0	0	2	0	1	2	0	0	0	2	0	1	0	1	2	0	1	1	1	2	0	2	2	0	0	2	0	0	0	0	0	1	0	1	1
495	1	0	1	0	0	2	2	1	0	0	0	0	0	0	0	0	1	2	0	1	1	0	1	1	0	0	0	2	2	1	1	1	2	2	1	2	1	0	1	1	0	0	0	2	1	2	0	2	0
496	0	0	1	1	0	1	1	1	1	0	0	1	1	1	0	0	1	0	2	2	0	1	0	2	0	0	0	0	1	0	1	0	2	1	0	2	1	0	1	1	0	1	0	1	0	0	0	1	1
497	1	0	1	0	0	0	2	0	2	0	0	0	0	0	0	0	1	1	1	0	0	0	0	2	0	0	0	1	2	0	1	0	1	1	1	1	2	0	1	1	0	1	0	1	0	1	0	2	2
498	0	0	2	1	0	1	2	1	0	0	0	0	1	0	0	0	1	0	2	2	0	0	1	1	0	2	0	1	2	1	0	1	2	2	1	2	2	0	0	2	0	0	0	1	0	0	0	1	1
499	0	0	1	0	0	0	2	0	1	0	1	0	0	0	0	0	2	0	2	2	0	1	1	1	1	1	0	2	1	1	1	1	1	2	1	2	1	1	0	1	0	1	1	1	0	1	0	2	0
500	1	0	1	1	0	2	2	1	1	0	0	1	1	1	0	0	1	0	1	1	1	0	1	1	0	0	0	1	2	0	1	0	2	1	0	1	1	0	0	2	0	1	1	2	1	0	0	2	1
501	1	0	2	0	0	2	2	0	1	0	1	0	0	0	0	0	1	1	1	1	0	0	0	2	0	0	0	1	2	0	1	0	1	2	1	1	1	0	1	2	1	0	0	1	1	1	0	2	0
502	1	1	1	0	0	1	0	0	0	1	1	0	0	0	0	0	0	0	2	1	1	0	1	1	1	1	0	2	2	1	2	1	1	1	1	2	2	0	1	0	0	0	0	1	0	0	0	0	1
503	0	0	1	0	0	0	2	0	1	0	1	0	0	0	0	0	1	1	1	1	1	1	0	2	0	0	0	2	2	2	1	1	1	1	0	2	1	0	0	2	0	0	0	1	0	0	1	1	1
504	1	0	2	1	0	2	2	1	0	0	0	0	0	0	0	1	1	1	1	1	0	2	0	2	0	0	0	1	2	1	0	1	2	1	0	2	2	0	2	0	0	0	0	1	1	1	0	2	0
505	0	1	0	0	0	1	1	1	0	0	0	0	2	0	0	0	1	0	2	2	0	0	0	2	0	1	0	1	2	0	0	1	1	1	0	1	1	0	0	2	0	0	0	2	0	1	0	2	0
506	1	0	2	0	1	2	2	1	1	0	0	0	0	0	0	0	2	1	1	2	0	0	1	1	0	1	0	1	2	1	1	1	1	2	1	2	2	0	1	1	0	0	0	0	0	0	0	1	1
507	0	0	1	1	0	2	2	0	2	0	0	0	0	0	0	0	2	1	1	2	0	0	0	2	0	0	0	1	2	0	1	2	2	2	1	2	1	0	0	1	0	0	0	1	0	1	1	0	2
508	0	1	2	0	0	1	1	1	0	0	1	1	2	2	0	0	2	0	2	2	0	1	0	2	0	2	0	1	2	1	0	0	1	0	0	1	0	0	2	1	1	1	1	2	0	1	0	2	1
509	0	1	1	1	0	2	2	0	2	0	0	0	0	0	0	0	1	1	1	1	1	1	0	2	0	1	0	2	1	1	1	1	2	0	0	0	0	0	2	0	1	0	1	2	1	0	0	1	1
510	0	0	1	1	1	2	2	0	0	0	0	1	2	1	0	0	0	2	0	0	0	1	1	1	1	1	0	2	1	1	2	0	2	0	0	0	2	0	1	1	0	1	1	1	1	1	0	1	1
511	0	0	2	0	0	1	1	0	2	0	0	0	1	0	0	0	1	0	1	1	1	1	2	0	1	0	0	0	1	0	1	1	2	1	0	1	2	0	1	1	0	1	1	1	1	1	1	0	1
512	0	0	1	1	1	2	2	0	1	0	1	2	2	2	0	0	2	0	2	2	1	1	0	2	0	0	0	2	2	2	0	0	0	0	0	1	2	0	2	0	0	0	0	1	0	1	0	2	1
513	1	0	1	0	0	0	2	1	1	1	0	1	1	1	0	0	0	2	0	0	0	0	0	2	0	2	0	2	1	1	1	0	2	1	1	1	0	1	0	0	0	0	0	1	0	1	0	1	1
514	1	0	1	0	0	1	1	0	1	0	1	0	0	0	0	0	1	1	1	1	1	0	1	1	0	1	0	2	2	2	0	0	2	1	0	1	1	0	0	2	0	1	1	1	1	1	0	1	1
515	0	0	1	0	1	1	2	0	1	0	0	0	0	0	0	0	0	0	2	1	1	0	0	2	0	0	0	1	1	1	1	1	2	0	0	1	1	1	0	1	0	1	1	2	1	0	0	1	0
516	1	0	0	0	0	0	0	0	1	1	1	1	1	1	0	0	0	2	0	0	0	1	0	2	0	1	0	2	2	2	1	0	2	1	0	1	1	0	1	1	0	0	1	2	1	0	0	1	0
517	0	0	1	1	1	2	2	0	1	0	0	0	0	0	0	0	1	2	0	0	1	1	0	2	0	2	0	1	2	1	0	1	1	2	0	2	1	0	0	1	0	1	1	1	1	1	0	1	1
518	0	0	1	1	0	2	2	0	0	1	0	0	0	0	0	0	1	1	2	2	0	1	1	1	1	1	0	2	2	2	2	1	1	1	1	2	1	0	0	1	0	0	0	1	0	0	0	1	1
519	1	0	2	1	0	1	0	0	0	0	2	0	1	0	0	0	1	1	1	1	0	0	1	1	1	2	0	2	2	2	2	0	1	2	0	2	1	2	0	1	1	0	0	1	0	0	0	1	1
520	1	0	2	0	0	1	0	0	1	1	1	0	1	1	0	0	0	2	0	0	0	1	0	2	0	2	0	2	2	2	1	1	1	1	0	1	2	0	0	2	0	0	0	2	0	1	1	1	1
521	0	1	2	0	0	1	2	0	1	0	0	0	1	1	0	0	1	1	2	2	0	1	0	2	0	0	0	2	2	2	1	2	2	1	1	2	2	0	1	1	1	1	1	1	1	1	0	2	1
522	0	0	0	1	0	1	1	0	0	0	1	0	0	0	0	0	2	0	2	2	0	0	0	2	0	2	0	2	2	1	1	1	1	0	0	1	0	0	2	1	1	0	0	1	1	0	0	2	0
523	0	0	1	0	0	1	2	1	0	0	0	0	0	0	0	1	1	0	1	2	0	1	1	1	1	0	0	2	1	1	2	1	1	1	1	1	2	0	0	2	0	1	0	1	0	1	0	1	1
524	0	0	1	0	0	1	1	0	2	0	0	1	2	2	0	0	1	0	2	2	0	0	0	2	0	2	0	2	2	1	2	1	1	0	0	1	1	0	1	1	0	2	1	2	1	0	0	2	0
525	1	0	0	1	0	1	1	1	0	0	1	1	2	1	0	0	1	1	1	1	0	0	0	2	0	1	0	1	2	1	0	0	2	0	0	1	1	0	0	2	0	0	0	1	0	0	0	0	2
526	1	0	1	1	0	1	2	0	1	0	0	1	1	1	0	0	1	1	1	2	0	0	0	2	0	1	0	1	1	1	2	1	1	1	1	2	1	0	1	2	1	0	0	2	0	1	0	0	1
527	1	0	0	1	0	1	1	0	1	0	0	0	1	0	0	0	0	2	0	0	0	0	0	2	0	2	0	1	2	1	0	0	2	0	0	2	1	0	1	1	0	1	0	1	0	0	0	1	0
528	1	0	0	0	0	0	2	0	1	0	1	1	1	1	0	0	1	2	0	0	1	1	0	2	0	0	0	1	2	1	1	1	2	1	0	2	2	0	0	2	0	1	0	1	0	1	0	2	0
529	0	0	1	1	0	1	2	0	0	0	0	0	2	0	0	0	1	2	0	0	1	1	1	1	0	0	0	1	2	1	0	0	2	2	2	2	2	0	0	1	0	1	1	2	0	0	0	0	1
530	0	0	2	1	0	2	2	0	2	0	0	0	0	0	0	1	1	0	2	2	0	0	0	2	0	1	1	2	2	1	0	1	2	1	0	2	1	1	0	1	0	0	0	2	1	0	0	1	0
531	1	0	2	1	0	1	2	0	0	0	0	1	1	1	0	0	1	1	1	1	1	1	1	1	1	1	1	2	2	1	0	0	1	2	1	1	1	0	1	1	0	0	0	2	1	1	0	2	0
532	0	0	2	2	1	2	2	0	1	0	0	0	1	0	0	0	0	1	1	1	0	0	1	1	0	1	0	2	2	1	1	1	1	0	0	1	1	0	0	1	0	0	0	2	0	1	0	2	0
533	0	0	1	1	0	1	1	1	0	0	0	0	0	0	0	0	2	2	1	1	0	0	1	1	0	1	1	2	2	1	0	0	1	0	0	0	1	0	0	2	0	0	0	1	0	0	1	1	1
534	0	0	1	0	1	2	2	0	1	0	0	1	1	1	0	0	1	0	2	1	1	0	0	2	0	2	0	1	2	0	1	1	2	1	1	2	2	1	0	1	0	0	0	2	0	0	0	1	1
535	1	0	1	0	0	1	2	1	0	0	0	0	0	0	0	0	2	2	1	1	1	0	0	2	0	2	2	2	2	0	1	1	2	0	0	1	1	0	2	0	0	0	0	0	2	2	0	2	0
536	1	0	2	0	0	1	1	2	0	0	0	0	2	1	0	1	0	0	2	1	1	0	0	2	0	1	0	2	2	1	1	2	1	1	0	1	2	0	0	1	0	1	1	2	1	0	0	1	1
537	0	0	2	0	0	1	2	0	2	0	0	0	0	0	0	0	0	1	1	1	0	1	0	2	0	0	0	2	2	1	2	0	0	0	0	1	1	0	1	1	0	0	0	1	0	1	0	1	1
538	1	1	2	1	0	1	2	1	1	1	0	0	0	0	0	0	2	0	2	2	0	0	0	2	0	2	0	1	2	1	0	1	2	0	0	0	1	0	2	0	0	0	0	2	0	0	0	2	0
539	1	0	2	1	0	1	1	0	0	0	1	1	2	1	0	0	2	0	2	2	0	1	1	1	1	2	0	2	2	0	1	0	2	1	1	2	2	0	0	1	0	0	0	2	0	2	0	2	0
540	0	0	0	1	0	1	2	0	0	0	0	0	1	0	0	0	2	2	0	0	0	0	0	2	0	1	0	2	2	2	1	0	1	2	0	0	1	0	1	2	1	1	0	1	0	1	0	2	0
541	0	0	1	0	0	1	1	0	0	0	0	0	0	0	0	0	0	2	0	1	0	1	0	2	0	1	0	2	1	1	2	0	2	0	0	1	2	0	0	2	0	1	1	2	1	0	0	1	1
542	1	0	2	0	0	1	2	0	1	0	1	0	0	0	0	0	1	1	1	1	0	0	0	2	0	2	0	0	2	0	0	2	1	2	1	2	1	0	1	1	0	0	0	2	1	0	0	2	1
543	0	0	1	0	0	1	1	0	1	0	0	1	1	1	0	0	2	0	2	2	1	0	1	1	0	1	0	2	2	1	0	0	2	0	0	1	2	0	0	2	0	0	0	1	0	1	0	1	1
544	1	0	1	0	1	1	2	0	2	0	0	0	0	0	0	0	2	0	2	2	0	1	2	0	1	1	0	2	2	1	1	0	1	1	1	1	1	0	0	1	0	0	0	2	2	0	0	0	1
545	0	0	0	0	0	0	0	0	1	1	1	0	1	0	0	0	1	0	2	1	1	0	0	2	0	1	0	2	2	2	0	0	2	1	1	1	1	0	0	1	0	0	0	1	0	1	0	2	2
546	0	1	2	0	1	1	1	0	0	1	1	1	0	0	0	0	1	0	2	1	1	1	0	2	0	2	0	2	1	1	1	1	1	2	1	2	0	1	1	0	0	2	2	2	1	1	0	2	1
547	0	0	1	1	0	1	2	0	1	0	0	0	2	0	0	0	2	1	1	1	1	1	0	2	0	1	0	2	2	2	0	0	2	0	0	1	0	0	1	1	0	0	0	2	0	0	0	0	2
548	1	0	1	0	0	0	1	1	0	0	1	0	0	0	0	0	2	2	1	1	0	0	1	1	0	1	0	2	2	1	1	0	2	1	1	2	1	0	1	1	0	0	0	2	0	0	0	1	1
549	1	1	1	0	1	2	2	0	1	0	0	0	1	0	0	1	1	2	0	0	0	0	0	2	0	1	0	2	2	2	0	1	1	1	0	1	1	0	0	1	0	1	1	1	1	1	0	1	0
550	1	0	2	0	1	2	2	1	0	0	0	0	1	0	0	0	2	0	2	2	0	0	1	1	0	1	0	2	2	2	0	1	1	1	0	2	1	0	1	1	0	0	0	2	0	0	0	2	0
551	0	0	1	0	0	0	2	0	2	0	0	0	1	0	0	0	1	0	2	1	1	0	0	2	0	1	0	2	1	1	2	2	1	1	0	1	1	0	2	0	0	0	0	2	0	0	1	1	1
552	0	0	1	0	0	2	1	0	1	0	1	0	0	0	0	0	1	2	0	0	1	1	0	2	0	1	0	1	2	1	1	1	2	0	0	0	2	1	0	0	0	0	0	2	0	2	0	2	1
553	0	0	0	0	0	0	2	0	0	0	0	1	1	1	0	0	1	1	1	1	0	0	0	2	0	1	0	0	2	0	0	2	2	1	1	2	1	0	1	2	1	1	1	2	1	1	0	2	0
554	0	1	1	0	0	1	2	0	1	0	0	0	2	2	0	0	2	2	1	1	0	1	0	2	0	0	0	2	1	1	1	1	2	0	0	0	2	0	0	2	0	0	0	2	0	0	0	2	0
555	0	0	0	1	0	1	2	0	1	0	0	1	2	1	0	0	2	1	1	2	0	1	1	1	1	2	0	1	2	0	1	0	0	2	0	2	1	0	0	0	0	0	0	2	0	0	0	2	0
556	0	0	1	0	0	0	2	0	0	0	1	0	2	1	0	0	1	1	1	1	0	1	0	2	0	2	0	0	1	0	1	1	1	1	0	1	2	0	0	1	0	1	0	1	0	1	0	2	0
557	1	0	1	0	0	1	1	1	0	0	1	0	1	1	0	0	2	2	1	1	1	0	0	2	0	2	0	2	2	1	1	1	2	0	0	1	2	0	1	1	1	0	1	1	0	1	0	1	1
558	1	0	1	0	0	1	1	0	0	0	1	0	0	0	0	0	0	0	2	2	0	1	2	0	1	1	1	2	2	1	0	1	2	1	0	1	1	0	1	1	0	0	0	1	0	1	0	1	1
559	0	0	1	1	0	2	2	0	1	0	0	0	0	0	0	0	2	0	2	2	0	0	0	2	0	1	1	2	2	1	0	1	0	2	0	2	1	0	0	1	0	1	1	1	0	0	0	2	0
560	1	0	0	0	0	1	2	0	0	0	0	0	1	1	0	0	0	0	2	1	1	0	0	2	0	1	0	0	1	0	1	2	2	1	0	2	1	0	1	1	0	0	0	1	0	0	0	0	2
561	0	0	0	1	0	1	2	0	0	0	0	1	1	1	0	0	0	1	1	1	0	0	1	1	0	2	0	2	2	2	0	1	2	2	0	2	1	1	0	0	0	0	0	1	0	0	0	1	1
562	1	0	1	1	0	1	2	0	0	0	1	0	0	0	0	0	1	1	2	2	0	0	0	2	0	1	0	2	2	1	2	0	1	2	0	0	2	0	0	1	0	1	1	2	1	0	0	1	1
563	0	1	2	0	0	1	1	1	0	0	1	0	1	0	0	0	1	1	1	1	0	1	1	1	1	1	0	2	2	1	2	2	2	2	1	2	1	0	0	0	0	0	0	2	1	0	0	1	1
564	1	0	2	1	0	2	2	0	1	0	0	1	1	1	0	0	0	2	0	0	0	1	0	2	0	0	0	2	1	1	2	1	1	1	1	1	2	0	0	2	0	0	0	2	0	1	0	2	1
565	0	0	1	0	0	0	2	0	0	0	0	0	1	0	0	0	1	1	1	1	0	0	0	2	0	2	1	2	2	1	0	0	2	2	0	2	2	0	1	1	0	1	0	1	0	1	0	0	2
566	1	0	2	1	0	2	2	0	2	0	0	2	2	2	0	0	2	2	0	0	1	0	0	2	0	2	0	2	1	0	2	1	2	0	0	0	1	1	0	1	0	1	0	0	2	0	1	0	2
567	1	0	1	0	0	1	2	0	1	0	0	1	2	2	0	1	2	1	1	1	1	0	0	2	0	1	0	1	2	1	0	0	2	1	0	1	1	1	0	1	0	0	0	2	0	0	1	1	1
568	0	1	1	0	1	1	1	0	1	1	0	0	1	1	0	0	2	1	1	1	1	1	0	2	0	0	1	2	2	2	0	1	1	0	0	1	1	1	0	0	0	1	1	2	0	0	0	2	0
569	1	0	0	1	0	1	2	0	0	0	0	0	0	0	0	0	1	0	2	2	0	0	1	1	0	1	0	1	1	1	1	0	2	1	0	2	0	0	1	0	0	0	0	2	0	1	0	1	2
570	1	0	1	1	0	1	1	1	1	0	0	0	0	0	0	0	1	2	1	1	0	0	0	2	0	1	0	1	2	1	0	0	1	2	0	2	1	0	1	2	2	0	0	2	1	0	0	2	0
571	1	0	2	1	0	1	1	0	0	0	1	0	0	0	0	0	2	1	1	1	1	0	0	2	0	1	0	1	1	1	0	1	1	2	0	1	2	0	0	1	0	0	0	2	0	0	0	1	1
572	1	0	1	0	0	0	2	0	1	0	1	1	1	1	0	0	0	2	0	1	0	0	0	2	0	0	0	1	2	0	0	0	2	1	1	1	1	0	2	1	1	1	1	2	0	0	0	2	0
573	0	0	2	1	0	2	2	0	1	0	0	2	2	2	0	0	1	0	2	2	0	1	0	2	0	1	0	2	2	1	1	1	2	1	0	1	0	1	0	0	0	1	1	1	1	1	0	1	1
574	0	0	1	0	0	1	2	0	1	0	1	1	1	1	0	0	2	1	1	2	0	0	0	2	0	0	0	1	1	1	1	1	2	1	0	1	1	0	1	1	0	1	1	1	1	1	0	1	1
575	1	0	1	1	1	2	2	1	0	0	0	1	1	1	0	0	1	0	2	2	0	1	0	2	0	1	0	2	2	0	0	1	1	2	0	2	1	1	0	1	1	0	0	2	0	1	0	1	0
576	0	0	1	0	1	1	2	0	0	0	0	1	1	1	0	0	1	2	0	0	0	1	0	2	0	0	0	2	2	2	1	2	2	2	1	2	2	0	0	2	0	0	0	1	0	0	0	1	1
577	1	0	2	1	0	2	1	1	0	0	0	0	2	1	0	1	1	0	2	1	1	0	0	2	0	1	0	2	2	1	2	2	2	0	0	1	1	0	0	0	0	1	1	2	1	2	0	1	1
578	0	0	2	0	1	1	2	0	1	0	1	1	2	2	0	0	2	0	2	2	0	0	0	2	0	1	0	1	2	1	0	0	2	2	2	2	1	0	1	1	0	1	0	1	1	0	0	2	0
579	1	1	1	0	1	2	2	0	1	0	1	0	0	0	0	0	2	0	2	2	0	1	0	2	0	1	0	2	1	1	1	1	1	1	0	2	1	0	1	1	0	0	0	1	0	0	0	2	0
580	1	0	2	1	0	2	1	0	0	0	1	1	0	0	0	0	2	0	2	2	1	0	0	2	0	1	0	1	2	0	1	0	0	2	1	2	2	0	1	1	0	0	0	2	0	1	0	1	1
581	0	0	1	1	0	2	2	0	1	0	0	1	2	1	0	0	1	0	2	2	0	0	0	2	0	1	0	2	2	2	0	1	1	1	1	2	2	0	0	2	0	0	0	1	0	1	1	0	2
582	1	0	1	1	0	1	2	0	0	0	0	0	0	0	0	0	1	2	0	0	2	1	0	2	0	1	0	2	2	2	0	1	1	2	1	2	1	0	1	1	0	0	0	2	0	0	1	1	1
583	1	0	1	0	0	1	2	0	0	0	0	0	1	0	0	0	1	1	1	1	0	0	0	2	0	0	0	1	1	1	0	0	1	2	1	2	2	0	0	1	0	1	0	1	1	0	0	2	1
584	1	0	1	0	0	1	2	0	0	0	0	0	1	0	0	0	2	1	1	1	1	0	0	2	0	0	0	1	1	1	1	0	2	2	1	2	1	0	2	0	0	0	0	1	1	1	0	1	1
585	0	0	2	0	1	2	1	0	0	0	2	0	0	0	0	0	0	0	2	2	0	1	0	2	0	1	0	2	2	1	2	0	1	1	0	1	1	0	0	2	0	0	0	2	0	2	0	1	1
586	0	0	2	0	0	0	2	0	2	0	0	1	2	1	0	0	2	1	2	1	1	0	1	1	0	1	0	1	2	0	1	0	1	2	0	2	2	0	0	2	0	0	0	2	1	0	1	1	1
587	0	0	1	0	0	1	1	0	1	0	1	1	1	1	0	0	1	2	0	0	1	1	1	1	1	2	0	2	1	1	1	1	1	2	2	2	2	0	2	0	0	0	0	1	1	1	0	2	0
588	1	0	0	0	0	0	2	0	2	0	0	1	1	1	0	0	2	2	0	1	1	1	0	2	0	1	0	1	1	1	1	1	1	1	0	1	1	0	0	1	0	1	0	1	2	1	1	0	2
589	1	0	2	0	0	2	1	0	0	0	0	0	0	0	0	0	1	2	0	1	0	1	0	2	0	0	0	2	1	1	2	0	1	1	0	1	1	0	1	1	0	0	0	1	0	0	0	2	0
590	1	0	2	0	0	1	2	1	1	0	0	1	1	1	0	0	1	1	0	0	2	0	1	1	0	1	0	2	1	1	1	0	2	1	0	2	1	1	1	0	0	1	1	2	0	1	0	1	1
591	0	0	1	1	0	2	2	1	0	0	0	0	0	0	0	0	1	1	1	1	1	1	0	2	0	0	0	1	1	1	1	1	2	2	1	2	1	0	0	2	0	1	1	1	0	1	0	0	0
592	1	0	0	0	0	0	2	1	0	0	0	0	0	0	0	0	2	0	2	1	1	1	0	2	0	1	0	1	1	1	1	1	1	0	0	1	1	0	0	1	0	1	1	2	0	0	0	2	1
593	1	1	1	0	1	1	2	0	0	0	0	0	0	0	0	0	0	0	2	1	1	2	0	2	0	0	0	2	2	0	1	0	2	0	0	1	1	0	1	1	0	1	1	2	0	1	1	1	1
594	0	0	1	0	0	1	1	1	1	0	0	0	1	0	0	0	1	0	2	2	0	0	0	2	0	0	0	2	2	1	2	1	2	2	0	2	2	0	2	0	0	0	0	2	0	1	0	0	2
595	1	0	0	0	0	0	2	0	1	0	1	1	2	1	0	0	0	1	2	2	0	0	0	2	0	1	0	2	2	2	1	1	1	2	0	2	1	0	0	2	0	2	2	2	1	0	0	1	1
596	1	0	0	0	0	0	1	0	2	0	0	1	1	1	0	0	1	0	2	1	1	2	0	2	0	0	0	2	1	1	1	1	0	1	0	1	1	0	0	2	0	1	1	2	1	2	0	2	0
597	0	0	2	1	0	2	2	0	2	0	0	1	1	2	0	0	1	1	1	1	1	0	0	2	0	1	0	2	2	1	2	1	0	2	0	2	1	0	2	0	0	1	1	1	0	1	0	2	0
598	1	0	2	0	0	2	2	1	0	0	0	1	1	1	0	0	2	0	2	2	0	1	0	2	0	0	0	2	2	2	1	0	1	2	0	2	1	0	1	1	0	1	0	1	0	1	0	1	0
599	1	0	2	0	0	1	2	0	1	0	0	2	2	1	1	1	2	1	2	1	1	0	1	1	0	0	0	1	2	1	0	1	2	0	0	1	1	1	0	0	0	0	0	0	2	2	0	2	0
600	1	0	1	0	1	2	2	0	1	0	0	0	2	1	0	1	2	0	2	2	0	1	0	2	0	1	0	2	2	2	0	1	1	1	0	2	0	0	2	0	0	0	0	2	0	1	2	0	2
601	0	0	1	0	0	1	2	0	2	0	0	1	2	1	0	0	1	1	1	1	1	0	0	2	0	1	0	2	2	2	1	1	2	2	1	2	1	0	1	1	0	0	0	2	0	0	0	2	0
602	0	0	1	1	0	1	1	0	0	0	0	0	0	0	0	0	1	1	1	1	0	1	1	1	1	1	0	1	2	0	1	0	0	1	0	1	2	0	0	1	0	0	0	1	0	0	0	2	0
603	1	0	1	0	0	0	2	0	0	0	0	1	2	1	1	1	2	0	2	2	0	1	0	2	0	1	0	2	2	1	2	0	1	2	0	2	1	0	2	0	0	0	0	2	0	1	0	1	1
604	0	0	2	0	2	2	1	1	0	0	0	1	1	1	0	0	2	1	1	2	0	0	0	2	0	0	0	1	1	1	1	2	1	2	1	2	1	0	2	0	0	0	0	1	0	0	0	2	1
605	0	0	2	1	0	2	2	1	1	1	0	1	1	1	0	1	0	1	1	1	0	1	0	2	0	0	0	2	2	2	0	1	1	1	1	1	1	1	0	1	0	1	0	1	0	1	0	0	1
606	0	0	2	2	1	2	1	0	1	0	0	0	0	0	0	0	2	1	2	1	1	0	1	1	0	1	0	2	2	2	1	1	1	1	1	1	2	0	1	1	0	1	0	1	0	1	1	0	2
607	0	0	0	0	0	0	2	1	0	0	0	1	1	1	0	0	0	1	0	0	0	0	1	1	0	2	0	1	2	1	1	1	1	2	2	2	0	0	1	0	0	0	0	2	0	1	0	1	0
608	0	0	1	0	0	0	2	0	2	0	0	1	1	1	0	0	0	2	1	2	0	0	1	1	0	2	0	2	2	1	1	1	1	1	1	1	1	1	0	1	0	1	1	1	1	0	0	0	2
609	0	1	2	0	1	2	2	0	1	0	1	0	0	0	0	0	0	0	2	1	1	0	0	2	0	2	0	2	2	1	2	0	1	1	0	1	1	0	0	0	0	1	1	1	1	2	0	1	1
610	0	0	2	0	0	2	2	0	2	0	0	0	0	0	0	0	2	1	1	1	0	1	1	2	0	0	0	2	2	1	2	1	2	0	0	0	2	0	1	1	0	0	0	2	2	1	1	2	1
611	1	0	1	0	0	1	2	0	1	0	0	0	1	0	0	0	1	2	0	0	1	0	1	1	0	1	0	2	2	2	0	0	1	1	0	1	1	0	1	1	0	0	0	0	0	1	0	2	0
612	1	0	2	1	0	1	2	0	2	0	0	0	2	0	0	0	1	0	2	1	1	0	0	2	0	0	0	2	2	1	2	1	1	2	1	2	1	0	0	2	0	1	1	2	1	1	0	0	1
613	1	0	2	0	0	2	1	0	1	1	2	0	0	0	0	0	1	1	1	1	0	0	0	2	0	2	0	2	2	2	1	0	2	1	1	2	0	0	0	0	0	1	1	2	1	1	0	2	0
614	0	0	1	0	0	0	1	0	0	0	1	0	0	0	0	0	0	2	1	1	0	1	1	1	0	1	0	2	2	2	1	0	0	2	0	2	1	0	0	2	0	0	0	2	1	0	0	1	1
615	1	0	0	0	0	0	1	0	1	0	0	0	1	1	0	0	2	0	2	2	0	1	1	1	1	1	0	2	2	1	2	1	1	1	1	1	1	0	1	1	0	0	0	2	0	0	1	0	2
616	0	0	0	0	0	1	2	0	1	0	0	1	2	2	0	1	0	0	1	1	1	0	0	2	0	0	0	2	1	1	1	0	1	2	0	2	1	0	0	0	0	0	0	1	0	1	0	1	1
617	0	0	1	0	1	1	2	0	1	0	0	0	0	0	0	0	1	1	1	1	1	0	0	2	0	1	0	1	2	0	1	2	2	0	0	0	1	0	1	1	0	0	0	2	0	1	1	1	1
618	1	0	1	0	0	1	0	0	1	0	1	1	1	1	0	0	1	0	2	2	0	0	0	2	0	1	0	1	2	0	1	1	1	0	0	1	1	0	0	1	0	0	0	2	0	1	0	1	2
619	0	0	1	0	0	1	1	0	1	0	1	0	1	0	0	0	2	0	2	2	0	0	1	1	0	0	0	2	1	0	2	1	1	1	0	1	2	0	1	1	0	0	0	1	0	1	0	1	1
620	1	0	2	1	1	2	2	0	1	0	1	1	2	1	0	0	1	1	1	1	0	1	1	1	1	0	0	1	2	1	0	1	2	0	0	1	1	0	1	1	0	1	0	0	0	0	1	0	2
621	1	0	1	0	0	1	1	0	0	1	1	0	1	0	0	0	2	2	0	0	2	1	0	2	0	0	0	2	2	2	0	0	2	1	0	1	2	0	1	1	0	0	0	2	0	1	0	2	0
622	1	0	1	1	0	1	2	0	1	0	0	0	1	0	0	0	0	0	2	2	0	0	0	2	0	1	0	1	2	0	1	2	1	2	1	2	2	0	0	1	0	0	0	2	2	1	0	1	1
623	1	0	2	0	0	2	2	0	1	0	0	0	0	0	0	0	1	1	1	1	0	0	1	1	1	1	1	2	2	1	0	0	1	1	0	1	1	1	0	1	0	1	0	1	0	0	1	1	1
624	0	0	0	0	0	0	1	0	0	0	1	0	1	0	0	0	1	0	2	1	1	0	0	2	0	1	0	2	2	2	1	0	2	2	0	2	2	0	0	2	1	1	0	1	0	1	1	1	1
625	1	0	0	0	0	0	2	0	0	0	0	0	0	0	0	0	1	0	2	2	0	0	0	2	0	1	0	1	2	0	0	0	2	0	0	2	2	0	1	1	1	1	1	1	1	0	0	1	1
626	0	0	1	2	0	2	1	0	2	0	0	1	1	0	1	1	1	1	1	1	1	1	0	2	0	0	0	2	1	1	2	2	2	0	0	0	0	1	0	0	0	0	0	2	1	0	1	0	2
627	0	0	2	0	0	2	2	0	1	0	0	0	0	0	0	0	0	0	2	2	0	0	1	1	0	0	2	2	2	0	1	2	2	0	0	1	1	0	1	1	0	1	1	1	0	0	1	0	2
628	0	1	2	0	0	1	0	0	1	0	0	0	0	0	0	0	1	0	2	2	0	0	0	2	0	0	0	1	2	1	0	1	1	1	1	1	2	0	0	2	0	0	0	2	0	1	0	2	1
629	1	0	2	0	1	1	2	0	1	0	0	0	1	0	0	0	0	2	0	0	0	1	0	2	0	2	0	1	2	1	1	0	0	0	0	1	2	0	1	1	0	0	1	2	1	0	1	0	2
630	1	0	0	0	0	0	1	1	0	0	1	0	0	0	0	0	1	1	1	1	1	0	1	1	0	2	0	2	1	1	2	2	2	0	0	1	1	0	0	2	0	0	0	2	1	1	0	0	2
631	0	0	2	0	0	0	1	0	1	0	1	1	2	1	0	0	1	1	1	1	1	1	0	2	0	0	0	1	1	1	1	0	2	1	0	1	1	0	0	2	0	1	1	2	2	2	0	2	0
632	1	0	1	0	0	0	2	0	0	0	0	0	1	0	0	0	2	0	2	2	0	0	1	1	0	0	0	2	2	2	0	1	1	1	0	2	2	0	0	2	0	0	0	2	0	0	1	1	1
633	1	0	2	0	1	2	1	0	2	0	0	0	0	0	0	0	2	1	1	1	1	1	0	2	0	1	0	1	1	0	1	1	1	1	0	1	1	0	0	0	0	0	0	2	0	0	1	0	2
634	1	0	1	0	0	1	2	0	0	0	1	0	1	0	0	0	1	2	1	1	0	0	2	0	0	1	1	2	2	1	0	2	2	0	0	1	2	0	0	2	0	1	1	2	1	0	1	1	1
635	1	0	0	0	0	1	2	0	0	0	0	0	0	0	0	0	1	0	2	2	0	0	1	1	0	0	0	1	1	1	0	1	1	0	0	1	0	1	1	0	0	0	0	2	0	0	0	1	1
636	1	1	1	0	0	1	2	0	1	0	1	1	1	1	0	0	1	1	1	1	0	1	1	1	1	0	0	1	2	1	0	1	1	1	1	1	2	0	0	2	0	1	1	2	1	0	0	1	2
637	0	0	1	0	0	1	2	1	0	0	0	0	0	0	0	0	1	2	0	0	1	0	0	2	0	0	0	1	2	1	0	0	1	0	0	1	0	0	1	1	0	1	0	0	0	0	0	2	0
638	1	0	2	0	1	2	2	0	0	1	0	0	2	2	0	0	0	1	1	1	1	0	1	1	0	1	0	1	2	0	1	1	1	1	0	1	1	0	2	1	1	1	1	1	1	2	0	1	2
639	1	0	1	0	0	1	2	1	0	0	0	0	0	0	0	0	1	1	1	1	1	0	0	2	0	2	0	1	2	1	0	0	2	1	0	1	1	0	2	1	1	0	0	2	0	1	1	1	1
640	0	0	1	0	1	1	2	0	0	0	0	0	1	1	0	1	2	2	0	0	1	0	0	2	0	0	0	1	1	1	1	0	2	2	0	2	1	0	0	1	0	0	0	1	0	0	0	1	0
641	0	0	2	1	1	2	2	0	1	0	0	0	1	0	0	0	2	1	2	1	1	0	0	2	0	1	0	2	1	0	2	0	2	2	2	2	1	1	0	1	0	1	1	2	1	1	1	1	1
642	0	0	2	0	0	1	2	0	1	0	1	1	1	1	0	0	1	1	1	1	0	0	0	2	0	1	0	2	1	1	1	0	0	2	1	2	1	0	1	1	1	0	0	1	0	2	0	0	2
643	0	0	1	1	0	1	2	1	1	0	0	0	0	0	0	0	0	0	2	2	0	1	0	2	0	1	0	2	1	0	2	1	2	1	0	2	0	0	2	1	1	0	0	2	0	0	0	1	1
644	1	0	0	0	0	1	2	0	0	0	0	0	1	0	0	0	1	0	1	1	1	0	0	2	0	1	1	1	2	0	0	1	1	2	0	2	1	0	2	0	1	0	0	1	0	2	0	2	0
645	0	0	0	0	0	0	2	0	1	0	0	1	1	1	0	1	1	0	2	1	1	1	0	2	0	2	0	2	0	0	2	1	1	1	0	2	2	0	0	1	0	0	0	2	0	0	1	1	1
646	0	0	1	0	0	0	2	0	2	0	0	2	2	2	0	0	2	1	2	1	1	0	0	2	0	1	1	2	2	1	0	2	1	1	0	2	0	1	1	0	0	1	1	2	0	1	1	0	2
647	1	0	0	0	0	0	2	0	0	0	1	0	1	0	0	1	2	0	2	2	0	0	0	2	0	1	0	2	2	2	0	2	2	0	0	1	0	1	0	0	0	0	0	1	0	0	0	1	1
648	1	0	2	0	0	2	2	0	1	0	0	0	2	1	0	1	1	2	0	0	1	1	1	1	1	1	0	2	1	1	1	0	0	2	0	1	2	1	0	1	0	0	0	1	0	0	0	2	1
649	1	0	0	0	0	0	2	0	1	0	1	0	0	0	0	0	2	1	1	1	1	1	0	2	0	1	0	2	2	1	2	2	1	1	0	2	1	0	2	0	0	0	0	1	0	1	1	0	2
650	1	1	1	0	0	0	0	0	0	0	2	0	0	0	0	0	0	2	0	1	0	1	0	2	0	0	0	2	2	2	0	0	2	1	0	2	2	0	0	2	0	0	0	1	0	1	0	0	2
651	0	0	1	1	0	1	1	0	0	0	2	1	1	1	0	0	2	0	2	2	0	0	0	2	0	1	0	2	1	0	2	0	0	2	0	2	2	0	1	1	0	0	0	2	1	0	0	2	0
652	0	0	1	1	0	1	2	1	0	0	0	0	1	0	0	1	1	0	1	1	0	1	1	1	1	1	0	2	2	2	0	0	2	1	0	1	1	0	0	1	0	0	0	2	0	1	1	1	1
653	1	0	2	0	0	2	2	0	2	0	0	0	1	0	0	0	2	0	1	1	0	1	0	2	0	1	0	2	2	2	0	1	1	1	0	2	2	0	1	1	0	1	1	2	1	0	0	1	0
654	0	0	1	1	0	1	1	0	1	0	1	0	1	1	0	0	1	1	1	1	0	0	0	2	0	1	1	2	2	1	0	1	1	2	0	2	0	0	1	0	0	0	0	1	1	0	1	1	1
655	1	0	0	0	0	0	1	1	0	0	0	0	1	0	0	0	0	1	1	0	1	0	1	1	0	1	1	2	2	1	0	1	1	2	0	2	1	1	0	1	0	0	0	2	0	0	0	2	0
656	0	0	2	1	0	2	2	0	1	0	0	1	1	1	0	0	1	1	1	1	1	1	0	2	0	1	0	1	1	0	2	0	0	2	1	2	0	1	1	1	1	1	0	1	0	0	1	1	1
657	1	1	2	0	0	1	1	1	0	0	1	0	1	0	0	0	1	1	1	1	1	0	0	2	0	2	0	2	1	0	1	2	1	0	0	0	1	0	0	0	0	1	0	0	0	0	0	0	2
658	1	0	0	0	0	0	2	0	0	0	0	0	0	0	0	0	1	1	1	0	0	1	0	2	0	0	0	2	2	2	0	0	1	1	0	2	1	0	1	1	0	2	2	2	1	0	0	1	1
659	0	0	1	0	0	0	1	0	1	0	0	1	0	0	0	0	0	0	2	1	1	0	0	2	0	1	0	1	2	1	0	0	2	2	0	1	1	0	0	0	0	0	0	2	0	0	0	2	0
660	0	0	2	1	0	2	2	1	1	0	0	0	1	1	0	0	2	0	2	2	0	1	0	2	0	1	0	1	2	1	0	0	1	2	0	2	1	0	2	1	1	1	0	0	1	0	0	1	1
661	1	0	1	0	0	1	1	0	0	0	2	1	2	2	0	0	1	1	1	1	1	0	2	0	0	0	0	0	2	0	0	2	2	2	1	2	2	0	0	1	0	1	1	1	0	0	0	2	0
662	1	1	1	1	0	2	1	1	1	0	0	0	2	0	1	1	2	1	1	1	1	1	2	0	1	1	0	2	2	2	0	0	0	2	1	2	2	0	0	1	0	1	0	0	1	0	0	0	2
663	0	0	2	0	2	2	2	0	1	0	0	0	0	0	0	0	1	0	2	2	0	1	1	2	0	0	0	2	2	1	2	0	0	2	0	2	1	1	0	1	0	0	0	1	0	0	0	2	0
664	0	0	0	0	0	0	2	1	1	1	0	0	1	0	0	0	0	2	0	1	0	0	0	2	0	0	0	2	2	1	2	0	2	1	0	1	1	0	0	0	0	0	0	1	0	1	0	0	2
665	0	1	2	0	0	1	1	0	2	0	0	0	1	0	0	0	2	0	2	2	0	0	1	1	0	0	0	1	2	0	1	0	1	1	0	2	1	0	2	0	0	1	1	2	0	0	0	2	0
666	0	1	1	0	0	1	2	0	2	0	0	0	0	0	0	0	2	0	2	2	0	0	0	2	0	0	0	1	2	1	1	1	1	1	0	1	0	1	1	0	0	0	0	2	0	0	0	1	0
667	1	1	1	0	0	1	2	0	1	0	0	0	0	0	0	0	2	2	0	0	0	1	0	2	0	2	0	2	2	2	0	0	1	2	1	2	1	0	1	1	0	0	1	2	1	0	0	1	1
668	1	0	0	0	0	0	0	0	1	0	0	0	0	0	0	0	1	0	2	1	1	0	0	2	0	1	0	1	2	0	1	1	1	1	1	1	1	0	0	2	0	0	0	2	1	0	0	2	2
669	0	0	1	1	1	2	2	0	1	0	0	1	1	1	0	0	0	2	0	1	1	1	1	1	0	0	0	2	2	2	0	1	2	2	0	2	1	0	1	1	0	0	0	2	0	0	0	2	0
670	1	0	1	0	0	1	2	1	0	0	0	0	0	0	0	0	1	1	1	1	1	0	0	2	0	1	0	2	2	1	2	1	1	1	0	1	1	0	2	1	1	0	0	2	0	1	0	2	0
671	0	0	0	1	0	1	2	0	2	0	0	0	0	0	0	0	1	1	2	2	0	0	0	2	0	0	0	1	2	0	0	0	2	2	1	2	1	0	0	2	0	1	1	1	1	0	1	0	2
672	1	0	2	0	1	1	2	0	1	0	0	0	2	1	0	1	0	1	1	0	1	0	0	2	0	0	0	2	2	2	0	1	2	2	1	2	1	0	1	1	0	1	1	2	0	1	1	0	1
673	1	0	2	0	0	0	2	0	0	0	0	0	1	0	0	0	1	1	1	1	0	1	0	2	0	2	0	2	2	1	2	1	2	2	0	2	1	1	0	1	0	1	1	1	1	1	0	2	1
674	0	1	1	0	1	2	1	0	0	0	1	1	1	1	0	0	1	1	1	1	1	0	0	2	0	0	0	2	2	2	0	1	1	0	0	0	1	0	0	2	0	0	0	1	0	1	0	2	0
675	1	0	0	0	0	0	2	0	1	0	0	1	1	1	0	0	0	1	1	1	1	0	0	2	0	1	0	2	2	1	1	1	2	1	0	1	1	1	0	1	0	0	0	2	0	0	1	0	2
676	1	0	2	1	0	2	2	1	0	0	0	1	1	1	0	0	0	1	1	0	1	1	0	2	0	0	0	1	2	1	0	0	0	2	2	2	2	0	0	2	0	2	2	2	1	1	1	0	1
677	1	0	1	0	0	1	2	0	1	0	0	0	1	0	0	0	0	0	1	1	1	0	1	1	0	2	0	2	1	1	2	0	1	1	0	1	1	1	0	1	1	0	0	2	0	1	1	0	2
678	1	0	1	0	0	0	2	0	0	0	1	1	1	1	0	0	1	0	2	1	1	0	0	2	0	2	0	2	2	2	1	0	1	1	0	1	0	0	1	1	0	0	0	2	0	1	0	1	1
679	0	0	2	1	0	2	1	0	1	0	1	0	1	1	0	0	1	0	2	2	0	0	0	2	0	2	0	1	1	1	0	1	1	0	0	0	1	0	0	1	0	0	0	2	0	0	0	2	1
680	1	0	2	0	0	1	2	0	1	0	0	0	0	0	0	0	0	2	0	0	0	0	0	2	0	2	0	2	2	1	1	0	1	2	1	1	2	0	0	2	0	1	0	0	1	1	0	1	1
681	1	0	0	0	0	0	2	0	1	0	0	1	1	1	0	0	0	1	1	1	0	0	1	1	0	0	0	2	1	1	2	1	2	0	0	1	2	0	2	0	0	0	0	2	0	0	1	1	1
682	1	0	1	0	0	1	2	0	1	0	0	0	1	1	0	0	0	1	1	1	1	0	1	1	0	2	0	1	2	1	1	0	1	1	0	1	1	0	0	1	0	0	1	2	1	0	0	2	0
683	0	0	2	0	2	2	1	1	0	0	0	0	2	1	0	1	0	0	2	2	0	1	0	2	0	0	0	1	2	1	0	1	1	1	0	2	1	0	2	0	0	0	0	2	1	0	1	1	1
684	1	0	0	1	0	1	2	0	1	0	0	0	1	1	0	0	1	0	2	2	0	0	0	2	0	2	0	1	2	1	0	0	1	1	0	1	1	0	1	1	0	1	1	2	1	0	1	0	2
685	1	0	1	0	1	1	1	0	0	0	1	0	0	0	0	0	2	2	1	1	1	0	0	2	0	1	0	2	1	1	1	0	1	2	0	2	1	1	0	1	0	1	1	2	0	1	0	1	0
686	1	0	2	0	0	1	1	1	1	0	1	0	2	1	0	0	0	2	0	0	0	0	0	2	0	2	0	1	2	0	0	1	2	2	0	2	2	0	0	2	0	0	0	1	1	1	0	2	0
687	1	0	0	0	0	0	1	0	1	0	0	1	1	1	0	0	2	0	2	2	1	1	0	2	0	0	0	1	2	1	0	0	1	2	1	2	1	0	1	1	0	0	0	2	0	1	0	1	1
688	0	0	2	1	0	1	1	0	0	0	1	1	1	1	0	0	1	1	1	1	0	0	0	2	0	0	0	1	2	1	0	2	1	1	0	1	2	0	2	0	0	1	1	2	1	0	1	1	1
689	0	0	1	0	0	1	0	0	0	1	1	0	1	0	0	0	2	1	2	1	1	1	1	1	1	0	0	2	2	2	0	0	1	2	2	2	2	0	0	1	0	0	0	2	0	1	0	2	0
690	1	0	1	0	0	0	2	0	0	0	0	1	2	1	1	1	2	1	1	1	1	0	1	1	0	2	0	1	1	1	0	0	1	2	0	0	2	0	2	0	0	0	0	2	0	0	0	1	1
691	0	0	1	0	0	0	2	1	0	0	0	1	1	1	0	0	0	2	0	1	1	0	0	2	0	1	0	1	2	1	0	1	1	1	1	1	1	0	1	1	0	0	0	2	0	0	0	0	2
692	1	0	1	0	0	0	1	0	0	0	1	0	0	0	0	0	2	1	1	1	1	1	0	2	0	0	0	2	1	1	2	0	1	0	0	1	1	0	1	1	0	0	0	2	0	2	0	1	1
693	1	0	2	1	0	2	2	0	2	0	0	1	2	1	0	0	0	2	1	1	0	0	0	2	0	0	0	1	1	1	1	1	0	1	0	2	1	0	1	1	1	1	1	1	1	2	0	1	0
694	1	0	1	1	0	1	2	1	1	0	0	1	1	1	0	0	2	1	2	2	1	1	0	2	0	0	0	2	2	2	1	1	1	0	0	1	1	1	0	0	0	0	0	1	0	1	0	2	1
695	0	0	1	0	0	1	2	1	0	0	0	1	1	1	0	0	1	2	1	1	0	0	0	2	0	1	0	1	2	1	0	0	0	2	2	2	2	0	2	0	0	1	1	1	1	2	0	1	1
696	0	1	1	0	0	1	2	0	0	0	1	0	0	0	0	0	2	0	2	2	0	0	1	1	0	1	0	1	2	1	1	0	1	1	0	2	0	0	1	1	0	1	1	2	2	0	0	1	1
697	1	0	1	0	0	1	1	1	1	0	0	1	1	1	0	0	1	1	1	1	1	0	1	1	0	0	0	2	2	2	1	1	1	1	0	1	1	0	2	0	0	0	0	1	0	1	0	1	1
698	0	0	1	0	0	0	1	0	0	0	0	1	1	1	0	0	0	0	2	2	0	0	1	1	0	1	0	2	2	1	1	1	0	1	0	1	1	0	2	0	0	0	0	1	0	1	0	2	0
699	1	0	1	0	0	0	2	0	1	0	1	1	2	2	0	0	2	0	2	2	0	0	0	2	0	1	0	1	2	1	0	1	1	2	0	2	0	1	1	1	1	1	1	2	1	1	0	1	1
700	1	0	1	0	0	0	1	0	1	0	1	0	1	1	0	0	0	2	0	0	1	0	1	1	0	1	0	2	2	2	0	1	2	0	0	1	1	0	2	0	0	0	0	2	0	0	0	2	1
701	1	0	0	0	0	0	2	0	1	0	0	0	0	0	0	0	1	0	2	2	0	0	0	2	0	0	1	2	2	2	0	1	1	2	1	1	2	0	0	2	0	1	1	2	1	0	0	1	1
702	1	0	1	0	0	1	1	1	0	1	1	1	1	1	0	0	2	2	0	1	1	0	1	1	0	1	0	2	2	1	1	1	2	0	0	1	1	1	0	1	0	0	1	2	1	0	0	1	1
703	1	0	2	2	0	2	1	1	0	1	1	0	0	0	0	0	1	1	1	1	0	0	0	2	0	2	0	1	2	0	1	1	1	2	2	2	1	0	0	1	0	1	1	2	1	0	1	1	1
704	1	0	1	0	0	1	2	0	2	0	0	1	1	1	0	0	2	1	2	2	0	0	1	1	1	1	0	1	2	1	0	0	2	1	1	1	2	0	1	1	1	0	0	0	0	1	0	1	1
705	0	0	2	0	0	2	2	0	0	0	0	0	0	0	0	0	1	1	1	1	1	0	0	2	0	0	0	2	2	2	1	0	2	1	1	2	2	0	2	0	0	0	0	2	0	0	0	2	1
706	0	0	1	0	0	1	2	1	0	0	0	1	1	1	0	0	1	1	1	0	1	0	1	1	0	1	0	2	2	1	1	0	2	1	0	1	1	0	1	1	1	0	0	0	1	1	0	1	1
707	1	1	1	0	0	1	2	0	1	0	0	0	0	0	0	0	1	1	1	1	0	1	0	2	0	1	1	2	1	0	1	0	0	2	0	2	1	0	2	0	1	0	0	2	1	0	0	2	1
708	0	0	2	1	0	1	2	1	0	0	0	1	2	2	0	0	1	2	0	0	1	0	0	2	0	1	0	2	1	1	2	0	2	1	0	1	2	0	1	0	0	0	0	2	1	0	0	1	1
709	0	0	2	0	0	2	1	0	0	0	1	1	2	2	0	0	0	1	2	1	1	1	1	1	1	0	0	2	2	1	2	0	2	2	1	2	1	0	0	1	0	0	0	2	0	0	0	2	0
710	1	0	0	0	0	0	2	0	1	0	0	0	0	0	0	0	2	0	2	2	0	0	1	1	0	2	0	2	1	1	2	1	0	1	0	1	1	0	2	1	1	0	0	2	0	0	0	1	0
711	1	0	1	1	0	1	1	0	0	0	1	0	0	0	0	0	0	2	1	1	0	0	0	2	0	0	0	1	2	0	0	0	2	1	0	2	1	0	1	1	0	0	0	1	0	1	0	1	2
712	1	0	2	0	2	2	2	0	0	0	0	0	0	0	0	1	2	0	2	2	0	1	0	2	0	1	0	2	2	1	2	1	2	1	0	1	1	0	1	1	1	1	0	0	2	0	0	1	1
713	0	0	2	0	1	2	2	0	0	0	0	0	0	0	0	0	2	1	2	1	1	0	0	2	0	1	0	2	2	2	0	0	2	1	0	2	0	0	1	1	0	1	0	1	0	1	0	1	1
714	0	0	1	0	0	1	2	0	1	0	1	0	0	0	0	0	2	1	1	1	1	2	1	1	1	1	0	1	2	1	1	0	1	2	1	2	1	0	1	1	0	0	0	2	0	0	0	1	1
715	1	0	2	1	0	2	2	1	0	0	0	0	0	0	0	0	1	1	1	1	1	0	0	2	0	1	0	1	2	1	0	0	0	2	0	2	1	0	2	0	0	0	0	1	0	0	0	1	1
716	0	0	2	0	0	1	1	0	0	0	1	1	2	2	0	0	1	1	1	1	1	0	0	2	0	2	0	2	2	2	0	0	2	0	0	0	1	0	2	0	0	0	0	1	0	0	0	2	0
717	1	1	2	0	0	1	2	0	2	0	0	1	1	1	0	0	1	1	1	1	0	1	0	2	0	0	0	2	2	1	2	0	1	1	0	1	1	1	0	0	0	0	0	2	1	1	1	0	2
718	1	1	2	1	0	1	1	1	1	0	1	1	2	2	0	0	2	2	1	1	1	0	0	2	0	1	0	2	2	2	1	1	1	2	0	1	2	0	1	1	0	2	2	2	1	1	0	2	1
719	1	0	0	1	0	1	0	0	1	1	1	0	0	0	0	0	1	2	0	0	1	0	0	2	0	0	0	2	2	1	1	2	1	1	0	2	1	0	1	1	0	0	0	0	0	1	0	1	1
720	1	0	1	0	0	1	2	1	0	0	0	0	0	0	0	0	2	2	1	1	0	0	0	2	0	2	0	1	1	1	0	2	1	0	0	0	1	0	1	1	0	0	0	1	0	0	1	0	2
721	1	0	0	0	1	1	2	0	0	0	0	0	0	0	0	0	2	2	1	1	1	0	1	1	0	0	0	1	2	1	1	0	1	1	0	1	1	0	2	0	0	0	0	1	0	0	0	0	2
722	0	0	2	0	0	2	2	1	1	0	0	1	1	1	0	0	1	1	0	0	2	1	0	2	0	2	0	2	2	1	2	0	0	2	0	2	2	0	0	2	0	1	1	2	1	0	0	1	1
723	1	0	1	0	1	2	2	0	1	0	0	0	1	1	0	0	1	1	1	1	0	0	0	2	0	1	0	2	2	1	1	1	1	2	0	2	1	0	2	0	0	0	0	1	1	0	0	2	0
724	0	0	0	0	0	0	0	0	1	0	1	0	0	0	0	0	2	0	2	2	0	0	0	2	0	2	1	2	2	1	0	0	1	1	0	1	1	0	1	1	1	1	1	1	1	0	0	1	1
725	1	0	2	0	2	2	2	0	1	0	0	0	0	0	0	0	0	1	1	1	0	1	0	2	0	1	0	2	2	2	1	1	2	1	0	1	1	0	0	1	0	0	0	2	0	1	1	0	2
726	1	0	1	1	0	1	2	0	0	0	0	0	1	1	0	1	1	1	1	1	0	0	0	2	0	2	0	2	2	1	1	2	2	1	0	1	1	1	0	1	0	0	0	1	0	0	0	0	2
727	1	0	2	1	0	1	1	0	1	1	0	0	0	0	0	1	0	0	2	2	0	1	1	1	1	1	0	2	1	0	2	2	2	0	0	1	1	0	0	1	0	0	0	2	0	1	0	1	1
728	1	0	1	1	0	1	2	0	1	0	0	1	1	1	0	0	2	0	2	2	0	1	0	2	0	0	0	2	2	1	1	1	1	2	1	2	2	0	0	1	0	0	0	2	1	0	0	1	1
729	1	0	2	0	1	1	2	0	0	0	0	0	0	0	0	0	1	0	2	2	0	0	0	2	0	1	0	2	1	1	1	0	2	1	1	1	2	0	0	2	0	2	2	2	1	1	0	2	0
730	0	0	0	0	0	0	2	0	1	0	0	1	2	1	1	1	0	1	1	1	0	0	0	2	0	1	0	2	1	1	1	0	0	2	2	2	2	0	1	0	0	0	0	2	0	1	0	2	1
731	0	0	1	0	0	0	1	0	1	0	1	1	1	1	0	0	1	1	1	2	0	1	0	2	0	1	0	2	2	1	2	0	1	1	0	1	1	0	0	1	0	1	1	2	0	1	0	2	0
732	1	0	2	1	0	2	1	0	0	0	1	0	0	0	0	0	1	0	2	2	0	0	0	2	0	1	0	1	1	1	1	1	1	0	0	1	2	0	1	0	0	0	0	2	1	1	0	2	0
733	1	0	1	1	1	2	1	1	0	0	0	1	1	1	0	0	2	0	2	2	0	1	1	2	0	0	1	1	1	0	1	0	1	2	1	2	1	0	2	1	1	0	0	2	1	0	1	1	1
734	1	0	0	0	0	0	2	0	1	0	1	0	1	0	0	0	2	2	0	0	0	1	0	2	0	2	0	2	1	1	1	1	1	0	0	0	1	0	0	1	0	1	0	1	1	0	0	1	1
735	0	0	1	0	0	1	2	0	0	0	0	0	0	0	0	0	2	2	1	1	0	0	0	2	0	1	0	1	2	1	0	1	1	1	0	1	1	0	2	0	0	0	0	2	1	0	0	0	1
736	0	0	1	0	0	1	2	0	1	0	0	0	0	0	0	0	1	0	2	0	1	1	1	1	0	0	1	1	2	2	0	1	1	1	1	1	1	0	2	1	1	1	0	0	1	1	0	1	0
737	0	0	1	0	0	0	1	0	1	0	0	0	0	0	0	0	2	2	0	0	1	0	0	2	0	1	0	2	1	1	1	1	2	1	0	1	1	0	0	1	0	0	0	1	1	0	0	0	2
738	1	0	2	1	0	2	2	0	0	0	0	0	0	0	0	0	1	0	2	2	0	1	0	2	0	0	0	1	2	1	0	0	1	1	0	1	0	0	0	1	0	0	0	2	1	1	0	1	0
739	1	0	2	0	0	2	2	0	2	0	0	1	1	1	0	0	0	2	0	0	0	0	0	2	0	1	0	2	2	2	1	1	2	1	0	1	1	0	1	1	0	0	0	1	1	0	0	2	0
740	0	0	2	0	1	2	1	1	0	0	0	1	2	1	0	0	0	1	1	1	0	0	0	2	0	1	0	2	2	1	2	1	1	2	0	2	1	0	1	1	0	0	0	2	0	0	0	2	0
741	1	0	1	0	0	1	2	0	1	0	0	1	0	0	0	0	0	0	1	1	1	1	0	2	0	1	1	2	1	0	1	0	1	0	0	2	1	1	0	0	0	1	1	2	0	1	0	2	0
742	1	0	2	1	0	2	2	0	1	0	0	1	1	0	1	1	2	2	1	1	0	0	1	1	1	1	0	2	2	2	1	1	1	1	0	2	0	0	2	0	1	0	0	0	0	1	0	1	1
743	1	0	1	1	0	1	1	0	0	0	1	1	1	1	0	0	0	0	2	2	0	1	0	2	0	1	0	0	1	0	1	0	1	1	0	1	1	1	0	1	0	1	0	0	0	0	0	1	1
744	0	0	1	0	1	1	2	0	1	0	1	0	1	0	0	0	0	2	0	0	0	2	1	1	1	1	0	2	1	1	2	1	1	2	1	2	1	0	0	2	0	1	1	1	0	0	0	0	2
745	1	0	1	0	1	2	2	0	1	0	1	0	0	0	0	0	1	1	1	1	1	0	0	2	0	2	0	2	2	2	1	0	1	1	0	1	1	0	0	2	0	0	0	2	2	0	0	1	1
746	1	0	2	0	0	2	0	0	0	0	1	0	1	0	0	0	2	0	2	2	0	0	0	2	0	1	0	1	1	1	1	1	1	1	0	1	2	0	0	1	0	0	0	2	0	1	1	0	2
747	1	0	0	1	0	1	2	1	0	0	0	0	0	0	0	0	1	1	1	0	1	1	0	2	0	1	0	2	2	2	1	0	1	0	0	0	2	0	0	2	0	1	1	1	1	1	0	2	1
748	1	0	1	0	1	2	1	0	0	0	1	1	2	2	0	0	0	0	2	1	1	0	0	2	0	0	0	0	1	0	1	0	2	1	0	2	2	0	1	1	0	1	0	0	2	0	0	2	0
749	1	0	0	0	0	0	1	1	0	0	1	0	0	0	0	0	1	0	2	2	0	0	0	2	0	0	0	2	2	1	2	1	2	1	1	2	2	0	1	1	0	1	1	2	0	1	0	2	0
750	1	0	1	1	1	2	1	1	1	0	0	0	0	0	0	1	1	0	2	1	1	1	0	2	0	0	0	2	2	2	0	1	2	1	1	2	1	1	0	1	0	0	0	2	1	2	0	2	0
751	0	1	0	0	0	1	2	0	0	0	0	0	0	0	0	0	2	2	1	1	1	0	0	2	0	1	0	2	2	2	0	0	2	2	0	1	1	0	1	1	0	0	0	1	1	1	0	2	0
752	1	0	1	0	0	0	2	0	2	0	0	0	0	0	0	0	1	2	0	0	0	1	0	2	0	0	0	2	2	2	0	1	1	1	0	2	1	0	1	1	0	0	0	2	0	1	1	1	1
753	1	0	1	0	0	1	2	0	1	0	0	0	2	1	0	0	2	0	2	2	0	0	0	2	0	1	0	1	1	0	1	1	2	0	0	1	2	0	0	2	1	0	0	1	1	0	0	1	1
754	0	0	0	0	0	0	0	0	1	0	0	1	2	1	0	0	1	1	0	0	1	0	1	1	0	2	0	1	2	1	0	0	1	1	0	1	1	0	0	2	0	0	0	0	0	0	0	2	0
755	0	0	0	0	0	0	1	1	0	0	0	0	0	0	0	0	2	1	2	2	0	0	0	2	0	1	0	1	2	0	1	0	1	2	0	2	1	0	0	1	0	0	0	2	1	0	0	1	1
756	0	0	2	0	0	1	2	0	1	0	0	0	1	0	0	0	1	1	1	1	0	0	0	2	0	1	0	2	2	2	0	2	2	0	0	0	1	0	1	1	0	0	0	2	1	0	0	2	0
757	0	0	2	0	0	2	2	0	0	1	0	0	1	1	0	1	2	1	1	2	0	0	1	1	0	0	0	1	2	0	1	1	2	1	0	1	1	0	2	1	1	0	0	1	1	1	0	2	0
758	0	0	0	0	0	0	2	0	2	0	0	1	2	2	0	0	2	1	1	1	0	0	0	2	0	0	0	2	2	2	0	0	1	2	1	2	1	0	1	1	0	0	0	0	0	0	0	2	1
759	1	0	2	0	0	1	1	0	1	0	0	1	2	1	0	0	1	1	1	1	0	0	0	2	0	0	0	1	2	0	1	1	1	1	0	1	0	1	0	0	0	1	0	0	0	0	0	1	0
760	0	0	1	1	0	1	2	1	1	0	0	0	1	0	0	0	1	2	0	0	1	0	0	2	0	1	1	2	2	1	0	0	0	2	0	2	0	0	1	0	0	0	0	1	0	1	0	1	1
761	1	0	2	1	0	2	1	0	0	0	1	1	2	1	0	0	1	0	1	2	0	0	0	2	0	0	0	2	2	1	2	0	2	1	0	2	2	0	0	2	0	1	1	2	0	0	0	0	2
762	0	0	2	1	0	2	1	0	0	0	1	0	0	0	0	0	1	0	1	1	0	0	0	2	0	0	0	2	2	2	0	0	2	1	1	2	1	0	0	1	0	0	0	2	0	1	0	2	0
763	1	0	0	0	0	0	1	0	2	0	0	0	0	0	0	0	1	1	2	2	0	0	1	1	0	2	0	2	1	1	1	0	0	2	0	2	1	1	0	1	0	1	1	2	1	1	0	2	0
764	0	1	2	0	0	1	1	0	0	0	1	0	1	1	0	0	0	2	0	0	0	0	0	2	0	1	0	2	2	2	0	0	2	2	2	2	2	0	1	1	1	1	1	1	1	1	0	1	1
765	0	0	2	1	1	2	1	0	0	0	1	0	0	0	0	0	1	1	1	1	0	1	1	1	1	0	0	2	2	2	1	0	1	2	0	2	2	0	1	2	1	0	0	2	2	0	0	2	0
766	0	0	1	1	0	1	2	1	0	0	0	1	1	1	0	0	1	0	2	1	1	1	1	1	0	1	0	2	2	1	2	1	1	2	1	2	0	0	2	0	1	0	0	1	0	0	0	2	0
767	1	0	1	0	0	0	2	1	0	0	0	0	0	0	0	1	0	1	1	1	0	0	1	1	0	0	0	2	2	1	2	0	1	0	0	1	2	0	0	2	1	1	1	2	2	2	0	2	0
768	1	0	2	0	1	1	2	0	2	0	0	1	1	1	0	0	1	2	0	0	1	0	0	2	0	1	0	1	2	1	0	1	2	0	0	0	0	0	0	0	0	1	1	2	1	0	0	2	0
769	0	0	2	1	0	1	1	0	1	0	0	0	1	1	0	0	2	0	2	2	0	0	0	2	0	1	0	2	2	2	0	1	1	2	1	2	2	0	0	2	0	1	1	1	1	1	0	1	1
770	1	0	0	0	0	0	2	1	0	0	0	0	1	0	0	0	2	0	2	2	0	1	0	2	0	1	0	2	2	2	1	1	1	0	0	0	1	0	0	1	0	1	1	1	1	2	0	0	2
771	1	0	2	1	0	1	2	0	1	0	1	1	1	1	0	0	1	2	0	0	1	1	0	2	0	2	0	1	2	1	0	1	2	2	1	2	1	0	1	2	1	1	0	1	1	0	0	2	0
772	1	0	2	0	0	2	1	0	1	0	1	0	0	0	0	0	0	1	1	1	0	0	0	2	0	1	1	2	2	1	0	0	1	1	0	1	1	0	0	1	0	0	0	0	0	1	0	0	2
773	1	0	1	0	0	1	2	0	1	0	1	0	1	1	0	1	1	2	0	0	1	0	2	0	0	1	0	2	1	1	1	0	2	0	0	0	1	1	0	1	0	0	0	2	0	1	1	0	2
774	1	0	1	0	1	1	1	0	0	0	1	0	1	0	0	0	2	0	2	2	0	0	0	2	0	1	0	0	2	0	0	0	2	1	0	1	0	0	0	0	0	0	0	1	0	1	0	1	1
775	1	0	0	1	0	1	2	0	1	0	0	0	2	1	0	0	2	1	1	1	1	1	0	2	0	0	0	2	2	2	1	1	2	0	0	1	2	0	0	1	0	0	0	1	1	1	0	2	0
776	1	1	2	0	0	1	2	0	2	0	0	0	0	0	0	0	0	1	1	1	0	1	0	2	0	0	0	1	2	1	1	0	2	1	0	1	1	0	0	1	0	0	0	2	0	0	0	2	1
777	1	0	2	2	0	2	1	1	1	0	0	1	1	1	0	1	2	0	2	2	0	0	0	2	0	0	0	2	2	1	2	0	2	1	1	1	2	0	1	1	0	0	0	0	0	0	0	2	0
778	1	0	1	1	0	1	1	0	1	0	1	0	1	0	0	0	0	1	1	1	0	0	0	2	0	1	0	1	2	1	0	1	2	1	0	1	1	0	1	1	0	1	1	2	1	0	0	2	0
779	1	0	2	0	0	1	1	0	2	0	0	0	0	0	0	0	1	1	0	0	1	0	0	2	0	0	1	1	2	2	0	1	1	1	1	2	0	0	2	1	1	0	0	2	1	1	0	1	1
780	0	0	2	0	0	0	2	0	0	0	0	0	1	0	0	0	1	1	1	1	1	0	0	2	0	2	0	2	2	2	0	0	1	2	0	2	2	0	0	1	0	1	1	1	1	1	1	1	1
781	1	0	2	1	1	2	1	0	0	0	1	1	2	1	0	0	2	0	2	2	0	0	0	2	0	0	0	1	2	1	1	0	2	0	0	2	1	0	1	1	0	0	0	2	1	0	0	0	2
782	0	0	1	0	0	1	0	0	0	0	2	0	0	0	0	0	1	2	0	0	0	2	1	1	1	1	0	1	1	1	1	0	1	1	1	1	1	1	1	0	0	0	0	1	0	1	0	1	1
783	1	0	1	0	0	1	2	0	1	0	1	2	1	1	0	0	2	1	1	1	1	1	0	2	0	0	0	2	2	1	1	0	2	2	0	2	2	0	1	1	0	0	0	2	0	0	0	2	0
784	0	0	2	0	1	2	2	0	1	0	0	0	1	0	0	0	1	2	0	0	0	0	0	2	0	2	1	1	1	0	1	0	0	1	1	2	0	0	1	0	0	1	1	1	0	1	0	2	0
785	0	0	1	0	0	1	0	0	0	0	2	0	0	0	0	0	1	1	0	0	2	1	0	2	0	1	0	2	2	1	0	2	2	0	0	1	1	0	1	1	0	0	0	1	0	0	0	2	0
786	0	0	2	1	1	2	2	1	1	0	0	1	1	1	0	0	2	0	2	2	1	1	1	1	1	1	1	2	2	1	0	0	0	2	2	2	1	0	1	1	0	0	0	1	0	1	0	2	0
787	1	0	2	1	0	1	2	1	0	0	0	0	0	0	0	0	0	0	2	2	0	0	2	0	0	1	0	1	2	0	1	2	2	1	0	1	1	0	1	1	0	0	0	2	0	0	0	1	1
788	1	0	0	0	0	0	2	0	2	0	0	0	0	0	0	0	0	2	0	0	0	1	1	1	0	1	0	1	2	1	0	1	2	1	0	1	2	0	0	2	0	0	0	2	0	1	0	2	1
789	1	0	0	1	0	1	2	0	0	0	0	0	0	0	0	1	1	1	1	1	0	0	0	2	0	0	0	2	2	1	1	0	1	1	0	2	1	0	1	1	0	1	1	2	1	0	0	2	0
790	1	0	1	0	0	0	1	1	0	0	1	0	1	1	0	0	0	1	1	1	1	0	0	2	0	2	0	1	2	1	0	0	2	2	0	2	2	0	2	0	0	1	1	2	0	0	0	1	1
791	1	0	0	1	0	1	2	1	0	0	0	1	1	1	0	0	2	1	1	1	0	0	0	2	0	1	0	2	2	2	1	2	1	2	1	2	1	0	0	1	0	0	0	2	0	0	0	2	0
792	1	0	1	0	0	1	2	0	2	0	0	1	1	1	0	0	1	0	1	2	0	1	0	2	0	0	0	2	1	1	2	0	0	2	0	2	2	0	0	2	0	0	0	2	1	0	0	1	1
793	0	0	1	0	0	0	1	0	1	0	0	1	2	2	0	0	0	1	2	2	0	0	0	2	0	0	0	1	1	1	1	0	1	2	0	2	2	0	0	1	0	1	1	2	0	0	0	2	2
794	1	0	2	0	0	2	1	0	1	0	1	0	0	0	0	0	2	1	1	1	0	0	0	2	0	1	0	1	2	0	0	2	1	2	1	2	1	0	2	0	1	1	1	2	0	0	0	0	0
795	1	0	1	1	0	1	2	0	2	0	0	1	1	1	0	0	1	2	0	0	1	0	0	2	0	0	0	2	2	2	0	1	1	1	0	1	1	0	0	1	0	0	0	1	0	1	0	1	1
796	1	0	2	0	0	0	1	0	2	0	0	1	1	1	0	0	0	1	1	1	1	1	0	2	0	0	0	1	2	2	0	0	2	0	0	1	0	1	1	1	1	0	0	2	0	1	0	2	0
797	0	0	1	0	1	2	1	0	1	0	1	0	1	0	0	0	2	0	2	2	0	0	0	2	0	1	0	2	2	2	0	0	1	2	1	1	1	0	1	1	0	0	0	2	0	1	0	0	2
798	0	0	1	1	0	1	2	1	1	0	0	1	1	1	0	0	1	0	2	2	0	0	0	2	0	1	0	2	2	1	1	1	0	1	0	1	0	0	1	0	0	0	0	1	1	1	0	0	2
799	0	0	1	0	0	0	0	0	0	0	2	0	0	0	0	0	0	1	1	1	1	0	0	2	0	2	0	2	2	2	1	1	1	2	1	2	1	0	0	1	0	0	1	1	0	1	1	1	1
800	1	0	1	0	1	1	1	0	0	0	1	0	1	1	0	0	1	0	2	2	0	0	0	2	0	1	0	1	1	1	1	0	1	1	0	1	1	0	0	1	0	1	1	2	1	2	0	1	1
801	0	0	2	0	1	1	2	0	0	0	1	0	0	0	0	0	1	0	1	2	0	0	0	2	0	0	0	2	2	2	0	2	1	2	1	2	2	0	0	1	0	0	0	2	0	0	0	1	1
802	1	0	1	0	0	0	2	0	2	0	0	0	0	0	0	1	1	2	0	0	1	1	0	2	0	0	0	2	2	1	1	0	1	2	1	2	0	0	0	0	0	1	1	2	1	1	0	2	0
803	1	0	2	1	1	2	2	0	2	0	0	0	0	0	0	0	1	2	0	0	1	0	0	2	0	2	0	2	2	2	1	0	2	2	2	2	2	0	1	1	0	0	0	2	0	1	0	2	0
804	1	0	2	0	0	1	1	0	0	1	1	1	1	1	0	0	1	1	1	1	0	1	0	2	0	0	0	2	2	2	1	0	2	1	1	2	2	0	1	1	0	2	2	2	1	0	1	1	1
805	0	0	1	2	0	2	1	0	0	0	1	0	0	0	0	0	2	2	1	1	1	0	0	2	0	1	0	2	2	2	0	0	0	2	0	2	0	1	0	0	0	0	0	2	1	0	0	1	0
806	0	0	2	0	0	2	1	0	1	0	1	1	1	1	0	0	0	1	0	0	1	0	1	1	0	1	0	2	1	0	2	0	1	2	1	1	1	1	0	0	0	0	0	2	0	1	0	2	0
807	1	0	2	0	1	1	1	1	0	1	1	1	1	1	0	0	1	1	1	1	0	1	1	1	1	1	0	2	2	1	2	1	2	1	0	1	0	0	2	0	0	0	0	2	0	1	0	2	1
808	1	0	1	1	0	1	1	0	0	0	1	1	2	2	0	1	0	2	0	1	0	0	0	2	0	1	0	1	1	0	2	0	1	2	1	2	2	0	2	0	0	0	0	2	0	1	0	2	1
809	0	0	1	0	0	0	1	0	0	0	1	0	0	0	0	0	2	0	2	2	0	0	1	1	1	1	0	2	1	1	1	0	1	1	0	2	0	1	1	0	0	0	0	2	0	0	0	1	1
810	0	0	2	1	0	1	1	1	0	0	1	0	0	0	0	0	1	2	0	0	1	0	0	2	0	0	1	2	2	1	1	2	2	2	1	2	1	0	2	0	0	0	0	1	0	1	0	2	0
811	0	0	0	1	0	1	2	1	0	0	0	0	1	0	0	0	1	1	1	0	1	0	0	2	0	0	0	2	2	1	0	2	2	0	0	1	1	1	1	0	0	1	1	1	1	0	0	1	0
812	0	0	2	1	0	2	0	0	1	0	1	0	0	0	0	0	1	0	2	2	0	0	1	1	0	0	0	1	2	1	1	1	2	0	0	1	1	0	0	0	0	1	1	2	0	1	1	0	2
813	1	0	1	0	0	1	1	1	0	0	1	0	1	0	0	0	2	0	2	2	0	1	0	2	0	0	0	1	2	1	1	0	2	2	0	2	0	0	1	0	0	0	0	2	1	0	0	1	1
814	0	0	1	0	0	1	2	0	1	0	0	0	0	0	0	0	0	1	1	1	1	0	0	2	0	1	0	0	1	0	1	0	2	2	0	2	1	0	0	0	0	0	0	2	1	0	0	1	0
815	1	0	1	1	0	2	2	0	0	0	0	0	1	0	0	0	1	0	2	2	0	0	0	2	0	0	0	1	2	0	1	0	2	2	2	2	1	0	1	1	0	0	0	2	0	1	0	1	0
816	1	0	0	0	0	0	2	0	2	0	0	1	1	1	0	0	0	2	0	1	1	0	0	2	0	0	0	2	2	2	0	0	1	2	0	2	1	0	1	1	0	1	1	1	1	1	1	0	2
817	1	0	2	0	0	2	1	0	1	0	1	1	1	1	0	0	1	1	1	1	0	0	0	2	0	1	0	1	2	0	1	1	1	1	0	1	1	0	0	1	0	0	0	2	0	0	0	1	1
818	0	0	0	0	0	0	2	0	1	0	0	0	1	0	0	0	1	1	1	1	0	1	1	1	1	0	0	2	2	2	0	1	1	1	0	2	2	0	1	1	0	0	0	2	0	0	0	1	1
819	1	0	2	0	0	1	2	1	0	0	0	1	2	2	0	0	2	0	2	2	0	0	0	2	0	0	0	2	2	2	1	0	1	0	0	0	1	0	2	0	0	1	0	0	1	1	1	0	2
820	0	0	1	1	0	1	1	0	0	0	1	1	1	1	0	0	1	0	2	1	1	1	0	2	0	1	0	2	2	1	0	1	2	1	0	1	1	1	0	1	0	0	0	2	1	0	1	1	1
821	1	0	2	2	1	2	2	0	1	0	0	1	2	2	0	0	1	0	1	1	0	0	2	0	0	1	0	1	1	0	2	1	1	2	1	2	1	0	0	2	0	1	1	2	1	0	1	1	1
822	0	0	1	0	1	1	2	1	1	0	0	0	0	0	0	0	2	1	1	2	0	1	1	1	0	0	0	2	2	2	1	1	1	0	0	1	1	0	0	1	0	2	2	2	1	1	0	2	0
823	0	0	1	0	1	1	1	0	0	0	1	0	1	1	0	0	2	2	0	0	1	0	1	1	0	1	0	2	2	1	1	1	1	1	0	1	1	0	0	2	0	0	1	2	1	0	0	2	0
824	1	0	1	0	0	1	2	0	1	0	1	1	2	0	1	1	1	1	1	1	1	0	0	2	0	0	0	1	2	1	0	1	1	1	1	1	1	0	0	1	0	0	0	1	0	1	0	2	1
825	1	0	2	0	0	0	2	1	0	0	0	0	2	1	0	1	1	1	1	1	0	1	1	1	1	0	0	1	2	1	1	0	1	0	0	0	1	0	2	0	0	1	0	1	0	0	1	1	1
826	1	0	1	1	0	1	2	1	0	0	0	0	2	1	0	0	1	0	2	2	0	1	0	2	0	2	0	0	2	0	0	0	0	2	2	2	2	0	1	1	0	0	0	2	0	1	1	1	1
827	1	0	1	1	0	1	2	1	1	0	0	0	1	0	0	0	1	1	1	1	1	1	0	2	0	2	0	0	1	0	1	1	1	0	0	1	2	0	0	1	0	2	2	2	1	1	0	2	0
828	0	0	0	0	0	1	2	1	1	0	0	0	1	0	0	0	1	1	1	1	0	0	0	2	0	2	0	1	2	1	0	0	0	2	0	2	1	0	0	1	0	0	0	2	0	1	0	1	1
829	1	0	1	0	0	1	2	0	0	0	0	0	1	0	0	0	2	1	1	1	1	0	1	1	0	2	0	1	2	1	0	1	0	2	0	2	1	0	1	1	0	0	0	2	1	1	1	0	2
830	1	0	0	1	0	1	1	1	0	0	1	0	0	0	0	0	1	1	1	1	0	1	0	2	0	0	0	2	2	1	2	0	1	0	0	1	1	2	0	1	1	1	1	1	1	1	0	1	0
831	0	0	1	1	0	1	1	1	0	0	1	1	1	1	0	0	1	0	1	1	0	0	0	2	0	2	1	1	1	0	1	0	2	0	0	1	2	0	2	0	0	0	0	1	0	0	0	2	1
832	1	0	0	0	1	1	2	1	0	0	0	0	0	0	0	0	1	1	1	1	0	0	0	2	0	1	0	2	2	2	0	0	0	2	2	2	2	0	0	1	0	0	0	2	0	0	0	1	1
833	0	0	0	0	0	0	1	0	1	0	1	2	2	2	0	0	0	0	2	1	1	0	1	1	1	1	0	1	2	1	0	1	1	2	2	2	2	0	1	0	0	1	1	1	1	2	0	0	2
834	1	0	2	0	1	2	1	0	0	0	1	0	0	0	0	0	2	1	2	1	1	1	1	1	1	2	0	2	2	2	0	0	1	2	0	2	2	0	0	1	0	0	0	2	0	2	0	0	2
835	0	0	0	0	0	0	2	0	1	0	0	0	1	0	0	0	2	1	2	1	1	0	1	1	0	0	0	1	2	1	0	1	2	2	1	2	2	1	0	0	0	0	0	2	0	1	1	0	1
836	1	1	1	0	0	1	2	0	1	0	0	0	0	0	0	0	1	0	1	2	0	0	0	2	0	0	0	2	0	0	2	1	1	1	0	1	1	1	0	1	0	0	0	1	0	0	0	2	0
837	1	0	1	0	1	1	2	0	1	0	1	0	1	0	0	0	0	0	2	1	1	0	0	2	0	0	0	1	2	1	0	1	1	0	0	1	2	0	0	2	0	0	0	2	0	0	0	1	1
838	1	0	1	0	0	0	2	0	1	0	1	0	1	0	0	0	0	1	0	0	1	0	1	1	0	0	0	2	1	1	2	0	0	2	0	2	1	0	1	2	1	1	0	1	0	0	1	1	1
839	0	0	2	0	0	1	1	0	1	0	0	1	1	1	0	0	2	0	2	2	0	0	0	2	0	2	0	1	1	1	0	0	1	2	1	2	1	1	0	1	0	1	1	1	1	0	0	2	2
840	0	0	0	0	0	0	2	0	1	0	1	0	0	0	0	0	2	0	1	1	0	0	1	1	0	1	0	2	1	1	1	0	1	1	0	1	2	0	0	1	0	0	0	2	0	0	0	1	2
841	0	0	2	0	0	1	1	0	1	0	0	1	1	2	0	0	1	1	1	1	0	0	0	2	0	2	0	1	2	1	1	0	1	0	0	1	1	0	0	0	0	0	0	0	0	1	0	1	1
842	0	0	2	0	1	2	2	0	1	0	0	1	1	1	0	0	2	0	2	2	0	1	1	1	1	1	0	2	2	0	0	1	1	1	0	2	1	0	1	1	0	0	0	1	0	0	0	0	2
843	1	0	0	0	0	0	1	0	2	0	0	0	0	0	0	0	1	1	1	1	0	1	1	1	1	1	0	2	2	1	1	1	2	1	0	1	2	0	1	1	0	0	0	0	0	1	0	2	0
844	0	0	1	0	0	0	2	0	1	0	0	1	1	1	0	0	1	1	1	1	1	0	0	2	0	2	1	2	2	1	0	1	0	1	0	2	1	0	0	1	0	0	0	2	0	1	0	0	2
845	0	0	1	0	0	1	1	0	1	0	1	0	0	0	0	0	1	2	0	0	1	0	0	2	0	2	0	2	0	0	2	0	0	2	1	1	0	1	1	0	0	0	0	2	0	1	0	1	0
846	1	0	2	2	0	2	2	0	1	0	0	0	0	0	0	0	2	1	1	1	0	0	0	2	0	1	0	2	1	1	2	1	1	0	0	1	1	0	0	0	0	1	0	1	0	1	0	2	0
847	0	0	1	1	0	1	2	1	0	0	0	0	0	0	0	0	1	1	1	1	0	1	0	2	0	1	0	1	1	0	1	2	2	0	0	0	1	0	1	1	0	0	0	2	1	1	1	1	1
848	1	0	2	1	0	2	2	1	0	0	1	1	0	0	0	0	1	0	2	1	1	0	1	1	0	1	0	2	2	1	2	0	2	2	2	2	1	0	0	1	0	0	0	2	0	0	1	0	2
849	1	0	1	1	1	2	1	0	0	0	1	1	2	1	0	0	2	2	0	0	0	0	0	2	0	2	0	1	2	1	0	0	0	2	0	2	1	1	1	0	0	1	0	0	0	0	0	2	0
850	0	0	1	1	0	1	0	0	0	1	1	0	0	0	0	0	2	2	1	1	0	0	1	1	0	1	0	1	2	1	0	2	2	0	0	0	1	0	0	1	0	0	0	2	1	1	0	1	1
851	0	0	1	0	0	2	2	0	2	0	0	1	1	1	0	0	2	0	1	1	0	1	0	2	0	0	0	0	2	0	0	0	2	1	0	1	1	0	0	2	0	0	0	2	0	0	0	1	1
852	1	0	2	0	1	1	2	0	2	0	0	0	1	1	0	1	2	1	2	2	0	1	0	2	0	1	0	1	2	1	1	0	2	0	0	1	2	0	0	1	0	0	0	2	0	1	0	2	1
853	1	0	1	0	0	1	2	1	1	0	0	0	0	0	0	0	1	0	2	1	1	0	0	2	0	2	0	0	1	0	1	2	2	0	0	1	1	0	1	1	0	0	0	2	1	0	0	0	1
854	0	0	2	0	1	2	1	0	0	0	1	0	0	0	0	0	0	0	1	2	0	1	0	2	0	0	0	2	2	2	0	0	1	1	0	1	2	0	0	1	0	0	0	2	0	1	0	1	1
855	0	0	2	0	1	2	2	0	2	0	0	0	0	0	0	0	1	0	2	2	0	0	0	2	0	1	1	2	2	1	0	1	2	1	1	2	1	0	0	2	0	1	1	1	1	0	1	1	1
856	0	1	1	1	0	2	1	0	0	0	1	0	0	0	0	0	1	0	2	2	0	1	0	2	0	0	0	2	2	1	2	0	0	2	0	2	2	0	0	2	0	0	0	2	2	0	0	1	1
857	1	0	0	1	0	1	1	0	0	0	1	0	1	1	0	0	0	2	0	0	0	0	1	1	0	1	1	1	1	0	1	0	0	2	1	2	2	0	1	0	0	1	1	1	1	1	0	1	2
858	0	0	1	0	0	0	1	0	0	0	1	0	1	0	0	0	2	0	1	1	0	1	0	2	0	1	0	1	1	1	1	0	2	1	1	2	2	0	0	1	0	0	1	2	1	0	0	2	0
859	1	0	0	0	0	0	2	0	2	0	0	2	2	1	1	1	2	0	1	2	0	0	0	2	0	1	1	1	1	0	1	1	2	2	1	2	2	0	1	1	1	2	2	2	1	1	0	1	1
860	1	0	1	1	0	2	1	0	1	0	1	0	1	0	0	0	1	0	2	2	0	1	0	2	0	1	0	2	2	2	1	2	2	0	0	0	1	0	2	0	1	0	1	1	1	0	0	2	1
861	0	0	2	1	1	2	1	0	0	0	0	1	1	0	1	1	1	0	1	2	0	0	1	1	0	0	0	1	1	0	1	0	1	2	0	2	2	0	0	1	0	0	1	2	1	0	0	1	0
862	1	0	2	0	0	1	1	0	2	0	0	0	0	0	0	0	2	2	0	0	0	0	0	2	0	2	0	1	2	1	1	0	0	2	0	2	0	1	1	0	0	0	0	1	0	0	0	0	2
863	1	0	2	1	0	2	1	0	0	0	1	0	1	0	0	1	0	1	1	1	1	1	1	1	1	0	0	1	1	1	1	0	0	2	1	2	1	0	1	2	1	0	0	2	0	1	0	1	2
864	1	0	2	2	0	2	2	0	1	0	0	1	1	1	0	0	1	1	1	1	0	0	0	2	0	1	0	2	1	1	1	0	1	1	0	1	1	0	1	2	1	1	1	1	0	1	0	0	2
865	0	0	2	1	0	2	1	0	1	0	1	1	2	1	0	0	1	1	1	1	0	0	0	2	0	2	0	1	1	1	1	0	2	1	1	1	1	2	0	1	1	0	0	1	0	1	0	0	2
866	0	0	2	0	0	1	1	1	0	0	1	0	0	0	0	0	2	0	2	2	0	1	1	1	1	1	0	1	2	1	0	1	2	1	1	1	1	1	1	0	0	0	0	2	0	1	0	0	2
867	1	0	1	0	0	1	2	0	1	0	0	1	1	1	0	0	1	1	1	1	0	0	0	2	0	0	1	1	2	2	0	1	1	1	0	2	2	0	2	1	0	0	0	2	0	1	0	2	0
868	1	0	2	1	0	1	2	0	1	0	0	2	2	2	0	0	2	0	2	2	1	1	1	1	1	1	0	1	2	1	0	0	2	0	0	1	1	0	0	2	0	0	0	2	2	1	0	1	1
869	0	1	1	0	1	1	1	1	1	0	0	1	1	1	0	0	1	2	0	0	1	1	0	2	0	2	0	2	2	1	2	1	1	1	0	2	1	0	0	2	0	0	0	1	0	0	0	1	1
870	1	0	0	0	0	0	2	0	0	0	0	1	1	1	0	0	0	0	1	1	1	0	0	2	0	1	0	2	2	2	1	1	1	1	0	1	1	0	0	2	0	1	1	2	1	2	0	0	1
871	0	0	1	1	1	2	1	0	1	1	2	0	1	0	0	0	1	2	1	2	0	0	1	1	0	1	0	2	2	2	0	1	1	1	0	1	1	0	0	1	0	2	1	2	1	0	1	1	1
872	0	0	2	0	0	1	2	0	0	0	0	1	2	2	0	0	1	1	2	2	0	1	2	0	1	0	0	1	2	0	1	1	1	2	1	2	1	0	1	1	0	0	0	2	0	0	0	0	1
873	1	0	1	0	0	2	1	0	1	0	1	1	2	2	0	0	2	1	1	1	1	0	0	2	0	2	0	2	1	1	1	1	1	0	0	0	2	0	1	1	0	0	0	1	0	1	0	0	2
874	0	0	2	0	0	1	2	0	2	0	0	0	2	1	0	1	1	1	1	1	0	0	1	1	1	1	0	2	2	2	0	0	0	1	1	2	1	0	1	1	0	0	0	1	0	1	0	1	0
875	1	1	1	0	1	1	2	0	1	0	0	0	0	0	0	0	1	0	2	2	0	0	0	2	0	1	0	1	2	0	1	0	2	1	1	1	1	0	1	1	0	0	0	1	1	0	0	1	0
876	0	0	1	0	0	0	2	0	1	0	0	0	1	0	1	1	1	0	1	2	0	1	1	1	1	1	0	2	2	1	1	0	0	2	0	2	2	0	0	1	0	0	0	1	0	1	0	2	1
877	0	0	1	0	0	0	1	1	0	0	1	0	0	0	0	0	1	0	1	1	1	1	2	0	1	0	0	1	1	0	2	0	0	2	0	2	2	0	1	1	0	1	0	0	2	0	0	2	0
878	1	0	2	0	0	1	2	1	0	0	0	1	2	1	0	0	0	0	2	1	1	1	1	1	1	1	0	1	1	0	2	2	2	2	1	2	1	1	0	1	0	0	0	1	0	0	0	2	0
879	1	0	2	0	1	1	1	0	0	0	1	1	1	1	0	0	1	1	1	1	1	0	0	2	0	1	0	2	2	2	1	2	2	0	0	1	1	0	1	2	1	2	2	2	1	1	0	2	2
880	1	0	1	1	0	1	0	0	1	0	0	0	0	0	0	0	1	1	1	1	0	0	1	1	0	2	0	2	2	1	2	0	0	1	1	2	1	0	0	2	0	0	0	2	0	1	0	1	1
881	1	0	1	0	0	2	0	0	0	1	1	0	0	0	0	1	2	0	1	1	0	0	2	0	0	1	0	2	2	1	2	1	2	2	1	2	2	0	2	0	1	1	1	2	1	0	0	2	0
882	1	0	2	1	0	1	1	0	0	0	1	1	1	1	0	0	1	0	1	2	0	1	0	2	0	1	0	2	2	1	1	0	1	2	1	2	1	1	0	1	0	0	0	2	0	1	0	2	0
883	1	0	2	0	1	2	2	0	1	0	0	1	2	1	0	0	2	0	2	1	1	0	0	2	0	0	0	2	2	2	0	0	1	2	1	2	2	0	1	1	0	0	0	2	0	1	0	1	1
884	0	0	0	1	0	1	1	0	1	0	1	0	0	0	0	0	2	2	0	0	2	1	0	2	0	0	0	1	2	1	0	0	0	0	0	2	2	0	1	1	0	1	1	1	1	1	0	2	0
885	0	0	1	0	0	2	2	0	1	0	0	0	1	0	0	0	2	1	1	1	1	0	1	1	0	1	0	2	2	2	0	0	0	1	0	1	1	0	1	1	0	0	0	2	0	2	0	2	0
886	0	0	1	0	0	1	2	0	2	0	0	0	0	0	0	0	1	1	1	1	0	1	0	2	0	0	0	2	2	2	0	1	2	1	0	2	2	0	1	1	0	0	0	2	0	0	0	0	2
887	1	0	1	0	0	1	2	0	1	0	0	0	1	0	0	0	0	0	2	2	0	1	0	2	0	0	0	1	2	1	0	1	1	1	0	2	1	0	1	1	1	0	0	1	0	0	1	0	2
888	0	0	1	2	0	2	0	0	0	0	2	1	1	1	0	0	0	1	1	1	0	0	0	2	0	2	0	2	2	1	2	1	1	1	0	1	0	0	1	0	0	1	1	2	1	1	0	2	0
889	0	0	2	0	0	0	2	0	0	0	0	0	1	0	0	0	2	1	1	1	1	0	0	2	0	0	1	2	2	0	1	1	2	1	0	1	1	0	1	1	0	0	0	2	0	0	0	1	1
890	0	0	2	0	0	0	2	0	2	0	0	0	0	0	0	0	1	1	1	1	0	0	0	2	0	2	0	2	2	1	1	1	2	1	0	2	1	0	1	2	1	0	0	1	0	1	0	2	1
891	0	0	1	0	0	0	2	0	1	0	0	0	0	0	0	0	1	1	1	1	1	0	0	2	0	0	1	2	2	1	0	0	1	2	0	2	2	0	0	2	0	0	0	2	0	0	0	2	0
892	0	0	1	1	0	1	2	1	0	0	0	1	2	2	0	1	0	1	2	2	0	0	1	1	0	1	0	1	2	0	1	0	1	1	0	1	1	0	2	0	0	1	1	1	1	1	0	0	0
893	1	0	2	1	1	2	2	0	2	0	0	0	0	0	0	0	1	0	2	2	0	1	1	1	0	0	0	2	2	1	0	1	2	1	0	2	1	0	0	1	0	1	0	0	1	1	0	1	1
894	1	1	1	0	0	1	2	1	0	0	0	0	1	0	0	0	1	1	1	1	0	1	0	2	0	0	0	2	2	2	0	0	2	1	1	1	2	0	1	1	0	0	0	2	0	1	0	1	1
895	0	0	2	1	0	2	2	0	1	0	0	0	1	0	0	0	2	2	0	0	2	1	1	1	0	0	2	2	2	0	1	0	1	2	0	2	1	0	0	1	0	0	0	2	0	1	0	1	1
896	1	0	0	0	0	0	2	0	1	0	0	0	1	0	0	0	1	1	1	1	1	0	1	1	1	0	0	1	2	1	0	2	2	0	0	0	2	0	1	1	0	0	0	0	0	1	0	1	1
897	0	0	0	0	0	0	2	0	0	0	0	0	0	0	0	0	2	1	1	1	0	1	0	2	0	0	0	2	2	1	2	1	1	1	1	1	1	0	1	2	1	0	1	2	1	0	0	2	1
898	0	0	1	1	0	1	2	0	0	0	1	1	0	0	0	0	1	0	2	2	0	1	1	1	1	2	0	2	2	2	1	0	2	2	2	2	2	0	1	1	1	1	1	2	1	1	0	2	0
899	0	0	2	1	0	1	2	1	0	0	0	1	1	1	0	0	0	1	0	0	1	1	0	2	0	0	0	2	2	2	0	1	2	2	1	2	1	0	1	1	0	0	0	1	0	0	0	2	1
900	0	0	1	0	0	0	1	0	0	0	2	0	0	0	0	0	1	0	1	1	0	1	0	2	0	1	0	2	2	1	2	1	2	0	0	0	1	0	0	0	0	0	0	1	1	1	0	0	2
901	0	1	1	0	0	0	1	1	1	0	0	1	1	1	0	0	0	1	1	1	1	1	0	2	0	0	0	2	2	2	0	0	1	1	0	1	0	1	1	0	0	0	0	1	0	1	0	1	1
902	1	0	2	0	1	1	1	0	1	0	1	0	2	1	0	1	1	1	1	1	0	0	0	2	0	0	0	2	1	0	2	0	2	1	0	1	1	0	1	1	1	0	0	2	1	0	0	1	1
903	1	0	2	0	0	1	1	1	0	0	0	1	1	1	0	0	1	1	0	0	2	1	0	2	0	1	0	1	2	0	1	0	2	1	0	2	1	0	2	0	0	0	0	2	0	0	0	2	0
904	1	0	2	1	0	2	1	0	0	0	1	1	1	1	0	0	1	1	1	0	0	0	0	2	0	2	0	2	2	1	1	1	2	1	1	1	1	0	1	1	0	0	0	0	1	1	0	1	1
905	1	0	1	2	0	2	0	0	0	0	1	0	0	0	0	0	1	0	2	2	0	1	0	2	0	1	0	1	2	1	0	1	1	2	0	1	1	0	1	2	1	0	0	2	0	1	0	2	0
906	1	0	2	1	0	1	1	1	0	0	1	0	2	1	0	0	1	1	1	2	0	1	2	0	1	1	0	2	2	2	0	2	2	0	0	0	0	1	0	0	0	0	0	2	0	1	0	1	1
907	1	0	1	0	0	1	2	0	1	0	0	1	0	0	0	0	1	1	1	1	0	0	0	2	0	0	0	2	2	1	2	1	2	1	0	1	2	0	2	0	0	1	0	1	0	0	0	0	2
908	0	0	1	1	1	2	2	0	0	0	1	0	0	0	0	0	0	0	2	2	0	1	1	1	1	1	0	2	2	1	1	0	1	2	1	1	1	0	0	1	0	1	0	1	0	1	0	1	0
909	0	0	0	0	0	0	2	1	1	0	0	1	1	1	0	0	2	1	1	1	0	1	0	2	0	0	0	1	1	1	0	0	1	1	0	1	1	0	1	1	0	0	0	2	0	0	0	0	2
910	1	0	1	1	0	1	2	0	1	0	0	0	0	0	0	0	0	0	2	2	1	0	0	2	0	1	1	2	2	2	0	0	1	2	1	2	1	0	1	2	1	0	0	1	1	1	0	1	1
911	0	0	2	0	0	2	2	0	1	0	0	0	1	0	0	0	0	0	1	1	1	0	0	2	0	1	0	1	2	1	0	1	2	0	0	1	1	0	1	1	0	0	0	2	0	0	1	1	1
912	1	0	1	1	0	1	2	0	1	0	1	1	0	0	0	0	2	0	2	2	1	0	0	2	0	0	0	2	1	1	2	1	1	2	0	2	2	0	1	1	0	1	1	1	1	2	0	0	2
913	1	0	1	0	0	1	1	0	1	0	1	1	1	0	1	1	0	2	0	1	1	0	0	2	0	1	0	2	2	2	0	1	1	1	0	1	2	0	0	2	0	1	0	0	1	1	0	2	1
914	0	1	1	0	0	1	2	0	0	0	0	0	0	0	0	0	2	1	1	2	0	1	0	2	0	0	1	2	2	1	0	1	1	2	0	1	2	0	1	1	1	0	0	2	0	1	0	2	0
915	0	0	1	0	0	0	2	0	1	0	0	0	0	0	0	0	2	0	2	2	0	0	1	1	0	2	0	2	2	1	1	1	2	2	1	2	1	1	0	1	0	0	0	0	0	1	0	0	2
916	0	1	2	0	0	1	1	0	2	0	0	0	0	0	0	0	1	0	2	2	0	0	0	2	0	0	0	1	2	1	0	0	2	1	0	2	0	0	2	1	1	1	1	2	1	1	0	2	1
917	0	0	1	0	1	1	2	1	1	0	0	0	0	0	0	0	2	0	2	2	0	1	0	2	0	2	0	2	2	2	0	0	1	0	0	1	1	0	0	1	0	2	2	2	0	1	0	1	2
918	0	0	2	2	0	2	2	1	1	0	0	1	2	2	0	0	2	0	2	2	0	1	1	1	1	1	0	2	2	1	2	0	0	2	1	2	1	0	0	2	0	1	1	1	1	1	0	0	2
919	1	0	1	0	0	0	2	0	2	0	0	0	0	0	0	0	1	2	0	0	1	1	0	2	0	1	0	2	2	2	0	0	0	2	0	1	1	0	2	0	0	1	0	1	1	2	0	1	0
920	1	0	1	0	1	1	2	0	0	0	0	0	0	0	0	0	2	0	2	2	1	0	0	2	0	0	0	1	2	1	0	0	0	1	0	1	1	0	1	1	0	0	0	2	0	0	0	1	1
921	0	0	1	0	1	1	2	0	1	0	0	0	0	0	0	0	1	1	1	1	0	1	0	2	0	0	0	0	2	1	0	1	2	2	0	2	1	0	2	0	0	1	1	2	1	1	1	0	2
922	1	0	1	1	0	2	1	0	0	0	1	0	1	0	0	0	1	1	1	1	0	1	0	2	0	0	0	1	2	1	1	0	0	0	0	1	0	1	1	1	1	0	0	2	0	2	0	1	1
923	1	0	2	0	1	1	1	1	0	0	1	1	1	0	1	1	0	2	0	1	0	0	1	1	0	0	0	2	2	2	1	0	2	1	1	1	1	0	0	1	0	1	1	2	1	0	0	2	1
924	0	0	1	1	0	1	1	0	0	1	2	0	0	0	0	0	1	2	0	0	1	0	0	2	0	2	0	1	2	1	1	1	1	1	0	1	1	0	0	2	0	1	0	0	0	0	0	0	2
925	0	0	1	0	0	0	2	0	1	0	1	0	1	0	1	1	1	1	1	1	0	0	0	2	0	1	1	2	2	2	0	1	2	1	1	2	1	0	1	1	1	0	0	2	0	1	0	2	2
926	1	0	2	0	1	2	1	0	0	0	1	0	0	0	0	0	1	2	1	1	0	0	0	2	0	2	0	1	1	1	0	0	1	1	0	1	1	1	1	0	0	0	0	1	1	1	0	2	0
927	1	0	0	0	0	0	2	0	1	0	0	0	0	0	0	0	1	2	0	0	1	0	0	2	0	1	0	1	1	0	1	0	1	2	1	1	1	0	0	0	0	0	0	2	0	0	0	2	1
928	1	0	2	1	1	2	2	0	1	0	0	0	1	0	0	0	2	2	0	0	1	0	0	2	0	1	0	1	1	0	2	0	1	2	1	2	2	0	0	2	0	0	0	2	1	0	0	2	1
929	0	1	1	0	0	1	2	1	0	0	0	0	0	0	0	0	0	2	0	0	0	0	0	2	0	2	0	1	2	1	0	0	1	0	0	2	2	0	0	2	0	0	0	1	0	0	0	1	1
930	0	0	1	0	0	1	2	0	1	0	0	1	2	1	0	0	1	1	1	1	1	0	0	2	0	2	0	2	2	1	1	0	1	1	1	1	2	0	0	2	0	1	1	2	0	1	0	2	0
931	0	0	2	0	0	1	1	0	1	1	2	1	2	1	0	0	0	0	1	1	1	0	1	1	0	1	0	2	2	2	1	1	2	0	0	2	1	0	2	0	0	0	0	2	0	1	1	1	1
932	1	0	1	0	0	0	2	0	0	0	0	1	1	2	0	0	1	1	1	1	1	0	0	2	0	2	0	1	2	1	0	1	1	1	0	2	2	0	1	2	1	0	0	1	0	0	0	1	1
933	0	0	2	2	1	2	1	0	0	0	1	0	1	0	0	0	1	2	0	1	1	1	1	1	1	2	1	1	2	2	0	0	0	1	1	2	0	0	1	0	0	0	0	0	0	0	1	1	1
934	1	0	0	0	0	0	2	0	0	0	0	0	0	0	0	1	2	1	1	2	0	1	0	2	0	2	0	2	2	2	0	0	1	2	1	2	2	0	1	1	1	0	0	0	0	0	0	1	1
935	1	0	0	0	0	0	2	0	0	0	1	0	0	0	0	0	1	1	1	1	1	1	0	2	0	0	0	2	2	2	0	1	1	2	1	2	2	0	0	2	1	0	0	1	1	1	0	2	0
936	0	0	1	2	0	2	0	0	0	1	1	0	0	0	0	0	1	0	2	2	0	0	0	2	0	1	0	1	2	0	1	0	2	1	1	2	2	0	0	2	0	1	1	2	0	1	0	1	0
937	0	0	2	0	0	1	1	0	1	0	1	0	1	1	0	0	0	0	2	2	0	1	2	0	1	0	0	2	2	1	1	0	2	0	0	1	0	1	0	0	0	1	0	1	0	1	0	2	1
938	1	0	1	2	0	2	2	0	1	0	0	0	0	0	0	0	0	2	0	1	0	0	0	2	0	2	0	2	2	1	2	0	1	2	0	2	2	0	1	1	0	0	0	1	0	1	0	2	0
939	1	0	0	0	0	0	2	0	0	0	0	0	0	0	0	0	2	1	1	1	1	0	1	1	0	0	0	2	2	1	1	0	1	0	0	1	1	2	0	1	1	0	0	2	0	1	0	1	0
940	1	0	1	1	0	1	2	0	2	0	0	1	1	1	0	0	1	0	1	2	0	1	0	2	0	0	0	1	2	1	1	1	1	1	1	2	1	0	0	1	0	1	1	1	1	0	0	2	1
941	1	0	1	0	0	1	1	0	0	0	1	2	2	1	1	1	1	2	0	1	0	0	1	1	1	1	0	1	2	1	0	0	2	2	2	2	1	0	0	1	0	0	0	0	1	1	0	2	0
942	1	1	1	0	0	1	2	0	1	0	0	0	1	1	0	0	1	0	2	1	1	0	0	2	0	0	0	2	1	1	2	1	1	0	0	1	2	0	1	1	0	1	1	2	1	0	0	2	0
943	1	0	2	0	0	1	2	1	0	0	0	1	1	1	0	0	0	1	1	1	0	0	0	2	0	1	0	2	2	1	1	1	2	1	0	1	1	0	1	1	0	1	0	1	1	2	0	1	0
944	1	0	0	1	0	1	1	0	1	0	0	1	1	1	0	0	2	0	2	2	0	0	0	2	0	1	0	2	2	1	1	0	0	2	0	2	2	0	0	2	0	0	0	2	1	1	0	2	0
945	0	0	2	1	0	2	2	0	0	0	0	0	0	0	0	0	1	1	1	1	0	1	1	1	0	0	0	2	2	2	0	0	1	2	1	1	2	0	1	1	1	0	0	2	0	0	0	1	2
946	0	0	1	2	0	2	2	0	1	0	1	0	0	0	0	0	2	1	1	1	1	1	0	2	0	1	0	2	2	2	0	1	2	1	0	1	1	0	0	1	0	0	0	2	0	2	0	1	1
947	1	0	1	0	0	1	2	0	2	0	0	1	2	2	0	1	2	1	1	2	0	0	0	2	0	1	0	2	2	2	1	1	2	2	0	2	1	0	1	1	0	0	0	2	1	2	1	0	2
948	0	1	2	1	0	1	1	0	0	0	1	0	0	0	0	0	1	1	1	1	0	0	1	1	0	1	0	2	2	1	1	1	1	0	0	1	2	0	0	2	0	0	0	1	0	1	1	1	1
949	0	0	1	0	0	0	1	0	0	0	1	0	1	0	0	0	2	0	1	1	0	0	0	2	0	0	0	2	2	1	2	1	2	0	0	1	1	0	2	1	1	0	0	1	0	0	1	0	1
950	1	0	2	1	1	2	2	0	2	0	0	1	1	1	0	0	2	1	1	1	0	1	0	2	0	0	0	2	1	1	1	1	2	0	0	2	1	0	1	1	0	1	1	1	1	1	0	1	1
951	0	0	0	0	1	1	0	0	1	1	1	1	0	0	0	0	2	1	1	2	0	0	0	2	0	1	0	1	2	1	0	1	1	2	1	2	1	0	0	1	0	0	1	1	1	0	0	2	1
952	0	0	1	0	0	0	1	0	0	0	0	1	1	1	0	0	1	1	1	1	1	0	0	2	0	2	0	2	2	2	1	1	2	1	0	1	2	0	1	1	0	1	1	1	1	0	0	1	1
953	1	0	2	1	0	2	2	1	0	0	0	1	1	1	0	0	0	2	0	0	1	0	1	1	1	1	0	2	2	1	2	0	0	1	1	2	1	0	1	1	0	1	1	1	0	0	1	1	2
954	1	1	1	0	1	1	2	0	0	0	0	1	1	1	0	0	0	2	0	0	1	0	0	2	0	1	0	2	2	2	1	2	1	2	0	2	1	0	2	0	0	1	1	2	0	1	0	1	0
955	0	1	1	0	0	1	1	0	0	0	1	0	0	0	0	0	1	1	1	1	0	0	0	2	0	2	0	2	2	2	1	1	1	2	0	2	0	0	1	0	0	0	0	1	0	1	0	1	1
956	0	1	1	0	1	2	1	0	0	0	0	1	2	1	0	0	1	0	2	2	0	0	1	1	0	1	0	2	1	1	2	0	2	2	0	2	2	0	0	2	0	0	0	2	0	0	0	2	0
957	1	0	1	0	0	1	2	0	0	0	1	0	1	0	1	1	1	1	1	1	0	0	0	2	0	1	0	1	2	0	1	0	0	2	0	2	1	0	1	1	0	1	0	1	0	1	0	0	1
958	0	0	2	0	0	2	1	0	1	0	1	0	2	1	0	0	1	1	1	0	1	1	0	2	0	2	0	2	1	1	1	0	1	0	0	1	2	0	0	1	0	0	0	2	0	1	0	1	0
959	1	1	1	0	0	0	2	0	0	0	0	1	1	1	0	0	0	1	1	1	1	0	1	1	0	1	0	2	2	1	2	0	1	1	0	2	0	0	2	1	1	0	0	2	0	0	0	1	2
960	0	0	1	0	0	0	1	2	0	0	0	1	1	0	1	1	1	0	2	2	0	0	1	1	1	1	0	2	1	0	2	2	2	2	1	2	2	0	2	0	1	0	0	2	0	2	1	0	2
961	0	0	1	0	0	0	2	1	0	0	0	1	1	1	0	0	0	1	1	1	1	0	1	1	0	2	0	2	2	2	0	2	2	1	1	2	1	0	1	2	1	0	0	2	1	0	0	1	1
962	1	0	1	0	1	1	2	0	0	1	0	1	0	0	0	0	1	1	1	2	0	1	0	2	0	2	0	2	2	1	2	2	2	2	1	2	0	1	1	0	0	1	1	1	1	1	1	1	1
963	0	0	1	0	0	1	1	0	0	0	1	1	1	1	0	0	0	2	0	0	0	0	0	2	0	2	0	2	1	1	2	1	1	2	1	2	1	1	1	0	0	0	0	2	0	1	0	1	1
964	1	0	1	2	0	2	2	0	2	0	0	0	0	0	0	0	1	1	1	1	0	0	0	2	0	1	0	1	2	1	1	1	2	1	0	2	1	0	1	1	1	1	1	2	1	0	0	2	1
965	0	0	2	0	1	1	1	0	0	0	1	1	2	1	0	0	2	0	2	2	0	0	1	1	0	1	0	1	2	0	1	2	1	1	0	1	2	0	0	2	0	0	1	2	1	0	0	1	1
966	0	0	1	0	0	0	1	0	0	0	1	0	0	0	0	0	1	0	2	2	0	0	0	2	0	2	0	1	2	1	0	1	2	2	1	2	1	0	1	1	0	0	0	1	0	1	0	1	1
967	1	0	2	0	0	1	1	0	1	0	1	0	0	0	0	0	2	0	2	2	0	0	1	1	0	0	0	2	2	2	1	0	1	1	0	1	0	0	1	0	0	1	1	2	0	1	0	1	1
968	1	0	1	0	0	0	2	0	0	0	1	0	0	0	0	0	1	1	1	1	0	0	1	1	0	1	0	1	1	1	0	0	1	1	0	1	2	0	0	2	0	1	1	1	1	0	0	1	1
969	1	0	0	0	0	0	2	0	1	0	0	0	0	0	0	0	1	0	1	2	0	1	0	2	0	1	0	2	2	2	0	0	0	0	0	1	1	0	0	1	0	0	0	2	1	0	0	2	1
970	0	0	1	0	0	1	1	1	0	0	0	0	1	1	0	0	1	0	2	2	0	0	0	2	0	0	0	2	2	1	2	1	2	1	1	1	1	1	0	1	0	0	0	1	0	0	0	0	2
971	1	0	1	0	0	0	2	0	1	0	0	0	0	0	0	1	0	1	1	1	1	0	0	2	0	1	0	2	0	0	2	1	2	0	0	0	2	0	0	2	0	1	0	1	0	0	0	2	0
972	1	0	1	0	0	1	2	0	0	0	0	0	0	0	0	0	1	1	1	1	0	0	1	1	0	1	0	2	2	2	1	1	1	2	2	2	2	0	0	2	0	0	0	2	0	0	0	0	1
973	0	0	2	0	1	2	1	0	0	0	1	0	1	0	0	0	1	1	1	1	0	0	0	2	0	1	0	2	2	2	1	1	1	2	0	2	0	0	1	0	0	0	0	2	1	1	0	1	1
974	0	0	1	1	0	1	2	0	0	0	0	0	2	0	0	0	0	1	1	1	1	1	2	0	1	0	0	2	2	1	1	0	1	2	1	2	1	0	1	1	1	1	1	1	1	2	0	0	2
975	0	1	0	0	0	1	2	1	0	0	0	0	0	0	0	0	1	2	0	0	1	0	0	2	0	1	0	1	2	1	1	0	1	1	0	1	2	0	1	1	0	0	0	2	1	0	0	2	1
976	1	0	0	0	0	1	2	0	1	0	0	0	1	1	0	0	0	0	2	2	0	1	1	1	1	0	0	2	2	0	0	2	2	2	1	2	2	0	0	2	0	0	0	2	1	0	0	1	1
977	1	0	2	1	0	1	2	1	0	0	0	1	1	1	0	0	0	1	0	0	1	0	1	1	0	1	0	2	2	0	1	1	0	1	0	1	1	0	1	1	0	1	1	1	1	1	0	2	0
978	0	0	2	0	2	2	2	0	1	0	1	0	0	0	0	0	2	0	2	2	0	0	1	1	0	0	0	1	2	1	0	1	1	2	1	2	2	0	0	1	0	0	0	2	0	0	0	1	1
979	1	1	2	0	0	1	2	0	0	0	0	0	1	1	0	0	2	2	1	1	1	0	1	1	0	1	0	1	2	2	1	0	1	1	0	2	2	0	1	1	0	0	0	2	0	1	1	0	1
980	0	0	1	0	0	0	2	0	0	0	0	0	0	0	0	0	1	2	0	0	1	0	0	2	0	0	1	1	1	0	1	1	2	1	0	1	2	0	1	1	0	0	0	2	0	2	0	1	2
981	0	0	1	0	0	1	2	0	0	0	1	0	0	0	0	0	1	1	1	1	0	1	2	0	1	0	1	2	2	1	0	0	1	1	0	1	2	0	0	2	0	1	1	1	1	2	1	0	1
982	0	0	1	0	0	1	2	0	1	0	0	0	1	1	0	0	1	1	1	1	0	0	0	2	0	0	1	2	2	1	0	0	1	1	0	1	1	0	1	2	2	1	0	1	0	0	0	1	1
983	0	0	1	1	0	2	2	1	0	0	0	0	0	0	0	0	2	0	2	1	1	1	0	2	0	1	0	1	2	0	1	1	1	2	1	2	2	0	0	2	0	1	1	1	1	2	0	1	2
984	0	0	1	0	1	1	2	0	1	0	1	2	2	2	0	0	0	0	2	1	1	1	1	1	1	1	0	2	2	2	0	2	1	1	0	1	1	0	0	1	0	0	0	2	0	1	0	2	0
985	0	0	0	0	0	0	1	0	2	0	0	0	1	0	0	0	2	1	1	1	1	1	1	1	0	1	0	2	2	2	0	0	0	0	0	2	2	0	0	2	1	1	1	2	1	0	0	1	1
986	0	0	0	0	0	0	1	0	0	0	1	0	0	0	0	0	0	1	1	1	0	0	2	0	0	0	0	2	2	2	0	1	1	1	0	2	1	0	0	2	1	0	0	2	1	0	0	1	0
987	1	0	2	0	0	0	2	0	1	0	0	0	2	1	0	1	2	0	1	2	0	0	1	1	0	1	0	2	2	2	0	1	2	0	0	0	2	0	1	1	1	1	1	1	1	1	0	0	1
988	1	0	0	0	0	0	1	1	0	0	0	0	0	0	0	0	1	1	1	1	0	0	0	2	0	1	0	2	1	1	2	0	1	1	1	1	1	0	1	1	1	0	0	1	0	1	0	0	2
989	0	0	1	1	0	1	2	0	0	0	0	0	0	0	0	0	1	1	1	0	0	0	0	2	0	1	0	1	1	1	0	1	1	1	1	2	2	0	0	2	0	0	0	2	0	0	0	2	0
990	1	0	2	1	1	2	2	0	0	1	0	1	1	1	0	1	1	0	2	2	0	0	0	2	0	1	0	2	2	2	1	1	2	1	1	1	1	0	0	1	0	1	1	1	1	0	0	1	2
991	1	1	1	0	0	1	2	0	1	0	0	1	1	1	0	0	0	0	2	2	0	0	0	2	0	1	0	2	2	1	1	2	1	2	1	2	1	2	0	1	1	0	0	0	0	1	0	1	1
992	0	0	1	0	0	1	2	1	1	0	0	0	0	0	0	0	1	1	1	1	0	0	0	2	0	1	0	2	2	2	1	2	1	1	0	2	1	0	1	1	0	0	0	0	0	1	0	0	1
993	1	0	0	0	0	0	2	0	1	0	0	0	1	0	0	0	2	1	2	2	1	1	1	1	0	0	0	1	2	1	1	0	1	1	0	1	0	0	2	1	1	0	0	2	1	0	0	1	1
994	1	0	2	1	0	2	2	0	1	0	0	0	1	0	0	0	2	0	2	2	1	1	0	2	0	2	0	2	2	2	0	2	1	1	0	1	1	0	0	1	0	0	0	1	1	0	0	0	1
995	0	1	2	0	1	1	2	0	1	0	0	0	0	0	0	0	2	0	2	2	0	0	1	1	0	1	0	2	2	2	1	0	0	2	2	2	1	0	1	1	0	0	0	1	0	1	0	1	1
996	1	0	2	0	0	1	2	0	1	0	0	0	1	1	0	1	0	2	0	0	0	1	0	2	0	0	0	2	1	0	2	2	2	1	0	1	0	0	1	1	0	0	0	2	0	2	0	2	0
997	1	0	1	1	0	2	2	0	2	0	0	0	1	0	1	1	1	2	0	0	2	1	0	2	0	0	0	2	2	2	0	0	1	1	0	1	2	0	1	1	0	1	0	0	0	0	0	1	1
998	0	0	1	0	0	1	1	0	1	0	1	0	0	0	0	0	1	1	1	1	0	1	0	2	0	0	1	2	2	1	0	0	0	2	0	2	0	0	1	0	0	0	0	2	0	1	0	2	1
999	1	1	2	0	0	1	1	0	0	0	0	0	0	0	0	0	2	0	2	2	1	0	0	2	0	0	0	1	1	1	1	0	1	2	1	2	2	0	2	0	0	1	1	2	1	1	0	0	2
1000	1	0	1	1	0	1	2	0	0	1	0	0	0	0	0	0	2	0	1	1	0	1	0	2	0	1	0	2	2	2	1	0	2	1	0	2	2	0	2	0	0	0	0	1	0	0	1	0	1
[truncated: 252 more columns]
