# Supplementary material for: KNN-MDR: a learning approach for improving interactions mapping performances in genome wide association studies
Source: BMC Bioinformatics. 2017 Mar 21;18:184. doi: 10.1186/s12859-017-1599-7 (PMC5361736; doi:10.1186/s12859-017-1599-7)
Supplement: Supplementary file 6 — The data set(s) supporting the results of Table 4. (ZIP 7095 kb) [file 12859_2017_1599_MOESM6_ESM.zip › 100 simulations/S31/mkallsimul.dat]

1	0	0	0	0	0	1	1	0	0	0	1	1	2	0	2	0	0	0	2	2	2	0	2	2	0	0	1	1	2	0	0	1	1	0	0	1	1	0	1	2	1	1	1	1	0	0	0	1	1
2	1	0	0	0	0	1	2	1	0	0	0	1	0	0	1	0	0	2	0	0	0	0	1	1	1	1	1	2	2	1	1	1	1	0	0	1	2	0	1	0	0	1	1	1	1	0	0	1	1
3	1	0	0	0	1	1	1	0	0	0	1	0	0	0	0	0	0	0	2	2	2	0	1	2	0	0	2	2	2	2	0	1	1	0	0	1	2	0	0	1	1	2	2	2	0	0	0	2	0
4	0	0	0	0	0	1	2	0	1	0	1	0	0	0	0	0	0	1	1	2	2	0	2	2	0	0	1	2	2	2	0	1	1	0	0	2	2	0	1	1	1	0	0	1	2	1	1	1	1
5	1	0	0	0	0	0	1	0	1	1	1	1	1	0	0	1	0	1	1	1	1	0	2	2	1	1	1	1	1	1	0	2	2	0	0	1	0	0	1	0	0	0	0	0	0	0	0	2	0
6	1	1	0	0	0	0	2	1	0	0	0	1	2	0	2	0	0	1	2	1	2	1	2	2	0	0	0	1	1	0	1	1	0	2	2	2	1	0	1	1	1	0	1	1	1	2	0	1	1
7	1	0	0	0	0	0	2	1	1	0	0	0	1	0	1	0	0	1	1	1	1	0	1	1	1	1	0	1	2	0	1	0	0	0	0	2	1	1	0	1	1	0	2	2	1	1	0	2	0
8	0	0	0	0	0	1	1	1	0	0	0	0	0	0	0	0	0	1	1	1	1	0	2	2	1	1	2	2	2	2	0	0	0	0	0	2	1	0	0	0	0	0	0	1	1	1	0	2	0
9	0	0	0	0	0	0	2	0	2	0	0	0	1	0	1	0	0	1	1	1	1	1	2	2	0	0	0	1	1	1	0	2	1	0	0	1	1	0	2	0	0	0	1	1	1	2	0	2	0
10	1	0	0	0	0	1	2	1	0	0	0	0	0	0	0	0	0	0	2	2	1	0	1	2	0	0	2	2	2	0	1	1	1	1	1	2	2	0	1	1	1	1	1	2	1	0	0	1	1
11	0	0	0	0	0	1	1	1	0	0	1	0	1	0	1	0	0	0	2	2	2	1	2	2	0	0	2	2	2	1	0	0	0	0	1	2	1	0	1	1	1	0	1	2	1	0	0	0	1
12	0	0	0	0	0	1	2	1	0	0	0	1	2	0	1	0	0	1	1	1	1	0	2	2	0	0	1	2	2	1	1	1	0	2	2	2	1	0	1	1	1	0	0	1	0	1	0	1	1
13	0	0	0	0	0	0	2	0	0	0	0	0	0	0	0	0	0	2	0	0	0	0	0	0	0	0	1	2	2	1	1	1	0	1	1	1	2	1	0	1	1	0	0	2	1	1	0	0	2
14	0	0	0	0	0	1	2	1	1	0	0	0	0	0	0	0	1	2	1	2	2	1	2	2	0	0	1	1	2	1	1	0	0	0	0	2	1	1	0	0	0	0	0	2	0	0	1	1	1
15	0	0	0	0	0	1	2	0	1	0	0	0	1	0	0	0	0	0	2	1	2	0	2	2	1	1	2	2	2	2	2	1	1	1	1	1	1	0	0	1	1	0	0	1	0	0	0	1	0
16	1	0	0	0	0	0	1	0	1	0	0	0	2	1	1	0	0	0	2	2	2	1	2	2	0	0	1	1	1	1	1	2	1	1	0	1	1	1	0	1	1	0	0	2	0	0	0	1	1
17	0	0	0	0	0	0	1	0	1	0	1	0	0	0	0	0	1	2	0	0	1	0	2	2	0	0	2	2	2	1	2	2	2	0	0	2	1	0	2	0	0	0	1	2	1	2	1	0	2
18	0	0	0	0	0	0	1	0	0	0	1	1	1	0	1	0	0	1	1	1	2	1	2	2	1	1	1	1	1	1	0	0	0	1	0	2	1	0	2	0	0	0	1	1	1	1	0	1	1
19	1	0	1	1	0	1	1	0	1	1	1	2	2	0	1	1	0	1	1	1	2	0	2	2	0	0	2	2	2	2	0	0	0	0	0	2	2	0	0	1	1	0	0	0	1	1	0	2	1
20	1	0	0	0	0	1	2	0	1	0	0	0	1	0	1	0	0	0	1	2	2	0	2	2	0	0	1	1	2	1	0	2	1	1	0	2	0	1	1	0	0	0	1	2	2	2	0	2	0
21	1	0	1	0	1	2	1	0	1	0	1	0	0	0	0	0	0	1	2	1	2	0	1	1	1	1	1	0	2	0	0	0	0	2	1	1	2	0	0	1	1	0	0	2	0	0	0	1	1
22	1	0	0	0	0	1	1	0	0	0	1	0	0	0	0	0	0	2	1	2	2	0	2	2	0	0	2	2	2	2	0	1	1	0	0	2	2	0	2	0	0	0	1	2	1	1	1	0	2
23	1	0	0	0	0	1	1	0	1	0	0	0	0	0	0	0	0	1	1	1	2	0	1	1	0	0	1	2	2	2	0	1	0	1	1	2	2	0	0	2	2	0	0	2	0	1	1	0	2
24	0	0	0	0	0	0	2	0	2	0	0	1	2	0	2	0	0	2	0	0	0	0	1	1	0	0	2	2	2	1	0	0	0	1	1	1	1	0	1	1	1	0	1	1	0	0	0	1	1
25	0	0	0	0	0	2	1	0	1	0	1	0	0	0	0	0	0	1	1	1	2	0	2	2	0	0	2	2	1	1	0	1	0	0	0	2	1	0	0	1	1	0	0	1	2	1	1	1	1
26	0	0	0	0	0	1	2	0	2	0	0	0	0	0	0	0	0	0	2	2	2	0	2	2	0	0	1	2	1	1	0	1	0	1	0	1	2	0	1	1	1	0	0	2	0	0	0	1	1
27	1	0	0	0	0	0	1	0	1	0	1	0	0	0	0	0	0	0	1	2	2	0	2	2	0	0	1	2	2	1	0	2	1	1	0	2	2	0	0	2	2	0	0	0	0	0	0	2	0
28	1	0	0	0	0	2	2	0	0	0	1	0	1	0	1	0	0	0	2	2	2	0	0	0	0	0	0	2	1	0	0	1	0	0	0	2	1	0	0	1	1	1	1	1	1	0	1	0	2
29	1	0	2	0	0	0	1	0	1	0	0	0	1	0	1	0	0	2	0	0	1	0	2	2	1	1	1	1	2	1	0	1	2	1	0	1	2	0	1	1	1	0	0	2	1	1	0	2	0
30	0	0	0	0	0	1	2	0	1	0	1	0	0	0	0	0	0	1	1	0	1	0	2	2	0	0	2	2	2	1	1	1	0	2	1	1	1	0	1	1	0	0	0	2	0	2	0	0	1
31	0	1	0	0	0	1	1	1	0	0	0	1	1	0	1	0	0	1	1	1	2	0	1	1	0	0	1	2	1	1	1	1	0	0	0	1	2	0	0	2	2	0	0	1	0	0	0	2	0
32	1	0	1	1	0	1	1	0	1	0	1	1	1	0	1	0	0	1	2	1	2	0	2	2	1	1	1	1	2	1	0	1	1	0	1	2	1	0	0	1	1	0	1	1	1	1	1	1	1
33	0	0	0	0	1	2	2	1	1	0	0	1	0	0	1	0	0	1	1	1	2	0	2	2	1	1	2	2	2	2	2	1	1	0	0	2	1	0	1	0	0	0	0	2	1	0	0	2	0
34	1	0	0	0	1	2	1	0	0	0	2	1	0	0	1	0	1	0	2	1	2	1	1	1	1	2	0	1	1	0	0	0	0	0	0	0	0	0	1	0	0	0	0	2	0	0	0	1	1
35	0	0	0	0	1	2	2	0	0	0	0	0	1	0	1	0	0	2	0	1	1	0	0	0	0	0	2	2	2	2	1	1	1	0	0	1	0	0	1	0	0	0	0	1	0	1	0	1	0
36	0	1	0	0	0	0	1	0	1	0	1	0	0	0	0	0	0	1	1	0	2	0	2	2	0	0	2	1	2	1	0	1	0	2	1	1	1	0	1	1	1	0	0	2	0	0	0	1	1
37	0	0	0	0	0	1	1	1	0	0	1	1	1	0	1	0	0	0	2	2	2	0	0	1	0	0	1	2	2	2	0	1	1	0	0	1	1	0	0	0	0	0	1	1	1	0	0	1	1
38	0	1	1	0	0	2	2	0	0	0	0	1	2	0	1	0	0	0	2	2	2	1	2	2	0	0	1	1	1	1	1	1	1	2	1	2	2	0	0	2	2	0	0	2	0	0	0	2	0
39	0	0	0	0	0	2	2	0	1	0	1	1	2	0	1	0	0	0	1	1	1	0	1	1	1	1	1	1	2	1	0	0	0	0	0	2	2	0	0	2	2	0	1	2	0	2	0	2	0
40	0	0	0	0	0	1	2	0	1	0	1	1	1	0	2	0	1	2	0	0	1	2	1	1	1	1	0	0	1	0	0	1	1	0	0	1	2	0	0	2	2	0	0	1	0	0	0	0	2
41	1	0	0	0	0	0	2	0	1	0	0	0	1	0	0	0	0	2	0	1	2	0	2	2	0	0	1	2	2	2	0	0	0	0	0	2	1	1	1	0	0	1	1	1	1	0	0	1	1
42	0	1	1	0	0	1	1	1	0	0	1	0	2	0	2	0	0	0	2	2	2	2	0	1	1	1	1	2	2	2	0	1	1	0	0	2	1	1	0	1	1	1	1	2	1	0	0	1	1
43	1	0	0	0	0	2	2	0	2	0	0	1	1	0	0	1	0	0	2	2	2	0	2	2	0	0	1	2	2	1	0	0	1	1	0	1	1	0	2	0	0	0	0	2	0	0	0	2	0
44	0	0	0	0	1	2	1	0	0	0	0	0	0	0	0	0	0	0	2	2	2	1	0	0	1	1	1	0	1	0	0	1	0	2	2	2	2	0	1	1	1	0	0	2	0	0	1	1	1
45	1	0	0	0	0	2	1	0	1	0	1	0	0	0	0	0	0	0	1	2	2	0	1	2	0	0	2	2	2	2	0	0	0	1	0	2	1	0	0	1	1	0	0	2	0	0	0	2	0
46	0	0	0	0	0	0	2	0	0	0	0	0	1	0	1	0	0	1	1	1	1	1	1	1	1	1	1	1	2	1	0	1	2	0	0	2	2	0	0	1	1	0	0	0	0	0	0	1	1
47	1	0	0	0	0	2	2	0	2	0	0	0	0	0	0	0	1	2	1	2	2	0	2	2	1	1	1	1	1	1	1	2	1	0	0	2	2	0	0	2	1	0	1	2	1	2	0	0	2
48	1	0	0	0	1	1	2	1	0	0	0	0	0	0	0	0	0	0	2	2	2	0	1	1	0	0	0	1	1	0	0	0	0	0	0	2	1	0	0	2	2	0	1	2	1	0	0	1	1
49	1	0	0	0	0	0	2	0	1	0	1	1	1	0	0	0	0	1	1	1	1	1	0	0	1	1	1	1	1	1	0	2	2	0	0	1	2	0	1	2	1	0	1	2	1	1	0	1	1
50	0	1	0	0	0	1	2	0	1	0	1	1	2	0	2	0	0	1	1	1	1	1	2	2	0	0	1	1	2	2	0	2	1	2	0	1	1	0	1	1	0	0	1	1	0	0	0	2	1
51	0	0	0	0	0	1	2	0	2	0	0	1	2	0	1	1	0	0	2	2	2	1	2	2	0	0	2	2	2	2	1	1	1	0	0	2	2	0	0	2	2	0	1	2	1	2	0	2	0
52	1	0	0	0	0	0	2	1	1	0	0	0	1	0	1	0	0	2	0	0	1	0	1	1	0	0	1	1	2	1	0	1	0	0	0	2	2	0	1	2	1	1	1	1	1	0	0	2	0
53	0	0	0	0	0	2	2	1	0	0	0	0	0	0	0	0	0	2	1	2	2	0	2	1	1	2	2	2	2	1	1	1	1	0	0	2	1	0	1	1	1	0	0	1	2	1	0	2	1
54	1	0	1	0	0	1	1	0	1	0	0	1	1	0	0	1	0	1	0	0	0	0	2	2	0	0	1	1	1	1	0	1	1	0	0	1	1	0	0	2	2	0	0	2	0	0	1	1	1
55	0	0	0	0	0	1	2	0	1	0	1	1	1	0	0	1	0	0	2	2	2	0	1	1	1	1	0	2	1	0	0	2	1	1	1	2	1	0	1	2	0	0	0	0	0	0	0	0	1
56	0	0	0	0	0	2	1	0	1	1	2	0	1	0	1	0	1	2	1	1	1	1	1	2	0	0	2	2	2	2	1	1	1	1	2	2	1	0	2	0	0	0	0	1	0	0	0	1	2
57	1	0	1	0	0	2	2	0	0	0	0	1	1	0	2	0	1	1	2	2	1	0	2	2	0	0	2	2	2	2	0	0	1	0	0	2	0	1	0	0	0	0	0	1	0	0	1	0	1
58	1	0	0	0	0	1	1	0	1	0	1	0	1	1	0	0	0	1	1	1	2	0	2	2	0	0	1	2	1	1	0	1	1	0	0	2	2	0	2	1	1	0	1	1	1	1	0	1	1
59	0	0	0	0	0	1	2	0	0	0	0	0	1	0	0	0	0	2	0	0	0	0	0	0	0	0	1	0	2	0	0	1	1	0	0	1	1	0	0	1	1	0	0	2	0	2	1	0	2
60	1	0	0	0	1	1	1	0	0	0	0	0	1	0	1	0	0	1	2	1	2	1	1	1	1	1	2	2	2	2	0	1	1	0	0	2	2	0	0	2	2	0	0	1	0	0	0	1	1
61	0	0	0	0	0	1	2	0	2	0	0	0	1	1	0	0	0	1	1	1	1	0	0	0	0	0	1	1	2	1	1	0	1	1	0	1	2	0	0	1	1	0	0	2	0	0	0	1	1
62	1	0	1	0	0	1	2	0	1	0	2	0	0	0	0	0	0	1	2	1	2	0	2	2	1	1	1	2	2	1	0	1	1	0	0	2	2	0	2	0	0	0	0	1	0	0	0	0	1
63	1	0	0	0	0	2	1	0	0	0	2	0	0	0	0	0	0	2	0	0	0	0	1	1	0	0	1	1	1	1	0	2	2	0	1	2	1	0	1	1	0	0	0	2	0	0	1	0	2
64	1	0	0	0	0	2	2	1	0	0	0	0	1	0	1	0	0	2	0	1	2	0	2	2	0	0	1	2	1	1	1	1	1	1	1	1	0	1	1	1	0	0	1	2	2	2	1	0	1
65	0	0	0	0	0	0	2	0	0	0	0	0	0	0	0	0	0	0	1	1	1	0	2	2	0	0	1	1	1	1	1	0	2	1	0	1	0	1	0	0	0	0	0	1	0	0	1	0	2
66	0	0	0	0	0	1	2	0	0	0	1	1	2	0	2	0	0	2	0	0	1	1	2	2	0	0	2	2	1	1	0	2	2	0	0	1	2	0	1	1	1	0	1	2	1	0	0	1	1
67	0	0	0	0	1	1	1	0	0	0	0	0	0	0	0	0	0	1	1	1	0	2	0	1	1	1	2	2	2	1	2	1	1	0	0	1	1	0	2	0	0	0	0	1	0	1	1	1	1
68	0	0	0	0	0	2	1	1	0	0	1	0	0	0	0	0	0	1	1	0	0	1	2	2	0	0	2	2	2	2	0	0	0	1	1	2	1	2	0	1	1	0	0	0	0	0	0	0	2
69	1	0	0	0	0	1	2	0	2	0	0	0	0	0	0	0	0	1	1	1	1	0	1	1	0	0	1	2	2	1	1	1	1	2	2	2	1	1	0	1	1	0	0	1	0	0	0	2	0
70	0	0	0	0	0	0	1	0	1	0	0	0	0	0	0	0	0	0	2	2	2	0	2	2	0	0	0	1	1	0	1	0	0	0	0	2	1	0	0	2	2	0	0	1	0	1	0	1	0
71	0	0	0	0	0	1	2	1	1	0	0	1	2	0	2	0	1	2	0	0	1	1	1	1	1	1	1	1	2	1	0	2	2	0	0	2	1	0	2	0	0	0	1	1	1	1	0	1	1
72	0	0	0	0	0	2	1	1	0	0	1	0	0	0	0	0	0	1	1	1	1	0	2	2	0	0	2	2	2	2	0	0	0	0	0	2	2	0	0	2	2	0	1	1	1	0	0	2	0
73	1	0	0	0	0	0	1	0	1	0	1	0	1	0	1	0	0	0	2	2	2	0	2	2	0	0	1	1	2	1	0	0	0	1	0	1	0	0	2	1	0	0	0	1	0	0	0	2	0
74	0	0	0	0	0	1	2	0	0	0	0	0	1	0	1	0	0	1	1	2	2	1	2	2	0	0	1	1	2	1	0	2	2	0	0	0	2	0	0	2	2	0	1	1	1	0	0	2	0
75	0	1	0	0	0	0	2	0	1	0	1	0	0	0	0	0	0	1	1	1	1	1	2	2	0	0	1	1	2	1	0	2	2	0	0	1	2	0	1	1	1	0	0	2	0	0	0	2	0
76	1	0	0	0	0	1	2	0	1	0	0	0	1	0	1	0	1	2	1	2	2	1	2	2	1	1	1	2	2	1	0	0	1	1	0	1	2	0	0	2	2	1	1	2	0	1	0	2	1
77	1	0	0	0	0	1	1	1	1	0	0	2	2	1	0	1	0	1	1	1	2	0	2	2	0	0	2	2	2	2	0	2	2	0	0	2	1	0	0	1	1	0	1	2	1	0	0	1	1
78	1	0	0	0	0	1	2	0	1	0	1	0	1	0	1	0	0	0	2	2	1	0	2	2	0	0	1	0	2	0	0	1	1	0	0	1	1	0	0	1	1	0	1	2	1	0	0	2	0
79	1	1	0	0	0	1	1	1	1	0	0	1	1	1	0	0	0	1	1	1	1	2	1	1	1	1	2	2	2	1	1	2	2	0	0	0	2	0	0	1	1	0	0	0	0	0	0	2	0
80	1	0	0	0	0	0	2	0	1	0	0	1	2	0	2	0	0	0	2	2	2	0	2	2	0	0	1	2	2	1	0	1	0	2	2	2	1	0	1	1	1	1	2	2	1	1	0	2	0
81	1	0	0	0	1	2	2	0	0	0	1	0	0	0	0	0	0	0	2	2	2	1	2	2	0	0	1	2	1	1	1	1	2	0	0	1	1	0	2	0	0	1	1	2	1	1	0	2	0
82	0	1	0	0	0	1	2	0	1	0	1	0	0	0	0	0	0	1	1	1	1	1	2	2	0	0	2	2	2	1	1	1	0	0	0	2	1	0	0	0	0	0	1	2	0	0	0	2	1
83	0	0	0	0	1	1	2	1	1	1	0	0	0	0	0	0	0	1	1	1	1	1	0	1	1	1	2	1	2	0	0	0	0	0	0	1	2	1	0	0	0	0	1	2	1	0	1	1	1
84	0	0	0	0	0	2	2	0	1	0	0	1	1	0	1	0	0	0	2	2	2	0	2	2	0	0	1	2	2	1	1	0	0	0	0	0	1	0	0	1	1	0	0	1	1	1	1	1	1
85	1	0	0	0	0	1	2	0	0	0	0	0	2	1	1	0	0	0	2	2	2	0	2	2	0	0	1	1	2	1	0	2	2	0	0	1	2	0	0	2	2	0	0	1	0	0	0	2	0
86	1	1	0	0	0	1	2	0	1	0	1	1	1	0	0	1	0	1	1	1	2	0	2	2	0	0	2	2	2	2	0	1	1	0	0	2	1	0	1	1	1	0	0	1	0	0	0	2	0
87	0	0	0	0	1	2	2	1	0	0	0	1	1	0	1	0	0	1	1	1	1	0	2	2	0	0	1	1	1	1	1	2	1	1	1	1	1	1	0	1	1	0	1	1	0	1	0	1	1
88	0	0	0	0	0	1	2	0	2	0	0	0	1	0	1	0	0	1	1	0	1	0	2	2	1	1	2	2	2	2	0	1	0	1	1	2	1	0	0	2	2	0	0	2	0	0	1	0	2
89	0	0	0	0	1	2	2	0	0	1	1	1	1	0	1	0	0	1	1	1	1	0	2	2	2	2	1	1	2	1	1	1	0	0	0	2	1	0	1	2	1	1	1	2	1	0	0	1	1
90	0	0	0	0	0	1	2	1	1	0	0	1	0	0	1	0	0	2	0	1	2	1	2	2	0	0	2	2	2	2	0	1	1	0	0	1	2	0	0	1	1	0	1	2	0	0	0	2	0
91	1	0	0	0	0	2	2	0	1	0	1	0	0	0	0	0	0	1	1	1	2	1	1	1	1	1	1	2	1	1	0	1	1	0	0	1	1	0	1	1	1	1	1	2	0	2	0	1	1
92	0	0	1	0	0	0	1	0	1	0	0	0	0	0	0	0	0	1	1	1	1	1	2	2	0	0	2	2	2	1	0	1	1	0	0	2	1	0	0	2	2	0	0	1	0	1	0	2	1
93	0	0	0	0	1	2	2	1	1	0	0	0	0	0	0	0	0	1	1	1	1	0	1	1	0	0	0	1	1	1	0	0	0	0	1	2	2	0	2	1	1	0	0	2	0	0	0	1	1
94	0	0	0	0	1	1	1	0	0	0	2	0	1	0	1	0	0	1	2	1	2	1	1	1	1	1	1	1	2	1	0	2	2	0	1	2	1	0	1	2	1	0	0	2	0	0	0	2	0
95	0	0	0	0	0	2	2	0	1	0	0	0	1	0	1	0	0	1	1	1	1	1	2	2	0	0	2	2	2	2	0	1	0	1	0	1	1	0	0	2	2	0	0	2	0	0	0	2	0
96	1	0	0	0	0	1	0	0	0	1	2	0	0	0	0	0	0	0	1	1	1	0	1	1	2	2	2	2	2	1	2	0	0	1	1	2	0	0	1	0	0	0	0	2	0	2	0	1	1
97	0	0	0	0	0	1	1	2	0	0	0	1	1	0	0	1	0	2	0	0	0	0	2	2	0	0	2	2	2	2	1	1	0	0	0	0	0	0	2	0	0	0	0	1	0	1	1	0	2
98	1	0	0	0	0	1	1	0	1	0	1	0	0	0	0	0	0	0	2	2	2	1	2	2	0	0	0	1	1	0	0	1	1	0	1	2	0	1	1	0	0	1	1	2	0	0	0	2	1
99	0	0	0	0	0	0	1	0	1	0	1	0	0	0	0	0	1	1	1	1	2	0	2	2	1	1	2	2	2	2	0	0	1	0	0	2	1	1	0	1	1	0	0	1	0	0	0	2	0
100	1	0	0	0	0	1	2	1	0	0	0	0	0	0	0	0	0	0	2	1	2	0	2	2	0	0	1	1	2	1	1	2	2	0	0	0	1	0	1	2	1	0	0	2	0	1	0	2	1
101	0	0	0	0	0	1	2	0	1	0	0	0	1	0	0	0	0	1	1	1	0	0	2	2	0	0	1	2	2	1	1	1	1	2	0	1	1	1	0	1	1	1	1	1	0	0	0	2	0
102	0	0	0	0	0	0	0	0	1	1	1	1	1	0	0	1	0	1	1	1	1	0	2	2	0	0	1	2	2	1	0	1	1	0	0	1	2	0	0	2	1	1	1	2	2	0	1	0	2
103	0	0	1	0	0	1	2	1	0	0	0	1	1	0	0	1	0	0	2	2	2	0	2	2	0	0	1	1	2	1	0	1	1	0	0	2	1	1	0	1	1	0	0	1	0	0	0	1	1
104	1	0	0	0	0	1	1	0	0	0	1	0	0	0	0	0	0	2	0	0	0	1	2	2	0	0	1	1	2	1	0	1	0	1	0	1	1	0	1	1	1	1	1	2	1	1	0	2	1
105	0	0	1	1	0	1	2	0	2	0	0	1	1	0	0	1	0	0	2	2	2	1	1	2	0	0	1	2	2	1	1	2	2	0	0	0	0	0	1	0	0	1	1	2	1	0	0	1	1
106	1	0	0	0	0	1	1	2	0	0	0	1	1	0	0	1	0	2	0	0	0	1	2	2	0	0	2	2	2	2	1	2	2	0	0	2	2	0	0	2	2	1	1	2	0	2	1	1	2
107	1	0	0	0	0	1	2	1	0	0	0	0	0	0	0	0	0	0	2	2	2	1	2	2	0	0	2	2	2	2	1	1	1	1	2	2	2	0	0	1	1	0	1	2	1	0	2	0	2
108	0	0	0	0	0	1	0	0	1	0	0	2	2	0	2	0	1	1	2	2	2	0	2	2	0	0	1	1	2	1	0	1	1	0	0	1	1	0	0	0	0	0	2	2	1	1	0	2	1
109	0	0	0	0	0	2	2	0	1	0	1	0	1	0	1	0	0	2	0	0	1	0	0	0	0	0	0	1	2	1	0	0	0	0	0	2	1	0	1	1	1	0	0	0	2	0	0	1	1
110	1	0	0	0	0	1	1	0	1	0	1	0	0	0	0	0	0	0	1	1	1	0	2	2	0	0	1	2	2	1	1	1	1	0	0	1	0	0	0	1	1	0	0	0	0	0	0	2	0
111	0	0	0	0	0	0	2	0	1	0	1	0	0	0	0	0	0	1	1	1	2	0	1	2	0	0	1	2	2	1	1	1	1	0	0	1	2	0	2	0	0	0	1	2	1	0	0	1	1
112	0	0	0	0	0	1	1	0	0	0	2	0	0	0	0	0	0	1	1	1	1	0	2	2	0	0	1	2	2	2	0	2	2	0	0	1	2	0	1	0	0	0	0	0	0	1	0	2	0
113	0	0	0	0	0	0	2	1	1	0	0	0	1	0	1	0	0	2	1	1	1	0	2	2	0	0	2	2	2	2	0	2	1	0	0	1	1	0	1	1	1	0	0	2	0	0	0	2	0
114	0	0	0	0	1	1	1	1	0	0	1	0	1	0	1	0	1	2	0	0	2	0	1	1	0	0	0	0	1	0	0	1	2	1	0	1	1	1	0	1	1	1	1	2	1	0	0	2	0
115	0	0	0	0	0	2	2	0	2	0	0	0	1	0	1	0	1	2	1	1	1	0	2	2	0	0	0	1	2	1	0	0	0	1	0	2	1	0	2	0	0	1	1	1	0	0	0	2	0
116	0	0	0	0	0	0	2	0	0	0	0	0	0	0	0	0	0	0	1	1	1	0	1	1	0	0	1	2	2	1	1	2	1	1	1	1	1	1	0	1	1	0	0	2	0	0	0	1	1
117	1	0	0	0	0	0	2	0	1	0	1	0	2	0	2	0	1	2	1	1	1	0	2	2	0	0	2	2	2	2	1	1	1	0	0	2	1	0	2	0	0	1	1	2	1	1	0	1	2
118	0	0	0	0	1	1	2	0	0	0	0	0	0	0	0	0	0	1	2	1	2	1	2	2	0	0	0	1	2	1	0	1	1	0	1	2	2	0	1	1	1	1	1	2	1	0	0	0	2
119	1	0	0	0	0	1	1	0	1	0	1	1	0	0	0	0	0	0	2	2	2	1	0	1	1	1	2	2	2	2	0	1	1	0	0	1	1	0	1	1	1	0	0	2	0	0	1	0	2
120	0	0	0	0	0	2	1	0	0	0	2	2	2	0	0	1	0	1	1	1	1	0	1	1	0	0	2	2	2	2	0	0	0	0	0	2	1	0	1	1	1	0	1	2	1	1	0	2	0
121	1	0	1	0	1	2	1	0	0	0	1	0	0	0	0	0	0	2	1	2	2	0	1	2	0	0	2	2	2	2	2	0	0	0	0	2	1	0	2	0	0	0	0	1	1	0	0	2	0
122	0	0	0	0	0	0	1	0	0	0	1	0	1	0	1	0	0	0	1	2	2	0	2	2	0	0	2	2	2	2	0	1	1	1	1	1	1	0	1	1	0	0	0	2	0	2	0	0	1
123	0	0	0	0	0	2	2	1	0	0	0	1	2	0	1	1	0	1	1	1	2	1	2	2	0	0	2	2	2	2	2	2	1	0	0	1	0	0	1	0	0	0	2	2	0	1	1	0	2
124	1	0	0	0	0	0	1	0	0	0	1	1	1	0	0	1	0	2	0	1	1	1	2	2	0	0	1	1	2	1	0	1	0	1	1	2	2	0	0	2	2	1	1	2	1	0	0	1	1
125	0	0	0	0	0	1	1	1	0	0	1	0	2	0	2	0	0	1	1	1	0	1	2	2	0	0	0	2	1	1	1	1	1	0	0	1	1	0	0	2	2	0	1	1	1	1	0	1	1
126	0	0	0	0	1	1	1	1	1	0	0	1	1	0	0	1	0	1	1	0	1	1	1	2	0	0	1	2	1	1	1	1	1	0	0	2	1	1	0	1	1	0	0	1	0	0	0	1	1
127	0	0	0	0	1	1	0	0	0	0	1	0	1	0	2	0	0	1	1	1	2	1	2	2	1	1	1	1	2	1	0	1	0	0	0	1	1	1	0	1	1	0	0	0	0	0	1	0	2
128	1	0	0	0	0	2	1	0	2	0	0	0	1	0	1	0	0	0	2	2	2	0	2	2	0	0	2	2	2	2	0	1	1	1	1	1	1	0	0	2	1	0	0	2	0	0	0	1	1
129	0	0	1	0	1	2	1	1	0	0	1	0	1	0	1	0	0	0	1	1	1	1	1	2	0	0	0	2	0	0	0	1	0	1	0	1	1	0	1	1	1	0	0	2	0	0	0	2	0
130	0	0	0	0	0	1	2	0	1	0	1	1	1	0	0	1	1	0	2	1	2	0	2	2	0	0	2	1	2	1	1	1	1	0	0	2	1	0	0	1	1	1	1	2	1	0	1	1	1
131	1	0	0	0	1	1	2	1	1	0	0	0	0	0	0	0	0	1	1	1	2	1	2	2	0	0	1	1	2	1	1	1	1	0	0	1	1	0	1	2	1	0	1	1	1	0	0	2	0
132	0	0	0	0	0	1	1	0	1	0	0	0	1	0	1	0	0	1	1	1	2	0	0	0	0	1	1	2	2	1	2	1	1	1	0	0	1	0	0	1	1	0	1	1	1	0	0	2	0
133	1	0	0	0	1	1	2	0	1	0	1	0	0	0	0	0	0	0	2	1	2	1	1	1	1	1	0	2	1	0	0	1	1	0	0	2	1	0	1	2	1	0	0	1	0	0	0	0	2
134	1	0	0	0	0	0	2	1	1	0	0	0	0	0	0	0	0	1	1	1	2	1	2	2	0	0	2	2	2	2	0	1	1	0	0	1	1	0	1	2	1	0	1	2	1	1	1	1	1
135	1	0	0	0	0	1	2	0	2	0	0	0	1	0	1	0	0	1	1	1	2	2	0	1	1	1	1	1	2	1	0	1	1	0	0	1	1	0	1	1	1	1	1	2	0	2	0	2	0
136	1	0	0	0	1	2	1	0	1	0	1	0	1	0	1	0	0	1	1	1	1	0	2	2	1	1	1	1	2	1	1	2	1	0	0	1	2	0	1	1	1	0	0	2	1	0	0	1	1
137	1	0	0	0	0	1	2	0	2	0	0	0	1	0	1	0	0	0	1	2	2	0	2	2	0	0	1	1	2	1	0	1	1	0	0	2	1	0	1	2	1	0	0	1	0	0	0	2	0
138	0	0	1	0	0	1	2	0	0	0	1	0	1	0	1	0	0	2	1	1	2	2	1	1	1	1	1	1	1	1	1	2	2	0	0	1	0	0	1	0	0	0	0	2	1	1	0	2	0
139	0	0	0	0	0	2	1	0	0	0	1	1	1	0	1	0	0	2	1	1	1	0	1	2	1	1	2	2	2	1	0	0	0	1	0	1	1	0	2	1	0	0	1	1	1	1	0	2	1
140	1	1	0	0	0	1	2	0	1	0	1	0	1	0	1	0	0	1	1	1	2	0	2	2	0	0	1	1	1	1	0	2	1	2	0	1	1	0	0	1	1	0	1	2	1	1	0	2	0
141	1	0	0	0	1	2	2	0	1	0	1	0	1	1	0	0	0	1	1	1	1	0	2	2	0	0	2	2	2	1	1	1	1	1	1	2	1	1	0	1	1	0	0	0	0	0	1	0	2
142	1	0	1	1	0	1	2	0	1	0	1	0	0	0	0	0	0	1	1	1	1	1	1	1	1	1	2	2	2	1	0	0	0	1	0	1	2	0	0	2	2	0	0	1	0	0	0	2	0
143	0	0	0	0	0	2	2	1	1	0	0	0	0	0	0	0	0	1	1	1	0	0	1	1	1	1	2	2	2	2	1	0	0	0	0	2	1	0	2	0	0	0	1	2	1	0	0	2	0
144	0	0	0	0	0	1	2	0	1	0	1	0	1	0	1	0	0	0	1	2	2	1	1	1	1	1	1	2	2	1	2	1	1	0	0	2	2	0	1	1	1	0	0	1	0	1	0	2	0
145	1	0	0	0	0	1	2	0	1	0	0	0	0	0	0	0	0	0	2	2	2	0	1	1	0	0	2	2	2	2	1	0	1	1	0	2	0	0	1	1	1	1	1	2	0	1	1	2	1
146	0	0	0	0	0	2	2	0	0	0	0	0	1	1	0	0	0	0	2	2	2	0	2	2	0	0	1	1	2	0	0	2	1	1	1	2	1	1	0	0	0	1	1	1	0	0	0	0	2
147	1	0	0	0	0	0	2	0	1	0	0	0	0	0	0	0	0	1	1	1	1	1	2	2	0	0	1	2	2	1	0	1	1	1	0	0	1	0	1	1	1	1	1	1	0	0	0	2	1
148	0	0	0	0	1	2	2	0	1	0	1	1	1	0	0	0	0	1	1	1	2	0	1	1	1	1	2	2	2	1	0	2	2	0	0	0	2	0	2	0	0	1	1	1	0	0	0	1	1
149	0	0	0	0	0	1	1	0	1	0	1	1	0	0	1	0	0	1	1	1	1	1	2	2	0	0	1	1	1	1	0	2	2	1	1	2	2	0	0	2	2	0	1	1	1	1	0	2	0
150	1	0	0	0	0	0	2	0	0	0	0	0	0	0	0	0	0	1	1	1	2	1	2	2	0	0	2	2	2	1	1	0	0	1	1	2	1	0	1	2	1	1	2	2	0	0	0	2	0
151	1	0	0	0	0	2	1	0	0	0	1	1	0	0	1	0	0	1	1	0	1	0	2	2	0	0	2	2	2	1	1	2	2	1	1	2	1	0	0	1	1	0	1	2	1	1	0	1	0
152	0	0	1	0	0	2	2	1	0	0	0	0	0	0	0	0	0	0	2	2	2	0	2	2	1	1	2	2	2	1	0	1	1	0	0	1	2	0	1	1	1	0	0	1	0	1	0	2	0
153	1	0	0	0	0	2	2	0	1	0	0	0	0	0	0	0	0	1	1	1	2	0	1	1	1	1	0	2	1	0	0	1	1	2	1	1	2	0	2	0	0	0	1	1	1	1	0	0	1
154	1	0	0	0	1	1	2	1	1	0	0	2	2	1	0	1	1	2	0	0	1	0	1	1	0	0	1	2	2	2	0	1	0	1	1	1	0	0	1	1	1	0	1	1	1	0	0	1	1
155	0	0	0	0	1	1	1	2	0	0	0	1	1	0	0	1	0	1	1	1	2	0	2	2	0	0	1	2	2	1	2	2	2	0	0	1	1	0	1	1	1	0	0	2	0	0	0	2	1
156	0	0	0	0	0	2	0	0	1	0	1	0	1	0	1	0	0	1	1	1	2	1	2	2	0	0	0	1	1	1	0	1	1	0	0	1	2	0	1	1	1	0	0	1	0	0	0	2	2
157	0	0	1	0	1	1	1	0	0	0	1	0	0	0	0	0	0	0	2	2	2	0	2	2	1	1	1	1	1	1	1	1	1	1	1	1	1	0	0	0	0	0	1	2	0	1	0	1	1
158	0	0	0	0	1	1	2	0	2	0	0	0	0	0	0	0	0	1	1	1	2	0	1	1	0	0	1	1	2	1	0	0	0	0	0	2	2	0	1	1	1	0	1	2	1	0	1	1	1
159	1	0	0	0	0	0	2	0	0	0	0	0	1	0	1	0	1	1	2	2	2	0	2	2	0	0	1	1	2	1	0	1	1	0	1	2	2	0	1	1	1	0	1	2	1	1	0	2	1
160	0	0	0	0	0	1	2	0	2	0	0	1	2	0	2	0	1	2	0	0	1	0	2	2	1	1	0	1	2	1	0	1	1	0	0	2	1	0	0	0	0	1	1	2	1	1	0	2	0
161	1	0	0	0	0	1	2	0	1	0	1	0	0	0	0	0	0	0	2	1	2	0	1	1	2	2	1	2	2	1	0	2	2	0	0	0	2	0	0	2	2	1	1	2	1	0	0	2	1
162	1	0	1	0	0	0	1	0	1	1	1	0	1	0	1	0	0	1	1	1	1	1	2	2	0	0	0	1	1	0	1	1	1	1	0	0	0	1	1	0	0	0	1	2	0	1	1	1	1
163	1	0	0	0	1	2	2	0	0	0	1	1	1	0	1	0	0	2	0	0	1	1	0	1	1	1	1	1	2	1	0	2	2	0	0	2	1	0	0	1	1	0	0	2	0	1	0	0	2
164	0	0	0	0	0	0	1	1	1	0	0	0	1	0	1	0	0	0	2	2	2	0	2	2	0	0	2	2	2	1	0	1	1	0	0	1	2	0	0	2	1	1	1	1	0	1	0	2	0
165	0	1	1	0	0	2	2	0	0	0	1	0	1	0	1	0	0	0	2	2	2	1	1	1	1	1	1	1	2	1	0	1	0	2	2	2	2	0	1	1	1	0	0	1	0	0	0	2	1
166	0	0	0	0	0	1	2	0	0	0	0	1	2	0	2	0	0	1	1	1	1	1	1	1	1	1	2	2	2	2	0	0	1	2	0	2	1	0	0	0	0	0	0	1	1	1	0	2	1
167	0	0	0	0	0	0	2	0	0	0	1	0	1	0	1	0	0	1	1	0	1	1	1	1	1	1	2	2	2	1	1	2	1	0	0	1	0	0	1	1	1	0	0	2	0	1	0	1	1
168	1	0	0	0	0	0	2	0	2	0	0	0	1	0	1	0	1	2	0	0	1	0	1	2	0	0	0	1	1	0	1	1	1	1	1	1	1	0	2	0	0	0	0	1	0	0	1	1	1
169	1	0	0	0	0	0	2	0	2	0	0	0	1	0	1	0	0	0	2	2	2	0	1	1	0	0	1	2	2	1	1	1	1	0	0	2	0	0	2	0	0	0	0	2	0	1	0	1	1
170	0	0	0	0	0	1	1	1	0	0	1	0	0	0	0	0	0	0	2	1	2	0	1	1	2	2	2	2	2	1	1	2	2	0	0	1	1	1	0	1	1	0	0	0	1	1	0	2	0
171	0	0	0	0	0	1	1	1	0	0	1	0	2	0	2	0	0	1	1	2	2	1	1	1	1	1	2	2	2	1	0	1	1	0	0	2	1	0	0	1	1	0	0	2	0	0	0	1	1
172	0	1	0	0	0	1	2	0	0	0	1	1	2	0	1	0	0	1	2	1	2	0	1	2	0	0	2	2	2	1	0	2	1	0	0	1	2	0	1	1	1	0	0	2	0	0	0	1	1
173	0	0	0	0	0	2	1	0	0	0	2	0	0	0	0	0	0	1	1	1	1	0	1	1	1	1	2	2	2	2	0	1	1	0	0	1	2	0	0	1	1	0	0	0	0	0	1	0	2
174	1	0	0	0	0	0	2	0	0	0	0	0	1	0	1	0	0	0	1	1	2	1	0	1	0	1	1	1	2	2	1	2	1	1	0	1	2	0	0	2	2	0	0	0	0	0	0	2	1
175	1	0	2	0	0	0	0	0	0	1	2	1	1	0	1	0	0	1	1	1	1	1	2	2	0	0	2	2	2	2	0	2	1	1	0	1	2	0	1	1	1	0	0	2	0	0	0	0	2
176	0	0	0	0	0	2	2	0	1	0	1	0	2	0	2	0	0	0	2	2	2	0	2	2	0	0	2	1	2	1	1	1	1	0	0	2	1	0	0	1	1	0	0	1	0	0	0	2	1
177	0	0	0	0	0	1	1	1	1	0	0	1	1	0	0	1	0	0	1	1	1	1	1	1	1	1	2	2	2	2	0	1	1	0	0	1	2	0	0	1	1	0	0	2	0	0	0	0	2
178	0	0	0	0	0	0	1	0	1	0	0	0	1	0	1	0	0	0	2	2	2	0	1	1	0	0	0	2	1	0	0	0	0	0	1	2	1	0	1	2	1	0	0	1	0	1	0	2	0
179	0	1	0	0	0	0	1	0	0	0	1	0	0	0	0	0	0	0	2	2	2	1	1	1	1	1	1	1	2	1	1	0	0	0	0	2	1	0	2	1	0	0	1	2	0	2	0	1	1
180	1	0	1	1	1	2	2	1	0	0	0	0	0	0	0	0	0	2	0	0	1	1	2	2	1	1	2	2	2	2	0	1	1	2	0	1	2	0	1	0	0	0	0	1	1	0	0	2	0
181	0	0	0	0	0	2	2	0	0	0	0	0	0	0	0	0	0	0	1	1	1	1	2	2	1	1	1	1	2	1	0	2	1	1	2	2	2	0	1	1	1	1	1	2	1	1	0	2	0
182	1	0	0	0	0	1	1	0	0	0	1	0	1	0	1	0	0	0	2	2	2	1	2	2	0	0	2	2	2	2	1	1	1	0	0	1	1	0	1	2	1	0	0	2	0	0	1	0	2
183	0	0	0	0	1	2	1	0	0	0	1	1	1	0	0	1	0	2	1	1	2	0	1	1	1	1	1	0	2	0	0	1	2	0	0	2	2	0	1	1	1	1	2	2	1	1	1	0	2
184	0	0	0	0	0	2	2	1	1	0	0	0	0	0	0	0	0	1	1	1	2	1	2	2	0	0	2	2	2	2	0	1	1	1	1	2	2	0	1	1	1	0	0	1	0	1	0	0	0
185	0	0	0	0	1	1	2	0	0	0	1	0	1	0	1	0	0	1	1	0	2	1	2	2	0	0	1	1	1	1	0	0	1	1	0	2	0	0	2	0	0	0	1	1	1	1	0	2	1
186	1	0	1	0	0	1	2	1	0	0	0	0	2	0	2	0	0	0	2	2	2	1	0	1	1	1	0	1	1	0	0	1	1	1	1	2	1	0	1	1	0	0	0	1	0	0	1	0	2
187	1	0	0	0	0	1	1	0	1	0	1	0	1	0	1	0	0	1	1	1	2	1	2	2	1	1	2	2	2	2	0	1	1	0	0	1	1	0	1	1	1	0	2	2	1	1	0	2	0
188	1	0	0	0	0	0	1	0	0	0	0	0	0	0	0	0	0	0	2	2	2	0	2	1	1	2	2	2	2	1	1	2	1	1	0	1	1	0	0	1	1	0	0	1	1	0	0	1	1
189	0	0	0	0	0	2	2	0	1	0	2	0	0	0	0	0	0	0	1	2	2	0	2	2	0	0	0	0	2	1	0	1	0	1	0	1	1	0	0	1	1	0	1	2	0	1	1	1	1
190	1	0	0	0	0	1	1	0	1	1	1	1	1	0	0	1	0	2	0	0	0	1	1	1	1	1	2	2	2	1	1	2	2	0	0	1	1	1	1	0	0	2	2	2	1	0	0	1	1
191	0	0	0	0	0	0	1	0	0	0	2	0	0	0	0	0	0	0	2	2	2	0	2	2	0	0	1	2	2	2	0	0	0	0	0	1	1	1	0	1	1	0	1	2	0	0	0	1	0
192	0	0	1	1	0	1	2	1	0	0	0	0	1	0	1	0	0	0	1	1	1	1	2	2	0	0	2	2	2	2	1	0	2	1	0	1	1	0	1	1	1	1	1	1	1	0	0	1	1
193	0	0	0	0	0	1	0	0	0	1	2	2	2	0	1	1	0	1	1	1	0	0	2	2	0	0	0	2	1	0	0	2	2	0	0	1	1	1	0	1	1	0	1	2	0	0	0	2	0
194	0	1	0	0	0	1	2	0	2	0	0	0	1	0	1	0	0	0	2	2	2	0	2	2	1	1	1	2	2	1	1	2	2	0	0	0	0	0	2	0	0	0	0	2	0	0	0	1	1
195	1	0	2	0	0	0	2	1	0	0	0	1	2	0	2	0	0	0	2	2	1	1	2	2	0	0	1	1	2	1	0	1	0	1	1	2	2	0	1	1	1	0	0	1	1	0	0	2	1
196	0	0	0	0	0	0	2	0	0	0	1	1	1	0	0	1	0	0	2	2	2	0	1	1	2	2	2	2	1	1	0	2	2	0	0	1	2	0	0	1	1	1	1	1	1	0	1	1	1
197	1	1	0	0	0	1	2	0	1	0	0	0	1	0	1	0	0	1	1	1	1	1	1	1	1	1	2	2	2	0	1	1	1	0	0	2	2	0	2	0	0	1	2	2	0	0	0	2	0
198	1	0	0	0	0	0	0	0	1	1	1	0	1	0	1	0	0	0	2	2	2	1	2	2	0	0	2	2	2	2	0	1	1	1	2	2	2	0	0	2	2	0	1	1	1	1	0	2	0
199	1	1	0	0	1	2	2	1	1	1	0	1	2	0	2	0	0	1	1	1	1	0	1	1	1	1	2	2	1	1	1	2	2	0	0	1	1	0	0	0	0	0	0	0	0	1	1	1	1
200	1	0	0	0	1	1	2	0	0	0	0	0	1	0	1	0	0	2	0	0	0	0	2	2	1	1	0	1	2	1	0	1	1	0	0	2	0	0	1	0	0	1	1	2	0	0	1	0	2
201	1	0	0	0	1	1	2	0	0	0	0	0	0	0	0	0	0	1	1	1	1	0	0	2	0	0	1	2	2	1	1	0	0	0	0	1	1	0	1	2	1	0	0	2	0	0	0	2	1
202	1	0	0	0	0	0	2	0	2	0	0	0	0	0	0	0	0	0	1	2	2	1	2	2	0	0	0	1	1	0	0	2	2	1	0	0	1	0	0	2	2	0	0	1	0	0	0	1	1
203	0	0	0	0	0	1	2	0	2	0	0	1	0	0	0	0	0	0	2	1	2	0	2	2	0	0	1	1	1	1	0	1	1	0	0	1	0	1	1	0	0	0	0	2	1	1	0	1	0
204	1	0	0	0	0	2	2	1	0	0	0	0	2	1	0	0	0	2	0	0	1	0	2	2	0	0	0	2	1	1	0	0	0	0	0	2	1	0	1	1	1	1	1	2	1	0	0	1	1
205	0	0	0	0	0	1	2	0	0	0	1	0	0	0	0	0	0	1	1	1	1	1	2	2	0	0	1	1	2	2	1	2	2	0	0	1	1	0	2	1	0	0	0	2	0	0	0	1	1
206	1	0	0	0	0	1	2	0	2	0	0	0	0	0	0	0	0	1	1	1	1	1	2	2	0	0	2	2	2	1	2	0	0	1	1	2	1	1	0	1	1	0	0	1	0	1	0	2	1
207	0	0	0	0	0	1	2	0	2	0	0	1	1	0	1	0	0	1	1	0	2	0	2	2	0	0	2	2	2	1	1	0	0	0	0	2	1	0	2	1	0	0	0	1	0	1	0	2	0
208	1	0	0	0	2	2	2	0	1	0	0	0	0	0	0	0	0	1	1	1	2	0	2	2	1	1	0	1	2	1	0	1	1	0	0	1	0	0	2	0	0	0	0	2	0	0	1	0	2
209	0	0	0	0	0	1	2	0	1	0	0	0	1	0	0	0	0	0	2	1	2	1	2	2	0	0	1	1	2	0	0	1	1	2	1	2	1	1	1	0	0	0	0	2	0	0	0	2	0
210	0	0	0	0	0	2	2	0	2	0	0	0	0	0	0	0	0	0	2	2	2	2	0	1	1	1	1	1	1	0	0	0	0	1	1	2	2	0	0	2	2	0	0	0	1	0	1	0	2
211	1	0	1	0	0	1	2	0	1	0	0	0	1	0	1	0	0	1	1	1	1	1	2	2	0	0	2	2	2	1	1	1	1	0	0	2	2	0	1	0	0	0	0	1	0	0	0	1	1
212	1	0	1	0	0	1	1	0	1	0	1	0	1	0	1	0	0	1	1	1	2	0	1	2	0	0	0	1	1	0	0	0	0	0	1	2	1	0	1	1	1	0	0	0	0	0	0	1	1
213	1	0	0	0	0	0	1	1	0	0	1	0	1	0	1	0	0	0	2	1	2	0	0	2	0	0	2	2	1	1	0	2	1	0	0	1	2	0	0	2	2	0	1	2	0	0	0	0	2
214	1	0	1	0	0	1	1	0	1	0	0	1	1	0	0	1	1	2	1	1	1	0	2	2	1	1	2	2	2	1	1	1	0	2	2	2	0	0	2	1	0	0	0	1	0	0	0	2	0
215	1	0	0	0	1	2	1	0	0	0	1	0	0	0	0	0	0	1	1	1	1	0	2	2	0	0	0	1	1	0	0	0	0	0	0	1	0	0	2	1	0	0	1	2	1	1	0	2	0
216	1	0	0	0	0	1	1	0	0	0	0	1	1	0	0	0	0	1	1	1	1	1	2	2	0	0	1	1	2	1	1	1	0	1	1	2	0	0	1	0	0	0	1	2	1	0	0	1	1
217	0	0	2	0	0	0	1	1	0	0	1	0	1	1	0	0	0	0	2	2	2	0	1	1	0	0	2	2	2	2	0	1	1	1	1	1	2	0	0	2	1	0	0	2	1	1	0	1	0
218	0	0	0	0	1	1	2	1	1	0	0	0	1	0	1	0	1	2	1	1	1	0	2	2	0	0	2	1	2	1	1	1	1	0	0	2	2	0	0	2	2	0	0	2	0	0	0	0	2
219	0	0	0	0	0	1	2	0	0	0	0	0	1	1	0	0	0	2	1	1	1	1	2	2	0	0	1	2	1	1	0	2	2	0	0	2	1	0	1	1	1	1	1	2	1	0	0	0	1
220	1	0	0	0	0	1	1	1	0	0	1	0	0	0	0	0	0	1	1	1	2	0	2	2	0	0	2	2	2	2	1	2	1	0	1	2	1	0	1	1	0	0	1	1	1	0	0	1	1
221	0	0	1	1	0	1	2	0	1	0	0	0	0	0	0	1	0	1	1	1	1	1	2	2	0	0	2	2	2	2	1	1	1	0	0	1	1	0	1	1	1	0	0	2	0	0	0	2	0
222	1	0	0	0	0	1	1	2	0	0	0	1	2	0	2	0	0	1	2	2	2	0	2	2	0	0	1	1	2	0	0	2	1	0	0	1	1	0	0	1	1	0	0	2	0	0	0	1	0
223	1	0	0	0	0	1	0	0	0	1	2	0	0	0	0	0	0	1	1	1	2	0	2	2	0	0	1	2	1	1	0	1	1	0	1	1	1	0	1	0	0	0	0	2	0	0	1	0	2
224	0	0	0	0	0	1	2	0	1	0	2	1	2	0	1	0	0	1	1	1	1	0	1	1	0	0	2	2	2	2	1	0	1	0	0	2	2	0	1	2	1	0	0	1	0	0	0	2	0
225	0	0	0	0	0	0	1	0	1	0	1	0	0	0	0	0	0	1	1	1	1	0	2	2	0	0	1	1	2	2	0	0	1	1	0	2	1	0	1	1	1	0	0	1	1	1	0	1	0
226	1	0	0	0	0	0	1	0	1	0	0	1	1	0	0	1	0	0	1	1	1	0	2	2	1	1	0	2	2	0	1	0	1	0	0	2	1	1	0	1	1	0	0	2	0	1	1	1	1
227	0	0	0	0	0	2	2	0	1	0	1	0	2	1	1	0	0	0	2	2	2	1	2	2	0	0	2	2	2	2	1	1	1	1	0	0	1	0	1	2	1	0	0	1	0	0	0	2	0
228	0	0	0	0	0	1	2	0	0	0	0	2	2	1	0	1	0	0	2	2	2	0	1	2	1	1	2	2	2	2	0	2	2	0	0	1	1	1	1	0	0	0	0	2	1	1	0	2	1
229	0	0	0	0	0	0	2	1	0	0	0	0	1	0	1	0	0	0	2	2	2	1	0	1	1	1	2	2	2	1	0	2	2	0	1	2	2	0	0	1	1	0	1	1	1	1	0	2	0
230	1	0	1	0	0	1	2	1	1	0	0	0	0	0	0	0	0	1	1	1	2	0	2	2	0	0	2	2	2	2	1	0	0	0	0	2	1	0	1	1	1	0	0	2	0	2	1	1	1
231	0	0	0	0	0	1	1	0	2	0	0	0	1	0	1	0	0	1	1	1	1	0	2	2	0	0	2	2	2	2	0	1	1	1	1	2	1	0	1	1	1	0	0	2	0	0	0	0	2
232	1	0	0	0	0	0	0	0	1	1	1	1	1	0	0	1	0	1	1	1	2	1	1	2	0	0	1	2	2	1	1	1	0	1	0	1	2	0	2	0	0	0	0	0	2	0	0	2	0
233	0	0	0	0	0	0	1	0	1	1	1	0	0	0	0	0	0	1	1	1	1	1	2	2	0	0	1	1	2	1	0	2	1	0	0	2	0	1	1	1	0	0	0	0	0	0	0	1	1
234	1	0	0	0	0	2	2	0	2	0	0	1	1	0	2	0	0	0	2	1	2	1	1	1	1	1	1	2	1	1	1	0	0	0	0	2	1	0	0	1	1	1	1	2	0	0	0	2	0
235	0	0	0	0	0	2	2	0	2	0	0	1	2	0	0	1	0	2	0	0	0	1	1	1	1	1	2	2	2	2	0	2	2	0	1	2	1	0	1	1	1	0	0	2	0	1	0	2	0
236	0	0	1	0	0	2	1	1	1	0	0	1	2	1	1	0	0	1	1	1	2	1	2	2	0	0	1	1	2	0	1	0	0	0	0	1	2	0	0	2	2	0	1	2	1	2	0	2	0
237	0	0	0	0	0	0	2	1	1	1	0	0	1	0	0	0	0	0	2	2	1	1	2	2	0	0	0	1	2	1	0	1	0	0	0	1	2	0	0	2	2	0	0	1	0	0	0	2	0
238	0	0	1	1	0	1	2	0	1	0	1	0	0	0	0	0	0	2	0	0	2	1	1	2	0	0	2	2	2	1	1	1	1	2	0	1	1	0	1	1	1	0	0	0	0	1	0	1	1
239	1	0	0	0	0	2	0	0	0	0	2	2	2	1	0	1	0	0	1	1	1	0	2	2	0	0	0	1	1	0	1	0	0	0	0	2	0	0	1	0	0	0	1	2	1	0	0	2	1
240	0	1	0	0	0	1	1	0	1	0	1	1	1	0	0	1	0	0	1	1	1	1	0	0	1	1	2	2	2	1	2	1	1	2	1	2	1	0	1	2	1	0	0	2	0	1	1	0	1
241	0	0	0	0	0	0	1	0	1	1	0	1	0	0	0	0	0	2	1	1	1	2	2	2	0	0	0	2	1	1	1	2	2	0	0	2	2	0	0	2	2	0	0	1	0	1	0	1	1
242	1	0	0	0	0	2	0	0	0	0	2	1	1	0	1	0	0	1	1	1	1	1	2	2	0	0	0	1	1	0	0	1	0	1	1	1	1	0	1	1	0	0	0	2	0	0	1	1	1
243	1	0	0	0	0	1	2	1	0	0	0	0	1	0	1	0	0	1	1	1	1	0	1	1	1	1	1	1	2	1	0	2	1	0	0	1	0	0	1	1	1	0	0	2	0	1	0	0	2
244	1	0	0	0	1	2	2	0	1	0	1	0	1	0	1	0	0	0	2	2	2	0	1	1	2	2	0	1	1	1	0	1	0	1	0	1	0	0	1	1	1	0	0	2	0	2	0	0	2
245	0	0	1	0	0	0	1	0	1	0	0	1	1	0	1	0	0	0	2	2	2	0	1	1	0	0	2	2	2	2	0	1	2	1	0	1	2	0	0	2	2	0	0	1	0	0	0	1	0
246	0	0	0	0	1	2	2	0	1	0	0	1	1	0	0	1	0	0	1	2	2	0	2	2	0	0	1	1	2	1	0	1	1	1	1	1	2	0	0	1	1	0	0	0	2	0	0	1	1
247	0	0	2	0	0	0	2	0	1	0	0	0	0	0	0	0	0	1	1	1	2	1	2	2	0	0	0	0	1	0	0	2	2	0	1	1	2	0	0	2	2	1	1	2	1	1	0	2	0
248	1	1	1	0	0	2	2	0	2	0	0	1	1	0	0	1	0	2	0	1	1	0	1	1	1	1	1	1	1	1	1	0	1	2	0	2	1	0	1	0	0	0	0	2	0	2	0	2	0
249	1	0	0	0	1	1	1	0	1	0	1	1	1	0	0	1	0	2	0	0	1	1	1	2	0	0	1	2	2	1	0	1	1	0	0	1	1	0	0	2	2	0	0	2	0	0	1	0	2
250	0	0	0	0	0	1	1	0	1	0	0	1	2	0	1	1	0	0	2	2	2	0	2	2	0	0	1	2	1	1	1	0	0	0	0	1	1	0	1	1	1	1	1	1	0	0	0	2	0
251	1	0	0	0	0	0	2	0	0	0	1	1	2	0	1	1	0	1	1	1	1	0	1	2	0	0	1	2	1	1	1	2	2	0	0	1	1	0	1	1	1	0	0	1	0	0	1	1	1
252	0	1	0	0	1	1	2	1	0	0	1	0	1	0	1	0	1	2	1	1	1	0	2	2	0	0	1	1	1	1	0	1	1	0	0	2	1	0	1	2	1	0	1	2	1	1	0	1	1
253	0	0	0	0	0	0	2	0	1	0	1	0	1	0	1	0	0	1	1	1	2	1	0	1	0	1	2	2	2	2	0	1	1	2	1	2	2	0	1	1	1	1	1	2	2	0	0	1	0
254	1	0	0	0	0	0	1	0	0	0	1	2	2	1	0	1	0	1	1	1	2	0	2	2	1	1	2	2	2	1	2	1	2	0	1	2	1	0	1	2	1	0	1	2	1	0	1	0	2
255	1	0	0	0	0	0	2	0	1	0	0	0	0	0	0	0	0	2	0	1	1	0	1	1	1	1	1	2	2	2	0	0	1	1	0	1	1	0	0	2	2	0	2	2	1	1	0	2	0
256	1	0	0	0	0	0	2	0	1	0	1	0	0	0	0	0	0	2	0	0	0	1	2	2	0	0	2	2	2	2	1	0	1	1	0	2	1	0	0	1	1	0	0	0	0	0	0	2	0
257	1	1	0	0	0	0	1	0	0	0	1	0	0	0	0	0	0	2	0	0	0	0	2	2	0	0	2	2	2	1	2	1	0	1	0	1	2	0	1	1	1	0	1	2	0	1	0	2	0
258	0	0	0	0	0	1	1	0	1	0	0	1	2	0	2	0	0	1	1	1	2	0	2	2	1	1	1	1	1	1	0	2	2	0	0	1	1	0	1	1	1	1	1	1	1	0	0	1	1
259	1	0	0	0	0	0	1	0	1	0	1	0	1	0	0	0	1	2	0	0	2	0	1	1	0	0	1	1	1	1	0	2	1	0	0	1	1	0	1	1	1	1	1	1	1	0	0	1	1
260	0	0	0	0	1	2	1	0	0	0	1	0	0	0	0	0	0	1	1	1	2	1	2	2	0	0	0	1	2	1	0	1	1	2	0	1	1	1	0	0	0	0	0	1	1	0	0	1	1
261	1	0	0	0	0	2	2	0	0	0	0	0	0	0	0	0	0	1	1	1	2	0	2	2	1	1	2	2	2	2	0	2	1	1	1	2	1	0	0	2	2	0	1	2	1	1	1	1	1
262	0	0	0	0	0	2	2	0	0	0	1	0	0	0	0	0	0	0	2	2	2	0	1	1	1	1	2	2	2	1	1	0	0	0	1	2	2	0	0	2	2	0	1	2	0	0	0	2	0
263	0	0	0	0	0	1	2	0	0	0	0	1	2	0	1	1	0	1	1	1	1	0	2	2	0	0	1	1	2	1	0	1	1	2	1	2	0	1	0	0	0	1	2	2	1	1	0	1	1
264	1	0	0	0	0	0	1	0	0	0	0	0	0	0	0	0	0	0	2	2	2	0	2	2	0	0	2	2	2	2	0	1	1	0	0	2	1	0	0	2	2	0	0	2	0	0	0	1	1
265	1	0	0	0	0	1	2	1	0	0	0	1	1	0	0	1	0	1	1	1	1	0	2	2	0	0	1	2	1	1	0	1	1	1	1	1	1	0	0	1	1	0	0	1	0	1	0	0	2
266	1	0	0	0	0	1	2	0	2	0	0	0	2	1	1	0	1	1	1	1	1	1	1	1	1	1	2	1	2	0	0	1	1	1	0	0	1	0	0	2	2	0	0	1	0	0	0	2	0
267	1	0	0	0	0	0	1	1	1	0	1	2	2	1	0	1	0	1	1	1	1	0	2	2	0	0	1	1	2	1	0	0	0	0	0	2	2	0	0	2	2	0	0	0	0	0	0	2	1
268	1	0	0	0	0	0	2	0	0	0	1	0	0	0	0	0	0	0	2	2	2	0	2	2	1	1	1	2	2	1	1	1	0	1	1	1	0	1	0	0	0	0	0	2	0	0	0	2	0
269	0	0	0	0	0	1	1	0	0	0	1	0	1	0	1	0	0	0	2	0	2	0	2	2	1	1	1	2	2	2	0	1	1	2	0	1	2	0	1	2	1	0	1	2	1	1	0	2	1
270	0	0	0	0	0	2	2	0	0	0	0	0	1	0	1	0	0	1	2	1	2	1	2	2	1	1	1	1	2	0	0	1	1	2	2	2	1	0	1	1	1	0	1	1	1	1	0	2	1
271	1	0	0	0	0	2	2	0	2	0	0	1	1	0	1	0	0	0	1	1	1	0	2	2	0	0	1	2	1	1	0	2	2	0	0	1	1	0	0	1	1	0	0	1	0	1	0	2	0
272	0	0	0	0	1	2	2	0	2	0	0	0	0	0	0	0	0	0	2	2	2	0	1	1	0	0	2	2	2	2	0	0	0	0	0	0	2	0	1	1	1	0	0	2	0	0	0	1	1
273	1	0	0	0	0	1	1	0	0	0	1	0	0	0	0	0	0	2	0	0	1	0	1	2	0	0	2	2	2	2	1	0	0	0	0	2	0	1	0	0	0	0	0	2	1	1	0	0	2
274	0	0	0	0	0	2	1	0	1	0	0	1	1	0	0	1	0	1	2	1	2	0	2	2	0	0	2	2	2	1	1	2	2	0	1	2	1	0	0	2	1	0	0	2	0	0	0	2	1
275	1	0	0	0	0	0	2	0	1	0	1	0	0	0	0	0	0	0	2	2	1	0	1	1	0	0	2	2	2	2	0	1	1	0	0	2	1	0	1	1	1	0	1	2	1	0	0	2	0
276	1	0	0	0	0	1	2	0	0	0	0	1	1	0	0	0	0	1	1	1	1	1	2	2	0	0	2	2	2	2	1	1	1	0	0	1	1	0	0	0	0	0	0	0	0	0	0	2	0
277	1	0	0	0	0	1	2	0	2	0	0	0	1	0	1	0	0	2	0	0	0	1	2	2	1	1	1	1	1	1	0	2	1	0	0	2	0	0	1	0	0	0	1	1	1	0	0	1	0
278	0	0	0	0	1	1	1	0	0	1	1	0	1	0	1	0	0	1	1	0	1	0	2	2	0	0	1	1	2	0	1	1	1	0	0	1	1	0	0	1	1	0	1	2	0	0	0	2	0
279	1	0	0	0	0	0	2	0	2	0	0	0	0	0	0	0	0	0	2	2	2	0	2	2	0	0	1	1	1	1	0	1	1	0	0	2	2	0	2	0	0	2	2	2	1	0	0	0	1
280	0	0	1	1	0	1	2	1	0	0	0	1	1	0	2	0	0	0	2	2	2	0	1	2	0	0	2	2	2	2	1	1	1	0	0	2	1	0	0	1	1	0	2	2	1	1	0	1	0
281	0	1	0	0	0	1	2	1	1	0	0	1	2	0	2	0	0	0	2	2	2	0	2	2	0	0	0	1	2	1	0	0	0	0	1	2	1	0	0	2	2	0	0	1	0	0	0	2	0
282	1	0	0	0	0	1	2	0	1	0	0	0	0	0	0	0	0	1	1	0	1	0	2	2	0	0	2	1	2	1	0	1	1	0	0	2	0	0	1	1	1	0	0	0	0	0	0	1	1
283	1	0	0	0	0	1	0	0	1	0	0	0	0	0	0	0	0	0	2	2	2	0	2	2	0	0	1	2	2	1	0	1	2	0	0	2	2	0	0	1	1	0	1	2	1	0	0	0	2
284	0	0	0	0	0	1	1	0	0	0	0	0	1	0	1	0	0	1	1	1	1	0	2	2	0	0	2	2	2	1	1	1	1	1	1	2	2	0	0	1	1	0	0	2	1	1	0	2	0
285	1	0	0	0	0	2	2	0	1	0	0	1	1	0	0	1	0	1	1	1	2	1	2	2	0	0	1	1	1	1	0	1	1	0	0	1	0	0	1	0	0	1	1	2	2	0	0	2	2
286	0	1	0	0	1	2	2	0	1	0	0	0	1	1	0	0	0	0	2	2	2	0	1	1	0	0	0	1	1	1	0	1	2	0	1	2	1	0	0	1	1	0	0	1	0	0	0	2	0
287	1	0	0	0	0	2	2	0	2	0	0	1	1	0	0	0	0	0	1	1	1	0	2	2	0	0	1	1	2	1	1	2	2	0	0	2	1	1	0	1	1	0	0	2	0	0	0	2	0
288	0	1	0	0	1	2	2	0	1	0	0	0	1	0	1	0	0	2	0	0	1	1	2	2	0	0	1	2	1	1	1	0	0	0	0	1	2	0	0	2	2	1	2	2	1	1	0	1	2
289	1	0	0	0	0	0	1	0	0	0	1	1	1	0	1	0	1	0	2	1	2	1	1	1	1	1	0	2	1	0	0	0	0	0	0	1	1	0	0	1	1	0	1	2	1	1	0	1	1
290	0	0	0	0	1	2	2	1	1	0	0	0	2	0	2	0	0	1	1	1	2	0	1	1	1	1	1	2	1	1	1	1	1	0	0	2	2	0	1	1	1	0	1	2	0	2	0	0	2
291	1	0	0	0	0	1	2	0	2	0	0	1	1	0	0	1	0	1	1	1	2	1	2	2	1	1	2	2	2	2	1	1	2	1	0	1	1	0	0	1	1	0	0	1	0	0	0	1	0
292	1	0	0	0	0	1	1	2	0	0	0	0	1	0	1	0	0	2	0	1	1	0	2	2	0	0	1	2	2	1	1	1	1	0	1	2	1	0	1	1	1	0	0	0	0	0	0	0	2
293	0	0	0	0	1	2	1	0	0	0	1	0	1	0	1	0	0	2	0	1	2	1	2	2	0	0	1	2	2	1	1	2	1	1	0	2	2	0	1	1	1	0	0	2	0	0	0	1	1
294	0	0	0	0	0	0	2	1	1	0	0	0	1	0	1	0	0	1	1	1	2	0	2	2	0	0	2	2	2	2	1	0	0	1	1	2	1	0	1	1	1	2	2	2	0	0	0	0	1
295	0	0	0	0	0	0	2	1	0	0	0	0	1	0	1	0	0	1	1	1	1	0	0	2	0	0	2	2	2	2	1	0	0	1	1	2	2	0	1	1	1	0	0	2	1	1	0	1	2
296	1	0	0	0	1	1	1	1	0	1	1	0	1	0	1	0	1	0	2	1	2	1	1	1	1	1	0	1	1	1	0	2	2	0	0	0	1	0	0	1	1	0	0	2	0	0	1	1	1
297	1	0	1	0	0	1	2	0	1	0	1	0	1	0	1	0	0	1	1	1	1	0	2	2	0	0	1	1	2	1	1	1	1	0	0	1	1	1	0	1	1	0	0	1	0	0	0	0	2
298	0	0	0	0	0	1	1	0	0	0	2	1	2	0	1	1	0	2	0	0	0	0	1	1	0	0	0	1	1	0	0	2	1	0	0	2	1	0	1	1	1	0	2	2	0	1	1	0	2
299	1	0	0	0	0	2	2	0	2	0	0	1	1	0	0	0	0	0	1	1	1	1	2	2	0	0	1	2	2	1	0	2	2	0	0	1	2	0	0	1	1	0	1	1	1	1	0	2	1
300	1	0	0	0	0	2	2	0	2	0	0	0	1	0	0	0	0	1	1	1	1	1	0	1	1	1	2	2	2	1	2	1	1	1	1	1	1	0	0	1	1	0	1	2	1	1	1	0	1
301	1	0	0	0	0	1	2	0	0	0	0	1	1	0	0	1	0	0	2	2	2	0	2	2	1	1	0	1	1	1	0	2	2	0	1	1	2	0	1	0	0	0	0	1	0	0	0	1	1
302	0	1	0	0	1	1	2	0	2	0	0	1	0	0	1	0	0	1	1	1	1	0	0	2	0	0	2	2	2	1	0	1	1	2	0	1	1	0	2	0	0	0	0	1	0	1	0	0	2
303	0	0	0	0	0	2	2	1	0	0	0	0	0	0	0	0	1	0	2	1	2	0	2	2	1	1	0	1	1	0	0	0	0	1	0	2	2	0	1	1	1	0	1	2	1	1	0	0	1
304	1	0	0	0	0	1	0	0	1	0	0	1	2	0	1	0	0	2	0	0	1	1	0	1	1	1	2	2	2	2	1	2	1	1	0	2	2	0	0	1	1	0	0	1	0	0	0	2	0
305	0	0	0	0	1	2	0	0	0	0	1	0	1	0	1	0	0	2	0	1	1	1	2	2	0	0	1	0	2	0	0	2	2	0	0	2	2	0	2	0	0	0	0	1	0	0	1	0	2
306	1	0	0	0	0	0	2	0	0	0	1	0	0	0	0	0	0	1	1	2	2	0	2	2	0	0	1	1	1	0	0	0	0	0	1	2	2	0	1	1	1	0	0	1	2	1	0	2	0
307	0	0	1	0	0	1	1	1	0	0	1	1	1	0	0	1	0	1	1	1	1	0	2	2	0	0	1	1	2	1	0	1	1	0	0	2	2	0	2	0	0	1	1	1	0	0	0	1	1
308	1	0	0	0	0	1	1	2	0	0	0	1	1	0	0	1	0	1	1	0	1	1	2	2	0	0	2	2	2	1	1	0	0	0	0	1	1	0	0	1	1	1	1	1	1	0	0	1	1
309	0	0	1	0	0	1	2	0	1	0	0	0	1	0	1	0	0	1	1	1	2	0	2	2	0	0	0	1	2	1	0	1	1	0	0	1	2	0	1	1	1	1	1	1	1	0	0	2	0
310	0	1	0	0	0	1	1	0	1	1	0	1	2	0	1	1	0	0	2	2	2	1	1	1	0	0	1	1	1	1	1	1	1	0	0	2	1	0	0	1	1	0	0	1	0	0	0	1	1
311	1	0	0	0	0	1	2	0	0	0	0	0	1	0	1	0	0	2	0	1	1	1	2	2	0	0	2	2	2	1	2	1	1	1	1	2	1	1	0	1	0	0	0	2	0	0	0	1	1
312	1	0	0	0	0	2	2	1	1	0	0	0	0	0	0	0	0	1	2	1	2	0	2	2	0	0	0	1	1	0	1	1	1	1	1	1	1	0	1	1	1	0	0	1	1	0	0	2	1
313	1	0	0	0	0	0	1	0	0	0	1	0	1	0	1	0	0	2	0	1	1	1	2	2	0	0	1	2	1	1	0	2	2	0	0	0	2	0	0	1	1	0	1	2	0	0	0	2	1
314	0	0	0	0	0	1	2	0	1	0	2	1	1	0	2	0	0	1	1	1	1	0	2	2	0	0	1	1	2	0	0	1	1	0	0	1	2	0	0	2	2	0	0	2	0	0	0	1	1
315	1	0	0	0	0	0	1	0	1	0	1	0	2	0	1	0	0	0	1	1	1	0	2	2	0	0	1	2	2	1	1	1	0	0	0	1	1	0	2	1	0	0	1	2	1	0	0	2	0
316	1	0	0	0	0	1	2	0	0	0	0	1	0	0	0	0	0	0	2	2	2	1	0	1	0	1	1	1	2	1	0	0	1	1	0	1	2	0	0	1	1	0	1	2	1	1	0	2	2
317	1	1	0	0	1	2	1	0	1	0	0	0	0	0	0	0	0	0	1	1	1	0	2	2	0	0	2	2	2	2	1	2	1	1	1	2	1	0	0	1	1	0	1	2	1	0	0	2	0
318	1	0	0	0	0	2	2	0	2	0	0	1	1	0	1	0	0	1	1	0	0	1	1	1	1	1	1	2	2	1	1	1	1	0	0	1	1	0	1	1	1	0	0	0	0	1	0	2	0
319	1	0	0	0	1	1	1	0	0	0	1	0	0	0	0	0	0	1	1	1	2	1	1	1	0	0	1	2	1	1	0	2	2	0	0	0	2	0	0	2	2	0	0	1	0	0	0	2	0
320	1	0	0	0	1	2	2	0	1	0	1	0	1	0	1	0	0	1	1	0	1	1	1	2	0	0	1	2	2	2	0	2	2	0	0	1	1	0	2	0	0	0	1	2	1	2	0	1	1
321	0	0	0	0	0	1	2	0	1	0	0	0	1	0	1	0	0	1	1	1	2	1	2	2	0	0	1	2	2	1	0	1	0	0	0	0	1	0	1	1	1	0	0	0	0	0	0	1	1
322	0	0	0	0	0	1	1	0	0	0	0	0	0	0	0	0	0	1	1	1	2	1	1	1	1	1	2	2	2	1	0	1	1	0	0	2	1	0	1	2	1	0	0	1	0	0	0	2	0
323	1	0	0	0	0	0	2	0	1	0	0	0	1	0	1	0	0	1	1	1	2	0	1	1	0	0	0	1	2	0	0	2	2	0	0	0	1	0	0	1	1	0	0	1	0	0	0	2	0
324	0	0	0	0	0	1	2	0	2	0	0	1	1	0	1	0	0	2	0	0	1	0	1	1	1	1	2	2	2	2	0	1	1	0	0	2	2	0	2	0	0	1	1	2	1	0	0	2	1
325	0	0	0	0	0	1	2	0	1	0	0	0	1	0	1	0	0	0	2	2	2	0	2	2	0	1	2	2	2	1	2	2	1	1	0	2	0	0	1	1	1	1	1	1	0	1	0	1	1
326	1	0	0	0	0	1	2	0	1	0	1	1	2	0	1	1	0	0	1	1	1	2	1	1	1	1	2	2	2	2	0	2	1	1	0	1	1	0	1	1	1	0	1	1	1	0	0	2	0
327	0	0	0	0	0	0	2	0	1	0	0	2	1	0	2	0	0	0	2	2	2	1	2	2	0	0	1	2	2	2	0	2	2	0	1	1	2	0	0	1	1	0	0	1	0	0	0	2	0
328	0	0	0	0	0	2	2	0	1	0	0	1	1	0	0	1	0	0	2	1	2	0	2	2	2	2	1	2	2	2	0	2	1	1	0	0	1	0	1	2	2	0	1	1	0	1	0	2	1
329	0	0	0	0	1	2	1	0	0	0	1	1	1	0	1	0	0	2	0	1	1	0	1	1	1	1	1	2	1	1	0	2	2	0	0	0	2	0	1	1	1	0	0	1	0	0	0	2	0
330	0	0	0	0	0	1	2	1	1	0	0	0	1	0	2	0	0	0	1	1	1	0	2	2	0	0	0	1	2	1	0	2	1	1	0	1	2	0	1	0	0	0	0	1	1	0	0	2	0
331	1	0	1	0	0	2	2	1	0	0	1	1	1	0	0	1	0	2	1	1	1	0	2	2	0	0	2	2	2	1	0	1	1	1	1	2	1	1	0	1	1	0	0	2	1	0	0	2	1
332	1	0	0	0	0	1	1	2	0	0	0	0	0	0	0	0	0	1	1	2	2	1	1	2	0	0	2	2	2	2	0	1	1	0	0	1	2	0	0	2	2	1	1	1	0	0	0	1	2
333	1	0	0	0	0	1	1	0	0	0	1	0	1	0	1	0	1	2	1	1	1	1	2	2	0	0	1	1	1	1	1	1	1	1	1	2	1	0	1	1	1	0	0	1	0	0	1	1	1
334	0	0	0	0	0	1	1	0	0	0	2	0	1	0	1	0	0	0	1	2	2	1	1	1	1	1	2	2	2	1	2	0	0	0	1	2	1	0	0	1	1	1	1	2	0	0	0	1	1
335	1	0	0	0	1	2	1	0	0	0	1	1	1	0	0	1	1	1	2	2	1	0	1	1	1	1	2	2	2	2	0	1	1	1	0	2	2	0	2	0	0	0	1	2	0	0	0	2	0
336	0	0	0	0	0	2	1	0	0	0	0	0	0	0	0	1	0	0	1	2	2	0	2	2	1	1	1	1	2	1	0	1	1	1	1	2	1	0	2	0	0	0	1	1	1	2	0	1	0
337	1	0	0	0	0	1	1	0	2	0	0	0	1	0	1	0	0	0	2	2	2	0	2	2	0	0	2	2	2	2	1	2	2	0	0	2	1	1	1	0	0	1	1	1	1	0	0	2	0
338	1	0	0	0	1	2	2	0	2	0	0	0	0	0	0	0	0	0	2	1	2	1	2	2	0	0	0	1	1	0	0	2	1	1	1	2	2	0	0	2	2	0	1	2	1	1	0	2	0
339	0	0	0	0	0	0	1	0	0	0	1	0	0	0	0	0	0	1	1	1	0	0	1	1	0	0	2	2	2	2	0	0	0	0	1	2	1	0	1	1	1	0	0	2	0	0	0	0	2
340	0	0	1	0	0	2	2	0	0	0	1	0	1	0	1	0	0	0	1	1	1	0	2	2	1	1	1	2	1	1	1	1	1	0	0	1	2	0	1	1	1	0	1	2	0	0	0	1	1
341	0	0	0	0	0	0	2	0	1	0	0	0	1	0	1	0	0	0	2	2	2	0	2	2	0	0	1	1	1	0	0	1	1	0	0	2	0	0	0	1	1	1	1	2	0	1	0	1	2
342	0	0	0	0	1	2	2	0	0	0	0	0	0	0	0	0	0	0	2	2	2	0	0	1	0	0	2	2	1	1	0	1	0	1	0	1	1	0	0	1	1	0	0	0	1	1	0	1	1
343	1	0	0	0	0	2	2	1	1	0	0	2	2	0	0	1	1	2	0	0	2	0	1	1	2	2	1	1	2	0	0	1	1	0	0	1	1	0	0	2	2	0	0	2	0	1	0	1	1
344	1	0	0	0	0	1	2	0	0	0	0	0	1	0	1	0	0	1	1	1	1	1	2	2	0	0	0	1	1	0	0	1	1	0	0	2	1	1	0	1	1	0	1	1	1	2	0	1	1
345	0	0	0	0	1	2	2	0	0	0	1	1	1	0	1	0	1	2	0	0	2	1	2	2	0	0	1	1	1	1	0	0	0	0	0	2	2	0	0	1	1	0	0	0	0	0	0	2	1
346	0	0	0	0	0	2	2	0	0	0	0	2	1	0	2	0	0	1	1	1	2	0	2	2	0	0	0	2	1	0	0	2	2	0	0	1	1	1	0	1	1	0	0	2	0	0	0	0	2
347	1	0	1	0	0	1	1	0	1	0	1	0	0	0	0	0	0	0	2	2	2	0	1	2	1	1	2	2	2	2	0	0	1	1	0	2	1	1	0	0	0	0	0	2	0	1	0	1	1
348	0	0	1	0	0	1	2	0	0	0	0	0	0	0	0	0	0	0	2	2	2	0	2	2	0	0	2	2	2	1	1	1	1	0	0	2	1	0	1	1	1	0	0	2	0	1	1	0	2
349	0	0	0	0	0	1	2	0	1	0	1	0	1	0	1	0	0	0	1	2	2	0	2	2	0	0	2	2	2	2	0	2	2	0	0	1	1	0	0	1	1	0	0	1	0	0	0	1	0
350	0	0	0	0	0	0	0	0	0	0	2	0	0	0	0	0	0	1	1	1	2	1	2	2	0	0	1	1	2	1	0	2	1	0	0	1	2	0	2	1	1	0	0	1	0	0	0	2	2
351	0	0	0	0	1	1	2	1	0	0	0	0	2	0	2	0	0	1	1	1	1	0	1	1	0	0	2	2	2	1	2	2	1	0	0	1	2	0	1	1	1	0	0	1	0	0	0	2	1
352	1	0	0	0	1	2	1	0	0	0	2	1	1	0	0	1	0	1	1	1	1	1	2	2	0	0	2	2	2	2	1	2	1	1	0	1	0	0	2	1	0	0	1	1	1	0	0	0	1
353	1	0	0	0	0	2	2	1	0	0	0	0	0	0	0	0	0	0	2	2	2	0	2	2	0	0	1	2	1	1	0	2	2	0	0	1	1	0	1	2	2	1	2	2	1	1	0	2	1
354	1	0	1	0	1	2	1	0	0	0	1	0	1	0	1	0	1	2	0	0	1	1	1	2	0	0	2	2	2	1	2	1	1	1	1	1	0	0	0	1	1	1	1	1	1	0	0	2	0
355	0	0	1	1	0	1	2	0	0	0	0	1	2	0	1	0	1	2	1	1	1	0	2	2	0	0	1	1	1	1	0	0	0	0	0	2	1	0	1	0	0	0	0	1	0	0	0	2	1
356	0	0	0	0	0	1	0	0	1	0	0	1	1	0	1	0	1	2	1	1	1	0	2	2	2	2	2	2	2	2	1	0	0	1	1	1	2	0	0	2	2	0	0	2	1	1	0	2	0
357	1	0	0	0	0	1	2	0	0	0	0	0	0	0	0	0	0	0	2	2	2	0	2	2	1	1	2	2	2	2	0	2	2	0	1	2	2	0	1	1	1	0	0	0	0	0	0	2	0
358	0	0	1	1	0	2	2	0	1	0	1	0	0	0	0	0	0	1	1	1	2	0	2	2	0	0	2	2	2	2	1	1	2	0	0	1	2	0	1	1	1	1	1	1	0	0	0	0	2
359	0	0	0	0	0	1	1	0	0	0	1	1	1	0	0	0	0	1	1	1	2	1	0	1	1	1	2	2	2	2	0	0	0	0	0	2	2	1	0	1	1	0	0	0	0	0	0	2	0
360	1	0	1	1	0	1	2	1	1	0	0	1	1	0	0	0	0	0	2	2	2	0	2	2	0	0	1	2	2	1	2	1	1	1	1	2	2	0	0	2	2	0	0	1	0	0	0	2	1
361	1	0	0	0	0	1	2	0	1	0	1	0	1	0	1	0	0	0	2	1	2	0	2	2	1	1	0	1	2	1	0	1	1	0	0	2	2	0	1	1	1	0	0	0	1	1	0	1	1
362	0	0	0	0	1	2	1	0	0	0	1	0	0	0	0	0	0	0	1	1	1	0	0	2	0	0	2	2	2	2	0	1	2	0	0	2	0	0	1	0	0	0	0	0	0	0	0	2	1
363	1	0	1	0	0	1	2	0	1	0	0	1	1	0	1	0	0	0	2	2	2	1	0	0	1	1	2	2	2	2	0	0	0	0	0	0	1	1	0	0	0	0	1	2	0	1	0	2	0
364	0	0	0	0	1	2	2	1	1	0	0	1	1	0	1	0	0	2	0	0	1	0	2	2	0	0	2	2	2	2	0	1	1	0	0	1	2	0	2	0	0	1	1	2	0	0	0	1	1
365	1	0	1	0	0	0	2	0	2	0	0	0	0	0	0	0	0	2	0	0	0	0	2	2	1	1	2	2	2	1	2	2	1	0	0	1	0	0	1	1	1	0	0	1	0	0	0	1	1
366	1	0	0	0	0	0	2	0	0	0	1	1	1	0	0	0	0	0	2	2	1	0	2	2	0	0	2	2	2	2	1	1	1	1	1	2	1	1	1	0	0	0	1	1	1	0	1	0	2
367	1	0	0	0	1	1	1	0	2	0	0	0	0	0	0	0	0	0	1	2	2	1	2	2	0	0	2	2	2	1	2	0	0	0	0	1	1	1	0	1	1	0	1	2	1	1	0	1	1
368	0	0	0	0	0	0	1	0	1	0	0	1	1	0	0	1	0	1	1	1	1	0	2	2	1	1	2	2	2	1	0	0	0	0	0	2	1	0	2	0	0	0	0	1	0	0	0	1	1
369	0	0	1	0	0	1	1	0	1	0	0	0	1	0	1	0	0	0	2	2	2	0	1	2	0	0	1	2	0	0	0	1	0	1	1	2	1	0	1	2	0	0	1	2	0	0	0	1	1
370	1	0	0	0	0	1	1	0	1	1	0	1	2	0	1	0	0	1	1	1	1	1	2	2	0	0	2	2	2	2	2	1	1	0	0	1	1	0	2	0	0	0	0	0	0	0	0	1	0
371	1	0	0	0	0	2	2	1	0	0	1	1	1	0	0	0	0	1	1	1	2	0	2	2	0	0	1	2	2	1	0	1	0	0	1	2	1	0	1	1	1	0	1	2	1	0	1	1	1
372	1	1	0	0	0	1	1	0	1	0	1	0	0	0	0	0	0	0	2	1	2	0	2	2	0	0	1	2	2	1	0	1	1	2	0	1	1	0	0	1	1	0	0	0	0	1	0	0	0
373	1	0	0	0	2	2	2	0	1	0	1	0	0	0	0	0	0	1	1	1	2	1	0	0	1	1	1	2	2	1	1	1	2	1	0	1	1	0	0	2	2	1	1	2	1	1	0	2	0
374	0	0	0	0	0	1	2	0	0	0	0	1	1	0	0	1	0	2	0	0	0	0	2	2	1	1	1	1	1	1	0	2	2	0	1	2	0	0	0	1	1	1	1	2	1	1	0	2	2
375	0	0	0	0	1	1	2	0	2	0	0	0	0	0	0	0	0	1	1	0	0	0	2	2	0	0	2	2	2	1	1	1	1	1	1	1	2	0	1	2	1	0	0	2	0	0	0	2	1
376	1	0	0	0	0	0	1	0	0	0	1	0	0	0	0	0	0	2	0	1	2	0	2	2	0	0	2	2	2	1	1	1	1	0	1	1	1	0	0	1	1	0	0	1	0	0	0	2	0
377	0	0	1	0	0	1	1	1	0	0	0	0	1	0	0	0	0	0	2	2	2	1	2	2	0	0	2	1	2	0	0	1	1	1	0	0	2	0	0	1	1	0	0	1	0	0	0	1	1
378	0	0	0	0	0	1	1	0	0	0	1	0	0	0	0	0	0	0	2	2	2	1	1	1	1	1	1	1	2	1	0	0	0	0	0	1	2	0	1	1	1	2	2	2	0	1	0	0	2
379	0	0	0	0	0	0	2	0	2	0	0	0	0	0	0	0	0	2	1	1	2	0	2	2	0	0	2	2	2	1	1	2	1	1	0	2	2	0	0	2	2	1	1	2	1	0	0	2	0
380	1	0	1	0	0	1	1	0	2	0	0	0	0	0	0	0	0	0	1	1	1	0	2	2	0	0	1	2	1	1	0	0	1	0	0	2	0	0	2	0	0	0	0	2	1	1	0	1	1
381	0	0	0	0	0	1	1	1	0	0	1	0	1	0	0	0	0	2	0	1	1	0	2	2	0	0	0	1	2	1	0	2	2	0	0	2	0	0	2	0	0	0	0	1	0	0	0	0	2
382	0	0	0	0	0	1	2	0	1	0	0	0	1	0	1	0	0	1	1	1	2	1	1	1	0	0	1	2	1	1	1	2	1	1	0	2	0	0	2	0	0	0	1	2	1	2	1	0	2
383	0	0	0	0	0	2	1	0	0	0	1	0	0	0	0	0	0	1	1	2	2	0	2	2	0	0	0	1	1	0	0	0	0	0	0	2	0	1	1	0	0	0	0	1	0	1	0	0	0
384	0	0	0	0	0	2	2	0	2	0	0	0	0	0	0	0	0	2	0	0	1	1	2	2	0	0	2	2	2	2	0	1	1	0	0	0	2	0	0	2	2	0	0	2	0	0	1	1	1
385	1	0	1	1	1	2	2	0	0	0	1	0	0	0	0	0	1	1	1	1	2	1	2	2	0	0	1	2	2	1	1	1	0	0	1	2	2	0	0	2	2	1	1	2	1	0	1	0	2
386	1	0	0	0	0	0	2	0	1	0	0	1	1	1	0	0	0	1	1	1	2	1	1	2	0	0	2	2	1	1	1	0	0	0	0	2	1	0	1	2	1	0	0	0	0	0	0	1	0
387	1	0	0	0	0	2	2	0	1	0	0	1	2	1	1	0	0	1	1	1	2	0	2	2	0	0	1	0	2	0	0	2	1	0	1	2	2	0	0	2	2	1	1	1	1	1	0	2	2
388	1	1	0	0	0	1	1	1	0	0	1	1	1	0	0	1	0	0	2	2	2	0	1	1	1	1	2	1	2	0	0	2	2	0	0	1	1	0	2	0	0	1	1	2	0	0	0	2	1
389	0	0	0	0	1	1	1	0	2	0	0	0	0	0	0	0	0	0	2	1	2	0	1	2	1	1	2	2	2	1	1	0	1	1	0	2	2	0	2	0	0	0	0	2	0	1	1	0	2
390	1	0	2	0	0	0	2	0	1	0	0	1	1	0	0	1	0	0	2	2	2	0	1	1	1	1	1	2	1	1	1	1	1	0	0	1	1	0	0	1	1	0	0	2	0	0	0	0	1
391	0	1	0	0	0	1	1	0	0	0	1	0	0	0	0	0	0	1	1	1	2	0	2	2	0	0	1	1	2	1	1	0	0	0	0	2	1	0	0	2	2	0	1	2	1	1	0	2	0
392	0	1	0	0	0	1	1	1	0	0	1	1	2	0	1	1	1	0	2	1	2	0	2	2	1	1	1	2	1	1	0	1	1	1	1	1	1	0	2	0	0	0	0	1	0	0	0	1	1
393	0	0	1	0	0	2	2	0	1	0	0	0	0	0	0	0	0	2	1	1	1	0	1	1	1	1	2	2	2	2	1	0	0	1	0	2	2	0	1	1	1	1	1	2	1	0	0	1	0
394	0	0	0	0	0	2	1	1	0	1	1	0	0	0	0	0	1	2	0	0	1	1	1	1	1	2	0	1	1	0	1	2	1	1	0	2	1	1	0	1	1	1	1	2	0	1	0	1	0
395	0	0	0	0	0	2	1	0	0	1	2	0	1	0	1	0	0	0	2	2	2	0	2	2	1	1	1	1	1	1	0	2	1	1	0	1	1	0	0	1	1	1	1	2	2	0	0	1	1
396	0	0	0	0	0	1	2	0	1	0	0	1	1	0	0	1	0	2	0	0	0	0	2	2	0	0	2	2	2	2	0	0	0	0	0	2	1	0	1	1	1	0	0	2	0	0	0	2	0
397	1	0	0	0	1	2	1	0	1	0	1	0	1	0	1	0	0	0	2	2	2	0	2	2	0	0	2	2	2	2	1	1	1	1	1	2	1	0	0	0	0	0	0	1	0	0	0	1	2
398	1	0	0	0	1	2	2	0	2	0	0	0	1	0	0	0	1	0	2	1	2	1	2	2	0	0	1	2	2	1	1	1	1	1	1	1	1	0	0	2	2	0	0	2	0	0	0	2	0
399	1	0	0	0	0	0	1	0	1	0	0	0	0	0	0	0	0	1	1	1	2	0	2	2	0	0	2	2	2	2	0	1	0	0	0	0	2	0	0	2	2	0	0	2	1	1	1	0	1
400	0	0	0	0	1	2	1	0	2	0	0	0	2	1	1	0	0	2	0	0	0	2	2	2	0	0	1	1	2	0	1	1	1	0	0	2	1	0	1	1	1	1	1	1	0	1	0	1	0
401	1	0	0	0	0	1	1	0	0	0	0	1	2	0	0	1	0	1	1	1	1	1	1	2	0	0	2	2	2	2	0	1	0	2	1	1	1	0	1	1	1	0	0	1	0	0	0	0	2
402	0	0	0	0	0	1	2	0	1	0	0	0	0	0	0	0	0	1	1	0	1	0	1	1	2	2	2	2	2	1	1	1	1	0	1	2	0	0	2	0	0	0	0	1	0	0	0	2	0
403	0	0	1	0	0	1	1	0	0	0	1	0	1	0	1	0	0	0	2	2	2	1	1	1	1	1	0	0	1	0	0	1	1	1	1	2	1	0	1	2	1	0	0	0	0	0	1	0	1
404	1	0	1	1	0	2	2	1	1	0	0	0	0	0	0	0	0	1	1	1	1	1	1	1	1	1	1	1	1	1	0	1	1	1	1	2	1	0	1	1	1	0	1	2	0	0	0	0	2
405	0	0	0	0	1	2	2	0	2	0	0	0	1	1	0	0	0	1	1	1	1	0	2	2	0	0	2	2	2	2	1	2	1	0	1	2	2	0	0	2	2	0	0	2	0	0	0	1	2
406	1	0	0	0	0	1	2	0	0	0	0	0	2	1	1	0	1	1	1	1	1	0	2	2	0	0	2	2	2	2	0	0	0	1	1	2	1	0	2	0	0	1	1	2	1	0	0	1	0
407	0	0	0	0	0	1	1	0	1	0	1	0	0	0	0	0	0	1	1	1	1	0	2	2	1	1	1	1	2	1	0	1	0	2	1	1	2	0	0	1	1	0	0	1	0	0	0	1	1
408	1	0	0	0	1	1	2	1	0	0	0	1	2	0	2	0	0	1	0	0	0	0	2	2	0	0	1	1	2	1	0	1	1	1	0	1	2	0	0	1	1	0	0	1	0	1	0	1	1
409	1	1	0	0	0	1	1	0	1	0	0	1	1	0	0	1	0	1	1	1	1	0	2	2	0	0	2	2	2	1	0	1	1	0	1	1	1	1	0	0	0	0	0	1	1	1	0	2	0
410	0	0	0	0	0	0	1	1	0	0	1	0	1	0	1	0	0	1	1	1	0	0	1	1	1	1	2	2	2	2	0	2	1	0	0	1	1	0	0	1	1	0	0	2	1	1	0	2	0
411	0	1	1	0	0	2	2	1	0	0	0	0	1	0	1	0	0	2	1	1	1	0	2	2	0	0	1	1	2	1	1	1	1	1	1	1	1	0	1	1	1	0	0	2	0	2	0	2	0
412	0	0	0	0	1	2	0	0	0	0	2	0	0	0	0	0	0	0	1	1	1	0	2	2	0	0	2	2	2	1	1	1	1	0	0	1	1	0	1	1	1	0	0	1	0	1	1	1	1
413	0	0	0	0	0	2	2	1	0	0	0	0	0	0	0	0	0	0	1	1	1	0	0	1	0	0	1	2	1	1	0	2	2	0	1	2	1	0	1	1	1	0	0	1	0	0	0	1	1
414	1	0	0	0	0	1	2	0	0	0	0	0	2	1	0	0	0	0	2	1	2	0	2	2	0	0	2	2	2	2	2	1	2	1	0	1	2	0	0	1	1	0	0	0	1	1	0	2	0
415	0	0	0	0	0	1	2	0	1	0	0	0	1	0	1	0	1	1	1	1	1	0	0	1	0	0	2	2	2	2	0	1	0	1	0	2	1	0	0	2	2	0	0	2	0	0	0	0	2
416	0	0	0	0	0	1	2	0	2	0	0	0	2	0	2	0	0	0	1	2	2	0	1	2	0	0	2	2	2	1	1	1	1	0	0	2	1	0	2	1	0	0	1	1	1	0	0	0	2
417	0	0	0	0	0	2	2	0	2	0	0	1	2	0	2	0	0	1	1	1	2	0	2	2	0	0	1	2	2	1	0	1	1	0	0	1	2	0	0	2	2	1	1	2	2	0	0	2	0
418	0	0	0	0	0	0	2	0	2	0	0	1	1	0	1	0	1	2	1	1	1	1	2	2	0	0	0	1	1	1	0	2	2	1	0	0	2	0	1	1	1	1	1	1	0	0	0	2	0
419	1	0	0	0	0	1	2	0	0	1	1	1	1	0	1	0	0	0	2	1	2	1	2	2	0	0	2	2	2	2	0	2	1	0	0	1	1	0	0	2	2	0	0	1	0	1	1	1	1
420	0	0	0	0	1	2	1	1	0	0	1	1	1	0	1	0	0	1	1	1	1	0	2	2	0	0	2	2	2	1	1	1	0	1	2	2	1	0	1	1	1	0	1	1	1	0	1	0	2
421	1	0	0	0	1	1	2	1	0	0	1	1	2	0	1	0	0	0	2	2	2	1	2	2	0	0	1	1	2	0	0	0	1	1	0	2	2	0	0	1	1	0	1	2	0	1	0	1	1
422	1	0	1	1	0	1	2	0	2	0	0	1	1	0	0	1	0	0	2	2	2	0	1	1	1	1	2	1	2	0	0	2	1	0	1	2	1	0	1	1	1	0	1	2	2	0	0	2	1
423	0	0	0	0	0	1	2	1	0	0	0	1	2	0	2	0	0	2	0	0	1	0	2	2	0	0	1	2	1	1	1	1	1	1	0	2	1	1	0	1	1	0	1	2	1	1	0	0	2
424	1	0	0	0	1	2	1	1	0	1	1	0	0	0	0	0	1	1	1	1	1	1	2	2	0	0	1	2	1	1	0	2	1	0	0	1	2	0	1	1	1	1	2	2	1	1	0	1	0
425	1	0	0	0	0	0	2	0	1	0	1	0	0	0	0	0	0	2	0	0	1	0	1	1	2	2	1	2	2	1	2	1	0	1	1	2	0	0	2	1	0	0	0	2	0	0	0	1	1
426	0	0	0	0	0	1	2	0	0	0	0	0	0	0	0	0	0	2	0	0	1	0	2	2	0	0	2	2	2	1	1	0	0	0	0	1	2	0	0	2	2	0	0	1	0	0	0	1	1
427	1	0	0	0	1	1	2	0	2	0	0	0	0	0	0	0	0	1	1	1	2	0	2	2	0	0	2	2	2	1	2	1	2	0	0	0	1	1	0	1	1	0	1	1	1	0	0	1	1
428	0	0	0	0	0	0	2	0	1	0	0	1	0	0	0	0	0	0	1	1	1	0	2	2	0	0	1	1	2	2	0	1	1	0	1	1	2	0	1	1	1	0	0	1	0	1	0	2	0
429	0	0	0	0	0	1	2	1	0	0	0	0	0	0	0	0	0	1	1	1	2	0	1	1	2	2	1	1	2	1	0	1	2	0	0	1	1	0	0	1	1	1	1	2	1	0	0	0	1
430	1	0	0	0	1	2	1	0	0	0	1	1	1	0	1	0	0	1	1	1	1	1	2	2	0	0	1	1	2	1	0	1	1	0	1	1	1	0	2	0	0	0	0	2	0	1	0	1	1
431	1	0	0	0	0	2	2	0	2	0	0	0	0	0	0	0	0	1	1	1	1	2	0	1	1	1	1	1	2	0	1	2	2	0	0	0	1	0	0	2	2	0	2	2	0	1	0	2	0
432	1	0	0	0	0	2	2	0	0	0	0	0	0	0	0	0	0	2	0	0	1	1	2	2	0	0	0	1	1	0	0	2	2	0	0	1	0	0	1	0	0	0	0	1	0	0	0	1	0
433	0	0	0	0	1	1	2	1	1	0	0	1	1	0	0	1	0	0	2	2	2	0	1	2	0	0	2	2	2	2	0	1	2	1	0	1	2	0	0	1	1	0	0	2	0	0	1	0	2
434	1	0	0	0	0	1	0	0	0	0	2	1	2	0	0	1	0	0	1	1	1	1	1	2	0	0	1	2	1	1	1	1	2	0	0	2	2	0	2	0	0	0	0	2	0	0	0	2	1
435	0	0	0	0	0	0	2	0	2	0	0	1	2	0	2	0	0	0	2	1	2	1	2	2	0	0	2	2	1	0	1	2	1	0	0	1	2	0	0	2	2	2	2	2	1	0	0	1	1
436	1	0	1	0	0	2	1	0	1	1	1	0	0	0	0	0	0	0	2	1	2	1	2	2	0	0	1	2	2	1	1	2	2	0	0	2	2	0	0	1	1	0	0	0	0	1	1	2	1
437	1	0	0	0	0	0	2	0	1	0	0	1	1	0	1	0	0	0	1	1	2	0	2	2	0	0	1	2	1	1	0	1	1	0	0	2	1	0	0	1	1	0	0	1	0	0	0	1	1
438	0	0	0	0	0	0	1	0	0	0	1	1	1	0	1	0	0	1	0	0	0	0	1	1	1	1	0	1	2	1	0	0	1	1	0	1	1	1	0	1	1	2	2	2	0	1	0	2	0
439	1	0	0	0	0	0	2	0	0	1	1	0	0	0	0	0	0	1	1	1	1	1	2	2	0	0	0	1	2	1	0	2	1	1	1	1	2	0	0	2	2	0	0	1	0	0	0	1	1
440	1	0	0	0	0	0	1	0	1	1	2	1	1	0	0	1	0	1	1	1	1	0	2	2	1	1	0	1	1	0	0	1	0	0	1	2	1	0	0	2	2	0	0	2	0	1	0	1	1
441	0	0	0	0	0	1	2	0	1	0	1	1	1	0	0	1	1	0	2	1	2	0	2	2	0	0	1	0	2	0	0	0	0	1	1	2	1	0	0	2	2	1	1	1	1	0	1	1	1
442	0	0	0	0	0	1	2	0	0	0	0	0	1	0	1	0	0	1	2	2	2	0	2	2	0	0	2	1	2	0	0	2	1	0	0	1	1	0	0	1	1	0	0	1	0	0	0	0	2
443	1	0	0	0	0	1	2	0	0	0	0	0	0	0	0	0	0	0	1	2	2	0	2	2	0	0	0	1	2	1	0	1	0	1	2	2	1	0	1	1	1	0	0	1	0	0	0	1	1
444	0	0	0	0	0	1	1	0	1	0	1	0	0	0	0	0	1	1	2	2	2	0	1	2	0	0	2	2	2	2	1	2	2	0	0	1	0	0	1	0	0	0	0	1	0	0	0	2	0
445	0	0	0	0	0	2	2	0	0	0	1	0	1	0	1	0	0	0	2	2	2	0	2	2	0	0	1	2	2	1	0	1	1	0	0	2	1	0	1	1	1	1	1	1	0	0	0	1	1
446	0	0	0	0	0	0	2	0	0	0	0	0	0	0	0	0	0	2	0	1	1	1	1	2	0	0	1	0	1	0	0	1	1	2	1	2	1	0	1	1	1	0	0	1	1	1	0	2	0
447	1	0	0	0	0	1	2	0	1	0	0	1	1	0	0	1	0	0	2	2	2	0	2	2	0	0	2	2	2	1	2	2	2	0	0	2	1	0	0	1	1	0	0	2	0	0	1	0	2
448	0	0	0	0	0	0	2	0	0	0	0	0	1	0	1	0	0	1	1	1	2	1	1	2	0	0	1	1	2	0	0	0	1	1	0	2	2	0	0	2	2	2	2	2	1	0	0	1	1
449	1	0	0	0	0	1	2	0	0	0	0	2	2	0	1	0	0	1	1	1	1	0	2	2	0	0	2	2	2	2	0	2	1	0	1	2	1	0	0	1	1	0	1	2	1	1	0	1	1
450	1	0	0	0	0	0	1	1	0	0	1	0	0	0	0	0	0	0	1	1	1	0	1	1	2	2	2	2	2	2	0	2	1	0	0	1	2	0	0	2	2	0	0	0	0	0	0	1	1
451	1	0	0	0	0	2	0	0	1	0	0	0	0	0	0	0	0	0	2	2	2	1	2	2	0	0	0	1	1	0	1	0	0	0	1	2	1	0	0	1	1	0	0	0	0	0	1	1	2
452	0	0	1	0	0	0	1	1	1	0	0	1	2	0	1	0	0	1	0	0	0	0	2	2	0	0	2	2	2	0	0	0	0	0	0	0	1	0	0	2	2	0	0	1	0	0	0	2	1
453	1	0	0	0	0	0	2	0	0	0	0	0	0	0	0	0	0	2	1	1	2	1	2	2	0	0	2	2	2	2	0	1	2	0	0	2	2	0	1	1	1	0	0	2	0	0	0	0	1
454	1	0	0	0	1	1	1	1	0	0	0	1	0	0	1	0	0	1	1	1	1	0	1	1	1	1	2	2	2	0	0	1	1	0	0	1	1	0	0	2	2	0	0	1	0	0	0	1	1
455	1	0	0	0	0	1	2	1	0	0	0	0	0	0	0	0	0	2	0	0	0	0	2	2	0	1	1	1	2	1	0	0	0	0	0	1	1	0	0	1	1	0	1	1	0	0	0	1	1
456	1	0	0	0	0	0	2	0	0	0	0	0	0	0	0	0	0	0	2	2	2	1	2	2	0	0	0	2	1	1	1	1	1	0	0	2	1	0	1	2	1	0	0	2	0	0	0	2	0
457	0	0	0	0	0	1	2	0	0	0	1	1	1	0	1	0	1	2	0	0	2	0	2	2	1	1	1	2	2	1	0	0	1	2	0	2	1	0	0	1	1	0	1	1	0	1	0	1	2
458	1	0	0	0	0	1	2	1	1	0	0	1	2	0	2	0	0	0	2	1	2	0	2	2	0	0	1	2	1	1	0	0	0	2	1	1	0	0	1	0	0	0	0	2	0	1	0	2	1
459	1	0	1	0	0	0	2	1	1	0	0	0	0	0	0	0	0	0	2	2	2	0	2	2	2	2	0	1	1	0	0	2	1	0	0	1	1	0	1	1	1	0	1	2	0	0	0	2	1
460	0	0	1	0	0	1	2	0	2	0	0	0	0	0	0	0	0	1	1	1	1	0	2	2	0	0	0	1	1	1	0	1	1	0	0	1	1	0	2	1	0	0	1	2	0	0	0	2	1
461	0	0	0	0	0	1	1	1	1	0	1	1	2	0	1	0	0	2	0	1	1	0	2	2	0	0	1	2	2	1	1	0	0	0	0	2	0	1	1	0	0	0	1	1	1	0	0	1	1
462	1	0	0	0	0	0	2	0	0	1	1	0	0	0	0	0	0	0	2	2	2	0	2	2	1	1	1	1	2	0	0	1	1	1	0	1	1	0	1	1	1	0	1	2	1	2	0	2	2
463	0	0	0	0	0	0	1	1	0	0	1	0	2	0	2	0	0	0	2	1	2	0	2	2	1	1	2	2	2	2	1	2	2	0	0	2	2	0	1	1	1	0	0	0	0	0	0	1	1
464	0	1	1	0	0	1	2	0	2	0	0	0	1	0	1	0	0	1	1	1	2	0	1	1	0	0	1	2	1	1	1	0	0	0	0	2	2	0	0	2	2	0	2	2	0	1	0	1	1
465	1	0	0	0	0	1	2	0	1	0	0	0	0	0	0	0	0	0	1	2	2	0	2	2	0	0	2	2	2	1	2	1	1	0	0	2	2	0	0	2	2	0	1	2	1	2	0	2	0
466	0	0	0	0	1	1	1	0	0	0	1	0	1	0	1	0	0	2	0	1	2	1	1	2	0	0	2	2	2	2	0	1	1	0	0	1	1	1	0	0	0	0	0	2	0	1	0	1	1
467	0	0	0	0	0	2	1	1	0	1	1	0	1	0	1	0	0	1	1	0	1	0	2	2	0	0	1	1	1	0	0	1	1	0	0	1	1	1	0	1	1	1	1	2	0	0	0	1	1
468	1	0	0	0	0	1	2	0	1	0	0	0	1	0	1	0	0	1	1	1	2	1	2	2	0	0	1	1	2	1	0	2	1	0	0	2	1	0	1	1	1	0	0	2	1	1	0	2	0
469	0	0	1	0	0	1	1	0	1	0	1	0	0	0	0	0	0	1	1	1	0	0	2	2	1	1	2	2	2	2	1	1	1	0	1	2	2	0	1	1	1	1	1	1	1	0	0	2	0
470	1	0	0	0	1	2	1	0	1	0	0	2	2	1	0	1	0	1	1	1	2	1	2	2	0	0	1	1	2	1	0	1	2	1	0	1	1	0	1	1	1	0	0	2	0	0	0	1	1
471	0	0	0	0	0	1	1	0	1	0	1	1	1	0	2	0	0	0	2	1	2	1	1	1	1	1	1	1	1	1	1	1	1	0	0	2	1	0	1	1	1	1	1	2	1	1	0	1	2
472	1	0	0	0	0	2	2	0	2	0	0	1	1	0	0	0	0	0	1	1	1	1	2	2	0	0	1	1	2	0	1	1	1	0	0	2	2	0	1	1	1	0	0	2	0	0	0	1	0
473	0	0	0	0	0	1	1	0	0	0	2	0	1	0	1	0	0	1	1	1	2	0	1	1	1	1	1	1	2	1	0	2	1	1	0	2	0	1	1	0	0	0	0	1	0	1	0	1	1
474	1	1	0	0	0	1	2	1	0	0	1	2	2	0	1	1	1	1	2	2	2	0	2	2	1	1	1	2	2	2	0	1	1	1	2	2	0	0	1	1	1	0	1	1	1	2	0	2	0
475	0	0	0	0	0	2	1	0	1	0	1	0	1	0	1	0	1	1	1	1	1	0	0	0	0	0	1	1	2	1	0	1	1	0	0	2	1	0	0	2	2	0	0	2	0	0	0	1	1
476	1	0	0	0	0	1	1	1	1	0	0	0	0	0	0	0	0	1	1	1	1	0	1	2	1	1	0	1	1	0	0	0	0	0	0	2	1	1	0	1	1	0	0	1	0	0	0	1	1
477	0	1	0	0	1	2	2	1	0	0	0	1	1	0	0	0	0	1	1	1	1	0	2	2	0	0	1	2	2	1	2	1	1	1	1	1	2	0	1	1	1	2	2	2	0	0	0	1	1
478	0	0	0	0	0	2	2	0	2	0	0	1	2	0	1	1	0	1	1	1	2	1	2	2	0	0	2	2	2	2	0	1	0	1	1	2	1	0	2	0	0	0	0	1	0	0	0	1	1
479	0	0	0	0	0	0	2	1	1	0	0	2	2	0	1	1	0	1	0	0	0	0	0	0	0	1	1	1	2	1	0	2	1	2	0	1	2	0	2	1	1	0	1	1	1	0	1	0	2
480	0	0	0	0	0	1	1	0	1	0	1	0	1	0	0	0	0	1	1	1	1	1	2	2	0	0	1	1	2	0	1	0	0	0	0	2	1	0	0	1	1	0	1	2	1	0	0	1	1
481	1	0	1	1	0	1	2	1	1	0	0	0	1	0	0	0	0	1	1	1	1	0	2	2	0	0	1	2	2	1	0	0	1	1	0	1	2	0	2	0	0	0	0	1	0	0	0	1	1
482	1	0	0	0	0	1	2	1	1	1	0	0	0	0	0	0	0	0	2	2	2	0	0	2	0	0	1	1	2	2	1	1	1	0	0	1	1	0	1	2	1	1	1	2	1	0	0	1	1
483	1	0	0	0	0	1	2	0	0	0	0	0	0	0	0	0	0	1	1	1	2	0	1	1	1	1	1	1	2	2	0	0	0	0	0	2	1	0	1	1	1	0	1	1	1	1	1	0	2
484	0	0	0	0	0	0	2	0	1	0	1	0	1	0	1	0	0	2	0	0	1	0	2	2	0	0	2	2	2	2	1	1	1	0	0	1	2	0	1	1	1	0	0	1	0	0	0	1	1
485	0	0	0	0	0	1	2	0	2	0	0	0	0	0	0	0	0	0	2	2	2	1	2	2	0	0	2	2	2	1	1	1	0	1	1	2	2	0	0	2	2	1	1	2	0	2	0	0	2
486	0	0	0	0	0	0	2	1	1	0	0	0	0	0	0	0	0	1	1	1	0	0	2	2	0	0	2	2	2	2	0	2	1	1	1	2	2	0	0	2	1	1	1	2	0	2	0	2	0
487	0	0	0	0	0	0	1	0	0	0	0	0	0	0	0	0	0	0	2	2	2	0	2	2	0	0	1	2	1	1	0	1	2	0	0	1	1	0	2	0	0	0	0	2	0	0	0	1	1
488	1	0	0	0	0	0	2	0	2	0	0	0	1	0	1	0	0	1	0	0	0	1	2	2	0	0	2	2	2	2	1	0	0	0	1	2	2	0	2	0	0	2	2	2	0	1	0	2	0
489	1	1	0	0	0	1	2	0	0	0	1	0	2	0	1	0	0	0	2	2	1	0	2	2	0	0	1	1	1	0	0	2	2	0	0	1	1	1	0	1	1	1	1	2	1	0	1	1	1
490	1	1	0	0	0	1	1	1	0	0	1	0	2	0	1	0	0	0	2	2	2	1	1	1	1	2	2	2	2	1	1	1	0	0	0	0	2	0	0	2	2	0	0	2	0	0	0	2	1
491	0	0	0	0	1	2	1	0	1	0	1	1	1	0	1	0	0	1	1	1	2	1	0	1	0	1	1	1	1	1	1	1	0	0	1	2	2	0	0	2	2	1	2	2	1	1	0	2	0
492	0	0	0	0	0	1	2	0	1	0	0	0	0	0	0	0	0	0	2	2	1	0	0	2	0	0	1	1	2	1	0	1	0	0	1	2	1	0	1	1	0	0	2	2	1	1	0	2	0
493	1	0	1	0	0	1	2	0	1	0	1	1	1	0	0	1	0	0	2	2	2	0	2	2	0	0	1	1	2	1	0	0	0	0	0	1	1	0	0	2	2	0	0	1	0	0	0	1	1
494	1	0	0	0	0	2	2	1	1	0	0	0	1	0	1	0	0	0	2	2	1	0	2	2	0	0	2	2	2	0	1	1	1	2	0	1	1	0	0	2	2	0	0	2	0	0	0	1	0
495	1	0	0	0	0	1	1	0	1	0	0	0	1	0	1	0	0	1	1	1	1	1	2	2	1	1	0	2	1	1	1	2	2	0	0	1	1	1	0	1	1	1	1	1	0	1	0	2	0
496	1	0	0	0	0	1	1	1	0	1	1	1	0	0	1	0	0	2	0	0	0	1	2	2	0	0	1	2	2	1	0	2	2	0	0	0	1	1	0	1	1	1	1	2	1	0	0	2	1
497	0	0	0	0	1	2	1	0	1	0	1	0	0	0	0	0	0	1	1	1	0	0	2	2	2	2	2	2	2	1	2	1	1	0	0	2	2	0	0	2	2	0	1	2	1	2	1	0	1
498	0	0	0	0	0	1	2	1	0	0	0	1	1	0	0	1	0	0	2	1	2	1	2	2	1	1	1	1	2	1	1	1	1	0	0	2	1	0	2	0	0	0	0	2	0	0	0	0	2
499	0	0	0	0	0	1	2	0	2	0	0	0	0	0	0	0	0	0	1	2	2	0	2	2	0	0	1	2	2	2	0	1	1	2	0	1	2	0	0	2	1	0	0	2	1	1	0	1	0
500	0	0	0	0	0	0	1	0	1	1	1	1	0	0	1	0	0	1	1	0	0	0	1	2	0	0	2	2	2	2	0	1	1	0	0	1	1	0	0	2	2	0	0	1	0	0	0	1	1
501	1	0	1	0	0	1	2	0	0	0	0	0	0	0	0	0	0	2	1	1	2	1	2	2	1	1	1	2	1	1	0	1	1	0	0	1	2	0	1	0	0	0	0	0	0	1	0	0	2
502	0	0	0	0	0	0	1	0	0	0	0	1	1	0	2	0	0	1	1	1	2	0	2	2	1	1	2	2	2	2	0	2	2	0	0	0	0	1	0	0	0	0	1	2	1	0	0	0	2
503	0	1	0	0	1	1	2	1	0	0	0	0	1	0	1	0	0	0	1	2	2	0	1	2	0	0	2	2	2	1	1	1	1	0	0	2	0	0	2	1	0	0	0	1	0	0	0	0	1
504	1	0	0	0	1	1	2	0	0	0	1	0	0	0	0	0	0	1	0	0	0	0	2	2	1	1	1	2	2	1	1	1	0	1	0	1	1	0	2	0	0	2	2	2	0	0	0	0	2
505	0	0	0	0	0	0	1	0	0	0	1	0	1	0	1	0	0	0	2	1	2	0	2	2	0	0	2	2	1	0	0	2	1	2	0	2	1	0	2	1	0	0	1	2	0	1	0	2	1
506	1	0	0	0	0	2	2	0	1	0	0	1	1	0	0	1	0	1	1	1	2	0	2	2	0	0	1	2	2	1	0	1	1	0	0	1	1	0	0	1	1	0	0	1	0	0	0	2	1
507	0	0	0	0	0	0	1	0	1	0	1	0	0	0	0	0	0	1	1	1	1	1	2	2	1	1	1	1	2	1	0	2	2	0	1	1	1	1	0	0	0	0	0	2	0	0	0	1	1
508	0	0	0	0	1	2	0	0	0	1	2	0	0	0	0	0	0	1	1	1	2	0	1	1	1	1	2	2	2	1	2	1	1	0	0	1	2	0	0	2	2	0	1	2	1	1	0	2	0
509	0	0	0	0	2	2	2	0	1	0	1	0	0	0	0	0	0	0	2	2	2	0	2	2	1	1	1	2	1	1	1	0	0	1	2	2	2	0	0	2	2	0	0	1	0	1	0	2	0
510	0	0	0	0	0	2	1	1	0	0	1	0	0	0	0	0	0	0	1	2	2	0	2	2	0	0	1	2	2	1	1	1	1	0	0	1	0	0	2	0	0	1	1	2	1	0	1	1	1
511	0	0	0	0	0	2	1	1	0	0	0	0	0	0	0	0	0	0	2	2	2	0	1	2	0	0	2	2	2	1	0	1	1	0	0	2	2	0	1	1	1	0	0	1	0	0	0	1	1
512	0	0	0	0	0	2	2	1	0	0	0	1	1	0	1	0	0	1	1	2	2	1	2	2	0	0	1	2	2	2	0	1	0	2	2	2	2	0	1	1	1	0	1	1	1	0	0	1	1
513	0	0	0	0	0	1	1	0	0	0	1	0	0	0	0	0	0	0	1	1	2	1	1	1	1	1	1	2	2	1	1	0	0	1	0	1	2	0	0	2	2	1	1	1	0	0	0	2	0
514	0	0	0	0	0	1	1	0	1	0	0	1	2	0	2	0	1	1	1	1	1	0	2	2	0	0	2	2	2	1	2	1	2	1	0	1	2	0	0	2	2	1	1	1	1	0	0	1	1
515	0	1	0	0	0	1	1	0	0	0	2	2	2	0	0	1	0	1	1	1	2	0	2	2	1	1	1	1	2	1	0	1	1	2	0	1	1	0	0	1	1	0	0	2	0	0	0	1	1
516	1	1	0	0	0	1	2	0	2	0	0	1	0	0	1	0	0	1	1	1	1	1	1	1	1	1	2	2	2	2	1	1	1	0	0	2	1	0	1	1	1	0	1	1	1	1	0	1	1
517	0	0	0	0	0	1	2	0	2	0	0	0	1	0	1	0	0	1	0	0	0	0	2	2	0	0	1	1	2	1	0	1	1	2	1	1	1	1	1	0	0	0	1	2	2	2	0	1	1
518	0	0	0	0	0	1	1	0	0	0	1	1	1	0	0	1	0	1	1	0	1	0	1	1	0	0	2	2	2	1	1	1	1	1	1	1	1	1	0	1	1	0	0	2	0	0	0	1	0
519	0	0	0	0	0	1	2	0	1	0	0	1	2	0	1	0	0	1	1	1	1	0	2	2	0	0	1	1	2	1	0	0	0	1	0	2	0	0	0	1	1	0	0	1	0	0	0	2	0
520	1	0	0	0	0	2	0	0	1	1	1	0	0	0	0	0	0	1	1	0	1	1	2	2	0	0	0	1	2	0	0	2	1	1	2	2	1	0	2	0	0	0	1	2	0	0	0	2	0
521	0	0	0	0	0	0	2	0	1	0	0	0	1	0	1	0	0	1	2	2	2	0	2	2	0	0	0	2	1	0	0	2	1	1	0	1	2	0	1	1	1	1	1	2	1	1	0	1	0
522	0	0	0	0	0	0	2	0	1	0	0	0	0	0	0	0	0	0	1	1	1	1	2	2	0	0	2	2	2	2	2	2	2	0	0	1	2	0	0	1	1	0	0	1	0	1	1	0	2
523	1	0	0	0	0	1	2	0	0	1	1	1	1	0	0	1	0	0	2	2	1	0	0	0	0	1	0	1	1	0	0	1	0	1	2	2	2	0	0	1	1	0	0	1	0	0	0	1	0
524	0	0	0	0	0	1	1	2	0	0	0	0	0	0	0	0	0	2	0	0	1	1	2	2	1	1	2	2	2	2	0	1	1	0	0	2	1	1	0	1	1	0	0	1	0	0	0	2	0
525	1	0	0	0	0	1	2	1	1	0	0	1	1	0	1	0	0	0	1	1	1	1	1	1	0	0	0	2	1	0	0	1	1	2	0	1	1	1	0	1	1	0	0	2	0	0	0	1	1
526	0	0	0	0	0	2	2	0	1	0	1	0	0	0	0	0	0	1	1	1	1	1	1	1	1	1	1	2	2	1	1	1	1	0	0	1	1	0	0	1	1	0	1	2	1	1	0	2	1
527	0	0	0	0	0	1	1	0	1	0	1	0	1	0	0	0	0	1	2	2	2	0	2	2	1	1	2	2	2	1	1	1	1	1	1	1	1	1	0	1	1	0	0	1	0	0	0	1	1
528	0	0	0	0	0	1	2	1	0	0	0	1	2	0	1	1	0	1	1	1	2	0	2	2	0	0	2	2	2	2	0	0	0	0	1	2	1	0	2	0	0	0	0	0	0	0	0	1	0
529	1	1	0	0	0	1	2	0	0	0	1	1	1	0	0	0	0	0	1	2	2	1	1	2	0	0	2	2	2	1	0	2	2	0	0	1	1	0	2	1	0	0	0	0	1	1	0	1	2
530	0	0	0	0	0	1	1	0	1	0	1	1	1	0	0	1	0	0	1	2	2	0	2	2	0	0	2	2	2	2	0	2	1	1	0	1	1	0	0	2	2	0	1	2	1	1	0	0	2
531	1	0	0	0	0	1	2	1	0	0	0	1	1	0	0	1	0	1	1	1	2	0	2	2	0	0	1	1	2	1	1	1	2	0	1	2	2	0	1	1	1	0	0	2	0	0	0	0	1
532	1	0	0	0	0	2	2	1	1	0	0	0	1	0	1	0	0	0	1	2	2	0	2	2	0	0	2	2	1	1	0	1	1	0	1	2	1	0	0	1	1	0	0	1	0	0	0	2	0
533	1	0	0	0	0	2	2	0	2	0	0	2	2	0	0	1	0	1	1	1	2	0	0	0	0	0	1	2	1	1	0	1	1	1	0	0	1	0	1	2	0	0	1	1	0	0	0	1	2
534	0	0	0	0	0	0	2	1	0	0	0	0	1	0	1	0	0	2	0	1	2	0	1	2	0	0	2	2	2	1	0	1	0	1	0	1	2	0	2	0	0	1	1	1	0	0	0	2	1
535	1	0	0	0	0	0	2	0	2	0	0	0	0	0	0	0	1	1	2	2	1	0	2	2	0	0	2	2	1	0	0	0	1	1	0	1	1	1	0	0	0	1	1	2	1	1	0	2	1
536	1	0	0	0	0	1	0	0	0	0	1	0	2	1	1	0	0	1	1	1	2	2	2	2	0	0	1	1	2	1	1	0	0	1	2	2	1	0	0	2	2	0	1	2	1	0	0	1	1
537	1	0	0	0	0	2	2	1	0	0	0	1	1	1	0	0	1	1	2	2	1	1	2	2	0	0	1	2	2	1	1	1	1	0	0	1	1	0	1	1	1	0	0	0	0	0	1	0	2
538	0	0	0	0	0	1	2	0	0	0	0	0	0	0	0	0	0	1	1	1	2	1	2	2	0	0	2	2	1	1	1	1	0	1	1	2	2	0	2	0	0	0	1	1	1	0	0	1	1
539	0	0	0	0	0	1	1	0	1	0	0	0	1	0	1	0	0	0	2	2	2	0	2	2	1	1	2	2	2	2	0	0	0	0	0	1	1	0	0	1	1	0	0	1	0	1	0	1	1
540	0	0	0	0	0	2	1	0	0	1	1	0	0	0	0	0	0	0	2	2	2	0	2	2	0	0	2	2	2	1	1	2	1	0	0	1	1	0	2	0	0	0	1	1	1	2	0	2	0
541	0	0	0	0	0	0	2	0	1	0	0	1	0	0	1	0	0	0	1	1	1	1	2	2	0	0	0	1	1	0	1	1	1	0	0	2	0	1	1	0	0	0	0	2	0	0	0	1	1
542	1	0	0	0	0	1	2	0	1	0	0	0	1	1	0	0	0	1	1	1	1	1	0	0	1	1	1	2	2	1	1	1	0	0	0	2	0	0	0	1	1	1	1	1	0	0	0	2	0
543	0	0	0	0	1	1	1	0	2	0	0	1	0	0	0	0	0	1	1	1	2	1	2	2	0	0	2	2	2	1	1	0	0	0	1	2	0	0	2	1	0	0	0	1	0	0	1	0	2
544	1	0	0	0	1	2	2	1	1	0	0	0	0	0	0	0	0	1	1	1	1	0	2	2	2	2	1	1	2	1	1	1	2	1	0	1	1	0	1	1	1	0	0	2	1	0	0	1	1
545	1	0	0	0	0	1	2	0	0	0	0	0	0	0	0	0	0	0	1	1	2	0	2	2	0	0	2	2	2	1	1	1	1	0	0	1	2	0	0	1	1	0	0	1	0	1	0	0	2
546	0	0	0	0	1	2	2	0	1	0	0	0	1	0	1	0	0	1	1	1	2	0	2	2	1	1	1	2	1	1	1	1	1	0	0	1	1	0	1	1	1	2	2	2	0	0	0	1	1
547	0	0	1	0	0	0	2	0	2	0	0	0	1	1	0	0	0	1	0	0	0	0	2	2	0	0	2	2	2	2	0	1	1	0	0	1	1	0	0	2	2	0	1	1	1	1	0	2	0
548	0	0	0	0	0	2	2	1	0	0	0	0	1	0	1	0	0	2	1	1	2	0	2	2	0	0	2	2	2	2	0	0	1	1	0	2	2	0	0	2	2	0	1	2	1	1	0	1	1
549	1	0	0	0	0	2	2	0	1	0	0	0	1	0	1	0	0	1	1	1	1	0	1	2	0	0	0	2	1	0	0	1	1	0	0	1	1	0	1	1	1	0	0	1	0	1	0	2	0
550	1	0	0	0	0	0	2	0	1	0	0	0	0	0	0	1	0	0	2	2	2	0	2	2	0	0	1	2	2	1	2	1	1	0	0	1	2	0	0	1	1	1	1	1	1	0	0	1	1
551	0	1	0	0	0	1	1	0	0	0	1	1	1	0	0	1	0	1	1	0	2	0	2	2	0	0	2	2	2	2	0	1	0	1	0	1	2	0	1	1	1	0	1	1	1	1	0	1	1
552	1	0	1	0	0	0	2	0	1	0	0	1	1	0	0	1	0	0	2	1	2	1	2	2	0	0	1	1	2	1	0	0	0	0	0	2	2	1	0	0	0	0	0	1	0	0	0	1	1
553	1	0	0	0	0	1	0	0	0	1	2	1	2	0	2	0	0	1	1	1	1	1	1	1	1	1	2	2	2	1	1	1	1	0	1	1	1	0	1	1	1	0	1	2	1	0	0	2	0
554	0	0	0	0	0	1	1	0	0	0	0	0	0	0	0	0	0	1	1	1	2	0	2	2	1	1	1	1	2	1	0	1	0	1	0	1	1	0	0	1	1	0	1	2	1	1	0	0	2
555	1	0	0	0	0	1	2	0	2	0	0	0	2	1	0	0	0	2	0	0	0	0	1	1	0	0	1	2	1	1	1	0	0	0	0	2	1	0	0	1	1	0	2	2	1	1	0	2	0
556	0	0	0	0	0	0	1	0	1	1	1	0	1	1	0	0	0	0	2	2	2	0	2	2	0	0	1	2	1	0	1	0	1	1	0	2	2	0	1	1	1	0	0	2	0	0	0	2	0
557	0	0	0	0	1	1	1	1	1	0	1	0	0	0	0	0	0	0	1	2	2	0	1	2	0	0	1	2	0	0	0	2	2	0	0	1	1	0	1	2	0	0	1	1	1	1	0	2	0
558	1	0	0	0	1	1	2	0	1	0	0	0	0	0	0	0	0	1	1	1	2	0	1	1	0	0	0	1	1	0	0	1	0	0	1	2	2	1	0	0	0	0	0	2	0	0	1	1	1
559	0	0	0	0	0	0	2	1	1	0	0	0	1	0	0	0	0	1	1	1	1	1	2	2	0	0	1	2	2	1	1	1	1	0	0	2	1	0	2	1	0	0	1	2	0	0	0	2	0
560	0	0	2	0	0	0	2	0	0	0	0	0	1	1	0	0	0	1	1	1	1	1	1	1	1	1	1	1	2	2	0	1	1	0	0	2	2	0	0	1	1	0	0	2	0	0	0	1	1
561	1	0	0	0	0	1	2	0	0	1	1	1	1	0	1	0	0	0	1	1	1	0	2	2	0	0	1	1	2	1	0	0	0	1	0	1	2	0	0	2	2	0	0	1	0	1	1	0	2
562	1	0	0	0	0	0	2	0	2	0	0	0	1	0	1	0	0	1	1	1	2	0	1	2	0	0	0	1	1	0	1	1	1	0	0	1	1	0	0	0	0	0	1	2	1	1	0	2	0
563	1	0	0	0	0	1	2	0	2	0	0	0	0	0	0	0	0	1	1	1	2	1	2	2	1	1	2	2	2	0	1	1	1	0	0	2	1	0	1	1	1	1	1	1	0	1	0	0	2
564	0	0	0	0	0	1	2	0	1	0	2	1	1	0	0	1	0	1	0	0	1	2	0	1	1	1	2	2	2	2	0	1	1	0	0	2	2	0	0	2	2	0	0	2	0	0	1	0	2
565	1	0	0	0	2	2	2	0	0	0	0	1	2	0	2	0	0	1	1	1	2	0	2	2	0	0	1	1	2	1	0	0	0	0	0	2	2	0	0	2	2	0	1	2	0	0	0	2	0
566	0	0	0	0	0	0	2	0	1	0	0	0	0	0	0	0	0	1	1	1	1	0	2	2	0	0	1	1	2	1	1	0	2	1	0	1	2	0	0	1	1	0	1	2	1	1	0	2	0
567	1	0	0	0	0	2	2	0	0	0	1	0	0	0	0	0	0	2	0	0	0	0	2	2	1	1	1	2	2	1	1	1	1	0	0	1	1	0	1	1	1	1	1	1	1	0	0	0	2
568	0	0	0	0	1	2	1	1	0	0	1	0	0	0	0	0	0	2	0	0	1	1	1	1	1	1	2	2	1	1	1	1	1	2	0	1	0	0	1	0	0	1	1	1	1	0	0	1	1
569	1	0	0	0	0	2	1	0	1	0	0	0	1	0	1	0	0	1	1	1	1	1	2	2	0	0	2	2	2	2	0	1	1	0	0	2	2	0	2	1	1	1	1	2	1	1	0	1	2
570	1	0	1	0	0	1	1	0	0	0	1	1	0	0	1	0	0	1	1	0	0	0	2	2	0	0	2	2	2	2	0	2	2	0	0	1	1	0	1	1	1	1	1	2	1	1	0	1	1
571	0	0	0	0	0	2	2	0	0	0	1	0	1	0	1	0	1	2	1	1	1	0	2	2	0	0	1	2	2	2	0	2	1	0	0	2	2	0	0	1	1	0	2	2	0	1	0	2	1
572	1	1	0	0	0	0	2	1	0	0	0	0	0	0	0	0	1	1	1	2	2	1	0	0	1	1	2	2	2	1	0	1	0	0	0	1	1	0	1	2	1	0	0	2	0	0	0	1	1
573	1	0	0	0	0	1	2	0	0	0	0	1	1	0	0	1	0	1	1	1	0	0	0	0	0	0	1	1	2	0	0	1	1	0	0	1	2	0	1	1	1	0	1	2	1	2	0	0	0
574	0	0	0	0	0	2	1	2	0	0	0	1	1	0	0	1	0	1	1	1	1	0	2	2	0	0	2	2	2	2	2	1	1	0	0	2	1	0	2	0	0	0	1	2	0	1	0	2	0
575	0	0	0	0	0	0	1	0	0	0	1	0	1	0	1	0	0	1	1	1	2	1	2	2	0	0	0	2	2	0	1	2	2	0	0	1	2	0	0	2	2	0	0	1	0	0	0	1	1
576	1	1	0	0	0	1	1	1	1	0	0	0	1	1	0	0	0	1	1	1	2	0	2	2	0	0	2	2	2	2	0	1	1	0	0	1	1	0	0	1	1	1	1	1	0	1	1	1	1
577	1	0	0	0	1	1	1	0	1	1	1	1	2	0	1	0	0	1	1	1	2	0	2	2	0	0	0	1	1	1	0	2	1	2	0	1	1	0	0	2	2	0	2	2	1	1	0	1	0
578	1	0	0	0	0	0	1	0	1	0	0	0	1	0	1	0	0	1	1	1	2	0	1	1	0	0	1	2	1	1	1	1	1	0	0	2	1	0	0	1	1	0	0	2	0	1	0	0	1
579	1	0	0	0	0	1	1	0	1	1	1	0	1	0	1	0	0	2	0	0	0	1	2	2	0	0	1	1	2	1	0	1	1	0	0	2	2	0	0	2	1	0	0	2	0	0	0	2	0
580	0	0	0	0	0	0	1	0	2	0	0	0	1	0	1	0	1	2	1	1	1	0	2	2	0	0	2	2	2	2	0	2	1	1	0	1	2	0	2	0	0	0	0	2	0	0	0	2	0
581	0	0	0	0	0	0	1	0	1	0	1	1	2	0	0	1	0	1	1	1	1	1	0	0	1	1	2	2	2	1	1	2	1	1	1	1	2	0	0	1	1	0	2	2	1	1	0	1	1
582	0	0	0	0	1	2	1	0	2	0	0	0	1	1	0	0	1	1	1	1	1	0	1	1	0	0	2	2	2	1	1	2	1	1	0	2	2	0	0	2	2	1	1	1	0	0	0	0	1
583	1	0	0	0	1	2	2	0	1	0	1	1	2	0	1	0	0	1	1	0	2	1	2	2	0	0	1	2	1	1	0	1	1	0	0	1	1	0	0	1	1	0	0	2	0	1	0	2	1
584	0	0	0	0	0	1	2	1	0	0	0	0	1	0	0	0	0	1	1	0	1	0	2	2	0	0	2	2	2	1	2	0	0	0	0	1	1	0	0	1	1	0	1	2	1	1	1	1	1
585	1	0	0	0	0	2	1	0	1	0	1	2	2	1	0	1	0	0	2	2	2	0	1	1	0	0	2	2	2	2	0	2	2	0	0	1	2	0	0	1	1	0	0	1	0	1	1	0	2
586	0	0	0	0	0	1	2	1	1	0	0	1	2	0	2	0	0	0	2	2	2	0	1	1	0	0	2	2	2	2	0	1	1	2	1	2	1	0	2	0	0	1	1	2	0	1	0	2	0
587	1	0	0	0	0	1	2	1	0	0	1	1	1	0	0	1	0	2	1	1	2	0	2	2	0	0	2	2	2	2	0	1	1	0	0	1	2	0	2	0	0	0	0	1	0	1	0	2	0
588	0	1	0	0	1	1	2	0	0	0	0	0	0	0	0	0	0	0	2	2	2	0	2	2	0	0	2	2	2	2	0	1	1	2	0	1	2	0	1	1	1	0	0	2	0	0	0	1	1
589	1	0	0	0	0	2	2	0	1	0	0	1	1	0	0	0	1	2	0	0	1	0	2	2	0	0	1	1	1	1	1	1	0	1	1	2	1	0	1	2	1	1	1	2	1	0	1	1	1
590	0	1	0	0	1	2	2	0	1	0	1	0	1	0	0	0	0	1	1	0	1	0	2	2	0	0	2	2	2	1	1	1	1	0	1	2	1	0	1	1	1	1	1	2	0	0	0	2	0
591	1	0	0	0	0	2	1	1	0	0	1	1	1	0	1	0	0	2	0	0	1	0	0	0	0	0	2	2	2	2	0	1	1	0	0	1	2	0	0	1	1	0	1	1	0	1	0	2	0
592	1	0	0	0	0	0	1	1	0	0	1	0	0	0	0	0	0	2	0	0	0	0	2	1	1	2	2	2	2	2	1	0	0	0	0	2	2	0	0	1	1	0	2	2	1	1	0	0	2
593	1	0	0	0	0	2	2	0	0	0	1	0	0	0	0	0	0	0	2	2	2	1	2	2	0	0	2	2	2	2	0	1	0	1	2	2	2	0	0	2	2	0	0	0	0	0	0	2	0
594	0	1	0	0	1	2	2	0	2	0	0	0	0	0	0	0	0	0	2	2	2	0	2	2	0	0	2	2	1	1	0	1	1	0	0	2	1	0	0	2	2	0	1	1	0	1	0	2	1
595	0	0	0	0	1	2	2	0	0	0	1	1	2	0	1	1	0	0	1	1	1	0	1	1	0	0	1	2	2	1	1	2	2	0	0	0	2	0	0	2	2	0	2	2	1	1	0	1	0
596	0	0	0	0	0	0	2	1	0	0	1	0	1	0	0	0	0	1	1	1	1	0	2	2	0	0	2	2	2	1	1	0	0	0	0	2	2	0	0	2	2	0	0	0	0	0	1	1	1
597	0	0	0	0	0	0	2	0	1	0	0	1	0	0	1	0	1	2	1	1	1	0	1	1	1	1	2	2	2	1	1	1	1	0	0	2	1	0	1	1	1	2	2	2	0	0	1	0	2
598	0	1	0	0	0	1	2	0	0	0	1	2	2	0	1	0	0	0	2	2	2	1	1	2	0	0	2	2	2	1	0	1	2	0	0	2	2	0	0	1	1	0	1	1	1	2	1	1	2
599	1	0	0	0	0	1	1	0	1	0	0	1	0	0	1	0	0	0	2	2	2	0	2	2	0	0	0	0	1	0	0	2	1	1	1	2	1	1	1	0	0	0	1	2	1	0	0	2	0
600	1	0	0	0	0	1	0	0	0	0	2	0	2	0	2	0	1	1	2	2	2	0	2	2	0	0	2	2	2	2	1	1	1	0	0	1	2	0	0	1	1	0	0	2	0	1	2	0	2
601	1	0	0	0	0	0	1	1	0	0	1	0	1	0	1	0	0	0	2	2	2	0	2	2	0	0	0	2	1	1	0	1	1	0	0	2	0	0	0	1	1	0	0	0	1	0	0	1	1
602	1	0	0	0	0	2	1	0	1	1	1	0	2	1	1	0	0	1	1	1	1	1	1	2	0	0	2	2	2	1	1	1	1	1	1	1	1	0	1	1	0	0	0	1	0	0	0	2	1
603	1	0	0	0	0	1	2	0	0	0	0	0	0	0	0	0	0	1	1	1	2	0	1	1	0	0	1	1	2	0	0	1	1	1	1	2	1	0	1	1	1	1	1	2	1	0	0	0	2
604	0	0	0	0	0	1	2	0	2	0	0	1	1	0	0	1	0	2	0	0	1	1	1	1	0	0	1	1	2	1	0	0	0	0	0	1	1	1	0	0	0	0	0	1	0	0	0	1	1
605	0	0	0	0	0	0	2	0	0	0	1	1	0	0	1	0	1	0	2	1	2	0	1	1	1	1	2	2	2	2	0	2	2	0	0	0	2	0	0	2	2	0	0	2	0	1	1	1	1
606	0	0	0	0	0	1	2	0	1	0	0	0	1	0	0	0	0	0	2	2	2	1	1	1	1	1	2	2	2	2	1	1	1	2	2	2	1	0	1	1	1	0	1	1	1	2	0	1	2
607	0	0	0	0	0	0	0	0	0	1	2	0	1	0	0	0	0	0	2	2	2	0	0	0	0	0	1	1	1	1	0	1	1	1	1	2	0	0	1	1	1	0	0	1	0	0	1	0	1
608	0	0	0	0	0	0	1	1	1	0	0	0	1	0	1	0	0	1	1	1	2	0	2	2	1	1	1	1	2	1	0	1	0	1	2	2	1	0	2	0	0	0	1	2	2	2	0	1	1
609	0	0	0	0	0	1	2	0	1	0	0	0	0	0	0	0	0	1	1	1	2	0	1	1	0	0	2	2	2	1	1	1	1	0	0	1	1	0	0	1	1	0	0	0	2	1	0	0	2
610	0	0	1	0	0	1	2	0	1	0	0	0	0	0	0	0	0	1	1	1	1	0	2	2	0	0	2	2	2	1	1	1	1	0	0	1	0	1	1	1	0	1	1	2	0	2	1	1	1
611	0	1	1	0	0	2	2	0	2	0	0	0	1	0	1	0	0	0	1	2	2	0	2	2	0	0	1	0	2	0	0	0	0	0	0	2	2	0	0	1	1	1	1	2	0	1	0	1	1
612	0	0	0	0	0	1	1	0	0	1	2	0	1	0	1	0	0	0	2	2	2	0	1	1	0	0	1	2	1	1	0	2	2	0	1	1	1	1	0	1	1	0	1	2	0	1	0	1	1
613	1	0	0	0	0	1	0	0	1	1	1	1	0	0	1	0	0	1	1	1	2	0	2	2	0	0	2	2	1	1	0	1	1	0	0	1	1	0	1	1	1	0	0	0	0	0	0	1	1
614	1	0	0	0	0	0	1	0	0	0	1	1	1	0	2	0	0	0	2	2	2	0	2	2	0	0	1	2	2	1	1	0	0	2	1	1	0	1	0	0	0	0	0	2	0	1	0	1	1
615	1	0	0	0	0	0	1	0	1	0	1	0	0	0	0	0	0	1	1	1	1	1	1	1	1	1	2	2	2	2	0	2	2	0	0	1	2	0	0	2	2	0	1	2	1	2	0	2	0
616	0	0	0	0	0	0	1	0	0	0	1	0	1	0	1	0	0	1	1	1	2	0	2	2	0	0	2	2	2	0	1	1	1	1	1	1	2	0	0	2	2	0	1	1	1	0	0	0	2
617	1	0	0	0	0	0	0	0	1	0	1	0	0	0	0	1	0	2	0	0	0	0	2	2	0	0	2	2	2	2	1	1	1	0	0	1	2	0	0	2	2	1	1	1	1	0	0	2	0
618	0	0	1	0	0	0	1	0	1	0	0	1	1	0	0	1	0	1	1	1	2	0	2	2	0	0	1	1	2	1	1	1	1	0	0	1	0	0	2	0	0	0	1	2	1	1	0	0	1
619	0	0	1	0	0	1	1	0	1	0	0	0	1	0	1	0	0	0	2	2	1	1	2	2	0	0	1	1	2	1	0	2	2	0	0	2	2	0	1	1	1	0	1	1	0	1	0	2	1
620	0	0	0	0	0	0	1	1	1	0	0	0	1	0	1	0	0	0	2	2	2	1	1	1	1	1	0	1	1	0	0	2	1	0	1	2	1	0	1	2	0	0	1	1	1	0	0	1	1
621	1	0	0	0	0	2	2	0	0	0	0	0	1	0	1	0	0	0	2	2	2	0	2	2	0	0	2	2	2	1	1	0	0	0	0	1	1	0	2	0	0	0	0	0	0	0	0	2	0
622	0	0	0	0	0	0	2	1	0	0	0	0	1	0	1	0	0	2	0	0	1	0	2	2	0	0	1	1	1	1	1	2	2	0	0	1	2	0	0	2	1	0	1	2	1	1	0	0	2
623	1	0	0	0	0	1	1	0	0	0	2	0	0	0	0	0	0	1	1	1	2	1	2	2	0	0	2	2	2	2	0	0	1	1	0	2	0	0	2	0	0	0	0	1	0	0	0	2	1
624	0	0	0	0	0	1	1	0	1	0	0	0	0	0	0	0	0	1	1	1	1	0	1	1	1	1	0	1	1	0	0	0	0	1	1	2	1	0	2	0	0	0	0	1	0	0	1	1	1
625	0	0	0	0	0	1	2	1	0	0	0	0	0	0	0	0	0	1	1	1	2	0	2	2	0	0	1	2	1	1	1	1	1	0	0	2	1	1	1	0	0	0	0	1	0	0	0	2	1
626	0	0	0	0	1	1	2	1	0	0	0	1	1	0	0	1	0	2	0	0	1	2	2	2	0	0	1	2	2	1	0	1	1	0	0	1	1	0	2	0	0	1	1	1	0	0	0	1	0
627	0	0	0	0	1	1	2	0	0	0	1	1	2	0	1	1	0	1	1	1	1	0	2	2	0	0	1	2	1	1	0	2	1	0	1	2	1	0	0	1	1	0	0	2	1	0	0	2	0
628	1	0	0	0	1	2	1	1	1	0	1	1	1	0	0	1	1	1	1	1	1	1	2	2	0	0	2	2	2	0	0	1	0	1	0	1	1	0	0	0	0	0	1	1	1	0	0	1	1
629	0	0	0	0	0	0	2	0	0	0	1	1	1	0	0	1	0	0	2	2	2	1	1	1	1	1	2	2	2	1	1	1	1	2	0	1	2	0	0	2	2	0	0	1	0	1	0	2	0
630	1	0	1	0	1	2	1	1	0	0	1	1	2	0	1	1	0	0	2	2	2	0	2	2	0	0	1	1	1	1	0	1	1	0	0	1	0	1	0	0	0	0	0	1	0	0	0	1	2
631	0	0	0	0	0	0	1	0	0	0	1	0	0	0	0	0	0	1	1	1	1	1	1	1	1	1	2	1	2	1	0	2	1	0	0	2	1	1	0	1	1	1	1	1	0	0	0	0	1
632	1	0	0	0	1	2	1	0	0	0	1	0	1	0	1	0	0	1	1	1	2	0	2	2	0	0	1	1	2	2	1	0	0	0	0	2	1	0	1	1	1	0	1	2	1	0	1	0	2
633	0	1	0	0	0	0	2	0	0	0	0	0	1	0	1	0	0	1	1	1	1	0	2	2	0	0	1	1	1	1	0	1	1	0	0	2	1	0	0	2	2	1	1	2	0	0	0	0	1
634	0	0	0	0	0	2	2	1	0	0	0	1	1	0	0	1	0	0	2	2	2	0	1	1	0	0	2	2	2	2	0	0	0	1	1	2	1	0	1	1	1	0	0	1	0	0	0	1	1
635	1	0	0	0	2	2	1	0	1	0	1	0	0	0	0	0	0	0	2	2	2	0	2	2	0	0	1	2	2	1	1	2	1	1	1	1	1	1	0	0	0	0	0	0	0	0	0	0	1
636	1	0	0	0	0	0	2	1	0	0	0	0	2	1	1	0	0	2	0	0	0	1	2	2	0	0	2	2	1	1	1	1	1	0	0	2	1	0	2	0	0	0	0	2	0	0	0	2	0
637	0	0	0	0	0	0	2	0	0	0	0	1	0	0	1	0	0	1	1	1	2	0	2	2	1	1	2	2	2	1	0	1	2	0	0	1	1	0	2	0	0	0	0	1	0	0	0	2	0
638	0	0	0	0	1	1	1	0	2	0	0	1	2	0	1	1	0	1	1	1	2	0	2	2	1	1	2	2	2	2	0	0	0	0	1	2	1	0	1	1	1	0	1	2	1	2	0	2	1
639	0	0	0	0	0	1	1	0	0	0	1	0	0	0	0	0	0	1	1	1	1	0	2	2	0	0	1	2	2	2	0	2	1	0	0	2	1	0	0	1	1	0	0	1	0	0	0	1	1
640	1	0	0	0	0	2	2	0	0	0	0	1	1	0	0	1	1	2	1	1	1	1	2	2	0	0	0	1	1	1	0	1	1	1	1	1	1	0	1	1	1	0	1	2	1	0	0	1	1
641	1	1	0	0	0	1	2	0	0	1	1	0	1	0	1	0	0	0	2	1	2	1	2	2	0	0	2	2	2	2	0	1	1	0	0	2	2	0	0	2	2	0	0	1	1	0	0	1	0
642	1	1	0	0	0	1	1	1	0	0	1	0	1	0	1	0	0	0	1	2	2	0	2	2	0	0	1	0	2	0	0	2	1	0	0	1	1	0	1	2	1	1	1	2	0	1	0	2	0
643	1	0	0	0	1	2	1	0	0	0	0	1	2	0	1	1	0	0	2	1	2	0	2	2	0	0	2	2	2	2	0	2	2	0	0	0	2	0	2	0	0	1	1	1	1	0	0	2	0
644	1	0	1	0	0	1	1	1	0	1	1	0	1	0	1	0	1	2	1	1	1	0	2	2	0	0	2	2	1	1	1	0	1	0	0	2	2	0	1	1	1	0	0	1	1	0	0	1	1
645	0	0	0	0	0	0	1	0	0	1	1	1	1	0	0	1	0	1	1	1	2	0	2	2	0	0	1	1	2	1	0	0	0	0	1	2	1	0	0	1	1	0	0	1	0	1	0	0	2
646	0	0	0	0	0	2	2	0	2	0	0	0	1	0	1	0	0	0	1	1	1	1	2	2	0	0	1	1	2	1	0	1	1	0	0	2	1	0	1	1	1	0	1	1	0	0	0	2	0
647	1	0	0	0	1	1	1	1	0	0	1	0	0	0	0	0	0	0	2	2	2	1	1	1	1	1	1	1	1	1	1	0	1	1	0	2	2	0	1	1	1	0	0	1	0	0	0	1	1
648	0	0	0	0	0	1	1	0	1	1	2	0	1	0	0	0	0	1	1	1	2	0	1	1	0	0	2	2	2	1	1	1	0	1	0	1	2	0	1	1	1	0	1	2	1	1	0	0	2
649	1	0	0	0	0	1	1	0	0	0	1	0	1	0	1	0	0	1	1	1	1	0	2	2	0	0	1	1	2	1	0	1	1	0	0	2	1	0	1	1	0	0	0	1	0	0	0	2	0
650	0	1	0	0	1	1	1	2	0	0	0	1	2	1	1	0	0	2	0	1	2	0	1	1	0	0	2	2	2	1	0	2	1	0	1	2	2	0	0	2	2	0	1	2	1	0	0	2	0
651	0	0	0	0	0	1	2	0	0	0	0	0	1	0	0	0	0	1	1	1	2	0	1	1	0	0	2	2	2	2	0	0	0	0	0	2	2	0	1	1	1	1	1	2	1	1	0	2	0
652	0	0	0	0	0	1	1	0	1	0	0	0	1	0	1	0	0	2	0	1	1	0	2	2	0	0	1	2	2	2	0	2	2	0	1	2	2	0	1	1	1	0	0	1	0	1	0	2	0
653	1	0	1	0	0	1	1	0	1	0	1	0	1	0	1	0	0	1	1	2	2	0	2	2	0	0	1	2	2	2	0	1	1	0	0	2	0	1	1	0	0	0	1	1	1	0	0	2	0
654	0	0	0	0	1	2	1	0	1	0	1	0	1	0	1	0	1	2	1	2	2	0	2	2	0	0	0	0	2	1	0	0	1	0	0	2	1	1	0	1	1	0	0	1	0	0	0	0	1
655	0	0	0	0	0	1	2	1	0	0	0	0	0	0	0	0	0	2	0	0	0	0	2	2	0	0	0	1	2	1	0	0	0	0	1	2	1	0	1	1	1	0	0	2	0	0	0	2	0
656	1	0	0	0	0	1	2	1	0	0	0	0	0	0	0	0	0	1	1	1	1	0	0	0	0	0	1	1	2	1	0	2	2	0	1	2	1	0	1	2	1	0	0	1	0	1	0	2	0
657	1	0	0	0	0	1	2	0	1	0	0	0	1	0	1	0	0	1	1	1	2	1	2	2	0	0	1	2	1	1	0	1	2	1	0	1	1	1	0	0	0	0	0	1	0	0	1	1	1
658	1	0	0	0	0	1	2	0	1	0	0	0	0	0	0	0	0	1	2	2	2	0	0	0	0	0	1	2	2	1	0	1	1	0	0	2	1	1	0	1	1	0	0	0	0	0	0	2	0
659	0	0	0	0	0	2	2	0	0	0	0	0	0	0	0	0	0	1	1	1	2	1	0	1	1	1	1	1	2	1	0	2	1	1	0	1	2	0	0	2	2	0	0	0	0	0	0	1	0
660	1	0	0	0	0	1	2	0	1	0	0	1	2	0	2	0	0	2	0	0	0	0	2	2	0	0	0	2	2	0	1	1	0	0	1	2	2	0	0	2	2	0	0	0	0	0	0	2	0
661	0	0	0	0	0	1	2	0	1	0	1	2	2	0	1	0	0	0	2	1	2	1	2	2	0	0	2	2	1	1	1	1	1	1	1	2	1	0	0	2	2	0	1	2	1	0	0	1	1
662	1	0	0	0	0	0	2	1	0	0	0	0	1	0	0	0	0	1	0	0	2	1	2	2	0	0	1	1	2	0	1	0	1	1	0	2	0	1	0	0	0	0	0	2	0	1	0	1	0
663	0	0	0	0	0	1	2	0	1	0	0	0	1	0	0	0	0	0	1	2	2	1	2	2	0	0	1	1	2	1	0	1	1	1	0	0	0	0	2	0	0	0	0	1	0	0	0	2	0
664	1	1	1	0	0	1	1	0	1	1	1	0	1	0	1	0	1	2	1	1	1	0	2	2	0	0	2	1	2	1	1	0	0	0	0	2	1	1	0	1	1	0	0	2	0	0	1	0	2
665	0	0	0	0	0	2	2	1	0	0	0	1	1	0	0	1	0	0	2	2	2	0	2	2	1	1	2	2	2	2	1	0	0	0	0	2	2	0	2	0	0	0	1	1	1	1	0	1	1
666	0	1	0	0	0	1	2	1	0	0	1	0	0	0	0	0	0	2	0	1	1	0	2	2	0	0	0	1	2	1	0	1	1	1	0	2	1	0	0	1	1	0	1	2	2	2	0	2	2
667	0	1	0	0	0	1	2	1	1	0	0	0	2	1	1	0	0	0	1	2	2	0	2	2	0	0	1	2	2	1	1	1	0	2	2	2	1	0	2	0	0	1	2	2	1	1	0	1	1
668	0	1	1	0	0	1	1	0	1	0	0	1	1	0	1	0	0	0	2	2	2	0	2	2	0	0	2	2	2	2	0	1	1	2	1	2	1	0	1	1	1	0	0	2	0	0	0	1	0
669	1	0	0	0	1	2	2	0	0	0	0	0	1	0	1	0	1	2	1	2	2	1	2	2	0	0	1	2	2	2	0	0	0	0	1	2	2	0	0	2	2	1	1	1	0	0	0	0	2
670	1	0	0	0	0	2	2	1	1	0	0	0	0	0	0	0	0	0	2	2	2	0	2	2	0	0	0	1	1	0	0	2	2	0	0	2	2	0	2	0	0	0	0	2	0	2	0	0	2
671	1	0	0	0	0	1	1	0	0	0	1	1	1	0	0	1	0	0	2	2	2	1	2	2	0	0	2	2	2	2	1	1	2	1	0	1	1	0	1	1	1	0	1	1	1	1	0	2	1
672	1	0	1	0	0	2	2	0	0	1	1	1	1	0	0	1	0	2	0	0	1	0	2	2	0	0	1	2	2	1	1	0	0	0	0	2	2	0	0	2	2	0	1	2	1	1	0	0	1
673	1	0	0	0	0	1	2	0	2	0	0	1	1	0	0	1	0	2	1	2	2	1	2	2	0	0	1	2	2	1	0	1	1	0	0	1	1	1	0	1	1	1	1	2	0	2	0	1	1
674	1	0	0	0	0	0	2	0	1	0	1	1	2	0	1	1	1	2	0	0	2	0	2	2	1	1	2	2	2	2	1	1	1	0	0	1	0	1	1	0	0	0	0	1	0	0	0	1	0
675	1	0	0	0	0	0	1	0	0	0	1	1	2	0	2	0	0	0	2	2	2	0	2	2	0	0	2	2	2	1	0	2	2	0	0	0	1	0	2	1	0	0	0	2	0	1	0	1	2
676	1	0	0	0	0	1	1	0	0	0	2	0	0	0	0	0	0	0	1	1	2	0	2	2	0	0	2	2	2	1	2	2	2	1	1	2	2	1	0	1	1	0	0	2	0	0	1	1	1
677	1	0	0	0	0	0	2	0	1	0	0	0	0	0	0	0	0	0	2	2	2	0	2	2	0	0	0	2	1	1	0	1	1	2	1	2	1	0	0	1	1	1	1	2	2	0	0	1	1
678	1	0	2	0	0	0	1	0	0	0	1	0	1	0	1	0	0	0	1	2	2	1	2	2	0	0	1	2	1	1	1	1	1	1	1	1	2	0	0	2	1	0	0	0	2	0	0	1	1
679	0	0	0	0	1	1	0	0	1	0	1	0	1	0	1	0	0	1	1	1	1	0	1	2	0	0	1	2	0	0	0	2	2	0	0	2	1	0	0	2	2	1	1	2	1	1	0	0	2
680	1	0	0	0	0	1	2	0	2	0	0	1	1	0	1	0	1	1	1	1	1	0	2	2	0	0	1	2	1	1	0	0	0	0	0	1	2	0	0	2	2	0	1	2	2	0	1	1	1
681	1	0	0	0	0	1	1	0	1	0	0	1	1	0	0	1	0	1	1	1	2	0	2	2	0	0	1	2	1	1	0	1	0	1	2	2	1	0	1	1	1	0	0	2	0	2	0	2	1
682	0	0	0	0	0	0	1	0	0	0	0	1	0	0	1	0	0	0	1	1	1	1	2	2	0	0	1	2	2	1	0	1	1	0	0	2	2	0	0	1	1	0	2	2	1	1	0	1	1
683	0	0	0	0	0	0	1	0	2	0	0	0	1	0	1	0	0	1	1	1	0	0	2	2	1	1	2	0	1	0	0	0	1	1	0	2	1	1	0	1	1	1	1	2	0	1	0	0	2
684	0	0	0	0	0	0	2	1	0	0	0	0	1	0	1	0	0	0	1	2	2	1	1	1	1	1	1	2	2	1	1	1	1	0	0	1	2	0	0	2	2	0	1	1	1	2	0	0	2
685	1	0	0	0	0	2	1	0	2	0	0	0	0	0	0	0	0	1	1	1	1	0	2	2	1	1	0	2	1	1	0	0	1	2	0	2	1	0	1	1	1	0	0	1	0	0	0	1	0
686	1	0	1	1	0	1	2	0	0	1	1	0	0	0	0	0	0	0	2	2	1	0	2	2	1	1	2	2	2	2	0	1	2	0	0	1	1	0	0	0	0	0	1	1	1	1	1	0	1
687	0	0	0	0	0	0	2	0	1	0	1	0	0	0	0	0	0	1	1	0	1	0	2	2	1	1	2	2	2	2	0	0	0	0	0	1	1	0	1	1	1	0	0	1	0	0	0	1	1
688	1	0	0	0	0	1	1	1	0	0	1	0	0	0	0	0	0	1	2	2	2	1	1	1	0	0	1	2	2	1	1	1	1	1	0	0	1	0	0	1	1	0	0	2	0	0	0	0	2
689	1	0	0	0	0	1	2	0	2	0	0	0	0	0	0	0	1	1	2	2	2	0	2	2	0	0	1	1	2	1	0	1	1	0	0	1	1	0	1	0	0	0	1	1	1	0	0	1	1
690	1	0	1	1	0	1	2	0	1	0	0	0	0	0	0	0	0	1	1	2	2	1	2	2	0	0	2	2	2	1	2	0	0	1	0	1	1	1	0	1	1	1	1	1	1	1	0	2	1
691	0	0	2	0	0	0	1	0	0	0	1	0	0	0	0	0	0	1	1	1	1	0	2	2	0	0	2	2	2	2	1	2	2	0	0	0	2	0	0	2	2	0	2	2	1	1	0	2	0
692	1	0	1	1	1	2	2	0	0	0	0	0	0	0	0	0	0	0	2	2	2	0	2	2	0	0	1	1	2	2	0	1	1	0	0	2	1	0	1	1	1	0	0	1	0	1	0	0	2
693	1	0	0	0	0	1	1	0	0	0	1	0	1	0	1	0	0	1	1	1	1	0	2	2	0	0	0	1	1	1	0	2	1	1	0	2	1	0	2	1	0	0	1	1	1	0	0	1	1
694	1	0	0	0	2	2	2	0	1	0	0	0	2	0	2	0	0	2	0	0	0	0	1	1	1	1	0	2	1	0	0	2	2	0	0	1	1	0	0	1	1	1	1	2	1	0	0	2	1
695	1	0	0	0	0	2	2	0	2	0	0	0	1	0	1	0	1	0	2	1	2	1	1	1	1	1	1	1	2	1	0	2	2	0	0	2	2	0	0	2	2	0	0	2	0	0	0	1	1
696	0	0	0	0	0	2	2	1	0	0	0	1	2	0	1	1	0	0	2	2	2	0	2	2	0	0	0	1	2	1	0	0	0	0	0	1	1	0	1	2	1	0	1	1	1	0	0	1	1
697	0	0	0	0	0	0	2	0	2	0	0	0	1	0	1	0	0	0	2	2	2	0	2	2	1	1	0	1	1	0	0	1	1	0	0	1	1	0	0	2	2	2	2	2	0	0	0	1	1
698	0	0	0	0	0	0	1	0	0	0	1	0	0	0	0	0	0	1	1	1	2	1	0	1	1	1	1	2	2	2	0	2	1	0	0	1	2	0	1	1	1	0	1	1	1	0	0	0	1
699	1	0	0	0	0	1	2	0	0	0	1	0	1	0	1	0	1	1	2	2	2	0	0	2	0	0	2	2	2	1	0	1	0	2	2	2	1	0	2	0	0	0	0	2	0	0	0	1	1
700	1	0	0	0	0	1	1	0	0	0	2	0	0	0	0	0	0	0	2	2	2	0	2	2	1	1	1	1	1	1	0	0	1	1	0	2	0	0	1	0	0	0	0	2	1	0	1	1	1
701	0	0	0	0	0	0	2	1	1	0	0	1	1	0	1	0	0	1	1	1	2	0	2	2	0	0	2	2	2	2	0	1	1	0	1	1	1	0	0	1	1	0	0	2	0	0	0	0	1
702	1	0	0	0	1	2	1	0	2	0	0	0	0	0	0	0	0	1	1	0	2	0	2	2	1	1	2	2	2	1	0	1	1	0	0	2	1	0	2	0	0	0	0	1	0	0	0	1	1
703	0	0	1	0	0	0	1	0	1	0	1	1	1	0	0	1	0	1	1	1	1	2	2	2	0	0	2	1	2	1	1	1	1	0	0	1	2	0	1	1	1	1	1	2	1	1	0	2	1
704	1	0	0	0	0	0	2	0	0	0	0	0	0	0	0	0	0	2	0	0	0	0	2	2	0	0	1	1	1	1	1	2	1	2	0	2	1	0	1	1	1	0	0	1	0	0	1	1	1
705	0	0	0	0	2	2	2	1	1	1	0	0	1	0	0	0	0	2	0	0	0	0	2	2	1	1	1	1	2	1	0	1	0	1	0	1	0	1	1	0	0	0	1	2	1	1	1	1	1
706	0	0	1	0	0	1	1	0	1	1	1	1	1	0	0	1	0	2	0	0	0	1	2	2	0	0	1	1	2	1	1	1	2	1	0	1	2	0	0	2	2	0	0	1	0	0	1	0	2
707	0	0	0	0	0	2	1	1	0	0	0	1	2	0	2	0	0	0	2	1	2	0	2	2	0	0	1	2	1	1	0	0	0	0	0	2	1	0	2	0	0	0	0	2	1	1	0	0	2
708	1	0	0	0	1	1	2	0	0	0	0	1	1	0	1	0	0	2	1	1	2	1	0	1	1	1	1	1	1	1	0	2	1	1	0	2	2	0	0	2	2	0	0	2	0	2	0	2	0
709	0	1	0	0	1	1	2	0	2	0	0	0	1	0	1	0	0	0	2	1	2	0	2	2	0	1	2	2	2	2	0	2	1	1	0	1	2	0	1	0	0	0	0	1	1	1	0	0	2
710	1	0	0	0	0	0	1	0	1	0	0	0	0	0	0	0	0	0	2	2	2	0	2	2	0	0	1	2	2	1	1	2	2	0	0	1	2	0	1	1	1	0	0	1	0	0	0	2	0
711	1	0	0	0	0	2	2	0	0	1	1	0	0	0	0	0	0	0	1	1	1	0	2	2	0	0	2	2	2	2	2	1	1	0	0	1	0	1	1	0	0	1	1	2	1	0	0	1	1
712	1	0	1	1	0	1	1	0	1	1	1	1	2	0	2	0	0	1	1	1	2	0	1	2	0	0	0	1	1	1	0	1	1	1	1	1	1	0	1	1	1	0	0	1	0	0	1	1	2
713	0	0	0	0	0	1	2	0	1	0	1	1	1	0	0	1	0	1	1	1	1	0	2	2	0	0	2	2	2	2	0	0	0	0	1	2	1	0	2	0	0	1	1	1	1	1	0	1	1
714	1	0	0	0	0	2	2	0	2	0	0	0	1	0	1	0	0	0	1	1	1	0	2	2	0	0	1	0	2	0	0	0	0	2	1	1	1	0	1	1	1	0	0	1	0	0	0	1	1
715	1	0	0	0	0	2	2	0	1	0	0	2	2	1	0	1	0	1	1	1	0	1	1	1	1	1	2	2	2	2	1	2	2	0	1	2	1	0	0	2	2	0	0	2	0	0	0	1	1
716	0	0	0	0	0	1	1	0	0	0	0	0	2	0	2	0	0	1	1	1	2	1	2	2	1	1	1	2	1	1	0	0	1	0	0	2	2	0	1	1	1	0	0	2	0	1	0	1	1
717	0	0	0	0	0	0	1	1	1	0	0	0	0	0	0	0	0	1	0	0	0	0	2	2	0	0	2	1	2	1	1	0	0	1	2	2	1	0	0	1	1	1	1	1	1	0	0	2	0
718	1	0	0	0	0	2	2	0	2	0	0	0	1	0	1	0	0	0	2	2	2	1	2	2	0	0	0	1	1	1	0	2	2	0	1	2	1	0	2	0	0	0	0	1	0	0	0	1	1
719	1	0	0	0	0	2	2	0	0	0	0	0	0	0	0	0	0	2	0	0	1	0	0	1	0	0	0	1	2	0	1	1	2	0	0	0	2	0	1	1	1	0	1	2	1	1	0	1	1
720	1	0	0	0	0	1	2	1	1	1	0	0	1	0	1	0	0	1	1	1	1	0	2	2	0	0	0	1	1	0	0	0	1	1	0	1	1	1	0	1	1	0	1	1	1	0	1	0	2
721	1	0	0	0	0	1	2	1	1	0	0	1	1	0	1	0	0	1	1	0	2	0	2	2	2	2	1	2	2	1	1	0	0	1	1	2	1	0	1	1	1	0	1	2	0	1	0	2	2
722	1	0	0	0	0	0	2	0	1	0	0	0	1	0	1	0	0	0	2	2	2	0	2	2	1	1	0	1	2	1	0	1	1	0	0	1	2	0	0	1	1	0	1	2	0	0	0	1	0
723	0	0	0	0	1	2	2	0	1	0	1	0	0	0	0	0	0	0	2	1	2	0	2	2	0	0	1	2	1	1	1	0	0	1	0	1	2	1	0	0	0	0	0	1	1	0	0	2	0
724	1	0	0	0	0	0	2	0	1	0	0	1	1	0	0	1	1	1	2	2	2	0	2	2	0	0	1	1	2	1	0	2	1	1	0	2	2	0	0	2	2	1	1	1	0	0	0	1	1
725	1	1	0	0	0	0	2	1	0	0	0	1	1	0	0	1	1	2	0	0	1	1	0	1	1	1	2	2	2	2	0	1	0	2	1	1	2	1	0	1	1	0	1	1	1	0	0	2	0
726	0	0	0	0	0	0	2	0	1	0	0	0	2	0	1	0	0	0	2	2	2	1	2	2	0	0	1	2	2	1	0	2	2	0	0	0	1	0	0	0	0	2	2	2	1	0	0	2	1
727	0	0	0	0	0	1	2	1	1	0	0	1	1	1	0	0	0	0	2	2	2	0	1	1	0	0	2	2	2	1	1	0	0	0	0	2	1	0	0	2	2	0	0	0	0	0	0	2	0
728	1	1	0	0	0	1	2	1	1	0	0	1	2	0	1	0	0	1	1	1	2	1	0	1	1	1	0	2	1	1	0	2	1	0	0	1	0	1	1	0	0	1	1	1	0	1	0	1	0
729	1	0	0	0	0	1	1	1	0	0	1	0	0	0	0	0	0	2	0	0	1	0	1	1	1	1	0	2	1	0	0	1	1	0	0	1	1	0	0	1	1	0	1	1	1	0	0	1	1
730	0	0	0	0	1	2	1	1	0	0	0	0	1	0	0	0	0	1	1	1	1	0	0	2	0	0	2	2	2	2	0	1	0	1	0	1	0	1	1	0	0	0	0	0	2	1	1	2	1
731	0	0	0	0	1	1	2	0	1	0	0	1	0	0	0	0	0	2	0	1	1	0	2	2	1	1	0	1	1	0	1	0	2	1	0	1	2	0	1	1	1	0	0	2	1	1	0	1	1
732	1	0	0	0	1	1	2	0	0	0	1	1	1	0	0	1	0	1	1	0	1	0	2	2	0	0	2	2	2	1	0	1	0	1	1	2	0	0	2	0	0	0	0	2	0	1	0	2	0
733	0	0	0	0	1	1	2	0	0	0	0	1	2	0	1	0	0	0	2	1	2	1	0	1	1	1	1	1	1	1	0	1	1	1	2	2	2	0	1	0	0	2	2	2	0	0	0	1	1
734	1	0	0	0	0	0	2	0	0	0	1	0	1	0	0	0	0	0	2	2	2	0	1	1	0	0	1	2	2	1	1	2	2	0	0	2	2	0	0	1	1	0	0	2	0	1	0	1	0
735	0	0	0	0	0	0	1	0	1	0	0	1	1	0	0	1	0	1	1	1	1	0	2	2	0	0	1	2	2	1	2	0	0	2	1	1	2	0	1	0	0	0	0	1	0	0	0	2	0
736	0	0	0	0	0	1	2	1	1	0	0	0	0	0	0	0	0	2	1	1	2	0	2	2	0	0	1	0	1	0	0	1	0	1	0	1	0	0	1	0	0	0	0	2	0	2	0	2	0
737	1	0	1	0	1	1	1	1	0	0	1	0	0	0	0	0	0	0	1	2	2	0	2	2	0	0	2	2	2	1	0	1	1	0	0	2	2	0	0	2	2	0	0	2	0	0	0	1	1
738	0	0	0	0	0	0	0	0	1	0	0	0	2	1	1	0	0	0	1	2	2	0	0	0	0	0	0	1	1	1	0	1	2	1	0	1	2	0	0	2	2	0	1	2	1	1	0	1	1
739	1	0	0	0	1	2	2	0	0	0	1	0	1	1	0	0	0	0	2	2	2	0	2	2	0	0	2	2	2	2	0	1	1	0	0	2	1	1	0	1	1	0	1	2	0	0	0	1	2
740	0	0	0	0	1	1	2	0	0	0	1	0	0	0	0	0	0	0	2	1	2	0	2	2	0	0	1	1	2	0	0	2	2	0	0	1	0	0	2	0	0	0	1	1	1	0	1	1	1
741	0	0	0	0	0	0	1	0	0	0	1	0	0	0	0	0	0	1	1	0	1	0	2	2	0	0	2	2	2	2	0	1	1	0	1	1	0	0	2	0	0	0	0	2	0	1	0	1	0
742	1	0	0	0	1	2	2	0	0	0	0	1	0	0	1	0	0	1	0	0	2	1	2	2	0	0	0	2	2	0	1	2	2	0	0	0	2	0	0	2	2	0	0	1	1	1	0	1	1
743	1	0	0	0	0	2	2	0	1	0	1	0	1	0	2	0	0	0	2	2	2	0	2	2	0	0	1	1	2	0	1	1	1	0	0	2	1	0	2	1	0	0	0	1	0	1	0	1	1
744	0	0	0	0	0	1	1	0	0	0	2	0	0	0	0	0	0	0	2	2	2	1	2	2	1	1	1	2	2	1	1	1	1	0	0	1	1	0	0	2	2	0	1	1	0	1	0	1	1
745	0	0	0	0	1	1	1	1	0	0	1	1	1	0	1	0	0	2	0	1	1	0	1	1	1	1	1	2	2	1	1	1	1	2	0	1	2	0	1	0	0	0	1	2	1	1	0	0	1
746	0	0	0	0	0	2	2	0	1	0	1	0	1	0	1	0	1	2	1	2	2	0	2	2	0	0	1	1	2	1	0	2	1	1	1	2	2	0	0	2	2	0	0	2	1	1	0	2	0
747	1	0	0	0	0	1	2	0	1	0	0	0	1	0	1	0	0	1	1	1	2	0	2	2	0	0	0	2	1	1	0	2	2	0	0	1	0	1	0	0	0	1	1	2	1	1	1	0	2
748	0	0	0	0	0	1	1	0	2	0	0	0	0	0	0	0	0	2	0	0	0	0	2	2	1	1	2	2	1	1	1	2	1	1	1	2	2	0	0	2	2	0	1	1	1	1	1	1	1
749	0	0	0	0	0	2	2	0	1	0	0	1	2	0	2	0	0	1	1	1	1	1	1	1	0	0	1	2	1	1	1	2	2	0	0	1	2	0	2	0	0	0	0	1	0	0	0	2	0
750	0	0	0	0	0	1	1	0	2	0	0	0	0	0	0	0	0	1	1	1	1	0	2	2	0	0	1	1	2	0	1	1	1	0	0	1	1	0	0	2	1	0	0	1	0	0	0	2	1
751	0	0	0	0	2	2	2	0	0	0	0	1	1	0	0	1	0	2	0	0	0	0	2	2	0	0	2	2	1	1	1	2	2	0	0	0	1	0	1	1	1	0	0	2	0	0	1	1	1
752	1	0	0	0	0	2	1	0	1	0	0	1	1	0	0	1	0	1	1	1	2	0	1	1	1	1	1	1	1	1	0	1	1	2	2	2	1	1	0	1	1	0	0	1	0	1	0	2	0
753	0	0	0	0	0	1	1	1	0	0	1	0	0	0	0	0	1	2	0	0	1	1	0	1	1	1	2	2	2	2	1	0	0	0	0	1	1	0	0	0	0	0	0	2	0	0	0	1	0
754	1	0	1	0	0	1	2	0	1	0	0	0	1	0	1	0	0	1	1	1	1	0	2	2	0	0	1	2	1	1	1	1	0	2	2	2	1	0	0	2	1	0	0	2	1	1	0	2	0
755	1	0	0	0	0	0	2	0	1	0	0	0	0	0	0	0	1	2	0	0	1	0	1	2	0	0	2	2	2	2	0	1	1	0	0	1	1	0	0	2	2	1	1	2	1	0	1	1	1
756	0	0	0	0	0	1	2	0	2	0	0	0	0	0	0	0	0	1	1	1	2	1	1	1	1	1	2	2	2	1	1	1	0	2	2	2	1	0	2	0	0	0	1	1	1	0	1	1	1
757	0	0	0	0	0	0	2	0	0	0	1	0	0	0	0	0	0	0	2	2	2	0	2	2	0	0	0	1	1	0	1	1	1	0	0	2	2	0	2	0	0	0	0	0	0	0	0	0	2
758	1	0	0	0	0	1	2	0	1	0	0	0	1	0	1	0	0	1	1	1	1	0	2	2	0	0	0	1	1	0	0	1	2	0	0	1	1	0	2	1	0	0	0	2	0	0	0	2	0
759	0	0	0	0	0	1	0	0	0	0	1	0	0	0	0	0	1	1	1	1	1	0	1	1	0	0	1	1	2	1	1	1	1	0	0	2	2	0	0	1	1	0	1	2	1	0	0	1	1
760	0	0	0	0	0	1	1	1	1	0	0	0	1	0	1	0	0	1	1	1	1	1	2	2	0	0	0	1	1	0	0	1	1	1	0	1	2	0	1	1	1	1	1	2	0	0	0	2	1
761	1	0	0	0	0	0	0	0	0	0	2	0	1	0	1	0	0	1	1	1	2	1	1	2	0	0	1	1	2	0	0	2	2	0	1	1	1	1	0	1	1	1	1	1	0	0	0	2	1
762	1	0	0	0	0	0	2	1	0	0	0	1	1	0	1	0	1	1	1	1	1	1	2	2	0	0	0	1	2	1	0	1	1	0	0	2	1	1	0	1	1	0	0	2	0	1	0	1	0
763	0	0	0	0	1	2	2	0	1	0	1	1	1	0	0	1	0	0	1	1	1	1	1	2	0	0	2	2	2	2	0	1	0	2	1	1	1	0	0	2	2	0	0	1	0	0	1	1	1
764	1	0	0	0	0	1	2	0	1	0	0	0	0	0	0	0	0	0	2	2	2	2	0	1	1	1	1	1	2	2	1	2	1	1	0	1	1	0	0	2	2	0	1	1	0	0	0	1	1
765	1	0	0	0	0	1	2	0	1	0	0	0	1	0	1	0	0	1	0	0	0	0	2	2	0	0	1	1	2	1	0	0	0	1	0	1	0	1	1	0	0	1	1	2	1	1	0	1	1
766	0	0	1	1	0	1	2	1	0	0	0	1	0	0	1	0	0	1	1	1	1	1	2	2	0	0	1	2	2	2	0	1	1	1	0	2	0	1	1	0	0	0	1	2	0	2	0	0	2
767	1	0	0	0	0	1	2	0	2	0	0	0	0	0	0	0	0	0	2	2	2	0	1	1	0	0	2	2	2	2	1	1	1	2	2	2	1	0	2	0	0	0	0	2	0	1	0	1	0
768	1	1	1	0	0	2	1	0	0	0	1	0	0	0	0	0	0	1	1	1	1	1	1	2	0	0	2	2	2	0	1	1	1	1	2	2	2	0	1	1	1	0	1	1	1	0	1	0	1
769	0	0	0	0	0	1	2	0	2	0	0	1	2	0	2	0	0	0	2	2	2	2	2	2	0	0	2	2	2	2	2	1	0	1	1	1	1	0	2	0	0	0	0	0	2	0	0	2	0
770	0	0	0	0	0	1	2	0	0	0	0	0	0	0	0	0	0	0	2	2	2	1	0	1	0	0	1	1	1	1	1	2	1	1	0	1	1	0	1	2	1	0	1	1	1	2	0	1	1
771	0	0	0	0	0	1	2	0	2	0	0	0	0	0	0	0	0	0	2	2	2	0	1	1	1	1	1	2	2	1	1	1	1	2	1	2	1	0	1	2	1	0	0	1	0	0	0	1	1
772	1	0	0	0	0	2	1	0	2	0	0	1	2	0	0	1	0	1	1	1	2	0	0	2	0	0	2	1	2	0	0	0	1	1	0	1	2	0	1	1	1	0	1	2	1	2	0	1	1
773	1	0	0	0	1	2	2	1	0	0	0	0	0	0	0	0	0	1	1	1	1	0	2	2	0	0	0	2	2	0	1	1	0	0	0	0	2	0	1	1	1	0	0	2	1	1	0	1	1
774	1	1	0	0	1	2	1	0	0	0	2	0	0	0	0	0	0	1	1	1	0	0	2	2	0	1	2	2	2	2	0	1	2	0	0	0	1	0	1	2	1	0	1	2	1	2	0	2	0
775	0	0	0	0	0	1	2	0	2	0	0	0	0	0	0	0	0	0	2	2	2	1	2	2	0	0	2	2	2	2	0	0	0	0	0	1	0	0	0	1	1	0	0	0	0	0	0	2	0
776	1	0	0	0	0	1	1	1	0	0	0	0	1	0	1	0	0	1	1	1	1	0	2	2	0	0	2	2	2	1	1	1	1	0	0	2	1	0	1	2	2	0	1	1	1	1	0	0	2
777	0	1	1	0	0	2	2	0	1	0	1	0	2	1	0	0	0	1	1	0	1	1	2	2	0	0	2	2	1	0	1	1	1	1	1	2	1	0	1	2	1	1	1	2	1	1	0	0	2
778	1	0	0	0	0	0	2	1	0	0	0	1	2	0	0	1	0	2	0	0	1	0	2	2	0	0	1	2	2	1	1	0	1	0	0	2	1	0	1	2	1	0	0	2	0	0	0	2	0
779	0	0	0	0	0	2	1	0	1	1	1	0	0	0	0	0	0	2	1	2	2	0	1	2	0	0	1	0	2	0	0	1	2	0	0	2	1	0	1	1	1	1	1	1	1	0	0	1	1
780	1	0	0	0	0	2	2	0	0	0	0	0	0	0	0	0	0	1	0	0	2	0	2	2	0	0	2	2	2	2	0	2	2	0	0	2	1	0	0	2	2	0	1	2	1	1	0	0	0
781	0	0	0	0	0	0	2	1	0	0	0	0	0	0	0	0	0	0	2	2	2	1	2	2	0	0	2	2	2	1	0	2	2	0	1	1	2	0	0	2	2	0	1	2	0	1	0	2	0
782	0	0	0	0	0	0	0	0	0	0	2	2	2	1	0	1	0	1	0	0	2	0	1	1	0	0	1	1	2	0	1	1	1	0	0	1	1	1	1	0	0	0	0	2	0	0	1	1	1
783	1	0	0	0	0	1	1	0	0	0	0	0	1	0	1	0	0	2	0	0	0	0	2	2	0	0	1	2	2	1	1	2	2	0	1	1	2	0	0	2	2	0	0	0	0	0	0	2	0
784	0	0	0	0	0	1	2	0	0	0	0	1	2	0	1	1	0	1	1	1	2	0	2	2	0	0	2	2	2	2	1	1	0	1	0	2	0	0	1	0	0	0	1	2	0	0	0	1	1
785	1	0	1	0	0	2	2	0	2	0	0	1	2	0	2	0	0	1	1	1	2	1	2	2	0	0	1	1	2	1	1	0	1	0	0	2	1	0	2	0	0	0	0	1	0	0	0	1	1
786	0	0	0	0	0	1	2	1	0	0	0	1	2	0	2	0	0	0	1	1	1	2	0	1	1	1	2	2	2	2	0	2	2	0	0	1	1	0	2	1	0	0	0	2	0	1	0	1	0
787	0	0	0	0	1	1	2	0	0	0	0	0	1	0	1	0	1	2	1	1	1	0	2	2	0	0	2	2	2	1	2	1	1	0	0	1	1	0	1	2	1	0	2	2	1	1	1	0	2
788	1	1	1	0	0	1	2	1	0	0	0	1	2	0	2	0	0	0	2	2	2	0	2	2	0	0	1	1	2	2	1	1	0	1	1	1	2	0	1	1	1	1	1	2	1	1	0	2	0
789	1	0	0	0	1	2	2	0	2	0	0	0	1	0	1	0	1	2	1	1	1	0	2	2	0	0	2	2	2	2	1	2	1	1	0	0	1	0	0	1	1	0	1	2	1	0	0	0	1
790	0	0	0	0	1	1	2	0	1	0	0	1	1	0	1	0	0	1	1	1	2	0	1	1	0	0	0	2	1	1	0	2	1	1	1	2	1	0	0	2	2	1	1	2	1	0	0	2	1
791	0	0	0	0	0	0	2	0	0	0	1	1	1	0	0	1	0	1	1	1	1	0	1	1	0	0	1	1	2	1	1	0	0	0	0	2	2	0	1	1	1	0	0	1	0	1	0	2	1
792	0	0	0	0	0	0	2	1	1	0	0	1	1	0	0	1	0	0	1	1	1	0	1	2	0	0	2	2	2	2	1	1	1	0	0	2	0	0	2	0	0	0	0	1	0	0	0	2	0
793	1	0	0	0	0	2	2	0	0	0	0	0	1	0	1	0	0	0	2	2	2	1	0	0	1	1	1	1	1	1	0	1	1	0	0	1	1	0	2	0	0	0	1	2	0	1	0	1	1
794	0	0	0	0	0	2	2	0	1	0	1	0	0	0	0	0	0	1	0	0	1	0	2	2	0	0	2	2	2	2	0	2	1	0	0	1	0	0	2	0	0	1	1	1	1	0	0	1	1
795	0	0	0	0	0	0	2	1	0	0	0	0	0	0	0	1	0	0	2	1	2	1	2	2	0	0	1	1	2	2	1	1	1	1	0	0	1	0	1	1	1	0	0	2	0	0	1	0	2
796	0	0	0	0	0	0	1	0	0	0	1	2	2	1	0	1	0	1	1	1	1	1	1	1	1	2	2	2	1	1	0	1	1	1	0	0	0	0	1	1	1	1	1	2	2	0	0	0	1
797	0	0	0	0	0	0	2	0	1	0	1	1	1	0	0	1	0	0	2	2	2	1	2	2	0	0	2	2	2	1	0	2	2	0	0	0	1	0	1	1	1	1	1	2	1	0	0	1	1
798	1	0	0	0	0	0	1	0	1	0	1	1	1	0	0	1	0	1	1	1	0	0	2	2	1	1	1	1	2	1	0	1	1	1	0	0	0	0	0	1	1	1	1	2	0	1	0	2	0
799	1	0	0	0	0	0	2	0	0	0	1	0	1	0	1	0	0	2	0	1	2	0	2	2	0	0	2	2	2	2	1	2	1	1	0	1	2	0	2	0	0	0	1	2	1	0	0	1	0
800	1	0	1	0	0	1	2	0	1	0	0	0	1	0	1	0	0	0	2	2	2	0	2	2	1	1	0	2	2	0	1	0	0	0	0	2	1	1	0	1	1	0	0	1	0	0	0	2	0
801	0	1	0	0	0	1	2	0	1	0	1	0	1	0	1	0	0	1	1	1	1	1	2	2	0	0	2	2	2	1	2	1	1	1	1	2	1	1	0	1	1	0	0	1	0	0	1	1	1
802	0	0	0	0	1	2	2	1	1	0	0	0	1	0	1	0	0	0	2	2	1	1	2	2	0	0	0	1	2	1	0	0	1	1	0	1	1	0	1	1	1	0	0	0	0	0	0	1	1
803	1	0	0	0	0	1	1	0	1	0	1	0	1	0	0	0	0	1	1	1	1	0	2	2	0	0	1	2	2	2	1	2	1	0	0	1	1	0	0	2	2	0	0	1	0	0	0	1	1
804	0	0	0	0	0	0	2	1	1	0	0	0	0	0	0	0	0	0	2	1	2	0	2	2	0	0	2	2	2	2	0	2	1	1	0	0	0	0	1	0	0	0	0	0	0	0	2	0	2
805	0	0	0	0	0	0	2	1	1	0	0	1	1	0	1	0	0	1	1	1	1	0	0	0	0	0	2	1	2	1	0	1	1	1	1	1	1	0	1	2	1	0	0	0	0	0	0	2	1
806	0	0	0	0	0	0	1	0	0	1	1	0	1	0	1	0	0	0	2	2	2	0	2	1	1	2	2	2	2	2	1	1	1	1	1	2	1	0	0	2	2	0	1	1	1	1	0	1	2
807	0	0	1	0	0	0	2	0	1	0	0	1	0	0	1	0	0	1	1	1	1	0	2	2	1	1	2	2	2	2	0	0	0	0	0	1	1	0	1	1	1	0	0	1	0	1	0	0	1
808	0	0	1	0	0	0	1	0	1	0	1	0	1	0	1	0	0	0	2	2	2	0	2	2	1	1	1	1	2	0	1	2	2	0	0	1	1	0	0	1	1	0	1	2	0	0	0	1	1
809	1	0	0	0	1	2	2	1	0	0	0	0	0	0	0	0	0	1	1	2	2	0	2	2	0	0	1	2	1	1	1	2	1	1	1	1	1	0	0	1	1	1	1	2	2	0	1	1	1
810	1	0	0	0	1	2	1	0	1	0	0	0	1	0	1	0	0	1	1	1	1	0	2	2	1	1	2	2	1	1	1	1	0	1	1	2	2	0	0	2	2	0	0	1	0	1	0	2	0
811	1	0	0	0	0	2	2	0	2	0	0	1	1	0	1	0	0	2	0	0	0	1	1	2	0	0	1	2	2	1	0	1	1	0	0	2	1	0	2	0	0	0	1	1	0	1	0	0	1
812	0	0	0	0	0	1	1	0	0	0	1	1	1	0	0	1	0	0	1	1	1	0	2	2	0	0	0	1	2	1	0	2	2	0	0	2	1	0	1	1	1	0	2	2	1	1	0	2	0
813	0	0	0	0	0	2	2	0	0	0	0	2	2	0	1	0	0	0	2	2	2	0	1	1	0	0	2	2	2	2	0	1	0	0	1	2	1	0	0	0	0	1	1	2	1	0	0	0	1
814	0	0	0	0	0	1	1	0	0	1	1	1	1	0	0	1	0	0	2	1	2	1	1	1	0	0	1	2	1	0	1	1	1	0	0	2	1	0	2	0	0	0	1	1	1	1	0	1	1
815	1	0	0	0	0	0	2	0	1	0	0	0	0	0	0	0	0	2	0	0	1	1	0	1	0	0	1	2	2	1	1	0	0	0	0	2	2	0	0	2	1	0	1	1	0	1	0	2	0
816	1	0	0	0	1	1	2	0	1	0	0	0	0	0	0	0	0	1	1	1	2	1	2	2	0	0	0	1	1	0	0	2	2	0	0	1	1	1	0	1	0	0	0	0	0	0	0	1	1
817	1	0	0	0	0	0	2	0	0	1	1	0	0	0	0	0	0	2	0	0	1	0	0	0	0	0	1	2	1	1	1	2	1	2	0	2	2	0	0	1	1	0	0	2	0	0	0	1	1
818	1	0	1	0	0	1	1	0	2	0	0	0	0	0	0	0	0	0	2	2	2	0	1	1	0	0	2	2	2	2	0	1	1	1	1	2	0	1	1	0	0	0	0	1	0	0	0	1	1
819	1	0	0	0	0	1	2	0	0	0	0	0	1	0	1	0	0	0	1	2	2	1	2	2	0	0	0	2	2	0	1	2	2	0	0	2	2	0	0	1	1	0	1	2	0	0	0	2	0
820	1	1	0	0	1	1	2	0	1	0	1	1	0	0	0	0	0	0	2	2	2	0	1	1	0	0	2	2	2	2	1	1	0	1	1	1	2	0	0	2	2	0	0	1	0	0	0	0	2
821	1	0	1	0	0	1	2	0	2	0	0	0	0	0	0	0	0	0	1	2	2	0	2	2	0	0	0	2	2	0	1	1	1	0	0	2	2	0	0	2	2	0	0	2	1	1	0	1	1
822	0	0	0	0	1	1	1	0	0	0	1	1	1	0	0	1	0	1	1	1	1	1	2	2	1	1	1	1	2	1	0	1	0	0	0	0	0	0	1	0	0	0	0	1	0	0	0	2	0
823	0	0	0	0	0	0	2	0	2	0	0	1	1	0	0	0	0	0	1	2	2	0	1	1	0	0	1	0	1	0	0	1	0	1	1	2	2	0	0	2	2	0	0	1	0	0	1	0	2
824	1	0	1	0	1	2	1	0	1	0	0	0	0	0	0	0	0	0	2	1	2	1	1	1	0	0	2	2	1	1	0	2	2	0	0	1	1	0	0	1	1	0	1	2	1	2	0	1	1
825	1	0	0	0	0	0	1	0	0	0	1	1	1	0	1	0	0	0	1	1	1	0	2	2	0	0	2	2	2	2	0	1	1	1	0	0	1	0	1	1	1	0	0	2	0	0	0	2	2
826	1	0	0	0	1	2	1	0	0	0	1	0	1	0	1	0	0	2	0	0	0	0	0	0	0	0	2	2	2	2	0	0	0	0	0	2	1	0	1	1	1	0	1	1	0	0	0	1	1
827	0	0	0	0	0	1	2	0	1	0	0	1	2	0	2	0	0	0	1	2	2	0	2	2	0	0	2	2	2	1	1	1	1	0	0	1	1	0	1	1	0	0	1	2	0	2	0	2	0
828	1	0	0	0	1	1	2	1	1	0	0	0	0	0	0	0	0	2	0	0	0	1	2	2	0	0	1	2	1	1	1	1	0	1	1	1	2	0	0	1	1	0	1	2	1	0	0	2	0
829	1	0	0	0	0	0	1	0	0	0	1	0	1	0	1	0	0	0	2	2	2	1	2	2	0	0	1	2	1	1	0	1	1	0	0	1	1	0	0	2	2	1	1	1	1	0	1	0	2
830	1	0	0	0	0	1	1	0	1	1	0	0	2	0	2	0	0	1	1	1	2	1	1	2	0	0	0	0	1	0	0	2	1	1	1	2	1	1	0	1	1	0	1	1	1	1	0	2	1
831	1	0	0	0	0	1	1	0	1	1	2	0	0	0	0	0	0	1	1	1	1	1	2	2	1	1	0	1	2	0	0	0	0	1	1	2	1	1	0	1	1	0	0	2	0	0	0	2	0
832	1	0	1	0	0	1	1	0	1	0	1	0	0	0	0	0	0	0	1	1	1	0	2	2	0	0	1	1	2	1	0	0	0	0	0	2	1	0	1	1	0	0	0	1	0	1	0	1	1
833	1	0	0	0	0	0	2	1	1	0	0	0	0	0	0	0	0	1	1	1	1	0	2	2	0	0	1	1	2	0	1	1	1	1	1	1	1	0	0	1	1	0	0	0	0	0	0	2	1
834	1	0	0	0	0	1	2	0	0	0	0	0	1	0	1	0	0	1	1	1	2	0	1	1	0	0	1	1	1	1	0	0	0	0	0	1	1	0	0	2	2	0	0	1	0	0	0	2	0
835	0	1	0	0	0	1	1	0	2	0	0	0	0	0	0	0	0	0	2	2	2	1	1	1	1	1	2	2	2	1	0	1	1	0	0	2	2	0	0	2	2	0	0	1	0	0	1	0	2
836	1	0	1	0	0	1	2	0	0	0	0	0	0	0	0	0	1	2	0	0	1	0	2	2	0	0	2	2	2	2	0	1	1	0	0	2	0	0	1	0	0	0	1	2	1	0	0	2	0
837	0	0	0	0	1	2	2	0	1	0	1	0	0	0	0	0	0	2	0	0	0	0	2	2	1	1	1	1	1	1	0	0	1	1	0	1	2	0	1	1	1	1	1	2	1	0	0	0	1
838	1	0	0	0	0	0	1	0	0	0	1	1	1	0	1	0	0	1	1	1	0	1	0	1	1	1	1	2	1	1	1	1	1	1	1	2	1	1	1	0	0	0	2	2	1	1	0	1	1
839	1	0	1	1	0	1	2	1	1	0	0	0	1	0	1	0	0	0	2	2	2	2	1	1	1	1	1	2	1	1	1	1	1	0	1	1	2	0	1	1	1	0	0	2	0	0	1	0	2
840	1	0	0	0	0	0	1	0	0	0	1	0	1	0	2	0	0	1	2	2	2	0	2	2	0	0	1	2	1	1	1	1	1	1	2	2	2	0	0	2	2	0	0	2	0	2	1	1	1
841	0	0	1	0	0	1	1	0	1	0	0	1	1	0	0	1	0	1	1	1	1	0	2	2	0	0	1	1	2	0	1	1	1	0	0	2	2	0	0	2	1	0	1	1	1	0	0	1	1
842	1	0	0	0	0	0	2	0	2	0	0	0	1	0	1	0	0	1	2	2	2	1	2	2	0	0	2	2	2	2	0	2	2	0	0	1	2	0	0	2	2	0	1	2	1	0	0	0	2
843	1	0	0	0	0	0	1	0	1	1	1	1	1	0	1	0	0	1	1	2	2	1	1	1	1	1	1	2	2	1	1	2	1	2	0	1	2	0	1	0	0	0	0	1	0	0	0	1	1
844	1	0	0	0	0	1	1	0	2	0	0	1	2	0	1	0	0	1	1	1	2	0	2	2	0	0	2	2	2	1	1	1	1	2	0	1	2	0	0	1	1	0	0	2	0	0	0	1	1
845	0	0	0	0	0	2	2	1	0	0	1	0	1	0	1	0	0	1	1	1	1	0	2	2	0	0	2	2	2	1	2	0	2	1	0	1	1	0	0	1	1	0	0	2	0	0	0	1	1
846	1	0	0	0	0	1	1	2	0	0	0	0	1	0	1	0	0	0	1	1	2	1	1	1	1	1	0	2	2	0	1	1	1	2	1	2	1	0	0	2	2	0	2	2	1	1	0	2	0
847	0	0	0	0	0	1	2	0	2	0	0	0	1	0	1	0	0	1	1	1	2	1	2	2	0	0	2	2	2	2	0	0	0	0	0	2	2	0	0	2	2	1	1	2	2	0	0	2	0
848	1	0	0	0	0	1	2	0	2	0	0	0	1	0	1	0	0	2	0	0	0	0	2	2	1	1	2	2	2	1	1	1	2	0	0	1	1	0	1	1	1	0	0	2	1	1	0	0	1
849	0	0	0	0	0	1	2	1	0	0	0	0	1	0	1	0	0	1	1	2	2	0	1	1	2	2	2	2	2	2	2	1	1	1	2	2	1	0	1	1	0	0	0	1	0	0	0	2	0
850	1	0	0	0	0	1	2	0	1	0	0	0	0	0	0	0	0	1	2	1	2	0	1	1	0	0	1	2	1	1	0	1	1	0	0	1	1	0	0	0	0	0	0	2	0	0	1	0	1
851	1	0	1	0	1	2	2	1	1	0	0	0	0	0	0	0	0	0	2	1	2	0	2	2	0	0	2	2	2	2	0	1	2	0	0	2	1	0	0	1	1	0	2	2	1	1	1	0	2
852	1	0	0	0	0	2	1	0	0	0	2	1	1	0	1	0	0	0	2	1	2	0	2	2	0	0	2	2	2	2	1	0	0	0	0	0	1	2	0	1	1	0	1	1	0	1	0	1	1
853	1	0	0	0	0	0	1	0	1	0	1	0	1	0	1	0	1	2	1	1	1	1	1	1	1	1	1	2	2	1	1	1	1	0	0	2	2	0	0	1	1	0	0	2	0	2	0	1	1
854	1	0	0	0	0	0	2	0	2	0	0	1	2	0	1	0	0	0	2	2	2	1	2	2	0	0	1	2	1	0	1	1	1	1	0	0	1	1	0	1	1	0	0	2	0	1	1	0	2
855	1	0	1	0	0	1	2	1	0	0	0	0	0	0	0	0	0	0	2	2	2	0	2	2	0	0	2	2	2	2	1	0	1	1	0	2	2	0	0	1	1	0	0	1	0	0	0	2	0
856	0	0	0	0	0	1	2	0	1	0	1	0	0	0	0	0	1	2	0	0	2	0	1	2	0	0	2	2	2	2	0	2	2	0	0	1	1	0	2	0	0	0	2	2	0	1	0	1	1
857	0	0	1	0	0	1	2	0	0	0	0	1	2	0	1	0	0	1	1	1	1	1	2	2	0	0	1	1	2	0	0	1	1	0	0	2	1	0	1	1	0	0	1	2	2	2	0	2	0
858	0	0	0	0	0	1	2	0	1	0	0	0	1	0	1	0	0	1	1	1	1	0	2	2	0	0	1	1	2	1	0	0	2	1	0	1	1	0	2	1	0	0	1	2	0	2	0	1	2
859	1	0	0	0	1	2	2	0	0	0	1	1	1	0	0	1	0	2	0	1	2	0	2	2	0	0	1	1	2	1	0	2	1	0	0	1	1	0	1	1	1	0	0	0	1	0	0	1	1
860	1	0	0	0	0	0	2	0	0	0	1	0	1	0	1	0	0	1	1	1	1	0	2	2	0	0	2	2	2	2	1	0	0	0	0	1	1	0	0	1	1	0	1	2	1	1	0	2	0
861	1	0	1	1	0	2	2	0	1	0	1	2	2	0	1	1	0	0	2	2	2	0	1	1	0	0	1	1	2	1	0	1	1	0	0	2	1	0	0	1	1	0	0	2	1	0	0	2	0
862	1	0	0	0	0	1	2	0	2	0	0	0	1	1	0	0	0	2	1	2	2	1	0	1	0	1	2	2	1	1	1	2	2	0	0	1	1	0	0	1	1	1	1	1	0	0	0	0	2
863	0	0	0	0	0	1	1	0	0	0	1	0	0	0	0	0	0	1	1	1	2	1	2	2	0	0	2	2	2	1	1	1	2	0	0	2	2	0	2	0	0	0	0	0	0	0	0	2	0
864	1	0	0	0	0	1	0	0	0	0	2	0	1	1	0	0	0	1	0	0	1	0	2	2	0	0	0	2	1	1	0	1	2	0	0	1	1	0	2	0	0	0	0	2	0	0	0	2	1
865	0	0	0	0	0	0	1	0	1	0	1	0	0	0	0	0	0	0	1	2	2	1	2	2	0	0	0	2	1	0	0	1	2	1	0	1	2	0	1	1	1	0	1	2	1	1	0	2	0
866	0	1	1	0	0	1	1	0	1	0	0	0	1	1	0	0	0	2	0	0	0	1	1	2	0	0	1	2	2	1	1	1	2	1	0	1	1	0	1	1	1	0	0	1	0	1	0	2	0
867	0	0	0	0	0	1	2	0	1	0	0	1	0	0	0	0	0	1	1	2	2	0	1	1	1	1	2	2	2	2	0	0	1	1	0	1	1	0	0	2	2	0	0	1	0	0	0	2	0
868	1	0	0	0	0	1	1	0	1	0	0	0	0	0	0	0	0	1	1	1	1	0	2	2	0	0	2	2	2	1	0	2	2	0	0	0	2	0	1	1	1	0	0	2	1	1	0	0	1
869	0	0	0	0	1	1	2	0	1	0	0	1	1	0	0	1	1	2	1	1	1	0	2	2	0	0	2	2	2	2	0	0	0	0	0	2	2	0	0	2	2	0	0	2	0	0	0	1	1
870	0	1	0	0	1	2	2	0	2	0	0	0	0	0	0	0	0	0	2	2	2	0	2	2	0	0	1	1	2	0	0	1	1	2	0	1	1	0	2	0	0	0	1	1	0	0	0	2	0
871	0	0	0	0	0	0	2	0	0	0	0	1	1	0	1	0	0	1	1	1	1	0	2	2	0	0	2	2	2	2	0	1	1	0	0	1	1	1	0	0	0	0	1	2	1	2	0	2	0
872	1	0	0	0	1	1	0	0	0	0	1	0	1	0	1	0	0	2	0	1	2	0	1	1	0	0	2	2	2	2	0	1	1	0	0	2	2	0	0	2	2	0	0	1	0	0	0	2	0
873	0	0	0	0	0	1	1	0	0	0	2	1	1	0	1	0	0	2	0	1	2	0	2	2	0	0	1	1	2	0	1	0	0	0	0	2	1	0	0	1	1	1	1	2	0	2	0	1	1
874	1	0	0	0	1	2	1	0	0	0	1	1	1	0	1	0	0	1	1	1	2	1	2	2	1	1	2	2	2	1	1	2	1	1	0	0	1	0	1	1	1	0	1	2	0	0	1	0	2
875	0	0	0	0	0	1	2	0	2	0	0	0	0	0	0	0	0	2	0	0	0	0	0	0	0	0	0	1	1	1	0	1	0	1	0	1	1	0	0	1	1	0	1	1	1	0	0	1	1
876	1	0	0	0	0	2	1	1	0	0	1	0	1	0	1	0	0	1	1	1	1	1	2	2	0	0	2	2	2	2	0	1	1	0	0	1	1	0	0	1	1	0	0	2	0	0	0	2	2
877	1	0	0	0	0	0	2	1	1	0	0	0	1	0	1	0	0	0	2	2	1	0	2	2	1	1	2	2	2	2	0	0	0	0	0	2	2	1	0	0	0	0	1	2	0	0	0	2	0
878	0	0	0	0	0	1	1	0	2	0	0	0	0	0	0	0	0	0	2	1	2	0	1	1	0	0	2	2	2	2	1	1	1	0	0	2	2	0	0	1	1	0	0	2	1	1	0	1	1
879	0	0	0	0	2	2	1	0	0	0	1	1	2	0	1	1	0	1	2	1	2	0	2	2	0	0	0	2	0	0	0	2	2	0	0	1	2	0	0	1	1	0	0	0	2	0	0	1	1
880	0	0	0	0	0	2	2	0	1	0	0	1	1	0	0	0	0	2	0	1	1	0	1	1	1	1	2	2	2	2	0	0	0	0	1	2	1	0	1	1	1	0	0	1	0	1	0	1	1
881	1	1	0	0	0	1	1	2	0	0	0	1	1	0	0	1	0	1	1	1	2	1	1	1	1	1	2	2	2	1	2	1	2	0	0	1	1	0	1	1	1	1	1	2	0	1	0	0	2
882	1	0	0	0	0	2	1	0	1	0	1	0	0	0	0	0	0	2	1	1	1	0	2	2	0	0	2	2	2	1	0	1	0	1	2	2	2	0	1	1	1	0	0	0	0	0	0	2	0
883	1	0	1	0	0	1	1	1	0	0	1	1	1	0	1	0	0	0	2	2	2	0	2	2	0	0	2	2	2	2	0	2	1	0	1	2	2	0	1	1	1	0	0	2	0	0	1	0	2
884	0	0	1	0	0	1	2	0	0	0	1	1	2	0	1	0	0	1	2	2	2	1	0	1	1	1	2	2	2	1	1	1	0	2	1	1	1	0	1	1	1	0	0	2	0	0	1	1	1
885	0	0	0	0	0	0	2	0	1	0	0	0	0	0	0	0	0	0	2	2	2	1	0	0	1	1	2	2	2	1	0	0	0	1	1	2	1	0	0	1	1	1	2	2	0	0	0	2	0
886	0	0	0	0	0	2	0	0	0	0	2	1	2	0	1	1	1	2	1	1	1	1	2	2	0	0	1	1	2	1	1	2	1	0	0	1	1	0	1	1	1	2	2	2	0	0	0	2	0
887	0	1	0	0	0	1	1	0	0	0	1	0	1	0	1	0	0	0	2	2	2	0	2	2	0	0	2	2	2	2	1	1	1	1	1	2	1	0	1	1	1	2	2	2	0	1	0	2	0
888	1	0	0	0	0	0	2	0	2	0	0	0	0	0	0	0	0	1	1	1	1	0	2	2	0	0	2	2	2	2	0	1	1	0	0	2	1	0	1	1	0	0	1	1	1	1	1	1	1
889	1	0	0	0	0	1	2	0	1	0	0	1	1	0	0	1	0	2	0	0	0	1	1	1	0	0	2	2	2	2	2	1	0	0	1	2	0	0	2	1	0	0	1	1	0	0	0	2	0
890	0	0	0	0	0	1	1	0	1	1	0	0	0	0	0	0	1	2	0	0	1	0	2	2	0	0	1	1	2	1	0	0	0	0	0	2	1	0	2	0	0	0	1	1	1	1	0	1	1
891	0	1	1	0	0	1	2	1	1	0	0	1	2	0	2	0	1	2	1	1	1	0	0	2	0	0	2	2	2	1	0	0	0	0	0	1	0	0	1	0	0	0	1	2	0	0	0	0	2
892	0	0	0	0	0	2	1	0	1	1	2	1	1	0	1	0	0	0	2	1	2	1	1	1	1	1	2	2	2	2	0	1	1	1	0	0	1	0	2	0	0	0	1	1	1	0	0	2	0
893	1	0	0	0	0	1	2	0	0	0	0	1	2	0	1	1	0	0	2	0	2	1	2	2	0	0	1	1	2	1	0	2	2	0	0	0	1	1	0	1	1	0	0	2	0	0	0	1	1
894	0	0	0	0	0	1	2	0	1	0	2	1	1	0	1	0	0	1	1	1	2	0	0	0	0	0	1	1	2	0	1	1	0	1	0	1	1	0	1	2	1	0	0	2	0	0	0	0	1
895	1	0	0	0	1	1	2	0	0	0	1	0	0	0	0	0	0	0	1	1	1	0	2	2	0	0	1	1	2	1	0	1	1	1	1	1	1	0	0	2	2	2	2	2	0	2	0	2	0
896	1	1	0	0	1	2	1	0	1	1	0	1	1	0	1	0	1	2	0	0	1	1	2	2	0	0	1	1	1	1	0	1	1	0	0	2	2	0	0	2	2	0	0	2	0	2	0	1	1
897	1	0	0	0	0	1	2	0	0	0	0	0	0	0	0	0	0	1	2	2	2	0	2	2	0	0	0	2	1	1	0	2	2	0	1	1	1	0	1	1	1	0	0	2	0	1	1	0	2
898	0	0	0	0	1	2	2	0	2	0	0	1	0	0	1	0	0	0	2	2	2	0	2	2	0	0	1	1	2	2	0	1	0	1	2	2	1	0	0	2	1	0	1	2	0	0	0	1	0
899	0	0	0	0	0	1	2	0	1	0	1	0	2	0	2	0	0	1	1	1	2	1	1	1	1	1	1	1	2	0	0	1	1	2	1	2	1	0	0	2	2	1	1	2	1	0	0	2	0
900	0	0	0	0	0	1	2	0	0	0	0	0	0	0	0	0	0	1	1	1	2	0	2	2	0	0	0	1	2	1	0	1	1	1	1	2	0	0	2	0	0	0	0	0	1	0	0	2	0
901	1	0	0	0	0	1	1	1	0	1	1	0	0	0	0	0	1	2	0	0	1	1	1	1	1	1	2	2	2	1	1	1	1	0	0	2	2	0	0	1	1	0	1	1	0	1	0	1	0
902	0	0	0	0	0	2	2	0	2	0	0	0	0	0	0	0	0	1	1	1	1	1	0	0	1	1	1	2	2	1	0	2	1	1	1	2	1	0	0	1	1	0	0	2	1	1	0	1	1
903	0	0	0	0	0	0	2	1	1	0	0	1	0	0	1	0	0	2	1	1	1	0	2	2	1	1	1	1	2	1	0	2	2	0	1	2	2	0	2	0	0	0	0	1	1	1	0	1	2
904	1	0	0	0	0	1	2	0	1	0	1	0	1	0	1	0	1	2	1	1	1	1	2	2	0	0	1	1	2	0	0	1	1	0	0	2	1	0	1	2	1	0	0	2	0	1	0	1	0
905	1	0	0	0	0	1	1	0	0	0	1	0	0	0	0	0	0	0	1	2	2	0	2	2	0	0	0	1	1	0	0	2	2	0	0	0	1	1	1	0	0	0	0	1	0	0	0	2	0
906	0	0	0	0	0	0	1	0	1	0	0	1	1	0	0	0	1	2	0	0	1	0	2	2	0	0	1	1	2	0	1	1	1	2	2	2	0	0	1	1	1	0	0	2	1	1	0	1	1
907	1	0	0	0	1	2	1	0	1	0	1	1	0	0	1	0	0	1	1	1	1	1	2	2	1	1	1	2	1	1	0	1	1	0	0	2	1	1	1	0	0	0	0	1	0	1	1	0	2
908	1	0	1	0	0	1	2	0	2	0	0	0	1	0	1	0	0	0	2	2	1	1	1	1	1	1	1	2	1	1	0	1	1	1	1	1	1	0	1	1	1	0	1	2	0	1	1	1	1
909	1	0	0	0	0	1	2	0	1	0	0	0	0	0	0	0	0	1	2	2	2	0	1	1	0	0	1	1	2	0	1	2	1	0	0	2	1	0	0	2	1	0	0	0	0	1	0	2	0
910	0	0	0	0	0	0	2	1	0	0	0	0	0	0	0	0	0	1	1	1	1	1	2	2	0	0	1	2	1	1	0	1	1	1	1	1	2	0	1	1	1	2	2	2	1	0	0	2	0
911	0	0	0	0	0	2	2	0	1	0	1	1	0	0	1	0	0	0	2	2	2	0	2	2	0	0	1	2	2	1	1	0	0	0	1	2	2	0	1	1	1	0	0	2	0	0	0	1	1
912	0	0	0	0	0	0	1	0	0	0	2	1	1	0	0	1	0	1	1	1	2	0	2	2	0	0	2	2	2	2	1	1	1	0	0	1	1	1	0	1	1	0	1	2	0	1	1	0	1
913	1	0	0	0	0	2	1	0	0	0	1	0	0	0	0	0	1	2	0	0	1	1	2	2	1	1	1	2	2	1	0	1	0	1	2	2	1	1	0	0	0	0	0	2	0	2	0	1	1
914	1	0	0	0	2	2	1	1	1	0	1	1	1	1	0	0	0	2	0	0	1	0	2	2	0	0	2	2	2	1	2	2	2	0	0	2	2	0	0	1	1	0	0	1	0	1	0	1	1
915	1	0	0	0	0	1	2	0	1	0	1	0	0	0	0	0	0	2	0	0	0	0	2	2	0	0	1	2	2	1	1	1	0	0	1	2	1	0	1	1	1	0	1	1	1	2	0	1	0
916	0	0	1	0	0	1	2	1	0	0	0	2	1	0	2	0	0	1	1	1	2	1	2	2	0	0	2	2	2	1	1	1	2	1	0	1	1	0	0	1	1	0	0	1	0	1	0	2	0
917	0	0	0	0	0	1	2	1	0	0	0	1	1	0	0	1	0	1	1	1	1	0	2	2	0	0	2	2	1	0	0	0	0	0	1	2	1	0	2	0	0	0	0	0	0	0	0	0	2
918	0	0	0	0	1	1	1	0	0	0	0	1	2	0	2	0	0	1	1	1	2	1	0	1	0	1	2	2	2	0	1	1	1	0	0	1	0	1	1	0	0	0	0	1	0	1	0	1	1
919	0	0	0	0	0	2	2	0	0	0	1	0	1	0	1	0	0	1	1	1	2	1	1	1	1	1	2	2	1	1	1	1	1	0	0	2	2	0	1	1	1	0	0	2	0	0	0	1	0
920	1	0	0	0	0	2	2	1	1	0	0	1	1	0	0	0	1	2	0	0	1	0	2	2	0	0	2	2	2	2	0	2	1	0	0	1	2	0	0	2	2	0	0	2	0	1	0	2	0
921	0	1	0	0	0	0	2	1	0	0	0	0	1	0	1	0	1	2	0	0	1	0	2	2	0	0	1	2	0	0	0	1	1	0	1	2	1	0	0	0	0	0	2	2	1	1	0	2	1
922	0	0	0	0	0	0	1	1	0	0	0	0	0	0	0	0	0	2	0	1	1	1	1	1	1	2	2	2	1	0	1	2	2	0	0	0	1	0	1	2	1	0	0	0	0	1	0	2	0
923	1	0	1	1	0	2	2	0	0	0	0	0	0	0	0	0	0	0	1	1	1	0	2	2	0	0	2	2	2	2	1	1	1	1	1	2	1	1	0	1	1	0	1	2	1	0	0	1	1
924	1	0	0	0	1	1	2	0	1	0	1	0	0	0	0	0	0	1	1	1	1	0	1	1	0	0	2	2	2	1	0	1	0	1	0	1	1	0	0	2	2	0	2	2	1	1	0	0	2
925	1	0	0	0	0	0	2	0	0	0	0	1	2	0	1	1	0	0	2	2	2	0	2	2	0	0	2	2	2	1	1	1	1	0	0	2	2	0	1	1	1	1	1	2	0	2	0	2	1
926	0	0	0	0	1	1	2	0	2	0	0	0	1	0	1	0	0	1	1	1	1	0	2	2	1	1	2	2	2	1	0	0	0	0	0	0	1	0	1	1	1	0	2	2	1	1	0	1	1
927	1	0	0	0	1	1	2	0	1	0	1	0	1	0	1	0	0	0	2	2	2	0	2	2	1	1	2	2	2	1	1	1	1	1	0	0	1	0	0	2	2	0	1	1	1	2	1	1	1
928	1	0	1	1	0	2	1	0	0	0	1	0	0	0	0	0	0	1	1	1	1	0	2	2	0	0	1	1	2	1	1	1	1	0	0	1	1	0	0	1	1	0	0	2	1	0	0	2	0
929	1	0	1	0	0	2	1	0	1	1	1	0	0	0	0	0	0	1	1	0	2	0	2	2	0	0	1	1	2	2	0	2	2	0	0	2	2	0	1	1	1	1	2	2	0	0	0	2	0
930	1	0	0	0	1	2	2	1	0	0	0	0	2	0	2	0	0	0	2	2	2	0	2	2	0	0	1	2	1	1	1	2	2	0	0	1	1	0	1	1	0	0	0	0	0	0	0	1	0
931	1	0	0	0	0	1	1	0	1	1	1	1	0	0	1	0	0	0	2	1	2	1	2	2	0	0	0	1	2	1	0	1	1	0	0	1	1	0	1	1	1	2	2	2	0	1	1	1	2
932	0	0	0	0	0	0	1	0	0	0	1	0	1	0	1	0	0	0	2	2	2	0	1	1	1	1	2	2	2	1	0	0	1	1	0	1	0	1	0	0	0	0	0	1	0	0	0	0	2
933	1	0	0	0	1	1	2	0	1	0	0	1	2	1	1	0	0	1	1	2	2	0	2	2	1	1	1	2	2	1	1	1	1	0	0	1	0	1	1	0	0	0	0	2	0	0	0	1	1
934	0	0	0	0	0	1	1	0	0	0	1	2	2	0	2	0	0	2	0	1	2	0	2	2	0	0	2	2	2	2	0	0	0	0	0	2	2	0	1	1	1	0	0	1	0	0	1	0	2
935	1	0	0	0	0	2	2	0	0	0	1	0	0	0	0	0	0	1	1	1	2	1	1	1	1	1	1	1	2	0	1	1	2	0	0	0	1	0	2	0	0	0	0	1	0	0	0	1	1
936	1	0	0	0	0	2	1	0	1	0	1	0	1	1	0	0	0	0	2	2	1	0	2	2	0	0	2	2	2	2	0	0	0	1	1	1	2	0	0	2	2	0	0	1	0	1	0	2	0
937	1	0	0	0	0	2	0	0	0	0	2	0	1	0	0	0	0	0	2	2	2	1	2	2	0	0	0	0	2	1	0	1	1	1	1	2	2	0	1	1	1	0	1	2	1	1	0	2	0
938	0	0	0	0	0	2	2	1	1	0	0	0	1	0	1	0	0	1	1	1	2	0	1	2	0	0	1	1	2	0	1	0	0	1	1	2	2	0	0	2	2	1	2	2	0	0	1	0	2
939	1	0	1	0	0	1	2	0	1	0	0	0	1	0	1	0	0	1	1	1	1	0	2	2	0	0	2	2	2	2	0	1	1	0	0	1	2	0	2	0	0	0	0	0	2	0	0	2	0
940	0	0	0	0	0	2	1	0	0	0	1	0	0	0	0	0	0	1	1	0	1	0	2	2	0	0	2	2	2	2	1	1	1	1	0	0	1	1	0	1	1	0	1	2	0	0	0	2	0
941	1	0	0	0	1	2	1	0	1	0	1	0	1	0	1	0	0	1	1	1	2	0	2	2	0	0	2	2	2	2	1	0	0	1	1	2	2	0	0	1	1	0	2	2	1	1	0	0	2
942	1	0	0	0	0	1	2	1	1	0	0	0	1	1	0	0	0	2	0	0	0	0	2	2	0	0	1	1	1	1	0	1	1	0	0	2	2	0	0	1	1	0	0	1	0	0	0	2	0
943	0	0	0	0	0	0	2	1	1	0	0	1	2	0	2	0	1	2	0	0	1	0	2	2	0	0	2	2	2	1	2	1	1	1	0	0	2	0	0	2	2	0	0	1	0	0	0	1	1
944	0	1	1	0	0	1	2	1	0	0	0	0	1	1	0	0	0	0	2	1	2	0	2	2	0	0	2	2	2	0	0	0	0	1	0	1	1	0	1	0	0	0	0	2	0	0	0	1	0
945	1	0	0	0	0	0	2	0	1	0	1	0	1	0	1	0	0	1	1	1	2	0	2	2	0	0	1	2	1	1	0	0	1	0	0	2	2	0	0	1	1	0	0	2	0	0	1	0	2
946	0	0	0	0	0	1	0	0	0	0	2	1	2	0	2	0	0	0	2	2	2	0	1	1	1	1	2	2	2	0	1	1	1	0	0	1	0	0	1	0	0	0	1	1	1	1	0	2	1
947	1	0	1	1	1	2	1	1	0	0	1	0	0	0	0	0	0	2	0	1	1	2	0	1	1	1	1	2	1	1	0	1	0	2	1	1	2	0	0	2	2	1	1	2	1	0	0	1	1
948	1	0	0	0	1	1	2	0	0	0	0	1	2	0	2	0	0	1	1	1	1	1	1	1	1	1	1	1	2	0	1	1	1	0	0	1	1	0	1	1	1	0	0	2	1	1	0	1	1
949	1	0	0	0	0	1	0	0	1	0	0	0	0	0	0	0	0	1	1	1	1	0	2	2	1	1	2	2	2	2	0	2	2	0	0	1	2	0	0	1	1	0	0	2	0	0	1	1	1
950	1	0	0	0	0	2	2	1	0	0	0	1	2	1	1	0	0	1	1	1	1	0	2	2	0	0	1	1	2	1	1	1	1	0	0	2	2	0	1	1	1	0	1	2	0	0	0	2	0
951	1	0	0	0	2	2	2	1	0	0	0	0	0	0	0	0	0	0	1	1	1	0	2	2	0	0	1	1	1	1	0	1	1	0	0	2	1	0	0	1	1	1	1	2	0	2	1	1	1
952	1	0	0	0	1	1	2	0	2	0	0	0	1	0	1	0	0	1	1	1	2	0	1	1	0	0	2	2	1	0	0	1	1	1	1	1	0	0	2	1	0	0	0	1	0	1	0	2	0
953	0	0	0	0	0	0	1	0	1	0	1	0	0	0	0	0	0	1	1	1	2	0	2	2	0	0	2	2	2	2	1	1	1	0	0	2	2	0	2	0	0	0	1	2	1	0	1	1	1
954	1	0	0	0	0	2	2	1	1	0	0	0	0	0	0	0	0	1	1	1	1	0	2	2	1	1	2	2	2	1	2	1	0	2	1	1	1	0	1	1	1	0	0	1	0	0	1	1	1
955	0	0	0	0	0	2	1	1	1	0	0	1	2	0	2	0	1	1	1	1	2	1	1	1	1	1	1	1	1	1	0	1	1	0	0	1	2	0	0	1	1	0	0	2	0	0	0	2	1
956	0	0	0	0	0	0	2	0	1	0	0	0	1	0	1	0	0	0	2	2	2	1	2	2	1	1	1	2	2	2	0	2	1	1	0	1	1	0	2	1	0	0	1	2	0	0	0	2	0
957	1	0	0	0	0	2	2	1	0	0	0	0	0	0	0	0	0	1	0	0	0	0	2	2	0	0	2	2	2	2	1	0	0	0	0	2	1	0	1	1	1	0	1	2	0	0	1	0	2
958	1	0	0	0	1	2	2	1	0	0	1	0	0	0	0	0	0	0	2	2	2	1	1	1	1	1	1	1	2	1	0	2	1	1	0	1	2	0	0	1	1	1	1	1	1	0	0	0	1
959	0	0	0	0	0	0	0	0	1	0	0	1	0	0	1	0	0	0	2	1	2	0	2	2	0	0	2	2	2	2	0	2	2	0	0	1	2	0	2	1	1	1	1	1	1	1	1	1	1
960	0	0	0	0	0	1	2	0	2	0	0	0	0	0	0	1	0	2	0	0	0	0	2	2	0	0	1	1	1	1	1	1	0	1	2	2	1	0	1	1	1	0	0	2	0	0	0	1	1
961	0	0	0	0	0	2	2	0	1	0	1	0	1	0	1	0	0	1	1	1	1	0	2	2	1	1	2	2	2	2	0	1	1	1	1	1	1	0	0	1	1	0	0	1	0	0	0	2	1
962	0	0	0	0	0	2	2	0	2	0	0	0	0	0	0	0	0	2	0	0	1	0	1	1	0	0	1	1	1	1	0	2	2	0	0	2	2	1	0	0	0	0	0	2	0	2	0	2	0
963	0	0	0	0	0	2	2	0	2	0	0	1	1	0	0	1	0	0	2	2	2	1	1	1	1	1	2	2	2	2	0	0	0	0	1	2	2	0	0	2	2	0	0	1	0	0	0	2	1
964	1	0	0	0	0	1	2	0	1	0	0	0	1	0	1	0	0	1	1	1	2	0	2	2	0	0	0	1	1	1	0	1	0	1	1	2	1	1	0	0	0	0	1	2	0	0	0	2	2
965	0	0	0	0	0	1	2	0	1	0	0	0	1	0	1	0	0	1	1	1	2	0	1	1	0	0	2	2	2	2	0	1	2	1	0	1	1	0	0	2	2	0	1	2	1	2	0	2	1
966	0	0	0	0	1	2	2	0	0	0	0	1	1	0	0	1	0	0	2	2	2	1	2	2	0	0	2	2	2	2	0	2	2	0	0	1	1	0	1	1	1	0	0	2	0	1	0	2	0
967	1	0	0	0	0	0	2	0	2	0	0	1	1	0	0	1	0	0	2	2	2	0	2	2	0	0	2	2	2	2	0	0	0	0	0	2	1	0	2	0	0	0	0	1	0	0	0	2	1
968	1	0	0	0	1	1	2	0	0	0	0	0	0	0	0	0	0	1	1	1	2	1	1	1	1	1	1	2	2	1	2	1	1	1	1	1	2	0	1	1	1	0	1	1	1	0	0	1	2
969	1	1	0	0	1	1	2	1	1	0	0	1	1	0	0	1	0	0	2	2	2	1	2	2	0	0	2	2	2	1	0	0	0	0	0	2	2	0	1	1	1	0	0	2	0	0	0	2	0
970	0	0	0	0	0	1	1	0	0	0	0	0	2	1	1	0	1	2	0	0	1	0	2	2	0	0	1	2	2	2	1	1	1	0	0	1	0	0	0	1	1	0	2	2	1	1	0	2	0
971	0	0	0	0	0	2	2	1	0	0	0	1	1	0	0	1	0	1	1	1	1	0	1	1	0	0	1	2	2	2	0	1	1	1	1	1	2	0	0	1	1	0	0	1	0	0	0	2	1
972	0	0	0	0	1	1	1	0	1	0	1	0	1	0	0	0	0	0	1	1	1	0	2	2	1	1	2	2	2	1	1	1	1	2	0	1	1	1	0	1	1	0	0	1	1	0	0	2	0
973	0	0	0	0	0	1	2	0	2	0	0	0	1	1	0	0	1	0	2	1	2	1	0	0	1	1	2	2	2	1	1	0	0	0	1	2	0	0	1	0	0	0	0	2	0	0	0	1	1
974	0	0	0	0	0	1	1	0	1	0	1	0	1	0	1	0	0	1	1	1	0	0	2	2	0	0	1	1	2	0	0	1	0	0	0	2	0	1	1	0	0	0	0	1	0	0	0	2	0
975	1	0	1	0	0	2	2	1	0	0	0	0	0	0	0	0	0	0	2	2	1	0	2	2	2	2	2	2	2	0	0	1	1	0	0	2	0	0	0	1	1	1	1	1	1	0	1	0	2
976	0	0	0	0	0	0	1	0	2	0	0	0	1	0	0	0	0	1	2	1	2	0	2	2	1	1	1	1	1	1	0	2	2	0	0	2	1	0	2	1	0	1	1	2	1	0	0	1	1
977	0	0	0	0	0	1	1	0	0	0	1	1	1	0	2	0	0	0	1	1	1	0	1	1	0	0	1	1	2	1	0	1	0	0	0	0	1	0	0	2	2	0	1	2	2	0	1	1	1
978	1	0	0	0	1	1	1	0	1	0	1	2	2	0	0	1	0	1	1	1	1	0	2	2	0	0	2	2	2	2	0	1	0	0	0	2	2	0	1	1	1	0	0	2	1	1	0	2	0
979	0	0	0	0	0	0	0	0	0	0	2	0	1	1	0	0	0	0	2	2	2	0	1	1	0	0	1	1	2	1	0	0	1	1	0	2	1	0	1	1	1	0	1	1	1	1	0	2	0
980	1	0	0	0	0	1	2	0	0	0	0	0	1	0	1	0	0	0	1	1	1	0	2	2	0	0	2	2	2	2	0	2	1	1	0	1	2	0	0	2	2	0	1	2	1	1	1	1	1
981	0	1	0	0	0	1	2	0	1	0	1	1	1	0	0	0	0	1	0	0	1	0	2	2	0	0	1	2	1	1	1	1	0	2	1	1	0	1	0	0	0	0	0	0	2	0	0	1	1
982	0	0	0	0	0	1	2	1	0	0	0	0	1	1	0	0	0	1	0	0	2	0	2	2	0	0	0	1	2	1	0	1	1	0	1	2	2	0	0	1	1	0	0	1	1	1	0	1	1
983	1	0	0	0	0	1	2	1	0	0	0	1	0	0	0	0	0	0	2	2	2	1	1	1	1	1	1	1	1	1	0	1	1	0	0	2	2	0	0	2	2	1	1	2	1	0	0	0	2
984	0	1	0	0	1	2	2	0	0	0	0	2	2	0	1	0	0	0	1	1	1	0	2	2	2	2	2	2	2	2	0	1	1	0	0	2	0	1	0	0	0	1	1	1	1	0	1	1	1
985	1	0	0	0	1	2	2	0	1	0	0	0	0	0	0	0	0	1	1	1	2	0	2	2	0	0	2	2	2	2	0	1	1	0	0	1	2	0	0	1	1	1	1	1	1	0	0	1	1
986	0	1	0	0	0	1	2	0	0	1	1	1	1	0	0	1	0	0	2	2	2	0	2	2	0	0	0	1	2	1	0	0	0	1	0	1	1	0	0	2	2	0	0	1	1	1	0	2	1
987	1	0	0	0	0	1	2	0	0	0	0	0	0	0	0	0	0	2	0	0	1	0	2	2	0	0	0	2	2	0	1	2	1	1	1	2	1	0	0	1	1	2	2	2	0	0	0	1	0
988	1	0	0	0	0	2	1	0	1	1	1	0	1	0	1	0	0	1	1	1	2	1	1	1	1	1	0	2	2	0	1	1	2	0	1	2	2	0	1	1	1	0	0	2	0	1	0	1	0
989	1	0	0	0	0	2	2	0	0	0	0	0	1	0	1	0	0	0	2	1	2	1	2	2	0	0	1	1	2	0	0	2	2	0	1	1	1	1	1	0	0	0	1	2	1	0	1	1	1
990	1	0	0	0	1	2	0	0	0	0	1	0	2	0	2	0	0	1	1	1	0	0	2	2	0	0	0	1	2	1	0	2	2	0	0	0	2	0	1	1	1	0	1	1	0	1	0	1	1
991	0	0	0	0	0	0	1	0	1	0	1	0	0	0	0	0	0	0	2	2	2	1	2	2	0	0	1	1	2	0	1	1	1	0	0	2	2	0	0	2	2	0	0	0	1	1	0	1	1
992	0	0	1	0	1	1	2	0	2	0	0	1	2	0	1	0	0	2	0	0	0	0	1	2	0	0	2	2	2	1	1	2	1	0	0	1	1	0	0	2	2	0	0	1	0	1	1	1	1
993	1	0	0	0	0	1	2	0	1	0	0	0	0	0	0	0	0	0	2	2	2	1	0	1	0	0	2	2	2	2	0	1	1	2	1	2	1	1	0	1	1	0	0	1	1	1	0	1	1
994	1	0	0	0	0	2	2	0	0	0	0	1	1	0	0	1	1	1	1	2	2	1	2	2	0	0	1	1	2	1	0	0	0	0	0	1	1	1	0	1	1	0	0	1	0	0	0	2	0
995	0	0	0	0	0	0	2	0	1	0	0	0	0	0	0	0	0	0	2	2	2	0	2	2	0	0	1	2	2	2	0	1	1	0	0	1	2	0	1	1	1	0	0	1	0	0	0	2	0
996	0	0	1	0	0	1	1	0	1	0	1	0	1	0	2	0	0	1	0	0	2	0	2	2	0	0	1	1	2	0	0	1	1	2	1	2	1	0	1	1	1	0	2	2	1	1	0	0	2
997	0	0	0	0	0	1	1	0	1	0	0	1	1	0	0	1	0	1	1	1	2	0	2	2	0	0	2	2	2	2	0	1	1	1	1	2	1	0	0	1	1	0	1	2	1	0	0	1	1
998	0	0	0	0	0	1	2	1	0	0	0	0	0	0	0	0	0	1	1	1	1	0	1	2	1	1	2	2	2	2	0	0	1	1	0	2	1	0	0	1	1	0	0	0	1	1	0	0	1
999	0	0	0	0	1	1	2	1	1	0	0	0	0	0	0	0	1	2	1	1	1	0	2	2	0	1	2	2	2	2	0	1	2	0	0	2	1	1	0	1	1	0	0	2	0	2	1	1	1
1000	1	0	0	0	0	1	1	1	0	0	1	0	0	0	0	0	0	0	2	2	2	1	2	2	0	0	1	1	2	1	1	1	1	1	1	1	1	0	2	0	0	1	1	2	2	0	0	0	1
[truncated: 252 more columns]
