# Supplementary material for: KNN-MDR: a learning approach for improving interactions mapping performances in genome wide association studies
Source: BMC Bioinformatics. 2017 Mar 21;18:184. doi: 10.1186/s12859-017-1599-7 (PMC5361736; doi:10.1186/s12859-017-1599-7)
Supplement: Supplementary file 6 — The data set(s) supporting the results of Table 4. (ZIP 7095 kb) [file 12859_2017_1599_MOESM6_ESM.zip › 100 simulations/S32/mkallsimul.dat]

1	1	0	0	0	0	0	1	1	2	0	0	1	1	0	0	1	1	0	0	2	2	1	0	0	0	0	2	1	2	1	2	1	1	2	0	1	0	0	2	2	0	1	0	1	0	0	0	0	0
2	0	1	0	0	0	0	2	2	0	0	0	1	1	0	0	0	1	0	0	2	2	0	0	0	0	1	2	0	2	2	0	1	2	0	0	1	1	0	2	2	0	1	1	1	1	2	1	0	0
3	0	0	0	0	0	0	1	1	1	0	1	0	0	0	0	0	1	1	0	1	1	0	1	0	0	1	0	1	1	0	2	0	1	2	0	2	1	0	0	0	2	0	0	2	0	0	0	0	0
4	0	0	0	0	0	0	1	1	1	0	0	1	1	0	0	0	2	1	1	1	2	1	0	0	0	1	2	0	2	2	0	2	2	1	1	2	2	1	0	0	1	0	0	1	0	0	0	0	0
5	1	0	0	0	1	1	1	1	0	0	0	1	2	0	0	1	0	2	0	1	1	1	0	0	0	1	2	0	2	1	0	0	1	2	0	2	1	0	2	2	0	1	0	1	0	0	0	1	0
6	0	0	0	0	1	1	2	2	0	0	0	0	0	0	0	0	2	1	0	2	2	1	1	1	1	1	1	1	1	1	2	0	0	2	0	2	1	0	0	0	1	0	0	1	0	0	0	0	0
7	1	1	0	0	0	0	2	2	0	0	0	0	2	0	0	0	1	1	1	1	1	0	1	0	0	0	0	1	1	1	1	1	1	2	1	1	1	0	0	0	1	0	0	1	0	0	0	0	2
8	0	0	0	0	0	0	2	2	0	0	1	0	2	0	0	0	1	0	0	2	2	1	1	1	1	0	2	0	2	2	1	2	2	0	0	1	0	1	1	1	0	0	0	2	1	1	0	0	1
9	0	0	0	0	1	1	1	1	1	0	1	0	0	0	0	0	2	0	0	2	2	1	0	0	0	0	2	0	2	2	0	2	2	1	1	2	1	0	2	2	0	0	0	2	0	2	0	0	1
10	1	1	1	0	0	0	1	1	1	1	1	0	0	0	0	0	0	0	1	1	2	0	1	0	0	2	2	1	1	0	2	2	2	1	0	1	1	0	2	2	0	0	1	2	1	1	0	0	0
11	0	0	0	0	0	0	0	1	0	0	0	0	1	0	0	0	1	1	0	1	1	0	0	0	0	2	2	1	2	2	0	1	2	1	0	1	1	0	0	0	0	0	1	2	0	2	0	0	0
12	0	0	0	0	1	1	2	2	0	0	2	0	2	0	0	1	1	0	1	1	2	1	1	1	1	1	2	0	2	2	1	1	1	0	0	1	1	1	0	0	1	0	1	2	1	0	0	1	0
13	1	0	0	0	2	2	1	2	0	0	0	0	0	0	0	0	0	0	0	2	2	0	0	0	0	2	1	1	2	0	1	1	1	0	0	1	1	0	1	0	1	1	0	1	0	1	0	0	0
14	0	0	0	0	0	0	2	2	0	0	0	1	2	0	0	0	0	0	1	1	2	0	1	1	1	1	2	1	2	1	2	2	2	1	0	1	0	0	1	1	0	0	1	2	1	1	0	0	0
15	0	0	0	0	2	2	2	2	0	0	0	1	1	0	0	1	2	1	1	1	2	1	1	1	1	1	1	0	1	1	1	1	1	0	0	1	2	0	2	2	1	0	1	2	1	1	0	0	0
16	1	0	0	0	1	1	1	2	0	0	0	0	2	0	0	0	1	1	1	1	1	0	0	0	0	2	1	2	1	1	1	0	1	2	0	2	1	0	0	0	0	0	1	2	2	0	0	0	0
17	1	0	0	0	0	0	2	2	0	0	1	0	1	0	0	0	0	2	2	0	0	1	1	1	1	1	0	2	0	0	2	1	1	1	0	1	2	0	2	2	0	0	1	2	2	0	0	0	1
18	1	0	0	0	0	0	1	1	0	1	1	0	1	0	0	0	1	0	1	1	1	1	0	0	0	0	0	0	1	1	2	1	1	2	0	2	1	0	0	0	2	1	1	2	1	1	0	0	0
19	1	0	0	0	0	0	2	2	0	0	1	1	0	0	0	0	1	2	2	0	0	1	0	0	0	2	2	0	2	2	0	1	2	1	0	2	0	0	2	1	0	0	2	2	0	2	0	1	0
20	0	0	0	0	0	0	2	2	0	0	0	0	1	0	0	0	0	2	0	1	1	0	1	0	0	2	2	1	2	1	2	1	1	2	1	2	1	0	0	0	2	1	1	1	1	0	0	0	0
21	0	0	1	0	1	1	1	1	0	0	0	0	1	0	0	0	1	0	1	1	2	0	1	1	1	1	1	0	2	1	1	1	2	1	0	2	1	0	0	0	1	0	0	2	0	0	0	0	0
22	1	0	0	0	0	0	2	2	1	0	1	0	0	0	0	0	2	0	0	2	2	0	1	1	1	0	2	0	2	2	0	1	1	1	0	2	1	0	0	0	0	2	2	2	0	1	0	0	1
23	0	0	0	0	0	0	1	1	1	0	0	0	0	0	0	0	1	1	2	0	1	0	1	0	0	1	2	0	2	2	0	1	1	1	0	2	2	0	1	1	1	0	0	2	0	0	0	0	0
24	1	0	0	0	0	0	2	2	0	0	0	0	0	0	0	0	2	1	1	1	2	1	0	0	0	0	2	0	2	1	1	2	2	1	0	1	2	0	2	2	0	0	0	2	0	0	0	0	1
25	0	0	1	0	1	1	1	1	0	0	1	0	0	0	0	0	1	1	1	1	2	0	0	0	0	0	1	1	2	1	2	1	1	1	0	2	1	0	2	2	0	0	0	1	0	0	0	0	0
26	1	0	0	0	0	0	1	1	1	0	0	1	2	0	0	0	1	1	0	1	1	0	1	0	0	1	2	0	2	1	1	1	2	1	1	1	1	0	0	0	0	1	1	2	0	0	0	1	1
27	1	0	0	0	0	0	1	2	0	0	1	1	1	0	0	0	0	0	1	1	2	0	0	0	0	1	1	0	1	1	0	1	1	1	0	1	1	1	1	1	0	0	0	1	0	0	0	0	0
28	0	0	0	0	0	0	1	1	0	0	0	1	1	0	0	1	0	2	1	0	0	1	0	0	0	2	1	2	1	0	2	0	1	1	0	2	0	0	1	1	0	0	1	2	0	2	0	1	0
29	1	0	0	0	0	0	1	1	1	1	0	1	2	0	0	0	2	0	0	2	2	1	0	0	0	0	1	0	2	2	0	1	1	1	0	2	1	0	2	2	0	1	0	1	0	0	0	0	1
30	0	0	0	0	0	0	1	1	2	0	0	1	2	0	0	0	0	0	0	2	2	0	0	0	0	0	2	0	2	1	0	1	1	1	0	2	1	0	1	1	1	0	0	1	0	1	0	0	0
31	1	0	0	0	0	0	0	0	2	0	0	0	0	0	0	0	1	0	0	2	2	0	1	0	0	0	1	2	2	1	1	1	2	1	1	1	2	0	0	0	1	1	0	0	0	1	0	0	0
32	0	0	0	0	0	0	0	1	1	0	0	0	0	0	0	0	1	1	0	1	1	0	0	0	0	1	2	2	2	2	0	2	2	2	0	2	2	0	1	1	1	0	0	2	1	1	0	0	0
33	0	0	0	0	0	0	1	2	0	0	0	0	1	0	0	0	1	0	0	1	1	0	0	0	0	1	2	0	2	2	1	2	2	0	0	1	1	0	2	2	0	0	0	1	0	0	0	0	0
34	0	0	1	0	0	0	0	0	2	0	0	0	1	0	0	0	0	2	2	0	0	1	1	1	1	1	2	0	2	2	0	1	1	0	0	1	2	0	0	0	1	0	0	1	0	1	0	1	1
35	0	0	0	0	0	0	1	1	1	0	0	0	0	0	0	0	2	1	1	1	2	2	1	1	1	1	1	1	2	1	0	1	1	1	0	1	1	0	1	1	1	1	1	2	0	0	0	1	0
36	1	0	0	0	0	0	2	2	0	0	1	1	1	0	0	0	1	1	1	1	2	0	0	0	0	2	1	0	1	1	0	1	1	1	1	2	1	0	1	1	1	0	1	1	1	0	0	0	0
37	0	0	1	0	1	1	1	1	1	1	0	0	0	0	0	0	2	1	0	2	1	1	0	0	0	0	2	0	2	1	0	0	2	1	0	2	1	0	0	0	2	0	0	2	0	1	0	0	1
38	0	0	0	0	1	1	1	1	1	0	0	0	1	0	0	0	0	1	1	1	1	0	1	0	0	2	1	0	2	1	0	1	1	1	0	1	1	0	1	1	1	0	1	2	1	1	0	0	1
39	0	0	0	0	0	0	2	2	0	0	0	1	1	0	0	0	2	1	1	1	2	1	0	0	0	0	1	0	2	1	2	1	1	0	0	0	2	0	0	0	2	0	1	2	1	1	0	0	0
40	1	0	0	0	0	0	1	1	1	0	0	0	1	0	0	1	1	0	1	1	2	0	0	0	0	2	2	0	1	1	1	2	2	1	1	1	2	0	0	0	1	0	0	2	0	0	0	1	0
41	1	0	0	0	0	0	2	2	0	0	1	2	2	0	0	0	2	1	1	1	2	0	1	0	0	2	2	0	2	2	0	0	0	2	1	1	2	0	1	1	1	0	0	1	0	0	0	0	0
42	1	0	0	0	0	0	0	1	1	0	0	0	0	0	0	0	2	1	1	1	1	0	0	0	0	1	1	1	2	1	2	0	0	2	1	1	2	0	0	0	2	0	1	1	0	1	0	0	1
43	1	0	0	0	0	0	0	0	2	0	0	0	0	0	0	0	0	0	1	1	2	0	0	0	0	2	1	0	1	1	2	0	0	1	0	1	0	0	0	0	0	0	0	1	0	0	0	0	0
44	1	0	0	0	0	0	0	1	1	0	0	0	0	0	0	0	1	2	0	2	2	0	1	0	0	1	2	1	1	0	2	1	1	1	1	1	2	0	0	0	2	1	1	1	1	0	0	0	2
45	0	0	0	0	0	0	2	2	0	0	1	0	1	0	0	0	1	1	1	1	2	0	0	0	0	0	1	0	2	1	0	1	2	2	0	2	1	0	1	1	1	0	0	0	0	0	0	0	0
46	0	0	0	0	0	0	0	0	2	0	0	0	1	0	0	0	2	0	0	2	2	0	0	0	0	1	2	1	2	1	1	1	2	2	2	2	1	0	0	0	1	0	1	1	1	0	0	2	0
47	1	0	0	0	1	1	2	2	0	0	1	0	0	0	0	0	2	0	0	2	2	0	0	0	0	1	2	1	2	2	0	1	1	2	1	2	2	0	0	0	2	2	2	2	1	1	0	0	2
48	0	0	0	0	0	0	1	2	0	0	0	0	0	0	0	0	1	0	1	1	1	0	2	0	0	0	2	0	2	2	1	1	1	1	0	1	1	0	1	1	1	0	0	1	0	0	0	0	1
49	1	1	1	0	0	0	2	2	0	0	2	0	0	0	0	0	1	1	2	0	1	0	1	0	0	0	2	0	2	0	0	0	0	2	0	2	2	0	1	1	0	0	0	2	1	1	0	0	0
50	1	0	0	0	0	0	2	2	0	1	1	0	0	0	0	0	1	1	2	0	1	0	0	0	0	1	1	0	2	1	1	1	1	1	1	1	1	0	1	1	1	1	1	2	1	1	0	0	0
51	0	0	0	0	0	0	2	2	0	0	1	0	0	0	0	0	1	1	0	1	1	0	0	0	0	1	1	1	2	1	0	0	0	2	0	2	1	1	0	0	1	1	0	0	0	0	0	0	0
52	0	0	0	0	0	0	0	1	1	0	0	1	2	0	0	0	1	0	1	1	2	0	0	0	0	2	2	0	2	1	1	2	2	0	0	1	2	0	1	1	1	1	0	1	0	0	0	0	1
53	0	0	0	0	1	1	2	2	0	0	0	0	0	0	0	0	1	2	0	2	2	0	0	0	0	1	1	1	1	1	1	2	2	1	0	1	1	1	0	0	1	0	0	2	0	0	0	0	0
54	1	1	0	0	1	1	1	1	2	0	0	0	1	0	0	0	0	2	0	1	1	0	1	0	0	1	1	0	2	0	0	1	1	2	1	2	1	0	0	0	1	1	1	2	1	0	0	0	0
55	1	0	0	0	0	0	2	2	0	0	0	1	0	0	0	0	0	2	1	0	0	1	1	0	0	1	1	0	2	1	0	1	2	2	2	2	2	0	0	0	2	0	0	1	0	1	0	0	0
56	0	0	0	0	0	0	1	1	1	0	0	1	1	0	0	0	2	0	0	2	2	0	0	0	0	2	2	0	2	2	0	0	1	1	1	2	1	0	0	0	1	1	0	1	0	0	0	0	0
57	1	0	0	0	0	0	1	1	1	0	0	0	0	0	0	0	0	1	0	2	2	0	0	0	0	0	1	0	2	1	0	1	2	0	0	1	1	0	2	2	0	0	1	1	1	0	0	0	0
58	1	0	1	0	0	0	2	2	0	0	1	2	2	1	1	1	0	1	2	0	1	1	2	1	1	1	0	2	1	1	2	0	0	1	0	1	1	0	0	1	1	0	0	2	0	1	0	0	0
59	1	0	0	0	0	0	0	1	1	0	1	1	1	0	0	0	1	1	0	1	1	0	0	0	0	0	0	0	2	1	0	2	2	2	2	2	1	0	0	0	0	0	0	1	0	0	0	0	0
60	1	0	0	0	0	0	1	1	0	0	0	0	2	0	0	1	1	1	2	0	1	1	0	0	0	2	1	1	1	1	2	2	2	0	0	1	1	1	0	0	1	0	0	1	0	0	0	0	0
61	0	0	0	0	0	0	1	1	1	0	1	0	1	0	0	1	1	1	1	1	2	0	0	0	0	2	1	0	1	1	1	0	0	2	0	2	1	1	0	0	1	0	0	1	0	0	0	0	1
62	0	0	0	0	0	0	0	1	1	0	0	0	0	0	0	0	1	0	1	1	2	0	0	0	0	1	1	1	2	1	0	1	1	1	0	1	2	0	2	2	0	0	1	2	1	0	0	1	0
63	0	1	0	0	1	1	0	0	1	0	0	0	1	0	0	0	0	1	2	0	1	1	0	0	0	1	1	0	1	1	0	1	1	2	1	1	1	0	1	1	1	1	0	1	0	0	0	0	1
64	0	0	0	0	0	0	1	1	1	0	1	1	1	0	0	0	2	0	0	2	2	2	1	1	1	1	1	0	2	2	1	1	1	2	1	1	2	0	0	0	2	1	1	2	1	1	0	1	0
65	0	0	0	0	0	0	1	2	1	0	0	0	0	0	0	0	0	0	0	2	2	0	0	0	0	0	2	0	2	2	1	1	2	2	0	2	2	0	0	0	2	0	0	2	1	1	0	0	0
66	0	0	0	0	1	1	2	2	0	0	0	1	2	0	0	0	0	1	1	0	0	0	1	0	0	0	1	0	1	1	0	0	1	1	0	2	2	0	1	1	1	1	1	1	0	0	0	0	1
67	1	1	0	0	0	0	2	2	0	0	1	1	1	0	0	0	1	0	0	2	2	0	0	0	0	1	1	0	1	1	1	2	2	0	0	1	2	0	2	2	0	0	0	1	0	0	0	0	0
68	0	0	0	0	0	0	1	2	0	0	1	0	1	0	0	0	2	0	0	1	1	0	0	0	0	2	2	0	2	1	1	2	2	1	0	1	2	0	1	1	1	2	2	2	1	1	0	0	1
69	0	0	0	0	1	1	1	1	1	0	1	0	0	0	0	0	0	0	0	2	1	0	0	0	0	1	2	0	1	0	1	2	2	0	0	2	1	0	2	2	0	0	0	2	0	0	0	0	0
70	0	0	0	0	1	1	0	0	1	0	0	0	0	0	0	0	1	0	1	1	2	0	0	0	0	2	1	0	2	1	0	1	1	2	0	2	1	0	0	0	1	0	0	1	1	1	0	1	0
71	0	1	0	0	0	0	0	1	0	0	1	0	2	1	1	1	2	1	1	1	1	0	0	0	0	1	0	0	2	1	0	1	0	0	0	1	1	0	1	1	1	1	1	2	0	0	0	0	0
72	1	0	0	0	0	0	1	1	0	1	2	0	0	0	0	0	2	0	0	2	2	2	0	0	0	0	2	0	2	2	0	2	2	0	0	1	1	0	0	0	0	0	0	0	0	0	0	0	0
73	0	0	0	0	0	0	0	0	2	0	0	1	1	0	0	0	1	1	0	1	1	0	0	0	0	1	2	0	2	2	0	1	1	1	0	2	2	0	1	1	1	1	1	2	0	0	0	0	2
74	1	0	0	0	0	0	1	1	1	0	1	1	1	0	0	0	1	1	0	1	1	0	1	0	0	1	2	0	2	2	1	1	1	1	1	2	2	0	0	0	1	0	0	1	0	1	0	0	0
75	1	0	0	0	0	0	1	1	2	0	0	0	0	0	0	0	1	1	1	1	2	0	0	0	0	0	0	1	1	0	1	2	2	1	0	1	2	0	1	1	1	0	0	1	0	0	0	0	1
76	0	0	0	0	0	0	0	0	2	0	0	1	1	0	0	0	2	0	0	2	2	1	0	0	0	0	0	0	2	1	0	2	2	0	0	1	2	0	0	0	2	0	1	2	1	1	0	0	0
77	0	0	0	0	0	0	1	1	1	0	1	0	0	0	0	0	2	1	0	2	2	0	0	0	0	1	1	0	1	1	0	1	1	2	1	2	2	0	0	0	2	0	1	2	0	0	0	0	0
78	0	0	1	1	1	2	1	2	0	0	0	0	0	0	0	0	0	2	2	0	0	0	0	0	0	0	1	1	1	1	2	2	2	0	0	0	2	0	0	0	1	0	0	1	0	1	0	1	0
79	1	0	0	0	0	0	2	2	0	0	1	0	0	0	0	0	1	2	1	0	2	0	0	0	0	1	2	0	2	2	1	0	0	2	0	2	2	0	0	0	1	0	0	0	0	0	0	1	0
80	1	1	0	0	0	0	1	2	1	0	0	0	0	0	0	0	0	1	1	1	1	1	1	1	1	1	1	2	1	1	1	0	0	1	0	2	1	0	0	0	1	0	0	1	0	0	0	1	0
81	0	0	0	0	0	0	2	2	0	0	0	0	2	0	0	0	1	2	1	0	1	1	0	0	0	0	2	0	2	2	1	2	2	1	1	2	1	0	1	1	1	1	1	2	0	2	0	0	1
82	0	0	0	0	0	1	1	1	2	0	0	0	1	1	1	1	1	1	2	0	1	0	1	0	0	0	0	2	1	0	2	1	1	2	2	2	1	0	0	0	2	1	1	2	0	2	0	0	1
83	1	0	0	0	0	0	2	2	0	0	1	1	2	1	1	1	1	2	1	1	1	1	1	0	0	1	2	2	2	1	1	0	0	2	0	2	2	0	2	2	0	1	1	1	0	0	0	0	0
84	1	0	0	0	1	1	0	1	1	0	1	0	0	0	0	0	2	1	1	1	1	0	0	0	0	1	1	1	2	1	0	0	1	1	0	2	2	0	1	1	1	1	1	2	1	0	0	0	0
85	0	0	0	0	1	1	2	2	0	0	0	0	1	0	0	0	1	2	1	0	2	0	1	0	0	1	1	2	2	2	0	1	1	2	2	2	2	0	1	1	1	1	1	2	1	1	0	0	0
86	1	0	0	0	0	0	1	1	2	0	0	1	1	0	0	0	2	0	0	2	2	0	0	0	0	0	1	1	2	1	0	1	2	1	0	2	0	1	1	0	0	0	0	1	0	0	0	0	0
87	0	0	0	0	2	2	2	2	0	0	0	0	0	0	0	0	0	0	0	2	2	0	0	0	0	0	1	1	2	2	0	1	1	0	0	1	1	0	0	0	1	0	0	1	0	0	0	0	0
88	1	0	0	0	0	0	0	0	1	0	0	0	0	0	0	0	1	2	0	1	1	0	0	0	0	1	1	1	2	0	1	1	1	2	1	2	2	0	0	0	2	1	1	2	1	1	0	0	1
89	0	0	0	0	0	0	2	2	0	0	1	0	0	0	0	0	0	2	0	1	1	0	0	0	0	1	2	0	2	1	1	1	1	2	1	2	0	1	1	1	0	0	0	1	0	0	0	0	0
90	1	0	0	0	1	1	1	2	0	0	0	1	1	0	0	1	1	2	1	0	1	0	0	0	0	2	2	1	2	2	1	2	2	0	0	1	2	0	1	1	1	0	0	2	0	1	0	0	0
91	1	0	0	0	1	1	1	2	0	0	0	1	1	0	0	0	1	0	1	1	2	1	1	1	1	1	2	1	1	0	2	0	0	2	0	2	1	0	0	0	1	0	0	2	0	0	0	0	0
92	1	0	0	0	0	0	0	1	1	0	0	0	0	0	0	0	1	1	1	1	1	0	0	0	0	2	1	0	2	1	0	1	1	2	0	2	1	1	0	0	1	0	1	2	1	0	0	0	0
93	0	0	0	0	0	0	2	2	0	0	0	0	1	0	0	0	1	1	1	1	1	0	1	1	1	1	1	1	2	0	1	2	2	1	1	1	1	0	2	2	0	0	2	2	0	0	0	0	0
94	1	0	0	0	0	0	0	1	1	0	1	0	0	0	0	0	1	1	0	2	2	0	0	0	0	2	2	0	2	1	2	1	2	0	0	2	1	0	1	1	1	1	1	2	1	0	0	1	1
95	1	0	0	0	0	0	2	2	0	0	0	1	2	0	0	0	1	1	0	1	1	1	0	0	0	1	2	0	2	1	1	0	0	2	0	2	1	0	0	0	1	0	0	1	0	0	0	0	1
96	0	0	0	0	0	0	0	0	2	0	0	0	1	0	0	0	1	0	1	1	2	0	0	0	0	0	1	0	2	1	0	0	0	1	1	2	1	1	0	0	0	0	0	2	0	0	0	0	1
97	1	1	0	0	0	0	1	1	1	0	0	1	2	0	0	1	0	0	0	2	2	2	1	1	1	1	0	1	2	0	1	2	2	1	0	1	2	0	2	2	0	1	1	2	1	1	0	0	1
98	1	0	0	0	1	1	2	2	0	0	1	0	0	0	0	0	1	1	1	1	1	1	1	1	1	1	1	0	2	1	0	2	2	0	0	1	1	0	2	2	0	1	1	2	2	0	0	0	0
99	0	0	1	0	0	0	1	1	1	0	0	1	0	0	0	0	0	1	0	1	1	1	1	1	1	1	2	0	2	2	0	0	0	2	0	2	1	0	0	0	1	0	0	0	0	1	0	1	0
100	1	0	1	0	0	0	0	1	1	0	1	1	2	0	0	0	1	0	0	2	2	1	2	1	1	0	1	0	2	0	1	1	1	1	1	1	1	0	0	0	0	0	0	1	0	0	0	0	0
101	0	0	0	0	1	1	1	1	1	0	1	1	1	0	0	0	1	0	0	2	1	0	0	0	0	1	1	0	1	1	1	2	2	0	0	1	2	0	0	0	2	0	0	1	1	1	0	0	0
102	0	0	0	0	0	0	1	1	1	0	0	0	1	0	0	0	0	0	0	2	1	0	0	0	0	0	1	0	2	1	0	1	1	2	0	2	1	0	0	0	0	1	1	1	1	0	0	0	1
103	1	0	0	0	0	0	1	1	1	0	1	1	1	0	0	1	0	1	1	1	1	0	0	0	0	2	1	1	2	1	1	2	2	2	0	1	1	0	1	1	1	0	0	2	0	0	0	0	2
104	1	0	1	0	0	0	1	1	1	0	0	0	1	0	0	0	0	1	1	0	0	0	0	0	0	2	0	0	1	0	1	1	2	2	2	2	1	1	0	0	0	2	2	2	0	1	0	0	0
105	0	0	0	0	0	0	2	2	0	0	1	1	1	0	0	0	2	1	1	1	2	0	0	0	0	2	1	0	1	1	0	0	2	0	0	2	2	0	0	0	2	1	1	1	0	1	0	0	2
106	1	0	0	0	0	0	1	2	0	0	1	1	1	0	0	1	1	0	1	1	1	0	0	0	0	2	0	0	2	1	0	1	1	2	1	2	2	0	0	0	2	0	0	1	0	1	0	1	0
107	1	0	1	1	0	1	0	1	1	0	0	2	2	0	0	0	1	2	2	0	0	0	0	0	0	1	1	0	2	1	0	1	2	1	0	2	2	0	1	1	1	0	0	2	0	0	0	0	0
108	1	0	1	0	0	0	1	1	1	0	0	0	1	0	0	0	1	1	1	1	2	1	0	0	0	0	2	0	2	2	1	1	0	0	0	2	1	0	1	1	0	0	1	1	1	0	0	0	0
109	0	0	0	0	0	0	1	1	1	0	0	0	0	0	0	0	1	1	2	0	1	0	0	0	0	1	1	1	2	1	2	0	1	1	0	2	1	1	0	0	0	0	0	1	0	0	0	0	0
110	1	1	0	0	0	0	2	2	0	0	0	2	2	0	0	0	1	1	1	1	1	0	0	0	0	1	1	1	2	1	2	0	0	1	1	2	2	0	0	0	2	0	1	2	1	0	0	2	0
111	0	0	0	0	0	0	2	2	0	0	0	0	0	0	0	0	2	1	0	2	2	0	0	0	0	1	2	0	2	2	0	1	2	2	0	2	1	0	0	0	1	0	1	2	2	0	0	0	1
112	0	0	0	0	1	1	0	1	0	0	0	0	0	0	0	0	1	0	0	2	2	1	0	0	0	0	2	1	2	0	1	0	0	1	0	2	1	0	1	0	1	2	2	2	1	1	0	0	0
113	0	0	0	0	0	0	2	2	0	0	1	0	0	0	0	0	1	1	1	1	2	0	0	0	0	2	2	0	2	1	2	1	1	2	0	2	1	1	0	0	0	0	2	2	0	1	0	1	0
114	1	0	0	0	0	0	0	0	1	0	0	1	1	0	0	0	1	1	0	1	1	1	0	0	0	1	2	0	1	1	1	1	1	0	0	2	1	1	0	0	0	2	2	2	0	1	0	1	0
115	0	0	0	0	0	0	0	1	1	0	0	0	1	0	0	0	1	2	2	0	1	1	1	1	1	0	2	1	2	2	1	1	2	1	0	2	1	0	1	1	1	0	0	2	0	1	0	0	0
116	1	0	0	0	0	0	2	2	1	0	0	0	0	0	0	0	1	0	0	2	2	1	0	0	0	1	2	0	2	1	1	1	2	1	0	2	1	0	0	0	1	1	1	1	1	0	0	0	0
117	0	0	1	0	0	0	2	2	0	0	0	1	1	0	0	1	1	1	0	1	1	1	1	1	1	1	1	0	2	1	0	1	1	1	0	2	1	0	0	0	1	1	1	2	1	2	0	0	0
118	1	0	0	0	1	1	1	2	0	1	0	1	1	0	0	0	1	1	1	1	1	0	1	0	0	2	2	1	2	2	1	2	2	1	0	2	1	0	0	0	2	0	1	1	1	0	0	0	0
119	0	0	0	0	0	0	1	1	1	0	1	1	1	0	0	1	1	2	1	0	1	0	0	0	0	2	2	0	2	1	1	1	2	1	0	2	1	0	1	1	0	0	0	0	1	0	0	0	1
120	1	0	0	0	0	0	1	1	0	1	2	0	2	0	0	1	1	1	1	1	2	1	2	1	1	0	1	0	2	2	1	2	2	1	0	2	2	0	1	1	1	0	0	2	1	1	0	0	0
121	0	0	0	0	0	0	0	1	1	0	0	0	0	0	0	0	1	1	1	0	0	1	0	0	0	0	2	1	2	2	0	1	1	2	0	2	2	0	0	0	2	0	0	2	0	0	0	0	0
122	0	0	0	0	0	0	0	0	1	0	0	0	1	0	0	0	0	1	1	1	1	0	1	1	1	1	1	1	2	0	1	1	1	2	1	2	2	0	0	0	1	1	1	1	0	0	0	1	0
123	0	0	0	0	1	1	1	1	0	0	0	0	2	1	1	1	0	2	0	1	1	0	1	0	0	2	1	0	2	2	0	1	1	1	0	2	2	0	2	2	0	0	0	0	0	0	0	0	0
124	0	0	0	0	0	0	1	2	0	0	0	0	1	0	0	0	1	1	1	1	2	0	0	0	0	1	1	0	2	1	0	2	2	0	0	2	1	0	0	0	1	2	2	2	1	1	0	0	0
125	1	0	0	0	0	0	2	2	0	0	1	1	1	0	0	0	1	1	1	1	2	1	0	0	0	0	1	0	1	1	2	0	0	1	0	1	0	0	1	1	1	0	1	2	1	1	0	0	0
126	1	0	0	0	0	0	1	1	1	0	1	0	0	0	0	0	0	2	2	0	1	1	1	1	1	1	1	0	1	1	0	1	1	1	0	1	2	0	0	0	2	0	0	1	0	0	0	1	0
127	1	0	0	0	0	0	1	1	0	0	1	0	0	0	0	0	0	0	1	1	2	0	1	1	1	1	1	0	2	1	0	0	1	2	1	2	1	1	0	0	1	0	1	2	0	0	0	0	1
128	1	0	0	0	0	0	2	2	0	0	0	1	2	0	0	0	0	1	0	1	0	1	1	0	0	0	2	0	2	2	0	1	2	0	0	2	1	0	1	1	1	1	2	2	0	0	0	0	0
129	1	0	0	0	0	0	2	2	0	0	0	0	1	0	0	0	0	0	1	1	2	0	0	0	0	1	1	1	1	1	2	2	2	2	1	2	1	0	0	0	1	1	1	2	1	0	0	0	0
130	1	0	0	0	0	0	1	1	1	0	0	0	1	0	0	0	1	1	2	0	1	1	0	0	0	0	1	0	2	1	0	1	1	1	1	1	1	0	1	1	1	0	1	2	1	1	0	0	1
131	1	0	0	0	0	0	1	1	1	0	0	0	0	0	0	0	0	0	0	2	2	0	0	0	0	1	2	1	2	1	1	0	1	2	0	2	1	0	0	0	2	1	1	2	1	1	0	0	0
132	1	0	0	0	0	0	1	2	0	0	0	0	1	0	0	0	1	2	1	0	2	2	0	0	0	0	1	0	2	0	0	1	1	2	1	2	0	0	1	1	1	0	0	1	0	1	0	0	1
133	0	0	0	0	0	0	1	2	0	0	0	1	2	0	0	0	1	1	1	1	2	0	0	0	0	0	2	0	2	2	1	1	2	1	0	2	1	0	1	1	1	1	1	2	2	2	0	0	1
134	0	0	0	0	0	0	0	0	2	0	0	0	1	0	0	0	1	1	1	1	1	1	1	1	1	0	1	0	2	0	0	2	2	2	2	2	1	0	0	0	1	1	1	2	1	0	0	0	0
135	0	1	0	0	1	1	1	1	1	0	0	0	0	0	0	0	1	0	0	2	2	0	0	0	0	2	1	0	2	2	0	1	2	2	1	2	1	0	1	1	1	1	1	2	1	1	0	0	0
136	0	0	0	0	0	0	0	1	2	0	0	1	1	0	0	0	1	1	1	1	2	0	0	0	0	1	2	0	2	2	1	0	1	1	0	2	2	0	0	0	2	0	0	1	0	0	0	0	1
137	1	0	1	0	0	0	1	1	1	0	0	0	0	0	0	0	0	1	1	1	1	1	0	0	0	1	1	1	2	1	0	1	1	2	0	2	2	0	2	2	1	0	0	0	1	0	0	0	0
138	1	0	0	0	0	0	1	2	0	0	1	0	0	0	0	0	0	0	1	1	2	0	1	0	0	0	2	0	2	2	0	1	2	1	0	2	1	0	1	1	1	2	1	2	1	0	0	0	0
139	0	0	1	1	0	1	1	1	2	0	0	0	0	0	0	0	1	0	0	2	2	0	1	0	0	2	1	0	2	1	0	1	1	1	0	2	1	0	0	0	1	0	0	2	0	0	0	0	0
140	0	0	0	0	0	0	2	2	0	0	0	0	0	0	0	0	1	2	1	0	1	1	1	1	1	2	2	0	2	2	0	2	2	0	0	1	1	0	1	1	1	1	1	2	1	0	0	0	0
141	0	0	0	0	1	1	1	2	0	0	1	0	2	1	1	1	2	0	0	2	1	0	0	0	0	1	2	1	2	2	0	1	2	1	0	2	2	0	0	0	1	0	1	2	1	0	0	0	1
142	0	0	0	0	0	0	2	2	0	0	1	0	1	0	0	0	1	2	0	2	2	0	0	0	0	0	0	1	1	0	1	0	1	1	0	2	1	0	1	1	1	1	0	1	0	0	0	0	0
143	1	0	0	0	0	0	2	2	2	0	0	1	2	0	0	0	1	1	2	0	2	0	0	0	0	2	2	0	2	2	1	1	2	0	0	1	1	0	2	2	0	0	0	1	0	0	0	0	0
144	0	0	0	0	0	0	2	2	0	0	0	1	1	0	0	0	1	1	1	1	1	0	0	0	0	1	2	0	2	1	2	1	1	2	0	2	1	0	0	0	1	1	1	1	1	0	0	0	1
145	0	0	0	0	0	0	1	1	0	0	0	1	2	0	0	1	1	1	1	1	1	0	0	0	0	2	2	0	2	2	0	1	0	0	0	2	2	0	1	1	1	0	1	2	1	1	0	0	0
146	1	0	0	0	1	1	2	2	1	0	0	0	1	0	0	0	1	2	1	0	1	1	0	0	0	2	2	0	2	2	0	0	0	1	0	2	2	0	1	1	1	0	0	1	0	1	0	0	1
147	1	0	0	0	0	0	1	2	0	0	0	0	0	0	0	0	2	0	0	2	2	1	0	0	0	0	1	1	2	1	1	1	1	0	0	1	1	0	1	1	1	1	0	1	0	0	0	0	0
148	0	0	0	0	0	0	1	1	1	0	0	0	1	0	0	0	2	0	0	2	2	0	1	0	0	2	2	1	2	2	1	2	2	0	0	1	2	0	2	2	0	0	0	1	1	1	0	0	1
149	0	0	0	0	0	0	1	1	1	0	0	0	0	0	0	0	2	2	2	0	0	0	0	0	0	0	1	0	1	1	0	1	2	2	2	2	1	0	1	1	1	1	0	1	0	1	0	1	0
150	0	0	0	0	0	0	0	0	2	0	0	0	0	0	0	0	1	1	1	1	2	1	1	1	1	2	1	1	1	1	2	1	1	1	0	2	1	1	0	0	0	0	0	1	0	1	0	0	0
151	0	0	0	0	0	0	2	2	0	0	0	0	0	0	0	0	1	0	0	2	2	0	1	1	1	1	2	0	2	2	1	2	2	2	0	2	0	1	0	0	0	1	1	1	1	0	0	1	0
152	1	1	0	0	0	0	0	1	1	0	0	0	2	0	0	0	1	0	0	2	2	0	1	0	0	0	2	0	2	2	1	1	1	2	1	2	1	0	0	0	1	1	1	1	1	0	0	0	0
153	1	0	0	0	0	0	0	0	2	0	0	0	0	0	0	0	1	0	0	1	1	0	1	1	1	2	1	0	2	1	1	2	2	0	0	0	1	0	0	0	2	0	1	1	1	0	0	0	0
154	0	0	0	0	0	0	2	2	0	0	0	0	0	0	0	0	0	2	0	1	1	0	1	0	0	1	1	0	2	1	0	1	1	1	0	2	1	1	0	0	1	2	2	2	1	1	0	0	0
155	1	0	0	0	0	0	0	1	1	0	0	2	2	0	0	0	1	1	0	1	1	0	0	0	0	1	2	2	2	2	0	1	1	1	0	2	2	0	0	0	1	1	1	1	1	0	0	0	0
156	0	0	0	0	0	0	1	2	0	0	0	0	1	0	0	0	1	0	0	2	2	1	1	0	0	0	2	1	2	2	0	1	2	2	2	2	1	0	1	0	0	0	1	2	0	0	0	0	1
157	0	0	0	0	1	1	2	2	0	0	0	0	0	0	0	0	2	0	0	2	2	0	2	0	0	0	1	0	2	1	0	1	1	1	0	1	0	0	0	0	0	1	1	1	1	1	0	0	2
158	0	0	1	1	0	1	1	1	1	1	1	0	0	0	0	0	2	1	1	1	2	0	0	0	0	1	2	0	2	2	0	1	1	1	0	1	1	0	2	2	0	1	0	1	0	0	0	0	0
159	0	0	0	0	0	0	1	2	0	0	0	0	0	0	0	0	2	1	1	1	2	0	1	0	0	1	1	0	2	1	0	1	1	2	1	2	1	0	1	1	1	0	1	1	0	0	0	0	0
160	0	1	0	0	0	0	2	2	0	0	0	0	1	0	0	0	1	1	1	1	2	0	0	0	0	2	2	0	2	1	0	2	2	1	0	2	2	0	0	0	2	0	1	2	0	0	0	0	0
161	1	0	0	0	0	0	1	1	1	1	1	0	1	0	0	0	1	1	1	1	2	0	0	0	0	1	2	0	2	2	0	1	2	0	0	1	2	0	1	1	1	0	0	2	0	0	0	0	1
162	1	0	0	0	1	1	2	2	0	0	1	1	2	0	0	0	1	1	0	1	1	1	0	0	0	1	2	0	1	0	1	1	1	2	1	2	2	0	2	2	0	0	1	2	0	2	0	0	1
163	1	0	0	0	0	0	0	0	2	0	0	0	0	0	0	0	1	0	2	0	2	0	0	0	0	2	2	0	2	2	0	1	1	2	2	2	1	1	0	0	1	0	0	2	1	0	0	0	1
164	0	0	0	0	0	0	2	2	1	0	1	0	0	0	0	0	1	1	1	1	1	0	0	0	0	1	1	1	2	1	0	2	2	2	0	2	2	0	0	0	2	1	1	1	1	0	0	0	1
165	0	0	0	0	0	0	2	2	0	0	0	1	2	0	0	0	1	2	2	0	1	0	1	1	1	1	1	0	1	0	1	1	1	1	0	1	2	0	2	2	0	0	0	1	0	0	0	0	0
166	0	0	0	0	0	0	1	1	1	0	0	0	1	0	0	0	0	1	1	1	2	1	1	1	1	1	1	0	2	1	1	1	1	1	1	1	2	0	2	2	1	0	0	2	0	1	0	1	1
167	0	0	1	0	0	0	1	1	1	0	0	0	2	0	0	0	1	2	1	0	1	0	0	0	0	1	2	0	2	2	1	2	2	0	0	0	1	0	1	1	1	1	1	2	1	0	0	0	0
168	1	0	0	0	1	1	1	1	1	0	0	0	0	0	0	0	2	1	1	1	2	1	0	0	0	0	1	0	2	1	0	1	1	2	1	1	1	0	0	0	2	1	1	2	1	2	0	0	0
169	1	0	0	0	0	0	2	2	0	0	0	0	2	1	1	1	1	1	1	1	2	1	1	1	1	2	1	0	2	1	1	1	2	1	0	2	1	1	0	0	1	1	1	2	1	0	0	0	0
170	1	0	1	0	0	0	1	1	2	0	0	1	1	0	0	0	0	0	0	2	2	0	0	0	0	0	2	0	2	2	1	1	1	1	0	1	0	1	1	1	0	0	1	1	0	1	0	1	0
171	0	0	0	0	2	2	1	2	0	0	1	0	0	0	0	0	2	0	0	2	2	1	0	0	0	0	2	0	2	2	0	2	2	0	0	1	1	1	0	0	1	0	0	2	0	0	0	0	0
172	0	0	0	0	1	1	1	1	1	0	0	0	0	0	0	0	2	0	0	2	2	0	0	0	0	2	1	0	2	1	0	1	1	2	1	2	1	0	2	2	0	0	0	1	0	0	0	1	0
173	0	0	1	1	0	1	1	2	0	0	1	0	0	0	0	0	1	0	0	2	2	1	0	0	0	1	0	1	1	0	1	1	1	1	0	1	2	0	1	0	1	0	0	2	0	1	0	0	1
174	0	0	0	0	0	0	2	2	0	0	1	0	0	0	0	0	0	0	1	1	2	0	0	0	0	1	2	0	2	2	0	1	1	1	0	2	2	0	0	0	2	1	2	2	0	0	0	0	0
175	0	0	0	0	0	0	1	2	1	0	0	0	1	0	0	0	1	0	1	1	2	0	0	0	0	1	2	0	2	1	1	0	0	2	0	2	1	0	1	1	1	0	0	1	1	1	0	1	0
176	0	0	0	0	0	0	1	1	1	0	0	0	0	0	0	0	1	1	0	1	1	1	0	0	0	0	2	0	2	2	0	1	1	2	1	2	1	0	2	2	0	0	0	2	1	1	0	0	0
177	1	0	0	0	0	0	1	1	1	0	0	0	0	0	0	0	0	0	0	2	1	0	0	0	0	1	1	0	2	0	0	2	2	0	0	1	2	0	2	2	1	0	0	1	0	0	0	0	1
178	1	0	0	0	0	0	0	1	1	0	0	1	1	0	0	1	1	0	0	2	2	0	0	0	0	1	2	0	2	0	1	0	0	1	0	2	1	0	0	0	1	0	1	2	1	0	0	0	0
179	0	0	1	0	0	0	2	2	1	0	1	0	1	0	0	0	1	1	1	1	2	1	0	0	0	1	1	0	2	1	1	1	1	1	0	2	1	0	1	1	1	1	1	1	1	1	0	0	0
180	1	0	0	0	0	0	0	1	1	0	0	0	0	0	0	0	0	0	0	2	2	0	0	0	0	0	2	0	2	2	0	0	0	1	0	1	0	0	2	2	0	0	0	2	0	0	0	0	0
181	1	0	0	0	1	1	1	1	2	0	0	1	2	0	0	0	1	2	1	0	1	0	1	0	0	1	2	1	2	2	0	1	1	0	0	0	2	0	1	1	1	0	0	2	0	0	0	0	1
182	0	0	0	0	0	0	0	0	1	0	0	0	0	0	0	0	0	1	0	0	0	2	1	1	1	1	1	1	1	1	2	1	1	1	0	1	2	0	0	0	2	1	1	2	1	0	0	0	0
183	0	1	0	0	0	0	2	2	0	0	1	1	1	0	0	0	1	1	0	2	2	0	0	0	0	1	1	1	2	0	1	1	1	2	0	2	1	0	0	0	2	0	0	2	0	1	0	0	0
184	0	0	0	0	0	0	1	1	0	1	1	1	1	0	0	0	1	1	1	1	1	0	0	0	0	1	0	0	2	1	0	1	2	2	1	2	1	0	2	2	0	1	1	2	1	1	0	0	1
185	0	0	0	0	1	1	0	1	1	0	1	0	1	0	0	0	0	2	1	0	1	0	0	0	0	1	2	1	2	1	1	2	2	1	0	1	1	1	0	0	1	0	1	2	1	0	0	0	1
186	1	0	0	0	0	0	1	2	0	0	1	0	1	1	1	1	0	2	2	0	0	0	0	0	0	1	1	0	2	1	0	2	2	1	0	1	1	0	2	2	0	0	0	2	0	0	0	0	0
187	1	0	0	0	0	0	0	0	2	0	0	0	0	0	0	0	2	0	0	1	1	0	0	0	0	1	2	1	2	2	0	0	0	2	2	2	2	0	0	0	2	0	2	2	1	1	0	0	0
188	0	0	0	0	0	0	2	2	0	0	0	1	1	0	0	1	0	1	0	2	2	0	0	0	0	0	2	0	2	1	0	2	2	0	0	1	1	0	1	1	1	0	1	1	0	1	0	0	0
189	1	0	0	0	1	1	1	2	0	0	0	0	0	0	0	0	0	1	2	0	2	1	1	0	0	0	2	0	2	0	0	1	1	1	0	1	1	0	0	0	1	0	0	2	0	0	0	0	1
190	0	0	1	0	0	0	0	0	2	0	0	0	0	0	0	0	2	0	0	2	2	1	0	0	0	0	1	0	1	1	2	1	1	2	0	2	2	0	0	0	1	0	0	2	0	0	0	0	0
191	1	1	0	0	1	1	2	2	0	0	1	1	1	0	0	1	0	0	0	2	2	0	0	0	0	1	1	0	1	1	1	0	1	1	0	2	2	0	1	0	1	0	1	2	2	0	0	0	0
192	0	0	0	0	1	1	1	1	1	0	0	1	1	0	0	0	1	1	1	0	0	1	1	0	0	1	0	0	2	1	0	1	1	1	1	1	0	0	0	0	0	0	0	1	0	0	0	1	1
193	0	0	0	0	0	0	0	0	1	0	0	0	2	0	0	0	1	0	0	1	1	0	0	0	0	2	0	0	2	0	0	0	1	1	0	2	2	0	0	0	2	1	0	1	0	0	0	0	0
194	0	0	0	0	0	0	1	1	1	0	0	0	1	0	0	0	1	0	0	2	2	0	0	0	0	0	2	1	2	1	2	1	2	1	0	2	1	0	0	0	2	0	0	2	0	0	0	0	1
195	1	0	0	0	0	0	0	1	1	0	0	0	0	0	0	0	1	1	0	1	1	1	1	0	0	1	1	1	1	1	2	0	0	2	0	2	2	0	1	1	0	0	1	2	1	0	0	0	0
196	1	0	0	0	0	1	1	2	0	0	0	0	1	0	0	0	1	0	1	1	1	1	1	1	1	1	2	0	2	2	1	0	0	1	0	2	1	0	0	0	0	0	2	2	1	0	0	0	0
197	1	1	0	0	0	0	1	0	1	0	0	1	0	0	0	0	0	1	1	1	2	0	0	0	0	1	1	0	1	1	1	1	2	1	0	1	2	0	0	0	2	1	1	1	1	1	0	0	0
198	0	0	0	0	0	0	1	1	1	0	0	1	0	0	0	0	1	0	1	1	1	0	0	0	0	1	0	0	1	0	1	1	1	2	0	2	1	0	0	0	2	0	0	0	0	0	0	0	1
199	0	0	0	0	0	0	1	1	1	0	0	0	1	1	0	0	1	1	1	1	2	0	0	0	0	1	1	0	1	1	0	1	1	2	2	2	0	1	0	0	0	0	1	2	1	0	0	0	0
200	0	0	0	0	0	0	0	0	2	0	0	0	0	0	0	0	1	1	2	0	2	0	0	0	0	0	1	0	2	1	0	2	2	1	1	1	1	0	0	0	2	1	1	1	1	2	0	1	0
201	1	0	0	0	0	0	1	2	1	0	0	1	1	0	0	0	1	0	1	1	1	0	1	0	0	1	1	1	2	2	0	0	1	2	0	2	2	0	1	1	1	0	0	1	0	1	0	0	0
202	0	0	0	0	0	0	0	0	2	0	0	0	1	0	0	0	2	0	0	1	1	0	0	0	0	1	2	0	2	2	1	0	0	2	0	2	2	0	0	0	1	1	1	2	1	2	0	0	1
203	0	0	0	0	0	0	1	1	1	0	0	2	2	1	1	1	1	1	1	1	1	0	0	0	0	0	2	0	2	1	1	0	0	1	1	2	1	0	1	1	1	0	0	2	1	0	0	0	0
204	1	0	0	0	0	0	1	2	1	0	0	0	0	0	0	0	1	1	1	1	1	1	0	0	0	2	1	0	1	0	1	1	2	1	1	1	0	0	0	0	0	1	0	0	0	1	0	0	1
205	0	0	0	0	0	0	2	2	0	0	1	1	2	0	0	0	1	1	1	0	0	0	0	0	0	1	0	1	2	0	1	1	1	1	0	2	1	0	1	1	1	0	0	2	0	1	0	1	0
206	0	0	0	0	0	0	1	1	1	1	0	0	0	0	0	0	1	1	1	1	1	1	0	0	0	2	2	0	2	2	0	2	2	1	0	2	2	0	0	0	2	0	0	0	0	0	0	1	0
207	0	0	0	0	0	0	0	1	1	0	0	0	1	0	0	1	1	1	0	1	1	0	1	0	0	1	1	0	2	1	1	2	2	0	0	1	2	0	0	0	2	1	1	1	1	1	0	0	0
208	0	0	0	0	0	0	1	1	0	0	0	0	0	0	0	0	0	1	1	1	1	1	0	0	0	0	1	0	2	1	1	2	2	0	0	1	1	0	1	1	1	0	0	2	0	2	0	0	0
209	1	0	0	0	0	0	1	0	1	0	0	0	1	0	0	0	1	1	2	0	1	1	0	0	0	2	1	0	2	1	0	1	1	1	0	2	1	0	0	0	2	0	2	2	0	0	0	0	0
210	0	0	0	0	0	0	1	2	0	0	0	0	0	0	0	0	2	0	0	2	2	0	0	0	0	0	1	1	2	1	2	2	2	2	0	2	1	0	0	0	1	1	1	1	1	1	0	0	0
211	0	0	0	0	0	0	2	2	0	0	1	0	0	0	0	0	0	1	1	1	1	0	0	0	0	1	2	0	2	2	0	1	2	1	1	1	2	0	0	0	2	0	1	2	1	0	0	0	0
212	0	0	0	0	0	0	0	0	2	0	0	0	0	0	0	0	0	0	0	2	1	1	0	0	0	1	2	0	2	2	0	2	2	2	0	2	1	0	0	0	2	0	1	2	1	0	0	0	0
213	0	0	0	0	0	0	1	1	1	0	0	0	2	0	0	0	2	0	0	1	1	1	2	1	1	0	1	0	2	1	1	0	0	1	0	1	2	0	2	2	1	0	1	2	0	1	0	0	0
214	1	0	1	1	0	1	2	2	0	0	1	1	2	0	0	1	1	1	2	0	2	0	1	0	0	2	2	1	1	1	1	1	1	1	1	1	2	0	0	0	2	1	1	2	0	0	0	0	1
215	1	0	0	0	0	0	2	2	1	0	0	0	0	0	0	0	2	2	1	1	2	0	0	0	0	1	1	0	2	1	0	1	1	1	0	2	1	0	1	1	1	0	1	2	1	1	0	1	0
216	0	0	0	0	0	0	2	2	0	0	1	1	1	0	0	0	2	0	0	2	2	0	0	0	0	0	2	0	2	1	0	0	1	2	0	2	2	0	0	0	1	1	1	2	1	1	0	0	0
217	0	0	1	0	0	0	1	1	1	0	0	0	1	0	0	0	0	0	0	2	2	0	0	0	0	1	2	0	2	1	0	2	2	2	1	2	1	1	0	0	0	1	1	1	0	0	0	0	0
218	1	0	0	0	0	0	1	1	2	0	0	1	1	0	0	1	2	1	1	1	2	0	0	0	0	2	0	2	0	0	2	1	1	1	0	2	1	0	1	1	1	0	1	1	0	1	0	0	0
219	0	0	0	0	0	0	1	2	0	1	0	0	1	1	1	1	0	0	1	1	2	1	0	0	0	1	1	0	2	1	1	0	0	2	0	2	1	0	1	1	1	0	0	1	1	0	0	0	0
220	0	0	0	0	0	0	2	2	0	0	0	0	2	0	0	0	1	1	1	1	2	0	1	0	0	1	2	0	2	2	1	0	1	2	0	2	1	0	0	0	1	0	0	2	1	1	0	1	0
221	0	0	0	0	0	0	2	2	0	0	0	1	1	0	0	0	1	1	1	1	1	0	0	0	0	1	2	0	2	1	1	2	2	0	0	1	0	1	1	1	0	1	0	0	1	1	0	1	0
222	1	0	0	0	0	0	1	1	1	0	1	0	1	0	0	0	2	0	0	2	2	1	0	0	0	0	1	1	2	1	2	0	1	1	0	2	1	0	2	2	0	0	0	2	0	1	0	0	0
223	0	0	0	0	0	0	2	2	0	0	2	0	1	0	0	0	1	0	0	2	2	1	0	0	0	2	1	1	1	1	1	1	1	1	0	1	1	0	1	1	1	0	0	1	0	0	0	1	0
224	0	0	0	0	0	0	2	2	0	0	0	0	1	0	0	0	1	1	0	1	1	0	0	0	0	1	1	0	2	0	0	0	0	1	1	2	1	0	1	1	1	0	0	2	0	0	0	0	0
225	1	0	0	0	1	1	1	2	0	0	0	1	1	0	0	0	2	0	0	2	2	0	0	0	0	0	1	0	1	1	0	0	0	2	0	1	2	0	0	0	2	0	0	1	0	0	0	0	0
226	0	0	1	0	0	0	0	0	2	0	0	0	2	0	0	0	1	1	0	1	1	0	1	1	1	2	1	0	2	2	0	2	2	1	1	1	2	1	0	0	1	0	0	2	1	0	0	2	0
227	0	0	0	0	1	1	2	2	0	0	0	1	1	0	0	0	1	1	1	1	2	1	0	0	0	1	1	0	2	2	0	2	2	1	1	2	1	1	0	0	1	0	0	2	0	0	0	1	0
228	0	0	0	0	0	0	0	2	0	0	1	1	1	0	0	0	1	0	0	2	2	1	0	0	0	1	2	0	2	2	1	1	2	1	0	2	1	0	2	2	0	0	0	1	0	0	0	0	0
229	1	0	2	0	0	0	1	2	0	0	0	1	2	0	0	1	1	2	1	0	2	1	0	0	0	0	0	1	1	0	1	0	0	1	0	2	1	0	0	0	1	0	1	1	0	1	0	0	0
230	0	0	0	0	1	1	1	2	0	0	1	1	1	0	0	0	2	0	0	1	1	0	0	0	0	1	1	0	2	2	1	0	1	1	0	2	1	0	2	2	0	0	0	1	0	0	0	1	0
231	0	1	0	0	1	1	2	2	0	0	1	1	1	0	0	0	0	2	0	1	1	0	0	0	0	1	1	1	1	1	2	1	1	1	0	1	1	0	2	2	0	0	1	2	1	0	0	0	0
232	1	0	0	0	1	1	0	1	1	0	0	0	0	0	0	0	1	1	1	1	1	0	0	0	0	1	1	1	2	0	1	1	1	1	0	2	1	0	2	2	0	0	0	2	0	0	0	0	2
233	1	0	1	1	0	1	1	2	0	0	0	0	0	0	0	0	1	1	0	1	1	0	1	0	0	0	1	0	1	1	0	1	2	1	0	2	1	0	2	2	0	0	2	2	0	0	0	0	0
234	1	0	0	0	0	0	2	2	0	0	0	0	2	0	0	1	0	1	1	1	1	1	1	0	0	0	2	0	1	0	1	2	2	1	0	2	2	0	1	1	1	0	0	0	2	1	0	0	0
235	0	0	0	0	2	2	1	1	1	0	0	1	1	0	0	0	1	2	1	0	1	1	1	1	1	0	0	1	2	0	1	2	2	2	1	2	1	1	0	0	0	0	2	2	1	1	0	0	0
236	1	0	0	0	0	0	1	1	1	1	0	0	0	0	0	0	1	1	0	1	1	0	0	0	0	1	1	0	1	0	1	0	2	0	0	2	1	0	1	0	1	0	1	2	1	0	0	0	0
237	0	0	1	0	1	1	2	2	1	0	1	2	2	0	0	0	1	1	1	1	2	1	0	0	0	0	2	0	2	2	0	1	2	2	0	2	2	0	2	2	1	0	0	2	1	1	0	0	0
238	0	0	0	0	0	0	1	2	0	0	0	1	1	0	0	0	0	2	0	1	1	0	0	0	0	0	1	0	2	1	0	2	2	2	2	2	1	0	1	0	2	1	2	2	0	0	0	0	1
239	1	0	0	0	0	0	2	2	1	0	1	1	2	0	0	0	1	0	1	1	2	1	0	0	0	2	2	0	2	1	2	1	2	2	1	2	1	1	0	0	1	1	1	2	0	0	0	0	0
240	0	0	1	0	0	0	1	2	0	0	1	0	0	0	0	0	0	0	1	1	2	0	1	0	0	0	1	0	2	0	0	1	1	0	0	0	1	0	2	2	0	0	0	0	0	0	0	0	0
241	0	0	0	0	0	0	1	1	2	0	0	1	2	0	0	0	2	1	1	1	2	1	1	0	0	1	0	1	2	0	1	0	0	2	0	2	2	0	1	1	1	0	1	2	0	1	0	0	0
242	0	0	0	0	0	0	0	0	1	0	0	0	0	0	0	0	1	0	0	2	1	0	0	0	0	2	2	0	1	1	1	2	2	1	1	2	1	1	0	0	1	0	2	2	0	0	0	0	0
243	0	0	1	0	0	0	1	1	1	0	0	0	0	0	0	0	0	0	0	2	2	0	0	0	0	1	1	1	2	1	2	1	2	2	2	2	1	0	2	1	0	1	0	0	2	0	0	0	0
244	0	0	0	0	0	0	0	1	0	0	1	1	1	0	0	0	2	0	0	2	2	0	0	0	0	0	1	0	1	1	1	1	1	2	2	2	1	0	0	0	2	0	0	2	0	1	0	0	0
245	1	0	0	0	0	0	1	1	0	0	1	1	1	0	0	0	2	1	1	1	1	1	0	0	0	1	1	1	1	1	1	2	2	1	0	2	1	0	0	1	1	0	0	1	0	1	0	0	0
246	1	0	0	0	0	0	1	2	0	0	1	0	1	0	0	0	1	1	1	0	0	0	0	0	0	1	2	0	2	2	1	2	2	2	1	2	1	0	0	0	2	0	0	1	0	0	0	0	0
247	1	0	0	0	1	1	2	2	0	0	2	0	0	0	0	0	0	1	1	1	2	2	1	1	1	1	1	0	2	1	0	1	1	1	0	1	1	0	0	0	0	1	1	1	1	0	0	0	0
248	0	0	0	0	0	0	0	1	1	0	1	1	2	0	0	0	0	2	2	0	0	1	0	0	0	1	1	1	2	1	0	1	1	0	0	1	2	0	2	2	0	1	2	2	0	0	0	0	0
249	0	0	0	0	0	0	0	0	2	0	0	0	0	0	0	0	1	1	1	1	1	0	0	0	0	1	0	0	1	0	1	0	0	2	1	2	1	0	0	0	1	1	2	2	0	0	0	0	1
250	1	0	0	0	0	0	2	2	0	0	1	0	0	0	0	0	0	2	2	0	0	0	0	0	0	2	2	0	2	2	1	1	2	2	1	2	2	0	0	0	2	0	1	1	1	0	0	1	0
251	1	0	0	0	0	1	1	1	1	0	0	0	0	0	0	0	1	2	1	0	0	1	0	0	0	1	1	0	2	0	0	1	2	1	0	2	1	0	1	1	1	0	1	2	2	0	0	0	0
252	1	0	0	0	0	0	1	1	1	0	0	1	1	0	0	1	0	1	0	2	2	0	0	0	0	1	1	2	2	1	2	1	1	1	1	1	2	0	0	0	1	0	0	1	0	0	0	0	0
253	1	0	0	0	0	0	1	1	1	0	0	0	0	0	0	0	2	2	2	0	1	1	0	0	0	2	2	1	2	1	2	1	1	0	0	2	0	0	1	1	0	1	1	2	0	0	0	0	0
254	1	0	0	0	0	1	1	1	1	0	0	1	1	0	0	0	2	1	0	2	2	0	0	0	0	1	2	0	2	1	2	2	2	1	0	1	1	0	0	0	1	0	1	1	1	0	0	0	0
255	1	0	0	0	0	0	0	0	2	0	0	1	1	0	0	0	0	2	0	1	1	1	0	0	0	2	2	0	2	1	1	1	1	1	0	2	2	0	0	0	2	1	2	2	0	0	0	0	0
256	1	0	0	0	0	0	0	1	1	0	0	0	0	0	0	0	2	1	0	2	2	1	1	0	0	0	2	0	2	2	0	0	0	2	0	2	2	0	1	1	1	0	0	1	0	0	0	0	0
257	1	0	0	0	0	0	0	1	1	0	1	0	2	0	0	0	0	1	1	1	2	0	0	0	0	1	1	1	1	1	2	1	1	2	1	2	1	0	2	2	0	0	0	2	0	0	0	0	0
258	1	1	0	0	0	0	2	2	0	0	1	1	2	0	0	0	1	1	0	1	1	1	0	0	0	0	1	0	2	2	1	1	1	1	1	1	1	0	2	2	0	1	0	0	1	1	0	0	0
259	1	0	0	0	0	0	1	2	0	0	0	0	1	0	0	0	2	2	1	1	2	1	1	1	1	1	2	0	2	2	0	2	2	0	0	1	2	0	2	2	0	0	0	2	0	0	0	0	0
260	0	0	0	0	0	0	1	2	0	0	0	0	0	0	0	0	0	1	1	1	1	0	0	0	0	1	2	0	2	2	1	2	2	1	1	2	1	0	1	1	0	0	0	1	1	0	0	0	0
261	1	0	0	0	0	0	0	0	2	0	0	1	1	0	0	0	1	1	1	1	1	0	0	0	0	1	1	2	1	1	1	1	1	1	0	1	1	0	1	1	1	0	2	2	0	2	0	0	0
262	0	0	0	0	0	0	0	0	2	0	0	0	0	0	0	0	1	1	1	1	1	1	0	0	0	0	1	1	2	2	0	1	1	1	1	1	1	0	1	1	1	0	0	0	0	1	0	0	0
263	0	0	0	0	1	1	1	1	1	0	0	0	0	0	0	0	2	2	1	1	1	0	1	0	0	1	1	0	2	1	2	1	1	1	0	2	1	0	1	1	1	1	2	2	1	1	0	0	0
264	0	0	0	0	0	0	1	1	1	1	2	0	0	0	0	0	1	2	0	1	1	1	0	0	0	1	1	0	1	1	0	1	1	1	1	2	1	0	2	2	0	1	0	1	0	0	0	0	0
265	1	0	1	0	0	0	1	1	1	0	1	2	2	0	0	1	1	1	1	1	2	0	0	0	0	2	1	1	2	1	0	1	1	1	0	1	1	0	0	0	2	0	0	0	0	1	0	1	0
266	1	0	1	0	0	0	2	2	0	0	0	0	0	0	0	0	1	0	1	1	2	0	0	0	0	0	2	1	2	2	0	1	1	1	0	2	1	0	0	0	1	0	0	2	0	0	0	0	0
267	1	0	0	0	0	0	0	1	1	0	0	1	1	0	0	0	1	1	0	1	1	1	1	1	1	0	0	2	0	0	2	1	1	0	0	1	0	0	1	1	0	1	1	1	0	0	0	0	1
268	1	0	0	0	0	0	1	1	1	0	0	0	1	0	0	0	2	1	1	1	1	0	0	0	0	2	0	2	1	0	2	1	2	1	0	2	1	0	1	1	1	1	1	2	0	1	0	0	1
269	1	0	0	0	0	0	2	2	1	0	0	1	2	0	0	0	2	0	0	2	2	0	0	0	0	1	1	1	2	1	1	2	2	2	0	2	2	0	1	1	1	1	0	0	0	0	0	0	1
270	1	0	1	0	0	0	0	1	1	0	0	0	0	0	0	0	1	0	1	1	2	0	0	0	0	1	2	0	2	2	1	2	2	2	0	1	1	0	0	0	1	1	1	1	1	1	0	0	0
271	1	1	0	0	1	1	1	1	1	0	1	0	2	0	0	1	2	0	0	1	1	0	0	0	0	1	1	0	2	0	0	0	0	1	0	2	1	0	2	1	0	1	0	1	0	0	0	1	0
272	1	0	0	0	0	0	1	1	1	0	0	0	1	0	0	0	1	0	0	2	2	0	0	0	0	1	2	0	2	2	1	0	0	1	1	2	1	1	0	0	1	1	1	1	0	0	0	0	0
273	0	0	0	0	0	0	1	1	0	1	1	1	0	0	0	0	1	0	0	2	2	0	0	0	0	0	2	2	2	1	1	0	0	1	0	1	1	1	0	0	1	0	0	1	0	0	0	1	0
274	0	0	1	0	0	0	1	1	1	0	0	0	0	0	0	0	0	2	1	0	1	1	1	1	1	0	2	1	2	2	1	1	1	1	0	2	1	0	1	1	1	0	0	1	1	0	0	0	0
275	1	1	0	0	0	0	1	1	1	0	0	0	0	0	0	0	1	0	0	2	2	0	1	0	0	0	1	0	2	0	1	2	2	1	0	2	1	1	0	0	1	1	0	0	2	0	0	0	0
276	1	0	0	0	0	1	1	2	0	0	0	0	1	0	0	0	2	0	0	2	2	0	0	0	0	0	2	1	2	1	1	2	2	1	1	2	0	0	1	1	0	0	1	1	0	0	0	0	1
277	1	0	0	0	0	0	0	1	1	0	0	0	1	0	0	0	0	1	1	0	0	1	1	1	1	0	1	0	2	0	0	1	1	2	2	2	2	0	1	1	1	1	1	2	2	2	0	0	1
278	1	0	1	1	0	1	2	2	0	0	1	0	1	0	0	0	0	2	0	2	2	0	0	0	0	0	1	0	1	1	1	2	2	1	0	2	1	0	1	0	1	1	1	1	1	0	0	1	0
279	1	0	0	0	0	0	2	2	0	0	0	0	0	0	0	0	1	0	0	2	2	0	0	0	0	2	1	0	2	2	1	2	2	1	1	2	2	0	0	0	2	1	1	1	1	1	0	0	1
280	1	0	0	0	0	0	1	1	1	0	0	1	1	0	0	0	0	2	2	0	0	0	0	0	0	1	0	0	2	1	0	2	2	0	0	2	2	0	0	1	1	0	1	1	1	0	0	0	0
281	1	0	0	0	1	1	2	2	1	0	0	0	2	0	0	1	2	2	2	0	2	0	0	0	0	1	1	0	2	2	0	1	2	0	0	1	2	0	0	0	2	1	1	1	1	0	1	0	1
282	1	0	0	0	0	0	2	2	0	0	1	1	2	0	0	1	1	1	2	0	2	0	0	0	0	1	1	0	2	1	2	2	2	1	0	2	1	0	0	0	0	0	0	1	0	0	0	0	0
283	1	1	0	0	0	0	2	2	0	0	0	0	0	0	0	0	0	2	1	0	0	1	0	0	0	1	2	1	2	2	0	2	1	2	1	2	0	0	1	1	0	0	1	1	1	0	0	0	0
284	0	0	0	0	0	0	1	1	1	0	0	1	1	0	0	0	2	0	0	2	2	0	0	0	0	0	1	0	2	2	0	1	1	0	0	1	1	0	0	0	1	0	0	2	1	1	0	0	0
285	1	0	0	0	1	1	1	2	0	0	0	1	1	0	0	0	1	1	0	1	1	0	0	0	0	1	2	0	2	2	0	1	2	1	0	2	2	0	2	2	0	0	0	0	0	0	0	0	1
286	0	0	0	0	0	0	1	1	1	0	1	0	0	0	0	0	1	1	1	1	2	0	0	0	0	0	2	0	2	2	1	2	2	0	0	2	1	0	0	0	1	1	1	1	1	0	0	0	0
287	1	0	0	0	0	0	1	2	0	0	1	1	1	0	0	0	1	1	0	1	1	0	0	0	0	0	1	1	2	1	1	2	2	0	0	1	1	0	0	0	0	1	0	1	0	1	0	0	0
288	1	0	0	0	0	0	2	2	0	0	0	0	1	0	0	0	0	1	1	1	2	0	0	0	0	0	2	1	2	1	1	0	0	2	2	2	1	0	0	0	2	1	2	2	1	1	0	0	0
289	1	0	0	0	1	1	0	1	1	0	0	0	0	0	0	0	2	0	0	2	2	1	0	0	0	1	1	1	2	1	0	1	0	2	1	2	1	0	1	0	1	0	1	2	1	1	0	1	0
290	0	0	0	0	0	0	1	1	1	0	0	1	1	0	0	0	1	1	1	1	2	0	0	0	0	1	2	0	2	2	1	0	0	1	0	1	1	0	2	2	0	1	1	2	1	1	0	0	1
291	0	0	0	0	0	0	0	0	2	0	0	2	2	0	0	0	0	1	0	1	0	0	0	0	0	1	1	0	2	1	1	1	1	1	0	1	1	0	0	0	2	0	0	1	0	0	0	1	0
292	1	0	0	0	0	0	1	1	1	0	1	0	1	0	0	1	1	1	0	1	1	0	0	0	0	0	2	0	2	1	2	2	2	0	0	1	1	0	0	0	2	1	2	2	1	1	0	1	0
293	1	0	0	0	0	0	1	1	2	0	0	0	0	0	0	0	1	2	2	0	1	0	0	0	0	0	0	0	1	1	1	0	0	1	1	2	1	0	0	0	1	1	0	1	0	0	0	0	0
294	0	0	1	0	0	0	2	2	0	0	0	0	0	0	0	0	1	1	1	0	0	0	0	0	0	0	0	2	1	0	2	1	1	2	0	2	1	0	2	2	0	0	0	0	0	0	0	0	1
295	1	0	0	0	0	0	0	0	2	0	0	0	0	0	0	0	1	0	0	2	1	0	0	0	0	1	1	0	2	1	0	2	2	1	0	1	1	0	0	0	0	1	0	0	0	0	0	0	0
296	0	0	1	1	0	1	2	2	0	0	1	0	1	1	1	1	0	2	0	1	1	0	0	0	0	1	1	0	1	1	0	0	0	1	0	2	1	1	1	1	0	1	1	1	1	1	0	0	0
297	1	0	0	0	0	0	2	2	0	0	0	0	0	0	0	0	1	0	0	2	2	1	0	0	0	2	1	0	2	2	0	0	0	2	2	2	0	0	1	1	0	0	1	2	1	1	0	0	0
298	1	0	0	0	1	1	0	1	1	0	1	1	2	0	0	0	1	0	2	0	2	0	0	0	0	1	1	0	2	1	0	1	2	1	0	2	2	0	0	0	1	0	1	2	0	0	0	0	0
299	0	0	0	0	0	0	0	0	1	0	1	0	0	0	0	0	1	1	1	1	2	1	1	1	1	0	0	0	2	1	0	1	1	1	0	1	1	0	0	0	1	0	0	1	0	0	0	0	0
300	0	0	0	0	0	0	2	2	0	0	2	1	1	0	0	0	0	1	0	2	2	0	0	0	0	0	2	0	2	1	0	1	1	1	0	1	1	0	2	2	0	0	0	2	0	0	0	0	0
301	1	0	0	0	1	1	2	2	0	0	1	1	1	0	0	0	1	0	1	1	1	0	0	0	0	0	1	1	2	2	0	2	2	1	0	2	1	0	0	0	1	0	0	2	0	0	0	0	0
302	1	0	0	0	0	0	2	2	0	0	1	0	1	0	0	0	0	2	0	1	1	1	0	0	0	1	1	0	1	1	1	1	1	2	1	2	2	0	2	2	0	0	0	2	0	0	0	0	1
303	1	0	1	0	1	1	1	1	1	0	1	1	1	0	0	0	1	2	1	0	1	0	1	0	0	1	1	0	2	0	0	2	2	0	0	2	1	0	1	0	1	0	2	2	0	0	0	0	0
304	0	1	1	0	0	0	2	2	0	0	0	0	1	0	0	0	0	2	1	1	2	1	0	0	0	0	2	0	2	2	1	1	1	1	0	1	1	0	1	1	1	0	0	1	0	1	0	0	1
305	0	0	0	0	0	0	1	2	0	0	0	1	1	0	0	0	2	0	0	2	2	1	0	0	0	1	2	1	2	1	2	2	2	2	2	2	0	0	1	1	0	1	1	2	1	1	0	1	1
306	1	0	0	0	0	0	1	1	1	1	0	1	1	0	0	0	1	1	1	1	1	1	0	0	0	0	1	1	1	1	2	2	2	1	0	1	2	0	1	1	1	1	0	1	0	0	0	0	0
307	1	0	0	0	1	1	1	1	1	0	0	1	1	0	0	0	1	0	0	2	2	0	0	0	0	0	2	0	2	2	1	0	1	1	0	2	2	0	0	1	1	0	0	1	0	0	0	1	1
308	1	0	0	0	0	0	0	1	1	0	0	0	0	0	0	0	1	1	1	1	1	0	1	0	0	1	1	0	2	1	1	2	2	1	0	1	1	1	0	0	1	0	0	1	0	0	0	0	0
309	0	0	0	0	0	0	2	2	1	0	0	1	1	0	0	0	1	0	1	1	2	0	0	0	0	0	2	1	2	1	2	1	2	2	2	2	2	0	0	0	2	0	0	2	0	0	0	0	1
310	0	1	1	0	0	0	2	2	0	0	1	0	1	0	0	1	1	1	1	1	1	0	0	0	0	1	2	1	2	2	1	1	2	2	0	2	1	1	0	0	1	0	1	2	0	2	0	0	0
311	1	0	0	0	0	0	1	1	1	0	0	0	0	0	0	0	0	1	0	1	0	0	1	1	1	1	2	1	2	1	2	1	1	1	0	2	1	0	1	1	1	0	0	1	0	0	0	0	0
312	0	0	0	0	0	0	1	1	2	0	0	2	2	0	0	0	2	1	0	2	2	0	0	0	0	2	1	0	1	1	1	1	1	0	0	1	2	0	0	0	2	0	0	0	0	0	0	0	0
313	0	0	0	0	0	0	2	2	0	0	0	0	1	0	0	1	1	1	1	1	2	1	0	0	0	1	1	0	2	1	0	0	0	2	0	2	1	0	1	1	1	0	0	1	0	1	0	0	0
314	1	0	0	0	0	0	1	1	1	0	0	0	0	0	0	0	2	2	2	0	1	2	0	0	0	0	1	0	2	2	0	1	1	2	2	2	0	0	1	1	0	0	0	1	0	0	0	0	1
315	1	0	1	0	0	0	0	0	2	0	0	2	2	0	0	0	1	0	0	2	2	1	0	0	0	1	1	0	2	1	0	1	2	1	0	1	1	0	0	0	2	0	0	1	0	0	0	0	1
316	1	0	1	0	0	0	0	0	1	0	0	0	1	0	0	0	2	1	0	2	2	0	0	0	0	2	2	0	2	1	0	1	1	2	0	2	2	0	2	2	0	0	0	1	0	0	0	1	0
317	0	0	0	0	0	0	1	1	1	0	1	0	2	0	0	0	1	1	2	0	2	1	0	0	0	0	1	0	2	0	0	0	2	0	0	2	1	0	0	0	1	0	1	1	0	1	0	2	0
318	1	1	0	0	1	1	2	2	0	0	0	1	1	0	0	0	2	2	2	0	1	0	0	0	0	1	1	0	1	0	1	1	1	1	0	1	1	1	0	0	0	1	1	1	0	0	0	0	0
319	1	0	1	0	0	0	1	2	1	0	0	1	1	0	0	0	1	1	1	1	1	0	0	0	0	1	2	0	2	2	1	1	1	2	2	2	1	0	0	0	2	1	1	2	1	1	0	0	0
320	0	1	0	0	0	0	0	0	1	0	1	0	0	0	0	0	1	0	1	1	2	0	0	0	0	1	1	1	2	1	0	0	0	1	0	2	2	1	0	0	0	0	2	2	0	2	0	1	0
321	1	0	0	0	0	0	2	2	0	0	0	1	0	0	0	0	0	1	0	1	0	0	1	0	0	1	1	1	1	1	2	1	1	1	0	1	2	0	0	0	1	0	2	2	1	1	0	0	2
322	1	0	0	0	0	0	0	0	2	0	0	0	0	0	0	0	1	1	1	1	1	0	0	0	0	0	2	0	2	0	1	1	1	2	0	1	2	0	0	0	2	0	0	1	0	1	0	0	0
323	0	0	0	0	0	0	1	1	1	0	0	0	1	0	0	0	1	0	0	2	1	1	0	0	0	0	1	1	2	1	2	2	2	0	0	1	1	0	0	0	1	0	0	1	0	0	0	0	0
324	1	0	0	0	0	0	2	2	1	0	1	1	1	0	0	0	2	1	0	2	2	1	1	1	1	1	1	0	1	1	0	2	2	2	0	2	2	0	0	0	2	1	1	2	1	1	0	0	0
325	1	0	0	0	0	0	1	1	1	0	1	0	1	0	0	0	0	1	1	1	2	0	0	0	0	1	2	0	2	2	1	1	2	1	0	2	2	0	0	0	1	0	1	2	0	0	0	0	0
326	1	0	0	0	1	1	0	0	1	0	1	1	2	0	0	1	2	0	0	2	2	0	0	0	0	1	1	1	1	1	2	1	1	0	0	1	2	0	0	0	2	0	1	2	0	0	0	1	0
327	0	0	0	0	0	0	1	1	1	0	0	1	1	0	0	0	1	1	1	0	0	0	0	0	0	0	1	1	2	1	1	2	2	1	0	2	1	0	1	1	1	0	0	1	1	0	0	0	0
328	1	0	0	0	0	0	1	1	1	0	0	1	2	0	0	0	1	1	2	0	1	1	0	0	0	0	1	0	2	2	0	1	1	1	1	1	1	0	1	1	0	0	0	0	1	0	0	0	0
329	0	0	0	0	0	0	1	1	1	0	0	0	2	1	1	1	1	0	1	1	2	1	0	0	0	1	1	2	1	0	2	1	1	1	0	2	1	1	0	0	1	1	0	1	0	0	0	0	1
330	1	0	0	0	0	0	0	0	2	0	0	1	2	0	0	0	1	1	1	1	1	0	1	0	0	0	1	1	1	1	1	2	2	1	1	1	2	0	0	0	2	0	0	2	1	1	0	0	0
331	1	0	0	0	0	0	1	2	1	0	0	0	0	0	0	0	2	0	0	1	1	0	0	0	0	1	2	1	2	2	0	1	2	2	0	2	1	0	1	1	1	0	0	2	0	1	0	0	0
332	0	0	0	0	0	0	0	0	2	0	0	0	1	0	0	0	2	1	1	1	1	0	1	0	0	0	1	0	1	0	1	1	1	0	0	1	0	0	1	1	0	0	0	1	0	0	0	1	0
333	1	0	0	0	0	0	0	1	1	0	1	2	2	0	0	0	1	2	2	0	1	0	0	0	0	0	1	0	1	1	0	0	1	2	0	2	2	0	0	0	1	1	0	1	0	1	0	0	1
334	0	0	0	0	0	0	2	2	0	0	2	0	1	0	0	0	1	1	0	1	1	0	0	0	0	0	1	0	2	1	1	1	1	2	0	2	2	0	1	1	1	0	1	2	1	0	0	0	0
335	1	0	0	0	0	0	1	1	0	0	0	0	0	0	0	0	1	1	1	1	1	1	0	0	0	0	2	0	2	2	0	2	2	0	0	0	1	1	0	0	0	0	1	2	0	1	0	0	1
336	1	0	0	0	0	0	1	1	1	0	0	0	1	0	0	0	1	1	1	1	1	0	0	0	0	1	1	1	1	1	1	1	1	1	0	1	1	0	1	1	1	1	1	2	0	2	0	0	0
337	1	0	1	1	1	2	1	2	0	0	0	0	0	0	0	0	2	1	1	1	2	2	0	0	0	0	2	1	1	1	1	1	1	0	0	1	2	0	2	2	1	0	1	2	1	0	0	0	1
338	1	0	0	0	0	0	0	0	2	0	0	0	0	0	0	0	1	2	1	0	0	0	0	0	0	1	2	0	2	2	0	0	0	1	0	2	0	1	1	0	0	0	0	0	0	1	0	0	0
339	1	0	0	0	0	0	1	1	1	0	0	1	1	0	0	1	1	2	1	0	1	0	0	0	0	2	1	0	2	2	0	2	2	0	0	0	2	0	0	0	1	0	0	2	0	1	0	0	0
340	1	0	0	0	0	0	0	2	0	0	1	0	0	0	0	0	1	1	0	1	1	0	1	1	1	2	2	1	2	2	0	1	2	1	0	2	1	0	0	0	1	0	1	2	1	0	0	0	0
341	0	0	0	0	0	0	1	1	1	1	2	1	1	0	0	0	1	1	0	1	1	0	0	0	0	1	1	0	2	0	0	1	1	2	1	2	2	0	1	1	1	0	1	2	1	0	0	0	1
342	1	0	0	0	0	0	0	1	1	0	0	0	0	0	0	0	0	0	1	1	1	1	0	0	0	0	2	0	2	2	1	1	1	1	1	2	1	0	0	0	2	0	2	2	0	0	0	0	0
343	0	0	0	0	0	0	0	0	2	0	0	1	2	0	0	0	1	1	1	1	1	0	0	0	0	1	1	1	2	1	0	2	2	0	0	1	2	0	0	0	2	0	1	2	0	2	0	0	0
344	1	0	1	1	0	1	2	2	0	0	1	0	0	0	0	0	2	0	0	2	2	0	0	0	0	1	1	1	1	1	2	0	0	2	0	2	2	0	0	0	1	1	1	1	0	1	0	1	0
345	0	0	0	0	1	1	0	2	0	0	1	0	1	0	0	1	1	1	0	2	2	0	0	0	0	2	2	1	2	1	2	1	1	1	0	2	1	1	0	0	1	0	0	1	0	0	0	0	0
346	1	0	1	0	0	0	1	2	1	0	0	0	2	1	1	1	1	1	1	1	1	0	0	0	0	1	2	0	2	1	2	1	1	2	0	2	0	0	1	1	0	1	1	1	1	0	0	0	0
347	1	1	0	0	1	1	1	0	1	0	0	1	1	0	0	0	1	1	0	1	2	0	1	0	0	2	1	1	2	1	2	1	1	2	0	2	2	0	1	1	1	0	0	1	0	0	0	0	1
348	1	0	0	0	0	0	2	2	0	0	1	1	1	0	0	1	0	1	2	0	1	0	0	0	0	2	1	0	2	1	1	1	1	1	0	2	2	0	0	0	1	1	1	2	2	0	0	0	0
349	0	0	1	0	0	0	2	2	1	0	0	1	1	0	0	0	2	0	0	2	2	1	0	0	0	2	2	1	1	0	2	1	1	2	0	2	1	0	1	1	1	1	1	2	0	0	0	0	0
350	1	0	0	0	0	0	2	2	0	0	1	0	1	0	0	0	1	1	0	1	1	2	0	0	0	0	2	0	2	2	1	1	1	2	0	2	2	0	2	2	0	0	1	1	1	0	0	1	1
351	1	0	0	0	0	0	0	0	2	0	0	1	1	0	0	0	1	1	1	1	2	0	0	0	0	0	1	1	2	0	1	0	2	1	0	2	1	0	0	0	2	0	0	1	1	1	0	0	0
352	0	0	0	0	0	0	0	1	1	0	1	0	1	1	0	0	1	0	1	1	1	0	0	0	0	1	2	1	2	1	1	1	1	1	1	1	1	0	1	1	1	0	1	2	0	1	0	0	0
353	0	0	0	0	0	0	0	0	1	0	1	1	2	0	0	0	1	1	1	1	2	0	0	0	0	1	2	0	2	2	0	0	1	1	0	2	0	1	1	0	0	1	1	2	0	0	0	0	0
354	0	0	0	0	0	0	1	1	1	0	1	0	0	0	0	0	1	0	1	1	2	0	0	0	0	0	1	1	1	1	1	0	1	0	0	2	1	1	1	1	0	2	2	2	1	1	0	1	0
355	1	0	0	0	0	0	1	1	0	0	1	0	0	0	0	0	0	2	2	0	0	0	0	0	0	1	1	1	2	1	2	1	1	2	1	2	2	0	0	0	2	0	0	2	1	1	0	0	0
356	1	0	0	0	0	0	2	2	0	0	1	0	1	0	0	0	2	2	2	0	0	0	1	0	0	1	2	2	2	1	1	0	0	0	0	1	1	0	2	2	0	0	0	1	0	0	0	0	0
357	0	0	0	0	0	0	0	0	1	0	1	0	1	1	0	0	1	0	0	1	1	0	0	0	0	1	1	1	2	1	0	2	2	0	0	1	0	0	2	1	0	0	1	2	1	0	1	0	1
358	1	0	0	0	0	0	1	1	1	0	0	0	2	0	0	0	1	1	1	1	2	0	1	0	0	0	1	0	2	1	0	1	1	1	0	2	0	0	2	2	0	1	1	1	1	0	0	1	0
359	1	0	1	0	1	1	1	1	1	0	0	1	2	0	0	0	2	0	0	2	2	1	0	0	0	0	1	1	2	1	0	1	2	2	1	2	1	2	0	0	1	0	2	2	0	0	0	0	0
360	1	0	0	0	0	0	1	1	1	0	0	1	1	0	0	0	1	1	0	1	1	0	1	0	0	0	1	0	2	1	0	1	1	2	0	2	1	0	2	2	0	2	1	2	1	0	0	0	0
361	0	1	0	0	1	1	2	2	0	0	1	0	1	0	0	0	2	1	1	1	2	1	1	0	0	0	1	0	1	1	1	0	0	1	0	2	1	0	1	1	1	0	0	2	0	0	0	0	0
362	0	0	0	0	0	0	1	1	1	0	1	0	2	0	0	1	0	0	0	2	2	0	0	0	0	1	1	2	2	2	0	1	1	1	1	1	2	0	1	1	1	0	0	2	0	0	0	1	0
363	1	0	0	0	0	0	0	1	1	0	0	0	0	0	0	0	2	0	0	2	2	1	0	0	0	0	1	0	2	1	0	1	1	1	1	1	1	1	0	0	1	1	1	2	1	0	0	0	0
364	1	1	0	0	1	1	1	2	0	0	1	0	1	0	0	0	1	1	2	0	1	0	1	0	0	1	0	0	1	1	2	2	2	1	1	2	2	0	2	2	0	0	0	2	0	0	0	0	0
365	1	0	0	0	1	1	1	1	1	0	1	0	0	0	0	0	2	0	0	1	1	0	0	0	0	1	2	1	2	2	0	1	1	1	0	2	1	0	0	0	1	1	1	2	1	0	0	1	0
366	1	0	0	0	0	0	1	1	1	0	0	0	1	0	0	0	1	0	0	2	2	0	0	0	0	2	2	0	2	2	1	2	2	2	1	2	1	1	0	0	1	0	0	0	0	0	0	1	0
367	1	0	0	0	1	1	0	1	1	0	1	0	1	0	0	0	1	0	1	1	2	1	0	0	0	1	2	0	2	1	2	1	1	1	0	1	1	0	1	1	0	0	1	2	1	0	0	0	0
368	1	0	0	0	0	0	1	1	1	0	0	0	1	0	0	0	0	1	0	1	0	1	0	0	0	2	1	1	2	0	1	1	1	0	0	1	2	0	0	0	2	0	1	2	1	0	0	0	0
369	1	0	0	0	2	2	2	2	0	0	1	0	0	0	0	0	1	0	0	2	2	0	0	0	0	2	2	0	2	2	1	1	2	2	0	2	1	0	1	1	1	0	0	1	1	1	0	0	0
370	1	0	0	0	0	0	0	1	1	0	0	0	0	0	0	0	0	1	0	2	2	0	0	0	0	1	2	0	2	2	0	1	2	1	1	1	1	0	0	0	1	0	1	2	1	1	0	0	1
371	0	1	0	0	0	0	0	0	2	0	0	0	0	0	0	0	1	1	1	1	2	0	0	0	0	2	1	0	1	1	2	2	2	0	0	2	0	1	1	1	0	0	1	1	0	0	0	0	1
372	0	0	1	1	0	1	1	1	0	0	0	1	1	0	0	0	1	1	1	1	1	0	0	0	0	2	2	0	2	2	0	1	2	1	0	2	1	0	1	1	1	0	0	2	0	0	0	1	0
373	0	0	0	0	0	0	2	2	0	0	1	0	0	0	0	0	0	0	1	1	2	0	0	0	0	1	1	0	2	0	0	1	1	2	0	2	1	0	0	1	1	1	0	1	0	1	0	0	1
374	1	0	0	0	0	0	1	1	1	0	1	0	1	0	0	0	1	0	1	1	2	0	0	0	0	1	1	0	2	2	0	2	2	0	0	1	1	0	0	0	1	0	0	0	0	0	0	1	0
375	1	1	0	0	0	0	1	1	1	1	1	0	1	0	0	0	2	1	1	1	1	0	0	0	0	1	2	0	2	2	0	1	2	2	1	2	1	0	0	0	2	1	1	1	1	1	0	0	0
376	0	0	0	0	0	0	2	2	0	0	0	0	0	0	0	0	0	2	2	0	0	0	0	0	0	1	2	0	2	2	1	2	2	1	0	1	1	0	1	1	1	1	1	1	0	0	0	0	0
377	0	0	0	0	0	0	2	2	1	0	0	0	0	0	0	0	0	1	0	1	0	0	0	0	0	1	2	0	2	2	0	2	2	0	0	1	2	0	1	1	1	0	1	2	0	0	0	0	0
378	0	0	0	0	0	0	1	1	0	0	0	0	0	0	0	0	1	0	1	1	2	0	0	0	0	1	1	0	2	1	0	1	1	0	0	0	0	1	1	1	0	1	0	1	0	0	0	1	0
379	1	0	0	0	1	1	0	1	0	0	0	1	1	0	0	0	1	0	0	2	2	0	1	0	0	0	2	0	2	2	2	1	2	0	0	1	1	0	2	2	0	0	0	2	0	0	0	0	0
380	0	0	0	0	0	0	1	1	1	0	1	2	2	0	0	1	1	2	1	0	1	0	0	0	0	0	2	1	2	1	2	2	2	2	1	2	2	0	0	0	1	0	1	2	0	1	0	0	0
381	0	0	0	0	0	0	0	1	2	0	0	1	1	0	0	0	1	0	0	1	1	1	0	0	0	1	1	0	2	2	0	1	2	2	2	2	0	0	0	0	1	0	0	2	0	0	0	0	1
382	1	0	0	0	0	0	1	2	0	0	1	0	0	0	0	0	1	1	0	1	1	1	0	0	0	1	2	0	2	2	1	1	2	1	1	1	1	0	1	1	1	1	1	2	1	0	0	0	1
383	0	0	1	0	0	0	2	2	1	0	1	0	2	0	0	1	2	2	2	0	2	1	0	0	0	0	1	0	2	1	0	1	2	1	1	1	1	1	0	0	1	1	1	1	0	0	0	0	1
384	1	0	0	0	0	0	2	2	0	0	2	0	0	0	0	0	1	0	0	2	2	0	0	0	0	0	2	1	2	2	1	0	0	2	0	2	2	0	0	1	1	0	1	1	1	0	0	0	0
385	0	0	0	0	1	1	2	2	0	0	0	1	1	0	0	1	1	1	0	1	1	0	0	0	0	0	1	0	2	2	0	1	1	1	0	1	1	0	0	0	2	1	1	1	1	1	0	0	1
386	0	0	0	0	0	0	1	1	1	1	2	1	1	0	0	0	2	1	1	1	2	0	0	0	0	1	1	1	2	0	1	1	1	1	0	2	2	0	2	2	1	0	1	2	2	0	0	0	0
387	1	0	0	0	0	0	2	2	1	0	1	0	1	0	0	0	1	1	1	1	2	1	1	1	1	1	1	1	2	1	0	0	0	2	1	2	2	0	2	2	0	0	0	1	1	0	0	0	1
388	1	0	0	0	0	1	2	2	1	0	0	1	1	0	0	0	1	1	1	1	2	0	0	0	0	1	1	1	2	1	0	0	1	1	0	2	0	0	1	1	0	0	0	1	0	0	0	0	0
389	1	0	0	0	1	1	0	1	1	0	0	0	0	0	0	0	1	2	1	0	0	0	0	0	0	1	2	0	2	2	2	2	2	0	0	2	2	0	1	0	1	0	0	2	0	0	0	1	0
390	1	0	0	0	0	0	1	1	1	0	0	0	1	0	0	0	2	1	0	2	2	0	0	0	0	2	2	1	2	2	0	2	2	1	0	1	1	0	1	0	1	2	2	2	1	1	0	1	0
391	1	0	0	0	0	0	1	1	1	0	0	0	1	0	0	0	1	1	2	0	1	1	0	0	0	2	0	2	1	0	2	0	2	1	0	2	1	0	0	0	1	2	2	2	1	1	0	1	0
392	0	0	0	0	0	1	1	2	0	0	1	1	1	0	0	0	1	1	1	1	2	0	0	0	0	1	2	0	2	1	2	1	0	0	0	2	1	0	1	0	1	0	0	0	0	0	0	1	0
393	1	0	0	0	0	0	0	0	2	0	0	0	0	0	0	0	1	2	0	2	2	0	0	0	0	1	2	1	2	2	0	1	1	1	0	1	2	0	2	2	0	1	1	1	1	0	0	0	0
394	0	0	0	0	1	1	1	1	1	0	0	0	0	0	0	0	2	0	0	2	2	0	0	0	0	0	2	0	1	1	2	0	2	0	0	2	2	0	1	1	1	0	1	2	0	2	0	0	1
395	1	0	0	0	0	0	1	1	1	0	0	0	2	0	0	0	2	2	1	1	2	0	0	0	0	1	2	1	2	1	1	0	1	1	0	2	1	0	0	0	1	0	1	2	0	0	0	0	0
396	1	0	0	0	0	0	2	2	1	0	0	0	0	0	0	0	2	1	1	1	2	1	0	0	0	0	2	0	2	2	0	2	2	1	1	2	2	0	0	0	1	1	1	1	1	0	0	0	0
397	1	0	0	0	0	0	0	1	1	0	0	0	0	0	0	0	0	2	0	1	1	2	1	1	1	1	1	1	2	1	1	2	2	1	1	2	2	0	1	0	1	2	2	2	0	1	0	0	0
398	0	1	0	0	0	0	2	2	0	0	1	0	0	0	0	0	1	0	1	1	2	1	0	0	0	0	2	0	1	0	1	2	2	0	0	0	1	1	1	1	0	0	2	2	0	1	0	0	0
399	0	0	0	0	0	0	1	1	0	0	1	1	2	0	0	0	2	2	1	1	1	0	0	0	0	1	2	1	2	1	2	1	1	2	0	2	2	0	1	1	1	0	0	1	0	1	0	0	0
400	0	0	0	0	0	0	1	1	1	0	1	0	0	0	0	0	1	2	1	0	1	0	0	0	0	1	1	1	1	1	2	1	1	2	0	2	2	0	0	0	1	1	1	1	0	0	0	1	0
401	0	0	0	0	0	0	1	1	0	0	1	0	1	0	0	0	2	2	1	1	2	1	0	0	0	1	1	0	2	0	0	1	1	1	0	2	0	0	2	1	0	0	0	1	0	0	0	0	0
402	1	0	0	0	0	0	1	2	0	0	1	0	1	0	0	0	2	1	1	1	1	1	0	0	0	0	1	0	2	1	0	1	2	1	1	1	1	2	0	0	1	1	0	0	1	1	0	1	0
403	0	0	0	0	0	0	0	0	1	0	1	0	0	0	0	0	1	0	0	2	2	1	1	1	1	0	2	0	1	1	1	2	2	1	0	1	0	0	1	1	0	1	1	2	0	0	0	0	1
404	0	0	0	0	0	0	1	1	2	0	0	0	1	0	0	1	0	0	1	1	1	0	0	0	0	0	2	0	2	1	2	1	2	1	0	2	1	0	2	2	0	0	1	2	0	0	0	0	0
405	1	0	0	0	0	0	0	1	1	0	0	0	0	0	0	0	0	2	2	0	1	0	0	0	0	1	2	0	2	2	1	2	2	1	1	1	1	0	2	2	0	0	0	2	0	0	0	1	0
406	0	1	0	0	0	0	1	1	1	0	0	0	1	0	0	1	1	1	0	1	1	1	1	1	1	0	1	1	2	1	2	2	2	0	0	1	2	0	1	1	1	0	1	2	1	1	1	0	0
407	1	1	0	0	1	1	2	2	0	0	1	1	1	0	0	0	1	1	1	0	0	0	0	0	0	1	1	0	2	0	0	0	1	1	1	2	1	0	1	0	1	0	1	2	1	1	0	0	1
408	0	0	0	0	0	0	2	2	0	0	0	2	2	0	0	0	0	1	0	0	0	1	0	0	0	1	1	1	2	1	2	0	1	2	0	2	1	1	0	0	0	0	0	1	0	0	0	0	1
409	1	0	0	0	0	0	1	2	0	0	1	1	1	0	0	1	0	1	2	0	1	1	0	0	0	1	2	0	2	2	0	1	1	2	1	1	1	0	0	0	1	0	0	2	0	0	0	0	0
410	0	0	0	0	1	1	1	1	1	0	1	0	0	0	0	0	1	1	1	1	1	1	0	0	0	2	2	1	2	2	0	0	0	1	0	2	2	0	0	1	1	0	2	2	0	1	0	0	0
411	1	0	0	0	0	0	2	2	0	0	2	0	1	0	0	0	0	0	0	2	2	1	1	1	1	1	2	0	2	1	0	0	0	2	0	1	2	0	1	1	1	0	0	0	0	0	0	0	0
412	1	0	0	0	0	0	1	1	1	0	0	0	1	0	0	0	2	1	1	1	1	0	0	0	0	2	2	0	2	1	2	1	2	1	0	2	1	0	1	1	1	0	0	1	0	0	0	0	0
413	1	0	0	0	0	0	0	1	1	0	0	0	1	0	0	0	2	2	1	1	2	0	0	0	0	1	2	1	2	1	1	1	1	1	0	2	1	0	0	0	1	0	0	0	0	0	0	0	1
414	0	0	0	0	0	0	1	2	0	0	0	0	1	0	0	0	1	1	1	1	2	1	0	0	0	0	1	1	2	1	0	1	1	2	0	1	2	0	2	2	0	1	1	1	1	1	0	0	0
415	1	0	0	0	1	1	1	1	1	0	0	1	0	0	0	0	0	2	1	0	1	0	1	1	1	0	1	0	2	0	0	1	1	0	0	1	1	0	0	0	1	0	1	2	0	1	0	0	1
416	0	0	0	0	0	0	1	2	1	0	0	0	1	1	1	1	2	2	1	1	2	0	0	0	0	1	1	1	2	1	0	2	2	1	0	1	1	0	0	0	1	2	2	2	1	1	0	0	0
417	1	1	0	0	0	0	2	2	0	0	1	1	1	0	0	1	1	2	0	1	1	1	2	1	1	1	2	0	2	2	0	1	2	2	0	2	2	0	0	0	2	0	0	1	0	0	0	0	0
418	0	0	0	0	0	0	1	2	0	0	1	0	1	0	0	0	1	1	0	1	1	0	1	1	1	1	2	0	2	2	1	1	2	2	2	2	2	0	0	0	2	0	2	2	0	0	0	0	0
419	1	0	0	0	0	0	2	2	0	0	0	0	1	0	0	0	2	1	1	1	1	0	0	0	0	2	2	0	2	2	1	1	1	1	0	1	2	0	0	1	1	2	2	2	1	1	0	0	0
420	0	0	1	0	0	0	1	2	0	0	1	0	1	0	0	0	1	1	1	1	2	0	0	0	0	0	2	0	2	2	0	1	1	0	0	1	2	0	0	0	1	0	0	1	0	0	0	1	0
421	1	0	0	0	0	0	1	2	0	0	1	0	0	0	0	0	0	0	0	2	2	1	0	0	0	1	1	0	2	0	0	0	0	2	0	2	1	0	2	2	0	0	0	2	0	0	0	0	0
422	0	1	0	0	1	1	0	1	0	0	0	1	1	0	0	0	2	0	0	2	2	0	0	0	0	1	1	0	2	0	0	1	1	2	1	2	1	0	1	1	1	1	1	1	1	0	0	0	0
423	1	0	0	0	1	1	1	1	1	0	1	0	0	0	0	0	1	1	1	1	1	0	0	0	0	1	1	0	2	2	1	0	1	2	1	2	1	0	0	0	1	0	0	2	0	0	0	0	0
424	0	0	0	0	1	1	1	1	1	0	0	1	1	0	0	0	2	2	1	1	1	1	1	0	0	0	0	1	1	0	1	1	1	0	0	2	2	0	1	1	1	1	1	1	1	2	0	1	0
425	1	0	0	0	0	0	0	0	2	0	0	0	0	0	0	0	0	2	1	1	2	1	0	0	0	0	0	1	1	0	1	1	0	2	1	2	2	0	1	1	1	1	0	0	0	0	0	0	0
426	1	0	0	0	0	0	0	0	2	0	0	0	0	0	0	0	1	0	1	1	2	1	1	1	1	0	2	1	2	1	1	1	2	1	0	2	2	0	1	1	1	0	0	2	1	1	0	0	0
427	0	0	0	0	0	0	2	2	0	0	0	0	1	0	0	0	0	2	2	0	1	1	1	1	1	1	1	1	2	1	1	1	2	0	0	2	1	0	1	0	1	0	1	2	0	0	0	0	0
428	1	0	0	0	0	0	0	0	2	0	0	0	2	1	1	1	1	2	0	1	1	0	1	0	0	1	1	1	1	1	2	2	2	2	0	2	1	0	2	2	0	1	1	1	0	0	0	0	0
429	1	0	1	0	0	0	2	2	1	0	0	0	0	0	0	0	1	0	0	2	2	0	0	0	0	2	1	0	1	1	1	1	1	0	0	1	2	0	1	1	1	1	1	1	1	1	0	1	0
430	1	0	1	0	1	1	0	1	1	0	0	1	2	0	0	1	1	2	1	0	2	0	0	0	0	0	1	2	2	2	0	1	2	1	0	2	0	0	1	1	0	0	2	2	1	0	0	0	0
431	1	0	0	0	0	0	0	0	2	0	0	0	1	0	0	1	1	0	0	2	2	0	0	0	0	1	1	0	2	0	0	0	0	1	0	2	1	0	1	1	1	0	0	1	0	0	0	0	0
432	0	0	0	0	0	0	1	1	1	0	0	0	1	0	0	0	1	2	1	0	1	0	0	0	0	2	1	0	2	0	0	1	1	1	0	2	2	0	0	0	2	1	1	2	1	0	0	0	0
433	0	0	0	0	0	0	1	1	1	0	1	2	2	0	0	1	1	0	0	2	2	0	0	0	0	1	2	0	2	2	0	0	1	2	0	2	1	0	1	1	1	1	0	0	0	1	0	0	0
434	0	0	0	0	0	0	1	1	2	0	0	1	1	0	0	0	0	1	1	0	0	0	0	0	0	1	1	2	1	0	2	1	2	1	0	1	0	0	1	1	0	0	0	1	0	0	0	0	0
435	0	0	0	0	0	0	1	2	0	0	1	0	1	0	0	0	2	1	1	1	2	0	0	0	0	0	1	0	2	1	0	1	1	2	1	2	2	0	0	0	2	1	1	2	1	2	0	0	0
436	1	0	0	0	0	0	1	2	0	0	0	0	1	0	0	0	1	2	0	1	1	0	0	0	0	1	1	0	2	2	0	1	1	2	1	1	2	0	1	0	1	0	2	2	1	0	0	2	0
437	0	0	0	0	0	0	0	0	2	0	0	0	0	0	0	0	1	1	0	1	1	1	1	1	1	2	1	0	2	1	0	1	1	2	1	2	2	0	1	1	1	0	1	1	1	0	0	2	0
438	0	0	0	0	0	0	2	2	1	0	0	0	0	0	0	0	1	1	0	1	1	0	0	0	0	2	2	1	2	2	1	1	1	1	0	2	2	0	1	1	1	0	0	0	0	0	0	0	1
439	1	0	0	0	0	0	2	2	0	0	0	1	1	0	0	0	1	1	1	1	2	0	0	0	0	1	1	0	1	1	0	1	2	1	0	2	1	0	2	1	0	0	0	1	0	0	0	0	0
440	0	0	0	0	0	0	0	1	2	0	0	0	0	0	0	0	1	1	1	1	1	2	0	0	0	0	2	0	2	2	1	2	2	1	0	1	1	0	1	1	1	0	0	2	0	2	0	0	0
441	1	0	0	0	0	0	1	2	0	0	1	0	0	0	0	0	0	1	0	0	0	1	1	0	0	0	2	0	2	2	0	1	1	2	1	2	2	0	0	0	1	0	0	0	0	0	0	0	0
442	1	0	0	0	0	0	0	0	2	0	0	0	1	0	0	0	0	1	1	1	2	0	0	0	0	1	1	0	2	1	0	2	2	2	0	1	0	1	0	0	0	0	1	1	1	0	0	0	0
443	1	1	1	0	0	0	0	1	1	0	0	0	1	0	0	1	2	0	0	1	1	1	1	1	1	2	1	1	2	1	0	1	1	1	0	1	1	0	0	0	1	1	1	1	1	0	0	0	0
444	1	0	0	0	2	2	1	1	1	1	2	1	1	0	0	0	2	0	0	2	2	0	0	0	0	1	2	0	2	1	1	2	2	0	0	2	1	0	1	1	1	0	1	2	0	1	0	0	0
445	1	0	0	0	0	0	1	1	2	0	0	1	1	0	0	0	2	1	0	2	1	1	0	0	0	2	1	1	2	1	2	2	2	1	1	2	2	0	0	0	2	1	1	2	1	2	0	0	0
446	1	1	1	0	0	0	1	1	1	0	0	1	1	0	0	0	1	2	2	0	1	0	0	0	0	1	2	0	2	2	0	1	1	1	0	2	1	0	0	0	1	0	0	2	0	0	0	0	1
447	1	0	0	0	0	0	1	2	1	0	0	0	0	0	0	0	1	1	2	0	1	0	0	0	0	2	2	1	2	2	0	1	2	1	0	2	1	0	0	0	1	1	1	2	1	2	0	0	0
448	0	0	0	0	0	0	2	2	1	0	1	0	0	0	0	0	0	1	0	1	1	0	0	0	0	0	2	0	2	0	1	1	1	2	1	2	1	0	1	1	0	0	1	2	0	1	0	0	1
449	0	1	0	0	1	1	2	2	0	0	0	0	0	0	0	0	2	2	1	1	1	1	0	0	0	1	1	0	2	0	0	1	2	0	0	1	2	0	0	1	1	1	1	1	1	0	0	1	0
450	1	0	1	1	0	1	2	2	1	0	0	0	0	0	0	0	1	0	1	1	2	1	0	0	0	0	1	1	2	1	1	2	2	0	0	0	2	0	0	0	2	1	1	2	0	1	0	0	0
451	0	0	0	0	0	0	1	2	0	0	0	0	0	0	0	0	2	0	0	2	2	1	0	0	0	0	2	0	2	2	0	2	2	0	0	0	2	0	2	2	0	1	1	1	1	0	0	0	2
452	1	0	0	0	1	1	1	2	0	0	0	0	2	0	0	0	0	2	1	1	2	0	1	0	0	0	1	1	1	1	2	1	2	2	1	2	2	0	1	1	1	0	0	2	0	0	0	0	0
453	0	0	0	0	0	0	2	2	0	0	0	0	1	0	0	0	0	0	0	2	2	1	0	0	0	0	1	1	2	1	1	1	1	0	0	2	1	0	1	1	1	0	0	2	0	1	0	0	0
454	1	0	0	0	0	0	1	1	1	1	0	0	1	0	0	0	0	1	0	1	1	0	0	0	0	0	2	0	2	2	1	1	1	2	1	2	1	0	0	0	1	0	1	2	1	1	0	0	1
455	1	0	1	0	0	0	1	1	1	0	0	1	1	0	0	0	0	0	0	2	1	1	0	0	0	0	1	1	2	1	1	2	2	1	0	1	1	1	0	0	1	0	1	2	0	0	0	0	0
456	1	0	0	0	1	1	1	2	0	0	1	0	0	0	0	0	1	1	1	1	1	1	1	1	1	1	0	1	2	0	1	1	0	0	0	2	1	0	0	0	2	0	0	1	0	0	0	0	0
457	0	0	0	0	1	1	0	1	1	0	1	0	0	0	0	0	1	2	1	0	2	0	0	0	0	1	2	1	2	2	1	1	1	2	0	2	1	0	0	0	2	1	1	1	1	0	0	1	0
458	1	0	1	0	0	0	1	1	1	0	0	1	1	0	0	0	1	2	1	0	0	1	1	1	1	0	2	1	2	2	0	2	2	1	0	1	1	0	0	0	1	1	1	2	1	0	0	0	0
459	1	0	0	0	0	0	2	2	0	0	2	0	0	0	0	0	0	1	0	1	0	1	1	1	1	1	1	1	2	1	0	1	1	2	0	2	1	0	1	1	1	0	0	1	0	0	0	0	1
460	0	0	0	0	0	0	2	2	0	0	0	0	1	0	0	0	1	1	0	1	1	0	0	0	0	2	1	1	2	1	1	2	2	1	0	1	1	0	0	0	1	0	0	0	0	0	0	0	0
461	0	0	1	0	0	0	2	2	0	0	1	0	0	0	0	0	1	0	0	2	2	0	0	0	0	1	2	0	2	1	0	1	2	2	2	2	1	0	0	0	1	0	0	2	0	0	0	0	0
462	0	0	0	0	0	0	2	2	0	0	1	1	1	0	0	0	2	2	1	1	2	0	0	0	0	1	2	1	2	2	0	0	0	1	1	2	1	0	1	0	0	0	0	1	0	0	0	0	0
463	0	0	0	0	0	0	0	0	2	0	0	0	0	0	0	0	2	0	0	2	2	1	0	0	0	1	1	2	2	1	2	1	1	1	0	2	1	0	0	0	2	0	0	1	0	0	0	0	0
464	1	0	0	0	0	0	1	1	0	0	0	0	1	1	1	1	1	1	1	1	2	1	0	0	0	1	1	1	1	1	2	1	1	2	1	2	1	0	1	1	1	0	1	1	1	0	0	0	0
465	1	0	0	0	0	0	1	1	0	1	2	0	0	0	0	0	1	1	0	1	1	1	1	1	1	1	0	0	2	1	0	1	2	2	2	2	2	0	1	1	1	0	1	2	0	2	0	0	0
466	1	0	0	0	0	0	2	2	0	0	0	1	1	0	0	0	1	0	1	1	1	0	0	0	0	0	1	0	2	1	0	2	2	0	0	0	0	0	1	1	1	0	1	1	1	0	0	0	0
467	1	0	0	0	0	0	1	1	0	0	0	0	1	0	0	0	2	2	0	1	1	1	1	0	0	0	2	0	2	2	0	1	1	2	1	2	0	0	2	2	0	2	1	2	1	0	0	0	2
468	1	0	0	0	0	0	1	1	0	0	1	0	0	0	0	0	1	1	0	1	1	2	1	1	1	1	2	1	2	1	2	2	2	0	0	1	1	0	2	1	0	0	0	2	0	0	0	0	0
469	1	0	0	0	1	1	1	1	1	1	1	1	1	0	0	0	2	0	0	2	2	0	1	1	1	1	1	0	2	1	1	0	1	1	0	2	2	0	1	1	1	0	0	2	0	0	0	0	0
470	1	0	0	0	0	0	0	1	0	0	0	1	2	0	0	0	1	0	2	0	2	0	0	0	0	0	1	1	2	1	1	1	2	2	2	2	1	0	2	2	0	0	0	2	0	1	0	0	0
471	1	0	1	0	1	1	1	1	1	0	1	0	2	0	0	0	1	1	2	0	2	1	0	0	0	2	0	1	1	0	1	1	0	2	1	2	2	0	0	0	1	0	0	1	0	0	0	0	0
472	1	0	0	0	0	0	0	1	1	0	0	1	1	0	0	0	1	1	1	1	1	1	0	0	0	1	1	1	1	1	1	2	2	1	1	1	0	0	1	1	1	0	1	1	1	0	0	0	0
473	1	0	0	0	1	1	1	1	2	0	0	1	1	0	0	1	1	0	0	2	2	0	0	0	0	2	2	1	2	1	2	2	2	0	0	0	0	0	2	1	0	0	0	1	0	0	0	0	2
474	0	0	1	0	0	0	1	2	0	0	1	1	1	0	0	0	1	2	0	0	0	0	0	0	0	1	1	0	2	1	1	1	0	0	0	2	2	0	0	0	1	0	1	2	0	0	0	0	0
475	0	0	0	0	0	0	0	0	1	0	0	1	1	0	0	1	1	1	1	1	1	0	0	0	0	0	0	1	2	0	1	1	2	2	0	2	1	0	1	1	1	0	0	1	1	0	0	0	1
476	1	0	0	0	0	0	1	1	1	0	1	0	0	0	0	0	0	2	1	1	2	0	1	0	0	0	1	0	1	1	0	1	1	2	0	2	2	1	0	0	1	0	0	2	0	0	0	2	0
477	0	0	0	0	1	1	1	1	1	0	1	1	1	0	0	0	0	2	0	2	2	0	0	0	0	2	2	1	2	2	0	1	1	2	2	2	2	0	1	1	1	0	0	1	0	0	0	0	1
478	0	0	0	0	0	0	0	1	0	0	0	0	1	0	0	1	1	1	0	1	1	1	0	0	0	0	2	0	2	1	1	1	2	1	0	2	1	0	1	1	1	1	1	2	1	2	0	0	0
479	0	1	1	0	0	0	1	1	2	0	0	0	0	0	0	0	1	0	1	1	2	0	0	0	0	1	1	0	1	0	1	1	1	1	0	2	1	1	0	0	1	0	1	1	1	0	0	0	0
480	0	0	1	1	0	1	0	0	1	0	1	0	2	0	0	1	1	2	1	0	1	1	0	0	0	0	0	1	1	0	1	1	1	1	0	2	1	0	0	0	1	0	0	1	1	1	0	0	0
481	0	1	0	0	0	0	2	2	1	0	0	1	1	0	0	0	2	1	1	1	2	0	1	0	0	1	2	2	2	2	0	2	2	2	0	2	2	0	0	0	1	1	1	2	1	1	0	0	0
482	0	0	0	0	1	1	2	2	0	0	1	0	0	0	0	0	0	1	2	0	2	0	0	0	0	1	1	0	1	1	0	1	1	2	1	2	1	1	1	1	0	0	0	2	0	0	0	0	0
483	0	0	0	0	0	0	0	0	1	0	0	1	2	0	0	1	1	1	1	1	2	0	0	0	0	1	0	0	1	1	2	2	2	1	0	2	2	0	1	1	1	0	1	2	0	1	0	0	0
484	0	0	0	0	0	0	1	2	0	0	0	0	0	0	0	0	2	1	1	1	2	1	0	0	0	1	1	1	2	0	1	1	2	1	1	1	1	0	1	1	1	0	1	1	1	0	0	0	1
485	1	0	0	0	1	1	2	2	0	0	0	0	0	0	0	0	1	1	0	1	1	1	0	0	0	1	1	1	2	1	1	0	0	1	0	1	2	0	1	1	1	0	1	1	1	0	0	0	0
486	0	0	0	0	0	0	1	1	0	1	1	0	2	0	0	0	1	1	2	0	1	0	0	0	0	1	1	2	2	2	0	0	2	0	0	2	1	0	1	0	1	1	1	1	1	0	0	2	0
487	0	0	0	0	0	0	1	2	0	0	0	0	0	0	0	0	1	0	0	2	2	0	0	0	0	1	2	0	2	2	0	1	2	1	0	2	2	0	0	0	1	0	1	2	0	1	0	0	0
488	1	0	0	0	0	0	0	1	0	0	0	0	1	0	0	0	1	1	0	1	1	0	1	0	0	0	1	0	2	2	1	1	1	1	0	1	1	0	1	1	1	1	1	2	2	0	0	0	0
489	0	0	0	0	0	0	2	2	1	0	0	1	1	0	0	1	1	0	0	2	2	0	0	0	0	1	1	2	1	0	2	0	1	2	0	2	1	0	2	2	0	0	0	1	0	1	0	0	0
490	0	0	1	0	0	0	2	2	1	0	1	0	2	1	1	1	2	0	0	2	2	0	0	0	0	1	2	1	1	0	2	1	1	1	0	1	1	1	0	0	1	2	2	2	1	1	0	0	0
491	0	1	0	0	0	0	0	0	2	0	0	1	1	0	0	0	2	1	1	1	2	0	0	0	0	1	1	0	2	2	1	0	1	0	0	2	1	0	1	1	1	1	1	2	1	1	0	0	0
492	0	0	0	0	0	1	1	1	2	0	0	1	2	0	0	0	2	1	1	1	1	0	0	0	0	1	2	1	2	2	1	1	1	2	1	2	2	0	1	1	1	1	0	1	0	0	0	0	1
493	0	0	0	0	0	0	2	2	0	0	1	1	1	0	0	1	1	0	1	1	2	0	0	0	0	1	1	0	2	1	1	0	0	1	1	2	1	0	1	1	1	2	1	2	1	0	0	0	0
494	1	0	0	0	0	0	1	1	1	0	0	0	0	0	0	0	2	0	0	2	2	0	0	0	0	0	2	1	2	2	1	1	2	2	2	2	2	0	1	1	1	0	0	1	1	1	0	1	0
495	1	0	0	0	0	0	1	1	1	0	0	0	1	0	0	0	2	1	0	2	2	1	1	1	1	1	1	0	2	1	0	2	2	0	0	1	2	0	0	0	1	0	1	1	1	0	0	0	0
496	0	0	0	0	0	0	2	2	0	0	0	0	0	0	0	0	1	0	0	2	2	0	1	0	0	1	0	0	1	1	2	1	2	1	0	2	1	0	1	1	1	0	0	2	0	0	0	0	0
497	0	0	0	0	0	0	1	1	0	0	0	1	2	0	0	0	2	1	1	1	2	1	0	0	0	1	2	0	2	1	0	1	2	1	1	1	1	0	1	1	0	0	2	2	0	2	0	0	0
498	0	0	0	0	0	0	1	1	1	0	0	0	1	0	0	0	2	2	0	1	1	0	0	0	0	1	0	0	2	1	0	2	2	1	0	2	2	0	0	0	1	0	0	2	1	1	0	0	0
499	1	0	0	0	0	1	2	2	0	0	0	2	2	0	0	0	1	2	0	1	1	0	1	1	1	1	1	1	1	1	1	1	1	1	0	1	2	0	0	0	2	0	1	2	0	1	0	0	1
500	0	0	0	0	0	0	1	2	0	0	0	1	2	0	0	0	1	1	1	1	2	0	1	0	0	2	1	0	2	0	0	0	1	0	0	2	1	0	0	0	2	1	1	1	0	0	0	0	1
501	1	0	0	0	0	0	2	2	0	0	0	0	1	0	0	0	2	0	0	2	2	1	0	0	0	0	0	1	1	0	1	0	1	2	0	2	0	0	0	0	0	0	0	2	0	1	0	0	1
502	1	0	0	0	0	0	1	1	1	0	0	1	1	0	0	0	2	1	0	2	2	0	0	0	0	1	2	0	2	2	1	1	2	0	0	2	1	0	1	1	1	0	0	0	0	0	0	1	0
503	1	0	0	0	1	1	1	1	1	0	1	0	1	0	0	0	1	1	1	1	2	0	0	0	0	1	1	1	2	1	2	1	1	2	1	2	1	0	1	0	1	0	1	2	0	0	0	0	0
504	1	0	0	0	0	0	2	2	0	0	1	0	1	0	0	0	2	0	1	1	2	0	0	0	0	0	2	0	2	1	0	1	1	1	0	2	2	0	0	0	2	0	1	2	1	0	0	0	1
505	0	0	0	0	0	0	1	0	1	0	0	1	1	0	0	1	1	1	1	1	1	1	0	0	0	1	2	0	2	2	0	1	1	2	1	2	1	0	0	0	1	1	0	1	0	1	0	1	0
506	1	0	0	0	0	0	1	0	1	0	0	1	2	1	1	1	2	1	1	1	1	0	0	0	0	1	1	0	2	1	0	1	1	2	1	2	2	0	2	2	0	1	1	2	1	2	0	0	0
507	1	0	0	0	0	0	1	2	0	0	1	0	1	0	0	0	0	2	1	1	2	1	0	0	0	0	1	0	1	1	1	0	0	1	0	2	1	0	0	0	1	0	0	2	0	1	0	0	0
508	0	0	1	0	0	0	1	2	1	0	0	0	1	0	0	0	1	0	0	2	2	0	0	0	0	1	2	0	2	2	1	1	2	1	1	1	1	0	1	1	1	0	0	0	0	0	0	0	1
509	0	1	0	0	1	1	1	1	1	1	0	1	2	0	0	1	1	0	0	2	2	1	0	0	0	0	2	0	2	2	0	1	2	2	2	2	1	0	0	0	1	2	1	2	1	0	0	0	0
510	1	0	0	0	0	0	0	1	2	0	0	0	0	0	0	0	2	1	0	2	1	0	0	0	0	1	2	0	2	2	1	1	2	2	0	2	2	0	0	0	1	0	0	2	0	0	1	0	0
511	1	0	0	0	0	0	1	2	0	0	0	0	1	0	0	0	2	2	2	0	2	0	0	0	0	2	1	0	1	0	1	0	0	1	1	2	2	0	1	0	1	2	2	2	1	1	0	0	1
512	0	0	1	0	0	0	1	1	1	0	0	0	1	0	0	0	2	2	0	1	1	0	1	0	0	0	1	0	2	0	0	1	1	2	2	2	2	0	0	0	2	1	1	1	0	0	0	0	0
513	0	0	0	0	0	0	1	1	1	0	0	0	2	0	0	0	1	0	0	2	2	1	0	0	0	1	2	0	2	2	0	2	2	2	1	2	1	0	2	2	0	0	0	2	0	1	0	0	1
514	0	0	1	0	0	0	2	2	1	0	0	2	2	0	0	0	1	0	1	1	2	0	1	0	0	0	1	0	1	1	1	2	2	2	0	1	1	1	0	0	0	0	1	2	1	0	0	0	1
515	0	0	1	0	0	0	1	1	1	0	0	0	0	0	0	0	2	0	0	2	2	0	0	0	0	1	2	0	2	2	0	1	1	2	0	2	2	0	0	0	2	1	1	2	1	2	0	0	1
516	1	0	0	0	0	0	1	2	0	0	0	0	0	0	0	0	1	1	0	1	1	0	0	0	0	1	2	0	2	2	0	1	1	1	1	1	2	0	0	0	2	0	0	1	1	0	0	0	0
517	0	0	0	0	0	0	1	1	1	1	1	0	0	0	0	0	1	0	0	2	2	0	0	0	0	0	2	0	2	2	0	1	2	1	0	2	1	0	1	1	1	0	0	1	0	0	0	0	0
518	0	0	1	0	1	1	1	1	1	0	1	1	1	0	0	0	1	1	0	1	1	0	0	0	0	2	2	0	2	2	0	0	1	2	0	2	1	0	0	0	2	1	1	1	1	0	0	0	0
519	1	0	0	0	0	0	1	1	1	0	0	0	0	0	0	0	2	1	1	1	2	0	0	0	0	0	1	0	2	2	0	0	0	2	0	2	1	1	0	0	0	0	0	1	0	1	0	0	0
520	0	0	0	0	0	0	2	2	0	0	0	1	2	0	0	0	0	1	0	2	2	1	0	0	0	0	0	1	1	0	1	0	1	2	0	2	1	0	1	1	0	1	0	0	1	1	0	0	0
521	1	0	0	0	0	0	1	2	0	0	0	0	0	0	0	0	0	0	1	1	2	0	1	1	1	1	1	1	2	1	1	0	1	0	0	2	1	0	0	0	0	0	0	1	0	1	1	0	0
522	1	0	0	0	0	0	1	1	2	0	0	0	0	0	0	0	0	0	0	2	2	0	0	0	0	1	2	0	2	1	1	1	2	2	1	2	2	0	0	0	1	0	0	2	0	0	0	0	1
523	0	0	0	0	1	1	1	1	2	0	0	0	1	1	1	1	2	1	0	2	2	0	0	0	0	1	1	0	2	1	0	2	2	2	1	2	1	1	0	0	1	1	2	2	0	0	0	0	0
524	0	0	0	0	0	0	2	2	0	0	0	1	1	0	0	1	1	0	0	2	2	0	1	0	0	1	2	0	2	1	2	0	0	2	0	2	2	0	0	0	2	0	1	2	1	1	0	0	0
525	0	0	0	0	1	1	2	2	0	0	1	0	1	0	0	0	1	0	0	2	2	0	1	1	1	2	2	0	2	1	1	1	1	1	0	1	1	0	1	1	1	1	0	0	2	0	0	0	1
526	1	0	0	0	0	0	1	2	0	0	0	1	1	0	0	1	2	0	0	2	2	1	0	0	0	1	0	0	2	1	0	1	2	1	1	1	2	0	2	2	1	1	1	1	1	0	0	0	0
527	1	0	0	0	0	0	2	2	0	0	1	0	0	0	0	0	1	1	0	1	1	1	0	0	0	1	1	0	2	1	0	1	1	2	2	2	2	0	0	0	1	1	0	1	0	0	0	0	0
528	1	0	0	0	1	1	2	2	1	0	0	0	0	0	0	0	2	0	0	2	2	1	1	1	1	0	1	1	2	0	1	0	2	1	0	2	1	0	1	1	0	0	0	0	0	0	0	1	0
529	1	0	0	0	0	0	2	2	1	0	1	0	1	0	0	0	0	0	0	2	2	0	0	0	0	1	2	1	1	0	2	1	1	1	0	1	1	1	0	0	1	2	2	2	1	1	0	2	0
530	0	0	0	0	1	1	2	2	1	0	1	0	0	0	0	0	2	1	1	1	2	0	0	0	0	1	1	1	2	1	0	1	2	2	1	2	1	0	0	0	0	0	0	2	0	0	0	0	0
531	0	0	1	0	1	1	1	1	1	0	0	1	2	0	0	1	1	0	1	1	1	0	0	0	0	2	2	1	2	2	0	1	1	2	0	2	0	0	2	1	0	0	0	1	1	0	0	0	0
532	1	0	0	0	0	0	2	2	0	0	1	0	0	0	0	0	1	0	2	0	2	0	0	0	0	1	1	0	2	1	0	0	0	2	1	2	1	0	2	2	0	1	1	1	1	0	0	0	1
533	0	0	0	0	0	0	0	0	2	0	0	0	0	0	0	0	2	1	0	2	2	0	0	0	0	1	2	1	2	1	2	2	2	0	0	1	1	0	1	0	1	0	0	2	0	0	0	0	0
534	1	0	0	0	1	1	1	2	0	0	1	0	0	0	0	0	2	0	0	1	1	0	0	0	0	0	1	0	2	2	0	0	2	0	0	2	1	0	1	1	1	0	0	0	0	0	0	0	1
535	1	0	0	0	0	0	0	1	2	0	0	0	0	0	0	0	0	1	0	1	1	1	1	1	1	1	0	0	1	1	1	1	1	1	1	1	2	0	0	0	2	0	0	2	0	1	0	0	0
536	0	1	0	0	0	0	1	2	1	0	0	0	1	0	0	0	1	0	0	2	2	0	0	0	0	0	2	0	2	2	1	0	1	2	0	2	1	0	1	0	0	0	0	2	0	0	1	0	0
537	0	0	0	0	1	1	1	1	1	0	0	0	1	0	0	0	0	2	0	1	1	0	1	0	0	1	0	0	2	1	0	1	1	1	0	1	1	0	1	0	1	0	0	1	0	0	0	0	0
538	0	1	1	0	0	0	1	1	1	0	0	1	2	0	0	0	1	1	0	1	1	1	0	0	0	1	2	0	2	0	0	2	2	2	0	1	1	0	0	0	2	0	0	2	0	1	0	1	0
539	0	0	0	0	0	0	1	2	0	1	0	0	0	0	0	0	1	0	1	1	2	0	1	0	0	2	1	0	2	1	0	2	2	2	0	2	1	0	1	0	1	0	0	0	0	0	0	0	0
540	1	0	0	0	0	0	1	1	2	0	0	1	1	0	0	0	2	0	0	2	2	0	0	0	0	0	2	0	2	1	0	0	0	2	0	2	2	0	0	0	2	0	2	2	1	1	0	0	0
541	0	0	0	0	0	0	2	2	0	0	1	0	0	0	0	0	1	1	1	1	1	0	1	0	0	0	2	1	2	1	1	2	2	0	0	1	2	0	0	0	1	0	0	0	0	0	0	0	0
542	1	0	0	0	0	0	2	2	0	0	2	1	1	0	0	0	1	1	1	1	1	0	0	0	0	1	1	0	2	1	0	1	2	1	1	1	2	0	0	0	1	0	0	2	0	0	0	1	0
543	1	0	0	0	0	0	2	2	0	0	0	0	1	0	0	0	2	1	1	1	2	0	1	0	0	0	0	0	2	1	0	2	2	1	1	1	2	0	0	0	1	0	1	1	1	0	0	0	1
544	1	0	0	0	0	0	1	1	1	0	1	0	0	0	0	0	1	0	1	1	2	0	1	0	0	1	1	1	2	1	0	1	2	1	0	2	2	0	0	0	2	1	1	1	1	1	0	0	0
545	1	0	0	0	1	1	0	1	1	0	0	0	1	0	0	0	1	0	1	1	2	0	0	0	0	0	1	0	2	1	0	1	1	1	1	1	2	0	1	1	1	0	1	2	0	0	0	0	0
546	0	0	1	1	0	1	2	2	1	0	0	2	2	0	0	0	0	1	1	1	1	1	1	1	1	2	1	0	2	2	0	1	2	1	0	2	1	1	0	0	0	0	0	1	0	1	0	0	0
547	0	0	0	0	0	0	1	1	1	0	0	0	0	0	0	0	1	1	0	2	2	1	0	0	0	0	1	0	2	1	2	1	1	2	1	2	1	0	2	1	0	0	1	1	1	1	0	0	0
548	0	0	0	0	0	0	1	1	1	0	1	1	2	0	0	0	0	1	1	1	2	0	0	0	0	1	1	0	2	1	0	1	1	2	1	2	1	0	1	1	1	0	1	2	1	1	0	0	0
549	0	0	0	0	0	1	2	2	0	0	0	0	1	0	0	0	1	1	1	0	0	1	1	1	1	1	1	1	2	0	1	1	2	2	1	2	2	0	0	0	2	1	1	1	1	1	0	0	0
550	0	1	0	0	0	0	1	1	0	0	0	0	1	0	0	0	1	2	1	0	1	1	1	1	1	1	2	0	2	2	0	2	2	0	0	1	1	0	0	0	0	0	0	2	0	0	0	0	0
551	0	0	0	0	0	0	2	2	0	0	1	0	0	0	0	0	0	1	0	1	1	1	1	1	1	1	2	0	2	0	1	1	1	0	0	1	1	0	1	1	1	1	1	1	0	0	0	0	0
552	0	0	0	0	0	0	1	2	1	0	0	0	0	0	0	0	2	1	1	1	1	1	1	1	1	1	2	0	2	2	1	1	2	1	1	2	2	0	0	0	1	0	1	2	2	0	1	0	0
553	0	0	0	0	0	0	2	2	1	0	0	1	2	0	0	0	1	0	0	2	2	1	0	0	0	2	2	0	2	2	0	2	2	0	0	0	2	0	1	1	1	0	1	1	1	0	0	0	1
554	1	0	1	0	1	1	1	1	1	0	0	1	1	0	0	0	0	0	0	2	2	2	1	1	1	1	1	1	2	0	1	0	0	1	0	2	1	0	1	1	1	1	0	0	1	1	0	0	0
555	1	0	0	0	0	0	1	1	1	0	1	1	2	1	1	1	1	2	1	0	1	1	0	0	0	1	1	0	1	1	0	1	1	1	0	1	2	0	0	0	1	0	0	1	0	0	0	0	0
556	0	0	0	0	1	1	0	0	2	0	0	1	1	0	0	0	1	2	1	0	0	0	0	0	0	1	2	0	2	2	0	1	2	2	2	2	2	0	2	2	0	0	2	2	1	1	0	0	0
557	0	0	1	0	0	0	2	2	1	0	1	0	1	0	0	0	1	1	0	1	1	1	0	0	0	0	2	0	2	1	1	2	2	1	0	1	1	0	0	0	1	1	1	2	1	0	0	0	0
558	1	0	0	0	0	0	1	1	1	1	0	0	1	0	0	0	0	0	0	2	2	0	0	0	0	1	1	2	1	0	2	1	1	1	1	1	2	0	0	0	1	0	0	0	0	0	0	0	1
559	0	0	0	0	0	0	2	2	1	0	0	1	2	0	0	0	0	2	2	0	1	0	1	0	0	1	1	1	2	0	1	2	2	1	0	1	1	0	1	1	1	0	0	2	0	0	0	0	0
560	1	0	0	0	0	0	1	1	1	0	0	2	2	0	0	0	1	1	2	0	1	0	0	0	0	1	2	0	2	1	0	1	1	0	0	0	1	0	1	0	1	0	2	2	1	0	0	0	0
561	0	0	0	0	0	0	2	2	0	0	0	0	0	0	0	0	1	1	1	1	1	0	0	0	0	1	1	0	2	1	0	2	1	2	1	2	1	1	0	0	1	0	0	2	1	1	0	0	0
562	0	0	0	0	0	0	2	2	0	0	1	0	1	0	0	0	1	1	0	1	1	0	1	0	0	0	2	1	2	1	2	1	1	0	0	1	2	0	0	0	2	2	2	2	1	1	0	0	0
563	0	0	0	0	0	0	1	1	0	0	0	0	0	0	0	0	1	0	0	2	2	0	2	0	0	0	1	0	2	1	0	0	1	1	1	2	1	0	1	1	1	0	1	2	1	0	0	0	0
564	1	0	0	0	0	0	1	1	1	0	0	0	1	1	1	1	1	1	1	1	1	1	1	1	1	0	1	0	2	0	0	1	1	1	0	1	2	0	2	2	0	0	0	1	0	0	0	0	0
565	0	0	0	0	1	1	1	1	1	0	0	0	2	0	0	0	0	1	1	1	1	0	1	0	0	1	2	0	2	2	0	1	0	2	1	2	2	0	1	1	1	0	0	1	0	0	0	0	0
566	1	0	1	0	0	0	2	2	0	0	1	0	0	0	0	0	0	0	1	1	2	1	1	1	1	1	2	1	2	1	1	1	1	1	0	2	1	0	1	0	1	0	0	1	0	0	0	0	0
567	1	1	1	0	0	0	1	1	1	0	0	0	1	0	0	0	1	1	1	1	1	1	0	0	0	0	0	1	2	0	1	1	1	0	0	1	1	1	0	0	0	1	1	1	1	0	0	0	0
568	0	0	0	0	0	0	0	0	2	0	0	1	1	0	0	0	2	1	1	1	2	0	0	0	0	1	2	0	2	2	0	1	2	2	0	2	2	0	0	0	2	0	1	2	0	2	0	0	0
569	1	0	0	0	0	0	2	2	0	0	1	1	1	0	0	1	1	0	0	2	2	0	0	0	0	1	2	0	2	2	1	1	2	2	0	2	1	0	1	0	1	1	2	2	1	1	0	0	1
570	1	0	0	0	1	1	0	1	1	0	1	0	0	0	0	0	2	0	0	2	2	0	0	0	0	1	1	0	2	1	1	2	2	1	0	1	1	0	2	2	0	0	0	2	0	0	0	0	0
571	0	0	0	0	0	0	1	1	1	0	1	0	1	0	0	0	1	2	0	1	1	0	0	0	0	1	1	1	2	1	0	1	1	2	1	2	2	0	1	1	1	1	1	1	1	2	0	0	0
572	1	0	0	0	0	0	0	1	2	0	0	0	0	0	0	0	1	0	0	2	2	0	0	0	0	0	2	0	2	2	1	0	2	2	1	2	1	0	1	0	1	1	0	1	0	1	0	0	0
573	1	0	0	0	0	0	1	2	0	0	1	1	1	0	0	0	2	0	0	2	2	0	1	0	0	2	2	0	2	2	1	2	2	1	0	1	1	0	0	0	1	1	1	2	1	1	0	1	0
574	1	0	0	0	0	0	1	1	1	1	1	0	1	0	0	0	2	0	0	2	2	0	0	0	0	1	1	1	1	1	1	1	2	1	0	2	1	0	0	0	2	0	0	1	1	0	0	0	0
575	0	0	0	0	1	1	2	2	0	1	1	0	1	0	0	0	2	1	1	1	2	0	1	0	0	2	0	2	1	0	2	1	1	1	0	1	1	0	2	2	0	1	0	0	1	1	0	0	1
576	0	1	0	0	0	0	2	2	0	0	1	0	1	0	0	0	2	1	1	1	1	0	1	0	0	0	2	1	2	1	2	1	2	1	0	2	1	0	1	1	1	0	0	2	0	0	0	0	0
577	0	0	0	0	0	0	1	2	1	0	0	0	0	0	0	0	0	1	0	2	2	0	1	1	1	0	2	0	2	2	0	2	2	0	0	1	2	0	0	1	1	0	1	2	1	0	0	0	0
578	0	0	0	0	0	0	2	2	0	0	2	1	1	0	0	0	1	1	0	1	1	0	0	0	0	2	2	0	2	2	1	2	2	1	1	1	1	0	2	2	0	0	0	1	0	0	0	0	1
579	0	0	1	0	0	0	2	2	1	0	1	0	0	0	0	0	1	0	0	2	2	1	1	1	1	1	0	0	2	1	0	1	1	2	2	2	1	0	1	1	1	0	1	1	1	0	0	0	0
580	1	0	0	0	0	0	1	2	1	0	0	1	2	0	0	0	1	0	0	2	2	0	0	0	0	2	1	1	2	1	0	1	1	1	0	0	1	1	0	0	1	1	1	1	1	2	0	0	0
581	1	0	0	0	0	0	1	1	1	0	0	0	0	0	0	0	1	0	0	2	2	1	1	0	0	1	1	0	2	1	0	2	2	0	0	0	1	0	1	1	1	0	0	0	0	1	0	0	0
582	1	0	0	0	1	1	0	0	2	0	0	0	0	0	0	0	1	0	0	2	2	0	0	0	0	1	0	1	2	0	1	1	1	1	0	1	1	1	0	0	1	1	0	1	2	1	0	0	0
583	1	1	0	0	0	0	0	0	2	0	0	0	1	0	0	0	1	1	1	1	1	0	1	0	0	0	0	1	2	0	1	2	2	1	0	1	1	0	0	1	1	1	2	2	0	0	0	0	0
584	0	0	0	0	0	0	1	1	2	0	0	0	0	0	0	0	0	1	1	1	2	0	0	0	0	2	2	1	2	1	2	2	2	2	1	2	1	0	0	0	2	2	2	2	1	1	0	0	0
585	0	0	0	0	0	0	1	2	0	0	1	1	1	0	0	0	1	1	0	1	1	0	0	0	0	1	1	0	2	0	0	2	2	1	0	2	2	0	0	0	2	0	0	2	0	0	0	0	1
586	1	0	0	0	0	0	0	0	2	0	0	0	0	0	0	0	1	0	0	2	2	0	0	0	0	0	1	0	2	0	0	2	2	2	0	2	0	0	0	0	1	1	1	2	1	0	0	1	0
587	0	0	0	0	0	0	2	2	1	0	0	0	2	0	0	1	2	0	0	2	2	1	1	1	1	1	2	0	2	2	0	1	2	2	1	2	1	0	0	0	2	0	0	1	0	0	0	0	0
588	0	0	1	0	0	0	1	1	0	1	1	1	1	0	0	0	0	2	2	0	0	0	0	0	0	1	1	0	2	2	1	1	1	1	1	1	1	0	1	1	1	1	1	2	0	2	0	0	0
589	1	0	0	0	0	0	2	2	0	0	1	0	1	0	0	0	1	1	1	1	2	0	1	0	0	2	2	0	1	0	1	2	2	0	0	1	1	0	0	0	1	0	2	2	1	0	0	0	0
590	1	1	0	0	1	1	1	1	1	0	0	1	1	0	0	1	1	2	1	0	1	0	1	1	1	1	1	0	2	1	2	1	2	1	0	2	1	0	1	0	0	0	0	1	0	0	0	0	1
591	0	0	0	0	0	0	1	2	0	0	1	0	0	0	0	0	2	0	0	1	1	1	0	0	0	0	2	1	2	2	1	1	1	2	0	2	1	1	0	0	1	0	0	1	0	0	0	1	0
592	0	0	0	0	1	1	0	0	2	0	0	1	1	0	0	0	1	2	2	0	0	1	0	0	0	1	2	0	2	2	0	0	2	1	0	2	1	0	1	1	1	0	0	1	1	0	0	0	0
593	1	1	0	0	1	1	0	0	2	0	0	1	2	0	0	0	2	1	1	1	2	0	1	0	0	1	0	2	0	0	2	1	1	1	0	1	1	0	0	0	1	1	1	1	0	0	0	0	0
594	1	0	0	0	0	0	1	1	1	1	0	0	1	0	0	0	0	0	0	2	2	0	1	0	0	1	0	1	1	1	1	0	2	1	0	2	1	1	0	0	1	0	0	1	0	0	0	0	0
595	0	1	1	0	0	0	0	0	2	0	0	0	0	0	0	0	0	1	1	1	1	1	0	0	0	0	2	0	2	2	0	1	1	1	0	1	1	0	1	0	1	1	1	1	1	2	0	0	0
596	0	0	0	0	0	0	0	0	2	0	0	1	2	0	0	0	2	1	0	2	2	1	0	0	0	1	1	0	1	0	1	2	2	2	1	2	0	0	1	1	0	0	0	1	0	0	0	0	0
597	0	0	0	0	0	0	1	2	0	0	1	0	0	0	0	0	2	0	0	2	2	0	0	0	0	0	2	1	2	2	0	1	1	0	0	1	1	0	0	0	2	0	0	2	0	0	0	0	0
598	0	0	0	0	0	0	1	2	1	0	0	1	1	0	0	0	1	2	2	0	1	0	0	0	0	2	1	0	2	2	0	2	2	0	0	0	1	0	0	0	1	1	1	2	1	1	0	0	0
599	1	0	0	0	0	0	2	2	0	0	0	1	2	0	0	1	1	0	0	2	2	0	0	0	0	1	1	1	1	1	2	0	1	2	0	2	2	0	1	1	1	1	1	1	0	0	0	1	0
600	1	0	0	0	0	0	2	2	0	0	1	0	1	0	0	0	0	1	0	2	2	1	1	1	1	1	2	1	2	2	0	1	1	1	0	1	2	0	2	2	0	1	0	0	0	0	0	0	0
601	1	0	0	0	0	0	0	1	1	0	0	1	1	0	0	0	0	1	1	1	2	0	1	0	0	0	2	2	2	1	1	0	0	2	0	2	1	0	2	2	0	0	0	1	1	1	0	0	0
602	1	0	0	0	1	1	2	2	0	0	1	0	1	0	0	0	1	0	0	2	2	0	0	0	0	1	2	1	2	2	1	1	1	1	0	1	1	0	0	0	1	0	1	2	1	0	0	0	0
603	1	0	0	0	0	0	1	1	1	0	0	1	0	0	0	0	2	0	0	2	2	0	1	0	0	2	2	0	2	2	1	1	1	0	0	1	2	0	2	2	1	1	0	1	2	1	0	0	1
604	0	0	1	0	0	0	1	1	1	0	0	1	0	0	0	0	0	0	0	2	2	0	1	0	0	0	2	0	2	2	0	0	0	2	0	1	1	0	1	1	1	0	1	1	1	0	0	0	0
605	1	0	0	0	0	0	0	1	1	0	1	0	0	0	0	0	0	1	0	1	0	0	0	0	0	0	1	1	1	1	1	0	0	2	0	2	2	0	0	0	1	1	1	2	1	2	0	0	1
606	0	0	0	0	0	0	1	1	1	0	1	0	2	0	0	0	1	1	1	1	2	1	0	0	0	0	1	0	2	0	0	0	1	2	0	2	2	0	0	0	2	1	2	2	1	1	0	0	1
607	0	0	0	0	2	2	0	0	2	0	0	1	1	0	0	0	1	1	1	1	1	0	0	0	0	2	1	0	2	1	0	2	2	0	0	1	2	0	0	1	1	1	1	2	1	0	0	0	2
608	0	0	0	0	0	0	2	2	1	0	1	0	0	0	0	0	1	0	0	2	2	1	1	0	0	1	1	1	1	1	2	1	2	1	0	2	2	0	2	2	1	0	0	1	0	0	0	0	2
609	1	0	0	0	0	0	1	1	1	1	1	0	1	0	0	0	1	1	1	0	0	0	0	0	0	2	1	1	2	1	1	1	1	2	0	2	1	0	0	0	2	1	1	2	2	0	0	0	0
610	1	0	0	0	1	1	1	2	0	0	0	0	1	0	0	0	0	0	1	1	2	0	1	0	0	1	2	1	2	1	2	1	2	0	0	1	2	0	1	0	1	1	1	1	1	2	0	0	1
611	0	0	0	0	0	0	2	2	0	0	0	0	0	0	0	0	0	0	0	2	2	0	0	0	0	1	2	0	2	1	1	0	2	2	1	2	2	0	1	1	1	2	1	2	1	0	0	0	0
612	0	0	0	0	0	0	0	1	1	0	0	1	2	0	0	0	0	2	0	1	1	0	0	0	0	2	1	1	2	1	2	2	2	2	0	1	0	0	2	2	0	0	0	0	0	0	0	0	1
613	1	0	1	0	0	0	0	1	0	0	0	1	1	0	0	0	1	1	0	1	2	1	0	0	0	1	2	0	2	2	0	1	2	2	0	2	1	0	1	1	1	1	1	1	1	0	0	0	2
614	1	0	0	0	1	1	1	2	1	0	0	1	1	0	0	0	2	1	1	1	2	0	0	0	0	1	0	2	0	0	2	0	0	1	0	2	0	0	2	1	0	2	2	2	1	1	0	0	0
615	0	0	0	0	0	0	1	1	1	0	0	0	1	0	0	0	2	0	0	2	1	0	1	0	0	1	1	0	1	1	1	1	2	2	2	2	1	0	1	0	1	0	1	2	1	0	0	0	0
616	1	0	0	0	0	0	1	2	0	0	0	0	1	0	0	1	1	1	1	1	2	1	0	0	0	1	2	0	2	1	1	2	2	0	0	1	1	0	0	0	1	0	1	2	1	1	0	1	0
617	0	0	0	0	0	0	2	2	0	0	1	1	2	0	0	0	1	0	0	2	2	0	0	0	0	1	2	1	2	2	1	1	1	1	0	2	1	0	0	0	2	2	2	2	1	1	0	0	0
618	1	0	0	0	0	0	2	2	0	0	0	0	1	0	0	0	0	1	0	0	0	0	0	0	0	0	2	1	2	2	1	0	0	2	1	2	1	0	2	2	0	0	0	1	0	0	0	0	0
619	1	0	0	0	0	0	1	0	1	0	0	1	1	0	0	0	1	2	1	0	1	0	0	0	0	2	1	1	2	1	2	0	0	2	0	2	1	0	2	2	0	1	1	1	1	2	0	0	1
620	0	0	0	0	0	0	2	2	0	0	0	2	2	1	1	1	0	0	0	2	2	0	0	0	0	1	2	0	2	2	1	0	0	2	0	2	1	0	1	0	1	0	0	1	0	1	0	0	0
621	0	0	0	0	1	1	2	2	0	0	1	1	1	0	0	0	1	1	2	0	1	0	0	0	0	0	2	0	2	2	1	1	1	2	1	2	1	0	1	1	1	0	1	1	0	0	0	0	0
622	0	0	0	0	0	0	2	2	0	0	0	0	1	0	0	0	2	0	0	2	2	0	0	0	0	1	2	0	2	2	1	1	1	2	1	2	1	0	0	0	2	0	1	2	1	1	0	0	0
623	0	0	0	0	0	0	0	1	0	0	0	0	1	0	0	0	0	1	0	1	0	0	0	0	0	1	1	1	2	0	1	2	2	0	0	1	1	1	1	1	0	0	0	0	0	0	0	0	0
624	0	0	1	1	0	1	2	2	0	0	0	0	0	0	0	0	1	0	0	2	2	0	0	0	0	1	0	1	2	0	1	1	2	1	1	1	2	0	0	0	1	1	1	2	0	0	0	1	0
625	0	0	0	0	0	0	0	1	2	0	0	0	0	0	0	0	0	2	0	1	1	0	0	0	0	1	2	1	2	0	1	1	1	1	1	2	0	0	0	0	0	1	1	2	1	0	0	0	0
626	0	0	0	0	0	0	0	0	2	0	0	0	1	0	0	0	1	2	2	0	1	0	0	0	0	1	2	0	2	2	0	1	2	2	1	2	1	0	1	0	1	1	1	2	0	1	0	0	0
627	1	0	0	0	0	0	1	2	0	1	0	0	0	0	0	0	0	2	2	0	0	1	0	0	0	2	0	1	2	0	1	0	0	2	0	1	1	1	0	0	1	0	0	1	0	0	0	1	0
628	0	1	0	0	0	0	1	1	1	0	0	0	0	0	0	0	0	1	1	1	1	1	1	0	0	0	1	1	0	0	2	1	1	2	0	2	1	0	0	0	1	1	1	1	1	0	0	0	0
629	0	0	0	0	0	0	2	2	0	0	2	1	1	0	0	0	1	0	0	2	2	0	0	0	0	0	2	0	2	2	0	0	0	2	0	2	0	1	0	0	0	0	1	2	1	1	0	0	0
630	0	0	1	0	0	0	1	2	0	0	0	0	0	0	0	0	1	1	1	1	1	0	0	0	0	1	0	0	2	1	0	0	0	2	0	2	1	0	1	1	0	1	1	2	1	0	0	0	1
631	1	0	0	0	0	1	2	2	0	0	2	0	1	0	0	0	1	1	0	1	1	1	0	0	0	0	2	0	2	2	0	0	0	2	0	2	1	0	0	0	1	0	0	1	0	1	0	0	1
632	0	0	0	0	0	0	1	1	1	0	1	1	2	0	0	1	1	0	1	1	1	0	0	0	0	1	1	0	2	1	0	1	1	1	0	2	2	0	0	0	2	0	0	2	0	1	0	0	0
633	0	1	0	0	0	0	0	2	0	0	1	1	2	1	1	1	1	1	2	0	2	1	0	0	0	1	2	0	2	2	0	2	2	0	0	2	2	0	0	0	2	2	2	2	0	1	0	0	0
634	0	0	0	0	0	0	0	1	1	0	0	0	2	0	0	1	1	0	0	2	2	0	0	0	0	2	2	0	2	2	1	1	2	1	0	2	2	0	2	2	1	0	2	2	0	0	0	0	0
635	1	0	0	0	0	0	2	2	1	0	1	0	1	0	0	0	2	0	0	2	1	0	1	0	0	1	2	0	2	2	0	0	1	2	0	2	0	0	2	1	0	0	1	2	2	0	0	1	0
636	0	0	1	0	0	0	1	1	1	0	0	1	1	0	0	0	0	1	1	0	0	0	0	0	0	2	0	2	1	1	2	1	1	1	1	1	1	0	1	0	1	1	0	0	1	1	0	0	0
637	0	0	0	0	0	0	1	1	2	0	0	1	2	0	0	0	2	0	0	2	2	0	0	0	0	1	2	1	2	1	2	0	2	0	0	2	0	1	1	1	0	1	1	2	1	1	0	0	0
638	1	0	0	0	0	0	0	2	0	0	1	0	0	0	0	0	1	1	1	1	1	1	0	0	0	0	2	0	2	2	1	1	1	2	0	2	1	1	0	0	0	1	1	2	1	1	0	0	0
639	0	0	0	0	1	1	0	1	1	0	0	1	1	0	0	0	1	0	0	2	1	1	0	0	0	0	1	0	2	1	0	2	2	1	0	2	1	0	0	0	1	0	1	1	0	0	0	0	0
640	0	0	0	0	0	0	2	2	0	0	0	1	1	0	0	0	2	0	0	2	2	0	0	0	0	0	2	0	2	2	1	1	1	2	0	1	2	0	0	0	2	0	2	2	0	0	0	0	0
641	1	0	0	0	0	0	1	1	1	0	1	0	0	0	0	0	0	1	1	1	2	0	0	0	0	1	2	0	2	2	0	0	1	2	0	2	1	0	1	1	1	1	0	1	0	0	0	0	1
642	1	0	1	1	0	1	0	0	2	0	0	0	0	0	0	0	1	0	1	1	2	0	1	0	0	2	2	0	2	2	0	1	1	2	1	2	0	0	1	1	1	0	0	1	0	1	0	0	1
643	0	0	0	0	0	0	1	1	0	0	0	1	2	0	0	1	1	1	1	1	1	0	0	0	0	0	2	0	2	1	1	1	1	1	0	1	2	0	0	0	1	0	0	2	0	0	0	0	0
644	1	1	0	0	1	1	1	1	1	1	2	0	0	0	0	0	1	1	2	0	1	0	0	0	0	1	1	1	1	1	2	0	1	1	0	2	2	0	0	1	1	1	1	2	1	1	0	0	1
645	0	0	0	0	0	0	0	0	2	0	0	0	2	1	1	1	2	2	1	1	2	0	0	0	0	1	2	0	2	2	1	1	2	1	0	2	1	0	2	2	0	0	0	0	1	0	0	0	0
646	0	0	0	0	1	1	1	1	1	0	0	0	1	0	0	0	0	2	0	1	1	1	2	1	1	1	2	2	2	1	1	2	2	1	0	1	1	0	0	0	1	2	2	2	1	1	0	0	0
647	0	0	0	0	0	0	2	2	0	0	1	1	2	0	0	1	1	1	1	1	1	0	0	0	0	1	1	1	2	2	0	1	2	2	0	2	1	0	1	1	1	0	0	0	0	0	0	0	0
648	1	0	0	0	0	0	2	2	0	0	0	1	1	0	0	0	1	1	1	1	2	0	0	0	0	1	1	0	2	2	0	1	1	1	0	1	1	0	0	0	1	0	1	2	1	0	0	0	1
649	0	0	0	0	0	0	1	1	1	1	0	1	2	0	0	0	1	2	1	0	2	0	0	0	0	0	1	0	2	2	1	1	1	1	0	1	1	0	0	0	0	1	1	2	1	1	0	0	0
650	0	0	0	0	0	0	1	1	1	0	0	0	1	0	0	0	2	0	0	1	1	1	0	0	0	0	1	0	1	1	0	1	1	1	0	2	1	0	1	1	1	0	0	1	1	1	0	0	1
651	0	0	0	0	0	0	1	1	1	0	0	0	1	0	0	0	1	1	1	1	2	1	1	1	1	2	2	0	2	2	1	2	2	0	0	0	1	0	2	1	0	0	0	2	1	1	0	0	0
652	0	0	0	0	0	0	1	1	1	0	0	0	1	0	0	0	2	1	0	2	1	0	1	0	0	0	0	0	2	0	0	0	0	2	1	2	2	0	0	0	2	0	1	2	1	0	0	0	1
653	0	0	0	0	0	0	1	1	1	0	0	0	0	0	0	0	0	1	1	1	1	0	1	0	0	2	2	0	2	1	0	2	2	2	0	1	2	0	1	1	1	0	0	1	0	0	0	0	0
654	1	0	0	0	0	0	2	2	1	0	0	1	1	0	0	0	1	0	1	1	2	0	0	0	0	1	2	1	2	2	1	0	1	0	0	2	0	0	1	1	0	0	0	2	0	0	0	0	1
655	0	0	0	0	0	0	2	2	0	0	1	0	0	0	0	0	2	2	2	0	1	1	1	0	0	0	1	1	2	1	2	2	2	1	0	2	2	0	0	0	2	0	0	1	1	1	0	0	1
656	0	0	0	0	1	1	2	2	0	1	1	1	1	0	0	0	1	1	1	1	1	1	0	0	0	1	1	0	2	0	1	1	2	1	1	2	2	0	0	0	2	2	2	2	1	1	0	1	0
657	1	0	1	0	0	0	2	2	1	0	0	0	1	0	0	0	1	1	0	1	1	0	0	0	0	1	0	1	2	0	1	1	1	2	0	2	2	0	1	1	0	0	0	1	1	0	0	0	0
658	1	0	1	1	0	1	1	1	1	0	0	1	2	0	0	0	1	1	1	1	2	0	0	0	0	0	1	1	1	1	1	1	1	0	0	0	2	0	1	1	1	2	2	2	1	1	0	1	0
659	0	0	0	0	0	0	0	0	2	0	0	0	0	0	0	0	0	0	0	2	2	1	0	0	0	2	1	0	2	2	0	0	1	1	0	2	1	0	2	2	0	1	1	1	1	0	0	1	0
660	0	0	1	0	1	1	0	1	1	0	1	0	0	0	0	0	1	0	0	2	2	0	0	0	0	1	1	0	1	1	0	1	2	2	2	2	2	0	0	0	1	0	2	2	0	0	0	0	1
661	0	0	0	0	1	1	1	2	0	0	1	0	0	0	0	0	2	0	0	2	2	0	0	0	0	1	0	2	1	0	2	1	1	2	0	2	2	0	0	0	2	0	1	2	1	0	1	0	0
662	1	0	0	0	0	0	1	1	1	0	0	0	0	0	0	0	1	2	1	1	1	1	0	0	0	1	1	1	2	1	0	0	1	2	1	2	1	0	1	1	1	0	0	1	1	1	0	0	0
663	1	0	0	0	0	0	1	1	1	1	0	0	1	0	0	0	0	2	0	1	1	0	0	0	0	0	2	1	2	2	0	2	2	0	0	1	2	0	0	0	2	1	1	2	0	0	0	0	1
664	1	0	1	0	0	0	1	1	1	0	0	0	0	0	0	0	1	0	1	1	1	1	0	0	0	2	2	0	2	2	0	2	2	1	0	1	2	0	0	0	2	0	0	2	0	1	0	1	0
665	0	0	0	0	0	0	0	2	0	0	1	0	0	0	0	0	1	2	1	1	1	1	0	0	0	1	2	0	2	2	1	1	2	1	0	1	1	0	0	0	2	1	2	2	1	1	0	1	0
666	1	0	0	0	0	0	2	2	0	0	0	1	1	0	0	0	1	0	1	1	2	1	0	0	0	0	1	1	1	1	2	0	0	1	1	2	1	0	1	0	2	0	0	1	0	0	0	0	1
667	1	1	0	0	0	0	1	2	1	0	0	0	0	0	0	0	0	2	1	1	2	0	0	0	0	1	0	1	2	0	1	1	1	1	0	2	0	1	1	0	0	0	1	2	1	0	0	0	0
668	0	0	0	0	0	0	0	0	1	0	0	1	1	0	0	1	0	0	0	2	2	1	0	0	0	2	1	0	1	1	0	2	2	0	0	1	2	0	1	1	1	0	1	1	1	0	0	0	0
669	1	0	0	0	0	0	2	2	0	0	1	0	0	0	0	0	1	2	0	1	1	0	0	0	0	0	2	0	2	0	0	1	1	1	1	1	1	0	0	0	1	0	0	1	0	0	0	0	0
670	1	0	1	1	0	1	0	1	1	0	0	1	2	0	0	0	2	0	0	2	2	0	0	0	0	1	1	1	2	1	0	1	1	1	0	2	1	1	0	0	1	0	0	1	0	0	0	1	0
671	0	0	0	0	0	0	1	1	0	0	1	0	1	0	0	0	1	0	1	1	1	0	0	0	0	0	2	1	2	2	0	2	2	0	0	1	2	0	0	0	2	1	0	0	0	0	0	0	0
672	0	0	0	0	0	0	2	2	0	0	0	1	2	0	0	0	2	0	0	1	1	0	0	0	0	1	1	1	2	0	1	2	2	0	0	1	1	0	0	0	1	1	1	1	0	0	0	0	0
673	1	0	0	0	0	0	1	1	1	1	1	0	1	0	0	0	1	2	0	1	1	0	0	0	0	2	2	1	2	2	0	1	1	0	0	0	1	1	1	1	0	1	1	1	0	1	0	0	0
674	1	0	0	0	0	0	1	2	0	0	0	0	1	0	0	0	2	0	0	2	2	1	0	0	0	0	2	0	2	2	0	0	0	2	0	2	1	1	0	0	0	0	1	2	1	1	0	0	1
675	0	0	0	0	0	0	2	2	0	0	1	0	1	0	0	0	1	0	0	2	2	0	0	0	0	2	0	1	2	0	1	1	1	1	0	1	0	0	0	0	1	1	0	1	2	1	0	0	0
676	1	0	0	0	0	0	2	2	0	0	0	1	1	0	0	0	0	2	0	1	1	0	0	0	0	0	1	1	2	1	1	1	1	1	1	2	1	0	0	0	0	0	1	1	0	0	0	0	1
677	1	0	1	0	0	0	0	0	1	0	1	0	1	0	0	0	1	0	0	2	2	1	0	0	0	1	1	0	2	1	1	2	2	1	1	2	2	0	1	1	1	0	0	1	0	0	0	0	1
678	1	0	0	0	1	1	1	2	0	0	0	1	1	0	0	0	1	0	0	2	2	0	0	0	0	1	2	1	2	2	0	2	2	1	0	2	1	0	0	0	0	1	1	2	1	1	0	0	0
679	1	0	0	0	0	0	1	1	1	0	0	1	1	0	0	0	0	0	0	2	2	0	2	0	0	0	1	0	1	1	1	2	1	1	0	2	2	0	0	0	2	0	0	2	0	0	0	0	1
680	0	0	0	0	0	0	1	2	0	0	1	1	2	0	0	0	1	2	0	1	1	0	2	0	0	0	2	0	2	2	0	0	0	2	1	2	1	1	0	0	0	1	0	1	1	1	0	0	1
681	0	0	0	0	1	1	2	2	0	0	0	0	0	0	0	0	2	1	1	1	2	1	0	0	0	0	1	2	1	0	2	1	2	2	1	2	0	0	0	0	0	0	0	1	1	0	0	1	0
682	0	0	0	0	0	0	0	1	1	0	0	0	1	0	0	0	1	0	1	1	1	1	1	1	1	0	0	1	2	0	1	1	1	2	2	2	2	0	2	2	0	0	1	2	1	1	0	0	0
683	1	0	0	0	0	0	1	2	0	0	0	1	2	0	0	0	2	1	1	1	2	0	0	0	0	2	1	0	2	0	1	1	1	1	0	2	2	0	0	0	2	0	1	1	1	0	0	0	1
684	0	0	0	0	0	1	1	2	0	0	0	0	0	0	0	0	2	0	0	2	2	1	0	0	0	2	2	0	2	1	0	2	2	1	0	1	2	0	0	0	1	2	2	2	0	1	0	0	1
685	0	0	1	0	1	1	1	1	1	0	1	1	1	0	0	1	1	2	2	0	0	0	1	0	0	2	2	0	2	1	2	0	2	0	0	2	1	1	0	0	1	0	0	2	0	0	0	0	0
686	1	0	0	0	0	0	2	2	0	0	1	0	0	0	0	0	2	2	0	1	1	0	1	0	0	2	0	1	1	0	1	1	1	1	1	1	1	0	1	0	2	1	2	2	1	1	0	0	0
687	0	0	1	0	0	0	1	1	1	0	0	0	1	0	0	0	0	0	1	1	2	0	0	0	0	1	2	0	2	1	0	2	2	0	0	0	1	1	0	0	0	1	1	1	1	1	0	0	2
688	0	0	1	0	0	0	2	2	0	0	1	0	1	0	0	0	2	1	1	1	2	1	1	1	1	0	1	1	2	1	1	1	2	1	0	2	1	0	2	2	0	0	0	1	0	0	0	0	0
689	0	0	0	0	0	0	1	1	1	0	1	0	0	0	0	0	0	2	2	0	0	1	0	0	0	0	1	1	2	1	2	0	0	1	0	2	1	0	2	2	0	1	1	2	1	2	0	0	0
690	1	0	0	0	0	0	1	2	0	1	0	0	0	0	0	0	1	2	1	0	1	0	0	0	0	1	2	0	2	2	2	1	1	1	1	1	1	0	0	0	2	0	1	1	1	0	0	0	0
691	1	0	0	0	1	1	1	1	1	0	1	1	1	0	0	1	0	2	2	0	1	0	1	0	0	0	1	0	2	1	0	2	2	1	0	2	2	0	0	0	1	0	0	1	0	0	0	0	0
692	1	0	0	0	0	0	2	2	1	0	0	0	1	1	1	1	1	1	1	1	2	0	0	0	0	2	1	0	2	1	1	2	2	0	0	1	2	0	0	0	2	1	0	1	0	0	0	0	0
693	1	0	0	0	0	0	2	2	1	0	0	0	0	0	0	0	1	0	0	2	2	0	0	0	0	1	1	0	2	2	0	2	2	0	0	2	0	0	1	1	0	0	0	1	0	1	0	0	0
694	0	0	0	0	1	1	1	1	0	0	0	0	0	0	0	0	1	1	1	1	1	0	0	0	0	1	2	1	2	2	1	2	2	0	0	1	1	0	1	1	1	0	0	2	1	1	0	0	0
695	1	0	0	0	0	0	2	2	0	0	1	0	0	0	0	0	1	2	0	1	1	0	0	0	0	2	1	0	2	0	1	2	2	0	0	0	1	1	0	0	1	0	0	1	0	0	0	0	1
696	0	0	0	0	0	0	2	2	0	0	0	0	1	0	0	0	2	0	0	2	2	0	1	0	0	1	2	0	2	2	0	2	2	2	1	2	1	0	2	2	0	0	1	2	2	0	0	0	0
697	0	0	0	0	0	0	2	2	0	1	0	0	1	0	0	0	1	1	0	1	1	1	0	0	0	1	2	1	2	0	1	0	0	2	0	2	2	0	0	0	1	0	0	1	0	0	0	0	0
698	1	0	0	0	0	0	1	1	1	0	1	0	2	1	1	1	1	1	1	1	2	0	0	0	0	1	1	0	2	1	0	2	2	0	0	1	1	0	1	0	0	0	0	0	0	0	0	0	1
699	0	0	0	0	1	1	2	2	0	0	2	1	2	0	0	0	2	1	0	2	1	1	1	1	1	1	2	0	2	2	0	0	0	2	2	2	2	0	0	0	1	0	1	1	1	0	0	0	2
700	1	0	0	0	1	1	1	1	1	0	0	0	0	0	0	0	2	1	1	1	2	1	1	1	1	1	1	0	2	1	1	2	2	0	0	2	0	0	1	1	0	0	1	2	1	1	0	0	0
701	1	0	0	0	0	0	2	2	0	0	1	0	0	0	0	0	1	1	1	1	2	0	0	0	0	0	2	0	2	2	0	1	1	1	0	2	0	1	1	1	0	0	0	0	2	1	0	1	0
702	1	0	0	0	0	1	0	0	2	0	0	1	1	0	0	0	2	2	1	1	1	0	0	0	0	0	0	0	1	1	1	1	1	0	0	1	2	0	0	0	1	1	1	2	1	0	0	0	0
703	1	0	0	0	0	0	1	1	1	0	0	0	0	0	0	0	1	2	1	0	1	0	1	1	1	0	1	1	2	1	1	0	0	2	0	2	1	0	0	0	1	0	0	1	0	0	0	0	0
704	1	0	0	0	1	1	2	2	0	0	0	0	0	0	0	0	0	2	2	0	0	2	0	0	0	0	2	1	2	2	0	0	1	2	0	2	2	0	0	0	1	1	1	2	1	1	0	0	0
705	1	1	0	0	0	0	1	1	1	0	0	0	0	0	0	0	1	0	0	2	2	0	0	0	0	2	0	0	2	1	0	1	1	2	1	1	0	0	1	1	0	0	0	2	0	0	0	0	1
706	1	0	1	0	1	1	1	2	0	0	0	0	0	0	0	0	1	0	1	1	1	1	0	0	0	0	2	1	2	1	1	1	1	2	0	2	1	0	0	0	2	0	1	2	1	0	0	0	0
707	0	0	0	0	0	0	1	1	1	0	0	0	0	0	0	0	0	0	0	2	2	0	0	0	0	0	2	0	2	2	0	2	2	1	0	1	2	0	0	0	1	0	0	0	0	0	0	0	0
708	0	0	0	0	0	0	1	0	1	0	0	1	1	0	0	1	2	1	0	2	2	0	1	0	0	1	1	0	2	1	0	1	1	1	0	2	2	1	0	0	0	0	0	1	0	0	0	0	0
709	1	0	0	0	0	0	1	1	2	0	0	0	0	0	0	0	0	0	0	2	2	0	0	0	0	2	2	0	2	2	0	1	1	1	0	1	1	1	0	0	0	0	0	2	1	0	0	0	0
710	1	0	0	0	0	0	2	2	0	0	1	0	1	0	0	0	1	1	0	1	1	1	0	0	0	0	2	0	2	2	1	2	2	2	0	2	1	0	1	1	1	0	1	2	1	1	0	0	0
711	1	0	0	0	0	0	1	1	0	0	0	0	1	0	0	0	0	2	0	1	1	0	1	0	0	1	1	1	2	1	1	1	2	2	0	2	1	0	0	0	1	2	2	2	1	1	0	0	0
712	0	0	0	0	0	0	1	1	1	0	0	1	1	0	0	0	2	0	0	2	2	0	1	0	0	0	1	0	1	0	1	1	1	1	0	2	1	0	1	0	0	0	0	1	0	0	0	0	0
713	1	0	0	0	2	2	2	2	0	0	1	0	0	0	0	0	0	1	0	1	1	0	0	0	0	2	2	1	2	1	2	0	2	1	0	2	1	0	2	2	0	0	1	2	1	0	0	0	0
714	1	0	1	0	0	0	2	2	0	0	0	0	1	0	0	0	0	0	1	1	2	1	1	1	1	2	2	0	2	2	1	1	2	2	0	2	1	0	2	2	0	0	0	1	0	0	0	0	0
715	1	0	0	0	0	0	1	1	1	0	0	1	1	0	0	0	2	1	0	2	2	0	0	0	0	1	1	0	2	0	0	1	2	1	0	1	0	1	1	0	0	1	1	1	1	0	0	0	0
716	1	0	0	0	1	1	0	1	1	0	0	1	2	0	0	0	1	2	1	0	0	0	1	1	1	0	2	0	2	2	0	2	2	0	0	1	0	0	0	0	0	0	0	1	0	1	0	0	0
717	1	0	0	0	0	0	2	2	0	0	2	0	0	0	0	0	0	2	2	0	1	0	0	0	0	1	2	0	2	2	1	0	0	2	0	2	1	0	0	0	1	2	2	2	1	1	0	1	0
718	1	0	0	0	0	0	1	1	1	0	1	0	1	0	0	0	1	2	1	1	1	0	0	0	0	1	1	2	2	1	1	0	0	1	1	2	2	0	1	1	1	0	0	0	1	0	0	1	0
719	0	0	1	0	0	0	0	0	2	0	0	0	0	0	0	0	1	1	1	1	2	0	0	0	0	1	0	0	1	1	2	2	2	1	0	1	1	1	0	0	1	0	1	2	1	0	1	0	0
720	1	0	0	0	0	0	0	0	2	0	0	1	1	0	0	0	0	2	0	1	1	0	0	0	0	1	1	1	2	1	0	1	1	2	0	2	1	0	1	1	1	1	1	2	1	1	0	0	0
721	1	0	0	0	0	0	1	1	0	0	0	2	2	0	0	0	2	1	1	1	2	0	0	0	0	0	1	0	2	0	1	1	1	2	0	2	0	1	1	1	0	1	1	1	1	0	0	0	0
722	0	0	0	0	0	0	2	2	0	0	0	0	0	0	0	0	1	2	0	0	0	0	0	0	0	1	1	2	2	2	0	0	1	2	0	2	1	0	0	0	2	0	0	1	0	0	0	0	1
723	1	0	0	0	0	0	2	2	0	0	0	1	2	0	0	0	1	1	1	1	2	0	1	0	0	1	1	0	1	1	1	1	2	1	0	2	1	0	1	1	1	0	1	2	1	1	0	0	0
724	1	0	0	0	0	0	1	1	1	0	0	0	1	0	0	0	1	2	2	0	1	1	0	0	0	1	2	0	2	2	0	2	2	0	0	0	2	0	0	0	1	0	0	2	0	2	0	0	1
725	0	0	1	0	0	0	2	2	0	0	0	0	0	0	0	0	2	0	0	2	2	1	0	0	0	1	2	0	2	0	1	1	1	1	0	2	2	0	0	0	2	1	1	2	1	1	0	0	0
726	1	0	0	0	0	0	0	2	0	0	1	0	0	0	0	0	0	2	1	0	0	1	1	1	1	2	0	2	0	0	2	2	2	0	0	2	1	0	1	1	1	1	0	1	0	0	0	0	0
727	1	0	0	0	0	0	1	1	1	0	0	1	2	0	0	0	1	1	0	1	1	2	1	1	1	1	1	0	2	1	1	1	1	1	0	1	1	0	1	0	1	1	0	1	0	1	0	0	1
728	1	0	0	0	0	0	2	2	0	0	0	1	2	0	0	0	2	0	0	2	2	0	0	0	0	0	2	0	2	1	1	0	0	2	0	2	1	0	0	0	1	1	1	1	0	0	0	1	1
729	0	1	0	0	0	0	1	1	1	0	1	0	0	0	0	0	0	1	2	0	1	1	0	0	0	1	2	1	2	1	1	1	1	2	0	2	2	0	0	0	2	0	0	2	0	0	0	0	1
730	0	0	1	0	0	0	1	1	0	0	0	1	1	0	0	0	0	0	0	2	1	1	0	0	0	1	2	0	2	2	1	0	0	2	0	2	1	0	1	0	2	1	1	2	1	1	0	0	0
731	0	1	0	0	0	0	1	1	1	0	0	0	1	0	0	0	1	0	0	2	2	0	0	0	0	1	1	2	1	0	2	0	1	2	0	2	1	1	0	0	0	1	0	1	0	1	0	1	0
732	0	1	1	0	0	0	1	1	1	1	1	1	1	0	0	0	1	1	1	1	2	1	0	0	0	0	1	1	1	1	1	2	2	0	0	1	2	0	0	0	2	0	0	2	0	0	0	0	2
733	0	0	0	0	1	1	1	1	2	0	0	1	1	0	0	0	1	2	2	0	0	0	0	0	0	0	1	0	2	1	0	1	1	2	1	2	0	1	0	0	0	1	0	0	0	0	0	0	1
734	1	0	0	0	0	0	2	2	0	0	1	0	0	0	0	0	1	0	0	2	2	0	0	0	0	2	2	1	2	2	0	2	2	1	0	1	0	1	1	1	0	0	0	1	0	0	0	0	0
735	1	0	1	0	0	0	1	2	1	0	0	0	0	0	0	0	1	0	0	2	1	1	0	0	0	0	2	0	2	2	0	1	1	1	0	1	2	0	1	1	1	0	0	1	0	0	0	1	0
736	0	0	0	0	2	2	2	2	0	0	1	1	1	0	0	1	0	1	1	1	2	1	0	0	0	0	1	1	2	1	0	1	1	0	0	1	1	0	1	0	1	2	2	2	1	1	0	0	1
737	1	0	0	0	0	0	1	1	1	1	2	1	1	0	0	0	1	1	1	1	2	0	0	0	0	1	1	0	2	1	0	1	2	1	0	2	2	0	0	1	1	0	0	2	0	0	0	1	0
738	0	0	0	0	0	0	1	1	1	0	0	1	2	0	0	0	1	0	0	2	2	0	0	0	0	1	1	0	2	2	0	1	1	1	0	2	2	0	0	0	2	1	1	1	1	1	0	1	0
739	0	0	0	0	0	0	2	2	0	0	1	0	0	0	0	0	1	1	1	1	1	0	0	0	0	0	1	1	2	1	1	0	2	0	0	2	2	0	1	1	1	0	1	2	1	0	1	0	0
740	0	0	0	0	0	0	1	1	2	0	0	0	1	0	0	0	1	1	2	0	1	0	0	0	0	0	0	1	1	1	1	2	2	2	0	2	1	0	1	1	1	0	1	2	1	0	0	0	0
741	0	0	1	0	0	0	2	2	0	1	1	1	2	0	0	0	0	0	1	1	2	0	0	0	0	1	2	0	2	1	2	1	1	2	1	2	1	0	0	0	1	0	0	1	1	1	0	0	0
742	1	0	0	0	1	1	1	1	0	0	1	0	1	0	0	0	1	0	0	2	2	0	1	0	0	1	2	1	1	1	1	1	1	1	0	2	0	0	2	2	0	0	0	0	0	0	0	0	0
743	0	0	0	0	0	0	1	1	1	1	1	0	1	0	0	0	2	2	1	1	1	0	0	0	0	0	1	1	2	1	2	0	0	2	0	2	0	0	2	2	0	0	0	1	0	0	0	0	0
744	0	0	0	0	0	0	1	1	1	0	1	0	1	0	0	0	1	1	1	1	2	1	0	0	0	0	2	0	2	2	1	0	0	2	0	2	1	0	2	2	0	1	1	1	1	0	1	0	0
745	1	0	0	0	1	1	1	1	1	0	0	0	0	0	0	0	2	0	0	2	2	0	1	1	1	2	1	0	2	0	0	0	1	2	0	2	1	0	0	0	2	1	0	1	0	0	0	0	0
746	1	0	0	0	0	0	1	1	2	0	0	0	0	0	0	0	1	2	0	0	0	0	0	0	0	1	2	0	2	2	1	1	1	0	0	0	2	0	0	0	1	1	1	2	1	0	0	0	0
747	0	0	0	0	1	1	0	0	1	0	1	0	0	0	0	0	2	1	0	2	2	0	1	0	0	2	0	2	1	1	2	1	2	1	0	2	2	0	0	0	2	0	0	1	0	0	1	0	1
748	0	0	0	0	0	0	1	1	1	0	0	1	2	0	0	1	1	0	1	1	2	0	1	0	0	2	1	0	2	1	0	1	1	2	1	2	1	0	1	1	1	1	1	2	0	0	0	0	1
749	1	1	0	0	0	0	1	2	0	0	1	0	1	0	0	0	0	0	0	2	2	0	1	0	0	2	1	0	2	2	0	2	2	2	1	2	1	0	2	2	0	0	1	2	0	1	0	0	0
750	1	0	0	0	1	1	2	2	0	0	0	0	0	0	0	0	2	0	0	2	2	0	0	0	0	1	0	0	1	0	1	1	2	2	2	2	2	0	1	1	1	0	0	0	1	0	0	0	0
751	0	1	1	0	0	0	2	2	0	0	0	0	0	0	0	0	1	0	1	1	1	1	0	0	0	0	0	1	1	0	1	0	0	2	0	2	1	0	1	1	1	1	1	2	1	2	0	0	0
752	1	0	0	0	1	1	1	2	0	0	0	0	0	0	0	0	1	1	1	1	1	1	0	0	0	1	2	0	2	2	1	1	1	2	0	1	2	0	2	2	1	0	1	2	0	1	0	0	1
753	0	0	0	0	0	0	2	2	1	0	0	0	0	0	0	0	1	1	1	1	2	0	2	0	0	0	2	0	2	2	1	1	1	1	1	1	1	1	0	0	0	0	1	2	1	1	0	0	0
754	1	0	0	0	1	1	1	1	1	1	0	0	0	0	0	0	0	0	0	2	2	1	0	0	0	1	2	0	2	1	2	0	0	2	0	2	2	0	1	1	1	1	0	1	0	1	0	0	0
755	0	1	0	0	1	1	1	1	1	0	1	0	0	0	0	0	2	1	1	1	2	0	1	0	0	1	1	0	2	1	2	0	0	1	0	1	1	0	0	0	2	2	2	2	0	1	0	0	0
756	0	0	0	0	0	0	1	1	1	1	1	0	0	0	0	0	2	0	0	1	1	0	1	0	0	1	1	0	1	1	0	0	0	2	1	2	1	0	0	0	1	0	0	2	0	0	0	0	0
757	1	0	1	0	0	0	1	2	0	0	0	0	2	0	0	0	1	2	1	1	1	0	0	0	0	1	2	0	2	2	0	2	2	1	0	1	1	0	0	0	1	0	0	1	0	1	0	0	0
758	0	0	0	0	0	0	1	1	0	1	1	0	2	1	1	1	0	1	1	1	1	0	0	0	0	1	1	1	2	1	0	1	1	0	0	2	1	0	2	2	0	0	0	0	0	0	0	0	0
759	0	0	0	0	0	0	2	2	1	0	1	0	0	0	0	0	2	0	0	2	2	1	0	0	0	1	2	0	2	2	1	1	1	1	0	2	2	0	1	1	1	0	0	2	0	0	0	0	0
760	1	0	0	0	0	0	1	2	0	0	0	0	1	0	0	0	1	1	0	1	1	0	0	0	0	1	1	0	2	1	0	0	2	2	1	2	2	0	0	0	2	2	2	2	1	1	0	0	0
761	0	0	0	0	0	0	1	1	1	0	1	0	1	0	0	0	1	1	1	1	1	0	0	0	0	1	1	0	2	0	0	1	2	2	1	2	2	0	1	1	1	0	0	0	0	0	0	0	0
762	0	0	0	0	2	2	1	2	0	0	1	0	0	0	0	0	2	1	1	1	2	0	0	0	0	1	1	1	2	1	0	2	1	1	0	2	1	0	2	2	0	0	0	1	0	1	1	0	0
763	0	0	0	0	0	0	1	2	0	0	0	0	0	0	0	0	1	0	0	2	2	0	0	0	0	1	0	2	0	0	2	1	1	2	1	1	2	0	0	0	2	0	0	2	0	0	0	0	0
764	1	0	0	0	0	0	2	2	0	0	0	1	1	0	0	1	0	2	0	1	1	1	0	0	0	0	1	1	2	1	1	1	2	0	0	1	0	1	0	0	0	0	0	2	0	0	0	0	0
765	1	0	0	0	0	0	1	1	2	0	0	1	1	0	0	0	2	1	1	1	2	1	0	0	0	1	1	2	2	2	0	0	0	0	0	1	1	0	1	0	1	1	0	1	0	0	0	0	0
766	0	0	0	0	0	0	2	2	0	0	0	0	1	0	0	0	0	2	2	0	0	1	1	1	1	1	1	0	2	1	1	1	1	1	1	1	1	0	1	1	1	0	0	1	0	0	0	0	0
767	0	0	0	0	0	0	1	1	1	0	0	0	0	0	0	0	2	0	0	2	2	1	0	0	0	1	0	1	1	0	2	1	1	0	0	2	0	0	0	0	1	0	0	1	0	0	0	0	0
768	0	0	0	0	0	0	1	1	1	0	0	0	0	0	0	0	0	0	0	2	2	0	1	1	1	1	2	1	2	1	2	1	1	1	1	1	1	0	1	1	1	0	1	2	1	0	0	1	0
769	1	0	0	0	0	0	1	1	1	0	0	1	1	0	0	0	1	0	2	0	2	2	1	1	1	1	1	0	1	1	2	0	0	1	0	2	2	0	0	0	2	0	0	0	0	0	0	0	0
770	0	0	0	0	0	0	2	2	0	0	1	0	1	0	0	0	1	2	1	0	0	0	0	0	0	1	1	1	2	1	0	2	2	0	0	1	1	0	1	1	0	0	0	0	0	1	0	0	0
771	0	0	0	0	0	0	0	1	1	0	0	0	2	0	0	0	1	2	1	1	1	1	0	0	0	1	2	0	2	2	0	1	1	1	0	1	1	1	0	0	1	0	1	1	1	0	0	1	0
772	0	0	1	0	0	0	2	2	0	0	0	0	2	1	1	1	1	1	1	1	2	1	0	0	0	0	1	0	1	0	1	1	1	2	1	2	1	0	2	1	0	1	0	1	0	0	0	0	0
773	1	0	0	0	1	1	2	2	1	0	0	1	1	0	0	0	2	0	0	2	2	0	1	0	0	0	2	0	2	2	0	0	0	2	1	2	2	0	0	0	2	0	0	2	0	0	0	0	0
774	0	0	0	0	0	0	1	1	1	0	0	1	1	0	0	0	1	1	1	1	2	0	0	0	0	1	2	0	2	2	0	0	0	1	0	1	1	0	1	0	1	1	1	1	1	1	0	0	0
775	0	0	0	0	0	0	2	2	0	0	0	1	1	0	0	0	1	2	1	0	1	1	0	0	0	1	1	0	2	1	1	1	1	1	1	1	1	0	2	2	0	0	1	2	1	0	0	1	0
776	1	0	0	0	0	0	1	1	1	0	0	0	1	0	0	0	2	2	1	1	1	0	0	0	0	1	2	1	2	1	2	0	1	1	0	2	1	0	1	1	1	0	0	1	0	0	0	0	0
777	1	0	0	0	0	0	1	1	1	0	0	0	1	0	0	0	1	2	1	0	1	1	0	0	0	0	2	0	2	1	2	1	1	1	0	1	2	0	1	1	1	0	1	2	0	1	0	0	0
778	0	0	0	0	0	0	1	2	0	0	0	0	1	0	0	0	2	0	0	2	2	1	0	0	0	2	2	0	2	2	1	2	2	0	0	1	2	0	0	0	1	0	0	2	0	0	0	0	0
779	1	0	0	0	0	0	0	0	2	0	0	0	1	0	0	0	2	0	0	2	2	1	0	0	0	0	1	0	2	1	0	0	0	2	0	2	1	0	0	0	1	0	0	2	0	0	0	0	0
780	1	0	1	0	0	0	2	2	0	0	0	1	2	0	0	1	0	1	0	1	0	0	0	0	0	1	0	1	1	0	1	1	1	2	0	2	1	0	0	0	1	0	1	2	1	1	0	0	0
781	0	0	1	0	0	0	1	2	0	0	0	0	0	0	0	0	1	1	1	1	2	1	0	0	0	0	1	0	2	0	1	0	0	1	1	2	1	0	0	0	1	0	1	2	0	1	0	1	0
782	1	0	1	1	0	1	1	2	0	0	1	0	0	0	0	0	0	2	0	1	1	0	0	0	0	0	0	0	1	1	1	2	2	0	0	0	1	0	0	0	1	0	2	2	1	1	0	0	0
783	0	0	0	0	0	0	2	2	1	0	1	0	2	1	1	1	1	2	0	1	1	0	0	0	0	1	1	1	2	2	0	1	1	1	0	2	2	0	2	2	1	1	0	1	0	0	0	1	0
784	0	0	0	0	0	0	1	1	1	1	1	0	1	0	0	0	1	0	0	2	2	1	0	0	0	2	0	1	1	0	1	0	2	0	0	2	1	0	1	1	1	0	0	1	0	0	0	0	0
785	1	0	1	1	0	1	0	1	0	0	1	0	2	0	0	1	0	1	0	1	1	0	0	0	0	2	1	0	1	1	0	0	1	2	1	2	1	0	1	1	1	0	0	1	0	1	0	0	0
786	1	0	0	0	0	0	1	1	1	0	0	0	1	0	0	0	1	0	1	1	2	0	0	0	0	1	1	0	2	1	0	2	2	1	1	2	1	0	0	0	0	1	1	2	2	2	0	1	0
787	1	0	1	0	0	0	1	1	1	0	0	0	0	0	0	0	1	1	0	1	1	0	0	0	0	1	1	0	2	1	0	2	2	0	0	0	1	0	2	2	0	0	0	2	0	0	0	0	0
788	1	0	0	0	1	1	2	2	0	1	0	0	1	0	0	1	2	0	0	2	2	0	0	0	0	1	2	1	2	1	2	0	0	2	1	1	1	0	0	0	0	0	2	2	0	1	0	0	1
789	1	0	0	0	0	0	2	2	0	0	1	0	1	0	0	0	2	1	1	1	1	0	0	0	0	1	1	1	2	0	1	1	2	1	0	2	1	0	1	1	0	0	0	2	1	0	0	0	0
790	0	0	0	0	0	0	0	0	2	0	0	1	1	0	0	0	2	1	1	1	1	1	1	1	1	0	2	1	2	2	0	0	2	0	0	2	1	0	1	0	1	0	0	1	0	0	0	0	0
791	1	0	0	0	0	0	2	2	0	1	0	1	1	0	0	1	2	1	1	1	2	0	1	0	0	1	1	1	2	1	0	0	0	2	0	2	1	0	0	0	0	0	0	1	0	1	0	1	0
792	0	0	0	0	0	0	1	1	1	0	0	1	2	0	0	1	1	1	1	1	2	0	1	0	0	1	2	0	2	2	1	2	2	1	0	1	1	0	0	0	2	1	1	1	0	1	1	0	0
793	1	1	1	0	0	0	1	1	1	0	0	0	1	0	0	0	1	2	1	0	1	0	0	0	0	1	2	0	2	1	0	2	2	1	1	1	2	0	0	0	2	2	1	2	1	0	0	0	0
794	0	0	0	0	0	1	1	1	1	0	1	0	1	0	0	0	0	1	1	0	0	1	1	1	1	1	2	1	2	1	1	0	1	2	1	2	1	0	0	0	2	1	1	2	0	2	0	2	0
795	1	0	0	0	0	0	2	2	0	0	1	0	1	0	0	0	1	2	0	1	1	1	0	0	0	1	1	1	1	1	1	2	2	2	0	2	1	1	0	0	0	1	1	2	1	1	0	1	0
796	0	0	0	0	0	0	1	1	2	0	0	0	1	0	0	0	1	1	0	2	2	1	0	0	0	2	2	0	2	2	1	1	1	2	1	2	0	1	1	1	0	1	1	2	0	1	0	0	2
797	1	0	0	0	0	0	1	1	1	0	1	0	1	0	0	0	1	2	0	1	1	1	0	0	0	2	0	2	0	0	2	1	1	1	1	2	1	0	2	2	0	0	1	1	1	0	0	0	0
798	0	0	0	0	0	0	0	0	2	0	0	1	1	0	0	0	2	1	1	1	1	1	1	1	1	1	2	0	2	2	1	2	2	2	0	2	2	0	0	0	2	0	0	0	0	0	0	0	1
799	0	0	0	0	0	0	1	2	0	1	0	2	2	1	1	1	0	0	1	1	2	0	0	0	0	0	0	0	2	0	0	1	1	1	1	1	1	1	0	0	0	0	0	0	0	0	0	0	0
800	1	1	0	0	0	0	1	1	1	0	0	0	1	0	0	0	0	0	0	2	2	0	0	0	0	1	1	0	2	0	1	1	1	1	1	1	2	0	0	0	1	0	0	1	0	0	0	0	0
801	0	0	0	0	0	0	0	1	1	0	0	0	1	0	0	0	0	2	1	0	0	0	1	0	0	2	2	1	2	1	2	2	2	0	0	1	1	0	1	1	0	0	1	2	0	0	0	0	0
802	1	0	0	0	1	1	1	1	1	0	0	0	0	0	0	0	1	2	2	0	1	1	0	0	0	0	2	0	2	2	0	1	2	2	0	2	2	0	0	0	2	0	0	0	0	0	0	0	0
803	1	0	0	0	0	0	1	2	0	0	1	1	1	0	0	0	0	0	0	2	2	0	0	0	0	1	2	0	2	2	1	1	1	2	2	2	2	0	0	0	2	0	0	1	0	1	0	1	0
804	0	0	0	0	0	0	1	1	1	1	1	0	0	0	0	0	1	1	1	1	1	0	0	0	0	0	2	0	2	2	0	0	1	2	0	2	1	1	1	1	0	0	0	2	0	0	0	0	0
805	0	0	0	0	0	0	1	1	1	0	1	1	2	1	1	1	1	1	1	1	1	0	0	0	0	2	1	0	2	1	1	1	2	2	2	2	1	0	1	1	1	0	1	2	0	0	0	0	0
806	0	0	0	0	1	1	2	2	0	0	2	0	0	0	0	0	1	0	0	2	2	1	0	0	0	0	2	0	2	0	1	1	2	1	1	1	1	0	0	0	1	0	1	2	1	0	0	0	1
807	0	0	0	0	0	1	1	1	1	0	1	0	1	0	0	1	1	0	1	1	1	0	0	0	0	1	2	0	2	2	0	0	0	1	1	2	1	0	1	1	1	1	1	2	0	0	0	0	0
808	1	0	0	0	0	0	2	2	0	0	0	0	2	0	0	0	1	2	1	0	1	1	0	0	0	2	2	0	2	1	2	0	0	2	1	2	2	0	1	0	1	1	1	1	0	1	0	1	0
809	1	0	0	0	0	0	0	0	2	0	0	0	0	0	0	0	1	2	1	0	1	1	2	1	1	0	1	2	2	2	0	2	2	0	0	1	2	0	2	2	0	0	0	1	0	0	0	0	0
810	1	0	0	0	0	0	2	2	1	0	0	0	0	0	0	0	1	0	0	2	2	0	0	0	0	1	2	0	2	2	0	1	1	2	1	2	1	1	0	0	0	2	2	2	1	1	0	0	0
811	0	0	0	0	0	0	1	1	1	0	0	0	1	0	0	0	0	2	2	0	1	1	0	0	0	1	2	1	2	1	2	1	1	2	1	1	1	0	0	0	2	1	0	1	0	0	0	0	0
812	0	0	0	0	0	0	1	2	0	0	0	1	2	0	0	0	0	2	0	2	2	2	0	0	0	0	2	0	2	2	1	1	1	2	1	2	0	1	0	0	0	2	2	2	0	1	0	0	0
813	1	0	0	0	0	0	0	2	0	0	1	1	1	1	1	1	2	1	1	1	2	0	0	0	0	1	2	0	2	2	0	1	1	1	1	1	1	0	0	0	1	0	0	2	0	0	0	0	0
814	1	0	0	0	0	0	0	1	0	0	0	1	1	1	1	1	2	2	0	1	1	0	1	0	0	2	1	1	2	2	0	1	2	2	1	2	1	1	0	0	0	0	0	1	0	0	0	0	0
815	1	0	0	0	0	0	0	1	0	0	1	0	0	0	0	0	0	0	1	1	2	1	1	1	1	1	2	0	2	1	1	2	2	2	0	1	2	0	1	1	0	0	1	2	1	1	0	0	0
816	0	0	0	0	0	0	2	2	1	0	1	1	2	0	0	0	1	1	0	1	1	0	0	0	0	2	2	1	2	2	1	1	1	1	0	2	1	0	0	0	2	0	1	1	1	0	0	0	0
817	0	0	0	0	0	0	2	2	0	0	0	1	1	0	0	0	1	1	1	1	1	0	0	0	0	0	0	1	1	0	1	1	1	1	0	1	1	0	0	0	1	1	1	2	1	0	0	0	0
818	0	0	0	0	0	0	1	2	0	0	0	1	1	0	0	0	1	1	1	1	1	0	0	0	0	2	1	0	2	0	1	1	1	2	1	2	1	1	0	0	1	1	1	1	1	1	0	0	0
819	1	0	0	0	0	0	2	2	0	0	0	0	0	0	0	0	2	2	2	0	1	0	0	0	0	1	2	0	2	2	1	1	2	2	1	2	0	0	1	1	0	0	0	2	0	0	0	0	1
820	0	0	0	0	0	1	0	0	1	0	0	1	1	0	0	0	2	1	1	1	2	0	1	0	0	1	0	1	2	0	1	1	1	1	0	2	0	0	1	1	0	0	0	2	0	0	0	1	0
821	0	0	0	0	0	0	0	0	2	0	0	0	1	0	0	1	1	1	0	1	1	2	1	1	1	1	2	2	2	1	1	0	1	1	0	2	2	0	0	0	2	0	1	2	0	1	0	0	1
822	0	0	0	0	0	0	1	1	1	0	0	1	2	0	0	0	1	0	0	2	2	0	0	0	0	1	1	2	2	1	2	2	2	1	0	2	0	0	1	1	0	0	2	2	0	1	0	0	0
823	1	0	1	0	0	0	0	0	2	0	0	2	2	0	0	0	1	1	1	1	2	0	1	0	0	0	1	0	1	1	2	2	2	1	1	2	1	0	2	2	0	2	2	2	1	1	0	0	0
824	1	0	1	0	0	0	2	2	0	0	1	1	1	0	0	1	0	2	1	1	2	0	0	0	0	2	0	1	2	0	1	1	1	1	1	1	2	0	0	0	2	1	1	2	0	0	0	0	1
825	1	0	0	0	0	0	2	2	0	0	0	0	0	0	0	0	2	1	1	1	2	0	1	0	0	2	2	0	2	1	1	1	1	2	0	2	2	0	1	0	1	0	0	2	0	0	0	0	0
826	0	0	0	0	0	1	1	2	0	0	1	0	0	0	0	0	2	0	1	1	2	1	0	0	0	1	1	1	2	0	1	1	1	2	0	2	2	1	0	0	1	0	1	1	0	1	0	1	0
827	0	0	0	0	0	0	1	2	0	0	1	1	1	0	0	0	1	0	0	2	2	1	1	1	1	1	2	1	2	1	2	1	2	0	0	1	2	1	0	0	1	2	1	2	1	0	0	0	0
828	1	0	1	0	0	0	1	1	1	0	1	1	1	0	0	0	2	0	0	2	2	0	0	0	0	1	2	1	2	2	0	2	2	0	0	1	1	0	0	0	1	1	2	2	1	1	0	0	1
829	0	0	0	0	0	0	2	2	1	0	0	0	0	0	0	0	1	1	1	1	1	0	0	0	0	0	2	0	2	2	1	1	2	1	0	2	1	0	0	0	0	0	0	2	0	0	0	0	1
830	0	0	1	0	0	0	1	2	1	0	0	1	1	0	0	0	0	1	1	1	1	0	0	0	0	0	0	2	0	0	2	2	2	1	0	2	1	0	2	2	0	0	1	2	0	2	0	2	0
831	0	0	0	0	0	0	2	2	0	0	1	0	0	0	0	0	1	0	0	2	2	1	1	1	1	0	1	0	2	1	0	2	2	2	0	2	1	0	2	2	0	0	0	1	0	0	0	0	0
832	1	0	0	0	1	1	2	2	1	0	0	0	0	0	0	0	0	2	2	0	0	0	0	0	0	1	1	2	2	1	2	1	1	0	0	2	1	0	0	0	2	2	2	2	1	1	0	0	0
833	1	0	0	0	0	0	1	1	1	1	0	0	0	0	0	0	2	1	1	1	2	0	0	0	0	1	1	1	1	1	2	0	1	2	0	2	1	0	1	1	1	0	0	1	0	0	0	0	1
834	1	0	0	0	0	0	2	2	0	0	1	1	2	0	0	0	1	0	1	1	2	0	0	0	0	0	1	0	1	1	0	1	1	0	0	1	1	0	0	0	1	0	0	1	0	0	0	0	0
835	0	0	0	0	0	0	1	1	2	0	0	0	1	0	0	0	1	1	1	1	1	0	0	0	0	1	2	1	2	2	0	2	2	0	0	1	2	0	1	1	0	0	0	2	0	0	0	0	0
836	1	0	0	0	1	1	1	1	1	0	0	0	1	0	0	0	1	0	1	1	2	0	0	0	0	1	0	1	1	0	2	2	2	0	0	0	0	1	0	0	0	1	1	1	1	2	0	0	0
837	0	0	0	0	0	0	0	0	2	0	0	1	1	0	0	0	1	0	0	2	2	0	0	0	0	2	2	1	2	2	0	2	2	0	0	1	1	1	0	0	1	0	1	2	0	1	0	0	0
838	1	0	1	0	0	0	2	2	0	0	0	1	2	1	1	1	0	1	0	1	0	0	0	0	0	2	1	0	2	1	0	1	1	1	0	2	1	0	1	1	1	0	0	2	0	0	0	0	0
839	0	0	1	0	0	0	2	2	0	0	0	1	1	0	0	0	2	0	0	1	1	0	0	0	0	1	2	1	2	2	1	2	2	0	0	1	1	0	0	0	0	1	1	1	1	1	0	0	0
840	1	0	1	0	0	0	2	2	0	0	1	1	2	0	0	0	1	0	1	1	1	0	0	0	0	1	2	0	2	2	0	0	1	2	1	2	1	0	1	1	1	0	0	2	1	0	0	0	0
841	0	0	0	0	0	0	1	1	1	0	0	0	0	0	0	0	0	2	2	0	0	0	0	0	0	1	1	0	2	2	0	1	1	1	0	1	1	0	0	0	2	1	1	1	1	1	0	0	0
842	1	0	0	0	0	0	2	2	0	0	2	0	0	0	0	0	2	0	0	1	1	1	1	1	1	0	2	0	2	2	0	0	0	2	0	2	1	0	0	0	0	0	0	2	0	0	0	0	0
843	0	0	0	0	0	0	0	0	2	0	0	0	0	0	0	0	0	2	0	1	1	0	1	1	1	2	2	1	2	2	0	1	1	1	0	1	2	0	0	0	1	1	1	1	1	0	1	0	1
844	0	0	0	0	0	0	0	2	0	0	1	0	0	0	0	0	0	0	0	2	2	0	0	0	0	1	1	2	2	1	1	2	2	1	1	1	1	0	0	0	1	0	0	1	0	0	0	0	0
845	0	0	0	0	0	0	0	0	2	0	0	0	0	0	0	0	2	2	1	1	1	0	0	0	0	2	2	1	1	1	1	1	1	1	0	2	1	0	1	1	1	0	1	2	0	1	0	1	0
846	1	0	0	0	0	0	1	2	0	0	0	0	1	0	0	0	1	1	1	1	1	0	1	0	0	1	2	0	2	1	1	2	2	0	0	1	2	1	0	0	1	0	0	0	0	0	0	0	0
847	0	1	0	0	1	1	1	2	0	0	0	0	1	0	0	0	1	0	0	2	2	0	0	0	0	1	2	1	2	2	1	2	2	0	0	0	1	0	1	1	0	0	0	1	0	0	0	0	2
848	1	0	0	0	0	0	2	2	0	0	0	1	1	0	0	0	2	1	1	1	1	0	0	0	0	1	2	1	2	1	2	2	2	1	1	2	1	1	0	0	1	0	1	1	1	1	0	0	0
849	0	0	0	0	1	1	1	0	1	0	0	1	1	0	0	0	2	0	0	1	1	0	0	0	0	1	0	0	2	1	0	0	0	2	0	2	1	0	1	1	0	1	1	2	1	1	0	0	0
850	1	0	0	0	0	0	1	2	1	0	0	1	1	0	0	0	1	0	1	1	1	0	0	0	0	2	2	1	2	1	2	1	1	1	0	2	1	0	1	1	1	0	1	2	1	0	0	0	0
851	0	0	0	0	0	0	2	2	0	0	0	0	0	0	0	0	1	1	0	1	2	0	0	0	0	0	1	1	2	1	0	0	0	2	0	2	1	0	0	0	0	0	0	1	0	1	1	0	0
852	1	0	0	0	0	0	1	1	1	0	0	0	0	0	0	0	1	1	0	1	1	1	0	0	0	0	2	0	2	2	1	1	1	1	0	2	2	0	1	1	1	0	0	2	0	0	0	0	0
853	1	0	0	0	0	0	1	1	2	0	0	0	1	0	0	0	2	2	2	0	0	2	0	0	0	0	2	0	2	2	1	0	1	1	0	2	2	0	1	1	1	0	0	1	0	0	0	0	0
854	0	0	0	0	0	0	1	2	0	0	1	1	1	0	0	0	1	1	1	1	2	1	0	0	0	0	1	0	1	1	2	2	2	0	0	0	1	0	2	2	0	0	0	1	0	0	0	0	1
855	0	1	0	0	0	0	1	2	1	0	0	1	1	0	0	0	0	0	1	1	1	1	0	0	0	0	1	0	1	1	1	1	2	2	0	2	1	0	0	1	1	0	1	2	0	0	0	0	0
856	1	0	1	1	0	1	1	1	0	0	0	0	2	1	1	1	1	1	0	1	1	0	1	0	0	1	2	1	2	1	2	1	1	0	0	1	1	1	1	1	0	0	0	2	0	0	0	0	1
857	0	0	0	0	0	0	0	0	1	0	0	0	0	0	0	0	0	1	2	0	2	0	0	0	0	0	0	0	1	0	1	2	2	1	1	2	2	0	0	0	2	0	0	0	0	0	0	0	0
858	1	0	1	1	0	1	2	2	0	0	0	0	1	0	0	0	1	0	0	2	2	1	1	0	0	1	2	0	2	2	1	0	1	2	0	2	1	0	1	1	1	0	1	1	1	0	0	0	1
859	1	0	0	0	0	0	1	1	0	0	1	1	1	0	0	0	2	2	1	1	2	1	1	0	0	1	0	2	1	0	2	2	2	2	0	1	0	1	0	0	0	1	1	2	1	0	0	0	0
860	1	0	0	0	0	0	1	1	2	0	0	0	0	0	0	0	1	2	0	1	1	1	1	1	1	1	1	1	2	1	0	1	1	0	0	2	1	0	1	1	0	0	2	2	0	1	0	0	0
861	1	0	1	0	0	0	1	2	0	0	0	0	1	0	0	0	1	1	0	1	1	1	1	1	1	0	2	1	2	1	2	1	1	2	0	2	1	0	2	2	0	0	0	1	0	0	0	1	0
862	0	0	0	0	0	0	1	1	0	1	1	1	1	0	0	0	2	1	1	1	2	0	0	0	0	1	1	1	2	1	2	1	1	1	1	1	1	1	1	1	0	0	0	1	0	0	0	0	0
863	1	0	0	0	0	0	2	2	0	0	0	0	0	0	0	0	1	0	1	1	2	0	1	0	0	1	1	1	2	1	1	1	2	1	0	2	2	0	0	0	1	0	2	2	0	2	0	0	0
864	0	0	0	0	0	0	0	1	0	0	1	0	0	0	0	0	2	0	0	1	1	0	1	0	0	1	1	0	1	1	1	1	1	1	0	1	2	0	1	1	1	0	2	2	0	0	0	0	0
865	0	0	0	0	0	0	1	2	0	0	1	0	1	0	0	0	1	2	0	1	1	0	1	0	0	2	0	1	2	0	1	1	1	1	0	2	2	0	0	0	2	0	2	2	0	2	0	0	1
866	1	0	0	0	0	0	2	2	1	0	0	0	1	0	0	0	2	0	0	1	1	0	0	0	0	2	1	0	1	1	1	2	2	1	0	2	1	0	0	0	2	1	0	1	0	0	0	0	0
867	0	0	0	0	1	1	0	1	0	0	0	1	1	0	0	0	1	0	1	1	1	1	0	0	0	0	2	0	2	2	1	2	2	0	0	1	1	0	0	0	2	1	1	1	1	0	0	0	0
868	0	0	0	0	0	0	2	2	0	0	0	1	0	0	0	0	0	0	1	1	2	0	1	0	0	2	2	0	2	1	2	1	2	2	0	2	2	0	1	1	1	1	1	2	0	0	0	0	0
869	1	0	0	0	0	0	1	1	2	0	0	0	0	0	0	0	1	1	2	0	1	0	0	0	0	2	0	1	1	1	1	2	2	2	2	2	2	0	0	0	2	1	0	1	1	1	0	0	1
870	0	0	0	0	0	0	2	2	2	0	0	0	1	0	0	0	0	1	1	1	2	0	0	0	0	1	2	0	2	2	1	1	2	2	2	2	2	0	1	1	1	0	0	2	1	0	0	0	0
871	0	1	0	0	0	0	2	2	0	0	1	0	0	0	0	0	1	1	1	1	1	0	2	0	0	0	2	0	2	0	0	2	2	0	0	0	2	0	0	0	2	0	2	2	0	2	0	0	0
872	0	1	0	0	0	0	1	2	0	0	1	1	2	0	0	0	2	0	0	2	2	1	0	0	0	0	2	0	1	0	1	2	2	0	0	1	1	0	1	1	1	2	2	2	1	1	0	0	0
873	0	0	1	1	0	1	1	1	0	0	0	1	1	0	0	0	1	1	1	1	1	0	0	0	0	1	2	1	2	2	1	2	2	1	1	1	2	0	0	0	2	1	1	2	0	0	0	0	0
874	0	0	0	0	0	0	0	0	2	0	0	0	1	0	0	0	0	2	0	2	2	1	0	0	0	1	2	0	2	1	0	1	1	1	0	1	2	0	0	0	1	1	1	1	1	1	0	0	0
875	0	0	0	0	0	0	1	2	1	0	0	0	0	0	0	0	1	2	1	0	2	0	0	0	0	2	2	1	2	1	1	2	2	0	0	0	2	0	1	1	1	0	0	1	0	0	0	0	0
876	1	0	0	0	1	1	2	2	1	0	1	0	1	1	0	0	1	2	1	0	1	0	0	0	0	1	2	0	1	1	2	2	2	0	0	0	0	0	1	1	1	1	1	1	1	2	0	0	0
877	0	1	0	0	1	1	1	1	1	0	0	0	2	0	0	0	2	0	0	2	2	0	0	0	0	2	1	1	2	1	1	1	1	0	0	2	1	0	1	1	1	0	0	2	0	0	0	0	0
878	1	0	0	0	1	1	2	2	0	0	1	0	1	0	0	0	1	2	1	1	1	0	1	0	0	2	0	0	1	0	1	1	1	2	1	2	2	0	0	0	1	0	0	0	1	0	0	2	0
879	0	1	0	0	0	0	0	1	0	0	0	0	0	0	0	0	0	0	0	2	2	0	0	0	0	0	2	0	2	2	1	1	2	1	0	2	2	0	0	0	1	0	1	2	1	1	0	0	0
880	1	0	0	0	0	0	0	0	2	0	0	0	1	0	0	0	0	0	0	2	2	0	0	0	0	0	2	0	2	2	1	1	1	1	0	2	1	1	0	0	1	1	0	1	1	1	0	0	0
881	1	0	0	0	0	0	1	1	1	0	0	1	2	0	0	0	1	1	1	1	2	0	0	0	0	0	2	0	2	2	1	2	2	0	0	1	1	1	0	0	1	0	0	2	1	1	0	0	1
882	0	0	0	0	0	0	0	0	2	0	0	0	1	0	0	0	0	0	1	1	2	0	0	0	0	0	1	0	2	1	1	1	1	2	1	2	1	0	0	0	1	0	1	1	1	0	0	0	0
883	1	0	0	0	0	0	1	2	0	0	1	1	1	0	0	0	2	0	0	1	1	0	1	0	0	1	1	0	2	1	0	1	1	1	0	1	1	1	0	0	1	0	0	1	0	0	0	0	0
884	0	0	0	0	1	1	2	2	0	0	0	0	0	0	0	0	1	1	1	1	2	0	0	0	0	1	1	0	2	1	2	1	1	0	0	1	2	0	0	0	1	0	1	2	2	0	0	2	0
885	0	0	0	0	1	1	1	1	1	0	1	1	2	0	0	0	1	0	0	2	2	1	0	0	0	1	2	0	2	0	0	0	1	2	1	2	1	0	1	0	1	0	1	2	1	0	0	0	0
886	1	0	0	0	0	0	1	1	1	0	0	0	0	0	0	0	1	1	1	0	0	1	0	0	0	1	2	1	2	2	0	1	1	0	0	1	1	0	0	0	1	0	0	2	1	1	0	0	0
887	0	0	0	0	0	0	0	1	1	0	0	0	0	0	0	0	0	1	1	0	0	0	0	0	0	1	2	1	2	1	2	2	1	2	1	2	2	0	1	1	1	1	0	1	0	1	0	0	0
888	1	1	0	0	0	0	0	0	2	0	0	0	0	0	0	0	1	0	1	1	1	1	1	1	1	1	2	0	2	2	0	1	1	1	0	1	2	0	1	1	1	1	1	2	2	2	0	0	1
889	0	0	0	0	0	0	1	1	0	0	1	0	1	0	0	0	2	0	0	2	2	0	0	0	0	0	1	1	2	1	0	2	2	2	0	2	1	1	0	0	1	0	1	2	1	1	0	0	1
890	0	1	1	0	0	0	0	1	1	0	1	0	1	0	0	0	0	1	1	1	2	0	1	1	1	2	2	1	2	1	2	1	1	1	0	1	1	0	1	1	1	0	0	1	0	1	0	0	0
891	0	0	0	0	0	0	0	1	0	0	0	2	2	0	0	1	1	1	0	1	1	1	0	0	0	1	2	0	2	2	1	1	2	1	0	1	0	0	1	1	0	0	0	0	0	0	0	0	1
892	1	0	0	0	0	0	2	2	0	0	1	1	1	0	0	0	0	1	0	0	0	1	0	0	0	0	1	1	1	1	1	1	1	1	0	1	0	0	2	2	0	1	1	1	1	0	0	1	0
893	1	0	0	0	0	0	2	2	0	0	1	0	1	0	0	0	1	1	1	1	1	1	0	0	0	1	1	0	2	2	1	1	2	1	0	2	1	0	0	0	1	1	1	2	1	0	0	0	0
894	1	0	0	0	0	0	1	1	2	0	0	1	1	0	0	0	1	1	2	0	1	0	0	0	0	2	2	1	2	1	2	2	2	2	0	2	1	0	1	1	1	1	1	1	1	2	0	0	0
895	0	0	0	0	0	0	1	1	1	0	0	0	0	0	0	0	0	1	1	1	1	1	0	0	0	0	0	1	1	0	1	1	2	2	0	2	1	0	1	1	1	2	2	2	1	1	0	0	1
896	0	0	0	0	0	1	1	1	1	0	0	0	0	0	0	0	0	1	0	0	0	0	0	0	0	1	1	1	0	0	2	2	2	0	0	1	1	0	1	1	1	0	0	2	1	0	0	0	0
897	0	0	0	0	0	0	2	2	0	0	0	1	1	0	0	0	1	2	1	0	1	0	0	0	0	1	1	1	2	1	0	1	0	0	0	1	1	1	1	1	0	1	1	2	1	0	1	0	0
898	0	0	0	0	1	1	1	1	1	0	0	1	1	0	0	1	2	1	1	1	1	0	0	0	0	1	2	0	2	2	1	2	2	1	0	2	1	1	0	0	1	1	0	1	0	1	0	0	0
899	0	1	0	0	1	1	1	1	0	1	2	0	1	0	0	1	1	1	1	1	1	1	0	0	0	0	0	0	1	0	1	1	1	1	0	1	1	0	2	2	0	0	0	2	0	0	0	0	1
900	1	0	0	0	1	1	0	1	1	0	1	1	0	0	0	0	1	2	1	0	1	0	1	1	1	1	2	0	2	2	1	1	2	0	0	2	1	0	2	2	0	1	1	2	1	1	0	0	2
901	1	0	0	0	0	1	1	1	1	0	0	0	1	0	0	0	1	1	1	1	2	0	0	0	0	1	1	0	2	1	0	1	1	2	0	2	0	0	2	2	0	0	0	1	0	0	0	1	0
902	0	0	0	0	0	0	2	2	0	0	1	0	0	0	0	0	1	1	0	2	2	0	1	0	0	1	1	1	2	1	1	2	2	1	1	2	1	0	0	0	1	0	0	2	1	0	0	0	0
903	0	0	0	0	0	0	2	2	0	0	0	0	2	0	0	0	1	1	0	1	1	1	1	0	0	1	1	1	2	1	0	1	2	1	0	2	1	0	1	1	1	0	1	1	1	0	0	0	1
904	1	0	0	0	0	0	1	2	0	0	0	0	1	0	0	0	1	0	0	2	2	0	1	0	0	1	2	0	2	2	0	1	2	1	0	2	2	0	1	1	0	1	1	2	1	1	0	0	1
905	1	0	0	0	1	1	1	1	0	0	0	0	0	0	0	0	1	0	0	2	2	0	1	0	0	1	1	1	2	1	1	1	1	2	0	2	1	0	0	0	2	0	0	2	0	0	0	0	0
906	1	0	1	0	0	0	2	2	2	0	0	0	0	0	0	0	2	0	0	2	2	0	0	0	0	0	0	2	1	1	2	1	1	1	1	1	0	0	1	1	0	0	0	0	0	0	0	0	1
907	0	0	0	0	0	0	0	1	1	0	1	1	1	0	0	0	1	0	0	2	2	0	0	0	0	1	1	0	2	1	0	1	1	2	2	2	2	0	0	0	2	1	1	2	0	0	0	0	0
908	0	0	0	0	1	1	1	1	1	0	1	0	0	0	0	0	2	1	0	2	2	0	1	0	0	2	1	0	2	1	0	0	1	1	1	2	1	2	0	0	1	0	0	2	1	1	0	0	0
909	1	1	0	0	0	0	1	1	1	0	0	0	0	0	0	0	1	0	1	1	2	1	1	1	1	1	2	0	2	1	1	1	2	2	0	2	1	0	1	1	1	0	0	1	0	0	0	0	0
910	0	0	0	0	0	0	1	1	1	1	1	0	0	0	0	0	1	1	1	1	2	0	0	0	0	0	0	0	1	1	2	1	1	1	0	1	2	0	1	1	1	0	1	2	0	2	0	0	0
911	0	0	0	0	0	0	1	1	1	0	0	0	0	0	0	0	1	0	2	0	2	0	2	0	0	0	1	0	2	1	0	0	1	2	0	2	2	0	0	0	2	0	1	2	1	1	0	0	0
912	0	0	0	0	0	0	0	0	2	0	0	1	1	0	0	0	0	0	1	1	2	0	1	1	1	2	2	2	2	2	0	1	1	1	1	2	1	0	2	2	0	0	0	2	0	0	0	1	0
913	0	0	0	0	0	0	0	0	1	0	0	1	1	0	0	0	2	0	0	2	2	0	0	0	0	1	1	1	2	1	1	1	1	1	0	1	2	0	1	1	1	0	0	2	0	1	0	0	1
914	1	0	0	0	0	0	1	2	0	0	0	0	1	0	0	0	2	1	1	1	2	1	0	0	0	0	2	0	2	2	1	0	0	1	0	2	0	1	1	1	0	0	0	2	0	0	0	0	0
915	0	0	0	0	0	0	2	2	0	0	2	0	2	0	0	1	1	0	1	1	2	0	0	0	0	1	2	0	2	2	0	1	1	1	0	2	0	0	1	1	1	0	0	2	1	1	0	0	1
916	0	0	0	0	1	1	1	1	0	0	0	0	0	0	0	0	1	0	0	1	1	1	0	0	0	1	1	1	2	1	1	2	2	1	0	1	2	0	0	0	2	0	0	0	0	1	0	1	0
917	1	0	0	0	0	0	1	1	1	0	0	0	1	0	0	0	2	0	0	1	1	0	0	0	0	1	1	0	2	1	0	1	2	1	0	1	1	0	0	0	1	0	1	1	1	0	0	1	0
918	1	0	0	0	0	0	2	2	0	0	0	0	1	0	0	0	1	0	0	2	2	0	1	0	0	1	2	2	2	2	0	2	2	2	0	2	1	0	1	0	1	0	0	2	0	0	0	1	0
919	1	0	1	0	0	0	2	2	0	0	1	0	2	0	0	0	1	0	0	2	2	0	0	0	0	2	2	0	2	2	0	1	2	2	1	2	2	0	0	0	1	0	0	1	0	1	0	0	0
920	0	0	0	0	0	0	1	1	2	0	0	1	1	0	0	0	2	1	1	1	2	0	0	0	0	1	2	1	2	2	0	2	2	1	0	1	2	0	0	1	1	0	0	2	0	0	0	0	0
921	1	0	1	1	1	2	1	1	1	0	1	2	2	1	1	1	0	2	0	2	2	0	0	0	0	0	1	1	1	1	2	1	1	1	0	2	1	0	1	0	0	0	1	1	1	0	0	1	0
922	0	0	0	0	0	0	0	1	2	0	0	0	0	0	0	0	1	2	1	0	0	1	1	0	0	1	0	1	1	1	1	1	1	1	0	2	1	1	0	0	1	0	0	2	0	0	0	0	0
923	1	0	0	0	0	0	2	2	0	0	1	1	2	0	0	0	1	0	0	2	2	1	0	0	0	0	2	1	2	2	0	2	2	0	0	0	1	0	2	2	0	0	0	2	0	0	0	0	0
924	0	0	0	0	1	1	2	2	0	0	1	2	2	0	0	1	2	1	0	2	2	0	0	0	0	1	0	2	1	0	2	0	0	1	0	1	0	0	2	2	0	0	0	2	0	0	0	1	0
925	0	0	0	0	0	0	0	1	1	0	0	0	0	0	0	0	1	0	0	2	2	0	2	0	0	0	2	0	2	2	0	0	1	2	0	2	1	0	0	0	1	1	1	2	1	1	0	0	0
926	1	0	0	0	1	1	2	2	0	0	1	1	1	0	0	0	1	2	0	1	1	0	0	0	0	1	2	1	2	2	0	1	2	1	1	2	2	0	1	1	1	1	1	2	1	1	1	0	0
927	0	0	0	0	0	0	1	2	0	0	0	1	2	1	1	1	0	0	0	2	2	1	0	0	0	1	1	0	2	1	0	2	2	1	0	2	1	0	0	0	2	0	1	2	1	0	0	0	0
928	1	0	0	0	1	1	1	1	1	0	0	0	2	0	0	0	0	0	1	1	2	0	0	0	0	0	1	1	1	1	1	2	2	1	1	1	1	0	1	1	1	1	0	0	1	1	0	0	1
929	1	0	0	0	0	0	1	1	1	0	1	1	1	0	0	0	0	1	0	1	1	0	0	0	0	1	0	1	2	0	1	1	0	2	1	2	1	1	0	0	1	0	1	2	0	1	0	0	0
930	1	0	0	0	0	0	0	0	2	0	0	1	2	0	0	1	1	0	0	1	1	1	0	0	0	1	0	1	1	0	1	0	1	1	0	2	1	0	0	0	2	0	0	2	0	0	0	1	0
931	1	0	0	0	0	0	1	1	1	0	0	0	0	0	0	0	1	0	0	2	2	1	1	0	0	0	2	0	2	1	2	0	0	2	1	1	1	0	1	0	1	0	1	2	1	0	0	0	0
932	0	0	0	0	0	0	1	2	0	0	1	0	0	0	0	0	1	1	1	1	2	0	0	0	0	1	0	0	2	1	0	1	1	1	0	1	1	0	0	0	0	0	0	1	0	0	0	0	0
933	1	0	0	0	0	0	0	0	1	0	1	0	0	0	0	0	1	1	0	1	1	1	0	0	0	0	1	1	2	1	1	1	1	1	0	1	0	1	1	0	0	0	0	1	0	1	0	1	0
934	0	0	0	0	0	0	1	1	1	0	0	1	1	0	0	0	0	1	1	1	1	0	0	0	0	1	2	0	2	2	1	0	1	2	1	2	2	0	0	0	1	0	1	2	1	0	0	0	0
935	1	1	0	0	0	0	1	1	2	0	0	0	0	0	0	0	1	0	0	2	2	0	0	0	0	1	0	2	1	0	2	0	0	2	0	2	1	0	0	0	1	0	0	1	0	0	1	0	0
936	1	0	0	0	1	1	1	1	2	0	0	0	1	0	0	0	0	1	1	1	1	0	1	0	0	0	0	2	0	0	2	1	1	1	0	1	2	0	0	0	2	0	1	2	0	1	0	0	1
937	0	0	0	0	0	0	0	1	1	0	0	0	1	0	0	0	0	1	1	1	2	0	0	0	0	0	2	0	2	1	1	1	2	0	0	2	0	1	0	0	0	0	0	2	0	0	0	0	0
938	0	0	0	0	0	1	1	1	1	0	1	0	1	0	0	0	1	0	0	2	2	0	1	1	1	1	0	0	2	1	0	2	2	2	2	2	1	0	1	1	1	1	0	1	2	1	0	0	0
939	0	1	0	0	0	0	1	1	1	0	0	1	1	0	0	0	1	2	1	0	1	0	1	0	0	1	1	1	1	1	2	1	1	1	0	1	1	0	0	0	2	1	1	1	1	0	0	0	0
940	0	0	1	1	0	1	1	2	1	0	0	0	1	0	0	1	2	2	0	1	1	0	0	0	0	1	1	0	2	1	1	1	1	1	0	1	2	0	0	0	1	1	0	1	2	1	0	0	1
941	1	0	1	0	0	0	1	1	1	0	0	0	2	0	0	1	0	0	1	1	1	1	1	1	1	1	2	0	2	2	1	1	1	0	0	2	1	0	0	0	1	0	0	2	0	0	0	0	0
942	0	0	1	0	0	0	1	2	0	0	1	1	2	0	0	0	1	1	1	1	2	0	0	0	0	2	1	0	2	1	0	1	1	0	0	1	1	0	1	1	1	0	1	2	0	2	0	0	0
943	1	0	1	0	0	0	2	2	0	0	1	1	1	0	0	1	2	0	0	2	2	0	0	0	0	2	1	1	2	0	1	2	2	2	0	1	1	0	0	0	2	0	0	2	0	0	0	0	0
944	1	0	0	0	1	1	1	1	1	0	0	1	1	0	0	0	2	1	1	1	2	0	0	0	0	1	1	0	2	1	1	1	1	2	0	2	1	0	0	0	1	0	0	1	0	0	0	0	2
945	1	0	0	0	1	1	1	1	1	0	0	0	0	0	0	0	2	0	0	2	2	1	0	0	0	0	0	0	2	0	0	1	2	1	1	2	1	1	0	0	1	0	0	1	1	0	0	1	0
946	1	0	1	0	0	0	0	0	1	0	0	0	0	0	0	0	2	1	1	1	2	0	0	0	0	1	1	1	1	1	2	0	1	1	0	2	2	0	0	1	1	0	1	1	1	0	0	0	0
947	1	0	0	0	0	1	1	1	1	0	0	1	1	0	0	0	0	0	0	2	2	1	0	0	0	0	2	1	2	2	1	1	2	0	0	2	2	0	0	0	2	0	1	2	0	1	0	0	0
948	0	1	0	0	1	1	0	1	1	0	0	0	0	0	0	0	1	1	0	2	2	1	0	0	0	0	2	1	2	1	2	1	2	1	1	2	2	0	0	0	2	1	1	1	1	0	0	0	1
949	0	0	0	0	0	0	1	1	1	0	0	0	1	0	0	0	1	0	0	2	2	2	1	1	1	1	2	0	2	1	0	0	0	2	0	2	2	0	1	1	1	0	0	1	0	0	0	0	0
950	1	0	0	0	1	1	2	2	1	0	0	0	1	0	0	0	1	0	0	2	1	0	0	0	0	2	1	0	1	1	2	2	2	0	0	1	2	0	2	2	0	0	2	2	0	1	0	0	1
951	0	0	1	1	0	1	1	2	0	0	0	0	0	0	0	0	2	2	2	0	0	1	0	0	0	2	2	0	2	2	0	1	2	2	2	2	2	0	0	0	2	0	0	2	0	0	0	0	0
952	0	0	0	0	0	0	2	2	0	0	0	0	0	0	0	0	0	1	1	1	1	0	0	0	0	1	1	0	2	2	0	1	1	1	1	1	0	0	1	1	1	0	0	1	0	0	0	0	0
953	0	0	0	0	0	0	2	2	0	0	1	0	1	1	1	1	1	0	0	2	2	0	0	0	0	1	0	1	1	0	1	0	0	2	1	2	1	0	1	1	1	0	1	1	1	0	0	1	0
954	0	0	0	0	0	1	2	2	0	0	1	0	0	0	0	0	1	1	1	1	1	1	1	1	1	1	2	1	2	1	2	1	1	1	0	2	2	0	0	0	2	0	1	2	1	0	0	0	0
955	0	0	0	0	0	1	0	2	0	0	1	0	1	0	0	0	2	1	1	1	1	0	0	0	0	2	2	1	2	1	2	1	1	2	0	2	1	0	1	0	1	1	1	2	1	0	0	0	0
956	0	0	0	0	0	0	0	1	1	0	0	0	1	0	0	1	1	1	1	1	2	1	2	1	1	1	0	1	1	0	1	0	0	2	0	2	1	1	0	0	0	0	0	1	0	0	0	1	0
957	1	1	0	0	1	1	1	2	0	0	0	1	1	0	0	1	2	2	2	0	1	0	0	0	0	0	2	0	2	2	0	1	1	1	0	1	0	1	1	1	0	1	0	1	0	0	0	0	1
958	1	0	0	0	0	0	2	2	0	0	1	1	0	0	0	0	2	0	0	2	2	0	0	0	0	1	1	0	2	2	1	1	1	2	1	2	1	0	0	0	1	1	1	1	1	1	0	0	1
959	1	0	0	0	0	0	1	1	1	0	1	0	1	0	0	0	1	0	1	1	2	0	0	0	0	1	2	0	2	2	1	2	2	1	0	1	1	0	0	0	2	2	2	2	1	1	0	0	2
960	0	0	0	0	0	0	1	1	1	0	1	1	1	0	0	0	0	2	2	0	1	0	0	0	0	1	2	1	1	1	1	1	1	0	0	2	1	1	1	1	0	0	0	2	1	1	0	0	0
961	0	0	0	0	0	1	0	1	1	0	0	0	2	0	0	0	1	2	2	0	0	0	0	0	0	0	1	1	2	1	0	1	1	0	0	1	0	0	0	0	0	1	0	1	0	0	0	1	0
962	1	0	0	0	0	0	1	1	1	1	0	0	2	1	1	1	2	0	0	2	2	0	0	0	0	2	1	0	2	0	0	1	2	2	1	2	1	0	0	0	0	0	0	0	0	0	0	0	0
963	0	0	0	0	0	0	1	1	1	0	0	0	0	0	0	0	1	1	1	1	1	0	0	0	0	2	1	1	2	1	2	1	1	1	0	1	1	0	0	0	1	0	1	1	1	0	0	0	0
964	0	0	0	0	0	0	1	2	0	0	0	0	0	0	0	0	1	0	0	2	1	0	1	0	0	0	2	0	2	2	1	0	0	2	1	2	1	0	1	1	0	1	1	2	1	0	0	0	0
965	0	0	0	0	2	2	2	2	0	1	1	0	1	1	1	1	1	0	1	1	2	0	0	0	0	1	1	0	2	1	0	2	2	0	0	1	1	1	0	0	1	0	0	2	0	1	0	0	1
966	1	0	0	0	1	1	1	2	0	0	0	0	0	0	0	0	2	2	2	0	0	0	0	0	0	2	0	2	1	1	2	0	1	1	1	2	2	0	0	0	1	0	1	2	1	0	0	0	1
967	0	0	0	0	0	0	2	2	0	0	1	0	1	1	1	1	2	1	1	1	2	1	0	0	0	0	1	1	2	1	0	1	1	1	0	2	1	1	0	0	1	0	1	2	2	0	0	0	1
968	0	0	0	0	0	0	1	1	0	0	0	0	0	0	0	0	2	0	0	2	2	1	0	0	0	0	2	0	2	2	0	2	2	2	1	2	1	0	1	1	0	0	0	1	0	0	0	0	0
969	1	0	0	0	1	1	2	2	0	1	0	0	1	0	0	0	0	2	2	0	0	0	0	0	0	1	2	0	1	1	2	1	1	0	0	1	1	0	1	1	0	0	0	2	0	0	0	1	0
970	1	0	0	0	0	0	0	0	2	0	0	0	0	0	0	0	1	1	0	1	1	0	0	0	0	2	2	1	1	1	1	1	1	2	0	2	1	0	1	1	1	0	2	2	0	0	0	0	0
971	1	0	1	1	0	1	2	2	0	0	1	0	0	0	0	0	2	2	1	1	2	0	0	0	0	1	2	0	2	1	0	2	2	2	1	2	1	0	2	2	0	1	0	1	2	1	0	0	0
972	1	0	0	0	0	0	2	2	0	0	0	0	0	0	0	0	1	1	1	1	2	1	1	1	1	1	1	0	2	1	1	1	1	1	1	1	1	0	0	0	0	0	0	1	0	0	0	1	0
973	0	0	0	0	1	1	1	1	1	0	0	0	0	0	0	0	1	1	2	0	2	1	1	1	1	1	1	1	0	0	2	1	1	1	0	1	2	0	0	0	2	1	1	2	1	1	0	0	0
974	0	0	1	0	0	0	0	1	1	0	0	0	1	0	0	0	2	1	0	2	1	0	0	0	0	2	0	0	2	1	0	1	1	1	0	1	1	0	2	2	0	0	0	1	0	1	0	0	0
975	1	0	0	0	0	0	1	0	1	0	0	0	0	0	0	0	1	1	0	1	1	0	0	0	0	1	1	0	1	1	0	1	1	1	0	2	0	0	1	1	1	1	1	1	1	1	0	0	0
976	1	0	1	0	1	1	1	1	1	0	0	2	2	0	0	0	1	0	1	1	2	0	0	0	0	1	1	0	2	1	0	2	2	0	0	1	2	0	0	0	1	0	1	2	1	0	0	0	0
977	1	0	0	0	0	1	0	0	2	0	0	1	1	0	0	0	1	2	2	0	1	0	0	0	0	1	2	0	2	2	0	1	1	0	0	1	1	0	1	0	2	0	0	2	0	1	0	0	0
978	1	0	0	0	0	0	1	1	2	0	0	0	0	0	0	0	2	0	0	2	2	0	0	0	0	1	1	0	1	0	1	2	2	2	1	2	1	1	0	0	1	0	1	2	1	0	0	0	0
979	1	0	0	0	0	0	0	0	2	0	0	1	1	0	0	1	0	1	0	1	1	0	0	0	0	0	2	0	2	2	0	1	1	2	1	2	1	0	0	0	2	0	0	0	0	0	0	0	0
980	0	0	0	0	0	0	1	1	2	0	0	0	0	0	0	0	2	1	0	2	2	0	0	0	0	1	2	0	2	2	1	1	1	0	0	1	1	0	1	1	1	0	0	1	0	0	0	0	1
981	0	0	0	0	0	0	2	2	0	0	1	0	1	0	0	0	2	2	1	1	2	0	2	0	0	1	1	0	2	0	0	1	1	2	2	2	2	0	0	0	2	0	0	0	0	0	0	0	2
982	0	0	0	0	0	0	2	2	0	0	1	1	1	0	0	0	0	0	1	1	2	1	1	1	1	1	0	0	1	0	1	2	2	0	0	0	1	0	0	0	1	1	1	1	0	0	0	1	0
983	0	0	0	0	1	1	2	2	0	0	0	1	2	0	0	0	1	1	1	1	1	0	0	0	0	2	2	0	2	2	0	2	2	1	0	1	1	0	1	1	1	1	1	2	1	2	0	0	0
984	0	0	0	0	0	0	1	1	1	0	0	0	0	0	0	0	1	0	1	1	2	0	0	0	0	0	1	1	2	1	0	1	1	2	0	2	0	0	2	1	0	0	0	2	0	0	0	0	0
985	1	0	1	0	1	1	2	2	0	0	0	1	1	0	0	0	2	0	0	1	1	1	0	0	0	0	0	1	1	0	1	0	0	2	1	1	1	0	1	0	1	1	0	1	0	1	0	0	0
986	1	1	0	0	1	1	2	2	0	0	0	0	0	0	0	0	1	1	1	1	2	0	0	0	0	2	1	0	2	1	1	1	2	2	2	2	1	1	0	0	1	0	0	2	0	0	0	0	0
987	0	0	0	0	0	0	2	2	0	0	0	0	0	0	0	0	1	1	1	1	2	0	0	0	0	0	2	0	2	1	1	2	2	0	0	0	2	0	1	1	1	0	0	1	1	0	0	0	0
988	1	0	0	0	0	0	1	1	1	0	0	0	1	0	0	0	1	1	1	1	1	1	0	0	0	0	2	1	2	0	1	1	1	2	0	2	1	0	1	1	1	0	0	1	0	0	0	0	0
989	0	0	1	0	0	0	1	1	1	0	0	1	1	0	0	0	2	1	1	1	2	0	0	0	0	0	2	1	2	2	1	0	0	2	0	2	2	0	0	0	1	1	1	2	0	0	0	0	0
990	1	0	0	0	0	0	1	1	1	0	0	0	0	0	0	0	1	1	1	1	1	1	1	1	1	1	1	0	2	1	0	0	1	1	0	2	2	0	0	0	2	0	0	2	0	0	0	0	0
991	0	0	0	0	0	0	1	1	1	0	0	0	1	0	0	0	2	1	1	1	1	0	0	0	0	2	2	0	2	2	0	1	1	1	0	1	1	0	1	1	0	0	1	2	0	0	0	0	0
992	0	0	1	1	0	1	2	2	0	0	0	0	0	0	0	0	1	1	1	1	2	0	0	0	0	1	0	0	1	0	1	0	0	2	0	2	0	0	1	1	0	1	1	2	0	0	0	0	0
993	1	0	0	0	0	0	2	2	0	0	1	0	0	0	0	0	1	1	1	0	0	0	0	0	0	2	0	1	1	0	1	0	1	1	0	2	2	0	0	0	2	0	0	2	0	0	0	0	0
994	0	0	0	0	0	0	1	1	1	0	0	1	2	0	0	0	2	1	1	1	2	0	1	0	0	0	2	1	2	1	2	1	1	1	1	1	2	0	0	0	2	0	0	1	0	0	0	0	0
995	1	0	0	0	0	0	2	2	0	0	0	0	1	0	0	0	1	1	1	1	2	1	0	0	0	0	2	2	2	2	0	0	0	2	1	2	1	0	2	2	0	0	0	1	0	1	0	1	0
996	0	0	0	0	0	0	2	2	0	0	0	1	1	0	0	1	1	1	1	1	1	0	0	0	0	0	0	0	2	1	0	2	2	0	0	0	0	0	1	1	0	1	1	2	0	2	0	0	1
997	0	0	0	0	0	0	0	1	1	0	0	0	1	0	0	0	0	2	2	0	0	0	0	0	0	1	2	1	2	1	2	1	1	1	0	1	1	0	1	1	1	0	1	2	1	0	0	1	0
998	1	1	1	0	0	0	1	1	1	0	1	0	0	0	0	0	1	1	1	1	2	0	0	0	0	0	2	0	2	1	0	1	1	1	0	1	0	0	2	1	0	1	1	1	1	0	0	0	0
999	1	0	0	0	0	0	2	2	0	1	0	0	1	0	0	0	1	0	0	2	2	0	0	0	0	2	1	0	2	1	0	2	2	2	1	2	1	0	0	0	2	0	0	1	0	1	0	0	0
1000	1	0	0	0	0	0	0	1	0	0	1	0	1	0	0	0	0	1	0	2	2	0	0	0	0	1	2	0	2	2	0	1	1	2	1	2	2	0	0	0	1	1	1	1	1	1	0	0	1
[truncated: 252 more columns]
