# Supplementary material for: KNN-MDR: a learning approach for improving interactions mapping performances in genome wide association studies
Source: BMC Bioinformatics. 2017 Mar 21;18:184. doi: 10.1186/s12859-017-1599-7 (PMC5361736; doi:10.1186/s12859-017-1599-7)
Supplement: Supplementary file 6 — The data set(s) supporting the results of Table 4. (ZIP 7095 kb) [file 12859_2017_1599_MOESM6_ESM.zip › 100 simulations/S33/mkallsimul.dat]

1	1	0	0	0	0	2	2	1	1	1	1	1	1	0	0	1	0	0	2	0	0	0	1	1	0	1	0	1	0	1	2	1	1	0	2	1	2	0	2	2	0	0	0	1	0	0	0	0	0
2	1	2	1	1	0	1	1	1	1	1	0	1	2	1	0	0	0	0	0	1	1	0	0	2	0	1	0	2	1	1	1	1	1	1	1	1	0	0	0	0	2	1	1	2	0	1	0	0	0
3	0	2	0	0	0	0	2	2	1	1	0	0	0	0	0	0	0	0	1	0	0	0	0	2	0	2	0	2	1	1	0	1	1	0	1	1	2	0	1	0	1	0	0	2	0	1	0	0	1
4	0	1	0	0	0	1	2	2	0	0	0	0	0	0	0	0	0	1	0	1	1	1	0	2	0	2	0	2	1	2	2	0	0	0	1	1	1	0	0	0	2	0	0	2	1	0	0	0	0
5	1	1	1	1	1	2	2	1	1	1	0	1	1	1	0	0	1	0	2	1	1	0	0	2	0	2	0	2	0	2	1	1	2	0	1	2	0	0	0	0	2	0	0	2	0	2	0	0	1
6	1	1	0	0	0	0	1	2	0	0	2	1	1	0	0	0	0	0	0	1	0	0	0	2	0	1	0	1	0	1	2	2	1	1	1	1	2	0	1	1	0	0	0	1	0	0	0	0	0
7	1	2	1	0	1	1	1	2	0	0	1	1	1	0	0	1	1	2	0	2	2	1	0	2	0	0	1	2	0	1	0	1	1	0	1	1	1	0	0	0	2	0	0	1	1	1	1	0	1
8	0	1	0	0	0	1	2	1	1	2	0	0	1	1	0	0	0	0	2	1	1	0	0	2	0	0	0	2	0	1	1	1	2	0	1	2	1	1	0	0	1	0	0	2	0	0	1	0	0
9	1	2	1	1	0	1	2	0	1	1	2	0	0	0	0	0	1	1	1	1	0	0	0	2	0	2	0	1	1	2	0	2	1	0	1	1	1	0	0	0	1	0	0	1	0	1	0	1	0
10	1	1	0	0	0	0	1	1	1	1	1	0	0	0	0	0	0	0	0	0	0	2	0	2	0	1	0	2	0	2	2	1	1	1	0	2	1	1	0	0	0	0	0	2	1	0	1	0	0
11	0	1	0	0	0	1	2	1	1	2	0	1	1	0	0	1	0	0	1	0	0	1	0	2	0	0	0	1	1	2	0	1	1	1	1	1	0	0	1	1	1	0	0	2	2	1	0	0	0
12	1	1	0	1	0	2	1	2	1	1	1	0	0	0	0	0	0	2	0	2	0	0	1	1	0	2	0	2	0	2	1	0	1	0	0	2	2	0	0	1	1	0	0	2	0	0	0	0	2
13	0	0	0	0	0	1	1	1	1	1	0	1	2	1	0	0	0	0	2	1	1	0	0	2	0	0	0	2	0	2	0	0	0	0	0	2	1	0	1	1	1	0	0	2	0	0	0	0	0
14	1	1	0	1	0	2	2	1	1	1	1	0	1	1	0	0	0	0	1	0	0	0	0	2	0	0	0	2	1	2	1	1	1	0	1	1	0	0	0	1	1	0	0	2	0	1	0	0	0
15	1	1	0	1	0	1	1	2	0	1	1	1	1	0	0	0	0	1	1	0	0	0	0	2	0	1	0	2	2	1	2	1	1	0	0	2	1	1	0	0	1	0	1	2	1	0	0	0	0
16	0	1	0	1	0	1	2	1	2	2	0	0	0	0	0	0	0	1	2	0	0	0	0	2	0	1	0	2	0	2	0	0	0	1	0	2	1	0	0	0	0	0	0	1	0	0	0	0	1
17	1	0	0	0	0	1	2	1	2	2	0	0	0	0	0	0	0	0	2	0	0	0	0	2	0	0	0	2	0	2	2	1	1	0	1	1	1	0	0	0	2	1	1	2	1	0	0	0	1
18	1	1	0	1	0	1	2	2	1	1	0	1	2	1	1	0	0	0	0	0	0	0	1	1	0	1	0	1	0	1	1	1	1	0	1	1	0	0	0	0	2	0	0	1	1	0	1	0	0
19	1	0	0	0	0	1	2	1	1	2	0	2	2	1	0	0	0	1	1	1	1	0	0	2	0	0	0	2	1	2	2	1	1	0	1	2	0	0	0	0	2	0	0	1	0	1	0	0	0
20	0	2	1	1	0	1	1	1	1	1	1	0	2	2	0	0	0	0	1	0	0	0	0	2	0	1	0	2	2	0	2	0	0	0	1	1	0	0	0	0	1	1	1	1	1	2	0	0	0
21	0	2	0	0	0	0	2	0	2	2	0	1	1	0	0	1	0	0	1	0	0	0	1	1	0	1	0	2	1	1	1	0	0	0	0	2	2	0	1	1	1	1	1	2	1	0	0	0	0
22	0	1	0	1	0	2	1	1	1	1	1	0	0	0	0	0	1	0	2	1	1	0	1	1	0	1	1	2	0	2	1	1	1	0	1	1	0	0	0	0	2	0	0	2	2	0	0	0	0
23	1	2	1	0	0	1	2	2	0	1	0	0	1	1	0	0	0	1	1	1	0	0	0	2	0	0	0	2	2	1	2	0	0	0	0	2	2	0	1	1	0	0	0	1	1	0	0	1	1
24	0	1	0	0	0	0	2	2	0	0	0	1	1	0	0	0	0	0	1	1	1	1	0	2	0	0	0	1	1	2	0	2	2	0	1	1	1	1	0	0	1	0	0	1	1	1	1	0	0
25	0	1	0	1	0	1	2	2	0	0	0	1	1	1	0	0	0	1	1	0	0	0	0	2	0	1	0	2	0	2	0	1	0	0	1	1	2	0	0	0	1	1	0	0	1	0	0	0	0
26	0	0	0	0	0	1	1	2	0	1	1	0	1	1	0	0	0	1	0	1	1	0	0	2	0	0	0	1	2	2	0	1	1	0	1	1	2	0	1	0	2	0	0	2	1	0	0	0	1
27	1	1	0	2	0	2	2	0	1	1	1	0	0	0	0	0	0	1	2	1	0	0	0	2	0	0	0	2	0	1	1	0	0	1	0	2	1	0	1	1	1	1	1	2	1	1	0	0	0
28	0	1	0	1	0	1	2	1	1	1	1	0	1	1	0	0	0	1	1	1	1	0	0	2	0	2	1	2	0	2	0	1	1	0	1	1	1	0	0	0	1	0	0	1	0	1	1	0	0
29	0	2	1	1	1	1	2	2	0	1	0	1	2	1	0	0	0	1	1	1	1	0	0	2	0	0	0	1	1	2	1	1	0	2	0	2	2	0	0	0	1	0	0	1	0	1	1	0	0
30	1	0	0	0	0	1	2	1	1	2	0	1	2	1	0	0	0	1	2	1	1	0	0	2	0	2	0	1	1	2	0	2	1	2	1	1	1	0	2	2	0	1	1	1	1	0	0	0	0
31	1	1	0	1	0	1	1	2	0	0	1	0	0	0	0	1	0	2	1	0	0	0	1	1	0	2	0	2	0	2	0	1	0	1	1	1	1	0	0	0	2	0	0	1	0	0	0	0	1
32	0	0	0	0	0	2	2	2	0	0	0	0	0	0	0	0	0	1	2	0	0	0	1	1	1	0	0	2	0	2	2	1	2	1	2	2	2	0	0	1	1	1	1	1	1	1	1	0	0
33	0	2	0	0	0	0	2	1	2	2	0	2	2	0	1	1	0	2	1	1	1	0	0	2	0	1	0	1	2	2	0	0	0	0	0	2	2	0	1	0	1	1	1	2	0	0	0	0	0
34	0	2	0	0	0	2	2	1	1	2	0	1	1	0	0	0	0	0	2	0	0	0	1	1	0	0	0	1	2	1	1	0	1	0	0	2	2	0	2	1	0	0	0	1	0	0	0	1	0
35	1	1	0	0	0	1	2	2	1	1	1	0	0	0	0	0	0	0	1	1	1	0	1	1	0	1	0	2	1	2	2	1	1	1	1	1	1	0	0	0	1	1	1	2	0	1	0	0	0
36	1	1	0	0	0	0	1	1	0	0	1	0	0	0	0	0	0	1	1	1	0	0	1	1	0	1	0	1	1	2	1	1	1	2	1	1	1	0	2	2	0	0	0	2	1	0	1	0	0
37	1	1	0	0	0	1	2	2	2	2	0	0	0	0	0	0	0	0	2	0	0	0	0	2	0	1	0	1	1	2	0	1	2	0	0	2	1	1	0	0	0	1	1	2	1	0	0	0	0
38	0	1	0	0	0	2	2	1	1	1	1	0	0	0	0	0	0	0	1	1	0	0	0	2	0	0	0	2	2	1	2	0	1	0	0	2	2	0	0	0	1	0	0	1	0	0	0	0	0
39	1	0	1	0	1	1	2	2	0	0	1	1	1	0	0	0	0	0	1	1	1	0	0	2	0	2	0	0	1	2	1	1	1	1	2	1	1	0	0	0	0	1	1	2	1	0	0	0	1
40	1	1	0	0	0	1	1	1	1	1	1	1	2	1	0	0	1	1	1	1	0	1	1	1	0	1	0	2	0	2	1	1	1	0	0	2	1	0	0	0	2	1	1	1	1	2	0	0	1
41	0	2	0	0	0	1	2	2	1	1	0	1	1	0	0	1	0	1	1	0	0	0	1	1	1	1	0	1	2	1	1	1	1	1	0	2	2	0	0	0	1	0	0	2	0	0	0	0	1
42	0	1	0	1	0	1	2	1	1	1	0	0	0	0	0	0	0	0	0	1	1	0	0	2	0	1	0	2	0	2	1	0	0	1	0	2	1	0	0	0	1	1	1	1	1	1	0	0	0
43	0	1	0	0	0	2	2	2	0	0	0	1	1	0	0	1	0	0	0	1	0	0	0	2	0	0	0	1	1	2	0	1	1	0	0	2	1	0	1	1	1	0	0	2	0	1	0	0	0
44	0	0	0	0	0	2	2	0	2	2	0	0	1	1	0	0	0	2	1	1	1	2	0	2	0	1	0	1	1	2	1	1	0	0	1	2	1	0	1	1	1	0	0	1	1	1	0	0	0
45	1	2	0	0	0	0	1	1	0	0	1	1	1	0	0	1	0	1	1	1	1	0	1	1	1	0	0	1	1	2	0	1	1	1	1	1	0	0	0	0	2	1	0	1	0	1	0	1	1
46	1	1	0	1	0	2	1	1	1	1	0	1	1	0	0	0	0	0	2	0	0	0	0	2	0	0	0	2	0	1	0	1	1	0	1	1	1	0	1	1	1	1	1	2	1	0	0	0	0
47	1	1	0	1	0	1	2	0	2	2	0	1	1	0	0	1	0	1	2	0	0	0	0	2	0	1	0	1	1	2	0	0	2	1	2	2	2	0	0	0	1	0	0	2	0	2	0	0	1
48	0	2	1	2	0	2	2	2	1	2	0	1	0	0	0	0	0	0	0	1	0	0	1	1	0	0	0	1	1	2	0	1	1	0	0	2	1	0	2	2	0	0	0	1	0	0	1	0	1
49	0	2	0	0	0	1	1	1	1	1	0	1	2	1	0	0	0	1	2	0	0	0	0	2	0	0	0	2	0	2	0	0	2	1	2	2	2	0	1	1	0	0	0	2	1	0	1	0	1
50	0	1	0	0	0	2	2	2	1	1	0	0	0	0	0	0	0	2	1	0	0	0	0	2	0	0	0	2	1	2	0	1	1	1	0	2	0	0	0	0	2	0	0	2	1	0	0	0	1
51	1	0	0	0	0	1	2	0	2	2	0	0	0	0	0	0	0	0	2	0	0	0	1	1	0	0	0	2	1	2	1	1	1	0	1	1	1	0	0	0	2	0	0	1	0	1	0	0	0
52	0	1	0	1	0	2	2	1	1	1	0	1	2	2	0	0	0	1	1	0	0	0	0	2	0	1	0	2	1	1	0	1	1	0	1	0	1	0	1	1	1	0	0	1	0	1	0	0	1
53	1	1	0	0	0	1	0	2	0	0	2	0	2	1	0	0	0	0	2	1	1	0	0	2	0	1	0	1	1	2	0	0	1	1	1	2	1	1	1	1	0	0	0	1	0	0	0	0	1
54	1	2	1	0	0	0	2	1	1	1	0	1	1	2	0	0	0	0	2	0	0	0	1	1	0	1	0	2	0	2	0	1	1	1	1	1	1	0	1	1	1	1	1	1	1	1	0	0	1
55	0	2	1	1	0	1	2	1	1	1	0	0	1	1	0	0	0	1	1	1	1	0	0	2	0	1	1	2	1	2	0	2	2	0	1	1	2	0	2	2	1	0	0	2	0	1	1	0	1
56	0	2	1	0	0	0	1	1	1	1	1	0	0	0	0	0	0	1	1	0	0	0	0	2	0	1	0	2	0	1	2	0	1	0	1	2	2	1	0	0	0	0	0	2	0	0	0	0	0
57	0	1	0	0	0	1	2	2	0	1	0	1	2	1	0	1	0	1	0	1	1	0	0	2	0	1	0	1	1	2	0	2	1	2	1	1	2	1	0	0	0	0	0	0	0	1	0	0	1
58	1	2	0	0	0	2	2	2	0	1	0	0	1	1	0	0	0	1	1	0	0	0	0	2	0	0	0	1	1	2	0	1	1	1	1	2	0	0	0	1	1	0	0	2	0	2	0	1	0
59	1	2	0	1	0	1	1	1	1	2	0	0	0	0	0	0	0	1	1	1	0	0	0	2	0	1	1	1	1	2	0	1	1	0	1	1	1	1	0	0	1	0	0	2	0	0	0	0	0
60	0	0	0	0	0	1	2	2	0	0	0	0	2	0	1	0	0	0	0	1	1	0	0	2	0	0	0	2	0	1	0	2	2	0	1	1	1	0	1	1	1	1	0	0	2	1	1	0	0
61	1	1	0	0	0	1	2	2	0	1	0	0	1	1	0	0	0	1	2	0	0	0	0	2	0	2	0	2	0	2	0	1	0	1	0	2	1	0	1	1	1	0	0	1	0	0	0	0	0
62	0	2	0	0	0	1	2	2	0	0	1	1	2	1	0	0	0	1	0	0	0	1	0	2	0	2	0	0	1	1	0	1	1	2	2	2	2	0	1	1	0	0	0	1	0	1	0	0	0
63	0	1	1	1	1	2	2	1	1	1	0	0	0	0	0	0	0	0	1	1	0	0	0	2	0	1	1	2	1	2	0	0	1	1	1	2	1	1	0	0	0	0	0	1	1	1	0	1	0
64	0	1	0	0	0	0	1	2	0	0	1	0	1	0	1	0	0	1	2	0	0	0	2	0	0	0	0	1	0	1	0	0	0	0	0	2	2	0	1	1	1	1	1	2	1	0	0	0	1
65	1	1	0	1	0	2	2	2	0	0	1	1	1	0	0	0	0	0	2	0	0	0	0	2	0	2	0	2	1	2	2	2	1	0	0	2	1	0	0	0	2	0	0	1	0	1	0	0	1
66	1	2	1	1	0	1	1	1	1	1	0	2	2	0	0	1	0	0	2	0	0	0	0	2	0	0	0	2	0	1	0	0	0	1	2	2	1	0	1	1	1	0	0	2	1	0	0	0	0
67	0	1	0	0	0	1	2	1	2	2	0	1	1	1	0	0	1	2	0	2	2	0	1	1	1	2	0	2	0	2	1	1	1	0	0	2	1	0	1	1	1	1	1	2	0	0	0	0	0
68	0	0	0	0	0	1	2	1	1	1	0	1	0	0	0	0	0	1	1	0	0	0	0	2	0	2	0	1	0	1	2	1	1	0	0	2	2	0	0	0	1	1	1	1	1	0	0	0	0
69	1	2	0	0	0	0	1	2	0	0	1	0	0	0	0	0	0	2	1	1	1	0	0	2	0	1	0	1	0	1	2	0	1	1	1	2	1	0	1	1	1	0	0	2	0	2	1	0	1
70	1	2	0	2	0	2	1	2	0	0	1	0	0	0	0	0	0	0	1	1	1	0	0	2	0	1	0	2	1	2	2	1	1	1	0	2	1	0	0	0	1	1	1	1	1	2	0	0	1
71	0	1	0	1	0	1	2	2	0	1	0	0	0	0	0	0	0	1	2	1	1	0	0	2	0	0	0	1	0	1	1	1	1	0	0	2	1	0	0	0	1	0	0	2	1	0	0	0	0
72	0	0	0	0	0	2	0	1	1	1	1	0	1	0	0	0	0	0	1	0	0	0	1	1	1	1	0	2	0	2	0	1	1	0	1	1	1	1	1	1	0	0	0	2	2	0	0	0	0
73	0	2	0	0	0	0	1	1	1	1	2	0	1	1	0	0	0	2	2	0	0	0	0	2	0	2	0	2	0	1	1	0	0	0	0	2	0	0	0	0	1	1	1	2	0	1	0	0	0
74	1	1	0	1	0	1	2	1	1	1	0	0	0	0	0	0	0	1	0	1	1	2	0	2	0	1	0	2	0	1	2	0	1	1	1	2	2	0	2	2	0	0	0	2	1	0	0	0	2
75	1	1	0	0	0	2	2	0	2	2	0	0	0	0	0	0	0	0	2	0	0	0	1	1	0	0	0	2	0	2	0	2	2	0	2	0	1	0	0	0	2	0	0	2	0	0	0	0	0
76	0	1	1	0	1	1	1	2	0	0	2	1	1	0	0	1	0	2	2	0	0	0	1	1	0	2	0	2	0	2	0	2	1	0	1	1	1	0	0	0	2	0	1	1	1	1	0	0	0
77	0	2	0	2	0	2	2	2	1	1	0	0	1	2	0	0	0	2	1	1	1	0	0	2	0	1	0	2	2	1	2	1	1	1	1	1	2	0	1	1	1	0	0	1	0	1	0	0	0
78	1	0	0	0	0	2	2	1	1	1	0	1	1	0	0	1	0	0	2	0	0	0	0	2	0	0	1	2	1	2	0	1	1	1	1	2	1	0	1	0	1	0	0	0	0	1	0	0	0
79	0	2	0	0	0	1	1	2	0	0	0	0	1	1	0	0	0	2	2	1	1	0	0	2	0	0	0	1	0	1	0	1	1	0	1	2	1	0	0	0	2	1	1	1	1	0	0	0	0
80	1	2	0	0	0	0	2	2	0	1	1	0	0	0	0	0	0	1	0	2	2	0	0	2	0	0	0	1	1	2	1	1	1	1	1	2	1	0	0	0	1	0	0	0	0	1	0	0	1
81	0	1	0	0	0	1	0	2	0	0	1	0	0	0	0	0	0	0	1	2	1	0	1	1	1	1	0	2	1	2	0	0	1	1	1	2	1	0	0	0	2	0	0	2	1	0	0	0	2
82	1	2	0	0	0	0	2	1	1	1	0	0	1	1	0	0	0	0	1	0	0	0	0	2	0	1	0	1	1	2	0	1	1	0	1	2	2	0	0	0	0	1	1	2	2	0	1	0	1
83	1	2	0	1	0	1	1	2	0	0	1	1	1	0	0	1	0	1	1	1	1	0	0	2	0	1	0	1	2	2	1	1	1	0	1	1	1	0	1	1	1	0	0	1	0	1	0	0	0
84	0	1	0	0	0	1	1	1	2	2	0	1	2	1	0	0	0	0	0	1	1	0	0	2	0	1	0	2	0	1	0	2	2	0	0	2	2	0	0	0	0	2	2	2	2	0	1	0	0
85	0	1	0	0	0	1	1	2	0	0	1	1	1	0	0	1	0	2	1	1	0	0	0	2	0	1	0	1	2	2	0	1	1	0	1	1	1	0	2	2	0	0	0	2	0	1	0	0	0
86	0	1	0	1	0	1	1	2	0	0	1	0	1	1	0	0	0	1	0	1	1	0	0	2	0	0	0	2	0	1	2	1	1	2	1	1	1	0	2	2	0	0	0	2	0	1	0	0	0
87	1	0	0	0	0	1	0	2	0	0	2	0	0	0	0	0	1	1	1	1	0	0	0	2	0	1	0	2	1	2	1	1	1	0	0	2	1	0	0	0	1	0	0	1	0	1	0	0	0
88	1	2	0	1	0	1	1	1	0	0	2	0	0	0	0	0	1	1	1	0	0	0	0	2	0	0	0	2	1	2	2	1	1	1	0	2	2	0	1	1	1	0	0	2	1	2	0	0	0
89	0	2	0	0	0	0	2	2	0	1	0	0	1	1	0	0	0	0	2	1	1	0	0	2	0	1	0	2	1	2	0	2	2	0	0	2	1	0	1	1	1	1	0	1	0	0	0	0	1
90	1	2	0	0	0	0	2	2	0	0	0	0	0	0	0	0	0	0	2	1	1	0	0	2	0	1	0	1	0	1	1	0	0	0	0	2	1	0	1	1	1	0	0	2	0	0	0	0	1
91	1	1	0	0	0	1	2	2	0	1	0	1	1	1	0	0	0	1	2	1	0	0	0	2	0	1	0	2	0	1	1	0	0	2	1	2	1	0	0	0	2	1	1	2	1	1	1	0	0
92	0	2	0	1	0	1	1	1	1	1	1	1	1	1	0	0	0	0	2	1	1	0	0	2	0	1	2	2	1	2	1	1	1	0	1	2	1	0	0	0	1	1	0	1	1	1	0	0	1
93	0	1	0	0	0	1	2	1	1	2	0	2	2	2	0	0	0	0	0	1	1	0	0	2	0	2	0	2	0	2	2	1	0	1	1	1	2	0	1	1	0	0	0	2	0	0	1	0	0
94	0	0	0	0	0	2	1	2	0	1	1	0	1	1	0	0	0	2	1	1	0	0	1	1	0	1	0	2	0	2	0	1	1	0	0	2	1	0	0	0	0	0	0	2	0	1	0	0	0
95	0	2	0	0	0	0	1	1	1	1	1	0	0	0	0	0	0	0	0	1	1	0	0	2	0	2	0	2	0	1	1	2	2	0	1	1	2	0	1	1	0	1	1	1	1	2	0	0	0
96	1	2	0	0	0	0	1	2	0	2	1	0	0	0	0	0	0	1	0	1	1	0	1	1	1	1	0	0	2	2	0	2	2	1	1	2	2	0	2	2	0	0	0	2	1	0	1	0	1
97	0	1	0	0	0	2	1	2	0	0	1	0	1	1	0	0	0	1	1	1	0	0	1	1	0	1	0	2	1	2	1	1	1	0	0	2	1	0	1	1	1	2	2	2	1	1	0	0	0
98	1	1	1	0	1	1	1	1	1	1	0	0	0	0	0	0	1	2	1	1	1	0	0	2	0	1	0	2	0	2	1	1	1	0	0	2	2	0	1	1	0	0	0	1	0	1	0	1	0
99	1	1	0	0	0	1	1	1	0	0	1	0	0	0	0	0	0	0	1	1	0	0	0	2	0	0	0	2	0	2	1	0	0	1	0	2	2	0	1	1	0	0	0	2	0	2	0	1	0
100	0	1	0	0	0	1	2	2	0	0	0	0	1	1	0	0	0	1	2	1	1	0	1	1	0	1	0	1	1	2	0	1	1	1	0	2	1	0	0	0	1	0	0	1	0	0	0	1	0
101	0	1	1	0	1	1	2	0	2	2	0	1	1	0	0	0	0	0	1	0	0	0	0	2	0	0	0	2	0	2	1	1	2	0	0	2	1	0	1	1	1	0	0	1	0	0	0	2	0
102	0	1	1	0	0	2	2	1	1	1	1	0	2	2	0	0	0	0	0	0	0	0	0	2	0	2	0	2	0	2	0	0	0	1	2	2	1	0	0	0	1	0	0	2	0	2	0	0	1
103	0	2	0	1	0	1	2	0	2	2	0	1	2	1	0	0	0	0	2	0	0	1	0	2	0	1	0	2	0	1	0	1	2	0	1	2	2	0	1	1	1	1	0	0	1	0	0	0	0
104	1	1	0	0	0	0	2	1	1	1	0	0	0	0	0	0	0	0	1	1	1	0	0	2	0	1	0	2	1	2	2	1	1	0	0	2	1	1	0	0	1	0	0	2	1	0	0	0	0
105	1	1	0	0	0	1	1	1	1	2	0	0	1	1	0	0	0	1	1	0	0	0	0	2	0	1	0	1	2	2	0	0	0	0	1	1	1	0	1	1	1	2	1	2	1	0	0	0	0
106	1	1	0	0	0	0	2	0	1	1	1	1	1	1	0	0	0	1	1	0	0	1	1	1	0	1	0	2	1	2	2	0	0	1	0	2	2	0	1	1	1	1	1	2	1	0	0	0	0
107	1	1	0	1	0	1	2	2	0	1	0	0	0	0	0	0	0	1	2	0	0	0	0	2	0	0	0	1	0	1	0	0	0	0	1	1	1	0	1	1	1	0	0	2	0	0	1	0	0
108	1	1	0	1	0	1	2	2	0	1	0	0	1	1	0	0	0	1	2	0	0	0	0	2	0	1	0	2	0	2	0	1	1	0	1	1	1	0	1	0	1	1	1	2	0	0	0	0	2
109	0	2	0	0	0	0	2	1	1	2	0	0	1	1	0	0	0	1	1	0	0	1	0	2	0	2	0	2	1	2	2	1	1	0	1	2	1	0	0	0	2	0	0	2	0	0	0	1	0
110	0	2	0	1	0	1	0	1	1	1	1	1	2	1	0	1	0	0	2	0	0	0	0	2	0	1	0	1	1	2	0	1	1	0	1	1	1	0	0	0	2	0	0	1	0	0	0	1	0
111	0	0	0	0	0	1	2	1	1	1	0	1	1	0	0	0	0	1	1	0	0	0	0	2	0	0	0	1	2	2	1	1	1	1	0	2	1	0	0	0	1	0	0	2	0	1	0	0	1
112	0	1	0	1	0	1	1	2	0	0	1	0	0	0	0	0	0	0	1	0	0	0	1	1	1	0	1	2	0	2	1	2	1	0	0	2	2	0	1	1	1	0	0	2	0	0	0	0	1
113	1	1	1	1	0	2	2	1	1	1	0	0	1	1	0	0	0	0	1	1	1	0	0	2	0	2	0	1	2	2	0	0	0	0	0	2	2	0	1	1	1	0	0	1	0	1	0	0	0
114	1	2	0	0	0	0	2	0	2	2	0	0	0	0	0	0	0	1	1	0	0	0	0	2	0	1	0	1	2	2	0	1	0	1	0	2	1	0	0	0	1	0	0	2	0	0	1	0	1
115	0	0	0	0	0	1	2	1	1	1	1	0	0	1	0	0	0	0	1	0	0	1	1	1	1	1	0	2	2	2	0	2	2	0	1	1	1	0	0	0	1	0	0	1	0	0	0	2	0
116	1	1	0	0	0	1	2	1	1	1	1	0	2	2	0	0	0	1	1	1	1	0	0	2	0	2	0	2	0	2	0	2	1	0	1	1	0	0	0	0	2	1	1	2	1	1	1	1	0
117	0	1	0	1	0	1	1	1	1	2	0	0	0	0	0	0	0	1	1	0	0	0	0	2	0	0	0	2	1	2	2	2	1	1	0	2	2	0	1	1	1	0	0	1	0	0	0	0	0
118	1	2	0	0	0	0	1	1	0	0	1	0	1	0	1	0	0	0	1	1	1	0	0	2	0	1	1	2	0	2	0	0	0	0	0	2	2	0	2	1	0	0	0	2	2	1	0	0	0
119	1	0	0	0	0	0	2	2	0	1	0	0	1	0	0	0	0	1	1	1	0	0	0	2	0	0	0	0	1	1	0	1	1	0	0	2	0	0	0	0	1	0	0	2	0	1	0	1	0
120	0	1	0	0	0	2	2	1	1	1	0	2	2	0	1	1	1	1	1	0	0	0	0	2	0	0	0	1	0	1	0	1	0	2	0	2	1	1	0	0	0	0	0	2	0	0	0	0	0
121	0	1	0	0	0	2	1	1	1	2	0	0	0	0	0	0	0	0	1	1	1	0	0	2	0	0	0	2	0	2	0	2	1	1	1	1	2	0	2	2	0	1	1	2	1	0	0	0	1
122	1	1	0	1	0	1	0	2	0	0	2	0	0	0	0	0	0	0	1	0	0	0	0	2	0	1	0	2	0	2	1	1	0	1	0	2	0	1	0	0	1	0	0	2	0	1	0	0	0
123	1	0	0	0	0	1	1	2	0	1	1	1	1	1	0	0	0	0	1	0	0	0	0	2	0	1	0	2	1	1	1	1	2	0	1	2	2	0	1	1	1	1	1	2	1	0	0	0	0
124	1	1	0	1	0	1	2	2	1	1	0	1	1	0	0	1	0	1	1	1	1	0	0	2	0	0	0	2	2	1	2	2	2	0	0	2	2	0	2	2	0	0	1	1	1	0	0	1	0
125	0	1	0	1	0	2	2	0	2	2	0	1	2	1	0	0	0	0	2	1	1	0	0	2	0	0	0	1	1	2	0	0	0	0	0	2	2	0	0	0	2	1	1	1	1	1	1	1	0
126	0	1	0	1	0	1	2	0	2	2	0	0	0	0	0	0	0	0	2	0	0	0	0	2	0	0	0	2	0	2	2	2	2	0	2	0	1	1	0	0	1	1	0	0	2	1	1	0	0
127	1	0	0	1	0	2	1	1	1	1	1	1	1	0	0	0	0	1	0	0	0	0	0	2	0	2	0	2	0	2	1	2	2	0	0	2	2	0	2	2	0	0	0	2	0	0	0	0	1
128	1	2	0	0	0	0	2	0	2	2	0	0	0	0	0	0	0	0	1	1	1	0	2	0	0	0	0	1	0	1	0	0	2	1	2	2	1	0	1	0	1	0	0	1	0	1	0	1	0
129	1	0	0	1	0	2	1	2	0	0	1	0	0	0	0	0	0	1	1	1	0	0	0	2	0	0	0	1	2	1	1	1	1	1	1	1	0	0	0	0	1	0	0	1	0	0	1	0	0
130	1	1	0	0	0	1	2	2	0	1	0	0	0	0	0	0	0	0	1	0	0	0	0	2	0	2	0	1	0	1	0	1	1	0	1	2	1	0	0	0	2	1	1	1	1	1	0	0	0
131	0	0	0	2	0	2	2	2	0	1	0	0	0	0	0	0	0	0	1	1	1	0	0	2	0	0	0	2	1	2	0	2	1	0	0	2	0	0	0	0	1	0	0	1	0	1	0	0	0
132	0	0	1	0	0	2	1	2	1	1	0	2	2	1	0	1	0	1	2	0	0	0	1	2	0	0	0	2	0	1	1	2	1	1	1	1	1	0	0	0	0	0	0	1	1	0	0	0	0
133	1	1	0	0	0	1	0	1	1	1	1	0	1	0	0	0	0	2	1	1	1	0	0	2	0	2	0	1	1	2	1	0	1	0	0	2	1	0	0	0	2	1	0	1	1	1	0	0	0
134	0	2	1	1	1	1	1	1	0	0	2	0	0	0	0	0	0	1	1	1	1	1	0	2	0	2	0	1	2	2	0	1	0	0	1	2	1	1	0	0	1	0	0	1	1	1	0	0	0
135	0	1	1	1	1	2	0	2	0	0	2	0	0	0	0	0	0	1	2	0	0	0	0	2	0	0	0	1	1	2	1	2	1	0	1	1	1	2	0	0	1	0	0	2	0	0	0	0	0
136	0	0	0	0	0	2	2	0	2	2	0	0	1	1	0	0	0	0	1	1	1	0	1	1	1	1	0	1	0	1	1	2	2	0	0	2	1	0	0	0	2	0	0	1	1	1	0	0	0
137	0	1	0	0	0	1	1	1	1	1	1	1	1	0	0	0	0	0	1	0	0	0	0	2	0	1	0	2	1	2	0	1	1	0	0	2	0	0	0	0	1	0	1	2	1	0	0	1	0
138	1	1	0	1	0	2	2	1	1	1	0	1	2	1	0	0	0	1	0	2	1	0	0	2	0	1	0	1	1	2	1	1	2	0	2	1	0	0	0	0	1	0	0	2	1	0	0	0	0
139	1	1	1	1	1	2	0	2	0	0	2	0	1	1	0	0	0	1	2	1	1	1	0	2	0	0	0	2	1	2	2	1	1	1	0	2	2	0	2	2	0	0	0	2	1	0	0	0	0
140	1	2	0	0	0	1	2	2	0	0	0	0	1	1	0	0	0	0	1	1	1	0	0	2	0	1	0	2	1	1	1	2	2	0	1	1	1	0	0	0	2	0	0	1	0	0	1	0	0
141	0	1	0	0	0	1	2	1	1	1	1	0	1	0	1	0	0	1	2	1	1	1	1	1	0	1	0	2	0	1	1	1	1	0	1	2	2	0	1	1	0	0	0	2	1	0	0	1	0
142	1	2	0	0	0	0	1	2	0	1	1	0	0	0	0	0	0	2	1	0	0	0	0	2	0	0	0	2	0	2	1	0	0	1	0	2	2	0	2	1	0	0	0	2	1	1	0	0	0
143	0	1	0	0	0	1	2	1	1	2	0	0	1	1	0	0	0	0	2	1	1	0	0	2	0	1	1	1	1	2	0	2	1	1	0	2	2	0	0	0	1	1	0	1	1	1	0	0	0
144	0	2	0	0	0	0	0	1	1	1	1	0	1	1	0	0	0	1	1	1	1	0	0	2	0	1	0	1	1	2	0	1	1	0	0	2	2	0	1	1	1	2	2	2	2	0	0	1	0
145	1	1	0	0	0	1	1	2	0	0	2	0	0	0	0	0	1	1	1	0	0	0	0	2	0	0	0	1	1	2	1	2	2	0	1	1	1	1	0	0	0	0	0	1	0	1	0	1	0
146	1	2	0	0	0	1	2	2	0	0	1	1	2	2	0	0	0	1	2	1	1	0	0	2	0	1	1	2	1	2	0	0	0	1	0	2	2	0	2	1	0	0	0	1	0	1	0	0	0
147	1	1	0	1	0	1	2	2	0	1	0	2	2	1	0	1	0	1	1	1	1	0	1	1	1	1	0	2	0	2	2	2	2	0	2	0	1	1	0	0	1	1	1	2	1	0	1	0	0
148	1	1	0	0	0	1	1	1	0	0	1	0	0	0	0	0	0	0	2	0	0	0	0	2	0	1	0	1	1	2	0	1	1	1	0	2	0	0	0	0	2	0	0	1	0	0	1	0	0
149	1	1	0	1	0	2	2	0	2	2	0	0	0	0	0	0	0	0	1	2	1	0	0	2	0	0	0	1	0	1	0	2	1	1	1	1	1	0	0	0	1	0	0	1	1	0	0	0	0
150	0	1	0	1	0	2	2	1	1	1	0	0	0	0	0	0	0	1	2	1	1	1	0	2	0	1	0	2	0	1	2	2	2	0	1	1	1	1	0	0	0	0	0	1	1	1	1	1	0
151	1	0	0	1	0	2	2	2	0	1	0	0	1	0	0	0	0	2	1	1	1	0	0	2	0	0	0	2	1	1	1	1	1	0	1	2	1	1	0	0	0	0	0	2	0	0	0	0	1
152	0	2	0	0	0	1	2	2	0	1	1	0	2	2	0	0	0	1	2	0	0	0	2	0	1	0	0	2	1	2	0	0	1	2	1	2	1	0	1	1	1	0	0	1	0	1	1	0	0
153	1	1	1	1	0	1	1	1	1	2	0	0	2	2	0	0	0	0	2	0	0	0	1	1	0	0	0	1	1	2	1	1	1	1	1	1	1	0	0	0	1	0	0	0	0	0	0	0	2
154	1	2	0	0	0	0	1	2	0	0	1	0	0	0	0	0	0	0	1	1	0	0	0	2	0	1	0	2	0	2	0	0	0	1	0	2	2	0	1	1	1	1	1	2	0	1	0	0	0
155	1	1	0	1	0	2	2	2	0	1	0	0	2	2	0	0	0	0	2	0	0	0	0	2	0	0	0	1	0	1	0	2	1	1	0	2	1	0	1	0	1	0	0	1	1	0	0	0	0
156	1	1	0	1	0	2	2	2	1	1	1	0	0	0	0	0	0	0	1	0	0	0	0	2	0	1	0	1	2	2	0	0	0	0	0	2	1	0	1	1	1	0	0	2	0	2	0	0	0
157	0	0	0	0	0	1	2	1	1	1	0	0	1	1	0	0	0	0	2	0	0	0	0	2	0	1	1	2	1	2	0	2	2	0	2	1	2	0	0	0	0	0	1	2	1	0	0	0	1
158	0	2	0	0	0	1	1	1	1	1	0	1	2	1	0	1	0	1	2	0	0	0	0	2	0	1	0	2	0	2	1	2	1	0	0	2	2	0	2	1	0	0	0	2	0	0	0	1	0
159	1	1	0	0	0	0	2	1	1	1	1	0	0	0	0	0	0	0	2	0	0	0	0	2	0	2	0	2	0	2	1	1	1	0	0	2	2	0	1	1	1	1	1	1	1	2	0	0	0
160	0	2	1	0	0	0	2	1	0	0	1	0	0	0	0	0	0	0	1	1	1	0	1	1	1	1	0	2	1	1	2	0	0	0	0	2	1	0	0	0	1	1	1	2	1	0	0	0	0
161	1	1	1	1	0	1	1	1	1	1	0	0	0	0	0	0	0	0	1	0	0	0	1	1	1	1	0	2	1	2	1	1	2	0	2	1	1	0	1	1	1	0	1	1	1	0	0	0	0
162	1	2	0	1	0	1	2	1	2	2	0	0	1	1	0	0	0	0	1	1	1	0	1	1	1	1	0	2	0	2	1	1	1	0	1	1	1	0	0	0	1	1	1	2	0	1	0	0	1
163	1	2	0	1	0	1	1	1	1	1	0	0	1	1	0	0	0	1	1	1	0	0	1	1	0	1	0	2	0	1	0	0	1	1	1	2	1	0	0	0	2	0	0	2	0	0	0	0	0
164	0	1	0	0	0	0	1	2	0	0	1	0	0	0	0	0	0	2	1	1	1	0	1	1	0	1	0	0	1	2	1	2	2	0	0	2	1	1	0	0	1	1	0	1	1	1	0	0	1
165	1	0	1	0	0	2	1	2	1	1	0	0	1	1	0	0	1	0	2	1	1	0	1	1	1	1	0	1	1	2	1	1	1	0	1	2	1	0	2	2	0	1	0	1	1	1	0	0	0
166	1	1	0	0	0	1	2	2	0	1	0	0	0	0	0	0	0	1	2	0	0	0	0	2	0	2	0	2	0	1	0	2	2	0	0	2	0	0	0	1	1	0	0	2	0	1	1	0	0
167	0	2	1	1	0	1	2	1	1	2	0	2	2	1	0	0	0	0	1	0	0	2	0	2	0	1	0	2	0	2	0	1	2	0	1	2	1	0	0	0	1	0	0	2	0	0	1	1	0
168	0	1	0	0	0	0	1	1	0	0	1	0	0	0	0	0	0	0	1	0	0	0	0	2	0	0	0	2	0	2	1	2	1	1	1	1	2	0	1	1	1	0	0	2	0	2	1	1	0
169	1	0	0	1	0	2	2	2	0	1	0	0	1	1	0	0	0	1	2	1	0	0	0	2	0	2	0	2	0	2	1	2	1	1	0	2	0	0	0	0	2	0	0	0	0	0	0	0	0
170	1	1	1	0	1	1	1	2	0	1	1	1	1	0	0	1	0	1	1	1	1	0	0	2	0	1	0	2	0	2	1	1	1	2	1	1	1	0	0	0	0	1	1	1	1	2	0	0	1
171	0	1	0	0	0	1	2	2	0	0	1	0	1	1	0	0	0	0	1	1	0	1	0	2	0	1	0	1	1	2	0	1	1	0	1	2	1	1	1	1	0	1	1	1	1	1	0	1	0
172	1	0	0	1	0	2	2	0	2	2	0	0	1	1	0	0	0	0	0	0	0	0	0	2	0	2	0	1	0	1	0	1	1	0	1	1	0	0	0	0	2	0	0	2	0	0	1	0	0
173	0	1	0	1	0	1	2	2	2	2	0	0	0	0	0	0	0	1	1	1	1	0	0	2	0	2	0	2	0	2	0	1	0	0	1	1	1	1	0	0	1	1	1	2	1	1	0	0	0
174	1	2	1	0	0	1	1	2	0	0	1	0	0	0	0	0	0	0	1	1	1	0	0	2	0	1	0	1	2	2	1	0	0	1	0	2	1	0	0	0	2	2	2	2	2	1	0	1	0
175	1	2	0	0	0	1	1	2	1	1	0	2	2	1	0	0	0	0	1	0	0	0	1	1	1	1	0	1	1	2	0	1	1	0	1	2	2	0	0	1	1	1	1	2	1	0	0	0	0
176	0	1	0	0	0	2	2	1	1	2	0	0	1	1	0	0	0	0	2	0	0	0	1	1	0	2	1	2	1	2	0	2	1	1	0	2	0	0	0	0	1	0	0	2	0	1	0	0	1
177	1	2	0	0	0	0	2	2	0	0	1	1	1	0	1	0	0	0	0	1	1	0	1	1	1	1	0	1	1	2	0	1	1	0	1	2	2	0	1	1	0	1	1	2	1	1	0	0	0
178	0	0	0	0	0	2	2	2	0	0	1	1	2	1	0	0	0	0	2	1	0	0	0	2	0	1	0	1	1	1	1	1	1	1	1	1	0	0	1	1	1	0	1	2	1	0	1	0	0
179	0	1	0	0	0	0	2	1	0	0	0	0	1	0	1	0	0	1	2	0	0	0	1	1	0	1	0	2	0	2	2	1	1	2	1	1	2	0	1	1	0	0	0	2	0	2	0	0	0
180	1	0	0	0	0	2	2	1	1	2	0	0	1	1	0	0	0	0	1	0	0	0	0	2	0	1	0	2	0	2	0	1	1	1	0	2	2	0	1	0	0	0	0	2	0	1	0	0	0
181	1	0	0	0	0	2	2	2	0	1	0	0	1	1	0	0	0	0	1	1	1	0	0	2	0	0	0	2	1	2	2	1	0	0	0	2	1	0	0	0	1	1	0	1	0	0	0	0	0
182	0	2	0	0	0	0	2	0	2	2	0	0	1	1	0	0	0	0	2	0	0	0	0	2	0	2	0	2	2	1	2	0	0	0	1	1	1	1	0	0	0	1	1	2	2	1	0	0	0
183	0	2	0	0	0	1	2	0	1	1	2	1	1	1	0	0	0	1	2	0	0	0	0	2	0	1	0	2	0	2	0	0	0	1	0	2	2	1	1	0	0	1	1	2	1	0	0	0	0
184	0	2	0	2	0	2	2	2	0	1	0	0	0	0	0	0	0	1	1	0	1	0	0	2	0	1	0	1	1	2	0	2	2	0	2	0	2	0	0	0	0	1	1	2	1	0	0	0	1
185	0	2	0	0	0	0	2	0	2	2	0	1	1	0	0	0	0	1	2	0	0	0	0	2	0	1	0	2	1	0	2	2	2	0	1	1	0	0	0	0	2	0	0	2	0	0	0	0	1
186	0	1	0	1	0	1	2	1	1	1	0	0	2	1	1	0	0	0	1	0	0	0	0	2	0	0	1	2	0	2	0	1	1	0	1	2	1	1	0	0	1	1	1	2	2	1	0	0	0
187	1	0	0	0	0	1	2	2	0	1	0	2	2	1	0	0	0	0	1	0	0	0	0	2	0	2	0	2	2	2	0	2	1	1	0	2	2	0	0	0	1	0	0	1	1	1	0	0	1
188	0	1	0	0	0	1	1	1	1	1	1	0	0	0	0	0	0	2	1	1	1	1	0	2	0	0	0	2	0	2	2	1	1	2	0	2	1	0	1	0	1	0	0	2	0	1	0	0	0
189	1	1	0	0	0	0	2	0	2	2	0	0	0	0	0	0	0	1	1	1	1	0	1	1	1	2	0	1	1	2	1	0	1	1	0	2	2	0	2	2	0	0	0	2	0	1	0	0	1
190	1	1	0	0	0	1	2	2	0	0	1	0	1	1	0	0	0	1	1	1	1	0	2	0	0	0	0	1	1	1	1	1	1	1	1	1	2	0	1	1	1	2	2	2	1	1	1	0	1
191	0	0	0	0	0	1	2	2	0	0	0	0	1	1	0	0	0	0	2	0	0	0	0	2	0	1	0	2	2	0	2	0	1	1	1	2	1	0	0	0	1	0	0	1	0	1	0	0	0
192	0	0	0	0	0	1	2	1	1	1	0	1	1	0	0	0	0	0	1	1	0	0	0	2	0	1	0	2	2	2	0	0	0	0	0	2	2	0	2	2	0	0	0	2	0	2	0	1	1
193	1	1	0	1	0	1	2	1	1	2	0	1	1	0	0	0	0	0	2	0	0	0	2	0	0	1	0	2	2	1	2	1	0	1	0	2	2	0	2	2	0	1	1	2	1	0	0	0	0
194	1	0	0	0	0	2	2	1	1	1	0	1	1	0	1	0	0	1	1	1	0	0	2	0	0	0	0	2	1	2	2	2	1	1	0	2	2	1	0	0	0	0	0	1	0	1	0	0	2
195	0	1	0	0	0	1	1	2	0	0	1	0	0	0	0	0	0	1	1	1	1	0	0	2	0	1	0	1	1	2	0	1	2	0	1	2	1	0	1	1	1	0	1	2	1	0	0	2	0
196	0	0	0	0	0	1	1	0	2	2	0	0	1	1	0	0	0	2	2	0	0	0	0	2	0	2	0	2	0	2	0	2	2	0	1	1	1	0	0	0	1	1	0	1	1	1	0	0	0
197	0	1	0	0	0	1	2	2	0	1	0	1	1	0	0	0	0	1	1	1	1	0	0	2	0	1	0	2	1	2	2	1	2	1	2	1	2	0	1	1	0	1	1	2	1	0	0	0	0
198	0	1	1	0	1	1	1	1	1	1	1	1	2	1	0	0	1	2	2	0	0	1	0	2	0	1	1	2	1	2	0	0	1	1	1	2	0	0	0	0	1	1	1	2	1	1	0	0	0
199	1	1	0	1	0	1	2	2	0	0	0	0	0	0	0	0	0	0	2	1	1	0	0	2	0	1	0	2	1	1	2	1	1	0	1	1	0	0	1	0	1	0	0	2	0	0	0	0	0
200	1	0	0	0	0	1	2	1	1	2	0	0	1	0	0	0	0	0	2	0	0	0	0	2	0	1	0	1	1	2	0	0	0	1	0	2	1	0	1	1	1	1	1	2	1	1	0	0	1
201	0	2	1	0	0	0	1	1	0	0	1	0	1	0	1	0	0	0	1	0	0	0	0	2	0	0	0	1	2	2	0	2	2	0	1	1	2	0	1	1	1	1	0	1	1	1	0	0	2
202	0	1	0	1	0	1	2	1	1	1	0	0	0	0	0	0	0	2	2	0	0	0	0	2	0	2	0	2	0	2	2	0	1	1	1	2	1	0	1	1	1	0	0	2	1	1	1	0	0
203	1	1	1	1	0	2	1	1	1	1	1	0	0	0	0	0	0	1	2	0	0	0	0	2	0	1	0	2	1	2	2	0	0	0	2	2	2	0	2	1	0	1	0	1	1	1	0	0	1
204	0	1	0	0	0	1	2	2	1	1	1	0	0	0	0	0	0	0	2	0	0	0	0	2	0	0	0	1	0	1	0	1	1	2	1	2	2	0	1	1	1	0	0	2	1	0	0	0	0
205	1	1	0	0	0	2	2	2	0	0	0	0	1	1	0	0	0	0	1	0	0	0	1	1	1	1	0	1	1	2	0	1	1	2	1	2	1	0	0	0	2	0	0	1	0	1	0	0	0
206	1	1	0	1	0	1	1	2	0	1	1	1	1	0	0	1	0	1	1	1	1	0	1	1	1	1	0	2	0	1	0	0	0	0	0	2	0	0	0	1	1	0	0	1	0	0	0	0	0
207	1	0	0	0	0	2	2	1	1	1	1	1	1	0	0	1	0	0	1	0	0	1	0	2	0	0	0	2	1	2	1	0	0	0	1	1	0	0	0	0	2	1	1	2	0	1	0	0	0
208	0	1	0	2	0	2	0	2	0	0	1	0	0	0	0	0	0	0	1	1	1	0	0	2	0	2	0	2	1	1	1	0	1	1	1	2	1	1	0	0	1	0	0	1	0	1	0	0	0
209	0	2	0	1	0	1	2	1	1	1	0	0	2	0	1	0	0	0	1	1	1	0	0	2	0	1	0	2	1	1	1	1	1	1	2	0	1	0	0	0	1	0	0	2	2	0	0	0	0
210	0	1	0	1	0	1	2	1	1	2	0	0	1	0	0	0	0	2	2	1	1	0	0	2	0	0	0	2	0	2	1	0	2	1	2	2	2	0	1	1	0	0	0	1	1	1	0	0	0
211	0	1	1	1	0	2	1	2	0	1	1	0	0	0	0	0	0	1	1	1	0	1	0	2	0	2	1	1	0	1	1	1	0	0	0	2	1	0	1	1	1	0	0	2	1	0	0	0	0
212	1	2	0	0	0	0	2	1	0	0	0	0	2	1	0	0	0	0	1	1	0	0	0	2	0	1	0	2	1	2	2	1	1	0	0	2	2	0	1	1	1	0	0	1	1	1	0	0	0
213	0	2	0	0	0	0	1	1	1	1	0	0	0	0	0	0	0	1	2	0	0	0	0	2	0	1	1	2	0	2	0	1	1	1	2	1	2	0	2	2	0	0	0	1	0	1	0	0	0
214	1	1	0	0	0	0	2	1	1	2	0	0	0	0	0	0	0	2	1	1	1	0	1	2	0	0	0	2	0	1	2	0	0	0	1	1	1	0	2	2	0	1	0	1	1	0	0	0	1
215	1	2	0	0	0	0	2	2	1	1	0	1	1	0	0	1	0	0	2	0	0	0	1	1	1	1	1	2	2	2	1	1	1	0	0	2	1	1	0	0	0	0	0	2	0	0	1	0	0
216	0	2	1	0	0	0	2	1	1	1	0	0	0	0	0	0	0	0	1	0	0	0	1	1	0	0	0	2	1	2	0	0	1	2	1	2	1	0	0	0	2	0	0	2	2	1	0	2	0
217	0	1	0	0	0	1	2	1	1	1	0	1	2	2	0	0	1	1	1	1	0	0	0	2	0	0	0	2	0	2	2	1	1	2	1	1	1	1	0	0	0	0	0	2	2	1	0	0	0
218	0	2	1	0	0	1	1	1	1	1	2	0	1	1	0	0	0	0	1	0	0	0	0	2	0	0	0	1	1	2	1	1	1	1	0	2	2	0	0	0	0	0	0	2	1	0	1	0	0
219	1	0	0	1	0	2	1	1	1	1	0	0	0	0	0	0	0	0	1	1	0	0	1	1	0	1	0	2	0	2	1	0	0	0	0	2	1	0	2	2	0	1	0	0	1	0	0	1	0
220	1	0	0	1	0	2	2	2	1	1	0	0	0	0	0	0	0	0	0	1	1	0	0	2	0	1	0	2	0	2	2	2	1	1	0	2	1	1	0	0	0	1	1	2	1	1	1	0	0
221	1	1	0	1	0	2	1	2	0	1	1	1	1	0	1	0	0	1	1	0	0	0	1	1	0	1	0	2	0	2	0	2	2	0	1	1	1	2	0	0	1	0	0	0	1	1	0	0	0
222	0	1	0	0	0	1	1	1	1	1	1	0	0	0	0	0	0	1	0	1	1	0	0	2	0	1	0	1	0	1	1	1	0	0	0	2	0	0	0	1	1	0	0	0	2	2	1	1	0
223	0	0	0	0	0	1	2	0	2	2	0	0	0	0	0	0	1	1	1	1	0	0	0	2	0	0	0	2	0	2	0	1	1	0	1	1	1	1	0	0	0	0	0	2	0	2	1	0	0
224	0	0	0	0	0	1	2	1	1	1	0	0	0	0	0	0	0	0	0	1	1	1	0	2	0	2	0	1	0	1	1	0	1	0	1	2	1	0	0	0	1	1	1	2	1	0	0	0	0
225	1	1	0	0	0	1	2	2	0	1	0	1	2	1	0	1	0	0	1	0	0	0	0	2	0	0	0	1	2	2	1	1	2	0	0	2	1	2	0	0	1	0	0	1	0	0	0	0	0
226	0	2	1	0	1	1	2	2	0	0	0	2	2	1	0	0	0	0	2	0	0	1	0	2	0	0	0	1	1	2	0	2	2	0	1	1	2	0	0	0	1	1	1	2	1	0	0	0	0
227	0	2	1	0	0	1	1	2	0	0	1	0	0	0	0	0	0	0	2	1	1	1	0	2	0	1	0	2	0	1	0	1	0	0	0	2	2	0	1	1	1	1	1	1	1	1	0	0	1
228	1	0	0	1	0	2	2	2	1	1	0	1	1	1	0	0	0	1	2	0	0	0	0	2	0	1	1	2	0	2	0	1	1	0	0	2	0	0	0	1	1	0	0	0	0	1	0	0	0
229	1	0	0	1	0	2	2	2	1	1	0	0	0	0	0	0	0	1	0	0	0	0	0	2	0	1	0	2	1	2	1	0	0	0	0	2	0	0	0	0	2	0	0	0	2	2	0	0	0
230	0	0	0	0	0	2	2	0	2	2	0	0	1	1	0	0	0	1	2	0	0	0	2	0	0	0	0	2	1	2	0	2	1	1	1	1	1	0	1	1	1	1	0	1	2	1	0	0	0
231	1	2	0	0	0	0	1	1	1	1	0	1	2	1	0	0	0	0	1	1	0	0	0	2	0	1	0	2	0	2	0	1	1	0	1	1	1	0	2	2	0	0	0	2	0	0	0	0	0
232	1	2	0	0	0	1	2	0	2	2	0	0	2	2	0	0	0	1	1	0	0	0	1	1	1	1	0	1	1	2	1	0	0	0	1	1	2	1	0	0	1	1	1	2	0	0	0	0	0
233	0	1	0	0	0	1	2	2	0	1	1	0	0	0	0	0	0	2	1	0	0	0	0	2	0	1	0	1	2	1	1	1	1	0	0	2	0	0	1	1	1	0	0	1	0	1	0	0	0
234	0	1	0	1	0	2	2	2	1	1	0	0	0	0	0	0	0	0	1	1	1	0	0	2	0	2	0	1	1	2	0	0	0	0	0	2	1	0	0	0	1	0	0	1	1	1	0	0	1
235	1	1	0	0	0	1	1	1	1	1	0	0	0	0	0	0	0	0	1	1	1	0	0	2	0	0	0	0	1	1	1	1	1	0	1	1	1	1	0	0	0	1	1	2	1	0	0	0	1
236	0	2	1	1	0	1	1	1	0	2	0	1	1	1	0	0	1	1	1	0	0	0	1	1	1	0	0	2	0	1	2	2	1	0	0	2	2	0	0	0	1	0	0	2	0	0	0	0	1
237	0	2	0	0	0	0	2	2	0	1	1	0	1	1	0	0	0	1	1	1	0	0	0	2	0	1	0	2	0	2	2	2	1	1	0	2	0	0	0	0	2	0	0	1	0	1	0	0	0
238	0	1	0	0	0	2	2	2	0	1	0	0	0	0	0	0	0	0	1	0	0	0	0	2	0	2	0	2	0	2	1	1	1	0	1	1	2	0	1	1	1	0	0	1	0	1	0	0	1
239	1	0	0	0	0	1	2	0	1	1	1	0	1	1	0	0	0	0	0	2	0	0	0	2	0	0	0	1	1	2	0	1	2	0	0	2	0	0	0	0	2	0	0	2	0	0	0	0	0
240	1	1	0	0	0	2	1	2	0	0	1	0	0	0	0	0	0	0	0	1	1	0	0	2	0	2	0	2	1	1	2	0	0	0	0	1	1	1	1	1	0	0	0	2	0	1	0	0	0
241	0	0	0	0	0	1	2	2	0	1	1	1	2	2	0	0	0	1	0	1	0	0	0	2	0	2	0	2	1	2	1	2	1	0	1	1	1	0	0	0	1	1	1	1	1	2	0	0	0
242	0	0	0	0	0	2	1	2	0	0	0	1	2	1	0	0	1	2	0	2	2	1	0	2	0	0	0	2	1	2	1	1	1	0	1	1	2	0	0	0	0	0	0	2	1	1	1	0	0
243	0	1	2	0	1	0	2	1	0	0	0	0	0	0	0	0	0	1	1	1	0	1	0	2	0	1	0	1	1	2	0	1	0	1	0	2	2	0	1	1	1	0	0	1	0	1	0	0	2
244	0	0	0	0	0	1	0	2	0	0	2	0	0	0	0	0	0	1	1	1	1	0	0	2	0	2	0	1	0	1	2	2	2	0	1	1	1	0	0	0	2	1	1	1	0	1	0	0	1
245	1	0	0	0	0	1	2	0	1	1	1	1	1	0	0	0	0	0	2	1	1	0	0	2	0	2	1	1	1	2	0	1	0	1	0	2	1	0	1	1	1	1	1	2	1	1	0	0	0
246	1	1	0	1	0	1	2	1	1	1	0	0	0	0	0	0	0	0	1	2	1	1	0	2	0	2	0	2	0	2	0	2	1	0	1	1	2	1	1	0	0	0	0	2	1	0	0	0	0
247	1	1	0	1	0	1	2	0	2	2	0	0	0	0	0	0	0	1	1	1	0	1	0	2	0	0	0	2	1	2	1	1	1	0	0	2	1	0	1	1	1	0	0	1	0	0	1	0	0
248	1	1	0	0	0	1	2	1	0	0	1	0	0	0	0	0	0	0	2	1	1	0	0	2	0	2	0	2	0	2	0	1	1	2	1	1	2	0	0	0	1	0	0	1	1	1	1	0	0
249	1	0	0	0	0	2	1	1	1	1	2	0	1	1	0	0	0	0	2	0	0	0	0	2	0	0	0	1	0	1	0	1	1	0	1	1	1	0	0	0	2	2	2	2	2	1	1	0	0
250	0	2	0	0	0	0	2	2	0	1	1	0	1	1	0	0	0	0	1	0	0	0	0	2	0	1	0	1	1	2	1	1	0	2	1	2	1	0	1	1	1	0	0	2	2	0	0	0	0
251	0	1	0	1	0	2	2	1	0	0	0	0	0	0	0	0	1	1	2	1	1	0	0	2	0	1	0	2	0	2	0	1	0	1	1	2	1	0	0	0	1	0	0	2	0	2	0	0	0
252	0	2	0	0	0	0	2	1	1	1	1	0	0	0	0	0	0	0	1	0	0	0	0	2	0	0	0	2	0	1	1	2	2	0	2	0	2	0	2	2	0	1	1	1	1	1	0	0	0
253	1	1	0	0	0	0	2	2	0	1	0	0	0	0	0	0	0	1	1	1	0	0	1	1	1	1	0	2	0	2	0	1	0	1	0	2	0	0	0	0	2	0	0	2	1	0	0	0	0
254	1	2	0	0	0	0	2	1	1	1	1	0	0	0	0	0	0	1	0	2	1	0	0	2	0	0	0	1	1	2	0	2	2	0	1	2	2	0	1	1	1	1	0	0	1	0	0	0	0
255	0	2	0	0	0	0	2	2	0	1	0	0	0	0	0	0	0	1	0	0	0	0	0	2	0	1	0	2	0	1	2	1	1	0	0	2	1	0	0	0	2	0	0	0	0	1	1	0	0
256	0	2	1	1	0	1	2	1	0	0	0	1	1	0	0	1	0	1	2	0	0	0	2	0	0	0	0	2	0	2	0	1	1	0	2	1	2	0	1	1	0	0	0	1	0	0	0	0	1
257	1	2	1	1	0	1	0	2	1	1	0	0	0	0	0	0	0	0	2	0	0	1	0	2	0	1	0	2	1	2	2	0	0	1	1	1	1	0	0	0	2	1	1	1	1	1	0	0	1
258	1	1	0	1	0	1	2	2	0	1	0	0	0	0	0	0	0	1	1	0	0	0	1	1	1	1	0	2	1	1	2	1	1	1	0	2	1	0	0	0	2	0	0	0	0	1	0	0	0
259	0	0	0	0	0	2	2	2	0	0	1	1	1	0	0	1	0	0	1	0	0	0	1	1	1	1	0	2	0	2	1	1	1	0	0	2	1	0	2	2	0	0	0	2	0	1	0	0	1
260	1	0	0	0	0	1	0	1	1	1	1	0	1	0	0	0	0	0	1	1	1	0	0	2	0	2	0	1	1	2	0	1	0	1	1	1	2	0	2	1	0	0	0	2	1	0	0	0	0
261	0	2	0	0	0	1	2	1	1	1	0	0	0	0	0	0	0	1	0	1	0	0	0	2	0	1	0	2	1	1	2	1	1	0	0	2	1	0	1	0	1	0	0	2	1	0	0	1	0
262	1	1	0	1	0	1	2	1	1	1	0	0	0	0	0	0	0	1	0	2	1	0	0	2	0	1	0	2	1	2	2	2	2	0	2	0	2	0	0	0	1	0	0	2	0	1	0	0	1
263	0	1	0	0	0	0	2	2	0	0	1	1	1	1	0	0	1	0	2	1	1	1	0	2	0	1	0	2	1	1	1	1	1	0	0	2	2	0	0	0	1	0	0	2	1	0	0	0	0
264	0	1	0	1	0	1	1	1	2	2	0	0	0	0	0	0	0	2	2	0	0	0	0	2	0	1	0	0	1	1	0	1	1	1	0	2	2	1	1	1	0	0	0	2	0	0	0	0	0
265	0	1	0	0	0	1	1	2	0	1	1	0	1	1	0	0	0	0	1	0	0	0	0	2	0	2	0	2	0	2	1	2	1	0	0	2	2	0	2	1	0	0	0	1	0	1	0	0	0
266	0	0	0	0	0	1	2	1	1	1	1	0	1	0	1	0	0	0	1	2	1	0	1	1	0	0	1	2	0	1	0	0	1	1	0	2	2	0	0	0	1	0	0	2	0	2	0	0	0
267	1	1	0	1	0	2	1	2	0	0	1	0	0	0	0	0	1	2	1	1	1	0	1	1	1	1	1	2	1	2	0	0	1	0	0	2	1	1	0	0	1	1	1	2	1	0	0	0	0
268	0	0	0	0	0	1	2	1	1	1	0	0	0	0	0	0	0	0	0	1	1	0	0	2	0	1	0	1	1	2	0	2	2	0	2	0	1	1	0	0	1	0	0	2	1	2	0	0	0
269	1	1	0	1	0	1	1	2	1	1	1	0	1	1	0	0	0	0	1	0	0	0	0	2	0	2	0	2	1	2	0	0	0	0	0	2	1	0	1	1	1	0	0	0	0	1	0	0	0
270	0	0	1	0	1	1	2	1	1	1	0	0	1	1	0	0	1	1	1	0	0	0	0	2	0	1	0	0	1	1	1	0	0	0	0	2	1	0	1	1	1	0	0	1	1	0	0	0	0
271	0	1	0	1	0	1	1	1	1	1	1	0	0	0	0	0	0	1	0	2	2	0	1	1	0	1	0	1	1	2	0	2	1	1	1	1	1	1	1	1	0	1	0	1	1	1	1	1	0
272	1	1	0	0	0	2	2	2	0	0	0	0	0	0	0	0	0	1	1	1	0	1	0	2	0	1	0	1	1	2	0	1	1	1	2	1	1	0	0	0	2	1	1	1	1	1	0	0	0
273	0	1	0	1	0	2	2	2	0	1	0	0	1	1	0	0	0	2	1	1	1	0	0	2	0	1	0	1	1	2	0	1	2	1	2	1	0	0	0	0	1	0	0	2	0	1	0	0	0
274	1	2	0	1	0	1	2	2	0	1	0	0	2	0	1	0	1	2	1	0	0	0	2	0	1	0	1	2	1	2	0	2	1	0	1	1	1	0	2	2	0	0	0	2	1	0	0	0	0
275	0	0	0	1	0	2	1	2	0	0	1	0	1	0	0	0	0	1	1	2	1	0	1	1	0	2	0	1	1	2	1	2	2	0	2	0	1	1	0	0	1	0	0	2	0	1	1	0	1
276	1	2	0	0	0	1	2	1	1	2	0	0	0	0	0	0	0	0	1	1	1	0	0	2	0	2	0	2	0	2	1	1	1	0	0	2	1	0	0	0	2	1	0	0	2	1	1	0	1
277	1	2	0	0	0	0	2	1	0	0	0	1	2	1	0	0	0	0	1	2	1	0	1	1	0	0	0	2	1	2	0	0	0	1	0	2	1	0	1	1	1	0	0	2	0	1	0	0	0
278	1	2	0	0	0	0	2	1	1	1	0	0	2	2	0	0	1	0	2	1	1	0	1	1	1	1	0	2	1	2	1	2	1	0	1	1	0	0	0	0	2	1	1	2	0	0	0	0	0
279	1	2	1	0	0	0	2	2	0	0	1	0	2	1	1	0	0	1	0	1	1	0	0	2	0	1	0	1	1	2	0	2	2	0	2	1	0	0	1	1	1	1	1	2	1	0	0	2	0
280	1	1	0	0	0	2	2	2	0	0	0	0	1	1	0	0	1	2	0	2	2	1	0	2	0	0	0	2	1	2	1	1	1	1	2	1	2	0	0	0	1	1	1	2	0	0	0	0	0
281	0	0	0	1	0	2	2	2	0	1	0	0	0	0	0	0	0	0	1	0	0	0	0	2	0	1	0	2	0	1	0	1	0	1	0	2	1	0	1	1	1	0	0	2	0	1	0	0	1
282	1	0	0	1	0	2	2	0	2	2	0	0	1	1	0	0	0	0	1	1	1	0	0	2	0	0	1	2	1	2	0	2	1	1	1	1	2	1	1	1	0	0	0	1	0	1	1	1	0
283	0	2	0	0	0	0	2	1	1	2	0	1	2	1	0	1	0	1	1	0	0	0	1	1	1	2	0	2	0	2	1	0	0	0	0	2	2	0	0	0	0	0	0	2	0	2	0	1	0
284	0	0	0	2	0	2	2	0	2	2	0	0	0	0	0	0	0	1	2	1	1	0	0	2	0	1	0	1	1	0	1	1	1	1	0	2	2	0	2	1	0	0	0	1	0	1	0	0	2
285	1	1	0	0	0	2	1	2	0	1	1	1	1	2	0	0	0	0	2	0	0	0	0	2	0	0	0	1	1	2	0	2	2	0	0	2	0	0	0	0	2	0	0	1	0	1	0	0	1
286	1	1	0	0	0	1	2	0	2	2	0	2	2	2	0	0	0	0	2	1	1	0	0	2	0	2	0	1	2	2	0	1	1	1	1	1	0	0	0	0	1	0	0	0	0	0	0	0	0
287	0	1	0	0	0	0	2	2	0	0	1	1	2	2	0	0	0	0	2	1	1	0	0	2	0	1	0	1	1	2	1	1	1	0	1	1	0	0	0	0	2	0	0	1	0	0	0	0	0
288	0	1	0	0	0	1	1	2	0	0	1	1	1	0	1	0	0	1	1	1	1	0	0	2	0	0	0	2	0	1	1	0	0	0	0	2	1	0	1	1	1	0	0	1	0	1	1	0	0
289	0	2	0	0	0	0	1	1	1	1	1	0	0	0	0	0	0	0	1	0	0	0	0	2	0	0	0	2	1	2	1	2	2	1	0	2	1	0	0	0	0	1	1	2	2	1	0	0	0
290	0	1	1	0	1	2	2	2	0	0	0	0	1	0	1	0	0	0	2	1	1	0	0	2	0	1	1	2	0	2	1	0	0	0	0	2	1	0	0	0	2	0	0	2	0	1	1	0	0
291	0	0	0	0	0	2	1	1	1	1	1	1	1	0	0	1	0	1	2	1	0	0	0	2	0	1	0	2	1	2	0	1	0	1	0	2	1	0	1	1	1	0	0	2	0	1	0	0	0
292	1	0	0	0	0	1	2	2	0	1	0	0	0	0	0	0	0	1	2	0	0	0	1	1	1	0	0	2	0	2	1	1	0	1	0	2	1	0	1	1	1	0	0	2	1	2	0	0	0
293	1	0	0	0	0	1	2	1	1	2	0	1	1	0	0	1	1	1	1	0	0	0	1	1	0	1	0	2	1	2	2	1	1	0	1	2	2	0	1	1	0	0	0	2	1	1	1	0	0
294	0	1	0	1	0	2	1	1	1	1	2	1	2	1	1	0	0	0	1	1	1	1	0	2	0	0	0	1	2	2	1	1	0	2	1	2	1	0	0	0	2	0	0	2	2	1	0	0	1
295	0	0	0	0	0	1	1	1	1	1	0	2	2	1	0	0	0	0	2	0	0	0	1	1	0	1	0	2	1	2	1	0	0	0	0	2	1	0	1	1	1	1	0	1	1	2	1	1	0
296	0	2	0	1	0	1	2	2	1	1	0	0	0	0	0	0	0	0	2	0	0	0	0	2	0	0	0	2	0	1	1	1	1	1	0	2	2	0	0	0	0	0	0	2	1	1	0	0	1
297	1	0	0	0	0	1	2	0	2	2	0	0	0	0	0	0	0	2	2	0	0	1	0	2	0	1	0	2	0	2	1	1	0	1	1	1	2	0	1	1	0	0	0	1	0	0	1	1	0
298	0	2	0	0	0	0	2	2	0	1	0	1	1	0	0	1	0	1	0	1	1	0	1	1	1	1	0	2	0	2	2	1	1	0	0	2	2	0	1	0	2	0	0	2	0	1	0	0	0
299	0	1	1	0	0	2	2	2	0	0	0	0	0	0	0	0	0	2	2	0	0	0	0	2	0	2	0	2	2	1	2	1	1	0	1	1	1	0	0	0	2	1	1	2	1	0	0	0	0
300	1	2	0	0	0	0	2	1	1	1	1	0	2	1	1	0	0	1	2	0	0	0	0	2	0	1	0	1	1	2	1	1	1	0	0	2	1	0	0	0	1	0	0	2	1	0	1	0	0
301	0	2	0	0	0	0	1	2	0	0	1	0	1	1	0	0	0	1	2	0	0	1	1	1	0	1	0	2	1	2	1	1	1	1	2	0	0	0	0	0	2	0	0	2	0	1	0	0	0
302	0	2	0	1	0	1	1	1	0	0	2	1	2	2	0	0	0	0	2	1	1	0	0	2	0	2	0	1	0	2	1	1	2	1	1	2	2	0	0	1	1	0	0	2	0	0	0	0	0
303	0	0	0	0	0	2	2	2	1	1	0	0	1	1	0	0	0	0	2	1	1	0	0	2	0	1	0	2	2	1	2	0	0	0	1	1	1	0	1	1	1	0	0	1	1	0	0	0	0
304	1	2	1	1	0	1	2	1	1	1	0	1	1	0	0	1	0	0	1	1	1	0	1	1	0	1	0	2	0	1	1	2	2	0	2	0	0	0	1	1	1	0	0	2	1	0	0	0	0
305	1	1	0	0	0	1	2	2	1	1	0	0	1	1	0	0	0	1	2	0	0	0	0	2	0	1	0	2	2	1	1	1	1	0	1	1	1	0	1	1	1	0	0	1	0	0	0	0	0
306	1	1	0	0	0	2	1	1	1	1	0	0	1	0	0	0	0	2	1	1	1	0	0	2	0	1	0	2	0	2	0	1	1	0	0	2	0	0	0	0	1	1	0	0	1	0	0	0	0
307	0	1	0	0	0	2	2	2	0	0	0	0	2	1	1	0	0	1	1	1	0	0	0	2	0	1	0	2	0	2	0	0	1	1	0	2	1	1	0	0	1	1	1	2	1	1	1	0	0
308	0	1	0	0	0	1	1	2	0	0	1	0	2	1	0	0	0	1	2	0	0	0	0	2	0	1	0	1	1	2	0	2	2	0	0	2	1	0	0	0	1	0	0	1	0	1	0	0	0
309	1	2	0	0	0	1	2	2	0	1	0	1	0	0	0	0	0	1	2	0	0	0	0	2	0	0	0	2	1	1	2	1	1	0	1	1	1	0	0	0	2	0	0	0	0	0	1	0	0
310	1	0	0	0	0	1	1	1	1	2	0	0	1	1	0	0	0	0	0	1	1	0	0	2	0	1	0	2	1	2	1	2	2	0	0	2	1	0	0	0	1	0	0	2	0	0	0	1	1
311	1	2	0	0	0	1	0	2	0	0	1	2	2	2	0	0	0	2	2	0	0	0	0	2	0	1	0	2	0	2	0	1	1	1	1	1	1	0	0	0	0	1	1	2	1	1	0	0	0
312	0	0	0	1	0	2	2	1	1	1	0	0	1	1	0	0	0	0	2	0	0	0	0	2	0	1	0	2	0	2	1	1	1	0	1	1	2	0	1	1	0	0	0	1	1	0	0	0	0
313	0	1	0	1	0	1	1	2	0	1	1	0	1	1	0	0	0	0	1	1	1	0	1	1	1	1	0	1	1	1	1	2	1	1	0	2	1	0	0	0	1	0	0	1	0	0	0	0	1
314	1	2	0	0	0	1	1	1	1	1	1	1	1	0	0	1	0	2	0	2	0	1	0	2	0	1	0	2	1	2	1	1	0	2	1	1	1	1	0	0	1	0	0	1	1	1	0	2	0
315	0	2	0	1	0	1	1	1	1	1	1	0	0	0	0	0	0	0	1	1	0	0	0	2	0	2	0	2	1	1	2	1	1	0	1	2	2	0	2	2	0	0	0	2	0	2	0	0	0
316	0	0	1	0	1	1	2	1	1	2	0	0	0	0	0	0	0	0	1	1	1	0	0	2	0	1	0	2	0	2	0	1	0	2	0	2	1	0	1	1	1	0	0	2	0	0	0	0	1
317	1	1	0	0	0	0	2	2	0	1	0	1	2	1	0	1	0	0	2	0	0	0	2	0	0	1	1	1	0	1	1	1	1	0	1	1	0	0	0	0	2	0	0	1	0	0	1	0	0
318	0	1	0	0	0	2	2	1	1	1	0	0	0	0	0	0	1	1	2	1	1	0	1	1	1	1	0	2	0	2	1	1	1	2	1	2	1	0	1	0	1	0	0	2	0	1	0	0	0
319	0	1	0	1	0	1	1	1	1	1	1	1	2	1	0	0	0	0	1	0	0	0	0	2	0	0	0	1	1	2	0	2	1	0	1	1	1	0	1	1	1	1	0	1	2	1	0	0	0
320	0	1	0	0	0	2	2	2	0	1	0	1	1	0	0	0	0	0	1	1	0	0	0	2	0	0	0	1	2	1	1	2	1	0	1	1	0	1	0	0	1	1	1	2	1	0	0	2	0
321	1	0	0	0	0	1	1	2	0	1	1	1	2	2	0	0	0	0	1	0	0	0	0	2	0	1	0	1	2	2	0	0	1	1	1	2	1	0	1	1	1	0	0	2	1	0	0	0	0
322	1	1	0	0	0	0	2	0	2	2	0	1	2	2	0	0	0	1	2	0	0	0	1	1	1	1	0	1	1	2	0	0	0	0	1	1	1	0	0	0	0	0	0	2	0	0	0	0	0
323	1	2	1	1	0	1	1	2	0	1	1	1	1	0	0	0	0	1	0	1	1	0	0	2	0	0	0	1	2	2	1	1	0	2	1	1	1	1	0	0	0	0	1	2	1	0	1	0	1
324	0	0	0	0	0	2	2	1	0	0	0	0	0	0	0	0	0	0	1	0	0	0	2	0	1	1	0	2	0	1	1	2	1	1	0	2	1	0	0	0	2	1	0	1	0	1	0	0	1
325	1	1	0	0	0	0	2	0	2	2	0	0	0	0	0	0	0	1	1	1	0	0	0	2	0	1	0	2	0	2	1	0	0	2	1	2	2	0	2	2	0	0	0	1	0	1	0	0	0
326	0	1	1	1	0	1	1	2	0	1	1	1	2	1	0	0	0	1	1	1	1	1	0	2	0	0	0	1	1	2	0	1	1	0	0	2	2	1	0	0	1	1	1	1	1	1	0	0	1
327	0	0	0	0	0	1	2	0	2	2	0	0	0	0	0	0	0	1	2	0	0	0	1	1	1	1	0	0	2	2	0	1	1	2	1	1	1	0	0	0	1	0	0	2	0	2	0	1	0
328	1	1	0	1	0	1	2	2	0	1	0	1	1	0	0	0	0	1	1	1	0	0	0	2	0	1	0	1	1	2	1	0	1	0	0	2	0	0	0	0	1	0	0	2	0	0	0	0	0
329	1	2	0	0	0	1	2	1	1	1	0	0	0	0	0	0	0	1	2	0	0	0	1	1	0	1	0	2	0	1	2	0	1	0	0	2	1	0	0	0	2	0	0	2	1	0	0	0	1
330	0	2	0	0	0	0	2	0	2	2	0	0	1	1	0	0	0	0	2	1	1	0	0	2	0	2	0	1	1	2	1	1	1	0	0	2	1	0	0	0	2	0	0	1	0	0	0	0	1
331	0	1	0	1	0	2	0	1	1	1	1	0	0	0	0	0	1	0	2	1	1	1	0	2	0	1	0	1	1	2	1	0	0	1	0	2	0	0	0	0	2	0	0	0	0	1	0	1	0
332	1	1	0	1	0	1	1	1	1	1	0	0	0	0	0	0	0	1	0	1	1	0	0	2	0	0	0	1	0	1	1	0	0	0	0	2	2	1	0	0	0	1	0	1	0	0	0	0	0
333	0	2	0	0	0	0	1	2	1	1	0	1	1	0	0	1	0	1	1	1	1	1	0	2	0	1	0	1	1	2	0	1	0	0	1	2	0	0	0	0	1	0	0	0	2	2	1	0	0
334	0	2	1	1	0	1	2	1	1	2	0	0	0	0	0	0	0	1	1	0	0	0	1	1	1	1	0	2	1	2	2	2	2	0	1	1	2	0	2	1	0	2	2	2	2	1	0	0	0
335	0	0	0	0	0	2	2	1	2	2	0	0	0	0	0	0	0	1	1	0	0	0	0	2	0	1	0	2	0	2	1	1	1	2	1	1	1	0	1	0	1	0	0	1	0	1	0	0	2
336	1	0	0	0	0	1	2	0	1	1	1	1	1	0	0	0	0	0	0	1	0	0	0	2	0	0	0	1	0	1	2	2	2	0	1	1	2	1	1	1	0	0	0	2	1	0	2	0	0
337	1	0	0	0	0	1	1	1	0	0	1	0	1	1	0	0	0	0	1	1	1	0	1	1	1	1	0	2	0	2	2	2	2	0	1	2	0	1	0	0	1	0	0	2	0	0	0	0	0
338	1	1	0	1	0	2	2	2	0	1	0	0	0	0	0	0	0	1	1	1	1	0	0	2	0	2	0	2	1	2	1	1	1	0	1	1	1	0	1	1	1	0	0	1	0	0	0	0	1
339	1	1	0	0	0	1	2	2	0	0	1	1	1	0	0	1	0	1	1	0	0	0	1	1	0	0	0	2	0	2	1	0	0	0	0	2	1	0	1	1	1	0	0	1	0	1	1	0	0
340	1	2	0	0	0	0	1	1	2	2	0	0	1	1	0	0	0	2	2	1	1	0	0	2	0	1	0	2	1	2	1	2	1	0	0	2	2	0	0	0	1	0	0	1	0	0	1	0	0
341	1	2	0	0	0	0	2	2	0	0	1	0	1	1	0	0	0	1	2	0	0	0	1	1	1	1	0	2	0	2	1	1	1	0	1	2	0	0	0	0	1	0	0	2	0	0	0	0	0
342	1	1	0	1	0	2	2	2	0	1	0	0	0	0	0	0	0	1	0	1	1	0	0	2	0	1	0	2	0	2	1	2	1	0	1	1	2	0	2	1	0	0	0	2	1	1	0	1	0
343	0	1	1	1	0	2	2	1	1	1	1	0	0	0	0	0	0	1	1	1	1	0	0	2	0	0	0	2	0	2	1	1	1	0	0	2	1	0	0	0	1	0	0	2	0	0	0	0	0
344	0	2	1	1	0	1	2	0	1	1	0	1	2	1	0	0	0	0	0	0	0	0	0	2	0	0	0	1	2	2	1	2	1	1	0	2	1	0	0	0	1	0	0	1	1	1	0	0	0
345	1	2	0	0	0	0	2	2	1	1	1	0	2	1	1	0	0	1	1	0	0	0	0	2	0	2	0	2	0	1	0	0	0	0	0	2	0	0	0	0	1	1	1	1	0	1	1	1	0
346	1	0	0	0	0	1	1	1	1	1	1	0	1	0	0	0	0	2	2	0	0	0	0	2	0	0	0	2	1	1	2	2	1	1	1	1	0	0	0	0	1	1	1	1	1	1	0	0	0
347	0	1	0	1	0	2	1	2	0	0	2	1	2	1	0	0	0	0	1	2	1	0	1	1	0	1	0	2	0	2	1	1	2	0	0	2	0	0	1	1	1	0	0	1	1	0	0	0	0
348	0	1	0	0	0	1	2	2	0	0	1	1	1	1	0	0	0	0	1	1	0	1	1	1	1	0	0	1	0	0	2	2	2	0	0	2	0	0	0	0	2	0	0	1	0	1	0	0	0
349	1	1	0	0	0	1	1	2	0	0	2	1	1	1	0	0	0	0	2	1	1	0	1	1	0	1	0	2	0	2	1	1	1	0	1	2	2	0	1	1	1	1	1	2	1	1	0	0	0
350	1	1	0	0	0	1	1	2	0	0	0	0	1	1	0	0	0	1	2	0	0	0	1	1	1	1	0	2	1	2	1	1	0	0	0	2	0	0	0	0	2	0	0	2	1	0	0	0	0
351	1	2	0	2	0	2	1	1	1	1	0	0	0	0	0	0	1	2	1	0	0	0	1	1	0	2	0	1	0	2	1	2	2	0	2	0	1	1	0	0	0	1	1	1	1	2	0	0	1
352	1	2	1	0	0	0	2	2	0	1	0	0	1	1	0	0	0	0	1	1	1	0	0	2	0	0	1	2	1	2	0	2	1	0	1	1	1	0	0	0	1	0	0	1	1	0	1	0	0
353	1	0	0	0	0	2	1	2	0	0	1	0	2	2	0	0	1	1	0	1	1	0	0	2	0	0	0	2	0	2	2	1	1	0	1	2	1	0	1	1	1	0	0	2	1	0	0	0	1
354	0	1	0	0	0	0	1	1	1	1	0	0	1	1	0	0	0	0	1	1	1	0	1	1	0	0	0	1	1	2	1	1	1	1	1	2	2	0	2	2	0	0	0	2	0	1	1	1	0
355	1	0	0	0	0	2	2	1	2	2	0	0	1	1	0	0	0	0	0	1	0	0	0	2	0	2	1	1	1	2	0	1	2	0	0	2	2	0	1	1	1	1	1	1	1	1	0	0	0
356	0	2	1	1	0	1	1	1	2	2	0	0	0	0	0	0	0	0	2	1	1	0	0	2	0	0	0	2	0	2	1	1	1	1	0	2	0	0	0	0	2	2	2	2	2	1	0	1	0
357	1	1	0	1	0	1	1	1	0	0	1	0	0	0	0	0	1	1	0	2	1	0	0	2	0	2	0	2	0	2	2	1	0	0	1	1	0	0	1	1	1	1	1	2	1	1	1	0	0
358	0	2	0	0	0	1	2	1	0	0	1	0	1	1	0	0	1	2	1	1	1	0	2	0	1	0	0	2	1	1	2	1	1	0	1	1	1	0	0	0	2	0	0	1	0	1	0	0	0
359	0	2	0	0	0	0	1	1	1	1	1	2	2	1	0	0	0	0	1	1	1	0	0	2	0	1	0	2	0	2	0	1	0	1	1	1	1	0	0	0	2	0	0	1	1	0	0	0	0
360	0	1	0	0	0	1	2	1	1	2	0	1	1	0	0	1	0	0	0	1	0	0	1	2	0	0	0	1	1	2	0	0	0	0	1	1	2	0	2	1	0	0	0	2	0	2	0	0	2
361	1	0	0	0	0	2	1	1	1	1	1	0	1	2	0	0	0	0	2	1	1	0	1	1	0	0	0	1	1	2	0	2	2	1	1	2	2	0	1	1	0	1	1	2	1	1	0	0	0
362	0	2	0	0	0	0	2	2	0	0	1	0	0	0	0	0	0	0	1	1	0	0	0	2	0	2	0	1	2	2	0	1	1	1	1	1	2	0	0	0	1	0	0	2	0	2	1	1	0
363	1	1	0	1	0	2	2	1	1	1	0	0	1	1	0	0	0	1	1	1	1	1	0	2	0	0	0	2	1	0	1	1	1	1	2	1	0	0	0	0	1	1	0	1	1	1	0	0	0
364	0	0	0	0	0	2	2	1	0	0	0	0	1	1	0	0	0	0	1	0	0	0	0	2	0	0	0	1	1	2	0	2	1	0	1	1	2	0	1	0	1	2	2	2	2	1	0	1	0
365	0	2	0	0	0	0	2	1	1	1	0	0	1	1	0	0	0	1	2	0	0	0	0	2	0	0	0	2	0	1	0	0	0	0	0	2	2	0	2	2	0	0	0	2	1	1	0	0	0
366	1	1	1	1	0	2	1	1	1	1	0	0	0	0	0	0	1	1	2	1	1	0	1	1	0	0	1	2	0	2	1	2	1	0	2	2	2	1	1	1	0	0	0	2	2	0	0	0	1
367	1	1	0	0	0	0	2	0	1	1	1	1	1	0	0	1	0	0	1	0	0	0	0	2	0	0	0	2	0	1	2	0	0	1	0	2	2	0	1	1	1	1	1	2	1	0	1	1	0
368	1	0	1	0	0	2	1	2	0	0	1	0	1	1	0	0	0	1	0	2	2	1	0	2	0	2	0	2	1	1	1	1	1	1	2	0	1	1	1	1	0	0	0	1	0	0	0	0	1
369	1	2	0	0	0	1	2	1	1	1	0	0	0	0	0	0	0	0	2	0	0	0	0	2	0	0	0	1	0	1	0	0	1	0	1	2	2	0	2	1	0	2	1	2	1	0	0	1	0
370	1	1	0	0	0	2	1	2	1	1	0	0	0	0	0	0	0	0	2	0	0	0	0	2	0	1	0	2	0	2	1	1	2	1	1	2	1	0	1	1	1	0	0	2	1	1	0	0	1
371	1	2	0	0	0	0	2	1	1	1	0	1	2	2	0	0	0	1	1	1	0	2	0	2	0	1	0	1	1	2	0	2	2	0	1	2	1	0	1	1	1	0	0	1	1	0	0	0	0
372	1	2	0	1	0	1	2	1	1	1	0	0	1	1	0	0	0	1	1	1	0	0	1	1	0	0	0	2	1	2	1	1	1	0	0	2	1	0	0	0	1	1	1	2	0	1	0	0	2
373	1	1	0	0	0	0	1	2	0	0	1	1	1	0	0	1	0	1	2	1	0	0	1	1	0	0	0	1	2	2	1	0	0	0	0	2	1	0	1	1	1	0	0	2	0	2	0	0	0
374	0	0	0	0	0	1	2	2	0	0	0	0	0	0	0	0	0	0	2	0	0	0	0	2	0	0	0	1	0	1	2	2	2	0	2	1	1	0	1	1	1	0	1	1	1	1	0	1	0
375	1	0	0	0	0	2	1	2	0	0	0	0	0	1	0	0	0	1	1	0	0	0	0	2	0	1	0	2	0	1	2	0	0	0	1	1	2	0	1	0	0	0	0	1	0	0	1	0	0
376	0	1	0	0	0	1	2	2	0	1	0	0	0	0	0	0	0	0	0	1	1	0	0	2	0	2	0	2	0	2	0	2	2	0	2	0	2	1	1	1	0	1	1	2	1	1	0	0	0
377	1	1	0	1	0	1	2	1	1	1	0	0	1	0	0	0	0	1	1	1	0	1	0	2	0	1	0	1	1	2	0	1	0	1	0	2	1	0	1	1	1	0	0	1	0	0	1	0	1
378	1	1	0	0	0	0	2	2	0	1	0	1	1	1	0	0	0	1	2	0	0	0	0	2	0	0	1	2	1	1	1	0	0	0	0	2	2	0	1	0	0	0	0	2	0	0	0	1	0
379	1	1	0	1	0	1	1	0	2	2	0	1	2	1	0	0	0	1	2	1	1	0	0	2	0	0	0	1	1	2	0	2	2	1	0	2	1	0	0	0	2	0	0	1	0	1	0	0	0
380	1	1	1	0	1	1	2	2	0	0	1	2	2	0	1	1	0	0	1	1	0	0	2	0	0	0	0	1	0	1	1	2	1	0	1	1	1	0	2	2	0	0	0	1	0	1	0	0	0
381	1	2	0	0	0	1	1	2	0	0	1	1	2	1	0	0	0	1	1	0	0	0	1	1	0	1	0	1	0	1	1	0	0	1	0	2	1	0	2	2	0	0	0	2	1	0	0	0	0
382	1	1	0	0	0	1	1	0	2	2	0	1	1	0	0	1	0	0	0	1	1	1	0	2	0	0	0	1	0	1	1	2	2	0	1	1	2	0	2	1	0	0	0	2	1	0	0	0	0
383	1	2	0	0	0	0	1	2	0	1	1	0	1	1	0	0	0	2	2	1	0	0	0	2	0	1	0	2	1	2	1	1	1	0	0	2	1	0	1	1	1	0	0	2	1	1	0	0	0
384	1	1	0	0	0	1	1	2	0	0	1	0	0	0	0	0	0	0	1	1	0	0	0	2	0	0	0	2	0	2	0	2	2	0	1	1	2	0	1	0	1	0	0	1	1	1	0	0	1
385	0	1	0	0	0	1	1	1	1	1	0	1	1	0	0	0	0	0	0	1	1	0	0	2	0	1	2	2	1	2	1	1	1	0	0	2	0	0	0	0	1	0	0	2	1	0	0	1	0
386	0	0	1	0	1	1	1	1	1	1	1	1	0	0	0	0	0	1	1	1	1	0	0	2	0	0	0	2	2	0	2	0	0	0	0	2	2	0	1	1	1	0	0	1	0	1	1	0	0
387	0	0	0	1	0	2	1	2	0	0	1	0	0	0	0	0	0	0	0	1	1	0	1	1	0	1	0	1	2	1	1	1	2	0	1	2	2	1	0	0	0	0	0	2	1	0	0	0	0
388	1	0	0	0	0	2	1	1	1	2	0	0	0	0	0	0	0	1	2	1	0	0	0	2	0	1	0	2	0	2	0	2	1	0	1	1	0	0	1	1	0	1	0	1	2	1	0	0	0
389	0	1	0	0	0	1	2	1	0	0	0	0	1	1	0	0	0	2	1	1	1	0	1	1	0	1	1	2	1	1	1	2	2	0	1	1	2	0	0	0	1	0	0	1	0	0	0	0	1
390	0	2	1	1	0	1	2	1	1	1	0	0	0	0	0	0	0	1	2	1	1	1	0	2	0	1	0	2	0	2	0	1	1	0	0	2	0	0	1	0	1	1	1	2	0	1	0	0	1
391	0	2	0	1	0	1	1	2	1	1	0	1	1	0	0	0	1	1	1	1	0	0	0	2	0	1	0	2	0	2	1	1	1	1	0	2	1	0	0	0	0	0	0	1	1	1	0	1	0
392	0	1	0	0	0	1	2	1	1	2	0	0	0	0	0	0	0	1	2	0	0	0	0	2	0	1	0	2	2	2	1	1	1	2	1	1	1	0	1	1	1	0	0	2	1	0	0	0	1
393	0	1	0	1	0	1	2	2	0	1	0	0	1	1	0	0	1	1	0	1	1	0	0	2	0	1	0	0	1	1	0	1	1	0	0	2	2	0	1	0	1	0	0	2	0	0	0	0	0
394	1	1	0	0	0	1	2	2	0	0	0	0	1	0	0	0	0	2	1	1	1	0	0	2	0	0	0	1	1	2	0	1	1	0	0	2	2	0	1	0	1	0	0	1	0	1	0	1	0
395	1	0	0	0	0	2	2	2	0	1	1	1	1	0	0	1	0	1	0	1	1	0	0	2	0	2	1	1	1	2	0	1	0	2	1	1	1	1	0	0	1	0	0	2	0	1	0	0	1
396	0	2	0	0	0	0	1	2	0	0	1	0	0	0	0	0	0	1	1	0	0	1	0	2	0	2	0	2	1	2	2	2	1	0	1	1	1	0	1	1	1	0	0	2	1	0	0	0	0
397	0	2	0	1	0	2	1	2	0	0	1	0	0	0	0	0	0	0	1	0	0	0	1	1	0	2	0	1	1	2	1	1	1	1	0	2	1	0	1	0	1	0	0	2	1	0	0	1	0
398	1	1	0	1	0	1	1	2	0	0	1	0	0	0	0	0	0	1	0	1	1	0	0	2	0	1	0	2	1	1	1	2	2	0	1	1	2	0	1	1	1	1	0	0	1	0	0	0	0
399	0	0	0	1	0	2	1	2	1	1	1	1	1	1	0	0	0	2	1	0	0	0	0	2	0	1	0	2	0	2	0	2	1	0	0	2	2	0	2	2	0	0	0	0	0	0	0	0	1
400	0	1	0	1	0	1	1	1	1	1	1	1	1	0	0	1	0	1	2	0	0	0	0	2	0	1	0	2	0	2	0	2	1	0	1	1	0	0	1	0	1	1	1	1	1	1	0	2	0
401	0	1	0	1	0	1	2	2	0	0	1	1	1	0	0	1	0	0	1	0	0	0	0	2	0	0	0	2	1	1	2	0	0	0	0	2	1	0	1	1	1	0	0	2	0	2	0	1	0
402	0	2	0	1	0	1	2	0	2	2	0	0	2	1	1	0	0	1	1	0	0	0	0	2	0	1	0	1	1	2	0	1	1	2	2	2	0	0	1	0	1	1	1	2	1	1	0	0	0
403	1	1	0	1	0	1	2	0	2	2	0	1	1	2	0	0	0	1	0	1	1	1	0	2	0	2	0	2	0	2	1	1	1	1	0	2	0	0	1	1	1	1	1	1	1	1	0	0	0
404	0	0	0	0	0	1	2	2	0	1	0	0	1	1	0	0	0	1	2	0	0	0	0	2	0	0	0	2	0	2	1	2	2	0	1	1	1	0	1	1	1	0	0	0	0	1	0	1	1
405	1	0	0	0	0	2	2	2	0	1	1	0	1	1	0	0	1	1	0	2	1	0	1	1	1	0	1	2	1	2	0	1	2	0	1	2	2	0	1	1	1	0	0	1	1	1	0	0	0
406	1	1	1	0	1	2	1	2	0	0	2	0	0	0	0	0	0	0	0	1	1	1	0	2	0	1	0	2	1	2	1	2	2	0	1	1	2	1	0	0	0	0	0	2	2	0	0	0	0
407	1	0	0	1	0	2	2	1	2	2	0	0	2	1	0	0	0	1	2	1	1	0	0	2	0	1	0	2	0	1	0	2	2	0	1	1	1	0	0	0	1	0	0	1	0	0	0	0	1
408	0	0	1	0	1	1	0	1	1	1	1	1	2	1	0	0	0	1	1	0	0	0	0	2	0	2	0	1	1	2	1	1	0	1	1	1	2	0	0	0	0	1	1	1	1	1	0	1	0
409	1	1	0	0	0	1	2	0	2	2	0	0	0	0	0	0	0	0	1	1	0	0	1	1	0	2	0	1	2	2	1	2	1	1	0	2	0	0	0	0	2	1	0	0	1	0	0	0	0
410	1	0	0	0	0	1	2	2	0	1	0	1	2	2	0	0	0	1	1	2	1	1	0	2	0	1	0	1	1	2	0	0	0	0	2	2	0	0	1	0	1	0	0	1	1	0	0	0	0
411	0	0	0	1	0	2	2	1	2	2	0	0	1	1	0	0	0	1	0	1	1	0	0	2	0	0	0	1	1	2	0	1	1	1	0	2	1	0	0	0	1	1	0	0	2	1	1	1	0
412	1	2	1	0	1	1	1	1	1	1	0	0	0	0	0	0	0	0	1	1	1	0	0	2	0	1	1	2	1	2	0	1	1	0	0	2	2	0	1	1	1	1	0	0	2	0	0	2	0
413	0	2	0	0	0	0	2	1	2	2	0	0	0	0	0	0	0	1	1	1	0	0	0	2	0	0	0	1	2	2	1	0	0	0	0	2	1	0	1	1	1	0	0	2	0	2	0	0	1
414	0	1	0	1	0	1	1	1	1	1	1	0	2	1	1	0	0	1	1	0	0	0	1	1	0	1	0	2	0	1	2	2	2	0	0	2	1	0	0	0	1	1	1	2	2	0	0	0	0
415	0	1	0	0	0	1	2	0	1	1	0	0	1	1	0	0	0	1	1	1	0	0	1	1	0	0	0	2	1	2	0	2	1	0	0	2	0	0	0	0	2	0	0	1	0	1	1	0	0
416	0	2	1	1	0	1	2	2	0	0	1	0	0	0	0	0	0	0	2	1	1	0	2	0	0	0	0	1	0	1	0	0	0	0	1	1	1	0	0	0	1	0	0	1	0	0	0	0	0
417	0	1	0	0	0	1	1	1	1	1	2	0	0	0	0	0	0	0	1	0	0	0	0	2	0	1	0	1	1	2	0	2	2	0	0	2	1	0	2	2	0	0	0	2	0	0	0	0	0
418	0	0	0	1	0	2	2	2	0	1	0	1	1	2	0	0	0	2	1	1	1	0	0	2	0	0	0	2	0	1	1	1	1	1	0	2	1	0	0	0	0	1	0	1	1	1	0	0	0
419	1	1	0	0	0	1	2	1	0	0	0	1	1	1	0	0	0	1	1	1	0	0	0	2	0	0	0	2	0	2	0	0	0	0	0	2	2	1	0	0	1	0	0	2	0	2	0	0	0
420	0	1	0	0	0	1	1	2	0	0	1	1	2	1	0	0	0	1	2	0	0	0	0	2	0	1	0	1	0	2	1	2	2	0	1	1	2	0	1	1	0	0	0	0	0	0	0	0	0
421	1	2	0	0	0	1	2	2	0	0	0	0	1	1	0	0	0	1	1	1	1	0	0	2	0	1	0	2	1	2	0	1	1	0	1	1	1	0	0	0	2	0	0	1	0	1	0	0	0
422	0	1	0	1	0	2	2	1	1	1	0	0	0	0	0	0	0	0	2	1	1	0	0	2	0	1	0	2	0	2	2	2	2	0	1	1	1	0	1	1	1	0	0	2	0	1	0	0	0
423	1	1	0	1	0	1	2	2	0	0	1	0	1	1	0	0	0	0	1	0	0	0	2	0	1	0	0	2	0	2	2	1	0	0	2	1	1	0	1	1	1	0	0	0	0	1	0	2	0
424	0	2	0	0	0	1	1	2	0	0	1	1	1	0	0	0	0	0	0	1	1	0	0	2	0	0	0	2	2	0	2	0	0	1	0	2	2	0	2	2	0	0	0	1	0	0	0	0	0
425	0	2	1	1	0	1	2	2	0	1	0	0	0	0	0	0	0	1	0	1	1	0	1	1	1	1	0	1	1	2	0	1	1	2	0	2	1	1	0	0	0	0	0	2	0	0	1	1	0
426	0	0	0	2	0	2	2	1	1	2	0	0	0	0	0	0	0	0	1	1	1	0	0	2	0	2	0	2	0	2	2	1	1	0	1	2	2	0	1	1	1	0	0	2	1	0	0	0	1
427	1	0	0	1	0	2	2	2	0	0	0	0	0	0	0	0	0	1	1	1	1	0	0	2	0	0	0	1	1	2	0	2	2	0	0	2	2	0	1	1	0	1	1	2	1	1	0	0	0
428	1	1	0	0	0	0	1	1	1	1	0	0	1	0	0	0	0	1	2	0	0	0	0	2	0	0	0	1	1	2	1	0	0	0	0	2	2	0	2	2	0	0	0	1	0	1	0	1	0
429	1	2	0	1	0	1	1	2	0	0	1	0	0	0	0	0	0	0	0	1	1	0	0	2	0	1	0	2	0	1	2	1	2	0	1	2	2	0	1	1	1	1	0	0	1	0	0	0	1
430	0	2	0	0	0	0	2	0	2	2	0	0	0	0	0	0	0	0	2	0	0	0	0	2	0	1	0	1	1	2	1	1	1	1	0	2	1	0	1	1	1	1	0	1	1	0	0	0	0
431	1	0	0	0	0	2	1	2	0	0	1	1	1	0	0	1	0	0	2	1	1	0	0	2	0	0	1	1	1	2	0	0	0	0	1	1	2	0	1	1	0	0	0	2	1	0	0	0	0
432	0	0	0	0	0	1	2	0	1	1	1	0	0	0	0	0	0	0	1	2	1	0	0	2	0	2	0	2	1	2	2	2	1	0	0	2	1	0	0	0	1	0	0	2	1	1	0	0	0
433	1	1	0	0	0	1	1	2	0	0	1	0	0	0	0	0	0	0	1	1	0	0	0	2	0	2	0	2	0	2	0	1	1	0	0	2	1	0	0	0	1	0	0	2	0	1	1	1	0
434	0	1	0	0	0	1	2	2	1	1	0	0	0	0	0	0	0	0	1	1	1	0	1	1	0	1	0	2	0	2	1	1	0	1	0	2	1	0	0	0	2	0	0	2	0	1	0	0	0
435	1	0	0	0	0	1	2	0	2	2	0	1	1	0	0	0	0	1	1	0	0	0	0	2	0	1	0	2	1	2	1	1	2	1	2	1	2	0	1	1	1	0	0	2	1	0	0	0	0
436	0	1	0	1	0	1	1	2	0	2	1	1	1	0	0	1	0	0	0	1	1	0	1	1	0	1	0	2	0	2	0	1	1	2	1	1	2	0	1	1	1	0	0	2	0	2	1	1	0
437	1	2	1	1	0	1	1	1	1	1	1	0	0	0	0	0	0	1	1	1	1	1	0	2	0	1	0	2	1	1	2	1	2	0	2	1	2	0	1	1	1	0	0	2	0	0	0	0	1
438	0	1	0	1	0	2	2	1	1	2	0	0	0	0	0	0	0	0	1	0	0	0	0	2	0	0	0	1	2	2	0	1	1	0	1	2	1	0	0	0	2	1	1	2	1	0	0	0	0
439	0	2	0	0	0	0	2	2	0	1	0	0	0	0	0	0	1	2	2	0	0	0	0	2	0	1	0	2	0	2	0	0	1	1	0	2	0	0	0	0	1	0	0	1	0	1	0	1	0
440	0	0	0	2	0	2	2	2	0	1	0	0	0	0	0	0	0	1	1	1	0	0	0	2	0	1	1	2	1	1	1	2	1	1	0	2	1	0	0	0	1	0	1	2	1	0	0	0	0
441	1	1	0	1	0	1	1	1	1	1	0	1	1	2	0	0	0	0	1	2	1	0	0	2	0	1	0	2	1	2	0	1	1	1	1	1	1	0	0	0	2	0	0	2	0	1	0	0	1
442	0	1	0	0	0	0	2	2	1	1	0	0	1	0	1	0	0	1	2	0	0	0	0	2	0	0	0	2	2	1	1	0	2	1	2	2	0	0	0	0	2	1	0	0	2	1	0	0	1
443	1	2	0	0	0	0	1	1	1	1	0	2	2	1	0	0	0	0	1	0	0	0	0	2	0	1	0	1	2	2	1	1	1	0	0	2	1	0	1	1	1	0	0	2	0	0	0	0	0
444	0	1	0	0	0	1	2	2	0	0	0	1	2	1	0	0	0	0	2	0	0	0	1	1	0	2	0	2	2	1	2	2	1	0	2	2	2	0	1	1	1	1	1	1	1	0	0	0	1
445	0	2	0	0	0	0	2	2	1	1	0	1	1	1	0	0	1	2	0	2	2	0	0	2	0	2	0	2	1	1	1	2	2	0	1	1	2	0	1	1	1	1	1	1	1	0	0	0	0
446	0	0	0	0	0	1	2	2	1	1	1	0	0	0	0	0	0	1	1	1	0	0	1	1	0	0	0	2	1	1	1	2	1	0	1	1	1	0	0	0	1	0	0	2	1	0	0	0	1
447	0	0	0	1	0	2	1	2	0	0	2	0	1	0	0	0	0	0	2	0	0	1	0	2	0	1	0	1	1	2	0	1	1	0	1	1	1	1	0	0	0	1	0	1	0	1	0	0	0
448	1	0	0	0	0	1	1	1	1	1	0	0	0	0	0	0	1	1	2	1	1	0	0	2	0	2	0	1	1	2	0	1	1	1	1	2	2	0	1	1	1	0	0	1	1	0	0	0	1
449	0	2	1	1	0	1	2	2	0	0	0	1	2	1	1	0	0	0	1	1	1	1	0	2	0	0	0	2	1	2	0	2	1	1	1	1	2	0	1	1	0	0	0	2	0	2	0	0	1
450	0	0	0	2	0	2	1	1	1	1	1	0	0	0	0	0	0	0	1	1	1	0	1	1	0	1	0	1	1	2	0	1	0	2	1	2	1	0	1	1	1	0	0	1	0	0	0	1	1
451	0	1	0	0	0	1	1	2	0	0	1	0	0	0	0	0	0	0	2	0	0	0	0	2	0	2	0	2	0	2	0	1	1	1	0	2	1	1	0	0	0	1	0	1	0	1	0	0	0
452	1	2	0	0	0	1	1	2	0	0	1	0	0	0	0	0	0	1	1	0	1	0	1	1	1	1	1	2	1	2	1	1	1	2	2	2	1	0	0	0	1	0	0	2	0	1	0	0	1
453	0	1	0	0	0	1	2	2	0	0	1	0	1	1	0	0	0	0	1	1	0	0	1	1	0	1	0	1	2	2	1	1	1	0	1	2	2	0	2	2	0	1	1	2	1	0	0	0	0
454	0	2	1	1	0	1	2	1	1	1	0	0	0	0	0	0	0	0	2	0	0	0	0	2	0	0	0	2	1	2	0	2	2	0	2	1	1	0	1	1	1	0	0	2	1	0	0	0	0
455	0	2	0	0	0	0	2	0	1	1	0	0	0	0	0	0	0	1	1	0	0	1	0	2	0	0	0	2	0	2	1	1	1	1	2	0	0	0	0	0	2	0	0	2	0	1	1	0	0
456	1	2	0	1	0	1	1	1	0	0	2	0	0	0	0	0	1	1	1	0	0	0	0	2	0	1	0	2	1	1	1	1	1	0	0	2	1	0	1	1	1	0	0	2	0	1	0	0	1
457	0	2	0	1	0	2	2	0	1	1	2	0	1	1	0	0	0	0	2	0	0	0	0	2	0	1	0	1	1	2	1	1	1	1	0	2	0	0	0	0	2	0	0	0	0	1	1	0	0
458	0	1	0	0	0	1	2	1	0	0	0	0	1	1	0	0	0	0	2	0	0	0	0	2	0	0	0	1	1	2	1	1	1	2	0	2	1	1	0	0	0	0	0	2	0	0	0	0	0
459	0	2	0	0	0	0	2	1	1	1	0	1	1	0	0	1	0	0	1	0	0	0	0	2	0	0	0	2	1	2	2	0	0	2	1	2	1	0	0	0	1	1	1	2	1	0	0	2	0
460	0	1	0	0	0	0	1	2	1	1	0	0	1	0	0	0	0	0	1	1	0	0	0	2	0	1	0	1	1	2	0	2	1	1	0	2	2	0	2	1	0	0	0	2	1	1	0	0	0
461	0	1	0	1	0	1	2	1	0	0	0	0	1	1	0	0	0	1	0	0	0	0	0	2	0	0	1	2	2	2	1	2	2	0	1	1	0	0	0	1	1	0	0	2	0	1	1	0	1
462	0	0	0	0	0	1	2	1	2	2	0	0	0	0	0	0	0	0	0	2	0	0	0	2	0	1	0	2	1	2	1	2	1	1	0	2	0	0	0	0	2	1	1	2	1	0	0	0	0
463	0	1	0	0	0	1	1	2	0	0	1	0	0	0	0	0	0	0	1	0	0	0	0	2	0	2	0	1	2	2	0	2	1	0	1	1	1	1	0	0	0	0	0	2	0	0	0	0	0
464	0	2	0	0	0	0	1	1	2	2	0	0	1	1	0	0	1	1	1	1	0	0	0	2	0	0	0	2	0	2	1	1	1	2	1	2	2	0	1	1	1	1	0	0	1	0	0	0	0
465	0	0	0	1	0	2	2	0	2	2	0	2	2	1	0	0	1	1	1	0	0	0	0	2	0	0	0	2	0	2	1	1	0	0	0	2	0	0	0	0	2	0	0	2	0	0	0	0	2
466	0	1	0	1	0	2	2	2	1	1	0	0	0	0	0	0	0	0	0	1	1	0	0	2	0	2	0	2	0	2	1	1	2	0	1	2	1	0	0	0	1	0	0	2	1	0	0	0	1
467	0	1	1	0	0	2	2	2	0	1	0	0	2	2	0	0	0	0	0	1	1	0	1	1	0	0	0	2	0	2	1	1	1	0	1	2	0	0	1	1	1	0	0	2	0	0	0	0	1
468	0	2	0	1	0	1	1	2	0	0	1	0	0	0	0	0	0	0	2	0	0	0	0	2	0	1	0	2	2	1	2	1	1	0	1	1	2	1	1	0	0	0	0	2	1	0	0	0	0
469	1	1	0	0	0	2	2	1	1	1	0	0	0	0	0	0	0	1	2	0	0	0	0	2	0	2	0	2	1	0	1	0	2	1	2	2	2	0	0	0	1	0	0	2	1	0	0	0	0
470	1	1	0	0	0	1	2	2	1	2	0	0	1	1	0	0	0	0	1	0	0	0	0	2	0	1	0	2	0	2	1	1	1	0	1	2	1	0	1	1	1	0	0	2	1	1	0	1	1
471	0	1	0	0	0	1	1	1	1	2	0	0	1	0	0	0	0	0	1	0	0	0	1	1	1	2	0	2	0	2	1	0	1	0	0	2	0	0	0	0	2	0	0	2	1	0	0	0	1
472	1	2	0	0	0	1	1	2	0	1	1	0	0	0	0	0	1	1	1	1	0	0	1	1	0	1	0	2	2	1	2	1	1	0	1	1	0	0	1	1	1	0	1	2	1	0	0	0	1
473	1	0	0	0	0	2	1	1	1	1	0	0	2	1	0	0	0	0	2	1	1	0	1	1	0	1	0	1	1	2	0	1	1	0	0	2	1	0	0	0	0	1	1	2	1	0	0	0	0
474	0	2	0	0	0	1	1	2	0	0	1	0	1	1	0	0	0	0	1	0	0	0	0	2	0	1	0	2	0	1	1	1	1	1	2	1	1	0	2	2	0	1	0	0	1	0	1	0	0
475	1	1	0	1	0	2	1	2	0	0	1	0	0	0	0	0	1	1	2	1	1	0	0	2	0	0	0	1	0	1	1	2	1	1	1	1	2	0	1	1	1	0	0	2	1	0	1	0	0
476	1	0	0	0	0	1	2	1	1	1	0	1	1	0	0	0	0	0	1	0	0	0	0	2	0	1	0	2	2	2	0	0	0	1	0	2	2	0	2	2	0	0	0	2	0	2	2	0	0
477	1	0	0	0	0	1	0	1	1	1	1	1	1	1	0	0	0	0	1	1	1	0	1	2	0	0	0	2	0	2	0	2	2	0	2	1	1	0	1	1	1	1	0	1	1	0	0	1	0
478	1	0	0	0	0	1	2	1	1	2	0	0	0	0	0	0	0	0	1	0	0	0	0	2	0	1	0	2	1	2	2	1	1	0	2	1	1	0	1	0	1	1	1	1	1	1	0	0	0
479	1	1	0	0	0	0	2	0	2	2	0	0	1	0	1	0	0	0	2	0	0	0	1	1	1	1	0	1	1	2	1	1	1	0	1	1	2	0	1	1	0	0	0	0	2	2	0	0	1
480	0	0	0	0	0	1	2	0	2	2	0	1	1	0	0	1	0	1	1	0	0	0	0	2	0	2	0	2	0	2	0	1	1	0	1	1	2	0	0	1	1	0	0	1	0	0	0	1	0
481	1	1	1	1	0	2	2	0	1	1	1	0	1	1	0	0	1	2	0	2	2	0	0	2	0	0	0	2	2	2	1	1	1	2	2	2	2	0	1	1	1	0	0	1	0	0	0	0	1
482	0	1	0	1	0	2	1	2	0	0	2	1	1	0	0	0	0	1	2	0	0	0	1	1	0	2	0	2	1	1	2	1	1	0	1	1	2	0	1	1	0	0	0	1	1	1	1	0	0
483	1	1	0	0	0	1	2	0	2	2	0	0	0	0	0	0	0	0	2	0	0	0	0	2	0	0	0	0	1	2	1	1	1	0	1	1	0	1	0	0	1	0	0	0	0	1	0	2	0
484	0	1	0	0	0	2	2	2	0	0	0	0	1	1	0	0	0	0	1	0	0	1	0	2	0	2	0	1	1	2	0	0	0	0	0	2	2	0	2	2	1	0	0	2	0	2	0	1	1
485	0	2	0	0	0	0	2	2	0	1	0	0	1	1	0	0	0	2	0	2	0	0	0	2	0	2	1	2	0	2	0	1	0	1	1	2	1	0	0	0	2	0	0	2	0	1	0	0	1
486	0	2	0	0	0	0	2	2	0	1	0	0	0	0	0	0	0	1	0	1	0	0	2	0	1	0	1	2	0	2	0	2	2	0	1	1	2	1	0	0	0	0	0	2	0	1	0	1	0
487	1	1	0	0	0	1	2	2	0	1	0	0	0	0	0	0	0	0	1	1	0	0	0	2	0	2	0	2	1	2	2	1	1	1	0	2	2	0	1	1	1	0	0	2	0	0	1	0	1
488	1	2	0	0	0	0	2	2	1	2	0	0	2	2	0	0	0	0	0	1	1	0	0	2	0	0	0	2	0	1	2	1	0	2	1	2	2	1	0	0	0	1	1	2	1	2	0	0	0
489	1	1	0	0	0	1	1	1	1	1	1	0	0	0	0	0	0	0	2	1	1	0	0	2	0	0	1	2	1	2	0	1	1	0	1	1	2	1	0	0	1	0	0	2	0	0	0	0	1
490	1	1	0	1	0	2	1	2	0	2	1	1	1	0	0	0	0	0	1	1	1	1	0	2	0	2	0	2	1	1	0	1	1	0	0	2	1	0	1	1	1	0	0	0	0	0	1	0	0
491	1	1	0	0	0	0	1	2	0	1	0	0	0	0	0	0	0	0	1	0	0	0	1	1	0	1	0	2	0	2	0	2	1	1	0	2	1	0	1	1	1	0	0	1	0	1	0	0	0
492	0	1	0	1	0	1	2	2	0	0	0	0	1	0	0	0	0	0	2	1	1	0	0	2	0	1	0	2	1	1	1	2	2	0	1	1	0	0	0	0	2	0	0	2	1	0	0	0	0
493	1	1	0	0	0	0	1	1	1	1	1	1	1	1	0	0	0	0	1	0	0	0	0	2	0	2	0	2	0	1	1	2	2	0	0	2	2	0	1	1	1	0	0	2	1	0	1	0	0
494	0	0	0	0	0	2	1	2	0	1	1	0	0	0	0	0	0	1	1	1	1	0	0	2	0	0	0	0	1	2	1	0	0	0	0	2	1	0	0	0	2	2	1	2	1	0	0	0	0
495	0	1	0	1	0	1	1	1	2	2	0	0	0	0	0	0	0	1	1	0	0	0	0	2	0	1	0	2	0	2	0	2	2	0	1	1	2	0	0	1	1	0	1	2	1	0	1	0	0
496	0	1	0	0	0	1	2	1	1	1	1	1	1	0	0	1	0	0	2	0	0	0	2	0	1	1	0	2	1	0	2	1	1	0	1	2	2	1	0	0	1	0	0	2	0	1	0	0	0
497	1	2	0	0	0	0	2	2	0	1	0	2	2	0	1	1	0	0	2	0	0	0	0	2	0	0	0	2	2	2	0	2	2	0	2	0	1	0	1	1	1	1	1	2	0	0	0	0	0
498	1	1	0	1	0	1	2	1	1	1	1	1	1	0	0	0	0	0	0	1	1	0	0	2	0	1	0	1	2	2	1	0	0	0	0	2	2	0	2	1	0	0	0	1	0	1	0	1	0
499	0	1	0	0	0	1	2	1	1	1	0	0	0	0	0	0	0	1	0	1	1	0	2	0	1	0	0	2	1	2	0	1	1	1	1	2	1	0	0	0	1	0	0	1	0	1	0	0	0
500	0	1	0	1	0	1	2	1	1	1	0	1	2	1	0	0	0	0	2	0	0	0	0	2	0	0	0	2	0	2	1	1	1	0	1	1	1	1	0	0	1	1	1	2	1	1	1	0	0
501	0	1	0	1	0	1	1	1	2	2	0	0	1	1	0	0	0	0	1	0	0	0	0	2	0	0	0	2	0	2	0	2	2	0	0	2	2	0	1	1	1	0	0	0	0	1	0	0	0
502	1	1	0	0	0	1	2	0	2	2	0	1	1	1	0	0	0	1	2	1	0	0	0	2	0	1	0	2	0	1	1	1	1	1	1	1	1	0	1	1	1	1	1	1	1	1	0	0	0
503	1	2	0	2	0	2	1	2	0	0	1	0	1	0	1	0	0	1	1	1	0	0	0	2	0	1	0	1	2	2	1	2	1	1	1	1	1	0	0	0	1	0	0	2	0	0	0	0	0
504	1	2	1	1	0	1	1	1	1	1	0	1	1	0	0	0	0	1	1	1	1	0	0	2	0	1	0	1	1	2	1	1	0	1	0	2	0	0	1	1	1	1	1	2	1	0	0	0	1
505	0	2	0	0	0	1	2	1	1	1	0	0	1	1	0	0	0	1	1	1	1	0	0	2	0	1	0	2	1	2	2	1	1	1	2	0	2	0	1	1	0	0	0	2	1	0	0	0	0
506	0	2	1	2	0	2	2	0	2	2	0	0	1	1	0	0	0	1	1	1	1	0	0	2	0	1	1	2	1	2	0	0	0	1	0	2	2	0	0	0	1	0	0	1	1	1	0	0	0
507	1	0	0	0	0	1	2	0	2	2	0	0	0	0	0	0	0	1	2	0	0	0	1	1	0	1	0	2	0	2	0	1	1	2	2	2	0	0	0	0	2	1	1	2	1	0	0	0	0
508	0	1	0	1	0	1	2	0	2	2	0	0	0	0	0	0	0	0	1	1	1	0	1	1	1	1	0	2	1	2	1	1	1	0	0	2	2	0	2	2	0	0	0	2	0	1	0	0	0
509	0	1	0	0	0	2	2	0	1	1	2	1	1	1	0	0	0	0	1	0	0	1	0	2	0	1	0	1	0	1	1	1	1	0	0	2	1	0	1	1	1	1	1	1	1	2	1	0	1
510	0	0	0	0	0	2	2	2	1	1	1	0	1	0	0	0	0	2	1	1	1	0	0	2	0	0	1	1	0	1	1	1	1	0	0	2	2	0	2	2	0	0	0	1	0	0	0	0	0
511	0	1	0	1	0	1	2	2	0	0	1	0	0	0	0	0	0	0	1	1	0	0	1	1	1	0	0	1	1	2	1	1	2	1	2	2	1	0	1	1	1	0	0	2	0	0	0	0	2
512	0	0	0	0	0	1	0	2	0	0	2	1	2	1	0	0	0	2	2	0	0	0	0	2	0	1	0	2	1	2	1	0	1	1	1	2	2	1	1	1	0	0	0	1	0	1	0	1	1
513	1	1	0	1	0	2	2	2	1	1	1	0	1	0	1	0	0	0	2	0	0	0	0	2	0	1	0	1	1	2	0	1	1	0	0	2	0	0	1	1	1	0	0	2	1	0	1	0	0
514	1	1	1	0	1	1	2	1	1	1	1	1	2	1	0	0	0	1	0	1	1	0	1	1	0	2	0	2	1	2	2	1	1	0	1	1	2	0	1	1	0	1	1	1	1	1	1	0	0
515	1	1	0	1	0	2	1	2	0	0	1	0	1	1	0	0	0	1	2	0	0	0	1	1	0	2	0	2	0	1	1	1	0	1	1	1	1	0	0	0	1	0	0	2	0	0	0	0	0
516	1	0	0	0	0	0	2	2	1	1	1	1	1	0	0	1	0	0	1	1	1	0	1	1	1	0	0	2	0	1	0	1	1	0	2	0	1	0	1	1	1	1	0	1	1	1	1	0	1
517	0	2	0	0	0	0	2	1	2	2	0	0	1	1	0	0	0	0	0	2	0	1	0	2	0	2	0	1	0	1	0	1	1	2	2	2	0	0	1	1	1	0	0	1	0	0	0	0	1
518	1	2	1	1	0	1	2	2	0	0	0	0	0	0	0	0	1	1	1	1	0	0	0	2	0	2	0	2	0	2	0	1	1	1	2	0	2	0	1	1	1	0	0	2	0	1	0	0	0
519	1	1	0	0	0	1	2	2	1	1	1	0	0	0	0	0	0	1	2	0	0	0	0	2	0	1	0	1	2	2	0	1	1	1	0	2	2	0	0	0	0	1	1	2	1	1	0	0	0
520	0	1	0	0	0	1	1	2	0	0	1	1	1	0	0	0	0	1	2	0	0	0	1	1	1	1	2	2	1	2	1	2	2	0	1	1	1	0	0	0	0	0	0	1	0	0	0	0	1
521	0	1	0	1	0	1	2	0	1	1	1	0	0	0	0	0	0	0	1	0	0	1	0	2	0	0	0	2	1	2	0	0	1	0	1	2	2	0	0	0	1	0	0	1	1	0	0	0	0
522	1	0	0	1	0	2	1	2	0	0	1	1	1	0	0	1	0	0	2	0	0	0	0	2	0	2	0	2	0	2	1	0	0	0	0	2	2	0	1	1	1	1	1	2	1	1	0	1	0
523	1	1	0	1	0	1	2	1	2	2	0	0	1	1	0	0	0	0	1	1	1	0	1	1	0	0	0	1	0	1	2	0	0	0	0	2	1	0	0	0	2	1	0	0	1	0	0	0	0
524	1	0	0	0	0	2	0	2	1	1	0	0	1	1	0	0	0	1	1	1	1	0	1	1	1	1	0	1	1	2	1	1	0	0	2	1	1	1	0	0	1	1	1	2	0	0	0	0	0
525	1	1	0	0	0	1	1	2	0	0	2	2	2	1	0	0	0	0	0	1	1	0	0	2	0	0	0	2	1	1	2	1	2	0	1	2	1	0	0	0	2	1	0	0	1	0	0	0	0
526	1	1	0	0	0	2	0	2	0	0	1	0	0	0	0	0	0	0	2	0	0	0	0	2	0	0	1	2	1	2	1	2	1	1	0	2	2	0	1	1	0	0	0	2	0	2	0	0	0
527	0	2	1	1	1	1	1	2	0	0	2	0	2	2	0	0	0	0	2	1	1	0	0	2	0	1	0	1	2	2	1	1	1	1	0	2	2	0	2	2	0	0	0	0	0	1	1	0	1
528	1	2	1	2	0	2	2	1	1	2	0	0	0	0	0	0	0	1	1	0	0	0	0	2	0	1	0	1	1	2	0	2	1	1	0	2	1	0	0	0	2	0	0	1	0	1	0	0	1
529	1	1	0	1	0	2	1	1	1	2	0	0	0	0	0	0	0	1	0	1	1	0	1	1	0	0	0	2	0	1	1	1	1	0	1	1	2	0	1	0	1	0	0	1	0	1	0	0	0
530	0	1	0	1	0	2	1	1	1	1	1	0	0	0	0	0	0	0	2	0	0	1	0	2	0	1	1	2	1	2	0	2	2	0	1	1	1	0	0	0	2	0	0	2	1	0	0	0	0
531	1	2	0	0	0	1	1	2	0	0	0	0	1	1	0	0	0	1	1	0	0	0	0	2	0	2	0	2	0	2	0	1	1	0	0	2	1	0	0	0	1	0	0	2	0	1	0	1	0
532	0	1	0	1	0	1	1	2	0	0	0	0	0	0	0	0	0	2	0	2	0	1	0	2	0	2	0	1	2	2	0	2	2	0	1	1	1	0	0	0	1	0	0	2	1	1	0	1	0
533	1	1	0	1	0	2	2	2	0	1	0	0	0	0	0	0	0	1	0	2	2	0	0	2	0	0	0	1	0	1	1	1	1	0	1	1	1	0	1	1	1	0	0	1	0	1	0	0	0
534	1	2	0	0	0	0	2	2	0	1	0	0	1	1	0	0	1	1	1	0	0	0	0	2	0	1	0	1	1	2	0	2	1	1	1	1	1	0	0	0	2	0	0	1	0	1	1	0	0
535	1	2	0	0	0	0	2	1	0	0	0	1	1	0	0	0	0	2	1	1	1	0	1	1	0	0	0	1	1	2	0	1	0	1	0	2	1	0	0	0	2	1	1	2	1	1	0	0	0
536	0	1	0	1	0	1	1	2	1	1	0	1	2	1	0	0	0	0	0	1	0	0	0	2	0	1	0	2	0	2	1	1	1	2	1	2	0	0	0	0	2	0	0	2	0	2	0	0	0
537	1	1	0	0	0	1	2	2	0	1	0	0	1	1	0	0	0	1	0	1	0	0	1	1	0	2	0	2	0	2	1	2	2	0	2	0	1	0	1	1	1	0	0	1	0	0	1	0	1
538	1	0	0	1	0	2	2	2	0	0	0	0	0	0	0	0	0	1	2	0	0	0	2	0	1	0	0	2	1	2	2	1	0	1	1	1	1	0	0	0	0	0	0	2	0	1	0	0	0
539	1	2	0	0	0	0	2	2	0	0	1	1	2	1	0	0	0	1	1	1	1	0	0	2	0	0	0	2	1	2	2	0	1	0	0	2	1	0	1	1	1	0	0	2	0	0	0	0	1
540	1	2	0	1	0	2	2	2	0	1	0	0	1	0	0	0	0	1	1	1	0	0	0	2	0	0	0	1	1	2	0	1	1	0	1	1	2	1	1	0	0	1	1	2	1	1	0	0	0
541	1	2	0	0	0	0	1	2	0	0	1	1	1	1	0	0	0	1	1	1	1	0	0	2	0	0	0	1	1	2	0	2	1	1	0	2	1	0	0	0	0	1	0	1	1	0	1	0	1
542	0	1	0	1	0	2	1	2	0	0	1	0	1	1	0	0	1	1	1	0	0	0	0	2	0	1	0	1	1	2	1	2	1	1	0	2	1	0	2	2	0	0	0	2	1	0	0	0	0
543	0	1	0	0	0	1	1	2	1	1	1	1	1	0	0	0	0	1	1	0	0	0	1	1	0	2	0	1	2	2	1	1	1	2	1	2	2	1	0	0	1	0	0	1	1	0	0	0	0
544	1	1	0	0	0	0	1	2	0	0	1	1	2	1	0	0	0	0	1	0	0	1	0	2	0	0	0	0	2	2	0	0	0	1	0	2	1	0	0	0	2	0	0	2	0	0	0	0	1
545	0	1	0	1	0	2	1	2	0	0	0	0	0	0	0	0	0	1	2	0	0	0	1	1	1	1	0	1	2	2	0	1	0	0	0	2	0	0	1	1	1	0	0	2	1	0	0	0	0
546	0	1	0	0	0	1	1	2	0	0	0	0	0	0	0	0	1	2	1	1	1	0	1	1	1	1	0	1	0	1	1	0	0	0	1	1	1	0	1	1	1	0	0	1	1	1	1	0	0
547	1	1	0	1	0	1	2	2	1	2	0	1	1	0	0	0	0	0	1	0	0	1	1	1	0	1	0	2	1	2	0	1	1	1	1	2	2	0	0	0	0	1	1	1	1	0	0	0	0
548	1	0	0	0	0	2	2	2	0	0	1	0	0	0	0	0	0	2	2	1	1	0	0	2	0	2	0	1	2	1	1	1	0	0	1	1	0	0	1	0	1	0	0	1	0	1	0	0	0
549	1	2	0	0	0	0	2	1	1	1	1	0	0	0	0	0	0	0	1	1	1	0	1	1	0	1	0	2	0	2	2	1	0	0	0	2	1	0	1	1	1	0	0	2	1	0	0	0	0
550	0	2	0	0	0	1	1	2	0	0	1	0	0	0	0	0	0	0	1	1	1	0	1	1	0	1	0	1	1	2	1	1	1	0	1	1	1	0	2	2	0	0	0	2	0	0	0	0	1
551	1	1	0	1	0	2	2	1	0	0	1	0	1	0	0	0	0	2	1	1	1	0	0	2	0	0	0	1	1	2	1	1	1	2	2	2	1	1	0	0	1	0	0	0	0	1	0	0	1
552	0	2	0	0	0	0	2	2	0	1	0	0	0	0	0	0	0	0	1	1	1	1	0	2	0	1	0	2	0	2	1	1	1	0	0	2	2	0	2	2	0	2	2	2	1	1	0	1	0
553	0	1	0	1	0	1	2	1	1	2	0	1	2	1	0	1	0	0	1	1	1	0	0	2	0	1	0	1	1	2	0	1	1	0	1	2	2	0	1	1	1	0	0	2	0	0	0	0	0
554	1	1	0	1	0	2	1	1	1	1	2	0	1	1	0	0	0	0	1	0	0	0	1	1	0	1	0	1	1	2	1	1	1	0	0	2	0	0	1	1	1	0	0	2	0	2	0	0	0
555	0	2	0	0	0	1	2	1	1	1	1	0	1	1	0	0	0	1	1	0	0	0	0	2	0	1	0	0	2	2	0	2	1	0	1	1	1	0	1	1	1	0	0	1	1	0	0	0	0
556	0	0	0	0	0	1	2	1	1	1	0	0	1	1	0	0	0	0	1	0	0	1	0	2	0	0	0	2	0	1	2	2	2	0	2	0	1	0	0	0	1	1	1	2	0	1	1	0	0
557	0	0	0	0	0	1	1	2	0	0	1	0	1	1	0	0	1	1	1	0	0	0	1	1	0	0	0	1	1	2	0	2	1	0	2	2	1	0	0	0	1	0	0	1	0	1	0	0	1
558	1	2	0	0	0	1	2	1	2	2	0	1	2	2	0	0	0	1	2	0	0	0	0	2	0	0	0	1	1	2	0	0	0	2	1	2	0	0	0	0	1	0	0	2	0	1	0	0	0
559	0	0	0	0	0	1	2	2	0	1	0	1	2	1	0	1	0	1	1	1	0	0	0	2	0	0	0	0	2	2	0	2	2	0	0	2	2	0	1	1	1	0	0	1	0	0	0	0	1
560	0	1	1	1	0	2	2	1	0	0	0	0	1	1	0	0	0	0	2	0	0	0	0	2	0	2	0	0	1	2	1	1	0	0	0	2	0	0	0	0	1	0	0	1	0	0	0	0	0
561	1	1	0	0	0	0	1	2	0	2	1	2	2	1	0	0	1	1	1	0	0	0	0	2	0	2	0	2	0	2	2	1	1	0	1	1	0	0	0	0	1	0	0	2	0	1	1	0	0
562	1	1	0	1	0	2	2	2	0	0	1	0	0	0	0	0	0	1	2	0	0	1	0	2	0	0	0	1	2	1	1	2	1	0	0	2	1	0	1	1	1	0	0	2	0	0	0	0	0
563	1	2	0	0	0	1	2	2	0	0	0	0	1	1	0	0	0	2	2	1	1	0	1	1	0	1	0	2	0	1	0	0	0	2	1	2	2	0	0	0	0	0	0	2	1	0	0	0	0
564	0	1	0	1	0	2	2	0	2	2	0	0	0	0	0	0	0	1	1	0	0	0	0	2	0	0	0	1	1	2	1	2	1	0	0	2	2	0	2	2	0	1	0	0	1	0	0	0	0
565	1	0	0	0	0	1	2	2	1	1	0	2	2	1	0	0	0	2	0	2	0	0	1	1	0	1	0	2	0	2	1	1	1	0	0	2	2	0	1	1	1	1	1	2	1	1	0	0	0
566	1	0	0	0	0	1	1	1	1	1	1	0	0	0	0	0	0	0	1	1	0	0	0	2	0	0	0	2	0	1	1	2	2	0	1	1	1	0	2	2	0	2	2	2	1	1	0	0	0
567	1	0	0	1	0	2	2	1	1	1	1	1	2	0	0	1	0	0	1	0	0	0	1	1	1	1	0	2	0	2	0	1	0	1	1	1	0	0	0	0	2	0	0	2	0	0	0	0	0
568	0	1	1	1	0	2	2	0	2	2	0	0	0	0	0	0	0	0	1	0	0	0	0	2	0	2	0	2	0	2	0	2	1	0	0	2	0	0	0	0	2	1	0	0	2	0	0	0	0
569	1	2	0	0	0	0	2	0	1	1	1	0	0	0	0	0	1	1	0	1	1	0	0	2	0	0	0	1	1	2	0	2	1	0	0	2	2	0	2	2	0	1	0	1	1	1	0	0	1
570	0	2	1	1	0	1	2	2	0	1	0	1	2	1	0	1	0	0	0	1	0	0	1	1	0	1	0	2	0	2	1	1	1	1	1	2	0	0	1	1	0	0	0	2	1	2	0	0	0
571	0	1	0	0	0	1	1	1	1	1	1	0	0	0	0	0	0	1	2	0	0	0	0	2	0	1	0	2	1	1	1	2	1	2	1	2	2	0	1	0	2	1	0	0	1	0	0	0	0
572	1	1	1	1	0	2	1	1	1	1	1	0	2	2	0	0	0	0	1	1	1	0	0	2	0	2	0	1	2	2	1	1	1	2	0	2	1	0	0	0	1	0	0	0	0	1	0	1	0
573	0	0	0	1	0	2	2	2	0	1	1	0	1	0	0	0	0	0	2	0	0	0	0	2	0	1	0	2	2	2	0	2	1	1	1	1	2	1	1	1	0	0	0	1	1	1	0	1	1
574	0	1	0	0	0	1	2	1	1	1	1	0	2	0	1	0	0	0	2	1	1	0	1	1	0	1	1	2	1	2	1	2	2	1	1	2	1	2	0	0	1	0	0	2	0	0	0	0	0
575	1	2	0	0	0	0	1	2	0	0	1	1	1	1	0	0	0	0	0	2	0	0	0	2	0	0	0	1	1	2	0	0	0	0	0	1	2	0	2	2	0	0	0	2	0	0	0	0	0
576	1	2	1	1	0	1	1	2	1	1	1	0	0	0	0	0	0	1	1	1	1	0	0	2	0	1	0	2	0	2	1	1	1	1	0	2	2	0	2	2	0	0	0	2	2	1	0	2	0
577	0	1	2	0	1	0	1	1	2	2	0	0	0	0	0	0	0	0	1	1	1	0	1	1	1	0	0	1	1	2	0	1	1	0	1	1	1	0	0	0	2	1	1	1	1	0	0	0	1
578	1	1	0	0	0	0	2	2	0	1	0	0	0	0	0	0	0	0	2	0	0	0	0	2	0	1	0	1	0	0	2	1	0	1	1	1	2	0	1	1	0	0	0	1	0	0	1	0	0
579	1	1	1	0	1	1	2	0	2	2	0	2	2	2	0	0	0	0	1	0	0	0	1	1	0	2	0	2	2	0	2	0	0	0	0	2	1	0	1	1	1	0	1	2	1	0	0	0	0
580	1	1	0	0	0	1	2	1	0	0	0	0	0	0	0	0	0	0	1	0	0	1	0	2	0	2	0	2	1	2	0	1	1	2	0	2	1	0	1	1	1	0	0	2	0	0	0	0	0
581	0	2	1	0	0	0	2	1	1	1	0	1	1	1	0	0	0	0	2	1	1	0	0	2	0	1	0	2	2	2	0	1	1	0	1	1	1	0	0	0	1	1	1	2	0	1	0	1	1
582	0	1	0	0	0	1	2	1	1	1	0	0	2	1	1	0	0	1	0	1	1	1	0	2	0	0	0	1	1	2	0	2	2	0	1	1	2	0	0	0	1	0	0	0	0	1	0	0	1
583	1	2	0	1	0	1	2	2	0	1	0	0	2	1	1	0	0	0	1	2	1	0	1	1	0	0	1	2	1	2	0	0	0	0	0	2	1	0	1	1	1	0	0	1	1	1	0	1	0
584	0	0	0	0	0	2	2	1	0	0	0	0	1	1	0	0	0	0	2	1	1	0	0	2	0	1	0	1	1	2	0	1	1	0	1	2	1	0	1	1	1	0	0	1	0	1	0	0	1
585	1	2	1	1	0	1	2	2	0	0	1	0	1	1	0	0	0	0	2	1	1	0	0	2	0	0	0	2	2	1	2	1	1	0	1	0	1	0	0	0	2	1	1	2	2	0	1	0	0
586	0	1	0	0	0	1	2	2	1	1	0	0	1	1	0	0	0	1	0	1	1	1	0	2	0	0	0	1	0	1	0	1	1	0	1	2	1	0	1	1	1	1	0	0	1	0	0	0	1
587	0	2	0	0	0	1	2	1	0	0	0	0	1	1	0	0	1	1	0	2	1	0	0	2	0	1	0	2	1	1	2	0	0	0	0	2	0	0	0	0	2	0	0	2	2	0	0	1	0
588	0	0	0	1	0	2	1	1	1	1	2	0	0	0	0	0	0	0	2	0	0	0	1	1	0	0	0	1	2	2	1	2	2	0	1	1	1	0	0	0	1	0	0	2	0	1	1	0	0
589	1	1	0	0	0	2	1	1	0	0	1	0	1	1	0	0	0	0	2	0	0	0	0	2	0	0	0	2	1	0	2	1	2	0	1	2	1	1	1	1	0	0	0	2	0	1	0	0	0
590	0	0	0	0	0	2	0	1	1	1	1	1	2	1	0	0	0	1	1	1	1	0	1	2	0	0	0	2	0	1	0	0	0	0	0	2	0	0	0	0	1	0	0	2	0	0	1	0	0
591	0	2	0	0	0	1	2	2	0	1	0	0	1	0	1	0	0	0	2	0	0	1	0	2	0	1	0	2	1	1	1	1	0	1	0	2	1	0	0	0	1	0	0	2	1	0	0	0	2
592	0	1	1	1	1	2	1	1	0	0	1	0	0	0	0	0	0	1	2	0	0	0	0	2	0	0	0	2	0	1	2	0	0	0	1	1	0	0	0	0	2	0	0	2	0	1	0	0	1
593	1	1	0	0	0	1	2	2	0	1	0	1	2	2	0	0	0	0	0	1	1	0	0	2	0	0	0	2	0	2	0	0	0	0	0	2	0	0	0	0	1	0	0	2	0	1	0	0	1
594	1	1	0	0	0	1	1	1	1	1	1	1	2	2	0	0	0	0	2	0	0	0	0	2	0	0	0	2	2	2	2	1	1	2	0	2	0	0	0	0	2	1	0	0	1	0	1	0	0
595	1	1	0	1	0	2	2	2	1	1	1	1	1	0	0	0	0	1	2	0	0	0	1	1	0	0	0	1	2	2	1	2	2	0	1	1	2	0	2	2	0	1	1	2	0	1	0	0	1
596	0	2	0	0	0	0	1	1	1	2	0	0	1	1	0	0	0	1	1	1	0	0	0	2	0	0	0	2	0	1	2	2	2	0	2	0	1	0	1	1	1	0	0	1	0	0	0	0	1
597	1	1	0	0	0	1	0	2	0	0	1	1	1	0	0	0	0	1	2	1	0	0	0	2	0	0	0	2	0	2	1	1	1	0	0	2	1	0	0	0	2	0	0	2	0	1	0	0	0
598	1	2	0	0	0	1	1	2	0	1	0	0	2	2	0	0	0	1	2	1	0	0	0	2	0	0	1	2	1	2	0	0	0	0	1	1	2	0	1	0	2	0	0	1	1	1	0	0	0
599	0	2	1	2	0	2	2	2	0	0	0	0	0	0	0	0	0	1	0	1	0	0	0	2	0	2	1	2	0	1	0	1	0	0	2	1	2	1	0	0	1	0	0	2	1	0	0	0	1
600	1	2	0	0	0	0	0	2	0	0	2	0	0	0	0	0	0	0	2	0	0	0	0	2	0	0	0	2	1	1	2	2	2	0	0	2	2	0	1	1	0	1	1	2	1	1	0	0	0
601	0	2	0	0	0	1	2	2	0	0	1	1	2	1	0	1	0	0	2	1	1	0	0	2	0	1	0	2	0	2	0	2	2	0	1	1	2	0	1	1	0	1	1	2	1	1	0	1	0
602	0	1	0	0	0	0	2	0	2	2	0	1	1	1	0	0	0	1	0	2	2	0	1	1	0	1	0	2	0	2	0	2	2	0	2	1	0	0	0	0	2	0	0	2	0	0	0	0	0
603	1	1	0	0	0	0	1	2	0	1	0	0	0	0	0	0	0	0	0	1	0	0	0	2	0	1	0	2	0	1	2	1	1	0	1	1	1	0	2	2	0	1	1	1	0	0	1	1	0
604	1	2	1	0	0	0	2	2	1	1	1	0	1	0	0	0	0	1	2	0	0	0	0	2	0	0	0	2	1	1	1	1	0	2	1	1	1	1	0	0	1	1	1	2	2	2	0	0	2
605	0	2	1	0	0	1	1	1	1	2	0	1	1	1	0	0	0	1	2	0	0	0	0	2	0	0	0	2	0	2	1	1	1	0	1	1	1	0	2	2	0	1	1	1	1	1	0	0	0
606	0	1	0	1	0	1	2	1	0	1	0	0	1	1	0	0	1	0	2	1	1	0	0	2	0	2	0	2	0	2	0	2	2	0	1	1	2	0	1	1	1	0	0	2	1	0	0	0	0
607	0	1	0	1	0	2	2	2	0	1	0	0	1	1	0	0	0	0	1	0	0	0	0	2	0	2	0	1	1	2	0	2	2	0	1	1	2	0	2	2	0	0	0	1	0	1	0	0	0
608	1	1	0	0	0	2	2	2	0	1	0	0	2	2	0	0	0	0	2	0	0	0	0	2	0	1	0	1	1	2	0	1	1	0	0	2	0	0	0	0	2	1	1	2	1	1	0	0	0
609	0	0	0	0	0	2	2	1	1	2	0	1	2	1	1	0	0	1	0	1	1	1	1	1	0	1	0	2	0	1	0	0	0	0	0	2	2	0	1	1	0	0	0	1	0	1	0	2	0
610	0	2	1	1	0	1	2	1	1	1	0	1	1	0	0	1	0	1	1	0	0	0	0	2	0	1	0	0	2	2	0	0	0	0	0	2	2	0	2	1	0	0	0	1	0	0	0	0	1
611	1	0	0	1	0	2	2	2	1	1	0	1	2	1	0	0	1	1	1	0	0	0	1	1	1	1	0	2	0	1	1	2	1	1	0	2	0	0	0	0	2	0	0	1	0	1	0	0	1
612	0	0	1	0	0	2	1	1	1	1	1	0	0	0	0	0	0	0	1	0	0	0	0	2	0	1	0	2	1	1	2	2	1	1	1	1	2	0	1	1	0	1	0	1	0	0	0	0	0
613	0	2	0	0	0	2	2	1	1	1	0	0	0	0	0	0	0	0	2	0	0	0	0	2	0	2	0	2	0	2	1	1	1	0	1	2	1	0	0	0	2	1	1	2	1	0	0	0	1
614	0	2	0	1	0	1	2	2	0	1	0	1	2	1	0	1	0	1	1	2	1	0	0	2	0	1	0	2	0	2	0	1	1	1	1	2	2	0	2	2	0	1	0	0	2	0	0	0	0
615	0	0	0	1	0	2	2	1	1	2	0	0	1	1	0	0	0	1	2	0	0	0	0	2	0	2	0	2	0	2	1	2	2	0	2	1	1	0	0	0	0	0	0	1	0	0	0	0	0
616	1	1	0	0	0	0	1	1	1	1	1	1	2	1	0	0	0	1	1	0	0	0	0	2	0	1	0	1	1	1	1	2	2	0	1	1	2	1	1	1	0	1	1	2	1	1	0	0	0
617	1	2	0	1	0	1	1	2	0	0	1	1	1	1	0	0	0	1	1	1	0	0	0	2	0	1	0	1	1	2	1	1	1	0	1	1	1	0	0	0	2	0	0	1	0	1	0	0	1
618	1	2	0	0	0	0	2	2	0	0	1	1	2	1	0	0	0	2	1	1	1	0	0	2	0	0	0	2	1	2	1	1	1	0	1	2	1	0	1	1	1	0	0	1	0	0	1	1	0
619	1	1	0	0	0	1	2	2	0	1	0	0	0	0	0	0	0	0	1	1	1	0	0	2	0	2	0	1	2	1	1	1	1	0	1	2	2	0	2	2	0	0	0	1	0	1	0	1	0
620	1	2	1	0	0	0	1	2	0	0	1	1	1	0	0	1	0	1	2	0	0	0	0	2	0	2	0	2	1	2	0	1	1	0	2	1	1	1	0	0	1	0	0	2	1	0	0	0	1
621	0	2	0	0	0	0	0	1	1	1	1	0	0	0	0	0	0	0	0	1	0	0	0	2	0	1	0	2	0	1	1	1	1	0	1	1	2	0	1	1	1	1	1	1	1	2	0	0	0
622	0	1	0	0	0	2	2	2	1	1	1	0	0	0	0	0	0	1	2	0	0	0	0	2	0	1	0	2	2	0	2	1	1	1	2	1	0	0	0	0	1	1	0	0	1	0	1	0	1
623	0	0	0	0	0	1	0	2	0	0	2	0	0	0	0	0	0	2	1	1	1	0	1	1	1	1	0	2	0	1	1	1	1	0	2	1	2	0	1	1	1	0	0	2	1	1	0	0	0
624	1	1	0	1	0	1	0	2	0	0	2	0	0	0	0	0	0	0	1	2	1	0	2	0	1	0	0	1	0	1	0	0	0	0	0	2	2	1	0	0	1	1	0	1	0	1	0	0	0
625	0	1	0	1	0	1	2	2	0	1	0	0	1	1	0	0	0	1	1	1	0	0	0	2	0	0	0	1	1	2	0	0	0	0	1	1	1	0	0	0	2	0	0	2	1	2	0	0	0
626	1	1	0	0	0	0	2	1	1	1	1	0	0	0	0	0	0	0	0	0	0	0	1	1	0	0	0	2	0	1	1	0	0	0	0	2	1	0	0	0	1	0	0	1	0	1	0	1	0
627	0	0	0	0	0	2	2	2	0	1	0	1	1	2	0	0	0	0	1	0	0	0	0	2	0	2	0	2	0	2	1	1	1	0	0	1	1	1	1	1	0	0	0	2	0	2	1	0	0
628	0	1	0	0	0	1	2	1	1	1	0	0	1	0	1	0	0	2	1	1	1	0	0	2	0	0	0	2	1	1	1	1	1	0	0	2	1	0	0	0	1	0	0	2	1	1	0	1	0
629	0	0	0	0	0	1	2	1	1	1	0	0	0	0	0	0	0	1	0	0	0	0	1	1	1	1	0	2	0	2	1	1	1	1	0	2	1	0	0	0	1	0	0	2	0	1	0	1	0
630	1	1	0	0	0	1	1	2	0	0	1	0	2	1	1	0	0	0	2	0	0	0	0	2	0	1	0	1	0	1	0	1	1	0	0	2	0	0	0	0	1	0	0	1	0	0	0	0	2
631	0	0	0	0	0	1	1	2	0	0	1	0	2	2	0	0	0	0	2	0	0	0	0	2	0	1	0	2	0	2	1	1	1	0	0	2	2	1	0	0	0	0	0	0	0	1	0	0	1
632	1	2	0	0	0	1	1	1	1	1	0	1	1	1	0	0	0	0	2	1	0	0	1	1	1	1	0	2	1	2	2	1	1	2	0	2	2	0	2	2	0	0	0	0	0	1	0	0	0
633	0	1	0	0	0	2	2	1	0	0	1	0	1	1	0	0	0	0	1	2	1	0	0	2	0	0	1	2	1	2	0	0	0	0	0	2	0	0	0	0	2	0	0	2	0	1	0	0	2
634	0	2	1	2	0	2	2	0	1	1	2	0	0	0	0	0	0	2	1	1	0	0	0	2	0	0	0	2	0	1	1	0	0	0	0	2	1	0	0	0	2	0	0	2	1	0	0	0	0
635	1	2	1	2	0	2	1	1	2	2	0	0	1	0	0	0	0	0	1	1	0	0	1	1	1	1	0	1	1	2	0	0	0	1	0	2	1	1	0	0	1	1	1	1	1	2	0	0	1
636	0	2	0	0	0	1	2	0	1	1	0	1	1	0	0	1	0	1	1	0	0	0	1	1	1	1	0	2	0	2	1	1	1	1	2	0	1	0	1	1	1	0	0	2	0	2	0	0	2
637	0	1	0	1	0	1	2	0	2	2	0	0	0	0	0	0	0	0	0	1	1	0	0	2	0	2	0	2	1	1	1	0	0	0	0	2	2	0	2	2	0	0	0	2	0	2	0	0	0
638	0	1	0	0	0	1	1	2	0	0	1	1	1	0	0	1	0	1	2	0	0	0	0	2	0	2	0	2	0	2	1	1	1	2	1	2	2	0	2	2	0	1	0	1	1	1	0	1	0
639	1	1	0	0	0	1	1	1	1	1	0	0	1	1	0	0	0	1	0	0	0	1	1	1	0	1	0	1	2	2	0	0	1	1	1	2	1	0	0	0	1	0	0	2	0	0	0	2	0
640	0	0	0	2	0	2	2	1	0	0	0	0	0	0	0	0	0	0	1	0	0	1	0	2	0	0	0	2	0	2	1	0	0	1	0	2	1	0	0	0	2	2	2	2	2	1	0	0	0
641	1	1	0	0	0	0	2	2	0	1	0	0	0	0	0	0	0	0	1	0	0	0	0	2	0	0	0	2	2	2	1	0	0	0	1	1	1	1	0	0	1	0	0	2	0	1	0	0	0
642	1	1	1	0	1	1	2	0	2	2	0	1	1	0	0	0	0	0	1	0	0	0	0	2	0	0	0	2	1	2	2	2	1	1	0	2	2	0	2	2	0	0	0	0	0	1	0	0	0
643	1	1	0	0	0	2	1	2	0	0	1	0	0	0	0	0	0	0	0	1	1	0	0	2	0	1	0	1	1	2	0	0	0	1	1	1	2	0	1	1	0	0	0	2	0	0	0	0	0
644	0	1	1	1	0	2	2	2	0	0	1	1	1	0	0	1	0	1	2	1	1	0	0	2	0	1	0	2	1	2	1	1	1	0	1	1	1	0	1	1	1	1	1	1	0	1	0	0	0
645	0	2	0	0	0	0	2	2	0	0	0	1	1	0	0	0	0	0	1	0	0	0	0	2	0	1	0	2	1	1	2	1	1	0	1	2	0	0	0	0	2	1	0	0	1	0	0	0	0
646	1	1	0	0	0	1	1	2	0	0	2	0	1	1	0	0	0	1	2	0	0	0	1	1	1	1	0	2	0	1	0	2	1	1	0	2	1	0	2	2	0	1	1	1	1	1	0	0	0
647	0	0	0	0	0	1	2	1	1	1	0	0	0	0	0	0	0	1	1	1	0	0	0	2	0	0	1	2	0	2	0	2	1	1	1	1	2	1	0	0	0	0	0	2	2	1	0	0	1
648	1	2	0	0	0	0	2	1	2	2	0	0	0	0	0	0	0	1	1	1	0	0	0	2	0	1	0	2	1	2	0	2	2	0	0	2	1	0	0	0	0	1	1	2	1	1	0	1	0
649	1	0	0	0	0	2	1	2	0	0	1	0	1	1	0	0	0	0	1	1	1	0	0	2	0	0	0	2	2	2	2	1	1	0	1	1	2	0	2	2	0	1	1	2	0	1	0	0	0
650	0	1	0	0	0	1	2	1	1	1	1	0	1	0	1	0	0	1	2	0	0	0	0	2	0	1	0	2	1	2	2	0	0	0	0	2	2	0	1	1	1	0	0	2	0	0	0	0	1
651	1	1	0	0	0	1	1	1	1	1	1	0	0	0	0	0	0	1	2	0	0	0	1	1	1	1	0	2	1	2	1	2	2	0	0	2	1	0	0	0	2	0	0	1	0	0	0	0	1
652	1	0	0	0	0	0	0	2	0	0	2	1	1	1	0	0	0	0	2	0	0	0	0	2	0	1	0	2	0	2	0	1	1	2	2	1	1	0	1	1	1	0	0	2	0	2	0	0	0
653	1	0	0	0	0	1	2	2	0	0	1	0	0	0	0	0	0	0	2	1	1	0	0	2	0	0	0	2	1	2	2	2	2	0	1	1	1	0	0	0	2	0	0	2	0	2	0	1	0
654	0	0	0	0	0	1	2	0	1	1	0	1	1	0	0	1	0	0	1	1	1	0	0	2	0	0	0	2	2	1	1	0	0	0	0	2	2	0	1	1	1	0	0	1	0	0	0	0	1
655	1	1	0	0	0	0	2	2	0	0	0	1	2	1	0	1	0	1	0	0	0	0	0	2	0	2	0	1	2	2	1	1	1	0	1	2	0	0	1	0	1	0	0	1	0	0	0	0	0
656	1	2	0	0	0	1	2	0	1	1	2	0	1	1	0	0	0	1	1	0	0	1	0	2	0	1	0	2	1	1	1	0	1	1	0	2	0	0	0	0	2	0	0	1	0	0	0	0	1
657	1	0	0	0	0	2	2	2	0	0	0	1	1	0	1	0	1	2	1	1	1	0	0	2	0	1	0	1	1	2	0	0	0	0	1	1	2	0	0	0	0	0	0	1	0	0	0	0	0
658	1	0	0	1	0	2	1	1	0	2	0	0	0	0	0	0	0	1	0	1	1	0	1	1	0	0	0	2	1	0	2	1	1	0	1	2	0	0	0	0	1	0	0	2	0	1	0	0	0
659	0	2	0	0	0	0	1	1	1	1	1	0	1	1	0	0	0	2	1	1	1	0	1	1	0	0	0	1	1	2	1	2	1	0	1	1	1	1	0	0	0	0	0	1	1	1	0	0	0
660	0	1	1	1	0	1	2	2	0	0	1	0	0	0	0	0	0	0	2	0	0	0	0	2	0	1	0	0	2	2	0	1	1	1	0	2	0	0	0	0	2	0	0	2	1	0	0	0	0
661	0	1	0	0	0	2	2	0	1	1	1	1	2	2	0	0	0	1	1	1	0	0	0	2	0	1	0	1	1	2	0	0	1	1	1	2	2	0	0	0	1	0	0	2	0	0	0	0	0
662	1	1	1	0	1	1	2	2	0	0	1	2	2	1	0	0	1	0	2	1	1	0	0	2	0	0	0	2	0	2	0	1	1	0	1	1	0	0	0	0	2	0	0	2	0	1	0	0	0
663	1	1	1	1	0	2	2	2	0	1	0	0	1	0	0	0	0	1	0	1	1	0	0	2	0	1	0	2	0	2	1	1	1	0	1	2	2	0	1	1	1	0	0	2	1	0	0	0	0
664	0	0	0	0	0	1	2	2	0	0	0	1	2	2	0	0	0	0	1	1	1	0	0	2	0	1	0	1	1	2	1	0	0	1	1	1	2	0	1	1	1	0	0	2	0	0	0	0	0
665	1	0	0	0	0	1	2	2	1	2	0	0	0	0	0	0	0	0	2	0	0	0	0	2	0	0	1	2	1	2	0	1	1	0	0	2	2	0	0	0	1	1	1	2	0	0	0	0	0
666	1	1	1	0	1	2	2	1	0	0	0	0	1	0	1	0	0	0	1	0	0	0	1	1	0	0	0	2	1	1	2	1	1	2	0	2	1	0	0	0	2	0	0	2	1	0	1	0	0
667	0	0	1	1	1	1	1	2	0	1	1	1	1	0	0	0	0	1	1	0	0	2	0	2	0	1	0	2	0	1	1	1	1	0	0	1	0	0	0	0	1	1	1	2	1	1	0	0	0
668	0	1	0	0	0	2	2	1	1	2	0	1	1	0	0	0	0	1	1	0	1	0	1	1	0	1	0	2	0	2	0	0	0	0	0	2	1	0	0	0	2	0	0	1	0	0	0	0	0
669	0	0	0	0	0	2	2	2	1	1	0	0	0	0	0	0	0	0	2	0	0	0	0	2	0	1	0	2	2	2	1	1	1	0	2	1	2	0	1	1	1	1	0	1	1	1	1	0	1
670	1	2	0	0	0	0	1	1	1	2	0	0	0	0	0	0	0	0	0	1	0	0	0	2	0	0	0	1	2	2	0	1	1	1	1	2	2	0	0	0	1	0	0	2	0	2	0	0	0
671	0	0	0	0	0	2	2	1	1	1	0	1	1	0	0	1	0	0	1	0	0	1	0	2	0	1	0	2	0	2	2	1	1	2	1	1	2	0	1	1	1	0	0	2	1	0	0	0	0
672	1	2	0	0	0	0	1	1	1	1	1	2	2	0	1	1	0	1	0	1	1	0	0	2	0	1	0	2	1	2	2	2	2	0	1	1	1	0	1	1	1	0	0	1	0	0	0	0	0
673	1	2	0	0	0	1	1	2	0	1	1	1	1	0	0	0	0	1	2	1	0	0	0	2	0	1	0	2	0	2	1	1	1	1	0	2	1	0	1	1	1	0	0	2	1	0	1	0	0
674	0	0	0	0	0	1	1	1	1	1	1	0	1	0	0	0	0	0	1	1	1	0	0	2	0	1	0	1	1	2	1	0	0	0	1	1	1	0	0	0	1	0	0	1	1	1	0	0	0
675	1	1	0	2	0	2	1	2	0	1	1	2	2	1	0	0	0	1	1	0	0	0	0	2	0	1	0	2	0	2	1	0	0	0	0	2	0	0	1	1	1	1	0	1	0	0	0	0	0
676	0	0	0	1	0	2	2	2	0	1	0	1	1	0	0	1	0	0	0	1	0	0	0	2	0	2	0	1	1	2	0	1	2	0	0	2	1	0	0	0	1	0	0	2	0	0	0	2	0
677	0	1	0	0	0	0	2	2	1	1	1	0	0	0	0	0	0	0	2	1	1	0	0	2	0	1	0	2	0	2	1	1	1	0	1	1	2	0	0	0	1	0	0	1	0	0	0	0	1
678	0	1	2	0	1	0	2	2	0	0	1	0	0	0	0	0	0	1	1	1	1	0	1	1	1	1	0	1	1	2	1	1	1	1	1	1	2	0	0	1	1	0	0	2	0	1	0	0	0
679	0	0	0	0	0	2	1	2	0	1	0	0	0	0	0	0	0	1	2	1	0	0	0	2	0	2	0	2	0	1	1	0	0	0	0	2	1	0	1	1	1	0	0	1	0	0	0	0	0
680	0	2	0	0	0	0	1	1	1	1	0	1	2	1	0	0	0	0	0	1	1	0	1	1	1	0	0	1	1	2	0	2	1	0	0	2	1	0	1	1	1	1	1	2	1	1	0	0	0
681	0	1	0	0	0	1	1	2	0	1	1	0	1	2	0	0	0	0	2	1	1	1	1	1	0	1	0	2	1	2	1	1	1	0	0	2	1	0	1	1	1	0	0	2	0	0	1	0	1
682	0	0	0	0	0	0	2	0	2	2	0	0	0	0	0	0	0	1	1	1	1	0	1	1	1	2	0	0	1	1	1	2	1	1	1	1	0	0	0	0	2	1	1	2	1	1	1	0	0
683	1	1	0	0	0	2	1	1	1	1	1	0	1	1	0	0	0	0	1	0	0	0	0	2	0	0	0	2	0	2	0	0	1	1	1	2	0	0	0	0	1	0	0	2	0	2	1	0	0
684	1	1	0	1	0	1	2	1	1	2	0	0	0	0	0	0	0	0	0	2	0	0	1	1	1	1	0	1	1	2	0	0	0	0	1	1	2	0	0	0	1	0	0	1	1	1	0	0	0
685	0	2	0	0	0	1	2	1	0	0	1	1	0	0	0	0	0	1	2	0	0	0	0	2	0	1	1	2	0	1	0	2	2	0	0	2	0	0	0	0	2	0	0	2	1	0	0	0	1
686	0	1	0	0	0	2	1	1	1	1	1	0	2	2	0	0	0	1	2	0	0	0	1	1	0	1	1	2	1	2	0	1	2	0	2	1	0	0	0	0	1	1	0	0	2	1	0	0	0
687	1	1	1	1	0	2	2	1	0	0	0	0	1	1	0	0	0	1	2	1	1	0	0	2	0	1	0	2	0	2	0	1	1	2	2	1	1	0	0	0	2	0	0	1	0	0	0	0	1
688	1	2	1	2	0	2	2	1	1	1	1	0	0	0	0	0	0	0	1	0	0	1	0	2	0	1	0	1	1	2	0	1	1	1	1	1	1	0	0	0	1	0	0	2	2	1	1	1	0
689	0	1	1	1	1	2	2	2	0	0	1	0	2	2	0	0	0	2	0	2	0	0	0	2	0	1	0	1	1	2	0	1	1	1	0	2	0	0	0	0	1	0	0	1	1	1	1	0	0
690	0	2	1	0	1	1	1	2	1	1	1	0	0	0	0	0	0	1	0	2	1	0	0	2	0	1	0	2	0	2	1	1	2	0	0	2	2	0	1	1	1	0	0	2	0	0	0	1	0
691	0	0	0	1	0	2	2	2	2	2	0	0	1	0	0	0	0	0	2	0	0	0	1	1	1	1	0	1	2	2	0	1	1	0	0	2	2	1	1	1	0	1	0	0	2	0	0	0	1
692	1	1	1	1	0	1	1	1	1	1	1	1	1	0	0	1	0	1	2	0	0	0	0	2	0	1	0	1	1	0	1	1	1	0	1	2	2	0	1	1	0	0	0	1	0	2	0	1	0
693	0	1	0	0	0	1	2	1	2	2	0	0	0	0	0	0	0	0	0	1	1	0	0	2	0	0	1	1	1	2	0	1	1	1	0	2	0	0	0	0	1	0	0	2	0	1	0	0	0
694	0	1	0	0	0	1	2	2	1	1	0	0	1	1	0	0	0	2	2	1	1	0	0	2	0	0	0	1	2	1	1	2	2	0	2	1	1	0	1	1	1	0	1	1	1	0	0	0	0
695	0	1	0	0	0	1	2	0	2	2	0	1	1	0	0	1	0	0	1	1	0	0	0	2	0	1	0	2	0	1	1	1	1	1	0	2	2	0	1	1	1	0	0	2	1	0	0	0	1
696	0	0	0	1	0	2	2	1	0	0	0	0	0	0	0	0	0	1	1	0	0	1	0	2	0	1	0	2	0	2	0	0	0	0	1	1	2	0	2	1	0	0	0	2	0	1	0	0	0
697	1	1	0	0	0	0	1	1	1	1	1	0	1	1	0	0	0	1	1	0	0	0	0	2	0	1	0	1	2	2	0	2	2	0	1	1	1	0	0	0	1	0	0	1	0	0	0	0	0
698	0	1	0	0	0	2	1	2	0	0	1	0	0	0	0	0	0	1	2	0	0	0	0	2	0	1	0	2	1	2	1	1	0	1	1	1	1	0	0	0	2	1	1	2	1	1	0	1	0
699	1	2	0	0	0	1	0	2	0	0	2	0	0	0	0	0	0	1	1	0	0	0	1	1	1	0	0	2	0	1	0	2	2	0	2	1	1	0	1	0	1	0	0	2	0	1	0	0	1
700	1	1	0	0	0	2	2	2	0	0	0	0	2	1	0	0	0	0	1	1	0	1	1	1	0	1	0	2	1	1	2	1	1	0	1	2	2	0	1	1	0	0	0	1	1	1	0	0	1
701	0	1	0	1	0	1	2	1	1	1	1	0	0	0	0	0	0	1	2	0	0	0	0	2	0	1	0	2	0	1	1	1	1	0	0	1	2	1	0	0	1	0	0	2	0	2	0	0	0
702	0	1	0	0	0	1	1	2	0	0	1	0	0	0	0	0	0	1	0	2	2	0	1	1	1	1	0	1	0	1	0	2	2	0	1	1	2	0	2	2	0	1	1	2	0	1	0	0	0
703	0	2	0	0	0	1	2	2	0	1	0	0	1	1	0	0	0	1	1	0	0	0	0	2	0	1	0	2	0	2	0	2	2	0	1	2	0	0	0	0	2	0	0	1	0	0	0	0	0
704	0	1	0	0	0	0	2	1	1	1	0	0	0	0	0	0	0	0	2	0	0	0	0	2	0	1	1	2	1	2	0	2	1	0	0	2	0	0	0	0	2	0	0	2	1	0	0	0	0
705	1	0	1	0	0	2	1	2	0	2	1	0	0	0	0	0	0	1	0	1	1	0	0	2	0	1	0	1	1	2	0	1	1	0	2	0	0	0	0	1	1	0	0	2	0	1	0	1	0
706	1	2	0	0	0	0	2	1	1	1	0	1	2	1	0	0	0	1	2	1	0	0	0	2	0	0	0	2	0	2	1	0	0	2	1	2	1	0	1	1	1	0	0	2	0	1	1	0	1
707	0	1	0	0	0	2	2	0	2	2	0	0	0	0	0	0	0	0	1	0	0	0	0	2	0	1	0	2	1	2	2	2	1	0	2	2	2	0	2	2	0	0	0	2	0	1	0	1	0
708	0	2	0	0	0	0	0	2	0	0	2	0	1	0	0	0	0	0	2	1	1	0	1	1	0	1	0	2	1	1	2	0	1	1	1	2	1	0	0	0	1	1	0	1	1	1	0	0	0
709	1	1	1	0	1	1	2	2	0	1	1	0	0	0	0	0	0	1	2	0	0	0	0	2	0	1	0	2	0	1	1	1	1	0	0	2	1	0	0	0	2	0	0	1	0	0	0	0	0
710	1	1	0	1	0	2	1	1	1	1	1	0	0	0	0	0	0	2	1	0	0	0	0	2	0	0	0	2	0	2	0	1	2	1	2	2	0	0	0	0	2	2	2	2	2	1	0	0	0
711	0	2	0	1	0	1	1	2	0	1	1	0	0	0	0	0	0	2	1	1	1	0	1	1	1	0	0	1	0	1	2	1	1	1	2	1	2	0	1	1	0	0	0	1	0	1	1	0	0
712	1	1	0	1	0	1	1	2	0	0	1	0	1	1	0	0	0	1	2	1	1	1	0	2	0	1	0	2	1	2	2	2	2	0	0	2	1	0	0	0	1	0	0	2	1	0	1	0	0
713	1	0	0	0	0	1	2	2	0	0	1	1	0	0	0	0	0	0	2	0	0	0	0	2	0	0	0	1	2	2	1	1	2	0	2	1	2	1	0	0	0	1	1	2	1	0	0	0	0
714	1	0	0	0	0	2	1	1	1	1	1	0	1	1	0	0	0	0	1	0	0	0	0	2	0	1	0	2	1	2	0	2	1	2	1	2	1	0	0	0	1	1	0	1	0	1	0	0	0
715	1	1	0	0	0	1	2	2	0	1	0	1	2	2	0	0	0	0	2	0	0	0	0	2	0	1	0	2	1	1	1	0	1	1	1	2	2	0	1	1	1	1	0	0	2	0	1	0	0
716	0	1	0	0	0	1	2	1	2	2	0	1	1	0	0	1	0	0	0	1	0	0	0	2	0	0	0	2	2	2	2	2	2	0	0	2	2	1	1	1	0	0	0	1	0	0	1	0	1
717	0	1	0	1	0	1	2	1	1	2	0	1	1	0	0	1	0	0	2	0	0	0	0	2	0	1	0	0	1	1	0	1	1	1	0	2	1	0	1	1	1	0	0	2	0	0	0	0	0
718	0	1	0	0	0	1	1	1	1	2	0	0	0	0	0	0	0	1	1	0	0	0	0	2	0	0	0	1	2	2	1	0	0	0	1	1	2	0	1	1	0	1	1	2	1	2	0	0	0
719	1	1	1	1	0	1	2	2	0	0	0	0	1	1	0	0	0	0	1	1	1	0	0	2	0	1	0	2	1	0	2	2	1	2	1	1	0	0	1	0	1	1	1	1	1	0	0	1	0
720	0	2	0	0	0	1	2	2	1	1	0	1	1	0	0	0	0	1	2	1	0	0	1	1	1	1	0	2	1	2	1	1	1	0	0	1	0	0	0	0	2	0	0	2	0	0	0	2	0
721	1	2	1	0	0	0	1	2	0	0	1	0	0	0	0	0	0	1	2	0	0	0	0	2	0	0	0	2	0	2	0	0	0	0	0	2	0	0	1	1	1	0	0	1	0	0	0	0	0
722	0	2	0	0	0	0	2	2	1	2	0	0	1	1	0	0	0	0	1	0	0	0	0	2	0	0	0	1	1	2	1	0	0	1	0	2	2	0	1	0	1	0	0	0	0	1	0	0	1
723	1	2	0	1	0	1	2	2	1	1	1	2	2	2	0	0	0	1	1	0	0	0	1	1	1	1	0	2	1	1	1	0	0	1	0	2	1	0	1	1	1	1	1	2	0	1	1	0	0
724	1	0	0	0	0	0	1	1	1	1	1	0	0	0	0	0	0	0	2	0	0	0	0	2	0	1	0	1	2	2	0	0	1	1	1	2	2	0	1	1	1	0	0	1	0	1	0	0	0
725	1	1	0	1	0	1	1	1	1	1	1	1	2	2	0	0	0	1	1	1	1	0	1	1	1	1	0	2	1	1	2	1	1	1	1	1	1	0	1	1	1	1	1	2	0	1	1	0	1
726	0	1	0	0	0	1	2	2	0	0	1	2	2	0	0	1	0	1	1	1	1	0	0	2	0	1	0	2	1	2	1	1	1	2	1	1	1	0	2	2	0	1	1	1	1	2	0	0	1
727	0	2	0	0	0	0	2	0	2	2	0	0	1	0	1	0	0	1	0	2	1	0	0	2	0	0	0	2	0	2	0	2	1	0	0	2	2	0	2	1	0	0	0	0	0	1	0	0	0
728	1	0	0	0	0	2	1	2	0	1	1	0	1	0	1	0	0	0	2	0	0	0	0	2	0	0	1	2	0	2	0	1	0	0	1	2	0	0	0	0	1	0	0	2	2	1	0	0	1
729	1	1	1	1	0	1	1	1	0	0	1	0	1	1	0	0	0	0	0	1	1	0	0	2	0	0	0	2	0	1	1	0	0	1	0	2	1	0	0	0	1	1	0	1	1	1	0	0	0
730	1	1	0	0	0	2	1	1	1	2	0	1	1	0	0	1	0	0	1	1	0	0	0	2	0	0	0	1	1	2	0	1	1	0	1	1	2	1	1	1	0	0	0	2	0	0	0	0	0
731	0	1	0	0	0	1	2	2	0	0	1	1	1	0	0	0	0	0	2	1	1	0	0	2	0	0	0	2	2	2	2	1	1	1	1	1	1	1	0	0	1	1	1	1	1	0	1	0	0
732	0	2	0	0	0	0	1	1	1	2	0	0	0	0	0	0	0	0	1	0	0	1	0	2	0	1	0	2	1	2	1	1	1	2	1	2	0	0	0	0	2	1	1	2	1	1	1	0	0
733	1	2	0	1	0	1	1	2	1	1	0	0	0	0	0	0	0	0	0	1	1	1	0	2	0	1	1	1	1	2	0	1	1	1	0	2	2	0	1	1	0	1	1	1	1	1	0	0	1
734	0	2	1	1	0	1	1	1	1	1	0	0	0	0	0	0	0	0	1	1	1	0	1	1	0	0	0	2	1	2	2	0	0	0	0	2	1	0	0	0	2	1	0	1	2	1	0	0	0
735	0	1	0	0	0	0	1	1	0	0	2	0	1	1	0	0	0	0	0	0	0	0	0	2	0	2	0	1	2	2	1	1	1	0	1	2	2	0	0	0	0	1	0	0	1	0	0	0	1
736	0	1	0	1	0	2	2	1	1	1	0	0	0	0	0	0	0	0	0	0	0	0	0	2	0	0	0	2	1	2	2	1	1	0	0	2	2	0	1	1	1	0	0	2	0	2	0	0	0
737	0	1	0	0	0	1	1	1	0	2	0	0	0	0	0	0	0	1	2	0	0	0	1	1	0	1	0	1	0	1	1	1	0	0	2	1	2	0	0	0	1	0	0	1	1	1	0	0	0
738	0	2	0	0	0	0	2	2	0	0	0	0	0	0	0	0	1	2	1	1	1	0	0	2	0	0	0	1	1	2	0	1	0	0	1	1	1	0	0	0	1	0	0	2	0	2	0	0	1
739	1	1	0	0	0	1	2	1	1	1	0	0	0	0	0	0	0	1	2	1	1	0	0	2	0	1	0	2	0	2	0	1	0	2	1	2	1	0	0	0	1	0	0	2	1	0	1	0	0
740	0	1	0	1	0	1	2	0	2	2	0	0	0	0	0	0	0	0	2	0	0	1	1	1	1	0	0	2	1	2	0	2	1	0	1	1	1	0	0	0	2	0	0	2	1	0	0	0	0
741	1	1	0	0	0	1	1	1	1	1	0	0	0	0	0	0	0	0	1	1	0	1	0	2	0	0	0	2	1	2	2	0	0	0	0	2	0	0	0	0	2	0	0	2	0	1	0	0	1
742	1	1	0	0	0	0	2	1	1	1	0	1	2	2	0	0	0	2	1	1	1	0	0	2	0	0	0	2	1	0	1	0	1	2	1	2	1	0	2	2	0	1	1	1	1	1	0	0	0
743	1	1	0	0	0	1	2	1	1	2	0	0	2	2	0	0	0	1	2	1	1	0	0	2	0	2	0	2	1	2	1	1	1	0	1	1	2	0	2	2	0	1	0	1	1	1	0	0	0
744	0	1	0	1	0	2	2	2	0	1	0	0	1	1	0	0	0	0	1	1	1	0	2	0	0	1	0	2	0	1	0	1	1	1	0	2	0	0	1	1	1	1	1	2	0	1	0	0	0
745	1	1	0	1	0	1	0	2	1	1	0	0	2	2	0	0	0	0	1	1	1	0	0	2	0	1	0	1	2	2	1	1	1	1	1	2	2	0	2	2	0	0	0	2	1	0	0	0	0
746	0	2	0	2	0	2	1	2	0	1	1	0	0	0	0	0	0	1	0	2	2	0	0	2	0	2	0	1	1	2	0	2	1	2	1	1	1	0	0	0	2	0	0	2	0	2	0	0	0
747	0	1	0	1	0	1	1	1	1	1	1	0	0	0	0	0	1	2	1	1	1	0	0	2	0	0	0	2	0	1	1	1	1	2	2	1	1	0	1	1	1	1	1	2	1	1	0	0	1
748	0	1	0	1	0	1	2	1	1	1	1	1	2	1	0	0	0	1	2	0	0	0	0	2	0	2	0	2	1	2	2	1	2	0	1	2	2	0	2	1	0	0	0	2	2	1	0	1	0
749	1	1	0	0	0	1	2	2	0	0	1	1	1	1	0	0	0	0	2	0	0	0	1	1	0	1	0	2	0	2	0	1	0	0	0	2	1	0	1	1	1	0	0	2	0	0	0	0	0
750	1	1	0	0	0	0	2	2	0	0	0	0	0	0	0	0	0	1	0	0	0	0	0	2	0	1	0	1	1	2	0	1	0	2	0	2	1	0	0	0	1	0	0	2	0	1	0	0	0
751	1	1	0	0	0	1	2	1	2	2	0	0	1	1	0	0	0	0	0	1	0	0	1	1	0	1	0	2	0	2	0	0	0	0	0	2	2	0	1	1	1	1	1	2	0	1	0	1	0
752	0	1	1	1	0	2	2	1	1	1	0	0	0	0	0	0	0	1	1	0	0	0	0	2	0	0	0	2	1	1	1	0	0	0	0	2	2	0	2	2	0	0	0	2	0	0	0	0	0
753	0	2	0	0	0	0	2	1	1	1	0	0	1	1	0	0	0	1	1	0	0	0	0	2	0	1	0	1	1	2	0	2	1	0	0	2	0	0	0	1	1	0	0	2	1	1	0	0	0
754	1	1	0	1	0	1	1	1	0	0	2	0	1	0	0	0	0	1	1	1	1	0	1	1	1	1	1	2	0	2	0	0	1	1	1	2	2	0	1	1	1	0	0	1	0	1	0	0	1
755	0	1	1	0	1	2	1	2	0	1	1	0	1	0	0	0	0	1	0	1	1	0	2	0	1	1	0	2	1	2	1	2	2	0	2	1	2	0	2	1	0	0	1	2	1	0	0	0	1
756	0	0	0	0	0	1	2	2	0	1	0	0	1	1	0	0	0	1	1	0	0	0	0	2	0	0	0	1	0	1	0	1	1	0	1	1	1	0	0	0	1	1	1	2	1	0	0	0	1
757	0	0	0	0	0	1	2	1	1	1	1	1	1	0	0	1	0	0	1	1	0	0	0	2	0	1	0	2	1	2	1	2	1	1	0	2	1	0	0	0	2	0	0	1	0	1	0	0	1
758	0	1	0	0	0	1	2	2	0	0	0	0	2	1	0	0	0	1	1	2	1	0	1	1	0	1	0	2	0	2	0	1	0	1	0	2	2	0	1	1	1	0	0	1	0	1	0	0	0
759	1	1	0	0	0	0	1	1	1	1	1	1	1	2	0	0	0	0	1	1	1	1	0	2	0	1	0	1	0	1	2	2	2	0	1	1	0	0	0	1	1	0	0	2	0	2	1	0	0
760	0	2	0	0	0	1	2	2	1	1	0	0	1	1	0	0	1	2	1	1	1	0	0	2	0	0	0	1	1	2	0	1	1	0	1	2	1	0	1	1	1	0	0	1	1	0	1	0	0
761	0	2	0	0	0	0	2	0	1	1	1	0	0	0	0	0	0	0	1	0	0	0	1	1	1	1	0	2	0	2	2	1	0	0	2	1	0	0	0	0	2	1	0	1	1	1	0	0	1
762	0	0	0	0	0	1	1	2	0	0	1	1	1	0	0	0	0	0	0	1	1	0	2	0	1	0	0	1	1	2	0	1	1	1	0	2	1	0	1	1	1	1	1	2	0	0	0	0	0
763	1	1	0	0	0	1	2	2	1	1	0	0	1	1	0	0	0	0	1	1	1	1	0	2	0	1	0	2	0	2	1	1	1	0	1	2	2	0	0	0	1	2	2	2	2	0	0	0	0
764	1	1	0	0	0	2	1	0	2	2	0	1	1	0	0	0	0	0	1	1	1	0	2	0	1	1	0	2	0	2	1	1	0	0	0	2	1	0	0	0	2	1	1	2	1	0	0	0	1
765	1	2	0	0	0	0	2	2	1	1	0	0	2	1	0	0	0	1	0	2	2	0	0	2	0	1	1	2	1	2	0	0	0	1	0	2	1	0	1	1	1	0	0	2	0	1	0	0	0
766	1	1	0	0	0	2	2	2	0	1	0	1	2	1	0	0	0	1	1	0	0	0	0	2	0	1	1	2	1	1	1	1	1	0	1	1	0	0	0	0	2	0	0	2	1	1	0	0	0
767	1	2	1	2	0	2	1	2	0	0	1	1	1	1	0	0	0	1	0	2	2	0	0	2	0	1	0	2	0	2	0	0	1	1	1	2	2	1	1	1	0	0	0	2	0	1	1	1	0
768	1	2	0	0	0	0	2	2	1	1	0	0	1	1	0	0	0	0	2	0	0	0	0	2	0	0	0	2	0	2	2	1	1	0	0	2	0	0	0	0	2	0	0	2	0	0	0	0	0
769	0	1	0	1	0	1	1	1	0	0	1	1	1	0	0	0	0	1	1	1	0	0	0	2	0	2	0	2	0	2	0	1	0	1	0	2	1	0	0	0	2	1	0	1	0	0	0	0	0
770	1	2	0	0	0	0	2	0	2	2	0	0	0	0	0	0	0	1	2	0	0	0	0	2	0	0	0	1	2	2	1	1	1	0	0	2	2	0	1	1	0	1	1	2	1	1	0	0	0
771	1	0	0	0	0	1	2	1	1	2	0	0	0	0	0	0	0	0	0	0	0	1	1	1	1	0	2	2	1	2	1	0	1	1	0	2	1	0	0	0	1	1	1	1	1	1	0	1	0
772	1	1	0	0	0	0	1	2	0	1	1	1	2	2	0	0	0	0	2	0	0	0	0	2	0	2	0	2	2	2	2	0	0	1	1	1	1	0	1	1	1	0	0	2	0	0	0	0	0
773	0	1	0	0	0	1	1	1	1	1	1	0	0	0	0	0	0	1	2	0	0	0	1	1	1	1	0	2	0	2	2	1	1	0	0	2	2	0	1	1	1	0	0	2	2	1	0	0	0
774	1	0	0	0	0	1	2	1	1	2	0	0	0	0	0	0	1	1	1	0	0	1	0	2	0	1	0	2	1	2	0	0	0	0	1	1	1	0	0	0	2	1	1	2	1	1	0	1	0
775	0	1	0	1	0	1	2	2	0	0	1	1	1	2	0	0	0	0	1	1	0	0	0	2	0	1	0	2	0	2	0	2	2	0	1	1	2	1	1	1	0	0	0	1	0	1	0	0	0
776	1	0	0	1	0	2	1	2	1	1	1	0	0	0	0	1	0	1	0	0	0	0	0	2	0	0	0	1	0	1	1	0	0	1	0	2	1	0	2	2	0	2	1	2	1	0	0	0	1
777	1	1	0	1	0	1	2	2	0	1	0	1	2	1	0	1	0	1	1	1	1	0	0	2	0	1	0	2	0	2	1	1	0	2	1	2	1	1	0	0	1	0	0	1	0	0	0	0	0
778	1	1	0	1	0	2	2	1	2	2	0	1	1	0	0	1	0	1	0	2	2	0	0	2	0	0	0	2	1	2	2	1	0	1	1	1	1	0	0	0	1	1	0	1	2	1	0	0	0
779	0	1	0	1	0	2	1	2	0	1	1	1	1	0	0	1	0	1	0	0	0	0	0	2	0	1	0	2	1	2	2	1	1	1	1	2	1	0	1	1	1	0	0	2	0	1	0	0	1
780	0	2	1	1	1	1	1	1	1	1	1	1	1	1	0	0	0	0	0	1	1	0	0	2	0	0	0	2	0	1	1	1	2	1	2	1	2	0	1	1	1	0	0	0	0	1	0	0	0
781	0	0	0	1	0	2	0	2	0	0	2	0	1	1	0	0	0	0	1	1	0	0	0	2	0	1	0	2	1	2	2	1	2	0	2	1	1	0	0	0	2	1	0	0	1	0	0	0	0
782	1	0	0	0	0	1	2	2	1	2	0	0	0	0	0	0	0	1	2	1	1	0	0	2	0	1	0	2	1	1	0	0	0	0	0	2	2	1	0	0	0	0	0	1	0	1	0	0	0
783	0	2	0	0	0	1	2	1	1	1	0	0	0	0	0	0	0	0	0	0	0	0	0	2	0	0	0	1	1	1	1	0	0	1	1	1	0	0	0	0	2	0	0	1	0	1	0	0	0
784	0	1	0	0	0	1	2	1	1	1	1	1	2	1	0	1	0	2	2	0	0	1	0	2	0	2	0	2	0	1	0	2	1	1	0	2	2	1	1	1	0	0	0	1	0	0	0	2	0
785	1	0	0	0	0	2	1	1	1	1	0	1	1	0	0	0	0	0	2	0	0	0	0	2	0	2	0	1	1	2	0	2	1	2	1	1	1	0	0	0	0	1	1	2	1	0	0	0	0
786	0	0	0	0	0	2	2	1	2	2	0	0	0	0	0	0	0	0	1	0	0	0	0	2	0	1	0	2	0	2	2	1	1	0	1	2	1	0	0	0	0	0	1	1	1	1	0	0	1
787	0	0	1	0	0	2	1	2	0	0	1	0	0	0	0	0	0	1	0	0	0	0	0	2	0	1	0	2	2	1	2	1	0	1	1	1	2	0	0	0	1	0	0	1	1	0	0	1	0
788	0	1	0	1	0	1	1	2	0	0	2	0	1	0	1	0	0	0	1	0	0	0	0	2	0	1	0	2	0	2	1	2	2	0	1	1	2	0	1	1	1	0	0	2	1	0	1	1	0
789	0	2	1	2	0	2	2	1	1	2	0	2	2	0	1	1	0	2	0	2	0	1	0	2	0	2	0	2	0	2	1	1	0	1	0	2	1	0	0	0	1	0	0	2	1	2	0	0	1
790	0	0	0	0	0	2	1	2	0	0	0	0	1	1	0	0	0	1	1	1	1	0	0	2	0	1	0	0	1	1	1	1	0	2	0	2	2	0	1	1	1	1	1	2	1	0	0	0	0
791	0	2	0	0	0	1	2	1	1	1	1	1	1	0	0	1	0	0	1	0	0	0	1	1	1	1	0	1	1	2	1	1	1	0	1	1	2	0	2	2	0	0	0	2	0	1	1	1	0
792	0	1	0	1	0	2	2	2	0	0	1	1	2	0	0	1	0	1	0	1	1	0	1	1	0	0	0	1	2	2	1	1	1	2	1	1	1	0	2	2	0	1	0	1	1	0	0	0	0
793	0	2	0	0	0	0	2	0	2	2	0	1	1	1	0	0	0	1	2	0	0	0	0	2	0	2	0	1	1	2	0	0	0	0	0	2	1	0	1	1	1	1	1	2	1	0	0	0	1
794	0	2	1	2	0	2	1	1	1	1	0	0	1	0	0	0	0	0	1	1	1	0	0	2	0	2	0	2	0	2	0	1	1	0	1	1	0	1	0	0	1	0	0	0	0	1	0	0	1
795	0	0	0	0	0	2	0	2	0	0	1	0	0	0	0	0	0	1	2	1	0	0	0	2	0	0	0	2	0	2	2	1	1	1	0	2	0	0	0	1	1	0	0	1	0	0	1	1	0
796	0	0	0	0	0	2	0	1	1	1	1	0	2	0	1	0	0	0	1	0	0	1	0	2	0	2	0	1	1	1	1	2	1	0	1	1	2	0	2	2	0	1	1	1	1	0	0	0	0
797	0	1	0	0	0	1	1	2	0	0	2	0	1	1	0	0	0	0	1	0	0	0	0	2	0	2	0	2	1	2	1	1	1	0	0	2	1	1	0	0	1	1	1	1	1	2	0	1	1
798	1	2	0	0	0	0	1	2	0	0	0	0	2	2	0	0	0	0	2	1	1	0	0	2	0	2	0	2	1	1	2	2	2	0	0	2	2	0	0	0	0	1	1	1	1	1	0	0	1
799	1	1	0	1	0	2	2	2	0	1	0	0	2	2	0	0	1	1	1	0	0	0	0	2	0	1	0	2	0	2	0	2	1	1	1	1	2	1	0	0	0	0	0	2	0	2	1	0	1
800	0	1	0	0	0	0	1	2	0	0	2	0	0	0	0	0	0	1	2	0	0	0	0	2	0	2	0	2	0	1	0	1	1	0	1	1	1	0	0	0	1	0	0	0	0	0	0	0	0
801	0	1	0	0	0	1	2	1	1	1	1	0	1	0	0	0	0	0	1	1	1	0	0	2	0	1	0	1	2	2	0	0	0	1	0	2	1	0	0	0	1	1	1	2	1	0	0	0	0
802	1	1	1	1	0	2	1	1	2	2	0	0	1	1	0	0	0	1	0	2	1	0	0	2	0	1	0	2	1	2	0	0	0	0	0	2	1	0	0	0	1	1	0	0	2	1	0	1	0
803	1	1	0	0	0	2	1	2	0	1	1	0	0	0	0	0	0	1	1	1	0	0	0	2	0	1	0	2	1	0	2	2	2	1	0	2	0	0	0	0	1	1	1	1	1	1	0	1	0
804	0	2	0	1	0	1	2	2	1	1	1	0	2	1	1	0	0	0	1	1	0	0	0	2	0	0	1	2	0	1	0	1	1	0	1	2	2	0	0	1	1	0	0	2	1	0	0	0	1
805	0	2	0	0	0	1	2	2	1	1	0	0	0	0	0	0	0	1	1	1	1	0	1	1	0	1	0	1	1	2	1	2	2	0	0	2	2	0	2	2	0	0	0	2	1	1	0	0	0
806	1	1	0	0	0	2	1	2	0	0	1	0	2	2	0	0	0	0	1	1	1	0	0	2	0	1	0	2	1	2	0	2	2	0	1	1	2	0	1	1	1	0	0	1	0	0	0	0	0
807	0	1	0	0	0	0	2	2	0	1	0	0	0	0	0	0	0	0	2	1	1	0	0	2	0	2	0	1	0	1	1	1	1	1	1	1	2	0	1	1	1	0	0	1	0	1	2	0	0
808	1	0	0	0	0	1	2	1	0	0	1	0	1	1	0	0	0	0	1	1	1	0	0	2	0	2	0	2	1	2	1	0	0	0	0	2	0	0	1	1	0	0	0	1	0	1	0	0	0
809	0	2	0	1	0	1	2	1	1	1	0	0	0	0	0	0	0	0	1	1	1	0	0	2	0	1	0	2	1	2	2	1	1	0	1	1	1	0	0	0	2	0	0	1	0	0	0	0	0
810	0	2	0	0	0	0	1	2	0	0	1	0	0	0	0	0	0	0	2	0	0	0	0	2	0	0	0	2	0	2	0	2	1	0	0	2	2	1	1	1	0	0	0	2	0	0	0	0	0
811	0	1	1	1	0	1	1	2	0	0	1	0	0	0	0	0	0	0	1	0	0	0	1	1	0	0	0	2	0	2	2	1	1	0	1	2	1	0	0	0	1	0	0	1	0	0	0	1	0
812	1	1	0	0	0	1	2	1	1	1	0	0	0	0	0	0	0	0	2	0	0	1	0	2	0	1	0	2	0	2	1	2	1	1	1	1	0	0	0	0	2	1	1	2	1	1	0	0	0
813	0	2	0	0	0	0	2	0	2	2	0	0	0	0	0	0	0	0	2	0	0	0	0	2	0	2	0	2	0	2	0	0	1	0	1	2	1	0	0	0	1	0	0	2	0	1	0	0	0
814	0	1	0	0	0	1	1	2	0	0	1	0	2	0	1	0	0	1	1	0	0	0	0	2	0	0	0	2	0	1	1	2	2	0	1	1	1	0	0	0	2	0	0	0	2	2	0	0	0
815	1	2	0	0	0	0	2	2	0	1	0	0	0	0	0	0	0	0	2	1	1	0	0	2	0	2	0	2	1	2	1	2	1	1	0	2	1	0	0	0	1	0	0	0	0	1	1	1	0
816	1	2	0	0	0	1	2	0	2	2	0	0	0	0	0	0	0	1	2	0	0	0	1	1	0	1	0	2	1	2	2	2	1	2	1	2	2	0	2	2	1	1	1	2	1	0	0	0	1
817	0	2	0	0	0	0	2	1	2	2	0	1	1	0	0	1	0	1	1	2	1	1	1	1	1	0	0	2	1	1	1	1	0	1	1	2	1	1	0	0	1	0	0	1	0	0	0	0	0
818	1	0	0	1	0	2	2	0	2	2	0	0	1	1	0	0	0	0	0	1	1	0	0	2	0	0	0	2	1	2	2	0	0	1	0	2	1	0	1	1	1	0	0	2	1	0	0	0	0
819	0	0	0	0	0	1	2	1	1	1	0	0	1	1	0	0	0	0	1	1	0	0	0	2	0	0	0	2	2	1	1	2	2	1	1	2	2	0	2	2	0	0	0	1	0	0	0	0	0
820	0	2	0	0	0	1	1	2	0	0	1	0	0	0	0	0	0	0	1	1	1	0	0	2	0	1	0	1	2	2	0	1	0	1	0	2	0	0	0	0	1	0	0	2	1	0	0	1	0
821	0	2	0	0	0	0	2	0	2	2	0	1	2	2	0	0	1	0	2	1	1	0	0	2	0	2	0	1	1	2	0	2	1	1	1	1	2	0	2	2	0	0	0	2	2	0	0	0	1
822	1	0	0	0	0	2	2	1	1	1	0	0	1	1	0	0	0	1	1	0	0	0	1	1	0	0	0	1	0	2	1	1	1	0	1	1	2	0	1	1	1	1	1	1	1	0	0	0	0
823	0	2	0	0	0	0	2	1	1	1	0	1	1	0	0	0	0	1	1	1	1	0	0	2	0	2	0	2	0	2	1	1	1	1	0	2	1	1	1	1	0	0	0	2	0	0	0	0	0
824	0	1	1	1	0	2	2	1	1	1	0	0	0	0	0	0	0	0	1	0	0	1	0	2	0	2	0	1	1	2	0	2	2	0	2	0	1	0	1	0	1	0	0	2	1	0	0	0	0
825	1	1	0	1	0	1	2	1	1	2	0	0	0	0	0	0	0	0	1	1	1	0	0	2	0	0	0	2	2	0	2	2	1	0	2	2	2	0	1	1	0	2	2	2	2	1	0	0	0
826	1	2	0	0	0	0	2	1	1	1	0	0	0	0	0	1	0	2	1	1	0	0	0	2	0	1	0	2	1	1	1	1	1	2	1	2	1	1	0	0	1	0	1	1	1	1	0	0	1
827	1	1	0	0	0	1	2	2	0	0	0	1	1	0	0	1	0	0	2	0	0	0	0	2	0	1	0	1	1	2	1	1	1	0	1	2	1	2	0	0	1	0	0	0	0	0	0	0	0
828	0	1	0	1	0	1	2	2	0	1	0	0	0	0	0	0	0	0	1	1	0	0	0	2	0	2	0	2	0	2	0	1	2	0	0	2	0	0	0	1	1	0	0	2	0	0	0	0	0
829	1	0	0	0	0	1	2	1	0	0	1	0	0	1	0	0	0	1	1	0	0	0	1	1	1	1	0	2	0	2	2	0	1	0	0	2	1	0	1	1	1	0	0	1	1	1	0	0	2
830	0	0	0	0	0	2	1	1	2	2	0	0	1	1	0	0	0	1	0	1	1	0	1	1	1	1	0	1	0	2	1	2	1	1	0	2	1	0	1	0	1	0	0	2	1	0	0	0	0
831	0	1	0	0	0	0	2	1	1	2	0	1	1	0	0	1	0	0	0	1	1	1	0	2	0	0	0	2	0	2	0	0	0	0	0	2	2	0	1	1	1	0	1	2	1	0	1	0	0
832	1	1	0	0	0	1	2	2	0	1	0	1	1	0	0	0	0	0	0	1	1	0	0	2	0	1	0	2	1	2	1	2	2	0	1	1	1	0	1	1	1	1	1	1	1	0	0	1	0
833	1	1	0	0	0	2	1	2	0	1	1	0	0	0	0	0	0	0	0	0	0	0	0	2	0	1	1	2	1	2	1	1	1	0	1	1	2	0	1	1	0	0	0	1	0	0	0	0	1
834	0	1	0	1	0	1	2	2	0	1	0	0	1	1	0	0	1	1	1	0	0	0	1	1	1	1	0	2	0	2	1	1	1	2	2	1	1	1	0	0	1	2	2	2	1	1	0	0	0
835	0	2	0	0	0	0	2	1	0	0	0	1	1	0	0	1	1	1	1	0	0	1	0	2	0	1	0	2	2	2	2	1	0	1	0	2	1	1	0	0	1	0	0	2	0	1	0	0	1
836	0	0	0	1	0	2	2	2	0	1	0	1	1	0	0	1	0	1	1	1	1	1	0	2	0	0	0	1	0	1	0	1	1	0	1	1	2	0	2	2	0	0	0	2	1	2	0	0	0
837	1	1	0	0	0	2	2	0	2	2	0	0	0	0	0	0	0	1	1	1	1	0	1	1	0	2	0	1	1	2	1	0	0	0	0	2	1	0	0	0	2	1	1	2	1	2	1	0	0
838	0	2	0	0	0	1	2	2	1	1	0	1	2	2	0	0	0	0	1	0	0	0	0	2	0	1	0	2	1	2	2	1	0	2	0	2	2	0	1	1	1	0	0	2	1	0	1	0	1
839	0	2	0	0	0	0	2	2	0	0	0	1	1	0	0	1	0	2	2	1	0	0	1	1	0	1	0	1	1	2	0	1	1	1	0	2	0	0	1	0	1	0	0	1	0	0	0	0	0
840	1	1	0	0	0	1	2	2	0	1	0	1	1	0	0	1	0	0	1	0	0	0	0	2	0	0	1	1	1	2	0	1	1	0	2	0	1	0	2	2	0	1	0	0	1	0	1	0	0
841	1	0	0	1	0	2	1	2	0	0	2	0	1	1	0	0	0	1	1	0	0	0	0	2	0	0	0	2	1	1	1	2	2	0	2	0	1	0	0	0	0	0	0	0	0	0	0	0	1
842	1	1	0	1	0	1	2	1	1	1	0	0	1	1	0	0	0	0	2	0	0	0	1	1	1	1	0	2	1	1	1	1	1	0	0	2	2	0	1	1	0	1	1	2	0	0	0	0	0
843	0	2	0	0	0	0	2	1	1	2	0	0	1	1	0	0	0	2	1	1	1	0	1	1	0	0	0	2	0	2	1	2	2	1	0	2	1	0	1	1	1	1	0	1	2	1	0	1	1
844	1	0	0	0	0	1	2	0	2	2	0	0	1	1	0	0	0	0	1	1	1	0	0	2	0	2	0	2	0	2	2	1	1	2	1	1	2	0	1	1	1	1	1	2	1	0	0	0	0
845	0	2	0	1	0	1	1	2	0	0	2	0	0	0	0	0	0	1	1	1	1	0	1	1	1	0	0	2	1	1	2	1	1	0	0	2	2	0	2	1	0	0	1	1	1	0	0	0	0
846	0	0	0	0	0	1	2	2	0	1	1	0	0	0	0	0	0	0	0	1	1	0	0	2	0	0	1	1	0	1	1	1	0	1	1	1	1	0	0	0	1	0	0	2	1	0	0	0	0
847	1	1	0	0	0	1	2	2	0	0	1	1	1	0	0	1	0	1	1	0	0	0	0	2	0	1	0	2	0	2	1	1	1	0	1	2	0	0	0	0	1	0	0	2	0	0	0	1	0
848	1	0	0	0	0	2	1	2	0	0	1	2	2	2	0	0	0	1	2	1	1	0	1	1	1	1	0	2	0	2	1	2	2	0	2	0	1	0	0	0	2	0	0	0	0	1	0	1	0
849	1	1	0	1	0	2	2	2	0	0	0	0	0	0	0	0	0	0	1	1	1	0	0	2	0	1	0	2	1	2	2	2	2	0	1	1	1	1	0	0	0	0	0	1	0	0	1	0	0
850	0	1	0	0	0	2	1	2	0	0	1	0	1	0	1	0	0	1	1	1	0	0	1	1	0	0	0	2	0	2	1	0	0	0	2	2	2	0	2	2	0	1	1	2	1	0	0	0	0
851	1	0	0	0	0	1	1	1	2	2	0	0	1	1	0	0	0	0	1	0	0	0	1	1	1	1	0	2	1	1	2	0	1	0	1	2	1	0	0	0	1	0	0	1	0	0	0	0	0
852	0	1	0	1	0	1	2	0	2	2	0	0	0	0	0	1	0	2	0	2	0	0	1	1	1	2	0	1	2	2	0	2	2	0	0	2	1	0	0	0	2	0	0	0	0	0	0	1	0
853	1	2	0	0	0	0	2	0	2	2	0	0	1	1	0	0	0	0	1	0	0	0	0	2	0	2	0	1	2	2	1	1	0	1	1	2	1	1	0	0	1	0	0	0	0	1	0	0	0
854	0	2	0	0	0	2	2	2	1	1	1	0	1	1	0	0	0	1	2	0	0	0	0	2	0	0	0	1	2	2	1	0	0	0	0	2	1	0	0	0	0	0	0	2	1	0	1	0	0
855	1	1	0	0	0	0	2	1	1	1	0	0	0	0	0	0	0	1	1	0	0	0	0	2	0	2	1	2	1	2	0	0	1	1	0	2	0	0	0	0	2	0	0	2	1	1	0	0	0
856	1	2	0	0	0	0	2	1	1	1	0	0	0	0	0	0	0	0	0	1	1	0	1	1	1	1	0	1	1	2	0	2	1	1	0	2	1	0	1	1	1	0	0	2	0	1	0	2	0
857	0	1	0	0	0	2	1	2	0	1	1	1	1	0	0	0	1	1	1	0	0	0	0	2	0	1	0	2	0	2	0	1	1	1	0	2	2	0	1	0	2	0	0	2	1	0	0	0	2
858	1	1	0	0	0	1	2	2	0	0	0	2	2	1	0	0	0	0	0	1	1	0	0	2	0	1	0	1	1	1	1	0	0	0	0	2	2	0	2	2	0	0	0	1	1	1	1	0	1
859	1	0	0	0	0	2	2	1	2	2	0	0	0	0	0	0	0	1	1	0	0	0	0	2	0	1	0	2	0	1	2	1	1	0	1	1	1	0	1	1	1	0	0	2	0	0	0	1	0
860	1	2	0	0	0	0	0	2	1	1	0	0	1	0	0	0	0	1	2	0	0	0	0	2	0	1	0	2	0	1	1	0	0	1	0	2	2	1	0	0	1	1	0	1	0	1	0	0	1
861	0	2	0	0	0	0	1	0	2	2	0	0	1	1	0	0	0	0	0	1	0	0	0	2	0	2	0	2	1	2	1	1	0	1	1	1	1	0	0	0	1	1	1	1	1	2	0	0	0
862	1	2	0	1	0	1	1	1	2	2	0	1	2	2	0	0	0	2	2	0	0	0	0	2	0	1	0	2	0	2	1	1	1	0	1	2	2	0	0	0	2	1	1	1	1	2	0	0	0
863	1	1	0	1	0	1	2	1	1	2	0	1	2	2	0	0	0	1	2	1	1	0	1	1	1	1	0	2	1	2	1	1	2	0	0	2	2	0	2	2	0	2	1	2	1	0	0	0	1
864	0	0	0	2	0	2	0	2	0	0	2	1	1	0	0	0	0	1	1	0	0	1	0	2	0	1	0	1	2	2	1	2	1	0	1	1	1	0	2	2	0	1	0	0	1	0	1	0	0
865	0	2	0	0	0	0	2	1	1	1	0	0	0	0	0	0	0	0	1	1	0	0	0	2	0	1	0	1	2	2	1	0	0	0	0	2	2	0	1	1	0	0	0	2	0	0	0	0	0
866	0	1	0	0	0	2	1	1	1	1	1	0	0	0	0	0	0	1	2	0	0	0	0	2	0	0	0	1	1	2	0	2	2	0	2	0	2	0	1	1	1	1	0	0	1	0	0	0	0
867	1	1	0	1	0	2	2	1	1	1	1	0	0	0	0	0	0	1	0	1	0	0	1	1	0	1	1	2	0	1	0	1	0	1	0	2	0	0	0	0	2	1	1	2	1	0	0	0	1
868	0	1	1	1	0	2	1	1	1	1	1	0	2	1	1	0	0	0	2	0	0	0	0	2	0	1	0	2	0	2	2	1	1	1	0	2	2	0	1	1	1	1	1	2	1	1	0	0	0
869	0	1	0	0	0	0	2	1	0	0	0	0	0	0	0	0	1	1	1	1	0	0	0	2	0	1	0	2	1	2	0	1	1	0	1	2	1	0	0	0	2	1	1	2	0	0	0	0	0
870	1	0	0	1	0	2	2	1	1	1	0	0	1	1	0	0	0	0	0	1	0	0	0	2	0	1	0	1	1	2	0	0	0	0	1	1	2	0	0	0	0	1	1	2	2	2	0	0	0
871	0	0	0	0	0	1	2	1	1	2	0	0	2	2	0	0	1	1	1	0	0	0	0	2	0	1	0	1	0	0	2	2	2	0	0	2	2	0	0	0	2	0	0	1	0	1	0	0	0
872	0	0	0	1	0	2	1	1	1	1	0	0	1	1	0	0	0	1	2	0	0	0	0	2	0	1	1	2	0	1	0	1	0	0	0	2	1	0	0	0	1	1	0	0	2	0	0	0	0
873	1	1	0	1	0	1	2	1	1	2	0	0	0	0	0	0	0	1	1	1	1	0	1	1	0	0	0	2	1	1	1	1	1	0	1	1	1	0	1	1	1	0	0	1	0	1	0	0	0
874	1	2	0	0	0	0	0	2	0	0	1	0	0	0	0	0	0	0	2	1	1	0	0	2	0	0	0	0	1	1	0	1	1	0	0	2	2	0	0	0	1	1	1	2	1	1	0	0	1
875	0	1	0	1	0	1	2	1	1	2	0	0	1	1	0	0	0	1	2	0	0	0	0	2	0	2	0	2	1	2	0	2	2	0	2	0	2	0	0	0	0	0	0	0	0	1	0	1	1
876	0	1	0	1	0	1	2	1	2	2	0	0	1	1	0	0	1	1	0	1	1	0	1	1	0	0	0	1	1	2	1	1	1	0	1	2	1	0	1	1	1	0	0	2	0	2	0	0	0
877	1	1	0	1	0	1	2	1	1	1	0	1	1	0	0	1	0	1	2	1	1	0	0	2	0	0	0	1	0	1	1	0	0	0	0	2	1	0	1	1	1	1	1	1	1	1	0	0	1
878	1	1	0	1	0	1	2	1	1	2	0	0	1	0	0	0	0	1	0	0	0	0	0	2	0	0	0	1	2	1	1	2	2	1	1	2	1	0	0	0	2	1	1	1	1	0	0	0	1
879	1	1	0	0	0	2	1	2	0	0	2	0	0	0	0	0	0	1	1	0	0	1	0	2	0	2	0	2	0	2	2	2	1	1	0	2	2	0	1	1	1	0	0	2	1	0	0	1	0
880	0	1	0	0	0	2	2	0	2	2	0	1	1	0	1	0	0	1	1	0	0	0	0	2	0	0	0	0	2	2	0	2	2	0	1	1	1	0	1	1	1	0	0	2	0	1	0	0	0
881	1	1	0	0	0	2	2	1	1	2	0	0	0	0	0	0	1	1	1	0	0	0	1	1	0	2	0	1	0	1	2	1	1	0	1	1	1	0	0	0	2	1	0	1	0	0	0	0	0
882	0	1	1	1	0	1	2	2	0	0	0	0	0	0	0	0	0	0	2	0	0	0	0	2	0	1	0	1	1	2	1	2	1	0	1	1	0	0	0	0	1	0	0	2	2	0	0	0	1
883	1	2	0	0	0	0	0	2	1	1	0	0	0	0	0	0	0	0	2	1	1	0	0	2	0	2	0	2	1	2	0	1	1	1	1	2	1	0	1	1	1	1	1	2	1	1	0	0	0
884	1	0	0	0	0	2	2	2	0	0	0	1	1	0	0	0	0	1	1	1	0	0	1	1	0	1	0	2	0	2	1	0	1	1	1	2	2	1	1	1	0	1	1	2	1	0	0	0	0
885	0	0	0	1	0	2	1	1	2	2	0	1	1	0	0	0	0	0	1	1	1	0	0	2	0	1	0	1	0	1	1	1	1	0	1	1	2	0	0	0	1	0	0	2	0	1	1	0	0
886	1	2	0	0	0	1	2	1	0	0	1	1	2	1	0	0	0	0	2	0	0	2	0	2	0	1	0	0	2	2	0	0	1	1	1	2	1	0	0	0	1	0	0	2	0	2	0	0	0
887	1	1	0	1	0	2	2	2	0	1	0	1	2	1	1	0	0	0	1	0	0	0	0	2	0	0	0	0	2	2	0	2	2	0	0	2	2	0	0	1	1	0	0	1	0	0	0	0	0
888	1	0	0	0	0	1	1	2	0	0	0	0	0	0	0	0	0	0	0	2	0	0	1	1	1	0	0	1	1	2	0	1	1	1	0	2	1	0	0	0	1	0	0	2	1	1	0	0	0
889	1	1	1	1	0	2	1	1	1	1	2	2	2	1	0	0	0	0	1	0	0	0	0	2	0	1	0	2	0	2	0	1	1	0	0	2	1	0	1	1	1	0	0	2	2	1	0	0	0
890	0	2	0	0	0	0	1	2	0	1	1	0	0	0	0	0	0	0	2	0	0	0	0	2	0	1	0	0	1	1	0	0	0	1	1	1	1	0	2	2	0	1	1	2	1	0	0	0	0
891	1	0	0	0	0	0	1	1	1	1	1	0	1	1	0	0	0	1	1	1	1	0	0	2	0	0	0	2	0	2	2	2	2	0	1	1	1	0	0	0	2	1	1	2	0	1	1	0	0
892	1	1	1	1	0	2	2	2	0	0	1	0	0	0	0	0	0	1	2	0	0	1	0	2	0	2	0	1	1	2	1	1	1	0	1	1	2	0	1	1	0	0	0	0	0	1	0	1	0
893	1	1	1	1	0	1	2	1	1	1	0	2	2	0	0	1	0	0	1	0	0	0	0	2	0	1	0	1	1	2	0	1	0	1	1	1	1	0	1	1	1	1	1	2	1	0	0	0	1
894	0	2	1	1	0	1	1	1	0	0	1	0	1	0	0	0	0	0	2	0	0	0	0	2	0	0	0	1	0	0	2	2	2	0	2	0	2	1	1	0	0	1	1	2	1	1	0	0	1
895	1	0	0	0	0	2	2	2	0	1	0	0	0	0	0	0	1	1	0	1	1	0	1	1	0	2	0	2	0	1	2	2	1	1	0	2	2	0	1	1	1	1	1	1	1	1	1	0	0
896	1	2	0	0	0	0	2	0	2	2	0	0	0	0	0	0	0	0	1	1	1	1	0	2	0	1	0	1	1	2	1	1	1	0	0	2	0	0	0	0	2	0	0	2	1	0	1	1	0
897	1	2	0	0	0	0	2	1	1	1	0	0	0	0	0	0	0	0	1	1	0	0	0	2	0	1	0	2	0	2	1	1	2	0	0	2	2	0	1	0	1	0	0	2	0	2	0	0	0
898	1	1	0	0	0	0	2	2	2	2	0	0	1	1	0	0	0	1	1	1	1	0	0	2	0	1	1	1	1	2	0	0	1	1	1	2	0	0	1	1	1	0	0	1	1	1	0	0	1
899	1	0	1	0	1	1	2	1	1	1	0	0	0	0	0	0	0	0	1	0	0	0	0	2	0	1	0	2	2	1	2	0	2	1	2	2	2	0	2	1	0	0	0	2	0	0	0	0	1
900	1	2	0	0	0	1	1	2	1	1	1	0	0	0	0	0	0	0	2	0	0	0	0	2	0	0	1	2	1	2	0	1	1	0	0	2	2	0	0	0	1	1	0	0	1	0	0	0	0
901	0	1	0	0	0	1	2	2	0	1	0	0	1	1	0	0	0	0	1	1	1	0	1	1	1	1	0	2	0	2	0	0	0	0	0	2	0	0	1	1	1	0	0	2	0	1	1	0	0
902	1	1	0	0	0	0	2	0	1	1	0	1	1	1	0	0	0	1	1	1	0	0	0	2	0	2	0	2	0	1	0	2	2	0	2	0	1	0	0	0	1	0	0	1	0	1	0	0	0
903	0	0	0	0	0	2	2	0	2	2	0	0	1	1	0	0	0	0	1	0	0	0	0	2	0	1	0	2	0	2	1	1	0	1	1	1	2	0	2	2	0	0	0	1	0	1	0	0	0
904	0	1	1	1	1	2	2	2	0	0	0	0	0	0	0	0	0	0	1	1	0	0	1	1	1	1	0	2	2	1	2	1	0	0	0	2	1	0	1	1	1	0	0	1	0	1	0	0	0
905	0	2	0	1	0	1	2	2	1	1	0	0	0	0	0	0	0	1	1	1	1	0	1	1	1	1	0	2	1	2	1	2	1	1	1	1	1	0	0	0	2	1	1	2	2	0	0	0	0
906	0	1	0	1	0	2	2	2	0	0	0	0	0	0	0	0	0	0	1	1	1	0	0	2	0	1	0	1	1	2	0	1	1	0	0	2	2	1	1	1	0	0	0	2	1	0	0	0	1
907	1	1	0	0	0	1	1	2	1	1	0	0	1	1	0	0	0	0	2	1	1	0	0	2	0	0	0	1	1	2	0	2	1	1	0	2	1	0	2	2	0	0	0	1	1	1	0	0	1
908	0	1	0	0	0	1	2	1	1	1	0	0	0	0	0	1	0	0	1	1	0	0	0	2	0	1	0	1	0	1	1	1	1	0	2	1	1	1	0	0	1	0	0	2	0	0	0	0	1
909	1	0	0	0	0	1	1	1	1	1	1	0	0	0	0	0	0	0	1	1	1	0	1	1	0	0	0	2	0	2	2	2	2	0	2	0	1	0	1	1	1	0	1	2	1	0	0	0	0
910	1	0	0	0	0	2	2	1	0	0	0	1	2	1	1	0	0	2	1	0	0	0	1	1	1	2	0	2	0	1	1	2	2	0	1	1	2	0	2	2	0	1	0	1	1	2	0	1	0
911	1	1	0	0	0	1	2	2	0	0	1	0	1	0	1	0	0	1	1	0	0	0	0	2	0	1	0	0	2	2	0	1	2	0	1	2	0	0	1	1	1	0	0	1	1	1	1	1	0
912	1	1	0	1	0	1	2	1	1	1	0	0	1	0	0	0	0	0	1	0	0	0	0	2	0	0	0	2	0	2	0	1	1	0	1	1	1	0	0	0	0	0	0	1	0	0	0	1	0
913	0	1	0	1	0	1	1	0	2	2	0	0	1	1	0	0	0	0	1	0	0	1	0	2	0	0	0	1	0	0	2	0	0	0	0	2	2	0	0	0	1	1	1	1	1	0	0	0	0
914	1	1	0	0	0	0	2	1	1	2	0	1	1	0	0	1	0	0	2	1	1	0	0	2	0	2	0	2	0	2	1	1	1	0	2	1	2	0	1	1	1	1	0	0	2	1	0	0	0
915	0	1	0	0	0	1	2	2	0	1	0	1	1	0	0	1	0	0	0	1	1	0	0	2	0	1	0	2	2	1	1	2	2	0	1	1	2	0	0	0	1	0	0	2	1	0	0	0	0
916	1	1	0	1	0	1	1	2	0	1	0	0	1	1	0	0	1	2	1	1	1	0	0	2	0	1	0	2	0	2	2	1	1	0	1	1	0	0	0	0	1	2	2	2	1	1	0	0	0
917	1	0	0	0	0	1	1	2	0	0	0	2	2	0	1	1	0	0	1	0	0	0	0	2	0	2	0	1	2	2	0	0	1	1	1	2	1	0	1	1	1	0	0	2	0	0	0	0	0
918	1	0	0	0	0	2	1	2	0	0	1	0	1	1	0	0	0	1	0	1	1	0	1	1	0	1	0	2	0	2	1	1	1	1	0	2	1	0	0	0	1	0	0	0	1	1	0	0	0
919	0	2	0	0	0	0	2	2	0	1	0	1	1	0	0	0	0	1	1	1	1	0	0	2	0	1	0	2	1	2	1	1	0	1	0	2	1	0	0	0	2	0	0	1	0	1	1	0	0
920	1	0	1	0	0	2	2	2	0	0	0	1	1	0	0	1	0	1	1	1	1	0	0	2	0	1	0	2	0	1	1	1	0	0	0	2	0	0	0	0	2	1	1	1	0	0	0	0	0
921	1	2	0	0	0	1	2	1	1	2	0	0	0	0	0	0	0	1	1	0	0	1	0	2	0	1	0	2	0	1	2	1	1	0	2	0	2	0	0	0	1	0	0	0	0	1	0	0	1
922	1	0	0	0	0	1	2	2	0	1	0	0	1	1	0	0	0	0	2	1	1	2	0	2	0	1	0	2	0	2	1	1	1	0	1	1	0	0	1	1	1	2	2	2	2	1	0	0	0
923	1	1	0	0	0	0	2	0	2	2	0	1	2	1	0	0	0	1	0	0	0	0	0	2	0	0	0	2	1	2	2	1	0	1	1	2	1	1	0	0	1	0	0	0	0	1	0	0	0
924	0	2	0	0	0	0	2	2	0	0	0	2	2	0	0	1	0	2	2	0	0	0	0	2	0	1	0	0	1	2	1	0	0	0	0	2	1	0	0	0	2	1	1	2	1	1	0	0	1
925	0	1	1	1	0	2	2	1	1	1	0	0	0	0	0	0	0	1	2	0	0	0	0	2	0	2	0	2	1	2	0	1	1	0	1	0	1	1	0	0	1	1	0	1	0	0	0	0	1
926	1	0	0	0	0	1	2	1	1	1	1	0	0	0	0	0	0	1	1	1	1	1	0	2	0	2	0	1	1	2	1	1	0	1	1	1	1	0	0	0	2	1	1	2	1	0	0	0	1
927	1	2	0	1	0	1	2	2	2	2	0	0	0	0	0	0	0	0	1	0	0	0	0	2	0	2	0	1	1	2	0	0	0	0	1	1	1	0	1	0	1	0	0	0	2	2	0	0	1
928	0	0	0	0	0	1	2	1	1	2	0	0	0	0	0	0	1	1	2	1	1	0	0	2	0	1	0	2	0	1	0	1	0	0	0	2	0	0	0	0	2	0	0	2	1	0	0	1	0
929	0	1	0	1	0	1	2	2	0	1	0	0	2	1	1	0	0	0	1	1	0	0	1	1	0	1	0	2	1	2	2	0	0	0	0	2	0	0	0	0	1	0	0	2	0	1	0	0	0
930	0	2	0	1	0	1	2	0	2	2	0	0	0	0	0	0	1	2	1	1	1	0	0	2	0	1	0	2	0	1	0	1	1	0	2	1	2	0	0	0	0	1	1	2	0	1	0	0	0
931	1	2	0	0	0	1	1	1	1	1	1	0	0	0	0	0	0	2	1	1	1	0	0	2	0	0	0	2	0	1	1	0	0	2	1	2	2	0	0	0	1	1	1	1	1	1	1	0	0
932	0	1	0	0	0	0	1	2	1	1	0	1	2	1	0	0	0	0	1	0	0	0	0	2	0	2	0	2	0	2	0	1	0	1	1	1	2	0	1	1	0	0	0	2	0	0	0	0	0
933	0	2	1	0	0	1	2	2	0	1	0	0	0	0	0	0	0	1	1	1	1	0	0	2	0	2	0	1	1	2	0	2	2	0	2	0	2	1	1	1	0	0	0	1	1	1	1	0	0
934	0	1	0	0	0	1	2	1	1	2	0	1	2	1	0	1	0	1	0	1	1	0	1	1	0	0	0	2	0	2	0	2	2	0	1	1	2	0	1	1	0	1	1	1	1	1	0	0	0
935	1	2	0	0	0	0	2	2	0	1	0	1	2	1	1	0	1	0	2	1	1	0	1	1	0	1	0	2	0	1	2	1	0	1	1	2	2	0	1	1	0	0	0	2	0	2	0	0	1
936	1	1	0	0	0	1	1	1	1	1	0	0	1	1	0	0	0	0	1	1	1	0	1	1	0	0	0	2	0	1	1	0	0	1	0	2	0	0	0	0	1	1	1	1	1	1	0	1	0
937	0	1	0	0	0	0	2	2	0	0	1	0	0	0	0	0	0	0	2	0	0	0	1	1	1	1	0	2	1	2	1	1	1	1	1	1	2	0	1	1	1	0	0	2	0	0	1	0	0
938	1	1	0	0	0	1	2	1	1	1	0	1	2	2	0	0	0	1	2	0	0	0	1	1	0	2	0	2	0	1	0	0	0	0	1	1	2	0	2	2	0	0	0	2	0	1	0	0	0
939	0	0	0	1	0	2	2	1	1	1	0	1	2	1	0	1	0	0	1	1	1	1	0	2	0	1	0	2	0	2	1	1	1	1	1	2	2	0	1	1	1	0	0	2	1	1	0	0	0
940	0	1	0	0	0	1	2	1	1	1	1	1	2	0	0	1	0	1	2	0	0	1	1	1	1	0	0	2	0	1	1	1	1	0	1	1	1	0	0	0	2	0	0	2	0	2	0	0	1
941	1	1	0	1	0	1	2	1	1	1	0	1	0	0	0	0	1	1	1	0	0	0	0	2	0	1	0	2	0	2	0	2	2	0	1	1	2	0	1	0	1	1	1	1	1	1	0	0	0
942	0	0	0	0	0	2	1	1	0	0	2	0	2	1	0	0	0	0	2	0	0	0	0	2	0	1	0	2	2	2	1	1	1	0	1	2	1	1	1	1	0	0	0	1	0	1	1	0	0
943	0	0	0	0	0	1	2	1	1	1	1	0	1	0	0	0	0	0	1	0	0	0	0	2	0	1	0	2	1	2	0	1	1	0	0	2	0	0	0	0	1	0	0	2	0	0	0	1	0
944	1	2	1	1	0	1	1	2	0	1	1	0	2	2	0	0	0	1	2	1	1	0	2	0	0	0	0	1	1	2	1	2	2	0	1	1	0	0	1	1	1	0	0	2	0	2	0	0	2
945	1	1	0	0	0	2	2	2	0	0	1	0	1	1	0	0	0	0	1	1	1	0	0	2	0	2	0	2	0	1	2	2	1	0	0	2	1	0	0	0	2	1	1	1	1	1	0	0	0
946	0	1	1	0	1	1	1	1	1	1	1	0	0	0	0	0	0	0	1	1	1	0	0	2	0	1	0	2	0	2	1	1	1	0	1	1	1	0	0	0	2	1	1	2	0	1	0	0	0
947	1	1	0	0	0	0	2	1	1	1	0	2	2	2	0	0	0	1	0	0	0	0	1	1	1	1	0	1	1	2	0	0	0	1	0	2	1	0	0	0	2	1	1	1	1	0	0	1	1
948	1	0	0	0	0	2	2	1	0	0	0	1	2	0	0	1	0	0	1	0	0	0	1	1	1	1	0	2	0	2	0	1	1	0	0	2	2	0	2	2	0	1	1	1	1	1	0	0	0
949	0	2	0	0	0	0	1	2	1	1	1	1	1	0	0	1	0	0	0	1	1	0	1	1	1	1	0	0	1	2	1	1	1	0	1	0	1	0	1	1	1	1	1	2	1	0	0	0	1
950	1	1	0	0	0	0	2	0	2	2	0	0	0	0	0	0	0	1	1	1	1	0	1	1	0	0	0	1	0	1	0	1	1	0	0	2	0	0	1	1	1	0	0	2	0	0	0	1	0
951	1	1	0	1	0	1	2	2	0	0	0	1	2	1	0	0	0	1	1	0	0	0	1	1	0	1	0	2	1	1	1	1	2	1	2	2	2	0	1	1	1	1	1	2	2	0	1	0	1
952	0	1	0	1	0	1	1	1	1	1	1	0	0	0	0	0	0	1	1	0	1	0	0	2	0	1	0	1	2	2	1	1	1	1	1	1	2	0	1	1	1	0	0	1	0	0	1	1	0
953	0	1	0	0	0	1	1	2	1	1	0	2	2	1	0	1	0	2	1	1	1	0	0	2	0	2	0	1	0	2	1	1	1	1	2	1	1	1	0	0	0	1	1	1	1	0	1	0	0
954	1	1	0	0	0	1	2	2	0	1	0	0	1	1	0	0	0	1	2	0	0	0	0	2	0	2	0	2	1	1	0	1	1	0	0	2	1	0	1	1	1	0	0	0	0	1	0	0	0
955	0	2	0	0	0	1	1	1	1	2	0	0	0	0	0	0	0	1	2	0	0	0	0	2	0	0	0	1	1	2	0	1	1	0	0	2	2	0	2	2	0	1	1	2	1	1	0	0	0
956	1	2	0	0	0	0	2	0	2	2	0	0	1	0	1	0	0	0	2	1	0	0	0	2	0	1	0	1	2	2	1	1	1	1	2	0	1	1	0	0	1	0	0	1	0	0	0	1	0
957	1	1	0	0	0	0	2	1	1	1	1	0	1	1	0	0	1	0	2	1	1	0	1	1	0	0	0	2	1	2	1	2	2	0	2	1	2	1	1	1	0	1	1	2	2	0	0	0	0
958	1	2	0	0	0	0	1	1	1	1	1	0	1	1	0	0	0	0	1	1	1	1	0	2	0	1	0	1	1	2	0	0	0	0	0	2	1	0	0	0	1	1	1	2	1	0	0	1	0
959	1	0	0	0	0	2	1	1	1	1	1	0	0	0	0	0	0	0	1	1	1	0	1	1	1	0	0	1	1	2	1	2	2	0	2	1	0	0	0	0	2	0	0	0	0	0	0	0	0
960	0	0	0	1	0	2	2	1	1	1	0	0	0	0	0	0	0	0	1	0	0	0	0	2	0	0	0	2	1	2	2	1	1	0	0	2	1	1	0	0	1	0	0	2	1	0	1	0	0
961	0	0	0	0	0	1	2	1	0	0	0	1	1	0	0	1	0	1	0	0	0	0	0	2	0	1	0	1	1	2	0	0	0	0	0	2	1	0	2	2	0	0	0	2	0	1	1	0	0
962	0	2	0	0	0	0	2	0	2	2	0	0	0	0	0	0	0	0	1	1	1	0	0	2	0	2	0	2	1	2	1	2	1	1	1	1	2	0	1	1	0	0	0	2	0	1	0	0	0
963	1	1	0	0	0	0	2	1	1	2	0	1	2	2	0	0	0	0	1	0	0	0	1	1	0	0	0	2	0	1	2	1	1	1	1	2	2	1	1	0	0	1	0	1	1	1	0	0	0
964	1	0	0	0	0	1	2	1	1	1	0	1	1	0	0	0	0	1	1	0	0	0	0	2	0	2	0	2	0	1	1	0	0	0	0	2	1	0	0	0	1	0	0	1	0	0	0	0	1
965	1	1	0	1	0	1	1	2	0	0	0	0	1	1	0	0	0	1	1	1	0	0	1	1	1	1	0	2	0	1	2	0	0	0	0	2	2	0	2	2	0	2	1	2	1	0	0	0	0
966	0	1	0	1	0	1	1	2	1	1	0	0	1	1	0	0	0	0	2	0	0	1	0	2	0	1	1	2	2	2	1	1	1	0	1	1	1	0	2	2	0	0	0	2	1	0	0	0	0
967	0	1	2	0	1	0	2	0	2	2	0	0	1	0	0	0	0	0	1	1	0	0	0	2	0	1	0	2	1	2	0	1	1	0	0	2	1	0	0	0	2	0	0	1	0	1	0	0	0
968	0	1	0	1	0	1	2	1	1	1	0	0	0	0	0	0	0	0	0	1	0	0	0	2	0	0	0	1	1	2	0	1	0	2	1	2	2	0	1	1	0	0	0	0	0	1	0	0	0
969	0	1	0	0	0	0	2	2	0	1	0	0	1	0	0	0	0	1	0	2	2	0	1	1	0	1	0	2	0	1	0	1	1	0	1	2	2	0	0	0	1	0	0	2	2	0	0	0	0
970	0	0	0	1	0	2	2	2	1	1	0	1	2	1	0	0	0	2	2	0	0	0	0	2	0	1	0	1	2	2	1	1	2	0	0	2	1	0	1	1	1	0	0	2	1	1	0	0	0
971	0	0	0	1	0	2	1	2	0	1	1	0	0	0	0	0	0	1	1	0	0	0	1	1	1	2	0	1	0	1	2	1	2	0	0	2	1	0	1	1	1	1	0	0	2	1	0	0	0
972	1	1	0	1	0	1	1	2	0	0	2	0	1	1	0	0	0	0	1	1	0	0	0	2	0	1	0	2	0	1	1	1	1	0	2	0	2	0	1	0	1	1	1	1	1	1	0	0	0
973	1	1	0	0	0	1	1	1	1	1	1	0	1	1	0	0	0	0	1	1	1	0	0	2	0	1	0	2	0	2	1	1	1	2	1	1	1	1	0	0	0	0	0	2	0	1	0	0	0
974	0	1	0	0	0	1	1	2	0	1	1	0	1	1	0	0	0	0	1	0	0	0	0	2	0	0	0	2	0	1	1	2	1	0	0	2	1	0	0	0	1	0	0	1	0	1	0	0	0
975	0	1	0	1	0	2	2	1	1	2	0	0	0	0	0	0	0	1	2	0	0	0	0	2	0	1	0	2	0	2	0	1	1	0	0	2	2	0	2	2	0	1	0	1	1	0	0	0	1
976	0	1	0	1	0	2	2	1	1	1	0	1	1	1	0	0	0	1	1	1	0	0	1	1	1	1	1	2	1	2	0	1	1	0	0	2	1	1	1	1	0	1	1	2	1	1	0	0	0
977	0	1	1	1	0	1	1	2	1	1	0	0	1	1	0	0	0	1	0	2	2	0	1	1	1	1	0	1	2	2	1	2	1	0	0	2	2	0	2	2	0	1	0	1	1	1	0	1	1
978	1	1	0	0	0	1	1	2	0	0	0	0	1	2	0	0	0	0	1	0	0	0	0	2	0	1	0	2	0	1	2	2	1	0	0	2	1	0	1	1	1	0	0	2	0	0	0	0	0
979	0	1	0	0	0	0	0	2	0	0	1	0	1	1	0	0	0	0	2	1	1	0	0	2	0	2	0	2	1	2	2	1	1	1	0	2	1	0	0	0	1	0	0	1	1	1	0	1	0
980	0	0	0	1	0	2	2	1	1	2	0	0	0	0	0	0	0	2	1	1	1	0	0	2	0	0	0	1	2	2	0	1	2	0	0	2	0	0	0	0	2	1	1	2	1	0	0	1	0
981	0	2	0	0	0	0	1	2	0	0	1	0	0	0	0	0	0	2	1	1	0	0	1	1	0	0	0	1	1	2	0	1	1	0	1	1	0	0	1	0	1	0	0	2	0	0	0	0	0
982	0	1	0	1	0	1	2	2	0	1	0	0	0	0	0	0	0	2	2	1	0	0	0	2	0	2	0	2	1	2	2	1	1	0	0	2	1	0	0	0	2	1	1	2	1	0	0	0	0
983	1	1	0	0	0	0	1	1	0	2	0	1	1	0	0	1	0	2	1	1	1	0	0	2	0	1	0	2	2	1	1	2	2	0	0	2	2	1	0	0	1	1	1	2	1	0	0	0	0
984	0	1	0	0	0	1	2	1	0	0	0	2	2	2	0	0	0	0	1	1	1	0	1	1	0	0	0	2	0	1	2	1	1	1	1	1	2	0	2	2	0	0	0	1	0	0	0	0	1
985	1	2	1	0	0	0	1	2	0	0	1	0	0	0	0	0	0	1	1	1	1	0	0	2	0	1	0	2	0	1	2	1	0	1	1	1	1	0	1	1	1	1	1	2	1	1	0	0	0
986	1	1	1	0	0	2	2	1	2	2	0	0	0	0	0	0	0	1	1	1	1	0	0	2	0	2	0	2	0	1	1	1	2	1	2	1	0	0	0	0	2	0	0	0	0	1	0	0	0
987	1	1	0	1	0	2	2	2	0	1	1	0	0	0	0	0	0	0	1	0	0	0	1	1	0	0	0	2	0	1	0	1	1	1	1	1	1	0	0	0	1	0	0	1	0	0	0	0	0
988	0	2	1	1	0	1	1	1	1	2	0	0	1	1	0	0	0	2	1	1	1	0	0	2	0	1	0	2	0	1	2	1	1	0	0	2	2	0	2	2	0	0	0	1	0	0	0	0	0
989	1	1	0	0	0	1	1	2	0	0	2	0	0	0	0	0	0	0	2	0	0	0	2	0	0	1	0	2	2	2	2	0	1	1	1	2	1	1	1	1	0	0	0	1	0	1	1	0	0
990	1	2	0	1	0	1	2	2	0	0	0	0	0	0	0	0	0	2	2	0	0	1	0	2	0	0	0	2	0	2	0	2	2	0	0	2	2	0	2	1	0	0	0	1	0	0	0	0	0
991	1	1	1	1	0	2	2	2	0	1	0	0	1	1	0	0	0	0	2	0	0	0	0	2	0	1	0	2	0	2	0	0	0	0	1	1	0	0	1	1	1	1	0	0	2	0	0	0	0
992	0	1	0	0	0	2	2	2	0	1	0	0	0	0	0	0	0	0	1	1	1	0	1	1	1	1	0	2	0	2	0	1	0	1	1	1	1	0	1	1	1	0	0	0	0	0	0	0	0
993	1	1	0	1	0	2	2	1	1	1	1	0	0	0	0	0	0	0	0	1	1	0	0	2	0	0	0	0	1	1	0	2	2	1	1	2	1	0	0	0	0	1	1	2	0	1	1	0	0
994	1	1	1	0	1	1	1	2	0	1	1	0	0	0	0	0	0	0	1	0	0	1	0	2	0	0	0	1	0	1	1	1	2	0	1	2	2	0	0	0	2	0	0	1	0	0	0	2	0
995	1	1	0	0	0	0	1	2	0	0	2	1	2	2	0	0	0	0	1	0	0	0	0	2	0	0	0	1	1	2	0	0	0	0	0	2	1	0	1	0	1	1	0	0	1	0	0	0	1
996	0	2	0	0	0	1	1	1	1	1	0	0	0	0	0	0	1	1	1	0	0	0	0	2	0	0	0	2	0	1	0	2	2	0	2	1	2	0	2	1	0	0	1	1	1	0	0	0	0
997	0	2	0	0	0	0	1	1	1	1	2	0	2	2	0	0	0	0	1	1	1	0	0	2	0	0	0	1	1	2	1	1	0	1	0	2	2	0	1	1	1	1	1	2	0	1	1	0	0
998	0	1	0	0	0	1	1	2	0	1	1	0	0	0	0	0	0	1	0	1	1	0	0	2	0	0	0	1	1	2	1	1	1	0	0	2	1	0	0	0	2	0	0	2	0	1	0	0	1
999	1	2	0	0	0	0	2	0	2	2	0	1	1	0	0	0	0	1	0	1	1	0	0	2	0	0	1	2	2	2	1	0	0	0	0	2	2	0	1	1	0	1	1	2	2	2	0	0	0
1000	1	1	0	0	0	2	2	1	1	1	1	1	2	1	0	1	0	0	0	1	1	0	0	2	0	0	0	1	2	1	1	0	0	1	0	2	1	0	1	1	1	0	0	1	0	1	0	0	0
[truncated: 252 more columns]
