# Supplementary material for: KNN-MDR: a learning approach for improving interactions mapping performances in genome wide association studies
Source: BMC Bioinformatics. 2017 Mar 21;18:184. doi: 10.1186/s12859-017-1599-7 (PMC5361736; doi:10.1186/s12859-017-1599-7)
Supplement: Supplementary file 6 — The data set(s) supporting the results of Table 4. (ZIP 7095 kb) [file 12859_2017_1599_MOESM6_ESM.zip › 100 simulations/S34/mkallsimul.dat]

1	1	0	0	0	0	0	2	0	1	1	1	0	1	0	0	0	2	1	1	1	0	1	0	0	0	2	0	2	0	2	1	2	1	1	1	1	1	1	0	1	0	0	0	0	0	1	0	1	0
2	0	0	0	0	0	1	2	0	2	2	0	0	0	0	0	0	1	1	1	1	1	0	0	0	0	1	0	1	1	0	0	2	1	2	0	2	1	0	1	0	0	1	0	0	1	1	0	1	1
3	1	0	1	1	0	1	2	0	2	2	0	0	0	0	0	0	0	2	0	1	0	0	0	0	0	1	0	1	2	0	0	0	1	1	0	2	1	1	1	0	0	0	0	0	1	0	0	1	1
4	0	0	0	0	0	1	2	0	2	2	0	1	1	0	0	0	1	0	2	1	1	0	0	0	0	1	1	2	0	1	0	0	0	2	2	1	1	0	0	1	0	0	2	0	2	1	0	1	0
5	1	0	0	0	0	1	2	0	1	1	1	0	0	0	0	0	0	2	0	0	0	0	0	0	0	2	0	2	0	2	0	0	0	1	1	1	2	0	0	0	0	0	0	0	0	0	0	2	0
6	0	0	0	0	0	1	2	0	1	0	0	0	0	0	0	0	2	0	2	2	1	0	1	0	0	1	0	2	1	1	1	1	1	1	1	1	1	0	0	1	1	0	0	0	0	1	0	1	0
7	0	0	0	0	0	1	2	0	2	2	0	0	0	0	0	0	1	1	1	1	0	0	0	0	0	2	0	2	1	0	0	0	1	1	1	1	1	0	0	0	0	0	0	0	0	0	0	0	0
8	0	0	0	0	0	1	1	0	1	0	1	1	0	0	0	0	2	0	2	2	0	0	0	0	0	1	0	2	0	2	1	0	1	0	2	1	1	1	1	0	1	0	1	0	1	0	0	2	0
9	0	0	1	1	0	1	2	0	2	2	0	0	0	0	0	0	0	2	0	0	1	2	1	1	1	1	1	2	1	1	0	1	1	2	0	2	2	0	0	1	1	0	0	0	1	2	0	0	1
10	1	0	0	0	0	2	2	0	2	0	0	0	0	0	0	0	2	2	1	1	1	1	1	1	1	0	0	2	0	2	0	0	1	0	1	2	2	0	0	0	0	0	0	0	0	1	0	2	0
11	1	0	0	0	0	1	2	0	2	0	0	0	0	0	0	0	2	0	2	2	0	0	0	0	0	1	0	2	0	2	1	1	2	0	1	2	2	0	0	0	0	0	0	0	1	0	0	1	0
12	0	0	0	0	0	1	2	0	1	1	0	0	1	0	0	0	0	1	1	1	0	0	0	0	0	1	0	1	0	1	0	2	1	1	0	2	2	0	0	0	0	0	0	1	1	1	0	1	0
13	1	0	1	0	1	1	2	0	2	0	0	1	2	0	0	0	1	1	1	0	1	0	0	0	0	1	0	1	1	1	0	0	1	1	1	1	1	0	0	1	0	0	2	0	2	0	0	0	1
14	0	0	0	0	0	0	2	1	2	2	0	1	2	0	0	0	2	0	2	2	0	0	0	0	0	0	0	2	2	0	0	1	1	2	2	1	1	0	0	0	1	0	1	0	1	1	0	0	0
15	0	0	0	0	0	1	2	0	2	2	0	0	1	1	0	0	1	0	2	2	0	1	0	0	0	0	0	2	0	2	0	1	1	2	1	2	1	0	0	1	0	0	0	0	1	1	0	2	0
16	1	0	0	1	0	1	1	0	1	0	1	0	0	0	0	0	1	1	1	1	0	0	0	0	0	0	0	1	1	1	0	1	0	2	0	2	2	0	0	0	0	0	1	0	1	1	0	2	0
17	0	0	0	0	0	1	0	0	0	0	2	1	1	0	0	1	2	1	1	1	1	1	0	0	0	0	0	2	2	1	0	0	1	0	1	1	1	0	0	2	1	0	0	0	0	0	0	2	0
18	0	1	0	0	0	1	2	1	2	1	0	1	1	0	0	0	2	1	1	1	1	1	0	0	0	0	0	2	0	2	1	2	1	1	1	1	0	0	0	2	1	1	0	1	2	1	0	2	0
19	0	0	0	0	0	0	1	0	1	1	1	0	0	0	0	0	1	0	2	2	0	1	0	0	0	0	0	2	0	2	1	0	2	1	0	2	1	1	1	0	1	0	2	0	1	1	0	2	0
20	1	0	0	1	0	2	2	0	1	1	0	1	2	1	1	0	1	0	2	1	1	0	0	0	0	0	0	1	1	1	0	0	1	0	1	2	1	0	1	0	0	1	0	0	0	2	0	1	1
21	0	1	0	0	0	1	2	0	2	2	0	0	1	0	0	0	2	0	2	2	0	0	0	0	0	1	0	2	0	2	0	1	1	1	1	1	2	0	0	0	0	0	1	0	1	0	0	1	1
22	0	0	0	1	0	2	2	1	2	2	0	0	0	0	0	0	0	2	1	2	0	0	0	0	0	0	0	2	1	2	0	0	1	0	0	2	1	0	1	0	1	1	0	0	0	0	0	0	0
23	1	0	0	0	0	1	2	1	2	1	0	1	1	0	0	1	1	2	0	0	2	1	1	0	0	0	0	1	2	0	0	1	2	1	1	1	1	0	0	1	0	0	0	0	1	1	0	1	1
24	1	0	1	0	0	2	1	0	0	0	1	0	0	0	0	0	0	1	2	1	1	1	1	1	1	1	0	2	0	2	0	1	0	1	1	2	2	0	0	0	1	1	0	0	1	1	0	2	0
25	0	0	0	1	0	1	2	1	1	1	0	0	2	0	0	0	1	1	1	1	0	0	0	0	0	1	0	2	0	2	0	0	0	2	0	2	2	0	0	1	0	1	0	0	2	0	0	2	0
26	0	0	0	1	0	1	2	1	2	2	0	0	0	0	0	0	2	0	2	2	0	0	1	0	0	0	0	2	1	2	0	1	1	1	0	2	1	0	0	0	0	0	0	1	0	1	0	0	1
27	0	0	0	1	0	2	2	1	1	1	0	0	1	0	0	0	2	0	2	2	0	1	0	0	0	2	0	1	1	1	1	1	1	1	1	1	1	0	0	2	0	0	1	0	1	1	0	0	0
28	0	0	1	0	0	2	1	0	0	0	1	0	0	0	0	0	1	1	1	1	1	1	0	0	0	1	0	1	0	1	0	0	0	1	1	1	2	1	0	0	0	0	0	1	0	0	0	0	2
29	1	0	0	0	0	1	1	1	1	1	0	0	0	0	0	0	2	0	2	2	0	1	0	0	0	2	0	0	1	0	0	0	1	1	0	2	2	0	0	0	0	0	0	2	0	2	0	1	0
30	0	0	0	0	0	1	2	0	1	1	0	1	1	0	0	0	1	2	0	0	2	0	0	0	0	1	0	2	0	2	1	2	1	1	0	2	1	1	1	0	1	0	0	0	0	0	0	2	0
31	0	1	0	0	0	1	2	0	2	1	0	0	0	0	0	0	1	1	1	1	0	2	1	1	1	1	0	1	2	0	1	2	2	0	2	0	1	1	0	0	0	0	0	0	0	1	0	2	0
32	0	0	0	0	0	1	2	0	2	2	0	0	0	0	0	0	1	1	1	1	1	2	0	0	0	0	0	0	2	0	0	1	1	0	2	1	1	0	0	0	0	0	0	0	2	2	0	0	1
33	1	0	1	0	0	0	2	1	2	1	0	0	0	0	0	0	2	0	2	2	0	0	1	1	1	2	0	2	1	1	1	2	2	0	2	1	2	0	0	1	1	0	1	0	0	1	0	2	0
34	1	1	0	0	0	2	2	0	2	1	0	0	1	0	0	0	2	0	2	2	1	0	1	1	1	2	0	1	0	1	0	0	1	1	1	2	1	0	0	1	0	0	0	0	1	0	0	2	0
35	1	0	0	2	0	2	2	1	1	1	0	2	2	0	0	0	1	1	1	1	0	1	0	0	0	1	0	1	1	0	0	0	0	2	0	2	2	0	0	2	0	2	0	0	1	0	0	1	0
36	1	1	0	0	0	1	2	0	1	1	0	0	0	0	0	0	1	1	1	1	1	0	0	0	0	1	1	2	0	1	0	2	2	1	0	2	0	0	0	2	1	0	1	0	1	0	0	0	1
37	1	0	0	0	0	1	1	1	2	2	1	0	0	0	0	0	2	0	2	2	0	0	0	0	0	0	0	2	0	2	0	1	1	1	1	2	1	0	1	0	0	0	1	0	1	1	0	2	0
38	1	0	0	0	0	0	2	0	2	1	0	0	1	0	0	0	1	1	1	1	0	0	0	0	0	0	0	1	1	0	0	1	1	2	0	2	1	0	0	1	0	0	1	0	1	2	0	1	0
39	0	0	0	0	0	0	1	1	2	2	1	0	1	0	0	0	1	0	1	1	1	0	1	0	0	2	0	2	1	1	1	0	1	1	1	1	1	0	0	2	0	1	0	0	1	0	0	2	0
40	1	0	0	0	0	2	2	0	1	1	0	0	1	0	0	0	1	1	1	1	0	1	0	0	0	0	0	2	1	1	1	1	0	2	0	2	1	0	0	0	0	0	1	0	1	0	0	2	0
41	1	0	0	0	0	0	1	0	0	0	0	0	2	0	0	0	0	1	1	1	1	1	2	1	1	0	0	2	1	1	2	1	1	2	0	2	1	1	0	0	0	0	1	0	2	0	0	2	0
42	0	0	0	0	0	0	2	1	1	1	0	0	0	0	0	0	1	0	1	2	0	0	1	0	0	1	0	2	2	0	0	0	0	1	1	1	1	0	0	0	0	0	2	0	1	1	0	1	0
43	0	0	0	0	0	0	2	1	2	2	0	0	0	0	0	0	1	2	1	1	0	1	0	0	0	0	0	2	0	1	1	0	0	1	2	2	2	0	0	0	0	0	0	0	0	0	0	2	0
44	0	0	0	1	0	1	1	0	2	2	0	1	1	0	0	0	2	0	1	1	0	1	0	0	0	2	1	1	1	2	0	1	1	2	1	2	1	0	0	0	0	0	1	0	1	1	0	1	0
45	0	1	0	0	0	1	1	0	2	2	0	0	0	0	0	0	0	2	0	1	0	0	0	0	0	2	0	1	1	1	1	0	1	1	1	2	2	0	0	0	1	0	0	0	2	2	0	0	0
46	0	0	0	1	0	1	2	1	2	2	0	1	1	0	0	1	2	1	1	1	1	1	0	0	0	1	1	2	1	2	0	0	1	1	0	2	2	0	0	0	0	1	0	0	0	0	0	2	0
47	1	0	0	1	0	1	1	0	1	1	0	0	0	0	0	0	1	0	1	2	0	0	0	0	0	0	0	1	1	1	0	0	0	2	0	2	1	1	0	0	0	0	1	0	1	1	0	0	2
48	1	0	0	0	0	0	2	1	2	2	0	1	1	0	0	1	1	2	1	1	0	1	0	0	0	0	0	2	0	2	0	1	1	2	0	2	0	0	0	2	1	0	1	0	1	0	0	0	1
49	0	0	0	0	0	1	1	0	1	1	1	1	1	0	0	0	1	0	1	2	0	0	0	0	0	2	0	2	0	1	1	1	1	0	0	1	2	0	0	0	0	0	0	0	1	0	0	1	1
50	1	0	0	2	0	2	2	0	1	0	0	0	1	1	0	0	0	1	1	0	1	1	0	0	0	1	0	2	0	2	0	0	0	2	1	1	1	1	0	0	0	0	0	0	0	0	0	2	0
51	1	1	0	0	0	1	2	1	2	2	0	0	0	0	0	0	1	1	1	1	0	1	0	0	0	0	0	1	0	1	0	0	0	2	0	2	1	0	0	2	0	1	0	0	1	0	0	1	0
52	0	0	0	2	0	2	1	0	0	0	0	0	0	0	0	0	2	2	0	0	2	0	0	0	0	1	0	2	0	2	1	1	0	2	1	2	1	1	0	0	0	0	1	0	1	2	0	1	0
53	0	0	0	1	0	1	2	0	1	1	0	1	1	0	0	0	2	1	2	1	1	0	0	0	0	0	0	1	0	1	1	0	1	0	1	1	1	0	1	1	0	0	0	1	0	1	0	2	0
54	1	0	0	0	0	1	2	0	1	0	0	0	1	0	0	0	0	0	2	1	1	0	0	0	0	0	0	2	0	1	0	2	1	0	1	1	1	0	0	0	1	0	1	0	1	0	0	1	1
55	1	0	0	0	0	1	2	1	1	1	0	0	1	0	0	0	1	1	1	1	0	0	1	0	0	1	0	2	1	1	1	2	1	2	0	2	1	0	0	1	0	0	1	0	0	1	0	1	0
56	1	0	0	1	0	1	2	0	1	1	1	1	2	0	0	1	0	0	2	1	1	0	1	1	1	1	0	2	1	0	0	1	1	0	1	1	0	1	0	0	0	0	0	0	0	1	0	1	0
57	0	0	0	0	0	1	1	1	1	1	1	0	0	0	0	0	1	2	0	0	1	0	0	0	0	0	0	1	1	1	0	1	1	0	2	1	2	0	0	0	0	0	1	0	1	1	0	1	0
58	0	0	0	0	0	0	1	0	2	2	0	0	1	0	0	0	1	1	1	1	1	0	1	0	0	2	0	2	0	2	0	0	0	2	0	2	1	0	1	1	0	0	0	0	0	0	0	1	0
59	1	0	0	1	0	1	2	0	1	1	1	1	2	0	0	0	1	0	1	1	0	0	1	0	0	2	0	2	1	2	0	0	2	1	2	1	1	0	0	1	0	0	1	0	2	0	0	2	0
60	1	0	0	0	0	1	1	1	2	2	0	1	2	0	0	0	1	0	2	1	1	0	0	0	0	2	0	1	0	1	0	0	0	2	0	2	2	0	0	1	0	0	1	0	2	2	0	2	0
61	1	0	0	0	0	1	2	0	2	2	0	0	0	0	0	0	2	0	2	2	0	1	0	0	0	1	0	2	0	1	1	2	1	0	2	0	1	1	0	0	0	0	0	0	1	2	0	1	0
62	0	0	0	0	0	1	2	1	2	2	0	0	0	0	0	0	0	0	2	1	1	0	0	0	0	1	0	2	0	0	0	0	1	2	0	2	0	0	0	1	0	0	0	0	1	0	0	2	0
63	1	0	0	1	0	1	2	0	2	1	0	1	1	0	0	1	1	1	1	1	1	0	1	0	0	1	0	2	0	1	0	1	1	1	2	1	1	0	0	0	0	1	0	0	1	0	0	2	0
64	0	0	0	0	0	1	1	1	1	1	1	0	1	1	1	0	1	2	0	1	1	1	0	0	0	0	0	1	1	1	0	1	2	1	2	2	2	1	0	0	0	0	1	0	1	0	0	1	0
65	1	0	1	1	1	2	1	0	0	0	1	1	1	0	0	0	1	1	1	1	0	0	0	0	0	1	0	1	1	0	0	1	1	1	0	2	2	0	0	0	0	1	0	1	1	1	0	0	1
66	1	0	0	0	0	2	2	1	1	1	1	1	1	0	0	0	0	0	2	2	0	0	0	0	0	1	1	2	1	1	0	1	0	1	1	2	2	0	0	1	1	0	1	0	1	1	0	2	0
67	0	0	0	0	0	2	2	0	1	1	0	0	0	0	0	0	1	2	1	2	0	0	0	0	0	1	1	1	0	0	0	1	1	1	0	2	0	1	1	0	0	0	1	0	1	0	0	2	0
68	1	0	0	0	0	1	1	0	0	0	2	0	0	0	0	0	1	1	1	1	1	1	0	0	0	1	0	2	1	1	0	2	2	0	2	0	2	0	0	0	0	0	0	0	0	0	0	0	0
69	0	0	0	0	0	1	2	1	1	1	0	0	1	0	0	0	2	2	0	0	1	0	0	0	0	2	0	2	0	1	0	1	1	1	1	1	2	0	0	0	0	0	1	0	1	1	0	0	0
70	1	0	1	0	1	2	0	0	1	1	1	0	1	0	0	0	2	1	1	1	1	0	0	0	0	2	0	1	1	1	0	1	2	0	2	0	1	1	0	1	0	0	0	1	0	1	0	1	1
71	0	0	0	0	0	1	2	1	2	1	0	1	1	0	0	0	2	2	0	0	2	0	0	0	0	2	0	1	0	2	1	0	1	1	1	1	2	0	0	1	0	0	0	0	1	0	0	2	0
72	1	0	0	0	0	2	1	0	1	1	2	2	2	0	0	0	2	1	2	1	1	1	1	1	1	0	0	2	2	1	1	0	2	0	2	1	2	0	0	2	0	0	0	0	1	1	0	0	1
73	1	0	0	0	0	0	2	0	1	0	0	0	1	0	0	0	0	2	0	1	0	0	0	0	0	1	1	1	0	0	0	0	0	1	1	1	1	0	0	1	0	0	1	0	1	1	0	1	0
74	0	0	0	1	0	2	2	0	1	1	1	0	1	0	0	0	2	1	1	1	1	0	1	0	0	1	0	2	1	1	2	1	1	2	0	2	0	0	0	2	0	0	2	0	1	1	0	1	1
75	0	0	0	0	0	1	2	0	1	0	0	0	0	0	0	0	2	1	1	1	0	0	0	0	0	2	0	2	1	2	0	1	1	1	1	1	1	0	1	0	0	0	0	0	0	0	0	2	0
76	1	0	0	0	0	1	1	0	1	0	1	0	0	0	0	0	2	1	1	1	0	1	0	0	0	0	0	2	0	2	0	2	1	2	0	2	1	1	0	0	0	1	0	0	1	0	0	0	0
77	1	0	0	1	0	2	2	1	2	1	0	1	2	0	0	0	1	1	1	1	1	0	0	0	0	1	0	2	0	1	1	1	1	1	0	2	1	0	0	0	0	1	0	0	1	1	0	1	1
78	1	0	0	1	0	1	1	1	1	1	1	0	1	0	0	0	1	0	2	1	1	1	0	0	0	1	0	2	0	2	0	0	1	2	0	2	2	0	0	1	0	1	0	0	1	0	0	0	0
79	1	0	0	1	0	2	1	0	2	1	0	0	1	0	0	0	1	1	0	0	1	1	1	0	0	1	1	2	1	0	0	1	1	0	0	1	2	0	0	0	0	1	0	0	1	1	0	1	0
80	1	0	1	1	1	2	2	0	1	0	0	0	1	0	0	0	1	0	1	1	1	0	0	0	0	2	0	2	0	2	0	1	2	0	1	1	1	0	0	1	0	0	1	0	1	1	0	1	0
81	0	0	0	1	0	2	2	0	2	0	0	0	0	0	0	0	1	0	2	2	0	0	0	0	0	0	0	1	2	0	0	1	1	0	1	1	1	0	0	2	1	0	0	0	0	0	0	1	1
82	1	0	0	0	0	1	2	0	2	1	0	0	1	0	0	0	1	2	0	0	0	0	0	0	0	0	0	2	0	2	1	0	1	1	1	1	1	0	0	2	0	0	0	0	0	1	0	2	0
83	0	0	0	0	0	0	2	1	2	2	0	1	2	0	0	0	1	0	2	1	1	0	0	0	0	1	0	1	1	1	0	1	1	1	0	2	1	0	1	0	0	0	0	0	0	0	0	1	1
84	1	0	0	0	0	1	1	0	0	0	1	0	1	0	0	0	2	2	0	0	0	0	0	0	0	1	0	2	0	2	1	0	1	1	1	1	1	0	0	1	0	0	0	0	0	1	0	2	0
85	0	1	0	0	0	1	0	0	1	1	1	1	1	0	0	0	2	1	1	1	1	0	0	0	0	1	0	2	0	1	2	0	1	2	1	1	1	1	0	0	0	0	0	1	0	1	0	2	0
86	1	0	1	0	0	0	2	0	2	0	0	1	1	0	0	0	0	2	0	0	1	1	0	0	0	2	1	2	0	1	0	0	2	1	0	2	1	0	0	0	0	0	0	0	0	0	0	2	0
87	1	0	0	1	0	1	2	0	2	1	0	1	1	0	0	1	0	0	2	2	0	0	0	0	0	0	0	1	2	0	1	1	1	1	1	2	1	0	0	1	0	0	0	0	1	1	0	2	0
88	0	0	1	0	0	1	2	0	0	0	0	0	1	0	0	0	2	0	2	2	0	0	0	0	0	0	0	2	1	0	1	0	1	1	1	1	1	1	0	0	0	0	0	0	0	1	0	2	0
89	1	1	0	0	0	1	2	0	2	1	0	0	1	0	0	0	1	1	1	1	0	0	1	0	0	2	0	2	1	2	0	0	0	2	0	2	1	1	1	1	1	0	0	1	0	0	0	1	0
90	1	1	0	0	0	1	2	1	1	1	0	1	1	0	0	1	2	2	1	1	1	0	1	0	0	1	0	1	0	1	0	1	1	1	0	2	2	0	0	1	0	0	0	0	0	2	0	1	1
91	0	0	0	1	0	2	2	1	1	1	0	0	0	0	0	0	1	0	2	2	0	1	0	0	0	0	0	2	0	2	0	0	0	1	2	2	0	0	1	0	1	0	0	0	0	1	0	1	0
92	0	0	0	1	0	1	1	0	2	1	0	0	1	0	0	0	0	1	1	1	0	0	0	0	0	2	0	2	1	1	0	1	1	1	0	2	1	1	1	0	1	0	1	1	1	1	0	1	0
93	1	0	0	0	0	1	1	0	0	0	1	0	0	0	0	0	1	1	1	1	0	0	0	0	0	1	0	2	2	1	1	2	1	0	1	1	0	0	0	1	0	0	0	0	1	1	0	2	0
94	0	1	1	1	0	2	1	0	1	1	0	0	1	0	0	0	1	1	1	1	0	0	0	0	0	0	0	2	1	1	1	0	1	1	1	2	1	0	0	2	1	0	0	0	0	0	0	2	0
95	1	0	0	0	0	0	2	0	1	1	1	0	1	0	0	0	1	1	1	1	0	0	0	0	0	0	0	2	1	2	0	0	1	2	0	2	2	0	0	1	0	0	0	0	0	0	0	1	1
96	1	1	0	0	0	2	2	0	2	2	0	1	0	0	0	0	0	0	2	2	0	1	1	1	1	2	0	2	0	2	1	0	1	0	1	1	0	0	1	0	1	1	0	0	0	0	0	0	0
97	1	0	0	0	0	2	2	0	2	1	0	1	2	0	0	1	1	2	0	0	0	0	2	0	0	1	0	2	0	1	1	1	1	1	1	2	2	0	0	1	0	0	0	0	0	0	0	1	0
98	1	0	0	0	0	2	2	0	2	1	0	0	0	0	0	0	0	1	1	1	0	1	0	0	0	1	1	2	1	1	0	0	0	0	1	1	2	0	0	0	0	0	0	1	0	1	0	1	0
99	0	0	0	0	0	1	2	1	1	1	0	0	0	0	0	0	1	1	1	1	0	0	1	0	0	1	0	1	0	1	0	0	1	2	0	2	2	0	0	1	0	0	0	0	1	0	0	0	0
100	0	0	0	0	0	0	2	1	2	1	0	0	1	0	0	0	1	1	1	1	1	1	1	1	1	1	0	2	0	2	0	1	0	2	1	2	1	0	0	1	0	0	0	0	0	2	0	1	1
101	0	0	0	0	0	1	2	0	1	1	0	0	0	0	0	0	2	0	2	2	0	0	0	0	0	0	0	2	0	2	2	0	1	1	0	2	1	0	0	1	0	0	0	0	0	2	0	1	1
102	0	0	0	1	0	1	1	0	1	1	0	0	1	0	0	0	0	1	1	1	1	0	0	0	0	2	0	2	0	2	0	1	2	0	2	0	1	0	0	0	1	0	0	0	0	0	0	2	0
103	1	0	0	1	0	2	2	0	2	1	0	0	2	0	0	0	1	1	1	1	0	0	0	0	0	1	0	2	0	1	0	0	2	1	0	2	2	0	0	2	0	1	0	1	2	1	0	1	0
104	1	0	0	0	0	2	2	0	2	1	0	0	1	0	0	0	2	1	1	1	0	0	0	0	0	1	0	0	1	0	0	0	1	1	1	2	1	0	0	1	0	0	1	0	1	1	0	2	0
105	0	0	0	0	0	2	1	0	1	1	1	0	1	0	0	0	0	2	0	0	1	1	0	0	0	1	0	2	0	2	0	1	1	1	0	2	2	0	0	0	0	0	0	1	1	2	0	0	1
106	1	0	1	1	1	2	2	0	2	0	0	1	1	0	0	1	2	0	2	2	0	0	0	0	0	0	0	2	0	2	0	0	1	1	0	2	2	0	0	0	0	0	1	0	2	1	0	1	0
107	0	0	0	0	0	0	2	1	2	2	0	0	0	0	0	0	1	1	1	1	1	1	0	0	0	1	0	2	0	1	1	1	1	1	2	1	0	0	0	1	0	0	1	0	1	1	0	0	1
108	1	0	0	1	0	1	2	1	1	1	0	0	1	0	0	0	1	0	2	2	0	1	1	1	1	1	0	2	0	0	0	1	1	2	0	2	1	1	0	0	0	1	0	0	0	0	0	1	0
109	0	0	1	1	0	1	2	0	2	1	0	1	1	0	0	0	2	0	2	2	0	0	0	0	0	1	0	1	0	1	0	0	2	1	0	2	0	0	1	1	0	0	0	1	0	1	0	2	0
110	0	0	1	0	0	2	2	0	1	1	0	0	1	0	0	0	1	2	0	0	0	1	0	0	0	0	1	2	1	1	0	1	1	1	0	2	1	1	0	1	0	0	0	0	0	1	0	0	2
111	1	0	0	1	0	1	2	1	2	2	0	0	0	0	0	0	0	0	1	2	0	0	0	0	0	2	0	1	0	1	0	1	0	1	1	1	2	0	0	0	0	0	1	0	0	0	0	2	0
112	1	1	0	0	0	1	2	0	2	1	0	1	1	0	0	0	0	1	1	1	0	0	0	0	0	2	0	2	1	1	0	0	0	2	0	2	2	0	0	1	0	1	0	0	0	0	0	1	0
113	0	0	0	1	0	1	2	1	2	2	0	0	2	0	0	0	2	0	2	2	0	0	0	0	0	1	1	2	0	1	0	1	2	0	1	1	2	0	0	1	0	0	1	0	0	1	0	0	2
114	1	0	0	0	0	1	2	0	2	1	0	0	0	0	0	0	0	0	2	1	1	0	2	0	0	0	0	2	1	1	1	0	1	1	0	2	1	1	0	0	0	1	1	0	1	0	0	1	0
115	1	0	0	0	0	2	2	0	2	2	0	1	1	0	0	0	1	2	1	1	0	1	0	0	0	0	0	2	0	2	0	1	1	1	1	1	1	0	0	1	0	0	1	0	1	1	0	0	0
116	1	0	0	0	0	0	2	0	2	2	0	1	1	0	0	0	2	1	1	1	0	0	0	0	0	2	0	2	1	2	0	1	1	1	1	1	2	1	0	0	0	0	1	0	1	2	0	2	0
117	0	0	0	0	0	0	2	0	2	2	0	0	0	0	0	0	1	0	2	2	0	0	0	0	0	1	0	2	0	2	0	0	1	1	1	1	1	0	0	0	0	0	0	0	1	1	0	1	0
118	0	0	0	0	0	1	1	1	2	2	0	0	0	0	0	0	2	0	2	2	0	0	0	0	0	1	0	1	2	0	0	2	2	0	2	0	2	0	0	1	0	0	0	1	0	0	0	2	0
119	1	0	0	0	0	2	1	0	1	1	2	0	2	1	1	0	0	0	2	2	0	0	0	0	0	1	0	2	0	1	2	1	1	1	2	2	1	0	0	1	0	0	0	0	0	1	0	1	0
120	0	0	0	0	0	1	2	0	1	1	1	0	1	0	0	0	0	1	1	0	1	0	0	0	0	1	0	2	0	2	1	0	1	2	0	2	1	0	0	0	1	0	1	0	1	0	0	1	1
121	0	0	0	0	0	1	2	0	2	2	0	0	1	0	0	0	1	2	0	0	1	0	1	0	0	1	0	2	0	2	1	1	1	2	0	2	2	0	0	0	0	0	0	0	0	0	0	2	0
122	0	0	0	0	0	1	2	0	2	1	0	0	1	0	0	0	0	2	0	1	1	0	0	0	0	0	0	2	0	2	0	1	1	0	2	1	1	0	0	1	0	0	0	0	0	0	0	2	0
123	1	0	0	0	0	0	0	0	1	1	1	2	2	0	0	1	0	0	1	2	0	0	1	0	0	1	1	2	1	1	0	0	0	2	1	2	1	0	1	1	0	0	0	0	0	0	1	1	0
124	1	0	1	1	0	2	1	0	1	1	1	1	1	0	0	1	2	1	1	1	1	1	1	1	1	1	0	2	0	1	1	0	1	0	2	0	0	2	0	0	0	1	0	0	0	1	0	1	1
125	1	0	0	0	0	2	1	0	2	2	0	1	1	0	0	0	2	0	2	2	1	1	1	1	1	1	0	1	1	1	0	2	2	0	2	1	2	0	0	1	0	0	0	0	0	0	0	2	0
126	0	0	1	0	1	1	1	0	2	1	0	0	0	0	0	0	1	0	1	1	0	0	0	0	0	1	0	2	2	1	1	1	2	1	1	2	2	0	0	0	0	0	0	1	0	0	0	2	0
127	0	0	1	1	1	2	1	0	0	0	0	0	1	0	0	0	1	2	0	1	1	0	0	0	0	0	0	2	0	2	1	1	2	2	0	2	1	0	0	2	0	1	0	0	1	0	0	1	0
128	1	0	0	0	0	1	2	0	1	0	0	1	0	0	0	0	1	1	1	1	1	0	0	0	0	1	0	2	1	1	2	0	0	2	0	2	1	0	1	0	1	0	0	1	1	2	0	1	0
129	0	0	0	0	0	0	2	0	2	2	0	0	0	0	0	0	1	1	1	1	0	0	0	0	0	2	0	2	2	1	2	0	0	1	1	1	2	1	0	0	0	0	1	0	1	1	0	1	0
130	1	0	0	1	0	1	2	0	2	2	0	1	1	0	0	1	1	0	2	1	1	1	0	0	0	2	0	2	1	1	2	1	1	0	2	0	1	0	0	0	0	0	0	0	0	0	0	0	1
131	0	0	0	0	0	0	1	0	1	1	1	0	0	0	0	0	2	0	2	2	0	0	1	1	1	1	0	2	0	1	1	1	1	0	1	1	1	0	0	2	0	1	0	0	1	1	0	2	0
132	0	0	0	0	0	0	1	0	1	1	1	1	2	0	0	0	0	0	2	2	0	1	1	1	1	1	0	2	1	1	0	2	2	0	1	1	1	0	1	0	0	0	0	0	1	0	0	2	0
133	0	0	0	0	0	1	2	0	2	1	0	1	1	0	0	0	1	0	2	2	0	0	1	0	0	0	0	0	2	0	0	0	1	1	0	2	2	0	0	2	0	1	0	0	1	1	0	1	0
134	0	0	0	0	0	2	1	0	0	0	1	1	1	0	0	0	1	0	2	2	0	1	1	1	1	2	0	2	0	2	0	0	0	1	1	1	2	0	0	1	0	0	0	0	0	0	0	0	2
135	0	0	0	0	0	0	2	1	2	1	0	0	0	0	0	0	1	0	2	2	0	0	1	0	0	1	0	2	0	1	0	1	1	1	1	1	2	0	0	1	0	1	1	0	0	1	0	1	0
136	0	0	0	0	0	0	2	0	1	0	0	0	0	0	0	0	2	0	2	2	0	0	0	0	0	0	0	1	1	1	0	0	2	2	0	2	2	0	0	1	0	0	1	1	1	1	1	0	1
137	0	0	0	0	0	0	2	1	2	2	0	0	1	0	0	0	0	0	2	2	1	0	0	0	0	2	0	2	0	0	0	1	2	0	0	2	1	0	0	1	0	1	0	0	1	0	0	1	1
138	1	0	0	0	0	1	1	0	1	0	1	1	1	0	0	0	1	0	2	2	0	1	1	1	1	2	0	1	2	1	0	1	1	1	1	1	1	1	0	0	0	1	0	0	1	1	0	0	2
139	1	0	0	0	0	1	2	0	1	0	1	0	1	0	0	0	2	1	1	1	1	0	0	0	0	1	1	2	2	1	1	0	1	2	0	2	1	1	0	0	0	0	0	0	0	0	0	2	0
140	0	0	0	0	0	1	1	0	0	0	1	0	1	0	0	0	1	1	1	1	1	0	2	0	0	1	0	2	1	2	0	1	1	0	1	1	1	0	0	1	0	0	0	0	1	0	0	1	1
141	1	0	0	1	0	2	2	0	2	1	0	0	1	0	0	0	2	0	2	2	0	1	0	0	0	1	0	2	0	1	0	0	1	2	0	2	2	0	0	0	0	1	1	0	0	1	0	1	0
142	0	0	0	1	0	2	1	1	2	2	0	1	1	0	0	0	2	1	1	1	0	0	0	0	0	1	0	2	1	2	0	1	2	1	1	2	1	0	0	2	0	1	0	0	1	0	0	2	0
143	0	0	0	1	0	2	1	0	1	1	0	1	1	0	0	1	1	0	1	1	1	0	1	0	0	0	0	2	0	1	1	0	0	2	0	2	2	0	0	0	0	0	0	0	0	1	0	2	0
144	1	0	0	1	0	1	2	0	2	0	1	0	0	0	0	0	0	1	1	1	1	1	0	0	0	2	0	2	0	2	0	1	1	1	0	2	1	0	0	1	0	0	0	0	0	0	0	0	0
145	0	0	0	1	0	1	1	0	1	0	1	0	0	0	0	0	1	2	0	0	1	0	0	0	0	1	0	0	1	1	0	0	1	0	1	2	1	2	0	0	0	0	1	0	1	1	0	2	0
146	1	0	0	0	0	1	2	0	1	1	0	0	1	1	1	0	1	1	1	1	0	1	1	0	0	0	0	2	1	0	1	0	1	1	1	1	0	0	0	1	0	0	0	0	1	0	0	2	0
147	1	0	0	0	0	1	2	0	2	2	0	0	1	0	0	0	1	0	2	1	1	0	1	0	0	0	0	2	0	2	1	1	2	0	2	0	2	0	0	0	0	0	0	2	0	1	0	1	0
148	1	0	1	1	0	1	2	1	2	1	0	0	2	0	0	0	1	0	2	2	0	0	0	0	0	1	0	2	1	1	1	0	1	1	1	2	2	1	1	0	1	0	1	0	0	0	0	1	0
149	1	0	0	1	0	1	2	0	2	0	1	1	1	1	1	0	0	1	1	1	0	0	1	0	0	1	1	2	0	1	1	0	2	1	2	1	2	0	0	0	0	0	0	0	1	0	0	2	0
150	0	0	1	1	1	2	1	1	2	2	1	0	1	0	0	0	1	1	0	0	1	0	0	0	0	1	0	2	0	1	1	0	0	2	0	2	1	0	0	0	1	0	0	0	0	1	0	0	0
151	0	0	1	1	0	1	2	1	1	1	0	0	1	0	0	0	0	2	0	0	1	1	1	1	1	0	0	2	1	1	1	0	1	0	2	0	1	1	0	0	0	0	0	0	1	1	0	2	0
152	0	0	0	0	0	0	1	0	1	0	1	0	1	0	0	0	2	0	2	2	0	0	1	0	0	2	0	0	1	0	0	0	2	1	1	2	1	0	0	2	0	1	0	0	1	0	0	2	0
153	1	1	0	0	0	1	2	0	1	0	0	0	0	0	0	0	2	0	1	2	0	0	0	0	0	1	0	2	1	1	1	1	2	1	1	1	0	0	0	1	1	0	1	0	1	1	0	0	1
154	0	0	0	0	0	1	2	0	1	1	1	1	2	0	0	0	2	1	1	1	0	0	0	0	0	1	0	1	2	0	0	0	0	2	0	2	2	0	0	0	0	0	0	0	0	1	0	1	0
155	1	0	1	0	1	1	0	0	0	0	2	0	1	0	0	0	1	1	1	0	1	0	0	0	0	1	0	1	0	0	1	0	0	2	0	2	1	0	0	0	0	0	0	0	0	0	0	1	0
156	1	0	0	1	0	2	2	1	1	1	0	1	2	0	0	0	2	0	2	2	1	0	0	0	0	1	0	2	0	2	1	0	0	1	0	2	1	0	0	0	1	1	0	1	2	0	0	2	0
157	1	0	0	0	0	1	2	0	2	2	0	1	1	0	0	0	1	1	1	1	0	1	1	1	1	0	0	1	0	1	0	1	1	2	0	2	2	0	0	0	0	0	1	0	1	1	0	2	0
158	0	0	0	0	0	1	1	0	1	1	1	0	0	0	0	0	1	0	2	2	0	1	0	0	0	1	0	2	0	1	0	2	2	0	1	1	1	0	0	1	0	0	1	0	1	0	0	1	0
159	0	0	0	0	0	1	0	0	1	1	0	0	1	0	0	0	1	2	0	0	1	1	0	0	0	1	0	2	2	2	0	0	0	2	0	2	0	0	1	1	0	0	0	0	0	0	0	2	0
160	1	0	1	1	0	1	2	1	1	1	0	1	1	0	0	0	2	1	1	1	1	0	0	0	0	0	0	2	2	1	2	1	0	2	0	2	2	0	0	0	0	0	1	0	1	0	0	0	1
161	0	0	1	1	0	1	2	1	1	1	0	0	1	1	1	0	1	2	1	1	0	1	0	0	0	1	0	1	1	1	1	0	1	0	2	0	1	0	1	0	0	0	0	0	0	0	0	0	1
162	1	0	0	0	0	0	2	0	0	0	0	0	2	1	1	0	2	1	1	1	1	0	1	0	0	1	0	1	2	0	0	2	1	2	0	2	1	1	1	0	0	0	0	0	1	0	0	1	0
163	0	0	0	0	0	1	2	0	2	2	0	1	1	0	0	0	0	0	2	1	1	1	0	0	0	1	0	2	0	1	1	0	2	1	0	2	1	0	1	0	0	0	1	0	1	2	0	2	0
164	1	0	1	0	0	2	1	0	0	0	1	0	0	0	0	0	2	1	1	1	0	1	0	0	0	2	0	2	1	1	1	1	1	1	1	1	1	2	0	0	0	0	0	1	0	1	0	0	2
165	0	0	1	1	0	1	1	0	1	1	1	0	0	0	0	0	2	0	1	1	0	1	1	0	0	0	1	2	0	1	1	0	1	0	1	1	2	1	0	0	0	0	0	0	1	2	0	1	0
166	1	0	0	0	0	1	1	0	0	0	0	0	1	0	0	0	1	0	2	2	0	0	0	0	0	2	0	2	0	2	1	0	0	2	0	1	1	0	0	0	0	0	0	1	1	2	0	1	0
167	0	0	0	1	0	1	2	1	1	1	1	0	0	0	0	0	2	1	1	1	1	0	1	1	1	1	0	2	1	1	0	1	2	0	0	2	0	1	1	0	0	0	0	0	0	0	0	2	0
168	0	1	0	0	0	0	0	0	0	0	1	0	0	0	0	0	2	2	0	0	1	1	1	1	1	1	0	2	0	2	0	1	0	2	0	2	1	0	0	1	0	0	1	0	1	0	0	2	0
169	0	0	1	0	0	0	2	0	2	2	0	0	0	0	0	0	0	2	0	0	1	0	0	0	0	1	0	2	1	1	0	1	1	2	0	2	1	1	0	0	0	0	1	0	0	1	0	2	0
170	0	0	0	1	0	2	1	0	1	1	1	0	0	0	0	0	1	1	1	1	0	0	0	0	0	0	0	1	1	1	0	1	1	1	1	2	1	0	0	1	0	0	0	0	2	1	1	1	0
171	1	1	0	0	0	1	2	0	2	2	0	2	2	0	0	1	2	1	1	1	1	2	1	1	1	1	0	1	1	1	1	0	1	1	0	2	1	0	0	0	1	0	1	0	1	0	0	0	0
172	0	0	0	0	0	1	1	0	2	2	0	0	0	0	0	0	1	2	0	0	0	1	0	0	0	2	0	2	0	2	0	1	1	2	0	2	1	1	0	1	0	1	0	0	1	0	0	1	0
173	0	0	0	1	0	1	2	0	2	2	0	1	1	0	0	0	1	2	0	0	1	0	1	0	0	1	0	2	0	1	1	1	1	1	1	1	1	1	1	0	2	1	0	0	0	0	0	0	0
174	0	0	1	1	0	1	1	1	1	1	0	1	2	0	0	0	1	1	1	1	0	0	1	1	1	1	0	1	1	1	0	1	0	2	0	2	1	0	0	0	0	0	0	0	0	1	0	0	0
175	0	0	0	1	0	1	1	0	1	1	0	0	2	0	0	0	0	0	1	2	0	0	1	1	1	2	0	2	1	1	1	2	2	0	2	0	2	1	0	0	0	0	1	0	1	0	0	2	0
176	1	0	0	0	0	0	1	0	1	1	1	0	0	0	0	0	1	1	1	1	1	1	1	1	1	2	1	2	1	1	0	1	1	2	0	2	2	0	0	1	0	0	0	0	2	1	0	1	0
177	1	0	0	0	0	0	2	0	0	0	0	0	0	0	0	0	2	0	1	1	0	2	0	0	0	0	0	2	1	1	0	0	1	1	0	2	1	0	0	0	0	0	0	0	0	2	0	2	0
178	0	0	0	0	0	0	2	1	1	1	0	1	1	0	0	0	0	1	0	0	1	0	0	0	0	0	0	2	2	2	0	0	1	0	2	2	0	0	1	1	0	0	0	0	0	1	0	2	0
179	1	0	0	0	0	0	1	0	0	0	1	0	0	0	0	0	1	1	1	0	1	0	0	0	0	2	0	2	0	2	0	0	1	2	0	2	1	0	0	1	0	0	1	0	1	0	0	1	1
180	1	0	0	0	0	0	2	0	2	1	1	1	2	0	0	1	1	1	1	1	0	1	0	0	0	0	0	1	1	1	0	0	0	2	0	2	1	0	1	0	0	0	0	0	0	0	0	1	0
181	0	0	0	0	0	0	2	1	1	1	0	1	1	0	0	1	0	2	0	0	1	1	0	0	0	0	0	2	0	1	0	2	2	0	2	0	1	1	1	0	1	0	1	0	1	1	0	1	1
182	1	0	0	0	0	1	2	0	1	1	1	1	2	0	0	0	1	0	2	2	0	0	0	0	0	1	1	2	1	1	0	0	2	2	0	2	1	0	1	0	0	0	0	0	0	0	0	1	1
183	0	1	0	0	0	0	2	0	2	1	0	0	1	0	0	0	0	0	2	2	0	1	0	0	0	2	0	2	0	2	1	1	2	1	1	1	1	1	0	1	0	0	0	1	0	0	0	1	0
184	1	0	0	0	0	1	2	0	2	1	0	1	1	0	0	0	2	2	1	1	0	0	0	0	0	0	0	2	0	1	0	0	1	1	0	2	1	1	1	0	1	1	0	1	2	0	0	2	0
185	0	0	0	1	0	1	1	0	1	1	0	1	1	0	0	0	0	2	0	1	1	1	1	1	1	0	0	2	0	2	0	1	0	1	1	1	0	0	0	1	0	0	0	0	0	1	0	1	0
186	0	0	0	0	0	2	2	0	2	2	0	0	0	0	0	0	1	2	0	1	0	0	0	0	0	2	0	2	1	2	0	0	1	1	1	2	1	0	0	2	0	1	0	0	0	1	0	2	0
187	0	1	0	0	0	0	2	0	1	1	1	0	2	0	0	0	0	1	0	0	1	0	0	0	0	1	0	2	0	1	1	0	1	2	1	1	1	0	0	1	0	0	0	0	0	2	0	2	0
188	1	0	1	2	0	2	2	0	1	1	0	0	0	0	0	0	0	1	1	0	1	1	0	0	0	1	0	2	0	2	1	0	2	1	0	2	1	0	0	2	0	0	0	0	1	1	0	2	0
189	0	0	0	1	0	2	2	1	2	2	0	1	1	0	0	1	1	1	1	0	1	0	0	0	0	2	0	1	1	2	0	0	1	1	1	1	2	1	0	0	0	0	1	0	1	1	0	1	0
190	1	0	0	0	0	0	2	0	2	2	0	1	2	0	0	0	1	0	2	1	0	0	0	0	0	0	0	2	1	1	1	0	1	2	1	1	1	0	0	1	0	0	0	1	0	1	0	2	0
191	1	0	0	0	0	0	2	0	1	0	0	0	0	0	0	0	0	1	1	1	0	1	1	1	1	1	0	2	0	2	0	2	1	1	0	2	1	0	1	0	0	1	0	1	0	1	0	1	0
192	0	0	0	0	0	1	2	1	2	1	0	0	0	0	0	0	0	2	0	0	1	0	0	0	0	1	0	2	0	1	1	1	1	0	1	1	1	0	0	1	0	0	0	0	0	0	0	2	0
193	1	0	0	0	0	1	1	2	2	2	0	0	0	0	0	0	1	0	2	2	0	0	0	0	0	0	0	2	0	2	1	0	0	2	0	2	1	0	0	0	0	0	1	0	1	1	0	1	0
194	1	0	0	0	0	0	1	0	1	0	1	1	2	0	0	0	1	1	1	1	0	0	1	0	0	1	0	2	0	2	1	0	0	1	1	1	2	0	0	0	0	0	1	0	0	0	0	1	1
195	0	0	1	1	0	1	2	0	2	1	0	0	1	0	0	0	0	1	1	1	0	1	0	0	0	0	1	2	1	2	0	0	0	1	1	1	1	1	1	0	0	1	0	0	1	0	0	2	0
196	1	0	0	0	0	0	2	0	1	1	1	0	1	0	0	0	2	0	2	1	1	0	2	0	0	0	0	1	2	0	1	0	1	0	2	2	1	0	0	1	0	1	0	0	0	2	0	0	1
197	0	0	0	0	0	1	1	0	0	0	1	0	1	1	1	0	2	0	2	2	0	0	0	0	0	2	1	2	0	1	0	1	1	0	0	2	1	0	0	0	1	0	1	0	1	1	0	1	0
198	0	0	0	1	0	1	2	0	1	1	0	0	1	0	0	0	1	2	0	0	0	1	0	0	0	0	0	2	1	2	0	0	0	2	0	2	2	0	0	1	0	0	0	0	0	0	0	1	0
199	0	0	0	0	0	0	1	1	1	1	1	0	0	0	0	0	1	1	2	2	0	0	0	0	0	1	0	2	0	2	1	2	2	0	2	0	1	0	1	0	1	0	0	0	0	0	0	0	0
200	1	0	0	1	0	2	1	0	1	0	1	0	0	0	0	0	0	0	2	2	0	0	0	0	0	1	1	1	1	2	0	0	1	0	2	2	1	0	0	0	0	0	0	0	0	0	0	1	0
201	0	0	0	0	0	0	2	0	2	0	0	0	0	0	0	0	2	1	1	1	1	0	0	0	0	1	0	2	1	2	0	0	2	2	0	2	0	0	0	1	1	0	0	0	0	1	0	2	0
202	0	0	0	0	0	0	1	0	2	1	0	1	1	0	0	0	0	2	0	0	1	0	0	0	0	2	0	1	0	1	1	1	2	1	1	1	0	0	0	1	0	0	0	0	0	1	1	1	0
203	0	0	0	0	0	2	1	0	0	0	1	1	1	0	0	0	1	2	1	1	0	0	0	0	0	1	0	1	1	2	0	2	2	2	0	2	2	0	0	0	0	0	0	0	0	2	0	2	0
204	0	0	0	0	0	0	1	1	1	1	1	1	2	0	0	1	2	0	1	1	0	1	0	0	0	0	0	1	2	0	0	1	1	2	1	2	1	1	0	0	0	0	1	0	1	0	0	2	0
205	0	0	0	1	0	2	1	0	2	2	0	0	0	0	0	0	1	1	1	1	1	0	0	0	0	1	0	2	0	2	1	0	0	2	0	2	1	0	0	0	1	0	0	0	1	1	0	1	1
206	1	0	0	1	0	1	2	0	2	2	0	1	2	0	0	1	1	1	1	1	0	0	0	0	0	0	0	2	0	2	0	0	1	2	1	2	1	0	0	0	1	0	0	0	0	0	0	2	0
207	1	0	0	0	0	0	1	0	1	0	1	0	1	0	0	0	1	2	0	0	1	1	0	0	0	1	0	2	0	1	0	1	1	0	1	1	0	1	1	0	0	0	0	0	1	1	0	1	1
208	0	0	0	0	0	2	2	1	2	2	0	0	0	0	0	0	0	0	2	1	1	0	0	0	0	1	1	2	1	0	1	2	1	2	0	2	1	0	0	2	0	0	2	0	2	1	0	1	0
209	0	0	2	0	1	0	2	0	1	1	0	0	0	0	0	0	1	2	1	1	0	1	0	0	0	0	0	2	1	1	2	0	0	0	1	1	1	0	0	1	1	0	0	0	1	0	0	2	0
210	1	0	0	0	0	1	1	0	0	0	0	1	2	0	0	0	1	1	0	0	1	0	0	0	0	1	0	1	2	0	1	0	1	1	1	2	2	0	0	0	0	1	0	0	0	1	0	1	1
211	0	1	0	0	0	1	2	0	2	2	0	1	1	0	0	1	2	0	2	2	0	1	0	0	0	0	0	2	2	2	0	0	0	2	0	2	2	0	0	0	0	0	0	1	0	1	0	2	0
212	0	1	1	1	0	2	2	1	2	2	0	0	1	0	0	0	0	1	0	0	1	0	0	0	0	0	0	2	0	1	0	0	1	1	0	2	1	0	1	0	0	0	0	1	1	1	0	1	1
213	1	0	0	0	0	1	2	0	2	2	0	0	0	0	0	0	1	1	1	1	1	1	0	0	0	1	0	1	1	1	0	2	1	0	1	1	1	0	0	0	0	0	1	0	1	1	0	1	0
214	0	0	0	1	0	1	2	0	1	1	1	0	1	0	0	0	2	0	1	1	0	1	1	1	1	2	0	1	0	1	0	1	1	2	0	2	2	0	0	0	0	0	0	0	0	1	0	1	1
215	0	0	0	0	0	1	1	0	1	0	1	0	2	0	0	0	2	2	0	0	1	0	0	0	0	1	1	2	0	1	0	0	1	1	0	2	1	0	0	0	0	0	0	1	0	0	0	1	0
216	0	0	0	0	0	2	0	0	0	0	1	0	0	0	0	0	2	2	0	0	0	0	0	0	0	1	0	1	1	1	0	0	2	0	2	2	2	0	0	0	0	0	0	0	0	0	0	1	1
217	0	0	0	0	0	0	2	0	1	1	1	1	2	0	0	0	0	1	1	1	1	1	1	0	0	0	0	0	2	0	0	1	1	0	0	2	2	0	0	1	0	0	0	0	0	1	1	1	0
218	1	0	0	0	0	0	1	0	2	2	0	0	0	0	0	0	1	2	0	0	1	0	0	0	0	1	0	2	0	2	1	0	2	1	0	2	2	0	0	0	0	1	0	1	1	0	0	2	0
219	1	0	0	1	0	2	2	0	1	1	1	0	0	0	0	0	0	2	0	0	0	1	1	1	1	1	0	1	0	1	1	0	0	2	0	2	1	0	0	1	0	1	0	1	2	0	0	0	0
220	1	0	0	0	0	1	2	0	2	2	0	0	1	0	0	0	0	2	0	1	0	0	0	0	0	1	0	1	1	1	0	0	1	1	0	2	2	0	0	0	0	0	0	0	1	0	0	2	0
221	1	1	0	0	0	1	2	0	2	1	0	0	1	1	1	0	0	1	0	0	1	0	0	0	0	1	0	2	0	2	2	1	1	2	1	2	1	0	1	0	1	0	1	0	1	2	0	1	0
222	0	0	0	0	0	1	2	0	2	0	0	0	1	0	0	0	1	2	0	0	0	0	0	0	0	0	0	2	0	1	0	0	1	1	1	1	0	1	1	1	0	0	0	0	0	1	0	0	2
223	1	0	0	0	0	2	2	0	1	0	1	0	1	0	0	0	2	0	1	2	0	0	1	1	1	1	1	2	1	1	0	0	2	2	0	2	2	0	0	0	0	0	0	0	0	1	0	0	0
224	1	1	0	0	0	1	2	1	2	2	0	0	0	0	0	0	2	1	1	1	0	0	0	0	0	2	0	1	1	1	1	0	0	1	0	2	2	0	0	1	0	0	1	0	1	1	0	0	1
225	0	0	0	1	0	1	2	0	1	1	0	0	0	0	0	0	1	2	0	0	1	1	0	0	0	0	0	2	0	2	0	0	0	2	0	2	1	0	0	0	1	0	0	0	0	1	0	0	1
226	1	0	1	0	1	1	2	1	2	2	0	1	1	0	0	1	0	1	0	0	1	1	0	0	0	1	0	1	1	1	0	0	1	0	1	1	1	0	0	1	0	0	0	0	0	0	0	0	0
227	0	0	0	0	0	2	1	0	0	0	0	0	2	0	0	0	2	2	1	1	1	1	1	1	1	2	0	2	0	2	0	1	0	2	0	2	1	2	0	0	0	0	1	0	1	0	0	1	0
228	0	0	0	0	0	1	1	0	1	1	1	0	2	0	0	0	2	0	2	2	0	1	0	0	0	1	0	1	1	1	0	0	0	2	0	2	1	1	0	0	0	0	0	1	0	1	0	1	1
229	0	0	0	0	0	1	2	1	2	1	0	0	0	0	0	0	1	2	0	0	1	0	0	0	0	1	0	2	1	1	2	1	1	1	0	2	2	1	0	0	0	0	1	0	1	0	0	2	0
230	1	0	0	0	0	1	0	0	0	0	2	0	0	0	0	1	2	0	2	2	0	1	1	1	1	1	0	0	1	1	0	0	1	2	0	2	2	0	0	1	1	0	0	1	0	1	0	2	0
231	1	0	0	0	0	0	1	0	0	0	2	0	0	0	0	0	2	0	2	2	0	0	0	0	0	0	0	2	1	2	0	0	0	2	0	2	1	0	1	1	0	0	1	0	1	0	0	2	0
232	0	0	0	0	0	1	1	0	2	2	0	1	2	0	0	1	0	1	1	1	0	0	0	0	0	0	0	2	0	1	0	1	2	1	1	2	2	0	0	2	0	0	1	0	1	0	0	1	0
233	0	0	0	1	0	1	2	0	1	1	1	0	0	0	0	0	0	0	2	2	0	0	0	0	0	2	0	2	0	2	0	0	1	2	0	2	1	0	0	0	0	0	0	0	0	1	0	1	0
234	0	0	0	0	0	2	1	0	0	0	0	0	0	0	0	0	1	1	1	1	1	1	0	0	0	0	0	2	0	1	0	1	1	2	1	2	2	0	0	1	0	0	0	1	0	0	0	1	1
235	0	0	0	0	0	0	2	1	2	2	0	0	0	0	0	0	0	2	0	0	1	0	0	0	0	1	0	2	0	2	0	1	1	1	0	2	2	0	0	1	1	0	1	0	0	1	0	1	1
236	1	0	0	1	0	1	1	0	1	0	1	0	0	0	0	0	1	2	1	1	0	0	1	0	0	0	0	2	0	2	1	2	2	2	0	2	1	0	0	2	0	0	1	0	2	2	0	1	0
237	1	1	0	0	0	1	2	1	2	2	0	0	0	0	0	0	2	1	1	1	1	1	0	0	0	0	0	1	1	0	0	0	0	2	0	2	1	0	0	2	0	0	1	1	1	2	0	1	0
238	0	0	0	0	0	0	2	0	1	1	0	0	1	0	0	0	1	2	0	0	1	1	0	0	0	0	0	2	1	1	1	0	1	1	1	1	1	0	0	0	0	1	0	0	1	0	0	2	0
239	0	0	0	1	0	2	1	0	1	1	1	0	1	0	0	0	2	1	1	1	1	0	0	0	0	1	0	2	0	2	0	2	2	0	1	1	2	0	0	2	0	0	0	0	0	2	0	1	0
240	0	0	1	1	0	1	2	0	2	2	0	1	2	0	0	1	1	1	2	2	0	0	0	0	0	0	0	2	2	1	2	1	0	2	1	2	1	0	0	1	0	0	1	1	1	2	0	1	0
241	0	0	0	0	0	1	2	0	1	1	0	0	0	0	0	0	0	0	2	2	0	1	0	0	0	0	0	2	0	2	0	2	1	2	0	2	1	1	0	1	0	0	0	0	0	0	0	2	0
242	0	0	0	0	0	1	1	0	0	0	2	0	0	0	0	0	2	1	1	2	0	0	0	0	0	1	0	1	2	0	0	0	1	0	1	1	1	0	0	1	0	0	0	0	1	1	0	2	0
243	0	0	0	0	0	0	2	0	1	1	1	1	0	0	0	0	1	1	1	1	1	0	0	0	0	1	0	2	0	2	0	2	2	0	2	0	2	0	0	2	0	1	0	0	2	0	0	0	0
244	1	0	1	1	0	1	2	0	1	0	0	1	1	0	0	0	1	0	2	2	0	0	0	0	0	1	0	2	2	1	0	0	0	1	1	1	2	0	0	1	0	1	0	0	0	2	0	0	0
245	1	0	0	0	0	2	1	0	2	2	0	0	0	0	0	0	1	0	2	1	1	0	0	0	0	2	0	2	2	2	0	0	0	2	0	2	2	0	0	1	0	1	0	0	1	0	0	2	0
246	1	0	0	0	0	2	2	0	2	1	0	0	1	0	0	0	0	0	2	2	0	0	0	0	0	1	0	2	0	1	2	2	1	1	0	2	1	0	0	1	0	0	0	0	0	1	0	1	0
247	0	0	1	0	0	2	1	0	0	0	1	0	1	0	0	0	0	0	1	1	1	0	0	0	0	1	0	2	0	1	1	1	1	0	0	1	0	0	0	1	0	0	1	0	1	0	0	0	1
248	0	0	0	0	0	1	1	0	0	0	1	0	1	0	0	0	1	0	1	1	1	0	0	0	0	1	0	2	0	2	0	1	1	1	0	2	1	0	1	0	0	0	0	0	0	1	0	2	0
249	0	0	0	1	0	1	2	0	2	1	0	0	2	1	1	0	2	0	2	2	0	1	0	0	0	1	0	1	2	1	0	0	2	0	1	2	1	1	0	0	0	0	0	0	0	1	0	0	0
250	0	0	0	0	0	1	1	0	0	0	2	0	2	1	1	0	2	2	0	1	1	0	1	1	1	2	0	2	2	1	2	1	1	1	1	1	1	0	0	2	0	2	0	0	1	0	0	2	0
251	1	0	0	0	0	0	2	0	1	0	0	0	1	0	0	0	0	1	0	0	0	1	0	0	0	0	0	2	1	2	0	1	1	1	0	2	0	0	1	1	0	2	0	0	1	0	0	0	0
252	1	0	0	0	0	2	2	1	2	2	0	0	1	0	0	0	1	1	1	1	1	0	0	0	0	1	0	2	2	1	0	1	1	1	0	2	1	1	0	0	0	0	0	0	1	1	0	1	0
253	1	0	0	0	0	1	1	0	1	1	1	1	1	0	0	0	1	0	1	2	0	0	0	0	0	1	0	2	1	2	0	0	1	0	1	2	1	0	0	0	0	0	0	0	1	1	0	0	1
254	1	0	0	0	0	1	1	0	0	0	1	1	2	0	0	1	2	2	1	1	0	0	1	0	0	2	0	1	2	1	0	1	2	1	1	2	2	0	0	1	0	0	1	0	1	0	0	2	0
255	1	0	0	0	0	1	1	0	2	1	0	1	2	0	0	1	0	0	2	2	0	1	0	0	0	0	0	2	2	0	0	2	2	1	1	2	1	0	0	1	0	0	0	0	0	1	0	1	0
256	1	0	0	1	0	1	1	1	2	2	0	1	2	0	0	1	2	1	1	1	1	0	0	0	0	1	0	1	1	1	0	1	2	2	0	2	1	0	0	0	0	0	0	0	0	1	0	2	0
257	1	0	0	1	0	2	1	0	1	1	1	1	2	0	0	0	2	1	1	2	0	0	0	0	0	1	0	2	0	2	0	2	2	0	1	1	1	0	1	0	0	0	1	0	2	0	1	1	0
258	1	0	0	0	0	1	2	0	2	2	0	0	2	1	1	0	2	0	2	1	1	0	0	0	0	1	0	2	0	2	1	1	1	1	1	1	1	0	0	1	0	0	1	0	1	0	0	1	0
259	0	0	0	1	0	1	1	0	0	0	0	0	0	0	0	0	0	1	1	1	0	2	0	0	0	0	0	1	0	1	0	2	2	2	0	2	1	0	0	1	1	0	0	0	0	1	0	0	0
260	1	1	0	0	0	1	1	0	2	1	0	0	0	0	0	0	2	0	2	2	0	1	0	0	0	0	0	1	2	0	0	2	2	0	2	0	1	0	0	2	0	1	0	0	1	0	0	1	0
261	1	0	0	0	0	2	2	0	2	2	0	0	1	0	0	0	1	0	1	1	1	0	0	0	0	0	0	0	2	0	0	0	1	1	0	2	1	0	1	0	0	0	0	0	0	2	0	2	0
262	0	0	0	0	0	0	2	0	1	1	0	0	1	0	0	0	0	1	0	0	1	0	0	0	0	1	0	2	0	2	0	1	1	1	0	2	0	1	1	1	0	0	0	0	0	0	0	0	2
263	1	0	0	1	0	2	1	1	1	1	1	0	0	0	0	0	1	0	1	1	0	0	0	0	0	0	0	2	1	2	0	0	1	1	0	2	2	0	0	0	0	0	0	2	0	2	0	2	0
264	1	0	0	0	0	0	1	1	2	2	0	0	1	0	0	0	2	0	1	1	0	0	0	0	0	1	0	1	2	0	1	1	2	0	2	0	1	0	0	2	0	0	0	0	0	1	0	1	0
265	0	0	0	1	0	1	0	0	0	0	1	0	0	0	0	0	2	0	2	2	0	1	0	0	0	1	0	1	2	1	0	0	1	0	1	2	1	0	0	1	0	0	0	0	0	1	0	2	0
266	1	0	0	0	0	1	2	0	1	1	1	0	0	0	0	0	1	0	2	2	0	0	0	0	0	1	0	2	0	2	1	0	1	1	1	1	1	0	1	0	0	0	0	0	1	0	0	0	1
267	0	0	0	0	0	1	2	1	2	2	0	1	2	0	0	0	2	0	2	2	0	1	0	0	0	0	0	2	2	2	0	0	0	1	1	1	1	0	0	0	0	1	0	0	0	1	0	2	0
268	1	0	0	1	0	2	1	1	2	2	0	1	1	0	0	0	2	2	0	0	1	1	0	0	0	1	0	2	0	2	0	0	1	2	0	2	1	1	0	0	0	0	0	0	2	0	0	0	0
269	1	0	0	1	0	1	0	0	0	0	1	0	1	0	0	0	1	0	2	2	0	0	0	0	0	0	0	1	1	1	0	1	2	0	2	0	0	1	0	1	0	0	0	1	0	1	0	1	1
270	1	0	1	1	0	1	2	1	2	1	0	0	0	0	0	0	2	2	0	0	2	0	0	0	0	1	0	2	0	1	1	2	2	1	1	2	0	1	0	0	0	0	2	0	1	1	0	0	0
271	0	0	0	0	0	1	1	0	1	0	1	0	0	0	0	0	1	1	1	1	1	1	1	1	1	1	0	1	0	1	0	0	1	1	1	2	1	0	1	0	0	0	1	0	1	0	0	1	0
272	0	0	0	0	0	2	1	1	2	2	0	2	2	0	0	0	1	1	1	1	0	0	0	0	0	1	1	2	2	1	1	0	1	1	1	1	0	0	0	2	1	0	1	0	2	0	0	1	1
273	0	0	0	0	0	2	2	1	2	1	0	0	1	0	0	0	1	0	2	2	0	0	0	0	0	1	0	2	0	2	0	1	1	1	2	2	2	0	0	0	0	0	1	0	1	2	0	1	0
274	0	0	0	0	0	1	1	0	2	2	0	0	1	1	0	0	1	1	1	0	1	1	1	1	1	1	0	2	1	1	1	1	1	2	0	2	1	0	0	0	0	0	0	0	0	1	0	2	0
275	1	0	0	2	0	2	2	0	2	2	0	1	2	0	0	1	0	1	1	1	1	0	1	1	1	1	0	2	1	1	1	0	0	0	1	1	1	0	0	1	0	0	0	0	2	0	0	2	0
276	1	0	1	0	0	2	2	0	2	1	0	0	1	1	1	0	2	2	1	1	0	1	0	0	0	0	0	1	2	0	0	0	0	2	0	2	2	0	0	1	0	0	0	1	0	1	0	1	0
277	0	0	0	0	0	0	1	0	1	1	1	0	0	0	0	0	2	0	2	2	0	0	0	0	0	1	0	2	1	1	2	1	1	1	2	2	1	0	0	0	0	0	1	0	1	0	0	2	0
278	1	0	0	1	0	1	2	1	2	1	0	0	1	0	0	0	1	0	2	1	1	0	0	0	0	2	0	2	0	2	0	0	1	1	1	1	2	0	0	0	0	0	0	0	0	2	0	1	1
279	1	0	0	0	0	1	2	0	2	2	0	1	1	0	0	0	1	0	1	2	0	0	0	0	0	1	1	1	0	0	0	0	0	2	0	2	1	1	1	0	0	1	0	0	0	0	0	2	0
280	1	1	0	0	0	1	1	1	1	1	1	0	1	0	0	0	2	0	2	2	0	0	0	0	0	2	0	2	0	2	0	0	1	0	1	1	1	1	0	0	0	1	0	0	2	0	0	1	0
281	1	0	0	0	0	0	1	0	0	0	1	0	1	0	0	0	0	0	2	1	1	1	1	1	1	1	0	2	0	2	0	0	1	1	1	2	2	0	0	1	0	1	0	0	1	0	0	1	0
282	1	0	0	0	0	0	1	0	1	0	1	0	0	0	0	0	1	0	2	2	0	0	0	0	0	0	0	1	0	1	1	2	1	1	1	1	2	0	0	0	0	0	1	0	0	1	0	1	0
283	1	0	1	0	1	2	2	1	1	1	0	1	1	0	0	1	2	0	2	2	0	0	0	0	0	1	0	2	1	1	0	1	1	1	2	2	2	0	0	0	0	0	0	0	0	1	0	1	0
284	0	0	0	0	0	2	2	1	1	1	0	0	1	0	0	0	2	2	1	1	1	0	0	0	0	0	0	2	0	1	0	0	1	0	2	1	0	0	1	1	0	0	0	0	2	2	0	1	1
285	0	0	0	0	0	1	1	0	2	1	0	0	0	0	0	0	1	0	2	1	1	1	0	0	0	2	0	1	1	1	1	0	0	2	0	2	1	0	0	1	0	0	1	0	0	1	0	1	0
286	0	0	0	0	0	1	2	0	2	2	0	0	0	0	0	0	1	1	0	0	1	0	1	0	0	0	0	1	1	1	0	2	2	0	2	0	2	0	0	0	0	0	0	1	0	0	0	0	0
287	0	0	1	0	0	2	2	0	2	1	1	0	1	0	0	0	2	2	0	0	1	1	0	0	0	1	0	2	1	2	0	0	2	1	1	2	1	0	1	0	0	0	0	0	1	1	0	1	0
288	1	1	0	0	0	1	1	1	2	2	1	0	0	0	0	0	2	0	2	2	0	0	0	0	0	1	0	2	0	1	1	0	2	1	2	1	1	0	0	1	1	0	0	0	0	2	0	0	2
289	0	0	0	0	0	1	2	0	1	1	0	0	1	0	0	0	0	1	1	1	1	0	0	0	0	0	0	2	1	1	1	1	2	1	1	1	1	1	0	0	0	0	0	2	0	1	0	2	0
290	1	0	0	2	0	2	2	0	1	1	1	1	1	0	0	0	1	0	2	1	1	0	0	0	0	2	0	2	0	0	0	2	2	0	1	1	1	0	0	0	0	0	0	1	0	1	0	1	1
291	1	0	0	0	0	0	0	0	1	1	1	0	0	0	0	0	2	1	1	1	0	1	0	0	0	0	1	1	1	2	0	1	1	2	0	2	1	0	0	1	0	0	0	0	0	0	0	2	0
292	1	0	0	1	0	2	2	0	1	1	0	0	1	0	0	0	0	0	2	2	0	0	0	0	0	2	0	2	0	2	1	1	2	1	1	1	1	0	0	0	0	0	1	0	1	1	0	2	0
293	1	0	0	2	0	2	1	1	1	1	1	0	0	0	0	0	1	2	0	0	0	0	0	0	0	0	0	2	1	1	2	0	1	1	1	2	2	0	0	0	0	0	1	1	0	1	0	2	0
294	1	0	0	0	0	2	2	0	2	2	0	0	1	0	0	0	1	0	2	0	1	0	1	0	0	0	0	2	0	2	0	1	1	1	1	1	1	1	1	0	1	0	0	0	0	1	0	2	0
295	0	0	0	0	0	0	1	0	1	1	0	0	0	0	0	0	1	2	0	0	1	1	0	0	0	1	0	2	0	2	1	0	1	2	0	2	1	0	0	1	0	0	0	0	1	0	0	0	0
296	1	0	0	0	0	2	2	0	1	0	0	0	1	0	0	0	2	2	0	0	1	0	0	0	0	0	0	2	1	1	0	0	1	1	0	2	1	0	0	1	0	0	1	0	1	1	0	2	0
297	1	0	0	0	0	1	2	0	2	1	0	0	1	0	0	0	2	0	1	2	0	0	0	0	0	1	0	2	0	2	0	1	0	2	0	2	2	0	0	1	0	0	0	0	1	1	0	0	0
298	1	0	0	0	0	2	2	0	1	0	0	0	0	0	0	0	0	2	0	1	0	1	1	0	0	0	0	1	2	0	1	1	0	2	0	2	2	1	1	0	1	0	0	0	2	1	0	2	0
299	1	0	0	0	0	2	1	1	1	1	0	0	1	0	0	0	2	2	0	1	1	0	1	0	0	1	0	1	1	2	0	0	2	0	2	2	1	1	1	0	2	0	0	0	1	0	0	1	0
300	0	0	1	0	1	1	2	0	2	2	0	0	1	0	0	0	0	1	1	1	0	1	0	0	0	0	0	1	1	0	0	0	0	2	0	2	2	0	0	0	0	1	0	0	0	2	0	2	0
301	0	0	0	1	0	2	2	1	2	2	0	1	1	0	0	1	2	0	2	2	0	2	0	0	0	0	0	1	1	1	0	0	0	2	0	1	1	1	0	0	0	0	0	1	0	1	0	2	0
302	0	0	1	1	0	1	2	0	1	0	0	0	1	0	0	0	2	1	1	2	0	0	1	1	1	0	0	1	1	1	1	0	0	2	0	2	2	0	0	0	0	1	0	0	1	1	0	2	0
303	0	0	0	0	0	2	0	0	1	1	0	0	0	0	0	0	1	1	2	2	0	1	0	0	0	0	0	1	0	1	0	1	2	0	1	1	1	0	0	1	0	1	0	0	0	0	0	1	0
304	1	0	0	0	0	1	2	0	1	0	0	0	1	0	0	0	0	1	1	0	1	0	1	0	0	1	1	2	0	1	1	0	0	1	0	2	1	1	0	0	0	0	0	2	0	1	0	2	0
305	1	0	1	1	1	1	2	1	1	1	0	1	2	0	0	0	0	0	2	1	1	0	0	0	0	1	0	2	0	1	0	0	0	2	0	2	1	0	1	0	0	1	0	0	0	0	0	2	0
306	0	0	0	0	0	0	2	0	2	2	0	0	0	0	0	0	2	0	2	2	0	2	1	1	1	1	0	2	0	2	0	0	0	2	1	2	1	0	0	1	1	1	0	0	0	0	0	1	0
307	1	0	0	1	0	1	2	1	1	1	0	0	0	0	0	0	1	1	1	1	0	0	0	0	0	1	0	1	0	1	0	0	1	1	1	1	1	1	0	0	0	0	0	0	0	0	0	1	1
308	1	0	1	0	1	1	2	0	1	1	0	0	1	0	0	0	0	2	0	0	1	0	0	0	0	2	0	2	0	1	1	1	1	1	0	2	2	0	0	1	0	0	1	0	0	0	0	1	1
309	1	0	0	0	0	1	1	0	1	0	1	1	1	0	0	0	2	2	0	0	1	0	0	0	0	1	0	1	2	0	0	0	0	2	0	2	1	0	0	1	0	0	0	0	1	1	0	1	0
310	0	0	0	0	0	1	1	0	0	0	0	0	1	0	0	0	1	2	0	0	0	0	0	0	0	0	0	2	0	1	1	1	2	0	1	2	0	0	1	1	0	0	0	0	2	1	0	2	0
311	0	0	0	0	0	1	2	0	1	0	0	0	0	0	0	0	1	1	1	1	0	0	0	0	0	1	0	1	1	1	0	1	1	1	1	1	0	2	0	0	0	0	0	1	0	1	0	2	0
312	0	1	0	0	0	0	2	0	2	2	0	1	2	0	0	0	1	2	0	0	1	0	0	0	0	1	0	2	0	2	1	1	2	0	1	1	1	0	0	1	0	0	0	0	0	2	0	2	0
313	1	0	0	1	0	2	2	0	2	2	0	0	0	0	0	0	1	0	1	2	0	1	1	1	1	1	2	2	1	0	1	0	1	2	1	2	1	1	0	1	0	0	1	0	1	0	0	0	2
314	0	0	0	1	0	2	1	1	1	1	1	1	2	0	0	0	0	2	0	1	0	0	1	0	0	0	0	1	1	0	0	1	1	2	0	2	1	1	0	0	0	0	1	0	1	1	0	1	0
315	1	0	0	1	0	1	1	1	1	1	1	0	1	0	0	0	0	0	2	1	1	0	1	1	1	0	0	1	1	1	0	1	1	1	1	1	2	0	0	0	0	0	0	0	1	0	0	1	0
316	1	0	0	0	0	2	2	1	2	1	0	0	1	1	1	0	2	0	2	2	0	0	0	0	0	1	0	2	2	0	0	1	1	0	0	1	2	0	0	0	0	0	0	0	1	0	0	1	0
317	1	1	1	1	0	2	2	1	1	1	0	1	2	0	0	0	0	1	1	1	0	1	0	0	0	0	0	1	0	1	1	1	1	1	1	1	2	0	0	1	0	0	1	0	1	0	0	1	0
318	0	0	0	2	0	2	1	1	1	1	1	0	1	0	0	0	1	1	1	1	0	1	1	1	1	1	0	2	0	1	1	0	0	1	1	1	1	0	0	1	0	0	1	0	1	2	0	1	0
319	1	0	1	2	0	2	2	0	2	1	0	1	2	0	0	0	0	1	1	1	0	0	0	0	0	2	0	1	0	1	0	0	2	0	1	1	1	0	0	0	0	2	0	0	1	0	0	2	0
320	0	0	1	1	0	2	2	0	2	2	0	0	0	0	0	0	1	1	1	1	1	1	0	0	0	1	0	1	2	0	1	0	0	2	0	2	1	0	0	0	0	1	0	0	1	0	0	2	0
321	1	0	0	0	0	2	2	0	1	0	0	0	1	0	0	0	1	1	1	1	0	1	1	0	0	0	0	1	1	1	0	1	2	1	1	1	1	1	0	0	0	1	0	0	0	2	0	1	1
322	1	1	0	0	0	1	2	0	1	1	1	0	0	0	0	0	1	1	1	1	0	0	0	0	0	2	0	2	1	1	1	0	0	2	0	2	2	1	0	0	0	0	1	0	0	1	0	1	0
323	0	0	0	1	0	2	2	0	2	1	0	0	1	0	0	0	0	1	1	0	1	0	0	0	0	1	0	1	2	0	1	1	1	1	0	2	2	0	0	0	1	0	0	0	0	1	0	2	0
324	0	0	1	2	0	2	2	0	1	0	0	0	0	0	0	0	2	0	2	2	0	0	1	1	1	1	0	2	1	1	0	1	1	1	1	1	1	2	0	0	0	0	0	0	0	1	0	1	0
325	0	0	0	0	0	1	0	0	1	1	1	0	0	0	0	0	1	2	0	1	0	0	0	0	0	1	0	2	2	1	1	0	1	2	0	2	1	1	0	1	0	1	0	0	0	1	0	2	0
326	1	0	0	2	0	2	2	0	2	2	0	0	1	0	0	0	1	0	2	1	1	1	0	0	0	1	0	2	1	1	2	1	1	1	0	2	2	0	0	1	0	0	2	0	1	1	0	1	0
327	1	0	0	0	0	0	2	1	2	1	0	0	2	0	0	0	1	1	1	1	0	1	0	0	0	1	0	2	1	1	1	0	0	1	1	1	2	0	0	0	1	0	0	0	0	1	0	1	0
328	1	0	1	1	1	1	2	0	1	0	1	2	2	0	0	0	1	1	1	1	0	1	0	0	0	2	0	2	0	1	0	0	1	2	1	1	0	0	0	2	0	0	1	1	1	2	0	2	0
329	0	0	0	1	0	2	2	0	1	1	0	1	1	0	0	0	2	1	1	1	0	1	0	0	0	0	0	2	0	2	1	0	1	1	1	1	1	0	0	1	0	0	0	0	0	0	0	1	0
330	0	0	0	0	0	1	2	1	2	1	0	1	1	0	0	0	1	0	2	2	0	0	0	0	0	1	0	1	1	1	0	0	1	1	1	1	1	1	0	0	0	0	1	0	0	1	0	2	0
331	0	0	0	0	0	0	1	0	1	1	0	0	1	1	1	0	0	1	1	1	1	1	0	0	0	2	0	1	0	1	0	2	1	2	0	2	2	0	0	0	0	1	0	0	0	0	0	1	0
332	0	0	0	0	0	0	2	1	1	1	0	2	2	0	0	1	1	1	1	1	0	0	0	0	0	2	0	2	0	1	0	2	1	0	1	1	1	0	0	2	1	0	0	0	0	1	0	2	0
333	1	0	0	0	0	2	2	1	2	2	0	1	1	0	0	1	0	1	1	1	0	0	0	0	0	0	0	2	0	1	1	1	1	2	1	2	2	0	0	1	0	1	0	0	1	0	0	1	1
334	0	0	0	0	0	2	2	0	1	0	0	0	1	0	0	0	2	0	2	2	0	0	1	0	0	1	0	2	0	1	2	1	0	2	0	2	2	0	0	1	0	0	0	0	0	0	0	2	0
335	1	0	0	1	0	2	2	0	2	2	0	2	2	1	1	1	0	1	0	0	0	1	0	0	0	0	0	2	0	1	0	0	0	2	0	2	1	0	1	1	0	0	0	0	0	0	0	1	1
336	1	0	0	0	0	1	2	0	2	0	0	0	0	0	0	0	2	2	1	1	0	0	0	0	0	1	1	2	1	1	0	0	0	1	2	2	1	0	0	1	0	0	1	0	1	0	0	2	0
337	1	0	0	0	0	2	2	1	2	1	0	0	2	0	0	0	1	1	1	1	0	1	0	0	0	0	0	1	1	1	0	1	1	1	1	1	0	0	1	0	1	0	0	0	0	1	0	2	0
338	1	1	0	0	0	1	1	0	1	1	1	0	0	0	0	0	1	0	1	2	0	0	0	0	0	1	2	2	1	0	1	0	1	1	0	2	2	1	1	0	1	1	1	0	1	0	0	2	0
339	0	0	1	0	1	1	2	1	2	1	0	0	1	0	0	0	0	2	0	1	0	0	0	0	0	1	0	2	1	1	2	0	1	1	0	2	1	0	0	0	1	0	2	0	2	0	0	2	0
340	1	0	0	0	0	1	1	0	0	0	1	1	1	0	0	0	1	1	2	2	0	0	1	0	0	2	0	2	1	1	1	0	0	1	1	1	1	0	0	1	0	2	0	0	0	0	0	1	0
341	0	0	1	0	1	1	2	0	1	0	0	1	2	0	0	0	1	0	2	2	0	1	0	0	0	2	0	2	0	2	0	1	0	2	0	2	1	0	1	1	0	0	1	0	1	0	0	2	0
342	0	0	0	1	0	1	2	0	0	0	0	1	2	0	0	0	1	2	0	0	1	1	0	0	0	0	0	2	1	2	0	0	1	1	0	2	0	0	0	1	0	0	0	0	0	2	0	1	0
343	1	0	1	0	0	0	2	0	1	0	0	0	0	0	0	0	1	1	1	1	1	0	0	0	0	1	0	1	1	1	0	0	0	2	0	2	1	1	0	0	0	0	0	0	0	1	0	1	0
344	0	0	1	0	1	1	2	0	2	1	0	0	0	0	0	0	2	1	1	1	1	1	0	0	0	2	0	1	1	0	0	0	2	1	2	1	1	1	1	1	1	0	0	0	0	1	0	2	0
345	0	0	0	0	0	1	1	0	1	1	2	0	1	0	0	0	0	0	2	2	0	0	0	0	0	1	0	2	0	2	1	0	1	2	0	2	1	0	0	2	0	1	0	0	2	0	0	0	0
346	1	0	0	1	0	2	1	0	0	0	2	1	2	0	0	0	2	0	2	2	0	0	1	0	0	1	0	1	0	1	0	0	1	2	0	2	2	0	0	1	0	0	0	0	0	1	0	1	1
347	1	0	0	0	0	0	1	0	1	1	1	0	0	0	0	0	1	1	1	1	0	1	0	0	0	0	0	1	0	1	1	2	2	2	0	2	1	1	0	0	0	0	1	0	1	0	1	2	0
348	1	0	0	0	0	1	1	1	1	1	1	0	1	0	0	0	1	1	1	1	0	0	1	0	0	1	0	2	0	2	0	0	2	0	2	1	1	0	0	1	0	0	0	0	1	1	1	0	1
349	0	0	1	1	0	1	2	0	1	1	1	1	1	0	0	0	1	0	2	1	1	0	1	0	0	0	1	2	0	1	1	0	0	1	1	1	1	0	1	0	0	0	0	0	0	0	0	2	0
350	1	0	0	0	0	0	1	0	1	1	0	1	1	0	0	0	1	2	0	0	0	1	0	0	0	1	2	2	1	0	1	1	0	1	1	1	1	0	0	1	0	0	0	1	0	1	0	1	1
351	0	0	0	0	0	0	2	1	2	1	0	0	0	0	0	0	1	2	0	0	1	0	0	0	0	1	0	1	0	0	1	1	1	0	1	1	1	1	0	0	0	1	0	0	1	0	0	2	0
352	1	0	0	1	0	2	0	0	1	1	1	1	2	0	0	0	1	2	0	0	1	1	0	0	0	0	0	2	0	2	0	0	0	2	2	1	1	0	0	1	0	0	1	1	1	1	0	0	0
353	1	0	2	0	1	0	1	0	0	0	0	2	2	0	0	0	0	2	0	0	0	1	0	0	0	0	0	2	0	2	0	0	1	1	1	1	1	0	0	0	0	0	0	0	1	2	0	1	1
354	1	0	0	0	0	0	2	1	1	1	0	0	2	0	0	0	1	0	2	2	0	0	0	0	0	1	0	1	1	1	0	1	1	1	1	1	2	0	0	0	0	0	0	0	0	0	0	1	1
355	1	0	0	1	0	1	0	0	0	0	2	0	1	0	0	0	2	0	2	1	1	0	0	0	0	2	0	2	1	1	0	0	1	2	0	2	1	0	0	0	0	2	0	0	1	0	0	1	1
356	0	1	0	0	0	1	2	0	2	1	0	1	0	0	0	0	0	2	0	1	0	0	1	1	1	2	0	2	1	0	0	1	1	2	1	2	1	1	0	0	0	1	0	1	1	1	0	1	0
357	0	0	0	0	0	0	2	0	2	1	0	0	2	0	0	0	1	1	1	1	1	1	0	0	0	1	0	1	1	1	0	1	2	2	0	2	2	1	0	0	0	0	1	0	1	1	0	1	0
358	1	0	0	0	0	0	1	1	1	1	1	1	2	0	0	0	2	2	1	1	1	0	0	0	0	1	0	2	0	2	0	1	1	1	0	2	2	0	0	0	1	0	0	1	1	1	0	1	1
359	0	1	0	0	0	2	1	0	1	1	1	1	1	0	0	0	1	2	0	0	0	1	0	0	0	0	0	1	1	1	1	2	2	0	1	1	2	0	0	1	0	0	0	0	0	1	0	1	1
360	1	0	0	0	0	0	2	0	2	2	0	0	1	0	0	0	0	1	2	1	1	1	0	0	0	0	0	2	0	2	0	1	2	1	1	1	1	0	0	2	0	0	1	0	1	2	0	1	0
361	0	1	0	0	0	1	1	0	1	0	1	1	2	0	0	0	1	0	2	1	1	0	1	0	0	1	0	1	1	1	0	2	2	0	1	1	1	0	1	0	0	0	0	0	0	0	0	2	0
362	0	0	0	1	0	1	2	0	2	2	0	0	0	0	0	0	0	2	0	1	1	0	0	0	0	0	0	2	0	2	1	2	2	0	2	0	1	0	0	0	0	0	0	0	0	1	0	1	0
363	0	0	1	0	0	0	1	0	2	1	0	1	1	0	0	1	2	1	1	1	1	0	0	0	0	1	1	1	0	0	0	1	1	1	0	2	1	0	1	0	0	0	1	0	0	1	0	2	0
364	1	0	0	0	0	0	2	1	2	1	0	0	2	1	1	0	2	0	2	2	0	0	1	1	1	1	0	2	1	1	2	2	2	0	1	1	1	1	1	0	1	0	1	0	1	0	0	2	0
365	1	0	0	0	0	2	2	1	2	2	0	0	0	0	0	0	2	0	2	2	0	0	0	0	0	1	0	1	1	1	1	1	1	2	0	2	1	0	1	0	0	0	0	0	0	0	0	1	0
366	0	0	0	0	0	1	2	0	2	1	0	0	0	0	0	0	0	0	2	1	1	0	0	0	0	1	0	1	2	0	0	0	1	2	0	2	1	1	0	0	0	0	1	0	0	1	0	0	0
367	1	0	0	0	0	0	1	0	1	1	1	1	1	0	0	1	2	0	2	2	0	0	0	0	0	2	0	1	1	1	0	1	1	0	1	1	1	2	0	0	0	0	1	0	1	0	0	0	0
368	0	0	0	0	0	1	2	0	1	1	0	0	0	0	0	0	1	1	1	1	0	1	0	0	0	1	0	0	2	0	0	1	1	1	1	1	2	0	0	0	0	0	0	0	2	1	0	1	1
369	1	0	0	0	0	2	2	0	2	2	0	1	1	0	0	0	2	0	2	2	0	1	1	1	1	2	0	1	2	0	0	1	1	0	1	1	1	1	1	0	0	0	1	0	1	1	0	2	0
370	1	0	0	0	0	1	1	0	2	2	0	0	0	0	0	0	1	1	1	1	0	0	0	0	0	1	0	2	0	2	2	2	2	0	1	1	1	1	0	0	0	0	0	1	0	1	0	1	0
371	0	0	0	0	0	1	1	0	1	1	2	0	0	0	0	0	1	2	1	1	0	0	0	0	0	0	0	2	0	2	2	1	1	2	0	2	2	0	0	1	0	0	0	0	0	2	0	2	0
372	1	0	1	0	0	2	2	1	2	2	0	0	1	0	0	0	2	2	1	1	0	1	1	1	1	1	0	0	2	0	0	1	1	1	0	2	2	0	0	1	0	0	0	0	0	0	0	0	0
373	0	1	0	0	0	1	1	0	1	1	0	1	1	0	0	1	2	1	1	1	1	0	0	0	0	1	0	2	0	2	0	2	1	2	0	2	0	1	1	0	0	2	0	0	0	0	0	0	0
374	1	0	1	0	0	0	2	0	1	1	1	0	1	0	0	0	2	0	2	2	0	1	0	0	0	0	0	2	0	2	1	1	2	1	1	1	2	0	0	2	0	0	0	0	1	2	0	1	0
375	1	0	0	0	0	2	2	0	1	0	0	0	1	0	0	0	1	1	1	1	0	0	1	0	0	2	0	1	1	1	0	1	1	1	2	2	1	0	0	0	0	0	0	0	0	0	0	1	0
376	0	0	0	0	0	2	2	0	1	1	0	0	0	0	0	0	1	1	1	1	0	1	0	0	0	0	0	2	1	1	0	0	0	2	0	1	2	0	0	2	0	0	1	0	0	0	0	2	0
377	0	0	0	1	0	1	2	0	2	2	0	0	0	0	0	0	0	2	0	0	1	0	0	0	0	1	0	1	1	1	1	1	2	0	1	1	2	0	0	1	0	0	2	0	1	1	0	2	0
378	1	0	0	1	0	2	1	0	1	1	1	0	2	1	1	0	1	1	1	1	1	0	0	0	0	1	0	2	1	1	2	1	1	1	1	1	1	0	0	0	0	0	0	0	1	1	0	0	2
379	0	0	0	0	0	1	1	1	1	1	1	1	2	1	1	0	2	0	2	2	0	1	0	0	0	0	0	2	1	0	1	0	0	1	1	1	1	0	0	0	0	1	0	0	1	1	0	1	1
380	0	0	0	0	0	0	1	0	0	0	1	0	0	0	0	0	1	1	1	0	0	0	1	1	1	1	0	2	1	1	1	0	0	2	0	2	1	0	0	2	0	0	0	0	0	1	0	0	0
381	1	0	0	1	0	1	2	1	2	2	0	1	1	0	0	0	0	1	2	1	1	1	0	0	0	0	0	2	0	2	2	2	2	0	1	1	1	0	1	0	0	0	0	0	1	1	0	2	0
382	0	0	0	1	0	1	2	0	2	0	0	1	2	1	1	0	0	0	2	2	0	0	0	0	0	1	0	1	1	0	0	0	0	2	0	2	2	0	0	1	1	0	0	0	0	0	0	1	1
383	0	0	0	0	0	1	1	0	0	0	1	1	0	0	0	0	1	0	2	1	1	0	0	0	0	1	0	2	2	0	0	0	0	2	0	2	2	0	0	1	0	0	0	0	0	0	0	1	0
384	1	0	0	1	0	1	2	1	2	2	0	0	0	0	0	0	1	2	0	1	0	0	0	0	0	1	0	1	1	1	0	0	0	2	0	1	1	1	1	1	1	0	0	0	1	0	0	1	1
385	0	0	0	0	0	0	2	0	1	0	0	0	0	0	0	0	2	0	1	2	0	0	0	0	0	0	0	0	1	0	0	1	0	2	0	2	1	1	1	0	2	1	0	0	1	0	0	1	0
386	0	0	0	1	0	2	0	0	0	0	2	1	2	0	0	1	2	1	2	2	0	0	0	0	0	1	0	1	1	1	1	2	2	1	0	2	1	0	0	0	0	0	1	0	0	0	0	1	0
387	1	0	0	1	0	2	0	0	1	1	1	0	0	0	0	0	0	1	1	1	1	0	1	0	0	1	0	2	0	2	1	1	1	1	1	1	1	1	0	0	0	0	0	0	1	0	0	2	0
388	0	0	0	0	0	1	2	0	2	1	0	1	1	0	0	1	0	2	0	0	0	0	1	0	0	1	0	2	2	1	1	0	1	0	2	2	2	0	0	1	0	2	0	0	1	0	0	2	0
389	0	1	0	0	0	2	2	0	2	2	0	1	2	0	0	0	2	0	2	2	0	0	0	0	0	1	0	2	0	1	0	1	2	1	1	1	1	0	0	0	0	1	0	0	2	0	0	0	1
390	0	0	0	1	0	2	1	0	1	1	1	1	1	0	0	1	1	1	1	1	1	0	0	0	0	0	0	1	1	1	0	0	1	0	2	1	0	1	1	1	0	1	0	0	1	0	0	1	0
391	0	0	1	0	0	0	1	0	1	1	1	2	2	0	0	1	1	1	1	1	1	1	0	0	0	1	0	2	1	2	0	1	1	0	2	1	2	0	0	0	0	0	1	0	1	0	0	1	1
392	0	0	0	1	0	1	2	0	2	2	0	0	1	0	0	0	0	0	2	1	1	0	1	0	0	1	0	2	1	1	1	1	1	2	0	2	1	0	0	1	0	0	0	0	0	1	0	2	0
393	1	1	0	0	0	1	1	0	1	1	1	1	2	0	0	0	1	1	1	1	0	1	0	0	0	1	0	2	0	2	0	0	1	1	1	1	1	0	0	0	0	2	0	0	0	0	0	1	0
394	1	0	0	0	0	1	2	0	1	0	0	0	1	0	0	0	2	1	1	1	1	1	1	0	0	0	0	2	1	1	1	1	2	0	2	0	0	1	1	0	0	0	1	0	1	1	0	1	1
395	0	0	0	1	0	1	2	1	2	2	0	0	1	0	0	0	1	2	0	0	0	1	1	1	1	1	0	1	0	2	1	0	1	2	0	2	1	1	0	0	0	1	0	1	1	0	0	2	0
396	0	0	0	1	0	2	1	0	0	0	1	1	1	0	0	0	1	0	2	1	0	1	0	0	0	0	0	1	0	1	0	1	1	1	0	2	1	0	0	2	0	0	0	2	0	1	0	2	0
397	0	0	0	0	0	1	2	0	0	0	1	1	0	0	0	0	2	0	1	1	0	1	0	0	0	0	0	2	0	1	0	0	1	2	0	2	1	0	0	0	1	0	0	0	0	0	0	1	1
398	1	0	1	1	0	1	2	0	1	1	0	0	1	0	0	0	1	1	1	1	0	0	1	0	0	2	0	1	2	0	1	1	1	2	0	2	1	0	0	0	1	0	0	1	0	1	0	1	0
399	0	0	0	0	0	1	2	0	2	2	0	0	0	0	0	0	1	1	1	1	0	0	0	0	0	0	0	1	2	0	0	1	0	2	0	2	1	1	1	0	1	0	0	0	0	0	0	2	0
400	1	0	0	1	0	1	2	0	2	0	0	0	0	0	0	0	1	1	1	1	0	0	1	0	0	1	0	2	0	2	0	0	1	2	1	1	2	0	0	0	0	0	1	0	1	0	0	0	0
401	1	0	0	0	0	1	2	0	2	1	0	0	0	0	0	0	2	0	2	2	1	0	0	0	0	2	0	1	0	1	0	1	1	2	0	2	1	0	0	0	1	0	1	0	1	0	0	1	0
402	0	0	1	1	0	1	2	0	2	1	0	0	0	0	0	0	2	2	1	1	0	1	0	0	0	2	0	2	0	2	0	1	1	2	0	2	2	0	0	0	0	0	0	0	0	1	0	1	0
403	0	0	0	0	0	1	2	0	1	0	1	0	0	0	0	0	2	1	1	1	1	1	0	0	0	2	0	2	1	2	0	0	0	2	0	2	1	0	0	0	1	0	0	0	1	0	0	1	1
404	1	0	0	1	0	1	1	0	1	0	1	0	2	0	0	0	1	1	1	1	0	0	0	0	0	0	0	1	0	1	0	0	0	2	0	2	1	1	0	0	0	0	0	0	2	0	0	1	1
405	1	0	0	0	0	1	2	1	2	1	0	0	0	0	0	0	1	1	1	0	1	0	0	0	0	2	0	1	1	1	0	1	1	2	0	2	1	0	0	0	1	0	0	0	0	1	0	0	0
406	0	0	0	1	0	2	2	0	2	2	0	1	1	0	0	0	0	1	0	0	1	1	0	0	0	0	0	1	2	0	1	2	2	0	1	1	1	0	0	1	0	0	0	0	0	1	1	1	0
407	0	0	0	0	0	0	1	1	2	2	0	0	0	0	0	0	1	0	2	2	0	0	0	0	0	1	0	1	2	1	0	1	1	2	1	2	2	1	0	0	0	0	1	0	0	0	0	1	0
408	1	0	1	1	0	1	2	0	2	0	0	0	0	0	0	0	1	0	1	2	0	1	0	0	0	0	0	2	1	1	0	0	1	2	0	2	2	0	0	0	0	1	0	0	2	0	0	0	1
409	1	0	1	0	1	1	2	0	0	0	0	0	1	0	0	0	1	0	2	2	0	1	0	0	0	2	0	1	0	1	1	0	0	2	0	2	0	0	0	2	1	0	0	1	0	1	0	1	0
410	0	0	0	0	0	1	1	0	0	0	0	1	1	0	0	0	0	0	1	1	1	0	0	0	0	1	0	1	1	1	1	1	2	0	1	1	2	0	0	0	0	0	1	0	2	1	0	2	0
411	1	0	0	1	0	1	2	1	2	2	0	0	2	0	0	0	1	1	1	1	0	0	0	0	0	0	0	2	2	2	0	0	1	2	1	2	1	2	0	0	0	0	1	0	1	2	0	1	1
412	1	0	0	0	0	1	2	0	1	1	0	0	0	0	0	0	2	0	2	1	1	0	1	1	1	1	0	2	0	2	0	0	0	2	2	1	2	0	0	0	0	0	1	0	1	1	0	0	0
413	0	1	0	0	0	2	2	1	2	1	0	0	1	0	0	0	1	0	2	1	1	1	0	0	0	1	0	2	0	2	0	0	0	2	0	2	1	1	1	0	1	0	0	0	0	1	0	0	0
414	1	0	0	0	0	1	1	0	2	1	0	1	1	0	0	0	1	1	1	1	0	1	0	0	0	0	0	2	0	2	2	1	1	1	2	1	2	0	0	1	0	0	0	0	0	1	0	2	0
415	0	0	0	1	0	1	2	0	1	0	0	0	0	0	0	0	2	1	1	1	0	0	0	0	0	1	0	1	1	1	0	0	0	2	0	2	2	0	0	0	0	2	0	0	1	0	0	0	2
416	1	0	0	0	0	0	2	0	2	2	0	0	0	0	0	0	1	0	2	2	0	0	1	0	0	1	0	2	1	2	0	0	0	2	1	2	2	0	0	0	0	0	0	0	1	1	0	1	1
417	1	0	0	0	0	1	2	1	2	1	0	0	0	0	0	0	0	2	0	1	0	0	0	0	0	0	0	2	0	1	0	0	1	0	1	1	0	0	0	1	1	0	1	0	1	0	0	0	0
418	1	0	0	0	0	2	1	0	1	1	0	0	0	0	0	1	2	1	1	1	1	0	0	0	0	2	0	2	1	2	1	0	1	1	1	1	1	0	0	2	0	0	1	0	1	1	0	0	0
419	1	0	0	0	0	1	2	1	2	2	0	0	1	0	0	0	1	1	1	1	1	0	1	0	0	0	0	2	0	1	1	0	1	1	1	1	2	1	0	0	0	0	0	0	0	1	0	1	0
420	1	0	0	0	0	1	1	0	1	1	1	0	0	0	0	0	0	1	1	0	1	1	0	0	0	1	0	1	1	0	0	0	2	1	0	2	1	1	0	0	0	0	1	0	2	2	0	0	1
421	0	0	0	0	0	1	2	0	2	2	0	1	2	0	0	0	2	1	1	1	1	1	1	1	1	0	0	2	1	1	1	1	1	2	0	2	2	0	0	1	0	0	0	0	2	1	0	2	0
422	1	0	0	0	0	1	2	1	1	1	0	0	0	0	0	0	0	2	1	1	0	0	0	0	0	1	0	1	1	1	0	0	1	0	1	1	1	0	0	1	0	0	0	0	1	1	0	1	1
423	0	0	0	0	0	1	2	0	2	1	0	0	1	0	0	0	2	1	1	1	0	0	0	0	0	1	0	2	0	1	0	0	0	2	0	2	1	0	0	2	0	0	0	0	0	0	0	1	0
424	0	0	0	0	0	0	2	1	1	1	0	1	1	0	0	0	1	0	1	1	0	0	0	0	0	1	0	2	0	2	0	1	1	0	1	1	1	0	0	0	0	0	1	0	1	0	0	1	0
425	1	0	0	0	0	1	2	0	2	1	0	1	1	0	0	0	0	0	2	2	0	0	0	0	0	2	0	2	0	2	0	1	0	2	0	2	1	0	0	1	0	0	2	0	2	1	0	2	0
426	1	0	2	0	1	0	2	0	1	0	1	1	2	0	0	1	2	1	1	1	0	0	0	0	0	0	0	1	1	1	0	0	0	2	0	2	1	0	1	0	0	1	0	0	1	0	0	0	0
427	0	0	0	0	0	1	2	0	2	2	0	1	1	0	0	1	0	0	1	2	0	0	0	0	0	1	0	2	0	2	0	0	2	0	2	2	1	1	0	1	0	0	0	0	1	0	0	2	0
428	0	0	0	0	0	2	1	0	2	1	0	1	1	0	0	0	1	2	0	0	2	0	0	0	0	1	0	2	1	2	0	1	2	1	2	2	1	0	0	0	0	0	2	0	1	1	0	1	0
429	1	0	0	0	0	0	1	1	2	2	0	0	1	0	0	0	1	0	2	2	0	1	0	0	0	0	0	2	1	1	1	1	1	0	1	1	1	0	0	0	1	2	0	0	0	1	0	2	0
430	0	0	0	0	0	0	1	0	1	1	1	0	0	0	0	0	1	1	1	1	0	1	0	0	0	0	2	2	1	0	1	0	1	1	0	2	0	0	0	1	0	0	0	0	2	0	0	1	1
431	0	0	0	0	0	2	2	0	2	2	0	1	1	0	0	1	1	0	2	2	0	1	1	1	1	1	0	1	2	0	0	2	2	0	1	1	1	0	0	0	1	1	0	0	2	0	0	0	1
432	1	0	0	0	0	2	1	0	1	1	1	1	1	0	0	0	1	1	1	0	1	0	0	0	0	2	0	2	1	1	2	0	0	2	0	2	1	0	0	0	0	0	0	0	1	1	0	2	0
433	0	0	0	0	0	2	2	0	2	2	0	1	2	0	0	0	2	0	2	1	1	0	1	0	0	0	0	2	0	2	0	0	2	1	0	2	1	0	1	0	0	0	0	0	0	1	0	0	0
434	0	0	0	1	0	2	2	0	2	0	0	0	1	0	0	0	0	1	1	1	0	1	0	0	0	0	0	1	1	1	0	1	1	1	0	2	2	0	0	2	0	0	0	1	0	1	0	0	1
435	0	0	0	0	0	0	1	0	1	1	1	1	2	0	0	1	1	0	1	2	0	0	0	0	0	1	0	1	1	1	1	1	0	2	0	2	1	0	0	2	1	0	1	0	0	1	0	2	0
436	0	0	0	0	0	1	2	0	2	1	0	0	1	0	0	0	1	0	2	2	0	0	0	0	0	0	0	2	1	1	0	1	0	1	1	1	2	0	0	0	0	0	0	0	1	0	0	1	0
437	1	0	0	0	0	0	1	0	1	1	0	0	0	0	0	0	1	0	2	2	0	0	0	0	0	1	0	2	0	1	1	2	2	0	2	0	1	1	0	0	0	0	1	0	0	0	0	1	0
438	0	0	0	0	0	1	2	0	1	1	1	0	1	0	0	0	0	2	1	2	0	1	0	0	0	0	0	2	0	1	0	0	0	2	1	1	2	0	0	2	0	0	1	0	1	0	0	1	1
439	1	0	0	0	0	0	2	0	2	2	0	0	2	0	0	0	1	1	1	1	0	0	0	0	0	2	0	2	1	1	1	1	1	1	0	2	2	0	0	0	0	0	1	0	0	0	0	1	1
440	0	0	0	1	0	2	2	0	1	1	0	1	1	0	0	1	1	0	2	2	0	0	0	0	0	2	0	2	0	1	0	1	1	2	0	2	1	0	0	1	0	0	0	0	0	1	0	1	0
441	1	0	0	0	0	0	2	0	2	0	1	0	1	0	0	0	1	0	2	1	1	0	1	0	0	1	0	2	0	2	1	0	1	1	1	2	0	0	1	0	1	0	1	0	1	0	0	1	1
442	0	0	0	0	0	0	1	0	2	1	0	0	1	0	0	0	1	1	1	1	1	1	0	0	0	1	0	1	2	0	1	1	1	2	2	1	1	0	1	0	0	0	0	0	0	0	0	2	0
443	1	0	0	0	0	0	2	0	2	2	0	0	1	0	0	0	1	0	1	2	0	1	0	0	0	1	0	1	1	1	1	1	1	1	1	2	1	1	0	0	0	0	0	0	0	0	0	0	0
444	0	0	0	1	0	2	2	1	2	2	0	1	1	0	0	0	0	1	0	0	0	0	0	0	0	2	0	1	1	1	1	0	1	2	0	2	2	0	0	0	0	0	0	1	0	1	0	2	0
445	1	0	0	0	0	0	0	0	1	1	1	0	1	0	0	0	1	2	0	0	0	1	0	0	0	1	0	2	1	1	2	0	1	0	2	1	1	0	1	0	1	1	1	0	0	1	0	2	0
446	1	0	0	0	0	0	0	0	0	0	2	0	1	0	0	0	0	0	2	2	0	1	0	0	0	0	0	2	0	1	1	2	1	2	0	2	1	0	0	0	0	0	2	0	2	1	0	1	0
447	1	0	0	1	0	1	2	0	2	0	0	1	1	0	0	0	1	0	2	1	1	0	1	0	0	1	0	2	0	1	1	2	2	2	0	2	1	1	0	0	0	0	1	0	1	1	0	2	0
448	0	0	0	0	0	0	1	1	2	2	0	0	1	0	0	0	2	2	0	0	1	1	2	1	1	0	0	2	1	1	1	1	1	0	1	1	1	0	1	0	0	1	0	0	1	0	0	0	0
449	0	0	0	1	0	1	2	0	2	1	0	0	0	0	0	0	2	1	2	1	1	1	0	0	0	0	0	0	1	0	0	2	1	1	0	2	1	0	0	0	1	0	1	0	1	0	0	1	0
450	1	0	0	0	0	2	2	0	2	2	0	0	0	0	0	0	2	0	2	2	1	1	0	0	0	0	0	1	0	1	1	1	2	1	1	1	1	1	0	0	0	1	0	0	1	0	0	0	0
451	0	0	0	0	0	0	1	0	1	0	1	1	2	0	0	1	1	1	0	0	2	0	0	0	0	1	1	2	2	1	1	1	1	1	0	2	1	0	0	1	0	1	1	0	1	0	0	2	0
452	0	0	0	0	0	0	1	0	1	0	1	0	1	0	0	0	1	0	1	1	1	0	0	0	0	2	0	2	1	1	1	0	1	1	1	1	0	0	0	1	0	0	0	1	0	1	0	1	1
453	1	0	0	0	0	1	1	0	1	1	1	0	0	0	0	0	0	2	1	1	0	0	0	0	0	1	0	1	2	0	0	1	2	1	1	1	1	0	1	0	0	0	0	0	0	0	0	1	0
454	0	0	1	1	0	1	1	0	0	0	2	1	1	0	0	0	1	2	0	0	1	1	0	0	0	1	0	2	1	2	0	0	0	2	0	2	1	0	1	0	0	0	0	0	0	1	0	2	0
455	1	0	0	1	0	1	2	0	1	0	0	1	2	0	0	1	1	0	2	0	1	0	0	0	0	0	0	2	1	1	1	0	1	2	0	2	0	0	1	0	1	2	0	0	1	0	0	1	1
456	0	1	0	0	0	1	1	0	1	1	1	1	2	0	0	0	1	0	2	2	0	0	0	0	0	2	0	2	0	2	0	1	1	1	1	2	2	1	0	0	0	1	0	0	1	0	0	2	0
457	0	0	0	1	0	1	2	1	2	1	0	0	0	0	0	0	1	0	2	1	1	0	0	0	0	2	0	2	0	2	0	0	1	1	1	2	1	0	0	2	0	1	0	0	0	0	0	0	1
458	0	0	0	0	0	1	2	0	2	1	0	0	0	0	0	0	1	0	2	1	1	2	1	1	1	1	0	2	1	2	0	1	0	2	0	2	1	0	0	1	0	1	0	0	1	1	0	0	0
459	1	0	0	0	0	2	2	0	2	1	0	0	0	0	0	1	1	2	0	0	1	0	0	0	0	1	0	1	1	1	0	0	1	1	1	2	2	1	1	0	1	0	0	0	0	1	0	1	0
460	0	0	0	1	0	1	2	1	2	1	0	1	1	0	0	1	2	1	1	1	1	0	1	0	0	0	0	1	1	0	0	1	1	2	0	2	1	0	0	2	0	0	0	0	0	1	0	0	0
461	0	1	0	0	0	1	2	1	2	1	0	2	2	1	1	1	0	1	1	1	1	0	0	0	0	1	0	2	0	1	1	0	1	1	1	2	1	0	0	0	0	0	0	0	1	0	0	2	0
462	1	0	1	0	0	2	2	0	1	1	1	1	1	1	1	0	1	1	0	0	2	0	0	0	0	0	0	2	0	2	0	0	2	2	0	2	0	1	0	1	0	0	1	0	1	0	0	2	0
463	1	0	0	1	0	1	1	0	0	0	2	1	1	0	0	0	2	1	2	2	1	0	0	0	0	1	0	2	0	2	2	2	1	1	1	0	1	0	0	0	1	0	0	0	1	1	0	2	0
464	1	0	0	1	0	2	2	0	2	0	0	1	1	0	0	1	1	2	0	0	0	0	1	0	0	1	1	2	1	1	0	0	1	0	2	2	1	0	0	1	0	1	0	1	2	1	0	2	0
465	1	0	1	1	0	2	2	0	2	1	0	0	0	0	0	0	1	1	1	1	1	0	0	0	0	1	0	2	1	1	1	1	2	2	0	2	1	0	0	1	0	0	0	0	1	0	0	1	1
466	1	1	0	0	0	2	1	1	1	1	0	0	1	0	0	0	2	0	2	2	0	0	2	0	0	1	0	1	1	1	1	2	1	2	0	2	0	0	0	1	1	1	0	0	1	0	0	0	1
467	1	0	1	1	0	1	2	0	2	1	0	1	1	0	0	0	0	2	0	0	0	1	0	0	0	0	0	2	1	1	2	0	1	1	1	1	2	0	0	2	0	0	0	0	0	0	0	2	0
468	1	0	0	1	0	1	1	0	1	1	1	1	1	0	0	1	1	0	2	2	0	1	0	0	0	0	0	2	1	0	1	0	2	1	1	2	2	0	0	0	0	0	0	0	0	1	0	1	0
469	1	0	1	1	0	1	1	0	1	0	1	0	1	0	0	0	2	2	1	1	1	0	0	0	0	1	0	2	1	0	1	0	1	0	1	1	2	0	0	0	0	0	0	0	1	0	0	2	0
470	0	0	0	1	0	1	2	1	1	1	0	0	0	0	0	0	0	2	0	1	1	1	0	0	0	0	0	2	0	2	0	1	2	1	1	2	1	0	0	1	0	0	0	0	0	2	0	1	0
471	0	1	0	0	0	1	2	1	2	1	0	0	0	0	0	0	0	1	1	1	0	1	0	0	0	1	0	1	0	1	0	0	2	2	0	2	1	0	1	0	0	0	0	1	0	1	0	1	0
472	1	0	0	0	0	2	2	0	2	1	0	0	0	0	0	0	1	1	1	1	0	0	1	0	0	1	0	2	1	2	0	2	2	0	1	1	2	0	0	0	0	0	0	0	0	1	0	2	0
473	1	0	0	0	0	1	1	0	1	1	0	1	2	0	0	1	1	1	1	1	0	0	1	0	0	2	0	2	0	2	0	1	0	1	1	1	1	0	0	0	0	0	0	0	0	1	0	1	0
474	1	0	0	1	0	1	2	0	2	1	0	1	2	0	0	1	1	0	1	2	0	0	1	0	0	2	0	2	0	2	0	0	2	1	2	1	2	1	0	0	0	0	1	0	1	1	0	1	1
475	0	1	0	0	0	1	1	0	0	0	2	0	0	0	0	0	1	1	1	1	0	0	0	0	0	1	1	1	0	0	0	0	0	1	2	2	1	1	0	0	0	1	1	0	0	1	0	1	0
476	1	0	0	1	0	1	2	0	1	1	0	1	1	0	0	0	1	1	1	1	0	0	0	0	0	2	0	1	0	1	0	1	2	2	0	2	1	0	0	1	0	0	0	0	0	0	0	0	0
477	0	0	0	0	0	2	2	1	1	1	0	0	1	0	0	0	2	0	2	2	0	0	1	0	0	0	0	2	0	1	1	0	1	1	0	2	1	0	0	0	0	0	0	0	0	0	0	1	1
478	0	0	0	1	0	1	1	1	1	1	1	0	0	0	0	0	2	1	1	1	0	0	0	0	0	2	0	2	0	2	0	2	2	1	0	2	1	1	1	0	0	1	0	0	1	0	1	1	0
479	1	0	0	0	0	0	2	1	1	1	0	1	2	0	0	1	1	1	1	1	1	0	0	0	0	2	0	2	1	0	1	0	0	2	0	2	1	0	0	2	0	1	0	1	1	1	0	1	0
480	0	0	0	1	0	1	2	0	2	0	0	0	1	1	1	0	1	0	2	2	0	0	0	0	0	1	0	1	1	1	0	0	0	2	1	1	2	0	0	0	0	1	0	0	1	0	0	1	0
481	1	0	0	0	0	0	2	0	2	2	0	0	0	0	0	0	0	1	0	0	1	0	0	0	0	1	0	2	0	2	0	1	1	0	0	2	2	0	0	0	0	0	0	0	1	0	0	1	1
482	1	0	0	1	0	1	2	1	2	2	0	0	1	0	0	0	1	0	1	1	0	0	0	0	0	2	0	2	1	2	0	1	1	1	1	1	1	0	0	0	0	0	0	0	0	0	0	1	0
483	0	0	0	2	0	2	1	0	1	1	2	1	1	0	0	0	1	0	2	1	0	1	0	0	0	0	0	1	1	1	0	0	1	1	1	2	1	0	0	0	0	0	1	0	1	1	0	0	1
484	1	0	0	1	0	2	2	1	2	1	0	0	0	0	0	0	1	1	1	0	0	0	0	0	0	1	0	1	0	1	0	0	1	2	0	2	1	0	0	1	0	0	2	0	2	1	0	2	0
485	0	0	0	0	0	1	2	0	2	1	0	1	1	0	0	0	2	1	2	2	0	0	1	1	1	2	0	1	1	1	0	0	1	1	1	1	0	0	0	2	1	0	0	0	1	0	0	1	1
486	1	0	0	0	0	1	2	0	2	2	0	0	1	0	0	0	2	1	1	2	0	0	0	0	0	1	0	2	0	2	1	1	1	1	1	2	1	0	0	1	0	0	0	1	0	1	0	1	0
487	0	0	1	0	0	2	1	1	1	1	1	0	0	0	0	0	1	0	2	2	0	0	1	0	0	0	0	2	1	1	1	1	1	1	0	2	0	0	0	1	0	0	0	0	0	0	0	2	0
488	0	0	0	0	0	1	1	0	1	0	1	0	0	0	0	0	1	1	1	1	0	0	0	0	0	1	0	1	0	1	1	1	1	1	0	2	1	0	0	0	0	0	1	0	1	1	1	2	0
489	0	0	0	0	0	1	2	0	2	1	0	0	1	0	0	0	0	2	0	0	0	0	0	0	0	2	0	2	0	2	1	0	2	0	1	1	2	0	0	2	0	0	0	0	0	2	0	0	0
490	1	1	0	0	0	1	1	0	1	1	1	0	1	0	0	0	2	2	0	1	1	0	0	0	0	2	2	2	1	0	1	0	0	1	1	1	2	0	0	0	0	0	0	0	0	1	0	2	0
491	1	0	0	1	0	2	1	0	1	1	1	0	0	0	0	0	1	1	1	1	0	0	0	0	0	1	0	2	2	0	0	1	1	2	0	2	2	0	0	0	0	0	0	0	0	2	0	1	0
492	1	0	0	0	0	2	1	0	1	0	1	0	0	0	0	0	2	0	1	1	0	0	0	0	0	0	0	2	0	1	1	0	1	2	0	2	1	0	0	0	1	0	0	0	0	1	0	2	0
493	1	1	1	0	1	1	1	0	1	1	0	0	0	0	0	0	1	0	2	2	0	1	0	0	0	0	1	2	1	1	0	0	1	0	0	2	1	0	0	1	1	0	0	0	0	0	0	2	0
494	1	0	0	1	0	2	2	0	2	1	0	0	0	0	0	0	0	1	2	2	0	0	0	0	0	0	0	1	2	0	0	0	2	1	0	2	1	0	0	1	1	2	0	0	0	0	0	1	0
495	1	0	0	1	0	2	2	1	2	1	0	0	0	0	0	0	1	2	0	0	1	0	0	0	0	0	0	2	1	1	2	1	2	1	1	2	1	0	1	0	0	0	0	0	0	1	0	0	0
496	0	0	0	0	0	1	1	0	2	2	0	0	0	0	0	0	0	2	0	1	0	0	0	0	0	2	0	1	1	1	1	0	1	1	1	2	2	0	0	1	0	0	0	0	1	0	0	1	0
497	0	0	0	1	0	1	1	0	1	0	1	0	1	0	0	0	1	1	1	1	0	0	1	0	0	1	1	2	0	1	0	1	1	1	1	2	1	0	0	0	0	1	0	0	0	1	0	2	0
498	0	0	0	1	0	1	1	0	1	0	1	0	0	0	0	0	2	2	0	1	1	0	0	0	0	1	0	1	0	1	0	1	0	1	0	2	0	0	0	1	0	0	1	0	1	1	0	2	0
499	1	0	0	1	0	2	1	0	1	1	1	1	1	0	0	0	1	1	1	1	1	0	0	0	0	2	0	1	2	0	1	1	1	1	1	1	1	1	1	0	2	0	2	0	1	1	0	0	1
500	1	0	0	0	0	1	1	1	1	1	1	1	1	0	0	1	1	0	1	2	0	1	1	1	1	0	0	2	1	1	1	0	1	0	1	1	2	1	0	0	0	1	0	1	1	0	0	1	0
501	1	0	0	0	0	0	1	0	1	0	1	0	0	0	0	0	2	1	2	2	0	0	0	0	0	0	0	2	2	1	1	1	1	1	1	2	1	0	0	2	0	0	0	0	2	1	0	2	0
502	1	0	0	1	0	1	2	1	2	2	0	0	0	0	0	0	1	1	1	1	0	1	0	0	0	0	0	2	0	1	1	0	1	0	1	1	0	0	0	1	0	0	1	0	1	0	0	1	0
503	1	0	1	1	0	1	2	0	0	0	0	0	1	0	0	0	0	1	1	1	1	0	0	0	0	1	0	2	0	2	1	0	1	2	0	2	1	0	0	0	0	0	1	0	1	2	0	2	0
504	0	0	0	0	0	1	1	0	2	1	0	0	0	0	0	0	2	0	1	1	0	0	0	0	0	1	0	2	0	1	1	0	1	2	0	2	1	0	0	0	0	0	0	0	0	0	0	2	0
505	1	0	0	0	0	2	1	0	0	0	0	1	1	0	0	1	1	1	1	1	1	0	1	0	0	1	0	0	1	0	0	0	0	2	0	2	1	0	0	0	0	0	1	0	1	0	0	2	0
506	1	0	1	0	0	0	2	0	1	1	0	0	1	0	0	0	1	1	1	1	0	0	1	0	0	2	0	1	2	0	0	0	0	2	0	2	1	0	0	2	0	1	0	0	1	0	0	2	0
507	0	0	0	0	0	0	2	0	2	1	0	1	2	0	0	0	1	2	0	1	0	1	1	0	0	0	0	2	0	1	1	0	1	0	2	1	2	0	0	2	0	2	0	0	0	1	0	2	0
508	0	1	1	0	1	1	2	0	2	2	0	1	1	0	0	1	1	2	0	0	2	0	0	0	0	1	0	1	2	0	1	1	2	2	0	2	2	0	0	0	0	0	1	0	1	1	1	0	1
509	0	0	0	1	0	2	1	0	0	0	2	0	1	0	0	0	1	2	0	0	1	1	0	0	0	0	0	2	0	2	0	1	2	1	1	1	0	0	0	1	0	0	1	0	1	1	0	1	0
510	1	0	0	0	0	1	1	1	2	2	0	0	0	0	0	0	1	1	2	2	0	1	0	0	0	2	0	1	1	1	0	0	2	0	2	2	1	0	0	1	0	0	0	0	0	1	0	1	1
511	0	0	0	0	0	0	1	0	1	1	0	0	1	0	0	0	2	0	2	2	0	0	0	0	0	1	0	2	1	1	2	1	1	1	1	2	2	0	0	0	0	0	0	0	1	0	0	2	0
512	1	0	0	2	0	2	1	0	0	0	1	0	1	0	0	0	1	0	2	2	0	1	1	1	1	1	0	2	1	1	0	1	1	2	0	2	0	1	1	0	0	0	0	0	1	1	0	2	0
513	0	0	0	0	0	1	1	0	1	1	1	0	1	0	0	0	1	2	0	1	0	0	0	0	0	1	0	1	1	1	1	0	1	0	1	1	0	0	1	1	0	0	1	0	1	0	0	0	1
514	0	0	1	0	1	1	2	0	1	1	0	1	1	0	0	1	2	0	2	2	0	1	0	0	0	1	0	1	0	1	0	2	1	1	1	1	0	0	0	2	1	1	0	0	0	1	0	2	0
515	1	0	0	0	0	1	1	0	2	1	0	1	1	0	0	1	0	0	2	2	1	0	0	0	0	2	0	2	2	2	0	0	0	1	0	2	2	0	0	2	0	0	1	0	1	0	0	2	0
516	1	0	0	1	0	2	2	0	2	0	0	0	2	0	0	0	1	0	2	1	1	0	0	0	0	1	0	1	2	0	0	0	1	0	0	2	1	1	0	1	0	2	0	0	1	0	0	1	1
517	1	0	0	1	0	1	2	0	0	0	0	0	0	0	0	0	1	1	1	1	0	0	0	0	0	1	0	0	2	0	0	0	1	0	1	2	1	0	1	0	0	0	1	0	1	1	0	0	1
518	1	0	0	0	0	1	1	1	1	1	0	0	0	0	0	0	2	0	2	2	0	0	0	0	0	1	0	2	0	0	0	2	1	1	1	1	1	1	0	0	0	0	0	0	2	1	0	1	1
519	1	0	0	0	0	0	1	0	0	0	1	1	1	0	0	0	1	1	1	1	0	0	0	0	0	2	0	1	2	1	0	1	1	2	0	2	1	0	0	1	0	0	0	0	0	1	0	1	0
520	0	0	0	0	0	0	1	0	1	1	1	0	1	0	0	0	1	0	2	2	0	0	0	0	0	1	0	2	0	2	0	1	1	1	0	2	1	0	0	1	0	1	0	0	1	0	0	1	0
521	1	0	0	0	0	0	2	1	2	1	0	0	0	0	0	0	1	2	0	0	1	0	0	0	0	1	1	2	1	1	0	1	1	1	1	1	1	0	0	1	0	0	0	0	0	1	0	2	0
522	0	0	0	0	0	2	2	0	2	2	0	1	2	1	1	0	1	2	0	0	1	0	0	0	0	0	0	2	1	1	0	1	0	1	1	1	2	0	0	2	0	0	0	0	0	1	0	2	0
523	1	0	0	0	0	0	2	1	1	1	0	0	1	0	0	0	1	0	2	2	0	0	0	0	0	1	0	2	0	2	2	2	2	0	1	1	1	0	0	1	0	0	0	0	0	0	0	0	0
524	1	0	0	1	0	2	2	0	1	1	0	0	1	0	0	0	1	0	2	2	0	0	0	0	0	0	0	2	0	2	1	2	1	2	0	2	1	0	0	1	0	0	0	0	0	0	0	0	0
525	0	0	0	0	0	0	1	0	1	0	1	0	0	0	0	0	2	0	2	2	1	0	1	0	0	2	0	2	1	2	0	1	1	1	0	2	0	0	0	2	1	1	0	0	1	1	0	0	0
526	1	0	1	0	0	2	1	1	2	2	0	0	1	0	0	0	0	1	1	1	1	0	0	0	0	2	1	2	1	1	0	2	1	1	1	1	1	1	0	0	0	0	0	0	1	0	0	1	0
527	1	0	0	1	0	1	2	0	1	1	0	0	0	0	0	0	1	2	0	0	1	1	0	0	0	2	0	1	1	1	0	2	1	2	0	2	2	0	0	1	0	0	1	0	0	0	0	0	2
528	1	0	0	1	0	1	2	1	2	1	0	0	0	0	0	0	1	0	2	2	0	0	0	0	0	1	0	2	1	0	1	0	0	1	0	2	1	0	0	0	0	0	0	1	0	1	0	0	0
529	1	0	0	0	0	1	2	0	1	0	0	0	0	0	0	0	0	1	1	1	0	0	0	0	0	1	0	0	2	0	0	1	0	2	1	2	0	0	0	1	0	0	0	0	0	1	0	2	0
530	0	0	0	1	0	2	2	0	1	1	0	1	1	0	0	0	2	1	1	1	1	0	0	0	0	1	0	1	1	1	0	0	1	1	1	1	1	0	0	0	0	0	0	1	0	0	0	0	1
531	1	0	0	0	0	0	2	0	1	0	0	0	1	0	0	0	2	0	1	1	0	0	0	0	0	2	0	1	1	1	0	0	1	1	1	2	2	0	0	0	0	0	0	0	0	2	0	1	0
532	0	0	0	0	0	2	1	0	0	0	0	0	0	0	0	0	1	1	1	1	0	0	0	0	0	1	0	2	1	2	0	1	1	0	1	1	1	1	0	0	0	0	1	0	1	1	0	1	1
533	0	0	0	0	0	1	1	0	1	1	1	0	0	0	0	0	1	2	0	0	1	0	1	0	0	2	0	2	1	2	0	1	0	2	0	2	1	1	0	0	0	0	0	0	0	2	0	2	0
534	0	0	0	1	0	1	1	0	0	0	0	0	0	0	0	0	2	1	1	1	1	0	0	0	0	2	0	1	1	1	0	1	1	2	0	2	2	0	0	0	0	0	0	0	0	0	0	2	0
535	0	0	0	1	0	1	1	0	1	1	1	0	1	0	0	0	1	1	1	1	1	0	1	0	0	0	0	2	1	1	1	1	1	2	0	2	1	0	0	2	0	1	0	0	0	0	0	0	0
536	1	0	0	0	0	2	2	0	1	0	1	0	0	0	0	0	2	1	1	2	0	1	0	0	0	1	1	2	1	1	0	1	1	1	1	1	1	0	0	1	0	0	1	0	1	1	0	2	0
537	1	0	0	0	0	1	1	0	1	0	1	1	1	0	0	1	2	0	1	1	0	1	0	0	0	2	0	1	2	0	0	1	1	2	1	2	1	1	0	0	0	0	1	0	0	1	0	0	1
538	1	0	0	0	0	1	1	1	1	1	0	0	0	0	0	0	2	1	1	1	1	1	1	1	1	0	0	1	1	1	0	1	2	0	2	0	1	1	0	0	0	0	2	0	1	1	0	0	0
539	0	1	1	0	1	1	2	0	1	1	0	0	0	0	0	0	0	1	1	1	0	0	1	0	0	1	0	2	1	1	0	2	1	1	1	1	1	0	0	1	0	0	0	0	0	1	0	2	0
540	0	0	0	0	0	1	2	0	2	1	0	0	0	0	0	0	1	1	1	1	1	0	0	0	0	1	0	2	0	2	2	1	1	0	1	1	2	0	0	1	0	0	0	0	0	1	0	2	0
541	1	0	0	1	0	1	2	0	0	0	1	0	0	0	0	0	1	1	1	1	0	0	0	0	0	0	0	2	0	1	0	1	0	1	1	1	1	0	0	0	0	0	0	0	1	0	0	1	0
542	1	0	0	0	0	1	1	1	1	1	1	1	1	0	0	0	1	2	1	1	0	0	0	0	0	1	0	1	1	2	0	1	1	0	1	1	1	0	0	1	0	0	0	0	1	0	0	1	1
543	0	0	0	0	0	1	2	0	1	0	0	1	1	0	0	1	1	1	1	1	1	1	0	0	0	2	0	1	0	1	0	0	0	2	0	2	1	0	0	1	0	0	0	0	0	0	0	2	0
544	1	0	0	1	0	2	2	0	1	0	0	0	0	0	0	0	1	1	1	2	0	2	1	1	1	1	1	1	0	0	0	2	1	2	0	2	1	0	0	0	1	0	0	1	0	0	0	1	1
545	0	0	0	1	0	2	2	0	2	1	1	0	1	0	0	0	2	1	2	2	0	1	0	0	0	0	0	2	0	1	1	1	0	2	0	2	1	0	0	1	0	0	0	0	0	0	0	1	0
546	1	0	0	0	0	1	1	1	2	2	1	1	1	0	0	0	2	0	2	2	0	0	1	0	0	0	0	2	1	1	1	0	0	1	2	2	2	0	0	0	0	1	0	0	1	1	0	1	0
547	0	0	0	0	0	0	2	1	2	1	0	0	0	0	0	0	0	0	2	2	1	0	1	0	0	2	0	1	1	0	0	0	0	2	0	2	1	0	0	1	0	0	0	0	0	1	0	0	0
548	1	0	0	0	0	0	1	0	1	1	1	1	1	0	0	0	0	1	1	1	0	0	1	0	0	1	0	2	1	1	0	0	1	2	0	2	1	1	0	0	0	0	0	0	0	0	0	1	1
549	1	0	1	1	0	1	2	1	2	2	0	0	0	0	0	0	1	1	1	1	1	1	1	1	1	1	0	1	0	1	1	1	0	2	0	2	2	1	0	0	0	0	0	1	0	0	0	1	1
550	1	0	0	0	0	0	1	0	1	0	1	0	1	0	0	0	1	0	1	2	0	0	0	0	0	1	1	2	0	1	1	0	1	1	1	2	2	0	0	2	0	0	0	2	0	2	0	2	0
551	0	1	0	0	0	1	2	0	2	2	0	0	2	1	1	0	0	1	1	1	0	0	1	1	1	1	0	2	0	2	1	0	0	1	1	1	1	0	0	0	0	0	0	0	0	1	0	1	0
552	1	0	1	1	0	1	1	0	0	0	1	0	1	0	0	0	1	1	1	0	1	1	0	0	0	0	0	1	2	0	1	1	2	1	2	2	2	0	0	0	0	0	0	0	1	0	0	1	0
553	0	0	0	0	0	1	1	0	2	2	0	0	0	0	0	0	1	0	2	1	1	0	0	0	0	0	0	2	1	1	0	0	0	2	1	1	1	0	1	1	0	1	0	0	1	1	0	1	0
554	1	0	0	0	0	1	2	0	2	2	0	0	0	0	0	0	1	2	0	1	1	1	0	0	0	1	0	2	0	2	0	1	1	1	0	2	1	0	0	1	0	1	0	0	1	0	0	2	0
555	1	0	0	0	0	2	2	0	2	2	0	0	1	0	0	0	1	1	1	1	0	1	1	0	0	1	0	2	0	2	0	0	0	1	1	1	1	0	0	1	0	0	1	0	1	1	0	0	1
556	0	0	0	1	0	2	2	0	2	2	0	0	2	0	0	0	0	1	1	1	0	0	0	0	0	1	0	1	2	0	0	0	1	2	1	1	1	0	0	0	0	0	0	0	1	0	0	1	1
557	1	0	0	1	0	2	2	0	2	1	0	1	2	0	0	0	2	1	1	1	1	0	1	0	0	1	0	2	0	1	0	1	1	2	0	2	2	0	0	0	0	0	0	0	0	0	0	2	0
558	0	1	0	0	0	1	1	0	1	1	1	0	1	0	0	0	0	2	0	0	0	0	0	0	0	1	0	2	0	1	1	2	2	0	2	0	1	0	1	0	0	0	0	1	0	0	0	2	0
559	1	0	0	1	0	1	2	0	2	1	0	1	1	0	0	1	1	1	1	1	1	1	2	1	1	1	0	2	1	1	0	0	0	1	1	1	1	1	0	0	0	0	0	0	0	1	0	2	0
560	0	0	0	2	0	2	2	0	1	0	0	0	0	0	0	0	0	1	1	1	0	0	0	0	0	1	0	2	1	1	2	1	2	1	1	1	1	0	0	1	0	0	0	0	0	1	0	1	0
561	1	0	0	0	0	0	2	0	2	2	0	1	0	0	0	0	1	1	1	1	0	0	0	0	0	1	0	2	0	2	1	0	1	0	2	2	1	1	0	0	0	0	0	0	0	1	0	2	0
562	0	0	0	0	0	1	1	1	2	2	1	0	0	0	0	0	0	1	1	1	0	0	0	0	0	0	1	2	1	1	0	1	1	1	1	1	1	0	0	2	0	1	0	0	1	0	0	2	0
563	0	0	0	0	0	2	2	0	2	1	0	0	0	0	0	0	0	0	2	1	1	0	0	0	0	0	0	2	1	1	0	1	1	2	1	2	2	0	0	1	0	2	0	0	0	0	0	1	1
564	1	0	0	1	0	1	2	0	1	1	0	0	0	0	0	0	1	1	1	1	1	1	0	0	0	0	0	2	0	1	0	0	1	1	1	2	2	0	0	0	1	1	0	0	0	1	0	0	0
565	0	0	0	1	0	2	1	1	1	1	1	0	0	0	0	0	1	1	1	0	0	1	0	0	0	1	1	2	0	1	1	0	1	2	0	2	2	0	0	0	0	1	0	0	1	0	0	1	1
566	1	0	0	0	0	0	2	0	2	2	0	0	1	0	0	0	1	1	1	1	0	2	1	1	1	1	0	2	0	2	1	0	1	0	1	1	1	1	0	0	0	0	1	0	2	0	0	1	0
567	1	0	0	1	0	2	1	0	0	0	1	1	1	0	0	1	1	0	2	2	0	0	1	0	0	1	0	2	0	2	0	1	1	1	1	1	2	0	1	0	0	0	0	0	0	1	0	1	0
568	1	0	0	0	0	1	2	0	0	0	0	0	1	0	0	0	1	1	0	0	1	0	0	0	0	0	0	0	1	0	0	1	1	1	2	1	2	0	0	0	0	0	1	0	0	1	0	2	0
569	0	0	0	1	0	1	1	0	2	1	0	0	0	0	0	0	1	1	1	1	1	0	0	0	0	1	0	2	0	2	0	0	0	2	0	2	0	0	0	1	0	0	1	0	1	2	0	1	1
570	0	0	0	0	0	2	2	0	1	1	0	0	0	0	0	0	0	1	1	1	0	0	0	0	0	2	0	2	1	1	0	1	1	0	1	1	1	1	0	0	0	0	0	0	1	0	0	2	0
571	0	0	0	0	0	1	1	0	1	1	0	0	0	0	0	0	0	0	1	2	0	0	0	0	0	2	0	2	0	0	0	1	1	2	0	2	1	0	0	1	0	1	0	1	2	1	0	2	0
572	0	0	0	0	0	1	2	0	0	0	0	0	0	0	0	0	1	2	0	0	1	1	0	0	0	0	0	2	0	1	1	0	1	1	0	2	1	0	1	0	0	0	1	0	0	1	0	1	1
573	1	0	1	2	0	2	2	1	2	2	0	2	2	0	0	1	1	1	1	1	0	0	0	0	0	2	0	2	1	1	0	1	1	1	0	2	1	0	0	1	0	0	0	0	0	1	0	0	0
574	0	0	0	0	0	0	2	0	1	1	0	0	0	0	0	0	1	1	1	1	1	0	0	0	0	2	0	2	0	1	0	1	0	1	1	1	1	0	1	0	0	0	0	1	0	1	0	1	0
575	1	0	1	1	1	1	2	0	2	1	0	0	0	0	0	0	0	1	1	1	1	0	0	0	0	0	0	1	0	1	0	1	1	1	0	2	0	0	0	1	0	0	1	0	1	1	0	2	0
576	1	1	0	0	0	1	0	0	1	1	1	0	0	0	0	0	1	1	1	1	0	1	1	1	1	1	1	1	1	0	0	2	1	1	0	2	1	0	0	0	0	0	0	0	0	1	0	1	0
577	1	1	0	0	0	1	2	0	2	0	0	0	2	0	0	0	1	0	2	2	0	0	0	0	0	0	0	2	0	2	2	0	1	1	0	2	2	0	0	0	0	0	0	0	0	1	0	2	0
578	1	0	0	0	0	1	1	0	1	1	0	0	1	0	0	0	1	1	1	1	1	0	0	0	0	1	0	2	1	1	0	0	1	1	1	2	1	0	0	0	0	0	0	0	0	1	0	2	0
579	0	0	0	0	0	1	2	0	1	1	1	0	0	0	0	0	2	1	1	1	0	0	0	0	0	1	0	2	0	2	0	1	1	2	0	2	1	1	1	1	1	0	0	0	1	0	0	2	0
580	1	0	0	0	0	2	1	0	1	1	0	1	2	0	0	0	1	1	2	2	0	1	1	1	1	0	0	1	2	1	0	0	1	0	0	2	1	0	0	1	0	0	1	0	1	1	0	2	0
581	0	0	0	0	0	2	1	0	1	1	0	0	1	0	0	0	2	2	0	0	1	0	0	0	0	0	1	2	0	1	0	0	0	2	0	2	1	0	0	2	0	1	0	0	1	0	0	1	0
582	0	0	0	0	0	1	2	0	2	2	0	0	1	0	0	0	1	1	1	1	0	0	0	0	0	0	0	2	1	1	2	0	1	2	0	2	2	0	0	1	0	0	0	0	0	0	0	1	0
583	1	0	0	0	0	2	2	1	1	1	0	0	0	0	0	0	1	1	1	1	0	1	1	0	0	0	0	2	1	2	0	0	0	2	0	2	2	0	0	2	0	0	1	1	0	1	0	2	0
584	1	0	0	0	0	1	2	1	2	1	0	1	2	0	0	0	2	1	1	2	0	1	0	0	0	2	0	0	2	0	0	1	0	2	0	2	0	0	0	1	0	0	0	2	0	2	0	1	0
585	0	0	1	1	0	1	1	0	1	1	0	0	1	0	0	0	1	2	0	0	1	0	0	0	0	1	0	1	1	1	0	0	2	1	1	2	2	1	0	0	0	2	0	0	0	1	0	2	0
586	1	0	0	1	0	1	2	1	2	1	0	0	0	0	0	0	1	1	1	1	1	0	0	0	0	1	0	2	0	2	1	0	1	1	1	2	1	0	0	0	0	0	0	0	0	0	0	0	1
587	0	0	0	0	0	2	2	0	2	1	1	0	0	0	0	0	1	2	1	1	0	0	1	0	0	1	1	2	0	1	0	0	1	1	1	2	2	0	0	1	0	0	1	0	1	0	0	1	1
588	1	0	0	0	0	1	2	1	1	1	0	0	0	0	0	0	0	0	2	2	0	1	0	0	0	1	2	2	1	0	1	2	2	0	1	1	1	0	0	0	0	0	0	0	2	1	0	2	0
589	1	0	0	1	0	1	1	0	0	0	2	0	1	1	0	0	1	2	0	0	1	1	1	1	1	1	0	2	1	1	2	1	1	0	0	1	2	0	0	1	0	0	1	0	1	0	0	2	0
590	1	0	0	2	0	2	2	0	1	0	0	2	2	0	0	0	1	2	0	0	1	0	0	0	0	1	0	2	1	0	0	2	2	0	2	0	0	0	1	0	1	1	0	1	1	1	0	2	0
591	1	0	0	1	0	1	2	1	1	1	0	0	0	0	0	0	0	2	0	1	1	1	0	0	0	1	0	1	1	1	0	0	0	2	0	1	1	0	0	0	0	0	0	1	0	1	0	1	1
592	1	0	0	0	0	1	2	1	2	2	0	1	1	0	0	0	1	0	2	2	0	0	0	0	0	1	0	2	1	0	1	0	0	1	2	2	2	0	0	0	0	0	0	0	2	0	0	0	0
593	1	0	0	1	0	1	2	0	2	2	0	0	0	0	0	0	0	2	0	1	1	0	0	0	0	1	0	1	1	1	1	2	2	1	1	2	2	0	0	0	0	0	0	0	0	0	0	0	0
594	1	0	0	0	0	0	1	0	1	1	1	1	1	0	0	1	1	1	1	1	1	0	0	0	0	1	0	2	0	2	0	1	1	2	1	2	1	0	0	0	0	0	1	0	1	0	0	1	0
595	1	0	0	0	0	2	2	1	2	1	0	1	1	0	0	0	1	0	2	2	0	0	0	0	0	1	0	2	1	2	0	0	0	2	0	2	1	0	0	0	0	0	0	0	1	0	0	1	0
596	0	0	1	0	1	1	1	0	1	1	0	1	1	0	0	0	1	1	1	1	1	0	0	0	0	1	0	1	1	1	1	1	1	1	2	1	1	1	1	1	1	0	0	0	0	2	0	2	0
597	1	0	0	0	0	1	2	1	2	2	0	0	1	0	0	0	2	0	2	2	0	0	0	0	0	1	0	2	0	2	2	0	1	1	0	2	0	1	0	0	0	0	0	0	0	0	0	1	1
598	1	1	0	0	0	0	2	0	2	0	0	0	1	0	0	0	0	0	2	1	1	1	0	0	0	0	0	2	0	2	2	0	2	0	1	2	2	1	1	0	1	2	0	0	0	0	0	2	0
599	1	0	0	0	0	1	2	0	2	2	0	1	2	0	0	0	0	0	2	1	1	1	0	0	0	1	1	2	2	1	1	0	0	2	0	2	2	0	0	1	0	1	0	1	0	1	1	0	1
600	1	0	0	0	0	1	1	0	2	2	0	1	2	0	0	0	0	1	1	1	0	1	0	0	0	1	0	0	2	0	0	1	1	1	1	2	2	0	0	0	0	0	0	0	0	1	0	1	0
601	0	0	1	1	0	2	1	0	2	1	0	1	1	1	1	0	2	2	0	0	0	0	0	0	0	2	1	2	1	1	0	1	2	1	1	1	1	0	0	2	0	0	1	0	1	1	0	2	0
602	0	1	0	0	0	1	2	1	2	2	0	2	2	0	0	0	1	1	1	0	1	1	1	1	1	1	0	2	0	1	0	1	1	1	1	2	2	1	0	0	0	0	2	0	2	0	0	0	0
603	1	0	0	0	0	0	2	0	1	0	1	0	1	0	0	0	2	1	1	1	1	1	0	0	0	1	0	1	0	1	0	1	1	1	0	2	1	0	0	2	0	0	0	0	0	1	0	1	0
604	1	0	0	1	0	2	1	0	2	1	0	0	1	0	0	0	2	2	0	0	2	0	0	0	0	2	1	2	0	1	0	0	1	1	1	1	1	0	0	0	0	0	0	1	1	2	0	1	0
605	0	0	0	1	0	1	2	0	2	2	0	0	1	1	1	0	1	1	1	1	0	1	1	1	1	2	0	2	1	2	0	0	0	2	0	1	1	0	0	2	0	0	0	0	1	2	0	0	0
606	1	1	0	0	0	1	2	0	1	1	1	0	0	0	0	0	1	1	1	0	1	0	0	0	0	2	0	2	0	2	0	1	1	0	0	1	2	0	0	0	1	0	0	0	0	1	0	1	0
607	0	0	0	0	0	1	1	0	0	0	1	0	1	0	0	0	0	1	1	1	1	0	0	0	0	1	0	2	0	1	1	2	2	1	0	2	2	0	0	1	0	2	0	0	0	1	0	2	0
608	0	0	0	1	0	1	2	1	1	1	0	0	0	0	0	0	2	0	2	2	0	0	0	0	0	0	0	2	0	1	1	1	1	0	0	1	1	0	1	1	0	0	1	0	1	0	0	1	0
609	1	0	0	0	0	0	2	0	2	2	0	1	2	0	0	1	1	1	1	1	1	1	2	1	1	0	0	2	1	1	1	1	1	1	0	2	1	1	0	0	0	0	0	0	0	1	0	2	0
610	0	0	1	0	1	2	2	1	2	1	0	0	0	0	0	0	2	0	2	2	0	0	0	0	0	1	0	2	1	1	0	0	1	1	1	1	2	1	0	0	0	0	0	0	0	1	0	1	0
611	1	0	0	0	0	0	2	0	1	1	0	0	1	0	0	0	1	0	2	2	0	1	0	0	0	0	0	2	0	2	1	0	0	1	2	2	1	0	0	0	0	0	0	1	0	0	0	0	0
612	0	0	0	1	0	2	2	0	1	0	0	0	1	0	0	0	2	0	2	2	0	0	0	0	0	0	0	1	2	0	0	0	1	2	0	2	0	1	0	1	0	0	0	1	0	0	0	0	0
613	1	0	0	0	0	2	2	1	1	1	0	0	0	0	0	0	0	0	2	2	0	2	1	1	1	1	0	1	1	1	0	0	0	2	0	2	1	1	0	0	0	0	1	0	1	0	0	1	1
614	0	1	0	0	0	2	2	0	2	1	0	0	0	0	0	0	1	1	1	1	0	0	0	0	0	1	0	2	1	0	1	0	1	0	0	2	1	1	1	0	0	0	0	0	0	1	0	1	1
615	0	0	0	1	0	2	1	0	0	0	2	0	0	0	0	0	2	2	0	0	0	1	0	0	0	0	0	2	1	1	0	1	1	2	0	2	1	1	0	0	0	1	0	0	1	0	0	1	0
616	1	0	0	0	0	0	2	0	2	2	0	1	1	0	0	0	1	0	2	2	0	0	0	0	0	1	0	1	1	1	0	2	2	0	1	1	2	0	0	0	0	0	1	0	1	1	0	2	0
617	1	0	0	1	0	2	2	0	2	2	0	0	0	0	0	0	1	2	0	0	2	1	1	1	1	1	0	2	1	1	1	0	1	0	1	2	0	0	1	1	0	1	0	0	2	0	0	1	0
618	1	0	0	1	0	2	2	0	2	2	0	0	0	0	0	0	2	0	2	2	0	0	0	0	0	0	0	2	0	2	0	1	0	1	0	2	2	0	0	1	0	1	0	0	1	1	0	1	0
619	0	0	0	0	0	1	2	0	1	0	0	1	1	0	0	0	2	1	1	1	1	1	0	0	0	2	0	2	1	0	0	0	1	1	0	2	2	0	0	0	0	1	0	0	1	1	0	2	0
620	0	0	0	1	0	1	1	1	2	2	0	0	2	0	0	0	2	0	2	2	0	1	0	0	0	0	0	2	1	1	1	1	1	0	1	1	2	0	0	0	0	0	0	0	0	0	0	2	0
621	0	0	0	0	0	1	1	0	2	2	0	1	1	0	0	0	2	1	1	1	0	0	0	0	0	0	0	1	0	1	0	1	1	0	1	1	0	0	0	1	0	0	1	0	0	0	0	1	1
622	1	1	0	0	0	2	2	0	2	1	0	1	2	0	0	1	1	1	1	1	0	0	0	0	0	2	0	1	1	1	0	2	2	1	0	2	0	1	1	1	0	1	0	0	2	0	0	2	0
623	0	0	1	1	1	1	2	0	2	1	0	0	0	0	0	0	2	0	2	2	0	0	1	0	0	0	0	2	0	1	1	1	1	1	1	1	1	0	0	0	0	0	0	0	2	2	0	1	0
624	1	0	0	0	0	1	1	0	1	1	1	0	1	0	0	0	1	1	2	2	0	1	0	0	0	1	0	2	0	2	0	0	1	0	1	2	0	1	0	1	0	1	0	0	1	0	0	2	0
625	0	0	0	0	0	1	2	0	1	0	0	0	0	0	0	0	0	0	2	1	1	0	0	0	0	0	0	1	1	1	0	1	2	2	0	2	1	0	0	2	0	0	0	0	1	1	0	1	0
626	1	0	0	0	0	0	2	0	1	0	0	0	1	0	0	0	2	0	2	2	0	1	0	0	0	1	0	2	0	1	0	0	2	0	2	1	1	0	0	0	0	0	0	0	0	1	0	1	0
627	1	0	0	1	0	2	1	0	1	1	0	0	0	0	0	0	1	0	2	1	1	1	0	0	0	0	0	2	0	1	1	1	1	1	1	1	1	0	0	1	0	1	0	1	1	0	0	0	1
628	1	0	0	0	0	1	1	0	1	1	0	0	2	1	1	0	0	0	2	1	1	0	0	0	0	1	0	2	0	2	1	0	2	1	2	1	2	0	0	0	0	0	0	0	0	0	0	1	1
629	0	0	0	0	0	1	1	1	1	1	1	1	2	0	0	1	0	1	1	1	0	1	0	0	0	0	0	2	0	2	0	2	1	2	0	2	2	0	0	2	1	0	0	0	1	1	0	0	1
630	1	0	0	1	0	1	2	1	1	1	0	1	0	0	0	0	2	2	0	1	1	0	0	0	0	1	1	2	1	1	0	0	1	2	0	2	2	0	0	0	0	0	2	0	2	0	0	1	0
631	0	0	0	1	0	1	2	0	2	0	0	0	1	0	0	0	0	1	1	1	1	0	1	0	0	1	0	1	0	1	0	0	1	0	1	1	2	0	0	0	0	0	0	0	1	1	0	1	0
632	1	0	0	0	0	1	1	1	2	2	0	1	2	0	0	0	1	0	2	2	0	0	0	0	0	2	1	2	1	1	0	0	1	1	0	2	2	0	0	1	0	0	0	0	0	0	0	1	0
633	1	0	0	0	0	2	1	0	2	2	0	0	1	0	0	0	1	0	2	1	1	0	0	0	0	2	0	2	0	1	1	0	1	1	1	1	2	1	0	0	0	0	1	0	1	0	0	2	0
634	0	0	0	1	0	2	2	0	1	0	0	1	1	0	0	1	1	1	1	1	0	0	0	0	0	1	0	2	0	1	0	1	1	1	0	2	1	0	0	1	0	1	0	0	1	0	0	1	0
635	0	0	0	1	0	1	2	0	2	2	0	1	1	0	0	1	0	0	2	2	0	0	0	0	0	1	0	2	0	2	0	0	2	1	1	2	2	0	0	0	0	0	1	0	1	2	0	2	0
636	1	0	0	0	0	2	1	1	2	2	0	0	0	0	0	0	1	2	0	1	0	0	0	0	0	0	0	1	2	1	0	1	0	1	1	1	1	0	0	0	0	0	1	0	1	2	0	2	0
637	0	0	1	0	0	0	2	1	2	2	0	1	2	0	0	0	2	1	1	1	1	0	1	0	0	0	1	2	1	0	0	1	1	1	1	1	0	2	0	0	0	0	1	0	1	1	0	0	1
638	1	0	1	1	0	2	1	0	1	0	1	0	1	0	0	0	1	1	1	1	1	0	1	0	0	1	0	2	0	2	0	0	1	1	1	1	1	0	0	0	0	1	0	1	2	1	0	2	0
639	1	0	0	0	0	0	2	0	2	1	0	0	0	0	0	0	1	1	1	1	0	1	0	0	0	1	0	2	0	0	0	1	1	2	1	2	1	1	0	0	0	0	0	0	0	2	0	2	0
640	1	0	0	1	0	2	1	0	1	0	1	0	0	0	0	1	0	0	1	2	0	0	1	0	0	0	0	2	0	2	0	0	2	0	2	1	1	0	0	0	0	0	0	0	0	0	0	2	0
641	1	0	0	0	0	0	1	0	0	0	1	0	2	1	1	0	0	2	0	0	0	0	0	0	0	2	0	2	1	1	1	0	0	2	0	2	1	0	1	0	0	0	0	0	1	0	0	1	0
642	1	0	0	0	0	2	2	1	2	1	0	0	0	0	0	0	1	1	1	1	1	0	0	0	0	1	0	2	0	1	1	0	0	2	0	2	1	0	1	0	0	0	0	1	0	0	0	1	0
643	1	0	0	0	0	0	2	0	1	0	0	0	0	0	0	0	0	0	2	2	0	1	1	1	1	1	0	2	0	2	0	2	1	2	0	2	2	0	0	0	0	0	0	1	1	1	0	2	0
644	0	1	1	0	1	1	2	0	2	1	0	1	2	0	0	1	2	2	0	0	1	0	1	0	0	1	0	1	2	0	1	2	2	0	1	1	1	0	0	1	1	0	1	0	1	1	0	1	0
645	0	0	0	1	0	2	1	0	0	0	0	1	2	0	0	1	1	0	2	2	0	0	0	0	0	0	0	2	1	1	1	0	1	1	1	1	0	1	0	1	0	0	0	0	1	0	0	0	1
646	1	0	0	0	0	0	2	1	1	1	1	0	2	0	0	0	1	1	2	2	0	1	1	1	1	1	0	0	1	0	0	0	0	1	0	2	1	0	0	1	0	0	0	0	1	0	0	1	0
647	0	0	0	0	0	2	2	0	2	2	0	0	1	0	0	0	1	1	1	1	0	0	0	0	0	1	0	1	1	0	0	0	2	0	2	2	2	1	1	0	1	0	0	1	0	0	0	1	0
648	1	0	0	0	0	2	1	0	1	1	1	1	1	0	0	1	1	1	1	1	0	1	1	0	0	1	0	2	1	1	1	0	0	1	0	2	1	1	0	0	0	0	0	0	1	1	0	0	0
649	0	0	0	1	0	1	2	0	2	2	0	0	0	0	0	1	1	0	1	2	0	0	0	0	0	1	0	2	1	2	0	0	0	1	0	2	1	0	1	0	0	0	0	0	0	0	0	1	1
650	0	0	0	0	0	0	1	0	0	0	2	0	1	0	0	0	1	1	1	1	0	0	1	0	0	1	0	2	1	1	0	0	0	1	0	2	1	0	0	0	1	0	0	0	0	1	0	1	0
651	1	0	0	0	0	1	2	0	1	1	0	0	0	0	0	0	0	0	2	2	0	0	0	0	0	1	0	2	0	1	1	0	0	1	1	1	1	0	0	0	0	1	0	1	1	0	0	1	0
652	1	0	0	0	0	1	1	0	2	2	0	0	1	0	0	0	1	1	1	1	1	0	0	0	0	1	0	2	1	0	0	0	0	2	1	2	2	0	0	1	0	0	0	0	0	0	0	0	2
653	0	0	0	0	0	1	2	0	1	1	0	1	1	0	0	1	0	2	0	0	0	0	1	0	0	2	0	1	1	1	1	1	2	0	1	1	1	0	0	0	1	0	0	0	1	1	0	0	0
654	1	0	0	0	0	1	1	0	1	1	1	0	0	0	0	0	1	0	2	1	1	0	1	1	1	1	0	1	2	1	0	0	0	2	0	1	1	0	1	0	0	0	0	0	0	0	0	2	0
655	0	0	0	0	0	0	2	0	1	0	0	1	1	0	0	0	1	1	1	1	1	0	1	0	0	1	1	2	0	1	0	0	0	1	1	1	2	0	0	1	0	0	1	0	1	0	0	2	0
656	0	0	1	1	1	1	1	0	1	1	1	1	1	0	0	0	1	1	1	1	1	0	0	0	0	2	0	2	0	2	1	0	1	0	2	1	2	0	0	1	0	0	0	0	0	0	0	1	0
657	1	0	0	0	0	1	1	0	0	0	0	0	0	0	0	0	1	0	2	2	0	0	0	0	0	2	0	2	0	2	0	1	1	1	0	2	0	1	1	0	0	0	0	0	1	0	0	1	0
658	1	0	0	1	0	1	1	1	1	1	1	0	1	0	0	0	0	1	2	2	0	1	0	0	0	1	0	2	1	1	0	1	1	2	0	2	1	0	1	0	0	2	0	0	0	1	0	1	0
659	0	0	0	0	0	2	2	0	2	2	0	1	2	0	0	0	2	0	1	1	0	1	0	0	0	0	0	2	1	1	1	0	2	0	1	1	2	0	0	1	0	0	1	0	1	1	0	0	1
660	0	0	0	0	0	2	2	1	1	1	0	0	1	0	0	0	0	2	0	0	1	1	0	0	0	2	1	2	1	2	0	0	0	1	0	2	1	0	0	1	1	0	1	0	1	0	0	1	0
661	0	0	0	1	0	2	2	0	2	1	0	1	2	1	1	0	0	2	0	1	1	0	0	0	0	1	0	1	0	1	1	1	1	2	0	2	2	0	0	1	0	0	0	1	0	0	0	1	0
662	0	0	0	0	0	1	1	1	2	2	0	0	0	0	0	0	0	0	1	1	1	0	0	0	0	1	0	2	0	2	1	1	1	2	0	2	2	0	0	1	0	0	0	0	0	2	0	2	0
663	0	0	0	1	0	1	2	0	1	0	0	0	0	0	0	0	1	1	1	1	1	0	0	0	0	1	0	2	0	2	1	1	1	2	1	2	1	0	0	0	0	0	0	0	0	0	0	2	0
664	0	0	1	1	0	1	1	0	1	1	0	1	1	0	0	0	1	1	1	2	0	0	0	0	0	2	0	2	1	1	2	0	1	1	1	1	0	1	0	1	0	0	0	0	1	0	0	2	0
665	1	0	0	0	0	0	2	0	0	0	0	0	2	0	0	0	2	0	1	1	0	0	0	0	0	2	0	2	0	2	0	0	1	1	1	1	2	0	0	0	1	1	0	0	0	2	0	2	0
666	1	0	1	0	1	1	2	0	1	0	0	0	0	0	0	0	0	0	2	2	0	0	2	0	0	1	0	2	2	0	0	0	1	1	1	1	1	1	0	1	0	1	0	0	1	0	0	2	0
667	1	0	0	0	0	1	2	0	1	0	0	0	0	0	0	0	1	1	1	1	0	0	0	0	0	1	0	2	1	1	0	0	0	2	0	2	1	0	0	0	0	0	1	0	1	0	0	1	0
668	0	0	0	0	0	1	2	0	1	1	0	1	1	0	0	0	2	0	1	1	0	0	2	0	0	0	0	1	1	1	0	1	1	0	1	1	2	0	0	0	0	0	0	0	1	1	0	2	0
669	0	0	0	0	0	1	1	0	1	0	1	0	1	0	0	0	2	1	1	1	0	1	1	1	1	1	0	2	0	2	0	0	0	2	1	1	1	0	0	0	0	0	0	0	1	1	0	2	0
670	0	1	0	0	0	1	1	0	2	1	0	0	0	0	0	0	2	1	1	1	1	0	1	0	0	1	0	1	0	1	0	1	0	2	0	2	1	0	0	2	0	2	0	0	0	0	0	2	0
671	0	1	0	0	0	1	2	0	1	0	0	1	1	0	0	1	1	1	1	0	1	0	0	0	0	2	0	2	1	2	1	0	2	1	0	2	2	0	0	0	0	0	0	0	0	0	0	1	0
672	0	0	0	0	0	0	2	0	2	2	0	1	1	0	0	0	1	2	1	1	0	1	0	0	0	1	0	2	0	2	1	1	1	2	0	2	1	0	0	2	0	1	0	1	2	1	0	1	0
673	0	0	1	1	0	1	2	1	2	2	0	0	0	0	0	0	2	0	2	2	0	0	0	0	0	1	0	2	0	1	0	1	1	2	0	2	1	0	0	1	0	0	0	0	0	1	0	2	0
674	1	0	0	1	0	1	1	0	0	0	0	0	2	0	0	0	1	0	2	2	0	1	0	0	0	1	0	1	1	0	0	0	0	2	0	2	2	1	0	0	0	1	1	0	1	0	0	2	0
675	0	0	0	0	0	2	2	1	1	1	0	0	2	0	0	0	2	0	1	2	0	0	0	0	0	1	0	2	0	0	0	0	0	2	0	2	1	0	0	1	0	0	0	0	0	1	0	1	1
676	1	0	0	0	0	2	2	0	0	0	1	1	2	0	0	1	0	2	1	1	0	1	0	0	0	0	0	2	1	2	0	0	1	1	1	1	1	0	0	1	1	0	0	0	0	0	0	2	0
677	1	0	1	1	1	1	1	1	1	1	1	0	1	1	1	0	0	0	2	2	0	0	0	0	0	0	0	0	1	0	0	1	2	0	0	2	0	0	0	1	0	0	0	0	1	1	0	2	0
678	1	0	0	1	0	2	1	0	1	1	0	0	1	0	0	0	2	0	1	1	0	0	0	0	0	0	0	2	1	1	1	1	1	0	1	1	1	0	0	1	0	1	0	0	1	0	0	1	1
679	0	1	0	0	0	1	2	0	2	1	0	0	1	0	0	0	1	1	1	1	1	0	1	0	0	0	1	2	0	1	0	2	1	2	0	2	1	0	1	0	0	0	0	1	1	2	0	2	0
680	0	0	0	0	0	2	2	0	2	2	0	1	0	0	0	0	1	1	1	1	1	0	1	0	0	2	0	1	0	1	0	0	0	1	1	1	1	0	0	1	0	1	0	0	1	1	0	1	1
681	0	0	0	0	0	1	2	0	2	1	0	0	0	0	0	0	1	2	0	1	1	0	0	0	0	1	0	1	1	0	0	0	0	2	0	2	1	0	0	2	1	0	0	1	0	1	0	0	0
682	1	0	0	0	0	1	1	0	2	2	0	0	0	0	0	0	0	1	0	0	0	1	0	0	0	1	0	2	1	2	0	0	0	1	1	1	2	0	0	2	0	0	0	0	0	1	0	1	1
683	1	0	0	1	0	2	1	0	1	0	1	1	1	0	0	1	2	0	2	2	0	0	0	0	0	1	0	2	0	1	0	0	1	2	1	2	1	0	0	0	0	0	0	2	0	2	0	0	0
684	0	0	0	0	0	2	1	0	1	1	0	0	0	0	0	1	1	1	1	1	0	0	0	0	0	1	0	2	1	2	0	0	0	2	0	2	1	0	1	0	0	0	0	1	0	0	0	1	0
685	0	0	1	1	0	1	2	0	1	1	1	0	1	1	1	0	1	1	1	1	0	1	0	0	0	0	0	2	2	2	0	1	1	1	1	1	1	0	0	0	0	0	0	0	0	1	0	2	0
686	0	0	0	1	0	1	2	1	2	1	0	1	2	0	0	0	2	1	1	1	1	0	0	0	0	1	0	2	1	2	0	0	0	2	0	2	2	0	0	0	0	0	0	0	0	1	0	2	0
687	1	0	0	0	0	1	1	0	1	0	1	0	1	0	0	0	2	0	2	2	0	0	0	0	0	2	0	2	2	1	0	1	0	1	1	1	1	0	0	1	0	0	0	0	0	0	0	2	0
688	1	0	0	1	0	1	1	0	0	0	2	0	1	0	0	0	0	1	0	0	0	0	1	0	0	2	0	2	0	1	0	1	2	2	0	2	1	0	0	2	0	0	1	0	2	2	0	1	0
689	0	0	0	0	0	0	1	1	1	1	1	0	0	0	0	0	1	0	1	1	0	1	0	0	0	1	0	2	0	2	1	1	1	1	1	1	2	0	0	0	1	0	0	1	0	1	0	1	0
690	0	0	0	0	0	0	2	0	2	0	0	1	1	0	0	1	0	2	0	1	0	1	0	0	0	1	0	1	1	2	0	1	1	2	1	2	2	1	0	0	0	0	1	0	1	0	0	2	0
691	0	0	0	0	0	2	1	0	0	0	1	1	1	0	0	0	1	0	1	1	0	0	1	1	1	0	0	1	1	1	0	1	2	0	1	1	1	0	1	1	0	0	0	0	1	1	0	0	1
692	1	0	0	1	0	2	2	1	2	1	0	0	0	0	0	0	0	0	2	1	1	1	0	0	0	1	0	2	0	2	0	2	1	1	0	2	2	0	0	1	0	1	0	1	0	1	0	0	1
693	1	0	0	1	0	1	2	0	1	0	1	0	0	0	0	0	2	0	2	2	0	0	0	0	0	1	0	1	0	1	0	0	0	2	0	2	1	1	0	1	0	0	0	0	2	0	0	2	0
694	1	0	0	0	0	2	2	1	1	1	0	1	1	0	0	1	1	0	2	1	1	0	0	0	0	1	0	1	1	0	0	0	2	0	1	1	1	1	0	0	0	0	0	0	1	0	1	1	0
695	1	0	0	0	0	0	1	1	2	2	0	1	2	0	0	0	1	0	2	2	0	0	0	0	0	1	0	2	0	1	0	1	1	1	0	2	1	0	0	1	0	0	0	0	0	0	0	2	0
696	0	0	0	0	0	0	1	0	0	0	1	1	1	0	0	1	1	0	2	2	0	1	0	0	0	1	0	2	0	1	0	1	1	1	0	2	1	0	0	0	0	0	0	1	0	0	0	1	1
697	0	0	0	1	0	1	1	1	1	1	1	0	0	0	0	0	0	2	1	2	0	0	1	0	0	0	0	1	1	1	0	1	1	1	1	1	1	0	1	0	1	0	0	0	0	0	1	1	0
698	1	0	0	0	0	2	1	0	0	0	2	1	1	0	0	1	2	2	1	1	1	0	0	0	0	2	0	2	2	0	0	0	1	1	1	1	0	1	0	0	0	0	0	0	0	0	0	2	0
699	0	0	0	1	0	1	2	0	1	1	1	1	2	0	0	0	1	0	1	2	0	0	0	0	0	2	0	2	0	2	1	2	2	0	2	0	2	0	0	2	0	0	1	0	2	1	0	1	0
700	0	0	0	0	0	0	2	0	2	0	0	0	0	0	0	0	1	0	1	1	1	0	0	0	0	2	0	2	0	2	0	2	2	0	1	1	2	1	0	0	0	0	0	1	1	1	0	1	0
701	0	0	0	1	0	1	1	1	2	2	0	0	0	0	0	0	1	0	1	1	0	1	0	0	0	1	0	1	1	1	0	0	1	1	0	2	1	1	0	0	0	0	0	0	0	1	0	2	0
702	1	0	0	0	0	0	2	0	2	2	0	0	0	0	0	0	1	0	2	2	0	0	0	0	0	1	0	2	0	2	0	0	1	2	0	2	2	0	0	0	0	0	0	0	2	1	0	2	0
703	1	0	0	0	0	0	2	0	2	1	0	1	1	0	0	1	1	0	2	2	0	0	1	0	0	0	0	2	1	1	0	0	1	2	0	2	1	0	0	1	0	0	0	0	1	0	0	1	1
704	1	0	0	0	0	1	2	0	1	0	1	1	1	0	0	1	1	2	0	1	0	0	1	0	0	1	0	1	1	1	0	1	1	0	1	1	1	0	1	0	0	0	0	0	0	1	0	2	0
705	0	0	1	0	0	0	2	0	1	1	0	0	2	1	1	0	0	0	2	2	0	0	0	0	0	2	0	2	0	2	0	1	1	1	0	2	1	0	0	1	0	0	1	1	1	2	0	2	0
706	0	0	0	1	0	2	1	0	1	0	1	1	2	0	0	0	2	2	0	1	1	0	1	0	0	0	0	1	0	1	0	1	1	1	2	1	1	0	0	2	0	1	0	1	1	0	0	1	1
707	1	0	0	0	0	0	2	0	2	1	0	0	0	0	0	0	0	1	2	2	0	1	0	0	0	0	0	2	0	2	0	2	2	1	0	2	2	0	0	0	0	1	0	0	0	1	0	2	0
708	0	0	0	0	0	0	2	0	2	2	0	1	1	0	0	1	1	0	2	2	0	1	1	1	1	1	1	1	0	0	0	0	1	1	1	2	1	0	0	0	1	0	0	0	1	1	0	2	0
709	0	0	0	1	0	1	2	0	2	2	0	1	1	0	0	0	2	0	1	1	0	0	0	0	0	0	0	2	1	1	1	1	2	2	0	2	2	0	0	0	0	0	0	0	0	1	0	2	0
710	1	1	0	0	0	1	1	0	0	0	0	1	1	0	0	0	1	1	1	1	1	1	0	0	0	0	0	2	0	2	1	0	1	1	1	2	2	0	0	1	0	0	0	0	0	2	0	2	0
711	1	0	0	0	0	1	2	1	1	1	0	0	1	0	0	0	1	0	2	2	0	1	0	0	0	0	0	2	0	1	0	1	0	2	0	2	1	1	0	1	0	0	0	0	1	1	0	1	1
712	0	0	1	1	1	2	2	0	2	1	0	1	1	0	0	1	2	0	2	2	0	0	1	0	0	0	0	1	2	0	0	0	1	1	1	1	0	0	1	0	1	0	0	0	1	1	0	1	0
713	0	0	0	1	0	1	0	0	0	0	2	0	1	0	0	0	1	2	1	2	0	0	1	0	0	2	1	2	1	1	0	0	2	1	2	1	1	0	0	0	0	0	0	0	0	0	0	1	0
714	0	0	1	0	0	0	1	0	1	1	1	0	1	0	0	0	1	1	1	1	0	1	0	0	0	1	1	2	1	0	0	1	1	1	1	1	1	1	0	0	0	0	0	0	0	1	0	0	1
715	0	0	0	0	0	1	2	0	2	1	0	0	0	0	0	0	2	0	1	1	0	0	1	0	0	2	0	2	0	2	0	0	1	2	0	2	1	1	0	1	0	0	0	0	0	1	0	2	0
716	1	0	1	0	0	0	1	0	1	1	1	1	1	0	0	0	2	1	1	1	1	1	0	0	0	1	0	2	2	2	0	0	0	2	0	2	2	0	0	1	0	0	0	0	0	1	0	1	0
717	0	0	0	0	0	2	2	0	2	2	0	0	0	0	0	0	0	1	1	1	1	0	0	0	0	1	0	2	0	1	1	1	2	1	1	1	1	1	0	0	0	0	1	0	1	0	0	1	0
718	0	0	0	0	0	1	2	1	1	1	0	0	1	0	0	0	2	0	2	2	0	1	1	0	0	0	0	2	2	1	0	1	1	0	1	1	2	0	0	2	0	0	0	0	0	1	0	2	0
719	1	1	1	1	0	2	2	0	1	1	0	0	0	0	0	0	1	1	1	1	0	1	0	0	0	0	1	1	1	0	0	0	2	1	0	2	1	0	1	0	0	0	0	0	0	1	0	2	0
720	1	0	0	0	0	0	1	0	0	0	0	0	0	0	0	0	2	0	1	1	0	2	1	1	1	1	0	1	1	1	1	0	0	1	1	1	0	0	1	1	0	0	1	0	1	0	0	1	0
721	1	0	0	0	0	0	2	0	1	1	0	1	1	0	0	1	0	0	2	2	0	0	1	0	0	0	0	1	1	1	0	0	1	2	0	2	2	0	0	1	0	0	1	0	2	1	0	2	0
722	0	0	0	1	0	1	1	0	1	1	2	0	1	0	0	0	2	2	0	0	1	0	2	0	0	0	0	2	0	2	1	0	0	2	0	2	2	0	0	0	0	0	1	0	1	2	0	0	0
723	1	0	0	0	0	0	1	0	1	0	1	0	1	0	0	0	1	0	2	2	0	1	1	1	1	0	0	2	1	1	1	0	1	1	1	1	1	0	0	1	1	0	2	0	2	1	1	1	0
724	1	0	0	0	0	1	2	1	2	1	0	0	1	0	0	0	1	1	1	1	1	0	0	0	0	1	0	1	1	1	0	0	0	1	1	1	2	0	0	1	1	0	1	0	1	1	0	1	0
725	0	0	0	0	0	0	2	1	1	1	0	0	1	1	1	0	2	0	2	2	0	0	1	0	0	1	0	1	1	1	1	1	2	0	1	2	1	0	0	1	0	0	0	0	0	1	0	1	0
726	0	0	0	0	0	0	1	0	1	1	1	0	0	0	0	0	1	1	1	1	0	1	0	0	0	0	0	1	1	1	0	1	1	1	0	2	2	0	0	0	0	0	0	0	1	1	0	2	0
727	0	0	0	2	0	2	0	0	1	1	1	1	1	0	0	1	1	1	1	1	1	1	0	0	0	1	0	2	0	1	1	0	1	2	0	2	2	0	0	0	1	0	0	0	1	0	0	0	0
728	0	0	0	0	0	1	2	0	1	1	0	0	1	0	0	0	2	0	2	2	0	0	1	0	0	1	0	2	0	2	1	2	2	1	1	2	1	1	0	0	0	0	0	1	0	1	0	2	0
729	0	1	0	0	0	1	1	0	1	0	1	0	1	0	0	0	2	0	2	2	1	0	0	0	0	1	0	2	0	2	0	0	1	2	1	2	1	0	0	1	1	1	0	0	1	1	0	0	1
730	0	0	0	0	0	0	2	0	2	1	0	0	0	0	0	0	1	1	1	1	0	1	0	0	0	2	0	2	0	2	0	2	1	0	1	1	0	1	0	1	0	2	0	0	1	0	0	1	1
731	1	0	0	0	0	0	1	0	2	2	0	1	1	0	0	0	1	1	1	1	1	0	0	0	0	1	0	2	1	2	0	1	1	1	1	1	1	0	0	1	0	1	0	0	0	1	0	1	0
732	0	0	0	0	0	0	2	0	2	1	0	0	0	0	0	0	2	0	2	2	0	0	0	0	0	1	1	2	1	0	1	0	1	1	0	2	0	0	1	1	0	1	0	0	0	1	0	1	0
733	0	0	0	0	0	1	2	0	2	2	0	0	0	0	0	0	0	2	0	0	0	1	0	0	0	0	0	2	1	1	1	1	1	0	1	1	2	0	0	1	0	1	0	0	1	1	0	0	1
734	1	0	0	0	0	2	2	1	1	1	0	0	0	0	0	1	0	1	1	1	1	0	0	0	0	1	0	2	1	1	1	0	1	1	0	2	1	1	1	0	1	0	0	0	0	0	0	1	0
735	0	0	0	1	0	1	2	0	1	0	0	0	0	0	0	0	1	2	0	0	1	0	0	0	0	1	0	1	1	0	0	0	0	2	0	2	0	0	0	2	1	1	0	0	0	1	0	1	1
736	0	0	0	0	0	2	2	1	1	1	0	0	0	0	0	0	1	1	1	1	1	1	0	0	0	2	0	2	2	2	0	0	0	2	0	2	1	0	0	1	0	0	0	0	0	0	0	1	1
737	0	0	0	0	0	2	2	0	2	2	0	0	0	0	0	0	1	1	1	1	0	0	0	0	0	0	0	1	2	0	1	0	0	1	2	2	2	0	0	1	0	1	0	0	1	1	0	1	1
738	1	0	0	0	0	1	2	1	1	1	0	1	1	0	0	0	2	2	1	1	0	0	0	0	0	1	0	2	1	2	0	0	1	2	1	1	1	0	0	0	0	0	0	0	0	1	0	0	0
739	0	0	0	0	0	2	2	0	1	1	1	1	1	0	0	0	0	0	2	2	1	0	0	0	0	0	0	0	2	0	0	1	2	0	2	0	1	0	0	2	0	1	0	1	1	0	0	2	0
740	0	0	0	0	0	1	1	0	0	0	1	1	2	0	0	0	1	2	0	0	1	0	1	0	0	2	0	2	1	1	1	0	1	1	1	1	2	0	0	0	0	0	1	0	1	2	0	0	1
741	0	0	0	1	0	1	1	0	1	1	1	0	0	0	0	0	0	1	2	1	1	0	0	0	0	1	0	0	2	0	0	0	1	1	1	2	1	0	0	0	0	0	0	0	1	1	0	1	1
742	1	0	0	0	0	1	2	0	2	1	0	0	0	0	0	0	1	0	1	2	0	0	0	0	0	1	0	2	0	2	1	1	0	2	0	2	1	1	0	1	0	1	0	0	1	0	1	1	0
743	1	0	0	0	0	0	2	1	2	2	0	1	1	0	0	1	1	0	2	2	0	1	0	0	0	0	0	2	0	1	0	0	0	2	0	2	0	1	1	1	0	1	0	0	0	0	0	0	2
744	1	0	0	2	0	2	1	0	2	1	0	2	2	0	0	0	0	1	1	1	1	0	1	0	0	0	0	2	0	2	1	2	1	0	2	0	1	0	0	1	1	0	0	1	0	1	0	1	0
745	0	0	0	1	0	1	2	1	2	2	0	1	2	0	0	0	0	0	2	1	1	0	0	0	0	1	0	1	1	1	1	0	1	1	0	2	1	1	0	1	0	0	0	1	0	0	0	2	0
746	0	1	0	0	0	1	2	0	1	1	0	2	2	0	0	0	0	1	1	1	1	0	0	0	0	1	0	1	2	0	1	0	0	1	1	1	2	0	0	0	0	0	1	0	1	0	0	1	0
747	1	0	0	1	0	2	1	0	1	1	2	1	1	0	0	0	2	0	1	1	0	1	0	0	0	1	0	2	1	2	0	1	1	0	2	0	1	0	0	0	0	0	1	0	1	1	0	1	0
748	0	0	1	2	0	2	1	1	1	1	0	0	2	0	0	0	2	0	2	1	1	1	1	0	0	1	1	2	2	1	1	1	1	1	0	2	0	1	0	1	0	0	0	0	0	0	0	2	0
749	1	0	0	0	0	2	2	0	2	0	1	0	1	0	0	0	2	1	1	1	1	0	0	0	0	2	0	2	0	1	1	1	2	0	2	0	1	0	0	0	0	0	0	1	0	1	0	2	0
750	1	0	0	0	0	1	2	0	2	2	0	0	0	0	0	0	1	0	2	1	1	0	0	0	0	1	0	2	1	1	1	1	1	1	0	2	1	1	0	0	0	0	0	0	1	0	0	1	1
751	1	0	0	0	0	1	1	1	1	1	1	1	1	0	0	0	2	1	2	2	1	1	1	1	1	1	0	1	2	1	0	2	1	0	2	0	2	0	0	1	0	0	0	0	1	1	0	1	0
752	1	0	2	0	1	0	2	1	2	1	0	0	0	0	0	0	0	2	0	1	1	1	1	0	0	0	0	2	0	2	1	1	1	1	1	2	1	0	0	1	0	0	0	0	1	0	0	0	1
753	0	0	0	1	0	1	2	0	2	1	0	0	2	1	1	0	1	2	1	1	0	1	1	1	1	1	0	1	1	0	0	0	2	1	0	2	1	1	0	0	0	0	0	0	0	1	0	2	0
754	1	0	1	0	1	1	1	0	1	0	1	1	2	1	1	0	0	1	0	0	0	0	1	0	0	1	0	2	0	2	0	0	2	2	0	2	0	0	1	1	0	0	1	0	1	1	0	1	0
755	1	0	0	0	0	0	1	1	1	1	1	0	1	0	0	0	1	1	1	1	0	2	1	1	1	1	0	2	0	2	0	1	1	1	0	2	2	1	0	0	0	0	1	0	1	0	0	1	0
756	0	0	0	2	0	2	1	0	1	1	0	0	0	0	0	0	1	0	2	1	0	0	0	0	0	0	0	2	0	2	0	1	1	1	1	1	1	1	0	1	0	0	0	0	0	0	0	1	0
757	0	0	0	0	0	0	1	0	1	1	1	0	0	0	0	0	1	0	2	1	1	0	0	0	0	1	0	0	1	0	0	0	0	2	0	2	0	0	0	1	0	0	0	1	1	1	0	1	1
758	0	0	0	0	0	1	2	1	2	2	0	0	1	0	0	0	0	2	0	0	0	1	0	0	0	2	0	0	1	0	0	0	1	1	1	1	1	0	0	1	0	0	0	0	0	0	0	1	0
759	0	0	0	1	0	1	2	0	1	0	0	0	2	0	0	0	1	1	1	1	0	0	0	0	0	2	0	2	1	2	0	0	1	1	0	2	1	1	0	0	0	0	0	0	0	1	0	1	1
760	1	0	0	0	0	0	2	0	2	1	0	0	1	0	0	0	0	2	1	1	0	1	0	0	0	1	0	1	2	0	1	0	0	2	0	2	1	0	0	2	0	0	1	0	2	2	0	0	0
761	0	0	0	1	0	1	1	0	0	0	1	0	1	0	0	0	1	1	1	1	0	1	0	0	0	2	0	2	1	1	1	0	0	1	2	2	0	1	0	1	0	1	0	0	1	1	0	2	0
762	1	0	0	1	0	1	2	0	0	0	0	1	2	0	0	0	0	0	2	1	1	0	1	0	0	1	0	2	2	1	0	1	1	2	0	2	2	0	0	0	0	1	0	1	1	0	0	2	0
763	0	0	0	0	0	1	1	0	1	1	1	0	0	0	0	0	2	0	2	2	0	1	1	0	0	1	0	1	0	1	0	1	0	1	1	1	1	0	0	1	0	0	0	0	0	2	0	2	0
764	1	0	0	0	0	0	2	0	2	1	1	0	0	0	0	0	0	0	2	2	0	0	0	0	0	2	1	2	0	1	0	0	1	2	1	2	2	0	0	0	0	0	0	0	0	1	0	0	0
765	1	0	1	1	0	1	2	0	2	1	0	1	1	0	0	1	1	0	1	1	0	1	0	0	0	1	0	1	0	1	0	1	1	2	1	2	2	0	0	1	0	0	0	0	0	0	0	1	1
766	1	0	0	1	0	2	2	0	1	1	0	0	0	0	0	0	1	2	0	0	1	0	1	0	0	0	1	2	1	1	0	2	2	2	0	2	2	0	0	2	0	0	0	0	0	0	0	2	0
767	1	0	0	0	0	2	1	0	1	1	0	1	1	0	0	0	1	2	0	0	0	0	0	0	0	1	0	2	0	1	0	1	1	0	1	1	1	0	0	0	0	0	0	0	0	0	0	0	0
768	1	0	1	0	1	1	1	0	2	1	0	0	0	0	0	0	2	1	1	2	0	0	0	0	0	1	0	1	1	1	0	0	2	0	2	1	1	0	0	1	0	1	0	0	1	0	0	1	0
769	0	0	0	1	0	2	2	0	1	0	0	0	0	0	0	0	1	1	1	1	0	2	0	0	0	0	0	2	0	2	0	0	1	1	1	1	1	0	0	2	0	0	0	0	0	1	0	1	0
770	1	0	0	2	0	2	2	0	2	1	0	0	0	0	0	0	2	2	0	0	1	0	0	0	0	1	0	1	1	1	0	0	2	0	2	1	0	1	0	1	0	0	1	0	1	2	0	0	1
771	0	0	1	0	1	1	2	0	2	1	0	1	2	0	0	0	0	1	2	2	0	0	0	0	0	2	0	1	2	0	1	0	0	2	0	2	1	1	1	0	0	1	0	0	1	1	0	1	0
772	1	0	1	1	0	1	2	0	2	2	0	0	1	0	0	0	0	2	0	1	0	1	0	0	0	0	1	2	0	1	0	0	0	2	0	2	1	0	0	0	0	0	0	0	0	0	0	0	2
773	0	0	0	0	0	0	2	0	1	0	0	0	2	1	1	0	2	0	2	2	0	0	0	0	0	1	0	1	1	1	1	0	0	2	0	2	2	0	0	0	0	2	0	0	0	0	0	2	0
774	0	0	0	0	0	2	2	0	2	0	0	1	0	0	0	0	2	1	1	2	0	0	0	0	0	0	1	1	1	0	0	0	0	0	1	1	1	0	0	2	0	0	1	0	1	0	0	1	0
775	0	0	0	0	0	0	2	0	1	1	1	0	2	0	0	0	1	1	1	1	0	2	1	1	1	1	1	2	1	1	0	0	1	2	0	2	1	0	0	1	0	0	1	0	1	0	0	2	0
776	0	0	0	0	0	2	2	0	2	2	0	0	1	1	1	0	1	2	0	0	1	0	0	0	0	0	0	1	1	0	0	1	1	1	1	2	1	0	0	0	1	0	0	0	1	0	0	2	0
777	1	0	0	1	0	2	1	0	0	0	2	1	1	0	0	0	2	1	1	1	0	0	0	0	0	1	0	2	1	2	0	0	0	2	1	2	2	0	0	1	0	0	1	0	1	0	0	1	0
778	0	0	0	0	0	0	2	0	2	1	0	0	0	0	0	0	2	1	1	1	0	1	0	0	0	1	0	2	1	1	2	1	1	0	2	1	2	0	0	1	0	1	0	0	1	0	0	0	0
779	1	0	0	0	0	2	2	0	1	0	0	1	1	0	0	0	1	1	1	1	0	0	0	0	0	1	0	2	1	1	1	0	1	1	1	2	1	0	1	0	0	1	0	0	0	0	0	2	0
780	1	0	0	2	0	2	2	0	2	1	0	0	1	0	0	0	0	2	0	0	0	0	0	0	0	0	0	2	1	1	1	1	2	1	1	1	2	1	0	0	0	0	0	0	1	0	0	1	1
781	0	0	1	0	1	1	1	0	2	2	0	1	2	0	0	1	1	1	1	1	0	1	0	0	0	1	0	2	1	2	1	1	2	1	1	2	1	0	0	1	0	0	0	0	0	0	0	1	1
782	0	1	0	0	0	1	2	0	2	2	0	0	0	0	0	0	1	1	1	1	1	0	0	0	0	1	0	1	1	1	0	0	0	2	0	2	2	0	0	2	1	0	0	1	0	0	0	2	0
783	1	0	0	0	0	1	2	1	2	1	0	0	0	0	0	0	0	2	0	0	0	0	1	0	0	1	0	2	0	1	1	1	0	1	1	1	2	0	0	1	0	0	0	0	1	0	0	1	0
784	1	0	0	0	0	0	1	0	0	0	0	0	1	0	0	0	1	1	1	1	0	1	0	0	0	1	0	1	1	1	0	0	1	1	1	1	1	0	0	1	1	0	0	0	0	1	0	1	1
785	0	0	0	1	0	1	1	0	1	0	1	0	0	0	0	0	1	0	2	2	0	0	0	0	0	0	0	2	1	1	1	1	1	1	1	1	1	0	0	2	0	0	1	0	1	2	0	2	0
786	1	1	0	0	0	1	0	0	0	0	1	0	1	0	0	0	1	0	2	2	0	0	0	0	0	1	0	2	1	2	0	0	0	1	0	2	2	0	0	1	0	1	0	0	1	0	0	2	0
787	0	0	0	0	0	1	1	0	1	0	1	0	0	0	0	0	0	1	0	0	1	0	0	0	0	2	0	1	1	1	0	1	0	1	1	1	2	0	0	0	0	0	1	0	1	1	0	2	0
788	0	0	0	1	0	1	2	0	2	2	0	0	0	0	0	0	2	2	0	1	1	1	0	0	0	0	0	2	0	1	0	1	1	1	1	2	1	0	0	0	0	0	0	0	0	1	0	2	0
789	1	0	0	1	0	1	1	1	1	1	1	1	1	0	0	0	2	0	1	1	0	1	0	0	0	0	0	2	1	1	1	0	0	2	0	2	2	0	0	0	0	0	2	0	1	1	0	0	0
790	0	0	0	0	0	1	1	0	1	1	1	1	2	0	0	0	2	2	1	1	0	0	0	0	0	1	0	1	1	1	0	0	1	2	0	2	1	0	0	1	0	0	0	0	0	1	0	1	1
791	1	0	0	1	0	1	2	0	1	1	0	0	0	0	0	0	1	1	1	1	0	2	0	0	0	0	0	1	0	2	1	2	2	0	2	0	1	0	0	0	0	1	0	0	0	0	0	2	0
792	1	0	0	0	0	0	1	0	2	2	0	0	0	0	0	0	0	2	1	2	0	0	1	0	0	0	0	2	1	1	1	0	0	1	2	2	1	1	0	0	0	0	1	0	1	0	0	1	0
793	1	0	0	0	0	2	2	0	1	1	0	1	1	0	0	0	1	0	2	1	1	1	1	1	1	0	0	1	1	1	0	0	1	1	1	2	1	1	0	0	0	0	1	0	1	1	0	1	1
794	1	1	0	0	0	1	2	0	1	1	0	1	1	0	0	1	2	1	1	1	1	0	0	0	0	1	0	2	2	2	0	0	1	1	1	2	0	1	0	1	0	1	0	0	2	0	0	1	0
795	1	1	0	0	0	2	2	0	2	1	0	1	1	0	0	0	1	1	1	1	1	0	0	0	0	0	0	1	0	1	1	2	1	1	0	2	2	0	0	0	0	0	0	0	0	2	0	2	0
796	0	0	0	2	0	2	1	0	1	1	1	0	0	0	0	0	1	1	1	2	0	1	0	0	0	1	0	1	1	1	0	0	1	1	1	1	1	0	0	0	1	0	0	0	0	2	0	2	0
797	1	0	0	0	0	1	2	1	2	1	0	1	1	0	0	0	2	0	2	2	0	1	1	1	1	1	0	2	0	2	1	1	2	1	1	1	1	0	1	0	0	0	0	1	0	0	1	1	0
798	0	0	0	0	0	2	1	0	1	1	1	0	1	0	0	0	1	1	1	1	1	0	0	0	0	1	0	2	2	1	1	1	1	2	0	2	1	1	0	0	0	0	0	1	0	1	0	2	0
799	1	0	0	2	0	2	2	0	2	1	1	1	1	0	0	1	1	1	1	1	1	1	0	0	0	0	0	2	0	2	1	1	0	2	0	2	1	0	0	2	0	0	0	0	0	1	0	2	0
800	1	0	0	0	0	1	2	1	2	2	0	0	1	0	0	0	0	1	1	1	1	0	0	0	0	1	0	2	0	2	2	1	0	2	0	2	1	0	0	0	1	0	0	1	0	1	0	2	0
801	0	0	0	1	0	2	2	0	1	1	0	0	0	0	0	0	1	1	1	1	0	1	0	0	0	0	1	2	1	1	0	0	1	1	1	1	1	0	0	1	0	0	0	0	0	0	0	2	0
802	1	0	1	1	0	2	1	0	1	0	1	0	2	0	0	0	1	1	1	0	1	0	0	0	0	2	0	2	0	1	1	0	2	0	1	2	1	0	0	0	0	0	0	0	0	1	0	0	1
803	1	1	0	0	0	1	2	1	1	1	1	1	1	0	0	0	1	2	0	0	1	0	0	0	0	1	0	2	1	0	1	1	2	1	1	2	1	0	0	2	0	0	1	0	1	1	0	1	1
804	0	0	0	0	0	0	1	0	1	0	1	1	1	0	0	0	0	0	1	1	1	1	1	0	0	1	0	1	1	1	0	1	1	2	0	2	1	0	0	0	0	0	0	0	2	1	0	2	0
805	0	0	0	0	0	0	2	0	1	0	0	0	1	0	0	0	0	1	1	1	0	0	0	0	0	0	0	2	0	1	0	0	1	2	0	2	1	1	0	0	0	0	0	0	0	1	0	2	0
806	0	0	0	0	0	0	2	0	2	1	1	0	1	0	0	0	2	0	2	2	0	0	1	1	1	0	0	2	1	1	0	1	2	0	2	0	1	0	0	1	0	0	1	0	0	1	0	2	0
807	1	1	0	0	0	2	1	0	1	1	1	0	1	0	0	0	1	1	1	1	0	0	0	0	0	1	0	2	2	1	1	0	0	2	0	2	2	0	0	1	0	0	0	0	0	1	0	1	0
808	1	0	0	0	0	1	2	0	2	2	0	0	0	0	0	0	0	1	1	1	1	1	0	0	0	1	0	2	1	1	1	0	1	1	1	1	1	0	0	1	0	0	0	1	0	1	0	2	0
809	0	0	0	0	0	1	1	1	1	1	0	0	0	0	0	0	2	0	2	2	0	0	0	0	0	1	0	2	0	1	0	0	1	2	1	2	2	1	0	0	0	0	0	0	0	0	0	2	0
810	0	0	0	0	0	0	2	0	1	0	0	1	2	0	0	0	0	1	2	1	1	2	0	0	0	0	0	1	1	1	1	1	1	0	1	1	1	0	0	1	0	0	0	0	0	1	0	2	0
811	0	0	0	0	0	1	0	0	1	1	1	0	0	0	0	0	0	2	0	0	0	0	0	0	0	1	0	0	1	0	0	0	0	2	1	1	0	0	0	1	0	0	1	0	1	0	0	0	0
812	1	0	0	1	0	2	2	1	1	1	0	0	0	0	0	0	2	2	0	0	2	1	0	0	0	0	0	2	0	0	0	1	1	1	2	1	1	0	0	0	0	0	0	0	0	0	0	2	0
813	0	0	0	0	0	1	2	1	1	1	0	1	1	0	0	0	1	1	1	1	0	0	0	0	0	0	0	2	2	1	1	0	0	2	0	2	0	0	0	1	0	0	1	0	1	0	0	2	0
814	0	0	0	0	0	0	1	0	0	0	1	1	1	0	0	0	0	1	1	0	1	0	0	0	0	1	0	2	0	2	0	1	2	1	1	1	2	0	0	0	1	1	0	1	2	1	0	2	0
815	0	0	0	0	0	0	1	0	2	1	0	1	1	0	0	0	0	1	1	1	1	1	0	0	0	0	0	1	2	0	1	0	0	1	0	2	1	1	0	0	0	1	0	0	0	0	0	2	0
816	0	0	0	1	0	1	2	0	1	1	0	0	0	0	0	0	1	1	1	1	0	0	0	0	0	0	0	2	1	2	0	2	1	2	0	2	1	0	0	1	0	0	0	1	0	1	0	1	1
817	0	0	0	1	0	1	1	0	2	2	0	0	0	0	0	0	0	0	2	1	1	0	0	0	0	1	1	1	1	2	0	0	0	2	1	2	2	0	0	2	0	0	1	0	1	1	0	1	0
818	0	1	0	0	0	2	2	0	2	2	0	0	0	0	0	1	1	0	2	1	1	0	0	0	0	1	0	1	1	0	0	0	0	2	0	2	1	0	0	0	1	0	2	0	2	1	0	2	0
819	0	0	0	0	0	1	1	0	1	1	1	0	0	0	0	0	1	0	2	2	0	1	1	1	1	2	0	1	0	1	0	0	1	0	0	2	2	0	0	1	0	0	0	0	1	0	0	2	0
820	1	0	1	1	0	1	1	0	2	2	0	1	1	0	0	0	0	2	0	0	0	0	1	0	0	1	0	1	1	2	0	1	1	2	0	2	2	0	0	0	0	0	0	0	0	1	0	0	0
821	0	0	0	1	0	2	2	1	2	1	0	0	0	0	0	0	1	1	1	1	0	1	0	0	0	1	0	1	2	0	1	0	0	2	0	2	1	0	0	0	1	0	0	0	0	1	0	1	0
822	0	0	0	0	0	0	1	1	2	2	0	0	0	0	0	0	1	0	2	1	1	0	0	0	0	1	0	2	0	1	0	1	1	1	1	2	0	0	0	1	0	0	0	0	0	1	0	2	0
823	0	0	0	0	0	2	2	0	1	1	0	0	1	0	0	0	1	0	2	2	0	1	1	1	1	0	0	1	2	1	0	0	0	2	0	2	1	0	0	1	0	1	0	0	0	0	1	0	1
824	1	0	2	0	1	0	1	0	1	1	0	0	1	1	1	0	0	0	1	1	1	0	1	0	0	1	0	1	0	1	0	0	1	2	1	2	1	1	0	0	0	0	0	0	0	0	0	1	1
825	1	0	0	1	0	1	2	1	2	1	0	1	1	0	0	1	1	0	1	2	0	0	0	0	0	0	0	2	1	1	1	0	1	1	1	1	2	1	0	0	0	2	0	0	0	1	0	0	0
826	0	0	0	0	0	1	1	0	1	0	1	0	1	0	0	0	2	2	1	1	1	0	0	0	0	1	0	2	0	2	0	0	1	2	0	2	1	0	0	1	0	0	0	0	0	0	0	1	0
827	0	0	0	0	0	0	1	0	0	0	0	1	2	0	0	0	2	1	1	1	0	0	0	0	0	1	0	2	1	1	1	1	1	1	0	2	0	0	0	2	0	0	0	0	0	2	0	2	0
828	0	0	0	0	0	0	2	0	2	0	0	0	1	0	0	0	0	2	0	1	0	0	0	0	0	1	0	2	0	2	0	0	0	2	0	2	2	0	0	0	0	1	0	0	1	0	0	1	1
829	0	0	0	1	0	2	2	1	2	1	0	1	1	0	0	0	1	2	0	0	1	0	0	0	0	2	0	1	1	1	0	1	2	0	2	0	2	0	0	0	1	0	1	0	1	0	0	2	0
830	1	1	0	0	0	1	2	1	1	1	0	1	1	0	0	0	2	0	2	2	0	0	0	0	0	1	0	2	0	2	0	0	1	1	0	2	2	0	0	1	0	0	0	0	0	1	0	2	0
831	1	0	0	0	0	2	2	0	2	1	0	0	0	0	0	0	1	1	1	1	1	1	0	0	0	1	0	1	1	0	0	0	0	1	2	2	1	1	0	0	0	0	0	0	2	1	0	1	0
832	1	0	0	1	0	1	2	1	2	2	0	0	0	0	0	0	1	1	1	1	1	0	0	0	0	2	1	1	1	2	0	0	0	1	0	2	0	0	0	1	1	0	0	0	0	1	0	2	0
833	1	0	0	1	0	1	2	1	2	1	0	0	0	0	0	0	1	1	1	1	1	0	1	1	1	0	0	2	0	2	0	0	1	2	0	2	0	0	0	1	0	1	0	0	1	1	0	1	1
834	1	0	0	0	0	0	2	0	0	0	0	0	0	0	0	0	1	2	0	0	2	1	1	0	0	0	0	2	1	1	1	0	0	2	0	2	1	0	0	1	0	0	0	0	0	0	0	2	0
835	1	0	0	0	0	1	1	0	0	0	2	1	1	0	0	0	2	1	1	2	0	0	0	0	0	1	0	1	2	0	0	1	0	1	1	1	2	0	0	0	0	0	0	0	2	1	0	0	1
836	1	0	0	0	0	0	2	1	2	2	0	0	0	0	0	0	0	0	2	1	1	0	0	0	0	2	0	2	0	2	0	0	1	0	1	1	2	0	0	0	0	0	0	0	0	0	0	1	0
837	1	0	0	0	0	1	2	0	1	0	1	0	1	0	0	0	1	1	1	1	1	0	0	0	0	2	0	1	1	1	0	1	0	2	1	2	1	0	1	0	0	1	0	0	1	0	0	1	0
838	1	1	1	1	0	2	2	0	2	2	0	0	0	0	0	0	1	1	1	1	0	0	0	0	0	2	0	1	1	2	0	1	1	1	1	1	1	0	0	1	0	0	0	0	0	0	0	2	0
839	0	0	0	0	0	2	2	0	2	2	0	1	1	0	0	1	0	2	0	0	1	0	0	0	0	2	0	1	1	1	0	1	2	0	1	1	2	0	0	0	0	0	0	0	0	1	0	0	0
840	1	0	0	0	0	2	1	0	1	1	1	0	1	0	0	0	0	0	2	2	1	1	0	0	0	0	0	1	2	0	1	0	1	1	1	1	1	0	1	0	0	0	1	0	1	0	0	1	0
841	0	0	0	0	0	0	1	0	0	0	2	1	1	0	0	0	1	0	1	1	1	1	0	0	0	0	0	2	1	0	0	0	1	2	1	1	1	1	0	1	0	0	0	0	1	1	0	2	0
842	1	0	1	0	1	2	2	0	1	1	0	0	1	0	0	0	1	1	1	1	0	0	0	0	0	1	0	1	0	1	0	0	0	0	1	1	2	1	0	0	0	0	0	0	0	2	0	2	0
843	1	0	0	0	0	1	2	0	1	0	0	0	0	0	0	0	1	1	1	1	0	0	0	0	0	1	0	1	1	1	0	0	2	1	1	2	2	0	0	0	0	0	1	0	0	0	0	1	0
844	0	1	0	0	0	0	2	0	0	0	0	0	0	0	0	0	1	1	1	0	1	0	0	0	0	0	0	2	2	1	0	0	0	2	0	2	0	1	0	0	0	0	0	0	1	0	0	2	0
845	1	0	0	1	0	1	2	0	1	0	0	0	1	0	0	0	1	2	0	0	0	0	0	0	0	0	0	2	0	2	0	0	1	0	1	1	1	1	1	0	1	0	2	0	1	1	0	2	0
846	0	0	0	0	0	2	2	0	1	0	0	0	1	0	0	0	1	1	1	1	0	0	1	0	0	1	0	2	1	1	1	1	1	2	1	2	1	0	0	0	0	2	0	0	1	0	0	2	0
847	1	0	0	0	0	0	1	0	0	0	2	0	1	0	0	0	2	0	2	2	0	1	0	0	0	1	0	2	1	1	2	1	1	2	0	2	1	0	1	0	0	0	0	1	0	1	0	0	1
848	0	0	0	1	0	2	2	1	2	2	0	0	0	0	0	0	0	0	2	1	1	0	1	0	0	1	0	1	1	1	0	2	1	0	1	1	1	0	0	1	0	0	0	0	0	1	0	1	1
849	1	0	0	0	0	0	2	0	2	0	0	1	1	0	0	1	1	1	1	1	0	1	1	1	1	0	0	2	0	1	0	0	0	2	0	1	2	0	0	1	0	0	0	0	0	1	0	1	0
850	0	0	0	0	0	2	1	0	1	1	0	0	0	0	0	0	1	2	0	0	2	1	1	0	0	0	0	2	1	2	0	1	0	1	1	1	1	0	0	1	0	0	0	0	0	0	0	2	0
851	0	0	1	1	1	1	2	1	2	2	0	1	1	0	0	0	0	2	0	0	0	1	0	0	0	0	1	2	1	2	0	1	2	0	1	1	1	0	1	0	0	0	0	0	0	1	0	1	0
852	0	0	0	1	0	2	1	0	1	1	1	0	0	0	0	0	2	1	1	1	0	1	0	0	0	0	0	2	1	1	2	1	1	0	1	1	1	1	0	1	0	1	0	1	2	1	0	0	0
853	1	0	0	0	0	0	1	1	1	1	0	0	2	0	0	0	0	0	2	1	1	1	1	1	1	2	0	1	2	0	0	1	1	0	2	1	2	0	0	0	0	0	0	2	0	1	0	2	0
854	0	0	0	0	0	0	1	1	2	2	0	0	1	0	0	0	0	2	0	0	1	2	1	1	1	1	0	2	0	2	0	2	2	1	1	2	2	0	0	0	0	1	0	0	1	0	0	2	0
855	1	0	0	0	0	1	2	0	2	0	1	1	2	0	0	0	1	2	0	0	1	0	0	0	0	1	0	1	0	1	1	1	1	1	0	2	1	0	1	0	0	0	0	0	0	0	0	1	0
856	1	0	0	0	0	1	2	1	2	1	0	0	0	0	0	0	0	2	0	0	0	1	1	1	1	2	0	1	0	1	0	2	2	0	1	1	1	0	0	1	0	0	0	0	0	0	0	2	0
857	0	0	0	1	0	1	2	0	2	1	1	0	1	0	0	0	1	2	0	0	1	0	0	0	0	1	0	1	1	0	0	1	2	1	1	1	2	1	0	0	0	1	0	0	1	1	0	2	0
858	0	0	1	0	1	1	2	0	2	0	0	0	1	1	1	0	2	0	2	2	0	0	0	0	0	2	0	1	2	0	1	0	0	2	2	1	1	0	0	0	0	0	0	0	0	1	0	2	0
859	0	0	0	1	0	2	2	0	2	2	0	0	0	0	0	0	0	2	1	2	0	1	0	0	0	0	0	2	1	2	0	2	2	1	1	2	1	0	0	1	0	0	1	0	2	2	0	2	0
860	1	0	0	0	0	1	2	1	2	1	0	0	0	0	0	0	1	1	1	1	0	1	0	0	0	0	0	1	1	0	0	1	2	1	1	1	2	0	0	1	0	0	0	0	2	1	0	1	0
861	1	0	0	0	0	0	1	0	0	0	2	0	1	0	0	0	2	0	2	2	0	0	1	0	0	0	0	1	0	1	1	1	2	1	1	2	2	0	0	0	0	0	0	1	0	0	0	1	0
862	1	0	0	0	0	2	2	0	1	1	0	0	0	0	0	0	2	0	2	2	0	0	1	0	0	1	0	2	1	2	0	0	0	2	0	2	0	0	0	1	0	0	0	0	0	1	0	2	0
863	1	0	0	1	0	1	2	1	2	2	0	1	1	0	0	0	1	0	2	2	0	1	0	0	0	0	0	2	1	1	0	1	0	1	1	1	1	0	0	0	0	0	0	0	0	0	0	2	0
864	0	0	0	0	0	0	2	0	1	0	0	1	2	0	0	0	2	1	1	1	0	0	0	0	0	0	0	1	1	1	0	1	2	0	0	2	1	0	0	1	0	0	1	0	0	0	0	1	0
865	1	0	0	0	0	1	2	1	2	2	0	1	2	0	0	0	0	0	1	1	1	0	1	0	0	1	0	2	0	1	1	0	2	1	2	1	0	0	0	1	1	0	0	0	0	0	0	1	0
866	0	0	0	1	0	1	2	0	2	1	0	0	0	0	0	0	1	0	2	1	1	0	0	0	0	1	0	1	1	1	1	0	0	2	0	2	1	0	0	2	1	0	0	0	0	1	0	1	1
867	0	0	0	0	0	1	2	0	1	1	0	0	0	0	0	0	2	1	1	1	0	0	0	0	0	1	0	2	0	2	1	1	0	1	1	1	2	0	0	0	0	0	0	0	0	0	0	0	0
868	0	0	0	0	0	0	1	0	1	0	1	0	1	0	0	0	1	0	2	2	0	0	0	0	0	0	0	2	0	2	0	1	0	2	0	2	1	1	0	0	0	0	2	0	1	1	0	2	0
869	0	0	1	0	0	0	2	1	1	1	0	1	2	0	0	0	0	0	2	2	0	0	0	0	0	2	0	2	0	1	0	1	1	0	2	1	1	0	0	0	1	0	0	0	0	0	0	1	0
870	1	0	0	0	0	2	1	0	0	0	1	0	1	0	0	0	1	2	0	0	2	1	0	0	0	1	1	1	1	2	0	1	0	2	0	2	1	0	0	2	0	1	0	0	1	1	0	2	0
871	0	0	0	0	0	0	2	1	2	2	0	1	1	0	0	1	1	0	1	1	1	1	0	0	0	0	1	2	0	1	0	0	1	2	0	2	2	0	0	1	1	0	0	0	0	0	0	1	0
872	0	0	0	0	0	0	2	0	0	0	0	0	0	0	0	0	1	0	2	2	0	0	0	0	0	1	1	1	0	0	0	1	1	2	0	2	2	0	0	0	0	1	0	0	1	0	0	1	1
873	0	0	0	0	0	2	2	0	2	1	1	0	1	1	1	0	2	0	2	1	1	1	1	0	0	0	0	2	0	2	2	1	1	2	0	2	1	0	0	1	0	0	0	1	0	1	0	0	2
874	0	0	0	0	0	0	1	1	2	2	0	0	0	0	0	0	2	0	2	2	0	0	1	0	0	1	1	2	0	1	0	0	0	2	0	2	0	0	0	1	0	0	0	0	0	0	0	1	1
875	1	0	0	0	0	1	2	1	2	1	0	1	1	0	0	0	0	2	0	0	0	0	0	0	0	1	0	2	0	2	1	2	2	0	1	1	1	0	0	2	0	0	1	0	1	0	0	1	0
876	0	0	0	0	0	1	2	0	2	1	0	0	1	0	0	0	1	1	1	1	0	0	0	0	0	0	0	2	1	2	0	1	1	1	0	2	0	0	1	0	1	0	0	0	1	1	0	1	1
877	0	0	0	0	0	0	2	1	1	1	0	2	2	0	0	1	1	1	1	1	1	0	1	0	0	1	0	2	1	1	0	0	1	2	1	1	1	0	0	0	0	0	0	0	0	2	0	0	0
878	1	0	0	1	0	2	2	0	2	2	0	1	2	0	0	0	1	1	1	1	1	0	1	1	1	1	0	2	0	2	0	0	2	1	2	1	1	0	0	1	0	1	0	0	1	0	1	1	0
879	1	0	0	0	0	2	2	0	2	1	1	1	2	0	0	0	1	1	1	1	0	0	0	0	0	1	0	2	0	1	1	0	0	2	0	2	1	1	0	0	0	0	1	0	1	1	0	0	0
880	1	0	0	1	0	2	2	0	2	2	0	1	1	0	0	0	1	1	1	1	1	0	0	0	0	2	0	1	2	0	1	0	1	2	0	2	1	0	0	0	0	0	0	0	0	0	0	2	0
881	1	0	0	0	0	2	0	0	0	0	2	0	0	0	0	0	2	0	1	1	0	0	0	0	0	1	0	2	0	2	1	0	0	2	0	2	1	0	0	0	0	0	1	0	1	0	0	1	1
882	0	0	0	0	0	1	0	0	1	1	1	0	1	0	0	0	1	1	1	1	0	0	0	0	0	0	1	2	0	1	0	1	1	2	0	2	2	0	0	0	0	0	0	0	0	0	0	1	1
883	1	0	0	1	0	2	1	0	1	1	1	0	0	0	0	0	2	1	1	1	1	0	0	0	0	1	0	2	0	1	1	2	1	0	2	0	1	1	0	1	0	0	0	1	1	1	0	2	0
884	0	0	0	0	0	1	2	0	2	2	0	1	1	0	0	0	0	1	1	1	0	0	0	0	0	1	0	2	1	1	1	2	2	1	1	2	1	1	1	0	2	0	1	0	2	0	0	1	0
885	0	0	0	1	0	2	2	0	2	0	0	0	1	0	0	0	0	2	1	1	0	1	1	1	1	1	0	2	0	1	0	0	0	2	0	2	1	0	0	0	0	0	0	0	1	0	0	0	0
886	0	0	1	0	0	0	2	0	1	0	0	1	2	0	0	0	1	1	1	1	0	0	0	0	0	2	0	1	1	1	0	0	1	2	0	2	0	0	0	2	1	0	1	0	1	0	0	1	0
887	0	0	0	0	0	1	0	0	0	0	2	0	1	0	0	0	2	2	1	1	1	0	0	0	0	1	0	2	0	2	0	1	1	2	0	2	1	0	0	1	0	0	0	0	0	2	0	1	0
888	1	0	0	0	0	0	2	0	2	0	0	0	1	0	0	0	1	0	2	1	1	0	1	0	0	1	0	2	1	1	1	0	0	2	0	2	2	0	0	0	0	1	0	0	2	0	0	1	0
889	0	0	1	1	1	1	1	0	0	0	0	1	1	0	0	1	1	1	1	1	0	0	0	0	0	2	0	1	0	1	0	0	1	2	0	2	2	0	0	0	0	0	0	0	0	0	0	1	0
890	1	0	0	0	0	1	2	0	2	1	1	0	0	0	0	0	0	0	2	2	1	0	0	0	0	1	0	1	2	0	0	1	1	1	0	2	1	0	0	0	0	0	1	0	1	1	0	2	0
891	1	0	0	1	0	2	2	1	1	1	0	0	1	0	0	0	0	1	1	1	1	1	0	0	0	1	0	1	0	1	1	2	1	1	1	0	2	0	0	1	0	2	0	0	1	0	0	1	0
892	0	0	0	0	0	1	2	0	2	1	0	1	2	0	0	0	1	0	1	2	0	1	0	0	0	1	0	2	1	2	1	0	0	2	0	2	1	0	0	0	0	1	0	0	1	0	0	0	0
893	1	0	0	1	0	2	1	1	1	1	1	0	1	0	0	0	2	2	0	0	1	0	0	0	0	1	0	1	0	1	0	0	0	1	1	1	1	1	0	1	0	2	0	0	1	0	0	1	0
894	0	0	0	0	0	0	2	0	2	1	0	0	1	0	0	0	0	0	2	2	0	0	0	0	0	1	0	2	0	2	0	0	0	2	0	2	1	1	0	0	0	0	1	0	1	1	0	2	0
895	0	0	0	0	0	0	2	1	2	1	0	1	2	0	0	0	2	0	2	2	0	0	0	0	0	2	0	2	0	1	1	1	1	2	0	2	1	0	1	0	0	0	1	0	1	0	0	0	0
896	1	0	0	0	0	1	2	0	0	0	1	0	0	0	0	0	1	1	1	1	0	1	0	0	0	0	0	1	0	1	1	0	1	1	1	1	2	0	0	1	0	1	0	0	1	0	0	1	0
897	0	0	0	0	0	2	2	0	1	0	0	0	0	0	0	0	1	1	1	1	1	0	0	0	0	1	0	1	1	1	0	0	2	1	1	2	2	0	0	0	0	0	0	0	1	0	0	1	0
898	1	0	0	0	0	1	2	0	2	1	0	0	2	1	1	0	1	2	0	0	0	0	0	0	0	2	0	2	0	2	0	0	1	1	1	1	2	0	0	0	0	1	0	1	2	1	0	2	0
899	0	0	0	0	0	1	1	0	1	0	1	0	1	0	0	0	0	1	1	1	1	0	0	0	0	1	0	2	0	2	0	0	1	1	1	1	1	0	0	1	0	1	0	0	0	0	0	0	2
900	0	0	0	0	0	0	2	1	2	1	0	0	0	0	0	0	1	1	1	1	1	1	0	0	0	0	0	2	0	2	0	1	2	2	0	2	2	0	0	0	0	0	0	0	0	1	0	2	0
901	1	0	1	1	1	2	2	1	1	1	0	0	0	0	0	0	2	1	1	1	0	1	1	1	1	0	0	2	1	2	0	1	1	1	1	1	1	1	0	0	0	0	0	0	0	1	0	2	0
902	1	0	0	1	0	2	1	0	1	1	0	1	1	0	0	0	1	2	0	0	1	0	0	0	0	1	0	1	1	1	0	0	1	0	1	2	2	0	0	0	0	0	0	0	0	1	0	1	0
903	0	0	0	1	0	2	2	0	2	2	0	1	1	0	0	1	2	1	2	2	1	0	0	0	0	1	0	1	0	0	1	1	0	1	1	1	0	0	0	1	0	0	0	0	0	0	0	2	0
904	1	0	0	1	0	2	1	1	2	2	0	1	1	0	0	0	1	2	0	0	1	0	1	0	0	1	0	1	0	1	0	1	1	0	0	2	2	0	0	2	1	1	0	0	1	1	0	2	0
905	1	0	0	0	0	2	1	0	1	1	0	1	1	0	0	0	1	1	1	1	0	1	0	0	0	2	0	2	1	1	0	2	2	0	1	1	1	0	0	2	1	0	1	0	0	1	0	0	1
906	1	0	0	0	0	1	2	0	1	0	1	1	1	0	0	0	1	2	0	0	1	0	0	0	0	1	0	1	0	1	0	1	1	0	2	0	0	0	0	2	1	0	0	0	0	0	0	2	0
907	0	0	0	0	0	0	0	0	1	1	0	0	0	0	0	0	1	1	1	1	1	1	0	0	0	1	0	2	0	2	0	1	1	2	0	2	2	0	0	0	0	0	1	0	1	0	0	2	0
908	0	0	0	1	0	2	1	0	1	1	1	0	0	0	0	0	0	2	0	1	1	0	0	0	0	1	0	1	1	1	1	0	1	1	0	2	1	1	0	0	0	0	2	0	1	1	0	1	1
909	1	0	0	0	0	1	2	1	2	2	0	0	2	0	0	0	0	2	0	0	1	1	2	1	1	0	0	2	1	1	0	0	0	2	2	1	1	1	0	0	0	0	0	0	0	1	1	2	0
910	0	0	0	0	0	2	2	1	1	1	0	0	1	0	0	0	1	1	1	1	0	0	1	0	0	0	0	2	0	1	1	0	1	1	0	2	1	0	0	1	0	0	1	0	0	0	0	2	0
911	1	0	0	0	0	1	1	0	1	0	1	1	1	0	0	1	0	0	2	2	0	1	0	0	0	0	0	0	2	0	0	2	2	0	2	1	1	0	0	1	0	0	0	0	1	1	0	2	0
912	0	0	1	1	1	2	1	1	1	1	0	1	2	0	0	0	1	0	1	1	1	0	1	1	1	1	0	2	1	1	1	2	2	2	0	2	2	0	0	2	0	0	0	0	0	0	0	2	0
913	1	0	0	0	0	2	1	0	0	0	1	1	1	0	0	1	0	1	0	0	1	0	0	0	0	1	0	1	1	1	1	0	1	1	0	2	2	0	0	0	0	0	0	0	0	1	0	1	0
914	0	0	0	1	0	2	2	0	2	2	0	0	0	0	0	0	1	2	0	1	1	0	0	0	0	0	0	2	0	1	1	2	1	2	0	2	1	0	0	0	0	0	0	1	1	2	0	2	0
915	1	0	0	0	0	1	1	0	1	0	1	0	0	0	0	0	1	2	0	0	1	0	0	0	0	1	0	2	1	1	1	0	1	1	0	2	2	1	0	0	0	1	0	0	1	1	0	1	1
916	0	0	0	1	0	1	2	0	2	1	0	0	1	1	0	0	0	2	0	1	1	0	0	0	0	2	1	1	0	0	0	0	1	1	1	1	2	0	0	0	0	0	0	0	1	0	0	2	0
917	0	0	0	1	0	1	2	0	1	1	0	1	1	0	0	1	1	2	0	0	1	1	0	0	0	0	0	1	1	1	1	1	0	2	0	2	2	0	0	1	0	0	1	0	1	0	0	2	0
918	1	0	0	0	0	0	2	0	2	2	0	0	0	0	0	0	1	2	1	2	0	0	0	0	0	1	0	2	1	1	0	2	1	1	1	1	1	0	0	2	0	0	0	2	0	1	0	2	0
919	0	0	0	0	0	2	2	0	1	0	1	0	0	0	0	0	1	1	1	1	1	1	1	1	1	1	0	2	0	0	0	1	1	2	1	2	1	0	0	1	0	1	0	0	0	0	0	1	0
920	1	0	0	1	0	2	2	0	1	1	0	1	2	0	0	0	1	2	0	1	0	0	0	0	0	2	0	1	2	0	1	1	1	1	1	1	1	0	0	1	0	0	0	0	2	1	0	0	0
921	0	0	0	1	0	2	0	0	1	1	1	0	0	0	0	0	1	1	1	1	1	0	0	0	0	0	0	2	1	2	0	0	1	2	0	2	1	0	0	0	0	0	1	0	0	0	0	1	1
922	0	0	0	0	0	1	2	0	2	0	0	0	0	0	0	0	2	1	2	2	1	1	0	0	0	0	0	2	0	2	2	0	0	2	0	2	0	0	1	1	0	0	2	0	2	0	0	1	0
923	0	1	0	0	0	1	1	0	1	1	0	0	1	0	0	0	1	2	0	1	1	1	0	0	0	0	1	1	0	0	0	1	1	1	1	1	1	0	0	1	0	0	1	0	1	2	0	1	0
924	0	0	0	0	0	1	2	0	2	0	0	0	1	0	0	0	2	0	2	2	0	1	1	1	1	2	0	2	1	1	2	1	1	0	1	1	1	0	1	0	0	0	1	0	1	0	0	2	0
925	1	0	0	1	0	2	2	0	2	1	0	0	1	0	0	0	1	0	1	2	0	0	1	0	0	0	0	1	2	0	1	0	2	1	1	2	1	1	0	0	0	1	0	0	1	0	0	1	0
926	1	0	0	1	0	2	1	0	0	0	2	0	0	0	0	1	2	0	2	2	1	0	0	0	0	2	0	1	0	2	1	0	2	0	2	1	2	0	0	0	0	0	0	0	0	1	0	2	0
927	1	0	0	0	0	1	2	0	2	1	0	0	0	0	0	0	0	2	0	0	0	0	0	0	0	2	0	1	0	1	0	0	1	0	2	2	1	0	0	2	0	0	0	1	1	1	1	2	0
928	0	0	0	0	0	2	2	0	1	1	0	0	0	0	0	0	0	2	1	2	0	0	0	0	0	0	0	1	0	1	0	0	0	2	0	2	1	1	0	0	0	0	0	0	1	0	0	2	0
929	0	0	0	0	0	2	2	0	1	1	0	1	1	0	0	0	2	0	2	2	0	1	1	1	1	1	0	2	0	1	0	1	1	0	1	1	2	1	1	0	1	0	1	0	1	0	0	2	0
930	0	0	0	0	0	1	2	0	2	1	0	0	1	0	0	0	0	2	0	1	1	1	0	0	0	0	0	2	1	1	1	0	1	1	0	2	0	2	0	0	0	1	0	0	1	0	0	2	0
931	1	0	1	0	1	1	2	0	2	2	0	1	1	0	0	1	0	0	2	2	0	1	0	0	0	0	0	1	1	1	0	0	0	2	0	2	2	0	0	0	0	0	0	1	0	0	0	2	0
932	1	1	0	0	0	2	2	1	2	2	0	1	1	0	0	0	0	1	1	1	1	0	0	0	0	0	0	1	0	1	0	2	1	0	1	1	2	0	0	0	0	0	1	0	1	0	0	2	0
933	0	0	0	1	0	1	1	0	0	0	2	0	0	0	0	0	2	1	1	1	0	1	0	0	0	0	0	2	2	2	0	0	2	0	2	2	1	0	0	0	1	0	0	1	1	1	1	1	0
934	0	1	0	0	0	1	2	0	2	2	0	0	0	0	0	0	2	2	1	1	1	0	0	0	0	2	0	1	1	1	0	0	0	2	0	2	2	0	0	0	0	0	0	0	0	0	0	2	0
935	1	0	0	0	0	1	1	0	0	0	0	0	0	0	0	0	0	0	2	1	1	0	0	0	0	2	0	0	2	0	0	1	2	0	1	1	1	0	0	1	0	0	1	0	1	1	0	2	0
936	1	0	0	1	0	1	2	0	2	1	0	0	1	0	0	0	1	1	1	1	0	0	0	0	0	1	0	2	0	2	0	0	1	1	0	2	2	0	0	1	0	0	0	0	0	2	0	2	0
937	0	0	0	0	0	1	1	0	1	1	2	1	1	0	0	0	1	0	2	2	0	0	0	0	0	1	0	2	0	1	1	1	1	2	0	2	1	0	0	2	0	1	0	1	1	1	0	1	0
938	1	0	0	0	0	1	1	0	2	2	0	0	0	0	0	0	2	0	2	2	1	0	1	0	0	1	0	1	0	1	0	1	1	0	2	0	1	1	1	0	2	0	1	0	1	1	0	1	0
939	1	0	0	0	0	0	1	0	0	0	1	0	1	0	0	0	0	1	0	0	1	1	0	0	0	1	0	1	2	0	0	1	1	1	0	2	2	0	0	1	0	0	1	0	1	1	0	2	0
940	1	0	0	1	0	2	1	0	1	1	1	1	1	0	0	1	0	1	1	1	0	0	1	1	1	1	0	2	1	1	0	1	2	0	2	0	1	0	0	1	0	0	1	0	1	1	0	1	1
941	1	0	1	0	0	1	2	0	1	1	1	1	1	0	0	0	1	1	1	2	0	0	0	0	0	1	0	2	1	1	2	2	2	2	0	2	2	0	0	1	0	0	1	0	1	1	0	1	1
942	1	0	0	0	0	2	2	0	1	0	0	1	0	0	0	0	1	1	1	1	1	0	0	0	0	1	0	1	1	1	0	2	1	1	0	2	2	0	0	0	0	0	0	0	0	1	0	2	0
943	1	0	0	0	0	2	2	0	1	0	0	2	2	0	0	1	0	2	0	0	1	0	2	0	0	0	0	2	0	2	0	0	1	2	1	2	1	0	1	0	0	2	0	0	0	0	0	0	2
944	1	0	0	1	0	2	2	1	2	2	0	1	2	0	0	1	2	0	2	2	1	1	1	1	1	0	0	2	0	2	0	1	1	1	1	1	2	0	0	2	1	1	0	0	1	0	0	0	2
945	1	0	0	0	0	1	2	0	2	1	0	1	1	0	0	0	1	0	2	1	1	0	0	0	0	1	0	2	1	2	0	2	1	2	0	2	1	0	0	0	0	1	0	0	1	1	0	1	0
946	0	0	0	1	0	1	1	1	2	2	0	0	1	0	0	0	1	1	0	0	2	1	0	0	0	1	0	1	1	1	0	1	1	0	0	1	1	0	0	1	0	0	0	0	0	1	0	2	0
947	0	0	0	0	0	2	0	0	0	0	2	0	0	0	0	1	1	1	1	1	0	0	1	0	0	2	0	2	0	0	0	0	0	2	0	2	1	0	1	0	0	0	0	0	0	1	0	0	1
948	0	0	1	2	0	2	2	0	2	1	0	1	2	0	0	1	2	0	2	2	0	0	0	0	0	2	1	2	1	0	0	0	1	2	0	2	1	1	1	1	1	0	0	0	0	1	0	0	0
949	1	0	0	0	0	2	2	0	2	0	0	0	2	0	0	0	0	0	2	2	0	1	1	1	1	0	0	2	0	1	1	1	1	1	0	2	2	0	0	0	0	1	0	0	1	1	0	0	0
950	1	0	0	0	0	1	1	1	2	2	0	1	1	0	0	1	2	1	1	1	1	0	0	0	0	1	0	1	1	1	0	0	1	2	0	2	1	0	0	1	0	0	1	0	1	1	0	2	0
951	1	0	0	1	0	1	1	0	1	1	0	0	1	0	0	0	2	1	1	1	0	0	0	0	0	0	0	2	0	2	1	1	1	2	1	2	1	0	0	0	0	0	0	0	0	0	0	0	0
952	0	0	0	0	0	2	2	0	0	0	0	0	0	0	0	0	1	1	1	1	1	2	1	1	1	1	0	2	0	2	0	2	1	1	1	1	2	1	1	0	1	0	0	0	0	1	0	0	1
953	1	0	0	1	0	2	2	0	2	2	0	0	1	0	0	0	1	1	1	1	1	0	0	0	0	0	0	0	2	0	0	1	1	1	1	1	0	0	0	2	1	0	0	0	1	0	0	2	0
954	0	0	0	0	0	1	2	0	1	0	1	2	2	0	0	0	0	2	1	2	0	0	0	0	0	2	0	2	0	2	1	1	0	1	1	1	2	0	0	0	0	0	0	0	0	1	0	2	0
955	0	0	0	0	0	0	2	0	1	0	0	0	0	0	0	0	2	0	2	2	1	0	1	1	1	1	0	2	1	2	0	0	1	0	1	2	1	0	0	0	0	0	1	0	1	0	0	1	0
956	0	0	0	2	0	2	2	1	1	1	0	1	2	0	0	0	1	0	2	2	0	1	0	0	0	1	0	2	0	2	2	1	1	2	1	2	0	2	0	0	0	0	1	0	1	0	0	1	0
957	1	0	0	0	0	1	1	0	0	0	1	0	0	0	0	0	1	1	1	1	0	0	0	0	0	1	1	1	1	2	0	0	0	2	0	2	2	1	0	0	0	0	0	1	0	0	0	2	0
958	0	0	0	0	0	0	1	0	2	2	0	0	0	0	0	0	0	0	2	2	0	0	0	0	0	1	0	2	2	1	2	1	0	1	1	1	1	0	0	1	0	0	0	0	1	0	0	2	0
959	1	0	0	0	0	1	2	0	1	0	1	1	1	0	0	0	1	1	1	1	1	0	0	0	0	1	0	1	0	1	0	2	1	0	1	1	2	0	0	0	0	0	0	1	0	0	0	1	0
960	1	0	0	0	0	0	2	0	1	1	0	0	0	0	0	0	0	1	1	0	1	1	0	0	0	0	0	1	0	1	0	2	1	1	1	0	1	0	1	0	0	0	0	0	1	2	0	0	0
961	1	0	0	1	0	2	2	0	2	1	0	0	0	0	0	0	1	1	1	1	0	1	0	0	0	0	1	1	1	0	0	0	0	2	0	2	1	0	0	1	0	0	1	0	1	1	0	1	1
962	1	1	0	0	0	1	1	1	2	2	0	0	1	0	0	0	1	1	1	1	0	0	0	0	0	1	0	1	0	1	1	0	1	1	1	1	2	0	0	0	1	0	0	0	2	1	0	1	0
963	1	0	0	0	0	1	1	0	1	0	1	0	1	0	0	0	0	0	2	1	1	0	0	0	0	2	0	2	1	0	1	0	2	0	1	1	1	0	0	0	0	0	0	0	0	1	0	2	0
964	1	0	0	0	0	0	0	0	0	0	1	0	0	0	0	0	1	0	2	2	0	0	0	0	0	0	0	2	0	2	0	1	2	1	2	2	2	0	0	1	0	0	0	0	1	1	0	1	1
965	1	0	0	1	0	2	1	1	1	1	1	2	2	0	0	0	0	1	1	1	1	0	0	0	0	0	0	1	1	1	0	0	1	2	0	2	1	0	0	1	0	0	0	0	0	1	0	1	0
966	0	0	0	0	0	1	2	0	2	1	0	0	0	0	0	0	1	1	1	1	0	0	1	0	0	0	0	1	2	0	1	1	1	1	0	2	1	0	0	1	1	0	1	0	0	0	0	1	0
967	0	0	0	0	0	1	2	0	2	2	0	0	0	0	0	0	2	2	0	0	0	0	1	0	0	1	0	2	1	1	2	0	0	0	1	1	2	0	0	1	0	1	0	1	2	1	0	0	0
968	0	0	0	0	0	1	2	0	1	1	0	1	1	0	0	0	1	1	1	1	0	1	0	0	0	1	0	2	1	1	1	0	1	1	1	2	1	0	0	0	1	0	2	0	2	1	0	2	0
969	0	0	0	1	0	2	0	0	0	0	1	0	1	1	1	0	2	1	1	1	1	0	0	0	0	0	0	2	0	1	1	1	2	0	0	2	1	1	0	0	0	0	0	0	0	1	0	1	0
970	1	0	0	0	0	0	1	0	1	1	0	0	0	0	0	0	0	0	2	1	1	0	2	0	0	0	0	1	0	1	0	0	0	2	0	2	0	0	0	1	1	0	0	1	0	0	1	1	0
971	0	0	1	1	0	1	2	1	2	1	0	1	1	0	0	0	0	2	0	0	1	1	0	0	0	1	0	2	0	2	0	1	1	2	0	2	1	0	0	1	0	0	0	0	1	0	0	0	2
972	0	0	0	0	0	0	2	0	0	0	0	2	2	1	1	1	2	0	2	2	0	1	0	0	0	0	0	2	0	2	1	2	2	2	0	2	0	0	0	1	1	2	0	0	0	0	0	1	0
973	1	0	0	0	0	1	2	0	1	1	0	0	1	0	0	0	1	1	0	0	2	0	0	0	0	1	0	1	0	1	0	0	2	1	1	2	1	0	0	0	0	0	0	0	0	0	0	1	1
974	1	0	0	0	0	0	2	0	1	1	1	1	1	0	0	0	0	0	2	2	0	0	0	0	0	0	0	2	0	1	1	0	2	2	0	2	2	0	0	1	0	0	0	0	1	0	0	2	0
975	1	0	0	0	0	1	2	0	1	0	0	0	0	0	0	0	1	2	0	0	1	1	1	0	0	0	0	0	1	0	0	0	0	2	0	2	0	0	0	1	1	0	0	0	0	1	0	2	0
976	1	0	0	0	0	1	1	0	1	1	0	1	1	0	0	0	2	1	2	2	1	1	0	0	0	0	0	2	0	2	0	0	1	0	1	1	0	0	1	1	0	0	1	0	1	1	0	0	0
977	1	1	0	0	0	1	2	1	2	2	0	0	1	0	0	0	0	2	0	0	1	0	1	0	0	0	0	2	0	1	1	2	2	1	1	2	1	0	0	0	0	0	0	0	0	1	0	0	1
978	0	0	0	2	0	2	2	1	2	1	0	0	1	0	0	0	0	1	1	1	0	0	1	1	1	1	1	1	0	0	0	1	1	2	2	1	2	0	0	0	0	1	1	0	1	0	0	0	0
979	1	0	0	1	0	2	0	0	1	1	1	0	0	0	0	0	1	1	1	1	0	0	0	0	0	0	1	1	1	2	0	1	1	0	2	0	1	0	0	0	0	0	0	0	1	0	0	1	0
980	0	0	0	0	0	1	1	0	1	1	1	2	2	0	0	1	0	2	0	0	0	0	2	0	0	0	0	2	0	2	0	2	1	1	1	1	0	1	0	0	0	0	0	0	0	0	0	1	0
981	0	0	0	0	0	1	1	0	1	1	0	0	0	0	0	0	1	0	2	2	0	1	1	1	1	2	1	2	1	1	0	1	1	0	1	1	1	1	0	0	0	0	0	0	0	1	0	2	0
982	1	0	1	1	0	1	2	1	2	1	0	0	0	0	0	0	1	1	1	2	0	0	1	0	0	0	1	2	1	1	0	1	0	2	0	2	2	0	0	0	0	0	1	0	1	1	0	1	0
983	0	0	1	1	0	1	2	1	2	2	0	0	0	0	0	0	1	1	0	0	2	0	0	0	0	1	0	2	0	2	0	1	2	1	1	1	2	0	0	0	0	0	0	0	0	0	0	0	2
984	0	1	0	0	0	1	1	0	2	1	0	0	0	0	0	0	1	1	1	0	0	0	0	0	0	2	0	2	1	1	2	0	2	0	1	1	1	0	1	0	0	0	2	0	1	1	0	1	1
985	0	0	0	0	0	1	1	0	1	0	1	0	1	0	0	0	1	2	0	0	1	0	1	0	0	0	0	2	0	2	0	0	1	2	0	2	1	0	0	1	0	0	1	0	1	1	0	1	0
986	1	0	0	0	0	1	2	1	1	1	0	1	1	0	0	1	0	1	0	0	1	1	1	0	0	1	0	2	1	1	0	0	1	1	1	1	2	0	0	1	0	0	1	0	0	1	0	1	0
987	0	0	0	1	0	1	2	0	2	1	0	0	1	0	0	0	0	1	1	1	1	1	0	0	0	1	1	2	1	0	0	1	2	1	1	1	1	0	0	2	0	1	0	1	1	0	0	0	0
988	1	0	0	0	0	0	2	1	2	2	0	0	0	0	0	0	0	0	2	2	0	0	0	0	0	1	0	1	1	1	0	0	2	1	1	2	1	0	0	1	0	1	0	0	1	0	0	2	0
989	1	0	0	1	0	1	2	0	2	1	1	0	0	0	0	0	1	0	1	2	0	1	0	0	0	2	0	2	0	1	0	2	1	0	2	0	0	0	0	2	1	1	0	0	1	1	0	2	0
990	1	0	0	0	0	0	2	0	1	0	0	0	0	0	0	0	1	1	1	1	0	0	0	0	0	0	0	1	0	1	0	1	1	1	1	1	2	0	0	1	0	0	1	0	1	0	0	2	0
991	0	0	0	0	0	1	2	1	2	1	0	0	0	0	0	0	1	0	2	1	0	0	0	0	0	1	0	2	0	2	0	0	1	2	0	2	2	0	0	0	0	0	0	0	1	0	0	0	0
992	1	1	0	0	0	1	2	0	2	0	0	0	0	0	0	0	0	1	1	1	1	0	1	0	0	2	0	2	0	1	0	1	0	2	0	2	1	0	0	0	1	1	0	0	2	0	0	1	0
993	1	0	1	1	0	1	0	0	1	1	1	0	0	0	0	0	1	1	1	1	0	0	0	0	0	2	0	2	1	2	0	0	1	0	1	2	2	0	0	1	1	0	0	0	0	1	0	1	0
994	0	0	0	0	0	0	2	0	1	1	0	0	0	0	0	0	1	1	1	1	1	0	0	0	0	1	0	1	1	0	0	0	1	1	0	2	1	0	0	0	1	0	0	0	1	0	0	1	1
995	1	0	0	0	0	1	2	1	2	1	0	0	2	0	0	0	1	0	1	1	0	0	0	0	0	1	0	2	0	2	0	1	0	2	0	2	1	1	1	0	0	0	0	1	0	1	0	0	1
996	0	0	0	0	0	1	1	0	1	0	1	1	2	0	0	1	0	0	2	2	1	0	0	0	0	2	0	2	1	1	0	0	1	0	1	1	1	0	0	2	0	0	0	0	1	1	0	2	0
997	1	0	0	0	0	1	2	0	1	0	1	0	0	0	0	0	1	1	1	1	1	1	0	0	0	1	0	2	0	2	0	0	0	2	0	2	0	2	0	0	0	0	0	1	0	1	0	2	0
998	0	0	0	0	0	2	1	0	1	1	0	0	0	0	0	0	0	2	0	1	1	0	0	0	0	1	0	2	1	1	1	0	0	2	2	1	2	0	0	0	0	0	0	0	0	0	0	2	0
999	0	0	0	1	0	2	1	0	0	0	1	0	0	0	0	0	1	0	2	2	0	1	0	0	0	0	0	1	1	1	0	0	2	0	2	1	2	0	0	0	0	0	0	0	0	1	0	1	1
1000	1	0	1	0	1	1	1	0	1	1	1	0	1	0	0	0	1	2	0	0	0	1	0	0	0	2	0	2	0	1	0	0	1	2	0	2	1	0	1	0	1	1	0	1	1	0	0	2	0
[truncated: 252 more columns]
