# Supplementary material for: KNN-MDR: a learning approach for improving interactions mapping performances in genome wide association studies
Source: BMC Bioinformatics. 2017 Mar 21;18:184. doi: 10.1186/s12859-017-1599-7 (PMC5361736; doi:10.1186/s12859-017-1599-7)
Supplement: Supplementary file 6 — The data set(s) supporting the results of Table 4. (ZIP 7095 kb) [file 12859_2017_1599_MOESM6_ESM.zip › 100 simulations/S35/mkallsimul.dat]

1	1	1	1	0	0	0	2	0	1	1	0	0	0	0	0	0	0	1	1	1	2	0	0	2	0	0	0	0	0	2	0	0	0	2	0	2	1	1	1	1	1	1	0	0	1	0	0	1	0
2	1	1	1	0	0	1	1	0	0	0	1	0	0	0	0	0	0	0	1	1	1	0	0	2	0	0	0	0	0	2	1	0	0	2	0	2	2	0	0	1	0	0	0	1	0	0	0	1	0
3	1	2	0	0	0	0	2	0	0	0	0	1	0	0	0	0	1	1	1	1	1	1	0	2	0	1	0	0	1	2	0	0	1	1	0	1	1	1	0	0	0	0	0	0	0	0	0	2	0
4	0	1	2	0	0	0	2	0	1	1	0	0	0	0	0	0	0	1	0	0	2	0	0	2	0	0	0	0	0	1	2	0	0	2	0	2	2	0	0	2	0	0	0	0	0	1	0	2	0
5	0	1	2	0	0	0	2	0	2	2	0	0	0	0	0	0	0	0	0	0	1	0	0	2	0	0	0	0	0	2	0	2	1	1	1	1	1	1	0	0	0	0	0	0	0	0	0	1	1
6	1	1	2	0	0	0	2	0	1	1	0	1	1	1	1	0	0	0	1	0	1	0	0	2	0	0	0	0	0	2	0	2	2	0	0	1	1	1	0	1	0	0	0	0	1	1	0	2	0
7	0	1	2	0	0	0	2	0	1	1	0	0	2	1	1	1	0	1	1	1	1	0	0	2	0	0	0	2	2	1	2	2	2	0	0	1	2	0	0	2	0	0	0	0	1	2	0	1	1
8	1	0	2	0	0	1	2	0	2	2	0	0	1	0	0	1	0	0	1	1	2	0	0	2	0	1	0	1	2	2	1	0	0	1	1	2	1	0	0	2	0	0	0	1	0	0	0	2	0
9	1	1	1	1	1	1	2	1	1	2	0	1	2	2	2	0	1	1	1	1	1	0	1	1	0	1	0	1	1	2	2	1	1	0	0	0	1	0	0	2	0	1	1	1	1	2	0	0	0
10	1	0	2	0	1	0	1	1	0	1	1	0	0	0	0	0	0	0	2	1	0	0	1	1	1	1	0	1	1	1	1	1	1	1	0	1	2	0	0	1	0	1	1	0	1	0	0	2	0
11	0	2	0	0	0	0	1	0	0	0	1	0	0	0	0	0	0	0	0	0	1	1	0	2	0	0	0	1	1	1	1	1	0	1	1	1	1	0	0	1	0	1	1	1	0	0	0	2	0
12	1	1	2	0	0	0	1	0	1	1	0	1	2	1	1	1	0	1	1	1	2	0	1	1	1	1	0	1	1	2	2	1	1	2	0	2	1	0	0	2	1	0	0	0	1	1	0	2	0
13	1	2	2	0	0	1	2	1	0	1	0	0	0	0	0	0	0	0	2	2	0	0	0	2	0	0	0	1	1	2	2	0	0	1	1	2	2	0	0	1	0	0	0	0	1	1	0	2	0
14	0	1	1	1	1	1	2	0	1	1	0	0	0	0	0	0	0	2	1	1	2	0	0	2	0	0	0	0	1	2	0	1	1	0	0	1	0	1	1	0	0	0	0	0	0	0	0	1	0
15	1	1	1	0	0	0	2	0	1	1	0	1	2	0	0	0	1	1	0	1	2	0	1	1	0	0	0	0	0	1	1	0	0	2	1	2	1	0	0	1	0	0	0	1	2	0	0	0	0
16	1	1	2	0	0	0	2	0	2	2	0	0	1	0	0	1	0	1	1	1	2	0	2	0	0	0	0	1	1	2	1	1	0	2	0	2	1	0	1	1	0	1	0	0	0	0	0	1	1
17	0	1	1	0	0	0	2	0	1	1	1	1	2	1	1	0	0	1	1	1	1	0	0	2	0	1	0	0	1	2	0	1	2	1	0	1	1	0	0	2	0	0	0	0	0	0	0	2	0
18	0	0	1	0	0	0	1	1	0	1	1	0	1	0	0	0	0	1	2	1	2	0	0	2	0	0	0	0	0	2	1	2	2	1	1	1	1	0	1	1	0	1	1	0	0	0	0	1	1
19	1	1	2	0	0	0	1	0	1	1	1	0	1	1	1	0	0	0	1	1	0	0	1	1	1	1	0	0	0	1	1	0	0	1	0	1	2	0	0	2	0	0	0	0	0	0	0	1	1
20	1	1	2	0	0	0	2	1	1	2	0	0	0	0	0	0	0	1	0	0	2	0	1	1	1	1	0	0	0	2	1	1	2	0	0	2	1	0	1	1	0	1	1	0	1	1	0	0	1
21	1	2	1	0	0	0	2	0	1	1	0	0	2	1	1	0	0	2	0	1	2	0	0	2	0	0	0	1	2	1	1	2	2	2	0	2	1	0	0	0	0	0	0	0	0	1	0	2	0
22	0	1	2	0	0	0	2	0	1	1	0	0	1	0	0	0	0	0	0	0	2	0	0	2	0	0	0	0	0	2	0	1	1	2	1	2	1	1	0	1	0	0	0	0	0	0	0	1	0
23	1	1	2	0	0	0	2	0	1	1	0	0	1	0	1	0	0	1	1	1	1	0	0	2	0	0	0	0	0	2	0	1	1	2	1	2	0	0	0	0	0	0	0	0	0	0	0	2	0
24	1	0	2	0	0	0	0	0	1	1	0	0	1	0	0	0	0	0	0	0	1	0	0	2	0	1	0	1	1	1	1	1	1	2	1	2	1	1	0	1	0	1	1	0	1	1	0	1	0
25	1	1	1	0	0	0	2	0	1	1	0	0	0	0	0	0	0	0	1	1	2	0	0	2	0	0	0	1	2	2	1	1	1	2	1	2	1	0	0	2	0	2	2	0	1	1	0	2	0
26	0	1	1	0	0	1	2	0	0	0	0	1	2	1	1	0	0	0	0	0	2	0	0	2	0	0	0	0	1	2	1	2	2	0	0	1	2	0	0	1	0	0	0	0	0	0	0	1	1
27	0	1	1	0	0	1	1	1	1	2	0	0	0	0	0	0	0	1	1	1	1	0	0	2	0	0	0	1	1	2	1	1	1	0	0	1	1	0	1	1	0	0	0	0	1	1	0	1	0
28	0	2	2	0	0	0	2	0	0	0	0	1	2	1	1	0	1	1	1	1	1	0	0	2	0	0	0	0	0	2	0	1	1	2	0	1	1	0	0	1	0	1	0	0	1	0	0	2	0
29	0	2	0	0	0	0	2	0	2	2	0	0	1	0	1	0	1	1	1	1	1	0	1	1	1	2	0	0	0	2	0	0	0	2	1	2	1	1	1	1	1	0	0	1	0	0	0	2	0
30	0	2	0	0	0	0	1	0	1	1	1	0	1	0	0	0	0	2	1	1	2	0	0	2	0	1	0	1	1	2	2	2	1	2	0	1	2	0	0	2	0	1	0	0	1	1	0	2	0
31	0	1	2	0	0	0	2	0	0	0	0	0	0	1	1	0	0	1	0	0	2	0	0	2	0	0	0	1	1	1	1	0	0	2	1	2	1	1	0	1	0	0	0	1	0	0	0	0	0
32	1	1	1	0	0	1	1	1	0	1	1	0	0	0	0	0	0	1	2	1	2	0	0	2	0	0	0	1	1	2	2	1	1	0	0	1	2	0	0	2	0	0	0	0	2	1	0	0	0
33	1	1	1	1	1	1	2	0	2	2	0	0	0	0	0	1	0	1	0	0	1	0	0	2	0	0	0	1	2	2	1	0	0	1	1	1	2	0	0	2	0	0	0	0	1	1	0	1	1
34	0	2	1	0	0	0	2	0	0	0	0	0	1	0	0	0	1	2	0	0	1	0	0	2	0	0	0	1	2	2	1	0	2	0	0	1	1	1	0	1	0	0	0	0	0	1	0	2	0
35	0	1	1	0	0	0	2	1	0	1	0	0	0	0	0	0	0	1	1	0	2	0	0	2	0	1	0	0	0	2	0	0	0	2	0	1	2	0	0	2	0	0	0	0	0	0	0	0	1
36	1	0	2	0	0	1	2	1	0	1	1	0	0	0	0	0	0	0	0	0	2	0	0	2	0	0	0	1	1	2	1	2	2	0	0	1	1	0	0	1	0	0	0	0	1	1	0	1	1
37	0	1	2	0	0	1	1	0	2	2	0	0	1	1	1	0	0	2	1	1	2	0	0	2	0	0	0	0	0	1	0	1	1	0	0	1	0	1	0	0	0	0	0	0	0	0	0	1	1
38	0	1	1	0	0	0	1	0	2	2	0	0	0	1	1	0	0	0	1	1	1	1	0	2	0	0	0	0	0	2	2	0	0	2	2	2	1	1	0	1	0	0	0	1	1	0	0	2	0
39	1	1	1	0	0	0	1	0	1	1	0	0	0	0	0	1	0	1	0	0	2	0	1	1	0	1	0	0	2	2	0	1	1	0	0	2	1	0	0	0	0	1	1	0	1	0	0	1	1
40	1	0	2	0	0	0	1	0	1	1	0	0	1	0	0	1	1	0	1	1	2	0	0	2	0	0	0	0	0	1	1	2	1	0	0	0	1	0	0	1	0	1	1	0	0	0	0	2	0
41	1	1	1	0	0	0	2	0	2	2	0	0	1	0	0	0	0	1	0	0	2	0	1	1	0	0	0	0	0	1	0	0	0	1	0	0	2	0	0	2	0	0	0	0	0	0	0	2	0
42	0	0	2	0	1	0	2	1	0	1	0	1	0	0	0	0	1	2	0	0	1	0	0	2	0	0	0	1	1	1	2	1	0	1	0	1	1	0	0	0	0	0	0	0	1	0	0	1	1
43	1	1	1	0	0	0	1	1	0	1	1	0	0	1	1	0	0	0	2	1	1	0	0	2	0	0	0	1	2	2	1	2	1	0	0	0	1	0	0	0	0	1	0	0	2	1	0	0	0
44	1	2	1	0	0	0	2	0	1	1	0	1	1	2	1	0	0	1	0	1	2	0	0	2	0	0	0	0	0	1	2	0	0	1	0	0	1	0	0	1	1	1	1	0	0	0	0	1	0
45	1	0	2	0	0	0	1	0	0	0	1	0	0	0	0	0	0	0	1	1	2	0	1	1	0	0	0	0	0	2	1	0	0	2	2	2	2	0	0	2	1	0	0	0	0	0	0	2	0
46	0	0	2	0	0	0	2	0	0	0	0	1	1	1	1	0	0	0	1	1	1	0	0	2	0	0	0	2	2	2	1	0	0	2	0	2	1	1	0	0	0	1	1	0	1	0	0	1	1
47	1	0	2	0	0	1	1	0	0	0	1	0	1	0	0	1	0	1	1	1	1	0	0	2	0	0	0	1	1	2	0	1	1	2	0	2	0	1	0	0	0	1	1	0	1	2	0	1	0
48	1	0	2	0	0	0	2	0	0	0	1	1	1	1	1	0	0	0	0	0	2	0	0	2	0	1	0	2	2	0	2	0	0	2	1	1	1	1	1	0	0	0	0	0	1	0	0	1	1
49	1	1	1	0	0	0	2	0	0	0	1	1	1	2	1	0	0	0	0	0	1	0	0	2	0	0	0	1	1	1	2	2	1	2	1	2	2	0	0	2	0	0	0	0	0	1	0	0	0
50	0	0	2	0	0	0	0	0	0	0	1	0	1	0	0	1	0	0	1	1	0	0	1	1	0	0	0	0	1	2	1	2	1	1	0	1	2	0	0	2	0	0	0	0	1	0	0	2	0
51	0	1	1	0	0	0	2	1	1	2	0	0	1	1	1	0	0	0	2	1	0	0	0	2	0	0	1	1	1	2	0	1	1	0	0	1	0	0	0	0	1	0	0	0	1	0	0	1	1
52	0	0	2	0	0	1	1	0	1	1	1	0	0	0	0	0	0	0	0	0	1	0	0	2	0	0	0	0	1	2	1	1	1	2	1	2	1	0	0	1	0	0	0	0	1	1	0	2	0
53	0	1	1	1	1	2	2	1	1	2	0	0	1	0	0	0	0	1	0	0	2	0	0	2	0	0	0	0	1	2	1	0	0	1	0	2	0	0	1	0	0	1	1	0	1	2	0	2	0
54	0	0	2	0	1	0	1	0	2	2	0	0	0	0	0	0	0	0	0	0	2	0	0	2	0	0	0	2	2	2	2	1	1	1	0	1	2	0	0	2	0	0	0	0	0	0	0	1	0
55	0	0	2	0	0	1	2	1	0	1	1	0	0	0	0	0	0	1	0	0	2	0	0	2	0	0	0	1	2	2	1	2	2	1	0	1	1	0	0	2	1	0	0	0	0	0	0	1	0
56	0	0	2	0	0	1	1	0	1	1	0	0	0	0	0	0	0	0	1	2	1	0	1	1	1	1	0	0	0	2	1	1	0	2	1	2	1	0	0	1	0	0	0	0	0	0	0	1	0
57	1	1	2	0	0	0	2	0	0	0	0	0	0	0	0	0	1	1	0	1	2	0	0	2	0	1	0	0	0	1	0	1	0	1	0	1	1	1	0	1	0	1	1	0	1	1	0	2	0
58	1	1	1	0	0	0	2	0	0	0	0	1	2	1	1	0	0	0	2	1	1	1	0	2	0	0	0	1	2	2	1	1	2	1	0	2	0	2	0	0	0	0	0	0	0	0	0	1	1
59	0	1	2	0	0	1	1	0	1	1	0	0	1	1	1	0	0	0	1	1	2	1	0	2	0	0	0	0	0	2	1	0	1	1	0	2	2	0	0	2	0	1	1	0	1	1	0	2	0
60	1	1	1	0	0	0	2	0	1	1	1	1	1	2	1	0	0	0	1	1	2	0	1	1	1	1	0	1	2	1	1	1	0	2	1	2	1	0	0	2	0	1	1	0	1	1	0	1	0
61	0	1	1	0	0	0	2	0	0	0	0	0	1	0	0	0	0	0	0	0	1	0	0	2	0	0	0	0	0	2	1	1	0	2	1	2	1	1	0	1	0	0	0	1	0	0	0	2	0
62	1	2	1	0	0	0	2	1	1	2	0	0	0	0	0	0	0	1	1	1	2	0	1	1	1	1	0	0	1	2	1	0	0	2	0	2	1	0	1	1	0	0	0	0	0	1	0	2	0
63	1	1	2	0	0	0	1	1	0	1	1	0	0	0	0	0	0	1	1	1	2	0	1	1	1	1	0	0	2	2	0	2	2	1	1	1	1	1	0	1	0	1	1	0	1	1	0	1	0
64	1	1	1	0	0	1	2	1	1	2	0	0	0	0	0	0	0	1	0	0	1	0	0	2	0	0	1	1	1	2	0	1	1	1	1	1	1	0	0	1	0	1	1	0	0	0	0	2	0
65	1	1	2	0	0	0	1	0	1	1	0	1	1	1	1	0	0	0	1	1	2	0	0	2	0	1	0	0	0	1	1	1	0	1	1	1	1	0	0	0	0	1	1	0	2	2	0	1	0
66	0	2	0	0	0	0	2	0	2	2	0	0	2	2	2	0	0	0	1	0	2	0	0	2	0	0	0	1	1	1	1	0	0	1	0	0	2	1	0	0	0	0	0	1	0	0	0	2	0
67	0	2	0	0	0	0	2	0	2	2	0	0	0	0	0	0	1	0	1	1	2	0	0	2	0	0	0	0	0	2	0	2	2	1	1	1	2	0	0	2	0	0	0	1	0	1	0	1	0
68	0	1	1	0	0	0	2	0	1	1	0	1	2	1	1	1	0	1	0	0	1	0	0	2	0	0	0	0	0	1	2	1	1	2	0	2	2	0	0	2	0	0	0	0	2	1	0	0	1
69	0	0	2	0	0	0	2	0	1	1	0	1	1	1	1	0	0	0	2	1	0	0	0	2	0	0	0	0	0	2	1	2	1	2	0	1	1	0	0	0	0	0	0	0	2	1	0	2	0
70	1	0	2	0	0	0	2	0	1	1	1	1	1	1	1	0	0	2	1	1	1	0	2	0	0	1	0	2	2	1	1	1	1	1	0	1	1	1	0	1	0	1	1	0	1	1	0	2	0
71	0	2	1	0	0	0	1	0	0	0	1	0	1	2	2	0	0	0	0	0	2	0	0	2	0	0	0	1	1	1	1	1	1	1	0	2	1	1	0	1	0	0	0	0	0	0	0	2	0
72	1	2	0	0	0	0	2	0	1	1	0	1	1	1	1	0	0	1	0	0	1	1	0	2	0	0	0	0	0	2	1	1	1	1	0	1	1	0	0	0	0	0	0	1	0	1	0	2	0
73	0	1	2	0	0	0	2	0	0	0	0	1	1	1	1	0	0	0	1	1	1	0	0	2	0	1	1	0	0	2	0	2	2	1	0	1	1	0	0	0	0	1	1	0	0	0	0	0	0
74	1	0	1	0	0	0	2	0	1	1	0	1	1	0	0	0	0	0	2	1	2	0	1	1	0	1	0	0	0	1	1	1	1	1	0	1	2	0	0	2	0	0	0	1	0	0	0	1	0
75	1	0	2	0	0	2	1	0	1	1	1	0	2	1	1	1	0	0	1	1	2	1	0	2	0	0	0	0	1	2	0	0	0	1	0	2	2	0	0	2	0	0	0	0	0	0	0	2	0
76	0	0	2	0	0	0	1	0	0	0	2	0	0	0	0	0	0	2	2	2	0	1	0	2	0	0	0	1	1	2	0	0	0	1	1	2	2	0	0	2	0	1	1	0	1	1	0	0	2
77	0	2	0	0	0	0	1	0	0	0	1	0	2	0	0	1	1	1	1	1	1	0	1	1	1	1	0	1	1	2	2	1	0	2	2	2	2	0	0	2	0	0	0	0	0	1	0	0	0
78	1	0	2	0	0	1	1	1	1	2	0	0	0	0	0	0	0	1	0	0	2	0	2	0	1	1	0	0	0	2	2	1	2	1	0	2	1	0	0	2	1	0	0	0	1	1	0	0	1
79	0	0	2	0	0	1	2	0	2	2	0	0	1	1	1	0	0	1	0	0	2	0	1	1	0	0	0	2	2	1	2	1	0	2	2	2	1	1	0	1	0	1	1	0	1	0	0	0	2
80	1	1	1	0	0	0	2	1	1	2	0	1	2	2	2	0	0	0	2	2	0	0	0	2	0	1	1	0	0	1	0	1	1	0	0	1	0	1	0	0	0	1	1	0	1	0	0	1	1
81	0	2	0	0	0	0	1	0	0	0	1	0	0	0	0	0	0	0	0	0	2	0	0	2	0	0	0	1	1	2	1	0	0	2	1	2	1	0	0	1	0	0	0	0	1	1	0	2	0
82	0	1	1	0	0	1	1	2	0	2	0	0	1	1	1	0	0	1	0	1	1	0	0	2	0	1	0	1	2	2	1	1	1	1	0	2	1	0	0	0	0	0	0	1	0	0	0	2	0
83	1	1	1	0	0	0	2	0	0	0	1	1	1	1	1	0	0	1	0	0	2	0	0	2	0	0	1	2	2	2	1	1	1	1	1	1	1	0	0	1	0	1	1	0	1	0	0	1	0
84	1	2	2	0	0	0	1	0	0	0	1	0	1	0	0	1	0	0	0	0	2	1	0	2	0	1	0	0	0	2	1	1	0	2	1	2	1	1	0	1	0	1	0	0	1	0	0	2	0
85	0	1	1	0	0	1	1	0	1	1	0	1	1	1	1	0	0	0	0	1	2	0	0	2	0	1	0	0	0	2	1	1	2	1	0	1	2	0	0	1	0	0	0	0	2	1	0	2	0
86	0	0	2	0	0	0	2	0	1	1	0	2	2	1	1	0	0	1	0	0	1	0	0	2	0	0	0	0	0	1	1	1	0	2	1	2	1	0	1	1	0	0	0	0	0	0	0	1	1
87	0	2	1	0	0	0	2	1	0	1	0	0	0	0	0	0	0	0	0	0	0	0	1	1	0	0	0	0	0	2	0	1	1	0	0	1	1	1	1	0	0	1	1	0	1	1	0	2	0
88	1	2	1	0	0	0	1	0	2	2	0	0	0	0	0	0	0	0	0	1	2	0	0	2	0	0	0	0	2	2	0	1	1	1	0	2	1	1	0	1	0	0	0	1	0	1	0	2	0
89	0	1	1	0	0	0	0	0	0	0	2	0	2	1	2	0	0	0	0	0	2	0	0	2	0	0	0	0	0	1	0	0	0	0	0	1	1	0	0	2	1	0	1	0	1	0	0	1	1
90	0	2	1	0	0	0	2	0	2	2	0	1	1	1	1	0	0	0	1	1	2	1	0	2	0	1	0	0	1	2	0	1	1	1	0	1	0	0	1	1	1	1	1	0	1	1	0	0	1
91	1	2	0	0	0	0	1	0	1	1	0	1	2	2	2	0	0	1	0	1	1	0	0	2	0	0	0	1	1	2	2	1	1	0	0	2	1	1	0	1	0	1	0	0	1	0	0	1	0
92	0	1	2	0	0	0	1	0	0	0	1	0	0	0	0	0	0	1	1	1	2	0	1	1	1	2	0	0	0	1	0	1	2	1	0	1	2	0	0	1	0	0	0	0	0	0	0	2	0
93	1	2	1	0	0	0	1	0	1	1	0	0	2	1	1	1	0	0	1	1	2	0	0	2	0	0	0	1	2	1	1	0	0	2	0	2	1	0	1	1	0	0	0	1	0	0	0	2	0
94	1	1	2	0	0	0	1	0	1	1	0	0	0	0	0	0	0	0	1	1	1	0	1	1	1	1	0	0	0	2	1	1	0	2	1	2	1	1	0	1	0	0	0	0	0	2	0	1	0
95	0	1	1	0	0	0	1	0	1	1	0	0	0	0	0	0	0	0	0	0	2	0	1	1	1	1	0	0	2	2	0	1	2	1	0	1	1	0	0	2	0	0	0	0	1	0	0	2	0
96	1	1	1	0	1	0	2	0	1	1	0	0	1	0	0	1	0	1	0	0	2	0	0	2	0	0	0	0	0	1	0	0	1	1	0	1	1	1	0	1	0	1	1	0	0	0	0	1	1
97	0	1	2	0	0	0	2	0	1	1	0	0	1	1	1	0	0	1	1	1	0	0	0	2	0	0	0	0	0	2	1	2	1	1	0	2	1	0	0	2	1	2	2	0	2	1	0	1	0
98	0	1	1	0	0	0	1	0	1	1	0	0	0	0	0	0	0	1	0	0	2	0	0	2	0	0	1	0	1	2	0	1	2	2	1	2	2	0	0	2	0	0	0	2	0	2	0	1	0
99	0	1	2	0	0	0	1	0	1	1	0	2	2	2	2	0	0	1	0	0	2	0	1	1	1	1	0	1	1	2	0	0	0	2	0	2	2	0	0	1	0	1	1	0	1	0	0	2	0
100	1	0	2	0	0	1	2	1	0	1	0	1	2	1	1	1	0	1	1	1	1	0	2	0	1	1	0	0	0	2	1	0	0	1	1	2	1	0	0	1	0	0	0	0	0	0	0	1	0
101	1	2	1	0	0	0	1	0	1	1	1	1	1	1	1	0	0	0	2	1	0	0	0	2	0	0	0	1	1	0	1	1	1	1	0	1	1	1	0	1	0	1	1	0	1	1	1	1	0
102	1	1	1	0	0	0	1	0	2	2	0	0	0	0	0	0	0	1	1	0	2	0	0	2	0	0	0	0	1	2	1	1	1	1	0	2	1	0	0	0	0	0	0	1	1	1	0	2	0
103	0	2	2	0	0	0	1	1	1	2	0	0	0	0	0	0	0	0	0	0	2	0	0	2	0	0	0	0	1	2	0	1	1	2	1	2	1	0	0	2	1	1	1	0	1	2	0	0	0
104	1	0	2	0	0	2	1	1	0	2	0	0	1	0	0	0	0	0	1	1	1	0	1	1	0	0	0	0	2	2	0	1	0	2	0	2	0	0	0	0	0	1	0	0	0	0	0	2	0
105	1	1	1	0	0	0	2	0	1	1	0	0	1	0	0	0	0	1	0	1	2	0	0	2	0	0	0	1	2	2	1	0	0	2	0	2	2	1	0	1	0	0	0	1	0	0	0	2	0
106	0	0	1	0	0	0	2	0	1	1	0	0	1	2	2	0	0	0	2	1	0	0	1	1	0	0	0	0	0	2	1	1	1	1	1	1	2	0	0	2	0	0	0	0	0	0	0	1	1
107	1	1	1	0	0	0	2	0	1	1	0	0	0	0	0	0	0	1	1	1	1	0	1	1	0	0	0	0	0	2	0	1	2	0	0	0	1	1	0	1	0	1	1	0	1	1	0	1	0
108	1	1	2	0	0	0	2	0	0	0	0	0	1	0	0	0	0	0	0	0	1	1	0	2	0	0	0	1	1	2	1	1	1	1	0	1	1	0	0	1	0	1	1	0	1	1	0	0	0
109	1	1	1	0	0	0	1	0	0	0	1	0	0	0	0	1	0	1	0	0	2	0	0	2	0	0	0	0	0	2	2	2	1	0	0	1	1	0	0	2	0	0	0	0	0	0	0	1	0
110	1	2	1	0	0	0	2	1	0	1	0	0	1	0	0	0	0	0	0	0	1	0	0	2	0	0	0	1	1	2	2	2	1	2	1	2	2	0	0	2	0	0	0	0	1	0	0	1	0
111	0	0	2	0	0	0	1	0	0	0	1	0	1	0	0	1	0	0	1	2	1	0	1	2	0	0	0	1	1	2	1	0	0	2	0	2	2	1	0	0	0	0	0	0	1	0	0	2	0
112	1	2	1	0	0	0	1	0	1	1	1	0	1	0	0	0	0	0	1	1	2	0	0	2	0	0	0	0	1	2	1	0	0	2	1	2	1	0	0	0	0	0	0	1	0	1	0	2	0
113	1	0	2	0	0	1	2	1	1	2	0	0	1	0	0	0	0	2	1	1	1	0	1	1	1	1	0	0	1	2	1	1	1	2	0	2	2	0	0	2	0	0	0	0	1	0	0	2	0
114	1	2	0	0	0	0	2	0	0	0	1	1	1	1	1	0	0	0	0	0	2	0	0	2	0	0	0	1	2	1	1	1	1	0	0	1	2	0	1	1	0	1	1	0	1	1	0	2	0
115	1	2	0	0	0	0	2	0	2	2	0	0	0	0	0	0	1	1	0	1	2	0	0	2	0	0	0	1	1	1	1	1	1	1	0	1	2	0	0	1	0	1	1	0	1	1	0	1	0
116	0	2	0	0	0	0	0	0	1	1	1	1	2	1	1	0	0	1	2	1	1	0	0	2	0	0	0	0	0	2	1	1	1	1	0	2	1	0	0	2	0	1	1	0	1	0	0	2	0
117	1	2	1	0	0	0	1	0	0	0	1	1	0	0	0	0	0	1	2	1	0	0	0	2	0	0	0	2	2	2	0	1	1	1	0	1	0	0	0	0	0	1	0	0	1	0	0	0	0
118	1	1	1	0	0	0	2	0	0	0	0	0	0	0	0	0	0	0	1	1	1	0	0	2	0	1	0	0	1	2	0	1	2	2	1	2	0	1	0	0	0	0	0	0	0	1	0	2	0
119	0	2	0	0	0	0	2	0	0	0	1	0	0	0	0	0	0	0	1	1	2	0	0	2	0	0	0	1	0	1	2	1	1	2	1	2	1	1	0	1	0	0	0	1	1	1	0	0	1
120	1	2	1	0	0	0	2	0	1	1	0	0	0	0	0	0	0	0	1	1	2	0	0	2	0	1	0	1	2	2	0	1	1	1	1	1	1	0	0	2	1	0	0	0	0	0	0	0	0
121	0	0	2	0	1	0	2	0	1	1	0	0	0	0	0	0	0	1	0	0	2	0	1	1	0	1	0	0	1	2	0	1	1	2	2	2	2	0	0	0	0	0	0	0	1	1	0	1	0
122	1	1	1	0	0	0	2	0	2	2	0	0	1	0	0	1	0	1	1	1	1	0	0	2	0	0	0	1	1	1	2	1	1	1	0	1	2	0	0	2	0	0	0	0	0	0	0	1	0
123	1	0	2	0	1	0	2	0	1	1	0	2	2	2	2	0	0	0	2	1	0	0	0	2	0	0	0	0	1	2	0	2	2	1	0	1	1	0	0	2	0	0	0	0	1	0	0	1	1
124	1	2	0	0	0	0	1	0	0	0	2	2	2	2	2	0	0	0	0	0	2	0	2	0	1	1	0	0	0	2	1	1	1	2	0	2	2	1	0	1	0	0	0	0	0	0	0	1	0
125	0	1	1	0	0	0	2	0	2	2	0	1	0	0	0	0	0	1	0	1	2	0	1	1	0	1	0	1	1	1	1	1	1	1	0	1	1	0	0	2	1	0	0	0	1	2	0	2	0
126	0	2	0	0	1	0	2	0	1	1	0	1	2	2	2	0	0	0	1	1	2	0	0	2	0	1	0	1	2	2	1	2	1	2	2	2	1	0	0	2	1	0	0	0	0	2	0	2	0
127	0	1	1	0	0	0	2	0	1	1	1	1	1	1	1	0	0	1	1	0	2	0	0	2	0	0	0	0	0	2	1	2	2	0	0	1	2	0	0	1	0	1	1	0	1	1	0	2	0
128	0	1	2	0	0	0	0	0	0	0	1	0	1	0	0	1	0	0	0	1	1	0	0	2	0	0	0	0	1	2	0	1	1	2	1	2	1	0	1	1	0	2	2	0	2	1	0	1	0
129	1	2	0	0	0	0	1	0	1	1	1	0	1	2	2	0	1	1	0	0	2	0	0	2	0	0	0	0	0	2	0	1	2	1	0	1	1	0	0	1	0	1	1	0	0	1	0	0	2
130	0	1	2	0	0	0	2	1	0	1	0	0	2	1	1	0	0	0	1	1	2	0	0	2	0	0	0	0	0	2	0	2	2	1	0	0	1	1	0	1	0	0	0	0	0	0	0	2	0
131	0	2	0	0	0	0	2	0	0	0	0	0	0	0	0	0	0	2	0	1	2	0	0	2	0	0	0	0	0	1	1	1	1	1	0	2	1	1	0	0	0	0	0	1	2	0	0	1	1
132	0	1	1	0	0	1	2	0	2	2	0	1	1	1	1	0	0	0	1	1	2	0	1	1	0	0	0	0	0	2	1	1	1	1	0	1	2	0	0	1	0	0	0	0	1	0	0	1	1
133	0	2	0	0	0	0	2	1	0	1	0	0	0	0	0	0	0	1	0	0	2	0	1	1	1	1	0	1	1	2	1	1	1	1	0	1	1	0	0	2	0	0	0	0	0	0	0	1	1
134	0	1	1	0	0	1	1	0	1	1	0	0	0	0	0	0	0	0	2	2	0	0	0	2	0	0	0	1	1	2	1	1	1	0	0	0	2	0	0	1	0	0	0	0	0	1	0	2	0
135	0	0	2	0	0	0	2	0	0	0	0	0	1	0	1	0	0	0	1	2	1	0	0	2	0	0	0	0	0	1	0	1	1	1	0	2	0	1	0	0	0	0	0	0	0	0	0	0	1
136	0	1	1	0	0	0	1	0	1	1	1	0	1	1	1	0	0	0	0	0	2	0	1	1	1	1	0	0	0	2	0	0	1	0	0	2	0	0	0	0	1	0	0	1	0	0	0	1	0
137	0	2	0	0	0	0	2	0	0	0	0	0	0	0	0	0	0	0	0	0	0	0	0	2	0	0	0	0	0	2	1	1	1	2	0	2	1	0	0	1	0	0	0	0	0	1	0	2	0
138	1	0	2	0	0	1	1	0	1	1	0	2	2	2	2	0	0	0	1	1	2	0	0	2	0	0	0	0	1	2	1	0	0	1	0	1	1	1	0	1	0	1	1	0	1	2	0	1	0
139	1	1	2	0	0	1	2	1	0	1	0	0	0	0	0	0	0	1	1	1	2	0	0	2	0	0	0	1	0	1	1	2	2	1	0	2	2	0	0	0	1	1	1	0	1	1	0	0	1
140	1	2	1	0	0	0	1	0	0	0	1	0	2	0	0	1	0	1	0	0	2	0	0	2	0	0	0	0	0	2	0	1	1	2	0	2	1	0	0	2	0	0	0	1	0	1	0	2	0
141	0	1	1	0	0	0	2	0	2	2	0	0	1	0	0	0	0	0	1	1	2	0	1	1	0	0	0	1	1	2	0	1	1	2	1	2	1	0	0	0	0	1	1	0	0	0	0	0	1
142	0	0	2	0	0	1	2	0	0	0	0	0	1	0	0	1	0	0	2	1	0	0	0	2	0	0	0	0	0	1	1	2	2	2	1	2	1	0	0	2	1	1	1	0	1	0	0	1	0
143	1	2	1	0	0	0	1	0	1	1	0	0	1	1	1	0	0	2	1	1	1	0	0	2	0	0	1	0	0	1	0	1	0	1	1	1	2	0	0	2	0	0	0	0	0	0	1	1	0
144	1	1	2	0	0	0	2	0	0	0	1	0	1	0	0	1	0	0	0	1	1	0	0	2	0	0	0	0	0	1	2	1	1	2	1	1	1	0	0	2	0	0	1	0	1	1	0	1	0
145	1	2	0	0	0	0	2	0	2	2	0	0	1	0	0	1	0	0	1	1	2	0	1	1	0	1	0	0	1	2	1	2	2	0	0	0	0	1	0	0	0	2	2	0	2	1	0	2	0
146	1	1	2	0	0	0	2	0	2	2	0	1	1	1	1	0	0	0	1	0	1	0	0	2	0	1	0	1	1	2	2	2	2	1	0	1	2	0	0	2	0	0	0	1	1	0	0	0	0
147	0	1	1	0	0	0	1	0	1	1	1	0	0	0	0	0	0	2	0	0	1	0	0	2	0	0	0	0	1	2	1	1	0	1	1	1	1	0	0	1	0	0	0	1	0	0	0	0	0
148	1	0	2	0	0	1	1	0	1	1	0	0	1	0	0	1	0	1	0	0	2	0	1	1	0	1	1	0	0	2	0	1	1	1	1	1	1	0	0	2	0	1	1	0	1	1	0	2	0
149	0	0	2	0	1	0	1	0	1	1	1	0	0	0	0	0	0	0	1	1	2	0	1	1	0	0	0	0	1	2	0	0	0	2	1	2	1	0	0	1	0	1	0	0	0	0	0	0	0
150	1	1	2	0	0	0	2	0	1	1	0	1	1	0	0	0	0	0	2	1	1	0	1	1	1	2	0	0	0	2	0	0	0	2	0	2	1	1	0	0	0	0	0	0	0	0	0	2	0
151	1	1	1	1	1	1	2	0	0	0	1	1	1	1	1	0	0	1	1	0	2	0	0	2	0	0	1	1	1	2	0	0	0	2	1	2	2	0	0	2	0	1	1	0	1	1	0	0	0
152	0	0	2	0	0	0	1	0	0	0	1	0	1	0	0	0	0	0	0	0	2	0	0	2	0	0	0	0	0	2	0	1	1	0	0	0	2	0	0	2	0	0	0	2	0	0	0	1	1
153	0	1	1	0	0	0	2	0	1	1	0	0	0	0	0	0	1	0	1	1	2	0	1	1	0	0	0	0	0	1	0	1	1	0	0	0	0	1	0	0	0	0	0	0	0	0	0	0	0
154	1	2	0	0	0	0	2	0	1	1	0	0	0	0	0	0	0	0	0	0	1	0	0	2	0	0	0	0	0	2	1	2	2	1	0	1	2	0	0	0	0	1	1	0	2	0	0	2	0
155	0	1	2	0	0	0	0	0	0	0	1	0	2	1	1	1	0	0	1	1	1	0	0	2	0	0	0	0	1	2	1	1	1	1	0	1	1	0	0	0	0	0	0	1	1	0	0	1	0
156	0	2	0	0	0	0	2	0	0	0	0	1	1	1	1	0	0	1	0	0	2	0	1	1	0	0	0	0	1	2	1	1	1	1	0	1	1	1	0	1	0	0	0	0	0	0	0	1	1
157	1	1	1	0	0	1	1	0	2	2	0	0	0	0	0	0	0	0	0	0	2	0	0	2	0	0	0	1	1	1	1	1	1	1	0	1	1	0	0	0	1	0	0	0	0	0	0	0	2
158	0	1	2	0	0	0	2	0	1	1	0	0	2	0	0	1	0	1	0	0	2	1	1	1	1	1	0	0	0	2	0	1	1	1	0	1	1	1	0	1	0	1	0	0	1	0	0	2	0
159	0	2	0	0	0	0	2	1	1	2	0	0	1	0	1	0	0	0	1	1	1	0	0	2	0	0	0	0	0	1	1	2	2	2	1	2	0	0	0	0	1	0	0	0	0	0	0	1	0
160	0	2	1	0	0	0	1	0	1	1	0	0	0	0	0	0	0	1	1	1	1	0	1	1	0	0	0	1	1	2	0	0	0	2	0	2	1	0	0	2	1	0	0	0	0	2	0	2	0
161	1	0	2	0	0	2	1	1	0	1	1	1	1	1	1	0	0	0	1	1	2	0	0	2	0	1	0	1	1	2	0	1	1	1	0	1	2	0	0	2	1	1	1	0	1	0	0	2	0
162	0	1	1	0	1	0	2	1	1	2	0	1	1	1	1	0	0	1	2	1	2	0	0	2	0	1	0	0	1	2	1	1	1	1	0	2	2	0	0	1	0	1	1	0	1	1	1	0	1
163	1	2	1	0	0	0	1	1	0	1	0	1	1	1	1	0	0	0	0	0	2	0	0	2	0	0	0	1	1	1	1	0	0	2	0	2	1	0	0	1	1	1	1	0	1	1	0	2	0
164	0	1	0	0	0	0	1	1	0	1	1	1	0	0	0	0	0	0	0	0	2	0	0	2	0	1	0	0	0	2	0	1	1	2	0	2	1	0	0	1	0	0	0	0	0	0	0	2	0
165	1	2	1	0	0	0	2	0	0	0	0	0	0	0	0	0	0	1	0	0	2	0	1	1	1	1	0	1	1	1	1	1	0	1	0	1	1	1	0	1	0	1	1	0	0	0	1	2	0
166	1	2	0	0	0	0	1	0	0	0	0	0	1	1	0	0	0	0	0	1	2	0	0	2	0	0	0	0	0	1	0	1	0	1	0	1	2	0	0	1	1	0	0	0	0	0	0	2	0
167	0	0	2	0	0	1	2	0	1	1	0	0	1	0	0	0	0	1	1	1	2	0	0	2	0	0	0	0	0	2	0	1	1	1	0	2	1	0	0	0	0	0	0	0	0	0	0	1	0
168	0	1	1	0	0	1	1	0	0	0	1	2	2	2	2	0	0	0	1	1	2	1	1	1	1	1	0	2	2	2	0	0	0	2	0	2	2	0	0	1	0	0	0	0	0	0	0	0	2
169	0	2	0	0	0	0	1	0	2	2	0	0	0	0	0	0	0	1	1	1	1	0	0	2	0	0	0	1	1	2	1	0	0	2	0	2	0	1	0	0	0	0	0	0	1	1	0	0	1
170	1	1	2	0	0	0	1	0	1	1	1	1	1	1	1	0	0	0	0	0	1	0	1	1	0	0	1	1	1	2	0	1	1	0	0	1	1	1	0	1	0	0	0	0	0	0	0	1	1
171	1	2	1	0	0	0	2	0	2	2	0	0	2	1	2	0	0	1	1	1	1	0	0	2	0	0	0	1	1	1	1	2	1	0	0	2	0	2	0	0	0	0	0	0	0	2	0	1	0
172	1	1	1	0	0	1	2	0	1	1	0	1	1	1	1	0	0	0	2	1	1	0	1	1	0	0	1	0	1	2	0	1	2	0	0	1	1	0	0	1	0	1	1	0	1	0	0	0	1
173	1	2	0	0	0	0	2	1	0	1	0	0	0	0	0	0	0	0	0	0	2	0	1	1	1	1	0	0	0	1	1	1	1	0	0	0	1	0	0	1	0	0	0	0	1	1	0	1	0
174	0	1	2	0	0	0	2	0	1	1	0	0	1	0	0	0	0	1	0	0	2	0	1	1	0	0	1	0	1	2	0	1	1	1	0	1	2	0	0	2	0	1	0	0	1	0	0	1	0
175	1	1	1	0	1	0	2	1	1	2	0	1	2	2	2	0	1	1	2	2	1	0	0	2	0	0	0	0	1	2	1	2	1	0	0	1	1	0	0	1	0	0	0	0	0	0	0	0	1
176	0	1	1	1	1	1	2	0	1	1	1	0	1	0	0	1	0	1	1	1	0	0	0	2	0	0	0	0	1	2	0	0	0	0	0	1	1	1	0	1	0	0	0	0	1	1	0	1	0
177	1	1	1	0	0	1	2	1	0	1	0	0	1	0	0	1	0	1	0	0	2	0	0	2	0	0	1	1	1	2	0	0	1	0	0	2	1	1	0	1	0	1	0	0	1	0	0	1	0
178	0	1	1	0	0	0	1	0	1	1	0	2	2	1	1	0	0	1	1	0	0	0	0	2	0	1	0	1	1	0	1	0	0	2	1	2	2	0	0	2	0	1	0	0	2	0	0	2	0
179	0	2	0	0	0	0	2	0	2	2	0	0	0	0	0	0	0	2	1	1	2	0	2	0	1	1	0	0	0	2	0	1	1	1	0	1	1	0	0	1	1	0	0	0	0	0	0	1	1
180	0	2	1	0	0	0	2	1	0	1	0	0	1	1	0	0	1	1	1	1	1	0	0	2	0	0	0	1	1	1	1	1	1	0	0	0	2	0	0	2	0	1	1	0	1	0	0	0	0
181	0	0	1	0	0	0	1	0	0	0	1	2	2	2	2	0	0	1	1	1	1	0	0	2	0	0	0	1	1	1	2	1	0	1	0	1	1	0	1	1	0	0	0	0	0	1	0	1	0
182	1	1	2	0	0	0	1	0	0	0	1	0	0	0	0	0	0	1	1	1	1	0	0	2	0	0	0	0	0	2	0	0	0	2	0	2	1	1	0	1	0	1	1	0	1	0	0	1	0
183	1	1	1	0	0	0	2	1	0	1	0	0	0	0	0	0	0	1	0	0	2	0	0	2	0	0	1	1	1	2	0	2	1	1	0	1	2	0	0	1	0	0	1	0	1	1	0	1	1
184	0	1	1	0	0	0	2	0	0	0	0	0	1	0	0	1	0	0	1	1	1	0	0	2	0	0	0	1	1	0	1	2	2	2	1	2	1	0	1	1	0	0	0	1	0	1	0	1	0
185	0	1	1	0	0	1	1	0	0	0	1	1	1	1	1	0	0	1	0	0	2	0	0	2	0	1	0	0	0	2	2	2	1	0	0	0	2	0	0	2	0	0	0	0	0	0	0	1	0
186	1	1	1	0	0	1	2	0	0	0	0	1	2	1	1	0	1	1	2	2	1	0	0	2	0	0	0	0	0	1	1	2	2	0	0	1	2	0	0	2	0	1	1	0	1	1	0	2	0
187	1	1	1	0	0	0	2	1	1	2	0	1	0	0	0	0	0	0	0	0	2	0	1	1	0	1	0	1	1	0	2	2	1	1	0	2	2	0	0	2	0	1	1	0	1	1	0	1	0
188	1	0	2	0	0	1	2	1	0	1	0	0	0	0	0	0	0	0	2	1	1	0	0	2	0	0	0	0	1	2	1	0	0	2	0	2	1	1	0	1	0	0	0	0	0	0	0	1	1
189	1	1	1	0	0	0	1	0	0	0	2	1	1	2	1	0	0	1	0	0	2	0	0	2	0	0	0	0	0	2	2	0	0	2	0	2	1	0	0	1	1	1	1	0	1	2	0	0	1
190	1	2	0	0	0	0	1	0	0	0	1	0	1	0	0	1	0	0	1	0	2	0	0	2	0	1	0	0	1	2	0	1	1	1	0	1	2	0	0	0	0	0	0	1	0	0	0	0	0
191	1	2	1	1	1	1	1	1	0	1	1	1	1	1	1	0	0	1	0	1	2	0	0	2	0	0	0	0	1	2	0	1	1	2	0	2	1	0	0	1	1	0	0	0	0	0	0	2	0
192	0	0	2	0	0	0	2	0	0	0	1	0	0	0	0	0	1	2	0	0	1	0	0	2	0	0	0	2	2	2	1	1	1	1	0	1	1	0	1	1	0	0	0	0	2	1	0	1	0
193	0	2	2	0	0	1	2	1	1	1	0	1	1	1	1	0	0	0	1	1	1	0	0	2	0	0	0	0	1	2	0	0	0	2	1	2	1	0	0	0	0	0	0	0	1	1	0	0	0
194	1	0	2	0	0	0	2	0	1	1	0	1	1	1	1	0	0	0	0	0	2	1	0	2	0	0	0	0	1	2	1	1	1	1	0	1	1	0	0	0	0	0	0	0	0	0	0	1	0
195	1	1	2	0	0	1	1	0	0	0	1	1	2	1	1	1	0	0	2	1	0	0	0	2	0	0	0	0	0	2	1	1	1	1	0	2	2	0	0	1	0	0	0	1	0	0	0	1	0
196	1	2	1	0	0	0	0	0	0	0	2	0	1	0	0	1	0	1	0	0	1	0	0	2	0	1	0	0	1	1	0	2	2	0	0	0	2	0	0	2	1	0	0	0	0	0	0	2	0
197	0	1	2	0	0	0	2	0	2	2	0	0	0	0	0	0	0	2	1	1	1	0	1	1	1	1	0	2	1	2	1	2	1	2	0	2	0	0	1	0	0	1	0	0	1	0	0	2	0
198	0	1	2	0	0	0	2	0	2	2	0	0	0	0	0	0	0	0	1	0	2	0	0	2	0	0	0	1	2	2	0	1	2	1	0	1	1	0	0	2	0	0	0	0	1	2	0	2	0
199	0	2	0	0	0	0	2	0	2	2	0	0	2	2	2	0	0	0	0	0	1	0	0	2	0	0	0	0	1	2	0	2	1	1	0	1	1	0	0	1	0	0	0	0	0	0	0	0	0
200	0	1	2	0	0	0	1	0	0	0	0	1	0	0	0	0	0	0	1	0	2	0	0	2	0	0	0	0	0	1	0	0	1	1	0	1	1	0	0	1	0	1	1	0	1	0	0	2	0
201	1	1	1	0	0	0	2	0	0	0	0	0	0	0	0	0	0	0	1	1	1	0	0	2	0	0	2	1	1	2	1	1	2	1	0	1	2	1	0	1	0	1	1	0	1	2	0	2	0
202	1	1	1	0	0	0	2	0	1	1	0	0	0	0	0	0	0	0	0	0	2	0	0	2	0	0	0	0	2	2	0	1	1	2	2	2	1	0	0	0	0	1	1	0	0	0	0	1	1
203	0	1	2	0	0	0	1	0	1	1	1	0	0	0	0	0	1	2	0	0	1	0	0	2	0	0	0	1	1	2	1	0	0	2	0	2	2	0	0	1	0	0	0	0	1	0	0	0	0
204	0	1	1	0	0	0	2	0	1	1	0	0	1	0	0	1	0	0	1	0	2	0	1	1	1	1	0	0	2	2	0	1	0	2	0	0	1	1	0	1	0	0	0	0	0	1	0	0	0
205	0	0	2	0	0	0	1	0	1	1	1	0	1	0	0	1	0	0	1	1	2	0	0	2	0	0	0	0	0	1	0	1	1	2	1	2	1	0	0	0	0	0	0	0	0	1	0	1	0
206	0	2	1	0	0	0	2	0	1	1	0	0	0	0	0	0	0	1	0	0	0	0	0	2	0	0	0	0	1	2	0	2	1	0	0	1	2	0	0	0	0	1	1	0	1	1	0	0	0
207	0	1	1	0	0	0	2	0	2	2	0	0	1	0	0	1	0	1	1	1	0	0	1	1	1	1	0	0	1	2	0	1	1	1	0	1	0	0	0	1	0	1	0	0	1	0	0	1	0
208	0	1	1	0	0	0	2	1	0	1	0	1	2	2	2	0	0	1	2	1	2	0	2	0	0	1	0	0	0	2	1	2	2	1	0	2	1	0	0	1	0	0	0	0	0	0	0	1	0
209	1	1	1	0	0	0	2	1	0	1	0	1	2	2	2	0	0	1	1	1	2	0	0	2	0	0	0	0	1	2	0	2	1	1	1	1	0	1	0	0	0	1	1	0	0	0	0	2	0
210	0	2	0	0	0	0	2	0	0	0	1	0	1	0	0	0	0	0	1	1	2	0	0	2	0	1	0	0	1	2	0	2	1	0	0	1	1	0	0	1	0	1	0	0	1	1	0	2	0
211	1	1	1	0	0	0	0	0	0	0	1	0	1	0	0	0	0	0	0	0	2	0	1	1	0	1	0	0	1	2	0	1	1	2	0	2	0	1	0	0	0	0	0	1	1	0	0	1	1
212	1	0	2	0	0	0	1	0	0	0	0	0	1	0	0	0	0	1	1	1	1	0	0	2	0	1	0	0	0	2	0	1	1	2	0	2	1	0	1	1	0	0	0	0	1	1	0	1	1
213	0	2	1	0	0	0	2	0	1	1	0	1	1	1	1	0	0	0	1	1	2	0	1	1	1	1	0	1	1	2	0	1	1	1	0	1	1	1	0	1	0	1	1	1	1	2	0	1	1
214	0	0	2	0	0	1	1	0	0	0	1	0	1	0	0	1	0	0	1	1	2	0	0	2	0	0	0	0	1	2	1	1	1	1	0	1	1	0	0	1	0	0	1	0	1	1	0	1	0
215	1	0	2	0	0	1	1	0	0	0	2	1	1	1	1	0	0	0	0	1	1	0	0	2	0	0	1	2	2	2	1	1	1	0	0	1	2	1	1	2	1	0	0	0	0	0	0	2	0
216	0	2	1	0	0	0	2	0	1	1	0	1	1	0	0	0	0	0	1	1	2	0	0	2	0	1	0	2	2	0	2	1	1	0	0	1	2	0	0	0	0	0	0	0	0	0	0	2	0
217	1	1	1	0	0	0	2	1	1	2	0	1	2	2	2	0	0	1	2	2	1	0	0	2	0	0	0	0	1	2	0	0	1	1	0	2	2	0	0	1	1	1	1	0	1	1	0	2	0
218	0	1	1	0	0	0	1	0	0	0	1	0	0	0	0	0	0	1	0	0	2	0	1	1	0	1	0	0	0	2	0	2	2	0	0	1	1	0	0	1	0	0	0	0	0	0	0	1	1
219	1	2	0	0	0	0	1	0	1	1	0	1	1	1	1	0	0	0	1	1	1	0	0	2	0	0	0	0	1	2	1	1	1	2	0	2	1	0	0	1	0	0	0	1	1	0	0	0	2
220	0	1	1	0	1	0	1	0	0	0	1	0	0	0	0	0	0	1	0	1	2	1	0	2	0	1	0	0	0	1	0	1	1	1	1	1	1	1	0	1	0	1	0	0	1	1	0	0	1
221	0	0	2	0	0	1	2	0	0	0	1	0	0	0	0	0	0	1	0	0	1	0	0	2	0	1	0	0	0	2	1	2	2	0	0	0	2	0	0	1	1	0	1	0	1	0	0	2	0
222	1	1	2	0	0	0	1	0	2	2	0	0	1	0	0	0	0	2	0	1	2	0	1	1	0	1	0	0	1	2	1	1	0	2	0	2	1	0	0	1	0	0	0	0	0	0	0	2	0
223	0	0	2	0	0	1	2	1	1	2	0	0	1	0	0	0	0	0	2	1	0	0	0	2	0	0	0	0	1	2	1	2	2	0	0	0	2	0	0	2	0	1	0	0	2	0	0	2	0
224	1	1	1	0	0	0	1	0	0	0	1	0	2	0	0	1	0	1	1	1	1	0	0	2	0	0	0	0	1	2	1	0	0	1	1	2	1	0	0	1	0	0	0	0	0	1	0	2	0
225	0	1	1	0	0	1	2	0	0	0	0	0	0	0	0	0	0	1	1	1	1	0	0	2	0	0	0	2	1	2	1	1	1	1	0	2	2	0	0	2	0	0	0	1	1	0	0	2	0
226	1	1	2	0	0	0	1	0	0	0	0	0	1	1	1	0	0	0	2	1	0	0	0	2	0	0	0	0	0	1	1	2	1	2	0	1	1	0	0	0	0	1	1	0	0	2	0	1	1
227	0	2	0	0	0	0	2	1	0	1	0	0	1	0	0	0	0	1	1	1	1	0	1	1	1	1	0	2	2	2	2	1	1	2	1	2	1	1	0	1	0	0	0	1	0	0	0	2	0
228	1	1	1	1	1	1	1	0	1	1	0	0	0	0	0	0	0	1	1	0	2	1	0	2	0	0	0	0	1	2	0	1	1	0	0	0	2	0	0	1	0	1	1	0	1	1	0	0	1
229	0	1	2	0	0	0	1	0	1	1	1	0	0	0	0	0	0	2	1	1	1	0	0	2	0	0	1	1	1	1	1	0	0	2	0	2	0	0	1	1	1	0	0	1	1	0	0	1	1
230	1	0	2	0	0	0	1	0	1	1	1	0	1	0	0	1	0	0	1	1	0	1	0	2	0	0	0	0	1	2	0	2	2	1	1	1	1	0	0	2	1	0	1	0	1	0	0	0	1
231	1	1	2	0	0	0	1	0	0	0	1	0	1	0	0	1	0	0	1	1	2	0	0	2	0	0	0	0	1	2	1	0	0	2	0	2	1	0	1	1	0	0	0	0	0	0	0	0	0
232	1	1	1	0	0	0	1	1	0	1	1	1	2	1	1	0	1	1	1	1	1	0	1	1	0	1	0	1	1	2	2	2	2	1	0	1	1	0	0	0	0	0	0	0	0	1	0	1	1
233	0	0	2	0	0	1	2	0	0	0	0	0	2	1	1	1	0	1	2	1	1	0	1	1	0	0	0	0	0	1	2	0	0	2	0	2	1	0	0	1	0	1	1	0	0	0	0	0	0
234	1	1	1	0	0	1	1	1	0	1	0	0	1	1	1	0	0	1	1	0	2	0	0	2	0	2	0	2	2	2	0	1	1	2	1	2	1	1	0	1	0	1	1	0	1	0	0	2	0
235	1	1	2	0	0	0	1	1	0	2	0	0	2	0	0	1	0	1	0	0	2	0	1	1	1	1	0	2	1	2	1	1	1	1	0	2	1	0	1	1	0	0	0	1	0	0	0	2	0
236	1	2	1	0	0	0	2	1	1	2	0	0	0	0	0	0	0	0	1	1	2	0	1	1	1	1	0	0	0	2	1	1	1	1	0	1	1	0	0	2	0	0	0	1	0	0	0	1	0
237	1	1	1	0	0	1	1	0	1	1	1	1	1	1	1	0	0	1	1	1	2	0	0	2	0	0	0	0	1	2	0	2	1	0	0	1	1	0	0	1	0	0	1	0	1	1	0	2	0
238	1	2	2	0	0	1	0	0	0	0	1	1	1	1	1	0	0	1	2	1	2	0	0	2	0	0	0	1	1	1	2	2	1	2	0	1	2	0	0	0	1	0	0	1	0	0	0	1	0
239	1	1	1	0	0	0	2	0	0	0	0	0	1	0	0	1	0	1	1	1	2	0	1	1	0	1	0	0	1	2	0	0	1	2	0	2	1	1	0	0	0	0	0	0	0	0	0	2	0
240	0	1	1	0	0	0	2	0	1	1	1	0	1	1	1	0	0	0	0	0	1	0	0	2	0	1	0	0	0	1	1	1	1	1	1	1	1	0	0	1	0	0	0	1	0	1	0	1	1
241	0	0	2	0	0	2	1	0	0	0	1	0	1	1	1	0	0	0	0	1	1	0	0	2	0	0	0	0	1	2	0	2	2	0	0	0	2	0	0	0	0	0	0	0	1	0	0	0	2
242	1	1	1	0	0	0	2	0	1	1	0	0	0	0	0	0	0	1	2	2	1	0	1	1	0	0	0	1	1	2	1	2	2	2	1	2	2	1	0	1	0	1	1	0	1	1	0	1	0
243	0	1	1	0	0	0	1	0	1	1	0	1	1	0	0	0	0	1	0	0	2	1	1	1	1	1	0	1	2	2	0	1	1	0	0	1	1	0	0	1	1	0	0	0	0	0	0	1	0
244	0	1	1	0	0	0	2	0	0	0	0	1	1	1	1	0	0	0	0	0	2	0	0	2	0	0	0	0	1	2	1	1	2	2	1	2	2	0	0	1	0	0	0	0	0	1	0	1	0
245	0	2	1	0	0	0	2	1	1	1	0	0	0	0	0	0	0	1	0	0	2	0	0	2	0	1	0	0	1	2	0	1	1	0	0	1	1	0	0	1	0	1	1	0	1	0	0	1	0
246	1	0	2	0	0	1	2	0	2	2	0	0	0	0	0	0	0	1	0	0	2	0	0	2	0	0	0	0	0	2	0	1	1	1	0	1	1	0	0	1	0	0	0	0	0	0	0	2	0
247	0	1	2	0	0	0	2	1	1	2	0	0	1	0	0	0	0	0	1	1	1	0	1	1	1	0	0	0	0	1	0	1	1	1	0	2	1	0	0	1	0	0	0	1	0	0	0	1	0
248	0	0	2	0	0	1	2	0	2	2	0	0	0	0	0	0	0	1	1	1	1	0	0	2	0	0	2	1	1	2	1	0	0	2	1	2	1	0	0	0	0	1	0	0	1	0	0	1	1
249	0	1	2	0	0	1	2	0	1	1	0	1	1	1	1	0	0	0	0	1	1	0	0	2	0	0	0	0	1	2	0	2	1	0	0	1	2	0	0	2	0	1	1	0	1	0	0	1	0
250	0	0	2	0	0	0	2	0	1	1	0	0	0	0	0	0	0	1	0	0	2	0	1	1	0	1	0	2	2	2	0	1	1	1	0	2	1	1	1	0	0	0	1	0	1	0	0	2	0
251	0	2	1	0	0	0	2	0	0	0	0	0	1	0	0	0	0	0	0	0	2	0	1	1	1	1	0	0	0	2	1	1	0	2	0	2	2	1	0	1	0	0	0	0	0	0	0	1	1
252	1	0	2	0	0	1	2	0	2	2	0	0	1	0	0	1	0	0	1	1	2	1	0	2	0	0	0	0	2	2	0	2	2	0	0	1	1	0	0	1	0	1	1	0	0	0	0	2	0
253	0	2	0	0	0	0	2	1	0	1	0	0	1	0	0	0	0	2	1	1	2	0	0	2	0	0	0	0	0	1	1	1	1	1	0	2	1	1	0	1	0	1	1	0	0	0	0	1	1
254	1	0	1	0	0	0	1	1	0	2	0	0	1	0	0	0	0	0	1	1	2	0	0	2	0	0	0	0	0	2	0	2	1	0	0	1	1	0	1	1	1	2	1	0	1	0	0	1	0
255	0	2	0	0	0	0	1	1	1	2	0	1	2	1	1	0	0	0	1	1	1	0	0	2	0	0	0	0	0	2	0	0	0	2	0	2	2	0	0	1	0	1	0	0	2	0	0	1	0
256	0	2	1	0	0	0	2	0	1	1	0	1	1	1	1	0	0	0	1	1	2	1	0	2	0	0	0	1	1	2	2	1	1	1	1	2	1	1	1	2	1	0	0	0	0	0	0	2	0
257	1	1	2	0	0	0	2	0	0	0	0	0	1	0	0	0	0	0	0	0	2	0	1	1	0	0	0	0	0	1	2	1	1	1	0	1	2	0	0	2	0	0	0	1	1	0	0	2	0
258	1	0	2	0	0	0	2	0	2	2	0	0	1	0	0	0	0	0	2	1	0	0	0	2	0	0	0	1	1	1	1	0	0	2	0	2	1	0	0	0	0	1	1	0	1	1	0	2	0
259	0	1	1	0	0	1	2	1	0	1	0	0	0	0	0	0	0	0	1	1	2	0	0	2	0	0	0	0	0	2	2	1	0	1	0	1	1	0	0	1	1	0	0	0	2	1	0	1	0
260	1	0	2	0	0	0	1	0	1	1	0	0	0	0	0	0	0	1	0	0	2	0	0	2	0	0	2	1	1	2	1	0	1	0	0	2	1	0	0	2	1	0	0	0	0	1	0	2	0
261	1	2	0	0	0	0	2	0	1	1	1	0	0	0	0	0	0	0	0	0	1	0	1	1	1	1	0	0	1	2	1	0	0	2	1	2	1	0	1	1	1	0	0	0	1	1	0	1	0
262	1	1	1	0	0	0	2	1	1	2	0	1	2	2	2	0	0	0	1	1	2	0	0	2	0	0	0	1	2	2	0	1	1	0	0	0	2	0	0	1	0	0	0	0	1	1	0	1	1
263	1	1	1	0	0	0	1	0	1	1	0	0	1	1	1	0	1	1	1	1	1	1	0	2	0	0	0	1	1	2	1	1	1	1	0	1	1	1	0	1	0	0	0	0	1	1	0	0	0
264	0	1	2	0	0	0	1	1	1	2	0	0	0	0	0	0	0	0	1	2	1	0	0	2	0	0	0	0	1	2	0	2	1	1	0	2	2	1	0	1	0	0	0	0	0	0	0	1	0
265	1	1	1	0	0	0	2	0	0	0	0	1	2	1	1	0	0	0	0	0	2	0	0	2	0	1	1	0	0	2	0	2	1	2	2	2	2	0	0	1	0	0	0	0	0	0	0	2	0
266	1	1	1	0	0	0	1	0	1	1	0	0	1	0	0	0	0	0	1	1	1	0	1	1	1	2	0	1	1	1	1	2	1	1	1	1	2	0	1	1	0	0	0	0	0	0	0	2	0
267	0	0	2	0	0	0	2	0	0	0	0	0	1	0	0	1	1	2	1	1	1	0	0	2	0	0	0	1	1	2	0	0	0	2	0	2	2	0	0	2	0	0	0	1	0	0	0	0	0
268	1	1	1	1	1	1	2	1	0	1	0	2	2	2	2	0	0	1	1	1	2	0	0	2	0	0	0	1	2	2	1	1	1	1	1	1	0	1	1	0	0	0	0	1	1	0	0	2	0
269	0	2	2	0	0	0	2	0	2	2	0	1	1	1	1	0	1	0	1	1	2	0	0	2	0	0	0	0	0	2	1	2	2	2	1	2	1	0	0	0	0	0	0	0	1	1	0	1	0
270	0	2	1	0	0	1	1	0	0	0	0	0	1	0	0	1	0	0	2	1	2	0	0	2	0	0	0	2	2	2	1	0	0	2	0	2	0	0	0	0	0	0	0	0	1	0	0	1	0
271	1	2	0	0	0	0	1	0	1	1	1	1	1	1	1	0	0	0	1	1	1	0	0	2	0	0	0	0	1	2	1	2	2	2	0	2	1	1	0	0	0	0	0	0	0	0	0	1	0
272	1	1	1	0	0	1	2	0	0	0	0	0	2	0	0	1	1	1	1	1	1	0	0	2	0	0	0	0	1	2	1	1	1	1	1	2	1	0	0	1	0	1	1	0	0	1	0	0	0
273	0	2	0	0	0	0	2	0	1	1	1	0	0	0	0	0	1	0	1	1	2	0	0	2	0	0	0	0	0	1	2	1	1	0	0	2	2	0	0	2	0	1	1	0	1	0	0	2	0
274	1	0	1	0	0	0	1	0	1	1	0	0	1	1	1	0	0	0	1	0	2	0	0	2	0	1	0	0	0	2	1	1	1	1	0	2	1	0	0	0	1	0	0	0	0	1	0	2	0
275	1	1	2	0	0	1	2	1	1	2	0	0	0	0	0	0	0	0	2	1	0	0	1	1	1	1	0	0	0	2	1	0	0	1	1	2	1	0	1	1	1	1	0	0	1	0	1	1	0
276	0	1	1	0	0	1	2	1	0	1	0	0	0	0	0	0	0	0	1	1	0	0	0	2	0	0	1	1	1	1	1	0	0	2	0	2	1	0	0	2	1	0	0	0	0	0	0	2	0
277	0	1	1	0	0	0	2	1	1	2	0	0	0	0	0	0	0	0	1	1	2	0	0	2	0	0	0	1	1	2	2	0	0	0	0	1	1	0	0	2	0	1	1	0	1	1	0	2	0
278	0	0	2	0	0	1	1	0	1	1	1	0	0	0	0	0	0	1	0	0	2	0	1	1	0	0	0	0	0	2	0	2	2	0	0	1	2	0	0	1	0	0	0	0	1	0	0	2	0
279	0	1	2	0	0	0	1	0	1	1	1	0	0	0	0	0	0	0	1	0	2	0	0	2	0	0	0	1	1	1	1	0	0	1	0	0	1	0	0	0	0	1	0	0	2	0	0	0	1
280	0	1	1	0	0	0	1	0	1	1	0	1	1	1	1	0	0	0	1	1	2	0	0	2	0	0	0	1	1	2	1	1	1	1	0	2	1	0	0	0	0	0	0	0	1	1	0	2	0
281	1	0	2	0	0	1	2	0	2	2	0	0	1	0	0	1	0	0	0	1	1	0	1	1	1	1	0	0	1	2	1	0	0	1	1	1	1	2	0	0	0	1	1	0	1	1	0	0	0
282	0	1	2	0	0	0	2	1	1	2	0	0	2	1	1	0	0	0	1	1	1	0	2	0	0	0	0	0	1	2	1	0	0	2	0	2	2	0	0	1	0	0	0	0	0	0	0	1	1
283	0	2	0	0	0	0	1	0	1	1	0	1	1	1	2	0	0	0	0	0	2	0	0	2	0	0	0	1	2	2	1	0	0	1	0	0	1	0	0	2	1	0	0	1	1	0	0	2	0
284	0	1	1	0	0	0	1	1	0	1	1	0	0	0	0	0	0	0	1	1	2	0	0	2	0	0	0	0	2	2	0	1	0	2	1	2	1	0	0	1	0	0	0	0	0	0	0	2	0
285	0	0	2	0	0	1	2	0	0	0	1	0	1	0	0	1	0	1	1	1	1	1	1	1	0	0	0	0	0	2	1	1	1	2	0	1	0	1	1	0	0	1	1	0	1	0	0	2	0
286	0	1	2	0	0	0	2	0	1	1	1	1	2	1	1	1	0	0	2	1	1	0	0	2	0	0	0	1	2	1	1	1	0	2	0	2	2	0	0	0	0	0	0	0	0	0	0	1	0
287	1	2	1	0	0	0	2	0	0	0	1	0	0	0	0	0	0	1	1	0	2	0	1	1	0	1	0	0	0	2	1	2	1	0	0	1	2	0	0	1	0	0	0	1	0	1	0	1	0
288	1	1	1	0	0	0	2	0	2	2	0	1	1	1	1	0	0	1	0	0	1	0	0	2	0	1	0	0	1	2	1	2	2	0	0	1	1	0	0	2	1	0	0	0	0	1	0	2	0
289	1	1	2	0	0	1	1	0	1	1	0	0	0	0	0	0	0	1	1	0	1	0	0	2	0	0	0	0	0	1	1	0	0	2	1	2	2	0	0	0	0	1	1	0	1	0	0	2	0
290	0	2	0	0	0	0	1	0	2	2	0	0	0	0	0	0	0	1	2	2	1	0	0	2	0	0	0	0	1	2	0	1	1	1	1	1	1	0	1	1	0	0	0	2	0	2	0	1	0
291	0	0	2	0	0	1	1	0	0	0	1	0	0	0	0	0	0	0	0	0	1	0	0	2	0	0	0	1	1	2	2	0	1	1	0	1	2	0	0	2	0	0	0	0	0	1	0	2	0
292	1	1	1	0	0	1	2	0	2	2	0	0	2	1	2	0	0	0	1	1	2	0	1	1	0	1	0	1	1	2	0	1	2	0	0	0	0	0	0	1	0	1	1	0	1	0	0	1	0
293	0	1	2	0	0	0	1	0	1	1	0	0	1	0	1	0	0	1	0	0	2	0	1	1	1	2	0	0	0	2	0	1	1	0	0	0	0	0	0	1	0	0	0	0	0	0	0	0	0
294	0	1	1	0	0	0	2	0	0	0	0	0	0	0	0	0	1	1	1	1	1	0	0	2	0	0	0	1	2	1	1	0	0	2	0	2	1	1	0	1	0	1	1	0	1	1	0	1	1
295	0	2	1	0	0	0	2	0	1	1	0	0	1	0	0	0	0	0	0	0	2	1	0	2	0	1	1	0	0	1	0	1	2	1	0	1	1	1	0	1	0	0	0	0	0	0	0	1	0
296	0	1	1	0	0	0	2	1	0	1	0	0	0	0	0	0	0	0	1	1	2	0	0	2	0	0	0	0	2	2	0	2	2	2	1	2	1	0	1	1	0	0	0	0	0	0	0	0	1
297	1	0	2	0	0	1	1	0	1	1	0	0	0	0	0	0	0	1	0	0	2	0	0	2	0	0	0	1	1	1	1	1	0	1	0	1	0	1	1	0	0	0	0	0	0	0	0	1	1
298	1	1	1	0	0	1	2	0	0	0	0	0	1	0	0	1	0	1	1	1	1	1	0	2	0	0	0	1	1	2	2	2	2	0	0	1	2	0	0	2	0	1	1	0	1	1	0	1	0
299	0	0	2	0	0	0	1	0	1	1	0	1	2	2	2	0	0	0	0	0	2	0	0	2	0	0	0	0	0	1	1	1	1	1	1	1	0	1	0	0	0	0	1	0	1	1	0	0	1
300	0	1	2	0	0	0	2	1	1	2	0	0	0	0	0	0	0	1	1	1	1	0	0	2	0	0	0	1	1	1	0	1	1	0	0	1	1	0	0	1	0	0	0	0	0	0	0	0	1
301	0	1	1	0	0	0	1	0	0	0	1	0	0	0	0	0	0	0	0	0	2	0	0	2	0	0	0	1	1	1	1	0	0	2	0	2	1	0	0	1	0	0	0	0	0	2	0	1	0
302	0	0	2	0	0	2	2	0	1	1	1	0	0	0	0	1	0	0	0	0	2	0	1	1	0	0	0	1	1	1	1	1	1	0	0	0	1	1	0	1	0	0	0	1	0	1	0	1	0
303	0	1	1	1	1	1	2	0	2	2	0	0	1	0	0	1	0	1	1	1	1	1	0	2	0	1	0	0	1	2	0	1	2	1	0	2	2	0	0	2	0	0	0	0	1	1	0	1	0
304	1	0	2	0	0	0	1	0	1	1	0	0	0	0	0	0	0	0	0	0	0	0	1	1	0	0	0	0	0	2	0	1	1	0	0	1	0	0	0	1	0	0	0	0	1	0	0	2	0
305	0	1	1	0	0	0	1	0	0	0	2	0	1	0	0	1	0	1	0	1	1	0	1	1	1	1	0	0	0	2	0	1	1	0	0	1	2	0	0	2	1	0	0	0	0	0	0	2	0
306	1	0	2	0	0	0	1	0	1	1	1	1	1	1	1	0	0	2	1	1	1	0	0	2	0	0	0	0	0	1	0	0	0	1	0	1	2	0	0	1	0	1	1	0	0	0	0	2	0
307	0	2	2	0	0	0	2	1	1	2	0	0	1	0	0	1	0	1	0	0	2	0	0	2	0	0	1	0	0	1	1	1	1	2	0	1	1	0	0	1	0	1	0	0	1	1	0	1	1
308	1	1	2	0	0	1	2	0	1	1	0	0	0	0	0	0	0	1	0	0	2	0	0	2	0	0	0	0	0	1	2	0	0	2	0	2	0	0	0	0	0	0	0	0	0	0	1	0	1
309	1	2	0	0	0	0	1	1	0	1	1	0	0	0	0	0	0	1	0	0	1	0	0	2	0	0	0	1	2	1	1	0	0	1	0	1	1	0	0	2	1	1	0	0	1	0	0	1	0
310	0	0	1	0	0	0	1	0	1	1	0	1	1	1	1	0	0	1	2	1	2	0	0	2	0	0	0	1	1	2	2	0	0	0	0	1	1	1	0	1	0	0	0	1	2	0	0	1	1
311	0	1	1	0	0	0	2	0	2	2	0	0	0	0	0	0	0	1	0	0	2	0	0	2	0	0	0	0	0	2	1	2	2	0	0	1	1	0	0	1	0	0	0	0	0	0	0	1	0
312	1	1	1	0	0	0	2	1	1	2	0	0	1	0	0	1	0	0	0	0	2	0	0	2	0	0	0	0	0	2	0	1	1	0	0	1	1	0	0	0	0	0	0	0	0	0	0	0	0
313	1	1	1	0	0	0	1	0	0	0	1	0	0	0	0	0	0	1	0	0	2	0	0	2	0	0	0	0	1	2	0	1	1	2	1	2	2	0	0	0	0	1	1	0	1	1	0	1	0
314	0	0	2	0	0	1	2	0	1	1	0	1	2	1	1	0	0	0	2	1	1	0	0	2	0	0	0	0	0	2	0	1	1	0	0	1	2	0	0	2	0	1	1	0	1	1	0	2	0
315	0	1	2	0	0	0	2	1	1	2	0	0	1	1	1	0	0	1	1	1	1	0	0	2	0	0	0	1	2	1	1	0	0	2	1	1	2	0	0	1	0	0	0	0	0	0	0	0	1
316	0	2	1	0	0	0	0	0	0	0	1	0	0	0	0	0	0	1	1	1	2	0	0	2	0	0	0	0	0	2	0	0	1	1	0	2	2	0	0	2	0	0	0	0	0	1	0	0	0
317	0	1	1	0	0	0	1	0	0	0	2	0	0	0	0	0	0	1	0	0	2	0	0	2	0	0	0	0	2	2	0	1	1	1	1	1	1	0	1	0	0	0	0	1	0	0	0	0	0
318	0	2	0	0	0	0	2	0	1	1	0	0	1	1	1	0	0	0	0	1	2	0	0	2	0	1	1	0	0	1	1	2	1	2	1	2	1	2	0	0	0	0	0	0	0	0	0	0	2
319	1	2	0	0	0	0	2	0	0	0	0	0	1	1	1	0	0	0	0	0	1	0	0	2	0	0	0	0	1	2	0	0	1	1	0	2	2	0	0	1	0	1	1	0	1	1	0	2	0
320	0	1	0	0	0	0	1	0	0	0	1	0	1	0	1	0	0	0	0	0	2	0	2	0	0	1	0	1	2	1	1	1	1	1	1	1	1	0	0	2	0	0	0	0	0	0	0	1	0
321	1	1	1	0	0	0	2	1	0	1	0	0	2	1	2	0	0	1	0	0	2	0	1	2	0	0	0	0	0	2	2	1	1	1	0	1	0	0	0	1	1	0	0	0	0	0	0	1	0
322	1	1	1	0	0	0	1	0	0	0	1	0	1	0	0	1	0	1	0	1	2	0	1	1	0	0	0	1	0	1	2	1	1	1	0	2	1	0	0	1	0	0	0	1	1	1	0	2	0
323	0	2	0	0	0	0	1	0	0	0	0	0	1	0	0	1	0	0	1	1	2	0	0	2	0	1	0	2	2	2	2	1	1	0	0	1	1	1	0	1	0	0	0	0	1	1	0	0	0
324	1	0	2	0	0	1	1	0	0	0	1	0	1	0	0	0	0	0	1	0	2	0	1	1	0	0	0	0	1	2	0	1	2	1	0	1	1	0	0	0	0	1	1	0	2	1	0	2	0
325	0	2	1	0	0	0	2	0	2	2	0	1	1	1	1	0	0	1	1	1	1	0	1	1	0	0	0	0	1	2	0	1	1	2	0	2	1	0	0	1	0	1	0	0	1	0	0	0	0
326	1	1	2	0	0	0	2	1	0	1	0	1	1	1	1	0	0	0	2	2	0	0	0	2	0	0	0	0	0	2	2	1	2	1	0	2	1	1	0	0	0	0	0	0	1	0	0	2	0
327	1	0	2	0	0	1	2	1	0	1	0	1	1	1	1	0	0	1	0	0	2	0	0	2	0	0	0	0	0	2	1	1	1	2	1	2	1	0	1	1	0	0	0	1	0	0	0	2	0
328	1	2	0	0	0	0	1	0	2	2	0	0	0	0	0	0	0	1	1	1	2	0	0	2	0	1	0	0	0	2	1	2	2	0	0	0	1	1	0	1	0	1	1	1	1	2	0	2	0
329	0	1	1	0	0	0	2	0	2	2	0	0	1	0	0	1	0	1	1	1	1	0	0	2	0	0	0	1	1	2	0	1	1	2	1	1	1	0	0	2	1	0	0	0	1	1	0	1	0
330	0	1	2	0	0	0	2	0	1	1	0	0	1	0	0	0	0	1	0	0	2	0	1	1	0	0	0	1	2	2	0	1	2	0	0	2	2	0	0	0	0	0	0	0	0	0	0	2	0
331	0	1	1	0	0	1	2	0	1	1	0	0	0	0	0	0	1	1	1	1	1	0	0	2	0	0	0	0	0	2	1	2	1	1	1	2	1	0	0	0	0	1	0	0	1	0	0	1	0
332	1	1	1	0	0	0	0	0	1	1	1	0	0	0	0	0	0	0	1	1	2	0	0	2	0	0	0	0	0	1	0	0	1	1	0	2	2	0	0	0	0	1	1	0	2	1	0	1	1
333	0	2	1	0	0	0	2	1	1	2	0	0	0	0	0	0	0	0	2	1	2	0	0	2	0	0	2	1	1	2	1	1	1	1	0	1	1	0	0	2	1	0	0	0	1	1	0	1	0
334	1	1	2	0	0	0	1	0	0	0	1	0	1	0	1	0	0	0	0	0	0	0	0	2	0	0	0	0	0	2	1	2	2	1	1	1	1	0	0	0	0	0	0	0	0	1	0	2	0
335	1	1	1	0	1	0	2	0	1	1	1	0	1	1	1	0	0	1	0	0	1	0	0	2	0	0	0	1	1	1	2	1	1	2	1	2	0	0	1	0	0	1	1	0	1	0	0	1	1
336	0	1	1	0	0	0	2	0	1	1	0	0	0	0	0	0	0	0	0	0	2	0	0	2	0	0	0	0	1	2	0	1	1	1	0	1	2	0	0	2	0	1	1	0	1	1	0	1	1
337	0	1	2	0	0	0	2	1	1	2	0	1	1	1	1	0	0	0	1	1	2	0	0	2	0	0	0	0	1	2	0	1	1	0	0	1	1	0	0	1	0	0	0	0	0	0	0	2	0
338	1	2	1	1	1	1	2	0	2	2	0	1	1	0	0	0	0	0	1	1	0	0	0	2	0	0	0	0	0	1	1	2	2	1	0	0	1	0	1	1	1	0	0	0	1	1	0	2	0
339	0	1	2	0	0	0	1	0	1	1	0	1	2	1	1	0	0	0	0	0	2	0	1	1	0	0	0	0	0	2	0	1	0	2	0	2	1	0	0	0	0	0	0	1	0	1	0	2	0
340	0	0	2	0	0	1	1	0	0	0	1	1	1	1	1	0	0	0	1	1	1	0	0	2	0	0	0	0	0	2	2	2	2	1	1	1	1	0	0	1	0	0	0	0	0	0	0	2	0
341	0	0	2	0	0	0	1	1	0	1	1	0	0	0	0	0	0	0	0	0	0	0	0	2	0	0	0	0	0	2	0	1	1	1	0	1	1	0	0	0	0	1	0	0	1	0	0	1	0
342	0	0	2	0	0	0	1	0	1	1	0	0	0	0	0	0	0	1	1	1	2	0	1	1	0	0	0	1	2	2	1	1	1	2	1	2	1	1	0	2	0	1	1	1	0	0	0	2	0
343	0	1	2	0	0	0	2	0	2	2	0	0	0	0	0	0	0	0	1	1	1	0	0	2	0	1	0	0	1	2	0	2	2	1	0	1	2	0	0	2	0	1	1	0	1	1	0	1	1
344	0	0	2	0	0	1	2	0	1	1	0	1	2	1	2	0	1	1	0	1	2	0	1	1	0	0	0	0	0	2	2	2	1	1	1	1	2	0	1	1	0	0	0	0	1	0	0	2	0
345	0	1	2	0	0	0	2	1	1	2	0	0	1	0	0	0	0	0	0	1	1	0	0	2	0	0	0	1	1	1	1	0	0	1	0	1	1	0	0	2	1	1	0	0	1	0	0	2	0
346	1	1	1	0	0	1	1	0	0	0	0	1	1	1	1	0	0	0	1	2	1	0	1	2	0	0	0	1	1	2	1	1	2	1	0	1	1	0	0	0	1	0	0	1	1	1	0	2	0
347	0	0	2	0	0	1	2	0	2	2	0	1	1	1	1	0	0	1	0	0	2	0	0	2	0	0	0	0	1	2	0	1	0	1	1	1	1	0	0	2	1	1	1	0	0	0	0	2	0
348	0	2	0	0	0	0	2	0	1	1	0	1	1	1	1	0	0	0	1	0	1	0	0	2	0	0	0	0	1	2	0	1	2	1	0	1	0	0	0	0	1	0	0	1	1	0	1	0	1
349	0	2	1	0	0	0	2	0	2	2	0	0	0	0	0	0	0	1	1	0	2	0	0	2	0	0	0	1	1	2	2	1	0	2	0	0	0	0	0	0	1	0	0	0	0	0	0	2	0
350	1	0	1	0	0	0	1	0	0	0	2	0	2	1	1	0	0	1	0	0	2	0	0	2	0	0	1	2	2	2	1	0	1	1	0	2	1	0	0	2	1	0	0	0	0	0	0	2	0
351	0	0	2	0	0	1	2	0	1	1	1	0	1	0	0	1	0	2	1	1	2	0	0	2	0	0	0	0	1	2	0	1	1	1	0	1	0	0	0	0	0	1	1	0	1	0	0	2	0
352	0	0	2	0	0	1	1	0	0	0	1	0	1	0	0	1	0	1	1	1	1	0	2	0	1	1	0	1	1	1	2	1	0	2	2	2	0	1	0	1	0	0	0	0	0	0	0	0	0
353	0	0	2	0	0	0	2	0	0	0	0	1	1	1	1	0	0	0	2	1	1	0	0	2	0	0	0	0	0	2	1	1	1	1	0	1	1	0	0	2	1	0	0	0	0	0	0	1	0
354	1	0	2	0	0	0	2	0	2	2	0	0	0	0	0	0	0	0	0	0	0	0	1	1	1	1	0	1	2	2	1	1	2	0	0	2	2	0	0	0	1	0	0	0	0	0	0	0	1
355	1	1	1	0	0	0	1	1	0	2	0	2	2	2	2	0	0	2	0	0	2	0	1	1	1	1	0	0	0	2	1	2	2	0	0	1	1	0	1	1	0	0	0	0	0	0	0	2	0
356	1	1	1	0	0	1	2	0	1	1	0	1	2	1	1	0	0	0	1	1	0	0	1	1	1	2	0	0	0	1	0	1	1	2	0	2	1	0	0	1	0	1	1	0	0	0	1	1	0
357	1	2	1	0	0	0	2	1	0	1	0	0	1	1	1	0	0	0	1	1	2	0	1	1	1	1	0	1	1	2	1	2	2	2	1	2	1	1	1	2	2	0	0	0	0	0	0	0	0
358	0	2	1	0	0	0	1	0	1	1	1	0	0	0	0	0	0	0	1	1	2	0	0	2	0	0	0	1	1	2	1	1	1	1	1	2	2	0	0	2	0	1	1	0	1	0	0	1	0
359	1	2	1	0	0	0	2	0	1	1	0	1	1	1	1	0	0	1	0	0	0	0	0	2	0	0	0	1	1	2	2	1	1	1	0	2	0	0	1	0	0	1	0	0	2	0	0	2	0
360	1	1	0	0	0	0	1	0	0	0	1	0	1	0	0	0	0	1	0	0	2	0	0	2	0	0	0	0	1	2	0	1	1	1	0	1	2	0	0	1	0	0	0	0	0	0	0	1	0
361	1	0	2	0	0	0	2	0	1	1	0	1	1	1	1	0	0	0	0	0	2	0	0	2	0	0	0	1	1	1	1	2	2	0	0	1	1	0	0	1	1	0	0	1	0	1	0	1	1
362	0	0	2	0	0	2	1	0	1	1	1	0	0	0	0	0	0	0	1	1	0	0	0	2	0	0	0	1	1	2	2	2	2	2	1	2	1	0	0	2	0	0	0	0	1	1	0	2	0
363	0	0	2	0	0	2	2	0	0	0	0	0	1	0	0	0	0	2	1	1	2	0	0	2	0	0	2	1	1	2	1	1	1	0	0	0	0	1	1	0	0	0	0	0	1	1	0	1	0
364	1	1	1	0	0	0	2	0	1	1	1	0	1	1	1	0	0	0	1	1	2	0	0	2	0	0	0	0	1	2	1	1	1	2	2	2	2	1	0	1	0	1	1	1	1	2	0	0	0
365	0	1	2	0	0	0	1	1	0	2	0	1	1	1	1	0	0	0	0	1	2	0	0	2	0	0	0	0	0	2	0	2	1	2	2	2	2	0	0	1	0	1	1	0	2	1	0	1	0
366	1	1	2	0	0	0	2	0	2	2	0	0	0	0	0	0	1	0	1	1	2	0	0	2	0	0	0	1	2	2	1	1	2	1	0	1	1	0	0	0	0	0	0	0	1	0	0	2	0
367	0	0	2	0	0	1	2	0	2	2	0	0	1	0	0	1	0	0	1	0	2	0	0	2	0	0	0	1	1	2	2	1	1	1	0	2	2	0	0	1	0	0	0	0	1	1	0	2	0
368	0	1	1	0	0	0	2	1	0	1	0	0	0	0	0	0	0	0	1	1	2	0	1	1	0	0	0	0	0	2	1	0	0	1	0	0	1	0	0	1	1	0	0	0	0	0	0	2	0
369	1	1	1	1	1	2	1	0	0	0	1	1	2	2	2	0	0	0	2	1	0	0	0	2	0	1	1	1	1	2	0	1	1	2	1	2	1	0	0	1	0	1	0	0	1	0	0	2	0
370	0	1	1	0	0	0	1	0	1	1	1	1	0	0	0	0	0	1	0	1	1	0	0	2	0	0	0	0	0	1	0	0	0	2	0	1	2	0	0	2	1	0	0	0	1	0	0	1	1
371	0	0	2	0	0	1	1	1	0	1	0	1	1	1	1	0	0	1	1	0	2	1	0	2	0	0	0	1	1	2	2	2	2	1	1	1	1	0	0	1	1	1	0	0	2	1	0	1	0
372	1	1	2	0	0	0	2	0	1	1	1	1	1	0	0	0	0	1	1	1	2	0	0	2	0	0	0	1	1	0	1	1	1	1	0	1	2	0	0	2	0	0	0	0	0	0	0	2	0
373	1	0	2	0	0	1	2	0	1	1	0	1	1	1	1	0	0	1	0	0	2	0	0	2	0	0	1	0	0	1	0	1	1	1	1	1	2	0	0	1	0	0	0	1	1	0	0	2	0
374	0	0	2	0	0	1	2	0	2	2	0	0	2	1	1	0	0	0	1	1	2	0	0	2	0	0	0	1	2	2	1	1	1	1	0	1	1	0	1	1	0	0	0	0	0	0	0	2	0
375	0	1	1	0	1	0	1	0	2	2	0	0	1	1	0	0	0	1	0	0	2	0	0	2	0	0	0	1	2	2	1	2	1	0	0	1	2	0	0	1	0	0	0	0	1	0	0	2	0
376	1	1	1	0	0	1	2	0	0	0	0	1	1	1	1	0	0	0	0	1	1	0	0	2	0	1	0	0	0	1	1	1	1	0	0	1	1	0	0	1	0	0	0	0	1	1	0	0	0
377	0	0	2	0	0	2	2	0	0	0	0	1	2	2	2	0	1	1	0	0	2	0	1	1	0	0	0	0	1	2	0	0	0	2	1	1	1	0	1	1	0	0	0	0	1	0	0	2	0
378	1	0	2	0	0	1	2	0	1	1	1	0	1	1	1	0	1	1	1	1	1	0	1	1	1	1	0	0	0	2	2	1	1	1	1	1	2	0	0	0	0	0	0	0	1	1	0	2	0
379	1	1	1	0	0	0	1	0	2	2	0	0	0	0	0	1	0	0	1	2	1	0	0	2	0	0	0	0	0	2	1	2	1	1	1	2	1	0	0	1	0	1	1	0	1	0	0	1	1
380	0	0	2	0	0	1	2	0	1	1	0	2	2	1	1	0	0	1	1	1	2	0	0	2	0	1	0	0	0	1	1	2	1	1	1	2	1	0	0	1	0	0	0	1	0	1	0	0	0
381	0	1	1	0	0	0	1	0	1	1	1	0	0	0	0	0	0	2	0	0	2	0	2	0	1	1	0	2	2	2	2	2	2	1	0	1	1	0	0	1	0	0	0	0	0	0	0	1	0
382	1	2	0	0	0	0	1	1	0	1	1	0	1	0	0	1	0	2	1	1	2	0	0	2	0	0	0	2	2	1	1	0	0	2	0	2	1	0	0	2	0	0	0	0	1	1	0	2	0
383	0	1	1	0	0	0	2	1	0	1	0	0	0	0	0	0	0	1	0	0	2	0	0	2	0	0	0	1	2	2	0	2	2	0	0	0	2	1	0	1	0	2	2	0	1	1	0	1	0
384	1	2	1	0	0	0	2	1	0	1	0	0	0	0	0	0	0	1	1	1	1	0	0	2	0	0	1	1	1	2	0	2	1	0	0	1	1	0	0	2	0	1	0	0	1	0	0	1	0
385	0	2	0	0	0	0	2	1	1	2	0	1	0	0	0	0	0	0	0	0	2	0	1	1	0	0	0	1	1	2	2	1	0	2	0	0	1	0	0	2	0	1	1	0	1	1	0	1	0
386	0	2	1	0	0	0	1	1	0	1	0	0	2	1	1	0	0	0	2	2	0	0	0	2	0	0	0	0	0	2	1	2	1	2	1	2	2	0	0	0	0	1	1	0	1	0	0	2	0
387	0	1	1	0	0	1	1	0	0	0	1	1	1	1	1	0	0	1	1	0	2	0	1	1	1	1	0	1	1	2	1	1	0	1	1	1	2	0	0	1	0	0	0	0	0	0	0	0	0
388	0	2	0	0	0	0	2	0	1	1	0	1	2	1	1	1	0	0	0	0	2	0	0	2	0	0	0	1	1	1	2	1	0	2	1	2	2	0	0	1	0	0	0	0	1	1	0	2	0
389	0	1	1	0	0	0	2	0	0	0	1	1	2	1	1	0	0	1	0	0	2	0	0	2	0	0	0	0	0	2	2	2	2	0	0	1	0	1	0	1	0	1	1	0	1	1	0	1	0
390	1	2	0	0	0	0	2	0	1	1	0	0	1	0	0	1	0	1	2	2	1	0	0	2	0	0	0	0	0	2	0	1	1	2	1	2	1	0	0	1	1	0	0	0	0	0	0	1	1
391	1	1	1	0	0	1	1	2	0	2	0	0	0	0	0	0	0	0	1	1	2	0	0	2	0	0	0	2	1	2	1	1	1	1	0	1	1	0	1	1	0	0	0	0	0	0	0	1	1
392	0	0	2	0	0	0	1	0	1	1	1	2	1	1	1	0	0	2	0	0	1	0	0	2	0	0	0	0	0	1	1	0	1	1	0	1	1	1	0	1	0	1	1	0	1	0	0	1	0
393	0	2	1	0	0	0	2	0	0	0	0	0	0	0	0	0	0	0	1	1	2	0	0	2	0	0	0	0	1	2	0	1	1	0	0	0	1	0	1	0	0	0	0	0	2	1	0	2	0
394	0	0	2	0	0	1	1	0	2	2	0	1	1	1	1	0	0	0	0	0	2	0	0	2	0	0	0	1	2	2	0	1	1	1	1	2	1	0	0	1	1	0	0	1	1	0	0	2	0
395	1	1	2	0	0	1	1	1	0	1	1	0	1	0	0	1	0	1	1	1	2	0	0	2	0	0	0	1	1	2	2	1	2	1	0	1	1	1	1	1	1	0	0	1	0	1	0	2	0
396	0	2	1	0	0	0	2	0	0	0	0	0	0	0	0	0	0	1	0	0	1	0	0	2	0	0	0	2	2	1	2	0	0	2	0	2	1	0	0	1	0	1	0	0	1	1	0	1	1
397	0	0	2	0	1	0	0	0	0	0	2	0	1	1	1	0	0	1	1	1	2	0	0	2	0	0	0	0	0	1	2	0	0	1	0	1	2	0	0	1	0	0	0	2	0	0	0	1	0
398	0	1	2	0	0	0	2	0	0	0	1	0	1	0	0	0	0	1	0	0	2	0	0	2	0	0	0	0	0	1	0	1	1	1	0	1	1	1	1	1	1	1	1	0	1	2	0	1	0
399	1	1	1	1	1	1	2	0	1	1	0	0	1	1	1	0	0	0	0	0	1	1	0	2	0	0	0	0	0	1	2	1	1	1	0	2	1	0	0	1	0	0	0	0	0	0	1	2	0
400	1	1	2	0	0	0	1	0	2	2	0	1	2	1	2	0	0	1	0	0	2	0	0	2	0	0	0	0	0	1	1	1	1	2	2	2	0	0	1	0	0	1	1	0	2	1	0	2	0
401	1	1	1	0	0	0	2	0	1	1	0	1	1	0	0	0	0	1	1	1	0	0	1	1	0	0	1	1	1	2	0	2	2	0	0	1	2	1	0	1	0	1	1	0	1	1	0	2	0
402	1	0	2	0	0	1	2	1	1	2	0	0	1	0	0	0	1	2	0	0	1	0	0	2	0	0	0	0	1	2	1	0	0	2	1	1	2	0	0	1	1	0	0	0	0	2	0	0	1
403	1	2	0	0	0	0	2	1	0	1	0	0	1	0	1	0	0	0	1	1	2	0	1	1	1	2	0	0	2	2	0	0	0	1	0	1	1	1	0	1	0	0	0	0	1	0	0	2	0
404	0	1	1	0	0	0	2	0	1	1	0	1	2	0	0	0	0	0	0	0	1	0	1	1	0	0	0	1	1	2	1	0	0	1	0	1	2	0	0	1	0	0	0	1	0	1	0	2	0
405	1	1	1	0	0	0	1	0	1	1	0	0	1	1	1	0	0	0	0	0	1	0	0	2	0	1	0	1	2	2	1	1	1	0	0	0	1	0	0	1	0	0	0	1	0	0	0	1	1
406	1	1	2	0	0	0	1	1	0	1	1	0	0	0	0	0	0	1	1	1	0	1	0	2	0	0	0	0	0	2	1	1	1	2	0	2	1	0	0	0	0	0	0	1	0	0	0	2	0
407	0	0	2	0	0	0	2	0	0	0	0	1	1	0	0	0	0	0	2	1	1	0	0	2	0	0	0	0	0	2	1	1	1	2	0	2	1	0	0	1	0	0	0	0	0	0	0	2	0
408	1	2	1	0	0	0	1	0	0	0	0	0	0	0	0	0	0	0	1	1	2	0	1	1	0	0	0	1	1	2	1	0	0	2	0	2	1	0	0	2	1	2	2	0	1	1	0	2	0
409	0	1	1	0	0	0	1	0	2	2	0	1	1	1	1	0	0	1	0	1	1	0	0	2	0	0	0	1	1	2	0	1	1	1	1	1	2	0	0	1	1	1	0	0	1	0	0	1	0
410	1	0	2	0	0	1	2	0	1	1	0	0	0	0	0	0	0	0	0	0	1	0	0	2	0	0	0	0	0	1	1	0	0	2	2	2	1	0	0	1	0	0	0	0	2	1	0	2	0
411	1	0	2	0	0	0	1	1	0	1	1	1	1	1	1	0	0	1	0	0	2	0	1	1	0	1	0	0	0	2	1	1	1	1	1	1	2	1	0	1	0	0	0	0	1	1	0	0	1
412	0	1	2	0	0	0	1	1	1	2	0	0	2	1	2	0	0	1	1	1	1	0	1	1	1	1	0	0	0	2	1	1	1	2	1	2	1	0	0	1	0	0	0	1	1	1	0	2	0
413	0	0	1	0	0	0	1	0	0	0	1	0	0	0	0	1	0	0	1	1	2	0	0	2	0	0	0	0	0	2	1	0	0	2	1	2	2	0	0	1	0	0	1	0	1	1	0	2	0
414	0	2	0	0	0	0	2	0	1	1	0	0	0	0	0	0	0	0	0	0	2	0	0	2	0	1	0	0	0	2	1	2	2	0	0	0	1	1	0	1	0	1	1	0	1	0	0	2	0
415	1	1	1	0	0	0	1	0	2	2	0	0	0	0	0	0	0	1	0	0	1	0	0	2	0	0	0	0	0	1	1	2	2	2	0	2	1	0	0	0	0	0	0	0	0	0	0	0	2
416	0	0	2	0	0	1	2	0	1	1	0	0	1	0	0	0	0	0	0	0	2	0	0	2	0	0	0	0	0	2	1	1	1	2	1	2	1	0	0	0	1	0	0	2	0	2	0	2	0
417	0	2	1	0	0	0	2	0	1	1	0	0	1	0	0	1	0	0	2	1	0	0	1	1	0	1	0	0	1	1	1	1	1	0	0	2	1	0	0	1	0	0	0	0	0	0	0	0	0
418	0	0	2	0	0	0	1	0	0	0	0	0	0	0	0	0	0	1	2	2	1	0	0	2	0	0	0	1	2	1	1	1	1	2	0	2	2	0	0	1	0	1	1	0	2	0	0	1	0
419	1	1	1	0	0	0	1	0	1	1	0	0	0	0	0	0	0	0	1	1	1	0	1	1	1	0	0	0	0	2	2	0	0	2	0	2	1	0	0	1	0	0	0	0	1	0	0	1	1
420	1	1	1	0	0	0	2	1	0	1	0	0	1	0	0	1	0	1	0	0	2	0	0	2	0	0	0	0	1	2	0	2	2	0	0	0	2	0	0	2	0	0	0	0	0	0	0	1	0
421	1	0	2	0	0	0	1	0	2	2	0	1	2	0	0	0	0	0	2	1	1	0	0	2	0	0	0	1	1	2	0	1	1	1	0	2	2	0	0	1	0	0	0	1	0	1	0	1	0
422	1	2	0	0	0	0	2	0	2	2	0	1	1	1	1	0	0	1	1	1	1	0	0	2	0	0	0	0	0	2	1	1	2	0	0	2	1	0	1	1	0	1	1	0	1	2	0	2	0
423	0	0	1	0	0	0	1	1	1	2	1	1	1	1	1	0	0	2	2	2	0	0	1	1	0	0	2	1	1	2	1	2	2	0	0	1	1	0	0	2	0	1	1	0	1	1	0	1	0
424	1	0	2	0	0	0	2	1	0	1	0	1	1	1	1	0	0	0	0	0	1	0	0	2	0	0	0	0	1	2	0	1	1	2	2	2	2	0	0	0	0	0	0	0	2	1	0	2	0
425	0	2	1	1	1	1	1	0	0	0	1	0	0	1	1	0	0	0	1	1	2	1	0	2	0	0	0	0	1	2	0	1	1	0	0	1	1	0	0	2	0	1	1	0	0	2	0	0	0
426	0	0	2	0	0	0	1	0	0	0	2	1	1	1	1	0	0	2	1	1	2	0	0	2	0	0	0	0	0	2	1	1	1	2	0	2	1	0	0	2	0	0	0	0	0	0	0	0	0
427	1	1	1	0	0	1	1	0	2	2	0	0	1	0	0	1	0	1	1	1	0	0	1	1	1	1	0	1	0	0	2	2	2	0	0	0	0	1	0	1	0	1	0	0	0	0	0	0	1
428	0	0	1	0	0	0	1	1	0	1	1	0	0	0	0	0	0	0	1	1	1	0	0	2	0	1	0	0	1	2	1	1	1	0	0	0	1	1	0	1	0	1	1	0	0	0	0	1	0
429	0	0	2	0	0	1	2	0	1	1	1	0	2	1	1	1	0	0	0	0	2	0	0	2	0	0	0	0	0	2	0	1	2	0	0	1	1	0	0	0	0	0	0	0	0	0	0	1	0
430	1	1	1	0	0	0	0	0	0	0	1	0	0	0	0	0	0	0	1	1	2	0	0	2	0	0	1	0	0	1	1	1	0	1	1	1	2	0	0	1	0	1	1	0	1	2	0	2	0
431	1	2	1	0	0	0	2	1	0	1	0	0	0	0	0	0	0	0	2	1	2	0	1	1	1	1	1	0	0	2	0	1	2	2	1	2	1	0	0	2	0	0	0	0	0	0	0	0	0
432	1	2	0	0	0	0	0	0	1	1	1	0	1	0	1	0	0	0	0	0	2	0	0	2	0	0	0	1	1	1	1	2	2	1	1	1	1	0	0	1	0	1	1	0	2	2	0	0	0
433	0	2	1	0	0	0	2	0	1	1	0	0	0	0	0	0	0	1	0	0	2	0	0	2	0	0	0	0	1	2	0	1	1	1	1	1	1	0	0	0	0	0	0	0	0	1	0	1	0
434	1	1	2	0	0	0	2	1	0	1	0	2	2	2	2	0	0	0	1	1	1	0	0	2	0	1	0	0	1	2	0	0	1	2	0	2	1	1	1	2	1	0	0	0	0	0	0	1	0
435	1	0	2	0	0	0	2	0	0	0	0	0	0	0	0	0	0	0	2	1	0	0	0	2	0	0	0	0	0	1	1	0	0	2	0	2	1	0	0	1	0	0	0	0	1	1	0	2	0
436	0	0	2	0	0	1	2	0	1	1	0	1	2	1	1	0	0	0	0	0	2	1	0	2	0	0	0	0	1	2	0	1	1	2	1	2	2	0	0	2	0	1	1	0	1	1	0	2	0
437	0	0	2	0	0	0	2	0	2	2	0	0	0	0	0	0	0	0	1	1	2	1	0	2	0	0	0	1	1	2	2	2	2	0	0	0	1	0	0	0	0	0	0	0	0	1	0	2	0
438	0	1	1	0	0	1	2	0	0	0	0	0	1	0	0	1	0	1	0	1	2	0	0	2	0	0	1	1	1	2	0	2	1	1	1	2	2	1	0	1	0	0	0	0	1	0	0	2	0
439	1	0	2	0	0	1	2	0	2	2	0	0	0	0	0	0	1	2	1	1	1	0	0	2	0	0	0	0	0	1	0	0	1	1	0	1	0	0	0	1	0	0	0	0	1	1	0	1	0
440	1	1	1	0	0	0	2	0	1	1	0	0	0	0	0	0	0	1	0	0	2	0	1	1	0	0	0	0	0	2	1	1	1	2	1	2	1	0	0	1	0	1	1	0	1	1	0	0	2
441	0	0	2	0	0	1	0	0	0	0	2	2	2	2	2	0	0	1	0	1	1	0	1	1	0	0	0	0	0	2	1	2	2	0	0	0	2	0	0	1	0	0	0	0	0	1	0	1	1
442	0	1	1	0	0	0	2	1	0	1	0	0	0	0	0	0	0	0	1	1	1	0	0	2	0	0	0	0	0	2	0	2	1	1	0	1	2	0	0	1	0	0	0	0	0	0	0	2	0
443	1	1	1	0	0	0	0	0	0	0	2	0	0	0	0	0	0	0	0	0	1	0	1	1	1	1	0	0	1	2	0	1	1	2	0	2	1	1	1	0	0	0	0	1	0	0	0	2	0
444	1	1	1	0	0	0	2	1	1	2	0	0	0	0	0	1	1	2	1	1	1	0	0	2	0	0	0	0	1	2	0	1	1	2	1	2	1	1	0	0	0	0	0	1	0	1	0	2	0
445	0	2	0	0	0	0	2	1	0	1	0	0	0	0	0	1	0	0	0	0	2	0	0	2	0	1	0	0	0	2	2	1	1	2	1	2	1	0	0	1	0	0	0	0	2	1	0	1	0
446	0	2	0	0	0	0	1	0	0	0	1	0	1	0	0	0	0	1	2	1	2	0	0	2	0	1	0	0	1	2	1	1	1	1	0	2	1	1	0	1	0	0	0	1	0	1	0	1	0
447	1	1	2	0	0	1	1	0	0	0	1	1	1	1	1	0	0	0	1	1	2	0	1	1	0	1	0	0	0	1	0	1	0	1	0	1	2	0	0	0	0	0	0	0	0	1	0	2	0
448	1	0	2	0	0	0	1	0	1	1	0	0	2	0	0	1	0	0	0	1	1	1	0	2	0	1	0	0	0	1	0	1	0	2	0	2	1	1	0	1	0	0	0	0	0	1	1	1	0
449	1	1	1	1	1	1	2	1	0	1	0	1	1	0	0	0	1	1	0	1	2	0	0	2	0	1	0	1	2	2	0	2	2	1	0	1	2	0	0	1	0	1	1	0	1	1	0	0	0
450	0	0	2	0	0	1	2	0	2	2	0	1	1	1	1	0	0	0	1	1	1	0	0	2	0	1	0	0	1	2	0	1	2	1	0	2	2	0	0	2	0	0	0	0	1	1	0	2	0
451	1	1	1	0	0	0	1	0	1	1	0	0	2	1	1	1	0	2	1	1	2	0	0	2	0	0	0	1	1	2	0	1	1	1	1	1	1	0	0	1	0	0	0	0	1	0	0	2	0
452	0	1	2	0	0	0	1	0	1	1	1	0	0	0	0	0	0	0	1	1	2	0	0	2	0	0	0	0	0	2	1	2	1	1	0	1	2	1	0	0	0	0	0	0	1	1	0	2	0
453	0	1	1	0	0	1	2	1	0	1	0	0	2	1	1	0	0	0	1	1	1	0	1	1	1	1	0	1	1	1	1	0	0	2	1	1	1	0	0	0	0	0	0	1	0	0	0	1	1
454	1	2	0	0	0	0	2	0	1	1	1	0	0	0	0	0	0	2	1	1	2	0	0	2	0	0	0	0	0	2	0	0	0	2	1	2	1	0	0	0	0	0	0	0	0	0	0	1	1
455	0	1	0	0	0	0	2	1	0	1	0	0	1	0	0	1	0	0	1	1	0	0	0	2	0	0	1	1	1	1	1	1	1	0	0	0	2	0	0	2	1	0	0	0	0	1	0	2	0
456	0	0	2	0	0	0	2	0	0	0	1	0	0	0	0	0	0	0	0	0	2	0	0	2	0	1	0	0	1	2	0	0	0	2	1	2	1	0	0	1	0	2	1	0	1	0	0	1	1
457	0	2	0	0	0	0	2	0	2	2	0	0	1	0	1	0	0	0	1	1	1	0	1	1	1	1	0	0	1	2	0	1	1	0	0	1	2	0	0	1	0	0	0	0	0	0	0	1	0
458	0	1	1	0	1	0	1	0	0	0	1	0	1	0	0	1	0	0	0	0	1	0	0	2	0	1	0	0	0	2	0	1	1	1	0	1	1	0	0	1	0	0	0	0	1	0	0	2	0
459	1	0	2	0	0	0	2	0	1	1	0	1	1	0	0	0	0	0	0	0	2	0	1	1	0	0	0	0	1	1	0	1	2	2	1	2	1	0	1	1	0	0	0	0	0	0	0	0	1
460	1	1	2	0	0	0	2	0	2	2	0	0	0	0	0	0	0	1	1	1	2	0	1	1	0	0	0	1	1	2	2	1	0	1	1	1	0	0	0	1	0	0	0	1	2	0	0	2	0
461	0	2	1	0	0	0	1	0	0	0	1	2	2	1	1	0	0	1	1	0	2	0	0	2	0	0	0	0	0	2	1	0	0	2	0	2	1	0	0	1	0	1	0	0	2	0	0	1	0
462	0	2	1	0	0	0	2	0	0	0	0	0	1	1	1	0	0	0	0	0	2	0	1	1	0	0	1	1	1	2	0	1	1	1	1	1	1	0	0	1	0	0	0	1	0	0	0	2	0
463	0	0	2	0	0	1	2	0	0	0	0	1	2	2	2	0	0	1	1	1	1	0	1	1	0	1	0	0	2	2	0	1	1	1	1	1	1	0	0	0	0	1	1	0	1	0	0	1	1
464	0	2	2	0	0	0	1	0	1	1	1	0	1	0	0	1	0	0	0	0	2	0	0	2	0	0	0	1	1	0	2	1	0	1	0	1	1	0	1	1	0	0	0	0	0	0	0	2	0
465	0	1	2	0	0	1	2	0	2	2	0	0	1	0	1	0	0	1	1	1	2	0	0	2	0	1	0	0	0	2	2	1	2	2	1	2	1	0	0	2	1	0	0	0	0	1	0	1	0
466	1	2	0	0	0	0	2	0	2	2	0	2	2	1	1	0	0	0	1	1	0	1	0	2	0	0	1	2	2	2	1	1	1	2	1	2	2	0	0	0	0	0	0	0	0	1	0	1	0
467	0	1	1	0	0	1	1	1	0	1	1	1	2	1	1	1	0	1	1	0	1	0	1	1	1	1	0	0	1	2	0	1	1	0	0	1	1	1	0	1	0	1	1	0	1	0	0	2	0
468	0	1	2	0	0	0	1	0	1	1	1	0	0	0	0	0	0	0	0	0	2	0	0	2	0	1	1	1	1	2	0	0	1	0	0	2	1	0	1	1	1	1	0	0	0	1	0	0	0
469	1	1	1	0	0	0	1	1	1	2	1	0	1	1	1	0	0	0	0	0	2	0	1	1	1	1	0	0	0	2	0	1	1	0	0	1	1	0	0	2	0	0	0	0	0	0	0	2	0
470	0	1	2	0	0	1	1	0	2	2	0	0	1	0	0	1	0	1	1	1	2	0	1	1	0	1	0	0	0	2	2	2	2	1	0	2	1	1	0	1	0	1	0	0	2	0	0	2	0
471	0	1	2	0	0	1	2	1	0	1	1	0	0	0	0	0	0	0	0	0	1	1	0	2	0	0	1	1	1	2	0	1	1	0	0	1	1	0	0	2	1	0	0	0	0	1	0	0	0
472	0	1	2	0	0	0	1	0	1	1	1	1	2	1	1	1	1	2	2	2	2	0	0	2	0	0	0	0	0	2	2	1	1	1	1	1	1	0	0	0	1	0	0	0	0	0	0	2	0
473	1	2	0	0	0	0	2	1	0	1	0	0	0	0	0	0	0	1	1	1	2	0	0	2	0	0	0	1	1	1	2	0	0	1	0	0	0	1	0	1	0	0	0	0	1	1	0	2	0
474	0	0	2	0	0	1	2	0	0	0	0	0	1	0	0	1	0	2	1	1	1	0	1	1	0	0	0	0	0	2	0	2	1	0	0	0	2	0	0	2	0	0	0	0	0	1	0	0	0
475	0	0	2	0	0	0	1	0	1	1	0	0	0	0	0	0	0	0	1	1	1	0	0	2	0	0	0	0	0	2	1	1	2	1	0	1	1	1	0	1	0	0	0	0	0	0	0	0	2
476	0	2	0	0	0	0	2	1	0	1	0	0	1	1	1	0	0	0	1	1	1	0	1	1	0	0	0	0	0	2	1	1	2	1	0	1	2	0	0	2	0	1	1	0	1	1	0	1	0
477	1	0	2	0	0	0	2	0	1	1	0	0	1	0	0	1	1	1	1	1	1	0	0	2	0	0	0	0	1	2	0	0	0	2	2	2	1	0	0	0	0	0	0	0	0	0	0	1	1
478	0	1	1	0	1	0	2	0	0	0	0	0	1	1	1	0	0	0	1	1	2	0	0	2	0	0	1	1	1	2	0	2	2	0	0	1	1	0	0	0	0	1	1	0	1	0	0	2	0
479	0	2	0	0	0	0	1	0	2	2	0	0	0	0	0	0	0	0	1	1	2	0	1	1	1	2	0	1	1	2	2	2	1	2	2	2	1	1	1	2	2	0	0	1	2	0	0	1	0
480	1	1	1	0	0	0	1	0	1	1	1	0	1	0	0	1	0	1	0	0	2	0	0	2	0	0	0	1	1	1	1	1	0	1	1	1	2	0	0	1	0	0	1	0	1	1	0	1	1
481	0	0	1	0	0	0	1	0	1	1	1	0	2	2	2	0	0	1	0	0	2	0	0	2	0	0	1	1	1	2	0	1	1	2	1	2	2	0	0	1	1	0	0	1	1	0	0	1	0
482	1	1	2	0	0	0	2	1	0	1	0	0	0	0	0	0	0	1	0	0	2	0	1	1	0	0	0	0	0	2	2	1	2	0	0	2	2	0	0	1	0	0	0	0	0	1	0	2	0
483	1	0	2	0	1	0	2	0	1	1	0	0	0	0	0	0	1	1	2	2	1	0	0	2	0	0	0	0	1	2	1	1	2	2	1	2	1	1	0	1	0	0	0	0	0	0	0	1	0
484	1	2	1	0	0	0	2	0	1	1	0	0	0	0	0	0	0	1	0	0	2	0	1	1	1	1	0	0	0	2	0	1	1	2	2	2	1	1	0	1	0	0	0	2	0	2	0	0	0
485	0	1	1	0	0	0	2	1	0	1	0	0	1	0	0	1	0	1	1	1	1	0	0	2	0	0	0	0	0	2	1	1	1	1	0	2	1	1	0	1	0	0	0	0	0	1	0	2	0
486	1	1	0	0	0	0	2	1	0	1	1	0	2	2	2	0	0	0	1	0	2	0	0	2	0	0	1	1	1	2	0	1	1	2	0	2	1	0	0	0	0	0	0	0	1	0	0	1	1
487	0	0	2	0	0	0	2	0	2	2	0	0	1	0	1	0	0	0	0	0	1	0	0	2	0	0	0	1	2	2	1	1	1	2	0	2	1	1	1	2	1	1	0	0	1	0	0	2	0
488	0	2	0	0	0	0	2	0	0	0	0	0	1	1	1	0	0	1	0	0	2	0	0	2	0	0	0	0	0	1	1	1	2	1	0	1	1	1	0	1	0	1	0	0	1	1	0	2	0
489	0	2	0	0	0	0	2	0	1	1	0	1	2	2	2	0	0	0	0	0	1	0	0	2	0	1	0	0	0	2	1	0	1	1	0	2	1	0	0	0	0	1	1	0	1	0	0	1	0
490	0	1	1	0	0	0	2	1	1	2	0	1	1	1	1	0	1	2	0	0	1	0	0	2	0	1	0	1	1	0	1	1	1	1	0	2	1	0	0	1	1	0	0	1	1	1	0	2	0
491	1	1	1	0	1	0	2	0	2	2	0	2	2	1	1	0	0	0	2	2	0	0	1	1	0	0	0	0	0	2	1	2	1	2	0	2	1	0	0	2	0	0	0	0	0	0	1	1	0
492	1	1	1	0	0	0	2	0	2	2	0	0	1	1	1	0	1	0	1	1	2	0	0	2	0	0	0	1	1	1	1	2	1	2	2	2	1	0	0	2	0	1	0	0	2	1	0	1	0
493	0	1	1	1	1	1	2	0	0	0	1	1	1	1	1	0	0	1	2	2	1	0	1	1	1	1	1	0	0	2	0	1	2	0	0	2	1	0	0	1	0	2	1	0	1	0	0	2	0
494	0	0	2	0	0	1	2	1	1	2	0	0	1	0	0	1	1	1	0	0	2	0	1	1	1	1	0	0	0	1	1	1	1	1	1	2	1	0	0	1	0	0	0	1	2	0	0	2	0
495	1	0	2	0	0	1	1	0	1	1	0	0	1	1	1	0	0	0	2	1	2	0	0	2	0	0	0	0	1	2	0	2	1	1	0	2	0	1	0	0	0	1	1	0	1	0	0	1	0
496	0	2	2	0	0	0	2	1	0	1	0	1	1	1	1	0	0	0	1	1	2	1	0	2	0	0	0	1	2	2	1	0	0	2	1	2	1	0	1	1	0	0	0	0	1	0	0	2	0
497	0	2	0	0	0	1	1	0	0	0	1	0	0	0	0	0	0	0	1	1	2	0	0	2	0	0	0	1	1	2	2	0	0	1	0	0	2	1	0	1	0	1	1	1	1	2	0	1	1
498	1	1	1	0	0	0	2	0	1	1	0	0	0	0	0	0	0	1	0	1	1	0	0	2	0	0	0	0	0	2	0	2	2	2	1	2	1	0	0	0	1	0	0	0	0	0	0	1	0
499	0	2	1	0	0	0	2	1	0	1	0	0	1	0	1	0	0	0	2	2	1	0	0	2	0	0	0	1	1	2	2	2	1	1	0	2	0	2	0	0	0	1	1	0	1	0	0	1	0
500	0	0	1	0	0	0	2	0	0	0	0	0	0	0	0	0	0	1	0	0	2	0	0	2	0	0	0	1	1	2	2	1	1	1	0	1	0	0	1	0	0	0	0	1	1	1	0	1	0
501	0	1	1	0	0	0	1	0	2	2	0	0	0	0	0	0	0	1	1	0	2	0	1	1	1	1	0	1	2	1	1	1	1	0	0	1	2	0	0	2	0	1	0	0	1	1	0	2	0
502	1	2	0	0	0	0	1	0	1	1	1	0	1	1	1	0	0	0	1	0	2	0	0	2	0	0	0	0	0	2	0	2	1	0	0	1	1	0	0	2	1	1	1	0	1	0	0	1	0
503	1	1	2	0	0	1	1	0	1	1	2	0	2	0	0	1	1	2	1	1	1	0	0	2	0	0	0	0	0	1	2	1	1	1	0	2	1	0	1	0	0	0	0	0	0	0	0	2	0
504	0	2	0	0	0	0	2	0	1	1	0	0	0	0	0	0	1	1	1	0	1	0	1	1	0	0	0	0	0	1	1	0	0	1	0	1	1	0	0	1	0	1	1	0	1	1	0	0	1
505	1	1	1	0	0	0	2	0	1	1	0	0	1	0	0	0	0	0	0	0	2	0	0	2	0	0	0	1	2	2	0	1	1	0	0	0	2	0	0	1	0	2	2	0	2	1	0	1	0
506	1	1	2	0	0	0	1	1	0	1	1	0	1	0	0	0	0	1	0	0	1	0	0	2	0	0	0	0	0	2	1	2	1	0	0	0	2	0	0	1	0	1	1	0	1	1	0	1	0
507	0	1	2	0	0	0	1	0	1	1	1	1	2	1	1	0	1	1	1	1	1	0	1	1	0	1	0	0	1	2	0	1	1	1	0	1	2	0	0	2	0	1	1	0	1	1	0	1	0
508	0	2	1	0	0	0	2	0	1	1	1	1	2	2	2	0	1	1	1	1	1	1	0	2	0	0	0	0	1	2	1	1	1	2	0	2	1	0	0	0	0	0	0	0	0	0	0	1	0
509	0	1	2	0	0	0	1	0	0	0	1	0	0	0	0	0	1	2	1	1	2	0	1	1	1	1	0	0	0	1	1	1	1	1	0	1	0	2	0	0	0	1	1	0	1	1	0	0	0
510	0	1	1	0	0	1	2	0	2	2	0	0	1	0	0	1	1	1	0	1	2	0	0	2	0	0	0	2	2	0	2	2	2	2	1	2	1	1	0	0	0	1	1	0	1	1	0	1	0
511	0	1	1	1	1	2	1	0	1	1	0	1	1	1	1	0	0	0	1	0	1	0	0	2	0	0	1	0	0	2	0	0	1	1	0	1	2	0	0	1	1	0	0	0	0	0	0	1	1
512	1	1	1	0	0	0	1	0	1	1	0	2	2	2	2	0	0	0	1	0	2	0	0	2	0	0	0	2	2	2	0	1	1	1	1	1	2	1	0	1	0	0	0	0	0	0	0	0	1
513	1	1	2	0	0	0	2	0	1	1	0	1	2	2	2	0	0	0	1	1	2	1	0	2	0	0	0	0	0	2	0	1	1	2	0	1	1	1	1	1	1	0	0	1	1	1	0	1	0
514	0	1	1	0	0	0	2	0	2	2	0	1	1	1	1	0	0	1	2	2	1	0	1	1	0	0	0	0	0	2	1	0	0	2	2	2	2	0	0	1	0	1	1	0	1	2	0	2	0
515	0	2	1	0	0	0	2	0	2	2	0	0	2	1	1	1	1	1	1	1	1	0	0	2	0	0	0	2	2	2	1	2	1	0	0	1	1	1	1	1	1	1	1	1	1	2	0	2	0
516	1	1	2	0	0	1	1	1	0	1	1	0	0	0	0	0	0	2	1	1	2	0	0	2	0	0	0	0	0	1	1	1	1	2	2	2	2	0	0	2	0	0	0	0	0	0	0	1	1
517	0	1	2	0	0	0	2	0	2	2	0	0	2	1	1	0	0	0	1	1	2	0	0	2	0	1	0	1	1	1	2	1	1	1	0	1	1	0	1	1	0	1	1	0	1	2	0	0	0
518	0	2	1	0	0	0	2	0	0	0	1	0	1	1	1	0	0	1	1	1	2	0	1	1	0	0	0	1	1	0	1	1	1	2	0	2	1	0	0	1	0	0	0	0	0	0	0	0	0
519	1	1	1	0	0	0	1	0	0	0	1	0	0	0	0	0	0	0	0	0	2	0	0	2	0	0	0	0	1	2	1	1	1	1	0	1	2	0	0	1	0	0	0	1	0	0	0	2	0
520	1	2	1	0	0	0	1	0	0	0	0	0	0	0	0	0	0	0	0	0	2	0	0	2	0	0	0	0	0	2	1	1	1	2	1	2	1	0	0	2	0	0	0	0	0	0	0	1	1
521	1	1	1	0	0	0	2	0	1	1	0	1	1	1	1	0	0	0	0	0	2	0	0	2	0	0	0	0	0	2	1	1	1	1	0	1	1	0	0	2	1	0	0	0	0	0	0	0	0
522	0	1	1	1	1	1	1	0	1	1	1	0	0	0	0	0	0	0	1	1	2	0	0	2	0	0	0	0	1	2	1	1	2	1	0	2	1	0	0	2	0	0	0	0	1	0	0	2	0
523	0	0	2	0	0	1	2	0	2	2	0	1	1	1	1	0	0	0	2	1	0	0	0	2	0	0	1	0	0	2	0	2	1	2	0	2	2	0	0	2	1	0	0	0	1	0	0	2	0
524	0	2	1	0	0	0	1	0	1	1	1	0	0	0	0	0	1	0	1	1	2	0	1	1	0	0	0	0	0	2	0	1	1	1	1	2	1	0	0	0	0	0	0	0	1	0	0	2	0
525	0	1	1	0	0	1	1	0	1	1	1	0	0	0	0	0	0	1	0	0	2	0	1	1	1	1	0	1	1	2	2	1	1	1	0	1	1	1	0	1	0	0	0	1	0	1	0	2	0
526	1	1	1	1	1	1	2	0	1	1	0	0	1	0	0	0	0	1	0	0	1	1	0	2	0	1	0	1	1	2	2	1	0	2	1	2	1	1	0	1	0	1	1	0	1	0	0	0	0
527	1	1	1	0	0	1	2	1	0	1	0	0	0	0	0	0	0	1	1	1	1	0	0	2	0	0	0	0	0	1	0	2	2	2	1	2	0	0	0	1	1	1	1	0	1	1	0	2	0
528	1	1	1	0	0	0	2	1	0	1	0	0	0	0	0	0	0	1	0	0	2	0	0	2	0	0	0	0	1	2	0	2	2	0	0	1	1	0	0	1	0	1	0	0	0	0	0	2	0
529	1	1	1	0	0	0	2	0	2	2	0	0	1	1	1	0	0	1	0	0	2	0	0	2	0	0	0	0	0	2	0	2	1	2	1	2	1	0	1	1	1	1	1	0	1	1	0	1	0
530	1	2	0	0	0	0	2	1	0	1	0	0	1	0	0	0	0	0	1	1	2	0	0	2	0	0	0	1	1	2	1	2	1	2	1	2	2	0	0	1	1	0	0	0	1	1	0	1	0
531	1	0	2	0	0	0	2	0	2	2	0	1	0	0	0	0	1	2	2	2	2	0	1	1	1	1	0	0	1	2	0	0	1	1	0	1	1	0	0	1	0	1	0	0	2	0	0	1	0
532	1	2	0	0	0	0	1	0	0	0	2	2	2	2	2	0	0	0	1	1	1	0	0	2	0	0	0	1	0	1	1	2	2	1	0	1	1	0	0	2	0	0	0	0	0	0	0	1	0
533	0	2	1	0	0	0	2	1	0	1	1	1	1	1	1	0	1	2	0	0	1	0	1	1	0	0	0	0	0	2	0	1	1	0	0	2	2	0	0	2	0	0	0	0	0	0	0	2	0
534	1	2	0	0	0	0	1	0	0	0	1	0	2	1	1	1	0	0	0	0	1	0	0	2	0	0	0	0	0	2	1	1	1	1	0	2	1	0	0	2	0	0	0	0	0	0	0	1	0
535	0	2	1	0	0	0	1	0	0	0	1	1	1	1	1	0	0	0	1	1	1	0	1	1	0	0	0	0	2	2	0	1	0	2	2	2	2	0	0	2	0	0	0	1	0	0	0	2	0
536	1	2	1	0	0	0	2	1	1	2	0	1	2	2	2	0	0	1	2	2	1	0	1	1	1	1	1	0	0	2	0	2	1	0	0	0	2	0	0	2	0	0	0	1	1	0	0	2	0
537	1	0	2	0	0	0	2	0	2	2	0	0	0	0	0	0	0	0	1	1	2	0	1	1	0	0	0	1	1	1	2	1	1	1	0	1	0	1	0	0	0	0	0	0	0	0	1	2	0
538	0	1	2	0	0	0	2	1	0	1	0	1	1	1	1	0	0	1	0	0	2	0	1	1	0	0	0	0	1	2	0	2	2	2	1	2	2	0	0	1	0	0	0	0	0	0	0	1	1
539	0	1	2	0	0	1	2	0	0	0	1	1	2	2	2	0	0	0	0	0	2	0	0	2	0	0	0	0	0	2	0	1	0	1	0	1	2	1	0	1	0	0	0	1	0	1	0	2	0
540	1	2	1	0	0	0	2	1	1	2	0	0	0	0	0	0	0	0	0	0	1	0	0	2	0	0	0	1	2	1	1	2	2	0	0	1	1	0	0	1	0	0	0	1	2	0	0	2	0
541	0	0	2	0	0	2	1	0	1	1	0	0	1	0	0	0	0	0	1	2	1	0	0	2	0	0	0	0	0	1	1	0	0	2	0	2	1	0	0	0	0	1	1	0	1	0	0	1	1
542	0	2	0	0	0	0	1	0	1	1	1	1	1	0	0	0	0	0	1	1	2	0	2	0	0	0	0	0	1	2	0	1	1	1	0	2	0	1	1	0	0	0	0	0	1	1	0	1	1
543	0	0	1	0	0	0	1	0	2	2	0	1	1	1	1	0	0	1	1	1	0	0	0	2	0	2	0	1	1	2	1	1	1	0	0	0	0	1	0	0	0	1	1	0	1	2	0	0	2
544	0	2	1	0	0	0	1	0	1	1	1	1	1	1	1	0	0	0	1	1	1	0	1	1	1	1	0	1	1	2	1	2	1	1	0	2	1	1	0	1	0	0	0	0	0	0	0	0	2
545	1	2	0	0	0	0	2	0	2	2	0	0	1	0	0	1	0	0	1	1	2	0	0	2	0	0	0	0	0	2	1	2	2	0	0	0	2	0	0	1	0	0	0	0	0	0	0	1	1
546	1	0	2	0	0	1	1	0	1	1	1	0	0	0	0	0	0	0	2	1	1	0	0	2	0	0	0	0	1	2	1	0	0	2	0	2	1	1	1	1	1	1	1	0	1	1	0	1	1
547	0	1	2	0	0	0	2	0	1	1	0	1	1	1	1	0	1	2	2	2	2	0	0	2	0	1	0	1	1	0	1	1	1	1	1	1	1	0	0	1	0	1	1	0	1	1	0	1	0
548	0	1	1	0	0	0	1	0	1	1	0	0	1	0	0	1	1	1	1	1	1	0	1	1	1	1	0	2	2	1	2	1	1	1	0	1	1	0	0	0	0	0	0	0	0	0	0	2	0
549	0	1	1	0	0	0	2	1	0	1	0	0	1	0	1	0	0	1	1	0	2	0	0	2	0	0	0	0	0	2	1	1	1	2	1	2	1	1	0	1	0	0	0	1	0	1	0	2	0
550	0	1	1	0	0	1	2	0	0	0	0	0	0	0	0	0	0	0	1	1	2	0	1	1	0	0	1	2	2	2	1	2	1	0	0	1	1	1	0	1	0	0	0	1	1	0	0	2	0
551	1	1	2	0	0	0	2	0	2	2	0	0	0	0	0	0	0	2	1	1	1	0	1	1	0	0	0	1	1	2	0	2	2	0	0	0	2	0	0	1	0	0	0	0	0	0	0	0	2
552	1	2	0	0	0	0	2	0	0	0	0	0	0	0	0	0	0	1	0	0	2	0	0	2	0	0	0	1	1	2	1	1	1	2	1	2	0	1	0	0	0	1	1	1	0	0	0	0	2
553	1	0	2	0	0	0	2	0	1	1	0	1	2	1	1	1	0	1	0	0	2	0	1	1	1	1	0	0	0	2	1	2	1	0	0	0	2	0	0	1	0	1	1	0	1	1	0	1	1
554	1	1	1	0	0	0	1	0	1	1	1	0	0	0	0	0	0	1	0	0	2	0	0	2	0	1	0	1	1	2	2	1	1	1	0	1	1	0	0	2	1	0	0	1	0	0	0	1	0
555	1	0	2	0	0	1	1	0	0	0	1	0	1	0	0	0	0	1	0	0	2	0	1	1	0	1	0	1	1	1	1	0	1	1	0	1	2	0	0	2	0	0	0	0	0	2	0	2	0
556	0	1	1	0	0	0	2	0	0	0	0	0	1	0	1	0	0	0	1	1	1	0	1	1	0	0	0	1	1	0	1	1	1	1	0	1	2	0	0	1	0	0	0	1	0	0	0	2	0
557	1	0	2	0	0	0	2	0	2	2	0	1	1	0	0	0	0	0	2	1	0	0	1	1	0	0	0	0	0	2	0	1	1	1	0	2	1	1	0	1	0	1	1	0	1	1	0	2	0
558	1	1	1	0	0	0	1	0	1	1	1	1	1	1	1	0	0	1	1	1	1	0	0	2	0	1	0	0	1	2	0	0	0	2	0	2	1	0	0	2	1	0	0	1	0	0	0	0	1
559	0	1	1	0	0	1	2	1	0	1	0	1	1	1	1	0	0	0	0	0	2	0	0	2	0	0	0	0	1	2	0	0	0	2	0	2	1	0	1	1	1	0	0	0	0	0	0	2	0
560	0	0	2	0	0	1	1	0	1	1	1	0	0	0	0	1	0	1	0	0	0	0	1	1	0	1	0	1	1	2	0	2	1	0	0	1	2	0	0	2	0	1	1	0	1	1	0	0	0
561	0	0	2	0	0	1	2	0	2	2	0	0	1	1	1	0	0	1	0	0	2	0	0	2	0	0	0	0	0	2	0	1	1	1	1	1	2	0	0	2	1	0	0	0	0	0	0	1	0
562	1	0	2	0	0	0	2	0	0	0	0	1	2	2	2	0	0	1	0	1	2	0	0	2	0	0	0	2	2	0	2	2	1	0	0	1	2	0	0	1	0	0	0	0	0	0	0	1	1
563	0	0	2	0	0	1	2	0	1	1	0	0	0	0	0	0	0	1	1	1	1	0	0	2	0	0	0	0	1	2	0	2	2	0	0	0	2	0	0	0	1	1	1	0	1	0	0	1	1
564	1	1	0	0	0	0	2	0	0	0	1	0	1	0	0	0	0	1	1	0	2	0	0	2	0	1	0	1	1	1	1	0	1	1	0	2	1	0	0	2	1	0	0	0	0	0	0	0	2
565	1	0	2	0	0	1	2	0	0	0	0	1	1	1	1	0	0	0	1	1	2	0	0	2	0	0	0	0	1	2	0	1	1	2	1	2	1	0	0	1	0	0	0	0	2	0	0	0	2
566	1	0	1	0	0	0	2	0	2	2	0	1	1	1	2	0	0	1	0	0	1	0	1	1	1	1	0	0	1	2	0	1	1	2	1	2	2	0	0	2	0	1	0	0	1	0	0	2	0
567	0	1	1	0	0	1	2	1	0	1	1	1	1	1	1	0	0	2	1	1	2	0	1	1	0	1	0	0	0	2	1	0	0	1	1	2	1	0	0	1	1	0	0	0	0	0	0	0	0
568	0	1	1	0	0	1	1	0	1	1	1	1	2	2	2	0	0	1	0	0	2	0	0	2	0	0	0	0	0	2	0	1	2	1	0	1	1	0	0	1	0	1	1	0	1	0	0	1	1
569	1	0	2	0	0	1	0	0	0	0	2	1	1	1	1	0	0	0	2	2	1	1	0	2	0	0	0	0	0	2	1	2	1	0	0	1	0	1	1	0	0	1	0	0	0	0	0	1	0
570	0	2	0	0	1	0	2	0	0	0	0	0	1	0	1	0	0	1	0	0	2	0	1	1	1	2	0	0	1	2	0	1	1	2	1	2	1	1	1	1	1	0	0	0	1	0	0	2	0
571	0	1	1	0	0	0	1	0	0	0	1	0	0	0	0	0	0	0	0	0	2	0	0	2	0	0	1	1	1	1	1	2	1	2	1	2	2	1	0	0	0	0	0	0	0	0	0	2	0
572	1	2	0	0	0	1	2	0	2	2	0	0	1	0	1	0	1	2	2	2	2	0	0	2	0	0	0	1	1	1	2	1	1	1	0	2	0	0	0	0	1	1	1	0	0	0	0	2	0
573	1	1	1	0	0	0	2	0	1	1	1	0	1	0	0	0	0	1	0	0	2	0	0	2	0	0	0	1	1	1	2	2	2	2	1	2	2	0	0	0	0	0	0	0	1	0	0	2	0
574	1	1	1	0	0	1	2	0	0	0	0	1	1	0	0	0	0	1	2	1	1	1	0	2	0	1	0	2	2	2	2	1	2	1	0	1	1	0	1	1	0	0	0	1	1	1	0	1	0
575	1	2	1	0	0	0	2	0	1	1	1	1	1	1	1	0	0	1	0	0	2	0	0	2	0	1	1	0	0	2	0	0	1	2	0	2	1	0	0	2	1	1	1	0	1	0	0	1	1
576	0	0	2	0	0	1	2	0	1	1	0	0	0	0	0	0	0	1	0	0	2	0	0	2	0	1	0	1	2	2	0	0	1	1	0	2	1	0	0	2	0	0	0	0	0	0	0	2	0
577	1	2	0	0	0	0	1	0	1	1	1	0	1	0	0	1	0	0	0	0	2	0	0	2	0	0	0	1	1	0	1	0	2	0	0	1	1	0	0	2	0	1	1	0	1	0	0	2	0
578	0	2	2	0	0	0	2	0	2	2	0	0	2	1	1	1	0	1	0	0	2	0	1	1	1	1	0	1	1	1	2	1	1	2	0	2	1	0	1	1	1	0	0	0	1	1	0	1	0
579	0	2	1	0	0	0	1	0	0	0	1	0	0	0	0	0	0	2	1	1	1	0	0	2	0	1	0	1	2	1	1	1	1	2	0	2	1	0	0	2	0	1	1	0	1	1	1	0	1
580	1	2	0	0	0	0	1	0	1	1	1	0	0	0	0	0	0	1	1	1	1	0	1	1	0	0	0	0	0	2	0	1	1	2	0	2	0	1	0	0	0	1	0	0	2	1	0	2	0
581	0	0	2	0	0	0	2	0	2	2	0	1	0	0	0	0	0	0	1	1	2	0	1	1	1	1	0	0	1	2	0	2	2	0	0	1	1	0	0	0	0	0	0	0	0	1	0	0	0
582	0	2	1	0	0	0	2	1	0	1	0	1	2	2	2	0	0	0	1	1	2	0	0	2	0	0	0	0	1	1	1	2	2	1	1	2	1	0	0	2	1	0	0	1	0	0	0	1	0
583	1	1	1	0	0	0	2	0	1	1	0	0	0	0	0	1	0	1	0	0	2	0	0	2	0	0	0	0	0	1	0	0	1	1	0	2	1	1	0	0	0	1	1	0	0	0	0	1	0
584	1	0	2	0	0	0	1	0	1	1	1	0	0	0	0	0	0	1	2	2	1	1	1	1	1	1	0	1	1	1	1	0	0	2	0	1	1	0	0	1	0	0	0	0	0	0	0	2	0
585	1	2	1	0	0	0	1	0	0	0	2	0	1	0	0	1	1	0	1	1	2	0	1	1	0	0	0	1	1	1	1	1	1	1	1	2	1	1	0	0	0	1	0	0	0	1	0	1	0
586	0	1	1	0	0	0	2	0	2	2	0	0	2	1	1	1	0	2	1	1	1	0	0	2	0	0	0	0	0	2	1	1	0	1	0	1	0	1	0	0	0	0	0	0	0	0	0	0	1
587	0	1	1	0	0	1	2	1	0	1	0	1	1	1	1	0	0	2	0	0	2	0	2	0	1	1	0	0	1	2	0	1	1	2	1	2	2	0	0	1	0	1	1	0	1	1	0	1	1
588	1	0	2	0	0	1	1	0	0	0	2	0	1	1	1	0	0	0	2	2	1	0	0	2	0	0	0	0	0	2	1	2	2	0	0	0	2	0	0	2	0	0	0	0	0	0	0	0	1
589	1	0	2	0	1	0	2	0	1	1	0	1	2	1	1	1	0	0	1	1	2	0	0	2	0	0	0	0	0	1	1	2	1	2	0	2	1	0	0	2	0	0	0	0	0	1	0	2	0
590	0	1	2	0	0	0	2	0	1	1	0	0	1	1	1	0	0	1	1	1	2	0	2	0	0	0	0	1	0	1	1	1	1	2	1	2	0	0	1	1	1	0	0	0	0	0	0	1	1
591	0	0	1	0	0	0	2	1	0	1	0	1	1	1	1	0	0	1	2	2	1	0	1	1	1	1	0	2	2	2	2	1	1	0	0	1	1	1	0	0	0	0	0	0	0	0	0	1	0
592	1	1	2	0	0	0	2	0	1	1	0	1	2	2	2	0	0	1	1	1	1	0	0	2	0	1	0	0	0	1	1	1	1	1	1	1	0	0	0	0	1	2	1	0	1	0	0	1	1
593	0	0	2	0	0	1	2	0	0	0	1	0	0	0	0	0	0	0	1	1	2	0	0	2	0	0	1	0	0	2	0	1	1	1	0	1	1	0	0	0	0	0	0	0	1	0	0	2	0
594	1	2	0	0	0	0	1	0	0	0	2	0	1	0	0	0	0	0	1	1	2	0	0	2	0	1	0	1	1	0	2	2	1	0	0	1	2	0	0	1	0	0	0	0	0	0	0	1	0
595	1	2	0	0	0	0	2	0	2	2	0	0	0	0	0	0	0	1	1	1	1	0	0	2	0	0	0	0	0	2	1	0	0	2	1	1	1	0	0	1	0	1	1	0	1	1	0	1	1
596	0	1	2	0	0	0	2	0	0	0	0	0	0	0	0	0	0	1	0	0	2	0	0	2	0	0	0	0	1	2	0	1	1	0	0	1	2	0	0	2	0	0	0	0	0	0	0	2	0
597	1	0	2	0	0	0	1	0	1	1	1	0	0	0	0	0	0	1	0	0	2	0	0	2	0	0	0	0	0	1	0	2	2	0	0	1	1	0	0	2	0	0	0	1	0	0	1	1	0
598	1	0	2	0	0	1	1	0	1	1	2	0	1	0	0	1	0	1	1	1	2	0	0	2	0	0	0	2	2	1	1	2	2	2	1	2	2	1	0	0	0	1	1	0	1	1	0	1	1
599	0	2	0	0	0	0	2	0	0	0	0	0	1	0	0	1	0	2	2	2	0	0	1	1	1	1	0	1	1	0	2	0	0	2	0	2	0	1	1	0	0	1	1	0	0	1	0	2	0
600	1	1	1	0	0	0	1	0	0	0	1	0	0	0	0	0	0	1	2	1	2	0	0	2	0	0	0	0	0	2	0	1	1	1	1	1	0	0	1	0	0	1	1	0	1	0	0	1	0
601	0	1	2	0	0	0	2	0	0	0	1	1	1	1	1	0	0	2	1	1	2	0	0	2	0	0	0	0	1	2	0	2	2	1	0	2	1	0	0	1	0	0	0	0	1	0	1	2	0
602	1	2	1	0	0	0	2	0	1	1	1	1	1	1	1	0	0	0	0	0	1	0	1	1	1	0	0	0	0	2	1	2	2	1	0	1	0	2	0	0	0	0	0	0	0	0	0	2	0
603	1	1	2	0	0	0	0	0	0	0	1	0	0	0	0	0	0	1	0	1	2	0	1	1	1	1	0	0	0	1	2	0	0	2	0	2	1	0	0	1	0	0	0	1	1	1	0	2	0
604	0	2	0	0	0	0	2	0	1	1	0	1	2	1	1	0	0	0	0	0	2	0	1	1	0	0	0	1	2	2	0	1	1	1	0	1	1	0	0	0	0	0	0	0	0	1	0	1	0
605	1	2	1	0	0	0	1	0	2	2	0	0	0	0	0	0	0	0	1	1	2	0	1	1	1	1	0	2	2	1	2	1	1	2	0	2	1	0	0	2	0	1	0	0	2	1	0	1	1
606	0	2	0	0	0	0	2	0	0	0	0	0	0	0	0	0	0	0	2	1	1	0	1	1	1	1	1	0	0	2	0	1	1	1	0	2	1	1	0	1	0	0	0	0	0	0	1	2	0
607	0	1	2	0	0	0	2	0	2	2	0	0	1	0	1	0	0	1	0	0	1	0	0	2	0	0	0	2	2	2	0	1	0	2	0	2	1	0	1	1	0	0	0	0	0	0	0	1	1
608	0	1	2	0	0	0	1	0	1	1	0	0	2	1	1	0	1	1	0	1	2	0	0	2	0	0	0	1	1	2	2	1	1	0	0	1	2	0	0	2	0	0	0	0	0	0	0	2	0
609	0	0	2	0	0	0	2	0	0	0	0	0	0	0	0	0	0	0	1	0	2	0	0	2	0	0	0	0	0	2	1	0	0	2	0	2	1	0	0	1	0	1	1	0	1	0	0	2	0
610	0	1	2	0	0	0	2	0	0	0	1	0	1	0	0	0	0	0	1	1	1	0	0	2	0	1	0	1	2	2	0	1	1	2	0	1	2	1	1	2	1	0	0	0	1	1	0	0	0
611	0	1	2	0	0	0	1	0	2	2	0	0	0	0	0	0	0	0	1	1	1	1	0	2	0	1	0	1	1	1	1	1	0	2	2	2	2	0	0	2	0	1	1	0	0	0	0	2	0
612	0	1	2	0	0	0	2	0	0	0	0	0	1	0	0	0	0	1	1	0	2	0	1	1	0	0	0	2	2	2	2	2	2	1	0	1	1	0	0	2	1	0	0	0	0	1	0	2	0
613	1	1	1	0	0	0	1	0	0	0	1	0	1	0	1	0	0	0	0	0	1	0	0	2	0	1	0	1	1	2	2	1	0	2	2	2	2	0	0	2	0	0	0	0	1	1	0	0	1
614	0	2	0	0	0	0	0	0	1	1	1	0	1	1	1	0	0	1	0	0	0	0	0	2	0	0	0	0	0	1	0	1	1	0	0	1	0	0	0	1	1	0	0	0	0	0	0	2	0
615	0	2	1	0	0	0	1	0	0	0	1	1	1	1	1	0	0	2	0	0	2	0	0	2	0	0	0	0	0	2	0	1	1	0	0	0	1	1	0	1	0	0	0	0	1	0	0	1	1
616	1	0	2	0	0	1	2	0	1	1	0	1	0	0	0	0	0	2	0	0	2	0	0	2	0	0	0	0	0	1	2	1	1	0	0	1	2	0	0	2	0	0	0	1	1	0	1	1	0
617	1	1	1	0	0	1	2	0	0	0	1	2	2	2	2	0	0	0	0	1	2	0	0	2	0	1	0	0	0	2	1	1	0	2	0	2	1	1	0	1	0	0	0	0	1	0	0	1	0
618	1	1	2	0	0	0	1	0	1	1	1	0	0	0	0	0	0	0	1	1	2	0	0	2	0	0	0	0	1	2	1	0	1	0	0	2	1	0	0	2	1	1	1	0	1	0	0	2	0
619	1	2	0	0	0	0	2	0	1	1	0	0	0	0	0	1	0	2	0	0	2	1	0	2	0	0	0	0	0	1	1	2	2	1	0	1	2	0	0	1	0	1	1	0	1	2	0	1	0
620	1	1	1	0	0	0	2	1	0	1	0	0	0	0	0	0	1	2	0	0	1	0	0	2	0	0	0	1	1	2	2	1	1	0	0	0	1	0	1	1	0	1	0	0	0	1	0	2	0
621	1	1	2	0	0	0	2	1	1	1	0	1	1	1	1	0	0	1	1	1	2	0	1	1	0	0	0	0	1	2	1	1	1	0	0	0	1	0	0	1	1	0	0	0	1	1	0	0	0
622	0	0	2	0	0	1	2	0	0	0	0	1	2	2	2	0	0	1	0	1	1	0	0	2	0	0	0	0	0	1	1	1	1	1	1	1	0	0	1	0	0	0	0	1	2	0	0	2	0
623	0	1	1	0	0	0	1	2	0	2	0	1	1	1	1	0	0	1	1	1	0	0	0	2	0	0	1	0	1	2	0	2	2	0	0	1	1	0	0	1	0	0	0	0	1	0	0	1	0
624	1	0	2	0	0	0	1	0	0	0	2	0	0	0	0	0	0	0	0	0	1	0	0	2	0	0	0	0	0	2	0	2	2	0	0	1	2	0	0	1	0	2	1	0	1	0	0	2	0
625	1	2	0	0	0	0	2	0	1	1	0	1	1	1	2	0	0	1	0	0	2	0	1	1	0	1	0	1	1	1	1	0	0	2	0	1	2	1	1	2	1	0	0	0	0	0	0	1	0
626	1	1	1	0	0	1	1	0	0	0	1	1	1	1	1	0	0	0	0	0	2	0	0	2	0	1	0	0	0	2	1	1	1	1	0	2	1	0	0	0	0	1	1	0	1	1	0	2	0
627	1	0	1	0	0	0	2	0	0	0	0	0	1	0	0	0	0	1	0	1	2	0	0	2	0	0	0	1	1	2	2	1	1	2	0	2	1	0	0	1	0	1	1	0	1	0	0	2	0
628	1	0	2	0	0	1	1	0	1	1	1	0	1	0	0	1	0	1	0	1	2	0	1	1	0	1	0	0	0	2	2	2	1	1	0	2	1	0	0	0	0	0	0	0	0	0	0	2	0
629	1	1	1	0	0	0	1	1	0	1	1	1	2	2	2	0	0	0	0	0	1	0	0	2	0	0	0	0	0	2	0	1	1	1	0	1	1	0	0	2	1	0	0	0	0	1	0	1	0
630	1	1	1	0	0	1	1	0	0	0	0	1	1	1	1	0	0	0	1	1	1	1	0	2	0	1	1	1	1	2	0	0	1	0	0	2	1	1	0	1	0	0	0	0	1	0	0	1	1
631	1	0	2	0	0	0	2	0	0	0	0	1	2	2	2	0	0	0	1	0	1	0	0	2	0	0	0	0	0	2	1	1	1	2	0	2	2	0	0	1	0	1	1	0	0	0	0	1	1
632	1	1	1	0	0	1	1	0	0	0	1	0	0	0	0	0	0	0	1	1	2	0	1	1	1	1	0	0	0	2	1	1	1	1	1	1	1	0	0	1	0	1	1	0	2	0	0	1	0
633	1	2	1	0	0	0	2	0	0	0	0	0	2	0	0	1	0	1	0	0	2	0	0	2	0	0	0	0	0	1	0	1	1	2	1	2	0	1	0	0	0	0	0	1	2	0	0	1	0
634	0	1	2	0	0	0	1	0	0	0	1	1	1	1	1	0	0	1	0	0	2	0	0	2	0	0	0	1	1	1	2	2	2	0	0	1	1	0	1	1	0	0	0	0	0	0	0	2	0
635	1	1	1	0	0	0	2	1	1	1	0	0	1	1	1	0	0	0	1	1	2	0	1	1	0	0	0	1	1	2	0	1	1	1	1	1	1	0	0	2	0	0	0	0	1	1	0	0	0
636	0	1	1	0	0	0	2	0	0	0	0	1	1	1	1	0	0	0	0	0	2	0	0	2	0	0	0	2	2	2	2	1	1	1	0	1	1	1	0	1	0	0	0	0	1	1	0	2	0
637	0	1	1	0	0	1	2	0	0	0	1	0	0	0	0	0	0	0	2	2	1	0	0	2	0	0	0	0	1	2	0	0	1	2	0	2	1	0	0	1	0	0	0	0	1	0	0	2	0
638	1	1	1	0	0	1	2	0	0	0	1	0	0	0	0	0	0	1	1	1	0	1	1	1	1	1	0	1	1	1	0	1	1	2	2	2	2	0	0	1	0	0	0	1	0	0	0	2	0
639	0	2	0	0	0	0	2	1	0	1	0	0	1	1	0	0	0	0	1	0	2	0	0	2	0	0	0	1	2	2	0	1	1	2	0	2	0	0	0	0	1	0	0	0	0	0	0	2	0
640	0	2	0	0	0	0	2	1	0	1	0	1	1	1	1	0	0	1	2	1	2	0	1	1	1	1	0	0	0	1	1	2	2	1	0	1	1	0	0	1	1	2	2	0	2	1	0	0	0
641	0	0	2	0	0	1	2	0	1	1	1	0	0	0	0	0	0	1	0	0	2	0	0	2	0	0	0	0	0	1	0	1	1	0	0	0	2	0	0	2	0	1	0	0	0	1	0	1	0
642	0	1	1	0	0	0	2	0	0	0	1	0	0	0	0	0	0	2	0	0	2	0	0	2	0	0	0	1	0	0	2	2	2	0	0	0	1	1	0	0	0	0	0	0	1	0	0	2	0
643	1	1	2	0	0	0	1	0	1	1	1	1	2	1	1	0	0	0	0	0	2	0	1	1	0	1	0	1	1	2	1	1	1	1	0	2	2	0	0	2	0	0	0	1	1	0	0	2	0
644	1	0	2	0	0	0	2	1	1	2	0	1	2	1	1	0	0	0	0	1	1	0	0	2	0	0	0	0	0	2	0	1	1	1	0	1	1	0	0	0	0	0	0	0	0	0	0	1	1
645	0	1	2	0	0	0	1	0	1	1	1	1	1	1	1	0	0	1	1	1	1	0	0	2	0	0	1	1	1	2	0	1	0	1	0	1	0	0	0	0	0	0	0	0	1	0	0	1	1
646	1	0	1	0	0	0	2	0	0	0	0	0	1	0	0	0	0	0	0	0	1	0	0	2	0	0	0	0	1	2	1	2	2	1	0	1	2	0	0	0	0	0	0	0	0	0	0	1	1
647	0	0	2	0	1	0	2	1	1	2	0	1	2	2	2	0	0	1	1	1	1	0	0	2	0	0	0	0	0	2	1	0	1	1	0	1	1	1	0	1	0	1	1	0	1	1	0	1	0
648	0	2	0	0	0	0	1	0	1	1	1	0	0	0	0	0	0	0	0	0	1	0	0	2	0	0	0	0	0	2	0	0	0	0	0	1	2	0	0	2	0	1	0	0	0	0	0	2	0
649	1	2	1	0	0	0	2	0	0	0	0	1	1	1	1	0	0	2	0	0	2	0	0	2	0	0	0	0	1	2	1	1	1	2	0	2	2	0	0	2	0	0	1	0	1	1	0	0	1
650	0	0	2	0	0	1	2	1	0	1	0	2	2	2	2	0	0	1	0	0	2	0	0	2	0	0	0	0	1	2	0	1	1	1	1	2	2	0	0	2	0	1	1	0	2	0	0	2	0
651	0	1	1	0	0	1	1	0	0	0	1	1	1	1	1	0	0	1	0	0	2	0	2	0	0	0	0	0	2	2	0	1	1	1	0	2	2	0	0	1	0	0	0	0	1	0	0	1	1
652	1	0	2	0	0	0	2	0	2	2	0	0	1	0	0	1	0	0	1	1	1	0	0	2	0	0	0	0	2	2	0	0	0	2	0	2	1	0	1	1	0	0	0	0	1	0	0	2	0
653	1	1	1	0	0	0	2	1	0	1	1	0	0	0	0	0	0	2	1	1	1	0	0	2	0	1	0	0	1	2	0	0	0	1	1	2	2	0	0	0	1	0	0	1	0	0	0	1	1
654	1	2	1	0	0	0	1	0	1	1	1	0	0	0	0	0	0	2	1	1	2	0	0	2	0	0	0	1	1	2	1	2	1	0	0	1	0	1	0	0	0	0	0	0	1	1	0	1	1
655	1	2	1	0	0	0	0	0	0	0	2	0	1	0	0	1	0	1	0	0	2	0	1	1	1	1	1	2	2	2	1	2	1	0	0	2	1	0	0	1	0	0	0	1	0	0	0	0	1
656	1	1	1	0	0	0	2	1	0	1	0	0	0	0	0	0	0	0	0	0	2	0	1	1	0	0	0	0	0	1	2	1	1	1	1	1	2	0	0	2	0	0	0	0	2	1	0	1	1
657	1	0	2	0	0	1	1	1	0	2	0	1	1	1	1	0	0	1	1	1	2	0	1	1	0	0	0	0	0	2	0	1	1	2	1	2	1	1	0	0	0	0	0	0	1	2	0	2	0
658	1	1	0	0	0	0	2	0	1	1	1	1	2	2	2	0	0	1	0	0	2	0	0	2	0	0	0	0	0	2	0	1	2	1	0	1	2	0	0	1	1	0	0	1	0	0	0	0	0
659	1	1	2	0	0	0	1	0	0	0	1	2	1	1	1	0	0	0	0	0	2	0	1	1	0	0	0	0	0	2	2	0	0	2	0	2	1	0	0	1	0	0	0	0	0	0	0	0	0
660	0	1	1	0	0	0	1	1	1	2	0	1	2	1	1	0	0	0	0	0	2	0	0	2	0	0	0	1	1	0	1	2	2	0	0	1	2	0	0	2	0	1	1	0	1	0	0	0	0
661	0	1	1	0	0	0	2	1	1	2	0	0	0	0	0	0	0	0	0	0	1	0	0	2	0	0	0	0	0	1	0	1	0	2	2	2	1	0	0	0	0	1	1	0	1	0	0	0	1
662	0	1	2	0	0	0	2	0	1	1	0	0	0	0	0	0	0	1	1	1	1	0	0	2	0	0	0	0	0	1	0	1	2	1	0	1	1	1	0	1	0	0	0	0	0	1	0	1	0
663	0	1	1	0	0	0	1	0	0	0	2	1	1	1	1	0	1	1	1	1	1	0	0	2	0	1	0	0	0	2	2	2	1	0	0	1	2	0	0	2	0	0	0	0	1	0	0	0	0
664	0	0	2	0	0	0	1	0	1	1	1	0	0	0	0	0	0	1	2	2	1	0	0	2	0	0	0	0	1	2	0	1	1	0	0	1	1	0	0	1	1	0	0	0	1	1	0	1	0
665	1	0	2	0	0	0	1	1	0	1	1	1	2	2	2	0	0	0	1	1	1	0	0	2	0	0	0	0	0	2	1	1	1	1	1	1	2	0	0	0	0	1	1	0	1	0	0	2	0
666	1	1	2	0	0	0	2	0	0	0	0	0	0	0	0	0	0	1	0	0	2	0	0	2	0	0	0	1	1	2	0	1	1	0	0	0	1	1	1	1	1	0	0	0	0	0	0	0	0
667	0	1	2	0	0	0	1	0	2	2	0	0	1	0	1	0	0	1	0	0	2	0	0	2	0	0	0	0	1	1	1	0	0	2	1	2	1	0	0	2	1	0	0	1	0	0	0	1	1
668	1	1	2	0	0	0	1	0	0	0	1	0	1	0	1	0	0	1	0	0	2	0	0	2	0	0	0	1	0	1	2	0	0	1	0	1	0	0	0	1	1	0	0	0	0	0	0	2	0
669	0	0	2	0	0	1	1	0	1	1	0	0	0	0	0	0	0	0	2	1	0	0	1	1	0	0	0	1	1	1	1	1	1	1	0	2	2	0	0	2	0	0	0	0	0	0	0	2	0
670	0	1	1	0	0	0	2	0	0	0	0	0	0	0	0	0	0	1	0	0	2	0	0	2	0	1	0	0	0	1	2	1	1	0	0	0	2	0	0	1	0	0	0	0	0	0	0	2	0
671	0	1	1	0	0	0	0	0	0	0	2	0	0	0	0	0	1	1	0	0	2	0	1	1	0	0	0	0	0	1	0	0	1	1	0	2	1	1	0	1	0	1	0	0	1	1	0	2	0
672	0	1	2	0	0	0	2	0	1	1	0	0	1	1	1	0	0	0	1	1	1	0	0	2	0	0	0	1	1	1	0	0	0	2	2	2	2	0	0	1	1	0	0	0	0	1	0	1	0
673	0	1	2	0	0	1	1	0	0	0	1	0	0	0	0	0	0	1	0	1	2	0	0	2	0	0	0	1	2	2	0	0	0	2	0	2	2	0	0	0	0	0	0	1	2	0	0	1	0
674	1	1	1	0	0	0	2	0	1	1	0	0	0	0	0	0	0	0	0	0	2	0	0	2	0	0	0	1	1	2	0	1	1	1	0	1	1	0	1	0	0	1	1	0	0	0	0	2	0
675	0	0	1	0	0	0	2	0	1	1	0	0	0	0	0	0	0	0	1	0	2	0	1	1	0	0	0	0	0	2	0	2	2	0	0	0	1	0	0	0	0	1	0	0	2	1	0	2	0
676	1	2	2	0	0	0	2	1	1	2	0	1	2	2	2	0	0	2	1	1	1	0	0	2	0	0	0	0	1	2	1	2	1	0	0	1	1	0	0	1	0	0	0	0	0	0	0	0	0
677	1	0	2	0	0	0	2	0	0	0	0	0	0	0	0	0	0	1	1	1	2	0	0	2	0	0	0	0	0	2	1	1	1	0	0	1	0	0	0	1	0	0	0	0	1	2	0	0	1
678	1	1	1	0	0	1	1	1	0	2	0	0	1	0	0	1	0	1	1	1	2	0	0	2	0	0	0	0	0	2	0	0	0	1	1	2	1	0	0	1	0	1	1	0	1	0	0	2	0
679	1	0	2	0	0	1	2	1	0	1	0	0	0	0	0	0	0	0	0	0	2	0	0	2	0	1	0	2	2	2	2	0	0	1	0	1	0	0	0	1	1	1	1	0	1	0	0	2	0
680	1	1	2	0	0	0	1	0	0	0	1	0	0	0	0	0	0	0	2	1	0	0	1	1	0	0	0	0	1	2	0	1	1	2	1	2	1	0	1	1	1	0	1	0	1	0	0	0	0
681	0	1	2	0	0	0	2	0	0	0	0	1	1	1	1	0	0	1	1	1	1	0	0	2	0	1	2	1	1	2	1	0	1	1	0	2	0	0	0	0	1	1	1	0	1	1	0	0	0
682	1	1	2	0	0	0	2	1	1	2	0	0	0	0	0	0	0	1	1	1	1	0	1	1	0	0	0	1	0	1	1	1	1	2	1	2	1	0	0	2	0	0	0	1	2	0	0	1	1
683	1	1	2	0	0	1	2	0	1	1	0	0	2	1	1	1	0	1	1	1	1	0	0	2	0	0	0	0	1	2	0	2	2	2	1	2	2	0	0	2	0	0	1	0	1	1	0	1	0
684	0	1	1	0	0	0	1	1	0	1	1	0	1	0	0	1	0	2	1	1	1	0	0	2	0	0	0	0	1	2	0	1	1	0	0	1	1	1	0	1	0	1	0	0	1	1	0	2	0
685	1	1	1	0	0	0	2	0	2	2	0	1	2	2	2	0	0	0	2	1	1	0	0	2	0	0	0	0	1	2	0	2	2	1	0	2	2	0	0	2	0	0	0	0	0	0	0	2	0
686	1	1	2	0	0	0	2	0	1	1	0	2	2	2	2	0	0	1	1	1	1	0	1	1	0	0	0	0	0	2	0	0	0	2	0	2	1	0	0	0	0	0	0	0	1	0	0	1	1
687	1	2	1	0	0	0	2	0	1	1	0	0	1	1	1	0	0	1	1	1	1	0	1	1	0	0	1	1	1	2	0	0	0	2	0	2	1	0	0	1	0	0	0	0	0	1	0	1	1
688	0	1	1	0	0	0	2	0	1	1	1	0	0	0	0	0	0	0	1	1	2	0	0	2	0	0	0	0	0	2	0	0	0	2	0	2	2	0	0	2	0	0	0	1	0	1	0	0	1
689	0	1	0	0	0	0	1	0	0	0	1	0	0	0	0	0	0	1	0	0	2	0	1	1	1	1	0	0	1	2	0	0	0	1	0	1	1	0	0	2	1	0	0	1	0	1	0	1	1
690	0	1	1	0	0	1	2	1	0	1	0	1	1	1	2	0	0	0	0	0	2	0	1	1	0	0	0	1	2	2	0	2	2	0	0	1	1	1	0	1	0	1	0	0	1	1	0	2	0
691	0	1	1	0	0	0	1	0	1	1	1	1	1	1	1	0	0	0	2	2	0	0	0	2	0	0	0	1	2	2	1	1	1	1	0	2	1	1	1	2	1	2	2	0	2	1	0	2	0
692	1	1	1	0	0	1	2	1	1	2	0	0	1	0	0	1	0	1	0	1	2	0	0	2	0	1	0	0	0	2	0	1	1	2	0	2	1	1	0	0	0	0	0	0	0	0	0	1	0
693	0	0	2	0	0	0	1	0	1	1	1	1	1	1	1	0	0	0	1	1	2	0	1	1	0	0	0	0	0	2	2	1	1	1	0	1	2	0	0	1	0	0	0	1	0	0	0	2	0
694	1	2	0	0	0	0	1	0	1	1	1	2	2	1	1	0	1	1	1	1	1	0	2	0	0	1	0	0	1	2	0	1	1	1	0	1	2	0	0	1	0	0	0	0	1	0	0	1	0
695	0	1	1	0	0	0	1	0	0	0	0	0	1	0	0	0	0	0	1	1	1	0	1	1	0	1	1	1	1	2	0	0	0	2	1	2	2	0	0	1	0	0	0	0	0	0	0	1	0
696	1	2	1	0	0	0	2	0	1	1	0	2	2	2	2	0	0	1	1	0	1	0	0	2	0	0	0	1	1	2	1	1	2	1	0	1	1	0	0	1	0	0	0	0	0	0	0	2	0
697	0	1	1	0	1	0	2	0	1	1	0	0	1	1	1	0	0	0	0	0	1	1	0	2	0	1	0	0	0	2	0	1	1	0	0	1	1	0	1	1	0	1	0	0	1	0	0	1	0
698	0	2	2	0	0	0	2	0	1	1	0	0	1	0	0	1	0	0	1	1	2	0	1	1	0	0	0	0	0	1	0	1	1	0	0	1	1	0	0	2	1	0	0	0	0	0	0	2	0
699	0	1	1	0	0	1	2	0	1	1	0	0	0	0	0	0	0	2	1	1	2	0	0	2	0	0	0	0	0	2	2	2	2	1	0	1	0	0	1	0	0	0	0	1	0	0	0	2	0
700	0	1	2	0	0	0	2	0	1	1	0	1	1	0	0	0	0	0	1	1	2	0	0	2	0	0	0	0	1	2	0	1	1	0	0	1	1	0	0	0	0	1	0	0	1	0	0	2	0
701	1	1	1	0	0	0	1	0	0	0	0	0	0	0	0	0	0	0	1	1	2	0	0	2	0	0	0	0	0	2	2	1	1	0	0	0	1	0	0	0	0	0	0	0	0	2	0	2	0
702	1	1	1	0	0	0	2	1	0	1	0	1	1	1	1	0	0	0	0	0	2	0	1	1	1	1	0	0	1	2	1	1	0	1	0	1	2	0	0	2	0	1	1	0	0	1	0	2	0
703	0	2	1	0	0	0	2	0	0	0	0	1	1	0	0	0	0	0	1	1	1	0	2	0	1	1	1	0	0	1	0	1	1	1	0	2	2	1	0	0	0	1	1	0	1	0	0	2	0
704	0	2	0	0	0	1	1	1	1	2	0	1	1	1	1	0	0	1	0	0	2	0	0	2	0	0	1	0	0	1	1	0	1	1	0	1	2	0	0	2	0	1	1	0	1	2	0	1	0
705	0	0	2	0	0	0	1	0	2	2	0	0	1	0	0	1	0	1	0	0	0	0	1	1	0	0	0	0	0	1	0	1	1	1	0	1	2	0	0	1	0	0	0	0	0	0	0	0	0
706	0	1	1	0	0	0	2	0	2	2	0	0	0	0	0	0	0	1	1	1	1	0	1	1	1	2	0	0	1	1	1	2	2	1	0	2	1	0	0	0	0	0	0	0	0	1	0	2	0
707	0	1	2	0	0	0	2	0	2	2	0	0	0	0	0	0	0	1	0	0	2	0	1	1	1	1	0	1	1	2	0	1	1	1	1	2	0	0	0	0	0	0	0	0	0	0	0	2	0
708	0	0	2	0	0	2	2	1	0	1	0	1	1	1	1	0	0	1	0	0	2	0	0	2	0	0	0	2	2	1	1	1	2	1	0	1	1	0	0	2	1	1	1	0	0	0	0	1	0
709	0	2	0	0	0	0	2	0	2	2	0	1	1	1	1	0	0	0	1	1	1	0	0	2	0	0	0	1	2	2	0	1	1	2	0	2	1	0	0	1	0	0	0	1	1	1	0	1	1
710	0	0	2	0	0	1	1	0	1	1	1	0	0	0	0	0	0	1	0	0	2	1	0	2	0	0	0	1	2	1	1	0	0	1	0	1	2	0	0	1	0	0	0	0	1	0	0	0	0
711	1	1	2	0	0	0	2	0	2	2	0	0	0	0	0	1	0	0	0	0	2	0	1	1	1	2	0	0	0	1	0	0	0	1	0	1	1	0	0	1	0	0	0	0	1	0	0	1	0
712	1	2	1	0	0	0	2	0	1	1	0	0	0	0	0	0	0	1	2	1	2	0	0	2	0	0	0	0	0	1	2	1	1	0	0	2	1	0	0	2	0	0	0	1	0	0	0	0	1
713	0	1	2	0	0	0	2	0	1	1	0	0	0	0	0	1	0	1	2	2	1	0	1	1	0	0	0	0	1	2	1	1	1	1	0	1	1	0	0	0	0	1	1	0	1	1	0	1	0
714	0	1	1	0	0	0	1	1	1	2	0	0	2	0	0	1	0	1	0	0	2	0	0	2	0	1	0	0	1	1	1	1	2	0	0	0	2	0	0	1	1	0	0	1	2	0	0	2	0
715	1	1	1	0	0	0	2	0	1	1	0	1	2	1	1	1	0	0	2	1	0	0	1	1	0	1	0	2	1	2	1	2	2	1	0	1	1	0	0	1	0	0	1	0	1	1	0	2	0
716	0	1	1	0	0	0	2	0	1	1	0	1	1	1	1	0	0	0	0	0	1	0	0	2	0	0	0	0	0	1	1	1	1	2	1	2	1	0	0	2	1	1	0	0	1	0	0	0	1
717	0	2	0	0	0	0	1	1	1	2	0	0	2	0	0	1	0	1	2	1	1	0	1	1	0	1	0	1	1	1	1	1	1	2	1	2	2	0	0	1	0	0	0	0	0	0	0	1	1
718	0	1	1	0	0	1	2	1	1	2	0	0	1	0	1	0	0	0	1	1	2	0	0	2	0	0	0	0	0	2	1	1	0	2	1	2	1	0	0	2	0	0	0	0	0	1	0	0	1
719	0	0	2	0	0	1	1	0	0	0	0	0	0	0	0	0	0	1	1	1	1	0	1	1	1	1	0	1	1	2	1	1	1	0	0	1	1	0	0	1	0	0	0	0	0	0	0	2	0
720	0	1	1	0	0	0	1	0	0	0	2	0	0	0	0	0	0	1	0	0	2	0	0	2	0	0	0	0	1	2	0	1	2	2	1	2	0	1	1	0	0	0	0	0	0	0	0	2	0
721	1	0	2	0	0	0	2	0	2	2	0	0	1	0	0	1	0	2	1	1	2	1	0	2	0	1	0	0	1	2	1	1	1	2	0	2	1	1	1	2	2	0	0	0	0	0	0	0	0
722	0	2	2	0	0	0	1	0	1	1	0	0	1	1	1	0	0	1	0	1	1	0	0	2	0	0	0	0	0	2	0	1	1	1	1	1	1	0	0	1	0	1	1	0	0	0	0	1	0
723	1	2	1	0	0	0	2	0	0	0	0	0	0	0	0	0	0	0	0	0	1	0	0	2	0	0	0	1	1	2	1	1	2	1	0	1	1	0	1	1	0	1	1	1	0	0	0	2	0
724	0	2	1	0	0	0	2	0	2	2	0	0	1	2	2	0	1	2	2	2	2	0	0	2	0	0	0	1	2	1	1	2	1	1	1	1	2	0	0	2	0	1	1	0	1	1	0	1	1
725	0	1	1	0	0	1	2	0	0	0	0	0	0	0	0	0	0	1	0	0	2	1	1	1	0	0	0	0	0	2	1	2	2	2	1	2	1	0	0	1	0	0	0	1	0	0	0	1	0
726	1	1	1	0	0	0	2	0	1	1	0	0	0	0	0	0	0	0	1	0	2	0	0	2	0	1	0	1	1	2	2	1	2	1	0	2	2	0	0	2	0	1	1	0	1	1	0	2	0
727	1	0	2	0	0	1	2	0	2	2	0	1	1	1	1	0	0	0	0	1	1	0	0	2	0	1	0	1	1	1	1	1	1	1	0	2	1	0	0	1	0	0	0	0	1	1	0	1	0
728	0	0	2	0	0	1	1	0	0	0	1	0	0	0	0	0	0	0	0	0	2	0	0	2	0	1	0	0	0	1	1	1	1	1	0	1	1	0	0	2	0	0	1	0	1	0	0	1	0
729	1	2	0	0	0	0	2	0	1	1	0	1	1	1	1	0	0	0	1	1	2	0	0	2	0	0	0	0	1	2	0	1	2	1	0	1	1	1	1	0	0	0	0	1	0	0	0	1	1
730	0	2	1	0	0	0	2	0	1	1	1	1	1	1	1	0	0	1	1	1	0	0	1	1	0	0	1	2	2	2	1	1	0	2	0	2	1	0	1	1	0	1	1	0	1	1	0	1	1
731	1	1	2	0	0	0	2	1	0	1	0	1	1	1	1	0	0	1	1	1	1	0	1	1	1	1	0	0	0	1	2	1	1	2	0	2	0	1	0	0	0	1	1	0	1	1	0	1	1
732	1	0	2	0	0	2	2	1	0	1	0	1	1	1	1	0	0	1	1	1	2	0	0	2	0	0	0	0	1	2	0	1	1	1	0	1	0	0	0	1	0	0	0	0	0	0	0	0	0
733	1	1	2	0	0	0	2	0	0	0	1	1	2	2	2	0	0	0	1	0	1	0	1	1	0	0	0	0	0	2	0	1	1	1	0	1	1	0	0	1	0	1	1	0	1	1	0	1	1
734	1	1	1	1	1	1	2	1	0	1	0	0	0	0	0	0	1	1	1	1	1	0	1	1	1	1	0	1	1	2	1	1	1	0	0	1	0	1	0	1	0	0	0	0	1	0	0	0	0
735	0	0	2	0	0	0	1	0	2	2	0	1	1	1	1	0	0	2	2	2	0	0	1	1	0	0	0	1	1	2	1	0	0	2	0	2	1	0	0	0	0	0	0	1	0	0	0	1	1
736	1	1	2	0	0	1	2	0	2	2	0	0	0	0	0	0	0	0	1	1	2	0	1	1	1	1	0	2	2	2	0	1	1	0	0	0	2	0	0	2	0	0	0	0	0	0	0	1	1
737	0	1	1	0	0	0	1	0	1	1	0	1	1	0	0	0	0	1	1	1	2	0	0	2	0	0	0	0	0	2	1	0	2	0	0	1	1	0	0	2	0	0	0	0	0	0	0	1	0
738	1	0	2	0	1	0	1	0	0	0	0	2	2	1	1	0	0	0	1	1	2	0	0	2	0	0	1	1	1	2	0	1	2	1	0	1	2	0	0	2	0	0	0	2	0	0	0	1	0
739	1	1	2	0	0	0	2	0	0	0	0	1	2	2	2	0	0	1	1	1	1	0	0	2	0	1	0	0	1	2	1	0	0	2	1	1	1	1	0	1	0	0	0	0	0	1	0	0	0
740	0	1	1	0	0	0	2	0	2	2	0	0	0	0	0	0	0	0	0	0	2	0	0	2	0	0	0	2	2	1	2	1	0	1	0	1	1	0	0	0	1	0	0	0	1	1	0	2	0
741	0	1	2	0	0	1	2	1	0	1	0	0	1	1	0	0	0	0	0	0	1	0	0	2	0	0	0	1	1	2	1	1	1	2	1	2	1	0	0	2	0	0	0	0	0	0	0	0	0
742	1	2	0	0	0	0	2	1	1	2	0	0	0	0	0	0	0	0	0	0	2	0	0	2	0	0	0	0	1	2	0	2	1	2	1	2	2	0	0	1	0	0	0	0	1	1	0	1	0
743	0	1	1	0	0	0	2	0	1	1	1	2	2	2	2	0	0	1	0	1	1	0	0	2	0	0	1	0	1	2	0	2	2	2	0	2	2	0	0	2	0	0	0	0	1	1	0	2	0
744	1	2	1	0	0	0	2	0	1	1	0	0	1	0	1	0	0	0	0	0	1	0	0	2	0	0	0	0	0	2	1	0	0	1	0	1	1	1	1	1	1	0	0	1	1	0	0	0	0
745	1	1	1	0	0	0	2	1	1	2	0	0	0	0	0	0	0	0	1	1	0	0	1	1	0	0	0	1	1	2	2	1	1	0	0	1	2	0	0	1	0	0	0	0	0	0	0	2	0
746	1	2	0	0	0	0	1	0	2	2	0	0	1	1	1	0	0	0	0	0	2	0	0	2	0	0	0	1	1	2	2	2	2	0	0	1	0	0	1	1	1	0	0	0	0	0	0	1	1
747	0	2	0	0	0	0	1	0	1	1	1	1	1	1	1	0	0	0	1	1	2	0	0	2	0	0	0	1	1	0	2	2	2	0	0	1	2	0	0	2	0	1	1	0	1	1	0	2	0
748	0	0	2	0	0	1	0	0	1	1	1	0	0	0	0	0	0	1	0	0	2	1	0	2	0	0	0	1	1	2	0	0	0	2	1	2	1	1	0	1	0	0	0	1	0	1	1	2	0
749	0	2	1	0	0	0	2	0	2	2	0	1	1	1	1	0	1	2	1	1	1	0	0	2	0	1	0	0	1	2	0	2	2	1	1	1	1	0	0	1	0	0	0	1	0	1	0	1	1
750	1	1	2	0	0	0	2	0	0	0	0	0	0	0	0	0	0	2	1	1	2	0	0	2	0	0	0	2	2	2	1	2	1	1	0	2	1	0	1	1	0	0	0	0	0	2	0	1	0
751	1	1	2	0	0	0	2	0	1	1	0	0	2	0	0	1	0	0	1	2	1	0	0	2	0	0	0	1	0	1	1	1	0	1	0	1	0	0	0	0	1	0	0	0	0	0	0	1	1
752	1	1	1	0	0	1	1	1	0	2	0	1	1	1	1	0	0	0	0	1	1	0	0	2	0	0	0	1	2	1	1	1	2	1	0	2	2	0	0	1	0	0	0	1	1	0	0	2	0
753	1	1	2	0	0	0	2	0	2	2	0	0	2	0	0	1	0	0	1	1	2	0	0	2	0	0	0	0	0	2	0	1	0	2	2	2	2	0	0	1	1	0	0	0	0	0	0	2	0
754	1	2	0	0	0	0	1	0	2	2	0	0	0	0	0	0	0	0	1	1	1	0	0	2	0	0	0	1	2	2	0	2	2	1	1	2	0	0	0	0	0	0	0	0	1	0	0	1	0
755	1	2	0	0	0	0	2	0	0	0	0	1	1	1	1	0	0	0	1	1	1	1	1	1	1	1	0	1	1	2	2	2	1	1	1	2	2	0	0	2	0	0	0	0	2	1	0	0	1
756	1	0	2	0	0	0	2	0	1	1	0	0	0	0	0	0	0	1	0	0	2	0	0	2	0	0	0	0	0	2	1	1	1	0	0	1	1	0	0	1	0	0	0	0	0	0	0	1	1
757	1	2	2	0	0	0	2	0	2	2	0	0	1	0	1	0	0	0	1	1	2	0	0	2	0	0	0	0	1	2	0	1	1	1	0	1	1	0	1	1	0	1	1	0	1	0	0	2	0
758	1	1	1	0	0	0	2	0	2	2	0	0	1	0	0	1	0	0	1	1	2	0	1	1	0	0	0	1	1	2	1	1	1	1	0	1	1	0	0	1	0	0	0	0	1	0	0	2	0
759	0	0	2	0	0	0	1	0	0	0	2	0	1	0	0	1	0	1	1	1	1	0	1	1	1	1	0	0	1	2	1	1	1	0	0	0	0	1	0	0	0	0	0	0	0	0	0	2	0
760	0	0	2	0	0	0	1	0	0	0	2	0	0	0	0	0	0	1	1	1	0	0	1	1	1	2	0	0	0	2	0	2	2	0	0	1	2	0	0	1	0	0	0	0	1	0	0	2	0
761	1	2	1	0	0	0	0	0	1	1	1	1	2	1	2	0	0	1	0	0	2	0	0	2	0	0	0	0	0	2	0	1	1	1	1	1	1	0	0	1	0	0	0	0	2	0	0	2	0
762	0	2	0	0	0	0	2	0	0	0	0	0	1	0	0	1	0	1	1	1	1	0	0	2	0	0	0	0	0	2	2	0	0	2	1	2	1	0	0	0	0	0	0	0	0	0	0	0	1
763	0	0	2	0	0	2	2	0	2	2	0	0	0	0	0	0	0	0	0	0	0	0	1	1	1	1	0	0	0	1	1	2	2	2	0	2	2	0	0	1	0	1	1	0	2	2	0	2	0
764	0	2	0	0	0	0	1	0	1	1	1	0	2	0	0	1	0	1	1	0	2	0	1	1	0	0	0	0	0	2	1	0	1	2	0	2	1	0	1	0	0	0	0	0	0	0	0	2	0
765	1	1	1	0	0	0	1	0	1	1	0	0	2	1	1	0	0	0	1	0	2	0	1	1	1	1	0	0	0	2	2	1	1	1	0	1	1	0	0	1	0	0	0	0	0	0	0	1	1
766	0	1	2	0	0	0	2	0	2	2	0	0	0	0	0	0	1	1	1	1	1	0	0	2	0	0	1	0	1	2	0	1	1	1	0	1	2	0	0	2	0	1	1	0	0	2	0	1	0
767	0	2	0	0	0	0	1	0	0	0	1	0	0	0	0	0	0	1	0	0	2	0	1	1	1	1	0	1	1	1	2	2	1	1	0	1	1	0	1	1	0	0	1	0	1	0	0	2	0
768	1	1	1	0	0	0	2	0	2	2	0	1	0	0	0	0	1	0	1	1	2	0	1	1	0	1	0	1	1	2	1	2	2	1	0	1	0	0	0	1	0	0	0	0	0	0	0	1	0
769	0	1	1	0	0	0	1	1	0	1	1	0	2	1	1	1	0	1	1	1	1	0	0	2	0	0	1	1	1	1	1	0	1	0	0	2	2	0	0	0	0	1	0	0	1	0	0	0	0
770	1	2	1	0	0	0	1	0	1	1	1	0	0	0	0	0	1	1	0	1	2	2	0	2	0	0	0	2	2	2	2	1	2	1	0	2	1	0	1	1	0	0	0	1	0	0	0	1	0
771	0	0	2	0	0	1	2	0	0	0	0	0	0	0	0	0	0	1	0	0	1	0	0	2	0	1	0	0	0	2	1	1	2	0	0	2	1	0	0	1	0	0	0	2	0	0	0	1	0
772	1	0	2	0	0	0	1	0	0	0	1	0	0	0	0	0	0	0	0	0	2	0	1	1	0	1	0	1	1	2	0	1	1	1	0	2	1	0	0	0	0	1	0	0	1	0	0	2	0
773	0	2	1	0	0	0	2	1	0	1	1	0	0	0	0	0	0	0	1	1	1	0	0	2	0	0	0	1	1	2	1	0	1	1	0	1	2	0	0	1	0	0	0	0	0	1	0	1	0
774	1	2	1	0	0	0	1	0	1	1	1	0	0	0	0	0	0	1	0	0	2	0	0	2	0	1	0	1	1	2	2	1	1	1	0	2	1	0	1	0	0	0	0	0	2	1	0	1	0
775	0	1	1	0	0	0	1	0	1	1	0	0	1	0	1	0	0	0	0	0	0	0	0	2	0	1	0	0	2	2	0	1	1	1	0	1	1	0	0	0	0	1	1	0	0	0	0	1	0
776	1	2	0	0	0	1	2	0	1	1	0	0	0	0	0	0	0	1	1	1	1	0	1	1	1	1	0	0	2	2	0	1	0	2	2	2	0	0	0	1	0	1	0	0	2	1	0	2	0
777	1	0	2	0	1	0	1	0	0	0	0	1	1	0	0	0	1	1	0	0	1	0	0	2	0	0	0	0	1	2	0	0	1	2	0	2	1	0	0	1	0	0	0	0	0	0	0	1	0
778	1	1	1	0	0	0	2	0	1	1	0	0	0	0	0	0	0	1	1	1	1	0	0	2	0	0	0	0	0	2	1	1	1	1	0	1	2	0	0	2	0	0	0	0	0	0	0	2	0
779	1	1	1	0	0	0	2	0	1	1	1	0	0	0	0	0	0	1	1	1	1	0	0	2	0	0	0	0	0	2	1	2	1	0	0	2	2	0	0	2	0	1	1	0	1	2	0	1	0
780	0	2	1	0	0	0	1	0	1	1	1	0	0	0	0	0	0	0	0	0	1	0	1	1	0	1	0	0	0	2	1	1	1	1	0	2	1	1	1	2	1	0	0	0	1	0	0	1	0
781	0	1	1	0	0	0	1	0	0	0	1	0	0	0	0	0	0	0	1	1	2	0	1	1	1	1	0	0	1	2	0	1	1	2	0	2	0	0	0	0	0	1	1	0	1	0	0	0	1
782	0	1	1	0	0	0	2	0	0	0	0	0	2	1	1	1	0	0	1	1	1	0	1	1	0	0	0	2	2	2	0	0	0	2	1	2	1	1	0	1	0	1	1	0	0	2	0	1	0
783	1	2	0	0	0	0	1	0	1	1	0	0	1	0	0	1	0	0	1	1	2	0	0	2	0	0	0	0	0	2	2	1	1	1	0	1	1	0	0	1	0	0	0	0	0	0	1	2	0
784	0	1	1	0	0	0	0	0	1	1	1	0	1	0	0	0	0	2	0	0	2	0	2	0	0	0	0	0	0	2	0	1	2	0	0	0	1	0	0	1	0	1	1	0	0	0	0	1	0
785	0	1	1	0	0	0	2	0	0	0	0	0	0	0	0	0	0	0	1	1	1	0	0	2	0	0	0	0	0	2	1	0	0	1	1	1	2	0	0	1	0	0	0	1	1	0	0	0	0
786	1	1	1	0	0	0	2	1	1	2	0	0	0	0	0	0	0	0	0	0	2	0	1	1	1	2	0	1	1	1	2	0	1	1	0	1	2	0	0	2	0	0	0	0	0	0	0	1	0
787	1	0	1	0	0	0	2	0	2	2	0	1	1	1	1	0	0	1	1	1	1	0	0	2	0	1	0	0	0	1	1	2	1	1	1	2	1	1	0	1	0	1	1	0	0	0	0	0	0
788	1	2	0	0	0	0	2	0	1	1	1	0	0	0	0	0	0	0	0	0	0	0	1	1	1	2	0	0	0	1	2	1	1	1	0	2	2	0	0	1	0	0	0	0	0	0	0	2	0
789	1	0	1	0	0	0	1	0	1	1	0	0	0	0	0	0	0	1	0	0	0	1	0	2	0	0	0	0	0	1	1	1	1	2	1	2	2	1	0	0	0	0	0	0	1	0	0	1	0
790	1	0	2	0	0	1	2	0	1	1	0	0	0	0	0	0	1	1	1	1	1	0	0	2	0	0	0	0	1	2	0	1	2	0	0	2	1	0	0	1	0	0	0	0	0	1	0	2	0
791	0	1	2	0	0	0	1	1	1	2	0	0	0	0	0	0	0	0	1	1	2	0	0	2	0	1	0	0	0	2	1	2	2	2	1	2	1	0	0	0	0	0	0	0	0	0	0	2	0
792	1	0	2	0	0	1	2	0	2	2	0	0	1	1	1	0	0	1	0	0	2	0	0	2	0	1	0	0	0	2	2	1	1	1	0	1	2	0	0	0	1	1	1	0	1	0	0	0	0
793	1	1	1	0	1	0	1	0	1	1	0	1	2	1	1	1	0	0	1	1	2	0	2	0	0	1	1	0	0	2	0	0	1	1	0	2	1	1	0	1	0	0	0	0	0	0	0	2	0
794	1	2	1	0	0	0	2	0	0	0	0	1	2	1	1	0	0	1	1	1	1	0	0	2	0	0	0	0	0	1	1	1	1	0	0	0	1	1	0	1	0	2	1	0	1	0	0	1	0
795	0	1	1	0	0	0	2	0	2	2	0	1	1	1	1	0	0	0	1	1	1	0	2	0	1	1	0	1	1	1	2	1	1	0	0	0	2	0	0	2	0	0	0	0	0	2	0	2	0
796	1	1	1	0	0	0	2	0	1	1	0	0	1	1	1	0	0	0	1	1	2	0	0	2	0	1	1	0	0	2	0	0	2	0	0	1	2	0	0	2	0	1	1	0	0	0	0	1	0
797	0	0	2	0	0	0	1	0	2	2	0	0	2	2	2	0	0	1	0	0	1	0	0	2	0	0	0	2	2	2	1	2	2	0	0	0	1	0	0	2	0	1	0	0	2	1	0	1	0
798	0	0	2	0	0	1	2	0	1	1	0	1	1	1	1	0	0	1	0	0	1	0	1	1	1	0	0	0	0	2	1	2	2	2	1	2	1	0	0	2	0	1	1	0	1	2	0	1	1
799	0	1	1	0	0	0	2	0	2	2	0	0	0	0	0	0	0	0	0	0	1	0	1	1	1	1	0	0	0	2	0	2	1	2	1	2	1	0	0	1	0	0	0	0	0	1	0	0	1
800	1	0	2	0	0	1	1	0	0	0	1	0	1	0	1	0	0	0	0	0	1	0	1	1	0	1	0	1	0	1	1	1	1	1	1	1	1	0	0	0	0	0	0	0	0	0	0	2	0
801	0	1	1	0	0	1	1	0	1	1	0	0	0	0	0	0	0	0	0	0	1	0	0	2	0	0	0	1	2	2	1	1	1	2	2	2	1	1	0	0	0	1	1	0	1	2	0	1	0
802	1	1	1	0	1	0	2	1	0	1	0	0	0	0	0	0	0	2	0	1	2	0	1	1	0	0	1	0	0	2	0	1	0	1	1	1	2	0	1	1	0	0	0	0	0	0	0	2	0
803	0	0	2	0	0	0	1	0	0	0	1	0	1	0	1	0	0	0	0	0	1	0	0	2	0	0	0	0	0	2	0	2	1	0	0	0	2	0	0	2	0	0	0	1	1	1	0	2	0
804	0	1	1	0	0	0	1	0	1	1	1	0	0	0	0	0	0	0	0	0	1	0	0	2	0	0	0	0	1	2	1	2	2	1	0	1	1	0	0	0	0	0	0	1	0	0	0	1	0
805	0	2	0	0	0	0	2	1	0	1	0	0	0	0	0	0	0	1	1	1	1	0	0	2	0	1	1	1	1	1	1	1	1	1	1	1	2	0	0	2	0	0	0	0	1	0	0	1	1
806	1	2	0	0	0	0	2	0	2	2	0	0	0	0	0	0	0	2	1	1	2	1	0	2	0	0	0	0	0	2	1	1	1	2	1	1	1	0	0	0	0	0	0	0	1	0	0	2	0
807	0	1	1	0	0	1	2	1	0	1	1	0	1	0	1	0	0	1	0	0	2	0	0	2	0	0	0	0	0	2	2	1	1	2	1	2	0	0	0	0	1	1	1	0	1	1	0	1	1
808	1	1	1	0	0	1	2	0	0	0	0	0	1	0	0	0	0	0	1	1	1	0	0	2	0	0	0	1	1	2	2	2	1	1	0	2	2	0	0	1	0	0	1	0	1	0	0	0	1
809	0	2	0	0	0	0	2	0	2	2	0	0	1	1	1	0	0	0	1	1	2	0	0	2	0	0	0	1	2	2	1	0	1	1	0	2	2	0	0	2	0	0	0	0	0	0	0	1	1
810	1	2	1	0	0	0	2	0	1	1	0	0	1	1	1	0	1	1	1	1	1	0	0	2	0	0	0	2	2	1	1	2	2	2	0	2	1	0	0	2	0	0	0	0	0	0	0	2	0
811	1	0	1	0	0	0	2	1	0	1	0	1	1	1	1	0	0	0	0	0	0	0	1	1	1	1	0	0	2	2	0	1	0	1	1	1	2	0	0	1	0	1	1	0	1	1	0	2	0
812	0	0	2	0	0	0	2	0	1	1	0	0	0	0	0	0	0	0	1	1	1	0	1	1	1	1	0	1	2	2	1	0	0	0	0	1	2	0	0	1	0	0	0	1	0	0	0	1	1
813	1	1	2	0	0	0	2	1	1	2	0	1	1	1	1	0	0	0	1	0	1	1	0	2	0	0	0	1	0	1	2	1	1	1	0	1	1	1	1	1	1	0	0	0	1	0	0	1	0
814	0	0	1	0	0	0	0	0	1	1	1	0	0	0	0	0	0	0	0	0	1	0	0	2	0	0	0	0	1	2	0	0	0	2	1	2	1	0	0	1	1	0	0	0	0	0	0	0	0
815	0	2	1	0	0	0	1	0	1	1	1	0	0	0	0	0	0	0	2	1	0	0	0	2	0	1	1	0	1	2	0	2	2	1	0	1	1	1	0	1	0	0	0	0	0	0	0	0	2
816	1	1	2	0	0	1	2	0	0	0	0	0	2	2	2	0	0	1	2	1	0	0	0	2	0	0	0	0	0	1	2	1	1	0	0	1	1	0	0	0	0	0	0	0	1	0	0	1	1
817	0	0	2	0	0	1	1	1	1	2	0	1	2	1	1	0	0	1	0	0	2	0	2	0	1	1	0	1	1	2	2	1	2	1	0	2	2	0	0	1	0	0	0	0	0	0	0	0	0
818	0	1	1	1	1	2	1	0	1	1	1	0	1	0	1	0	0	1	1	1	0	0	0	2	0	1	0	1	1	2	1	1	1	1	0	2	1	0	1	1	0	1	1	0	0	0	0	0	0
819	1	1	1	0	0	1	1	0	0	0	1	0	1	0	0	1	0	0	1	1	1	1	0	2	0	0	1	1	1	2	1	1	0	1	1	1	1	1	1	2	1	0	0	0	0	0	0	0	1
820	0	0	2	0	0	1	2	1	1	2	0	1	2	1	1	0	0	1	1	1	1	0	0	2	0	1	1	1	1	2	0	2	1	0	0	1	0	1	1	0	0	0	0	0	0	0	0	2	0
821	0	1	2	0	0	0	1	0	1	1	1	1	1	1	1	0	1	1	1	1	1	0	0	2	0	0	0	0	0	2	2	2	2	2	1	2	1	0	0	2	1	1	0	0	1	1	0	2	0
822	1	2	0	0	0	0	1	1	0	1	0	1	2	2	2	0	0	1	0	0	2	0	0	2	0	0	0	0	1	2	0	1	1	1	0	2	0	0	1	0	0	0	0	0	0	0	0	2	0
823	0	1	1	0	0	0	2	0	0	0	1	1	0	0	0	0	0	0	0	0	2	0	0	2	0	0	0	0	0	2	0	1	0	2	1	2	2	0	0	2	0	1	1	0	1	0	0	0	1
824	1	2	0	0	0	0	2	1	0	1	0	1	2	2	2	0	0	0	0	0	0	0	1	1	1	1	0	0	0	1	1	1	1	0	0	1	0	1	0	1	0	0	0	0	0	0	0	2	0
825	0	2	0	0	0	0	2	1	1	2	0	0	1	0	0	1	0	1	1	1	0	0	0	2	0	0	0	0	1	2	0	1	1	1	1	1	0	0	0	0	0	0	0	0	1	0	0	1	0
826	0	0	2	0	0	0	1	0	1	1	0	0	1	0	0	1	0	0	1	1	1	1	0	2	0	1	0	0	1	2	1	2	2	2	1	2	1	0	0	1	0	0	0	0	1	0	0	0	0
827	0	2	1	0	0	0	2	0	1	1	0	0	1	0	0	1	0	1	2	2	1	0	0	2	0	0	0	1	1	2	2	2	2	1	1	1	1	1	0	1	0	1	0	0	2	0	0	1	0
828	0	1	1	0	0	1	2	0	0	0	0	1	2	1	1	0	0	1	0	0	2	1	0	2	0	0	0	1	2	2	1	1	1	1	0	2	1	0	0	0	0	0	0	0	2	1	1	0	1
829	0	0	2	0	0	0	2	0	0	0	0	0	0	0	0	0	0	0	0	1	1	1	1	1	0	0	0	0	2	2	0	1	1	1	1	2	1	1	0	1	0	0	0	1	0	1	0	0	0
830	0	1	1	0	0	1	2	0	1	1	1	0	0	0	0	0	0	0	2	1	1	0	0	2	0	0	0	1	1	2	2	1	1	0	0	0	1	0	0	0	1	1	1	0	1	1	0	2	0
831	0	1	2	0	0	0	1	0	0	0	1	2	2	2	2	0	0	0	1	1	1	0	0	2	0	0	0	1	2	2	1	1	0	2	2	2	2	0	0	0	1	0	0	0	0	0	0	1	0
832	1	1	1	1	1	2	1	0	0	0	1	2	2	2	2	0	1	1	0	0	1	0	0	2	0	1	1	2	2	2	1	1	0	1	1	1	0	0	0	0	0	0	0	1	2	0	0	2	0
833	1	1	2	0	0	0	2	0	1	1	0	0	1	1	0	0	0	0	1	1	1	0	0	2	0	0	0	0	1	2	1	1	1	2	1	1	1	0	0	2	0	2	2	0	2	1	0	1	0
834	0	0	2	0	0	0	2	0	0	0	0	0	1	0	1	0	0	1	0	0	0	0	0	2	0	0	0	1	1	1	1	2	1	1	0	2	1	0	1	1	0	2	2	0	2	1	0	0	1
835	1	1	1	0	0	0	1	0	1	1	1	0	0	0	0	0	0	1	2	2	1	0	0	2	0	0	1	1	1	2	0	0	0	2	1	2	1	0	0	1	0	1	1	0	1	1	0	1	0
836	0	1	1	0	0	0	2	1	0	1	0	1	1	1	1	0	0	2	1	1	2	0	0	2	0	0	0	0	0	1	0	0	0	1	1	2	2	0	0	2	0	0	0	0	0	1	0	2	0
837	1	2	1	0	0	0	2	0	2	2	0	0	1	0	0	1	0	0	1	2	1	1	0	2	0	0	0	2	2	1	1	2	1	1	0	2	2	0	0	2	0	1	0	0	1	0	0	1	0
838	0	1	2	0	0	0	1	0	0	0	1	1	1	0	0	0	0	1	0	1	1	0	0	2	0	0	0	0	0	2	1	1	0	2	1	2	1	0	0	2	0	1	1	0	1	2	0	1	0
839	0	2	1	0	0	0	1	2	0	2	0	1	1	1	1	0	0	1	0	1	1	0	0	2	0	0	0	0	0	2	2	1	1	1	1	2	2	0	0	2	0	2	2	0	2	1	0	2	0
840	0	1	1	0	0	0	1	0	1	1	0	0	0	0	0	0	0	1	1	1	1	0	0	2	0	1	0	1	1	1	2	2	1	0	0	1	1	0	0	0	1	0	0	0	0	0	0	2	0
841	0	0	2	0	0	0	0	0	0	0	1	0	2	1	1	1	0	1	0	1	1	0	0	2	0	0	0	0	1	2	0	1	1	1	0	1	1	1	0	1	0	0	0	0	0	0	0	0	1
842	1	1	1	0	0	0	1	0	1	1	1	0	0	0	0	0	1	1	1	0	1	0	0	2	0	1	0	0	0	1	0	2	2	0	0	1	1	0	0	0	0	1	0	0	1	1	0	1	0
843	1	1	1	0	0	0	1	0	0	0	0	0	0	0	0	0	0	2	1	1	2	0	0	2	0	0	0	0	1	2	1	1	0	1	1	1	2	0	0	2	0	0	0	0	0	0	0	1	0
844	0	1	1	0	0	0	1	0	1	1	1	0	0	0	0	0	0	1	0	0	2	0	0	2	0	0	0	0	0	1	0	2	2	1	0	2	1	0	0	1	1	0	0	0	1	1	0	2	0
845	1	1	1	1	1	1	1	0	0	0	1	0	0	0	0	0	1	0	1	1	2	0	0	2	0	1	0	0	0	1	1	1	1	0	0	0	2	0	0	0	0	0	0	0	0	0	0	1	0
846	0	1	1	0	0	0	1	0	0	0	1	1	2	2	2	0	0	1	0	1	2	0	0	2	0	1	0	0	1	2	1	1	1	0	0	1	1	1	1	2	2	1	0	0	1	1	0	0	1
847	1	1	1	0	1	0	2	0	1	1	0	0	0	0	0	0	0	0	0	0	1	0	1	1	0	0	0	0	0	2	1	0	0	2	0	2	2	0	0	1	0	1	1	0	1	0	0	1	0
848	0	2	0	0	0	0	2	0	1	1	0	1	1	0	0	0	0	0	0	0	2	0	0	2	0	0	0	1	1	1	2	0	0	2	1	2	2	0	0	0	0	0	0	1	0	0	0	1	1
849	1	1	1	0	0	1	2	0	1	1	0	2	2	2	2	0	0	1	0	0	2	0	0	2	0	0	1	0	0	2	1	2	1	2	1	2	2	0	0	1	0	0	0	0	0	0	0	2	0
850	0	1	1	0	0	0	2	0	2	2	0	1	1	1	1	0	0	2	1	1	2	0	1	1	0	0	0	1	1	0	1	1	1	1	0	2	1	0	0	1	0	1	1	0	0	0	0	1	0
851	0	0	2	0	0	2	2	0	0	0	1	0	2	1	1	0	0	0	1	1	2	1	0	2	0	0	0	0	1	2	0	2	1	0	0	0	2	0	0	2	0	0	0	2	0	2	0	1	1
852	0	0	2	0	0	0	1	0	0	0	1	0	1	0	0	0	0	0	2	1	0	0	0	2	0	0	0	0	0	2	1	2	1	2	0	2	1	1	0	0	0	1	0	0	1	0	0	1	0
853	0	1	2	0	0	0	2	0	2	2	0	0	1	0	1	0	0	0	0	0	2	1	0	2	0	0	0	0	1	2	0	1	1	1	0	1	1	0	0	0	0	1	0	0	2	1	0	0	0
854	0	0	2	0	0	0	2	0	0	0	0	1	1	1	1	0	0	0	1	1	2	0	0	2	0	0	0	1	1	2	2	2	1	1	0	2	1	0	0	1	0	0	0	0	0	1	0	0	1
855	1	1	1	0	0	0	1	0	1	1	1	0	1	1	1	0	0	0	0	1	2	0	1	1	1	1	0	0	0	2	1	0	0	2	0	2	1	0	0	0	0	0	0	0	0	0	0	2	0
856	0	2	1	0	0	0	1	1	1	2	0	1	1	1	1	0	0	0	0	0	2	0	0	2	0	0	1	1	1	2	0	1	1	0	0	2	1	1	0	2	0	0	0	1	0	0	0	1	0
857	0	2	1	0	0	0	2	1	0	1	0	1	2	1	1	0	0	0	1	1	2	0	1	1	0	0	0	0	1	2	1	1	2	2	1	2	1	0	1	1	0	1	1	0	1	0	0	2	0
858	1	0	2	0	0	1	1	1	0	1	1	0	1	0	0	1	0	0	1	0	2	0	0	2	0	0	0	0	0	2	2	1	2	1	0	1	1	0	0	2	0	0	0	0	1	1	0	2	0
859	0	1	1	0	0	0	1	0	1	1	0	0	1	0	0	0	0	1	1	1	2	0	0	2	0	0	0	0	0	2	0	2	1	1	1	2	2	0	0	1	0	1	1	0	0	2	0	0	2
860	1	0	2	0	0	0	1	0	1	1	0	1	1	1	1	0	1	1	1	1	1	0	0	2	0	0	0	0	1	2	0	2	1	1	0	2	1	0	0	1	0	1	1	0	1	1	0	2	0
861	1	2	0	0	0	0	1	0	2	2	0	1	2	1	1	0	0	1	1	1	1	0	0	2	0	0	0	1	1	2	2	0	0	2	0	2	1	1	0	1	0	1	0	0	2	0	0	1	0
862	1	1	2	0	0	0	2	1	1	2	0	0	0	0	0	0	1	2	2	2	2	0	1	1	0	0	0	0	0	2	2	1	1	0	0	1	2	0	0	1	0	0	0	0	0	0	0	2	0
863	1	1	1	1	1	1	2	0	1	1	1	0	0	0	0	0	0	0	1	1	2	1	0	2	0	0	0	0	1	2	0	1	2	0	0	1	1	0	0	0	0	0	0	1	0	1	0	2	0
864	1	1	0	0	0	0	2	0	2	2	0	1	2	1	1	1	0	0	0	0	2	0	0	2	0	0	0	0	1	2	1	1	2	0	0	2	1	1	1	0	0	1	0	0	1	0	0	1	0
865	0	1	2	0	0	0	1	0	1	1	1	0	0	0	0	0	0	1	2	2	1	0	0	2	0	0	0	0	1	2	0	1	1	0	0	0	1	0	0	1	0	0	0	1	0	0	0	1	0
866	0	0	2	0	0	0	2	0	0	0	0	0	0	0	0	0	0	0	0	0	1	0	0	2	0	1	0	1	2	2	1	1	2	1	0	2	0	0	1	1	1	1	1	1	1	2	0	2	0
867	0	0	2	0	0	0	1	0	1	1	1	0	1	0	1	0	0	0	1	1	1	0	0	2	0	2	0	0	1	2	0	1	1	1	0	2	2	0	0	1	0	0	0	0	0	0	0	2	0
868	1	0	2	0	0	2	2	0	1	1	0	0	1	0	0	1	0	0	0	0	1	1	0	2	0	0	0	1	0	0	2	0	0	2	1	2	2	0	0	1	0	0	0	0	2	0	0	1	0
869	0	2	0	0	0	0	1	0	0	0	1	0	1	0	0	0	0	2	1	1	2	0	0	2	0	1	0	1	2	2	0	0	1	1	0	2	2	0	0	1	0	0	0	0	1	0	0	2	0
870	0	0	2	0	0	1	1	1	0	1	1	0	0	0	0	0	0	0	1	1	1	0	0	2	0	0	0	0	0	2	1	2	2	1	1	1	2	1	0	0	0	0	0	0	0	0	0	2	0
871	0	1	2	0	0	1	2	1	1	2	0	0	1	1	1	0	0	1	0	0	1	0	1	1	0	0	0	0	0	1	1	1	1	1	1	1	2	0	0	2	0	0	0	2	0	2	0	2	0
872	0	0	2	0	0	1	2	0	1	1	0	0	0	0	0	0	0	0	2	1	0	0	1	1	1	1	0	0	1	2	1	1	0	1	1	1	2	0	0	2	0	0	1	0	1	1	0	1	0
873	0	0	2	0	0	0	2	1	1	2	0	0	2	1	1	0	0	1	1	0	2	0	1	1	0	0	0	1	1	1	1	2	2	2	1	2	1	0	0	1	1	0	0	0	1	0	0	2	0
874	1	1	1	0	0	0	2	0	1	1	0	0	0	0	0	0	0	0	0	0	1	0	1	1	1	1	0	1	2	2	0	1	2	1	0	1	1	0	0	0	0	1	0	0	0	0	0	0	1
875	0	2	1	0	0	0	2	0	0	0	0	0	0	0	0	0	0	0	2	1	0	0	0	2	0	0	0	1	1	2	1	0	0	1	1	2	2	0	0	0	0	0	0	0	0	2	0	0	0
876	0	2	1	0	0	0	2	1	1	2	0	0	0	0	0	0	0	0	1	0	1	1	0	2	0	0	0	0	2	2	0	0	0	2	0	2	1	0	0	1	0	0	0	0	1	0	0	2	0
877	0	2	1	0	0	0	2	0	1	1	0	0	2	1	1	1	1	1	0	0	1	1	0	2	0	0	2	1	1	2	1	1	1	0	0	1	1	0	0	2	0	0	0	0	0	0	0	2	0
878	0	0	2	0	0	0	1	0	1	1	1	1	1	1	1	0	0	1	1	1	2	0	0	2	0	0	0	0	0	1	0	2	1	1	0	1	2	0	0	1	0	1	0	0	2	1	0	2	0
879	0	2	0	0	0	0	1	0	0	0	1	1	2	2	2	0	0	1	1	1	0	0	1	1	1	1	0	0	0	1	0	1	1	0	0	0	2	0	0	2	0	0	0	1	0	1	0	1	1
880	0	2	1	0	0	0	2	0	1	1	0	0	1	0	0	1	0	0	2	1	2	0	1	1	0	1	0	0	0	2	1	1	1	2	1	2	2	0	0	2	0	0	1	0	1	0	0	2	0
881	1	2	0	0	0	0	2	0	1	1	0	0	1	0	0	1	0	0	1	1	2	0	0	2	0	0	0	1	1	0	2	2	1	2	2	2	1	1	1	1	1	0	0	0	1	1	0	1	1
882	1	2	1	0	0	0	2	0	1	1	0	0	0	0	0	1	0	1	2	1	2	0	0	2	0	0	0	1	1	1	2	1	2	0	0	2	1	0	0	0	0	1	0	0	2	0	0	0	0
883	1	1	1	0	0	0	2	0	1	1	0	0	0	0	0	0	0	2	1	1	2	0	0	2	0	1	0	0	0	1	1	2	1	0	0	1	1	0	0	2	0	0	0	0	0	0	0	1	0
884	1	1	2	0	0	0	2	1	1	2	0	0	1	0	0	0	0	1	1	1	1	0	1	1	1	1	0	0	1	2	1	2	1	2	1	2	0	0	0	0	1	0	0	0	1	1	0	1	0
885	1	2	0	0	0	0	2	0	0	0	0	1	1	1	1	0	1	1	1	1	1	0	1	1	1	2	0	0	1	2	1	0	0	2	1	2	2	0	0	1	0	0	0	0	1	1	0	1	1
886	0	2	1	0	0	0	2	0	0	0	0	0	1	0	0	1	0	2	1	1	2	0	0	2	0	0	0	0	0	1	1	1	1	2	1	1	1	1	0	1	0	0	0	0	0	0	0	0	1
887	1	1	2	0	0	0	2	0	2	2	0	1	1	1	1	0	0	0	1	1	2	0	1	1	0	0	0	2	2	2	2	1	1	1	1	1	1	0	1	1	0	0	1	0	1	0	0	2	0
888	1	2	0	0	0	0	2	0	1	1	1	1	1	1	1	0	1	2	1	1	1	1	0	2	0	0	1	1	1	2	0	2	2	0	0	1	1	0	0	0	0	0	0	0	0	0	0	1	0
889	0	2	0	0	0	0	1	0	2	2	0	0	0	0	0	0	1	1	1	1	1	0	0	2	0	0	1	0	0	1	1	1	1	2	1	2	2	0	0	1	0	0	0	0	1	0	0	0	0
890	1	0	2	0	0	0	2	0	1	1	1	0	0	0	0	0	0	0	1	0	1	0	0	2	0	0	0	0	0	2	0	1	1	2	1	2	0	0	0	1	1	1	0	0	1	0	0	0	1
891	0	1	0	0	0	0	2	1	0	1	0	0	1	0	0	0	0	0	0	0	2	0	0	2	0	1	0	0	0	2	0	2	1	1	1	2	0	2	0	0	0	0	0	0	0	0	0	1	1
892	1	1	1	0	0	0	2	1	0	1	0	2	2	2	2	0	0	0	0	1	2	0	0	2	0	0	0	0	1	2	1	1	0	1	0	1	1	1	0	1	0	0	0	0	0	0	0	2	0
893	1	0	1	0	0	0	2	0	2	2	0	0	0	0	0	0	0	0	0	0	1	1	0	2	0	0	0	0	1	2	1	0	0	2	0	2	1	1	0	1	0	0	0	0	0	0	0	1	1
894	1	2	1	0	0	0	1	0	1	1	1	0	0	0	0	0	0	2	0	0	1	0	0	2	0	1	0	1	2	2	1	1	1	0	0	0	1	0	0	1	0	1	0	0	2	1	0	1	0
895	0	1	1	0	0	1	2	0	0	0	0	1	1	1	1	0	0	0	2	1	1	0	1	1	1	1	0	1	1	1	2	1	1	0	0	1	1	0	1	1	0	0	0	0	1	1	0	1	0
896	0	0	2	0	0	1	2	0	2	2	0	0	0	0	0	0	0	2	2	2	0	0	1	1	0	1	0	1	2	1	1	2	1	2	0	2	1	1	1	2	1	0	0	1	0	0	0	1	1
897	0	2	0	0	0	0	2	1	0	1	0	0	0	0	0	0	0	0	1	1	2	0	0	2	0	0	0	1	1	2	2	1	1	1	0	2	1	0	0	1	0	0	0	0	0	2	0	0	1
898	1	1	1	0	0	1	2	0	0	0	0	1	1	1	1	0	0	0	1	1	1	0	1	1	1	1	0	0	0	2	2	1	1	2	0	1	1	0	1	1	1	0	0	0	0	0	0	1	0
899	1	1	2	0	0	1	2	0	2	2	0	0	0	0	0	0	0	0	1	1	1	0	0	2	0	0	1	1	1	2	0	1	1	1	1	1	1	0	0	1	0	1	0	0	0	0	0	2	0
900	1	0	2	0	0	1	1	0	0	0	2	0	1	1	1	0	0	0	1	2	1	0	0	2	0	0	0	1	1	1	0	1	1	0	0	1	1	0	0	1	0	0	0	0	0	0	0	1	0
901	0	2	0	0	0	0	2	0	1	1	0	0	1	0	0	1	1	2	1	1	2	0	1	1	1	2	0	1	0	1	1	2	1	0	0	1	2	0	0	2	0	0	0	1	0	0	0	1	0
902	1	1	2	0	0	0	1	1	0	1	0	0	1	1	1	0	0	1	1	0	2	0	0	2	0	0	0	0	0	2	0	0	0	2	1	2	1	0	1	1	0	0	0	0	0	0	0	2	0
903	0	0	2	0	0	1	1	2	0	2	0	1	2	1	1	0	0	0	1	0	1	0	0	2	0	0	0	1	1	2	1	1	0	2	0	0	2	0	0	1	0	0	0	0	0	2	0	2	0
904	1	0	2	0	0	1	2	0	1	1	1	0	1	0	0	1	0	2	1	1	2	0	0	2	0	0	0	1	2	2	1	0	0	1	0	1	2	0	0	1	0	1	1	0	1	1	0	2	0
905	0	1	2	0	0	0	1	0	0	0	1	0	0	0	0	0	0	0	0	0	2	0	1	1	0	1	0	0	1	2	0	1	0	2	2	2	2	0	0	1	1	0	0	1	0	0	0	1	0
906	1	1	1	0	0	0	2	0	2	2	0	1	1	1	2	0	0	0	1	1	2	0	1	2	0	0	1	0	0	1	0	1	2	1	0	1	0	1	0	0	0	0	1	0	1	0	0	0	1
907	1	2	0	0	0	0	1	0	0	0	2	1	1	1	2	0	0	1	1	0	2	0	0	2	0	0	0	0	2	2	0	2	1	2	0	2	2	0	0	1	0	0	0	0	1	1	0	1	0
908	0	1	1	0	0	0	1	0	0	0	1	0	1	0	0	1	0	1	0	1	1	0	1	1	1	1	0	0	0	1	0	1	1	1	0	1	2	0	0	1	0	0	0	0	0	0	0	1	0
909	1	1	1	1	1	2	1	0	0	0	1	1	2	1	1	0	0	0	0	1	1	0	0	2	0	0	0	1	1	1	1	0	0	1	0	1	1	0	0	1	0	1	1	0	1	0	0	0	1
910	1	1	1	0	0	0	1	0	0	0	1	1	1	1	1	0	0	1	0	0	2	0	0	2	0	1	0	0	1	2	0	0	0	2	0	2	2	1	1	2	1	1	1	0	1	1	0	2	0
911	1	1	1	0	0	0	1	0	0	0	1	0	0	0	0	0	0	1	1	1	2	0	1	1	0	1	0	0	0	2	1	0	0	1	0	1	0	0	0	1	0	1	1	0	0	2	0	0	1
912	0	1	1	0	0	1	0	0	0	0	1	0	0	1	1	0	0	0	0	0	1	0	1	1	0	0	0	1	2	2	1	1	2	1	0	1	1	0	0	0	0	0	0	1	0	0	0	1	0
913	1	0	2	0	0	1	2	0	2	2	0	2	2	2	2	0	0	0	0	1	1	0	0	2	0	0	0	1	1	1	1	1	2	2	1	2	2	0	0	2	0	1	1	0	1	0	0	1	1
914	1	2	1	0	0	0	2	0	2	2	0	1	0	0	0	0	0	0	1	1	2	0	1	1	0	1	0	0	0	2	0	1	1	1	0	2	1	0	0	0	0	1	1	0	1	0	0	2	0
915	0	1	1	0	0	0	2	0	2	2	0	0	0	0	0	0	0	1	0	0	2	0	0	2	0	0	0	1	2	2	0	2	2	0	0	1	1	0	0	1	0	1	0	0	2	0	0	1	1
916	1	1	1	0	0	0	0	0	0	0	2	0	0	0	0	0	0	1	2	1	0	0	1	1	1	1	1	0	1	2	0	0	0	1	0	1	2	0	0	2	0	0	0	0	0	0	0	2	0
917	0	1	2	0	0	0	2	0	1	1	0	1	1	0	0	0	0	0	0	0	1	0	1	1	1	1	0	0	0	2	1	2	2	2	0	2	2	0	0	2	0	0	0	0	0	1	0	1	0
918	1	0	2	0	0	0	2	0	1	1	0	0	1	0	0	0	0	1	0	0	2	1	0	2	0	0	0	0	1	2	0	2	2	1	0	1	2	0	0	2	1	0	0	0	0	0	0	0	0
919	0	1	2	0	0	0	2	1	0	1	0	0	0	0	0	0	1	1	0	1	2	0	0	2	0	0	0	0	0	2	0	0	0	2	0	1	2	0	0	1	0	0	0	0	0	0	0	2	0
920	0	0	2	0	0	1	2	0	0	0	1	0	0	0	0	0	0	0	1	1	2	0	0	2	0	0	0	1	1	2	1	0	0	2	0	2	2	0	0	1	0	0	0	0	0	2	0	1	1
921	0	1	1	0	0	1	2	0	1	1	0	1	1	1	1	0	1	1	1	0	1	0	0	2	0	0	0	0	1	2	1	1	0	2	2	2	2	0	0	0	0	0	0	1	0	0	0	1	1
922	0	0	2	0	0	1	2	0	0	0	0	0	0	0	0	0	0	1	0	0	0	0	0	2	0	0	0	0	1	2	0	2	2	2	1	2	1	0	0	1	0	1	1	0	1	1	0	0	0
923	1	0	1	0	0	0	2	0	1	1	0	0	0	0	0	0	0	0	0	0	1	0	1	1	0	0	0	0	0	2	2	1	0	1	0	1	2	0	0	1	0	0	0	0	0	0	0	2	0
924	1	1	1	0	0	0	1	0	1	1	1	0	0	0	0	0	0	0	0	1	1	0	1	1	0	1	0	1	1	1	0	2	1	1	0	1	2	0	0	1	0	0	0	0	0	0	0	2	0
925	1	0	2	0	1	0	2	0	0	0	0	0	1	1	1	0	0	1	2	2	1	0	0	2	0	0	0	2	2	1	2	1	1	0	0	1	1	0	0	0	0	0	0	2	0	2	0	1	0
926	0	0	2	0	0	0	2	1	1	2	0	0	0	0	0	0	0	0	1	1	2	0	0	2	0	0	0	0	1	2	0	2	1	1	0	2	1	0	0	2	1	0	0	0	1	0	0	2	0
927	0	1	0	0	0	0	2	0	1	1	0	1	2	2	2	0	1	1	0	0	2	0	1	1	0	1	2	1	1	2	1	1	1	1	1	1	1	0	1	1	0	1	1	0	1	0	0	0	2
928	1	1	2	0	0	0	1	0	0	0	1	0	0	0	0	0	0	0	1	2	1	0	1	1	1	1	0	0	1	2	0	1	1	1	0	1	0	0	0	0	0	0	0	0	0	0	0	1	0
929	1	0	2	0	0	0	2	0	0	0	0	1	2	1	1	0	0	0	1	2	1	0	0	2	0	0	1	1	1	1	1	0	1	0	0	2	0	0	0	1	1	1	0	0	0	0	0	2	0
930	0	0	2	0	0	1	2	1	0	1	0	0	1	0	0	1	0	1	1	0	2	0	0	2	0	0	0	0	0	1	1	0	1	1	0	2	2	0	0	1	0	0	0	0	0	0	0	1	1
931	0	0	2	0	0	0	1	0	1	1	0	0	0	0	0	0	0	1	1	0	1	0	0	2	0	0	0	1	1	2	2	2	1	0	0	1	1	1	0	1	0	1	1	0	1	1	0	1	1
932	1	1	1	0	0	0	2	0	0	0	1	0	0	0	0	0	0	1	1	1	2	0	0	2	0	0	0	0	0	2	0	0	0	2	0	2	2	0	0	0	0	0	0	0	0	1	0	2	0
933	1	1	2	0	0	1	2	0	1	1	0	1	0	0	0	0	0	0	1	1	2	0	0	2	0	0	0	0	0	2	1	1	1	2	0	2	1	0	1	1	1	0	0	0	0	0	0	0	1
934	1	2	1	0	0	0	2	1	0	1	0	1	1	1	1	0	0	0	0	0	2	0	1	1	1	1	0	0	1	2	0	0	0	2	1	1	2	0	0	0	0	0	0	0	0	0	0	2	0
935	0	0	1	0	0	0	2	0	2	2	0	1	2	0	0	0	0	0	0	0	2	0	0	2	0	0	1	1	1	2	0	1	1	2	1	1	2	0	0	0	0	1	1	0	1	1	0	0	1
936	1	0	2	0	0	0	1	1	0	1	1	1	0	0	0	0	0	0	0	0	1	0	0	2	0	0	0	0	1	2	1	1	1	1	1	1	2	1	0	1	0	0	0	0	0	0	0	1	1
937	0	1	2	0	0	0	2	0	1	1	0	1	1	1	1	0	0	0	1	0	2	0	0	2	0	0	0	0	0	1	0	1	1	0	0	1	0	0	1	0	0	1	0	0	1	1	0	2	0
938	0	1	1	0	0	0	2	0	0	0	1	0	1	1	1	0	0	0	1	1	1	0	0	2	0	0	0	2	2	2	0	0	0	2	1	1	0	0	0	0	0	0	0	0	0	0	0	2	0
939	0	2	0	0	0	0	2	0	1	1	0	1	2	2	2	0	0	0	0	0	2	0	0	2	0	0	1	1	1	1	1	1	2	0	0	1	1	0	0	1	0	0	0	0	0	0	0	1	0
940	0	2	0	0	0	0	1	0	0	0	1	1	1	1	1	0	0	0	0	0	2	0	0	2	0	0	0	0	1	2	0	1	2	1	0	1	2	1	1	2	1	0	0	0	0	0	0	1	0
941	0	0	2	0	0	1	0	0	1	1	0	0	0	0	0	0	0	1	1	1	1	0	0	2	0	0	0	1	1	2	1	2	1	2	0	2	1	0	0	2	1	0	0	0	1	0	0	1	0
942	1	0	2	0	1	0	2	0	1	1	0	1	0	0	0	0	0	2	1	1	2	0	1	1	0	0	0	1	1	2	0	1	1	2	1	2	2	1	1	2	1	0	0	1	0	1	0	1	1
943	0	1	2	0	0	0	2	0	0	0	0	1	1	1	1	0	0	1	2	1	2	2	0	2	0	0	0	0	0	1	0	2	1	0	0	2	1	1	0	1	0	0	0	0	0	0	0	1	0
944	0	0	2	0	0	1	1	0	0	0	1	1	1	1	2	0	0	0	1	1	1	0	0	2	0	0	0	0	0	1	0	2	2	0	0	0	1	0	0	1	1	0	0	0	0	1	0	1	0
945	0	1	1	0	0	0	1	0	1	1	1	0	1	1	1	0	0	1	1	1	2	1	0	2	0	0	0	1	1	1	1	0	0	2	0	2	1	0	0	2	0	2	2	0	2	1	1	0	1
946	1	2	0	0	0	0	2	0	1	1	0	0	0	0	0	0	0	0	0	0	2	0	0	2	0	0	0	0	1	2	0	0	0	2	0	1	2	1	1	2	1	0	0	1	0	0	0	2	0
947	0	2	2	0	0	0	2	0	0	0	0	0	0	0	0	0	0	1	1	1	1	1	0	2	0	0	0	1	2	2	1	0	1	2	0	2	1	0	0	1	0	0	0	1	0	1	0	2	0
948	1	1	2	0	0	0	2	0	1	1	1	0	1	0	0	0	0	0	1	1	2	0	1	1	1	1	0	1	2	2	0	1	1	1	1	1	1	1	0	1	0	0	0	1	1	0	0	1	1
949	0	2	0	0	0	0	1	0	0	0	1	0	0	0	0	0	1	1	0	0	2	0	0	2	0	0	0	0	0	2	0	2	2	0	0	1	2	0	0	2	0	0	0	1	0	0	0	0	0
950	1	1	2	0	0	0	1	0	0	0	0	0	0	0	0	0	0	0	1	1	2	0	1	1	0	0	0	0	0	2	0	2	2	1	0	2	1	0	0	1	0	1	0	0	1	1	0	1	0
951	0	2	0	0	0	0	2	0	2	2	0	1	2	1	1	0	0	0	0	0	2	0	0	2	0	1	0	1	2	2	1	2	1	0	0	0	1	0	0	0	0	1	1	0	1	2	0	1	0
952	0	2	0	0	0	0	1	0	0	0	1	0	1	0	0	0	0	1	0	0	2	0	1	1	1	1	0	0	1	2	0	1	0	1	0	1	1	0	1	1	0	0	0	0	1	0	0	0	1
953	1	0	2	0	0	0	1	0	0	0	2	0	0	0	0	1	1	2	2	2	2	1	0	2	0	0	0	2	2	1	1	2	1	0	0	1	1	0	0	1	0	1	1	0	0	1	0	2	0
954	0	1	0	0	0	0	2	1	1	2	0	0	1	0	0	1	0	0	0	0	2	0	1	1	1	1	0	1	1	2	2	2	1	1	0	1	2	0	0	1	0	0	1	0	1	0	0	1	1
955	1	1	2	0	0	0	1	2	0	2	0	0	0	0	0	0	0	2	0	0	2	0	0	2	0	0	0	1	1	0	2	1	0	1	1	1	0	0	0	1	0	1	1	0	1	1	0	2	0
956	0	1	1	0	0	0	1	0	1	1	1	1	2	1	1	0	0	1	0	0	2	0	1	1	1	1	0	1	2	2	0	2	2	0	0	0	1	0	0	0	1	1	1	0	1	0	0	2	0
957	0	0	2	0	0	0	2	0	1	1	0	0	1	1	1	0	0	0	1	1	1	0	0	2	0	0	0	0	0	1	2	1	1	1	0	1	2	0	0	1	0	0	0	0	0	0	0	0	1
958	1	0	1	0	0	0	1	0	1	1	1	1	2	1	1	0	0	1	1	1	2	0	0	2	0	0	0	0	0	1	1	1	1	1	0	2	1	0	0	1	0	0	0	0	1	1	0	2	0
959	1	1	1	0	0	0	2	1	0	1	0	1	1	1	1	0	0	0	1	0	2	0	0	2	0	0	0	0	0	2	0	2	2	0	0	1	2	0	0	1	1	0	0	0	0	1	0	0	0
960	0	2	0	0	0	0	2	0	0	0	0	0	0	0	0	0	0	1	2	2	1	0	0	2	0	0	0	1	1	2	1	2	1	1	0	1	1	0	0	1	0	1	1	0	1	1	0	2	0
961	0	2	1	0	0	0	1	0	0	0	2	0	1	0	0	0	0	1	0	0	2	0	0	2	0	0	0	0	0	2	1	1	1	2	0	2	1	0	1	1	0	0	0	0	2	0	0	0	1
962	1	2	1	0	0	0	2	0	0	0	0	0	1	1	1	0	0	0	0	0	1	0	1	1	1	1	0	0	0	1	1	0	0	1	0	2	2	1	0	0	0	1	1	0	1	0	0	0	0
963	0	1	1	0	0	0	0	0	1	1	1	0	2	0	0	1	0	1	0	0	1	0	0	2	0	0	0	0	1	2	0	0	0	1	0	1	1	0	0	1	0	0	0	0	2	1	0	1	1
964	1	1	1	0	0	0	2	0	0	0	0	0	2	0	0	1	0	0	1	1	1	0	0	2	0	0	0	0	0	1	0	0	0	2	1	2	2	1	0	1	0	1	0	0	1	1	0	1	0
965	0	1	2	0	0	1	2	0	1	1	1	1	1	1	1	0	0	1	0	0	2	0	1	1	0	0	0	0	1	2	0	0	0	1	0	1	1	0	0	0	0	0	0	2	0	0	0	1	0
966	1	2	0	0	0	0	2	0	0	0	1	1	1	1	2	0	0	0	1	1	2	0	0	2	0	1	2	1	1	2	1	0	0	1	1	1	1	0	1	1	0	0	0	0	0	0	0	0	0
967	1	2	0	0	1	0	2	1	0	1	0	0	1	0	0	0	0	1	0	0	2	0	2	0	0	0	0	0	0	2	1	0	0	2	1	2	1	0	0	1	0	0	0	0	2	0	0	1	0
968	1	1	1	0	0	0	2	0	1	1	0	0	0	0	0	0	0	0	1	1	1	0	1	1	1	1	0	0	0	1	1	1	1	1	0	2	2	0	0	2	0	1	1	0	1	0	0	1	0
969	1	0	2	0	0	1	1	0	1	1	0	1	1	0	0	0	0	0	1	1	2	0	0	2	0	0	0	1	1	0	1	0	0	2	0	2	1	1	0	1	0	0	0	0	1	1	1	1	0
970	1	1	2	0	0	1	0	0	1	1	0	0	0	0	0	0	0	1	0	0	2	0	1	1	1	1	0	0	0	1	1	1	1	0	0	1	1	0	0	2	0	0	0	0	0	0	0	1	1
971	1	2	0	0	0	0	2	0	1	1	0	1	1	1	1	0	0	0	1	0	2	1	0	2	0	0	0	1	1	0	2	1	1	1	0	2	2	0	0	2	0	1	1	0	1	1	0	2	0
972	0	1	0	0	0	0	2	0	1	1	1	0	1	0	0	0	0	1	0	0	2	0	0	2	0	0	0	1	1	1	2	2	1	1	0	2	2	0	0	1	0	0	0	0	0	0	0	2	0
973	0	1	1	1	1	2	2	0	1	1	1	0	0	0	0	0	0	1	0	1	1	0	0	2	0	0	0	0	1	2	0	1	1	2	1	1	2	0	0	0	0	1	0	0	2	0	0	1	0
974	0	2	2	0	0	0	1	0	0	0	1	1	2	2	2	0	0	0	0	0	1	0	0	2	0	0	0	0	1	2	1	2	1	2	0	2	0	1	1	0	0	1	0	0	1	1	0	1	1
975	1	2	1	1	1	1	2	0	2	2	0	0	0	0	0	0	0	1	0	0	2	0	0	2	0	0	0	0	0	2	0	1	1	1	0	1	1	1	0	0	0	0	0	0	0	1	0	2	0
976	0	1	1	0	0	0	0	0	1	1	1	0	0	0	0	1	0	0	1	1	2	0	0	2	0	0	0	0	1	2	0	1	1	0	0	2	2	0	0	0	0	0	0	0	0	1	0	0	1
977	0	2	1	0	0	0	1	0	0	0	1	0	2	1	1	1	0	0	0	0	2	0	1	1	1	0	0	0	2	2	0	2	1	1	1	1	2	0	0	0	0	0	0	0	1	0	0	2	0
978	0	1	1	0	0	1	1	0	1	1	1	0	0	0	0	0	0	0	0	0	1	0	1	1	1	1	0	0	1	2	0	1	1	1	0	1	0	0	0	0	1	0	0	0	0	0	0	1	0
979	1	2	0	0	0	0	2	0	0	0	0	0	1	0	0	1	0	1	1	1	1	0	0	2	0	0	0	0	0	2	1	1	1	1	0	1	2	0	0	1	0	1	1	0	1	1	0	1	0
980	0	1	2	0	0	1	2	0	2	2	0	0	1	0	0	0	0	1	0	0	2	1	0	2	0	0	0	0	1	2	0	2	2	0	0	1	2	0	0	1	0	0	0	1	0	1	0	1	0
981	0	1	1	0	0	0	2	0	0	0	1	1	1	1	1	0	0	0	0	0	1	0	0	2	0	0	1	1	1	2	0	1	1	2	0	2	1	0	0	2	1	0	0	0	0	0	0	1	1
982	1	2	1	0	0	0	2	0	1	1	0	1	2	2	2	0	0	1	0	0	2	0	2	0	0	0	0	1	1	2	1	0	0	2	2	2	1	0	0	2	0	1	1	0	1	1	0	2	0
983	1	0	2	0	0	1	2	1	0	1	0	0	1	0	1	0	0	1	0	0	2	0	0	2	0	1	0	0	2	2	0	1	0	1	0	1	2	0	0	1	0	0	0	0	0	0	0	2	0
984	1	1	1	0	0	0	1	1	0	1	1	0	0	0	0	0	1	1	0	0	2	0	0	2	0	0	0	1	1	1	1	1	2	1	0	1	2	0	0	1	0	0	0	0	1	1	0	1	1
985	1	0	2	0	0	0	2	0	1	1	0	0	1	0	1	0	0	0	0	0	1	0	0	2	0	0	0	1	1	0	2	2	1	1	0	1	0	0	0	0	0	0	0	0	0	0	0	1	1
986	1	1	2	0	0	0	1	0	0	0	1	0	0	0	0	0	1	1	1	1	1	0	1	1	0	0	0	0	0	1	2	0	0	2	1	2	1	0	0	2	0	0	0	0	0	0	0	1	0
987	0	1	1	0	0	0	1	0	1	1	0	0	1	0	1	0	0	0	1	1	2	0	0	2	0	0	0	1	2	2	0	1	1	2	1	2	2	0	0	1	1	0	0	1	1	0	0	1	0
988	0	1	2	0	0	0	0	0	1	1	1	0	0	1	1	0	0	1	0	0	2	0	0	2	0	0	0	0	0	2	0	1	1	0	0	1	2	0	0	1	0	1	1	0	1	0	0	2	0
989	1	2	0	0	0	0	2	0	1	1	0	1	1	1	1	0	1	1	1	0	1	0	0	2	0	0	0	0	0	1	0	1	1	1	1	2	1	1	0	1	0	0	0	0	0	0	1	1	0
990	1	1	2	0	0	0	2	0	0	0	0	0	1	0	0	1	0	1	1	1	1	0	0	2	0	0	0	0	2	2	0	2	2	0	0	0	2	0	0	1	0	0	0	0	1	1	0	2	0
991	0	1	1	0	0	1	0	0	1	1	1	0	1	1	1	0	0	0	2	2	1	0	0	2	0	1	1	1	1	2	0	1	2	1	0	2	2	0	0	1	0	1	1	0	1	1	0	2	0
992	0	0	2	0	0	1	2	1	0	1	0	0	0	0	0	0	0	1	0	1	1	0	0	2	0	0	0	0	1	2	0	2	2	2	0	2	0	0	0	0	1	0	0	1	0	0	0	1	0
993	0	0	2	0	0	0	2	0	1	1	1	0	1	1	1	0	0	2	2	2	0	0	1	1	1	2	0	1	1	2	2	0	0	1	0	1	1	0	1	1	0	0	0	0	0	2	0	1	1
994	0	1	1	0	1	0	1	0	1	1	0	0	0	0	0	0	0	1	0	0	2	0	0	2	0	0	0	1	1	2	0	1	1	1	1	1	2	0	0	0	0	0	0	0	0	0	0	2	0
995	1	1	2	0	0	0	2	0	0	0	0	1	1	1	1	0	0	0	0	0	1	1	0	2	0	0	0	0	1	2	1	0	0	2	1	2	1	0	1	1	0	1	1	0	0	0	0	0	0
996	0	0	2	0	0	0	1	0	1	1	0	0	1	1	1	0	1	1	0	0	2	0	0	2	0	0	0	2	2	1	2	0	0	2	1	2	2	0	0	0	0	0	0	0	0	2	0	2	0
997	1	1	1	0	0	0	1	0	1	1	0	0	1	0	0	0	0	1	0	0	2	0	1	1	0	0	0	0	0	1	2	1	1	0	0	0	0	0	0	1	0	1	1	0	0	0	0	2	0
998	0	1	1	0	0	1	1	0	0	0	1	0	0	0	0	0	0	2	0	0	2	0	0	2	0	1	0	0	0	2	1	0	0	0	0	1	1	0	0	1	0	0	0	0	1	0	0	2	0
999	0	1	1	0	0	0	2	0	2	2	0	1	2	1	1	0	0	1	2	1	1	0	1	1	0	0	0	0	1	2	0	0	0	0	0	1	1	0	0	0	1	1	1	0	1	0	0	1	1
1000	0	1	1	0	0	0	1	1	0	1	1	0	1	0	0	1	0	0	1	1	1	0	0	2	0	0	0	1	1	2	2	2	1	1	0	1	1	0	1	1	0	1	0	0	1	0	0	2	0
[truncated: 252 more columns]
