# Supplementary material for: KNN-MDR: a learning approach for improving interactions mapping performances in genome wide association studies
Source: BMC Bioinformatics. 2017 Mar 21;18:184. doi: 10.1186/s12859-017-1599-7 (PMC5361736; doi:10.1186/s12859-017-1599-7)
Supplement: Supplementary file 6 — The data set(s) supporting the results of Table 4. (ZIP 7095 kb) [file 12859_2017_1599_MOESM6_ESM.zip › 100 simulations/S36/mkallsimul.dat]

1	0	0	0	1	0	1	1	2	1	1	1	0	1	1	0	0	1	1	2	2	1	0	2	2	0	1	1	1	2	1	0	1	1	0	0	1	1	0	1	0	0	0	1	1	1	0	0	2	0
2	1	0	0	0	0	1	2	0	2	0	0	0	0	0	0	0	2	0	0	0	2	0	2	2	0	1	0	0	1	1	0	1	1	1	0	1	1	0	0	1	0	1	0	1	1	0	0	2	0
3	0	0	1	1	0	2	2	1	2	0	0	0	2	1	0	1	1	0	0	0	2	0	2	2	0	1	1	2	1	1	0	2	2	1	0	1	1	1	0	1	0	0	0	1	0	0	0	1	1
4	1	0	0	0	0	0	1	1	1	0	1	0	0	0	0	0	1	1	0	0	1	0	2	2	0	1	0	2	2	1	1	1	1	0	0	1	2	0	0	2	0	0	0	2	0	0	0	1	1
5	1	0	0	0	0	1	2	0	2	0	0	1	2	2	0	0	1	0	0	0	2	0	1	1	0	0	1	1	0	1	1	0	1	2	1	2	2	0	1	1	1	0	0	1	0	1	1	1	0
6	1	0	0	1	1	2	2	1	2	0	0	0	0	0	0	0	2	0	1	1	2	1	1	1	0	0	2	2	0	2	0	2	2	0	0	1	2	0	0	1	0	0	0	2	1	1	0	0	2
7	1	1	0	0	1	2	1	2	1	0	1	0	0	0	0	0	1	1	0	0	1	1	1	2	0	1	1	1	1	1	0	1	0	0	0	1	2	0	0	1	0	0	0	1	0	0	0	1	0
8	0	1	0	0	1	1	2	1	1	1	0	0	0	0	0	0	1	1	1	1	1	1	2	2	0	1	1	1	0	1	0	2	2	0	0	1	2	0	0	1	0	0	1	2	0	1	0	1	1
9	1	1	0	0	0	1	2	2	1	0	0	1	2	1	1	0	1	0	1	0	1	0	1	2	0	1	0	1	2	0	0	2	2	0	0	0	1	0	1	1	0	0	1	2	0	1	0	2	0
10	1	0	1	0	0	1	2	2	1	0	0	0	1	0	0	0	2	0	1	1	2	0	1	1	1	2	1	1	0	1	0	0	1	2	0	2	2	0	0	2	0	1	0	1	0	0	0	2	0
11	0	0	0	1	0	2	1	1	1	1	1	0	1	0	0	0	0	0	1	1	2	0	2	2	0	1	2	2	0	2	0	0	1	0	0	2	1	0	1	2	1	0	0	1	0	0	0	1	1
12	1	0	0	1	0	2	1	1	1	0	1	0	1	0	0	1	1	1	1	1	1	1	0	1	1	0	2	2	1	2	1	0	1	1	0	2	1	0	2	0	0	1	1	2	0	2	0	2	0
13	1	0	0	1	0	2	2	2	2	0	0	1	1	0	1	0	2	1	1	0	2	2	0	1	1	1	1	1	1	1	0	1	2	1	1	1	1	0	1	1	0	0	2	2	1	1	0	1	0
14	1	0	0	0	0	0	1	2	1	0	1	0	1	0	0	0	0	1	0	0	2	0	2	2	0	1	1	1	1	1	0	1	1	2	1	2	1	0	1	0	0	1	1	1	1	1	1	1	0
15	1	0	0	1	0	1	2	1	2	0	0	0	0	0	0	0	2	2	0	1	2	0	2	2	0	0	2	2	0	2	0	1	1	0	0	0	1	0	0	2	0	1	1	2	1	0	1	0	0
16	1	0	0	0	0	2	1	1	1	1	0	0	0	0	0	0	2	1	0	0	2	1	1	1	1	0	2	2	2	1	1	2	2	1	1	2	2	0	0	2	0	0	0	2	0	2	0	1	0
17	1	0	0	0	0	0	2	2	1	0	0	0	0	0	0	0	1	1	2	2	1	0	2	2	0	0	2	2	0	1	1	2	2	1	0	1	2	0	2	1	0	0	0	1	0	1	0	1	0
18	1	0	0	0	0	0	2	1	1	0	0	0	0	0	0	0	1	1	0	0	2	0	2	2	0	1	2	2	0	2	1	1	1	1	0	2	2	0	0	2	0	0	1	2	2	1	0	1	1
19	1	0	1	0	1	2	1	1	1	0	0	0	0	0	0	0	1	1	0	0	2	1	2	2	0	2	1	2	1	1	1	2	2	2	0	2	1	0	0	2	0	0	0	1	0	0	1	1	0
20	1	0	0	0	0	0	1	1	1	0	1	0	2	0	0	1	2	1	1	1	1	0	2	2	0	0	2	2	0	1	0	2	2	2	0	1	1	0	0	2	0	0	0	1	0	0	0	2	0
21	0	0	0	1	0	2	1	2	1	0	1	1	1	1	0	0	1	0	1	1	1	0	2	2	0	1	1	1	1	2	0	2	2	2	1	2	1	1	0	1	0	0	0	2	0	0	0	0	0
22	0	0	0	0	0	0	0	2	0	1	1	0	0	0	0	0	0	0	2	1	2	1	2	2	0	0	1	1	1	1	0	1	1	1	1	2	0	0	1	0	0	0	0	2	0	0	0	2	0
23	0	0	1	0	0	1	2	1	0	0	0	0	1	2	0	0	2	1	1	0	2	0	2	2	0	2	0	2	1	1	0	2	2	0	0	1	1	0	0	1	0	0	1	1	1	0	0	0	0
24	1	0	0	1	0	1	2	0	2	0	0	1	2	1	0	0	0	0	1	1	2	0	2	2	0	1	1	0	2	0	0	2	2	1	0	1	2	0	0	2	0	2	1	2	1	0	0	2	0
25	0	0	0	0	0	2	2	1	2	0	0	0	1	0	0	0	2	1	0	0	1	0	2	2	0	0	1	1	2	1	0	2	2	0	0	1	2	0	0	2	1	0	0	2	0	0	0	0	0
26	0	0	0	1	1	2	2	1	2	0	0	0	1	0	0	0	2	0	0	0	2	0	2	2	0	2	1	0	2	0	0	1	1	1	0	1	2	0	0	2	0	0	0	2	0	0	0	1	0
27	0	0	1	0	1	2	2	2	1	0	0	0	0	1	0	0	1	0	0	0	1	0	0	1	0	0	2	2	0	2	1	2	2	0	0	1	1	0	1	1	0	0	0	2	0	0	1	1	0
28	0	0	0	1	0	1	2	0	2	0	0	1	1	1	0	0	2	1	0	1	2	0	2	2	0	0	0	1	2	0	0	0	1	2	1	2	1	0	1	2	1	0	1	1	1	0	1	1	0
29	1	0	0	0	0	0	2	1	1	0	0	0	1	1	0	0	1	1	1	1	0	0	2	2	0	2	1	1	1	1	0	1	1	1	0	1	1	1	0	1	0	1	1	1	1	1	0	0	0
30	1	0	0	1	0	2	2	0	1	0	1	0	0	0	0	0	0	0	1	1	2	0	1	1	1	2	2	2	0	1	1	0	2	1	0	2	1	0	1	2	1	1	1	1	1	0	0	2	0
31	1	0	1	0	0	0	2	2	1	0	0	0	1	0	0	1	1	1	0	0	2	0	2	2	0	2	1	0	2	0	0	1	2	1	1	2	2	0	0	2	0	0	1	1	1	0	0	0	1
32	0	0	0	0	0	0	1	1	1	0	0	0	0	0	0	0	0	0	2	2	0	1	2	2	0	1	1	2	1	1	1	1	1	2	1	1	1	1	0	0	0	2	2	2	1	1	0	2	0
33	0	0	0	1	0	1	1	1	1	0	1	0	1	1	0	0	2	1	1	0	2	0	2	2	0	1	2	2	1	1	1	1	1	1	0	2	1	1	0	1	0	1	1	1	1	0	0	0	1
34	1	1	0	0	0	1	0	2	1	0	0	1	1	1	0	0	0	0	1	1	2	0	2	2	0	2	2	2	1	1	0	1	2	0	0	1	2	0	0	2	0	1	1	1	0	0	0	1	0
35	0	0	0	1	0	1	2	2	1	0	1	0	1	0	0	0	2	1	0	0	2	1	2	2	0	2	1	1	1	1	1	1	2	2	0	2	1	0	0	2	0	0	0	0	0	0	0	1	0
36	1	0	0	0	0	2	1	1	2	0	0	0	0	0	0	0	1	1	1	0	1	0	1	2	0	1	1	0	2	0	0	1	1	2	1	2	1	0	1	1	0	0	1	1	1	0	0	2	0
37	0	0	0	0	0	0	2	0	2	0	0	1	1	0	1	0	0	0	1	1	2	1	2	2	0	2	2	2	0	1	1	2	2	0	0	1	1	1	0	1	0	0	0	0	0	0	0	1	0
38	1	0	0	0	0	0	2	2	1	0	0	0	0	0	0	0	1	1	1	1	2	0	0	0	0	0	1	1	2	1	0	1	1	1	0	1	2	0	0	2	1	0	0	2	0	0	0	1	1
39	0	0	0	1	0	2	2	2	2	0	1	2	2	1	1	0	0	0	1	1	2	0	2	2	0	1	1	2	2	1	1	1	1	0	0	1	1	0	0	1	0	1	1	2	1	0	0	1	0
40	0	0	1	2	0	2	1	2	1	0	1	0	0	0	0	0	0	0	0	1	2	0	1	1	0	1	2	2	0	2	1	0	1	2	0	2	1	0	0	1	0	0	0	2	0	0	0	1	0
41	1	0	2	0	0	0	2	1	2	0	0	0	0	0	0	0	2	0	1	1	2	0	2	2	0	1	1	2	1	1	0	2	2	2	0	2	1	0	0	1	0	0	1	2	1	0	0	0	1
42	0	0	0	0	0	0	2	2	1	0	1	0	0	0	0	0	2	0	0	0	2	0	1	1	0	1	2	2	2	1	1	1	1	2	0	2	1	0	1	2	1	0	1	2	1	0	0	1	1
43	1	0	2	0	0	0	2	2	0	0	0	0	0	0	0	0	1	1	1	1	1	1	2	2	0	0	0	2	2	0	0	0	0	2	2	2	1	0	0	2	0	1	1	1	1	0	0	1	0
44	1	0	0	0	0	0	1	1	1	0	1	0	0	0	0	0	0	0	1	1	1	0	2	2	0	0	2	2	0	2	0	0	0	2	0	2	2	0	0	1	0	0	0	2	0	0	0	1	1
45	0	0	0	0	0	2	2	2	2	0	0	0	0	0	0	0	1	0	0	0	2	0	1	1	1	2	1	2	1	1	0	2	2	1	1	1	2	0	0	2	0	1	0	1	2	1	0	1	0
46	0	0	0	0	2	2	2	0	2	0	0	0	1	0	0	0	0	0	0	1	1	0	0	0	0	0	1	2	2	1	0	1	1	0	0	1	1	0	1	2	1	0	0	1	0	0	0	2	0
47	1	0	1	1	1	2	2	0	2	0	1	0	0	0	0	0	1	1	1	1	1	1	1	1	1	0	1	1	1	1	0	1	1	1	0	2	2	0	0	2	0	0	0	1	1	0	0	1	1
48	1	0	0	0	0	1	2	1	2	0	0	0	0	0	0	0	0	0	0	0	2	0	1	1	0	2	1	1	0	1	0	1	1	0	0	0	1	0	1	1	0	1	1	2	1	0	0	2	0
49	0	0	0	0	0	0	2	2	1	0	0	0	0	0	0	0	1	0	1	1	1	0	1	1	0	1	1	2	1	1	0	1	1	0	0	1	0	0	1	0	0	0	0	2	0	0	0	1	0
50	1	0	0	1	0	1	2	1	1	0	0	0	1	0	0	0	2	2	2	2	2	1	0	0	1	0	2	2	0	2	0	1	1	0	0	0	1	0	0	1	0	0	0	1	0	0	0	2	0
51	0	0	0	0	0	1	2	1	1	0	0	0	0	0	0	0	1	1	1	1	1	0	1	2	0	1	1	2	0	2	0	1	1	2	1	2	1	0	1	2	2	0	0	0	0	0	0	1	0
52	0	0	0	1	0	1	2	1	1	0	1	0	1	0	0	0	2	1	1	0	2	0	2	2	0	2	1	1	1	1	0	0	0	1	0	2	0	0	1	0	0	0	1	2	1	1	0	1	1
53	1	0	0	0	0	2	1	2	0	0	1	1	1	1	0	0	2	1	1	1	1	1	2	2	0	2	2	2	1	1	2	1	1	1	0	2	2	0	2	0	0	1	1	2	1	0	0	2	0
54	1	0	0	1	0	1	1	0	2	0	0	0	2	0	1	1	2	0	0	0	2	0	2	2	0	2	2	2	0	2	1	2	2	1	0	1	1	0	2	0	1	0	0	0	0	0	0	2	0
55	0	0	0	1	0	1	2	1	2	0	0	0	1	0	0	0	2	2	1	1	2	0	2	2	0	1	1	2	1	1	0	1	2	1	0	2	2	0	1	0	0	0	0	1	0	0	0	2	0
56	0	0	0	1	0	1	1	1	1	0	0	0	0	0	0	0	1	1	1	1	1	0	2	2	0	2	1	2	0	1	0	2	2	0	0	1	1	0	1	1	0	0	0	1	0	0	0	1	1
57	1	0	0	0	1	1	2	1	2	0	1	0	0	0	0	0	1	0	0	0	2	1	2	2	0	0	0	2	1	0	1	2	2	0	0	1	1	0	0	1	0	0	1	1	1	0	0	1	0
58	1	0	0	0	0	1	1	1	1	0	1	0	0	0	0	0	1	0	1	1	2	0	1	1	0	0	2	1	1	0	0	2	2	2	0	1	2	0	1	0	0	0	1	2	1	0	0	1	0
59	1	0	0	0	0	0	1	1	0	1	2	1	2	2	0	0	2	1	0	0	2	1	2	2	0	0	1	2	1	1	0	2	2	2	1	2	1	1	0	0	0	1	1	2	0	2	0	2	0
60	0	0	0	0	0	0	1	1	1	0	1	1	2	1	0	1	0	0	1	1	2	1	0	1	0	1	2	2	1	0	1	0	0	1	1	2	1	0	1	1	0	0	0	2	0	0	0	1	0
61	1	0	0	0	0	0	1	2	1	0	1	0	0	0	0	0	2	1	0	0	2	0	2	2	0	0	2	2	0	2	0	1	1	0	0	1	1	1	0	1	0	0	0	1	0	1	0	2	0
62	1	0	0	0	0	1	2	2	1	0	0	0	1	0	0	1	0	0	0	0	1	0	2	2	0	1	1	2	0	1	1	1	1	1	0	2	1	1	0	1	0	0	0	2	1	1	0	2	0
63	0	0	0	1	1	2	2	1	1	0	0	0	1	0	0	0	0	0	0	0	0	0	2	2	0	0	2	2	1	2	0	1	2	1	1	1	1	0	0	2	0	0	0	2	0	0	0	2	0
64	1	0	0	0	0	1	1	2	0	0	1	0	0	0	0	1	0	0	0	0	2	0	1	1	0	1	2	2	0	1	1	2	2	2	0	2	2	1	0	0	0	0	2	2	0	2	0	2	0
65	1	0	0	0	0	1	0	1	1	1	1	0	0	0	0	0	0	0	0	1	2	0	2	2	0	1	1	2	0	2	0	1	1	2	0	2	2	0	0	2	1	1	1	2	0	0	0	0	0
66	0	0	0	1	1	2	2	2	2	0	0	0	2	0	0	1	1	0	0	0	2	0	1	1	0	0	1	1	1	2	0	2	2	0	0	2	1	1	0	1	0	1	0	0	1	0	1	1	0
67	1	0	1	0	0	1	1	1	1	0	0	0	1	0	0	0	0	0	0	0	2	1	1	1	1	0	2	2	1	1	1	1	1	2	1	2	2	1	0	0	0	1	1	1	1	0	0	1	0
68	0	0	0	1	0	1	2	2	0	0	0	0	0	0	0	0	1	1	1	0	0	1	2	2	0	1	1	1	1	1	0	1	2	1	0	2	2	0	0	2	0	1	1	1	1	0	0	1	0
69	1	1	0	0	1	1	2	1	2	0	0	1	2	1	0	1	2	0	1	1	2	0	2	2	0	2	2	2	0	2	0	2	2	0	0	1	1	0	1	1	0	0	1	2	0	1	1	1	0
70	1	0	0	0	0	0	1	2	1	1	1	1	1	1	0	0	0	0	2	1	2	0	2	2	0	1	1	2	1	1	1	1	1	0	0	1	1	0	1	1	0	1	1	1	1	1	0	2	0
71	1	0	0	1	0	2	1	1	1	1	0	0	1	1	0	0	1	1	2	2	1	2	2	2	0	0	1	1	0	1	0	1	2	1	0	1	1	0	0	0	0	0	0	2	0	0	0	1	0
72	0	1	1	1	0	1	2	1	2	0	0	0	0	0	0	0	1	0	1	1	1	0	2	2	0	1	2	2	0	2	0	1	2	2	0	2	0	0	2	0	0	0	1	2	1	2	0	2	0
73	0	0	0	1	0	2	2	1	1	0	0	0	0	0	0	0	1	0	2	2	1	1	2	2	0	0	0	2	2	0	0	1	1	2	1	2	0	0	1	0	0	0	1	1	0	0	0	1	0
74	0	1	0	0	1	1	2	2	1	1	0	0	0	0	0	0	1	0	1	1	1	0	2	1	1	1	2	2	0	1	0	1	2	1	0	2	0	0	1	0	0	1	2	2	1	1	0	1	0
75	1	0	0	0	0	1	2	1	1	0	1	0	0	0	0	0	1	0	1	1	2	0	2	2	0	0	0	1	2	0	0	0	0	2	1	2	1	0	1	1	0	0	2	2	1	1	0	2	0
76	0	0	0	1	1	2	1	1	1	0	1	0	1	0	0	1	2	2	1	1	2	0	2	2	0	1	0	1	1	1	0	0	0	2	0	2	2	0	1	1	0	1	1	2	2	2	0	1	0
77	1	0	1	0	1	2	1	1	1	0	1	1	2	1	0	0	1	1	2	1	2	1	2	2	0	1	1	2	1	1	0	1	1	2	2	2	2	0	0	2	1	0	1	1	0	0	0	1	0
78	1	0	1	1	0	1	2	2	1	0	0	0	0	0	0	0	0	0	0	0	1	0	2	2	0	1	1	2	1	1	0	0	0	2	0	2	1	0	1	2	1	0	0	1	0	1	0	1	1
79	1	0	0	0	0	0	1	2	0	0	1	0	1	0	0	1	1	1	2	2	1	0	2	2	0	1	2	2	0	2	1	2	2	0	0	1	0	0	1	1	0	0	0	2	1	1	0	1	1
80	0	0	0	0	1	1	2	1	2	0	0	2	2	2	0	0	1	1	1	1	1	1	2	2	0	1	1	1	2	0	1	1	1	1	0	2	2	0	0	1	0	1	0	1	0	1	0	2	0
81	1	0	0	0	1	2	1	1	1	0	1	0	0	0	0	0	2	2	0	0	1	1	2	2	0	0	2	2	1	1	2	1	1	2	1	2	2	0	0	2	0	1	1	2	0	0	0	2	0
82	0	0	0	0	0	1	1	1	0	1	2	0	1	0	0	1	0	0	0	0	0	1	1	2	0	2	2	2	1	1	1	1	1	0	0	1	1	0	0	1	0	1	2	2	1	1	0	1	0
83	1	0	0	0	0	0	2	1	2	0	0	1	1	1	0	0	2	2	0	0	1	0	1	2	0	1	1	2	1	1	0	0	1	2	0	2	1	0	1	1	0	1	1	2	1	0	0	2	0
84	0	1	0	0	0	1	1	2	1	0	1	1	1	1	0	0	1	0	1	2	1	0	2	2	0	2	1	1	0	1	1	0	0	2	0	2	1	1	0	1	1	0	0	1	1	0	0	1	1
85	1	0	0	1	1	2	2	2	1	0	0	1	1	1	0	0	1	1	1	1	1	1	0	1	0	0	2	2	0	2	1	1	2	1	0	1	2	0	0	2	0	0	1	2	1	0	0	1	0
86	0	0	0	1	1	2	1	1	1	1	2	0	0	0	0	0	1	2	0	0	2	1	2	2	0	0	1	1	0	1	0	0	0	2	1	2	1	0	0	2	0	0	1	2	2	0	0	2	0
87	1	0	1	2	0	2	2	0	2	0	0	0	0	0	0	0	2	1	2	2	1	0	2	2	0	2	1	1	1	1	0	2	2	0	0	1	1	1	0	1	0	0	2	2	1	0	0	1	1
88	0	0	0	0	0	1	2	2	2	0	0	1	2	1	0	0	1	1	0	1	2	1	2	2	0	1	1	2	2	1	1	1	1	0	0	0	1	0	0	1	0	0	0	1	0	1	0	2	0
89	1	0	1	1	0	2	2	0	2	0	0	1	2	2	0	0	1	1	0	0	2	0	2	2	0	1	2	2	1	2	0	1	1	2	1	2	1	0	0	2	1	0	0	1	0	0	0	0	2
90	0	0	0	1	0	1	2	2	2	0	1	0	0	0	0	0	1	1	0	0	2	0	2	2	0	1	0	1	0	1	0	0	0	2	0	2	1	0	2	0	0	0	0	1	0	0	0	2	0
91	1	0	0	1	0	1	2	2	1	0	0	0	0	0	0	0	0	0	0	0	1	0	2	2	0	0	1	1	1	1	1	1	1	2	0	1	2	0	0	2	0	1	0	1	1	0	1	0	1
92	1	1	0	0	1	2	2	2	2	0	0	1	1	1	0	0	2	1	0	0	1	0	2	2	0	2	0	2	0	1	0	2	2	0	0	1	1	0	0	1	0	0	0	1	0	0	0	1	1
93	0	0	0	0	2	2	2	1	2	0	0	0	0	0	0	0	1	2	0	0	2	0	2	2	0	1	2	2	0	2	0	0	0	2	1	2	1	0	1	1	0	1	1	2	1	2	0	1	1
94	1	0	0	0	0	0	2	1	2	0	0	0	0	0	0	0	1	1	2	2	1	1	1	1	1	2	0	1	1	1	0	2	2	2	0	2	1	0	0	1	0	0	0	2	0	0	0	2	0
95	0	1	0	0	0	1	1	1	1	1	0	1	1	1	0	0	1	1	0	0	2	1	2	2	0	0	1	2	1	1	1	0	0	1	0	2	2	0	1	1	0	1	0	1	0	1	0	1	0
96	0	0	0	0	0	0	1	2	1	0	1	1	2	1	0	0	2	2	1	1	2	1	2	2	0	1	1	1	1	2	0	1	0	2	1	2	1	0	2	0	0	0	0	1	0	0	0	1	1
97	1	0	0	0	0	1	1	1	2	0	0	1	2	2	0	0	1	0	0	0	2	0	1	1	0	2	2	2	0	1	1	1	1	2	1	2	2	0	1	1	1	1	1	1	1	2	0	1	0
98	1	1	0	0	0	1	2	0	2	0	0	0	0	0	0	0	1	2	1	1	2	0	1	1	0	0	2	2	0	2	1	1	1	1	0	1	0	0	1	0	0	0	0	2	0	0	0	1	0
99	0	0	0	1	0	1	1	2	0	0	1	0	0	0	0	0	2	0	1	0	2	1	1	1	1	1	2	2	1	1	0	1	1	1	0	1	1	0	0	0	0	0	0	2	0	0	0	1	1
100	1	1	0	0	0	1	2	2	1	1	0	0	2	1	0	0	1	0	0	0	2	1	1	1	0	0	1	1	1	2	0	1	1	2	1	2	1	0	0	2	0	0	1	2	1	0	0	1	1
101	0	1	0	0	0	1	1	1	1	0	0	0	0	0	0	0	1	1	0	0	2	1	1	2	0	1	1	1	1	2	0	0	0	2	0	2	2	0	1	2	1	0	0	1	0	1	0	1	0
102	1	0	0	1	0	1	2	0	2	0	0	0	2	1	0	0	2	0	1	1	1	1	2	2	0	0	2	2	0	1	1	0	1	0	0	2	1	0	1	1	0	1	1	2	1	1	0	1	1
103	1	0	0	1	0	2	2	1	2	0	0	1	1	1	0	0	2	1	0	0	2	0	2	2	0	0	1	1	2	1	0	1	2	1	1	2	2	0	0	2	0	0	0	1	0	0	0	2	0
104	0	0	0	1	0	2	1	1	1	0	0	0	0	0	0	0	1	0	1	0	2	1	2	2	0	2	2	2	0	1	1	1	1	1	1	1	1	0	0	1	0	1	0	0	2	1	0	2	0
105	1	0	0	0	0	1	1	1	0	1	1	0	0	0	0	0	2	2	0	0	1	1	1	1	1	1	1	1	2	1	0	1	2	2	0	2	2	0	0	2	0	0	0	2	0	0	1	1	0
106	0	0	0	1	0	2	2	2	1	0	0	1	2	1	0	1	0	0	0	0	1	0	2	2	0	2	0	2	1	0	1	0	0	1	1	2	1	0	0	1	0	0	0	2	1	0	0	2	0
107	1	0	0	1	0	1	2	1	2	0	0	0	0	0	0	0	2	2	1	1	2	1	1	1	1	2	1	1	1	1	1	2	2	1	1	2	2	0	2	0	0	1	1	1	1	0	0	2	0
108	1	1	0	0	0	0	2	1	2	0	0	0	1	0	0	0	1	1	0	0	2	0	2	2	0	1	1	2	1	1	1	2	2	1	0	2	0	1	1	0	0	1	1	1	1	1	0	0	2
109	0	0	1	0	0	1	2	0	2	0	0	0	1	0	0	1	1	1	2	2	1	0	2	2	0	1	2	2	0	2	1	2	2	2	0	2	2	0	1	1	0	0	1	2	0	0	0	2	0
110	0	0	0	0	0	0	1	2	1	0	1	1	1	1	0	0	1	0	0	0	1	0	2	2	0	0	2	2	0	2	1	2	2	0	0	1	2	0	1	1	0	0	1	2	1	0	0	1	0
111	0	0	0	0	0	0	2	1	2	0	0	0	0	0	0	0	0	0	1	1	1	1	0	0	1	1	0	2	1	0	1	1	1	2	1	2	2	0	1	0	0	0	0	1	1	0	0	0	2
112	0	0	0	1	0	2	2	1	2	0	0	1	2	1	0	0	1	0	1	1	1	0	2	2	0	1	2	2	1	1	2	1	2	1	0	2	0	0	2	1	1	0	2	2	0	2	0	1	0
113	1	0	1	1	0	2	1	1	2	0	0	0	1	0	0	0	1	1	1	1	1	1	2	2	0	1	2	2	0	2	1	1	1	1	0	1	1	1	0	0	0	0	0	1	0	0	0	2	0
114	0	0	1	0	0	2	1	0	2	0	0	0	1	0	0	0	1	0	1	1	2	0	2	2	0	2	0	1	0	0	1	0	2	1	0	2	2	0	2	0	0	0	0	2	0	1	0	2	0
115	1	0	0	0	0	0	2	0	2	0	0	0	0	0	0	0	2	1	0	1	2	0	2	2	0	1	2	2	1	2	0	2	2	1	1	2	1	0	0	2	1	1	1	2	2	0	0	2	0
116	0	0	0	0	0	0	1	2	1	0	1	0	2	0	0	1	1	0	1	1	2	0	2	2	0	1	2	2	0	2	0	1	1	1	0	2	2	0	1	1	0	0	0	2	0	0	0	2	0
117	0	1	0	0	0	1	2	2	1	0	0	0	0	0	0	0	2	1	1	1	1	0	2	2	0	1	2	2	0	0	0	0	1	1	0	2	1	1	0	1	0	0	1	1	0	0	0	1	0
118	0	0	0	1	0	1	1	1	1	0	0	1	1	1	0	0	1	1	2	1	2	0	2	2	0	1	2	2	1	2	0	2	2	0	0	2	2	0	0	2	0	1	1	1	1	2	0	1	0
119	0	0	0	0	0	2	0	2	0	0	2	1	1	1	0	0	1	0	1	1	2	0	2	2	0	0	2	2	0	2	0	2	2	1	1	1	1	0	1	0	0	1	0	1	1	0	0	0	1
120	1	0	0	0	0	0	2	1	2	0	0	0	0	0	0	0	1	1	0	1	2	1	2	2	0	0	2	2	1	1	2	1	2	2	0	2	1	0	0	1	0	0	0	0	0	0	0	2	0
121	1	0	0	0	0	1	1	2	0	0	1	0	0	0	0	0	1	0	0	0	2	0	1	1	1	1	2	0	1	0	0	2	2	0	0	2	1	0	2	0	0	1	1	2	1	0	0	1	1
122	1	0	0	0	0	0	2	2	1	0	1	0	0	0	0	0	1	1	2	2	1	0	2	2	0	1	2	2	1	2	1	1	0	0	0	2	2	0	0	1	0	0	0	2	0	0	1	1	0
123	0	0	0	1	0	1	2	2	2	0	0	0	0	0	0	0	1	1	1	0	2	1	1	1	1	2	1	1	1	1	0	2	2	1	0	2	1	0	0	1	0	1	1	2	0	2	0	1	0
124	0	0	0	1	1	2	2	1	2	0	0	1	0	0	0	0	2	2	0	0	1	0	2	2	0	2	2	2	1	1	1	2	2	0	0	2	1	1	0	1	1	0	0	0	2	1	0	2	0
125	1	0	0	1	0	1	1	2	1	0	1	1	1	1	0	0	0	0	2	1	0	0	2	2	0	1	2	1	1	0	0	1	1	0	0	1	1	0	0	0	0	1	1	2	1	0	0	1	0
126	0	0	0	0	0	1	1	2	1	0	1	0	1	1	0	0	1	1	1	1	1	0	2	2	0	0	2	2	0	2	0	1	1	1	1	1	2	0	0	2	0	1	0	0	1	1	0	2	0
127	1	0	0	0	1	1	2	1	2	0	0	1	1	1	0	0	1	0	0	0	2	0	2	2	0	1	0	1	1	1	0	0	0	2	1	1	1	0	0	0	0	0	0	1	1	1	0	2	0
128	0	0	0	0	1	1	2	2	2	0	0	1	1	1	0	0	2	1	1	0	2	1	2	2	0	1	1	1	1	1	0	1	1	2	0	2	1	0	0	2	0	0	0	2	0	1	0	1	0
129	1	0	0	0	1	2	2	2	1	0	0	0	0	0	0	0	1	1	0	0	2	1	2	2	0	2	2	2	1	2	0	0	1	2	0	2	2	0	0	2	0	1	0	0	1	1	0	1	0
130	0	1	1	0	0	1	1	1	1	1	1	0	1	0	0	0	1	1	1	1	1	1	2	2	0	2	2	2	0	1	1	1	2	1	0	2	1	1	0	1	0	0	0	1	1	0	0	1	0
131	0	1	0	0	0	1	2	1	0	0	0	1	1	1	0	0	1	0	1	1	1	1	1	1	0	0	2	2	1	1	1	2	2	0	0	1	2	0	0	2	0	0	2	2	1	1	0	2	0
132	1	0	0	0	0	0	2	1	2	0	0	0	1	0	0	0	1	1	1	1	2	0	2	2	0	1	2	2	1	2	0	1	1	0	0	1	0	1	1	0	0	1	1	2	1	0	0	1	1
133	1	0	0	0	0	0	2	2	1	0	0	0	1	0	0	0	0	0	0	1	1	1	2	2	0	0	0	2	2	0	0	1	1	1	0	2	0	0	1	0	0	0	0	1	0	0	0	1	0
134	1	0	0	1	0	1	2	2	1	0	1	1	1	1	0	0	1	1	2	2	1	1	2	2	0	0	1	1	1	1	0	1	1	1	0	2	1	0	1	1	0	0	0	0	0	0	0	0	0
135	0	0	0	0	0	1	1	1	1	1	2	0	2	0	0	1	1	1	0	0	2	0	2	2	0	0	2	2	2	2	0	1	2	0	0	2	0	1	0	0	0	2	1	2	1	0	0	2	0
136	1	0	0	0	0	0	2	1	2	0	0	0	1	0	0	1	1	1	1	1	2	1	1	1	1	1	1	1	0	1	1	0	1	2	0	2	1	0	2	0	0	1	1	1	2	0	1	0	0
137	0	0	0	0	0	1	1	2	1	0	1	2	2	2	0	0	1	1	0	1	1	0	2	2	0	1	1	1	1	1	1	2	2	2	0	2	1	0	1	1	0	2	2	2	1	1	0	0	0
138	1	0	0	0	0	0	2	2	1	0	0	0	0	0	0	0	1	1	1	1	1	1	1	1	1	1	1	2	0	2	1	0	0	2	0	2	1	0	2	0	0	0	1	2	1	1	0	1	0
139	0	0	0	0	0	0	2	2	1	0	0	0	2	0	1	1	1	0	1	2	1	0	1	1	0	1	1	2	1	1	1	1	1	1	0	2	1	0	1	1	0	1	1	1	0	0	0	1	1
140	1	0	0	0	1	1	2	0	2	0	0	0	0	0	0	0	0	0	0	0	0	0	2	2	0	1	1	1	1	1	0	1	1	1	1	1	2	0	1	1	0	1	1	2	0	2	1	0	1
141	1	0	0	1	0	2	2	2	0	0	0	1	0	0	0	0	0	0	1	1	1	1	2	2	0	0	1	0	1	0	0	0	0	2	1	2	2	0	0	1	0	0	2	2	1	0	0	0	0
142	1	0	0	0	0	0	2	0	2	0	0	0	2	1	0	0	2	1	0	0	2	1	1	1	0	0	1	1	0	1	0	1	2	1	0	2	2	0	0	1	0	0	0	1	0	0	0	0	0
143	1	0	0	1	0	2	2	1	2	0	0	0	1	0	1	0	1	1	0	0	1	0	2	2	0	1	1	1	1	1	0	0	0	2	0	1	2	0	0	2	0	0	2	2	0	0	1	2	0
144	0	0	0	1	0	2	1	1	1	0	0	1	1	1	0	0	0	0	1	1	1	0	2	2	0	1	2	2	0	2	0	1	2	2	0	2	1	0	2	0	0	0	0	2	0	0	0	2	0
145	0	0	0	0	0	0	1	1	1	0	1	0	1	0	0	1	1	0	0	0	2	0	2	2	0	1	1	2	2	1	2	0	2	1	0	2	1	1	0	1	0	0	1	2	1	0	0	1	1
146	0	0	0	0	0	1	1	0	2	0	0	0	0	0	0	0	1	1	1	0	1	0	2	2	0	1	1	1	1	1	1	1	1	2	1	1	1	0	0	0	0	0	0	1	0	0	0	0	0
147	1	0	0	0	0	0	1	1	1	1	1	0	0	0	0	0	1	1	1	1	1	0	2	2	0	1	0	1	0	1	0	0	1	1	1	2	2	0	2	0	1	1	1	2	1	0	0	1	1
148	0	0	0	0	0	0	1	1	0	1	2	0	1	0	0	1	1	1	0	1	2	0	2	2	0	1	1	2	1	1	0	1	1	1	0	1	2	0	0	1	0	0	1	2	1	0	0	1	0
149	0	0	0	0	0	0	2	2	2	0	0	0	1	0	0	0	1	1	1	1	0	0	2	2	0	1	1	2	1	1	0	1	1	1	0	2	1	0	1	2	1	1	1	1	1	1	0	2	0
150	0	0	0	0	1	2	2	2	0	0	0	1	1	1	0	0	0	0	0	0	1	1	2	2	0	0	2	2	0	2	0	2	2	0	0	1	0	0	2	0	1	0	0	1	0	0	0	0	1
151	1	0	0	0	0	1	2	1	2	0	0	0	0	0	0	0	0	0	0	0	2	1	2	2	0	0	2	2	1	1	1	2	2	1	0	1	1	0	1	1	0	0	0	2	0	1	0	2	0
152	0	0	0	0	0	2	1	2	1	0	1	1	1	1	0	0	0	0	1	1	0	1	0	1	1	1	1	2	1	1	0	1	1	2	1	2	2	0	2	0	0	0	1	2	0	1	0	2	0
153	0	0	0	0	2	2	2	1	2	0	0	0	0	0	0	0	0	0	0	0	0	0	2	2	0	0	2	2	0	2	1	0	1	1	1	2	0	1	1	0	0	0	1	2	0	0	0	1	0
154	1	0	0	0	0	2	2	1	1	0	0	1	2	1	0	1	1	1	0	0	2	0	2	2	0	1	2	2	0	2	0	2	2	2	0	1	2	0	0	2	0	1	1	2	1	1	0	1	1
155	0	0	0	0	0	1	2	1	1	0	0	0	1	0	0	1	2	2	0	0	1	1	1	1	1	1	2	2	0	1	1	0	1	2	0	2	1	0	1	1	0	1	0	1	1	0	0	2	0
156	0	0	0	0	0	1	2	2	1	0	0	1	2	2	0	0	2	1	0	0	1	1	2	2	0	2	1	1	1	1	0	1	1	1	0	2	2	0	1	1	0	0	0	0	0	1	0	0	1
157	0	0	0	0	1	1	1	2	0	0	1	1	0	0	0	0	1	1	0	1	1	0	2	2	0	0	1	2	0	2	1	1	2	2	0	2	1	2	0	1	1	1	1	1	1	0	0	1	1
158	0	0	0	0	0	1	2	0	2	0	1	0	1	0	0	0	0	0	1	1	2	0	2	2	0	1	2	2	0	2	0	2	2	2	1	2	1	1	1	0	0	1	1	1	1	0	0	2	0
159	1	1	1	1	0	1	1	1	1	1	0	0	0	0	0	0	1	0	0	0	1	0	2	2	0	1	0	1	2	0	0	1	1	1	0	2	1	1	0	0	0	0	1	2	0	0	0	1	1
160	0	0	0	0	0	0	2	2	2	0	0	1	1	1	0	0	1	0	1	1	1	1	2	2	0	1	1	2	1	1	0	1	1	2	1	2	1	0	0	1	0	1	1	1	1	0	0	1	0
161	1	0	0	0	0	0	2	1	2	0	0	1	2	1	0	1	0	0	1	1	2	1	0	1	1	1	2	2	1	2	0	2	2	0	0	2	1	0	0	1	0	1	1	1	1	0	0	1	0
162	1	0	1	0	1	1	2	1	2	0	0	0	1	0	0	0	1	0	0	0	1	1	1	1	0	0	0	0	1	1	0	1	1	1	0	1	2	0	2	0	1	1	1	2	1	0	0	1	0
163	1	0	0	1	0	1	1	2	2	0	0	0	1	0	0	0	1	0	0	0	1	0	2	2	0	2	2	2	0	1	0	1	1	2	0	2	1	0	0	1	0	0	0	1	0	1	0	2	0
164	0	0	1	0	0	1	1	1	1	0	1	1	1	1	0	0	2	1	2	1	1	0	2	2	0	0	2	2	0	2	1	1	1	0	0	1	1	0	1	1	0	1	2	2	1	1	0	1	0
165	0	0	0	0	1	2	2	0	2	0	0	0	1	1	0	0	1	0	0	0	1	0	1	1	0	0	0	1	0	0	0	2	2	1	1	2	1	0	0	1	0	1	1	2	1	0	1	0	0
166	1	1	0	0	0	1	2	1	2	0	0	0	0	0	0	0	0	0	0	0	0	1	0	1	1	1	2	2	0	2	0	1	2	2	0	2	2	1	0	1	0	0	0	1	0	0	0	2	0
167	1	0	0	0	0	0	2	2	2	0	0	0	1	0	0	1	1	1	0	0	2	0	2	2	0	0	2	2	1	1	0	1	1	1	0	2	1	0	0	2	0	0	0	0	2	1	0	2	0
168	1	0	0	0	0	1	2	1	2	0	0	1	2	1	0	0	0	0	0	0	2	1	1	1	1	1	1	1	1	1	0	1	1	0	0	0	1	0	1	1	0	0	0	2	0	1	0	1	1
169	0	0	1	0	0	1	1	1	1	0	0	1	2	1	0	0	1	0	0	1	1	1	2	2	0	1	1	2	0	2	0	1	1	1	0	1	2	0	1	1	0	0	0	1	0	0	0	1	1
170	1	0	1	1	0	1	2	0	2	0	0	1	1	0	1	0	1	0	1	1	1	1	1	1	0	1	1	2	1	1	0	2	2	0	0	1	1	1	0	1	0	0	0	0	1	0	0	2	0
171	1	0	0	1	0	2	1	1	1	0	0	0	2	1	0	0	2	1	0	0	1	1	2	2	0	1	0	2	1	1	0	0	1	2	0	2	1	0	0	0	0	1	1	2	1	0	0	2	0
172	1	0	0	0	1	2	2	2	1	0	0	0	0	0	0	0	2	1	0	0	2	1	2	2	0	1	1	2	1	1	0	1	1	0	0	1	1	0	1	1	0	0	0	2	1	0	0	1	0
173	0	0	0	1	0	1	2	1	1	0	0	0	0	1	0	0	2	2	0	1	2	0	1	1	0	0	2	2	0	1	0	1	1	2	1	2	2	0	2	0	0	0	0	1	0	1	0	2	0
174	1	0	0	0	0	1	1	2	1	0	1	0	1	0	0	1	2	2	0	0	1	1	2	2	0	0	2	2	0	2	0	0	1	2	1	2	2	0	0	2	0	0	0	2	0	0	0	2	0
175	1	0	0	1	1	2	1	2	1	0	1	0	0	0	0	0	2	0	0	0	2	0	1	1	0	1	2	2	0	1	1	1	1	1	0	0	0	1	0	0	0	0	0	1	0	0	0	1	1
176	1	0	0	0	0	2	1	1	1	0	1	1	1	1	0	0	1	1	1	1	1	0	2	2	0	1	1	2	1	1	0	1	1	1	0	2	1	0	0	1	0	1	2	2	0	0	0	1	1
177	1	0	0	0	0	0	2	1	2	0	0	1	1	1	0	0	1	1	0	0	2	1	1	2	0	0	1	1	1	1	0	2	2	0	0	2	2	0	0	1	0	0	1	2	1	1	0	1	0
178	1	0	0	1	0	2	1	2	0	0	1	1	1	1	0	0	1	0	1	1	2	1	2	2	0	0	0	1	1	1	0	1	1	2	0	2	2	0	0	1	0	0	0	1	1	0	0	2	0
179	1	0	1	0	1	2	2	2	2	0	0	0	0	0	0	0	1	1	1	1	2	0	2	2	0	1	1	2	0	1	1	0	0	1	0	2	2	0	0	2	0	0	0	2	0	0	0	1	0
180	1	0	0	0	0	1	2	1	1	0	0	0	1	0	0	1	0	0	2	2	0	0	2	2	0	1	1	1	0	1	1	2	2	2	0	2	2	0	0	2	1	1	1	2	1	0	1	1	0
181	1	0	0	0	0	2	2	1	2	0	0	1	1	1	0	0	1	1	1	1	2	0	2	2	0	2	2	2	0	2	1	0	0	1	0	2	1	0	2	0	0	0	1	2	1	0	0	0	0
182	1	0	0	0	0	1	1	2	0	0	1	0	1	0	0	0	1	0	1	1	1	1	0	1	1	1	2	2	0	1	1	1	1	1	1	1	0	0	0	1	0	0	0	2	1	1	0	2	0
183	1	0	1	1	0	1	1	2	1	0	1	0	1	1	0	0	0	0	0	0	2	1	2	2	0	1	2	2	0	0	0	0	0	1	0	2	1	0	1	2	1	0	0	2	0	2	0	1	0
184	1	0	0	0	0	1	2	2	1	0	0	1	1	1	0	0	1	0	1	1	1	0	2	2	0	1	2	2	1	2	0	1	1	0	0	1	2	0	0	2	0	0	0	1	0	0	0	2	0
185	0	0	0	0	0	2	2	1	2	0	0	1	1	1	0	0	0	0	0	0	2	0	1	2	0	1	1	1	0	1	0	1	1	1	0	0	1	0	1	1	0	0	1	2	2	0	0	1	1
186	0	0	0	1	0	1	2	0	2	0	0	0	2	1	0	0	1	1	0	0	2	0	2	2	0	2	1	1	0	1	1	1	1	0	0	1	0	0	2	1	1	0	0	2	0	0	0	1	1
187	1	0	0	1	0	2	1	0	2	0	0	1	1	1	0	0	2	1	0	0	1	0	2	2	0	2	1	1	1	1	0	1	1	0	0	1	0	1	1	0	0	0	0	1	0	0	0	1	0
188	1	0	0	0	0	0	1	2	0	0	1	1	2	2	0	0	1	1	0	0	2	0	2	2	0	1	1	2	0	1	0	1	2	2	1	2	1	0	1	1	0	0	1	2	0	0	0	2	0
189	1	0	0	0	1	1	2	1	2	0	0	0	1	1	0	0	0	0	1	1	2	0	2	2	0	1	1	2	1	1	1	1	1	1	0	1	1	0	2	0	0	0	0	1	0	0	0	2	0
190	0	0	0	0	0	0	1	2	1	0	1	2	2	2	0	0	1	0	0	0	1	1	1	1	1	1	2	2	0	2	1	1	1	1	0	1	1	0	1	2	1	0	0	0	0	0	0	0	2
191	0	0	0	0	0	0	2	2	1	0	0	1	2	1	0	1	1	0	0	0	2	0	2	2	0	1	1	1	2	1	0	1	1	2	1	2	2	0	1	1	0	0	1	2	1	0	0	1	1
192	0	1	0	0	1	1	2	2	2	0	0	0	0	0	0	0	1	0	0	0	2	0	1	1	0	0	2	2	0	1	0	0	1	1	0	2	2	0	0	1	0	1	0	1	1	0	0	0	1
193	0	0	1	0	0	1	2	1	2	0	0	1	1	1	0	0	1	1	1	1	1	1	1	2	0	1	0	2	2	0	0	1	1	1	0	1	0	1	1	0	0	0	0	2	0	1	0	2	0
194	0	0	0	0	0	1	2	1	2	0	0	1	1	0	0	0	1	1	0	0	2	0	2	2	0	2	1	2	1	1	1	2	1	1	0	2	1	0	0	2	0	0	0	2	1	0	1	0	1
195	0	0	1	0	0	1	1	1	1	0	1	1	1	1	0	0	1	1	0	0	2	0	1	1	0	0	1	1	1	1	1	1	1	1	0	2	1	0	2	0	0	1	1	1	1	1	0	2	0
196	0	0	0	0	0	1	2	2	1	0	0	1	2	1	0	0	1	1	0	1	2	0	2	2	0	2	1	1	1	1	0	1	1	2	1	1	2	0	0	2	0	0	1	2	0	1	0	1	1
197	0	0	0	0	0	0	2	0	2	0	0	0	1	2	0	0	2	0	0	0	2	1	2	2	0	2	1	2	0	2	0	0	2	0	0	2	1	0	2	0	0	0	0	1	0	0	0	1	0
198	1	1	0	0	0	1	2	2	1	0	0	0	2	2	0	0	0	0	2	2	0	0	2	2	0	1	2	2	0	1	0	2	2	0	0	0	2	0	0	2	0	0	0	1	0	0	0	1	1
199	0	0	0	0	0	2	2	1	2	0	0	0	1	0	0	0	2	2	2	2	2	1	1	1	1	1	0	1	2	0	1	1	2	2	2	2	1	1	0	0	0	0	1	2	0	2	1	0	0
200	0	0	0	1	0	2	1	2	0	0	1	1	1	1	0	0	0	0	1	1	2	1	1	1	0	1	1	2	1	1	1	1	1	2	1	2	1	0	1	2	2	2	1	2	1	0	0	0	0
201	0	0	0	0	0	1	2	0	2	0	0	0	1	0	0	1	1	1	1	1	1	0	2	2	0	2	2	2	1	1	2	2	2	1	0	1	2	0	0	2	0	1	1	1	1	1	1	1	0
202	1	0	0	0	1	2	0	2	0	0	2	1	1	1	0	0	2	0	1	1	2	0	1	1	0	0	2	2	1	2	0	1	2	1	1	1	1	0	0	2	0	0	0	1	0	1	0	2	0
203	0	1	1	0	0	1	1	1	2	1	0	1	1	0	1	0	1	1	1	1	1	1	2	2	0	0	2	2	0	2	1	1	1	0	0	0	2	0	1	1	0	0	0	2	0	1	0	0	0
204	0	0	0	1	1	2	2	2	1	0	1	0	1	0	0	0	2	2	1	1	2	0	1	1	0	1	1	1	1	1	0	1	1	1	0	2	0	1	1	0	0	1	1	1	1	1	0	1	0
205	0	0	1	1	0	1	1	1	1	0	1	1	1	1	0	0	0	0	1	1	2	0	2	2	0	0	2	1	1	1	0	1	2	0	0	1	2	0	1	0	0	1	0	1	0	0	0	2	0
206	1	0	1	0	0	1	2	0	2	0	0	2	2	1	1	0	2	0	0	0	2	1	2	2	0	0	2	2	0	2	1	2	2	1	0	1	1	1	0	1	0	0	0	0	0	0	1	0	1
207	1	0	1	1	0	1	1	1	1	0	0	0	2	1	0	1	0	0	1	1	1	1	2	2	0	1	2	2	0	1	1	1	2	1	0	2	1	1	0	1	0	0	0	1	0	0	0	1	0
208	0	0	0	0	0	0	0	2	0	1	1	0	1	0	0	1	2	0	0	0	2	1	0	1	1	1	2	2	0	2	0	1	1	0	0	1	1	0	2	0	0	1	0	1	1	0	0	1	0
209	1	0	0	1	0	1	2	2	1	0	0	1	1	1	0	0	1	0	1	1	1	1	2	2	0	0	2	2	0	2	1	2	2	1	1	1	2	0	0	2	0	0	0	1	0	0	0	0	1
210	1	0	0	1	0	1	1	2	0	0	1	0	0	0	0	0	1	0	0	0	2	0	0	0	0	0	1	2	1	1	0	0	0	2	2	2	2	0	0	1	0	0	0	2	0	0	0	1	1
211	1	0	0	1	1	2	2	2	1	0	0	0	0	0	0	0	1	0	0	0	2	1	1	2	0	1	1	2	1	1	1	1	1	0	0	1	1	0	0	2	0	0	1	2	1	0	0	1	0
212	1	0	0	1	1	2	1	1	1	0	1	0	1	0	0	0	1	1	0	1	2	0	2	2	0	1	2	2	0	2	1	1	1	2	0	2	0	1	0	0	0	1	1	1	1	2	0	0	2
213	1	1	0	0	0	1	2	1	2	0	0	0	0	0	0	0	0	0	1	2	1	0	1	1	1	1	0	1	0	0	0	1	2	2	2	2	1	0	0	1	0	0	0	1	0	1	0	2	0
214	0	0	1	1	0	1	2	2	1	0	0	0	0	0	0	0	1	1	1	1	1	0	0	0	0	1	0	1	0	0	1	1	1	1	0	2	2	0	1	1	0	1	1	1	2	0	0	2	0
215	1	0	1	0	0	1	1	2	0	0	2	0	0	0	0	0	0	0	0	1	1	1	2	2	0	1	2	2	0	2	0	0	0	2	0	2	1	0	1	1	0	0	1	2	0	1	1	0	0
216	0	0	0	0	0	0	2	1	2	0	0	0	2	0	0	1	1	1	1	0	1	0	2	2	0	1	2	2	0	2	1	1	1	0	0	1	1	0	1	1	0	1	1	2	1	2	0	0	0
217	0	0	0	1	0	1	1	1	1	0	1	0	2	2	0	0	1	1	1	1	0	0	2	2	0	1	2	2	0	2	1	2	2	0	0	0	2	1	0	0	0	1	1	2	1	1	0	0	0
218	1	0	0	1	0	1	1	0	2	0	0	0	1	1	0	0	2	0	0	0	2	0	2	2	0	0	2	2	0	2	1	1	2	1	0	2	1	0	0	2	0	0	0	2	2	0	0	2	0
219	0	0	0	1	0	1	2	1	2	0	0	0	0	0	0	0	1	1	0	0	0	0	2	2	0	2	2	2	1	1	0	1	2	1	0	2	1	0	1	1	1	0	2	2	0	0	0	1	0
220	0	0	0	1	0	1	2	2	2	0	0	0	0	0	0	0	0	0	0	0	2	1	1	1	1	1	0	2	1	0	0	1	1	2	0	2	1	0	0	1	0	0	1	1	0	0	0	2	0
221	1	1	0	0	0	1	2	0	2	0	0	0	1	0	0	0	2	1	0	0	2	1	2	2	0	2	2	2	0	1	1	1	2	1	0	2	2	0	2	0	0	0	1	2	1	0	0	2	0
222	0	0	0	0	0	1	2	2	2	0	0	1	2	1	0	0	1	0	1	1	2	0	2	2	0	2	1	2	0	2	0	1	1	2	0	1	2	0	0	2	0	0	2	2	1	0	0	1	1
223	0	0	0	0	0	1	1	1	1	1	1	1	2	1	0	0	0	1	1	0	1	1	1	2	0	0	1	2	0	2	0	2	2	0	0	0	1	0	0	2	0	0	1	2	2	0	1	0	0
224	1	0	0	1	0	1	1	1	1	0	1	0	1	1	0	0	0	0	0	0	2	0	2	2	0	1	2	2	0	2	0	1	1	2	1	2	1	0	1	2	2	0	1	2	2	0	0	1	0
225	1	0	0	0	0	1	2	1	1	0	0	0	1	1	0	0	1	0	0	0	1	0	0	1	0	0	1	1	1	0	0	1	1	2	1	2	1	0	1	1	0	0	0	1	0	0	0	1	1
226	0	0	1	1	0	1	1	1	1	0	1	0	0	0	0	0	1	1	0	0	1	0	2	2	0	0	0	2	1	0	0	1	1	2	0	2	2	0	1	1	0	1	1	1	1	0	0	1	1
227	0	0	0	1	1	2	1	1	2	0	0	0	0	0	0	0	1	2	1	1	2	0	2	2	0	2	1	1	1	0	0	2	2	1	1	2	0	1	1	0	0	0	1	2	2	0	1	0	0
228	0	0	0	1	0	1	1	1	2	0	0	1	2	2	0	0	2	1	0	0	2	2	0	1	1	1	1	2	0	1	0	2	2	0	0	0	2	0	0	2	0	1	1	2	2	0	1	1	0
229	0	0	0	0	1	1	2	2	2	1	0	0	1	1	0	0	1	1	1	0	0	1	2	2	0	0	0	2	1	0	0	2	2	1	1	1	0	0	1	0	0	0	0	2	0	0	0	1	1
230	1	0	0	0	1	1	2	2	2	0	0	0	0	0	0	0	1	0	1	1	2	1	2	2	0	0	1	1	1	1	0	1	1	1	0	1	1	1	0	1	0	0	1	2	1	1	0	2	0
231	0	0	0	0	1	2	1	0	2	0	0	1	2	1	0	0	2	2	1	1	2	0	2	2	0	1	2	2	0	2	1	1	2	2	2	2	1	0	1	1	0	1	0	1	1	1	0	2	0
232	1	0	0	0	0	1	0	2	0	1	1	1	1	0	1	0	1	1	0	0	2	0	2	2	0	2	0	1	1	1	0	0	1	2	1	2	1	0	0	1	0	0	0	1	0	0	1	1	0
233	0	0	1	0	1	1	2	2	1	0	0	2	2	1	1	0	1	0	1	1	2	0	2	2	0	2	1	2	1	1	1	1	2	2	2	2	2	0	0	2	0	1	1	2	0	0	0	1	0
234	0	0	0	1	0	2	0	1	1	0	1	0	1	1	0	0	1	0	0	0	2	1	1	1	1	1	1	2	1	1	1	1	2	1	0	2	1	1	1	0	0	0	1	1	1	0	0	1	0
235	0	0	0	1	0	1	2	2	1	0	0	0	0	0	0	0	2	1	0	0	2	0	2	2	0	1	1	1	0	1	0	2	2	0	0	1	2	0	0	2	0	0	1	2	1	1	0	1	0
236	1	0	0	0	0	0	1	2	0	0	2	0	0	0	0	0	1	0	1	0	2	0	2	2	0	1	0	1	0	0	1	1	1	2	0	2	2	0	0	1	0	0	0	2	1	1	0	2	0
237	0	0	0	0	0	1	2	1	2	0	0	0	0	0	0	0	1	1	0	0	2	0	2	2	0	2	2	2	0	2	2	1	1	2	1	2	1	0	0	2	0	1	1	2	1	2	0	2	0
238	0	0	0	0	0	1	2	1	2	0	0	0	0	0	0	0	2	1	0	0	2	0	1	1	0	1	2	2	1	1	2	1	2	2	1	2	1	0	1	0	0	0	0	2	0	0	0	1	0
239	1	0	0	1	0	1	2	1	2	0	0	0	2	1	0	0	1	0	0	0	2	1	2	2	0	1	1	1	0	1	1	1	2	2	1	2	2	0	0	2	0	0	0	1	0	0	0	1	0
240	1	1	0	0	0	0	2	1	2	0	0	0	0	0	0	0	1	1	2	1	2	1	1	2	0	2	2	2	2	1	1	1	2	0	0	1	2	0	1	1	0	0	0	1	1	0	0	1	0
241	1	0	0	0	0	0	0	2	0	0	2	0	1	0	0	0	1	0	0	0	1	0	2	2	0	0	2	2	1	2	0	1	1	1	0	2	1	1	0	1	0	0	0	2	0	2	0	0	1
242	0	0	0	0	1	2	2	0	2	0	0	0	0	0	0	0	1	0	1	1	2	2	2	2	0	0	1	1	2	1	0	0	0	2	0	2	2	0	1	1	0	0	0	0	0	1	0	1	0
243	1	0	0	1	0	2	2	1	2	0	0	0	1	1	0	0	1	1	0	0	2	0	2	2	0	1	1	1	2	0	1	1	2	1	0	1	1	0	0	2	0	0	0	1	0	0	0	0	1
244	0	0	0	0	0	1	1	1	0	1	2	1	2	1	0	0	2	1	0	1	1	0	2	2	0	1	1	1	1	0	0	2	2	2	1	2	2	0	1	1	0	1	1	1	1	0	0	2	0
245	1	1	0	0	1	1	1	1	2	1	0	0	0	0	0	0	2	2	1	1	2	0	2	2	0	1	1	1	0	1	0	1	1	1	0	2	1	0	1	1	0	0	0	1	0	0	0	0	0
246	1	0	0	1	0	1	2	2	1	0	1	1	1	2	0	0	1	0	0	0	1	0	2	2	0	0	1	0	2	0	0	1	1	2	2	2	1	0	1	1	0	0	0	1	1	0	0	1	1
247	0	0	0	0	2	2	2	2	2	0	0	0	1	0	0	1	0	0	0	0	1	1	0	0	1	1	0	1	2	0	0	0	2	0	0	2	2	0	1	1	0	0	0	0	2	1	1	1	0
248	1	0	1	1	0	1	2	2	1	0	0	1	1	2	0	0	0	0	0	0	2	0	2	2	0	1	1	1	1	1	0	2	2	1	0	1	1	0	1	0	0	1	1	2	1	0	0	2	0
249	0	0	0	0	0	0	1	2	0	0	1	0	1	0	0	0	2	0	0	0	1	0	2	2	0	2	2	2	0	1	1	1	2	1	1	2	1	0	2	0	0	0	0	1	0	0	0	2	0
250	1	0	1	1	0	1	1	1	1	0	0	0	0	0	0	0	1	0	0	0	1	0	2	2	0	1	1	0	2	0	0	1	1	1	1	1	2	0	0	2	0	0	1	2	2	0	0	0	1
251	1	0	0	0	0	0	2	2	1	0	0	0	0	0	0	0	1	1	2	1	2	0	1	1	0	2	0	1	1	1	0	1	2	1	0	2	1	0	0	0	0	0	0	1	1	0	0	2	0
252	1	0	0	0	0	0	2	1	0	0	0	1	2	2	0	0	2	1	0	0	1	1	2	2	0	2	1	2	0	1	1	0	0	2	1	2	1	1	1	0	0	0	2	2	0	2	0	2	0
253	1	0	0	1	0	1	2	2	2	0	0	1	1	1	0	0	0	0	1	1	2	1	2	2	0	0	2	2	1	2	0	1	2	2	2	2	0	1	1	0	0	0	2	2	1	0	1	0	0
254	0	0	0	0	0	1	1	1	1	0	0	0	0	0	0	1	0	1	0	0	2	1	2	2	0	0	1	1	2	0	1	1	1	1	0	1	1	0	0	0	0	0	0	2	1	0	0	1	0
255	0	0	0	0	0	0	1	2	0	0	0	0	0	0	0	0	1	0	0	0	1	0	2	2	0	2	1	1	1	1	1	1	1	0	0	0	2	0	1	1	0	1	0	1	0	0	1	1	0
256	0	0	0	0	1	2	2	1	2	0	0	0	1	0	0	1	0	0	0	1	1	1	1	2	0	2	1	2	1	1	1	1	1	1	0	1	2	0	2	0	1	0	0	2	0	2	0	1	0
257	1	0	1	0	0	1	2	2	2	0	0	1	2	1	0	1	0	0	0	0	2	1	2	2	0	1	1	1	1	1	0	0	2	1	0	2	1	0	0	1	0	1	0	1	0	1	0	0	0
258	1	0	0	1	0	1	1	2	0	0	1	2	1	1	0	0	2	0	1	1	1	0	2	2	0	2	0	2	2	1	1	1	0	2	1	2	0	1	1	0	0	1	0	0	1	0	0	1	1
259	1	0	0	0	0	1	1	2	1	0	1	1	2	2	0	0	1	2	0	0	2	1	2	2	0	0	0	1	1	0	0	0	0	2	0	2	1	0	0	2	0	0	0	1	0	0	0	1	0
260	0	0	1	1	0	1	1	2	1	0	1	0	0	0	0	0	2	1	0	0	2	0	1	1	1	1	2	2	0	2	0	0	0	2	1	2	1	0	0	2	0	0	0	1	0	0	1	1	0
261	0	0	0	1	0	1	2	1	1	0	0	1	1	1	0	0	1	1	0	0	2	1	2	2	0	0	1	1	1	1	0	1	2	1	0	2	1	0	0	1	0	0	0	1	0	0	0	2	0
262	0	1	0	0	1	1	2	2	1	0	0	0	0	0	0	0	1	1	1	1	1	1	2	2	0	2	2	2	0	2	1	0	0	1	1	2	2	0	1	1	0	0	0	2	0	2	0	1	1
263	1	0	0	0	1	2	2	0	2	0	0	1	1	1	0	0	1	1	2	2	1	1	2	2	0	0	2	2	1	2	0	1	1	1	0	2	0	0	2	1	1	0	1	1	1	0	0	1	1
264	1	0	0	2	0	2	2	1	2	0	0	1	1	1	0	0	2	1	0	1	2	0	1	1	0	1	0	2	2	1	1	1	1	0	0	2	2	0	1	1	0	0	1	2	1	0	0	2	0
265	0	0	0	0	0	0	1	2	0	0	0	0	0	0	0	0	0	0	0	0	0	2	2	2	0	0	1	1	1	0	0	1	1	2	0	2	1	1	1	0	0	1	1	1	0	0	0	1	1
266	1	0	0	0	0	1	2	1	1	0	1	0	0	0	0	0	0	0	0	0	2	0	2	2	0	0	2	2	1	1	1	1	0	0	0	1	2	0	1	1	0	1	1	2	1	2	0	0	2
267	0	0	0	0	0	1	2	0	1	0	0	1	1	1	0	0	1	1	1	1	1	0	2	2	0	2	2	2	0	2	0	0	0	2	0	1	0	0	1	0	0	0	1	1	1	0	0	2	0
268	0	0	2	0	0	0	2	0	2	0	0	1	2	2	0	0	2	2	0	0	2	0	2	2	0	1	1	1	1	1	1	1	2	1	0	1	0	0	1	0	0	0	2	2	0	0	0	0	0
269	0	0	0	1	0	2	1	2	2	0	0	2	2	2	0	0	2	1	1	0	2	1	1	1	1	1	1	1	2	0	1	0	2	1	0	2	0	0	1	0	0	1	1	1	1	1	0	1	0
270	0	0	1	2	0	2	2	2	1	0	1	1	2	1	1	0	2	1	0	0	2	0	2	2	0	0	2	2	0	2	0	1	1	1	0	2	2	0	0	2	0	0	1	2	0	1	0	1	0
271	0	0	0	0	0	0	2	0	2	0	0	0	1	0	0	1	0	0	1	1	1	0	2	2	0	1	1	1	1	1	0	1	1	1	0	1	1	0	0	2	0	0	1	2	1	1	1	1	0
272	0	0	0	0	0	1	2	1	1	0	0	1	1	1	0	0	1	1	1	1	1	1	2	2	0	2	2	2	0	2	2	0	1	1	0	2	2	0	2	0	0	0	0	1	0	0	0	1	0
273	0	0	0	1	0	2	1	2	1	0	1	1	1	1	0	0	0	0	1	1	1	0	2	2	0	1	1	2	0	2	0	2	2	1	0	2	1	0	2	0	0	0	0	1	0	1	0	1	0
274	0	0	0	0	1	1	2	2	1	0	1	0	2	0	0	1	0	1	1	0	1	2	2	2	0	0	1	1	1	1	1	1	1	1	0	1	2	0	0	2	0	1	0	0	1	1	1	1	0
275	1	0	0	0	1	1	2	0	2	0	0	1	1	0	0	0	1	2	1	1	2	1	2	2	0	0	2	2	1	1	2	0	1	0	0	2	0	0	2	1	1	1	0	1	0	0	0	2	0
276	0	0	0	0	0	0	2	1	1	0	0	1	1	0	1	0	0	0	1	1	1	1	0	1	0	0	1	1	2	0	1	1	2	1	1	1	1	1	0	1	0	1	0	1	1	0	0	0	0
277	1	0	0	0	2	2	2	0	2	0	0	1	1	1	0	0	2	1	0	0	2	0	1	1	0	2	1	0	2	0	0	1	2	1	0	2	1	0	0	2	0	1	1	2	0	0	0	2	0
278	1	0	0	1	0	1	2	1	2	0	1	0	1	0	0	1	1	0	1	2	1	0	2	2	0	0	2	2	0	2	0	2	2	1	0	2	1	0	0	2	1	0	2	2	1	1	0	2	0
279	1	0	0	0	0	1	1	2	1	0	1	1	1	1	0	0	2	1	0	1	1	1	1	1	1	1	2	2	0	2	0	1	2	2	1	2	2	0	1	1	1	0	1	1	1	1	0	2	0
280	1	1	0	0	0	1	2	2	2	0	0	1	1	1	0	0	2	2	1	1	2	0	2	2	0	1	1	1	0	0	0	2	2	0	0	2	2	0	0	2	0	0	0	1	0	0	0	1	0
281	1	0	0	1	0	1	2	0	1	0	0	1	1	1	0	0	2	2	1	1	2	0	1	1	0	0	2	2	0	2	1	2	2	0	0	1	2	0	1	1	0	0	0	1	0	0	1	0	0
282	0	0	0	0	0	1	1	1	1	1	1	1	1	1	0	0	1	1	0	1	2	0	1	1	0	2	1	1	1	1	1	2	2	0	0	0	0	0	1	0	0	0	0	2	1	1	0	2	0
283	0	0	0	0	0	0	1	2	1	0	1	0	0	0	0	0	1	1	0	1	1	0	1	1	0	0	0	1	1	1	0	0	0	1	0	2	1	0	0	2	0	0	1	2	0	1	0	2	0
284	1	0	0	0	0	2	2	1	1	0	0	0	1	1	0	0	2	1	1	1	2	0	2	2	0	1	1	1	1	1	0	1	2	2	2	2	1	0	1	1	0	1	0	1	1	1	0	2	0
285	0	0	0	0	0	1	0	2	0	0	2	0	1	0	0	0	0	1	0	0	2	0	2	2	0	0	2	2	0	2	0	1	1	1	0	1	1	1	0	0	0	0	0	2	0	0	0	1	1
286	1	0	0	0	0	0	1	1	1	0	1	1	2	1	0	0	2	1	1	1	1	0	2	2	0	2	1	2	0	1	1	2	2	1	0	2	2	0	0	2	0	0	0	0	0	0	1	0	1
287	0	0	0	1	1	2	2	2	1	0	0	0	1	1	0	0	0	0	0	0	2	0	2	2	0	2	2	2	1	2	0	1	1	1	0	2	2	0	0	1	0	0	0	2	1	1	0	2	0
288	1	0	1	0	1	2	2	1	2	0	0	1	2	1	0	0	1	1	0	0	1	1	2	2	0	0	2	2	0	2	0	1	1	1	0	1	1	0	1	0	0	0	0	1	0	1	0	1	1
289	1	0	0	1	0	1	2	0	2	0	0	0	1	1	0	0	2	2	2	2	0	0	2	2	0	2	2	2	0	2	1	1	1	2	0	2	0	0	1	1	0	1	1	2	2	2	2	0	0
290	1	0	0	0	1	2	2	2	1	0	0	0	0	0	0	0	1	1	1	1	0	1	1	2	0	1	2	2	0	1	1	0	0	2	1	1	2	0	0	2	0	0	1	2	1	0	0	1	1
291	0	0	0	0	0	1	2	2	2	0	0	0	1	0	0	0	1	1	1	1	0	0	1	1	0	1	2	2	0	2	1	1	1	1	0	1	2	0	1	1	0	1	1	2	0	0	0	2	0
292	1	0	0	0	0	0	1	2	0	0	1	0	1	1	0	0	1	1	1	1	1	0	2	2	0	1	2	2	0	1	1	0	2	1	0	2	2	0	1	1	0	1	1	1	1	1	0	0	1
293	1	1	0	0	0	1	1	2	1	0	1	0	1	0	0	1	0	0	1	1	2	0	1	1	0	1	2	2	1	1	1	1	1	2	1	2	1	0	1	1	0	0	0	2	1	1	0	1	1
294	1	0	0	0	0	0	2	2	1	0	0	1	2	1	0	0	1	1	0	0	1	0	2	2	0	1	2	2	1	1	1	1	1	2	2	2	2	0	0	1	0	0	1	2	0	1	1	1	0
295	1	0	1	0	1	2	2	2	2	0	0	2	2	1	1	0	2	1	0	0	2	0	2	2	0	1	1	1	1	1	1	1	1	2	1	2	2	0	0	1	0	0	0	1	0	0	0	1	1
296	1	0	0	1	0	2	2	2	1	0	0	0	0	0	0	0	1	1	0	0	2	1	2	2	0	0	2	2	0	2	0	1	2	1	0	1	1	0	0	2	0	0	1	2	1	0	0	2	0
297	1	0	0	1	0	1	2	1	2	0	0	0	0	0	0	1	1	0	1	1	1	0	2	2	0	1	2	2	1	2	0	1	1	1	0	1	1	0	0	2	0	0	0	2	0	2	0	2	0
298	1	0	0	0	0	1	1	1	1	1	1	1	1	0	0	0	1	0	0	0	1	0	2	2	0	1	2	2	0	2	0	1	1	2	1	1	0	1	0	0	0	0	0	1	0	1	0	1	0
299	0	0	0	0	1	1	1	1	1	0	1	0	0	0	0	0	2	1	0	0	2	1	2	2	0	0	1	0	2	0	0	1	2	2	2	2	1	0	1	1	0	1	0	1	1	0	0	2	0
300	1	0	0	2	0	2	1	1	2	0	1	0	1	0	0	0	1	1	1	1	1	1	2	2	0	0	2	2	0	1	0	1	1	2	2	2	2	0	0	2	0	0	1	2	1	0	0	2	0
301	1	0	0	0	0	1	2	2	2	0	0	0	1	0	0	1	0	0	0	0	1	1	2	2	0	0	2	2	1	1	1	1	1	0	0	1	1	0	0	0	0	0	1	2	1	0	0	2	0
302	1	0	0	0	1	1	2	1	2	0	0	0	1	0	0	0	0	0	0	0	2	0	2	2	0	1	1	2	1	0	0	0	0	2	0	2	1	0	0	1	0	0	0	1	0	0	0	1	1
303	0	0	0	0	0	1	2	1	2	0	0	1	0	0	0	0	1	1	0	0	2	1	2	2	0	0	1	2	2	1	0	1	2	1	1	1	2	0	1	0	0	0	0	1	0	0	0	2	0
304	0	0	0	0	0	2	2	2	1	0	0	2	1	1	0	0	1	1	2	1	0	0	2	2	0	1	1	2	1	1	0	1	2	1	0	2	2	1	0	1	0	1	1	2	1	1	1	1	0
305	0	0	1	0	0	0	1	2	1	0	0	0	2	1	0	1	0	0	0	0	2	0	2	2	0	0	2	2	0	1	1	1	1	2	0	2	2	0	0	1	0	0	1	2	0	1	0	0	0
306	0	0	0	1	0	2	1	2	0	0	2	0	0	0	0	0	1	0	1	1	2	1	1	1	1	1	2	2	0	2	0	2	2	1	1	2	1	0	0	2	0	2	2	2	1	1	0	0	2
307	0	0	0	1	0	1	2	1	2	0	0	0	2	0	1	1	1	0	0	0	1	0	0	1	0	0	0	1	1	1	0	1	1	1	0	2	1	0	2	0	0	1	1	1	1	0	0	1	1
308	1	0	0	0	1	1	1	1	1	0	0	0	1	0	0	0	0	0	0	1	2	0	2	2	0	1	0	2	1	0	0	1	2	2	0	2	2	0	2	0	0	0	0	1	0	0	0	2	0
309	1	0	0	0	0	1	2	1	1	0	0	0	0	0	0	0	0	0	0	0	2	0	2	2	0	1	1	1	1	1	0	1	2	1	0	2	1	0	1	1	0	0	0	1	0	0	0	2	0
310	0	0	0	0	0	2	2	1	1	0	1	0	0	0	0	0	1	1	0	0	1	1	2	2	0	1	0	2	2	0	0	1	1	1	1	1	1	1	0	1	0	0	1	2	1	0	0	2	0
311	0	0	0	1	0	2	2	1	2	0	0	1	2	2	0	0	2	0	0	0	2	0	1	1	1	0	2	2	0	2	0	0	0	1	1	2	1	0	1	1	0	0	0	2	0	0	0	2	0
312	1	0	0	0	0	0	2	1	1	0	1	0	2	0	0	1	0	1	0	0	2	1	1	1	1	2	2	2	0	1	1	0	0	1	1	2	1	0	1	2	1	1	1	1	1	1	0	2	0
313	1	0	0	1	0	1	2	2	2	0	0	0	0	0	0	0	1	1	1	1	2	2	0	1	1	1	2	2	0	1	1	1	1	1	1	1	2	0	0	2	0	1	1	2	2	2	0	1	0
314	1	0	0	0	0	0	1	0	2	0	0	0	1	0	0	1	1	1	0	0	0	0	2	2	0	1	1	1	1	1	0	0	0	2	0	2	1	0	0	1	0	0	0	1	0	0	0	0	0
315	1	0	1	1	0	2	0	1	1	0	1	1	1	1	0	0	1	1	1	1	0	0	2	2	0	1	1	1	2	1	0	0	2	0	0	2	1	0	0	1	0	0	0	2	0	2	0	2	0
316	1	0	0	0	0	0	2	0	2	0	0	1	1	1	0	0	1	1	0	0	2	0	2	2	0	1	2	2	0	1	0	1	2	0	0	2	1	0	2	0	0	0	1	2	1	0	0	2	0
317	0	0	0	0	0	0	2	2	2	1	0	1	1	1	0	0	0	0	1	1	2	0	2	2	0	1	2	2	0	2	0	1	2	1	0	1	1	1	0	1	0	0	0	2	0	0	0	2	0
318	0	0	0	0	1	2	2	0	2	0	0	2	2	2	0	0	0	0	0	0	2	0	1	1	0	1	2	2	1	2	0	1	1	1	1	1	1	0	1	1	0	1	1	2	1	1	0	2	0
319	0	0	0	0	0	0	1	0	2	0	0	0	0	0	0	1	0	0	0	1	1	1	1	1	1	1	1	0	1	0	0	1	1	2	0	2	1	0	0	1	0	0	0	2	0	0	0	2	0
320	1	0	0	0	0	0	2	2	1	0	0	0	1	0	0	0	2	1	0	0	2	0	2	2	0	2	1	1	2	0	0	2	2	2	0	2	1	0	0	0	0	1	1	2	1	0	0	2	0
321	0	0	0	1	0	1	2	2	2	0	0	1	1	1	0	0	0	1	0	0	2	0	2	2	0	1	2	2	1	1	2	2	2	1	0	2	1	0	0	1	0	0	0	2	0	0	0	1	0
322	1	0	0	0	0	2	0	1	1	0	1	0	0	0	0	0	1	0	1	1	2	0	2	2	0	2	1	1	2	0	0	2	2	0	0	1	1	1	1	0	0	0	0	2	0	1	0	2	0
323	0	0	0	0	0	1	1	1	1	0	0	0	1	0	0	1	2	2	0	0	1	1	0	1	1	1	0	1	2	0	1	2	1	2	1	2	0	0	1	1	0	0	0	1	0	0	0	1	1
324	0	0	0	0	0	1	1	1	0	1	1	0	0	0	0	0	1	1	1	1	1	0	2	2	0	2	0	1	0	0	1	0	0	2	0	2	0	0	1	0	0	0	0	1	1	0	0	2	0
325	1	0	0	0	0	1	2	2	1	0	0	0	0	0	0	0	1	0	1	1	1	1	2	2	0	1	2	2	1	2	0	0	0	2	0	2	1	0	0	1	0	0	0	2	0	1	0	2	0
326	0	0	0	0	0	1	2	1	2	0	0	1	0	0	0	0	1	0	1	1	2	0	2	2	0	1	0	1	2	0	0	1	1	1	0	2	1	0	2	0	0	0	0	2	1	1	1	1	0
327	0	0	0	1	0	2	2	2	2	0	0	0	0	0	0	0	0	0	0	0	2	1	2	2	0	1	2	2	0	2	1	2	2	1	0	2	1	0	2	0	0	1	0	0	1	0	0	1	0
328	1	0	0	0	0	0	2	1	2	0	0	1	1	0	1	0	2	0	0	0	1	0	1	2	0	1	2	2	0	2	1	0	1	2	1	2	1	0	0	1	0	0	1	2	1	0	0	1	0
329	1	1	0	0	0	1	1	1	2	0	0	1	1	1	0	0	0	0	1	1	2	1	2	2	0	2	2	2	0	1	1	1	2	1	0	1	1	0	0	1	0	0	0	0	0	0	0	1	0
330	1	0	0	1	0	2	2	1	1	0	0	0	0	0	0	0	2	1	0	0	2	0	2	2	0	1	2	2	0	2	0	1	1	2	1	1	0	1	1	1	1	0	0	1	0	0	0	2	0
331	1	0	0	1	0	1	2	2	1	0	0	0	1	0	0	0	1	0	0	0	1	0	1	1	0	1	0	1	0	0	1	1	1	1	0	2	0	0	0	0	0	0	0	1	0	0	0	2	0
332	0	0	0	0	0	0	1	2	1	0	1	0	2	1	0	0	2	2	1	1	1	1	2	2	0	2	2	2	0	1	1	1	2	1	0	1	1	2	0	1	1	1	1	2	1	2	0	2	0
333	1	0	0	0	0	0	1	2	1	0	1	0	0	0	0	0	1	0	1	0	1	0	1	1	0	1	1	2	1	2	0	0	2	1	0	2	2	0	0	2	1	0	1	2	0	1	0	2	0
334	0	0	0	0	0	0	2	1	2	0	0	0	0	0	0	0	0	0	1	1	2	1	2	2	0	1	2	2	0	1	0	1	2	1	0	2	1	0	2	1	1	0	0	2	0	0	0	2	0
335	0	0	1	1	0	2	2	2	2	0	0	0	1	0	0	1	1	0	0	1	1	1	1	1	1	0	2	2	0	1	1	1	1	2	1	2	1	0	1	1	0	0	0	2	0	2	0	1	1
336	1	0	0	0	0	0	1	2	1	0	1	0	1	0	0	1	1	1	1	1	2	1	1	1	1	1	1	2	0	1	0	1	1	1	0	2	2	0	0	2	0	1	1	1	1	0	0	1	1
337	1	0	0	0	0	0	2	0	1	0	0	1	2	1	0	0	1	1	0	0	2	1	2	2	0	1	0	1	2	0	1	1	2	1	0	2	2	0	0	2	0	0	0	2	0	0	0	1	0
338	0	0	0	0	0	0	1	1	1	0	1	1	1	1	0	0	0	0	0	1	1	0	1	2	0	1	2	2	1	2	1	0	0	2	0	2	2	0	2	0	0	0	0	2	0	0	0	0	0
339	1	0	0	0	0	0	2	2	2	1	0	0	0	0	0	0	2	1	1	1	1	1	2	2	0	1	1	2	1	1	0	2	1	2	1	2	1	0	0	2	0	1	0	0	2	1	0	2	0
340	0	0	0	0	1	1	2	2	2	0	1	0	0	0	0	0	2	1	0	0	2	1	2	2	0	0	1	2	2	1	0	2	2	2	0	2	1	1	0	1	0	1	1	2	1	0	1	0	1
341	0	0	0	1	0	1	1	2	0	0	1	1	1	1	0	0	1	1	2	1	2	1	2	2	0	0	2	2	0	2	0	1	2	2	2	2	0	0	2	1	1	0	0	2	0	2	1	1	0
342	0	0	0	0	0	2	2	1	2	0	0	0	0	0	0	0	0	0	1	1	2	1	1	1	1	1	2	2	1	1	0	1	1	1	0	1	0	0	2	1	1	0	1	1	1	0	0	2	0
343	1	1	1	1	0	1	2	2	2	0	0	0	1	1	0	0	2	2	1	1	1	0	2	2	0	2	2	2	0	2	0	2	2	1	1	1	2	0	0	2	0	0	0	2	0	0	0	0	2
344	0	0	0	0	0	0	2	0	2	0	0	0	0	0	0	0	1	0	0	0	2	0	2	2	0	0	1	2	2	1	2	0	0	1	0	1	2	0	1	1	0	2	2	2	2	1	0	0	0
345	1	0	0	1	0	1	2	0	2	0	0	0	0	0	0	0	2	0	0	0	2	0	2	2	0	0	1	1	1	1	0	1	1	1	0	1	1	1	0	0	0	1	1	1	1	2	0	1	1
346	0	1	0	0	0	0	2	0	2	0	0	0	2	1	0	0	0	0	0	0	2	0	2	2	0	0	2	2	2	2	0	0	0	0	0	1	1	0	0	0	0	1	1	2	1	0	0	1	0
347	0	0	0	0	0	0	2	2	0	0	0	1	2	2	0	0	1	0	0	0	2	0	2	2	0	1	1	1	1	2	0	0	0	2	0	2	1	0	1	2	2	0	1	1	1	0	1	0	1
348	1	0	0	0	1	1	2	1	2	0	0	0	0	0	0	0	0	0	0	0	2	0	2	2	0	1	2	2	0	2	1	0	1	0	0	2	2	0	1	2	1	1	1	2	2	1	0	0	1
349	0	0	0	1	0	1	2	1	2	0	0	0	0	0	0	0	0	1	1	1	2	0	2	2	0	0	1	2	1	1	0	1	1	2	1	2	2	0	0	2	0	0	0	2	0	0	1	0	0
350	1	0	0	1	0	2	2	2	0	0	0	1	2	2	0	0	2	1	0	0	2	1	2	2	0	0	1	1	1	1	0	2	2	0	0	0	2	0	1	1	0	0	0	1	0	0	0	1	0
351	0	0	0	0	0	0	2	1	1	0	1	1	1	0	0	0	2	2	2	2	0	0	2	2	0	2	2	2	0	2	1	0	0	2	0	2	1	0	1	2	1	1	1	2	1	0	0	2	0
352	0	0	1	0	0	2	2	2	2	0	0	0	0	0	0	0	0	0	0	0	2	0	2	2	0	1	2	2	1	1	0	1	1	0	0	1	1	0	0	1	0	0	1	2	1	0	0	2	0
353	1	0	0	2	1	2	2	0	1	0	0	0	0	0	0	0	1	1	0	0	2	0	2	2	0	1	2	2	0	2	0	1	1	1	0	2	2	0	0	2	0	0	1	2	2	0	1	1	0
354	0	0	0	0	0	0	1	2	0	0	1	1	1	1	0	0	0	0	2	1	1	0	2	2	0	1	2	2	0	1	0	1	2	1	0	2	1	0	0	2	0	1	1	2	1	0	0	2	0
355	0	0	0	1	0	1	1	1	1	0	1	0	0	0	0	0	1	1	2	2	1	2	2	2	0	0	2	2	1	1	2	1	1	2	0	1	1	0	2	0	0	0	1	1	0	1	0	1	0
356	0	0	0	0	0	1	2	2	1	0	1	0	0	0	0	0	1	1	0	1	2	0	2	2	0	1	1	2	0	1	2	0	0	2	0	2	0	1	1	0	0	1	0	1	0	0	0	2	0
357	0	0	0	0	0	1	2	1	1	0	1	0	0	0	0	0	2	1	0	0	2	1	2	2	0	1	1	1	1	1	1	2	2	0	0	1	1	0	0	2	0	1	1	2	2	2	1	0	1
358	1	0	1	1	0	1	2	2	1	0	0	0	1	1	0	0	2	2	1	1	1	1	2	2	0	0	0	1	2	0	0	0	2	0	0	2	1	0	1	2	1	1	1	2	0	1	0	0	1
359	1	0	0	0	0	1	2	1	2	0	0	0	0	0	0	0	0	0	1	1	2	1	2	2	0	2	1	1	1	1	0	0	2	2	1	2	0	0	2	0	1	0	0	1	0	0	0	0	0
360	0	1	1	0	0	1	1	2	0	0	1	0	2	1	0	0	2	1	0	1	2	0	2	2	0	1	2	2	1	2	0	1	1	0	0	2	2	0	1	1	0	0	0	1	0	0	0	2	0
361	1	0	0	2	1	2	2	0	2	0	0	1	1	1	0	0	2	1	0	0	2	1	2	2	0	0	2	2	0	2	1	2	2	0	0	1	1	2	0	1	1	1	1	1	1	1	0	2	0
362	0	0	0	0	0	0	2	0	2	0	0	0	1	0	0	0	1	0	0	0	1	1	2	2	0	0	2	2	0	2	0	1	1	2	0	2	1	0	0	1	0	0	0	2	0	0	0	1	1
363	0	0	0	0	0	0	2	0	2	0	0	0	1	0	1	0	0	0	0	0	2	1	2	2	0	0	2	2	2	2	0	0	0	2	0	2	2	0	0	2	0	0	0	2	0	0	0	0	0
364	1	0	0	1	1	2	1	1	1	0	1	0	0	0	0	0	1	2	1	1	2	1	1	2	0	0	2	1	1	1	0	1	1	1	0	2	1	0	1	1	0	0	1	2	0	0	0	1	0
365	1	0	0	2	1	2	2	2	1	0	0	1	2	1	1	0	1	1	1	1	1	0	2	2	0	1	1	1	1	0	0	1	1	1	0	1	1	0	2	0	1	1	1	2	1	2	1	1	1
366	0	0	0	1	0	1	2	0	2	0	0	1	1	1	0	0	1	1	0	0	2	1	2	2	0	0	2	2	0	1	1	1	2	2	2	2	1	0	1	1	0	0	1	1	1	1	0	2	0
367	0	0	0	0	0	1	2	1	1	0	1	1	1	1	0	0	1	0	0	0	2	0	2	2	0	2	1	2	1	1	1	1	1	2	1	2	1	0	0	1	0	0	0	2	0	0	0	2	0
368	0	0	0	0	0	1	2	0	2	0	0	0	0	0	0	0	1	1	0	0	2	1	1	1	1	1	1	1	2	0	1	1	1	1	0	0	2	0	0	2	0	0	0	2	0	0	1	1	0
369	1	0	0	0	1	1	1	2	1	0	1	0	0	0	0	0	1	0	0	0	1	0	2	2	0	1	1	1	1	1	0	1	2	0	0	2	1	1	0	1	0	1	1	2	1	0	0	2	0
370	1	0	0	0	0	0	2	1	2	0	0	0	0	1	0	0	2	1	1	1	2	1	1	1	1	1	2	2	0	2	0	1	0	0	0	2	2	0	0	2	0	1	0	1	1	1	0	2	0
371	1	0	0	0	1	2	2	0	2	0	0	2	2	1	1	0	2	1	0	0	2	1	0	1	0	1	1	1	2	0	0	1	1	1	0	1	2	0	2	0	0	0	1	2	1	1	0	2	0
372	0	0	0	1	1	2	2	2	1	0	1	0	0	0	0	0	0	0	0	0	0	0	1	1	1	2	1	2	1	2	0	1	2	2	1	2	1	1	1	0	0	1	1	1	0	0	0	2	0
373	1	0	0	0	0	0	2	2	1	0	0	0	0	0	0	0	1	1	1	1	1	2	0	1	1	1	2	1	1	0	0	2	1	1	0	2	1	1	1	0	0	1	1	2	1	1	0	2	0
374	0	0	0	1	0	2	2	1	1	0	0	0	1	1	0	0	0	0	0	0	1	0	2	2	0	1	0	2	2	1	1	0	2	1	0	2	1	1	0	1	0	0	0	1	1	1	1	1	0
375	0	0	0	1	0	1	2	0	2	0	0	1	1	1	0	0	1	1	0	1	1	0	2	2	0	2	1	1	1	1	0	2	2	1	1	1	2	0	1	1	0	0	0	1	0	0	0	2	0
376	1	0	0	1	0	1	2	1	1	0	0	0	0	0	0	0	1	0	1	0	2	1	2	2	0	0	0	1	2	0	0	1	1	1	0	1	2	0	0	1	0	1	1	2	2	1	0	1	1
377	0	0	0	0	0	0	1	1	2	0	0	0	0	0	0	0	0	1	1	1	2	1	2	2	0	2	1	2	0	1	1	0	1	2	0	2	0	0	1	0	0	0	1	2	2	1	1	1	0
378	1	0	0	0	0	0	2	2	2	0	0	0	1	1	0	0	1	1	2	1	0	0	2	2	0	1	2	2	1	1	2	0	0	1	1	2	2	1	0	0	0	1	0	1	1	0	0	2	0
379	1	0	0	0	1	1	1	1	1	1	1	0	0	0	0	0	2	2	1	1	1	1	0	0	1	0	1	1	0	1	1	1	2	1	0	2	1	0	0	1	0	1	2	2	0	0	0	2	0
380	1	0	0	0	1	1	2	2	1	0	0	1	2	2	0	0	1	0	1	1	2	1	1	1	1	1	2	2	0	2	2	0	0	2	1	2	1	0	2	0	0	1	0	0	1	0	0	0	1
381	1	0	0	1	0	2	2	1	2	0	0	0	0	0	0	0	1	1	0	0	1	0	0	1	0	0	2	2	0	2	0	1	1	1	1	1	1	0	2	0	0	1	1	1	1	1	1	1	0
382	0	0	0	1	1	2	1	2	0	0	1	0	1	0	0	1	1	0	0	0	2	0	0	0	0	1	2	2	0	2	0	1	2	1	0	2	1	0	1	1	0	0	0	2	0	0	1	0	1
383	1	0	0	1	0	2	1	1	1	0	1	0	1	0	0	0	2	1	0	0	2	0	2	2	0	2	1	2	0	2	1	1	1	0	0	1	1	0	0	1	0	0	0	2	0	0	0	2	0
384	1	0	0	0	0	0	1	1	1	0	1	0	2	1	0	1	1	1	1	0	2	0	2	2	0	0	2	2	0	2	1	0	1	1	0	2	1	0	0	1	0	0	0	2	2	0	0	1	0
385	0	0	0	1	0	1	2	1	0	0	0	1	1	1	0	0	0	0	1	1	1	0	2	2	0	1	0	2	1	0	0	1	1	2	0	2	2	0	0	2	0	0	0	1	0	0	0	2	0
386	1	0	0	0	0	1	1	1	1	0	0	1	1	1	0	0	1	0	1	1	1	0	1	2	0	1	2	2	0	2	0	1	2	1	0	2	0	1	1	0	0	0	1	2	2	0	0	1	1
387	0	0	0	1	0	1	2	2	1	0	0	0	0	0	0	0	0	0	0	1	1	0	2	2	0	2	0	1	1	1	0	1	1	2	1	1	1	0	1	2	1	0	1	2	1	0	0	0	0
388	1	0	0	2	0	2	1	2	1	0	1	0	1	0	0	0	1	1	2	1	2	1	1	1	1	2	0	2	0	1	0	1	2	2	2	2	0	1	1	0	0	0	0	2	1	1	1	1	0
389	0	0	0	0	0	0	2	0	2	0	1	1	1	0	0	0	0	0	1	1	1	0	2	2	0	1	2	2	0	2	0	1	2	1	0	1	1	1	1	0	0	1	0	1	0	1	1	0	0
390	1	0	0	0	0	2	1	1	1	0	1	1	2	2	0	0	1	1	1	1	2	1	1	1	0	1	1	2	1	1	0	1	2	2	1	2	0	0	2	1	1	0	0	2	0	1	0	1	1
391	1	0	0	0	0	1	2	2	2	0	0	1	1	1	0	0	1	0	0	0	2	0	1	2	0	1	1	1	1	1	0	1	2	0	0	2	0	0	1	0	0	0	0	2	0	0	0	2	0
392	1	0	0	0	0	0	1	2	1	0	1	0	0	0	0	0	1	1	0	0	1	1	2	2	0	0	2	2	1	2	0	1	2	2	1	2	1	0	1	1	0	0	1	2	2	1	0	2	0
393	1	0	0	0	1	1	2	2	1	0	0	0	2	0	0	1	0	0	2	1	0	1	2	2	0	0	2	2	0	2	0	1	2	2	2	2	0	0	1	0	0	0	1	2	0	0	1	1	1
394	0	1	0	0	0	0	2	0	2	0	0	0	0	0	0	0	0	0	1	0	1	0	2	2	0	1	1	2	1	1	1	1	2	2	1	2	1	0	0	2	0	1	1	1	1	0	0	0	2
395	0	0	0	0	0	0	2	1	2	0	0	1	2	2	0	0	1	0	1	1	1	1	1	1	0	0	1	2	1	1	0	1	1	2	0	2	2	0	1	1	0	0	2	2	1	1	0	1	0
396	0	0	0	0	0	0	1	2	1	0	1	0	0	0	0	0	1	0	1	1	2	1	2	2	0	0	0	1	0	0	1	1	1	1	1	1	2	0	0	1	0	1	2	2	1	1	1	1	0
397	0	0	0	2	0	2	1	1	2	0	1	1	1	1	0	0	2	2	0	0	1	1	2	2	0	1	0	1	1	0	0	2	2	1	0	2	1	1	0	1	0	0	0	1	0	1	1	1	0
398	1	0	0	1	0	1	1	1	2	0	0	0	0	0	0	0	1	1	0	0	2	1	2	2	0	0	1	2	1	0	0	2	2	2	0	1	0	0	2	0	1	0	1	1	1	1	0	0	1
399	0	0	0	0	0	0	2	1	2	0	0	0	0	1	0	0	2	2	1	1	2	0	2	2	0	2	2	2	0	0	0	1	1	0	0	1	1	0	1	2	1	1	1	2	1	1	1	0	0
400	1	0	0	0	0	1	2	1	2	0	0	1	2	2	0	0	0	0	1	1	2	0	2	2	0	2	2	2	0	1	0	1	1	1	1	1	0	1	1	0	0	0	0	1	0	0	0	1	1
401	1	0	0	0	0	1	2	0	2	0	0	0	0	0	0	0	0	0	1	2	1	0	2	2	0	1	1	1	2	0	1	1	1	0	0	1	2	0	1	1	0	0	1	2	2	0	0	2	0
402	0	1	0	0	1	1	2	1	2	0	0	0	1	0	0	0	1	0	1	1	2	0	2	2	0	2	0	2	1	0	1	2	2	1	0	2	2	0	0	1	0	0	1	2	0	1	0	1	0
403	0	0	0	0	0	1	2	2	1	0	1	1	2	1	0	0	1	1	1	1	2	0	1	1	0	1	2	2	1	2	0	1	2	1	0	2	1	0	0	1	0	2	2	2	2	1	0	2	0
404	1	1	0	0	0	1	2	2	2	0	0	1	1	0	0	0	0	0	1	1	2	0	2	2	0	1	1	1	1	0	0	2	2	0	0	1	1	0	0	1	0	0	0	1	0	1	0	0	0
405	1	0	1	0	1	1	2	1	1	0	0	0	0	0	0	0	0	0	0	1	2	1	1	1	1	2	1	2	0	1	2	2	2	0	0	1	1	0	1	1	0	0	2	2	0	0	0	2	0
406	0	0	0	1	1	2	1	2	0	0	0	1	1	1	0	0	2	0	1	0	2	0	2	2	0	2	2	2	0	2	1	0	0	1	0	1	1	0	1	1	0	0	0	2	0	0	0	1	0
407	1	0	0	0	1	1	0	2	0	0	2	0	1	0	0	1	2	2	1	1	2	0	2	2	0	0	1	1	1	1	1	1	1	1	0	0	1	0	0	2	0	0	2	2	1	0	0	1	0
408	0	0	0	1	0	1	0	2	1	0	0	0	2	0	0	1	0	0	1	1	0	0	2	2	0	2	2	2	1	1	0	2	2	2	0	2	1	0	1	1	0	1	1	2	1	2	0	2	0
409	1	0	0	1	0	1	1	2	0	0	2	1	2	1	0	0	2	2	0	1	2	0	2	2	0	1	0	2	1	0	0	2	2	1	0	2	2	1	0	1	0	1	1	1	1	1	0	2	0
410	0	0	0	0	0	1	2	2	1	0	0	1	1	1	0	0	1	1	1	1	0	1	0	1	0	0	2	2	1	2	1	1	1	2	2	2	1	0	1	1	0	0	1	2	0	0	0	2	0
411	0	0	0	0	0	1	2	0	2	0	0	0	1	0	0	1	1	1	1	1	2	1	2	2	0	2	1	2	1	1	1	1	2	1	0	2	1	0	1	1	0	0	0	0	2	1	0	2	0
412	1	0	1	1	0	1	2	2	1	0	0	0	1	1	0	0	0	0	0	0	1	0	1	1	0	0	2	2	1	1	0	1	2	2	0	2	2	0	0	1	0	0	2	2	1	1	0	2	0
413	1	0	0	0	0	1	2	1	2	0	0	0	1	0	0	0	1	0	1	1	2	0	2	2	0	1	1	2	1	2	0	0	0	2	1	2	1	0	2	0	0	1	0	1	0	0	0	2	0
414	1	0	0	0	0	0	2	2	0	0	0	1	1	1	0	0	1	1	1	1	2	0	2	2	0	0	1	1	1	0	0	1	2	1	0	2	0	1	1	0	0	0	1	2	2	0	0	0	0
415	1	0	0	0	1	1	1	1	1	1	2	0	1	0	0	1	0	0	2	1	0	0	2	2	0	0	2	2	1	1	2	1	1	1	0	1	1	0	2	0	0	0	0	2	1	1	0	2	0
416	1	0	0	1	0	1	2	2	2	0	0	1	0	0	0	0	0	0	1	1	2	2	2	2	0	0	1	1	1	1	0	1	1	2	1	2	1	0	0	1	0	0	1	2	2	1	0	1	0
417	1	0	0	0	0	2	1	2	1	0	1	1	2	2	0	0	0	0	0	0	2	1	2	2	0	2	2	2	1	2	0	0	1	1	1	2	1	1	0	1	0	0	0	2	0	0	0	0	2
418	0	0	0	0	1	1	2	2	2	0	0	0	1	0	0	0	2	1	1	0	2	0	1	2	0	1	2	1	1	0	0	2	2	1	0	1	2	0	1	2	1	1	1	1	0	0	0	0	1
419	0	0	0	0	0	1	2	0	2	0	0	0	0	0	0	0	2	1	1	0	2	1	2	2	0	2	1	1	0	1	1	1	2	2	2	2	2	0	0	2	0	1	1	1	1	0	0	0	1
420	0	0	0	1	0	2	1	1	2	0	0	1	1	1	0	0	0	0	0	0	2	1	2	2	0	0	1	0	2	0	0	1	1	2	0	2	2	0	0	2	0	0	1	1	1	0	0	1	1
421	1	1	0	0	0	1	1	0	2	0	0	1	1	1	0	0	1	0	0	0	2	0	2	2	0	1	2	2	0	2	0	1	0	2	1	2	2	0	1	1	0	0	0	2	0	0	1	1	0
422	1	0	0	1	1	2	1	1	2	0	0	1	1	1	0	0	1	1	1	1	1	0	2	2	0	0	2	2	0	1	0	1	1	2	1	2	1	1	0	1	0	1	1	1	1	0	0	0	1
423	1	1	0	0	0	1	2	1	1	0	0	0	1	0	0	1	2	2	1	1	1	1	1	1	1	1	2	2	0	2	0	2	2	1	0	1	1	0	1	1	0	0	1	2	1	1	0	2	0
424	1	0	0	1	0	1	1	1	2	0	1	0	0	0	0	0	2	0	0	0	2	0	2	2	0	1	2	2	2	1	1	1	1	1	1	2	1	0	2	0	0	1	1	2	1	0	0	2	0
425	1	0	0	0	0	1	2	1	1	0	0	0	1	0	0	1	1	0	1	1	2	0	2	2	0	1	1	1	1	1	0	2	2	1	1	1	2	0	0	1	0	0	2	2	1	1	0	2	0
426	0	0	0	0	1	2	2	0	2	0	0	2	2	2	0	0	1	0	0	0	1	0	2	2	0	0	1	2	1	1	1	1	1	1	0	2	1	0	1	1	1	0	1	2	2	1	0	1	1
427	0	0	0	1	0	1	1	1	2	0	0	0	1	0	0	1	1	1	1	1	1	1	2	2	0	0	0	1	1	0	0	0	2	0	0	2	2	0	0	2	0	2	2	2	1	1	1	1	0
428	1	0	0	0	0	0	2	2	0	0	0	0	0	0	0	0	0	0	2	1	0	0	1	1	0	2	1	1	1	1	0	1	1	2	1	2	0	1	0	0	0	2	2	2	2	1	0	1	1
429	0	0	0	0	0	1	2	2	1	0	0	0	1	0	0	1	1	0	1	1	1	1	2	2	0	0	2	2	1	1	0	0	0	1	1	2	1	0	1	1	0	0	0	1	0	0	0	2	0
430	1	0	0	1	0	2	1	1	2	0	0	1	2	2	0	0	1	1	1	1	2	0	1	1	1	1	2	2	0	2	1	1	2	1	0	2	2	0	2	0	0	1	1	1	1	2	1	1	0
431	0	0	0	1	0	1	1	1	0	1	1	0	0	0	0	0	2	1	1	0	2	0	2	2	0	1	2	0	1	0	0	1	1	1	1	1	0	0	1	0	0	0	1	1	0	1	0	2	0
432	1	0	0	1	0	2	2	2	1	0	1	1	2	1	1	0	1	1	1	1	0	1	1	2	0	1	2	2	0	2	1	1	1	2	0	2	2	0	1	1	0	0	0	1	0	0	0	1	0
433	0	0	1	1	0	1	0	2	0	0	2	0	0	0	0	0	1	1	2	1	0	0	2	2	0	1	1	1	1	1	0	1	1	1	0	1	1	1	1	0	0	0	1	2	1	0	0	0	0
434	0	0	0	0	0	0	2	2	1	0	0	0	0	0	0	0	0	0	0	0	2	0	2	2	0	1	2	2	1	2	0	1	1	1	0	2	2	0	0	2	1	0	0	1	0	0	0	2	0
435	1	0	0	0	1	1	2	2	1	0	1	1	2	1	1	0	1	0	1	1	2	2	0	1	1	1	2	2	0	1	0	1	2	1	1	1	1	0	0	1	0	0	1	1	1	0	0	2	0
436	1	0	0	0	0	1	2	1	1	0	0	0	1	1	0	0	1	0	1	0	1	0	2	2	0	2	2	2	0	1	0	2	2	1	1	2	2	0	0	2	0	1	1	2	0	0	0	2	0
437	0	0	0	0	1	1	1	0	2	0	0	0	1	0	0	1	0	1	1	1	2	1	1	2	0	0	2	2	1	2	0	0	1	2	1	2	1	0	1	1	0	1	1	2	2	2	0	2	0
438	1	1	0	0	1	2	2	1	2	0	0	0	0	0	0	0	1	1	0	0	2	0	2	2	0	1	1	2	1	1	0	1	1	2	0	2	1	0	0	1	0	1	1	2	0	1	0	2	0
439	0	0	0	0	0	0	2	1	1	0	1	0	0	0	0	0	1	0	1	2	1	0	2	2	0	0	2	2	0	1	1	1	1	1	0	1	2	0	2	0	0	0	1	1	1	0	1	1	0
440	1	0	1	0	0	2	1	1	1	0	0	0	0	0	0	0	1	1	1	1	2	0	2	2	0	0	1	2	0	1	1	1	2	0	0	1	1	1	0	1	0	0	1	1	1	1	0	0	1
441	0	0	0	0	1	2	1	1	1	0	1	0	1	0	0	0	1	0	1	1	1	0	2	2	0	1	1	1	1	1	1	2	2	1	1	1	0	0	1	1	0	1	1	1	1	1	1	0	1
442	0	0	0	1	1	2	2	2	1	0	0	0	1	0	0	0	1	1	0	0	1	0	1	1	0	2	2	2	1	1	0	1	1	2	0	2	1	0	2	0	0	0	0	0	0	0	1	1	0
443	1	0	0	0	0	0	2	2	2	0	0	1	1	1	0	0	1	1	1	1	1	1	2	2	0	1	1	2	1	1	1	1	1	1	0	1	2	0	0	1	0	1	1	2	1	1	0	2	0
444	0	0	0	0	0	2	2	2	1	0	0	0	0	0	0	0	1	1	1	1	1	0	1	1	1	1	0	1	0	1	0	2	2	1	0	2	2	0	1	1	0	1	0	1	1	0	0	2	0
445	0	0	0	0	0	0	2	2	0	0	0	0	1	0	0	0	1	0	0	0	1	0	2	2	0	2	2	2	1	1	2	2	2	0	0	1	1	0	1	0	0	0	1	2	2	1	0	0	1
446	0	0	0	1	0	2	2	2	1	0	0	0	1	0	0	0	0	0	0	0	0	1	2	2	0	0	1	2	1	1	1	1	2	1	0	1	0	0	2	0	0	1	1	2	1	1	2	0	0
447	0	0	0	1	0	1	2	2	1	0	0	1	0	0	0	0	0	1	1	0	1	1	2	2	0	2	2	2	0	1	0	0	0	1	0	2	1	0	0	2	0	1	1	1	1	0	0	1	0
448	0	0	1	1	0	1	2	2	1	0	0	0	0	0	0	0	2	1	1	1	1	2	1	1	1	1	1	1	1	1	0	2	2	1	1	1	1	0	1	1	0	1	0	1	0	1	0	2	0
449	1	0	0	1	1	2	2	1	2	0	0	1	1	1	0	0	1	1	0	1	1	0	1	1	0	1	2	2	0	2	1	2	2	0	0	1	1	1	0	1	0	1	1	2	0	2	0	2	0
450	1	0	0	0	0	0	2	1	2	0	0	0	2	0	0	1	2	1	1	1	2	1	0	1	1	0	0	1	1	1	0	0	0	1	1	2	1	1	0	0	0	0	1	1	1	0	0	2	0
451	0	0	0	0	0	2	2	2	1	0	0	0	0	0	0	0	2	2	0	0	1	1	0	0	1	1	2	2	0	2	0	1	1	1	1	1	0	0	1	1	0	0	0	2	0	1	0	2	0
452	1	0	0	0	0	0	2	1	2	0	0	0	1	1	0	0	1	1	1	1	1	0	2	2	0	0	0	2	1	1	0	1	1	1	0	1	2	0	1	2	1	0	1	1	1	1	1	0	1
453	0	0	0	0	0	1	2	1	1	0	0	1	2	1	0	1	0	0	2	1	0	0	2	2	0	1	2	2	0	1	0	1	1	2	1	2	1	0	0	2	0	1	1	1	1	2	0	2	0
454	1	0	0	0	0	2	2	1	1	0	1	0	2	0	0	1	1	1	1	0	1	1	1	1	1	1	1	1	1	2	0	1	1	2	1	1	1	0	1	2	1	1	1	1	1	0	0	1	0
455	1	0	1	0	0	2	2	2	1	0	0	0	1	0	0	0	2	1	1	0	2	1	2	2	0	0	1	1	0	1	1	1	2	1	0	2	1	0	0	1	0	0	0	2	0	0	1	1	0
456	0	0	0	1	0	2	2	2	2	0	0	0	2	1	0	0	2	2	2	2	0	1	2	2	0	0	1	1	1	1	0	0	1	1	0	2	1	0	0	2	0	0	0	2	1	1	0	2	0
457	1	0	0	1	1	2	1	1	0	0	1	0	0	0	0	0	2	2	1	1	2	1	2	2	0	2	0	1	2	0	0	1	1	1	1	2	0	0	2	0	0	1	1	2	1	2	0	1	0
458	0	0	1	0	0	1	2	2	1	0	0	2	1	1	0	0	1	1	0	0	1	1	0	1	1	1	1	2	1	1	0	2	2	0	0	1	1	0	0	0	0	0	2	2	1	1	0	0	1
459	0	0	0	1	0	1	2	2	2	0	0	0	1	0	0	0	1	1	1	1	2	0	1	2	0	1	2	2	0	1	0	1	2	1	1	1	1	0	0	1	0	1	1	2	0	1	1	1	0
460	1	0	0	0	1	2	2	1	2	0	0	0	1	0	0	0	2	1	0	0	1	0	1	1	0	1	2	2	0	1	1	0	0	2	1	1	0	1	0	0	0	0	0	2	0	1	0	1	0
461	0	1	1	0	0	1	1	1	1	1	0	0	1	0	0	0	2	1	0	0	1	1	2	2	0	1	1	2	2	1	1	0	0	1	1	2	1	0	0	1	0	1	0	1	1	1	0	2	0
462	1	0	0	1	0	1	2	2	1	0	0	0	1	0	0	0	1	0	0	0	1	0	2	2	0	1	0	2	1	1	0	1	1	2	2	2	1	0	0	0	0	1	1	2	1	1	0	0	1
463	0	0	1	2	0	2	2	1	1	1	0	1	1	0	1	0	2	2	2	2	0	0	2	2	0	2	2	2	1	1	2	1	1	2	2	2	0	0	2	0	1	0	0	2	0	0	0	2	0
464	0	0	0	0	0	0	1	1	2	0	0	0	0	0	0	0	2	2	2	2	0	0	2	2	0	1	1	1	1	1	0	0	1	2	0	2	2	0	0	1	0	0	1	2	1	1	0	2	0
465	0	1	0	0	0	0	2	0	2	0	0	0	2	1	0	0	2	0	0	0	2	0	2	2	0	1	1	2	0	1	0	1	1	2	1	2	2	1	0	1	0	1	1	2	1	1	0	1	0
466	0	1	0	0	1	1	2	2	2	0	0	1	2	2	0	0	2	1	1	1	2	1	2	2	0	0	1	2	1	2	0	2	2	0	0	1	2	0	0	2	0	0	0	2	0	2	0	0	1
467	1	0	0	1	0	2	2	1	2	0	0	0	0	0	0	0	1	1	1	1	0	1	2	2	0	0	2	2	1	2	1	2	2	0	0	1	2	0	1	1	0	1	1	2	1	2	0	2	0
468	0	0	0	1	0	2	2	1	2	0	1	1	2	1	0	0	1	0	1	1	1	0	2	2	0	0	1	1	1	1	1	2	2	0	0	0	1	0	1	2	1	0	1	2	0	0	0	0	1
469	0	0	0	0	0	0	2	0	2	0	0	0	0	0	0	0	2	2	1	1	2	1	2	2	0	2	2	2	0	2	0	1	1	0	0	1	1	1	0	0	0	2	2	2	2	1	0	1	1
470	1	0	0	0	0	1	2	2	0	0	0	1	2	2	0	0	0	0	0	0	0	0	2	2	0	1	1	2	0	1	0	0	0	2	0	2	1	0	1	1	0	0	0	1	0	1	0	2	0
471	0	0	0	1	0	1	1	1	1	0	0	0	1	1	0	0	1	1	0	0	2	2	2	2	0	0	1	1	2	0	1	1	2	1	0	2	1	0	1	2	1	1	0	1	0	1	1	0	0
472	0	0	0	1	0	1	1	2	0	0	1	0	0	0	0	0	1	1	1	1	1	0	1	1	0	2	1	1	1	1	0	2	2	1	0	1	0	0	0	1	0	0	1	1	0	0	0	2	0
473	0	0	0	2	0	2	2	2	1	0	0	0	1	0	0	0	2	0	1	1	2	1	2	2	0	1	1	1	1	1	0	1	1	2	0	2	1	1	0	1	0	0	0	2	0	0	0	0	1
474	1	0	0	1	0	2	2	1	2	0	0	0	0	0	0	0	0	1	1	1	2	1	2	2	0	0	1	0	2	0	0	1	2	1	0	2	1	0	0	1	0	0	0	1	0	1	0	0	1
475	0	0	0	0	0	0	1	1	1	0	0	0	2	1	0	1	2	2	0	1	2	0	2	2	0	2	1	1	1	0	0	1	1	1	0	1	1	0	2	1	1	1	1	2	1	0	0	2	0
476	1	0	0	1	0	1	1	2	0	0	0	0	0	0	0	0	0	0	0	0	2	1	1	1	1	2	1	1	1	1	0	2	2	1	1	1	2	0	1	1	0	0	2	2	0	2	0	1	0
477	1	0	1	0	0	1	2	2	1	0	1	0	1	0	0	0	1	0	0	0	1	0	2	2	0	0	2	2	0	2	0	1	2	2	1	2	2	0	0	2	0	0	0	1	0	0	0	0	0
478	1	0	0	0	0	0	1	1	2	0	0	1	1	1	0	0	2	1	0	0	1	1	0	1	1	0	2	2	1	2	0	1	1	2	0	2	2	0	0	1	0	1	1	1	1	0	1	1	0
479	1	0	0	0	1	1	2	1	2	0	0	0	0	0	0	0	0	0	0	0	2	1	1	2	0	2	1	1	1	2	0	2	2	0	0	0	2	0	1	1	1	0	0	1	0	1	0	2	0
480	0	0	1	1	0	1	2	1	2	0	0	0	0	0	0	0	1	1	2	2	1	1	2	2	0	0	1	2	0	1	0	1	1	2	1	2	1	0	0	2	0	0	1	2	2	0	0	0	2
481	0	0	0	1	0	1	1	1	0	1	1	0	1	0	0	0	2	1	1	0	2	1	2	2	0	1	1	1	1	1	0	1	1	0	0	1	2	0	0	2	0	0	1	2	1	1	0	1	1
482	1	0	0	0	0	1	1	1	1	0	1	0	0	0	0	0	1	0	1	1	2	0	2	2	0	1	1	2	1	1	1	1	2	1	0	2	2	0	0	2	0	1	1	2	1	0	0	1	1
483	1	0	0	0	0	1	1	2	0	0	0	0	0	0	0	0	2	2	0	1	2	0	1	1	0	2	2	2	0	1	1	1	1	0	0	0	1	0	2	0	0	0	0	2	0	0	1	0	0
484	1	0	0	0	0	1	2	2	2	0	0	2	2	1	1	0	2	2	1	1	1	0	2	2	0	0	0	1	2	0	0	0	1	1	0	2	1	0	1	1	0	0	1	2	1	2	0	1	0
485	0	0	0	0	0	0	2	2	2	1	0	1	1	1	0	0	2	2	1	1	2	1	1	1	1	1	1	2	1	1	0	1	1	1	0	1	1	0	1	1	0	0	0	1	0	0	0	1	0
486	1	0	1	0	1	1	2	1	1	0	1	0	0	0	0	0	1	0	0	0	1	0	2	2	0	1	2	2	0	2	0	2	2	1	0	2	1	1	0	1	0	0	0	2	1	1	0	1	0
487	0	0	0	0	0	2	1	2	0	0	1	1	2	1	0	0	0	0	1	1	2	1	1	1	1	1	0	1	1	1	0	2	2	0	0	0	2	0	0	1	0	0	0	1	0	0	0	1	0
488	0	0	0	0	0	0	1	2	0	0	0	1	1	1	0	0	1	0	1	1	1	0	2	2	0	1	1	2	1	1	1	0	0	1	0	2	0	0	1	0	0	0	0	2	0	0	0	1	0
489	1	0	1	1	0	2	2	1	2	0	0	0	0	0	0	0	1	1	1	0	0	1	1	1	1	1	1	2	1	1	1	1	2	1	0	2	2	0	1	1	1	1	1	1	1	0	0	2	0
490	1	1	0	0	0	1	1	2	1	0	1	0	0	0	0	0	0	0	0	0	2	0	1	1	1	1	0	1	2	0	1	0	0	2	2	2	2	0	0	1	0	1	1	2	0	2	1	0	0
491	1	0	0	0	0	1	2	2	2	0	0	1	2	2	0	0	2	0	0	0	1	1	2	2	0	1	2	2	0	2	1	2	2	0	0	1	0	1	1	0	0	0	1	1	0	1	0	1	0
492	0	0	0	0	0	0	2	1	2	0	0	1	1	1	0	0	0	0	0	0	2	1	2	2	0	1	1	1	1	1	1	2	2	0	0	1	1	2	0	1	1	0	0	2	0	0	0	2	0
493	0	0	0	0	0	0	1	2	0	0	0	1	1	1	0	0	2	2	1	1	2	0	1	1	0	1	2	2	0	1	0	1	1	1	1	1	2	0	0	2	0	0	0	2	0	0	0	2	0
494	1	0	1	0	1	1	2	2	2	0	0	0	0	0	0	0	1	0	1	1	1	1	2	2	0	0	2	2	1	1	2	2	2	0	0	1	1	0	0	2	0	0	1	2	1	0	0	1	0
495	0	0	1	0	0	0	1	2	1	0	0	0	2	1	0	1	1	0	1	1	2	0	2	2	0	1	2	2	1	2	1	1	2	2	2	2	2	0	0	2	0	0	1	1	1	0	1	1	1
496	0	0	0	1	1	2	0	1	1	0	1	0	1	1	0	0	0	0	0	1	2	0	2	2	0	1	0	1	2	0	0	1	0	2	1	2	2	1	0	1	0	0	1	1	1	0	0	1	0
497	1	0	0	0	1	2	2	1	2	0	0	0	0	0	0	0	2	1	0	0	1	0	0	0	0	0	1	1	1	1	0	1	2	1	0	2	1	0	1	1	1	0	1	2	1	1	0	0	0
498	1	0	0	0	0	1	2	0	2	0	1	1	1	1	0	0	1	0	1	1	1	0	2	2	0	1	1	1	1	1	0	1	1	1	0	1	2	0	0	1	0	1	1	1	1	0	0	1	0
499	0	0	0	0	1	1	1	1	1	0	1	2	2	2	0	0	1	0	1	1	1	0	2	2	0	0	0	1	0	0	0	1	1	2	0	2	2	0	0	2	0	0	0	1	0	1	0	1	0
500	1	1	1	1	0	2	2	2	1	0	0	1	1	1	0	0	1	1	0	0	2	0	2	2	0	0	2	2	0	2	0	1	2	1	0	2	2	0	0	2	0	0	0	2	0	0	0	1	0
501	0	0	0	0	0	1	1	1	2	0	1	1	1	0	1	0	1	1	1	1	1	0	1	1	0	0	1	2	0	1	1	2	2	1	0	2	1	0	1	2	1	0	0	2	0	0	0	1	0
502	1	1	1	1	0	2	2	2	2	0	0	1	0	0	0	0	0	0	0	0	0	0	2	2	0	1	2	2	1	2	0	1	1	1	0	1	1	0	1	1	0	1	1	2	1	0	1	1	0
503	0	0	0	0	1	1	1	2	0	0	2	1	2	0	1	0	1	0	0	0	2	0	2	2	0	1	2	2	1	0	1	2	2	0	0	2	1	1	1	0	0	1	2	2	1	1	0	2	0
504	0	0	0	0	0	0	2	2	1	0	0	0	0	0	0	0	1	0	0	0	1	0	2	2	0	1	2	2	0	1	1	2	2	2	0	2	1	0	0	1	0	2	2	2	1	1	0	0	0
505	0	0	0	0	0	0	2	0	2	0	0	0	1	1	0	0	1	0	0	0	2	0	1	1	0	1	2	2	0	2	0	1	1	1	0	1	1	0	0	0	0	1	1	1	1	0	0	2	0
506	0	0	0	0	1	2	1	1	1	0	0	1	1	1	0	0	1	0	1	0	2	1	2	2	0	2	1	2	2	1	1	1	1	1	0	2	1	0	1	2	1	0	0	1	0	0	0	1	0
507	1	0	0	0	0	2	2	0	2	0	0	0	2	0	0	1	1	0	1	1	1	0	2	2	0	0	1	1	1	1	0	2	2	0	0	0	2	0	1	1	0	1	1	2	1	0	1	1	0
508	0	0	0	0	0	1	1	2	0	0	1	0	0	0	0	0	1	1	1	1	1	0	1	1	0	1	1	1	0	1	0	1	2	2	1	2	0	0	2	1	1	1	0	1	0	0	0	0	2
509	1	0	0	0	0	0	1	2	0	0	0	1	1	0	0	0	1	1	0	0	2	0	1	1	0	0	1	1	0	2	1	1	2	0	0	2	2	0	0	1	0	1	1	2	0	0	0	2	0
510	1	0	0	0	0	1	2	1	2	0	0	0	1	0	0	0	0	0	1	1	2	1	1	1	1	2	1	2	0	1	0	0	1	2	0	2	2	0	1	1	0	1	1	2	1	2	0	2	0
511	0	0	0	0	0	1	2	1	1	0	0	0	0	0	0	0	1	1	1	1	1	0	2	2	0	1	0	1	0	1	0	0	0	2	0	2	0	0	1	0	0	0	0	2	0	1	0	2	0
512	1	0	0	1	0	1	2	0	2	0	0	0	2	1	0	1	1	0	0	0	2	0	2	2	0	2	2	2	0	2	1	0	1	2	1	2	1	0	2	0	0	1	2	2	1	1	1	0	1
513	1	0	0	1	0	2	2	2	0	0	0	1	2	2	0	0	1	1	1	1	1	0	2	2	0	1	0	1	0	0	1	0	2	2	1	2	2	0	0	1	0	0	1	2	1	0	0	0	0
514	0	1	1	1	0	1	0	2	0	0	1	0	0	0	0	0	1	1	1	0	2	0	2	2	0	1	1	2	0	1	1	2	2	1	1	2	1	0	0	1	0	0	0	1	0	0	0	2	0
515	0	0	1	1	0	1	1	1	1	1	1	1	1	1	0	0	1	1	2	2	1	0	2	2	0	2	0	1	1	0	0	1	2	1	1	1	0	0	1	0	0	1	1	1	1	1	0	0	0
516	0	0	0	0	0	0	2	2	0	0	1	1	0	0	0	0	2	2	2	2	2	0	2	2	0	2	2	2	0	1	1	1	2	1	0	2	2	0	0	1	0	1	1	2	1	0	0	2	0
517	0	0	0	1	0	1	1	1	1	0	1	1	2	2	0	0	1	1	1	1	1	0	2	2	0	2	2	2	1	2	0	2	2	1	0	1	1	0	1	1	0	1	1	2	1	0	0	2	0
518	1	0	0	1	0	1	1	1	2	0	0	0	0	0	0	0	1	0	1	1	1	0	2	2	0	0	1	1	1	1	0	1	1	2	1	2	1	1	0	1	0	1	1	2	1	1	0	2	0
519	1	0	2	0	0	0	2	1	1	0	0	0	0	0	0	0	1	1	1	1	0	1	0	0	1	1	2	2	0	2	0	1	2	2	0	2	2	0	2	0	0	0	1	2	1	1	0	0	1
520	1	0	2	0	0	0	2	2	1	0	0	0	1	0	0	0	1	1	1	1	2	0	1	1	0	1	2	2	0	1	1	0	1	2	1	2	1	0	0	1	0	0	1	1	1	0	0	2	0
521	1	0	1	1	0	1	2	2	1	0	0	1	1	1	0	0	1	0	1	1	1	0	2	2	0	0	1	1	0	1	0	0	2	0	0	2	1	0	0	1	0	0	0	1	0	0	0	2	0
522	0	0	0	0	0	1	2	2	1	0	1	0	1	0	0	0	1	1	0	1	1	1	1	1	1	1	1	2	0	1	1	1	2	1	0	2	1	0	0	2	0	1	1	1	1	0	0	1	1
523	1	0	0	0	0	0	2	1	2	0	0	1	1	1	0	0	1	1	0	0	2	0	2	2	0	2	1	2	1	1	0	1	1	2	0	2	1	0	1	0	0	1	1	1	1	0	0	2	0
524	1	0	0	0	0	0	2	2	1	0	0	1	0	0	0	0	0	1	0	0	2	0	1	1	0	1	2	2	0	2	1	2	2	0	0	1	1	0	0	2	0	0	0	2	0	0	0	0	1
525	0	0	0	0	0	1	2	2	2	0	0	2	2	2	0	0	1	1	1	1	0	1	0	1	0	1	1	2	1	1	1	2	2	2	0	2	1	0	0	1	0	1	1	1	1	1	1	1	0
526	0	0	0	1	0	1	2	2	1	0	0	0	1	2	0	0	1	1	1	0	2	1	1	2	0	2	2	2	1	1	2	1	1	2	0	2	0	1	1	1	1	1	1	1	0	0	0	1	0
527	1	0	0	0	0	0	1	1	1	1	0	0	0	0	0	0	2	1	1	1	2	0	2	2	0	0	2	2	0	2	0	2	2	2	1	2	1	1	0	1	0	0	0	2	0	0	0	0	0
528	0	0	0	0	1	1	1	2	0	0	2	1	1	1	0	0	1	1	0	0	2	0	2	2	0	1	2	2	0	1	1	0	0	2	0	2	1	1	0	1	0	0	0	2	0	0	0	1	1
529	0	0	0	1	0	2	2	0	2	0	0	0	1	2	0	0	2	0	1	1	1	0	0	0	0	1	2	2	0	2	0	2	2	1	1	1	1	0	0	2	0	0	0	0	0	1	0	2	0
530	1	0	0	1	0	1	1	1	1	0	1	0	0	0	0	0	1	0	0	0	2	1	1	2	0	1	2	2	1	0	1	1	1	1	0	1	2	0	1	1	0	1	1	2	1	2	0	2	0
531	0	0	0	0	0	0	2	1	1	0	0	1	2	1	0	1	1	0	0	0	2	1	2	2	0	2	1	1	1	1	0	2	2	0	0	1	1	0	0	1	0	0	0	1	0	0	0	2	0
532	0	0	0	2	1	2	1	1	2	0	0	0	1	0	0	1	2	2	1	1	2	0	2	2	0	0	1	2	0	2	0	2	2	1	1	2	1	0	0	2	0	0	0	1	0	0	0	0	1
533	0	0	0	1	0	2	2	1	2	0	0	0	1	0	0	0	1	0	0	1	1	1	2	2	0	1	1	2	0	1	1	1	1	2	0	2	0	0	1	0	0	1	1	1	1	1	0	1	0
534	0	1	1	1	0	1	1	2	1	0	0	0	1	1	0	0	1	1	0	0	1	0	2	2	0	0	2	2	0	1	1	1	1	1	0	1	2	0	2	0	0	0	2	2	0	0	1	0	1
535	1	1	0	0	0	1	2	2	2	0	0	1	1	1	0	0	0	0	2	2	0	1	1	1	1	1	2	2	0	2	1	1	1	2	1	1	1	1	0	0	0	0	0	2	0	0	0	2	0
536	0	0	0	1	0	1	2	2	1	0	0	0	1	0	0	1	1	1	1	1	1	1	2	2	0	2	1	2	1	1	0	2	2	0	0	1	0	0	0	1	0	0	0	1	0	1	0	1	0
537	1	0	0	0	2	2	2	1	1	0	0	0	1	1	0	0	0	1	0	0	2	0	1	2	0	1	1	1	1	1	0	1	1	2	0	2	1	1	1	0	0	0	2	2	0	0	0	1	0
538	1	0	0	0	0	1	2	2	1	0	0	1	2	0	1	0	2	0	0	0	2	1	1	1	1	1	0	1	2	0	1	2	2	0	0	1	1	0	2	0	0	0	2	2	0	2	0	2	0
539	0	0	1	1	0	1	2	0	1	0	0	0	0	0	0	0	1	1	1	1	1	0	1	1	0	1	2	2	1	2	0	1	1	2	1	2	1	0	1	1	0	0	1	1	1	0	0	2	0
540	1	0	0	0	0	1	2	2	2	0	0	0	0	0	0	0	0	0	1	0	1	0	2	2	0	1	2	2	1	1	0	2	2	1	1	2	2	0	0	2	0	1	1	1	1	1	0	2	0
541	0	0	0	1	1	2	2	2	1	0	0	0	0	0	0	0	2	2	0	0	1	0	2	2	0	1	2	2	1	2	0	2	2	0	0	1	1	1	0	1	0	0	2	2	1	1	1	1	0
542	1	0	0	0	0	0	2	0	2	0	0	1	2	1	0	0	1	0	1	2	1	1	2	2	0	2	1	1	1	1	0	2	2	0	0	1	2	0	2	0	1	0	0	1	0	0	0	1	0
543	1	0	0	0	0	0	2	2	1	0	0	0	1	0	0	0	1	1	0	0	1	0	2	2	0	1	2	2	0	2	0	1	2	1	0	2	2	0	0	2	0	0	1	1	1	0	0	0	1
544	1	0	0	0	2	2	2	2	1	0	1	1	1	1	0	0	1	1	2	1	2	1	2	2	0	1	1	1	1	1	0	1	1	1	0	2	1	0	2	1	1	2	2	2	2	1	0	0	0
545	0	0	0	1	1	2	2	1	1	0	0	0	0	0	0	0	0	0	1	1	2	0	2	2	0	0	1	1	2	1	0	0	1	2	0	2	0	1	0	0	0	0	1	1	0	1	0	2	0
546	0	0	0	1	0	1	1	1	1	0	1	0	0	0	0	0	0	1	0	0	2	1	2	2	0	0	0	2	2	0	0	1	1	2	0	2	2	0	1	1	1	0	1	1	1	0	0	0	2
547	1	0	0	0	1	1	2	2	2	0	0	0	2	2	0	0	0	0	0	0	1	1	2	2	0	1	2	2	0	2	2	2	2	1	1	1	1	0	1	1	0	1	1	1	1	0	0	2	0
548	1	0	0	0	0	2	2	2	2	0	0	1	1	2	0	0	1	1	0	0	2	0	2	2	0	1	2	2	0	2	2	0	1	1	1	2	1	0	0	1	0	0	1	1	1	0	0	1	0
549	1	0	0	0	1	1	2	1	2	0	0	1	1	1	0	0	1	1	2	2	1	0	1	1	0	2	2	2	1	1	0	2	2	0	0	0	1	0	2	0	1	0	0	1	0	1	1	1	0
550	1	0	0	1	0	1	2	0	2	0	0	1	1	1	0	0	2	2	1	1	2	1	1	1	0	0	2	2	1	1	2	2	2	2	0	2	1	1	1	0	0	0	0	1	1	0	0	0	2
551	0	0	2	0	0	0	2	1	2	0	0	0	1	0	0	1	1	0	1	1	2	1	2	2	0	1	2	2	1	1	0	1	1	1	0	2	1	0	1	1	0	0	0	0	0	0	0	2	0
552	0	0	0	0	0	0	2	1	1	0	0	1	2	2	0	0	1	0	1	0	2	1	1	1	1	1	1	0	1	0	0	2	2	0	0	1	1	1	1	0	0	1	1	2	1	0	0	1	1
553	0	0	0	0	0	1	2	2	1	0	0	1	2	2	0	0	2	1	0	0	2	0	2	2	0	1	1	1	0	1	0	1	1	2	1	2	1	0	1	2	1	0	0	2	0	0	0	1	0
554	0	0	0	0	0	0	1	2	0	0	1	1	2	1	0	0	1	0	1	1	2	0	2	2	0	1	1	2	2	2	0	0	0	2	0	2	1	0	0	1	0	0	1	1	1	1	0	2	0
555	1	1	0	0	1	1	1	0	2	0	0	0	0	0	0	0	1	0	0	0	1	0	2	2	0	1	1	1	1	1	0	1	1	1	0	0	0	0	2	0	1	0	1	2	0	0	0	1	1
556	0	0	0	1	0	2	1	2	1	0	1	0	0	0	0	0	2	1	0	0	2	0	1	1	0	0	1	2	1	1	1	2	1	2	1	2	1	0	1	2	1	0	0	1	0	0	0	1	0
557	0	0	0	1	0	1	1	1	1	0	1	1	1	0	1	0	2	1	0	0	1	2	1	1	1	1	1	1	2	1	0	2	2	0	0	1	0	0	1	0	0	1	0	1	0	0	0	1	0
558	1	0	0	1	0	2	0	2	0	0	2	1	1	0	0	0	1	1	2	2	1	0	2	2	0	0	2	2	0	2	0	0	0	1	0	1	1	0	1	1	0	0	0	1	0	0	0	2	0
559	1	0	0	1	0	1	2	0	2	0	0	2	2	2	0	0	0	0	2	1	2	0	2	2	0	1	2	2	1	2	0	2	2	0	0	0	0	0	1	1	0	2	2	2	2	1	0	1	0
560	0	0	0	1	0	1	2	0	2	0	0	0	0	0	0	0	1	1	2	2	1	1	0	0	1	0	1	1	0	1	0	1	1	2	0	2	1	0	0	2	0	0	1	2	1	1	0	2	0
561	0	0	0	1	1	2	2	2	2	0	0	0	0	0	0	0	2	0	1	0	2	0	1	1	0	0	2	2	0	2	0	2	2	2	1	2	1	1	1	0	0	2	1	2	1	0	0	2	0
562	1	0	0	0	0	0	1	2	1	0	1	0	0	0	0	0	0	0	2	1	0	0	2	2	0	2	1	1	0	0	0	1	2	2	2	2	2	0	1	0	0	0	1	2	1	0	0	1	0
563	1	0	0	0	0	1	2	2	2	0	0	0	0	0	0	0	0	0	1	1	2	1	1	2	0	2	1	2	1	1	1	2	2	1	1	1	1	0	2	0	0	0	0	1	0	0	0	2	0
564	0	0	0	1	0	1	2	2	1	0	1	0	0	0	0	0	1	1	1	1	2	1	2	2	0	0	2	2	0	2	0	1	1	1	1	1	1	0	0	1	0	1	0	0	2	1	0	2	0
565	0	0	0	0	0	1	2	2	1	0	0	2	1	1	0	0	2	1	1	1	2	1	2	2	0	1	1	2	1	1	0	0	1	1	0	2	1	0	1	1	0	0	0	1	0	0	0	2	0
566	1	0	0	0	0	0	2	0	2	0	0	0	0	0	0	0	1	1	0	0	1	1	2	2	0	0	2	2	1	0	1	1	1	2	2	2	1	0	1	1	0	1	1	1	0	0	0	1	1
567	1	0	0	0	0	1	2	0	2	0	0	1	1	1	0	0	1	0	0	0	1	0	2	2	0	1	2	2	0	2	2	0	0	2	1	1	1	0	0	1	0	0	1	2	1	0	0	1	0
568	1	0	0	0	0	1	1	2	1	0	0	1	2	1	0	1	0	0	1	1	2	0	2	2	0	0	1	2	1	1	0	1	1	2	1	2	1	0	0	2	0	0	0	1	0	0	0	0	0
569	1	0	0	0	1	1	2	2	1	0	0	1	1	1	0	0	0	0	0	0	2	0	2	2	0	1	1	1	1	1	1	1	2	1	0	2	1	0	0	1	0	1	1	2	1	1	1	0	0
570	0	0	0	0	0	0	1	1	0	0	1	0	1	0	0	0	1	0	0	0	2	0	2	2	0	1	2	2	1	1	2	0	1	0	0	2	1	0	1	2	1	0	1	2	1	1	0	2	0
571	1	0	0	1	0	1	2	2	1	0	0	0	0	0	0	0	2	0	0	0	2	0	2	2	0	0	1	1	2	0	1	1	1	2	0	2	0	0	2	1	1	0	0	2	1	1	0	1	0
572	1	0	0	0	0	0	2	1	1	0	0	0	0	0	0	0	2	1	0	0	2	0	2	2	0	1	2	2	1	1	1	2	2	0	0	1	0	0	1	0	0	0	0	1	0	0	0	0	0
573	0	1	0	0	0	1	1	1	1	0	0	0	0	0	0	0	2	1	1	0	2	1	2	2	0	1	1	2	1	1	1	0	1	2	0	2	1	0	0	1	0	0	1	2	1	0	0	0	0
574	1	0	1	0	0	1	2	2	1	1	0	0	1	0	0	0	0	0	1	1	0	0	2	2	0	2	0	2	2	0	0	0	0	1	1	2	2	0	0	1	0	0	0	2	0	0	0	1	0
575	0	0	1	1	0	1	1	1	2	0	0	0	1	1	0	0	1	1	1	0	2	0	2	2	0	2	1	2	2	1	2	1	1	1	0	1	2	0	0	2	0	1	1	1	1	1	1	1	0
576	0	0	1	0	0	0	2	1	2	0	0	0	0	0	0	0	1	0	1	1	2	0	2	2	0	1	2	2	1	1	1	1	1	1	0	1	1	0	1	1	0	0	0	1	0	0	0	1	0
577	0	0	0	0	0	0	1	2	1	0	1	0	0	0	0	0	0	0	1	1	0	1	2	2	0	1	1	1	1	1	0	1	1	1	0	1	1	0	0	1	0	0	0	2	0	0	0	1	1
578	1	0	0	1	0	2	2	1	2	0	0	1	1	1	0	0	1	1	2	2	1	0	2	2	0	0	2	2	0	2	0	0	2	0	0	2	0	0	1	0	0	0	0	1	0	0	0	1	1
579	0	1	0	0	1	1	2	2	2	0	0	0	1	0	0	0	0	1	0	0	2	1	1	1	1	2	0	2	1	0	0	2	2	2	0	2	0	1	0	0	0	1	1	2	0	1	0	1	1
580	1	0	0	1	0	2	1	2	1	0	1	0	0	0	0	0	1	0	0	0	1	0	2	2	0	0	1	2	0	1	0	1	1	1	0	1	0	0	0	0	0	0	0	1	0	1	0	2	0
581	1	0	0	0	0	0	2	0	2	0	0	0	0	0	0	0	1	1	0	0	2	0	1	1	1	0	1	0	2	0	0	2	2	2	1	2	1	0	1	1	0	1	0	1	1	0	0	0	0
582	0	0	0	1	0	2	2	0	2	0	0	1	1	1	0	0	0	0	1	1	2	1	2	2	0	0	2	2	0	2	0	2	2	0	0	1	2	0	0	2	0	1	0	1	0	0	0	2	0
583	0	0	1	1	0	1	2	2	1	0	0	0	2	2	0	0	2	1	0	0	2	0	2	2	0	1	1	2	1	1	0	2	2	2	0	2	2	0	0	2	0	0	0	1	0	0	0	0	0
584	0	1	0	0	1	1	2	1	2	0	0	0	0	0	0	0	1	1	2	2	1	1	2	2	0	1	0	2	2	0	0	1	1	1	0	2	1	0	1	0	0	0	1	1	0	0	0	0	0
585	1	0	0	0	0	1	1	1	1	0	1	0	0	1	0	0	1	2	1	1	2	0	1	1	0	0	2	2	0	2	1	1	1	1	1	1	1	0	0	1	0	0	0	2	0	0	1	1	0
586	1	1	1	1	0	2	2	1	2	0	0	0	0	0	0	0	1	1	2	2	1	0	2	2	0	1	0	0	1	0	0	1	1	2	0	2	1	1	0	0	0	0	0	1	0	0	0	0	1
587	1	0	0	1	0	2	2	0	2	0	0	1	1	1	0	0	2	1	1	0	2	0	2	2	0	1	2	2	0	2	1	2	2	0	0	2	1	0	1	1	0	2	2	2	2	1	0	1	0
588	1	0	0	1	0	1	2	2	1	0	0	0	0	0	0	0	1	0	1	0	1	0	2	2	0	1	2	2	1	2	0	2	2	0	0	1	2	0	0	2	1	0	0	0	0	0	0	2	0
589	1	0	0	1	0	2	2	1	1	0	0	1	1	1	0	0	2	0	1	0	2	0	2	2	0	2	2	2	0	2	1	0	0	1	0	1	1	1	0	0	0	1	1	1	1	0	1	1	1
590	0	0	0	1	0	2	2	2	2	0	0	0	0	0	0	0	1	0	1	1	1	0	2	2	0	0	2	2	0	2	0	1	1	2	2	2	2	0	0	1	0	0	1	1	1	0	0	2	0
591	0	0	0	1	0	1	1	2	0	0	1	0	0	0	0	0	1	1	0	0	2	0	2	2	0	1	0	2	1	1	0	1	1	2	1	2	0	0	1	0	0	1	1	1	1	0	0	1	0
592	1	0	0	1	0	1	2	0	2	0	0	0	0	0	0	0	1	0	2	2	1	1	1	1	1	1	2	2	0	1	0	0	0	2	1	2	2	1	0	1	0	0	1	2	1	1	0	2	0
593	0	0	0	0	0	2	2	1	2	0	0	0	0	0	0	0	1	0	0	0	1	1	2	2	0	2	1	2	1	1	1	1	0	0	0	1	2	0	0	2	0	0	0	2	0	0	0	1	0
594	0	0	0	0	0	1	2	2	2	0	0	0	0	0	0	0	1	1	1	1	1	0	2	2	0	1	0	0	1	1	0	1	1	1	0	2	2	0	1	1	1	1	1	2	1	0	0	2	0
595	1	0	1	0	1	2	2	2	2	0	0	0	0	0	0	0	1	1	0	0	1	1	2	2	0	1	1	2	0	1	2	1	2	1	0	2	2	0	1	1	1	0	0	1	0	0	0	0	0
596	1	1	1	1	0	1	1	1	1	1	1	1	1	1	0	0	0	0	1	1	2	0	2	2	0	1	2	2	0	2	1	1	1	2	1	2	2	1	0	1	0	1	1	2	1	0	0	1	1
597	1	0	0	0	0	1	1	2	0	0	1	0	2	1	0	0	0	0	1	1	2	0	2	2	0	0	1	0	2	0	0	0	0	2	2	2	1	0	1	1	1	1	0	1	0	0	0	2	0
598	0	0	1	1	0	1	2	2	1	0	0	2	2	2	0	0	1	1	0	0	2	0	2	2	0	1	1	2	1	2	0	1	1	1	0	2	2	0	1	1	0	0	0	1	0	0	0	1	1
599	1	0	0	0	0	2	1	1	1	0	1	1	1	1	0	0	2	1	0	0	1	1	2	2	0	1	0	2	0	1	0	1	1	0	0	1	2	0	0	1	0	0	0	1	0	0	0	2	0
600	0	0	0	1	1	2	1	1	1	0	1	1	1	0	1	0	1	0	1	1	2	1	0	0	1	0	1	2	0	2	0	2	2	0	0	2	1	0	1	1	0	1	1	1	1	1	0	2	0
601	0	0	0	0	0	0	2	2	2	0	0	1	2	1	0	0	0	0	2	1	1	1	2	2	0	0	1	1	1	1	0	2	2	0	0	1	1	0	0	0	0	0	2	2	0	0	0	2	0
602	0	0	1	1	1	2	2	0	2	0	0	1	1	1	0	0	2	0	0	0	2	0	2	2	0	0	2	2	1	1	0	1	2	2	1	2	1	0	0	2	0	0	0	0	0	0	0	2	0
603	0	0	0	0	0	1	0	2	0	0	2	1	2	1	0	0	2	1	2	1	1	1	2	2	0	1	1	1	1	2	0	0	1	2	0	2	2	0	0	2	0	0	1	1	0	0	0	2	0
604	1	0	0	0	1	2	2	2	2	0	0	0	0	0	0	0	1	1	0	0	2	0	2	2	0	1	1	2	1	1	0	2	2	1	1	1	1	0	1	1	1	1	0	1	1	1	0	2	0
605	0	0	1	0	0	0	1	1	2	0	0	0	0	0	0	0	1	0	1	1	2	0	2	2	0	1	2	2	0	2	0	1	2	2	1	2	2	0	0	2	1	0	0	2	0	0	0	2	0
606	1	0	0	1	0	1	2	1	2	0	0	0	0	0	0	0	1	1	0	1	1	0	2	2	0	0	0	2	1	0	0	1	1	1	0	2	0	0	1	1	0	0	0	2	0	0	0	2	0
607	1	0	1	1	0	1	2	2	1	0	1	1	2	1	0	0	1	0	0	0	2	0	2	2	0	1	2	2	1	2	0	0	0	1	0	2	2	0	1	1	1	0	1	1	1	0	1	0	1
608	1	0	0	0	0	0	1	1	2	0	0	0	1	0	0	1	1	1	1	1	2	0	2	2	0	0	1	2	2	0	1	0	1	1	0	2	1	0	1	1	0	1	1	2	1	1	0	2	0
609	1	0	0	1	0	1	2	1	2	0	0	0	0	0	0	0	0	0	1	1	2	0	2	2	0	2	2	2	0	2	1	1	1	2	0	2	0	0	2	1	1	0	0	0	2	1	0	1	0
610	1	0	0	0	0	1	2	2	2	0	0	0	0	0	0	0	2	0	0	0	2	0	2	2	0	1	1	2	1	1	1	1	2	0	0	1	2	0	1	1	0	1	1	1	1	1	0	1	1
611	1	0	0	0	0	0	1	1	1	0	0	0	0	0	0	0	1	1	1	1	1	0	1	1	0	0	1	1	0	1	1	0	0	2	0	2	1	0	1	1	0	0	0	0	0	0	0	0	1
612	1	0	0	0	1	1	1	2	1	0	0	1	1	1	0	0	0	0	1	1	0	1	2	2	0	2	1	1	2	0	1	1	1	1	0	2	2	0	1	1	0	0	1	2	1	2	0	1	1
613	1	0	0	2	1	2	1	0	2	0	0	0	0	0	0	0	1	1	2	2	1	0	2	2	0	0	2	2	0	1	1	1	2	1	1	1	1	0	1	0	0	0	0	0	0	1	0	2	0
614	0	0	0	1	0	1	1	1	1	1	0	0	0	0	0	0	2	1	1	1	1	1	2	2	0	1	1	1	0	0	0	0	0	2	1	2	1	0	1	1	0	0	0	2	0	0	1	0	1
615	0	0	0	1	0	2	1	0	2	0	0	1	2	1	0	0	2	2	1	1	2	0	1	1	0	1	2	2	1	0	1	1	1	1	1	1	0	0	0	0	0	0	1	1	1	0	0	1	0
616	0	0	0	0	0	0	1	2	1	0	1	0	1	0	0	1	1	0	1	1	1	0	2	2	0	1	2	2	0	2	0	2	2	1	0	1	1	0	1	2	2	1	1	1	1	1	1	0	0
617	0	0	0	0	0	2	2	1	1	0	1	2	2	2	0	0	2	0	0	1	2	1	1	1	1	1	2	2	0	2	1	2	2	1	1	2	1	0	0	1	0	0	0	2	1	1	0	0	2
618	1	0	1	1	0	1	2	1	2	0	0	1	1	1	0	0	2	2	0	0	1	1	0	1	0	1	2	2	0	1	1	1	2	1	0	2	2	0	0	2	0	0	0	0	0	1	0	1	0
619	0	1	0	0	0	1	2	1	2	0	0	0	0	0	0	0	2	1	0	0	1	0	2	2	0	2	1	1	2	0	0	1	1	1	0	2	1	0	0	2	0	1	1	1	1	0	0	0	0
620	1	0	0	0	0	1	2	1	2	0	0	1	1	1	0	0	2	0	0	0	2	0	2	2	0	0	0	1	1	1	0	1	1	1	1	1	2	0	0	2	0	0	0	1	0	0	0	1	0
621	1	0	0	1	0	2	1	2	0	0	1	1	1	1	0	0	1	1	1	0	0	0	2	2	0	2	1	1	1	1	0	1	1	0	0	0	2	0	0	2	0	0	0	1	0	0	0	1	0
622	1	0	0	1	0	1	1	2	0	0	1	1	1	1	0	0	0	0	0	0	2	0	2	2	0	0	0	2	2	0	0	1	1	1	0	2	2	0	0	1	0	0	0	2	1	1	0	1	1
623	0	0	0	1	0	2	2	0	2	0	0	0	0	0	0	0	0	0	0	0	0	1	1	1	1	2	0	1	1	1	0	2	2	1	0	2	1	0	0	1	0	0	0	1	0	0	0	1	0
624	1	0	0	0	0	1	2	2	1	0	0	0	1	0	0	0	0	0	0	1	1	0	2	2	0	1	2	2	1	1	2	0	1	0	0	2	2	0	1	1	0	1	1	1	1	1	0	2	0
625	0	0	0	0	1	2	1	1	2	0	1	0	0	0	0	0	0	0	2	1	1	0	2	2	0	0	2	2	1	2	0	0	0	2	0	2	2	1	0	1	0	0	0	1	0	0	0	2	0
626	0	0	0	0	0	1	1	2	0	0	2	0	2	1	0	0	2	1	0	1	2	0	2	2	0	0	0	1	1	1	0	1	1	0	0	1	0	1	1	0	0	1	0	0	1	1	0	2	0
627	0	0	0	0	0	1	2	2	1	0	0	0	0	0	0	0	0	0	1	0	1	0	2	2	0	1	1	1	0	1	0	1	2	2	0	2	1	1	0	1	1	2	2	2	1	1	0	2	0
628	1	0	0	0	0	0	2	2	1	0	0	1	1	1	0	0	1	1	0	0	2	2	0	1	1	1	2	2	1	2	0	1	1	1	1	1	1	1	0	1	0	2	2	2	1	1	1	0	0
629	0	0	0	1	0	1	2	2	1	0	0	0	1	0	0	1	2	2	0	0	1	0	2	2	0	1	1	1	2	0	1	1	1	0	0	1	1	0	0	1	0	0	0	2	1	0	0	2	0
630	1	0	0	1	0	1	2	0	2	0	0	0	1	0	0	1	1	0	1	2	1	1	1	1	0	1	2	2	1	2	1	1	1	2	1	2	1	0	1	1	1	0	1	2	1	2	0	2	0
631	1	0	1	1	1	2	1	2	0	0	1	0	2	1	0	0	0	0	0	0	2	1	0	1	0	1	1	1	1	0	0	2	2	0	0	1	2	0	1	1	0	0	0	1	0	0	0	2	0
632	1	0	0	0	0	0	2	1	1	0	1	0	0	0	0	0	2	1	0	0	2	0	2	2	0	1	0	1	0	0	0	1	2	1	0	1	2	0	0	1	0	0	0	2	0	0	0	2	0
633	0	0	0	0	0	0	1	1	2	0	0	1	2	1	0	0	0	0	1	2	1	1	2	2	0	1	2	2	0	2	1	2	2	1	1	2	2	0	1	1	0	0	0	0	0	0	0	1	1
634	1	0	1	1	0	1	2	1	2	0	0	0	0	0	0	0	0	0	1	1	1	0	1	1	0	1	1	2	1	1	0	1	2	0	0	1	1	1	0	1	0	1	1	2	0	0	0	1	0
635	1	0	0	1	1	2	2	2	1	0	0	0	1	1	0	0	1	1	0	0	2	1	2	2	0	2	2	2	1	1	2	1	1	0	0	0	1	0	1	1	1	0	2	2	0	0	0	1	1
636	0	0	0	0	0	1	1	2	0	0	1	0	0	0	0	0	2	1	0	0	2	1	2	2	0	2	1	2	0	1	0	1	2	1	0	2	2	0	1	0	0	0	0	2	0	0	0	1	0
637	1	0	0	0	0	1	1	1	2	0	0	0	0	0	0	0	2	0	1	1	1	1	0	1	1	1	2	2	0	2	1	1	1	1	0	2	1	0	0	1	0	0	0	1	0	0	1	1	1
638	1	0	0	1	0	1	2	2	1	0	0	1	2	0	1	0	1	0	0	0	2	0	2	2	0	1	0	2	2	0	0	2	2	2	1	2	0	1	0	0	0	0	1	2	1	1	0	2	0
639	0	0	0	0	0	1	1	1	1	0	1	1	1	1	0	0	2	1	1	0	2	0	2	2	0	0	1	2	1	1	0	2	2	1	1	2	2	0	0	1	0	0	1	2	1	1	0	2	0
640	1	0	0	1	0	1	1	1	0	0	1	0	0	0	0	0	2	0	0	0	2	0	2	2	0	1	2	2	1	1	0	1	1	1	0	2	1	0	0	1	0	0	0	2	0	0	0	1	1
641	1	0	0	0	1	1	2	0	2	0	0	1	2	0	1	0	1	0	1	1	1	0	1	1	1	1	1	1	1	2	0	0	1	2	0	2	1	0	0	2	0	0	0	0	0	0	0	2	0
642	0	0	0	0	0	1	2	2	2	0	0	1	2	2	0	0	1	0	1	1	1	1	1	1	1	0	2	2	0	2	2	1	1	1	1	1	2	0	0	2	0	0	0	2	1	1	0	0	1
643	1	0	0	0	0	0	2	1	1	0	1	0	2	1	0	1	1	0	1	1	2	0	1	1	1	0	1	2	1	1	1	1	2	2	1	2	1	0	1	1	0	0	1	2	0	0	0	1	1
644	0	0	0	0	0	1	2	1	2	0	0	0	0	0	0	0	1	1	0	0	2	0	0	0	0	1	2	2	0	1	1	1	1	1	0	1	0	0	1	0	0	0	1	2	1	0	0	1	1
645	1	0	0	1	0	1	1	1	1	0	1	1	1	1	0	0	1	0	0	0	2	1	2	2	0	2	2	2	1	2	0	1	1	1	1	1	1	0	2	0	0	1	1	2	1	0	0	0	1
646	1	0	0	0	1	2	1	2	0	0	2	0	1	0	0	0	1	1	0	0	2	0	2	2	0	0	1	1	0	1	0	1	1	2	1	2	0	1	0	0	0	0	0	1	0	1	1	0	0
647	1	0	0	1	0	1	2	2	1	0	0	0	0	0	0	0	1	0	1	1	2	0	2	2	0	1	1	2	1	1	0	2	2	0	0	0	1	0	1	1	0	1	1	1	1	2	1	1	0
648	0	0	0	0	1	1	1	1	2	1	0	1	2	2	0	0	1	1	0	0	2	0	2	2	0	1	1	1	0	1	1	0	1	2	0	2	1	0	0	1	0	0	1	2	0	0	0	2	0
649	1	0	0	0	0	1	2	1	2	0	0	0	0	0	0	0	2	2	0	0	2	0	1	1	0	0	2	2	1	1	1	1	0	2	1	2	1	0	0	0	0	0	0	2	0	1	1	1	0
650	0	0	0	0	0	2	2	0	2	0	0	1	1	1	0	0	0	0	1	1	0	0	2	2	0	1	2	2	1	1	0	0	1	1	0	2	0	0	1	1	0	0	1	2	2	0	0	2	0
651	0	0	0	0	0	1	2	1	2	0	0	1	1	1	0	0	1	1	1	1	1	0	2	2	0	1	1	2	0	1	1	1	1	2	1	1	2	0	1	1	0	1	0	1	1	0	0	2	0
652	0	0	0	0	0	1	2	2	2	0	1	0	2	1	0	1	1	1	0	1	2	1	2	2	0	1	0	2	1	0	1	1	1	1	0	2	1	0	0	1	0	0	0	1	0	0	1	1	0
653	1	0	1	0	0	1	2	2	1	0	1	0	0	0	0	0	2	0	0	0	2	0	1	1	0	1	2	2	0	2	0	1	1	1	0	1	1	0	1	1	1	0	0	1	0	0	1	0	1
654	1	0	1	1	0	1	2	2	2	0	0	1	1	1	0	0	1	0	1	1	2	1	2	2	0	0	1	1	1	1	0	1	1	1	0	1	2	0	0	1	0	1	0	1	1	0	0	2	0
655	0	0	0	0	0	2	1	1	1	0	0	0	0	0	0	0	1	0	1	1	2	0	2	2	0	1	0	0	1	1	0	1	1	1	0	1	2	0	1	1	0	0	0	0	0	0	0	2	0
656	0	0	0	0	2	2	1	1	0	1	1	0	1	0	0	0	1	0	0	0	1	0	2	2	0	2	1	1	2	0	1	1	1	1	0	2	1	0	0	2	0	1	1	2	1	2	0	2	0
657	0	0	0	0	0	1	2	2	1	0	0	0	1	1	0	0	1	1	1	1	2	0	1	2	0	0	1	1	1	0	0	2	2	1	0	1	2	0	0	2	0	0	0	2	0	2	1	0	1
658	1	0	0	1	0	1	1	2	1	0	1	1	2	1	0	0	1	0	0	0	1	0	2	2	0	1	1	2	1	1	0	2	2	0	0	0	2	0	0	1	0	1	1	2	2	2	0	0	0
659	1	0	0	0	0	0	2	2	2	0	0	1	1	1	0	0	0	0	1	1	2	0	2	2	0	2	1	2	1	0	0	1	2	2	1	2	1	0	1	1	0	0	0	1	0	0	1	1	0
660	1	0	0	1	0	2	0	2	0	0	2	0	0	0	0	0	1	0	1	1	1	2	0	1	1	1	1	1	0	1	0	0	1	1	1	2	1	0	0	1	0	0	0	0	0	0	0	2	0
661	0	0	0	0	1	2	2	0	2	0	1	0	0	0	0	0	1	0	1	1	1	0	2	2	0	2	2	2	1	2	0	0	2	0	0	2	1	0	0	1	0	0	0	2	0	0	0	0	0
662	1	0	0	0	0	0	1	1	1	0	1	0	0	0	0	0	1	1	1	1	1	0	1	2	0	1	2	2	0	2	2	2	2	0	0	0	1	0	0	2	1	1	0	0	1	0	0	1	1
663	0	0	0	0	0	1	1	1	1	1	2	2	2	1	1	0	1	1	0	0	2	0	1	1	0	1	2	2	0	2	1	0	1	1	0	2	2	0	0	2	0	1	1	2	2	2	0	2	0
664	1	0	0	1	0	1	2	1	2	0	0	1	1	1	0	0	1	0	1	0	1	0	2	2	0	0	2	2	1	0	1	0	0	2	1	2	1	0	1	1	0	1	1	2	1	0	0	1	1
665	1	0	0	0	0	0	2	2	1	0	0	1	1	1	0	0	2	0	0	0	2	0	1	1	0	2	2	2	0	2	0	2	2	0	0	1	2	0	0	2	1	0	0	2	1	1	1	0	0
666	1	1	0	0	1	1	2	1	2	0	0	0	2	1	0	1	1	0	1	0	2	1	2	2	0	0	2	2	1	1	1	1	1	2	0	2	2	0	0	1	0	0	2	2	1	0	0	2	0
667	1	0	1	1	0	1	1	1	1	0	1	0	1	0	0	0	2	2	1	1	1	0	2	2	0	1	2	2	0	2	0	0	0	2	0	2	1	0	1	1	0	1	1	2	1	0	0	2	0
668	0	0	0	0	0	0	1	1	1	1	0	0	2	1	0	0	2	2	1	1	1	0	2	2	0	2	1	2	1	1	1	1	1	1	0	1	0	0	1	1	0	0	0	2	0	0	0	1	1
669	1	0	0	0	0	1	1	2	1	0	1	0	0	0	0	0	1	1	0	0	2	0	2	2	0	0	1	1	1	1	0	0	0	1	0	2	1	0	0	0	0	1	0	1	0	0	0	1	0
670	1	0	0	1	0	2	2	1	1	0	0	1	1	1	0	0	0	1	0	0	2	1	0	1	0	1	1	1	1	1	0	2	2	0	0	1	2	0	0	2	0	1	1	1	1	2	0	1	1
671	1	0	0	1	0	2	1	2	1	0	1	0	2	0	0	1	2	1	1	1	2	1	1	1	0	1	1	2	1	1	0	1	1	1	0	2	1	1	0	1	0	0	0	2	0	0	0	2	0
672	0	0	0	0	0	1	1	1	2	0	0	0	0	0	0	1	1	1	0	0	1	0	2	2	0	2	0	1	0	1	0	0	1	2	0	2	2	0	1	1	0	0	0	1	0	0	0	1	0
673	0	0	0	0	0	0	2	1	2	0	0	0	0	0	0	0	1	0	1	1	2	0	2	2	0	2	1	2	0	1	0	2	2	2	1	2	1	0	1	2	1	1	1	2	1	2	0	2	0
674	0	1	0	0	1	2	2	2	2	0	0	0	0	0	0	0	2	0	1	1	2	1	2	2	0	2	2	2	0	1	1	2	2	0	0	1	1	0	0	1	0	0	1	2	1	2	0	0	2
675	0	0	0	0	0	1	2	1	1	0	0	0	1	0	0	0	0	0	0	1	2	0	2	2	0	2	1	1	1	1	0	1	0	0	0	1	2	0	0	2	0	0	0	1	0	0	0	2	0
676	1	0	1	1	0	1	2	2	1	0	1	0	0	0	0	0	2	2	0	0	1	0	2	2	0	0	1	1	2	0	1	1	2	2	0	2	1	0	0	1	0	0	0	2	0	2	0	1	0
677	0	0	0	0	0	1	2	0	2	0	0	1	1	1	0	0	1	1	1	1	1	1	2	2	0	2	1	2	0	1	1	1	1	1	0	1	2	0	0	2	0	0	2	2	1	0	0	2	0
678	0	1	1	0	0	1	1	2	1	0	1	0	1	0	0	0	1	1	1	1	1	0	2	2	0	1	2	2	0	2	0	0	0	2	0	2	1	0	1	1	1	2	2	2	2	1	0	1	0
679	0	0	0	0	1	2	2	1	2	0	0	1	1	1	0	0	1	0	0	0	2	0	1	2	0	1	1	2	0	1	1	1	2	1	0	2	1	0	0	1	0	0	0	2	0	0	1	0	0
680	0	0	0	0	0	0	1	1	1	1	1	1	2	2	0	0	2	0	0	0	2	1	2	2	0	0	2	2	0	2	0	1	2	1	0	2	1	1	1	0	0	0	0	1	0	0	0	0	1
681	0	0	0	0	0	1	1	2	0	0	1	0	0	0	0	0	1	1	0	0	2	1	1	2	0	1	2	2	0	2	1	1	1	2	2	2	1	1	0	1	0	0	0	2	0	0	0	1	1
682	0	0	0	0	0	2	0	1	1	0	1	0	1	1	0	0	1	0	0	0	2	0	0	0	0	0	0	1	2	0	0	1	2	2	0	2	1	0	0	2	0	1	1	1	1	0	0	2	0
683	0	0	0	0	0	0	2	1	2	0	0	0	1	0	0	1	0	0	0	1	1	1	1	1	1	2	1	1	1	1	0	2	1	2	1	2	1	0	1	1	0	2	2	2	1	1	0	1	1
684	0	0	0	2	0	2	1	1	1	0	1	0	1	0	0	1	2	2	0	0	2	0	2	2	0	1	2	2	0	2	1	2	2	0	0	1	0	0	1	1	0	0	0	1	1	1	0	2	0
685	0	0	0	0	0	0	1	1	1	0	1	0	1	0	0	0	0	0	2	1	0	0	1	1	0	2	1	2	1	1	0	2	2	1	0	1	1	0	1	1	0	0	2	2	1	0	0	2	0
686	0	0	0	0	0	2	0	1	1	1	1	0	0	1	0	0	1	0	1	1	2	0	1	1	0	2	0	2	1	0	1	1	1	1	0	2	2	0	0	2	0	1	0	0	2	0	0	0	2
687	1	1	0	0	0	1	2	2	1	0	1	0	1	0	0	1	1	0	0	0	2	0	2	2	0	2	1	1	2	0	1	1	1	2	1	2	2	0	0	1	0	0	1	1	1	0	0	2	0
688	1	0	1	1	0	1	1	2	0	0	1	0	0	0	0	0	0	0	0	0	0	1	0	1	1	1	2	2	1	2	0	2	2	2	2	2	2	0	0	2	0	0	0	2	0	0	1	1	0
689	0	1	0	0	0	1	1	2	1	0	1	0	0	0	0	0	1	0	1	1	1	1	2	2	0	0	2	2	2	1	1	0	0	2	0	1	0	0	0	0	0	0	2	2	1	1	0	1	0
690	1	0	0	1	0	1	2	2	0	0	1	0	0	1	0	0	2	0	1	0	2	0	2	2	0	2	1	1	2	0	1	1	1	2	1	2	1	0	0	2	0	1	0	0	1	0	0	1	0
691	0	0	0	1	0	1	2	1	2	0	0	0	0	0	0	0	0	1	1	0	1	1	2	2	0	0	1	1	0	1	1	2	2	1	0	1	1	0	1	1	0	0	0	1	1	1	0	2	0
692	1	0	0	1	0	1	1	1	1	0	0	0	1	0	0	0	2	2	1	1	1	0	2	2	0	0	2	2	0	1	0	2	2	1	0	1	2	0	0	2	1	1	0	1	2	1	0	0	1
693	1	0	0	0	0	0	1	1	1	0	0	1	1	1	0	0	2	1	2	2	1	0	2	2	0	1	1	1	0	1	0	1	2	2	2	2	2	0	0	1	0	1	0	1	0	0	1	0	1
694	0	0	0	1	0	1	2	2	0	0	1	1	1	1	0	0	0	0	2	1	1	1	2	2	0	1	1	2	1	1	0	1	1	1	0	1	1	0	0	0	0	0	0	2	1	1	0	1	0
695	1	0	0	0	1	2	2	1	2	0	0	1	1	1	0	0	1	1	1	1	0	0	2	2	0	1	0	1	1	1	0	2	2	0	0	1	1	0	1	1	0	0	0	2	0	0	0	2	0
696	1	0	0	0	1	2	1	2	1	0	1	0	0	0	0	0	1	1	0	0	2	1	0	1	1	0	2	2	0	1	0	2	2	1	0	1	1	0	0	1	0	1	1	1	1	0	0	0	1
697	0	0	0	0	0	1	2	2	2	0	0	1	1	1	0	0	1	1	1	1	1	0	2	2	0	0	1	1	1	1	0	0	1	2	1	2	2	0	0	2	0	0	0	1	0	1	0	2	0
698	0	1	0	0	0	0	2	1	2	0	0	0	2	1	0	0	2	0	0	0	2	0	1	1	0	0	1	2	2	1	2	1	1	1	1	1	2	0	1	1	0	0	1	2	0	1	0	2	0
699	0	0	0	1	1	2	0	2	1	0	0	1	1	1	0	0	1	0	1	0	1	1	2	2	0	0	1	2	2	1	1	1	2	2	2	2	2	0	1	1	0	1	1	1	1	2	0	1	0
700	0	0	0	1	0	2	1	2	0	0	0	1	1	2	0	0	2	0	0	0	2	1	2	2	0	2	2	2	1	2	0	1	0	2	1	2	1	0	1	2	1	0	0	2	2	0	0	1	1
701	1	0	0	0	0	0	1	1	1	0	0	0	0	0	0	0	1	1	2	2	1	0	2	2	0	1	1	2	1	1	1	2	2	1	0	2	1	0	0	1	0	0	1	2	1	0	1	0	0
702	1	0	1	1	0	1	2	2	2	0	0	0	2	1	0	0	2	2	1	1	1	0	1	1	0	1	1	0	1	0	0	1	1	1	0	2	2	0	0	2	0	0	0	1	0	0	1	1	0
703	1	0	0	0	0	0	2	0	2	0	0	1	1	1	0	0	1	1	1	1	2	0	2	2	0	1	2	2	0	2	0	1	2	1	0	2	1	0	0	1	0	0	0	2	1	0	0	1	1
704	1	0	0	0	0	0	2	1	1	0	0	0	1	1	0	0	1	1	2	1	2	1	2	2	0	1	1	1	0	1	0	0	0	1	0	1	1	0	0	0	0	1	2	2	0	0	0	2	0
705	0	0	0	1	0	1	2	1	2	0	0	0	1	1	0	0	1	0	1	1	2	0	1	1	0	0	1	1	0	2	1	2	2	1	0	1	2	0	1	1	0	0	1	2	1	0	1	0	0
706	1	0	0	0	0	0	2	1	2	0	0	0	0	0	0	0	1	1	1	1	1	0	2	2	0	0	2	2	0	1	1	1	1	2	1	2	2	0	1	1	0	0	0	1	0	0	1	1	0
707	0	0	0	1	0	1	1	2	1	0	1	0	1	0	0	1	1	1	0	0	2	1	1	1	1	1	1	2	1	1	1	0	2	0	0	2	2	0	1	1	0	1	1	2	1	0	0	2	0
708	1	0	1	0	0	1	2	2	0	0	1	0	2	0	0	1	1	0	0	0	2	1	2	2	0	1	2	2	0	1	0	2	2	0	0	0	2	0	1	1	0	0	1	1	1	1	0	2	0
709	1	0	1	1	0	1	1	2	0	0	1	1	2	2	0	0	0	0	1	2	1	1	2	2	0	1	2	2	0	2	2	1	1	2	1	2	0	0	1	0	0	1	1	2	0	0	0	0	0
710	0	0	0	0	0	0	2	0	2	0	0	0	0	0	0	0	0	0	0	1	2	0	1	1	0	1	2	2	1	2	0	0	0	1	0	1	0	0	1	0	0	0	2	2	1	1	2	0	0
711	0	0	0	0	0	0	1	2	1	0	1	0	0	0	0	0	1	0	1	1	2	0	2	2	0	1	0	1	2	0	0	1	1	1	0	1	2	0	0	2	0	0	1	1	0	0	0	1	0
712	1	1	0	0	0	1	2	2	1	0	0	0	0	0	0	0	0	0	1	1	2	0	2	2	0	0	1	1	1	0	0	1	1	1	0	2	1	0	0	1	0	1	0	1	0	1	0	2	0
713	0	0	0	0	0	0	1	1	2	0	0	1	1	0	1	0	0	0	2	1	1	0	2	2	0	2	1	1	0	0	0	1	1	1	0	1	0	0	1	1	0	1	0	1	0	0	0	1	1
714	0	0	0	0	1	1	1	2	1	0	1	0	0	0	0	0	1	1	0	0	1	0	2	2	0	1	2	2	0	1	1	2	2	1	1	2	1	0	0	1	0	0	2	2	1	1	0	1	1
715	0	0	1	1	0	1	2	1	2	0	0	1	1	1	0	0	2	0	1	1	2	0	2	2	0	2	2	2	0	2	1	1	1	2	0	2	0	1	1	1	1	0	1	1	1	0	0	2	0
716	1	0	1	1	0	1	1	1	1	0	1	0	0	0	0	0	2	2	1	1	2	0	2	2	0	0	2	2	0	2	0	1	1	0	0	0	1	0	0	1	0	0	0	2	2	0	0	2	0
717	0	0	1	0	0	1	1	2	1	0	1	0	0	0	0	0	1	1	2	2	1	1	2	2	0	0	2	2	0	1	0	0	0	2	0	2	1	0	1	2	1	0	0	1	0	0	0	1	0
718	1	0	0	0	1	2	2	0	2	0	0	0	2	1	0	1	1	1	1	1	1	0	2	2	0	1	2	2	0	2	0	1	0	2	1	2	1	0	1	1	0	0	0	2	1	1	0	1	0
719	1	0	0	1	1	2	2	2	1	0	1	2	1	1	0	0	1	1	2	1	0	0	2	2	0	1	2	2	0	2	1	2	2	0	0	1	1	0	1	1	0	0	1	1	1	0	0	1	1
720	0	0	0	0	1	2	1	2	1	0	0	1	1	1	0	0	2	2	1	1	2	1	2	2	0	0	1	2	1	1	1	1	1	0	0	1	1	0	0	2	0	0	1	2	0	1	0	1	1
721	0	0	0	0	1	1	1	1	1	0	1	0	0	0	0	0	1	1	0	1	1	1	2	2	0	0	2	2	0	2	0	2	2	0	0	1	0	0	2	1	1	0	0	2	0	1	1	1	0
722	0	0	0	1	1	2	2	2	1	0	1	0	0	0	0	0	1	0	0	0	2	1	2	2	0	2	2	2	1	2	0	1	0	2	1	2	2	0	1	1	0	0	0	1	0	0	1	1	0
723	0	0	0	0	0	2	2	2	1	0	0	1	1	0	1	0	2	1	0	0	2	0	2	2	0	2	1	2	2	1	0	0	0	1	1	2	2	0	0	2	0	0	0	1	0	0	1	2	0
724	1	0	0	0	0	0	1	1	1	0	0	0	0	0	0	0	1	0	1	0	2	1	1	2	0	1	2	2	1	2	0	2	2	0	0	0	1	0	2	0	0	0	0	0	0	0	0	1	0
725	1	0	0	0	1	1	2	0	2	0	0	0	1	1	0	0	2	0	0	0	2	0	1	1	0	1	1	2	1	1	1	2	2	0	0	1	2	0	0	2	0	0	0	0	1	0	0	2	0
726	1	1	0	0	1	1	2	1	2	0	0	0	1	1	0	0	2	2	2	2	2	0	2	2	0	0	2	2	1	2	0	1	2	1	1	1	1	0	0	0	0	0	1	2	1	0	0	1	1
727	0	0	0	0	0	0	2	2	1	0	0	1	1	1	0	0	2	0	0	0	2	0	2	2	0	2	0	2	0	1	0	1	2	1	1	1	2	0	0	2	0	1	1	2	0	0	0	1	0
728	1	0	0	0	0	0	0	2	0	0	2	0	1	0	0	1	1	1	1	1	1	0	2	2	0	0	2	2	0	2	1	0	1	2	0	2	1	0	1	1	0	0	2	2	1	1	0	2	0
729	0	0	1	0	0	1	2	1	2	0	0	0	0	0	0	0	1	1	0	0	2	0	0	0	0	0	1	2	0	1	2	1	1	1	0	1	1	0	2	1	1	1	0	0	1	1	1	0	0
730	0	0	0	0	0	1	2	1	2	0	1	0	0	0	0	0	1	1	0	0	2	1	0	1	0	0	1	1	2	1	0	0	0	1	0	1	1	0	1	1	1	0	2	2	0	0	0	0	1
731	1	0	0	1	0	1	2	1	1	0	0	2	2	2	0	0	2	0	0	0	2	1	2	2	0	0	0	1	2	0	0	1	2	2	0	2	1	0	2	1	1	1	1	2	0	0	0	0	1
732	0	0	0	1	0	1	1	1	1	1	1	0	0	0	0	0	1	1	1	1	0	0	1	1	0	2	1	1	1	1	1	2	2	0	0	1	2	0	0	2	0	0	0	2	0	0	1	0	0
733	1	0	0	1	0	2	2	1	2	0	0	1	1	1	0	0	2	0	0	0	2	0	2	2	0	1	1	2	2	2	0	0	0	2	0	2	0	1	1	0	0	0	1	1	1	1	0	1	1
734	0	0	0	1	0	1	1	2	1	0	1	0	0	0	0	0	1	1	1	1	1	1	2	2	0	0	1	1	2	0	1	1	1	2	2	2	1	0	0	1	0	0	0	0	0	1	0	1	1
735	0	1	0	0	1	1	2	2	1	0	0	1	1	1	0	0	2	1	0	0	2	0	1	1	0	1	1	2	0	1	0	1	1	0	0	1	0	1	0	0	0	0	1	1	1	0	1	1	0
736	1	0	0	1	0	2	2	2	1	0	0	0	2	1	0	1	1	1	0	0	2	0	0	1	0	0	0	2	2	0	0	1	1	1	0	2	1	0	2	0	0	1	1	1	2	0	0	2	0
737	0	0	0	0	0	0	2	2	1	0	0	0	0	0	0	0	1	0	1	1	2	1	1	2	0	0	0	1	1	1	0	2	2	1	0	2	1	0	1	2	2	0	1	1	1	1	1	0	0
738	0	0	0	0	0	0	2	2	2	0	0	2	1	1	0	0	2	0	1	1	2	1	1	1	0	0	1	2	1	1	0	1	1	1	1	1	1	0	0	2	0	1	1	2	0	0	0	0	0
739	1	0	0	0	0	0	2	1	1	0	0	1	2	2	0	0	0	0	0	0	0	0	2	2	0	1	0	1	1	0	0	0	0	1	0	2	2	0	0	2	0	1	1	2	1	0	0	1	0
740	0	0	0	0	0	0	2	1	2	0	0	0	1	0	0	1	1	0	1	1	2	0	2	2	0	1	1	1	2	1	0	1	2	2	2	2	2	0	0	2	0	0	0	0	2	1	0	2	0
741	1	0	0	0	0	1	1	1	2	0	0	0	2	1	0	0	1	0	1	0	2	1	2	2	0	1	1	1	1	1	0	1	1	1	0	2	2	0	0	2	0	0	0	0	0	0	0	1	1
742	1	0	0	1	0	1	2	1	1	0	1	0	0	0	0	0	2	0	1	1	2	1	2	2	0	0	2	2	1	1	2	1	2	2	2	2	1	0	1	1	0	0	0	2	0	2	0	1	1
743	0	0	0	1	0	2	2	1	2	0	0	1	1	1	0	0	2	2	2	2	0	0	2	2	0	0	1	0	2	0	0	1	1	1	1	1	2	0	1	1	0	1	1	2	2	2	0	1	0
744	0	0	0	0	0	0	1	2	0	0	2	1	1	1	0	0	2	2	2	2	2	1	0	0	1	0	2	2	0	1	1	1	1	2	0	2	1	0	1	1	0	0	1	1	0	0	0	2	0
745	1	0	2	0	0	0	1	1	2	0	0	0	1	1	0	0	0	0	1	1	2	1	2	2	0	0	1	2	0	1	0	1	1	1	1	1	2	0	1	1	1	0	0	2	0	1	0	0	0
746	0	0	0	0	0	0	1	2	0	0	1	0	1	0	0	1	0	0	0	0	2	0	2	2	0	2	1	1	1	1	1	1	1	1	0	1	1	0	2	0	0	0	0	2	0	1	0	0	0
747	0	0	0	0	0	1	2	2	2	0	0	0	1	0	1	0	1	1	1	1	1	0	0	1	0	0	1	2	0	1	1	1	1	0	0	1	2	0	0	1	0	0	0	2	0	2	0	2	0
748	0	0	0	0	1	1	1	2	1	0	1	0	0	0	0	0	2	1	0	1	2	0	1	1	0	2	2	2	0	2	1	2	2	2	0	2	1	1	0	0	0	0	1	2	1	1	1	1	0
749	1	0	0	0	0	0	2	0	2	0	1	1	1	1	0	0	1	1	1	0	2	2	2	2	0	0	1	1	1	1	1	1	1	1	1	1	1	0	0	1	0	0	0	1	0	1	0	1	0
750	0	0	0	1	0	1	2	2	1	0	0	0	0	0	0	0	2	1	0	0	2	1	2	2	0	0	2	2	1	1	2	2	2	1	0	1	1	0	0	1	0	0	0	2	0	0	0	1	0
751	1	0	0	0	1	2	2	2	2	0	0	0	0	0	0	0	1	1	1	1	1	2	2	2	0	0	1	2	0	2	0	2	2	1	1	1	1	0	0	1	0	0	0	1	0	0	0	2	0
752	1	0	0	1	0	1	1	1	2	1	0	0	0	0	0	0	2	2	2	2	2	0	1	1	0	1	1	2	2	1	0	2	2	0	0	0	1	0	2	0	0	0	0	1	0	0	0	2	0
753	1	0	0	0	0	0	2	0	2	0	1	0	0	0	0	0	1	1	0	0	2	0	2	2	0	0	2	2	1	1	1	1	2	2	2	2	2	0	0	1	0	0	1	2	0	0	0	0	1
754	1	0	0	1	0	1	1	2	1	0	1	0	1	0	0	1	0	0	2	2	0	1	2	2	0	1	0	2	2	0	0	2	2	2	1	2	1	1	0	1	0	1	1	2	1	2	0	2	0
755	1	0	0	1	0	1	2	2	1	0	0	0	1	0	0	0	0	0	0	0	2	0	2	2	0	1	1	1	2	0	0	0	0	0	0	1	1	0	2	0	0	0	1	2	1	1	0	1	1
756	0	0	0	0	0	0	2	2	2	0	0	0	0	0	0	0	1	0	1	1	2	1	2	2	0	2	2	2	1	2	0	2	2	1	0	1	1	0	1	1	0	0	0	1	0	0	1	0	0
757	1	0	0	1	0	2	2	0	1	0	1	0	1	0	0	0	1	0	0	0	1	0	2	2	0	1	1	1	2	1	0	2	2	0	0	1	1	1	0	0	0	1	0	0	2	0	0	2	0
758	0	0	0	0	0	0	0	2	0	0	1	0	0	0	0	0	0	0	0	0	2	0	1	1	0	1	2	2	1	2	0	0	0	2	0	2	1	0	1	2	1	0	0	2	0	0	0	0	1
759	0	0	0	0	0	0	2	2	0	0	0	0	1	0	0	1	0	0	0	0	1	0	2	2	0	2	2	2	0	2	1	1	1	1	1	1	2	0	1	1	0	1	0	1	0	0	0	1	1
760	0	0	0	0	0	1	2	0	2	0	0	0	0	0	0	0	1	1	1	1	1	0	1	1	0	0	2	2	0	1	1	0	1	1	0	2	1	0	0	2	0	0	2	2	0	0	0	2	0
761	1	0	0	1	0	2	2	1	1	0	0	1	2	0	1	0	1	1	1	1	1	0	2	2	0	1	2	2	1	2	0	0	0	2	1	2	1	0	0	0	0	1	1	1	0	0	1	1	0
762	1	0	0	1	0	1	2	2	1	0	0	0	0	0	0	0	0	0	2	1	2	0	2	2	0	1	1	1	2	1	0	0	0	2	0	2	1	0	2	0	0	0	0	2	0	0	0	1	0
763	1	0	0	1	0	1	2	1	2	0	0	2	2	2	0	0	1	0	1	1	1	0	2	2	0	0	1	1	2	1	0	2	2	0	0	1	1	0	0	2	0	0	1	2	1	0	0	2	0
764	0	0	0	0	1	1	2	0	2	0	0	0	0	0	0	0	1	1	0	0	2	0	1	1	0	1	2	2	2	2	0	1	1	2	0	2	1	0	0	1	0	1	1	2	1	1	2	0	0
765	1	0	0	0	1	2	0	2	0	0	1	1	2	1	0	0	1	1	2	1	0	0	2	2	0	0	0	1	1	0	0	1	1	2	1	2	2	0	1	1	0	0	0	2	1	1	0	2	0
766	1	0	0	0	0	0	2	1	1	0	0	0	1	0	0	0	1	1	2	2	1	0	2	2	0	1	2	2	0	2	1	1	1	1	0	1	2	0	1	1	0	1	0	1	1	0	0	2	0
767	0	1	0	0	0	1	1	2	1	0	1	0	0	0	0	0	1	0	0	0	1	0	2	2	0	0	2	2	0	2	0	2	2	0	0	1	1	0	0	1	0	1	1	2	1	1	0	2	0
768	1	0	0	1	0	2	2	2	1	0	1	0	0	0	0	0	1	1	0	0	2	0	1	1	0	0	1	2	2	1	1	1	2	1	1	1	1	0	1	2	2	0	0	1	0	0	0	1	0
769	0	0	0	1	0	1	2	2	1	0	0	0	0	0	0	0	1	1	1	1	2	1	2	2	0	2	2	2	0	1	0	1	1	1	0	1	2	0	0	2	0	0	1	1	0	1	0	1	0
770	0	0	0	0	0	1	2	2	2	0	0	0	0	0	0	0	0	1	0	0	2	0	1	2	0	1	2	2	0	2	2	1	1	1	1	1	1	0	0	1	0	0	1	2	1	0	0	2	0
771	0	0	0	0	1	1	2	2	1	0	0	0	0	0	0	0	1	0	1	1	2	0	2	2	0	2	2	2	1	1	0	2	2	0	0	1	1	0	1	2	1	1	0	1	1	1	0	2	0
772	0	0	0	0	0	1	2	2	2	0	0	1	1	1	0	0	2	1	1	1	2	1	0	1	0	1	2	2	0	2	1	1	1	2	1	2	2	0	0	1	0	0	1	2	1	0	0	2	0
773	0	0	0	0	0	1	0	1	1	0	1	0	1	0	0	0	1	1	1	1	1	2	1	1	1	1	2	2	1	2	0	1	2	1	0	2	0	1	0	0	0	1	0	0	1	0	0	2	0
774	1	0	0	1	1	2	2	0	2	0	0	0	0	0	0	0	1	1	0	0	2	0	2	2	0	2	2	2	0	2	1	2	2	0	0	1	2	0	0	2	0	0	0	1	0	1	0	1	0
775	0	0	0	0	0	1	1	1	1	0	1	1	2	1	0	1	2	1	0	0	2	0	1	1	0	0	1	2	0	1	1	0	1	2	1	2	2	0	2	0	0	0	0	1	0	0	1	0	1
776	1	0	0	1	0	2	1	1	1	0	1	0	2	1	0	0	1	1	1	1	1	2	0	1	1	1	1	1	0	1	0	1	1	1	0	1	1	0	1	2	1	0	0	1	1	1	0	2	0
777	0	0	0	0	0	1	1	2	0	0	0	1	2	1	0	0	1	1	0	0	2	1	2	2	0	0	2	2	0	2	0	2	2	1	1	2	1	0	1	2	1	0	0	1	0	0	0	2	0
778	1	0	0	1	0	1	1	2	1	0	1	0	2	1	0	0	0	0	0	0	1	0	2	2	0	0	2	2	0	1	1	2	2	1	1	2	2	0	1	1	0	1	1	2	0	0	1	0	0
779	0	0	0	0	0	2	1	1	1	0	0	0	1	0	0	0	1	1	0	0	2	0	1	1	0	0	2	2	1	1	2	2	2	0	0	1	1	0	2	1	1	0	0	2	0	0	0	1	1
780	0	0	0	0	0	1	2	2	2	0	0	0	0	0	0	0	1	1	0	0	2	1	1	2	0	1	1	2	0	1	0	1	1	2	1	2	1	0	0	1	0	1	1	2	1	1	0	1	0
781	0	0	1	1	0	2	2	1	1	0	0	2	2	2	0	0	1	0	1	1	1	2	0	1	1	1	2	2	0	2	0	0	0	2	0	2	1	0	1	1	0	0	1	2	0	1	0	2	0
782	1	0	0	0	0	0	2	1	2	0	0	2	2	1	1	0	1	1	1	1	1	1	0	1	1	0	2	2	1	2	0	2	2	1	1	2	1	1	1	0	0	0	0	0	0	0	0	2	0
783	1	0	0	0	0	0	1	1	1	0	0	0	1	0	0	0	0	0	0	0	2	1	2	2	0	1	1	2	2	2	0	2	2	0	0	1	1	0	0	0	0	0	1	2	0	0	0	2	0
784	0	0	0	1	0	2	2	1	2	0	0	0	0	0	0	0	1	0	0	0	1	1	2	2	0	1	2	2	0	2	0	2	2	1	1	1	1	0	1	1	0	0	1	2	1	0	1	1	0
785	1	0	0	0	1	2	1	2	1	0	0	0	0	0	0	0	1	1	0	1	1	0	2	2	0	0	2	2	1	0	1	1	1	1	0	1	1	0	2	0	0	0	0	2	0	0	0	1	0
786	1	0	1	1	0	1	2	0	2	0	0	0	0	0	0	0	2	2	1	1	1	0	2	2	0	0	1	1	2	0	1	1	1	2	1	2	1	0	2	0	0	0	0	2	0	2	0	2	0
787	0	1	1	1	0	1	2	1	1	0	0	0	0	0	0	0	2	1	0	0	1	0	2	2	0	1	2	2	2	1	1	1	1	2	0	1	2	0	1	1	0	0	1	2	0	2	0	2	0
788	0	0	0	0	1	1	2	1	2	0	0	0	0	0	0	0	1	1	1	1	1	0	1	1	0	1	1	1	1	2	0	1	1	0	0	1	1	0	1	1	0	1	1	2	1	0	0	2	0
789	0	0	0	1	1	2	1	2	1	0	1	1	0	0	0	0	2	2	0	0	1	0	2	2	0	0	1	2	1	1	1	0	0	1	1	2	2	0	0	1	0	1	0	1	2	1	0	2	0
790	0	0	0	0	0	1	2	2	1	0	0	1	2	2	0	0	2	1	1	1	1	0	2	2	0	1	2	2	1	1	2	2	2	0	0	1	1	0	0	2	0	1	1	2	1	0	0	2	0
791	0	0	0	0	0	1	2	2	1	0	0	1	2	1	0	0	2	1	0	0	2	0	2	2	0	1	2	2	0	2	0	1	2	1	0	1	2	0	0	2	0	1	1	2	1	2	0	2	0
792	1	1	0	0	0	1	1	1	2	0	0	0	2	1	0	0	1	0	0	0	1	1	0	0	1	1	0	0	1	1	0	1	2	1	0	2	1	0	1	2	1	1	1	1	1	1	0	2	0
793	1	0	0	0	0	1	2	1	2	0	0	0	0	0	0	0	0	0	0	0	2	1	2	2	0	0	2	2	0	0	0	1	1	1	1	1	1	0	1	1	0	1	0	1	1	1	0	1	1
794	0	0	0	1	0	2	2	2	0	0	0	0	2	2	0	0	0	0	1	1	1	0	2	2	0	0	2	2	0	0	0	1	1	2	0	2	0	0	0	1	0	0	0	1	0	1	0	1	1
795	0	0	0	0	0	0	1	1	1	0	1	0	2	1	0	0	1	0	0	0	1	0	2	2	0	2	0	1	1	1	0	2	2	0	0	1	2	0	0	1	0	0	0	2	0	1	1	1	0
796	1	0	0	0	0	0	2	0	2	0	0	0	0	0	0	0	1	1	1	1	0	0	1	1	0	1	1	1	1	1	0	1	1	1	0	2	2	0	0	2	0	1	1	2	2	1	0	2	0
797	1	0	0	0	0	1	2	1	2	0	0	0	0	0	0	0	0	0	0	0	0	1	2	2	0	1	2	2	0	2	0	2	2	1	0	2	2	0	0	1	0	0	0	2	1	1	0	2	0
798	0	0	0	0	0	1	2	2	0	0	0	0	0	0	0	0	0	1	1	0	1	1	2	2	0	0	1	1	1	1	0	0	2	0	0	2	0	0	1	0	0	0	0	2	1	1	0	2	0
799	1	0	2	0	0	0	1	2	1	0	1	0	0	0	0	0	1	1	1	0	1	0	1	1	0	2	0	1	1	1	0	1	1	1	0	1	2	0	1	1	1	0	1	2	1	1	0	0	0
800	1	0	0	0	0	0	2	2	2	0	0	0	0	0	0	0	1	1	1	0	2	1	2	2	0	1	2	2	0	2	0	1	1	0	0	1	2	0	0	2	0	0	0	1	1	1	0	1	0
801	0	1	0	0	0	0	1	2	1	0	1	1	1	1	0	0	1	0	0	0	1	0	2	2	0	1	2	2	0	2	1	2	2	1	0	1	1	0	0	1	0	0	0	1	0	1	0	0	2
802	0	0	0	1	0	2	2	2	1	0	0	0	0	0	0	0	2	2	0	0	2	0	2	2	0	2	1	2	2	0	1	0	0	2	0	2	1	0	1	1	0	0	0	2	0	1	0	2	0
803	1	0	0	0	0	1	2	1	2	0	0	1	1	1	0	0	1	0	1	1	2	1	1	1	1	2	2	2	0	2	0	0	0	0	0	1	2	1	0	0	0	0	0	2	0	0	0	2	0
804	0	0	0	1	0	1	2	2	1	0	0	1	1	1	0	0	1	1	1	1	2	1	2	2	0	2	2	2	0	0	0	2	2	1	0	1	1	0	0	2	0	0	1	2	1	0	0	2	0
805	1	0	0	0	1	2	2	2	1	0	0	2	2	2	0	0	1	1	1	1	2	0	2	2	0	1	1	1	1	1	0	1	1	1	0	1	1	0	0	2	0	0	2	2	0	0	0	1	1
806	1	0	0	1	0	1	1	2	2	0	0	0	1	0	0	1	1	0	0	0	2	1	0	1	0	1	2	2	1	0	1	0	0	1	1	2	1	0	0	1	0	1	1	1	1	2	0	2	0
807	1	0	0	0	0	1	2	1	2	0	1	1	1	0	1	0	1	0	1	1	2	0	2	2	0	1	2	2	1	2	0	1	1	2	1	1	1	0	1	1	0	1	0	1	1	0	0	2	0
808	1	0	0	0	0	1	2	0	2	0	0	0	2	1	0	0	1	0	1	0	1	1	2	2	0	0	1	2	0	1	0	1	2	2	1	2	1	0	0	1	0	0	0	0	1	0	0	2	0
809	0	0	0	0	0	1	2	0	2	0	0	0	0	0	0	0	1	1	0	1	1	0	1	1	0	1	2	2	1	2	0	0	2	0	0	2	1	0	0	1	0	0	0	2	0	0	0	2	0
810	1	0	0	0	1	2	2	2	1	0	1	0	0	0	0	0	1	1	2	1	0	1	2	2	0	0	1	1	1	1	0	0	0	1	1	2	1	0	1	2	1	0	0	0	0	0	0	2	0
811	0	0	0	0	0	0	2	1	2	0	0	0	0	0	0	0	1	0	0	0	2	0	2	2	0	1	1	2	1	1	1	1	1	2	0	2	1	0	0	1	0	1	1	2	1	1	0	2	0
812	1	0	1	0	0	1	1	2	1	0	1	1	1	1	0	0	0	0	0	0	1	1	2	2	0	0	2	2	0	1	1	1	1	1	0	2	1	0	0	1	0	0	0	2	0	0	0	1	1
813	0	0	0	0	0	0	1	1	2	0	0	0	1	0	0	0	1	0	1	1	2	0	2	2	0	1	1	2	1	1	0	2	2	0	0	2	1	0	0	1	0	1	0	0	2	0	1	1	0
814	1	0	0	0	0	1	2	2	1	0	1	0	1	0	0	0	2	2	1	1	2	0	2	2	0	0	1	2	1	1	0	2	2	0	0	0	1	0	0	1	0	0	0	2	0	0	0	1	0
815	0	0	0	1	0	1	2	2	1	0	0	0	0	0	0	0	2	1	0	0	2	0	2	2	0	1	0	1	2	0	0	2	2	1	0	1	1	0	1	1	0	0	1	2	2	0	0	2	0
816	0	0	0	0	0	1	1	2	1	0	1	0	1	0	0	0	1	1	1	1	2	0	2	2	0	2	2	2	0	2	0	1	1	1	1	1	1	1	0	1	0	1	0	1	1	0	0	1	0
817	0	0	0	1	0	2	2	2	2	0	0	0	0	0	0	0	1	0	1	0	1	0	2	2	0	2	1	1	1	1	0	2	2	0	0	1	2	0	1	1	0	0	2	2	0	0	1	0	0
818	1	0	0	0	1	1	2	1	1	0	0	1	2	1	0	0	2	2	1	1	2	0	2	2	0	1	2	2	0	0	0	1	1	0	0	1	1	0	0	2	0	0	0	2	0	0	0	2	0
819	0	0	0	0	1	2	1	1	1	0	1	0	0	0	0	0	0	0	1	1	2	1	1	1	0	0	1	2	1	0	0	2	2	0	0	1	2	0	1	1	1	0	0	2	0	0	1	1	0
820	0	0	0	0	2	2	1	1	1	0	1	0	1	0	0	1	1	0	0	0	1	1	2	2	0	1	0	1	1	1	0	1	1	0	0	1	0	1	1	0	0	0	1	2	0	1	1	0	0
821	1	0	0	0	1	2	2	1	2	0	0	0	1	1	0	0	1	1	0	0	2	1	2	2	0	1	1	2	0	2	0	0	2	0	0	2	0	0	0	1	0	1	1	2	0	0	0	2	0
822	0	0	0	0	0	0	2	2	2	0	0	0	2	1	0	1	1	0	0	0	2	0	2	2	0	1	1	1	1	1	0	0	2	0	0	2	1	0	0	2	0	1	0	1	1	1	0	1	1
823	0	1	0	0	0	1	2	0	2	0	0	1	1	1	0	0	1	1	1	1	1	0	2	2	0	1	1	2	0	1	1	2	2	0	0	1	1	0	1	1	0	0	1	2	1	0	0	0	1
824	1	0	0	0	1	1	2	1	2	0	0	0	1	1	0	0	0	0	0	0	2	0	2	2	0	1	1	2	0	1	1	1	1	1	0	1	2	0	0	2	0	0	2	2	1	1	1	1	0
825	0	0	0	0	0	1	2	1	1	0	0	1	1	1	0	0	1	1	2	1	0	1	2	2	0	0	2	2	0	1	1	2	2	0	0	1	1	0	0	2	0	1	1	2	2	0	0	2	0
826	1	0	0	2	0	2	2	2	2	0	0	1	1	1	0	0	1	1	1	1	1	0	2	2	0	0	1	1	1	1	0	0	1	2	1	2	1	0	1	1	0	0	0	2	0	0	0	1	0
827	0	0	0	0	0	1	2	1	1	0	0	1	1	2	0	0	1	1	2	1	0	0	2	2	0	1	2	2	0	2	1	1	1	0	0	1	1	1	0	0	0	0	0	2	0	0	2	0	0
828	1	0	0	0	0	0	1	2	1	0	1	0	0	0	0	0	2	2	1	1	1	2	1	1	1	1	0	1	2	0	0	1	1	1	0	2	1	1	0	1	0	1	1	2	1	1	0	2	0
829	0	0	0	0	2	2	0	1	1	1	1	0	1	0	0	1	1	0	1	1	1	0	2	2	0	2	2	2	0	2	0	1	1	1	1	1	1	0	0	0	0	1	0	1	0	1	0	2	0
830	1	1	0	0	0	1	1	2	1	0	0	1	1	1	0	0	0	0	1	1	0	0	2	2	0	2	2	2	0	2	1	1	1	0	0	1	1	0	1	1	0	0	0	0	0	0	0	1	1
831	0	1	0	0	0	1	2	1	1	0	0	0	1	0	1	0	2	1	0	0	2	0	1	1	0	2	0	0	1	0	0	2	2	0	0	1	2	0	0	2	0	0	0	2	0	1	0	2	0
832	0	0	0	0	0	0	2	2	2	0	0	0	1	1	0	0	0	0	0	0	0	0	1	1	1	2	0	1	0	1	0	1	1	2	0	2	1	0	1	2	1	0	0	1	0	0	1	0	0
833	1	0	0	0	0	0	2	1	2	0	0	0	1	1	0	0	2	0	0	0	2	0	2	1	1	1	1	1	1	1	0	1	1	2	2	2	1	0	2	0	0	1	1	2	0	0	0	2	0
834	1	0	0	0	1	1	2	2	1	0	0	0	1	0	0	0	0	0	0	0	2	0	2	2	0	1	1	2	0	2	0	2	2	0	0	1	2	0	0	2	0	0	0	2	0	2	0	1	0
835	1	0	0	0	2	2	1	2	1	0	0	0	1	1	0	0	2	1	0	0	2	0	2	2	0	0	2	1	1	0	0	0	0	0	0	1	1	0	0	2	0	0	1	2	0	0	0	1	1
836	1	0	0	0	0	0	0	1	1	1	1	0	2	1	0	0	2	1	0	0	2	0	1	1	0	1	1	0	2	0	0	1	1	1	1	1	1	0	2	0	1	0	0	2	0	0	0	1	0
837	0	0	0	0	0	1	2	2	2	0	0	2	2	1	1	0	2	1	0	0	2	0	2	2	0	2	1	1	2	0	0	2	2	0	0	1	1	1	0	1	0	1	1	1	1	0	0	1	0
838	0	0	0	0	0	0	2	1	1	0	1	0	0	0	0	0	0	0	0	0	2	1	2	2	0	0	2	2	1	2	0	1	1	1	0	1	2	0	1	2	1	0	0	2	0	0	0	1	0
839	0	0	0	0	1	2	1	1	1	0	1	0	1	2	0	0	1	0	0	0	1	1	2	2	0	2	1	1	0	2	1	1	1	2	1	2	2	0	0	2	1	0	0	2	0	0	0	2	0
840	0	1	0	0	0	0	2	2	1	0	0	1	1	2	0	0	0	0	0	0	2	0	0	2	0	1	1	2	1	1	0	1	2	1	0	2	2	0	0	2	0	0	0	2	0	1	1	0	0
841	1	0	0	0	0	1	2	1	2	0	1	1	1	0	0	0	1	0	0	0	1	1	2	2	0	0	1	1	1	1	0	2	2	1	1	2	1	1	0	1	0	0	1	2	0	1	0	2	0
842	1	0	0	0	0	1	2	2	1	0	0	0	0	0	0	0	1	1	1	1	1	0	2	2	0	2	2	2	0	2	0	2	2	2	2	2	1	0	0	0	0	1	1	2	0	2	0	2	0
843	0	0	0	0	0	0	2	2	2	0	0	0	2	1	0	0	2	2	0	0	1	0	1	2	0	0	1	2	1	0	0	0	0	2	0	2	1	0	1	1	1	0	2	2	1	0	0	2	0
844	1	0	0	0	0	0	1	2	0	0	2	1	1	1	0	0	2	1	1	0	2	0	2	2	0	1	0	2	1	0	1	1	1	0	0	2	2	0	1	2	1	0	0	0	0	0	0	1	0
845	0	0	0	0	0	1	2	1	2	0	0	1	2	2	0	0	1	1	2	1	2	0	2	2	0	1	1	2	0	1	1	1	1	2	0	2	1	0	2	0	0	0	0	2	0	1	0	1	0
846	1	0	1	0	0	1	2	1	1	0	1	1	1	1	0	0	1	0	0	0	2	0	2	2	0	1	1	2	1	1	1	1	2	1	0	1	2	0	1	1	0	1	1	1	1	1	1	0	1
847	0	0	0	0	0	0	2	2	1	0	0	1	0	0	0	0	2	2	2	2	0	1	0	1	0	1	1	2	1	1	1	2	1	1	0	2	1	0	2	0	0	1	1	1	1	0	0	1	1
848	1	0	0	0	0	0	1	2	0	0	2	1	1	1	0	0	0	0	0	1	1	0	2	2	0	1	2	2	1	0	1	0	0	1	1	2	1	0	1	1	0	0	0	2	1	1	0	1	1
849	0	0	1	1	0	1	1	2	1	0	1	0	0	0	0	0	1	1	0	0	2	1	2	2	0	1	2	2	1	1	1	1	2	2	2	2	1	1	0	1	1	1	1	2	1	2	1	0	0
850	0	0	0	0	0	0	2	2	1	0	0	1	1	1	0	0	1	0	0	0	2	0	0	2	0	1	0	0	1	1	0	2	2	0	0	1	2	0	1	0	0	0	0	2	0	0	0	2	0
851	0	0	0	1	0	1	2	0	2	0	0	0	1	0	0	1	2	1	2	2	1	0	2	2	0	1	1	1	1	1	0	1	1	1	0	2	1	0	2	0	0	0	1	2	1	1	1	0	0
852	0	0	0	0	0	1	0	2	0	0	1	2	1	1	0	0	2	1	0	0	2	0	2	2	0	1	1	2	1	1	0	1	1	2	2	2	1	0	2	0	0	0	1	1	1	0	0	1	1
853	0	0	0	1	0	1	2	1	2	0	0	0	0	0	0	0	2	0	0	0	2	0	2	2	0	1	0	1	0	0	1	1	2	1	1	1	0	0	1	0	0	1	0	0	1	0	0	2	0
854	0	0	0	1	0	1	2	1	1	0	1	0	1	0	0	1	1	1	1	1	2	0	1	1	1	1	0	1	2	0	0	1	2	1	0	1	2	0	0	1	0	0	1	1	1	0	0	0	0
855	0	0	0	0	1	2	2	2	2	0	0	1	0	0	0	0	0	0	1	1	2	0	2	2	0	1	2	2	0	0	0	1	1	2	0	2	1	0	0	2	0	0	2	2	0	0	1	1	0
856	0	1	0	0	0	1	1	1	2	0	0	0	1	0	0	1	1	1	0	0	1	1	1	2	0	2	2	2	2	1	1	1	1	1	1	1	2	0	0	2	0	0	1	2	0	2	0	2	0
857	1	0	0	0	0	2	2	2	1	0	0	1	1	1	0	0	1	1	1	1	1	0	2	2	0	2	1	2	2	1	1	0	0	1	0	2	2	0	1	2	1	1	1	2	0	1	0	2	0
858	0	0	1	0	0	1	2	0	2	0	0	0	1	0	0	1	1	1	1	1	2	0	2	2	0	0	1	1	2	1	0	1	1	2	1	1	1	0	0	0	0	0	0	0	0	0	0	2	0
859	0	0	0	1	0	2	2	2	2	0	0	0	0	0	0	0	1	0	1	1	2	0	1	1	0	2	2	2	0	2	1	2	2	0	0	2	1	0	0	1	0	0	0	1	0	0	0	0	0
860	0	0	0	0	0	1	1	1	1	0	0	1	1	0	1	0	2	1	0	0	2	1	2	2	0	2	2	2	0	2	0	1	1	1	0	0	0	0	2	0	1	2	2	2	1	1	0	1	0
861	0	0	0	0	0	0	1	1	2	0	1	0	1	2	0	0	2	2	1	1	2	1	0	1	0	1	0	2	2	1	1	1	2	2	0	2	1	0	1	1	0	0	0	0	0	1	0	2	0
862	1	0	0	1	0	2	1	2	0	0	1	0	0	0	0	0	1	1	1	1	1	1	1	2	0	0	0	1	1	0	0	2	1	2	1	2	1	0	1	2	1	1	1	1	1	0	0	2	0
863	0	0	0	1	0	1	2	2	1	0	0	0	0	0	0	0	2	1	2	2	1	1	0	1	0	1	1	1	1	1	0	1	1	2	0	2	0	0	2	0	0	0	0	1	0	0	1	0	0
864	0	0	0	0	0	1	2	2	1	0	1	0	0	0	0	0	1	1	0	0	2	0	2	2	0	1	2	2	1	2	1	1	2	1	0	2	0	1	1	0	0	0	1	2	1	0	0	1	0
865	0	0	1	1	0	2	1	1	2	1	0	0	0	0	0	0	1	0	0	0	2	0	0	0	0	0	2	2	0	2	0	1	1	1	0	2	2	0	0	2	0	1	1	2	2	1	1	0	1
866	1	0	0	0	0	1	1	0	2	0	0	0	1	0	0	1	1	0	0	0	2	1	2	2	0	1	1	2	1	1	0	2	2	0	0	1	1	0	1	2	1	2	2	2	1	1	0	2	0
867	1	1	1	1	0	2	2	2	2	0	0	0	0	0	0	0	0	1	0	0	2	0	0	0	0	0	2	2	1	2	0	1	2	1	0	2	1	0	0	2	0	0	1	2	0	0	0	1	1
868	1	0	0	0	0	0	1	2	1	0	1	1	1	1	0	0	1	1	0	0	2	1	2	2	0	2	2	2	0	2	0	2	2	0	0	1	1	0	2	0	0	0	0	2	1	1	0	2	0
869	1	0	1	1	0	1	1	1	2	0	0	0	1	0	0	1	1	0	0	0	2	1	2	2	0	0	1	1	0	1	1	1	1	0	0	1	1	0	0	2	0	1	1	1	1	2	0	2	0
870	0	0	0	0	0	1	1	2	1	0	1	0	0	0	0	0	1	1	0	0	1	0	1	1	0	1	2	2	0	2	0	0	1	1	0	2	1	0	1	2	1	0	1	2	0	0	0	2	0
871	1	0	0	1	0	1	2	1	2	0	1	0	1	0	0	0	0	0	1	1	2	0	2	2	0	0	1	1	1	1	0	2	2	0	0	1	1	0	0	0	0	0	0	2	0	0	0	2	0
872	1	0	1	0	1	1	2	2	1	0	0	1	2	2	0	0	2	0	0	0	2	0	1	1	0	1	0	1	1	1	0	0	1	1	0	2	1	0	1	1	0	0	0	2	0	0	0	0	1
873	0	0	0	0	1	2	2	1	2	0	0	0	0	0	0	0	1	0	1	1	2	1	2	2	0	2	2	2	2	2	0	1	1	2	0	2	1	0	1	1	0	0	0	1	0	1	0	1	1
874	0	0	0	0	0	0	2	1	1	0	0	0	0	0	0	0	1	0	1	0	1	1	1	1	1	0	0	1	0	0	1	1	1	1	0	2	2	0	2	0	0	0	0	0	0	0	0	2	0
875	0	0	0	0	0	0	2	1	2	0	0	0	0	0	0	0	0	0	2	1	1	1	2	2	0	0	1	1	2	0	1	2	2	0	0	1	1	0	1	1	0	0	0	2	0	0	0	2	0
876	1	1	0	0	1	1	2	2	1	1	0	0	0	0	0	0	1	0	1	1	1	1	2	2	0	2	2	2	0	1	1	0	0	2	0	2	1	1	0	1	0	1	1	2	1	1	0	2	0
877	0	0	0	0	0	0	2	1	1	0	0	0	0	0	0	0	0	0	1	1	2	1	1	2	0	1	2	2	0	1	1	1	2	2	0	2	1	0	0	2	0	1	1	1	1	0	1	1	0
878	1	0	0	0	0	0	2	2	2	0	0	1	1	0	0	0	1	1	0	0	2	0	2	2	0	0	1	1	0	1	0	2	2	1	1	2	0	0	2	0	0	1	0	0	1	0	0	2	0
879	1	0	0	1	0	1	2	1	1	0	1	0	0	0	0	0	0	0	1	1	2	0	2	2	0	0	1	2	2	1	1	1	2	1	0	1	1	0	0	2	0	1	0	1	1	1	0	2	0
880	0	0	1	1	0	1	2	0	2	0	0	2	1	1	0	0	1	0	0	0	1	0	2	2	0	1	1	2	1	1	1	1	1	1	0	1	1	0	0	1	0	1	1	1	1	1	1	1	0
881	0	1	0	0	1	2	2	2	1	0	0	0	0	0	0	0	1	0	1	1	1	1	1	1	1	1	2	2	0	1	1	1	1	2	2	2	1	0	1	1	1	0	0	1	0	0	1	1	1
882	0	0	0	0	0	1	1	2	1	0	1	1	1	1	0	0	0	0	0	0	1	0	2	2	0	2	1	2	2	2	0	1	2	1	0	2	2	0	1	1	0	0	1	1	1	1	0	2	0
883	0	0	1	0	0	0	2	0	2	0	0	0	1	0	0	0	2	2	0	1	2	0	2	2	0	0	1	2	1	1	1	1	1	0	0	1	2	0	1	2	1	1	1	2	1	2	0	2	0
884	1	0	0	0	1	1	1	1	2	0	0	1	1	1	0	0	0	0	0	0	1	1	2	2	0	1	1	1	2	0	1	0	0	2	0	2	0	0	2	1	1	1	0	0	1	0	0	1	0
885	0	0	0	1	0	1	1	1	1	0	1	1	1	0	0	0	1	1	2	1	2	1	1	1	1	1	2	2	0	2	0	1	1	1	0	2	1	0	0	2	0	1	1	2	2	0	0	0	0
886	0	0	0	1	0	1	2	2	1	0	0	0	0	0	0	0	2	1	1	1	2	1	0	1	1	0	2	2	0	2	1	2	2	1	0	1	0	0	2	0	0	0	0	1	0	0	0	2	0
887	1	0	0	0	0	1	2	2	2	0	0	0	1	0	0	1	1	0	1	1	2	1	2	2	0	0	1	2	2	0	1	2	2	0	0	2	1	1	0	1	0	1	2	2	1	1	0	1	0
888	1	0	0	0	1	2	2	2	1	0	1	1	1	1	0	0	2	1	1	1	1	0	2	2	0	1	2	2	0	2	1	2	2	0	0	0	2	0	2	0	1	1	1	1	2	0	0	1	0
889	0	0	0	0	1	1	2	2	1	0	1	0	1	0	0	1	1	1	0	0	1	0	2	2	0	2	1	2	0	2	1	1	1	1	1	1	2	0	0	2	0	0	0	2	0	0	0	1	0
890	0	0	0	0	0	1	2	1	2	0	0	1	1	1	0	0	1	1	1	1	1	0	2	2	0	1	1	2	1	2	0	1	1	2	1	2	1	0	1	1	0	1	1	2	0	2	0	2	0
891	1	0	0	0	0	2	2	2	1	0	0	1	1	1	0	0	1	1	0	0	2	1	2	2	0	0	0	1	1	0	0	2	2	0	0	0	0	1	1	0	0	0	0	2	1	1	0	2	0
892	0	0	0	0	1	2	1	1	1	0	1	0	2	2	0	0	0	0	2	1	1	0	1	1	0	0	1	1	1	0	0	1	1	0	0	1	2	0	0	2	1	1	1	1	1	0	0	2	0
893	1	0	0	1	0	1	1	2	1	1	1	1	2	1	0	0	1	1	1	1	1	0	2	2	0	2	0	1	1	1	0	0	0	1	0	1	0	0	1	0	0	0	0	1	0	1	0	2	0
894	1	0	0	0	1	2	2	2	0	0	0	0	0	0	0	0	1	1	1	1	1	0	1	1	0	0	1	1	1	1	0	1	2	2	2	2	2	0	1	1	0	0	0	2	0	0	0	2	0
895	0	0	0	1	0	2	2	1	1	1	0	0	0	0	0	0	2	2	1	1	2	0	2	2	0	1	2	2	0	2	0	1	1	2	0	2	2	0	1	1	1	2	2	2	2	1	1	1	0
896	1	0	0	0	0	1	2	1	2	0	0	1	2	0	1	0	0	0	0	0	2	0	2	2	0	1	1	2	0	1	0	1	1	2	1	2	1	0	1	1	0	0	1	2	1	0	1	0	1
897	1	0	0	0	1	2	2	2	2	0	1	0	0	0	0	0	1	1	2	1	0	1	0	0	1	1	2	2	1	2	0	1	2	1	0	1	1	0	2	0	0	0	1	1	1	0	0	1	0
898	1	0	0	0	0	1	2	0	2	0	0	0	0	0	0	1	1	2	1	1	2	0	1	1	0	2	2	2	1	1	0	2	2	0	0	1	1	0	0	1	0	0	0	1	0	1	0	2	0
899	0	0	0	0	0	1	1	1	1	1	1	0	0	0	0	0	1	1	0	0	2	0	2	2	0	1	1	2	1	1	1	0	0	1	0	2	1	0	0	2	0	0	1	2	1	0	0	1	1
900	1	0	0	0	0	1	2	2	1	0	0	0	1	0	0	1	0	0	1	1	2	0	2	2	0	1	1	1	1	1	1	2	2	0	0	0	2	0	0	2	0	1	1	2	1	1	0	2	0
901	0	0	0	1	1	2	2	0	2	0	0	0	0	0	0	0	2	2	1	1	2	1	2	2	0	1	1	1	1	1	0	1	2	0	0	2	0	0	1	1	0	0	0	2	0	0	0	2	0
902	1	0	0	0	0	1	1	1	1	0	1	1	1	1	0	0	0	0	2	1	1	1	2	2	0	0	1	1	1	1	0	0	1	2	0	2	0	1	0	0	0	0	1	2	0	1	0	1	0
903	1	0	0	0	0	0	1	2	1	0	1	1	1	1	0	0	2	1	1	0	2	0	2	2	0	2	1	2	1	1	0	1	1	0	0	1	2	0	0	2	0	0	0	2	0	1	0	1	1
904	0	0	0	0	0	0	2	1	2	0	0	0	0	0	0	0	1	0	1	1	2	1	1	1	1	1	1	2	1	1	1	1	2	2	0	2	2	0	0	1	0	0	0	0	0	0	0	0	0
905	0	0	2	0	0	0	2	2	2	0	0	0	1	1	0	0	1	0	1	1	2	0	2	2	0	0	2	2	0	2	0	1	1	0	0	1	2	0	1	0	0	0	0	2	0	0	0	2	0
906	0	1	0	0	1	1	1	2	0	0	1	0	0	0	0	0	1	1	1	1	2	2	0	1	1	1	2	2	1	2	0	1	1	1	1	1	1	1	1	0	0	1	1	1	1	1	0	1	0
907	0	0	0	1	0	1	1	2	0	0	1	1	1	1	0	0	0	0	0	1	1	0	1	1	0	1	2	2	2	2	0	1	1	1	1	1	1	0	1	1	0	0	0	0	0	0	1	0	1
908	1	0	0	1	1	2	2	0	2	0	0	0	0	0	0	0	1	1	1	1	2	1	2	2	0	0	2	2	0	2	0	1	1	2	0	2	1	0	1	1	0	0	1	2	1	0	0	0	0
909	0	0	0	1	0	1	1	2	2	0	0	1	2	1	0	0	1	1	0	0	2	0	2	2	0	1	1	1	1	1	0	2	2	0	0	1	1	0	1	1	0	1	0	0	1	0	0	1	0
910	0	0	0	1	1	2	2	0	2	0	0	0	1	1	0	0	1	0	0	0	1	1	1	1	0	0	1	1	1	1	0	0	1	2	0	2	1	0	0	1	0	0	0	1	0	1	0	1	1
911	0	0	0	0	1	1	2	2	2	0	0	0	1	1	0	0	1	1	2	1	2	0	2	2	0	0	1	2	0	1	2	2	2	1	1	2	2	0	1	0	0	0	1	2	2	1	0	2	0
912	1	0	0	0	0	1	2	2	1	0	0	0	0	0	0	0	1	0	1	1	2	0	1	1	0	2	1	1	1	1	0	2	2	2	0	2	1	0	0	1	0	0	0	2	0	0	0	1	1
913	0	0	0	0	1	1	2	1	2	0	0	2	2	1	1	0	2	2	1	1	2	0	1	2	0	0	2	2	1	2	0	1	1	2	0	2	1	0	1	2	1	1	1	1	1	2	0	2	0
914	0	0	1	0	0	1	2	1	2	0	0	0	0	0	0	0	1	1	1	1	1	0	2	2	0	0	2	2	1	1	1	0	0	1	0	2	1	1	1	0	0	0	1	1	0	1	0	2	0
915	0	0	0	0	1	1	1	1	1	0	0	0	2	1	0	0	0	0	0	0	2	0	2	2	0	2	1	2	1	1	1	0	0	2	2	2	0	1	1	0	0	1	1	2	1	0	0	1	1
916	1	1	1	0	0	1	2	1	1	0	0	0	1	0	0	0	1	2	0	0	2	1	2	2	0	2	2	2	1	1	1	0	0	2	1	2	2	0	2	0	0	0	0	2	0	1	0	2	0
917	0	0	0	2	0	2	2	2	2	0	0	1	1	1	0	0	1	0	1	1	2	1	1	1	1	1	2	2	0	2	2	0	0	2	2	2	1	0	1	1	0	0	1	1	1	0	0	0	0
918	1	0	0	0	0	0	2	2	2	0	0	1	1	1	0	0	0	1	1	1	2	0	2	2	0	0	2	2	1	2	0	2	2	0	0	0	1	0	1	1	0	0	1	1	1	0	0	2	0
919	0	0	1	1	0	1	1	1	2	0	0	0	0	0	0	0	1	1	0	0	2	0	2	2	0	1	1	1	2	1	0	1	1	1	0	1	1	0	2	0	0	0	0	1	0	1	0	2	0
920	0	0	0	0	0	0	2	1	2	0	0	1	1	1	0	0	1	0	0	0	2	0	2	2	0	1	1	2	0	2	0	1	1	2	2	2	2	0	0	2	0	0	0	1	0	0	0	1	0
921	0	0	0	0	1	1	2	1	1	0	0	0	1	0	0	1	1	1	0	0	2	0	1	1	0	1	2	2	0	2	0	1	2	2	2	2	0	0	0	0	0	0	0	2	0	0	0	2	0
922	0	0	0	1	0	2	1	1	1	0	1	0	0	0	0	0	2	2	1	1	1	0	2	2	0	1	2	2	0	2	1	2	2	2	1	2	2	0	0	2	0	1	1	1	1	0	1	0	0
923	0	0	0	1	0	2	2	1	2	0	0	0	0	0	0	0	0	0	1	1	2	0	2	2	0	0	0	2	1	0	0	0	0	1	0	2	0	0	1	0	0	1	1	1	1	0	0	1	0
924	0	0	0	1	0	2	2	2	1	0	0	1	1	1	0	0	2	0	1	0	2	0	1	2	0	0	2	2	0	1	0	0	0	2	0	2	1	0	0	0	0	0	0	1	0	1	0	1	0
925	1	0	0	0	1	1	2	1	2	0	0	0	0	0	0	0	1	0	1	1	2	0	1	1	0	2	2	2	1	0	1	1	2	1	0	1	1	0	0	2	0	0	0	1	0	1	0	2	0
926	0	0	0	1	0	1	1	2	1	0	0	1	1	1	0	0	1	0	0	1	1	1	2	2	0	0	0	1	0	1	0	1	1	1	0	1	1	0	1	1	0	0	1	1	1	0	0	2	0
927	0	0	0	0	0	0	1	1	2	0	0	0	0	0	0	0	1	0	0	0	2	0	2	2	0	0	1	1	0	1	1	1	1	0	0	1	1	1	0	0	0	0	1	1	1	1	0	2	0
928	0	0	0	0	2	2	1	2	0	0	1	1	1	1	0	0	0	0	1	2	1	0	2	2	0	1	1	1	0	1	1	1	1	2	1	1	2	0	0	2	1	0	1	1	0	0	0	1	0
929	0	0	0	1	0	1	1	2	1	0	1	0	1	1	0	0	2	1	0	0	2	0	2	2	0	2	0	2	1	1	0	1	1	1	0	1	1	0	1	2	1	1	1	2	1	1	0	2	0
930	1	0	0	0	0	0	2	2	1	0	0	0	0	0	0	0	1	1	0	0	2	1	1	1	1	1	1	1	1	1	0	2	2	0	0	1	1	1	0	1	0	1	1	2	0	0	0	2	0
931	1	1	0	0	0	1	1	1	1	0	0	0	0	0	0	0	1	0	1	1	2	1	2	2	0	0	2	2	0	2	0	2	2	2	0	2	1	0	1	1	0	0	2	2	1	1	0	1	0
932	1	0	0	0	0	1	1	1	1	0	1	0	0	0	0	0	1	0	1	1	1	1	1	1	1	0	2	2	1	2	0	2	2	0	0	1	0	0	1	1	0	0	0	0	0	0	0	1	1
933	0	0	0	1	0	1	1	1	2	0	0	0	1	0	0	0	1	1	0	1	2	0	1	2	0	0	0	2	1	0	0	1	2	1	0	1	1	0	1	1	0	0	0	1	0	1	0	2	0
934	1	0	0	1	0	1	1	2	1	0	1	0	1	0	0	0	0	0	1	1	0	0	0	2	0	1	1	2	0	1	2	1	1	2	0	2	2	0	0	1	0	0	1	2	2	0	0	1	1
935	1	0	0	0	1	1	1	1	0	1	2	0	0	0	0	1	2	2	0	0	1	0	1	1	0	1	2	2	0	2	0	2	2	1	1	2	1	0	0	1	0	0	2	2	1	1	1	0	1
936	1	0	0	0	0	1	2	1	2	0	0	1	2	2	0	0	1	0	0	1	1	0	2	2	0	1	1	2	1	1	0	0	1	1	0	2	1	0	1	2	1	0	0	2	0	0	0	1	1
937	0	0	0	0	1	2	2	2	1	0	0	0	1	1	0	0	0	0	2	1	2	1	2	2	0	0	2	2	1	0	1	1	1	0	0	0	1	0	0	2	0	0	1	2	0	1	0	1	0
938	1	0	0	0	0	0	1	1	2	0	0	1	1	1	0	0	1	1	1	1	1	0	1	1	0	0	2	2	2	1	1	0	1	2	0	2	1	0	1	2	1	0	0	2	0	0	0	1	0
939	1	0	0	0	0	1	2	1	0	0	0	1	2	1	0	1	1	0	0	0	1	0	2	1	1	1	2	2	1	2	0	0	0	2	1	1	1	1	0	1	0	1	1	2	2	0	0	2	0
940	0	0	1	0	0	1	2	2	2	0	0	0	0	0	0	0	2	1	1	1	2	0	2	2	0	0	0	2	2	0	0	1	2	2	0	2	1	0	0	2	1	0	1	1	0	0	1	0	0
941	0	0	0	0	0	1	0	2	0	0	2	1	2	2	0	0	1	1	1	1	1	1	1	1	1	0	1	0	2	0	0	1	1	1	0	1	1	0	0	2	0	0	0	1	0	0	0	2	0
942	0	0	0	0	0	1	2	0	2	0	0	1	1	0	1	0	1	1	1	1	1	0	2	2	0	1	2	2	0	2	1	1	1	1	1	1	1	0	2	0	0	1	1	2	0	0	0	2	0
943	0	1	0	0	1	1	1	1	2	0	0	0	1	0	0	1	0	1	0	0	2	1	2	2	0	0	1	1	1	1	1	0	0	1	0	1	2	0	0	2	0	0	2	2	0	0	0	0	2
944	1	1	0	0	1	1	2	0	2	0	0	0	0	0	0	0	1	0	0	1	1	0	1	1	0	2	1	1	2	0	0	0	1	1	0	2	1	0	1	1	0	0	0	0	0	0	0	1	0
945	0	1	0	0	1	2	2	0	1	0	0	0	1	0	0	1	1	0	0	0	1	0	1	1	1	0	0	2	1	0	1	2	2	1	0	2	0	1	1	0	0	0	1	1	0	1	0	2	0
946	1	0	1	0	0	0	1	2	1	0	0	1	1	1	0	0	1	1	1	1	2	1	2	2	0	1	1	2	0	2	1	2	2	1	0	1	1	0	1	2	1	0	0	2	0	0	0	1	0
947	1	0	0	0	1	1	2	2	2	0	0	1	1	0	0	0	1	0	1	1	2	0	2	2	0	1	2	0	1	0	0	0	0	1	0	1	1	0	1	1	0	1	1	2	2	2	0	2	0
948	0	0	0	2	0	2	2	2	1	0	0	0	0	0	0	0	1	0	1	1	2	0	2	2	0	1	2	2	0	2	0	1	1	1	0	0	0	1	1	0	0	2	2	2	1	1	0	2	0
949	1	0	0	1	0	1	2	2	2	0	0	0	0	0	0	0	0	0	1	1	2	1	2	2	0	0	2	2	0	2	0	2	2	0	0	1	1	0	0	2	0	0	1	2	1	0	0	1	0
950	1	0	0	0	0	0	2	1	2	0	0	1	1	1	0	0	1	1	1	1	1	1	1	1	0	1	2	2	1	1	2	2	2	1	1	2	1	0	0	2	0	0	1	2	2	0	0	2	0
951	0	0	0	0	0	0	2	1	2	0	0	0	2	1	0	0	1	0	0	0	2	1	0	1	0	0	1	2	1	0	0	1	1	1	1	1	1	0	1	2	2	1	1	1	0	0	0	2	0
952	0	0	0	0	1	1	2	1	1	0	0	0	0	0	0	0	1	0	1	1	2	1	2	2	0	1	2	2	1	1	1	2	2	0	0	2	1	0	1	2	1	1	0	1	0	1	0	1	1
953	1	0	1	1	0	1	2	2	2	0	0	1	2	1	0	0	1	0	1	1	2	0	2	2	0	2	1	1	1	1	1	0	0	1	0	2	0	0	1	0	0	1	2	2	1	1	1	1	0
954	1	0	0	0	1	2	1	1	0	1	2	0	1	0	0	1	1	1	1	1	1	2	2	2	0	0	2	2	0	1	0	1	1	2	0	2	1	0	0	2	0	0	0	1	0	0	0	2	0
955	0	0	0	0	0	0	2	0	2	0	0	1	1	1	0	0	2	2	1	1	2	0	2	2	0	2	1	1	1	1	1	2	2	0	0	2	2	0	0	2	0	0	0	1	1	0	0	1	0
956	0	0	0	0	0	1	2	1	2	0	0	0	0	0	0	0	1	1	0	1	1	1	1	1	1	1	1	2	0	1	1	2	2	1	0	1	2	0	0	1	0	1	1	1	1	2	0	1	1
957	0	0	0	2	0	2	2	2	1	0	1	0	1	1	0	0	2	1	1	1	2	0	1	2	0	1	2	2	1	1	1	0	0	1	0	2	2	0	1	1	0	0	1	1	1	0	0	1	1
958	1	0	0	0	1	1	1	1	1	0	1	1	1	0	1	0	2	0	1	1	2	0	1	2	0	0	2	2	1	1	2	1	1	1	0	1	1	0	1	1	1	0	0	2	2	0	0	1	0
959	0	0	0	0	0	1	1	2	0	0	0	1	1	1	0	0	1	1	1	1	2	1	1	1	1	1	2	2	1	2	0	2	2	0	0	0	1	1	1	0	0	0	1	2	1	0	0	1	0
960	0	0	0	1	0	1	2	2	2	0	0	0	2	1	0	1	2	1	1	0	2	1	2	2	0	1	1	1	1	1	0	2	2	2	1	2	2	0	0	2	0	2	2	2	2	1	0	2	0
961	1	0	0	1	0	1	2	2	1	0	0	0	0	0	0	0	2	0	0	0	2	0	2	2	0	1	1	2	0	1	1	0	2	2	1	2	1	0	2	0	0	1	1	2	0	2	0	2	0
962	1	0	0	0	0	0	1	1	1	0	1	0	1	0	0	0	1	1	0	0	2	0	2	2	0	2	0	1	0	1	0	1	1	1	0	1	2	0	0	2	0	0	0	1	0	0	0	2	0
963	1	0	0	1	0	1	1	1	1	0	1	0	0	0	0	0	2	0	0	0	2	0	2	2	0	2	2	2	0	2	1	1	1	1	0	1	2	0	1	1	0	0	0	1	0	0	1	1	0
964	0	1	0	0	1	2	2	0	2	0	0	0	1	0	0	1	2	0	0	0	2	1	2	2	0	0	1	2	1	1	1	1	1	2	1	2	2	0	0	1	0	0	1	2	1	2	1	1	0
965	1	0	0	0	1	2	1	2	0	0	1	0	0	0	0	0	2	2	0	0	1	0	2	2	0	1	1	2	0	2	1	2	2	1	1	2	1	0	0	1	0	2	2	2	2	1	1	2	0
966	1	0	0	1	0	1	1	2	1	0	1	0	1	1	0	0	2	2	1	1	2	0	2	2	0	1	0	1	2	0	0	1	2	2	2	2	1	0	1	0	0	0	0	1	0	0	1	1	0
967	0	0	0	0	0	2	1	2	1	0	1	1	1	0	1	0	0	0	2	2	0	0	1	1	1	1	1	2	0	2	0	2	2	0	0	1	2	0	1	1	0	0	0	2	0	0	0	0	1
968	1	0	0	0	0	0	1	1	1	1	1	0	1	0	0	0	1	0	0	0	1	0	2	2	0	1	1	1	1	1	0	1	1	0	0	1	2	0	0	2	0	0	0	0	0	0	0	0	0
969	0	0	0	0	1	1	2	1	2	0	0	1	1	1	0	0	2	1	0	0	1	0	2	2	0	1	2	2	0	2	1	0	1	1	0	2	1	1	1	0	0	0	0	1	0	0	0	2	0
970	0	0	0	1	0	1	2	2	0	0	0	0	0	0	0	0	2	1	0	1	2	1	2	2	0	1	2	2	0	2	0	1	1	2	0	2	1	0	1	1	0	1	1	2	1	0	0	2	0
971	1	0	0	1	0	1	2	1	1	0	0	1	1	1	0	0	0	0	0	0	1	0	2	2	0	0	2	2	0	1	0	1	1	1	0	2	1	1	0	1	0	1	1	1	1	0	0	1	0
972	1	0	0	0	0	0	1	2	1	0	1	1	2	1	0	0	1	0	1	1	1	2	1	1	1	1	2	2	0	1	1	1	1	1	1	1	0	0	0	0	0	0	0	0	0	0	0	2	0
973	1	0	0	0	0	1	1	2	0	0	1	0	1	0	0	0	0	0	1	1	0	0	2	2	0	1	0	1	0	1	0	1	1	1	0	2	0	1	0	0	0	2	2	2	2	1	0	1	0
974	0	0	0	1	0	1	2	2	1	0	0	0	1	1	0	0	1	1	1	1	2	0	2	2	0	0	2	2	0	2	1	2	2	0	0	1	2	0	1	1	0	0	0	1	0	1	0	0	1
975	1	0	0	0	0	1	1	2	0	0	1	0	0	0	0	0	0	0	0	1	1	0	1	1	0	1	1	1	1	1	0	0	0	1	0	2	0	0	2	0	0	0	1	2	1	0	0	1	0
976	1	0	0	0	0	0	2	1	1	0	0	1	1	1	0	0	2	1	1	1	1	0	2	2	0	2	1	0	1	0	0	0	1	1	0	2	1	0	2	0	0	0	0	0	0	0	0	2	0
977	0	0	1	2	0	2	1	1	1	1	1	0	0	0	0	0	0	0	2	2	0	0	2	2	0	1	2	2	0	1	1	0	0	2	0	2	1	1	0	1	0	0	0	1	0	0	2	0	0
978	0	0	2	0	0	0	2	2	1	0	1	0	2	0	0	1	0	0	0	0	1	0	2	2	0	0	0	1	0	0	1	1	1	2	2	2	0	1	0	0	0	0	0	2	0	1	0	1	1
979	1	0	0	0	0	2	2	2	2	0	0	0	0	0	0	0	1	0	1	1	2	0	2	2	0	2	0	1	0	0	1	1	1	2	1	2	2	0	0	2	0	0	2	2	1	0	0	0	1
980	1	0	0	0	0	0	2	2	2	0	0	1	1	1	0	0	2	1	0	1	1	1	1	1	0	1	2	2	0	2	1	1	1	2	1	2	1	0	0	0	0	1	0	0	2	0	0	0	2
981	1	0	0	2	1	2	1	2	0	0	1	1	2	2	0	0	1	1	0	1	2	0	1	1	0	0	2	2	0	2	1	2	2	0	0	0	2	0	0	1	0	0	0	2	0	0	0	1	0
982	0	0	0	0	0	0	1	1	1	0	1	1	1	1	0	0	1	0	0	0	2	1	0	0	1	1	1	2	1	1	0	0	1	1	1	2	1	0	1	1	0	1	0	1	1	1	0	2	0
983	1	0	0	1	1	2	2	0	2	0	0	0	0	0	0	0	1	1	1	1	2	0	2	2	0	1	1	1	0	1	1	1	1	1	1	2	0	0	1	1	0	0	1	2	1	1	0	1	0
984	0	0	0	0	0	0	1	2	1	0	1	0	1	0	0	1	1	0	1	1	1	1	1	1	0	1	1	1	1	1	0	1	2	2	1	2	0	0	0	1	0	0	0	2	1	1	1	0	0
985	0	0	0	1	0	2	1	1	1	0	0	2	2	2	0	0	1	0	1	1	2	0	2	2	0	1	2	2	1	2	0	1	1	1	0	1	1	0	1	2	1	0	0	1	0	0	0	0	1
986	0	0	0	1	0	1	2	1	2	0	0	1	1	1	0	0	2	1	0	1	1	0	0	0	0	0	1	1	1	2	0	1	2	2	2	2	1	1	0	1	0	0	0	2	0	2	0	1	0
987	1	0	0	0	1	2	2	1	1	1	0	0	1	0	0	0	1	1	1	1	1	1	1	1	1	1	1	1	0	2	1	1	1	1	0	1	2	0	0	2	0	0	0	2	1	1	0	2	0
988	1	0	0	0	1	1	2	2	1	0	0	0	1	0	0	1	1	1	1	1	2	1	1	2	0	1	1	2	2	0	1	1	1	0	0	1	0	0	1	0	0	0	0	2	0	0	0	1	0
989	1	0	0	0	0	0	1	2	1	0	1	0	1	1	0	0	1	1	0	0	2	0	2	2	0	1	2	2	0	2	0	1	1	0	0	1	1	0	0	1	0	0	1	1	0	0	0	0	2
990	0	0	0	1	0	2	1	2	0	0	0	0	0	0	0	0	1	0	1	1	1	0	2	2	0	1	1	1	1	1	1	1	1	2	1	1	2	0	2	0	0	1	1	2	0	0	0	1	0
991	0	0	0	0	0	2	2	2	0	0	0	0	0	0	0	0	2	0	0	1	2	0	1	1	0	1	1	2	1	1	0	2	2	1	0	1	1	0	0	2	0	0	0	1	0	0	0	2	0
992	1	0	0	0	0	1	0	1	1	0	1	1	1	1	0	0	2	2	0	0	1	1	1	2	0	2	2	2	0	2	1	2	2	0	0	1	2	0	1	1	0	0	0	1	0	1	0	2	0
993	1	0	0	0	0	1	2	0	2	0	0	0	0	0	0	0	2	0	0	0	2	1	1	1	1	1	0	1	0	1	0	1	1	0	0	1	2	0	0	2	1	1	1	1	1	0	0	2	0
994	1	0	0	0	0	2	1	1	2	0	0	1	1	1	0	0	1	1	0	0	2	2	1	1	1	1	0	1	1	1	0	0	0	1	0	1	1	0	1	1	1	0	0	2	0	0	0	2	0
995	1	0	0	0	0	1	2	1	2	0	0	0	2	1	0	1	2	0	0	0	2	0	2	2	0	1	1	1	1	1	1	1	1	1	0	2	2	0	1	1	0	0	2	2	1	1	0	2	0
996	0	0	0	0	0	0	2	0	2	0	0	0	0	0	0	0	2	2	1	1	2	0	1	1	1	1	2	2	0	2	0	1	1	2	1	2	2	0	1	1	0	0	1	2	1	1	0	2	0
997	0	1	0	0	0	1	2	0	2	0	0	1	2	1	0	0	1	1	0	0	2	0	2	2	0	2	2	2	0	1	1	1	2	1	0	2	1	1	0	1	0	0	0	2	0	0	0	2	0
998	0	0	0	1	0	2	1	2	1	0	1	1	1	1	0	0	2	0	1	1	1	1	2	2	0	0	2	2	0	1	1	1	2	2	1	2	1	1	0	1	0	0	1	2	0	1	0	0	1
999	1	0	0	0	0	0	2	0	2	0	0	0	0	0	0	0	1	0	1	1	2	0	2	2	0	2	1	2	1	1	0	1	1	2	0	2	1	0	0	1	0	1	1	2	0	0	0	2	0
1000	0	0	1	1	0	1	2	1	0	0	0	0	0	0	0	0	1	1	0	0	2	0	0	0	0	0	2	2	0	2	0	0	0	2	0	2	1	0	2	0	0	1	1	1	2	0	0	1	0
[truncated: 252 more columns]
