# Supplementary material for: KNN-MDR: a learning approach for improving interactions mapping performances in genome wide association studies
Source: BMC Bioinformatics. 2017 Mar 21;18:184. doi: 10.1186/s12859-017-1599-7 (PMC5361736; doi:10.1186/s12859-017-1599-7)
Supplement: Supplementary file 6 — The data set(s) supporting the results of Table 4. (ZIP 7095 kb) [file 12859_2017_1599_MOESM6_ESM.zip › 100 simulations/S37/mkallsimul.dat]

1	0	0	1	0	0	1	2	1	2	2	0	1	1	1	1	0	2	1	1	0	2	0	2	2	0	0	2	0	2	2	0	1	1	0	0	2	1	0	0	0	1	0	0	0	0	1	0	0	1
2	0	0	1	1	0	0	1	2	0	1	1	0	1	1	1	0	1	1	1	1	2	0	2	2	0	0	1	1	2	2	1	1	2	0	1	1	0	0	0	1	0	1	0	0	1	0	0	0	1
3	1	0	1	0	1	1	1	2	0	0	2	2	2	1	1	0	1	1	1	0	1	1	2	2	0	1	1	0	1	2	1	1	2	1	0	2	1	0	0	2	0	1	1	0	1	0	0	0	1
4	1	0	1	0	0	0	1	2	0	0	1	0	0	0	0	0	1	1	2	0	2	0	2	2	0	2	1	0	2	2	0	0	1	0	0	2	1	0	0	2	0	1	1	0	1	2	0	0	1
5	0	0	2	0	1	1	1	2	0	1	1	0	0	0	0	0	1	0	1	1	2	0	2	2	0	1	2	0	2	2	2	1	1	0	1	1	1	0	0	1	0	0	0	0	0	1	1	0	1
6	0	0	2	0	0	0	2	2	0	1	0	1	1	1	2	0	1	0	1	0	1	0	2	2	0	1	1	0	1	1	1	2	2	0	0	2	1	0	0	0	0	0	0	0	0	0	0	1	2
7	0	0	2	1	0	0	1	1	1	2	0	0	1	1	1	0	1	0	0	1	1	2	1	1	1	1	1	1	1	1	2	1	2	1	0	2	2	0	0	0	0	0	0	0	2	2	0	0	0
8	0	0	0	0	0	0	1	2	0	0	1	1	0	0	0	0	0	0	2	0	2	0	2	2	0	1	1	0	1	1	1	1	0	1	2	2	1	0	0	2	0	0	1	0	0	1	0	2	2
9	1	0	2	0	0	0	2	2	0	0	0	0	0	0	0	0	0	0	2	1	2	1	2	2	0	0	1	0	2	2	0	1	1	0	0	2	2	0	0	2	0	1	0	0	1	1	0	0	1
10	1	0	0	0	0	0	2	2	1	1	1	1	1	1	1	0	1	1	2	0	2	1	2	2	0	1	0	1	1	1	1	1	1	0	0	2	2	0	0	0	1	1	1	0	0	0	1	1	2
11	1	0	2	1	0	0	1	2	0	1	1	1	1	1	1	0	1	1	1	1	1	0	2	1	1	1	2	0	2	2	0	1	2	0	0	1	1	0	1	0	0	0	1	0	1	0	2	0	2
12	1	0	2	0	0	0	2	0	1	1	0	0	0	0	0	0	2	1	2	1	1	0	2	2	0	1	2	1	1	1	2	2	2	0	0	1	1	0	0	1	0	0	0	0	1	0	0	0	1
13	0	1	1	0	1	1	2	1	1	1	1	0	0	0	0	0	1	0	1	1	1	0	2	2	0	0	1	0	2	1	1	1	2	0	1	1	1	1	0	0	0	0	0	1	0	1	1	1	2
14	1	0	2	1	0	0	2	1	1	2	0	0	0	0	0	0	2	2	1	1	1	1	1	2	0	1	1	1	2	2	0	1	2	0	0	1	2	0	0	0	0	1	1	0	1	0	0	1	0
15	0	0	2	0	0	0	2	1	1	2	0	0	0	0	0	0	2	2	1	1	1	1	2	2	0	1	2	0	2	2	1	0	0	1	1	2	2	1	0	0	0	0	0	0	0	0	0	0	1
16	0	0	1	0	0	0	2	2	0	0	1	0	1	0	0	0	2	2	1	1	1	0	2	2	0	0	0	0	1	1	1	0	0	0	0	2	2	0	0	0	0	0	1	1	2	0	0	0	1
17	1	0	0	1	0	0	1	1	1	1	1	1	1	1	2	0	1	1	1	1	1	0	2	2	0	2	2	0	2	2	1	2	2	0	0	1	1	0	0	0	0	0	1	0	1	1	0	0	1
18	0	1	1	1	0	0	1	2	1	1	1	0	0	0	0	0	0	0	1	0	0	0	1	1	1	0	2	0	2	2	1	0	1	1	1	1	1	0	0	1	0	0	0	0	0	1	0	0	0
19	1	0	1	0	0	0	2	0	2	2	0	0	0	0	0	0	0	0	0	0	0	0	2	2	0	0	1	1	1	0	1	0	0	2	2	2	2	0	0	0	0	0	0	1	0	1	1	0	1
20	1	0	1	0	0	0	2	1	1	1	0	1	2	1	1	0	0	0	2	1	2	0	2	2	0	1	2	2	2	2	0	2	1	0	0	2	1	1	0	1	0	1	1	0	0	0	0	0	1
21	0	0	2	1	0	0	2	0	1	1	1	1	2	1	1	0	2	1	2	0	2	0	1	1	0	1	2	0	2	2	1	0	0	0	1	2	1	0	1	0	1	0	1	0	1	0	0	0	0
22	0	0	2	0	0	0	2	1	1	1	1	0	1	1	1	0	0	0	0	1	2	1	2	2	0	0	1	1	1	1	1	0	2	0	0	1	2	0	0	0	0	0	0	0	1	1	0	0	0
23	0	0	1	2	0	0	1	1	1	1	1	0	0	0	0	0	1	0	1	0	2	1	2	2	0	1	2	0	2	2	0	2	1	0	0	1	0	0	1	1	0	0	2	0	0	0	0	0	0
24	1	0	1	0	0	0	2	1	0	1	0	2	2	1	1	0	2	0	2	0	2	1	2	2	0	1	1	2	1	1	2	0	1	1	1	1	2	0	0	0	0	0	0	0	0	0	0	0	1
25	1	1	2	0	1	1	2	0	1	1	0	2	1	1	1	0	2	1	2	0	2	0	2	2	0	1	1	2	1	1	1	1	1	0	0	1	2	0	0	0	0	1	1	0	1	1	0	0	1
26	0	0	1	0	0	0	2	1	0	0	0	0	0	0	0	0	0	0	1	0	0	0	1	1	1	1	2	0	2	2	1	0	0	1	1	2	0	0	0	1	0	0	0	1	0	1	0	0	0
27	1	0	1	0	0	0	2	0	2	2	0	0	0	0	0	0	2	1	2	0	2	1	2	2	0	0	2	1	2	2	2	2	1	0	0	1	1	1	0	0	0	0	0	1	1	1	1	0	1
28	0	0	1	0	0	0	1	2	1	1	1	0	0	0	0	0	1	0	1	1	1	0	2	2	0	2	2	0	2	2	1	1	1	0	0	2	1	0	0	1	0	0	0	0	0	0	2	0	2
29	0	0	0	0	0	0	2	1	1	2	0	0	0	0	0	0	1	1	1	0	2	1	2	2	0	2	1	1	2	2	2	1	1	0	0	1	1	0	1	0	0	0	1	0	2	0	0	1	1
30	0	0	2	0	1	1	2	1	1	2	0	1	1	2	1	0	2	1	2	1	1	0	2	2	0	2	2	1	1	1	1	0	2	0	0	1	2	0	0	0	0	0	0	0	0	0	0	0	1
31	1	0	1	0	0	0	2	1	1	2	0	0	2	1	2	0	0	0	2	0	2	0	2	2	0	2	0	1	1	1	1	1	1	0	0	1	1	0	0	1	0	1	1	0	0	1	0	0	1
32	0	0	2	1	0	0	2	1	1	1	0	0	0	0	0	0	2	0	2	1	2	1	1	1	1	1	2	0	2	2	0	1	0	0	0	2	1	0	0	0	0	1	0	0	2	0	0	0	0
33	0	0	1	1	0	0	1	2	0	0	1	0	0	0	0	0	1	1	1	1	2	1	2	2	0	0	2	0	2	2	1	0	1	0	0	2	1	0	0	2	0	1	1	0	2	1	0	0	1
34	0	0	0	1	0	0	0	2	1	1	0	0	1	0	0	1	2	2	1	1	1	0	2	2	0	0	0	2	0	0	2	2	2	0	0	0	2	0	0	0	0	2	2	0	2	1	0	0	1
35	0	0	1	0	0	0	2	2	0	0	0	0	1	0	1	0	0	0	0	1	1	1	2	2	0	0	2	0	2	2	1	0	1	1	1	1	1	2	0	0	0	0	1	1	1	1	0	0	0
36	0	0	0	0	0	0	2	1	1	2	0	0	0	0	1	0	1	0	1	1	2	0	2	2	0	2	1	0	2	2	1	0	1	0	0	2	1	1	0	0	0	0	0	0	0	0	1	0	1
37	1	0	2	0	0	0	1	2	0	0	1	2	2	2	2	0	2	1	2	1	1	0	1	1	0	2	1	0	2	2	1	0	0	2	1	1	2	0	0	0	0	1	1	0	1	0	0	0	1
38	1	0	1	0	0	0	2	2	0	0	0	0	1	0	0	0	1	1	1	1	1	0	1	1	0	0	1	1	2	2	0	1	1	0	0	2	1	0	1	0	0	0	1	1	1	1	1	0	1
39	0	0	1	0	0	0	2	2	0	1	0	0	0	0	0	0	1	1	1	0	1	0	2	2	0	2	2	1	1	2	1	2	2	0	0	0	2	1	0	0	0	0	0	0	0	0	0	0	2
40	1	0	2	0	0	0	1	2	0	0	1	0	0	0	0	0	0	0	0	0	0	0	2	2	1	0	1	1	2	2	1	2	1	0	0	2	2	0	0	0	0	0	1	0	1	0	0	0	0
41	0	1	1	0	0	0	2	0	1	1	0	0	1	1	1	0	1	0	2	1	2	1	2	2	0	1	0	0	2	2	0	1	1	0	0	2	2	0	0	2	0	0	0	0	0	1	0	0	1
42	0	0	2	0	0	0	1	1	1	2	0	0	0	0	0	0	1	0	2	0	2	1	2	2	0	1	1	0	1	1	0	0	1	1	1	2	1	0	0	1	0	1	0	0	1	1	0	0	1
43	0	0	2	0	1	1	1	1	1	1	1	0	2	0	0	1	0	0	2	1	2	0	2	2	0	1	1	0	2	1	1	0	2	1	0	2	2	0	0	0	0	1	0	0	1	1	0	0	1
44	0	0	0	1	0	0	0	2	0	0	1	0	0	0	0	0	1	0	2	0	2	1	1	1	0	1	1	0	1	1	2	1	0	0	1	2	2	0	0	1	0	0	1	1	1	0	0	0	0
45	1	0	1	1	0	0	2	0	2	2	0	1	1	1	1	0	1	0	1	1	1	0	2	2	0	1	1	0	1	1	0	2	1	1	1	2	1	0	0	0	0	0	1	0	1	0	0	2	2
46	1	0	1	1	0	0	2	1	2	2	0	2	2	2	2	0	1	0	0	1	1	0	2	2	1	2	2	0	2	2	0	0	1	0	0	2	1	1	0	0	0	0	0	0	0	1	0	0	0
47	1	0	2	2	0	0	2	2	0	0	0	0	1	1	1	0	1	0	1	1	2	0	1	1	0	1	1	0	2	2	1	0	1	0	0	2	2	0	0	0	0	0	0	0	0	0	0	0	0
48	0	0	2	0	1	1	2	0	2	2	0	1	1	1	1	0	0	0	1	1	2	0	2	2	0	2	1	0	2	2	1	1	2	0	1	1	1	0	0	0	1	0	1	0	1	0	0	0	0
49	1	0	0	0	0	0	2	1	2	2	0	0	0	0	0	0	1	1	1	1	1	1	2	2	0	0	2	0	2	2	0	0	2	1	0	2	2	0	0	0	0	0	1	0	0	0	0	0	0
50	1	0	2	0	1	1	2	2	1	1	1	0	0	0	0	0	2	1	1	0	2	0	1	2	0	1	1	1	2	2	2	0	0	1	0	1	1	0	0	0	0	0	0	1	0	0	1	0	1
51	1	0	1	0	0	0	2	0	2	2	0	1	1	1	1	0	1	0	1	0	2	1	2	2	0	2	1	1	1	1	2	0	1	0	0	2	1	1	1	1	1	0	0	0	0	2	1	0	1
52	0	0	2	1	0	0	2	2	0	0	0	1	1	1	1	0	1	1	1	2	1	1	2	2	0	2	1	0	1	1	1	1	1	0	0	1	1	0	0	1	0	0	2	0	1	0	0	0	0
53	0	0	2	1	1	1	1	2	0	0	1	0	1	1	1	0	2	1	2	0	2	0	1	1	0	1	0	0	1	1	1	0	0	2	1	1	2	0	0	1	0	0	1	0	1	1	0	0	1
54	0	0	1	0	0	0	1	1	1	1	1	1	1	1	1	0	0	0	0	2	0	1	1	1	0	0	1	2	2	2	2	0	1	1	0	1	1	0	1	0	0	0	0	1	0	1	0	0	0
55	0	1	2	1	0	0	1	2	1	1	0	1	2	2	2	0	1	0	1	1	1	0	1	1	1	1	2	0	2	2	2	1	2	0	0	1	1	0	0	1	0	1	1	0	1	1	0	0	0
56	1	0	2	0	0	0	2	1	1	1	0	0	0	0	0	0	1	0	1	1	1	0	2	2	0	0	2	0	2	2	1	2	2	0	0	0	1	0	0	0	0	0	0	0	0	1	0	1	2
57	1	0	0	0	0	0	2	1	1	2	0	1	1	1	1	0	2	0	0	1	2	0	2	2	0	2	2	1	2	2	2	1	2	0	0	2	1	0	0	1	0	2	2	0	2	0	1	0	2
58	1	0	1	0	0	0	1	2	0	0	1	0	0	0	0	0	1	1	1	1	2	1	2	2	0	0	2	0	2	2	1	1	1	0	0	2	2	0	0	0	0	2	1	0	1	0	0	1	0
59	1	0	1	1	0	0	2	1	1	1	0	1	1	1	1	0	2	1	0	2	1	0	2	2	0	2	2	0	2	2	2	2	2	0	0	1	2	0	1	0	0	2	1	0	1	0	0	0	0
60	1	0	2	0	1	1	0	2	0	0	1	0	0	0	0	0	2	0	2	0	2	0	2	2	0	1	0	1	2	2	1	0	1	0	0	2	0	0	0	1	0	0	0	0	1	0	0	0	0
61	0	0	1	0	1	1	1	1	1	1	1	1	1	1	1	0	1	0	2	1	2	1	1	1	1	1	2	0	2	2	1	0	1	2	0	1	1	0	1	0	0	0	0	0	0	0	0	1	0
62	1	0	1	0	0	1	2	1	2	2	0	0	1	0	0	1	2	0	2	0	2	0	2	2	0	1	1	0	2	2	1	1	1	0	1	2	2	0	0	1	0	1	1	0	1	2	0	0	1
63	0	0	0	0	0	0	2	1	0	0	0	1	1	1	1	0	0	0	1	1	1	1	2	2	1	0	1	1	2	2	1	1	1	0	0	2	2	1	0	0	0	0	0	1	0	0	0	0	0
64	1	0	1	0	0	0	1	0	2	2	0	0	0	0	0	0	1	1	0	1	1	1	2	2	0	1	1	0	2	2	0	0	0	0	0	1	2	0	0	0	0	0	0	1	0	1	0	0	0
65	0	0	1	0	1	1	1	1	1	1	0	0	1	1	1	0	1	1	0	0	0	0	2	2	0	0	1	0	2	2	1	1	1	1	1	1	1	0	1	0	0	0	0	0	0	0	1	0	2
66	1	0	2	1	0	0	2	2	1	1	0	1	1	1	1	0	1	0	2	1	2	0	2	2	0	1	1	0	1	1	0	2	1	0	0	1	1	0	0	2	0	1	0	0	0	1	0	0	1
67	0	0	2	0	0	0	1	2	0	0	1	0	0	0	0	0	2	2	2	0	2	0	2	2	0	1	1	0	2	2	1	0	1	0	0	2	1	0	0	0	0	1	1	0	1	1	0	1	1
68	0	1	2	0	1	1	1	1	1	1	1	0	0	0	0	0	0	0	0	1	1	0	2	2	0	0	1	0	2	2	0	1	1	0	1	2	2	0	0	0	0	1	1	0	1	0	0	0	1
69	1	0	1	1	0	0	1	2	0	0	2	1	1	0	0	0	2	2	1	1	1	0	2	2	0	2	1	2	2	2	0	0	1	0	0	2	1	0	0	2	0	0	0	0	0	1	0	0	1
70	0	0	1	1	1	1	1	1	1	1	1	0	0	0	0	1	1	1	2	0	2	0	2	2	1	2	2	1	2	2	0	1	0	0	0	2	1	1	0	0	0	0	0	0	0	0	1	0	1
71	0	0	2	0	0	0	2	1	0	0	0	0	0	0	0	0	1	1	0	0	1	0	1	1	0	2	1	1	1	1	2	1	0	0	1	2	0	1	0	1	0	1	1	0	1	1	1	0	1
72	1	0	0	1	0	0	1	1	1	1	0	0	1	1	1	0	0	0	2	0	2	0	2	2	1	0	2	1	1	2	1	0	0	0	0	2	2	0	0	0	0	1	0	0	1	1	0	0	0
73	1	0	0	0	0	0	2	0	2	2	0	0	0	0	0	0	0	0	2	1	2	1	2	2	0	0	0	1	1	1	1	0	1	0	0	1	2	0	0	1	0	0	1	0	1	1	1	0	1
74	1	0	1	0	1	1	2	1	1	1	1	1	1	1	1	0	0	0	1	1	1	0	1	1	0	0	2	0	2	1	1	0	1	0	0	1	2	1	0	0	0	0	0	0	0	0	0	0	0
75	1	0	2	1	1	1	1	2	0	0	1	0	2	1	1	1	2	2	0	2	2	1	2	2	0	0	1	0	2	1	0	0	1	1	1	2	1	0	0	2	0	0	0	0	1	0	1	1	2
76	0	0	2	0	0	0	1	1	0	0	1	0	1	0	0	1	1	1	1	1	1	0	1	1	0	2	1	0	2	2	1	0	1	1	0	2	2	0	0	1	0	0	0	0	0	1	0	0	1
77	0	0	2	0	2	2	2	2	0	1	0	0	0	0	0	0	2	2	0	2	2	1	2	2	0	2	2	0	2	1	0	0	0	0	0	2	1	0	0	0	1	0	0	0	0	0	0	0	1
78	1	0	2	0	0	0	1	2	0	0	0	0	1	1	1	0	2	1	2	0	2	2	0	1	1	1	1	0	1	1	1	2	1	1	1	2	1	0	0	2	0	0	1	0	1	0	0	1	2
79	0	0	2	0	1	1	2	2	0	1	0	2	1	1	1	0	1	1	1	0	2	0	1	1	2	2	2	0	2	2	1	0	0	0	0	2	2	0	0	0	0	1	1	0	1	0	0	0	0
80	0	0	0	0	0	0	2	2	0	1	1	0	1	0	1	0	1	0	1	1	2	1	1	1	1	1	1	0	2	2	0	0	1	1	1	2	1	0	0	1	0	1	1	0	1	0	0	0	2
81	1	0	2	0	1	1	1	2	0	0	0	0	0	0	0	0	1	1	0	1	1	0	2	2	0	1	1	1	2	2	0	1	2	1	0	2	1	1	0	1	0	0	1	0	0	1	0	0	0
82	0	0	0	0	0	0	2	1	1	1	1	1	2	2	2	0	1	1	2	0	1	1	2	2	0	2	0	0	1	1	1	0	0	0	1	2	1	0	1	0	1	1	0	0	2	0	0	0	1
83	0	0	2	0	0	0	2	2	1	1	1	0	1	0	0	1	0	0	1	1	2	1	2	2	1	1	2	0	2	2	0	0	1	0	0	2	1	0	0	1	0	0	0	1	1	2	0	0	1
84	0	1	1	0	1	1	2	0	1	1	0	1	1	0	0	0	1	0	2	0	2	1	1	1	1	2	1	1	1	2	2	0	1	0	0	2	1	1	0	0	0	0	0	0	0	2	0	0	0
85	1	0	1	0	0	1	1	2	0	1	1	1	1	1	1	0	0	0	2	0	2	0	1	1	0	0	1	0	2	2	0	1	1	0	0	2	1	0	0	1	0	0	1	0	1	0	1	0	1
86	0	0	2	0	1	1	2	1	1	2	0	0	0	0	0	0	1	1	0	2	1	0	2	2	0	1	1	0	2	2	1	1	1	0	0	2	2	0	0	2	0	0	0	0	0	0	0	0	0
87	0	1	2	0	0	0	2	1	1	1	1	1	1	1	1	0	2	2	1	1	2	0	2	2	0	0	2	0	2	2	2	0	0	1	0	2	2	0	0	2	0	0	1	0	1	0	0	0	1
88	1	0	1	0	1	1	2	2	0	0	1	0	1	1	1	0	1	0	2	0	2	0	2	2	1	1	1	0	2	2	0	0	0	1	1	2	0	1	0	0	0	0	0	0	0	1	0	1	0
89	1	0	1	0	0	0	0	2	0	0	2	0	2	2	2	0	1	0	2	0	2	0	0	2	0	1	2	1	2	2	0	2	1	0	1	2	2	0	0	0	0	0	0	0	0	0	0	0	1
90	0	0	1	0	0	0	2	2	0	0	0	1	2	1	1	0	2	0	2	0	2	0	1	1	0	0	1	0	2	2	0	1	0	0	0	1	2	0	0	0	0	0	2	0	0	0	0	0	2
91	1	0	0	0	0	0	1	1	1	1	0	0	0	0	1	0	1	1	1	0	2	1	2	2	0	0	0	0	2	1	0	1	1	0	0	2	1	0	0	0	1	0	0	0	0	0	0	0	0
92	1	0	1	0	0	0	2	1	0	0	0	0	0	0	0	0	2	1	2	1	2	0	2	2	0	1	1	1	1	1	1	1	2	0	1	1	1	0	0	1	0	0	1	0	0	1	1	1	2
93	1	0	1	1	0	1	1	1	1	2	0	0	0	0	0	0	2	1	2	1	1	1	1	1	1	1	2	0	2	2	2	1	1	0	1	2	1	0	0	0	0	1	1	0	1	1	0	0	1
94	1	1	2	0	0	0	2	1	2	2	0	0	0	0	0	0	1	1	1	1	1	1	1	1	1	2	2	0	2	1	1	0	2	0	0	1	1	0	1	0	1	0	0	0	0	1	0	1	1
95	1	0	1	1	0	0	2	2	1	1	0	1	1	1	1	0	1	0	1	2	1	0	2	2	0	1	1	0	1	1	2	1	1	1	0	1	1	0	0	2	0	1	0	0	1	0	0	0	1
96	1	0	1	1	0	0	1	2	0	0	1	0	1	1	1	0	2	2	1	1	2	1	2	2	0	1	1	0	2	2	0	1	1	1	0	1	1	1	0	0	0	1	1	0	1	0	0	0	1
97	1	1	2	0	0	0	2	2	0	0	0	1	1	0	0	0	2	0	2	0	2	0	1	1	0	0	2	0	2	2	1	1	1	1	2	2	1	1	0	1	0	2	2	0	1	1	0	0	0
98	0	0	2	1	0	0	1	1	1	1	0	0	1	0	0	1	1	1	1	1	1	1	2	2	1	0	2	0	2	1	1	1	1	0	0	2	2	1	0	0	0	1	1	0	0	1	0	2	2
99	0	1	2	0	1	1	1	2	0	0	1	0	1	1	1	0	0	0	1	1	2	1	2	2	0	1	2	1	2	2	1	0	0	0	0	2	2	1	0	0	0	0	0	0	0	0	0	0	0
100	1	0	2	0	0	0	2	1	1	1	0	1	1	1	1	0	2	2	1	1	2	0	2	1	1	1	1	0	2	2	1	1	1	1	1	1	2	0	0	0	0	0	1	1	0	1	0	0	2
101	0	0	2	0	1	1	2	2	0	1	0	1	0	0	0	0	1	1	1	0	2	0	2	2	1	0	0	1	1	1	1	1	1	0	0	1	2	0	0	0	0	2	2	0	2	1	0	0	1
102	0	0	2	0	0	0	2	1	2	2	0	1	1	1	2	0	2	1	2	0	2	1	1	1	0	0	1	0	2	2	0	1	1	0	0	2	2	0	0	0	0	0	0	0	0	1	0	0	1
103	0	0	1	1	1	1	1	1	1	1	1	0	0	0	0	0	1	1	0	2	1	1	2	2	0	1	1	1	2	2	0	0	1	1	0	1	0	0	0	2	1	0	1	0	0	0	0	0	1
104	1	0	1	0	0	0	0	1	1	1	1	1	1	0	0	0	1	0	1	0	1	0	0	0	0	0	1	0	2	2	1	2	1	0	0	1	0	2	0	0	0	0	0	0	1	1	0	0	0
105	0	0	0	0	0	0	1	1	1	1	1	1	1	1	1	0	0	0	2	1	2	0	2	2	0	1	1	1	2	2	1	0	1	0	0	2	1	0	0	1	0	0	0	0	0	1	0	0	1
106	0	0	2	1	0	0	2	2	0	0	0	0	1	0	0	1	1	1	1	1	2	0	2	2	1	0	2	0	2	2	0	1	1	0	0	1	2	0	0	0	0	0	0	0	0	0	0	0	1
107	1	0	0	0	0	0	2	2	0	1	0	1	2	1	1	1	2	1	1	0	2	0	2	2	0	1	1	0	2	2	1	0	1	0	0	1	1	0	0	1	0	0	2	0	1	0	1	0	2
108	0	0	1	2	0	0	1	1	1	2	0	0	1	1	1	0	1	0	1	0	1	1	2	2	0	0	1	1	2	2	1	0	1	0	0	2	2	0	0	1	0	1	0	0	2	0	0	0	0
109	0	0	1	0	0	0	2	2	0	0	1	0	1	0	1	0	2	2	0	2	2	0	1	1	0	1	1	0	2	2	2	0	0	0	1	2	2	0	0	0	1	1	1	0	0	1	0	0	1
110	1	0	1	0	0	0	1	1	1	1	0	2	2	1	1	0	1	1	1	0	1	1	2	2	0	0	2	0	2	2	1	2	2	0	0	0	1	1	1	0	0	0	0	0	0	0	0	0	1
111	1	0	2	0	1	1	2	1	1	1	0	1	2	1	1	0	1	1	1	0	1	0	2	2	0	2	2	1	2	2	0	1	1	0	0	2	1	0	0	0	0	1	1	0	1	1	0	1	2
112	1	0	1	0	1	1	2	0	1	1	0	1	1	1	1	0	2	1	2	0	2	0	1	1	1	0	1	0	1	2	1	0	0	0	0	1	2	0	0	0	1	0	0	0	0	0	0	0	0
113	0	0	2	1	0	0	2	1	1	1	1	0	2	1	1	0	2	2	1	1	1	0	0	1	0	0	2	0	2	2	1	0	1	1	1	2	1	1	0	0	0	0	0	0	0	0	1	0	1
114	0	0	1	1	0	1	1	2	0	0	1	0	0	0	0	0	2	1	1	0	1	0	2	2	0	0	0	0	2	2	0	1	1	0	1	2	0	0	1	0	1	0	0	1	0	0	0	0	0
115	1	0	2	0	1	1	2	1	1	1	0	0	0	0	0	0	0	0	0	1	1	0	0	0	0	0	0	0	2	2	0	2	2	0	0	2	2	0	0	0	0	1	1	0	1	1	1	0	1
116	0	0	0	1	0	0	1	1	1	2	1	1	1	1	1	0	1	2	1	1	2	0	1	1	1	1	2	1	2	2	1	1	0	1	1	2	1	1	1	0	2	0	1	0	1	0	0	0	0
117	0	0	1	0	0	0	1	1	0	2	0	1	1	1	1	0	1	1	2	0	1	0	2	2	0	1	2	1	2	2	0	0	1	0	0	2	1	1	0	0	0	0	0	0	0	1	0	0	1
118	1	0	1	0	0	1	2	1	2	2	0	1	2	2	2	0	0	0	2	1	2	1	1	1	1	2	2	1	2	2	1	0	1	0	0	2	2	0	0	0	0	0	0	0	1	0	0	1	0
119	1	1	1	0	0	0	1	2	0	0	1	2	2	2	2	0	1	0	0	1	1	1	1	1	0	1	2	0	2	2	0	2	2	0	0	0	1	0	0	0	0	0	0	0	0	2	0	0	0
120	0	0	2	0	1	1	1	2	0	1	0	0	2	0	0	1	1	1	0	0	0	1	2	2	0	1	2	1	2	2	2	2	2	0	0	1	2	0	0	0	0	1	1	0	1	1	0	0	0
121	0	0	2	0	1	1	1	1	1	1	1	1	0	0	0	0	2	1	2	0	2	1	1	1	1	1	2	0	2	2	2	1	1	0	0	2	2	0	0	0	0	0	0	0	0	1	0	1	0
122	1	0	1	1	0	0	2	2	0	1	0	1	1	1	1	0	2	0	1	0	2	1	2	2	0	0	2	0	2	2	1	1	0	1	0	1	1	0	0	2	0	0	1	0	1	1	0	1	1
123	1	0	2	1	0	0	2	2	2	2	0	1	1	1	1	0	0	0	0	1	0	1	2	2	0	2	2	0	1	1	1	1	1	1	0	2	0	0	0	2	1	1	1	0	0	0	0	0	1
124	1	1	2	0	0	0	2	1	1	2	0	1	1	1	1	0	0	0	1	1	1	0	2	2	0	1	2	0	2	2	0	0	2	0	0	1	0	0	0	1	0	0	0	0	1	0	0	1	2
125	0	0	0	1	0	0	2	1	1	1	0	1	1	1	1	0	1	0	0	1	1	0	2	2	1	0	1	0	1	1	1	1	1	0	0	2	2	0	0	0	0	1	1	1	0	1	0	0	0
126	1	0	2	0	0	0	2	2	0	0	0	0	0	0	1	0	0	0	1	0	1	0	2	2	0	0	2	0	2	1	1	1	2	0	0	1	1	0	0	2	0	0	1	0	0	1	0	1	2
127	0	0	1	0	0	0	2	1	1	1	0	1	2	1	1	0	2	1	2	1	2	0	2	2	0	0	2	0	2	2	0	2	2	0	1	2	1	1	0	0	0	0	1	0	1	0	0	0	1
128	0	0	2	0	1	1	2	2	0	1	0	1	2	2	2	0	2	1	2	1	2	1	1	1	0	0	1	1	2	2	0	1	1	0	1	1	1	0	0	1	0	1	0	0	1	1	0	0	2
129	1	0	1	0	0	0	2	1	1	1	0	0	1	0	0	1	1	0	2	0	2	0	2	2	0	1	2	0	2	2	0	0	0	0	0	2	1	0	0	1	0	1	1	0	1	0	0	0	1
130	0	0	0	0	0	0	1	1	0	2	0	0	1	0	0	0	1	1	0	1	1	0	2	2	1	1	1	0	1	1	2	1	1	2	0	1	2	1	1	0	1	0	0	0	0	1	0	1	1
131	0	0	2	0	0	0	2	1	1	1	0	1	2	1	1	0	1	1	1	0	2	1	2	2	0	1	2	2	2	2	1	0	0	1	2	2	2	0	0	0	0	0	0	0	0	0	0	0	1
132	1	0	0	0	0	0	1	0	2	2	0	1	1	1	1	0	2	2	1	0	1	1	2	2	0	0	1	0	2	2	1	0	0	1	0	2	1	0	0	2	0	0	0	1	0	1	1	0	1
133	0	0	2	0	0	0	2	0	2	2	0	0	0	0	0	0	2	2	2	1	2	0	2	2	0	2	1	2	2	2	0	2	1	0	0	1	1	1	1	0	0	0	0	0	0	2	0	0	1
134	1	0	2	0	0	0	2	1	1	1	0	1	1	1	1	0	1	1	1	0	2	1	2	2	0	0	2	0	2	2	1	0	0	0	0	2	1	1	1	0	0	0	0	0	0	0	1	0	1
135	0	0	1	2	0	0	2	2	1	1	0	0	0	0	0	0	2	1	1	0	1	0	1	1	0	0	1	0	2	2	1	1	1	1	0	2	1	0	1	0	1	0	0	0	0	0	0	0	1
136	0	0	2	1	1	1	2	1	1	1	0	0	0	0	0	0	1	1	1	0	2	1	2	2	1	0	2	0	2	2	1	0	1	1	1	2	1	1	0	1	0	0	0	1	0	0	0	0	0
137	0	0	2	1	0	0	2	2	0	0	0	0	0	0	0	0	0	0	0	1	1	0	1	1	0	1	1	0	2	2	1	2	1	1	1	2	1	0	0	2	0	0	1	0	1	0	0	0	0
138	0	0	0	0	0	0	1	2	0	1	1	2	1	1	1	0	1	1	1	0	2	1	2	2	0	0	1	0	2	2	0	0	0	0	1	2	1	0	1	0	1	1	0	0	1	1	0	0	0
139	0	0	0	1	0	0	1	1	0	0	1	0	0	0	0	0	1	0	2	1	2	1	2	2	0	0	2	1	1	1	1	2	2	0	0	2	2	0	0	2	0	0	0	0	0	0	0	1	2
140	1	0	1	1	0	0	1	1	1	1	1	0	1	0	0	1	1	1	2	0	2	0	1	1	0	1	1	1	1	1	2	0	1	0	0	2	2	0	0	0	0	0	1	0	0	0	0	0	0
141	1	0	1	1	1	1	1	1	2	2	0	0	1	1	1	0	2	1	2	1	2	1	2	2	1	0	1	1	1	0	1	2	1	1	1	2	2	0	0	1	0	0	1	0	0	0	0	1	1
142	1	0	2	0	1	1	2	2	0	1	0	1	1	1	1	0	2	1	1	0	1	0	2	1	1	1	2	1	2	2	1	1	2	0	0	1	1	1	0	0	0	2	2	0	1	1	0	0	0
143	1	0	2	1	0	0	1	0	2	2	0	0	0	0	0	0	1	0	1	1	2	1	2	2	0	0	0	2	1	2	2	2	2	0	0	0	2	0	0	0	0	1	1	0	1	1	0	0	1
144	1	0	1	0	0	0	2	0	2	2	0	0	0	0	1	0	1	1	0	0	0	1	0	0	1	0	2	0	2	2	1	1	1	0	0	2	2	0	0	0	1	1	1	0	1	0	1	0	2
145	0	0	0	0	0	0	1	2	0	2	0	0	1	1	1	0	1	0	1	0	1	0	2	2	0	0	0	1	1	1	1	0	2	1	0	2	0	2	0	0	0	0	0	0	1	1	0	0	1
146	0	0	1	0	0	0	2	1	1	2	0	0	0	0	0	0	0	0	2	0	1	0	2	2	0	1	1	0	2	2	0	0	0	0	1	2	1	1	0	0	0	1	0	0	1	1	0	0	1
147	0	0	2	0	0	0	2	2	0	0	0	1	1	1	1	0	0	0	1	0	2	0	2	2	0	0	1	2	1	1	2	1	1	0	0	1	1	0	0	0	0	0	1	0	1	0	0	0	2
148	1	0	1	0	0	0	1	1	1	1	0	1	1	0	0	0	0	0	0	1	0	0	2	2	0	0	1	1	1	2	2	1	0	0	0	2	1	1	0	1	0	0	1	0	0	0	0	0	0
149	0	0	1	0	0	1	2	2	1	1	0	0	2	2	2	0	2	2	2	1	2	1	2	2	0	0	2	1	2	2	1	2	1	0	0	2	1	0	0	2	0	1	0	0	1	1	0	1	1
150	0	0	2	0	0	0	2	2	1	1	0	0	0	0	0	0	1	1	2	0	1	0	2	2	0	1	0	0	1	1	1	0	0	1	0	2	1	0	0	1	0	1	0	0	1	1	1	1	2
151	0	0	2	0	0	0	1	2	0	1	0	1	1	1	1	0	1	1	1	1	2	0	1	1	0	0	1	1	2	2	1	0	0	1	1	2	1	1	1	0	2	0	0	0	1	0	0	0	0
152	0	0	2	1	0	0	1	2	0	0	0	0	0	0	0	0	0	0	0	1	0	1	1	1	1	1	1	0	2	2	0	0	1	0	0	2	1	0	0	0	0	0	0	0	0	1	0	0	0
153	0	0	1	0	1	1	0	2	0	0	2	0	0	0	1	0	1	1	0	2	1	0	2	2	0	1	1	1	2	2	2	1	1	1	0	2	2	0	0	1	0	0	1	1	1	1	0	0	1
154	0	0	2	1	0	0	1	1	1	1	1	0	0	0	0	0	2	1	1	1	1	0	2	2	0	1	2	0	2	2	0	0	0	1	1	2	1	0	0	2	0	0	0	1	0	1	1	1	2
155	0	0	1	0	0	0	1	1	1	1	1	1	2	2	2	0	2	1	0	2	1	1	2	2	1	0	1	0	2	2	0	1	0	0	0	2	1	0	0	0	0	0	0	0	1	1	0	0	1
156	1	0	0	0	0	0	1	0	2	2	0	1	2	1	1	0	1	0	1	1	2	1	1	1	1	2	1	0	2	2	0	1	1	0	0	2	1	0	0	0	0	0	0	0	0	2	0	0	1
157	0	0	1	0	0	0	2	1	1	1	0	0	0	0	0	0	1	0	1	0	2	0	2	2	0	1	2	0	2	2	1	0	1	0	0	1	2	0	0	0	0	0	0	1	0	0	0	0	1
158	0	0	1	0	1	1	2	1	1	1	0	0	1	0	0	0	2	1	1	1	2	0	2	2	0	0	1	0	2	2	1	0	0	0	0	2	2	0	0	1	0	0	0	1	0	1	0	0	1
159	0	0	1	1	0	0	0	1	1	1	1	0	0	0	0	0	2	2	0	2	0	1	2	2	0	1	0	0	2	1	0	0	1	1	0	1	1	1	0	0	0	0	0	1	0	1	2	0	2
160	0	0	1	1	0	1	2	2	0	1	0	1	2	1	1	0	2	2	1	1	2	0	2	2	0	0	1	1	1	1	1	1	1	0	0	2	0	0	1	1	0	0	2	0	0	1	0	0	0
161	1	0	1	1	0	0	2	2	0	1	0	2	2	2	2	0	2	0	2	0	2	0	1	1	1	1	2	0	2	1	0	1	1	1	1	1	1	0	0	0	0	0	0	0	0	1	0	0	0
162	0	0	1	0	0	0	2	1	1	1	0	0	0	0	0	0	1	1	0	1	1	1	2	2	0	0	2	0	2	2	1	0	0	1	2	2	1	1	0	0	0	0	1	0	0	0	0	0	0
163	0	0	2	0	2	2	1	2	0	0	1	0	0	0	0	0	2	1	0	2	1	0	1	1	0	2	1	0	1	1	1	1	1	2	0	2	1	0	0	1	0	1	1	1	0	1	1	0	1
164	1	0	2	0	0	1	2	2	0	1	1	0	1	0	0	1	1	1	1	1	1	0	2	2	0	1	1	1	2	1	1	0	1	1	0	2	1	0	0	1	1	1	0	0	2	1	0	0	0
165	0	0	0	0	0	0	2	0	2	2	0	0	0	0	0	0	0	0	1	0	2	0	2	2	0	1	2	0	2	2	1	1	0	1	1	2	2	0	0	0	0	0	1	0	1	0	0	1	1
166	0	0	1	0	0	0	1	2	0	0	2	0	0	0	0	0	0	0	1	0	1	0	2	2	1	0	2	0	2	2	1	2	1	0	1	2	2	1	0	0	0	0	1	0	1	0	2	0	2
167	0	0	0	0	0	0	2	2	0	1	0	0	0	0	0	0	0	0	2	1	2	1	2	2	0	0	2	0	2	2	1	2	1	0	0	1	1	0	0	0	0	0	1	0	1	0	1	1	2
168	0	0	2	1	0	0	2	2	0	0	1	0	0	0	0	0	1	0	2	0	2	0	2	2	0	0	1	1	2	2	1	0	1	1	0	2	1	0	0	0	0	0	1	0	1	0	0	0	0
169	1	0	1	0	0	0	1	1	1	1	0	0	0	0	0	0	2	1	2	0	2	1	2	2	0	0	2	1	2	2	1	0	2	0	0	2	1	0	0	2	0	0	0	0	0	1	0	0	1
170	0	0	1	0	0	0	2	2	1	1	0	0	1	0	0	0	2	0	2	1	2	1	2	2	0	0	2	0	2	2	2	2	1	1	1	2	1	0	0	0	1	1	1	0	1	0	0	0	0
171	0	0	1	1	0	0	1	1	1	1	1	0	0	0	0	0	1	1	2	0	1	2	2	2	0	0	1	1	1	1	2	0	1	0	0	1	1	0	0	1	0	0	1	0	1	0	1	0	1
172	1	0	2	0	1	1	2	0	2	2	0	1	1	1	1	0	2	1	2	0	2	0	2	2	0	2	1	0	2	2	0	0	0	1	2	2	1	0	0	1	0	1	1	0	2	0	0	0	0
173	0	0	0	0	0	0	1	2	0	0	1	0	1	0	0	0	1	1	1	0	1	0	2	2	0	2	1	0	2	1	1	0	2	0	0	1	1	0	0	1	0	1	1	0	1	0	0	0	0
174	0	0	1	0	1	1	1	1	0	2	0	0	1	0	0	1	2	0	2	0	2	1	2	2	0	0	0	0	1	1	1	1	2	1	0	2	2	1	1	0	1	0	0	2	0	1	1	0	1
175	0	0	2	0	1	1	2	0	2	2	0	1	2	1	1	1	2	1	0	2	1	0	2	2	0	2	1	0	2	2	0	1	1	0	0	2	1	0	0	0	0	0	0	0	0	0	0	0	0
176	0	0	2	0	0	0	1	2	1	1	0	0	0	0	0	0	0	0	1	1	2	1	2	2	0	0	1	0	2	2	0	0	1	0	0	2	1	0	0	0	0	1	0	0	1	0	0	0	1
177	0	0	2	0	1	1	1	2	0	0	1	0	0	0	0	0	1	1	1	1	1	0	1	2	0	1	1	1	1	1	2	1	2	0	0	2	1	0	1	0	0	1	1	0	1	1	0	1	1
178	1	0	1	0	0	0	1	1	1	1	0	0	1	0	0	1	2	1	1	0	2	0	2	2	0	1	0	2	0	0	2	1	1	0	0	1	1	0	0	1	0	1	1	0	1	1	1	1	2
179	1	0	1	0	1	1	2	2	0	0	1	0	0	0	0	0	1	1	2	0	2	1	1	1	1	1	2	1	2	2	1	0	0	0	1	2	1	0	0	0	0	0	1	0	1	0	0	0	0
180	0	0	1	0	0	0	1	2	0	0	1	1	1	1	1	0	1	1	1	1	1	1	2	2	0	1	1	0	1	1	2	1	1	1	2	2	1	0	0	0	0	1	1	0	2	1	0	0	1
181	1	0	2	0	1	1	2	0	2	2	0	0	1	0	0	0	0	0	1	1	1	0	2	2	0	1	1	0	2	2	0	1	2	0	0	2	0	0	0	1	0	1	1	0	0	0	0	0	0
182	0	1	1	0	1	1	1	2	1	1	0	0	0	0	1	0	1	0	1	1	1	1	2	2	0	1	1	1	2	2	0	0	0	2	1	1	2	0	0	1	0	2	2	0	1	1	0	1	2
183	0	0	1	0	0	0	0	1	1	1	1	0	0	0	0	0	1	1	0	0	0	0	2	2	1	0	2	0	2	2	0	2	2	0	0	0	1	0	0	1	0	0	2	0	0	1	1	0	1
184	1	0	2	0	0	0	2	2	0	1	0	1	1	0	0	0	1	1	2	0	2	0	1	2	0	1	2	1	2	2	1	0	0	2	1	1	1	1	1	0	0	1	1	0	1	1	0	0	1
185	0	0	0	0	0	0	2	1	1	1	0	1	1	1	1	0	1	1	1	1	2	1	2	2	0	0	1	0	2	2	0	0	1	1	1	2	2	0	0	1	1	1	1	0	1	0	0	0	1
186	1	0	2	1	0	0	2	2	0	0	0	2	2	1	1	0	1	0	1	0	1	0	2	2	0	2	0	1	1	1	1	1	1	2	1	1	1	0	0	1	0	1	1	0	1	1	0	0	2
187	1	0	1	0	0	0	2	2	0	1	0	0	2	2	2	0	0	0	0	1	0	0	1	2	0	1	1	0	2	2	0	1	1	0	0	2	1	0	0	0	0	1	0	0	1	0	0	0	0
188	0	0	1	0	0	0	2	2	0	0	1	1	0	0	0	0	1	1	1	0	2	0	2	2	0	1	1	1	1	1	1	0	2	0	0	2	2	0	0	1	0	0	1	1	0	1	0	0	1
189	1	0	0	0	0	0	1	1	1	1	1	1	1	0	0	0	2	1	0	1	1	0	2	2	0	1	1	0	1	1	2	1	0	0	0	2	1	1	1	0	0	1	1	0	0	0	0	0	2
190	1	0	1	0	0	0	0	2	0	0	1	0	2	1	1	0	2	2	1	0	1	1	1	1	0	0	2	0	2	2	1	0	0	1	2	2	2	0	0	0	0	1	1	0	1	2	0	0	2
191	0	0	2	0	1	1	1	2	0	0	1	1	1	1	1	0	1	0	2	0	2	1	2	2	0	1	2	0	2	1	0	0	0	0	0	2	1	0	1	0	0	0	0	0	0	0	0	0	1
192	1	0	1	0	0	1	1	1	1	1	1	0	1	0	0	0	0	0	2	1	2	0	2	2	1	1	1	1	2	2	0	0	2	1	0	1	0	0	0	2	0	0	0	0	1	0	0	0	1
193	1	0	1	0	0	0	2	0	2	2	0	0	0	0	0	0	1	0	1	1	2	1	1	1	1	1	1	0	2	2	0	0	0	0	1	2	2	0	0	1	0	1	2	0	0	1	0	0	0
194	1	0	0	1	0	0	1	1	1	1	1	1	2	2	2	0	1	1	1	1	2	0	2	2	1	0	1	1	1	2	2	0	1	2	0	2	0	0	0	1	0	1	1	0	1	0	0	0	0
195	1	1	2	0	1	1	2	0	2	2	0	0	1	0	0	0	1	0	1	1	1	0	2	2	0	0	2	1	2	2	2	1	1	2	0	1	1	1	0	1	0	1	1	0	0	1	0	1	2
196	1	0	2	0	0	0	2	1	1	2	0	0	1	1	1	0	2	1	2	1	2	0	2	2	0	0	1	0	2	2	0	0	1	0	0	2	2	0	0	0	0	1	1	0	1	0	0	0	0
197	1	0	1	0	0	0	1	1	1	1	1	1	1	1	1	0	0	0	1	0	0	1	0	0	1	0	2	0	2	2	0	0	1	1	0	0	1	1	1	0	1	0	0	0	1	0	0	0	0
198	1	0	1	0	0	0	1	1	1	1	0	1	2	2	2	0	1	1	0	1	1	1	0	0	1	0	2	0	2	2	1	1	1	1	0	1	1	2	0	0	0	1	1	0	1	1	0	0	1
199	1	0	0	0	0	0	2	1	1	1	1	0	0	0	0	0	1	0	2	1	2	0	2	2	0	2	1	0	2	2	0	0	2	0	0	1	1	0	0	0	0	0	0	0	0	1	0	0	0
200	0	0	1	2	0	0	2	1	2	2	0	1	1	1	1	0	1	0	2	0	2	0	2	2	0	1	0	1	1	0	1	2	2	0	0	1	1	0	1	0	0	0	1	0	1	1	1	1	2
201	0	0	2	0	0	0	1	1	1	1	0	0	1	0	0	1	2	0	1	1	2	0	2	2	0	2	2	1	2	2	0	1	2	0	0	2	2	0	0	1	0	1	1	0	1	0	2	0	2
202	1	0	2	0	1	1	1	2	0	0	1	2	2	2	2	0	1	1	1	0	1	1	2	2	0	1	2	1	2	2	1	1	2	0	0	2	2	0	0	1	0	0	0	0	0	1	0	0	1
203	0	0	1	0	0	0	1	1	1	1	0	0	0	0	1	0	2	1	0	2	1	1	2	2	0	1	1	1	1	1	1	1	2	0	1	1	1	1	0	0	0	0	0	0	1	1	1	0	1
204	1	0	1	0	0	0	1	1	1	2	0	0	0	0	0	0	2	1	2	1	2	0	1	1	1	1	1	0	2	2	0	1	0	1	1	2	1	0	0	2	0	1	1	0	0	1	0	1	2
205	1	0	0	0	0	0	2	1	0	0	0	1	2	1	1	1	0	0	1	0	1	0	2	2	0	1	2	0	2	2	0	0	0	0	0	2	1	0	0	0	0	0	1	0	0	0	0	0	1
206	1	0	2	0	0	1	2	2	0	0	0	0	0	0	0	0	2	0	2	1	2	0	1	1	0	0	2	0	1	1	1	0	1	1	1	2	0	1	1	0	0	0	0	0	0	0	0	1	2
207	0	0	2	0	2	2	1	1	1	2	0	0	1	0	0	0	1	0	2	1	2	0	2	2	0	2	1	0	1	1	0	1	0	0	1	2	1	0	0	0	0	1	1	0	2	0	0	0	0
208	1	0	2	0	1	1	1	0	2	2	0	0	0	0	0	0	2	0	2	0	2	0	2	2	1	0	1	1	2	1	1	0	0	1	2	2	2	0	0	1	0	0	0	0	0	1	0	0	0
209	1	1	1	1	0	0	1	2	0	0	1	1	1	1	1	0	2	2	1	1	1	0	1	1	0	0	2	1	1	1	2	0	0	1	0	2	1	0	0	1	0	0	0	0	1	0	0	0	0
210	1	0	0	0	0	0	2	2	0	0	0	0	0	0	0	0	0	0	1	1	1	0	2	2	0	1	2	0	2	2	0	1	1	0	0	1	0	1	0	0	0	0	1	0	1	1	0	0	0
211	1	0	2	0	1	1	0	2	0	0	2	0	0	0	0	0	2	1	2	1	2	1	1	2	0	1	2	0	2	1	1	0	0	1	1	1	2	0	0	0	0	0	0	1	0	0	0	1	0
212	0	0	1	0	0	0	1	2	0	2	0	0	1	1	0	0	0	0	0	0	1	0	1	1	0	1	2	0	2	2	1	1	1	0	0	2	0	1	0	1	0	1	1	0	1	0	0	0	2
213	1	0	0	0	0	0	1	1	0	0	1	0	1	0	0	1	1	0	2	0	2	1	1	1	1	1	0	2	1	2	2	0	0	2	2	2	2	0	0	0	0	0	1	0	0	0	0	0	2
214	0	0	1	1	0	0	2	1	1	2	0	0	0	0	0	0	1	0	1	1	1	0	2	2	0	1	2	0	2	2	1	2	2	0	0	2	1	0	0	0	0	1	0	0	1	0	0	0	0
215	1	0	2	1	0	0	2	1	1	2	0	0	1	1	1	0	2	0	1	0	2	0	2	2	0	1	2	1	2	2	1	0	0	0	0	1	1	0	0	0	1	0	0	0	0	0	0	0	2
216	0	0	1	0	1	1	2	2	1	1	1	0	1	0	0	1	1	1	0	0	0	0	2	2	0	1	2	0	2	2	0	0	1	0	0	2	2	0	0	1	0	0	0	2	0	2	0	0	0
217	1	0	2	0	0	0	1	1	1	1	1	0	1	1	1	0	1	1	0	2	1	0	0	0	0	0	1	0	2	2	0	0	0	0	0	2	1	0	0	0	0	0	1	0	1	0	1	0	1
218	0	0	1	1	0	0	1	2	0	1	0	1	2	2	2	0	2	2	2	1	2	0	2	2	0	0	2	0	2	2	2	0	1	0	0	2	1	0	0	1	0	0	1	0	0	2	1	0	2
219	1	0	0	0	0	0	1	1	1	1	1	0	0	0	0	0	2	0	2	0	2	1	2	2	0	2	1	0	2	2	0	0	0	0	0	2	1	0	1	0	0	0	2	0	1	0	0	0	1
220	0	0	1	0	0	0	1	1	0	2	0	1	1	1	1	0	0	0	0	2	0	1	2	2	0	1	1	2	2	2	0	1	2	0	1	1	1	0	0	0	0	0	1	0	0	1	0	1	1
221	1	0	1	0	1	1	2	1	1	1	0	0	0	0	0	0	0	0	1	0	0	0	2	2	1	0	2	1	2	2	1	2	2	0	0	1	1	0	0	0	0	1	0	0	1	0	0	0	1
222	1	0	1	1	1	1	2	2	0	0	1	1	1	1	1	0	0	0	1	0	1	0	2	2	0	2	0	0	1	2	1	0	1	0	0	1	1	0	0	1	0	2	2	0	1	1	0	0	1
223	0	1	0	0	0	0	2	0	2	2	0	0	0	0	0	0	1	0	0	1	1	0	1	1	0	1	2	1	2	2	2	0	2	1	0	2	0	0	0	2	1	0	1	0	0	1	0	0	0
224	1	1	1	0	1	1	2	2	0	1	0	0	1	1	1	0	2	2	2	0	2	0	1	1	1	1	0	1	1	1	1	0	1	0	0	1	1	0	0	0	0	1	0	0	2	1	0	0	1
225	1	0	1	1	0	0	2	1	2	2	0	0	1	0	0	1	2	2	1	1	1	2	1	1	1	1	2	0	1	1	1	1	2	0	1	2	1	0	1	0	0	1	0	0	0	0	1	0	2
226	0	0	1	0	0	0	2	2	0	0	1	0	0	0	0	0	1	0	1	1	1	1	2	2	0	0	2	0	2	2	1	2	2	0	0	0	1	1	0	1	0	0	1	0	0	1	0	1	1
227	1	0	1	0	0	0	1	1	1	1	2	0	1	1	1	0	1	1	0	1	0	0	2	2	0	1	1	0	1	1	1	0	1	0	0	2	0	0	0	1	0	1	1	0	1	0	0	1	1
228	1	0	2	0	0	1	1	1	0	0	1	1	1	1	2	0	1	1	2	0	2	0	2	2	0	1	1	0	2	2	0	0	2	1	0	2	2	0	0	0	0	0	1	0	1	0	1	0	2
229	0	1	2	1	0	0	1	2	0	0	1	0	1	0	1	0	1	0	1	1	1	1	0	0	1	1	1	1	2	2	1	1	1	0	0	1	2	0	0	1	0	1	0	0	0	0	0	1	1
230	0	0	1	0	0	0	2	0	2	2	0	0	0	0	0	0	0	0	1	0	2	0	2	2	0	1	1	0	2	2	1	1	1	1	1	2	0	1	0	0	0	0	1	0	0	1	0	0	0
231	0	0	1	0	0	0	1	1	1	1	1	0	0	0	0	0	2	0	2	0	2	0	1	2	0	1	1	0	2	2	1	0	0	0	0	2	2	0	0	1	0	0	0	1	0	0	0	0	0
232	0	0	0	0	0	0	2	1	1	1	0	1	1	1	1	0	1	1	0	1	0	0	2	2	1	1	2	0	2	2	2	2	2	0	0	2	1	1	0	0	0	0	0	0	1	1	0	0	1
233	1	0	0	0	0	0	2	2	1	1	1	0	1	0	0	0	1	0	1	1	1	0	2	1	1	1	2	1	2	2	1	1	1	0	0	1	1	0	0	0	1	1	1	0	1	1	0	0	1
234	0	0	2	0	1	1	1	1	1	1	2	0	1	0	0	1	1	1	0	1	1	0	2	2	0	0	1	1	2	1	1	0	1	0	0	2	1	2	0	0	0	1	1	0	1	1	0	0	0
235	1	0	1	0	0	0	2	1	1	2	0	0	0	0	0	0	0	0	2	1	2	0	2	2	0	1	0	1	1	0	1	0	1	0	0	2	2	0	0	0	0	0	1	0	1	1	1	0	1
236	1	0	2	0	0	0	1	2	0	0	1	1	1	1	1	0	1	1	1	0	2	0	1	1	0	1	1	0	1	1	0	1	1	2	1	2	0	0	0	1	0	1	1	0	0	1	0	0	0
237	1	0	1	1	0	0	1	2	0	0	1	0	2	1	2	0	2	0	1	0	2	0	2	2	0	0	2	0	2	2	0	0	1	1	0	1	1	1	0	1	0	0	0	0	0	1	1	0	1
238	1	0	2	0	0	0	2	2	0	1	0	0	0	0	0	0	2	1	2	1	2	1	1	1	1	0	1	0	1	1	1	1	1	1	1	1	1	1	0	0	0	0	1	0	1	0	0	0	0
239	0	0	2	0	1	1	2	0	2	2	0	1	1	1	1	0	1	1	0	2	1	0	1	1	0	1	1	0	1	1	0	0	1	0	0	2	1	0	0	1	0	1	1	0	1	1	0	0	0
240	1	0	1	2	0	0	2	1	1	2	0	0	0	0	0	0	1	1	0	1	0	0	2	2	1	2	2	1	1	1	1	1	1	1	1	1	1	0	0	0	0	0	0	0	1	0	1	0	2
241	1	0	2	0	0	0	2	0	2	2	0	1	1	1	1	0	2	2	2	0	2	0	2	2	0	1	2	1	2	2	0	1	0	0	0	1	1	0	0	0	0	1	1	1	0	1	0	0	1
242	1	0	1	1	1	1	2	2	0	0	0	0	0	0	0	0	1	0	1	1	1	0	2	2	0	1	1	1	2	2	1	0	0	0	0	2	2	1	1	0	1	0	0	1	0	1	1	0	2
243	1	0	2	0	0	0	2	2	0	1	0	0	0	0	0	0	1	1	2	1	2	1	1	2	0	1	0	2	0	0	2	1	2	0	1	1	0	0	1	0	1	0	0	0	0	0	0	0	2
244	0	0	2	0	0	0	1	2	1	1	1	0	1	0	0	0	2	1	2	1	1	0	2	2	1	2	2	0	2	2	0	0	0	0	0	2	1	0	0	1	0	0	0	0	0	2	0	0	2
245	0	0	2	0	0	0	2	2	0	1	0	0	2	0	0	1	2	0	2	0	2	0	2	2	0	1	2	0	2	2	1	0	0	1	2	2	2	0	0	0	0	0	0	0	1	1	1	0	2
246	1	0	1	0	0	0	2	1	1	1	0	0	0	0	0	0	0	0	0	1	1	1	2	2	0	1	2	1	2	2	1	1	2	0	0	1	1	0	0	1	0	2	2	0	2	0	0	0	1
247	0	0	1	0	1	1	1	2	0	0	1	0	0	0	0	0	0	0	1	1	1	0	2	2	1	2	1	0	2	1	0	1	1	0	0	2	2	0	0	1	1	0	0	0	0	0	0	0	0
248	0	0	1	0	0	0	2	1	1	1	0	1	1	1	1	0	0	0	1	1	1	0	1	1	1	0	1	0	2	2	1	0	0	0	0	1	1	0	0	0	0	0	0	0	0	0	0	0	0
249	0	0	0	0	0	0	1	1	0	0	1	0	1	1	1	0	1	1	0	1	0	0	2	2	1	2	2	1	2	2	2	0	1	1	0	2	2	0	0	1	0	1	0	0	2	1	0	0	0
250	0	0	0	1	0	0	2	0	2	2	0	1	1	1	1	0	2	1	1	0	1	0	2	2	1	0	1	0	2	2	0	0	1	1	1	1	0	1	0	1	0	0	0	0	0	0	0	0	2
251	0	0	1	0	0	0	2	0	2	2	0	0	0	0	0	0	0	0	0	1	0	0	2	2	0	0	0	1	2	2	1	0	0	1	1	1	0	1	0	0	0	0	0	0	0	0	0	1	1
252	1	0	2	0	1	1	2	1	1	2	0	0	1	0	0	1	0	1	2	0	2	0	2	2	0	1	1	0	2	2	0	0	1	1	0	1	1	0	1	0	0	0	0	0	0	0	0	0	1
253	1	0	2	1	0	0	2	1	0	0	0	0	0	0	0	0	2	0	2	1	2	0	1	2	0	1	2	0	2	2	1	0	2	1	0	2	0	0	0	2	0	1	1	0	1	0	0	1	1
254	0	0	1	1	1	1	0	2	1	1	0	0	0	0	0	0	1	1	2	0	2	0	2	2	0	1	1	0	2	2	1	1	1	1	0	1	2	0	0	0	0	1	1	0	2	0	0	0	1
255	0	0	2	0	0	0	0	2	0	0	2	0	0	0	0	0	2	2	1	1	2	0	2	2	0	1	2	1	2	2	0	0	0	1	2	2	1	0	1	0	0	0	0	0	0	0	0	0	0
256	1	0	2	2	1	1	2	1	1	1	0	2	2	1	1	0	1	0	1	0	1	1	2	2	0	0	0	1	1	1	1	0	0	0	1	2	2	0	0	0	0	1	1	0	1	0	0	0	1
257	0	0	2	0	0	0	2	2	0	1	0	0	2	2	2	0	1	1	0	2	1	1	1	2	0	2	2	1	2	2	1	0	1	1	0	1	2	0	0	0	0	1	1	0	1	0	0	1	0
258	1	0	2	0	1	1	2	0	2	2	0	0	1	0	0	1	2	2	1	1	2	1	2	2	0	0	2	1	2	2	1	1	2	0	0	1	1	0	0	1	0	0	0	0	0	0	0	1	0
259	0	0	0	0	0	0	2	1	1	1	0	0	0	0	0	0	1	1	1	0	2	0	2	2	0	2	1	2	1	1	2	0	1	0	0	2	2	1	1	0	1	0	0	0	2	1	0	0	1
260	0	0	2	0	0	1	2	2	0	1	0	1	1	1	2	0	1	1	1	1	2	1	2	2	0	2	2	0	2	2	1	1	1	2	0	1	0	1	1	1	0	0	0	0	0	1	1	0	1
261	1	0	2	0	0	1	2	2	1	1	1	0	0	0	0	0	0	0	2	0	2	0	1	2	0	1	1	1	2	2	0	1	1	1	0	1	0	1	0	0	0	0	0	0	0	1	0	0	0
262	1	0	1	1	0	0	1	2	0	1	1	1	2	1	1	0	1	1	2	1	2	0	2	2	0	1	1	0	2	2	0	0	1	1	1	1	1	0	1	0	0	0	1	0	0	1	0	0	1
263	0	0	0	1	0	0	1	2	0	0	1	1	1	1	1	0	2	1	1	0	1	0	2	2	0	0	2	0	2	2	0	0	1	1	1	2	1	0	0	1	0	0	1	0	0	0	0	1	2
264	0	0	2	1	0	0	1	1	1	1	1	0	2	2	2	0	1	0	1	1	2	1	2	2	1	0	1	1	1	2	2	1	1	1	1	1	2	0	0	2	0	0	0	0	2	1	1	0	2
265	1	0	2	0	0	0	2	2	1	1	1	0	0	0	0	0	1	1	0	1	0	0	2	2	0	0	1	0	1	1	1	1	1	1	1	2	0	0	1	1	0	1	1	0	0	1	0	0	1
266	0	0	0	0	0	0	2	1	1	1	1	0	2	1	1	1	1	1	1	0	1	0	2	2	0	1	1	1	1	0	1	1	0	1	1	2	1	0	0	1	0	0	0	0	0	1	0	0	1
267	1	0	1	2	0	0	1	1	1	1	0	0	0	0	0	0	1	1	1	1	1	1	2	2	0	1	2	0	2	2	1	1	2	0	0	1	1	0	1	0	0	0	2	0	1	0	0	0	1
268	1	0	1	0	0	0	2	1	1	2	0	0	0	0	0	0	0	0	0	1	2	0	2	2	1	2	2	1	2	2	1	0	0	0	0	2	1	1	1	0	1	1	1	0	0	0	0	0	1
269	0	0	1	1	0	0	2	0	2	2	0	1	1	0	0	0	2	2	1	1	2	1	2	2	0	0	0	1	1	1	1	0	1	0	0	2	2	0	0	1	0	0	0	1	0	1	0	1	1
270	0	0	2	1	0	0	2	2	0	1	0	1	2	1	1	1	1	0	1	2	1	0	2	2	0	0	1	0	1	1	1	0	2	0	0	2	1	0	0	2	0	0	0	0	0	1	0	0	1
271	1	1	1	0	0	0	2	1	1	1	0	0	1	0	0	0	1	0	1	1	2	0	2	2	0	1	1	0	2	2	0	0	2	0	0	2	2	0	0	1	0	0	1	0	1	1	0	0	2
272	1	0	0	0	0	0	2	1	1	1	1	1	1	1	1	0	0	0	1	0	0	1	2	2	0	1	1	0	2	2	0	1	1	0	0	1	1	0	0	0	0	1	0	0	1	0	1	0	1
273	1	0	2	0	1	1	1	1	1	2	1	0	0	0	0	0	1	0	1	1	2	0	0	2	0	1	1	2	2	2	2	1	2	0	0	1	0	0	0	1	0	1	1	0	0	1	0	0	0
274	1	0	1	0	1	1	2	0	2	2	0	0	1	0	0	1	2	2	1	0	1	0	2	2	1	1	1	0	2	2	1	1	1	0	0	1	2	0	0	2	0	0	1	0	1	0	0	0	0
275	1	0	2	1	0	0	1	2	1	1	1	0	0	0	0	0	1	0	1	1	2	1	1	1	1	2	2	0	2	1	0	0	0	0	0	1	1	0	0	0	0	0	0	0	0	1	0	0	1
276	1	0	2	1	0	0	1	2	0	1	1	0	0	0	1	0	1	1	0	1	0	1	2	2	0	0	2	1	1	1	1	0	0	1	0	2	2	1	0	0	0	1	1	0	1	1	1	0	1
277	1	0	1	0	1	1	2	2	0	1	0	1	1	1	1	0	1	1	1	1	2	0	2	2	0	2	2	2	2	2	1	0	0	0	1	2	2	0	0	2	0	0	0	0	0	0	0	0	2
278	0	0	2	2	0	0	0	1	1	1	1	1	1	0	0	0	1	0	1	1	2	1	2	2	1	1	1	1	2	2	1	0	1	1	1	1	2	0	0	0	0	0	2	0	0	1	0	0	0
279	1	0	0	0	0	0	1	2	0	0	2	0	0	0	0	0	0	0	0	1	0	0	1	1	1	0	2	0	2	2	0	0	1	1	1	2	1	1	0	0	0	1	0	0	1	0	0	0	2
280	1	0	2	0	0	1	2	0	2	2	0	0	0	0	0	0	1	0	1	0	1	2	2	2	0	0	1	1	2	2	1	1	1	1	0	1	0	0	1	1	0	1	0	0	2	0	1	0	1
281	1	0	1	0	0	0	1	1	1	1	0	1	1	1	1	0	0	0	1	1	2	1	2	2	0	0	1	1	2	2	0	0	1	1	2	2	0	0	1	1	0	0	2	0	0	1	0	0	1
282	0	0	0	0	0	0	2	1	1	1	1	1	2	2	2	0	2	2	1	1	1	1	2	2	0	1	2	0	2	2	1	0	0	0	0	2	1	0	0	2	0	1	1	0	1	1	0	1	1
283	1	0	1	0	1	1	2	0	2	2	0	0	0	0	0	0	1	0	1	1	2	0	2	2	0	1	1	0	1	1	0	0	0	0	0	1	1	1	1	0	1	0	0	0	0	1	0	0	1
284	0	0	1	0	0	0	2	2	1	1	0	0	0	0	0	0	2	1	1	0	2	0	2	2	0	1	2	0	2	1	0	0	1	1	1	1	2	0	0	1	0	0	0	0	0	0	0	0	1
285	1	0	2	0	0	0	1	2	0	1	1	0	1	0	0	1	1	0	1	0	1	1	1	1	1	0	1	1	1	0	1	0	1	1	0	2	2	0	0	1	0	0	1	0	0	0	0	0	1
286	1	0	0	0	0	0	1	1	1	1	0	1	1	1	1	0	1	0	2	0	2	0	2	2	1	1	2	0	2	2	0	1	2	1	0	2	1	0	0	1	0	1	1	0	1	0	0	0	1
287	0	0	1	0	0	0	2	0	2	2	0	1	1	1	1	0	0	0	2	1	2	1	2	2	1	0	1	1	2	2	0	0	0	0	0	2	2	0	0	1	1	1	0	0	0	1	0	0	1
288	0	0	2	1	0	0	2	1	1	2	0	0	1	0	0	1	1	1	2	0	2	1	0	0	1	1	1	1	1	1	2	0	0	1	1	1	2	0	0	0	0	0	0	0	0	1	1	0	2
289	1	0	1	0	0	0	2	2	0	1	0	0	1	0	0	1	0	0	0	1	0	1	2	2	0	0	2	0	2	1	1	1	1	1	0	1	0	0	0	1	0	0	0	0	1	1	0	0	0
290	0	0	1	1	0	0	2	1	0	0	0	0	1	1	0	0	0	0	1	1	2	0	1	1	0	1	2	0	2	1	1	0	0	0	0	2	2	0	0	1	0	0	1	0	1	0	0	1	0
291	0	0	2	2	1	1	2	1	1	1	0	1	1	1	1	0	1	1	1	1	1	0	2	2	1	1	2	1	2	2	2	0	0	2	1	1	1	1	0	1	0	0	0	1	0	0	0	0	1
292	0	0	1	0	0	0	2	2	0	0	0	1	1	1	1	0	2	2	1	1	2	0	1	1	0	1	1	0	2	2	0	0	0	2	2	2	1	0	1	0	0	0	0	0	2	1	1	0	1
293	0	0	1	0	0	0	2	2	0	0	0	0	0	0	0	0	0	0	0	1	0	0	1	1	1	2	2	0	2	2	0	0	0	2	1	1	2	0	0	0	0	2	2	0	1	1	1	0	1
294	1	0	1	0	1	1	1	1	1	1	0	0	1	1	1	0	0	0	1	0	1	0	2	1	1	1	2	0	2	2	2	0	1	0	0	2	0	0	0	1	1	0	1	0	1	0	1	1	2
295	0	0	1	1	0	0	2	1	0	1	0	0	1	0	0	1	1	0	2	0	2	1	2	2	0	0	2	0	2	1	1	0	1	0	0	2	2	0	0	1	0	1	2	0	0	1	0	0	0
296	1	0	2	0	1	1	2	1	1	1	0	0	1	0	0	0	1	1	1	0	2	0	1	2	0	1	2	0	2	1	1	2	1	0	0	1	2	0	0	0	0	0	0	0	0	1	1	0	1
297	1	0	2	0	0	0	1	2	0	0	2	0	1	0	0	0	1	1	1	1	1	0	2	2	0	0	0	2	0	0	2	0	2	1	0	1	2	0	0	2	0	0	0	0	1	0	0	0	2
298	1	0	1	0	0	0	2	1	1	1	1	0	1	0	0	1	1	0	1	1	1	2	2	2	0	0	2	2	2	2	1	1	2	0	1	1	1	0	1	0	0	0	0	0	1	1	0	0	2
299	1	0	2	0	0	0	1	2	0	0	1	0	0	0	0	0	1	1	0	2	1	0	1	1	1	1	0	2	1	2	2	0	0	0	0	2	1	1	0	0	0	0	0	0	0	0	0	0	1
300	1	0	1	1	0	0	1	2	1	1	0	1	1	2	1	0	1	1	1	0	1	1	2	2	0	1	1	0	2	2	0	0	0	1	2	2	1	0	0	1	0	1	0	0	1	0	0	1	0
301	0	0	0	0	0	0	2	2	1	1	0	2	1	1	1	0	0	0	0	1	1	0	1	1	0	1	1	0	2	2	0	0	1	2	0	2	2	0	0	0	0	1	0	0	1	0	0	0	1
302	0	0	1	0	0	0	2	2	0	0	0	0	2	0	0	1	0	0	1	0	0	0	2	2	0	1	2	0	2	2	1	1	1	1	1	2	0	1	0	0	0	0	0	2	0	2	0	0	0
303	1	0	0	0	0	0	1	1	0	0	1	1	1	1	1	0	1	1	1	1	0	0	1	1	0	2	0	1	2	2	1	0	1	0	0	1	1	0	0	2	0	0	0	1	0	1	1	0	2
304	1	0	0	0	0	0	0	2	0	0	1	0	0	0	0	0	1	1	0	1	1	0	1	1	1	0	1	0	2	2	0	0	1	0	0	2	1	0	0	0	0	1	1	0	0	1	1	0	2
305	1	1	1	0	0	0	2	2	0	0	0	1	2	1	1	0	1	1	2	0	2	1	2	2	0	0	2	0	2	1	0	1	1	0	0	1	2	0	0	2	1	0	0	0	0	0	0	0	1
306	1	0	2	1	1	1	2	0	1	1	1	0	0	0	0	0	2	1	1	1	1	0	2	2	0	1	2	0	2	2	1	2	2	1	1	2	2	0	0	2	0	1	1	1	0	1	0	0	1
307	0	0	1	1	0	0	2	2	0	0	0	0	0	0	0	0	1	0	0	1	1	0	2	2	0	2	1	1	2	2	1	1	2	0	0	0	1	0	0	0	1	0	1	1	1	0	0	0	0
308	0	0	0	0	0	0	0	2	0	0	1	1	1	1	1	0	1	0	2	0	2	1	2	2	0	0	1	1	1	1	2	1	2	0	1	2	2	0	0	0	0	0	1	1	1	0	0	0	1
309	0	0	2	0	1	1	2	0	2	2	0	0	0	0	0	0	0	0	1	1	1	1	2	2	0	0	1	0	2	2	0	0	1	1	2	2	1	1	0	0	0	0	0	1	0	1	0	0	0
310	0	0	1	0	0	0	1	2	0	0	1	0	0	0	0	0	0	0	0	1	0	0	2	1	1	1	2	0	2	2	0	1	1	0	0	2	2	0	0	1	0	1	1	0	1	1	0	0	1
311	1	0	1	1	0	0	2	1	2	2	0	1	1	2	1	0	1	0	1	2	1	2	1	1	1	1	2	1	2	2	1	2	2	0	0	2	1	0	0	2	0	1	1	0	1	1	0	1	1
312	0	0	1	1	0	0	1	1	0	0	2	1	1	1	1	0	2	0	2	0	2	2	2	2	0	0	2	0	2	1	1	0	1	0	0	2	0	0	0	1	0	0	0	1	0	1	0	1	1
313	0	0	1	0	1	1	2	1	2	2	0	0	2	0	0	1	1	1	1	1	1	1	1	1	1	2	2	1	2	2	2	1	1	1	0	2	1	1	0	1	0	1	1	0	1	1	0	1	1
314	1	0	1	0	1	2	2	1	0	0	0	0	1	0	0	0	2	1	1	0	2	1	2	2	0	1	1	2	2	2	0	0	1	0	0	2	1	0	0	0	0	0	2	0	0	0	1	1	2
315	1	0	1	1	0	0	2	2	0	0	1	0	0	0	0	0	2	0	1	0	2	0	2	2	0	1	2	0	2	2	1	1	2	0	0	1	0	0	1	0	1	1	1	0	2	0	0	0	0
316	0	0	1	1	1	1	1	2	0	0	1	0	0	0	1	0	2	0	2	0	2	0	2	2	1	2	1	0	1	1	1	0	1	0	0	2	1	0	1	0	1	1	1	0	1	1	1	0	1
317	0	0	1	0	0	0	1	1	1	1	1	1	0	0	0	0	2	2	1	0	1	0	2	2	0	1	2	1	2	2	2	1	1	0	0	2	1	1	1	0	0	0	1	1	2	1	0	0	2
318	1	0	0	1	0	0	2	1	1	1	0	1	2	2	2	0	1	0	1	1	1	1	2	2	1	1	2	0	2	2	2	0	2	0	0	1	2	0	0	0	0	1	1	1	1	1	0	0	2
319	0	0	1	0	1	1	1	2	0	1	1	0	0	0	0	0	2	1	2	1	2	0	2	2	0	0	2	1	2	2	1	2	1	0	0	1	1	0	0	0	0	1	1	0	1	1	0	1	1
320	1	0	2	1	0	0	2	0	1	1	0	0	0	0	0	0	1	0	2	1	2	0	2	2	0	2	2	0	2	2	0	1	1	0	0	2	1	0	0	0	0	1	0	0	1	0	0	0	1
321	0	0	1	1	0	0	2	1	1	1	0	1	2	1	1	0	2	1	2	1	2	0	2	2	0	0	2	2	2	2	0	0	0	1	1	2	0	1	1	1	0	1	1	1	1	1	0	0	0
322	1	0	1	0	1	1	2	2	0	0	0	0	1	0	0	1	2	1	2	0	2	1	1	1	1	0	1	0	2	1	0	2	2	0	1	2	1	0	0	0	1	0	0	0	0	1	1	0	1
323	0	0	2	0	0	0	2	1	1	1	0	0	2	2	2	0	1	0	1	0	1	0	1	1	0	1	1	0	1	1	0	1	1	0	0	2	1	1	0	0	0	1	0	0	2	1	0	0	0
324	1	0	2	1	0	0	2	2	1	1	0	1	1	1	1	0	2	2	2	1	2	0	1	1	1	1	1	0	2	2	0	0	0	0	1	2	1	0	0	0	0	0	1	0	1	0	0	0	1
325	0	0	1	0	0	0	2	2	0	1	0	0	0	0	0	0	2	0	2	1	2	0	2	2	0	1	0	1	1	0	2	0	1	1	0	2	1	1	0	0	0	0	1	0	1	0	0	0	0
326	1	1	2	0	1	1	2	0	1	1	0	1	1	1	1	0	2	2	2	1	2	0	2	2	0	2	1	0	2	2	1	1	1	1	1	1	1	0	0	0	0	1	1	0	1	0	0	0	1
327	1	0	2	0	0	0	2	2	0	1	0	0	1	0	0	0	1	1	0	1	1	0	2	2	0	1	2	0	2	2	0	0	0	0	0	1	1	0	0	0	0	0	0	0	1	0	0	0	0
328	0	0	1	0	0	0	2	1	1	1	0	1	1	1	1	0	0	0	2	0	2	1	1	1	1	1	2	0	1	1	2	1	1	2	0	1	1	0	0	2	0	0	0	0	0	0	0	0	0
329	0	0	1	0	1	1	2	0	1	1	1	0	0	0	0	0	1	1	0	2	1	1	0	0	1	1	1	0	2	2	0	1	1	0	0	1	1	0	0	0	0	1	0	0	1	0	1	0	1
330	0	1	2	0	1	1	1	2	0	0	2	0	1	1	1	0	0	0	0	1	0	0	2	2	0	1	1	0	2	2	0	2	1	1	1	2	0	0	0	1	0	0	0	0	0	1	0	1	1
331	1	0	2	0	0	0	2	1	0	0	0	0	1	0	0	1	0	0	0	1	0	1	0	1	1	1	1	1	2	2	1	1	0	0	0	2	2	0	0	0	0	0	2	0	1	0	0	0	2
332	0	0	2	1	0	0	1	2	0	0	1	0	0	0	0	0	1	0	1	0	1	0	2	2	0	1	2	0	2	1	0	1	2	0	0	1	1	0	0	2	0	1	0	0	1	1	0	0	0
333	1	0	2	0	0	0	0	2	1	1	0	0	0	0	0	0	2	0	2	1	2	0	2	2	0	1	1	0	2	2	1	1	2	0	0	1	1	0	0	0	1	1	1	0	1	1	0	0	1
334	0	0	2	1	1	1	2	0	1	1	0	1	1	1	1	0	1	1	0	1	1	0	2	2	0	1	2	0	2	1	0	0	0	1	0	2	2	0	0	1	0	0	1	0	1	1	0	0	1
335	1	0	1	0	0	0	2	1	2	2	0	0	0	0	0	0	2	2	1	0	1	1	1	1	1	1	0	1	2	2	1	0	0	0	1	2	0	0	0	1	0	0	0	0	0	1	0	0	1
336	1	0	1	0	1	1	2	1	2	2	0	1	1	2	1	0	1	1	1	1	1	1	1	1	1	1	1	0	2	2	0	0	1	0	0	1	0	1	0	1	0	1	1	0	1	1	1	1	2
337	0	0	1	0	0	0	2	0	1	1	0	0	0	0	0	0	1	0	1	1	2	1	2	2	1	0	0	1	1	1	1	1	1	0	0	2	1	1	0	0	0	0	1	0	1	1	0	0	1
338	0	0	0	0	1	1	2	1	1	1	0	0	0	0	0	0	1	1	2	1	2	0	1	1	0	1	1	2	1	1	2	2	1	0	0	2	1	0	0	2	0	0	0	1	0	1	0	2	2
339	1	0	0	0	0	0	1	1	1	1	0	0	0	0	0	0	1	0	1	2	1	0	0	0	0	1	2	1	2	2	1	0	0	0	0	2	1	0	0	1	0	0	1	0	1	1	0	0	1
340	0	0	2	0	1	1	2	1	1	1	0	0	2	2	2	0	1	1	2	0	2	0	2	2	0	2	2	0	2	2	0	1	0	0	0	2	1	1	0	0	0	1	1	0	1	0	0	0	1
341	1	0	1	0	1	1	2	1	0	1	0	1	2	1	1	0	1	0	2	1	2	1	1	1	1	0	2	0	2	2	0	2	2	0	0	1	1	0	0	0	0	0	0	0	0	0	0	0	0
342	0	0	0	1	0	0	1	2	0	0	1	0	0	0	0	0	2	1	2	0	2	0	2	2	0	1	1	0	2	2	0	0	1	0	0	2	1	0	0	0	1	1	1	0	0	0	0	0	1
343	1	0	1	1	0	0	2	1	0	1	0	0	0	0	0	0	1	1	1	1	1	1	2	2	0	0	1	0	2	2	0	1	1	0	0	2	0	2	0	0	0	0	1	0	1	0	0	0	1
344	0	0	2	0	0	0	2	1	1	2	0	0	0	0	0	0	2	1	1	1	1	0	2	2	0	1	2	0	2	2	1	1	2	0	0	0	0	0	0	1	1	0	0	0	0	0	1	0	1
345	1	0	1	0	0	1	2	1	1	1	0	1	1	1	1	0	1	0	1	0	2	0	2	2	0	1	1	0	2	2	0	2	2	0	0	1	1	0	0	2	0	0	0	0	0	1	0	0	2
346	1	0	2	1	1	1	1	1	1	1	0	1	2	2	2	0	1	0	1	0	1	1	2	2	0	1	2	0	2	1	0	0	1	2	2	2	2	0	0	0	0	1	1	0	1	0	0	0	0
347	1	0	1	0	0	0	2	2	0	0	1	0	2	1	1	1	1	1	1	1	1	1	1	1	1	1	1	0	2	2	0	2	1	1	1	2	1	2	0	0	0	0	1	0	1	0	0	0	2
348	0	0	0	1	0	0	2	2	0	1	0	0	0	0	0	0	2	2	1	0	1	1	1	1	1	0	1	0	2	2	0	0	1	0	0	2	1	0	0	1	0	0	1	0	0	0	0	0	0
349	1	0	1	0	0	0	1	1	1	1	1	0	1	0	0	1	2	2	2	0	2	0	2	2	1	0	2	0	2	2	1	2	2	0	1	2	1	0	0	1	1	1	1	0	0	1	0	0	1
350	1	0	1	0	0	0	1	2	0	1	1	1	1	1	1	0	0	0	0	1	0	0	2	2	0	1	1	0	2	2	0	0	2	0	0	2	1	0	0	0	0	0	1	1	1	0	0	0	1
351	0	0	1	1	0	0	2	2	0	1	0	1	2	0	0	0	0	0	2	1	2	0	1	1	0	2	2	0	2	2	0	0	1	1	2	2	2	0	0	0	0	0	0	0	0	1	0	1	1
352	0	0	1	0	0	0	1	1	1	1	0	1	2	2	2	0	2	1	1	1	2	1	2	2	0	1	1	0	2	2	1	0	0	1	0	2	2	0	0	1	0	1	1	0	1	2	0	0	1
353	1	0	2	1	0	0	1	1	1	1	1	1	1	1	1	0	1	1	1	1	1	1	2	2	0	0	2	0	2	2	0	0	1	0	0	1	1	0	0	1	0	0	0	0	0	0	0	0	1
354	0	0	0	0	0	0	0	1	1	1	1	2	2	2	2	0	2	1	1	1	2	1	2	2	0	0	2	1	1	1	1	1	0	0	1	2	0	1	0	1	0	1	1	0	1	1	0	0	1
355	1	0	1	0	0	1	2	1	1	2	0	0	0	0	0	0	1	1	2	0	2	1	2	2	0	1	2	0	2	2	1	1	1	0	0	2	2	0	0	0	0	1	1	0	1	1	0	0	0
356	0	0	1	0	0	1	1	2	0	2	0	0	1	0	0	1	1	0	1	1	1	0	1	1	0	2	2	1	2	1	0	2	2	0	1	2	2	0	0	0	0	0	0	0	0	1	0	0	0
357	0	0	1	0	0	0	2	2	0	0	0	0	0	0	0	0	1	0	2	0	2	1	1	2	0	1	1	2	2	2	2	1	0	1	1	2	1	0	0	0	1	0	2	0	1	0	0	0	2
358	1	0	1	0	1	1	1	1	0	0	1	0	0	0	0	0	0	0	2	1	2	0	2	2	0	1	0	0	1	1	1	0	1	1	0	1	2	0	0	0	0	0	0	1	0	0	0	0	1
359	0	0	1	0	0	0	1	0	2	2	0	0	0	0	0	0	1	1	1	0	2	0	1	1	0	0	2	0	2	2	0	1	1	0	0	1	1	0	1	1	0	0	1	0	1	0	0	0	0
360	1	0	1	1	0	0	2	1	1	1	0	0	1	1	1	0	0	0	1	2	1	1	2	2	0	2	2	0	2	2	0	1	1	2	0	1	1	0	0	0	0	0	0	0	0	1	0	0	0
361	1	0	1	0	0	0	2	1	1	1	0	1	1	1	1	0	1	1	1	1	0	1	2	2	1	0	1	0	2	2	0	1	1	0	0	1	1	0	0	0	0	1	0	0	1	0	0	0	1
362	1	0	2	0	1	1	2	0	2	2	0	0	2	1	2	0	0	0	0	1	1	0	2	2	0	1	0	0	2	1	0	0	2	0	0	1	1	0	0	1	0	0	2	0	1	0	0	0	2
363	1	0	1	0	0	0	2	2	0	1	0	1	1	1	1	0	0	0	1	1	2	0	1	1	0	2	2	1	1	1	1	1	2	0	0	2	1	0	0	0	0	0	1	0	0	0	0	0	0
364	0	0	0	0	0	0	2	1	0	0	0	0	1	0	0	1	1	0	1	2	1	0	2	2	0	0	1	0	2	2	1	1	1	0	1	2	2	0	0	0	0	0	0	0	0	0	0	0	2
365	0	0	2	0	0	0	2	2	0	0	1	1	2	2	2	0	2	1	1	0	2	1	0	1	0	0	1	1	1	1	2	2	2	1	1	2	1	0	0	0	0	0	2	0	0	0	0	0	2
366	1	0	1	0	0	1	2	1	1	2	0	0	0	0	1	0	1	1	1	0	2	0	1	1	1	0	2	0	2	2	2	0	1	1	1	2	0	1	0	1	0	0	1	0	0	0	0	0	1
367	1	0	1	0	1	1	1	1	0	0	1	0	1	0	0	0	1	0	1	2	1	0	1	1	0	1	2	0	2	2	0	0	2	0	0	2	2	0	0	0	0	0	0	0	0	1	1	0	1
368	0	0	2	1	0	0	2	2	0	0	0	0	0	0	0	0	0	0	0	1	1	0	2	2	0	1	1	2	1	1	1	1	1	0	0	1	2	0	0	0	0	0	0	1	0	1	0	0	2
369	0	0	2	0	2	2	2	2	0	0	0	0	0	0	0	0	2	2	1	1	1	0	2	2	0	2	1	0	2	2	0	1	1	0	0	1	2	0	0	0	0	1	1	0	1	2	0	0	0
370	0	0	1	1	0	0	1	2	0	1	0	0	0	0	0	0	2	2	1	1	2	1	1	1	1	1	1	1	2	2	0	1	1	2	0	2	0	0	0	1	0	0	0	0	0	0	0	0	2
371	1	0	2	1	0	0	2	2	1	1	0	0	1	0	0	1	2	1	1	1	2	0	2	2	0	1	1	1	1	1	2	0	0	0	0	2	1	0	0	1	0	0	0	0	0	1	0	0	2
372	1	0	1	0	0	0	1	1	2	2	0	2	2	1	1	0	0	0	2	1	2	1	0	0	1	1	2	0	2	2	1	2	2	0	1	2	2	0	0	1	0	0	0	0	0	0	0	0	0
373	0	0	1	0	1	1	2	2	1	1	0	0	1	0	0	1	1	1	2	0	2	1	2	2	0	1	2	0	2	2	0	1	2	0	1	1	2	0	0	1	0	0	1	0	0	1	0	0	1
374	0	0	0	0	0	0	2	2	0	0	1	0	0	0	0	0	1	0	2	1	2	1	2	2	0	0	0	1	1	1	1	1	1	0	0	1	2	0	0	2	0	0	1	0	1	0	0	1	2
375	0	0	2	0	1	1	2	1	2	2	0	1	1	1	1	0	0	0	1	1	2	0	2	2	0	0	1	0	2	2	1	1	1	0	0	2	1	1	1	0	1	1	1	0	1	0	0	1	2
376	1	0	1	1	0	0	2	2	0	0	0	0	0	0	0	0	0	0	2	1	2	1	2	2	0	2	1	1	2	2	0	0	1	0	0	2	2	0	1	0	0	0	1	0	1	0	0	0	0
377	0	0	1	1	0	0	1	2	1	1	1	0	1	0	0	0	2	2	1	1	1	1	2	2	0	1	2	1	1	2	1	0	0	0	0	2	1	0	1	0	1	0	2	0	0	0	0	0	1
378	1	0	1	0	0	0	2	2	1	1	1	0	0	0	0	0	1	1	1	0	2	1	2	2	0	2	1	0	2	2	0	1	1	1	1	1	2	0	0	1	0	1	0	0	1	2	0	0	1
379	1	0	2	0	0	0	2	2	0	1	0	1	0	0	0	0	2	1	2	0	2	0	2	2	0	1	0	1	1	1	1	0	1	0	0	2	2	1	1	0	1	0	2	0	1	0	1	0	2
380	0	0	1	0	0	0	2	0	2	2	0	1	1	1	1	0	0	0	1	1	1	0	1	1	0	1	1	0	2	2	0	2	1	0	0	0	1	0	0	1	0	2	2	0	2	1	0	0	1
381	1	0	1	0	0	0	2	0	2	2	0	0	0	0	0	0	0	1	1	0	1	0	2	2	0	1	2	0	2	1	0	2	2	1	1	2	0	0	0	1	1	0	1	0	1	0	0	0	0
382	1	0	1	0	0	0	2	2	1	1	0	0	0	0	0	0	2	1	1	0	2	1	1	1	1	1	0	1	2	2	1	2	2	0	0	1	1	0	0	1	0	0	0	0	0	1	2	0	2
383	0	0	2	0	0	0	2	1	0	0	0	0	1	0	0	1	1	0	1	1	1	1	1	1	1	1	1	0	2	2	0	2	1	0	0	1	1	1	1	0	1	2	2	0	2	1	0	0	2
384	1	0	2	0	0	0	2	1	1	2	0	0	0	0	0	0	0	0	2	0	1	0	2	2	1	0	1	2	2	2	2	2	1	0	0	1	2	0	0	0	0	1	1	0	1	0	0	0	2
385	1	0	2	0	1	1	1	0	2	2	0	0	0	0	0	0	1	0	2	1	2	1	2	2	0	1	1	1	2	1	1	0	1	1	1	2	2	0	0	1	0	0	0	0	0	0	0	0	1
386	1	0	1	0	0	0	2	2	0	1	0	0	1	1	1	0	1	0	0	1	1	0	1	1	1	1	2	0	2	2	0	0	0	0	1	2	1	0	0	2	0	0	0	0	1	1	0	0	0
387	0	0	1	1	0	0	2	2	1	2	0	0	1	1	1	0	1	0	1	1	1	0	2	2	0	1	0	1	1	1	1	1	1	1	1	1	1	0	1	0	1	1	1	0	1	1	0	0	1
388	0	0	1	0	0	0	1	2	0	0	1	1	1	1	1	0	1	1	1	0	1	0	1	1	0	2	1	2	2	2	2	1	1	0	0	2	2	0	0	0	0	0	0	0	0	0	0	0	1
389	1	0	0	1	0	0	2	0	1	1	1	1	1	2	1	0	1	1	1	0	2	0	2	2	0	1	2	0	2	2	1	1	2	0	0	1	2	0	0	0	0	0	0	0	0	1	0	1	2
390	0	0	0	1	0	0	2	1	0	0	1	0	0	0	0	0	2	1	2	0	2	1	1	2	0	1	2	0	2	1	1	0	1	1	0	2	1	0	1	0	0	0	1	0	1	1	0	0	0
391	1	0	1	0	0	0	2	1	1	1	1	1	2	2	2	0	1	0	1	1	2	0	2	2	0	0	1	0	1	2	1	2	1	0	0	0	1	0	0	0	0	0	2	0	1	0	0	0	0
392	1	0	2	0	0	0	2	2	0	1	0	0	0	0	0	0	2	1	2	0	2	1	2	2	0	1	1	0	1	1	1	1	2	0	1	2	1	1	1	0	0	0	0	0	0	0	0	0	1
393	0	0	0	0	0	0	2	2	0	0	0	2	2	1	1	0	2	1	1	0	1	0	2	2	0	0	1	1	2	2	1	0	1	2	0	1	0	2	0	0	0	0	0	0	0	0	0	0	2
394	1	0	1	0	0	0	1	2	0	1	1	1	2	1	1	0	1	1	1	1	1	1	0	0	1	1	1	1	2	2	1	0	2	0	0	2	2	0	0	0	0	2	2	0	2	1	0	0	1
395	1	0	1	2	0	0	2	0	2	2	0	0	1	0	0	1	2	0	2	0	2	0	2	2	0	1	2	0	2	1	0	1	0	0	1	2	2	0	0	1	0	0	1	0	1	0	0	0	1
396	1	1	1	0	1	1	2	0	1	1	1	0	1	0	1	0	1	1	1	1	2	1	2	2	0	1	1	2	1	1	2	0	1	1	0	2	0	0	0	1	0	0	0	0	0	0	0	0	0
397	1	0	2	0	0	0	2	0	2	2	0	0	2	1	1	1	2	1	1	0	1	0	2	2	1	2	2	0	2	2	1	0	1	2	1	2	2	1	0	0	0	0	0	0	0	1	0	0	2
398	0	0	2	1	1	1	2	0	1	1	1	1	2	1	1	0	1	1	1	0	1	0	2	2	0	2	2	1	2	2	2	0	1	0	0	2	2	1	0	0	0	0	0	1	0	0	0	1	1
399	1	0	1	0	0	0	2	2	0	0	0	0	2	0	0	1	1	1	1	1	1	0	2	2	0	2	1	1	1	1	2	1	1	0	1	1	2	0	0	1	0	1	0	0	1	0	0	0	2
400	0	0	0	0	0	0	1	1	1	1	0	0	1	0	0	1	1	1	1	1	1	0	2	2	0	1	0	1	2	2	1	1	1	0	0	1	1	1	0	0	0	2	2	0	2	1	1	0	1
401	1	0	2	0	0	0	2	2	0	1	1	0	0	0	0	0	1	1	2	1	2	0	2	2	0	0	2	0	1	1	1	0	2	0	0	1	2	0	0	0	0	0	1	0	1	1	0	0	0
402	1	0	0	0	0	0	1	1	1	1	1	0	1	0	0	1	2	2	2	1	2	0	2	2	1	1	1	0	2	2	0	1	1	2	0	2	1	0	0	0	1	0	1	0	2	0	0	0	1
403	1	0	1	0	1	1	2	0	2	2	0	0	0	0	0	0	1	1	2	0	2	1	1	1	1	0	1	1	2	2	1	0	0	1	1	2	1	0	1	0	0	0	0	0	1	1	1	0	2
404	1	0	1	1	0	1	0	2	0	0	2	0	0	0	0	0	1	1	1	1	2	0	1	1	1	0	0	0	1	2	1	0	2	1	0	2	0	0	0	1	1	0	2	0	1	0	0	0	1
405	0	0	0	0	0	0	2	0	2	2	0	0	0	0	0	0	1	1	2	0	2	0	2	2	0	2	1	0	2	2	0	0	2	0	0	2	1	0	0	0	0	0	2	0	0	1	0	0	0
406	0	0	1	0	0	0	1	1	0	0	1	0	1	1	1	0	2	1	1	1	2	0	2	2	0	1	2	0	1	1	1	0	0	2	1	1	1	0	0	0	0	2	2	0	1	1	0	0	1
407	0	0	1	0	0	0	2	1	1	1	0	0	0	0	0	0	1	1	1	1	2	1	2	2	0	0	1	1	2	2	0	0	1	0	0	1	1	1	0	0	0	0	1	0	1	0	0	0	0
408	1	0	1	1	0	0	2	2	0	0	0	0	0	0	1	0	0	0	2	0	2	0	2	2	1	1	0	1	1	0	2	0	1	0	0	2	1	0	0	0	0	2	2	0	2	0	0	1	1
409	0	0	1	0	0	0	1	1	0	0	2	0	2	1	1	1	0	0	0	1	0	0	2	2	0	1	2	1	2	2	1	1	2	0	0	1	1	0	0	2	0	0	1	0	1	1	0	0	1
410	0	0	1	0	0	1	1	1	1	1	1	0	1	1	1	0	1	0	1	0	1	0	1	1	1	1	1	1	0	0	2	1	1	0	0	1	2	0	0	1	0	0	0	0	1	1	1	0	2
411	1	0	2	1	1	1	1	2	1	1	1	0	2	2	2	0	1	0	2	1	2	0	2	2	0	2	2	1	2	2	1	1	1	1	0	2	0	0	0	1	1	0	0	1	0	0	0	1	2
412	1	0	1	0	0	0	1	2	0	0	1	1	1	1	1	0	1	1	1	1	1	0	1	1	0	1	1	0	1	1	0	1	1	0	0	2	1	0	0	1	0	1	1	0	2	0	1	0	1
413	0	0	2	1	0	0	1	2	0	0	1	0	0	0	0	0	1	1	1	0	1	0	2	2	0	1	0	0	2	1	0	0	1	1	1	2	1	0	0	0	1	0	0	0	1	0	0	1	0
414	1	0	1	0	1	1	1	2	0	0	0	1	2	2	2	0	0	0	2	1	2	1	2	2	0	1	2	1	2	2	1	0	1	1	1	2	1	0	0	1	0	0	0	0	1	1	0	1	2
415	0	0	0	0	0	0	1	2	0	1	1	1	1	1	1	0	1	1	1	1	1	0	2	2	0	1	2	1	2	2	1	1	1	1	1	1	2	0	0	0	0	0	0	1	1	1	0	0	0
416	1	0	2	0	2	2	2	0	2	2	0	1	1	1	1	0	0	0	0	1	0	0	2	2	1	2	1	0	2	2	0	2	2	1	1	2	2	0	0	1	0	1	1	0	1	0	0	1	1
417	1	0	2	0	1	1	1	2	0	1	1	0	0	0	0	0	1	0	0	1	1	1	2	2	0	2	2	0	2	1	1	2	1	0	0	2	2	0	1	0	0	1	1	0	2	0	0	0	1
418	0	0	2	0	1	1	2	2	0	1	0	1	1	1	1	0	2	2	1	1	2	0	2	2	0	2	1	0	2	2	0	0	0	1	1	2	2	0	0	0	0	2	1	0	1	0	0	0	0
419	1	0	1	1	0	0	2	2	0	0	0	0	0	0	0	0	1	1	1	0	2	0	2	2	0	1	1	1	2	2	0	1	0	1	1	2	0	0	0	1	1	0	0	0	0	0	0	0	1
420	0	0	1	0	0	0	1	2	0	1	1	0	0	0	0	0	0	0	2	1	2	0	2	2	0	1	1	0	1	1	1	1	0	0	0	2	2	0	0	1	0	1	1	0	1	0	1	1	1
421	0	0	2	1	0	0	2	2	0	0	0	0	1	0	0	0	2	0	1	1	2	1	2	2	0	1	1	1	2	2	1	2	1	0	0	0	0	1	0	1	0	0	1	0	0	1	0	0	1
422	1	0	2	0	0	0	2	1	1	1	1	1	1	1	1	0	1	1	1	1	1	0	2	2	0	2	2	0	2	2	1	1	1	1	0	2	1	0	0	0	0	0	1	0	1	0	0	0	0
423	1	0	1	0	0	0	2	2	0	1	0	1	1	1	1	0	1	0	1	0	1	0	2	2	0	0	2	1	2	2	1	1	2	0	1	2	1	1	1	0	1	0	1	0	1	0	0	0	1
424	0	0	2	0	0	0	1	2	0	0	1	0	0	0	0	0	1	1	0	2	1	0	2	2	0	1	2	0	2	2	0	1	1	0	0	2	2	0	0	2	0	2	1	0	1	0	0	0	1
425	1	0	1	0	1	2	2	2	0	0	0	0	0	0	0	0	0	0	2	0	2	0	1	1	0	1	1	1	2	1	1	1	2	0	0	0	1	0	0	1	0	0	1	0	0	0	0	1	2
426	0	1	1	0	0	0	1	2	0	0	1	0	0	0	0	0	1	1	1	0	2	0	2	2	0	1	2	0	2	2	1	1	1	1	0	0	2	0	0	1	0	0	1	0	1	0	0	0	0
427	1	1	1	0	0	0	1	2	0	0	1	0	0	0	1	0	0	0	2	0	2	0	2	2	0	1	1	1	2	1	1	0	0	1	2	2	1	0	0	2	0	0	0	0	0	1	0	0	1
428	0	0	0	0	0	0	1	2	0	1	0	0	1	0	0	0	0	0	1	1	1	1	0	1	1	0	2	1	2	2	1	1	1	0	1	2	2	0	0	1	0	1	1	0	1	0	1	1	2
429	1	0	1	0	0	0	2	2	0	0	0	0	0	0	0	0	0	0	1	0	1	1	2	2	1	0	1	1	2	2	0	1	1	1	0	2	1	1	0	0	0	1	0	0	0	1	0	0	1
430	1	0	0	0	0	0	1	2	0	1	1	0	0	0	0	0	1	1	0	2	1	0	1	1	0	1	1	1	2	1	1	0	0	0	1	2	2	0	0	0	0	1	1	0	0	0	0	0	1
431	0	0	0	0	0	0	2	1	0	0	0	0	0	0	0	0	1	1	1	1	2	0	2	2	1	0	0	1	1	1	1	0	1	1	0	2	2	0	0	0	0	0	0	0	0	0	0	0	1
432	1	0	1	0	1	1	2	1	0	0	0	1	2	2	2	0	2	2	1	1	2	0	2	2	1	2	1	0	1	1	2	1	1	1	2	2	1	1	1	0	1	0	0	0	0	0	0	0	1
433	1	0	0	0	0	0	1	0	2	2	0	0	1	0	0	0	2	0	2	1	2	1	2	2	0	1	1	0	1	1	1	2	1	0	0	1	2	1	0	0	0	2	2	0	2	0	0	2	2
434	1	0	1	1	0	0	1	1	0	2	0	0	0	0	0	0	1	1	2	1	2	1	1	1	1	2	2	0	2	2	0	0	1	1	0	0	1	0	1	0	0	2	2	0	1	1	0	0	0
435	1	0	1	1	1	1	2	0	2	2	0	0	1	0	0	1	0	0	2	0	2	0	2	2	0	1	1	1	2	2	1	0	1	0	0	2	1	0	0	1	0	0	0	0	0	1	1	0	1
436	1	0	1	1	0	0	1	2	0	0	0	1	1	1	1	0	2	1	2	0	2	0	2	2	0	2	2	0	2	2	0	0	1	0	0	1	2	0	0	0	0	0	0	1	1	1	0	1	1
437	0	0	1	0	1	1	2	2	0	0	1	0	1	1	1	0	2	1	1	0	2	0	1	1	1	2	2	2	2	2	1	1	0	1	0	1	1	0	0	0	0	0	1	0	1	0	0	0	1
438	1	1	2	0	0	0	2	2	0	0	0	0	1	0	1	0	1	1	1	0	1	1	2	2	0	1	2	1	2	2	1	1	0	1	0	1	2	0	0	2	0	0	0	0	0	0	1	0	2
439	0	0	2	0	1	1	2	2	1	1	0	1	1	0	0	0	1	1	2	0	2	0	2	2	0	2	1	1	2	2	0	0	1	0	0	1	2	0	0	0	0	1	1	0	1	0	0	1	1
440	0	0	1	1	0	0	2	1	1	1	0	0	0	0	0	0	1	1	0	2	1	0	2	2	0	2	1	1	1	2	2	1	1	0	0	1	2	0	0	0	0	0	1	0	1	0	0	0	1
441	1	0	2	1	0	0	1	2	0	0	2	1	1	1	1	0	1	1	1	0	2	0	2	2	0	0	1	1	2	1	1	1	0	1	0	1	1	0	1	0	0	0	1	0	1	0	0	0	1
442	0	0	1	0	0	0	2	1	0	0	1	0	1	0	0	0	0	0	0	1	1	0	1	1	1	2	1	0	2	2	0	0	1	1	1	2	2	0	0	0	0	1	1	0	1	1	0	0	0
443	1	0	1	1	0	0	2	0	1	1	0	0	2	1	1	0	1	0	2	1	2	0	2	2	0	0	2	0	2	2	1	0	1	0	0	1	0	1	0	1	0	1	1	0	1	0	0	0	0
444	1	0	1	1	0	0	2	2	1	1	0	0	0	0	0	0	1	1	2	0	2	0	2	2	0	1	2	0	2	2	0	1	2	0	0	2	2	0	0	0	0	0	1	0	1	1	0	0	1
445	1	0	2	1	0	0	2	2	0	1	0	1	1	1	1	0	1	1	2	0	2	0	1	1	1	1	1	1	1	1	2	0	1	1	1	1	2	1	1	0	1	2	2	0	2	0	0	0	0
446	0	0	1	0	0	0	2	1	0	0	0	1	1	1	1	0	2	1	2	1	2	1	2	2	0	2	1	0	2	2	0	1	1	1	0	2	1	0	1	1	0	0	0	1	0	0	1	0	1
447	1	0	0	0	0	0	2	0	2	2	0	0	1	1	1	0	0	0	1	0	2	1	2	2	0	0	2	0	2	2	0	2	1	0	0	1	1	0	0	0	1	0	0	0	0	1	0	0	0
448	1	0	1	0	0	0	2	2	0	0	0	0	1	1	1	0	1	1	0	1	1	1	2	2	0	0	1	0	2	2	0	0	1	1	0	1	2	0	0	0	0	0	2	0	0	0	0	0	1
449	1	0	0	0	0	0	2	1	1	1	0	0	1	0	1	0	1	0	0	1	1	0	2	2	0	1	2	0	2	2	0	0	1	1	1	2	2	0	0	1	0	0	0	1	0	0	1	0	1
450	1	0	2	1	0	0	1	2	0	1	1	1	1	1	1	0	2	1	1	0	2	1	2	2	0	1	1	0	2	2	2	0	1	1	0	1	1	1	0	0	0	0	0	0	2	1	0	0	0
451	0	0	2	0	0	0	1	2	0	0	1	0	0	0	0	0	1	0	2	0	2	0	2	2	0	1	2	0	2	2	0	0	1	1	1	2	2	1	1	0	1	1	0	0	0	1	1	1	2
452	1	0	2	1	0	0	2	2	0	1	0	0	0	0	0	0	2	2	2	0	2	0	1	1	0	0	1	0	2	2	0	0	0	0	0	2	1	0	0	0	0	0	0	0	0	1	1	0	1
453	1	0	2	1	0	0	2	1	1	1	0	1	1	0	0	0	1	1	0	2	1	1	2	2	0	0	1	1	1	1	1	0	0	2	1	1	1	1	0	0	0	1	1	0	1	0	2	0	2
454	0	0	2	1	0	0	1	2	0	1	1	1	2	1	1	0	2	1	2	0	2	2	2	2	0	0	1	0	2	2	1	0	0	0	1	2	2	0	0	1	0	0	0	1	1	1	0	0	1
455	0	0	0	0	0	0	1	1	1	1	2	0	0	0	0	0	2	1	2	1	2	0	1	1	1	2	0	2	1	1	2	1	2	0	0	0	1	1	0	1	0	0	0	0	0	1	0	1	2
456	1	0	2	1	0	0	2	1	1	1	0	0	2	0	0	1	1	1	1	0	2	0	2	2	1	1	1	0	1	2	1	1	0	1	1	2	0	1	1	1	0	0	0	0	0	1	1	0	1
457	1	0	1	1	0	0	2	2	0	0	0	0	1	1	1	0	1	0	1	1	1	1	1	1	1	0	0	1	1	1	1	0	1	0	0	2	2	0	0	1	0	1	1	0	2	0	0	0	2
458	0	0	1	1	0	0	1	1	1	1	0	0	0	0	0	0	1	0	2	0	2	0	2	2	0	0	2	2	2	2	0	1	1	0	0	1	1	0	0	0	0	0	0	0	0	1	0	0	0
459	1	0	1	2	0	0	2	2	0	1	1	0	1	0	0	1	0	0	1	1	1	0	1	1	1	1	2	0	2	2	0	1	0	1	0	1	1	1	0	0	0	0	0	0	1	1	0	0	0
460	1	1	2	0	1	1	2	2	0	0	0	1	2	1	1	0	0	0	1	1	2	0	2	2	1	2	1	0	2	2	1	0	1	1	1	1	1	0	1	0	0	0	0	0	0	1	0	2	2
461	1	0	1	0	0	0	1	1	1	1	0	0	0	0	0	0	0	0	0	1	0	0	2	2	0	1	1	0	2	2	0	0	1	0	0	2	1	0	0	0	0	1	1	0	1	1	0	0	1
462	1	0	0	0	0	0	2	0	2	2	0	0	2	1	2	0	1	1	2	0	2	1	1	2	0	1	1	0	2	2	0	0	1	1	1	1	1	1	0	1	0	2	2	0	1	1	1	0	2
463	0	0	1	0	0	0	2	1	1	1	0	1	1	1	1	0	1	1	1	0	2	1	2	2	0	0	0	1	1	1	1	2	2	1	1	2	2	0	0	1	0	0	0	0	0	0	0	0	0
464	0	0	2	0	1	1	2	2	1	1	0	0	0	0	0	0	2	1	2	0	2	1	2	2	0	0	1	0	2	2	0	0	1	0	0	1	2	1	0	0	0	0	0	1	0	0	0	0	1
465	1	0	1	0	1	1	1	2	1	1	0	1	1	1	1	0	1	1	2	1	2	0	1	1	0	1	1	1	2	2	0	1	2	0	1	1	1	0	0	0	1	0	2	0	1	0	0	1	1
466	0	0	1	0	0	0	2	2	0	0	0	1	1	1	1	0	2	0	2	0	2	1	2	2	0	0	2	0	1	1	1	0	2	0	0	2	1	0	0	2	0	0	0	0	0	0	1	0	2
467	0	0	2	0	1	1	1	0	2	2	0	1	1	1	1	0	0	0	1	1	2	0	1	1	0	2	1	1	2	1	1	0	0	0	1	2	1	0	0	0	0	0	0	1	0	1	0	0	1
468	0	0	2	0	1	1	1	2	1	1	0	0	0	0	0	0	2	1	1	0	1	1	1	1	1	1	1	0	2	2	0	0	0	1	2	2	1	1	0	1	0	0	0	0	1	1	0	1	1
469	0	0	1	1	1	1	2	2	0	0	1	1	2	1	1	0	1	0	1	0	1	0	1	1	0	1	2	1	1	1	1	0	1	1	1	2	2	0	0	0	0	1	1	0	1	0	0	0	1
470	0	0	0	0	0	0	1	2	0	0	0	0	0	0	0	0	1	1	1	1	2	1	2	2	0	0	2	0	2	2	0	1	1	2	0	2	2	0	0	0	0	0	0	0	0	1	0	0	1
471	1	0	0	0	0	0	1	2	0	1	1	0	0	0	0	0	1	0	1	0	1	1	2	2	0	1	1	1	1	1	2	1	1	0	0	1	1	1	0	0	0	0	0	0	1	0	0	1	0
472	1	0	1	0	0	0	2	1	1	2	0	0	0	0	1	0	1	0	1	1	2	0	2	2	0	1	0	0	2	1	0	1	1	0	0	2	1	0	0	0	0	1	1	0	1	1	1	1	1
473	1	1	2	0	1	1	1	2	0	0	1	1	0	0	0	0	2	1	2	1	2	0	2	2	0	1	1	0	2	2	0	0	1	2	0	2	1	1	1	0	0	1	1	1	1	2	0	0	0
474	0	0	1	0	1	1	1	2	0	0	1	1	0	0	0	0	0	0	1	1	1	1	2	2	0	0	2	2	2	2	1	0	1	1	0	2	2	0	0	0	0	1	0	0	1	0	0	0	1
475	1	0	1	0	0	0	2	0	2	2	0	0	0	0	0	0	2	0	2	1	2	0	2	2	0	1	2	1	2	2	0	0	1	0	0	2	2	0	0	1	0	0	0	0	1	0	1	0	1
476	1	0	2	0	0	0	2	1	1	1	0	0	1	0	0	0	1	1	1	0	2	1	2	2	0	1	2	0	2	2	0	0	0	0	0	2	1	0	0	1	0	1	0	0	1	0	0	0	1
477	1	0	1	1	0	0	0	2	0	0	1	2	2	2	2	0	1	1	1	2	1	0	2	2	0	1	1	1	2	1	2	0	2	0	0	2	1	0	0	2	0	0	1	0	0	1	0	0	1
478	1	0	2	0	1	1	2	2	0	1	0	0	0	0	0	0	1	0	1	0	1	0	2	2	0	0	1	0	2	2	0	1	1	0	0	2	0	1	0	0	0	0	0	0	0	0	0	0	1
479	1	0	0	1	0	0	2	2	0	1	0	1	2	1	1	0	1	0	1	1	1	0	2	2	0	2	0	0	2	2	0	0	1	1	0	2	2	0	0	0	0	0	0	0	0	0	0	0	0
480	1	0	0	0	0	0	2	2	0	1	0	0	1	1	1	0	0	0	2	0	1	0	2	2	0	1	2	0	1	1	1	0	0	1	0	2	2	0	0	0	0	1	0	0	1	2	1	0	1
481	1	0	1	0	0	0	1	1	0	0	1	1	1	1	1	0	2	2	1	1	2	0	2	2	0	2	1	2	1	1	1	0	1	1	1	2	1	0	0	1	0	1	1	0	0	1	0	0	0
482	0	1	2	0	1	1	2	2	0	1	0	0	1	0	0	1	2	0	2	1	2	0	2	2	0	0	2	0	2	2	1	0	1	0	0	1	1	1	1	0	0	0	1	1	1	0	0	0	2
483	0	0	2	1	1	1	2	2	0	1	0	1	1	1	1	0	2	2	1	1	1	1	1	1	1	1	0	0	2	2	0	2	1	0	1	2	1	1	0	1	0	0	0	1	0	1	0	0	0
484	1	0	2	0	1	1	1	2	0	1	0	0	0	0	1	0	2	0	2	0	2	1	1	1	0	1	0	0	2	2	0	2	1	0	0	1	1	0	0	0	0	0	1	0	0	1	0	1	1
485	0	0	1	1	0	0	2	0	1	1	0	1	1	1	1	0	1	1	1	1	1	0	0	0	0	1	0	1	1	1	1	0	0	0	1	2	2	0	0	1	0	0	2	0	1	0	0	0	1
486	0	0	0	0	0	0	1	0	2	2	0	1	1	0	0	0	0	1	2	0	2	0	2	2	0	2	1	1	2	2	1	0	0	2	1	1	1	1	0	0	0	0	0	0	1	0	1	1	2
487	1	0	0	0	0	0	2	1	1	1	0	0	0	0	0	0	1	0	1	0	1	1	1	1	1	0	0	0	2	2	0	0	0	0	0	2	1	1	1	0	2	0	0	2	0	1	0	0	1
488	1	0	1	0	0	0	2	2	0	1	0	0	0	0	0	0	1	0	1	1	2	0	2	2	1	0	2	1	2	2	2	0	1	2	0	1	1	0	0	0	0	0	1	0	1	0	1	0	1
489	1	0	0	0	0	0	1	2	0	0	0	0	0	0	0	0	2	0	2	1	2	0	2	2	1	0	0	0	2	2	0	0	1	1	1	1	0	1	1	0	0	1	0	0	0	0	0	1	0
490	0	0	0	1	0	0	2	2	0	0	0	1	0	0	0	0	2	0	1	0	2	0	2	2	0	1	2	0	2	2	0	0	1	0	0	2	1	0	0	1	0	0	0	0	0	0	1	1	2
491	0	1	0	0	0	0	2	2	1	1	0	0	0	0	1	0	1	1	1	1	1	2	1	1	1	1	1	1	2	1	1	0	1	1	2	2	1	0	0	0	1	0	0	1	0	1	1	0	1
492	0	0	0	0	0	0	2	1	1	1	0	2	2	1	1	0	0	0	1	1	1	0	1	1	0	1	2	0	1	1	2	0	1	1	0	2	1	0	0	1	1	0	1	0	1	0	0	0	0
493	1	0	2	1	0	0	1	1	1	1	1	1	2	1	1	0	1	0	2	1	2	0	2	2	1	1	2	1	2	2	2	0	1	0	0	1	1	0	0	1	0	0	1	1	1	0	0	0	0
494	0	1	1	0	1	1	2	2	1	1	1	1	1	1	1	0	1	1	0	2	1	0	2	2	1	0	2	0	2	2	1	1	2	0	0	1	1	1	1	0	1	0	0	0	1	1	0	0	0
495	0	0	1	1	0	0	2	1	0	0	0	0	0	0	0	0	1	1	1	0	2	0	2	2	0	0	2	0	2	1	1	2	2	0	0	0	1	0	0	1	0	0	1	0	1	0	0	0	1
496	1	0	1	1	0	0	1	2	0	0	1	0	1	0	0	1	1	1	1	1	2	1	0	1	1	1	1	0	2	2	0	0	0	1	0	1	2	0	0	0	0	0	1	0	0	0	1	0	1
497	0	0	1	0	0	0	1	2	1	1	1	0	2	1	1	1	0	0	0	1	1	1	1	1	1	1	2	2	2	2	1	1	1	0	0	2	1	0	0	0	0	0	0	0	0	1	0	0	0
498	1	0	1	0	0	1	2	1	2	2	0	0	0	0	0	0	0	0	1	0	0	1	1	1	1	0	2	0	2	2	1	2	1	0	0	2	0	1	0	0	0	2	2	0	2	0	0	1	1
499	0	0	2	1	1	1	1	1	1	1	0	0	0	0	0	0	2	2	0	2	2	0	2	2	0	2	2	0	2	2	1	0	1	1	1	1	0	0	0	1	0	0	1	0	0	0	0	0	0
500	1	0	1	1	0	0	0	1	1	1	1	0	1	0	0	0	2	1	2	0	2	1	2	2	0	0	2	0	2	1	0	1	1	0	0	1	0	1	0	0	0	0	1	0	1	0	0	0	1
501	0	0	1	0	0	0	1	1	1	1	1	1	1	1	1	0	2	2	1	1	1	1	1	1	1	1	2	1	1	1	2	1	1	1	1	2	1	1	0	0	0	0	0	1	0	0	0	0	1
502	0	0	0	0	0	0	2	2	0	0	1	1	1	1	1	0	2	2	1	1	2	1	1	2	0	0	2	0	2	2	1	1	2	0	0	0	1	0	0	0	0	0	0	0	0	1	1	1	2
503	1	0	0	0	0	0	1	2	0	0	1	1	2	0	0	0	2	1	2	0	2	1	2	2	0	0	2	0	2	1	0	0	2	1	0	1	2	0	0	0	0	1	1	0	2	2	0	0	0
504	1	0	1	1	1	1	2	0	2	2	0	0	0	0	0	0	2	1	1	1	1	0	1	1	0	1	1	0	2	2	0	1	1	0	0	2	1	0	0	1	0	0	0	0	0	0	0	0	1
505	0	0	1	1	0	0	2	2	0	1	0	1	0	0	0	0	2	1	2	0	2	0	1	1	1	0	1	0	2	2	1	2	2	0	0	2	2	0	0	0	0	0	1	0	1	0	1	0	2
506	1	0	2	1	0	0	2	0	1	1	0	1	1	1	1	0	2	1	1	0	2	0	2	2	1	2	1	1	2	2	0	1	1	0	0	2	2	1	0	0	0	0	0	1	0	1	1	0	1
507	0	0	1	0	0	0	2	1	1	2	0	1	2	2	2	0	1	1	0	1	1	1	2	2	0	1	2	0	2	2	1	0	1	0	0	1	1	0	0	1	0	1	1	1	1	2	0	0	0
508	1	0	0	0	0	0	1	2	0	1	1	0	0	0	0	0	1	1	0	1	1	0	1	1	0	2	1	1	2	2	0	0	0	1	1	1	1	0	0	0	0	0	0	0	0	1	1	0	1
509	1	0	0	0	0	0	0	2	0	0	2	0	0	0	0	0	0	0	1	1	2	1	1	1	0	1	2	0	2	2	0	0	1	0	0	2	1	0	0	0	0	0	1	0	1	1	0	0	0
510	1	0	1	0	0	0	2	1	1	1	0	1	1	1	1	0	2	1	2	0	2	0	1	1	0	0	2	0	2	2	0	0	1	0	0	2	1	1	0	0	0	0	0	1	0	1	0	0	1
511	0	0	0	0	0	0	2	2	0	0	0	1	1	0	0	0	2	1	2	1	2	1	2	2	0	0	1	0	2	2	0	0	0	2	1	1	0	0	1	0	1	0	0	0	0	1	0	0	0
512	1	0	0	0	0	0	2	1	1	2	0	1	1	1	1	0	1	0	1	1	2	1	2	2	0	0	1	0	2	2	0	0	0	0	0	1	1	0	0	1	0	1	0	0	1	0	0	0	0
513	1	0	2	0	1	1	2	1	1	2	0	1	2	2	2	0	2	2	1	1	2	0	2	2	0	2	2	1	2	2	1	1	1	2	1	2	1	0	0	1	0	0	0	0	0	1	0	0	2
514	1	0	1	0	1	1	2	1	1	2	0	0	1	0	0	1	1	1	1	0	2	1	2	2	0	0	1	1	2	1	1	1	1	1	1	1	2	1	0	0	0	1	1	0	1	2	0	0	0
515	1	0	2	1	0	0	1	2	0	0	0	0	1	0	0	1	1	1	2	0	2	0	1	1	1	1	1	1	2	1	1	0	2	1	0	2	1	0	0	1	0	0	0	0	0	0	0	2	2
516	0	0	2	0	1	1	1	1	1	1	0	0	0	0	0	0	0	1	2	0	2	0	2	2	0	0	2	0	2	2	1	1	0	1	0	1	1	1	1	0	2	1	1	0	1	0	0	0	1
517	0	0	0	1	0	0	1	1	1	1	0	0	2	1	1	1	1	1	1	1	1	1	2	2	0	1	2	1	2	2	0	1	0	0	0	2	1	0	0	2	0	0	1	0	1	0	0	0	1
518	1	0	2	1	1	1	2	2	0	1	0	0	0	0	0	0	2	1	1	0	2	1	2	2	0	0	0	1	1	0	2	0	1	1	1	2	1	0	1	0	0	0	0	2	0	1	0	0	1
519	1	0	0	0	0	0	2	0	2	2	0	0	0	0	0	0	1	1	0	1	1	0	2	2	0	1	1	1	2	1	1	1	1	0	1	2	2	0	0	0	1	1	1	0	1	1	0	0	0
520	1	0	2	0	1	1	1	1	2	2	0	1	1	0	0	0	1	0	1	1	1	1	1	1	1	1	1	1	1	0	1	2	2	0	0	2	1	0	0	0	0	1	1	0	1	0	0	0	1
521	1	0	1	0	0	0	1	2	0	1	0	0	0	0	0	0	1	0	1	1	2	0	1	2	0	1	1	1	2	1	1	0	0	0	0	2	1	1	1	1	1	0	0	0	0	0	0	0	1
522	0	0	1	0	0	0	2	2	0	0	1	0	0	0	0	0	0	0	2	0	2	0	2	2	0	0	1	1	1	1	2	1	1	1	0	2	2	0	0	1	0	0	1	0	0	0	0	0	0
523	1	0	0	0	0	0	2	2	1	2	0	1	2	1	1	0	2	1	2	0	2	1	1	1	1	1	2	0	2	2	0	0	0	1	0	1	1	1	0	0	0	1	0	0	0	1	0	0	0
524	1	0	1	1	1	1	2	1	1	1	0	0	1	0	0	1	0	0	2	0	2	0	1	1	0	1	1	1	2	2	0	0	1	1	1	1	2	0	0	1	1	1	1	0	1	2	1	0	1
525	1	0	1	0	0	1	2	1	2	2	0	1	2	2	2	0	1	0	1	1	1	0	2	2	0	1	1	1	2	2	1	1	0	0	0	2	2	0	0	1	0	0	0	0	0	0	0	0	0
526	0	0	1	0	0	0	1	1	1	1	1	0	1	0	0	1	2	0	1	0	1	0	2	2	1	2	1	1	2	2	0	0	1	0	0	1	2	0	0	1	0	0	1	0	1	0	0	0	0
527	1	0	2	0	0	0	2	2	0	1	0	0	1	0	0	0	1	1	2	0	2	0	2	2	0	2	2	0	2	2	0	2	2	0	1	2	1	1	0	0	0	0	1	0	1	1	0	0	2
528	0	0	2	1	0	0	2	2	0	1	0	1	1	1	1	0	2	2	1	1	2	1	2	2	0	0	0	0	1	2	1	0	1	0	0	2	1	0	0	1	0	0	0	0	0	0	1	0	1
529	1	0	1	0	0	0	2	1	1	1	1	1	2	1	1	1	0	0	2	1	2	1	2	2	0	1	1	0	2	2	0	0	0	1	1	1	1	0	0	2	0	1	0	0	1	1	0	1	1
530	1	0	1	0	0	0	2	1	1	2	0	1	1	1	1	0	1	1	0	0	0	0	0	0	0	0	2	0	2	2	1	1	0	1	1	2	2	0	0	1	0	1	1	0	1	2	0	1	1
531	1	0	0	0	0	0	1	2	0	0	1	0	0	0	0	0	1	1	1	1	1	0	2	2	0	1	1	1	1	1	2	0	1	0	0	2	2	0	0	1	0	0	0	0	0	0	0	0	0
532	0	0	1	0	0	0	2	2	0	1	0	0	1	1	1	0	2	2	1	0	1	0	2	2	0	2	0	1	1	0	1	2	1	0	0	2	1	1	1	0	0	1	1	0	1	1	1	0	1
533	1	0	2	0	0	0	1	1	1	1	1	0	0	0	0	0	1	0	2	1	2	0	2	2	1	1	1	0	2	2	0	0	1	1	0	2	1	0	0	0	0	0	0	1	0	0	0	0	0
534	1	0	0	0	0	0	1	2	0	0	1	0	0	0	0	0	1	1	1	0	2	0	2	2	0	0	2	1	2	2	1	2	2	0	0	1	1	0	0	0	0	0	0	0	0	1	0	1	2
535	1	0	1	0	1	1	1	2	0	0	0	1	1	1	1	0	0	0	2	1	2	0	2	2	1	2	2	0	1	1	1	2	2	0	0	1	1	0	0	0	1	0	1	0	0	0	0	0	1
536	1	0	2	0	1	1	1	1	1	1	0	0	0	0	0	0	1	1	2	0	2	1	2	2	0	0	2	0	2	2	1	0	0	0	0	2	2	1	1	0	1	0	0	0	0	1	0	0	1
537	1	0	2	0	0	1	2	1	1	1	0	1	1	1	1	0	1	1	2	0	2	0	2	2	0	1	1	0	2	2	0	1	1	1	1	2	2	0	0	1	0	1	1	0	2	0	0	0	0
538	1	0	1	1	1	1	2	2	1	1	0	0	0	0	0	0	2	2	1	1	1	0	2	2	0	2	1	1	2	2	2	1	2	0	1	1	1	0	1	0	0	0	0	0	0	1	0	0	1
539	1	1	2	1	0	0	1	0	2	2	0	1	2	2	2	0	1	0	2	0	2	1	1	1	1	2	2	0	2	2	0	0	2	0	0	2	0	1	0	1	0	0	0	0	0	0	0	0	0
540	0	0	1	0	1	1	2	0	2	2	0	1	0	0	0	0	1	0	1	2	1	0	1	1	0	0	2	0	2	2	1	1	1	1	0	1	1	0	0	1	0	0	1	0	1	0	1	0	1
541	0	0	2	1	1	1	2	1	0	0	0	0	0	0	0	0	0	0	1	1	1	0	1	1	1	0	1	0	2	2	0	0	1	1	2	2	1	0	0	1	0	0	0	0	0	1	0	0	2
542	1	0	2	1	0	0	2	0	2	2	0	0	0	0	0	0	1	1	1	0	1	1	1	2	0	1	2	1	2	2	1	1	2	1	0	2	1	0	1	0	0	0	1	0	1	1	0	0	0
543	1	0	1	1	0	0	2	2	0	0	1	0	0	0	0	0	2	0	2	0	2	1	2	2	0	0	2	1	2	2	0	1	1	0	0	2	2	1	0	0	0	0	0	0	1	1	0	0	0
544	1	0	1	0	0	0	1	2	0	0	2	0	0	0	0	0	1	1	1	0	2	1	2	2	0	2	1	1	1	2	2	2	1	0	0	2	1	1	0	1	0	0	0	0	0	1	1	0	2
545	1	1	1	0	1	1	1	2	0	0	0	0	0	0	0	0	1	1	1	0	2	0	2	2	0	2	1	0	2	2	0	1	1	1	1	1	1	0	1	1	0	0	0	0	2	2	0	0	1
546	1	0	0	0	0	0	2	2	0	0	1	0	0	0	0	0	1	0	0	1	1	0	2	2	1	0	2	1	2	2	0	1	2	1	0	2	1	0	0	0	0	0	0	0	0	1	0	0	0
547	1	0	0	0	0	0	1	0	2	2	0	0	1	0	0	1	1	0	1	0	1	1	2	2	0	0	2	0	2	1	1	0	1	0	0	2	1	0	0	1	0	0	1	0	1	1	1	0	2
548	1	0	0	0	0	0	2	0	1	1	0	1	1	1	1	0	0	0	2	1	2	0	2	2	0	2	2	0	2	2	1	1	1	1	0	1	1	0	0	1	0	0	2	0	1	0	0	0	1
549	1	0	2	0	0	0	1	2	0	1	1	0	1	0	0	1	0	0	1	1	1	1	2	2	0	0	2	0	2	2	0	0	1	1	0	1	2	0	0	0	0	0	1	0	0	0	0	0	1
550	0	0	1	0	1	2	2	2	0	0	1	0	2	1	1	1	1	0	1	0	1	0	2	2	0	1	1	1	2	2	1	0	1	1	1	2	2	0	0	2	0	1	1	0	0	0	0	0	1
551	0	0	2	0	0	0	1	1	1	1	0	0	0	0	0	0	2	2	1	1	2	0	2	2	0	1	0	1	1	1	1	0	0	1	0	1	2	0	0	1	0	0	2	0	0	1	0	0	1
552	0	0	1	1	0	0	2	2	1	1	0	0	1	0	0	1	2	0	2	0	2	0	2	2	1	1	1	0	2	2	0	1	1	1	1	1	2	0	0	1	0	0	0	2	0	2	0	0	0
553	0	0	1	0	0	0	2	2	0	0	1	0	0	0	0	0	1	1	1	0	2	0	1	1	0	1	0	0	1	1	1	1	0	2	1	2	1	1	0	0	0	1	1	0	1	0	0	1	1
554	1	0	1	1	0	0	1	1	1	1	1	1	2	2	2	0	0	0	0	1	1	2	1	1	1	1	1	0	2	2	1	1	1	0	0	1	2	0	0	1	0	1	1	1	0	1	0	0	0
555	1	0	1	0	0	0	2	2	0	0	0	1	1	1	1	0	1	1	1	2	1	1	1	1	1	0	2	0	2	2	0	1	0	0	1	2	1	0	0	0	1	0	1	0	0	1	0	0	2
556	1	0	0	0	0	0	1	2	0	2	0	0	1	1	1	0	1	0	2	1	2	1	2	2	0	0	2	2	2	2	1	0	0	1	1	2	1	0	0	2	0	1	1	0	1	0	0	0	1
557	0	0	1	0	1	1	2	0	2	2	0	0	1	0	0	1	0	0	0	0	0	0	2	2	0	0	2	0	2	2	1	0	0	1	0	2	2	0	0	1	0	0	0	1	0	1	0	0	2
558	0	0	1	1	1	1	2	2	1	1	1	0	2	0	0	1	1	1	1	1	1	1	1	1	1	0	1	1	1	1	1	2	1	0	0	0	0	1	0	1	0	0	2	0	1	0	0	0	0
559	1	0	2	0	0	0	1	2	0	1	1	1	1	1	1	0	1	0	1	1	1	0	1	1	0	1	2	0	2	2	0	1	2	0	0	1	1	0	0	0	0	0	0	2	0	2	0	1	2
560	1	0	1	1	0	0	2	0	2	2	0	1	2	2	2	0	2	2	1	1	1	0	2	2	0	0	1	0	2	2	1	2	2	0	0	2	1	0	0	0	0	0	0	0	1	1	1	0	1
561	0	0	2	1	0	0	2	2	0	1	0	0	0	0	0	0	0	1	2	0	2	0	1	1	0	0	2	2	2	2	1	1	1	0	0	1	2	0	0	1	0	0	0	1	0	1	1	0	1
562	1	0	2	1	0	0	1	1	1	1	0	1	0	0	0	0	0	0	2	0	2	2	0	1	1	1	2	1	2	2	2	1	0	0	0	1	1	1	1	0	0	0	1	1	0	1	1	1	2
563	1	0	2	1	0	0	1	2	0	1	1	1	1	1	1	0	0	0	1	1	1	0	2	2	1	1	2	1	2	2	0	1	2	0	1	1	0	1	0	1	0	0	0	0	0	0	0	0	0
564	0	0	2	0	1	1	2	1	1	1	0	1	1	1	1	0	2	1	2	0	2	2	0	1	1	1	1	1	2	2	1	0	1	1	0	1	1	0	0	0	1	1	1	0	1	2	0	0	0
565	0	0	2	1	0	0	1	2	0	0	1	0	2	0	0	1	1	0	2	0	2	0	1	2	0	1	1	1	2	1	1	0	0	1	0	2	1	0	0	1	0	0	1	0	1	0	0	0	0
566	0	0	0	0	0	0	2	2	0	0	0	1	1	1	1	0	2	2	1	1	2	0	1	1	0	1	1	1	2	2	1	0	0	1	0	1	1	0	0	0	0	0	0	1	0	0	0	0	1
567	1	0	1	0	0	0	2	2	0	1	1	0	1	0	0	1	2	0	0	1	2	0	2	2	1	0	2	1	2	2	2	1	0	1	1	2	1	0	0	2	1	1	1	0	2	0	0	0	1
568	0	0	1	0	0	0	0	1	1	1	1	0	2	1	2	0	2	0	2	0	2	0	2	2	0	2	1	0	2	1	0	0	0	0	1	2	1	0	0	1	1	1	1	0	1	0	0	1	1
569	1	0	0	1	0	0	2	2	0	1	0	0	0	0	0	0	1	0	2	1	2	0	2	2	0	1	2	1	2	2	1	1	0	1	0	1	1	1	0	0	0	1	1	0	0	0	0	0	1
570	1	0	0	1	0	0	2	0	2	2	0	1	2	2	2	0	2	0	2	0	2	0	1	2	0	1	1	0	2	2	0	0	0	1	2	2	1	0	1	0	0	1	1	0	0	1	0	0	0
571	1	0	2	0	1	1	2	0	2	2	0	0	0	0	0	0	2	1	2	1	2	0	2	2	0	1	2	0	2	2	0	1	2	0	0	0	1	0	0	0	0	1	1	0	2	2	1	0	1
572	1	0	2	1	0	0	1	2	0	1	1	0	2	0	0	1	2	0	2	1	2	1	1	1	1	1	2	0	2	2	1	1	2	0	0	2	0	1	0	0	0	0	0	0	0	1	0	0	0
573	1	0	0	0	0	0	2	1	1	1	0	0	0	0	0	0	1	0	0	1	1	0	1	1	1	2	2	0	2	2	1	0	0	1	1	2	2	0	0	0	0	1	1	0	1	1	0	2	2
574	0	0	2	0	1	1	2	2	0	1	1	0	0	0	0	0	1	0	1	1	2	0	2	2	0	1	0	0	1	1	1	0	1	1	0	2	1	0	0	1	0	0	1	0	1	0	0	0	1
575	0	1	1	0	0	0	2	2	0	1	0	1	2	1	1	0	2	2	2	0	1	1	1	1	1	1	1	1	1	1	2	1	1	1	2	2	1	0	0	1	0	0	0	1	0	1	0	0	1
576	0	0	2	1	0	0	1	2	0	0	1	1	1	0	0	0	2	0	2	0	2	0	2	2	0	1	1	0	1	2	1	0	0	0	0	2	2	0	0	0	0	1	1	0	1	0	0	0	2
577	1	0	1	0	0	0	2	1	1	1	0	0	0	0	1	0	0	0	0	1	0	1	2	2	0	0	1	0	1	2	1	0	1	1	0	2	1	0	1	0	0	0	0	0	0	1	0	0	0
578	1	0	2	0	0	0	2	1	0	0	0	1	2	1	1	0	0	0	2	0	2	0	2	2	2	1	2	1	2	2	2	1	0	0	0	1	2	0	0	2	0	1	1	0	2	0	0	0	1
579	0	0	2	1	0	0	1	0	2	2	0	0	0	0	0	0	2	2	1	1	2	0	1	1	0	1	0	2	0	0	2	0	1	0	0	1	2	0	0	2	1	1	1	0	1	0	0	0	2
580	0	0	1	0	0	0	1	2	0	0	0	1	1	1	1	0	0	0	0	1	1	1	1	1	1	1	1	0	2	2	0	0	1	1	1	2	1	0	0	1	0	0	0	1	0	0	0	0	0
581	0	0	1	1	1	1	2	1	1	1	0	1	1	1	1	0	1	0	1	0	2	0	1	1	1	1	2	0	1	1	2	0	0	0	0	2	0	1	0	1	0	1	0	0	0	0	0	0	0
582	1	0	1	1	0	0	1	1	1	2	1	0	0	0	0	0	1	0	1	0	1	1	1	1	1	1	1	0	1	1	0	0	1	0	0	2	2	0	1	0	0	0	1	0	2	0	1	0	1
583	1	1	1	0	0	0	2	2	1	1	0	1	2	1	1	0	2	2	1	1	2	0	2	2	0	2	1	1	1	1	1	1	2	0	0	1	0	1	1	1	0	1	1	1	1	1	0	0	0
584	1	0	1	0	0	0	1	2	0	0	1	0	0	0	0	0	0	0	1	0	2	1	2	2	0	1	1	1	1	0	1	1	1	0	0	2	1	0	0	1	0	0	0	0	0	0	0	0	1
585	0	0	1	0	0	0	1	2	0	0	1	0	1	1	1	0	0	0	0	1	1	1	2	2	0	0	1	1	2	2	1	0	0	1	1	2	1	0	0	1	1	0	0	0	0	0	0	0	1
586	1	0	2	1	0	0	1	1	1	1	1	1	1	1	1	0	1	1	2	0	2	0	2	2	0	1	1	1	2	1	1	0	2	0	0	2	1	0	0	0	0	0	0	0	0	2	0	0	1
587	1	0	0	0	0	0	2	2	1	1	1	0	1	0	0	0	2	1	2	0	2	0	2	2	1	1	0	0	2	2	0	1	1	0	0	2	1	0	0	0	0	1	1	0	2	2	0	1	2
588	1	0	0	0	0	0	2	1	1	1	1	0	1	1	2	0	2	2	1	1	2	1	2	2	0	1	2	1	2	2	2	0	0	0	0	1	2	0	0	1	0	1	1	0	1	2	1	0	1
589	1	1	1	0	0	0	1	1	1	2	1	2	1	1	1	0	0	0	1	1	2	0	2	2	1	0	1	0	2	2	0	1	0	0	0	2	2	1	1	0	1	0	0	1	0	1	0	0	1
590	0	0	2	1	0	0	2	1	0	0	0	0	1	0	0	1	0	0	0	1	1	0	1	1	0	1	1	2	1	1	2	0	1	0	0	1	2	0	0	1	0	0	0	0	0	2	0	0	1
591	1	0	1	0	0	0	2	1	1	2	0	0	0	0	0	0	2	1	1	0	2	0	2	2	0	0	1	0	1	1	0	1	1	0	0	2	2	1	0	0	0	1	0	0	1	1	0	0	1
592	1	0	1	1	1	1	2	2	1	1	1	1	2	2	2	0	1	0	1	2	1	0	2	2	0	1	2	0	2	2	0	0	1	0	0	1	1	0	1	0	1	0	0	0	0	1	0	0	1
593	0	0	1	0	0	0	2	2	0	1	0	1	1	1	1	0	1	1	1	1	2	0	1	2	0	1	2	0	2	2	1	0	0	0	1	2	0	0	0	1	0	0	1	0	1	0	1	0	2
594	0	0	1	0	0	0	2	2	0	0	0	0	0	0	1	0	1	0	1	0	1	1	2	2	0	2	0	0	1	1	1	0	1	0	0	1	2	0	0	0	0	1	1	0	0	1	1	1	2
595	0	0	2	0	1	1	2	2	0	0	1	0	1	0	0	1	1	0	1	0	2	0	2	2	0	1	2	0	2	2	1	0	1	1	0	2	2	0	0	2	0	0	0	0	0	0	1	0	1
596	1	0	1	1	0	0	1	1	0	0	1	0	0	0	0	0	1	1	1	0	1	0	2	2	1	1	2	1	1	1	2	2	2	0	0	1	2	0	1	0	0	1	1	0	2	2	0	0	1
597	0	0	1	1	0	0	2	2	0	1	0	0	0	0	0	0	0	0	2	0	2	0	2	2	1	1	0	0	2	2	0	0	1	1	0	2	2	0	0	0	0	1	1	0	1	0	0	0	1
598	1	0	2	1	0	0	2	2	0	0	1	0	0	0	0	0	1	1	0	1	0	1	2	2	0	0	1	0	2	2	0	0	2	0	0	2	1	0	0	1	1	0	1	0	1	0	0	0	0
599	1	0	2	0	0	0	2	1	1	1	0	1	2	2	2	0	1	0	2	1	2	0	2	2	0	1	2	0	2	2	1	1	1	1	1	1	2	0	0	0	0	0	1	0	0	1	0	0	0
600	0	0	2	0	0	0	1	1	1	1	0	0	2	0	0	1	2	2	1	1	2	0	1	2	0	1	1	1	2	2	0	0	0	0	1	2	0	1	1	0	0	0	0	1	0	1	0	1	1
601	0	0	2	0	0	1	2	2	0	0	0	0	0	0	1	0	1	1	2	0	2	1	2	2	0	2	2	0	2	2	1	1	1	0	0	2	2	0	0	1	0	0	0	1	0	1	1	0	1
602	0	0	2	0	1	1	2	2	1	2	0	1	1	1	1	0	0	0	1	1	1	0	2	2	0	2	1	1	2	2	0	2	2	0	0	0	1	0	0	0	0	1	1	0	1	0	0	0	0
603	1	0	1	0	0	0	0	1	1	1	1	1	2	2	2	0	0	0	0	1	0	0	2	2	0	1	1	0	2	2	0	0	2	1	0	2	1	0	0	2	0	0	0	1	0	1	0	0	0
604	0	0	1	2	0	0	2	1	1	1	1	0	1	0	0	1	1	0	1	2	1	0	2	2	0	2	1	0	2	2	0	0	0	0	0	2	1	0	0	1	0	1	1	0	1	0	0	0	2
605	1	0	2	1	1	1	1	1	1	1	0	0	1	0	0	1	0	0	2	0	2	0	2	2	0	1	2	1	2	2	0	1	1	1	0	0	2	0	0	0	0	0	1	0	1	0	0	0	0
606	0	0	1	1	0	0	2	1	1	2	0	2	2	1	1	0	0	0	0	1	0	0	2	2	0	1	0	0	2	2	0	1	0	1	0	1	0	1	1	0	0	0	1	1	1	0	0	1	2
607	1	1	2	0	1	1	2	0	2	2	0	0	1	0	0	0	1	0	1	1	1	0	0	0	0	0	1	0	1	1	0	1	0	0	0	2	1	0	0	2	0	1	1	0	1	2	0	0	1
608	1	0	0	0	0	0	2	2	0	0	1	0	1	0	0	0	1	1	1	0	1	1	1	1	1	1	2	0	2	2	2	2	1	0	0	0	2	0	0	0	0	0	0	0	1	1	0	0	0
609	0	1	1	0	1	1	2	0	2	2	0	1	1	1	1	0	0	0	0	1	1	2	2	2	0	0	2	0	2	2	1	1	1	0	0	1	1	0	1	0	1	0	0	1	1	1	0	0	0
610	1	0	2	0	1	1	2	0	2	2	0	1	2	1	1	1	1	1	1	1	1	1	2	2	0	0	2	0	2	2	1	0	1	1	0	2	1	0	0	0	0	0	0	0	1	0	0	0	0
611	1	1	2	1	0	0	2	0	2	2	0	1	2	1	1	0	1	0	2	0	2	1	2	2	0	0	2	0	2	2	0	0	0	1	1	2	1	0	0	0	1	0	1	0	1	1	0	0	1
612	0	0	2	1	0	0	2	1	1	1	0	1	0	0	0	0	1	1	1	1	1	1	2	2	0	1	1	1	1	0	1	0	1	1	1	1	1	0	0	2	0	0	1	0	1	0	0	0	1
613	0	0	0	0	0	0	1	1	1	1	1	0	0	0	0	0	2	0	2	0	2	1	1	1	1	2	1	0	2	2	0	1	1	0	0	2	1	0	0	2	0	0	0	0	0	1	0	0	0
614	0	0	1	0	0	0	0	2	0	0	1	1	2	1	1	0	1	0	1	0	1	0	1	1	0	1	2	1	2	2	1	1	1	0	0	1	2	0	0	1	0	1	0	0	1	0	0	0	2
615	1	0	1	1	1	1	2	2	1	1	0	1	1	1	1	0	2	2	1	1	2	0	2	2	1	1	1	1	2	2	1	0	1	1	1	1	2	0	0	0	0	1	1	0	0	1	0	0	0
616	0	0	1	1	0	0	2	0	2	2	0	0	2	0	0	1	1	1	2	0	2	0	2	2	1	1	2	1	2	2	2	0	1	0	0	2	1	1	0	0	0	0	0	1	0	1	0	0	0
617	1	0	0	0	0	0	1	2	0	1	0	1	2	1	1	0	1	1	1	1	1	0	2	2	0	1	1	0	1	1	1	0	0	1	1	2	0	1	0	1	0	0	0	0	0	0	0	0	1
618	1	0	2	1	1	1	2	1	1	1	0	0	1	0	0	1	1	0	1	1	1	0	2	2	0	1	2	0	2	2	1	1	1	0	0	2	0	0	0	2	1	0	0	1	0	1	0	0	2
619	1	0	1	0	1	1	1	1	1	1	0	0	0	0	0	0	1	1	1	1	2	0	2	2	0	0	1	1	1	1	1	0	0	1	1	2	0	0	1	1	0	0	0	0	0	1	1	0	1
620	0	0	1	0	0	0	1	1	1	1	1	1	1	1	1	0	2	1	2	0	2	1	2	2	0	2	2	1	2	2	1	1	1	2	1	1	1	0	0	2	0	1	1	0	1	0	1	1	1
621	0	0	2	0	1	1	2	0	1	1	1	1	2	1	1	1	2	1	1	0	2	0	2	2	0	1	2	0	2	2	0	0	2	0	0	2	1	0	0	1	0	0	1	0	0	0	0	0	0
622	0	0	2	0	0	0	0	2	0	0	2	0	0	0	0	0	0	0	2	0	2	0	2	2	0	1	2	0	1	1	1	0	2	1	0	1	2	0	0	0	0	1	0	0	1	1	0	0	1
623	1	0	2	0	0	0	1	2	0	0	1	0	0	0	0	0	1	0	2	0	2	0	2	2	2	1	1	0	2	2	1	1	1	0	0	2	1	0	0	0	0	0	0	0	0	1	0	0	2
624	0	0	0	0	0	0	2	1	1	1	0	1	1	1	1	0	1	1	0	0	0	0	2	2	0	1	2	0	2	1	0	1	2	1	0	2	1	0	1	0	0	2	2	0	1	1	1	0	1
625	0	1	2	0	0	0	2	2	1	1	0	2	1	1	1	0	1	0	1	0	1	1	1	2	0	1	2	0	2	2	2	1	1	0	1	1	1	0	0	0	1	0	0	0	1	0	1	1	2
626	0	0	1	1	0	0	2	2	0	1	0	0	0	0	0	0	0	0	0	1	0	2	0	1	1	1	2	0	2	2	1	1	1	2	0	1	2	0	0	0	1	0	1	0	1	0	1	0	1
627	1	0	1	1	0	0	0	2	0	0	2	0	0	0	1	0	1	1	0	1	0	1	2	2	0	0	2	0	2	1	1	2	1	0	0	1	2	0	0	2	0	1	1	0	1	0	0	0	0
628	0	0	0	0	0	0	2	2	2	2	0	0	1	0	0	1	1	0	1	0	1	0	1	1	1	2	1	1	1	0	1	2	1	0	0	2	1	1	0	1	0	0	1	0	1	1	0	0	1
629	1	1	0	0	0	0	2	1	1	1	0	0	0	0	0	0	1	1	0	2	1	1	1	1	1	1	2	0	2	2	0	1	1	0	0	1	1	0	0	1	0	0	1	0	1	0	1	0	1
630	0	1	1	0	1	1	2	2	0	0	0	0	1	1	1	0	2	2	2	1	2	0	2	2	0	1	2	0	2	2	1	0	0	0	1	2	0	1	1	1	0	0	0	0	0	1	0	0	2
631	0	0	1	0	0	0	2	1	1	1	0	0	0	0	0	0	0	0	0	1	1	1	2	2	0	2	2	0	2	2	1	0	1	0	0	1	1	0	0	1	0	1	0	0	2	1	0	0	1
632	1	0	1	1	0	0	2	0	2	2	0	0	1	0	0	1	1	0	1	1	1	2	1	1	1	1	2	0	2	2	0	1	1	0	0	2	2	0	0	1	0	0	1	0	0	1	0	0	1
633	1	0	2	0	1	1	1	1	1	1	1	0	0	0	0	0	2	2	1	1	1	0	2	2	1	2	2	0	2	2	2	2	2	0	0	0	2	0	0	0	0	1	0	0	2	1	0	0	1
634	0	0	2	1	0	0	1	1	1	2	0	0	2	1	1	0	0	0	0	1	2	0	2	2	0	2	1	1	2	1	1	2	1	0	1	2	1	0	0	0	0	1	1	0	0	0	0	0	0
635	0	0	1	1	0	1	2	2	0	0	0	0	0	0	0	0	2	1	2	0	2	0	1	2	1	0	1	0	2	2	0	2	2	0	0	2	2	0	0	1	0	1	1	0	1	1	0	1	2
636	0	0	1	0	0	0	1	1	1	1	0	0	0	0	0	0	0	0	1	0	1	1	2	2	0	1	1	1	2	2	2	1	2	0	1	1	2	0	0	0	0	1	0	0	0	0	0	0	1
637	0	1	1	0	1	1	2	1	1	1	0	0	1	0	0	1	2	1	1	0	2	0	1	1	0	1	0	0	1	2	1	0	1	1	0	1	2	0	0	2	0	0	1	0	1	0	0	0	0
638	0	0	1	0	0	0	2	1	1	1	0	1	1	1	1	0	2	1	2	0	2	0	2	2	0	1	2	0	2	2	1	0	2	0	0	1	1	0	0	2	0	0	0	0	0	1	0	0	0
639	0	0	2	0	0	0	1	1	1	1	1	0	0	0	0	0	1	1	0	0	0	1	2	2	0	1	1	1	1	1	2	0	0	1	2	2	1	1	0	0	0	0	0	1	0	0	1	0	1
640	1	0	2	1	0	0	1	2	0	1	1	1	2	2	2	0	0	0	1	1	1	0	1	1	0	1	2	0	2	2	1	1	1	2	0	1	2	0	0	2	0	0	0	1	0	1	0	0	1
641	0	0	0	0	0	0	2	2	0	0	0	0	0	0	0	0	1	0	1	2	1	0	2	2	0	1	2	1	2	2	0	0	0	0	0	2	1	0	0	0	0	0	0	0	0	1	0	0	1
642	1	0	1	1	0	0	1	2	0	1	1	0	2	2	2	0	2	1	1	0	1	1	2	2	0	1	2	0	2	2	0	1	1	0	0	2	1	1	0	0	0	0	0	1	0	0	0	0	1
643	0	0	2	0	0	0	2	2	0	0	1	1	1	1	1	0	1	1	2	0	2	0	2	2	0	1	1	1	2	2	0	1	1	1	1	2	1	0	0	0	0	1	1	0	1	1	0	0	0
644	1	0	1	0	0	0	0	2	0	0	2	1	2	1	1	0	0	0	1	1	1	0	2	2	0	1	1	1	2	2	1	2	1	0	0	2	2	0	0	1	0	0	0	0	0	1	0	0	1
645	0	0	0	1	0	0	2	1	1	1	0	1	1	1	1	0	1	1	0	2	1	0	1	1	0	1	1	2	1	1	2	0	2	1	0	2	1	1	0	0	0	0	1	0	1	0	0	0	1
646	1	0	2	1	0	0	0	2	0	0	2	0	1	0	0	1	1	0	1	0	1	0	2	2	1	1	2	0	2	2	1	1	2	0	0	1	1	1	1	0	1	2	2	0	1	1	0	0	1
647	1	1	1	0	0	0	2	2	0	1	0	1	1	1	1	0	1	0	2	0	2	0	2	2	0	1	2	0	2	2	1	2	1	0	0	2	1	0	0	0	0	0	1	0	1	0	0	1	2
648	0	0	0	1	0	0	1	1	1	1	1	1	2	2	2	0	0	0	0	1	0	0	2	2	1	2	2	0	2	2	1	2	2	0	0	0	1	0	0	0	1	0	1	0	0	1	0	0	1
649	0	0	0	1	0	0	1	2	1	1	0	0	0	0	0	0	1	1	1	1	2	0	2	2	0	0	2	1	2	2	1	1	1	0	0	2	2	0	0	0	0	1	1	0	1	1	0	1	0
650	1	0	1	0	0	1	1	1	1	2	0	1	1	0	0	0	1	0	1	1	2	1	2	2	0	1	2	0	2	2	1	2	2	0	1	2	2	0	0	0	0	0	0	0	0	1	0	1	0
651	1	0	1	0	0	0	2	2	1	1	0	0	1	0	0	0	1	0	2	1	2	1	1	1	1	0	1	0	2	2	1	0	0	0	0	2	1	0	0	2	1	2	1	0	1	0	0	0	0
652	0	0	2	0	1	1	1	2	0	1	1	1	1	1	1	0	2	2	1	1	1	1	2	2	1	0	1	0	2	2	0	1	0	1	1	2	2	0	0	0	0	0	1	0	1	0	1	1	2
653	1	0	1	0	0	0	2	0	2	2	0	1	2	1	1	1	2	0	1	1	2	0	1	1	0	0	1	0	2	2	0	0	0	0	0	2	1	1	1	0	0	0	0	0	0	0	0	0	1
654	0	0	1	0	0	0	2	2	0	0	1	0	0	0	0	0	1	1	0	1	1	1	1	1	0	0	1	0	2	2	0	1	2	1	0	2	2	0	1	0	0	1	1	0	1	1	0	0	1
655	1	0	2	0	1	1	2	0	2	2	0	1	2	2	2	0	2	2	2	0	2	0	2	2	0	1	1	0	2	2	0	1	1	0	0	2	2	0	0	0	0	0	0	0	0	0	0	0	0
656	0	0	2	0	2	2	2	1	1	1	0	0	1	0	0	1	2	0	2	0	2	2	0	1	1	1	2	0	2	2	1	0	1	1	1	2	1	1	0	0	0	0	0	1	0	1	0	1	1
657	1	0	2	0	1	1	1	1	1	1	1	0	0	0	0	0	1	1	0	1	0	0	1	1	0	1	1	0	2	2	0	1	1	1	0	1	2	0	0	1	0	1	0	0	2	1	1	0	1
658	1	0	0	0	0	0	1	1	1	1	0	0	0	0	0	0	2	1	1	1	1	0	2	2	0	1	1	1	2	1	1	0	1	0	0	2	1	0	1	0	0	0	0	0	0	1	0	0	0
659	1	1	1	0	1	1	2	0	2	2	0	0	0	0	0	0	1	1	1	1	1	1	2	2	1	0	2	0	2	2	1	0	2	0	0	2	1	1	0	0	0	1	1	0	1	1	0	1	1
660	0	0	1	0	0	0	2	2	0	0	0	0	0	0	0	0	0	0	0	1	0	1	1	1	1	0	2	1	2	2	1	0	1	2	0	2	1	1	0	1	0	0	0	1	0	1	0	1	0
661	1	0	0	1	0	0	2	1	1	2	0	0	0	0	0	0	0	0	0	1	1	1	1	2	0	1	1	0	2	2	0	1	0	1	1	2	2	0	0	1	0	0	1	0	0	0	0	0	0
662	0	0	1	0	0	0	2	2	0	1	0	0	0	0	0	0	1	1	1	1	1	0	0	2	0	1	2	0	2	2	1	1	1	0	1	2	1	0	1	0	0	1	1	1	1	1	0	0	0
663	1	0	1	0	0	0	0	1	1	1	1	1	1	1	1	0	1	1	1	1	2	1	2	2	0	0	1	1	2	2	2	2	1	0	0	1	2	0	0	1	0	0	0	0	0	1	0	1	0
664	0	0	0	1	0	0	2	0	2	2	0	0	2	0	0	1	1	1	2	0	2	1	2	2	0	2	1	0	1	1	0	1	0	1	0	1	1	0	0	1	0	0	1	0	0	0	0	0	1
665	1	0	2	0	0	0	1	2	0	0	1	0	1	0	0	1	2	1	1	0	2	1	2	2	0	0	1	1	2	2	1	0	1	0	0	2	2	0	0	0	0	0	0	1	1	1	0	0	0
666	0	0	2	1	0	0	2	0	1	1	0	0	0	0	0	0	1	0	1	0	1	0	1	2	0	1	1	0	2	2	0	2	2	0	0	1	1	0	1	0	1	0	1	0	1	0	0	0	0
667	0	0	1	0	1	1	1	2	0	0	1	1	1	1	1	0	2	0	2	0	2	0	2	2	0	1	2	1	2	2	1	0	0	1	2	2	2	0	0	1	0	1	0	0	2	0	0	0	1
668	0	0	1	0	0	0	2	1	2	2	0	0	1	0	0	1	1	0	1	1	1	0	1	1	0	1	1	1	2	1	2	0	2	0	0	1	1	1	0	0	0	0	0	0	1	0	0	0	1
669	0	0	1	0	0	0	1	1	2	2	0	0	1	1	1	0	0	0	2	0	2	0	2	2	0	1	2	0	2	2	1	0	1	1	0	2	1	1	0	0	0	0	1	0	0	0	0	0	0
670	1	0	2	1	0	0	2	1	1	1	0	1	1	0	0	0	0	0	2	0	1	1	2	2	1	0	2	0	2	2	0	0	0	0	1	2	0	0	0	1	0	0	0	1	0	1	1	0	1
671	0	0	1	0	0	0	2	2	0	1	0	0	0	0	0	0	1	1	1	0	2	0	2	2	1	2	2	0	2	1	1	0	0	2	2	2	2	0	0	2	0	0	0	0	1	0	0	0	0
672	1	0	1	0	0	0	2	2	1	1	0	1	1	1	1	0	2	1	2	0	2	0	2	2	0	1	1	1	2	2	1	0	0	2	1	1	1	1	0	0	0	1	1	0	0	0	0	0	0
673	0	0	1	0	0	0	0	1	1	1	1	0	0	0	0	0	0	0	1	0	1	1	2	2	0	0	1	1	2	1	1	0	0	0	1	2	2	0	0	2	1	0	1	0	1	0	0	0	1
674	1	1	2	1	0	0	1	2	0	0	2	0	0	0	0	0	1	2	1	1	2	0	2	2	1	2	2	0	2	2	2	1	1	2	1	2	1	0	1	0	0	1	1	0	1	1	0	0	1
675	0	0	1	1	1	1	2	0	2	2	0	0	2	0	0	1	2	2	1	1	2	0	2	2	0	0	2	1	2	2	1	1	2	0	0	0	1	0	0	0	0	0	2	0	1	0	0	0	0
676	1	0	2	0	0	0	2	2	0	1	0	1	2	1	1	0	1	1	1	1	1	2	2	2	0	0	1	0	2	2	0	2	1	0	0	1	0	0	1	1	0	1	1	0	1	0	0	0	0
677	0	0	1	0	1	1	2	0	1	1	1	0	1	1	1	0	1	0	1	1	1	0	1	1	0	2	1	1	2	2	0	0	2	0	0	2	1	1	0	0	0	1	1	0	1	1	1	0	1
678	0	0	2	1	0	0	2	1	1	2	0	0	1	1	1	0	2	2	2	0	2	1	1	2	0	1	2	1	2	1	0	2	1	0	0	1	0	0	0	1	0	1	1	0	1	2	0	0	1
679	0	0	2	0	2	2	1	0	2	2	0	1	1	1	1	0	2	1	0	1	1	0	2	2	0	1	2	0	2	2	1	1	2	0	0	2	1	0	0	1	0	0	0	1	0	0	0	1	0
680	1	0	1	1	0	0	0	1	1	1	1	0	1	0	0	0	1	1	0	1	1	0	1	1	1	2	0	0	1	1	1	1	1	1	0	2	2	0	0	0	0	0	1	0	1	0	0	0	1
681	1	0	0	0	0	0	2	2	1	1	0	0	1	0	0	1	0	0	1	1	2	0	1	1	0	1	2	0	2	2	2	0	1	2	0	2	2	0	0	1	1	0	0	0	0	0	0	0	1
682	0	0	0	1	0	0	2	2	0	0	0	0	0	0	0	0	2	0	0	1	2	0	2	2	0	2	1	0	2	2	0	2	2	0	0	2	1	0	0	0	0	1	1	0	1	0	0	0	0
683	0	0	2	0	0	0	1	1	0	0	1	0	0	0	0	1	1	0	1	2	1	0	1	1	2	2	2	1	2	2	2	1	1	1	1	1	1	0	1	0	1	0	1	1	2	1	0	1	2
684	0	0	2	0	0	0	2	2	0	1	0	0	1	0	0	1	0	0	1	1	1	1	2	2	0	1	2	0	1	1	1	0	0	0	1	2	1	0	0	1	0	0	1	0	0	1	0	0	1
685	0	0	1	0	0	0	2	1	1	1	0	0	1	0	1	0	0	0	1	0	1	0	2	2	0	1	1	1	0	0	2	0	2	1	0	1	2	0	0	0	0	0	0	0	0	0	1	0	1
686	1	1	2	0	0	0	2	2	0	1	0	0	1	0	0	1	0	0	1	1	1	1	0	1	0	1	2	0	2	2	1	0	1	0	0	2	2	0	0	1	0	0	0	0	1	1	0	0	1
687	1	0	1	0	1	1	2	2	0	0	1	1	1	1	2	0	2	0	2	0	2	0	2	2	0	1	1	0	2	2	1	0	1	0	0	2	2	0	0	1	1	1	1	0	1	0	0	0	0
688	0	0	0	0	0	0	2	2	1	2	0	0	0	0	0	0	0	0	1	1	1	0	2	2	1	0	1	0	2	2	1	0	2	1	0	2	2	0	0	1	0	0	0	0	2	2	0	0	1
689	1	0	1	0	0	0	2	1	1	1	0	0	0	0	0	0	2	2	1	0	1	0	1	1	0	1	1	1	2	2	0	0	0	0	0	1	1	1	0	0	0	0	0	2	0	1	0	1	0
690	0	1	2	0	0	0	2	2	0	0	0	0	0	0	0	0	1	1	2	0	2	0	2	2	1	1	1	0	2	2	0	0	1	0	0	2	2	0	0	1	0	0	2	0	0	0	0	0	0
691	1	0	1	0	0	0	2	1	1	1	0	0	0	0	0	0	1	1	1	0	2	0	2	2	1	1	2	0	2	2	1	0	0	0	0	2	1	0	0	1	0	1	1	0	0	1	0	0	2
692	1	0	2	1	0	0	2	2	0	0	0	0	0	0	0	0	2	1	1	1	1	1	2	2	0	1	1	0	1	2	1	2	2	0	0	0	1	0	0	0	0	0	0	0	0	0	0	0	1
693	0	0	1	0	0	0	2	2	1	1	0	1	1	0	0	0	0	0	2	0	2	1	1	1	1	1	1	1	2	1	1	0	2	0	0	2	1	0	0	1	0	0	0	1	0	1	0	0	1
694	0	0	1	0	1	1	2	1	1	1	1	1	1	0	0	0	1	1	1	1	1	0	1	1	0	0	1	1	2	2	1	1	1	0	0	2	2	0	0	1	0	0	2	0	1	0	1	0	1
695	1	0	2	1	1	1	2	2	0	0	1	1	1	1	1	0	1	1	2	0	2	0	1	1	0	0	2	1	2	2	0	2	2	0	0	1	1	1	0	1	0	0	1	0	0	0	0	0	1
696	1	0	0	0	0	0	2	2	0	0	0	0	0	0	0	0	1	0	1	1	2	0	2	2	1	1	1	0	2	2	0	2	1	0	0	1	1	0	0	1	0	0	1	0	1	1	0	0	1
697	0	0	2	0	1	1	1	2	0	0	1	1	1	1	1	0	1	0	1	0	1	2	2	2	0	0	0	0	2	2	0	1	1	1	0	1	2	0	0	1	0	1	1	0	1	1	1	0	1
698	0	0	2	0	0	1	2	0	1	1	0	0	1	1	1	0	1	0	2	0	2	2	1	1	1	1	2	0	2	1	0	1	0	0	0	2	1	0	0	0	1	1	1	0	1	1	0	0	0
699	0	0	2	1	0	0	1	1	1	1	1	0	1	0	0	1	0	0	2	1	2	0	2	2	0	1	1	1	1	1	2	1	1	1	0	1	2	0	0	0	0	1	1	0	1	0	0	0	0
700	0	0	0	1	0	0	2	2	0	0	0	1	1	1	1	0	2	1	1	0	2	1	2	2	1	0	1	1	1	1	2	1	1	2	1	1	1	0	0	0	0	1	1	0	1	0	0	1	0
701	1	1	0	0	0	0	1	2	0	0	2	1	2	2	2	0	2	0	1	1	2	1	0	1	0	0	2	1	1	2	1	0	1	0	0	2	2	0	0	0	0	0	0	0	0	0	0	0	0
702	0	0	2	0	0	0	2	0	2	2	0	0	0	0	0	0	1	1	0	2	1	0	1	1	1	0	2	0	2	2	0	1	0	1	1	2	2	0	0	1	0	0	0	0	0	0	0	0	0
703	1	0	0	0	1	1	2	1	1	1	0	0	2	1	2	0	1	1	1	1	2	0	2	2	0	1	2	1	2	2	0	2	1	0	0	1	2	0	0	2	0	1	1	0	1	0	0	0	0
704	1	0	2	1	0	0	1	1	1	1	0	0	1	1	1	0	1	0	2	1	2	0	2	2	0	1	1	0	2	2	0	0	2	0	0	2	2	0	0	0	0	1	1	0	1	1	0	0	0
705	0	0	2	1	0	0	1	1	1	1	1	0	0	0	0	0	0	0	0	1	2	0	2	2	0	1	1	1	2	2	2	1	1	0	0	2	1	1	0	0	0	0	0	1	0	0	0	0	1
706	0	0	1	1	0	0	2	0	2	2	0	0	1	0	0	0	1	1	1	1	1	0	1	1	0	1	0	0	1	1	2	0	0	2	2	2	1	1	0	0	0	0	1	0	1	0	0	0	1
707	0	0	2	1	0	0	2	1	1	2	0	0	1	0	1	0	1	1	2	0	2	1	2	2	0	0	1	0	2	2	0	0	1	0	0	2	1	0	0	0	0	0	0	0	0	0	0	1	1
708	0	0	1	0	0	0	2	1	1	1	0	1	1	0	0	0	1	1	1	1	2	1	0	0	1	1	1	1	2	2	2	0	1	0	0	2	1	0	0	1	0	1	1	1	1	2	0	0	0
709	0	0	1	0	1	1	1	2	0	0	0	0	0	0	1	0	2	0	2	0	2	1	2	2	1	0	2	0	2	2	0	0	0	0	0	1	1	0	0	1	0	0	1	0	2	0	0	1	2
710	1	0	2	0	0	0	1	2	0	1	0	0	0	0	0	0	1	0	1	0	1	0	2	2	1	0	0	1	1	0	2	1	1	1	1	1	1	0	0	2	1	0	1	0	1	0	0	0	1
711	1	0	2	0	0	0	1	2	0	1	1	1	1	0	0	0	2	0	2	0	2	0	2	2	0	2	1	0	1	1	0	0	1	2	0	2	2	0	0	0	0	0	0	0	0	0	0	1	1
712	0	0	1	1	0	0	2	2	0	0	0	1	1	1	1	0	1	1	1	1	1	0	2	2	0	2	2	1	2	2	1	0	0	0	0	2	2	0	0	2	0	0	0	0	0	0	0	0	1
713	1	0	1	0	0	0	2	2	0	1	0	1	1	1	1	0	2	2	1	1	2	0	2	2	1	2	0	1	1	0	2	0	0	0	1	2	1	0	0	1	0	0	0	0	1	0	0	0	0
714	0	0	1	1	0	0	2	2	0	0	1	0	0	0	0	1	2	2	1	1	1	1	1	1	1	1	2	0	2	2	1	1	1	0	1	1	2	0	0	2	0	0	1	0	1	0	0	0	0
715	0	0	2	0	1	1	2	0	2	2	0	1	1	1	1	0	1	0	1	1	2	0	2	2	1	0	2	0	2	2	0	2	2	0	0	0	2	0	0	0	0	0	1	0	1	1	1	0	1
716	1	0	1	0	0	0	1	1	1	1	1	0	0	0	0	0	1	1	2	1	2	0	2	2	1	0	1	0	2	2	1	1	0	1	1	2	1	1	0	0	0	0	1	0	1	1	0	0	1
717	1	0	0	1	0	0	1	2	0	1	0	0	0	0	0	0	1	1	1	0	2	0	2	2	0	1	2	0	2	1	0	0	1	0	0	1	1	0	0	0	0	0	1	0	1	0	1	0	1
718	0	0	2	0	0	0	2	2	0	0	1	1	1	1	1	0	2	2	1	1	2	0	0	0	0	0	1	0	2	2	1	0	0	0	0	2	1	0	0	1	0	1	0	0	1	0	1	0	1
719	1	0	1	0	0	0	2	2	0	1	0	0	1	0	0	1	0	0	2	0	2	1	0	1	1	0	2	0	2	1	0	1	2	0	1	1	2	0	0	1	0	0	1	0	1	0	0	0	1
720	0	0	1	0	1	1	2	2	0	1	0	0	0	0	0	0	2	1	1	1	1	2	1	1	1	1	1	0	1	1	2	1	1	0	0	2	2	0	0	0	0	0	1	0	1	0	0	0	0
721	1	0	1	0	0	0	1	1	1	1	1	2	2	2	2	0	1	0	1	1	2	0	2	2	0	1	2	1	2	1	0	2	1	0	0	0	2	0	0	1	0	1	1	0	1	0	0	0	0
722	1	0	2	1	0	0	2	1	1	1	0	0	1	1	1	0	2	0	2	0	2	2	0	1	1	1	1	0	2	2	0	1	1	1	1	1	1	0	1	0	0	1	1	0	0	1	0	0	1
723	0	0	0	1	0	0	1	1	1	1	0	0	1	0	0	1	2	2	2	0	1	0	2	2	0	0	1	0	2	2	0	0	1	1	0	0	2	0	0	1	0	1	1	0	0	1	1	0	1
724	0	0	2	0	0	0	1	2	0	0	1	0	0	0	0	0	1	1	2	0	2	0	1	1	1	1	0	1	1	0	1	1	1	0	1	1	0	1	1	0	0	0	0	1	0	1	0	0	0
725	1	0	0	0	0	0	1	0	2	2	0	0	2	1	2	0	1	0	1	1	2	1	2	2	0	0	1	0	2	2	0	0	0	0	0	2	1	0	0	0	0	0	0	1	0	1	0	0	0
726	1	0	2	1	0	0	1	2	0	0	1	0	0	0	1	0	2	1	2	1	1	0	1	2	0	1	2	0	1	1	1	0	0	0	0	2	2	0	0	0	0	1	1	0	1	0	0	0	1
727	0	0	1	0	0	0	2	0	1	1	0	0	1	0	0	1	0	0	2	0	2	1	2	2	0	0	2	1	2	2	1	0	1	0	0	2	1	1	1	1	1	0	0	1	0	1	0	0	2
728	0	0	0	0	0	0	2	2	0	1	0	1	1	1	1	0	1	1	1	1	1	0	2	2	0	1	1	0	2	2	0	0	1	0	0	1	1	1	0	0	0	0	0	0	0	1	0	0	1
729	0	0	1	0	0	0	0	1	1	1	1	0	0	0	0	0	2	1	2	0	2	0	2	2	0	0	1	2	2	2	2	1	1	2	0	1	1	0	1	0	0	1	2	0	1	0	0	0	2
730	0	1	2	1	0	0	2	0	1	1	0	0	1	0	0	1	0	0	0	1	0	0	2	2	0	1	2	0	2	2	0	0	2	1	0	1	1	0	0	0	0	2	2	0	1	1	1	1	2
731	1	0	1	1	0	0	2	1	1	2	0	1	2	2	2	0	2	1	2	0	2	1	0	0	1	1	1	1	1	1	1	0	1	1	2	2	0	1	0	1	0	0	1	0	0	1	0	0	0
732	1	0	1	1	0	0	2	2	1	1	1	1	1	0	0	0	1	0	1	0	1	1	2	2	0	1	2	0	2	2	1	2	1	0	0	1	1	1	0	0	0	0	0	0	0	2	0	0	1
733	0	0	2	1	0	0	2	2	0	1	0	0	1	1	1	0	1	1	1	1	1	0	2	2	0	0	1	1	2	2	0	0	2	0	0	2	2	0	0	2	0	1	1	1	1	1	0	1	1
734	0	0	0	0	0	0	2	2	0	0	0	0	2	0	0	1	2	1	1	0	2	1	2	2	0	0	2	0	2	2	1	1	0	2	1	2	2	0	0	0	0	0	0	0	1	0	0	0	2
735	1	0	2	1	0	0	2	1	1	1	0	1	2	2	2	0	2	2	2	1	2	1	1	2	0	0	2	0	2	2	1	2	1	0	0	2	1	0	0	2	1	2	2	0	2	0	0	0	2
736	0	0	0	0	0	0	2	1	1	2	0	0	1	1	1	0	1	1	0	0	0	0	2	2	0	1	1	1	2	2	0	1	1	0	0	2	1	0	0	2	0	1	1	0	1	1	0	0	1
737	0	0	2	1	0	0	2	0	2	2	0	0	2	1	1	0	1	0	2	0	2	0	0	2	0	1	2	0	2	2	0	0	2	1	0	2	1	1	0	0	0	0	0	0	0	1	0	0	1
738	0	1	1	0	0	0	1	1	1	1	0	2	1	1	1	0	0	1	0	1	2	0	2	2	1	0	2	1	1	1	2	0	0	2	2	2	2	0	0	1	0	1	1	0	0	0	0	0	2
739	0	1	2	0	0	0	1	2	0	0	0	1	2	1	1	0	0	0	1	1	2	1	1	1	1	1	1	0	1	1	1	1	1	1	2	2	2	0	0	0	0	0	1	0	0	1	0	0	1
740	0	0	2	1	0	0	2	2	0	0	0	0	2	0	0	1	1	1	1	0	2	2	2	2	0	0	1	1	1	1	2	0	0	1	0	1	2	0	0	1	0	0	0	0	0	1	1	1	2
741	0	1	2	0	1	1	2	2	0	0	0	0	0	0	0	0	0	1	2	0	2	0	1	1	0	2	2	0	2	2	1	1	1	0	0	2	1	0	0	2	0	0	0	0	0	1	1	1	2
742	0	0	2	0	0	0	1	1	1	1	1	0	0	0	0	0	1	1	0	1	1	1	1	2	0	1	1	1	1	1	2	0	2	0	0	1	1	0	0	0	0	1	2	0	0	1	0	0	1
743	0	0	2	0	0	0	1	0	2	2	0	1	0	0	0	0	0	0	2	0	2	1	1	1	1	1	2	1	2	2	1	1	2	0	1	1	1	0	0	1	0	0	1	1	2	0	0	0	1
744	1	0	0	1	0	0	2	2	1	1	0	0	1	0	0	1	1	1	1	0	1	0	2	2	0	0	2	1	2	2	0	0	0	2	1	1	2	1	1	0	1	1	0	0	1	0	0	0	1
745	1	0	1	1	0	0	1	1	1	1	0	0	1	0	0	0	1	1	0	1	1	0	1	1	0	1	1	2	1	1	1	0	1	2	1	2	0	0	0	1	0	0	0	0	0	0	1	0	1
746	1	0	1	0	0	0	2	1	1	1	0	0	0	0	0	0	1	0	2	0	2	0	2	2	0	0	0	0	2	2	0	1	1	0	0	2	2	0	0	0	0	0	1	0	1	0	0	0	1
747	1	0	1	0	0	0	2	2	1	1	0	0	2	1	1	0	1	1	1	0	2	0	1	1	1	0	1	0	2	2	0	1	0	1	0	1	2	0	0	1	0	0	0	0	0	0	0	0	1
748	1	0	0	0	0	0	2	1	1	1	0	0	0	0	0	0	2	1	2	1	2	0	1	1	1	2	2	1	2	2	0	2	2	0	0	0	1	0	0	0	0	0	0	0	0	1	0	0	0
749	0	0	1	0	1	1	2	2	0	1	0	1	1	1	1	0	1	0	1	0	1	0	1	1	0	0	1	0	1	1	1	1	1	0	0	2	1	0	0	0	0	0	0	1	0	1	0	0	0
750	0	0	0	0	0	0	2	1	1	2	0	0	0	0	0	0	1	1	1	0	2	0	2	2	0	1	2	0	2	2	2	1	1	0	0	2	1	1	0	0	0	0	0	1	0	1	0	1	1
751	0	0	2	0	1	1	2	2	0	0	0	1	1	1	1	0	2	2	0	2	2	0	2	2	0	1	2	1	2	2	2	0	1	0	0	1	1	1	1	1	1	0	0	1	1	1	0	0	2
752	0	0	2	0	1	1	1	1	1	2	0	0	0	0	0	0	1	1	1	1	2	2	2	2	0	0	2	0	2	2	0	2	2	0	1	2	2	0	0	0	0	1	1	0	1	1	0	0	0
753	1	0	2	0	0	0	2	1	0	0	0	1	2	2	2	0	1	0	1	1	2	1	2	2	0	1	1	1	1	1	2	0	0	0	0	2	1	0	0	1	0	0	0	0	0	1	0	1	1
754	1	0	2	1	1	1	2	1	1	1	0	0	1	0	0	1	1	1	0	2	1	1	2	2	0	1	2	0	2	2	1	2	2	0	0	0	0	1	1	1	0	1	1	0	1	1	0	0	2
755	0	0	1	0	0	0	2	2	1	2	0	0	1	1	1	0	0	0	0	1	0	1	2	2	0	0	2	2	2	2	1	0	0	0	0	1	0	0	0	1	1	0	1	0	0	0	0	0	1
756	0	0	1	0	0	0	2	2	0	0	0	1	1	0	0	0	1	1	2	0	2	1	1	1	1	1	2	0	2	2	1	0	2	0	0	1	2	0	0	0	0	0	0	0	0	0	0	0	0
757	0	0	1	0	0	0	1	2	0	0	2	0	0	0	0	0	1	1	1	1	1	0	2	2	0	1	1	1	2	2	0	0	2	0	0	1	1	0	0	1	0	0	0	0	1	0	0	0	0
758	0	1	2	0	0	0	0	2	0	0	2	1	2	1	1	0	1	1	1	1	0	0	1	2	1	0	2	1	2	2	1	0	2	0	0	1	2	0	0	1	0	0	0	0	0	0	0	0	1
759	0	0	1	0	0	0	2	0	1	1	1	1	2	1	1	0	2	2	2	1	2	1	1	1	1	1	1	1	1	1	1	0	1	0	0	2	1	0	0	2	0	0	2	0	0	0	1	0	2
760	1	0	1	0	1	1	2	0	2	2	0	0	0	0	0	0	0	0	0	1	0	0	2	2	0	1	1	0	2	2	1	2	2	0	0	2	2	0	0	0	0	1	0	0	1	0	0	0	0
761	0	0	0	0	0	0	2	1	1	2	0	1	2	1	1	0	0	0	1	0	0	2	0	1	1	1	2	0	2	2	0	1	2	0	0	0	1	0	0	0	0	0	1	0	1	0	0	0	0
762	1	0	0	0	0	0	1	2	0	0	1	0	1	0	0	1	2	2	2	1	2	1	0	1	1	0	1	1	1	2	2	0	2	0	0	2	1	0	0	1	0	0	0	0	1	1	1	0	1
763	0	0	0	0	0	0	2	2	1	1	0	0	0	0	0	0	1	0	1	0	1	0	0	0	0	0	1	0	2	2	0	0	1	0	0	1	2	0	0	2	0	0	0	0	0	0	0	0	0
764	0	0	1	0	1	1	1	0	2	2	0	0	0	0	0	0	0	0	1	0	2	0	2	2	2	1	0	1	1	1	1	1	1	0	0	2	1	1	0	0	0	0	0	0	2	1	0	0	1
765	1	0	1	0	0	0	2	2	0	1	0	1	1	2	1	0	2	0	2	1	2	0	2	2	1	1	2	0	2	2	0	1	0	0	0	2	1	1	1	1	1	1	0	0	2	0	0	0	0
766	0	0	1	0	0	0	2	0	2	2	0	0	1	0	0	1	1	1	2	0	2	1	1	1	1	1	0	0	1	1	1	0	1	1	1	2	1	0	0	1	0	0	0	0	0	0	1	0	1
767	1	0	1	1	0	0	1	1	1	1	0	0	1	1	1	0	2	1	0	1	1	0	2	2	0	0	2	1	2	2	0	1	2	0	0	1	0	0	0	2	0	0	1	0	0	1	0	0	1
768	1	0	0	0	0	0	2	2	0	1	0	0	1	1	1	0	1	1	0	1	1	1	1	1	0	0	0	0	2	2	0	1	1	0	0	2	1	1	0	1	0	0	0	0	0	1	1	0	1
769	1	0	2	0	0	0	1	2	0	0	0	1	1	1	1	0	1	0	0	1	1	0	2	2	0	1	1	2	2	2	1	1	0	0	0	2	1	0	0	0	0	1	1	0	1	1	0	1	1
770	0	0	1	0	0	0	2	2	0	1	0	0	0	0	0	0	1	0	1	0	2	0	2	2	1	1	0	2	1	1	2	1	1	1	0	0	1	0	0	0	1	0	2	0	0	1	0	1	2
771	0	0	2	0	1	1	1	2	0	0	2	0	0	0	0	0	1	1	1	0	2	0	2	2	0	1	1	0	2	2	0	0	1	2	1	2	2	0	0	2	0	2	1	0	1	0	0	0	1
772	1	0	2	1	0	0	0	1	1	1	1	0	0	0	0	0	2	1	2	1	2	0	2	2	0	1	1	0	2	2	0	1	1	0	0	2	2	0	0	0	0	0	0	0	0	0	0	0	1
773	1	0	0	0	0	0	1	2	1	1	1	0	0	0	0	0	1	0	1	1	1	2	2	2	0	0	1	0	2	2	0	0	0	1	1	2	1	0	0	1	0	0	0	0	0	1	0	0	1
774	0	0	0	0	1	1	2	2	0	1	1	0	0	0	0	0	1	1	1	1	1	1	2	2	0	0	2	0	2	2	0	0	1	1	1	1	0	0	0	2	1	0	2	0	1	0	0	1	2
775	0	0	2	0	1	1	2	0	2	2	0	1	1	1	1	0	1	1	0	1	1	1	2	2	1	0	1	0	1	1	2	0	0	0	1	2	1	0	0	1	0	0	0	1	0	0	0	0	1
776	0	0	0	0	0	0	2	2	1	1	1	0	1	1	1	0	1	1	0	1	1	0	2	2	0	1	2	1	2	2	2	0	1	0	0	1	1	0	0	0	0	1	1	0	0	1	1	0	1
777	1	0	2	1	0	0	2	1	1	2	0	1	1	0	0	0	1	1	1	1	1	1	2	2	0	0	2	0	2	1	0	0	2	0	0	1	2	0	0	1	0	0	0	0	0	1	0	0	1
778	1	0	1	0	0	0	2	1	1	1	0	1	1	1	1	0	2	0	2	0	2	1	1	1	1	1	1	1	1	0	1	0	0	1	0	2	0	1	1	1	0	1	1	0	2	0	0	0	0
779	0	1	1	0	1	1	2	2	0	1	1	0	0	0	0	0	0	0	0	2	0	1	2	2	0	1	0	0	1	1	1	1	1	0	0	1	2	0	0	2	0	0	0	0	0	0	0	0	1
780	0	0	1	0	0	0	2	0	2	2	0	1	1	1	1	0	1	1	1	0	1	0	2	2	0	0	0	1	1	1	1	1	1	0	0	2	0	1	0	1	0	0	1	1	1	0	0	1	1
781	1	0	1	1	0	0	2	2	1	1	0	0	0	0	1	0	1	0	2	1	2	1	0	1	1	0	2	1	2	2	2	0	1	0	0	1	1	1	0	1	0	0	2	0	1	0	0	0	0
782	0	0	1	2	0	0	2	0	2	2	0	0	0	0	0	0	2	1	1	0	2	0	2	2	0	1	2	1	2	2	2	0	1	0	0	1	2	0	0	1	0	1	1	0	1	1	0	1	1
783	0	0	1	0	0	0	1	2	0	0	1	0	1	1	1	0	0	0	2	0	2	0	1	1	0	2	0	0	2	2	0	0	1	0	0	1	1	0	0	0	0	0	0	0	0	0	0	0	1
784	0	0	0	0	0	0	1	2	0	0	1	0	1	0	0	0	0	1	1	0	1	0	2	2	0	0	0	0	1	2	1	1	1	0	0	2	1	1	0	1	0	0	0	0	0	1	0	1	0
785	0	0	0	0	0	0	1	1	1	1	0	0	1	0	0	0	1	0	2	1	2	0	2	2	0	0	2	2	2	2	0	0	2	0	0	1	2	0	0	0	0	0	0	0	0	1	0	0	0
786	1	0	2	0	1	1	1	1	1	1	0	0	1	1	1	0	1	1	1	1	1	0	2	2	0	0	1	0	2	2	0	0	1	1	0	2	2	0	0	0	0	1	1	0	1	0	0	0	1
787	1	0	2	0	0	0	2	2	0	0	0	1	2	1	1	1	1	1	2	0	2	0	2	2	0	0	0	1	2	2	1	2	2	0	0	1	2	0	0	1	0	0	0	0	1	0	1	0	1
788	1	1	2	0	0	0	1	2	0	1	1	0	0	0	0	0	2	1	2	0	2	1	1	1	1	1	2	0	2	2	1	1	2	0	0	2	1	0	0	1	1	1	0	0	1	0	0	0	1
789	0	0	1	1	0	0	2	1	2	2	0	0	0	0	0	0	2	1	0	2	1	1	1	2	0	0	1	0	1	1	2	1	2	0	0	1	2	1	0	0	0	1	1	0	1	1	0	0	1
790	1	0	1	0	0	0	2	1	1	1	0	1	1	1	1	0	2	1	2	1	2	0	2	2	0	0	2	1	2	2	1	0	1	1	0	2	1	1	1	1	1	1	1	0	1	1	0	0	2
791	0	0	2	0	2	2	1	2	0	0	2	0	1	1	1	0	2	1	2	0	2	0	2	2	0	1	2	0	2	2	2	0	1	2	0	2	1	0	0	1	0	1	0	0	1	0	0	1	1
792	0	0	1	1	0	0	0	2	0	0	1	0	0	0	0	0	0	0	1	2	1	0	2	2	0	2	1	0	2	2	0	0	0	0	0	1	0	0	0	1	1	0	0	0	1	0	0	0	0
793	1	0	1	0	0	0	2	1	1	1	1	1	1	1	1	0	1	0	2	0	2	0	1	1	0	1	2	0	2	2	1	2	1	0	0	2	2	0	0	1	0	1	0	0	2	0	1	0	1
794	0	0	2	0	1	1	1	1	1	1	0	0	2	2	2	0	1	0	1	0	1	0	2	2	0	1	2	0	2	1	0	0	0	2	2	2	1	0	0	1	0	0	0	0	0	0	0	0	2
795	1	1	1	0	0	0	2	2	0	1	0	1	0	0	0	0	0	0	0	1	0	1	1	2	0	1	2	1	2	2	1	1	1	0	0	1	0	1	1	1	0	1	1	0	1	1	1	0	2
796	0	0	2	0	0	0	2	2	0	1	0	0	0	0	0	0	0	0	2	0	2	0	1	2	1	0	2	0	2	2	0	1	0	1	1	2	1	1	1	0	0	0	0	1	0	1	0	0	2
797	1	0	1	0	0	0	1	2	0	0	1	1	1	1	1	0	0	0	1	0	0	0	2	1	1	1	1	1	2	2	0	0	1	1	0	2	2	0	0	1	1	0	0	0	2	2	0	0	2
798	0	0	0	0	0	0	2	1	1	2	0	0	0	0	0	0	0	0	0	1	2	0	2	2	0	1	1	0	2	2	0	2	1	0	1	2	2	1	0	0	0	0	0	0	0	0	0	0	0
799	0	0	2	1	0	0	1	1	1	1	0	1	2	1	1	1	0	0	1	1	2	0	2	2	0	1	1	0	2	2	0	0	0	2	2	2	1	1	0	0	0	0	1	0	1	0	0	0	1
800	1	0	1	0	0	0	2	1	1	2	0	1	2	1	1	0	1	0	1	1	2	0	2	2	1	1	1	0	2	2	0	2	2	0	0	1	1	0	0	1	0	0	1	1	0	1	1	0	2
801	1	0	1	0	0	0	1	1	1	1	1	0	0	0	0	0	0	0	1	1	1	0	1	1	0	1	2	0	2	2	0	1	0	1	2	2	1	0	0	2	1	0	0	0	0	0	0	0	0
802	1	0	2	1	0	0	2	2	1	1	1	1	2	1	1	0	1	0	2	0	2	0	1	2	1	0	0	1	1	0	1	2	2	0	0	1	2	0	0	0	0	0	1	0	1	0	0	0	1
803	0	0	2	0	0	0	1	1	1	1	1	1	2	1	1	1	0	0	2	0	1	0	2	2	0	1	1	1	2	1	1	1	1	0	0	2	2	0	0	2	0	0	1	0	1	0	1	1	2
804	0	1	1	0	0	0	2	0	1	1	0	1	1	0	0	0	1	1	0	1	2	0	1	1	1	1	2	0	2	2	1	2	1	0	0	2	1	1	0	0	0	0	0	0	0	0	1	0	2
805	0	1	1	0	1	1	0	1	1	1	1	0	1	0	0	1	1	0	1	0	1	0	2	2	0	1	2	0	2	2	1	1	1	2	0	1	0	1	0	0	0	0	0	1	0	0	1	0	1
806	1	0	2	0	0	1	2	0	1	1	1	0	0	0	0	0	1	1	1	1	1	0	2	2	0	1	2	0	2	2	1	0	2	0	0	1	2	0	0	1	0	0	0	0	1	0	0	2	2
807	0	0	1	0	0	0	2	1	1	1	0	0	1	0	0	0	0	0	2	0	2	0	1	2	0	1	1	1	2	2	0	2	1	0	0	1	2	0	0	2	0	0	1	0	0	0	0	0	0
808	1	0	1	0	0	0	2	2	0	1	0	0	0	0	0	0	1	1	1	1	1	0	2	2	0	2	2	1	2	2	1	1	1	0	0	2	2	0	0	0	0	2	2	0	2	1	0	0	1
809	1	0	1	1	0	0	2	2	0	0	0	1	1	1	1	0	1	1	0	0	0	0	2	2	0	2	2	1	2	2	2	0	1	1	1	2	2	0	0	0	0	0	0	1	0	0	0	0	0
810	1	0	2	0	1	1	1	0	2	2	0	0	0	0	0	0	1	0	1	1	1	1	0	1	1	0	1	0	1	1	0	1	1	0	0	2	1	0	0	2	0	2	2	0	1	1	0	0	1
811	0	0	1	0	0	0	2	0	2	2	0	0	0	0	0	0	1	0	1	1	1	1	2	2	0	0	0	0	1	1	1	0	1	0	0	2	1	0	0	0	0	1	0	0	1	0	0	1	0
812	1	0	0	0	0	0	1	2	0	1	1	0	2	1	1	0	0	0	1	1	1	0	2	2	0	1	2	1	2	2	2	0	0	0	0	1	1	0	0	1	0	0	0	0	0	1	0	1	0
813	0	1	2	1	0	0	2	0	1	1	1	0	0	0	0	0	2	2	2	1	2	0	2	2	0	1	2	0	2	2	1	1	1	0	0	1	0	0	0	1	0	0	0	0	0	1	0	0	1
814	0	0	1	0	0	0	2	0	2	2	0	0	1	1	1	0	0	0	0	1	1	0	1	2	1	0	2	0	2	2	0	0	0	1	0	2	2	0	0	0	0	0	0	1	0	1	0	0	0
815	0	0	1	0	0	0	1	1	1	1	0	0	0	0	0	0	1	0	1	1	1	1	2	2	0	1	1	1	2	2	0	1	2	0	0	2	2	0	0	1	0	1	0	0	2	0	0	0	2
816	1	0	2	1	0	0	2	2	0	1	0	0	1	0	0	0	2	0	1	0	1	1	2	2	0	0	1	2	1	1	2	1	1	0	0	2	0	2	0	0	0	0	0	0	0	0	0	0	1
817	1	0	2	1	0	0	2	1	2	2	0	0	2	2	2	0	0	0	1	2	1	0	2	2	0	1	1	1	2	1	1	0	1	1	1	1	0	1	0	1	0	0	2	0	1	0	0	0	1
818	0	0	2	0	1	1	2	0	2	2	0	0	1	0	0	0	0	0	2	1	2	1	1	1	1	1	2	1	2	2	1	0	0	0	1	2	1	0	0	1	0	0	0	0	0	1	0	0	0
819	1	0	1	2	0	0	2	2	0	1	0	1	1	1	1	0	1	1	1	0	2	0	1	1	0	1	1	1	2	2	1	0	1	0	0	1	1	0	0	0	0	0	1	1	2	0	2	0	2
820	0	0	0	0	0	0	2	1	1	2	0	1	2	1	1	0	1	1	2	1	2	1	2	2	0	0	2	1	2	2	1	0	1	1	1	2	2	0	0	2	0	0	0	0	0	0	1	0	1
821	1	0	2	0	0	1	1	2	0	0	1	1	2	1	1	0	2	0	2	0	2	0	2	2	0	1	0	2	1	2	2	0	0	0	1	2	1	0	1	0	0	0	0	0	1	0	0	0	1
822	0	0	0	0	1	1	0	2	0	0	1	0	2	1	1	0	0	0	2	0	2	0	2	2	0	1	1	1	2	2	1	0	0	0	0	1	2	0	0	0	1	1	1	0	0	0	0	0	1
823	1	0	1	1	1	1	2	2	0	0	0	1	1	1	1	0	1	0	2	1	2	1	2	2	0	0	2	0	2	2	0	0	0	0	1	2	2	0	0	0	0	0	0	0	0	0	0	1	1
824	1	0	2	1	0	0	2	2	0	0	0	0	0	0	0	0	1	1	2	0	2	0	2	2	0	1	2	0	2	2	0	2	2	0	0	1	1	0	0	2	0	0	1	0	1	1	0	0	0
825	1	0	1	0	0	0	2	2	1	1	0	0	0	0	0	0	1	0	0	1	2	0	2	2	1	0	2	1	2	2	1	0	2	0	0	1	2	0	0	0	0	0	1	0	1	1	0	0	1
826	1	1	2	0	0	0	1	2	0	0	1	1	1	1	1	0	2	2	1	1	1	0	2	2	0	1	2	0	2	2	2	0	0	0	0	2	2	0	0	0	0	0	2	0	0	1	0	1	1
827	1	0	1	0	0	1	0	2	0	0	2	1	2	1	1	0	2	1	0	2	1	0	1	1	1	0	2	0	2	2	2	0	1	0	0	1	1	0	0	0	1	0	2	0	0	1	0	0	1
828	1	0	2	0	2	2	2	1	1	1	0	1	1	1	1	0	2	0	2	0	2	0	2	2	0	1	1	1	2	2	0	0	1	0	0	2	2	1	0	0	0	0	0	0	0	1	1	1	2
829	0	0	1	0	1	1	2	1	1	2	0	0	0	0	0	0	0	0	1	0	1	0	2	2	1	2	1	0	2	2	0	2	2	0	0	0	1	0	0	1	0	0	1	0	1	0	0	0	2
830	0	0	0	0	0	0	1	1	0	0	2	1	2	2	2	0	1	1	1	1	1	0	2	2	0	1	1	1	2	2	0	0	1	0	0	1	2	0	0	1	0	1	0	0	1	0	0	0	1
831	1	0	0	0	0	0	1	1	0	0	1	1	1	1	1	0	0	0	0	1	2	0	2	2	0	2	2	1	1	1	1	1	1	1	0	2	2	0	0	0	0	1	1	0	1	0	1	0	2
832	1	0	2	0	2	2	2	1	1	2	0	2	2	1	1	0	0	0	0	1	1	1	2	2	0	0	2	1	2	2	2	0	0	0	1	2	1	0	0	0	0	1	0	0	1	1	0	0	1
833	0	1	2	0	0	0	2	2	0	1	0	1	1	2	1	0	1	0	1	1	2	1	2	2	0	1	1	1	1	1	1	1	1	0	0	2	2	0	0	0	1	0	0	0	1	0	0	0	0
834	1	0	2	0	0	0	2	1	1	1	0	1	1	1	1	0	0	0	1	0	2	1	2	2	0	0	0	0	2	2	0	1	1	0	0	2	1	0	1	0	0	1	0	0	0	0	1	0	1
835	1	0	1	1	0	0	2	2	0	1	0	0	1	0	0	1	2	1	2	1	1	0	1	1	1	1	2	0	2	2	1	0	0	0	0	1	1	0	0	1	0	0	1	0	1	0	0	0	1
836	1	0	2	1	1	1	1	2	0	0	2	0	0	0	0	0	1	1	1	1	1	0	2	2	0	2	0	2	1	1	2	0	1	1	1	2	2	1	0	0	0	0	0	0	0	0	0	1	0
837	1	0	1	0	0	0	2	1	1	2	0	1	0	0	0	0	1	1	1	1	1	0	1	1	1	0	1	0	2	2	0	1	2	1	0	2	1	0	1	0	0	1	1	0	1	0	0	0	1
838	1	0	1	0	0	0	1	2	0	0	2	0	1	1	1	0	1	1	1	0	2	0	2	2	0	2	0	0	2	2	0	1	1	0	1	1	1	0	1	0	0	0	1	0	1	0	0	0	1
839	1	0	1	1	0	0	2	2	0	1	0	0	0	0	0	0	1	1	1	0	2	0	0	0	0	0	0	1	1	1	1	1	1	1	0	2	2	0	0	0	0	1	2	0	0	1	0	0	1
840	0	0	1	1	0	0	1	1	1	1	1	1	2	1	1	0	1	1	1	0	2	0	2	2	0	1	1	0	2	2	0	0	1	0	0	2	2	1	0	0	0	0	1	0	1	0	0	0	0
841	0	0	1	1	0	0	2	2	0	1	0	0	0	0	0	0	0	0	0	0	1	0	2	2	1	2	2	0	2	2	0	1	1	0	0	2	1	0	0	1	1	0	0	0	0	0	0	1	2
842	1	0	2	0	0	0	2	2	1	1	0	1	2	2	2	0	0	0	0	1	0	1	2	2	0	1	2	0	2	2	0	1	1	0	0	2	2	0	0	1	0	1	1	0	0	0	0	0	1
843	1	0	2	1	0	0	2	1	1	1	1	1	1	1	1	0	0	0	0	1	1	0	2	2	0	2	1	1	2	2	2	1	1	0	0	2	1	0	0	0	0	0	0	0	0	2	0	0	0
844	0	0	0	0	0	0	1	1	1	1	0	0	1	0	0	1	1	0	1	1	2	0	2	2	1	1	2	0	1	1	1	1	1	0	0	2	2	0	0	0	0	0	1	0	1	0	0	0	0
845	0	0	1	0	0	0	1	1	1	1	0	0	0	0	1	0	2	1	2	0	2	0	2	2	1	2	1	0	2	2	0	1	1	0	0	2	1	0	1	0	0	1	1	0	2	0	0	0	2
846	1	0	0	0	0	0	2	2	0	0	0	0	1	0	0	1	1	0	1	0	1	0	2	2	0	1	1	0	2	2	0	0	1	0	0	1	0	1	1	0	0	1	0	0	2	0	0	1	1
847	0	0	2	0	1	1	2	2	0	0	1	0	0	0	0	0	2	1	2	0	2	1	0	1	0	0	1	0	2	2	1	0	1	0	0	1	1	0	1	0	1	0	0	0	0	0	0	0	1
848	0	0	0	0	0	0	1	1	2	2	0	0	0	0	0	0	1	0	1	0	1	0	2	2	0	1	2	1	2	1	0	0	0	2	1	1	2	0	0	0	0	0	0	0	0	0	0	1	1
849	0	0	1	1	1	1	1	1	1	1	0	0	2	1	1	1	2	1	2	0	2	1	2	2	0	1	1	0	2	2	1	0	1	0	0	2	2	0	0	2	1	0	0	1	0	1	0	0	1
850	0	0	2	0	2	2	1	1	2	2	0	0	0	0	1	0	1	1	1	1	1	0	2	2	1	2	0	1	2	2	1	0	0	1	1	2	1	0	1	0	0	0	0	0	0	1	0	0	1
851	1	0	2	0	1	1	2	2	0	1	0	0	0	0	0	0	2	0	2	0	2	1	1	2	0	0	1	0	2	2	1	0	0	0	0	2	0	0	0	1	0	0	1	0	0	1	0	0	1
852	0	0	1	0	0	0	1	2	1	1	0	0	0	0	0	0	0	0	0	0	1	0	1	1	0	1	1	1	1	1	1	0	2	1	0	1	2	0	0	0	0	0	0	0	0	2	0	0	1
853	0	0	2	0	1	1	1	0	2	2	0	0	2	0	0	1	0	0	2	0	2	0	2	2	0	1	0	0	1	1	1	1	2	0	0	1	0	1	1	0	0	0	1	0	2	0	0	0	2
854	0	0	2	0	1	1	1	2	0	0	1	0	0	0	0	0	2	1	1	0	1	1	1	2	0	1	0	0	2	2	0	0	1	0	0	1	2	0	0	0	0	0	0	0	0	0	1	0	1
855	1	0	2	1	0	0	2	0	1	1	0	0	0	0	0	0	1	1	0	1	1	1	1	1	1	1	1	1	2	2	0	0	1	1	0	1	2	0	0	1	0	0	0	0	0	1	0	0	2
856	0	0	2	1	0	0	2	1	1	1	1	1	1	1	1	0	1	1	1	0	2	0	2	2	1	0	1	0	2	2	1	0	1	1	1	2	1	0	0	1	0	0	0	0	0	2	0	0	1
857	1	0	1	0	1	1	2	2	0	1	0	0	1	1	1	0	2	2	2	0	1	0	2	2	1	1	1	0	2	2	1	1	2	0	0	1	0	0	1	1	0	1	1	0	1	0	0	0	0
858	1	0	2	1	0	0	1	2	0	0	1	1	1	1	1	0	1	1	1	1	1	1	2	2	0	1	1	0	2	2	0	1	1	1	1	1	1	0	0	2	0	0	1	0	0	1	0	0	1
859	0	0	0	0	0	0	1	1	1	1	0	0	0	0	0	0	1	1	2	1	2	0	1	1	2	2	2	0	2	2	0	1	1	0	0	2	1	1	1	0	1	0	1	0	1	0	0	0	0
860	1	0	2	1	0	0	2	2	0	1	0	0	0	0	0	0	2	1	0	2	1	0	2	2	0	0	1	1	2	2	0	1	1	0	0	2	1	2	0	0	0	1	1	0	0	1	0	1	1
861	0	0	2	0	2	2	2	2	0	1	0	0	0	0	0	0	0	1	2	0	2	0	2	2	0	1	2	1	2	2	1	0	0	0	0	2	1	0	0	0	0	0	0	0	0	1	0	0	0
862	1	0	2	0	1	1	1	2	0	1	1	0	1	0	0	1	1	2	2	0	2	1	2	2	0	1	2	0	1	1	1	0	2	0	0	1	2	0	0	1	0	0	0	0	0	0	0	0	0
863	0	0	1	0	0	0	1	1	1	1	1	0	0	0	0	0	1	1	1	0	2	0	2	2	0	0	2	0	2	2	0	1	1	2	1	1	0	0	0	1	0	1	1	0	2	0	1	0	1
864	1	0	1	0	0	0	1	2	0	0	0	0	1	1	1	0	1	0	2	0	2	1	2	2	0	0	2	0	2	2	0	1	1	0	0	2	1	0	0	1	0	1	1	0	1	2	0	0	1
865	1	0	0	0	0	0	0	2	1	1	0	0	0	0	1	0	1	1	0	1	1	1	2	2	0	0	1	2	2	2	2	1	1	1	0	1	1	0	0	1	0	1	1	0	0	0	0	1	0
866	0	0	1	1	0	0	1	2	0	0	0	0	0	0	0	0	1	0	1	0	1	0	2	2	0	1	2	0	2	2	1	0	1	2	0	2	2	0	0	2	0	1	1	0	2	0	0	0	0
867	1	0	2	0	1	1	1	1	1	1	1	0	1	0	0	0	2	1	1	0	1	0	2	2	0	2	0	0	1	1	2	1	1	1	1	2	2	0	0	1	0	0	0	0	1	0	1	0	2
868	1	0	2	0	0	0	1	2	0	1	1	0	1	0	0	1	1	0	1	0	1	0	2	2	0	1	2	0	2	2	0	0	1	0	0	2	1	1	0	0	0	0	0	1	0	1	0	0	1
869	1	0	2	0	1	1	1	1	1	1	1	1	1	1	1	0	2	2	1	0	1	1	2	2	0	0	2	0	2	2	1	0	0	1	2	2	1	0	0	2	0	0	0	0	2	1	0	0	0
870	1	0	2	0	0	0	2	2	0	0	0	0	0	0	1	0	0	0	1	1	1	1	1	1	1	1	1	1	1	0	1	0	1	1	0	1	2	1	0	0	0	2	1	0	1	0	0	0	1
871	0	0	2	1	1	1	2	0	1	1	0	0	0	0	0	0	2	2	1	0	1	0	2	2	1	2	2	0	2	2	2	0	0	0	1	2	1	0	0	1	1	1	1	0	2	0	0	0	0
872	0	0	0	0	0	0	2	1	1	1	0	1	1	1	1	0	0	0	0	0	1	1	2	2	0	0	2	0	2	2	0	2	1	0	1	2	1	1	0	1	0	0	0	0	0	1	0	0	1
873	0	0	0	0	0	0	1	2	0	0	1	1	1	1	1	0	1	0	1	0	1	0	1	1	1	0	0	1	2	2	1	0	2	0	0	1	1	0	0	0	0	0	1	0	0	0	0	0	0
874	0	1	2	1	0	0	1	2	0	0	2	0	0	0	0	0	0	0	2	1	2	1	1	1	1	0	1	1	2	1	1	1	1	2	0	2	2	0	0	1	0	0	2	0	1	0	0	0	1
875	0	0	2	1	0	0	2	0	1	1	1	1	1	1	1	0	2	1	1	0	2	0	2	2	0	1	2	1	2	2	2	1	0	1	1	2	1	0	1	0	0	0	1	0	1	1	0	0	1
876	0	0	0	0	0	0	2	1	2	2	0	0	2	1	1	1	1	1	1	0	2	0	1	1	2	2	1	0	2	2	0	0	0	1	0	1	0	0	0	2	1	0	0	1	0	1	1	0	1
877	1	0	1	0	0	1	1	2	1	1	1	1	1	1	1	0	2	2	2	1	2	1	2	2	0	2	1	1	1	1	1	1	1	1	0	2	1	1	1	0	2	1	0	0	1	1	0	0	1
878	0	0	1	0	0	0	1	1	1	1	1	0	0	0	0	0	0	0	1	1	2	0	1	1	0	0	1	1	2	2	1	1	0	2	1	2	0	2	0	0	0	1	1	0	1	1	0	0	1
879	0	0	1	1	0	0	2	2	0	0	1	0	0	0	0	1	2	2	2	0	1	0	2	2	0	0	2	0	2	2	0	1	1	1	1	2	1	0	0	1	1	0	1	0	0	1	0	0	0
880	1	0	1	0	1	2	1	1	1	1	0	0	1	1	1	0	1	0	1	1	1	1	2	2	0	0	2	0	2	1	1	0	1	2	1	2	2	1	0	0	0	1	1	0	0	1	1	0	2
881	0	0	1	0	1	1	1	2	0	1	0	0	0	0	0	0	1	1	1	1	2	0	2	2	0	1	2	2	2	2	1	0	0	1	2	2	1	0	0	0	1	0	0	0	0	1	1	0	2
882	1	0	2	0	0	0	2	1	1	2	0	0	0	0	0	0	1	0	1	1	1	0	2	2	1	2	1	0	2	2	0	0	0	1	1	1	1	0	0	1	0	1	1	0	1	1	0	0	1
883	0	0	2	0	0	0	2	1	1	1	0	1	2	1	1	0	1	0	2	0	2	0	2	2	0	2	0	1	1	1	1	0	0	0	1	2	1	0	0	0	1	1	0	0	0	0	0	0	2
884	0	0	1	0	1	1	1	2	0	1	1	0	0	0	0	0	1	0	2	0	2	0	2	2	0	1	1	0	2	2	0	0	0	0	1	2	1	1	0	0	0	0	0	0	0	1	1	1	2
885	0	0	0	1	0	0	1	0	2	2	0	1	2	1	1	0	1	1	0	1	0	1	0	1	0	1	2	0	2	2	0	0	0	0	0	2	1	0	0	0	1	0	1	0	0	0	0	0	0
886	0	0	0	0	0	0	1	2	0	0	0	0	0	0	0	0	1	0	1	0	1	0	2	2	0	1	1	0	2	2	0	0	1	1	1	1	1	0	0	1	0	0	0	1	0	1	0	0	1
887	0	0	1	0	0	0	2	1	1	1	0	0	0	0	0	0	1	0	1	0	2	0	2	2	0	1	2	0	2	1	1	1	0	0	1	2	2	0	0	1	0	0	0	0	1	1	0	0	0
888	0	1	1	0	0	0	2	1	1	2	0	0	1	1	1	0	1	1	1	1	1	0	2	2	0	0	2	2	2	2	0	0	0	0	0	1	1	0	0	1	0	0	0	0	0	1	0	0	0
889	1	1	1	0	1	1	1	1	1	2	0	0	0	0	0	0	1	0	2	0	2	0	1	1	0	1	0	1	2	2	1	2	1	0	1	2	1	0	0	0	1	0	0	0	2	1	0	0	0
890	1	0	2	0	0	0	2	2	0	0	1	0	0	0	0	1	0	1	0	1	2	1	2	2	0	1	2	2	2	2	1	1	1	0	0	2	1	0	0	1	0	0	1	0	1	1	0	0	0
891	1	0	1	0	0	0	1	2	0	1	1	0	1	0	0	1	1	1	2	0	2	0	1	1	0	1	2	0	2	1	1	2	1	0	1	2	2	0	0	1	0	1	0	0	2	0	0	0	1
892	0	0	2	0	1	1	2	1	1	2	0	1	1	1	1	0	1	1	1	1	1	0	2	2	0	1	1	1	2	2	0	1	1	2	0	1	1	0	0	1	0	1	0	0	2	1	0	0	1
893	1	0	2	0	2	2	1	1	1	1	1	0	0	0	0	0	1	1	1	1	2	1	0	1	0	0	1	0	1	1	2	0	2	1	0	1	2	0	0	0	0	0	0	1	0	1	0	1	1
894	1	0	1	1	0	0	2	2	0	1	0	1	1	1	1	0	0	1	0	1	2	0	0	0	0	1	2	0	2	2	1	2	2	0	0	2	2	0	0	0	0	1	2	0	1	0	0	0	1
895	0	1	2	0	0	0	1	1	1	1	1	1	1	1	1	0	0	0	1	0	1	1	1	1	1	1	0	0	2	2	0	1	1	0	0	2	1	0	0	1	0	1	1	0	1	2	0	0	1
896	0	0	1	0	0	0	2	0	2	2	0	1	1	1	1	0	1	1	2	0	2	1	2	2	0	0	1	0	1	1	0	0	0	0	0	2	2	1	1	0	1	0	1	0	0	0	1	0	1
897	0	0	2	1	0	0	1	2	0	0	1	1	1	1	1	0	1	0	1	0	2	0	2	2	0	0	1	1	1	1	1	2	2	0	0	0	2	0	0	1	1	0	1	0	1	0	0	0	0
898	1	0	0	0	0	0	2	2	0	1	0	1	1	2	1	0	2	1	1	0	2	1	1	1	0	0	2	0	2	2	2	2	2	0	1	2	1	0	0	1	0	0	1	0	0	1	0	0	1
899	0	0	1	0	0	0	1	1	1	2	0	0	1	0	0	0	2	1	2	0	2	0	2	2	0	0	2	0	2	1	1	0	1	0	0	2	1	0	1	0	1	0	2	0	1	0	0	0	1
900	0	0	1	0	0	0	2	1	1	1	0	1	1	1	1	0	1	1	1	1	1	0	2	1	1	1	2	1	2	2	2	1	1	0	0	1	2	0	0	1	0	0	0	0	1	1	0	0	0
901	0	0	1	0	1	1	2	1	1	1	0	0	1	1	2	0	2	2	1	1	1	0	2	2	0	1	2	0	2	2	0	1	0	1	1	2	1	0	0	1	1	0	0	0	0	0	0	0	2
902	0	0	1	1	0	0	2	2	0	1	0	0	0	0	0	0	1	1	0	1	2	0	0	0	0	0	0	0	1	2	1	1	1	1	0	1	0	0	1	0	1	0	0	0	1	1	2	0	2
903	1	0	2	0	0	0	1	1	0	2	0	0	0	0	0	0	2	1	0	1	1	1	0	1	1	1	2	0	2	1	0	0	1	0	0	1	1	1	0	1	0	0	0	0	0	0	1	0	2
904	0	0	1	0	0	1	0	2	0	0	2	0	0	0	0	1	2	1	2	0	2	1	1	1	1	1	2	0	2	2	1	2	2	1	1	2	2	0	0	1	0	0	0	1	1	2	0	0	1
905	1	0	1	0	0	0	2	0	2	2	0	1	1	0	0	0	2	1	2	0	2	0	2	2	0	1	2	0	2	2	1	0	0	0	0	1	0	1	0	1	0	0	1	0	1	0	0	0	1
906	1	0	2	1	0	0	1	1	1	1	1	0	0	0	0	0	0	0	0	1	0	1	1	1	1	1	2	0	2	2	1	0	1	0	0	2	1	0	1	0	1	0	0	1	0	1	0	1	2
907	1	1	1	0	0	0	2	2	0	1	0	0	0	0	0	0	1	1	1	0	1	0	2	2	0	0	1	0	2	2	0	1	1	0	1	2	1	1	0	0	0	0	0	1	0	0	0	0	1
908	0	0	0	0	0	0	2	0	2	2	0	0	0	0	0	0	0	0	1	1	2	0	2	2	0	2	0	0	1	1	1	0	0	0	0	1	0	0	0	1	1	1	1	0	1	0	0	0	0
909	0	0	1	0	0	0	1	1	1	1	0	0	2	2	2	0	2	0	1	0	2	0	1	1	0	2	2	1	2	2	2	1	2	0	0	2	2	0	0	1	0	0	0	0	0	0	0	0	0
910	0	0	2	0	0	0	2	1	0	0	0	0	1	0	0	1	1	1	1	1	1	1	2	2	0	2	2	0	1	1	1	0	0	0	0	2	2	0	0	0	0	0	2	0	0	0	0	0	0
911	1	0	1	0	0	1	1	2	0	1	1	1	2	1	1	0	0	0	0	1	1	0	2	2	0	1	1	1	2	1	2	1	2	0	0	0	0	1	1	1	0	1	1	0	1	0	0	0	1
912	1	0	2	1	1	1	2	1	0	0	0	0	2	0	0	1	1	1	2	0	2	0	1	1	0	1	2	1	2	2	2	1	2	0	0	1	1	0	0	1	0	0	1	0	0	1	0	0	0
913	0	0	2	1	0	0	2	1	2	2	0	0	0	0	0	0	0	0	0	1	1	0	1	1	0	1	1	0	2	2	0	0	0	2	1	1	1	0	0	1	0	1	0	0	2	1	0	0	1
914	0	0	2	1	0	0	1	2	1	1	1	1	2	1	1	0	2	0	1	1	2	0	1	1	1	1	1	2	2	2	0	0	2	0	0	2	1	0	0	0	0	1	1	0	1	2	0	0	1
915	0	0	2	0	1	1	2	1	1	1	0	0	0	0	0	0	1	1	2	1	2	0	1	1	0	1	1	1	1	1	2	1	1	2	1	2	1	0	0	1	1	0	1	1	1	0	0	0	0
916	0	0	2	0	2	2	2	1	2	2	0	0	0	0	1	0	1	1	1	0	2	1	1	2	0	2	2	2	2	2	1	2	1	0	1	2	2	0	0	1	0	0	0	0	0	1	0	0	0
917	0	0	0	0	0	0	1	2	0	0	1	0	0	0	0	0	2	2	0	2	0	1	1	2	0	0	1	1	2	2	2	1	2	1	0	2	2	0	0	1	0	0	1	0	1	1	0	1	2
918	0	0	2	0	0	0	2	1	1	1	0	1	1	1	1	0	2	2	0	2	0	1	1	2	0	0	1	1	2	1	2	2	1	0	0	0	1	1	0	1	0	2	2	0	1	1	1	1	1
919	1	0	1	0	0	0	1	1	1	1	1	0	1	0	0	1	1	0	1	0	1	0	2	2	0	0	1	0	1	1	1	1	1	0	1	1	2	0	0	0	0	1	1	0	1	0	0	0	1
920	1	0	2	0	0	0	2	1	0	0	1	1	2	1	1	0	1	1	0	0	0	0	2	2	1	1	2	0	2	2	1	1	0	1	1	2	1	0	0	0	0	0	1	0	1	0	0	0	0
921	0	0	0	0	0	0	1	2	0	1	0	1	1	1	1	0	2	0	2	0	2	0	0	0	0	0	2	1	2	2	2	0	0	0	0	2	1	0	0	0	0	2	2	0	1	1	0	0	0
922	0	0	1	0	1	1	2	1	1	1	0	0	0	0	0	0	2	1	1	0	2	1	2	2	0	0	1	1	2	2	2	1	1	0	0	1	0	0	0	2	1	0	0	0	0	0	0	0	1
923	0	1	2	0	0	0	2	2	0	1	0	0	0	0	0	0	1	1	1	2	1	2	1	1	1	1	1	0	2	2	2	1	0	0	0	2	1	0	0	0	0	0	2	0	1	0	0	0	1
924	0	0	1	0	0	0	1	2	0	1	1	1	1	1	1	0	2	2	1	1	2	1	2	2	0	1	2	0	1	1	1	2	2	0	0	1	1	0	0	2	1	0	0	0	0	1	0	0	2
925	0	1	1	0	1	1	1	2	0	0	1	0	2	2	2	0	1	1	0	1	1	2	2	2	0	0	1	0	2	2	0	0	2	0	0	2	1	0	0	0	0	2	2	0	1	1	0	1	1
926	0	0	1	0	1	1	1	2	1	1	0	1	1	1	1	0	1	0	2	0	2	0	2	2	0	0	2	0	2	2	0	0	1	2	0	2	0	2	0	0	0	0	0	0	0	1	0	0	2
927	1	0	2	1	0	0	1	2	0	0	1	1	1	1	1	0	2	0	1	0	1	2	2	2	0	0	1	0	2	2	0	1	1	1	2	2	1	0	0	1	0	0	0	0	0	2	0	0	0
928	1	0	1	0	0	0	1	2	0	0	1	0	0	0	0	0	1	0	1	1	1	0	2	2	0	1	2	0	2	2	0	0	1	1	1	2	1	0	0	2	1	1	0	0	0	0	0	0	1
929	1	0	1	1	0	0	1	2	0	0	0	1	1	1	1	0	1	0	2	0	2	0	1	1	0	1	2	1	2	2	1	1	1	0	1	2	2	0	0	0	0	0	0	1	0	1	1	0	1
930	0	0	1	0	0	0	2	2	0	1	0	0	1	0	0	1	1	1	0	0	0	0	2	2	0	0	2	0	2	2	1	0	1	1	2	2	1	1	1	0	1	0	0	0	0	1	1	0	1
931	0	0	2	0	0	0	2	2	0	1	0	0	0	0	0	0	0	0	0	1	1	0	2	2	0	1	2	0	2	2	1	0	2	0	0	1	2	0	0	0	0	1	1	0	0	1	0	0	1
932	0	1	2	1	0	0	2	0	1	1	0	1	2	1	1	1	1	0	1	2	1	0	2	2	1	1	2	0	2	2	0	0	0	0	0	1	1	0	0	0	1	1	0	0	1	0	1	0	2
933	0	0	0	0	0	0	2	1	1	1	0	0	0	0	0	0	1	1	1	1	1	0	2	2	0	1	2	0	2	2	1	1	2	0	0	1	2	0	0	0	0	0	0	1	0	1	0	0	2
934	1	0	0	0	0	0	2	1	1	2	0	0	1	0	0	0	2	0	1	1	1	1	2	2	0	0	1	1	1	1	2	1	1	0	0	2	2	0	0	0	0	0	0	0	0	0	0	0	1
935	1	0	2	0	1	1	2	2	0	0	0	0	0	0	0	0	1	1	2	0	1	1	2	2	0	0	1	1	1	2	2	1	1	0	1	2	1	0	0	1	1	0	0	0	0	1	0	0	1
936	1	0	0	0	0	0	2	2	1	1	0	0	2	0	0	1	2	1	1	1	1	0	2	2	0	1	1	1	1	1	2	0	0	0	0	2	2	0	0	1	0	0	0	1	0	0	0	0	1
937	0	0	2	1	0	0	2	1	1	1	1	1	2	1	1	0	0	0	0	1	0	2	0	1	1	1	1	0	2	2	1	1	1	1	0	2	1	0	0	1	0	0	1	0	1	0	0	0	2
938	0	0	0	0	0	0	1	2	0	0	1	0	0	0	0	0	0	0	1	1	1	0	1	1	0	1	0	1	2	2	1	1	2	0	1	1	1	0	0	1	0	0	0	0	0	0	0	0	2
939	1	0	1	0	1	1	1	1	0	0	1	0	0	0	0	0	2	1	1	0	2	1	2	2	0	0	0	0	1	1	1	0	0	1	0	2	1	0	0	1	0	1	1	0	1	0	0	0	1
940	1	0	0	0	0	0	2	0	1	1	0	1	2	0	0	0	1	1	1	0	2	0	2	2	0	0	1	1	2	2	0	0	0	0	0	1	1	0	0	0	0	0	0	0	0	1	2	0	2
941	0	0	1	0	0	0	2	2	0	1	0	0	0	0	0	0	2	1	2	1	2	1	2	2	1	0	2	0	2	1	0	1	1	0	0	2	1	1	1	0	1	1	1	0	1	0	0	0	0
942	1	0	2	1	1	1	2	0	1	1	1	0	0	0	0	0	0	0	1	1	2	0	2	2	0	2	1	2	1	1	2	2	1	1	1	2	1	0	0	1	0	0	0	0	0	1	0	1	1
943	0	0	1	0	0	0	1	1	1	1	1	1	1	1	1	0	0	0	0	0	1	0	2	2	0	1	1	1	1	1	1	1	1	1	0	2	2	0	0	0	1	0	1	1	0	1	0	0	0
944	0	0	2	0	0	0	2	2	0	1	0	0	1	1	1	0	1	0	1	1	2	1	1	1	1	1	2	0	2	1	0	0	0	0	0	2	0	0	0	1	0	0	0	0	1	0	0	0	0
945	0	0	1	2	0	0	2	0	1	1	1	0	1	0	0	0	2	0	2	0	2	0	1	2	0	1	1	0	2	2	0	0	1	0	0	1	2	0	0	1	0	0	1	0	1	0	0	0	0
946	1	0	1	0	1	1	2	1	0	1	0	0	0	0	0	0	2	1	2	0	2	1	2	2	0	0	2	2	2	2	1	2	1	0	0	0	1	0	0	1	0	0	0	1	1	1	0	0	1
947	0	0	1	0	0	0	2	1	1	1	0	0	0	0	0	0	1	1	2	0	2	0	2	2	0	2	1	0	2	2	1	1	1	0	0	1	2	0	0	0	0	0	0	0	1	0	0	0	0
948	1	0	0	1	0	0	2	2	0	0	0	0	1	1	1	0	1	1	1	1	2	0	1	1	1	1	1	0	2	2	2	1	1	0	0	2	1	0	0	1	0	1	1	0	1	1	0	0	0
949	0	1	1	1	0	0	1	2	0	0	1	0	1	1	1	0	1	1	1	1	1	0	2	2	0	1	1	0	2	2	1	0	0	0	0	2	1	0	0	1	0	0	0	1	0	1	1	0	1
950	0	0	2	0	0	0	2	0	2	2	0	0	1	1	1	0	1	1	0	0	0	0	2	2	1	2	2	1	2	2	1	2	1	0	0	2	2	0	0	0	0	0	0	0	0	0	1	0	2
951	1	0	1	0	1	1	2	2	0	1	0	0	0	0	0	0	2	2	2	0	1	2	0	1	1	1	1	1	2	2	0	2	1	0	0	0	1	0	1	0	0	0	0	0	1	1	0	1	1
952	1	0	0	1	0	0	1	1	0	0	1	0	1	1	1	0	1	1	1	0	2	0	2	2	1	1	0	1	2	2	1	0	1	1	1	2	1	0	0	0	0	0	0	1	1	1	0	1	1
953	0	0	2	1	0	0	2	0	2	2	0	0	1	0	0	1	1	0	0	1	2	0	1	2	1	0	1	0	2	2	1	1	1	0	0	2	2	0	0	1	0	0	1	0	1	0	0	1	1
954	1	0	1	0	0	0	1	2	0	0	1	1	2	2	2	0	1	0	2	1	2	0	1	1	0	1	2	0	2	2	0	1	1	0	0	2	2	0	0	0	0	0	1	0	0	0	0	0	0
955	0	0	0	0	1	1	1	1	0	0	1	1	1	1	1	0	1	0	1	0	1	1	1	1	1	0	2	0	1	1	2	2	1	0	0	0	0	1	1	0	0	2	2	0	1	1	0	1	1
956	1	0	1	1	0	0	2	1	1	1	0	1	1	1	1	0	2	2	2	1	2	1	1	1	1	0	1	0	2	1	0	0	0	0	0	1	2	0	0	1	0	1	1	1	1	1	1	1	2
957	1	0	2	0	0	0	2	0	2	2	0	0	0	0	0	0	1	1	1	0	2	1	2	2	0	0	1	1	0	0	2	1	1	0	0	2	0	0	0	1	0	0	0	0	0	0	0	0	2
958	0	0	1	0	0	0	2	1	1	1	0	1	1	0	0	0	1	0	2	0	2	0	2	2	1	0	2	0	2	2	1	2	2	0	0	2	1	0	1	0	0	0	1	0	0	0	0	0	0
959	0	0	2	0	1	1	1	2	0	1	1	0	0	0	0	0	1	0	1	1	1	1	2	2	0	0	1	1	2	2	1	0	2	1	0	2	2	1	0	0	0	1	0	0	1	0	0	0	1
960	1	0	1	1	0	0	2	1	1	2	0	0	0	0	0	0	1	1	1	0	2	0	2	2	0	1	1	0	2	2	1	0	1	2	0	1	2	1	1	0	1	0	2	0	0	0	0	0	1
961	0	1	2	0	0	0	2	1	1	1	1	1	2	2	2	0	0	1	1	0	1	0	1	1	1	1	2	1	1	1	1	0	1	0	0	2	2	0	0	0	0	1	2	0	1	0	1	1	2
962	1	0	0	1	0	0	2	2	1	1	0	0	0	0	0	0	1	1	1	0	2	0	2	2	1	0	2	0	2	2	0	2	1	0	1	2	0	0	0	1	1	0	0	0	0	2	0	0	0
963	1	0	1	0	0	0	0	2	0	0	2	1	2	1	1	0	1	1	1	1	1	1	0	1	0	1	2	0	2	1	0	0	0	0	0	2	2	0	0	0	0	1	2	0	0	1	0	0	0
964	1	0	0	0	0	0	1	2	0	0	1	0	0	0	0	0	1	0	1	0	1	0	2	2	0	0	1	0	2	2	1	0	1	1	0	1	1	0	0	0	0	0	0	0	0	1	0	1	0
965	0	0	0	0	0	0	1	1	1	1	1	1	2	2	2	0	2	1	1	0	1	0	2	2	1	0	2	0	2	2	0	0	1	1	0	2	2	0	0	1	0	0	1	0	1	1	0	1	2
966	1	0	1	0	0	0	1	1	0	0	1	1	2	1	1	0	1	0	1	0	1	0	2	2	0	2	1	0	2	2	0	2	2	0	0	0	1	0	0	1	0	0	0	1	0	1	0	0	0
967	1	0	1	0	0	0	2	2	0	0	0	2	2	1	1	0	2	1	2	1	2	0	1	2	0	1	0	1	1	0	2	2	2	0	0	0	0	1	0	1	0	0	1	1	2	0	0	0	0
968	0	0	1	0	1	1	2	1	1	2	0	0	2	1	1	0	2	1	1	0	2	0	2	2	0	1	2	0	2	1	0	0	0	0	1	2	2	0	0	1	1	1	1	0	1	1	0	0	0
969	0	0	1	0	0	0	2	1	1	2	0	2	1	1	1	0	2	1	2	0	2	0	2	2	0	1	1	1	1	1	1	0	1	2	0	1	1	0	0	0	1	0	0	0	0	0	0	1	1
970	1	1	2	0	0	0	2	2	1	2	0	0	0	0	0	0	2	1	2	1	2	0	2	2	0	0	2	0	2	2	1	1	1	2	0	1	1	0	1	0	0	0	0	0	1	1	1	0	2
971	1	1	0	0	0	0	1	2	0	0	0	1	1	1	1	0	2	1	1	0	2	0	2	2	0	0	1	0	2	2	1	1	1	0	0	2	1	0	0	0	0	0	0	0	0	1	0	1	1
972	0	0	1	1	1	1	1	1	1	1	1	1	0	0	0	0	1	1	1	1	1	0	2	2	0	1	2	0	2	2	1	1	1	1	0	1	0	0	0	1	0	1	1	0	1	1	0	0	1
973	0	1	0	0	0	0	1	1	1	1	0	0	1	0	0	0	1	0	1	1	2	0	1	1	0	1	1	0	2	1	1	1	1	0	0	1	1	0	0	1	0	0	0	0	0	1	0	1	1
974	0	0	1	0	0	0	2	0	2	2	0	0	0	0	0	0	2	1	2	1	2	0	2	2	1	0	1	0	2	1	0	0	1	0	0	1	0	1	0	0	0	0	1	0	1	0	0	0	1
975	0	0	0	0	0	0	2	2	1	1	0	1	1	1	1	0	1	1	0	0	0	0	1	1	0	2	2	0	2	2	2	1	1	0	0	2	2	0	0	0	0	0	0	0	0	1	0	0	2
976	1	0	2	0	0	0	1	2	0	1	1	0	0	0	0	0	1	1	0	1	1	1	2	2	0	0	1	1	1	1	2	1	1	0	0	2	1	1	0	0	0	0	0	0	0	1	0	0	1
977	1	0	2	0	2	2	1	2	0	1	1	0	1	0	0	1	0	0	1	1	1	1	1	1	0	1	2	1	1	1	2	0	1	0	0	1	1	1	0	0	0	1	1	0	2	2	0	1	1
978	0	0	2	0	0	0	2	0	1	1	0	1	1	1	1	0	0	0	0	1	0	1	2	2	0	0	1	0	2	1	0	0	1	0	0	2	1	0	1	1	0	1	1	0	1	0	0	2	2
979	0	0	1	1	0	0	2	2	0	1	0	1	2	2	2	0	1	0	2	0	2	1	1	2	0	1	0	1	1	1	1	0	2	0	0	1	1	0	1	0	0	0	0	1	0	0	0	0	2
980	1	0	2	0	0	0	2	2	0	0	1	0	1	0	0	0	1	0	1	0	1	0	2	2	0	1	1	0	2	2	0	0	1	1	0	1	1	0	1	1	0	1	1	0	1	0	0	0	1
981	0	0	0	0	0	0	1	1	1	1	1	0	0	0	0	0	1	0	2	1	2	1	2	2	1	1	0	0	2	2	0	1	0	2	1	2	1	1	0	0	0	1	1	0	0	1	0	1	1
982	1	1	1	0	1	1	1	1	0	0	1	0	0	0	0	0	1	0	2	0	2	1	1	1	1	0	1	0	2	2	0	2	1	0	0	1	2	0	0	2	0	0	0	0	1	0	0	1	1
983	0	0	1	1	0	0	2	2	1	1	1	0	0	0	0	0	1	1	0	2	1	0	2	2	0	2	1	1	2	1	1	1	2	0	0	1	1	0	0	1	0	0	1	0	1	0	0	1	2
984	1	0	2	1	0	0	2	1	0	0	0	0	0	0	0	0	1	1	2	0	2	1	2	2	0	0	1	0	2	2	0	1	0	1	1	2	2	0	0	0	1	0	0	0	1	1	0	0	1
985	0	0	0	1	0	0	2	1	1	2	0	0	0	0	0	0	0	0	0	1	0	0	2	2	0	0	0	2	0	0	2	0	0	0	0	1	1	0	0	0	0	1	1	1	1	1	0	0	0
986	0	0	0	0	0	0	1	2	0	0	1	0	1	1	1	0	2	2	1	1	2	1	2	2	0	0	0	1	1	1	1	1	1	1	0	2	1	0	0	0	0	0	1	0	1	0	0	0	1
987	0	0	1	0	0	0	2	2	1	1	0	0	0	0	0	0	1	0	1	0	1	1	2	2	0	0	0	0	2	1	0	0	1	0	0	1	1	0	0	0	0	1	0	0	0	0	0	0	2
988	1	0	1	0	1	1	1	1	0	2	0	0	0	0	0	0	2	0	2	0	2	0	2	2	1	1	2	2	2	2	1	0	2	1	0	1	1	0	0	1	0	0	1	1	2	1	0	0	0
989	1	0	2	0	2	2	2	2	0	1	0	1	1	1	1	0	1	0	2	0	2	0	2	2	0	1	1	0	2	2	0	1	0	1	2	2	1	0	0	1	0	0	1	0	2	0	0	0	1
990	1	0	1	1	0	0	2	1	1	2	0	0	0	0	0	0	1	0	2	0	2	0	2	2	1	1	1	0	2	2	0	0	0	1	2	2	1	0	0	1	0	0	1	0	1	0	0	0	1
991	1	0	1	0	0	0	1	2	0	0	1	0	0	0	0	1	1	1	0	1	1	0	2	2	0	1	1	0	1	1	0	1	1	2	0	2	2	0	0	0	0	0	0	0	0	1	0	0	0
992	1	0	2	0	1	1	2	1	1	2	0	1	1	1	1	0	0	0	0	1	2	0	2	2	0	2	2	1	2	2	0	0	0	0	0	1	1	0	0	1	0	1	1	0	0	0	0	0	1
993	1	0	0	1	0	0	2	2	0	1	0	0	1	0	0	1	2	0	2	0	2	0	2	2	0	1	1	0	2	2	0	0	0	0	0	1	2	0	0	0	0	0	0	0	1	0	0	0	1
994	0	1	2	0	1	1	2	0	1	1	1	0	0	0	0	0	1	1	1	2	1	1	1	1	1	1	2	0	2	2	0	0	1	1	2	2	2	0	0	0	1	0	2	0	1	0	1	0	1
995	1	1	2	0	1	1	1	2	0	0	0	0	0	0	0	0	1	1	1	0	2	1	2	2	0	2	2	0	2	2	0	1	1	0	1	1	1	1	0	1	0	1	1	0	0	1	0	0	2
996	0	1	1	0	0	0	1	2	0	0	2	0	0	0	0	0	0	0	2	0	2	1	2	2	0	0	2	0	2	2	0	0	1	2	1	2	2	0	0	1	0	0	1	0	1	0	0	1	2
997	1	1	1	0	0	0	2	0	1	1	0	0	1	0	0	1	0	0	0	1	0	0	2	2	0	2	1	0	1	1	0	0	1	0	0	2	1	0	0	1	0	0	2	0	1	0	0	0	0
998	0	0	2	1	0	0	2	2	0	0	1	1	1	1	1	0	1	0	1	0	1	0	2	2	0	2	1	1	2	2	0	0	1	1	0	2	2	0	0	1	0	0	1	1	1	0	0	0	0
999	0	1	1	0	0	0	2	2	0	1	0	1	1	1	1	0	1	1	1	1	1	0	2	2	0	0	1	2	1	1	1	0	1	0	0	2	1	0	0	1	0	1	0	0	1	0	0	0	0
1000	1	0	2	0	0	0	2	0	2	2	0	0	2	1	2	0	2	1	2	0	2	0	2	2	0	0	2	0	2	2	1	0	0	0	1	2	1	0	0	2	0	0	0	1	0	0	0	0	0
[truncated: 252 more columns]
