# Supplementary material for: KNN-MDR: a learning approach for improving interactions mapping performances in genome wide association studies
Source: BMC Bioinformatics. 2017 Mar 21;18:184. doi: 10.1186/s12859-017-1599-7 (PMC5361736; doi:10.1186/s12859-017-1599-7)
Supplement: Supplementary file 6 — The data set(s) supporting the results of Table 4. (ZIP 7095 kb) [file 12859_2017_1599_MOESM6_ESM.zip › 100 simulations/S38/mkallsimul.dat]

1	1	0	0	1	0	0	2	2	0	0	1	0	1	1	1	0	2	1	0	2	0	0	0	0	0	0	1	0	2	2	1	0	1	1	1	2	0	0	0	2	0	0	0	0	1	0	0	0	1
2	0	0	0	0	0	0	2	2	0	1	0	0	1	1	1	0	1	1	2	0	1	0	0	0	0	0	1	1	2	1	0	1	1	0	2	0	1	0	0	2	0	0	0	2	0	0	0	1	2
3	1	0	0	0	1	1	0	0	2	2	0	1	1	0	0	1	1	1	0	1	0	0	1	1	2	2	1	0	2	1	1	1	1	1	1	1	2	1	1	1	1	0	0	2	0	0	0	0	1
4	1	0	2	0	0	0	0	0	2	2	0	0	1	1	1	0	2	0	1	1	0	0	0	0	0	0	2	0	2	2	1	1	1	1	1	2	1	0	1	1	1	0	1	1	1	1	0	0	0
5	1	0	0	1	0	0	1	2	0	0	0	0	1	1	1	0	0	0	0	1	0	0	1	1	1	1	1	0	1	1	1	1	0	2	1	2	1	0	0	1	0	0	0	1	1	0	0	1	2
6	0	0	0	0	0	0	2	2	0	1	1	1	2	1	1	0	1	0	1	1	1	0	0	0	0	0	1	0	1	0	1	1	1	1	1	1	1	1	0	1	0	0	0	2	0	1	0	1	1
7	0	0	0	0	0	0	2	2	0	1	0	1	2	1	1	0	2	2	1	1	1	1	0	0	0	0	0	1	1	0	1	0	0	1	1	1	1	0	0	2	0	0	1	2	1	0	0	1	1
8	1	0	0	1	1	1	0	0	2	2	0	0	1	1	1	0	1	1	0	1	0	0	0	0	1	1	2	0	2	1	2	1	0	1	1	1	2	0	0	2	1	2	0	2	0	0	0	1	2
9	1	0	0	0	0	0	2	2	0	0	1	1	1	0	0	1	1	1	0	1	0	1	0	0	0	0	1	0	1	1	0	0	0	1	1	1	1	0	2	0	0	0	0	1	1	0	0	0	2
10	1	0	0	1	1	1	2	2	0	1	0	0	0	0	0	0	1	0	1	1	1	0	0	0	0	0	2	0	2	2	0	2	2	2	0	2	1	0	0	0	0	1	0	2	1	0	0	0	0
11	1	0	1	0	1	1	2	2	0	0	1	0	0	0	0	0	1	1	1	1	1	0	0	0	0	0	1	1	2	1	0	1	1	0	1	2	1	0	0	0	0	0	0	0	1	0	0	0	0
12	1	0	0	0	1	1	1	2	0	1	0	0	1	1	2	0	1	0	1	1	0	0	0	0	0	0	2	1	2	1	2	1	1	2	0	2	1	0	1	1	0	1	0	1	2	0	0	1	2
13	0	0	0	1	0	0	2	2	0	0	1	1	1	0	0	1	1	1	1	0	1	1	0	0	0	0	1	0	2	1	0	1	1	1	1	2	2	0	1	0	0	0	0	1	0	1	0	0	1
14	0	0	1	0	0	1	1	1	1	1	0	1	1	0	0	0	2	2	1	1	1	0	0	0	0	0	1	0	2	1	0	2	2	1	2	1	2	0	2	0	0	1	0	2	1	0	0	0	0
15	0	0	0	0	1	1	0	0	1	1	0	0	0	0	0	0	2	1	0	2	1	1	0	0	0	0	1	0	1	1	1	0	0	2	0	2	0	0	0	1	0	0	0	1	0	0	0	0	0
16	1	0	0	0	1	1	0	0	1	1	1	0	0	0	0	0	1	1	1	0	0	0	0	0	1	1	2	0	2	2	0	1	1	0	2	0	2	0	0	2	1	1	0	2	1	1	0	1	2
17	1	0	0	0	0	0	1	1	1	2	0	0	0	0	0	0	2	1	1	1	0	0	0	0	0	0	2	0	2	1	2	2	2	0	1	2	1	0	2	0	0	0	0	1	0	0	0	0	1
18	0	0	0	0	0	0	1	1	2	2	0	1	1	0	0	0	1	1	1	1	0	0	0	0	0	0	1	1	2	1	0	1	1	2	0	2	2	0	2	0	0	0	0	0	1	0	0	0	1
19	1	0	0	0	0	0	1	1	1	1	0	0	0	0	0	0	2	1	0	2	1	0	0	0	0	0	2	1	2	2	0	1	1	1	1	2	1	0	0	1	0	1	0	2	2	0	0	0	1
20	0	0	0	0	0	0	1	2	0	0	1	0	0	0	0	0	0	0	1	0	0	0	0	0	0	0	0	1	1	1	1	0	0	2	0	2	0	0	0	2	0	0	0	2	0	0	0	0	1
21	1	0	0	0	0	0	1	1	1	1	1	1	2	1	1	0	2	2	0	2	0	0	0	0	0	0	1	0	1	1	1	2	2	2	0	2	0	0	0	2	0	0	0	1	0	1	0	0	2
22	0	0	0	0	0	0	0	0	2	2	0	0	0	0	0	0	2	1	0	2	0	2	0	0	0	0	2	0	2	2	1	2	1	1	1	1	0	0	0	1	0	1	0	1	1	1	0	1	1
23	0	1	0	0	0	0	0	0	2	2	0	0	1	1	1	0	0	0	2	0	1	0	1	0	0	0	2	1	2	0	1	2	1	1	0	2	0	0	0	2	0	0	0	2	0	0	0	1	2
24	0	0	0	1	0	0	0	1	1	1	0	0	1	0	1	0	0	0	1	1	1	0	0	0	0	0	1	0	1	1	1	2	1	2	0	2	1	0	0	1	0	0	1	2	1	1	0	0	0
25	0	0	0	1	0	0	0	0	2	2	0	1	1	1	1	0	2	0	0	2	0	0	0	0	0	0	2	0	2	2	0	1	1	1	0	2	1	0	0	1	0	0	1	1	0	0	0	0	1
26	0	0	0	0	1	1	0	0	2	2	0	0	1	0	1	0	1	1	2	0	2	0	0	0	0	0	2	2	2	2	0	1	1	2	0	2	1	1	0	0	0	0	1	1	1	1	0	0	1
27	0	0	0	0	1	1	1	1	1	1	0	1	1	1	1	0	2	0	1	1	1	0	0	0	0	0	2	0	1	0	1	1	1	2	0	2	1	0	1	1	0	1	0	2	2	1	0	0	0
28	0	0	0	1	0	0	2	2	0	1	0	1	1	1	1	0	2	0	0	2	0	0	0	0	0	0	0	1	1	0	2	2	2	0	1	1	1	0	2	0	0	0	0	1	0	1	0	0	1
29	1	0	0	0	2	2	2	2	1	1	0	0	0	0	0	0	1	1	0	2	0	0	0	0	1	1	1	2	1	0	2	1	1	2	0	2	2	0	0	1	0	0	1	2	1	1	0	0	1
30	1	0	0	1	0	0	1	2	0	1	0	0	0	0	0	0	0	0	0	1	0	0	0	0	0	0	0	1	1	0	1	2	1	1	1	1	1	0	0	1	0	0	0	0	0	1	0	1	0
31	1	0	0	2	0	0	1	2	0	0	1	0	0	0	0	0	1	1	1	1	0	1	0	0	0	0	1	2	1	1	1	1	1	0	1	2	2	0	1	1	1	0	0	1	1	1	0	0	1
32	1	0	0	1	0	0	2	2	0	0	2	0	1	1	1	0	2	0	1	1	1	0	0	0	0	0	2	0	2	2	1	1	1	1	1	1	2	0	1	1	0	0	1	2	1	0	0	0	1
33	1	0	0	0	0	1	0	0	2	2	0	1	1	0	0	0	0	0	1	0	1	1	0	0	1	1	2	0	2	2	0	2	1	0	1	1	0	0	0	1	0	0	0	2	0	0	0	0	0
34	0	1	0	0	0	0	2	2	0	1	1	1	0	0	0	0	1	1	1	0	1	0	1	0	0	0	0	0	1	1	1	0	1	1	0	2	2	0	1	1	0	0	0	1	1	1	0	0	1
35	1	0	0	1	0	0	1	1	0	0	0	0	1	1	1	0	2	0	1	1	1	0	1	1	1	1	2	1	2	2	0	0	0	2	0	2	0	0	0	2	0	0	0	1	0	0	0	0	1
36	1	0	0	0	0	0	0	1	1	1	0	0	0	0	0	0	1	0	0	1	0	0	0	0	0	0	2	0	1	0	1	0	0	2	0	2	2	0	2	1	1	0	1	1	1	1	0	1	2
37	1	0	0	1	0	0	1	1	2	2	0	1	2	0	0	1	0	0	0	1	0	0	0	0	0	0	1	0	2	0	0	1	1	0	2	1	2	0	0	0	0	0	1	2	2	2	0	0	2
38	1	0	1	1	0	0	2	2	0	1	1	0	0	0	0	0	2	2	2	0	0	0	0	0	0	0	2	0	2	2	0	0	0	1	0	2	2	1	1	1	1	1	0	2	1	0	0	0	2
39	1	0	0	0	0	0	1	1	2	2	0	1	1	1	1	0	2	0	0	2	0	0	0	0	0	0	1	0	2	0	0	2	1	2	0	2	2	0	2	0	0	0	1	2	0	1	0	0	0
40	1	0	0	1	0	0	2	2	0	1	1	0	0	0	0	0	1	1	2	0	2	0	0	0	0	0	2	0	2	2	1	0	2	0	2	2	1	0	1	1	0	0	0	2	0	1	0	0	1
41	0	0	0	0	1	1	0	0	2	2	0	1	1	0	0	0	1	0	0	1	0	0	1	1	1	1	2	1	2	1	2	0	0	0	1	1	2	0	2	0	0	1	0	2	2	0	0	0	1
42	1	0	1	2	0	0	1	2	1	1	0	1	2	0	0	1	1	1	0	1	0	0	1	0	0	0	2	0	1	1	1	1	1	2	2	1	1	0	2	0	0	0	0	2	0	0	0	0	1
43	1	0	1	1	0	0	1	1	1	1	0	1	1	1	1	0	0	0	2	0	1	1	0	0	0	0	1	1	0	0	2	2	2	2	0	2	1	0	1	1	0	0	0	2	0	1	0	0	2
44	1	0	0	0	1	1	2	2	0	1	1	1	1	0	0	1	1	0	0	1	0	0	0	0	0	0	1	1	2	1	0	2	2	0	1	1	2	0	2	1	1	0	1	1	1	1	0	0	0
45	1	0	0	0	0	0	1	2	0	1	0	1	2	2	2	0	1	1	1	1	1	0	0	0	1	1	1	2	2	1	2	2	2	1	0	2	1	0	0	2	0	1	0	2	1	0	0	0	1
46	1	0	0	0	0	0	1	1	1	1	1	0	0	0	0	0	2	2	2	0	0	0	0	0	0	0	2	0	2	2	0	1	1	0	2	2	0	0	0	1	0	0	0	0	0	1	0	1	0
47	1	0	0	0	0	0	2	2	1	1	1	0	0	0	0	0	0	0	0	2	0	1	0	0	0	0	1	1	2	1	0	1	2	1	1	2	1	0	0	0	0	0	1	2	2	1	0	0	2
48	0	0	0	0	0	0	0	0	2	2	0	1	2	1	1	1	1	1	1	1	0	0	0	0	0	0	0	0	1	1	1	2	2	0	1	1	2	1	1	0	0	0	0	2	0	0	0	0	0
49	1	0	0	0	0	0	1	1	1	1	0	1	2	1	1	1	2	0	0	2	0	1	0	0	0	0	1	0	1	1	2	0	0	2	0	2	1	0	0	2	0	0	0	2	0	1	0	0	1
50	0	0	0	1	0	0	0	0	2	2	0	2	2	1	1	1	0	0	0	2	0	0	2	1	1	1	1	0	1	1	2	1	1	0	1	1	2	0	0	2	1	0	0	1	1	1	0	0	0
51	0	0	0	0	0	0	2	2	0	0	2	0	2	2	2	0	2	2	1	1	0	0	0	0	0	0	1	1	1	1	2	0	1	1	1	2	2	0	2	1	1	0	1	1	1	1	0	0	0
52	0	1	1	0	0	0	2	2	1	1	0	0	1	1	1	0	2	0	0	1	0	1	0	0	0	0	1	0	2	1	0	2	2	0	2	0	2	0	0	1	0	2	0	2	1	0	0	0	0
53	1	0	0	0	0	0	1	1	1	1	0	0	0	0	0	0	2	1	0	2	0	0	1	1	1	1	0	1	1	1	1	0	0	2	0	2	1	0	1	1	0	0	0	1	0	1	0	0	0
54	1	0	0	0	1	1	1	1	2	2	0	1	1	0	1	0	2	0	0	2	0	0	1	1	1	1	2	0	2	2	1	2	1	1	0	2	1	0	2	0	0	0	0	2	0	1	0	0	1
55	1	0	0	0	0	0	1	1	2	2	0	1	2	1	1	1	2	1	0	2	0	0	0	0	0	0	1	1	2	2	0	0	0	2	0	2	2	0	1	1	0	0	0	0	1	0	0	0	1
56	1	0	0	0	0	0	2	2	0	0	0	0	0	0	0	0	0	0	1	1	1	0	1	0	0	0	2	1	2	1	2	1	2	1	1	2	2	0	1	1	0	0	0	0	0	1	0	0	1
57	0	0	1	1	0	0	1	1	2	2	0	0	1	1	1	0	1	1	0	2	0	0	0	0	0	0	2	2	2	1	1	0	0	2	0	2	2	0	0	2	0	0	1	2	1	2	0	0	1
58	0	0	1	0	0	1	1	2	0	0	0	1	1	0	0	1	1	1	1	1	1	0	0	0	1	1	1	0	2	1	1	1	0	2	0	2	1	0	0	2	0	0	0	2	0	0	0	0	2
59	1	0	0	1	0	0	1	1	0	0	1	0	1	1	1	0	1	1	1	0	1	0	0	0	0	0	1	1	2	0	1	2	2	0	2	0	2	1	0	0	0	0	1	2	1	1	0	0	0
60	1	0	0	0	1	1	1	1	1	1	0	1	2	1	1	1	2	0	0	2	0	0	0	0	0	0	0	0	1	1	1	0	0	2	0	2	1	1	0	1	0	1	0	1	1	1	0	0	1
61	1	0	0	2	0	0	1	2	1	1	0	0	1	1	1	0	1	0	1	1	1	0	1	0	0	0	1	0	2	0	0	1	1	2	0	2	0	0	0	2	0	0	0	1	0	0	0	0	2
62	1	0	0	0	1	1	2	2	0	1	0	0	0	0	0	0	0	0	2	0	0	0	1	1	1	1	2	0	2	2	1	1	1	1	0	2	1	0	0	2	0	0	0	2	1	0	0	0	2
63	1	0	1	1	0	0	2	2	1	1	0	0	2	2	2	0	1	1	0	2	0	0	2	0	0	1	1	1	1	1	1	1	1	1	1	1	2	0	0	0	0	0	0	0	1	0	1	0	0
64	0	0	0	0	1	1	2	2	0	1	0	0	1	1	1	0	0	0	2	0	0	0	2	0	0	0	2	0	2	1	0	1	1	0	2	0	0	0	0	1	0	0	1	2	1	0	0	1	2
65	0	0	0	0	1	1	2	2	0	0	1	0	0	0	0	0	0	0	0	2	0	0	0	0	0	0	2	0	2	2	0	2	1	1	1	1	1	0	1	1	0	0	0	2	0	1	1	0	0
66	1	0	0	0	0	0	1	1	1	1	1	0	1	1	1	0	1	1	1	1	0	1	0	0	0	0	2	0	2	2	1	2	2	2	0	2	2	0	2	0	1	0	1	1	0	0	0	0	2
67	0	0	0	1	0	0	1	1	1	1	0	1	1	0	0	0	1	1	0	2	0	0	0	0	0	0	1	0	2	1	0	0	0	2	0	2	2	0	2	1	1	1	0	2	0	0	0	0	0
68	0	0	0	0	0	0	1	1	1	2	0	0	1	1	1	0	1	1	2	0	1	0	0	0	0	0	2	0	2	2	1	1	0	2	0	2	1	0	0	1	0	0	1	1	1	0	0	0	1
69	1	0	0	1	0	0	1	1	1	1	0	1	1	0	1	0	1	0	0	1	0	0	0	0	1	1	2	1	1	1	1	0	0	1	0	2	0	0	0	1	0	1	0	2	2	0	0	1	1
70	0	0	0	1	0	0	2	2	0	1	0	0	1	0	0	0	1	1	1	1	0	0	0	0	0	0	0	0	1	1	1	0	0	1	1	2	0	0	0	2	0	1	0	1	1	0	0	0	0
71	1	0	0	0	0	0	0	0	2	2	0	0	2	2	2	0	1	0	1	1	1	0	1	1	1	1	2	0	2	1	0	2	1	0	1	1	1	0	0	1	0	0	0	2	1	1	0	0	0
72	0	0	0	1	1	1	2	2	0	1	1	0	0	0	0	1	0	0	1	1	1	0	0	0	0	0	1	0	2	1	1	1	1	2	0	2	1	0	1	1	0	0	1	2	1	1	0	0	1
73	0	0	0	0	0	0	2	2	0	0	2	0	0	0	0	0	1	0	1	1	0	0	0	0	0	0	2	0	2	2	0	1	1	1	0	2	0	0	1	1	0	0	0	1	0	0	0	0	1
74	0	1	0	0	0	0	0	1	1	1	0	1	2	1	1	0	1	0	1	1	0	0	0	0	1	1	1	0	1	1	1	1	2	1	1	2	2	0	2	0	1	0	2	2	2	1	0	0	2
75	1	0	0	0	1	1	2	2	0	0	1	1	2	1	2	0	1	1	2	0	2	0	0	0	0	0	1	0	2	0	1	1	2	0	0	2	2	1	1	0	0	0	1	2	1	0	0	0	1
76	1	0	0	0	0	0	2	2	0	0	1	0	2	1	1	0	1	1	0	1	0	0	0	0	1	1	2	0	2	2	1	1	2	1	2	2	2	0	2	0	1	1	0	2	0	0	0	0	1
77	0	0	0	1	0	0	1	2	0	0	1	0	0	0	0	0	0	0	2	0	1	0	0	0	0	0	2	1	2	1	2	2	2	0	1	1	1	0	1	1	0	0	0	1	1	0	0	1	1
78	1	0	0	0	0	0	2	2	0	0	1	0	0	0	0	0	0	0	1	1	1	0	0	0	0	0	2	0	2	2	0	0	0	2	0	2	0	0	0	1	0	0	0	0	1	0	0	0	1
79	0	0	2	0	0	0	1	1	1	2	0	1	1	0	0	1	2	1	0	2	0	0	0	0	0	0	2	0	1	1	2	1	1	1	1	2	1	0	1	1	0	1	0	2	1	0	0	0	2
80	1	0	1	0	0	0	1	2	0	0	0	0	0	0	0	0	1	1	0	2	0	1	1	0	0	0	2	1	2	2	0	0	1	1	1	2	1	0	0	2	0	0	0	0	2	0	0	0	0
81	0	0	0	0	0	0	1	1	1	1	1	1	1	0	0	1	1	1	1	1	1	0	0	0	0	0	2	1	1	1	1	1	1	1	1	1	1	0	2	0	1	0	1	2	1	1	0	1	2
82	1	0	0	0	0	0	0	0	1	1	0	0	0	0	0	0	2	2	1	1	1	0	1	1	1	1	1	0	1	1	0	1	1	0	2	1	1	0	1	1	0	0	0	2	2	1	0	1	1
83	1	0	0	1	0	0	1	1	1	1	0	0	1	1	1	0	1	0	0	1	0	0	1	0	0	0	2	2	2	2	0	1	1	1	1	1	1	0	1	1	0	0	1	1	1	0	0	0	0
84	0	1	1	1	0	0	2	2	0	0	1	1	1	0	0	0	0	1	1	1	1	0	1	0	0	0	2	0	1	1	1	1	1	1	1	1	0	0	1	0	0	0	0	1	0	1	0	0	1
85	0	0	0	1	0	0	1	2	1	1	0	0	1	1	1	0	1	0	1	1	1	0	0	0	0	0	1	0	1	1	0	2	2	0	1	1	1	0	0	2	0	0	0	2	0	0	0	0	1
86	0	0	0	0	0	0	1	2	0	1	0	0	1	1	1	0	1	1	0	2	0	0	0	0	0	0	1	1	2	1	0	1	1	1	1	1	2	1	1	1	1	0	0	2	0	0	0	0	1
87	0	0	0	0	0	0	1	1	1	2	0	1	2	1	1	1	1	1	1	1	0	1	0	0	0	0	0	1	1	0	1	0	0	2	0	2	2	0	1	2	1	0	0	2	1	1	0	0	0
88	0	1	0	0	1	1	1	1	1	1	0	0	2	2	2	0	0	0	0	1	0	0	0	0	1	1	2	0	2	2	1	1	1	0	2	0	1	0	0	0	0	0	0	1	0	1	0	0	1
89	1	0	0	0	1	1	1	1	2	2	0	1	2	1	1	0	2	2	0	2	0	0	1	1	1	1	0	1	1	0	2	0	1	1	0	2	0	0	0	2	0	0	1	1	1	0	0	0	0
90	1	0	0	0	0	0	1	1	1	2	0	1	1	0	0	1	1	0	2	0	1	0	0	0	0	0	2	2	2	1	1	2	1	2	0	2	1	0	0	0	0	0	0	2	0	0	0	0	0
91	1	0	0	1	0	0	0	0	2	2	0	1	1	0	0	1	1	1	0	2	0	0	0	0	1	1	0	0	1	1	1	0	0	2	0	2	1	0	0	2	0	0	1	2	1	0	0	1	2
92	1	0	0	0	1	1	1	1	1	2	0	0	1	0	0	0	1	1	1	1	1	0	0	0	0	0	0	0	1	1	2	2	1	2	0	2	1	0	1	1	0	0	0	1	0	0	0	0	0
93	0	0	0	0	0	0	1	1	0	0	0	0	2	1	1	0	1	0	1	1	1	0	0	0	0	0	2	0	2	2	1	1	1	2	0	2	1	0	0	2	1	0	0	2	0	2	0	0	0
94	1	0	0	0	0	0	1	1	1	1	0	1	1	0	1	0	2	2	1	1	1	0	0	0	1	1	2	0	2	2	0	1	1	1	0	2	2	0	0	1	0	0	0	2	0	1	0	0	1
95	1	0	0	0	0	0	1	2	1	2	0	1	1	0	0	0	0	0	1	1	1	0	0	0	1	1	2	0	2	1	1	2	2	1	2	1	0	0	0	2	0	0	0	2	0	0	0	1	1
96	0	0	0	1	0	0	1	2	0	0	0	1	1	0	1	0	1	1	0	2	0	0	0	0	0	0	1	1	1	1	1	1	1	2	1	2	1	1	0	1	0	2	0	2	0	0	0	0	0
97	0	1	1	1	0	0	2	2	0	1	1	0	0	0	0	0	0	0	0	2	0	1	0	0	0	0	2	0	2	2	0	0	1	0	1	2	1	0	0	1	0	0	1	1	0	0	0	0	1
98	1	0	0	0	0	0	1	2	0	0	1	1	2	1	1	0	2	2	1	1	1	0	1	0	1	1	2	1	2	2	1	2	1	0	1	1	1	0	1	1	0	0	1	1	0	1	0	0	1
99	0	0	0	0	0	0	1	1	1	1	0	1	2	1	1	0	1	0	1	1	0	0	0	0	1	1	2	0	1	0	1	1	1	1	0	2	1	1	0	1	0	0	1	2	2	1	0	1	1
100	1	0	0	1	0	0	1	1	1	2	0	1	1	0	0	1	2	0	1	1	1	0	0	0	0	0	2	0	2	1	2	2	1	1	1	2	2	1	0	1	0	0	0	1	1	1	0	0	2
101	1	0	1	0	0	0	0	0	1	1	1	0	0	0	0	0	1	2	0	2	0	0	0	0	0	0	1	1	2	0	1	2	1	2	1	1	2	0	2	0	0	0	0	2	1	0	0	0	0
102	1	0	0	0	0	0	0	0	1	1	0	0	0	0	0	0	0	0	0	1	0	1	0	0	0	0	1	2	2	1	2	1	1	1	1	1	1	0	0	1	0	0	0	1	1	1	0	0	0
103	1	0	0	0	0	0	0	0	1	1	1	0	1	1	1	0	0	0	2	0	1	0	1	0	0	0	1	1	2	2	0	1	1	2	1	2	0	0	0	2	0	0	0	2	0	2	0	0	0
104	0	0	0	0	0	0	1	1	1	1	1	1	0	0	0	0	1	1	0	2	0	0	1	1	1	1	1	1	2	0	1	2	2	0	2	0	2	1	0	0	0	0	0	2	0	1	0	0	0
105	0	0	0	1	1	1	1	2	0	0	1	1	2	2	2	0	0	0	1	1	1	1	0	0	0	0	1	2	1	1	1	1	1	1	1	1	1	1	0	1	0	0	0	2	0	0	0	0	2
106	1	0	0	1	0	0	1	1	1	1	1	0	0	0	0	0	1	0	0	2	0	0	0	0	0	0	2	0	2	1	1	0	0	2	0	2	1	0	0	0	0	0	1	1	1	2	0	0	2
107	1	0	0	0	0	0	1	1	1	1	0	0	1	1	1	0	0	0	1	1	1	0	1	1	1	1	2	0	1	1	2	0	0	2	0	2	1	0	1	1	0	0	0	2	0	0	0	0	0
108	0	0	0	0	1	1	2	2	0	0	1	1	1	1	1	0	1	1	1	0	0	0	1	1	1	1	1	1	1	1	2	1	1	2	0	2	2	0	2	0	0	1	0	1	1	1	0	0	0
109	0	0	0	0	0	1	2	2	0	1	0	1	2	1	1	1	2	0	0	2	0	0	1	1	1	1	1	0	2	1	0	1	0	1	1	1	2	0	1	1	0	0	0	2	0	2	0	0	1
110	1	0	0	0	0	0	2	2	0	0	0	1	1	2	2	0	2	1	0	2	0	1	0	0	0	0	1	0	2	0	1	1	2	1	1	2	2	1	1	0	0	1	0	2	1	0	0	0	0
111	1	0	0	0	0	0	0	1	1	1	0	0	0	0	0	0	0	0	0	2	0	0	0	0	0	0	1	2	1	1	1	1	1	1	1	1	2	0	1	1	0	1	0	2	0	0	0	0	0
112	0	0	0	0	0	0	1	1	1	2	0	0	0	0	0	0	2	0	1	1	1	1	0	0	0	0	1	0	2	0	0	1	0	1	1	1	0	0	0	2	0	0	1	1	1	2	0	0	2
113	1	1	1	0	0	0	1	2	0	0	1	0	0	0	0	0	1	1	0	2	0	0	0	0	0	0	2	1	2	0	1	2	1	1	1	1	1	0	0	0	0	0	0	2	1	0	0	0	2
114	1	0	0	0	0	0	2	2	0	1	1	2	2	0	0	1	2	0	0	2	0	0	0	0	0	0	2	1	2	2	0	2	2	0	2	0	0	0	0	1	0	1	0	1	1	0	0	1	2
115	1	0	0	1	0	0	2	2	0	0	1	0	0	0	0	0	1	1	0	2	0	0	0	0	0	0	1	0	1	1	2	1	2	1	1	2	2	0	1	2	1	0	0	2	0	1	0	0	1
116	0	0	0	0	0	0	1	1	1	1	1	0	1	1	1	0	1	1	1	0	0	0	2	1	1	1	2	0	2	2	0	1	1	2	0	2	1	0	0	1	0	0	0	0	0	0	0	0	0
117	0	0	0	0	0	0	0	0	2	2	0	1	1	1	1	0	0	0	1	1	1	0	0	0	0	0	2	1	2	1	1	1	2	1	1	2	2	0	2	0	0	0	0	1	0	1	0	1	1
118	1	0	0	1	0	0	2	2	0	0	1	0	0	0	0	0	1	1	0	1	0	0	0	0	1	1	1	0	2	1	0	1	1	1	1	2	1	0	1	1	0	0	0	1	0	0	0	0	1
119	1	0	0	1	0	0	1	1	0	0	1	2	2	1	1	0	0	0	0	2	0	0	0	0	0	0	1	1	1	1	2	2	2	0	2	0	2	0	1	1	0	2	0	2	1	0	0	0	1
120	1	1	0	0	0	0	1	2	0	0	0	0	0	0	0	0	1	1	0	2	0	0	2	0	0	0	2	0	2	2	0	1	1	1	0	2	1	0	1	2	1	0	0	1	0	0	0	0	0
121	1	0	0	0	0	0	0	0	2	2	0	0	0	0	0	1	2	1	0	2	0	0	0	0	0	0	2	0	2	2	1	0	1	0	1	2	2	0	1	1	0	0	1	2	1	0	0	0	0
122	1	0	0	0	0	0	1	2	1	1	0	0	0	0	0	0	0	1	0	2	0	0	0	0	0	0	1	1	2	0	1	1	1	1	1	1	1	1	1	0	0	1	0	1	1	1	0	1	1
123	0	0	0	0	0	0	2	2	0	1	1	0	1	1	1	0	1	1	0	1	0	0	1	0	0	0	0	2	1	1	2	2	2	0	1	1	1	0	0	1	0	0	0	1	0	1	0	0	1
124	1	1	0	0	1	1	1	2	0	0	1	1	2	2	2	0	2	2	1	1	1	0	1	0	0	0	1	1	2	1	2	2	1	0	1	1	0	0	0	1	0	1	0	1	1	1	0	0	0
125	0	0	0	1	0	0	0	1	1	1	0	0	0	0	0	0	2	0	1	1	0	1	0	0	0	0	1	0	2	1	0	1	1	0	1	1	2	0	1	2	1	0	0	2	1	0	0	1	2
126	1	1	0	0	0	0	0	0	2	2	0	0	2	2	2	0	0	0	0	2	0	0	1	0	1	1	2	0	2	2	0	2	2	1	2	1	1	0	0	2	0	0	0	2	0	1	0	0	1
127	0	0	0	0	0	0	1	2	0	1	0	1	0	0	0	0	1	0	1	1	1	0	0	0	0	0	1	0	1	1	1	0	0	2	0	2	2	0	2	1	1	0	1	2	0	0	0	0	1
128	0	0	0	0	0	0	0	1	0	0	0	0	0	0	0	0	2	2	0	1	0	0	0	0	0	0	0	0	1	0	1	0	0	2	0	2	1	1	0	1	0	0	0	1	0	1	0	0	1
129	0	0	0	2	0	0	1	1	1	2	0	1	1	1	1	0	1	1	2	0	1	0	0	0	0	0	0	0	1	0	1	2	2	1	1	1	1	0	0	1	0	1	0	1	1	0	0	0	1
130	1	0	0	1	0	0	1	1	1	1	0	0	0	0	0	0	1	1	1	0	1	0	0	0	0	0	2	0	2	2	0	0	0	1	2	2	2	0	2	0	0	0	0	2	0	0	0	2	2
131	0	0	0	0	1	1	0	1	1	1	0	1	1	0	1	0	1	1	0	1	1	0	0	0	0	0	2	1	2	1	1	1	0	1	1	1	1	0	0	2	0	0	0	1	1	1	0	0	0
132	0	0	0	1	0	0	2	2	1	1	1	0	0	0	0	0	1	0	0	2	0	0	0	0	0	0	0	2	0	0	2	1	1	0	1	1	1	0	0	2	0	0	0	1	0	0	0	0	1
133	0	0	1	0	0	0	0	0	2	2	0	0	0	0	0	0	2	2	0	2	0	0	0	0	0	0	2	0	2	2	0	1	1	2	1	2	1	0	1	1	0	1	0	2	1	0	0	0	1
134	0	0	0	1	0	0	1	2	1	1	0	1	1	0	1	0	1	1	1	1	0	0	0	0	0	0	1	0	2	0	0	1	1	0	2	0	1	0	1	1	0	0	0	1	0	0	0	2	2
135	1	0	0	1	0	0	1	1	0	0	1	1	1	0	0	1	0	0	1	1	0	1	0	0	0	0	0	0	1	1	1	1	1	1	0	2	2	0	1	1	0	1	0	1	1	1	0	0	0
136	0	0	0	0	1	1	0	1	0	0	0	1	2	2	2	0	1	2	0	2	0	0	0	0	0	0	1	0	2	2	1	1	2	1	1	2	0	0	0	1	0	0	1	2	1	0	0	0	1
137	0	0	0	1	0	0	1	1	2	2	0	1	2	0	0	1	0	0	2	0	1	0	0	0	1	1	2	1	2	1	2	2	2	0	2	0	1	0	1	2	1	0	1	2	2	0	0	0	1
138	1	0	0	1	0	0	1	1	1	1	0	2	2	0	0	1	1	1	1	1	1	1	0	0	1	1	2	0	2	2	1	1	1	0	0	1	2	0	1	0	0	0	1	2	1	0	0	0	0
139	1	0	0	0	0	0	1	1	0	0	1	0	2	1	1	0	0	1	1	1	0	0	0	0	0	0	2	0	2	2	0	1	1	2	0	2	1	0	0	2	1	1	0	2	0	0	0	1	2
140	0	0	0	0	0	0	2	2	0	0	2	1	1	1	1	0	1	1	1	0	0	0	1	0	0	0	2	0	2	2	0	1	1	1	1	1	1	0	0	2	0	0	0	1	0	0	0	2	2
141	1	0	0	0	0	0	0	1	0	0	0	0	0	0	0	0	1	1	0	2	0	1	0	0	0	0	2	0	2	2	0	1	2	1	1	2	1	0	2	0	0	0	1	1	1	1	0	1	1
142	1	0	0	1	0	0	1	1	1	2	0	1	1	1	1	0	0	0	1	1	0	0	0	0	0	0	1	1	2	1	0	1	0	1	1	1	2	0	0	2	1	1	0	2	2	1	0	0	1
143	1	0	0	0	0	0	2	2	1	1	0	1	1	0	0	0	2	0	0	2	0	0	0	0	1	1	2	0	2	2	1	1	2	0	1	2	1	1	0	1	0	0	0	2	2	1	0	0	1
144	0	0	0	0	1	1	2	2	0	1	0	1	1	0	0	1	1	0	1	1	0	0	0	0	0	0	1	1	1	1	2	1	0	1	1	1	2	0	1	1	0	0	0	2	1	1	0	0	1
145	0	0	1	0	0	0	1	1	0	0	0	0	0	0	0	0	1	1	0	2	0	0	0	0	0	0	1	2	2	2	0	0	0	2	1	1	1	0	0	1	0	1	1	2	0	1	0	0	1
146	0	0	1	1	0	0	0	1	1	1	0	1	1	0	1	0	1	0	0	1	0	0	0	0	2	2	2	0	2	2	1	0	0	1	2	2	0	0	0	1	0	0	1	2	2	2	0	0	1
147	1	0	1	1	0	0	1	1	1	2	0	1	1	0	1	0	2	1	2	0	1	0	0	0	0	0	2	1	2	1	2	2	1	2	0	2	1	0	1	1	0	0	1	2	0	1	0	0	1
148	1	0	0	0	0	0	1	1	1	1	0	1	1	0	0	1	1	1	1	1	1	0	0	0	1	1	2	0	2	1	0	1	0	2	0	2	1	1	0	1	0	0	0	2	1	1	0	0	0
149	1	0	0	1	0	0	2	2	0	0	2	0	0	0	0	0	0	0	1	1	1	0	1	0	0	0	1	1	2	0	1	2	1	2	0	2	1	0	0	2	0	0	1	2	0	1	0	0	1
150	1	0	0	1	0	0	1	2	0	0	0	0	0	0	0	0	1	0	1	1	1	0	0	0	2	2	0	0	1	0	1	1	1	1	0	2	0	0	0	2	0	1	0	2	1	1	0	0	1
151	0	0	0	1	0	0	2	2	0	0	0	0	1	2	1	0	1	1	0	2	0	0	0	0	1	1	1	0	2	1	1	2	2	1	1	1	1	0	0	0	0	0	0	0	1	0	0	0	1
152	1	0	1	0	0	0	1	1	2	2	0	0	1	1	1	0	1	2	1	1	1	0	0	0	0	0	1	1	2	0	1	1	1	1	1	2	1	0	2	0	0	0	0	1	0	0	0	0	0
153	1	0	0	0	2	2	1	2	0	0	1	1	1	0	0	1	2	0	1	1	1	0	0	0	0	0	1	0	2	1	1	2	2	0	2	1	2	0	1	1	1	0	0	2	0	0	1	0	0
154	1	0	1	0	0	1	1	1	1	1	1	0	0	0	0	0	1	1	1	0	0	0	0	0	0	0	1	0	2	1	1	0	0	2	0	2	2	0	2	0	1	1	0	1	1	0	0	0	1
155	1	0	0	0	0	0	0	1	1	1	0	0	1	0	0	0	1	1	0	2	0	0	0	0	0	0	2	0	2	2	1	1	0	2	0	2	1	1	0	1	1	0	0	1	0	1	0	0	2
156	0	0	0	0	0	0	2	2	0	0	0	1	1	1	1	0	2	1	1	1	0	0	0	0	0	0	1	0	2	1	0	1	1	1	1	2	2	0	0	1	0	1	1	2	1	0	0	1	0
157	1	0	1	0	0	0	1	1	1	1	0	0	2	1	1	0	0	0	0	2	0	1	1	1	1	1	2	0	2	1	1	2	2	2	0	2	0	0	0	2	0	0	0	1	0	1	0	0	1
158	0	0	0	0	0	0	2	2	0	0	0	0	0	0	0	0	2	2	0	2	0	0	1	0	0	0	1	0	2	1	1	2	2	0	1	2	1	0	1	1	0	0	1	1	0	1	0	0	2
159	1	0	0	0	1	1	0	0	2	2	0	0	1	1	1	0	2	1	0	2	0	0	1	1	1	1	1	0	2	1	0	1	1	1	0	2	1	0	0	0	0	0	0	2	1	2	0	0	1
160	1	0	0	0	0	0	0	0	2	2	0	0	1	1	1	0	0	0	1	0	0	0	1	0	0	0	2	0	2	2	0	0	1	1	0	2	0	0	0	1	0	1	0	1	2	0	0	1	1
161	0	0	0	0	0	0	1	1	1	2	0	0	0	0	0	1	2	1	0	2	1	0	1	0	0	0	1	1	2	1	0	0	0	1	0	2	1	0	2	0	1	0	0	1	0	1	0	0	1
162	1	0	0	0	0	0	1	1	1	1	0	2	2	0	0	1	0	0	0	1	0	0	0	0	0	0	2	0	2	0	1	0	0	1	1	1	0	0	1	2	1	0	0	2	0	0	0	0	1
163	0	0	0	1	0	0	1	2	0	0	0	1	2	2	2	0	1	1	0	1	1	0	0	0	1	1	0	0	1	1	2	1	2	1	1	2	0	0	0	2	0	1	0	2	1	0	1	0	0
164	0	0	0	1	0	0	2	2	0	0	0	1	2	2	2	0	2	1	1	1	1	1	0	0	0	0	1	2	2	1	2	0	0	2	0	2	1	1	0	0	0	0	1	1	1	1	0	1	1
165	1	0	0	0	1	1	0	1	1	1	1	0	0	0	0	0	1	0	1	1	1	0	1	1	2	2	2	1	2	2	1	0	0	1	0	2	2	0	1	1	0	0	0	0	0	1	0	0	0
166	1	0	0	0	0	0	1	1	1	1	0	0	1	1	1	0	0	0	0	1	0	0	0	0	1	1	2	0	2	2	0	1	1	2	0	2	2	0	1	0	0	0	0	0	0	1	0	0	0
167	1	0	1	1	0	0	1	1	1	1	1	0	0	0	0	0	0	0	1	1	1	0	0	0	0	0	1	0	2	1	2	0	0	2	0	2	2	0	2	0	1	0	0	1	0	1	0	0	1
168	1	0	0	0	0	0	1	1	1	2	0	0	1	1	1	0	2	1	0	2	0	0	0	0	0	0	2	0	2	2	1	2	1	1	1	1	1	0	0	2	0	0	0	2	0	1	0	0	1
169	1	0	0	1	1	1	0	1	1	1	0	0	0	0	0	0	2	1	0	2	0	0	0	0	0	0	1	0	2	1	1	1	0	2	2	1	2	0	2	0	1	0	0	1	1	0	0	0	1
170	0	1	1	1	0	0	1	2	0	0	0	1	1	1	1	0	0	0	2	0	0	0	1	0	1	1	2	0	2	1	0	1	1	1	0	2	2	0	1	1	0	1	0	1	0	1	0	0	0
171	1	1	0	0	1	1	1	1	1	2	1	0	1	1	1	0	0	0	0	2	0	0	0	0	0	0	2	0	2	2	0	1	0	2	0	2	1	0	1	1	0	0	0	1	1	1	0	1	1
172	1	0	0	0	1	1	0	0	1	1	0	1	1	1	1	0	1	0	0	2	0	0	0	0	0	0	2	1	1	1	1	1	1	2	0	2	2	0	1	1	0	0	0	2	0	0	0	0	1
173	1	0	0	0	0	0	1	2	0	0	1	0	1	0	1	0	0	0	0	2	0	0	0	0	0	0	0	0	1	1	1	1	1	1	0	2	0	0	1	1	0	1	0	1	0	1	0	0	1
174	0	0	0	0	0	0	2	2	0	0	1	1	2	1	1	0	0	0	0	2	0	0	0	0	0	0	0	1	1	0	2	1	1	1	1	0	2	0	1	0	0	0	0	1	0	0	0	0	1
175	1	0	0	0	0	0	2	2	0	0	1	0	1	1	1	0	2	0	0	2	0	0	0	0	1	1	2	0	2	2	0	2	1	1	0	2	0	0	1	1	1	2	0	2	1	0	0	0	0
176	0	1	0	0	0	0	1	2	0	1	0	0	1	1	1	0	1	0	1	1	0	0	0	0	0	0	1	1	2	1	0	2	1	1	1	1	2	0	1	0	0	0	1	2	1	0	0	0	1
177	1	0	0	0	0	0	0	0	2	2	0	0	1	1	1	0	0	0	1	1	1	0	0	0	0	0	2	0	2	2	1	0	0	2	0	1	1	0	1	1	0	0	0	2	0	0	0	0	0
178	1	0	0	0	0	0	1	2	0	0	0	0	1	1	1	0	1	1	0	0	0	0	1	0	0	0	1	0	2	1	1	0	0	2	0	2	2	0	1	0	0	0	0	0	2	1	1	0	0
179	1	0	0	0	0	0	0	0	2	2	0	0	0	0	0	0	1	1	0	1	0	0	1	1	1	1	2	0	1	1	2	1	1	2	0	2	1	0	0	1	0	0	0	2	0	0	0	2	2
180	0	0	1	0	0	1	1	1	1	2	0	0	0	0	0	0	1	1	0	1	0	0	0	0	0	0	1	1	2	1	1	1	0	1	1	1	0	0	0	2	0	0	1	2	1	0	0	0	0
181	0	0	0	0	1	1	2	2	0	0	2	0	1	0	1	0	1	2	0	2	0	0	0	0	0	0	1	2	1	0	2	2	1	0	1	1	1	0	2	0	0	0	0	2	0	1	0	0	1
182	1	0	0	0	0	0	1	1	1	1	0	0	1	0	0	0	2	2	1	1	1	0	1	0	1	1	1	1	2	1	1	0	0	2	0	2	1	0	0	1	0	1	0	1	1	1	0	0	1
183	0	0	0	0	0	0	1	1	1	2	0	0	0	0	0	0	2	2	0	1	0	0	0	0	0	1	1	0	1	1	0	2	1	1	1	2	1	0	1	1	0	0	0	2	1	0	0	1	0
184	1	0	0	0	0	0	2	2	0	0	0	0	1	1	1	0	2	1	0	2	0	1	1	1	0	1	2	1	2	1	2	1	0	2	0	2	1	0	1	1	0	2	0	2	1	0	0	0	2
185	0	0	0	1	0	0	1	1	0	0	0	0	1	1	1	0	2	1	0	2	1	0	0	0	0	0	1	1	0	0	2	2	2	0	1	1	0	0	0	2	0	0	0	2	0	0	0	0	1
186	0	0	0	0	0	0	2	2	0	0	0	1	2	1	2	0	1	1	1	1	0	0	1	0	0	0	2	1	2	2	1	1	1	1	0	2	2	1	1	0	0	0	1	2	1	1	0	0	2
187	0	0	0	0	1	1	2	2	0	0	1	0	0	0	0	0	2	2	0	2	0	0	0	0	0	0	2	0	2	1	2	2	2	0	2	0	2	0	0	0	0	0	1	1	1	1	0	0	0
188	1	1	0	0	1	1	2	2	1	1	1	0	0	0	0	0	0	0	0	2	0	0	1	0	0	0	1	1	2	1	1	1	2	1	0	2	2	0	2	0	0	0	0	1	0	0	0	0	1
189	1	0	0	0	0	0	1	1	0	0	0	1	2	1	1	0	2	1	1	1	1	0	0	0	1	1	2	0	1	0	1	1	1	1	1	1	2	1	0	0	0	0	0	1	0	0	0	1	1
190	0	0	0	0	0	0	2	2	0	0	0	1	1	0	0	1	1	1	2	0	1	0	0	0	0	0	1	0	2	1	1	1	0	2	0	2	2	0	2	0	0	0	0	2	1	0	0	1	1
191	1	0	0	0	0	0	1	2	0	0	0	0	1	1	1	0	2	0	1	1	1	0	0	0	0	0	1	0	2	1	0	1	1	1	1	1	1	0	0	2	0	0	0	2	0	0	0	0	1
192	1	0	0	1	1	1	1	2	0	0	0	1	1	0	0	1	2	0	0	2	0	0	1	0	0	0	1	1	2	1	0	2	1	1	1	1	1	0	1	1	0	0	0	2	1	0	0	1	1
193	0	0	0	1	0	0	2	2	0	0	0	0	0	0	0	0	2	0	1	1	0	0	0	0	0	0	0	0	2	1	0	2	1	2	0	2	0	0	0	1	0	0	0	2	0	0	0	0	0
194	0	0	0	1	0	0	0	1	1	1	0	1	2	1	1	0	1	1	0	1	0	0	0	0	0	0	1	0	1	1	1	1	1	0	2	0	0	0	0	2	0	0	0	2	0	0	0	0	0
195	0	0	0	0	1	1	1	1	1	1	0	0	0	0	0	0	1	0	1	1	1	0	0	0	1	1	2	0	2	2	0	1	1	1	0	2	1	0	2	0	0	0	0	1	0	0	0	0	2
196	0	0	0	0	1	1	1	1	1	1	0	1	1	0	0	0	0	0	1	0	0	0	0	0	0	0	2	0	2	2	0	1	1	1	1	1	2	0	1	2	1	0	0	0	0	1	0	0	0
197	1	0	0	0	0	0	2	2	0	1	0	0	0	0	0	0	2	1	1	1	0	0	0	0	0	0	2	0	2	2	1	1	2	1	2	1	1	0	1	2	1	0	1	1	0	1	0	0	1
198	1	0	0	0	0	1	1	1	1	2	0	2	2	0	0	1	0	0	0	2	1	0	0	0	0	0	2	0	2	2	1	2	2	0	2	0	1	1	0	1	0	0	1	2	1	1	0	0	0
199	0	1	0	0	0	0	0	1	1	1	0	0	1	1	1	0	1	1	1	1	0	0	0	0	0	0	1	1	2	1	0	1	1	0	1	1	2	1	0	0	0	1	0	2	0	0	0	0	1
200	0	0	0	1	0	0	1	1	1	1	0	0	0	0	0	0	0	0	0	1	0	0	0	0	0	0	1	2	2	1	2	1	1	1	0	2	1	0	2	0	0	1	0	2	1	0	0	0	2
201	0	0	0	0	0	0	1	2	0	0	1	0	0	0	0	0	1	0	1	1	0	0	1	1	1	1	2	0	2	1	0	1	1	1	1	1	1	0	1	1	0	0	0	1	0	0	0	0	1
202	1	0	1	1	0	0	2	2	0	0	1	0	1	0	0	0	2	1	1	1	0	0	0	0	0	0	1	1	2	1	1	1	1	0	1	1	2	1	0	1	0	0	0	1	0	0	0	0	1
203	0	0	1	0	0	1	1	1	1	1	2	0	0	0	0	0	2	2	1	1	1	0	0	0	0	0	2	0	1	1	2	1	1	2	0	2	2	0	2	1	1	0	1	2	1	0	0	0	1
204	1	0	0	1	0	0	1	1	1	1	0	1	1	1	1	0	1	0	1	1	0	0	0	0	0	0	0	1	1	1	1	2	1	1	1	1	2	0	0	1	0	1	0	2	0	0	0	0	1
205	0	0	0	0	0	0	1	1	1	1	0	0	1	1	1	0	1	0	1	1	0	0	0	0	0	0	2	0	2	2	0	1	1	2	0	2	2	0	1	1	0	2	0	2	0	1	1	0	1
206	1	0	0	1	0	0	0	1	1	1	0	0	1	1	1	0	1	1	0	1	0	0	0	0	0	0	2	0	2	2	0	1	1	1	1	1	2	0	1	1	1	0	1	1	1	1	0	1	1
207	1	0	0	1	0	0	1	1	1	2	1	1	2	1	1	1	1	0	0	2	0	0	0	0	1	1	2	0	2	1	0	1	1	0	1	1	2	1	0	0	0	2	0	2	1	0	0	0	1
208	0	0	0	1	0	0	1	2	0	0	1	0	0	0	0	0	2	0	1	1	1	0	1	0	0	0	1	0	2	2	0	1	2	2	0	2	2	0	2	0	0	0	1	2	0	0	0	0	0
209	1	0	0	0	0	0	1	2	0	1	0	1	2	1	1	1	0	0	1	1	0	0	0	0	0	0	1	0	2	1	0	1	1	0	2	0	1	1	0	0	0	0	1	1	1	1	0	0	0
210	1	0	1	1	0	0	0	0	1	1	0	1	1	0	0	1	1	1	1	1	0	1	0	0	0	0	2	0	2	2	0	1	1	1	1	1	1	0	1	1	0	2	0	2	1	0	0	0	2
211	1	0	0	1	0	0	2	2	0	0	1	1	2	2	2	0	1	1	0	2	0	0	0	0	0	0	2	0	2	2	0	0	0	2	0	2	2	0	1	1	0	0	0	2	1	2	0	0	1
212	1	0	0	0	1	1	1	2	0	0	0	1	1	1	1	0	2	1	2	0	1	0	1	0	0	0	0	0	1	1	2	1	1	2	1	1	1	0	1	2	1	0	0	1	0	1	0	0	0
213	0	0	0	0	0	0	1	1	1	1	0	0	0	0	0	0	1	1	1	0	1	0	1	0	1	1	1	1	0	0	2	1	1	1	0	2	1	0	0	1	0	0	0	2	0	1	0	0	0
214	0	0	0	1	0	0	1	1	1	1	1	0	1	1	1	0	0	0	1	1	1	0	1	1	1	1	2	0	2	2	0	0	0	2	0	2	2	0	1	0	0	0	1	2	1	0	0	0	1
215	0	0	0	0	1	1	2	2	0	0	1	1	2	1	1	0	0	0	1	0	1	0	1	0	0	0	2	0	2	2	0	1	1	1	1	0	2	0	2	0	0	0	0	2	1	1	0	0	2
216	0	0	1	2	0	0	2	2	0	1	0	2	2	0	0	1	0	0	0	2	0	0	0	0	0	0	0	1	1	1	1	1	1	1	0	2	1	0	0	2	0	0	1	2	2	0	0	0	1
217	0	0	0	0	0	0	2	2	0	0	0	1	1	0	0	1	1	1	0	2	0	0	0	0	0	0	2	0	2	2	0	1	2	0	0	2	0	0	0	2	0	0	0	2	0	2	0	0	1
218	1	0	0	0	0	0	2	2	0	0	2	1	1	1	1	0	0	0	2	0	1	0	0	0	1	1	2	1	2	2	0	2	1	0	1	1	2	1	0	1	0	0	0	2	0	1	0	0	0
219	0	0	0	0	0	0	2	2	2	2	0	1	1	0	0	1	1	1	1	1	0	0	1	1	1	1	1	0	2	1	2	1	1	1	1	1	1	0	1	1	0	1	0	1	1	0	0	0	0
220	1	0	0	1	0	0	0	0	2	2	0	0	0	0	0	0	1	1	1	1	0	0	1	0	1	1	1	1	1	1	1	2	1	1	1	2	1	0	1	1	0	0	1	1	1	1	0	1	2
221	0	0	0	0	0	0	1	1	1	1	0	0	0	0	0	1	1	1	1	1	0	0	1	1	1	1	0	0	1	0	1	1	1	2	0	2	2	0	0	0	0	1	0	1	0	1	0	0	1
222	1	0	0	0	1	1	1	1	1	2	0	0	1	1	1	0	1	0	0	2	0	0	0	0	0	0	2	1	1	0	2	1	1	0	0	2	2	0	1	2	1	1	0	1	1	1	0	0	0
223	0	0	0	0	0	0	1	2	0	1	0	0	0	0	0	0	1	1	0	2	0	0	0	0	0	0	1	1	1	1	1	1	1	1	1	2	2	0	1	2	2	1	0	1	1	1	0	0	2
224	1	0	0	1	0	0	2	2	0	0	1	1	2	0	0	1	0	0	0	2	0	0	0	0	0	0	0	0	1	0	1	1	1	1	1	1	2	0	2	0	0	0	1	2	2	2	0	0	1
225	1	1	0	0	1	1	2	2	1	1	0	0	0	0	0	0	2	1	1	1	1	0	0	0	0	0	2	1	2	2	0	2	1	1	1	1	0	0	0	2	0	0	0	2	0	0	0	0	1
226	0	0	0	0	0	0	1	1	0	0	2	1	1	0	1	0	2	1	0	2	1	0	1	0	0	0	2	0	2	2	0	1	1	2	0	2	0	0	0	2	0	0	0	0	0	1	0	0	2
227	0	0	1	0	0	0	1	1	2	2	0	0	1	1	1	0	1	1	1	1	0	0	0	0	0	0	1	1	2	1	0	1	1	1	0	2	1	0	2	0	0	0	1	1	0	1	0	1	0
228	1	0	0	0	1	1	1	1	0	0	0	1	1	0	0	1	1	1	0	2	0	0	0	0	0	0	2	0	2	2	0	1	1	0	1	1	2	0	0	0	0	0	0	1	0	0	0	0	2
229	1	0	0	0	0	0	2	2	0	0	2	0	1	1	1	0	0	0	0	1	0	0	1	1	0	0	1	0	1	1	0	1	1	0	2	2	1	0	1	1	0	0	1	2	1	0	0	2	2
230	1	0	0	1	0	0	2	2	0	0	1	0	0	0	0	0	1	1	1	1	0	0	0	0	0	0	0	1	1	1	1	1	1	2	0	2	1	0	0	2	0	0	2	2	2	1	0	0	1
231	0	0	0	0	0	0	2	2	0	0	1	0	0	0	0	0	1	1	0	1	0	0	2	0	0	0	1	0	2	2	0	0	1	1	1	2	1	0	0	1	0	0	0	0	1	0	0	0	2
232	0	0	0	0	1	1	1	1	0	0	1	0	1	0	0	0	0	0	0	2	1	0	0	0	0	0	0	2	1	0	2	1	1	1	0	2	1	0	1	2	1	0	0	1	0	1	0	0	1
233	1	0	0	1	0	0	0	0	1	1	0	0	1	1	1	0	1	1	0	2	0	0	0	0	0	0	2	1	2	1	2	2	2	0	1	1	2	0	1	0	0	0	0	2	0	0	0	0	2
234	0	0	1	1	0	0	2	2	0	1	1	0	1	0	0	0	0	1	0	2	0	0	1	0	0	0	1	0	2	1	0	2	2	0	1	2	1	0	1	2	1	0	0	1	0	0	0	0	1
235	0	0	0	0	0	0	1	1	1	1	0	1	1	0	0	1	2	2	1	1	0	0	0	0	0	0	1	1	2	0	1	0	0	2	0	2	1	0	0	1	0	0	1	2	1	1	0	0	2
236	0	0	0	0	0	0	2	2	0	2	0	0	1	1	1	0	1	0	1	1	0	0	0	0	0	0	2	0	2	1	1	1	0	2	1	2	2	0	0	0	0	1	0	2	2	1	0	1	0
237	0	0	0	0	0	0	2	2	0	1	1	1	1	0	0	1	1	1	2	0	1	0	0	0	0	0	1	0	1	1	0	2	2	0	1	1	1	1	0	1	0	0	0	2	0	0	0	0	1
238	1	0	0	0	1	1	2	2	0	0	1	0	0	0	0	0	2	2	1	1	1	1	0	0	0	0	2	0	2	2	0	1	1	0	1	1	2	0	1	1	1	0	0	2	1	2	0	0	0
239	0	0	0	0	0	0	0	1	0	0	0	0	0	0	0	0	1	1	2	0	1	0	1	1	1	1	1	0	2	0	1	2	1	2	0	2	0	0	0	2	0	0	0	0	0	1	0	0	1
240	1	0	0	0	1	1	2	2	0	1	0	0	0	0	0	0	2	1	1	1	0	2	0	0	0	0	1	0	2	1	0	2	2	0	2	0	1	1	0	0	0	0	1	1	1	2	0	1	0
241	1	0	0	0	0	0	2	2	0	0	2	0	0	0	0	0	1	1	2	0	2	0	0	0	0	0	2	0	2	2	0	1	1	1	1	1	1	0	0	1	0	0	1	2	2	2	0	0	0
242	0	1	1	0	0	0	1	1	1	2	0	0	0	0	0	0	2	1	1	1	1	0	0	0	0	0	1	2	1	0	2	1	1	2	0	2	2	1	0	1	0	0	0	2	0	2	0	0	0
243	1	0	0	0	0	0	1	2	0	0	1	0	1	1	1	0	2	0	0	2	0	0	1	1	1	1	0	0	2	1	0	0	1	0	1	2	1	0	1	1	0	0	0	1	1	1	0	1	1
244	1	0	0	0	0	0	1	1	1	1	0	1	1	2	2	0	1	0	1	0	1	0	0	0	0	0	1	0	2	1	0	1	0	1	1	1	0	0	0	2	0	0	0	2	0	1	0	0	2
245	1	1	0	0	0	0	2	2	0	0	1	0	1	1	1	0	1	0	1	1	0	0	0	0	1	1	2	1	2	2	0	1	2	1	0	2	0	0	0	1	0	1	0	1	1	1	0	0	1
246	0	0	0	0	0	0	2	2	0	1	0	0	1	0	0	0	2	2	0	2	0	0	1	0	0	0	1	1	1	1	2	1	1	0	1	1	2	0	1	2	1	0	0	2	0	0	0	0	1
247	0	0	0	1	0	0	0	1	1	1	1	1	2	2	2	0	1	1	0	2	0	0	0	0	0	0	1	0	1	1	1	1	1	2	0	2	0	0	1	2	1	0	1	2	1	0	0	1	0
248	1	0	0	0	0	0	2	2	0	1	1	0	0	0	0	0	1	1	1	0	0	0	0	0	1	1	1	1	1	1	2	0	0	1	1	1	0	0	0	1	0	0	0	2	1	2	0	1	0
249	0	0	0	0	1	1	2	2	0	0	1	0	1	1	2	0	2	1	0	2	1	0	0	0	0	0	2	1	2	1	2	1	2	1	1	2	0	0	0	2	0	1	0	1	0	2	0	0	0
250	0	0	1	0	0	1	2	2	0	0	0	1	1	0	0	1	1	1	0	2	0	0	0	0	0	0	2	0	2	2	0	1	1	1	1	1	2	0	0	2	1	1	0	2	0	0	0	0	1
251	0	0	0	0	0	0	2	2	0	1	1	1	2	1	1	1	1	1	1	1	1	0	0	0	0	0	2	0	2	2	0	2	2	1	0	2	1	0	0	1	0	0	1	2	0	1	0	0	1
252	0	0	0	1	0	0	2	2	0	0	1	0	1	1	1	0	0	0	0	2	0	0	0	0	0	0	2	0	2	2	0	1	1	1	0	2	0	0	0	2	0	0	0	1	0	1	0	0	0
253	0	0	0	0	0	0	1	2	0	0	0	0	1	1	1	0	0	0	2	0	0	0	0	0	0	0	2	1	2	1	2	0	0	0	1	1	1	0	1	1	0	0	0	1	0	0	0	0	1
254	1	0	0	0	0	0	2	2	0	1	0	0	0	0	0	0	1	1	2	0	1	0	1	1	1	1	1	2	2	1	1	0	1	1	1	2	2	0	1	1	0	0	0	2	1	0	0	0	1
255	0	1	0	0	0	0	2	2	0	1	0	2	2	2	2	0	1	1	1	1	0	0	0	0	0	0	2	0	2	2	0	1	1	1	1	1	1	0	0	1	0	0	0	2	0	1	0	0	1
256	1	0	0	0	1	1	1	1	1	2	0	0	2	1	1	0	1	0	1	1	1	0	0	0	1	1	0	1	1	0	1	2	2	0	2	0	1	0	0	2	0	0	0	2	0	0	0	0	1
257	1	0	1	1	0	0	0	1	2	2	0	1	2	1	1	0	0	0	1	1	1	0	0	0	0	0	2	0	2	2	1	1	2	1	2	1	2	0	2	1	1	0	0	2	0	1	0	0	0
258	1	0	0	0	1	1	2	2	0	1	0	2	2	1	2	0	2	2	1	1	1	0	0	0	1	1	1	0	2	1	0	1	1	1	1	1	1	0	0	1	0	0	0	1	0	1	0	0	0
259	1	1	0	0	1	1	1	1	1	2	0	1	1	0	0	1	2	1	0	2	1	0	1	0	0	0	1	0	2	1	0	2	1	0	1	1	1	0	1	1	0	0	1	2	1	0	0	0	1
260	1	0	0	1	1	1	0	0	2	2	0	0	1	1	1	0	1	0	0	2	0	0	0	0	0	0	1	1	2	1	1	2	1	1	0	2	2	0	0	1	0	0	1	1	1	2	0	0	1
261	1	0	0	1	0	0	2	2	0	0	1	0	1	1	1	0	1	0	1	1	0	0	0	0	0	0	1	2	2	1	1	1	1	2	0	2	2	1	1	1	1	1	0	2	2	0	0	1	0
262	0	0	0	0	0	0	2	2	1	1	0	0	2	2	2	0	0	0	1	1	1	0	0	0	1	1	2	1	1	0	2	0	0	1	2	2	1	0	0	2	0	0	1	2	0	1	0	0	1
263	1	0	0	0	0	0	1	1	1	1	1	1	1	1	1	0	1	1	1	0	1	0	1	0	1	1	1	0	1	1	1	1	1	2	0	2	0	0	0	2	0	0	0	1	0	1	0	0	0
264	1	0	0	0	0	0	2	2	0	0	0	1	2	1	1	1	0	0	0	1	0	0	0	0	0	0	2	0	2	1	2	1	1	2	0	2	1	0	1	1	0	0	0	1	0	0	0	0	1
265	1	0	1	0	0	0	2	2	0	1	1	0	1	1	1	0	1	1	2	0	1	1	0	0	0	0	0	0	2	0	0	0	0	2	0	2	1	0	0	2	0	0	1	1	1	2	0	0	1
266	1	0	0	0	1	1	1	1	1	1	0	0	0	0	0	0	1	0	1	1	1	0	0	0	1	1	1	1	2	1	2	2	2	0	2	0	1	0	0	2	0	0	0	2	0	1	0	0	1
267	1	0	0	1	0	0	1	1	2	2	0	0	0	0	0	0	2	2	0	2	0	0	0	0	1	1	2	0	2	2	1	1	1	1	1	1	1	1	0	0	0	0	0	1	0	1	0	1	0
268	1	1	0	0	0	0	2	2	0	1	0	0	1	0	0	0	0	0	0	1	0	0	0	0	1	1	1	0	2	2	0	1	1	0	2	0	2	0	1	1	0	0	1	2	1	2	0	0	1
269	0	0	0	0	1	1	1	1	1	1	0	1	1	0	1	0	0	0	1	1	1	0	0	0	0	0	2	0	2	1	1	1	1	1	0	2	2	0	0	1	0	0	1	2	1	1	0	0	1
270	0	0	0	0	0	0	1	1	2	2	0	1	1	0	0	0	1	1	1	1	1	0	0	0	0	0	1	0	2	1	1	1	1	1	0	2	1	0	0	2	0	0	1	1	1	1	0	0	0
271	1	0	0	0	0	0	1	1	1	1	0	0	0	0	0	0	1	1	2	0	1	0	1	1	1	1	1	1	2	0	1	2	1	2	0	2	1	0	1	2	1	1	0	2	1	0	0	1	0
272	1	0	0	0	0	0	2	2	0	0	0	0	1	1	1	0	0	0	1	1	1	0	1	0	0	0	2	1	2	2	0	1	0	2	0	2	2	0	0	2	1	0	1	2	0	0	0	0	2
273	0	0	0	1	0	0	1	1	1	1	0	2	2	1	1	0	1	1	2	0	2	0	0	0	0	0	1	0	2	2	0	0	0	1	2	2	2	0	1	1	0	0	0	1	1	1	0	0	0
274	0	0	0	0	0	0	1	2	0	0	0	0	0	0	0	0	1	1	0	1	1	0	0	0	0	0	2	0	2	2	0	2	1	0	1	1	2	0	1	2	1	0	1	2	1	0	0	0	2
275	1	0	0	0	0	0	1	1	0	0	1	0	0	0	0	0	1	1	1	1	1	0	0	0	0	0	1	1	2	1	0	0	0	2	0	2	1	0	0	0	0	0	0	2	0	0	0	0	1
276	1	0	0	0	0	0	2	2	0	1	1	0	1	1	1	0	2	2	1	1	1	0	0	0	0	0	1	0	2	2	1	1	1	0	1	1	1	0	0	1	0	0	0	2	0	0	0	0	1
277	1	0	0	1	0	0	1	2	1	1	0	0	1	1	1	0	1	1	0	2	0	1	0	0	0	0	1	1	1	1	1	2	2	1	0	2	2	1	1	0	0	0	0	1	1	0	0	0	1
278	0	0	0	1	0	0	1	1	1	2	0	0	0	0	0	0	1	0	0	1	0	0	0	0	0	0	1	1	1	1	2	0	1	2	1	2	2	0	2	1	1	0	0	2	0	1	0	0	0
279	0	0	0	1	0	0	1	1	1	1	0	2	2	1	1	0	2	0	0	2	0	0	0	0	0	0	2	0	2	2	1	0	1	1	0	2	1	0	2	0	0	0	0	2	0	1	0	1	0
280	0	0	0	0	1	1	1	1	2	2	0	0	0	0	0	0	1	0	1	1	1	0	0	0	1	1	2	0	2	1	1	1	1	1	1	1	1	0	0	0	0	0	0	2	0	2	0	0	0
281	1	0	0	0	1	1	2	2	1	1	0	1	1	0	1	0	2	2	1	1	0	0	0	0	0	0	0	1	1	0	1	0	0	2	0	2	1	0	1	1	0	0	1	2	1	0	0	0	0
282	1	0	1	1	0	1	2	2	0	0	0	0	0	0	0	0	1	1	0	2	0	0	1	0	0	0	1	1	2	1	1	2	1	2	0	2	1	0	0	2	0	0	0	1	0	1	0	1	0
283	0	1	0	0	1	1	0	1	1	1	0	0	1	1	1	0	1	0	0	2	0	0	0	0	0	0	1	0	1	1	0	1	2	1	0	2	1	1	0	0	0	0	1	2	0	1	0	0	1
284	0	0	0	0	0	1	2	2	0	0	1	0	0	0	0	0	2	2	2	0	0	0	0	0	0	0	1	1	1	1	1	1	1	0	2	2	0	0	0	2	0	0	1	2	1	1	0	0	2
285	0	0	0	0	0	0	1	1	1	1	1	0	0	0	0	0	0	0	1	1	1	0	1	0	0	0	2	0	2	2	0	1	1	2	1	1	1	0	1	1	0	1	1	2	1	0	0	0	1
286	1	0	0	1	0	0	0	1	1	1	1	0	0	0	0	0	1	1	0	2	0	0	1	0	0	0	1	0	1	1	1	0	0	1	2	2	1	2	0	1	1	0	1	1	1	2	0	0	0
287	0	0	0	0	0	0	0	1	2	2	0	1	2	2	2	0	1	1	0	2	0	0	0	0	0	0	1	0	2	2	1	2	2	0	1	1	2	0	2	1	1	0	1	1	1	1	0	0	2
288	1	0	0	0	0	0	2	2	0	1	1	1	1	0	0	0	1	1	1	1	0	0	0	0	0	0	1	1	2	1	1	1	1	1	1	1	2	0	2	1	1	0	1	1	1	1	0	0	0
289	0	0	0	1	1	1	1	1	1	1	1	0	0	0	0	0	1	1	1	1	1	0	0	0	0	0	1	0	2	1	0	1	2	1	1	2	0	0	0	2	0	0	0	1	0	1	0	0	2
290	1	0	0	2	0	0	1	1	1	1	1	1	1	0	0	0	0	0	1	0	1	0	0	0	0	0	2	0	2	2	1	1	0	2	0	2	1	0	0	1	0	0	1	2	2	1	0	0	2
291	1	0	1	0	0	1	1	1	1	1	0	0	0	0	0	0	1	1	1	0	1	1	0	0	0	0	2	0	2	2	1	2	2	0	2	1	0	0	0	1	0	1	0	2	1	0	0	0	2
292	0	0	0	0	0	0	0	0	2	2	0	1	1	0	0	1	2	2	1	1	1	0	0	0	0	0	1	2	2	1	2	2	1	0	0	2	1	1	0	0	0	0	0	1	0	1	0	0	1
293	1	0	1	1	0	0	1	1	1	1	0	0	1	1	1	0	1	0	1	1	1	0	1	0	0	0	1	1	1	1	1	1	0	1	1	1	1	0	1	1	0	0	1	2	1	0	0	0	1
294	0	0	0	0	0	0	1	1	1	1	1	1	2	1	1	0	1	0	0	1	0	0	0	0	0	0	2	0	2	2	0	0	0	2	0	2	2	0	0	0	0	0	0	2	0	0	0	0	0
295	1	0	0	0	0	0	0	0	1	1	0	0	1	1	1	0	2	1	0	2	0	0	0	0	0	0	2	0	2	2	1	1	1	1	1	0	0	0	0	1	0	0	1	2	2	2	0	0	0
296	1	0	0	0	0	0	0	0	1	1	0	0	1	0	0	0	1	0	1	1	1	0	1	0	0	0	2	1	2	0	1	1	1	1	1	1	1	0	1	1	0	2	0	2	0	0	0	0	1
297	1	0	0	0	0	0	2	2	0	0	2	1	1	0	0	0	1	1	0	1	0	0	0	0	0	0	1	2	1	1	1	2	2	0	1	1	1	1	0	1	0	1	0	2	1	0	0	0	1
298	0	0	0	1	0	0	1	1	0	0	1	0	1	1	1	0	1	1	1	1	1	0	0	0	0	0	2	0	2	2	0	1	0	1	1	1	1	0	1	1	0	0	0	2	0	0	0	0	1
299	0	0	0	0	0	0	2	2	0	1	1	0	1	1	1	0	2	1	1	1	0	0	0	0	0	0	2	0	2	2	1	0	0	2	0	2	2	1	1	0	0	0	1	1	1	0	0	0	0
300	0	0	1	1	0	0	2	2	0	0	1	0	0	0	0	0	2	2	1	1	1	0	0	0	0	0	1	0	2	1	1	1	1	2	0	2	2	0	1	1	1	0	0	0	0	0	0	0	1
301	1	0	0	1	0	0	0	0	2	2	0	0	0	0	0	0	1	0	0	2	0	0	0	0	0	0	1	2	1	0	2	0	0	2	0	2	2	1	1	0	0	0	1	2	1	0	0	1	1
302	0	0	0	1	0	0	0	0	2	2	0	0	0	0	0	0	2	2	1	1	1	0	0	0	0	0	2	1	2	2	1	2	2	2	0	2	1	0	0	0	0	0	1	1	1	2	0	0	0
303	0	0	0	0	0	0	2	2	1	1	0	0	1	1	1	0	2	1	0	2	1	0	1	0	1	1	1	0	2	2	0	1	1	0	1	2	0	0	0	1	0	0	1	2	0	1	0	0	0
304	1	0	0	1	1	1	1	1	1	2	0	1	2	1	1	0	1	0	1	1	1	0	0	0	0	0	1	0	2	1	0	2	2	0	1	1	1	0	1	1	0	1	0	2	0	1	0	0	2
305	1	0	0	1	0	0	0	0	1	1	0	1	2	1	1	1	1	1	1	1	0	2	0	0	0	0	1	0	2	0	1	2	1	0	0	2	2	1	0	0	0	0	0	0	1	1	0	0	1
306	0	0	0	0	0	0	1	2	0	0	0	1	1	0	0	1	1	1	0	2	0	0	1	1	1	1	0	0	1	0	1	0	0	2	0	2	0	0	1	1	1	0	0	0	0	1	0	1	1
307	0	0	1	0	0	0	1	2	0	0	0	0	0	0	0	0	0	0	1	1	1	0	0	0	0	0	0	1	1	1	1	1	1	1	1	1	1	1	0	1	0	0	0	1	0	0	0	0	0
308	1	0	0	1	0	0	2	2	0	0	1	0	0	0	0	0	1	1	2	0	1	0	1	0	0	0	1	1	2	1	0	1	1	2	0	2	2	0	2	1	1	0	1	2	0	0	0	0	1
309	0	0	1	0	1	1	0	0	2	2	0	0	0	0	0	0	1	0	1	1	0	0	1	1	1	1	1	1	2	1	0	1	2	2	0	2	1	0	1	1	0	0	1	2	0	1	0	1	2
310	1	0	0	0	1	1	2	2	0	0	1	1	2	1	1	1	1	0	0	2	0	0	1	0	0	0	2	0	2	2	1	2	1	0	1	1	1	0	1	2	1	0	0	0	0	1	0	0	1
311	0	0	0	0	0	0	1	1	0	0	1	0	0	0	0	0	0	0	1	1	1	0	1	1	1	1	2	0	2	2	1	1	0	2	0	2	1	1	0	1	1	0	0	1	0	1	0	2	2
312	1	0	0	1	0	0	2	2	1	1	0	1	2	2	2	0	2	2	1	1	1	0	1	1	1	1	2	1	2	1	1	1	1	1	0	2	2	0	2	0	0	0	0	2	0	1	0	1	1
313	1	0	0	0	1	1	1	1	1	1	1	1	2	1	1	1	2	0	0	2	0	2	0	0	0	0	0	2	1	0	2	1	1	2	0	2	1	0	0	2	0	0	0	2	0	2	0	1	2
314	0	1	0	0	0	0	1	1	1	2	0	0	1	1	1	0	2	2	2	0	2	0	0	0	0	0	1	0	2	1	1	1	1	1	0	2	0	0	1	2	1	0	0	1	0	1	0	0	0
315	0	0	0	1	0	0	0	0	1	1	0	0	0	0	0	0	1	2	0	2	0	0	0	0	0	0	2	0	2	2	0	1	1	0	2	0	2	0	1	1	0	0	0	1	0	1	0	0	2
316	1	0	1	0	0	0	1	2	0	1	0	0	1	1	1	0	1	1	1	1	0	0	0	0	1	1	1	0	2	0	0	1	1	0	1	1	1	1	0	0	0	1	0	2	0	1	0	0	1
317	0	0	0	0	1	1	1	1	1	1	1	0	0	0	0	0	1	1	1	1	1	0	0	0	0	0	1	0	1	1	0	2	1	0	1	1	2	0	2	0	0	0	1	1	1	1	0	0	0
318	1	1	0	0	1	1	1	1	1	1	0	0	0	0	0	0	1	0	0	1	0	0	0	0	0	0	2	1	2	1	2	1	1	1	1	1	2	0	1	2	2	2	0	2	1	0	0	0	2
319	1	0	0	0	2	2	2	2	0	1	1	0	1	1	1	0	1	0	1	0	1	0	0	0	0	0	1	0	1	1	1	2	2	1	1	1	1	0	1	1	0	0	0	1	0	1	0	0	0
320	0	0	0	1	0	0	2	2	0	0	1	1	1	0	1	0	1	1	1	1	1	1	0	0	0	0	1	1	2	1	1	1	1	1	0	2	1	0	0	2	0	0	1	1	0	1	1	0	1
321	0	0	0	1	0	0	2	2	1	1	1	1	1	0	0	1	2	1	1	1	0	0	0	0	0	0	1	0	2	1	0	1	2	1	2	2	2	0	1	1	0	0	0	1	0	0	0	0	1
322	1	0	0	0	1	1	0	0	2	2	0	0	0	0	0	0	1	1	2	0	1	0	0	0	0	0	0	2	1	1	2	1	0	2	0	2	1	0	1	1	0	0	0	2	1	0	0	0	0
323	1	0	0	0	2	2	1	1	2	2	0	0	0	0	0	0	1	1	0	2	0	0	1	0	1	1	2	0	2	2	1	1	0	2	0	2	1	0	1	2	1	0	1	2	1	0	0	0	1
324	0	0	0	1	0	0	1	1	1	1	1	1	0	0	0	0	1	1	1	0	0	0	1	0	0	0	2	0	2	1	1	2	1	0	1	1	1	0	1	2	1	1	0	1	1	1	0	0	0
325	1	0	0	0	0	1	1	1	1	1	1	0	1	1	1	0	2	2	0	1	0	0	1	0	0	0	1	1	1	1	1	2	1	1	1	1	1	0	0	2	0	0	1	2	1	1	0	0	2
326	0	0	0	0	0	0	1	2	0	0	1	0	0	0	0	0	1	0	1	1	0	0	0	0	0	0	2	0	2	2	1	0	0	2	0	1	2	1	0	1	0	0	0	2	0	1	0	1	2
327	0	0	0	1	0	0	1	1	0	0	1	0	0	0	0	0	2	2	0	1	0	0	1	0	0	0	2	0	2	0	1	1	1	0	2	1	1	0	0	2	0	0	0	1	0	0	0	0	0
328	1	0	0	0	0	0	1	1	1	1	1	1	1	0	1	0	1	1	0	1	0	0	2	1	1	1	1	0	2	1	1	0	1	1	1	2	2	0	0	1	0	0	0	1	0	0	0	0	2
329	1	0	0	1	0	0	0	1	1	1	0	0	1	1	1	0	2	1	0	2	0	0	1	1	1	1	1	0	2	1	0	0	1	0	1	2	2	0	1	0	0	0	0	1	0	1	0	1	0
330	1	0	0	1	0	0	1	1	2	2	0	2	2	0	0	1	1	0	0	1	0	0	0	0	0	0	1	0	2	1	0	1	2	0	0	2	1	0	0	1	0	0	0	2	0	1	0	0	1
331	1	0	0	1	0	0	1	1	1	1	0	0	0	0	0	0	1	0	1	1	1	0	0	0	0	0	1	0	2	1	1	0	0	2	0	2	0	0	0	1	0	0	0	2	0	2	0	0	1
332	0	0	0	0	1	1	0	1	1	1	0	0	0	0	0	0	1	1	1	1	1	0	0	0	0	0	1	1	1	1	2	0	0	2	0	2	2	0	1	2	1	1	0	2	1	0	0	0	0
333	1	0	0	0	0	0	2	2	0	0	1	1	1	1	1	0	2	2	1	1	1	0	0	0	0	0	2	0	2	2	1	2	1	1	1	2	1	0	1	1	0	0	0	1	1	1	0	0	0
334	1	0	0	1	0	0	1	2	0	0	1	2	2	0	0	1	0	0	0	2	0	0	1	0	0	0	1	0	1	0	1	0	2	0	2	2	2	1	1	1	1	1	0	1	2	0	0	0	1
335	1	0	0	0	1	1	1	1	1	1	1	0	1	1	1	0	2	2	1	1	1	0	0	0	0	0	2	0	2	1	2	2	1	0	1	1	2	0	1	0	0	0	1	1	1	1	0	1	2
336	0	0	0	0	0	0	1	1	1	1	1	0	0	0	0	0	2	0	0	2	0	0	0	0	0	0	1	0	2	1	0	1	1	1	1	1	0	0	0	2	0	0	1	2	1	0	0	0	1
337	0	0	0	0	0	0	0	1	1	1	1	1	2	1	1	0	1	0	0	2	0	0	0	0	0	0	1	0	2	1	1	0	0	1	0	2	1	0	1	2	1	0	0	2	2	1	0	0	2
338	1	0	0	1	0	0	0	1	1	1	0	1	0	0	0	0	1	1	1	1	0	0	0	0	0	0	1	1	2	0	1	1	1	1	1	2	0	1	0	1	0	0	0	0	2	1	0	0	1
339	1	0	0	0	1	1	1	1	1	2	0	0	1	1	1	0	1	0	1	1	1	0	0	0	0	0	1	2	1	1	1	1	0	1	1	1	2	0	2	0	0	1	0	2	0	1	0	1	1
340	1	0	0	0	0	0	1	1	1	1	0	1	1	0	0	1	1	1	0	2	0	1	0	0	1	1	1	0	2	1	0	1	1	2	1	2	2	0	0	1	0	0	1	2	1	0	0	0	1
341	1	0	0	0	0	0	0	0	2	2	0	0	1	0	0	0	2	2	0	2	0	0	0	0	0	0	1	2	1	1	1	2	1	2	0	2	2	0	1	1	0	0	0	2	0	2	0	0	1
342	0	0	0	0	0	0	1	1	0	2	0	0	1	1	1	0	1	1	0	1	0	0	0	0	1	1	0	0	1	1	1	2	1	2	0	2	2	0	1	1	0	0	0	1	0	1	0	0	0
343	1	0	0	0	0	0	2	2	0	0	2	1	1	0	0	0	2	0	0	2	0	0	1	1	1	2	1	0	2	1	0	1	1	2	0	2	2	0	1	1	1	0	1	1	1	0	0	0	0
344	1	1	0	0	0	0	2	2	0	1	0	0	0	0	0	0	1	0	0	1	0	0	1	1	1	1	1	0	1	1	2	2	2	1	1	1	1	1	0	1	0	0	1	2	1	1	0	0	1
345	1	0	0	0	0	0	2	2	0	0	0	0	0	0	0	0	2	0	0	1	0	0	0	0	0	0	0	0	1	1	2	1	1	2	0	2	1	0	0	2	0	0	1	2	1	0	0	0	2
346	1	0	0	0	1	1	1	1	1	2	0	1	1	0	1	0	2	1	0	1	0	0	0	0	0	0	1	0	2	1	0	0	0	1	0	2	2	0	1	1	1	0	0	2	0	0	0	0	1
347	0	0	0	0	0	0	1	2	0	1	0	1	1	0	0	1	2	1	1	1	0	0	1	0	0	0	1	0	2	2	1	2	1	1	0	2	2	0	1	0	0	0	0	2	0	0	0	1	2
348	1	0	0	0	0	0	2	2	0	0	0	0	0	0	0	0	2	2	1	1	1	0	1	1	1	1	2	1	2	2	1	0	0	2	0	2	2	0	0	0	0	0	0	0	0	0	0	0	1
349	0	0	0	1	0	0	1	1	1	2	0	1	0	0	0	0	1	0	1	0	1	0	0	0	0	0	1	0	2	1	0	1	1	0	2	1	0	0	0	2	0	0	0	2	0	1	0	0	0
350	1	0	0	0	0	0	1	2	0	0	0	0	2	1	1	0	1	1	1	0	1	1	0	0	0	0	1	1	1	1	2	1	1	1	0	2	0	0	1	1	0	0	1	2	2	2	0	0	0
351	1	0	1	1	0	0	1	2	0	0	1	0	1	0	0	0	1	0	0	1	0	0	1	1	1	1	2	0	2	1	0	2	2	1	0	2	2	0	1	1	0	1	0	2	0	0	0	1	2
352	1	0	0	0	0	0	2	2	0	0	1	1	1	1	1	0	0	0	1	1	1	1	0	0	0	0	2	0	2	1	0	1	2	1	1	2	2	0	1	1	1	0	0	2	0	0	0	0	2
353	1	0	0	0	0	0	2	2	0	0	1	0	0	0	0	0	2	1	1	1	1	0	0	0	1	1	2	2	2	2	0	1	1	0	0	2	2	0	0	1	0	0	0	2	0	0	0	0	0
354	1	0	0	0	0	0	2	2	0	2	0	0	0	0	0	1	0	0	1	1	1	0	0	0	0	0	2	1	2	1	2	1	0	1	1	1	2	0	2	0	0	0	0	2	1	1	0	0	1
355	1	0	0	0	1	1	2	2	0	0	0	0	1	1	1	0	0	0	0	1	0	0	0	0	0	1	2	1	1	0	2	2	1	0	1	1	1	0	0	1	0	1	0	2	2	0	0	0	1
356	0	0	0	0	0	0	1	2	0	0	0	0	1	1	1	0	2	1	0	1	0	0	1	0	0	0	2	1	2	2	1	0	0	2	0	2	2	0	2	0	0	1	0	2	1	0	0	0	1
357	1	0	0	0	1	1	2	2	0	0	2	1	1	0	0	1	1	1	0	2	0	0	0	0	0	0	1	1	2	1	0	0	0	2	0	2	2	0	1	0	0	1	0	2	2	1	0	1	1
358	1	0	0	0	1	1	1	2	0	0	1	2	2	1	1	1	1	0	1	1	1	0	0	0	1	1	1	2	1	1	1	1	1	1	1	1	2	0	2	1	1	0	0	2	0	1	0	0	2
359	0	1	0	0	1	1	2	2	1	1	1	1	2	0	0	1	0	0	0	1	0	0	0	0	0	0	0	0	2	0	0	1	0	2	0	2	2	0	2	0	1	0	1	2	1	1	0	0	1
360	1	0	1	0	0	1	1	1	1	1	0	0	1	1	1	0	2	1	0	2	0	0	0	0	0	0	1	0	2	1	0	1	1	2	0	2	1	1	0	0	0	0	0	1	0	0	0	0	0
361	1	0	0	0	0	0	0	0	1	1	0	0	0	0	0	0	1	1	2	0	2	0	1	0	1	1	2	0	2	1	1	1	0	2	1	2	1	0	1	1	0	0	0	2	0	2	0	1	1
362	0	0	0	0	0	0	1	1	2	2	0	0	0	0	0	0	1	0	1	1	1	0	1	0	0	0	2	1	2	2	0	1	1	2	0	2	0	0	0	2	0	0	1	2	1	0	0	0	1
363	0	0	0	1	0	0	2	2	0	1	1	1	1	0	1	0	1	0	0	2	0	0	0	0	0	0	0	1	1	1	1	2	2	0	1	1	2	0	0	0	0	0	1	1	1	1	0	0	0
364	1	0	0	0	1	1	0	0	2	2	0	0	1	1	1	0	1	1	0	2	0	1	0	0	0	0	1	0	2	1	0	1	1	2	0	2	2	0	0	0	0	0	1	1	1	1	0	0	1
365	1	0	0	0	0	0	2	2	0	0	0	0	0	0	0	0	0	0	1	1	1	1	0	0	0	0	2	0	2	1	1	1	1	2	0	2	0	0	0	1	0	0	0	2	1	2	0	0	2
366	1	0	0	0	0	0	1	1	1	1	1	1	1	0	0	1	0	1	1	1	0	2	0	0	0	0	2	0	2	2	0	1	2	0	2	1	1	0	0	1	0	1	0	2	1	0	0	0	0
367	1	0	0	0	1	1	2	2	1	1	1	0	0	0	0	0	2	0	1	1	0	0	0	0	0	0	2	1	1	0	2	2	1	1	1	2	2	1	1	0	0	0	0	2	1	1	0	0	0
368	0	1	0	0	0	0	0	1	0	0	0	0	1	0	0	0	1	0	0	2	0	0	0	0	0	0	2	1	2	2	0	1	1	1	1	1	1	0	2	0	0	0	0	2	0	0	0	0	1
369	1	0	0	0	1	1	2	2	1	1	0	0	1	1	1	0	1	1	1	1	0	0	0	0	1	1	2	0	2	2	0	1	2	1	2	2	2	1	1	0	0	0	0	1	0	1	0	1	1
370	1	0	0	0	1	1	1	2	1	1	0	0	1	1	1	0	1	0	1	1	0	0	0	0	1	1	1	0	2	1	1	0	1	2	1	2	1	0	0	2	0	0	0	0	0	1	0	0	2
371	0	0	0	1	0	0	0	0	2	2	0	0	0	0	0	0	0	0	1	1	0	0	0	0	0	0	2	0	2	2	0	2	2	0	1	2	0	0	0	2	0	0	1	2	1	0	0	1	2
372	1	0	0	0	0	0	1	1	1	1	0	1	1	0	0	1	1	0	1	1	1	0	0	0	0	0	2	0	2	2	0	1	2	1	1	2	1	0	1	1	0	1	0	1	1	1	0	0	0
373	1	1	0	0	0	0	2	2	0	0	0	0	1	1	1	0	2	1	1	1	1	0	0	0	0	0	1	1	1	1	2	1	1	1	0	2	2	1	1	0	0	1	0	1	1	0	0	1	1
374	0	0	0	0	0	1	1	2	0	1	0	1	2	1	1	0	1	1	1	0	1	0	0	0	1	1	2	0	2	2	0	1	1	2	0	2	2	0	2	1	1	0	0	0	0	1	0	0	2
375	0	0	0	2	0	0	0	0	2	2	0	0	0	0	0	0	1	0	1	0	1	0	1	0	0	0	2	0	2	2	0	0	0	0	1	1	1	1	0	1	0	1	0	2	0	1	0	0	0
376	0	0	0	0	0	0	2	2	0	0	0	1	1	1	1	0	0	0	0	2	0	0	1	0	0	0	0	0	2	1	0	1	1	0	2	2	1	0	2	0	0	0	0	1	1	1	0	0	0
377	1	0	1	2	0	0	1	1	1	1	0	1	1	1	1	0	1	1	1	1	0	0	1	0	0	0	2	0	2	2	0	1	1	0	2	1	0	0	0	2	0	0	0	1	0	0	0	0	1
378	0	1	1	1	0	0	2	2	0	1	1	0	1	1	1	0	1	0	1	1	1	0	0	0	0	0	2	0	2	2	1	1	1	1	0	2	2	0	1	1	0	0	0	1	0	0	0	0	0
379	0	1	0	0	0	0	1	1	1	1	0	0	2	1	1	0	1	1	0	2	0	0	0	0	0	0	1	0	2	1	1	1	1	1	0	2	1	1	0	0	0	1	0	2	0	0	0	1	2
380	0	0	0	0	1	1	2	2	0	1	0	0	2	2	2	0	2	1	0	2	0	0	0	0	1	1	1	1	1	1	1	1	1	1	0	2	1	0	1	1	0	0	0	2	1	2	0	1	2
381	0	0	0	2	0	0	1	1	1	1	0	0	0	0	0	0	0	0	1	1	1	1	1	0	0	0	2	1	2	2	1	1	1	1	1	1	1	0	0	2	0	1	0	2	1	0	0	0	0
382	0	0	0	0	1	1	1	1	1	2	0	0	0	0	0	0	2	2	0	1	0	0	0	0	0	0	1	0	2	1	0	2	2	1	0	2	2	0	0	1	0	0	0	2	0	1	0	0	1
383	0	0	0	1	0	0	0	1	1	1	0	1	2	1	1	0	1	0	0	2	0	0	1	0	0	0	2	0	2	2	1	0	0	2	0	2	2	0	1	1	1	0	0	2	0	0	0	0	0
384	1	1	0	0	0	0	2	2	0	0	1	0	0	0	0	0	2	2	0	2	0	0	0	0	0	0	2	0	2	2	1	1	1	1	1	1	2	0	2	0	1	0	1	2	1	1	0	0	0
385	1	0	0	1	1	1	0	1	1	1	1	0	1	1	1	0	0	1	0	2	0	0	0	0	1	1	2	0	2	2	0	1	1	0	1	1	0	0	0	1	0	0	0	1	0	0	0	0	0
386	1	0	0	0	0	0	0	1	1	1	0	0	0	0	0	0	1	0	1	0	1	0	0	0	0	0	1	0	2	0	0	1	1	1	1	1	2	0	0	1	0	0	1	2	1	0	0	0	2
387	0	0	0	0	1	1	2	2	1	1	1	1	1	0	0	1	0	0	0	1	0	0	1	1	1	2	1	0	2	2	0	1	1	1	1	1	0	1	0	1	0	0	1	1	1	1	0	0	0
388	0	0	1	1	0	0	2	2	0	0	1	0	0	0	0	0	0	0	1	0	1	0	0	0	1	1	2	0	2	1	2	1	2	1	1	2	0	0	0	2	0	0	0	2	0	0	0	1	2
389	0	0	0	0	0	0	1	2	1	2	0	1	1	0	0	0	0	0	1	1	1	1	0	0	0	0	2	0	2	2	1	2	2	1	0	2	2	0	2	0	0	1	0	1	1	0	0	1	0
390	0	0	1	1	0	0	0	1	1	1	1	0	1	1	1	0	2	1	1	1	0	0	0	0	2	2	2	0	2	2	0	1	1	2	0	2	0	0	1	0	0	1	0	2	1	0	0	0	0
391	1	0	0	0	0	0	1	1	1	1	1	1	1	0	0	1	0	0	1	0	1	0	1	0	0	0	1	0	2	1	0	2	1	2	1	1	2	0	2	0	1	0	1	1	1	1	0	0	0
392	0	0	0	0	0	0	2	2	1	1	0	0	0	0	0	0	1	1	0	1	0	0	1	0	1	1	2	1	2	1	2	1	0	1	1	1	2	0	1	1	0	1	0	2	1	0	0	1	1
393	1	1	0	0	0	0	2	2	0	2	0	1	1	2	2	0	1	1	0	1	0	0	0	0	0	0	2	0	2	2	0	2	2	0	1	1	2	0	1	0	0	2	0	2	1	0	0	0	1
394	1	1	0	0	1	1	1	1	1	1	0	0	1	1	1	0	0	0	0	2	1	0	2	1	1	1	2	0	2	2	1	2	2	0	1	1	2	0	1	0	0	0	0	2	0	1	0	1	2
395	0	0	0	0	0	0	1	1	0	0	1	1	1	0	1	0	0	0	2	0	1	0	0	0	0	0	2	0	2	2	1	1	1	2	0	2	1	0	0	1	0	0	0	2	0	0	0	0	1
396	0	0	1	1	0	0	0	0	2	2	0	1	1	0	0	1	2	1	0	1	0	0	1	0	0	0	1	1	2	0	1	1	1	1	1	1	1	0	0	1	0	0	0	1	0	1	0	0	1
397	0	0	0	1	0	0	1	1	1	1	1	0	0	0	0	0	1	0	1	1	1	0	2	1	1	1	0	1	1	1	1	1	1	0	2	1	2	0	2	0	1	0	0	1	0	0	0	0	2
398	1	0	0	0	1	1	2	2	0	0	0	0	0	0	0	0	1	0	1	1	0	0	1	1	1	1	2	0	1	0	1	0	0	2	0	2	2	0	1	0	0	0	1	2	1	1	0	0	1
399	0	0	0	0	0	0	2	2	0	1	0	1	1	1	1	0	1	2	1	1	1	1	0	0	0	0	1	0	2	2	1	2	1	2	0	2	1	2	0	1	1	1	1	2	1	0	0	0	0
400	1	0	0	0	0	0	1	1	0	0	1	1	1	0	0	1	1	1	0	2	0	0	0	0	0	0	2	0	2	0	0	2	1	2	0	2	2	0	1	0	0	0	2	2	1	1	0	0	0
401	0	0	0	0	0	0	2	2	0	0	2	0	2	2	2	0	1	0	0	1	0	0	0	0	0	0	2	1	2	2	0	1	0	2	0	2	1	0	0	1	0	0	0	2	0	1	0	0	1
402	0	0	0	1	0	0	0	0	1	1	0	1	2	1	2	0	1	1	0	1	1	0	0	0	0	0	2	0	2	2	0	2	2	1	1	1	1	0	1	1	0	0	0	2	0	2	0	0	1
403	0	0	0	0	1	1	1	1	1	1	2	1	1	0	0	0	2	1	1	1	1	0	0	0	0	0	0	2	0	0	2	2	1	1	0	2	2	0	1	1	0	0	0	1	0	0	0	0	1
404	0	0	0	0	2	2	1	1	1	1	0	0	0	0	0	0	1	0	1	0	1	1	0	0	0	0	1	1	1	1	1	2	2	1	1	2	0	0	0	2	0	0	0	2	0	1	0	0	0
405	0	0	0	1	0	0	2	2	2	2	0	1	1	0	0	1	2	1	1	1	0	0	0	0	0	0	1	0	2	1	0	2	2	0	2	0	1	0	0	1	0	0	1	2	0	1	0	0	1
406	1	0	1	0	0	1	1	2	0	0	1	0	1	1	1	0	1	0	1	0	1	0	0	0	0	0	1	2	1	0	2	1	1	0	0	1	0	0	0	1	0	0	0	1	1	1	0	0	0
407	1	0	0	0	0	0	1	1	1	1	1	0	1	1	1	0	2	1	1	1	0	0	0	0	0	0	2	0	2	2	0	1	1	0	2	0	1	0	1	1	0	0	0	2	0	1	0	0	2
408	0	0	0	0	0	0	1	1	1	1	1	0	1	1	1	0	1	0	0	2	0	0	1	0	0	0	2	1	2	2	0	2	2	0	2	0	1	1	0	0	0	0	1	1	1	2	0	0	0
409	0	0	0	0	0	0	0	0	2	2	0	0	1	1	1	0	1	1	1	1	1	0	0	0	0	0	1	0	2	1	0	2	1	1	1	2	1	0	2	0	0	0	0	1	0	0	0	0	1
410	1	0	0	0	1	1	1	2	0	0	1	0	1	1	1	0	1	0	0	2	0	0	1	0	0	0	1	0	2	2	0	1	0	2	0	2	1	1	0	0	0	0	0	1	0	0	0	0	1
411	1	0	0	1	0	0	1	1	1	1	0	0	1	1	1	0	0	0	1	1	1	0	0	0	0	0	1	0	2	1	0	2	1	0	1	1	1	0	0	0	0	0	0	1	0	0	0	0	1
412	0	0	0	0	0	0	1	2	0	1	0	1	2	2	2	0	2	1	0	2	0	1	0	0	0	0	2	0	2	2	1	2	2	0	1	1	1	0	0	2	0	1	0	2	1	0	0	0	0
413	0	0	0	0	0	0	1	2	0	0	1	1	1	0	1	0	0	0	1	1	0	0	0	0	0	0	1	1	2	0	1	1	2	1	0	2	1	0	0	2	0	0	0	2	1	1	0	0	1
414	1	0	0	0	0	0	1	1	0	0	1	0	2	1	1	0	2	2	0	2	0	0	2	1	1	1	2	1	1	1	1	1	1	1	0	2	1	0	0	1	0	1	0	2	1	0	0	2	2
415	0	0	0	0	0	0	0	0	2	2	0	1	2	2	2	0	1	1	1	1	1	1	0	0	0	0	0	1	1	0	1	1	0	2	0	2	2	0	0	1	0	0	2	2	2	0	0	0	0
416	1	0	0	1	0	0	1	1	0	0	1	0	1	1	1	0	1	1	0	2	0	0	0	0	0	0	1	1	2	1	2	1	1	1	1	1	0	0	0	1	0	1	0	2	2	0	0	2	2
417	0	0	1	1	0	0	1	1	0	0	1	0	1	0	0	0	2	1	0	2	1	0	0	0	0	0	2	0	2	2	1	1	1	1	1	2	0	0	1	1	0	0	0	1	0	0	0	0	2
418	1	0	0	1	0	0	0	1	1	1	0	0	0	0	0	0	2	1	1	1	0	0	0	0	0	0	1	0	2	1	0	1	2	0	0	2	0	0	0	2	0	0	0	1	0	1	0	0	2
419	1	0	0	0	1	1	2	2	0	0	0	0	0	0	0	0	0	0	0	2	0	0	1	1	2	2	2	1	2	2	0	1	1	2	0	2	1	0	1	1	0	1	0	2	1	0	0	0	0
420	1	0	0	0	1	1	1	2	0	0	1	0	0	0	0	0	1	1	1	0	0	1	0	0	0	0	1	0	2	1	0	1	2	2	0	2	1	0	0	1	0	0	0	1	0	0	0	0	1
421	0	0	0	1	0	0	1	2	0	0	0	0	2	2	2	0	0	0	1	1	1	0	0	0	0	0	2	0	2	1	1	0	1	0	1	2	1	1	0	1	0	0	1	2	1	0	0	0	0
422	0	1	0	0	1	1	1	1	1	2	0	0	0	0	0	0	2	1	0	2	0	0	1	0	0	0	2	0	2	2	0	1	1	1	0	2	1	0	0	1	0	0	0	1	1	1	0	0	0
423	1	0	0	0	1	1	0	0	2	2	0	0	1	0	0	0	1	0	1	0	1	0	0	0	0	0	1	1	2	1	0	2	2	2	0	2	0	0	0	2	0	0	0	1	0	0	0	0	0
424	1	0	0	1	0	0	1	2	0	0	0	0	1	0	1	0	0	0	1	1	1	1	0	0	0	0	1	0	2	1	0	0	0	2	0	2	2	0	1	2	1	0	0	1	0	1	0	0	1
425	0	0	0	0	1	1	1	2	0	0	1	0	0	0	0	0	1	1	1	1	0	1	0	0	0	0	1	0	2	1	0	1	1	0	2	0	0	0	0	1	0	0	0	2	0	1	0	1	2
426	0	0	0	0	0	0	1	1	1	1	0	1	2	1	1	0	2	2	1	1	0	2	0	0	0	0	0	1	1	1	1	1	1	1	0	2	0	0	0	1	0	0	0	0	1	0	0	0	1
427	0	1	0	0	1	1	0	1	1	1	0	1	2	1	1	0	2	2	1	1	0	0	0	0	1	1	1	2	1	1	1	1	2	0	0	2	1	0	0	2	0	0	0	1	0	0	0	0	1
428	1	0	0	1	0	0	2	2	1	1	0	0	1	0	0	0	0	0	0	1	0	0	0	0	0	0	2	0	2	2	0	0	0	2	0	2	0	0	0	2	0	1	0	2	1	0	0	0	1
429	0	0	0	1	0	0	0	0	2	2	0	0	1	1	1	0	1	0	0	2	0	0	0	0	0	0	2	1	2	1	1	1	1	1	0	2	1	0	0	2	0	0	0	2	0	2	0	0	0
430	1	0	0	0	0	0	1	1	1	1	0	0	1	0	1	0	1	1	1	1	0	0	0	0	0	0	2	0	2	1	2	1	1	1	0	2	1	1	1	0	0	0	0	1	0	0	0	0	0
431	0	0	1	0	0	0	1	1	1	1	0	0	1	1	1	0	1	1	0	1	1	0	0	0	0	0	2	0	2	2	1	1	0	2	0	2	2	0	1	1	0	0	0	2	1	2	0	0	0
432	1	0	0	0	0	0	1	1	1	1	1	0	1	1	1	0	0	0	2	0	0	0	0	0	0	0	2	1	1	1	1	1	2	0	0	2	2	0	1	0	0	1	0	2	2	0	0	0	0
433	0	0	0	0	1	1	0	1	0	0	0	0	1	1	1	0	2	2	1	1	1	0	0	0	0	0	2	0	2	2	1	1	1	2	1	2	1	0	1	1	0	0	0	2	1	0	1	0	0
434	1	0	1	1	0	0	2	2	1	1	1	0	0	0	0	0	0	0	0	2	0	0	0	0	0	0	2	0	2	2	0	2	1	0	1	1	1	0	0	2	0	0	0	2	0	1	0	1	2
435	1	0	0	1	0	0	2	2	0	0	1	1	1	1	1	0	0	0	1	1	1	0	0	0	0	0	1	0	2	1	0	2	2	2	0	2	1	0	1	1	0	0	0	0	1	1	0	0	1
436	0	0	0	0	0	0	1	1	1	1	1	0	0	0	0	0	1	0	1	1	0	0	1	1	2	2	1	0	1	0	1	1	2	2	0	2	2	0	2	0	0	0	0	2	0	0	0	0	1
437	0	0	0	1	0	0	1	1	1	1	1	1	1	0	0	1	1	1	0	1	0	0	0	0	1	1	1	0	2	0	0	1	1	1	1	2	2	0	2	1	0	1	1	2	1	0	0	0	1
438	0	0	0	0	0	0	1	1	2	2	0	0	0	0	0	0	1	0	1	1	0	0	0	0	0	0	1	1	1	1	1	2	2	0	1	1	1	0	0	1	0	1	0	2	1	0	0	0	0
439	0	1	1	1	0	0	0	1	0	0	0	1	2	1	1	0	1	1	0	2	0	0	0	0	0	0	1	1	2	1	0	1	0	1	1	1	1	0	0	2	0	0	1	1	1	0	0	0	1
440	1	0	0	0	1	1	1	2	0	0	0	0	1	1	1	0	0	0	2	0	1	0	0	0	0	0	1	0	1	1	1	1	2	0	0	2	1	0	0	2	0	0	0	2	0	2	0	0	2
441	0	0	0	1	0	0	2	2	0	1	0	0	2	2	2	0	0	0	2	0	1	1	0	0	0	0	2	0	2	2	0	1	1	1	0	2	1	0	0	2	0	0	0	2	1	0	0	0	2
442	1	0	0	0	1	1	1	1	1	1	0	0	0	0	0	0	2	0	0	2	0	0	0	0	1	1	1	1	2	1	1	2	1	0	1	1	1	0	1	1	0	0	1	1	1	1	0	0	1
443	0	0	0	1	0	0	0	1	1	1	0	1	2	1	1	1	1	1	1	0	1	0	0	0	0	0	1	0	1	1	0	1	1	1	0	2	2	0	1	1	0	0	2	2	2	1	0	0	2
444	1	0	0	0	0	0	1	1	1	1	0	1	1	0	0	0	1	1	1	1	0	0	0	0	0	0	2	0	2	1	2	0	0	1	2	2	2	0	2	1	1	0	0	2	1	1	0	0	2
445	0	0	0	0	0	0	1	2	0	1	0	0	0	0	0	1	1	0	1	1	0	0	1	1	1	1	1	1	2	1	0	1	1	2	1	2	1	0	1	1	0	0	0	2	0	1	0	0	1
446	0	0	0	1	0	0	2	2	0	0	1	0	1	1	1	0	1	0	1	1	0	0	0	0	0	0	1	0	2	1	0	1	1	1	1	1	0	0	0	2	0	0	1	2	0	1	0	0	1
447	0	0	0	0	0	0	1	1	1	1	0	1	2	1	1	1	1	1	1	1	0	0	0	0	0	0	1	0	1	1	1	1	1	0	1	1	1	0	1	1	0	0	0	1	0	0	0	0	0
448	1	0	0	0	0	0	0	1	1	1	0	1	2	1	1	1	1	0	1	1	1	0	1	1	1	1	1	0	2	2	0	1	0	2	1	2	1	0	2	0	0	0	1	2	2	1	1	0	0
449	1	0	0	0	0	0	1	2	0	0	1	0	0	0	0	1	2	2	1	1	1	0	0	0	1	1	1	1	2	0	1	1	0	2	0	2	1	0	0	1	0	1	0	2	0	1	0	0	1
450	1	0	0	0	0	0	1	1	0	2	0	0	1	1	1	0	1	0	1	1	0	0	0	0	0	1	1	1	2	0	1	0	0	2	0	2	2	0	0	1	0	0	1	1	0	1	0	1	1
451	1	0	0	0	0	0	0	0	2	2	0	0	1	1	2	0	1	0	1	1	0	1	0	0	0	0	1	0	2	1	1	1	1	1	1	1	1	0	1	1	0	2	0	2	1	0	0	0	1
452	1	0	1	0	0	1	1	1	0	0	1	0	1	0	0	0	2	2	1	1	1	0	0	0	1	1	1	2	1	1	1	1	1	1	1	2	2	0	1	2	1	0	0	2	0	1	0	0	0
453	1	1	0	0	0	0	2	2	0	0	1	1	2	1	1	1	1	1	0	2	0	0	1	0	0	0	1	0	2	1	0	1	1	0	0	1	1	0	0	1	0	0	0	0	0	1	0	0	1
454	1	0	0	1	0	0	1	1	0	1	0	0	1	1	1	0	1	1	0	2	0	0	1	0	0	0	1	0	1	1	2	1	1	2	0	2	0	0	0	1	0	0	0	2	0	1	0	0	0
455	0	0	0	2	0	0	2	2	0	0	0	0	0	0	0	0	2	1	0	2	0	0	0	0	0	0	1	1	1	1	1	0	0	1	0	2	1	0	0	1	0	1	0	2	0	0	0	0	1
456	1	0	1	1	0	0	1	1	1	2	0	1	1	1	1	0	2	2	0	2	0	0	1	0	0	0	2	0	2	2	0	2	1	2	0	2	1	0	0	0	0	0	0	1	0	1	0	2	2
457	0	0	0	0	0	0	2	2	1	1	1	1	1	0	0	1	1	0	1	1	0	0	0	0	0	0	2	1	2	1	2	2	1	1	0	2	0	0	1	2	1	0	1	2	1	0	0	0	1
458	1	0	0	0	0	0	0	1	1	1	1	0	1	1	1	0	1	0	0	1	0	0	0	0	0	0	1	0	2	2	1	2	2	1	1	1	1	0	1	1	0	0	1	2	1	1	0	0	1
459	1	0	0	0	0	0	1	2	0	0	1	1	2	1	1	1	0	0	0	2	0	0	0	0	0	0	2	0	2	0	1	0	0	2	0	2	2	0	0	0	0	0	0	0	1	0	0	0	1
460	0	0	0	1	0	0	2	2	0	0	0	0	2	1	1	0	1	1	1	1	0	0	1	1	1	1	2	0	2	2	1	1	1	1	1	1	2	0	1	1	0	0	1	1	0	0	0	0	2
461	0	0	0	1	0	0	2	2	0	0	1	0	2	2	2	0	0	0	0	1	0	1	0	0	0	0	2	1	2	2	0	2	2	1	2	1	0	0	0	1	0	0	0	0	1	1	0	0	0
462	0	0	1	1	0	0	1	2	1	1	0	0	1	1	1	0	0	0	0	2	0	0	0	0	0	0	1	0	1	1	1	0	0	2	0	2	2	1	1	0	0	0	1	2	1	0	0	0	1
463	1	0	0	0	0	0	1	1	1	1	0	0	0	0	0	0	0	0	1	0	1	1	0	0	0	0	0	0	1	1	2	2	2	0	2	0	2	0	2	0	0	0	0	1	1	1	0	0	1
464	1	0	0	0	1	1	2	2	0	1	1	0	1	1	1	0	1	1	1	0	1	0	0	0	0	0	1	0	1	1	2	1	1	1	0	2	2	0	2	0	0	0	2	2	2	1	0	0	0
465	0	0	0	0	1	1	2	2	0	0	0	0	0	0	0	0	2	2	1	1	1	0	1	0	0	0	1	1	0	0	2	1	1	0	1	1	1	0	0	1	0	0	1	2	1	0	0	0	2
466	1	0	0	1	0	0	1	1	2	2	0	0	1	0	1	0	1	1	0	2	0	0	0	0	0	0	2	0	2	2	0	1	1	1	1	2	0	0	0	2	0	1	1	2	0	1	0	0	1
467	0	0	0	0	0	0	1	1	2	2	0	0	0	0	0	0	1	0	0	1	0	0	1	1	0	0	1	0	2	0	0	1	2	2	0	2	1	0	1	1	0	0	2	2	1	1	0	0	0
468	0	0	0	0	0	0	1	1	2	2	0	1	2	1	1	0	2	1	0	1	0	0	0	0	0	0	2	0	2	2	1	1	2	0	0	2	0	0	0	1	0	0	0	1	0	1	0	0	0
469	1	0	0	0	0	0	1	1	1	1	0	0	1	1	1	0	2	2	1	1	1	1	0	0	0	0	2	1	2	1	2	0	0	1	2	2	1	0	0	2	0	0	0	1	0	0	0	0	1
470	1	0	0	1	1	1	1	2	0	1	0	0	1	1	1	0	0	0	2	0	1	0	0	0	0	0	1	0	1	1	1	1	1	1	0	2	1	0	0	2	0	0	2	2	1	1	0	0	0
471	1	0	0	0	0	0	0	0	2	2	0	0	1	0	0	0	0	0	1	1	1	0	0	0	0	0	0	1	2	0	1	2	2	2	0	2	2	0	1	2	1	0	1	1	1	0	0	0	1
472	1	0	0	1	1	1	0	0	2	2	0	0	0	0	0	0	2	1	0	2	0	1	0	0	0	0	1	0	2	0	1	1	1	1	1	1	1	0	0	2	0	2	0	2	0	0	0	0	1
473	1	0	0	0	0	0	2	2	0	1	0	1	1	0	0	1	0	0	1	1	1	0	0	0	0	0	1	0	1	1	2	1	1	0	1	1	2	0	2	1	1	0	0	2	0	1	0	0	0
474	0	0	0	0	0	0	0	1	1	1	0	1	1	0	1	0	2	1	0	2	0	0	0	0	0	0	0	1	1	0	1	2	1	2	1	1	2	1	1	1	1	0	1	1	1	1	0	0	2
475	1	1	0	0	0	0	2	2	0	0	1	1	2	1	2	0	2	1	0	2	0	0	1	1	1	2	2	1	2	2	0	2	1	1	0	2	2	0	2	1	0	2	0	2	0	1	0	0	1
476	0	0	1	0	0	1	0	1	0	0	1	1	1	0	0	1	1	1	1	1	0	2	0	0	0	0	2	0	2	2	0	1	1	1	0	2	1	1	0	0	0	0	0	1	0	1	0	0	1
477	0	0	0	0	0	0	2	2	0	0	2	0	1	1	1	0	0	0	2	0	1	0	1	0	0	0	1	0	1	1	2	1	0	1	1	1	1	1	0	1	0	1	0	1	1	1	0	1	1
478	0	0	0	0	0	0	1	1	1	1	0	1	0	0	0	0	0	0	1	1	1	1	0	0	0	0	1	0	1	1	1	1	0	1	1	1	1	1	0	1	0	0	1	2	1	0	0	0	1
479	1	0	0	1	0	0	2	2	0	1	1	1	2	1	1	1	1	1	0	2	0	0	0	0	0	0	0	2	1	1	2	0	0	1	0	2	1	0	1	2	1	0	0	1	0	1	0	0	2
480	0	0	0	0	0	0	0	0	2	2	0	0	1	1	1	0	1	1	2	0	2	0	0	0	0	0	2	1	2	1	1	1	1	2	0	2	1	0	0	1	0	2	0	2	1	0	0	0	0
481	0	0	1	0	1	2	0	0	2	2	0	0	0	0	0	0	1	0	1	1	0	0	0	0	0	0	2	0	1	1	2	1	1	1	1	1	2	1	0	0	0	0	0	2	0	1	0	0	0
482	1	0	0	0	0	0	2	2	0	1	0	0	2	0	0	0	1	1	0	2	0	1	0	0	0	0	2	0	2	2	1	1	1	2	1	2	1	0	1	1	0	1	0	2	2	0	0	0	2
483	0	0	1	1	0	0	1	1	1	1	0	0	0	0	0	0	2	1	1	1	1	0	0	0	0	0	2	0	2	2	0	2	1	1	1	1	2	1	0	0	0	1	0	2	2	1	0	0	1
484	0	0	0	1	0	0	0	0	2	2	0	0	1	1	1	0	2	1	0	2	0	0	1	0	0	0	2	0	2	1	0	1	1	1	1	1	2	0	0	1	0	0	0	1	0	1	0	0	2
485	1	0	0	0	0	0	1	1	1	2	0	1	1	0	0	1	1	0	0	1	0	0	1	1	1	1	1	0	2	2	1	1	1	1	1	1	1	0	0	2	0	0	0	2	0	0	0	0	1
486	0	0	0	0	0	0	1	1	0	0	1	0	2	1	1	0	1	0	1	1	1	1	0	0	0	0	1	0	1	1	2	0	0	2	0	2	0	0	0	2	0	0	0	0	0	1	0	0	1
487	0	1	0	0	0	0	1	1	0	2	0	0	0	0	0	0	2	1	0	2	0	0	0	0	1	1	1	0	1	1	2	1	1	0	0	1	1	0	1	2	1	0	0	1	1	1	0	0	0
488	1	0	0	0	0	0	2	2	0	0	0	0	0	0	0	0	2	1	0	1	0	0	0	0	1	1	1	0	2	0	0	1	0	2	0	2	1	0	0	0	0	1	0	1	1	1	0	2	2
489	0	0	0	0	0	0	1	2	0	1	0	1	1	0	0	1	1	0	1	1	0	0	0	0	2	2	2	2	2	2	0	0	0	2	0	2	2	0	1	0	0	0	0	1	1	1	0	1	2
490	0	0	0	0	0	0	1	1	1	1	2	1	2	2	2	0	2	1	0	2	0	0	1	0	0	0	0	1	2	0	1	0	0	2	0	2	2	0	2	0	0	0	0	2	1	0	0	1	0
491	1	0	1	0	0	0	1	1	2	2	0	1	1	0	1	0	1	0	1	0	1	0	1	0	0	0	2	0	2	1	1	1	0	2	0	2	1	0	1	1	0	0	1	1	1	1	0	0	2
492	1	0	0	0	0	0	1	1	1	2	1	1	1	0	0	1	0	0	2	0	0	0	1	1	1	1	0	1	2	0	1	0	0	1	2	2	1	0	1	1	1	0	0	0	1	1	0	0	1
493	1	0	0	0	0	0	1	2	0	1	0	0	0	0	0	0	1	0	1	1	1	0	0	0	0	0	2	1	2	2	1	1	2	0	2	1	2	0	2	0	0	1	0	1	1	0	0	0	0
494	1	0	0	0	0	0	2	2	0	0	0	1	0	0	0	0	2	0	0	2	0	0	1	1	1	1	2	1	2	1	2	1	1	0	1	1	1	0	1	1	0	1	0	2	1	0	0	0	1
495	1	1	0	0	1	1	0	0	2	2	0	0	0	0	0	0	2	2	0	1	0	0	0	0	0	0	2	0	2	0	0	1	1	1	0	2	1	0	1	1	0	0	0	1	0	0	0	0	1
496	0	0	0	0	1	1	1	1	1	1	1	0	1	0	0	0	2	2	1	1	1	0	0	0	0	0	2	0	2	2	1	0	1	0	1	2	2	0	2	0	0	0	1	2	0	1	0	0	0
497	1	1	0	0	1	1	1	2	0	1	0	1	1	0	1	0	1	1	0	2	0	0	2	1	1	1	2	0	2	2	1	2	2	2	0	2	2	0	1	1	0	0	0	1	0	0	0	0	0
498	1	0	0	0	0	0	0	2	0	0	1	0	0	0	0	0	2	0	1	1	1	0	1	1	1	1	2	0	2	2	0	1	1	0	1	1	2	1	0	0	0	0	0	1	0	1	0	1	2
499	0	0	0	0	0	0	2	2	1	1	1	1	2	1	2	0	0	0	2	0	0	0	1	0	0	0	2	0	2	2	0	1	0	1	1	1	1	0	1	1	0	1	0	2	2	1	0	0	0
500	1	0	0	1	0	0	2	2	0	1	0	0	0	0	0	0	0	0	2	0	1	0	0	0	0	0	2	0	2	2	1	1	1	0	1	1	2	0	0	1	0	0	1	2	1	0	0	0	1
501	1	0	0	1	1	1	2	2	0	1	0	0	1	1	1	0	1	0	1	1	1	0	0	0	2	2	2	1	2	2	0	0	0	2	0	2	2	1	0	1	0	0	0	1	0	1	0	1	1
502	0	0	0	0	0	0	0	0	2	2	0	0	1	0	1	0	1	1	1	1	1	0	1	1	1	1	1	0	2	1	0	1	0	1	1	1	1	1	0	0	0	0	0	1	1	1	0	0	1
503	0	0	0	0	0	0	2	2	0	0	2	0	2	1	1	0	1	0	1	0	1	0	1	0	0	0	1	1	0	0	2	1	1	1	1	1	0	0	0	2	0	0	0	1	0	1	0	1	2
504	0	0	0	1	0	0	1	1	2	2	0	1	1	0	0	1	2	1	1	1	0	0	0	0	1	1	2	1	2	2	0	2	2	0	2	0	1	0	1	1	0	0	0	1	1	1	0	0	1
505	1	0	2	0	0	0	1	1	1	2	0	0	1	1	0	0	1	1	1	0	0	0	0	0	0	0	1	1	2	1	1	1	0	2	0	2	1	0	1	1	0	0	0	2	0	1	0	0	0
506	1	0	0	0	1	1	1	1	1	1	0	0	1	1	1	0	1	1	0	2	0	0	0	0	0	0	1	0	2	2	0	2	1	0	1	1	1	0	0	0	0	0	0	2	0	1	0	0	0
507	0	0	0	0	0	0	0	0	2	2	0	0	0	0	0	0	0	0	1	1	1	0	0	0	0	0	2	1	2	1	2	0	1	1	0	2	2	0	0	1	0	0	0	0	1	0	0	0	0
508	1	0	0	0	0	0	0	1	1	1	0	1	1	0	0	1	0	0	2	0	0	0	0	0	1	1	1	1	1	1	2	2	1	2	0	2	2	0	1	2	2	0	0	1	0	0	0	0	1
509	0	0	0	0	0	0	2	2	0	1	0	0	0	0	0	0	1	1	0	2	0	0	1	1	1	1	2	0	2	1	2	2	2	2	0	2	1	0	0	2	0	0	0	2	1	0	0	1	2
510	0	0	0	1	0	0	0	0	2	2	0	0	0	0	0	0	2	1	1	1	0	0	0	0	0	0	1	0	2	0	1	1	0	1	1	1	0	0	1	2	1	0	0	2	0	0	0	0	2
511	0	0	0	1	0	0	0	1	1	1	1	1	1	0	0	1	0	0	2	0	0	0	0	0	0	0	2	0	2	2	0	0	0	2	0	2	1	0	0	1	0	0	0	1	1	1	0	0	0
512	1	0	0	0	0	0	1	1	1	2	0	0	1	0	0	0	1	0	1	1	1	0	0	0	0	0	1	1	2	1	0	2	2	1	1	2	1	0	1	1	0	0	0	2	0	2	0	0	1
513	1	1	0	0	1	1	1	1	1	2	0	0	1	0	0	0	1	0	1	1	1	0	1	1	1	2	2	0	2	2	0	2	2	0	2	0	2	0	0	1	0	0	1	1	1	0	0	0	1
514	0	0	1	1	0	0	0	2	0	0	1	1	2	1	1	1	2	2	1	1	1	0	0	0	0	0	1	0	2	2	0	1	0	1	1	1	2	0	2	1	1	0	0	1	0	0	0	0	0
515	0	0	0	0	1	1	1	1	0	0	1	0	0	0	0	0	0	1	1	1	1	1	0	0	0	0	1	1	2	2	0	1	1	1	0	2	2	0	1	1	0	0	0	1	0	0	0	0	0
516	1	0	0	0	0	0	1	2	0	0	0	0	1	1	1	0	1	1	0	0	0	0	0	0	0	0	1	1	2	1	1	0	0	2	0	1	2	0	2	1	1	0	0	1	1	0	0	0	1
517	1	0	0	0	1	1	0	1	1	1	0	1	0	0	0	0	1	0	0	1	0	0	0	0	0	0	2	1	2	1	1	0	0	1	0	2	2	0	1	1	0	0	1	2	1	1	0	1	1
518	0	0	0	0	1	1	2	2	0	0	1	0	1	0	0	0	1	1	2	0	1	0	0	0	0	0	1	2	1	1	2	1	1	2	0	2	1	0	1	1	0	0	0	2	0	1	0	0	0
519	1	0	0	0	0	0	2	2	0	0	0	0	1	0	0	0	1	1	1	1	0	0	0	0	1	1	1	0	2	1	0	2	2	0	1	1	1	0	0	2	0	0	0	2	0	0	1	0	0
520	0	0	0	0	0	0	1	1	1	1	1	0	1	1	1	0	0	0	0	1	0	0	0	0	0	0	2	0	2	1	1	1	0	2	1	2	2	0	2	0	0	0	1	2	1	0	0	0	1
521	1	0	0	1	0	0	1	2	0	1	0	0	0	0	0	0	0	0	0	1	0	0	0	0	0	0	1	1	2	1	1	1	1	1	0	2	1	0	0	2	0	0	0	1	1	1	0	0	1
522	0	0	0	0	1	1	1	2	0	1	0	1	2	1	1	1	1	1	1	1	0	0	0	0	0	0	2	0	2	2	1	1	1	1	0	2	1	0	1	2	1	0	0	2	0	0	0	0	0
523	1	1	0	0	0	0	2	2	0	0	1	0	1	1	1	0	2	1	0	2	1	0	1	0	0	0	1	1	2	0	1	2	1	1	1	1	0	0	0	2	0	0	0	1	1	2	0	0	1
524	1	0	0	0	0	0	0	0	2	2	0	0	0	0	0	0	0	0	0	1	0	0	0	0	0	0	1	0	2	2	1	1	2	0	2	1	2	0	1	1	0	0	1	2	1	0	0	0	1
525	0	0	0	0	0	0	2	2	0	1	1	2	2	0	0	1	1	0	0	2	0	0	1	1	1	1	2	0	2	2	0	1	1	1	0	2	2	0	2	0	0	0	0	0	1	0	0	0	1
526	1	0	0	0	1	1	1	1	0	0	1	1	2	1	1	0	0	0	1	1	1	0	0	0	0	0	1	1	1	1	1	2	2	0	2	0	1	0	1	1	0	0	2	2	1	1	0	1	0
527	1	0	0	0	0	0	0	0	2	2	0	1	1	0	0	1	0	0	1	1	1	0	0	0	0	0	0	1	1	1	1	2	2	0	1	1	0	0	1	1	0	0	1	1	1	0	0	0	0
528	1	1	1	1	0	0	0	1	1	1	0	0	0	1	1	0	2	0	0	2	0	0	0	0	0	0	2	1	2	2	1	1	1	1	0	2	2	0	2	0	0	0	0	2	1	0	0	0	0
529	1	0	0	1	0	0	1	1	1	2	0	1	1	0	0	1	2	0	0	2	0	0	0	0	0	0	2	0	2	2	0	1	1	2	0	2	1	0	0	2	1	1	0	2	1	0	0	0	0
530	0	0	1	0	0	1	1	1	1	1	1	0	0	0	0	0	0	0	1	1	1	0	0	0	0	0	2	0	2	1	1	2	1	2	0	2	1	0	1	1	0	0	0	2	0	2	0	0	0
531	1	0	0	0	1	1	1	2	0	1	0	0	1	1	1	0	2	2	2	0	0	0	0	0	0	0	0	0	1	1	1	1	1	2	0	2	2	1	0	1	0	1	1	2	1	0	0	0	0
532	1	0	0	0	0	1	0	1	1	1	0	1	2	2	2	0	2	1	0	2	1	1	0	0	0	0	1	0	2	1	0	0	0	1	2	2	0	0	0	2	0	0	1	1	1	2	0	0	0
533	1	1	0	0	0	0	0	2	0	0	1	1	2	1	2	0	2	0	0	1	0	0	0	0	0	0	2	0	2	2	1	2	2	0	2	1	2	0	1	0	0	0	2	2	1	1	0	0	1
534	0	0	0	1	0	0	2	2	0	1	0	0	1	1	1	0	1	1	0	2	0	0	0	0	1	1	1	1	0	0	2	1	1	1	1	1	1	1	1	0	0	0	0	1	0	0	0	1	1
535	1	0	0	0	1	1	0	0	2	2	0	0	0	0	0	0	0	0	0	1	0	0	2	1	1	1	1	1	0	0	2	1	1	0	2	1	2	0	1	1	0	0	1	2	0	0	0	0	2
536	0	0	0	0	1	1	1	1	0	0	1	0	0	0	0	0	2	2	2	0	2	1	0	0	0	0	1	0	2	0	0	1	1	1	0	2	2	1	0	1	0	1	0	1	1	0	0	0	1
537	0	0	0	0	2	2	1	1	2	2	0	0	0	0	0	0	2	2	2	0	2	1	1	1	1	1	2	1	2	1	1	1	1	0	2	1	0	0	0	1	0	0	0	1	0	0	0	0	0
538	1	0	0	0	1	1	2	2	0	1	1	0	0	0	0	0	0	0	0	1	0	0	2	0	0	1	1	0	1	1	1	1	0	1	1	1	1	0	2	0	0	1	0	2	1	0	0	0	0
539	0	0	0	0	0	0	1	1	1	2	0	1	2	1	1	1	0	1	1	1	1	0	0	0	0	1	1	0	2	1	0	1	2	1	0	2	2	1	0	0	0	0	0	0	1	0	0	0	0
540	0	0	0	0	0	0	1	1	1	1	1	0	0	0	0	0	2	0	0	2	0	0	0	0	1	1	1	1	2	1	1	0	0	1	2	2	1	0	0	2	0	0	1	2	0	1	0	0	1
541	1	0	0	0	0	0	1	1	0	2	0	1	2	0	0	1	1	1	1	1	0	0	0	0	0	0	2	0	2	2	1	1	1	0	2	1	1	0	1	2	1	0	1	2	1	0	0	0	2
542	1	0	0	1	0	0	2	2	0	1	1	1	1	0	1	0	0	0	1	1	1	0	2	0	0	1	1	0	2	1	0	1	0	2	0	2	1	0	1	1	0	0	1	1	1	1	0	0	0
543	0	0	0	0	1	1	2	2	0	0	0	1	1	0	0	1	2	2	1	1	1	0	1	0	0	0	1	0	2	0	0	1	1	0	2	1	1	0	1	1	0	0	0	2	0	1	0	1	0
544	1	0	0	0	0	0	0	1	1	1	0	0	0	0	0	0	1	1	1	1	0	0	2	1	1	1	2	1	2	2	0	1	1	2	0	2	2	0	1	1	0	0	1	2	1	0	0	0	1
545	1	0	0	0	0	0	0	0	2	2	0	1	1	1	1	0	1	1	1	1	0	0	1	1	1	2	1	0	1	1	2	2	2	0	1	2	0	0	0	2	0	0	0	0	2	2	0	0	2
546	1	0	1	0	0	0	1	2	0	1	0	0	0	0	0	0	0	1	0	2	0	0	1	0	0	0	2	0	2	0	1	0	0	2	1	1	2	0	2	1	1	0	0	0	1	0	0	0	0
547	0	0	0	1	0	0	2	2	1	1	0	0	0	0	0	0	0	0	1	1	1	0	0	0	1	1	1	0	2	1	0	0	0	1	2	2	1	0	2	0	0	0	0	2	0	2	0	0	1
548	1	0	0	0	0	0	2	2	0	0	0	0	0	0	0	0	1	1	0	1	0	0	1	0	0	0	2	1	1	0	2	2	2	0	1	1	2	0	2	1	1	0	2	2	2	1	0	0	0
549	1	0	1	1	0	0	1	1	1	1	1	0	0	0	0	0	1	1	0	2	0	0	2	0	0	0	1	1	1	1	1	2	1	1	1	1	1	0	0	2	0	0	1	2	1	1	0	0	0
550	0	0	0	1	1	1	2	2	0	0	2	0	0	0	0	0	1	0	1	1	1	1	0	0	0	0	2	0	2	1	0	1	0	2	0	2	1	0	0	1	0	0	0	1	1	0	0	0	1
551	0	0	0	0	0	0	1	1	1	1	1	1	1	0	0	0	2	1	1	1	0	0	2	0	0	1	1	0	1	1	0	2	1	0	1	1	2	0	1	1	0	0	1	2	0	1	1	0	1
552	0	0	0	2	1	1	1	1	2	2	0	0	2	1	1	0	2	1	0	2	1	0	1	0	0	0	2	2	2	1	1	0	0	0	1	1	0	0	1	1	0	1	0	2	1	0	0	0	1
553	0	0	0	0	0	0	1	1	1	1	0	0	0	0	0	0	2	0	1	1	1	1	0	0	0	0	0	2	1	1	2	2	2	0	1	1	2	0	1	1	0	0	0	2	1	1	0	0	0
554	0	0	0	0	1	1	0	0	2	2	0	0	0	0	0	0	1	0	1	1	1	0	0	0	0	0	2	0	2	2	0	1	0	2	2	1	1	0	1	1	0	0	1	2	1	0	0	0	1
555	1	0	0	0	0	0	0	1	0	0	1	0	0	0	0	0	1	0	0	2	0	0	0	0	0	0	1	2	2	1	2	1	1	1	0	2	0	0	0	2	0	0	1	2	1	0	0	0	1
556	1	0	0	0	0	0	1	1	1	1	0	0	0	0	0	0	1	1	1	0	1	1	0	0	0	0	1	0	2	1	0	0	0	1	0	2	1	1	0	1	0	0	1	1	1	1	0	0	0
557	0	0	0	1	0	0	2	2	0	1	0	1	1	0	0	1	1	1	0	2	0	0	2	0	0	0	1	1	1	1	2	0	1	1	1	2	0	0	0	1	0	0	0	0	0	0	0	0	1
558	0	0	0	0	0	0	1	2	0	0	1	1	1	0	0	1	2	1	0	2	0	0	0	0	0	0	2	0	2	2	1	2	1	1	0	2	1	0	0	1	0	1	0	2	1	1	0	1	1
559	1	0	0	1	0	0	0	0	2	2	0	0	0	0	0	0	2	1	1	1	0	0	1	1	1	1	1	0	1	1	2	1	1	2	0	2	1	0	1	1	0	1	0	1	2	0	0	0	0
560	0	0	1	1	0	0	1	1	1	2	0	0	0	0	0	0	1	1	1	1	1	0	0	0	0	0	2	0	2	2	0	0	0	2	0	2	1	0	0	1	0	0	1	2	1	1	0	0	1
561	0	0	0	0	1	1	1	1	1	2	0	0	0	0	0	0	2	0	0	1	0	0	1	0	1	1	1	0	2	0	0	0	1	0	1	2	0	0	0	2	0	0	1	2	1	0	0	0	0
562	1	0	0	0	0	0	1	1	1	1	0	0	0	0	0	0	1	1	0	2	0	0	1	0	0	0	0	0	1	0	1	1	1	1	0	2	0	0	1	1	0	0	1	2	1	0	0	0	1
563	1	0	1	0	0	0	1	1	1	2	0	0	1	1	1	0	1	1	2	0	1	0	1	1	0	0	1	0	2	0	1	0	0	2	0	1	1	0	2	0	0	0	0	2	0	1	0	1	2
564	1	0	0	0	1	1	2	2	0	0	0	1	2	1	1	1	0	0	0	2	0	0	0	0	1	1	2	1	1	0	2	0	1	2	1	2	1	0	0	1	0	0	0	1	0	0	0	0	1
565	1	0	0	0	0	0	1	1	2	2	0	0	0	0	0	0	1	1	1	1	0	0	0	0	0	0	2	0	2	2	0	0	0	1	1	1	1	1	0	1	0	0	0	2	1	0	0	0	0
566	1	0	1	0	1	2	2	2	0	0	0	0	0	0	0	0	2	2	2	0	0	0	1	1	1	1	1	0	2	2	1	1	1	1	0	2	1	0	0	1	0	1	0	2	0	0	0	0	0
567	0	0	1	0	0	0	1	2	0	0	0	0	1	1	1	0	0	0	0	1	0	0	0	0	0	0	0	1	1	0	2	1	1	1	0	2	1	0	0	2	0	0	1	2	0	0	0	0	1
568	0	0	0	0	0	0	1	1	2	2	0	2	2	1	1	0	1	1	1	0	1	0	1	0	0	0	1	0	2	0	1	1	1	1	1	2	1	0	0	2	0	0	0	2	1	0	0	0	0
569	0	0	0	0	0	0	1	1	1	1	0	0	0	1	1	0	1	1	1	1	1	0	0	0	2	2	1	0	2	0	1	2	2	0	1	1	0	0	0	1	0	0	1	1	1	1	0	0	1
570	1	0	0	0	0	0	1	2	0	0	0	0	1	1	1	0	2	1	1	1	1	0	0	0	1	1	1	0	2	0	0	0	0	2	0	2	2	0	2	0	0	0	1	1	1	1	0	0	0
571	1	0	1	1	0	0	2	2	0	1	0	1	1	0	1	0	2	0	0	2	0	0	0	0	1	1	0	1	1	1	1	2	1	1	1	2	1	0	2	0	0	0	0	0	0	1	0	0	1
572	1	0	0	1	1	1	0	0	2	2	0	0	1	1	1	0	1	0	0	1	0	0	0	0	0	0	2	1	2	1	2	1	1	2	0	2	1	0	0	2	0	0	0	1	2	1	0	0	0
573	1	0	1	0	0	0	2	2	0	0	2	0	1	1	1	0	2	2	0	1	0	0	0	0	0	0	0	0	1	1	2	0	1	1	1	2	2	0	0	2	1	0	0	2	0	1	0	2	2
574	0	0	0	1	1	1	2	2	1	1	1	0	0	0	0	0	1	2	0	2	0	0	0	0	0	0	1	0	2	0	0	0	0	2	0	2	1	0	0	1	0	1	0	2	1	0	0	0	1
575	0	0	0	0	0	0	2	2	0	1	1	0	1	1	1	0	0	0	2	0	0	0	0	0	0	0	2	0	2	2	0	1	1	2	0	2	2	0	0	1	0	0	0	2	0	2	0	0	0
576	0	0	0	0	1	1	1	1	1	1	1	1	1	1	1	0	1	1	1	1	1	0	1	1	1	1	0	0	2	1	0	0	0	1	1	1	2	0	2	0	1	0	1	2	1	0	0	0	1
577	0	0	1	1	0	0	0	1	1	1	1	0	0	0	0	0	1	0	0	2	0	0	1	0	0	0	0	1	1	0	2	1	1	1	0	2	1	0	0	2	0	1	0	1	1	1	0	0	0
578	1	0	0	0	1	1	1	2	1	2	0	1	1	0	0	1	2	1	0	2	0	0	0	0	0	0	2	0	2	2	1	2	1	1	1	2	2	0	0	2	1	0	0	1	0	0	0	0	1
579	1	1	0	0	1	1	0	0	2	2	0	0	2	2	2	0	0	0	0	2	1	0	0	0	0	0	2	0	2	2	1	2	1	1	0	2	0	0	0	1	0	1	0	1	1	1	0	0	2
580	1	1	0	0	1	1	2	2	0	0	2	1	2	1	1	1	1	1	1	0	1	0	0	0	0	0	1	1	2	1	0	2	2	1	0	2	2	1	1	0	0	0	1	2	1	1	0	1	1
581	1	0	2	0	0	0	1	1	1	1	0	0	0	0	0	0	1	1	0	1	0	0	0	0	0	0	1	1	2	1	0	2	1	2	1	1	1	2	0	1	1	0	1	2	1	0	0	1	0
582	0	0	0	0	0	0	1	1	0	0	0	0	2	2	2	0	0	0	0	2	0	0	2	1	1	1	1	1	1	1	2	2	1	0	1	1	1	0	1	1	0	0	1	1	1	1	1	0	0
583	0	0	0	0	1	1	2	2	0	0	1	0	1	1	1	0	1	0	0	2	0	1	0	0	0	0	1	1	2	1	1	2	2	1	0	2	0	0	0	1	0	0	0	2	0	0	0	0	1
584	1	1	0	0	0	0	1	1	2	2	0	0	0	0	0	0	1	0	0	2	0	0	1	1	1	1	1	2	2	2	0	0	0	1	1	1	0	0	0	1	0	0	0	1	0	0	0	0	1
585	0	0	1	1	0	0	1	2	0	0	0	0	0	0	0	0	2	2	2	0	2	0	0	0	0	0	1	2	1	1	2	0	2	0	2	2	0	0	0	1	0	0	0	0	0	0	0	1	1
586	0	0	0	0	0	0	0	1	1	1	0	0	0	0	0	0	2	0	0	2	0	0	1	0	0	0	1	0	2	1	0	0	0	2	0	2	1	0	1	1	0	0	1	1	1	1	0	0	1
587	0	1	1	0	0	0	0	1	1	1	0	0	0	0	0	0	0	0	0	1	0	0	0	0	0	1	2	1	2	1	2	1	1	2	0	2	2	0	1	0	0	0	0	1	0	1	0	0	1
588	1	0	0	0	0	0	0	0	2	2	0	1	1	0	0	1	2	1	1	1	1	0	2	1	1	1	1	2	2	1	1	1	1	0	1	1	2	0	1	0	0	0	0	1	2	1	0	0	1
589	0	0	0	0	0	0	0	1	1	1	1	0	0	0	0	0	1	1	2	0	1	0	1	0	1	1	2	1	2	2	1	0	1	1	0	2	1	0	0	1	0	0	0	2	0	0	1	0	0
590	1	0	0	1	1	1	2	2	0	0	2	0	1	1	1	0	1	1	1	1	1	0	0	0	1	1	2	1	2	1	2	1	1	0	2	1	1	1	0	1	0	0	0	0	0	0	0	0	2
591	0	0	1	1	0	0	1	1	2	2	0	0	0	0	0	0	0	0	0	1	0	0	0	0	0	0	1	0	2	1	1	1	2	1	1	2	1	0	1	1	0	0	1	2	0	1	0	0	0
592	1	1	0	0	0	0	1	1	1	2	0	1	1	0	0	1	1	1	1	1	0	0	0	0	0	0	1	1	2	0	1	2	2	2	0	2	2	0	1	1	0	0	0	1	0	0	0	0	2
593	1	0	0	0	0	0	2	2	1	1	0	0	1	1	1	0	2	0	0	2	0	0	0	0	0	0	0	1	1	0	1	1	0	2	0	2	1	0	2	0	0	0	0	2	0	0	0	0	0
594	0	0	0	0	0	0	2	2	0	0	1	0	1	0	1	0	1	0	2	0	1	0	0	0	0	0	1	0	2	1	0	0	0	1	1	1	0	0	0	1	0	0	0	0	1	0	0	0	1
595	1	0	0	0	1	1	2	2	0	0	0	0	2	1	1	0	1	0	0	1	0	0	0	0	0	0	1	1	1	1	2	1	2	0	2	1	1	0	1	2	1	1	0	2	0	0	0	0	2
596	1	0	0	0	1	1	1	1	1	1	0	0	0	0	0	0	2	2	0	1	0	0	1	1	1	1	1	0	2	2	0	1	0	1	1	1	0	0	0	2	0	0	0	1	1	1	0	0	0
597	0	0	0	1	0	0	1	1	1	1	1	0	1	0	0	0	1	1	0	2	0	1	0	0	0	0	2	0	2	1	2	1	1	1	1	1	2	0	2	0	0	0	1	1	1	1	0	0	1
598	0	0	0	0	0	0	2	2	0	0	0	0	0	0	0	0	1	0	1	1	0	0	1	0	1	1	2	0	2	0	0	1	1	0	0	1	1	1	0	1	0	0	2	2	2	1	0	0	1
599	1	0	0	0	0	0	1	1	0	2	0	0	0	0	0	0	0	0	2	0	1	0	1	1	1	1	1	0	2	1	1	2	1	0	1	1	2	0	1	0	0	1	0	2	1	0	0	0	1
600	1	0	0	0	0	0	2	2	0	0	1	0	1	1	1	0	1	0	1	0	1	0	1	0	0	0	0	1	2	0	1	0	0	1	0	2	1	0	0	1	0	1	0	1	1	0	0	0	2
601	0	0	0	0	0	0	0	0	2	2	0	0	1	0	0	0	1	1	1	1	1	0	0	0	1	1	0	1	1	0	1	1	1	2	0	2	1	0	1	2	1	1	0	1	1	1	0	0	0
602	1	0	1	0	0	1	2	2	0	0	1	0	0	0	0	0	2	1	0	2	0	0	1	1	2	2	1	2	1	0	2	1	1	1	1	1	1	0	1	2	1	2	0	2	1	0	1	0	1
603	1	0	0	0	0	0	0	0	1	1	1	1	1	0	0	1	1	0	0	2	0	0	0	0	0	0	2	0	2	2	1	1	0	2	2	1	1	0	1	1	0	0	0	2	0	0	0	0	0
604	1	0	0	0	0	0	1	1	1	1	1	0	1	1	1	0	2	1	0	2	1	0	1	0	1	1	2	0	2	2	1	2	2	0	2	0	1	0	0	1	0	1	0	2	2	0	0	0	2
605	1	0	0	0	0	0	2	2	0	1	0	0	0	0	0	0	1	1	0	2	0	0	1	0	0	0	1	1	2	0	1	0	0	1	2	2	1	0	1	1	0	0	1	2	1	0	0	0	1
606	0	0	1	1	0	1	1	1	1	1	1	1	2	1	1	0	0	1	1	1	1	0	0	0	0	0	1	0	2	0	1	1	1	1	0	2	1	0	0	0	0	0	0	1	0	1	0	0	1
607	1	0	0	0	0	0	2	2	0	1	0	0	1	0	0	0	1	1	0	2	0	0	1	0	0	0	1	0	2	1	0	1	2	2	0	2	2	0	0	2	1	0	1	1	1	1	0	1	0
608	1	0	0	0	0	0	1	1	1	1	1	0	1	1	1	0	2	2	1	1	1	1	0	0	0	0	1	0	2	1	0	1	1	2	0	2	2	0	0	2	1	2	0	2	1	0	0	0	0
609	0	0	0	1	0	0	2	2	0	0	0	0	1	1	1	0	0	0	0	1	0	0	0	0	0	0	2	0	2	1	2	1	1	1	0	2	0	0	1	1	0	1	0	2	0	1	0	0	0
610	1	0	0	0	0	0	1	1	1	1	1	1	1	0	0	1	1	0	1	1	1	0	1	0	0	0	0	2	0	0	2	1	2	1	0	2	2	1	1	1	1	0	0	2	0	1	0	0	1
611	0	0	0	0	1	1	1	2	0	0	0	0	1	1	1	0	1	1	2	0	1	0	0	0	0	0	2	0	2	2	0	2	2	1	0	2	1	0	0	1	0	1	0	2	1	0	0	0	1
612	1	0	0	1	0	0	2	2	0	1	0	0	1	1	1	0	1	0	0	2	0	0	0	0	1	1	2	0	2	2	1	1	1	0	1	2	0	0	0	2	0	0	0	2	0	0	0	0	0
613	0	0	1	0	1	2	2	2	0	0	0	0	0	0	0	0	0	0	1	0	1	0	1	0	0	0	2	0	2	2	1	1	1	1	1	1	1	1	1	0	0	1	0	1	2	0	0	0	0
614	1	0	1	0	0	1	1	2	0	0	0	0	0	0	0	0	1	0	1	1	1	1	1	0	0	0	1	0	2	1	0	1	1	2	1	1	1	0	0	1	0	0	0	2	0	1	0	0	1
615	0	0	0	0	0	0	1	2	0	1	0	0	1	1	1	0	0	0	1	1	1	0	2	1	1	1	2	1	2	2	1	1	0	2	2	1	0	0	0	2	0	0	0	2	0	1	0	0	0
616	0	0	0	1	0	0	2	2	0	0	0	2	2	1	2	0	0	0	2	0	0	0	1	1	1	1	1	0	2	1	0	0	0	2	0	1	0	0	0	1	0	1	0	1	1	0	0	0	0
617	1	0	0	0	0	0	1	2	1	2	0	2	2	1	1	1	1	0	0	1	0	0	0	0	0	0	1	0	1	0	1	1	1	2	1	2	1	0	2	0	0	0	0	0	0	1	0	0	0
618	1	0	0	1	1	1	2	2	0	0	2	0	1	1	1	0	2	0	1	1	0	1	1	1	0	1	2	1	1	1	1	1	2	1	2	2	1	0	1	1	1	0	0	1	0	0	0	1	0
619	0	0	0	0	0	0	1	2	1	1	0	1	2	1	1	0	0	1	1	1	1	0	0	0	1	1	1	1	2	1	1	2	1	2	1	1	0	0	0	1	0	0	1	1	1	0	0	0	0
620	1	0	0	1	0	0	0	0	1	1	0	0	0	0	0	0	2	0	1	1	1	0	0	0	1	1	2	0	2	2	1	0	0	1	0	2	2	0	2	0	0	0	0	0	0	0	0	0	1
621	1	0	0	0	0	0	1	1	1	1	1	0	0	0	0	0	1	0	0	2	0	0	0	0	0	0	2	0	2	2	1	1	1	1	0	2	1	0	0	2	0	1	0	2	1	0	0	0	0
622	0	0	0	0	0	0	1	2	0	1	0	1	2	1	1	0	2	2	1	1	1	0	2	1	1	1	1	1	2	1	1	1	1	0	0	2	1	0	1	1	0	0	1	1	1	2	0	0	0
623	0	0	1	1	0	0	2	2	0	1	1	0	0	0	0	0	0	0	0	1	0	0	0	0	0	0	1	2	2	1	2	1	1	1	0	2	0	0	0	2	0	0	1	2	0	1	0	0	2
624	0	0	0	0	0	0	1	1	1	1	0	0	1	1	1	0	0	0	0	2	0	0	1	0	1	1	2	0	2	1	1	2	1	1	0	2	1	0	0	2	0	0	0	2	1	0	0	0	1
625	1	0	0	0	0	0	2	2	0	0	1	0	0	0	0	0	0	0	1	1	1	0	0	0	1	1	1	0	2	2	1	2	2	0	2	0	2	0	1	1	0	0	0	1	0	1	0	0	1
626	1	0	0	0	0	0	1	1	1	2	0	0	2	2	2	0	2	0	1	1	1	0	0	0	0	0	1	0	2	1	0	1	1	0	1	1	0	0	0	2	0	0	1	1	1	1	0	0	1
627	1	0	0	1	1	1	1	1	1	1	0	0	0	0	0	0	1	1	2	0	0	0	0	0	0	0	1	0	2	0	0	1	2	1	2	2	0	0	0	2	0	0	0	2	0	0	0	0	1
628	1	0	0	0	0	0	1	1	0	0	0	1	1	2	2	0	1	0	0	1	0	0	1	0	1	1	2	1	2	2	1	1	1	2	0	2	0	0	0	1	0	0	0	1	0	1	0	0	1
629	1	0	0	0	0	0	1	1	1	2	0	0	0	0	0	0	1	1	1	1	0	0	0	0	0	0	2	0	2	2	0	0	1	2	1	2	1	0	1	1	1	0	0	1	0	1	0	0	0
630	0	0	0	0	0	0	1	1	1	2	0	0	0	0	0	0	1	0	0	2	0	0	0	0	0	0	2	2	2	1	1	1	1	0	2	1	1	0	1	1	0	0	2	2	1	1	0	0	1
631	1	0	0	0	0	0	1	2	0	0	0	0	1	0	0	0	1	0	1	1	1	0	1	1	1	2	1	0	2	0	0	1	2	1	1	2	2	0	1	1	0	0	1	1	1	1	0	0	1
632	1	0	0	1	0	0	1	1	1	2	0	0	0	0	0	0	1	1	0	2	0	0	0	0	0	0	2	0	2	2	1	1	1	1	1	1	1	0	0	2	1	2	0	2	1	0	0	0	2
633	0	0	0	1	0	0	2	2	1	1	0	0	0	0	0	0	1	0	0	2	0	0	0	0	0	0	1	0	2	1	1	1	0	2	0	2	2	0	2	0	0	0	0	2	0	1	0	0	1
634	1	0	0	0	0	0	2	2	0	1	0	0	1	0	0	0	1	1	0	2	0	0	0	0	0	0	2	1	2	1	1	1	1	1	1	1	2	0	1	0	0	0	0	0	1	1	0	0	1
635	1	1	0	0	0	0	0	0	1	1	0	0	0	1	1	0	0	0	2	0	0	0	1	1	1	1	2	1	2	1	2	0	0	2	0	2	2	0	1	1	0	1	0	1	1	0	0	0	0
636	0	0	0	2	1	1	1	1	1	1	1	0	2	1	1	0	1	1	0	2	0	0	1	0	0	0	2	0	2	1	2	2	2	0	2	0	2	1	1	0	0	1	0	1	0	2	0	0	1
637	1	0	0	1	0	0	1	1	1	1	0	0	1	1	1	0	1	0	1	1	0	0	0	0	0	0	0	0	1	0	1	0	0	2	0	2	1	0	1	1	0	0	1	2	1	0	0	0	0
638	0	0	0	1	0	0	1	1	1	1	0	0	0	0	0	0	0	0	1	1	1	0	0	0	1	1	0	2	1	1	2	1	1	1	1	2	1	1	0	0	0	0	0	2	1	0	0	0	2
639	1	0	0	0	0	0	2	2	0	0	1	0	0	1	1	0	1	1	1	1	1	0	0	0	0	0	1	0	1	0	1	1	1	0	2	0	0	0	0	1	0	1	0	2	1	0	0	0	0
640	1	0	0	1	0	0	1	1	1	1	1	1	2	1	1	0	1	1	2	0	1	1	0	0	0	0	2	1	2	1	2	2	2	2	0	2	1	0	1	1	0	0	0	1	2	1	0	0	1
641	0	0	0	1	0	0	1	1	1	1	1	1	1	0	0	0	1	0	0	2	0	0	0	0	0	0	2	0	2	2	0	0	0	1	0	2	2	0	1	1	0	0	0	1	0	1	0	0	0
642	1	1	1	1	0	0	2	2	0	0	0	1	1	0	1	0	2	2	1	1	1	0	0	0	0	0	2	0	2	2	1	1	1	1	0	2	2	0	1	0	0	0	0	1	0	1	0	0	0
643	1	0	0	0	0	0	2	2	0	0	1	0	2	1	1	0	2	1	0	2	0	0	0	0	0	0	1	0	2	1	0	1	1	0	2	0	0	0	0	1	0	0	0	2	0	1	0	0	0
644	1	0	0	0	0	0	2	2	0	2	0	0	0	0	0	0	0	1	0	2	0	1	1	1	1	1	2	0	2	1	0	0	2	0	2	2	0	0	1	1	1	0	0	1	0	1	0	0	1
645	1	0	0	0	0	0	2	2	0	0	1	1	1	0	0	1	1	1	1	1	1	0	1	0	1	1	1	0	1	1	1	2	2	0	2	1	2	0	0	1	0	0	0	2	0	0	0	0	1
646	0	0	0	0	0	0	1	2	0	0	1	1	1	1	1	0	2	0	0	2	0	0	0	0	0	0	2	1	2	2	1	2	2	0	1	1	0	0	0	2	0	0	0	2	0	0	0	0	1
647	1	0	0	0	1	1	1	2	0	0	0	0	0	0	0	0	0	0	1	1	1	0	0	0	0	0	1	0	2	1	0	1	1	1	0	2	0	0	0	2	0	1	0	1	0	1	0	0	1
648	1	0	0	0	0	0	1	1	2	2	0	2	2	0	0	1	2	2	2	0	2	0	0	0	1	1	0	1	1	0	1	1	2	1	0	2	2	0	0	2	0	1	0	1	0	1	0	0	0
649	0	0	1	1	0	1	1	1	1	1	0	0	1	1	1	0	1	0	1	1	0	0	1	0	0	0	1	1	1	1	1	1	2	1	1	2	1	0	0	0	0	0	0	2	0	1	0	0	1
650	1	0	0	0	0	0	1	2	0	0	0	1	1	0	1	0	0	0	1	1	1	0	1	0	0	0	1	0	2	1	1	1	1	1	1	1	2	0	2	1	0	0	1	2	1	0	0	0	1
651	0	0	0	0	0	0	2	2	0	0	1	0	1	0	0	0	1	1	0	2	0	0	1	1	1	1	2	0	2	2	0	0	0	2	0	2	0	0	0	2	0	0	1	1	1	2	0	0	1
652	0	1	0	0	0	0	2	2	0	0	1	2	2	1	2	0	1	0	1	1	1	0	0	0	0	0	2	0	2	1	0	0	1	1	0	2	0	0	0	2	0	0	0	1	0	1	0	0	1
653	1	0	0	0	0	0	1	1	1	1	1	2	2	1	2	0	1	0	0	2	0	0	0	0	0	0	1	1	0	0	2	2	2	0	2	0	1	1	1	0	0	0	1	2	2	0	1	0	1
654	0	0	0	0	0	0	0	1	1	1	0	0	0	0	0	0	1	0	0	2	0	0	1	1	1	1	1	1	2	1	2	2	1	1	1	1	1	0	0	1	0	0	0	1	0	1	0	0	2
655	0	1	0	0	0	0	0	1	1	1	1	0	0	0	0	0	1	0	0	1	0	0	0	0	0	0	1	1	2	1	0	0	0	2	0	2	2	0	2	0	1	0	0	1	0	1	0	0	1
656	0	0	0	1	0	0	0	0	1	1	0	1	2	1	1	0	1	1	0	1	1	0	0	0	1	1	1	0	2	2	1	1	1	1	1	1	1	0	0	1	0	0	1	2	1	0	0	0	0
657	0	0	0	0	1	1	0	1	1	1	0	2	2	1	1	1	1	0	1	1	1	0	0	0	1	1	2	1	2	1	1	1	1	2	0	2	1	1	0	1	0	0	1	1	1	0	0	0	1
658	0	0	0	1	0	0	1	2	0	0	0	0	1	1	1	0	1	1	1	1	0	1	0	0	0	0	1	1	1	1	2	0	0	2	0	2	0	0	0	1	0	0	0	0	1	0	0	0	0
659	0	0	0	1	0	0	1	1	1	1	1	0	1	1	1	0	1	0	0	1	0	0	0	0	0	0	0	0	1	1	1	1	0	2	2	1	0	0	0	1	0	0	0	1	0	1	0	0	2
660	0	0	0	0	0	0	1	1	1	2	0	0	1	2	1	0	1	1	0	1	0	0	0	0	0	0	1	1	2	1	0	2	1	1	0	2	2	0	0	2	1	0	0	1	1	1	0	0	1
661	0	0	0	0	0	0	1	1	1	2	0	0	2	2	2	0	1	0	1	1	1	0	0	0	0	0	1	1	2	0	1	1	1	1	0	2	2	0	1	2	1	0	1	1	1	1	0	0	1
662	1	0	0	1	1	1	1	2	0	0	0	1	2	1	1	0	2	0	1	1	1	1	0	0	0	0	2	1	2	1	2	0	1	2	1	2	2	0	0	2	1	0	0	0	0	1	0	0	1
663	0	1	1	0	0	0	0	0	2	2	0	0	1	0	0	0	1	1	0	2	0	0	0	0	0	0	1	1	2	1	2	0	0	1	0	2	2	0	1	2	2	1	0	2	0	0	0	0	1
664	1	0	0	0	0	1	0	1	1	1	0	0	1	1	1	0	2	0	1	1	1	0	0	0	0	0	2	0	2	2	0	0	1	0	1	2	0	0	1	1	0	0	1	1	1	0	0	0	0
665	1	0	0	0	0	0	1	2	1	1	0	0	0	0	0	0	2	2	1	1	1	0	0	0	1	1	2	1	2	1	2	1	0	2	0	2	1	0	1	1	0	0	0	2	1	0	0	0	0
666	0	0	0	0	1	1	2	2	0	0	0	0	0	0	0	1	1	1	0	2	0	0	0	0	0	0	2	0	2	2	1	2	2	1	0	2	2	0	2	0	0	0	1	1	1	0	0	1	1
667	0	0	0	0	0	0	1	2	0	0	1	0	0	0	0	0	0	0	1	0	1	0	0	0	0	0	1	1	1	1	2	1	2	1	2	2	0	0	0	1	0	0	0	2	0	0	0	0	0
668	1	0	0	0	1	1	1	2	0	0	1	0	0	0	0	0	2	2	1	1	0	0	1	1	1	1	2	0	2	1	0	1	1	1	1	1	2	1	1	0	0	0	0	2	0	1	0	0	0
669	1	0	0	0	0	0	1	1	1	2	0	0	0	0	0	0	2	1	0	1	0	0	0	0	0	1	1	0	1	1	1	1	0	2	1	2	1	0	0	1	0	0	0	0	0	1	0	0	0
670	1	0	0	0	0	0	1	1	1	1	1	1	2	1	1	0	2	0	0	2	0	0	1	0	1	1	0	1	2	0	1	1	1	1	0	2	2	0	2	0	0	0	0	1	0	0	0	0	1
671	1	0	0	0	0	0	1	1	1	1	0	0	1	1	1	0	1	1	0	2	0	0	1	1	1	1	1	0	2	1	0	2	2	0	2	0	0	0	0	1	0	0	0	1	0	1	0	0	1
672	0	0	0	0	0	0	1	2	0	0	0	0	1	1	1	0	2	1	0	2	0	1	0	0	0	0	2	1	2	2	0	1	0	1	1	1	1	0	0	0	0	0	0	0	1	0	0	0	0
673	1	0	0	0	0	0	1	1	1	1	1	0	0	0	0	0	1	1	0	1	0	0	0	0	0	0	1	0	2	1	0	0	0	2	0	2	1	0	2	0	0	0	2	2	2	1	0	1	1
674	0	0	1	0	0	0	1	1	1	1	0	0	1	1	1	0	1	0	0	1	0	0	1	0	0	0	1	0	2	2	0	0	0	2	0	2	1	0	0	2	1	1	0	2	1	0	0	0	0
675	1	0	1	2	0	0	1	2	0	0	0	1	1	0	0	1	1	0	0	1	0	0	0	0	0	0	2	0	2	2	1	0	0	2	0	2	1	0	1	1	0	0	1	1	0	1	0	0	1
676	1	0	1	0	1	2	1	1	1	1	1	0	2	2	2	0	1	1	2	0	0	0	0	0	0	0	1	0	2	0	0	2	2	2	0	2	2	0	2	0	0	0	0	0	0	0	0	0	0
677	0	0	0	1	0	0	0	0	2	2	0	0	1	1	1	0	1	1	0	1	0	0	0	0	0	0	0	1	2	0	1	1	1	0	2	0	1	0	0	0	0	0	0	2	0	0	0	0	0
678	1	0	0	1	0	0	2	2	0	0	0	0	0	0	0	0	0	0	0	1	0	0	0	0	0	0	2	1	2	1	2	2	1	0	1	1	0	0	0	2	0	1	0	1	1	1	0	0	0
679	1	0	0	0	1	1	1	2	0	0	1	1	2	1	1	0	1	1	1	1	1	0	1	0	0	0	2	0	2	1	2	2	2	0	1	1	1	0	1	1	0	1	0	1	1	0	0	0	1
680	1	0	0	0	0	0	2	2	0	1	0	0	0	0	0	0	0	1	1	1	1	0	0	0	0	0	1	0	2	2	1	1	1	1	0	2	2	0	1	1	0	0	0	1	1	1	0	0	1
681	0	0	0	0	0	0	1	1	1	1	0	1	0	0	0	0	2	0	0	2	0	0	0	0	0	0	2	1	2	1	2	2	2	0	2	0	2	1	0	0	0	0	0	1	0	1	0	0	0
682	1	0	0	0	1	1	2	2	2	2	0	0	1	2	1	0	1	1	0	2	0	0	0	0	0	0	0	2	0	0	2	1	1	2	0	2	2	0	1	1	1	0	1	2	2	0	0	0	0
683	1	0	0	1	1	1	1	1	1	1	0	0	0	0	0	0	1	1	0	2	0	0	0	0	0	0	2	0	2	2	1	1	2	1	1	2	1	0	0	1	0	0	0	2	0	0	0	0	1
684	0	0	0	1	0	0	1	1	0	0	1	0	1	1	1	0	1	0	1	1	1	0	0	0	0	0	2	0	2	2	1	1	1	1	1	1	2	0	1	1	0	0	1	1	1	0	0	0	1
685	0	0	1	0	0	0	0	1	1	1	0	0	0	0	0	0	1	1	1	1	0	0	1	0	1	1	2	0	2	2	0	1	1	1	1	1	0	0	0	1	0	0	0	1	0	1	0	0	0
686	1	0	0	0	0	0	1	1	1	2	0	1	1	0	0	0	1	1	1	0	0	1	0	0	0	0	1	1	1	1	1	0	1	1	1	2	1	0	1	1	0	1	0	2	0	0	0	0	1
687	1	0	1	1	0	0	2	2	0	1	1	1	1	0	0	1	1	0	1	1	1	0	0	0	0	0	1	1	2	1	0	2	1	1	0	2	2	0	1	1	0	0	1	1	1	1	0	0	1
688	1	0	0	1	1	1	1	1	1	1	0	1	2	2	2	0	1	1	0	0	0	0	0	0	0	0	2	0	2	1	1	0	0	2	0	2	1	0	1	1	0	0	0	2	0	1	0	0	1
689	1	0	1	0	0	0	1	1	2	2	0	0	1	1	1	0	1	1	1	1	0	1	0	0	0	0	1	0	1	1	0	2	2	0	1	1	1	0	1	1	0	0	0	2	0	0	0	0	1
690	1	0	0	0	0	0	1	2	0	0	1	2	2	1	1	1	0	0	1	1	1	0	0	0	0	0	1	1	2	1	0	2	2	0	1	2	0	0	0	2	0	1	1	2	1	0	0	0	1
691	0	0	0	1	0	0	1	1	1	1	0	0	0	0	0	0	1	0	1	1	1	0	0	0	0	0	1	0	2	1	0	1	1	1	0	2	0	0	0	2	0	0	0	1	0	1	0	0	1
692	1	0	0	0	0	0	1	1	1	2	0	0	0	0	0	0	0	0	1	1	1	0	1	0	0	0	1	1	2	2	0	1	1	1	0	2	1	0	0	2	0	1	0	2	1	1	0	0	0
693	1	0	0	0	0	0	1	2	0	0	0	0	0	0	0	0	0	0	1	1	1	0	0	0	0	0	2	0	2	2	0	2	2	1	0	2	1	2	0	1	1	1	0	1	0	1	0	0	0
694	1	0	0	0	0	0	2	2	0	0	1	0	1	1	1	0	2	1	0	1	0	0	0	0	0	0	2	0	2	1	1	0	0	2	0	2	0	0	0	1	0	0	0	2	0	1	0	0	1
695	1	0	0	1	0	0	1	1	1	1	1	0	1	0	0	0	1	0	1	1	1	0	0	0	1	1	1	0	2	1	1	2	1	0	1	1	0	0	0	1	0	0	1	1	1	0	0	0	1
696	0	0	1	1	0	0	1	1	0	0	0	1	1	0	1	0	0	0	0	2	0	1	0	0	0	0	2	0	2	1	1	1	1	2	1	2	2	0	2	0	0	0	0	0	1	0	0	0	0
697	0	0	0	1	0	0	1	2	0	0	0	0	1	0	0	0	1	1	0	2	0	0	0	0	0	0	1	0	2	2	1	0	1	1	0	2	1	1	0	1	0	2	0	2	1	0	0	0	1
698	1	0	2	0	0	0	1	1	1	1	0	0	1	1	1	0	1	1	0	2	0	0	1	1	1	1	1	1	2	1	1	1	1	1	0	2	2	0	2	1	1	0	0	0	1	1	0	0	1
699	1	0	0	0	0	0	1	1	1	1	1	0	1	1	1	0	1	0	1	1	0	0	1	1	1	1	2	1	2	2	0	1	2	1	0	2	0	0	1	1	0	0	0	2	0	0	0	0	2
700	1	0	1	1	0	0	2	2	0	1	1	0	1	1	1	0	0	0	2	0	1	0	0	0	1	1	0	1	1	0	1	2	1	0	1	1	2	0	1	0	0	0	0	2	0	0	0	0	1
701	1	0	0	0	0	0	2	2	0	0	1	0	1	1	1	0	1	1	0	2	0	0	0	0	0	0	1	0	2	1	0	1	0	2	2	1	1	0	0	1	0	0	1	2	1	0	0	1	1
702	0	0	0	1	0	0	1	1	1	1	1	0	0	0	0	0	1	0	1	1	1	0	2	1	1	1	1	1	2	0	1	0	0	1	1	2	2	0	1	1	0	0	0	2	0	2	0	0	1
703	1	0	0	0	0	0	1	2	0	0	0	0	0	0	0	0	0	0	1	0	1	0	0	0	1	1	1	0	1	1	2	0	1	0	1	2	2	0	1	1	0	0	0	1	0	1	0	0	1
704	1	0	2	0	0	0	1	2	0	0	0	0	0	0	0	0	1	1	1	1	1	0	0	0	0	0	2	1	2	1	2	2	2	0	1	1	0	0	0	1	0	0	0	2	0	0	0	0	2
705	0	0	0	0	0	0	0	0	2	2	0	0	0	0	0	1	2	2	1	1	1	0	1	0	1	1	0	0	2	0	0	1	1	1	1	1	2	0	1	1	0	0	0	1	0	1	0	0	1
706	1	0	0	0	0	0	2	2	0	0	2	1	1	1	1	0	2	2	1	1	1	0	0	0	0	0	2	0	2	1	0	1	1	1	1	0	1	1	1	0	0	0	0	2	0	1	0	0	2
707	0	0	0	0	0	0	2	2	0	0	1	0	0	0	0	0	2	0	1	1	1	0	1	0	0	0	1	1	1	1	1	1	1	1	0	2	1	1	0	1	0	0	0	2	0	1	0	0	1
708	1	0	0	0	0	0	1	1	1	1	1	0	2	2	2	0	2	2	2	0	0	0	1	0	0	0	1	0	1	1	0	1	1	2	0	2	0	0	0	2	0	0	0	0	0	0	0	1	2
709	1	0	0	1	1	1	0	0	1	1	0	0	1	1	1	0	2	0	1	1	1	0	1	0	0	0	1	1	2	0	1	1	1	1	1	1	1	1	0	1	0	0	1	2	1	0	0	0	0
710	0	0	0	0	0	0	1	1	1	1	0	1	0	0	0	0	1	0	1	1	1	0	1	1	1	1	1	0	2	0	0	1	1	2	0	2	0	0	0	2	0	0	0	1	0	0	0	0	0
711	1	0	0	1	0	0	2	2	0	1	1	0	0	0	0	0	2	2	1	1	1	0	0	0	0	0	1	0	1	1	1	1	1	1	1	1	0	0	1	1	0	0	0	1	0	0	0	0	1
712	1	0	0	0	0	1	1	2	0	0	1	0	0	0	0	0	2	1	0	2	0	0	1	1	1	1	1	1	1	1	2	1	1	1	0	2	2	0	2	0	0	1	0	2	2	1	0	0	1
713	1	0	0	0	0	0	1	2	0	1	0	1	2	1	1	0	2	1	1	1	1	0	0	0	0	0	1	1	1	1	2	1	1	2	2	1	1	0	0	2	0	0	0	1	0	0	0	0	1
714	0	0	0	1	1	1	1	1	1	1	1	0	1	0	0	0	1	0	1	1	0	0	0	0	0	0	2	0	2	2	0	1	1	2	1	1	1	0	0	1	0	2	0	2	0	0	0	0	1
715	0	0	0	0	0	0	1	1	1	2	0	0	0	0	0	0	1	0	0	2	0	0	1	0	0	0	2	0	2	0	1	1	0	2	0	2	0	0	0	2	0	0	0	1	0	0	0	0	1
716	1	1	0	0	0	0	2	2	1	1	0	0	1	1	1	0	0	0	0	1	0	0	0	0	0	0	2	1	2	2	1	2	2	0	2	0	2	0	2	0	0	1	0	2	1	0	0	0	0
717	1	0	0	2	1	1	2	2	0	0	2	0	0	0	0	0	2	0	0	2	0	0	0	0	0	0	1	0	2	1	1	1	1	1	1	1	2	0	2	1	1	0	0	1	0	0	0	0	0
718	1	0	0	1	0	0	2	2	0	1	1	0	1	1	1	0	1	0	1	1	1	0	1	0	0	0	1	1	2	1	1	1	1	2	1	1	1	0	1	1	1	0	0	2	0	2	0	0	1
719	1	0	0	1	1	1	1	2	1	1	0	0	0	0	0	0	2	1	0	2	0	1	0	0	0	0	1	0	2	0	1	2	1	1	2	2	1	0	0	2	1	0	0	1	0	0	0	0	0
720	0	0	0	1	0	0	1	1	1	1	0	1	1	0	0	1	0	0	0	2	0	1	0	0	0	0	2	0	2	0	0	2	1	0	1	1	1	0	1	1	0	0	0	2	1	0	0	0	1
721	0	0	0	0	1	1	1	2	0	0	1	1	1	0	1	0	2	0	0	2	0	0	1	1	1	1	1	0	1	1	0	0	0	2	0	2	2	1	1	1	1	0	0	2	0	2	0	0	1
722	1	0	0	0	0	0	1	1	1	1	0	0	2	2	2	0	1	1	1	0	0	0	0	0	1	1	1	0	2	0	0	1	2	1	0	2	0	0	0	2	0	0	0	0	0	1	0	0	1
723	0	0	0	2	1	1	1	1	1	1	1	0	2	2	2	0	1	0	0	2	0	0	1	1	1	1	2	0	2	1	1	1	1	1	1	1	2	0	2	1	1	0	1	2	1	0	0	0	0
724	0	0	0	1	0	0	1	2	0	0	1	1	0	0	0	0	2	1	0	2	0	0	1	1	1	2	1	2	2	1	2	1	1	2	0	2	2	0	1	2	1	0	1	1	1	1	0	1	2
725	0	0	0	0	0	1	1	1	1	2	0	0	1	0	0	0	1	1	0	2	0	0	0	0	0	0	2	0	2	2	1	2	2	0	1	2	2	0	1	1	0	0	0	0	2	1	0	1	1
726	1	0	0	1	0	0	1	1	1	1	1	0	0	0	0	0	2	0	1	1	0	0	1	1	1	1	1	0	2	1	1	2	2	0	1	2	1	0	0	0	0	0	0	2	0	0	0	0	1
727	1	0	0	0	0	0	1	1	1	1	0	0	0	0	0	0	1	1	0	2	0	1	1	0	0	0	2	0	1	1	1	2	1	1	1	2	1	0	1	1	0	0	1	2	1	1	0	0	1
728	1	0	0	2	1	1	1	2	0	1	0	0	0	0	0	0	1	0	1	0	1	0	0	0	1	1	2	1	2	2	1	1	2	2	0	2	1	0	1	1	0	0	0	0	0	1	0	0	1
729	0	0	0	0	0	0	1	1	1	1	1	1	1	0	0	0	0	0	1	1	1	0	0	0	0	0	2	0	2	2	0	1	1	2	1	2	0	0	0	2	0	0	0	1	0	1	0	0	2
730	1	0	1	0	0	0	1	0	1	1	0	0	0	0	0	0	2	2	1	1	1	0	0	0	0	0	2	2	2	1	1	1	2	1	1	2	2	0	1	1	0	0	1	1	1	1	0	0	2
731	1	0	0	0	0	0	1	1	1	1	1	1	2	0	0	1	1	1	2	0	1	0	0	0	0	0	2	0	2	1	0	1	0	2	0	2	0	0	1	1	0	0	1	2	2	2	0	0	1
732	0	0	0	0	1	1	2	2	0	0	1	0	1	1	1	0	1	1	1	0	1	0	2	0	0	0	2	2	2	1	1	0	0	2	0	2	0	0	0	2	0	0	1	1	1	2	0	0	1
733	0	0	0	1	0	0	2	2	0	0	0	1	2	1	1	0	2	2	1	1	1	0	1	0	0	0	1	2	1	1	1	0	0	1	2	2	0	0	0	1	0	0	1	2	1	1	1	0	0
734	1	0	0	0	1	1	1	1	1	1	1	1	1	1	1	0	1	1	1	1	1	0	0	0	1	1	2	0	2	2	0	2	2	0	1	1	0	0	0	1	0	0	0	2	2	1	0	0	0
735	1	0	0	1	0	0	1	1	0	0	1	0	2	2	2	0	2	0	0	2	0	1	0	0	0	0	1	1	1	1	2	0	0	2	0	2	0	0	0	2	0	0	0	0	0	0	0	0	0
736	1	0	0	1	1	1	0	1	1	1	0	1	1	0	0	1	2	1	1	1	0	0	0	0	0	0	2	0	2	2	0	2	2	0	1	1	0	0	0	1	0	0	0	1	1	1	0	0	1
737	0	0	0	0	0	0	2	2	0	0	2	0	0	0	0	0	2	1	1	1	1	0	1	0	0	0	2	0	2	2	0	1	1	1	1	1	1	0	0	1	0	0	2	2	2	1	0	0	1
738	1	0	0	0	0	0	1	1	1	1	1	0	0	0	0	0	1	1	1	1	0	0	0	0	0	0	2	1	2	2	1	1	1	1	0	2	1	0	1	1	0	0	1	2	1	1	0	0	1
739	1	1	0	0	0	0	1	2	0	1	0	1	1	0	0	1	1	0	0	2	0	0	0	0	1	1	2	1	2	1	2	1	2	1	1	2	2	0	1	0	0	0	0	2	0	1	0	0	0
740	0	0	0	0	0	0	2	2	0	1	0	0	1	1	1	0	0	0	1	1	1	0	1	1	1	1	1	0	2	1	0	0	0	2	0	2	2	0	0	1	0	1	1	2	1	0	1	0	1
741	1	1	1	1	0	0	0	0	1	1	1	1	1	0	0	1	2	1	0	2	0	1	0	0	0	0	1	0	2	1	0	0	0	1	2	2	2	0	2	0	0	0	2	2	2	1	0	0	2
742	0	0	0	0	0	0	0	1	1	1	0	0	0	0	0	0	1	1	1	1	1	0	1	1	1	1	2	0	2	2	0	2	1	1	2	2	1	0	1	2	1	0	1	1	0	0	0	0	2
743	0	1	1	1	0	0	0	0	2	2	0	0	1	1	1	0	2	2	1	1	1	1	0	0	0	0	2	0	2	2	1	2	2	0	1	1	0	0	0	2	0	1	0	1	2	0	0	0	2
744	1	0	0	0	0	0	1	1	1	2	1	0	0	0	0	0	1	1	0	2	0	0	1	1	1	1	1	0	1	1	2	2	2	0	1	1	0	0	0	2	0	0	0	2	0	0	0	0	0
745	1	0	0	0	1	1	1	1	1	1	1	1	2	1	1	0	0	0	2	0	0	0	0	0	0	0	2	0	2	0	1	1	1	0	1	1	2	1	1	0	0	0	1	2	1	0	0	0	1
746	0	0	0	0	0	0	1	2	0	0	1	0	1	0	0	0	2	2	1	1	1	0	0	0	0	0	1	0	2	0	1	0	1	1	1	2	0	0	0	2	0	0	0	1	0	1	0	0	0
747	1	0	0	0	1	1	1	1	1	1	1	0	1	1	1	0	2	2	1	1	1	0	0	0	0	0	1	0	1	1	1	0	0	1	0	2	2	0	1	1	1	1	0	1	0	1	0	0	1
748	1	0	0	0	1	1	1	1	1	1	0	1	1	1	1	0	0	0	1	1	1	0	0	0	0	0	0	1	1	0	1	1	1	2	0	2	1	0	1	2	1	0	0	2	0	1	0	0	1
749	1	0	0	0	0	0	1	1	0	0	1	1	1	0	0	1	2	1	0	2	0	1	1	0	0	0	2	0	2	2	0	2	2	0	2	0	1	1	0	0	0	1	0	2	0	0	0	0	0
750	1	0	0	1	0	0	1	2	0	0	1	0	0	0	0	0	1	1	2	0	0	0	0	0	0	0	1	0	2	1	0	0	0	2	0	2	1	0	0	1	0	0	1	1	1	1	0	0	1
751	1	0	0	0	0	0	1	1	0	2	0	0	1	0	0	0	1	1	1	0	1	0	0	0	0	0	1	0	1	1	0	1	1	2	1	2	1	0	1	1	0	2	0	2	1	0	0	0	1
752	1	0	0	0	0	0	0	1	1	1	0	1	1	0	0	0	1	1	1	1	0	0	0	0	1	1	1	0	2	1	0	0	1	0	1	2	2	0	0	1	0	0	0	2	0	1	0	0	1
753	0	0	0	0	1	1	2	2	0	2	0	0	0	0	0	0	1	1	0	2	0	0	0	0	0	0	1	0	2	1	0	0	0	2	0	2	0	0	0	2	0	0	0	2	2	1	0	0	1
754	0	0	1	0	0	0	1	2	0	0	1	0	1	1	1	0	0	0	0	2	0	0	2	0	0	1	2	1	2	2	1	2	2	0	2	0	2	0	1	1	0	0	1	1	1	1	0	0	1
755	0	0	1	1	0	0	0	1	1	1	0	1	1	0	1	0	2	1	2	0	1	0	0	0	0	0	2	0	1	1	1	2	2	0	1	1	1	1	1	0	0	0	0	2	0	1	0	1	2
756	1	0	1	1	0	0	1	2	0	1	0	0	2	0	0	0	1	1	0	2	0	0	0	0	0	0	2	1	2	1	2	1	1	0	1	1	2	1	1	0	0	0	1	1	1	1	0	0	0
757	0	0	1	2	0	0	0	1	0	0	1	0	2	2	2	0	1	0	1	1	0	1	0	0	0	0	0	0	2	0	0	1	1	1	0	2	1	0	2	0	1	1	0	2	1	0	0	0	0
758	0	0	0	0	1	1	1	1	2	2	0	0	0	0	0	0	1	1	2	0	1	0	1	0	1	1	1	0	2	1	1	1	1	0	2	0	2	0	1	1	0	0	1	2	1	1	0	0	0
759	0	0	0	0	1	1	0	0	2	2	0	2	2	2	2	0	1	0	0	2	0	0	1	1	1	1	1	0	2	1	1	2	1	0	1	1	1	0	0	2	0	1	0	1	1	0	0	1	2
760	1	0	0	0	0	0	1	1	1	1	1	1	1	0	0	1	2	0	0	2	0	0	0	0	0	0	1	1	2	2	0	1	1	1	1	1	1	0	0	0	0	0	1	1	1	1	0	0	1
761	0	0	0	1	0	0	1	1	0	0	1	0	0	0	0	0	2	2	1	1	1	1	0	0	0	0	0	0	1	0	1	1	2	1	1	2	1	0	2	0	0	0	0	0	0	1	0	1	0
762	0	0	0	0	0	0	1	2	0	0	1	0	1	1	1	0	2	1	2	0	1	0	2	1	1	1	2	0	2	2	1	0	0	2	0	2	2	0	2	0	0	0	0	0	0	1	0	0	2
763	1	0	1	0	0	1	1	2	1	1	0	1	1	0	0	1	1	1	0	2	0	0	0	0	0	0	2	0	2	2	0	1	1	1	0	2	2	1	1	0	0	0	1	1	1	0	0	0	0
764	1	0	0	0	1	1	1	1	1	1	1	0	0	0	0	0	0	0	0	2	0	1	0	0	0	0	1	1	1	1	1	0	1	2	1	2	1	0	0	2	0	0	0	2	0	1	0	0	1
765	1	0	0	0	1	1	1	2	0	0	1	0	1	0	0	0	1	0	0	1	0	1	0	0	0	0	1	0	1	0	1	0	0	1	1	1	2	0	1	0	0	0	0	1	0	1	0	0	0
766	0	0	0	0	0	0	0	0	2	2	0	1	1	0	0	1	2	0	1	1	1	1	1	0	0	0	1	0	1	0	1	1	1	1	1	1	0	0	0	2	0	1	0	1	0	2	0	0	0
767	1	0	0	0	0	0	1	2	1	1	0	1	1	0	0	1	2	0	0	2	0	0	0	0	0	0	2	0	2	2	0	1	1	1	1	1	0	0	1	1	1	0	0	2	0	0	0	0	0
768	0	0	0	0	2	2	1	2	0	0	0	1	1	1	1	0	2	1	0	2	0	0	0	0	0	0	2	0	1	1	1	1	1	2	0	2	2	0	0	1	0	0	0	2	0	1	0	0	0
769	1	0	0	0	0	0	2	2	1	1	1	0	1	1	1	0	1	1	0	2	0	0	0	0	0	0	2	1	2	2	0	0	1	0	1	2	2	0	1	1	0	1	0	2	1	0	0	0	2
770	1	0	0	0	0	0	1	1	1	2	0	0	2	1	1	0	0	0	0	2	0	2	0	0	0	0	2	0	2	1	1	2	2	0	2	0	1	0	0	1	0	1	0	1	2	0	0	0	1
771	1	0	0	1	0	0	1	1	1	1	1	2	2	2	2	0	1	1	1	1	1	0	0	0	0	0	2	0	2	2	1	2	2	0	1	1	2	0	2	1	1	0	0	0	0	1	0	0	0
772	0	0	0	1	0	0	1	1	1	2	0	1	2	2	2	0	0	0	1	0	1	0	0	0	0	0	2	0	2	2	0	1	0	1	1	1	2	0	2	1	1	1	0	1	1	0	0	0	0
773	0	0	0	1	0	0	2	2	1	1	1	0	1	1	1	0	0	0	1	1	1	0	0	0	0	0	2	0	2	2	1	1	2	0	0	2	0	0	0	2	0	0	0	0	0	1	0	0	1
774	0	0	0	1	0	0	1	2	1	1	0	1	1	0	0	1	2	0	0	2	0	0	0	0	0	0	2	0	2	1	2	2	1	0	0	2	1	0	1	1	0	0	1	2	1	1	0	0	1
775	0	0	0	2	0	0	2	2	0	0	1	1	2	1	1	0	2	2	1	1	1	0	0	0	0	0	1	0	2	0	0	1	1	2	0	2	0	0	0	1	0	0	1	2	1	1	0	0	1
776	1	0	0	0	0	0	2	2	0	1	1	1	2	1	1	0	1	0	2	0	1	0	0	0	0	0	1	0	2	0	0	1	0	2	1	2	0	0	0	2	0	0	0	1	0	1	0	0	1
777	1	0	0	0	0	0	1	2	0	0	1	1	1	0	0	1	0	0	0	1	0	0	1	0	0	0	0	1	1	0	1	1	0	2	0	2	2	0	1	1	1	2	0	2	0	0	0	0	0
778	0	0	0	0	0	0	2	2	0	0	0	1	0	0	0	0	0	0	0	1	0	0	0	0	1	1	1	0	2	1	0	1	1	1	0	2	2	0	1	2	2	0	1	2	1	1	0	0	0
779	1	0	0	0	0	0	2	2	0	0	2	0	2	1	1	0	0	0	1	1	1	0	0	0	0	0	1	0	1	1	2	1	0	2	0	2	2	0	0	2	1	0	1	1	0	1	0	0	0
780	1	0	0	0	0	0	1	0	1	1	0	0	1	1	1	0	2	2	1	1	1	0	1	1	1	2	1	0	2	2	0	1	0	1	1	1	0	0	0	2	0	0	1	2	2	2	0	0	1
781	1	0	0	0	0	0	1	1	2	2	0	0	0	0	0	0	1	1	0	1	0	0	0	0	1	1	2	0	2	1	1	1	1	2	0	2	2	1	0	1	0	0	0	0	0	1	0	1	2
782	1	0	0	1	0	0	1	1	1	1	0	0	1	1	1	0	2	2	0	2	0	0	0	0	0	0	1	0	2	1	1	0	0	2	0	2	2	0	1	1	0	0	0	1	0	0	0	0	1
783	1	1	0	0	0	0	1	1	1	1	0	0	0	0	0	0	1	0	0	2	0	0	1	0	0	0	1	0	2	1	1	2	1	1	1	1	1	0	1	1	0	0	0	2	0	0	0	0	0
784	0	0	0	0	0	0	0	1	1	1	0	0	2	0	0	0	1	1	0	2	0	0	0	0	0	0	2	0	2	1	2	1	1	2	0	2	2	0	1	1	1	0	0	2	0	1	0	0	1
785	0	0	0	0	0	0	0	0	2	2	0	0	0	0	0	0	0	0	0	2	0	0	0	0	0	0	2	0	2	2	0	1	1	1	1	1	2	0	1	0	0	0	0	1	0	0	0	0	0
786	1	0	1	1	0	0	1	1	0	0	0	1	2	2	2	0	2	1	0	2	0	0	0	0	0	0	1	0	1	1	2	2	1	0	1	1	2	1	0	1	0	1	0	1	1	1	0	0	0
787	1	0	0	0	0	0	1	1	1	1	2	0	1	0	0	0	1	1	1	0	0	0	0	0	0	0	1	0	1	1	0	0	0	1	1	1	0	0	0	1	0	0	1	1	1	2	0	2	2
788	1	0	0	1	0	0	2	2	1	1	1	0	1	1	1	0	2	1	1	1	0	0	0	0	0	0	2	0	2	1	1	1	1	1	1	2	2	1	1	0	0	2	0	2	1	0	0	1	2
789	0	0	0	1	0	0	0	1	1	1	1	1	1	1	1	0	1	1	1	0	1	0	0	0	0	0	1	0	2	0	0	1	1	2	0	2	2	0	1	0	0	0	1	1	1	1	0	0	2
790	1	0	0	0	0	0	2	2	0	1	1	0	1	0	1	0	1	0	0	2	0	0	0	0	0	0	2	1	2	2	0	2	2	1	0	2	1	0	2	0	0	0	0	1	0	0	0	0	1
791	0	0	1	1	0	0	0	1	1	1	0	0	1	1	1	0	0	0	1	1	1	0	1	1	2	2	1	1	1	1	2	1	1	1	1	1	1	0	2	0	1	0	0	2	0	1	0	0	1
792	1	0	0	0	0	0	1	1	1	1	0	0	1	1	1	0	0	0	0	2	0	1	0	0	1	1	2	0	2	1	2	0	0	2	0	2	1	0	0	1	0	0	0	2	0	1	0	0	1
793	0	0	0	0	0	0	2	2	0	0	1	0	0	0	0	0	2	2	0	2	0	0	1	1	1	1	2	0	1	0	1	2	2	1	0	2	1	1	0	1	0	0	1	2	1	0	0	0	0
794	0	0	0	1	0	0	1	1	2	2	0	1	1	0	1	0	0	0	0	0	0	0	0	0	0	0	2	0	2	2	0	2	1	1	0	2	1	0	1	1	1	0	1	1	1	1	0	0	0
795	0	0	0	1	0	0	2	2	0	0	2	0	0	0	0	0	1	1	0	2	0	1	0	0	0	0	2	2	2	1	1	2	1	1	0	2	0	0	0	1	0	0	0	2	0	0	0	0	1
796	1	1	0	0	0	0	1	1	1	1	0	0	0	0	0	0	1	0	1	1	1	0	0	0	0	0	2	0	2	1	1	1	1	2	0	2	1	2	0	1	1	0	1	2	1	0	0	1	1
797	0	0	0	1	0	0	2	2	0	1	1	0	1	1	1	0	1	1	1	0	0	0	0	0	0	0	0	1	2	0	1	0	0	1	2	2	2	1	1	0	0	0	0	1	2	1	0	0	1
798	0	0	0	0	1	1	1	1	0	0	0	0	2	2	2	0	1	0	0	1	0	0	0	0	0	0	2	1	2	1	2	0	0	2	0	1	1	0	1	1	0	0	0	1	0	0	0	0	1
799	0	0	0	1	0	0	1	2	1	1	0	0	0	0	0	0	1	1	1	1	0	0	0	0	0	0	2	0	2	2	0	0	0	2	0	2	1	0	0	2	0	0	0	1	0	1	0	0	2
800	0	0	0	0	0	0	0	0	2	2	0	1	2	0	0	1	2	1	1	1	1	0	1	1	1	1	1	1	2	1	1	0	0	2	0	2	0	1	0	1	0	1	0	2	0	0	0	0	1
801	1	0	0	0	1	1	2	2	1	1	0	0	1	1	1	0	2	1	1	1	0	0	0	0	1	1	2	0	2	2	0	2	2	0	1	1	1	1	0	1	1	1	0	1	1	1	0	0	1
802	0	0	0	0	1	1	1	1	1	2	0	0	0	0	0	0	2	0	0	2	0	0	0	0	0	0	1	0	1	1	2	1	1	1	1	1	1	0	2	0	1	0	0	0	0	1	0	0	1
803	1	0	0	0	1	1	1	1	1	2	0	1	2	2	2	0	1	1	0	2	0	0	0	0	0	0	2	0	2	1	2	2	1	0	1	1	2	0	2	0	0	0	0	2	0	0	0	0	1
804	0	1	0	0	0	0	2	2	0	1	1	0	1	0	0	0	1	1	1	1	1	1	0	0	0	0	1	0	2	2	0	2	1	0	1	1	1	0	0	2	0	1	0	1	1	0	0	0	2
805	1	0	1	0	0	0	1	1	1	1	0	0	1	1	1	0	2	1	0	1	0	1	0	0	0	0	0	2	1	0	2	1	1	1	1	1	2	0	2	0	0	0	1	2	0	1	0	0	1
806	0	0	0	1	0	0	2	2	1	1	0	0	0	0	0	0	1	1	0	2	0	0	0	0	0	0	2	0	2	2	1	1	1	0	0	2	1	0	1	1	0	0	1	2	1	0	0	0	0
807	1	0	0	1	0	0	1	2	0	1	0	1	1	0	0	0	2	0	0	2	0	0	0	0	0	0	0	0	2	0	0	1	2	1	1	2	0	0	0	2	0	0	1	1	1	1	0	0	1
808	1	0	0	0	1	1	1	1	1	1	0	0	1	0	0	0	1	1	1	1	0	0	0	0	0	0	0	0	2	1	0	1	1	2	2	1	1	0	1	1	0	0	0	2	0	1	0	0	1
809	0	0	0	1	0	0	1	1	1	1	1	0	1	2	1	0	2	0	1	1	1	0	1	1	1	1	0	2	0	0	2	2	1	1	1	1	1	0	0	1	0	0	1	1	1	1	0	0	1
810	1	0	0	0	0	0	1	2	0	0	0	0	1	1	1	0	2	1	0	2	0	0	1	0	0	0	1	1	1	1	2	1	2	0	2	1	1	1	0	1	0	0	0	2	1	0	0	0	1
811	0	0	0	1	0	0	1	2	0	0	1	0	0	0	0	0	1	1	2	0	2	0	0	0	0	0	1	0	2	1	0	2	2	0	1	1	2	0	2	0	0	0	0	1	0	1	0	0	2
812	0	1	0	0	0	0	1	2	1	1	0	2	2	1	1	0	2	0	0	2	0	0	0	0	1	1	1	0	2	1	0	2	2	1	1	2	2	0	1	1	0	0	0	0	0	1	0	0	1
813	1	0	0	0	0	0	1	1	1	1	1	0	1	1	1	0	0	0	0	1	0	0	0	0	0	0	2	0	2	2	1	1	2	0	0	2	1	0	1	1	0	0	2	2	2	0	0	0	1
814	1	0	0	0	0	0	0	1	1	1	1	0	0	0	0	0	2	0	0	1	0	0	1	0	0	0	1	0	2	0	0	2	2	0	1	1	1	0	0	2	0	1	0	2	1	0	0	1	2
815	1	0	0	0	0	0	1	2	1	1	0	1	1	0	0	0	0	0	1	1	1	0	0	0	0	0	1	1	1	1	1	1	1	1	1	0	1	0	0	2	0	0	0	0	1	0	0	0	1
816	1	0	0	1	0	0	0	1	1	1	0	1	1	0	0	0	2	0	0	2	0	0	0	0	1	1	2	1	1	1	1	2	2	1	1	2	1	0	1	1	0	0	1	2	1	1	0	0	2
817	0	0	0	0	0	0	2	2	0	0	1	0	1	1	1	0	2	0	0	2	0	0	0	0	0	0	0	0	1	1	1	1	0	2	0	2	1	0	0	1	0	1	0	2	1	0	0	0	0
818	0	1	0	0	1	1	0	0	2	2	0	0	1	0	0	0	2	2	1	1	1	0	1	1	1	1	1	0	2	1	0	2	1	0	1	1	1	0	1	1	0	2	0	2	1	0	0	0	2
819	0	0	0	0	0	0	0	0	2	2	0	0	1	1	1	0	2	1	1	1	1	0	0	0	0	0	2	0	2	2	0	1	0	1	1	1	2	0	2	1	1	0	0	2	0	1	0	1	0
820	0	0	1	1	0	0	0	0	2	2	0	0	1	1	1	0	0	0	2	0	0	0	0	0	0	0	1	1	1	1	2	2	1	2	0	2	2	0	1	1	0	0	1	2	2	1	0	0	1
821	1	0	0	0	0	0	2	2	0	0	1	0	0	0	0	0	1	1	1	0	1	1	0	0	0	0	1	0	2	1	1	2	1	0	1	1	2	0	1	0	0	0	0	2	0	1	0	1	0
822	0	0	0	0	0	0	2	2	0	1	1	0	0	0	0	0	2	2	0	1	0	0	0	0	0	0	1	0	2	2	0	0	0	2	0	2	2	1	1	0	0	0	0	1	0	1	0	0	0
823	0	0	1	2	0	0	1	1	1	2	0	0	0	0	0	0	2	0	0	2	0	0	0	0	0	0	2	0	2	2	0	0	0	2	0	2	1	0	1	2	1	0	0	0	0	0	0	0	0
824	0	0	0	0	0	0	0	0	2	2	0	0	2	1	1	0	1	0	1	1	1	0	0	0	0	0	2	0	2	2	0	1	1	1	1	1	2	0	2	1	1	2	0	2	1	0	0	0	1
825	0	0	0	0	0	0	2	2	0	0	1	0	0	0	0	0	1	0	1	1	1	0	1	1	1	1	2	1	2	2	1	1	1	1	1	2	2	0	1	0	0	0	1	2	2	0	0	0	1
826	1	0	0	0	0	0	1	1	1	1	0	0	2	1	1	0	1	1	1	0	0	0	1	0	1	1	2	0	2	0	0	0	0	1	0	2	1	0	1	1	0	0	0	1	1	0	0	0	1
827	1	0	0	0	1	1	0	1	1	1	0	0	0	0	0	0	2	2	0	2	0	0	0	0	1	1	1	1	0	0	2	1	1	0	2	1	2	0	2	0	1	0	0	2	1	0	0	2	2
828	1	1	1	1	0	0	1	1	2	2	0	0	2	0	0	0	2	0	0	2	0	0	0	0	0	0	1	0	2	2	0	2	1	0	1	1	1	0	1	1	0	0	1	1	1	1	0	1	0
829	0	0	1	1	0	0	0	0	2	2	0	1	2	1	1	0	1	1	1	0	1	0	0	0	1	1	2	1	2	1	1	2	1	0	1	1	1	0	2	0	0	0	1	2	2	0	0	0	1
830	0	0	0	1	0	0	2	2	2	2	0	0	1	1	1	0	1	1	1	1	1	0	0	0	0	0	0	1	1	1	1	2	1	1	1	1	1	0	0	1	0	0	1	1	1	0	0	1	1
831	1	1	0	0	0	0	1	2	0	1	0	0	0	0	0	0	1	0	1	1	0	0	0	0	0	0	2	2	2	1	1	1	1	1	1	1	1	0	0	2	0	1	0	2	2	0	0	0	2
832	0	0	0	0	1	1	0	0	2	2	0	1	1	1	1	0	2	0	1	1	1	0	1	0	1	1	0	0	2	1	0	0	0	1	0	2	2	1	1	0	0	0	0	1	0	0	0	0	0
833	1	0	0	0	0	0	1	2	0	0	0	0	0	0	0	0	1	0	1	0	1	0	0	0	0	0	2	1	2	0	1	0	1	1	1	2	1	0	0	1	0	0	1	2	1	0	0	0	1
834	0	0	0	0	0	0	0	0	1	1	0	1	2	1	1	0	0	0	0	1	0	0	0	0	1	1	0	0	1	0	1	1	1	2	1	1	2	0	1	1	0	1	0	2	1	1	0	0	2
835	0	0	0	0	1	1	2	2	0	1	1	0	0	0	0	0	1	0	0	2	0	0	0	0	0	0	1	0	2	0	1	1	1	1	0	2	2	0	0	1	0	0	0	1	0	1	0	0	0
836	1	0	0	0	1	1	2	2	0	0	0	0	0	0	0	0	1	1	0	2	0	0	1	0	0	0	2	1	2	2	1	2	1	1	1	1	2	1	1	1	1	0	0	2	1	1	0	0	1
837	0	0	1	0	0	1	1	2	0	1	0	0	0	0	0	0	2	1	0	2	0	0	2	0	0	0	0	0	1	1	1	0	1	0	1	2	0	0	0	1	0	0	0	1	0	1	0	0	0
838	0	0	0	0	0	0	1	2	0	1	0	0	0	0	0	0	1	1	1	1	0	0	0	0	1	1	1	1	2	1	0	1	1	2	0	2	1	0	0	2	0	0	0	0	1	0	0	0	1
839	0	0	0	0	0	0	2	2	0	1	1	1	1	0	0	1	1	1	1	1	0	0	2	0	0	1	2	0	1	0	1	1	1	0	2	0	2	0	0	1	0	0	1	2	0	0	0	0	1
840	1	0	1	1	0	0	2	2	1	1	1	1	1	0	0	1	1	1	1	1	0	0	0	0	0	0	2	1	2	1	2	1	1	2	0	2	1	0	1	2	1	0	1	2	1	0	0	0	1
841	0	0	0	1	0	0	0	1	1	1	0	1	1	0	0	1	1	1	0	1	0	0	0	0	0	0	1	1	2	1	0	2	1	0	1	1	2	1	1	0	0	0	1	1	0	0	0	0	1
842	1	0	0	0	1	1	1	1	1	1	0	2	2	1	2	0	0	0	2	0	1	0	0	0	0	0	2	0	2	2	1	2	2	0	1	1	2	0	1	1	0	0	0	2	0	1	0	0	1
843	1	0	0	1	1	1	2	2	1	1	0	0	2	1	1	0	1	0	0	2	0	0	0	0	0	0	1	0	1	1	1	0	0	1	1	1	2	0	1	1	0	0	0	2	1	0	0	0	1
844	1	0	0	0	0	0	0	0	2	2	0	1	1	1	1	0	0	0	0	2	1	0	0	0	0	0	0	0	1	1	2	1	1	1	0	2	1	1	0	1	0	1	0	2	1	0	0	1	0
845	1	0	0	0	1	1	2	2	0	1	0	0	1	1	1	0	0	0	0	0	0	0	0	0	0	0	2	0	2	0	1	2	1	0	1	1	1	0	0	1	0	2	0	2	1	0	0	0	0
846	1	0	0	1	0	0	1	2	0	0	0	0	0	0	0	0	1	1	0	1	0	1	0	0	0	0	1	2	1	1	2	1	1	2	0	2	1	0	2	0	0	0	0	1	0	0	0	0	2
847	1	0	0	1	0	0	2	2	0	0	0	1	1	0	0	1	1	0	1	1	1	1	0	0	0	0	1	0	2	1	2	2	1	1	2	2	1	0	1	1	0	1	0	1	0	1	0	0	0
848	0	0	0	1	0	0	1	1	1	1	1	0	2	2	2	0	2	2	1	1	1	0	0	0	0	0	1	0	1	1	1	2	1	0	1	1	0	0	0	2	0	0	0	1	0	0	0	0	1
849	1	0	0	0	0	0	2	2	0	1	0	1	2	0	0	1	2	1	1	1	1	0	0	0	0	0	2	0	2	2	1	2	2	0	2	0	0	0	0	1	0	0	0	2	2	1	0	0	1
850	0	0	0	1	0	0	0	0	1	1	0	0	0	0	0	0	1	1	0	1	0	0	0	0	0	0	1	1	2	1	0	0	0	2	0	2	0	0	0	2	0	0	0	1	0	0	0	0	2
851	1	0	0	1	0	0	2	2	0	1	0	0	0	0	0	0	0	0	1	1	1	0	0	0	0	0	0	1	2	0	1	0	0	1	0	2	1	0	0	2	0	0	1	2	1	0	0	0	1
852	1	0	0	1	0	0	1	1	1	1	0	0	1	1	1	0	2	0	0	2	0	0	0	0	0	0	2	0	2	1	1	2	2	1	1	1	1	0	0	1	0	0	1	2	0	0	0	0	0
853	1	0	0	0	0	0	1	1	0	2	0	0	1	1	1	0	0	0	0	1	0	0	0	0	0	0	2	0	2	1	1	1	1	0	2	1	2	0	1	0	0	0	0	2	0	2	0	0	0
854	1	1	0	0	0	0	2	2	0	0	0	0	1	1	0	0	2	0	0	2	0	0	0	0	0	0	1	1	2	1	2	2	2	2	0	2	1	0	0	1	0	2	0	2	0	0	0	1	2
855	0	0	0	1	0	0	1	2	0	0	1	1	1	0	0	1	2	1	1	1	1	1	1	1	0	1	1	1	2	0	1	1	1	0	2	1	0	0	0	1	0	0	0	1	0	0	1	0	1
856	1	0	0	1	0	0	1	1	2	2	0	0	1	1	1	0	1	0	0	2	0	0	0	0	0	0	1	0	2	0	0	1	1	2	0	2	2	0	1	1	1	0	0	2	0	0	0	0	0
857	1	0	0	0	0	0	0	1	1	1	0	0	1	0	0	0	2	0	1	1	1	0	2	1	1	1	1	0	1	1	2	2	1	0	1	1	0	0	0	2	0	0	2	2	2	1	0	1	0
858	0	0	1	0	0	1	2	2	0	0	1	0	1	1	1	0	0	0	1	1	1	0	1	0	0	0	2	0	2	0	1	0	0	2	0	2	1	1	0	0	0	0	0	1	0	0	0	0	0
859	1	0	0	0	0	0	2	2	1	1	0	0	0	0	0	1	1	1	1	0	0	0	0	0	0	0	1	1	2	1	1	1	1	1	1	1	2	0	2	0	0	0	0	1	1	1	0	0	2
860	1	0	0	1	0	0	2	2	0	1	0	1	2	2	2	0	1	1	2	0	2	0	1	1	1	1	1	0	1	0	1	2	1	0	1	1	2	0	2	1	1	0	0	2	0	2	0	0	1
861	1	1	0	0	0	0	2	2	0	0	0	0	1	1	1	0	0	0	2	0	0	0	0	0	0	0	2	0	2	1	0	1	0	1	1	1	0	0	0	2	0	0	0	1	0	1	0	0	1
862	0	0	0	1	0	0	1	1	1	1	1	0	2	2	2	0	1	0	1	1	1	0	0	0	1	1	2	0	2	2	0	1	1	1	1	1	1	1	1	0	0	0	0	1	0	1	0	0	0
863	1	0	1	0	0	1	2	2	0	0	0	0	1	0	1	0	1	1	0	2	0	1	0	0	0	0	1	2	1	0	2	2	2	1	1	1	1	0	0	2	0	0	0	1	0	0	0	0	2
864	1	0	0	0	1	1	1	1	2	2	0	0	0	0	0	0	1	0	1	1	1	0	0	0	0	0	1	0	2	0	0	1	1	1	0	2	1	0	0	2	0	0	1	2	1	1	0	0	2
865	0	0	0	1	0	0	1	1	1	1	1	0	0	0	0	0	0	0	2	0	0	0	0	0	0	0	2	0	2	2	0	1	0	2	1	2	1	1	0	0	0	1	0	1	2	0	0	0	0
866	1	0	1	1	0	0	1	1	1	1	0	0	0	0	0	0	0	0	2	0	1	0	0	0	0	0	2	0	2	2	1	1	2	0	2	1	2	0	2	0	1	0	0	1	0	0	0	0	0
867	1	0	0	0	0	0	2	2	1	1	0	0	1	1	1	0	1	1	0	1	0	0	0	0	0	0	2	0	2	2	1	0	0	1	1	1	1	0	0	2	0	1	0	2	0	0	0	1	1
868	1	0	0	1	0	0	0	1	1	1	0	1	1	1	1	0	1	1	1	1	1	0	0	0	0	0	0	0	2	1	0	2	2	0	1	1	0	0	0	1	0	1	1	2	0	1	0	0	1
869	0	0	0	0	1	1	0	0	2	2	0	0	1	1	1	0	0	1	1	1	0	0	0	0	0	0	2	1	2	1	2	2	2	0	2	0	1	0	1	1	1	1	0	2	0	0	0	0	0
870	0	0	0	1	0	0	2	2	0	1	1	1	1	0	0	1	2	1	0	2	0	0	1	0	1	1	2	1	2	2	1	1	1	1	1	2	2	0	0	1	0	1	0	2	2	0	0	0	1
871	0	0	0	0	0	0	1	1	1	2	0	1	1	1	1	0	1	0	1	1	0	0	0	0	0	0	2	0	2	2	0	1	1	2	0	2	1	0	2	0	0	0	0	2	0	0	0	0	1
872	0	0	0	0	0	0	1	1	1	2	0	1	2	1	1	0	2	1	1	1	1	0	0	0	0	0	2	0	2	2	0	1	1	1	0	2	1	0	0	2	0	0	0	1	0	0	0	0	1
873	1	0	0	0	0	0	0	0	2	2	0	2	2	1	1	0	0	0	0	2	1	0	0	0	0	0	2	0	1	1	2	1	1	1	1	1	2	0	1	1	1	0	0	2	1	1	0	0	0
874	0	0	0	0	0	0	2	2	0	1	1	0	0	0	0	0	1	1	0	2	0	0	1	0	0	0	1	1	1	1	2	1	1	0	2	2	2	0	2	0	0	0	0	0	0	1	0	0	1
875	1	0	0	0	0	0	1	2	0	1	0	1	1	0	0	1	1	0	0	1	0	0	1	0	1	1	2	1	2	2	0	2	1	2	0	2	1	0	0	2	0	0	0	2	0	0	0	0	2
876	0	0	0	0	1	1	0	0	2	2	0	1	1	1	1	0	1	0	1	1	1	0	0	0	1	1	2	1	2	1	2	0	1	0	1	2	0	0	0	1	0	0	1	2	1	2	0	0	0
877	0	0	0	0	0	0	0	1	1	1	1	1	2	2	2	0	0	0	1	1	1	0	1	1	1	1	2	0	2	1	1	2	2	2	0	2	1	0	1	1	0	0	0	2	0	1	0	0	0
878	0	0	0	1	0	0	2	2	0	1	0	0	0	0	0	0	1	1	0	1	0	0	0	0	0	0	1	0	2	2	0	2	2	1	1	2	2	0	2	0	0	0	1	1	1	1	0	0	1
879	0	1	0	0	0	0	2	2	0	0	0	0	0	0	0	0	2	0	1	1	1	1	0	0	0	0	1	0	2	1	0	2	2	1	0	2	2	0	1	0	0	1	0	2	0	0	0	0	0
880	1	0	0	1	0	0	2	2	0	1	1	0	1	1	1	0	1	1	0	1	0	1	1	0	0	0	2	0	2	0	1	1	1	1	0	2	2	0	1	1	0	0	0	1	0	1	0	0	1
881	0	0	0	0	0	0	1	1	2	2	0	0	1	0	0	0	0	0	2	0	1	0	1	0	0	0	1	0	2	1	0	1	1	1	0	2	0	0	0	1	0	0	0	2	0	0	0	0	1
882	0	0	0	1	0	0	2	2	0	0	0	0	0	0	0	0	2	0	0	2	0	0	1	0	0	0	1	2	2	1	2	2	2	1	2	1	1	0	0	2	0	0	0	1	0	0	0	0	1
883	0	0	0	0	1	1	2	2	0	0	0	0	0	0	0	0	0	0	1	1	1	0	0	0	0	0	1	0	2	1	0	2	2	0	2	0	1	0	0	2	0	0	0	1	0	0	0	0	0
884	1	0	1	1	0	0	1	2	0	0	0	1	1	1	1	0	1	0	1	1	0	0	1	0	1	1	2	0	2	2	0	1	1	0	1	1	2	0	0	0	0	2	0	2	0	0	0	0	2
885	0	0	0	0	0	0	1	2	0	0	1	0	0	0	0	0	1	0	0	2	0	0	0	0	0	0	0	0	2	1	0	1	1	0	1	1	0	0	0	2	0	0	1	1	1	1	0	0	1
886	0	0	0	0	0	0	1	1	1	2	0	0	1	1	1	0	2	2	0	1	0	0	0	0	0	0	0	1	1	1	1	0	0	1	2	2	1	0	0	2	0	0	0	2	0	0	0	0	0
887	0	0	0	0	0	0	1	1	1	1	0	0	1	0	0	0	1	0	1	1	0	0	0	0	0	0	0	0	1	1	2	0	0	2	0	2	1	0	1	1	0	0	0	2	0	2	0	1	1
888	0	0	0	0	1	1	1	1	1	2	0	0	1	1	1	0	0	0	0	1	0	0	1	1	1	1	2	0	2	1	1	0	0	2	0	2	1	0	2	0	0	1	0	2	0	0	0	0	0
889	0	0	0	0	1	1	2	2	0	1	0	0	0	0	0	0	1	1	1	0	1	0	1	0	0	0	2	1	2	1	2	1	1	2	0	2	1	0	0	1	0	0	1	1	1	1	0	0	0
890	0	0	0	1	0	0	0	1	1	1	0	1	1	0	0	1	2	2	0	1	0	0	0	0	0	0	1	1	2	1	2	1	1	2	1	2	2	0	1	0	0	0	1	2	1	0	0	0	0
891	0	0	0	0	1	1	2	2	0	1	1	1	1	0	0	1	1	1	1	1	0	0	0	0	0	0	1	0	2	0	1	2	1	2	0	2	1	0	1	1	0	0	0	2	0	0	0	1	2
892	0	0	0	0	0	0	0	1	1	1	0	0	1	1	1	0	1	0	0	1	0	1	0	0	1	1	2	0	2	2	1	1	1	0	1	1	2	0	0	1	0	0	0	2	1	1	0	0	0
893	1	0	0	0	0	0	2	2	0	0	0	0	0	0	0	0	0	0	1	1	1	0	1	1	1	1	0	0	1	0	1	2	1	1	1	1	0	1	0	1	0	0	1	1	1	1	0	0	2
894	1	0	0	0	0	0	2	2	0	0	1	0	0	0	0	0	1	1	0	1	0	0	0	0	0	0	2	0	2	1	2	2	1	1	2	2	2	0	2	0	1	0	1	1	1	1	0	1	1
895	1	0	0	0	0	0	1	1	0	0	1	1	1	0	0	1	1	1	0	2	0	0	0	0	0	0	1	0	2	1	0	2	2	2	0	2	2	0	2	0	0	0	1	1	1	1	0	0	1
896	0	0	1	2	0	0	0	0	2	2	0	1	0	0	0	0	2	0	1	1	0	0	0	0	0	0	2	0	2	1	1	1	1	1	1	1	1	0	0	2	0	0	0	2	0	1	0	0	2
897	1	0	2	0	0	0	1	1	1	2	0	0	0	0	0	0	1	1	1	0	1	2	0	0	0	0	1	0	1	1	2	2	1	0	1	1	0	0	0	2	0	0	0	1	1	0	0	0	2
898	0	0	0	0	0	0	1	1	1	2	0	0	0	0	0	0	1	1	0	1	0	0	2	1	1	1	2	1	2	2	1	1	0	2	0	2	1	0	1	1	0	1	0	1	1	0	0	0	1
899	1	0	0	0	0	1	0	0	2	2	0	0	0	0	0	0	2	2	0	2	0	0	0	0	0	0	1	0	2	0	0	1	1	1	0	2	0	0	0	1	0	1	0	2	1	0	0	1	0
900	0	1	0	0	0	0	1	2	0	0	1	0	1	1	1	0	1	1	0	2	0	0	0	0	0	0	2	0	2	2	1	0	0	1	1	1	1	0	1	1	0	0	1	2	1	1	0	0	2
901	0	0	0	2	0	0	0	1	1	1	0	1	1	2	2	0	0	0	0	2	0	0	0	0	0	0	1	1	1	1	2	2	2	2	0	2	2	1	1	0	0	0	0	0	1	0	0	0	1
902	0	0	0	0	1	1	2	2	0	1	0	0	0	0	0	0	2	2	0	1	0	0	0	0	0	0	1	0	1	1	1	1	1	1	1	1	2	1	1	0	0	0	0	1	0	0	0	0	1
903	0	0	0	1	0	0	1	1	1	1	1	1	1	0	0	1	0	0	0	1	0	0	0	0	0	0	1	1	1	1	1	1	1	2	0	2	2	0	1	0	0	0	1	2	1	0	0	0	0
904	0	0	0	0	0	0	1	1	0	0	0	0	0	0	0	0	1	1	0	2	0	0	0	0	0	0	2	0	2	1	1	1	2	0	1	2	2	0	2	0	0	0	0	2	1	1	0	0	1
905	1	0	0	0	0	0	2	2	0	0	1	1	1	0	0	1	0	0	0	0	0	0	1	1	1	1	0	0	1	0	1	2	1	0	1	1	1	1	0	0	0	0	0	1	0	0	0	0	0
906	1	0	0	0	0	0	2	2	0	0	0	1	1	0	0	1	0	0	1	1	1	0	0	0	1	1	2	0	2	2	1	1	1	1	0	2	1	0	0	1	0	0	0	2	0	1	0	0	1
907	1	0	1	1	1	1	1	1	1	1	0	0	1	1	1	0	2	2	1	1	1	0	0	0	0	0	2	0	2	2	1	1	1	1	1	1	1	1	0	1	0	0	0	1	0	0	0	0	1
908	0	0	0	0	0	0	0	0	2	2	0	0	1	1	1	0	2	2	1	1	1	0	0	0	0	0	1	0	1	1	1	1	1	1	1	1	2	0	0	0	0	0	0	1	0	1	0	0	2
909	1	0	0	0	0	0	0	0	1	1	1	0	0	0	0	0	0	0	1	1	1	0	0	0	0	0	1	1	2	1	0	0	1	1	0	2	1	0	1	1	0	0	0	2	0	1	0	0	0
910	1	0	0	1	0	0	0	0	2	2	0	1	1	1	1	0	0	0	2	0	1	0	0	0	0	0	0	0	1	0	1	1	1	1	1	1	0	0	0	2	0	1	0	2	1	0	0	0	0
911	1	0	0	1	0	0	1	1	1	1	0	0	1	1	1	0	1	0	1	1	1	0	0	0	0	0	1	1	2	1	1	0	0	2	0	2	2	0	2	1	1	0	1	2	1	0	0	0	0
912	0	0	0	0	1	1	1	1	0	0	0	1	1	1	1	0	2	0	1	1	1	0	1	1	1	1	0	1	1	0	1	1	1	2	0	2	2	0	0	1	0	1	0	1	1	1	0	0	1
913	1	0	0	0	0	0	0	0	2	2	0	0	1	1	1	0	1	1	2	0	1	0	0	0	0	0	2	0	2	2	1	1	1	1	0	2	2	0	0	0	0	0	0	2	0	0	0	0	0
914	0	0	0	1	1	1	1	1	1	2	0	1	1	0	0	1	1	0	1	1	1	0	0	0	1	1	1	1	2	1	1	1	1	0	1	1	1	0	0	1	0	0	0	1	1	1	0	0	1
915	1	1	0	0	0	0	1	1	0	0	1	0	1	1	1	0	1	1	0	2	0	0	1	0	0	0	2	0	2	1	2	1	1	2	0	2	0	0	0	1	0	0	1	1	1	1	0	0	2
916	0	0	0	1	0	0	1	2	0	1	0	0	0	0	0	0	0	0	0	2	0	1	0	0	0	0	0	1	2	0	1	1	1	1	1	1	1	0	1	1	0	0	0	0	2	2	0	0	2
917	0	1	1	0	0	0	1	2	0	0	0	0	0	0	0	0	1	2	0	2	0	1	0	0	0	0	2	0	2	1	0	2	2	2	0	2	2	0	1	1	0	0	0	2	0	2	0	0	2
918	0	0	0	0	0	0	0	0	2	2	0	0	0	0	0	0	1	1	1	1	0	0	0	0	0	0	2	0	2	2	0	1	1	2	0	2	1	0	1	2	1	0	2	2	2	0	0	0	1
919	1	0	0	1	1	1	2	2	0	0	0	0	0	0	0	0	1	0	1	1	1	0	1	1	1	1	1	0	2	2	0	1	2	1	1	2	1	1	0	0	0	1	1	2	1	0	0	0	1
920	1	0	0	0	0	0	0	1	0	0	0	1	1	0	1	0	0	0	0	2	0	0	0	0	0	0	1	1	2	1	1	2	1	1	1	2	0	0	0	1	0	0	0	1	0	1	0	0	1
921	0	0	0	0	0	0	0	2	0	0	1	0	1	1	1	0	0	0	0	2	0	0	0	0	1	1	2	1	2	1	1	2	1	1	1	1	2	0	2	0	0	0	0	1	0	0	0	0	0
922	0	0	0	1	0	0	0	0	2	2	0	0	1	1	1	0	0	0	1	1	1	0	0	0	1	1	1	1	2	1	1	2	2	1	0	2	2	0	1	2	1	0	0	1	0	0	0	0	0
923	1	0	0	0	0	0	2	2	0	0	1	0	1	1	1	0	1	0	0	1	0	0	0	0	1	1	0	2	0	0	2	1	1	1	1	1	1	1	0	1	0	0	0	2	1	0	0	0	1
924	1	0	0	1	0	0	2	2	0	0	1	2	2	1	1	1	2	1	0	1	0	0	0	0	0	0	2	0	2	1	1	1	0	1	1	1	1	0	1	1	0	0	0	1	1	0	0	0	1
925	0	0	0	0	0	0	1	2	0	0	0	0	2	2	2	0	1	0	1	1	1	0	0	0	0	0	0	1	1	0	1	0	0	2	0	2	2	0	2	0	0	2	0	2	1	0	0	1	2
926	1	0	0	0	0	0	2	2	0	0	0	0	0	0	0	0	2	0	0	2	0	0	1	0	0	0	1	1	0	0	2	2	1	2	0	2	1	0	1	1	0	0	0	1	0	1	0	0	2
927	1	1	0	0	0	0	1	1	1	1	0	0	0	0	0	0	1	0	0	1	0	0	1	1	1	1	0	0	1	0	1	2	2	0	1	1	1	0	1	1	0	0	0	0	0	0	0	0	1
928	1	0	0	0	0	0	2	2	0	2	0	0	0	0	0	0	2	1	0	2	0	0	0	0	0	0	2	0	2	2	1	2	1	1	0	2	1	1	0	0	0	0	0	1	0	1	0	0	2
929	1	0	0	0	0	0	1	1	1	1	0	0	1	1	1	0	0	0	1	1	1	0	1	0	1	1	2	1	2	2	1	1	1	1	0	2	1	0	0	2	0	0	0	1	1	2	0	0	1
930	0	0	0	1	0	0	0	1	1	1	1	0	0	0	0	0	1	0	0	1	0	0	0	0	0	0	1	0	2	1	0	1	0	1	1	1	1	0	0	1	0	1	0	1	1	1	0	0	1
931	1	0	0	0	0	0	2	2	1	1	0	1	1	0	1	0	1	2	1	1	1	0	0	0	0	0	1	1	2	1	0	1	1	0	2	1	1	0	0	2	0	0	0	1	1	1	0	0	0
932	0	0	0	0	0	0	1	1	1	1	1	0	1	1	1	0	0	0	2	0	0	0	1	0	1	1	2	0	2	2	1	0	1	0	1	2	1	0	2	0	0	0	0	2	1	0	0	0	0
933	0	0	0	1	0	0	1	1	1	1	0	0	0	0	0	0	0	0	1	1	1	0	1	0	0	0	1	0	1	1	2	1	0	1	1	1	0	0	0	2	0	0	0	0	0	1	0	0	0
934	0	0	0	1	0	0	0	1	1	1	0	0	1	0	0	0	1	0	1	1	1	0	0	0	0	0	2	0	2	2	0	1	1	1	1	1	1	0	0	2	1	0	0	2	0	1	0	0	2
935	1	0	0	0	0	0	1	2	0	0	1	0	1	1	1	0	0	0	1	1	1	0	0	0	0	0	2	0	2	1	2	0	0	2	0	2	2	1	0	1	0	0	0	1	0	0	0	0	2
936	0	0	0	1	0	0	1	1	0	0	1	0	0	0	0	0	2	2	1	1	1	1	0	0	0	0	2	0	2	2	1	1	2	1	0	2	2	0	1	0	0	0	0	0	1	0	0	0	1
937	1	0	0	0	0	0	2	2	0	0	1	0	0	0	0	0	1	1	2	0	1	0	0	0	0	0	1	1	2	0	1	0	1	1	1	2	2	0	1	1	0	0	1	1	1	0	0	1	1
938	1	0	0	0	0	0	1	1	1	1	0	0	0	0	0	0	1	1	0	1	1	0	0	0	0	0	2	0	1	1	1	2	1	0	1	1	1	0	0	2	0	0	0	1	0	0	1	0	0
939	0	0	0	0	1	1	1	2	0	0	1	0	1	0	1	0	0	0	1	1	0	1	0	0	0	0	0	0	1	1	1	2	2	1	1	1	1	0	1	1	0	0	1	1	1	1	0	0	0
940	1	0	0	0	0	0	2	2	0	0	1	0	1	0	0	0	0	0	2	0	1	0	0	0	0	0	0	0	2	1	0	2	2	0	2	0	1	0	1	1	0	0	1	1	1	2	0	0	1
941	1	0	0	1	0	0	0	0	2	2	0	0	0	0	0	0	0	0	1	1	1	1	0	0	0	0	1	0	2	1	0	1	1	1	1	1	1	0	1	1	0	0	0	0	0	1	0	0	2
942	0	0	0	0	0	0	1	1	1	1	0	0	1	1	1	0	2	0	0	2	0	0	1	0	1	1	0	2	0	0	2	1	0	2	1	2	0	0	0	1	0	0	0	1	1	1	0	0	1
943	1	0	0	0	0	0	0	1	1	1	0	0	0	0	0	0	1	0	0	2	0	0	0	0	1	1	2	2	2	1	1	0	0	2	0	2	1	0	1	1	0	0	0	1	1	1	0	0	1
944	1	0	0	0	0	0	1	1	1	1	0	1	1	0	1	0	1	0	1	1	1	0	1	0	0	0	2	0	2	2	0	0	0	2	0	2	0	0	0	2	0	0	1	2	2	0	0	0	0
945	0	0	0	0	1	1	2	2	0	0	0	0	1	0	0	0	0	0	0	1	0	0	1	1	2	2	0	0	1	0	1	1	1	1	0	2	1	0	0	1	0	0	0	2	0	0	0	1	2
946	0	0	0	1	0	0	0	0	2	2	0	0	2	1	1	0	2	2	0	1	0	0	0	0	0	0	1	1	1	1	1	1	1	0	0	1	2	0	0	1	0	0	1	2	1	1	0	0	0
947	1	1	0	0	0	0	1	2	0	0	0	1	1	0	0	1	0	0	2	0	0	0	0	0	0	0	2	0	2	2	0	2	2	0	2	0	0	0	0	2	0	0	1	2	1	1	0	0	2
948	1	0	1	0	0	1	1	1	1	1	0	0	1	1	1	0	1	1	0	2	0	0	0	0	1	1	1	0	2	2	1	1	1	2	1	1	0	0	0	1	0	0	0	1	0	0	0	0	1
949	0	1	0	0	1	1	2	2	0	0	0	1	2	1	1	1	2	2	1	1	1	0	0	0	0	0	0	2	1	1	2	2	1	0	1	1	0	0	0	2	0	0	0	0	0	1	0	0	1
950	1	0	0	0	0	1	1	1	1	1	0	0	1	1	1	0	1	1	1	0	0	1	0	0	0	0	1	0	2	0	0	1	2	1	1	2	1	0	0	1	0	1	0	2	0	1	0	0	1
951	0	0	0	0	0	0	1	1	1	1	1	0	0	0	0	0	0	0	1	1	0	1	0	0	0	0	0	0	2	1	0	2	1	2	0	2	1	0	0	1	0	0	1	2	2	0	0	1	1
952	1	0	0	1	0	0	2	2	0	0	0	0	0	0	0	0	1	0	1	1	0	0	0	0	0	0	1	0	2	1	0	1	1	0	0	2	1	0	0	1	0	0	0	0	2	1	0	0	1
953	0	0	0	0	1	1	0	0	2	2	0	0	1	1	1	0	1	0	0	1	0	0	0	0	0	0	1	1	2	1	2	2	1	0	1	1	2	0	1	2	1	0	0	1	0	0	0	0	0
954	1	0	0	1	0	0	1	1	1	1	1	0	1	1	1	0	2	1	1	1	0	0	0	0	0	0	0	1	2	0	1	2	1	2	0	2	2	1	1	0	0	0	1	2	1	0	0	0	1
955	0	0	0	1	0	0	2	2	1	1	0	0	0	0	0	0	1	1	1	1	1	0	1	0	1	1	1	1	2	1	0	0	0	2	0	2	0	0	1	1	0	0	1	1	1	0	0	0	2
956	1	0	0	1	0	0	2	2	0	0	1	0	1	0	0	0	2	0	0	2	0	0	0	0	0	0	1	0	2	0	0	1	1	1	0	2	1	1	0	1	0	0	0	2	0	1	0	0	1
957	0	0	0	0	0	0	1	2	0	0	0	0	0	0	0	0	1	0	0	1	0	0	0	0	0	0	1	0	2	1	2	1	1	0	2	1	2	0	1	1	0	1	0	2	1	0	0	0	1
958	0	1	0	0	0	0	1	2	0	0	1	0	1	0	0	0	2	0	1	1	1	0	1	1	1	2	2	0	2	1	0	1	2	2	0	2	2	1	0	1	0	0	1	2	1	0	0	1	1
959	0	0	0	0	0	0	1	1	1	1	0	1	1	1	1	0	2	0	0	2	0	0	0	0	0	0	1	1	2	1	2	0	0	1	1	1	1	0	1	1	0	1	0	1	0	1	0	0	0
960	1	0	0	0	1	1	2	2	0	0	1	1	1	0	0	1	1	0	2	0	1	0	0	0	0	0	1	0	2	1	0	1	1	1	0	2	1	0	2	0	0	0	1	2	1	2	0	1	2
961	0	0	0	0	0	0	0	1	1	1	1	0	0	0	0	0	2	0	1	1	1	1	0	0	0	0	1	1	2	1	0	2	1	2	0	2	1	0	1	1	0	0	1	1	1	1	0	0	0
962	1	0	0	0	0	0	0	0	1	1	1	0	1	1	1	0	1	1	1	1	0	0	0	0	1	1	2	1	2	1	1	1	1	2	2	1	1	1	0	1	0	0	2	2	1	1	0	0	2
963	1	0	0	0	0	0	1	2	0	1	0	0	0	0	0	0	1	0	1	1	1	0	0	0	0	0	2	0	2	2	0	0	1	1	0	2	2	1	1	1	1	0	0	1	0	1	0	0	1
964	0	0	0	1	0	0	1	1	2	2	0	1	0	0	0	0	2	0	0	2	0	0	0	0	0	0	1	1	2	1	1	0	0	1	1	2	2	0	0	1	0	0	0	0	0	0	0	0	0
965	1	0	0	0	0	0	2	2	0	1	0	0	1	1	1	0	1	0	0	1	0	0	1	1	1	1	1	1	1	1	1	1	1	1	1	1	2	0	0	1	0	1	0	2	0	1	0	0	1
966	0	0	0	0	0	0	1	1	1	2	0	0	1	1	1	0	0	0	0	1	0	0	1	1	1	1	2	0	2	1	1	1	1	0	1	1	2	0	1	1	0	2	0	2	0	0	0	0	0
967	0	1	0	0	0	0	0	1	1	1	0	1	2	1	2	0	1	0	0	1	0	0	0	0	0	0	1	1	2	2	0	1	0	2	0	2	1	1	1	0	0	0	1	2	1	0	0	0	0
968	0	0	0	0	0	0	1	1	1	1	0	0	0	0	0	0	0	1	1	1	0	0	0	0	0	0	1	0	2	1	0	2	1	0	1	1	2	0	0	2	0	0	1	2	0	1	0	1	2
969	1	0	0	0	1	1	1	1	1	1	1	0	0	0	0	1	2	1	0	1	0	1	1	1	0	1	2	0	2	2	0	1	1	2	0	2	1	0	0	1	0	0	0	1	0	1	0	1	1
970	0	0	0	0	0	0	1	1	1	1	0	1	1	1	1	0	0	1	0	2	0	0	1	0	1	1	0	1	2	0	1	1	1	1	1	1	1	0	0	1	0	0	0	1	1	0	0	0	2
971	1	0	0	0	0	0	0	1	1	1	0	1	2	1	1	0	2	1	0	2	0	0	0	0	0	0	1	1	2	1	0	2	1	1	0	2	1	0	1	1	0	1	0	2	2	1	0	0	1
972	0	0	0	0	0	0	2	2	0	1	0	0	0	0	0	0	2	2	0	2	0	0	0	0	0	0	1	1	2	1	0	1	0	1	1	1	0	0	0	2	0	0	0	1	1	0	0	0	0
973	0	0	0	0	0	0	1	1	1	1	1	0	2	2	2	0	0	1	0	2	0	0	0	0	0	0	2	1	2	1	2	1	1	0	2	2	1	0	0	2	0	1	0	1	1	0	0	1	1
974	0	0	0	1	1	1	2	2	0	0	2	0	0	0	0	0	2	2	1	1	1	0	1	1	1	1	2	1	2	1	2	1	1	2	1	1	2	1	1	0	0	0	0	1	0	1	0	0	1
975	1	0	0	1	0	0	1	1	1	1	0	0	0	0	0	0	1	0	1	1	1	0	0	0	0	0	2	1	1	0	2	2	1	2	1	1	1	0	1	2	1	0	0	2	1	0	0	0	1
976	0	0	0	0	0	0	2	2	0	1	0	0	2	2	2	0	1	0	1	1	1	0	1	0	0	0	2	0	2	0	0	1	1	1	2	1	1	0	1	1	0	0	1	2	0	1	0	0	0
977	1	0	0	1	0	0	2	2	1	1	0	0	1	0	0	0	1	0	0	1	0	0	1	0	0	0	1	0	1	1	0	1	1	1	1	1	2	0	0	2	1	0	0	2	1	1	0	0	1
978	0	0	0	0	0	0	1	1	1	1	1	1	1	1	1	0	1	1	1	0	1	0	1	0	0	0	1	1	2	1	0	1	1	1	1	1	1	0	0	0	0	0	1	2	1	1	0	0	0
979	0	0	0	0	0	0	1	1	1	1	1	0	0	0	0	0	1	0	1	1	1	1	0	0	0	0	0	1	1	0	1	1	1	0	1	1	2	0	1	1	0	0	1	1	1	1	0	0	0
980	0	0	0	0	0	0	2	2	0	1	0	0	0	0	0	0	1	1	1	1	1	0	1	0	0	0	1	1	2	1	1	2	1	0	1	1	2	1	1	1	1	0	1	1	1	0	0	0	0
981	0	0	1	0	0	0	0	0	2	2	0	2	2	0	0	1	0	0	1	1	1	0	0	0	0	0	1	1	2	1	2	0	0	2	0	2	1	0	1	2	1	0	1	2	1	0	1	0	0
982	1	0	0	0	1	1	0	0	2	2	0	0	1	0	0	0	0	0	2	0	1	0	0	0	0	0	1	0	1	1	1	1	0	2	2	1	1	0	0	2	0	0	2	2	2	1	0	0	1
983	1	0	0	0	1	1	2	2	0	0	1	0	0	0	0	0	2	1	0	2	1	0	0	0	1	1	1	0	2	0	0	1	1	1	0	2	1	0	0	1	0	0	0	1	0	0	0	1	2
984	0	0	1	0	0	0	1	0	1	1	0	0	0	0	0	0	0	0	1	1	1	0	0	0	0	0	1	1	2	1	1	2	2	1	1	1	2	0	2	0	0	0	1	1	1	2	0	0	2
985	1	0	0	0	1	1	0	0	2	2	0	0	0	0	0	0	1	1	1	1	1	0	0	0	0	0	2	1	1	1	1	2	2	1	1	1	1	0	0	2	0	1	0	1	1	0	0	0	0
986	0	0	0	0	0	0	1	1	1	1	1	0	2	2	2	0	2	0	0	2	0	0	1	0	0	0	1	2	2	1	1	0	1	2	1	2	1	0	2	0	0	1	0	1	0	1	0	0	1
987	0	0	0	0	1	1	1	2	0	0	1	0	0	0	0	0	1	0	1	1	0	0	1	1	1	1	2	1	1	0	2	2	1	1	0	2	2	0	1	1	0	1	0	2	1	0	0	1	1
988	0	1	0	0	0	0	2	2	0	0	0	0	0	0	0	0	0	0	2	0	1	0	0	0	0	0	2	0	2	2	0	2	2	1	1	1	1	0	1	1	0	0	0	1	0	0	0	0	1
989	1	0	1	0	0	1	1	1	1	1	0	0	1	1	1	0	1	0	0	1	0	0	0	0	1	1	0	2	1	0	2	2	2	1	1	1	2	0	2	0	1	0	1	2	0	1	0	0	0
990	1	0	0	0	0	0	2	2	0	0	2	1	1	0	1	0	1	0	1	0	1	0	2	0	0	0	2	0	2	2	1	2	1	2	0	2	1	0	0	2	0	0	0	1	0	0	0	0	0
991	1	0	0	0	0	0	1	1	0	0	1	1	2	0	0	1	1	1	1	1	1	0	1	0	1	1	1	1	2	1	0	1	0	2	1	2	1	0	1	1	0	0	0	0	0	0	0	0	1
992	0	0	0	1	0	0	1	1	2	2	0	1	1	1	1	0	1	0	1	0	1	0	0	0	0	0	1	0	2	1	0	1	1	0	2	0	2	0	2	0	1	0	1	1	1	1	0	0	0
993	0	0	0	0	0	0	2	2	0	0	1	1	1	2	2	0	2	0	1	1	1	0	0	0	0	0	2	0	2	2	0	0	1	1	0	2	0	0	0	2	0	0	0	0	1	0	0	0	0
994	0	0	0	1	0	0	1	1	1	1	1	0	0	0	0	0	0	0	0	1	0	0	1	0	0	0	2	1	2	2	0	1	1	0	0	2	2	0	1	1	1	0	0	0	0	1	0	0	1
995	0	1	0	0	1	1	1	2	0	0	0	0	1	0	0	0	1	1	0	2	0	0	0	0	0	0	1	0	2	1	0	1	1	2	0	2	0	0	1	1	0	0	0	2	0	0	0	0	0
996	1	0	1	1	0	0	1	2	1	1	0	0	2	2	2	0	0	1	0	2	0	0	1	1	1	1	2	0	2	2	0	1	0	1	1	1	1	2	0	1	1	0	0	2	0	0	0	0	1
997	0	0	0	0	0	0	2	2	1	1	1	1	1	1	1	0	1	0	1	1	1	0	0	0	0	0	1	0	2	1	0	2	1	1	2	2	1	0	0	2	0	0	1	1	1	2	0	0	2
998	0	0	2	0	0	0	2	2	0	1	1	0	2	2	2	0	1	1	0	2	0	0	1	0	0	0	2	0	1	1	1	1	1	0	0	2	2	0	2	0	1	0	0	2	0	0	0	1	1
999	1	0	0	1	0	0	0	1	1	1	0	0	0	1	1	0	1	1	0	1	0	0	2	1	1	1	1	0	2	1	0	2	2	0	1	1	1	1	0	1	0	0	0	2	0	1	0	0	1
1000	1	0	0	1	0	0	0	1	0	0	0	0	2	2	2	0	2	2	1	1	1	0	1	0	0	0	2	0	2	2	1	2	2	0	2	0	1	0	1	1	0	1	0	2	1	0	0	0	1
[truncated: 252 more columns]
