# Supplementary material for: KNN-MDR: a learning approach for improving interactions mapping performances in genome wide association studies
Source: BMC Bioinformatics. 2017 Mar 21;18:184. doi: 10.1186/s12859-017-1599-7 (PMC5361736; doi:10.1186/s12859-017-1599-7)
Supplement: Supplementary file 6 — The data set(s) supporting the results of Table 4. (ZIP 7095 kb) [file 12859_2017_1599_MOESM6_ESM.zip › 100 simulations/S39/mkallsimul.dat]

1	1	0	1	0	0	0	2	2	1	1	1	2	2	1	1	1	1	0	2	1	2	0	1	1	1	1	1	1	1	1	0	1	1	1	0	2	1	0	1	1	1	0	0	1	0	1	1	0	1
2	0	0	1	0	0	0	1	2	2	1	0	1	0	0	0	0	0	1	0	0	2	1	0	2	0	0	1	1	1	2	0	1	1	1	0	2	1	0	0	2	2	1	0	0	1	2	0	2	1
3	0	0	1	0	0	0	0	1	2	1	0	0	0	0	0	0	1	1	1	1	1	0	0	2	0	0	0	0	0	2	1	0	0	2	0	2	1	0	0	0	0	0	2	0	0	0	0	2	0
4	0	0	2	0	0	0	1	2	1	0	1	1	1	1	0	1	1	1	1	1	2	0	1	1	1	2	0	1	2	2	1	2	1	2	1	2	2	0	1	2	1	1	1	0	1	1	0	2	0
5	1	0	1	0	0	0	2	2	1	1	1	0	0	0	0	0	2	0	0	0	1	1	1	1	1	1	0	0	0	1	0	0	2	1	0	0	1	0	2	0	0	0	1	0	1	0	0	2	0
6	0	0	0	0	0	0	1	1	2	2	0	0	0	0	0	0	1	2	0	1	1	2	0	2	0	0	0	0	0	1	0	0	0	1	0	1	1	1	0	2	1	1	1	0	0	0	0	2	0
7	1	0	1	0	0	0	2	2	1	1	0	0	1	0	1	1	2	1	1	1	1	0	0	2	0	0	0	0	0	2	1	0	0	1	1	2	0	0	0	2	2	0	0	0	0	0	0	1	0
8	1	0	1	0	0	0	0	0	2	1	0	0	0	0	0	0	2	2	2	2	0	0	0	2	0	0	0	1	1	2	0	1	1	1	0	2	0	0	0	2	2	1	0	0	0	0	1	0	2
9	0	0	1	0	0	1	2	2	1	0	0	0	1	0	0	0	1	1	1	1	1	0	0	2	0	0	0	1	2	2	0	2	2	1	1	2	1	0	0	1	1	1	0	0	1	0	0	1	1
10	0	0	0	0	0	0	1	1	1	1	2	0	1	0	0	0	1	2	0	1	1	1	1	1	1	0	0	1	1	2	0	2	1	2	1	2	2	1	1	0	0	0	1	0	0	1	0	1	1
11	0	0	1	0	0	0	1	1	2	1	0	0	1	0	0	0	1	1	0	0	2	1	2	0	1	1	0	1	0	0	1	1	1	1	1	1	2	0	0	2	2	0	1	0	1	0	0	1	0
12	1	1	2	0	1	0	1	1	1	1	2	1	2	0	1	0	2	0	0	0	2	0	0	2	0	0	0	0	1	2	0	0	2	0	0	1	2	1	0	0	0	1	1	1	1	1	1	1	1
13	1	1	2	0	0	0	1	1	1	1	1	0	2	0	2	0	0	2	0	0	1	0	1	1	1	1	0	0	0	1	1	1	1	1	0	2	0	0	0	2	2	2	2	0	2	1	0	0	1
14	1	0	2	0	0	1	1	1	1	1	1	1	1	0	1	0	1	1	0	0	1	0	1	1	0	1	0	0	1	2	0	0	1	1	1	1	0	0	0	2	2	0	0	0	0	2	0	2	1
15	0	0	2	0	0	0	1	0	2	1	0	1	1	0	1	0	1	1	0	0	1	0	0	2	0	0	0	0	0	1	1	1	1	1	0	2	2	1	0	1	1	1	1	0	1	0	0	1	1
16	0	0	1	0	0	1	0	1	2	1	0	0	0	0	0	0	1	0	0	0	2	0	0	2	0	0	0	0	0	2	2	1	1	2	0	1	2	1	0	2	1	0	1	0	1	0	0	2	0
17	1	0	1	0	0	0	1	1	1	1	0	0	1	0	0	0	1	2	0	1	1	1	0	2	0	0	0	0	0	2	0	0	1	1	1	1	0	0	1	1	1	0	0	0	0	1	0	1	1
18	0	0	2	0	0	1	1	1	1	1	0	0	1	0	0	0	1	1	1	1	2	0	1	1	1	1	0	0	0	2	0	0	0	0	0	1	1	1	0	1	1	1	1	0	1	1	0	0	1
19	1	0	1	0	0	0	0	0	2	2	0	0	0	0	0	0	1	0	1	1	2	1	0	2	0	0	0	1	1	1	1	2	2	0	0	0	2	0	2	1	0	0	0	0	0	1	0	2	0
20	0	0	2	0	0	0	0	1	2	0	0	0	1	0	0	0	1	0	2	1	2	0	0	2	0	0	1	0	0	1	0	1	0	2	1	2	2	0	1	1	1	1	1	0	1	2	0	1	1
21	0	0	2	0	0	0	2	2	1	1	1	0	1	0	0	0	0	0	0	0	2	1	1	1	1	1	0	2	2	2	1	1	0	1	1	1	2	1	1	0	0	0	0	1	0	1	0	1	0
22	1	0	2	0	0	0	2	2	0	0	0	1	1	0	1	0	1	1	0	0	1	1	1	1	1	1	0	1	2	1	0	1	0	1	0	1	1	0	1	1	1	1	1	0	1	1	0	1	1
23	1	0	2	0	0	0	0	0	2	2	0	0	0	0	0	0	1	0	1	2	1	0	0	2	0	0	0	0	1	2	0	1	1	2	1	2	2	0	1	0	0	1	0	0	2	0	0	1	0
24	1	0	2	0	0	0	0	0	2	2	0	0	1	0	0	0	1	1	0	0	1	0	0	2	0	0	0	2	2	2	0	2	1	2	1	2	0	1	0	1	1	2	2	0	2	1	0	0	2
25	1	0	2	0	0	1	0	1	1	0	1	1	2	0	1	0	2	0	0	1	2	1	1	1	1	1	0	1	2	2	1	1	0	1	0	1	1	0	1	1	1	0	1	0	1	1	0	0	2
26	1	0	2	0	0	0	1	1	2	2	0	1	1	0	1	0	1	1	2	1	2	0	2	0	0	0	0	1	0	1	2	1	1	1	0	1	2	1	1	2	0	0	0	0	0	0	1	1	1
27	1	0	0	0	0	0	0	0	2	2	0	0	0	0	1	1	1	0	0	0	2	0	1	1	0	1	1	0	0	2	1	0	1	0	0	2	2	0	2	0	0	1	1	0	0	1	0	2	1
28	1	0	0	0	0	0	1	2	1	0	1	1	1	1	0	1	2	0	0	0	2	0	0	2	0	0	0	1	0	1	2	2	2	0	0	0	0	0	1	1	1	0	0	0	0	1	0	1	1
29	0	0	1	0	0	0	2	2	1	0	0	0	0	0	0	0	0	1	2	1	2	1	0	2	0	0	0	1	2	2	1	1	1	1	0	2	1	0	1	1	1	0	0	0	0	1	1	0	1
30	1	0	1	0	0	0	0	0	2	2	0	0	1	0	0	0	1	0	0	0	1	2	1	1	1	1	0	1	1	2	0	0	0	2	0	2	1	0	1	1	1	0	2	0	1	0	0	1	0
31	0	0	1	0	0	0	1	1	1	1	1	0	0	0	0	0	1	1	2	1	2	0	1	1	0	1	0	0	0	1	1	1	1	1	1	1	0	0	1	0	0	0	0	0	0	2	0	1	1
32	1	0	2	0	0	1	1	1	1	1	1	0	0	0	0	0	1	1	1	0	2	0	0	2	0	0	0	0	0	1	0	0	0	2	0	2	1	0	2	0	0	0	0	0	0	0	0	2	0
33	1	0	1	0	0	0	1	2	2	1	0	1	1	0	1	0	1	0	0	0	2	0	0	2	0	0	0	0	0	2	1	1	0	1	0	1	2	0	1	2	1	0	1	0	1	0	0	2	0
34	1	0	2	0	0	0	1	2	1	0	0	0	0	0	1	1	0	1	1	1	1	0	0	2	0	0	0	1	1	2	0	0	1	1	0	1	2	1	1	1	1	0	0	0	0	1	0	2	0
35	1	0	2	0	0	1	1	1	1	1	0	0	0	0	0	0	1	0	1	0	2	0	0	2	0	0	0	0	1	2	0	2	2	2	1	2	2	1	1	0	0	0	0	0	0	2	1	1	1
36	0	0	2	0	0	0	1	2	2	0	0	0	2	0	1	1	1	0	1	1	2	1	0	2	0	0	0	1	2	2	1	1	1	1	0	1	2	0	1	0	0	0	0	1	0	0	0	1	1
37	0	0	2	0	0	0	2	2	1	1	0	0	0	0	0	0	1	0	0	0	2	0	0	2	0	2	0	1	1	1	0	1	1	0	0	1	1	0	1	1	1	0	1	1	2	1	0	1	1
38	0	0	2	0	0	0	1	1	2	1	0	0	1	0	1	1	1	1	1	1	1	0	0	2	0	1	0	0	0	2	0	1	1	1	0	1	1	0	1	1	1	0	0	0	0	0	1	0	2
39	0	0	1	0	0	0	2	2	0	0	0	0	0	0	0	0	1	1	1	1	1	0	0	2	0	1	0	0	0	1	0	1	1	2	0	2	1	0	1	1	1	0	0	0	2	2	0	2	0
40	1	1	1	0	0	1	0	0	2	1	0	0	0	0	0	0	0	2	0	0	1	0	0	2	0	0	0	1	1	1	0	1	2	1	0	1	1	0	1	1	1	0	0	0	0	1	0	2	0
41	1	0	0	0	0	0	0	1	2	1	0	0	0	0	0	0	1	1	0	1	1	0	0	2	0	1	0	1	1	1	1	0	1	0	0	1	1	0	1	1	1	0	0	1	0	0	0	1	0
42	0	0	1	0	0	0	1	1	1	1	2	0	1	0	0	0	1	2	2	2	1	1	0	2	0	0	0	0	0	2	1	0	1	1	0	1	1	1	0	1	1	0	2	0	1	0	1	0	1
43	1	1	1	0	0	0	0	1	2	1	0	0	1	0	0	0	2	2	0	0	1	1	0	2	0	0	0	2	2	2	0	0	1	2	0	2	1	0	2	0	0	1	1	0	1	1	0	2	0
44	0	1	1	0	0	0	0	0	2	1	0	1	0	0	0	0	1	1	1	1	1	0	0	2	0	1	0	2	2	2	1	1	1	1	0	1	1	1	0	1	1	0	0	0	1	1	0	2	0
45	1	0	2	0	0	0	1	2	0	0	1	0	0	0	0	0	2	0	0	0	2	0	1	1	0	0	1	0	0	1	0	0	1	1	0	1	1	0	0	2	1	1	1	1	1	2	0	1	1
46	1	0	2	0	0	0	1	1	2	2	0	0	0	0	0	0	1	0	1	0	2	0	0	2	0	1	0	0	1	2	0	1	2	1	0	1	1	0	1	1	1	0	0	0	0	1	0	1	1
47	0	0	2	0	0	0	0	0	2	2	0	0	1	0	1	0	1	2	1	0	0	0	0	2	0	0	0	1	2	1	0	1	1	1	0	2	1	0	1	1	1	1	1	0	1	1	0	1	0
48	1	0	1	0	0	0	1	1	2	1	0	0	0	0	0	0	2	1	1	1	2	1	1	1	1	1	0	2	2	0	0	0	0	2	0	2	2	2	0	0	0	0	1	0	0	0	0	2	0
49	0	0	2	0	0	1	2	2	1	1	1	1	1	0	1	0	2	1	0	1	2	1	0	2	0	1	0	1	1	2	0	1	2	0	0	0	1	0	2	0	0	0	1	0	1	0	0	2	0
50	1	0	1	0	0	0	1	1	0	0	2	0	0	0	0	0	1	1	1	1	1	0	0	2	0	0	0	1	1	1	1	1	1	0	0	1	1	1	0	1	1	1	1	0	1	0	0	2	0
51	0	0	1	0	0	0	2	2	0	0	1	0	0	0	0	0	1	1	1	1	1	0	0	2	0	1	0	0	2	2	0	1	1	2	0	1	1	0	2	0	0	0	1	0	1	0	0	2	0
52	0	0	0	0	0	0	1	2	1	0	1	0	1	0	0	0	2	2	1	1	1	0	0	2	0	0	0	0	0	1	0	2	2	1	0	2	2	1	1	0	0	1	1	0	1	1	0	2	0
53	0	0	1	0	0	0	0	1	2	1	0	1	1	0	1	0	0	0	1	1	2	1	1	1	1	1	0	1	1	1	1	1	1	0	0	1	0	0	0	1	1	1	0	0	2	1	0	1	1
54	0	0	0	0	0	0	2	2	0	0	1	1	2	0	1	0	1	1	1	1	1	1	1	1	1	2	0	1	1	2	1	0	0	2	0	1	1	1	0	0	0	0	0	0	0	0	1	1	1
55	1	1	2	0	1	0	2	2	0	0	0	0	0	0	0	0	1	2	0	0	0	1	1	1	1	1	0	0	0	1	1	1	1	2	0	2	1	1	0	1	1	0	2	0	0	0	0	0	2
56	1	0	0	0	0	0	1	2	2	1	0	1	1	0	1	0	1	0	0	0	1	0	1	1	0	0	0	1	2	1	0	1	1	1	0	2	1	1	0	1	1	0	0	1	1	2	1	0	2
57	0	0	1	0	0	0	1	1	2	1	0	0	1	1	0	1	1	1	0	1	1	0	1	1	0	0	0	0	0	1	0	1	0	1	0	1	1	0	1	1	1	0	0	0	0	0	0	1	1
58	1	0	2	0	0	1	0	1	1	0	0	0	0	0	0	0	2	2	2	1	1	0	0	2	0	0	0	0	0	1	0	0	2	2	0	2	2	0	1	1	1	0	1	0	1	0	0	1	1
59	0	1	0	0	0	0	1	1	1	1	0	1	1	1	0	1	2	0	0	0	2	1	0	2	0	0	0	1	1	2	2	1	1	0	0	1	1	0	0	2	2	1	1	0	1	0	1	2	1
60	1	0	1	0	0	0	0	0	2	2	0	1	2	0	1	0	2	1	1	1	2	0	0	2	0	0	1	0	0	1	0	1	1	1	0	2	2	1	1	1	1	2	2	0	2	1	0	2	0
61	0	0	2	0	0	1	0	0	2	2	0	0	0	0	0	0	0	2	0	0	1	0	0	2	0	0	0	0	0	1	0	0	0	1	1	1	1	0	2	0	0	0	0	0	1	0	0	2	0
62	1	0	2	0	0	1	1	1	1	0	1	0	0	0	0	0	1	0	1	1	2	1	0	2	0	0	0	0	0	2	2	1	1	2	1	2	1	0	0	2	2	0	0	0	0	1	0	1	2
63	1	0	0	0	0	0	2	2	1	1	0	0	0	0	0	0	1	2	1	1	2	0	0	2	0	1	0	0	0	2	1	0	1	2	0	2	0	0	0	2	2	0	0	0	0	0	1	1	1
64	0	0	2	0	0	1	0	0	2	2	0	1	2	1	1	1	1	1	2	2	1	1	1	1	1	1	0	0	1	2	1	0	1	1	1	1	2	1	1	2	0	0	0	0	0	1	0	0	1
65	1	0	1	0	0	0	2	2	1	0	1	0	1	0	1	0	2	1	0	0	2	0	1	1	1	1	1	1	1	2	0	1	2	0	0	0	1	1	0	0	0	0	1	0	1	0	1	1	1
66	0	0	1	0	0	1	1	1	1	1	1	0	0	0	0	0	0	1	1	0	1	1	1	1	1	2	0	1	1	0	0	0	2	1	0	2	0	1	0	1	1	0	1	0	1	1	1	1	2
67	1	0	0	0	0	0	1	1	1	1	1	0	0	0	0	0	2	2	1	0	2	0	0	2	0	0	0	0	0	2	0	1	1	0	0	0	1	0	0	1	1	1	1	0	1	0	0	1	1
68	0	0	0	0	0	0	1	2	2	1	0	1	1	1	0	1	1	2	1	0	0	0	0	2	0	0	0	0	1	2	1	0	0	2	0	2	1	0	0	2	2	0	2	0	1	0	0	2	0
69	0	0	1	0	0	0	1	1	2	2	0	1	1	0	1	0	1	0	1	0	2	0	0	2	0	0	0	0	1	2	0	0	0	1	0	1	1	1	0	1	1	0	0	1	0	0	0	1	0
70	0	0	0	0	0	1	0	1	2	1	0	1	1	0	1	0	1	1	1	1	1	0	1	1	0	0	0	0	0	2	1	1	2	0	0	0	1	1	0	1	1	0	1	1	1	0	1	1	1
71	0	0	0	0	0	0	1	1	1	1	0	0	0	0	0	0	0	0	1	1	2	1	0	2	0	0	0	1	1	0	0	0	1	1	0	1	2	1	1	2	0	0	0	0	0	1	0	1	1
72	0	0	1	0	0	0	2	2	1	0	0	1	1	0	1	0	1	2	1	0	1	0	0	2	0	0	0	0	0	2	1	0	0	2	0	0	2	1	0	0	0	1	0	0	0	1	0	1	0
73	1	0	2	0	0	0	1	2	2	1	0	2	2	0	2	0	0	0	0	0	2	0	0	2	0	0	0	0	0	2	0	1	0	1	0	1	0	0	0	2	2	0	1	0	1	0	0	2	0
74	1	0	0	0	0	0	1	1	1	1	0	1	2	1	1	1	1	2	0	0	1	0	0	2	0	2	0	0	0	2	1	0	0	2	1	2	2	0	2	0	0	0	1	0	0	1	0	1	1
75	0	0	2	0	0	0	1	1	1	1	1	0	0	0	0	0	1	1	1	1	1	1	0	2	0	0	0	0	1	2	0	1	1	0	0	2	2	0	1	2	1	1	1	0	0	0	0	1	1
76	1	0	2	0	0	0	2	2	0	0	0	0	1	0	0	0	2	2	1	0	2	1	1	1	1	1	0	0	0	2	1	0	0	1	0	1	2	1	1	1	1	0	0	1	0	1	0	1	1
77	1	0	1	0	0	0	1	2	2	1	0	1	0	0	0	0	0	1	1	1	1	0	0	2	0	0	0	0	0	1	0	0	0	1	0	1	2	1	1	0	0	0	1	1	1	0	0	2	0
78	1	0	1	0	0	0	1	1	2	2	0	0	0	0	0	0	0	0	0	1	2	0	0	2	0	0	1	0	0	2	0	1	1	2	1	1	1	0	0	2	2	2	2	0	2	1	0	1	0
79	1	0	1	0	0	0	2	2	0	0	1	2	2	0	2	0	2	2	2	2	2	0	0	2	0	0	0	2	2	1	0	1	0	1	0	1	0	0	0	1	1	0	1	0	1	0	0	2	0
80	0	0	2	0	0	0	1	2	1	0	0	0	0	0	0	0	1	1	1	1	1	1	0	2	0	0	0	1	1	2	0	0	1	1	0	2	2	0	0	1	1	0	2	0	0	0	0	2	0
81	0	0	2	0	0	0	1	2	2	0	0	0	0	0	1	1	0	0	0	0	2	1	0	2	0	0	0	0	0	1	1	0	1	0	0	1	1	0	0	1	1	0	0	0	1	1	0	0	2
82	1	0	1	0	0	1	1	2	1	0	1	0	0	0	0	0	0	1	0	0	0	1	0	2	0	0	0	0	0	2	0	0	1	0	0	1	1	0	0	1	1	0	0	0	0	1	0	2	0
83	0	0	1	0	0	1	1	1	2	2	0	1	1	0	1	0	1	2	1	1	2	0	0	2	0	0	0	0	0	1	1	2	2	1	1	2	1	0	1	0	0	1	1	0	2	1	0	2	0
84	1	1	2	0	0	0	1	1	1	1	0	0	1	0	0	0	1	1	0	0	1	0	0	2	0	1	0	0	0	1	0	0	0	2	2	2	1	0	0	1	0	1	1	0	1	1	0	2	0
85	1	0	1	0	0	0	2	2	1	1	1	1	2	0	2	0	1	1	2	2	1	1	0	2	0	0	0	0	0	1	0	0	2	1	0	1	1	0	1	1	1	0	0	0	0	0	0	2	0
86	1	0	2	0	0	0	1	1	2	1	0	0	0	0	0	0	0	0	0	0	2	0	0	2	0	0	0	2	2	1	1	1	1	0	0	1	1	0	0	2	2	1	1	0	0	1	0	2	0
87	0	0	1	0	0	0	2	2	1	1	1	0	0	0	0	0	1	1	1	1	1	0	1	1	0	0	0	0	0	1	1	2	2	0	0	1	2	0	1	2	1	0	1	0	0	2	0	2	0
88	1	0	2	0	0	0	2	2	1	0	1	0	0	0	1	1	1	2	1	1	1	0	0	2	0	0	0	0	1	2	0	1	2	2	0	2	1	0	1	1	1	1	1	0	1	0	0	1	2
89	1	0	2	0	0	1	1	2	1	0	1	1	2	0	1	0	1	0	1	1	2	2	1	1	1	1	0	0	0	2	1	0	0	1	0	0	2	0	2	0	0	0	1	1	2	0	0	2	0
90	1	0	1	0	0	0	2	2	1	0	1	2	2	1	1	1	2	0	0	0	2	1	1	1	1	1	0	1	1	1	0	0	0	1	0	0	1	0	0	1	1	0	0	0	0	0	0	2	0
91	0	0	1	0	1	0	1	1	1	1	0	0	2	0	0	0	2	2	2	2	1	0	0	2	0	0	0	1	1	2	2	0	0	2	1	2	1	0	2	0	0	1	1	0	1	1	0	0	2
92	0	0	0	0	0	0	2	2	1	1	1	0	1	0	0	0	1	1	1	1	1	0	1	1	0	0	0	1	1	1	1	0	0	2	2	2	1	0	1	1	1	0	0	0	0	1	0	2	0
93	1	0	2	0	0	0	1	1	2	2	1	1	1	0	1	0	1	1	1	1	1	0	0	2	0	0	0	1	1	2	1	1	1	2	0	2	1	0	0	2	2	0	0	0	0	0	0	1	1
94	1	1	1	0	0	0	2	2	1	1	1	0	2	0	0	0	0	1	1	0	1	0	0	2	0	0	0	0	1	2	0	0	0	2	0	2	0	0	1	1	1	0	0	2	0	1	0	1	0
95	0	1	1	0	0	0	1	2	1	0	0	0	0	0	0	0	1	0	1	0	2	0	0	2	0	0	0	0	0	1	0	1	0	2	1	2	0	1	0	1	1	1	1	0	1	2	0	1	1
96	1	0	1	0	0	0	1	2	2	1	0	1	1	0	1	0	1	1	1	1	1	0	0	2	0	0	0	0	1	2	0	0	0	2	0	1	1	0	1	1	1	0	1	1	1	0	0	1	1
97	1	0	2	0	0	0	1	1	2	2	0	2	2	0	2	0	1	1	1	1	2	2	1	1	1	1	0	1	1	2	0	0	1	0	0	1	2	0	0	1	1	1	0	0	1	0	0	2	1
98	0	0	1	0	0	0	1	1	2	2	0	0	1	0	1	1	0	0	0	0	1	1	0	2	0	0	0	0	0	1	0	1	2	0	0	0	0	0	0	2	2	0	1	0	2	0	0	0	1
99	0	0	1	0	0	0	1	1	2	2	0	1	1	0	1	0	1	2	0	1	1	1	0	2	0	0	0	1	0	1	1	0	2	0	0	1	2	0	0	1	1	1	1	0	1	0	0	2	0
100	1	0	1	0	0	0	1	1	1	1	0	0	0	0	0	0	1	1	1	0	2	0	0	2	0	0	1	0	0	1	0	1	0	2	1	2	1	0	1	1	1	0	1	0	0	0	0	2	0
101	0	0	2	0	0	0	2	2	0	0	2	2	2	0	2	0	2	0	0	0	2	0	0	2	0	1	0	0	2	2	0	0	0	2	1	2	1	0	0	1	1	0	1	0	0	0	1	1	1
102	1	0	1	0	0	0	1	2	1	0	0	1	2	0	1	0	2	0	0	0	1	0	0	2	0	1	0	1	1	1	0	0	1	2	1	2	1	0	1	1	1	1	0	0	1	1	0	1	2
103	0	1	1	0	0	1	1	1	1	0	1	1	2	0	2	0	0	1	1	1	0	0	0	2	0	0	0	0	0	2	0	1	2	0	0	2	1	0	1	0	0	1	1	0	2	2	0	2	1
104	0	0	0	0	0	0	2	2	0	0	0	0	0	0	0	0	1	0	1	1	2	1	0	2	0	0	0	0	0	2	0	1	1	1	1	1	1	1	0	1	1	0	1	0	1	0	0	1	1
105	1	0	2	0	0	1	0	0	2	2	0	0	0	0	0	0	2	0	0	0	2	0	2	0	0	0	0	0	0	2	1	1	1	1	0	2	1	1	0	1	1	1	1	0	1	1	1	1	1
106	0	0	1	0	0	0	2	2	1	0	1	0	1	0	0	0	0	1	1	1	2	0	1	1	0	0	0	0	0	2	1	0	2	0	0	1	1	1	0	0	0	0	0	1	0	1	0	2	0
107	1	0	0	0	0	0	1	2	1	0	1	1	1	0	1	0	0	1	1	1	1	1	0	2	0	0	0	0	0	1	0	1	1	1	1	1	1	1	0	1	1	1	1	0	0	1	0	0	1
108	0	0	2	0	0	0	1	2	2	2	0	0	1	0	0	0	2	0	0	0	2	0	0	2	0	0	0	0	0	2	0	0	1	1	0	2	2	0	1	1	1	0	0	0	1	0	0	0	2
109	1	0	2	0	0	0	1	1	2	2	0	0	0	0	0	0	2	1	1	0	2	1	1	1	0	1	0	0	1	2	0	0	1	2	0	2	1	0	0	2	2	0	0	0	0	0	0	2	0
110	0	1	2	0	0	0	0	1	1	1	1	0	0	0	0	0	2	0	0	1	1	0	0	2	0	1	0	0	1	2	0	2	2	0	0	1	0	0	0	2	2	0	1	0	1	1	0	1	1
111	1	0	2	0	0	1	1	1	1	1	0	0	1	0	0	0	2	0	0	1	2	0	0	2	0	0	0	1	1	2	1	0	1	0	0	0	1	0	2	0	0	0	0	0	0	1	0	0	2
112	0	1	2	0	1	0	2	2	0	0	2	0	0	0	0	0	2	1	1	1	2	1	0	2	0	0	0	0	0	1	1	0	1	2	0	2	1	0	0	2	2	0	0	0	0	0	0	0	2
113	1	0	2	0	0	1	1	1	2	2	0	1	1	0	1	0	1	1	1	1	2	0	0	2	0	0	0	0	1	2	0	0	1	0	0	1	1	0	0	2	2	0	0	2	0	2	0	2	0
114	1	0	2	0	0	0	2	2	1	0	1	0	1	0	0	0	2	0	0	0	1	0	0	2	0	0	0	0	0	1	1	0	0	1	0	1	0	0	0	2	2	0	0	0	1	1	0	2	0
115	0	0	2	0	0	1	1	1	2	1	0	1	0	0	0	0	2	1	1	1	2	0	1	1	0	0	0	0	0	2	0	1	2	0	0	1	0	0	0	2	2	1	1	0	1	1	1	0	2
116	1	0	2	0	1	0	1	1	1	1	0	0	1	0	1	0	2	1	1	1	2	0	0	2	0	0	0	1	1	2	0	1	2	1	1	1	1	0	1	1	1	0	1	0	0	0	0	2	0
117	1	0	1	1	1	1	1	2	2	0	0	1	1	0	1	0	2	0	0	1	2	2	1	1	1	1	0	0	1	2	1	1	2	0	0	1	1	1	0	1	1	0	0	1	0	0	0	2	1
118	0	0	0	0	0	0	2	2	1	0	1	0	0	0	0	0	1	0	0	0	2	1	0	2	0	0	0	2	2	2	1	1	1	1	1	1	2	0	1	1	1	0	0	0	0	1	0	0	2
119	0	0	1	0	0	0	2	2	1	1	1	0	1	0	1	0	1	0	0	0	2	0	1	1	0	0	0	0	0	2	0	0	2	0	0	1	1	0	0	2	2	0	1	0	0	0	0	2	0
120	1	0	2	0	0	1	0	0	2	2	0	0	0	0	0	0	0	0	0	0	2	1	0	2	0	0	1	0	0	2	1	1	1	1	0	2	2	1	0	1	1	0	1	0	1	0	0	2	0
121	1	0	0	0	0	0	2	2	1	1	0	1	2	0	1	0	0	2	2	1	0	0	0	2	0	0	0	0	0	1	0	1	1	1	0	2	2	0	1	1	1	1	1	0	0	0	0	1	1
122	1	1	1	0	0	0	1	1	1	1	1	1	1	0	1	0	0	2	2	1	0	0	0	2	0	0	0	0	0	1	0	0	1	1	1	1	1	0	0	1	1	0	0	0	0	1	0	0	1
123	1	0	2	0	0	0	2	2	1	1	0	2	2	1	1	1	1	1	1	1	1	0	0	2	0	0	0	1	1	2	0	1	1	1	0	1	1	0	1	1	1	1	1	0	1	0	0	1	2
124	0	1	2	0	0	0	1	1	0	0	1	0	0	0	0	0	1	1	1	1	1	0	0	2	0	0	0	0	0	2	1	0	0	1	1	2	2	1	0	1	1	0	0	0	0	0	1	0	1
125	1	0	0	0	0	0	1	1	2	1	0	0	0	0	0	0	1	2	1	0	0	0	0	2	0	1	0	1	1	0	0	2	1	1	0	2	1	0	1	1	1	0	0	0	0	0	0	0	1
126	1	1	1	0	0	1	0	0	2	2	0	0	0	0	0	0	1	1	2	2	1	1	0	2	0	0	0	1	1	2	2	1	0	1	0	1	1	0	0	2	2	0	0	1	0	1	0	1	1
127	1	0	1	0	0	0	2	2	0	0	1	0	0	0	0	0	1	2	1	0	0	0	0	2	0	0	0	0	0	2	1	0	1	1	1	1	2	0	1	2	1	0	0	0	0	0	0	2	0
128	1	0	1	0	0	0	1	1	1	1	0	1	2	0	2	0	1	2	2	2	1	0	0	2	0	1	0	0	1	2	0	0	0	1	1	1	0	1	0	1	1	1	1	0	1	0	0	2	2
129	0	0	1	0	1	0	1	1	2	2	0	0	0	0	0	0	1	2	2	2	1	1	1	1	1	2	0	1	2	1	0	1	0	2	1	2	1	0	0	2	2	0	0	0	0	0	0	0	1
130	0	0	0	0	0	0	0	0	2	1	0	0	0	0	0	0	1	0	0	0	2	0	1	1	0	0	0	0	0	1	1	0	2	1	0	1	1	0	2	0	0	0	0	0	0	0	1	1	1
131	0	0	2	0	0	0	2	2	0	0	0	0	0	0	0	0	0	1	0	0	0	1	0	2	0	0	0	0	1	2	0	0	1	1	0	1	1	0	2	0	0	0	1	1	2	1	0	2	0
132	1	0	2	0	0	0	1	1	1	1	0	0	2	0	2	0	1	0	0	0	2	1	0	2	0	0	2	1	1	2	1	1	0	2	0	2	2	1	0	1	1	0	0	2	0	2	0	2	0
133	1	0	2	0	0	0	1	0	2	1	0	1	1	0	1	0	1	1	1	1	2	0	0	2	0	1	0	0	0	1	0	1	1	2	1	1	1	1	0	0	0	0	0	0	2	1	0	1	0
134	0	0	1	0	0	0	1	1	2	1	0	0	1	0	1	0	1	0	1	2	1	1	1	1	0	1	0	0	0	1	0	0	1	0	0	2	2	0	1	0	0	1	1	0	1	1	0	1	0
135	1	0	2	0	0	0	0	0	2	2	0	0	0	0	0	0	0	1	1	1	2	0	1	1	1	1	0	1	1	1	1	2	1	2	1	2	2	0	2	0	0	0	1	0	1	0	0	2	0
136	0	0	0	0	0	1	1	2	2	1	0	1	2	0	1	0	2	0	0	0	2	1	0	2	0	0	0	0	0	2	0	1	2	2	0	2	1	0	1	1	1	0	0	0	0	1	0	1	1
137	0	0	2	0	0	0	1	1	1	1	1	0	0	0	0	0	2	1	1	1	2	0	1	1	0	0	0	0	0	2	0	0	2	0	0	1	2	1	1	0	0	0	1	0	1	1	1	1	1
138	1	0	2	0	0	0	0	0	2	2	0	2	2	0	2	0	1	1	0	1	1	0	0	2	0	0	0	2	2	2	2	0	1	1	1	2	2	0	1	0	0	1	1	0	1	2	0	2	0
139	0	0	2	0	0	1	1	2	2	0	0	0	0	0	0	0	2	0	0	0	2	0	0	2	0	0	0	1	1	0	0	0	0	2	0	2	2	0	1	1	1	0	1	0	0	0	0	2	0
140	1	0	0	0	0	0	2	2	1	1	0	1	1	0	1	0	2	1	0	0	2	0	0	2	0	2	0	0	0	2	1	0	1	1	1	1	2	1	1	2	0	0	0	0	0	1	0	2	1
141	0	0	2	0	0	1	1	1	2	2	0	0	0	0	0	0	0	0	0	0	2	1	1	1	1	2	0	1	1	1	0	0	1	1	0	1	0	0	0	2	2	1	1	0	0	0	0	1	1
142	0	0	1	0	0	0	0	0	2	2	0	0	0	0	0	0	1	1	1	0	2	0	1	1	0	0	0	0	1	2	0	0	1	1	0	1	0	0	1	2	1	0	0	0	0	1	0	1	1
143	1	1	2	0	1	0	1	1	1	1	0	1	1	0	1	0	1	0	0	0	2	0	0	2	0	1	0	0	0	2	1	1	1	0	0	1	2	0	0	2	2	0	0	0	0	0	0	2	1
144	1	0	0	0	0	0	1	1	1	0	1	0	0	0	0	0	2	1	1	1	2	0	0	2	0	0	0	0	0	1	0	1	2	1	0	1	1	0	0	1	0	0	0	0	0	0	1	1	2
145	1	0	1	1	1	1	0	2	2	0	1	1	1	0	1	0	1	0	0	0	2	0	1	1	0	0	0	0	0	2	1	0	1	0	0	1	1	0	2	0	0	1	1	0	0	1	0	1	1
146	0	0	2	0	0	0	2	2	0	0	1	0	0	0	0	0	1	1	1	0	2	0	0	2	0	0	0	0	1	2	0	0	2	1	0	0	2	1	0	1	1	2	1	0	1	0	0	1	1
147	1	0	0	0	0	0	2	2	1	0	1	0	1	0	0	0	1	0	0	0	2	0	0	2	0	0	0	0	0	2	0	0	0	1	1	2	0	0	0	2	2	0	2	0	1	0	0	2	1
148	0	0	0	0	0	0	1	1	1	1	0	0	1	1	0	1	1	1	1	1	1	1	1	1	1	0	0	0	1	2	0	0	1	0	0	2	1	0	1	1	1	0	0	0	0	1	0	1	1
149	0	1	1	0	0	0	0	1	2	1	0	0	0	0	0	0	1	0	0	0	2	2	0	2	0	0	0	1	2	1	0	1	2	1	0	1	2	0	1	1	1	0	0	1	0	1	0	1	1
150	1	0	1	0	0	0	1	1	2	2	0	0	0	0	0	0	1	1	1	0	2	1	1	1	1	1	0	0	0	2	1	1	2	1	0	1	1	0	2	0	0	0	0	0	0	0	0	1	1
151	0	0	1	0	0	0	2	2	1	1	1	0	0	0	0	0	1	0	0	0	2	0	0	2	0	1	0	0	0	2	0	0	0	2	1	2	1	0	1	1	1	0	1	0	1	1	0	1	2
152	0	0	2	0	0	0	2	2	1	1	1	0	0	0	0	0	1	1	0	1	1	0	1	1	0	0	0	1	1	2	0	1	2	0	0	1	2	0	2	0	0	1	1	0	0	1	0	2	0
153	1	0	2	0	0	0	0	0	2	2	0	0	0	0	0	0	1	2	0	0	2	0	0	2	0	0	0	1	0	1	1	0	0	2	1	1	1	0	0	1	1	0	0	0	0	0	0	2	2
154	0	0	1	0	0	0	2	2	0	0	1	0	0	0	0	0	1	0	1	1	2	0	0	2	0	0	0	0	1	2	0	1	2	0	0	1	1	0	0	0	0	1	0	0	0	0	0	2	0
155	0	0	0	0	0	0	0	0	1	1	0	0	1	0	1	0	0	1	1	0	1	1	0	2	0	0	0	0	0	2	1	0	1	1	0	1	1	0	1	1	1	0	0	0	0	0	0	1	0
156	1	0	2	0	0	1	0	0	1	1	1	0	0	0	0	0	2	0	0	0	1	1	0	2	0	1	0	0	0	1	1	1	0	2	0	2	1	0	0	1	1	0	0	0	0	0	0	1	1
157	1	0	1	0	0	0	1	2	2	1	0	0	1	0	0	0	2	1	1	0	2	1	0	2	0	0	0	0	1	2	0	0	1	1	0	1	0	0	0	1	1	0	0	0	0	1	1	0	2
158	0	0	2	0	0	0	2	2	1	1	0	0	1	0	1	1	0	1	1	0	1	1	1	1	0	1	0	0	1	2	0	1	1	1	1	1	1	0	0	2	2	1	1	0	1	0	0	1	1
159	1	0	1	0	0	1	1	1	1	0	1	0	1	0	0	0	1	1	0	0	2	0	1	1	0	0	0	0	2	2	0	0	1	2	1	1	2	1	1	0	0	0	0	0	0	0	0	2	0
160	0	0	2	0	0	0	2	2	1	1	1	1	2	0	1	0	1	1	2	2	1	0	1	1	0	0	0	2	2	1	1	1	1	2	1	2	2	0	0	1	1	2	2	0	2	1	0	2	1
161	0	0	2	0	0	0	0	0	2	2	0	0	0	0	0	0	1	1	1	0	2	0	1	1	0	0	0	0	0	2	0	1	1	0	0	2	2	0	2	0	0	1	1	0	1	0	0	1	1
162	1	0	2	0	0	0	2	2	0	0	2	0	1	0	1	0	2	0	0	0	1	0	0	2	0	0	1	0	0	1	0	2	2	0	0	1	0	0	1	1	1	0	1	0	0	0	0	2	1
163	0	0	1	0	0	1	1	2	1	0	1	0	2	0	0	0	1	1	1	1	1	1	0	2	0	0	0	1	2	2	1	2	1	0	0	1	1	1	0	1	1	0	0	0	0	1	0	1	1
164	0	0	2	0	0	0	2	2	1	1	1	0	1	0	0	0	1	2	1	0	0	0	0	2	0	0	0	1	1	1	1	1	2	0	0	1	1	1	0	0	0	0	0	0	0	2	0	1	1
165	0	0	1	1	1	2	0	0	2	2	0	1	1	0	2	0	2	0	0	0	2	1	1	1	1	0	0	0	0	2	0	2	1	0	0	0	2	0	0	1	1	1	1	0	1	1	0	2	0
166	1	0	1	0	0	0	1	1	1	1	0	0	0	0	0	0	1	1	1	1	2	0	0	2	0	0	1	0	1	2	0	1	1	1	1	2	1	0	0	1	1	0	0	0	0	0	0	1	1
167	0	0	2	0	0	1	0	0	2	1	1	1	1	0	1	0	0	1	1	1	2	1	0	2	0	0	0	0	0	2	1	0	0	1	1	2	2	0	2	1	0	0	0	0	0	2	0	1	1
168	1	0	1	0	1	0	1	1	2	1	0	1	1	0	1	0	1	1	1	1	1	0	0	2	0	0	0	0	0	2	0	1	0	2	0	2	2	0	2	1	0	0	0	1	0	0	0	2	0
169	1	0	0	0	0	0	2	2	2	2	0	0	0	0	0	0	1	0	0	0	2	0	0	2	0	0	0	0	0	2	1	2	1	0	0	0	2	0	1	1	1	1	1	0	1	1	0	1	1
170	1	1	2	0	1	0	1	1	0	0	2	1	2	0	2	0	1	2	1	1	1	0	0	2	0	0	0	0	0	2	0	0	1	1	0	1	1	0	1	1	1	0	0	1	0	1	0	2	0
171	0	0	0	0	0	0	2	2	0	0	1	0	0	0	0	0	0	0	0	0	2	1	0	2	0	0	0	0	0	2	1	1	2	0	0	0	1	0	0	2	2	1	1	0	0	1	0	2	0
172	1	0	1	0	0	0	0	1	2	1	0	0	0	0	0	0	2	1	0	0	1	1	0	2	0	0	0	0	0	2	0	0	1	2	1	2	1	0	0	2	2	0	0	0	0	0	1	0	2
173	0	0	1	0	0	0	1	1	1	0	0	0	1	0	0	0	2	1	1	1	2	0	0	2	0	2	0	2	2	1	1	2	2	0	0	0	0	0	0	1	1	0	0	0	0	1	0	0	2
174	0	0	1	0	0	0	1	1	2	2	0	0	0	0	1	1	1	1	1	0	2	1	0	2	0	1	0	2	2	0	0	0	0	1	1	1	2	1	1	1	0	0	0	0	0	0	0	2	0
175	0	1	2	0	0	0	0	0	2	2	0	1	1	0	1	0	1	0	1	0	1	1	0	2	0	1	0	1	1	2	1	0	1	2	2	2	2	0	1	1	1	0	0	1	0	0	0	2	0
176	1	1	1	0	0	1	1	1	1	1	0	0	0	0	0	0	2	2	2	2	0	1	0	2	0	0	0	0	1	2	0	0	0	2	1	2	2	0	2	0	0	0	0	0	0	1	0	1	1
177	0	0	0	0	0	0	1	2	1	0	0	1	2	1	1	1	0	2	1	1	0	0	0	2	0	0	0	1	1	1	0	0	1	2	0	2	0	0	0	2	2	0	1	0	1	1	0	2	0
178	0	0	1	0	0	1	0	0	2	2	0	0	1	0	0	0	0	1	1	1	2	0	0	2	0	1	0	1	1	1	1	2	2	1	0	1	2	0	1	1	1	0	0	0	0	1	0	2	0
179	0	0	1	0	0	0	2	2	0	0	0	1	2	0	1	0	1	1	1	1	1	1	1	1	1	1	0	0	0	2	1	1	0	1	0	1	0	0	0	2	2	1	1	0	1	1	1	1	1
180	0	0	0	0	0	0	1	2	1	0	0	0	1	0	0	0	2	2	2	2	0	0	0	2	0	1	2	1	1	2	1	1	0	1	0	1	2	0	1	0	0	0	0	2	0	2	1	1	1
181	1	0	1	0	0	0	0	0	2	2	0	0	0	0	0	0	2	0	0	1	2	0	2	0	0	0	0	1	2	2	1	0	1	2	0	2	1	0	1	1	1	0	0	0	0	2	0	0	2
182	0	0	1	0	0	0	0	0	2	2	0	0	0	0	0	0	0	1	1	2	1	1	2	0	1	1	0	0	0	2	0	0	0	1	0	1	1	0	2	0	0	1	1	0	1	0	0	2	0
183	1	0	0	0	0	0	1	1	1	1	0	0	0	0	0	0	1	1	0	0	1	0	1	1	0	0	0	0	0	2	1	1	1	1	0	1	2	1	1	1	1	0	0	1	0	1	0	1	1
184	1	0	2	0	0	0	1	1	2	2	0	1	1	0	1	0	2	2	2	2	2	1	0	2	0	0	0	0	1	2	0	0	1	0	0	0	1	0	0	2	2	1	0	0	1	0	0	1	1
185	1	1	2	0	0	0	1	2	1	0	1	1	1	0	1	0	2	0	0	1	2	1	0	2	0	0	1	0	0	2	0	1	0	1	1	1	1	0	0	2	2	0	0	1	0	0	0	2	2
186	0	0	1	0	0	0	1	1	1	1	1	0	1	0	0	0	0	0	0	0	1	0	0	2	0	0	0	1	2	1	0	2	2	0	0	1	2	0	1	0	0	0	0	1	0	1	1	1	1
187	0	0	1	0	0	0	1	1	1	1	1	0	0	0	0	0	1	2	0	0	2	0	0	2	0	0	0	1	1	2	1	0	1	1	1	1	1	0	1	1	1	0	0	0	0	1	0	2	0
188	0	1	1	0	0	0	1	1	1	1	0	1	1	0	1	0	1	1	1	1	1	2	0	2	0	0	0	0	0	2	2	1	0	2	1	2	0	0	0	2	2	0	2	0	1	0	0	2	0
189	0	0	0	0	0	0	1	2	2	1	0	1	1	0	1	0	1	0	0	0	2	0	0	2	0	0	0	0	1	2	0	2	1	1	0	2	2	1	0	2	1	0	1	0	1	1	0	0	1
190	1	0	2	0	0	0	2	2	2	2	0	1	1	0	1	0	0	1	1	2	1	0	0	2	0	0	0	2	2	1	1	1	1	1	0	1	1	0	0	1	0	0	1	0	1	0	0	2	2
191	1	0	1	0	0	0	1	1	2	1	0	0	0	0	0	0	1	0	0	0	2	0	1	1	0	1	0	1	1	2	0	1	2	2	1	2	1	0	0	2	2	0	0	0	0	2	1	0	1
192	1	0	1	0	0	0	0	0	2	2	0	0	1	0	0	0	0	2	1	1	2	0	0	2	0	0	0	0	2	2	0	0	2	1	0	0	0	0	1	1	1	0	1	0	1	0	1	1	2
193	1	0	2	0	0	1	0	1	1	0	1	0	1	0	0	0	0	2	2	1	1	0	1	1	1	1	0	0	2	2	0	0	0	2	1	2	1	0	0	1	1	0	2	0	1	0	0	2	0
194	0	0	0	0	0	0	0	1	2	0	0	0	1	0	0	0	2	0	0	0	2	1	0	2	0	0	0	0	0	2	0	0	1	1	1	1	1	1	0	1	1	0	1	0	0	1	0	1	1
195	0	0	2	0	0	0	0	1	2	1	0	0	0	0	0	0	0	2	2	1	0	0	1	1	0	0	0	0	0	2	0	1	1	1	0	1	1	0	1	1	1	0	0	1	0	1	0	2	0
196	0	0	1	0	0	0	0	0	2	2	0	0	1	0	1	1	0	0	1	1	2	0	2	0	0	0	0	0	0	1	1	0	1	2	1	1	1	0	1	2	1	1	1	0	1	1	0	1	1
197	0	0	2	0	0	0	1	1	1	0	1	0	1	0	0	0	1	2	1	1	1	1	0	2	0	0	0	0	0	2	1	0	0	0	0	1	1	0	1	2	1	0	0	0	2	2	0	1	1
198	1	0	0	0	0	0	1	1	1	1	0	0	2	0	1	0	1	2	0	0	1	0	1	1	0	0	0	0	0	2	0	0	2	0	0	0	1	0	0	1	1	2	1	0	1	0	0	1	1
199	0	0	0	0	0	0	0	1	2	1	0	0	2	1	0	1	1	0	0	0	2	0	0	2	0	0	0	0	0	2	0	1	1	1	0	2	1	0	1	2	1	1	0	0	2	1	0	1	1
200	1	0	2	0	0	1	0	0	2	2	0	1	2	0	1	0	1	0	0	0	2	0	0	2	0	0	0	0	0	1	0	1	1	0	0	1	0	0	0	2	2	0	0	0	0	0	0	2	0
201	0	0	0	0	0	0	0	0	2	2	0	0	1	0	1	0	1	2	0	0	1	1	0	2	0	0	0	1	1	2	0	1	1	1	0	2	1	0	1	1	1	0	0	0	0	1	0	2	0
202	1	0	2	0	0	0	1	1	1	0	1	1	1	0	2	1	2	0	0	0	2	0	0	2	0	0	0	1	0	1	1	1	1	2	0	2	2	0	1	1	1	2	2	0	2	1	0	1	1
203	0	0	1	0	0	0	2	2	0	0	1	1	1	0	1	0	1	2	2	2	1	1	0	2	0	0	0	1	1	1	1	1	0	2	1	2	2	1	1	0	0	0	0	0	0	1	1	0	1
204	0	0	0	0	0	0	0	1	1	0	0	0	1	0	0	0	2	0	0	0	2	0	1	1	1	1	0	0	0	2	0	0	0	2	1	1	2	1	0	2	1	0	2	0	1	0	0	1	1
205	1	0	2	0	0	0	2	2	1	1	0	0	1	0	0	0	2	2	0	0	1	0	1	1	0	0	0	0	0	2	1	1	1	0	0	1	1	1	0	2	1	1	1	0	1	2	0	1	1
206	0	0	2	0	0	1	1	2	1	0	1	0	0	0	0	0	2	0	0	0	2	1	0	2	0	0	1	0	0	2	0	0	0	2	1	2	1	0	0	2	2	0	0	0	1	1	0	2	0
207	1	0	1	0	0	1	0	1	1	0	1	0	0	0	0	0	1	1	1	1	1	0	0	2	0	0	0	0	0	1	1	1	0	2	1	2	2	0	2	0	0	0	0	1	0	1	0	2	0
208	0	0	2	0	0	1	1	1	1	1	0	1	1	0	2	1	1	0	1	2	1	0	0	2	0	0	0	0	1	2	0	0	0	2	0	2	2	0	1	0	0	1	1	0	1	1	0	2	0
209	0	0	2	0	0	1	2	2	0	0	1	0	0	0	0	0	0	0	1	1	2	1	0	2	0	0	0	1	1	1	0	2	1	1	0	1	1	0	1	1	1	0	0	0	2	2	0	2	0
210	1	0	1	0	0	1	1	1	1	1	1	0	0	0	0	0	1	2	2	1	0	0	0	2	0	0	0	0	0	1	0	1	1	1	0	2	1	1	0	2	2	0	1	1	2	0	0	1	0
211	0	0	2	0	0	1	2	2	1	1	0	0	0	0	1	1	0	0	0	0	2	1	2	0	1	1	0	1	2	2	1	1	1	0	0	1	1	0	0	2	2	0	0	0	1	0	1	0	2
212	1	0	2	0	0	1	1	1	2	2	0	0	1	0	0	0	2	1	1	0	2	0	0	2	0	0	0	1	2	1	0	1	2	0	0	1	1	0	0	0	0	1	1	0	0	1	1	0	2
213	1	0	1	0	0	0	2	2	1	1	1	0	1	0	0	0	1	1	1	1	1	0	0	2	0	0	0	2	2	2	1	1	0	2	1	2	2	0	1	1	1	0	0	0	0	1	0	1	1
214	0	0	1	0	0	0	0	0	2	2	0	0	0	0	0	0	0	0	1	1	2	0	1	1	1	1	0	0	0	2	0	0	1	2	1	1	2	0	2	1	0	0	0	0	0	0	1	1	1
215	0	0	1	0	0	0	1	1	2	0	0	0	1	0	1	0	1	1	1	1	1	0	1	1	0	1	0	1	2	2	1	0	0	2	1	2	0	0	0	2	2	0	1	0	1	0	0	2	0
216	0	0	1	0	0	0	2	2	1	1	1	1	1	0	2	1	1	1	1	1	1	0	0	2	0	0	0	0	0	2	2	1	2	1	1	1	1	1	0	2	1	0	0	1	0	1	0	2	0
217	1	0	1	0	0	0	1	1	1	1	1	1	1	0	1	0	1	2	2	2	1	1	0	2	0	0	0	2	1	2	1	1	0	1	0	2	1	0	1	1	1	0	0	0	1	0	0	1	1
218	0	0	2	0	0	1	2	2	0	0	1	0	0	0	0	0	1	1	0	0	2	0	0	2	0	1	0	0	0	2	0	2	2	0	0	1	2	1	0	0	0	1	1	0	1	0	0	2	0
219	0	0	1	0	0	0	0	0	2	1	1	0	1	1	0	1	2	1	1	1	2	0	2	0	0	0	0	0	1	2	0	1	1	0	0	1	0	0	0	2	2	0	0	1	0	1	1	0	1
220	0	0	2	0	0	1	1	1	1	1	0	1	1	0	1	0	2	0	0	0	2	1	1	1	1	1	0	0	2	2	0	0	2	0	0	1	2	0	2	0	0	0	0	0	0	0	0	2	1
221	1	0	1	0	0	0	1	1	2	2	0	0	1	0	0	0	1	1	1	0	2	0	0	2	0	0	0	0	0	2	0	0	2	1	0	2	1	0	0	2	2	0	0	0	0	2	0	1	0
222	1	0	0	0	0	0	0	0	2	2	0	1	1	0	1	0	1	1	1	1	1	0	1	1	0	1	0	0	0	2	0	1	1	0	0	0	1	0	0	2	2	0	1	0	1	0	0	2	0
223	0	0	0	0	0	1	2	2	0	0	0	1	1	0	2	0	1	1	1	1	2	0	0	2	0	0	0	0	1	2	0	1	1	2	1	2	1	1	0	1	1	1	0	0	1	0	0	2	0
224	0	0	0	0	0	0	2	2	1	0	0	1	1	0	1	0	1	1	0	0	1	1	0	2	0	0	0	1	1	1	1	1	0	2	1	2	2	0	1	2	1	0	0	1	0	0	0	2	0
225	0	0	1	0	0	0	1	2	1	0	1	0	0	0	0	0	2	0	0	1	1	1	1	1	0	0	0	0	0	2	0	0	0	1	1	2	1	0	0	2	2	0	0	0	0	0	0	2	1
226	1	0	2	0	0	0	1	1	1	1	1	0	0	0	0	0	2	1	1	1	1	0	0	2	0	0	0	0	1	2	0	1	2	0	0	0	1	1	0	1	1	1	1	0	1	1	0	2	0
227	0	0	2	0	0	0	0	1	2	1	0	1	1	0	1	0	2	2	1	1	1	2	0	2	0	0	0	1	1	2	0	0	0	1	0	0	0	0	0	2	2	0	1	0	0	1	0	1	2
228	0	0	2	0	0	0	1	1	0	0	1	0	0	0	0	0	1	0	0	0	2	1	0	2	0	0	1	2	2	2	1	0	1	1	0	1	2	1	1	0	0	0	2	0	1	0	0	2	1
229	1	0	1	0	0	1	2	2	0	0	1	0	0	0	0	0	2	1	0	0	2	0	0	2	0	0	0	1	1	1	1	1	2	2	0	2	1	0	1	1	1	0	0	0	0	1	0	2	0
230	1	0	2	0	0	0	2	2	2	2	0	0	1	0	1	1	1	0	0	1	2	1	0	2	0	0	0	0	0	2	1	1	1	2	0	1	1	0	0	1	1	0	0	1	0	0	0	1	0
231	0	0	2	0	0	1	2	2	1	1	0	0	2	0	0	0	1	1	1	1	1	0	0	2	0	1	0	1	1	2	2	0	1	0	0	0	1	0	0	1	1	0	1	0	0	1	0	0	2
232	0	0	0	0	0	0	2	2	0	0	0	0	0	0	0	0	1	2	1	1	1	0	0	2	0	0	0	1	0	1	2	1	1	2	1	2	2	0	2	0	0	0	0	0	0	1	0	1	0
233	0	0	2	0	1	0	1	1	2	1	0	1	1	0	1	0	2	0	0	0	1	1	0	2	0	0	1	0	0	2	0	0	1	1	0	2	1	0	0	2	2	0	0	0	1	0	0	2	0
234	1	0	1	0	0	0	1	1	1	1	1	0	0	0	0	0	2	1	0	0	2	0	0	2	0	0	0	0	0	1	1	0	0	1	0	0	2	0	2	1	0	0	2	0	0	0	0	1	1
235	0	0	1	0	0	1	0	0	2	1	0	1	1	0	1	0	2	0	0	0	2	1	0	2	0	0	1	0	0	2	1	0	0	0	0	1	2	1	1	0	0	0	0	1	1	1	1	0	2
236	0	0	1	0	0	0	1	1	2	2	0	1	2	0	1	0	2	0	0	0	1	1	0	2	0	0	0	0	0	1	0	0	0	2	1	2	1	0	1	1	1	1	1	0	1	1	0	1	1
237	0	0	2	0	0	1	2	2	2	1	0	0	1	0	0	0	0	1	0	1	1	0	0	2	0	1	0	0	0	1	1	2	2	1	0	2	2	0	2	0	0	0	2	0	0	1	0	0	2
238	0	0	1	0	0	0	0	1	2	1	0	1	1	0	1	0	0	2	2	1	0	1	0	2	0	0	0	2	2	1	1	1	2	1	0	1	2	0	2	1	0	0	2	0	1	0	0	1	2
239	0	1	1	0	0	0	1	1	1	1	1	1	2	0	1	0	0	0	0	0	2	0	0	2	0	0	0	0	1	2	0	1	1	1	1	2	1	0	0	1	1	1	1	0	1	0	0	2	0
240	1	0	2	0	0	0	2	2	0	0	1	0	1	1	0	0	0	0	0	0	2	0	0	2	0	1	0	0	0	2	1	0	0	1	1	1	1	1	0	1	1	1	1	0	1	2	0	2	0
241	0	0	0	0	0	0	2	2	0	0	2	0	0	0	1	1	0	1	1	1	2	0	0	2	0	0	0	2	1	2	1	1	1	1	0	2	1	0	0	0	0	1	1	0	1	1	0	1	1
242	1	0	2	0	0	1	1	1	2	2	0	0	0	0	0	0	2	1	0	0	2	0	0	2	0	0	0	0	0	1	1	0	0	2	1	2	1	0	1	1	1	0	0	0	0	1	1	0	2
243	1	0	1	0	0	0	0	0	2	1	1	2	2	0	2	0	0	1	1	1	2	0	1	1	1	1	0	1	1	2	2	0	0	1	0	1	1	1	0	1	1	1	1	0	2	0	0	1	1
244	0	0	1	0	0	1	2	2	0	0	0	0	1	0	1	0	0	0	1	1	1	0	0	2	0	1	0	2	2	1	1	2	2	1	0	1	1	0	0	1	1	0	0	0	0	1	0	1	1
245	1	0	2	0	0	1	0	0	1	1	1	1	1	0	1	0	1	1	0	1	1	0	1	1	0	1	1	1	1	2	0	0	0	2	0	2	1	0	1	1	1	0	0	0	0	1	0	1	1
246	1	0	1	0	0	0	1	2	2	1	0	1	1	0	1	0	1	2	0	1	1	1	1	2	0	0	0	1	2	1	0	1	2	1	1	1	1	0	1	2	1	2	2	0	2	1	0	1	1
247	1	0	2	0	0	1	1	2	2	1	0	1	2	0	1	0	1	0	0	0	2	0	0	2	0	0	0	0	2	2	0	1	1	0	0	1	2	0	1	1	1	0	0	0	0	1	0	2	0
248	0	0	0	0	0	0	1	1	1	1	0	1	2	0	1	0	0	2	0	0	1	1	0	2	0	0	0	0	1	2	0	1	0	1	1	1	2	0	1	0	0	0	1	0	1	0	0	1	1
249	1	0	1	0	0	0	2	2	1	1	0	1	1	0	1	0	1	2	1	1	1	0	0	2	0	0	0	0	0	1	1	0	1	1	0	1	0	0	0	1	1	0	0	0	1	0	0	2	0
250	0	1	1	0	0	0	1	1	2	2	0	0	0	0	0	0	1	1	2	2	1	1	0	2	0	0	0	1	1	1	1	1	1	0	0	1	1	1	0	1	1	1	0	0	1	0	0	2	0
251	1	0	0	0	0	0	2	2	1	0	1	2	2	0	2	0	1	0	1	1	2	1	1	1	1	0	1	0	0	2	0	1	1	1	1	1	1	0	0	2	2	0	1	0	1	0	0	1	1
252	1	0	1	0	0	0	1	1	2	2	0	0	0	0	0	0	1	0	1	0	1	0	0	2	0	0	0	0	0	2	1	1	1	1	0	2	0	0	0	1	1	0	0	0	0	1	0	2	0
253	0	1	1	0	0	1	1	2	1	0	0	0	0	0	0	0	1	1	1	0	2	0	2	0	0	0	0	0	1	2	1	2	1	2	0	2	1	0	0	2	2	0	0	0	0	1	0	2	1
254	0	0	0	0	0	0	2	2	1	1	0	0	0	0	0	0	0	1	1	0	1	0	0	2	0	0	0	0	0	2	1	0	1	2	0	2	2	1	1	0	0	0	0	1	0	1	0	2	0
255	1	0	2	0	0	0	1	1	2	2	0	0	1	0	0	0	1	1	2	2	1	0	0	2	0	0	0	0	0	2	0	0	0	0	0	1	2	1	1	0	0	0	0	0	0	1	0	1	1
256	1	0	0	0	0	0	0	0	2	2	0	1	1	0	1	0	0	1	1	1	2	1	0	2	0	0	0	1	0	0	1	0	1	1	0	2	1	0	0	1	1	0	1	0	1	0	0	1	1
257	1	0	0	0	0	0	2	2	0	0	0	1	2	0	1	0	1	0	0	0	2	1	0	2	0	0	0	0	0	2	1	1	2	0	0	0	2	0	1	1	1	1	0	0	1	0	0	1	1
258	0	0	2	0	0	1	1	1	2	2	0	1	1	0	1	0	1	0	0	0	2	1	1	1	1	1	0	0	0	2	0	1	0	1	0	2	2	0	1	0	0	0	0	0	1	1	1	1	1
259	1	0	0	0	0	0	2	2	2	2	0	0	0	0	0	0	1	1	1	1	1	1	0	2	0	0	0	1	1	2	1	0	1	1	0	1	0	0	0	2	2	1	1	0	1	0	0	2	0
260	1	0	1	0	0	0	2	2	1	1	1	1	2	0	2	0	1	1	1	1	2	0	0	2	0	1	0	1	0	0	1	1	1	0	0	1	2	0	1	1	1	1	1	0	1	1	1	1	1
261	1	0	0	0	0	0	0	0	2	2	0	0	0	0	0	0	1	1	1	1	1	1	0	2	0	0	0	1	1	2	1	0	0	0	0	1	0	0	0	2	2	0	0	0	1	0	0	2	0
262	0	0	2	0	0	0	0	1	1	1	1	1	2	0	2	0	1	0	0	0	2	0	0	2	0	1	0	0	0	1	0	0	1	2	0	2	1	0	0	1	1	0	1	0	0	0	0	1	1
263	0	0	2	0	0	0	0	0	2	2	0	1	2	0	2	0	0	1	1	1	2	0	0	2	0	1	0	0	1	2	1	2	1	0	0	1	1	0	1	1	1	0	0	0	0	1	0	2	1
264	1	1	2	0	0	0	2	2	2	1	0	0	0	0	0	0	2	0	0	0	2	0	0	2	0	0	0	0	1	1	0	0	2	1	0	2	1	0	1	1	1	1	1	0	0	0	0	0	2
265	0	0	1	0	0	1	1	2	1	0	0	0	1	0	0	0	1	1	0	0	1	1	0	2	0	0	0	0	0	2	0	1	2	0	0	1	0	0	0	2	2	0	1	0	1	0	0	1	1
266	0	0	2	0	0	0	1	1	1	1	1	1	1	0	1	0	2	1	0	0	1	0	0	2	0	0	0	1	2	2	0	1	1	1	1	2	2	0	2	1	0	0	1	0	1	0	0	2	1
267	1	0	2	0	0	1	2	2	1	1	1	0	0	0	0	0	1	1	1	1	1	0	1	1	0	0	0	0	1	2	1	0	0	2	0	2	1	0	0	2	2	0	1	0	1	0	1	0	2
268	1	0	1	0	0	0	1	1	2	2	0	0	2	0	0	0	1	2	1	1	1	0	1	1	0	0	0	0	0	2	0	0	0	2	2	2	2	0	1	0	0	0	1	0	0	1	0	2	0
269	1	0	1	0	0	0	0	1	2	1	1	1	1	0	0	0	1	1	1	1	2	0	0	2	0	0	1	1	1	2	0	1	1	0	0	1	0	0	1	1	1	1	1	0	0	0	2	0	2
270	0	0	2	0	0	0	1	1	1	0	1	0	1	0	1	0	0	0	0	0	2	1	0	2	0	0	0	0	0	1	0	0	0	1	1	1	1	0	1	1	1	0	0	0	0	1	0	2	0
271	1	0	2	0	0	1	2	2	0	0	0	0	0	0	0	0	2	2	1	1	2	0	0	2	0	0	0	1	1	2	2	0	0	0	0	1	1	0	0	1	1	1	1	0	1	1	0	2	1
272	0	0	1	0	0	0	2	2	1	1	0	0	0	0	0	0	1	1	0	0	1	0	0	2	0	0	0	1	1	2	1	1	1	2	0	2	1	0	1	0	0	0	0	0	1	1	0	1	0
273	0	0	1	0	0	0	2	2	0	0	0	2	2	0	2	0	2	0	0	0	2	0	0	2	0	0	0	1	2	2	1	0	0	1	0	1	1	0	0	2	2	1	1	0	1	1	0	0	1
274	0	0	2	0	0	0	2	2	0	0	1	0	0	0	0	0	1	0	1	1	2	1	1	1	1	1	0	1	1	2	2	1	2	0	0	1	2	0	1	0	0	0	0	0	0	1	0	1	1
275	0	0	1	0	0	0	2	2	1	1	1	0	0	0	0	0	1	2	1	1	1	1	0	2	0	0	0	2	2	1	1	0	0	1	1	1	1	1	0	0	0	0	0	0	0	0	0	2	0
276	1	0	2	0	0	0	1	1	1	1	1	1	2	0	2	0	2	1	1	0	2	0	0	2	0	1	0	0	0	2	1	1	0	1	0	1	0	0	1	1	1	0	0	0	0	0	1	0	2
277	0	0	2	0	0	0	0	1	2	1	0	1	0	0	0	0	0	2	1	1	1	0	0	2	0	1	0	1	2	1	0	1	0	2	1	2	1	0	1	1	1	0	0	0	0	0	0	1	1
278	1	0	0	0	0	0	0	0	1	1	0	2	2	0	2	0	1	2	1	1	1	1	0	2	0	0	0	1	1	2	2	1	2	1	0	1	1	0	1	0	0	0	2	0	1	0	0	0	1
279	0	0	1	0	0	0	0	0	2	1	0	0	0	0	0	0	1	1	1	1	1	0	0	2	0	0	0	0	0	2	0	0	1	0	0	1	2	1	1	1	1	0	0	1	0	0	0	2	1
280	1	0	1	0	0	0	2	2	1	1	1	0	1	0	0	0	2	1	1	1	2	0	1	1	1	2	0	0	1	2	0	2	1	2	1	2	0	0	0	2	2	1	1	0	1	2	0	2	0
281	1	0	2	0	0	0	0	0	2	2	0	0	1	0	1	1	0	1	0	1	1	0	0	2	0	1	0	0	0	1	1	1	1	1	1	1	2	0	1	0	0	0	0	1	0	0	0	0	1
282	0	0	1	0	0	0	0	0	2	2	0	1	2	1	0	1	1	2	1	1	1	0	0	2	0	1	0	0	0	1	0	2	1	0	0	0	1	1	0	1	1	0	1	0	1	0	0	2	2
283	0	0	0	0	0	0	0	1	2	1	0	0	0	0	0	0	0	1	0	0	0	0	0	2	0	0	1	0	0	2	1	0	1	0	0	1	0	0	0	2	2	0	0	0	0	2	0	1	1
284	0	1	2	0	1	0	2	2	1	1	0	0	0	0	0	0	1	1	1	1	1	0	0	2	0	0	1	0	1	2	0	2	2	1	0	1	1	0	0	0	0	0	0	0	0	0	0	0	2
285	1	0	0	0	0	0	1	1	1	1	0	1	2	0	1	0	1	0	0	0	2	0	0	2	0	0	0	0	0	2	1	0	1	1	1	1	2	0	2	0	0	0	0	1	0	1	0	0	1
286	1	0	2	0	0	1	0	0	2	2	0	0	0	0	0	0	1	1	1	1	1	1	2	0	1	1	0	0	0	1	1	1	0	1	0	2	1	1	0	2	2	0	1	0	0	1	0	2	0
287	0	0	2	0	0	0	0	0	2	1	0	1	2	0	2	0	1	1	0	0	1	1	0	2	0	0	0	1	1	2	0	2	2	0	0	0	2	0	0	2	2	0	0	1	0	1	0	0	1
288	1	0	0	0	0	0	2	2	1	1	0	0	1	0	0	0	1	0	0	0	2	0	0	2	0	0	0	2	2	1	0	1	1	0	0	1	1	0	0	1	1	2	2	0	1	1	0	2	1
289	0	0	1	0	0	0	2	2	1	0	1	0	1	0	0	0	1	1	1	1	1	0	1	1	0	0	0	0	0	2	1	0	1	2	0	2	2	1	0	0	0	1	1	0	0	0	0	0	2
290	1	0	2	0	0	0	1	1	1	1	1	0	0	0	0	0	2	1	1	0	2	2	0	2	0	0	1	0	0	2	0	0	0	2	1	1	1	0	0	0	0	0	0	1	0	1	0	2	0
291	0	0	2	0	0	1	0	0	2	2	0	0	0	0	0	0	1	1	1	1	2	0	1	1	0	0	0	1	1	2	0	1	1	2	0	2	0	0	0	1	1	0	2	0	0	0	0	2	0
292	1	0	1	0	0	0	1	2	1	0	1	0	1	0	1	0	1	1	0	1	2	0	0	2	0	0	0	1	1	0	0	2	2	0	0	1	1	1	0	0	0	0	0	1	0	0	0	2	0
293	0	0	2	0	0	2	1	2	2	1	0	1	1	0	1	0	1	0	0	1	2	0	0	2	0	0	1	0	1	2	0	0	2	1	0	0	1	0	1	1	1	0	0	0	0	0	1	0	2
294	0	0	1	0	0	1	1	2	1	1	0	0	0	0	0	0	0	2	1	1	2	2	0	2	0	0	1	0	0	2	0	0	0	2	1	2	2	0	1	0	0	0	0	0	0	1	1	0	2
295	1	0	2	0	0	0	2	2	1	1	0	0	1	0	0	0	1	0	0	0	2	0	0	2	0	0	0	1	1	2	0	1	1	1	0	2	1	1	0	1	1	0	1	0	1	1	0	1	0
296	1	0	0	0	0	0	1	2	2	1	0	0	1	0	0	0	2	0	0	0	1	0	0	2	0	0	1	0	1	2	0	0	1	1	0	1	1	0	1	1	1	0	1	0	1	0	0	2	0
297	1	0	2	0	0	1	2	2	0	0	1	0	0	0	0	0	1	0	0	0	2	0	0	2	0	0	1	1	1	2	0	0	0	2	0	2	2	1	0	1	1	0	0	0	0	1	0	0	2
298	0	0	2	0	0	1	1	2	1	0	0	0	2	1	0	1	1	0	0	0	2	0	2	0	0	0	0	1	1	2	1	2	1	2	1	2	1	0	0	2	2	1	1	0	2	1	1	0	1
299	1	0	0	0	0	0	0	1	2	1	0	0	0	0	0	0	2	0	1	1	2	2	1	1	1	1	0	0	1	2	0	1	1	1	0	1	2	0	2	1	0	0	0	2	0	2	1	0	2
300	1	0	1	0	1	0	0	1	2	1	0	0	2	0	1	1	0	0	1	1	2	0	0	2	0	0	0	0	0	2	1	0	0	2	0	2	1	1	0	0	0	0	1	0	1	1	0	1	1
301	0	0	1	0	0	0	1	2	1	0	1	1	0	0	0	0	1	1	0	1	1	2	0	2	0	0	0	1	2	1	0	1	1	1	0	1	2	0	2	0	0	0	1	0	1	0	0	0	2
302	0	0	2	0	0	0	2	2	1	1	0	0	1	0	1	0	0	0	1	1	2	0	0	2	0	0	0	1	1	1	0	1	1	0	0	0	1	0	0	2	2	0	0	0	1	0	0	2	0
303	0	0	1	0	0	1	1	1	1	1	1	0	0	0	0	0	1	1	1	1	1	0	1	1	0	0	0	1	1	2	2	0	0	2	0	0	2	0	1	1	1	1	1	0	1	1	0	0	1
304	1	0	0	0	0	0	1	1	2	2	0	0	1	0	0	0	0	0	0	0	2	1	0	2	0	0	1	1	1	2	0	1	1	2	2	2	0	1	0	1	1	0	1	0	1	0	0	1	1
305	0	0	2	0	0	0	0	1	1	0	1	0	1	0	1	0	2	2	2	2	1	0	0	2	0	0	1	2	2	2	1	0	1	1	0	2	0	0	0	2	2	0	1	0	1	0	0	1	1
306	0	0	2	0	0	1	1	2	1	0	1	0	0	0	0	0	0	2	0	0	2	1	0	2	0	0	0	0	1	2	0	0	1	1	0	1	0	0	0	2	2	1	1	0	2	0	0	2	0
307	1	0	1	0	0	1	2	2	1	1	0	0	1	0	1	1	0	1	1	1	0	1	1	1	1	1	0	1	1	2	0	0	1	0	0	1	1	0	1	1	1	0	1	0	1	0	0	1	1
308	1	0	1	0	0	0	1	1	2	1	0	0	0	0	0	0	0	0	0	0	2	0	0	2	0	0	0	1	1	2	1	1	1	1	0	1	1	0	0	2	2	1	1	0	1	0	0	0	1
309	1	1	1	0	0	1	1	1	2	1	0	0	0	0	0	0	2	1	0	1	2	0	0	2	0	0	0	0	0	1	0	1	1	1	0	2	2	0	2	0	0	0	0	0	0	0	0	0	1
310	0	0	1	0	0	0	0	0	2	2	0	0	0	0	0	0	1	0	0	0	2	0	0	2	0	0	0	0	1	2	0	1	1	1	0	1	2	0	1	1	1	1	1	0	0	0	1	1	1
311	0	0	0	0	0	0	2	2	2	1	0	0	0	0	0	0	2	1	1	1	1	1	0	2	0	0	0	0	0	2	2	0	1	2	2	2	2	0	1	1	1	0	0	0	0	2	0	2	0
312	1	0	0	0	0	0	0	0	2	2	0	0	1	0	0	0	2	2	1	1	1	1	0	2	0	0	0	2	2	2	2	1	1	1	1	1	2	0	1	0	0	0	1	0	1	0	0	1	0
313	1	0	1	1	1	2	1	1	2	2	0	0	1	0	0	0	2	0	0	0	2	0	1	1	0	0	0	0	1	2	0	0	2	1	0	2	2	0	1	1	1	1	1	1	0	1	0	1	0
314	0	0	2	0	0	0	2	2	1	1	0	0	0	0	0	0	1	1	1	1	1	0	0	2	0	0	0	0	1	2	0	0	1	2	0	2	0	0	0	2	2	2	2	0	1	1	0	2	0
315	1	0	1	0	0	0	1	1	1	1	0	0	1	0	1	1	2	1	1	1	2	0	1	1	0	0	0	1	0	1	1	2	2	0	0	0	0	0	0	2	2	1	1	0	1	0	0	0	1
316	1	0	1	0	0	1	2	2	0	0	2	0	0	0	0	0	0	0	1	1	2	0	1	1	0	0	1	1	1	2	0	0	1	0	0	1	0	0	0	2	2	1	1	1	1	1	0	0	1
317	1	0	2	0	0	2	1	1	2	2	0	0	0	0	0	0	1	0	1	1	2	0	0	2	0	0	0	2	2	0	0	1	2	1	1	1	1	0	0	2	2	0	0	0	1	1	0	1	1
318	0	0	1	0	0	1	1	1	1	1	1	1	1	0	1	0	1	0	1	2	1	1	0	2	0	0	0	0	1	1	0	1	1	1	0	1	1	0	0	0	0	0	0	0	0	0	1	0	1
319	0	0	1	0	0	0	1	1	2	0	0	1	1	1	0	1	2	1	0	0	2	0	0	2	0	1	0	1	1	2	1	1	1	1	0	1	2	1	0	0	0	1	1	0	0	0	0	2	1
320	1	0	1	0	0	0	1	1	1	1	1	1	0	0	0	0	1	2	1	1	2	1	0	2	0	0	0	0	0	2	1	1	1	2	1	2	1	0	0	0	0	1	1	0	0	1	1	1	1
321	1	0	1	0	0	0	1	1	2	2	0	1	1	0	1	0	1	2	1	0	0	0	0	2	0	1	0	0	0	2	0	2	2	0	0	1	1	0	0	2	2	0	1	0	1	0	0	2	0
322	1	0	1	0	0	0	1	1	1	0	0	1	2	0	1	0	1	0	2	1	2	1	0	2	0	0	0	0	0	2	1	0	0	2	2	2	2	0	2	0	0	0	0	0	0	0	0	1	1
323	1	0	2	0	0	1	1	2	2	0	0	0	0	0	0	0	1	0	0	0	2	0	0	2	0	0	0	1	0	1	2	0	0	2	1	2	1	0	1	2	1	1	1	0	0	1	0	1	1
324	0	0	2	0	0	1	0	0	1	1	1	0	0	0	0	0	0	1	0	0	1	0	1	1	0	1	0	0	0	2	1	1	1	1	1	1	1	0	0	1	0	0	1	0	1	0	0	2	0
325	0	0	2	0	0	1	1	1	1	1	1	0	1	0	0	0	2	1	1	1	2	0	0	2	0	0	0	0	0	2	0	0	1	2	1	2	1	0	2	0	0	0	1	0	1	0	0	1	0
326	0	0	2	0	0	0	0	0	1	1	0	1	1	0	1	0	2	1	1	0	2	0	0	2	0	1	0	0	1	2	0	1	1	1	0	1	2	0	2	0	0	0	0	0	0	2	1	1	1
327	0	0	1	1	1	1	1	2	2	1	0	0	1	0	0	0	0	1	1	1	2	0	0	2	0	0	0	0	0	1	0	2	2	1	1	2	2	1	1	0	0	1	1	0	2	2	0	2	1
328	0	0	2	0	0	0	1	1	2	1	0	0	0	0	0	0	1	0	0	0	2	1	0	2	0	0	0	2	2	1	0	0	1	2	0	2	1	0	0	2	2	0	0	1	0	1	0	1	1
329	1	0	2	0	0	0	1	1	1	1	0	1	0	0	0	0	1	1	1	1	1	0	0	2	0	0	0	0	1	2	0	0	1	1	0	1	1	0	0	2	2	1	1	0	1	0	0	2	1
330	1	0	1	0	0	0	1	1	2	2	0	0	0	0	0	0	2	2	1	1	1	1	0	2	0	0	0	0	1	2	0	1	1	1	0	2	1	0	0	1	1	0	0	0	1	0	0	2	0
331	1	0	1	1	1	1	0	1	2	1	0	0	1	0	0	0	2	2	0	0	1	1	0	2	0	0	0	0	1	1	0	0	1	1	0	2	1	0	0	2	2	0	1	0	0	0	0	2	0
332	1	0	2	0	0	1	1	2	2	1	0	0	0	0	0	0	0	1	0	0	0	0	0	2	0	1	0	0	0	2	0	1	1	0	0	0	2	0	2	1	0	1	0	0	1	0	0	1	1
333	1	0	1	1	1	1	0	0	2	2	0	2	2	0	2	0	0	0	0	0	2	0	0	2	0	1	0	1	1	1	1	1	1	2	1	2	1	0	0	1	1	0	1	1	1	0	0	1	1
334	1	0	1	0	0	0	1	1	2	2	0	1	1	0	1	0	1	0	1	0	1	1	0	2	0	0	0	0	2	2	0	0	0	1	0	1	2	1	1	1	1	0	0	0	1	1	0	2	0
335	0	0	1	0	0	0	1	0	2	1	0	0	0	0	0	0	0	0	0	1	2	0	0	2	0	0	0	1	1	1	1	2	1	0	0	0	1	0	1	1	1	1	1	0	2	0	0	2	0
336	1	0	2	0	0	1	1	1	1	1	2	0	0	0	0	0	1	2	0	0	0	0	0	2	0	0	0	1	1	2	0	1	1	0	0	1	2	1	0	1	1	1	1	0	1	0	0	1	1
337	1	1	1	0	0	0	1	1	2	2	1	0	1	0	0	0	1	1	0	0	2	0	1	1	0	0	0	1	1	2	2	2	2	2	1	2	2	0	0	1	1	0	0	0	1	1	0	1	1
338	0	0	0	0	0	0	1	1	1	1	0	0	0	0	0	0	2	1	1	1	2	1	0	2	0	0	0	0	1	2	0	1	0	1	1	1	2	0	2	0	0	1	1	0	0	1	0	1	1
339	0	0	2	0	0	2	2	2	1	1	0	0	0	0	0	0	2	1	1	0	2	1	0	2	0	0	0	0	0	2	0	1	1	2	2	2	0	0	0	2	2	1	0	0	1	1	0	2	1
340	0	0	1	0	0	0	2	2	1	0	0	0	0	0	0	0	1	0	0	0	1	0	0	2	0	0	0	1	2	2	1	0	1	1	0	1	2	1	1	1	1	0	0	0	0	0	1	0	2
341	1	0	1	0	0	0	0	0	2	2	0	0	0	0	0	0	0	2	1	1	2	0	0	2	0	1	0	0	0	2	1	0	0	2	0	2	1	0	1	1	1	2	2	0	1	1	0	2	0
342	0	0	2	0	0	2	1	1	1	1	0	1	2	0	2	0	0	1	1	0	1	0	0	2	0	0	0	1	2	2	1	0	0	1	1	1	2	0	0	1	1	0	2	0	1	0	0	2	1
343	0	0	1	1	1	1	2	2	0	0	0	0	0	0	0	0	0	1	0	0	1	0	1	1	0	0	0	0	0	2	1	1	1	1	0	1	1	0	1	1	1	0	1	0	1	1	0	1	2
344	0	0	2	0	0	0	2	2	1	0	1	0	1	0	0	0	2	1	1	1	1	1	0	2	0	0	0	2	2	2	1	0	0	2	1	2	1	0	1	1	1	0	0	0	0	1	0	1	1
345	1	0	0	0	0	0	1	1	2	2	0	1	2	0	2	1	1	0	1	1	2	0	0	2	0	0	1	0	0	2	0	2	1	0	0	1	2	0	1	1	1	0	1	0	1	0	0	1	1
346	1	0	1	0	0	0	2	2	1	0	1	0	0	0	0	0	2	2	1	0	2	0	1	1	0	1	0	1	2	2	1	0	1	1	0	1	1	0	1	1	1	0	0	2	0	2	0	1	1
347	0	0	2	0	0	1	0	0	2	2	0	0	0	0	0	0	2	1	1	1	2	2	1	1	1	1	0	0	1	2	0	1	0	2	0	2	2	0	2	0	0	1	1	0	1	1	0	1	1
348	1	0	0	0	0	0	1	1	1	1	0	0	0	0	0	0	1	1	0	0	1	1	1	1	1	1	0	1	2	2	1	1	1	2	1	2	2	0	2	0	0	0	0	0	1	1	0	2	0
349	1	0	1	0	0	0	1	1	1	1	0	0	1	0	1	1	2	2	2	2	0	1	0	2	0	0	0	1	1	1	1	0	1	0	0	1	1	1	0	0	0	0	0	0	0	1	0	1	1
350	0	0	2	0	0	0	0	1	2	2	0	2	2	0	2	0	1	0	0	0	2	1	0	2	0	0	0	0	0	1	1	0	2	0	0	0	2	0	1	1	1	1	1	0	0	1	0	1	1
351	0	0	0	0	0	0	1	1	2	1	0	1	1	0	1	0	0	0	0	0	2	1	1	1	1	1	0	1	1	2	0	1	1	1	1	1	2	0	2	0	0	0	0	0	0	0	0	2	0
352	1	0	2	0	0	0	1	1	2	1	0	1	1	0	1	0	1	1	0	1	1	1	2	0	1	1	0	1	2	2	0	0	1	1	0	1	2	0	1	1	1	0	0	1	0	0	0	2	1
353	0	0	0	0	0	0	1	1	1	1	0	0	0	0	0	0	1	1	0	0	1	1	1	1	1	2	0	1	1	2	2	0	0	2	1	2	1	0	1	1	1	1	1	0	1	0	0	1	0
354	0	0	2	0	0	2	1	2	2	1	0	1	1	0	1	0	1	1	1	1	1	1	0	2	0	0	0	0	0	1	0	0	0	1	1	1	1	0	1	1	1	0	0	0	0	0	0	1	1
355	0	0	1	0	0	0	2	2	0	0	0	0	0	0	0	0	0	1	1	0	1	0	0	2	0	0	0	0	0	1	1	0	1	2	0	2	1	0	1	1	1	2	2	0	1	1	0	2	1
356	1	0	2	0	0	1	0	0	2	2	0	0	0	0	0	0	0	1	0	0	1	0	0	2	0	0	1	1	1	2	0	1	0	2	1	2	1	1	0	0	0	1	1	0	1	1	1	0	2
357	1	0	1	0	0	0	0	1	1	1	1	1	1	1	0	1	1	1	1	1	2	0	0	2	0	0	0	0	0	2	1	0	0	1	0	1	1	0	0	2	2	0	0	1	1	1	0	0	2
358	1	0	1	0	0	0	2	2	2	2	0	0	0	0	0	0	2	1	1	1	2	0	0	2	0	0	0	0	0	1	0	0	0	2	0	2	0	0	0	2	2	1	0	0	2	0	0	1	1
359	1	0	2	0	0	0	1	1	1	1	1	0	1	0	0	0	1	2	1	1	1	0	0	2	0	0	0	0	0	2	1	1	1	2	0	2	1	1	0	1	1	0	0	0	0	0	0	1	1
360	1	0	1	0	0	0	0	1	2	0	0	0	1	0	1	1	0	2	1	1	2	0	0	2	0	0	0	0	1	2	0	0	0	0	0	1	0	0	0	2	2	0	0	0	0	1	1	1	1
361	1	0	1	0	0	0	0	1	1	0	1	0	0	0	0	0	2	1	1	1	2	1	1	1	1	1	0	1	1	2	1	0	2	1	0	1	1	1	0	0	0	0	0	0	0	1	0	1	1
362	0	0	0	0	0	0	1	2	1	0	0	0	1	0	1	0	0	0	0	0	2	0	0	2	0	0	0	0	0	2	0	0	1	1	0	2	1	1	0	1	1	0	0	0	0	1	0	2	1
363	0	0	0	0	0	0	1	1	1	1	1	0	0	0	0	0	2	0	0	0	2	0	2	0	0	0	0	0	0	2	0	0	0	1	0	0	0	0	0	2	2	0	0	0	0	0	1	1	1
364	1	0	2	0	0	1	2	2	1	1	1	0	1	0	0	0	0	1	1	1	2	0	0	2	0	0	0	0	1	2	1	0	0	2	1	2	1	0	0	2	2	1	1	0	0	1	0	1	1
365	0	0	1	0	0	0	2	2	1	0	0	0	0	0	0	0	0	2	0	0	2	1	0	2	0	1	0	2	2	2	0	1	1	2	1	2	1	1	0	0	0	0	1	0	0	1	0	2	0
366	0	0	2	0	0	0	0	0	2	2	0	0	0	0	0	0	2	0	0	1	2	0	0	2	0	0	0	0	0	2	0	1	1	0	0	1	0	1	0	1	1	0	0	0	0	2	0	2	0
367	1	0	2	0	0	0	1	1	2	2	0	1	0	0	0	0	1	0	0	0	2	0	0	2	0	1	0	1	2	2	1	1	1	1	0	1	1	0	0	1	1	0	0	0	0	0	0	2	0
368	0	0	1	0	0	0	1	2	1	0	1	1	1	0	1	0	0	2	2	1	0	0	0	2	0	0	0	1	1	2	2	2	2	2	1	2	2	0	1	0	0	0	0	1	0	1	1	0	2
369	1	0	0	0	0	0	1	1	2	2	1	1	1	0	1	0	2	1	1	1	2	0	0	2	0	0	0	1	1	1	0	0	1	1	0	1	0	0	0	1	1	1	1	0	1	1	0	2	0
370	0	0	0	0	1	0	2	2	2	2	0	0	0	0	0	0	0	1	1	1	2	0	0	2	0	1	0	0	0	2	0	1	1	0	0	1	0	0	0	2	2	1	1	0	0	1	0	0	1
371	1	0	2	0	0	0	0	0	2	2	0	0	0	0	0	0	1	1	0	0	2	0	0	2	0	1	0	0	0	1	0	1	1	1	0	2	2	1	0	0	0	1	1	0	1	1	0	1	1
372	1	0	2	0	0	0	1	1	1	1	0	0	0	0	0	0	2	1	1	1	2	0	0	2	0	0	0	1	2	2	0	0	0	1	1	1	1	0	2	0	0	1	1	0	1	0	1	0	2
373	0	0	1	0	0	0	1	1	2	1	0	1	1	0	1	0	2	0	0	0	2	0	1	1	1	1	0	1	1	1	0	0	1	1	0	2	1	0	0	1	1	0	0	0	0	0	1	0	1
374	0	0	2	0	0	0	0	0	2	2	0	0	1	0	1	0	0	1	0	1	1	0	1	1	0	0	0	0	0	2	2	1	1	2	1	2	1	0	0	0	0	0	0	0	0	1	0	0	1
375	0	0	1	0	0	0	1	1	1	1	0	0	0	0	0	0	1	1	1	1	2	1	0	2	0	1	0	0	0	1	0	0	1	0	0	2	2	2	0	0	0	0	0	0	0	1	0	2	1
376	0	0	1	0	0	0	2	2	1	1	1	0	0	0	0	0	2	1	1	0	2	0	2	0	0	1	0	0	0	2	1	1	1	0	0	1	2	0	1	1	0	0	1	0	1	0	0	1	0
377	0	0	1	0	0	0	0	0	2	2	0	0	1	0	1	1	1	0	0	0	2	0	1	1	1	1	0	0	0	2	1	0	0	2	0	2	2	0	1	1	1	0	1	1	1	0	0	2	0
378	0	0	1	0	0	0	2	2	2	2	0	2	2	1	1	1	1	2	0	0	1	0	0	2	0	0	0	0	0	2	1	1	1	1	0	2	2	1	1	1	1	0	2	0	1	0	0	0	2
379	1	0	0	0	0	0	1	1	1	1	0	0	0	0	0	0	1	1	0	1	2	0	0	2	0	0	0	0	0	2	0	2	1	2	1	2	2	0	1	0	0	1	1	0	1	0	0	0	2
380	1	0	1	0	0	0	1	1	1	1	0	1	1	0	1	0	2	0	0	0	2	0	0	2	0	0	0	0	0	2	1	0	0	1	1	2	1	1	0	0	0	0	1	0	1	0	0	0	1
381	0	0	1	0	0	0	0	1	2	2	0	1	2	0	1	0	0	0	0	0	2	1	0	2	0	0	1	0	0	1	0	0	1	1	1	2	2	0	2	1	0	0	0	0	0	0	0	2	0
382	0	0	1	0	0	0	0	1	1	0	1	1	1	0	1	0	0	1	1	0	1	1	1	1	1	1	0	0	1	2	0	2	2	2	1	2	0	0	1	1	1	2	2	0	2	1	0	1	1
383	0	0	0	0	0	0	1	1	1	1	1	0	1	1	0	1	2	1	1	1	2	0	0	2	0	1	0	0	0	2	0	0	2	1	0	1	2	0	0	1	1	1	1	0	1	1	0	1	1
384	0	0	1	0	0	0	0	1	2	1	0	0	1	0	0	0	0	1	0	0	0	0	0	2	0	0	1	0	0	2	0	1	0	1	0	1	1	0	1	1	1	0	0	0	0	2	0	1	0
385	1	0	1	1	1	1	1	2	2	1	0	1	1	0	1	0	0	0	1	1	2	1	0	2	0	0	0	0	0	2	1	2	1	1	0	1	1	0	1	1	1	0	0	0	0	1	1	0	1
386	0	0	1	0	0	0	0	1	2	1	0	0	1	0	1	1	2	1	0	1	2	1	1	1	1	0	0	0	0	2	0	1	2	1	0	1	2	0	1	1	1	0	0	0	2	1	0	1	1
387	1	0	1	0	0	1	2	2	0	0	2	1	1	0	1	0	0	2	1	1	2	2	1	1	1	1	0	1	2	2	1	1	1	1	1	2	0	0	0	1	1	1	0	0	1	1	0	1	1
388	0	0	2	0	0	1	1	2	2	1	0	0	0	0	0	0	1	0	0	0	2	0	0	2	0	0	0	0	1	2	0	0	1	1	0	1	1	0	2	0	0	1	1	0	1	1	0	2	0
389	0	0	2	0	0	2	1	1	1	1	0	0	1	0	0	0	1	1	1	1	1	0	1	1	0	1	0	0	0	1	0	2	1	2	1	2	1	1	0	1	1	2	2	0	2	1	0	1	1
390	0	0	1	0	0	1	2	2	0	0	1	0	2	0	2	0	1	1	0	1	1	0	1	1	0	0	0	2	2	2	1	1	1	0	0	0	1	0	2	0	0	1	1	0	1	0	0	0	1
391	0	0	1	0	0	0	1	2	2	1	0	1	1	0	1	0	0	2	2	1	0	0	0	2	0	0	0	0	0	2	1	0	1	2	0	2	2	1	1	1	0	1	1	0	0	0	0	1	1
392	0	0	1	0	0	0	1	1	1	1	1	0	0	0	0	0	1	1	1	1	1	0	1	1	1	1	0	0	1	2	0	0	1	1	0	1	1	0	2	0	0	1	1	0	1	0	0	1	1
393	1	0	1	0	0	0	0	1	2	1	0	2	2	0	2	0	2	0	0	0	2	0	0	2	0	0	0	0	0	2	0	1	0	2	1	2	0	0	0	2	2	0	1	0	1	1	0	2	2
394	1	0	2	0	0	0	2	2	1	1	1	0	0	0	0	0	1	0	1	0	2	1	0	2	0	0	0	0	0	1	0	0	0	2	0	2	2	0	1	0	0	1	0	0	0	0	0	2	0
395	0	0	1	0	0	0	0	2	2	0	1	0	0	0	0	0	1	1	1	1	1	0	0	2	0	0	0	0	1	2	0	0	1	2	1	1	1	0	1	1	1	0	0	0	2	2	0	1	0
396	0	0	1	0	0	0	0	0	2	1	0	0	0	0	0	0	2	0	0	0	2	0	0	2	0	0	0	0	1	2	0	0	0	2	0	2	1	0	1	1	1	0	0	0	0	0	0	2	0
397	0	0	2	0	0	1	1	1	1	1	1	1	1	0	1	0	0	1	2	1	2	0	0	2	0	1	0	0	0	2	0	0	1	0	0	2	0	0	0	1	1	0	0	0	0	1	0	2	0
398	0	0	2	0	0	1	1	1	2	2	0	0	0	0	1	1	2	0	0	0	1	0	0	2	0	0	0	1	2	1	0	2	1	0	0	1	1	0	0	2	2	1	1	0	0	1	0	0	2
399	0	0	2	0	0	0	0	1	1	1	1	1	1	0	1	0	1	0	0	0	2	1	0	2	0	0	0	1	1	1	1	0	0	2	0	2	2	0	1	0	0	1	1	0	0	0	0	1	1
400	1	0	1	0	0	1	1	2	2	0	0	0	1	0	0	0	1	1	0	0	1	2	1	1	1	1	0	2	2	2	1	1	1	1	0	2	1	0	0	1	1	1	1	0	1	2	0	1	2
401	1	0	1	0	0	0	0	2	2	0	1	1	1	0	1	0	2	1	1	1	1	0	0	2	0	0	0	1	0	1	2	0	0	1	0	1	1	0	0	2	2	0	1	0	1	0	1	1	1
402	0	0	2	0	0	0	2	2	2	2	0	1	2	0	2	0	2	1	1	1	2	1	1	1	1	2	0	0	0	2	0	0	0	2	1	1	0	0	0	2	2	0	0	0	0	1	0	0	1
403	0	0	1	0	0	0	1	1	2	2	0	0	0	0	0	0	1	0	0	0	2	1	0	2	0	0	0	0	1	2	1	0	1	1	0	1	1	0	1	1	1	0	0	0	0	1	1	1	1
404	0	0	2	0	0	2	0	0	1	1	0	0	1	0	1	1	1	2	1	0	1	0	0	2	0	0	0	0	1	1	0	1	1	0	0	1	2	0	2	0	0	0	1	0	0	1	0	0	2
405	0	0	1	0	0	0	0	1	2	1	0	1	1	0	1	0	1	1	2	2	1	0	2	0	0	0	1	0	0	2	0	1	1	2	0	2	1	0	1	1	1	2	2	0	2	0	1	0	2
406	0	0	1	0	0	0	0	1	2	0	0	0	0	0	0	0	2	1	1	0	2	1	1	1	1	1	0	0	0	2	0	2	2	1	0	1	0	0	0	2	2	1	0	0	0	0	0	1	1
407	1	0	0	0	0	0	2	2	2	2	0	1	1	0	1	0	1	1	1	1	2	0	0	2	0	0	0	0	0	2	0	2	2	1	0	2	2	0	2	0	0	1	1	0	1	1	0	1	2
408	1	0	0	0	0	0	2	2	0	0	1	0	1	1	0	0	1	1	2	2	1	0	0	2	0	0	0	0	1	2	0	1	1	1	1	1	2	0	2	0	0	0	0	0	0	1	0	2	1
409	1	1	2	0	0	1	1	2	1	0	1	0	0	0	0	0	2	1	1	1	1	0	0	2	0	0	1	1	1	2	0	1	2	0	0	0	1	0	0	2	2	0	0	1	0	1	0	0	1
410	0	0	0	0	0	0	0	1	2	0	0	0	1	0	0	0	1	1	0	0	1	0	0	2	0	0	0	0	0	2	1	2	2	0	0	0	2	1	0	1	1	1	1	0	2	0	0	1	1
411	0	0	2	0	0	0	1	1	1	1	0	1	1	0	1	0	2	1	1	1	2	1	1	1	1	1	0	0	0	2	0	1	1	2	0	1	0	0	0	1	1	0	0	0	0	1	0	1	1
412	1	0	2	0	0	0	1	1	1	1	1	1	1	0	1	0	1	0	1	1	2	1	0	2	0	0	0	0	2	2	0	1	0	2	1	2	2	0	2	1	0	0	0	1	1	2	1	0	2
413	0	0	1	1	1	1	2	2	2	2	0	1	1	0	1	0	1	1	0	1	1	0	0	2	0	0	0	0	0	1	1	0	0	2	1	2	2	1	1	1	1	0	0	0	0	1	0	1	1
414	0	0	2	0	0	0	1	1	0	0	1	0	0	0	0	0	0	1	0	0	1	0	1	1	1	1	0	0	0	2	1	2	2	0	0	0	2	0	0	1	1	0	1	0	0	0	0	2	1
415	1	0	2	0	0	0	1	2	1	0	1	0	0	0	0	0	0	0	0	0	2	0	0	2	0	0	0	0	0	1	0	1	1	1	0	1	0	0	1	1	1	1	0	0	1	2	0	2	0
416	0	0	2	0	0	0	1	1	2	1	0	1	2	0	2	1	1	2	1	1	1	0	0	2	0	0	0	1	1	2	1	0	0	2	2	2	2	0	1	0	0	0	1	0	1	1	0	2	0
417	1	0	1	0	0	0	1	1	2	1	0	1	2	0	2	1	1	1	0	0	1	1	0	2	0	0	1	0	0	2	0	0	0	2	0	2	2	1	0	1	1	1	1	0	1	0	0	1	2
418	0	0	1	0	0	0	1	1	2	2	0	0	0	0	0	0	1	0	0	0	2	0	1	1	0	0	2	1	1	2	1	1	1	2	1	1	2	0	1	1	1	0	0	0	0	0	0	0	1
419	1	0	1	0	0	0	1	1	1	1	1	0	0	0	0	0	2	2	0	0	1	2	1	1	1	1	0	1	2	1	0	1	2	1	1	1	2	1	0	0	0	0	1	0	1	0	0	1	1
420	0	0	2	0	0	1	1	1	1	1	0	0	0	0	0	0	1	2	0	1	1	1	0	2	0	0	1	0	0	1	0	1	1	0	0	1	2	0	1	2	2	1	1	0	1	1	0	1	1
421	0	0	2	0	0	0	0	1	2	1	0	1	1	0	1	0	0	2	0	1	1	1	1	1	1	1	0	0	0	2	0	1	1	1	1	1	2	1	0	1	1	0	1	0	1	1	0	0	2
422	0	0	2	0	0	0	2	2	1	1	0	1	1	1	0	1	1	1	1	1	2	0	0	2	0	0	0	1	2	2	1	0	0	2	1	2	2	0	1	1	1	1	0	0	1	0	0	2	0
423	0	0	1	0	0	0	2	2	0	0	2	0	0	0	0	0	1	2	1	1	1	0	1	1	0	1	0	1	1	2	2	2	1	0	0	0	1	0	1	2	1	1	1	0	0	0	0	2	0
424	0	0	1	0	0	1	1	1	0	0	0	1	0	0	0	0	1	1	1	1	0	1	1	1	1	1	0	1	0	1	1	0	1	1	1	1	0	0	0	1	1	1	1	1	0	1	0	0	1
425	1	0	2	0	0	0	1	1	1	1	0	1	1	0	1	0	2	1	0	0	2	0	0	2	0	1	0	0	1	2	0	0	0	2	0	2	1	0	1	2	1	0	0	0	0	1	0	2	0
426	1	0	2	0	0	0	0	0	2	2	0	1	1	0	1	0	2	1	1	1	1	0	0	2	0	0	1	0	0	2	0	0	1	0	0	1	2	0	0	2	2	0	0	0	0	0	0	1	1
427	1	0	1	0	0	0	1	1	1	1	0	1	1	0	1	0	1	2	1	0	1	0	0	2	0	0	1	1	1	2	0	0	1	1	0	2	2	0	1	1	1	1	1	1	1	1	0	2	0
428	0	0	0	0	0	0	1	1	1	1	1	1	1	0	1	0	0	1	2	1	1	0	0	2	0	0	1	2	2	2	1	1	1	1	0	1	1	0	0	0	0	0	0	0	0	1	0	2	1
429	1	0	1	0	0	0	1	2	0	0	1	1	2	0	1	0	1	0	2	1	2	1	0	2	0	0	0	0	0	1	1	1	2	0	0	1	2	0	1	1	1	0	1	0	1	0	0	1	1
430	1	0	0	0	0	0	1	1	2	2	0	0	0	0	0	0	0	0	0	0	2	0	0	2	0	0	0	1	1	2	2	0	1	2	1	2	2	0	2	0	0	1	1	0	1	0	0	2	0
431	0	0	1	0	0	1	1	1	2	1	0	1	2	0	1	0	1	2	0	0	1	0	0	2	0	0	0	1	2	1	0	0	1	1	1	1	0	0	0	2	2	0	0	0	0	0	0	2	0
432	0	0	1	0	0	0	1	1	2	1	0	0	0	0	0	0	1	0	1	1	2	0	0	2	0	0	0	0	1	2	0	1	1	1	0	1	1	1	0	1	1	1	0	0	2	1	0	1	1
433	1	0	2	0	0	2	1	2	2	1	0	2	2	0	2	0	1	1	1	1	1	1	1	1	1	1	0	1	1	1	0	0	1	1	0	2	2	0	1	1	0	0	0	0	0	2	0	2	0
434	1	0	1	0	0	0	0	0	2	2	0	1	1	0	1	0	1	2	0	0	0	1	1	1	1	1	0	1	2	2	1	1	1	0	0	1	0	1	0	1	1	0	1	0	0	0	0	1	1
435	1	0	1	0	0	0	0	1	1	0	1	1	1	0	1	0	1	0	0	0	2	1	0	2	0	0	0	0	0	1	0	2	1	1	0	2	1	0	2	0	0	0	1	0	1	0	0	0	1
436	1	0	1	0	0	0	0	1	2	1	0	0	1	0	2	1	1	1	1	1	1	0	0	2	0	0	0	1	1	2	0	1	2	1	1	1	2	1	0	0	0	1	1	0	1	1	1	0	2
437	0	0	1	0	0	0	0	0	2	2	0	0	0	0	0	0	0	2	1	1	1	0	0	2	0	0	0	1	2	2	1	1	0	2	1	2	1	1	0	2	1	1	1	0	1	1	0	1	1
438	0	0	1	0	0	0	1	1	2	2	0	1	0	0	0	0	2	2	0	0	1	0	0	2	0	0	0	0	1	2	0	0	1	1	0	1	0	0	1	1	1	0	0	0	0	0	1	0	1
439	0	0	1	0	0	0	0	0	2	2	0	0	1	0	0	0	1	1	1	1	1	1	0	2	0	0	2	1	1	2	1	0	1	2	1	2	2	0	1	2	1	0	1	0	0	0	0	0	2
440	1	0	2	0	0	0	2	2	1	0	1	0	0	0	0	0	1	2	1	0	0	0	0	2	0	0	1	0	0	1	0	1	1	0	0	0	0	0	0	2	2	0	0	0	0	1	0	0	1
441	0	0	0	0	0	0	1	1	1	1	0	1	1	0	1	0	1	1	1	1	1	1	0	2	0	1	0	0	0	1	1	1	1	1	0	1	1	0	1	1	1	1	1	1	1	2	0	1	1
442	0	0	2	0	0	2	0	0	2	2	0	0	0	0	0	0	1	1	0	1	1	1	0	2	0	0	0	0	0	2	0	0	1	0	0	1	2	0	2	0	0	1	1	0	1	0	0	2	1
443	1	0	1	0	0	1	1	1	1	1	1	1	1	0	1	0	1	1	1	1	1	0	1	1	0	0	0	0	0	1	1	2	2	1	0	1	2	0	1	0	0	0	0	0	0	0	0	1	1
444	0	0	1	0	0	0	0	0	2	1	0	1	1	0	1	0	1	1	1	1	2	0	0	2	0	0	0	0	0	2	0	1	1	0	0	2	2	0	0	2	2	0	1	0	1	0	0	0	2
445	1	0	2	0	0	2	2	2	1	0	1	1	1	0	1	0	0	0	0	1	2	0	0	2	0	0	1	2	2	2	1	1	0	1	0	1	1	0	0	0	0	1	1	0	1	0	0	1	1
446	0	0	2	0	0	0	2	2	0	0	1	0	0	0	0	0	1	0	1	1	2	0	0	2	0	0	0	0	0	2	0	1	1	1	0	1	1	0	0	1	1	2	2	0	1	1	1	0	2
447	1	0	1	0	0	0	2	2	0	0	0	0	1	0	0	0	0	1	1	1	2	0	0	2	0	0	0	1	1	1	1	0	0	2	1	2	0	0	0	1	1	0	0	1	0	1	0	0	1
448	0	1	0	0	0	0	1	1	1	1	0	1	2	0	2	1	1	1	0	0	1	1	0	2	0	0	0	0	0	1	0	0	0	2	1	2	0	0	0	2	2	1	1	0	1	1	0	0	1
449	1	0	1	0	0	1	0	0	2	2	0	0	0	0	0	0	0	0	0	0	2	1	0	2	0	0	0	0	0	2	1	0	0	2	1	2	2	0	2	0	0	0	0	1	0	1	0	1	1
450	0	0	0	0	0	0	1	2	2	1	0	1	1	1	0	1	1	2	1	1	1	0	0	2	0	1	0	0	0	1	0	1	1	2	0	2	1	0	2	0	0	0	0	0	1	1	0	2	1
451	1	0	0	0	0	0	1	1	1	1	1	0	2	1	0	1	1	0	0	0	2	0	0	2	0	0	0	0	0	2	0	0	0	1	0	1	1	1	0	0	0	0	0	0	0	1	0	1	1
452	1	0	2	0	0	1	2	2	1	1	0	1	1	0	1	0	2	1	1	1	1	0	0	2	0	0	0	0	0	2	0	0	0	0	0	1	2	0	2	1	0	0	0	0	0	0	0	1	1
453	1	0	1	0	0	0	1	2	2	1	0	1	1	0	1	0	1	1	2	2	1	0	1	1	0	0	0	1	2	2	1	1	2	1	0	1	2	0	2	0	0	1	1	0	1	1	0	1	1
454	0	0	2	0	0	0	0	1	2	1	0	1	1	1	0	1	0	0	0	0	2	0	0	2	0	0	1	0	0	2	1	0	1	0	0	1	2	0	1	0	0	0	0	0	0	1	0	1	1
455	1	0	2	0	0	0	1	1	1	1	1	0	0	0	0	0	2	0	0	0	2	0	0	2	0	0	0	0	0	2	0	1	2	0	0	1	2	0	2	0	0	0	0	0	0	0	0	0	2
456	1	0	0	0	0	0	1	2	2	1	0	0	0	0	0	0	0	1	1	1	2	0	1	1	0	1	0	1	1	1	1	0	1	1	0	1	0	1	0	1	1	0	0	0	0	0	0	2	0
457	0	0	2	0	0	0	0	0	2	2	0	0	0	0	0	0	1	0	0	0	2	0	0	2	0	0	1	1	1	2	0	2	2	1	1	2	1	0	1	1	1	0	0	0	0	1	0	0	2
458	0	0	1	0	0	0	1	1	2	2	0	1	1	0	1	0	2	1	1	1	2	2	1	1	1	1	0	1	1	2	1	2	2	2	1	2	2	1	0	2	1	0	1	0	0	1	0	0	2
459	1	1	1	0	0	0	2	2	1	1	0	0	0	0	0	0	1	0	1	1	2	1	1	1	1	1	0	0	0	1	1	1	1	1	0	1	2	0	2	0	0	0	1	1	1	1	0	0	2
460	0	0	1	0	0	0	1	1	1	1	0	0	2	0	2	1	1	0	0	0	2	1	0	2	0	0	0	0	1	2	0	0	1	0	0	2	1	0	0	2	2	1	2	0	0	1	0	2	0
461	0	0	2	0	0	1	1	1	2	1	0	0	0	0	0	0	2	2	1	1	1	0	0	2	0	0	0	0	0	1	0	0	1	2	0	2	2	0	1	0	0	0	2	0	0	1	0	2	0
462	1	0	2	0	0	1	1	1	2	2	0	0	0	0	0	0	1	1	1	1	2	1	0	2	0	1	0	0	0	2	2	1	2	0	0	0	2	0	2	0	0	1	0	0	2	1	1	1	1
463	0	0	1	0	0	0	2	2	1	0	1	0	0	0	0	0	1	2	1	1	1	1	0	2	0	0	0	1	1	2	0	1	1	0	0	1	2	0	2	0	0	0	1	1	1	1	0	1	1
464	1	0	0	0	0	0	1	2	1	0	1	1	1	0	1	0	1	1	1	0	2	1	0	2	0	0	0	2	2	2	0	0	2	0	0	1	1	0	0	2	2	1	0	0	0	1	0	2	0
465	1	0	0	0	0	0	1	1	1	1	0	1	1	0	1	0	1	1	2	2	1	0	0	2	0	0	0	0	0	2	1	0	1	2	2	2	1	0	1	1	1	0	0	0	0	0	0	2	0
466	1	0	2	0	0	1	2	2	1	1	1	0	1	0	0	0	1	0	0	0	2	0	0	2	0	0	0	0	0	2	1	1	1	1	0	1	1	0	1	1	1	0	0	0	2	1	0	1	1
467	0	0	2	0	0	1	2	2	0	0	1	0	1	0	0	0	2	0	0	0	2	1	1	1	1	1	0	2	1	2	1	0	1	1	0	1	2	1	1	1	1	0	0	0	0	2	0	0	2
468	1	0	2	0	0	0	1	1	1	1	0	2	2	0	2	0	2	1	1	1	2	1	0	2	0	0	0	0	0	1	0	1	1	2	1	2	2	0	2	1	0	0	0	0	0	0	0	2	0
469	1	0	2	0	0	2	2	2	2	1	0	0	0	0	0	0	2	1	1	1	2	0	0	2	0	0	1	0	0	2	1	1	1	1	0	2	2	0	2	0	0	1	1	1	1	2	0	1	1
470	1	0	1	0	0	0	2	2	0	0	2	0	0	0	0	0	2	0	0	0	2	1	0	2	0	0	0	0	0	2	0	1	1	1	0	2	1	1	0	1	1	0	0	0	0	1	0	2	2
471	0	0	1	0	0	0	2	2	1	1	1	0	0	0	0	0	0	2	1	1	2	0	0	2	0	0	1	1	1	2	0	1	1	1	0	1	1	0	0	1	1	0	1	0	1	0	0	1	1
472	1	0	1	0	0	0	1	1	0	0	1	1	2	0	1	0	0	0	0	0	2	0	0	2	0	0	0	0	0	1	0	0	1	1	1	1	1	0	1	2	1	0	1	0	1	0	0	1	1
473	1	0	2	0	0	0	1	2	2	0	0	1	1	0	1	0	2	0	0	1	1	0	0	2	0	0	0	0	2	2	0	1	1	0	0	1	2	0	1	2	2	0	0	1	1	1	0	2	1
474	0	0	0	0	0	0	0	1	1	1	1	1	1	0	1	0	0	0	0	0	2	1	1	1	1	1	1	0	0	2	0	0	1	1	0	2	1	0	1	1	1	1	1	0	1	2	0	1	2
475	1	0	1	0	0	1	1	1	2	2	0	0	1	0	1	0	1	0	1	1	2	1	0	2	0	0	0	0	0	2	2	0	1	1	0	2	1	0	2	0	0	0	0	0	0	0	0	2	0
476	1	0	2	0	0	1	0	0	2	2	0	0	0	0	0	0	2	1	1	1	2	0	1	1	0	0	0	1	1	1	0	1	1	0	0	1	2	0	2	0	0	1	1	0	1	1	0	1	0
477	0	0	2	0	0	1	1	1	1	1	1	0	0	0	0	0	2	1	0	0	2	0	0	2	0	0	0	0	0	2	0	1	2	0	0	2	0	0	0	2	2	0	1	0	0	2	0	1	1
478	0	0	1	0	0	1	1	1	1	1	0	2	2	0	2	0	1	0	1	0	2	1	0	2	0	0	0	0	0	2	0	0	0	2	0	2	1	1	0	1	1	0	0	0	1	0	0	1	0
479	0	0	1	0	0	1	0	1	2	1	0	0	0	0	0	0	0	2	2	1	0	1	1	1	1	1	0	1	1	2	0	0	1	2	0	2	1	0	0	2	2	1	1	0	1	1	0	0	2
480	1	0	1	0	0	1	1	1	1	1	2	0	0	0	0	0	2	0	0	0	2	0	0	2	0	0	0	0	1	2	0	0	1	1	0	1	2	0	2	0	0	1	1	0	1	1	0	0	2
481	1	0	2	0	0	0	2	2	2	1	0	0	1	0	1	1	1	0	0	0	2	1	1	1	0	0	0	1	1	2	1	1	1	2	1	2	1	0	0	2	2	1	1	0	1	1	0	0	2
482	0	0	0	0	0	0	0	0	2	2	0	0	2	1	0	1	2	0	0	0	2	0	0	2	0	0	0	0	0	2	1	1	0	1	0	1	1	1	0	0	0	0	0	0	0	0	1	1	1
483	0	0	1	0	0	0	1	1	1	1	1	1	1	0	1	0	0	1	0	0	0	0	0	2	0	0	0	0	1	2	0	1	1	2	0	2	2	0	0	1	1	0	0	0	0	1	1	0	2
484	0	0	1	0	0	0	2	2	1	1	1	0	1	1	0	0	1	1	1	0	2	0	0	2	0	2	0	0	0	2	0	0	1	0	0	1	0	0	0	1	1	0	0	0	0	0	0	1	1
485	1	0	1	0	0	1	1	1	1	1	0	0	1	0	0	0	2	0	0	0	2	0	0	2	0	0	0	0	0	2	1	0	1	1	0	2	1	0	1	1	1	2	2	0	2	0	0	0	1
486	1	0	1	0	0	0	2	2	0	0	2	0	0	0	0	0	0	2	0	0	1	0	0	2	0	0	0	0	0	1	0	1	0	2	1	2	1	1	0	1	1	0	0	0	1	1	1	1	1
487	0	0	2	0	0	0	0	1	2	1	0	0	0	0	0	0	2	1	1	1	1	0	0	2	0	0	0	0	1	2	0	1	0	2	1	2	2	0	2	0	0	0	0	1	0	0	0	1	1
488	1	0	1	0	0	0	1	1	1	1	0	0	0	0	0	0	1	2	0	0	0	1	0	2	0	0	0	0	0	2	0	2	1	1	0	2	0	0	0	2	2	1	1	0	1	1	0	2	1
489	1	0	1	0	0	0	2	2	1	1	0	0	1	0	1	0	1	1	0	0	1	1	1	1	0	0	0	0	0	2	0	1	1	1	0	1	2	2	0	0	0	0	0	0	1	1	0	2	0
490	1	0	1	0	1	0	1	1	1	1	0	0	1	1	0	1	1	2	0	1	1	1	1	1	1	1	1	0	1	2	0	0	1	0	0	1	1	0	0	2	2	1	1	0	1	2	0	2	0
491	0	0	0	0	0	0	2	2	1	1	1	1	1	0	1	0	0	2	1	1	2	1	0	2	0	0	0	0	1	2	1	1	1	1	0	1	0	0	0	2	2	1	1	0	1	1	1	1	1
492	0	0	0	0	0	0	0	1	2	1	0	0	0	0	0	0	1	2	2	1	0	0	0	2	0	0	0	0	1	2	1	1	1	1	0	2	2	0	0	1	1	0	1	0	1	0	0	2	0
493	1	0	2	0	0	0	0	1	2	1	0	1	1	0	1	0	0	2	2	1	0	1	1	1	1	1	0	2	2	2	1	0	2	2	0	2	1	0	2	0	0	0	0	0	0	0	0	2	0
494	1	0	1	0	0	0	0	1	2	1	0	0	1	0	0	0	1	1	1	1	2	0	0	2	0	0	0	0	0	2	1	0	0	2	1	2	0	0	0	1	1	1	1	0	1	0	0	1	1
495	0	0	1	0	0	0	0	0	2	2	0	0	2	0	1	0	2	1	1	1	2	0	0	2	0	0	0	0	0	2	0	1	1	2	0	2	2	0	1	2	1	1	1	0	1	2	1	0	2
496	0	0	1	0	0	0	1	1	1	1	1	0	0	0	0	0	1	1	1	1	2	1	0	2	0	0	0	0	0	1	1	2	2	1	1	2	1	1	0	0	0	0	1	0	1	0	0	2	0
497	0	0	1	0	0	1	0	0	2	2	0	0	1	0	0	0	1	1	1	1	2	2	0	2	0	0	0	0	0	2	1	1	1	1	0	2	2	0	2	1	0	0	0	0	0	0	0	0	2
498	1	0	1	0	0	1	2	2	0	0	1	1	2	0	1	0	2	2	1	1	2	0	0	2	0	0	0	2	2	2	1	0	1	1	0	2	1	1	0	1	1	0	0	0	0	0	0	1	1
499	1	0	0	0	0	0	1	1	1	1	1	1	1	0	1	0	1	1	2	2	1	1	1	1	1	1	0	1	2	2	1	0	0	1	1	1	1	0	0	1	1	0	1	0	0	1	0	0	2
500	0	0	1	0	0	1	1	1	2	1	0	1	0	0	0	0	1	0	0	0	2	0	0	2	0	2	0	1	1	2	2	0	0	2	0	2	2	1	1	1	0	0	0	0	2	1	0	2	0
501	1	0	1	0	0	1	2	2	0	0	0	0	0	0	0	0	2	2	2	1	1	0	0	2	0	1	0	0	0	2	1	2	2	1	1	2	0	0	0	2	2	0	0	0	0	1	0	2	0
502	0	0	0	0	0	0	1	1	0	0	1	0	0	0	0	0	1	0	0	0	2	1	1	1	1	1	0	0	0	1	1	2	1	1	0	2	1	0	2	0	0	1	1	0	1	0	0	2	0
503	0	0	1	0	0	0	1	2	1	0	1	0	1	0	1	0	0	2	0	0	1	0	0	2	0	0	0	1	2	1	0	2	2	0	0	1	1	1	0	1	1	0	1	1	0	1	1	1	1
504	1	0	2	0	0	0	1	2	0	0	1	0	1	0	1	0	1	1	0	1	1	1	0	2	0	0	0	0	0	2	1	0	1	2	1	2	0	0	0	1	1	0	0	1	1	2	0	1	1
505	0	0	2	0	0	0	0	1	1	0	0	0	1	0	0	0	1	1	1	1	1	1	1	1	1	1	0	1	1	2	1	1	0	1	0	1	1	0	1	2	1	1	1	0	1	1	0	2	0
506	1	0	0	0	0	0	1	2	1	0	0	2	2	1	1	1	2	1	1	1	1	0	0	2	0	0	0	0	0	2	2	1	2	0	0	2	2	1	0	1	1	0	0	0	0	1	0	2	0
507	0	0	1	0	1	0	1	1	2	2	1	0	0	0	0	0	2	0	0	0	2	1	1	1	0	0	0	0	1	2	1	2	1	1	0	1	1	0	1	1	1	0	0	1	0	0	1	2	1
508	1	0	1	0	0	0	2	2	0	0	2	0	0	0	0	0	0	1	1	2	1	0	0	2	0	0	0	0	0	2	0	1	1	2	1	1	2	0	1	0	0	1	1	0	1	0	1	1	1
509	0	0	1	0	0	0	1	1	1	1	0	1	2	0	2	0	2	0	0	0	2	0	0	2	0	2	0	2	2	0	0	1	1	1	0	1	2	0	2	0	0	1	1	0	1	0	1	1	1
510	0	0	1	0	0	0	0	0	2	2	0	1	2	1	1	1	1	0	1	0	2	1	1	1	1	1	0	0	1	2	0	0	0	1	0	1	1	0	1	1	1	0	0	1	0	1	0	2	0
511	0	0	0	0	0	0	1	1	2	1	0	1	2	0	1	0	1	1	1	1	2	0	0	2	0	0	0	0	1	2	0	1	1	0	0	1	1	0	1	1	1	0	0	0	0	0	0	2	0
512	0	0	1	0	0	0	1	2	2	1	0	0	0	0	0	0	1	1	1	1	1	0	0	2	0	1	0	0	1	2	0	1	1	0	0	0	0	0	1	1	1	0	0	0	1	0	0	1	1
513	1	0	1	0	0	0	0	1	1	0	1	1	1	0	1	0	0	1	0	0	0	0	0	2	0	1	0	1	0	0	1	0	1	1	1	1	1	0	0	0	0	0	0	0	2	1	0	2	0
514	0	0	1	1	1	1	1	1	0	0	2	0	0	0	0	0	1	0	0	0	1	0	0	2	0	0	0	0	2	2	0	2	1	1	0	1	1	1	0	1	1	1	1	0	1	0	0	2	1
515	1	0	2	0	0	1	2	2	0	0	1	1	2	0	1	0	2	1	1	1	1	1	1	1	1	1	0	0	2	2	0	2	2	1	0	2	1	0	1	1	1	0	0	1	0	1	1	0	1
516	0	0	2	0	0	1	0	0	2	2	0	1	2	1	0	1	1	1	0	1	2	0	1	1	0	0	0	0	0	2	0	1	0	2	0	2	1	1	0	0	0	0	0	0	0	0	0	1	1
517	1	0	2	0	0	0	1	1	2	2	0	0	0	0	0	0	1	0	0	0	2	1	0	2	0	0	0	0	2	2	0	0	1	0	0	2	1	0	0	1	0	0	0	0	0	1	0	1	1
518	0	0	2	0	0	1	1	1	2	1	0	0	0	0	0	0	0	2	2	1	1	0	0	2	0	0	0	1	1	2	1	0	0	2	2	2	2	0	2	0	0	0	0	1	0	1	0	0	2
519	1	0	2	0	0	0	0	0	2	2	0	0	0	0	1	1	0	1	0	1	1	1	0	2	0	0	0	0	1	2	0	0	2	1	0	1	1	0	0	2	2	1	0	0	1	0	0	1	1
520	0	0	1	0	0	0	2	2	1	0	1	0	0	0	0	0	1	1	1	1	1	0	0	2	0	0	0	0	0	2	0	0	0	2	2	2	1	0	1	1	1	0	0	1	0	0	0	0	2
521	0	0	0	0	0	0	1	1	0	0	0	0	0	0	0	0	1	1	1	1	1	1	0	2	0	0	0	1	1	2	0	1	1	1	0	2	1	0	0	2	2	0	0	0	0	1	1	0	2
522	1	1	0	0	0	0	2	2	1	0	1	1	1	0	1	0	0	0	1	1	2	2	1	1	1	1	1	0	0	1	0	0	1	0	0	0	2	0	1	1	1	0	0	0	0	0	0	2	0
523	1	0	0	0	0	0	1	1	1	1	0	0	1	0	1	0	1	1	1	0	2	0	0	2	0	0	0	0	0	1	0	0	1	1	0	1	1	0	2	0	0	0	0	0	0	0	0	2	0
524	1	0	2	0	0	0	2	2	0	0	2	0	0	0	0	0	1	2	2	1	0	0	0	2	0	0	0	1	1	2	0	1	1	1	0	1	2	1	1	1	1	0	1	0	1	0	0	1	1
525	1	0	2	0	0	1	1	1	1	1	1	0	0	0	0	0	1	0	0	0	2	0	0	2	0	1	0	0	0	1	0	0	0	2	2	2	1	0	1	1	1	0	0	1	0	0	0	1	1
526	0	0	2	0	0	0	1	1	1	1	1	1	1	0	1	0	1	1	1	1	1	0	0	2	0	0	0	0	0	1	0	2	2	0	0	0	1	1	0	1	1	0	0	2	0	2	0	2	2
527	0	0	1	0	0	0	0	1	2	1	0	0	0	0	0	0	1	1	0	0	2	0	0	2	0	0	0	1	1	2	2	1	0	1	1	1	2	0	2	1	0	0	0	0	0	1	0	2	0
528	1	0	1	0	0	0	1	1	1	1	1	1	2	0	1	0	1	1	1	1	0	0	0	2	0	0	0	0	0	2	1	0	1	2	0	2	1	0	2	0	0	1	1	0	1	0	0	1	1
529	1	1	1	0	0	1	2	2	2	1	0	0	1	0	0	0	1	0	0	0	2	1	0	2	0	0	0	0	0	2	0	1	1	1	0	2	1	0	1	1	1	1	1	0	1	0	0	2	0
530	1	1	1	0	0	0	0	0	2	2	0	1	2	0	2	0	1	2	1	1	1	1	1	1	1	1	0	0	2	2	0	2	2	0	0	0	1	0	1	1	1	0	0	0	0	0	0	2	0
531	0	0	1	0	0	0	1	1	1	1	0	1	2	0	2	0	2	2	2	2	0	0	0	2	0	0	0	1	1	1	1	1	1	1	1	1	1	0	1	1	1	0	1	0	1	0	0	1	1
532	1	0	1	0	0	0	1	1	1	1	0	0	1	0	1	0	2	2	2	2	2	0	0	2	0	0	0	0	0	2	0	0	0	1	1	1	1	0	0	1	1	0	1	0	0	0	1	1	1
533	1	1	1	0	0	0	0	1	2	1	0	0	1	0	0	0	1	2	1	1	2	0	0	2	0	0	0	0	1	2	0	0	0	2	2	2	2	0	1	1	1	0	1	1	1	0	0	2	0
534	0	0	2	0	0	2	1	1	2	2	0	0	0	0	0	0	2	0	0	1	1	0	1	1	0	0	0	0	0	1	1	1	1	0	0	0	1	0	1	2	1	0	2	0	0	0	0	2	1
535	0	0	1	0	0	0	1	1	1	0	0	0	2	0	0	0	1	1	1	1	1	1	1	1	1	1	0	1	1	1	1	0	0	2	2	2	1	0	0	2	2	1	0	0	1	1	0	2	0
536	1	0	1	0	0	0	1	1	1	1	0	0	1	1	0	1	2	0	0	0	2	1	0	2	0	1	0	0	0	2	1	0	0	2	1	2	2	2	0	0	0	0	1	1	2	0	1	0	2
537	1	1	1	0	0	1	1	1	1	1	1	0	0	0	0	0	0	1	1	1	1	0	0	2	0	0	0	0	0	2	0	0	1	1	0	1	1	0	0	2	2	0	1	0	1	0	0	1	1
538	1	0	1	0	0	1	1	1	1	1	0	1	1	0	1	0	2	0	0	0	2	2	1	1	1	1	0	0	0	2	1	0	1	0	0	2	2	1	0	0	0	0	2	0	0	0	1	0	2
539	0	0	0	0	0	0	0	1	2	0	0	1	1	0	1	0	2	0	0	1	1	1	0	2	0	0	1	0	0	1	0	0	1	2	0	1	2	0	2	0	0	1	1	0	1	1	0	2	2
540	1	0	2	0	0	0	1	2	2	0	0	0	0	0	0	0	1	1	2	1	2	0	1	1	1	2	0	0	0	2	2	0	0	2	1	1	2	1	1	0	0	0	2	0	0	0	0	1	1
541	1	0	2	0	0	0	1	1	2	0	0	0	0	0	0	0	2	1	1	0	2	0	0	2	0	0	0	0	0	1	0	0	1	2	0	1	1	0	1	1	1	0	1	1	1	1	0	1	1
542	1	1	1	0	0	0	1	1	2	1	0	0	2	0	0	0	1	1	0	0	1	1	0	2	0	0	0	0	1	2	0	0	1	1	0	2	0	1	0	1	1	0	0	0	0	1	1	1	1
543	1	0	1	0	0	0	1	1	1	1	0	0	2	0	2	1	2	0	0	0	2	0	0	2	0	0	0	0	2	2	0	0	1	1	0	2	1	0	0	2	2	0	1	1	2	0	0	0	2
544	1	0	2	0	0	2	1	1	1	1	0	0	0	0	0	0	2	0	0	0	2	0	0	2	0	1	0	0	0	2	1	0	1	2	1	1	2	0	2	0	0	1	1	0	1	0	1	0	2
545	1	0	0	0	0	0	2	2	1	1	1	0	0	0	0	0	1	1	1	1	2	0	0	2	0	0	0	0	0	1	0	0	0	2	0	2	1	0	0	1	1	0	0	0	0	0	0	1	1
546	0	0	1	0	0	0	2	2	1	1	0	1	2	0	1	0	0	0	1	1	1	0	0	2	0	1	0	0	1	2	0	0	0	1	1	2	1	0	0	0	0	0	0	0	0	0	0	2	0
547	1	0	1	0	0	0	0	0	2	2	0	0	0	0	0	0	2	1	1	1	1	0	0	2	0	0	0	1	1	1	0	0	1	0	0	1	1	0	0	2	2	1	1	0	1	1	0	2	1
548	0	0	0	0	1	0	1	2	1	0	0	1	1	0	1	0	0	0	1	1	2	0	0	2	0	1	0	0	0	1	0	1	1	2	1	1	1	0	1	1	1	1	0	0	1	2	1	0	2
549	0	0	2	0	0	0	2	2	0	0	1	0	1	0	1	0	1	1	1	1	2	0	2	0	0	0	0	0	0	2	1	0	1	2	1	2	0	0	0	1	1	1	0	0	1	0	0	2	0
550	1	0	2	0	0	1	0	0	1	1	1	1	1	1	0	1	2	2	2	2	2	1	0	2	0	0	0	0	0	2	0	0	0	2	0	2	0	0	0	2	2	1	1	1	0	1	0	1	0
551	1	0	0	0	0	0	2	2	0	0	0	0	1	0	0	0	1	2	1	1	1	0	0	2	0	0	1	0	0	1	0	2	2	0	0	0	0	0	1	1	1	0	0	0	0	0	0	2	0
552	1	0	1	0	0	1	1	1	2	2	0	1	1	0	1	0	0	1	1	1	2	0	0	2	0	0	0	0	0	2	0	1	0	1	0	1	2	0	1	0	0	0	0	0	0	1	0	1	1
553	0	0	0	0	0	0	0	0	2	2	0	0	0	0	0	0	2	0	0	0	2	0	1	1	0	0	0	1	1	2	2	1	1	1	1	1	2	0	1	2	1	2	2	0	2	1	1	1	1
554	0	0	1	0	0	0	1	1	0	0	1	2	2	1	1	1	1	1	1	1	1	1	0	2	0	0	0	0	0	2	0	2	1	2	1	2	1	0	2	0	0	0	0	0	0	1	1	1	1
555	1	0	1	1	1	1	2	2	1	1	1	1	1	0	1	0	1	0	0	0	2	1	0	2	0	0	0	0	0	2	0	0	0	1	1	1	2	0	2	0	0	0	1	0	0	1	0	0	2
556	0	0	1	1	1	2	1	0	2	1	0	1	2	0	2	1	0	2	0	0	1	0	0	2	0	0	0	0	0	2	0	1	1	0	0	1	1	0	1	1	1	0	0	0	1	0	0	0	2
557	1	0	0	0	0	0	1	2	1	0	1	0	0	0	0	0	2	0	1	1	2	1	0	2	0	0	0	0	1	2	0	1	0	2	0	2	2	1	1	1	0	1	1	0	1	2	0	1	1
558	1	0	1	0	0	0	0	1	2	1	0	1	1	0	1	0	1	1	1	1	2	0	0	2	0	0	0	1	1	1	0	1	1	2	1	2	1	0	2	0	0	0	0	0	0	0	0	1	1
559	1	0	1	0	0	0	1	2	2	1	0	2	2	0	2	0	2	0	0	0	2	0	0	2	0	0	0	1	1	1	0	0	0	2	1	2	0	0	0	2	2	0	0	1	1	2	0	0	1
560	1	0	2	0	0	0	1	1	2	2	0	0	2	0	1	1	1	0	0	0	2	0	0	2	0	0	0	1	2	2	1	1	1	1	0	2	2	0	2	0	0	0	1	0	0	1	0	2	0
561	0	0	2	0	0	1	1	1	1	1	0	0	1	0	0	0	0	2	2	1	0	0	1	1	0	1	1	0	0	1	0	1	1	1	0	2	2	0	2	0	0	1	0	0	0	0	0	1	1
562	0	1	1	0	0	0	0	0	2	2	0	0	0	0	0	0	0	1	1	1	2	0	0	2	0	0	0	1	1	2	1	0	0	1	1	1	2	1	0	0	0	0	0	0	1	1	1	0	2
563	0	0	0	0	0	1	1	2	2	0	0	1	1	0	1	0	2	0	0	1	1	0	0	2	0	0	0	2	2	1	1	0	1	1	0	1	2	1	1	1	1	0	0	0	0	2	0	1	1
564	0	0	2	0	0	2	1	1	2	2	0	0	2	0	1	0	1	0	0	0	2	0	0	2	0	0	0	1	0	0	1	0	2	0	0	1	2	0	2	0	0	0	1	0	1	0	0	2	0
565	1	0	1	0	0	0	2	2	1	1	1	0	0	0	0	0	1	1	0	0	1	1	0	2	0	0	1	1	1	2	0	0	1	0	0	1	2	1	0	0	0	0	0	0	0	2	0	2	0
566	0	0	2	0	0	0	2	2	1	1	1	0	1	0	1	1	1	0	0	0	1	0	0	2	0	1	0	1	2	2	1	0	1	0	0	1	1	0	1	1	1	1	1	0	1	1	0	1	1
567	1	0	2	0	0	2	1	2	1	0	1	0	0	0	0	0	1	0	0	0	2	1	1	1	1	1	0	0	0	2	0	2	1	1	0	1	1	1	0	1	1	0	0	0	0	1	0	2	0
568	1	0	1	0	0	1	1	2	2	0	0	0	0	0	1	1	1	0	0	0	2	0	1	1	1	1	0	1	1	2	2	0	0	1	0	1	2	0	2	0	0	1	1	0	2	0	0	1	1
569	1	1	1	0	0	1	0	1	2	1	0	0	0	0	0	0	1	1	1	1	1	1	0	2	0	0	0	2	2	2	1	1	0	1	0	1	2	0	1	1	1	0	1	0	1	0	0	2	0
570	0	0	1	0	0	0	2	2	0	0	1	1	1	0	1	0	2	0	0	0	2	0	0	2	0	0	0	1	1	1	1	1	1	1	1	2	1	0	1	2	1	1	0	0	1	1	1	1	1
571	1	0	2	0	0	2	0	0	2	2	0	0	1	0	0	0	2	1	1	1	1	1	2	0	1	1	0	2	2	2	1	1	1	1	0	2	1	0	0	1	1	1	1	0	1	0	0	2	0
572	0	0	1	0	0	0	1	2	0	0	1	0	1	0	1	0	2	1	1	1	2	0	1	1	0	0	0	0	2	2	0	2	1	2	1	2	2	0	2	1	0	1	1	0	1	1	0	1	1
573	0	0	2	0	0	0	2	2	1	1	0	0	2	0	1	1	2	1	1	1	2	0	1	1	0	0	1	0	0	2	0	2	2	0	0	0	0	0	0	2	2	1	1	0	1	1	0	1	2
574	0	0	2	0	0	0	1	1	1	1	0	0	0	0	0	0	1	1	1	1	1	1	0	2	0	0	0	0	1	2	0	0	2	1	0	2	2	0	2	1	0	0	0	0	1	0	0	1	2
575	1	0	1	0	0	0	1	2	2	0	0	1	1	0	1	0	0	1	2	1	1	0	0	2	0	1	0	0	0	2	0	0	0	2	0	2	1	0	1	0	0	0	0	0	0	1	0	2	0
576	0	0	2	0	0	0	0	0	2	2	0	0	0	0	0	0	0	2	0	0	1	0	0	2	0	1	0	0	0	2	0	1	2	1	0	1	1	0	1	1	1	1	0	0	0	0	0	2	1
577	1	0	2	0	0	0	2	2	1	1	1	0	1	0	1	0	1	2	2	1	0	0	0	2	0	0	0	0	1	2	0	0	1	1	1	2	1	0	2	0	0	2	2	0	1	1	0	2	0
578	1	0	1	0	0	0	2	2	1	1	0	1	1	0	1	0	1	1	1	1	1	0	0	2	0	0	0	0	0	2	0	2	1	0	0	0	1	1	0	1	1	2	2	0	1	1	0	1	1
579	0	0	0	0	0	0	2	2	1	1	1	1	1	0	2	0	0	0	0	0	1	1	0	2	0	0	0	0	0	2	0	1	1	1	1	1	1	0	0	2	2	0	0	0	0	0	0	1	0
580	0	0	1	0	0	0	2	2	0	0	0	0	1	0	0	0	2	2	1	0	2	1	0	2	0	0	0	1	1	2	2	0	1	1	0	1	0	0	1	1	1	0	0	0	0	0	0	2	0
581	0	0	2	0	0	0	2	2	1	1	1	2	1	0	1	0	1	0	0	0	2	1	1	1	1	0	0	0	0	2	1	1	1	2	2	2	2	0	2	0	0	0	0	0	2	2	0	1	1
582	1	0	1	1	1	1	0	0	2	2	0	0	1	0	0	0	1	1	0	1	1	0	0	2	0	0	0	0	0	2	0	0	0	1	1	1	1	0	0	1	1	0	0	1	0	0	0	1	1
583	1	0	2	0	0	1	1	1	2	2	0	0	1	0	0	0	0	2	0	1	1	1	2	0	1	1	0	0	0	2	0	1	2	0	0	0	0	0	0	2	2	1	1	0	1	1	0	1	1
584	1	0	1	0	0	1	1	1	1	0	0	0	0	0	1	1	1	1	0	0	1	0	0	2	0	0	0	0	0	2	1	1	0	1	1	1	1	0	0	2	2	0	1	0	2	0	0	2	0
585	1	0	0	0	0	0	1	0	2	1	0	1	1	0	1	0	1	1	0	0	1	0	0	2	0	0	0	1	1	1	1	1	1	1	1	2	1	0	0	0	0	0	1	0	1	0	0	1	1
586	1	0	0	0	0	0	2	2	2	2	0	0	0	0	0	0	1	0	1	1	1	0	0	2	0	0	0	0	1	2	0	0	0	2	1	2	2	2	0	0	0	0	1	0	1	0	0	2	0
587	1	0	1	0	0	0	0	0	2	2	0	1	1	0	1	0	1	2	1	1	2	1	1	1	1	1	0	0	0	1	0	2	1	1	0	1	2	0	2	1	0	0	0	0	0	1	0	0	0
588	0	0	2	0	0	0	2	2	1	1	1	0	0	0	1	1	0	1	1	1	2	0	1	1	0	1	0	0	0	1	0	2	2	0	0	0	2	0	2	0	0	1	1	0	1	0	1	1	1
589	0	0	1	0	0	0	2	2	1	1	0	1	1	0	1	0	1	0	0	0	2	0	0	2	0	0	0	0	1	2	1	2	1	0	0	0	1	0	1	2	1	0	0	0	0	1	0	1	0
590	1	0	1	0	0	0	0	0	2	2	0	0	0	0	0	0	1	2	0	0	1	2	1	1	1	1	0	0	0	1	0	1	1	1	0	1	2	1	1	0	0	0	0	0	1	1	0	0	2
591	1	0	1	0	0	0	1	1	0	0	0	0	0	0	0	0	2	0	0	0	2	0	0	2	0	0	0	0	0	1	1	0	1	1	0	1	1	1	0	1	1	2	2	0	1	1	0	2	0
592	1	0	2	0	0	0	0	0	2	2	0	0	0	0	0	0	2	0	0	0	2	0	0	2	0	0	0	0	0	1	0	0	0	2	1	2	1	1	0	1	1	0	0	0	0	1	0	1	1
593	0	0	0	0	0	0	2	2	1	1	0	0	0	0	1	1	2	1	1	1	1	0	0	2	0	0	0	0	1	2	0	0	0	2	0	2	1	0	0	1	1	0	0	1	0	1	0	0	2
594	1	0	1	0	0	0	1	2	1	0	0	1	2	0	1	0	1	1	1	1	1	1	0	2	0	0	0	2	2	2	1	0	0	2	0	2	1	0	0	2	2	1	1	0	1	0	0	2	1
595	1	0	1	0	0	0	0	1	2	1	0	1	2	0	1	0	0	0	0	0	2	1	0	2	0	0	0	0	0	2	1	0	0	2	0	2	0	0	0	2	2	1	1	0	0	0	0	2	1
596	1	0	1	0	0	0	1	1	1	0	1	0	1	0	0	0	1	1	0	1	1	0	1	1	0	0	0	0	0	1	0	0	1	2	0	2	1	1	0	1	1	0	0	0	0	0	0	0	1
597	1	0	1	0	0	0	2	2	0	0	0	2	2	0	2	0	0	1	0	0	0	0	0	2	0	1	0	0	0	1	0	0	1	2	0	2	2	1	0	2	1	1	0	0	2	1	0	2	0
598	1	0	0	0	0	0	2	2	0	0	1	1	1	0	1	0	1	2	1	1	1	0	0	2	0	0	0	1	1	1	1	0	0	2	0	2	1	0	2	0	0	0	0	0	0	2	0	1	0
599	0	0	0	0	0	0	0	1	2	1	0	0	0	0	0	0	1	2	0	1	1	1	0	2	0	0	1	1	1	2	1	1	1	0	0	2	0	0	0	2	2	0	0	0	0	0	0	1	0
600	0	0	2	0	0	0	0	1	2	1	0	0	1	0	1	1	0	0	1	1	2	0	0	2	0	1	0	1	2	2	0	1	1	0	0	0	1	0	2	0	0	0	0	0	0	1	1	0	2
601	0	0	2	0	0	1	1	2	1	0	1	0	0	0	0	0	0	0	0	1	2	0	0	2	0	0	0	0	1	2	0	0	0	2	0	2	1	0	0	2	2	1	1	0	1	0	0	1	1
602	0	0	0	0	0	0	1	1	1	1	1	1	1	0	1	0	0	2	0	0	1	0	0	2	0	0	0	1	1	2	2	0	0	2	1	2	0	0	0	1	1	0	0	0	0	1	0	1	1
603	1	0	1	0	0	0	2	2	1	1	0	1	1	0	1	0	1	1	0	0	1	1	0	2	0	0	0	0	0	2	0	1	1	1	0	2	1	0	0	1	1	1	1	0	1	0	0	1	1
604	1	0	0	0	0	0	0	1	2	1	0	0	0	0	0	0	1	1	1	0	2	1	1	1	1	1	0	0	0	2	1	0	1	1	0	1	1	0	2	0	0	0	0	0	0	0	0	1	0
605	0	0	2	0	0	0	1	2	1	0	1	2	2	0	2	0	2	1	1	1	1	0	0	2	0	1	0	0	1	2	0	1	1	0	0	0	2	0	1	1	1	0	0	1	0	1	0	1	0
606	0	0	1	0	0	0	1	1	2	2	0	1	2	0	1	0	2	2	2	2	1	0	0	2	0	0	0	1	1	2	1	0	0	1	0	1	1	0	1	1	1	0	1	0	1	1	0	2	0
607	1	0	0	0	0	0	2	2	1	1	0	0	0	0	0	0	1	1	0	0	1	0	0	2	0	0	0	1	1	1	0	2	1	2	1	2	1	0	0	1	1	1	0	0	1	0	0	1	1
608	1	0	2	0	0	0	0	0	2	2	0	0	0	0	0	0	1	1	1	1	1	0	0	2	0	0	0	0	0	2	1	0	1	1	0	1	2	1	0	0	0	1	1	0	0	0	1	1	1
609	1	0	0	0	0	0	1	1	2	2	0	1	2	0	1	0	1	0	1	2	1	0	0	2	0	1	0	1	1	1	0	1	1	2	0	2	1	0	1	2	1	0	0	0	0	1	0	2	1
610	1	0	2	0	0	0	0	0	2	1	0	0	0	0	0	0	1	0	0	0	2	1	2	0	1	1	0	0	0	2	1	0	0	2	0	2	2	1	1	1	0	0	0	0	2	1	0	2	0
611	1	0	1	0	0	0	0	1	2	1	0	0	0	0	0	0	0	0	0	0	2	1	0	2	0	0	0	0	0	2	0	1	2	1	0	1	2	0	0	1	1	0	0	0	0	1	0	1	1
612	1	0	1	0	0	1	1	1	2	2	0	1	1	0	1	0	1	0	0	0	2	0	0	2	0	1	0	1	1	0	0	0	1	0	0	0	2	0	2	1	0	1	0	0	2	0	0	1	1
613	0	0	2	0	0	0	1	1	1	1	1	0	1	0	1	1	0	2	1	1	2	0	0	2	0	1	0	1	1	1	0	0	0	1	0	1	0	0	0	2	2	1	1	0	1	1	0	1	2
614	0	0	2	0	0	0	2	2	1	0	1	0	1	0	0	0	2	0	0	0	2	0	0	2	0	0	0	0	1	2	1	2	1	2	1	2	1	0	1	1	1	0	0	0	1	0	0	1	1
615	1	0	1	0	0	0	1	1	1	1	0	1	2	0	1	0	2	1	1	1	2	1	0	2	0	0	0	0	0	2	1	2	2	0	0	0	2	0	2	0	0	1	1	0	1	2	0	0	1
616	1	0	1	0	0	0	1	1	1	1	0	0	0	0	0	0	0	2	2	1	0	0	0	2	0	0	0	0	1	2	0	1	1	1	0	2	2	0	1	2	2	0	1	0	0	1	0	2	0
617	1	0	1	0	0	0	1	1	2	2	0	1	1	0	1	0	1	1	1	1	1	0	0	2	0	0	0	0	0	2	1	1	1	1	0	2	1	0	0	2	2	0	1	1	2	1	0	1	1
618	0	0	1	0	0	1	1	1	1	1	1	0	0	0	0	0	1	0	0	0	2	1	0	2	0	1	0	1	1	1	0	0	0	2	2	2	0	0	1	1	1	0	0	2	0	1	0	0	2
619	0	1	1	0	0	0	1	1	2	2	0	1	1	0	1	0	1	2	2	2	1	1	0	2	0	0	0	0	1	2	0	0	1	1	0	2	1	1	0	0	0	0	0	0	0	0	0	1	1
620	1	0	2	0	0	0	0	0	2	2	0	1	1	0	1	0	2	0	0	1	2	0	0	2	0	0	0	0	1	2	0	1	1	0	0	2	1	1	0	1	1	0	0	0	0	0	0	1	1
621	0	0	2	0	0	1	1	1	2	2	0	0	1	0	0	0	2	0	0	0	2	0	0	2	0	1	0	0	1	2	0	1	1	1	0	2	0	0	0	2	2	2	2	0	1	1	0	1	1
622	0	0	1	0	0	0	1	2	1	0	1	1	2	0	1	0	1	1	0	0	1	0	0	2	0	0	0	0	1	2	0	1	2	1	1	1	2	0	1	1	1	0	0	1	0	0	0	0	1
623	0	0	2	0	0	0	1	1	2	1	0	0	1	0	0	0	0	2	1	1	1	0	1	1	0	0	0	0	0	1	0	1	1	0	0	1	2	0	2	0	0	0	0	0	0	1	0	2	1
624	1	0	2	0	0	2	2	2	0	0	0	1	0	0	0	0	0	0	1	1	2	0	0	2	0	1	0	0	0	2	2	1	1	1	0	2	1	0	0	2	2	2	2	0	1	1	0	1	2
625	0	0	0	0	0	0	1	1	2	2	0	0	0	0	0	0	2	0	0	1	2	1	0	2	0	0	0	0	0	1	0	0	0	2	2	2	2	1	1	1	0	0	2	0	1	0	1	0	2
626	0	0	2	0	0	2	1	2	2	1	0	0	1	0	1	0	1	0	2	1	2	0	1	1	0	1	0	0	0	1	0	1	1	1	0	1	1	0	1	1	1	1	0	0	1	0	0	2	0
627	1	0	2	0	0	0	1	2	2	0	0	0	2	0	1	0	1	1	0	0	1	1	0	2	0	0	0	0	0	1	0	1	1	1	1	1	2	0	0	2	2	0	0	0	0	0	0	1	1
628	0	0	2	0	0	1	2	2	1	1	1	0	0	0	0	0	0	1	0	0	2	0	0	2	0	0	0	2	1	2	1	1	2	0	0	1	1	0	0	1	1	1	1	0	1	0	0	2	0
629	0	0	1	0	0	0	1	1	2	2	0	0	0	0	0	0	0	1	1	1	2	0	0	2	0	1	0	0	1	2	0	0	1	0	0	1	1	0	1	1	1	1	1	0	1	1	0	0	2
630	1	0	1	0	0	0	2	2	2	1	0	1	1	0	1	0	1	1	1	1	1	1	1	1	1	1	0	0	0	1	0	1	1	2	0	2	2	0	0	1	1	0	0	1	0	0	0	0	0
631	1	0	1	0	0	0	2	2	1	1	0	0	0	0	0	0	2	0	1	1	2	0	0	2	0	1	0	1	1	2	1	1	1	1	0	2	0	0	1	1	1	0	0	1	0	1	0	1	1
632	1	0	1	0	0	0	0	1	2	1	0	1	1	0	1	0	0	2	0	0	1	0	0	2	0	0	0	0	0	2	0	1	1	1	0	1	1	0	0	1	1	1	0	0	1	1	0	2	0
633	1	0	2	0	0	0	1	1	2	2	0	0	0	0	0	0	2	0	0	0	1	0	0	2	0	1	0	0	0	2	1	1	1	2	0	2	1	0	1	1	1	1	1	0	1	1	0	1	1
634	1	0	1	0	0	0	0	0	2	2	0	0	1	0	1	1	1	0	1	1	2	1	0	2	0	0	0	0	0	1	0	0	1	1	1	2	0	1	0	1	1	0	0	1	0	1	0	2	0
635	0	0	2	0	0	0	1	1	2	2	0	0	2	0	1	0	1	1	0	0	1	0	0	2	0	0	0	1	1	1	1	0	0	1	0	0	0	0	1	1	1	0	0	0	0	1	0	2	1
636	0	0	2	0	0	0	2	2	2	1	0	1	2	0	2	1	1	1	0	0	2	0	1	1	0	1	0	2	2	1	1	0	0	1	0	1	2	1	1	0	0	1	1	0	1	1	0	1	2
637	1	0	0	0	0	0	1	1	2	2	0	1	1	0	1	0	2	1	1	0	2	2	0	2	0	0	0	1	1	2	2	1	1	1	0	2	1	0	0	1	1	0	0	0	0	0	0	1	2
638	1	0	2	0	0	1	1	1	2	2	0	0	0	0	0	0	2	0	0	0	2	0	0	2	0	1	0	1	1	2	0	1	0	1	0	1	2	0	1	0	0	0	1	0	1	0	0	2	0
639	0	0	1	1	1	1	0	1	1	0	0	0	0	0	0	0	2	1	1	1	1	0	0	2	0	0	0	0	2	2	0	1	2	0	0	0	2	0	1	1	1	1	1	0	1	2	0	2	0
640	1	0	2	0	0	0	1	1	1	1	1	1	1	0	1	0	1	0	1	1	2	0	0	2	0	0	0	1	1	2	2	0	1	1	0	1	2	2	0	0	0	1	0	0	2	1	1	0	2
641	1	0	2	0	0	0	1	1	2	0	0	0	0	0	0	0	0	2	2	1	1	0	1	1	0	0	0	0	0	1	0	0	1	2	2	2	1	0	0	0	0	0	0	1	0	0	0	1	1
642	1	0	2	0	0	0	2	2	0	0	1	0	0	0	0	0	2	0	1	1	2	0	0	2	0	0	0	0	0	2	1	1	0	1	0	2	1	1	0	1	1	1	2	0	1	0	0	2	0
643	0	0	2	0	0	0	0	0	2	2	0	0	1	0	1	1	1	1	2	2	1	0	1	1	0	1	2	1	1	2	1	0	1	1	0	2	1	0	0	1	1	0	0	0	0	0	0	2	0
644	1	1	1	0	0	0	0	1	2	0	0	0	0	0	0	0	1	1	0	0	2	0	0	2	0	1	0	0	1	2	1	1	1	1	0	2	0	1	0	1	1	1	1	0	1	1	0	2	0
645	1	1	1	0	0	0	1	1	2	2	0	0	0	0	0	0	1	1	1	1	2	1	0	2	0	0	0	1	1	0	0	2	2	0	0	0	1	1	0	1	1	0	0	0	0	1	0	2	0
646	1	0	1	0	0	0	2	2	1	0	1	0	0	0	0	0	0	1	0	0	0	0	0	2	0	0	0	0	0	2	0	0	1	0	0	2	1	0	1	2	1	1	1	0	1	2	0	2	1
647	0	0	1	0	0	0	2	2	1	1	1	1	1	0	1	0	1	1	0	0	1	0	0	2	0	0	0	0	1	2	0	1	2	1	1	1	2	0	1	1	1	0	1	0	1	1	0	2	0
648	1	0	1	0	0	0	2	2	1	0	1	0	0	0	0	0	1	1	1	1	1	0	0	2	0	0	1	0	0	1	0	1	2	1	0	1	1	0	1	1	1	1	1	0	1	1	0	1	0
649	1	1	1	0	0	0	2	2	2	2	0	0	0	0	0	0	0	0	0	0	2	0	0	2	0	0	0	0	1	2	1	1	1	1	0	1	1	0	1	1	1	0	0	0	0	1	0	2	1
650	0	0	0	0	0	0	1	1	2	2	0	0	0	0	0	0	1	1	1	1	0	0	0	2	0	0	0	0	0	2	2	1	1	1	0	1	2	0	1	1	1	0	1	0	1	0	0	2	2
651	1	1	2	0	0	1	1	2	1	0	1	0	0	0	0	0	1	1	0	0	2	0	0	2	0	0	0	0	0	2	0	0	0	2	0	2	1	0	1	1	1	0	1	0	1	0	0	1	1
652	1	0	1	0	1	0	1	1	2	0	0	0	0	0	0	0	0	1	0	0	0	0	0	2	0	2	0	0	1	2	0	1	1	1	0	1	2	0	1	1	0	1	1	0	1	1	1	1	1
653	1	0	1	0	0	0	0	1	2	0	0	0	0	0	0	0	2	1	0	1	2	1	0	2	0	0	0	0	0	1	0	1	1	2	1	1	0	0	0	2	2	1	2	0	1	0	0	2	0
654	0	0	1	0	0	1	1	1	1	1	0	0	0	0	0	0	0	0	0	0	2	0	1	1	0	0	0	0	0	2	0	1	2	1	0	1	2	0	1	1	1	1	1	0	1	2	0	2	0
655	1	0	1	0	0	1	2	2	1	1	0	0	0	0	0	0	2	0	0	0	2	1	1	1	1	2	0	1	2	2	1	1	1	2	0	2	1	0	0	2	2	0	0	1	0	1	0	2	0
656	0	1	2	0	0	1	0	1	1	0	1	0	2	0	2	0	2	0	0	0	2	0	0	2	0	0	0	0	1	2	0	2	1	0	0	0	2	0	1	0	0	0	0	0	1	1	0	2	1
657	1	0	2	0	0	0	1	2	2	2	0	0	0	0	0	0	0	1	2	1	2	1	0	2	0	0	0	0	0	1	0	0	0	1	0	0	2	2	0	0	0	0	0	0	1	0	0	0	1
658	0	0	2	0	0	1	2	2	1	1	1	1	1	0	1	0	1	1	2	2	1	1	1	1	1	1	0	0	1	2	0	1	0	2	1	2	1	0	1	1	1	0	0	0	0	1	1	0	2
659	1	0	1	0	0	0	2	2	1	1	1	0	0	0	0	0	1	0	0	0	2	0	1	1	0	0	0	0	1	2	0	1	2	2	1	2	2	0	1	1	1	1	1	0	1	1	0	2	0
660	0	0	0	0	0	0	1	2	1	0	1	0	0	0	0	0	2	2	1	1	2	0	1	1	0	0	0	1	2	2	1	0	0	2	2	2	1	0	2	0	0	1	1	0	1	0	0	0	1
661	0	0	0	0	0	1	1	1	2	2	0	0	0	0	0	0	1	0	0	0	2	0	0	2	0	0	0	0	1	2	0	1	0	2	2	2	1	0	1	1	1	0	0	0	0	0	0	2	0
662	1	0	1	0	0	0	1	2	1	1	0	1	0	0	0	0	2	1	1	1	2	0	1	1	0	0	0	0	1	2	0	2	1	2	1	2	2	0	2	0	0	0	1	0	1	0	1	0	2
663	1	0	2	0	0	1	0	0	2	2	0	0	1	0	0	0	1	1	1	1	1	0	0	2	0	0	0	0	0	1	0	1	2	0	0	1	1	1	0	1	1	0	1	0	1	0	0	2	0
664	0	0	0	0	0	0	1	0	2	1	0	0	0	0	0	0	1	1	0	0	2	0	0	2	0	0	0	0	0	2	1	1	1	2	0	2	1	0	1	1	1	0	0	1	0	1	0	0	1
665	1	1	0	0	0	0	1	1	1	1	1	0	0	0	0	0	0	2	2	2	0	1	0	2	0	0	0	0	1	2	0	1	1	1	0	2	1	0	0	1	1	0	0	1	1	2	1	1	1
666	1	0	2	0	0	0	1	1	1	1	1	0	0	0	0	0	1	1	0	0	1	0	0	2	0	1	0	0	0	1	0	1	1	2	0	2	1	0	1	2	1	0	1	0	1	1	0	2	0
667	1	0	2	0	0	0	1	1	2	2	0	0	1	0	1	0	1	0	0	0	2	0	2	0	0	1	1	1	1	2	1	1	0	1	0	1	0	0	0	2	2	0	0	0	0	1	0	0	2
668	0	0	2	0	0	0	1	1	1	1	0	1	1	0	1	0	0	0	0	0	2	1	0	2	0	0	0	0	1	1	0	1	2	1	0	1	1	0	1	1	1	1	1	0	1	0	0	1	1
669	1	0	1	0	0	1	0	0	2	2	0	1	2	0	2	0	2	0	0	0	2	1	0	2	0	0	0	0	1	2	1	0	0	2	0	2	1	0	1	1	1	1	1	0	1	0	0	1	1
670	1	1	2	0	0	1	1	1	2	2	0	0	0	0	0	0	2	2	1	0	2	0	0	2	0	1	0	0	0	2	1	2	1	2	1	2	2	0	2	0	0	0	0	0	0	0	0	2	0
671	1	0	1	0	0	0	1	2	1	0	1	0	0	0	1	1	1	1	1	1	1	1	0	2	0	0	0	2	2	1	0	1	2	0	0	1	0	1	0	1	1	0	1	0	0	0	0	2	0
672	1	0	0	0	0	0	1	1	1	1	1	0	0	0	0	0	2	0	0	0	2	0	1	1	0	0	1	0	0	1	0	1	0	1	0	1	0	0	0	2	2	0	1	0	1	0	0	2	0
673	0	0	2	0	0	1	1	1	1	0	1	1	1	0	1	0	1	1	0	1	1	0	0	2	0	1	1	2	2	2	1	0	1	2	0	2	2	0	2	0	0	0	1	0	0	1	0	0	1
674	0	0	2	0	0	0	1	2	1	1	0	1	1	0	0	0	2	1	1	1	2	1	1	2	0	0	0	2	2	0	0	1	1	1	1	1	0	0	1	2	1	0	1	0	0	2	0	1	0
675	1	0	1	0	0	0	2	2	1	0	1	0	0	0	0	0	2	0	0	1	2	1	0	2	0	0	0	0	0	1	0	1	1	2	1	2	2	1	1	1	1	1	1	0	0	1	1	1	1
676	0	0	2	0	0	0	0	0	2	2	0	1	1	0	1	0	0	0	1	1	2	0	0	2	0	0	0	0	0	1	0	0	0	2	2	2	2	0	1	1	1	0	0	0	0	0	1	0	2
677	1	0	1	0	0	0	1	2	1	1	0	0	2	0	1	1	1	1	0	0	2	0	0	2	0	0	0	0	0	1	0	1	1	2	0	2	2	0	2	0	0	0	1	0	2	0	0	1	1
678	0	0	0	0	0	0	1	1	2	2	0	0	1	0	1	0	1	0	0	0	2	0	0	2	0	0	0	0	0	2	0	1	1	1	0	1	2	0	2	0	0	0	0	0	1	1	0	2	0
679	0	0	0	0	0	1	0	1	2	1	0	0	0	0	0	0	2	1	1	0	2	0	0	2	0	0	0	2	2	2	0	1	1	0	0	1	1	1	0	1	1	0	0	1	0	1	0	2	0
680	0	0	1	0	0	0	1	2	1	0	0	0	1	0	2	1	1	1	2	2	1	0	1	1	0	0	0	0	0	1	1	0	1	1	0	1	1	0	0	1	1	0	1	0	1	0	1	0	2
681	1	0	2	0	0	0	0	0	2	2	0	0	1	0	1	0	2	1	1	0	2	1	1	1	0	0	1	1	1	2	0	1	2	2	0	2	1	0	0	1	1	0	1	0	0	1	0	2	0
682	0	0	1	0	0	0	2	2	1	1	1	1	1	0	1	0	0	2	2	2	0	1	1	1	1	1	0	0	1	2	0	1	1	2	0	2	2	1	1	1	0	0	0	1	0	1	0	0	1
683	0	0	1	0	0	0	0	1	2	2	0	0	0	0	0	0	1	2	1	1	1	0	1	1	0	1	0	0	0	2	0	0	0	2	0	2	2	0	2	0	0	1	0	0	1	1	0	2	1
684	0	0	1	0	0	0	1	1	1	1	0	0	1	0	0	0	0	0	0	0	2	0	0	2	0	0	0	0	0	1	0	1	1	0	0	1	2	0	2	0	0	0	0	0	1	0	0	1	0
685	1	0	2	0	0	1	1	1	1	0	0	0	1	0	1	1	1	1	1	1	1	1	0	2	0	0	0	1	1	0	0	0	1	2	1	2	1	1	0	1	1	1	1	1	1	2	0	2	0
686	1	0	0	0	0	0	2	2	1	1	0	0	1	0	1	1	1	1	2	2	1	1	0	2	0	0	0	0	1	2	1	1	2	0	0	2	1	0	1	1	1	1	0	0	2	1	0	1	2
687	1	0	0	0	0	0	2	2	0	0	0	1	1	0	1	0	1	0	1	1	2	0	0	2	0	1	0	0	0	2	1	0	0	2	0	2	2	0	1	2	2	0	0	1	0	1	0	1	1
688	0	0	2	0	0	0	1	2	1	0	0	1	2	0	1	0	2	1	0	0	1	0	0	2	0	1	0	1	1	2	2	1	1	1	0	1	2	1	1	2	0	1	1	0	1	1	0	0	0
689	1	1	1	0	0	0	1	1	1	1	1	1	2	0	2	0	0	0	0	0	2	1	1	1	1	1	1	0	1	2	0	0	1	1	0	1	1	0	0	2	2	1	1	0	1	1	1	0	1
690	0	0	2	0	0	0	1	2	2	0	0	0	0	0	0	0	1	1	0	1	2	0	1	1	0	0	1	0	0	1	0	0	1	1	0	1	0	0	0	2	2	0	0	0	0	0	0	1	0
691	0	0	2	0	0	1	2	2	1	1	0	0	1	0	0	0	1	1	1	1	1	1	0	2	0	1	0	0	0	2	1	1	0	1	0	1	0	0	0	2	2	0	0	0	0	1	1	0	1
692	1	0	2	0	0	0	1	2	1	0	1	0	0	0	0	0	1	0	0	0	2	0	0	2	0	0	0	0	0	1	1	1	1	1	1	1	1	0	0	2	2	0	0	0	0	0	1	0	1
693	1	0	2	0	0	0	0	0	2	2	0	0	1	0	0	0	2	2	0	0	1	1	0	2	0	0	0	0	1	2	0	0	1	2	0	2	2	0	1	0	0	0	0	0	0	0	0	0	2
694	1	0	1	0	0	0	1	2	2	0	0	0	0	0	0	0	1	2	1	0	0	1	0	2	0	0	0	0	0	2	1	0	0	1	1	1	2	0	2	1	0	0	1	0	1	1	1	0	1
695	0	0	1	0	0	0	1	1	1	1	2	0	0	0	0	0	1	1	0	0	1	0	0	2	0	0	0	1	2	2	1	0	1	1	0	1	1	0	0	0	0	0	0	0	1	0	0	2	0
696	0	0	0	0	0	0	1	1	1	1	1	0	0	0	0	0	1	0	2	1	2	1	0	2	0	0	0	2	2	2	1	0	1	2	1	2	1	0	0	2	2	0	0	0	0	0	1	0	2
697	1	0	1	0	0	0	2	2	1	1	1	0	0	0	0	0	1	0	0	0	2	0	0	2	0	0	0	0	0	2	0	0	2	1	0	2	1	0	0	2	2	0	0	0	0	0	0	1	0
698	1	0	1	0	0	0	1	1	1	1	0	0	0	0	0	0	1	2	0	1	1	0	0	2	0	0	0	0	0	1	1	1	1	2	2	2	2	1	1	1	0	1	0	0	0	1	0	1	0
699	1	0	0	0	0	0	0	1	2	2	0	0	0	0	0	0	0	2	0	1	1	0	0	2	0	0	0	1	2	1	0	1	1	2	1	1	2	1	0	1	1	0	0	0	0	1	0	2	0
700	1	0	2	0	0	0	2	2	2	2	0	0	0	0	0	0	0	0	1	1	2	0	0	2	0	0	0	0	0	2	0	1	0	2	0	2	1	1	0	1	1	1	1	0	0	0	0	2	0
701	1	0	0	0	0	0	1	1	2	1	0	0	0	0	0	0	1	1	1	1	1	1	1	1	0	1	0	1	1	2	1	0	1	1	0	1	0	0	0	2	2	1	1	0	1	0	0	2	1
702	1	0	2	0	0	0	1	2	2	0	0	1	2	0	2	0	0	2	1	1	1	1	0	2	0	0	0	0	0	2	0	1	1	2	0	2	0	0	0	1	1	0	0	0	0	0	1	2	1
703	0	1	1	0	0	0	0	0	2	2	0	0	0	0	0	0	1	2	0	1	1	0	1	1	0	0	0	0	1	2	0	0	2	1	0	1	1	0	0	1	1	0	0	1	0	1	0	0	1
704	1	1	1	0	0	1	1	2	2	1	0	0	2	0	2	1	1	1	1	0	2	1	1	1	1	1	0	0	2	2	0	0	1	1	0	2	1	1	0	2	2	1	1	0	2	2	0	1	1
705	0	0	0	0	0	0	0	0	2	2	0	0	0	0	0	0	1	1	1	1	2	0	0	2	0	1	0	1	2	2	1	0	1	1	1	2	2	1	1	1	0	0	1	0	1	1	0	1	1
706	1	0	1	1	1	1	0	1	1	0	0	1	2	0	1	0	1	1	1	1	2	0	0	2	0	0	0	0	1	2	0	0	1	1	0	1	0	1	0	1	1	0	2	0	0	1	0	0	1
707	1	0	2	0	0	0	2	2	1	1	0	0	0	0	0	0	2	0	0	0	2	0	0	2	0	0	0	1	2	2	1	0	0	1	1	1	1	0	0	1	1	0	1	1	1	0	0	1	1
708	0	0	2	0	0	1	0	1	2	1	1	0	0	0	0	0	1	0	0	0	2	0	1	1	1	2	0	0	0	1	0	1	1	1	0	2	2	0	2	0	0	0	0	0	0	0	0	0	1
709	1	1	1	0	0	0	2	2	1	0	0	1	1	0	1	0	1	1	0	0	2	0	0	2	0	0	0	0	2	2	0	1	1	2	1	2	2	1	0	0	0	1	0	0	0	1	0	2	0
710	0	0	2	0	0	0	1	1	1	1	0	1	1	0	1	0	2	0	0	0	2	0	0	2	0	0	0	1	1	1	1	1	2	1	0	1	1	0	0	1	1	0	0	1	1	2	0	1	1
711	0	0	1	0	0	1	2	2	1	1	1	1	1	0	1	0	1	2	1	1	1	1	0	2	0	0	0	0	0	1	0	2	2	1	1	2	1	0	0	1	1	0	0	0	0	1	0	2	1
712	1	0	2	0	0	0	0	0	2	2	0	2	2	0	2	0	1	1	0	1	1	0	0	2	0	0	0	0	0	2	1	0	1	2	2	2	0	0	1	1	1	0	0	0	0	2	1	0	1
713	1	0	1	0	0	0	1	1	2	2	0	1	1	0	1	0	2	0	0	1	2	0	0	2	0	0	0	2	2	2	1	1	2	0	0	1	1	0	0	1	1	0	0	0	0	0	0	2	0
714	1	0	2	0	0	0	0	0	2	2	0	1	1	0	1	0	1	0	0	0	2	1	0	2	0	0	0	0	0	1	0	0	0	2	0	1	1	0	0	2	2	0	0	0	0	0	0	1	1
715	1	0	2	0	0	0	1	2	1	0	1	0	0	0	0	0	2	0	0	0	1	0	0	2	0	0	0	1	1	2	2	2	2	1	0	1	2	0	2	1	0	0	0	0	0	2	0	2	0
716	1	0	1	0	0	0	1	2	1	0	0	0	0	0	0	0	1	0	0	0	2	1	0	2	0	0	0	0	1	2	0	2	2	0	0	0	1	0	0	2	2	1	1	0	1	0	0	0	2
717	1	0	1	0	0	0	0	0	2	2	0	0	0	0	0	0	2	2	1	1	2	1	0	2	0	0	0	1	1	2	0	0	0	2	0	0	1	1	0	1	1	1	1	0	1	0	0	1	1
718	0	0	1	0	0	1	0	1	2	1	0	0	0	0	0	0	2	1	1	1	1	0	0	2	0	0	0	0	2	2	0	1	1	0	0	1	1	0	1	1	1	0	0	0	0	0	0	2	0
719	1	0	2	0	0	0	2	2	1	1	0	1	1	0	0	0	0	2	2	2	0	0	1	1	0	0	0	0	0	2	0	1	1	2	1	2	2	0	2	0	0	1	1	0	1	0	1	1	2
720	0	0	0	0	0	0	1	1	2	1	0	0	0	0	0	0	1	1	1	1	1	0	0	2	0	1	0	0	1	2	0	1	0	2	1	2	2	0	2	0	0	0	0	0	0	0	0	2	1
721	0	0	0	0	0	0	1	1	2	2	0	0	0	0	0	0	1	0	1	2	1	1	1	1	0	0	1	1	1	1	0	0	1	0	0	2	1	0	2	0	0	1	1	0	2	0	0	0	2
722	1	0	2	0	0	0	0	1	1	1	1	0	0	0	0	0	1	1	1	1	2	0	2	0	0	0	0	0	0	2	1	0	1	0	0	1	0	0	0	1	1	0	0	0	0	1	0	1	0
723	0	0	2	0	0	0	2	2	1	1	0	2	2	0	2	0	1	0	0	0	2	0	0	2	0	0	1	0	1	2	0	1	2	0	0	1	1	1	0	1	1	1	1	0	0	0	0	1	1
724	0	0	2	0	0	0	2	2	1	1	0	1	2	0	1	0	2	0	0	0	2	0	1	1	0	1	1	1	1	2	0	1	1	1	0	1	1	0	0	2	2	0	0	1	1	1	0	2	0
725	1	1	2	0	1	0	0	0	2	2	0	0	0	0	0	0	0	1	1	1	1	0	0	2	0	0	0	0	0	1	1	2	1	1	0	2	1	0	0	1	1	0	0	1	0	0	0	1	1
726	1	0	1	0	0	0	1	1	2	2	0	0	0	0	0	0	1	1	0	1	1	0	0	2	0	0	0	0	0	2	0	0	0	1	1	2	1	0	0	1	1	0	0	0	0	1	0	2	0
727	0	0	0	0	0	0	1	2	2	0	0	0	1	0	1	0	0	2	0	0	1	0	0	2	0	0	2	1	1	2	1	1	1	2	0	2	1	0	0	2	2	0	1	0	1	0	0	2	0
728	0	0	2	0	0	0	1	1	1	1	0	1	1	0	1	0	0	0	1	1	2	0	0	2	0	0	0	0	1	2	1	1	1	0	0	1	2	0	2	1	0	0	1	0	0	0	0	2	1
729	1	0	1	0	0	0	2	2	1	0	1	0	1	0	1	1	1	0	0	0	2	0	0	2	0	0	0	1	1	0	0	0	0	1	1	1	2	0	2	0	0	0	0	1	0	0	0	1	1
730	1	0	2	0	0	0	0	0	2	2	0	1	1	1	0	1	2	0	0	0	2	0	0	2	0	1	1	1	1	2	0	0	1	1	1	2	0	1	0	1	1	0	0	2	0	2	0	2	1
731	0	0	1	0	0	0	1	2	1	0	1	0	1	0	1	0	1	1	1	0	2	1	1	1	1	1	0	2	2	1	0	0	1	1	0	1	2	0	1	2	1	0	1	0	2	0	0	1	1
732	0	0	1	0	0	0	2	2	0	0	0	0	0	0	0	0	2	0	0	1	2	0	0	2	0	0	0	1	1	2	2	0	0	2	0	1	1	0	1	1	1	0	1	0	0	2	0	2	1
733	0	0	2	0	0	0	2	2	1	0	0	0	0	0	0	0	0	2	0	0	1	0	0	2	0	1	0	0	0	1	0	0	1	1	0	2	2	0	2	1	0	0	1	0	1	0	0	2	0
734	1	1	2	0	0	1	2	2	2	1	0	0	2	0	1	0	2	1	0	0	2	0	0	2	0	0	0	0	1	2	0	1	1	2	2	2	2	1	1	2	0	1	1	0	1	1	1	1	1
735	0	0	0	0	0	0	2	2	2	2	0	1	2	0	2	1	2	0	0	1	2	0	1	1	1	1	0	0	0	2	1	2	2	2	1	2	2	1	1	2	0	1	1	0	1	1	1	1	1
736	0	0	2	0	0	2	1	2	2	0	0	1	1	0	1	0	2	2	1	1	2	1	0	2	0	0	0	1	1	2	2	2	1	0	0	1	2	0	0	1	1	0	0	1	0	0	0	1	1
737	1	0	1	0	0	0	1	2	2	0	0	0	0	0	0	0	2	0	0	0	2	1	0	2	0	0	0	1	0	1	1	1	2	1	1	1	1	0	2	0	0	1	0	0	1	0	0	2	1
738	1	1	1	0	0	0	0	0	2	2	0	0	1	0	0	0	1	1	2	2	1	0	0	2	0	0	0	0	0	2	1	1	2	0	0	1	1	0	1	1	1	0	0	1	0	1	0	0	2
739	1	0	2	0	0	0	1	2	2	1	0	0	1	0	0	0	2	0	0	0	2	1	1	2	0	0	0	0	1	2	0	1	2	0	0	1	1	0	1	1	1	2	2	0	2	0	0	2	1
740	0	1	1	0	0	0	1	1	1	1	1	0	1	1	0	0	1	1	0	0	1	0	0	2	0	0	0	1	1	2	1	0	0	1	0	1	1	1	0	1	1	0	0	1	0	0	0	2	0
741	1	0	2	0	0	1	1	1	1	1	1	1	1	0	1	0	0	1	1	2	1	1	0	2	0	0	0	1	2	1	0	0	1	0	0	1	2	0	1	0	0	0	1	1	1	0	1	0	2
742	1	0	0	0	0	0	1	1	2	2	0	1	1	0	1	0	1	1	1	1	1	0	0	2	0	0	1	1	1	2	0	0	2	1	0	0	1	1	0	1	1	1	0	0	1	1	1	1	1
743	0	0	0	0	0	0	0	0	2	2	0	0	0	0	1	1	2	1	1	1	2	0	0	2	0	0	0	0	0	1	1	1	2	0	0	2	1	0	0	1	1	0	1	0	1	0	1	0	2
744	0	0	0	0	0	0	2	2	1	1	1	1	0	0	0	0	2	2	1	1	2	0	0	2	0	0	0	0	1	2	0	0	2	0	0	1	0	0	0	2	2	1	2	0	0	1	0	1	1
745	1	0	2	0	0	1	1	2	1	0	0	0	0	0	0	0	1	1	1	1	1	0	1	1	0	0	0	1	1	2	1	1	1	2	0	2	1	0	1	1	1	0	1	0	1	0	0	2	0
746	1	0	2	0	0	1	2	2	1	1	1	0	0	0	0	0	2	1	0	0	2	1	0	2	0	0	0	0	1	1	0	1	1	1	1	1	1	0	0	2	2	0	0	0	0	1	0	1	0
747	1	0	2	0	0	0	1	2	1	0	0	0	2	0	1	0	1	1	1	1	2	0	0	2	0	1	0	1	2	2	1	1	0	1	1	1	1	0	2	0	0	1	1	0	1	0	0	2	0
748	1	1	1	0	0	1	1	2	1	0	0	1	2	1	0	1	1	1	1	1	0	2	1	1	1	1	0	1	1	2	1	0	2	0	0	1	1	0	0	1	1	0	0	1	1	2	0	2	0
749	1	0	2	0	0	0	1	2	1	0	1	1	1	0	1	0	0	1	2	1	2	0	0	2	0	0	1	1	1	2	0	0	0	2	1	2	1	1	0	1	1	0	1	0	1	1	0	2	0
750	1	0	2	0	0	0	1	2	1	1	0	1	2	0	1	0	2	1	0	1	2	0	1	1	1	2	0	1	1	1	1	0	1	0	0	0	1	0	0	2	2	1	0	0	0	0	0	2	1
751	0	0	2	0	0	0	2	2	1	1	1	0	1	0	0	0	1	2	0	1	1	2	0	2	0	0	0	2	2	2	0	0	1	2	0	2	1	0	1	1	1	0	0	1	0	1	0	1	2
752	0	0	1	0	0	1	0	1	2	1	0	0	0	0	0	0	1	2	1	1	1	1	1	1	0	1	0	1	2	1	0	1	1	2	1	2	1	0	0	1	1	0	0	0	1	0	0	2	1
753	1	0	1	0	0	0	1	1	1	1	1	0	1	0	1	0	1	2	1	1	2	0	0	2	0	0	0	0	1	2	0	0	1	1	0	1	1	0	0	0	0	0	1	0	1	1	0	2	0
754	0	0	1	0	0	0	0	1	1	1	1	0	2	0	2	0	0	1	1	2	1	1	0	2	0	0	0	1	2	1	0	1	1	1	0	2	1	1	0	2	1	1	1	0	1	2	0	0	2
755	1	0	1	0	0	0	1	2	2	0	0	0	1	0	0	0	0	0	1	1	2	1	1	1	1	1	0	0	0	1	0	0	0	2	1	1	2	0	1	1	1	0	1	1	1	1	0	0	2
756	1	0	1	0	0	0	0	0	2	2	0	1	2	0	1	0	1	2	1	1	1	1	1	1	1	1	0	0	1	2	0	0	0	2	2	2	0	0	0	2	2	0	0	0	0	1	0	2	0
757	0	0	1	0	0	0	1	2	2	0	0	0	2	0	0	0	0	2	0	0	1	0	0	2	0	0	0	1	1	2	2	0	0	2	2	2	0	0	0	2	2	0	1	0	1	1	0	0	1
758	1	0	1	0	0	0	1	2	1	0	1	0	0	0	0	0	0	0	1	1	1	0	0	2	0	0	0	1	2	2	0	1	2	1	0	1	2	1	0	0	0	0	0	0	0	0	0	1	1
759	0	0	1	0	0	0	1	1	2	2	0	0	0	0	0	0	1	1	0	0	1	0	0	2	0	0	0	1	1	1	1	0	1	2	1	2	1	0	0	1	1	0	1	1	1	1	0	1	1
760	1	0	0	0	0	0	1	1	1	1	0	1	1	0	1	0	1	2	1	0	0	0	0	2	0	0	0	0	1	2	0	0	1	1	0	1	1	0	1	2	1	0	0	0	2	1	0	2	0
761	1	0	1	0	0	0	0	0	2	2	0	0	0	0	0	0	1	2	1	1	1	0	1	1	0	1	0	0	1	2	0	1	1	1	0	1	1	0	0	2	2	0	0	0	0	0	0	2	0
762	0	0	2	0	0	0	1	2	1	0	0	0	1	0	1	0	1	0	0	0	2	0	0	2	0	1	0	0	1	2	0	1	2	0	0	1	1	0	0	1	1	0	0	1	0	1	0	2	1
763	1	0	1	0	0	0	1	1	1	1	1	0	0	0	0	0	0	2	2	1	0	0	0	2	0	0	0	1	2	2	0	1	1	1	1	1	1	1	0	1	1	2	1	0	1	0	0	1	1
764	0	0	2	0	1	0	1	1	2	1	0	0	0	0	0	0	0	1	0	0	1	0	1	1	0	0	0	2	2	0	0	0	2	1	0	1	1	0	0	1	1	1	0	0	0	0	0	2	0
765	1	0	2	0	0	0	1	1	1	1	1	0	0	0	0	0	1	0	0	1	2	0	0	2	0	1	0	0	0	2	1	1	1	1	0	1	0	0	0	1	1	1	1	0	0	0	0	1	0
766	0	0	1	1	1	1	1	1	2	2	0	0	1	1	0	0	1	2	1	1	1	0	0	2	0	1	0	1	1	2	1	0	2	0	0	1	0	0	1	1	1	1	0	0	0	0	0	2	0
767	0	0	2	0	0	0	2	2	1	1	1	1	1	0	1	0	2	1	1	1	1	0	0	2	0	0	0	0	1	2	0	1	1	2	0	2	2	0	1	0	0	0	1	0	1	1	0	2	0
768	0	0	1	0	0	0	1	2	2	1	0	0	0	0	0	0	1	0	0	1	2	0	1	1	0	0	0	0	1	2	0	1	1	1	0	1	0	0	1	1	1	1	1	0	1	1	0	2	1
769	1	1	0	0	0	0	1	1	1	1	0	0	0	0	0	0	1	2	0	0	0	1	0	2	0	0	0	0	1	2	0	1	0	2	1	2	1	0	1	1	1	0	0	0	0	0	0	1	1
770	1	0	1	1	1	1	1	1	1	1	0	1	2	0	2	1	0	2	1	1	0	0	0	2	0	1	0	0	0	2	1	0	2	1	0	0	2	0	1	0	0	0	0	0	1	1	1	0	2
771	0	0	2	0	0	1	1	1	0	0	1	0	0	0	0	0	1	1	0	1	2	2	0	2	0	0	0	1	1	1	0	2	1	2	1	2	2	0	1	0	0	0	1	0	1	0	0	1	1
772	0	1	2	0	0	0	2	2	1	0	0	1	2	0	1	0	1	1	1	1	2	1	0	2	0	1	0	0	0	1	0	1	1	2	0	2	0	0	0	1	1	0	0	0	0	0	0	2	1
773	0	0	1	0	0	0	1	2	1	0	0	1	1	0	1	0	1	1	1	1	2	0	0	2	0	1	0	0	0	2	1	1	1	1	0	1	1	0	1	1	1	0	0	0	0	1	0	0	1
774	1	0	0	0	0	0	1	1	2	2	0	0	1	0	0	0	0	1	1	1	2	0	1	1	0	1	0	0	0	2	0	1	1	0	0	1	1	0	1	1	1	1	1	0	1	1	0	2	0
775	1	0	2	0	0	0	0	0	2	2	0	0	0	0	1	1	1	1	1	0	2	0	1	1	0	0	0	0	0	2	1	1	0	2	1	2	2	1	0	1	1	0	0	0	0	0	0	1	1
776	1	1	1	0	0	1	0	1	2	2	0	0	0	0	0	0	1	2	2	2	1	0	0	2	0	0	0	1	1	2	0	1	0	2	0	2	2	2	0	0	0	1	1	0	0	0	0	1	1
777	1	0	2	0	0	2	1	1	1	1	1	0	0	0	0	0	0	1	0	0	0	0	0	2	0	0	0	1	0	1	1	0	2	1	0	1	2	1	1	1	1	1	1	0	1	1	0	0	2
778	1	0	2	0	0	1	0	0	2	1	0	0	0	0	0	0	1	1	1	1	0	1	0	2	0	0	0	1	1	1	1	1	1	1	1	1	1	0	2	0	0	1	1	0	2	2	0	1	1
779	1	0	1	0	0	0	2	2	1	1	0	1	1	0	1	0	0	2	2	1	0	0	0	2	0	0	0	0	1	2	0	0	2	1	0	2	1	0	0	2	2	0	0	0	0	1	1	1	1
780	1	0	1	0	0	0	1	2	2	1	0	1	2	0	2	0	1	0	0	0	1	1	0	2	0	0	0	0	0	1	1	0	0	2	2	2	1	0	0	1	1	1	1	0	1	0	0	2	1
781	1	1	1	0	0	0	1	1	1	1	0	0	0	0	0	0	0	0	0	0	2	0	0	2	0	1	0	0	0	2	0	1	1	1	1	1	2	1	1	0	0	1	0	0	0	0	0	0	2
782	0	0	0	0	0	0	1	1	2	2	0	0	0	0	0	0	1	1	0	0	2	0	0	2	0	1	0	0	0	2	1	0	1	1	1	1	2	1	0	0	0	0	1	0	1	0	0	2	0
783	0	0	1	0	0	0	2	2	1	0	1	1	2	0	2	1	2	0	0	0	1	1	1	1	0	0	0	1	1	2	0	0	1	0	0	0	1	0	0	1	1	1	1	1	1	2	1	0	2
784	1	0	0	0	0	0	0	0	2	2	0	0	0	0	0	0	1	1	1	1	2	1	0	2	0	0	0	1	1	1	1	2	2	0	0	0	2	1	1	1	1	0	0	0	0	1	0	2	1
785	1	0	0	0	0	1	1	2	2	1	0	0	0	0	0	0	1	0	0	0	2	1	0	2	0	0	0	0	0	1	0	1	1	1	0	2	1	0	1	1	1	0	0	0	0	0	0	1	1
786	1	0	2	0	0	0	1	1	2	1	0	2	2	1	1	1	0	1	1	1	2	1	1	1	0	0	0	0	0	2	1	1	1	1	0	2	2	0	1	1	1	0	1	0	1	0	0	1	0
787	1	0	2	0	0	0	1	1	1	1	1	1	1	0	1	0	2	1	1	0	2	1	0	2	0	1	0	0	0	2	2	1	2	2	1	2	1	0	0	1	1	0	0	0	1	0	0	1	1
788	1	0	1	0	0	0	0	1	2	0	0	0	0	0	0	0	2	0	0	0	2	0	0	2	0	0	0	2	2	1	0	0	0	2	1	2	0	0	0	2	2	0	0	0	0	2	0	0	2
789	1	0	1	0	0	0	2	2	0	0	0	1	1	0	1	0	2	0	0	0	2	1	0	2	0	0	0	0	0	2	1	0	0	1	1	2	2	0	2	0	0	0	0	0	0	0	0	2	1
790	1	0	1	0	0	0	2	2	1	1	1	1	1	0	1	0	1	0	0	0	2	0	1	1	0	1	0	0	0	1	0	1	1	2	1	2	1	0	0	1	1	1	1	0	1	1	0	2	1
791	0	0	1	0	0	1	1	1	1	1	0	1	1	1	0	1	1	2	1	1	1	0	0	2	0	0	0	0	0	1	1	0	0	2	0	2	0	0	1	1	1	1	1	0	1	1	0	1	1
792	1	0	1	0	0	0	2	2	1	1	1	0	1	0	2	1	0	0	0	0	2	1	0	2	0	0	0	0	1	2	0	1	0	2	1	2	2	0	1	2	1	0	0	0	0	0	0	2	0
793	0	0	1	0	0	0	1	1	2	2	1	0	0	0	1	1	1	0	0	0	2	0	2	0	0	0	0	0	1	2	1	2	2	0	0	1	1	0	2	0	0	0	0	0	0	0	0	1	1
794	0	0	2	0	0	1	0	0	2	2	0	0	0	0	0	0	1	1	1	1	1	0	0	2	0	0	0	0	0	2	1	0	1	1	1	1	1	0	1	1	1	2	1	0	1	0	0	0	1
795	1	0	1	0	0	0	0	1	2	1	0	0	1	0	1	1	1	0	1	1	2	1	1	1	1	1	1	0	0	2	0	0	1	1	0	1	2	0	2	0	0	1	1	0	1	0	0	1	1
796	0	0	2	0	0	0	2	2	1	0	1	0	1	0	0	0	1	0	1	0	2	0	0	2	0	0	0	1	1	2	2	1	1	0	0	2	0	0	1	1	1	0	1	0	1	0	0	2	0
797	0	0	1	0	0	0	1	1	2	2	0	0	1	1	0	1	1	0	0	0	2	0	0	2	0	2	1	0	1	2	0	2	1	0	0	1	1	0	1	0	0	2	1	0	1	0	0	1	1
798	0	0	1	0	0	0	2	2	0	0	1	1	1	0	1	0	2	1	1	1	1	1	0	2	0	0	0	1	1	1	0	1	0	1	0	1	1	0	1	2	1	1	1	0	1	0	0	0	2
799	0	0	0	0	0	0	1	1	2	2	0	1	1	0	1	0	2	1	1	1	1	0	0	2	0	0	0	0	1	2	1	0	2	1	0	2	1	0	1	1	1	0	0	0	0	2	0	2	0
800	0	0	1	0	0	0	1	1	2	2	0	0	0	0	0	0	1	2	1	1	1	0	0	2	0	1	0	0	0	2	1	1	1	1	0	2	1	1	0	1	1	0	0	0	0	1	0	1	1
801	1	0	2	0	0	0	2	2	0	0	0	0	2	0	1	1	1	1	1	1	1	0	0	2	0	0	0	0	0	1	0	1	1	2	0	2	1	0	1	1	1	1	1	0	1	1	0	2	0
802	0	0	1	0	0	0	2	2	0	0	1	1	1	0	1	0	0	1	1	2	1	0	1	1	0	0	0	0	0	2	1	0	0	1	0	1	2	2	0	0	0	0	0	0	0	0	0	2	0
803	0	0	1	1	1	1	2	2	1	1	0	0	0	0	0	0	2	2	1	1	2	1	0	2	0	0	0	1	2	2	0	1	1	1	0	1	2	0	1	1	1	1	1	0	0	1	0	2	0
804	1	0	2	0	0	1	0	0	2	2	0	2	2	0	2	0	2	2	1	1	2	0	0	2	0	0	0	0	0	2	1	0	0	0	0	1	1	0	1	1	1	1	1	0	1	0	0	2	0
805	0	0	2	0	0	2	0	0	2	2	0	0	1	0	0	0	1	1	0	0	1	2	1	1	1	1	0	0	0	1	0	0	0	2	1	2	2	0	1	1	1	0	0	0	0	1	0	1	1
806	0	0	1	0	0	0	2	2	1	1	0	0	0	0	0	0	1	1	0	1	1	0	0	2	0	0	0	1	1	2	1	1	1	1	1	1	2	1	1	0	0	0	1	0	0	0	0	2	0
807	1	0	1	0	0	0	2	2	0	0	0	1	1	0	1	0	2	0	0	0	2	0	0	2	0	0	0	1	1	2	0	1	0	2	1	2	0	0	0	1	1	0	2	0	0	1	0	2	1
808	1	1	1	0	0	0	1	2	2	0	0	0	0	0	0	0	0	2	0	0	1	0	1	1	0	0	0	1	1	1	1	1	0	2	1	2	2	1	1	1	1	0	0	0	0	1	0	1	1
809	1	0	0	0	0	0	0	0	2	2	0	0	0	0	0	0	0	0	0	0	2	1	0	2	0	0	0	1	1	1	1	0	0	2	0	0	2	0	0	1	1	1	1	0	1	1	0	1	1
810	0	0	1	0	0	0	1	2	1	0	0	1	2	1	1	1	1	2	1	1	2	0	0	2	0	0	0	0	0	2	0	2	1	2	1	2	2	0	2	0	0	1	0	0	1	0	0	1	1
811	1	0	0	0	0	0	1	1	1	1	0	1	1	0	1	0	0	0	1	1	2	0	0	2	0	0	0	0	1	2	0	2	1	2	0	2	1	0	1	1	1	0	1	0	1	1	0	1	1
812	0	0	0	0	0	0	2	2	0	0	0	0	0	0	1	1	0	1	1	0	1	0	0	2	0	0	0	0	1	2	0	1	2	0	0	2	1	1	0	1	1	0	0	1	0	1	0	1	1
813	1	0	2	0	0	0	1	2	2	1	0	0	0	0	0	0	1	2	0	0	0	0	0	2	0	0	0	0	0	2	1	0	0	1	0	1	1	0	1	0	0	0	1	0	1	1	0	2	0
814	1	0	1	0	0	0	2	2	1	1	1	0	0	0	0	0	2	0	0	0	2	1	1	1	1	1	0	0	0	2	0	1	0	1	0	1	1	1	0	0	0	0	1	1	0	1	1	2	1
815	1	0	2	0	1	0	2	2	0	0	0	0	0	0	0	0	1	1	2	2	1	0	0	2	0	0	0	0	0	2	1	0	1	2	1	2	0	0	1	1	1	0	0	0	0	0	1	0	2
816	1	0	1	0	0	0	1	2	2	0	0	0	2	0	1	0	1	1	1	1	1	1	0	2	0	0	0	1	1	2	0	1	1	1	0	1	0	0	1	1	1	0	1	0	1	0	0	1	1
817	1	0	1	0	0	0	1	2	1	0	1	1	1	0	0	0	1	0	0	0	2	0	2	0	0	1	0	0	0	1	0	0	1	1	1	1	2	0	2	0	0	1	0	0	1	0	0	2	0
818	1	1	2	0	0	1	0	0	2	2	0	0	1	0	1	0	0	1	1	1	0	1	1	1	1	1	0	0	0	2	0	0	0	1	1	2	1	0	0	2	2	1	0	0	1	0	0	1	1
819	0	0	1	0	0	0	1	1	2	1	0	0	1	0	0	0	1	1	1	0	2	1	1	1	1	0	0	0	0	1	0	0	1	2	0	2	1	0	1	1	1	1	0	0	1	0	0	1	1
820	0	0	2	0	0	0	2	2	2	1	0	0	0	0	0	0	0	1	2	1	1	0	0	2	0	0	0	1	1	1	1	1	2	1	1	1	1	0	0	1	1	0	1	0	1	0	0	2	0
821	0	0	0	0	0	0	0	0	2	2	0	0	1	0	1	0	1	2	1	1	1	0	0	2	0	0	0	0	0	2	0	1	1	2	1	2	0	0	0	2	2	0	2	0	1	0	0	2	1
822	1	0	0	0	0	0	2	2	0	0	2	1	1	0	1	0	1	2	1	1	1	0	0	2	0	0	0	0	1	2	0	1	1	0	0	0	1	0	0	2	2	1	1	0	2	0	0	2	2
823	0	0	2	0	0	1	2	2	1	1	1	0	0	0	0	0	2	1	1	1	2	0	0	2	0	0	0	2	2	2	0	0	0	2	0	1	2	0	2	0	0	1	1	0	0	1	0	2	0
824	1	0	1	0	0	0	1	1	1	1	1	2	2	1	1	1	1	2	0	0	1	0	0	2	0	0	1	0	0	1	0	2	1	1	0	2	1	0	1	2	1	1	1	0	1	1	0	2	1
825	1	0	2	0	0	0	2	2	2	1	0	0	1	0	1	1	1	1	0	0	2	1	0	2	0	0	0	0	0	2	1	0	1	0	0	2	1	1	0	1	1	0	0	0	0	0	0	1	1
826	0	0	1	0	0	0	1	1	1	1	1	0	0	0	0	0	0	0	0	0	2	1	0	2	0	0	0	1	2	2	1	0	1	2	2	2	1	0	1	1	1	0	0	0	0	1	0	1	1
827	0	0	1	0	0	0	1	1	2	1	0	1	1	0	1	0	1	1	0	0	1	1	2	0	1	1	0	0	0	2	0	0	1	1	1	1	1	0	1	1	1	0	1	1	1	0	0	1	1
828	0	0	2	0	0	0	1	1	1	1	0	0	0	0	0	0	1	1	1	1	0	2	1	1	1	1	0	0	0	1	1	1	1	2	0	2	0	0	0	1	1	0	0	0	0	1	0	2	0
829	0	0	2	0	0	0	2	2	1	1	0	0	1	0	0	0	1	2	0	0	1	0	0	2	0	0	0	0	0	1	0	2	1	1	0	2	1	1	0	0	0	0	0	0	0	0	0	1	2
830	1	0	0	0	0	0	2	2	0	0	0	0	0	0	0	0	2	0	0	0	2	0	1	1	0	0	1	1	1	2	0	0	1	1	1	1	2	1	1	1	0	0	0	0	0	0	1	0	2
831	0	0	1	0	0	0	1	1	2	2	0	0	0	0	0	0	1	0	1	0	1	1	0	2	0	0	0	0	2	2	0	1	2	1	0	1	2	0	2	1	0	0	1	0	1	1	0	1	0
832	1	0	1	0	1	0	1	1	1	0	1	1	1	0	1	0	0	2	0	0	1	0	1	1	0	0	0	1	1	2	1	1	1	0	0	0	1	0	0	1	1	0	0	0	0	1	0	2	0
833	0	0	1	0	0	1	1	1	2	2	0	0	0	0	0	0	2	1	1	1	1	1	1	1	0	1	0	1	1	2	2	1	1	2	0	2	2	0	0	2	2	0	2	0	0	1	0	2	0
834	0	0	2	0	0	0	2	2	0	0	0	0	1	0	0	0	1	2	0	0	1	0	1	1	0	0	0	1	1	2	1	0	0	1	1	2	1	0	1	0	0	0	0	0	0	1	0	2	0
835	0	0	1	0	0	0	2	2	0	0	1	0	1	1	0	1	1	0	1	1	2	0	0	2	0	0	0	2	2	0	0	1	1	0	0	1	1	0	0	1	1	0	1	0	1	0	0	1	1
836	0	0	1	0	0	0	1	1	1	1	0	1	0	0	0	0	1	1	1	1	0	0	0	2	0	1	0	1	2	2	0	2	2	1	1	2	2	0	2	0	0	0	1	0	1	0	0	1	1
837	0	0	0	0	0	0	2	2	1	1	1	0	0	0	0	0	1	0	1	1	2	0	0	2	0	0	0	1	1	0	0	1	1	2	0	2	1	0	1	1	1	0	0	1	1	2	0	2	0
838	0	0	1	0	0	0	1	1	1	1	1	0	0	0	0	0	0	1	1	1	0	1	1	1	0	1	0	1	2	2	1	1	0	1	0	1	2	1	1	0	0	0	0	0	0	1	0	2	0
839	1	0	1	0	0	0	2	2	1	1	0	0	0	0	0	0	2	0	0	1	2	0	0	2	0	0	0	0	1	2	0	1	0	2	0	2	1	1	0	0	0	0	0	0	0	0	0	1	1
840	0	1	1	0	0	0	1	1	2	0	0	0	1	0	0	0	0	2	0	1	1	0	0	2	0	0	0	0	2	2	0	1	2	0	0	0	1	0	1	1	1	0	0	0	0	0	0	1	1
841	0	0	1	0	0	0	1	1	2	2	0	0	1	0	1	1	2	2	2	2	1	0	0	2	0	0	0	0	1	2	0	0	1	0	0	2	2	0	2	1	0	1	1	0	1	1	0	1	1
842	1	0	0	0	0	0	1	1	2	1	0	0	0	0	0	0	1	0	0	0	2	1	0	2	0	0	1	0	0	1	0	1	0	1	0	2	1	1	0	0	0	0	0	1	0	0	1	0	1
843	1	0	2	0	0	0	1	1	1	1	1	0	0	0	0	0	0	1	1	1	2	0	1	1	0	1	0	1	1	2	1	0	1	0	0	2	0	0	0	1	1	1	1	1	1	1	0	1	1
844	0	0	2	0	0	0	1	1	1	1	1	0	0	0	0	0	1	1	0	0	1	0	1	1	0	1	0	0	0	2	1	1	1	0	0	2	1	0	1	1	1	0	0	0	0	0	1	1	1
845	0	0	2	0	0	0	2	2	0	0	1	1	1	0	1	0	1	0	0	0	2	0	0	2	0	0	0	0	0	1	1	2	1	2	1	2	1	0	0	2	2	0	0	0	0	1	0	0	1
846	0	0	1	0	0	0	2	2	1	1	1	0	1	0	0	0	2	0	0	0	2	1	0	2	0	1	0	0	0	2	1	1	1	1	1	1	2	1	0	2	1	1	1	0	1	1	1	0	2
847	1	0	0	0	0	0	1	1	1	1	0	0	0	0	0	0	1	1	1	1	1	0	0	2	0	0	0	0	0	2	0	1	1	1	1	1	2	0	2	0	0	0	0	0	0	1	0	1	0
848	1	0	1	0	0	0	2	2	0	0	0	0	1	0	0	0	2	0	0	0	2	0	0	2	0	0	0	0	0	2	1	1	1	2	0	1	0	0	1	1	1	0	1	0	1	1	0	0	2
849	0	0	1	0	0	0	1	1	2	2	0	0	1	0	0	0	1	0	1	1	1	1	0	2	0	0	0	0	2	2	0	0	0	2	1	2	1	0	0	1	1	0	1	1	1	1	0	0	2
850	0	0	1	0	0	0	1	1	1	1	1	0	0	0	0	0	2	0	0	0	2	0	0	2	0	0	1	1	1	1	0	1	1	0	0	1	2	0	1	0	0	0	0	0	0	0	0	2	0
851	0	0	1	0	0	0	2	2	1	1	0	0	2	1	0	1	1	0	0	0	2	1	1	1	1	1	0	0	0	2	0	2	2	0	0	0	2	1	1	1	0	0	0	1	0	0	0	0	1
852	0	0	1	0	0	0	1	1	1	1	0	0	2	0	2	0	1	1	2	2	1	1	0	2	0	0	0	1	1	2	2	1	1	1	0	2	2	0	0	1	1	1	1	0	1	0	0	1	2
853	0	0	1	0	0	0	0	0	2	2	0	0	0	0	0	0	2	0	0	0	2	0	0	2	0	1	0	0	0	2	1	2	1	2	1	2	2	1	0	0	0	0	0	0	0	0	0	1	1
854	1	0	0	0	0	0	2	2	2	2	0	0	0	0	0	0	0	1	0	0	2	2	1	1	1	1	0	0	0	2	0	1	1	0	0	1	2	1	1	1	0	0	0	0	0	1	0	1	1
855	1	0	2	0	0	0	2	2	0	0	1	1	1	0	1	0	1	2	1	1	1	1	0	2	0	0	0	0	0	2	0	1	2	2	0	2	2	0	1	1	1	0	0	0	0	0	0	2	1
856	1	0	1	0	0	0	1	1	2	2	0	0	0	0	0	0	2	1	1	1	2	0	0	2	0	0	1	1	1	1	0	0	2	1	0	0	2	0	2	1	0	0	0	0	0	0	0	2	0
857	1	0	2	0	0	0	0	0	2	2	0	0	1	0	0	0	2	0	0	0	2	0	0	2	0	0	0	1	2	2	1	0	0	1	0	1	1	1	0	1	1	0	1	0	0	1	0	2	0
858	1	0	0	0	0	0	0	1	2	1	0	1	1	0	1	0	1	2	1	1	1	0	0	2	0	0	0	0	0	2	0	0	1	1	1	2	1	1	0	0	0	0	0	1	0	0	0	1	1
859	0	0	0	0	0	0	1	1	1	1	0	0	0	0	0	0	1	1	0	0	1	0	0	2	0	0	0	0	2	2	0	1	1	1	0	2	2	1	0	2	1	0	0	0	1	1	0	0	1
860	1	0	0	0	0	0	2	2	1	1	1	0	0	0	0	0	1	0	2	1	2	0	0	2	0	0	0	0	1	2	0	0	1	1	0	1	0	0	0	2	2	1	1	0	1	0	0	1	2
861	1	0	1	1	1	1	0	1	1	1	1	1	1	1	0	1	0	1	0	1	1	0	0	2	0	0	0	0	0	2	0	0	0	2	1	1	0	0	0	1	1	0	0	0	0	2	0	0	2
862	0	0	2	0	0	0	2	2	1	1	0	0	0	0	0	0	1	1	1	1	2	1	1	1	0	0	0	0	1	2	1	0	0	2	1	2	1	1	0	0	0	0	0	1	0	1	0	0	2
863	1	0	1	0	0	1	1	2	1	0	1	1	1	0	1	0	1	2	2	2	1	0	0	2	0	0	0	0	2	2	0	0	1	0	0	0	1	0	1	1	1	0	1	0	1	0	0	0	2
864	0	0	2	0	0	0	1	1	1	1	1	0	0	0	0	0	0	1	1	1	2	1	0	2	0	0	0	0	0	2	0	1	1	2	1	2	1	0	1	1	1	1	1	0	1	0	1	1	1
865	1	0	2	0	0	0	2	2	1	1	1	2	2	0	2	0	2	1	0	0	1	0	0	2	0	1	0	2	2	2	0	1	0	1	0	1	0	0	1	1	1	0	0	0	0	1	0	2	0
866	0	0	1	0	0	1	1	1	1	1	1	0	1	0	1	0	1	1	0	0	2	1	1	1	1	1	0	0	0	2	1	0	1	2	0	2	2	0	1	0	0	0	1	1	2	1	0	2	0
867	0	0	2	0	0	0	2	2	1	1	0	0	1	0	0	0	1	1	2	1	2	0	0	2	0	0	0	0	2	2	0	0	0	2	0	2	2	0	1	1	1	0	1	0	1	0	0	1	1
868	1	0	2	0	0	0	1	1	2	2	0	1	1	0	1	0	1	2	2	2	1	0	1	1	0	0	0	0	1	2	1	2	2	1	0	1	1	0	1	1	1	0	2	0	0	0	0	0	2
869	1	0	1	0	0	0	2	2	0	0	0	0	0	0	0	0	2	1	1	1	1	0	0	2	0	0	0	2	2	0	0	0	0	1	1	1	1	0	1	0	0	0	1	1	2	0	0	1	1
870	0	0	1	0	0	0	1	2	2	1	0	0	0	0	0	0	1	1	0	0	1	1	0	2	0	0	0	0	0	2	0	0	0	1	0	1	1	0	1	1	1	0	1	0	0	1	1	2	1
871	0	0	1	0	0	0	2	2	1	0	1	1	2	0	1	0	1	0	0	0	2	1	0	2	0	1	0	0	0	1	1	0	0	2	1	2	0	0	1	1	1	0	0	0	0	1	0	1	1
872	0	0	2	0	0	0	1	1	1	1	0	0	0	0	0	0	0	0	1	1	2	1	1	1	1	1	0	0	0	1	0	1	2	1	0	1	2	1	0	1	1	0	0	0	0	1	0	1	1
873	0	0	1	0	0	0	1	2	2	0	0	1	2	0	1	0	0	1	1	1	2	1	0	2	0	0	0	0	1	1	0	1	2	1	0	1	2	0	1	1	1	0	0	0	0	1	0	1	1
874	0	0	2	0	0	1	1	1	2	1	0	0	2	0	0	0	1	2	2	1	0	1	0	2	0	0	0	1	1	2	0	2	1	1	0	2	1	0	1	1	1	0	1	0	1	0	0	2	0
875	1	0	2	0	0	0	1	2	1	0	0	0	1	0	1	1	2	0	0	0	2	0	0	2	0	0	0	0	1	2	0	2	1	1	0	2	1	0	1	1	1	0	0	0	0	0	0	2	0
876	1	0	1	1	1	1	1	1	1	1	1	1	1	0	1	0	1	1	1	0	2	1	0	2	0	0	0	0	2	2	0	0	1	1	1	1	1	1	0	0	0	0	1	0	0	1	0	2	0
877	0	0	1	0	0	1	1	1	2	2	0	1	1	0	1	0	1	2	2	2	1	1	1	1	1	1	0	0	0	2	1	0	1	2	2	2	0	0	0	1	1	2	2	0	1	1	0	0	2
878	0	0	0	0	0	0	0	0	1	1	0	1	1	0	1	0	2	2	0	0	1	0	1	1	0	1	0	0	0	1	0	1	0	2	1	2	2	2	0	0	0	0	0	1	1	1	0	1	1
879	0	0	2	0	0	1	1	1	1	1	1	1	1	0	2	1	1	2	2	1	0	0	0	2	0	0	0	1	1	2	2	0	2	0	0	0	1	0	0	1	1	0	0	0	0	0	0	1	1
880	0	1	1	0	0	0	1	1	1	1	1	0	0	0	0	0	1	0	0	0	2	0	0	2	0	0	1	0	0	2	0	0	0	0	0	1	2	0	0	1	1	1	1	1	1	1	0	1	1
881	0	0	2	0	0	0	2	2	1	0	1	0	0	0	0	0	1	1	0	0	1	1	0	2	0	0	0	1	2	2	1	0	1	1	0	1	1	1	0	1	1	1	0	0	1	0	1	1	1
882	1	0	0	0	0	0	1	2	1	0	0	0	1	0	0	0	1	0	0	0	2	1	0	2	0	0	0	0	0	2	1	0	1	2	1	2	1	1	0	1	1	0	1	0	0	1	0	1	1
883	0	0	1	0	0	0	1	2	1	0	0	1	1	0	1	0	0	1	0	1	1	1	0	2	0	0	0	0	0	2	1	0	0	1	0	1	1	0	1	1	1	0	0	0	0	1	0	2	1
884	1	0	0	0	1	0	2	2	0	0	2	0	0	0	0	0	0	1	1	1	2	0	0	2	0	0	0	0	1	2	0	0	0	1	0	1	1	0	1	1	1	1	0	0	0	0	0	1	1
885	0	0	0	0	0	0	1	2	0	0	1	0	1	0	1	1	2	0	0	0	2	0	0	2	0	0	0	0	0	1	1	1	1	1	0	1	1	0	0	2	2	1	1	0	2	1	0	2	1
886	0	0	1	0	0	0	2	2	1	1	1	0	0	0	0	0	0	2	2	1	0	0	0	2	0	0	0	0	0	2	0	0	0	1	0	1	0	0	0	2	2	0	0	1	0	1	1	0	2
887	1	0	0	0	0	1	1	1	1	0	0	0	0	0	0	0	0	0	0	1	2	0	0	2	0	0	0	1	2	2	1	0	0	1	1	2	2	0	0	1	1	0	0	1	0	1	1	0	2
888	0	0	1	0	1	0	2	2	1	1	0	0	0	0	0	0	1	1	0	0	2	0	0	2	0	0	0	1	1	2	1	1	1	2	1	2	2	0	1	1	1	0	0	0	1	1	0	1	0
889	0	0	2	0	0	1	0	0	2	2	0	0	1	0	1	0	0	2	2	2	0	0	0	2	0	0	0	0	0	2	0	1	2	0	0	1	2	0	1	1	1	1	0	0	1	1	0	2	1
890	1	0	1	0	0	0	2	2	0	0	1	0	1	0	1	0	1	1	0	0	1	1	1	1	1	1	0	0	0	2	0	0	1	1	0	1	0	0	0	1	1	0	0	1	1	1	0	2	1
891	1	1	2	0	0	0	0	0	2	1	0	0	1	0	0	0	2	1	1	1	2	1	1	1	0	1	0	0	1	2	0	0	1	2	0	2	1	0	0	1	1	0	0	1	1	1	0	2	0
892	1	0	1	0	0	1	0	0	2	2	0	0	0	0	0	0	1	1	1	1	0	1	1	1	1	1	0	0	0	2	0	0	1	1	0	1	1	1	0	1	1	0	0	1	0	0	0	1	0
893	0	0	1	0	0	0	1	1	1	1	0	1	2	0	1	0	1	2	2	2	1	0	0	2	0	0	0	0	1	2	1	1	1	1	0	2	2	0	1	0	0	0	0	0	0	0	0	2	0
894	0	0	1	0	0	0	0	0	2	2	0	0	1	0	0	0	0	0	1	1	2	1	1	1	1	1	0	0	2	2	0	0	2	2	0	2	0	0	0	1	1	0	0	0	0	1	0	2	0
895	0	0	1	0	0	0	1	2	2	1	0	0	0	0	0	0	0	0	0	1	2	1	0	2	0	0	0	0	1	2	0	0	2	0	0	1	2	0	1	0	0	0	0	0	0	0	0	1	1
896	0	0	1	0	0	0	1	2	1	0	1	0	1	0	1	1	1	1	1	1	2	0	0	2	0	1	1	1	1	2	0	1	1	1	0	1	2	0	1	1	1	1	1	0	1	1	0	2	0
897	0	0	1	0	0	1	0	1	2	1	0	0	0	0	0	0	1	1	2	2	1	1	0	2	0	0	0	0	2	2	0	1	1	1	0	2	1	1	0	0	0	0	0	1	1	2	1	0	2
898	0	0	1	0	0	0	1	1	2	2	0	0	0	0	0	0	0	0	0	1	2	0	0	2	0	0	0	0	1	2	1	0	1	1	1	2	2	1	0	2	1	2	2	0	2	1	0	2	0
899	1	0	1	0	0	1	2	2	1	1	0	0	0	0	0	0	2	1	0	0	2	0	0	2	0	0	0	1	1	2	0	0	0	2	0	0	0	1	0	1	1	0	1	0	0	2	0	0	1
900	1	0	0	0	0	0	1	1	2	2	0	0	1	0	1	1	2	0	0	0	2	1	0	2	0	0	0	0	0	2	1	0	0	1	0	1	2	0	2	0	0	0	0	0	1	1	1	0	2
901	1	0	1	0	0	1	1	1	1	1	0	1	1	0	1	0	1	0	2	1	2	0	0	2	0	0	0	0	1	2	0	0	1	1	0	1	0	0	0	2	2	0	1	0	0	0	0	2	1
902	0	0	2	0	0	0	2	2	1	0	1	1	1	0	1	0	0	2	0	0	1	1	1	1	0	1	0	0	0	2	0	0	0	2	0	1	0	0	0	1	1	1	1	0	1	1	0	1	1
903	1	0	2	0	0	0	2	2	1	1	0	1	1	0	1	0	1	1	0	0	1	1	0	2	0	1	0	0	0	2	1	0	0	2	1	2	0	0	1	1	1	1	1	0	1	1	1	1	1
904	1	0	1	0	0	0	0	1	2	1	0	0	0	0	0	0	1	2	2	1	0	0	0	2	0	0	0	0	0	2	0	0	1	1	1	1	0	0	0	1	1	0	0	0	0	0	0	1	1
905	1	1	2	0	0	1	2	2	0	0	1	0	0	0	0	0	1	1	1	1	1	0	2	0	0	0	0	0	1	2	1	1	1	1	0	2	2	0	1	1	1	2	2	0	2	1	0	2	0
906	1	0	1	0	0	0	2	2	2	1	0	0	2	0	1	1	1	0	0	0	2	0	0	2	0	0	0	0	0	2	1	1	0	2	0	2	2	1	1	1	1	0	0	1	0	1	0	2	0
907	0	0	0	0	0	0	1	1	1	1	0	0	1	0	0	0	2	0	0	0	2	1	1	1	1	1	0	1	2	1	0	0	0	2	0	2	0	0	1	1	1	0	0	0	0	1	0	0	2
908	0	1	1	0	0	0	0	0	2	2	0	1	2	0	2	1	0	0	0	0	2	1	0	2	0	0	1	1	1	2	0	0	1	2	0	2	0	0	0	2	2	1	1	0	0	1	0	2	1
909	1	0	0	0	0	0	0	1	1	0	1	0	2	0	2	0	1	1	1	1	1	0	0	2	0	0	0	0	0	2	1	1	1	2	1	2	1	1	0	1	1	2	2	0	2	0	1	1	1
910	1	0	2	0	0	0	2	2	1	1	0	0	1	0	0	0	1	2	0	0	1	1	1	1	1	0	0	2	1	2	1	0	0	2	2	2	2	1	0	1	1	0	0	0	0	1	0	2	1
911	1	1	1	0	0	1	1	1	2	2	0	0	0	0	0	0	0	1	0	1	1	0	0	2	0	0	0	0	0	2	1	1	1	2	1	2	2	1	0	0	0	0	2	0	1	0	0	2	0
912	0	0	0	0	0	0	2	2	1	1	0	0	0	0	0	0	1	2	0	0	1	0	0	2	0	0	0	1	1	2	0	1	1	1	0	1	0	0	1	0	0	0	0	0	0	1	0	1	1
913	1	0	0	0	0	0	0	0	2	2	0	0	1	0	1	0	0	2	0	0	1	0	0	2	0	0	0	0	1	2	0	0	1	1	0	2	2	1	0	1	1	1	1	0	1	0	0	1	1
914	0	1	1	0	0	0	2	2	0	0	0	1	1	0	1	0	1	0	1	0	1	0	0	2	0	0	0	0	0	2	0	0	0	2	1	2	1	0	0	2	2	0	0	0	0	1	0	1	0
915	0	0	1	0	0	0	0	1	2	1	0	0	0	0	0	0	0	1	1	1	2	0	0	2	0	0	1	2	2	2	1	0	1	2	2	2	2	0	1	1	0	1	1	0	0	0	0	2	0
916	1	0	1	1	1	1	0	0	2	1	1	1	1	0	1	0	2	0	0	0	2	1	0	2	0	0	0	0	0	1	0	0	0	2	1	2	2	0	1	0	0	0	2	0	0	0	0	0	1
917	1	0	1	0	0	0	1	1	2	2	0	0	1	1	0	1	1	0	1	1	2	0	1	1	0	0	0	2	2	1	0	1	1	2	0	2	1	0	0	1	1	0	2	0	0	0	0	2	0
918	1	0	2	0	0	0	0	0	2	1	0	1	2	0	1	0	1	2	2	2	1	1	1	1	1	1	0	0	1	2	0	0	2	1	0	0	1	0	0	0	0	0	0	0	0	2	0	2	0
919	1	0	1	0	0	0	2	2	1	1	0	1	1	0	1	0	1	0	0	0	2	1	0	2	0	1	0	1	0	0	1	0	1	1	0	1	1	0	1	2	1	0	1	0	0	1	1	1	1
920	0	0	1	0	0	0	1	2	0	0	1	0	2	0	1	0	0	2	2	1	0	1	1	1	1	1	0	0	0	2	1	1	2	0	0	1	1	1	0	1	1	1	1	0	1	0	0	2	0
921	1	0	0	0	0	0	0	0	2	2	0	0	1	1	0	1	0	0	1	1	1	0	0	2	0	0	0	0	1	2	0	1	1	1	0	2	2	0	1	0	0	0	1	0	1	0	1	1	1
922	1	0	1	0	0	0	1	1	1	1	1	0	1	0	0	0	0	0	0	0	2	2	1	1	1	1	0	0	0	1	0	1	1	1	1	1	2	1	1	1	1	0	0	0	0	0	0	1	0
923	1	0	1	0	0	0	1	1	1	1	0	1	1	0	1	0	1	0	0	0	1	0	0	2	0	0	0	0	1	2	0	1	1	1	0	2	1	0	0	2	2	2	2	0	2	0	0	1	1
924	0	0	1	0	0	1	0	1	2	1	0	0	0	0	0	0	2	0	0	0	1	1	0	2	0	0	0	0	2	2	0	1	1	2	0	1	1	0	0	1	1	0	0	0	0	2	0	1	1
925	1	0	2	0	0	1	2	2	1	1	0	2	2	0	2	0	2	0	0	0	2	0	0	2	0	0	0	0	1	2	0	1	1	1	1	1	0	0	1	1	1	0	2	0	1	0	0	1	0
926	0	0	2	0	0	1	1	1	1	1	0	0	1	0	1	0	1	2	0	0	1	0	0	2	0	1	0	0	0	2	0	0	0	1	0	0	2	0	2	1	0	0	0	0	0	2	0	0	2
927	1	0	0	0	0	1	2	2	2	1	0	0	0	0	0	0	1	2	0	0	0	1	1	1	0	1	0	1	1	2	1	1	1	1	0	2	1	0	1	0	0	1	1	0	0	1	1	1	1
928	0	0	1	1	1	1	1	2	1	0	1	0	0	0	0	0	1	1	1	1	0	0	1	1	0	1	0	1	2	2	0	1	1	2	1	2	1	0	0	1	1	1	0	0	2	1	0	0	2
929	1	0	1	0	0	0	0	1	2	1	0	1	1	0	1	0	1	0	0	0	2	0	0	2	0	1	0	0	1	2	0	1	2	0	0	1	0	0	1	1	1	1	1	0	1	1	0	2	0
930	0	0	0	0	0	0	1	1	1	1	0	1	2	0	1	0	0	2	1	1	2	0	0	2	0	0	0	0	1	2	0	1	0	2	1	2	1	1	0	2	2	0	1	0	1	0	0	2	0
931	1	0	2	0	0	0	1	1	1	1	0	1	1	0	1	0	1	1	2	2	1	1	0	2	0	1	0	0	1	2	0	2	1	1	0	2	2	1	1	0	0	0	0	0	0	0	0	1	0
932	0	0	1	0	0	0	1	2	2	0	0	0	1	0	0	0	0	1	1	1	2	0	0	2	0	0	0	0	0	2	0	0	1	1	1	1	2	0	1	1	1	1	1	0	1	0	0	2	0
933	0	0	1	0	0	0	1	1	1	1	1	0	0	0	0	0	1	1	1	0	2	0	0	2	0	0	1	1	1	2	0	1	0	2	1	2	1	0	0	2	2	1	1	0	1	0	0	1	0
934	1	0	2	0	0	0	0	0	2	2	0	0	1	0	0	0	2	2	1	0	2	1	0	2	0	0	0	0	0	1	1	2	1	1	0	1	1	0	0	2	2	1	1	0	1	0	0	2	0
935	0	0	2	0	0	1	1	2	2	0	0	1	1	0	1	0	1	0	0	0	2	0	0	2	0	1	0	0	0	2	0	1	1	2	1	1	1	0	2	0	0	0	1	0	2	0	0	2	1
936	1	0	2	0	1	0	1	1	2	2	0	0	1	0	0	0	2	0	0	0	2	0	0	2	0	0	0	0	0	1	1	1	1	1	0	1	2	1	1	0	0	0	0	0	0	1	1	1	1
937	0	0	1	0	0	0	1	1	1	1	1	0	0	0	1	1	0	0	0	0	2	0	0	2	0	0	0	1	2	2	1	0	0	2	0	2	2	0	1	1	1	0	0	0	1	1	1	1	1
938	0	0	1	0	0	0	2	2	1	0	0	0	1	0	0	0	0	0	1	1	2	0	0	2	0	0	0	1	1	2	2	1	1	0	0	0	0	0	0	1	1	0	0	0	0	2	0	1	1
939	0	0	2	0	0	0	2	2	0	0	1	0	1	0	2	1	2	0	0	0	2	0	0	2	0	0	0	2	2	2	2	2	2	2	1	2	1	0	0	0	0	0	0	0	0	0	0	2	1
940	1	0	2	0	0	0	1	1	2	2	0	0	0	0	0	0	0	0	1	1	2	0	0	2	0	1	1	0	0	2	1	2	2	0	0	1	1	0	2	0	0	1	0	0	0	1	0	1	1
941	0	1	2	0	1	0	2	2	0	0	1	1	0	0	0	0	2	0	0	1	2	1	1	1	1	1	0	0	0	2	0	0	1	2	0	2	1	0	1	1	1	1	1	0	1	0	0	1	1
942	0	0	1	0	0	0	0	0	2	2	0	1	1	0	1	0	1	0	1	0	2	0	0	2	0	0	1	1	1	2	1	0	1	0	0	2	2	0	1	0	0	1	0	0	1	0	0	1	0
943	0	0	2	0	0	0	0	0	1	1	1	0	0	0	0	0	2	0	0	0	2	0	1	1	1	1	0	1	1	2	0	1	0	1	0	1	1	0	0	2	2	0	0	0	0	1	0	2	1
944	1	0	1	0	0	0	2	2	1	1	0	1	2	0	1	0	0	1	2	1	2	0	0	2	0	1	0	0	0	2	1	1	1	1	0	1	1	0	0	2	2	0	1	0	0	0	0	0	1
945	0	0	0	0	0	0	1	1	0	0	0	0	0	0	0	0	0	2	1	1	2	1	1	1	1	1	0	2	1	2	1	1	1	1	0	2	0	0	1	1	1	0	1	1	1	0	0	1	0
946	1	0	1	0	0	0	1	1	1	1	1	0	1	0	0	0	1	1	1	1	2	0	0	2	0	0	0	0	0	2	1	1	1	1	0	2	2	0	1	1	1	0	1	0	1	1	0	2	0
947	1	0	0	0	0	0	1	2	0	0	1	0	0	0	0	0	2	1	1	1	1	1	0	2	0	0	0	1	1	2	1	0	0	2	0	2	1	0	1	1	1	1	1	0	1	0	0	2	0
948	1	0	2	0	0	1	1	2	2	0	0	2	2	0	2	0	1	1	0	0	2	0	0	2	0	1	0	1	2	2	1	1	1	1	0	1	1	0	0	0	0	0	1	0	1	0	1	1	1
949	1	0	1	0	0	0	1	1	1	1	1	0	0	0	0	0	1	1	0	1	1	0	0	2	0	1	0	1	1	2	1	1	1	1	0	1	2	0	1	1	1	1	1	0	1	1	0	2	1
950	1	0	2	0	0	0	1	2	0	0	1	0	0	0	0	0	2	0	0	0	2	0	1	1	0	0	1	0	0	2	1	1	1	1	0	2	2	0	2	0	0	0	0	1	0	1	0	1	2
951	0	0	1	0	0	0	0	0	2	2	0	1	1	0	1	0	0	1	1	0	1	0	1	1	0	0	1	1	1	2	1	2	2	0	0	0	1	0	1	1	1	1	1	0	1	0	0	0	1
952	1	0	0	0	0	0	2	2	1	1	0	0	0	0	0	0	1	1	0	0	1	0	0	2	0	1	0	1	0	1	1	1	0	1	1	1	1	0	1	1	1	0	0	2	0	1	0	2	0
953	0	1	2	0	0	0	2	2	0	0	0	0	1	0	1	1	1	1	1	0	2	0	0	2	0	0	0	1	1	2	1	0	0	2	0	2	1	1	0	2	2	0	0	0	0	1	0	1	1
954	0	0	1	0	0	0	1	2	1	0	1	1	2	0	1	0	1	0	1	0	2	0	1	1	0	0	0	1	1	1	1	0	1	0	0	1	1	0	0	1	1	0	0	0	0	2	0	0	1
955	0	0	1	0	0	0	0	0	1	1	1	0	1	0	0	0	1	0	0	0	2	1	1	1	1	1	0	2	2	2	0	1	2	0	0	1	1	1	0	1	1	0	1	0	1	1	0	1	1
956	0	0	0	0	0	0	0	0	2	2	0	0	0	0	0	0	2	0	0	1	2	0	0	2	0	1	0	0	0	2	0	2	1	1	0	1	2	0	2	0	0	0	1	0	0	0	0	0	2
957	1	0	1	0	0	1	0	0	2	2	0	2	2	1	1	1	1	0	1	0	2	1	0	2	0	0	0	0	2	2	0	1	1	1	0	1	1	0	0	1	1	0	0	1	0	1	0	1	1
958	0	0	1	0	0	0	1	1	1	1	1	0	1	0	1	0	1	1	1	1	2	0	0	2	0	0	0	0	0	1	0	1	1	2	0	1	2	0	2	0	0	0	0	0	0	1	0	2	0
959	0	0	2	0	0	2	0	0	1	1	0	0	2	0	1	0	0	1	1	1	2	2	1	1	1	1	0	1	1	2	0	0	1	0	0	1	1	1	0	1	1	0	0	0	0	1	0	1	1
960	1	0	2	0	0	0	2	2	0	0	2	0	2	0	1	0	1	0	0	0	2	0	1	1	0	0	0	0	1	2	0	0	1	1	1	2	0	0	1	1	1	1	1	0	0	0	0	1	0
961	0	1	2	0	0	0	1	2	2	1	0	1	1	0	1	0	0	2	2	1	0	0	1	1	0	0	0	1	1	2	1	1	1	0	0	1	2	0	1	2	2	0	1	1	1	0	1	1	1
962	0	0	2	0	0	0	1	1	1	1	0	1	2	0	2	0	2	1	1	1	2	0	0	2	0	0	0	1	1	1	1	1	1	1	0	2	2	1	0	1	1	0	2	0	1	0	0	2	0
963	1	0	1	0	0	0	0	0	2	2	0	0	1	0	0	0	1	0	1	0	2	0	0	2	0	1	0	0	0	2	1	0	1	1	0	2	0	0	1	2	1	0	0	1	0	0	0	1	0
964	0	0	1	0	0	1	1	1	2	2	0	1	2	0	1	0	0	0	0	1	2	0	0	2	0	0	0	0	0	2	1	0	1	1	0	2	2	0	2	0	0	1	1	0	1	0	0	1	1
965	0	0	1	0	0	0	1	1	2	1	0	1	1	0	1	0	1	1	1	1	2	1	0	2	0	0	0	0	0	1	0	0	0	2	2	2	1	0	0	1	1	0	0	0	0	1	0	0	2
966	0	0	0	0	0	0	1	1	2	2	0	0	1	0	0	0	2	0	0	0	2	0	0	2	0	0	0	0	1	2	1	0	1	2	0	2	2	1	0	0	0	0	0	0	0	1	0	2	0
967	1	0	1	0	0	0	2	2	1	1	1	0	1	0	0	0	1	1	1	1	1	1	0	2	0	0	0	1	1	2	0	0	1	0	0	1	2	0	2	0	0	0	0	0	1	1	0	1	1
968	0	1	1	0	0	0	1	1	2	2	0	0	0	0	0	0	1	2	1	0	1	1	1	1	0	0	0	1	1	2	1	0	0	2	0	2	0	0	0	2	2	1	1	0	1	1	0	2	0
969	0	0	2	0	0	0	2	2	1	1	0	1	1	0	1	0	2	2	1	1	2	1	0	2	0	0	0	0	0	1	1	0	1	1	0	1	1	0	0	2	2	2	2	0	2	1	0	1	1
970	0	0	1	0	0	0	1	1	0	0	1	0	1	0	0	0	1	1	1	1	1	1	0	2	0	0	0	1	1	2	0	1	1	0	0	1	1	0	1	0	0	1	2	0	1	0	1	1	1
971	0	0	2	0	0	0	1	1	2	2	0	0	0	0	1	1	2	1	1	1	1	1	0	2	0	0	0	0	0	1	1	0	1	2	0	2	1	1	0	1	1	0	0	0	0	0	0	2	0
972	1	1	2	0	0	0	2	2	2	1	0	0	1	0	0	0	1	2	0	0	2	0	0	2	0	0	0	0	1	2	0	0	0	2	0	1	2	0	2	0	0	1	1	0	1	1	0	1	1
973	1	0	2	0	0	0	2	2	1	1	0	0	0	0	0	0	0	1	1	0	1	0	0	2	0	1	0	2	2	2	1	0	1	0	0	2	1	0	1	1	1	1	1	0	0	0	0	1	1
974	1	0	1	0	0	1	1	2	1	0	0	0	0	0	0	0	0	1	2	1	1	0	0	2	0	0	0	1	1	2	1	1	1	1	0	2	2	0	1	1	0	0	1	0	1	0	0	2	0
975	1	1	1	0	0	1	2	2	1	0	1	1	1	0	1	0	1	0	0	0	1	0	0	2	0	0	1	1	1	1	0	0	1	0	0	2	2	0	2	1	0	1	0	0	2	1	0	1	1
976	0	0	2	0	0	0	1	1	2	2	0	0	0	0	0	0	1	1	2	2	1	0	1	1	1	1	0	0	1	2	0	0	1	2	1	2	1	0	1	1	1	0	0	0	0	1	0	0	1
977	0	0	1	0	0	1	1	1	1	1	0	1	1	0	1	0	1	1	1	1	1	0	0	2	0	0	2	1	1	2	1	1	0	2	1	2	1	0	0	2	2	0	0	0	0	1	0	0	2
978	0	0	2	0	0	1	1	2	1	0	1	0	0	0	0	0	0	0	0	0	2	0	0	2	0	0	0	0	0	2	0	1	1	0	0	1	1	1	0	0	0	0	2	0	0	0	0	1	1
979	1	0	0	0	0	0	1	1	2	2	0	0	1	1	0	0	1	2	1	1	1	0	0	2	0	0	0	1	1	0	0	0	1	1	0	1	1	0	0	1	1	1	1	1	1	2	0	1	1
980	0	0	2	0	0	1	1	1	2	2	0	0	1	0	1	0	2	0	0	0	2	0	0	2	0	0	0	1	2	2	1	0	1	2	0	2	1	0	1	2	1	1	1	0	2	2	0	2	0
981	1	0	2	0	0	1	0	0	2	2	0	0	0	0	0	0	2	1	1	1	2	2	1	1	1	1	1	0	0	1	0	1	1	0	0	0	2	1	0	2	1	0	1	0	0	0	0	1	1
982	0	0	1	0	0	1	1	2	2	1	0	1	1	0	1	0	1	0	0	0	1	0	0	2	0	0	0	0	2	2	0	0	1	1	0	1	1	1	0	1	1	0	0	1	0	1	0	2	0
983	1	0	1	0	0	0	1	1	1	1	1	0	2	0	1	0	1	1	1	1	1	0	1	1	0	0	0	0	1	2	0	0	1	1	0	1	1	1	0	1	1	0	0	1	0	1	0	0	2
984	0	0	0	0	0	0	2	2	1	0	1	0	1	0	1	1	0	2	2	1	1	1	0	2	0	0	0	1	0	0	1	0	0	2	0	2	1	0	1	1	1	0	1	1	2	1	0	1	2
985	0	0	1	0	0	0	1	1	1	0	1	1	1	0	1	0	1	1	1	1	2	1	2	0	1	1	0	1	2	2	1	0	1	1	0	1	1	0	1	2	1	0	0	0	0	2	0	0	2
986	0	1	1	0	0	0	1	1	1	1	0	0	1	0	0	0	1	2	0	1	1	2	0	2	0	0	0	1	0	1	1	0	1	1	0	1	1	1	0	1	1	0	0	0	1	0	0	1	1
987	1	0	1	0	0	0	0	0	2	2	0	0	2	0	0	0	1	0	0	0	2	0	0	2	0	0	0	2	2	1	0	2	2	0	0	1	0	0	0	2	2	1	1	0	1	1	0	2	0
988	1	0	1	0	0	0	2	2	1	1	0	0	0	0	0	0	1	1	0	0	1	0	1	1	1	1	0	1	1	1	1	0	0	2	0	2	1	0	0	1	1	1	1	0	1	2	0	1	1
989	1	0	1	0	0	0	1	1	1	1	1	0	0	0	0	0	2	0	0	0	2	1	1	1	1	1	0	0	0	1	0	1	1	1	0	2	2	0	1	1	1	0	2	0	0	1	0	2	0
990	0	0	0	0	0	0	0	0	2	2	0	0	1	0	0	0	0	2	0	0	1	0	0	2	0	1	0	0	1	2	1	0	2	1	0	1	1	1	0	0	0	0	1	1	0	1	1	1	1
991	1	0	1	0	0	1	2	2	1	1	1	1	1	1	0	1	0	0	0	1	2	1	1	1	1	0	0	1	1	0	0	0	0	1	1	1	1	1	0	1	1	0	1	1	1	1	0	2	0
992	0	0	1	0	0	0	1	2	2	1	0	1	1	0	1	0	1	2	2	2	1	0	0	2	0	0	0	0	1	1	0	1	1	2	0	1	2	0	1	1	1	2	2	0	2	1	0	2	0
993	0	0	2	0	0	0	2	2	1	1	1	1	1	0	1	0	0	1	0	0	0	0	1	1	0	0	2	1	1	2	1	2	2	1	0	2	0	0	1	1	1	0	0	0	1	1	0	1	1
994	0	0	2	0	0	1	2	2	1	0	1	0	1	0	1	0	0	0	1	1	1	0	0	2	0	0	0	0	0	2	0	0	1	2	1	2	1	0	1	1	1	0	0	0	1	0	0	2	2
995	1	0	2	0	0	0	2	2	1	1	1	1	1	0	1	0	2	1	1	1	2	1	0	2	0	1	0	1	1	2	0	0	0	2	1	2	1	1	0	0	0	0	1	0	0	1	1	1	1
996	1	0	1	0	0	0	2	2	1	0	1	2	2	0	2	0	0	1	1	2	1	0	1	1	0	1	0	0	0	2	0	0	1	0	0	2	2	0	1	2	2	1	1	0	0	0	0	1	1
997	0	1	2	0	0	0	0	0	2	2	0	1	2	0	2	0	2	0	0	0	2	1	1	1	1	2	0	0	0	2	0	2	2	2	1	2	1	0	0	2	2	1	1	0	0	1	1	1	2
998	0	0	1	0	0	0	1	2	1	0	1	1	2	0	2	0	2	2	1	1	2	0	0	2	0	0	0	1	1	0	0	0	0	2	1	2	1	0	0	1	1	0	1	1	1	0	0	1	1
999	0	0	0	0	0	0	2	2	0	0	0	0	1	0	0	0	2	0	0	0	2	0	0	2	0	0	1	0	0	2	1	1	1	0	0	1	1	1	0	1	1	1	1	0	0	1	1	2	1
1000	0	0	1	0	0	1	2	2	1	1	1	0	0	0	0	0	2	0	0	0	2	0	2	0	0	0	0	1	1	1	0	1	2	0	0	1	1	1	0	2	2	0	0	0	0	1	1	0	2
[truncated: 252 more columns]
