# Supplementary material for: KNN-MDR: a learning approach for improving interactions mapping performances in genome wide association studies
Source: BMC Bioinformatics. 2017 Mar 21;18:184. doi: 10.1186/s12859-017-1599-7 (PMC5361736; doi:10.1186/s12859-017-1599-7)
Supplement: Supplementary file 6 — The data set(s) supporting the results of Table 4. (ZIP 7095 kb) [file 12859_2017_1599_MOESM6_ESM.zip › 100 simulations/S3/mkallsimul.dat]

1	0	1	2	0	0	2	1	0	0	0	1	0	0	0	0	0	0	0	1	1	2	0	0	2	0	0	2	2	2	0	1	1	1	2	0	2	1	0	0	0	2	1	1	1	1	1	0	0	0
2	0	1	1	0	0	0	2	0	1	1	0	0	0	0	0	0	1	1	2	0	1	0	0	2	0	1	0	1	1	0	0	1	1	0	0	2	1	1	0	0	0	0	0	1	1	0	0	0	0
3	0	0	2	0	1	2	2	0	1	1	0	1	1	1	1	0	1	1	1	0	0	0	0	2	0	0	0	1	1	0	1	1	1	0	0	2	0	0	1	1	0	0	0	2	0	0	0	0	2
4	1	1	1	1	0	1	1	1	0	1	0	0	1	0	0	0	1	0	0	2	2	1	0	2	0	0	0	2	2	1	1	0	1	0	0	1	2	1	0	0	1	0	2	2	0	2	0	0	0
5	1	1	1	0	0	0	1	0	0	0	0	1	2	2	2	0	2	1	1	1	1	0	0	2	0	0	0	2	2	1	1	0	1	0	0	2	1	0	0	1	1	0	0	1	0	0	0	1	2
6	0	2	0	0	0	0	2	0	0	0	1	0	0	0	0	0	0	2	2	0	0	0	0	2	0	0	0	1	2	1	0	0	1	1	1	2	2	0	0	1	1	0	0	1	0	0	0	0	1
7	1	1	1	0	0	1	0	0	1	1	1	0	1	0	0	1	2	2	1	1	2	0	0	2	0	2	0	2	2	2	1	1	1	0	0	1	2	0	0	1	1	1	0	1	1	0	0	0	0
8	1	1	1	0	0	2	2	0	2	2	0	0	0	0	0	0	1	1	1	1	1	0	0	2	0	0	0	2	2	2	0	0	0	0	0	2	2	0	0	0	2	0	0	2	1	1	0	0	1
9	0	2	1	0	0	0	1	0	0	0	1	1	1	1	1	0	2	0	0	2	2	0	0	2	0	2	1	2	2	2	0	0	1	1	0	1	2	0	0	1	1	0	0	1	0	0	0	1	2
10	1	1	2	0	0	2	2	1	0	1	0	0	1	0	0	1	2	0	0	1	1	0	0	2	0	0	1	2	2	1	0	0	0	0	0	2	1	1	0	0	1	0	1	2	0	0	0	0	1
11	1	0	2	0	1	1	2	1	0	1	0	0	2	1	1	1	0	2	0	1	1	0	0	2	0	0	0	2	1	1	0	0	1	0	0	2	1	2	0	0	0	1	1	1	1	2	0	0	0
12	1	1	2	1	0	1	2	0	0	0	0	0	1	0	0	0	1	1	0	2	2	0	0	2	0	0	0	2	2	2	0	0	0	0	0	2	1	0	0	2	0	0	0	2	1	1	0	0	0
13	1	1	2	0	0	2	2	0	1	1	0	0	0	0	0	0	2	1	1	1	2	0	0	2	0	0	0	2	2	2	0	0	1	1	2	2	1	1	0	0	1	1	1	1	1	2	0	1	2
14	1	2	0	0	0	0	1	0	1	1	2	0	1	1	1	0	1	1	1	1	2	0	0	2	0	0	0	2	2	2	0	0	2	0	0	2	1	0	0	1	1	1	0	1	1	1	0	0	0
15	0	1	2	1	0	2	1	1	1	2	0	1	2	1	1	0	1	1	0	2	2	0	0	2	0	1	0	1	2	0	0	0	1	2	1	2	1	0	1	0	1	1	1	2	0	0	0	0	0
16	1	1	1	1	1	2	2	0	2	2	0	1	0	0	0	0	1	1	1	1	1	0	1	1	1	1	0	1	1	0	0	2	1	0	1	2	1	0	0	1	0	0	0	0	0	0	0	0	2
17	1	1	1	1	1	2	1	0	2	2	0	0	1	0	0	1	2	0	0	2	2	0	0	2	0	0	0	2	1	0	1	0	0	0	0	2	1	0	0	1	1	0	1	1	1	0	0	0	1
18	1	0	2	0	0	1	2	1	0	1	0	0	0	0	0	0	1	0	1	1	2	0	0	2	0	1	0	2	2	2	0	0	0	0	0	2	2	0	0	1	1	0	0	1	0	0	0	1	1
19	0	1	1	0	0	0	2	0	1	1	0	0	1	1	1	0	1	1	0	2	2	0	0	2	0	0	2	2	2	0	1	0	0	0	0	1	2	0	0	2	0	0	0	0	0	0	0	0	1
20	1	2	0	0	0	1	1	0	1	1	0	0	1	0	0	1	2	0	0	2	2	0	1	1	1	1	0	2	2	2	0	2	1	0	0	2	1	0	0	1	1	0	0	2	0	0	0	0	0
21	1	1	1	1	0	1	1	0	1	1	1	0	0	0	0	0	1	2	1	1	1	0	1	1	0	0	0	2	2	2	0	1	1	2	0	1	0	0	0	1	1	0	1	1	1	0	0	0	0
22	1	0	2	0	0	1	2	0	1	1	0	1	2	2	2	0	1	1	0	1	1	0	1	1	0	1	0	2	2	1	1	0	0	0	0	2	2	0	0	1	1	0	0	2	0	0	0	0	0
23	1	1	1	1	0	1	1	0	1	1	1	0	0	0	0	0	0	0	1	1	2	0	1	1	1	0	0	2	2	2	2	1	1	0	1	1	0	0	0	1	0	0	0	2	0	0	0	0	1
24	0	0	1	0	0	1	1	0	2	2	0	0	0	0	0	0	1	2	2	0	0	0	0	2	0	0	0	2	2	1	2	0	1	1	1	2	0	0	0	2	0	0	1	2	1	0	0	0	0
25	1	1	1	1	0	2	2	0	1	1	0	0	1	0	0	0	0	0	0	2	2	1	0	2	0	0	0	2	2	1	2	1	1	0	0	2	1	0	0	1	1	0	0	2	0	0	0	0	0
26	1	0	2	0	1	1	2	0	2	2	0	1	1	1	1	0	2	2	2	0	1	0	0	2	0	1	0	0	2	0	0	0	0	0	0	2	2	1	0	0	1	1	0	0	1	0	0	0	0
27	0	1	1	0	1	2	2	0	1	1	0	0	0	0	0	0	1	2	1	1	1	0	0	2	0	0	0	2	2	2	0	0	1	0	0	1	1	0	0	2	0	1	1	2	0	0	0	0	0
28	1	1	2	0	0	2	1	1	1	2	0	0	0	0	0	0	2	0	1	1	2	0	1	1	0	0	0	2	2	1	2	1	1	1	0	0	2	0	0	0	2	0	0	1	0	0	0	0	1
29	1	0	2	1	0	2	2	0	1	1	0	1	1	1	1	0	1	1	0	1	2	0	0	2	0	0	0	2	2	1	0	2	2	0	1	2	2	0	0	1	1	1	0	1	1	0	0	0	1
30	1	0	2	1	0	1	2	0	0	0	0	0	1	1	1	0	1	1	2	0	2	0	0	2	0	0	0	2	1	1	1	1	0	1	1	2	2	0	0	0	2	0	0	2	0	1	0	0	0
31	0	1	2	0	0	0	1	0	0	0	2	0	0	0	0	0	1	1	1	1	2	0	0	2	0	0	0	2	2	2	0	0	0	1	2	2	2	0	0	0	2	1	1	2	1	1	0	0	2
32	0	1	1	0	1	2	2	0	1	1	0	0	2	0	0	1	0	1	1	0	0	0	1	1	1	1	0	2	1	0	1	2	2	0	0	2	1	0	0	1	0	0	1	1	1	0	0	0	1
33	0	0	2	1	0	2	1	0	2	2	0	1	1	1	1	0	2	0	0	2	2	0	2	0	1	1	1	2	2	1	0	0	0	2	2	2	1	1	0	0	1	1	1	1	1	2	0	0	1
34	0	0	1	0	0	1	1	0	1	1	0	0	1	0	0	1	1	2	1	0	1	0	0	2	0	0	0	1	2	1	1	2	2	0	0	2	1	0	0	1	1	1	1	2	0	0	0	1	0
35	1	0	2	0	0	1	1	1	0	1	0	1	1	1	1	0	1	1	1	1	1	0	0	2	0	0	0	2	1	0	1	1	1	0	0	2	2	0	0	0	2	0	0	1	0	0	0	0	1
36	1	2	0	1	0	1	2	0	1	1	1	0	1	0	0	1	1	1	1	1	2	0	0	2	0	1	0	2	1	0	0	0	0	1	0	1	1	0	0	1	0	0	0	2	0	0	0	0	1
37	0	1	2	2	0	2	1	1	1	2	0	0	1	0	0	1	1	2	0	1	1	0	0	2	0	0	0	1	1	1	0	1	0	2	1	2	2	0	0	2	0	1	1	2	0	0	1	0	0
38	1	1	1	1	0	1	1	1	1	2	0	0	1	0	0	1	1	2	1	1	1	0	1	1	1	1	0	1	2	0	1	0	1	1	1	2	1	0	0	1	0	1	1	1	0	0	0	0	1
39	1	0	2	0	1	2	1	0	2	2	0	0	0	0	0	0	0	0	1	1	2	0	0	2	0	1	0	1	2	1	1	2	2	0	0	1	1	1	1	0	1	0	0	1	0	0	0	0	1
40	0	1	2	1	0	2	1	0	1	1	0	2	2	2	2	0	2	0	0	1	1	0	0	2	0	0	0	2	2	2	0	1	1	0	0	1	1	0	0	1	1	0	0	2	0	0	0	0	2
41	0	0	2	0	1	2	2	0	1	1	0	1	2	2	2	0	0	1	0	1	0	0	2	0	0	0	0	2	2	1	1	0	1	1	1	2	1	0	0	1	0	1	1	2	1	1	0	0	1
42	1	1	1	0	1	1	2	0	2	2	0	0	0	0	0	0	1	1	2	0	1	0	1	1	0	0	0	1	2	1	0	0	1	2	0	2	1	0	0	1	0	0	1	2	1	0	0	0	1
43	1	2	1	1	0	2	2	1	1	2	0	1	1	1	1	0	1	1	1	1	1	0	0	2	0	0	0	2	2	1	1	1	2	0	0	2	1	0	0	2	0	0	1	2	1	0	0	0	1
44	1	1	1	1	0	1	2	0	1	1	0	2	2	2	2	0	1	0	0	2	2	0	0	2	0	0	0	2	2	2	0	0	1	1	0	2	2	0	0	0	1	0	0	1	0	0	0	0	1
45	0	1	1	0	0	0	1	0	0	0	2	1	2	2	2	0	2	0	0	2	2	0	1	1	1	1	0	1	2	2	1	0	1	0	0	2	1	1	0	0	1	1	1	2	2	2	0	0	0
46	0	0	2	0	0	1	2	1	1	1	0	0	1	1	1	0	0	2	2	0	0	0	0	2	0	2	0	0	2	0	0	1	1	2	0	2	0	1	0	0	0	0	0	2	0	0	0	0	0
47	0	2	0	0	0	0	0	0	1	1	1	0	0	0	0	0	1	0	0	2	2	0	1	1	1	2	0	2	2	1	0	0	1	2	0	2	1	0	0	0	1	1	1	2	1	0	0	0	1
48	0	1	2	1	0	2	2	0	2	2	0	0	1	0	0	1	0	2	0	1	1	0	1	1	0	0	0	2	2	1	0	1	1	0	0	1	0	0	0	1	1	1	1	2	1	2	0	0	0
49	1	0	1	0	0	1	1	1	0	2	0	0	0	0	0	0	2	1	1	1	2	0	0	2	0	0	0	2	2	2	0	2	1	0	0	1	0	2	0	0	0	0	0	1	0	0	0	1	1
50	0	1	1	0	0	1	1	1	1	2	0	0	0	0	0	0	0	0	0	2	2	0	1	1	1	1	0	1	2	1	0	0	0	2	1	1	2	0	0	0	2	0	0	1	0	0	0	0	2
51	1	1	2	0	0	1	2	0	0	0	1	1	2	1	1	1	2	0	0	2	2	0	1	1	1	2	0	2	2	2	2	0	0	1	1	1	2	0	0	0	2	0	1	2	1	0	0	2	2
52	1	1	2	0	1	1	1	0	0	0	1	0	1	1	1	0	2	0	0	2	2	0	0	2	0	0	0	1	2	1	0	0	1	1	0	1	2	0	0	1	1	0	0	1	0	0	0	0	2
53	1	1	1	0	0	1	1	0	1	1	1	0	0	0	0	0	1	2	1	1	1	1	0	2	0	0	0	2	1	1	0	0	1	1	0	2	2	0	0	1	1	1	0	1	0	1	0	0	1
54	1	1	1	1	0	2	2	0	0	0	0	0	1	0	0	0	1	0	1	1	1	1	0	2	0	1	0	2	2	2	0	0	1	0	0	2	2	0	0	0	2	0	0	0	0	0	0	0	0
55	1	1	1	0	0	0	2	0	0	0	0	1	1	1	1	0	1	1	1	1	1	1	1	1	1	1	0	1	2	1	0	0	1	0	0	2	1	0	0	0	1	1	1	2	2	1	0	0	2
56	1	1	2	1	0	2	1	0	1	1	1	0	1	1	1	0	1	0	0	2	2	0	0	2	0	0	0	1	2	1	0	1	1	0	0	2	1	2	0	0	0	1	1	2	2	0	0	0	0
57	0	0	2	0	0	1	2	1	0	1	0	0	2	0	0	1	2	0	0	2	2	0	0	2	0	0	0	2	2	1	1	0	1	1	1	2	1	0	0	0	1	1	1	2	1	0	0	0	0
58	0	0	2	0	1	1	1	0	1	1	1	0	0	0	0	0	1	0	2	0	2	0	0	2	0	0	0	2	2	2	0	1	1	1	0	0	2	0	0	0	2	1	1	2	0	0	0	2	2
59	0	2	1	0	0	1	2	1	0	1	0	1	1	1	1	0	0	2	2	0	1	0	2	0	1	1	0	2	2	1	2	0	1	0	0	2	1	1	0	1	1	0	0	2	0	2	0	1	2
60	1	2	1	0	0	1	1	0	1	1	1	0	2	1	2	0	1	0	0	2	2	1	0	2	0	0	0	2	2	1	1	0	0	1	1	2	1	0	0	0	1	1	0	1	1	1	0	1	2
61	1	2	1	1	0	1	2	0	0	0	0	1	1	0	0	0	1	0	0	2	2	0	0	2	0	0	0	2	1	1	0	0	0	2	2	2	1	0	0	2	0	0	1	2	1	0	0	0	1
62	1	0	2	0	1	2	2	0	1	1	0	0	1	1	1	0	1	0	0	2	2	0	0	2	0	0	0	2	2	2	0	0	0	0	1	2	1	0	0	1	1	0	1	2	2	1	0	0	0
63	0	2	0	0	0	0	1	0	0	0	0	1	1	1	2	0	0	1	1	1	2	0	0	2	0	0	0	2	2	2	1	0	1	0	0	1	1	0	0	1	1	1	1	2	0	0	0	0	0
64	1	1	2	0	0	2	2	0	2	2	0	1	1	1	1	0	2	0	0	2	2	0	0	2	0	0	0	2	2	2	0	0	0	1	1	2	2	1	0	0	1	1	1	1	1	0	0	1	2
65	0	1	1	0	1	2	2	1	0	1	1	0	1	0	0	1	0	2	1	1	2	0	0	2	0	0	0	2	2	2	0	2	2	0	0	1	2	0	0	0	2	1	1	2	1	2	0	0	1
66	0	1	2	1	0	2	2	0	1	1	0	0	0	0	0	0	1	2	1	0	1	0	0	2	0	0	0	2	1	1	0	1	1	0	0	1	2	0	0	0	2	1	1	2	2	1	0	0	2
67	1	0	2	0	2	2	1	1	1	2	0	1	0	0	0	0	0	1	1	1	2	1	0	2	0	0	0	1	2	1	0	1	0	1	1	2	2	0	0	2	0	1	0	0	1	0	0	0	1
68	1	0	2	0	1	2	1	0	2	2	0	0	0	0	0	0	0	0	0	2	2	0	1	1	0	0	0	2	1	1	1	1	2	0	1	2	1	0	0	1	1	0	0	2	0	0	0	1	2
69	0	1	2	0	0	2	2	0	0	0	0	1	1	1	1	0	1	1	0	2	2	1	0	2	0	0	0	2	2	2	0	1	2	0	0	2	2	0	0	0	1	1	1	2	1	0	0	0	1
70	1	2	0	1	0	1	2	0	0	0	1	1	1	1	2	0	1	1	1	1	1	0	1	1	1	1	0	2	2	1	1	0	1	0	0	2	2	0	0	0	1	1	1	1	1	0	0	0	1
71	0	1	2	1	0	1	1	1	1	2	0	1	2	1	1	0	1	1	1	1	1	0	0	2	0	1	0	1	1	1	1	0	1	0	0	2	1	0	0	0	2	0	0	1	0	0	0	0	1
72	1	1	2	1	0	2	1	0	0	0	1	0	0	0	0	0	1	0	0	2	2	0	2	0	0	0	0	2	2	1	1	1	1	0	0	2	2	0	0	1	1	0	0	2	0	0	0	0	1
73	1	2	0	0	0	0	2	0	1	1	0	0	0	0	0	0	0	2	0	2	2	1	0	2	0	0	0	1	2	1	0	0	1	1	1	2	2	0	0	1	0	0	1	2	1	0	0	1	2
74	1	1	1	0	1	2	2	0	0	0	0	1	2	1	1	0	1	2	1	0	0	0	1	1	0	1	0	2	2	1	0	1	1	0	0	2	1	0	0	1	0	0	0	1	0	0	0	0	1
75	0	0	2	0	0	2	2	0	2	2	0	0	2	1	1	0	2	1	1	1	1	0	1	1	1	1	0	2	2	2	1	1	0	0	0	2	1	0	0	2	0	0	0	2	0	0	0	0	1
76	0	1	1	0	0	1	0	0	0	0	1	0	1	0	0	0	2	1	0	2	2	0	0	2	0	0	0	2	2	2	1	0	1	0	0	2	1	0	0	2	0	0	0	2	0	1	0	0	1
77	0	1	2	0	0	2	2	1	0	1	0	1	1	0	0	0	2	0	0	2	2	0	0	2	0	1	0	2	2	2	0	0	1	1	0	0	1	0	0	0	2	2	2	2	2	1	0	0	1
78	1	1	1	0	1	1	2	0	1	1	0	0	1	0	0	1	0	1	0	1	0	0	1	1	0	0	0	2	2	2	0	0	0	1	0	2	0	0	0	2	0	0	1	1	0	0	0	0	1
79	0	2	0	0	0	0	1	0	1	1	1	0	1	0	0	1	0	2	2	0	0	0	0	2	0	0	0	2	1	1	0	0	1	1	1	2	1	0	1	0	1	0	0	2	0	1	0	0	2
80	0	1	1	1	0	1	1	0	0	0	0	1	1	1	1	0	2	2	1	1	2	0	0	2	0	0	0	1	1	1	0	1	1	0	0	1	2	1	0	0	1	0	0	2	2	0	0	0	0
81	0	2	0	0	0	0	2	0	1	1	0	0	0	0	0	0	0	2	0	1	1	0	1	1	0	0	0	2	2	1	1	2	2	0	0	0	2	0	0	2	0	2	2	2	1	1	0	0	1
82	0	2	0	0	0	0	2	0	1	1	1	0	1	0	0	0	1	1	1	1	1	0	0	2	0	0	0	0	2	0	0	1	1	0	1	1	2	1	0	0	1	0	1	1	1	1	0	1	1
83	0	1	1	0	0	1	2	0	0	0	0	0	1	1	1	0	0	1	2	0	2	0	1	1	1	0	0	2	2	1	2	0	0	0	0	1	2	0	0	1	1	0	0	2	0	2	0	0	0
84	1	1	1	0	0	1	1	0	0	0	1	1	2	1	1	1	1	0	0	2	2	0	0	2	0	2	0	2	2	2	1	0	1	0	0	2	1	0	0	1	1	0	1	2	1	1	0	0	1
85	0	2	0	1	0	1	2	0	1	1	0	0	1	0	0	1	1	0	0	2	2	1	1	1	1	1	0	2	2	1	1	0	0	2	1	1	2	0	0	0	2	0	0	1	0	0	0	1	1
86	1	1	1	0	1	1	2	0	2	2	0	0	2	0	0	1	1	2	1	0	2	0	0	2	0	1	0	2	2	1	1	1	1	0	0	1	2	0	0	1	1	0	0	0	0	0	0	0	1
87	0	0	2	0	0	1	2	0	0	0	0	0	1	1	1	0	0	0	1	1	2	1	1	1	1	1	0	1	1	1	0	0	0	0	1	2	2	0	0	0	2	0	1	2	0	0	0	0	0
88	1	0	2	0	0	1	2	0	2	2	0	1	1	0	0	0	1	1	1	1	2	0	0	2	0	0	0	2	2	2	2	1	1	0	1	2	1	0	0	0	2	1	0	1	1	0	0	0	1
89	1	0	2	1	1	2	2	1	1	2	0	0	0	0	0	0	1	0	1	1	2	0	0	2	0	0	0	2	1	0	0	2	1	0	0	1	2	0	0	1	1	0	1	2	1	1	0	0	1
90	1	1	2	0	0	0	2	0	0	0	0	0	0	0	0	0	1	1	1	0	0	1	1	1	0	0	0	1	2	0	1	1	1	0	0	2	2	0	0	1	1	0	1	2	1	1	0	0	2
91	1	0	2	0	0	1	2	1	0	1	0	0	1	0	0	1	1	2	1	0	2	1	0	2	0	1	0	2	2	2	1	0	1	0	0	1	0	1	0	1	0	1	1	2	1	1	0	0	0
92	1	1	1	0	0	0	2	0	1	1	0	0	0	0	0	0	1	1	0	1	1	0	1	1	1	1	0	1	2	0	1	1	1	1	0	0	2	1	0	0	1	1	0	0	1	0	0	0	1
93	0	0	2	0	0	1	1	1	1	2	1	0	1	1	1	0	1	2	0	1	1	0	0	2	0	0	0	2	2	2	1	1	2	0	0	2	2	1	0	0	0	1	1	1	1	0	0	1	0
94	0	1	2	0	0	1	2	0	1	1	0	0	0	0	0	0	0	0	0	2	2	0	0	2	0	0	0	2	2	1	2	1	1	0	0	2	1	0	0	0	2	0	1	1	1	0	0	1	1
95	0	2	0	0	0	0	2	1	0	1	0	0	1	1	1	0	2	2	2	0	1	0	0	2	0	0	0	1	2	1	0	0	1	0	0	1	1	0	0	1	1	0	0	1	0	0	0	0	0
96	1	1	1	1	0	1	2	0	2	2	0	0	1	0	0	0	0	1	0	1	0	0	0	2	0	0	0	1	2	0	0	0	0	0	1	2	2	0	0	0	1	0	0	0	0	0	0	0	1
97	1	2	0	0	0	0	1	1	0	2	0	0	1	1	1	0	1	1	0	1	1	0	2	0	0	1	0	1	2	1	0	1	1	2	0	2	2	0	0	0	1	0	1	2	0	1	0	0	1
98	1	2	0	0	0	0	1	0	1	1	1	0	1	1	1	0	2	0	0	2	2	0	1	1	1	1	0	2	2	1	1	1	2	0	0	1	2	0	0	1	1	1	1	2	0	0	0	2	2
99	1	1	1	1	0	1	2	0	0	0	1	0	1	1	1	0	2	1	0	2	2	0	1	1	1	1	0	2	2	2	1	1	1	0	0	2	2	0	0	0	2	1	1	2	1	1	0	0	1
100	1	1	1	0	0	2	2	0	1	1	0	1	1	1	1	0	0	2	0	1	1	0	0	2	0	0	0	2	1	0	0	0	1	1	1	1	2	0	0	1	0	0	0	0	1	0	0	0	1
101	0	2	0	1	0	1	1	0	2	2	0	0	1	0	0	0	0	0	0	2	2	0	0	2	0	0	0	2	1	1	1	0	2	0	0	2	2	0	0	0	1	0	1	2	0	1	0	2	2
102	1	1	1	0	0	0	2	0	2	2	0	0	1	1	1	0	1	0	2	0	2	0	1	1	1	1	0	2	2	2	2	0	1	0	0	2	1	0	0	1	1	0	0	0	0	0	0	0	0
103	0	1	1	0	1	1	1	0	1	1	1	0	0	0	0	0	1	2	1	0	0	1	0	2	0	0	0	1	2	1	1	0	1	0	0	1	0	0	0	1	1	0	1	2	1	1	0	1	2
104	1	2	0	0	0	0	1	2	0	2	0	1	1	1	2	0	1	2	1	1	1	0	0	2	0	1	0	2	2	2	1	1	1	0	1	2	2	0	0	0	2	0	0	2	0	0	0	0	1
105	0	2	1	0	0	1	2	1	0	1	0	0	1	1	1	0	0	2	0	1	1	0	0	2	0	0	0	1	2	0	1	0	0	0	1	2	0	1	1	0	0	1	1	2	1	2	0	1	2
106	1	1	2	1	0	2	2	0	0	0	0	1	2	1	1	0	1	0	0	2	2	0	0	2	0	0	0	1	2	1	0	1	1	0	0	2	1	0	0	1	0	0	0	1	0	0	0	0	1
107	1	1	1	0	1	1	1	0	0	0	1	0	0	0	0	0	1	0	1	1	2	0	0	2	0	0	0	2	1	1	0	0	0	0	1	2	1	0	1	0	1	0	1	1	1	0	1	0	0
108	1	2	2	0	0	1	2	0	2	2	0	1	1	1	1	0	1	0	0	2	2	0	1	1	1	1	0	2	2	2	1	0	1	0	0	2	1	0	0	1	0	1	1	1	1	1	0	0	2
109	1	0	2	0	1	1	1	1	0	1	1	1	1	1	1	0	0	0	1	1	1	1	0	2	0	0	0	2	2	2	0	0	1	0	0	1	1	0	0	0	1	0	0	1	0	0	0	0	1
110	1	1	1	0	0	0	2	0	0	0	1	0	1	0	0	1	0	1	1	1	2	0	0	2	0	2	0	1	2	1	0	1	1	1	1	1	1	1	0	0	1	1	1	2	1	1	0	0	1
111	1	0	2	0	1	2	1	0	1	1	0	0	0	0	0	0	1	1	1	1	2	0	2	0	1	1	0	2	2	2	0	2	2	0	0	2	1	0	0	1	1	0	1	2	0	0	0	0	1
112	1	1	2	1	0	2	1	1	1	2	0	1	2	2	2	0	1	1	1	1	2	0	0	2	0	0	0	2	2	1	1	0	0	0	0	1	1	0	0	0	1	0	0	2	0	1	0	0	0
113	1	2	0	0	0	0	1	0	0	0	0	0	0	0	0	0	0	0	0	2	2	0	0	2	0	0	0	1	1	1	0	1	0	1	1	2	0	0	0	1	1	1	1	2	0	0	0	1	1
114	0	1	1	0	0	0	1	1	0	1	0	0	0	0	0	0	0	2	2	0	0	0	0	2	0	1	0	1	1	1	0	0	1	1	1	2	2	1	0	0	1	0	0	0	0	0	0	0	2
115	1	2	0	1	0	1	1	0	0	0	1	0	0	0	0	0	0	0	1	1	2	0	0	2	0	0	0	1	2	0	0	1	1	1	0	1	2	0	0	0	2	0	0	2	0	0	0	0	1
116	1	1	2	0	1	1	2	0	2	2	0	0	0	0	0	1	0	0	1	1	1	0	0	2	0	0	0	1	2	1	0	0	1	1	0	2	1	1	0	1	1	0	0	1	1	1	0	1	1
117	0	2	0	0	0	0	2	0	1	1	0	1	1	1	1	0	1	0	0	2	2	1	0	2	0	0	0	2	2	1	1	2	2	0	1	2	2	0	0	0	2	0	0	1	0	0	0	0	1
118	1	1	1	0	0	0	2	1	0	1	0	1	1	1	1	0	1	0	2	0	2	0	1	1	1	1	0	2	2	2	0	0	1	0	0	1	1	0	0	0	1	0	0	2	1	1	0	0	1
119	0	0	2	0	1	1	2	0	0	0	1	1	2	1	1	0	1	0	0	2	2	0	0	2	0	0	0	2	2	1	2	0	1	0	0	1	1	0	1	0	1	1	0	1	1	0	0	0	0
120	0	1	1	0	0	0	2	0	1	1	0	0	1	0	0	1	2	0	0	2	1	0	0	2	0	0	0	2	2	2	1	1	1	0	0	2	0	0	0	1	1	0	1	2	0	1	0	0	2
121	1	1	1	0	0	1	1	0	1	1	1	0	1	0	0	1	2	1	1	1	2	1	0	2	0	0	0	2	2	1	1	1	1	1	0	1	2	0	0	2	1	0	0	0	2	1	0	0	0
122	1	1	0	1	0	1	1	0	1	1	1	0	0	0	0	0	2	2	1	1	2	0	1	1	1	1	0	1	1	1	1	0	1	0	0	1	1	0	0	0	1	0	1	2	1	0	0	0	1
123	1	1	1	0	0	1	2	0	1	1	0	0	1	0	0	1	1	0	0	2	2	0	1	1	1	1	0	2	2	2	0	0	0	0	0	2	1	0	1	1	0	0	1	2	0	0	0	1	1
124	1	1	1	0	1	2	2	0	0	0	0	0	0	0	0	0	0	0	0	2	2	0	0	2	0	0	0	2	2	2	0	1	1	0	0	2	1	0	0	1	1	1	1	1	1	2	0	0	2
125	1	1	1	0	1	1	2	1	0	1	0	0	1	1	1	0	0	1	0	1	1	0	0	2	0	0	0	2	2	1	0	2	2	0	0	1	2	0	0	0	1	0	0	1	0	0	0	0	1
126	0	1	1	1	0	1	1	1	0	1	1	0	0	0	0	0	1	1	0	1	1	0	1	1	0	0	0	1	2	1	1	0	1	1	0	2	1	0	0	2	0	0	0	2	1	0	0	0	2
127	0	0	2	1	0	2	2	1	0	1	0	1	1	1	1	0	1	1	1	1	2	1	0	2	0	0	0	2	2	2	0	1	1	0	0	2	1	0	0	1	1	0	1	1	0	0	0	0	0
128	0	1	1	0	0	1	1	0	1	1	0	0	0	0	0	1	2	2	2	0	0	0	1	1	1	1	0	2	2	2	1	1	2	0	0	1	1	0	0	2	0	1	1	2	1	0	0	0	1
129	0	2	1	0	0	1	2	0	2	2	0	0	0	0	0	0	1	2	1	1	1	0	0	2	0	0	0	1	2	0	0	0	1	1	0	2	2	0	0	0	1	0	1	1	1	0	0	0	1
130	1	1	0	1	0	1	1	0	1	1	0	2	1	1	1	0	0	1	1	1	1	0	0	2	0	0	0	1	2	2	1	0	2	0	0	2	1	0	0	1	1	0	0	0	0	0	0	0	1
131	0	1	2	0	1	1	0	0	0	0	2	1	2	2	2	0	1	0	0	2	2	0	0	2	0	0	0	2	2	2	0	0	0	0	0	2	1	0	0	1	1	0	1	1	0	0	0	1	2
132	0	2	1	0	0	0	1	0	2	2	0	0	0	0	0	0	0	1	1	1	2	0	0	2	0	0	0	2	2	2	0	1	1	0	0	2	0	1	1	1	0	1	1	1	1	0	0	0	1
133	0	0	2	0	0	1	2	1	0	1	0	1	1	1	1	0	1	2	1	1	1	0	0	2	0	0	0	2	2	1	1	0	1	0	0	2	2	0	0	0	2	0	0	1	0	0	0	0	0
134	0	0	2	1	1	2	2	1	1	2	0	0	0	0	0	0	1	1	0	1	1	0	1	1	1	1	0	1	1	0	0	0	0	0	0	2	1	0	0	0	1	0	0	1	0	0	0	2	2
135	1	0	2	1	0	2	2	1	0	1	0	0	1	0	0	1	1	0	1	1	1	0	1	1	0	0	0	0	2	0	0	0	1	0	0	1	1	0	0	1	1	1	2	2	1	1	0	0	1
136	1	2	0	0	0	0	2	0	2	2	0	0	0	0	0	0	1	1	0	1	1	0	1	1	1	1	0	2	2	1	1	0	0	0	0	2	1	0	0	0	2	0	1	2	1	0	0	0	1
137	0	1	1	1	1	2	1	0	0	0	2	1	1	1	1	0	0	0	0	2	1	0	1	1	0	0	0	2	1	1	0	1	1	0	0	2	2	0	0	1	1	0	0	2	1	1	0	0	0
138	1	2	1	2	0	2	2	0	0	0	0	0	0	0	0	0	0	1	0	1	1	0	1	2	0	0	0	0	1	0	0	1	1	0	0	1	1	0	0	0	1	0	0	1	0	0	0	0	2
139	1	1	2	1	0	1	1	0	1	1	1	0	0	0	0	0	2	1	1	1	2	0	0	2	0	0	0	2	1	1	0	2	2	0	1	2	0	0	0	2	0	0	0	1	0	0	0	0	1
140	0	0	2	1	0	2	2	0	0	0	0	1	1	1	1	0	1	2	0	1	1	0	1	1	0	0	0	2	2	1	0	1	2	0	1	1	0	0	0	1	0	0	0	2	0	0	0	0	1
141	0	2	0	0	0	0	2	0	1	1	0	0	2	1	2	0	0	0	1	1	2	0	1	1	1	1	0	0	2	0	0	1	1	0	0	2	1	0	0	0	2	1	0	1	0	1	0	0	0
142	0	0	2	0	0	1	2	0	0	0	0	1	2	1	1	0	1	2	0	1	1	0	0	2	0	0	0	2	1	1	0	0	1	1	0	1	1	0	0	0	0	0	0	1	0	1	0	0	1
143	0	1	1	1	0	1	2	0	1	1	1	1	1	1	1	0	0	0	0	2	2	0	1	1	0	1	1	2	2	1	1	0	1	1	0	2	2	1	0	0	1	0	0	1	0	1	0	0	1
144	0	0	2	0	0	1	2	0	1	1	0	1	2	1	1	1	1	1	0	2	2	0	0	2	0	0	0	2	2	2	0	0	1	1	0	1	1	0	0	1	1	0	1	2	1	2	0	0	1
145	1	1	1	0	1	1	2	0	1	1	0	1	2	2	2	0	2	0	1	1	2	0	0	2	0	0	0	1	2	0	0	1	0	1	0	1	1	0	0	2	0	1	1	2	1	1	0	0	1
146	0	2	1	1	0	2	1	0	1	1	1	0	0	0	0	0	1	0	1	1	2	0	1	1	1	1	0	2	2	2	0	0	2	0	0	1	2	0	0	0	2	1	2	2	1	1	0	0	2
147	1	1	2	0	0	2	2	0	0	0	0	0	0	0	0	0	1	0	0	2	2	0	0	2	0	0	0	0	2	1	0	0	1	0	0	2	0	0	0	1	1	0	0	2	0	0	0	0	2
148	1	1	2	0	0	0	2	0	0	0	1	0	0	0	0	0	2	0	0	2	2	0	0	2	0	0	0	2	2	1	2	2	2	0	0	1	2	0	0	0	2	0	1	1	0	0	0	0	0
149	1	1	0	1	0	1	1	0	1	1	0	0	2	0	0	1	0	0	0	2	2	0	0	2	0	0	0	1	2	0	1	0	1	0	0	1	1	1	0	0	1	0	1	2	1	1	0	0	2
150	0	1	1	0	0	1	2	1	1	2	0	0	0	0	0	0	1	1	1	1	1	0	0	2	0	1	0	2	2	1	1	0	1	1	1	1	1	0	0	0	2	0	0	1	0	0	0	0	1
151	0	1	1	0	1	2	1	1	0	1	1	0	0	0	0	0	0	1	0	1	1	0	1	1	0	1	0	0	2	1	0	0	1	0	0	1	2	0	0	0	2	0	0	2	0	0	0	2	2
152	0	0	2	0	1	2	1	0	1	1	1	1	1	1	1	0	0	0	1	1	2	1	0	2	0	0	0	1	2	1	0	0	1	0	0	1	1	0	1	0	1	2	1	2	1	0	0	0	0
153	1	1	1	1	0	1	2	0	0	0	0	1	1	1	1	0	1	2	2	0	1	0	0	2	0	0	0	1	1	1	0	2	2	0	0	0	1	0	0	0	1	0	0	1	0	0	0	0	0
154	0	1	1	1	0	1	2	1	1	2	0	0	0	0	0	0	0	1	1	1	2	0	0	2	0	0	0	1	2	1	0	1	1	1	1	1	1	0	0	0	2	0	0	1	0	1	0	0	0
155	1	0	2	0	0	1	2	0	0	0	0	0	2	2	2	0	1	2	0	0	0	0	0	2	0	0	0	2	1	1	1	0	0	0	0	2	1	0	0	1	1	1	0	1	2	1	0	1	2
156	1	1	2	1	1	2	2	0	0	0	0	0	1	0	0	0	1	1	1	1	2	0	0	2	0	0	0	2	2	1	2	0	1	1	0	2	1	0	0	1	0	0	0	0	1	0	0	1	0
157	0	1	0	0	0	1	2	0	1	1	1	1	1	1	1	0	2	2	1	1	2	0	0	2	0	0	0	1	2	1	1	1	0	1	1	2	1	1	0	0	1	1	1	1	1	0	0	0	1
158	1	0	2	0	0	2	2	0	1	1	0	0	1	0	0	1	1	1	2	0	1	0	0	2	0	0	0	1	1	1	0	0	1	2	1	2	0	0	0	2	0	0	1	2	1	0	0	0	0
159	1	2	0	0	0	0	2	0	1	1	0	0	0	0	0	0	1	1	1	1	2	0	0	2	0	0	0	2	1	1	1	0	1	0	0	1	2	0	0	0	2	0	0	1	0	0	0	0	0
160	0	2	0	0	0	0	1	0	1	1	0	1	1	1	1	0	1	1	0	1	1	0	1	1	1	1	0	2	2	1	1	1	1	2	1	2	1	0	0	1	1	0	1	1	1	0	0	1	2
161	0	1	1	0	0	1	1	0	1	1	0	1	2	1	1	0	1	0	0	2	2	0	1	1	1	1	0	1	2	1	1	2	2	0	0	0	1	0	0	0	1	0	1	2	1	0	0	0	1
162	0	0	2	0	0	1	2	1	1	2	0	0	1	1	1	0	1	1	0	1	1	0	1	1	1	1	0	0	1	0	0	0	0	0	0	2	1	0	0	0	2	1	0	1	1	1	0	0	2
163	0	1	2	1	0	2	2	1	0	1	0	0	1	0	0	0	0	2	1	1	2	0	1	1	0	0	1	2	2	1	0	0	2	0	0	1	1	0	0	0	2	0	1	2	1	0	0	0	0
164	0	1	1	1	0	1	1	1	1	2	0	0	1	0	0	1	0	0	0	2	2	0	0	2	0	0	0	2	2	2	0	0	1	0	0	2	2	1	1	0	1	0	1	2	0	0	0	0	1
165	0	2	1	0	0	1	2	0	1	1	0	0	1	0	0	0	1	1	0	1	1	0	1	1	1	1	0	2	2	2	0	0	0	2	1	1	2	0	0	1	1	0	2	2	1	1	0	0	1
166	0	0	2	0	1	2	1	0	0	0	0	0	0	0	0	0	1	0	0	2	2	0	0	2	0	0	0	2	2	1	2	1	1	1	2	2	1	0	0	0	2	1	0	1	0	0	0	0	0
167	0	0	2	0	0	2	2	0	2	2	0	0	1	0	0	0	0	1	1	1	2	0	1	1	1	1	0	2	2	2	1	0	0	1	0	1	1	0	1	0	1	0	0	2	0	0	0	0	0
168	0	1	2	0	0	0	2	0	0	0	0	1	2	2	2	0	1	1	1	1	1	0	0	2	0	0	0	2	1	1	0	0	1	1	1	2	2	0	0	1	1	0	0	1	1	1	0	0	2
169	0	2	1	1	0	2	0	0	0	0	1	1	1	1	1	0	1	0	2	0	2	0	1	1	0	0	0	2	1	1	0	0	1	0	0	2	2	0	0	1	1	0	0	2	0	0	0	0	2
170	0	2	0	0	0	0	1	1	0	1	1	1	1	1	1	0	0	2	0	1	1	0	0	2	0	0	2	2	2	0	1	1	2	1	0	2	2	0	0	1	0	1	1	2	1	2	0	1	0
171	1	1	1	0	1	1	2	0	1	1	0	1	1	1	1	0	1	1	1	1	2	0	0	2	0	1	0	2	2	2	1	0	0	1	1	2	0	0	0	1	0	0	0	2	0	0	0	0	0
172	1	2	0	0	0	0	2	0	2	2	0	0	0	0	1	0	1	1	0	2	2	1	0	2	0	0	0	2	2	2	0	0	2	1	0	2	1	0	0	1	0	0	0	0	0	0	0	1	1
173	1	1	1	0	1	1	2	0	1	1	0	1	1	2	1	0	1	0	0	2	2	0	0	2	0	1	0	2	2	2	1	0	0	0	0	2	1	1	0	0	1	1	0	0	1	1	0	0	2
174	1	1	1	1	0	1	2	0	0	0	0	0	1	0	0	1	2	1	1	1	2	0	1	1	1	1	1	2	2	1	1	2	2	0	1	2	0	0	0	1	1	1	1	1	1	0	0	0	0
175	1	1	0	0	0	0	2	0	2	2	0	0	1	0	0	0	1	1	0	2	2	0	0	2	0	1	0	0	1	0	0	2	1	0	0	1	1	0	0	0	2	0	0	2	0	1	0	1	0
176	1	1	1	1	0	1	2	0	1	1	1	0	1	0	0	1	0	1	1	1	2	0	0	2	0	0	0	2	2	1	1	1	1	0	0	1	2	0	0	0	2	0	0	1	1	1	0	0	1
177	1	2	1	0	0	0	2	0	2	2	0	0	0	0	0	0	0	2	0	1	1	0	2	0	1	1	1	1	2	0	0	1	1	0	0	1	1	1	0	0	1	0	1	2	2	1	0	0	2
178	1	2	0	0	0	0	1	0	0	0	0	2	2	1	1	0	2	0	0	2	2	0	0	2	0	0	0	2	2	1	1	0	0	1	0	2	2	0	0	0	2	1	1	2	0	2	0	0	0
179	1	2	1	0	0	1	2	0	2	2	0	0	0	0	0	0	0	0	0	2	2	0	0	2	0	0	0	2	1	1	1	0	1	1	0	1	1	0	0	1	0	1	1	2	1	2	0	0	1
180	0	1	2	2	0	2	2	0	1	1	0	0	1	0	0	1	1	1	0	1	1	0	0	2	0	0	0	1	1	1	0	1	1	0	0	1	1	0	0	1	1	1	1	1	1	2	0	0	0
181	0	1	1	1	0	1	2	0	2	2	0	0	2	0	0	1	0	1	0	1	0	0	1	1	0	0	0	1	1	1	0	1	0	1	2	2	1	1	0	0	1	1	0	1	1	0	0	1	2
182	0	2	0	1	0	1	0	0	0	0	2	0	2	0	0	1	1	0	0	2	2	0	0	2	0	1	0	2	2	1	1	0	1	0	0	2	1	1	0	0	1	1	0	1	0	0	0	0	0
183	1	1	1	0	1	1	1	0	2	2	0	1	2	2	2	0	1	1	1	1	1	0	1	1	0	0	0	1	2	1	0	0	0	0	1	2	1	1	0	0	2	0	1	1	1	0	0	0	0
184	0	2	0	0	0	0	1	0	1	1	0	1	1	1	1	0	0	0	0	2	2	0	0	2	0	1	0	2	1	1	0	1	1	1	0	2	2	1	0	0	1	0	0	1	0	0	0	0	0
185	0	0	2	0	0	1	2	0	1	1	0	1	1	0	0	0	2	1	1	1	1	0	0	2	0	0	0	1	2	1	0	0	1	0	0	2	0	2	0	0	0	0	2	2	0	0	0	0	0
186	1	1	1	1	0	2	2	0	0	0	1	0	0	0	0	0	1	1	1	1	1	0	1	1	1	1	0	2	2	2	1	1	2	1	0	2	1	1	1	0	0	0	0	2	0	0	0	0	0
187	1	1	1	0	0	1	2	0	2	2	0	0	0	0	0	0	0	1	1	1	1	1	0	2	0	0	0	2	2	1	2	1	1	1	0	1	1	0	0	1	1	0	0	2	0	0	0	0	1
188	0	0	2	0	0	2	1	0	0	0	1	1	2	1	1	0	0	0	1	1	2	0	0	2	0	1	0	1	2	1	0	0	1	0	0	1	2	0	0	1	1	1	0	1	1	1	0	1	1
189	1	1	1	0	0	1	1	0	1	1	1	0	0	0	0	0	1	1	1	1	2	0	0	2	0	0	0	1	1	1	0	1	1	0	0	1	2	0	0	0	2	0	0	0	0	0	0	0	0
190	0	1	1	0	1	2	2	0	1	1	0	0	0	0	0	0	2	1	1	1	2	0	0	2	0	0	0	2	2	1	1	0	0	2	2	2	2	0	0	0	2	0	1	1	1	0	1	0	0
191	0	2	1	0	0	0	2	1	1	2	0	1	2	1	1	1	1	1	1	1	2	0	0	2	0	0	0	1	2	1	0	0	1	0	0	1	1	1	0	1	1	0	1	2	0	1	0	0	1
192	0	1	1	0	1	2	1	0	0	0	1	1	0	0	0	0	1	1	0	1	1	0	1	1	1	1	0	0	2	0	0	2	1	0	1	2	2	0	0	0	2	0	0	1	0	1	0	1	2
193	1	1	1	0	0	1	1	0	0	0	1	0	1	0	0	1	2	1	1	1	1	0	0	2	0	0	0	2	2	2	0	2	2	0	0	0	1	0	0	1	1	0	0	0	1	0	0	0	0
194	0	0	2	0	0	2	0	0	1	1	1	0	1	1	1	0	2	0	0	2	2	0	0	2	0	1	0	2	2	2	0	1	1	0	0	2	2	0	0	0	2	1	1	1	1	1	0	1	1
195	1	1	1	0	0	1	2	1	0	1	0	0	0	0	0	1	0	2	0	1	1	0	0	2	0	0	0	0	2	0	0	0	0	1	0	2	1	0	0	1	1	0	0	0	0	0	0	0	1
196	1	1	1	0	0	1	1	1	0	1	0	0	1	0	0	1	2	0	0	2	2	1	1	1	1	1	0	2	1	1	0	0	1	0	0	2	2	0	0	2	0	0	1	2	1	0	0	1	2
197	0	0	2	0	1	1	2	0	0	0	0	0	1	1	1	0	0	1	0	1	0	0	0	2	0	0	0	2	2	2	0	1	1	1	1	1	2	0	0	2	1	0	1	2	1	0	0	0	1
198	1	2	0	0	0	0	1	0	1	1	1	2	2	1	1	0	1	1	1	1	1	0	1	1	1	1	0	2	2	2	1	2	1	0	0	0	1	0	0	0	2	0	2	2	1	1	0	0	1
199	0	1	1	0	0	1	2	1	1	2	0	0	1	0	0	1	0	2	0	1	1	1	0	2	0	0	1	2	2	1	1	0	1	1	0	2	1	1	0	0	1	0	0	0	0	0	0	1	0
200	0	1	1	0	0	2	1	0	0	0	2	1	1	0	0	0	1	0	1	1	2	0	0	2	0	0	1	2	2	1	1	1	0	1	1	2	2	0	0	1	1	1	1	2	1	0	0	0	0
201	0	0	2	0	2	2	1	0	0	0	2	1	1	1	1	0	2	0	0	2	2	1	0	2	0	0	0	2	2	2	1	0	1	0	0	2	2	0	0	1	1	0	0	0	0	0	0	0	0
202	1	1	0	1	0	1	2	0	0	0	0	1	1	1	1	0	1	2	0	1	1	0	0	2	0	0	0	2	2	1	1	0	0	0	0	1	2	1	0	0	1	1	1	2	0	0	0	0	1
203	0	1	1	1	0	2	2	0	1	1	0	0	1	0	0	1	2	1	0	2	2	0	0	2	0	0	0	2	2	1	0	1	0	0	0	1	1	0	0	1	1	0	1	2	0	1	0	0	2
204	1	0	2	0	1	1	2	1	0	1	0	0	1	0	0	0	0	0	0	2	2	0	0	2	0	0	1	1	1	0	0	1	2	0	0	2	2	1	0	0	1	1	1	1	1	1	0	1	1
205	0	2	2	0	0	1	2	0	2	2	0	0	1	1	1	0	1	2	1	0	1	0	1	1	0	1	0	2	2	2	0	0	1	1	0	1	1	0	1	0	0	1	0	0	2	0	0	1	2
206	1	1	1	0	0	1	2	1	1	2	0	1	1	1	1	0	1	2	0	1	1	0	2	0	1	1	0	2	1	1	0	2	1	0	0	1	2	0	0	0	2	1	1	1	1	0	0	0	0
207	0	0	2	0	1	2	1	0	1	1	1	0	1	1	1	0	0	1	0	0	0	0	0	2	0	1	0	2	2	2	0	0	1	1	2	2	1	1	0	1	1	0	0	1	0	0	0	0	1
208	1	2	0	0	0	0	1	0	1	1	1	1	1	1	1	0	1	2	1	1	1	0	0	2	0	0	0	1	1	1	0	0	1	0	0	2	1	0	0	2	0	0	0	2	0	0	0	1	1
209	1	1	1	0	0	1	2	0	2	2	0	0	1	0	1	0	2	0	0	2	1	0	1	1	1	1	0	2	2	2	1	0	0	1	0	2	1	0	0	0	1	0	0	2	0	0	0	0	0
210	0	0	2	0	0	1	2	1	0	1	0	0	0	0	0	0	0	0	0	2	1	0	1	1	0	0	0	1	2	1	1	1	0	0	1	2	1	0	0	2	0	1	1	1	1	0	0	0	2
211	0	1	2	1	0	1	2	1	0	1	0	0	0	0	0	0	2	0	0	2	2	2	0	2	0	0	0	2	2	1	1	1	0	0	0	1	2	0	0	0	2	0	0	2	0	1	0	0	1
212	0	1	2	1	0	1	2	0	1	1	0	0	0	0	0	0	1	1	1	1	1	0	0	2	0	1	0	2	2	2	1	1	1	1	0	0	2	0	0	1	1	1	1	2	2	1	0	0	1
213	0	1	1	0	1	1	2	0	1	1	0	0	0	0	0	0	2	1	1	1	2	0	0	2	0	0	0	2	1	1	0	0	1	1	0	2	1	0	0	0	1	0	1	2	0	0	0	1	0
214	0	0	2	0	0	1	1	0	1	1	1	0	0	0	0	1	1	1	1	1	1	0	0	2	0	1	0	2	1	1	1	1	2	0	0	1	2	0	0	0	2	1	1	2	1	1	0	1	1
215	0	1	1	0	1	1	2	0	2	2	0	0	0	0	0	0	1	0	0	2	2	0	0	2	0	1	0	1	1	1	1	1	1	0	1	2	1	0	1	0	1	0	1	1	1	0	0	0	2
216	1	1	1	1	0	1	2	0	2	2	0	1	1	1	1	0	2	0	0	2	2	0	1	1	1	1	0	2	2	2	0	0	0	2	2	2	1	0	0	1	0	1	0	0	1	1	0	1	2
217	0	2	1	0	0	0	2	0	1	1	0	1	1	1	1	0	0	2	2	0	1	0	1	1	0	0	0	2	0	0	0	1	1	1	0	1	1	1	0	1	0	0	0	2	0	0	0	0	0
218	0	1	1	0	1	1	2	0	0	0	0	1	1	1	2	0	1	0	0	2	2	1	1	1	1	1	0	2	2	1	0	0	2	0	0	1	2	0	0	1	0	1	1	1	0	0	0	0	1
219	0	2	1	0	0	2	1	0	0	0	0	1	1	1	1	0	1	1	1	1	1	1	0	2	0	1	2	2	2	0	1	1	1	0	0	1	1	0	1	0	1	0	0	1	0	0	0	0	1
220	0	1	1	0	0	1	2	1	0	1	0	1	2	1	1	0	1	0	0	2	2	0	0	2	0	0	0	2	2	2	0	0	2	0	0	2	1	0	0	1	1	0	0	2	0	0	0	0	1
221	1	1	1	1	0	1	2	0	1	1	1	0	0	0	0	0	2	2	2	0	1	0	0	2	0	1	0	1	2	1	1	2	2	0	0	0	1	0	0	0	1	1	1	2	1	1	0	0	0
222	0	2	0	0	0	0	1	0	1	1	0	0	0	0	0	1	2	2	0	1	1	0	1	1	1	1	0	2	2	2	0	0	0	0	1	2	0	0	0	1	1	0	0	1	0	1	0	1	1
223	0	2	0	0	0	1	2	0	1	1	0	0	0	0	0	0	1	1	2	0	1	0	0	2	0	0	0	2	1	1	1	1	0	0	0	2	1	1	1	1	0	1	1	1	0	0	0	0	0
224	1	0	2	0	1	2	2	1	0	1	0	0	1	1	1	0	2	2	1	1	1	0	0	2	0	0	0	2	2	2	1	1	1	0	0	1	1	0	0	2	0	1	1	1	1	1	0	1	1
225	1	1	2	1	0	2	2	1	1	2	0	1	1	1	1	0	1	0	1	1	2	0	0	2	0	0	1	2	2	1	0	1	1	0	0	2	2	0	0	1	1	0	1	2	0	2	0	0	0
226	1	2	0	0	0	0	1	0	1	1	1	0	0	0	0	0	1	0	1	1	1	0	1	1	0	0	0	2	2	1	1	1	1	1	1	2	1	1	1	0	0	1	1	1	1	0	0	0	1
227	0	1	0	1	0	1	2	0	1	1	1	0	1	0	1	0	1	1	1	1	1	0	1	1	0	1	0	2	2	2	1	0	1	1	1	2	2	0	0	0	2	0	0	1	0	0	0	0	2
228	1	1	1	0	1	1	1	0	1	1	1	1	1	1	1	0	1	1	1	1	1	0	1	1	0	1	1	2	2	1	1	1	1	2	0	1	2	0	0	0	2	0	0	1	0	0	0	0	1
229	0	1	2	0	0	2	2	1	0	1	0	1	2	2	2	0	1	1	1	1	1	0	0	2	0	0	0	2	1	1	0	0	2	1	0	1	0	0	1	1	0	1	1	2	1	2	0	0	1
230	0	1	2	1	0	1	1	1	0	1	1	0	0	0	0	1	2	0	0	2	2	0	0	2	0	0	0	1	2	0	0	0	1	0	0	2	0	1	0	0	0	1	0	1	1	0	0	0	1
231	1	1	1	0	0	1	2	0	1	1	0	1	2	1	1	0	0	1	1	1	2	0	0	2	0	1	0	1	2	0	1	0	0	0	0	2	1	0	0	0	1	0	0	1	1	0	0	0	2
232	0	1	1	0	0	1	2	0	0	0	1	1	2	2	2	0	2	0	0	2	2	0	1	1	0	0	0	2	2	2	0	1	1	0	0	1	1	0	1	0	1	1	1	2	1	2	0	0	1
233	0	2	0	0	0	0	1	0	1	1	1	1	2	1	1	0	2	0	0	1	1	0	0	2	0	0	0	1	1	1	0	0	0	1	0	1	1	0	0	1	1	2	2	2	2	1	0	0	0
234	1	1	1	1	1	2	2	0	0	0	0	2	2	1	1	0	1	1	1	1	1	0	0	2	0	0	0	2	2	2	0	1	1	2	0	2	1	1	0	0	1	0	0	1	0	0	0	0	0
235	1	0	2	1	1	2	2	0	0	0	0	0	0	0	0	0	2	1	1	1	2	1	0	2	0	0	0	2	2	1	1	1	1	2	1	2	2	0	0	1	1	0	0	1	0	0	0	0	0
236	1	2	1	1	0	1	2	0	0	0	0	0	0	0	0	0	1	2	1	1	1	0	1	1	1	1	0	2	2	1	0	0	1	0	0	2	1	0	0	2	0	1	0	0	1	1	0	1	1
237	1	0	2	0	1	1	2	0	1	1	0	0	2	0	0	1	1	1	0	1	1	0	1	1	0	0	1	1	2	0	0	0	0	1	1	2	2	0	0	1	1	0	0	2	0	0	0	0	0
238	1	0	2	0	2	2	2	1	0	1	0	1	1	1	1	0	0	2	2	0	0	0	0	2	0	0	0	2	2	1	1	0	0	0	1	2	1	0	0	0	1	1	1	1	0	0	0	0	2
239	0	1	2	1	0	2	2	0	0	0	0	1	1	1	1	0	1	0	0	2	2	0	0	2	0	0	0	1	1	1	0	1	1	0	0	2	0	0	0	2	0	0	0	2	0	0	0	0	2
240	0	2	1	0	0	1	0	0	0	0	1	0	1	0	0	0	0	1	2	0	2	0	0	2	0	0	0	1	2	1	1	0	0	1	2	2	0	0	0	2	0	1	1	1	1	2	0	0	1
241	0	0	2	2	1	2	1	0	0	0	0	0	1	1	1	0	1	0	0	2	2	0	0	2	0	0	0	2	2	1	1	1	1	1	0	1	0	0	1	1	0	1	0	0	2	0	0	1	1
242	0	1	1	0	0	1	2	1	1	2	0	1	0	0	0	0	1	1	1	1	2	0	1	1	1	2	0	1	2	2	0	1	1	1	1	2	1	0	0	2	0	0	0	2	0	0	0	0	1
243	0	0	2	0	0	1	1	0	1	1	0	0	0	0	0	0	1	0	0	2	2	0	0	2	0	0	0	1	2	1	1	1	2	0	1	2	0	1	0	1	0	0	0	1	1	1	0	0	1
244	1	2	1	0	0	1	2	0	1	1	0	0	0	0	0	0	1	0	0	2	2	0	0	2	0	1	0	1	2	1	0	0	1	0	0	2	0	1	0	0	1	1	0	1	1	1	0	0	1
245	0	1	1	1	0	1	2	0	0	0	0	0	1	1	1	0	1	1	1	1	2	0	0	2	0	0	1	2	2	1	0	0	1	0	0	2	1	1	0	0	1	0	0	2	0	1	0	0	1
246	1	1	1	0	0	1	2	0	1	1	1	0	1	0	0	1	1	1	0	2	2	0	1	1	0	1	1	2	2	1	0	0	1	1	0	2	2	0	0	0	1	1	2	2	0	0	0	0	2
247	0	2	1	0	0	1	2	0	0	0	0	0	0	0	0	0	2	1	1	1	2	0	0	2	0	0	0	2	2	2	0	0	1	0	0	1	2	0	0	1	1	1	1	2	1	1	0	0	1
248	0	1	2	0	0	0	1	0	1	1	0	1	1	1	1	0	2	2	2	0	1	0	0	2	0	0	0	1	2	1	1	1	1	0	0	1	0	1	1	0	0	1	0	1	1	0	0	0	1
249	1	1	1	0	0	1	1	0	0	0	1	0	0	0	0	0	0	2	2	0	0	0	0	2	0	0	0	2	2	2	0	0	1	0	0	2	2	0	0	1	1	0	1	2	0	0	0	0	2
250	0	0	2	1	1	2	1	0	0	0	0	0	0	0	0	0	1	1	1	1	2	0	0	2	0	0	0	0	2	0	0	0	0	0	0	2	2	0	0	1	1	1	0	1	1	0	0	1	2
251	0	1	1	1	0	1	2	0	0	0	0	0	0	0	0	0	1	0	1	1	1	0	0	2	0	1	0	1	2	1	1	1	2	0	0	1	2	0	0	2	1	1	1	1	1	2	0	0	1
252	1	2	0	0	0	0	2	0	1	1	0	0	2	1	1	0	1	1	1	1	1	0	0	2	0	1	1	2	2	2	0	1	2	0	0	2	1	0	0	1	1	0	1	1	0	0	0	0	0
253	1	2	1	0	0	1	2	1	1	1	0	0	0	0	0	0	0	2	0	1	1	0	0	2	0	0	0	1	1	1	0	1	0	1	1	2	2	1	0	0	1	0	1	2	1	0	0	0	0
254	1	2	0	0	0	0	2	1	0	1	0	0	1	0	0	0	0	0	0	2	2	0	0	2	0	0	0	2	2	2	1	0	1	1	1	2	1	0	0	0	1	0	0	1	0	1	0	0	2
255	0	2	0	0	0	0	1	1	0	1	1	1	1	1	1	0	1	2	1	0	1	0	1	1	0	0	0	1	1	0	0	0	2	1	0	2	1	0	1	0	1	1	1	1	0	0	0	0	1
256	1	2	0	0	0	0	1	0	2	2	0	1	2	2	2	0	1	1	0	1	1	0	0	2	0	1	0	2	2	2	0	1	1	0	0	2	1	0	0	2	0	0	0	2	0	2	0	0	2
257	0	1	1	1	0	1	1	0	2	2	0	0	0	0	0	0	2	1	0	2	2	0	0	2	0	0	0	2	2	1	1	2	1	0	0	2	1	0	0	0	1	1	1	2	1	1	0	1	0
258	0	0	2	0	0	1	1	0	1	1	0	1	1	1	1	0	1	1	0	1	1	0	0	2	0	0	0	2	2	2	0	0	1	0	0	2	1	0	0	0	2	0	0	1	0	0	0	0	1
259	1	0	1	0	0	0	2	1	1	1	0	0	0	0	0	0	1	0	0	2	1	0	1	1	0	0	0	2	1	1	0	0	1	0	0	1	1	0	0	0	2	0	1	2	1	0	0	0	1
260	0	2	0	0	0	0	1	1	0	2	0	0	0	0	0	0	1	1	1	0	0	0	1	1	0	1	0	2	0	0	0	2	2	1	1	2	1	0	0	2	0	1	1	2	1	0	0	1	2
261	0	0	2	0	1	2	1	0	0	0	1	0	0	0	0	0	0	2	2	0	0	0	0	2	0	0	0	1	2	1	0	1	1	0	0	2	2	0	1	0	1	1	1	2	1	0	0	1	2
262	1	1	1	0	0	1	2	1	0	1	0	0	2	1	2	0	1	0	0	2	2	0	0	2	0	0	0	1	2	0	1	1	2	0	0	1	0	2	0	0	0	1	1	1	0	0	0	0	1
263	0	1	1	0	0	1	2	0	1	1	1	1	1	1	1	0	1	2	2	0	0	0	0	2	0	0	0	2	2	2	0	1	1	0	0	2	1	0	0	2	0	1	0	0	2	0	0	0	1
264	0	2	1	0	1	1	2	0	1	1	0	1	1	1	1	0	2	2	2	0	2	0	0	2	0	0	0	2	2	2	0	2	2	0	1	2	2	0	0	2	0	0	0	2	0	1	0	0	0
265	0	1	2	1	0	2	2	0	0	0	0	0	0	0	0	1	2	0	0	1	1	0	0	2	0	0	0	2	2	2	0	0	1	1	0	1	1	0	0	1	0	0	0	2	0	0	0	0	1
266	0	1	1	1	0	2	1	0	1	1	1	1	0	0	0	0	0	2	1	0	1	0	0	2	0	0	0	2	2	2	1	1	1	1	0	2	1	0	0	0	1	0	0	1	0	1	0	0	0
267	1	1	1	0	1	2	2	1	1	2	0	0	0	0	0	0	0	2	1	1	2	0	0	2	0	0	0	0	1	0	0	0	1	1	0	2	1	0	0	1	1	1	1	2	1	2	0	1	2
268	1	0	2	0	1	1	2	0	0	0	0	0	0	0	0	0	1	0	0	2	2	0	0	2	0	0	0	2	1	1	1	1	1	2	0	2	1	0	0	0	2	0	0	2	0	1	0	0	0
269	1	1	1	0	0	1	2	0	0	0	1	1	1	1	1	0	1	1	1	1	2	0	0	2	0	0	0	1	2	1	0	0	2	0	0	2	1	0	0	1	1	0	0	1	0	0	0	0	2
270	1	2	0	0	0	1	2	0	0	0	0	2	2	1	1	0	2	2	1	1	1	0	0	2	0	0	0	1	2	1	1	1	2	0	0	1	2	0	0	1	0	0	1	2	2	0	0	0	0
271	1	2	1	1	0	1	1	0	1	1	0	1	1	1	1	0	2	2	1	1	2	0	0	2	0	0	0	2	1	1	0	0	1	0	0	2	1	0	0	2	0	1	1	2	2	2	0	0	1
272	0	1	1	1	0	2	1	0	0	0	2	0	0	0	0	0	2	2	1	1	2	0	0	2	0	0	0	1	2	1	0	0	1	0	0	1	2	0	0	1	0	2	2	2	2	1	0	0	0
273	0	0	1	0	0	1	1	1	0	1	1	0	0	0	0	0	0	1	1	1	1	0	0	2	0	0	0	2	2	2	0	1	0	0	0	2	1	0	0	0	1	1	1	2	1	0	0	0	1
274	0	0	2	1	0	2	2	0	2	2	0	0	1	1	1	0	1	0	0	2	2	1	0	2	0	0	0	0	2	0	0	0	0	1	0	2	1	0	0	1	1	0	1	2	0	0	0	1	1
275	0	1	1	0	0	2	2	0	1	1	0	0	1	0	0	1	1	1	1	1	1	0	1	1	1	1	0	0	1	0	0	1	1	1	0	2	2	0	0	1	1	0	0	2	0	0	0	0	1
276	1	1	1	0	1	2	2	1	1	2	0	1	1	1	1	0	1	1	1	1	2	0	1	1	1	1	0	2	2	1	1	2	1	0	0	2	0	2	0	0	0	0	0	1	0	0	0	0	0
277	1	1	2	0	0	0	2	0	0	0	0	0	1	1	1	0	1	1	0	1	1	0	0	2	0	0	0	2	2	2	0	0	0	1	0	1	2	0	0	1	1	0	0	1	0	0	0	0	1
278	0	1	2	0	0	2	2	0	0	0	0	0	0	0	0	0	0	1	0	1	0	0	1	1	1	1	0	0	2	1	0	0	0	1	0	2	2	0	0	0	2	0	0	2	0	2	0	1	0
279	1	1	2	1	0	2	2	0	0	0	0	0	0	0	1	0	1	0	0	2	2	0	0	2	0	0	0	1	2	1	0	1	1	0	1	2	1	0	0	0	2	0	1	1	1	0	0	0	1
280	1	2	0	0	0	0	2	0	0	0	0	1	2	1	1	1	1	0	0	2	2	0	0	2	0	0	0	1	2	1	0	0	0	2	2	2	1	0	0	1	1	0	1	2	2	0	0	0	1
281	1	1	1	1	0	1	1	1	0	1	1	0	0	0	0	0	1	2	0	1	1	0	0	2	0	0	1	2	2	1	0	1	1	0	0	1	1	0	0	0	2	0	1	2	0	0	0	0	1
282	0	2	1	0	0	0	1	0	1	1	0	0	0	0	0	0	2	0	0	2	2	0	0	2	0	1	0	1	2	1	0	1	1	1	1	1	1	1	0	0	2	0	1	2	0	0	0	0	1
283	1	1	1	0	1	1	2	0	0	0	1	0	0	0	0	0	1	1	0	1	1	0	1	1	0	0	0	2	1	1	1	0	1	1	0	2	1	0	0	0	2	0	1	2	0	1	0	1	1
284	1	2	1	0	0	1	1	1	0	1	1	1	0	0	0	0	2	1	1	1	1	0	1	1	1	1	0	2	2	1	1	0	2	0	0	1	2	0	0	1	1	0	1	2	0	2	0	1	2
285	1	1	1	0	0	0	2	0	0	0	0	2	2	2	2	0	2	1	1	1	2	1	0	2	0	0	0	2	2	2	0	1	0	1	1	2	0	0	0	2	0	0	0	0	0	0	0	0	2
286	1	1	2	1	0	1	2	0	1	1	0	0	0	0	0	1	1	1	0	1	1	1	0	2	0	0	1	2	2	1	0	0	0	0	0	1	2	0	0	0	2	1	1	2	1	0	0	0	0
287	1	2	0	0	0	0	2	0	0	0	1	1	2	1	1	1	1	0	0	2	2	0	0	2	0	0	0	2	1	1	1	0	1	2	2	2	2	0	0	0	2	0	0	2	0	0	0	0	1
288	1	1	1	1	1	2	2	0	0	0	0	0	0	0	0	0	1	1	1	1	1	2	0	2	0	0	0	2	2	1	1	0	1	1	0	2	1	0	0	0	1	0	0	2	1	1	0	0	2
289	0	0	2	0	1	1	2	0	2	2	0	0	1	1	1	0	1	1	0	1	2	0	1	1	1	1	0	2	2	1	1	0	0	1	0	2	2	0	0	0	1	2	1	2	1	0	0	0	1
290	1	2	1	1	0	2	2	1	1	1	0	1	2	1	1	0	1	0	1	1	1	0	0	2	0	0	0	1	2	1	0	1	1	0	0	2	2	0	0	0	2	0	0	0	0	0	0	0	0
291	0	1	2	1	1	2	1	0	1	1	1	0	0	0	0	0	1	0	0	2	2	0	1	1	0	0	0	0	2	0	0	0	1	0	0	2	1	1	0	0	1	0	1	1	1	1	0	0	1
292	0	1	1	0	0	1	2	0	1	1	0	0	1	0	0	0	0	1	1	1	2	0	1	2	0	0	0	1	2	1	0	0	0	0	0	2	1	0	0	1	1	0	0	2	0	2	0	0	1
293	0	2	1	0	0	0	2	0	1	1	0	1	2	1	1	1	1	0	0	2	2	0	1	1	0	0	0	2	2	1	1	2	2	0	0	0	2	0	0	2	0	0	1	1	1	0	0	2	2
294	0	0	2	0	1	1	1	0	0	0	1	0	0	0	0	0	2	0	0	1	1	1	0	2	0	0	0	1	2	1	1	1	1	1	1	2	1	1	1	0	0	1	2	2	0	0	0	0	2
295	0	2	2	0	1	1	1	0	1	1	1	1	2	2	2	0	2	1	1	1	1	0	1	1	0	1	0	0	2	1	0	1	1	2	1	2	1	1	0	1	1	0	0	1	0	0	0	0	0
296	0	1	2	0	0	0	1	0	1	1	1	0	0	0	0	0	1	2	1	0	1	0	1	1	1	1	0	2	2	0	1	0	0	1	1	2	0	0	0	1	1	0	0	2	0	1	0	0	1
297	0	1	2	0	0	0	2	0	1	1	0	1	1	1	1	0	2	0	0	2	2	0	0	2	0	1	0	2	2	1	2	0	2	0	0	1	1	1	0	1	1	0	1	2	1	0	0	0	1
298	1	1	1	0	1	1	2	1	1	2	0	0	0	0	0	0	2	0	0	2	2	0	0	2	0	0	0	2	2	2	0	1	1	0	0	2	1	0	0	2	0	0	0	1	0	0	0	0	1
299	1	1	1	0	0	1	2	1	0	1	1	1	1	1	1	0	2	2	1	1	2	0	0	2	0	0	0	2	2	2	0	1	1	1	1	1	1	1	1	1	0	0	0	1	0	1	0	0	0
300	1	1	2	1	0	1	2	0	0	0	0	0	1	1	1	0	1	1	1	1	2	0	0	2	0	0	0	2	2	1	1	1	2	0	1	1	1	0	0	0	1	0	0	1	0	0	0	0	1
301	1	0	2	1	1	2	2	1	1	2	0	1	1	1	2	0	1	1	1	1	1	0	0	2	0	0	0	1	2	0	1	0	1	1	1	2	1	0	0	1	1	0	0	2	1	1	0	2	2
302	0	1	2	1	0	2	2	0	1	1	1	0	0	0	0	0	1	0	1	1	2	0	0	2	0	1	0	2	2	2	0	2	1	0	0	1	1	0	0	1	1	0	1	2	0	0	0	0	1
303	1	1	2	1	0	2	1	0	1	1	1	0	1	0	0	0	2	0	0	2	2	0	0	2	0	1	0	2	2	2	0	0	1	0	0	2	1	0	0	0	1	1	2	2	0	0	0	0	0
304	0	1	1	0	0	0	1	0	0	0	1	0	1	0	0	0	1	1	1	1	1	0	1	1	1	1	0	2	2	2	0	2	1	0	0	2	1	1	0	1	1	0	1	2	1	1	0	0	1
305	1	2	0	0	0	0	1	0	0	0	1	0	0	0	0	0	0	2	2	0	0	0	0	2	0	0	0	1	2	1	0	1	0	0	1	2	1	0	0	0	0	1	1	2	1	0	0	1	0
306	0	1	1	0	0	1	2	0	0	0	0	0	0	0	0	0	1	0	0	2	2	0	0	2	0	1	0	2	2	1	0	0	0	2	2	2	2	0	0	0	2	1	1	2	0	0	0	0	1
307	0	1	2	1	0	1	2	0	1	1	1	0	2	1	1	1	2	1	1	1	2	0	0	2	0	1	0	2	1	1	0	1	1	0	0	2	1	0	0	0	1	2	2	2	1	1	0	1	1
308	1	2	1	0	0	1	2	0	1	1	1	1	1	1	1	0	1	2	1	0	1	0	1	1	1	1	0	2	2	2	0	1	1	0	0	1	2	1	1	0	1	1	1	2	1	1	0	0	2
309	1	0	2	0	0	1	1	2	0	2	0	0	1	0	0	0	1	2	1	0	1	0	0	2	0	1	0	2	2	2	1	2	2	0	0	1	1	0	0	0	2	0	1	1	1	0	0	0	0
310	1	1	0	0	0	0	0	0	1	1	1	0	1	1	1	0	1	0	0	2	2	0	0	2	0	0	0	2	1	1	0	0	1	1	0	2	2	0	0	0	1	0	1	1	0	1	0	0	1
311	0	2	0	0	0	0	1	0	1	1	0	0	2	2	2	0	1	0	1	1	2	0	0	2	0	1	0	2	2	2	0	1	1	1	1	2	2	0	0	0	2	1	0	0	1	0	0	1	1
312	1	0	2	0	0	1	2	1	0	1	0	0	0	0	0	0	2	0	0	1	1	1	1	1	1	1	0	2	2	2	1	0	2	0	0	2	1	0	1	1	0	0	0	1	0	0	0	0	0
313	0	0	2	0	1	2	2	0	0	0	0	0	2	1	1	1	1	1	1	1	1	0	0	2	0	0	0	2	2	1	1	0	1	0	0	2	2	0	0	0	2	0	0	2	0	1	0	1	1
314	0	0	2	0	0	1	2	1	0	1	0	0	1	1	1	0	1	2	2	0	0	0	0	2	0	0	0	2	1	1	0	0	1	1	0	1	0	0	0	2	0	0	1	2	0	2	0	1	1
315	0	2	2	0	0	1	0	0	1	1	1	1	1	1	1	0	2	2	0	1	1	0	0	2	0	0	0	2	2	2	1	2	2	0	1	2	1	0	0	1	1	0	0	2	2	0	0	0	1
316	1	1	2	0	0	2	1	0	0	0	1	0	0	0	0	0	1	1	1	0	0	0	0	2	0	0	0	2	2	2	0	1	0	1	2	2	1	0	0	1	1	1	1	1	1	0	0	0	0
317	0	2	1	0	0	0	2	0	0	0	1	0	1	0	0	0	0	1	0	2	2	0	0	2	0	0	0	1	2	2	0	1	1	0	0	2	1	2	0	0	0	0	1	2	2	0	0	1	1
318	1	2	1	0	0	1	2	0	1	1	0	2	2	1	1	0	1	2	0	1	1	0	0	2	0	0	0	2	1	1	1	1	1	0	1	2	1	1	0	0	1	0	0	0	0	0	0	0	1
319	0	2	2	0	1	1	2	0	1	1	0	1	0	0	0	0	2	0	0	2	2	0	0	2	0	0	0	2	2	1	1	1	1	0	0	2	2	0	0	0	2	0	0	2	1	1	0	0	1
320	0	0	2	0	2	2	1	0	2	2	0	0	0	0	0	0	2	1	0	2	1	0	0	2	0	1	0	1	2	1	0	0	1	1	1	2	1	0	0	0	1	1	1	2	1	0	0	0	1
321	0	1	1	0	0	2	2	0	0	0	0	0	2	0	0	1	1	2	1	0	1	0	0	2	0	0	0	2	2	0	1	0	0	1	2	2	1	0	0	2	0	0	1	2	0	1	0	0	1
322	1	1	1	0	0	1	2	0	1	1	0	1	1	1	1	0	1	0	0	2	2	0	0	2	0	0	0	1	2	2	1	1	1	0	0	2	1	1	1	1	0	1	0	1	1	1	0	0	1
323	1	1	1	0	0	0	2	0	0	0	0	0	0	0	0	0	0	1	0	1	0	0	0	2	0	0	0	0	1	0	0	0	0	0	0	2	2	0	0	1	1	0	0	2	0	0	0	0	2
324	0	1	2	1	0	1	1	0	0	0	2	0	0	0	0	0	1	0	0	2	2	0	0	2	0	0	0	2	2	2	0	1	2	0	0	1	1	0	0	0	2	0	0	2	0	0	0	1	2
325	0	0	2	0	0	1	2	0	1	1	1	0	1	0	0	1	1	2	2	0	0	0	0	2	0	1	1	2	2	2	0	1	1	0	0	2	1	1	1	0	0	0	2	2	0	0	0	0	0
326	1	1	1	1	0	1	2	0	0	0	0	1	1	1	1	0	1	0	0	2	2	0	0	2	0	0	0	2	2	1	1	1	1	0	0	2	1	1	0	1	1	1	1	2	1	0	0	0	0
327	1	1	2	1	0	2	1	0	1	1	0	1	1	1	1	0	2	1	1	1	2	0	0	2	0	0	0	2	2	2	0	0	1	2	2	2	1	0	0	2	0	1	0	1	1	0	0	0	2
328	0	0	2	0	1	1	1	0	1	1	0	0	1	0	0	1	1	1	0	1	1	0	0	2	0	0	0	1	1	1	0	0	0	0	0	1	1	0	1	0	1	1	0	1	1	1	0	0	0
329	0	1	1	0	1	1	1	0	0	0	0	0	1	0	0	1	0	1	1	1	1	0	1	1	1	2	0	1	2	0	1	0	1	0	0	1	2	0	0	1	0	1	1	2	1	1	0	0	0
330	1	1	2	0	1	1	2	1	0	1	0	0	1	0	1	0	1	0	0	2	2	0	0	2	0	0	1	2	2	1	0	1	2	0	1	1	2	0	0	0	2	0	0	1	0	0	0	0	1
331	1	1	1	0	0	1	1	0	1	1	2	0	0	0	0	0	0	1	1	1	2	0	0	2	0	0	1	2	2	1	0	0	0	0	0	2	1	0	0	1	1	0	0	0	0	0	0	0	0
332	1	1	1	0	0	1	1	0	0	0	2	0	2	0	0	1	1	1	0	1	2	1	0	2	0	0	1	2	2	1	1	0	1	0	0	2	2	0	0	1	1	0	0	1	0	0	0	0	1
333	0	1	1	0	0	0	2	0	0	0	0	0	1	0	0	1	2	1	1	1	2	0	0	2	0	0	0	1	1	1	0	0	0	2	2	2	1	0	0	2	0	1	0	1	0	1	0	0	1
334	1	1	0	0	0	0	1	1	0	1	1	0	0	0	0	0	0	2	1	0	0	0	0	2	0	0	0	1	2	1	0	0	1	1	0	0	2	0	1	0	1	0	0	1	0	0	0	0	1
335	1	1	2	0	0	1	2	0	0	0	0	1	1	1	1	0	2	2	2	0	1	0	0	2	0	0	0	0	2	0	0	0	1	1	0	2	2	0	0	1	1	0	0	1	0	0	0	0	1
336	0	0	2	0	0	1	2	1	1	2	0	1	1	1	1	0	1	1	1	1	2	0	0	2	0	0	0	2	2	1	2	1	1	0	1	2	1	1	0	0	1	1	1	2	1	1	0	0	1
337	1	0	2	1	1	2	1	0	0	0	0	0	0	0	0	0	2	1	1	1	2	0	1	1	0	1	0	2	1	1	0	2	2	1	1	2	2	0	0	0	1	0	0	2	0	0	0	1	1
338	0	1	2	1	0	1	1	0	1	1	1	1	2	1	1	0	2	1	1	1	2	0	1	1	0	0	0	1	2	1	0	0	0	1	0	2	2	0	0	1	1	0	1	1	1	1	0	0	1
339	0	1	2	1	0	2	2	1	1	2	0	0	0	0	0	1	1	0	0	2	2	0	0	2	0	0	0	1	2	0	1	2	1	0	0	2	2	0	1	0	1	0	0	2	1	0	0	0	1
340	1	1	1	0	1	2	1	0	0	0	0	0	1	0	0	1	1	1	1	1	1	0	0	2	0	0	0	2	2	2	0	1	1	0	0	2	1	1	0	1	1	0	1	2	1	0	0	0	0
341	0	2	0	0	0	0	2	0	2	2	0	0	2	2	2	0	0	2	0	2	2	0	0	2	0	0	1	2	2	1	0	1	2	0	1	2	2	1	0	0	1	0	0	2	0	0	0	0	2
342	0	2	0	0	0	0	2	0	0	0	0	0	0	0	0	0	0	2	2	0	1	0	0	2	0	0	0	1	2	1	0	0	0	0	0	2	1	0	0	1	1	1	0	1	0	1	0	1	1
343	1	1	2	0	1	2	2	0	1	1	0	0	0	0	0	0	2	1	1	1	2	0	0	2	0	1	0	2	2	1	1	2	1	0	0	2	2	0	0	0	2	0	0	1	0	1	0	1	2
344	1	1	1	0	0	1	2	0	2	2	0	0	1	1	1	0	0	2	1	0	1	0	1	1	0	1	0	1	2	1	1	0	0	1	0	2	2	0	0	1	1	1	1	2	1	2	0	0	1
345	1	1	1	0	1	1	2	1	0	1	0	0	0	0	0	0	1	2	1	0	1	0	0	2	0	1	0	2	2	2	0	0	1	0	0	1	2	0	0	0	1	1	1	1	0	0	0	0	2
346	1	0	2	0	0	1	2	1	1	2	0	1	2	1	1	0	0	1	1	1	1	0	0	2	0	0	0	1	1	1	0	0	2	0	0	2	2	0	0	0	2	1	1	2	1	0	0	0	1
347	0	2	1	0	0	0	1	0	1	1	0	1	0	0	0	0	2	0	0	2	2	1	0	2	0	0	0	1	2	1	0	0	0	1	0	1	0	0	0	1	1	1	0	0	1	1	0	0	2
348	1	2	0	0	0	0	2	0	2	2	0	0	0	0	0	0	1	1	0	2	2	0	1	1	1	1	0	2	2	2	0	1	1	1	0	2	1	0	1	0	1	1	1	1	1	0	0	0	2
349	1	0	2	1	0	2	1	0	1	1	1	0	1	0	0	0	2	1	0	2	2	0	1	1	1	1	0	2	1	0	0	1	1	0	0	2	0	0	1	0	0	0	1	2	1	0	0	0	0
350	0	2	0	0	0	1	1	0	1	1	1	1	1	1	2	0	2	0	0	2	2	0	0	2	0	1	0	2	2	2	0	0	0	0	1	2	1	0	0	1	1	0	1	1	0	1	0	0	1
351	1	1	2	0	0	2	2	0	1	1	0	0	0	0	0	0	1	1	2	0	1	0	0	2	0	0	0	0	1	0	0	1	1	0	0	2	1	0	0	0	1	0	1	2	1	0	0	2	2
352	1	2	0	1	0	1	2	0	1	1	0	1	1	1	1	0	1	0	0	2	2	0	0	2	0	1	1	2	2	1	0	2	1	0	0	1	2	0	0	0	2	1	2	2	1	1	0	0	1
353	1	0	1	0	0	1	2	0	2	2	0	1	1	0	0	0	1	2	1	0	1	0	0	2	0	0	0	2	2	1	1	1	1	0	0	2	1	1	0	0	1	0	0	2	0	0	0	0	0
354	1	0	2	1	0	2	2	1	0	1	0	0	0	0	0	0	0	2	1	1	2	0	0	2	0	0	0	2	2	2	1	1	1	0	0	2	1	1	0	0	1	0	0	2	0	0	0	0	1
355	0	2	1	1	0	1	1	0	1	1	1	0	0	0	0	0	2	1	1	1	2	0	0	2	0	0	0	2	2	1	1	1	2	0	0	0	2	0	0	1	1	1	1	1	1	2	1	0	1
356	1	1	1	0	0	1	1	0	0	0	1	0	0	0	0	0	0	0	0	2	2	0	1	1	1	1	0	1	2	1	0	0	0	1	1	2	1	1	0	1	1	0	2	2	1	1	0	0	0
357	0	1	1	0	0	1	1	0	1	1	0	1	2	1	1	1	0	0	0	2	2	0	1	1	1	1	0	2	2	2	0	0	0	1	1	2	1	1	0	0	1	0	0	1	0	0	0	0	0
358	0	2	0	1	0	1	2	0	1	1	0	1	1	1	1	0	1	1	0	1	1	0	0	2	0	0	0	2	2	1	1	1	1	2	0	1	2	0	0	0	1	1	1	1	1	2	0	0	0
359	1	2	1	0	1	1	2	0	0	0	0	0	1	0	0	0	0	1	0	1	0	0	0	2	0	2	0	2	2	2	1	1	2	0	0	0	1	0	1	0	1	1	1	2	1	1	0	0	0
360	0	1	2	0	0	0	2	0	0	0	1	1	1	1	1	0	0	2	0	1	1	0	1	1	0	1	0	2	1	1	0	0	2	0	0	1	0	1	0	0	1	0	0	0	0	0	0	0	2
361	0	2	2	0	0	1	1	0	0	0	1	0	2	2	2	0	1	2	1	0	2	0	1	1	0	1	0	2	2	2	0	2	2	0	0	0	1	0	0	2	0	0	1	1	1	0	0	0	1
362	0	1	1	0	0	0	2	0	0	0	1	0	1	1	1	0	1	1	1	0	0	0	0	2	0	0	0	1	2	1	0	1	1	2	1	2	1	0	0	1	1	0	1	2	1	2	0	0	0
363	0	0	2	0	0	1	2	0	2	2	0	1	2	1	1	0	0	2	2	0	0	1	0	2	0	0	0	1	2	2	1	0	1	0	0	1	2	0	0	0	2	1	1	1	1	1	0	0	1
364	0	2	0	0	0	0	2	1	1	2	0	0	0	0	0	0	2	1	1	1	2	0	0	2	0	1	0	0	2	0	0	1	0	2	1	2	2	0	0	1	1	1	1	2	1	1	0	0	1
365	1	2	1	2	0	2	2	0	2	2	0	2	2	2	2	0	2	1	1	1	1	0	1	1	0	1	0	2	2	1	2	1	1	1	1	1	1	0	0	0	2	1	0	1	1	1	0	0	0
366	1	1	1	0	1	1	2	0	1	1	1	0	1	0	0	0	0	2	1	1	2	0	0	2	0	0	1	1	2	0	0	0	0	0	0	2	2	0	1	0	1	0	0	0	1	0	0	0	1
367	0	1	1	1	1	2	2	0	1	1	1	1	0	0	0	0	2	1	0	2	2	0	1	1	0	0	0	2	2	2	1	1	2	0	0	2	1	0	0	0	2	0	1	2	0	1	0	0	0
368	0	2	1	0	0	1	1	0	1	1	0	1	1	1	1	0	2	1	0	2	1	0	0	2	0	1	0	2	2	2	0	2	2	0	0	1	2	0	0	1	1	1	0	0	2	1	0	0	1
369	0	0	2	0	0	1	2	0	1	1	0	1	1	1	1	0	1	1	0	1	2	0	0	2	0	0	0	2	2	2	0	2	2	0	0	0	0	0	0	1	0	1	2	2	1	1	0	0	2
370	1	1	1	0	1	1	1	0	1	1	1	0	0	0	0	0	1	0	0	2	2	0	0	2	0	0	1	2	2	1	0	0	1	0	0	1	2	0	0	1	1	0	0	2	0	1	0	0	0
371	1	0	2	0	0	2	2	0	1	1	0	0	0	0	0	0	0	2	2	0	0	0	1	1	0	0	0	2	2	1	1	0	1	1	0	2	1	0	0	0	2	0	2	2	0	2	0	0	0
372	1	1	1	0	0	1	1	0	1	1	0	1	2	2	2	0	2	0	0	1	1	0	0	2	0	0	0	2	2	1	1	0	0	1	2	2	1	0	0	1	1	1	1	2	1	1	0	1	2
373	0	1	2	1	0	1	1	1	0	1	1	0	0	0	0	0	2	0	0	2	2	0	0	2	0	0	1	2	2	1	0	0	1	1	0	0	1	1	0	0	1	1	0	0	1	0	0	1	2
374	0	1	2	1	0	1	0	0	0	0	2	0	1	0	0	0	0	1	1	1	1	0	0	2	0	0	0	2	2	2	0	2	1	0	1	2	2	1	0	0	1	1	1	2	1	0	0	0	1
375	0	0	2	0	0	1	2	0	2	2	0	0	1	0	0	0	0	0	0	2	2	0	0	2	0	0	0	2	2	1	1	0	1	1	0	2	1	1	1	0	0	0	1	2	1	0	0	0	1
376	1	0	2	0	0	1	0	0	1	1	0	1	1	1	1	0	1	1	0	1	1	1	1	1	0	0	0	2	2	1	2	0	1	1	1	2	0	0	0	2	0	0	0	1	0	0	0	1	1
377	1	0	2	0	0	1	2	0	0	0	0	0	0	0	0	0	2	0	0	1	1	0	1	1	0	0	0	2	2	2	1	2	1	0	0	2	2	0	0	1	1	0	0	1	0	1	0	0	0
378	1	2	1	0	0	0	2	0	1	1	1	1	2	1	1	0	2	1	1	1	2	0	0	2	0	1	0	1	2	1	0	0	0	0	1	2	1	0	1	0	1	1	1	2	1	0	0	0	1
379	1	2	0	1	0	1	2	0	1	1	0	0	0	0	0	0	0	1	2	0	1	0	0	2	0	0	0	1	2	1	1	1	1	0	0	1	1	0	0	1	0	0	1	2	1	0	0	0	0
380	1	1	2	1	0	2	1	1	0	1	1	0	0	0	0	0	1	0	0	2	2	0	0	2	0	0	0	0	1	0	0	0	0	0	1	2	1	0	0	0	1	0	1	2	1	0	0	0	1
381	0	1	1	1	0	1	2	1	0	1	0	0	0	0	0	1	1	0	0	2	2	0	1	1	1	1	0	1	1	1	0	1	0	0	0	2	2	0	0	1	1	1	0	0	1	0	0	1	1
382	1	1	0	1	0	1	2	0	0	0	1	0	1	0	0	1	1	2	2	0	1	1	0	2	0	0	0	1	2	1	1	0	1	0	0	1	1	0	1	0	1	0	0	1	0	1	0	0	0
383	1	2	0	0	0	1	1	1	1	2	0	0	2	1	1	0	1	0	1	1	2	0	0	2	0	0	0	1	2	1	0	0	0	0	1	2	1	1	0	0	1	1	2	2	0	0	0	0	1
384	0	2	0	0	0	0	2	0	1	1	1	1	1	0	0	0	1	0	1	1	2	0	1	1	0	0	0	2	2	2	1	1	1	0	0	2	1	0	0	0	0	0	0	2	0	0	0	2	2
385	1	0	1	0	0	1	2	0	1	1	0	1	1	1	1	0	2	1	1	1	2	0	0	2	0	0	1	2	2	1	1	0	1	0	0	2	1	0	0	0	0	0	0	1	0	0	0	1	1
386	0	2	1	0	0	1	0	0	0	0	2	0	0	0	0	0	1	1	1	1	2	0	0	2	0	1	0	2	1	1	0	0	1	0	0	2	1	0	0	2	0	1	1	2	2	2	0	0	1
387	1	2	0	0	0	0	1	0	1	1	1	0	0	0	0	0	1	0	0	2	2	0	0	2	0	0	0	2	1	1	0	0	1	1	2	2	0	0	0	1	0	1	1	2	2	1	0	0	1
388	0	1	1	0	0	2	2	1	0	1	0	0	0	0	0	0	1	0	0	2	1	0	1	1	0	0	1	2	2	1	1	1	1	2	1	1	0	0	0	1	0	0	0	1	1	1	0	0	0
389	1	1	1	1	0	1	1	0	1	1	0	0	0	0	0	0	2	1	1	1	2	0	1	1	1	1	0	2	2	2	0	2	2	0	0	1	1	0	1	0	1	1	1	2	1	1	0	1	1
390	1	0	2	1	0	1	2	0	0	0	0	1	2	2	2	0	1	1	0	1	1	0	0	2	0	0	0	1	1	1	0	1	2	0	1	1	1	1	0	0	1	0	0	1	0	0	0	0	1
391	0	1	1	1	0	1	2	1	0	1	0	0	1	0	0	0	1	0	1	1	2	0	1	1	1	1	0	2	2	1	1	0	1	0	0	1	1	1	0	0	1	1	1	1	1	1	0	0	1
392	1	1	1	1	1	2	1	0	1	1	0	0	1	0	0	1	0	2	1	0	1	0	1	1	0	0	0	2	2	2	0	0	0	1	0	1	1	1	0	0	1	0	1	2	1	1	0	0	1
393	0	1	1	0	0	2	2	1	0	1	0	2	1	1	1	0	2	2	2	0	0	0	0	2	0	0	0	2	2	1	1	0	2	0	0	1	1	1	1	1	0	0	0	1	0	1	0	0	1
394	0	2	1	0	0	0	1	0	0	0	1	1	1	1	1	0	0	1	0	1	1	0	0	2	0	1	0	2	2	2	1	0	2	0	0	1	1	0	0	0	1	1	0	1	1	0	0	0	1
395	0	0	2	0	0	1	2	0	0	0	1	0	0	0	0	0	2	0	0	1	1	0	0	2	0	0	0	2	2	2	0	1	1	1	2	2	2	0	0	1	1	0	1	2	1	1	0	0	0
396	0	0	2	0	1	1	1	0	1	1	1	0	0	0	0	0	2	1	1	1	2	0	0	2	0	0	0	2	2	2	2	0	1	1	1	2	1	1	0	0	1	0	0	2	0	0	0	0	1
397	0	1	2	2	0	2	1	0	1	1	1	2	2	1	1	0	1	1	0	1	1	0	0	2	0	0	0	2	2	2	0	1	1	1	1	1	1	0	1	0	1	1	1	2	1	1	0	0	2
398	0	1	1	0	0	1	2	1	1	2	0	0	0	0	0	0	1	0	1	1	2	0	2	0	0	0	0	1	2	2	1	2	1	0	0	1	2	0	0	2	1	1	1	2	1	0	0	0	1
399	0	1	1	1	0	2	2	1	0	1	0	0	0	0	0	0	1	0	0	2	2	0	1	1	0	0	0	2	1	1	0	0	1	1	0	2	2	0	0	0	1	0	0	0	0	0	0	0	1
400	0	2	1	1	0	1	2	1	0	1	0	2	1	1	1	0	2	0	0	2	2	0	0	2	0	0	0	2	2	2	2	0	2	0	0	2	1	1	0	1	1	0	1	1	0	0	0	0	1
401	1	1	2	1	0	2	2	0	1	1	0	0	0	0	0	0	1	0	0	2	2	0	0	2	0	0	0	2	2	2	0	0	0	0	0	1	1	1	0	0	1	0	0	2	0	2	0	0	1
402	0	1	2	1	1	2	2	0	0	0	1	1	1	1	1	0	0	2	2	0	0	0	1	1	1	1	1	2	2	1	0	0	0	1	1	1	1	0	0	0	1	0	0	1	0	0	0	1	1
403	1	1	1	0	0	1	0	0	0	0	2	0	0	0	0	0	0	1	1	1	1	0	0	2	0	1	0	2	2	2	1	1	1	0	1	2	1	0	0	2	0	0	2	2	1	0	0	0	0
404	0	0	2	1	1	2	1	0	0	0	1	0	0	0	0	0	1	1	0	2	2	1	0	2	0	0	0	2	1	0	1	0	0	1	1	2	2	1	0	0	1	0	0	1	0	0	0	0	1
405	1	1	2	1	0	1	2	0	2	2	0	0	0	0	0	0	1	0	1	1	2	0	1	1	0	1	0	1	2	1	0	2	2	0	0	1	1	0	0	0	2	1	1	1	1	1	0	0	2
406	1	1	2	0	0	0	1	0	0	0	1	1	1	1	1	0	1	1	1	1	2	0	0	2	0	0	0	2	2	2	0	1	0	2	1	2	2	1	0	0	0	0	0	2	1	1	0	0	0
407	0	1	1	1	0	1	2	0	1	1	0	1	2	2	2	0	1	1	2	0	2	0	0	2	0	1	0	1	2	1	1	1	1	0	1	1	1	0	0	2	0	1	1	2	1	1	0	0	1
408	0	1	1	1	0	2	2	0	2	2	0	0	0	0	0	0	1	1	1	0	0	0	0	2	0	0	1	2	2	0	1	1	2	0	0	1	1	0	0	0	1	1	0	0	1	0	0	1	1
409	1	2	0	0	0	0	1	1	1	2	0	0	2	0	0	1	2	0	0	2	2	0	0	2	0	1	0	2	1	1	0	0	0	2	1	1	2	0	0	0	2	2	1	2	1	0	0	0	2
410	0	1	1	1	0	1	1	0	2	2	0	0	1	0	0	1	1	1	1	1	1	0	0	2	0	0	1	2	2	1	0	0	0	0	0	2	1	1	0	1	1	0	0	0	0	0	0	0	1
411	1	1	0	1	0	1	1	0	1	1	0	1	1	1	1	0	1	0	0	2	2	0	0	2	0	0	0	1	2	1	0	1	0	1	1	2	1	0	1	0	1	0	1	1	1	0	0	0	2
412	0	1	1	1	0	1	2	0	0	0	0	0	1	1	1	0	1	1	1	1	2	0	2	0	1	1	0	1	2	1	0	2	1	1	1	2	2	0	0	2	0	0	0	1	0	0	0	0	1
413	0	0	2	0	2	2	2	1	1	2	0	1	0	0	0	0	1	1	1	1	2	0	1	1	1	1	0	2	2	2	0	0	0	1	0	1	1	0	0	1	1	2	2	2	2	1	0	0	2
414	0	1	2	0	0	0	1	0	0	0	1	0	2	1	1	0	2	1	1	1	2	0	1	1	1	0	0	1	1	0	0	0	1	0	0	2	2	1	0	0	1	0	0	0	0	0	0	1	0
415	1	2	0	1	0	1	2	1	0	1	0	0	1	0	0	0	0	2	0	1	1	0	0	2	0	0	0	1	2	1	0	0	0	0	0	2	1	0	1	0	1	0	1	2	0	1	0	0	0
416	1	2	2	0	1	1	2	0	0	0	0	1	2	1	1	0	0	2	0	2	2	0	1	1	1	1	1	2	2	1	0	2	1	1	1	2	1	1	0	0	0	0	0	2	0	0	0	1	2
417	1	1	2	0	0	2	2	0	1	1	0	0	0	0	0	0	1	0	0	2	2	0	0	2	0	0	0	2	1	1	1	1	2	0	0	1	1	1	1	1	0	0	0	2	0	0	0	0	0
418	0	1	2	1	0	1	2	0	0	0	0	1	2	1	1	1	1	1	1	1	2	0	0	2	0	0	0	1	1	1	0	0	1	0	0	2	0	2	0	0	0	2	2	2	1	1	1	0	0
419	1	1	1	0	0	1	2	0	2	2	0	1	1	1	1	0	2	1	1	1	2	0	0	2	0	0	0	2	1	0	1	1	0	0	0	2	1	0	0	1	1	0	1	2	0	1	0	0	1
420	0	1	1	0	1	2	2	0	1	1	0	0	0	0	0	0	0	0	0	2	2	0	0	2	0	0	0	2	1	1	0	2	2	0	0	0	1	0	0	1	1	0	0	2	1	1	0	0	2
421	1	1	1	0	0	1	2	1	0	1	0	1	1	1	1	0	1	1	0	2	2	1	0	2	0	0	0	2	2	1	0	1	0	1	1	2	2	1	0	0	1	0	0	0	0	0	0	0	1
422	0	0	2	0	1	1	2	1	1	2	0	0	0	0	0	0	1	1	0	1	1	0	1	1	0	1	0	0	1	0	0	1	2	0	0	1	1	0	0	0	0	0	1	1	0	0	0	2	2
423	1	2	1	0	0	1	1	0	0	0	1	0	1	0	0	1	1	2	1	0	1	1	0	2	0	0	0	2	2	2	1	0	0	0	0	2	2	1	0	0	1	0	1	2	1	0	0	0	2
424	0	1	1	0	0	2	1	0	1	1	0	0	0	0	0	1	1	2	1	0	1	0	0	2	0	0	0	2	2	1	2	0	1	1	1	1	2	1	1	0	1	0	0	2	0	1	0	0	0
425	1	1	1	1	0	1	2	1	1	2	0	0	0	0	0	0	0	1	1	1	2	0	0	2	0	0	0	2	2	0	1	0	1	1	1	2	1	0	0	0	2	0	1	1	1	0	0	0	1
426	0	1	1	0	1	2	2	0	0	0	1	0	1	1	0	0	1	1	1	1	1	0	0	2	0	0	0	2	2	2	0	1	1	2	1	2	1	0	0	0	2	0	0	1	0	0	0	0	1
427	0	1	1	1	0	1	2	0	1	1	0	1	0	0	0	0	1	1	1	0	0	0	0	2	0	0	0	1	1	1	0	2	1	0	0	2	2	0	0	2	0	0	1	2	2	0	0	0	0
428	1	2	0	0	0	1	1	0	1	1	0	0	1	0	0	1	2	0	0	2	2	0	0	2	0	0	0	2	1	1	0	0	0	0	0	2	1	1	1	0	0	0	0	2	0	0	0	0	1
429	0	1	1	0	1	1	2	1	0	1	0	0	0	0	0	0	2	1	1	1	1	0	0	2	0	0	0	2	2	2	0	0	1	0	0	2	1	0	0	1	0	0	0	0	0	0	0	0	1
430	1	1	2	1	0	2	2	0	1	1	0	2	2	2	2	0	1	0	1	1	2	1	1	1	0	0	0	1	2	1	0	0	0	0	0	2	1	1	0	0	1	0	0	2	0	0	0	0	0
431	1	0	1	0	0	1	1	0	0	0	2	0	1	0	0	0	0	0	0	2	2	0	0	2	0	0	0	1	1	0	1	0	2	0	0	1	1	0	0	0	1	0	0	2	0	0	0	0	1
432	1	1	1	0	0	1	1	1	0	1	1	0	1	0	0	1	0	0	0	2	2	1	0	2	0	0	1	1	1	0	0	1	0	1	2	2	1	0	0	2	0	0	2	2	1	1	0	0	2
433	0	1	1	1	0	2	2	1	0	1	0	0	1	0	1	0	1	2	0	0	0	0	0	2	0	2	1	2	2	1	1	0	0	0	0	2	1	0	1	0	0	0	0	1	0	0	0	0	1
434	0	0	2	0	1	1	2	0	1	1	0	1	0	0	0	0	0	2	2	0	0	0	0	2	0	0	0	2	2	1	1	1	1	0	0	2	1	0	0	0	2	2	2	2	2	1	0	0	1
435	1	1	2	1	0	1	1	0	1	1	0	0	2	0	0	1	2	0	0	2	2	0	0	2	0	0	0	2	2	1	2	0	1	0	0	1	1	0	0	1	1	1	0	1	0	0	0	1	2
436	1	2	0	0	0	0	2	0	2	2	0	0	1	0	0	0	0	0	1	1	2	0	0	2	0	0	0	2	2	2	0	0	1	0	0	2	1	1	0	0	0	1	1	1	1	0	0	0	1
437	1	1	1	1	1	2	2	0	0	0	0	0	1	0	0	1	0	1	1	1	2	0	0	2	0	0	0	1	2	1	0	0	0	1	1	2	0	0	0	2	0	0	2	2	1	0	0	0	0
438	1	0	2	1	0	2	2	0	1	1	0	0	0	0	0	0	1	1	0	1	1	0	0	2	0	0	0	1	2	0	0	0	1	1	0	2	2	0	1	0	1	1	0	0	2	1	0	0	0
439	0	1	2	1	1	2	1	0	1	1	1	0	1	0	0	1	0	2	0	1	1	0	0	2	0	0	0	1	2	0	0	0	1	1	0	2	1	1	0	0	2	1	1	1	1	0	0	0	0
440	0	1	1	1	0	2	1	0	1	1	1	0	0	0	0	0	0	2	2	0	0	0	0	2	0	0	0	1	2	1	1	0	1	0	0	1	1	1	0	0	1	0	0	1	1	0	0	0	1
441	1	1	1	0	0	1	2	0	1	1	0	1	0	0	0	0	0	2	1	0	1	0	0	2	0	0	0	1	2	1	0	0	0	1	2	2	2	0	0	1	1	0	1	2	0	0	0	0	2
442	1	1	2	1	0	1	1	1	1	2	0	0	0	0	0	0	2	0	0	2	2	0	1	1	0	1	0	2	1	1	1	1	0	2	1	2	1	0	0	0	2	1	1	1	1	0	0	1	2
443	1	2	0	0	0	0	2	0	1	1	1	0	0	0	0	0	2	0	0	2	2	0	1	1	0	0	0	2	2	2	1	0	2	0	0	1	1	0	0	1	1	0	0	2	1	1	0	0	1
444	1	1	1	1	1	2	1	0	0	0	1	0	0	0	0	0	0	0	1	1	2	0	0	2	0	0	0	2	2	1	1	1	1	0	0	1	1	0	0	1	1	2	1	2	1	0	0	0	1
445	0	2	1	0	0	1	1	0	1	1	1	0	0	0	0	0	1	2	1	1	1	0	0	2	0	0	0	1	2	1	0	1	1	0	0	2	2	0	0	0	1	0	0	2	1	0	0	0	1
446	0	0	2	1	1	2	1	0	0	0	1	1	1	1	1	0	1	0	0	2	2	0	0	2	0	0	0	1	2	1	0	0	1	0	0	2	2	0	0	0	1	0	0	1	0	0	0	0	1
447	1	1	1	0	0	2	1	1	0	1	1	0	0	0	1	0	1	0	0	2	2	0	1	1	0	0	1	1	1	0	0	0	1	1	1	2	1	0	1	0	1	1	1	2	0	0	0	0	1
448	1	0	2	0	1	2	2	0	1	1	1	1	1	1	1	0	2	2	1	1	2	0	0	2	0	0	0	2	2	2	0	0	1	0	0	2	2	0	0	0	1	0	0	1	0	0	0	0	0
449	0	1	2	0	0	0	1	0	0	0	1	1	1	1	1	0	1	2	0	1	1	0	0	2	0	0	1	2	2	1	0	1	1	1	0	2	1	0	1	0	1	0	1	2	1	1	0	0	1
450	1	0	2	0	1	1	2	0	0	0	0	0	0	0	0	0	1	1	1	1	1	0	1	1	1	2	0	1	2	0	0	1	1	0	0	2	1	0	1	1	0	1	1	1	1	1	0	0	0
451	0	1	1	0	0	1	2	0	0	0	0	0	0	0	0	0	1	2	0	1	1	0	0	2	0	1	0	0	2	0	0	1	2	0	0	2	1	0	1	0	1	0	0	2	0	0	0	2	2
452	0	1	2	1	0	1	1	0	0	0	1	0	1	1	1	0	2	0	0	2	2	0	0	2	0	1	1	2	2	1	0	0	0	0	0	2	2	0	0	1	1	0	1	2	0	1	0	0	1
453	0	0	2	0	0	2	2	0	0	0	0	1	1	0	0	0	1	0	0	2	2	0	0	2	0	0	0	2	1	1	0	0	1	0	0	2	1	0	1	0	1	0	0	1	1	1	0	0	0
454	1	1	1	1	0	2	2	0	0	0	1	0	0	0	0	0	0	2	1	0	0	0	1	1	1	1	0	1	2	1	0	1	1	0	0	2	1	1	0	1	1	2	2	2	1	1	0	0	0
455	0	1	2	1	0	1	2	0	0	0	0	0	1	0	0	1	2	0	0	2	2	0	0	2	0	0	0	2	2	2	1	1	0	0	1	2	2	0	0	0	2	0	0	1	0	0	0	0	2
456	0	2	1	0	1	1	2	1	1	2	0	1	1	1	1	0	0	0	0	2	2	0	0	2	0	0	0	1	2	0	1	1	1	1	0	2	0	0	0	1	1	1	1	2	1	1	0	0	1
457	0	1	2	0	0	1	2	0	2	2	0	0	0	0	0	0	2	1	1	1	2	0	0	2	0	0	0	1	2	0	1	1	1	0	0	2	2	0	0	0	1	1	1	2	1	0	0	1	1
458	0	1	2	1	0	1	1	0	0	0	1	0	0	0	0	0	0	1	1	0	0	0	0	2	0	0	0	2	1	1	1	0	0	0	0	2	2	0	0	1	1	0	0	1	1	1	0	1	0
459	0	0	2	0	2	2	2	0	1	1	0	0	0	0	0	0	1	1	1	1	1	0	0	2	0	0	0	2	2	2	2	0	0	1	1	2	1	0	0	2	0	1	1	1	1	1	0	0	0
460	1	1	1	1	0	1	2	0	1	1	1	0	0	0	0	0	1	0	1	1	2	1	0	2	0	0	0	2	1	0	0	1	1	0	0	1	1	0	0	0	1	0	0	1	0	0	0	0	2
461	0	1	1	1	0	1	1	0	1	1	1	1	1	1	1	0	1	1	1	1	2	0	0	2	0	0	1	1	1	0	0	0	0	1	2	2	0	1	0	1	0	0	0	2	0	0	1	0	1
462	0	2	1	0	0	1	2	0	1	1	0	2	1	1	1	0	2	1	0	2	1	0	0	2	0	0	0	2	2	1	2	1	1	0	0	1	1	0	0	1	1	0	0	2	0	0	0	0	0
463	0	1	1	1	0	1	0	0	1	1	0	0	0	0	0	0	1	0	0	2	2	0	0	2	0	0	0	2	2	2	0	1	1	0	0	2	2	0	0	1	1	0	0	1	0	1	0	0	1
464	1	1	2	1	0	1	2	1	1	2	0	1	1	1	1	0	0	1	0	1	1	0	1	1	0	1	0	2	2	2	1	1	1	2	0	1	1	2	0	0	0	1	1	2	2	1	0	0	1
465	1	2	0	0	0	0	1	0	2	2	0	0	0	0	0	0	1	1	1	1	1	0	0	2	0	0	0	2	2	2	0	0	1	2	0	2	1	0	0	0	1	0	0	2	0	0	0	1	1
466	0	2	1	0	0	1	2	1	1	2	0	1	2	1	1	0	1	0	0	2	2	0	1	1	1	1	0	2	2	2	0	1	1	1	1	1	1	1	1	0	0	1	1	2	0	0	0	1	1
467	1	1	1	0	0	0	0	0	0	0	2	0	1	0	1	0	1	1	1	1	1	0	0	2	0	1	0	1	2	2	1	0	1	0	0	2	1	1	0	1	1	1	0	0	1	0	0	0	0
468	1	0	2	1	0	2	2	0	2	2	0	0	0	0	1	0	0	0	1	1	2	0	0	2	0	0	0	1	1	1	0	1	1	1	0	0	2	0	0	0	1	0	1	1	0	0	0	0	2
469	0	2	1	0	0	2	1	0	0	0	1	1	1	1	1	0	2	1	1	1	1	0	0	2	0	0	0	2	2	1	1	0	0	0	0	2	1	0	0	1	0	1	1	2	1	0	0	0	0
470	0	0	1	0	0	1	2	0	1	1	0	0	0	0	0	0	1	0	0	2	2	0	0	2	0	0	0	2	2	2	0	1	0	0	0	1	2	0	0	1	1	0	0	2	2	0	0	0	2
471	1	1	1	0	0	1	2	0	2	2	0	1	2	1	1	1	0	2	1	1	2	0	0	2	0	0	0	1	2	1	1	0	0	0	1	2	1	1	0	0	0	0	1	1	1	0	0	0	0
472	0	1	1	0	0	1	2	0	1	1	0	0	0	0	0	0	1	1	1	1	2	0	0	2	0	0	0	1	1	0	0	0	2	0	0	2	1	1	0	0	1	1	1	2	1	0	0	0	1
473	1	1	1	0	0	1	2	0	1	1	1	1	2	1	1	1	1	1	0	1	1	0	0	2	0	0	0	1	1	0	0	1	0	0	0	2	1	1	1	1	0	0	0	2	0	1	0	0	1
474	0	1	2	1	0	1	1	0	2	2	0	0	0	0	1	0	1	2	1	0	0	0	1	1	1	1	1	2	2	2	0	0	1	1	1	2	1	0	0	1	1	0	1	2	1	0	0	0	2
475	0	0	2	0	1	2	1	1	0	1	1	0	0	0	0	0	0	0	1	1	1	0	0	2	0	0	0	2	2	2	2	2	1	0	0	0	2	0	0	0	2	1	1	1	1	1	0	0	1
476	1	1	1	0	0	0	2	0	0	0	0	0	0	0	1	0	0	2	1	0	0	0	1	1	1	2	0	2	2	0	1	1	1	0	0	2	0	0	1	1	0	1	1	2	1	1	0	0	1
477	0	2	1	1	0	2	2	0	2	2	0	0	1	1	1	0	1	0	1	1	2	0	0	2	0	0	0	2	2	1	2	1	2	0	1	2	2	0	0	0	2	0	0	0	0	0	0	0	1
478	1	1	1	0	1	1	2	0	0	0	0	0	1	0	0	0	1	1	0	2	2	0	0	2	0	1	0	1	1	0	0	0	0	0	0	2	2	0	0	0	2	0	1	1	0	0	0	0	1
479	0	0	2	0	1	1	2	1	1	2	0	0	1	0	0	1	0	1	1	1	1	1	1	1	1	1	0	1	2	1	1	2	2	0	0	1	2	0	0	0	2	0	2	2	1	0	1	0	1
480	0	2	0	0	1	1	1	1	0	1	1	0	1	0	0	1	1	0	0	2	2	0	1	1	1	1	0	2	2	2	1	1	1	0	0	2	1	1	1	0	0	0	0	2	0	1	0	0	0
481	1	0	2	0	0	2	2	0	2	2	0	0	1	0	0	0	1	0	0	2	2	0	2	0	0	0	0	2	2	2	0	2	2	0	0	2	2	0	0	1	1	0	0	2	0	0	0	0	0
482	0	0	2	0	1	2	2	0	0	0	1	0	1	0	0	1	1	0	0	2	2	0	0	2	0	0	1	2	2	1	0	0	2	0	0	1	2	0	0	0	2	1	0	0	1	1	0	0	2
483	0	1	1	0	0	1	2	1	0	1	0	0	1	0	0	0	1	2	0	1	1	0	2	0	0	1	1	2	2	1	0	1	2	0	0	2	2	0	0	1	1	0	1	2	0	2	0	0	1
484	1	1	1	0	1	1	1	0	1	1	1	1	0	0	0	0	1	1	1	1	2	0	1	1	1	1	0	2	2	2	2	0	0	1	0	2	2	1	0	0	1	0	1	2	0	2	0	1	2
485	1	0	1	0	0	1	1	0	0	0	1	0	1	1	0	0	1	0	1	1	1	0	0	2	0	0	0	1	2	1	0	0	1	0	0	2	1	0	0	1	1	1	1	1	1	1	0	0	1
486	0	2	0	0	0	0	1	0	0	0	1	1	1	0	0	0	1	0	0	1	1	0	1	1	0	1	0	2	2	1	0	0	1	0	0	1	1	1	0	1	1	0	0	1	0	0	0	0	1
487	0	0	2	0	0	1	2	0	0	0	1	0	1	0	0	1	1	0	0	2	2	0	1	1	0	0	0	2	2	2	0	1	1	1	1	1	1	1	0	1	1	0	0	2	0	0	0	0	0
488	1	0	2	0	1	2	1	1	1	2	0	1	1	1	1	0	0	0	0	2	2	0	1	1	1	2	0	2	2	2	0	2	1	0	1	2	2	0	0	1	1	0	1	1	1	1	0	1	1
489	0	1	2	1	0	2	2	0	1	1	0	0	0	0	0	0	0	1	1	1	1	0	1	1	1	0	0	2	2	2	1	1	2	0	0	0	2	0	0	0	2	0	0	1	0	0	0	0	0
490	0	2	1	0	1	1	1	0	1	1	0	2	2	1	1	0	2	0	0	2	1	0	0	2	0	0	0	2	2	2	1	1	2	0	0	2	1	0	1	0	1	1	1	2	0	0	0	0	0
491	1	1	1	0	0	1	2	0	1	1	0	0	0	0	0	0	1	1	1	1	1	1	1	1	1	1	0	2	2	1	1	0	1	0	0	1	1	1	0	0	1	0	0	2	0	0	0	0	0
492	1	1	0	0	0	0	2	0	2	2	0	2	2	1	1	0	1	0	1	1	1	0	1	1	0	0	0	2	1	1	0	0	1	1	0	2	1	0	0	1	1	0	1	2	1	1	0	0	1
493	1	1	2	0	0	2	2	1	0	1	0	0	1	1	1	0	2	1	1	1	2	1	0	2	0	0	0	2	2	2	0	2	2	0	1	2	2	0	0	0	2	0	0	1	0	0	0	0	2
494	0	0	2	0	0	1	2	0	1	1	0	0	0	0	0	0	0	0	0	2	2	0	0	2	0	0	1	2	2	1	0	1	1	0	0	1	1	0	0	0	1	0	1	2	1	0	0	0	1
495	0	1	1	0	0	1	2	1	0	1	0	0	1	0	1	0	2	1	1	1	2	0	0	2	0	0	0	2	2	1	1	0	0	0	0	2	2	0	0	0	1	0	1	2	1	0	0	0	1
496	1	1	2	0	0	1	1	0	0	0	1	1	2	2	2	0	0	1	0	1	0	0	0	2	0	2	0	1	1	1	0	0	1	0	0	1	2	1	1	0	1	1	1	2	1	2	0	0	0
497	1	0	2	1	0	2	2	1	1	1	0	0	0	0	0	0	2	1	1	1	2	0	1	1	1	1	0	2	2	2	0	1	1	0	0	1	2	0	0	0	1	0	0	0	2	1	0	0	1
498	0	0	1	0	0	1	1	1	1	2	0	1	1	1	1	0	1	2	0	1	1	0	1	1	0	0	1	2	2	1	0	0	0	0	0	1	1	0	0	0	1	0	1	2	0	1	0	2	2
499	0	1	1	1	0	1	2	0	2	2	0	0	1	1	1	0	0	1	1	0	0	0	1	1	0	0	0	2	2	1	1	1	1	1	0	1	1	0	0	2	0	1	1	1	1	0	0	0	1
500	0	0	2	0	1	1	2	0	1	1	0	1	1	1	1	0	1	0	1	1	2	0	0	2	0	0	0	2	2	2	1	0	0	0	0	2	2	0	0	1	1	0	0	1	0	0	0	0	1
501	0	0	2	0	1	1	2	0	0	0	0	1	1	0	0	0	1	1	1	0	0	0	0	2	0	0	0	2	1	1	0	0	2	1	0	2	1	0	0	0	2	2	2	2	2	1	0	0	1
502	1	2	1	0	0	1	2	0	1	1	1	0	2	1	1	1	1	0	0	2	2	0	0	2	0	1	0	2	2	1	1	0	1	0	0	2	1	0	0	2	0	1	1	1	1	0	1	0	0
503	1	1	1	1	0	1	2	1	0	1	0	1	1	1	1	0	0	2	0	1	1	0	0	2	0	0	0	1	1	1	0	0	0	2	2	2	2	0	0	1	1	0	1	2	1	1	0	0	1
504	1	2	0	0	0	0	2	1	1	2	0	0	0	0	0	0	0	1	1	1	1	0	2	0	0	1	0	2	2	2	0	1	2	0	0	2	2	0	0	1	1	1	1	1	1	1	0	1	2
505	1	1	2	1	0	1	2	0	1	1	0	0	0	0	0	0	0	2	2	0	0	0	1	1	1	1	1	2	2	1	0	0	1	1	1	1	1	0	0	0	1	0	0	2	0	0	0	0	0
506	0	2	1	1	0	1	1	1	1	2	0	0	0	0	0	0	1	0	0	2	2	0	0	2	0	0	0	0	2	1	0	0	1	1	0	0	2	0	0	1	1	1	0	0	1	0	0	0	0
507	1	2	1	0	0	0	2	1	0	1	0	0	2	1	2	0	1	0	0	2	2	0	1	1	0	1	0	2	2	2	1	0	0	0	0	2	2	1	1	0	1	0	0	0	0	1	0	0	1
508	1	0	2	1	0	2	1	1	0	1	1	0	2	2	2	0	1	1	1	1	1	1	0	2	0	0	1	2	2	1	0	1	1	0	0	1	2	0	0	2	0	0	0	1	0	0	0	0	0
509	0	1	1	0	0	0	1	1	0	1	1	0	0	0	0	0	0	1	0	1	1	0	0	2	0	0	0	2	0	0	0	2	2	0	0	2	1	2	0	0	0	1	1	2	1	2	0	0	0
510	0	1	1	0	1	2	2	0	0	0	0	0	0	0	0	0	1	2	1	0	1	0	0	2	0	0	0	1	2	1	0	0	0	0	0	2	1	0	0	2	0	0	0	2	0	1	0	0	1
511	0	1	1	0	0	0	1	0	1	1	1	1	0	0	0	0	0	1	1	1	1	0	0	2	0	0	0	2	2	2	0	2	2	0	0	1	2	0	0	0	1	0	0	1	0	0	0	0	0
512	1	0	1	0	0	1	2	0	1	1	0	1	1	1	1	0	2	2	0	1	1	0	0	2	0	0	0	2	2	1	1	0	0	2	2	2	0	0	0	1	1	1	1	2	1	1	0	0	1
513	1	0	2	1	1	2	1	0	1	1	1	1	2	1	1	0	0	0	1	1	2	0	0	2	0	0	0	2	2	1	1	1	1	1	0	2	1	2	0	0	0	0	0	2	0	0	0	2	2
514	0	2	1	2	0	2	2	1	1	2	0	1	1	0	0	0	1	2	1	0	1	0	0	2	0	0	0	1	2	1	0	2	2	0	0	2	1	1	0	0	1	0	1	2	0	0	0	1	1
515	0	1	1	0	0	1	2	0	1	1	0	0	2	0	0	1	2	0	0	2	2	0	1	1	0	0	0	1	2	0	1	1	1	0	1	2	1	2	0	0	0	0	1	2	0	0	0	1	2
516	0	0	2	0	2	2	1	0	0	0	1	0	0	0	0	0	0	0	0	2	2	0	0	2	0	0	0	1	2	1	0	0	0	0	0	1	2	0	0	0	1	0	0	2	0	0	0	0	0
517	0	2	1	0	0	0	2	0	1	1	0	1	2	1	1	0	1	1	1	1	2	0	0	2	0	0	0	1	2	1	0	1	2	0	0	1	0	0	0	1	1	1	1	1	1	0	0	0	1
518	1	1	2	1	0	2	2	0	0	0	1	2	2	2	2	0	1	0	1	1	2	0	0	2	0	0	0	2	1	1	1	2	2	0	0	0	1	0	0	0	2	1	0	1	0	1	0	0	0
519	0	0	1	0	0	1	0	0	0	0	2	0	1	0	0	1	1	2	1	0	1	0	0	2	0	0	0	1	2	0	1	2	2	0	1	2	1	0	0	1	1	1	1	1	1	1	0	0	1
520	1	2	0	0	0	0	1	1	1	2	1	0	0	0	0	0	1	1	1	1	2	0	0	2	0	1	0	1	2	0	0	1	1	0	0	1	0	1	0	1	0	0	0	2	0	1	0	0	0
521	1	1	1	0	0	1	2	0	1	1	1	0	1	0	0	1	1	0	1	1	1	0	1	1	0	0	0	0	1	0	0	1	2	0	0	1	1	1	0	1	1	0	0	1	0	0	1	0	0
522	0	1	2	0	0	2	2	0	2	2	0	1	2	2	2	0	2	1	1	1	1	0	0	2	0	0	0	1	2	0	0	1	1	1	0	0	1	0	1	1	0	0	0	2	0	0	0	0	2
523	0	1	0	0	0	1	1	0	0	0	1	1	1	1	1	0	1	0	0	2	2	0	0	2	0	0	0	1	2	1	0	0	0	0	0	2	0	1	0	1	0	1	0	1	2	1	0	0	0
524	0	1	2	1	0	1	2	0	0	0	0	1	0	0	0	0	2	0	0	2	2	0	0	2	0	0	0	1	2	0	0	1	2	0	0	0	1	0	0	1	1	0	2	2	1	0	0	1	2
525	0	1	1	0	0	1	1	0	0	0	0	0	1	0	0	1	0	1	1	0	0	1	0	2	0	0	1	1	2	0	0	1	2	0	0	0	2	0	0	0	1	0	1	2	0	2	0	1	2
526	1	2	0	0	0	0	1	0	2	2	0	1	1	1	1	0	1	1	1	1	2	0	1	1	1	2	0	2	2	2	1	1	1	1	1	2	2	0	0	2	0	0	2	2	0	2	0	0	1
527	1	2	0	0	0	0	2	0	0	0	0	1	1	1	1	0	1	0	0	2	2	0	0	2	0	1	0	1	1	1	0	0	1	0	0	1	2	0	0	0	2	0	1	1	0	0	0	0	1
528	1	2	0	0	0	0	2	0	0	0	0	1	1	0	0	0	1	1	0	1	2	0	0	2	0	1	0	2	0	0	0	1	0	0	0	1	1	0	1	0	1	0	1	2	0	1	0	0	0
529	0	0	2	0	1	2	2	0	0	0	0	0	0	0	0	0	2	2	2	0	1	0	0	2	0	1	0	1	1	0	0	1	1	0	0	2	1	0	0	2	0	2	1	2	1	0	0	1	1
530	0	0	2	1	0	1	1	0	0	0	1	1	1	1	1	0	1	0	2	0	2	1	1	1	1	1	0	2	1	1	0	1	1	2	0	1	1	1	0	0	1	0	0	1	0	0	0	1	1
531	0	2	0	1	0	1	2	0	0	0	0	0	1	0	1	0	2	0	0	2	2	0	1	1	1	1	0	1	2	1	1	0	0	1	2	2	1	0	0	0	0	0	1	2	0	2	0	0	2
532	0	1	1	0	0	1	2	1	1	2	0	0	0	0	0	0	2	0	0	2	2	0	0	2	0	1	0	2	2	2	0	1	0	1	1	2	1	1	0	0	2	0	0	0	0	0	0	0	1
533	0	1	2	1	0	2	2	0	0	0	1	0	0	0	0	0	2	1	1	1	2	0	0	2	0	0	0	1	2	1	0	1	2	1	0	2	1	0	0	0	1	0	0	1	0	0	0	0	1
534	0	1	2	1	0	2	2	0	1	1	0	1	0	0	0	0	0	2	0	1	1	0	0	2	0	0	0	1	2	1	0	0	0	0	0	1	0	0	0	2	0	0	0	2	0	0	0	0	0
535	0	1	2	0	0	2	1	0	0	0	0	1	2	2	2	0	1	0	0	2	1	0	0	2	0	1	0	2	2	2	0	2	2	1	1	2	1	0	0	0	2	1	1	2	1	0	0	1	2
536	0	2	0	1	0	1	1	0	0	0	1	1	1	1	1	0	1	1	1	1	1	0	0	2	0	0	0	2	2	2	0	2	1	0	0	1	2	0	0	2	0	0	0	2	1	1	0	0	0
537	1	2	0	0	0	0	1	1	0	2	0	0	0	0	0	0	2	1	1	1	1	0	1	1	0	0	0	2	2	1	2	1	0	0	1	2	1	0	0	1	1	0	1	1	1	0	1	0	0
538	1	1	1	0	1	1	2	1	1	2	0	0	0	0	0	0	1	1	1	1	2	0	1	1	0	0	1	2	2	1	0	0	2	0	0	2	1	0	0	0	2	0	0	2	1	1	0	0	2
539	1	0	2	0	0	1	2	1	0	1	0	0	2	0	0	1	1	1	1	1	1	0	0	2	0	0	0	2	1	1	0	0	1	1	1	1	2	0	0	1	0	0	0	1	0	0	0	1	0
540	0	1	1	0	0	1	2	1	0	1	0	0	0	0	0	0	0	1	2	0	1	0	1	1	0	0	0	1	2	0	1	1	0	1	0	1	2	1	0	0	1	0	0	0	0	0	0	1	0
541	0	1	1	0	1	1	1	0	1	1	0	0	0	0	0	0	2	1	0	2	1	0	2	0	0	0	0	1	2	0	1	0	1	0	0	2	2	0	0	0	2	0	0	1	0	0	0	0	0
542	0	0	2	1	0	1	2	0	1	1	0	0	0	0	0	0	0	2	2	0	1	1	1	1	0	0	0	2	2	2	0	1	1	2	0	2	1	0	0	0	2	0	0	1	1	0	0	0	0
543	1	1	1	0	1	1	2	1	1	2	0	0	1	1	1	0	1	1	1	1	2	0	1	1	1	1	0	0	1	0	0	1	0	0	0	1	2	0	0	0	2	0	0	1	0	1	0	0	1
544	1	1	2	0	0	0	2	0	1	1	0	0	0	0	0	0	0	2	2	0	0	0	1	1	1	1	0	1	2	0	1	0	0	1	2	2	1	1	0	0	1	0	0	1	0	0	0	0	2
545	1	1	2	0	1	2	1	0	1	1	1	0	1	0	0	1	2	0	0	2	2	0	1	1	1	1	0	1	2	0	1	0	1	0	0	2	1	0	0	1	1	0	0	2	0	1	0	0	0
546	0	1	0	0	0	0	1	0	0	0	2	0	0	0	0	0	2	1	1	1	2	0	0	2	0	0	0	2	2	2	1	0	0	1	0	2	1	0	0	0	1	1	0	1	0	0	0	2	2
547	1	2	0	0	0	0	2	0	0	0	1	1	2	1	1	0	1	1	0	1	1	0	0	2	0	0	0	1	1	0	0	1	0	1	2	2	1	0	0	1	0	0	0	2	0	0	0	0	0
548	1	1	2	0	0	0	1	1	0	1	1	0	1	0	0	0	2	0	0	1	1	0	0	2	0	0	0	1	2	1	1	1	0	1	1	2	0	0	0	2	0	0	0	1	0	0	0	0	0
549	0	1	1	1	0	1	2	0	1	1	0	0	0	0	0	0	2	1	1	1	2	1	1	1	1	1	0	1	1	1	0	1	1	0	0	1	2	0	0	1	1	0	0	1	0	0	0	0	0
550	1	1	2	1	0	2	1	0	1	1	0	0	0	0	0	0	0	1	0	1	1	1	0	2	0	1	0	2	2	1	2	0	1	1	0	1	0	1	0	1	0	0	0	2	0	0	0	1	1
551	1	1	2	1	0	2	1	0	1	1	0	0	0	0	0	0	1	1	0	2	2	0	1	1	1	1	0	2	2	1	1	0	1	2	1	2	2	0	1	0	1	0	0	2	1	1	0	0	1
552	1	2	0	0	0	0	1	0	1	1	2	1	2	1	1	0	2	0	1	1	2	0	0	2	0	0	2	2	2	0	1	1	1	0	0	2	1	0	0	2	0	0	1	1	0	0	0	0	2
553	0	2	1	1	0	2	1	0	0	0	1	0	1	0	0	1	1	0	1	1	2	0	0	2	0	0	0	2	2	1	1	1	1	1	0	2	1	0	0	0	2	0	0	2	1	0	0	0	0
554	0	0	1	0	0	0	2	0	1	1	0	0	0	0	0	0	1	2	1	0	1	0	1	1	0	0	0	1	2	1	0	0	0	2	1	1	1	1	1	0	0	1	1	1	1	1	0	1	1
555	1	1	1	0	1	1	2	1	1	2	0	0	0	0	1	0	0	0	1	1	2	0	0	2	0	0	0	2	2	1	2	1	0	0	0	2	2	0	0	0	2	1	1	1	1	0	0	1	2
556	1	1	1	0	0	0	2	1	0	1	0	0	0	0	0	0	1	1	1	1	1	0	0	2	0	0	0	1	1	1	0	0	1	1	1	2	0	0	1	1	0	0	0	1	0	0	0	0	2
557	1	2	1	0	0	2	2	0	1	1	0	0	0	0	0	0	1	1	1	1	1	0	0	2	0	0	0	1	2	1	0	1	1	0	0	1	1	1	0	0	1	0	0	1	0	0	0	0	0
558	0	1	2	1	0	2	2	0	2	2	0	1	2	1	1	0	0	0	0	2	2	0	0	2	0	0	0	1	2	1	0	1	1	0	0	1	1	0	0	0	0	0	0	2	0	0	0	2	2
559	0	1	1	0	0	1	2	0	1	1	0	0	0	0	0	0	1	2	0	0	0	0	0	2	0	0	0	2	2	2	0	0	1	1	0	2	1	1	0	1	1	0	1	2	0	1	0	0	1
560	0	1	2	0	0	0	2	0	2	2	0	0	2	1	1	0	0	0	0	2	2	0	1	1	1	0	0	2	2	2	1	0	0	0	0	1	2	0	0	1	1	0	1	2	1	1	0	0	1
561	0	1	1	0	0	0	2	0	2	2	0	1	1	1	1	0	1	1	1	1	1	0	1	1	1	2	0	2	2	2	1	0	1	0	0	1	0	1	0	1	0	0	0	1	0	0	0	2	2
562	0	2	1	0	0	0	2	0	0	0	0	0	0	0	0	0	2	0	0	2	2	0	1	1	1	1	0	2	2	2	0	0	1	0	0	1	0	0	0	2	0	0	0	2	0	1	0	0	1
563	1	1	1	0	0	0	2	0	1	1	1	1	0	0	0	0	1	0	1	1	2	0	1	1	1	0	0	1	2	0	1	0	1	1	0	2	1	1	1	1	0	1	1	2	1	1	0	0	1
564	0	1	1	0	0	1	2	0	1	1	0	0	0	0	1	0	1	0	0	2	1	0	0	2	0	0	0	1	2	1	0	0	1	1	1	1	1	0	0	0	2	0	0	0	0	0	0	1	1
565	1	1	1	0	0	1	2	0	0	0	1	0	1	0	0	1	2	2	1	1	1	0	0	2	0	0	0	1	2	1	1	0	0	0	0	2	1	0	0	0	1	0	0	0	0	0	0	0	0
566	1	1	2	1	0	2	2	1	0	1	0	0	1	0	0	1	0	0	0	2	1	0	0	2	0	0	0	2	2	2	0	0	1	0	0	2	2	0	0	1	1	1	1	1	1	2	0	0	0
567	0	1	1	0	0	0	2	0	0	0	0	1	2	1	1	1	1	2	1	0	1	0	0	2	0	0	0	2	1	1	1	0	1	1	0	0	1	1	0	0	1	1	1	2	2	0	0	0	2
568	0	2	1	0	1	1	2	0	1	1	1	0	1	0	0	1	1	2	0	2	2	0	1	1	0	0	1	2	2	1	0	1	0	1	1	2	0	2	0	0	0	0	1	2	1	0	0	0	0
569	1	1	2	1	0	2	1	0	1	1	0	0	0	0	0	0	0	2	0	2	2	0	1	1	1	1	0	2	2	1	1	0	0	0	0	2	2	0	0	2	0	0	2	2	0	0	0	0	2
570	1	2	0	1	0	1	1	0	1	1	1	0	0	0	0	0	2	0	0	2	2	0	1	1	1	1	0	1	1	1	0	0	0	0	1	2	2	0	0	0	2	0	0	2	0	0	0	0	1
571	1	2	0	0	0	0	0	0	0	0	1	1	1	1	1	0	1	2	2	0	1	0	0	2	0	1	0	1	2	1	0	1	1	0	1	2	0	1	0	1	0	1	0	1	1	0	0	0	0
572	0	1	1	1	0	1	2	0	1	1	0	0	2	1	1	1	2	0	0	1	1	1	1	1	1	1	0	2	1	1	0	0	0	0	1	2	1	0	0	1	0	2	2	2	2	1	0	0	0
573	0	1	1	0	1	1	1	0	0	0	1	0	0	0	0	0	1	1	1	1	1	1	0	2	0	0	0	2	2	2	1	0	1	1	1	1	0	0	0	1	0	0	1	2	0	1	0	0	0
574	0	1	1	0	1	2	1	0	0	0	1	0	1	1	1	0	1	1	0	1	1	0	0	2	0	0	0	2	2	2	0	1	1	0	0	1	2	0	0	1	0	1	1	2	1	2	0	1	0
575	1	0	2	0	1	2	2	0	1	1	1	0	1	0	0	1	0	2	2	0	0	0	0	2	0	0	0	0	2	1	0	1	1	0	0	2	1	0	0	0	2	2	2	2	1	1	0	0	1
576	0	2	1	1	0	1	1	1	0	2	0	0	0	0	0	0	1	0	0	2	2	0	0	2	0	0	0	2	2	2	0	1	1	0	0	1	0	0	0	2	0	0	1	2	1	1	0	2	2
577	1	2	0	0	0	1	2	0	0	0	0	0	1	0	0	0	2	0	0	2	2	0	0	2	0	0	0	0	2	0	0	0	0	0	0	2	0	0	0	1	0	0	1	2	0	2	0	0	0
578	0	0	2	0	0	2	2	0	2	2	0	1	0	0	0	0	1	0	0	2	2	0	0	2	0	2	0	2	2	2	0	0	0	0	1	2	1	0	0	1	1	0	0	1	0	0	0	0	0
579	1	0	2	0	1	2	2	0	1	1	0	1	2	1	1	1	0	1	0	0	0	0	0	2	0	0	0	1	1	1	0	2	1	0	1	2	2	1	1	0	1	0	0	2	0	1	0	1	0
580	1	1	1	0	0	0	2	0	2	2	0	0	0	0	0	0	2	1	0	2	2	0	0	2	0	0	0	2	2	2	0	0	1	0	0	1	1	0	0	1	1	0	0	1	0	1	0	1	1
581	0	1	1	0	1	2	2	0	0	0	0	0	1	0	0	1	0	0	1	1	2	0	0	2	0	0	0	2	1	1	1	0	0	1	1	1	2	0	0	0	2	0	1	2	1	0	0	0	1
582	1	1	1	0	0	1	1	0	1	1	1	0	2	0	0	1	1	0	0	2	1	0	1	1	0	1	1	1	1	0	0	0	1	0	0	1	1	0	0	0	2	0	1	2	1	1	0	1	2
583	0	2	0	0	0	0	2	1	0	1	0	0	1	1	1	0	2	0	1	1	2	0	1	2	0	0	0	2	1	1	0	0	0	1	0	1	1	0	1	0	1	0	2	2	1	1	0	0	0
584	0	0	2	1	0	2	2	0	1	1	0	0	0	0	0	0	2	1	0	2	1	0	0	2	0	0	0	0	1	0	0	2	2	0	0	2	1	0	0	0	2	1	1	1	1	2	0	0	0
585	1	1	1	0	0	1	2	0	1	1	0	1	2	1	1	1	1	1	0	1	1	1	0	2	0	0	0	2	2	1	1	1	1	0	0	2	1	1	0	0	1	0	1	1	0	0	0	0	2
586	1	0	2	0	1	2	2	0	1	1	0	1	1	0	0	0	2	0	0	2	2	0	0	2	0	0	0	1	1	0	0	0	0	1	0	1	1	0	0	0	1	0	1	2	0	1	0	1	2
587	0	0	2	1	1	2	2	0	1	1	0	0	2	1	2	0	1	1	1	0	0	0	1	1	1	1	0	1	2	1	0	0	1	1	0	2	0	0	0	1	0	0	0	1	0	0	0	0	0
588	0	2	1	1	0	1	0	0	1	1	1	0	0	0	1	0	0	1	2	0	2	0	0	2	0	1	0	2	2	2	1	0	1	1	0	2	0	0	0	1	0	0	0	1	0	0	0	0	2
589	0	1	2	0	0	0	1	0	0	0	1	1	1	1	1	0	2	0	0	2	2	0	1	1	0	1	0	2	2	2	2	1	1	0	0	2	1	0	0	0	1	0	1	1	0	0	0	0	1
590	1	1	1	1	0	1	2	1	0	1	0	0	0	0	0	0	1	1	1	1	2	0	1	1	0	0	0	0	2	0	0	0	2	0	0	2	2	0	0	0	2	0	0	1	0	0	0	0	0
591	1	1	1	0	0	0	2	0	0	0	0	0	0	0	0	0	2	0	0	2	2	0	2	0	1	1	0	0	2	0	0	2	2	0	0	1	0	0	0	1	0	1	1	2	0	0	0	0	1
592	0	2	2	1	0	1	1	0	1	1	1	1	1	0	0	0	1	0	0	2	2	0	0	2	0	0	0	2	2	1	2	2	2	0	0	0	2	0	0	1	0	1	1	2	1	1	0	0	1
593	0	1	2	1	0	1	2	0	1	1	0	0	0	0	0	0	1	0	0	2	2	0	0	2	0	0	0	1	2	0	1	0	2	0	0	2	0	0	0	1	1	0	1	2	0	0	0	0	0
594	0	0	2	0	2	2	1	0	1	1	1	0	0	0	0	0	2	2	2	0	0	0	1	1	0	0	0	2	2	1	2	0	0	0	1	2	1	0	0	2	0	1	1	1	1	0	0	0	0
595	1	1	1	0	0	1	1	0	0	0	1	0	0	0	0	0	1	1	1	1	2	0	0	2	0	0	0	2	1	1	1	1	1	0	0	2	1	0	0	0	0	0	0	2	0	0	0	0	1
596	0	2	0	0	0	0	2	0	0	0	0	0	0	0	0	0	2	0	0	2	2	0	0	2	0	0	0	2	1	1	0	1	1	2	0	2	1	1	1	0	0	0	0	2	0	2	0	0	1
597	0	1	1	0	1	1	1	0	1	1	1	0	1	1	1	0	1	1	1	1	2	0	1	1	0	1	0	2	2	2	1	0	1	1	0	1	1	1	1	1	0	0	0	1	0	0	0	0	0
598	0	1	1	1	0	2	1	1	0	1	1	0	2	0	0	1	1	2	0	1	1	0	0	2	0	0	0	2	1	1	1	0	2	0	0	2	1	0	0	2	0	0	1	1	1	0	0	0	1
599	1	1	2	1	0	1	1	1	0	1	1	0	0	0	0	0	1	1	1	1	1	0	0	2	0	0	0	2	2	2	0	0	1	0	0	2	1	0	0	1	1	0	0	2	1	0	0	0	0
600	0	1	2	0	0	0	1	1	1	2	0	0	0	0	0	0	1	0	0	2	2	0	1	1	1	1	0	2	2	1	1	0	0	2	2	2	1	0	1	0	1	0	0	2	0	0	0	0	0
601	1	1	1	0	1	1	1	0	0	0	1	0	0	0	1	0	1	0	2	0	2	0	0	2	0	1	0	2	2	0	1	0	0	0	0	2	1	1	0	1	0	0	1	1	0	1	0	0	1
602	0	1	1	0	0	1	1	0	1	1	0	0	0	0	0	1	2	1	1	1	2	0	0	2	0	0	0	2	2	1	1	0	0	0	0	2	1	0	0	1	1	1	1	2	1	1	0	1	1
603	0	1	1	0	0	1	2	0	1	1	0	1	1	1	1	0	1	0	0	2	2	0	1	1	0	0	0	1	1	1	0	1	2	0	0	2	1	1	0	0	1	0	0	0	0	1	0	0	0
604	0	2	1	0	0	1	2	0	2	2	0	0	2	0	0	1	1	0	1	1	1	0	0	2	0	0	0	2	2	2	0	0	1	1	1	2	2	0	0	2	0	0	0	1	0	1	0	0	1
605	0	2	1	0	0	0	2	0	2	2	0	0	1	1	1	0	2	0	0	2	2	0	0	2	0	0	0	0	2	0	0	0	1	2	1	2	1	1	0	1	1	0	0	2	0	0	0	0	1
606	0	0	2	1	0	1	2	1	1	2	0	0	0	0	0	0	1	2	1	1	1	0	0	2	0	0	0	2	2	2	1	0	1	1	1	2	2	0	0	1	1	0	0	2	1	1	0	0	1
607	0	0	2	0	2	2	2	1	0	1	0	1	1	0	0	0	0	1	1	0	0	0	0	2	0	0	0	2	0	0	0	0	1	2	2	2	1	0	0	1	0	0	2	2	0	2	0	1	0
608	1	2	1	0	0	0	1	0	1	1	0	0	0	0	0	0	1	2	2	0	1	0	0	2	0	1	0	0	1	0	0	0	1	0	0	2	2	0	0	0	2	0	0	1	0	0	0	0	0
609	1	2	1	0	0	1	1	0	1	1	1	1	1	1	1	0	1	0	0	2	2	0	1	1	1	1	0	2	1	1	1	2	1	0	0	2	1	0	0	1	1	0	0	2	0	0	0	0	0
610	0	2	1	0	0	0	2	1	1	2	0	0	2	1	1	0	0	1	2	0	1	0	0	2	0	0	1	2	2	1	0	2	1	0	0	1	1	0	0	1	0	0	1	2	0	1	0	0	0
611	0	1	2	1	0	1	2	1	0	1	0	2	1	1	1	0	2	0	0	2	2	0	0	2	0	0	1	2	2	1	0	0	0	0	0	2	1	0	0	0	2	1	1	2	2	2	0	1	1
612	0	2	0	1	0	1	1	0	2	2	0	0	0	0	0	0	1	1	1	1	2	0	1	1	1	1	0	2	1	1	1	0	1	1	0	2	1	1	0	1	0	0	0	1	0	0	0	0	1
613	1	0	2	0	1	2	2	0	0	0	1	0	1	0	0	0	1	0	1	1	2	0	0	2	0	0	0	2	2	1	2	0	1	1	0	1	1	0	0	2	0	0	0	2	0	0	0	1	2
614	1	1	1	0	0	2	2	1	0	1	0	0	0	0	1	0	1	1	0	1	1	0	1	1	0	0	0	2	1	0	0	1	1	1	0	1	0	1	0	1	0	0	0	1	0	0	0	0	1
615	1	2	2	0	0	1	0	0	1	1	1	1	1	1	1	0	2	0	0	1	1	0	0	2	0	0	0	1	2	1	1	1	2	0	0	2	1	0	0	2	0	0	1	2	0	2	0	0	0
616	1	1	1	0	0	0	2	0	1	1	0	0	0	0	0	0	1	0	0	2	2	0	0	2	0	1	0	2	2	1	1	0	1	0	0	2	1	0	1	0	1	1	1	2	1	0	0	1	2
617	1	1	1	0	0	1	2	1	0	1	0	0	1	0	0	1	1	0	1	1	2	0	1	1	1	1	0	2	1	1	0	2	1	0	1	2	2	0	0	0	2	0	0	1	0	0	0	0	2
618	1	1	1	0	0	1	2	1	1	2	0	1	1	1	1	0	1	0	0	2	2	1	0	2	0	0	0	1	2	1	1	0	2	1	0	2	1	0	0	0	2	0	1	1	1	1	0	0	2
619	1	1	1	0	1	1	2	0	0	0	0	0	1	0	0	1	1	0	0	2	2	0	0	2	0	0	0	1	2	0	1	1	1	1	0	2	2	0	0	1	1	1	1	1	2	0	0	0	1
620	0	1	1	0	0	1	2	0	0	0	1	0	1	0	0	1	1	1	1	1	1	0	1	1	0	0	0	2	2	1	1	1	2	0	0	2	1	0	0	0	1	0	0	0	0	0	0	0	0
621	1	1	2	1	0	1	2	1	1	2	0	0	0	0	0	0	2	0	0	2	2	0	0	2	0	0	0	1	1	1	0	0	2	0	0	2	0	1	0	1	0	0	0	2	0	0	0	1	0
622	1	1	1	0	1	2	1	0	0	0	1	1	0	0	0	0	2	0	0	1	1	0	0	2	0	1	0	1	1	1	0	0	1	0	0	2	1	0	0	0	1	0	1	2	0	0	0	0	1
623	0	1	1	0	0	0	2	0	2	2	0	1	1	1	1	0	1	1	0	1	1	0	0	2	0	1	0	1	2	1	0	1	0	0	0	2	1	0	0	2	0	1	0	1	1	1	0	0	1
624	1	2	1	0	0	1	2	0	2	2	0	1	1	1	1	0	1	1	1	1	2	0	0	2	0	0	0	1	2	1	0	1	1	0	0	2	1	0	0	2	0	0	0	2	0	0	0	1	1
625	0	0	2	0	1	1	1	0	0	0	1	0	0	0	0	0	1	1	1	0	0	0	0	2	0	0	1	1	1	0	0	2	2	0	0	1	1	0	0	1	0	0	0	0	0	0	0	0	2
626	0	2	1	0	0	1	0	0	0	0	2	1	0	0	0	0	1	0	0	2	2	0	0	2	0	0	0	2	2	1	2	0	1	0	0	2	1	0	0	1	1	1	1	2	1	2	0	0	1
627	0	1	2	1	0	1	2	0	1	1	0	0	0	0	0	0	2	0	0	2	2	0	0	2	0	0	0	2	2	2	0	1	0	0	1	2	1	0	0	0	1	0	0	2	1	1	0	0	0
628	0	2	0	0	0	0	2	0	0	0	0	1	1	1	1	0	0	1	1	1	2	0	2	0	0	1	0	0	2	0	0	1	1	0	0	2	1	0	0	0	2	0	1	1	1	0	0	0	1
629	0	2	0	1	0	1	2	0	1	1	1	1	2	1	1	0	1	1	1	1	1	0	0	2	0	0	0	1	1	0	1	0	1	1	1	1	2	1	1	0	1	0	0	1	0	0	0	0	0
630	1	1	2	0	1	1	2	0	1	1	0	0	1	0	0	1	0	1	1	1	1	0	0	2	0	0	0	1	2	0	0	1	2	0	0	0	0	0	0	1	1	1	1	2	1	0	0	0	0
631	1	2	1	1	0	1	1	0	1	1	2	0	2	0	0	1	0	1	2	0	1	0	0	2	0	0	0	2	2	2	1	1	1	1	0	1	2	0	0	0	2	1	1	1	1	0	0	1	1
632	1	1	1	0	0	2	2	1	0	1	0	1	0	0	0	0	2	1	1	1	1	0	0	2	0	0	0	2	2	2	0	0	0	1	1	2	2	1	0	0	1	0	0	2	0	0	0	0	1
633	0	2	1	0	0	0	1	1	0	1	1	0	0	0	0	0	2	1	1	1	2	0	0	2	0	1	0	1	2	1	0	1	1	1	0	1	0	0	0	2	0	0	0	0	0	0	0	0	0
634	0	0	2	1	0	2	1	0	1	1	1	0	0	0	0	0	1	1	1	1	2	0	0	2	0	1	0	2	2	1	2	1	2	0	1	1	2	0	0	0	2	0	0	1	0	0	0	0	0
635	0	0	2	0	0	1	1	0	0	0	1	0	1	0	0	0	0	1	0	1	1	1	1	1	1	1	0	2	2	2	1	0	1	0	0	2	1	0	0	2	0	1	1	2	1	2	0	0	0
636	1	1	1	0	0	0	2	0	2	2	0	1	2	1	1	1	2	0	0	2	2	0	0	2	0	0	0	2	2	2	0	1	0	1	0	1	0	0	0	1	0	1	1	1	1	0	0	0	1
637	0	0	2	0	1	2	2	0	0	0	1	0	1	1	1	0	1	0	0	1	1	0	0	2	0	0	0	1	2	1	0	0	1	1	0	2	0	0	1	1	0	2	2	2	2	1	0	0	1
638	1	2	0	0	1	1	2	0	1	1	1	0	0	0	0	0	2	2	0	1	1	0	0	2	0	0	0	2	2	2	0	2	2	0	0	0	1	0	1	1	0	0	0	2	0	0	0	0	1
639	0	2	0	0	0	1	1	0	0	0	2	0	0	0	0	0	1	1	1	1	1	0	0	2	0	0	0	1	2	1	0	0	1	1	1	2	1	0	0	0	1	1	1	2	0	2	0	1	2
640	1	1	1	1	0	1	2	0	1	1	0	0	1	1	1	0	2	0	1	1	2	0	0	2	0	0	0	2	2	1	1	1	0	2	1	2	1	0	0	1	1	1	1	1	1	0	0	0	0
641	1	0	2	0	1	1	2	0	1	1	0	0	1	0	0	0	0	2	0	1	1	0	0	2	0	0	0	1	1	1	0	1	0	0	1	2	1	0	0	1	1	0	1	2	2	1	0	0	1
642	0	1	2	1	0	2	2	0	1	1	0	0	0	0	0	0	2	1	1	1	2	1	0	2	0	0	0	1	1	1	1	1	0	0	1	2	1	0	0	1	1	1	1	2	1	1	0	0	0
643	0	2	1	0	0	1	1	2	0	2	0	0	0	0	0	0	2	1	0	2	2	0	0	2	0	0	0	2	2	2	0	1	1	1	1	1	2	0	0	0	2	0	0	2	0	0	0	1	2
644	0	1	2	0	1	2	2	1	0	1	1	1	1	1	2	0	1	1	1	1	2	0	0	2	0	0	0	1	2	0	0	1	1	0	0	2	2	0	0	0	1	0	0	2	1	0	0	1	1
645	0	2	1	1	0	2	2	0	1	1	0	0	0	0	0	0	1	0	1	1	2	0	0	2	0	0	0	2	2	2	0	1	1	2	1	1	2	1	1	0	1	0	0	1	0	0	0	1	0
646	0	1	1	1	1	2	2	1	1	2	0	0	0	0	0	1	1	1	0	1	1	0	2	0	0	0	0	2	2	2	0	1	2	0	0	0	2	1	1	0	1	0	1	1	1	0	0	0	1
647	0	2	2	0	0	1	2	0	1	1	0	1	1	0	0	0	2	0	0	2	2	0	1	1	0	1	0	1	2	0	1	1	0	0	0	2	2	0	0	2	0	1	1	2	1	0	0	0	1
648	0	2	0	0	0	0	2	1	1	2	0	0	0	0	0	0	2	0	0	2	2	0	0	2	0	0	0	0	2	0	0	0	2	0	0	2	2	0	0	1	1	1	1	2	1	1	0	0	0
649	1	1	2	1	0	1	2	1	0	1	0	0	1	0	0	1	1	0	1	1	2	0	0	2	0	0	0	2	2	2	0	1	0	1	1	2	1	0	0	1	1	0	0	2	1	1	0	0	2
650	1	1	1	0	0	0	2	0	0	0	0	0	0	0	0	0	2	0	0	2	2	0	1	1	1	1	0	2	1	1	0	0	0	0	0	2	1	0	0	1	1	0	0	2	0	0	0	0	2
651	0	1	1	0	0	1	2	0	0	0	0	1	2	2	2	0	1	0	1	1	1	0	0	2	0	0	0	1	2	1	0	0	0	2	2	2	0	0	0	1	1	1	1	1	1	2	0	0	2
652	1	2	2	1	0	1	2	0	1	1	0	1	1	1	1	0	1	2	2	0	1	0	0	2	0	0	0	1	2	1	0	0	0	1	0	2	1	0	0	1	1	1	1	1	0	0	0	0	2
653	1	1	1	0	1	1	1	0	1	1	1	0	1	1	1	0	0	0	0	2	2	0	0	2	0	0	0	2	2	1	1	0	0	2	1	1	1	0	1	0	1	0	1	2	1	0	0	0	1
654	0	0	2	0	0	2	1	0	1	1	1	0	0	0	0	1	1	1	0	1	1	0	0	2	0	0	0	1	1	1	0	1	0	0	1	2	1	0	1	0	1	0	0	1	0	0	0	1	2
655	0	2	0	0	0	0	0	0	0	0	1	0	0	0	0	0	2	1	1	1	2	0	0	2	0	0	0	2	2	1	2	0	0	1	1	2	2	0	0	0	2	0	0	1	0	0	0	0	2
656	0	0	2	1	1	2	1	0	0	0	1	0	0	0	0	0	2	1	0	2	2	0	2	0	0	0	0	2	2	2	0	0	2	1	0	2	2	1	0	0	1	1	1	2	1	1	0	0	1
657	0	2	0	0	0	0	2	0	1	1	0	0	0	0	0	0	1	0	0	2	2	0	0	2	0	0	0	2	2	1	1	0	1	2	1	2	2	0	0	1	1	0	1	2	0	0	0	0	0
658	0	1	2	1	0	2	1	0	1	1	1	0	1	1	1	0	1	1	1	1	1	0	1	1	0	0	0	2	2	2	0	1	1	0	0	2	1	0	0	1	1	0	0	2	0	0	0	0	1
659	1	0	2	1	0	2	2	1	0	1	0	1	0	0	0	0	1	0	1	1	2	0	0	2	0	1	0	1	2	1	0	1	2	0	0	0	0	0	0	1	1	0	0	2	0	0	0	0	0
660	0	2	0	0	0	0	2	0	2	2	0	1	1	1	1	0	0	1	2	0	2	0	0	2	0	0	0	1	1	0	0	0	0	1	0	2	2	0	0	1	1	0	0	2	0	0	0	1	1
661	0	1	2	1	0	1	2	0	0	0	1	1	2	1	1	1	2	1	1	1	2	0	0	2	0	0	0	0	1	0	0	0	0	1	2	2	1	1	0	0	0	0	1	2	1	1	0	0	0
662	0	1	1	0	0	0	1	0	0	0	2	1	1	1	1	0	2	1	1	1	2	0	0	2	0	0	0	2	2	2	0	0	1	0	0	2	2	0	0	0	2	0	2	2	1	0	0	0	0
663	1	1	0	0	0	0	1	0	1	1	1	0	2	1	2	0	0	0	1	1	2	0	1	1	0	0	0	1	2	0	0	1	1	0	0	1	1	0	0	0	2	0	0	1	0	0	0	1	0
664	1	0	2	0	1	2	2	0	0	0	1	0	2	1	1	0	2	0	1	1	2	0	2	0	1	1	0	2	2	1	1	0	1	1	0	2	0	1	0	0	0	1	1	2	1	1	0	0	1
665	0	2	0	0	0	0	1	1	0	1	1	0	1	0	0	1	2	2	1	1	1	0	1	1	1	1	0	1	2	1	0	0	1	1	1	2	1	0	0	1	1	1	1	2	1	2	0	0	1
666	0	1	1	0	0	1	2	1	0	1	0	0	1	1	1	0	2	1	1	1	1	0	0	2	0	1	0	2	2	1	1	2	2	0	1	2	1	1	0	0	0	0	0	2	0	1	0	0	2
667	1	1	1	0	0	0	2	1	0	1	0	0	0	0	0	0	2	2	2	0	2	0	0	2	0	0	0	2	2	2	0	1	1	0	0	1	1	0	0	0	2	0	1	1	1	1	0	1	1
668	0	2	1	0	0	1	2	0	2	2	0	0	0	0	0	0	0	1	1	1	1	0	1	1	0	0	1	2	2	1	0	0	1	2	2	2	1	0	0	1	1	0	1	2	1	0	0	0	0
669	0	2	0	0	0	0	2	0	0	0	1	0	0	0	0	0	1	1	0	1	2	0	0	2	0	0	0	2	2	2	0	0	0	1	1	2	1	0	0	1	0	0	0	1	0	0	0	0	1
670	0	1	1	1	0	1	1	0	0	0	1	1	2	2	2	0	2	0	0	2	2	0	1	1	1	1	0	2	1	1	1	1	0	2	1	2	1	1	0	0	0	0	0	2	0	1	0	0	1
671	1	1	1	0	0	1	1	0	0	0	2	1	1	1	1	0	2	1	1	1	1	0	0	2	0	1	1	2	2	1	1	0	2	0	0	1	2	0	0	1	0	0	0	2	0	0	0	0	0
672	0	0	2	0	1	2	2	0	1	1	0	0	2	2	2	0	0	1	1	1	1	0	0	2	0	0	0	2	2	2	1	1	1	0	1	1	2	1	0	0	1	1	1	1	2	0	0	0	1
673	0	1	1	0	0	0	1	0	2	2	0	0	1	0	0	1	2	1	1	1	2	0	0	2	0	1	0	1	1	0	0	1	1	2	0	1	1	0	1	0	1	1	1	1	1	1	0	0	1
674	0	1	1	0	0	0	2	0	2	2	0	0	0	0	0	0	1	2	2	0	1	0	0	2	0	0	0	1	1	1	0	0	1	1	1	1	0	0	0	2	0	0	0	2	0	0	0	0	1
675	1	2	1	0	0	1	1	0	0	0	1	0	0	0	0	0	2	1	0	2	1	0	0	2	0	0	0	1	2	1	0	1	1	1	1	2	1	0	0	1	1	0	0	0	0	0	0	1	2
676	1	1	1	0	0	0	1	0	2	2	0	1	1	1	1	0	1	1	1	1	2	0	1	1	1	1	0	0	1	0	0	0	0	0	0	2	1	0	0	0	2	0	0	1	0	0	0	0	2
677	1	1	2	0	0	1	2	0	0	0	0	0	0	0	0	0	0	2	0	1	1	0	0	2	0	0	0	2	2	2	1	1	1	0	0	2	1	0	0	0	1	1	1	2	1	1	0	1	2
678	1	2	0	0	0	1	2	0	1	1	0	0	0	0	0	0	1	1	0	1	1	0	0	2	0	1	0	2	1	1	1	2	1	0	0	1	1	0	0	0	2	1	0	1	1	0	0	0	2
679	1	1	2	1	0	2	1	0	2	2	0	1	2	1	1	0	0	2	2	0	0	0	0	2	0	0	0	2	2	1	0	0	2	1	0	2	1	0	1	0	1	0	1	2	1	2	0	0	2
680	1	0	2	0	0	2	1	0	2	2	0	0	0	0	1	0	1	1	0	1	1	0	0	2	0	0	0	2	2	2	0	1	2	0	0	2	2	0	0	2	0	0	0	1	0	0	0	0	0
681	0	2	0	0	0	0	1	0	1	1	2	0	1	1	1	0	2	0	0	1	1	0	1	1	1	1	0	1	2	1	0	1	1	2	0	1	2	1	0	0	1	0	0	1	1	0	0	0	1
682	0	1	1	0	0	1	0	0	0	0	2	1	1	1	2	0	2	1	1	1	2	0	0	2	0	0	0	2	2	1	0	0	0	2	2	2	2	0	0	0	2	0	0	1	0	0	0	0	1
683	0	2	0	0	0	0	2	0	1	1	1	0	1	1	0	0	1	2	1	0	2	0	0	2	0	0	1	1	2	2	0	1	1	1	1	1	1	0	0	1	1	0	0	2	0	0	0	0	1
684	0	1	1	0	0	0	1	0	0	0	1	0	1	1	1	0	2	0	1	1	2	0	1	1	1	1	1	2	2	1	1	0	0	0	0	1	1	1	0	0	1	0	0	2	0	1	0	0	2
685	1	0	2	1	1	2	2	0	0	0	0	0	1	1	1	0	1	1	0	1	1	1	1	1	1	1	0	1	2	1	0	0	0	1	1	1	1	0	0	1	1	1	0	1	0	0	0	0	0
686	1	1	2	0	1	1	2	0	0	0	0	0	1	0	0	1	1	1	1	1	2	0	0	2	0	0	0	2	1	1	0	0	0	1	1	2	2	0	0	1	0	1	1	2	1	0	0	0	2
687	0	2	1	1	0	2	2	1	0	1	0	0	2	1	1	1	0	0	1	1	1	0	0	2	0	1	0	1	2	1	0	1	0	1	1	2	1	1	1	1	0	0	0	0	2	1	0	0	0
688	1	2	1	0	0	0	2	1	0	1	0	1	2	1	1	0	1	0	0	2	2	0	0	2	0	0	0	2	2	1	0	0	0	1	0	1	1	0	0	2	0	0	0	2	1	1	0	0	1
689	1	1	2	1	0	1	2	1	1	2	0	1	1	1	1	0	1	2	0	1	1	0	0	2	0	0	0	1	1	1	0	1	1	0	1	2	1	0	0	1	1	0	2	2	1	0	0	0	0
690	0	0	2	0	0	2	2	0	2	2	0	0	0	0	0	0	1	1	0	2	2	0	0	2	0	0	0	2	2	1	0	1	1	0	0	2	2	0	0	1	1	0	1	2	1	0	0	0	1
691	1	2	1	0	0	1	2	0	0	0	0	0	0	0	1	0	1	2	1	0	2	0	0	2	0	0	0	2	2	2	1	0	0	1	2	2	1	0	1	0	1	1	1	2	2	1	0	0	0
692	0	0	2	1	1	2	2	0	2	2	0	0	2	2	2	0	0	0	0	2	2	0	0	2	0	0	0	2	2	2	0	0	0	0	0	2	2	0	0	1	1	0	0	1	0	0	0	1	2
693	1	2	1	0	0	1	2	1	1	2	0	0	0	0	0	0	0	1	1	1	2	0	0	2	0	0	1	1	1	0	0	0	1	0	0	2	2	0	0	0	1	0	0	0	0	0	0	0	2
694	0	0	2	0	0	1	2	1	1	2	0	0	0	0	0	0	0	2	1	1	2	1	0	2	0	0	0	2	1	1	0	0	0	1	2	2	1	0	0	1	0	1	1	1	1	1	0	1	2
695	1	0	2	2	1	2	1	0	0	0	1	0	0	0	0	0	0	0	0	2	2	0	0	2	0	0	0	2	1	1	0	0	2	0	0	1	1	1	0	1	1	1	1	2	1	1	0	0	1
696	1	0	2	2	1	2	1	0	0	0	1	0	0	0	0	0	0	2	0	1	1	0	0	2	0	0	0	2	1	1	1	0	1	0	0	1	0	0	0	1	0	1	1	2	1	1	0	0	1
697	1	0	1	0	0	1	2	0	1	1	0	0	0	0	0	1	0	1	2	0	2	0	0	2	0	0	0	0	1	0	0	1	1	2	0	2	2	0	0	2	0	0	0	2	0	1	0	1	1
698	1	1	2	1	1	2	2	0	0	0	0	1	2	2	2	0	1	0	0	2	2	0	0	2	0	0	0	2	2	2	0	1	1	0	0	2	1	1	0	0	0	1	1	1	1	0	0	0	0
699	0	2	0	0	0	1	2	0	2	2	0	0	0	0	0	0	2	2	1	1	2	0	1	1	1	1	0	1	2	1	0	0	0	1	0	2	2	0	0	1	1	0	1	2	1	0	0	0	1
700	1	1	1	0	0	2	2	1	0	1	0	1	1	1	1	0	0	1	0	1	0	0	0	2	0	1	0	1	2	0	0	0	1	0	0	2	1	0	0	0	0	1	0	1	1	0	0	0	0
701	1	0	2	1	0	2	2	0	0	0	0	1	2	1	1	0	0	2	1	1	2	0	0	2	0	1	0	1	2	1	0	1	2	0	1	1	1	0	0	1	0	0	0	2	0	0	0	0	1
702	1	0	2	0	1	1	2	0	0	0	0	1	1	1	1	0	0	1	0	0	0	0	1	1	1	1	0	2	2	1	2	0	1	0	0	1	2	0	0	0	2	1	0	0	2	0	0	0	0
703	1	0	2	1	1	2	1	1	0	1	1	0	1	1	1	0	1	1	0	1	1	0	1	1	0	1	0	2	2	2	0	1	0	0	0	1	1	0	0	0	2	1	1	2	1	0	0	0	0
704	0	2	1	1	0	1	1	0	1	1	1	1	1	1	1	0	1	1	1	1	2	0	0	2	0	1	0	1	1	1	0	1	1	1	1	1	1	1	0	0	1	1	1	1	1	1	0	1	1
705	1	1	2	0	0	0	1	0	0	0	1	2	2	2	2	0	2	1	1	1	1	1	0	2	0	0	0	1	2	0	1	0	1	0	0	1	0	0	1	0	0	0	0	2	1	1	0	0	1
706	1	2	1	0	1	1	2	0	1	1	0	0	1	0	0	0	0	1	0	1	0	0	1	1	0	1	1	2	2	1	0	1	1	0	1	2	1	0	1	1	0	1	1	2	2	2	0	0	0
707	1	2	0	1	0	1	1	0	1	1	0	1	1	1	1	0	2	2	1	1	1	1	0	2	0	0	0	2	1	1	1	0	0	1	1	2	2	0	0	0	2	0	0	2	0	0	0	0	0
708	1	0	2	1	0	2	0	0	1	1	1	1	1	1	1	0	1	2	1	0	1	0	0	2	0	0	0	1	2	1	0	0	2	0	0	2	1	0	0	1	1	1	1	2	2	2	0	1	2
709	0	0	2	0	0	1	1	0	0	0	1	0	0	0	0	0	0	0	1	1	2	0	1	1	0	1	0	2	2	2	0	0	0	0	0	1	2	1	0	0	1	1	0	1	0	0	0	0	1
710	1	1	1	0	0	0	2	0	1	1	1	0	0	0	1	0	0	1	1	1	2	0	0	2	0	0	0	1	1	1	1	0	1	1	1	1	2	0	0	0	1	0	0	0	0	0	0	1	2
711	1	1	1	0	0	1	2	0	1	1	0	0	0	0	0	0	2	0	0	2	2	0	0	2	0	1	0	2	2	1	1	0	0	0	0	2	2	0	0	0	2	1	1	2	1	2	0	0	1
712	1	1	2	0	0	2	2	1	0	1	0	0	1	0	0	1	0	2	1	0	0	0	0	2	0	0	0	1	2	0	1	1	1	2	1	2	1	0	0	1	1	2	2	2	2	1	0	0	0
713	1	1	1	1	0	1	1	0	1	1	1	0	1	1	1	0	2	0	0	1	1	0	0	2	0	1	0	2	2	2	1	2	2	1	1	2	2	0	0	1	1	1	1	1	0	0	0	0	0
714	1	2	0	1	0	1	2	0	1	1	0	0	1	0	0	0	2	1	1	1	2	0	0	2	0	0	0	2	2	2	0	0	1	1	0	1	1	0	0	2	0	0	0	2	0	0	0	0	2
715	1	2	0	0	0	0	2	1	0	1	0	0	0	0	0	0	0	1	1	1	1	0	0	2	0	1	0	2	2	1	1	1	1	0	0	1	1	0	0	0	1	0	2	2	0	2	0	0	0
716	1	0	2	2	1	2	2	0	0	0	0	2	2	1	1	0	1	1	1	1	1	0	1	1	1	1	0	2	2	1	2	1	1	1	1	1	1	0	0	1	1	1	1	1	1	0	0	0	2
717	1	1	1	1	0	1	2	0	1	1	1	0	0	0	0	0	1	1	0	1	1	0	1	1	1	1	0	0	1	0	0	0	0	0	0	1	2	0	0	0	2	1	0	1	0	1	0	0	2
718	1	0	2	0	1	2	1	0	1	1	2	0	1	0	0	1	2	0	0	1	1	0	1	1	1	2	0	0	1	0	0	0	0	1	0	2	1	0	0	0	2	0	0	1	0	0	0	0	1
719	1	2	1	2	0	2	1	1	0	2	0	1	2	1	1	0	1	2	2	0	1	0	1	1	0	0	0	2	2	2	0	1	0	1	2	2	1	0	1	1	0	0	0	2	0	0	0	0	1
720	1	1	1	0	0	1	2	0	0	0	1	0	1	1	1	0	2	0	0	2	2	0	0	2	0	0	0	2	2	2	0	0	0	2	2	2	2	0	0	2	0	1	2	2	1	1	0	0	1
721	1	1	1	0	1	1	2	0	0	0	0	0	0	0	0	0	1	2	1	0	1	0	0	2	0	0	0	2	2	2	0	0	0	0	0	2	1	0	0	0	2	1	1	2	0	1	0	1	2
722	1	2	0	0	0	0	2	0	1	1	0	1	1	1	1	0	1	1	0	1	1	0	0	2	0	0	0	2	2	2	1	0	0	0	0	2	1	0	1	0	1	0	0	2	0	1	0	0	0
723	0	2	1	1	0	1	2	0	1	1	0	0	1	0	0	0	2	0	0	2	2	0	0	2	0	0	0	2	2	2	0	1	1	1	1	2	1	1	0	0	1	1	1	2	1	1	0	0	0
724	1	2	1	0	0	0	1	1	0	1	1	0	0	0	0	0	1	1	0	1	1	0	0	2	0	0	0	1	2	1	0	1	1	0	0	2	1	1	1	0	1	0	1	1	1	0	0	0	0
725	1	1	2	0	0	2	2	0	0	0	0	1	2	1	1	0	2	2	0	1	1	0	0	2	0	0	0	0	1	0	0	0	0	0	1	2	1	1	0	1	1	0	0	1	0	0	0	0	0
726	0	1	2	1	0	2	2	0	1	1	0	0	0	0	0	0	1	1	0	1	2	0	0	2	0	0	0	2	1	1	0	2	2	0	0	1	0	0	0	1	1	1	1	2	0	0	0	1	2
727	0	1	2	1	0	2	1	1	1	2	0	0	0	0	0	0	1	0	1	1	2	0	0	2	0	0	1	2	2	0	1	0	1	0	0	2	2	0	0	0	2	0	0	2	0	0	0	0	0
728	1	2	2	1	0	1	0	0	1	1	1	1	1	1	1	0	2	0	0	2	2	0	0	2	0	0	1	2	2	1	0	0	1	0	0	1	1	0	1	0	1	0	2	2	1	1	0	0	1
729	0	0	2	0	0	1	1	2	0	2	0	1	1	0	0	0	1	0	0	2	2	0	1	1	0	0	0	1	1	0	1	0	1	1	1	2	1	2	0	0	0	0	0	2	0	2	0	0	1
730	1	1	2	0	1	2	1	0	0	0	2	0	1	1	1	0	1	1	1	1	1	0	0	2	0	0	0	1	2	0	0	0	1	0	0	2	0	2	0	0	0	1	1	2	1	2	0	0	1
731	1	1	1	0	0	1	1	1	1	2	0	0	0	0	0	1	1	1	1	0	0	0	0	2	0	2	1	2	2	1	1	0	0	1	0	2	1	0	1	0	1	0	0	2	0	0	0	0	2
732	0	1	1	0	0	1	1	0	1	1	1	0	0	0	1	0	1	2	1	0	2	0	0	2	0	1	0	2	2	2	0	1	2	0	0	1	1	1	1	0	0	0	0	2	0	0	0	0	2
733	0	2	1	0	0	1	1	0	1	1	0	0	0	0	0	0	1	1	1	1	2	0	0	2	0	0	0	2	1	0	0	1	2	0	1	1	1	0	0	1	1	1	0	1	1	0	0	0	1
734	1	1	1	0	0	0	2	0	2	2	0	1	2	1	1	0	1	1	1	1	1	0	0	2	0	0	0	1	1	1	0	1	1	0	0	2	2	0	0	1	0	1	1	1	1	0	0	0	1
735	0	1	2	0	0	2	2	0	2	2	0	0	0	0	0	0	1	0	0	2	2	0	1	1	0	1	0	2	2	2	0	1	1	0	0	1	2	1	0	0	1	0	1	2	1	0	0	0	0
736	1	1	2	1	0	2	2	0	1	1	0	0	0	0	0	0	1	1	1	1	1	0	0	2	0	1	0	1	2	1	0	1	1	0	0	2	2	0	0	0	1	1	1	1	1	0	0	1	2
737	0	2	0	0	0	0	2	1	1	2	0	0	0	0	0	0	1	0	0	2	2	0	0	2	0	0	1	2	2	1	1	2	1	0	0	1	1	0	1	0	1	0	0	1	0	0	0	1	2
738	1	1	1	1	0	1	1	1	0	1	1	1	1	1	1	0	2	1	1	1	1	0	0	2	0	0	0	2	1	1	0	2	2	1	1	2	1	1	1	1	0	0	0	2	0	0	0	1	2
739	1	2	0	0	0	0	2	0	1	1	0	0	0	0	0	0	1	2	0	1	1	0	0	2	0	0	0	2	2	2	0	0	2	1	0	2	2	0	0	0	2	0	0	1	0	1	0	0	1
740	0	1	1	0	0	1	2	0	1	1	0	0	1	0	0	0	1	1	1	1	2	1	0	2	0	0	0	2	1	1	1	1	1	2	1	1	2	0	0	0	1	1	2	2	1	1	0	0	0
741	1	1	1	1	1	2	2	1	0	1	0	0	1	0	0	1	1	1	1	1	2	0	0	2	0	0	0	2	2	2	1	1	1	0	0	1	1	0	0	1	1	1	2	2	1	1	0	0	1
742	1	1	2	1	0	2	1	1	0	1	1	0	0	0	0	0	1	0	0	2	2	0	0	2	0	0	0	1	2	1	0	1	2	0	1	1	2	0	0	2	0	0	1	2	1	0	0	0	1
743	0	1	2	1	0	1	1	0	2	2	0	1	1	1	2	0	2	1	1	1	2	0	0	2	0	0	0	2	2	2	1	0	1	0	0	2	0	0	0	1	1	1	1	1	1	0	0	0	0
744	1	1	2	0	0	2	2	0	1	1	0	0	0	0	0	0	1	1	1	1	2	0	0	2	0	0	0	2	1	0	1	0	2	0	0	2	2	0	0	0	1	0	0	2	0	0	1	0	0
745	1	1	2	1	1	2	2	0	1	1	1	1	2	1	1	0	1	1	0	1	1	0	0	2	0	1	0	2	2	2	1	0	1	1	0	2	2	0	0	0	2	2	2	2	2	1	0	0	0
746	1	2	1	0	0	1	1	0	0	0	1	1	1	1	1	0	2	0	0	2	2	0	0	2	0	0	0	2	2	1	1	0	2	0	0	2	2	0	0	0	2	0	0	0	2	1	0	0	0
747	0	2	1	0	0	1	2	0	2	2	0	1	1	1	1	0	1	2	1	0	1	0	0	2	0	1	1	2	2	1	0	0	1	0	0	2	1	0	0	0	2	0	1	2	0	0	0	0	1
748	0	1	1	0	1	2	2	1	0	1	0	0	0	0	0	0	0	0	1	1	2	0	1	1	1	1	0	2	2	2	0	1	2	0	0	0	2	1	0	0	1	0	1	1	0	0	0	0	1
749	0	1	0	0	0	1	2	0	1	1	0	1	1	1	1	0	1	1	1	1	2	0	1	1	1	1	1	2	2	1	1	1	2	0	0	1	1	0	0	0	1	0	1	2	0	2	0	1	1
750	0	2	1	1	0	1	2	1	0	1	0	1	2	1	1	0	1	1	1	1	2	0	1	1	0	0	0	1	2	1	0	0	1	1	1	2	0	0	0	1	0	1	1	2	2	1	0	0	2
751	1	2	0	0	0	0	2	0	1	1	0	1	1	1	2	0	1	0	1	1	2	0	1	1	1	1	0	1	1	1	0	1	2	0	1	2	0	0	1	0	0	1	1	2	1	1	0	0	1
752	0	0	2	0	0	1	1	0	1	1	1	1	1	1	1	0	1	1	0	1	2	0	1	1	0	0	0	2	2	0	0	0	2	0	0	1	1	0	0	2	0	1	2	2	0	0	0	1	2
753	0	2	2	0	0	1	1	0	1	1	1	0	2	1	1	0	2	0	0	2	2	0	2	0	0	1	0	1	2	1	0	0	2	0	0	2	2	0	0	2	0	1	2	2	1	1	0	0	0
754	1	1	1	0	1	1	2	0	1	1	0	0	0	0	0	0	1	1	0	1	1	0	0	2	0	0	0	1	1	1	0	2	2	0	0	2	1	1	0	1	0	0	0	1	0	0	0	1	1
755	0	0	2	0	0	1	1	0	1	1	1	0	0	0	0	0	2	2	1	1	2	0	0	2	0	0	0	2	2	2	1	1	1	1	1	1	1	1	1	1	0	0	0	1	0	0	0	0	1
756	0	1	1	0	0	2	2	0	0	0	0	0	0	0	0	0	2	1	1	1	1	0	0	2	0	0	0	2	2	2	0	0	1	1	0	1	2	0	0	1	1	1	1	1	2	0	0	0	1
757	0	2	0	0	0	0	2	0	0	0	0	0	1	1	1	0	1	2	2	0	1	0	0	2	0	0	1	2	2	2	0	1	0	1	2	2	0	0	1	1	0	0	0	2	0	0	0	0	0
758	1	2	0	0	0	0	2	1	0	1	0	0	0	0	0	0	2	0	0	2	2	0	1	1	0	0	0	2	2	2	0	1	0	2	1	2	1	0	0	0	2	0	0	2	0	0	0	0	1
759	0	1	1	0	0	0	2	0	0	0	1	1	2	1	1	1	1	1	1	1	1	0	1	1	0	0	0	2	2	2	0	0	1	2	0	1	2	0	0	2	0	0	2	2	0	0	0	0	2
760	0	1	2	0	0	0	2	0	1	1	0	0	1	0	0	0	1	2	2	0	1	0	0	2	0	0	0	1	2	0	0	1	0	0	0	2	2	0	0	1	1	2	2	2	2	1	0	0	0
761	1	0	2	0	1	2	2	0	1	1	0	1	1	1	1	0	0	1	1	1	1	0	0	2	0	0	0	2	2	2	0	1	0	1	1	2	1	0	0	1	1	0	0	0	2	1	0	0	0
762	0	0	2	0	0	2	2	0	0	0	0	1	2	1	1	0	1	0	1	1	1	0	1	1	1	1	0	2	2	1	1	0	2	0	0	1	2	0	0	1	1	0	1	1	1	0	0	1	2
763	1	2	0	0	0	0	2	1	0	1	0	0	0	0	0	0	1	1	0	1	2	0	0	2	0	0	0	2	1	1	0	0	1	1	1	1	1	0	0	0	2	0	0	0	0	0	0	0	1
764	0	1	1	0	1	2	2	0	1	1	0	0	0	0	0	0	1	2	1	1	1	1	0	2	0	0	0	1	1	1	0	0	0	0	0	2	2	0	0	2	0	0	0	2	0	0	0	0	2
765	0	1	1	0	0	1	1	0	1	1	1	0	1	0	1	0	1	0	0	2	2	0	0	2	0	0	1	2	1	0	0	0	2	0	0	1	2	0	1	0	1	0	2	2	0	0	0	0	1
766	1	0	2	0	0	1	2	0	1	1	0	0	1	0	0	1	2	1	0	2	2	0	1	1	0	0	0	2	2	1	0	0	1	2	0	2	2	1	0	0	1	0	0	1	0	0	0	0	1
767	1	1	1	0	0	1	1	0	1	1	0	0	0	0	0	0	1	0	0	2	2	0	1	1	1	1	0	2	2	1	2	2	2	0	0	1	0	0	0	2	0	0	0	2	1	1	0	0	0
768	0	2	1	0	0	1	2	1	0	1	0	0	1	1	1	0	2	1	1	1	2	0	0	2	0	0	0	1	2	1	1	0	1	0	0	1	2	0	0	0	1	1	1	2	1	2	0	0	0
769	1	2	1	0	0	0	2	0	0	0	1	0	0	0	0	0	1	1	1	1	2	0	1	1	0	0	0	2	1	1	0	1	2	0	0	2	2	0	0	0	2	0	0	2	0	2	0	0	1
770	0	1	2	1	0	2	2	0	0	0	0	0	0	0	0	0	1	2	1	0	1	0	0	2	0	0	1	2	1	0	0	2	2	0	0	0	1	1	1	0	0	1	1	1	0	0	0	0	2
771	1	0	2	0	2	2	2	0	1	1	0	1	2	1	1	1	2	1	1	1	1	0	0	2	0	0	0	2	2	1	1	1	0	0	0	1	1	0	1	0	1	1	1	2	0	0	0	0	1
772	1	2	0	0	0	0	1	0	1	1	0	1	1	1	1	0	2	1	1	1	1	0	0	2	0	1	0	1	2	0	1	0	1	1	0	1	2	0	0	0	2	0	1	2	1	1	0	0	0
773	1	2	0	0	0	0	2	0	0	0	1	1	1	1	1	0	1	2	1	0	0	0	1	1	1	2	0	2	2	1	1	0	2	0	0	1	1	0	0	0	1	1	0	1	0	0	0	0	0
774	0	1	1	0	0	2	1	0	0	0	1	1	1	1	1	0	0	0	1	1	2	0	1	1	1	1	0	2	1	1	0	0	1	1	1	2	2	0	0	1	1	1	1	2	1	1	0	0	0
775	1	2	1	1	0	1	2	1	0	1	0	0	0	0	0	0	2	1	0	2	2	0	1	1	0	1	0	2	2	1	2	1	1	1	0	2	1	0	0	0	1	0	0	2	2	0	0	0	1
776	1	0	2	0	1	2	2	0	0	0	0	0	0	0	0	1	2	1	1	1	2	0	0	2	0	0	0	2	2	2	0	1	1	0	0	2	1	0	0	0	2	0	1	2	0	0	0	0	0
777	1	2	1	0	1	1	2	0	0	0	0	1	2	1	1	0	1	0	1	1	2	0	0	2	0	0	0	1	1	1	0	0	0	1	1	2	1	0	0	1	1	0	2	2	0	2	0	0	1
778	0	2	0	0	1	1	2	0	0	0	0	0	0	0	0	0	1	0	0	2	1	0	0	2	0	0	0	1	2	0	0	0	0	0	0	2	2	0	0	0	2	0	0	1	0	0	0	0	1
779	1	1	1	0	0	1	2	0	1	1	0	0	0	0	0	0	2	1	1	1	2	0	0	2	0	0	0	2	2	2	0	0	1	1	1	1	1	1	0	1	1	0	0	2	0	1	0	0	1
780	0	2	1	0	0	1	1	0	1	1	0	0	0	0	0	0	0	2	0	1	1	0	0	2	0	0	0	2	2	1	0	0	1	0	0	1	1	1	0	0	0	0	1	1	1	1	0	0	0
781	0	2	1	0	0	0	1	0	0	0	2	1	0	0	0	0	1	1	1	1	1	0	0	2	0	0	0	1	2	0	0	0	0	1	1	1	1	0	0	2	0	0	0	1	0	0	0	0	1
782	0	0	2	0	0	1	1	1	0	1	0	0	0	0	0	0	0	1	1	1	1	0	0	2	0	0	0	2	2	2	1	1	1	2	0	2	1	1	0	0	1	1	1	1	1	0	0	0	0
783	1	1	1	0	0	2	2	0	1	1	0	0	0	0	0	0	2	0	0	2	2	0	1	1	1	1	0	1	2	1	0	0	2	1	0	2	2	0	0	0	2	0	0	2	0	0	0	0	1
784	1	1	1	1	0	1	1	0	0	0	1	0	0	0	0	0	0	0	0	2	2	0	0	2	0	0	0	2	2	2	0	0	0	1	0	1	2	0	0	0	2	1	0	0	2	0	0	0	2
785	0	2	1	0	0	1	2	1	1	2	0	0	0	0	1	0	1	2	1	0	2	0	0	2	0	0	0	2	2	1	1	1	1	1	1	2	1	2	0	0	0	0	0	2	0	0	0	0	1
786	0	1	1	0	0	0	2	1	0	1	0	0	1	0	0	0	1	0	1	1	1	0	0	2	0	0	0	2	2	2	1	0	1	0	0	2	2	0	0	0	2	0	1	1	1	0	0	0	0
787	0	0	1	0	0	1	2	0	1	1	0	0	0	0	0	0	2	2	2	0	1	0	0	2	0	0	0	1	1	1	0	0	0	0	0	1	1	0	0	1	0	0	0	1	0	1	0	0	1
788	0	2	0	0	0	0	1	1	1	2	0	0	1	1	1	0	0	1	2	0	1	0	0	2	0	0	0	2	2	1	2	0	2	0	0	1	1	0	0	0	1	1	1	2	1	2	0	0	1
789	1	2	0	0	0	1	2	1	1	2	0	0	1	0	1	0	2	1	1	1	1	0	1	1	1	1	0	2	2	2	0	2	2	0	1	2	1	0	0	0	2	1	1	1	1	0	0	0	0
790	0	0	2	0	0	1	0	0	1	1	1	0	1	0	0	0	2	0	0	2	2	0	1	1	1	2	0	1	2	1	1	0	1	1	0	1	1	0	0	1	1	0	0	2	0	1	0	0	1
791	1	1	2	0	1	2	2	0	1	1	0	0	1	0	1	0	1	0	1	1	1	0	0	2	0	1	0	1	2	0	1	0	2	0	0	1	1	0	0	0	0	0	1	2	0	1	0	0	1
792	0	2	0	1	0	1	1	0	0	0	1	0	0	0	0	0	0	0	1	1	2	0	0	2	0	0	0	2	2	2	0	1	1	1	0	1	0	1	0	0	1	0	0	1	1	0	0	0	0
793	0	1	1	1	0	2	2	1	0	1	0	0	0	0	0	0	1	1	1	1	2	0	0	2	0	0	0	2	2	1	0	0	1	1	0	1	1	1	1	0	0	2	2	2	1	1	0	0	0
794	1	2	2	0	0	1	1	0	0	0	1	0	0	0	0	0	1	0	1	1	1	0	0	2	0	0	0	2	1	0	1	1	1	0	0	1	1	0	0	0	2	2	2	2	2	1	0	0	1
795	0	1	1	1	0	1	2	0	1	1	1	0	0	0	0	0	0	1	0	1	0	0	1	1	0	0	0	0	1	0	0	2	2	0	0	0	1	1	0	0	0	0	1	2	1	0	0	0	0
796	1	2	0	0	0	0	0	0	0	0	2	0	0	0	0	0	1	2	1	0	0	0	1	1	1	1	1	2	2	1	0	1	1	0	0	2	2	0	0	1	1	0	0	1	0	0	0	0	1
797	1	1	1	0	1	2	1	0	0	0	1	1	1	0	0	0	1	2	1	0	2	0	0	2	0	0	1	2	2	1	0	1	1	0	0	1	1	0	1	0	1	0	0	1	1	0	1	0	1
798	0	1	1	0	0	1	2	0	1	1	0	1	1	1	1	0	2	0	0	1	1	0	0	2	0	0	0	1	1	1	0	0	0	0	1	2	1	0	1	0	1	1	1	2	1	1	0	0	1
799	1	1	1	0	0	2	2	0	1	1	1	1	1	1	1	0	0	1	2	0	1	0	1	1	1	1	0	2	1	0	0	0	0	1	1	1	1	0	0	1	1	0	0	1	0	1	0	0	1
800	0	0	2	0	1	2	2	0	1	1	0	0	1	0	0	1	1	1	1	1	1	1	0	2	0	1	0	2	2	2	0	1	1	1	0	2	2	1	1	0	1	0	1	2	1	0	0	0	0
801	0	1	1	1	0	1	1	1	1	2	0	1	1	1	1	0	1	2	0	1	1	0	0	2	0	0	0	2	2	2	0	2	2	0	0	0	1	0	1	0	1	1	0	1	1	1	0	0	1
802	1	1	1	0	1	1	2	0	0	0	0	1	1	1	1	0	1	1	2	0	1	0	1	1	0	1	0	2	2	2	0	1	1	2	0	2	0	1	0	1	0	1	1	2	1	0	0	0	1
803	0	0	2	0	0	2	1	0	1	1	0	0	1	1	1	0	1	0	0	2	2	0	1	1	1	0	0	2	1	1	0	0	1	1	1	1	1	0	0	0	2	0	0	2	0	0	0	0	0
804	0	1	2	0	0	0	1	0	2	2	0	0	0	0	0	0	1	2	2	0	1	0	1	1	1	1	0	2	2	2	1	1	1	0	0	2	1	0	0	0	1	0	0	2	0	0	0	0	0
805	0	1	1	0	0	1	2	0	1	1	0	0	0	0	0	0	2	0	0	2	2	0	0	2	0	1	1	1	2	2	0	0	1	1	2	2	1	0	0	0	1	0	1	2	0	1	0	0	1
806	1	0	2	0	0	1	1	0	0	0	1	1	1	1	1	0	2	0	0	2	2	0	0	2	0	0	1	2	2	1	0	2	1	0	0	1	0	0	0	1	0	0	0	0	0	0	0	0	0
807	1	1	1	1	0	1	2	0	1	1	0	1	2	1	1	1	0	0	1	1	2	0	1	1	1	1	0	2	1	1	0	2	2	1	1	2	2	0	0	0	1	1	1	2	2	2	0	0	1
808	0	1	2	1	0	2	2	0	1	1	0	0	0	0	0	0	1	0	0	2	2	0	1	1	0	0	0	2	2	1	1	2	1	0	0	1	2	0	0	0	2	0	0	2	1	1	0	0	1
809	0	0	2	0	1	2	2	0	1	1	0	0	1	1	1	0	1	1	1	1	1	0	0	2	0	0	0	1	2	2	0	1	0	0	0	2	1	0	0	1	1	0	0	2	1	1	0	1	1
810	0	1	2	0	1	1	2	0	0	0	0	1	2	1	1	0	2	0	0	2	2	0	0	2	0	0	0	1	2	1	0	0	1	2	0	1	1	1	0	0	1	1	0	0	1	0	0	1	0
811	0	1	1	0	1	1	2	0	2	2	0	1	2	1	1	0	1	2	1	0	2	0	0	2	0	0	0	2	2	2	0	0	0	0	0	1	1	0	0	2	0	1	1	2	1	1	0	0	1
812	0	0	2	0	0	1	2	0	1	1	0	0	0	0	0	0	0	0	1	1	2	0	0	2	0	1	1	2	2	1	0	1	1	1	0	0	1	0	0	0	2	0	0	2	0	0	0	0	1
813	1	2	0	0	0	1	2	0	1	1	0	1	1	1	1	0	2	0	0	2	2	0	0	2	0	0	0	1	2	1	0	0	1	1	0	0	2	0	0	1	1	0	0	1	0	0	0	0	0
814	0	1	1	0	1	2	2	0	1	1	0	0	0	0	0	1	1	1	1	1	2	0	0	2	0	0	0	1	1	1	0	0	0	0	0	2	1	1	1	0	0	0	0	1	0	0	0	0	0
815	1	1	1	0	0	0	2	0	1	1	0	0	1	0	0	0	2	0	0	1	1	0	0	2	0	0	0	1	2	1	1	0	1	1	0	1	1	0	0	1	1	1	1	2	2	2	0	0	1
816	0	1	2	1	1	2	1	0	1	1	0	0	1	1	1	0	0	0	0	2	2	0	1	1	0	0	0	2	2	1	2	0	0	0	1	2	2	1	0	0	1	0	1	2	1	1	0	0	2
817	0	1	1	1	0	1	2	0	0	0	0	0	1	0	0	0	1	1	2	0	2	0	0	2	0	0	0	1	1	1	0	2	1	0	0	2	2	1	0	0	0	0	0	0	0	0	0	1	2
818	1	1	1	1	0	2	2	0	2	2	0	0	1	0	0	1	2	1	0	2	1	0	0	2	0	0	0	2	2	2	0	1	2	0	0	2	2	1	1	0	1	1	1	2	1	0	0	0	1
819	0	1	2	1	0	1	1	1	1	2	0	0	1	1	1	0	0	2	1	1	2	0	0	2	0	1	0	1	1	1	0	2	1	0	1	2	1	0	1	0	1	0	1	2	2	0	0	0	0
820	1	0	2	0	1	2	1	0	0	0	1	1	1	2	1	0	2	2	2	0	1	0	1	1	0	0	0	2	2	2	0	0	2	0	0	2	1	1	0	0	1	0	0	1	0	1	0	0	1
821	0	2	1	0	0	1	2	0	0	0	0	1	1	1	1	0	1	0	1	1	2	0	0	2	0	0	0	2	1	1	0	0	0	2	2	2	1	0	0	0	1	0	0	2	0	0	0	0	1
822	1	0	2	0	1	1	2	0	0	0	1	0	0	0	0	0	2	0	0	2	2	0	0	2	0	0	0	2	2	2	0	1	1	1	0	1	2	0	0	1	1	0	1	1	0	0	0	1	1
823	0	2	1	0	1	1	1	0	1	1	0	1	1	1	1	0	2	0	0	2	2	0	0	2	0	0	0	2	2	1	2	0	2	0	0	2	1	1	0	0	1	1	0	1	1	1	0	0	1
824	0	2	1	1	0	1	2	0	1	1	0	0	2	1	2	0	0	0	0	2	1	0	0	2	0	0	0	2	2	1	1	0	2	0	0	1	0	0	0	1	1	1	1	2	1	2	0	0	2
825	1	2	0	0	0	1	2	0	0	0	1	0	1	0	0	0	0	2	0	1	1	0	1	1	0	0	0	2	2	1	2	1	1	0	0	2	1	0	0	1	1	0	0	2	1	1	0	0	1
826	1	0	2	2	1	2	2	1	0	1	0	1	0	0	0	0	1	0	1	1	1	0	0	2	0	0	0	2	1	1	1	0	0	2	1	1	1	0	0	0	2	1	1	2	1	1	0	0	1
827	1	0	2	1	1	2	1	0	1	1	1	1	1	1	1	0	1	1	0	1	1	0	0	2	0	0	0	2	2	2	0	1	1	0	0	1	1	1	0	0	1	0	0	2	0	0	0	0	1
828	1	2	0	0	0	0	2	0	0	0	0	0	0	0	0	0	2	1	1	1	2	0	0	2	0	0	1	2	2	1	0	0	0	0	0	2	1	0	0	0	1	1	1	2	1	1	0	0	1
829	1	1	1	0	0	1	2	0	0	0	0	1	1	1	1	0	2	0	0	1	1	0	0	2	0	0	0	1	2	0	0	0	2	0	0	1	2	0	0	0	2	1	1	1	1	2	0	0	2
830	1	0	2	0	0	1	2	1	1	2	0	1	1	1	1	0	1	2	1	0	1	1	0	2	0	0	0	2	2	1	2	1	1	1	0	2	1	0	0	2	0	0	1	1	1	0	0	1	0
831	0	1	2	1	0	2	1	0	1	1	0	1	1	1	1	0	1	0	0	2	2	0	1	1	1	1	0	2	1	1	0	2	2	0	0	1	2	0	0	1	1	1	1	1	1	2	0	0	1
832	0	1	1	1	0	1	1	0	1	1	1	0	1	0	0	1	2	2	0	1	1	0	0	2	0	1	0	1	2	1	0	0	2	0	0	2	1	0	0	1	1	0	1	2	1	1	0	0	0
833	0	0	2	0	1	2	2	1	1	2	0	1	2	1	1	0	1	2	2	0	0	0	1	1	0	0	0	2	2	2	1	2	2	0	0	0	2	0	0	0	1	0	0	1	0	1	0	0	1
834	1	1	2	0	0	0	0	0	1	1	1	1	1	1	1	0	1	0	1	1	2	0	0	2	0	1	0	2	2	2	0	0	1	1	1	1	2	1	0	0	1	0	0	0	0	0	0	0	1
835	0	1	1	0	1	1	2	0	0	0	0	0	0	0	0	0	0	2	0	2	2	0	0	2	0	0	0	2	2	2	0	1	2	0	0	2	1	0	0	0	2	0	1	2	1	0	0	0	1
836	0	0	2	1	1	2	1	0	0	0	1	1	0	0	0	0	1	1	0	2	2	0	0	2	0	0	0	2	2	2	1	0	0	0	1	2	2	0	0	1	1	0	0	2	0	0	0	0	1
837	0	2	0	0	0	0	2	0	0	0	0	0	0	0	0	0	1	2	1	0	0	0	0	2	0	0	0	2	2	2	0	0	1	0	0	1	2	0	0	0	2	0	0	2	0	0	0	1	1
838	0	2	0	1	0	1	2	0	0	0	0	1	1	1	1	0	1	1	1	1	2	0	0	2	0	0	0	2	2	1	1	1	1	0	0	2	2	0	0	0	2	0	0	1	0	1	0	0	1
839	1	1	1	0	0	0	1	1	0	1	1	0	0	0	0	0	1	1	0	2	2	0	1	1	0	0	0	1	2	1	0	0	0	0	0	1	2	0	0	1	1	0	0	1	0	0	0	0	1
840	0	0	2	1	0	2	2	1	1	2	0	1	1	1	1	0	0	1	1	1	1	0	1	1	1	1	0	2	2	2	0	0	1	1	0	2	2	0	0	2	0	0	0	2	0	1	0	0	1
841	1	2	0	0	0	0	2	0	0	0	1	0	0	0	0	0	1	1	1	1	2	0	0	2	0	0	1	2	2	0	1	1	1	0	0	2	1	0	0	0	1	0	0	0	0	0	0	0	1
842	1	0	2	0	0	1	2	0	1	1	1	0	0	0	0	0	1	1	2	0	1	0	0	2	0	0	0	1	2	1	0	0	2	1	0	2	1	0	0	1	1	0	0	2	1	1	0	1	2
843	0	2	1	0	0	1	1	0	1	1	0	0	0	0	0	0	2	1	1	1	2	0	0	2	0	0	0	2	2	2	0	1	1	0	1	1	1	1	0	1	1	0	1	1	0	1	0	0	0
844	0	1	1	0	0	1	2	0	0	0	0	0	1	0	0	0	1	1	0	1	1	0	0	2	0	1	0	0	1	0	0	1	1	0	0	2	1	1	0	0	1	0	0	2	1	1	0	0	2
845	0	1	1	0	0	1	2	1	1	2	0	0	0	0	0	0	1	0	0	2	2	0	1	1	0	0	0	2	2	2	1	1	2	0	0	0	2	0	0	0	2	0	0	2	0	0	0	0	0
846	1	1	1	0	1	2	2	0	1	1	0	1	1	0	0	0	1	0	1	1	2	0	0	2	0	0	0	1	2	1	1	0	0	0	0	1	1	0	1	0	1	0	2	2	1	0	0	0	1
847	0	0	2	1	1	2	2	0	0	0	0	0	0	0	0	0	0	2	1	0	0	0	0	2	0	0	0	1	2	1	0	1	1	0	0	1	1	1	0	0	1	0	0	2	1	1	0	0	1
848	0	0	2	0	1	2	1	0	0	0	2	0	0	0	0	0	0	2	2	0	0	0	0	2	0	0	1	1	2	0	0	0	0	0	0	2	2	0	0	1	1	0	1	2	1	1	0	0	1
849	1	0	2	1	0	2	2	1	0	1	0	0	0	0	0	0	0	1	0	0	0	0	0	2	0	0	0	1	2	0	0	1	1	0	1	2	1	0	0	1	1	1	1	2	1	2	0	0	1
850	1	0	2	0	1	2	2	1	1	2	0	0	0	0	0	0	1	2	1	1	1	0	0	2	0	0	1	2	2	2	0	0	1	1	0	2	1	0	0	2	0	2	2	2	2	1	0	0	0
851	1	1	2	0	0	2	2	1	0	1	0	0	1	1	1	0	1	0	0	1	1	0	1	1	1	1	0	2	2	0	1	2	1	1	1	2	1	1	1	1	0	1	1	2	2	0	0	0	1
852	1	1	2	1	1	2	2	1	0	1	0	0	0	0	0	0	0	0	0	2	2	0	1	1	0	0	0	2	2	1	1	1	0	1	0	1	2	0	0	1	1	1	1	2	1	1	0	0	1
853	0	2	0	0	0	0	2	0	1	1	0	0	1	0	0	1	2	0	0	2	1	0	0	2	0	1	0	0	2	0	0	1	1	0	0	2	2	0	0	2	0	0	0	0	1	0	0	0	1
854	1	1	1	0	0	1	1	0	1	1	0	0	1	1	1	0	1	1	1	1	1	0	2	0	0	0	0	2	2	1	1	1	1	1	0	2	1	0	1	0	1	1	0	0	2	0	0	0	1
855	0	2	1	0	0	1	1	0	0	0	1	0	0	0	0	0	2	1	0	2	2	0	0	2	0	1	0	1	2	0	1	1	1	0	0	2	1	0	0	1	1	0	1	2	1	0	0	0	2
856	1	0	2	1	0	2	1	0	1	1	0	2	2	2	2	0	2	1	1	1	2	0	0	2	0	0	0	1	2	1	0	0	1	1	0	2	1	0	1	0	1	0	1	2	1	0	0	0	1
857	1	1	1	0	1	2	2	1	1	2	0	0	0	0	0	0	1	1	1	1	1	1	1	1	1	1	0	0	1	0	0	1	0	1	2	2	2	0	0	2	0	0	0	2	0	0	0	0	0
858	0	2	0	0	0	1	2	0	0	0	0	0	1	0	0	0	2	1	0	2	2	0	0	2	0	0	0	2	1	0	0	1	2	0	0	1	0	0	0	1	0	0	0	2	0	0	1	0	0
859	1	2	1	0	0	0	2	0	0	0	0	1	1	1	1	0	2	1	1	1	1	0	0	2	0	0	0	2	2	2	1	0	1	1	1	1	1	0	0	0	1	1	1	2	0	0	0	0	0
860	1	0	2	0	0	1	2	1	0	1	0	0	1	1	1	0	0	1	0	1	1	0	1	1	0	0	0	2	2	2	0	2	2	0	0	1	1	0	0	2	0	0	1	2	0	1	0	0	1
861	0	1	1	1	1	2	2	0	0	0	0	1	1	1	1	0	2	1	1	1	1	0	0	2	0	0	0	2	2	0	0	0	0	2	2	2	1	0	0	0	2	1	1	1	1	2	0	0	1
862	0	2	1	0	0	1	2	1	0	1	0	1	2	1	1	1	0	0	0	2	2	0	0	2	0	0	0	2	2	2	0	1	1	2	0	2	1	0	1	0	1	0	1	2	0	2	0	1	1
863	1	1	2	1	0	1	2	0	0	0	1	1	1	1	1	0	0	1	0	1	0	0	0	2	0	0	1	2	2	1	1	0	0	0	0	2	1	0	0	0	2	0	0	2	1	1	0	0	0
864	1	2	1	0	0	1	2	1	0	1	0	1	2	2	2	0	2	0	0	2	2	0	0	2	0	0	0	2	2	1	2	0	0	0	1	2	1	1	1	0	0	0	0	2	0	0	0	0	0
865	1	1	1	0	0	1	2	1	0	1	0	1	1	0	0	0	1	1	1	1	1	0	1	1	1	1	0	0	1	0	0	0	1	1	1	1	1	1	0	0	1	0	1	2	1	2	0	0	1
866	1	2	1	0	0	1	1	0	0	0	0	1	1	1	1	0	1	1	1	1	2	0	0	2	0	0	0	0	1	0	0	0	2	1	0	2	2	0	0	1	1	0	0	1	0	0	0	0	0
867	0	1	2	0	0	0	2	0	0	0	0	0	0	0	0	0	2	1	1	1	2	0	0	2	0	0	0	1	2	2	1	0	0	0	0	2	1	1	1	0	0	0	0	2	1	1	0	0	0
868	0	0	2	1	1	2	2	1	0	1	0	0	2	1	2	0	2	0	1	1	2	0	1	1	1	1	0	1	2	0	0	0	1	1	1	2	1	0	0	0	1	0	0	2	0	2	0	0	0
869	1	1	1	0	0	0	2	1	1	2	0	1	1	1	1	0	2	1	0	2	2	0	0	2	0	0	1	2	2	0	1	1	1	0	1	1	2	0	0	0	2	0	2	2	0	2	1	0	1
870	0	2	1	0	0	1	2	0	0	0	1	1	1	1	1	0	1	0	0	2	2	0	0	2	0	0	0	2	2	2	0	1	1	0	0	2	1	0	0	0	2	0	0	2	0	0	0	0	1
871	1	1	2	1	0	1	2	0	2	2	0	1	1	1	1	0	2	1	1	1	2	0	0	2	0	0	1	2	2	0	1	0	2	0	0	2	1	1	1	0	0	0	0	2	0	0	0	0	1
872	1	1	2	1	0	1	1	0	1	1	0	0	1	1	2	0	2	1	1	1	1	0	0	2	0	0	0	1	2	1	0	1	1	1	1	2	1	0	0	0	2	1	1	2	1	1	0	1	2
873	1	0	2	0	1	1	1	0	1	1	1	0	2	1	1	0	1	1	1	0	0	0	1	1	1	1	0	2	1	1	0	0	0	0	0	2	1	0	0	0	2	0	0	2	0	1	0	0	1
874	0	1	1	0	0	2	2	0	0	0	0	0	1	0	0	1	2	2	1	1	2	0	0	2	0	0	0	2	2	2	0	1	1	0	0	2	1	0	0	0	1	0	0	2	1	1	0	0	1
875	1	1	1	0	0	0	1	0	0	0	1	1	1	1	1	0	2	1	1	1	1	0	0	2	0	0	0	2	2	2	1	0	1	0	0	1	2	0	0	0	2	0	0	1	0	0	0	2	2
876	1	1	2	0	0	0	2	0	1	1	0	0	1	0	0	1	1	1	0	1	1	0	0	2	0	0	0	2	2	2	0	1	1	0	0	1	1	0	1	0	1	1	0	0	1	0	0	0	0
877	1	0	2	1	1	2	2	0	0	0	0	0	0	0	0	0	1	1	0	1	1	1	0	2	0	1	0	2	2	2	0	0	0	1	2	2	1	0	0	1	1	1	1	2	1	1	0	0	1
878	1	1	1	1	1	2	2	0	1	1	0	0	0	0	0	0	2	2	2	0	1	0	0	2	0	0	0	1	2	0	0	0	1	0	0	1	2	0	1	0	1	0	1	1	1	0	0	0	1
879	1	1	1	0	0	1	2	0	0	0	1	2	2	2	2	0	1	0	0	2	2	0	0	2	0	0	0	2	2	1	1	0	1	2	0	1	2	0	0	0	2	0	1	1	1	0	1	0	0
880	1	2	1	0	0	1	2	0	2	2	0	0	1	0	0	0	1	0	0	2	2	0	1	1	0	0	0	2	2	2	2	0	1	1	0	2	2	1	0	0	1	0	0	1	0	1	0	0	1
881	0	0	1	0	0	1	1	0	0	0	0	0	1	1	2	0	2	2	1	1	2	1	0	2	0	0	0	1	2	1	0	1	0	0	0	1	2	1	1	0	1	2	2	2	1	1	0	0	2
882	0	1	1	1	0	1	2	0	1	1	0	0	0	0	0	0	1	1	1	0	0	0	0	2	0	0	0	2	2	2	0	1	1	2	1	2	1	0	0	1	1	0	0	1	1	1	0	0	2
883	0	2	0	0	0	0	1	0	0	0	1	0	0	0	0	0	0	2	2	0	0	0	0	2	0	0	0	1	1	1	0	1	1	0	0	2	2	0	0	1	1	0	0	0	0	1	0	0	1
884	1	1	1	0	0	2	2	0	1	1	1	0	0	0	0	0	0	0	1	1	2	0	1	1	0	1	0	2	2	1	1	2	2	0	0	1	1	0	0	0	0	2	2	2	2	1	0	1	2
885	0	0	2	0	1	2	1	0	0	0	1	1	2	2	2	0	1	1	0	2	2	0	1	1	1	1	0	2	2	1	0	0	0	1	1	2	1	0	0	0	2	0	2	2	0	0	0	1	1
886	1	1	2	0	0	0	1	0	1	1	1	1	1	1	1	0	2	1	1	1	2	0	0	2	0	0	0	2	2	2	1	1	2	1	0	2	1	0	1	0	1	0	1	2	1	1	0	0	0
887	1	1	1	0	0	1	2	0	0	0	0	0	1	1	1	0	2	1	1	1	2	0	0	2	0	0	0	1	2	1	0	1	0	0	0	1	2	0	0	0	2	0	0	1	0	0	0	0	0
888	0	1	2	0	0	0	1	1	1	2	0	0	1	1	1	0	1	2	2	0	1	0	0	2	0	0	0	2	2	2	0	0	0	0	0	1	1	0	0	1	1	1	1	1	1	0	0	0	1
889	1	1	1	1	1	2	2	0	2	2	0	0	1	0	0	1	0	2	1	1	2	0	1	1	0	0	0	2	2	2	0	1	1	1	0	2	2	0	0	0	2	0	1	2	0	1	0	0	0
890	1	1	1	0	1	2	2	0	0	0	1	2	2	2	2	0	0	0	1	1	2	0	0	2	0	0	0	2	2	1	0	1	2	0	0	1	1	0	0	2	0	1	1	1	1	1	0	0	0
891	0	2	1	1	0	1	1	0	2	2	0	0	0	0	0	0	1	1	0	2	2	0	1	1	1	1	0	2	1	1	0	1	1	0	0	2	0	0	1	0	0	0	0	2	0	0	0	0	1
892	1	2	0	0	0	0	1	1	1	2	0	1	1	1	1	0	0	1	0	0	0	0	0	2	0	0	0	1	1	1	0	1	1	1	0	1	2	0	0	0	2	0	2	2	0	0	0	0	1
893	0	2	1	0	0	0	2	1	1	2	0	0	0	0	0	0	0	0	0	2	2	0	0	2	0	0	0	1	2	1	0	1	1	0	1	2	0	0	0	1	1	0	0	2	1	1	0	0	0
894	1	0	2	0	0	2	1	1	0	1	1	0	0	0	0	0	1	1	0	2	2	0	0	2	0	0	0	2	2	2	2	1	1	0	0	2	1	0	1	0	0	0	0	2	0	1	0	0	0
895	0	2	1	0	0	1	2	0	1	1	0	0	0	0	0	0	1	1	1	0	0	0	0	2	0	0	0	2	1	1	0	0	1	1	1	2	1	0	1	0	1	0	0	1	0	0	0	0	1
896	1	1	1	0	1	2	2	0	0	0	0	0	0	0	0	0	2	1	0	2	1	0	1	1	1	2	0	2	2	2	1	0	2	0	0	2	1	0	0	1	0	0	0	1	0	0	0	0	0
897	1	1	1	0	1	1	2	0	0	0	0	1	1	1	1	0	1	1	0	1	1	0	0	2	0	0	0	1	2	0	1	2	1	0	0	1	1	0	0	0	2	0	1	1	1	1	0	0	0
898	0	1	2	0	0	2	1	0	0	0	0	0	0	0	0	0	2	1	1	1	1	0	0	2	0	1	0	2	2	1	2	1	1	0	1	1	1	1	0	0	1	1	0	1	0	1	0	0	1
899	1	0	2	0	2	2	2	0	1	1	0	1	1	1	1	0	1	2	0	1	1	1	0	2	0	0	0	2	2	2	0	2	1	0	1	2	1	0	0	2	0	1	1	1	1	1	1	0	0
900	1	2	0	0	0	0	2	1	0	1	0	1	2	1	1	1	0	0	1	1	2	0	0	2	0	0	0	1	2	0	0	0	0	2	2	2	1	0	0	1	0	1	0	1	0	0	0	0	0
901	0	2	0	1	0	1	2	0	2	2	0	0	0	0	0	0	1	1	1	1	2	1	0	2	0	1	0	2	0	0	0	0	0	0	0	2	2	0	0	1	1	0	1	1	1	0	0	0	0
902	1	2	1	0	0	1	2	0	2	2	0	0	1	1	1	0	1	0	0	2	2	0	1	1	1	0	0	1	1	1	0	0	0	0	0	1	1	0	0	1	1	0	0	1	0	0	0	0	0
903	0	0	2	0	0	1	1	0	1	1	1	1	1	1	1	0	1	0	1	1	2	0	1	1	0	0	0	1	1	1	0	0	1	1	1	2	2	0	0	1	1	1	1	2	0	0	0	1	1
904	0	1	1	0	1	1	1	0	0	0	1	0	0	0	0	0	1	0	0	2	2	0	0	2	0	0	0	1	2	2	0	0	2	1	0	2	2	0	0	1	1	1	1	2	0	1	0	1	0
905	1	0	2	0	0	1	2	0	1	1	0	0	0	0	0	0	1	1	1	1	1	0	0	2	0	0	0	2	2	2	0	0	0	1	0	2	1	0	0	1	0	0	0	2	0	2	0	0	2
906	1	0	2	1	0	2	1	0	1	1	1	0	0	0	0	0	2	0	0	1	1	0	0	2	0	1	0	2	1	1	0	1	1	0	0	2	0	0	1	1	0	1	1	2	1	0	0	0	1
907	0	2	1	1	0	1	1	0	1	1	1	1	1	1	1	0	0	2	0	1	1	0	1	1	1	1	0	1	2	1	0	0	1	1	0	2	2	0	0	0	2	1	1	1	1	1	0	2	2
908	1	2	2	0	1	1	2	1	1	1	0	0	1	0	0	1	1	1	1	0	0	0	0	2	0	1	0	2	2	2	0	1	1	0	0	1	1	1	1	1	0	1	1	2	0	0	0	0	1
909	1	1	1	0	1	1	0	0	0	0	1	0	1	0	0	1	1	2	0	1	1	0	1	1	0	0	0	2	2	2	0	0	0	0	0	2	0	0	0	1	0	0	0	1	1	1	0	0	1
910	0	2	0	0	0	0	2	0	0	0	1	1	2	1	1	1	1	1	0	2	2	0	0	2	0	0	0	1	2	0	1	0	0	2	1	1	1	0	0	1	1	0	2	2	0	0	0	1	2
911	0	1	1	0	0	1	1	0	1	1	0	0	2	1	1	0	1	1	0	1	1	0	0	2	0	0	1	2	2	0	1	1	2	0	0	1	2	0	0	0	1	0	1	1	1	0	0	1	0
912	0	1	0	0	0	1	2	1	0	1	0	1	1	0	0	0	2	1	1	1	1	0	1	1	1	2	0	2	2	2	0	0	0	0	0	2	1	0	1	0	0	0	1	2	1	1	0	0	2
913	1	0	2	1	0	2	2	1	1	2	0	1	1	0	0	0	1	1	1	1	1	0	0	2	0	1	0	2	1	1	0	0	1	1	0	2	1	0	0	1	1	0	2	2	1	0	0	0	2
914	0	0	2	1	1	2	2	1	0	1	1	0	0	0	0	0	1	0	1	1	2	0	1	1	1	1	0	2	1	1	1	0	1	1	0	0	1	0	0	1	1	0	1	1	1	0	0	0	0
915	0	1	1	0	0	1	2	1	0	1	0	1	2	1	1	0	1	2	0	1	1	0	0	2	0	0	0	2	2	2	1	0	0	1	0	1	1	0	1	1	0	0	1	2	2	0	0	0	1
916	0	1	1	1	0	1	2	0	0	0	0	0	0	0	0	0	1	1	1	1	1	0	1	1	1	1	0	2	2	2	1	2	1	0	0	1	0	0	0	1	0	1	1	1	1	1	0	2	2
917	1	1	1	0	0	1	2	0	0	0	0	0	0	0	0	1	0	1	1	1	1	0	1	1	0	0	0	1	1	0	0	0	0	2	2	2	2	0	0	1	1	0	0	2	0	2	0	0	0
918	0	1	2	1	0	2	2	1	0	1	0	0	0	0	0	0	2	1	1	1	2	0	0	2	0	0	0	1	2	0	0	0	1	0	0	1	1	0	0	0	1	1	1	2	1	0	0	0	1
919	0	2	2	1	0	1	2	0	0	0	0	0	1	0	1	0	2	1	1	1	2	0	0	2	0	0	2	2	2	0	1	2	1	0	0	1	1	0	0	1	1	0	1	2	2	0	0	0	0
920	0	1	2	0	0	0	1	0	0	0	1	0	0	0	0	0	2	1	1	1	1	0	0	2	0	0	1	2	2	1	0	2	1	1	1	2	0	0	0	2	0	0	0	2	0	0	0	1	1
921	1	0	2	1	0	2	1	0	1	1	0	0	2	2	2	0	0	1	2	0	1	0	0	2	0	1	1	2	1	0	0	0	2	0	0	2	1	0	0	0	0	1	1	1	1	1	0	0	1
922	1	0	2	0	1	2	2	0	1	1	0	1	1	1	1	0	1	1	1	1	1	0	0	2	0	1	0	2	2	1	1	1	1	0	0	1	1	0	0	0	2	0	1	2	1	1	0	0	1
923	1	2	2	0	1	1	0	0	0	0	2	0	0	0	0	0	2	2	2	0	1	0	0	2	0	0	0	0	1	0	0	1	1	0	1	2	0	1	1	0	0	1	1	1	0	0	0	0	1
924	0	0	2	0	1	1	2	1	1	2	0	0	2	1	1	1	0	2	0	1	1	0	0	2	0	0	0	1	2	0	1	1	1	0	0	2	2	1	0	0	1	0	1	2	2	1	0	0	2
925	1	1	1	1	0	2	2	1	1	2	0	1	1	1	1	0	1	0	1	1	2	0	0	2	0	0	0	1	1	1	1	0	1	1	0	1	2	0	0	1	1	0	0	2	0	1	1	0	1
926	0	0	2	0	1	1	2	0	2	2	0	1	1	1	1	0	0	0	0	2	2	0	0	2	0	0	0	2	2	1	2	1	1	0	0	2	2	0	0	2	0	1	0	0	1	0	0	0	1
927	0	2	0	1	0	1	2	0	1	1	0	1	1	0	0	0	2	0	0	2	2	0	1	1	0	0	0	2	2	2	0	1	0	0	0	1	0	0	0	1	1	0	0	1	0	1	0	0	1
928	1	0	2	0	1	2	2	0	2	2	0	0	0	0	0	0	0	1	1	1	1	0	0	2	0	0	0	2	1	1	1	0	1	1	0	2	1	1	1	0	0	0	2	2	0	0	0	0	0
929	1	1	2	1	0	2	1	0	0	0	1	0	0	0	0	0	1	2	0	1	1	1	0	2	0	0	1	2	2	1	0	0	1	0	0	2	1	0	0	1	1	0	0	1	0	0	0	0	1
930	1	2	0	0	0	0	1	0	1	1	1	0	2	1	1	0	1	2	1	0	1	0	1	1	0	1	0	1	2	1	1	1	1	0	0	2	1	0	0	2	0	0	0	1	0	0	0	1	1
931	1	0	2	2	1	2	2	0	0	0	1	0	0	0	0	0	2	1	1	1	2	0	1	1	1	2	0	1	2	0	1	1	1	0	0	1	1	0	0	0	1	0	0	1	0	0	0	1	1
932	0	0	2	0	1	2	1	1	1	2	0	0	0	0	0	0	0	2	1	0	1	0	1	1	0	0	0	2	1	1	1	0	1	0	0	2	0	0	0	1	0	0	0	0	0	0	1	0	0
933	0	1	2	1	0	1	1	0	2	2	0	0	0	0	0	0	2	0	0	2	1	0	0	2	0	0	0	1	1	1	1	1	2	0	0	2	1	0	0	1	1	1	2	2	1	1	0	0	1
934	1	1	1	0	0	0	2	0	1	1	0	0	0	0	0	0	1	1	0	2	2	0	0	2	0	0	0	2	2	2	1	2	2	0	0	1	1	0	0	2	0	1	1	2	1	2	0	0	1
935	0	1	1	0	0	2	1	0	0	0	0	1	1	0	0	0	2	1	0	2	2	0	1	1	0	0	0	1	2	1	1	1	1	0	0	1	1	0	0	1	1	0	1	2	1	2	0	0	2
936	0	0	2	0	0	1	1	1	0	1	1	1	2	2	2	0	1	0	1	1	2	0	0	2	0	0	0	2	1	1	1	0	0	0	0	2	0	0	0	2	0	0	0	1	0	0	0	0	1
937	0	1	1	0	0	1	1	0	0	0	1	0	0	0	0	0	2	2	1	1	2	0	0	2	0	0	0	2	2	2	0	1	1	0	0	1	1	0	0	0	1	1	0	1	0	1	0	0	1
938	1	0	2	1	0	2	2	0	2	2	0	0	1	1	1	0	2	0	0	1	1	0	1	1	0	1	1	2	2	0	1	2	2	1	1	2	1	0	0	1	1	0	1	1	1	1	0	0	0
939	0	1	1	0	0	1	2	0	0	0	0	0	1	0	1	0	2	2	1	1	2	0	0	2	0	0	0	2	2	2	1	2	2	0	0	0	2	1	0	0	1	0	0	1	0	0	0	0	1
940	0	0	2	0	1	2	2	0	1	1	0	1	1	0	0	0	2	2	0	1	1	0	1	1	0	0	0	1	2	2	0	0	0	0	0	2	2	0	0	0	2	0	0	2	1	1	0	0	1
941	0	1	2	0	0	2	1	1	0	1	1	0	0	0	0	0	1	0	1	1	2	0	0	2	0	0	0	2	2	1	1	0	0	0	0	2	1	0	0	1	1	0	0	0	0	0	0	1	2
942	0	1	1	1	0	2	1	0	0	0	2	1	1	1	1	0	1	1	1	1	2	0	0	2	0	0	0	1	2	0	1	2	1	0	0	2	1	0	0	0	2	1	0	1	0	1	0	0	2
943	0	1	2	1	0	2	2	0	2	2	0	0	1	0	0	1	2	0	0	1	1	0	0	2	0	0	0	2	2	2	1	0	0	0	0	1	0	1	0	1	0	0	1	2	0	0	0	0	1
944	1	1	1	0	0	0	2	1	0	1	0	1	2	1	1	0	1	2	2	0	0	0	1	1	1	1	0	2	0	0	0	2	1	0	0	2	1	0	0	1	1	0	0	2	0	2	0	0	1
945	0	1	2	1	0	2	2	0	0	0	0	0	1	0	0	1	1	2	1	0	1	0	0	2	0	0	0	1	1	0	0	0	1	1	1	2	1	1	0	1	1	0	0	2	0	0	0	0	0
946	0	2	1	0	0	1	2	0	1	1	1	1	1	1	1	0	2	0	0	1	1	0	1	1	0	1	0	2	2	2	1	0	1	0	0	1	1	1	1	1	0	0	0	2	1	1	0	1	2
947	1	0	2	0	1	2	1	0	0	0	1	1	1	0	0	0	0	0	0	2	2	1	0	2	0	0	0	2	2	2	0	1	0	2	1	2	1	0	0	0	1	0	1	2	1	2	0	0	0
948	0	1	2	0	1	2	2	0	0	0	0	0	2	1	2	0	1	0	1	1	1	0	0	2	0	0	0	2	2	1	0	2	1	0	0	1	0	0	1	1	0	0	0	2	0	0	0	0	1
949	1	0	2	0	0	1	2	1	0	1	0	0	0	0	0	0	0	0	0	2	2	0	0	2	0	0	1	1	2	0	0	1	2	1	0	2	1	0	0	0	2	0	0	2	0	0	0	0	0
950	0	0	2	0	0	1	2	0	0	0	1	0	1	0	0	0	1	1	1	1	1	0	0	2	0	0	0	2	2	1	2	1	2	0	0	0	2	0	0	0	2	0	0	2	0	0	0	1	2
951	0	0	2	0	1	1	0	0	0	0	1	0	1	1	1	0	1	1	1	1	1	0	0	2	0	0	0	2	2	1	2	0	0	2	1	1	1	1	0	1	1	0	0	1	0	0	0	0	1
952	0	1	2	1	0	1	2	0	0	0	0	1	1	1	1	0	2	1	1	1	2	0	0	2	0	0	0	2	2	2	1	1	0	1	2	2	1	0	0	1	1	1	1	2	1	1	0	0	1
953	1	0	2	1	0	2	2	1	1	2	0	0	1	0	0	1	1	1	1	1	1	0	0	2	0	0	0	1	1	1	0	0	0	1	2	2	0	1	0	0	1	1	1	1	1	0	0	1	2
954	0	2	0	0	0	0	1	1	1	2	0	1	1	1	1	0	0	0	1	1	1	0	0	2	0	0	0	2	2	1	2	0	1	1	0	2	2	0	0	0	2	0	0	1	0	0	0	0	1
955	0	2	0	1	0	1	2	0	1	1	0	1	1	1	1	0	1	2	1	0	1	0	0	2	0	0	0	1	2	0	0	1	1	1	0	2	1	0	0	0	1	2	1	2	1	0	0	0	1
956	1	2	0	1	0	1	1	0	0	0	1	0	1	0	0	0	0	1	1	1	2	0	1	1	0	0	1	2	2	1	0	0	0	1	0	1	2	0	0	0	1	0	1	2	0	1	0	0	2
957	0	2	0	0	0	0	2	0	0	0	0	0	0	0	0	0	1	0	1	1	1	0	1	1	1	1	0	2	2	2	0	0	0	1	1	1	2	0	0	1	1	0	0	1	0	0	0	0	0
958	0	1	1	1	0	1	2	1	0	1	0	0	1	1	1	0	1	1	1	1	2	0	0	2	0	1	0	1	2	2	1	1	0	2	1	2	2	0	0	1	0	0	1	2	1	0	0	0	1
959	0	1	0	0	0	1	1	0	1	1	2	0	0	0	0	0	1	0	0	1	1	0	0	2	0	0	0	1	2	1	0	1	1	0	0	2	1	0	0	1	1	0	0	1	0	0	0	0	1
960	1	1	1	1	1	2	2	0	0	0	1	0	0	0	0	0	1	0	0	2	2	0	1	1	0	1	0	1	2	1	0	0	1	0	0	1	1	0	0	0	1	0	0	1	0	0	0	0	1
961	1	0	2	0	0	1	2	0	2	2	0	0	0	0	0	0	2	0	0	2	2	0	1	1	0	0	0	1	2	0	0	1	2	0	0	1	1	0	1	0	1	0	0	2	0	0	0	0	0
962	1	1	1	1	0	2	1	0	1	1	0	0	0	0	0	0	2	0	0	2	2	0	0	2	0	1	0	2	2	1	1	0	0	1	0	2	2	0	0	2	0	1	1	2	1	2	0	1	1
963	0	1	1	0	0	0	2	0	1	1	0	1	1	1	1	0	1	1	1	1	1	0	1	1	0	1	0	1	1	1	0	0	1	0	0	1	1	0	0	1	1	0	0	2	0	1	0	0	1
964	1	1	1	0	0	2	2	0	1	1	0	1	0	0	0	0	1	1	1	1	1	0	0	2	0	0	1	1	1	0	0	1	1	0	1	1	1	0	0	1	1	0	1	2	0	0	0	1	1
965	1	2	1	1	0	2	0	0	0	0	1	0	0	0	0	0	0	0	0	2	1	0	0	2	0	0	1	2	2	1	0	0	0	0	0	2	1	1	0	0	1	0	1	2	0	0	0	1	1
966	0	0	2	1	0	1	2	0	0	0	0	0	2	0	0	1	0	2	1	1	2	0	0	2	0	0	0	2	0	0	0	0	1	0	0	1	1	0	0	1	1	1	1	2	1	1	0	0	1
967	0	1	1	0	0	1	1	0	1	1	1	0	0	0	0	0	2	1	1	1	2	0	1	1	1	1	0	0	2	0	0	0	0	1	0	1	2	0	0	0	2	0	0	1	0	0	0	0	0
968	0	1	1	0	1	2	2	0	1	1	1	0	0	0	0	0	2	2	1	1	2	0	1	1	1	1	0	2	1	1	1	1	1	0	0	1	1	1	1	1	0	0	0	2	1	1	0	0	0
969	0	0	2	0	1	1	1	0	0	0	1	1	1	0	0	0	0	1	1	1	1	0	1	1	0	0	0	2	2	1	1	1	1	1	0	0	1	1	0	0	1	1	2	2	0	0	0	0	1
970	0	2	0	1	0	1	1	0	1	1	1	1	1	1	1	0	1	0	1	1	2	0	0	2	0	0	0	1	1	1	1	0	1	0	0	1	1	0	1	1	0	1	0	1	0	1	0	0	1
971	0	2	1	0	0	2	1	1	1	2	0	0	2	1	2	0	1	0	1	1	2	0	0	2	0	0	0	2	2	1	2	0	1	0	0	1	1	0	0	1	1	0	0	1	0	0	0	0	1
972	1	0	1	0	0	1	2	0	1	1	0	0	0	0	0	0	0	2	2	0	0	0	0	2	0	2	0	1	1	1	1	0	1	0	0	2	1	0	0	1	1	1	0	0	1	1	0	0	0
973	0	2	0	0	0	0	2	0	1	1	0	0	2	1	1	0	0	1	0	0	0	0	1	1	0	1	0	2	2	1	1	1	1	0	0	1	1	0	0	0	1	1	1	2	1	0	0	0	0
974	1	1	1	0	0	1	2	0	1	1	0	0	2	0	0	1	2	0	0	2	2	0	0	2	0	0	0	2	2	2	1	2	1	0	0	1	0	1	1	1	0	1	1	2	2	1	0	0	1
975	0	1	1	0	0	1	2	0	2	2	0	0	0	0	0	0	2	0	0	2	2	0	0	2	0	0	0	2	2	1	1	0	0	0	1	2	1	1	0	0	0	0	1	1	1	0	0	0	1
976	1	1	2	1	0	1	2	0	2	2	0	1	1	1	1	0	1	1	1	1	1	0	2	0	0	0	0	1	2	1	1	0	1	0	0	1	1	0	0	2	0	1	1	2	0	0	0	0	0
977	1	1	2	0	1	1	1	0	0	0	1	0	1	1	1	0	1	0	0	2	2	0	0	2	0	0	0	2	2	2	0	0	0	0	1	2	1	0	0	0	1	1	1	1	1	0	0	0	1
978	0	1	1	0	0	1	1	1	0	2	0	0	2	1	1	1	2	2	1	1	2	0	0	2	0	0	0	1	2	0	1	0	1	1	0	2	2	0	0	0	2	0	0	1	0	1	0	0	2
979	1	0	2	0	0	1	2	1	0	1	0	0	2	1	2	0	1	1	1	1	1	0	0	2	0	0	0	1	2	0	1	1	2	0	1	2	2	0	0	1	1	0	0	1	0	0	0	1	0
980	0	0	2	0	1	2	1	0	1	1	1	0	2	2	2	0	2	1	1	1	2	0	0	2	0	0	0	2	2	1	1	1	1	0	0	1	0	1	0	0	1	1	1	2	0	2	0	0	0
981	1	1	1	1	0	1	2	0	1	1	0	0	1	0	0	0	0	1	2	0	2	0	0	2	0	0	0	2	2	2	0	1	1	0	0	1	0	1	0	0	0	0	1	2	1	0	0	1	2
982	0	0	2	0	0	1	2	0	0	0	1	0	0	0	0	0	0	1	0	2	2	0	0	2	0	0	0	1	2	1	0	0	1	0	0	1	1	0	0	2	0	1	1	2	1	0	0	1	1
983	0	1	1	0	0	1	1	0	0	0	1	0	0	0	0	0	0	1	1	1	2	0	0	2	0	0	0	2	2	2	0	1	1	0	1	1	1	0	0	1	1	1	1	2	0	1	0	0	1
984	0	1	2	0	0	2	2	1	1	2	0	0	1	0	0	0	1	0	1	1	2	0	0	2	0	0	0	2	2	2	0	0	1	0	0	2	1	0	0	0	2	0	0	1	0	1	0	0	0
985	1	1	1	1	1	2	1	0	2	2	0	1	1	1	1	0	2	1	1	1	2	0	1	1	1	1	0	2	2	2	0	1	1	0	0	1	1	0	0	0	1	1	0	1	1	0	0	0	1
986	0	2	1	0	0	1	0	0	1	1	1	0	2	2	2	0	2	1	0	2	2	0	1	1	1	1	0	1	2	1	0	0	0	0	0	2	2	0	0	2	0	0	0	2	0	1	0	0	1
987	0	2	1	1	0	1	2	1	0	1	0	0	0	0	0	0	0	0	1	1	2	0	0	2	0	0	0	2	1	1	0	0	2	0	0	2	1	1	0	0	1	1	1	1	1	0	0	0	0
988	0	2	1	1	0	1	2	0	1	1	0	0	2	2	2	0	2	0	0	2	1	0	0	2	0	0	0	2	2	2	0	1	1	0	1	2	1	1	0	1	0	0	0	1	0	0	0	1	2
989	1	1	1	0	0	1	2	0	0	0	0	1	1	1	1	0	2	1	1	1	1	0	0	2	0	0	0	0	2	0	0	1	1	2	1	1	1	1	0	0	1	1	1	2	1	2	0	0	0
990	0	1	0	0	0	0	2	0	1	1	0	2	2	1	1	0	1	2	1	0	0	0	0	2	0	1	0	2	1	0	1	0	0	0	0	2	1	1	0	1	1	0	2	2	1	1	0	0	1
991	1	1	1	1	0	2	1	0	0	0	2	1	1	1	1	0	0	1	2	0	2	0	1	1	0	0	0	2	2	2	0	1	1	1	1	2	0	0	0	1	1	0	0	1	1	0	0	0	1
992	0	2	1	1	0	1	2	0	0	0	0	1	1	1	2	0	2	1	1	1	1	0	0	2	0	0	0	2	2	2	0	0	0	1	0	2	2	1	1	0	1	0	1	2	1	0	0	0	1
993	0	0	2	1	0	2	1	1	0	1	1	0	1	0	0	1	1	1	0	1	1	0	0	2	0	0	0	2	2	1	1	0	1	1	0	2	1	0	0	0	2	2	2	2	1	1	0	0	1
994	1	2	0	0	0	0	1	0	1	1	0	1	1	0	0	0	0	1	0	1	1	0	0	2	0	1	0	1	1	1	1	0	1	1	1	1	0	0	0	1	1	0	0	0	0	1	0	0	1
995	0	1	1	0	0	1	1	0	0	0	1	0	1	1	1	0	1	1	2	0	1	0	0	2	0	0	0	2	2	2	0	1	1	1	0	2	1	0	0	2	0	0	2	2	0	0	0	0	1
996	0	2	0	0	0	0	2	0	2	2	0	1	1	1	1	0	1	0	0	2	2	0	1	1	0	0	0	2	2	2	0	0	2	0	0	2	2	0	0	2	0	0	2	2	1	0	0	0	1
997	1	1	1	0	0	1	2	0	2	2	0	0	0	0	0	0	1	0	1	1	2	0	0	2	0	0	0	1	2	0	1	0	2	0	0	2	2	0	0	0	2	1	1	1	1	2	0	0	0
998	1	1	1	0	0	0	2	0	2	2	0	0	0	0	0	0	1	1	0	1	1	0	0	2	0	0	0	2	2	2	0	0	1	2	2	2	0	2	0	0	0	0	0	1	1	1	0	0	0
999	1	0	2	0	1	1	1	0	0	0	1	1	1	1	1	0	1	1	0	1	2	0	0	2	0	0	0	2	2	2	1	0	1	1	1	1	1	0	0	1	1	0	0	2	0	1	0	0	0
1000	1	1	0	1	0	1	2	1	1	1	0	0	0	0	0	0	1	1	1	1	1	0	1	1	1	2	1	1	1	0	0	1	1	0	0	1	2	0	0	0	2	2	2	2	2	1	0	0	1
[truncated: 252 more columns]
