# Supplementary material for: KNN-MDR: a learning approach for improving interactions mapping performances in genome wide association studies
Source: BMC Bioinformatics. 2017 Mar 21;18:184. doi: 10.1186/s12859-017-1599-7 (PMC5361736; doi:10.1186/s12859-017-1599-7)
Supplement: Supplementary file 6 — The data set(s) supporting the results of Table 4. (ZIP 7095 kb) [file 12859_2017_1599_MOESM6_ESM.zip › 100 simulations/S40/mkallsimul.dat]

1	1	0	1	1	1	1	1	2	0	0	2	1	1	0	0	0	0	2	0	1	1	1	1	1	0	1	0	0	0	1	2	2	1	2	0	2	0	0	0	0	0	0	1	0	1	1	0	1	0
2	1	0	0	0	0	2	2	0	2	0	0	1	0	0	0	0	0	0	1	1	1	0	0	2	0	2	0	0	0	2	0	0	0	2	2	0	0	0	0	0	0	0	1	0	1	0	1	0	0
3	1	0	0	0	0	0	2	2	1	0	0	1	2	0	0	0	0	0	0	2	2	0	0	2	0	1	0	0	0	1	2	1	1	1	0	2	2	0	1	1	0	0	0	0	0	1	0	1	0
4	0	0	0	0	0	0	2	2	0	0	0	0	0	0	0	0	0	0	0	2	2	0	0	2	0	1	0	0	1	2	1	0	0	2	0	2	1	0	0	0	0	0	0	0	0	1	0	0	1
5	1	0	0	0	0	0	1	1	1	0	1	1	1	0	0	0	0	0	2	0	2	0	0	2	0	2	0	1	1	2	1	1	2	0	0	2	1	1	0	0	0	0	0	0	0	0	0	0	0
6	1	0	0	0	0	0	2	0	2	0	0	1	1	1	1	1	0	0	1	1	2	0	0	2	0	1	0	1	1	2	1	0	1	2	0	2	1	0	0	0	0	0	1	0	1	1	0	0	1
7	1	0	0	0	0	1	2	1	2	0	0	0	1	0	0	0	0	0	0	2	2	0	0	2	1	1	1	0	0	1	0	1	2	0	2	0	1	0	0	0	0	0	1	0	1	0	0	0	0
8	1	0	0	0	0	0	1	0	2	0	0	0	1	0	0	0	0	1	0	1	1	0	0	2	0	1	0	0	0	2	0	1	2	1	1	1	0	0	0	0	1	0	0	0	0	0	0	0	0
9	0	0	0	0	0	0	1	2	0	0	1	0	0	0	0	0	0	1	1	1	1	0	0	2	0	1	0	0	0	2	0	2	2	1	1	1	2	0	0	0	1	0	1	0	1	1	0	0	0
10	1	0	1	0	0	0	2	1	0	0	0	0	1	0	0	0	0	2	1	1	2	0	0	2	0	0	0	0	1	2	0	0	0	2	0	2	1	0	1	0	0	0	0	0	0	2	0	0	1
11	0	0	0	0	0	1	1	2	0	0	1	0	1	0	0	0	1	1	1	1	2	0	0	2	0	2	0	1	1	2	0	1	1	2	1	2	1	0	0	1	0	0	1	0	1	0	0	1	0
12	1	0	0	0	0	0	0	2	0	1	1	0	2	0	0	1	0	1	1	1	1	0	2	0	1	1	0	1	1	2	2	0	1	1	0	2	2	1	0	1	0	0	0	0	0	0	0	0	0
13	1	0	0	0	0	0	2	1	1	0	0	0	1	0	0	0	0	0	0	2	2	0	0	2	0	1	0	0	0	1	0	1	1	1	2	1	2	0	0	0	1	0	1	0	1	0	0	0	0
14	1	0	0	0	0	2	1	1	1	0	1	0	0	0	0	0	1	2	0	2	2	0	0	2	0	0	0	0	0	2	0	1	1	0	2	0	1	0	0	2	0	0	1	0	1	0	0	0	0
15	1	0	0	0	0	0	2	1	1	0	0	1	2	0	0	0	0	1	2	0	2	0	1	1	0	1	0	1	2	1	1	0	2	0	2	0	1	0	0	0	0	0	0	0	0	0	0	1	0
16	0	0	0	0	0	0	1	0	2	0	0	1	1	0	0	0	0	0	0	2	1	0	0	2	0	1	0	1	2	1	1	1	1	0	2	1	1	0	0	1	0	1	0	0	1	0	0	0	0
17	0	1	0	0	0	0	2	1	1	0	0	0	0	0	0	0	0	1	1	1	2	0	2	0	1	0	0	2	2	0	2	0	0	1	1	1	2	0	1	0	1	0	0	1	1	2	0	0	1
18	0	1	0	0	0	1	2	2	1	0	0	1	2	0	0	0	0	1	1	1	2	0	0	2	0	2	0	1	1	1	2	1	0	2	0	2	2	0	0	1	1	0	0	0	0	0	0	0	0
19	0	0	0	0	0	0	2	2	0	0	0	1	1	0	0	0	0	0	1	1	2	0	0	2	0	1	0	0	0	2	1	0	1	1	0	2	1	0	0	1	0	1	0	0	1	1	1	0	0
20	1	0	0	0	0	0	2	1	1	0	0	1	2	1	1	1	0	1	1	1	2	0	0	2	0	1	0	0	0	2	0	1	0	2	0	2	1	0	0	1	0	1	0	0	1	0	0	0	1
21	0	0	0	0	0	0	2	2	0	0	1	0	2	0	0	0	0	0	0	2	2	0	0	2	0	0	0	1	1	2	1	1	2	2	0	2	1	0	0	0	0	1	0	0	0	1	0	0	1
22	0	0	0	0	0	1	2	1	2	0	0	0	0	0	0	0	0	1	1	1	2	0	0	2	0	1	0	0	0	1	0	1	1	2	1	1	2	0	0	1	0	0	0	0	0	1	0	0	1
23	1	0	0	0	0	0	2	1	1	1	0	0	1	0	0	0	0	1	0	1	1	0	0	2	1	2	0	0	0	2	0	1	1	1	0	2	0	0	0	0	0	0	0	0	0	1	0	0	1
24	1	0	0	0	0	0	2	2	0	0	0	0	1	0	0	0	0	1	1	1	2	0	0	2	0	1	0	0	0	1	0	0	0	2	0	2	2	0	0	1	0	0	1	0	0	0	0	0	1
25	0	0	0	0	0	1	2	2	1	0	0	0	1	0	0	0	0	0	1	1	2	0	1	1	1	1	0	0	0	2	1	2	2	1	0	2	2	0	0	1	0	0	0	0	0	1	0	1	1
26	1	0	1	0	1	0	2	0	2	0	0	1	0	0	0	0	0	1	2	0	2	0	1	1	0	1	0	0	0	2	1	0	0	2	0	2	0	0	0	1	0	0	0	0	1	0	1	0	0
27	0	0	0	0	0	0	2	0	2	0	0	1	2	0	0	0	1	2	1	0	1	0	0	2	0	1	0	0	1	2	0	0	1	0	2	0	1	1	0	0	0	0	0	0	0	1	0	0	1
28	1	0	0	0	0	0	1	2	0	0	1	1	2	0	0	0	0	2	2	0	0	0	0	2	0	0	0	1	1	2	2	1	1	2	0	2	1	0	0	1	0	1	0	0	1	0	0	1	0
29	0	0	0	0	0	1	0	1	1	1	1	0	1	0	0	0	1	1	0	2	2	0	0	2	1	0	0	0	1	2	1	0	1	2	1	2	1	0	0	1	0	0	1	0	1	2	0	0	0
30	1	0	0	0	0	0	2	1	1	0	1	0	0	0	0	0	0	0	0	2	2	0	0	2	0	1	0	0	0	2	0	0	0	1	1	1	1	0	0	0	0	0	0	0	1	0	0	0	0
31	0	1	1	0	0	0	1	1	1	0	1	1	1	0	0	0	0	1	1	1	2	1	0	2	0	0	0	0	1	2	0	2	2	2	0	2	2	0	0	1	0	0	0	1	0	1	0	0	0
32	0	1	0	0	0	1	2	1	1	0	0	0	2	0	0	0	0	1	1	1	1	0	0	2	0	0	0	0	0	2	1	0	0	2	1	1	0	0	0	1	0	0	0	0	1	1	0	0	1
33	1	0	0	0	0	1	2	1	2	0	0	0	0	0	0	0	0	0	0	1	1	0	0	2	0	0	0	1	2	2	0	1	1	1	1	1	1	0	0	1	0	1	0	0	1	0	0	0	0
34	0	0	0	0	0	0	2	0	2	0	0	0	0	0	0	0	0	1	1	1	1	0	0	2	0	1	0	1	2	1	1	1	0	1	0	2	2	1	1	0	1	1	0	1	2	0	0	0	1
35	0	0	1	0	0	0	2	2	0	0	0	1	1	0	0	0	0	0	1	1	1	0	1	1	1	0	0	1	1	2	2	2	1	2	0	2	1	1	0	0	0	1	0	0	1	0	0	0	0
36	0	0	0	0	0	0	2	1	1	0	1	1	1	0	0	0	0	1	1	1	1	1	0	2	0	1	0	2	2	0	2	0	1	1	1	1	0	0	1	0	0	0	0	1	0	0	0	0	0
37	0	0	0	0	0	0	1	0	2	0	0	0	0	0	0	0	0	1	0	1	2	0	0	2	0	0	0	0	0	2	2	1	2	1	2	1	2	0	0	2	0	0	0	0	0	0	0	1	0
38	1	0	0	0	0	1	1	2	0	0	1	1	1	0	0	0	0	1	1	1	2	0	0	2	0	2	0	0	1	2	1	0	1	0	1	2	2	0	0	2	0	1	0	0	1	0	0	0	0
39	0	0	0	0	0	0	2	1	1	0	0	0	0	0	0	0	0	0	1	1	1	0	1	1	1	1	0	0	0	2	2	0	0	2	0	1	0	0	0	1	0	0	0	1	0	1	0	0	1
40	1	0	1	0	0	0	1	1	1	0	0	0	1	0	0	0	0	2	0	2	2	0	0	2	0	1	0	1	1	1	2	0	0	0	1	1	2	0	0	2	0	0	0	0	0	1	0	0	0
41	0	0	0	0	0	0	1	1	0	1	2	2	2	0	0	0	0	1	0	1	2	0	0	2	0	0	0	1	2	2	1	1	1	2	0	2	2	0	0	1	0	0	0	1	0	1	0	1	1
42	1	0	1	0	0	0	1	1	1	0	1	1	2	0	0	0	0	1	1	1	1	0	0	2	0	1	0	0	0	2	1	0	0	2	0	2	2	0	0	1	0	1	0	1	2	0	0	0	1
43	1	0	0	0	0	1	2	1	1	0	1	0	0	0	0	1	1	2	1	1	1	0	0	2	0	1	0	0	1	2	0	0	1	1	0	2	2	0	0	1	0	0	0	0	0	0	0	0	2
44	0	0	0	0	0	0	2	1	0	0	0	0	0	0	0	0	0	2	1	1	2	0	0	2	0	0	0	0	1	2	0	0	1	0	2	0	2	1	1	1	1	0	0	0	0	0	0	0	0
45	1	0	0	0	0	0	2	2	0	0	0	0	1	0	0	0	0	2	0	0	0	0	1	1	1	1	0	0	0	1	0	1	1	1	0	2	0	0	0	0	0	0	0	0	0	0	0	0	1
46	0	0	0	0	0	0	2	1	1	0	1	0	0	0	0	0	0	1	1	1	1	0	0	2	0	1	0	1	2	2	1	1	1	1	2	2	1	0	0	1	0	0	0	0	0	0	0	0	0
47	1	1	0	0	0	0	2	2	0	0	0	0	1	0	0	0	0	0	0	2	2	0	0	2	0	2	1	2	2	2	1	1	1	1	0	2	0	0	0	1	0	0	0	0	0	1	0	1	0
48	1	0	0	0	0	0	2	1	1	0	0	0	1	0	0	0	0	2	1	0	1	0	0	2	0	0	0	2	2	1	2	0	2	1	1	1	1	0	0	2	0	0	0	0	0	0	0	0	0
49	1	0	0	0	0	0	0	1	1	1	1	1	0	0	0	0	1	2	0	1	1	0	0	2	0	0	0	1	1	2	2	1	0	2	0	2	1	0	0	0	0	0	0	0	0	0	0	1	0
50	1	0	0	0	0	0	1	1	1	0	0	0	1	1	1	1	0	2	1	0	2	0	1	1	2	2	0	0	1	2	1	0	0	2	0	2	1	0	0	1	1	0	1	1	0	1	0	0	2
51	1	0	0	0	0	0	2	1	2	0	0	2	2	0	0	0	0	0	0	2	2	0	0	2	0	2	0	0	0	1	2	1	1	1	1	1	0	0	0	0	0	0	0	0	2	1	0	0	1
52	1	0	0	0	0	0	2	2	0	1	0	1	1	1	1	1	0	1	1	1	1	0	0	2	0	1	0	1	0	1	2	2	2	2	0	2	2	1	0	1	0	0	2	0	1	1	0	0	0
53	1	0	1	1	1	1	2	2	0	0	1	0	0	0	0	0	0	1	1	1	2	0	0	2	0	1	0	0	0	1	1	1	1	0	1	0	1	0	0	1	0	0	1	0	1	1	0	0	0
54	1	0	1	1	1	1	1	2	0	0	1	0	1	0	0	0	0	0	1	1	2	0	0	2	0	0	0	0	1	2	1	0	1	0	1	1	2	0	0	0	1	2	0	0	0	1	0	0	1
55	1	0	0	0	0	0	1	1	0	1	2	0	1	0	0	0	0	1	0	1	1	0	0	2	0	1	0	1	1	2	0	0	2	1	0	2	2	0	0	2	1	0	0	0	1	0	0	2	0
56	1	0	1	0	0	0	1	1	0	0	1	1	1	1	1	1	1	2	1	0	1	0	1	1	1	0	0	0	0	2	0	0	0	2	0	2	1	0	0	1	0	0	0	0	0	0	0	1	1
57	1	1	0	0	0	1	2	0	2	0	0	1	1	0	0	0	0	0	1	1	1	0	0	2	0	0	0	0	1	2	1	0	0	1	2	1	2	1	0	1	0	0	0	0	0	2	0	0	0
58	1	0	0	0	0	1	2	1	1	0	0	0	1	0	0	0	0	1	1	1	2	0	0	2	0	0	0	0	0	2	1	1	2	1	1	1	1	0	0	0	0	0	0	0	0	2	1	0	0
59	1	0	0	0	0	2	1	1	1	0	1	0	1	0	0	0	0	1	1	1	1	0	0	2	0	1	0	0	0	2	0	0	1	1	0	2	2	0	0	2	0	0	0	0	0	1	0	0	0
60	0	0	0	0	0	1	0	1	1	1	1	1	1	0	0	0	0	0	0	1	1	0	1	1	1	1	0	0	1	2	0	1	1	1	0	2	2	1	0	1	0	0	0	0	0	2	0	0	0
61	0	0	0	0	0	0	2	0	1	0	0	0	0	0	0	0	0	1	1	1	2	1	0	2	0	1	0	1	1	2	1	0	1	2	0	2	2	1	0	1	0	1	0	0	1	0	0	0	0
62	0	0	0	0	0	1	2	0	1	0	0	1	2	0	0	0	0	2	1	1	2	0	0	2	0	1	0	0	0	2	2	0	1	1	1	1	1	1	0	0	0	0	0	0	1	0	0	0	1
63	0	0	0	0	0	0	1	1	0	0	1	0	1	0	0	1	0	0	0	2	2	0	0	2	0	1	0	1	1	2	0	2	2	0	2	0	1	0	0	0	0	0	0	0	0	0	0	0	1
64	1	0	1	1	1	2	2	0	2	0	0	0	0	0	0	0	0	0	0	1	1	0	0	2	0	1	0	0	0	1	2	2	1	2	0	2	1	1	0	0	0	1	0	0	0	0	0	1	0
65	1	0	0	0	0	0	0	2	1	0	0	2	2	1	1	1	0	1	0	1	1	0	0	2	1	0	0	1	2	2	1	0	1	2	0	2	1	1	0	0	0	0	0	0	0	1	0	1	0
66	0	0	0	0	0	0	2	1	1	0	0	0	1	0	0	0	0	0	0	2	2	0	0	2	0	1	0	0	0	1	1	0	2	1	1	1	2	0	1	1	0	0	0	1	1	2	0	0	0
67	0	0	0	0	0	0	1	1	1	0	1	0	1	0	0	1	0	1	1	1	2	1	1	1	1	1	1	0	0	2	0	1	1	0	1	1	0	0	0	1	0	1	0	0	1	1	0	0	0
68	0	0	0	0	0	0	2	1	1	0	0	0	1	0	0	0	0	0	1	1	2	0	0	2	0	1	0	0	0	2	1	0	2	1	0	2	2	1	0	1	0	0	1	0	0	1	1	0	0
69	1	0	0	0	0	0	2	1	1	0	0	0	0	0	0	0	0	0	0	2	2	0	0	2	0	0	1	0	0	2	0	1	0	1	0	2	2	0	1	1	0	0	0	1	0	1	0	0	0
70	1	0	0	0	0	0	2	2	0	0	0	1	1	0	0	0	1	2	2	0	1	0	1	1	2	2	0	0	0	2	0	0	2	1	2	0	1	0	0	0	0	0	0	0	0	0	0	0	1
71	0	0	0	0	0	0	1	2	0	0	1	1	1	0	0	0	0	2	0	1	1	0	1	1	1	1	0	0	0	2	1	0	1	1	1	1	2	0	0	1	0	0	2	0	1	1	0	0	2
72	0	0	0	0	0	0	1	2	0	0	1	0	1	0	0	0	0	0	0	2	2	0	0	2	0	2	0	1	2	2	1	2	2	1	1	1	1	0	0	1	0	1	0	0	1	0	0	0	0
73	0	0	1	0	0	0	1	2	0	0	2	0	1	0	0	0	0	1	1	1	1	0	0	2	0	1	0	0	0	1	1	1	1	1	0	2	1	0	0	2	1	0	0	0	0	0	0	1	1
74	0	0	0	0	0	0	2	1	1	0	0	0	0	0	0	0	0	0	0	2	2	0	0	2	0	1	0	1	1	2	2	0	0	2	2	0	1	0	0	0	1	0	0	0	0	1	0	0	0
75	1	1	0	0	0	0	0	2	0	0	2	1	1	1	1	1	0	0	1	1	1	1	0	2	0	1	0	0	2	2	0	1	1	1	2	2	1	0	0	1	0	0	0	2	0	1	0	0	0
76	0	0	1	0	1	0	1	2	0	0	1	0	0	0	0	0	0	0	1	1	1	0	1	1	1	0	0	0	0	2	1	0	1	1	1	1	0	0	1	0	0	0	1	0	1	0	0	0	1
77	0	0	0	0	0	0	1	1	0	1	2	0	0	0	0	0	0	0	0	2	2	0	0	2	1	1	0	1	1	2	2	0	0	2	0	2	1	0	1	0	0	0	0	0	0	1	0	0	1
78	0	0	0	0	0	0	2	2	0	1	0	0	1	0	0	0	0	1	1	1	1	0	0	2	0	0	0	0	1	2	0	1	1	1	1	1	1	0	0	1	0	0	0	0	0	0	0	0	0
79	0	0	0	0	0	0	2	2	0	0	0	0	0	0	0	0	0	0	0	2	2	0	1	1	1	1	0	0	0	2	0	1	2	1	1	1	2	0	0	1	0	0	1	0	1	0	1	0	0
80	0	0	0	0	0	0	2	2	0	0	0	0	0	0	0	0	0	2	2	0	0	0	1	1	1	0	0	1	1	2	1	0	1	1	1	1	0	0	0	0	0	0	0	0	0	0	0	0	0
81	0	0	0	0	0	0	2	0	2	0	0	1	2	0	0	1	0	0	1	1	2	0	0	2	0	2	0	0	0	2	0	1	1	1	1	1	1	1	0	0	0	1	0	0	1	0	0	0	1
82	1	0	0	0	0	0	2	2	0	0	1	0	0	0	0	0	0	0	0	2	2	1	0	2	0	0	0	1	1	2	2	0	1	2	0	2	1	1	0	0	0	0	0	0	0	1	0	0	0
83	1	0	0	0	0	0	1	0	2	0	0	1	1	0	0	0	0	1	0	1	1	0	0	2	0	0	0	0	0	2	1	1	0	2	0	2	2	0	0	1	1	0	0	0	0	1	0	0	1
84	0	0	0	0	0	0	2	1	1	0	0	0	1	0	0	0	0	1	2	0	1	0	0	2	0	0	1	0	0	2	0	1	2	0	2	0	0	0	0	1	0	0	2	0	1	1	0	1	0
85	1	0	0	0	0	1	2	2	0	0	0	0	1	0	0	0	0	0	0	2	2	0	0	2	1	0	0	0	1	2	1	1	0	1	0	2	2	2	0	0	0	0	1	0	1	0	0	0	1
86	1	0	0	0	0	0	2	2	0	0	0	0	0	0	0	0	0	0	0	2	2	0	0	2	0	1	0	0	0	2	0	2	2	2	0	2	1	0	0	0	0	0	0	0	0	1	0	0	0
87	0	0	0	0	0	1	2	0	1	0	0	0	1	0	0	0	0	0	1	1	2	0	0	2	0	1	0	0	2	2	0	2	1	1	0	2	0	0	0	1	0	0	0	0	0	0	0	0	0
88	0	0	0	0	0	0	1	2	0	1	1	0	0	0	0	0	0	1	0	2	2	0	1	1	0	2	0	0	0	2	0	0	2	0	1	1	1	1	0	0	0	1	0	1	0	1	0	0	0
89	0	0	0	0	0	0	2	2	0	0	0	0	2	0	0	1	0	1	0	1	1	0	0	2	1	0	0	0	0	2	1	1	0	1	0	2	0	0	0	0	1	0	0	0	0	0	0	0	0
90	0	0	1	0	1	0	2	2	1	0	1	0	2	0	0	1	0	0	0	2	2	0	0	2	0	0	0	1	1	1	1	0	1	0	1	2	2	0	0	1	0	0	0	0	1	0	0	0	0
91	1	0	0	0	0	0	2	1	1	0	1	1	1	0	0	0	0	1	1	1	1	0	0	2	0	1	0	1	1	1	1	0	0	2	0	2	1	1	0	0	0	0	0	0	0	0	0	0	0
92	1	0	0	0	0	1	1	2	0	0	1	1	1	0	0	0	0	1	2	0	1	0	0	2	0	1	0	0	0	1	1	0	0	1	1	1	0	0	0	0	0	0	2	0	1	0	0	0	0
93	0	0	0	0	0	0	1	1	0	0	1	0	1	0	0	1	0	1	0	1	1	0	1	1	1	0	0	0	1	2	0	1	1	2	0	2	1	0	0	0	0	1	0	1	2	1	0	0	1
94	0	0	0	0	0	0	1	1	1	0	0	1	1	0	0	0	0	0	0	2	2	0	2	0	0	1	0	1	1	2	2	0	1	0	1	2	1	0	0	1	0	2	0	0	1	0	0	0	0
95	1	0	0	0	0	0	2	2	1	0	0	0	1	0	0	0	0	1	1	1	1	0	0	2	0	1	0	0	0	1	0	0	0	2	0	2	0	0	0	1	0	1	0	0	1	0	0	0	0
96	0	0	0	0	0	0	1	1	2	0	0	1	1	0	0	0	0	0	0	2	2	0	1	1	2	2	1	1	1	2	0	2	1	2	0	2	1	0	0	1	0	0	1	0	1	0	0	1	0
97	1	0	0	0	0	0	2	2	1	0	0	0	1	1	1	1	1	0	1	1	2	0	1	1	0	2	0	1	1	1	1	1	2	1	1	1	2	1	0	0	0	0	1	0	1	1	0	0	0
98	1	0	0	0	0	0	1	2	0	0	1	0	0	0	0	0	0	0	0	1	1	0	0	2	0	0	0	0	0	2	1	0	0	2	0	2	1	0	0	1	0	0	1	1	1	2	0	0	0
99	0	0	0	0	0	0	2	2	0	1	0	0	1	0	0	0	0	1	1	1	2	2	0	2	0	1	0	0	1	2	0	2	2	0	2	0	1	0	0	0	0	0	0	0	0	0	0	1	0
100	0	0	0	0	0	0	0	2	0	0	2	0	1	0	0	1	0	2	1	1	2	0	0	2	0	1	0	0	0	1	0	1	1	1	1	2	2	0	0	1	1	0	0	0	0	0	0	0	1
101	1	0	0	0	0	0	2	1	1	0	1	1	1	0	0	0	0	2	0	1	1	0	0	2	0	2	0	1	1	2	2	0	0	2	0	2	2	0	0	2	1	0	0	0	0	0	0	1	0
102	0	0	0	0	0	0	2	2	0	0	0	1	1	0	0	0	1	2	2	0	1	0	0	2	0	1	0	0	0	1	1	1	1	1	1	1	1	0	0	1	1	0	0	0	0	1	1	0	0
103	1	0	0	0	0	0	2	1	1	0	0	1	2	0	0	0	0	0	0	2	2	0	0	2	0	1	1	0	1	2	0	0	1	0	1	2	1	1	0	0	0	0	0	0	1	0	0	0	2
104	1	0	0	0	0	0	2	2	1	0	0	1	1	0	0	0	0	1	1	1	2	0	0	2	0	1	1	0	0	1	1	0	0	2	0	2	2	0	0	1	0	1	0	0	0	1	0	0	0
105	0	0	0	0	0	0	2	1	1	0	0	0	0	0	0	0	0	2	2	0	0	0	0	2	0	1	1	0	0	1	1	0	1	1	0	2	0	0	0	1	0	0	0	0	1	0	1	0	0
106	1	0	0	0	0	0	2	0	1	0	1	1	2	1	1	1	0	1	0	1	1	0	0	2	0	1	0	0	0	2	1	0	0	2	1	1	1	0	0	1	0	2	0	0	0	0	0	0	1
107	0	0	0	0	0	0	1	2	0	0	1	1	2	0	0	0	0	0	0	1	1	0	0	2	0	0	0	0	0	1	1	1	1	2	1	1	1	0	0	0	0	0	0	0	0	1	0	0	1
108	0	0	0	0	0	0	1	2	0	0	0	1	1	0	0	0	0	2	1	0	1	0	0	2	1	2	0	0	0	2	0	2	1	0	2	0	0	0	0	0	0	1	0	1	1	1	0	0	1
109	1	0	0	0	0	0	1	2	0	0	0	0	1	0	0	1	0	0	0	2	2	0	1	1	1	1	0	0	0	1	2	0	0	1	2	1	1	1	0	0	0	0	0	0	0	2	0	0	0
110	1	0	0	0	0	0	1	1	1	0	0	0	0	0	0	0	0	1	1	1	2	0	1	1	0	1	0	1	1	2	1	0	1	1	0	2	1	0	0	0	0	0	1	0	1	0	0	1	0
111	1	0	0	0	0	1	1	2	0	0	0	1	1	0	0	0	0	1	1	1	1	0	2	0	0	0	0	0	0	1	0	0	0	2	0	2	2	0	0	2	0	1	0	1	1	1	1	0	0
112	0	0	0	0	0	1	1	2	0	0	1	1	1	1	1	1	0	1	1	1	1	0	0	2	0	1	0	1	1	1	2	2	2	2	0	2	2	1	0	1	0	2	0	0	0	0	1	0	0
113	1	0	0	0	0	0	1	1	1	0	1	1	0	0	0	0	0	2	2	0	0	0	0	2	0	0	0	1	1	2	1	1	1	2	0	2	2	1	0	1	0	1	1	0	1	0	0	0	1
114	0	0	0	0	0	0	1	2	0	0	1	1	1	0	0	0	0	0	0	2	2	0	1	1	1	0	0	1	2	1	1	0	1	0	1	2	2	0	0	1	1	0	0	0	2	1	0	0	0
115	1	0	0	0	0	1	2	0	2	0	0	0	1	0	0	0	0	1	1	1	2	0	0	2	0	1	0	0	0	1	1	0	1	0	2	0	1	0	0	1	0	0	0	0	0	2	0	0	1
116	1	0	1	0	0	0	2	2	1	0	0	1	1	0	0	0	0	0	1	1	2	0	0	2	0	0	1	0	0	1	0	1	1	1	0	2	1	1	1	0	0	0	0	1	0	0	0	0	0
117	1	1	0	0	0	1	0	2	0	0	1	1	2	0	0	0	0	1	1	1	1	0	1	1	1	1	0	0	1	2	0	1	1	0	0	2	1	0	0	2	0	0	0	0	0	0	0	0	0
118	0	0	0	0	0	0	2	0	2	0	0	0	0	0	0	1	1	2	1	1	1	0	1	1	0	1	1	2	2	2	1	0	0	1	1	1	1	0	0	1	0	0	0	0	0	0	1	0	1
119	1	0	0	0	0	0	1	1	1	0	0	1	1	0	0	0	0	1	0	1	1	0	1	1	1	1	0	1	0	1	2	1	1	1	1	1	2	1	1	0	1	2	0	0	0	0	0	0	0
120	1	0	0	0	0	0	2	2	0	0	0	0	1	0	0	0	0	0	0	2	2	0	0	2	0	2	0	0	0	2	1	0	1	1	1	1	1	0	0	1	1	1	0	0	1	0	0	1	0
121	1	0	0	0	0	2	2	1	1	0	0	0	2	0	0	1	0	0	0	2	2	0	0	2	0	1	0	0	0	2	1	1	2	0	0	2	2	0	0	1	0	0	0	0	0	0	0	1	0
122	0	0	0	0	0	1	2	2	0	0	0	0	1	0	0	0	0	0	0	2	2	0	1	1	0	1	0	0	0	2	2	1	1	1	0	2	1	0	0	0	0	1	1	0	0	1	0	0	0
123	1	0	0	0	0	0	1	2	0	0	1	0	1	0	0	0	0	1	2	0	2	1	0	2	1	0	0	0	0	1	0	1	0	2	0	2	1	1	0	0	0	0	0	0	1	2	0	0	0
124	1	0	1	1	1	1	0	2	0	0	2	0	1	0	0	0	0	1	1	1	2	0	0	2	1	0	0	1	1	2	1	0	1	2	1	2	1	0	0	1	0	1	0	0	1	0	0	0	0
125	1	0	0	0	0	0	2	0	2	0	0	1	1	0	0	0	0	1	1	1	2	0	0	2	0	1	0	1	1	2	1	1	1	2	1	2	0	0	0	1	0	0	1	0	1	1	0	0	0
126	0	0	0	0	0	0	2	2	0	0	1	2	2	0	0	0	0	0	0	2	2	0	0	2	0	1	0	0	2	2	0	1	1	1	0	2	1	0	0	0	0	0	1	0	1	1	0	0	0
127	1	0	0	0	0	0	2	2	0	0	0	2	1	0	0	0	1	2	2	0	2	0	1	1	0	2	0	0	1	2	0	0	0	1	1	1	0	0	0	0	0	1	0	0	1	0	0	0	1
128	0	0	0	0	0	0	1	1	1	0	1	0	0	0	0	0	0	0	0	2	2	0	0	2	0	1	0	0	2	2	0	0	1	1	1	1	1	1	0	0	0	0	0	0	0	1	1	0	1
129	0	0	0	0	0	1	1	2	0	0	1	0	1	0	0	0	0	0	0	2	2	0	0	2	0	2	0	0	0	1	0	1	1	0	0	2	1	0	0	1	0	0	0	0	0	1	0	0	0
130	0	1	0	0	0	0	1	2	0	0	1	0	0	0	0	0	0	0	0	2	2	0	1	1	1	2	1	0	0	2	1	0	0	1	2	1	0	0	0	0	0	0	0	1	0	0	0	0	1
131	0	0	0	0	0	1	1	2	0	0	0	0	2	1	1	1	0	0	1	1	1	0	0	2	0	1	0	0	0	2	2	0	0	2	0	2	0	0	0	0	0	0	0	0	0	1	0	1	0
132	0	0	0	0	0	1	1	2	0	0	1	1	1	0	0	0	0	0	1	1	2	0	0	2	1	2	1	1	1	2	0	0	1	1	1	1	1	0	1	0	0	1	0	0	0	1	0	0	1
133	0	0	1	0	0	0	2	2	0	0	0	0	1	0	0	1	0	1	2	0	1	0	0	2	0	0	0	0	0	2	2	2	2	2	0	2	0	0	0	1	0	0	0	0	0	0	0	0	0
134	0	0	1	0	0	0	2	2	0	0	0	0	2	0	0	0	0	1	1	1	1	0	1	1	2	2	0	0	0	2	2	1	2	1	1	1	2	1	0	1	0	2	0	0	0	0	0	0	0
135	1	1	0	0	0	1	2	2	0	0	0	1	1	0	0	0	0	1	1	1	2	0	1	1	0	1	0	0	0	1	2	0	1	1	1	1	1	0	0	1	0	0	0	0	0	0	0	0	1
136	0	0	0	0	0	0	1	2	0	0	1	0	1	0	0	0	0	1	1	1	2	0	1	1	1	2	0	0	0	2	2	0	2	0	2	1	0	0	0	0	0	0	0	0	0	0	0	0	0
137	1	0	0	0	0	0	1	1	1	1	2	1	1	0	0	0	0	0	0	2	2	0	0	2	0	1	0	1	2	2	1	1	1	1	2	1	2	0	0	1	0	0	0	0	0	1	1	0	0
138	0	0	0	0	0	0	2	1	1	0	0	1	1	0	0	0	0	0	1	1	2	0	0	2	0	1	0	1	2	1	1	0	1	1	1	1	0	0	0	0	0	0	1	0	0	1	0	2	0
139	0	0	0	0	0	0	1	1	0	0	1	0	1	0	0	0	0	0	1	1	2	0	0	2	0	2	0	0	0	1	0	1	1	0	2	0	2	1	0	0	0	0	1	0	1	0	0	0	2
140	0	0	0	0	0	0	1	2	0	0	1	0	1	0	0	0	0	2	1	1	2	0	1	1	0	1	0	2	2	1	1	0	0	2	0	2	1	0	0	1	0	0	0	1	0	1	0	0	1
141	1	0	0	0	0	0	2	2	1	0	1	0	0	0	0	0	0	1	1	1	2	0	0	2	0	1	0	0	2	2	0	1	1	1	1	1	1	0	0	0	0	0	0	0	0	0	1	0	0
142	1	0	0	0	0	0	2	0	2	0	0	0	0	0	0	0	0	0	1	1	2	0	0	2	0	0	0	0	0	1	1	1	1	2	0	2	2	0	0	2	1	0	2	0	1	1	0	0	0
143	0	0	0	0	0	0	2	1	1	0	1	0	0	0	0	0	1	1	0	2	2	0	0	2	0	1	0	2	2	1	2	0	0	1	2	0	0	0	0	0	0	0	1	0	0	1	0	1	0
144	0	0	0	0	0	1	1	1	1	0	0	0	0	0	0	0	0	2	1	1	2	0	1	1	0	0	0	0	1	2	0	0	1	0	2	1	0	0	0	0	0	1	1	0	1	0	0	0	0
145	1	0	0	0	0	1	2	1	1	0	0	0	1	0	0	0	0	0	0	2	2	0	0	2	0	1	0	0	0	2	1	1	1	1	0	2	1	1	1	0	0	0	0	1	0	0	0	0	0
146	0	0	0	0	0	0	1	0	2	0	0	0	0	0	0	0	0	0	0	2	2	0	1	1	1	1	0	0	0	1	1	0	1	2	0	2	0	0	0	0	1	1	0	0	0	0	0	1	1
147	0	0	0	0	0	0	1	1	1	0	0	0	2	0	0	0	0	0	1	1	2	1	1	1	0	0	0	0	0	2	1	1	0	2	0	2	2	0	0	1	0	0	2	0	1	1	0	0	0
148	1	0	1	1	1	1	1	1	1	0	1	1	1	0	0	0	0	0	0	1	1	0	0	2	0	1	0	1	1	1	1	1	1	2	0	2	2	0	0	1	0	0	0	0	1	2	0	0	0
149	0	0	2	0	1	0	2	2	0	0	0	0	1	0	0	1	0	1	1	1	2	0	0	2	0	1	0	1	1	1	1	0	1	1	1	1	1	0	0	0	0	0	1	0	0	1	0	2	0
150	0	0	0	0	0	0	1	0	2	0	0	0	0	0	0	0	0	1	1	0	0	0	0	2	2	1	0	1	1	2	0	2	1	0	2	0	1	0	0	1	0	0	0	1	1	2	0	0	0
151	1	0	0	0	0	0	2	2	0	0	0	0	2	0	0	0	0	0	1	1	2	0	0	2	0	0	0	1	1	0	1	1	1	1	0	2	1	0	1	0	1	0	0	1	0	0	0	0	0
152	1	1	0	0	0	0	1	2	0	0	1	0	0	0	0	0	0	0	0	2	2	0	1	1	1	2	0	1	1	1	2	1	1	0	2	0	2	1	0	0	0	1	0	0	1	1	0	0	0
153	0	0	0	0	0	0	1	2	0	0	0	1	1	0	0	0	0	1	1	1	2	0	0	2	0	0	0	0	1	2	0	0	0	2	0	2	1	0	0	1	0	0	0	0	0	2	0	0	0
154	1	0	0	0	0	0	1	1	0	0	0	0	1	0	0	1	0	1	0	1	1	0	0	2	0	1	1	0	0	1	1	0	1	2	0	2	2	0	0	1	1	0	1	1	1	2	0	0	2
155	0	0	1	0	0	0	1	1	1	0	1	0	0	0	0	0	1	0	1	1	2	0	1	1	0	1	0	1	2	2	0	1	1	0	1	1	1	0	0	1	0	1	0	0	1	0	0	0	0
156	1	0	1	0	0	0	2	0	2	0	0	0	1	0	0	0	0	1	2	0	1	0	1	1	0	2	0	0	0	2	1	1	1	2	0	2	2	0	0	1	0	0	0	0	0	1	0	0	0
157	1	1	1	0	0	0	2	1	1	0	0	0	0	0	0	0	0	1	1	1	2	0	1	1	0	1	0	0	0	1	1	2	1	0	1	1	1	0	0	0	0	0	1	0	1	1	0	0	0
158	1	0	1	0	0	0	2	1	1	0	0	0	2	0	0	0	0	1	1	0	0	0	0	2	0	1	0	2	2	1	2	1	1	1	0	2	1	0	0	1	0	0	1	0	1	1	1	0	0
159	1	0	0	0	0	0	2	0	1	0	1	2	2	0	0	0	0	1	1	1	2	0	0	2	0	0	0	1	1	2	2	2	2	1	0	2	2	0	0	2	0	1	0	0	1	0	0	0	0
160	0	0	0	0	0	0	1	2	0	0	0	0	0	0	0	0	0	2	1	0	0	0	0	2	0	1	0	0	0	2	1	0	1	2	1	2	2	0	0	2	0	0	0	1	0	1	1	0	0
161	1	0	0	0	0	2	2	1	1	0	0	0	1	1	0	0	0	0	0	2	2	0	0	2	0	2	0	1	1	2	0	1	2	0	2	0	0	0	0	0	0	0	0	0	0	1	1	0	0
162	0	0	0	0	0	0	1	2	0	0	1	0	2	0	0	0	1	1	0	2	2	0	0	2	0	1	0	0	0	1	0	1	1	1	2	1	1	0	0	1	1	0	0	0	0	1	0	0	0
163	1	0	0	0	0	0	1	1	1	0	0	1	1	0	0	0	1	2	1	0	1	0	1	1	1	1	0	1	1	2	1	0	1	2	0	2	2	1	0	1	0	0	0	0	1	0	0	0	0
164	1	0	0	0	0	0	1	2	0	0	1	0	0	0	0	0	0	2	2	0	0	0	0	2	0	0	0	0	0	2	0	1	0	1	0	2	1	0	0	1	0	0	1	0	1	0	0	0	0
165	0	1	1	0	0	0	2	2	0	0	0	1	1	0	0	0	0	0	0	2	2	0	0	2	0	0	0	0	1	2	0	1	1	0	1	1	1	0	0	0	0	0	0	0	0	1	0	0	1
166	1	0	0	0	0	1	1	0	2	0	0	0	1	0	0	0	0	1	1	1	1	1	1	1	1	1	0	0	0	2	1	1	1	2	0	2	2	0	0	2	1	0	0	1	0	0	0	1	0
167	1	0	0	0	0	0	2	1	0	0	1	1	2	1	1	1	0	2	1	1	2	0	1	1	0	1	0	1	2	2	1	1	2	0	2	0	2	1	0	1	0	0	1	0	1	1	0	0	0
168	0	0	0	0	0	0	2	1	1	0	1	0	1	0	0	0	0	0	0	2	2	0	0	2	0	2	1	1	1	2	0	1	1	2	1	2	1	0	0	1	0	1	0	0	1	0	0	0	0
169	1	0	0	0	0	0	1	1	1	0	0	1	1	0	0	0	0	0	0	2	1	0	0	2	0	0	0	2	2	1	2	1	0	2	0	2	1	0	0	2	0	0	0	0	0	1	0	0	1
170	0	0	0	0	0	0	2	2	0	0	0	0	1	0	0	1	0	0	0	2	1	1	0	2	0	2	0	1	2	2	0	2	2	0	2	0	2	0	0	1	0	0	0	0	0	1	0	0	0
171	0	0	0	0	0	0	2	1	1	0	0	0	0	0	0	0	0	0	0	2	2	0	0	2	1	1	1	0	0	2	1	0	1	1	1	1	1	0	0	1	0	0	1	0	1	0	0	1	0
172	1	0	0	0	0	0	2	1	0	0	0	1	2	0	0	0	0	2	1	1	2	0	1	1	1	0	0	1	2	2	0	0	0	2	0	2	2	0	0	1	0	2	0	0	0	1	0	0	0
173	1	0	0	0	0	0	1	1	0	0	1	1	1	0	0	0	0	2	2	0	1	0	0	2	0	0	0	0	0	2	1	1	1	2	0	2	2	1	0	1	0	0	0	0	0	0	0	0	0
174	0	0	1	1	1	1	2	1	1	0	0	1	1	0	0	0	0	2	0	1	1	0	0	2	0	0	0	0	0	2	1	0	1	0	0	2	1	1	0	0	0	0	0	0	0	2	0	0	1
175	1	0	0	0	0	1	2	1	0	0	0	1	1	0	0	0	0	1	1	0	0	1	0	2	0	0	1	0	0	2	1	1	1	1	2	2	2	0	1	1	0	0	0	0	0	1	0	0	1
176	1	0	0	0	0	0	2	0	2	0	0	0	1	0	0	0	0	2	0	1	1	0	1	1	0	2	0	1	1	0	1	1	2	0	0	2	2	2	0	0	0	0	0	0	0	0	0	0	1
177	0	0	0	0	0	0	2	2	0	0	0	0	1	0	0	0	0	1	1	1	2	0	0	2	0	1	0	0	0	2	1	0	1	1	0	2	2	1	0	1	0	0	0	0	0	1	0	1	0
178	1	0	0	0	0	0	2	1	1	0	0	0	1	0	0	0	1	1	0	2	2	0	0	2	0	0	0	2	2	2	0	0	2	0	1	1	2	0	0	1	0	0	0	0	0	0	0	1	1
179	1	0	0	0	0	0	1	1	0	0	0	0	0	0	0	0	0	2	2	0	1	0	1	1	0	2	0	0	0	1	1	0	0	1	0	2	2	0	0	1	0	0	0	0	0	0	0	0	0
180	0	0	0	0	0	1	1	1	1	0	0	0	0	0	0	0	0	1	0	1	0	0	0	2	0	1	0	0	0	2	1	1	1	1	0	2	2	1	1	0	1	0	1	0	1	1	1	0	0
181	0	0	1	0	0	1	1	1	1	1	1	0	0	0	0	0	0	2	2	0	1	0	0	2	1	2	0	0	0	1	0	1	1	1	0	2	1	0	0	0	0	0	0	0	1	0	0	0	1
182	0	0	0	0	0	0	2	1	1	0	0	0	2	1	1	1	0	1	2	0	1	0	0	2	2	1	0	0	0	2	0	1	1	0	1	0	2	1	0	1	0	0	1	0	1	1	0	0	0
183	0	0	0	0	0	0	1	1	1	1	1	0	0	0	0	0	0	1	1	1	1	0	0	2	1	0	0	0	0	1	2	0	1	0	1	1	2	0	0	0	1	0	0	0	1	1	0	0	1
184	0	0	0	0	0	0	2	1	1	0	0	0	1	0	0	0	0	1	1	1	1	0	0	2	0	0	0	1	1	2	1	0	0	1	1	1	2	0	0	2	1	0	1	0	1	1	1	1	0
185	0	0	1	0	0	0	2	0	1	0	0	0	1	0	0	0	0	0	0	2	2	0	0	2	0	1	0	0	1	2	1	0	0	2	0	2	1	0	0	0	1	0	1	0	1	1	0	0	0
186	1	0	0	0	0	0	2	0	2	0	0	1	2	0	0	1	0	1	1	0	0	0	0	2	0	1	0	1	1	2	0	2	2	0	2	0	0	0	0	0	0	0	1	0	1	0	0	0	0
187	0	0	0	0	0	2	2	2	0	0	0	1	2	1	1	1	0	2	1	0	1	1	0	2	0	2	0	0	1	2	1	0	2	2	0	2	2	0	0	2	1	1	0	0	1	0	0	0	1
188	0	0	0	0	0	0	2	1	1	0	1	1	1	0	0	0	0	0	0	2	2	0	0	2	0	1	1	0	0	2	0	0	0	2	1	2	1	0	0	0	0	0	0	0	0	0	0	0	0
189	0	0	0	0	0	1	2	1	2	0	0	0	0	0	0	0	1	2	2	0	1	0	2	0	0	1	0	0	0	2	0	0	0	2	0	2	1	0	0	2	1	0	0	0	1	1	0	0	0
190	1	0	0	0	0	0	2	2	0	0	0	0	0	0	0	1	0	1	1	1	1	0	0	2	0	1	1	0	0	1	1	1	1	2	0	2	2	1	0	0	0	0	2	0	0	1	0	1	0
191	0	0	0	0	0	0	1	1	0	1	1	0	1	0	0	0	0	2	1	1	2	0	0	2	0	0	1	1	1	1	1	2	2	0	1	1	1	1	1	0	1	0	1	0	1	1	1	0	1
192	0	0	1	0	0	0	0	2	0	0	1	2	1	0	0	0	0	1	0	1	1	0	0	2	0	1	0	0	1	2	0	0	0	2	0	2	1	0	1	0	1	0	0	0	0	1	0	0	1
193	0	1	0	0	0	0	2	1	1	0	0	0	0	0	0	0	0	0	0	2	2	0	0	2	0	0	1	0	0	1	0	0	0	2	0	2	2	0	0	1	1	0	0	0	1	1	1	0	0
194	1	0	0	0	0	0	2	2	1	0	1	0	0	0	0	0	1	1	1	1	1	0	2	0	0	1	0	1	1	2	0	1	2	0	1	1	1	0	0	0	0	0	0	0	0	1	0	0	0
195	1	0	0	0	0	0	2	2	0	0	0	1	1	0	0	0	0	0	0	2	2	0	0	2	0	1	0	1	1	2	1	1	1	1	1	1	1	1	0	0	0	0	0	0	1	1	0	0	2
196	0	0	0	0	0	1	2	2	0	0	0	2	2	1	1	1	0	1	1	1	1	0	0	2	0	2	0	0	1	2	1	1	1	0	2	1	1	1	0	0	0	0	0	1	0	1	0	0	1
197	0	0	0	0	0	1	2	0	1	0	0	0	1	0	0	0	0	1	0	0	0	0	0	2	0	1	0	2	2	2	0	1	1	1	0	2	1	1	0	0	0	0	0	0	0	0	0	0	0
198	0	0	0	0	0	0	2	2	0	0	0	0	0	0	0	0	0	0	0	2	2	0	0	2	0	1	1	0	0	2	0	1	0	1	1	1	2	0	0	1	0	0	0	0	0	0	0	1	0
199	0	0	0	0	0	0	1	2	0	0	1	1	1	0	0	0	0	0	0	2	2	0	1	1	0	0	0	0	1	2	0	1	1	1	0	2	2	0	0	2	1	0	2	0	0	1	0	0	0
200	0	0	0	0	0	0	2	1	2	0	0	0	2	0	0	0	0	2	1	1	2	0	0	2	1	1	1	0	0	2	1	0	0	1	0	2	2	0	0	1	0	0	0	0	0	0	0	0	0
201	0	0	0	0	0	0	2	1	0	0	0	0	0	0	0	0	0	0	0	1	1	0	0	2	1	1	0	1	1	2	1	1	1	2	0	2	1	0	0	1	0	0	1	0	1	1	0	0	1
202	1	0	0	0	0	0	1	2	0	0	0	0	0	0	0	0	0	0	0	2	2	0	0	2	0	2	0	0	0	2	1	1	1	1	0	2	0	0	0	0	0	0	0	1	0	1	0	0	1
203	0	0	0	0	0	0	2	0	2	0	0	0	0	0	0	0	0	1	1	1	1	1	0	2	0	2	0	0	0	2	1	0	1	1	0	2	0	0	0	0	0	0	0	0	0	0	0	0	0
204	1	0	0	0	0	0	2	1	2	0	0	0	2	0	0	0	0	1	0	1	1	0	2	0	0	0	0	0	2	2	0	1	1	2	0	2	1	1	0	0	0	0	1	0	1	0	0	2	0
205	1	0	0	0	0	0	1	2	1	0	1	1	2	0	0	0	0	1	1	1	2	1	1	1	0	1	0	0	1	2	0	1	1	2	1	2	1	0	1	0	0	1	0	1	2	1	0	0	0
206	1	0	0	0	0	0	1	2	0	0	1	1	1	0	0	0	0	0	0	2	2	0	1	1	0	1	0	0	0	2	0	2	2	0	1	1	2	1	1	1	1	0	1	0	1	2	0	0	0
207	1	0	0	0	0	0	2	2	1	0	0	1	1	0	0	0	1	1	0	2	1	0	0	2	0	0	0	1	2	1	1	0	0	2	0	2	1	0	1	0	1	1	0	0	1	0	0	0	0
208	0	0	0	0	0	0	1	2	0	0	2	0	0	0	0	0	0	1	1	1	1	0	0	2	0	1	0	0	0	2	0	0	1	2	1	1	1	1	0	0	0	0	1	0	2	0	0	0	0
209	0	0	0	0	0	1	1	2	0	0	1	0	0	0	0	0	0	0	1	1	2	0	1	1	1	1	0	0	2	2	0	2	1	1	1	1	2	1	0	0	0	0	1	0	1	1	0	0	1
210	1	0	1	0	0	0	1	2	1	0	0	0	2	0	0	0	1	1	0	2	2	0	1	1	0	0	1	1	1	2	1	1	1	1	1	1	1	1	0	0	0	0	0	0	0	0	0	0	0
211	1	0	0	0	0	1	2	1	1	0	1	1	2	1	1	1	0	0	1	1	2	0	0	2	0	0	0	2	2	1	1	1	1	1	1	1	0	0	0	1	0	0	0	0	0	1	0	0	0
212	0	0	0	0	0	1	1	1	1	1	0	0	0	0	0	0	0	0	0	1	1	0	0	2	0	0	0	1	0	0	2	0	1	2	0	2	2	0	0	2	1	1	0	0	0	0	0	0	1
213	1	0	0	0	0	0	2	0	1	0	1	1	2	0	0	0	0	0	0	2	2	0	0	2	0	2	0	0	1	2	0	0	1	2	0	2	1	1	1	0	0	0	1	0	1	1	0	1	0
214	0	0	0	0	0	0	1	1	1	1	0	1	2	0	0	0	0	0	0	2	2	0	0	2	0	2	0	0	1	2	0	2	1	2	0	2	2	0	1	1	0	0	2	0	1	0	0	0	1
215	0	0	0	0	0	0	2	0	1	0	0	0	1	0	0	0	0	1	2	0	1	0	0	2	0	1	0	1	2	1	1	1	2	1	1	1	1	0	0	1	0	0	1	0	1	1	0	0	0
216	1	0	1	1	1	2	2	1	1	0	0	1	0	0	0	0	0	2	2	0	1	0	0	2	1	1	1	1	1	2	0	0	1	0	1	1	2	0	0	1	0	0	0	0	0	0	0	1	0
217	0	0	0	0	0	0	1	2	0	0	0	1	1	0	0	0	0	1	0	0	0	0	0	2	0	0	0	0	0	1	2	0	0	1	1	1	0	0	0	1	0	0	1	0	1	2	0	0	0
218	1	0	0	0	0	0	1	1	1	0	1	0	1	0	0	0	0	1	1	1	1	0	0	2	0	1	0	0	1	2	1	1	1	2	0	2	1	0	0	0	0	0	0	0	0	1	0	0	0
219	0	0	0	0	0	0	2	1	1	0	0	0	0	0	0	0	0	1	1	1	2	0	1	1	1	1	0	1	1	1	2	1	1	1	1	1	0	0	0	0	0	0	1	0	1	1	0	0	0
220	0	0	1	1	1	2	1	1	1	1	0	0	1	0	0	0	0	1	1	0	0	0	0	2	0	1	0	1	2	1	1	0	2	0	2	1	2	0	0	1	0	1	0	0	1	1	0	0	0
221	1	0	0	0	0	0	1	2	0	0	1	1	1	0	0	0	1	2	1	1	1	0	1	1	1	1	1	0	1	2	0	0	1	0	1	1	2	0	0	1	0	0	0	0	0	1	0	0	0
222	1	0	0	0	0	1	2	2	0	0	0	0	0	0	0	0	1	2	0	1	1	0	1	1	1	0	0	0	1	2	0	0	1	0	2	1	1	1	0	0	0	0	0	0	0	0	0	0	0
223	1	0	0	0	0	1	2	0	2	0	0	1	1	0	0	0	0	1	1	1	2	0	0	2	0	1	0	0	0	2	1	1	0	1	1	1	2	1	0	0	0	0	0	0	0	0	0	0	0
224	1	1	0	0	0	1	2	2	0	1	0	0	1	0	0	0	0	1	1	1	1	0	0	2	0	2	0	1	2	1	1	1	2	0	1	1	2	0	0	1	1	0	1	0	1	0	0	0	0
225	1	1	0	0	0	0	0	2	0	1	1	0	1	0	0	0	0	1	1	1	2	0	1	1	1	1	0	0	0	1	0	1	2	2	0	2	2	0	0	0	0	0	0	0	0	1	0	0	0
226	1	0	1	0	0	0	2	2	0	0	0	0	0	0	0	0	0	2	2	0	0	0	1	1	1	0	0	1	0	1	1	0	1	2	0	2	1	1	0	0	0	0	0	0	0	0	0	0	0
227	0	1	0	0	0	0	1	2	0	0	0	0	0	0	0	0	0	2	2	0	1	0	1	1	1	0	0	1	1	0	1	1	2	0	2	0	0	0	0	0	0	0	1	0	0	1	0	0	0
228	0	0	0	0	0	0	2	1	1	0	0	0	0	0	0	0	0	1	2	0	1	0	0	2	0	2	0	0	0	2	0	0	1	1	0	2	1	1	0	0	0	0	0	1	0	1	0	0	1
229	0	0	0	0	0	0	1	2	0	0	1	0	0	0	0	0	0	1	1	1	2	0	0	2	0	1	0	0	0	2	1	2	2	0	2	0	1	0	0	1	0	0	0	0	0	0	0	0	1
230	0	0	0	0	0	0	1	2	1	0	0	0	1	0	0	0	0	1	1	1	1	0	0	2	0	1	1	1	1	2	1	0	0	2	0	2	2	0	0	1	0	0	0	0	0	2	0	0	0
231	1	0	0	0	0	0	1	2	0	0	1	0	2	0	0	1	0	0	0	2	2	0	0	2	0	1	1	0	1	2	0	0	0	2	0	2	1	0	0	0	0	0	0	0	0	0	0	1	0
232	1	0	1	0	0	0	1	2	1	0	1	1	1	0	0	0	0	0	0	2	2	1	0	2	0	2	0	0	0	1	1	1	0	2	0	2	1	0	0	0	0	0	0	0	0	0	0	0	0
233	0	0	0	0	0	0	1	2	0	0	1	1	1	0	0	0	0	1	1	1	1	0	0	2	0	0	0	1	2	1	1	2	2	0	1	1	2	0	0	1	0	0	0	0	0	1	0	0	0
234	1	0	0	0	0	1	1	2	0	0	0	2	2	1	1	1	0	0	0	2	2	0	0	2	0	0	0	0	1	2	1	2	1	1	0	2	1	0	0	1	0	0	1	0	1	1	0	0	0
235	1	0	1	0	0	1	1	1	1	0	1	0	0	0	0	0	0	0	0	2	2	0	0	2	1	0	1	0	0	2	1	0	0	2	0	2	0	0	0	0	0	0	0	0	0	1	0	0	1
236	1	1	1	0	1	0	1	1	1	0	0	1	1	0	0	0	0	0	0	2	2	0	1	1	1	1	0	0	0	2	0	1	1	1	0	2	2	0	0	0	0	0	0	0	0	0	0	0	0
237	1	0	0	0	0	0	2	1	2	0	0	1	0	0	0	0	0	0	0	1	1	0	0	2	0	0	0	2	2	0	2	1	0	1	1	1	1	0	0	1	0	0	0	0	2	1	0	0	0
238	1	0	0	0	0	1	2	2	0	0	0	1	1	0	0	0	1	2	1	1	1	0	0	2	1	0	0	0	0	2	0	0	1	1	1	1	1	0	0	1	0	0	0	0	0	0	0	0	1
239	1	0	0	0	0	0	2	2	0	0	1	0	2	0	0	1	0	1	0	1	1	0	1	1	1	1	0	0	1	2	1	1	1	0	1	1	1	0	0	0	0	0	0	0	0	0	0	0	1
240	1	0	1	0	1	0	2	1	0	0	0	1	1	0	0	0	0	1	1	0	0	0	0	2	0	2	0	0	0	2	1	0	1	2	0	2	2	0	0	1	0	1	0	0	0	0	0	0	1
241	0	0	0	0	0	0	1	1	1	1	0	0	0	0	0	0	0	0	0	2	2	0	0	2	0	1	0	2	2	2	0	1	2	0	1	0	1	0	0	0	0	2	0	0	0	0	0	1	0
242	0	1	0	0	0	0	2	2	0	0	0	0	0	0	0	0	0	2	0	2	2	0	0	2	0	1	0	1	1	2	1	0	2	0	2	1	2	1	0	1	0	0	0	0	0	0	0	0	0
243	0	0	0	0	0	0	1	1	1	1	0	1	1	0	0	0	0	1	1	1	2	1	0	2	0	1	0	0	0	2	0	0	1	1	1	1	1	1	1	0	1	0	0	1	0	0	0	0	0
244	1	0	0	0	0	0	1	1	1	0	0	0	0	0	0	0	0	0	0	1	1	0	1	1	0	1	0	0	1	2	0	0	0	2	1	2	1	0	0	0	0	1	0	0	1	0	0	1	0
245	1	0	0	0	0	0	1	1	1	1	1	0	0	0	0	0	0	0	0	2	2	0	0	2	0	0	0	0	0	1	1	1	1	2	0	2	1	1	0	0	0	0	1	0	0	1	0	1	0
246	0	0	0	0	0	1	0	2	0	0	2	1	1	0	0	0	0	0	0	2	2	1	0	2	0	1	0	0	0	1	0	1	2	0	1	1	1	0	0	0	1	0	0	0	1	0	0	0	0
247	0	0	0	0	0	0	1	1	0	0	1	2	1	0	0	0	0	0	0	2	2	0	1	1	0	1	0	0	0	2	0	0	0	2	0	2	0	0	0	0	0	0	0	0	0	1	0	0	1
248	1	0	0	0	0	0	1	2	0	0	0	1	2	0	0	0	0	0	1	1	2	0	0	2	0	0	0	0	1	2	1	0	2	1	0	2	0	0	0	0	0	0	0	0	0	0	1	0	0
249	0	0	0	0	0	0	2	1	1	0	0	0	0	0	0	0	0	0	0	2	2	1	0	2	0	0	0	0	1	2	0	0	0	2	0	2	0	0	0	1	0	0	1	0	0	1	0	0	0
250	1	0	0	0	0	0	2	2	1	0	1	0	2	0	0	0	0	1	1	1	2	0	0	2	0	1	0	0	0	2	0	1	0	2	0	2	1	0	0	2	0	0	1	0	1	2	0	0	0
251	1	0	0	0	0	0	2	0	2	0	0	0	0	0	0	0	0	0	0	1	1	0	0	2	0	0	0	0	1	2	1	1	0	1	1	1	0	0	0	0	0	0	0	0	1	1	0	0	1
252	0	0	0	0	0	1	2	2	0	0	0	0	0	0	0	0	1	2	2	0	2	0	1	1	0	1	0	2	2	1	2	0	1	1	1	1	2	1	0	0	0	0	0	0	0	0	0	0	0
253	1	0	0	0	0	0	2	1	1	0	0	1	1	0	0	0	0	1	0	2	2	0	0	2	0	1	0	0	0	1	0	0	1	1	1	1	2	0	0	2	1	0	0	0	0	1	0	0	0
254	0	0	0	0	0	1	1	1	1	0	0	0	0	0	0	0	0	2	1	1	2	0	0	2	0	1	0	0	0	2	0	1	1	1	1	1	1	0	1	0	0	1	0	0	1	0	1	0	0
255	1	0	1	0	0	1	2	1	1	0	1	0	0	0	0	0	0	2	1	1	2	0	0	2	0	1	0	0	0	2	1	0	0	2	0	2	0	0	0	1	0	1	0	0	1	1	0	0	0
256	0	0	0	0	0	0	1	1	1	0	1	0	1	0	0	0	1	1	0	2	2	0	0	2	0	1	0	0	0	2	0	0	1	1	1	1	1	1	0	0	0	0	1	0	1	0	0	0	0
257	1	1	0	0	0	0	2	1	1	0	0	1	1	0	0	0	0	0	0	2	2	0	0	2	0	1	0	1	1	2	1	0	1	1	1	1	2	0	1	1	0	0	0	0	0	2	0	0	0
258	1	1	0	0	0	0	0	2	0	0	1	0	0	0	0	0	0	1	1	1	2	0	1	1	1	1	0	0	1	2	1	0	1	1	1	1	1	0	0	1	0	0	0	0	0	1	0	0	2
259	1	0	0	0	0	0	2	1	2	0	0	0	0	0	0	0	0	1	1	1	2	0	0	2	0	1	0	1	1	0	1	0	0	2	2	0	2	1	0	0	0	0	0	0	0	0	0	0	0
260	0	0	0	0	0	0	1	2	0	0	1	1	1	0	0	0	0	0	0	2	2	1	0	2	0	2	0	1	1	2	1	0	1	0	2	0	1	1	1	0	0	0	1	0	1	0	1	0	1
261	1	0	0	0	0	1	2	1	1	0	0	1	1	0	0	0	0	1	1	1	2	0	0	2	0	1	0	0	1	2	1	0	0	2	0	2	1	0	0	0	0	2	0	0	0	0	0	0	0
262	0	0	0	0	0	0	2	2	0	0	0	1	1	1	1	1	0	0	0	2	2	0	0	2	0	0	0	0	2	2	0	2	1	1	1	1	1	0	0	0	0	2	0	0	0	1	0	0	0
263	0	0	0	0	0	0	2	1	1	0	0	1	1	0	0	0	0	1	1	1	2	0	1	1	1	1	1	0	0	2	0	2	1	1	0	2	1	0	1	0	0	0	0	0	0	0	0	0	0
264	0	1	0	0	0	0	2	1	1	0	0	0	0	0	0	0	0	1	1	1	2	0	1	1	1	0	0	0	1	2	0	0	0	1	1	1	1	0	0	0	0	1	1	0	0	1	0	0	0
265	1	0	0	0	0	0	2	1	1	0	0	0	1	0	0	0	0	2	2	0	1	0	1	1	1	1	0	0	2	2	0	1	1	1	2	1	2	0	0	2	0	0	0	0	0	1	0	0	0
266	1	0	0	0	0	0	2	0	2	0	0	0	1	0	0	0	0	1	1	1	2	0	1	1	1	1	0	0	0	2	0	2	2	2	0	2	2	0	0	0	1	1	0	1	1	0	0	1	1
267	1	0	0	0	0	0	2	2	1	0	0	0	0	0	0	0	0	0	1	1	1	0	0	2	0	2	0	1	1	2	2	1	1	1	1	1	1	1	1	0	0	0	0	0	0	2	0	0	0
268	0	0	0	0	0	0	1	1	0	1	1	0	1	0	0	0	0	1	0	0	0	0	0	2	0	0	0	0	0	1	0	1	0	2	0	2	1	1	0	0	0	1	0	0	1	1	0	0	1
269	0	0	0	0	0	1	1	1	1	0	1	0	0	0	0	0	0	1	0	1	1	0	0	2	0	0	1	1	1	1	1	1	2	0	1	1	1	0	0	0	0	0	0	0	1	0	0	0	1
270	0	0	0	0	0	0	2	1	1	0	0	1	1	0	0	0	0	0	0	2	1	0	0	2	0	0	0	0	0	1	2	0	0	2	0	2	1	0	0	0	0	0	0	0	0	0	0	0	0
271	0	0	0	0	0	0	2	2	0	0	1	0	1	0	0	0	0	0	0	2	2	0	1	1	1	2	1	0	0	2	0	2	2	2	0	2	2	0	0	2	0	0	1	0	1	2	0	1	0
272	0	1	1	0	0	0	1	2	1	0	1	1	1	0	0	0	0	0	0	2	2	0	2	0	0	1	0	0	1	2	0	0	0	2	0	2	1	1	0	0	0	0	0	0	1	1	0	1	0
273	0	0	1	0	0	0	1	1	1	0	0	0	0	0	0	0	0	1	2	0	1	0	0	2	0	1	0	2	2	2	1	0	0	2	0	2	0	0	0	0	0	0	0	0	0	0	0	0	0
274	0	0	0	0	0	0	2	1	1	0	0	0	0	0	0	0	0	0	0	1	1	0	0	2	0	1	0	0	0	2	2	0	0	2	0	2	1	0	0	1	0	0	0	0	1	1	0	1	0
275	0	0	0	0	0	0	2	2	0	1	0	0	1	0	0	0	0	0	0	2	2	0	0	2	0	2	0	0	1	2	0	2	2	2	0	2	2	0	1	0	0	0	1	0	1	1	0	0	1
276	1	0	0	0	0	0	1	2	0	0	1	0	0	0	0	0	0	1	1	1	2	0	0	2	0	1	0	1	1	2	1	1	1	1	0	2	2	2	0	0	0	0	0	0	2	0	0	0	0
277	0	0	0	0	0	0	1	1	0	0	1	0	1	0	0	0	0	1	1	1	2	0	0	2	0	1	0	1	2	2	0	0	0	2	0	2	0	0	0	0	0	0	1	0	1	0	1	0	1
278	0	0	0	0	0	0	2	2	0	0	0	1	1	0	0	0	0	2	0	1	1	0	1	1	1	0	0	0	0	2	0	2	1	0	2	0	1	0	0	0	1	0	0	0	0	1	0	0	0
279	1	0	0	0	0	0	1	1	0	1	2	0	2	0	0	1	0	1	1	1	2	0	1	1	1	0	0	1	1	2	0	1	2	1	1	1	2	0	0	2	0	0	0	0	0	0	0	0	0
280	0	0	0	0	0	0	1	2	0	0	1	0	2	0	0	0	0	1	0	1	1	0	0	2	0	0	0	0	0	1	1	0	0	2	0	2	1	0	1	0	0	1	0	0	0	1	0	0	1
281	0	0	0	0	0	1	2	2	0	0	1	1	1	0	0	0	0	0	0	2	2	0	0	2	0	0	0	2	2	2	0	1	1	1	1	1	2	1	1	1	0	0	1	0	1	0	0	0	1
282	1	0	0	0	0	0	2	2	1	0	1	1	1	1	1	1	0	1	0	1	1	0	1	1	0	2	0	1	2	2	1	0	2	1	1	1	0	0	0	0	1	0	0	1	0	0	1	0	0
283	0	0	0	0	0	1	2	0	2	0	0	0	0	0	0	0	0	2	2	0	1	0	0	2	0	2	0	1	2	2	1	0	0	2	0	2	0	0	0	1	0	0	1	0	1	1	0	0	0
284	1	0	0	0	0	1	2	1	1	0	0	0	2	0	0	0	0	0	0	2	2	0	1	1	0	1	0	0	0	2	0	2	1	0	1	1	0	0	0	0	0	0	0	0	0	0	0	0	1
285	0	0	0	0	0	0	1	1	1	0	1	1	1	0	0	0	0	0	0	1	1	0	1	1	0	1	0	1	2	1	1	1	1	2	1	1	1	0	0	1	1	1	0	0	0	0	1	0	0
286	1	0	0	0	0	0	2	2	1	0	0	1	2	0	0	0	0	0	0	2	2	0	0	2	0	0	0	0	1	2	0	1	1	0	1	1	1	1	0	0	0	2	0	0	0	1	0	0	0
287	1	0	0	0	0	0	1	1	1	0	1	1	2	0	0	0	0	0	1	1	1	0	0	2	0	2	0	0	0	2	0	0	1	1	1	1	1	0	0	0	0	0	0	1	0	1	0	0	0
288	0	0	0	0	0	1	2	2	0	0	0	1	1	1	1	1	0	0	0	2	2	0	0	2	0	1	0	1	1	1	1	1	0	2	0	2	1	0	0	1	0	0	1	0	1	2	0	0	1
289	1	0	0	0	0	0	2	0	2	0	0	2	2	0	0	0	0	1	0	1	1	0	0	2	0	0	0	0	1	1	0	1	1	0	1	1	1	0	1	0	1	0	0	0	0	1	0	0	2
290	1	0	0	0	0	1	2	0	1	0	0	0	0	0	0	0	1	2	0	1	1	0	0	2	1	1	0	0	1	2	1	2	2	0	1	1	0	0	0	0	0	2	0	0	0	0	0	0	1
291	1	0	0	0	0	1	1	2	0	0	1	0	1	0	0	0	0	0	2	0	2	0	0	2	1	2	0	0	1	2	0	0	1	2	0	2	1	0	0	2	0	0	1	0	1	1	0	0	0
292	0	0	0	0	0	0	2	2	1	0	1	1	1	0	0	0	0	0	0	2	2	0	2	0	1	0	0	0	0	2	2	1	1	2	0	2	0	0	0	0	0	1	0	0	1	0	0	0	1
293	0	0	1	0	0	0	1	2	0	0	1	0	0	0	0	0	1	1	0	2	1	0	0	2	0	1	1	1	1	2	0	0	1	2	0	2	1	0	0	1	0	0	0	0	0	0	0	0	0
294	0	0	0	0	0	0	1	2	1	0	1	0	0	0	0	0	0	0	0	2	2	0	1	1	1	0	0	0	0	2	0	0	1	1	1	1	1	0	0	1	0	0	0	0	0	2	0	0	0
295	1	0	0	0	0	1	0	1	1	1	1	1	1	0	0	1	0	1	1	1	1	0	2	0	0	0	0	0	0	1	2	0	1	2	1	2	2	0	0	1	0	0	0	0	0	1	1	0	0
296	0	0	0	0	0	0	1	2	0	0	1	1	1	0	0	0	1	2	0	2	2	0	1	1	1	2	0	1	1	2	1	2	1	1	1	1	1	0	0	2	0	0	1	0	0	0	0	1	0
297	1	0	0	0	0	1	2	1	0	0	0	0	0	0	0	0	0	1	2	0	1	0	1	1	2	2	0	1	2	2	1	1	1	1	0	2	2	0	1	1	0	0	1	0	1	2	0	0	0
298	0	0	0	0	0	0	2	1	1	0	0	1	1	0	0	1	0	0	0	1	1	0	0	2	0	0	1	0	0	2	1	2	2	1	0	2	2	0	0	1	0	0	0	1	0	1	0	0	1
299	1	0	0	0	0	0	2	2	0	0	1	0	2	0	0	0	0	0	0	2	2	0	1	1	0	0	0	0	0	2	2	1	0	1	1	1	1	0	1	0	0	1	0	0	1	1	1	0	0
300	1	0	0	0	0	0	2	1	1	0	0	0	0	0	0	0	0	0	0	2	2	0	1	1	1	1	0	1	1	2	1	1	1	1	0	2	1	0	0	2	0	0	0	1	0	1	0	0	0
301	0	0	0	0	0	0	2	2	0	0	0	0	1	0	0	0	0	0	1	1	1	0	0	2	0	1	0	0	1	2	0	0	0	2	0	2	2	0	0	0	0	0	0	0	0	0	0	1	0
302	0	0	0	0	0	0	1	2	0	0	1	0	0	0	0	0	0	1	0	2	2	0	0	2	0	1	0	0	0	1	0	1	1	0	0	1	2	0	0	1	0	0	1	0	1	0	0	0	0
303	0	0	1	0	1	0	0	2	0	0	1	1	0	0	0	0	0	1	2	0	2	0	0	2	0	1	0	0	0	2	1	0	1	1	0	2	1	0	0	1	0	0	1	1	0	1	0	0	0
304	0	0	0	0	0	0	2	2	0	0	0	0	0	0	0	0	0	1	1	1	2	0	0	2	1	0	0	0	0	2	0	1	1	0	0	2	2	1	1	1	1	1	0	0	1	1	0	1	0
305	0	1	1	0	1	0	2	1	1	0	0	2	2	0	0	0	0	2	1	0	2	0	0	2	0	0	0	0	1	2	1	1	1	1	2	2	1	0	0	0	0	0	0	0	0	1	0	0	1
306	1	0	0	0	0	1	1	1	2	0	0	1	0	0	0	0	1	0	1	1	2	0	0	2	0	1	0	1	1	2	0	0	1	2	0	2	1	1	0	0	0	1	0	1	2	0	0	0	0
307	1	1	0	0	0	1	1	2	0	0	1	1	1	0	0	0	0	1	2	0	1	0	0	2	0	0	0	1	2	2	1	1	0	1	1	1	1	0	1	0	0	0	1	0	1	1	0	0	0
308	0	0	0	0	0	0	2	2	0	0	0	0	0	0	0	0	0	0	1	1	2	0	0	2	0	1	0	1	1	1	0	1	2	2	0	2	2	1	1	0	0	0	0	0	0	0	0	0	0
309	0	1	0	0	0	1	2	1	1	0	0	0	0	0	0	0	0	1	1	1	1	0	0	2	0	1	1	0	1	2	0	0	0	2	0	2	0	1	0	0	0	0	0	0	0	0	0	0	1
310	0	1	0	0	0	0	2	1	1	0	0	0	2	0	0	1	0	0	0	2	2	0	0	2	0	2	0	0	0	2	1	0	1	2	0	2	2	0	0	1	0	0	0	0	0	0	1	1	0
311	0	0	0	0	0	0	2	0	2	0	0	0	0	0	0	0	0	1	0	1	1	0	1	1	1	1	1	0	1	2	0	0	0	2	1	2	1	0	1	0	0	0	0	0	0	0	0	0	0
312	1	0	0	0	0	1	2	2	0	0	0	0	1	0	0	1	0	1	2	0	2	0	1	1	0	1	0	1	0	1	1	1	1	1	2	1	1	0	0	0	1	0	1	0	1	1	1	0	1
313	0	1	0	0	0	1	2	0	2	0	0	2	2	0	0	0	0	0	0	2	2	0	1	1	1	1	0	1	1	0	1	0	0	2	0	2	2	0	0	2	0	1	0	0	0	0	0	1	0
314	1	0	0	0	0	0	2	1	1	0	1	1	2	0	0	0	0	0	0	2	2	0	1	1	0	2	1	0	0	1	0	0	0	2	0	2	1	1	0	0	0	0	2	0	1	0	0	0	0
315	1	0	0	0	0	0	1	1	1	1	0	1	1	0	0	0	0	1	0	2	2	0	0	2	0	2	1	1	1	2	0	0	1	0	1	2	0	0	0	0	0	0	0	0	0	1	0	0	0
316	0	0	0	0	0	1	1	2	0	0	1	0	1	0	0	0	0	1	1	1	1	0	1	1	1	0	0	2	1	2	1	0	2	0	2	0	2	0	0	0	0	1	0	0	1	1	1	0	1
317	0	0	0	0	0	1	2	2	0	0	0	0	1	0	0	1	0	1	1	1	2	0	1	1	1	1	0	0	0	2	0	0	1	2	1	1	2	0	0	1	0	0	0	0	0	0	0	0	1
318	0	0	0	0	0	1	1	2	0	0	1	1	1	0	0	0	0	2	2	0	0	0	0	2	0	2	1	0	0	2	0	0	1	1	1	1	1	0	0	1	0	0	0	1	0	1	0	0	0
319	1	0	0	0	0	0	2	2	0	0	1	0	0	0	0	0	0	1	2	0	1	0	1	1	0	1	0	1	1	2	1	0	1	1	1	1	2	1	0	1	0	0	0	0	1	0	0	0	0
320	0	0	0	0	0	0	1	2	0	0	1	0	1	0	0	0	0	1	0	2	2	0	2	0	0	0	0	0	0	2	1	0	1	1	1	1	0	0	0	1	0	0	0	0	0	0	0	0	0
321	0	0	0	0	0	0	2	1	1	0	0	0	0	0	0	0	0	0	0	2	2	0	1	1	0	1	0	0	0	2	1	0	1	0	1	1	2	0	0	2	0	0	0	1	0	1	0	0	1
322	0	0	0	0	0	2	2	1	1	0	0	0	1	0	0	0	0	0	1	1	2	0	0	2	0	1	1	0	0	1	1	1	0	2	1	2	1	0	0	2	0	0	0	0	0	1	1	0	0
323	1	0	1	0	0	0	2	2	1	0	0	1	1	0	0	0	0	0	0	2	2	0	0	2	0	0	0	0	1	2	0	0	1	0	1	1	2	0	0	2	0	0	2	0	1	1	0	0	0
324	1	0	0	0	0	0	2	2	0	0	0	0	1	0	0	0	0	2	1	0	1	0	1	1	1	1	0	0	0	2	1	0	0	2	0	2	2	0	0	2	1	1	0	0	1	0	0	0	0
325	0	0	0	0	0	1	1	1	1	1	1	1	1	0	0	0	0	2	2	0	1	0	1	1	0	1	1	0	1	2	0	0	0	2	0	2	1	1	0	0	0	0	1	0	0	1	1	0	1
326	1	0	0	0	0	1	1	2	0	0	1	0	0	0	0	0	0	1	0	1	1	0	1	1	0	1	0	2	2	2	2	1	1	1	0	2	2	0	0	0	0	0	0	0	0	0	0	0	2
327	1	0	0	0	0	0	0	1	1	0	1	0	1	0	0	0	0	1	2	0	2	0	1	1	0	1	0	0	1	2	0	0	1	2	1	1	1	0	0	2	0	1	0	0	0	0	0	0	1
328	0	0	0	0	0	0	2	2	0	0	0	1	1	0	0	0	0	0	1	1	1	0	0	2	1	1	0	0	0	2	0	1	1	1	1	1	2	1	0	0	0	0	0	0	0	1	1	0	0
329	1	0	1	0	0	1	1	1	1	0	1	0	1	0	0	1	0	1	1	1	2	0	2	0	0	1	0	0	1	2	0	2	2	0	1	1	0	0	0	0	0	2	0	0	0	0	1	1	0
330	1	1	1	0	0	0	2	0	2	0	0	0	1	0	0	0	0	1	2	0	2	0	0	2	0	0	0	0	0	2	0	2	1	2	0	2	1	0	0	0	0	0	0	0	1	1	0	0	0
331	1	0	0	0	0	0	2	2	0	0	1	0	1	1	1	1	0	1	1	1	2	0	1	1	1	1	0	1	1	2	2	0	0	2	0	2	1	0	0	0	0	0	0	1	0	0	1	1	0
332	0	0	0	0	0	1	2	1	2	0	0	0	0	0	0	0	1	2	1	0	1	0	0	2	0	2	0	1	1	2	2	0	1	0	1	1	2	1	0	1	0	0	0	0	0	2	0	0	0
333	1	0	0	0	0	0	1	0	2	0	0	1	1	0	0	0	0	1	1	1	1	0	0	2	0	1	0	1	2	2	1	0	1	1	1	1	2	1	0	1	0	0	0	0	0	0	0	1	0
334	1	0	0	0	0	0	2	2	0	0	0	0	1	0	0	0	1	1	0	2	2	0	0	2	0	2	0	1	1	2	1	2	2	0	2	0	2	0	0	2	0	0	1	0	0	1	1	0	1
335	0	1	0	0	0	0	1	1	1	0	0	0	0	0	0	0	0	1	0	2	2	0	0	2	0	2	0	0	1	2	1	1	1	0	2	0	0	0	0	0	1	0	1	0	1	1	0	0	2
336	0	0	0	0	0	0	2	2	0	0	0	1	1	0	0	0	0	1	1	1	2	0	0	2	0	0	0	1	1	1	1	0	1	1	1	1	0	0	0	0	1	1	0	1	2	1	0	0	0
337	0	0	0	0	0	0	1	2	0	0	1	0	0	0	0	0	0	1	1	1	1	1	0	2	0	1	0	1	1	1	2	0	1	0	1	1	1	0	0	0	1	0	0	0	0	1	1	0	0
338	0	0	0	0	0	1	1	1	1	0	0	1	2	0	0	0	0	2	2	0	1	0	0	2	0	1	0	0	0	1	1	1	2	2	0	2	0	0	0	0	0	1	0	0	1	0	0	1	0
339	1	0	1	0	0	1	1	2	0	0	1	0	0	0	0	0	0	1	1	1	2	0	0	2	0	1	0	2	2	2	1	0	0	2	0	2	2	0	0	1	1	0	1	0	1	2	0	0	0
340	1	0	0	0	0	0	2	2	0	1	0	0	1	0	0	0	0	0	0	2	2	0	0	2	0	1	0	0	1	2	0	1	2	1	1	1	1	0	1	0	1	0	1	0	1	2	0	0	1
341	1	0	0	0	0	1	0	2	0	0	1	0	0	0	0	0	0	1	1	1	1	0	0	2	2	1	0	0	0	1	1	0	0	1	1	1	1	1	0	0	0	0	0	0	1	0	1	0	0
342	0	0	0	0	0	0	2	1	1	0	0	0	1	0	0	0	0	0	0	2	2	0	0	2	0	1	0	1	1	2	2	0	2	1	0	2	1	0	0	0	0	0	0	1	0	0	1	0	0
343	1	0	0	0	0	0	1	1	0	0	1	0	2	0	0	0	0	1	1	1	1	0	0	2	0	1	0	1	2	2	1	2	1	0	1	1	1	0	0	0	0	0	0	0	0	0	0	0	0
344	1	0	0	0	0	1	2	2	1	0	1	0	1	0	0	0	0	2	2	0	0	0	1	1	1	0	0	0	1	2	0	0	0	2	0	2	1	1	0	0	0	0	0	0	0	1	0	0	0
345	0	1	0	0	0	1	0	1	1	0	1	0	0	0	0	0	0	0	0	2	2	0	0	2	0	2	0	1	1	2	2	0	1	1	1	1	1	1	0	0	0	0	0	0	0	1	0	0	0
346	1	0	0	0	0	0	1	2	1	0	1	0	0	0	0	0	0	0	1	1	2	0	0	2	0	2	0	0	1	2	1	1	1	1	1	1	0	0	0	0	0	1	1	0	0	1	0	0	2
347	1	0	1	0	0	0	1	2	0	0	1	0	1	0	0	0	0	0	0	2	2	0	2	0	1	1	1	0	0	2	0	0	0	2	0	2	1	0	0	0	0	0	2	0	1	0	0	0	0
348	1	0	0	0	0	0	1	1	0	0	0	0	0	0	0	0	0	1	0	1	1	0	1	1	1	1	0	0	0	2	1	2	1	1	0	2	0	0	0	0	0	0	0	0	0	1	0	0	0
349	0	0	0	0	0	0	2	2	1	0	1	0	0	0	0	1	0	1	0	1	1	0	0	2	0	1	0	0	0	2	0	0	0	2	0	2	2	0	0	2	0	0	1	0	1	0	0	0	1
350	1	0	0	0	0	1	2	1	0	0	0	1	2	0	0	0	0	1	1	1	2	0	0	2	1	1	0	1	1	1	0	0	1	2	0	2	2	0	0	2	0	1	0	0	1	0	1	0	0
351	0	0	0	0	0	0	2	1	1	0	0	0	1	0	0	0	0	2	1	1	2	0	0	2	0	1	0	0	1	2	1	0	1	1	0	2	2	0	1	0	1	0	0	0	1	0	0	1	0
352	1	0	0	0	0	0	2	2	0	0	0	0	0	0	0	0	0	0	1	1	2	0	0	2	0	2	0	0	0	2	1	0	1	1	0	2	1	0	0	2	0	0	1	1	0	1	0	0	0
353	1	0	0	0	0	0	1	1	1	1	1	1	2	0	0	0	0	1	1	1	2	0	0	2	0	0	1	0	0	2	1	0	1	1	1	1	2	1	0	1	0	0	0	0	0	0	1	0	0
354	1	0	0	0	0	0	2	1	2	0	0	0	1	0	0	0	0	1	1	1	2	1	0	2	0	0	0	0	0	2	0	1	0	2	0	2	2	0	1	1	0	0	0	0	0	2	1	0	0
355	0	0	0	0	0	0	2	1	1	0	0	0	0	0	0	0	0	2	2	0	0	0	0	2	0	1	0	0	0	1	1	1	2	1	1	1	2	1	1	1	0	0	0	0	0	0	0	0	0
356	1	0	0	0	0	1	1	2	0	0	0	0	0	0	0	0	1	1	1	1	1	1	0	2	0	2	0	0	0	2	0	2	2	0	2	0	1	0	0	1	0	0	0	0	0	1	0	1	0
357	0	0	1	0	0	0	1	1	1	0	0	0	0	0	0	0	0	1	1	1	2	0	1	1	0	1	0	0	1	2	0	1	2	1	1	1	2	1	0	1	0	1	0	0	1	0	0	0	0
358	1	0	0	0	0	0	1	1	1	0	0	0	0	0	0	0	1	2	1	1	1	0	0	2	0	1	0	0	0	1	1	0	1	2	1	1	2	0	0	2	0	0	1	0	0	1	0	0	0
359	1	0	0	0	0	0	2	0	1	0	0	0	1	0	0	0	0	1	0	1	1	0	0	2	0	1	0	0	0	1	0	1	2	1	1	1	1	0	0	0	1	0	0	0	0	1	0	0	0
360	1	1	1	0	1	0	2	2	0	0	0	0	1	0	0	0	0	1	2	0	2	0	0	2	0	1	0	1	1	2	1	0	0	2	0	2	1	1	0	0	0	0	0	1	0	0	0	0	0
361	0	0	0	0	0	0	1	2	0	0	1	1	1	0	0	0	0	1	1	1	1	0	0	2	0	1	0	0	0	2	1	1	2	0	1	1	0	0	0	0	0	0	1	0	1	0	0	0	0
362	0	0	0	0	0	0	2	1	1	0	0	1	2	0	0	0	0	2	1	0	1	0	0	2	1	2	0	0	1	2	1	2	1	1	1	1	1	0	0	0	0	0	0	0	0	0	1	0	0
363	0	0	1	0	0	0	2	2	0	0	0	0	0	0	0	0	0	0	0	2	2	0	2	0	1	0	0	0	1	2	1	1	1	1	1	1	0	0	0	0	0	0	1	0	1	1	0	0	0
364	0	0	0	0	0	0	2	1	1	0	0	0	1	0	0	0	0	1	0	2	2	0	0	2	2	1	0	0	0	2	1	2	1	1	0	2	0	0	0	0	0	0	0	0	0	0	0	0	0
365	1	0	0	0	0	0	2	1	1	0	0	0	0	0	0	0	1	2	1	1	1	0	0	2	0	2	0	0	2	2	0	0	1	0	1	1	1	0	0	1	0	0	0	0	0	1	1	0	0
366	0	0	1	0	1	0	1	1	1	0	0	0	0	0	0	0	0	1	1	1	1	0	0	2	0	1	0	0	1	2	0	1	0	2	0	2	1	0	0	0	0	0	0	0	1	0	0	0	0
367	1	0	0	0	0	0	1	2	0	0	1	0	0	0	0	0	1	0	1	1	2	0	0	2	1	0	0	1	1	2	2	1	2	2	0	2	2	1	1	0	1	0	1	0	1	2	0	0	0
368	0	0	0	0	0	0	2	1	1	0	0	1	1	0	0	0	0	1	1	1	1	0	0	2	0	0	0	1	2	2	1	0	1	0	2	0	0	0	0	0	0	0	0	0	0	0	0	0	1
369	1	0	0	0	0	0	1	2	0	0	1	0	1	0	0	0	0	1	1	1	2	0	0	2	0	1	0	1	1	2	0	1	1	0	1	1	2	0	0	1	1	0	0	1	0	1	0	0	0
370	1	0	0	0	0	0	1	1	1	0	0	0	1	0	0	0	0	1	1	1	1	0	1	1	0	1	0	2	2	1	2	1	1	2	1	1	0	0	1	0	0	0	0	1	0	1	0	0	1
371	1	0	0	0	0	0	2	0	2	0	0	0	0	0	0	0	0	1	0	1	0	1	1	1	0	1	1	2	2	2	1	0	1	1	0	2	2	0	0	1	0	0	0	1	1	1	0	0	0
372	0	0	0	0	0	0	1	2	0	0	1	1	2	0	0	1	0	0	0	2	2	0	1	1	1	1	0	0	1	2	1	2	1	0	1	1	1	0	0	0	0	0	0	1	0	0	1	0	1
373	1	0	0	0	0	0	1	2	0	0	1	1	1	0	0	0	0	1	1	1	2	0	0	2	0	1	0	1	1	2	2	0	1	2	1	1	1	0	0	2	0	0	0	0	1	2	0	1	0
374	1	0	0	0	0	0	1	2	0	0	1	0	0	0	0	0	0	2	2	0	0	0	1	1	1	1	0	0	0	2	0	0	0	2	0	2	1	0	1	0	0	0	2	0	1	1	0	1	0
375	1	0	0	0	0	1	2	2	0	0	1	2	2	0	0	0	0	1	0	1	1	1	0	2	0	1	0	1	1	1	1	1	2	0	1	1	1	1	1	0	0	0	0	0	0	0	0	0	0
376	0	0	0	0	0	0	1	1	1	0	0	0	1	0	0	1	1	1	1	1	1	0	0	2	1	2	0	1	1	2	1	0	0	2	1	2	1	0	0	0	1	0	1	0	1	1	0	0	1
377	1	0	0	0	0	0	2	2	1	0	1	0	2	0	0	1	0	1	0	1	0	0	0	2	0	2	0	1	1	1	2	1	0	2	0	2	2	0	0	1	1	1	1	0	1	0	0	0	1
378	0	0	0	0	0	0	2	1	1	0	0	0	1	0	0	0	0	2	2	0	0	0	0	2	0	1	0	0	0	2	0	0	0	1	1	1	2	0	0	1	1	1	0	0	1	1	0	0	0
379	1	0	0	0	0	1	2	1	2	0	0	0	0	0	0	0	0	1	2	0	1	0	0	2	0	1	0	0	1	2	0	0	0	2	0	2	2	2	0	0	0	0	0	0	0	2	0	0	0
380	0	0	0	0	0	0	2	1	0	0	0	0	0	0	0	0	0	2	2	0	0	0	0	2	0	1	0	1	1	2	0	1	1	0	2	0	1	0	0	0	1	2	0	0	0	0	0	0	1
381	1	1	0	0	0	0	1	2	0	0	1	0	0	0	0	0	0	0	1	1	2	0	0	2	0	0	0	1	1	1	2	1	1	0	1	1	1	0	0	1	0	0	0	0	0	0	0	0	0
382	0	0	0	0	0	1	1	1	1	0	0	1	1	0	0	0	0	1	1	1	1	0	0	2	0	1	0	1	1	2	1	1	2	1	2	1	2	0	0	1	0	1	0	0	1	1	0	0	0
383	0	0	0	0	0	0	2	2	0	0	1	0	0	0	0	0	0	1	2	0	1	0	0	2	1	0	0	0	0	2	0	1	1	1	1	1	1	0	0	1	0	2	0	0	0	0	0	0	1
384	1	0	1	0	0	0	1	2	0	0	1	0	0	0	0	0	1	2	2	0	2	1	0	2	0	2	0	0	0	1	0	1	1	2	0	2	1	0	0	1	0	1	0	0	0	2	0	0	0
385	1	0	0	0	0	0	1	1	1	0	0	0	0	0	0	0	0	0	0	2	2	0	0	2	1	2	0	0	0	1	0	1	1	1	0	2	2	2	0	0	0	0	0	0	1	1	2	0	0
386	0	0	0	0	0	0	1	1	1	0	1	0	2	1	1	1	0	1	1	1	2	0	0	2	0	1	0	0	0	2	2	0	0	2	0	2	1	0	0	0	0	0	0	0	0	0	0	0	0
387	1	0	0	0	0	0	2	1	1	0	0	0	0	0	0	0	0	1	0	1	1	0	1	1	1	1	0	0	1	2	1	1	1	1	1	1	2	1	1	0	1	1	0	0	0	0	0	0	0
388	0	0	0	0	0	0	2	1	1	0	0	1	1	0	0	0	0	1	1	1	2	0	0	2	1	2	0	0	0	2	2	0	0	2	2	0	2	0	0	2	0	0	0	0	0	1	0	0	1
389	0	0	0	0	0	0	2	2	0	0	0	1	2	0	0	0	0	0	0	2	2	0	0	2	0	0	0	1	1	1	1	1	0	1	1	1	0	0	0	0	0	0	1	0	1	0	0	0	0
390	1	0	0	0	0	0	2	2	1	0	1	1	1	0	0	0	0	0	1	1	2	1	0	2	0	0	0	1	1	0	1	0	2	1	0	2	1	1	0	0	0	0	0	0	0	0	0	0	0
391	1	0	0	0	0	0	1	1	1	0	1	0	0	0	0	0	0	0	0	2	2	0	1	1	1	0	0	1	1	1	1	0	0	2	0	1	2	0	0	1	0	0	0	0	0	0	0	1	0
392	1	0	0	0	0	0	1	2	0	0	1	0	1	0	0	0	0	0	0	2	1	0	0	2	0	1	0	0	2	2	0	0	2	0	2	0	2	0	0	1	0	0	0	0	0	0	0	0	0
393	1	0	0	0	0	2	2	2	1	0	0	0	1	0	0	0	0	1	1	1	1	0	1	1	1	1	0	1	2	2	0	0	2	1	0	2	2	1	0	1	0	0	0	0	0	0	1	0	1
394	1	0	0	0	0	0	1	1	0	1	2	1	1	0	0	0	0	2	2	0	1	0	0	2	1	2	1	0	0	2	0	0	0	2	0	2	1	0	0	2	0	0	0	1	0	0	0	0	0
395	1	0	0	0	0	0	2	2	1	0	0	2	2	1	1	1	0	1	0	1	1	1	0	2	0	1	0	2	2	1	2	1	2	0	1	1	2	0	0	1	0	0	0	0	0	0	0	0	0
396	1	0	0	0	0	0	1	1	0	1	2	1	1	0	0	0	0	1	0	1	1	0	0	2	0	0	0	0	0	2	0	0	0	2	0	2	1	1	0	0	0	0	0	1	0	1	1	0	0
397	0	0	0	0	0	0	2	2	0	0	0	1	1	0	0	0	0	2	1	1	2	0	0	2	0	0	1	1	1	2	1	0	2	1	0	2	1	1	0	0	0	0	0	1	0	1	0	0	1
398	1	0	1	0	0	0	2	0	2	0	0	0	0	0	0	1	0	1	0	1	1	0	2	0	1	1	0	1	1	2	2	0	0	2	0	2	0	0	0	0	0	0	0	0	0	1	0	0	1
399	0	0	0	0	0	0	2	1	1	0	0	0	1	1	0	0	0	1	0	2	2	0	0	2	1	0	0	0	0	2	1	1	2	1	1	1	1	0	0	1	0	0	0	0	0	1	0	0	1
400	1	0	0	0	0	0	2	1	1	0	0	1	1	0	0	0	1	1	0	2	2	0	1	1	0	2	0	1	0	1	2	2	2	0	1	1	2	0	0	1	0	0	0	0	0	2	0	0	0
401	1	0	0	0	0	0	2	2	1	0	0	1	1	0	0	0	0	1	1	1	2	0	0	2	1	1	0	1	1	1	1	2	2	0	1	1	2	1	0	1	0	0	0	0	0	1	0	0	0
402	1	0	0	0	0	0	2	1	1	0	1	0	0	0	0	0	0	0	0	2	2	1	0	2	0	1	0	0	1	2	1	0	1	2	0	2	2	0	1	0	0	0	1	0	1	0	0	0	1
403	1	0	0	0	0	0	1	2	0	0	1	0	1	0	0	1	0	2	0	0	0	0	0	2	1	0	0	0	0	2	1	1	0	1	1	1	1	0	0	2	0	0	1	0	0	0	0	0	0
404	0	0	0	0	0	0	2	2	0	0	1	0	1	1	0	0	0	0	0	2	2	0	1	1	1	1	0	1	1	2	1	1	2	0	1	1	1	0	0	0	0	0	1	0	0	0	0	0	1
405	1	0	0	0	0	1	2	1	2	0	0	0	1	0	0	0	0	0	0	2	2	0	0	2	0	1	0	1	1	0	1	1	1	1	1	1	2	1	0	1	0	0	1	0	0	0	0	1	0
406	1	0	0	0	0	0	2	1	0	0	1	1	1	0	0	0	0	2	2	0	1	1	0	2	0	2	0	0	0	2	1	0	0	2	0	2	1	0	0	0	0	0	0	0	0	0	0	0	1
407	1	0	0	0	0	0	2	0	1	0	0	0	0	0	0	0	0	1	0	2	2	0	0	2	0	2	0	0	0	1	1	0	2	0	1	1	2	0	1	1	0	0	0	0	1	1	1	0	0
408	1	0	1	0	0	0	1	1	1	0	1	1	2	0	0	0	0	1	0	2	2	0	0	2	1	0	0	1	2	2	0	1	1	1	1	1	1	0	0	1	0	0	0	0	0	1	0	0	0
409	1	0	0	0	0	0	2	0	2	0	0	1	0	0	0	0	0	0	0	1	1	0	0	2	0	1	0	0	0	1	2	2	2	0	2	0	0	0	0	1	0	0	0	0	1	0	0	0	2
410	1	0	0	0	0	0	1	1	0	1	1	0	1	0	0	0	0	0	0	2	2	0	0	2	0	2	0	1	1	2	1	1	2	1	1	1	1	0	0	1	0	2	0	0	1	0	0	0	1
411	1	0	0	0	0	0	2	0	2	0	0	0	2	0	0	1	0	0	0	2	2	0	0	2	0	1	0	0	1	2	1	0	1	2	1	2	1	0	0	2	0	0	1	0	0	0	0	0	0
412	0	0	1	0	0	0	1	1	0	0	1	1	1	0	0	0	0	0	0	2	2	0	0	2	0	0	0	0	0	2	2	0	1	1	1	1	0	0	0	0	0	1	0	0	1	0	0	1	0
413	1	0	0	0	0	0	2	2	0	0	1	0	2	0	0	0	0	1	0	2	2	0	0	2	0	1	0	0	0	2	0	1	2	0	2	0	1	0	0	0	0	0	0	0	0	0	0	0	1
414	1	0	0	0	0	0	1	1	1	0	0	1	1	0	0	0	0	0	0	2	2	1	0	2	1	0	0	0	2	2	0	1	2	0	0	2	2	0	0	1	0	1	0	1	0	1	0	0	0
415	1	0	0	0	0	0	1	2	0	0	1	0	0	0	0	0	0	1	1	1	2	0	0	2	1	0	0	0	0	1	2	1	2	0	2	0	2	0	0	1	1	0	1	0	1	1	0	0	1
416	0	0	0	0	0	1	2	1	1	0	0	1	2	1	1	1	0	1	1	1	2	0	0	2	0	1	0	0	0	2	1	0	1	0	1	1	0	0	0	0	0	0	1	0	1	2	0	0	1
417	1	0	0	0	0	0	1	1	1	0	0	0	2	0	0	1	0	0	0	1	1	0	1	1	0	0	0	1	1	2	2	1	1	2	0	2	2	0	0	1	0	0	1	0	1	2	1	0	0
418	1	0	0	0	0	0	1	2	0	0	1	0	1	0	0	1	0	0	1	1	2	0	1	1	1	0	0	2	1	2	1	0	0	2	0	2	2	1	1	0	1	1	0	0	0	2	0	0	1
419	0	0	0	0	0	0	2	0	2	0	0	0	0	0	0	0	0	1	1	1	2	0	0	2	0	0	0	0	1	2	1	1	2	1	1	1	1	0	0	0	0	0	0	2	0	1	0	0	0
420	0	0	0	0	0	0	2	2	1	0	1	1	1	0	0	0	0	0	1	1	2	0	1	1	1	1	0	1	1	2	2	0	1	1	0	2	2	0	0	1	1	0	0	0	0	1	0	0	0
421	1	0	0	0	0	0	1	2	0	0	1	1	2	0	0	1	0	0	0	2	1	0	0	2	0	0	0	0	0	1	0	0	0	2	0	2	1	0	0	1	0	0	1	0	0	1	0	0	0
422	0	0	0	0	0	1	1	1	1	0	1	0	0	0	0	0	0	1	1	1	2	0	1	1	1	1	0	1	1	2	2	0	0	2	0	2	0	0	0	1	0	0	0	0	0	2	0	0	0
423	0	0	0	0	0	0	2	0	2	0	0	0	0	0	0	0	0	1	2	0	2	0	1	1	0	1	0	0	0	1	1	1	1	0	2	1	2	2	0	0	0	0	0	1	0	1	0	0	0
424	1	0	0	0	0	0	0	1	1	0	1	0	0	0	0	0	0	1	1	1	1	0	0	2	0	1	0	1	1	1	2	0	0	2	0	2	1	0	0	0	0	0	1	0	0	1	0	0	1
425	1	0	0	0	0	0	2	2	0	0	0	1	1	0	0	0	0	1	1	1	2	0	0	2	0	1	0	2	2	2	0	0	2	1	2	1	1	0	0	1	0	1	0	1	2	1	0	0	0
426	1	1	0	0	0	1	1	2	0	0	1	1	1	0	0	0	0	0	0	2	2	0	0	2	0	1	0	0	1	2	0	0	1	1	0	2	2	0	0	1	0	0	0	0	1	0	0	0	0
427	1	0	0	0	0	1	2	0	1	0	0	1	2	0	0	0	0	1	1	0	0	0	1	1	1	2	0	1	1	2	2	0	1	1	1	1	1	0	0	1	0	0	0	0	0	0	0	0	0
428	0	0	1	0	0	0	2	2	1	0	0	1	1	0	0	0	0	0	0	2	2	0	0	2	0	0	0	0	1	1	0	1	1	0	2	1	2	0	0	0	1	0	2	0	1	0	0	1	0
429	1	0	0	0	0	0	1	1	1	0	0	0	0	0	0	0	0	1	0	1	1	0	0	2	0	2	0	0	1	2	0	0	0	2	0	2	1	1	1	0	1	1	0	1	1	1	0	0	2
430	0	0	1	0	1	0	0	2	1	0	0	0	0	0	0	0	0	0	1	1	2	0	0	2	2	1	0	0	0	2	1	0	0	1	2	0	1	0	0	0	0	0	1	1	0	1	0	1	0
431	0	0	0	0	0	0	1	1	1	0	0	0	1	0	0	0	0	1	0	2	2	0	0	2	0	1	0	1	1	2	0	0	1	1	1	1	1	0	0	0	0	0	0	0	0	0	0	0	1
432	1	0	0	0	0	0	2	2	0	0	1	0	1	0	0	0	0	0	0	2	2	0	0	2	0	0	0	2	2	1	1	2	1	2	0	2	0	0	0	0	0	0	1	0	0	1	0	1	0
433	1	0	0	0	0	0	2	0	2	0	0	0	0	0	0	0	0	1	1	1	2	1	1	1	0	0	0	0	1	2	0	1	0	2	0	2	0	0	0	0	0	0	0	0	0	0	0	0	0
434	0	0	0	0	0	0	1	2	0	0	1	1	1	0	0	0	0	1	1	1	1	0	0	2	0	0	0	0	0	2	0	1	0	2	0	2	1	1	1	0	1	0	1	0	1	1	1	0	0
435	1	0	0	0	0	0	2	2	1	0	0	0	1	0	0	1	0	2	1	1	2	0	0	2	0	1	0	0	0	2	1	1	1	2	0	2	1	0	0	0	0	0	0	0	1	0	1	1	0
436	0	0	0	0	0	0	2	0	1	0	0	0	0	0	0	0	0	0	0	2	2	0	1	1	2	2	0	0	0	2	1	0	1	0	2	0	0	0	0	0	0	0	0	0	0	2	0	0	0
437	0	0	0	0	0	0	2	1	1	1	0	0	0	0	0	0	1	2	1	1	1	0	1	1	1	1	0	0	0	1	1	1	1	1	1	1	1	0	0	2	0	0	0	0	0	1	0	1	1
438	1	0	0	0	0	0	2	2	0	0	0	1	2	0	0	0	0	0	0	2	2	0	0	2	0	1	0	0	0	2	1	0	1	1	1	1	1	0	0	0	0	0	1	0	1	0	1	0	0
439	0	0	0	0	0	0	1	2	0	0	1	0	0	0	0	0	0	0	1	1	1	0	2	0	1	0	0	0	0	2	1	1	2	2	0	2	2	1	0	1	0	0	0	0	0	1	0	0	0
440	0	0	0	0	0	0	1	2	0	0	1	1	1	0	0	0	0	2	1	0	1	1	0	2	1	1	0	0	0	2	0	0	0	2	0	2	1	0	0	1	0	0	1	0	1	1	1	0	0
441	1	1	0	0	0	0	2	0	2	0	0	1	1	0	0	0	0	1	0	0	0	0	0	2	0	1	0	0	0	1	2	0	0	1	1	1	1	0	0	0	0	0	0	0	0	1	0	0	1
442	1	0	0	0	0	0	1	2	0	0	1	0	1	0	0	0	1	2	0	2	2	0	0	2	0	0	0	0	1	2	0	1	1	0	1	1	0	0	0	1	0	1	0	0	1	0	0	1	0
443	1	0	0	0	0	0	2	1	0	0	0	0	0	0	0	0	0	2	2	0	0	0	0	2	0	1	0	0	0	2	0	0	0	2	1	1	1	0	0	1	0	0	0	0	0	2	0	1	0
444	1	0	1	0	0	0	1	1	0	1	1	0	1	0	0	0	0	1	0	0	0	0	2	0	0	0	0	0	0	1	2	1	0	2	0	2	2	0	0	1	0	0	0	0	0	0	0	0	0
445	0	0	0	0	0	1	2	1	1	0	0	0	0	0	0	0	0	0	0	2	2	0	0	2	0	2	0	0	0	1	0	2	1	2	0	2	2	1	1	0	1	0	0	1	0	0	1	1	0
446	0	0	0	0	0	1	2	2	0	0	0	0	0	0	0	0	0	1	1	0	0	0	0	2	0	2	0	0	0	2	1	0	1	0	1	1	2	0	1	1	0	0	0	0	0	0	1	0	0
447	0	0	0	0	0	0	1	2	0	0	1	0	1	0	0	0	0	2	0	1	1	0	0	2	0	0	0	0	0	1	1	0	0	2	1	2	0	0	0	0	0	0	1	0	1	1	0	0	0
448	1	0	0	0	0	2	1	2	0	0	1	1	1	0	0	0	0	1	1	1	1	0	1	1	0	1	0	0	2	2	0	0	0	2	0	2	2	0	0	2	0	0	0	0	0	0	0	0	0
449	0	0	0	0	0	0	2	1	1	0	0	1	1	0	0	0	1	1	1	1	1	0	0	2	0	1	0	1	1	1	1	0	1	0	1	2	2	0	0	1	0	0	0	0	0	0	0	1	0
450	1	0	0	0	0	0	1	1	2	0	0	0	1	0	0	0	0	1	1	1	2	0	1	1	1	2	0	1	1	2	2	1	1	0	2	0	0	0	0	1	0	1	0	1	1	0	0	0	0
451	1	0	0	0	0	1	2	0	2	0	0	0	1	0	0	0	0	1	2	0	1	0	1	1	1	0	0	0	1	2	1	0	0	2	1	1	2	0	0	1	1	0	0	0	0	1	0	0	0
452	1	0	0	0	0	0	1	1	2	0	0	2	2	0	0	0	0	0	0	2	2	0	0	2	1	1	0	2	2	2	0	0	1	1	0	2	0	0	0	0	0	0	0	0	0	0	0	1	0
453	1	0	0	0	0	0	2	2	0	0	1	0	1	0	0	1	0	0	0	2	2	0	1	1	1	1	0	0	0	2	1	0	0	0	1	1	2	0	0	2	0	0	1	0	1	0	0	0	0
454	1	0	0	0	0	1	1	2	0	0	1	0	0	0	0	0	0	2	2	0	0	0	1	1	1	1	0	2	2	2	1	0	2	1	0	2	0	0	0	0	0	0	0	0	0	0	0	0	0
455	0	0	0	0	0	2	2	1	1	0	1	0	0	0	0	0	0	0	0	2	2	0	0	2	0	0	0	0	0	1	1	1	1	2	0	2	1	0	0	1	0	0	1	1	1	2	0	0	0
456	0	0	1	0	0	0	2	1	1	0	0	0	0	0	0	0	0	0	0	2	2	0	2	0	0	0	0	0	1	2	0	0	1	2	0	2	1	0	0	1	0	0	1	1	0	1	0	0	0
457	0	0	0	0	0	1	1	2	0	0	1	0	0	0	0	0	0	1	0	1	1	0	0	2	0	1	0	1	1	2	2	0	2	0	2	0	2	0	0	1	0	0	0	0	0	2	0	0	0
458	1	0	0	0	0	0	2	0	2	0	0	0	0	0	0	0	0	1	0	1	0	0	0	2	0	1	1	0	0	1	1	1	0	1	0	2	2	0	0	1	0	0	0	0	0	1	0	0	0
459	0	1	0	0	0	1	1	1	1	1	0	2	2	0	0	0	0	1	1	1	2	0	0	2	0	1	0	0	1	2	0	1	1	2	0	2	0	0	0	0	0	0	1	0	1	0	0	1	1
460	1	1	0	0	0	0	1	1	1	0	1	1	1	0	0	0	0	1	0	2	2	0	0	2	0	1	0	0	1	2	0	1	1	2	0	2	2	0	0	1	0	0	0	0	0	2	1	0	0
461	1	0	0	0	0	0	2	1	1	0	0	0	0	0	0	0	0	2	2	0	1	0	0	2	1	0	1	1	1	2	0	0	1	0	1	1	1	0	0	0	0	1	0	0	0	1	1	0	0
462	1	0	0	0	0	0	2	2	0	0	0	1	1	0	0	0	0	1	1	1	1	0	0	2	0	0	0	0	1	2	0	1	2	0	1	0	2	0	0	1	0	0	0	0	0	0	0	0	0
463	1	0	0	0	0	0	1	1	1	0	1	2	2	0	0	0	0	0	1	1	1	0	0	2	0	1	0	0	1	2	0	0	0	2	0	2	0	0	0	1	0	2	0	0	0	0	0	0	0
464	0	0	0	0	0	1	2	1	2	0	0	1	2	0	0	1	0	1	1	1	1	0	0	2	0	0	0	0	0	2	1	0	2	0	2	0	2	0	0	1	0	0	0	0	2	1	1	0	0
465	0	0	1	0	0	1	2	0	2	0	0	1	1	0	0	0	0	1	1	1	2	0	1	1	0	0	0	1	1	2	1	1	1	2	1	1	2	0	0	1	0	0	2	0	0	1	0	0	0
466	1	0	1	0	1	0	2	1	1	0	0	0	0	0	0	0	0	0	0	2	2	0	0	2	0	1	0	0	0	2	1	0	1	1	1	1	1	0	1	0	1	0	0	0	1	1	0	0	0
467	1	0	0	0	0	0	1	1	1	1	1	0	0	0	0	0	0	2	2	0	0	0	0	2	0	1	0	1	1	1	1	1	1	2	0	2	2	1	0	1	0	1	0	0	1	1	0	0	1
468	1	0	0	0	0	0	2	1	1	0	0	1	2	0	0	0	0	0	0	2	2	0	0	2	0	0	0	2	2	2	2	0	1	1	1	1	2	0	0	1	0	0	0	1	0	1	0	0	0
469	1	0	0	0	0	0	2	1	1	0	0	0	1	0	0	0	0	1	1	1	2	0	0	2	0	2	0	1	1	2	1	0	1	0	1	1	0	0	0	0	0	0	0	0	2	1	0	1	1
470	1	0	0	0	0	1	2	0	1	0	1	0	0	0	0	0	0	1	1	1	1	0	1	1	1	1	0	0	0	2	1	0	1	0	1	1	1	1	0	0	0	0	0	0	0	1	0	0	1
471	1	0	0	0	0	0	2	1	2	0	0	1	1	0	0	0	0	2	2	0	0	0	0	2	0	0	0	1	2	2	1	0	1	2	1	2	1	0	1	0	0	0	1	1	1	2	0	1	0
472	0	0	0	0	0	1	2	0	2	0	0	1	2	0	0	0	0	1	0	1	1	0	0	2	0	2	1	0	0	2	0	2	2	2	0	2	0	0	0	1	0	0	0	0	0	1	1	1	0
473	1	0	0	0	0	0	1	2	0	0	1	0	2	0	0	0	0	0	0	2	2	0	0	2	1	0	0	1	1	0	1	1	1	2	0	2	1	0	0	0	0	0	0	0	0	1	0	0	0
474	0	0	0	0	0	0	2	2	0	0	0	0	0	0	0	0	0	2	1	0	1	1	0	2	0	0	0	2	2	2	0	0	1	0	1	1	1	0	0	1	0	0	0	0	0	0	0	0	1
475	1	0	0	0	0	0	2	0	2	0	0	0	0	0	0	0	0	1	1	1	1	1	1	1	1	1	0	0	0	2	1	0	1	0	2	0	2	1	1	0	1	1	0	0	1	0	0	0	0
476	1	0	1	0	0	0	2	0	2	0	0	1	2	0	0	0	0	2	2	0	0	0	1	1	0	1	0	0	0	1	1	0	1	1	1	1	2	0	0	2	0	0	0	0	0	0	0	1	0
477	1	0	0	0	0	0	0	2	0	1	1	0	1	0	0	0	0	0	0	2	2	0	1	1	0	1	0	2	2	1	2	0	1	0	1	1	1	1	0	0	0	0	0	0	0	0	0	1	0
478	1	1	0	0	0	1	2	2	1	0	1	0	1	0	0	1	0	2	1	0	2	0	0	2	0	1	0	0	1	2	0	1	1	2	0	2	0	0	0	1	0	0	1	0	0	0	1	1	0
479	0	0	0	0	0	0	2	1	2	0	0	0	0	0	0	1	0	0	0	2	2	0	1	1	0	1	0	2	2	1	2	0	1	2	0	2	1	0	0	0	0	0	0	0	0	0	0	1	0
480	0	1	0	0	0	0	1	2	0	0	1	1	2	0	0	0	0	1	1	1	2	0	0	2	0	1	0	0	1	2	0	0	0	2	0	2	1	0	0	0	0	0	0	0	0	1	0	0	0
481	1	0	0	0	0	0	2	2	0	0	0	2	2	1	1	1	0	2	0	1	1	0	0	2	0	2	0	1	1	0	1	0	0	2	0	2	2	1	0	1	0	0	0	0	1	1	0	0	0
482	1	0	1	0	0	0	2	1	1	0	0	0	0	0	0	0	0	1	2	0	1	0	0	2	0	1	0	2	2	2	2	1	1	1	0	2	2	0	0	1	0	0	1	0	1	0	0	0	2
483	1	0	0	0	0	0	1	2	0	0	1	1	1	0	0	0	0	1	1	1	1	0	0	2	0	1	2	1	1	2	1	1	1	2	0	2	0	0	0	1	0	0	0	0	0	0	0	0	0
484	1	0	0	0	0	0	2	1	1	0	1	0	0	0	0	0	0	0	1	1	2	0	0	2	0	0	0	2	2	0	2	0	0	2	1	1	1	0	0	1	0	0	0	0	0	0	0	0	2
485	0	0	0	0	0	0	1	1	1	1	1	0	1	0	0	0	0	0	0	2	2	0	0	2	0	1	1	0	0	2	0	0	1	2	1	2	2	0	1	1	0	0	0	1	0	0	0	0	0
486	1	0	0	0	0	0	2	1	1	0	1	1	2	0	0	0	0	1	1	1	1	0	0	2	0	0	0	0	0	2	1	0	1	2	0	2	1	1	0	0	0	0	0	0	0	1	1	0	1
487	1	0	0	0	0	0	2	0	2	0	0	1	2	0	0	0	0	1	1	0	0	0	1	1	0	1	1	0	0	2	1	1	2	1	1	1	0	0	0	0	0	0	0	0	0	1	0	0	0
488	0	0	0	0	0	0	2	2	0	0	0	0	0	0	0	0	0	0	2	0	2	0	1	1	0	2	0	0	1	2	0	1	1	0	1	0	1	0	1	0	0	0	1	0	1	0	1	0	1
489	1	0	0	0	0	1	1	2	0	0	1	0	0	0	0	0	0	2	2	0	1	0	0	2	0	2	0	0	1	2	1	1	1	2	0	2	2	0	0	1	0	0	2	0	1	1	0	0	1
490	0	0	0	0	0	0	2	2	1	0	0	1	1	0	0	0	0	1	1	1	1	0	2	0	1	0	0	1	2	1	1	1	0	2	0	2	2	1	0	1	0	0	0	0	0	0	0	0	0
491	0	0	0	0	0	0	1	2	1	0	0	0	1	0	0	0	0	1	0	1	1	0	1	1	0	1	0	2	2	2	1	1	1	1	2	1	1	0	0	1	0	0	0	1	0	0	0	1	0
492	0	0	1	0	0	0	1	1	1	0	1	1	2	0	0	1	0	0	0	2	2	0	0	2	0	2	0	1	2	2	1	1	1	1	1	1	1	0	0	1	0	0	1	0	1	0	0	0	0
493	1	0	0	0	0	0	2	2	0	1	0	0	1	0	0	1	1	0	1	1	2	0	0	2	0	0	0	0	0	2	2	0	0	2	0	2	1	0	0	1	0	0	0	1	1	2	0	0	0
494	1	0	0	0	0	1	2	1	2	0	0	0	0	0	0	0	0	1	1	1	1	0	0	2	0	0	0	0	1	2	1	0	1	1	1	1	1	0	0	1	0	0	1	0	1	0	0	0	1
495	1	0	1	1	1	1	2	1	2	0	0	1	2	0	0	0	0	0	0	2	2	0	1	1	0	1	0	1	2	2	0	1	1	1	0	2	2	1	0	0	0	1	0	0	0	0	0	0	0
496	1	0	0	0	0	0	0	2	0	0	2	0	1	0	0	0	0	1	1	1	1	0	0	2	0	1	0	0	1	2	1	0	2	2	0	2	1	0	0	1	0	0	0	1	0	1	0	0	0
497	1	0	0	0	0	0	1	2	0	0	1	1	1	0	0	0	0	1	0	1	1	0	0	2	0	0	0	1	1	2	2	1	1	1	1	1	0	0	0	1	0	0	0	1	0	0	1	0	0
498	0	0	0	0	0	0	1	0	2	0	0	0	2	0	0	0	1	2	0	1	1	0	0	2	0	2	0	0	0	1	0	0	1	2	1	2	1	0	0	1	0	1	0	0	1	1	0	1	0
499	0	0	1	0	1	0	1	1	1	0	0	0	1	0	0	0	0	1	1	1	2	0	0	2	0	0	0	1	1	2	1	2	1	2	0	2	0	0	0	0	0	0	0	0	0	0	0	0	1
500	1	0	0	0	0	1	1	2	0	0	1	1	1	0	0	0	0	0	0	2	2	0	0	2	1	0	0	0	1	2	1	0	0	2	0	2	2	0	0	1	0	0	0	1	0	1	0	0	0
501	0	0	0	0	0	0	2	2	0	0	0	0	0	0	0	0	0	2	2	0	1	0	1	1	1	1	0	0	1	1	0	1	1	1	0	2	1	1	0	0	0	1	0	0	0	1	0	0	1
502	0	0	1	0	0	1	2	1	2	0	0	0	0	0	0	0	0	1	1	1	1	0	0	2	1	2	0	0	0	1	1	2	2	0	2	0	1	0	0	0	1	2	0	0	1	0	0	1	0
503	0	0	0	0	0	0	2	1	1	0	1	0	1	0	0	0	0	2	2	0	0	0	1	1	0	1	0	1	2	2	1	0	0	0	1	1	1	1	0	0	0	0	2	0	1	0	1	0	0
504	1	1	0	0	0	0	1	1	2	0	0	1	1	0	0	0	0	0	0	1	1	0	0	2	0	1	0	1	2	2	1	2	1	0	1	1	1	1	0	0	0	0	0	0	0	0	0	0	1
505	1	0	0	0	0	0	2	0	2	0	0	1	1	0	0	0	0	0	1	1	2	0	0	2	0	1	0	1	2	2	1	1	0	1	1	1	0	0	0	1	0	1	0	1	0	1	0	0	2
506	0	0	0	0	0	0	2	1	1	0	0	1	1	0	0	0	0	0	0	2	2	0	0	2	0	0	0	0	0	1	1	0	0	2	0	2	1	0	0	0	1	0	0	0	0	1	0	0	0
507	0	0	0	0	0	0	1	1	2	0	0	0	0	0	0	0	0	1	1	1	1	0	1	1	1	0	0	1	1	1	1	1	0	1	1	1	2	1	1	0	2	2	0	0	0	1	0	0	0
508	0	1	0	0	0	1	2	1	1	0	0	0	1	0	0	0	0	0	0	2	2	0	1	1	1	1	0	0	1	1	0	0	0	2	0	2	1	0	0	1	0	0	1	0	1	0	0	0	0
509	1	0	0	0	0	0	1	1	1	0	0	0	0	0	0	0	0	1	1	1	1	0	0	2	0	2	0	0	1	2	0	1	1	1	1	1	1	0	0	1	1	0	0	2	0	1	0	1	0
510	0	0	0	0	0	0	2	0	1	0	1	0	0	0	0	0	0	2	1	1	2	0	0	2	1	0	0	0	1	2	0	2	1	0	1	1	1	0	0	1	0	0	0	0	0	0	0	0	0
511	0	0	0	0	0	0	1	1	0	0	1	0	0	0	0	0	0	1	0	1	1	0	1	1	0	0	0	2	1	2	1	2	2	2	0	2	2	0	0	1	0	1	0	1	1	1	0	0	1
512	1	0	0	0	0	0	0	1	1	1	1	0	0	0	0	0	0	0	0	2	2	0	0	2	0	1	0	0	0	2	0	0	0	2	0	2	2	0	1	0	0	0	0	1	0	0	0	0	0
513	1	0	0	0	0	0	2	1	1	0	0	1	2	0	0	0	0	0	0	2	2	0	1	1	1	1	0	0	0	1	2	0	0	2	0	2	1	0	0	2	1	0	1	0	1	2	0	0	0
514	0	1	1	0	1	0	1	2	1	0	1	0	0	0	0	0	0	1	1	1	2	0	1	1	0	0	0	0	0	1	0	1	1	1	1	1	0	0	0	0	0	0	1	0	2	0	0	0	0
515	0	0	1	0	0	0	2	0	2	0	0	0	1	0	0	0	0	0	0	2	2	1	0	2	0	1	0	0	0	1	1	0	2	0	2	1	2	0	0	1	1	1	0	1	1	0	0	0	0
516	1	0	0	0	0	0	2	1	1	0	0	2	2	1	1	1	0	1	0	0	0	1	0	2	0	0	0	0	2	2	0	0	1	0	1	1	1	0	0	0	1	0	1	0	1	0	0	0	0
517	1	0	1	0	0	0	1	1	1	0	0	0	0	0	0	0	0	1	0	1	1	0	0	2	0	0	0	0	1	2	0	0	1	1	1	1	1	0	0	1	0	0	0	0	0	1	0	0	1
518	1	0	0	0	0	0	2	2	0	0	0	0	0	0	0	0	0	1	1	1	1	0	0	2	0	0	0	1	1	1	0	0	0	2	0	2	1	0	1	0	0	0	1	0	0	0	0	0	0
519	0	0	0	0	0	0	2	1	1	0	0	0	0	0	0	0	0	0	2	0	2	1	0	2	0	1	0	0	0	1	0	0	0	2	0	2	0	0	0	0	0	0	0	0	0	0	0	0	0
520	0	0	0	0	0	1	1	2	1	0	1	0	0	0	0	0	0	2	1	0	1	0	0	2	0	1	0	0	0	2	2	0	0	1	2	0	2	0	0	0	0	0	0	0	1	0	0	0	0
521	0	0	0	0	0	1	2	1	1	0	0	0	0	0	0	0	0	2	1	0	0	0	0	2	0	1	0	0	0	2	1	1	1	1	0	2	0	0	0	0	0	0	1	0	1	1	0	0	0
522	1	0	0	0	0	0	1	1	1	0	1	1	1	0	0	0	0	1	0	2	2	0	0	2	0	1	0	0	0	2	1	0	1	1	0	2	2	1	0	0	0	0	0	0	0	1	0	0	0
523	0	0	1	0	0	0	2	1	1	0	0	0	1	0	0	0	0	2	2	0	0	0	0	2	0	0	0	0	1	2	1	1	1	1	0	2	2	0	0	1	1	1	0	0	1	1	0	0	1
524	0	0	0	0	0	0	2	1	1	0	0	1	2	0	0	0	0	1	0	2	2	0	1	1	0	1	0	0	0	2	2	1	0	1	1	1	1	0	0	0	0	2	0	0	0	0	0	0	0
525	0	0	0	0	0	0	2	0	2	0	0	0	0	0	0	0	0	0	0	2	2	0	0	2	0	0	0	0	0	1	0	0	0	2	1	1	2	0	0	1	0	0	0	1	0	1	0	0	0
526	0	0	0	0	0	0	1	2	0	0	0	2	2	1	1	1	0	1	1	1	1	1	0	2	0	2	0	1	2	2	0	0	1	0	1	2	0	0	0	0	0	0	0	0	0	0	0	0	0
527	0	0	1	0	0	0	2	0	2	0	0	0	0	0	0	0	0	1	1	1	2	0	0	2	1	0	0	1	1	2	0	0	1	2	0	2	1	0	0	1	1	0	0	0	0	1	0	0	0
528	1	0	0	0	0	0	2	0	1	0	0	0	0	0	0	0	0	1	1	1	2	0	1	1	0	2	0	0	1	2	0	1	1	0	1	1	1	0	0	1	0	0	0	0	1	0	0	1	0
529	1	0	0	0	0	1	2	1	1	0	1	0	0	0	0	1	0	1	1	1	1	0	0	2	0	0	0	1	2	2	0	0	1	1	1	1	1	1	0	0	0	0	0	1	0	0	1	1	0
530	0	0	0	0	0	0	1	1	0	1	1	0	2	0	0	0	0	2	1	0	1	0	0	2	0	1	0	0	1	2	0	0	0	2	0	2	0	0	0	0	0	0	0	0	0	0	1	0	0
531	0	0	0	0	0	0	1	2	0	0	1	0	0	0	0	0	0	0	0	2	2	0	0	2	0	0	0	1	1	0	2	0	0	2	0	2	1	1	1	0	0	0	1	0	1	1	0	0	1
532	0	0	0	0	0	0	2	0	2	0	0	0	0	0	0	1	0	1	1	1	2	1	0	2	0	0	1	1	1	2	0	0	1	1	1	1	1	0	0	2	1	0	0	0	0	1	1	0	0
533	0	0	0	0	0	0	2	2	0	0	0	0	2	0	0	0	0	0	1	1	1	0	0	2	0	0	0	0	0	2	0	1	1	2	0	2	2	0	0	1	0	0	1	0	2	2	1	0	0
534	0	0	0	0	0	0	2	2	1	0	0	1	1	0	0	0	0	0	1	1	2	0	0	2	1	0	0	0	0	2	0	1	2	0	1	1	1	0	0	0	1	0	0	0	1	1	0	0	0
535	1	0	0	0	0	0	2	1	1	0	0	0	0	0	0	0	0	1	1	1	1	0	0	2	0	1	1	0	0	1	1	2	1	2	0	2	1	0	0	1	0	0	0	1	0	0	0	0	0
536	1	0	0	0	0	0	2	1	1	0	0	0	0	0	0	0	0	0	0	2	1	0	0	2	1	1	1	2	2	2	1	1	1	1	1	1	0	0	0	0	0	0	0	0	0	0	0	1	0
537	1	0	0	0	0	0	1	2	1	0	1	0	1	0	0	0	0	0	0	2	2	0	0	2	0	1	0	0	0	2	1	0	1	1	0	2	1	0	0	1	0	0	0	0	0	1	0	0	0
538	1	0	0	0	0	0	1	1	0	1	2	0	2	0	0	0	0	2	2	0	0	0	0	2	0	0	0	0	1	2	1	1	2	0	1	1	1	1	1	0	0	0	0	0	0	1	0	0	0
539	0	0	0	0	0	0	1	0	2	0	0	0	1	0	0	0	0	2	2	0	0	0	0	2	1	0	0	1	1	2	1	0	0	2	1	2	2	0	0	1	0	0	0	0	0	0	0	0	0
540	0	0	1	1	1	2	2	2	1	0	0	0	0	0	0	0	0	1	1	1	1	0	0	2	0	1	0	1	2	2	0	0	0	2	0	2	2	1	1	0	0	0	1	0	0	0	0	0	0
541	0	0	0	0	0	0	2	1	1	0	0	0	0	0	0	0	1	1	1	1	1	0	0	2	0	1	0	2	2	1	2	1	2	2	0	2	2	0	0	2	1	0	1	0	1	0	0	0	1
542	1	0	0	0	0	0	2	1	2	0	0	0	1	0	0	0	0	1	1	1	1	0	0	2	0	1	0	0	0	2	1	2	2	0	2	0	1	1	0	0	0	0	1	0	1	0	0	1	0
543	1	0	0	0	0	0	1	2	0	0	1	1	1	0	0	0	0	0	1	1	2	0	0	2	0	1	0	0	0	1	1	1	0	2	1	2	2	0	0	1	0	0	0	0	1	1	0	0	0
544	0	0	0	0	0	0	2	2	0	0	0	1	2	0	0	0	0	1	1	1	1	0	0	2	0	1	0	0	0	2	1	0	1	0	1	2	1	1	0	0	0	0	0	0	0	1	0	1	0
545	0	0	0	0	0	0	2	1	1	0	0	0	0	0	0	0	0	1	2	0	1	0	1	1	1	0	1	0	0	2	1	1	1	1	0	2	2	1	1	0	1	0	1	0	1	1	0	0	0
546	0	0	0	0	0	1	1	1	1	0	0	0	1	0	0	0	0	2	2	0	0	0	0	2	0	1	0	2	2	1	2	0	1	1	1	1	2	1	0	1	0	0	0	0	0	1	0	1	0
547	0	0	1	0	0	0	1	2	0	0	1	1	1	0	0	0	1	2	1	0	1	0	0	2	0	1	0	0	1	2	0	0	1	2	1	2	1	1	1	0	1	0	0	0	0	1	0	1	0
548	0	0	0	0	0	0	1	1	1	1	1	0	0	0	0	0	1	2	2	0	2	0	0	2	0	1	0	0	1	2	1	1	0	1	1	1	1	1	0	0	0	0	0	0	0	2	1	0	0
549	1	0	0	0	0	0	1	2	0	0	1	0	0	0	0	0	1	2	0	2	2	0	0	2	1	0	0	0	0	2	1	0	1	2	0	2	1	0	1	0	0	0	1	0	1	0	0	0	0
550	0	0	0	0	0	0	1	2	0	0	2	1	1	0	0	0	0	1	1	1	1	0	2	0	1	0	0	0	1	2	1	1	1	1	2	1	2	0	0	1	0	0	0	0	0	1	0	0	1
551	1	0	0	0	0	1	2	1	1	0	0	1	0	0	0	0	0	0	0	2	2	0	0	2	0	0	0	0	0	1	2	1	2	1	2	1	0	0	0	0	0	0	0	0	0	1	0	0	1
552	1	0	0	0	0	0	1	1	1	0	1	0	0	0	0	0	0	2	2	0	0	0	0	2	0	2	0	2	2	2	2	1	1	1	0	2	0	0	0	0	0	0	0	0	0	0	0	0	0
553	1	0	0	0	0	0	2	0	2	0	0	0	1	0	0	0	0	0	0	2	2	0	1	1	1	2	0	1	1	2	1	1	1	2	0	2	0	0	0	1	0	1	1	0	1	0	0	0	0
554	0	0	0	0	0	0	0	2	0	0	2	0	0	0	0	0	0	1	1	0	0	1	0	2	0	2	0	0	2	2	0	1	0	2	0	2	1	1	0	0	0	1	0	0	1	0	0	0	1
555	0	0	0	0	0	0	1	1	0	0	1	0	0	0	0	0	0	1	1	1	2	0	0	2	1	0	0	0	0	2	0	1	2	1	1	1	0	0	0	0	0	0	0	1	0	0	0	0	1
556	1	0	0	0	0	0	2	2	1	0	0	0	0	0	0	0	0	1	0	1	1	0	0	2	1	0	0	1	2	2	0	1	1	2	0	2	2	0	0	1	0	0	1	0	0	0	1	0	1
557	1	0	0	0	0	0	2	1	1	0	0	0	1	0	0	0	0	1	1	1	1	0	1	1	0	2	0	0	1	2	0	2	1	1	1	1	2	0	0	2	0	0	1	0	1	1	0	1	0
558	0	0	0	0	0	0	2	1	1	0	0	0	0	0	0	0	0	0	0	2	2	0	0	2	1	2	0	0	0	2	0	2	1	1	1	1	0	0	0	0	0	1	0	0	1	0	0	0	2
559	0	0	0	0	0	0	2	0	2	0	0	1	2	0	0	0	0	1	0	1	2	1	0	2	0	1	0	2	2	2	2	0	0	1	2	1	0	0	0	0	0	1	0	1	0	1	0	0	0
560	0	0	0	0	0	0	1	2	0	0	1	0	0	0	0	0	0	1	1	0	0	0	0	2	0	2	0	0	0	1	1	1	1	0	2	1	2	0	0	1	1	1	1	0	1	0	1	0	0
561	1	0	0	0	0	1	1	1	1	0	0	0	0	0	0	0	0	0	0	2	2	0	0	2	0	1	0	0	1	2	1	1	2	1	2	1	0	0	0	0	0	0	0	1	0	1	0	0	0
562	1	0	0	0	0	0	1	2	0	0	0	0	1	0	0	0	0	0	0	2	2	0	0	2	0	0	0	0	0	1	1	2	2	2	0	2	1	0	0	0	0	0	0	0	0	1	1	0	1
563	1	0	0	0	0	0	2	0	2	0	0	0	1	0	0	0	0	1	1	1	1	1	0	2	0	1	0	0	1	2	0	2	1	0	2	0	2	0	0	1	0	1	0	0	1	0	0	0	1
564	1	0	0	0	0	0	2	0	2	0	0	2	1	0	0	0	0	2	2	0	0	0	0	2	0	1	0	1	1	2	0	0	2	2	0	2	1	1	0	0	0	0	1	0	0	0	0	0	1
565	1	0	0	0	0	0	2	2	0	0	0	0	0	0	0	0	0	0	0	2	1	0	1	1	0	1	0	0	0	1	0	0	1	2	0	2	1	0	0	0	0	1	0	0	1	1	0	1	1
566	1	1	0	0	0	1	2	1	1	0	1	1	1	0	0	0	0	1	1	1	2	0	0	2	0	1	0	0	1	2	1	0	0	2	0	2	1	0	0	0	0	0	0	0	1	1	0	0	0
567	0	0	1	0	0	0	1	1	1	0	1	1	1	1	1	1	0	0	0	2	2	1	0	2	0	0	0	0	1	2	0	0	0	2	0	2	2	2	0	0	0	0	1	0	1	1	0	0	0
568	0	0	0	0	0	0	1	2	0	0	0	0	0	0	0	0	0	2	1	1	2	1	0	2	0	2	0	0	0	2	1	0	1	0	2	1	1	0	0	1	0	0	0	0	1	0	1	1	0
569	1	0	0	0	0	1	2	1	2	0	0	0	0	0	0	0	0	2	1	1	2	0	1	1	1	1	0	0	1	2	1	0	1	1	1	1	0	0	0	0	0	2	0	0	0	1	0	0	1
570	1	0	1	1	1	1	1	2	0	0	1	0	0	0	0	0	0	1	0	1	1	0	1	1	1	1	0	0	1	2	1	0	0	2	1	2	1	0	0	0	0	0	0	0	0	1	0	0	0
571	0	1	0	0	0	0	2	1	1	0	0	0	0	0	0	0	0	2	2	0	0	0	0	2	0	1	0	0	0	2	0	1	0	2	0	2	2	0	0	1	0	0	0	0	0	0	0	0	0
572	1	0	0	0	0	0	2	0	2	0	0	0	1	0	0	0	0	1	1	1	1	0	0	2	1	0	0	1	1	1	1	0	1	1	1	1	1	1	0	0	0	0	1	0	1	1	0	1	1
573	1	1	0	0	0	1	2	1	1	0	0	1	2	1	1	1	0	2	1	1	2	0	0	2	1	0	0	1	1	2	2	2	2	0	1	1	1	0	0	1	0	0	1	0	0	0	1	0	0
574	0	0	0	0	0	0	2	2	0	0	0	0	1	0	0	0	0	1	0	1	1	0	1	1	0	0	0	0	0	1	1	1	1	2	1	2	2	1	0	1	0	0	1	0	0	1	0	0	0
575	1	0	0	0	0	0	2	2	0	0	0	0	2	0	0	0	0	1	1	1	1	0	1	1	1	1	0	0	0	2	1	0	1	1	0	2	2	1	0	0	0	0	1	0	1	1	1	0	0
576	1	0	0	0	0	1	2	2	0	0	1	1	1	1	1	1	0	1	1	1	1	0	0	2	0	0	1	1	1	2	1	1	0	2	0	2	0	0	0	0	0	0	1	1	0	1	0	1	0
577	1	0	0	0	0	1	1	2	0	1	1	1	1	0	0	0	0	1	1	1	1	0	1	1	1	0	0	0	0	1	1	0	1	1	1	1	1	0	0	2	0	0	1	0	1	1	0	0	0
578	0	0	0	0	0	1	2	0	2	0	0	0	0	0	0	0	0	2	1	0	0	0	0	2	0	2	0	0	0	1	1	0	1	1	1	1	0	1	0	0	0	0	0	0	1	0	0	0	2
579	0	1	0	0	0	0	2	1	1	0	0	1	1	0	0	0	1	1	0	2	2	0	1	1	1	1	0	0	1	2	0	1	0	2	0	2	2	1	1	1	1	2	0	0	0	0	0	0	0
580	0	1	1	0	0	0	2	2	0	0	0	0	1	0	0	0	0	1	0	1	1	0	0	2	0	2	0	1	1	2	0	0	1	2	1	1	1	0	0	0	0	2	0	0	0	1	0	0	0
581	1	0	0	0	0	0	1	1	1	0	1	0	2	0	0	0	0	2	1	1	2	0	0	2	0	1	0	0	0	2	0	1	1	1	1	1	1	0	1	0	0	0	0	0	0	1	0	1	0
582	1	1	0	0	0	0	1	2	0	0	1	1	2	0	0	0	0	1	1	1	1	0	0	2	1	0	0	1	1	2	2	1	1	2	0	2	2	0	0	1	0	0	0	0	0	0	0	0	0
583	1	0	1	1	1	2	1	2	0	0	0	0	0	0	0	0	0	0	0	2	2	0	0	2	0	1	0	1	1	2	0	2	2	0	1	1	2	0	1	1	0	0	0	0	0	1	0	1	0
584	1	0	0	0	0	0	1	0	2	0	0	1	0	0	0	0	0	0	0	2	2	1	0	2	1	0	0	1	1	1	1	0	1	1	0	2	1	0	0	1	0	0	0	1	0	0	0	0	0
585	0	0	0	0	0	0	2	2	0	0	0	0	0	0	0	0	0	0	1	1	2	0	1	1	1	1	0	1	2	2	1	0	2	0	1	1	1	0	0	1	0	1	1	0	0	1	1	0	1
586	0	0	0	0	0	0	1	1	1	0	1	1	1	0	0	0	0	1	1	1	1	0	1	1	0	2	0	0	0	1	0	0	2	1	2	0	2	1	0	1	0	2	0	0	0	0	0	0	1
587	0	0	0	0	0	0	1	2	0	0	1	0	2	0	0	0	0	2	1	0	1	0	0	2	0	0	0	1	1	2	1	0	0	2	0	2	0	0	0	1	0	0	0	0	2	1	0	0	1
588	1	0	0	0	0	1	1	2	0	0	1	0	0	0	0	0	0	1	1	1	1	0	0	2	0	0	0	0	0	1	1	1	2	1	2	1	0	0	0	0	1	0	0	0	1	0	0	0	0
589	0	0	0	0	0	0	1	2	0	0	1	1	2	0	0	0	0	2	2	0	1	0	0	2	1	1	0	1	1	2	0	1	1	2	0	2	0	1	0	0	0	0	0	0	0	0	0	0	1
590	1	0	0	0	0	0	1	2	0	0	1	0	0	0	0	0	0	0	1	1	1	1	0	2	0	1	0	0	0	1	0	0	0	0	1	1	1	0	0	2	0	0	0	0	0	1	0	0	0
591	1	0	0	0	0	0	2	1	1	0	0	0	2	0	0	0	0	0	0	2	2	0	0	2	0	2	0	0	1	1	0	1	2	1	1	1	2	0	0	1	1	0	0	0	1	0	0	0	1
592	1	0	0	0	0	1	1	1	1	0	0	0	1	0	0	1	0	0	0	2	2	0	1	1	1	1	0	0	1	2	0	2	2	0	1	1	1	0	0	1	0	0	1	0	0	0	0	0	0
593	1	0	0	0	0	0	2	2	0	0	0	0	1	0	0	0	0	1	1	1	1	0	0	2	0	0	0	0	1	2	0	1	1	1	1	1	2	0	0	2	1	0	0	0	0	0	1	0	0
594	0	0	0	0	0	0	2	0	1	0	0	0	1	0	0	0	0	1	1	0	0	0	1	1	1	0	0	1	1	2	1	0	2	1	1	1	1	0	0	0	0	0	0	0	0	0	0	0	0
595	1	0	0	0	0	0	1	2	0	0	1	0	0	0	0	0	0	1	2	0	2	0	1	1	1	1	0	0	0	2	1	0	1	1	1	1	2	1	1	1	1	0	0	0	0	2	0	2	0
596	0	0	0	0	0	0	1	2	0	0	0	0	2	0	0	1	0	0	1	1	2	0	0	2	0	1	1	2	2	2	1	0	0	1	1	1	2	1	1	0	1	1	0	1	0	1	0	0	0
597	1	0	0	0	0	0	2	2	0	0	1	0	1	0	0	0	0	0	0	2	2	0	0	2	0	1	0	2	2	1	1	1	2	0	1	1	2	0	0	2	1	1	1	0	1	0	0	1	0
598	0	0	0	0	0	0	1	2	0	0	1	0	1	0	0	0	0	1	0	1	1	0	1	1	2	2	0	0	0	1	1	1	1	1	1	1	1	0	0	1	0	0	0	1	0	1	0	1	1
599	0	0	0	0	0	1	2	0	2	0	0	0	0	0	0	0	0	1	0	1	2	0	0	2	1	0	0	0	0	2	2	0	1	2	0	2	1	1	0	0	0	0	0	0	0	1	0	0	0
600	1	0	0	0	0	2	2	2	0	0	0	0	1	0	0	0	0	1	1	1	1	0	1	1	0	1	0	1	1	2	2	0	0	2	0	2	1	0	0	0	0	0	0	0	0	0	0	0	0
601	1	0	0	0	0	0	2	2	0	0	0	0	0	0	0	0	0	0	0	2	2	0	0	2	0	0	1	1	1	2	0	2	2	0	2	0	2	0	0	2	0	0	1	0	1	1	0	0	0
602	1	0	0	0	0	0	2	0	2	0	0	0	1	0	0	0	0	1	1	1	2	0	0	2	0	1	0	0	0	2	1	0	1	1	1	1	1	1	0	0	0	2	0	0	0	0	0	1	0
603	1	0	0	0	0	0	1	2	0	0	2	0	0	0	0	0	0	0	0	2	2	0	1	1	1	1	0	1	1	2	2	0	0	1	2	1	2	0	0	0	0	0	1	0	1	0	0	1	1
604	1	0	0	0	0	0	2	1	1	0	0	0	0	0	0	0	0	0	0	2	1	1	1	1	0	0	0	0	1	2	1	2	2	0	2	0	0	0	0	1	0	0	0	1	0	0	0	0	0
605	0	0	0	0	0	1	2	2	0	0	0	0	1	0	0	0	0	0	0	2	2	0	0	2	0	0	0	1	1	2	2	0	0	2	1	2	0	0	0	0	0	0	0	0	0	1	0	0	0
606	0	1	1	0	0	0	1	1	1	0	1	0	0	0	0	0	0	0	0	2	2	1	0	2	1	1	0	0	0	1	1	0	0	2	0	2	1	0	0	2	0	0	1	0	1	0	0	0	0
607	1	0	0	0	0	1	2	2	0	0	0	0	1	0	0	1	0	1	0	1	1	0	0	2	0	2	0	0	0	2	1	0	0	1	1	1	1	0	0	1	0	0	0	0	0	1	0	0	0
608	0	0	0	0	0	0	2	0	2	0	0	0	0	0	0	0	1	2	0	1	1	0	1	1	0	0	0	1	1	1	2	2	1	0	2	0	2	0	1	0	0	0	1	0	1	2	0	0	0
609	1	0	0	0	0	0	0	2	0	1	1	1	1	0	0	0	0	1	1	1	2	1	0	2	0	1	0	1	1	1	2	0	2	1	0	2	2	0	1	0	1	0	0	0	0	0	0	1	0
610	1	0	1	0	0	0	2	0	2	0	0	1	1	0	0	0	0	1	2	0	1	0	0	2	0	1	0	0	0	2	2	0	0	2	0	1	2	0	0	1	0	0	0	0	1	0	0	0	0
611	1	0	0	0	0	0	1	2	0	0	0	0	0	0	0	0	0	0	0	2	2	0	0	2	0	0	0	0	1	2	0	1	1	0	0	1	1	0	0	2	0	0	0	0	1	0	0	0	1
612	0	0	0	0	0	0	1	1	1	0	1	1	2	0	0	0	0	0	0	1	1	0	0	2	1	1	0	0	0	2	1	0	1	1	0	2	0	0	0	0	0	0	0	1	0	0	0	0	0
613	0	0	0	0	0	0	1	1	2	0	0	0	0	0	0	0	0	1	1	1	1	0	0	2	0	1	0	0	0	1	1	2	1	0	1	1	1	0	0	0	0	0	1	0	1	0	0	0	0
614	1	0	1	1	1	1	1	1	1	0	0	0	0	0	0	0	0	1	1	1	2	0	1	1	0	1	0	0	1	2	1	1	0	1	1	1	1	0	0	2	0	0	0	1	0	1	0	0	0
615	1	0	0	0	0	0	1	2	0	1	1	0	1	0	0	0	0	1	1	1	2	0	0	2	0	2	0	1	1	1	1	1	1	2	0	2	1	0	0	0	0	0	1	0	1	1	0	0	0
616	0	0	0	0	0	0	2	2	0	0	1	1	2	0	0	0	0	1	1	1	1	1	0	2	0	0	0	2	2	1	2	0	1	1	0	2	1	0	0	1	1	0	0	0	1	1	1	0	1
617	1	0	0	0	0	0	2	1	1	0	0	1	2	0	0	0	0	0	1	1	2	0	0	2	0	1	0	2	2	2	0	1	1	1	0	2	2	0	0	2	1	0	1	0	0	1	0	0	0
618	1	0	1	0	0	1	1	2	0	0	1	0	0	0	0	0	0	1	1	1	1	1	0	2	0	0	1	1	1	2	0	0	0	2	0	2	1	0	0	1	0	0	1	1	0	1	0	1	1
619	1	0	0	0	0	0	2	1	1	0	0	0	1	0	0	0	0	1	1	1	1	0	0	2	0	1	0	2	2	1	1	1	1	0	0	2	2	0	0	1	0	1	0	1	1	0	0	1	0
620	1	0	0	0	0	0	1	1	1	0	0	0	1	0	0	0	0	1	0	2	2	0	0	2	0	2	0	2	2	2	0	0	0	1	0	2	0	0	0	0	0	0	0	0	0	1	0	0	0
621	0	0	0	0	0	1	2	0	2	0	0	1	2	0	0	0	0	2	1	1	2	0	0	2	1	1	0	1	1	1	2	2	1	2	0	2	1	0	0	0	0	0	1	0	1	0	0	0	0
622	0	0	0	0	0	0	2	1	2	0	0	0	0	0	0	0	0	0	0	2	2	0	0	2	0	0	0	0	1	2	1	0	0	1	2	1	1	0	0	1	0	0	1	0	0	1	1	1	0
623	0	0	0	0	0	0	2	1	0	0	0	0	0	0	0	0	0	1	1	1	1	1	0	2	0	2	0	1	2	1	1	1	1	1	1	1	2	0	1	1	0	0	1	0	1	1	0	1	0
624	1	0	1	1	1	2	2	2	0	0	0	0	1	0	0	0	1	1	1	1	2	0	0	2	0	0	0	0	1	2	1	1	0	2	1	2	0	0	0	0	0	0	0	0	0	0	0	0	1
625	0	0	1	0	0	0	0	2	0	0	2	1	2	0	0	0	0	2	2	0	0	0	1	1	1	1	0	0	0	1	1	0	1	1	0	2	1	0	0	0	0	0	0	0	1	0	0	0	1
626	0	0	0	0	0	0	2	0	2	0	0	0	0	0	0	0	0	2	2	0	0	0	1	1	0	2	0	0	0	2	1	2	2	1	1	1	2	0	0	0	0	0	1	0	0	0	0	0	0
627	0	0	0	0	0	0	1	1	1	1	0	0	0	0	0	0	0	2	2	0	0	0	0	2	1	1	0	1	1	2	1	0	1	2	1	1	2	0	0	2	0	0	0	0	0	1	0	0	0
628	0	0	0	0	0	0	2	1	1	0	0	0	1	0	0	1	1	2	1	0	1	0	1	1	0	1	0	0	0	1	0	0	0	2	1	1	1	0	1	0	1	0	0	0	0	1	0	0	1
629	1	0	0	0	0	0	1	1	0	0	1	0	0	0	0	0	0	1	2	0	2	0	0	2	0	2	0	0	2	2	0	1	1	0	2	0	1	0	0	1	0	0	0	0	0	0	0	0	0
630	0	0	0	0	0	0	2	2	0	0	0	1	1	1	1	1	0	0	0	2	2	0	0	2	1	1	1	0	0	1	1	0	1	2	0	2	2	0	0	0	0	0	0	0	0	1	0	0	1
631	0	0	0	0	0	0	0	2	0	0	1	2	2	1	1	1	0	0	0	1	1	0	1	1	0	1	0	0	1	2	1	0	1	1	1	1	2	0	0	2	0	0	0	0	0	1	0	0	0
632	0	0	0	0	0	0	1	2	0	0	1	0	0	0	0	0	0	1	1	1	2	0	2	0	0	0	0	0	0	1	1	1	1	2	0	2	2	0	0	1	1	0	0	0	0	0	0	0	0
633	1	0	0	0	0	0	1	1	1	1	0	2	2	0	0	0	0	2	1	0	1	0	0	2	0	0	0	1	2	1	1	0	0	2	0	2	0	0	0	0	0	0	0	0	0	1	0	0	0
634	1	0	0	0	0	0	2	1	1	0	1	0	0	0	0	0	0	1	0	1	2	0	0	2	0	0	0	0	0	1	0	0	1	1	0	2	1	0	0	1	1	0	1	1	0	1	0	0	0
635	0	1	0	0	0	1	2	2	0	0	0	0	0	0	0	0	0	0	1	1	1	0	0	2	0	1	0	2	2	2	1	2	1	0	2	0	1	0	0	0	0	2	0	0	1	0	1	1	0
636	1	0	0	0	0	0	1	1	1	1	0	0	0	0	0	0	0	2	2	0	1	0	0	2	1	0	0	0	1	2	1	0	1	0	0	2	2	0	0	2	0	0	0	0	2	0	1	0	0
637	0	0	0	0	0	0	2	2	0	0	0	1	1	0	0	0	0	1	1	1	2	0	1	1	1	0	0	1	1	2	1	1	2	1	1	1	2	0	0	2	1	0	0	0	0	0	0	0	0
638	1	0	0	0	0	0	2	0	2	0	0	0	1	1	1	1	0	2	2	0	0	0	0	2	1	2	0	0	0	2	0	1	2	0	1	0	1	0	0	0	0	1	0	0	0	0	1	1	0
639	1	0	0	0	0	0	2	2	0	0	0	0	1	1	1	1	0	0	0	2	2	0	0	2	0	0	1	0	1	2	0	1	1	1	0	2	1	0	0	1	0	0	0	0	1	0	1	1	0
640	0	0	0	0	0	0	2	2	0	0	0	1	2	0	0	0	0	1	1	1	2	0	0	2	0	2	0	0	0	2	1	2	2	2	0	2	2	0	0	2	0	0	0	0	0	0	0	0	0
641	0	0	0	0	0	0	2	0	2	0	0	1	1	0	0	0	0	2	0	0	0	0	0	2	0	1	0	0	0	1	1	0	0	2	0	2	2	1	0	0	0	0	0	0	0	0	0	0	2
642	1	0	1	0	0	0	2	2	0	0	1	1	2	0	0	0	0	2	2	0	1	0	1	1	1	1	0	0	1	2	0	0	1	1	1	1	1	0	0	1	1	0	1	0	1	1	0	0	0
643	1	1	1	0	1	0	2	1	1	0	0	0	1	0	0	0	0	1	1	1	1	0	1	1	0	1	0	1	1	2	0	1	1	0	1	1	2	0	0	0	1	0	1	0	1	1	0	0	0
644	0	0	0	0	0	1	1	2	0	0	1	0	0	0	0	0	0	1	1	1	2	0	0	2	0	1	0	0	1	2	0	1	1	0	1	1	1	0	0	0	0	1	0	1	2	1	1	0	0
645	0	0	0	0	0	1	2	2	0	0	0	0	1	0	0	0	0	1	2	0	2	0	0	2	0	2	0	2	2	2	2	1	1	1	1	1	1	1	1	0	0	2	0	0	0	0	1	1	0
646	0	0	0	0	0	0	1	2	0	0	1	0	1	0	0	0	0	0	0	2	2	0	1	1	0	2	0	1	1	1	1	1	1	2	0	2	1	0	1	0	0	0	0	0	0	0	0	0	1
647	1	0	0	0	0	0	2	0	1	0	0	0	2	0	0	1	0	2	2	0	0	2	0	2	0	1	0	0	0	1	2	0	1	0	2	0	1	0	0	2	1	0	0	0	0	0	0	0	0
648	1	0	1	1	1	1	2	1	0	0	0	0	0	0	0	0	0	0	0	2	2	0	0	2	0	1	0	0	0	2	1	1	0	2	0	2	2	0	0	1	0	0	0	1	0	0	0	0	0
649	1	0	0	0	0	0	1	2	0	0	1	0	0	0	0	1	0	1	1	1	2	0	0	2	0	1	0	1	1	2	1	0	0	2	0	2	2	2	0	0	0	0	1	0	1	1	0	2	0
650	1	0	0	0	0	1	2	0	1	0	1	0	0	0	0	0	0	1	1	1	2	1	0	2	0	0	0	0	1	2	0	2	2	1	0	2	2	0	0	2	1	0	1	0	2	2	0	0	0
651	1	0	0	0	0	0	2	2	0	0	0	0	1	0	0	0	0	1	0	1	0	0	0	2	0	2	0	0	1	2	0	0	0	2	0	2	1	1	0	0	0	0	0	0	0	0	0	1	0
652	0	0	0	0	0	0	1	1	1	0	0	1	1	0	0	0	0	1	1	1	2	0	0	2	0	1	0	1	2	2	1	0	1	2	0	2	2	0	0	1	1	1	0	0	1	0	0	0	0
653	0	0	0	0	0	0	2	1	1	0	0	0	0	0	0	0	0	0	0	2	2	0	1	1	1	1	0	0	1	2	1	1	0	1	0	2	1	0	0	0	0	0	0	0	0	1	0	0	0
654	0	0	0	0	0	0	2	0	1	0	1	0	0	0	0	0	0	0	0	2	2	0	0	2	0	2	1	1	1	2	0	1	1	1	2	1	1	0	0	0	0	0	0	1	0	1	0	1	0
655	1	0	0	0	0	1	1	2	0	0	1	1	2	0	0	0	0	0	1	1	1	0	0	2	0	1	0	2	2	2	1	1	1	1	1	1	0	0	0	0	0	0	1	0	1	0	0	0	1
656	1	0	0	0	0	0	2	1	0	0	0	2	2	1	1	1	0	2	0	0	0	0	0	2	0	2	0	1	1	2	2	1	2	1	1	1	1	0	0	0	0	0	0	0	0	0	0	0	0
657	0	0	0	0	0	0	2	2	0	0	0	0	0	0	0	0	0	0	0	2	2	0	0	2	0	1	0	0	0	2	1	2	1	1	1	1	1	1	0	0	0	0	2	0	0	1	0	0	0
658	0	0	0	0	0	0	2	2	0	0	0	1	2	0	0	0	0	1	1	1	2	0	1	1	1	1	0	2	2	2	2	1	1	1	1	1	0	0	0	0	0	0	2	0	0	1	0	0	1
659	0	0	0	0	0	0	2	1	1	0	0	0	1	0	0	0	0	0	0	2	2	0	0	2	0	1	0	0	0	2	2	1	1	1	1	1	1	0	0	1	0	1	0	0	1	0	0	1	0
660	1	0	1	1	1	1	2	1	1	0	0	0	2	0	0	1	0	0	1	1	1	0	0	2	0	0	0	1	1	1	1	0	0	1	0	2	1	0	0	1	0	1	0	0	0	0	0	1	0
661	0	0	1	0	0	0	2	1	1	0	1	0	2	0	0	0	0	0	0	2	2	0	0	2	0	0	0	0	0	2	1	0	1	0	1	1	2	0	0	1	1	0	0	1	0	1	0	0	0
662	0	0	0	0	0	0	2	0	2	0	0	1	2	0	0	0	0	2	1	1	2	1	0	2	1	1	1	0	1	2	0	0	0	2	0	2	1	0	0	1	0	0	0	0	1	0	0	0	0
663	1	0	0	0	0	1	2	1	1	0	0	1	1	0	0	0	0	1	0	1	1	0	0	2	1	0	0	1	0	1	2	1	1	1	0	2	2	1	1	0	1	0	0	0	0	0	0	0	1
664	1	0	0	0	0	0	1	2	0	0	0	0	0	0	0	0	0	1	1	1	1	0	0	2	0	2	0	2	2	2	0	0	1	0	1	1	1	0	0	0	1	0	0	0	1	0	0	0	1
665	1	0	1	0	0	0	2	2	1	0	0	0	0	0	0	0	0	1	1	1	1	0	0	2	0	1	0	1	1	2	2	0	2	1	0	2	1	1	0	0	0	0	0	0	1	0	0	0	0
666	0	0	0	0	0	2	1	2	0	0	0	0	1	0	0	1	0	1	1	1	1	0	1	1	0	1	0	0	0	2	0	0	2	1	0	2	1	0	1	0	0	0	0	0	0	2	0	0	0
667	0	0	0	0	0	0	2	2	0	0	0	0	0	0	0	0	0	1	0	1	1	1	0	2	0	1	0	0	0	2	1	1	1	1	2	1	2	0	0	1	0	0	1	0	0	1	0	0	0
668	0	0	0	0	0	1	1	2	0	0	0	1	1	0	0	0	0	0	0	2	2	0	0	2	1	0	0	0	0	2	0	0	0	2	0	2	1	0	0	2	0	0	0	1	0	0	0	0	0
669	1	0	0	0	0	0	2	1	1	0	0	0	0	0	0	0	0	0	0	2	2	0	1	1	1	0	0	0	0	2	1	2	2	0	1	1	2	1	0	1	0	0	0	0	2	2	0	0	0
670	0	0	0	0	0	1	1	2	0	0	2	1	1	0	0	0	0	1	1	1	2	0	0	2	0	1	0	0	0	1	0	0	1	1	0	2	1	0	0	1	0	0	0	1	0	1	0	1	1
671	0	0	0	0	0	0	2	1	1	0	0	1	2	0	0	0	0	0	0	2	2	0	0	2	0	1	0	0	0	1	1	1	1	0	2	0	1	0	0	0	0	0	0	0	0	0	0	0	0
672	0	0	0	0	0	0	1	1	0	0	1	1	1	0	0	0	0	1	0	1	0	0	0	2	0	0	0	1	1	2	0	1	2	0	2	0	2	0	0	2	0	1	0	0	0	0	0	0	0
673	0	0	0	0	0	0	2	2	0	0	0	1	1	0	0	0	0	2	1	1	2	0	0	2	0	1	0	0	0	2	0	1	1	1	0	2	1	0	0	0	0	0	1	0	0	1	0	0	0
674	0	0	0	0	0	0	2	2	0	0	1	0	1	0	0	0	0	0	0	2	2	0	0	2	0	2	0	1	1	1	2	0	0	1	2	1	1	0	0	0	0	0	0	0	0	1	0	1	0
675	0	0	0	0	0	0	1	1	1	0	1	0	1	0	0	0	0	1	1	1	1	0	1	1	0	2	0	0	0	1	1	0	0	2	0	2	2	0	1	0	0	0	1	0	1	0	0	0	0
676	0	0	1	0	0	0	2	1	1	0	0	0	2	0	0	1	0	0	0	2	2	1	1	1	0	1	0	0	0	2	0	2	2	1	0	2	0	0	0	0	0	0	1	0	1	1	0	0	0
677	1	0	0	0	0	0	0	1	1	1	1	0	1	0	0	0	0	1	1	0	0	0	0	2	0	1	1	0	0	2	0	1	2	0	1	1	1	1	1	0	1	0	2	0	1	1	0	0	0
678	0	0	0	0	0	0	2	1	1	0	0	2	2	0	0	0	0	0	0	2	2	0	0	2	0	1	0	1	1	2	0	0	0	2	0	2	2	1	0	1	0	0	1	0	0	0	1	0	1
679	1	0	0	0	0	0	0	2	0	1	1	0	1	0	0	0	0	1	0	1	1	0	1	1	1	1	0	2	2	1	1	0	0	2	0	2	2	0	0	1	0	0	0	0	0	1	1	0	0
680	0	0	1	0	0	0	1	2	1	0	0	0	1	0	0	0	0	0	0	2	2	0	1	1	1	1	0	0	0	1	0	1	1	1	1	1	0	0	0	0	0	0	0	0	0	0	1	0	0
681	1	0	1	0	1	0	2	0	2	0	0	0	2	0	0	0	0	1	1	1	2	0	0	2	0	1	0	0	0	2	0	0	1	0	2	0	2	0	1	1	0	0	0	1	0	1	1	0	0
682	1	0	0	0	0	0	2	1	1	0	0	0	0	0	0	0	0	2	0	1	1	0	1	1	0	1	0	0	0	2	0	2	2	2	0	2	1	0	0	1	0	1	1	0	1	0	1	1	0
683	1	0	0	0	0	0	2	2	0	0	1	0	0	0	0	0	1	0	1	1	2	0	0	2	0	0	0	2	2	2	1	2	2	0	2	0	1	0	0	1	0	0	0	0	0	0	0	0	0
684	0	0	0	0	0	0	2	1	1	0	1	1	2	0	0	1	0	0	1	1	2	0	0	2	0	0	0	0	0	2	0	2	2	0	2	0	2	1	0	1	0	0	0	0	0	1	0	0	0
685	0	0	0	0	0	0	2	1	2	0	0	0	0	0	0	0	0	0	0	2	2	0	1	1	1	1	0	1	1	2	1	1	1	1	2	2	1	1	0	0	0	1	0	0	0	0	1	0	1
686	1	0	0	0	0	1	1	1	2	0	0	1	1	0	0	0	0	0	0	2	2	0	0	2	1	2	0	1	2	2	0	0	1	1	1	1	1	0	0	0	0	0	0	0	0	0	0	0	0
687	1	0	0	0	0	0	1	2	0	0	1	0	0	0	0	0	0	2	1	1	2	0	1	1	0	1	0	0	0	1	0	1	1	0	0	1	1	0	1	0	0	0	0	0	0	0	0	0	0
688	1	0	0	0	0	0	2	1	1	0	0	0	0	0	0	0	0	1	0	1	1	0	1	1	0	2	0	0	0	2	1	0	1	0	2	0	2	0	0	1	0	0	0	0	0	0	1	1	0
689	1	1	0	0	0	1	1	1	1	0	0	0	0	0	0	0	0	1	1	1	2	0	0	2	1	2	0	0	2	2	0	1	1	1	0	2	1	0	0	1	0	0	0	0	0	0	0	0	1
690	0	0	0	0	0	0	1	0	2	0	0	0	0	0	0	0	0	1	0	1	1	0	1	1	1	1	0	0	1	2	0	0	1	0	2	1	1	0	0	0	0	0	0	1	0	0	0	0	0
691	1	0	0	0	0	0	0	2	1	0	0	0	0	0	0	0	0	0	2	0	2	0	0	2	1	0	0	2	2	2	0	2	2	0	1	1	1	0	0	0	0	0	0	0	0	1	0	0	0
692	0	0	0	0	0	1	2	1	1	0	1	0	1	0	0	0	1	1	1	1	1	0	0	2	0	1	0	0	0	2	1	1	1	0	0	2	1	0	0	0	1	0	0	0	1	0	0	0	0
693	0	0	0	0	0	1	2	1	1	0	1	1	2	0	0	0	0	2	1	1	2	0	0	2	0	1	0	0	0	2	1	0	0	2	0	2	1	0	0	0	0	1	0	0	1	1	0	0	0
694	0	0	1	0	1	0	2	1	0	0	0	0	0	0	0	0	0	1	1	1	2	0	0	2	1	0	0	0	0	2	2	0	1	0	1	1	1	0	1	0	0	0	0	0	1	0	1	1	0
695	0	0	0	0	0	0	1	1	1	0	1	0	0	0	0	0	0	0	1	1	2	0	0	2	1	2	0	1	1	2	0	1	1	1	1	1	1	0	0	0	0	0	0	0	0	2	0	0	0
696	1	0	0	0	0	0	1	2	0	0	1	0	0	0	0	0	0	1	1	1	2	0	0	2	0	1	0	0	1	2	0	0	1	0	1	1	2	1	0	1	0	0	0	0	0	2	0	0	0
697	1	0	0	0	0	0	2	2	0	0	0	1	1	0	0	0	1	2	1	1	1	0	0	2	0	2	0	2	2	2	1	0	2	0	1	1	1	0	0	0	0	0	0	0	0	1	0	0	0
698	1	0	2	0	1	0	2	0	1	0	0	1	1	0	0	0	0	1	1	1	1	0	0	2	0	0	0	0	0	2	0	1	1	0	0	1	0	1	0	0	0	0	0	0	0	1	0	0	0
699	0	0	1	0	0	0	2	2	0	0	0	0	1	0	0	0	0	0	1	1	2	0	0	2	0	1	0	0	0	2	0	0	1	1	1	1	2	0	0	1	1	0	1	0	0	0	1	0	0
700	0	1	0	0	0	0	2	2	0	0	0	0	0	0	0	0	0	0	0	2	2	0	0	2	1	1	0	2	2	2	2	2	1	2	0	2	1	0	0	0	0	0	0	0	0	1	0	0	1
701	1	0	0	0	0	0	1	1	1	0	1	1	1	0	0	0	0	0	1	1	2	0	0	2	0	2	0	0	1	2	1	1	1	1	1	1	2	1	1	0	2	0	0	1	0	1	0	0	0
702	0	1	0	0	0	1	2	0	2	0	0	0	1	0	0	0	0	0	0	1	1	0	0	2	1	0	0	0	0	1	1	1	1	1	0	2	2	0	0	2	1	0	0	0	0	0	0	0	0
703	1	0	0	0	0	0	2	2	0	0	0	1	1	0	0	0	0	0	1	1	2	0	0	2	0	1	0	0	0	1	1	2	2	0	1	1	0	0	0	0	0	0	0	1	1	1	1	0	0
704	1	0	0	0	0	0	1	1	2	0	0	1	1	0	0	0	0	1	1	1	2	0	0	2	0	1	0	0	0	2	1	0	1	0	2	0	1	0	0	1	0	1	0	0	0	0	0	0	0
705	0	0	0	0	0	0	2	1	1	0	0	1	1	0	0	1	0	2	1	1	2	0	1	1	1	1	1	2	2	2	1	1	0	1	1	1	0	0	0	1	0	0	0	0	0	1	0	0	1
706	0	0	0	0	0	0	2	1	1	0	0	1	2	0	0	0	0	0	0	2	2	0	0	2	0	1	0	0	1	2	0	1	2	0	0	2	2	1	1	0	1	0	0	1	0	1	0	0	1
707	0	0	1	0	0	0	2	1	1	0	0	1	1	0	0	0	0	2	1	1	2	0	0	2	0	1	0	0	1	2	0	1	1	1	0	2	1	0	0	1	0	0	0	0	0	1	1	1	0
708	0	1	0	0	0	1	1	1	1	0	1	1	1	0	0	0	0	1	1	1	2	0	0	2	0	0	0	0	0	2	0	1	2	2	0	2	0	0	0	0	0	0	0	1	0	0	1	0	0
709	0	0	0	0	0	0	2	2	0	0	0	0	0	0	0	0	0	0	0	1	1	0	1	1	1	2	0	0	0	2	0	1	1	2	0	2	2	0	0	1	1	0	1	0	1	0	0	0	1
710	1	0	1	1	1	1	1	0	2	0	0	1	1	0	0	0	0	2	0	1	1	0	0	2	0	1	1	1	1	2	1	0	1	0	1	1	2	0	0	2	0	1	0	0	1	0	1	0	0
711	1	0	0	0	0	1	1	1	1	0	0	1	2	0	0	0	0	0	1	1	2	0	0	2	0	1	0	0	0	2	0	2	2	2	0	2	1	0	0	1	0	0	0	0	0	0	0	0	0
712	1	0	0	0	0	1	2	0	1	0	1	0	0	0	0	0	0	1	1	1	2	0	0	2	0	2	0	0	0	1	1	0	0	1	1	1	1	0	0	0	0	0	0	0	0	1	0	0	0
713	1	0	0	0	0	1	2	0	2	0	0	0	0	0	0	0	0	0	1	1	2	0	1	1	1	1	0	0	1	2	1	1	2	1	1	1	1	0	0	0	0	0	2	0	1	0	1	0	0
714	1	0	0	0	0	0	2	1	1	0	0	1	2	0	0	0	0	0	0	2	2	0	1	1	1	0	0	0	0	2	0	2	2	1	0	2	0	0	0	0	0	0	0	0	0	1	0	0	0
715	0	0	0	0	0	1	1	2	0	0	1	0	0	0	0	0	0	1	1	1	2	0	0	2	0	1	0	1	1	1	0	2	2	1	0	2	1	1	0	0	0	1	0	0	1	0	0	0	0
716	1	0	0	0	0	2	2	2	0	0	0	0	1	0	0	0	0	1	0	1	1	0	1	1	0	1	0	0	0	1	0	1	0	2	0	2	2	0	0	2	0	0	0	1	0	1	0	0	0
717	0	0	0	0	0	0	1	2	0	0	1	1	1	0	0	0	0	1	1	1	2	0	0	2	0	1	0	0	0	1	0	0	1	2	0	2	2	0	0	0	1	2	0	0	0	0	0	0	0
718	1	0	0	0	0	0	2	1	1	0	0	1	1	0	0	0	0	1	1	1	2	0	0	2	0	1	0	1	2	2	0	0	1	2	1	1	0	0	0	1	0	0	0	0	0	1	0	1	0
719	0	0	0	0	0	0	1	2	0	0	1	0	0	0	0	0	0	0	0	2	2	0	1	1	1	1	0	1	1	2	2	1	0	2	1	2	1	1	0	0	0	1	0	1	1	0	0	0	0
720	1	0	0	0	0	1	2	0	1	0	0	0	1	0	0	0	0	0	0	2	2	0	0	2	1	2	0	1	1	1	2	2	1	1	1	1	2	1	0	0	0	0	0	0	1	2	0	0	1
721	0	0	0	0	0	0	1	2	1	0	0	0	1	0	0	1	0	1	0	2	2	1	0	2	0	0	0	0	0	2	1	0	1	1	0	2	1	0	0	0	0	1	0	0	1	0	0	0	1
722	0	0	0	0	0	0	1	1	1	0	1	0	1	0	0	0	0	1	1	1	1	0	1	1	1	1	0	0	0	1	1	1	0	1	1	1	1	0	0	2	0	1	0	1	1	0	0	0	1
723	1	0	0	0	0	0	1	2	1	0	0	0	0	0	0	0	0	0	1	1	2	0	1	1	1	0	0	0	1	2	1	0	0	2	0	2	1	0	0	0	0	0	0	0	0	1	1	0	0
724	1	0	0	0	0	0	1	1	2	0	0	0	1	1	1	1	0	0	1	1	2	0	0	2	0	1	1	2	2	2	1	2	1	1	1	1	1	0	0	1	0	0	1	0	1	1	1	0	0
725	0	0	1	0	0	1	1	1	2	0	0	0	0	0	0	0	0	1	1	1	1	0	0	2	0	1	0	2	2	0	2	0	0	2	0	2	2	0	0	1	0	2	0	0	0	0	0	0	0
726	0	0	0	0	0	0	1	2	1	0	1	1	1	0	0	0	0	0	0	2	2	0	1	1	0	1	0	0	0	2	1	0	0	2	0	2	2	1	0	1	0	0	1	0	1	1	0	0	0
727	1	0	0	0	0	0	2	2	1	0	0	0	0	0	0	0	0	1	1	1	2	0	0	2	0	1	0	1	1	1	2	1	2	1	1	1	1	1	0	0	0	0	0	1	0	0	1	0	0
728	0	0	0	0	0	0	1	2	0	0	0	1	1	0	0	0	0	0	0	2	2	0	0	2	0	2	0	0	1	2	0	1	1	1	1	1	1	1	0	0	0	0	1	0	0	1	0	1	0
729	0	0	0	0	0	0	1	2	1	0	1	0	0	0	0	0	0	1	2	0	2	1	0	2	0	2	0	0	1	2	0	1	2	0	1	1	1	0	0	1	0	0	1	0	1	0	1	0	0
730	1	0	0	0	0	1	2	0	2	0	0	0	2	0	0	0	0	0	0	2	2	1	0	2	0	0	0	1	1	2	2	1	1	1	0	2	0	0	0	0	0	1	0	1	1	0	0	1	0
731	0	0	0	0	0	1	0	1	1	1	1	1	1	0	0	0	0	0	1	1	1	0	0	2	0	0	0	1	1	2	1	0	0	2	0	2	1	0	0	0	1	0	1	0	1	2	0	0	0
732	0	0	0	0	0	1	2	0	2	0	0	1	2	0	0	1	1	1	0	2	1	1	0	2	0	0	0	0	0	2	0	0	1	0	0	2	1	0	0	1	1	0	0	1	1	2	0	0	0
733	0	0	1	0	0	0	2	1	1	0	0	0	1	0	0	0	0	0	0	2	2	0	0	2	0	1	0	2	1	2	1	2	1	2	0	2	0	0	0	0	0	0	0	0	1	1	0	0	1
734	1	1	1	0	1	0	1	1	1	0	1	0	1	0	0	0	0	1	1	1	2	0	0	2	0	1	0	2	2	1	2	0	1	2	0	2	2	0	0	2	0	0	1	0	1	2	0	0	0
735	1	0	0	0	0	0	2	1	1	0	0	1	0	0	0	0	0	1	1	1	2	0	0	2	0	0	0	1	1	2	1	2	2	1	1	1	1	0	0	1	0	0	0	0	0	0	0	0	0
736	0	0	0	0	0	0	2	1	1	0	0	1	1	0	0	0	0	1	1	1	2	0	0	2	0	1	0	1	1	2	2	0	0	1	1	1	1	0	0	1	0	0	0	0	1	1	0	0	0
737	0	0	0	0	0	0	2	1	1	0	0	0	1	0	0	0	0	0	0	2	2	0	1	1	1	1	0	0	0	1	1	0	1	1	0	1	0	1	0	0	0	0	0	0	1	0	0	0	0
738	1	0	1	0	0	0	2	1	1	0	0	1	1	0	0	0	0	2	1	0	0	1	0	2	0	2	0	1	1	2	1	0	2	0	2	1	1	0	0	2	0	0	1	0	1	1	0	0	2
739	1	1	1	0	1	0	2	2	0	0	1	0	0	0	0	0	0	0	1	1	1	0	1	1	0	1	0	0	0	2	1	2	1	0	1	1	0	0	0	1	0	0	0	0	0	0	0	1	0
740	0	0	0	0	0	0	2	1	1	0	0	1	2	0	0	1	0	1	1	1	2	1	1	1	0	1	0	0	0	2	0	1	1	1	1	1	0	0	0	0	0	0	0	0	1	1	0	0	0
741	0	0	0	0	0	0	2	2	1	0	0	1	1	0	0	0	0	1	0	1	1	0	1	1	0	2	0	0	0	2	1	1	1	1	1	1	2	1	1	0	1	0	0	0	0	0	0	0	1
742	0	0	0	0	0	1	2	1	0	0	0	1	1	0	0	1	0	0	0	2	2	0	0	2	1	0	0	0	0	2	0	1	1	0	1	1	0	0	0	0	0	0	0	0	0	1	0	0	0
743	1	0	0	0	0	0	2	0	1	0	1	0	1	0	0	0	0	2	2	0	0	0	1	1	1	2	0	1	1	1	1	1	0	2	0	2	2	0	0	2	0	0	1	0	0	1	0	0	0
744	1	1	0	0	0	1	1	1	0	0	1	0	1	0	0	0	0	2	2	0	0	0	0	2	0	2	0	0	1	2	1	2	2	0	1	1	2	0	1	1	0	0	0	0	0	0	1	0	0
745	0	0	0	0	0	1	2	2	0	0	0	2	2	0	0	0	0	2	0	1	1	0	2	0	0	0	0	0	0	1	2	0	2	1	0	2	2	0	0	2	1	0	1	0	1	1	0	0	0
746	1	0	0	0	0	0	1	1	1	0	1	1	2	0	0	0	0	1	0	1	2	0	0	2	0	0	0	0	0	1	2	2	2	0	1	1	1	0	0	1	0	0	1	0	1	1	0	0	0
747	1	0	0	0	0	0	1	1	1	0	0	0	1	0	0	0	0	1	2	0	1	0	0	2	0	1	0	0	1	2	0	0	1	2	1	1	1	0	0	0	0	2	0	0	0	0	1	0	0
748	1	0	0	0	0	0	1	1	1	0	1	0	1	0	0	0	0	1	2	0	1	0	0	2	0	2	0	0	0	2	1	0	1	2	0	2	2	0	0	2	0	2	0	0	0	0	0	0	1
749	0	0	0	0	0	0	1	1	1	0	0	0	0	0	0	0	0	0	0	2	2	0	0	2	0	1	0	0	2	2	0	1	1	1	1	1	2	0	0	1	0	0	1	0	0	0	0	0	0
750	1	0	1	0	0	0	1	2	0	0	0	1	2	0	0	0	1	2	1	1	1	0	0	2	0	1	0	0	0	1	1	2	2	1	0	2	1	1	0	0	0	0	0	0	0	0	0	0	0
751	0	0	1	0	0	0	2	0	2	0	0	1	1	0	0	0	0	0	0	2	1	0	1	1	1	2	0	0	0	2	1	0	0	2	0	1	1	0	0	1	0	0	1	0	1	0	0	0	0
752	0	0	0	0	0	1	1	2	0	0	1	0	0	0	0	0	0	1	0	1	0	0	0	2	1	2	0	1	1	2	0	2	1	1	1	1	1	1	1	0	1	0	0	0	0	0	0	0	0
753	0	0	0	0	0	0	2	1	0	0	0	0	1	0	0	1	0	1	1	1	2	0	0	2	0	1	1	0	0	2	0	0	0	2	0	2	2	0	0	2	1	0	0	0	2	2	0	0	1
754	0	0	1	0	1	0	1	2	0	0	2	1	1	0	0	0	0	1	0	2	2	0	0	2	0	0	0	0	2	2	0	0	0	2	0	2	2	0	0	1	0	0	1	0	0	1	0	0	0
755	1	0	0	0	0	0	1	1	0	0	1	0	0	0	0	0	0	1	1	1	2	0	0	2	0	1	0	1	0	1	2	0	1	1	0	2	1	1	1	0	1	1	0	0	1	0	0	0	0
756	0	0	1	0	0	0	2	1	1	0	0	0	1	0	0	1	0	2	1	1	2	0	0	2	0	2	0	1	1	0	1	1	2	0	1	0	2	0	0	2	0	0	0	0	0	0	0	0	0
757	1	0	0	0	0	0	2	2	0	0	0	0	1	0	0	1	0	0	0	2	2	0	0	2	0	1	0	1	1	1	1	0	1	2	0	2	1	1	0	0	0	0	0	0	0	2	1	0	0
758	1	0	0	0	0	0	1	2	0	0	0	0	0	0	0	0	0	2	1	1	2	0	0	2	1	1	1	1	1	2	0	0	1	1	0	2	0	0	0	1	0	0	0	1	1	1	1	0	1
759	1	0	0	0	0	0	2	1	0	0	0	1	2	0	0	1	0	1	1	1	1	0	0	2	1	0	0	0	0	1	1	1	1	1	1	1	0	0	0	0	0	0	0	0	2	0	1	0	1
760	1	0	0	0	0	0	2	1	2	0	0	0	0	0	0	0	0	2	2	0	0	0	0	2	0	1	0	1	2	2	1	0	0	1	1	1	1	0	0	0	0	0	0	1	0	1	1	0	0
761	1	0	0	0	0	1	2	2	0	0	0	0	1	0	0	0	1	2	1	0	1	0	1	1	0	1	1	1	1	2	0	0	1	1	1	1	1	1	0	0	0	1	0	0	0	1	0	0	1
762	0	0	0	0	0	0	2	1	1	0	0	0	0	0	0	0	0	0	0	2	2	0	1	1	0	1	0	0	1	2	0	0	1	1	1	1	1	0	1	0	0	1	0	0	1	0	0	0	0
763	1	0	0	0	0	1	2	0	2	0	0	1	0	0	0	0	1	0	1	1	2	0	0	2	0	1	0	1	1	1	2	1	1	1	0	2	0	0	0	0	0	0	0	0	0	0	0	0	0
764	1	0	0	0	0	0	2	2	0	0	1	1	1	0	0	0	0	0	0	2	2	0	1	1	1	1	1	0	0	2	1	2	1	1	0	2	1	0	1	0	0	0	0	0	0	2	0	0	1
765	1	0	0	0	0	0	1	1	1	0	1	0	1	0	0	0	0	1	1	1	2	0	1	1	0	1	1	1	1	2	0	0	0	2	2	0	1	0	1	0	0	1	0	0	1	0	0	1	0
766	1	0	0	0	0	1	2	2	0	0	0	0	1	0	0	0	0	2	1	0	0	0	1	1	0	1	0	1	2	1	1	0	2	1	0	2	0	0	0	1	0	1	0	0	1	1	0	1	0
767	0	0	0	0	0	0	2	2	0	0	0	1	1	0	0	0	0	1	1	1	1	0	0	2	1	0	0	0	0	2	1	0	1	1	0	2	1	0	0	0	0	0	0	0	0	0	0	1	0
768	0	0	0	0	0	0	2	0	1	0	1	1	2	0	0	0	0	1	1	1	1	0	0	2	0	2	0	2	2	0	2	0	1	1	0	2	1	0	0	0	0	0	0	0	0	1	0	0	2
769	1	1	1	0	0	0	1	1	0	0	1	1	2	0	0	0	0	1	0	2	2	0	1	1	1	1	0	0	0	2	1	1	1	0	1	1	1	1	1	0	1	0	0	0	0	1	0	0	0
770	0	0	0	0	0	0	2	0	1	0	1	0	1	0	0	1	0	2	2	0	1	0	0	2	0	1	0	0	0	2	1	2	1	1	0	2	0	0	0	0	0	0	0	0	0	1	0	1	0
771	1	0	0	0	0	0	1	2	0	1	1	0	0	0	0	0	0	0	1	1	2	0	0	2	0	1	0	0	0	2	0	0	1	0	1	1	1	0	0	1	0	0	1	0	1	0	0	2	0
772	1	0	0	0	0	0	2	1	1	0	0	1	1	1	1	1	0	0	0	2	2	0	1	1	0	2	0	1	2	2	1	1	1	0	0	2	1	0	0	0	0	0	0	0	0	1	0	0	0
773	1	0	0	0	0	0	2	2	1	0	0	0	0	0	0	0	0	1	1	1	1	0	1	1	0	2	0	1	1	0	1	0	1	1	1	1	1	0	0	0	0	1	0	1	2	1	0	0	0
774	0	1	1	0	1	0	1	2	0	0	1	0	1	0	0	0	0	0	1	1	2	0	0	2	0	1	0	1	1	2	0	1	1	2	0	2	2	0	0	1	0	0	0	0	0	1	0	0	0
775	1	0	0	0	0	1	2	1	1	0	0	0	1	0	0	0	0	2	1	0	0	0	1	1	0	1	1	0	1	2	0	1	1	1	0	2	2	1	0	1	0	0	1	0	0	0	1	0	0
776	1	0	0	0	0	0	1	2	1	0	0	0	0	0	0	1	0	0	0	2	2	0	0	2	0	1	0	1	1	2	1	0	2	0	2	0	1	0	0	1	0	0	0	0	0	1	0	0	0
777	1	0	0	0	0	0	1	1	1	0	1	1	1	0	0	0	0	0	0	2	2	0	0	2	0	1	0	0	0	2	0	1	1	1	1	2	2	0	0	1	1	0	0	0	0	0	0	1	1
778	1	0	0	0	0	0	2	2	0	0	0	0	2	0	0	1	0	1	1	1	1	0	1	1	0	1	0	0	0	1	1	0	1	1	0	2	1	0	0	0	0	0	1	0	1	0	1	0	0
779	1	0	0	0	0	0	2	2	1	0	1	0	0	0	0	0	1	0	1	1	2	0	1	1	1	1	0	0	0	1	2	1	1	0	1	1	0	0	0	1	0	0	0	1	1	1	0	0	1
780	1	0	0	0	0	0	1	2	1	0	0	0	1	0	0	0	0	0	0	2	2	0	2	0	1	0	1	1	1	2	0	0	0	2	1	1	0	0	0	0	0	0	0	0	0	1	0	1	0
781	0	0	0	0	0	0	1	1	1	1	1	1	2	0	0	0	0	2	1	0	1	0	0	2	1	2	0	1	1	0	2	0	0	2	0	2	1	0	0	0	1	0	1	0	1	0	0	0	0
782	0	0	0	0	0	0	1	1	1	0	0	1	1	0	0	0	0	2	2	0	1	1	0	2	0	0	1	1	1	2	0	1	1	0	2	0	2	0	0	2	1	1	1	0	1	0	0	0	0
783	0	0	0	0	0	1	1	2	0	0	1	0	1	0	0	0	0	1	0	1	1	1	0	2	0	1	0	0	0	1	2	0	1	1	1	1	0	1	0	0	0	0	0	0	0	0	0	0	0
784	0	0	0	0	0	0	2	2	0	0	0	0	1	0	0	0	0	2	2	0	0	0	0	2	0	0	0	0	1	2	1	0	1	0	1	2	2	0	0	0	0	0	0	0	0	1	0	0	0
785	1	0	0	0	0	0	2	2	0	0	0	1	1	0	0	0	0	0	0	2	2	2	0	2	0	1	0	0	0	1	1	0	2	0	2	1	2	0	0	0	0	0	0	0	0	0	0	0	0
786	1	0	0	0	0	0	2	0	2	0	0	0	0	0	0	0	0	1	0	2	2	0	0	2	0	2	0	0	1	2	1	0	1	0	2	0	0	0	0	0	0	0	1	0	1	0	0	0	0
787	1	0	1	0	0	1	1	1	1	0	1	0	1	0	0	0	0	0	0	2	2	0	1	1	1	1	0	0	1	2	0	1	1	2	0	2	1	0	0	1	1	0	0	0	0	0	1	0	0
788	0	0	1	1	1	1	1	2	1	0	0	0	0	0	0	0	0	1	1	1	2	0	1	1	0	0	0	0	1	2	0	1	1	0	1	1	1	0	0	0	0	0	1	0	1	1	1	0	0
789	0	0	0	0	0	1	2	2	0	0	1	0	0	0	0	0	0	1	0	1	1	0	1	1	0	0	1	0	0	2	0	0	1	2	0	2	0	0	0	0	0	0	0	0	0	1	0	0	1
790	0	0	0	0	0	0	2	1	2	0	0	0	0	0	0	0	0	0	0	1	1	0	0	2	1	0	0	0	0	2	1	0	0	2	2	0	2	1	0	0	0	0	1	0	1	0	0	0	0
791	0	0	1	0	0	0	2	1	2	0	0	0	1	0	0	0	0	2	2	0	1	0	0	2	0	0	0	0	0	1	2	0	1	1	1	1	0	0	0	0	0	0	1	0	1	1	0	0	2
792	1	0	0	0	0	0	1	2	0	0	0	0	1	0	0	0	0	1	1	1	2	0	0	2	0	1	0	0	1	2	0	0	0	0	1	1	1	1	0	0	0	0	0	0	0	0	0	0	0
793	0	0	0	0	0	0	1	2	0	0	1	1	2	0	0	0	0	2	2	0	1	0	0	2	0	1	0	0	0	2	1	0	2	1	2	1	1	1	0	0	0	0	0	0	0	1	0	0	0
794	1	0	0	0	0	0	2	2	0	0	0	0	0	0	0	0	0	0	0	2	2	0	0	2	0	1	0	0	0	1	1	1	1	1	2	1	1	0	0	0	0	0	1	1	0	1	0	0	1
795	1	0	0	0	0	1	2	0	2	0	0	0	0	0	0	1	0	1	1	0	0	0	1	1	0	0	0	0	0	2	0	0	0	2	1	2	2	0	0	1	0	0	0	1	1	1	0	0	0
796	1	0	0	0	0	0	2	2	0	0	0	0	0	0	0	1	0	1	1	1	1	0	0	2	0	0	0	0	1	2	0	0	2	0	2	0	2	0	0	1	0	0	0	0	0	1	0	0	1
797	1	0	0	0	0	0	0	2	0	0	2	0	0	0	0	0	0	1	1	1	1	0	2	0	0	0	0	1	1	1	1	0	0	1	1	1	2	1	0	0	0	0	0	0	0	0	0	0	0
798	1	0	0	0	0	0	2	1	1	1	0	0	0	0	0	0	1	2	1	1	1	0	2	0	1	0	1	0	1	2	0	0	0	1	1	1	1	0	0	2	0	0	0	0	0	0	0	0	0
799	0	0	0	0	0	0	1	1	1	0	1	1	2	0	0	0	0	0	1	1	2	0	0	2	0	1	0	0	0	2	0	2	2	0	1	1	1	0	1	0	0	0	0	1	0	0	0	0	2
800	0	0	0	0	0	1	2	1	0	0	0	1	1	0	0	0	0	0	0	2	2	0	0	2	0	2	0	0	0	1	0	1	1	1	0	2	1	0	0	0	0	0	1	0	1	2	0	1	0
801	1	0	0	0	0	1	2	1	1	0	0	1	1	1	1	1	0	1	0	1	1	0	0	2	0	0	0	0	1	2	1	1	1	1	1	1	1	0	0	0	0	1	0	0	1	1	0	2	0
802	0	1	0	0	0	0	1	2	0	0	0	0	0	0	0	0	0	2	2	0	0	0	1	1	0	1	0	0	1	2	0	0	1	2	1	1	1	0	0	1	0	1	1	0	1	0	0	0	0
803	1	0	0	0	0	0	1	1	1	0	1	0	0	0	0	0	0	1	1	1	2	0	0	2	0	1	1	0	0	2	0	1	1	1	1	1	2	1	0	1	0	0	0	0	0	0	0	0	0
804	1	0	1	0	0	0	2	1	1	0	0	0	1	0	0	1	0	1	1	1	2	0	2	0	0	1	0	0	0	2	1	0	1	2	0	2	2	0	0	2	0	0	0	0	1	1	1	0	0
805	0	0	0	0	0	0	2	1	1	0	0	0	1	0	0	0	0	0	0	2	2	0	0	2	0	0	1	0	0	1	1	0	1	1	1	1	1	0	1	0	1	0	0	0	0	0	0	0	1
806	1	0	0	0	0	1	1	1	0	0	0	0	1	0	0	0	0	0	0	2	2	0	0	2	0	1	0	1	2	2	0	1	1	1	1	1	1	0	0	0	1	0	0	0	1	0	0	0	0
807	1	0	0	0	0	0	2	1	1	0	0	0	1	0	0	0	0	1	1	0	0	0	0	2	0	1	0	1	0	0	2	0	1	2	0	2	2	1	0	0	0	0	0	0	0	0	0	0	0
808	0	0	0	0	0	1	2	1	0	0	0	0	0	0	0	0	0	0	0	2	2	0	0	2	0	1	0	0	0	2	2	0	2	1	0	2	0	0	0	1	0	0	0	0	0	1	0	0	0
809	0	0	0	0	0	0	2	2	0	0	1	1	1	0	0	0	0	1	0	2	2	0	0	2	0	0	0	0	0	2	1	1	1	0	1	1	1	1	1	0	0	1	0	0	0	1	0	0	2
810	1	0	0	0	0	0	2	2	0	0	0	0	0	0	0	0	0	1	1	1	2	0	1	1	2	2	0	0	0	2	0	1	0	2	0	2	0	0	0	0	1	0	1	0	1	1	0	1	0
811	1	0	0	0	0	0	2	1	1	0	0	0	1	0	0	0	0	0	0	1	1	0	0	2	0	2	0	0	1	2	1	2	2	1	0	2	0	0	0	0	0	1	0	0	1	0	1	0	0
812	0	0	1	0	0	0	2	1	1	0	1	0	1	0	0	0	0	0	0	2	1	0	0	2	0	2	0	1	2	2	0	0	0	1	1	1	1	0	0	0	1	1	0	0	0	1	1	0	0
813	1	0	0	0	0	0	2	0	2	0	0	1	1	0	0	0	0	0	0	2	2	0	0	2	0	0	0	2	2	2	0	1	0	2	0	2	2	1	1	0	2	0	1	0	0	1	0	0	0
814	1	1	0	0	0	1	1	2	0	1	1	0	0	0	0	1	0	1	0	1	1	0	0	2	0	1	0	2	2	2	0	1	1	2	0	2	2	0	0	1	0	0	0	0	0	0	1	0	1
815	0	0	1	0	0	0	1	1	1	0	0	0	0	0	0	1	0	0	0	2	2	0	1	1	1	1	0	0	1	2	0	0	0	1	1	1	1	0	0	1	0	1	0	0	1	0	0	0	0
816	0	0	0	0	0	0	2	0	2	0	0	1	1	0	0	0	0	1	1	1	2	0	0	2	1	0	0	2	2	1	2	0	1	0	1	1	1	0	0	1	0	0	1	0	0	1	0	0	0
817	0	0	0	0	0	2	2	2	0	0	0	0	1	0	0	0	0	1	0	0	0	0	1	1	0	0	0	0	0	1	1	0	2	0	2	1	1	0	0	0	0	0	0	1	0	0	0	0	1
818	0	0	0	0	0	0	2	0	1	0	0	1	0	0	0	0	0	1	0	2	2	0	0	2	1	1	0	0	0	2	0	0	0	0	1	1	0	0	1	0	0	0	0	0	0	1	0	0	0
819	1	0	0	0	0	0	1	2	0	0	0	0	0	0	0	0	0	0	0	1	1	1	0	2	0	2	1	1	1	2	0	0	2	1	2	1	0	0	0	0	0	2	0	0	0	1	1	0	0
820	0	0	0	0	0	0	2	2	0	0	0	0	1	0	0	0	0	1	0	1	1	0	0	2	0	1	0	0	0	1	0	0	1	2	0	2	0	0	0	0	0	0	0	0	1	1	0	0	1
821	1	0	0	0	0	2	2	2	0	1	0	0	0	0	0	0	0	1	1	1	2	0	1	1	1	2	0	0	0	2	1	1	1	1	0	2	0	1	0	0	0	0	1	0	1	1	0	0	0
822	1	0	0	0	0	0	2	1	1	0	0	1	2	0	0	0	0	2	0	2	2	0	0	2	0	2	0	0	1	2	0	0	1	1	1	1	1	0	0	0	0	2	0	0	0	0	1	0	0
823	1	0	0	0	0	1	0	2	0	0	2	1	1	0	0	0	0	0	1	1	2	0	0	2	0	2	1	0	0	2	0	0	0	2	0	2	2	0	0	1	0	0	0	0	0	0	0	0	0
824	0	0	0	0	0	0	1	1	1	0	1	1	2	0	0	0	0	1	1	1	1	0	0	2	0	1	1	1	1	1	1	1	1	0	1	1	2	1	0	1	0	0	0	0	0	0	0	0	1
825	0	0	0	0	0	0	2	2	0	0	0	1	0	0	0	0	0	2	1	1	2	0	0	2	0	1	0	0	1	2	1	0	0	1	0	2	2	0	1	1	0	0	0	0	0	1	0	0	0
826	1	0	0	0	0	1	1	2	0	0	1	0	1	0	0	1	0	1	1	1	2	2	0	2	0	1	0	0	0	2	1	0	0	2	0	2	1	0	0	1	0	0	0	0	0	1	0	0	0
827	0	0	0	0	0	1	1	2	0	0	1	0	0	0	0	0	0	1	1	1	2	0	0	2	0	0	0	0	0	2	1	0	1	2	1	2	0	0	0	0	1	0	1	1	0	1	0	0	0
828	1	0	0	0	0	0	2	1	1	0	0	0	0	0	0	0	1	0	1	1	2	0	0	2	0	1	0	1	2	1	1	1	2	0	2	0	1	0	0	1	0	0	0	0	0	0	1	0	0
829	0	0	0	0	0	1	2	2	0	0	0	0	2	0	0	1	0	0	1	1	2	0	0	2	0	0	0	1	1	1	2	1	1	1	1	1	1	0	0	1	0	0	1	0	1	2	0	0	0
830	1	0	1	0	0	0	2	2	1	0	1	0	1	0	0	0	0	1	1	1	1	0	0	2	0	1	0	0	1	2	1	0	0	2	0	2	0	0	0	0	0	1	0	0	1	1	0	0	0
831	0	0	1	0	0	0	2	2	0	0	0	1	1	0	0	0	0	1	1	1	2	1	0	2	0	1	0	1	1	2	2	0	2	2	0	2	1	1	0	0	0	1	0	0	0	1	0	0	0
832	1	0	0	0	0	0	2	2	0	0	0	0	0	0	0	0	0	0	0	2	2	0	0	2	0	1	0	0	0	2	1	0	0	2	0	2	1	0	0	0	0	0	0	0	0	1	0	0	0
833	1	0	0	0	0	2	1	2	1	0	0	0	2	1	1	1	0	2	1	0	1	0	0	2	0	0	0	1	1	2	2	2	1	0	1	1	2	0	0	2	0	0	1	0	1	1	0	1	0
834	1	0	0	0	0	0	1	1	1	0	1	2	2	1	1	1	0	2	0	0	0	0	0	2	0	1	0	0	0	1	0	0	0	1	1	1	1	0	0	1	0	1	0	0	0	0	0	0	0
835	1	0	0	0	0	0	2	1	0	0	0	1	1	0	0	0	0	0	0	2	2	0	0	2	0	1	0	2	2	2	0	1	1	1	0	2	2	0	0	2	1	0	1	0	1	1	0	0	1
836	0	0	0	0	0	0	2	0	2	0	0	0	1	0	0	1	0	2	2	0	0	0	0	2	0	0	1	1	1	2	0	2	2	0	2	0	2	0	0	1	1	1	0	0	1	1	0	1	1
837	1	0	0	0	0	0	2	2	1	0	0	1	1	0	0	0	0	0	0	2	2	0	0	2	0	0	0	1	1	2	0	1	1	1	1	1	2	0	0	1	0	0	0	0	0	0	0	0	0
838	1	0	0	0	0	0	2	2	0	0	0	0	0	0	0	0	0	1	2	0	1	1	0	2	1	1	0	0	0	2	2	1	1	1	0	2	2	0	0	1	0	0	1	1	1	2	0	0	2
839	0	0	0	0	0	0	2	2	0	0	0	0	0	0	0	0	0	2	2	0	0	0	1	1	0	1	0	0	1	2	0	1	2	0	1	1	1	0	0	0	0	0	0	0	0	1	0	0	0
840	1	0	0	0	0	0	2	2	0	0	0	0	0	0	0	0	1	0	1	1	2	0	0	2	0	0	0	2	2	1	2	1	1	1	1	2	1	1	0	0	0	2	0	0	1	0	0	0	0
841	1	0	1	0	0	0	1	2	0	0	0	0	0	0	0	0	0	0	1	1	1	0	0	2	1	0	0	0	0	1	1	0	1	1	1	1	0	0	0	0	0	0	0	0	0	1	0	0	0
842	0	0	0	0	0	0	2	2	0	0	0	0	0	0	0	0	0	2	2	0	1	0	1	1	0	1	0	1	1	0	2	1	1	1	0	2	2	0	0	1	0	0	0	1	0	1	0	0	1
843	1	0	0	0	0	0	2	2	0	0	1	1	2	0	0	0	0	1	1	1	1	0	0	2	0	1	0	0	1	1	0	0	0	2	0	2	2	1	0	0	0	1	0	0	0	0	0	0	1
844	1	0	0	0	0	0	1	1	0	0	1	1	2	0	0	0	0	2	1	1	2	0	0	2	0	0	0	0	1	2	1	1	1	1	1	1	1	0	0	0	1	0	0	0	0	0	0	0	0
845	1	0	0	0	0	0	2	0	2	0	0	1	1	1	1	1	0	0	0	2	2	0	0	2	0	0	0	0	0	2	0	0	2	1	1	1	1	0	0	0	0	0	0	0	0	1	0	0	1
846	0	0	0	0	0	0	2	0	2	0	0	0	0	0	0	0	0	0	0	2	2	0	0	2	0	1	0	0	0	2	1	1	1	1	1	1	0	0	0	0	0	1	0	0	1	0	0	0	0
847	1	0	1	0	0	0	1	1	0	0	0	0	0	0	0	0	0	0	0	2	2	0	2	0	0	0	0	1	1	2	2	0	0	2	1	2	1	0	0	0	0	1	0	0	0	1	0	0	0
848	0	0	0	0	0	0	2	0	2	0	0	0	0	0	0	0	0	2	1	0	0	0	2	0	0	0	0	1	1	1	1	1	1	1	1	1	2	0	0	1	0	0	0	1	0	0	0	0	1
849	1	0	1	1	1	1	2	2	0	0	1	0	1	0	0	0	0	2	0	1	1	0	0	2	0	2	0	1	0	1	2	1	1	1	0	2	2	0	0	1	0	1	0	0	0	0	0	0	0
850	0	0	0	0	0	0	2	0	2	0	0	0	0	0	0	0	0	0	0	2	2	0	1	1	0	1	0	0	0	2	0	0	1	2	0	2	2	0	0	1	0	0	0	0	0	0	0	0	0
851	1	0	0	0	0	0	1	2	0	0	1	0	0	0	0	0	0	0	0	1	1	0	0	2	1	0	0	0	0	1	0	1	1	1	1	1	1	0	1	0	0	0	1	0	1	1	0	0	1
852	1	0	0	0	0	0	1	1	0	1	2	2	2	1	1	1	1	1	0	2	2	0	0	2	0	1	0	0	1	2	0	0	2	1	0	2	1	0	1	0	0	0	0	1	0	1	0	1	0
853	1	0	0	0	0	0	1	2	0	0	0	0	0	0	0	0	1	2	1	1	1	0	0	2	0	1	0	0	1	2	1	1	1	1	1	1	1	0	0	0	0	0	0	0	0	1	0	0	0
854	1	0	0	0	0	0	2	1	1	0	0	0	1	0	0	0	0	2	1	0	0	0	0	2	1	0	0	1	0	1	1	1	2	0	2	0	1	0	1	0	0	0	0	1	0	1	0	0	0
855	1	0	0	0	0	0	2	2	0	0	0	1	1	0	0	0	0	0	0	2	2	0	1	1	1	0	0	0	0	2	1	0	1	1	0	2	2	0	0	2	1	0	1	0	1	0	1	0	0
856	1	0	0	0	0	0	2	0	2	0	0	1	2	0	0	0	0	0	1	1	2	0	0	2	0	1	0	0	0	2	1	0	1	1	1	1	2	0	0	1	0	0	0	0	0	0	0	0	0
857	1	0	0	0	0	0	2	1	2	0	0	0	0	0	0	1	0	1	1	1	2	0	0	2	0	0	0	0	0	2	0	0	1	2	1	2	1	0	0	1	0	1	0	1	0	1	1	0	0
858	0	0	0	0	0	0	2	0	2	0	0	0	0	0	0	0	0	0	0	2	2	1	0	2	0	2	0	0	1	2	0	1	1	1	0	2	0	0	0	0	0	0	0	0	0	1	0	0	0
859	1	0	0	0	0	0	1	2	0	0	1	1	2	0	0	0	0	1	1	1	2	0	1	1	1	1	0	0	0	2	0	1	1	1	1	1	1	0	0	1	0	0	0	0	0	1	0	0	0
860	1	0	0	0	0	0	2	2	0	0	0	0	2	0	0	0	0	2	0	1	1	0	0	2	0	1	0	0	1	2	0	0	0	2	0	2	0	0	0	1	0	0	0	0	0	1	0	0	0
861	1	0	0	0	0	0	1	1	1	0	1	1	2	0	0	0	0	2	1	0	1	0	1	1	0	0	0	0	0	2	0	1	1	1	1	1	1	1	0	0	0	0	0	0	0	0	0	0	0
862	1	0	0	0	0	0	1	1	1	1	2	1	0	0	0	0	0	0	1	1	2	0	0	2	0	1	0	0	1	2	0	1	0	2	0	2	0	0	0	0	0	0	0	0	0	1	0	0	0
863	1	1	1	0	1	0	1	0	2	0	0	0	0	0	0	0	0	0	0	2	2	0	0	2	0	1	0	1	2	2	1	2	1	0	1	1	2	0	0	2	0	0	0	0	1	1	0	1	0
864	1	0	1	0	0	1	1	1	1	0	0	0	1	0	0	0	0	0	0	2	2	0	0	2	1	2	0	0	0	1	1	1	1	1	1	1	1	0	0	0	0	0	0	0	0	0	0	0	0
865	1	0	0	0	0	0	2	2	1	0	0	0	1	0	0	0	0	1	1	1	2	0	1	1	1	2	0	1	1	2	1	1	1	2	1	2	1	0	0	1	0	0	0	0	1	1	1	0	0
866	1	0	0	0	0	1	2	1	1	0	0	1	1	0	0	0	1	2	2	0	1	0	0	2	0	1	0	0	2	2	0	0	1	2	0	2	1	0	0	0	0	0	0	0	1	0	0	0	0
867	0	0	2	0	1	0	1	1	2	0	0	0	0	0	0	0	1	2	2	0	2	0	0	2	0	0	0	0	0	2	2	0	1	1	1	1	1	0	0	1	0	1	0	1	2	0	0	0	0
868	0	1	1	0	0	0	1	1	1	0	1	0	1	0	0	0	0	2	2	0	1	0	0	2	0	0	0	0	1	2	0	1	2	1	2	1	2	0	0	1	0	0	0	0	0	0	1	0	0
869	1	0	0	0	0	0	2	1	1	0	0	0	0	0	0	0	0	1	1	1	2	0	0	2	0	2	0	0	0	2	1	1	0	1	1	1	1	0	0	0	1	1	0	0	0	0	0	0	1
870	1	0	1	0	0	0	1	2	0	0	0	1	1	0	0	1	1	1	1	1	2	0	0	2	0	0	0	1	1	1	1	0	1	1	1	1	1	0	0	0	1	0	0	0	0	0	0	0	0
871	1	0	0	0	0	0	2	2	1	0	0	0	2	0	0	0	0	1	1	1	2	0	0	2	0	0	0	0	0	2	1	0	0	2	0	2	1	1	0	0	0	1	0	0	1	0	0	0	0
872	0	0	1	0	1	0	1	2	0	0	1	0	0	0	0	0	0	0	0	2	2	0	1	1	1	1	0	2	2	2	0	1	0	1	0	2	1	1	0	0	0	0	1	0	1	0	0	0	0
873	1	0	0	0	0	0	1	2	1	0	1	2	2	1	1	1	0	1	1	1	1	0	1	1	1	1	0	0	1	1	1	0	1	1	1	1	1	0	0	0	0	0	0	0	0	1	0	0	0
874	0	0	0	0	0	0	1	1	1	0	1	0	1	0	0	0	0	1	1	1	1	0	1	1	1	1	0	0	0	1	2	0	2	1	2	1	1	0	0	0	0	1	0	1	1	0	0	0	0
875	0	0	0	0	0	0	1	1	1	0	1	0	0	0	0	0	0	1	1	1	2	0	0	2	1	1	0	1	1	2	1	1	1	1	1	1	0	0	0	0	0	1	0	0	1	1	0	0	0
876	1	1	0	0	0	1	2	1	0	0	0	1	1	0	0	0	0	1	1	1	2	1	0	2	0	2	0	0	1	2	0	2	1	1	0	2	1	0	0	2	0	0	0	0	1	1	0	0	1
877	1	0	0	0	0	1	2	1	0	0	0	0	0	0	0	0	0	2	2	0	0	0	0	2	0	1	0	0	1	2	1	0	0	2	0	2	2	0	0	1	0	0	0	0	0	0	1	0	0
878	0	0	0	0	0	0	2	1	0	0	0	0	0	0	0	0	1	2	1	1	1	0	0	2	1	0	0	0	0	2	0	1	1	1	0	2	2	0	0	0	0	0	0	0	1	1	0	0	0
879	0	0	0	0	0	0	2	2	0	0	0	0	1	0	0	0	0	1	1	1	2	0	0	2	0	1	0	0	0	2	0	1	1	1	2	1	2	0	0	2	0	1	0	0	0	0	0	1	0
880	0	0	0	0	0	0	2	2	0	0	0	1	1	0	0	0	0	1	1	1	2	0	0	2	0	1	0	0	2	2	0	0	1	1	0	2	1	1	1	0	1	0	0	0	0	1	0	0	1
881	0	0	0	0	0	0	1	2	0	0	0	1	1	1	1	1	0	2	1	1	2	0	1	1	1	0	0	0	0	2	1	2	1	1	0	2	1	0	0	1	0	1	0	0	0	0	0	0	0
882	1	0	0	0	0	1	2	1	1	0	0	0	2	0	0	0	0	1	0	2	2	0	0	2	0	1	0	0	1	2	0	2	2	2	0	2	1	0	0	0	0	0	0	1	1	1	0	0	0
883	0	0	0	0	0	0	2	1	1	0	1	0	2	0	0	0	1	2	0	1	1	0	0	2	0	1	0	1	2	2	1	2	1	1	1	1	1	0	0	2	0	0	1	0	1	1	1	0	0
884	1	0	0	0	0	1	2	1	1	0	0	0	2	1	1	1	0	1	1	1	1	0	1	1	1	0	0	0	0	2	1	0	0	2	0	2	2	0	0	2	0	0	1	0	1	2	0	0	1
885	1	0	0	0	0	0	1	1	1	0	0	1	1	0	0	0	0	1	1	1	2	0	0	2	0	1	0	1	1	2	1	1	1	0	1	0	0	0	0	0	0	0	0	1	0	1	0	0	0
886	1	0	0	0	0	0	2	0	1	0	1	1	1	0	0	0	0	0	2	0	2	0	1	1	1	1	0	1	2	2	1	1	1	1	2	2	1	0	0	0	0	0	0	0	0	0	0	0	0
887	1	0	0	0	0	1	2	2	0	0	0	0	0	0	0	0	0	0	0	2	2	0	1	1	1	0	0	1	1	1	1	0	1	1	1	1	1	0	0	0	1	2	0	0	0	0	0	1	0
888	1	0	1	1	1	1	2	2	0	0	0	2	2	0	0	0	0	0	0	2	2	0	0	2	0	1	0	0	2	2	0	0	1	2	0	2	1	0	1	0	0	1	0	1	0	1	0	0	0
889	0	0	0	0	0	0	1	2	0	0	0	0	1	0	0	0	0	2	1	1	2	1	1	1	0	1	0	0	1	2	1	2	2	0	2	0	2	1	1	0	1	0	1	0	1	0	0	0	1
890	1	0	0	0	0	1	2	2	0	0	0	0	0	0	0	0	1	2	1	1	1	0	0	2	0	0	0	1	1	2	2	1	0	1	1	1	2	2	0	0	0	2	0	0	0	0	0	0	0
891	1	0	0	0	0	1	1	2	0	0	1	2	1	0	0	0	0	1	1	1	2	0	0	2	0	0	0	0	0	2	2	0	0	2	0	2	2	0	1	0	1	1	1	0	1	0	1	1	0
892	0	0	1	1	1	1	1	1	1	0	0	1	1	0	0	0	0	0	0	2	2	0	0	2	0	0	0	0	0	1	2	0	1	1	1	1	1	0	0	1	0	0	0	0	0	1	0	0	0
893	1	0	0	0	0	0	1	1	1	0	1	1	2	0	0	1	0	0	1	1	1	0	0	2	0	0	0	1	2	2	0	0	1	0	1	1	2	0	0	2	0	0	0	0	0	1	0	1	0
894	0	0	0	0	0	0	1	2	0	0	1	1	2	0	0	0	0	1	0	1	1	0	0	2	1	0	0	0	1	2	1	1	1	1	1	1	0	0	0	0	0	1	0	0	1	0	0	2	0
895	1	0	0	0	0	0	2	1	2	0	0	0	1	0	0	0	0	1	1	1	1	0	1	1	0	0	0	0	1	2	1	0	0	2	0	2	2	1	0	0	0	1	0	0	0	1	0	0	2
896	1	0	0	0	0	0	2	2	0	0	0	0	1	0	0	0	0	0	1	1	2	0	0	2	0	1	0	0	1	2	1	0	0	1	1	1	1	0	0	1	0	1	0	0	1	0	0	0	0
897	0	0	0	0	0	0	2	2	2	0	0	0	0	0	0	0	0	1	2	0	1	0	0	2	1	0	0	1	1	1	1	1	1	0	2	0	1	1	1	0	0	0	0	1	1	2	1	0	0
898	0	0	0	0	0	0	1	1	1	0	1	0	1	1	1	1	0	1	0	1	0	0	0	2	0	1	0	0	2	2	0	0	0	1	1	1	1	0	0	0	1	0	1	0	0	1	0	0	0
899	1	0	0	0	0	0	2	2	1	0	1	0	0	0	0	0	0	2	1	0	0	0	0	2	0	1	0	2	2	1	2	1	1	1	1	1	2	0	1	0	0	0	0	0	0	1	0	0	1
900	0	0	0	0	0	0	0	2	0	1	1	0	0	0	0	0	0	1	0	1	1	0	0	2	1	1	1	0	0	1	1	1	1	1	0	2	0	0	0	0	1	0	1	0	1	0	0	0	0
901	1	0	0	0	0	0	2	0	1	0	0	1	1	0	0	0	0	0	0	1	1	0	0	2	0	1	1	0	0	1	0	1	1	1	1	1	2	1	0	1	0	0	0	0	0	1	1	0	0
902	1	0	0	0	0	1	2	2	0	0	0	1	1	0	0	0	0	1	0	2	2	0	0	2	1	0	0	0	1	2	1	0	0	2	0	2	1	0	0	0	0	0	1	0	1	1	1	1	0
903	1	0	0	0	0	1	1	2	1	0	1	0	0	0	0	0	0	1	1	1	2	0	1	1	0	0	1	1	1	1	1	0	0	2	0	2	1	0	0	0	1	0	1	0	1	2	0	0	0
904	1	0	0	0	0	0	2	1	1	0	0	0	1	0	0	1	0	2	2	0	0	0	0	2	0	1	0	0	1	1	1	1	0	2	1	2	1	0	0	1	0	0	0	0	0	1	0	0	0
905	0	0	0	0	0	1	1	2	0	0	0	1	1	0	0	0	0	0	0	2	2	0	0	2	0	1	0	2	2	1	2	1	1	1	0	2	0	0	0	1	0	0	0	0	0	1	0	1	0
906	0	0	0	0	0	1	2	2	1	0	0	0	0	0	0	0	0	0	2	0	2	0	2	0	1	0	0	0	0	2	0	1	1	1	1	1	1	0	0	1	0	0	1	0	1	1	0	1	0
907	1	0	0	0	0	0	2	2	0	1	0	1	1	0	0	0	1	2	1	0	1	0	1	1	0	1	0	0	0	2	1	0	2	1	0	2	1	0	0	1	0	0	0	0	1	0	1	0	0
908	1	0	0	0	0	0	2	0	2	0	0	0	1	0	0	1	0	1	1	1	2	0	0	2	0	1	0	2	2	2	0	1	2	2	0	2	1	0	1	0	0	0	1	0	1	1	0	1	1
909	1	0	1	0	0	0	2	2	0	0	0	0	1	0	0	0	0	1	0	1	1	0	0	2	0	1	0	0	0	1	2	0	1	2	0	2	1	0	0	0	1	0	0	0	0	1	1	0	1
910	0	0	0	0	0	0	2	1	0	0	0	0	0	0	0	0	0	2	1	1	2	0	0	2	0	0	1	1	1	2	1	1	1	1	0	2	1	0	0	1	0	0	1	0	0	1	0	1	0
911	0	0	0	0	0	0	2	1	1	0	0	0	0	0	0	0	0	1	0	0	0	0	0	2	0	1	0	0	0	1	1	1	2	0	1	1	1	0	0	0	0	1	0	0	0	2	0	0	0
912	0	0	1	0	0	0	1	2	0	0	0	0	0	0	0	0	0	0	0	2	2	0	0	2	0	0	0	0	0	1	1	2	2	0	2	0	2	0	0	1	0	0	0	0	1	1	0	0	0
913	1	0	1	0	1	0	1	1	1	0	1	1	2	0	0	1	0	2	2	0	1	0	1	1	0	1	0	0	0	1	0	0	2	0	1	1	1	0	0	0	0	0	0	0	0	0	0	0	1
914	0	0	0	0	0	0	2	1	0	0	0	2	2	0	0	0	0	1	1	1	2	0	0	2	0	1	1	2	2	2	1	1	2	1	1	1	1	0	0	0	1	0	1	1	1	1	0	0	0
915	1	0	0	0	0	1	2	1	1	0	1	0	0	0	0	0	0	2	1	1	2	1	0	2	0	1	0	0	0	2	2	2	1	2	0	2	1	1	1	0	0	0	1	0	1	0	0	0	0
916	0	0	0	0	0	0	2	0	2	0	0	0	0	0	0	0	0	0	0	2	2	0	0	2	0	1	0	1	1	2	1	1	1	2	2	1	1	0	0	2	0	0	0	0	1	1	0	0	0
917	1	0	0	0	0	0	2	2	0	0	0	0	1	0	0	0	0	1	1	0	0	1	0	2	0	0	1	0	1	2	0	1	1	1	2	1	1	0	0	2	0	0	0	0	0	0	1	1	0
918	1	0	0	0	0	0	1	1	1	0	0	0	1	0	0	0	0	1	0	2	2	0	1	1	1	2	0	0	0	2	1	1	1	2	1	2	0	1	0	0	0	0	0	0	0	1	0	1	0
919	1	0	0	0	0	1	2	2	0	0	1	2	2	0	0	0	0	0	0	2	2	0	0	2	0	2	0	0	1	2	0	0	1	1	1	1	2	1	0	1	0	0	0	0	0	1	0	1	0
920	0	0	0	0	0	0	1	2	1	0	1	0	0	0	0	0	1	1	1	1	1	0	0	2	0	0	0	0	0	2	0	1	1	1	1	1	0	0	0	0	1	0	0	0	0	0	0	0	1
921	0	0	0	0	0	0	1	1	1	0	1	1	1	0	0	0	0	0	0	2	2	1	0	2	0	2	0	0	0	2	1	0	1	0	2	0	1	0	0	0	0	1	0	0	0	1	0	0	0
922	0	0	0	0	0	1	1	2	0	0	1	0	1	0	0	0	0	0	0	2	2	0	0	2	0	2	0	1	1	2	1	1	0	1	0	2	1	1	0	0	0	0	0	0	0	1	0	0	0
923	0	0	0	0	0	0	2	2	0	0	0	1	1	0	0	0	0	0	0	2	2	0	0	2	0	2	0	0	1	2	1	0	0	1	1	1	2	0	0	0	0	0	1	0	1	1	0	0	0
924	1	0	0	0	0	0	2	0	2	0	0	0	1	0	0	0	0	0	1	1	2	0	0	2	0	1	0	0	0	2	2	2	1	0	1	1	1	0	0	1	0	0	0	0	0	0	1	1	0
925	1	0	0	0	0	2	2	1	1	1	0	1	1	0	0	1	0	0	0	2	2	0	0	2	0	1	0	1	1	1	1	0	0	1	1	1	0	0	0	1	0	0	0	0	2	1	0	0	0
926	1	0	0	0	0	0	2	2	0	0	0	0	1	0	0	1	0	1	2	0	1	1	0	2	0	2	0	0	0	2	0	2	1	1	1	1	1	0	0	1	0	0	1	0	1	1	0	0	0
927	0	1	0	0	0	0	1	1	1	0	1	0	0	0	0	0	0	0	0	2	2	0	1	1	1	0	0	1	1	1	0	0	1	2	0	2	1	1	1	0	0	0	0	0	1	1	0	1	0
928	1	0	0	0	0	1	1	2	0	0	1	0	0	0	0	1	0	1	1	1	2	0	0	2	0	0	0	0	0	1	1	0	1	0	1	1	1	0	0	1	0	1	0	0	1	0	0	0	0
929	1	0	1	0	1	0	2	1	1	0	1	0	0	0	0	0	0	2	2	0	0	0	2	0	1	1	0	1	1	2	0	0	1	1	1	1	0	0	0	0	0	0	0	0	0	1	0	0	0
930	1	0	0	0	0	1	1	1	1	0	0	0	0	0	0	0	0	1	1	1	1	0	0	2	1	0	0	0	1	2	0	0	1	1	1	1	1	0	0	0	0	0	1	0	0	1	0	0	0
931	0	0	0	0	0	1	2	1	1	0	1	1	1	0	0	0	0	1	1	1	2	0	0	2	0	0	0	1	1	2	1	1	1	1	1	1	1	0	0	1	0	1	0	0	1	1	0	1	0
932	0	0	0	0	0	0	1	1	0	1	2	0	0	0	0	0	0	2	1	0	2	1	0	2	0	2	0	0	1	2	0	2	1	0	1	1	2	1	0	1	0	0	0	0	0	1	0	0	1
933	1	0	0	0	0	0	2	2	0	0	0	0	2	1	1	1	0	0	1	1	2	0	0	2	0	1	0	0	0	2	1	0	0	2	1	2	2	1	0	1	0	1	0	0	1	0	0	0	1
934	1	0	0	0	0	0	1	1	1	1	1	0	1	0	0	1	0	0	0	2	2	0	1	1	0	1	0	1	1	2	0	0	0	2	0	2	2	0	1	0	0	0	0	0	0	0	0	0	0
935	0	0	0	0	0	0	1	1	1	0	1	2	2	0	0	0	0	1	1	1	1	0	0	2	0	1	0	0	1	2	1	0	1	1	0	2	2	1	0	1	0	0	1	0	1	0	0	0	0
936	0	0	0	0	0	2	1	2	0	0	1	0	0	0	0	0	0	2	1	0	0	0	0	2	0	0	0	2	2	2	2	2	1	1	1	1	2	1	1	0	2	0	0	0	0	1	1	1	0
937	0	0	0	0	0	0	2	0	2	0	0	0	2	0	0	0	0	2	2	0	0	0	1	1	0	2	0	1	1	2	0	0	0	2	0	2	0	0	0	0	0	0	1	0	1	0	1	0	0
938	0	0	0	0	0	0	2	0	1	0	0	0	0	0	0	0	0	0	0	2	2	0	0	2	1	0	1	0	0	1	1	1	1	1	1	1	0	0	0	0	0	0	0	0	0	2	1	0	0
939	0	0	0	0	0	0	1	2	1	0	0	2	2	1	1	1	0	0	0	2	2	0	1	1	1	1	0	2	2	1	1	1	1	1	2	2	0	0	0	0	0	0	0	0	0	0	0	0	1
940	0	0	0	0	0	0	2	0	1	0	0	1	0	0	0	0	0	1	1	1	1	0	2	0	0	0	0	0	0	2	1	2	2	2	0	2	1	0	0	1	0	2	0	0	0	1	0	0	1
941	1	0	1	0	0	0	2	2	1	0	0	0	0	0	0	0	0	0	0	2	2	0	0	2	0	2	0	1	1	2	2	1	1	2	0	2	1	0	0	1	0	0	1	0	1	1	0	0	0
942	0	0	0	0	0	0	2	1	0	0	1	0	2	0	0	1	0	1	0	1	2	0	0	2	1	2	0	0	1	2	0	2	2	0	2	0	2	0	0	1	0	0	0	0	0	1	1	0	0
943	0	0	0	0	0	0	2	1	1	0	1	0	0	0	0	0	1	2	0	2	2	0	0	2	0	1	0	2	2	1	1	1	1	1	0	2	0	0	0	1	0	0	0	0	0	0	0	0	1
944	0	0	0	0	0	0	1	1	2	0	0	1	1	0	0	0	0	1	0	1	1	1	0	2	0	2	0	1	1	1	1	0	1	2	0	2	1	0	0	1	1	0	1	0	1	0	1	0	1
945	0	0	0	0	0	0	1	2	0	0	0	1	1	0	0	0	0	0	0	2	2	0	0	2	0	2	0	1	2	2	1	1	0	1	0	2	1	0	0	0	1	1	1	0	1	0	0	0	1
946	0	0	0	0	0	0	2	1	1	0	0	0	0	0	0	0	0	0	0	2	2	0	0	2	0	1	0	2	2	2	2	2	1	0	1	1	2	2	0	0	0	0	0	1	0	0	0	1	0
947	0	0	0	0	0	0	2	2	0	0	0	0	1	0	0	0	0	1	1	1	2	0	0	2	0	1	0	1	1	1	0	0	1	1	1	1	2	0	0	1	0	0	0	1	0	0	0	0	0
948	1	0	0	0	0	0	1	2	0	0	0	1	1	0	0	0	0	0	0	2	2	0	0	2	0	1	0	2	2	2	2	0	0	1	1	1	1	0	0	1	0	1	0	0	1	0	0	0	0
949	0	0	0	0	0	1	2	1	0	0	0	0	1	0	0	0	0	0	1	1	1	0	0	2	0	1	0	0	0	2	0	0	0	1	1	1	2	0	0	1	0	0	1	0	1	2	0	0	0
950	1	0	0	0	0	0	1	1	1	0	1	0	1	0	0	0	0	0	1	1	2	1	0	2	0	2	1	1	1	1	1	0	1	0	1	1	1	0	1	0	0	0	1	0	1	0	0	0	1
951	0	0	1	1	1	1	1	1	1	0	1	1	2	0	0	0	0	1	1	1	2	0	0	2	0	1	0	1	1	1	1	1	1	0	0	2	1	1	0	0	0	0	0	0	0	0	1	1	0
952	1	1	0	0	0	0	2	1	2	0	0	0	0	0	0	0	0	0	0	1	1	0	1	1	1	1	0	1	2	2	1	1	2	0	1	0	0	0	0	0	1	0	0	0	1	1	0	0	1
953	1	0	0	0	0	0	2	1	1	0	0	0	2	0	0	0	1	1	1	1	2	0	0	2	0	1	1	1	1	2	1	0	1	0	2	0	1	0	0	1	0	0	2	0	1	0	0	0	1
954	0	1	1	0	0	0	0	2	0	0	1	1	1	0	0	0	0	1	1	1	1	0	0	2	0	1	0	0	1	2	0	1	0	1	1	1	1	1	0	0	0	0	1	0	1	0	0	1	0
955	1	0	0	0	0	0	2	1	0	0	1	0	0	0	0	0	0	0	0	2	2	0	0	2	0	1	0	0	0	2	1	0	2	1	0	2	2	0	1	0	1	0	1	0	1	0	0	1	1
956	1	0	0	0	0	0	2	1	1	0	0	0	0	0	0	0	0	1	0	1	1	1	0	2	0	2	0	1	1	1	1	1	0	2	0	2	1	0	0	1	1	1	1	0	0	1	0	0	1
957	1	0	0	0	0	0	2	2	0	1	0	0	2	0	0	0	0	0	0	2	2	0	0	2	0	1	0	1	1	2	2	0	1	1	1	1	0	0	0	0	1	0	1	0	1	1	0	0	0
958	1	1	1	0	1	0	1	1	1	1	2	0	0	0	0	0	0	1	0	2	2	0	0	2	0	1	0	0	1	2	0	0	1	1	1	1	1	0	0	1	0	0	0	0	0	0	0	0	0
959	1	1	0	0	0	0	1	1	1	0	1	0	1	0	0	0	0	2	1	1	2	0	1	1	0	0	0	1	1	2	0	0	0	2	0	2	1	0	0	0	0	0	0	0	0	0	0	1	0
960	1	0	0	0	0	1	1	2	0	0	0	0	0	0	0	0	0	1	0	0	0	0	0	2	0	1	0	1	1	2	2	0	1	1	0	2	1	0	0	0	0	0	0	1	0	0	0	0	0
961	0	0	1	0	1	0	2	1	2	0	0	0	0	0	0	0	0	1	1	1	2	0	1	1	0	1	0	1	1	2	2	1	0	2	0	2	2	0	0	1	0	0	0	0	0	0	1	0	0
962	0	0	0	0	0	0	2	0	2	0	0	0	0	0	0	0	0	2	1	1	2	0	0	2	0	0	0	0	0	1	2	1	2	1	2	1	0	0	0	0	0	0	0	0	0	1	0	1	0
963	1	0	0	0	0	0	2	1	1	0	1	0	0	0	0	0	0	1	1	1	2	0	0	2	0	1	0	0	0	2	1	0	1	1	1	1	1	0	0	1	0	0	0	0	0	0	0	0	0
964	1	0	0	0	0	0	2	2	0	0	0	0	0	0	0	0	0	1	0	2	2	0	0	2	0	1	0	0	0	2	0	0	1	1	1	1	0	0	0	0	0	0	0	0	0	1	0	0	0
965	1	0	0	0	0	1	1	1	0	1	2	0	1	0	0	0	0	1	2	0	1	0	1	1	1	1	1	1	1	2	0	1	1	1	0	2	1	0	0	1	0	0	0	0	0	0	0	0	0
966	1	0	0	0	0	0	2	2	0	0	1	0	0	0	0	0	0	2	1	0	0	0	0	2	1	1	0	0	1	2	0	0	0	2	0	2	1	0	0	0	0	0	1	0	1	1	0	0	0
967	0	0	0	0	0	0	2	1	1	0	0	0	0	0	0	0	0	0	1	1	2	0	0	2	0	1	0	1	1	2	2	1	0	2	0	2	1	1	0	0	0	0	0	1	0	1	0	0	0
968	1	0	1	0	0	0	1	2	0	0	0	0	1	0	0	0	0	0	0	2	1	0	0	2	0	1	0	0	2	2	0	0	1	2	1	1	1	0	0	1	0	0	1	0	1	0	0	0	0
969	1	0	0	0	0	0	1	0	2	0	0	0	0	0	0	0	0	0	0	2	2	0	0	2	0	0	0	1	1	2	2	1	1	0	2	1	0	0	0	0	0	0	0	1	0	1	0	1	0
970	1	0	0	0	0	0	2	2	1	0	0	0	0	0	0	0	1	2	1	1	1	0	1	1	1	0	0	1	2	2	1	2	1	1	0	2	2	0	0	1	0	0	0	1	0	1	0	1	0
971	0	0	0	0	0	0	1	1	0	0	0	0	0	0	0	0	0	2	0	2	2	0	0	2	0	0	0	1	2	2	1	1	1	2	0	2	0	0	0	0	0	0	0	0	0	1	0	1	0
972	0	0	0	0	0	0	2	1	1	0	1	0	1	0	0	0	0	1	1	1	1	1	0	2	1	1	0	0	1	2	1	1	1	2	0	2	2	0	0	1	1	0	0	0	1	1	1	0	0
973	1	0	0	0	0	0	2	2	0	0	0	0	0	0	0	0	1	2	2	0	2	1	0	2	0	1	1	1	1	2	1	1	2	0	1	1	0	0	0	0	0	0	0	2	0	2	0	0	0
974	1	0	0	0	0	0	2	1	1	0	0	0	1	0	0	0	1	2	2	0	2	0	1	1	0	1	0	1	1	2	0	1	0	1	0	2	2	0	0	1	0	0	0	0	0	1	0	0	1
975	1	0	1	0	1	0	2	1	1	0	0	0	0	0	0	0	0	0	1	1	1	0	1	1	1	1	0	0	0	2	1	0	0	2	0	2	0	0	1	0	0	0	0	0	0	0	0	0	0
976	1	0	0	0	0	0	2	2	0	0	0	0	0	0	0	0	0	0	0	2	2	1	0	2	0	1	0	1	1	2	2	0	0	1	1	1	2	1	1	0	1	1	0	1	2	0	0	0	1
977	1	0	0	0	0	0	2	1	1	0	0	0	0	0	0	0	0	0	0	2	2	0	1	1	0	0	0	1	2	2	1	1	1	1	1	1	2	0	0	1	1	0	1	0	1	1	0	0	0
978	0	0	0	0	0	0	1	1	1	0	1	1	2	0	0	0	1	2	0	1	1	1	0	2	0	2	0	0	0	2	0	1	0	2	1	2	1	0	0	0	0	1	0	0	1	0	2	0	0
979	1	0	0	0	0	0	1	1	1	0	0	0	0	0	0	0	0	1	1	1	2	0	0	2	0	0	0	1	1	1	1	1	2	0	1	1	0	0	0	0	0	1	0	0	1	0	0	0	1
980	0	0	0	0	0	0	2	2	0	0	0	2	2	0	0	0	0	2	1	0	0	0	1	1	0	0	0	1	2	2	0	0	1	2	1	1	2	0	0	2	1	1	0	0	0	1	0	0	2
981	1	0	0	0	0	1	1	1	1	1	0	0	0	0	0	1	0	2	2	0	0	0	1	1	0	0	0	0	0	2	1	0	0	1	2	1	0	0	0	1	0	1	0	0	1	1	0	0	0
982	0	0	0	0	0	0	1	2	0	0	1	0	0	0	0	1	0	1	1	1	1	1	0	2	0	2	0	0	0	1	2	2	1	0	1	1	1	0	0	1	0	1	0	0	0	1	0	0	0
983	1	0	0	0	0	0	2	1	1	0	0	0	0	0	0	0	0	2	0	1	1	0	1	1	1	0	1	1	1	1	1	1	2	1	1	1	1	0	1	0	0	0	2	0	1	1	0	0	0
984	0	0	0	0	0	0	2	2	1	0	0	0	0	0	0	0	1	2	1	1	1	0	0	2	0	0	0	0	0	1	0	0	0	1	1	1	2	2	0	0	0	0	0	0	0	0	0	0	0
985	1	0	0	0	0	0	2	1	1	0	0	0	0	0	0	0	0	1	0	2	2	0	1	1	1	0	0	1	1	2	0	1	1	1	0	2	2	0	0	1	0	0	2	0	0	1	0	0	1
986	1	0	0	0	0	1	2	0	2	0	0	1	1	0	0	0	0	0	0	2	2	0	0	2	0	0	0	1	1	0	1	0	1	1	1	1	1	0	0	1	0	0	1	0	1	0	1	0	1
987	1	0	0	0	0	1	2	0	2	0	0	0	0	0	0	0	0	1	1	1	2	0	0	2	0	2	0	0	0	2	0	2	1	2	0	2	2	0	0	2	1	0	0	2	0	1	0	0	1
988	1	0	0	0	0	0	1	1	1	0	0	0	0	0	0	1	0	1	1	1	1	0	0	2	1	2	0	0	1	2	1	0	1	1	1	1	2	0	0	1	0	0	0	0	0	2	0	0	0
989	1	0	0	0	0	0	2	0	2	0	0	1	2	0	0	0	0	1	1	1	2	0	0	2	0	2	0	0	0	1	0	1	1	0	2	1	1	0	1	0	0	0	0	0	1	1	1	0	0
990	1	0	0	0	0	0	1	1	1	0	0	1	1	0	0	0	1	2	0	1	1	0	0	2	1	2	0	0	0	2	0	1	0	2	0	2	2	0	0	1	0	0	0	1	0	1	1	0	0
991	0	0	0	0	0	0	1	1	1	0	0	1	1	0	0	0	0	0	0	2	2	0	1	1	0	1	0	0	0	2	0	1	1	1	1	2	1	0	0	1	0	0	0	0	0	0	0	0	1
992	1	0	1	0	0	0	2	1	1	0	1	1	1	0	0	0	0	2	1	0	1	0	0	2	0	0	0	0	0	2	0	1	2	1	1	1	2	1	0	1	0	0	1	0	0	0	0	0	1
993	1	0	0	0	0	0	2	1	1	0	0	0	0	0	0	0	0	2	0	1	1	0	0	2	0	0	0	0	1	2	0	0	2	0	1	1	2	1	0	0	0	0	0	1	1	1	0	1	0
994	0	0	0	0	0	0	1	2	0	0	1	1	1	0	0	0	0	1	1	1	1	0	0	2	0	0	0	0	0	1	0	1	1	1	1	1	1	1	1	0	0	0	0	0	0	0	0	0	0
995	1	0	1	0	0	0	2	0	2	0	0	0	1	0	0	0	0	1	1	1	2	0	0	2	0	1	1	1	1	2	0	1	2	1	1	1	1	0	0	1	0	0	0	0	0	0	0	0	0
996	1	0	0	0	0	0	2	2	0	0	1	0	1	0	0	1	0	2	0	1	1	0	0	2	0	2	0	0	0	1	0	1	1	2	0	2	1	0	0	1	1	0	0	1	0	0	1	0	0
997	0	0	0	0	0	0	0	1	1	1	1	0	1	0	0	0	0	1	1	1	2	0	1	1	0	1	0	1	1	0	1	2	1	2	0	2	1	1	0	0	0	1	1	0	1	0	1	0	1
998	0	0	1	1	1	1	1	2	0	0	2	0	0	0	0	0	0	0	0	2	2	1	0	2	0	0	0	0	0	2	1	0	2	1	2	0	1	0	0	0	0	0	0	0	0	0	0	0	1
999	0	0	0	0	0	0	1	1	1	0	1	0	2	0	0	1	0	0	1	1	1	0	0	2	0	0	0	1	1	2	1	1	1	0	2	1	2	1	1	0	1	0	1	0	1	0	0	0	1
1000	1	0	0	0	0	0	1	2	0	0	1	0	0	0	0	0	0	0	1	1	2	0	1	1	0	1	0	1	1	2	2	2	2	1	0	2	0	1	0	0	0	2	0	0	0	0	0	1	0
[truncated: 252 more columns]
