# Supplementary material for: KNN-MDR: a learning approach for improving interactions mapping performances in genome wide association studies
Source: BMC Bioinformatics. 2017 Mar 21;18:184. doi: 10.1186/s12859-017-1599-7 (PMC5361736; doi:10.1186/s12859-017-1599-7)
Supplement: Supplementary file 6 — The data set(s) supporting the results of Table 4. (ZIP 7095 kb) [file 12859_2017_1599_MOESM6_ESM.zip › 100 simulations/S41/mkallsimul.dat]

1	0	1	2	0	1	1	2	1	1	1	0	0	0	0	0	0	0	0	0	0	2	0	2	2	0	1	2	2	0	1	0	2	2	0	0	2	2	0	0	1	0	0	0	1	1	0	0	1	1
2	0	1	1	0	0	0	1	1	1	1	0	0	1	0	1	0	1	2	1	1	1	0	2	2	0	2	2	2	1	2	2	2	2	2	0	2	0	0	0	0	2	0	0	0	2	0	0	2	0
3	1	1	1	0	0	0	2	2	0	0	1	1	1	1	0	1	0	1	0	0	1	2	2	2	0	0	2	2	0	2	1	1	1	0	0	1	1	0	0	0	1	0	1	1	1	0	0	0	2
4	0	2	0	0	0	0	0	2	1	1	0	0	1	0	1	0	1	2	0	0	1	1	1	1	1	2	2	2	1	2	1	1	1	0	0	1	1	0	0	1	1	0	0	1	0	0	0	2	0
5	0	1	2	0	0	0	2	2	0	1	1	1	2	1	1	1	0	2	0	1	1	0	2	2	0	2	2	2	0	2	0	0	1	0	0	2	1	0	0	2	0	0	0	1	0	0	0	1	0
6	0	0	2	0	0	0	2	1	1	1	0	0	1	0	1	0	0	2	1	1	2	0	1	1	0	1	2	2	0	1	1	2	2	1	1	2	1	1	0	0	1	1	1	2	0	1	0	1	1
7	1	0	2	0	1	1	1	1	1	1	0	0	0	0	0	0	0	2	1	1	1	1	1	1	1	1	1	2	0	1	2	0	0	0	0	1	2	0	0	2	0	0	0	1	0	0	0	2	2
8	1	1	2	0	0	0	2	2	0	0	1	1	1	0	0	0	0	0	0	0	2	0	2	2	0	1	1	1	1	2	0	0	0	0	0	2	0	0	0	0	1	2	2	2	1	1	0	1	1
9	0	0	2	0	0	0	1	0	2	2	0	0	0	0	0	0	0	1	0	0	1	1	2	2	0	0	2	2	0	2	1	2	2	0	0	1	2	1	1	1	0	0	1	2	1	1	0	2	1
10	0	0	2	0	1	1	2	2	0	1	1	1	2	0	1	0	0	2	2	1	0	1	2	2	0	0	2	2	1	2	1	1	1	0	1	2	2	1	1	0	1	0	0	2	0	0	0	1	0
11	0	0	2	0	0	0	2	0	1	1	1	1	1	0	1	0	0	2	1	0	0	0	2	2	0	1	0	2	0	1	2	1	1	1	1	2	2	0	0	1	1	0	1	1	1	1	0	1	1
12	1	0	2	0	2	2	1	2	0	0	1	1	1	0	0	0	0	1	1	1	1	1	2	2	0	1	1	2	0	2	2	1	1	1	0	0	1	0	0	2	0	0	1	1	1	0	0	2	0
13	0	1	1	0	1	1	2	1	1	2	0	0	0	0	0	0	0	0	1	1	2	0	2	2	0	2	1	1	2	2	0	2	2	2	0	2	1	0	0	0	1	0	0	1	0	0	0	2	0
14	0	0	2	0	2	2	2	2	1	1	0	0	0	0	0	0	1	1	0	0	1	0	2	2	0	0	2	2	0	2	0	0	0	0	0	2	0	0	0	0	1	0	0	2	1	1	0	1	1
15	1	1	2	0	0	0	1	1	1	1	0	2	2	0	1	0	0	1	0	0	1	0	2	2	0	2	2	2	1	2	1	1	0	1	0	2	2	0	0	0	2	0	0	0	0	0	0	1	1
16	1	0	2	0	0	0	2	0	2	2	0	0	0	0	0	0	0	1	0	0	1	1	0	0	1	0	1	2	0	1	0	0	0	0	0	2	0	0	0	0	2	0	0	2	0	0	0	2	0
17	0	1	1	0	1	1	1	1	1	1	1	1	2	0	2	0	0	0	0	1	2	1	2	2	0	0	1	2	1	2	0	0	0	0	0	2	1	1	1	0	1	0	0	1	0	0	0	2	0
18	0	1	1	0	0	0	1	1	1	1	0	2	2	0	2	0	0	1	1	1	0	1	2	2	0	0	2	2	0	2	0	1	1	1	1	2	2	0	0	2	0	1	1	2	1	1	0	0	1
19	0	2	0	0	0	0	1	1	0	0	1	0	1	0	1	0	0	0	0	0	2	1	1	1	0	1	2	2	0	2	1	0	0	0	0	2	0	0	0	0	1	0	1	2	0	1	2	0	2
20	0	2	0	0	0	0	2	1	1	2	0	1	1	0	1	0	0	0	0	0	2	0	1	1	0	1	2	2	1	2	0	1	1	0	0	1	1	0	0	1	1	0	0	2	0	0	1	1	2
21	0	2	1	0	0	0	1	1	1	2	0	0	2	0	1	0	0	1	1	1	2	0	1	1	0	0	2	2	0	2	1	0	1	1	1	2	1	0	0	1	1	0	0	1	1	1	0	0	2
22	1	1	1	0	0	0	2	2	1	1	0	0	2	1	1	1	0	2	2	2	1	0	2	2	0	1	1	1	1	2	0	0	0	0	0	2	2	0	1	0	0	0	1	1	0	0	0	1	1
23	0	1	1	0	1	1	1	2	0	0	1	0	1	0	1	0	0	0	0	0	2	0	2	2	0	2	2	2	0	2	1	1	1	0	0	1	1	0	0	0	2	1	1	2	0	0	0	0	2
24	1	1	2	0	1	1	2	2	0	0	0	2	2	0	1	0	0	1	0	0	0	1	2	2	0	0	2	2	0	2	1	1	1	1	1	1	1	0	0	1	1	0	1	2	1	2	0	1	1
25	0	0	2	0	1	1	1	2	0	0	1	0	1	0	1	0	0	0	0	0	2	0	2	2	0	1	2	2	1	2	2	1	1	0	0	1	2	0	0	0	2	0	0	1	0	1	0	2	0
26	1	1	1	0	1	1	2	1	1	1	0	0	1	0	0	0	0	2	0	0	1	0	0	0	0	0	2	2	0	2	0	1	1	0	0	1	2	1	1	1	0	0	2	2	1	1	1	0	2
27	1	1	2	0	0	0	2	1	0	0	0	0	1	0	0	0	0	1	0	0	2	0	2	2	0	0	2	2	0	2	0	0	0	0	0	1	0	0	0	0	2	0	1	2	1	0	0	2	0
28	0	1	1	0	0	0	2	2	0	0	0	0	1	0	1	0	1	2	1	0	1	0	1	1	0	1	2	2	0	1	0	2	2	0	0	1	2	0	1	0	0	1	2	2	1	1	0	1	1
29	1	2	1	0	0	0	2	1	1	1	1	0	1	0	0	0	0	1	1	1	2	0	2	2	0	2	2	2	0	2	1	1	1	0	0	1	2	0	0	0	1	0	1	1	1	1	0	2	0
30	1	0	2	0	0	0	1	1	1	1	0	0	1	0	0	0	0	0	0	0	1	0	2	2	0	1	1	2	1	1	1	1	0	1	0	2	1	1	1	0	1	1	1	2	1	0	0	2	0
31	0	1	1	0	0	0	2	2	0	0	1	0	1	0	1	0	0	0	0	0	2	0	2	2	0	1	2	2	0	2	1	1	1	0	0	2	1	0	0	1	1	0	0	1	0	0	0	2	1
32	1	2	2	0	0	0	1	1	1	1	1	0	1	0	1	0	0	1	1	1	1	0	2	2	0	2	1	1	0	1	0	0	0	0	0	1	1	0	0	0	1	0	2	2	1	1	0	1	0
33	0	2	1	0	0	0	2	1	1	1	0	1	2	1	1	1	0	1	1	0	2	0	0	0	0	0	1	2	1	1	2	2	2	0	0	1	2	0	0	1	0	0	0	1	0	0	0	1	1
34	0	2	0	0	0	0	1	0	2	2	0	0	0	0	0	0	0	2	2	1	0	2	2	2	0	0	2	2	0	2	1	0	1	1	0	2	2	0	0	1	0	0	0	2	1	1	0	2	1
35	1	1	2	0	0	0	2	1	1	1	0	0	0	0	0	0	0	1	2	1	1	0	2	2	0	1	1	1	1	2	0	1	2	0	1	2	2	0	0	1	1	0	0	0	1	1	0	2	0
36	1	1	2	0	0	0	2	2	0	1	0	0	0	0	0	0	0	0	0	0	2	0	1	1	0	2	2	2	0	1	1	1	1	0	1	1	2	0	0	1	1	2	2	2	0	2	1	0	2
37	1	1	1	0	0	0	2	2	0	0	0	0	1	0	1	0	0	2	2	1	1	0	2	2	0	0	2	2	0	2	1	1	1	0	0	1	1	0	0	0	2	2	2	2	1	0	0	2	0
38	0	1	1	0	0	0	2	2	1	1	0	0	0	0	0	0	0	0	0	0	2	1	2	2	0	0	1	1	1	2	0	1	2	2	0	1	0	0	0	0	2	0	0	1	2	1	0	1	1
39	1	1	0	0	0	0	2	1	1	1	1	1	2	0	2	0	0	0	0	1	1	0	2	2	0	2	0	2	1	1	1	1	2	0	1	2	2	0	0	1	1	0	0	2	1	1	0	1	2
40	0	0	2	0	0	0	2	1	2	2	0	1	1	0	0	0	0	2	2	2	0	0	1	1	0	0	1	2	0	2	0	0	0	0	0	2	1	0	0	0	2	0	0	0	1	1	0	0	2
41	0	2	2	0	1	1	1	1	1	1	1	1	1	0	0	0	0	1	2	2	1	1	1	1	1	1	1	1	1	1	1	0	1	2	1	1	0	0	0	0	1	0	0	1	0	0	0	1	0
42	1	0	2	0	0	0	1	2	0	1	1	2	2	0	0	0	0	2	2	1	1	1	2	2	0	0	1	1	1	2	0	2	2	1	1	1	2	0	1	0	1	0	0	2	0	0	0	0	0
43	1	0	2	0	0	0	2	0	2	2	0	0	0	0	0	0	0	0	1	1	2	1	2	2	0	0	2	2	1	1	0	1	1	1	1	2	1	0	0	0	2	0	1	1	1	0	1	0	1
44	0	2	0	0	0	0	2	1	2	2	0	0	1	0	1	0	0	2	1	1	2	0	1	1	0	1	2	2	1	2	1	2	2	0	0	2	0	0	0	1	1	0	1	1	1	0	0	1	0
45	1	0	2	0	1	1	2	2	0	0	1	1	2	0	2	0	0	1	0	0	1	1	1	2	0	1	1	2	1	1	1	1	1	0	0	1	1	0	0	2	0	0	0	0	0	0	1	2	1
46	1	2	0	0	0	0	2	2	1	1	1	1	1	0	1	1	1	1	1	1	1	1	2	2	0	2	1	1	1	2	1	1	2	2	0	1	1	0	0	2	0	0	0	0	2	1	0	0	2
47	0	1	2	0	0	0	1	2	0	0	0	1	2	0	1	1	0	1	0	0	1	1	2	2	0	1	1	2	2	2	0	1	2	1	1	1	2	0	0	1	0	1	1	2	1	1	0	2	0
48	0	0	2	0	1	1	2	2	0	0	0	0	0	0	0	0	0	0	0	1	1	1	0	1	0	1	1	2	1	1	1	0	0	1	1	2	2	0	0	0	2	0	0	1	1	0	0	2	0
49	0	2	0	0	0	0	2	2	0	0	0	0	0	0	0	0	0	0	0	1	1	0	2	2	0	2	2	2	1	1	1	0	1	1	1	2	0	0	0	1	1	1	1	1	0	1	1	0	1
50	1	2	1	0	0	0	1	2	0	1	1	0	0	0	0	0	0	1	1	1	1	1	2	2	0	0	2	2	0	2	1	1	1	0	0	2	1	1	1	0	1	0	0	0	0	0	0	1	1
51	1	0	2	0	1	1	1	2	0	1	1	1	2	0	1	0	0	1	1	1	2	1	2	2	0	1	1	2	1	0	2	1	2	1	1	2	2	0	0	1	1	0	0	2	0	0	1	0	1
52	1	2	0	0	0	0	2	1	0	0	0	0	0	0	0	0	1	2	0	0	1	2	0	1	1	1	1	0	2	2	0	2	2	1	0	1	1	0	0	1	1	0	0	1	0	1	0	0	2
53	0	1	2	0	0	0	1	1	0	0	2	0	1	0	0	0	0	1	1	1	1	0	2	2	0	1	2	2	0	2	1	0	0	0	0	1	1	0	0	0	0	0	0	1	0	0	0	2	0
54	1	2	0	0	0	0	1	1	1	1	1	1	2	0	2	1	0	0	0	0	2	0	2	2	0	1	2	2	0	2	2	1	1	0	0	2	1	0	0	0	1	0	2	2	1	1	0	1	1
55	0	1	2	0	0	0	1	1	2	2	0	0	1	0	1	1	1	2	1	1	1	1	1	1	1	2	1	2	1	1	1	2	2	0	0	1	1	0	0	0	2	0	0	1	0	1	0	2	0
56	0	1	1	0	1	1	1	1	1	2	0	0	0	0	0	0	0	0	0	1	2	1	2	2	0	0	0	2	1	1	1	0	2	0	0	2	1	0	0	0	1	0	0	1	0	0	1	0	2
57	0	1	1	0	0	0	2	2	1	1	0	1	2	0	1	0	0	0	0	1	2	0	2	2	0	2	1	2	0	1	2	1	2	1	0	1	0	0	0	1	0	0	1	2	1	0	0	2	0
58	0	2	2	0	1	1	1	1	1	1	1	1	1	0	0	0	0	1	1	1	2	0	2	2	0	1	1	2	0	2	0	0	0	0	0	1	1	1	1	0	1	0	1	1	0	0	0	0	2
59	1	2	0	0	0	0	1	1	1	1	1	1	1	0	1	0	0	0	0	0	1	0	2	2	0	2	1	1	1	2	0	0	0	0	1	2	2	0	0	1	0	1	1	2	1	0	1	1	1
60	0	1	1	0	0	0	2	2	1	1	0	0	0	0	0	0	0	2	1	1	2	1	1	2	0	0	2	2	0	2	1	0	0	0	0	1	0	0	0	1	0	0	0	2	0	2	0	1	1
61	1	2	0	0	0	0	1	1	1	1	0	0	0	0	0	0	1	1	0	0	1	1	2	2	0	1	2	2	0	2	1	2	2	1	1	2	2	0	0	0	0	1	1	2	0	0	0	2	0
62	1	1	1	0	0	1	2	1	2	2	0	0	1	0	1	0	0	1	1	0	2	0	2	2	0	1	2	2	2	2	0	0	1	1	1	2	2	0	0	1	1	0	0	1	0	0	0	2	1
63	0	0	2	0	0	0	1	1	1	1	1	1	2	0	1	1	0	2	1	1	1	1	2	2	0	0	0	2	2	1	2	2	2	0	0	2	0	0	0	0	1	0	1	2	0	1	0	2	0
64	0	0	2	0	0	0	1	2	0	1	1	1	1	0	0	0	0	1	0	0	2	1	2	2	0	1	1	1	1	2	1	2	2	1	0	2	2	0	0	2	0	1	1	1	1	0	0	2	1
65	0	1	1	0	0	0	2	1	1	1	0	0	0	0	0	0	0	0	0	0	2	1	1	1	1	0	2	2	0	2	2	0	2	1	0	1	0	0	0	1	1	0	0	1	0	1	0	2	0
66	0	0	2	0	0	0	1	2	0	0	0	0	1	0	0	0	0	2	2	1	0	0	2	2	0	1	2	2	0	2	1	1	1	1	0	1	0	0	0	0	2	0	1	2	0	1	0	1	1
67	1	2	0	0	0	0	1	2	0	0	1	1	1	0	0	0	0	0	1	0	2	0	1	1	0	0	1	2	1	2	1	2	2	0	0	0	2	0	0	2	0	0	0	2	0	1	0	1	1
68	1	0	2	0	2	2	2	2	0	1	0	1	1	0	1	1	0	0	0	0	2	0	0	0	0	0	1	2	0	2	0	0	0	0	0	2	2	0	1	0	1	0	0	1	0	1	0	1	0
69	0	1	2	0	0	0	2	2	0	0	0	2	2	0	2	1	0	0	0	1	2	0	2	2	0	1	0	2	2	0	2	0	1	2	0	2	2	0	0	0	1	0	0	2	0	0	0	2	0
70	1	1	1	1	0	1	2	2	1	1	0	0	1	0	1	0	1	2	1	0	1	0	2	2	0	0	2	2	0	1	0	1	2	1	0	1	2	0	1	0	1	1	1	1	2	0	0	1	1
71	0	2	0	0	0	0	2	2	1	1	1	0	1	0	1	0	0	1	1	1	1	0	2	2	0	1	1	2	2	1	1	2	2	0	1	1	1	0	0	1	1	0	0	2	0	0	0	2	0
72	1	0	2	0	1	1	2	1	1	1	1	0	0	0	0	0	0	1	0	0	1	0	2	2	0	2	1	1	2	2	1	0	0	0	0	2	2	1	1	0	0	0	0	2	0	0	0	0	2
73	1	0	2	0	0	0	1	2	1	1	0	0	0	0	0	0	0	0	0	0	2	0	1	2	0	1	2	2	0	1	0	0	0	0	0	2	1	0	0	0	2	0	0	1	0	0	0	1	1
74	0	0	2	0	1	1	1	1	1	1	1	0	1	0	1	0	0	1	1	1	2	1	2	2	0	0	2	2	0	2	1	0	0	0	0	2	2	1	1	0	0	0	0	2	0	0	0	1	1
75	1	1	1	0	0	0	1	2	0	1	1	0	0	0	0	0	0	0	0	0	2	0	2	2	0	1	0	1	2	1	1	2	2	1	0	1	1	0	0	1	1	0	2	2	2	1	0	2	0
76	1	1	1	0	1	1	2	0	2	2	0	0	0	0	0	0	1	1	1	1	2	0	2	2	0	0	1	1	1	2	0	1	2	0	0	2	1	0	0	0	2	0	1	2	0	1	0	2	0
77	1	0	2	0	1	1	2	1	1	1	1	0	0	0	0	0	0	0	1	1	2	1	2	2	0	1	0	0	1	1	0	1	2	0	0	2	1	0	0	0	1	1	1	2	1	1	0	2	2
78	0	1	1	0	0	0	1	2	0	0	1	0	1	0	0	0	0	0	0	0	2	0	2	2	0	1	1	1	0	1	1	1	1	0	0	2	1	0	0	2	0	0	1	2	0	0	0	1	1
79	1	1	1	0	1	1	2	2	0	0	0	0	0	0	0	0	0	1	0	0	1	1	2	2	0	1	0	2	2	1	2	1	2	0	0	2	0	0	0	0	2	1	1	1	1	0	0	0	1
80	1	1	1	0	0	0	2	0	2	2	0	0	1	0	1	0	0	1	1	1	1	0	2	2	0	0	1	2	2	1	1	1	1	0	1	2	0	0	0	0	1	0	0	0	0	0	0	2	0
81	0	0	2	0	0	0	2	0	2	2	0	0	1	0	1	0	0	0	0	0	1	0	1	1	0	2	1	1	2	2	1	1	2	1	1	2	2	0	0	2	0	0	1	2	1	1	0	2	0
82	0	0	2	0	1	1	1	2	0	0	1	1	1	0	0	0	0	1	1	0	2	1	2	2	0	1	2	2	0	1	1	2	2	1	0	0	1	0	0	0	2	0	0	1	1	0	0	2	0
83	1	0	2	0	0	0	2	1	1	1	0	0	0	0	0	0	0	2	1	1	1	0	1	2	0	1	1	2	0	1	1	0	0	1	2	2	1	0	0	0	2	0	1	2	1	0	0	0	2
84	0	2	0	0	0	0	2	1	1	1	1	1	2	0	1	0	0	2	1	1	2	0	2	2	0	0	1	1	1	2	0	1	2	2	2	2	1	0	0	1	1	0	0	1	0	0	0	1	1
85	1	0	2	0	1	1	2	0	2	2	0	0	0	0	0	0	0	0	0	1	2	0	2	2	0	0	1	1	2	2	0	0	0	0	0	1	1	0	0	0	2	0	0	0	0	0	1	0	2
86	1	0	2	0	0	0	2	1	1	2	0	0	0	0	0	0	1	2	0	0	1	0	1	1	0	2	2	2	1	2	0	2	2	0	0	2	2	0	0	2	0	0	0	2	1	0	0	2	0
87	1	1	2	0	0	0	1	1	1	1	1	1	1	0	1	1	0	1	1	1	1	0	2	2	0	0	2	1	1	2	1	0	0	0	0	2	1	0	0	1	1	0	0	0	0	0	0	2	0
88	1	2	1	0	0	0	2	2	0	0	0	0	0	0	0	0	0	1	0	0	2	1	1	1	1	1	1	2	1	1	2	2	2	0	0	1	1	0	0	0	1	0	0	0	2	0	0	2	0
89	1	1	2	0	0	0	1	1	1	1	0	0	1	1	0	1	0	1	1	1	2	1	1	1	1	1	1	1	2	2	1	1	1	0	0	1	0	0	0	0	2	1	1	1	1	0	1	1	1
90	0	1	2	0	1	1	1	1	1	1	2	0	2	0	2	1	0	0	0	1	2	0	1	1	1	1	1	1	1	2	1	2	1	0	1	2	1	0	0	1	1	0	0	1	0	1	0	1	1
91	0	1	2	0	0	0	2	2	0	0	0	1	1	0	0	0	0	1	1	2	1	0	2	2	0	1	2	2	0	2	0	2	2	0	0	2	0	0	0	0	1	1	1	1	1	0	1	1	1
92	1	2	0	0	0	0	2	1	1	2	0	0	0	0	0	0	0	2	0	0	1	0	2	2	0	1	2	2	0	2	1	0	0	0	0	2	2	0	0	1	1	0	2	2	1	1	0	1	1
93	0	0	2	0	1	1	2	0	2	2	0	0	0	0	0	0	0	0	1	1	2	1	2	2	0	1	1	1	1	2	0	2	2	0	1	2	1	1	0	0	0	0	1	1	1	1	0	1	1
94	1	0	2	0	1	1	1	1	0	0	2	0	1	0	1	0	0	0	1	1	1	0	1	1	1	2	1	1	1	2	0	1	1	0	0	2	2	0	0	1	1	0	1	2	1	1	0	1	1
95	0	0	2	0	0	0	2	2	0	1	0	0	1	0	1	0	0	0	0	0	2	0	2	2	0	1	2	2	0	2	0	2	2	0	0	1	0	0	0	0	1	0	0	2	0	0	0	1	1
96	1	2	1	0	0	0	2	2	0	0	1	1	1	0	0	0	0	2	1	1	1	0	2	2	0	0	1	2	0	2	0	2	2	1	1	2	1	0	0	2	0	2	2	2	1	0	0	0	2
97	0	1	1	0	1	1	2	2	0	0	1	0	0	0	1	0	0	1	1	1	0	0	2	2	0	0	1	2	0	1	2	1	1	1	2	2	1	0	0	0	2	2	2	2	1	1	0	1	1
98	0	2	1	0	0	0	2	0	1	1	1	1	1	0	1	0	0	1	1	1	1	1	1	1	1	2	2	2	0	2	2	2	2	0	1	2	1	1	1	0	1	0	1	2	1	2	1	0	2
99	1	1	2	0	1	1	1	1	1	1	1	0	2	0	2	0	0	1	1	1	2	0	2	2	0	0	2	2	1	2	2	1	1	0	0	1	2	1	1	0	0	1	1	2	1	0	0	2	0
100	1	1	2	0	0	0	2	2	2	2	0	0	0	0	0	0	0	0	1	0	2	1	2	2	0	0	1	2	0	2	0	1	1	1	1	1	1	1	1	0	1	0	0	0	2	1	0	2	0
101	1	1	2	0	0	0	2	2	0	0	1	0	1	0	1	1	0	2	1	1	2	1	2	2	0	1	2	2	0	2	1	2	2	0	0	2	0	0	0	0	1	0	1	2	1	0	0	2	0
102	0	1	2	0	0	0	1	1	1	1	0	1	1	0	0	0	0	0	1	1	2	0	2	2	0	1	1	2	0	1	1	1	1	1	1	1	1	0	0	1	1	0	0	2	1	1	0	2	1
103	1	2	1	0	0	0	1	1	1	1	1	1	2	0	1	0	0	0	0	0	2	1	2	2	0	0	2	2	0	2	0	2	2	0	0	0	0	0	0	0	2	0	0	2	0	1	0	1	1
104	0	0	2	0	1	1	2	1	1	1	0	0	1	0	0	0	0	1	1	0	2	0	1	1	0	1	2	2	0	2	0	2	2	0	0	1	2	0	0	2	0	0	0	2	0	1	0	1	1
105	1	2	0	0	0	0	2	1	1	1	0	0	0	0	0	0	0	1	0	0	1	0	2	2	0	0	1	2	1	1	1	1	1	0	0	2	1	0	0	0	1	0	1	2	1	1	0	1	0
106	1	0	2	0	1	1	2	0	2	2	0	0	0	0	0	0	0	1	1	1	2	1	2	2	0	2	1	2	0	2	1	2	2	0	0	2	2	0	0	1	1	0	0	1	0	0	1	1	1
107	0	1	1	0	0	0	2	2	0	1	0	0	0	0	0	0	1	2	0	0	2	1	2	2	0	0	1	1	0	1	0	2	1	0	0	2	0	0	0	0	1	0	0	2	0	0	1	0	2
108	1	0	2	0	2	2	2	0	2	2	0	0	1	0	1	0	0	1	1	1	1	0	2	2	0	1	2	2	0	2	1	1	1	0	0	1	1	0	0	0	2	0	0	1	0	0	0	1	1
109	0	2	1	0	0	0	2	2	0	1	0	0	0	0	0	0	0	0	0	1	2	1	2	2	0	1	2	2	1	2	2	2	2	1	1	2	1	0	0	1	1	2	2	2	1	1	0	1	1
110	0	2	2	0	0	0	2	2	0	0	0	1	2	0	2	1	0	1	1	1	2	0	1	2	0	1	2	2	1	2	2	2	2	0	1	1	1	0	0	0	1	0	0	1	0	1	0	2	0
111	0	2	0	0	0	0	1	1	2	2	0	0	1	0	1	0	1	2	2	2	1	0	2	2	0	1	2	2	0	2	0	1	2	2	0	1	1	0	0	0	1	0	1	2	0	0	0	1	1
112	0	1	1	0	0	0	1	1	1	2	0	1	1	0	0	0	0	0	0	0	1	0	0	1	0	0	2	2	0	1	0	0	1	2	0	2	2	0	0	1	0	0	0	0	0	0	0	1	0
113	1	0	2	0	1	1	2	0	2	2	0	0	1	0	1	0	0	1	1	1	2	0	1	1	0	1	1	1	2	2	0	1	1	1	0	1	1	0	0	1	1	2	2	2	1	0	0	2	0
114	1	1	1	1	0	1	1	1	0	0	2	1	2	0	1	0	0	2	1	1	2	0	2	2	0	1	2	2	0	2	2	1	1	0	0	1	1	0	0	0	1	0	0	2	0	1	0	1	1
115	0	2	0	0	0	0	1	2	0	2	1	0	1	0	1	0	0	0	0	0	2	0	1	1	0	1	2	2	1	2	0	2	2	0	0	1	2	0	0	1	0	0	0	2	0	0	0	0	2
116	1	1	2	0	0	0	2	2	0	1	1	0	2	0	2	1	0	0	0	0	2	0	2	2	0	1	2	2	0	2	1	0	1	1	0	1	2	0	0	1	1	0	1	2	1	0	0	2	0
117	0	1	1	0	0	0	2	1	1	1	0	0	1	0	0	0	1	1	0	0	2	0	1	1	0	1	2	2	0	2	2	0	1	1	0	1	1	0	0	0	1	0	1	1	1	0	0	2	0
118	1	1	1	0	0	0	1	2	0	0	1	1	1	0	1	0	1	2	1	1	1	0	2	2	0	1	2	2	0	2	1	2	2	1	0	2	1	0	0	0	1	0	0	2	1	0	0	0	1
119	0	1	1	0	0	0	2	0	2	2	0	1	1	0	0	0	0	1	1	1	2	1	2	2	0	0	1	1	2	2	0	1	1	0	0	1	2	0	0	0	0	0	1	2	1	0	0	1	1
120	1	1	2	0	0	0	1	1	1	2	1	1	1	0	1	1	0	0	1	1	2	1	2	2	0	0	0	2	1	2	1	0	0	0	0	0	0	0	0	0	2	0	1	1	1	0	0	2	2
121	1	0	2	0	1	1	2	2	0	0	0	0	2	1	1	1	0	0	0	0	2	0	1	1	0	2	1	1	0	1	1	1	1	1	2	2	2	0	0	1	0	1	1	2	1	0	0	1	1
122	0	2	1	0	0	0	1	1	1	1	2	0	1	0	1	0	0	1	1	1	2	0	1	1	0	1	1	2	2	1	1	1	1	0	0	0	2	0	0	0	0	0	1	2	1	0	0	2	0
123	1	0	2	0	1	1	2	0	2	2	0	0	1	0	1	1	1	0	1	1	2	0	1	1	0	1	0	1	0	1	1	2	2	0	0	1	0	0	0	0	1	0	0	0	2	1	0	1	1
124	0	2	1	0	0	0	2	1	1	1	1	0	0	0	0	0	0	0	1	1	2	1	2	2	0	0	2	2	1	2	2	1	1	0	0	2	1	0	0	1	1	0	0	1	0	0	0	1	2
125	0	0	2	0	0	0	2	2	0	0	1	1	1	0	1	1	0	1	1	1	1	1	2	2	0	1	2	2	2	2	1	1	1	0	0	2	1	1	0	1	0	0	0	1	0	0	0	1	1
126	0	2	0	0	1	1	2	0	2	2	0	1	2	0	2	0	0	0	0	1	2	0	2	2	0	1	1	2	0	2	2	2	2	0	0	1	2	1	1	0	0	0	0	2	0	0	0	2	0
127	1	2	0	0	0	0	2	1	0	0	1	1	1	0	0	0	1	2	1	0	1	0	1	2	0	1	2	2	0	1	0	1	1	0	0	2	0	0	0	1	1	0	0	2	0	2	0	1	1
128	0	2	0	0	1	1	0	2	0	0	2	0	0	0	0	0	0	1	1	0	1	0	1	1	1	0	2	2	0	1	1	2	2	1	0	1	1	0	0	0	2	0	0	1	0	1	0	1	1
129	1	1	2	0	0	0	1	1	0	0	2	0	1	0	0	0	0	1	1	1	1	2	0	1	1	1	1	2	0	2	0	1	1	0	0	1	1	0	0	1	1	0	0	2	0	0	1	0	2
130	0	2	1	0	0	0	2	2	0	1	0	0	0	0	0	0	0	0	0	0	2	0	2	2	0	0	2	2	0	2	1	1	2	0	0	2	1	1	1	0	1	1	1	2	1	0	0	1	0
131	0	2	1	0	0	0	2	0	1	1	2	1	2	0	1	0	0	0	0	1	2	1	1	1	1	1	0	1	0	1	1	1	1	0	1	2	1	0	0	0	1	0	0	1	0	0	0	1	1
132	1	1	2	0	0	0	1	1	1	2	1	1	2	0	1	0	0	1	0	1	2	0	1	2	0	0	2	1	1	2	1	1	2	0	0	1	1	0	0	1	1	0	0	1	0	0	0	1	1
133	0	1	1	0	1	1	0	2	0	0	2	0	0	0	0	0	0	2	2	2	0	0	2	2	0	2	1	2	2	2	1	0	0	0	1	2	1	0	0	1	1	0	0	1	0	0	1	0	2
134	1	0	2	0	0	0	1	2	0	0	2	0	1	0	1	0	0	1	1	1	1	0	2	2	0	1	2	2	0	2	1	2	2	0	0	2	0	0	0	0	2	1	1	2	0	0	0	1	1
135	0	2	0	0	0	0	1	1	1	1	1	0	0	0	0	0	0	1	0	0	1	0	2	2	0	2	1	2	0	1	1	0	0	1	0	1	0	0	0	0	2	0	0	1	0	0	0	1	0
136	0	1	1	0	0	0	2	0	1	1	1	1	1	0	0	0	1	1	0	1	2	1	1	1	1	2	1	1	0	1	2	0	0	0	0	2	1	0	0	2	0	1	1	2	0	0	0	2	0
137	1	1	1	0	0	0	2	0	2	2	0	0	0	0	0	0	0	1	1	1	0	0	1	2	0	0	0	0	1	1	0	1	1	1	0	0	2	0	0	1	0	0	0	0	0	0	0	1	1
138	0	1	1	0	0	0	2	1	1	2	0	0	0	0	0	0	0	0	1	1	1	1	1	1	0	1	0	2	2	1	2	1	2	0	0	1	0	0	0	0	2	0	0	0	0	0	0	1	1
139	1	1	2	0	0	0	2	0	2	2	0	0	2	0	2	0	0	1	0	0	2	0	2	2	0	0	1	1	1	2	1	1	1	0	0	1	1	0	0	1	1	0	0	1	0	1	0	2	0
140	1	2	1	0	0	0	2	1	0	0	0	1	1	0	0	0	0	2	2	2	0	1	2	2	0	1	2	2	1	2	1	0	0	0	0	2	2	0	1	0	1	1	1	1	1	0	1	1	1
141	1	2	1	0	0	0	1	1	1	1	1	1	2	0	2	1	1	2	1	1	1	1	2	2	0	0	1	1	0	2	1	2	2	0	0	2	1	0	0	1	1	0	0	1	0	0	0	1	1
142	1	2	0	0	0	0	1	2	0	0	1	1	1	0	0	0	1	2	1	1	1	2	0	1	1	1	1	2	1	2	0	2	2	0	0	2	1	0	0	1	1	0	1	2	1	2	0	1	0
143	1	1	1	0	0	0	1	1	1	1	0	1	1	0	0	0	0	2	0	0	2	0	2	2	0	2	1	1	1	2	1	1	1	1	1	1	2	0	0	2	0	2	2	2	1	0	0	1	1
144	0	1	2	0	1	1	2	0	2	2	0	1	1	0	1	1	1	1	0	1	2	1	1	1	1	0	1	2	2	2	2	1	1	0	0	2	2	0	0	2	0	0	0	1	1	0	0	2	0
145	1	1	1	0	0	0	1	1	1	1	1	0	0	0	0	0	0	0	0	0	2	0	2	2	0	1	1	0	2	2	0	2	2	0	1	2	1	0	0	1	1	0	0	0	0	0	0	1	1
146	1	1	1	0	0	0	1	1	1	1	1	0	1	0	1	0	0	1	1	1	1	1	0	1	1	0	2	2	1	2	1	0	2	1	1	2	1	0	0	1	1	0	0	2	2	0	0	0	1
147	1	1	1	0	0	0	2	2	1	1	0	0	1	0	1	0	0	0	0	0	2	0	1	1	0	1	1	2	1	2	0	1	0	0	0	1	0	0	0	1	1	0	0	0	1	0	0	2	0
148	0	1	1	0	0	0	1	1	2	2	0	1	1	0	0	0	1	2	1	0	1	1	0	1	1	0	1	1	1	2	1	2	2	0	0	0	1	0	0	2	0	0	0	0	1	1	0	2	0
149	0	2	1	0	0	0	2	1	1	1	0	1	1	1	0	1	0	1	1	0	2	0	2	2	0	0	2	2	1	2	0	0	0	0	1	2	1	0	0	1	1	0	0	1	1	0	0	1	1
150	1	0	2	0	1	1	1	2	0	1	1	1	1	0	0	0	0	2	1	1	0	0	1	1	0	0	1	1	2	2	0	1	2	1	1	1	1	1	1	0	1	0	0	2	0	0	0	2	0
151	0	1	2	0	0	0	1	1	0	2	0	0	2	1	1	1	1	0	1	1	2	1	1	2	0	1	2	2	0	2	1	1	2	0	0	2	0	0	0	1	0	0	1	2	1	2	0	0	2
152	0	1	1	1	0	1	1	1	1	1	1	0	1	0	2	0	0	1	1	1	1	0	0	0	0	1	2	2	1	2	0	1	2	0	0	1	1	0	0	2	0	0	1	2	1	0	1	1	1
153	0	1	2	0	0	0	2	1	0	0	1	0	0	0	0	0	0	0	0	0	1	0	2	2	0	0	2	2	0	2	2	1	1	0	0	2	2	0	0	0	1	0	0	2	0	0	0	2	0
154	1	1	1	0	0	0	2	1	1	1	0	1	2	0	1	0	0	1	0	0	1	0	2	2	0	0	2	2	1	2	1	1	1	0	1	1	1	1	1	0	1	0	0	1	0	0	0	0	1
155	0	1	1	0	0	0	1	2	0	1	1	0	0	0	0	0	0	1	1	1	0	0	2	2	0	1	2	2	0	2	1	2	2	0	0	1	2	0	0	1	0	0	0	2	0	2	0	1	1
156	0	2	0	0	0	0	2	1	1	2	0	0	0	0	0	0	0	1	1	1	2	0	2	2	0	1	1	2	1	1	1	1	2	0	0	2	1	0	0	0	0	1	1	2	1	1	0	2	1
157	1	1	1	0	0	0	1	1	1	1	1	1	2	0	1	0	1	1	0	1	2	1	2	2	0	0	1	1	0	1	1	1	1	0	0	2	2	0	0	2	0	0	0	2	1	1	0	2	1
158	0	2	0	0	0	0	1	1	1	1	1	0	1	0	1	0	0	1	2	1	1	1	1	2	0	2	0	1	1	2	0	2	2	0	0	0	1	0	0	1	1	0	0	1	1	0	0	0	2
159	1	1	2	0	1	1	1	1	1	2	0	1	1	0	0	0	0	1	1	1	1	1	2	2	0	0	1	2	2	1	2	0	0	0	1	2	0	0	0	0	1	0	0	1	0	1	0	1	1
160	1	1	1	0	1	1	2	2	0	0	0	1	1	0	1	1	0	1	0	0	1	0	1	1	0	0	1	1	2	2	1	0	0	0	0	2	2	0	0	0	0	0	0	1	0	0	0	1	1
161	1	1	1	0	1	1	1	2	0	1	1	0	1	0	1	0	1	1	0	1	2	0	2	2	0	1	0	1	1	2	0	2	2	1	0	0	0	0	0	0	1	0	1	2	2	2	0	2	0
162	0	2	0	0	0	0	1	1	1	1	1	0	0	0	0	0	0	2	1	1	2	0	2	2	0	1	0	1	2	1	1	2	2	0	0	1	1	2	1	0	1	0	0	2	0	0	0	1	1
163	1	2	0	0	0	0	2	1	1	1	0	0	0	0	1	0	0	0	0	0	2	1	0	0	1	0	1	1	0	1	1	1	1	0	1	1	2	0	0	0	0	0	0	0	2	1	1	0	2
164	1	1	2	0	1	1	1	1	0	0	2	1	1	0	0	0	0	0	0	0	2	0	2	2	0	2	1	1	0	2	1	0	0	1	1	2	1	0	0	1	1	0	0	2	0	2	1	0	2
165	0	1	1	0	0	0	2	1	1	1	0	0	0	0	0	0	0	0	1	1	2	0	1	1	1	1	2	2	0	2	1	2	2	0	0	2	1	0	0	0	1	0	0	2	0	2	0	2	0
166	1	0	2	0	0	0	1	2	0	0	2	0	1	0	1	0	1	2	1	0	1	0	2	2	0	1	1	2	1	2	0	2	2	0	0	1	0	0	0	0	2	0	0	0	0	0	0	1	2
167	0	2	0	0	0	0	2	0	2	2	0	0	1	0	0	0	0	1	1	1	2	1	2	2	0	0	2	2	1	2	1	1	2	1	1	2	2	0	0	1	1	0	0	2	0	0	1	1	1
168	1	1	1	0	0	0	2	0	2	2	0	0	0	0	0	0	0	1	2	1	2	0	1	1	0	1	1	1	1	2	0	2	2	0	0	1	1	1	0	0	0	0	0	1	0	0	0	0	2
169	0	1	1	0	0	0	2	2	1	1	0	0	1	0	1	0	0	1	1	0	2	1	2	2	0	0	2	2	0	1	0	1	1	0	0	2	1	1	1	0	1	0	0	2	0	0	0	1	1
170	1	1	1	0	0	0	2	1	1	2	0	0	0	0	0	0	0	0	0	0	2	1	2	2	0	0	1	2	1	0	1	2	2	0	0	1	2	0	0	1	1	2	2	2	0	0	0	1	2
171	1	2	1	0	0	0	2	1	0	0	0	0	1	0	1	0	0	2	0	0	1	0	2	1	1	1	2	2	0	2	1	0	0	0	0	2	2	0	0	1	1	0	0	1	0	0	1	1	1
172	1	1	1	1	0	1	1	2	1	1	0	0	2	1	1	1	0	1	0	0	1	0	2	2	0	1	1	2	1	0	2	1	2	1	0	1	2	0	0	1	0	0	1	2	1	1	0	0	2
173	1	2	1	0	0	0	1	2	0	0	0	0	1	0	1	0	0	1	2	1	2	0	2	2	0	1	1	1	1	1	1	1	1	0	0	1	0	0	0	1	1	0	0	1	1	0	0	2	0
174	0	1	2	0	1	1	2	1	1	2	0	1	1	0	1	1	0	1	1	1	1	0	1	1	0	0	1	2	2	2	1	2	2	0	0	2	1	0	0	0	1	0	0	1	1	0	1	0	2
175	1	2	0	0	0	0	2	1	2	2	0	0	1	0	2	0	0	1	0	0	0	0	2	2	0	0	2	2	0	1	1	1	1	0	1	1	2	0	0	1	0	1	1	2	1	0	0	1	1
176	0	0	2	0	0	0	2	2	0	1	0	0	0	0	0	0	0	1	0	1	2	1	2	2	0	1	1	1	1	2	1	2	2	0	0	0	2	0	0	2	0	2	2	2	1	0	1	0	2
177	1	1	2	0	0	0	2	1	2	2	0	0	0	0	0	0	0	1	1	1	1	0	2	2	0	1	1	1	1	2	1	1	1	0	0	1	2	0	0	0	2	1	1	1	1	0	0	2	0
178	1	1	1	0	0	0	1	1	1	1	0	0	1	0	1	0	0	2	0	0	2	0	2	2	0	1	2	2	0	2	0	1	2	0	0	2	1	0	0	1	1	0	1	2	1	0	1	0	2
179	0	1	1	0	1	1	2	2	0	1	0	1	2	0	2	0	0	0	0	0	2	1	1	2	0	0	1	1	1	1	1	2	2	0	0	1	2	0	0	1	1	1	1	1	0	0	0	0	2
180	1	0	2	0	1	1	2	1	1	2	0	1	1	0	0	0	0	1	0	1	2	1	1	1	1	1	1	1	2	2	0	0	0	1	1	1	1	0	0	0	2	1	1	1	0	0	0	1	0
181	1	0	2	0	1	1	1	1	1	1	0	0	0	0	0	0	0	1	1	1	2	1	2	2	0	1	1	1	1	2	0	1	1	0	0	2	2	0	0	1	0	0	0	0	2	1	0	0	2
182	0	0	2	0	2	2	1	1	2	2	0	1	1	0	0	0	0	0	1	1	2	2	1	1	1	1	2	2	0	2	1	1	1	0	0	2	1	0	0	0	2	0	1	2	0	2	0	1	1
183	1	0	2	0	0	0	2	2	0	0	0	0	0	0	0	0	0	2	2	1	1	0	1	1	0	1	2	2	0	2	2	1	1	0	0	1	0	0	0	0	2	0	1	1	1	0	0	0	2
184	1	2	1	0	0	0	2	2	0	0	0	0	0	0	0	0	0	0	0	0	2	1	2	2	0	0	1	1	1	2	0	2	2	0	0	1	2	0	0	1	1	0	0	2	0	1	0	1	1
185	0	2	0	0	0	0	2	0	2	2	0	0	0	0	0	0	0	0	1	0	2	0	2	2	0	1	0	2	1	1	1	0	0	0	0	1	1	0	0	1	1	0	0	2	0	1	0	2	0
186	1	2	0	0	0	0	1	2	0	0	0	0	1	0	1	0	1	2	1	0	1	0	2	2	0	0	0	2	2	1	2	0	2	1	1	2	2	1	1	0	1	0	0	1	1	0	1	1	2
187	1	2	1	0	0	0	0	2	0	0	1	0	0	0	0	0	0	0	0	0	2	0	2	2	0	1	1	2	1	2	0	1	1	0	1	2	1	0	0	0	2	1	1	2	1	0	0	1	1
188	1	1	1	0	0	0	2	1	1	1	0	0	0	0	0	0	0	1	0	1	1	0	2	2	0	1	0	2	2	0	2	1	1	1	1	2	1	2	1	0	1	0	0	2	0	0	1	1	1
189	1	2	1	0	0	0	1	1	1	1	1	1	2	0	1	1	0	1	1	2	1	0	2	2	0	1	0	1	1	2	0	1	1	1	1	1	1	0	0	2	0	0	0	1	0	0	0	1	1
190	0	2	1	0	0	0	2	2	1	1	0	0	1	0	1	0	0	1	0	0	1	1	2	2	0	0	1	1	2	2	0	1	2	2	2	2	0	0	0	0	1	0	0	1	0	1	1	0	2
191	0	0	2	0	1	1	2	2	0	0	0	1	1	0	1	0	0	0	0	1	1	0	2	2	0	1	1	1	1	2	0	1	1	0	0	1	1	1	0	1	0	0	1	2	1	0	0	2	0
192	0	2	0	0	0	0	2	1	1	2	0	0	0	0	0	0	1	2	2	2	2	1	2	2	0	0	1	2	0	2	0	0	2	0	0	2	0	0	0	0	2	0	0	2	0	2	0	2	0
193	1	2	2	0	0	0	2	0	1	1	0	0	2	0	2	0	0	1	1	1	2	0	1	1	0	0	2	2	0	2	1	0	0	0	0	2	1	0	0	1	1	0	0	0	0	0	0	2	1
194	0	0	2	0	0	0	1	1	1	1	1	1	1	0	0	0	0	0	0	0	2	1	0	1	1	1	2	0	1	1	1	0	2	0	0	2	2	0	0	1	1	0	2	2	1	1	0	2	0
195	0	2	1	1	0	1	2	0	2	2	0	1	1	0	1	1	0	0	0	0	1	0	2	2	0	1	2	0	1	1	1	1	1	0	0	1	2	0	0	2	0	0	2	2	1	1	0	0	2
196	0	1	2	0	0	0	2	2	0	1	0	0	2	1	1	1	0	1	1	1	1	0	1	1	1	1	2	2	0	2	0	1	1	1	0	0	2	0	0	2	0	0	1	2	1	0	1	1	1
197	1	1	1	0	0	0	1	1	1	1	0	0	0	0	0	0	0	1	1	1	0	0	2	2	0	1	1	2	1	2	0	1	2	1	0	1	1	0	0	1	1	0	0	2	0	0	0	1	1
198	0	1	1	0	1	1	1	2	0	1	1	0	1	0	1	0	0	0	0	0	1	0	2	2	0	1	2	2	0	2	0	1	1	0	0	2	1	0	0	0	1	1	1	1	1	0	0	1	1
199	1	1	1	0	0	0	2	0	2	2	0	0	1	0	2	0	0	2	1	1	1	0	1	1	0	0	2	2	0	1	1	2	1	0	0	2	0	0	0	1	1	1	2	2	1	1	1	1	2
200	1	1	1	0	0	0	1	2	1	1	1	1	1	0	0	0	0	0	0	0	2	1	1	1	1	1	2	2	0	1	0	0	2	0	0	2	2	0	0	1	1	0	0	1	1	1	0	0	2
201	1	1	1	0	0	0	2	0	2	2	0	0	1	0	1	1	0	2	2	1	1	1	2	2	0	0	1	2	1	1	2	2	2	0	0	1	1	1	0	0	0	0	1	1	1	1	0	1	1
202	1	1	0	0	0	0	2	1	0	0	0	0	0	0	0	0	0	0	0	0	1	1	1	1	1	1	1	2	1	1	1	1	1	0	0	1	2	1	1	0	0	1	1	2	1	1	0	2	1
203	0	0	2	0	1	1	1	2	0	0	2	0	2	1	0	1	0	1	1	1	1	0	2	2	0	1	2	2	0	1	2	0	0	0	0	2	1	0	0	0	1	0	0	2	0	0	0	2	0
204	1	2	0	0	0	0	2	0	2	2	0	0	1	0	1	0	0	0	0	0	2	0	2	2	0	1	0	2	2	0	2	0	0	0	0	1	2	0	0	1	1	0	0	1	0	0	0	2	1
205	1	2	1	0	0	0	2	2	0	0	0	0	1	0	0	0	0	1	1	1	1	0	1	1	0	0	1	1	0	1	2	1	1	0	1	2	1	1	0	1	0	0	1	1	1	0	0	1	0
206	1	1	1	0	0	0	2	0	2	2	0	0	0	0	0	0	0	1	1	1	2	0	2	2	0	1	1	2	2	2	1	1	1	0	0	1	2	0	1	0	1	0	0	1	0	1	0	2	0
207	0	2	0	0	0	0	2	2	1	2	0	2	2	0	2	0	0	2	1	1	1	0	2	2	0	1	1	2	1	1	2	2	2	1	1	1	1	0	0	1	1	0	0	1	0	1	0	1	1
208	0	0	1	0	0	0	2	0	2	2	0	0	2	0	2	1	0	0	0	0	2	0	0	0	0	0	2	2	0	1	2	1	1	0	0	2	1	0	0	0	2	1	1	2	1	0	0	0	2
209	0	0	2	0	1	1	1	2	1	1	1	0	0	0	0	0	0	1	1	1	1	1	2	2	0	1	1	2	2	1	2	1	1	0	0	1	0	0	0	0	1	2	2	2	1	0	0	0	2
210	1	0	2	0	1	1	2	1	1	1	1	0	0	0	0	0	0	0	0	0	1	1	2	2	0	0	1	1	2	2	1	1	1	0	0	1	0	0	0	0	2	0	1	1	0	0	0	0	2
211	0	0	2	0	0	0	2	1	1	1	0	1	1	0	0	0	0	2	0	0	1	0	2	2	0	1	1	1	2	2	1	1	1	0	0	1	2	0	0	2	0	0	2	2	2	1	1	0	1
212	1	1	2	0	0	0	2	2	1	1	0	1	1	0	0	0	0	1	2	2	1	1	1	2	0	0	1	2	0	2	0	0	0	0	1	2	1	0	0	1	1	1	1	1	1	0	0	2	0
213	0	1	1	0	0	0	2	1	1	2	0	1	2	0	2	0	0	0	0	0	2	0	2	2	0	0	1	2	0	1	2	2	2	0	0	1	1	0	0	1	1	0	0	1	0	1	0	0	2
214	0	2	0	0	0	0	2	1	1	1	0	1	2	0	1	0	0	1	1	1	2	0	2	2	0	1	0	2	1	2	1	0	0	1	1	1	2	0	0	2	0	0	1	2	0	0	0	1	1
215	1	1	1	1	1	2	2	2	0	1	0	1	1	0	0	0	0	1	0	0	0	1	2	2	0	1	2	2	0	2	0	1	2	0	0	1	1	0	0	1	1	0	0	1	2	1	1	0	2
216	1	2	0	0	0	0	1	1	0	0	2	0	1	0	1	1	0	2	1	1	0	1	2	2	0	1	0	2	0	1	2	2	2	0	0	0	1	0	0	1	1	0	1	1	1	0	0	1	1
217	0	2	1	0	0	0	1	1	1	1	1	1	1	0	1	1	1	1	1	1	1	0	1	2	0	1	1	1	2	2	1	1	1	0	0	2	2	0	0	0	1	0	0	2	0	0	0	2	0
218	0	1	1	0	0	0	2	2	1	1	1	1	2	0	1	1	0	1	1	1	1	0	2	2	0	2	2	2	0	1	0	2	2	0	0	1	2	1	1	1	0	0	0	2	0	2	1	0	2
219	0	2	0	0	0	0	1	2	0	2	1	1	1	0	1	1	0	0	0	0	2	1	1	1	0	0	1	2	0	1	0	2	1	0	0	2	2	0	0	1	0	0	0	2	0	0	0	2	1
220	0	1	1	0	0	0	2	1	1	1	0	0	0	0	0	0	1	2	1	0	1	0	2	2	0	1	1	2	0	1	2	1	0	0	0	1	1	0	0	0	2	0	0	2	0	0	0	1	0
221	0	2	0	0	0	0	1	2	0	0	1	0	1	0	1	0	0	2	1	1	2	1	0	1	1	1	2	2	0	2	0	1	2	1	1	1	2	0	0	2	0	0	0	2	0	2	1	0	2
222	1	1	0	0	0	0	2	1	1	1	0	0	1	0	1	0	1	2	1	1	1	0	2	2	0	1	2	2	1	1	0	1	1	0	1	2	1	0	0	1	1	2	2	2	0	0	1	1	1
223	0	0	2	0	1	1	0	2	0	0	2	0	0	0	0	0	0	1	1	1	2	1	2	2	0	0	2	2	0	2	1	1	1	0	0	1	2	0	0	0	0	0	1	2	1	0	0	2	0
224	1	0	2	0	0	0	1	2	1	1	1	1	2	0	1	0	0	2	2	2	0	0	2	2	0	2	2	2	0	2	1	0	0	0	0	2	2	0	0	2	0	0	0	1	0	0	0	2	0
225	0	1	2	0	0	0	1	2	0	1	0	0	1	0	1	0	1	2	2	2	2	0	1	1	0	1	1	2	2	2	0	1	0	1	0	2	0	0	0	0	1	0	0	2	0	1	0	2	0
226	1	1	1	1	0	1	2	1	1	1	0	0	1	0	1	0	0	2	0	1	1	1	2	2	0	0	2	2	0	2	0	1	1	0	0	1	2	0	0	1	0	0	1	1	1	2	2	0	2
227	1	0	2	0	1	1	2	1	1	1	0	0	0	0	0	0	0	1	1	1	1	1	2	2	0	1	2	2	0	2	1	2	2	1	1	1	2	0	0	1	0	0	1	1	0	0	1	0	2
228	0	0	2	0	1	1	2	2	1	1	0	0	2	0	1	0	0	0	1	1	1	0	2	2	0	1	2	2	1	1	1	1	1	0	0	1	0	0	0	0	1	1	1	1	1	1	0	0	2
229	0	1	1	0	0	0	2	2	1	1	0	0	0	0	0	0	0	0	0	0	2	0	2	2	0	1	1	1	1	2	1	0	1	1	1	2	1	1	0	1	0	0	0	2	1	1	0	1	1
230	1	1	2	0	0	0	2	2	1	1	1	1	1	1	0	1	0	0	0	0	2	1	2	2	0	0	1	2	2	1	2	0	0	0	0	0	2	0	0	1	1	0	0	1	0	0	0	2	1
231	0	1	1	0	0	0	2	1	1	1	0	0	1	0	1	0	0	2	2	2	0	0	2	2	0	0	1	1	1	2	0	1	1	0	0	1	1	0	0	0	1	0	1	2	1	2	1	1	1
232	1	1	2	0	0	0	1	1	0	0	1	0	2	1	0	1	0	0	0	0	2	0	2	2	0	1	1	1	2	2	1	1	1	0	0	1	2	0	0	1	0	0	0	0	0	0	0	1	1
233	0	2	2	0	0	0	1	1	1	1	1	0	0	0	0	0	0	1	1	1	2	0	1	1	0	0	2	2	1	2	2	1	2	0	0	2	1	0	0	1	1	0	1	2	1	1	1	1	1
234	0	1	2	0	0	0	1	2	0	0	0	0	0	0	0	0	0	0	0	0	2	0	2	2	0	1	2	2	1	2	1	1	1	0	0	1	0	0	0	0	1	1	1	2	1	0	0	0	2
235	0	1	1	0	0	0	2	2	0	0	0	0	1	0	1	0	0	1	1	1	1	0	2	2	0	1	2	2	2	2	1	0	0	0	0	2	1	0	0	1	1	1	1	1	1	0	0	0	1
236	1	0	2	0	2	2	1	2	0	0	2	1	2	0	1	0	0	1	0	0	1	1	1	1	1	1	2	2	0	1	0	0	1	2	1	1	1	0	0	0	1	0	1	1	0	0	0	1	1
237	0	2	0	0	0	0	1	1	1	2	1	0	0	0	0	0	0	1	0	0	1	0	2	2	0	0	2	2	1	1	1	0	0	0	0	1	2	0	0	0	1	0	2	2	2	1	0	1	1
238	0	0	2	0	0	0	2	2	0	1	0	0	0	0	0	0	0	0	0	0	2	0	2	2	0	0	1	1	1	2	0	1	1	0	0	0	1	0	0	2	0	0	1	2	1	1	0	2	1
239	1	0	2	0	1	1	1	1	1	1	1	1	2	0	1	0	0	0	0	0	1	1	2	2	0	0	0	1	0	1	1	1	1	0	1	1	1	0	0	1	1	1	1	1	2	0	1	1	2
240	1	1	2	0	1	1	2	1	0	0	0	0	1	0	1	0	0	2	2	1	1	1	2	2	0	0	1	1	1	2	1	1	1	0	0	1	0	0	0	0	2	0	0	1	2	1	1	0	2
241	0	1	1	0	0	1	2	2	1	2	0	0	2	1	1	1	0	1	0	0	2	0	2	2	0	1	2	2	1	2	0	1	1	1	0	1	1	0	0	1	1	1	1	1	1	0	0	2	0
242	1	1	1	0	1	1	1	2	0	0	1	0	0	0	0	0	0	0	0	0	2	1	2	2	0	2	1	2	2	1	1	2	2	0	0	2	2	1	1	1	0	0	1	2	0	0	0	0	2
243	1	1	1	0	0	0	2	2	0	0	1	1	0	0	0	0	0	1	0	0	1	0	2	2	0	1	1	1	1	2	1	0	0	1	2	2	2	0	0	0	2	1	1	2	2	0	0	0	2
244	1	1	1	0	1	1	1	1	1	1	0	1	1	0	1	0	0	0	0	0	2	0	2	2	0	1	1	1	0	1	1	1	1	0	0	1	1	0	0	2	0	0	0	2	0	1	1	0	2
245	0	0	2	0	0	0	2	1	1	2	0	2	2	0	0	0	0	1	2	2	1	0	1	1	0	2	2	2	0	1	1	1	1	0	0	1	1	0	0	0	2	0	0	1	0	0	0	1	1
246	0	1	1	0	0	0	1	1	1	1	0	0	0	0	0	0	0	1	0	0	1	0	2	2	0	0	2	2	0	2	1	2	2	0	1	1	1	0	0	0	1	1	1	2	2	0	0	1	0
247	0	1	1	0	0	0	2	2	0	1	0	1	2	0	0	0	0	1	1	1	2	1	1	1	1	0	2	2	0	2	2	2	2	1	1	2	2	1	1	1	0	0	0	1	0	0	0	1	1
248	1	2	0	0	0	0	1	2	0	1	1	1	2	0	1	1	0	0	0	0	1	0	2	2	0	1	2	2	1	2	1	1	1	2	0	1	0	0	0	0	2	0	0	1	0	1	1	1	1
249	1	0	2	0	1	1	2	1	1	1	0	0	0	0	0	0	0	0	1	1	2	1	2	2	0	0	1	2	0	2	1	2	2	1	1	2	1	0	0	1	1	1	1	2	1	1	0	2	1
250	1	1	1	1	0	1	1	1	1	1	0	0	1	0	1	0	0	1	1	1	2	0	2	2	0	1	0	0	1	1	0	1	2	0	0	2	1	2	1	0	1	0	2	2	1	1	0	1	1
251	0	0	2	0	0	0	1	1	1	1	0	0	1	0	1	0	0	0	0	0	2	0	2	2	0	0	1	1	1	2	0	0	1	1	0	1	1	0	0	0	0	0	1	2	2	0	0	1	1
252	0	1	2	0	0	0	2	2	0	0	1	0	0	0	0	0	0	1	0	0	1	0	2	2	0	1	1	1	1	2	1	0	1	2	1	1	2	0	0	2	0	1	1	1	2	0	0	1	0
253	0	1	1	0	0	0	1	1	1	1	1	1	1	0	1	0	0	0	0	0	1	1	1	1	0	0	1	2	1	2	1	1	2	0	0	1	1	1	1	0	1	0	0	1	0	0	0	1	0
254	1	1	1	0	1	1	1	1	1	1	0	0	0	0	0	0	0	2	1	1	0	0	2	2	0	0	1	1	1	2	1	1	2	2	2	2	1	0	0	1	1	0	0	1	0	0	0	1	1
255	0	1	1	0	0	0	2	1	1	1	1	0	1	0	1	0	0	2	2	1	0	1	0	0	1	0	1	1	1	2	0	0	0	0	0	2	1	0	0	2	0	0	0	1	1	1	0	1	0
256	1	1	1	0	0	0	2	1	1	1	0	0	0	0	0	0	0	2	0	0	1	0	2	2	0	1	2	2	0	2	1	1	1	0	0	1	1	0	0	1	1	0	0	2	0	0	0	0	1
257	1	2	1	0	0	0	2	2	0	1	1	0	1	0	1	0	0	0	0	1	2	1	1	1	1	1	2	2	1	1	1	2	2	1	0	2	1	0	0	1	1	0	0	1	0	0	0	1	1
258	1	0	2	0	0	0	0	1	1	1	1	0	0	0	0	0	0	1	1	1	2	0	1	1	0	1	1	1	1	2	0	1	1	0	0	1	1	0	0	0	2	0	0	2	0	0	0	1	0
259	1	2	0	0	0	0	2	2	2	2	0	1	1	0	1	0	1	1	0	0	1	0	2	2	0	1	2	2	0	2	1	1	2	0	0	2	1	1	1	0	0	2	2	2	0	2	0	1	1
260	1	2	0	0	0	0	2	2	1	1	0	0	0	0	0	0	0	0	1	2	1	0	1	1	0	1	1	1	2	2	0	1	1	0	0	1	1	0	0	1	1	0	0	2	0	0	0	2	1
261	0	1	1	0	0	0	2	0	1	1	1	0	1	0	1	0	0	2	1	1	1	0	2	2	0	1	1	1	1	2	0	1	1	1	1	1	0	0	0	1	1	1	1	2	0	0	0	2	2
262	0	2	1	0	0	0	2	0	2	2	0	0	0	0	0	0	0	1	1	1	2	1	0	0	1	0	2	2	0	2	1	2	2	0	1	2	0	0	0	1	1	0	0	1	0	0	0	1	1
263	0	2	0	0	0	0	2	2	1	1	0	0	1	0	1	0	0	1	1	1	1	0	2	2	0	2	0	2	0	1	2	2	2	1	1	1	2	0	0	1	0	1	1	2	1	1	1	0	2
264	0	0	2	0	0	1	1	2	0	1	1	0	0	0	0	0	0	0	1	1	2	0	1	2	0	1	2	2	2	2	0	1	0	0	0	1	2	0	0	2	0	1	1	2	1	0	0	1	1
265	0	2	0	0	0	0	2	2	1	2	0	0	1	0	1	0	0	0	0	0	2	0	2	2	0	2	2	2	1	2	1	2	2	1	1	2	0	0	0	1	1	0	1	1	1	0	1	0	2
266	0	1	2	0	1	1	2	2	0	1	0	0	1	0	0	0	0	0	0	0	2	1	1	1	1	2	0	2	0	1	2	1	1	0	1	2	1	0	0	1	1	1	1	2	1	1	0	1	1
267	1	1	2	0	0	0	1	1	0	0	2	1	1	0	1	0	0	1	1	1	2	1	1	1	1	1	1	1	1	2	0	1	1	0	0	2	1	0	0	1	1	0	1	2	0	1	1	1	2
268	0	1	1	0	1	1	2	2	0	1	0	0	1	0	1	0	0	0	1	1	2	0	2	2	0	1	2	1	1	2	1	1	1	0	0	2	2	0	0	1	0	0	1	2	1	2	0	1	0
269	0	2	0	0	0	0	1	2	0	1	1	0	2	0	2	1	0	1	1	0	2	0	2	2	0	2	2	2	0	2	0	0	1	1	1	2	1	0	0	1	1	1	1	1	0	0	0	1	1
270	1	1	2	0	0	0	2	1	0	1	0	2	2	0	2	0	0	2	2	2	1	0	2	2	0	2	2	2	1	2	2	2	2	1	2	2	0	0	0	1	0	0	0	2	0	2	0	2	0
271	1	0	1	0	0	0	1	2	1	1	0	1	1	0	1	1	0	0	0	0	1	0	1	1	0	1	0	2	1	1	1	1	1	0	0	1	0	0	0	0	2	0	1	2	1	1	0	2	0
272	1	2	1	0	0	0	1	0	2	2	0	0	2	0	2	0	1	2	1	1	1	0	2	2	0	1	1	1	1	2	0	0	1	0	0	2	1	1	1	0	1	0	0	0	0	0	1	1	1
273	1	1	1	0	0	0	1	2	1	1	0	1	2	0	1	0	0	0	0	0	2	1	2	2	0	1	1	1	1	2	1	0	0	1	1	2	2	1	1	1	0	1	1	2	1	1	1	0	2
274	0	1	1	0	0	0	1	2	1	1	1	1	2	0	2	0	0	0	0	0	2	0	2	2	0	2	1	2	1	1	2	1	1	0	0	1	2	0	0	1	1	0	0	2	0	2	0	0	2
275	1	0	2	0	1	1	1	2	0	0	2	0	0	0	0	0	0	1	1	1	2	0	1	1	0	1	1	1	2	2	0	1	2	0	0	2	2	0	0	0	0	0	0	1	0	0	0	0	2
276	1	1	2	0	0	0	2	2	0	0	0	0	1	0	1	1	0	2	2	1	0	0	2	2	0	1	0	2	2	2	2	2	2	0	0	1	2	0	0	1	1	0	0	0	0	0	0	1	2
277	1	2	0	0	0	0	2	2	0	0	0	2	2	0	2	0	0	1	0	1	1	1	2	2	0	1	1	1	1	2	0	0	0	1	2	2	2	0	0	0	1	0	0	2	0	0	0	1	1
278	0	1	1	0	0	0	2	2	0	0	1	0	0	0	0	0	0	0	0	0	2	0	2	2	0	1	1	1	1	2	0	1	1	1	2	2	1	0	0	1	1	0	2	2	1	1	0	2	0
279	0	1	1	0	0	0	1	2	0	1	1	1	1	0	0	0	1	1	0	1	2	0	1	1	0	1	2	2	0	2	1	2	2	0	0	1	2	0	0	0	0	0	0	1	0	1	0	2	0
280	1	2	0	0	0	0	2	2	1	1	0	1	2	0	2	0	0	1	1	1	2	1	2	2	0	2	0	1	0	1	1	0	0	1	2	2	1	0	0	0	2	0	1	2	0	1	0	1	0
281	1	0	2	0	0	0	1	1	1	1	0	0	0	0	0	0	0	1	1	0	2	0	1	2	0	1	0	1	0	1	1	1	2	2	2	2	2	0	0	1	1	0	1	2	1	0	0	0	2
282	1	1	1	0	0	0	2	1	1	2	0	0	1	0	1	0	0	0	0	0	1	0	2	2	0	1	1	1	1	2	1	1	2	1	0	1	1	0	0	0	2	0	2	2	2	1	0	1	1
283	0	1	1	0	0	0	2	2	0	0	1	1	2	0	2	1	0	0	0	0	2	0	2	2	0	1	1	2	0	2	0	1	2	0	0	1	0	0	0	0	1	0	0	0	1	0	0	0	2
284	1	0	2	0	2	2	1	1	1	1	0	0	0	0	0	0	0	0	0	0	2	0	2	2	0	1	2	2	0	2	0	1	1	0	0	2	1	0	0	1	1	0	1	2	1	1	0	0	2
285	1	1	1	0	0	0	2	1	1	2	0	0	0	0	0	0	0	1	1	1	1	2	2	2	0	0	2	2	0	2	1	0	0	0	0	1	1	1	0	1	0	0	0	0	0	0	1	1	1
286	1	1	1	0	1	1	2	0	2	2	0	0	1	0	1	0	0	0	0	0	2	0	2	2	0	0	2	1	1	2	1	1	1	0	0	1	2	0	0	1	1	0	1	2	1	0	0	0	2
287	1	0	2	0	0	0	1	1	1	1	1	0	0	0	0	0	0	2	1	1	2	1	1	1	0	0	2	2	0	2	0	0	2	0	0	2	1	0	0	0	1	1	1	1	0	0	0	2	1
288	0	0	2	0	0	0	1	2	0	0	1	0	0	0	0	0	0	0	0	0	2	0	0	1	0	0	2	2	0	2	1	0	2	0	0	2	2	0	0	1	1	0	0	0	0	0	0	0	2
289	0	1	2	0	0	0	1	1	1	1	0	0	0	0	1	0	0	0	1	1	2	0	1	1	0	2	2	2	1	2	1	0	0	0	0	0	0	0	0	0	2	0	0	2	0	0	0	1	1
290	0	1	1	0	1	1	1	2	0	0	1	1	1	1	0	1	0	2	1	1	2	0	2	2	0	1	0	2	2	1	2	1	1	0	0	1	2	0	0	1	0	0	0	1	0	0	0	1	1
291	1	2	0	0	0	0	2	2	0	0	1	0	0	0	0	0	0	0	1	0	1	1	1	1	1	1	2	2	0	2	1	1	2	2	1	1	1	1	1	0	1	0	1	2	1	1	0	1	1
292	0	0	2	0	1	1	1	1	1	1	1	0	1	0	1	0	0	0	1	1	2	0	2	2	0	1	2	2	1	2	0	1	1	0	0	2	2	0	0	1	0	0	1	2	1	1	0	2	0
293	0	0	2	0	1	1	2	1	1	2	0	0	1	1	0	1	0	1	1	0	2	0	2	2	0	1	2	2	1	1	0	2	2	1	1	1	1	0	0	1	1	0	0	2	0	0	0	1	1
294	1	1	1	0	0	0	2	1	1	2	0	0	1	0	1	0	0	0	0	0	2	1	2	2	0	0	1	2	1	2	0	1	1	2	1	1	2	0	0	2	0	1	1	1	1	0	0	2	0
295	0	1	2	0	0	0	1	1	1	1	2	0	0	0	0	0	0	0	0	1	2	0	2	2	0	1	2	2	0	1	0	1	2	1	1	2	1	0	0	1	1	0	1	1	1	0	1	2	1
296	1	1	2	0	0	0	2	2	1	1	0	0	1	0	0	0	0	0	0	0	2	0	2	2	0	2	1	2	1	1	1	0	0	0	0	2	1	0	0	0	1	0	1	2	1	0	0	1	0
297	1	1	1	0	1	1	2	0	2	2	0	0	1	0	1	0	0	1	1	1	1	1	1	1	1	1	2	2	0	2	0	1	1	0	0	1	1	0	0	0	2	1	1	2	1	0	1	0	2
298	0	2	0	0	0	0	1	2	0	0	1	1	2	0	1	0	0	0	0	0	2	0	2	2	0	1	1	2	1	1	1	1	1	1	0	0	1	0	0	0	0	0	0	1	1	0	0	1	1
299	0	2	2	0	0	0	2	2	0	0	1	0	0	0	0	0	0	1	0	0	2	0	2	1	1	1	1	2	0	2	2	0	1	0	0	2	2	0	0	1	1	1	1	1	1	0	1	1	1
300	1	1	1	0	0	0	2	2	0	1	0	1	2	0	1	0	0	0	1	0	1	0	1	1	0	1	1	1	1	2	1	0	0	0	1	2	1	0	0	0	0	0	1	1	1	1	0	0	2
301	1	1	1	0	0	0	1	1	0	2	0	1	0	0	0	0	0	1	1	0	1	0	2	2	0	1	1	1	1	2	1	2	2	1	0	0	2	0	0	0	1	0	1	1	0	0	0	0	2
302	1	1	1	0	0	0	0	2	1	1	0	0	0	0	0	0	0	0	0	0	1	1	2	2	0	0	2	2	0	2	0	2	2	0	0	0	2	0	0	2	0	0	0	1	0	0	0	1	2
303	1	0	2	0	0	0	1	2	0	1	1	0	0	0	0	0	0	2	1	0	2	1	2	2	0	0	2	2	0	1	0	0	1	0	0	2	2	0	0	0	1	0	1	2	2	2	0	2	1
304	1	0	2	0	1	1	2	2	0	0	0	0	1	1	0	0	0	1	1	1	0	1	1	1	1	1	2	2	0	2	1	1	2	1	0	1	1	0	0	0	1	0	1	2	1	0	0	1	1
305	1	1	1	1	1	2	1	2	0	2	1	1	2	0	1	0	0	1	0	0	1	0	1	1	1	1	1	1	0	1	0	1	1	2	0	1	1	0	0	0	2	0	1	2	1	0	0	2	1
306	1	0	2	0	0	0	1	1	1	1	1	0	1	0	1	0	0	1	1	1	0	1	1	2	0	1	0	1	2	1	1	0	0	0	0	2	1	0	0	0	2	0	0	2	0	0	1	0	2
307	1	1	1	0	0	0	1	2	0	0	0	1	1	0	0	0	1	2	1	1	1	0	2	2	0	2	2	2	1	2	0	1	2	0	0	2	2	0	0	1	0	0	1	1	1	0	0	2	1
308	0	2	1	0	0	0	0	1	1	1	1	0	0	0	0	0	0	0	0	1	2	1	1	1	1	0	1	1	2	2	0	2	2	0	0	2	1	0	0	1	1	0	1	2	0	0	0	2	0
309	0	2	0	0	0	0	1	2	0	2	1	0	0	0	0	0	0	0	0	0	2	0	2	2	0	2	1	2	1	2	1	0	0	0	0	2	1	0	0	2	0	0	1	2	1	2	1	1	1
310	0	1	2	0	0	0	2	1	1	1	1	0	1	0	1	0	0	0	0	0	2	0	1	1	0	0	2	0	1	1	1	1	1	1	1	2	2	0	0	2	0	1	1	1	1	0	0	2	1
311	1	1	1	0	1	1	2	1	1	1	0	0	2	0	2	1	0	2	1	1	2	1	2	2	0	2	2	2	0	2	1	1	1	0	0	1	2	0	0	1	1	0	0	1	0	1	0	1	1
312	0	1	1	0	0	0	2	0	2	2	0	0	1	0	1	0	0	1	1	1	0	0	2	2	0	2	1	1	0	1	1	1	2	1	1	1	1	0	0	1	1	0	1	2	1	0	0	0	2
313	0	0	2	0	0	0	1	2	0	0	1	1	0	0	0	0	0	0	0	0	2	1	0	1	0	0	1	2	1	2	0	1	1	1	1	2	0	0	0	0	1	0	0	1	0	0	0	0	2
314	0	0	2	0	1	1	1	1	1	1	2	0	0	0	0	0	0	2	0	1	1	0	2	2	0	0	2	2	0	1	1	2	2	0	0	2	1	0	0	2	0	0	1	1	1	0	1	0	1
315	0	0	2	0	0	0	2	0	1	1	1	0	0	0	0	0	0	1	0	0	1	1	2	2	0	1	2	2	0	2	0	1	1	0	0	2	2	0	0	2	0	0	0	2	0	2	0	2	0
316	1	2	1	0	0	0	2	1	1	1	0	1	1	0	1	0	0	1	1	0	2	0	2	2	0	1	1	1	1	2	0	0	0	0	0	1	1	0	0	2	0	0	0	1	1	0	0	0	0
317	0	1	1	0	0	0	1	1	1	1	1	0	2	0	2	0	0	1	1	1	1	0	2	2	0	1	1	2	0	1	1	1	0	0	0	1	1	0	0	0	2	0	1	2	0	2	0	1	0
318	1	0	2	0	0	0	2	2	0	1	0	0	0	0	0	0	0	2	1	1	1	0	2	2	0	2	1	1	0	1	1	2	2	0	0	0	1	0	0	0	1	0	0	0	0	0	0	1	2
319	0	1	1	0	1	1	2	2	0	1	0	0	1	0	0	0	0	1	2	1	2	0	2	2	0	2	2	2	1	2	1	1	1	1	1	2	1	0	0	1	1	0	2	2	1	1	0	1	1
320	1	1	1	0	0	0	2	1	1	2	0	0	1	1	0	0	0	0	0	0	2	1	2	2	0	1	2	2	0	2	1	1	1	1	1	2	2	0	0	1	0	1	2	2	0	0	1	1	1
321	1	0	2	0	0	0	1	1	0	0	1	1	0	0	0	0	0	1	1	0	2	0	2	2	0	0	1	1	0	2	1	1	2	2	1	1	0	0	0	0	1	0	1	1	1	1	0	1	1
322	1	2	1	0	0	0	2	1	1	2	0	1	2	0	2	1	1	1	0	1	2	0	1	1	0	1	1	2	0	2	0	1	1	1	1	2	0	0	0	0	2	0	0	0	0	0	0	2	0
323	0	0	2	0	1	1	1	2	0	0	1	0	0	0	0	0	0	0	0	1	2	0	2	2	0	2	2	2	1	2	1	1	1	0	0	1	2	0	0	1	0	0	0	2	0	2	0	1	1
324	1	1	1	0	0	0	2	1	1	1	1	0	0	0	0	0	1	2	0	0	2	1	2	2	0	0	0	1	1	0	1	2	2	1	0	0	2	0	0	1	0	0	1	2	1	1	0	0	1
325	1	0	2	0	0	0	2	1	1	2	0	0	0	0	0	0	0	1	1	0	2	0	1	1	0	0	0	1	2	2	1	2	2	0	0	0	1	0	0	0	1	0	0	1	0	0	0	1	1
326	0	0	1	0	0	0	2	1	1	1	0	0	0	0	0	0	0	2	1	0	0	1	1	1	1	0	1	1	1	2	1	0	0	0	1	2	1	0	0	1	1	0	0	2	0	1	0	1	0
327	0	1	2	0	0	0	1	2	0	0	1	1	2	0	2	1	0	1	1	1	2	1	2	2	0	1	1	2	1	2	0	0	0	1	1	1	1	0	0	1	1	0	0	1	0	1	0	0	2
328	1	0	2	0	0	0	1	1	1	2	0	0	1	1	0	1	0	1	1	1	2	0	1	1	0	1	1	2	0	1	1	1	2	1	1	2	2	0	0	2	0	1	1	2	1	0	0	2	1
329	0	1	1	0	0	0	2	1	1	1	0	1	2	0	1	0	0	1	1	1	2	1	2	2	0	0	1	1	2	2	1	1	1	0	0	2	1	0	0	1	1	0	0	1	1	0	0	1	0
330	0	2	1	0	0	0	0	1	1	1	1	0	1	0	1	0	0	1	1	0	2	0	2	2	0	1	1	1	2	2	0	0	0	0	0	2	1	0	0	0	2	0	2	2	1	1	1	1	1
331	1	0	1	0	0	0	2	1	1	1	0	0	0	0	0	0	0	1	1	1	1	0	1	1	0	1	1	2	0	2	0	2	2	1	1	1	1	0	0	1	1	0	0	0	0	0	0	1	2
332	0	0	2	0	0	0	2	2	0	1	0	0	0	0	0	0	0	1	1	1	2	1	2	2	0	0	1	1	1	2	1	1	1	1	2	2	1	0	0	1	1	0	1	1	0	0	0	0	2
333	0	1	2	0	0	0	1	1	1	1	1	2	2	1	0	1	0	0	0	0	1	1	0	1	1	0	0	1	1	2	0	1	1	0	0	2	1	0	0	0	1	0	1	1	1	1	0	2	0
334	1	1	2	0	0	0	1	2	0	0	1	1	1	0	1	0	0	1	0	1	2	1	2	2	0	0	1	1	2	2	0	0	0	0	0	0	0	0	0	0	2	1	1	2	0	0	1	0	1
335	0	1	1	0	0	0	1	2	0	0	1	1	1	0	0	0	0	0	1	1	2	0	2	2	0	1	1	1	1	2	0	0	0	0	0	2	2	0	0	2	0	0	1	2	1	0	0	2	0
336	0	1	1	0	0	0	1	2	0	1	1	0	0	0	0	0	0	0	0	0	2	0	2	2	0	1	1	2	1	2	2	1	1	1	1	1	1	0	0	0	0	1	1	2	0	1	0	1	0
337	0	2	0	0	0	0	2	0	2	2	0	0	0	0	0	0	0	2	1	1	2	0	2	2	0	1	2	2	0	2	1	2	2	0	1	2	1	0	0	0	0	0	0	2	0	0	0	1	0
338	0	2	0	0	0	0	2	1	1	2	0	1	1	0	0	0	0	2	1	0	0	1	1	1	1	1	2	2	1	2	0	1	1	0	0	2	1	0	0	0	2	0	0	1	0	0	0	1	1
339	0	0	2	0	1	1	2	0	2	2	0	1	1	0	0	0	0	1	1	1	1	0	1	1	0	0	1	2	0	2	1	2	2	0	0	1	1	1	1	0	1	0	0	1	0	0	0	0	1
340	1	2	1	0	0	0	1	1	1	2	0	1	0	0	0	0	0	2	0	0	1	0	1	1	0	1	2	2	1	2	2	1	1	0	0	1	2	0	0	1	1	0	1	1	1	1	0	1	0
341	0	2	1	0	0	0	2	1	0	0	1	1	2	0	2	0	0	1	1	1	2	0	2	2	0	0	1	1	2	2	1	1	1	0	0	1	2	1	1	1	0	0	0	2	0	0	0	1	1
342	1	0	1	0	0	0	2	0	2	2	0	1	1	0	0	0	0	1	1	1	1	0	2	2	0	1	2	2	0	2	2	2	2	0	0	1	2	0	0	1	1	0	0	2	0	0	0	2	1
343	1	1	2	0	0	0	1	2	0	0	2	1	2	0	2	1	0	0	0	1	2	0	2	2	0	1	1	1	0	1	0	2	1	0	0	2	1	0	0	0	1	0	0	2	0	0	0	1	2
344	1	0	2	0	1	1	2	1	0	0	1	0	0	0	0	0	0	1	1	0	2	0	1	1	1	1	1	2	0	1	2	1	1	2	1	2	0	0	0	1	1	0	2	2	2	1	0	0	2
345	1	2	0	0	0	0	2	0	2	2	0	0	0	0	0	0	0	2	1	1	1	0	2	2	0	0	2	2	0	2	1	2	2	0	0	0	2	0	0	1	1	1	1	1	1	1	0	2	1
346	0	1	0	0	0	0	2	0	2	2	0	0	2	0	2	1	1	2	1	1	1	0	2	2	0	2	0	1	2	1	1	1	1	0	0	2	1	2	1	0	1	0	1	1	1	1	1	1	1
347	0	1	1	0	1	1	2	1	1	1	1	0	0	0	0	0	0	2	2	1	1	1	2	2	0	0	2	2	0	1	0	1	1	0	0	1	1	1	1	0	1	1	1	1	0	1	0	2	0
348	0	1	2	0	1	1	1	1	2	2	0	0	0	0	0	0	0	1	1	1	2	0	2	2	0	1	2	2	0	2	1	1	1	1	0	2	1	0	0	1	1	0	2	2	1	1	0	2	0
349	0	1	1	0	0	0	2	2	0	0	0	1	2	0	1	0	0	0	1	0	1	0	1	1	0	1	2	2	1	2	1	1	2	0	0	1	0	0	0	0	2	0	0	0	1	0	0	1	0
350	1	2	0	0	0	0	2	0	2	2	0	0	0	0	0	0	0	0	0	0	2	0	2	2	0	1	2	2	1	2	2	2	2	0	1	2	1	0	0	1	1	1	1	2	2	1	0	1	1
351	1	2	0	0	0	0	1	1	1	1	0	0	0	0	0	0	0	2	2	2	0	0	1	1	0	2	1	2	1	1	2	2	2	0	0	0	1	0	0	0	1	1	1	1	0	0	0	2	2
352	1	2	1	0	0	0	0	2	0	0	2	0	0	0	0	0	0	1	1	1	1	0	2	2	0	1	2	2	0	1	0	2	2	0	0	2	1	0	0	0	0	0	1	2	0	0	0	1	1
353	0	1	1	0	0	0	2	2	0	0	1	1	1	0	1	0	0	2	0	0	1	1	2	2	0	0	2	2	1	2	2	1	1	0	0	1	2	0	0	0	1	0	0	1	0	0	0	1	1
354	1	1	2	0	0	0	1	2	0	0	2	0	0	0	0	0	0	0	0	0	2	0	2	2	0	1	1	1	1	2	1	2	2	0	0	1	2	0	0	0	2	0	1	2	1	0	0	1	1
355	0	0	2	0	1	1	2	2	0	0	0	1	1	0	0	0	0	2	1	1	2	1	2	2	0	1	2	2	0	2	1	1	1	0	0	2	0	0	0	0	2	0	1	2	1	0	0	0	2
356	0	2	0	0	0	0	2	0	2	2	0	1	1	0	0	0	0	1	1	1	2	0	2	2	0	1	2	2	0	2	0	0	1	1	1	2	1	0	0	2	0	0	1	2	1	0	0	1	0
357	1	1	1	0	0	0	2	1	1	1	1	0	0	0	0	0	0	1	1	1	0	0	1	1	0	0	0	0	1	2	1	1	1	0	0	2	1	0	0	1	1	0	0	1	2	1	0	2	1
358	1	0	2	0	1	1	2	2	0	1	0	0	1	0	1	0	0	0	0	0	2	0	2	2	0	1	2	2	0	2	0	0	0	0	0	0	1	1	1	0	1	0	0	1	0	1	0	1	1
359	1	1	1	0	0	0	1	1	1	1	0	1	2	0	1	1	0	0	0	0	2	1	2	2	0	0	1	2	0	2	1	2	2	0	0	2	2	0	0	1	1	1	1	2	2	1	0	2	0
360	1	1	1	0	0	0	1	0	2	2	0	1	1	1	0	1	0	1	1	2	1	0	2	2	0	1	1	2	1	1	2	2	2	0	0	1	1	1	1	0	1	0	0	1	2	1	0	2	0
361	0	0	2	0	1	1	1	2	0	0	1	0	1	0	1	0	0	0	1	1	1	0	1	1	0	2	1	1	1	2	0	1	1	1	1	2	1	0	0	0	1	1	1	2	2	0	0	2	0
362	1	2	2	0	0	0	2	1	1	1	1	0	1	0	1	0	0	1	0	0	1	1	2	2	0	1	2	2	1	1	1	1	1	0	0	1	2	0	0	1	1	0	0	2	0	0	0	0	1
363	0	2	1	0	0	0	2	1	1	1	1	0	1	0	1	0	0	1	1	1	2	0	2	2	0	0	1	1	0	1	2	2	2	1	0	0	1	0	0	0	2	0	1	2	0	0	1	1	1
364	1	1	2	0	0	0	2	1	1	1	1	0	0	0	0	0	0	1	1	0	2	0	2	2	0	0	2	2	1	1	2	0	0	0	0	2	1	1	1	0	1	0	1	2	1	0	0	2	0
365	1	1	1	0	1	1	2	1	1	2	0	1	2	0	1	1	0	0	0	0	2	0	1	1	0	1	2	2	0	2	0	0	0	0	0	2	1	0	0	0	1	0	0	0	2	1	1	0	2
366	0	0	1	0	0	0	2	2	0	0	0	0	0	0	0	0	0	1	0	1	1	0	2	2	0	1	0	2	1	2	1	1	0	0	1	2	0	0	0	1	1	0	2	2	2	1	0	2	0
367	1	2	0	0	0	0	2	2	1	2	0	0	1	0	1	0	0	1	0	0	2	1	1	1	1	1	2	2	0	2	1	2	2	1	1	2	0	0	0	0	1	0	0	2	0	1	0	1	0
368	1	2	0	0	0	0	2	2	0	1	0	2	2	0	2	1	0	0	0	0	2	0	2	2	0	2	2	2	1	2	1	2	2	0	0	2	2	0	0	1	1	0	0	1	1	0	0	1	1
369	0	1	2	0	0	0	1	1	0	0	1	0	1	0	1	0	0	0	0	0	2	1	2	2	0	0	1	2	1	1	2	1	1	0	1	1	0	0	0	0	1	0	0	2	1	0	0	2	0
370	0	1	1	0	0	0	2	0	2	2	0	0	2	0	2	1	0	1	2	2	1	0	2	2	0	1	1	1	1	2	1	2	2	1	0	1	1	0	0	2	0	0	0	0	1	0	0	2	1
371	1	1	1	0	0	0	1	2	1	1	0	0	1	0	1	0	0	1	1	1	1	2	2	2	0	0	2	2	1	2	2	0	0	0	1	2	2	0	0	1	0	1	1	2	1	0	0	2	0
372	1	1	1	0	0	0	2	0	1	1	0	1	1	0	1	0	0	0	0	0	1	1	1	1	1	1	1	2	1	1	2	1	1	0	0	1	1	0	0	1	1	0	0	1	1	0	0	2	0
373	0	0	2	0	0	0	2	2	0	1	0	1	2	0	1	1	1	1	0	0	2	0	2	2	0	1	1	2	2	2	2	1	1	1	1	2	1	0	0	0	0	0	0	0	1	1	1	1	1
374	0	2	1	0	0	0	2	0	2	2	0	0	1	0	1	0	0	1	1	1	2	0	2	2	0	1	0	1	2	1	1	0	1	0	0	2	2	0	0	2	0	2	2	2	1	0	0	2	0
375	1	1	1	0	0	0	1	2	0	0	1	0	0	0	0	0	0	1	0	0	2	0	2	2	0	0	1	1	1	2	0	2	2	2	0	1	2	0	1	0	0	0	2	2	1	1	0	2	0
376	1	1	1	0	0	0	1	1	1	1	1	0	0	0	0	0	0	0	0	0	1	1	2	2	0	0	0	0	1	2	1	1	2	2	1	1	0	0	0	0	2	0	1	1	1	0	0	2	0
377	0	1	2	0	0	0	2	1	2	2	0	0	0	0	0	0	0	1	0	0	0	1	2	2	0	1	1	1	2	2	0	2	1	0	1	2	1	0	0	0	1	0	0	1	0	0	0	1	1
378	0	0	2	0	0	0	2	2	0	1	0	0	1	0	1	0	0	0	0	0	2	0	0	2	0	1	1	1	1	2	0	1	1	1	1	1	2	0	0	1	1	0	0	2	0	1	0	0	2
379	1	1	1	0	0	0	2	0	1	1	1	1	1	0	1	0	1	2	2	2	1	1	1	1	1	2	0	1	1	2	0	1	1	1	1	2	1	0	0	0	1	0	1	2	1	2	0	2	0
380	1	1	1	0	0	0	2	2	1	1	0	1	1	0	1	0	0	1	0	0	1	2	2	2	0	0	1	2	1	1	2	0	0	0	0	2	2	0	0	2	0	0	0	1	0	0	0	2	0
381	1	1	2	0	0	0	1	2	1	1	1	0	0	0	0	0	0	2	1	0	0	0	1	1	0	0	0	0	1	2	1	2	2	1	0	1	0	0	0	0	2	0	0	1	0	0	0	0	2
382	1	1	2	0	1	1	2	2	0	0	1	0	2	0	2	0	0	0	0	0	2	0	2	2	0	1	2	2	0	2	1	1	1	0	0	1	1	0	0	0	2	0	0	2	0	0	0	1	1
383	0	1	1	0	0	0	1	1	1	1	1	1	0	0	0	0	0	0	0	0	2	0	2	2	0	1	2	2	0	2	1	1	1	0	0	1	2	1	0	0	0	0	1	2	1	2	0	2	1
384	1	1	1	0	0	0	0	2	0	0	2	0	0	0	0	0	0	1	0	0	1	0	1	1	0	1	1	1	1	2	0	0	0	0	0	2	1	1	0	0	0	0	0	2	1	1	0	0	2
385	1	1	1	0	0	0	1	1	1	1	1	1	1	0	1	1	0	1	0	0	2	2	0	1	1	1	2	2	1	2	1	1	0	0	1	2	2	0	0	1	0	0	0	2	0	1	0	2	1
386	1	1	1	0	0	0	2	0	1	1	1	1	1	0	1	1	0	1	1	1	2	0	2	2	0	2	2	2	0	2	0	1	1	2	1	1	2	0	0	1	1	0	1	1	1	1	0	0	2
387	1	1	2	0	0	0	2	1	2	2	0	0	0	0	1	0	0	0	0	0	2	0	2	2	0	2	2	2	1	2	2	1	1	1	1	1	1	0	0	0	2	0	0	2	0	0	0	2	2
388	0	1	1	0	0	0	2	1	2	2	0	0	1	0	1	0	0	1	1	1	2	0	2	2	0	1	2	2	1	2	0	0	0	0	0	2	1	0	0	0	2	0	0	2	1	0	1	0	2
389	0	1	2	0	0	0	2	2	0	1	0	1	1	0	0	0	0	1	1	1	1	0	0	1	0	0	1	1	0	1	0	1	1	0	1	2	1	1	0	0	1	2	2	2	0	0	0	1	1
390	0	1	2	0	0	0	1	1	1	1	1	1	2	0	1	0	0	1	0	0	0	0	1	1	0	1	1	2	1	1	1	0	1	1	0	1	2	1	1	0	1	0	1	1	1	1	1	2	1
391	1	1	2	0	0	0	2	1	1	1	0	0	1	0	0	0	0	1	0	1	1	0	2	1	1	1	2	2	0	2	2	1	1	0	0	2	1	0	0	2	0	0	1	1	1	0	0	1	0
392	0	1	1	0	1	1	1	1	2	2	0	0	0	0	0	0	1	1	0	0	2	1	2	2	0	0	1	1	0	1	0	1	1	1	1	2	2	0	1	0	1	1	1	2	0	0	1	0	2
393	1	1	1	0	0	0	2	1	0	0	1	1	1	0	0	0	0	1	1	1	2	0	2	2	0	2	2	2	1	2	1	1	1	0	0	2	2	1	1	0	1	0	0	1	0	1	0	0	2
394	1	1	1	0	0	0	2	0	2	2	0	1	1	1	0	1	0	1	1	1	1	0	2	2	0	1	1	1	2	2	0	1	1	0	0	2	1	0	1	0	1	2	2	2	0	0	0	1	1
395	0	1	1	1	0	1	1	2	0	0	1	1	2	0	2	1	0	1	1	1	2	1	2	2	0	0	2	2	1	2	0	2	1	0	0	2	0	0	0	0	1	0	2	2	1	1	1	1	1
396	0	0	1	0	0	0	2	2	0	0	1	0	0	0	0	0	0	1	2	2	1	0	2	2	0	1	2	2	1	1	2	1	2	0	0	2	1	0	0	0	2	0	0	1	0	0	0	2	0
397	1	1	1	0	0	0	2	2	0	1	0	1	2	0	1	0	0	1	0	0	1	1	2	2	0	1	2	2	1	2	2	1	2	0	1	2	1	0	0	1	1	0	0	0	1	0	0	1	1
398	0	2	1	0	0	0	1	2	0	0	0	0	1	0	1	0	0	0	0	0	1	1	2	2	0	0	1	1	1	2	0	1	1	0	0	2	1	0	0	0	2	0	0	2	0	0	0	1	1
399	1	1	2	0	0	0	2	2	0	1	0	0	1	0	1	0	0	0	0	0	2	0	1	1	0	2	2	2	1	2	0	2	2	1	0	0	0	0	0	0	1	0	0	1	0	0	0	2	0
400	1	2	0	0	0	0	2	2	0	0	0	1	2	0	0	0	0	1	1	1	1	0	2	2	0	0	1	1	0	1	1	1	1	1	0	1	1	0	0	1	1	0	1	2	0	0	1	1	1
401	0	2	0	0	0	0	2	1	1	1	1	0	0	0	0	0	0	0	0	0	2	1	0	1	1	0	1	1	1	2	0	0	1	2	1	1	2	0	0	1	1	0	0	1	0	0	0	2	0
402	0	0	2	0	0	0	1	2	0	0	1	0	0	0	0	0	1	2	2	2	1	0	1	1	0	1	0	2	2	2	2	1	1	0	0	0	2	0	0	1	0	0	0	1	1	0	0	2	1
403	1	0	2	0	0	0	0	1	1	1	1	0	1	0	1	0	0	1	2	1	2	0	2	2	0	0	1	1	1	2	0	1	1	1	0	0	2	0	0	0	1	0	0	0	0	0	1	1	1
404	1	0	2	0	0	0	2	2	0	0	1	1	1	0	1	0	0	0	0	0	2	0	2	2	0	1	2	2	0	2	1	1	1	0	0	1	0	0	0	0	2	0	0	0	0	0	0	2	0
405	1	1	1	0	0	0	1	0	2	2	0	0	0	0	0	0	0	1	2	2	1	1	1	1	0	0	0	2	2	2	2	1	1	0	0	1	2	0	0	1	0	0	0	0	2	1	0	2	1
406	0	1	1	0	0	0	1	2	0	1	1	0	0	0	0	0	0	0	1	1	2	0	2	2	0	0	2	2	1	2	1	2	2	1	0	0	1	0	0	0	1	0	2	2	2	1	0	1	1
407	1	2	1	0	0	0	2	1	2	2	0	0	0	0	0	0	0	0	0	0	2	0	1	1	0	0	1	1	2	2	1	1	1	0	0	1	0	0	0	0	2	1	1	1	1	0	0	2	0
408	0	0	2	0	0	0	2	0	1	1	1	0	1	0	1	0	0	0	0	1	2	0	1	1	0	2	1	1	0	1	2	1	0	0	0	1	1	0	0	0	2	0	0	2	0	0	0	2	1
409	0	1	1	0	0	0	2	2	0	0	0	1	2	0	1	0	0	0	0	0	2	0	2	2	0	1	1	2	0	1	0	1	1	1	1	2	1	0	0	0	1	2	2	2	0	0	0	2	0
410	1	1	1	0	0	0	2	1	1	1	0	0	1	0	1	0	0	1	1	1	2	0	1	1	1	1	2	0	1	1	1	0	0	0	0	1	1	0	0	1	1	0	0	1	0	0	0	0	2
411	0	1	2	0	0	0	2	2	0	0	1	1	1	0	0	0	0	0	1	0	2	0	1	1	1	1	1	2	2	1	1	1	1	0	0	1	1	0	0	1	1	0	0	1	0	1	0	2	0
412	1	2	0	0	0	0	2	1	1	1	0	0	1	0	1	0	0	2	2	2	1	0	2	2	0	2	0	1	1	2	0	1	2	0	0	2	2	0	0	1	1	0	0	2	0	0	0	1	1
413	1	2	1	0	0	0	1	2	1	1	1	0	1	0	1	0	0	1	1	1	1	1	2	2	0	1	2	2	1	2	1	1	1	0	0	1	2	0	0	0	2	0	0	1	0	0	0	2	0
414	1	0	2	0	1	1	0	2	0	0	1	0	1	0	0	0	0	1	0	0	2	0	2	2	0	0	2	2	0	2	0	1	1	0	1	2	1	0	0	0	1	0	0	2	0	0	0	1	1
415	1	1	1	0	1	1	1	1	0	0	1	0	0	0	0	0	0	0	0	0	2	1	2	2	0	1	2	2	0	2	0	0	2	1	1	2	1	0	0	0	2	1	2	2	1	1	0	0	1
416	0	2	1	0	0	0	1	1	1	1	1	0	0	0	0	0	0	1	1	0	2	0	2	2	0	0	1	0	2	2	0	1	2	1	1	2	1	0	1	0	1	0	1	2	1	0	0	2	0
417	0	0	2	0	0	0	2	2	0	0	0	0	0	0	0	0	0	2	0	1	1	0	1	1	0	0	2	2	1	2	0	1	1	0	0	0	0	0	0	1	1	0	1	1	1	0	0	1	1
418	1	1	2	0	0	0	2	1	2	2	0	0	0	0	0	0	0	1	1	1	2	1	2	2	0	2	2	2	0	2	0	2	2	0	1	1	0	0	0	0	2	1	1	2	0	2	0	2	1
419	1	0	2	0	1	1	2	2	0	0	1	0	2	0	1	0	0	0	0	0	1	0	2	2	0	2	1	1	1	2	0	2	2	2	0	2	1	1	0	1	0	0	0	1	0	0	0	2	0
420	0	1	2	0	0	0	2	0	1	1	1	0	1	0	0	0	0	1	1	1	2	1	2	2	0	0	2	2	1	1	0	1	1	1	0	0	2	0	0	1	0	0	0	2	0	1	1	1	1
421	1	1	2	0	0	0	1	1	1	1	1	0	0	0	0	0	0	0	0	0	2	1	2	2	0	1	1	1	0	1	1	2	1	0	0	2	0	0	0	1	1	1	1	2	1	0	1	0	2
422	1	1	1	0	1	1	2	2	0	0	0	0	1	0	1	1	0	0	0	1	2	0	2	2	0	1	2	2	0	2	1	1	1	0	0	1	2	0	0	1	0	0	0	1	0	0	0	1	1
423	0	2	0	0	0	0	1	1	0	0	1	0	1	0	1	0	0	1	1	1	1	2	1	1	1	1	2	2	0	2	1	2	2	1	2	2	2	0	1	0	1	0	1	1	1	1	1	0	2
424	0	2	1	0	0	0	1	2	0	1	1	1	1	0	0	0	0	1	0	0	0	0	2	2	0	1	1	1	2	2	0	2	2	1	0	0	2	0	0	2	1	1	1	2	2	0	1	1	1
425	1	0	2	0	0	1	2	0	2	2	0	0	0	0	0	0	0	2	2	2	1	0	2	2	0	1	1	1	0	1	1	1	1	0	0	1	1	0	0	1	1	1	1	2	1	1	0	2	1
426	1	1	2	0	0	0	2	1	1	1	1	1	1	0	0	0	0	1	1	1	2	1	1	1	0	1	2	2	1	2	1	2	2	0	0	1	2	0	0	1	1	0	1	1	1	0	1	0	2
427	0	1	1	0	0	0	1	1	1	1	0	0	1	1	0	0	0	1	1	1	1	0	2	2	0	1	2	2	1	2	2	1	1	0	1	1	0	0	0	0	1	0	1	2	1	0	0	0	1
428	0	2	0	0	0	0	1	1	1	1	0	0	1	0	0	0	0	0	0	0	2	1	1	1	1	0	1	1	0	2	1	0	1	0	0	2	1	0	0	1	1	0	0	2	0	0	0	2	0
429	1	0	2	0	1	1	2	0	2	2	0	0	1	0	1	0	0	0	1	1	2	0	2	2	0	1	2	2	0	2	0	1	1	1	1	2	1	1	0	1	0	0	0	0	1	0	0	2	0
430	1	0	1	0	0	0	0	1	1	1	1	0	0	0	0	0	0	0	0	1	2	1	2	2	0	1	2	2	0	2	1	1	2	0	0	2	1	0	0	2	0	0	1	1	1	1	0	2	0
431	1	1	1	0	0	1	2	1	1	2	0	0	1	0	1	0	0	1	2	2	1	0	2	2	0	1	0	2	1	2	1	1	1	1	1	1	1	0	0	0	0	0	1	2	1	1	0	0	2
432	1	0	2	0	0	1	2	2	1	1	0	1	1	0	1	1	0	0	0	0	1	1	1	1	1	2	2	2	0	1	0	0	1	0	0	2	0	0	0	0	2	0	0	2	0	2	0	1	1
433	1	1	1	0	0	0	2	2	0	1	1	1	1	0	1	1	0	0	1	2	1	0	2	2	0	1	2	2	0	1	0	0	1	1	0	1	2	0	0	1	1	0	0	1	0	0	0	2	0
434	0	2	0	0	0	0	2	0	2	2	0	0	0	0	0	0	1	2	0	0	1	0	2	2	0	2	0	1	0	1	1	1	1	0	0	2	2	0	0	2	1	0	1	1	1	0	0	2	0
435	1	2	1	0	0	0	1	2	0	1	1	0	0	0	0	0	0	0	0	0	2	1	2	2	0	2	2	2	1	2	1	2	2	0	0	0	2	0	0	1	1	1	1	1	1	0	0	2	0
436	0	1	2	0	0	0	2	2	1	1	0	0	1	0	1	0	0	2	1	1	2	1	2	2	0	0	2	2	1	2	1	1	1	1	0	1	2	0	0	1	1	0	1	2	1	2	0	1	1
437	0	0	2	0	1	1	2	1	1	1	1	0	1	0	1	0	0	1	1	0	2	0	2	2	0	2	1	1	1	2	1	0	2	1	0	2	1	0	0	1	1	0	0	2	1	1	0	2	0
438	1	0	2	0	2	2	1	2	0	1	0	0	0	0	0	0	0	1	1	2	1	1	1	2	0	1	1	0	2	2	0	1	2	0	1	2	2	1	1	0	1	0	1	2	0	0	1	1	1
439	1	1	1	0	0	0	1	1	0	0	1	1	2	0	2	0	0	1	2	1	2	0	2	2	0	1	2	2	1	2	1	1	2	0	0	2	1	0	0	0	1	0	0	1	1	1	0	1	1
440	1	2	0	0	0	0	2	2	0	1	0	0	0	0	0	0	0	1	1	1	2	0	1	2	0	1	1	2	1	2	1	1	1	1	2	2	1	0	0	1	1	0	1	2	0	1	0	0	1
441	1	2	1	0	0	0	1	1	0	0	1	0	0	0	0	0	0	1	1	1	1	1	1	1	1	1	0	2	2	0	2	1	1	0	0	2	2	0	0	0	2	0	0	1	0	0	0	2	0
442	1	1	2	0	0	0	1	1	1	1	1	0	1	0	1	0	0	1	1	1	1	1	2	2	0	0	2	2	0	2	1	1	2	0	0	2	1	1	1	0	1	0	0	2	0	0	1	1	1
443	0	2	1	0	0	0	2	2	0	0	0	1	1	0	0	0	1	2	0	0	1	0	2	2	0	1	1	1	1	2	0	2	2	0	0	0	1	0	0	0	0	0	0	2	0	0	0	2	0
444	1	2	1	0	0	0	2	1	1	1	0	1	1	0	0	0	0	1	0	0	2	0	2	2	0	1	2	2	0	2	1	2	2	0	1	1	2	0	0	1	1	0	0	0	1	0	1	1	1
445	1	0	2	0	1	1	2	2	0	1	0	0	0	0	0	0	0	0	0	0	2	0	1	1	0	0	2	2	1	2	1	1	1	2	1	1	1	0	0	0	2	0	0	2	1	0	0	1	1
446	1	2	1	0	0	0	1	1	1	1	0	0	0	0	0	0	0	1	1	1	1	0	2	2	0	0	0	1	0	1	1	1	2	0	0	2	2	1	1	0	1	2	2	2	1	0	0	1	1
447	1	2	0	0	0	0	2	1	1	1	1	0	0	0	0	0	0	0	0	0	2	2	0	1	1	1	1	1	1	2	0	2	2	0	0	1	1	0	0	0	2	0	0	1	0	1	1	1	1
448	1	1	2	0	1	1	2	0	2	2	0	1	1	0	0	0	0	1	0	0	2	0	1	1	0	1	1	2	0	1	2	1	2	0	0	1	2	0	0	1	0	0	0	1	1	1	1	1	1
449	1	1	1	0	0	0	2	2	0	1	0	0	0	0	0	0	0	0	0	0	2	0	2	2	0	2	2	2	0	2	1	1	2	1	0	1	0	0	0	0	1	0	0	2	1	1	0	1	1
450	1	2	0	0	0	0	2	2	0	1	0	1	2	0	1	1	0	0	1	0	2	1	2	2	0	1	1	1	1	2	1	1	1	1	0	2	2	1	1	1	0	2	2	2	0	2	0	1	2
451	1	2	1	1	0	1	1	1	0	0	1	0	1	0	1	0	0	0	1	1	2	0	2	2	0	2	1	0	1	2	1	1	2	1	0	1	2	0	0	0	1	0	0	2	0	1	0	1	1
452	0	2	0	0	0	0	1	0	2	2	0	1	2	0	1	1	0	0	1	1	2	0	2	2	0	1	2	2	0	1	1	1	2	0	0	2	1	0	0	0	2	0	1	1	1	1	0	2	0
453	0	0	2	0	1	1	2	0	2	2	0	0	2	0	1	0	0	0	1	1	2	0	2	2	0	1	1	2	0	2	0	0	1	1	0	2	2	0	0	1	1	1	1	2	1	0	0	2	0
454	1	1	2	0	0	0	2	1	1	1	0	0	0	0	0	0	1	2	1	1	1	0	2	2	0	1	0	1	2	1	1	1	1	0	0	1	2	1	1	1	0	0	0	2	0	0	1	1	2
455	1	1	2	0	0	0	2	1	0	0	1	0	2	0	2	0	0	0	0	0	2	0	2	2	0	2	1	2	1	0	1	2	2	2	0	1	0	0	0	0	2	0	1	2	1	0	0	2	0
456	1	0	2	0	0	0	1	2	0	0	1	1	2	0	2	1	0	1	1	1	1	1	2	2	0	0	2	2	0	2	0	0	0	0	0	2	1	0	0	0	1	0	1	2	0	0	0	1	1
457	0	1	2	0	0	0	2	2	0	1	0	0	0	0	0	0	1	0	1	1	2	1	2	2	0	0	1	2	1	0	1	0	0	0	1	2	1	0	0	0	1	1	1	1	1	0	0	1	0
458	1	2	0	0	0	0	1	2	1	1	0	2	2	0	2	0	0	1	1	1	1	0	2	2	0	1	1	2	1	2	2	1	1	2	1	1	2	0	0	1	1	0	0	2	0	0	0	2	1
459	0	1	1	0	1	1	2	2	0	0	0	1	1	0	1	0	0	2	2	2	1	0	1	1	0	0	1	2	1	1	2	1	1	0	0	2	0	0	0	0	1	0	0	2	2	0	0	2	0
460	1	0	2	0	1	1	2	2	0	0	1	0	0	0	0	0	0	1	1	1	1	0	2	2	0	1	1	1	1	2	1	0	0	0	0	1	1	0	0	0	1	0	0	0	2	1	0	2	0
461	0	0	1	0	0	0	1	2	0	0	0	1	2	0	1	0	0	0	1	1	2	0	0	0	0	1	2	2	1	2	0	1	1	0	0	1	1	0	0	0	2	0	1	1	0	0	0	0	2
462	1	1	1	0	0	0	1	2	0	0	0	0	0	0	0	0	0	1	1	1	1	0	2	2	0	0	2	2	2	2	1	2	2	0	0	2	0	0	0	0	2	0	2	2	2	1	0	0	2
463	0	2	1	0	0	0	1	1	1	1	1	0	1	0	1	0	0	2	2	1	1	1	0	0	1	0	1	2	1	1	2	1	1	1	0	0	2	0	1	1	0	0	0	1	1	1	1	0	2
464	1	0	2	0	0	0	2	1	1	1	1	0	1	0	1	0	0	1	0	0	0	1	1	1	1	1	0	1	1	2	0	2	2	0	0	1	1	0	0	0	1	0	1	2	0	0	0	2	0
465	0	0	2	0	1	1	2	1	1	1	0	2	2	0	1	0	0	0	0	0	2	1	2	2	0	2	2	2	0	2	1	2	2	0	1	2	2	0	0	0	2	0	1	1	1	0	0	2	1
466	1	0	1	0	0	0	2	0	1	1	1	1	2	0	2	0	0	1	0	0	2	1	1	1	1	0	2	2	1	2	2	1	2	2	2	2	1	0	0	0	1	0	0	1	0	0	0	0	2
467	0	1	1	0	0	0	2	2	0	0	0	1	1	0	1	1	0	0	1	1	2	0	2	2	0	2	0	1	1	0	1	1	1	2	1	1	0	0	0	1	1	0	0	2	0	0	1	0	2
468	0	0	2	0	0	0	2	0	2	2	0	1	1	0	1	0	0	1	1	1	1	1	2	2	0	2	1	2	0	1	1	1	2	0	0	1	1	0	0	0	2	0	1	2	0	2	0	2	1
469	1	2	0	0	0	0	2	1	1	1	0	0	1	0	1	1	0	0	1	0	1	0	2	2	0	2	2	2	0	1	1	1	1	0	0	1	1	0	0	1	1	0	0	2	0	0	0	1	1
470	0	1	1	0	0	0	2	0	2	2	0	1	2	0	1	0	0	1	1	1	1	0	2	2	0	2	2	2	1	2	1	2	2	1	0	0	1	1	1	0	1	0	1	2	1	1	0	1	1
471	1	2	2	0	0	0	1	1	0	0	1	0	0	0	0	0	0	0	0	0	2	0	2	2	0	0	1	1	1	2	0	1	1	0	1	2	1	1	1	0	0	0	0	1	0	1	0	2	1
472	1	2	1	0	0	0	1	2	0	0	1	0	1	0	1	0	0	1	1	1	1	1	2	2	0	1	1	1	0	2	1	0	0	1	0	1	0	0	0	0	1	0	0	2	0	0	1	0	1
473	1	2	1	1	0	1	1	1	1	1	0	0	0	0	0	0	0	1	2	1	1	1	2	2	0	1	2	2	0	2	0	0	1	1	1	2	1	0	0	2	0	0	0	2	1	1	1	0	2
474	0	2	0	0	0	0	2	2	0	0	0	1	1	0	0	0	0	0	0	0	2	0	2	2	0	0	1	2	1	2	2	1	2	2	0	1	1	0	0	0	1	0	0	0	0	0	0	1	0
475	1	0	2	0	2	2	1	1	0	2	0	1	1	0	0	0	0	2	1	1	1	0	2	2	0	1	0	2	2	2	2	0	2	0	0	2	0	0	0	0	2	0	1	2	2	1	0	1	1
476	1	1	1	0	0	0	1	2	0	0	1	1	1	0	1	1	0	1	1	1	2	0	1	2	0	1	2	2	0	2	1	1	1	0	0	2	2	0	0	1	1	0	1	1	0	0	0	1	1
477	1	0	2	0	2	2	2	1	0	0	0	0	2	0	1	0	0	0	1	1	1	1	0	0	1	1	1	1	1	2	0	1	1	1	2	2	1	1	0	0	0	0	1	2	0	0	0	2	0
478	0	1	2	0	1	1	2	2	0	0	1	0	0	0	0	0	0	2	0	1	1	1	1	1	1	1	1	2	0	2	1	2	2	0	0	1	2	0	0	2	0	1	1	2	0	2	0	2	0
479	1	1	2	0	0	0	2	1	1	1	1	0	1	0	1	0	0	2	0	1	1	1	1	1	1	2	2	2	1	2	0	1	0	0	1	2	2	0	0	1	1	1	1	1	1	0	0	0	1
480	1	1	2	0	0	0	2	2	1	1	0	0	0	0	0	0	0	2	0	0	2	0	1	1	1	1	0	1	0	1	1	1	2	0	0	2	2	0	0	1	0	0	0	1	0	0	0	1	2
481	1	1	1	0	1	1	2	1	2	2	0	0	0	0	0	0	0	0	0	0	2	1	0	1	0	0	2	2	1	2	2	2	2	0	0	1	0	0	0	0	2	0	1	1	1	2	0	2	0
482	1	1	1	0	0	0	1	2	0	0	2	0	1	0	1	0	0	0	0	0	2	1	2	2	0	0	2	2	0	2	0	0	0	0	0	2	1	0	0	1	1	0	0	1	0	1	0	0	0
483	0	1	1	0	1	1	1	1	1	2	0	0	0	0	0	0	0	1	1	1	2	0	2	2	0	2	1	2	1	0	1	1	2	0	0	1	0	0	0	0	1	0	0	0	0	0	0	1	0
484	0	1	1	0	0	0	2	1	0	0	1	0	0	0	0	0	0	2	2	1	1	0	2	2	0	1	0	1	1	0	1	2	2	0	0	0	1	0	0	0	1	1	1	1	1	0	0	0	2
485	1	2	0	0	0	0	0	2	0	0	2	1	1	0	1	0	0	0	0	0	2	1	2	2	0	2	2	2	0	2	2	1	2	1	0	1	1	0	0	1	1	0	0	0	1	0	0	1	1
486	1	2	0	0	0	0	2	2	0	0	0	0	2	0	2	0	0	0	0	0	1	0	1	2	0	1	1	2	1	1	2	2	2	0	0	1	2	1	1	0	1	0	0	0	1	0	0	0	1
487	0	1	2	0	0	0	1	1	2	2	0	1	2	0	2	0	0	0	0	0	2	0	1	2	0	1	2	2	0	2	0	0	0	0	0	2	1	0	0	0	1	0	0	0	1	1	0	2	0
488	0	0	2	0	0	0	1	1	1	1	0	0	0	0	0	0	0	2	1	0	0	0	2	2	0	2	2	2	0	2	1	1	1	0	0	1	1	1	1	0	1	0	0	2	0	0	1	1	1
489	0	1	1	0	0	0	2	2	0	0	0	0	0	0	0	0	0	2	2	1	0	0	1	1	0	1	1	1	0	2	1	1	1	0	1	1	2	0	1	0	1	0	1	2	1	0	1	0	2
490	1	1	1	0	0	0	2	2	1	1	0	0	0	0	0	0	0	2	1	1	2	1	2	2	0	2	2	2	0	2	2	0	0	1	0	1	1	0	0	0	2	0	1	1	1	1	1	0	1
491	1	2	0	0	0	0	2	0	1	1	1	0	0	0	0	0	0	1	1	1	1	0	2	2	0	0	2	2	1	2	2	0	1	1	0	2	2	0	0	0	1	0	0	1	0	0	0	2	0
492	0	1	1	0	0	0	1	2	0	0	1	0	0	0	0	0	0	0	0	1	1	0	2	2	0	0	2	2	0	2	1	2	2	0	0	0	1	1	1	0	1	0	1	2	1	1	0	2	0
493	1	1	1	0	0	0	1	2	0	1	1	0	1	0	1	0	0	1	1	1	2	0	1	1	0	2	0	2	1	2	1	2	2	0	0	1	2	0	0	1	1	0	1	1	1	0	0	0	1
494	1	0	2	0	0	0	2	2	0	0	1	0	0	0	0	0	0	2	1	1	2	0	2	2	0	0	2	2	1	2	0	1	0	0	0	1	2	0	1	0	0	0	0	1	0	0	0	2	0
495	0	1	1	0	0	0	1	1	1	1	1	0	0	0	0	0	0	0	0	0	2	0	2	2	0	1	2	2	0	2	1	1	2	0	0	1	0	0	0	1	1	2	2	2	1	0	0	1	0
496	1	2	1	0	0	0	2	0	2	2	0	0	1	0	1	0	0	0	0	0	2	0	1	1	0	1	1	1	1	2	0	1	2	1	1	2	1	0	0	0	0	0	0	1	0	0	1	0	2
497	1	1	1	0	0	0	2	0	1	1	1	0	0	0	0	0	0	2	2	1	1	0	2	2	0	2	1	1	2	2	0	2	2	0	0	1	2	0	1	1	0	0	0	1	0	0	0	2	1
498	0	1	1	0	0	0	2	2	0	1	0	0	0	0	0	0	0	0	0	0	2	1	1	1	1	2	1	2	0	2	2	1	1	0	0	1	1	1	0	0	1	0	1	2	1	0	1	1	1
499	0	2	1	0	0	0	1	2	0	0	2	0	1	0	1	0	0	1	1	0	2	0	2	2	0	1	2	1	1	2	1	1	2	1	0	1	0	0	0	0	2	0	0	1	0	1	0	1	1
500	1	1	1	1	0	1	1	1	2	2	0	1	1	0	1	0	0	0	0	0	1	1	1	2	0	0	1	2	1	2	2	1	1	0	0	1	2	1	1	0	0	0	0	0	0	0	0	1	2
501	1	1	1	0	1	1	1	2	0	1	1	0	0	0	0	0	0	1	1	1	2	0	2	2	0	1	1	1	1	2	0	1	2	0	0	1	1	0	0	0	1	0	1	1	1	0	1	0	2
502	0	1	2	0	0	0	2	2	0	1	0	0	0	0	0	0	1	2	1	1	1	1	2	2	0	0	2	2	0	2	1	0	0	1	1	1	1	0	0	0	1	0	1	2	0	1	1	0	1
503	1	1	1	0	0	0	2	0	2	2	0	0	1	0	1	0	1	2	1	0	1	0	2	2	0	0	1	2	2	2	2	1	0	0	1	2	2	0	0	1	1	0	1	2	1	1	1	1	1
504	0	1	1	0	0	0	2	0	1	1	1	0	1	0	1	0	0	1	1	1	2	0	2	2	0	0	2	2	0	2	2	2	1	0	0	2	1	1	1	0	0	2	2	2	0	0	0	2	0
505	1	2	1	0	0	0	2	0	2	2	0	0	1	0	1	0	0	2	2	2	0	0	2	2	0	1	0	2	2	1	2	1	1	1	0	1	2	0	0	1	0	0	1	2	1	1	0	0	1
506	1	1	2	0	0	0	0	2	0	0	1	0	0	0	0	0	0	1	2	1	2	0	2	2	0	0	2	2	0	2	1	0	0	0	0	1	2	0	0	2	0	0	1	1	1	1	0	0	1
507	0	2	1	0	0	0	1	2	0	0	2	1	2	0	2	0	0	0	1	1	2	1	2	2	0	2	0	1	1	2	0	0	1	0	0	2	0	0	0	1	1	0	0	2	0	0	0	0	1
508	0	0	2	0	1	1	1	0	2	2	0	0	0	0	0	0	0	1	1	1	2	0	1	1	0	2	1	2	1	2	2	0	2	1	1	2	2	0	0	1	1	0	0	0	1	0	1	1	1
509	1	0	2	0	0	1	1	1	1	2	0	0	0	0	0	0	0	1	1	0	2	0	2	2	0	0	2	2	0	1	1	1	1	0	0	1	2	0	0	1	0	0	0	1	1	0	0	1	1
510	1	2	1	0	0	0	2	1	2	2	0	1	1	0	0	0	0	1	0	0	1	0	1	2	0	1	2	2	1	2	1	1	1	0	0	2	1	0	0	0	2	0	2	2	2	1	0	0	2
511	0	1	1	0	1	1	1	0	2	2	0	0	0	0	0	0	0	0	0	0	2	1	2	2	0	0	1	1	0	1	1	2	2	1	2	2	2	0	0	1	0	1	1	2	1	0	0	1	1
512	0	0	2	0	1	1	1	0	2	2	0	0	0	0	0	0	0	0	0	0	1	0	1	1	0	0	1	1	1	2	0	1	2	0	0	2	1	0	0	0	1	0	1	1	1	2	0	2	1
513	1	0	2	0	0	1	2	2	0	0	1	0	0	0	0	0	0	1	2	2	1	0	2	2	0	1	1	2	1	0	2	2	1	0	1	2	1	0	0	0	1	0	0	2	0	0	0	1	1
514	1	0	2	0	0	0	2	2	0	0	0	0	0	0	0	0	0	0	0	0	2	0	2	2	0	1	1	1	0	1	0	0	1	0	0	2	1	0	0	0	1	1	1	2	1	0	0	1	0
515	0	0	2	0	1	1	1	2	0	1	1	1	2	0	1	0	0	1	0	0	1	0	2	2	0	1	2	2	0	1	1	1	1	0	0	2	2	0	0	2	1	0	2	2	2	1	0	1	1
516	1	0	2	0	1	1	2	1	1	1	1	0	0	0	0	0	0	1	1	1	2	0	2	2	0	1	2	2	0	2	1	0	1	0	0	2	0	0	0	0	1	0	0	1	0	0	0	1	1
517	1	1	1	0	0	0	2	2	0	1	0	1	2	0	2	0	0	1	1	1	1	1	2	2	0	0	1	1	1	2	1	1	1	0	1	1	1	0	0	1	1	0	2	2	1	1	0	1	1
518	1	1	1	0	1	1	1	1	0	2	0	0	0	0	0	0	0	0	0	0	2	0	2	2	0	1	2	2	0	1	1	1	2	1	0	1	1	0	0	1	1	0	0	1	1	0	1	0	2
519	0	0	2	0	1	1	2	2	0	1	0	0	1	1	0	1	0	1	1	1	1	0	2	2	0	2	0	2	2	1	2	1	2	0	0	2	1	1	1	0	1	0	0	1	0	0	1	0	2
520	0	2	1	0	0	0	2	2	0	1	0	0	0	0	0	0	0	0	0	1	2	1	2	2	0	1	0	1	2	1	1	2	1	0	1	2	2	0	0	2	0	0	0	1	0	0	0	1	0
521	1	0	2	0	0	0	2	0	2	2	0	1	2	0	1	0	0	1	1	1	2	0	2	2	0	0	1	1	1	2	1	1	2	1	0	1	1	0	0	1	1	0	0	1	0	1	0	0	0
522	1	1	1	0	0	0	2	1	0	0	0	0	0	0	0	0	0	1	2	2	1	0	2	2	0	2	2	2	0	2	1	1	1	0	0	1	2	0	0	1	1	0	0	1	0	0	0	2	1
523	0	1	1	1	0	1	2	1	1	1	1	1	1	0	1	1	0	0	1	2	1	0	2	2	0	1	0	1	2	1	1	0	0	1	2	2	1	0	0	0	1	0	1	2	0	0	0	0	2
524	1	2	1	0	0	0	1	1	1	1	0	0	0	0	0	0	0	1	1	1	1	1	1	1	1	1	2	2	1	2	2	1	1	0	0	2	1	0	0	2	0	0	0	0	0	0	0	2	0
525	1	1	2	0	1	1	2	1	0	0	1	1	1	0	1	0	0	2	2	2	1	0	2	2	0	2	1	1	0	2	1	1	1	1	1	2	2	0	0	2	0	0	1	2	1	0	0	1	1
526	0	1	2	0	0	0	2	2	1	1	0	1	0	0	0	0	0	0	1	1	2	1	1	1	0	1	2	2	0	2	0	0	0	0	0	2	1	0	0	0	2	0	0	1	1	0	0	0	2
527	0	2	1	0	0	0	1	2	1	1	0	0	1	0	1	0	0	0	0	0	2	0	2	2	0	1	0	1	1	2	0	1	1	0	1	2	1	1	1	0	1	0	0	2	1	1	0	0	1
528	1	2	0	0	0	0	2	2	0	0	1	0	1	0	1	0	0	0	0	1	2	0	0	0	0	1	1	1	1	2	0	0	0	1	1	1	1	0	0	0	2	0	0	0	0	0	1	0	2
529	0	1	1	0	0	0	0	2	0	0	2	0	1	0	1	1	1	2	0	0	1	0	2	2	0	2	2	2	1	2	2	2	2	0	0	1	0	0	0	1	1	0	1	1	1	0	0	2	0
530	1	0	2	0	1	1	1	0	2	2	0	1	2	0	1	1	0	0	0	0	2	0	2	2	0	1	2	2	0	2	0	1	1	0	0	1	1	0	0	1	1	2	2	2	1	1	0	0	2
531	1	1	1	0	0	0	2	0	2	2	0	0	0	0	0	0	0	0	0	0	2	0	1	1	0	1	1	1	0	1	0	1	2	0	0	2	0	0	0	0	2	0	0	2	0	0	0	1	1
532	1	2	1	0	0	0	1	2	0	1	1	1	2	0	2	0	0	1	1	1	1	0	2	2	0	2	2	2	2	2	1	0	0	1	0	1	1	0	0	0	2	0	1	2	1	0	0	2	0
533	1	1	1	0	0	0	1	1	1	1	1	0	0	0	0	0	0	1	1	0	2	0	2	2	0	0	1	2	1	1	1	2	2	0	0	0	1	0	0	0	2	0	0	1	0	0	0	2	0
534	0	1	1	0	0	0	2	2	0	1	1	0	1	0	1	0	0	1	1	1	2	0	2	2	0	1	2	2	0	2	1	1	2	0	0	1	1	0	0	1	1	0	1	2	0	1	0	2	0
535	1	1	1	0	1	1	2	1	1	1	1	0	1	0	1	0	0	1	0	0	2	0	2	2	0	1	2	2	0	1	0	1	1	0	0	2	1	0	0	1	1	0	1	2	1	1	0	2	1
536	0	2	0	0	0	0	2	1	2	2	0	0	1	0	1	0	0	0	1	1	2	0	1	1	0	0	1	0	1	2	1	2	2	1	0	1	1	1	1	0	0	0	0	2	0	0	0	0	1
537	0	1	1	0	0	0	1	1	1	1	1	0	1	0	1	0	1	0	1	1	2	0	2	2	0	1	2	2	1	2	0	0	2	1	0	2	0	0	0	1	1	0	1	2	1	1	0	2	0
538	0	1	1	0	1	1	2	1	1	1	1	1	1	0	1	1	0	1	2	2	1	1	1	1	1	0	2	2	1	2	0	0	0	1	1	2	1	1	0	1	0	0	0	2	0	2	0	0	2
539	1	1	1	0	0	1	2	1	1	1	1	0	1	0	1	0	0	1	1	1	1	0	2	2	0	0	1	1	0	1	1	0	1	1	0	1	1	0	0	0	1	1	1	2	1	1	0	1	0
540	0	0	2	0	0	0	2	2	0	1	0	1	2	0	1	0	0	0	0	0	2	0	1	1	0	1	1	2	2	2	0	1	2	2	0	1	2	1	0	0	0	2	2	2	0	0	0	2	1
541	1	0	2	0	1	1	2	1	0	0	0	0	1	0	1	0	0	1	1	0	1	1	0	1	0	0	1	1	1	1	1	1	1	1	0	1	1	0	0	1	1	0	0	2	1	1	0	2	1
542	1	1	2	0	0	0	1	2	0	0	1	0	2	1	1	1	1	2	0	0	1	1	2	2	0	1	2	2	0	2	1	1	2	0	1	2	2	0	0	1	1	0	0	2	0	2	0	2	0
543	1	2	0	0	0	0	2	2	1	1	0	0	1	0	1	0	0	0	0	0	2	0	1	1	0	1	1	2	1	2	2	0	2	1	0	1	1	0	0	1	1	0	2	2	2	1	0	1	2
544	0	1	1	0	0	0	1	1	1	1	1	0	0	0	0	0	0	0	1	1	1	1	2	2	0	1	2	2	0	2	0	0	1	1	1	2	1	1	1	0	1	1	1	2	1	0	0	2	0
545	1	1	1	0	0	0	2	1	1	1	1	1	1	0	0	0	0	0	0	0	2	0	2	2	0	1	0	1	2	1	1	0	0	0	0	2	2	0	0	0	1	0	1	2	2	2	0	1	2
546	1	1	1	0	0	0	2	1	1	1	0	0	2	0	1	0	0	2	0	0	1	0	1	1	0	0	1	2	2	2	2	0	2	1	0	1	1	0	0	0	2	0	1	2	1	0	0	1	1
547	0	1	1	0	0	0	2	2	0	0	0	0	1	0	1	0	0	1	1	1	2	1	2	2	0	0	1	1	1	2	1	1	1	2	1	1	2	0	0	0	2	0	1	2	1	1	0	1	1
548	1	1	1	0	0	0	1	2	0	0	1	0	0	0	0	0	0	1	1	0	2	2	1	1	1	1	2	2	0	2	1	1	1	0	0	2	2	0	0	1	1	0	1	2	1	0	0	1	1
549	1	2	2	0	0	0	1	1	1	1	1	0	0	0	0	0	1	1	0	0	2	1	2	2	0	1	2	2	1	2	1	2	2	0	0	0	2	0	0	2	0	0	0	2	0	0	0	2	1
550	0	1	2	0	0	0	2	2	0	1	0	0	1	0	1	0	0	1	1	1	2	0	2	2	0	1	1	1	2	2	1	1	1	1	1	1	1	0	0	1	1	0	0	0	2	1	0	1	1
551	0	1	1	0	0	0	1	2	0	0	1	0	1	0	1	0	0	0	0	1	2	0	2	2	0	0	1	1	2	2	0	0	1	1	0	1	2	0	0	2	0	0	1	1	1	1	0	2	0
552	0	0	2	0	0	0	2	2	0	0	1	0	1	0	1	0	0	1	1	1	2	0	2	2	0	1	0	1	1	2	0	1	1	0	0	1	1	0	0	1	1	0	0	1	0	0	0	2	0
553	1	1	2	0	0	0	0	2	1	1	0	0	0	0	0	0	0	0	0	0	2	0	1	1	0	0	1	1	0	1	0	1	2	2	2	2	2	0	0	2	0	1	1	2	1	1	0	2	1
554	0	0	2	0	1	1	2	1	1	1	1	0	1	0	1	0	0	0	0	0	2	0	2	2	0	2	1	1	2	2	1	1	1	1	1	2	2	0	0	0	1	0	0	2	0	2	0	1	1
555	0	1	2	0	0	0	2	1	1	1	0	2	2	0	1	0	0	1	1	1	1	0	2	2	0	1	1	1	1	2	1	1	2	0	0	2	2	0	1	0	0	0	0	1	0	0	0	2	1
556	1	1	1	0	0	0	2	2	0	1	0	1	1	0	0	0	0	0	1	1	2	1	2	2	0	2	0	1	1	2	0	1	1	0	0	2	1	0	0	0	1	1	1	2	1	0	0	1	1
557	1	2	1	0	0	0	1	1	1	1	1	1	1	0	0	0	1	1	1	1	1	0	1	1	0	1	2	2	1	2	1	0	1	0	0	2	1	0	0	2	0	0	2	2	1	1	0	1	1
558	1	1	1	0	0	0	1	2	0	1	1	0	0	0	0	0	0	1	1	1	1	0	2	2	0	1	2	2	0	2	1	2	2	0	0	1	2	0	0	2	0	0	0	2	1	1	0	1	1
559	0	0	2	0	1	1	1	1	1	1	1	0	0	0	0	0	0	1	1	1	2	1	2	2	0	0	2	2	0	1	1	2	2	1	0	1	1	0	0	1	1	0	0	1	0	0	0	1	1
560	0	2	1	0	0	0	1	2	1	1	1	0	1	0	1	0	1	2	0	0	1	0	2	2	0	1	1	2	2	1	2	2	2	1	1	2	2	1	1	0	1	0	0	2	0	0	0	1	1
561	1	2	0	0	0	0	2	2	0	1	0	0	0	0	0	0	0	0	1	0	2	0	1	2	0	1	2	1	1	2	1	1	1	1	1	2	2	1	0	0	0	0	0	2	0	0	1	0	2
562	0	2	0	0	0	0	1	1	0	0	1	0	1	0	1	0	0	1	2	1	2	1	2	2	0	0	2	2	0	2	0	0	0	0	0	2	1	1	0	0	1	0	0	0	2	1	0	2	0
563	0	1	1	1	0	1	2	1	1	2	0	0	1	0	1	0	0	0	0	0	2	0	1	1	0	1	2	2	0	2	1	1	1	0	0	2	1	0	0	0	2	0	0	1	1	1	0	1	1
564	1	2	0	0	0	0	1	1	0	2	0	1	1	0	1	0	0	0	1	1	2	1	2	2	0	1	2	2	0	2	1	0	1	0	0	2	1	0	0	1	1	0	1	2	2	0	0	1	1
565	1	1	1	0	0	0	1	2	0	0	1	0	0	0	0	0	0	0	0	0	2	0	1	1	1	1	2	2	1	2	2	1	2	0	0	1	1	2	1	0	1	0	0	1	0	0	1	0	2
566	0	2	0	0	0	0	2	1	2	2	0	1	2	0	2	1	0	0	1	1	1	0	2	1	1	1	2	0	1	1	1	1	1	1	0	2	1	0	0	0	1	0	0	2	0	1	0	0	2
567	1	0	2	0	0	0	2	1	1	2	0	0	1	0	0	0	0	0	1	1	2	1	2	2	0	0	1	2	0	2	1	2	2	1	0	0	2	0	0	2	0	0	0	2	0	0	0	1	1
568	0	0	2	0	0	0	2	1	0	0	1	0	0	0	0	0	0	0	0	0	1	1	2	2	0	1	2	2	0	2	1	1	1	1	2	2	2	0	0	2	1	0	1	1	1	0	0	1	0
569	0	2	1	0	0	0	2	2	0	0	0	0	1	0	1	0	0	0	0	0	2	1	2	2	0	0	1	1	1	2	0	2	2	1	0	2	1	0	0	0	1	0	0	2	0	0	0	0	2
570	0	2	0	0	0	0	0	2	0	0	2	0	1	0	1	0	1	0	1	1	2	0	2	2	0	1	2	2	1	2	0	1	1	0	0	1	1	0	0	0	1	0	1	2	1	0	0	1	2
571	1	0	2	0	1	1	2	1	1	2	0	0	1	0	2	0	0	0	0	0	1	0	1	1	0	0	1	1	1	2	1	2	2	0	0	1	1	0	0	1	1	1	1	1	1	0	0	1	0
572	1	0	2	0	1	1	2	1	0	0	0	0	1	0	1	0	0	1	1	1	2	1	2	2	0	0	0	1	0	1	1	1	0	0	0	1	1	0	0	1	1	0	0	1	0	1	0	2	0
573	1	1	1	0	0	0	1	1	1	2	0	0	1	0	1	0	0	2	2	1	0	0	1	1	0	2	1	1	0	1	1	1	2	2	2	2	0	0	0	0	2	0	1	2	0	0	0	1	1
574	0	1	2	0	0	0	2	2	0	1	0	1	2	0	1	0	0	1	1	1	1	0	2	2	0	0	1	2	0	2	0	2	2	0	1	2	1	0	0	0	1	0	1	2	1	2	0	1	1
575	1	2	2	0	0	0	2	1	1	1	1	2	2	0	2	0	0	2	1	1	2	1	2	2	0	0	1	2	0	1	2	1	2	2	2	2	1	0	0	0	2	0	0	0	0	0	0	2	0
576	0	0	2	0	0	0	1	1	1	1	1	0	1	0	1	0	0	0	1	1	2	0	2	2	0	0	1	2	0	2	0	2	2	1	0	1	1	0	0	0	1	1	1	1	1	1	0	2	0
577	0	0	1	0	0	0	1	2	0	1	1	2	2	0	2	1	0	2	0	1	1	0	2	2	0	2	1	1	2	2	0	1	1	0	0	1	1	0	0	0	2	0	0	2	1	1	0	1	1
578	1	0	2	0	0	0	1	1	1	1	1	0	0	0	0	0	0	1	1	1	2	0	2	2	0	1	1	2	0	2	0	1	2	0	0	2	2	0	0	0	0	0	0	0	0	0	0	1	1
579	1	2	1	0	0	0	2	0	1	1	2	0	0	0	0	0	0	1	0	0	1	2	2	2	0	0	0	2	2	1	2	1	1	0	0	2	1	0	0	0	1	0	2	2	1	1	1	1	1
580	1	0	2	0	0	0	2	2	0	0	0	1	2	0	1	0	0	0	1	1	2	0	2	2	0	2	2	2	0	1	0	1	1	0	0	1	2	0	0	1	1	0	0	0	0	0	0	1	1
581	1	2	0	0	0	0	1	2	0	1	1	0	1	0	1	0	0	1	0	0	2	0	2	2	0	1	1	0	1	2	1	2	2	0	0	2	0	0	0	0	1	1	1	1	2	0	0	2	0
582	0	1	2	0	0	0	2	2	0	0	0	0	2	0	2	0	0	0	0	0	2	0	0	0	0	0	1	2	0	2	0	1	1	0	0	1	1	1	0	0	0	1	1	2	2	0	0	1	1
583	0	1	2	0	1	1	1	1	1	1	1	0	1	1	0	1	0	2	1	1	2	0	1	1	0	1	0	1	1	0	1	1	1	0	0	2	1	0	0	0	1	0	1	1	0	0	0	1	1
584	1	2	0	0	0	0	2	2	0	0	1	1	2	0	1	0	0	1	1	1	1	1	2	2	0	0	2	2	0	2	2	1	1	0	0	1	2	0	1	1	0	0	1	1	1	0	0	1	1
585	1	0	2	0	0	0	2	1	2	2	0	0	0	0	0	0	0	0	0	0	2	1	2	2	0	0	1	1	1	2	0	1	1	0	0	2	1	0	0	0	1	0	1	1	1	2	0	1	1
586	0	2	0	0	0	0	2	1	1	1	1	0	1	0	1	0	0	0	0	0	2	1	2	2	0	1	2	2	0	2	2	2	2	0	0	1	2	0	0	0	0	0	1	1	1	1	0	1	0
587	0	2	0	0	0	0	2	2	0	0	1	1	2	0	1	0	0	0	0	0	2	0	2	2	0	0	1	1	1	2	0	1	2	1	0	1	1	0	0	0	0	0	0	1	0	0	1	0	2
588	0	0	2	0	0	0	2	1	1	1	1	1	1	0	0	0	0	0	0	0	2	0	2	2	0	1	1	2	1	1	1	0	1	0	0	2	1	1	1	0	1	0	0	1	1	1	0	1	0
589	0	1	1	0	0	0	2	2	0	0	0	0	0	0	0	0	0	2	1	1	2	0	2	2	0	1	1	2	0	2	0	1	1	2	1	1	0	0	0	0	1	1	1	2	0	0	0	1	1
590	0	2	0	0	0	0	2	0	2	2	0	0	0	0	0	0	0	0	0	0	2	1	2	2	0	0	2	2	1	1	0	2	2	1	0	1	0	0	0	0	2	0	1	1	1	0	0	2	0
591	1	0	2	0	1	1	1	2	0	0	2	1	2	0	2	1	0	0	0	0	1	0	1	1	1	0	2	2	0	2	1	2	2	0	0	0	0	0	0	0	1	0	0	2	0	1	0	2	1
592	0	2	1	0	0	0	2	0	2	2	0	0	0	0	0	0	0	0	0	0	2	0	2	2	0	1	2	2	0	2	1	0	0	0	0	1	0	0	0	0	2	0	0	0	0	0	0	1	1
593	1	2	1	0	0	0	1	2	0	1	1	0	1	0	1	0	0	0	0	0	2	0	2	2	0	0	1	2	2	1	2	2	2	0	0	2	2	0	0	1	0	0	0	1	0	0	0	2	1
594	1	1	2	0	0	0	1	2	0	0	0	0	1	0	1	1	0	2	1	0	0	0	2	2	0	1	0	2	1	1	1	0	1	0	0	2	0	0	0	0	1	0	0	0	0	1	0	2	0
595	1	1	2	0	0	0	1	2	0	0	1	0	1	0	1	0	0	0	0	0	2	0	2	2	0	0	2	2	1	2	2	0	1	1	1	2	1	0	0	0	1	0	1	2	2	0	0	1	1
596	1	1	1	0	0	0	2	0	2	2	0	0	0	0	0	0	0	1	2	2	1	1	0	1	1	1	2	1	1	2	1	2	2	0	0	1	0	0	0	1	1	0	0	0	1	1	0	2	0
597	1	2	2	0	0	0	1	0	2	2	0	0	1	0	1	0	0	1	1	1	1	1	1	1	1	1	2	2	0	2	0	1	1	0	0	1	1	1	0	0	1	0	0	1	0	1	0	2	0
598	0	1	1	0	0	0	1	2	0	0	1	0	2	0	2	0	0	1	0	0	1	1	1	1	1	1	1	0	2	2	0	0	1	0	0	2	1	0	0	0	1	0	0	1	0	1	0	2	0
599	1	2	1	0	0	0	2	2	0	0	0	0	1	0	1	0	0	1	0	0	1	0	2	2	0	2	1	2	1	1	2	1	2	2	0	1	0	0	0	0	2	0	0	2	0	0	0	1	2
600	0	2	0	0	0	0	2	1	1	2	0	0	1	0	1	0	1	2	1	1	1	0	0	0	0	0	1	2	1	2	0	1	1	1	0	2	1	0	0	1	1	0	0	1	0	1	0	1	0
601	0	1	1	0	0	0	2	2	0	1	0	1	2	0	1	1	0	0	1	1	1	0	2	2	0	0	2	2	1	1	2	1	1	1	0	0	1	0	0	0	1	2	2	2	1	1	0	2	0
602	0	2	0	0	0	0	2	2	0	0	0	0	0	0	0	0	0	0	0	0	2	1	2	2	0	0	2	2	0	2	1	1	1	0	0	2	1	0	0	0	1	0	1	2	1	0	1	0	1
603	0	1	1	0	0	0	2	1	1	2	0	0	1	0	1	0	0	0	0	0	1	2	2	2	0	0	2	2	1	2	2	2	2	1	0	1	1	0	0	0	2	0	0	1	0	1	0	2	0
604	1	1	1	0	0	0	1	2	0	0	2	1	1	0	1	1	0	0	0	0	2	0	2	2	0	2	1	2	1	2	2	2	2	0	0	0	1	1	1	0	1	0	0	1	0	0	0	1	0
605	0	1	2	0	0	0	2	1	1	1	1	0	2	1	1	1	1	2	2	2	1	0	2	2	0	1	1	2	2	2	0	0	0	1	1	2	2	0	0	2	0	0	0	1	0	0	0	1	1
606	0	2	1	0	0	0	2	0	2	2	0	1	2	0	1	0	0	2	1	1	1	1	1	2	0	0	1	1	0	1	2	1	0	0	1	2	0	0	0	0	2	0	1	1	1	1	1	0	2
607	1	1	1	0	0	0	1	2	0	0	1	1	1	0	1	1	1	2	1	1	1	0	2	2	0	1	1	2	0	1	2	2	2	0	0	1	2	0	0	0	1	0	0	1	1	0	0	2	0
608	1	2	0	0	0	0	2	2	0	1	0	0	0	0	0	0	0	0	0	1	1	0	2	2	0	1	0	1	0	1	1	2	2	0	0	1	1	0	0	1	1	0	0	1	1	0	0	2	0
609	1	2	1	0	0	0	2	1	1	1	0	0	0	0	0	0	0	0	0	0	2	0	2	2	0	1	1	1	2	2	0	0	0	0	1	2	2	0	0	0	2	0	1	2	1	1	0	2	1
610	0	1	1	0	1	1	1	1	1	1	1	0	1	0	1	0	0	1	1	1	1	0	2	2	0	0	1	1	1	2	0	0	1	0	0	2	2	0	0	0	2	0	0	0	2	1	0	1	1
611	0	0	2	0	0	0	2	2	2	2	0	0	0	0	0	0	1	2	1	1	1	1	2	2	0	0	1	1	1	2	0	1	1	0	0	1	1	0	0	0	0	0	0	2	0	0	0	2	1
612	0	1	1	0	0	0	2	1	0	0	1	0	0	0	0	0	0	1	1	1	1	0	2	2	0	2	2	2	0	2	2	1	0	1	0	2	1	0	0	1	1	0	1	2	2	2	0	1	1
613	1	0	2	0	0	0	1	2	0	1	1	0	0	0	0	0	0	1	1	1	0	1	0	1	0	0	1	2	0	2	1	2	2	0	0	1	1	2	1	0	1	1	1	2	1	1	0	2	0
614	0	1	2	0	0	0	1	2	0	0	2	0	1	0	1	0	0	0	1	1	2	0	1	2	0	1	2	2	0	2	1	1	1	0	1	2	2	0	0	2	0	0	0	1	0	0	0	2	1
615	1	1	2	0	1	1	2	1	1	2	0	0	0	0	0	0	0	0	1	0	1	0	2	2	0	2	0	1	2	1	1	0	0	0	0	2	2	0	0	2	0	0	0	2	0	0	0	2	0
616	1	0	2	0	1	1	1	1	1	2	0	0	0	0	0	0	0	1	0	0	1	2	2	2	0	0	1	1	1	2	1	0	0	0	0	2	1	0	0	1	1	0	0	1	0	0	0	2	0
617	0	0	2	0	0	0	2	2	0	1	0	0	0	0	0	0	0	0	0	0	2	1	2	2	0	0	1	2	1	2	2	1	1	1	2	2	2	0	0	1	1	0	1	2	1	1	1	0	1
618	1	2	1	0	0	0	2	1	1	2	0	0	1	0	1	0	0	1	1	1	2	0	2	2	0	2	1	2	1	1	2	1	1	0	0	1	0	0	0	0	1	0	0	0	0	0	0	0	2
619	0	2	0	0	0	0	2	2	0	0	0	0	2	1	0	1	0	1	1	0	2	2	0	1	1	1	1	1	1	2	1	1	2	1	0	1	2	0	0	1	1	0	0	2	0	0	0	2	0
620	0	0	2	0	0	0	1	2	0	1	0	0	1	0	1	0	0	0	1	1	2	0	2	2	0	0	1	0	1	2	1	0	1	0	0	2	1	0	0	0	0	0	0	0	0	0	0	2	0
621	0	1	1	0	0	0	1	2	0	1	1	0	1	0	1	0	0	1	0	0	1	0	2	2	0	2	1	2	0	1	1	1	1	1	0	1	1	0	0	1	1	1	1	2	0	0	0	2	0
622	0	1	1	0	1	1	0	2	1	1	0	0	0	0	0	0	1	0	1	1	2	0	2	2	0	1	1	1	1	2	0	2	2	0	0	1	1	0	0	0	1	0	0	2	0	0	0	2	0
623	1	1	1	0	0	0	2	1	1	2	0	2	2	0	2	1	0	2	1	0	2	0	2	2	0	1	2	2	0	2	1	1	2	1	1	1	0	0	0	0	2	0	1	2	1	0	0	2	0
624	1	2	1	0	0	0	2	2	0	1	0	0	1	0	1	1	0	1	0	0	2	0	2	1	1	1	2	2	0	2	1	2	1	0	0	2	1	1	1	0	0	0	0	2	0	0	0	0	1
625	1	2	1	0	0	0	2	1	1	2	0	1	2	0	2	0	0	2	0	1	1	0	2	2	0	0	2	2	0	2	1	1	1	0	0	1	2	0	0	1	1	0	1	1	1	1	0	2	0
626	1	2	0	0	0	0	1	1	1	1	1	1	1	0	0	0	0	1	1	1	1	0	2	2	0	1	1	1	1	2	0	1	1	0	0	1	0	0	0	0	2	0	1	2	0	0	0	2	0
627	0	0	2	0	0	0	2	1	1	2	0	0	0	0	0	0	0	1	1	0	1	0	2	2	0	1	2	2	1	1	1	1	2	0	0	2	1	0	0	0	2	0	0	2	1	1	0	0	2
628	1	1	1	0	0	0	2	1	1	1	0	0	0	0	0	0	0	0	0	1	2	1	2	2	0	1	2	2	0	2	1	1	2	0	0	1	2	0	0	1	1	0	0	2	1	1	0	0	1
629	0	0	2	0	1	1	2	2	0	1	0	0	0	0	0	0	0	2	0	0	0	1	2	2	0	0	1	2	0	2	2	2	2	0	0	0	2	0	0	1	1	0	0	0	2	1	0	2	1
630	0	0	2	0	0	0	2	0	2	2	0	0	1	0	1	0	0	0	1	1	2	1	2	2	0	0	0	1	1	2	0	0	0	0	0	1	1	0	0	0	2	0	1	2	1	0	0	0	2
631	0	1	1	0	0	0	2	2	0	1	1	0	0	0	0	0	0	0	1	1	2	0	2	2	0	2	2	2	0	1	0	2	2	0	0	0	0	0	0	1	1	0	0	2	0	0	0	1	1
632	0	1	1	0	1	1	2	1	1	1	1	0	0	0	0	0	0	1	2	1	2	0	2	2	0	1	2	2	1	2	1	2	2	0	0	1	1	0	0	0	2	0	0	1	1	0	0	1	2
633	0	0	2	0	1	1	1	1	1	1	1	0	0	0	0	0	0	0	0	0	2	0	2	2	0	1	1	1	0	1	2	2	2	0	0	2	2	0	0	1	0	1	1	2	2	0	0	1	1
634	0	0	1	0	0	0	2	2	0	0	0	1	1	0	1	1	0	0	0	0	2	1	1	1	1	1	1	2	1	2	2	1	1	0	0	1	1	0	0	0	2	0	0	1	0	0	0	1	1
635	0	1	1	0	0	0	2	1	0	0	1	1	2	0	2	0	0	1	2	1	2	0	1	1	0	1	2	2	1	2	0	0	1	1	0	2	1	0	0	0	2	0	0	0	0	1	0	1	1
636	1	1	1	0	1	1	2	1	0	0	1	0	1	0	0	0	0	1	1	1	0	1	1	1	1	1	2	2	0	2	1	1	2	0	0	2	1	0	0	1	1	0	0	1	0	0	0	2	0
637	0	1	2	0	0	0	1	2	0	1	1	0	0	0	0	0	0	2	2	1	1	1	1	2	0	0	2	2	0	2	1	0	0	0	0	2	2	1	1	1	0	2	2	2	1	0	0	0	2
638	0	1	1	0	0	0	2	1	1	1	0	1	1	0	0	0	1	2	0	0	1	0	2	2	0	1	0	2	1	1	1	0	0	0	0	2	1	1	0	0	0	0	0	1	0	0	0	2	0
639	0	2	1	0	0	0	2	0	1	1	1	1	1	0	0	0	1	2	1	0	1	0	2	2	0	2	0	1	0	0	2	1	1	0	0	0	1	0	0	2	0	1	1	1	0	0	0	1	1
640	1	0	2	0	1	1	2	2	1	1	1	0	1	0	1	0	0	0	1	1	2	1	2	2	0	0	1	1	0	1	1	1	1	1	1	2	2	0	0	2	1	0	0	1	0	1	1	0	2
641	1	2	0	0	0	0	2	1	1	1	0	1	2	0	2	0	0	0	0	0	2	0	1	2	0	1	1	1	0	1	2	0	1	0	0	2	1	1	1	0	1	0	1	2	0	0	0	0	0
642	1	1	1	0	0	0	2	1	0	0	1	0	1	0	1	0	0	2	0	1	1	1	2	2	0	0	1	1	0	1	2	1	1	0	0	1	2	0	1	1	0	1	1	2	0	0	0	1	1
643	1	0	2	0	0	0	2	2	1	1	0	0	1	0	1	0	0	0	1	0	2	1	1	2	0	2	2	2	0	2	1	2	2	0	0	1	0	0	0	0	2	1	1	1	1	0	1	1	1
644	1	1	2	0	0	0	1	1	1	1	1	1	2	0	1	0	0	2	2	1	1	1	2	2	0	0	1	1	2	2	1	0	0	1	2	2	1	0	0	1	1	0	1	2	1	0	1	0	2
645	0	0	2	0	0	0	2	2	0	0	0	0	1	0	0	0	0	1	1	1	1	0	2	2	0	2	2	2	1	1	0	1	2	2	2	2	1	0	0	0	1	0	0	2	0	0	0	1	1
646	0	1	2	0	0	0	1	2	0	0	1	0	0	0	0	0	0	0	1	1	2	1	1	1	1	1	2	2	0	2	1	0	1	2	1	1	2	1	1	0	1	0	0	2	2	0	0	1	2
647	1	1	2	0	0	0	2	2	0	1	1	0	0	0	0	0	0	0	0	0	2	1	2	2	0	0	1	1	0	2	1	0	0	0	1	2	2	0	0	1	1	1	1	2	0	2	0	2	0
648	0	0	2	0	1	1	2	2	0	1	0	1	1	0	0	0	0	1	1	0	2	0	1	1	0	1	2	2	0	2	0	1	1	1	1	1	2	0	0	1	1	0	0	0	1	0	0	1	0
649	1	1	1	0	1	1	2	1	1	1	0	0	0	0	0	0	0	1	1	1	1	1	2	2	0	2	1	2	2	1	2	1	1	0	0	2	0	0	0	0	2	0	0	2	1	1	1	1	1
650	0	1	1	0	1	1	2	0	2	2	0	0	1	1	0	1	0	1	0	0	0	1	2	2	0	1	0	1	1	2	0	1	1	0	0	0	2	0	0	1	0	0	0	2	0	0	0	1	1
651	1	1	1	0	0	0	1	2	0	0	1	1	1	0	1	0	0	0	0	0	2	1	1	1	1	1	0	2	1	1	1	1	1	1	0	1	0	0	0	0	2	0	1	2	0	0	0	2	0
652	0	0	2	0	1	1	0	1	1	1	1	0	1	0	1	0	0	1	1	1	1	0	2	2	0	1	2	2	1	2	1	2	1	0	0	2	0	0	0	0	2	0	0	0	2	1	0	2	0
653	0	1	1	0	1	1	1	1	0	0	1	0	0	0	0	0	0	1	1	1	1	0	2	2	0	2	0	1	0	1	1	2	2	0	1	2	1	0	0	1	1	1	1	2	0	1	1	0	2
654	1	1	1	0	0	0	1	1	1	1	0	1	1	0	1	1	0	0	0	1	2	0	1	1	0	0	1	2	0	2	0	2	2	0	0	1	0	0	0	1	0	0	0	0	0	0	1	1	1
655	1	1	1	0	1	1	2	2	0	0	1	0	2	0	1	0	0	1	1	0	2	1	2	2	0	2	2	2	0	2	0	2	2	0	0	1	0	0	0	0	2	0	0	2	1	1	0	0	0
656	1	1	2	0	0	0	2	1	1	2	0	0	1	0	1	0	0	0	0	0	1	0	2	2	0	1	2	2	0	2	0	1	1	1	0	2	1	0	0	0	1	0	0	1	2	1	0	2	0
657	1	1	1	0	0	0	2	2	0	0	0	0	1	0	1	1	0	1	2	2	1	0	1	1	0	2	2	2	0	2	0	2	2	0	0	1	0	0	0	0	2	0	0	2	0	1	1	2	1
658	1	1	1	0	0	0	1	2	0	1	1	1	2	0	1	0	0	1	1	0	1	0	2	2	0	0	1	2	0	1	1	1	2	2	0	1	1	1	1	0	1	0	1	2	1	2	0	1	1
659	0	2	0	0	0	0	1	1	0	0	1	1	1	0	0	0	0	0	0	0	2	0	1	2	0	1	1	1	2	2	1	1	1	0	0	1	0	0	0	1	1	1	1	2	1	0	0	2	0
660	1	0	2	0	1	1	2	1	1	2	0	1	2	0	1	1	0	0	1	1	1	0	2	2	0	1	1	2	0	2	1	1	2	1	0	1	2	0	0	2	0	0	1	1	0	0	0	1	1
661	0	2	1	0	0	0	2	1	1	2	0	0	1	0	1	0	0	1	2	2	1	0	1	1	0	0	2	2	1	2	1	2	2	0	0	1	1	1	0	0	1	0	0	1	0	0	1	2	1
662	1	0	2	0	0	0	0	1	1	1	1	0	0	0	0	0	0	1	1	1	2	0	2	2	0	1	2	2	0	1	0	0	0	0	0	2	1	0	0	0	1	0	1	2	0	1	0	1	1
663	1	1	1	0	0	0	1	0	2	2	0	0	1	0	1	0	0	1	0	1	1	1	2	2	0	0	1	2	0	2	0	2	2	0	1	1	1	1	0	0	1	0	0	2	0	0	1	1	1
664	0	1	1	1	0	1	2	1	1	1	0	0	0	0	0	0	0	2	2	1	1	1	2	2	0	0	1	1	1	1	1	1	1	1	0	0	2	0	1	1	0	0	0	0	1	0	0	2	2
665	1	1	1	0	0	0	2	1	1	1	0	0	1	0	0	0	0	1	0	0	1	0	2	2	0	1	2	2	0	2	2	1	2	0	0	2	2	0	0	1	0	1	1	2	1	1	0	1	1
666	1	1	1	0	0	0	2	1	0	0	1	1	1	0	1	0	0	0	1	1	1	0	2	2	0	1	2	2	0	2	1	1	1	1	1	1	1	0	0	0	2	0	0	2	1	1	0	1	1
667	1	2	1	0	0	0	2	1	2	2	0	0	0	0	0	0	0	0	0	0	2	0	2	2	0	1	1	1	1	2	0	1	2	0	0	0	1	0	0	0	2	0	0	2	0	0	0	2	0
668	0	1	1	0	1	1	2	2	0	0	1	1	1	0	1	1	0	1	1	1	2	0	1	2	0	0	2	2	0	2	0	2	2	1	2	2	0	0	0	0	2	0	1	2	2	0	0	2	1
669	1	1	1	1	0	1	2	2	1	1	0	0	0	0	0	0	0	1	0	0	2	0	1	1	1	1	1	1	2	2	0	1	1	0	0	2	2	1	1	1	0	0	0	2	0	0	0	1	1
670	0	2	0	0	0	0	0	2	0	0	2	0	0	0	0	0	0	0	0	0	1	1	1	1	1	1	1	1	2	2	1	1	1	0	0	2	2	1	1	0	1	0	2	2	2	1	0	2	0
671	1	0	1	0	0	0	2	1	1	2	0	0	0	0	0	0	0	1	1	1	1	0	1	1	0	1	2	2	0	2	1	2	2	0	0	1	0	0	0	0	2	0	1	2	1	1	0	1	1
672	1	1	1	0	0	0	1	2	0	0	2	0	1	0	1	0	0	0	0	1	2	1	2	2	0	0	0	2	1	2	1	1	1	1	1	1	2	1	1	1	0	0	0	2	0	0	0	0	2
673	1	2	1	0	0	0	2	2	0	0	0	0	0	0	0	0	0	0	0	0	2	0	2	2	0	1	2	2	0	2	2	2	2	1	0	1	2	0	0	2	0	1	2	2	1	1	0	1	1
674	1	0	2	0	0	0	2	2	1	1	1	0	0	0	0	0	0	0	1	1	2	0	2	2	0	1	1	1	1	2	0	1	2	0	0	2	1	0	0	0	1	0	0	1	0	0	0	1	1
675	0	1	2	0	0	0	1	2	0	1	1	0	0	0	0	0	0	1	1	1	1	0	1	2	0	0	0	2	0	1	2	0	1	1	1	2	2	0	0	1	0	0	0	1	0	0	1	0	1
676	1	1	1	0	0	0	2	1	1	2	0	1	1	0	0	0	0	1	1	1	2	1	0	0	1	1	1	0	2	2	0	0	1	1	0	1	2	0	0	2	0	0	0	0	0	0	1	0	1
677	0	1	1	1	0	1	2	1	1	1	1	1	1	0	0	0	0	0	1	1	2	0	2	2	0	1	2	2	0	2	0	1	1	0	0	1	0	0	0	0	1	1	1	1	0	0	0	1	1
678	0	1	2	0	0	0	2	0	2	2	0	0	0	0	0	0	0	1	1	0	2	0	2	2	0	0	1	2	1	2	0	1	1	1	2	2	2	0	1	0	0	0	0	1	0	1	0	0	1
679	1	0	2	0	0	0	1	1	0	0	2	0	0	0	0	0	0	0	1	1	2	1	2	2	0	1	1	1	2	2	1	1	1	0	0	1	2	0	0	1	1	1	1	2	2	1	0	1	1
680	1	2	1	0	0	0	2	1	1	1	0	0	1	0	1	0	1	2	1	1	1	0	2	2	0	1	0	1	2	1	1	1	1	0	0	2	1	0	0	0	0	0	0	2	0	0	0	1	1
681	1	0	2	0	0	0	1	2	0	1	1	0	0	0	0	0	0	1	2	1	1	1	1	1	1	1	1	1	0	1	0	1	1	0	0	1	2	0	0	0	1	0	0	0	1	0	0	0	2
682	1	2	0	0	0	0	0	2	0	0	2	1	1	0	0	0	0	0	0	0	1	0	2	2	0	0	2	2	0	2	1	1	1	1	1	1	1	0	0	0	2	0	0	2	0	0	0	2	0
683	0	1	2	0	1	1	2	2	0	1	0	1	1	0	0	0	0	2	1	1	2	0	2	2	0	2	1	1	0	1	1	0	1	2	1	1	0	0	0	0	1	0	2	2	2	1	0	2	0
684	0	1	2	0	0	0	0	2	0	0	2	2	2	0	1	0	0	1	1	1	0	0	1	1	0	1	2	2	0	2	2	1	2	0	0	2	1	0	1	0	1	0	0	2	0	0	0	1	1
685	0	2	0	0	0	0	2	1	2	2	0	0	1	0	0	0	0	2	0	1	1	0	2	2	0	1	1	2	1	2	0	0	1	1	1	2	1	0	0	1	1	0	0	1	0	0	0	1	1
686	0	1	2	0	1	1	1	1	1	2	0	0	1	0	0	0	0	0	0	0	2	0	2	2	0	0	0	2	1	1	1	1	1	0	0	2	1	0	0	0	1	1	1	1	0	0	0	1	1
687	0	2	0	0	0	0	2	2	0	0	1	0	0	0	0	0	0	1	0	1	2	0	2	2	0	1	2	2	1	2	1	0	0	1	2	2	1	0	0	0	0	0	0	0	0	0	1	1	1
688	1	2	1	0	0	0	2	1	1	1	1	0	1	0	1	0	0	1	1	1	2	1	1	1	1	2	1	1	1	2	1	1	1	0	0	1	1	0	0	0	1	0	1	1	1	2	0	0	2
689	0	1	1	0	0	0	2	2	0	1	0	0	1	0	1	0	0	0	0	1	2	1	2	2	0	2	2	2	0	2	0	1	1	0	0	2	1	0	0	0	1	0	1	2	2	1	0	2	0
690	1	2	1	0	0	0	2	1	1	2	0	1	1	0	0	0	0	0	0	0	1	1	1	2	0	1	1	1	1	2	0	1	1	0	0	1	2	0	0	1	0	1	1	1	1	0	0	2	1
691	0	2	0	0	0	0	2	2	0	0	1	0	1	0	1	0	0	1	1	1	2	0	1	1	0	2	1	0	2	2	0	1	2	2	2	2	0	0	0	1	0	0	0	1	0	1	0	2	0
692	1	1	1	0	1	1	2	1	1	1	1	0	1	0	1	0	0	1	0	0	2	0	2	2	0	1	1	1	2	2	0	2	2	0	0	1	1	0	0	0	2	0	0	1	1	1	0	1	1
693	0	2	0	0	0	0	2	2	0	0	1	0	0	0	0	0	0	1	0	1	1	0	1	2	0	1	2	2	0	2	0	1	2	0	0	2	2	0	0	1	0	0	0	1	0	0	0	2	1
694	0	0	2	0	0	0	2	1	1	2	0	0	1	1	0	0	0	2	1	1	2	0	2	2	0	1	2	2	0	2	1	1	1	0	0	1	0	0	0	0	1	0	0	1	1	0	0	1	1
695	0	2	0	0	0	0	1	1	0	0	2	1	1	0	0	0	0	1	0	0	1	0	2	2	0	1	2	2	0	2	1	2	2	0	0	2	1	0	0	0	2	0	0	1	1	1	0	2	0
696	0	2	0	0	0	0	0	1	1	1	1	2	2	0	2	1	0	2	1	1	2	0	2	2	0	2	2	2	1	1	1	0	0	0	0	2	2	0	0	2	0	0	0	2	0	1	1	1	1
697	1	2	2	0	0	0	1	1	0	0	2	2	2	0	2	1	0	1	1	1	1	0	1	2	0	0	0	0	1	2	1	1	1	1	1	1	2	0	0	1	1	0	0	1	0	0	0	2	0
698	0	2	0	0	0	0	2	2	1	1	1	1	2	0	1	0	0	0	0	1	1	0	2	2	0	2	2	2	1	2	1	1	1	1	1	1	1	1	1	0	1	0	2	2	1	1	0	2	0
699	0	2	2	0	0	0	2	0	1	1	1	1	1	0	2	0	0	1	0	0	1	0	2	2	0	2	1	1	2	2	1	1	1	0	0	2	2	0	0	1	0	0	0	0	0	0	0	2	2
700	0	2	1	0	0	0	2	2	0	0	0	0	0	0	0	0	0	0	0	0	2	0	2	2	0	1	0	2	2	1	2	1	1	0	0	2	1	0	0	2	0	0	1	2	1	0	0	1	1
701	0	1	1	0	0	0	2	1	1	2	0	0	0	0	0	0	0	1	1	1	1	0	2	2	0	1	1	2	1	1	1	1	1	0	0	1	0	0	0	0	2	0	1	1	1	1	0	1	1
702	0	2	0	0	1	1	2	2	0	1	0	1	1	0	0	0	0	1	1	1	1	0	2	2	0	0	1	1	2	2	0	2	2	0	0	2	2	0	0	2	0	0	0	1	1	0	0	2	0
703	0	0	2	0	0	0	1	1	1	1	1	1	2	0	1	0	0	0	0	0	1	0	2	2	0	1	2	1	1	2	0	1	1	0	0	1	1	0	0	1	1	0	0	1	0	0	0	1	0
704	0	2	0	0	0	0	1	1	2	2	0	1	1	0	0	0	0	2	2	2	1	1	2	2	0	1	2	2	0	2	0	1	1	0	0	2	0	0	0	0	1	0	0	1	1	0	0	1	1
705	0	1	2	0	0	0	2	2	0	1	0	0	1	0	1	0	0	2	2	1	0	0	1	2	0	0	1	1	1	2	0	1	2	0	0	2	1	0	0	1	1	0	1	2	1	0	0	2	0
706	0	2	1	0	0	0	2	1	2	2	0	0	0	0	0	0	0	0	0	0	2	1	2	2	0	0	0	2	2	2	2	1	1	0	0	2	1	0	0	1	1	0	0	1	0	0	0	1	1
707	1	1	2	0	0	0	2	0	2	2	0	0	1	0	1	0	1	0	1	1	2	2	2	2	0	0	2	2	0	2	1	2	2	1	1	1	1	2	1	0	1	0	1	2	1	1	0	1	1
708	0	0	2	0	1	1	1	1	1	1	0	0	0	0	0	0	0	1	0	1	2	0	2	2	0	0	1	1	1	2	0	1	2	0	0	2	1	1	0	1	0	0	0	2	0	0	1	0	2
709	1	1	1	0	0	0	2	1	2	2	0	1	1	0	0	0	0	0	0	0	1	0	2	2	0	2	1	1	0	1	1	1	1	0	0	1	2	0	0	0	1	0	1	1	1	0	0	2	0
710	0	0	2	0	0	0	2	2	0	1	0	1	1	0	0	0	0	0	2	1	2	0	2	2	0	2	1	1	0	1	0	2	2	0	1	2	2	0	0	1	0	1	1	1	1	0	0	1	1
711	1	1	0	0	0	0	2	2	0	1	0	1	1	0	0	0	0	0	0	0	2	1	2	2	0	0	2	2	0	2	1	2	2	1	1	2	2	0	0	0	1	0	0	2	2	0	0	0	2
712	1	1	0	0	0	0	2	1	1	2	0	1	1	0	1	1	0	1	1	1	1	0	2	2	0	1	2	2	0	2	2	1	2	1	0	1	1	1	0	1	0	0	0	2	0	0	0	2	0
713	1	1	2	0	0	0	1	1	1	1	2	1	2	0	1	0	0	1	1	1	2	0	2	2	0	1	0	1	0	1	1	0	0	0	0	2	0	0	0	1	1	0	1	1	1	1	0	1	1
714	0	1	1	0	0	0	1	2	0	1	1	1	1	0	1	0	0	0	1	1	2	1	1	2	0	1	1	1	1	1	1	1	2	2	0	1	2	0	0	1	1	0	0	2	2	0	0	2	0
715	1	1	1	0	0	0	2	0	1	1	1	0	0	0	0	0	0	1	1	0	1	0	2	2	0	2	2	2	0	1	1	1	1	1	1	2	2	0	0	2	0	0	1	2	1	1	1	0	2
716	1	1	2	0	0	0	1	1	1	1	1	1	1	0	1	0	1	2	1	1	1	0	2	2	0	2	1	2	2	2	1	2	2	0	0	0	1	0	0	2	0	0	1	2	1	0	0	1	1
717	0	1	1	0	0	0	1	2	0	0	0	1	1	0	0	0	0	1	1	2	1	0	2	2	0	2	2	2	1	2	1	1	1	0	0	1	1	0	0	0	1	0	0	2	0	0	0	2	0
718	1	0	2	0	1	1	1	2	1	1	1	2	2	0	0	0	0	1	1	1	2	1	1	1	1	0	1	1	1	2	0	1	1	1	0	1	2	0	1	0	1	0	0	1	0	0	0	1	1
719	1	1	1	0	0	0	2	1	0	0	1	0	0	0	0	0	0	0	1	1	2	0	2	2	0	1	1	2	1	1	2	0	1	1	0	2	1	0	0	0	2	0	1	2	1	1	0	0	2
720	0	1	1	0	0	0	1	1	1	1	1	0	1	0	1	0	0	0	0	0	2	1	2	2	0	0	2	2	0	2	1	2	2	0	0	1	1	1	1	0	1	0	0	1	0	0	0	2	0
721	0	0	2	0	0	0	1	2	0	1	1	0	0	0	0	0	0	1	1	0	1	0	2	2	0	0	1	1	2	2	1	1	1	0	0	1	2	0	0	1	0	0	0	1	0	0	0	2	1
722	0	1	1	0	1	1	2	2	0	1	0	1	2	0	1	1	0	0	0	0	2	0	2	2	0	0	1	1	1	2	1	2	2	0	0	1	1	0	0	0	1	0	0	2	1	1	0	1	1
723	1	1	2	0	0	0	2	1	1	1	0	1	1	0	1	1	0	1	1	2	1	0	1	1	0	1	2	2	0	2	1	1	1	0	0	1	1	0	0	0	0	0	0	0	1	0	1	0	2
724	1	0	2	0	1	1	2	1	1	1	0	0	0	0	0	0	0	2	1	1	1	0	0	0	0	0	1	1	1	2	0	1	2	1	1	1	2	0	0	1	0	0	0	1	0	0	0	2	0
725	0	1	2	0	0	0	1	1	0	0	2	0	1	1	0	1	1	2	0	0	1	1	2	2	0	2	0	1	2	2	1	1	1	0	0	2	2	0	0	1	1	0	0	1	0	0	0	2	0
726	0	0	2	0	0	0	1	2	0	0	1	0	0	0	0	0	0	0	1	1	2	0	1	1	0	1	0	1	0	0	2	1	1	0	0	2	2	0	0	2	1	0	0	1	0	0	1	1	1
727	1	1	1	0	0	0	1	1	0	0	1	0	0	0	0	0	0	1	1	0	2	1	1	2	0	0	1	2	1	2	2	1	1	0	0	2	2	0	0	2	0	0	0	0	2	1	0	2	0
728	0	2	1	0	0	0	2	1	1	1	1	0	0	0	0	0	1	2	0	0	2	0	2	2	0	1	1	1	1	2	1	2	2	0	0	0	1	0	0	0	2	1	1	1	1	1	0	2	1
729	0	0	2	0	1	1	2	1	0	0	0	0	0	0	0	0	1	1	0	0	2	0	2	2	0	1	2	2	0	2	0	2	1	0	1	2	2	0	0	0	1	0	1	2	1	0	0	2	0
730	1	1	2	0	0	0	1	1	1	2	0	0	0	0	0	0	0	1	1	0	2	0	2	2	0	1	2	2	1	1	0	2	2	1	0	1	1	0	0	1	1	0	0	1	0	0	0	0	0
731	1	1	2	0	0	0	2	2	0	0	0	0	1	0	1	0	0	2	2	1	1	1	1	2	0	0	1	1	2	2	1	2	2	1	0	0	1	1	1	0	1	0	1	2	1	0	0	1	1
732	1	0	2	0	0	0	2	2	0	0	0	0	1	0	1	0	1	1	1	1	2	0	2	2	0	1	2	2	0	2	1	1	1	0	0	2	0	0	0	0	2	0	0	2	0	0	0	1	1
733	1	2	1	0	0	0	2	2	0	0	1	1	1	0	0	0	0	0	0	0	2	0	2	2	0	1	1	1	0	1	0	1	1	0	1	2	1	2	1	0	1	0	0	0	0	0	1	0	1
734	0	1	1	0	0	0	2	2	0	1	0	0	0	0	0	0	0	0	0	0	2	2	0	1	1	1	1	1	2	2	1	1	1	0	0	0	2	0	0	2	0	0	0	1	0	1	0	1	1
735	1	0	2	0	1	1	2	0	1	1	1	0	1	0	1	0	0	2	1	1	2	0	2	2	0	0	1	1	2	2	1	1	1	0	0	1	2	0	0	0	1	0	0	2	0	1	0	1	1
736	1	2	1	0	0	0	1	1	1	2	0	0	1	0	1	0	0	0	0	0	1	0	2	2	0	2	2	2	0	2	1	1	1	0	0	1	1	0	0	1	1	0	1	2	0	1	0	1	2
737	1	0	1	0	0	0	1	2	0	1	1	0	0	0	0	0	1	2	2	2	2	0	2	2	0	0	1	2	1	2	2	1	1	0	0	1	1	0	0	0	2	0	1	2	1	0	0	1	0
738	1	2	0	0	0	0	2	1	1	2	0	0	1	0	1	1	0	0	0	0	2	0	2	2	0	0	2	2	0	2	1	2	2	0	1	2	0	0	0	0	2	1	2	2	0	0	0	2	1
739	1	1	2	0	0	0	2	1	1	1	0	1	1	0	1	1	0	1	1	1	1	0	1	2	0	0	2	2	0	2	0	2	2	0	0	1	1	0	0	1	1	0	1	2	1	0	0	1	1
740	0	1	1	0	0	0	1	2	0	0	1	0	0	0	0	0	0	2	1	1	1	1	2	2	0	1	1	2	0	2	0	2	1	0	1	2	1	0	0	2	0	0	0	1	0	0	0	1	1
741	1	1	1	0	0	0	2	1	0	0	1	1	1	0	1	1	0	0	1	2	1	0	2	2	0	1	1	1	1	2	0	2	2	0	1	2	1	0	0	1	1	0	1	2	1	2	0	2	0
742	1	2	1	0	0	0	2	2	0	0	1	1	2	0	2	0	0	2	2	2	1	0	1	1	0	2	2	2	1	2	2	2	2	1	1	2	1	1	0	0	0	0	0	0	0	0	0	1	0
743	0	1	2	0	0	0	2	1	1	1	1	1	2	0	0	0	0	0	1	2	1	1	2	2	0	1	2	2	0	1	0	1	2	1	0	1	1	0	0	0	1	0	0	2	0	0	1	1	1
744	1	1	0	0	0	0	2	1	0	0	1	1	2	0	1	1	0	1	1	1	1	0	2	2	0	0	2	2	1	2	0	0	1	1	1	2	1	0	0	0	2	0	0	0	0	1	0	2	2
745	1	0	2	0	0	0	1	0	2	2	0	0	1	0	0	0	0	0	0	0	2	0	2	2	0	2	1	1	1	2	0	1	1	0	0	1	0	0	0	0	1	0	0	2	0	1	0	0	0
746	1	2	1	0	0	0	1	1	1	1	1	0	1	0	1	1	0	0	0	0	2	0	2	2	0	1	1	1	1	2	0	1	1	0	0	1	0	0	0	0	1	2	2	2	0	0	0	2	0
747	1	0	2	0	0	0	1	2	0	0	1	1	2	0	1	0	0	2	2	1	1	0	2	2	0	1	2	2	0	2	0	0	0	0	0	2	2	0	0	1	1	0	0	1	0	0	0	2	0
748	1	1	1	0	1	1	1	1	1	2	1	0	1	0	1	0	0	1	1	1	1	0	2	1	1	1	2	2	0	2	1	1	1	0	0	1	1	0	0	0	1	0	1	2	1	2	1	0	2
749	0	1	1	0	0	1	1	2	0	0	1	0	1	0	1	0	0	0	1	0	2	1	2	2	0	1	2	2	0	2	0	2	2	0	0	2	2	0	1	0	1	0	1	2	1	1	0	2	0
750	1	1	1	0	0	0	2	0	2	2	0	1	1	0	0	0	0	0	0	0	2	0	2	2	0	1	1	1	1	2	0	0	1	1	1	2	2	0	0	0	1	1	1	2	0	0	0	2	0
751	0	1	2	0	0	0	0	2	0	0	2	0	1	0	1	0	0	0	0	0	2	0	2	2	0	1	0	1	2	2	1	0	0	0	0	2	1	0	0	0	1	0	0	1	0	0	0	0	2
752	0	2	0	0	0	0	2	1	1	1	0	1	2	0	2	1	0	1	1	1	1	1	2	2	0	1	2	2	0	1	1	1	1	0	0	1	1	0	0	1	1	0	0	1	0	0	0	1	1
753	1	0	2	0	0	0	2	2	0	0	1	0	0	0	0	0	0	2	1	1	1	0	1	2	0	1	0	1	2	2	1	1	1	1	2	2	1	1	1	0	0	0	0	2	2	0	0	1	0
754	1	2	2	0	0	0	1	2	0	0	1	1	1	1	0	1	0	1	0	0	1	0	1	1	0	0	2	2	1	1	1	1	2	0	0	2	0	0	0	0	1	0	1	2	1	0	0	0	1
755	0	0	2	0	1	1	1	0	2	2	0	0	0	0	0	0	0	1	0	0	2	0	1	1	0	1	0	2	1	2	1	1	1	1	0	1	2	0	0	1	1	1	1	1	1	0	2	0	2
756	1	2	1	0	0	0	2	2	0	1	0	0	1	0	1	1	0	1	1	1	2	0	2	2	0	2	1	2	0	2	1	0	1	1	0	1	2	0	0	1	1	0	0	1	0	0	0	1	1
757	1	2	0	0	0	0	2	0	2	2	0	0	0	0	0	0	0	2	2	1	0	0	1	2	0	1	1	2	1	1	2	0	1	0	0	2	1	0	0	0	1	0	1	2	0	2	0	2	0
758	1	0	2	0	1	1	2	2	0	0	0	0	0	0	0	0	0	1	1	0	1	1	1	1	1	1	1	2	1	0	2	0	0	1	1	1	1	1	1	0	1	0	0	2	0	0	0	2	0
759	1	2	1	0	0	0	1	2	1	1	1	0	0	0	0	0	0	0	0	1	2	0	2	2	0	2	1	1	1	2	0	1	1	2	1	1	1	0	0	0	2	0	0	2	1	1	0	1	1
760	1	2	0	0	0	0	0	1	1	1	1	0	0	0	0	0	0	1	1	0	2	0	2	2	0	2	2	2	0	1	2	2	2	0	1	2	1	0	0	0	1	0	0	0	1	0	2	0	2
761	1	1	1	0	0	0	2	1	1	1	0	1	1	0	1	0	0	0	0	0	2	0	2	2	0	1	2	2	1	1	2	1	1	0	0	1	1	1	1	0	1	0	0	1	1	0	0	0	2
762	1	2	0	0	0	0	0	2	0	0	2	0	1	0	1	0	0	1	1	1	1	1	0	1	1	0	2	2	0	2	1	0	1	1	1	2	1	0	0	2	0	0	0	1	2	1	0	1	1
763	0	1	2	0	1	1	2	0	2	2	0	0	0	0	0	0	0	0	0	0	2	0	1	2	0	1	1	1	0	1	2	0	1	2	0	2	0	0	0	0	2	0	1	2	2	2	0	1	1
764	1	1	1	0	0	0	2	1	0	0	0	0	0	0	0	0	0	0	1	1	2	0	2	2	0	2	1	2	1	2	0	1	2	2	0	1	2	0	0	0	1	0	1	2	1	1	0	1	1
765	0	2	1	0	0	0	2	2	0	0	1	1	1	0	0	0	0	0	1	1	2	1	2	2	0	2	0	0	1	2	1	1	1	1	1	1	1	0	0	0	2	0	0	0	2	1	0	2	0
766	1	0	2	0	1	1	2	0	2	2	0	0	0	0	0	0	0	1	0	0	0	0	2	2	0	0	0	1	2	1	1	1	1	2	0	1	2	0	0	2	1	0	1	2	0	0	0	0	1
767	0	1	2	0	1	1	1	1	1	1	0	0	0	0	0	0	1	2	1	0	1	1	2	2	0	1	2	2	1	2	1	2	2	2	0	2	2	0	0	1	0	0	1	2	1	0	0	1	0
768	0	1	1	0	0	0	2	2	0	1	0	0	0	0	0	0	0	1	0	0	1	0	1	1	0	1	2	2	1	2	1	0	2	1	0	1	2	1	1	0	1	0	0	0	1	0	1	1	1
769	0	2	0	0	0	0	1	1	1	1	2	1	1	0	1	0	0	1	0	1	1	0	2	2	0	1	2	0	1	1	1	1	2	2	0	1	2	1	1	0	0	0	0	0	2	1	0	2	0
770	1	1	1	0	0	0	1	1	1	1	1	0	1	0	1	1	0	0	0	1	1	0	2	2	0	0	2	2	0	2	1	2	2	1	1	2	1	1	0	1	0	0	0	1	0	0	0	1	1
771	0	2	0	0	0	0	1	1	1	1	2	2	2	0	1	0	0	0	0	1	2	1	2	2	0	1	2	2	1	2	1	1	1	0	1	1	0	0	0	0	1	0	1	2	1	0	0	2	1
772	1	1	1	0	1	1	2	1	0	0	0	0	2	0	2	1	0	1	1	1	0	0	2	2	0	1	0	2	1	1	1	0	0	0	0	2	2	0	0	1	1	0	1	2	1	2	0	1	1
773	1	1	1	0	0	0	2	2	0	0	1	0	1	0	1	0	0	1	1	1	1	0	2	2	0	0	1	2	0	2	2	1	1	0	0	1	2	0	0	0	0	0	1	1	1	1	0	1	2
774	0	0	2	0	1	1	2	1	1	2	0	1	1	0	0	0	0	0	0	0	2	0	2	2	0	1	2	2	1	2	1	2	2	0	0	0	1	0	0	1	1	1	1	2	1	0	0	2	1
775	0	1	2	0	1	1	2	1	0	0	0	0	0	0	0	0	0	1	1	0	2	1	2	2	0	1	2	2	1	2	2	1	1	0	0	2	1	0	0	0	2	0	0	1	0	0	0	1	1
776	0	1	0	0	0	0	1	2	0	0	0	0	1	0	1	0	0	0	1	1	1	0	1	1	0	1	2	2	0	2	1	1	1	1	0	0	2	0	0	0	1	0	1	1	1	2	0	1	1
777	1	1	1	0	0	0	1	1	1	1	1	0	1	0	1	0	0	1	1	0	2	0	2	2	0	0	1	2	1	1	1	2	2	0	0	1	2	0	0	2	1	1	1	2	0	0	1	0	1
778	0	1	1	0	0	0	2	0	2	2	0	1	1	0	1	1	0	1	0	1	1	1	1	1	1	1	2	2	2	2	1	2	2	0	0	2	2	0	0	0	1	0	0	2	0	0	0	2	1
779	1	2	0	0	0	0	2	2	0	1	0	0	1	1	0	1	0	0	0	0	2	0	2	2	0	1	1	1	2	2	0	2	2	1	2	2	2	0	0	1	1	0	0	1	0	0	0	0	2
780	0	1	2	0	0	0	2	1	0	0	1	0	0	0	0	0	0	1	1	0	1	0	1	2	0	1	1	1	0	1	2	1	1	0	0	1	1	0	0	0	1	1	1	2	0	0	0	2	1
781	1	2	0	0	0	0	1	2	0	0	1	0	1	1	0	1	0	1	1	0	1	0	2	2	0	0	0	1	0	1	1	2	2	0	0	0	1	1	0	0	1	0	0	2	0	1	0	1	1
782	1	0	2	0	1	1	1	1	1	2	0	0	0	0	0	0	0	0	0	0	1	1	2	2	0	1	1	1	2	2	0	1	0	0	0	1	0	0	0	1	1	1	1	2	1	0	0	2	1
783	1	1	2	0	0	0	2	2	0	1	0	1	1	0	1	1	0	0	0	0	1	0	2	2	0	1	2	2	0	2	1	1	1	1	2	2	0	0	0	0	2	0	0	1	0	0	0	0	2
784	0	2	1	0	0	0	2	2	1	1	0	1	2	0	1	0	0	2	1	1	1	1	2	2	0	1	0	2	1	1	1	2	2	0	0	1	2	0	0	1	1	0	1	2	2	1	1	1	1
785	1	0	1	0	0	0	1	2	0	0	2	1	1	0	0	0	0	2	2	1	1	1	0	0	1	1	2	2	0	2	0	1	1	0	0	1	1	0	0	1	1	0	1	2	1	2	0	2	1
786	1	0	2	0	0	0	2	1	1	2	0	1	1	0	0	0	0	0	0	1	2	0	2	2	0	2	1	1	0	1	0	1	0	0	1	2	0	0	0	0	2	1	1	1	1	0	0	2	1
787	1	2	1	0	0	0	2	0	2	2	0	0	1	0	0	0	0	0	1	1	2	0	2	2	0	1	2	2	0	2	0	1	1	0	0	2	1	1	0	1	0	0	0	0	1	0	0	2	0
788	0	1	2	0	0	0	2	2	0	1	0	0	2	0	2	0	0	1	1	1	1	1	1	2	0	0	1	2	0	1	1	1	1	1	0	2	0	0	0	0	2	1	1	1	0	1	1	0	1
789	1	1	1	0	0	0	2	1	1	2	0	0	1	0	1	0	0	0	0	0	2	1	2	2	0	2	2	2	0	2	1	1	2	1	1	2	2	0	0	1	1	0	1	1	1	0	1	0	2
790	1	0	2	0	0	0	2	2	0	0	1	0	0	0	0	0	0	1	1	1	1	0	2	2	0	1	1	2	1	2	0	0	0	0	0	2	2	0	0	2	0	0	0	2	0	0	0	1	0
791	1	2	2	0	1	1	2	1	1	2	0	0	0	0	0	0	0	1	1	1	2	0	1	2	0	0	0	2	2	0	2	1	1	0	0	2	2	0	0	1	0	0	0	1	0	0	0	1	1
792	0	2	1	0	0	0	1	1	0	0	1	1	1	0	2	0	0	0	0	0	2	1	2	2	0	0	1	1	1	2	1	1	1	0	0	1	1	0	0	1	1	0	0	0	0	0	0	1	2
793	0	2	1	0	0	0	1	2	0	0	1	0	0	0	0	0	0	2	2	1	1	1	2	2	0	1	2	2	0	2	1	1	1	1	1	1	1	1	1	0	1	0	0	1	0	0	0	2	1
794	1	0	2	0	0	0	1	1	2	2	0	0	0	0	0	0	0	0	0	0	2	0	1	2	0	1	2	2	0	1	0	2	2	0	0	0	2	0	0	2	0	0	1	2	1	0	0	2	0
795	0	1	1	0	0	0	2	2	1	1	1	0	0	0	0	0	0	0	0	0	2	0	2	2	0	2	2	2	1	1	1	0	0	0	0	1	1	0	0	0	2	0	0	2	0	0	0	2	1
796	1	2	1	0	0	0	2	0	2	2	0	0	1	0	1	0	0	0	1	1	2	0	1	1	0	1	2	2	1	2	1	2	2	1	1	1	1	0	0	0	0	0	0	2	0	0	0	2	0
797	0	2	0	0	0	0	2	2	0	0	1	1	2	0	2	0	0	1	1	1	2	1	1	2	0	0	0	1	1	2	0	1	2	0	0	1	1	0	0	0	0	0	1	1	1	1	0	0	2
798	0	0	2	0	0	0	2	1	1	1	1	0	0	0	0	0	0	2	0	1	1	1	2	2	0	1	1	2	1	1	1	2	2	1	0	0	2	1	1	1	0	0	0	1	0	1	0	2	0
799	1	1	1	0	0	0	1	1	2	2	0	0	0	0	0	0	0	1	0	0	1	1	1	1	1	2	1	1	1	2	1	2	2	1	0	0	1	0	0	1	1	0	0	1	0	0	0	1	1
800	1	0	2	0	0	0	2	0	2	2	0	1	1	0	0	0	0	0	0	0	1	2	0	1	1	1	2	2	0	2	1	1	1	1	2	2	1	0	0	0	2	0	0	2	0	0	0	2	0
801	0	0	2	0	0	0	1	2	0	0	2	0	1	0	1	0	0	0	0	0	2	0	2	2	0	1	2	1	1	2	1	1	2	1	0	1	1	0	0	1	1	0	1	2	1	2	0	1	1
802	1	2	1	0	0	0	1	2	0	0	0	0	1	0	1	0	0	1	1	1	1	0	1	1	0	1	1	2	1	0	2	0	1	1	0	2	2	0	0	2	0	0	0	1	0	0	0	1	1
803	0	2	1	0	0	0	2	2	0	1	0	0	0	0	0	0	0	1	0	1	2	1	1	1	1	1	0	1	1	2	0	0	0	0	1	2	1	0	0	1	1	0	0	1	1	0	0	2	0
804	1	2	1	0	0	0	2	2	0	0	0	0	0	0	0	0	0	0	0	0	1	0	2	2	0	0	2	2	0	2	1	2	2	0	0	1	1	0	0	0	1	0	0	2	0	0	0	1	1
805	0	1	1	1	0	1	2	0	2	2	0	0	0	0	0	0	0	2	2	2	1	1	1	1	0	0	2	2	0	2	2	2	2	0	0	0	1	0	0	1	1	1	1	1	0	0	0	0	2
806	0	1	2	0	0	0	2	0	2	2	0	0	0	0	0	0	0	1	1	1	2	1	2	2	0	0	1	1	1	2	1	1	1	1	1	2	2	0	1	1	0	0	0	0	2	1	1	0	2
807	0	1	1	0	0	0	2	1	1	1	0	0	1	0	1	0	0	0	0	0	2	0	2	2	0	1	1	2	2	2	2	2	2	1	0	1	1	1	1	0	1	1	1	1	1	0	0	1	1
808	0	0	2	0	1	1	2	2	0	0	0	0	0	0	0	0	0	0	0	0	2	0	2	2	0	1	2	2	0	2	0	1	1	1	2	2	2	0	0	0	2	0	0	2	0	0	1	2	1
809	1	0	2	0	0	0	2	1	1	1	0	1	1	0	0	0	0	0	0	0	2	0	1	1	0	2	1	1	1	2	0	0	0	0	0	2	1	0	0	0	1	1	1	2	1	1	0	1	2
810	0	2	0	0	0	0	2	2	0	1	0	0	1	0	1	0	0	1	0	0	1	0	2	2	0	1	1	2	1	1	1	0	0	0	0	2	1	0	0	0	1	0	0	1	0	0	0	1	1
811	0	0	2	0	0	0	1	1	1	1	1	1	1	0	0	0	0	2	1	1	1	1	2	2	0	0	1	1	0	1	1	1	1	0	0	0	1	0	0	2	0	0	0	1	0	0	0	1	1
812	0	1	2	0	0	0	2	0	2	2	0	0	1	0	1	0	0	1	1	1	2	0	2	2	0	2	2	1	1	2	0	2	2	0	0	2	2	0	0	1	1	0	1	2	1	1	0	2	1
813	1	0	2	0	1	1	2	2	0	1	0	1	1	0	1	1	0	1	1	1	2	0	2	2	0	1	1	2	0	2	0	1	1	0	0	0	2	0	0	2	0	0	0	2	1	1	1	1	1
814	1	2	2	0	0	0	1	2	0	0	2	0	2	1	1	1	0	1	2	2	1	0	1	2	0	1	1	1	2	2	0	1	1	0	0	1	2	0	0	2	0	2	2	2	0	2	0	1	1
815	0	0	2	0	0	0	1	0	2	2	0	1	2	0	2	0	0	1	1	1	1	1	2	2	0	1	2	2	1	2	0	2	2	1	1	1	1	0	0	1	1	0	0	0	1	1	0	2	0
816	0	1	1	0	0	0	1	2	0	0	1	0	2	0	2	1	0	1	2	2	1	0	2	2	0	1	2	2	0	2	2	1	2	0	1	2	2	0	0	0	0	0	1	2	1	0	0	1	1
817	1	1	2	0	0	0	1	2	0	0	1	0	1	0	1	0	0	0	0	1	2	0	2	1	1	1	2	2	1	2	1	0	0	0	0	1	0	0	0	0	2	0	1	2	1	1	0	1	0
818	0	1	1	0	0	0	2	2	0	0	1	1	2	0	2	1	0	2	2	2	0	0	2	2	0	2	1	2	1	2	0	1	1	1	1	2	1	0	0	1	1	1	1	1	1	0	0	2	1
819	1	0	2	0	0	0	1	2	0	0	1	1	2	0	2	0	0	1	1	1	1	1	2	2	0	1	1	2	1	2	1	0	0	0	0	1	1	1	1	0	0	0	0	2	0	0	0	2	1
820	1	0	2	0	0	0	2	2	0	1	0	0	0	0	0	0	0	2	1	1	0	0	2	2	0	1	2	2	0	2	1	1	1	1	0	0	0	0	0	0	1	2	2	2	0	0	0	1	0
821	0	1	2	0	0	0	1	1	1	1	1	0	1	0	1	0	0	0	0	1	2	0	2	2	0	0	1	1	2	2	1	2	2	1	0	1	2	0	0	1	1	0	0	1	0	0	0	0	2
822	1	0	2	0	1	1	2	2	0	0	1	1	2	0	2	0	0	0	0	0	1	1	0	1	0	0	2	2	1	2	1	1	2	0	0	2	1	0	0	0	1	1	1	1	0	1	0	2	0
823	0	1	1	0	0	0	2	1	1	1	1	0	1	1	0	1	0	1	0	0	1	0	2	2	0	1	2	2	2	2	1	2	2	0	0	1	1	0	0	1	1	0	0	0	1	0	0	0	1
824	1	1	1	0	0	1	1	1	1	1	1	1	1	0	0	0	0	0	0	0	2	0	1	1	0	1	2	2	1	2	2	1	1	0	0	2	1	0	0	0	2	0	1	2	2	2	0	1	1
825	1	0	1	0	0	0	1	2	0	0	0	0	0	0	0	0	0	0	0	0	2	0	1	1	0	0	1	1	0	1	0	1	2	0	0	1	2	0	0	1	1	0	1	2	0	1	0	2	1
826	1	1	1	0	0	0	1	1	1	1	1	0	0	0	0	0	0	1	1	1	1	1	2	2	0	0	1	2	0	2	2	2	2	0	0	2	2	0	0	2	0	1	1	2	1	0	1	1	1
827	1	0	2	0	1	1	1	2	0	0	1	0	0	0	0	0	1	1	0	0	2	0	1	1	0	1	2	2	0	2	2	1	1	1	0	0	0	0	0	0	1	0	1	1	1	0	0	2	0
828	0	2	0	0	0	0	2	2	0	0	0	1	1	0	1	0	0	1	0	0	1	1	1	1	1	0	0	2	2	1	2	2	2	0	0	0	1	0	0	1	1	0	1	2	1	1	0	0	0
829	0	1	2	0	0	0	2	2	0	0	0	0	0	0	0	0	0	0	0	0	2	1	2	2	0	1	2	1	1	2	1	1	1	0	0	2	2	1	1	1	0	0	0	2	1	1	0	2	0
830	0	1	1	1	0	1	1	2	0	1	1	0	1	0	1	0	0	0	0	0	2	0	2	2	0	0	1	1	1	2	0	1	2	0	0	2	1	0	0	0	1	0	0	1	1	1	0	1	1
831	1	2	0	0	0	0	2	1	1	1	1	0	1	0	1	0	0	0	0	0	1	0	1	2	0	1	2	2	0	2	1	0	0	1	0	1	2	0	0	1	0	0	0	2	0	0	0	1	1
832	0	0	2	0	0	0	1	2	0	1	1	1	1	0	0	0	0	1	1	0	2	0	2	2	0	1	2	2	2	2	0	0	0	0	0	2	1	1	1	0	1	0	2	2	1	1	0	2	2
833	1	2	1	0	1	1	1	1	1	1	1	1	2	0	1	0	0	1	1	1	1	0	2	2	0	0	1	1	1	2	0	2	2	0	1	1	0	0	0	0	2	0	0	2	0	0	0	0	1
834	0	0	2	0	1	1	1	2	1	1	1	1	1	0	0	0	0	0	0	0	2	0	2	2	0	1	2	2	1	2	1	2	2	1	0	1	1	1	1	0	1	1	1	2	0	1	0	1	1
835	0	2	1	0	0	0	1	0	2	2	0	0	0	0	0	0	0	2	0	0	1	0	2	2	0	2	0	2	2	2	2	1	1	1	1	2	2	0	0	2	0	1	1	1	1	0	0	2	1
836	0	1	1	0	0	0	0	1	1	1	1	0	0	0	0	0	0	2	0	1	1	0	2	2	0	1	1	1	1	2	0	1	1	0	1	2	1	0	0	0	1	0	1	1	1	2	1	0	2
837	1	0	2	0	0	0	1	2	0	2	1	1	2	0	1	1	0	1	1	1	2	0	2	2	0	0	1	1	1	2	0	0	2	1	1	2	0	0	0	0	1	0	0	2	0	1	0	2	0
838	0	1	2	0	0	0	1	2	0	0	1	0	1	0	1	0	0	0	0	0	2	0	1	1	1	2	0	1	2	1	1	1	2	1	0	1	2	1	1	0	0	0	1	1	1	0	0	1	1
839	0	0	2	0	1	1	1	2	0	0	1	0	0	0	0	0	0	2	0	1	1	0	1	1	0	1	1	1	2	2	0	1	1	1	2	2	2	0	1	0	0	0	0	1	0	0	0	1	1
840	0	2	1	1	0	1	2	0	2	2	0	0	0	0	0	0	0	2	1	1	0	0	1	1	0	0	2	2	1	2	1	0	0	0	1	2	2	0	0	2	0	0	0	2	0	1	0	1	1
841	1	1	1	0	0	0	2	1	2	2	0	0	0	0	0	0	0	0	1	0	1	0	1	1	0	0	1	2	1	2	0	1	1	1	0	0	1	0	0	1	1	1	1	1	1	0	0	2	0
842	0	1	1	1	0	1	1	1	1	1	1	2	2	0	1	0	0	0	0	0	2	0	2	2	0	1	2	2	1	2	0	2	2	1	0	1	1	0	0	0	1	1	1	1	1	1	0	2	0
843	0	1	2	0	0	0	1	2	0	0	2	0	0	0	0	0	0	1	2	2	1	1	2	2	0	1	1	1	1	2	1	2	2	0	0	1	2	0	0	0	0	0	0	0	2	1	0	1	1
844	1	1	1	1	0	1	1	1	1	2	0	1	1	0	1	1	0	0	0	0	2	1	1	1	1	1	1	1	0	1	1	1	1	0	0	1	0	0	0	0	2	0	1	2	0	0	1	0	2
845	1	2	0	0	0	0	2	2	0	0	0	0	1	0	1	0	0	0	0	0	2	1	1	1	1	0	1	2	1	1	2	1	1	0	0	1	1	0	0	1	1	0	0	2	0	0	0	1	2
846	1	0	2	0	1	1	2	1	1	2	0	1	2	0	1	0	0	1	0	1	1	0	1	1	0	1	2	2	0	2	0	0	0	1	2	2	1	0	0	1	1	0	0	2	0	1	0	2	1
847	1	1	1	0	1	1	1	2	0	0	1	0	0	0	0	0	0	0	0	0	2	2	2	2	0	0	1	2	1	1	2	1	1	0	0	1	1	0	0	0	1	0	1	1	1	1	0	2	0
848	0	1	1	0	1	1	2	2	0	0	0	0	1	0	1	0	0	1	2	1	2	1	1	1	1	1	0	1	1	2	0	1	1	0	0	1	2	0	0	2	0	0	0	2	1	1	0	1	1
849	1	2	0	0	0	0	1	2	0	0	1	2	2	0	1	0	0	1	2	2	1	0	1	1	0	1	2	2	0	1	2	1	1	1	0	1	1	0	0	0	1	1	2	2	1	1	1	1	1
850	1	0	2	0	0	0	2	1	1	2	0	1	2	0	0	0	0	0	1	0	1	0	2	2	0	1	1	2	2	2	1	0	0	0	0	1	2	0	1	1	0	1	1	2	2	1	0	1	0
851	1	2	0	0	0	0	2	1	1	1	1	0	1	0	1	0	0	1	1	1	2	0	1	1	0	2	1	2	1	1	1	2	1	0	0	2	1	0	0	1	1	0	0	0	1	0	0	1	0
852	1	1	1	0	1	1	2	1	0	0	0	2	2	1	0	1	0	1	1	0	2	2	1	1	1	1	1	2	1	2	2	1	1	1	2	2	1	0	0	0	2	0	0	2	0	1	0	2	1
853	1	0	2	0	1	1	1	2	0	0	1	0	0	0	0	0	0	0	1	1	1	1	2	2	0	2	1	2	0	1	1	1	2	2	2	2	1	0	0	1	1	2	2	2	1	0	0	1	1
854	1	1	2	0	0	0	0	2	0	0	2	1	2	0	1	0	0	0	0	0	2	0	0	0	0	0	0	1	1	2	0	2	2	1	0	1	0	0	0	1	1	1	1	2	1	0	1	0	2
855	1	2	0	0	0	0	2	1	2	2	0	1	0	0	0	0	0	1	1	1	1	0	1	1	0	0	1	0	2	2	0	0	0	1	2	2	2	1	1	1	0	0	0	0	0	0	0	2	1
856	0	0	2	0	2	2	2	0	1	1	1	0	0	0	0	0	1	1	1	1	1	0	1	1	0	1	1	2	2	2	0	2	1	0	1	2	1	0	0	1	1	0	1	1	1	1	0	1	1
857	1	0	2	0	0	0	1	1	1	1	0	2	2	0	1	0	0	0	0	0	2	0	2	2	0	1	1	1	2	2	0	1	1	0	0	2	2	0	0	1	1	0	0	2	0	1	0	0	2
858	0	0	1	0	0	0	2	2	0	1	0	0	1	0	1	0	1	1	1	1	1	0	2	1	1	1	2	2	0	2	0	1	2	0	0	2	2	0	0	2	0	1	1	2	1	0	1	1	1
859	1	2	0	0	0	0	1	1	1	1	1	0	0	0	0	0	1	2	2	2	1	1	1	1	1	0	0	2	2	2	2	0	0	1	1	2	2	0	0	1	1	0	1	2	1	0	0	1	1
860	1	2	1	0	1	1	2	2	0	0	0	1	1	0	0	0	0	1	1	1	1	1	1	1	1	1	0	1	0	1	1	1	1	1	1	1	1	0	0	1	1	0	0	0	2	1	1	0	2
861	0	1	1	0	0	0	2	0	2	2	0	1	0	0	0	0	0	0	0	0	2	0	2	2	0	1	2	2	1	1	0	0	2	0	0	2	2	0	0	0	0	0	2	2	2	1	0	1	0
862	0	1	1	0	0	0	2	1	0	1	0	0	0	0	0	0	0	1	2	2	1	0	1	1	1	2	1	1	0	1	2	1	2	0	0	2	2	0	0	2	0	0	0	1	0	0	0	2	0
863	0	2	1	0	0	0	1	2	0	1	1	1	1	0	0	0	0	1	0	1	1	0	2	2	0	1	2	2	1	1	0	1	1	0	0	2	2	0	0	1	0	0	1	2	0	0	0	2	0
864	1	1	1	0	0	0	2	0	2	2	0	1	1	0	1	1	1	2	1	1	1	0	2	2	0	1	1	0	2	2	0	0	1	1	0	1	2	0	0	1	1	0	0	2	0	0	0	2	0
865	0	0	2	0	0	0	1	2	0	0	2	0	0	0	0	0	0	1	1	1	1	0	1	1	0	1	1	1	1	2	1	1	1	0	1	1	1	0	0	0	1	2	2	2	1	0	0	2	0
866	0	0	2	0	1	1	1	0	2	2	0	0	0	0	0	0	1	2	1	1	1	0	2	2	0	1	2	2	0	2	1	1	1	0	0	2	1	0	0	0	1	1	1	1	1	0	0	1	1
867	0	2	0	0	0	0	2	0	2	2	0	0	0	0	0	0	0	2	1	1	0	0	2	2	0	1	2	2	0	1	1	1	1	1	1	2	0	0	0	0	2	0	0	2	0	0	0	1	2
868	0	1	2	0	0	0	1	1	1	1	0	1	1	0	1	1	0	0	0	0	1	0	2	2	0	1	1	1	1	2	0	2	2	0	0	2	1	0	0	0	1	0	1	1	1	2	0	0	2
869	0	1	2	0	1	1	2	1	2	2	0	0	1	0	1	0	0	2	1	0	2	0	2	2	0	1	1	2	1	0	1	1	1	0	0	2	2	0	0	1	0	2	2	2	1	0	0	2	0
870	0	2	0	0	0	0	2	2	0	0	0	2	2	0	2	1	0	2	2	1	0	1	0	1	1	1	1	0	2	2	0	1	2	1	1	2	0	0	0	0	2	1	1	2	1	1	0	1	1
871	1	1	1	0	0	0	1	2	0	0	1	1	1	0	1	0	0	1	1	1	2	1	2	2	0	0	1	1	2	2	1	0	1	0	0	2	1	0	0	0	1	0	1	1	1	2	0	2	0
872	0	0	2	0	0	0	1	2	0	1	1	0	1	0	1	0	0	2	2	1	0	0	2	2	0	2	1	1	0	2	1	1	1	0	0	1	1	0	0	2	0	0	0	2	0	0	0	1	1
873	1	2	0	0	0	0	0	2	0	0	2	1	2	0	1	1	0	1	0	0	0	0	2	2	0	1	1	2	2	1	1	1	2	1	1	2	2	0	0	2	0	0	1	2	0	0	0	2	0
874	0	1	1	0	0	0	1	2	0	0	0	0	1	0	1	0	0	1	1	1	2	1	2	2	0	2	0	2	0	1	2	2	2	0	0	2	2	0	0	1	0	0	0	2	1	1	1	0	2
875	0	1	2	0	0	0	2	1	1	1	1	0	0	0	0	0	0	1	1	1	1	0	2	2	0	2	2	2	1	1	0	1	1	0	0	1	0	0	0	0	1	0	0	1	0	1	0	2	0
876	1	2	1	0	1	1	2	2	0	0	0	0	2	1	0	1	0	2	1	1	2	1	2	2	0	1	2	2	1	1	1	1	2	2	1	2	1	0	0	1	1	1	1	2	1	1	0	2	0
877	0	2	1	1	0	1	2	2	0	1	0	1	2	0	1	0	0	1	2	2	1	0	2	2	0	1	2	2	0	2	1	1	1	0	0	2	2	0	0	1	0	0	1	1	1	0	1	1	1
878	1	1	1	0	0	0	2	1	0	0	0	0	0	0	0	0	1	2	0	0	1	1	1	2	0	2	0	2	1	2	1	0	0	0	0	2	1	0	0	0	1	0	0	1	0	0	0	1	1
879	1	2	0	0	0	0	1	2	0	0	2	0	1	0	0	0	0	0	0	0	2	0	2	2	0	0	2	2	0	2	0	2	2	0	0	2	2	0	0	1	1	0	0	2	1	1	0	2	0
880	1	0	2	0	2	2	2	1	1	1	0	0	0	0	0	0	0	0	0	0	2	0	0	0	0	1	0	2	2	2	2	2	2	0	0	1	1	0	0	0	2	0	1	1	1	0	0	1	1
881	0	1	1	0	0	0	2	1	2	2	0	0	1	0	1	0	0	0	1	0	2	0	2	2	0	2	2	2	1	1	2	1	1	1	2	2	1	0	0	1	1	0	0	1	0	1	0	2	0
882	0	1	1	0	0	0	2	1	1	1	0	1	1	0	0	0	0	0	0	0	2	0	2	2	0	2	2	2	1	2	2	1	2	0	0	2	2	0	0	1	1	0	0	2	0	0	0	0	1
883	0	1	2	0	0	0	1	1	1	1	0	0	1	0	1	0	0	2	1	0	0	0	2	2	0	1	1	2	2	1	2	0	0	0	0	2	2	0	0	1	1	0	2	2	2	1	0	2	0
884	0	2	1	0	0	0	1	2	0	0	1	0	1	0	1	1	0	0	0	0	2	0	1	1	0	2	2	2	0	2	0	1	1	0	0	2	1	1	1	0	1	0	0	0	0	0	0	2	0
885	0	2	0	0	0	0	2	2	0	0	0	0	1	1	0	1	0	1	0	0	1	0	2	2	0	2	2	2	0	2	0	0	0	0	0	2	2	1	0	0	0	1	1	2	0	0	0	2	1
886	0	1	1	0	0	0	2	1	1	1	1	0	0	0	0	0	0	1	1	0	2	1	0	1	1	1	1	1	1	2	0	2	2	1	0	0	1	0	0	0	1	0	0	2	1	1	0	1	1
887	0	1	1	0	0	0	2	0	2	2	0	0	1	0	1	0	0	0	1	1	1	1	2	2	0	1	1	2	2	1	2	1	1	0	0	1	0	0	0	0	2	0	1	1	1	1	0	1	0
888	1	2	0	0	0	0	0	1	1	1	1	0	0	0	0	0	0	1	0	0	2	0	1	1	0	1	2	2	0	2	1	0	0	0	0	2	0	0	0	1	1	0	1	1	1	1	0	0	2
889	0	2	0	0	0	0	2	0	2	2	0	0	1	0	1	0	0	0	0	0	2	0	2	2	0	1	2	2	0	2	1	1	1	0	0	1	2	0	0	2	0	1	1	2	0	0	1	1	1
890	1	1	2	0	0	0	1	1	1	1	0	0	1	0	1	0	0	0	0	1	1	1	0	1	0	0	2	2	0	2	1	2	2	1	1	2	0	0	0	0	2	0	1	2	1	0	0	2	0
891	1	2	1	0	0	0	1	0	2	2	0	1	1	0	0	0	0	2	0	0	1	0	1	2	0	1	2	2	0	2	1	1	2	1	0	1	2	0	0	2	0	0	1	1	1	1	1	0	2
892	1	1	0	0	0	0	1	1	1	1	0	0	0	0	0	0	0	0	0	0	2	1	2	2	0	1	2	2	2	2	0	1	1	0	0	1	1	2	1	0	1	0	1	1	1	0	0	2	0
893	0	2	1	0	0	0	1	1	1	1	1	0	2	0	2	0	1	2	1	1	1	1	1	1	1	1	2	2	0	2	0	1	1	1	0	0	1	0	0	1	1	1	1	1	1	0	0	1	1
894	1	2	0	0	0	0	1	0	2	2	0	0	1	0	1	0	0	1	1	0	1	1	2	2	0	1	2	1	1	2	0	1	2	0	0	2	2	0	0	2	0	0	0	2	0	0	0	1	1
895	1	2	0	0	0	0	1	1	2	2	0	0	0	0	0	0	0	1	1	1	1	0	2	2	0	1	1	1	1	2	1	1	1	0	0	2	0	0	0	0	1	2	2	2	0	0	0	1	2
896	1	2	0	0	0	0	2	1	0	0	0	1	1	0	0	0	0	1	1	1	2	1	1	1	1	1	1	2	0	2	0	1	1	1	0	0	1	0	0	1	1	0	0	0	2	1	0	1	1
897	1	1	1	0	1	1	1	2	0	0	1	1	2	0	1	0	0	1	1	1	1	0	2	2	0	1	1	2	0	1	1	2	2	0	0	0	1	1	1	0	1	0	0	1	1	1	0	2	1
898	0	0	2	0	0	0	2	0	2	2	0	0	0	0	0	0	0	1	1	0	2	0	1	1	0	1	2	2	0	2	0	1	1	0	0	2	1	0	0	1	1	0	1	2	1	1	1	1	2
899	0	2	0	0	0	0	2	1	1	1	0	0	1	0	1	0	0	0	0	0	2	2	2	2	0	0	2	2	0	2	1	0	1	0	0	2	0	0	0	0	2	0	0	1	1	0	0	2	0
900	0	1	1	0	0	0	1	1	0	0	2	0	1	0	1	0	0	0	0	0	2	0	2	2	0	1	2	2	0	2	1	2	2	0	0	1	2	0	0	1	1	1	2	2	0	0	0	1	1
901	0	1	2	0	0	0	2	2	0	1	1	1	2	0	1	1	1	2	2	2	2	0	2	2	0	1	2	2	0	2	1	1	2	1	0	1	2	0	0	2	0	0	2	2	2	1	0	2	0
902	0	1	1	0	0	0	0	1	1	1	1	1	1	0	0	0	1	0	1	1	2	0	1	1	0	1	2	2	0	2	1	1	2	2	0	1	2	0	1	0	1	1	1	2	0	0	0	2	1
903	1	1	1	0	0	0	2	1	1	1	0	0	0	0	0	0	0	1	1	1	1	0	2	2	0	1	1	1	1	2	0	0	0	0	1	2	2	0	0	1	1	0	1	1	1	1	0	2	0
904	1	1	2	0	0	0	2	1	1	1	1	1	1	0	0	0	0	1	1	1	2	0	2	2	0	1	2	2	0	2	2	1	1	0	0	2	0	0	0	1	1	0	0	1	0	0	0	1	1
905	0	0	2	0	1	1	1	1	1	1	0	0	1	0	1	0	0	1	1	1	2	2	1	1	1	1	2	2	0	2	2	1	2	0	0	2	1	0	0	0	1	0	0	1	0	0	0	1	2
906	0	1	1	0	0	0	2	0	2	2	0	1	1	0	0	0	0	1	1	1	1	1	2	2	0	0	1	0	2	2	0	0	2	1	0	1	2	0	0	0	0	0	1	1	1	0	1	0	2
907	1	1	1	0	1	1	2	0	2	2	0	0	0	0	0	0	0	1	0	1	1	1	2	2	0	0	1	2	2	1	2	1	1	1	2	2	2	0	0	1	1	0	1	1	1	1	1	1	1
908	0	1	1	0	1	1	2	1	2	2	0	0	1	0	0	0	0	2	1	1	2	0	2	2	0	2	2	2	1	2	2	2	2	1	0	1	2	0	0	1	1	0	1	2	1	0	0	1	1
909	1	2	0	0	0	0	2	1	0	1	0	0	1	0	1	0	0	1	1	1	1	1	2	2	0	0	1	2	1	1	2	1	2	2	0	1	1	1	1	0	0	0	0	1	1	1	0	0	2
910	0	2	0	0	0	0	1	1	1	1	1	0	0	0	0	0	0	2	1	0	2	0	1	1	0	2	2	2	0	2	1	2	2	0	1	1	2	0	0	2	0	0	0	2	0	0	1	0	2
911	1	2	2	0	0	0	1	2	0	0	2	2	2	1	0	1	0	1	1	1	1	0	2	2	0	2	1	2	1	2	0	2	2	1	0	1	1	1	1	0	1	0	1	2	0	0	0	1	1
912	1	1	2	0	0	0	2	2	0	1	0	1	2	0	2	1	0	1	1	1	2	1	2	2	0	0	1	1	1	2	1	1	1	0	0	1	2	0	0	1	1	0	0	2	0	0	0	2	0
913	0	0	2	0	2	2	2	2	0	0	1	1	1	0	1	1	0	2	2	1	0	0	2	2	0	1	1	2	1	1	1	1	1	0	0	2	1	0	0	1	1	0	1	2	1	1	0	1	0
914	0	0	2	0	1	1	1	2	0	0	1	0	1	0	1	0	0	1	2	1	1	0	2	2	0	1	2	2	0	2	0	2	1	0	1	2	1	0	0	1	1	1	1	2	0	0	1	1	1
915	1	1	1	0	0	0	2	2	0	0	1	0	0	0	0	0	0	2	0	0	1	0	2	2	0	0	1	2	1	1	1	2	2	0	0	1	2	0	0	1	1	0	1	2	0	0	1	1	1
916	1	2	1	0	0	0	2	2	0	0	1	0	0	0	0	0	0	1	1	0	2	1	2	2	0	0	2	2	1	2	0	1	1	0	0	2	1	0	0	0	2	0	0	1	0	0	0	1	1
917	0	1	1	0	0	0	2	1	1	1	1	0	1	0	1	0	0	1	0	0	1	0	1	1	0	0	2	2	1	2	1	0	2	1	1	2	1	0	0	0	1	0	1	1	1	2	0	1	0
918	1	1	1	0	0	0	1	2	0	0	1	1	1	0	0	0	0	1	1	1	1	0	0	0	0	1	1	1	1	2	1	0	1	0	0	2	1	0	0	0	1	0	1	2	1	1	0	1	1
919	0	1	1	0	0	0	2	2	0	0	1	0	1	1	0	0	0	1	1	1	2	0	2	2	0	1	1	1	0	2	1	1	2	1	1	2	1	0	0	0	2	1	1	2	2	0	0	1	1
920	0	2	0	0	0	0	2	2	0	0	1	0	0	0	0	0	0	0	0	0	2	0	2	2	0	1	2	2	0	2	0	1	2	1	0	1	1	0	0	0	1	0	1	1	1	0	0	1	0
921	0	2	0	0	0	0	1	1	1	1	0	0	0	0	0	0	0	0	0	0	2	1	2	2	0	0	0	0	1	2	1	0	1	1	0	2	1	0	0	0	1	0	1	2	1	0	1	0	1
922	1	2	1	0	0	0	0	1	1	1	1	0	1	0	1	0	1	1	1	1	1	1	0	1	0	0	1	2	1	2	1	1	1	0	0	1	0	0	0	0	1	1	1	2	1	2	0	0	2
923	0	1	1	0	1	1	2	0	1	1	1	0	0	0	0	0	0	2	1	1	2	2	2	2	0	0	1	2	0	1	1	1	1	0	0	2	1	0	0	0	1	0	0	2	0	0	0	2	1
924	0	1	2	0	0	0	2	1	0	1	0	0	1	1	0	0	0	1	0	0	0	0	2	2	0	1	1	2	1	2	0	0	2	0	0	2	2	0	1	1	0	0	0	1	1	1	0	2	1
925	1	1	1	0	0	0	2	2	0	0	1	0	0	0	0	0	0	2	2	1	0	0	2	2	0	0	2	2	2	2	1	0	1	1	0	2	2	0	0	0	1	0	1	2	1	0	0	0	2
926	1	2	1	0	0	0	2	2	0	1	1	0	1	0	1	0	0	1	2	2	1	0	2	2	0	1	0	1	0	1	1	1	1	0	0	2	1	0	0	1	1	0	0	0	1	1	0	1	0
927	0	2	1	1	0	1	1	2	0	1	0	1	0	0	0	0	0	2	1	1	2	0	2	2	0	1	1	2	1	2	2	0	0	1	1	2	1	1	0	1	0	1	1	2	1	1	0	0	2
928	0	2	0	0	0	0	2	2	0	0	0	1	1	0	0	0	0	0	0	0	2	2	0	1	1	1	1	0	2	2	0	0	0	1	0	1	1	0	0	0	0	0	0	1	0	0	0	2	0
929	0	0	2	0	0	0	2	2	0	0	1	1	2	0	2	0	0	1	1	1	2	0	1	1	0	0	1	1	1	2	1	2	2	0	0	2	1	0	0	1	1	0	1	1	1	2	0	2	1
930	1	2	0	0	0	0	2	2	1	2	0	0	0	0	0	0	1	1	0	1	2	1	2	2	0	2	2	2	1	2	1	0	1	2	0	2	2	0	0	1	1	0	1	2	0	0	0	2	0
931	1	1	1	0	0	0	0	2	0	0	2	0	0	0	0	0	0	2	0	0	1	0	1	1	0	2	2	2	0	1	0	2	2	0	1	1	1	0	0	2	0	0	1	1	1	0	0	1	1
932	1	2	1	0	0	0	1	1	1	1	1	0	1	0	1	0	0	1	1	1	0	1	2	2	0	0	1	1	1	2	0	1	1	0	0	1	1	1	1	0	0	0	0	1	0	0	0	2	0
933	1	0	2	0	0	0	1	2	0	0	2	0	0	0	0	0	0	1	1	1	0	2	0	1	1	1	2	2	0	2	1	2	2	0	0	2	0	0	0	0	2	1	2	2	0	0	0	0	2
934	1	0	2	0	0	0	1	2	0	0	2	0	0	0	0	0	0	2	1	0	0	1	2	2	0	1	1	1	2	2	1	1	2	1	0	1	1	0	0	1	1	1	2	2	0	0	0	2	0
935	1	0	2	0	0	0	2	2	1	2	0	0	0	0	0	0	0	0	0	0	2	1	2	2	0	0	1	0	2	2	0	0	1	2	0	2	1	0	0	1	1	0	1	2	1	1	0	0	2
936	0	0	2	0	0	0	1	1	1	2	0	0	1	0	1	0	0	1	1	1	0	1	2	2	0	1	2	2	0	1	0	1	1	1	1	2	2	0	0	1	0	0	0	1	0	1	0	1	0
937	1	0	2	0	0	0	2	1	1	2	0	0	0	0	0	0	0	1	0	0	1	1	2	2	0	0	0	1	1	2	0	1	0	1	0	2	2	0	0	1	1	0	0	0	2	1	0	2	1
938	0	1	1	0	0	0	2	2	0	1	1	1	1	0	1	0	0	1	0	0	0	1	2	2	0	1	1	2	0	1	1	0	0	0	0	2	1	1	1	0	1	0	1	2	0	0	0	2	1
939	0	1	1	0	0	0	1	2	0	1	1	0	0	0	0	0	0	1	1	1	2	0	2	2	0	1	1	2	1	2	0	1	2	0	0	0	1	0	0	0	2	0	0	2	0	0	0	2	0
940	0	1	1	0	0	0	1	1	1	1	0	0	0	0	0	0	0	2	1	1	0	1	2	2	0	0	1	2	0	2	0	1	2	0	0	2	1	1	1	0	1	0	0	1	0	0	0	1	2
941	1	2	2	0	0	0	2	2	0	0	0	0	0	0	0	0	0	1	1	2	1	0	2	2	0	2	2	2	0	1	1	1	1	0	0	2	1	1	1	0	0	0	0	1	0	0	1	1	1
942	1	0	2	0	0	0	1	2	0	0	1	0	1	0	1	0	0	0	0	0	2	0	2	2	0	2	2	2	0	2	2	1	2	1	0	1	1	0	0	0	2	0	1	2	0	2	1	0	2
943	1	1	2	0	0	0	1	1	1	1	1	0	0	0	0	0	0	1	1	1	0	0	2	2	0	1	0	2	2	1	2	1	1	2	0	1	2	0	0	1	0	0	0	2	1	1	0	2	0
944	1	0	2	0	1	1	2	2	0	0	1	0	0	0	0	0	0	1	0	0	1	0	1	2	0	1	2	2	1	1	2	1	1	0	0	0	1	1	1	0	1	0	0	1	0	0	0	1	1
945	0	0	1	0	0	0	2	1	1	1	0	0	1	0	1	0	0	0	0	0	2	0	2	2	0	1	2	2	1	2	0	2	2	0	0	2	2	0	1	1	0	0	0	2	0	0	0	2	0
946	1	2	0	0	0	0	2	1	0	0	0	0	2	0	2	0	0	0	0	0	1	0	2	2	0	1	1	2	1	1	2	0	1	1	0	1	1	1	0	0	0	0	0	1	0	0	1	0	2
947	1	0	1	0	0	0	1	1	0	0	2	0	0	0	0	0	0	1	0	0	2	1	2	2	0	2	1	0	2	2	0	1	1	0	0	2	2	0	0	1	0	0	0	1	0	0	0	2	1
948	1	1	1	0	0	1	2	1	0	1	0	2	2	0	2	0	0	0	0	0	2	0	2	2	0	0	2	2	0	2	0	1	1	2	0	1	1	0	0	0	1	0	1	2	0	1	0	2	1
949	1	1	1	0	0	0	1	2	0	0	0	0	1	0	1	0	0	0	0	0	2	0	2	2	0	1	2	2	0	2	1	1	1	0	0	1	1	0	0	1	1	0	1	1	1	1	1	0	2
950	1	2	0	0	0	0	2	1	1	1	1	0	1	0	1	0	0	2	0	0	2	1	2	2	0	0	0	2	2	2	2	1	1	0	1	2	2	0	0	0	0	0	0	1	1	1	0	2	1
951	0	1	2	0	0	0	1	1	1	1	2	1	1	0	1	1	0	0	0	0	2	0	1	1	0	1	1	2	1	1	2	0	1	0	0	2	2	0	0	1	1	0	1	1	1	1	0	2	1
952	1	0	2	0	0	0	2	1	0	1	0	0	0	0	0	0	0	1	1	1	2	1	2	2	0	1	0	1	0	1	1	1	2	0	0	2	0	0	0	0	1	0	1	2	0	0	0	1	1
953	0	1	2	0	0	0	1	2	1	1	0	0	1	1	0	1	0	2	1	1	2	1	1	1	1	1	2	2	0	2	2	2	2	1	0	0	1	1	0	0	1	0	0	1	1	0	0	1	0
954	0	1	1	0	0	0	1	1	1	2	1	0	0	0	0	0	0	0	0	0	2	0	2	2	0	1	1	1	0	1	0	0	1	1	0	2	0	0	0	0	2	0	0	2	0	2	0	2	2
955	0	0	2	0	0	0	2	1	1	2	0	0	1	0	1	0	0	1	1	1	2	2	1	1	1	1	1	1	1	2	0	1	1	0	0	1	2	0	0	1	1	2	2	2	0	2	1	0	2
956	0	1	1	0	0	0	2	0	2	2	0	1	1	0	1	0	0	2	1	0	2	0	2	2	0	1	1	1	2	2	0	2	2	1	1	2	2	0	1	1	0	0	1	2	1	1	1	1	1
957	1	1	1	0	0	0	2	0	2	2	0	0	0	0	0	0	0	1	2	1	2	0	2	2	0	1	1	1	1	1	1	1	1	1	2	2	1	0	0	1	1	0	1	1	1	0	1	1	1
958	0	2	1	0	0	0	1	2	1	1	1	0	0	0	0	0	0	0	1	0	2	1	2	2	0	1	2	2	0	2	1	2	2	0	1	1	2	0	0	1	1	0	1	2	2	2	0	2	0
959	1	1	1	0	1	1	2	1	1	2	0	0	2	0	1	0	0	1	1	1	1	0	2	2	0	1	2	2	1	2	2	1	1	0	0	1	1	1	0	0	1	0	0	0	0	0	0	2	0
960	0	2	1	0	0	0	2	0	2	2	0	0	0	0	0	0	0	0	0	1	2	1	2	2	0	0	1	2	1	2	2	0	0	1	1	1	2	1	1	1	0	0	1	2	1	0	1	1	1
961	1	0	2	0	0	0	2	2	0	1	0	0	2	0	2	1	0	0	0	1	2	0	1	1	0	2	1	2	0	2	0	0	0	0	1	2	1	0	0	0	2	1	1	2	1	2	0	1	1
962	0	1	2	0	0	0	2	1	1	1	1	0	0	0	0	0	0	0	0	0	2	0	2	1	1	1	2	2	1	1	0	0	0	0	0	2	1	0	0	0	1	0	0	2	1	1	0	2	0
963	1	1	1	0	0	0	2	1	2	2	0	0	2	1	1	1	0	1	1	0	1	0	1	2	0	1	2	1	1	2	0	1	1	0	0	1	1	0	0	0	1	0	1	1	0	0	0	2	1
964	0	2	0	0	0	0	1	1	1	1	1	1	1	0	0	0	1	2	0	0	1	0	2	2	0	1	1	2	1	2	2	1	0	0	0	1	1	1	1	0	1	1	1	2	1	1	0	1	1
965	1	0	1	0	0	0	2	0	1	1	2	0	0	0	0	0	0	0	0	0	2	1	1	2	0	2	1	1	0	1	0	0	0	0	0	2	2	0	0	1	0	0	0	1	1	0	0	2	0
966	1	1	2	0	1	1	2	0	2	2	0	0	0	0	0	0	0	1	0	1	2	1	1	2	0	1	2	2	1	1	0	1	1	0	0	1	0	0	0	0	2	0	0	2	0	0	1	0	2
967	1	2	1	0	0	0	2	2	0	1	0	0	0	0	0	0	0	0	0	0	2	0	2	2	0	1	0	2	2	0	2	1	2	1	1	1	1	1	1	0	0	0	1	1	1	1	0	1	1
968	1	2	0	0	0	0	2	1	1	1	0	1	1	0	0	0	0	0	0	0	2	0	2	2	0	1	1	2	1	2	1	1	1	1	1	1	1	0	0	0	2	0	0	2	0	0	0	2	0
969	0	1	2	0	0	0	1	1	0	0	2	0	1	0	1	1	0	2	2	1	0	0	2	2	0	1	1	2	1	2	2	0	2	1	1	2	2	0	0	1	0	0	0	1	0	1	0	2	0
970	1	0	2	0	0	0	1	2	0	1	1	1	1	0	0	0	0	1	1	1	1	1	2	2	0	0	2	2	1	1	0	1	1	0	1	2	0	0	0	0	2	1	1	1	1	0	0	2	0
971	0	0	2	0	1	1	2	1	1	1	1	0	1	0	1	0	0	1	1	1	1	0	2	2	0	2	2	2	0	1	1	2	2	1	0	1	1	0	0	1	1	0	2	2	1	1	0	2	0
972	0	2	1	0	0	0	2	1	1	1	1	0	0	0	0	0	0	1	1	1	2	0	1	1	1	1	2	2	0	2	2	1	1	0	0	2	2	0	0	1	1	0	0	2	1	1	0	1	1
973	0	1	2	0	0	0	2	0	2	2	0	0	0	0	0	0	1	1	0	0	2	0	1	2	0	1	1	2	1	2	0	1	1	0	0	2	1	1	1	0	1	0	0	2	0	0	0	1	0
974	1	1	1	0	0	0	1	1	1	1	1	1	2	0	1	1	0	1	0	0	1	1	2	2	0	0	1	0	1	2	1	1	2	0	0	1	1	1	1	0	1	1	1	2	2	0	0	0	2
975	1	0	2	0	0	0	2	1	1	2	0	1	1	0	0	0	0	1	0	1	2	1	0	1	0	1	2	2	1	2	0	1	1	0	0	1	1	0	0	0	1	1	2	2	1	1	0	2	1
976	1	2	1	0	0	0	0	2	0	0	2	0	0	0	0	0	0	0	0	0	2	1	2	2	0	0	2	2	0	2	0	2	2	0	1	1	1	0	0	1	1	2	2	2	1	0	0	1	1
977	1	0	2	0	1	1	2	2	0	1	0	0	1	0	0	0	0	1	0	0	2	0	2	2	0	2	1	0	1	2	1	1	1	1	1	2	1	0	0	0	1	0	1	1	0	0	0	0	1
978	0	0	2	0	0	0	1	1	1	1	1	0	1	0	0	0	0	1	0	0	2	1	1	1	1	2	2	2	0	2	1	1	1	0	0	2	1	0	0	0	2	0	1	1	1	1	0	2	1
979	0	0	2	0	1	1	1	2	0	0	1	0	1	0	1	0	0	1	0	0	1	0	2	2	0	2	1	1	0	1	0	2	2	0	1	1	0	0	0	0	2	0	1	1	1	1	0	1	1
980	1	1	2	0	0	0	1	2	0	0	2	0	0	0	0	0	0	1	1	1	1	1	2	2	0	0	1	1	1	2	1	2	2	0	0	1	2	0	0	1	0	1	2	2	0	0	0	2	0
981	1	1	2	0	0	0	2	1	1	2	0	0	1	1	0	1	0	0	0	0	2	0	2	2	0	0	1	1	1	2	0	1	1	1	2	2	2	0	0	1	0	0	0	2	1	1	0	0	2
982	1	2	1	0	0	0	2	0	2	2	0	0	0	0	0	0	0	2	2	1	1	0	2	2	0	0	1	2	1	2	2	1	2	0	0	2	2	1	1	0	1	0	0	1	0	0	1	1	1
983	1	1	2	0	1	1	0	2	1	1	0	1	1	0	0	0	0	0	0	0	2	1	1	1	1	0	0	1	1	2	0	0	0	0	0	2	1	0	0	1	1	0	0	2	0	0	0	2	0
984	1	1	1	0	0	0	2	1	2	2	0	0	0	0	0	0	0	0	0	0	2	0	2	2	0	0	1	2	1	2	2	1	2	0	0	2	1	0	0	1	1	0	0	1	1	0	0	2	0
985	0	0	2	0	1	1	2	1	1	1	1	1	1	0	0	0	0	0	0	0	2	1	2	2	0	0	2	2	1	2	2	1	1	0	0	1	1	0	0	1	1	0	1	1	1	0	0	1	0
986	1	1	1	0	0	0	1	1	0	0	1	0	1	0	1	0	0	2	0	0	1	0	2	2	0	0	1	0	2	2	0	1	1	1	1	1	1	0	0	0	2	0	0	0	0	0	0	1	2
987	0	1	1	1	0	1	1	2	0	0	1	1	1	0	0	0	0	0	1	0	2	1	2	2	0	0	2	1	1	2	0	1	1	0	0	1	1	0	0	0	1	0	0	1	0	1	0	2	0
988	0	1	1	0	1	1	1	2	0	1	1	1	1	0	0	0	0	1	0	1	1	1	1	1	1	1	0	1	1	2	0	0	1	1	0	1	2	0	0	2	0	0	1	2	1	2	0	0	2
989	0	0	2	0	2	2	2	0	2	2	0	0	0	0	0	0	0	0	0	0	2	2	2	2	0	0	1	1	1	2	0	2	2	0	0	0	2	0	0	1	1	0	1	2	0	0	0	1	1
990	0	2	0	0	0	0	2	2	0	1	1	0	1	1	0	0	0	2	0	0	1	0	2	2	0	1	1	1	2	2	1	1	1	0	0	1	1	0	0	0	2	0	0	1	0	1	0	2	1
991	1	2	1	0	0	0	2	0	2	2	0	0	0	0	0	0	1	2	0	0	1	0	1	1	1	0	1	1	1	2	0	0	0	0	0	2	2	0	0	1	1	0	1	1	1	1	0	1	1
992	1	0	2	0	1	1	1	1	1	1	0	1	1	0	2	0	0	0	0	0	2	1	0	0	1	0	2	2	0	1	1	1	1	1	1	1	0	0	0	0	1	0	0	1	0	1	0	2	0
993	1	1	1	0	1	1	2	1	1	1	0	0	0	0	0	0	0	1	0	0	1	1	2	2	0	0	1	2	1	2	1	0	0	0	0	1	2	0	0	0	1	0	1	1	1	1	0	1	1
994	0	0	2	0	0	0	0	2	0	0	1	1	2	0	1	1	0	0	0	0	2	1	2	2	0	0	2	2	0	2	0	2	2	0	0	1	1	0	0	0	1	0	0	1	0	0	1	0	1
995	0	2	1	1	0	1	2	2	0	1	0	0	0	0	0	0	0	0	0	0	2	0	1	1	0	2	2	2	0	2	0	1	1	1	0	0	1	0	0	0	1	0	1	2	0	1	0	2	1
996	0	1	1	0	1	1	1	1	1	1	0	0	1	0	1	1	0	1	1	2	1	1	2	2	0	2	1	1	1	2	0	1	2	0	0	0	1	0	0	1	1	0	0	2	0	2	0	0	2
997	1	0	1	0	0	0	2	1	1	1	1	0	0	0	0	0	0	0	0	0	2	1	1	2	0	1	2	2	0	2	0	1	1	0	0	1	1	1	1	0	1	0	0	1	0	0	0	2	0
998	1	1	1	0	0	0	2	1	1	1	0	1	1	0	0	0	0	1	1	1	2	1	2	2	0	0	1	2	0	1	0	1	1	0	0	1	2	0	0	2	0	0	0	2	0	0	0	2	0
999	1	1	1	0	1	1	2	1	1	1	0	1	1	0	1	0	0	2	1	1	2	0	2	2	0	2	2	2	0	1	1	0	1	0	0	2	1	0	0	1	1	0	1	2	0	1	0	0	1
1000	0	2	0	0	0	0	2	0	1	1	1	0	1	0	1	0	0	0	0	0	2	0	1	1	0	1	1	1	1	2	1	1	1	1	0	1	0	0	0	1	0	0	0	1	1	1	0	2	2
[truncated: 252 more columns]
