# Supplementary material for: KNN-MDR: a learning approach for improving interactions mapping performances in genome wide association studies
Source: BMC Bioinformatics. 2017 Mar 21;18:184. doi: 10.1186/s12859-017-1599-7 (PMC5361736; doi:10.1186/s12859-017-1599-7)
Supplement: Supplementary file 6 — The data set(s) supporting the results of Table 4. (ZIP 7095 kb) [file 12859_2017_1599_MOESM6_ESM.zip › 100 simulations/S42/mkallsimul.dat]

1	1	2	1	0	0	0	1	0	1	0	1	1	1	0	0	1	0	0	1	0	0	0	2	2	0	0	2	0	0	2	1	1	2	1	0	2	1	0	2	0	0	2	0	2	1	0	0	0	0
2	0	0	0	0	0	0	2	0	1	0	0	0	1	0	0	0	0	0	1	1	0	0	2	2	0	0	2	1	1	2	1	1	2	2	1	2	1	0	0	0	0	1	0	2	0	1	1	0	0
3	0	2	0	0	0	0	2	0	0	0	0	0	2	1	2	1	0	0	2	0	0	0	0	1	1	1	2	0	0	1	0	0	1	1	1	1	1	0	0	0	0	0	0	0	1	0	0	1	0
4	1	0	0	0	1	1	2	0	2	0	0	1	1	1	1	0	0	0	0	1	1	0	2	2	0	0	1	1	1	2	1	1	2	0	0	1	0	0	1	0	0	0	1	1	1	1	0	0	0
5	1	1	0	0	0	0	2	0	0	0	0	0	1	0	0	0	0	0	1	1	1	1	2	2	0	0	1	1	2	2	0	1	2	1	1	1	2	0	0	2	1	0	0	1	0	1	1	0	0
6	0	1	0	0	0	0	2	0	1	0	1	0	1	1	1	0	0	1	1	0	0	0	0	0	1	1	1	1	2	2	1	0	2	1	1	2	1	0	0	1	1	1	0	2	0	0	0	0	0
7	0	2	0	0	0	0	2	0	1	0	1	0	0	0	0	0	0	1	0	1	1	0	2	2	1	1	2	0	0	2	1	0	0	1	1	2	1	0	0	1	1	0	0	1	0	0	0	0	1
8	0	1	1	0	0	0	2	0	2	0	0	0	1	1	1	0	0	0	1	0	0	0	2	2	0	0	1	0	0	2	1	0	0	1	0	2	2	0	0	1	1	0	1	1	1	2	0	0	1
9	0	1	0	0	0	0	2	0	1	0	0	0	0	0	0	0	0	0	2	1	1	0	2	2	0	1	2	1	1	2	2	0	1	2	0	2	2	0	0	2	2	1	0	1	2	0	0	0	0
10	1	0	0	0	1	1	1	1	0	0	1	0	0	0	0	0	1	2	1	1	1	0	1	1	0	0	2	0	0	2	1	0	2	2	0	2	0	1	1	0	0	0	0	2	0	2	0	0	1
11	0	2	0	0	0	0	1	0	0	0	1	1	1	1	1	0	0	0	2	0	0	0	2	2	0	0	1	0	0	1	0	0	2	1	1	1	2	0	1	1	1	0	0	2	1	1	0	0	0
12	0	1	0	0	1	1	1	0	1	0	1	0	1	0	0	0	0	0	0	0	0	0	1	1	1	1	2	2	2	2	0	0	1	1	0	1	2	0	0	2	2	0	0	1	1	1	0	1	0
13	0	1	0	0	0	0	2	0	2	0	0	1	1	1	1	0	0	1	2	0	0	0	2	2	1	1	0	1	1	1	0	1	1	1	1	1	0	0	1	1	1	1	0	2	1	0	0	0	0
14	0	1	0	0	1	1	2	0	0	0	0	0	1	0	0	0	0	0	2	0	0	0	2	2	1	1	2	0	0	2	1	1	0	2	0	2	2	0	1	1	1	0	1	2	1	0	0	0	0
15	1	2	0	0	0	0	2	0	0	0	0	1	0	0	0	0	0	1	1	1	1	0	2	2	0	0	2	0	0	2	0	0	0	1	0	2	1	0	1	1	1	0	0	2	0	0	0	1	1
16	1	1	0	0	0	0	1	1	0	0	0	0	0	0	0	0	0	1	2	0	0	1	2	2	0	0	2	0	0	2	1	2	1	1	0	2	1	0	0	0	0	0	1	2	0	0	0	0	1
17	1	2	0	0	1	1	2	1	0	0	0	0	1	0	0	0	0	0	2	0	0	0	1	1	1	1	2	0	0	2	0	0	2	0	0	1	1	0	1	1	1	0	0	1	0	0	0	0	1
18	1	0	0	0	0	0	2	0	0	0	0	1	2	2	2	0	0	1	2	0	0	0	2	2	0	0	0	0	0	1	0	1	2	2	0	2	1	0	0	2	2	0	0	0	0	1	0	0	0
19	1	2	0	0	0	0	1	0	1	1	0	1	1	1	2	1	0	1	2	1	0	0	2	2	0	0	2	0	0	2	0	1	1	0	0	1	0	0	1	0	0	1	0	1	1	0	0	0	2
20	0	2	0	0	0	0	1	2	0	0	0	0	0	0	0	0	0	0	0	2	0	0	2	2	0	0	1	0	0	1	0	1	1	2	0	2	1	0	1	1	1	0	0	2	0	1	0	0	0
21	1	1	0	0	0	0	2	0	1	0	0	0	0	0	0	0	1	2	0	2	2	0	1	1	0	0	2	0	0	2	1	0	1	0	0	2	2	0	0	2	2	0	0	1	0	1	0	0	0
22	0	2	0	0	0	0	2	0	1	0	0	1	2	1	1	0	0	0	1	1	1	1	2	2	0	0	1	2	2	1	1	1	2	2	0	2	0	0	1	1	1	0	1	2	1	1	0	1	0
23	0	2	0	0	1	1	1	0	0	0	1	1	2	1	1	0	0	1	1	2	1	0	1	1	0	0	1	1	1	2	1	0	1	1	0	2	1	0	0	1	1	1	0	2	1	1	0	0	0
24	1	2	0	0	0	0	1	1	0	0	1	0	2	0	0	0	0	1	1	1	1	0	1	1	1	1	1	0	0	1	0	0	0	0	0	2	1	0	0	2	2	0	0	2	0	0	0	0	0
25	1	2	0	0	0	0	0	0	1	1	1	0	0	0	0	0	0	0	1	1	1	0	1	1	1	1	1	1	0	1	2	2	1	1	0	2	1	0	0	0	0	2	0	2	1	0	0	0	0
26	1	2	0	0	0	0	2	0	0	0	0	0	1	0	0	0	1	2	1	0	0	0	1	1	0	0	1	1	1	0	0	1	0	2	0	2	1	0	2	0	0	0	0	1	0	1	0	0	0
27	1	0	0	0	0	0	1	0	1	0	1	0	0	0	0	0	0	0	0	1	1	0	2	2	1	1	2	0	0	2	2	0	2	0	0	2	2	0	2	0	0	1	1	2	1	0	0	0	1
28	1	1	0	0	0	0	2	0	1	0	0	1	2	1	1	0	0	1	0	1	1	0	2	2	0	0	1	0	0	2	1	0	0	2	0	1	1	0	0	1	1	0	0	2	0	0	0	0	0
29	1	1	0	0	0	0	1	1	0	0	0	0	1	0	0	0	0	2	2	1	0	0	2	2	1	1	1	0	1	2	0	1	0	1	0	2	1	0	0	2	2	0	1	1	1	0	0	0	1
30	0	1	0	0	0	0	1	0	1	0	1	0	0	0	0	0	0	1	1	0	0	1	1	2	0	0	2	0	0	1	0	2	2	0	0	1	1	0	0	2	2	0	0	1	0	1	0	1	0
31	1	1	0	0	0	0	2	0	1	0	1	1	1	1	1	0	0	1	0	1	1	0	1	1	1	1	1	1	2	2	0	0	2	2	1	2	1	0	1	1	1	1	0	1	0	1	0	0	0
32	0	2	0	0	0	0	2	0	2	0	0	0	0	0	0	0	0	0	2	1	1	0	1	1	1	1	1	0	2	2	0	1	2	0	0	1	1	0	0	1	1	0	1	2	1	0	0	0	0
33	1	1	0	0	0	0	2	0	1	0	1	1	1	1	1	0	0	2	1	1	1	0	1	2	0	0	0	1	1	1	0	0	1	0	0	1	0	0	2	0	0	0	0	1	0	0	0	0	0
34	0	0	0	0	0	0	1	0	1	0	1	2	2	2	2	0	0	2	1	1	1	0	2	2	1	1	1	0	1	2	0	1	1	1	1	2	2	0	0	2	2	0	0	1	1	0	0	1	0
35	1	2	0	0	0	0	2	0	1	0	0	0	1	0	1	1	0	2	1	1	1	0	1	1	1	1	1	0	1	2	0	0	2	1	0	2	1	0	0	1	1	0	0	1	0	0	0	0	0
36	0	2	0	0	0	0	2	0	1	0	1	0	0	0	0	0	0	1	1	1	0	0	2	2	1	1	2	0	0	2	1	0	1	2	0	1	2	0	0	2	2	1	0	2	2	0	0	0	0
37	1	0	0	0	0	0	2	0	0	0	0	0	0	0	0	0	1	2	1	1	1	0	2	2	0	0	2	0	0	2	0	1	2	1	0	1	1	0	0	1	1	2	0	2	0	1	0	0	0
38	1	2	0	0	0	0	2	1	0	0	0	0	0	0	0	0	0	1	1	0	0	0	2	1	1	2	1	1	0	1	1	1	2	1	0	2	1	0	0	1	1	0	0	0	1	0	0	0	1
39	0	1	0	0	1	1	2	0	2	0	0	0	1	0	0	0	0	0	2	0	0	0	2	2	0	0	2	0	0	2	0	0	1	2	0	1	1	2	0	1	1	1	0	2	1	0	0	0	0
40	0	1	0	0	0	0	2	0	0	0	1	0	0	0	0	0	0	1	1	2	1	0	1	1	1	1	2	0	0	2	2	0	2	1	1	1	0	1	1	0	0	2	0	2	0	0	0	0	0
41	0	0	0	0	1	1	2	0	1	0	0	0	0	0	0	0	0	0	1	1	1	0	1	1	0	0	1	1	1	2	1	0	2	0	0	2	2	0	0	2	2	0	0	1	0	1	0	1	0
42	1	1	0	0	0	0	2	0	2	0	0	0	0	0	0	0	0	0	2	0	0	0	2	2	0	0	2	1	1	2	0	1	2	2	1	2	1	0	1	1	1	0	0	2	0	0	0	0	2
43	0	2	0	0	0	0	1	1	1	0	1	0	2	0	0	0	0	2	0	2	0	0	2	2	0	0	1	0	1	2	0	1	1	1	0	1	1	0	1	1	1	0	0	0	0	1	0	0	0
44	1	1	0	0	0	0	1	1	0	0	0	0	2	2	2	0	0	0	1	1	1	0	2	2	0	0	1	1	1	1	0	2	1	1	0	1	2	0	1	1	1	0	0	1	0	0	0	0	1
45	1	1	0	0	0	0	2	1	1	0	0	0	0	0	0	0	0	1	2	0	0	0	2	1	1	2	1	2	2	1	1	0	2	1	1	1	2	0	2	0	0	0	0	0	1	1	0	0	1
46	0	2	1	0	0	0	1	0	1	0	1	0	0	0	0	0	1	1	1	1	0	0	2	2	0	0	2	0	0	2	1	2	1	1	0	1	2	0	2	1	1	0	0	2	0	0	0	2	0
47	1	0	0	0	0	0	2	0	1	0	1	0	0	0	0	0	0	1	2	0	0	0	2	2	0	0	2	0	0	2	0	0	1	0	0	1	1	0	0	0	0	0	0	2	0	0	0	1	0
48	0	0	0	0	0	0	1	1	1	0	0	0	1	0	0	0	0	0	1	1	1	0	2	2	1	1	2	0	0	2	1	2	1	2	1	2	1	0	1	2	1	0	0	1	0	0	0	0	0
49	0	0	0	0	0	0	2	0	1	0	1	0	0	0	0	0	0	0	0	1	0	0	2	2	0	0	0	1	1	2	1	0	1	1	0	1	1	0	0	2	2	0	1	2	1	0	0	1	0
50	0	1	0	0	0	0	2	0	0	0	0	0	0	0	1	1	0	1	2	0	0	0	2	2	0	0	1	0	2	2	0	0	2	1	1	1	2	0	1	0	0	0	0	2	0	2	0	0	0
51	1	0	0	0	0	0	1	0	1	0	1	0	0	0	0	0	0	0	1	1	1	0	0	0	1	1	0	1	2	1	0	2	1	1	0	0	1	0	1	1	1	0	0	2	1	0	0	0	0
52	1	2	0	0	0	0	1	0	0	0	0	0	0	0	0	0	0	2	2	1	0	0	2	2	0	0	2	0	0	2	1	0	0	1	0	2	2	0	0	2	2	0	0	1	0	0	0	0	0
53	1	2	0	0	1	1	2	0	1	0	1	1	2	1	1	0	0	0	0	1	1	2	0	2	0	0	1	1	2	2	1	1	2	1	0	2	0	1	0	0	0	0	1	2	1	0	0	0	0
54	1	0	0	0	1	1	1	0	1	0	0	0	0	0	0	0	0	0	2	0	0	1	1	2	0	0	1	0	2	2	0	2	2	2	1	2	1	0	1	2	1	1	0	2	1	0	0	0	0
55	0	2	1	0	0	0	2	0	0	1	0	0	0	0	0	0	0	1	2	0	0	0	2	2	0	0	2	0	0	1	0	1	1	1	0	2	1	0	0	2	2	0	1	1	1	1	0	0	1
56	0	2	0	0	0	0	2	0	1	0	0	1	0	0	0	0	0	1	1	1	0	0	2	2	0	0	2	1	1	2	0	0	1	1	0	1	1	0	0	1	1	0	1	2	0	1	0	0	0
57	1	2	0	0	0	0	1	0	2	0	0	0	0	0	0	0	1	1	1	0	0	1	2	2	0	0	1	0	1	2	0	2	2	0	0	1	1	0	0	1	1	0	0	1	2	1	0	0	0
58	0	0	0	0	1	1	1	0	1	0	0	1	2	1	1	0	0	0	1	0	0	0	2	2	0	0	0	2	2	1	0	1	2	1	1	1	0	0	2	0	0	0	1	2	1	1	0	1	0
59	0	2	1	1	0	1	2	0	0	0	0	0	0	0	0	0	0	0	2	0	0	0	0	0	0	1	2	0	0	2	1	0	2	2	0	1	1	0	0	1	1	0	1	2	1	1	0	0	1
60	0	1	1	1	0	1	2	0	0	0	0	1	2	1	1	0	0	0	0	1	1	0	1	1	1	1	2	0	0	1	1	0	2	1	0	2	1	0	1	1	1	0	0	2	0	0	0	1	0
61	0	2	0	0	0	0	2	0	0	0	0	1	2	0	0	1	0	0	2	0	0	2	0	2	0	0	1	0	2	2	0	0	1	2	0	2	2	0	1	1	1	0	1	2	1	0	0	0	0
62	1	1	0	0	1	1	2	0	1	0	0	0	1	0	0	0	0	1	2	0	0	0	2	2	0	0	2	0	0	2	0	0	2	1	1	1	2	0	0	2	2	2	0	2	1	0	0	0	0
63	1	1	0	0	0	0	0	0	1	0	1	1	1	1	1	0	0	0	2	0	0	0	2	2	1	1	0	0	0	1	0	0	0	2	0	2	2	0	0	1	1	1	0	2	1	0	0	0	0
64	0	1	0	0	0	0	2	1	0	0	0	1	1	1	1	0	0	0	1	1	0	0	2	2	0	0	2	0	0	2	0	1	1	1	0	2	1	0	1	1	1	0	0	2	0	1	0	0	1
65	1	2	0	0	0	0	2	0	1	0	0	0	1	0	0	1	0	2	1	0	0	0	1	1	0	0	0	0	0	1	0	0	2	1	0	2	2	0	0	2	2	1	0	1	2	0	0	0	1
66	0	0	0	0	1	1	2	0	1	0	0	0	1	0	0	0	0	1	0	2	2	1	1	2	0	0	2	1	1	2	0	0	1	2	0	2	1	0	0	1	1	0	0	2	0	0	0	0	1
67	1	1	0	0	1	1	1	1	0	0	1	1	1	1	1	0	0	1	2	0	0	0	2	2	0	0	1	0	0	1	0	0	1	1	0	1	1	0	2	0	0	0	0	0	1	0	0	0	0
68	0	1	0	0	0	0	1	0	1	1	0	0	0	0	0	0	0	0	2	0	0	0	1	1	0	0	2	0	0	2	1	1	2	1	1	1	2	0	1	1	1	0	1	2	2	2	0	0	0
69	1	1	0	0	0	0	2	1	1	0	0	1	1	1	1	0	0	2	1	1	1	1	1	2	1	1	2	0	0	1	0	1	2	2	1	2	1	1	0	0	0	2	0	2	0	0	0	0	0
70	0	1	1	1	0	1	2	0	0	1	0	0	1	0	0	0	0	2	2	0	0	0	2	2	1	1	0	0	1	2	0	0	1	1	0	1	1	0	0	0	0	0	0	1	1	1	0	0	1
71	0	0	0	0	0	0	1	0	0	0	1	1	2	1	1	0	0	1	1	1	1	1	0	1	1	1	2	0	1	2	0	1	2	0	0	0	1	0	2	0	0	1	0	2	1	0	0	0	1
72	1	1	0	0	0	0	2	0	0	0	0	0	0	0	0	0	0	1	2	1	1	0	2	2	0	0	0	1	0	0	1	1	1	2	1	1	2	0	2	0	0	0	0	1	1	0	0	0	0
73	0	0	0	0	0	0	2	0	1	0	0	2	2	2	2	0	0	1	0	1	1	0	2	2	0	0	2	1	1	2	2	0	2	2	2	2	1	0	2	0	0	0	1	1	1	1	0	1	0
74	0	1	0	0	1	1	2	1	0	0	0	1	1	1	1	0	0	0	2	1	0	0	1	1	1	1	0	0	1	2	0	1	2	2	1	2	2	0	1	1	1	0	0	0	1	0	0	0	0
75	0	1	0	0	1	1	2	0	0	0	1	1	0	0	0	0	0	0	1	0	0	0	2	2	1	1	2	0	0	2	0	1	2	0	0	1	2	0	0	2	2	0	0	1	1	1	0	0	0
76	1	2	1	0	0	0	2	0	1	0	0	0	0	0	0	0	0	0	0	1	0	0	1	1	0	0	2	0	0	2	0	1	2	1	0	2	2	0	1	0	0	0	1	2	1	1	0	0	1
77	0	1	0	0	1	1	2	0	0	0	0	0	1	1	1	1	0	0	0	2	0	0	1	1	1	1	1	2	2	1	1	0	0	2	1	2	2	0	1	1	1	0	0	1	2	1	0	0	1
78	1	1	0	0	0	0	1	0	0	0	1	0	1	0	0	0	0	2	1	1	1	0	2	2	0	0	1	1	0	1	1	1	1	2	1	2	1	1	0	0	0	0	0	2	0	1	0	0	1
79	0	0	0	0	0	0	0	0	1	1	1	1	2	1	1	0	0	1	1	1	0	0	1	1	1	1	0	0	1	2	0	0	2	1	0	2	2	0	0	1	1	0	1	1	1	1	0	0	0
80	0	0	0	0	1	1	2	1	0	0	1	1	1	1	2	1	0	0	0	1	0	0	2	2	0	0	1	0	1	2	0	1	1	0	0	1	1	0	1	2	0	0	1	1	1	1	0	1	1
81	0	1	1	1	1	2	2	0	1	0	1	0	0	0	0	0	0	0	1	0	0	0	2	2	0	0	0	0	1	2	0	0	1	1	1	1	0	0	1	0	0	2	0	2	0	0	0	0	0
82	0	0	0	0	2	2	2	1	0	0	0	0	0	0	0	0	0	0	2	1	1	0	0	1	1	1	1	1	2	2	1	2	2	0	0	0	1	0	0	1	1	0	0	2	0	0	0	1	0
83	0	1	0	0	0	0	2	0	1	0	1	0	1	0	0	0	0	0	0	1	0	0	2	2	1	1	0	1	1	0	0	1	1	1	1	1	1	0	1	1	1	0	1	2	1	1	0	0	0
84	1	1	0	0	0	0	2	0	2	0	0	0	1	0	1	1	0	0	0	1	1	0	2	2	0	0	1	0	0	1	0	0	0	1	0	2	0	0	2	0	0	1	0	2	0	1	0	1	0
85	1	1	0	0	0	0	1	0	0	0	1	0	0	0	0	0	0	0	2	0	0	0	1	1	1	1	2	0	0	2	1	0	2	1	0	1	2	0	1	1	1	0	0	1	0	0	0	0	0
86	0	2	1	0	0	0	1	0	1	0	0	1	1	1	1	0	0	0	1	1	1	0	2	2	0	0	1	0	0	1	0	0	2	0	0	2	1	0	0	1	1	0	0	2	1	1	0	0	0
87	1	0	0	0	1	1	1	0	1	0	1	0	1	1	1	0	0	1	2	0	0	0	1	1	1	1	1	0	0	1	1	0	0	1	1	2	1	0	0	1	1	1	0	2	1	0	0	0	0
88	1	1	0	0	0	0	1	1	1	0	0	0	1	1	1	0	0	1	2	0	0	0	2	2	0	0	2	0	0	2	1	1	1	1	1	1	1	0	1	1	1	0	0	1	0	1	0	1	0
89	1	1	0	0	1	1	2	1	1	0	0	0	1	1	1	0	1	2	2	0	0	0	1	1	1	1	1	1	1	2	0	1	2	1	0	2	1	0	0	0	0	0	0	1	0	1	0	0	0
90	0	0	1	0	0	0	2	0	1	0	0	1	1	1	1	0	1	1	1	1	0	0	0	1	0	0	1	0	0	2	0	0	2	0	0	1	2	0	1	1	1	0	0	1	0	0	0	0	0
91	1	1	0	0	1	1	1	0	1	0	1	1	1	1	1	0	0	1	2	0	0	0	2	2	0	0	1	0	1	2	1	0	2	0	0	1	2	0	2	0	0	1	1	2	0	1	0	0	0
92	1	2	1	1	0	1	2	0	0	0	1	1	1	1	1	0	0	1	1	0	0	0	0	1	1	1	2	0	0	2	0	0	0	0	0	2	1	1	0	0	0	0	0	1	0	0	0	0	0
93	0	2	0	0	0	0	2	1	0	0	0	0	0	0	0	0	0	0	2	0	0	0	2	2	0	0	2	0	0	2	0	0	2	0	0	2	1	0	0	1	1	0	1	1	0	0	0	0	0
94	1	1	0	0	0	0	1	0	0	0	0	2	2	1	1	1	0	1	1	1	0	1	1	1	0	0	1	2	2	1	1	0	2	0	0	1	1	0	0	2	2	0	0	1	0	1	0	1	0
95	1	1	1	0	0	0	2	0	1	0	1	0	1	1	1	0	0	1	0	1	0	0	1	1	0	0	2	0	0	1	0	2	1	0	0	0	0	0	2	0	0	0	0	2	0	1	0	1	0
96	1	0	0	0	0	0	2	0	2	0	0	1	1	1	1	0	0	1	2	1	0	0	2	2	0	0	0	2	2	0	0	0	1	2	0	2	1	0	1	1	1	0	0	1	0	0	0	0	1
97	1	0	0	0	1	1	2	0	1	0	1	0	0	0	0	0	0	0	0	1	0	0	2	2	0	0	2	0	0	2	1	1	2	1	0	1	1	0	0	1	1	0	0	2	0	2	0	0	1
98	1	0	0	0	1	1	1	0	1	0	1	0	0	0	0	0	0	0	1	0	0	0	1	1	0	0	2	0	1	2	0	1	2	1	0	2	1	1	0	1	0	0	0	2	0	2	0	0	1
99	0	2	0	0	0	0	2	0	1	0	0	2	2	2	2	0	0	1	1	0	0	0	2	2	0	0	1	1	2	2	1	0	1	1	0	1	1	0	1	1	1	1	1	2	1	0	0	0	1
100	0	1	0	0	0	0	1	0	1	0	1	0	0	0	0	0	0	0	2	0	0	0	2	2	0	0	1	0	2	2	0	1	2	2	0	2	2	0	0	1	1	0	0	2	2	1	0	0	1
101	0	1	0	0	1	1	1	0	0	0	1	0	1	0	0	0	1	0	2	1	1	0	0	0	0	0	1	1	1	1	1	0	2	1	0	2	2	0	0	2	1	2	0	2	1	0	0	2	0
102	0	1	1	0	0	0	2	1	1	0	0	0	0	0	0	0	0	0	2	1	1	0	2	2	0	0	2	1	1	2	1	0	1	1	0	2	2	0	0	2	2	0	0	2	0	1	0	0	2
103	1	1	0	0	0	0	2	0	1	0	0	1	1	1	1	0	0	0	1	1	0	0	1	1	0	0	2	0	1	2	0	2	1	1	0	0	1	0	0	2	2	0	1	2	0	0	0	0	1
104	0	0	0	0	1	1	2	0	1	0	0	0	1	0	0	0	1	1	0	2	1	0	2	2	0	0	1	0	0	1	0	0	2	2	2	2	1	0	1	1	1	0	1	2	2	1	0	0	0
105	1	1	0	0	0	0	2	0	0	0	0	0	1	1	2	1	0	1	1	0	0	0	1	1	1	1	2	0	0	2	1	2	2	0	0	1	0	0	2	1	0	0	0	0	0	0	0	0	0
106	1	1	1	0	0	0	2	0	0	0	0	0	0	0	0	0	0	0	2	0	0	0	2	2	0	0	2	1	1	2	1	0	1	1	0	1	1	0	0	1	1	0	0	1	1	1	0	1	0
107	1	0	0	0	0	0	2	0	1	0	0	1	0	0	0	0	0	0	1	1	1	0	1	1	1	1	2	0	1	2	1	2	1	1	0	2	1	0	1	1	1	0	0	1	0	1	0	0	0
108	1	0	0	0	0	0	2	1	1	0	0	1	2	1	1	0	1	2	2	0	0	0	2	2	1	1	1	1	1	1	0	1	2	2	1	2	1	0	0	1	1	1	0	2	1	0	0	0	0
109	0	1	0	0	1	1	1	0	0	0	1	2	2	2	2	0	0	1	1	1	0	0	2	2	0	0	1	0	0	1	1	0	0	2	0	1	1	0	1	1	1	0	0	0	1	0	0	0	0
110	1	0	1	0	0	0	1	0	0	0	1	0	1	1	0	0	0	0	1	1	1	0	0	1	1	1	1	1	1	2	0	0	0	2	0	2	1	0	1	1	1	0	0	2	0	1	0	0	0
111	0	1	0	0	0	0	2	0	2	0	0	0	1	0	0	1	0	1	1	0	0	0	2	2	0	0	1	0	0	1	0	0	1	0	0	1	1	0	2	1	0	0	0	1	0	0	0	0	0
112	0	1	0	0	1	1	2	0	1	0	0	0	0	0	0	0	0	0	0	1	1	0	1	1	1	1	1	0	1	2	1	1	1	2	1	2	1	0	0	1	1	0	0	1	0	1	0	0	0
113	0	2	0	0	0	0	1	0	1	0	0	1	1	1	1	0	0	0	1	2	1	0	0	0	0	0	2	1	1	2	2	0	1	1	0	2	0	0	0	0	0	0	0	2	0	1	0	0	0
114	1	1	1	0	0	0	0	0	0	0	2	0	0	0	0	0	0	0	1	1	1	1	2	2	0	0	2	1	1	2	0	1	1	0	0	1	1	0	1	1	1	0	0	2	0	2	0	0	1
115	0	0	0	0	0	1	2	1	1	0	0	1	1	0	0	0	0	0	0	1	0	1	1	1	0	0	0	0	0	1	0	2	1	1	0	1	1	0	2	0	0	0	1	2	1	1	0	0	1
116	1	2	0	0	0	0	2	0	0	0	0	0	1	0	0	0	0	1	1	1	1	0	2	2	1	1	0	0	1	1	0	0	2	2	0	2	1	0	2	0	0	0	0	2	0	1	0	0	0
117	1	2	0	0	0	0	1	0	1	0	1	1	1	2	1	0	0	0	2	0	0	0	0	0	1	1	1	0	1	2	0	1	2	1	0	2	2	0	1	1	1	0	0	2	0	1	0	0	0
118	1	0	0	0	1	1	1	0	0	0	1	1	1	1	1	0	0	0	0	2	0	1	2	2	0	0	2	0	0	2	1	1	1	2	2	2	0	0	2	0	0	1	0	2	1	0	0	0	0
119	1	0	0	0	2	2	1	0	0	0	0	1	1	1	1	0	0	1	2	0	0	0	2	2	0	0	1	0	1	2	0	0	2	2	2	2	1	0	0	2	2	1	0	1	1	1	0	0	0
120	0	1	0	0	0	0	2	0	2	0	0	0	0	0	0	0	0	1	1	1	1	0	2	2	0	0	0	1	2	1	0	1	2	1	0	2	1	0	1	2	1	0	1	1	1	1	0	1	0
121	1	1	0	0	0	0	2	0	0	0	1	1	2	2	2	0	0	2	1	1	1	0	2	2	0	0	1	1	1	2	0	1	1	0	0	1	0	1	0	0	0	0	0	1	0	1	0	0	1
122	1	1	0	0	1	1	2	0	0	0	1	2	1	1	1	0	0	0	2	0	0	0	2	2	0	0	2	1	1	2	2	1	2	2	1	2	1	0	0	0	0	0	0	2	0	1	0	0	0
123	1	0	0	0	0	0	2	0	1	0	0	0	0	0	0	0	1	2	2	0	0	0	2	2	0	0	1	1	1	1	1	1	0	1	0	1	1	1	0	0	0	0	0	1	0	0	0	0	1
124	1	1	0	0	0	0	2	0	0	0	0	0	2	1	1	0	0	0	2	1	1	0	1	1	0	0	1	1	2	2	1	0	1	0	0	2	1	0	1	1	1	0	0	2	0	0	0	0	1
125	0	1	0	0	1	1	2	0	1	0	1	0	0	0	0	0	0	0	2	0	0	0	1	1	0	0	1	1	1	1	1	1	1	0	0	1	2	0	1	1	1	0	0	1	1	1	0	1	0
126	0	1	0	0	1	1	2	0	1	0	0	2	2	1	1	1	0	0	2	0	0	0	2	2	0	0	0	0	1	2	0	1	2	0	0	1	1	0	1	1	1	0	1	1	1	1	0	0	1
127	1	0	0	0	1	1	1	0	1	0	0	0	1	0	1	1	0	0	2	0	0	0	0	1	1	1	2	2	2	2	1	0	1	1	0	2	1	0	1	1	1	0	0	0	0	1	0	0	2
128	0	1	0	0	0	0	2	0	2	0	0	0	0	0	0	0	0	1	2	1	0	0	2	2	0	0	1	0	0	1	0	1	1	0	0	1	2	0	0	1	1	0	1	2	1	0	0	0	1
129	1	1	1	1	0	1	2	0	0	0	0	1	1	1	2	1	0	1	1	1	0	0	2	2	0	0	1	0	1	2	0	0	2	1	1	2	2	0	0	2	2	1	0	1	1	0	0	0	0
130	1	2	0	0	0	0	1	0	0	0	1	0	2	1	1	0	0	1	2	0	0	0	2	2	0	0	1	0	1	2	0	2	1	0	0	0	1	0	2	0	0	0	0	1	0	1	0	0	0
131	0	1	0	0	0	0	2	0	0	0	0	1	1	0	0	1	0	0	1	0	0	0	2	2	0	0	1	1	1	2	0	0	0	0	0	1	2	0	2	1	1	0	0	1	0	0	0	0	0
132	1	0	0	0	0	0	2	1	0	0	1	1	1	1	1	0	0	1	2	0	0	1	1	2	0	0	2	0	0	1	1	1	1	1	0	1	1	1	1	0	0	0	0	1	1	1	0	1	0
133	1	1	0	0	0	0	2	0	1	0	0	0	0	0	0	0	0	1	1	0	0	0	2	2	0	0	1	2	2	2	1	1	2	0	0	2	2	0	1	1	1	0	1	1	1	1	0	0	0
134	0	1	0	0	0	0	2	0	0	0	0	0	1	0	0	0	1	1	1	0	0	0	2	2	0	0	1	2	2	2	0	1	2	0	0	1	1	0	0	2	2	1	0	1	1	1	0	1	0
135	0	2	0	0	0	0	2	0	1	0	0	0	0	0	0	0	0	1	1	0	0	0	2	2	1	1	0	0	1	1	0	1	2	1	0	1	2	0	0	2	2	0	0	2	0	1	0	0	0
136	1	0	0	0	0	0	2	0	0	0	1	0	1	0	0	0	0	2	2	0	0	0	2	2	0	0	0	1	1	2	1	1	1	2	1	2	1	0	1	2	0	0	0	2	0	0	0	0	0
137	0	2	0	0	0	0	2	1	0	0	0	0	0	0	0	0	0	1	0	0	0	1	1	2	0	0	1	1	1	0	0	1	2	1	0	2	0	0	1	0	0	0	1	1	1	0	0	0	0
138	0	0	0	0	0	0	1	0	1	0	1	0	2	1	1	0	0	1	1	0	0	0	2	2	0	0	1	0	1	2	1	2	1	1	0	1	2	0	0	2	2	0	0	2	0	0	0	0	0
139	1	2	1	0	0	0	2	0	0	0	0	1	1	1	1	0	0	0	1	1	0	0	2	2	1	1	2	0	1	2	0	1	1	1	1	2	1	0	1	1	1	0	1	2	1	0	0	0	0
140	1	2	0	0	0	0	2	0	1	0	0	0	1	1	0	0	0	1	1	1	1	0	2	2	1	1	2	0	0	2	0	2	2	0	0	1	1	1	0	1	0	0	1	1	1	1	0	1	0
141	1	1	0	0	0	0	0	0	1	0	0	0	0	0	0	0	0	1	2	0	0	0	0	0	1	1	1	1	1	2	0	0	1	2	0	2	1	0	2	0	0	0	0	2	1	0	0	0	1
142	0	2	1	0	0	0	1	0	0	0	1	0	0	0	0	0	1	1	1	0	0	0	2	2	0	0	2	0	0	2	1	1	1	2	1	2	2	0	0	2	2	0	0	1	0	1	0	1	1
143	0	2	1	0	0	0	1	0	1	1	2	1	2	1	1	0	0	1	1	1	0	0	2	2	0	0	2	0	0	2	0	1	1	1	1	1	2	0	1	1	1	0	0	2	0	1	0	0	0
144	0	1	0	0	0	0	1	0	1	0	1	0	0	0	0	0	0	1	2	0	0	0	1	1	1	1	1	0	1	2	0	0	1	2	1	2	0	0	1	1	1	0	0	2	0	2	0	0	0
145	1	1	0	0	0	0	2	1	0	0	1	0	1	1	1	0	0	0	0	1	1	0	2	2	0	0	1	1	1	2	0	0	1	2	0	2	1	0	1	1	1	0	0	0	0	0	0	0	0
146	0	2	0	0	0	0	2	0	0	0	0	1	2	0	0	1	0	0	1	1	1	0	2	2	2	2	1	1	1	1	1	1	1	2	1	1	2	0	0	2	2	1	0	2	1	0	0	0	0
147	0	2	0	0	0	0	2	1	0	0	0	1	2	2	2	1	1	1	1	0	0	0	2	2	0	0	2	1	1	2	1	0	1	0	0	1	1	0	0	1	1	0	1	2	1	0	0	0	0
148	1	1	0	0	0	0	1	0	2	0	0	1	1	1	1	0	0	0	2	0	0	0	2	2	0	0	1	0	0	1	0	2	2	0	0	1	1	0	1	1	1	0	1	1	1	1	0	0	0
149	1	2	0	0	0	0	1	0	0	0	1	1	2	2	2	1	0	0	1	1	0	0	2	2	0	0	1	0	1	2	0	0	2	1	0	2	2	0	0	2	2	0	0	2	0	1	0	0	0
150	1	2	0	0	0	0	2	0	1	0	0	0	1	1	1	0	0	1	0	2	2	0	2	2	0	0	2	0	0	2	1	0	1	2	0	2	2	0	0	2	1	0	0	1	0	1	0	0	0
151	0	0	0	0	1	1	2	0	1	0	0	0	2	1	1	1	0	0	2	1	1	0	2	2	0	0	0	1	2	1	0	0	0	2	0	1	1	0	1	1	1	1	0	1	1	1	0	0	1
152	0	1	0	0	1	1	1	0	0	0	1	0	1	1	1	0	0	1	0	1	1	0	2	2	0	0	2	0	0	2	1	0	1	0	0	2	2	0	0	1	1	0	0	2	0	1	0	0	0
153	0	2	0	0	0	0	1	1	1	0	0	0	2	0	0	0	0	0	1	0	0	0	1	1	0	0	1	0	2	2	0	0	1	1	0	2	2	0	1	1	1	1	0	1	1	0	0	0	0
154	1	2	1	0	0	0	1	0	1	1	0	1	1	1	1	0	0	1	1	0	1	0	2	2	0	0	2	0	1	2	0	0	2	1	0	2	1	0	0	2	2	0	1	1	1	1	0	0	0
155	0	0	0	0	0	0	1	0	1	0	0	0	2	1	2	1	0	1	1	0	0	0	2	2	1	1	1	2	2	1	1	0	1	2	0	2	1	0	0	1	1	0	0	0	0	0	0	1	0
156	0	2	0	0	0	0	2	0	1	0	1	0	1	0	0	0	0	1	1	1	0	0	2	2	0	1	0	1	2	1	0	1	0	1	0	1	1	0	0	1	1	0	1	2	1	0	0	0	0
157	0	1	1	0	0	0	2	0	1	0	0	1	1	1	1	0	1	1	1	0	0	0	2	2	0	0	2	0	0	2	0	1	1	2	1	2	2	0	2	0	0	1	0	1	1	0	0	1	0
158	1	2	0	0	0	0	2	0	2	0	0	0	0	0	0	0	0	0	2	0	0	0	1	1	1	1	1	1	1	0	0	0	0	2	0	1	1	0	1	1	1	0	0	1	1	1	0	0	0
159	0	1	0	0	1	1	1	1	0	0	1	0	1	0	0	0	0	1	2	1	1	0	1	1	1	1	2	0	0	2	0	1	1	2	1	1	1	0	0	1	1	1	0	2	1	0	0	0	0
160	1	1	0	0	0	0	2	0	1	0	0	1	1	1	1	0	0	0	2	0	0	0	2	2	1	1	1	0	0	1	0	1	1	2	1	2	2	0	1	1	1	0	0	2	0	2	0	0	0
161	1	0	0	0	1	1	2	0	0	0	0	0	1	0	0	0	0	1	1	0	0	0	2	2	0	0	1	1	1	2	0	0	1	1	0	2	2	0	1	1	1	0	0	2	0	0	0	0	0
162	1	0	0	0	1	1	1	0	1	0	1	0	1	1	1	0	0	0	1	0	0	0	2	2	0	0	2	0	0	2	0	0	2	2	0	2	2	0	0	2	2	0	0	2	1	0	0	0	0
163	1	1	0	0	1	1	1	0	1	0	0	0	0	0	0	0	0	1	1	1	1	0	1	1	1	1	2	0	0	2	0	2	2	1	0	2	1	0	0	1	1	0	0	1	0	0	0	0	0
164	0	1	2	0	0	0	2	0	2	0	0	1	1	1	1	0	0	0	1	0	0	0	2	2	0	0	1	0	2	2	0	1	1	1	0	2	0	0	2	0	0	0	0	2	0	0	0	0	0
165	1	1	0	0	0	0	2	0	1	0	0	0	1	0	0	0	0	0	1	1	0	0	2	2	0	0	1	1	1	1	0	0	1	1	0	1	1	0	1	1	1	0	0	2	0	0	1	0	1
166	0	2	0	0	0	0	2	1	1	1	0	1	1	1	1	0	0	0	2	0	0	0	2	2	0	0	0	1	2	1	0	0	0	2	0	2	1	0	2	0	0	0	1	1	1	1	0	0	0
167	1	2	0	0	0	0	2	0	0	0	0	0	2	0	0	0	1	1	0	2	1	0	2	2	0	0	2	0	0	2	2	0	1	2	1	1	2	0	0	2	2	0	0	0	0	1	0	0	1
168	0	1	0	0	0	0	2	0	1	0	0	0	2	1	1	1	0	2	2	0	0	0	1	1	1	1	1	0	2	2	0	2	1	1	0	1	1	0	0	2	2	1	0	2	1	0	0	0	1
169	1	1	0	0	1	1	2	1	0	0	0	1	1	1	1	0	0	0	1	1	0	0	2	2	0	0	1	0	0	1	1	1	1	1	0	2	1	0	0	1	1	1	0	2	2	1	0	1	0
170	0	2	1	0	0	0	1	2	0	0	0	1	2	0	0	1	0	0	0	1	0	0	1	1	1	1	2	0	0	1	0	1	2	0	0	1	1	1	0	1	0	0	0	0	0	1	0	1	0
171	0	2	0	0	0	0	1	0	0	0	0	0	0	0	0	0	0	0	1	2	1	0	2	2	0	0	1	0	1	2	0	1	1	2	1	2	1	0	1	1	1	1	0	2	0	1	0	0	0
172	0	1	0	0	1	1	2	0	1	0	1	0	0	0	0	0	0	0	2	0	0	0	1	1	1	1	0	1	2	1	0	0	1	2	1	2	1	0	0	1	1	2	0	2	0	0	0	0	0
173	1	0	0	0	0	0	1	1	0	0	0	1	1	1	2	1	0	1	0	1	1	0	2	2	0	0	0	1	2	2	1	2	2	0	0	1	2	0	0	1	1	0	1	1	1	1	0	0	0
174	0	1	0	0	0	0	2	0	1	0	0	0	0	0	0	0	0	0	2	0	0	0	1	1	2	2	0	1	2	1	0	1	2	2	0	2	1	0	2	0	0	0	0	1	0	1	0	1	0
175	1	2	1	0	1	1	2	0	2	0	0	2	2	2	2	0	1	1	1	0	0	0	2	2	0	0	2	0	0	2	1	0	2	1	0	2	2	0	1	1	1	1	1	2	1	0	0	0	0
176	1	1	0	0	0	0	1	0	0	0	1	0	0	0	0	0	0	0	1	1	1	0	2	2	1	1	2	1	1	2	1	0	1	2	0	2	1	1	0	0	0	0	1	2	1	0	0	0	0
177	1	2	0	0	0	0	0	0	1	1	1	0	1	1	1	1	0	0	2	0	0	2	0	2	0	0	0	1	2	1	0	2	1	1	0	2	1	0	0	0	0	0	0	2	0	1	0	0	0
178	1	2	0	0	0	0	2	0	1	0	0	0	0	0	0	0	0	2	0	2	0	0	2	2	0	0	2	1	1	2	1	0	0	2	1	2	2	0	1	1	1	0	0	1	1	1	1	0	0
179	0	1	0	0	0	0	1	0	1	0	0	0	1	1	1	0	0	0	2	0	0	0	2	2	0	0	2	0	0	2	1	0	2	1	1	1	1	0	1	1	1	0	0	1	1	1	0	0	2
180	0	0	0	0	1	1	2	1	0	0	0	1	1	1	1	0	0	2	1	0	0	1	1	2	0	0	1	0	1	2	0	0	2	1	0	1	1	0	1	2	1	0	2	2	2	1	0	0	1
181	0	2	0	0	0	0	2	0	0	0	1	0	1	0	0	0	0	1	2	1	1	0	2	2	1	1	2	0	0	2	1	0	2	2	1	2	1	1	0	0	0	0	1	1	1	0	0	1	0
182	0	0	0	0	2	2	2	0	2	0	0	0	0	0	0	0	0	0	2	1	1	0	2	2	0	0	1	0	1	2	0	0	1	2	1	2	0	0	0	1	1	0	0	2	1	0	0	0	1
183	0	0	0	0	0	0	1	0	0	0	1	0	2	1	1	1	0	0	2	1	1	0	2	2	0	0	1	2	2	1	1	1	2	0	0	1	1	0	1	1	1	1	0	2	1	0	0	0	1
184	0	1	0	0	0	0	2	0	1	0	0	0	0	0	0	0	0	0	1	1	1	0	2	2	1	1	2	0	0	1	0	1	1	2	1	2	1	0	0	2	2	0	1	1	1	1	0	0	0
185	0	0	0	0	1	1	2	1	1	0	0	2	2	2	2	0	0	0	1	0	0	0	2	2	0	0	2	1	1	2	2	0	1	2	1	2	0	1	0	0	0	1	0	2	1	0	0	0	1
186	1	2	0	0	0	0	1	0	1	0	1	0	0	0	0	0	0	1	1	1	0	0	1	1	1	1	2	0	0	2	0	0	2	0	0	1	1	0	1	1	1	0	0	2	0	2	0	0	0
187	1	1	0	0	0	0	2	1	0	0	0	0	0	0	0	0	0	1	2	0	0	0	2	2	1	1	2	0	0	2	0	0	0	2	0	2	1	0	0	2	1	0	0	2	0	1	0	0	1
188	0	1	0	0	0	0	1	0	0	0	1	0	1	1	1	0	0	0	1	2	1	0	2	2	0	0	2	1	1	2	1	0	0	0	0	1	1	0	2	0	0	2	0	2	0	1	0	0	0
189	0	0	0	0	0	0	2	1	0	0	0	0	2	1	2	1	0	2	1	1	0	0	2	2	0	0	1	1	0	1	2	1	1	2	0	2	0	1	0	0	0	0	0	1	1	1	0	1	0
190	1	2	1	0	0	0	2	0	2	0	0	1	1	1	1	0	0	0	2	1	1	0	2	2	0	0	1	1	1	1	1	0	2	1	1	1	1	0	1	1	1	0	0	0	2	1	0	0	0
191	1	1	0	0	0	0	2	0	0	0	0	1	2	2	2	1	0	1	0	1	1	0	1	1	1	1	2	1	1	2	0	0	1	1	1	1	2	0	1	0	0	0	1	2	1	1	0	0	0
192	1	2	0	0	0	0	1	1	0	0	0	0	0	0	0	0	0	1	0	1	1	0	1	1	0	0	1	1	1	2	0	0	1	2	0	1	2	0	1	1	1	0	0	0	0	1	0	0	1
193	1	2	0	0	0	0	2	0	2	0	0	1	1	1	1	0	0	1	0	2	1	0	1	1	0	0	1	1	1	1	0	0	1	1	0	1	2	0	1	1	1	0	1	2	0	1	0	0	1
194	0	1	0	0	0	0	2	0	0	0	1	1	1	0	0	1	0	0	0	1	1	0	2	2	1	1	1	1	1	2	1	0	2	1	0	2	2	0	1	1	1	0	0	1	0	1	0	0	0
195	0	1	0	0	0	0	2	0	2	0	0	1	2	2	2	0	0	1	1	1	1	0	2	2	0	0	2	1	1	1	0	0	2	1	0	1	1	0	1	1	1	0	1	1	1	0	0	1	0
196	0	2	0	0	0	0	2	0	1	0	0	1	2	1	1	1	0	0	1	0	0	1	2	2	0	0	1	1	1	2	0	0	1	1	0	1	1	0	1	1	1	2	0	2	0	0	0	0	0
197	1	2	0	0	0	0	1	0	0	0	1	0	0	0	0	0	0	0	1	0	0	0	2	2	0	0	2	0	0	2	0	1	0	1	0	2	2	0	0	2	2	1	0	2	1	0	0	0	1
198	0	2	0	0	0	0	1	0	1	1	1	0	1	1	1	1	0	1	2	0	0	0	2	2	0	0	1	0	1	2	0	0	2	0	0	1	1	0	0	1	1	0	0	2	0	0	1	0	0
199	1	1	0	0	1	1	2	0	1	0	0	0	0	0	0	0	0	1	2	0	0	0	2	2	0	0	2	0	0	2	0	1	2	0	0	1	1	0	2	0	0	0	0	1	0	0	0	0	1
200	1	2	0	0	0	0	2	0	1	0	0	0	1	1	2	1	0	1	2	0	0	0	2	2	0	0	1	0	1	2	1	0	1	1	0	2	1	0	1	1	1	1	0	2	1	0	0	0	0
201	1	0	0	0	0	0	1	1	1	0	1	0	0	0	0	0	0	0	1	0	0	0	2	2	0	0	2	0	0	2	0	2	1	1	0	0	1	0	1	1	1	0	0	2	1	0	0	0	1
202	1	1	0	0	0	0	2	0	1	0	0	0	0	0	0	0	0	1	1	0	0	1	1	2	0	0	2	1	1	2	0	0	2	2	2	2	1	0	2	0	0	0	0	1	0	1	0	0	1
203	1	0	0	0	0	0	2	0	2	0	0	1	2	2	2	0	0	2	1	1	0	0	2	2	0	0	2	0	0	2	1	1	0	1	0	1	2	0	0	2	2	0	2	2	2	0	0	0	1
204	1	1	0	0	0	0	1	0	1	0	1	1	1	1	1	0	0	0	2	0	0	1	2	2	0	0	2	0	0	2	0	0	1	1	0	2	2	0	0	2	2	0	1	1	1	1	0	0	0
205	1	1	0	0	0	0	1	1	1	0	1	0	0	0	1	1	0	0	0	1	0	0	2	2	0	0	1	0	0	2	0	1	2	0	0	1	2	0	1	0	0	0	1	1	1	1	0	0	1
206	1	2	0	0	0	0	2	0	1	0	1	2	2	1	1	1	0	0	2	0	0	0	0	1	1	1	1	2	2	2	2	0	2	1	0	1	1	0	2	0	0	0	1	1	1	1	1	0	1
207	1	0	0	0	0	0	1	0	0	0	1	0	0	0	0	0	0	0	1	1	0	0	2	2	0	0	2	1	1	2	0	1	1	1	0	2	1	0	0	0	0	1	0	2	1	0	0	1	0
208	1	1	0	0	0	0	2	1	0	0	0	0	0	0	0	0	0	0	2	1	1	0	2	2	0	0	0	1	1	0	0	0	1	2	1	2	1	1	0	1	1	0	0	2	0	0	0	0	1
209	0	1	0	0	0	0	2	0	1	0	0	2	1	1	1	0	0	1	0	2	1	0	1	2	0	0	1	1	1	2	0	1	2	0	0	1	2	0	0	2	2	0	1	2	1	0	0	0	0
210	1	2	1	0	0	0	2	0	2	0	0	1	2	2	2	1	0	0	2	1	1	0	1	1	1	1	1	0	1	2	0	1	1	2	0	2	1	0	1	1	1	1	1	2	1	0	0	0	0
211	0	1	0	0	0	0	2	0	0	0	0	1	1	1	1	0	0	0	1	0	0	0	2	2	0	0	2	0	0	2	0	0	1	2	0	2	2	0	1	2	1	0	0	2	0	1	0	1	0
212	0	1	0	0	0	0	1	0	0	0	1	0	0	0	0	0	1	0	2	1	1	1	2	2	0	0	2	2	2	2	1	0	1	1	0	1	1	0	0	2	1	0	0	2	0	1	1	0	0
213	1	2	0	0	0	0	1	1	0	0	1	0	0	0	0	0	0	0	1	0	0	0	2	2	0	0	1	0	1	2	0	2	2	0	0	0	2	0	0	1	1	0	1	2	2	1	0	1	0
214	1	2	0	0	0	0	1	0	1	0	1	0	0	0	0	0	0	0	2	0	0	0	2	2	0	0	1	0	1	2	0	0	2	0	0	1	1	0	1	1	1	0	1	2	1	1	0	1	0
215	1	0	1	0	0	0	1	0	1	0	1	0	0	0	0	0	1	2	1	0	0	1	2	2	0	0	1	1	2	2	0	2	1	2	0	2	2	0	0	1	1	0	0	1	0	0	0	0	1
216	0	2	0	0	0	0	2	0	1	0	0	0	0	0	0	0	0	1	1	1	0	1	2	2	1	1	2	1	1	2	2	1	1	1	1	1	2	0	0	2	2	0	0	1	1	1	0	0	1
217	0	2	1	0	0	0	1	0	0	0	1	1	1	1	1	0	0	1	1	0	0	0	1	1	0	0	2	1	1	1	1	0	2	1	0	2	2	1	0	1	1	1	0	2	1	0	0	0	2
218	0	1	0	0	1	1	0	0	0	0	2	0	0	0	0	0	0	1	1	0	0	0	2	2	0	0	1	1	1	1	1	1	1	1	0	1	2	0	1	1	1	0	0	1	0	0	0	0	0
219	1	2	1	1	0	1	2	1	0	0	0	1	1	1	1	0	0	1	1	1	0	0	1	1	0	0	2	0	0	2	0	1	2	2	1	2	1	0	2	0	0	0	0	1	0	1	0	0	0
220	0	1	0	0	1	1	2	0	1	0	1	1	1	1	1	0	0	0	1	0	0	0	2	2	0	0	2	1	1	2	2	2	2	0	0	1	2	0	0	1	1	0	0	0	0	1	0	0	1
221	0	2	1	0	0	0	2	0	1	0	0	0	0	0	0	0	0	1	1	0	0	0	0	1	1	1	1	2	2	2	1	0	2	2	2	2	1	0	2	0	0	0	0	0	0	1	0	1	0
222	0	1	0	0	1	1	2	0	1	0	0	0	1	0	0	0	0	0	2	0	0	0	0	1	0	0	1	0	1	2	0	1	2	0	0	1	0	0	1	1	1	0	1	1	1	1	0	0	0
223	0	0	0	0	1	1	2	0	1	0	0	1	1	1	1	0	0	1	2	0	0	0	2	2	1	1	1	0	0	2	0	0	2	2	0	2	2	0	0	1	1	0	1	2	1	0	0	0	2
224	1	0	0	0	0	0	1	1	1	0	0	0	0	0	0	0	0	0	0	1	1	1	0	1	1	1	2	0	0	2	0	0	1	1	0	1	0	0	1	0	0	0	0	1	0	1	0	2	0
225	0	1	0	0	0	0	1	0	1	0	1	0	0	0	0	0	0	0	1	1	1	2	0	2	0	0	2	0	0	2	0	0	0	2	1	2	0	1	1	0	0	2	0	2	1	0	0	0	0
226	0	0	0	0	0	0	1	0	1	0	1	0	1	0	0	0	1	0	2	1	1	0	0	0	0	0	2	1	1	2	0	2	1	1	0	2	2	0	0	1	1	0	0	2	0	1	0	0	1
227	0	1	0	0	0	0	2	1	1	0	0	1	2	1	1	0	0	0	1	0	0	0	2	2	1	1	2	1	1	2	0	0	2	2	0	2	1	0	0	0	0	0	0	1	2	1	0	0	0
228	0	2	0	0	0	0	1	0	0	0	0	0	0	0	0	0	0	0	1	2	1	0	2	2	0	0	2	0	0	2	2	0	2	1	0	2	1	1	0	1	1	1	0	2	0	0	0	2	0
229	0	1	0	0	0	0	1	1	1	0	0	1	1	1	1	0	0	0	1	0	0	0	2	2	0	0	2	0	0	2	0	0	2	2	1	2	1	0	1	1	1	0	1	2	1	0	0	0	0
230	1	1	1	0	0	0	2	0	0	0	1	0	1	0	0	0	0	2	1	1	0	0	2	2	0	0	1	1	1	1	0	2	2	2	1	2	1	0	1	1	0	0	0	2	1	1	0	0	0
231	0	0	0	0	1	1	2	0	0	0	0	1	0	0	0	0	0	0	2	1	1	0	1	1	0	0	1	0	0	1	0	1	1	1	0	1	1	0	2	0	0	1	0	2	0	0	0	1	0
232	0	2	0	0	0	0	1	0	2	0	0	0	1	1	1	1	0	1	2	1	1	0	2	2	0	0	1	0	0	2	1	1	1	1	1	1	1	0	0	1	1	0	0	2	0	1	0	0	0
233	1	0	0	0	0	0	2	0	2	0	0	1	2	1	1	0	0	1	2	1	0	0	1	1	1	1	0	0	0	1	0	0	1	1	0	1	0	0	1	0	0	0	0	1	0	0	0	0	0
234	1	2	0	0	0	0	0	0	0	1	1	0	0	0	0	0	0	1	1	0	0	0	1	1	1	1	1	0	0	1	0	0	1	2	0	2	2	0	0	2	2	0	0	1	0	1	0	2	0
235	1	1	0	0	1	1	2	0	0	0	0	0	0	0	0	0	0	2	2	1	0	0	2	2	0	0	2	1	1	2	1	0	1	0	0	2	1	0	1	1	1	0	0	1	1	1	0	0	0
236	1	0	0	0	0	0	1	0	1	0	1	1	1	1	1	0	0	0	1	2	1	1	2	2	0	0	1	1	1	2	1	1	1	0	0	1	2	0	0	2	2	0	1	1	1	1	0	0	1
237	1	0	0	0	1	1	1	0	1	0	0	1	2	1	1	0	0	0	2	0	0	1	1	2	0	0	0	0	1	2	0	2	1	1	0	1	1	0	0	1	1	1	0	2	2	1	0	0	0
238	1	2	1	0	0	0	1	0	0	0	1	0	0	0	0	0	0	0	1	1	1	1	2	2	0	0	2	0	0	2	0	0	0	2	1	2	1	1	1	0	0	1	0	1	1	1	0	0	1
239	0	0	0	0	1	1	2	0	1	0	0	0	2	1	1	1	0	2	2	0	0	0	2	2	0	0	0	1	2	2	1	2	2	0	0	1	1	0	0	0	0	1	0	2	2	0	0	0	0
240	1	0	0	0	1	1	2	1	0	0	0	0	1	0	0	0	0	0	0	1	1	1	2	2	0	0	2	0	1	2	1	0	1	0	0	1	1	0	0	0	0	0	0	1	0	1	0	2	0
241	1	1	0	0	1	1	1	0	0	0	0	1	2	2	2	0	0	1	1	1	0	0	2	2	0	0	0	1	1	2	1	1	2	1	0	2	1	0	0	1	1	0	0	1	0	1	0	0	0
242	0	0	0	0	0	0	2	0	0	1	0	1	1	1	1	0	0	1	1	1	1	0	2	2	0	0	2	0	0	2	0	2	2	0	0	0	1	0	1	0	0	1	0	2	0	1	0	0	1
243	1	1	0	0	0	0	2	0	0	0	0	0	1	1	2	1	0	1	1	0	0	0	1	1	1	1	2	0	0	2	0	1	1	1	0	2	0	0	2	0	0	0	0	1	1	0	0	0	1
244	0	2	0	0	0	0	1	0	0	0	1	1	0	0	0	0	0	0	2	0	0	0	1	1	1	1	0	0	0	1	0	1	2	0	0	1	2	0	1	1	1	0	0	0	1	0	0	1	0
245	0	2	0	0	0	0	2	0	2	0	0	0	0	0	0	0	0	2	1	1	1	0	2	2	0	0	1	1	1	1	0	0	2	1	1	2	0	0	1	0	0	0	1	1	1	1	0	1	0
246	0	1	0	0	0	0	2	1	0	0	0	0	0	0	0	0	0	1	2	0	0	0	2	2	1	1	2	1	1	2	0	0	1	1	0	1	1	0	1	1	1	0	0	2	0	0	0	0	0
247	0	2	0	0	0	0	2	1	0	0	0	0	0	0	0	0	0	0	2	0	0	0	1	1	0	0	1	0	1	2	0	0	2	0	0	1	0	0	2	0	0	0	0	1	1	0	0	0	0
248	0	1	1	0	0	0	2	0	1	0	0	1	1	1	2	0	0	1	2	0	0	0	0	1	1	1	2	1	1	2	1	2	1	2	1	2	1	0	0	2	2	2	0	2	0	0	0	0	0
249	0	0	0	0	0	0	2	0	0	0	0	1	2	1	1	0	0	0	1	0	0	0	1	1	1	1	1	0	1	2	0	0	1	2	0	2	1	0	2	0	0	0	0	1	1	0	0	0	0
250	0	1	0	0	0	0	2	0	2	0	0	1	2	1	1	0	0	0	1	1	1	0	2	2	0	0	2	1	1	2	0	1	0	2	0	2	1	0	0	0	0	0	0	2	1	0	0	0	0
251	0	1	0	0	1	1	2	0	1	0	0	1	1	1	2	1	0	0	0	1	0	0	0	1	0	0	2	0	0	2	0	2	1	2	1	2	1	0	2	0	0	0	0	1	0	0	0	1	1
252	1	2	0	0	0	0	2	1	0	0	0	1	2	2	2	1	0	2	1	1	1	0	2	2	0	0	1	0	1	2	0	0	0	2	0	2	1	0	2	1	0	0	0	1	0	1	0	0	2
253	0	1	0	0	1	1	1	0	2	0	0	0	0	0	0	0	0	2	2	0	0	0	1	1	1	1	1	1	2	2	1	1	2	2	0	2	1	0	1	1	1	0	0	1	0	0	1	0	1
254	0	1	0	0	1	1	2	0	1	0	0	1	0	0	0	0	0	1	1	1	0	1	2	2	0	0	1	1	1	1	1	1	1	0	0	1	2	0	0	2	2	1	0	2	0	1	0	0	0
255	1	1	0	0	0	0	1	0	0	0	1	0	2	1	1	0	0	0	1	2	1	0	2	2	1	1	1	1	1	1	1	1	1	2	0	2	2	0	0	2	2	0	1	2	1	0	0	0	2
256	1	1	0	0	0	0	1	1	0	0	1	0	0	0	0	0	0	1	0	1	1	1	2	2	1	1	1	0	1	2	0	1	1	1	1	1	2	0	0	1	1	0	0	0	0	1	0	0	0
257	1	2	0	0	0	0	1	1	0	0	1	0	0	0	0	0	0	0	0	1	1	0	1	1	0	0	1	0	2	2	0	0	2	2	0	2	2	0	0	2	2	0	1	1	1	1	0	0	0
258	1	1	0	0	1	1	2	0	0	1	0	1	2	2	2	0	0	0	0	0	0	0	2	2	0	0	1	1	1	1	1	0	1	1	0	2	1	0	0	1	1	0	0	1	0	1	0	0	0
259	0	1	0	0	1	1	1	0	2	0	0	1	1	1	1	0	0	2	2	0	0	0	2	2	0	0	1	1	1	2	0	1	2	1	0	1	2	0	1	0	0	0	0	2	1	1	0	0	0
260	0	1	0	0	1	1	2	1	0	0	0	0	1	0	0	0	1	2	2	0	0	0	1	1	1	1	2	0	0	2	0	0	2	2	2	2	2	0	0	1	1	0	0	2	0	1	0	0	1
261	0	1	0	0	1	1	2	0	1	0	1	1	1	1	1	0	0	0	0	1	0	0	2	2	0	0	1	1	1	1	1	2	2	0	0	1	2	0	1	0	0	1	0	2	1	0	0	0	1
262	1	1	1	1	1	2	2	0	2	0	0	0	0	0	0	0	0	0	2	0	0	0	0	1	0	0	1	2	2	2	2	1	1	2	1	1	1	0	0	1	1	0	1	1	1	1	0	0	0
263	1	1	0	0	1	1	2	1	0	0	0	1	2	2	2	1	0	1	1	1	1	0	2	2	0	0	1	0	1	2	1	1	1	1	1	1	1	0	0	1	1	0	0	2	1	0	0	0	0
264	1	1	0	0	0	0	2	0	1	0	0	0	0	0	0	0	0	1	2	0	0	1	2	2	0	0	0	1	1	2	1	1	2	0	0	1	2	0	0	2	2	0	0	1	0	0	0	0	0
265	1	1	0	0	0	0	1	0	1	1	0	0	0	0	0	0	0	0	1	1	1	0	2	2	0	0	1	0	0	1	1	0	0	1	0	2	1	0	0	2	2	2	0	2	1	0	0	0	0
266	1	0	0	0	1	1	2	0	0	0	1	0	2	1	1	0	0	1	0	0	0	0	1	1	0	0	1	1	1	0	0	2	2	0	0	1	1	0	0	2	1	0	0	1	0	1	0	1	1
267	1	1	0	0	0	0	2	0	0	0	1	0	0	0	0	0	0	1	0	1	1	1	2	2	0	0	2	0	0	2	1	1	1	1	0	2	1	0	1	1	0	0	0	0	2	1	0	0	1
268	1	0	0	0	0	0	2	0	1	0	1	0	0	0	0	0	0	0	2	1	1	0	1	1	0	0	2	0	1	2	0	0	2	1	0	2	2	0	0	2	2	0	1	1	1	1	0	1	0
269	0	0	0	0	2	2	0	0	1	0	0	1	1	1	1	0	0	1	0	2	2	0	2	2	0	0	1	0	2	2	0	1	2	1	0	2	1	0	2	0	0	1	0	2	1	0	0	0	0
270	0	2	0	0	0	0	1	0	0	0	2	1	2	1	1	0	0	1	1	1	0	0	1	1	0	0	0	0	1	2	0	0	2	2	2	2	1	0	2	1	0	1	0	1	1	1	0	0	0
271	1	2	0	0	1	1	2	1	0	0	0	0	0	0	0	0	0	0	1	0	0	0	2	2	0	0	1	1	1	1	1	0	2	2	2	2	2	0	0	1	1	1	0	1	1	0	0	0	1
272	1	1	0	0	1	1	2	0	2	0	0	0	0	0	0	0	0	1	1	1	1	0	2	2	1	1	2	0	0	2	1	0	1	1	0	1	1	0	2	1	0	0	0	1	0	1	0	0	1
273	1	1	0	0	0	0	2	0	0	0	0	0	0	0	0	0	0	0	0	0	0	0	1	1	1	1	1	0	0	1	0	0	0	2	0	2	1	0	1	1	1	0	0	2	0	1	0	1	0
274	1	1	0	0	0	0	2	0	1	0	0	1	1	1	1	0	0	1	1	0	0	0	1	2	0	0	0	0	1	1	0	1	2	1	0	1	1	0	1	2	2	0	0	2	0	0	0	0	1
275	0	2	0	0	0	0	2	0	0	0	1	0	0	0	0	0	0	1	2	1	0	0	2	2	0	0	2	0	0	2	1	2	1	1	0	0	1	0	1	1	1	0	0	1	0	0	0	0	0
276	1	1	0	0	1	1	1	0	2	0	0	1	1	1	1	0	0	1	1	0	0	0	1	2	0	0	1	0	0	1	1	2	2	0	0	1	2	0	1	1	1	1	0	1	1	1	0	0	1
277	0	1	0	0	0	0	2	0	1	0	0	0	0	0	0	0	0	1	1	0	0	0	1	1	1	1	2	0	0	1	0	1	1	1	0	2	2	0	0	1	1	0	1	2	1	0	0	0	1
278	1	1	0	0	1	1	2	1	0	0	0	1	2	2	2	0	0	2	2	0	0	0	2	2	0	0	2	0	0	1	1	0	1	1	1	1	1	0	1	1	1	0	0	1	0	1	0	0	1
279	1	1	0	0	0	0	1	0	0	0	0	0	1	0	0	0	0	0	1	0	0	0	1	1	0	0	2	1	1	1	0	1	2	1	0	2	2	0	0	1	1	0	0	2	0	1	0	0	1
280	0	2	0	0	0	0	2	0	1	0	0	1	2	2	2	0	0	1	1	0	0	0	2	2	0	0	2	1	1	2	0	0	1	2	0	2	1	0	1	1	1	0	0	2	0	0	0	0	1
281	0	1	0	0	0	0	2	0	2	0	0	0	2	0	0	1	0	1	1	1	0	0	2	2	1	1	2	0	0	2	1	1	1	1	0	2	0	0	2	1	0	1	1	2	1	0	0	0	0
282	0	1	0	0	0	0	2	0	1	0	1	0	0	0	0	0	0	1	2	0	0	0	2	2	0	0	1	1	1	1	1	1	2	1	1	1	0	0	0	0	0	0	0	0	1	0	0	0	0
283	0	1	0	0	0	0	1	1	0	1	1	1	2	1	1	0	0	1	0	0	0	0	2	2	0	0	2	2	2	2	0	0	0	0	0	1	2	0	0	2	2	0	0	1	1	1	0	0	0
284	1	2	0	0	0	0	1	0	0	0	1	1	0	0	0	0	0	1	1	0	0	0	2	2	0	0	0	1	1	1	0	1	2	0	0	1	2	0	0	2	2	0	0	2	0	1	0	1	0
285	0	0	1	0	0	0	1	1	0	0	1	1	2	1	1	0	0	0	1	0	0	0	2	2	0	0	2	0	0	2	0	0	1	1	0	1	0	1	1	0	0	0	0	1	1	0	0	0	0
286	0	1	0	0	0	0	2	1	0	0	1	0	0	0	0	0	0	1	2	0	0	0	2	2	0	0	2	0	0	2	0	2	2	0	0	0	2	0	0	2	2	0	0	1	0	0	0	0	0
287	1	0	0	0	0	0	2	0	0	0	0	0	1	0	0	0	0	1	2	0	0	0	2	2	0	0	1	0	0	1	1	0	1	1	0	2	1	0	0	2	2	0	0	1	0	0	0	0	1
288	1	0	0	0	1	1	2	0	0	0	0	0	0	0	0	0	0	1	2	0	0	0	1	1	0	0	2	0	0	2	1	1	2	1	1	2	2	0	0	2	2	0	0	2	0	0	0	0	0
289	0	0	0	0	0	0	1	0	0	0	0	1	2	2	2	0	0	0	0	1	0	1	1	2	0	0	1	0	1	2	0	1	1	2	2	2	1	0	0	1	1	0	1	2	1	0	0	0	0
290	1	0	0	0	0	0	2	1	1	0	0	0	1	0	0	0	0	1	1	0	1	0	1	1	1	1	2	1	1	2	0	0	0	1	1	2	1	0	1	1	1	0	0	1	0	0	0	0	0
291	0	0	1	0	1	1	2	0	1	0	0	0	0	0	0	0	0	0	1	0	0	0	1	1	0	0	2	0	0	2	0	2	1	1	0	0	1	0	1	2	1	0	0	2	1	0	0	1	1
292	1	1	0	0	0	0	1	0	0	0	1	0	0	0	0	0	0	1	0	1	0	0	2	2	0	0	2	1	1	2	0	0	2	1	0	1	1	0	1	1	1	0	1	2	1	0	0	0	1
293	0	2	0	0	0	0	2	1	1	0	0	0	0	0	0	0	0	1	0	1	1	0	1	1	1	1	2	0	0	2	0	1	1	0	0	1	0	0	1	0	0	0	0	0	0	1	0	0	1
294	0	1	0	0	0	0	2	1	0	0	0	0	1	1	1	0	0	1	0	2	2	0	2	2	0	0	1	0	2	2	0	0	2	1	0	2	2	0	2	0	0	1	0	2	1	0	0	0	1
295	0	1	0	0	0	0	2	0	0	0	1	0	0	0	0	0	0	1	2	0	0	2	0	2	0	0	2	0	0	2	0	0	2	1	1	1	1	0	0	1	1	0	0	0	2	0	0	1	0
296	1	1	0	0	0	0	2	0	0	0	0	0	0	0	0	0	0	1	0	1	1	0	2	2	0	0	2	0	0	2	1	1	1	1	0	1	1	0	0	1	1	0	0	0	0	0	0	0	0
297	0	1	1	0	1	1	2	0	0	0	0	1	1	0	0	0	0	1	1	0	0	0	1	1	0	0	0	0	0	1	0	1	1	2	2	2	1	0	0	1	1	0	1	1	1	2	0	0	1
298	1	1	0	0	0	0	2	0	0	1	0	1	1	1	1	0	0	1	1	1	1	0	2	2	0	0	1	1	1	1	1	0	1	2	0	2	0	1	1	0	0	0	0	2	1	1	0	0	0
299	0	2	1	0	0	0	2	0	0	0	1	1	1	1	1	0	0	1	1	0	0	0	2	2	0	0	1	1	1	2	0	1	1	1	1	2	2	0	1	1	1	0	1	2	1	0	0	0	1
300	0	1	0	0	0	0	2	1	1	0	0	0	0	0	0	0	0	0	1	1	0	0	2	2	0	0	2	1	1	1	1	0	1	2	0	2	1	1	0	1	1	0	1	1	1	2	0	0	1
301	1	1	0	0	0	0	0	0	0	0	2	0	0	0	0	0	0	0	1	0	0	0	2	1	1	2	2	0	0	2	1	0	0	0	0	1	1	0	0	2	2	0	0	1	0	1	0	0	1
302	0	0	0	0	0	0	2	0	1	0	0	1	2	1	1	0	0	0	1	1	1	0	1	1	1	1	1	1	1	2	0	0	2	0	0	1	2	0	0	1	1	0	1	1	1	1	0	0	0
303	0	1	1	0	0	0	2	0	0	0	0	0	0	0	0	0	0	1	1	1	0	0	2	2	0	0	2	2	2	2	1	0	2	1	1	1	1	0	2	0	0	0	1	2	1	1	0	0	0
304	1	1	1	1	0	1	2	0	1	0	0	0	1	1	1	1	0	2	0	2	0	0	2	2	0	0	2	1	1	2	0	0	1	1	0	2	0	0	1	0	0	1	0	1	1	1	0	0	0
305	0	0	1	0	0	0	2	0	2	0	0	0	1	0	1	1	1	2	1	0	0	0	1	1	1	1	1	1	1	2	0	0	2	1	0	2	1	0	1	1	1	0	0	2	1	0	0	0	0
306	1	0	0	0	0	0	2	0	1	0	0	0	0	0	0	0	0	1	1	0	0	0	2	2	0	0	2	1	1	1	0	1	1	2	1	2	1	1	0	1	1	0	0	2	0	0	0	0	0
307	1	1	0	0	0	0	2	0	1	0	0	2	2	2	2	0	1	1	1	1	0	1	1	2	0	0	2	1	1	2	2	1	1	1	0	2	2	0	0	1	1	0	0	1	1	2	0	0	0
308	0	0	1	0	1	1	2	0	0	0	0	0	0	0	0	0	0	0	1	1	0	0	2	2	1	1	1	1	1	1	0	0	1	2	0	2	1	0	1	1	1	0	0	2	0	1	0	0	2
309	0	1	1	1	0	1	2	0	0	0	0	1	2	1	1	0	0	1	1	0	0	0	1	1	1	1	0	2	2	0	0	2	2	0	0	1	1	0	1	2	1	1	0	2	1	1	0	0	0
310	1	2	0	0	0	0	1	0	0	1	1	1	1	1	1	0	0	1	1	0	0	0	2	2	1	1	1	0	0	1	0	1	2	1	1	1	1	0	0	0	0	0	1	2	1	1	0	0	0
311	0	2	0	0	0	0	2	1	0	0	0	0	1	1	0	0	0	0	1	1	1	1	0	1	1	1	1	1	0	1	1	1	2	0	0	1	0	1	1	0	0	0	0	0	1	0	0	0	0
312	0	1	0	0	1	1	2	0	2	0	0	1	1	1	1	0	0	0	2	1	1	0	2	2	0	0	1	0	1	2	0	0	1	2	1	2	1	0	1	1	1	0	0	1	1	0	0	0	0
313	1	1	0	0	0	0	0	0	0	1	1	0	0	0	0	0	0	0	1	1	1	0	1	2	0	0	2	0	0	1	0	0	0	1	0	2	1	0	2	0	0	0	0	2	0	1	0	0	0
314	0	1	0	0	0	0	2	0	1	0	0	0	0	0	0	0	0	0	2	1	1	0	2	2	0	0	1	0	1	2	0	0	0	2	0	1	2	0	0	2	2	0	0	2	0	0	0	1	0
315	0	1	0	0	1	1	2	0	0	0	0	1	2	2	2	1	1	2	2	0	0	0	2	2	0	0	2	0	0	1	0	1	1	2	2	2	1	0	1	1	1	0	1	2	1	0	0	0	1
316	1	1	0	0	0	0	2	0	1	0	0	1	1	1	1	0	0	0	2	0	0	0	2	2	0	0	1	1	1	2	0	0	1	1	0	2	1	0	1	1	1	0	1	1	0	1	0	0	1
317	0	1	1	0	0	0	0	0	1	0	1	1	2	2	2	0	0	1	1	1	0	0	1	1	1	1	1	0	0	1	1	0	2	0	0	2	2	0	0	2	2	0	0	2	1	0	0	0	0
318	1	2	0	0	0	0	2	1	0	0	0	0	0	0	0	0	0	1	2	0	0	0	2	2	1	1	1	1	1	2	1	0	1	1	0	2	1	0	0	1	1	0	1	2	1	0	0	0	1
319	0	2	0	0	0	0	2	0	1	0	0	1	1	0	0	1	0	0	2	0	0	1	2	2	0	0	2	0	0	2	2	1	2	1	0	2	2	0	1	1	1	0	2	2	2	1	0	0	0
320	0	1	0	0	0	0	1	0	1	0	1	0	1	0	0	0	0	1	2	0	0	0	2	2	0	0	1	1	1	1	1	1	1	0	0	1	0	1	0	0	0	1	1	2	1	0	0	0	1
321	0	0	0	0	1	1	2	1	0	0	0	0	1	0	0	0	0	0	1	0	0	0	2	2	1	1	2	0	0	2	1	0	2	2	2	2	2	0	0	2	2	1	0	1	1	0	0	1	0
322	1	1	0	0	1	1	2	1	1	0	0	0	0	0	0	0	0	0	1	1	1	0	2	2	0	0	2	1	1	2	2	1	1	1	0	2	1	0	0	1	1	0	1	2	1	0	0	0	1
323	0	2	0	0	0	0	2	0	0	0	0	1	1	1	1	0	0	0	1	0	0	1	2	2	0	0	0	1	2	1	0	0	0	0	0	2	0	1	1	0	0	0	0	2	1	1	0	1	0
324	1	1	0	0	0	0	2	1	1	0	0	0	0	0	0	0	0	1	0	2	2	0	1	1	1	1	2	0	0	2	0	1	0	2	0	2	2	0	0	1	1	0	0	0	0	0	0	0	0
325	1	0	0	0	0	0	2	0	1	0	0	1	1	0	0	1	0	0	2	1	1	0	2	2	0	0	1	1	1	2	0	1	1	0	0	1	0	1	1	1	0	0	0	1	0	1	0	0	0
326	0	2	0	0	0	0	1	1	0	0	1	0	1	1	1	1	0	1	1	0	0	0	2	2	1	1	1	0	2	2	0	0	1	2	0	1	2	0	0	2	2	0	0	1	0	1	0	0	1
327	1	1	0	0	0	0	2	1	0	0	0	1	1	1	1	0	0	1	1	0	0	0	2	2	0	0	1	1	1	2	0	2	2	0	0	1	0	1	0	0	0	0	1	2	1	0	0	0	0
328	0	2	1	0	1	1	1	1	1	0	1	1	1	1	1	0	0	1	1	0	0	2	0	2	0	0	2	0	0	2	1	0	1	2	0	2	0	0	0	1	1	0	1	1	0	1	0	0	1
329	0	1	0	0	0	0	2	1	0	0	0	0	0	0	0	0	0	1	2	0	0	0	2	2	0	0	1	0	1	2	1	0	2	1	0	2	1	1	0	1	1	0	0	2	0	0	0	0	0
330	0	0	0	0	2	2	2	0	2	0	0	0	1	0	0	0	0	1	2	1	1	0	1	1	0	0	2	2	2	2	1	1	2	2	1	2	1	0	2	0	0	0	1	2	2	0	0	1	0
331	0	0	0	0	0	0	2	1	1	0	0	0	0	0	0	0	1	1	1	1	0	0	2	2	1	1	2	0	1	2	0	0	2	1	0	1	2	0	0	2	2	0	0	2	0	1	0	1	0
332	0	1	0	0	0	1	2	1	0	0	0	1	2	2	2	0	0	1	1	1	0	0	2	2	0	0	2	1	1	2	1	1	1	1	0	2	2	0	0	2	2	0	0	2	1	1	0	0	1
333	1	1	0	0	0	0	2	0	2	0	0	1	1	1	2	0	0	1	1	1	1	0	2	2	0	0	1	1	2	2	1	0	0	2	2	2	1	0	0	1	1	0	1	2	1	0	0	0	0
334	1	2	1	0	0	0	0	0	1	0	1	1	1	0	0	1	0	0	1	1	1	0	2	2	0	0	1	0	1	2	0	0	1	2	1	2	2	0	0	1	1	0	1	2	0	0	0	0	0
335	1	0	0	0	0	0	2	1	0	0	0	1	2	2	2	0	1	0	2	1	1	0	2	2	0	0	0	1	1	2	1	0	1	2	0	2	2	0	0	2	1	0	0	2	1	1	0	0	0
336	0	0	0	0	0	0	2	0	2	0	0	1	1	1	1	0	1	0	2	1	1	0	2	2	0	0	2	0	0	2	0	0	2	1	0	2	1	1	0	1	1	0	1	1	1	2	0	0	1
337	1	2	0	0	0	0	1	0	1	1	1	1	1	1	1	0	0	1	1	0	0	0	0	1	0	0	1	1	1	1	0	0	0	2	1	2	0	0	0	1	1	0	0	0	2	0	0	1	0
338	0	0	0	0	1	1	2	0	0	0	1	1	2	2	2	1	0	0	1	0	0	0	0	0	1	1	1	0	1	2	1	0	1	2	0	2	1	0	0	0	0	1	0	1	0	2	0	0	0
339	0	2	0	0	0	0	2	1	0	0	0	0	1	0	0	0	0	0	0	1	1	0	2	2	1	1	2	1	1	2	0	1	2	2	0	2	2	0	1	1	1	0	0	2	0	1	0	1	0
340	0	1	0	0	1	1	1	0	2	0	0	0	0	0	0	0	0	0	0	1	1	0	2	2	0	0	1	1	1	1	1	0	1	2	1	2	2	0	0	2	1	0	1	2	1	0	0	0	0
341	1	1	0	0	0	0	1	0	1	0	1	1	1	1	1	0	0	1	1	1	1	0	1	1	1	1	1	0	0	2	0	0	2	1	0	1	2	0	0	1	1	0	1	2	0	1	0	0	0
342	1	2	1	0	0	0	2	0	0	1	0	0	0	0	0	0	0	0	0	1	1	0	0	0	1	1	1	0	1	2	0	0	2	1	0	2	0	0	0	1	1	0	0	0	1	0	0	0	0
343	1	1	1	0	0	0	1	0	1	1	2	0	0	0	0	0	0	0	2	0	0	0	1	1	1	1	2	0	0	2	1	0	2	1	0	2	0	0	1	0	0	0	1	2	0	1	0	0	0
344	0	1	0	0	0	0	2	1	0	0	0	0	1	0	0	0	0	0	1	1	1	0	2	2	0	0	0	2	2	2	1	1	2	1	1	2	2	0	0	2	2	0	1	2	0	1	0	0	0
345	0	1	0	0	0	0	2	0	1	0	0	1	1	1	1	0	1	2	1	1	1	0	2	2	0	0	1	0	0	1	0	1	1	0	0	1	0	0	1	1	1	0	0	1	0	0	0	0	0
346	0	1	0	0	0	0	2	1	1	0	0	1	1	1	1	0	0	0	2	1	1	0	1	1	0	0	2	0	0	1	1	1	1	1	0	2	0	0	1	0	0	0	0	1	1	0	1	0	0
347	1	1	0	0	0	0	2	0	0	0	0	1	1	1	1	0	0	1	2	0	0	0	2	2	0	0	1	2	2	2	1	1	1	2	1	2	1	1	1	0	0	0	0	1	0	1	0	0	0
348	0	2	0	0	0	0	0	0	0	1	1	0	0	0	0	0	0	0	1	0	0	0	1	1	1	1	2	0	0	2	0	0	1	1	0	2	0	1	0	0	0	0	0	1	0	0	0	0	0
349	1	1	0	0	0	0	2	0	1	0	0	0	0	0	0	0	0	1	1	1	1	0	2	2	0	1	1	0	1	2	0	0	1	2	0	2	2	0	1	1	1	0	0	1	0	1	0	0	0
350	1	1	0	0	0	0	0	0	1	0	0	0	0	0	1	1	0	1	2	0	0	0	2	2	0	0	2	0	0	2	1	0	2	1	0	1	2	0	0	1	1	2	0	2	1	0	0	1	0
351	0	1	0	0	0	0	1	1	0	0	1	0	0	0	0	0	0	1	1	1	1	0	2	2	0	0	1	2	2	2	2	1	2	0	0	0	1	0	1	2	1	0	0	1	0	1	0	0	0
352	0	2	0	0	0	0	2	0	1	0	0	0	0	0	0	0	0	1	2	1	1	1	1	2	1	1	2	0	0	2	1	0	2	1	1	2	2	0	0	1	1	0	0	2	0	0	0	1	0
353	1	1	0	0	1	1	2	1	0	0	1	1	1	1	2	1	0	0	1	0	0	0	1	1	1	1	2	1	1	2	2	0	0	2	1	2	1	0	1	1	0	0	1	1	1	1	0	0	0
354	0	1	0	0	1	1	1	0	1	0	1	0	0	0	0	0	0	0	0	1	1	0	1	1	1	1	2	1	1	2	2	0	1	2	0	2	0	1	0	0	0	0	1	1	1	1	0	0	0
355	0	0	0	0	0	0	2	0	1	0	0	0	0	0	0	0	0	0	1	0	0	0	2	2	0	0	1	0	1	2	0	1	2	0	0	1	2	0	0	2	2	0	0	2	1	0	0	0	1
356	0	0	0	0	1	1	2	0	0	0	0	0	1	0	0	0	0	1	1	0	0	0	2	2	1	1	2	0	0	1	0	0	2	1	0	2	1	2	0	1	1	0	0	0	0	1	0	1	0
357	1	1	0	0	1	1	1	0	0	0	1	1	2	1	1	0	0	2	2	0	0	0	1	2	0	0	1	1	2	2	0	1	2	1	0	1	1	0	1	2	0	0	0	1	0	1	0	0	0
358	1	1	0	0	0	0	2	0	0	0	0	0	0	0	0	0	0	1	2	0	0	0	1	1	1	1	1	0	1	2	0	2	1	0	0	0	1	1	0	0	0	0	0	0	2	1	0	0	0
359	1	0	0	0	0	0	2	0	0	0	0	0	0	0	0	0	1	1	0	1	1	0	2	2	0	0	1	0	2	2	0	0	0	2	0	1	2	0	0	1	1	0	2	2	2	1	0	0	0
360	1	1	0	0	1	1	2	1	0	0	0	1	1	1	1	0	1	1	1	0	0	1	1	2	0	0	1	1	2	2	1	0	1	1	0	2	2	0	1	1	1	0	0	1	0	1	1	0	0
361	1	1	0	0	0	0	2	0	1	0	0	1	1	1	1	0	1	1	1	0	0	0	2	2	0	0	2	1	1	2	2	2	1	0	0	0	1	0	2	1	0	0	0	0	1	1	0	0	0
362	1	2	0	0	0	0	2	0	0	0	0	0	0	0	1	1	0	1	1	0	0	0	1	1	1	1	0	0	0	1	0	0	1	1	0	2	1	0	2	0	0	1	0	2	1	0	0	1	0
363	0	1	1	0	0	0	1	0	0	0	0	1	1	1	1	0	0	2	2	1	0	0	2	2	0	0	1	0	1	2	0	0	2	2	1	2	2	0	1	1	1	0	0	2	0	1	0	1	0
364	1	2	0	0	0	0	2	0	0	0	0	1	2	1	1	0	0	0	0	1	0	0	2	2	0	0	0	2	2	1	0	1	1	1	0	2	1	0	2	0	0	0	0	0	0	1	0	2	0
365	1	2	0	0	0	0	2	0	1	0	0	0	1	0	0	0	0	1	2	1	0	0	2	2	0	0	2	0	0	1	0	1	1	1	0	1	2	0	0	2	2	0	0	2	0	0	0	0	0
366	1	1	0	0	0	0	1	1	1	0	0	1	1	1	1	0	0	0	1	1	1	0	2	2	1	1	2	1	1	2	0	2	2	0	0	1	1	0	0	2	2	0	1	1	1	2	0	0	0
367	1	0	1	0	0	0	2	0	0	0	0	0	0	0	0	0	0	1	0	1	1	0	1	1	0	0	2	0	0	2	0	0	2	0	0	1	2	0	2	0	0	0	0	2	0	2	0	0	1
368	1	0	0	0	2	2	0	0	1	1	1	1	1	1	1	0	0	0	2	0	0	0	2	2	0	0	2	0	1	2	0	1	2	1	0	2	1	0	0	2	2	0	1	2	1	1	0	2	0
369	1	2	0	0	0	0	0	0	0	0	2	0	0	0	0	0	1	1	1	1	0	0	2	2	0	0	0	2	2	1	0	0	2	1	1	1	2	0	0	2	2	0	0	1	0	0	0	0	0
370	1	1	0	0	0	1	2	1	0	0	0	0	1	1	1	0	0	1	1	0	0	1	1	2	0	0	1	1	0	1	1	0	0	2	2	2	2	0	0	2	2	0	0	1	0	0	0	0	0
371	1	0	0	0	1	1	2	0	0	0	0	0	0	0	0	0	0	0	1	1	0	0	2	2	0	0	1	2	2	2	1	0	2	1	0	2	2	0	0	2	1	0	0	2	0	0	0	0	2
372	0	1	0	0	0	0	2	0	1	0	0	1	2	2	2	1	0	1	1	1	1	0	2	2	0	0	2	0	0	2	0	0	0	2	2	2	2	0	2	0	0	0	0	2	0	1	0	0	2
373	0	1	0	0	1	1	2	0	1	0	0	0	0	0	0	0	0	1	2	0	0	0	2	2	0	0	2	1	1	2	0	1	1	1	0	1	1	1	0	1	1	1	0	2	1	0	0	0	0
374	1	1	1	0	0	0	2	0	1	0	0	0	0	0	0	0	0	1	0	1	1	0	2	2	1	1	2	0	0	1	0	2	1	1	0	0	1	0	1	2	1	0	0	2	0	1	0	0	0
375	1	1	0	0	1	1	1	0	2	0	0	0	0	0	0	0	0	0	1	2	1	0	1	1	0	0	2	0	0	2	0	2	2	0	0	0	1	0	0	1	1	0	0	2	0	1	0	1	0
376	1	1	0	0	0	0	2	0	2	0	0	0	1	1	1	0	0	1	1	1	0	0	2	2	1	1	2	1	1	1	1	0	2	2	0	2	0	1	0	0	0	0	1	1	1	1	0	0	0
377	0	2	0	0	0	0	1	1	0	0	1	0	0	0	0	0	0	2	1	1	1	0	2	2	0	0	2	0	0	1	0	0	2	1	0	2	1	0	0	2	2	0	0	1	0	0	0	0	0
378	0	0	0	0	1	1	2	1	1	0	0	0	0	0	0	0	0	1	1	1	0	2	0	2	0	0	1	1	1	2	0	1	2	2	1	2	2	0	0	2	2	0	0	1	0	1	0	0	0
379	0	0	0	0	1	1	2	0	2	0	0	0	2	0	0	0	0	2	1	1	1	0	2	2	0	0	0	1	1	1	0	0	1	1	0	2	1	0	0	1	1	0	0	1	0	1	0	0	0
380	1	2	0	0	0	0	2	1	0	0	0	0	0	0	0	0	0	0	0	1	1	0	1	1	1	1	2	0	0	2	1	0	1	1	0	1	1	1	0	0	0	1	0	2	0	1	0	0	1
381	0	2	0	0	1	1	2	0	0	0	0	0	0	0	0	0	0	2	1	1	1	0	2	2	0	0	2	0	1	2	0	1	1	1	0	1	2	0	0	1	1	0	0	2	0	2	0	0	1
382	0	1	0	0	0	0	2	1	0	0	0	0	0	0	0	0	0	0	2	0	0	0	0	1	1	1	2	1	1	2	0	0	2	2	0	2	0	0	1	0	0	0	0	2	0	0	0	0	2
383	0	1	0	0	0	0	1	0	0	0	1	0	0	0	0	0	0	0	0	1	1	0	2	2	0	0	2	0	0	2	1	1	2	1	1	2	1	1	0	1	1	0	1	2	1	0	0	0	0
384	0	0	1	0	0	0	1	0	0	0	1	0	0	0	0	0	0	2	2	0	0	1	1	2	0	0	2	0	0	2	0	2	2	0	0	1	2	0	2	0	0	0	0	1	0	0	0	1	0
385	0	2	0	0	0	0	1	0	1	0	0	1	2	2	2	0	0	1	0	2	2	0	2	2	0	0	1	1	1	1	1	0	0	2	2	2	2	0	0	1	1	0	1	2	0	1	0	0	2
386	1	2	1	0	1	1	2	0	2	0	0	2	2	2	2	0	0	0	1	0	0	0	1	1	0	0	1	0	0	2	0	1	1	2	0	2	0	0	1	1	1	1	0	2	1	0	0	0	0
387	0	1	1	0	0	0	0	0	0	0	2	0	1	0	0	0	0	0	1	0	0	0	2	2	0	0	1	1	1	2	0	0	1	0	0	1	2	0	0	2	2	1	1	2	0	1	0	0	1
388	1	0	0	0	1	1	2	1	1	0	0	1	0	0	0	0	0	1	0	0	0	0	2	2	0	0	1	0	2	2	0	1	1	1	0	1	0	0	2	0	0	0	1	2	0	1	0	1	0
389	1	0	0	0	2	2	1	0	0	0	1	1	1	1	1	0	0	2	1	1	0	0	0	0	1	1	1	1	2	2	1	2	2	0	0	1	1	0	1	1	1	0	0	1	0	0	0	0	0
390	0	1	0	0	0	0	1	0	1	0	0	0	1	1	1	0	0	0	1	1	1	0	2	2	0	0	2	0	0	2	1	1	1	1	0	2	1	0	0	1	1	1	1	2	0	1	0	0	0
391	0	2	0	0	0	0	2	0	0	0	1	0	0	0	1	1	0	0	1	1	1	0	1	1	0	0	2	0	0	1	1	2	1	2	1	2	1	0	1	2	2	0	0	0	1	0	0	0	0
392	1	0	1	0	0	0	2	1	1	0	0	1	2	1	1	1	0	0	1	1	0	0	1	1	0	0	2	0	0	2	0	1	1	2	0	2	1	0	1	1	0	0	1	2	0	0	0	0	0
393	1	0	0	0	1	1	1	1	0	0	1	1	2	2	2	1	0	0	2	1	1	0	0	1	1	1	2	1	1	2	0	0	0	2	0	2	1	0	0	0	0	1	0	1	1	1	0	0	0
394	1	1	0	0	1	1	2	0	1	0	0	0	1	0	0	0	1	1	1	1	0	0	2	2	0	0	1	1	1	1	1	2	1	1	0	1	1	0	0	2	2	0	0	1	0	1	0	0	0
395	1	1	0	0	0	0	2	0	0	0	0	0	1	1	1	0	0	1	0	0	0	0	1	1	0	0	2	0	0	2	0	0	0	2	2	2	2	0	1	1	1	0	0	0	0	1	0	1	0
396	0	1	0	0	1	1	1	1	0	0	1	0	0	0	0	0	0	0	1	1	1	0	1	1	2	2	1	0	1	2	0	0	0	0	0	1	1	0	0	2	2	1	0	2	1	0	0	1	0
397	0	1	0	0	0	0	1	1	0	0	0	1	1	1	1	0	0	0	2	1	1	0	2	2	0	0	2	1	1	1	0	0	1	1	0	2	1	0	1	1	1	0	0	2	0	0	0	0	1
398	1	1	1	0	0	0	1	1	1	0	0	1	2	1	1	1	0	0	1	1	1	0	2	2	0	0	1	0	0	1	0	1	2	0	0	1	2	0	2	0	0	0	0	0	0	0	0	0	1
399	1	0	0	0	0	0	2	0	2	0	0	1	2	1	1	0	0	1	1	1	1	0	2	2	0	0	1	0	0	1	0	0	0	1	1	2	2	0	0	2	1	0	0	1	0	1	0	0	0
400	1	0	0	0	1	1	2	0	1	0	0	0	0	0	1	1	0	2	1	1	1	1	1	2	0	0	2	1	1	2	0	1	2	0	0	0	1	0	1	2	1	0	0	2	0	2	0	0	1
401	1	1	0	0	0	0	2	0	0	0	0	0	2	1	1	1	0	0	0	1	0	0	2	2	1	1	1	1	1	2	0	0	2	1	1	1	1	0	1	1	1	0	0	0	1	0	0	2	0
402	1	2	0	0	0	0	2	1	1	0	0	0	0	0	0	0	0	1	0	1	1	0	1	1	0	0	2	0	0	2	0	2	2	0	0	0	1	0	0	1	1	0	0	2	0	1	0	0	0
403	1	2	1	0	0	0	2	1	1	0	0	1	0	0	0	0	0	0	0	1	1	0	1	1	1	1	1	1	2	2	1	0	1	2	1	1	1	0	0	0	0	0	0	1	1	2	0	0	0
404	1	2	1	0	1	1	2	1	1	0	0	1	0	0	0	0	0	1	1	0	0	0	1	2	0	0	1	1	1	2	0	1	2	1	0	2	1	0	0	2	1	0	2	2	1	1	0	0	0
405	1	1	0	0	0	0	2	0	2	0	0	0	1	0	0	0	0	0	1	1	0	0	2	2	0	0	2	1	1	2	0	1	2	2	1	2	1	0	0	1	1	0	0	1	0	0	0	0	0
406	0	1	0	0	1	1	1	0	1	1	1	0	1	0	0	0	0	1	1	1	0	0	2	1	1	2	1	1	1	1	1	2	2	0	0	1	1	0	1	1	1	0	0	1	0	1	0	0	0
407	1	1	0	0	1	1	2	0	1	0	1	0	0	0	0	0	0	1	0	2	2	0	2	2	0	0	1	1	1	2	1	0	2	1	0	2	1	0	1	1	1	0	1	2	1	0	0	1	0
408	1	1	0	0	0	0	2	0	1	0	0	0	0	0	0	0	0	0	1	1	1	0	2	2	2	2	2	0	0	2	1	1	1	1	1	1	1	0	1	1	1	0	0	1	1	0	0	2	0
409	1	0	0	0	0	0	1	0	1	0	1	0	1	0	0	1	0	0	1	1	0	0	2	2	0	0	1	0	1	2	0	0	1	2	1	1	2	0	0	2	2	0	0	1	0	1	0	0	0
410	1	1	0	0	1	1	2	0	1	0	1	0	0	0	0	0	0	1	0	2	1	0	2	2	1	1	1	2	2	1	1	0	2	0	0	1	1	0	1	2	0	0	0	2	0	1	0	0	1
411	0	2	0	0	0	0	0	0	1	0	1	0	0	0	0	0	0	1	2	1	1	0	2	2	0	0	2	1	1	2	1	0	2	1	0	1	1	0	0	2	2	0	0	2	0	1	0	0	0
412	0	2	0	0	0	0	1	0	2	0	0	0	1	0	0	0	0	0	1	0	0	0	1	1	1	1	2	0	0	2	1	2	1	2	0	2	1	0	1	2	2	0	0	1	0	0	1	0	0
413	1	2	0	0	0	0	2	0	0	0	1	0	1	0	0	0	0	1	0	2	2	0	2	2	0	0	2	0	0	2	1	0	1	2	1	1	2	0	0	2	1	0	0	2	0	2	0	0	0
414	0	2	0	0	0	0	1	0	0	1	1	1	1	1	1	0	0	0	0	1	1	0	2	2	0	0	1	1	1	1	1	0	1	2	0	2	1	0	1	2	0	0	0	1	1	0	0	1	0
415	0	1	0	0	0	0	0	0	1	0	0	0	0	0	0	0	1	1	0	2	1	0	1	1	1	1	1	0	0	2	1	2	2	2	1	2	2	0	1	0	0	0	0	1	0	0	0	0	1
416	0	0	0	0	0	0	2	0	2	0	0	0	1	0	0	0	0	1	1	0	1	0	1	1	1	1	2	0	0	2	0	0	2	2	0	2	1	0	2	0	0	1	0	2	1	0	0	0	1
417	0	1	0	0	0	0	1	0	0	0	0	1	2	0	0	1	0	0	1	0	0	0	1	1	0	0	1	1	1	2	0	1	2	1	0	2	2	0	2	0	0	0	0	2	1	0	0	0	0
418	0	0	1	0	0	0	2	1	1	0	0	0	0	0	0	0	0	0	2	0	0	0	2	2	1	1	1	1	1	2	0	0	0	2	0	2	2	0	0	1	1	0	0	0	1	0	0	0	1
419	0	0	0	0	1	1	2	1	0	0	0	0	1	1	1	1	0	1	0	1	1	0	1	1	1	1	2	0	0	2	1	0	2	0	0	1	1	0	2	0	0	0	0	1	1	1	0	0	0
420	0	1	0	0	0	1	2	0	0	0	1	0	0	0	0	0	0	0	2	0	0	2	0	2	0	0	2	0	0	2	0	1	1	1	1	2	2	0	0	2	2	0	0	0	0	1	0	0	0
421	1	0	0	0	0	0	1	0	0	0	1	1	1	1	1	0	0	1	0	1	1	0	2	2	0	0	2	1	1	2	0	0	1	2	0	2	1	0	1	1	1	0	0	1	0	0	0	0	0
422	1	2	0	0	0	0	0	0	0	0	1	1	1	1	1	0	0	0	1	1	0	0	1	1	0	0	1	0	1	2	0	0	2	2	2	2	1	1	0	0	0	0	0	0	0	0	0	0	0
423	1	2	0	0	0	0	1	0	0	0	1	0	1	0	0	0	0	0	1	0	0	0	2	2	0	0	2	1	1	2	0	1	1	2	1	2	1	0	1	1	1	0	0	1	0	0	0	0	1
424	0	0	0	0	0	1	1	0	1	0	0	0	0	0	0	0	0	1	2	0	0	0	1	1	0	0	2	0	0	2	0	1	1	1	0	2	1	0	1	2	1	0	0	2	1	0	0	0	1
425	1	0	0	0	0	0	2	0	0	0	1	0	0	0	0	0	0	1	2	0	0	0	2	2	0	0	2	1	1	2	0	1	2	0	0	1	1	0	2	0	0	0	0	2	1	0	0	1	1
426	0	2	0	0	0	0	2	0	1	0	1	0	1	0	0	0	0	0	0	1	0	0	2	2	0	0	1	0	2	2	0	0	0	2	1	2	1	0	0	0	0	0	0	2	1	1	0	0	1
427	0	2	0	0	1	1	2	0	1	0	1	1	2	1	1	0	0	0	1	0	0	0	1	1	1	1	0	0	0	1	0	0	1	1	0	1	1	0	0	1	1	0	1	2	1	1	0	1	0
428	1	0	0	0	1	1	2	1	1	0	0	1	1	1	1	0	1	2	2	0	0	0	2	2	0	0	1	1	1	1	1	0	1	2	0	2	1	0	1	1	1	0	1	2	1	0	0	0	0
429	0	1	0	0	0	0	1	0	1	0	1	0	1	1	1	1	0	0	2	1	1	1	1	2	0	0	2	2	2	2	1	0	1	0	0	1	1	1	0	1	1	0	0	2	0	0	0	0	0
430	1	2	0	0	0	0	1	0	1	0	0	1	1	1	1	0	0	0	2	1	1	0	2	2	0	0	2	0	0	2	1	0	0	1	0	2	2	0	0	2	2	0	0	1	0	1	0	0	0
431	1	1	0	0	0	0	1	0	0	0	1	0	0	0	0	0	0	0	2	1	1	0	1	1	0	0	1	1	2	2	1	0	1	2	0	1	2	0	2	0	0	0	0	1	1	1	0	0	1
432	1	1	0	0	1	1	2	0	1	0	0	1	2	1	1	0	0	1	0	1	0	0	1	2	0	0	2	0	0	1	0	1	1	1	0	1	2	0	1	1	1	0	0	2	0	1	0	0	0
433	1	1	0	0	0	0	2	0	2	0	0	1	2	0	0	1	0	1	1	0	0	0	2	2	0	0	2	0	0	2	0	1	2	2	0	2	1	1	0	1	1	1	0	1	0	1	0	0	0
434	1	2	1	1	0	1	2	0	0	0	0	0	0	0	0	0	0	0	1	0	0	0	2	2	1	1	2	1	1	2	2	1	2	0	0	1	2	0	1	1	1	0	0	0	0	0	0	0	1
435	0	1	0	0	0	0	1	0	1	0	0	1	1	1	1	0	0	1	1	1	0	0	0	0	1	1	2	0	0	2	0	1	2	1	0	1	1	0	1	1	0	0	0	1	0	1	0	1	0
436	0	0	0	0	1	1	2	0	0	0	0	1	1	1	2	1	0	0	1	1	1	0	2	2	0	0	2	0	0	2	1	0	2	2	0	2	1	0	2	0	0	1	0	2	0	0	0	0	0
437	1	2	1	1	0	1	2	1	1	0	0	1	1	1	1	0	0	0	1	1	1	0	1	1	1	1	1	0	0	2	1	0	1	1	0	2	2	0	1	1	1	0	0	1	0	1	0	0	1
438	0	1	0	0	0	0	1	0	1	1	0	0	0	0	0	0	0	0	1	0	0	0	2	2	0	0	1	2	2	2	1	2	1	2	1	2	1	0	1	1	1	0	0	0	0	1	0	0	1
439	1	2	0	0	0	0	2	0	0	0	0	0	0	0	0	0	0	0	1	1	0	0	2	2	0	0	1	0	0	1	1	1	0	2	0	2	1	0	1	0	0	1	0	2	1	0	0	1	0
440	1	1	0	0	0	0	1	0	1	0	0	0	1	0	0	0	0	0	1	0	0	0	1	1	1	1	2	0	0	2	1	0	2	1	0	1	1	0	1	1	1	0	1	2	1	1	0	0	0
441	1	1	0	0	0	0	0	0	0	1	1	1	2	0	0	1	0	0	0	1	1	0	1	2	0	0	0	1	2	1	0	2	2	0	0	1	2	0	0	2	2	0	1	1	1	1	0	0	0
442	1	2	0	0	0	0	0	0	1	0	0	0	1	1	2	1	0	2	2	1	1	0	1	1	2	2	2	0	0	1	0	0	0	1	1	2	1	0	1	1	1	0	1	2	1	0	0	1	0
443	0	1	0	0	1	1	2	1	0	0	0	0	0	0	0	0	0	0	2	1	0	1	2	2	0	0	1	2	2	1	1	0	1	2	2	2	1	2	0	1	1	1	0	2	0	1	0	0	1
444	1	0	0	0	0	0	1	1	0	1	1	0	1	0	0	0	0	0	1	0	0	0	1	1	1	1	2	1	1	2	2	0	0	1	0	2	1	0	2	1	0	0	1	1	1	1	0	0	0
445	0	1	0	0	1	1	2	0	1	0	0	2	2	2	2	0	0	1	1	0	0	1	1	2	1	1	2	0	1	2	1	1	1	0	0	1	1	1	0	1	1	0	0	2	0	2	0	0	1
446	1	0	0	0	0	0	1	0	1	0	0	0	1	1	0	0	0	0	2	1	1	0	1	1	1	1	2	2	1	2	1	1	2	1	1	2	1	0	2	0	0	0	0	1	0	1	0	0	0
447	0	0	0	0	0	1	2	1	0	0	0	0	1	0	0	0	0	1	1	2	1	0	2	2	0	0	2	1	1	2	0	0	1	2	2	2	2	0	1	1	1	1	0	1	1	0	0	0	0
448	1	0	0	0	0	0	1	0	0	0	1	0	0	0	0	0	0	2	1	1	0	0	0	1	1	1	1	0	1	2	0	0	0	1	0	2	1	0	0	0	0	1	0	1	2	0	0	0	1
449	0	1	0	0	0	0	2	0	1	0	1	0	0	0	0	0	0	0	0	1	0	0	2	2	0	0	2	0	0	2	0	0	0	2	2	2	1	0	1	1	1	0	2	2	2	1	0	0	1
450	1	0	0	0	1	1	1	0	2	0	0	0	0	0	0	0	0	0	2	0	0	0	2	2	0	0	1	0	2	2	0	0	0	0	0	1	0	0	2	0	0	0	1	1	1	1	0	0	0
451	0	1	0	0	1	1	2	0	0	0	0	0	1	0	0	0	0	1	0	0	0	0	2	2	0	0	2	0	0	2	0	0	2	1	1	2	2	0	0	2	2	0	0	1	0	0	0	1	0
452	0	1	0	0	0	0	1	0	1	0	1	0	1	0	0	0	0	1	1	0	0	0	2	2	0	0	2	0	0	1	1	1	1	1	0	2	1	0	0	0	0	0	0	1	0	1	0	0	2
453	0	1	0	0	0	0	1	0	0	0	1	1	1	1	1	0	0	0	2	1	1	0	2	2	0	0	0	0	0	1	0	0	0	1	1	2	2	0	0	1	1	0	0	0	1	0	0	0	1
454	1	2	0	0	0	0	2	0	2	0	0	1	1	1	1	0	0	1	0	0	0	0	1	1	0	0	1	0	1	2	0	2	2	2	1	2	1	0	1	0	0	0	1	2	2	0	0	0	0
455	1	1	0	0	0	0	2	0	0	0	0	0	1	0	0	0	0	1	0	2	2	0	1	1	1	1	1	1	1	1	1	0	2	0	0	2	1	0	1	0	0	1	0	2	0	0	0	1	0
456	1	1	0	0	1	1	2	0	1	0	0	1	2	1	1	0	1	1	0	1	1	0	2	2	1	1	1	0	0	1	0	0	1	0	0	1	1	0	2	0	0	0	1	1	0	1	0	0	0
457	1	1	0	0	0	0	1	0	1	1	1	0	2	2	2	0	0	1	2	1	1	0	0	0	0	1	0	1	1	2	1	2	1	2	1	2	1	0	0	2	2	0	1	2	1	0	0	0	0
458	0	2	0	0	0	0	2	1	0	0	0	0	0	0	0	0	0	0	0	1	1	1	2	2	0	0	1	2	2	2	1	1	2	2	1	2	1	0	2	0	0	0	0	0	0	0	0	1	0
459	1	1	0	0	0	0	1	1	0	1	1	0	2	0	0	1	0	1	2	0	0	0	2	2	0	0	2	0	0	1	0	0	0	1	0	2	2	0	1	1	1	0	0	2	0	2	0	0	1
460	1	1	0	0	1	1	2	0	1	0	0	0	0	0	0	0	0	1	0	1	1	0	1	1	0	0	1	0	0	1	0	0	2	2	2	2	0	0	2	1	0	0	0	2	0	0	0	1	0
461	0	1	0	0	0	0	1	0	1	0	0	0	1	0	0	0	0	0	0	1	1	0	1	1	1	1	1	0	0	1	0	1	1	1	1	1	1	0	1	1	0	0	2	2	1	1	0	1	0
462	0	1	0	0	1	1	2	0	0	0	1	1	1	0	0	1	0	1	2	1	0	0	2	2	1	1	1	0	2	2	0	0	0	2	0	2	2	0	1	1	1	1	0	2	2	0	0	0	0
463	0	0	0	0	1	1	2	1	0	0	0	0	0	0	1	1	0	1	2	0	0	0	2	2	0	0	1	1	2	2	1	0	2	0	0	1	0	0	1	1	1	0	1	2	0	1	0	0	1
464	0	1	0	0	0	0	2	0	0	0	1	1	2	1	1	0	1	1	1	1	0	0	1	1	1	1	1	1	2	2	1	0	2	2	2	2	2	0	0	1	1	0	0	1	0	1	0	0	0
465	0	1	0	0	0	0	2	0	0	0	0	0	0	0	0	0	0	0	1	2	1	0	2	2	0	0	0	1	1	2	1	0	1	1	0	2	2	0	0	1	1	1	0	2	1	0	0	0	2
466	1	1	0	0	0	0	2	0	1	0	1	0	0	0	0	0	0	0	1	1	1	0	2	2	0	0	2	1	1	2	2	0	2	1	0	2	2	0	2	0	0	0	0	2	0	1	0	0	0
467	0	1	0	0	1	1	2	0	1	0	0	0	0	0	0	0	0	0	2	0	0	0	2	2	1	1	1	0	2	2	0	0	1	2	0	2	2	0	1	1	1	1	1	2	0	1	0	0	0
468	1	0	0	0	1	1	2	1	0	0	0	0	1	0	0	0	0	0	2	0	0	0	0	1	0	0	2	0	1	2	0	0	2	1	1	2	1	0	1	1	1	1	0	2	1	1	0	0	0
469	1	1	1	1	0	1	0	0	0	0	1	0	0	0	0	0	0	1	1	0	0	0	2	2	0	0	2	0	0	2	0	1	2	2	0	2	1	0	0	1	1	0	1	2	1	1	0	0	0
470	0	2	0	0	0	0	2	1	1	0	0	0	0	0	0	0	0	0	1	1	0	0	2	2	0	0	2	0	0	1	1	2	2	0	0	1	2	0	0	1	1	0	0	2	0	2	0	0	0
471	1	0	0	0	0	0	1	0	0	0	1	1	1	1	1	0	0	0	2	1	1	0	2	2	0	0	1	0	0	1	0	0	0	1	0	2	2	0	0	2	2	1	0	1	1	1	0	0	0
472	0	1	0	0	0	0	2	0	2	0	0	1	1	1	1	0	0	1	1	0	0	0	2	2	0	0	2	0	0	2	1	0	0	2	0	2	0	0	1	0	0	0	0	1	1	0	0	0	0
473	0	1	1	0	0	0	2	1	0	0	0	1	1	1	1	0	0	1	1	0	0	0	1	1	1	1	2	0	0	2	0	0	1	2	2	2	2	0	0	1	1	0	0	0	0	1	0	0	0
474	1	2	1	0	0	0	2	0	1	0	0	0	0	0	0	0	0	1	1	0	0	0	2	2	0	0	1	1	1	2	1	0	2	1	0	1	1	0	0	1	1	0	0	1	1	0	0	2	0
475	1	1	0	0	0	0	1	1	1	0	0	1	1	1	1	0	0	0	0	1	1	0	2	2	0	0	2	0	0	2	0	1	1	1	0	1	1	0	1	1	1	0	0	2	0	0	0	1	0
476	1	0	0	0	1	1	2	1	0	0	1	1	1	1	1	0	0	0	2	0	0	0	1	1	0	0	1	1	1	2	1	0	1	2	1	2	1	0	0	2	2	0	0	2	0	2	0	0	0
477	0	1	1	1	0	1	2	1	0	0	0	0	1	0	0	0	0	0	1	0	0	0	2	2	0	0	2	1	1	2	2	1	1	2	0	2	1	0	2	0	0	0	1	2	1	0	0	0	0
478	0	1	0	0	0	0	2	1	0	0	0	1	1	1	1	0	0	0	2	0	0	0	2	2	1	1	1	0	1	2	0	0	2	1	0	1	1	0	0	1	1	0	1	2	0	0	0	0	0
479	1	2	0	0	0	0	1	0	0	0	1	2	2	2	2	0	1	2	1	0	0	1	2	2	0	0	2	0	0	2	1	0	2	2	2	2	2	0	1	0	0	1	0	2	0	0	0	0	0
480	1	1	0	0	0	0	2	1	1	0	0	2	2	2	2	0	0	1	1	1	0	0	0	1	1	1	2	0	0	2	0	2	2	0	0	1	1	0	1	1	1	0	0	2	0	1	0	0	0
481	1	0	0	0	1	1	2	0	0	0	0	0	1	0	0	0	0	0	0	0	0	0	2	2	0	0	2	0	0	1	0	0	0	0	0	1	1	0	1	1	1	0	1	2	1	1	0	0	0
482	0	0	0	0	1	1	2	0	2	0	0	0	1	0	1	1	0	1	0	2	2	0	2	2	0	0	2	0	1	2	0	0	1	0	0	2	2	0	0	1	1	0	0	2	0	0	0	1	1
483	1	1	0	0	1	1	2	0	1	0	1	1	1	1	1	0	0	1	2	0	0	1	2	2	0	0	2	0	0	2	0	1	1	2	1	2	1	1	0	1	1	0	0	0	2	2	0	1	0
484	0	1	0	0	0	0	2	0	0	1	0	1	1	1	1	0	0	0	2	0	0	0	2	2	1	1	1	1	2	2	1	1	2	1	1	2	2	0	0	1	1	0	0	0	0	1	0	0	0
485	0	2	0	0	0	0	2	0	1	0	0	0	1	0	0	0	0	1	0	2	2	0	2	2	1	1	2	0	1	2	0	0	1	1	0	2	0	0	2	0	0	0	0	0	1	1	0	0	0
486	1	0	1	0	0	0	2	0	0	0	0	1	1	1	1	0	0	1	1	1	0	0	2	2	0	1	1	1	2	2	0	0	1	1	0	1	1	1	0	0	0	0	0	1	1	2	0	1	0
487	0	2	0	0	0	0	2	0	1	0	0	0	2	1	1	1	0	1	1	0	0	0	1	2	0	0	2	1	1	2	0	1	0	2	0	2	2	0	1	1	1	0	0	2	0	0	0	0	0
488	1	2	0	0	0	0	1	0	1	0	0	0	1	0	0	0	0	1	1	0	0	0	2	2	0	0	1	0	0	2	1	1	2	0	0	2	2	0	1	1	1	0	0	0	2	2	1	0	0
489	1	1	0	0	0	0	2	0	0	0	0	0	0	0	0	0	0	1	1	0	1	0	2	2	1	1	1	1	2	2	0	1	1	1	0	1	1	1	0	1	1	0	1	1	1	1	0	0	0
490	1	1	0	0	0	0	1	1	0	0	1	1	1	1	1	0	0	1	1	1	0	0	2	2	0	0	1	0	1	2	0	2	1	2	0	2	1	0	0	1	1	0	0	1	0	1	0	0	1
491	0	0	0	0	1	1	2	0	0	0	0	0	0	0	0	0	0	0	1	2	1	0	2	2	1	1	2	1	1	2	2	2	2	0	0	1	1	0	1	1	1	0	0	2	1	1	0	1	0
492	1	2	0	0	0	0	2	1	0	0	0	0	1	1	0	0	0	0	2	0	0	0	2	2	0	0	1	0	2	2	0	0	1	2	0	1	1	0	0	2	2	0	0	1	0	1	0	0	0
493	1	1	0	0	0	0	2	1	0	0	0	0	0	0	0	0	0	2	2	1	1	0	2	2	0	0	0	1	1	2	1	0	2	2	0	1	2	0	0	2	2	0	1	2	1	0	0	0	1
494	1	2	0	0	0	0	2	1	0	0	0	1	0	0	0	0	0	0	1	1	1	0	1	1	1	1	1	1	1	2	0	1	1	2	1	2	2	0	0	2	2	0	0	1	1	0	0	0	0
495	1	1	0	0	1	1	2	1	0	0	0	0	0	0	0	0	0	0	1	1	0	0	2	2	0	0	1	0	1	2	0	0	0	2	0	2	1	1	0	1	1	1	0	1	1	1	0	0	0
496	0	2	0	0	0	0	1	0	0	0	0	0	1	1	1	0	1	1	0	1	1	0	1	1	1	1	1	0	1	2	0	1	1	2	2	2	2	0	2	1	1	0	1	2	0	0	0	0	0
497	0	0	0	0	0	0	1	0	2	0	0	0	0	0	0	0	0	0	0	1	1	0	2	2	0	0	0	0	1	2	0	1	1	1	1	2	2	0	0	1	1	0	0	2	0	2	0	1	0
498	0	2	0	0	0	0	2	0	0	0	1	0	1	0	0	0	0	2	1	0	0	0	2	2	0	0	1	0	1	2	0	0	1	2	0	2	2	0	0	1	1	1	0	2	1	0	0	0	0
499	1	1	1	0	1	1	2	0	2	0	0	0	0	0	0	0	0	1	1	1	0	2	0	2	0	0	1	0	0	1	1	1	1	2	1	2	1	0	0	1	1	0	1	2	1	1	0	0	0
500	0	1	0	0	1	1	2	0	1	0	0	0	0	0	0	0	1	1	1	1	0	0	1	1	1	1	1	0	0	1	0	1	1	2	1	2	1	0	0	2	1	2	0	2	0	0	0	0	0
501	1	0	0	0	1	1	2	0	0	0	0	0	0	0	0	0	0	0	1	0	0	0	2	2	0	0	1	0	1	2	0	2	2	0	0	1	2	0	0	2	1	0	0	2	1	0	0	0	0
502	1	1	0	0	0	0	2	1	0	0	0	1	1	1	1	0	1	2	0	2	2	0	1	1	1	1	1	1	1	2	1	1	2	2	1	2	1	0	0	2	2	0	0	1	1	0	1	0	0
503	1	1	0	0	0	0	1	0	0	0	1	1	1	1	1	0	0	0	1	1	1	0	2	2	1	1	1	1	1	2	1	1	2	2	0	2	2	0	0	2	2	1	0	2	1	0	0	0	0
504	1	0	0	0	0	0	1	0	0	0	2	0	1	1	1	0	0	1	0	1	1	0	2	2	0	0	2	1	1	1	1	0	2	0	0	2	0	0	2	0	0	0	0	2	0	0	0	0	0
505	1	1	0	0	0	0	2	0	1	0	0	1	1	1	1	0	0	1	2	1	1	0	2	2	0	0	2	0	0	2	0	0	2	1	0	1	1	0	2	0	0	0	0	2	1	1	0	0	0
506	1	1	0	0	0	0	1	0	1	0	0	0	1	0	0	0	0	0	2	1	0	0	0	0	0	0	2	1	1	2	0	0	1	1	0	1	2	0	0	1	1	0	1	2	1	0	0	0	0
507	0	2	0	0	0	0	2	0	1	0	0	0	1	0	0	0	0	1	2	1	0	0	1	1	1	1	2	0	0	1	1	0	0	1	0	1	1	1	0	1	1	0	0	0	0	1	0	1	0
508	0	1	0	0	0	0	2	1	0	0	0	0	0	0	0	0	0	1	0	0	0	0	1	1	0	0	2	0	0	1	1	0	2	1	0	2	1	0	0	2	2	0	0	1	0	1	0	0	0
509	1	1	0	0	0	0	2	0	2	0	0	0	0	0	0	0	0	0	1	1	1	1	2	2	0	0	1	0	0	2	1	1	2	1	0	2	1	0	2	0	0	0	1	1	1	1	0	0	0
510	0	1	0	0	0	0	0	0	0	0	2	0	1	0	0	0	0	0	1	0	0	0	1	1	0	0	2	0	0	2	1	0	1	2	1	2	1	0	1	1	1	0	2	2	1	1	0	0	0
511	0	2	0	0	0	0	1	0	1	0	1	0	1	0	0	0	0	1	2	0	0	0	2	2	1	1	0	2	2	1	0	1	2	0	0	0	1	0	2	0	0	0	0	1	0	1	0	1	0
512	1	0	0	0	0	0	1	0	1	1	0	0	1	0	0	0	0	0	2	0	0	0	0	1	1	1	2	0	0	2	1	0	2	0	0	2	2	0	1	1	1	0	0	2	0	0	0	0	0
513	0	0	0	0	1	1	1	0	1	0	1	0	0	0	0	0	0	1	2	0	0	0	2	2	0	0	1	1	1	2	0	1	1	2	1	1	2	0	0	1	1	0	0	2	0	2	0	1	0
514	0	1	0	0	0	0	1	0	0	0	0	0	0	0	0	0	0	0	2	1	1	0	2	2	0	0	2	0	0	2	1	0	1	1	0	2	1	1	0	1	1	0	1	2	1	0	0	0	1
515	1	1	0	0	0	0	2	0	2	0	0	0	1	1	1	0	0	0	0	1	1	0	2	2	0	0	1	1	1	1	1	0	0	1	0	1	2	0	0	2	2	0	0	1	0	1	0	0	0
516	0	0	0	0	1	1	1	0	1	0	1	1	1	0	0	0	0	1	0	1	1	0	2	2	0	0	2	1	1	2	1	1	2	1	0	2	1	0	1	1	1	0	1	2	2	1	0	1	0
517	1	0	0	0	0	0	2	0	1	0	1	0	0	0	0	0	0	1	1	0	0	0	2	2	0	0	1	1	2	2	0	1	2	0	0	1	1	1	0	1	1	1	0	2	1	0	0	1	0
518	0	2	0	0	0	0	0	0	1	1	1	0	0	0	0	0	0	0	1	0	0	0	2	2	1	1	2	0	0	1	0	1	1	1	1	1	1	0	2	0	0	0	0	2	0	0	0	0	0
519	0	0	0	0	0	0	2	0	1	0	1	0	2	0	0	0	0	0	2	0	0	0	1	1	1	1	2	0	0	2	1	1	1	1	0	1	0	0	2	1	0	0	0	2	0	0	0	0	0
520	0	1	0	0	1	1	2	0	1	0	0	0	1	0	0	0	1	2	1	1	1	0	2	2	0	0	1	0	0	1	1	0	2	0	0	2	0	0	1	0	0	0	0	1	0	0	0	0	0
521	1	1	0	0	1	1	1	0	0	0	1	0	1	0	1	1	0	1	2	0	0	0	2	2	0	0	1	0	0	1	1	0	2	2	0	2	1	0	1	1	0	0	2	2	1	1	0	0	0
522	0	2	0	0	0	0	1	1	0	0	1	1	1	1	1	0	0	0	1	0	0	0	1	1	0	0	1	0	2	2	0	0	1	1	0	2	1	0	1	1	1	0	1	1	1	2	0	1	0
523	0	2	0	0	0	0	2	1	0	0	0	0	1	1	1	0	0	0	2	1	1	0	2	2	0	0	0	0	0	1	0	1	2	1	0	2	1	0	0	1	1	1	0	2	2	0	0	0	0
524	1	1	0	0	0	0	2	0	2	0	0	2	2	1	1	1	0	0	2	0	0	0	1	1	1	1	1	0	0	1	1	0	1	1	0	1	1	1	0	1	1	0	0	0	0	1	0	0	0
525	0	1	0	0	0	0	1	0	0	0	1	0	0	0	0	0	0	1	1	1	1	0	2	2	0	0	2	0	0	2	0	0	1	0	0	1	1	0	0	0	0	2	0	2	1	0	0	1	0
526	1	2	0	0	1	1	2	0	1	0	0	0	0	0	0	0	0	1	0	1	1	0	2	2	1	1	1	1	2	2	0	0	1	1	0	2	1	0	1	2	1	0	0	2	0	1	0	1	0
527	1	2	0	0	0	0	2	0	1	0	0	1	2	1	1	0	0	0	2	0	0	0	2	2	0	0	2	1	1	1	0	0	0	2	0	2	2	0	1	1	1	0	0	1	0	1	0	0	0
528	1	0	0	0	0	0	2	1	0	0	0	1	2	1	1	0	0	1	1	1	0	0	1	2	0	0	1	0	0	2	0	0	0	2	0	2	1	0	1	2	1	0	0	2	0	2	0	0	0
529	1	0	1	0	0	0	2	0	0	0	0	0	1	0	0	0	0	2	2	0	0	1	2	2	0	0	2	0	0	2	1	1	2	0	0	0	2	0	0	1	1	0	0	1	0	0	0	0	0
530	1	2	0	0	0	0	1	0	1	0	1	0	0	0	0	0	0	0	2	0	0	0	1	1	1	1	2	0	0	2	0	0	2	1	1	1	1	0	0	0	0	0	1	1	1	1	0	0	0
531	0	2	0	0	0	0	0	0	0	1	1	2	2	2	2	0	0	1	2	0	0	0	0	1	0	0	1	1	1	2	0	0	1	2	1	1	2	0	0	2	2	1	0	1	0	1	0	0	0
532	1	1	0	0	1	1	1	2	0	0	0	2	2	2	2	0	0	0	0	0	0	0	2	2	0	0	1	0	0	1	0	1	2	2	1	2	1	0	1	1	1	2	0	2	0	1	0	0	0
533	0	2	0	0	0	0	1	1	0	0	1	0	1	0	0	0	1	1	0	1	1	0	2	2	0	0	2	0	0	1	0	0	2	2	0	1	2	0	2	0	0	0	0	2	0	0	0	0	0
534	1	1	1	1	0	1	2	0	1	0	0	0	0	0	0	0	0	0	1	0	0	0	2	2	0	0	2	0	0	2	0	0	1	1	0	2	2	0	0	1	1	0	1	2	1	0	0	0	0
535	1	2	0	0	0	0	1	0	0	0	1	1	1	1	1	0	0	1	2	0	0	0	1	2	0	0	2	2	1	2	1	1	1	1	0	2	2	0	1	1	1	0	1	1	1	1	0	0	0
536	1	0	0	0	0	0	1	0	1	0	0	0	0	0	0	0	1	1	0	1	1	0	1	1	1	1	1	1	1	1	0	2	2	0	0	1	1	0	1	1	1	0	0	1	1	1	0	0	0
537	0	1	0	0	0	0	2	0	0	0	0	0	0	0	0	0	1	1	0	1	1	0	2	2	0	0	0	0	1	2	0	1	1	2	0	2	2	0	0	1	1	0	0	0	0	0	0	0	0
538	0	2	0	0	0	0	2	1	0	0	0	1	1	1	1	0	0	0	2	0	0	0	0	0	0	0	1	1	2	2	0	0	0	2	0	1	1	0	1	1	1	1	0	1	1	0	0	0	1
539	1	1	1	0	0	0	2	0	0	0	0	0	1	0	0	0	0	1	1	0	0	0	2	2	0	0	1	0	2	2	0	0	1	2	1	2	1	1	0	1	1	0	1	1	1	0	0	1	0
540	1	0	0	0	1	1	2	1	0	0	0	0	1	1	1	1	0	0	0	0	0	0	2	2	0	0	1	0	0	2	0	1	1	1	0	2	2	0	1	0	0	0	0	1	0	1	0	1	0
541	0	0	0	0	1	1	2	0	1	0	0	0	0	0	0	0	0	1	1	0	0	0	2	2	0	0	2	0	0	2	0	0	0	2	1	2	1	0	0	2	2	0	1	2	1	0	1	0	0
542	1	1	0	0	0	0	1	0	0	0	1	0	0	0	0	0	0	1	1	0	0	1	2	2	1	1	1	0	0	2	0	1	1	1	0	2	0	0	2	0	0	0	0	1	0	0	0	0	0
543	1	1	0	0	0	0	1	0	0	0	2	0	0	0	0	0	0	1	1	1	0	0	2	2	0	0	2	0	0	2	1	0	0	1	0	2	1	1	0	1	1	0	0	2	0	1	0	0	2
544	0	2	0	0	0	0	1	1	0	0	1	0	0	0	0	0	0	0	2	0	0	0	2	2	0	0	2	0	0	2	0	0	0	2	0	2	0	0	2	1	0	1	0	2	1	0	0	1	0
545	0	1	0	0	0	0	1	0	2	0	0	0	2	1	1	1	0	1	1	0	0	0	2	2	0	0	1	0	1	2	0	0	2	0	0	2	1	0	0	2	2	0	2	2	1	1	0	0	1
546	1	0	0	0	2	2	1	0	0	0	0	0	0	0	0	0	0	1	2	0	0	0	1	1	1	1	2	0	0	2	1	1	2	0	0	0	1	0	0	1	1	0	2	2	2	1	0	0	1
547	1	0	0	0	0	0	1	0	2	0	0	0	0	0	0	0	0	0	2	0	0	0	2	2	0	0	2	0	0	1	0	0	2	0	0	1	2	0	0	1	1	0	0	1	0	0	0	0	1
548	0	1	0	0	0	0	2	0	0	0	0	1	2	2	2	0	0	0	1	0	0	0	1	1	1	1	2	0	0	2	1	1	1	1	0	1	2	0	0	1	1	0	0	2	1	0	0	0	0
549	1	0	1	0	0	0	2	1	1	0	0	0	1	0	0	0	0	0	2	0	0	0	2	2	1	1	1	1	2	2	1	0	1	2	1	2	1	0	1	1	1	0	1	1	1	0	0	1	0
550	0	2	0	0	0	0	1	0	1	0	1	0	1	1	1	0	0	0	2	1	1	0	1	1	1	1	1	0	1	2	0	2	2	1	0	2	1	0	0	1	1	0	0	0	1	0	0	0	0
551	1	1	0	0	0	0	1	0	0	0	1	0	1	1	1	0	0	0	1	1	1	1	1	2	0	0	0	0	0	1	0	1	2	1	1	2	1	0	1	2	2	1	0	2	1	0	0	0	1
552	1	2	0	0	0	0	0	0	1	0	0	1	0	0	0	0	0	0	2	0	0	0	1	1	1	1	0	1	2	2	1	1	0	1	0	1	2	0	0	2	2	0	1	1	1	1	0	0	1
553	1	2	0	0	0	0	2	0	0	0	0	1	2	0	0	1	1	2	2	0	0	1	0	1	1	1	1	1	1	1	0	0	2	1	0	1	2	0	0	2	2	0	0	1	0	0	0	0	1
554	0	0	0	0	1	1	2	0	1	0	0	1	1	0	0	1	0	1	2	0	0	0	2	2	0	0	1	0	0	1	0	0	2	2	0	2	1	0	1	1	1	1	0	2	2	0	0	0	0
555	1	2	1	0	0	0	1	0	1	1	0	0	0	0	0	0	0	1	1	1	1	0	1	1	1	1	1	1	1	2	0	2	2	0	0	1	2	0	1	0	0	0	0	2	0	0	0	0	0
556	0	2	0	0	0	0	1	0	0	0	1	1	1	1	1	0	0	0	1	1	1	0	1	1	0	0	1	0	0	2	0	0	2	1	0	1	2	0	0	1	1	0	0	2	0	1	0	0	0
557	1	2	0	0	0	0	2	0	1	0	1	0	0	0	0	0	0	0	1	1	1	0	2	2	2	2	1	0	0	2	1	1	2	0	0	1	1	1	1	0	0	0	0	2	0	1	0	0	0
558	1	1	0	0	0	0	1	1	0	0	1	0	1	0	0	0	0	1	1	1	1	0	1	1	0	0	0	2	2	1	0	0	2	2	0	2	1	0	0	1	1	1	0	2	1	0	0	1	0
559	1	0	0	0	0	0	2	0	1	0	0	0	0	0	0	0	1	2	0	2	2	0	0	1	1	1	1	0	0	1	0	0	0	0	0	1	1	1	0	1	1	0	0	2	0	1	0	0	0
560	1	2	0	0	0	0	1	0	1	1	0	0	1	0	1	1	0	0	1	1	1	1	2	2	0	0	2	1	1	2	2	1	1	2	1	1	1	0	1	2	1	0	1	1	1	1	0	0	0
561	1	0	0	0	1	1	1	0	0	0	1	0	1	1	1	0	0	0	1	0	0	0	2	2	0	0	2	0	1	1	0	1	2	1	0	2	1	0	0	2	2	0	0	0	2	2	0	1	0
562	1	1	1	0	0	0	2	0	1	0	0	0	0	0	0	0	0	1	2	1	1	0	2	2	1	1	2	0	0	2	0	1	2	0	0	1	2	0	1	1	1	1	0	2	0	0	0	0	0
563	1	2	1	0	0	0	2	0	0	1	0	0	2	0	0	0	0	1	1	1	1	1	2	2	1	1	1	1	2	2	1	1	1	0	0	1	1	0	2	0	0	0	1	1	1	1	0	0	0
564	1	2	1	0	0	0	2	1	1	0	0	1	2	1	1	0	0	1	2	0	0	0	2	2	0	0	2	0	1	1	0	1	1	2	1	2	1	0	0	2	2	0	1	2	1	1	0	0	0
565	0	2	1	0	0	0	2	0	0	0	1	0	1	0	0	0	0	1	1	0	1	0	2	2	0	0	2	0	0	2	1	2	2	2	1	2	2	0	0	2	2	0	1	2	1	0	0	0	0
566	0	0	1	0	0	0	1	0	1	0	0	1	1	1	1	0	0	0	1	0	0	0	2	2	0	0	2	0	0	2	0	1	2	0	0	1	1	0	0	1	1	0	1	2	2	0	0	0	0
567	0	1	0	0	0	0	2	0	2	0	0	0	0	0	0	0	0	2	2	0	0	0	2	2	0	0	1	0	0	2	0	1	2	2	1	2	1	1	1	0	0	0	0	1	0	1	0	0	0
568	1	0	0	0	0	0	1	1	1	0	0	1	1	1	1	0	1	2	2	0	0	0	2	2	0	0	1	2	2	2	2	0	1	1	0	1	2	0	1	1	1	0	0	2	2	1	0	1	0
569	1	2	0	0	0	0	2	1	0	0	0	0	0	0	0	0	0	1	2	1	1	0	2	2	0	0	1	0	1	2	0	1	1	2	0	2	1	0	0	2	2	1	0	2	2	0	0	0	1
570	1	2	0	0	1	1	1	0	1	0	1	1	1	1	2	0	1	1	1	0	0	0	2	2	0	0	2	1	1	2	0	0	1	2	2	2	2	0	1	1	1	0	2	2	1	1	0	0	0
571	0	1	1	1	0	1	2	0	0	0	0	0	0	0	0	0	0	0	2	1	1	0	2	2	0	0	2	0	0	2	1	0	1	2	1	2	2	0	0	2	2	1	0	2	2	0	0	0	1
572	0	0	1	0	0	0	2	0	2	0	0	0	1	1	1	1	0	0	2	0	0	0	1	1	0	0	0	0	1	2	0	0	1	2	2	2	1	0	1	1	1	0	0	1	1	0	0	1	0
573	1	0	0	0	0	0	2	0	1	0	0	1	1	2	1	0	0	1	1	1	1	0	1	1	0	0	2	0	0	2	0	1	2	0	0	2	1	0	2	0	0	0	0	2	1	1	0	0	0
574	0	1	0	0	1	1	2	0	0	0	0	0	1	1	1	1	0	0	2	0	0	0	1	1	1	1	1	0	1	2	0	1	2	2	1	2	1	0	0	1	1	0	0	1	0	0	0	0	0
575	1	1	0	0	1	1	1	0	1	0	0	1	2	1	1	1	0	1	1	0	0	0	2	2	0	0	1	0	0	2	0	0	1	1	0	2	1	0	1	1	1	1	0	2	1	0	0	0	1
576	1	0	0	0	0	0	2	1	0	0	0	1	2	2	2	0	1	1	0	1	1	0	2	2	0	0	1	1	2	2	1	1	1	1	0	1	1	1	0	1	1	1	0	1	0	1	0	0	1
577	0	2	0	0	0	0	2	0	1	0	0	0	1	0	0	0	0	0	0	1	1	1	2	2	0	0	2	0	0	2	0	0	1	1	0	1	0	0	0	0	0	0	0	1	0	0	0	0	0
578	1	2	0	0	0	0	1	0	0	0	0	2	2	1	1	1	0	0	0	1	0	0	1	1	1	1	2	0	0	1	0	1	1	1	1	2	2	0	0	2	2	1	0	2	1	0	0	0	0
579	0	0	0	0	1	1	2	1	0	0	0	0	1	0	0	0	0	0	1	1	0	0	2	2	1	1	0	0	1	2	0	1	1	1	1	2	2	0	1	1	1	0	0	1	0	1	0	0	1
580	0	2	0	0	0	0	1	1	0	0	1	0	0	0	0	0	0	1	2	0	0	0	2	2	0	0	2	0	0	2	1	1	1	1	0	2	2	0	2	0	0	0	0	0	0	1	0	0	0
581	0	2	1	0	0	0	1	0	1	0	0	0	0	0	0	0	0	0	1	1	1	0	2	2	0	0	2	1	1	2	1	0	1	1	0	1	1	0	2	0	0	1	0	2	1	0	0	0	0
582	1	1	0	0	0	0	2	1	0	0	0	0	0	0	0	0	0	1	1	1	0	0	0	0	1	1	1	0	1	2	0	1	1	1	0	2	1	0	1	2	1	0	2	2	2	1	0	0	0
583	0	2	0	0	0	0	2	0	0	0	1	1	2	1	1	0	0	1	2	1	1	0	1	1	1	1	2	0	0	1	0	1	2	0	0	2	2	1	0	0	0	0	0	1	0	0	0	0	0
584	0	1	0	0	0	0	1	0	2	0	0	1	2	2	2	0	0	0	1	0	0	0	2	2	1	1	1	0	0	2	0	0	0	0	0	2	1	0	1	1	1	0	0	2	0	1	0	0	1
585	1	0	0	0	2	2	2	0	1	0	1	0	1	0	0	0	0	0	0	1	0	0	2	2	0	0	2	0	0	2	0	0	1	1	0	2	1	0	0	1	1	1	0	2	1	0	0	0	0
586	1	0	0	0	1	1	1	0	0	0	1	1	1	1	1	0	0	0	1	1	1	0	2	2	0	0	1	1	2	2	0	0	1	1	0	2	1	0	1	1	1	0	1	1	1	0	0	0	0
587	1	2	1	0	0	0	2	1	0	0	0	0	0	0	0	0	0	2	1	1	1	0	0	1	1	1	1	0	1	2	0	0	2	1	0	2	0	0	0	1	1	0	1	2	1	0	0	0	0
588	1	0	0	0	1	1	2	1	1	0	0	0	0	0	0	0	0	1	2	0	0	0	1	1	1	1	1	0	0	1	0	0	0	2	1	2	2	0	1	1	1	0	0	2	0	1	0	0	0
589	1	0	0	0	0	0	1	1	0	1	1	0	0	0	0	0	0	1	1	1	1	0	2	2	0	0	2	0	0	1	1	1	1	1	0	1	1	1	1	0	0	0	0	2	0	2	0	1	0
590	1	1	1	1	0	1	2	1	0	0	0	0	1	0	0	0	0	1	1	1	1	0	1	2	0	0	1	0	1	2	0	1	1	2	2	2	1	0	2	0	0	0	0	1	2	1	1	0	0
591	1	1	0	0	0	0	1	0	1	1	1	2	2	2	2	0	0	0	1	1	1	0	2	2	1	1	1	2	2	1	1	0	0	2	1	2	1	0	1	2	1	0	0	2	0	2	0	0	0
592	1	2	0	0	0	0	0	0	1	1	1	1	1	1	1	0	0	2	2	0	0	0	2	2	0	0	2	0	0	1	0	1	1	2	0	2	1	0	1	2	0	0	0	0	1	0	0	0	0
593	1	1	0	0	0	0	1	0	0	0	1	0	0	0	0	0	1	2	2	0	0	0	2	2	0	0	2	1	1	2	2	0	0	1	1	2	2	0	0	2	2	0	0	2	0	1	0	0	1
594	0	2	0	0	0	0	2	0	0	1	0	0	1	0	1	1	0	0	1	0	0	0	1	1	1	1	2	1	1	2	0	2	1	2	1	2	1	1	0	1	1	0	0	1	1	0	0	0	0
595	1	2	0	0	0	0	1	0	0	0	1	1	2	1	1	0	0	0	2	0	0	0	2	2	0	0	1	1	0	1	1	1	2	0	0	1	0	0	2	0	0	0	0	1	1	1	0	0	0
596	1	2	0	0	0	0	2	0	1	0	0	0	0	0	0	0	1	2	1	1	1	1	1	2	0	0	1	0	0	1	0	1	1	1	1	1	2	0	0	2	2	0	1	2	1	0	0	0	0
597	1	0	0	0	1	1	1	0	1	0	0	1	1	0	0	1	0	1	1	1	0	0	1	1	1	1	2	1	1	2	0	0	1	0	0	2	1	1	0	1	1	0	1	1	1	0	0	0	0
598	0	1	0	0	0	0	2	0	1	0	1	0	0	0	0	0	0	2	1	1	1	0	1	1	1	1	1	1	0	1	2	0	1	0	0	2	2	0	0	2	2	1	0	2	1	0	0	1	0
599	1	1	0	0	1	1	0	0	1	0	0	0	2	0	0	0	0	2	1	1	1	0	1	1	1	1	1	1	1	1	1	2	1	1	0	2	1	0	1	1	1	1	0	2	0	1	0	0	0
600	0	2	0	0	0	0	1	0	1	0	1	0	2	1	1	0	0	1	1	0	0	1	2	2	0	0	2	0	0	2	1	0	1	1	0	2	2	0	0	2	2	0	0	2	1	0	0	0	1
601	1	2	1	0	0	0	1	0	0	0	1	1	1	1	1	0	0	1	1	0	1	0	1	1	1	1	1	1	2	2	1	1	2	1	1	1	1	0	0	0	0	0	1	2	0	0	0	0	0
602	1	2	0	0	0	0	1	0	0	0	1	0	1	0	0	0	0	1	1	0	0	0	2	2	0	0	2	2	1	2	1	0	0	0	0	1	1	0	0	1	1	0	0	2	0	1	0	0	0
603	1	1	0	0	0	0	2	0	0	0	0	0	1	1	0	0	0	0	1	0	0	0	2	2	0	0	2	0	0	1	0	1	2	1	0	2	0	0	0	0	0	0	0	2	1	1	1	0	0
604	1	2	1	0	1	1	1	0	1	0	1	0	2	2	2	0	0	0	2	1	1	2	0	2	0	0	2	0	0	2	0	1	2	1	1	1	2	0	1	1	1	0	0	1	0	1	0	0	0
605	0	0	0	0	0	0	2	0	2	0	0	0	0	0	0	0	0	0	2	0	0	0	2	1	1	2	2	0	0	2	1	0	1	2	0	2	1	0	0	2	2	1	0	1	2	0	0	1	0
606	1	1	0	0	0	0	2	0	0	0	0	1	2	1	1	0	0	1	1	1	1	0	2	2	0	0	2	0	0	1	0	1	2	2	1	2	0	0	2	0	0	0	0	2	0	2	0	1	0
607	0	2	0	0	0	0	2	0	1	0	0	1	1	1	1	0	0	1	1	0	0	0	2	2	0	0	0	1	2	1	0	0	1	0	0	1	0	1	1	0	0	0	0	1	1	1	0	1	0
608	0	1	0	0	0	0	2	0	2	0	0	0	0	0	0	0	0	2	0	2	0	0	2	2	0	0	2	0	0	2	0	1	2	0	0	1	1	0	2	0	0	0	1	1	1	2	0	0	0
609	1	1	0	0	0	0	1	0	0	0	1	0	0	0	0	0	0	1	1	0	0	0	1	1	1	1	2	0	1	2	1	1	1	1	0	1	1	0	0	2	2	0	0	1	0	1	0	0	1
610	1	2	0	0	0	0	2	1	1	0	0	0	0	0	0	0	0	1	1	1	0	0	2	2	0	0	1	1	2	2	0	0	1	0	0	2	1	0	0	1	1	0	0	2	0	0	0	0	0
611	1	2	0	0	0	0	2	1	1	0	0	0	0	0	0	0	0	1	1	0	0	0	2	2	0	0	0	1	1	1	0	0	2	2	0	1	2	0	0	1	1	1	0	2	1	0	0	0	0
612	0	1	0	0	0	0	2	0	1	0	0	1	1	1	1	0	0	1	2	0	0	0	2	2	0	0	2	0	0	1	1	0	0	1	0	2	1	1	0	1	1	0	0	1	0	1	0	0	0
613	0	2	0	0	0	0	1	0	0	1	1	1	2	2	2	1	0	0	1	1	0	0	2	2	0	0	1	1	1	2	0	0	2	1	0	2	1	0	1	2	1	0	1	1	1	1	0	0	0
614	1	0	0	0	2	2	2	0	1	0	0	1	1	1	1	0	0	0	1	0	0	0	2	2	0	0	2	0	0	2	1	1	1	0	0	1	1	0	0	1	1	0	1	1	1	2	0	0	0
615	1	1	0	0	1	1	2	0	2	0	0	1	1	1	1	0	0	0	0	1	1	1	2	2	0	0	1	0	1	2	0	0	1	2	0	2	1	0	2	0	0	0	0	0	0	0	0	0	0
616	0	1	0	0	0	0	1	0	1	0	0	0	1	0	0	0	0	0	2	1	1	0	2	2	0	0	2	0	0	2	0	0	1	2	1	2	2	0	1	2	1	0	0	1	0	1	0	0	0
617	0	2	0	0	0	0	0	0	0	0	1	1	1	1	1	0	0	2	1	1	0	0	2	2	0	0	2	0	0	2	0	1	2	0	0	1	1	0	1	1	1	0	0	1	0	1	0	0	0
618	1	2	1	0	0	0	2	1	1	0	0	0	1	0	0	0	0	1	0	1	1	0	2	2	0	0	1	1	1	0	0	1	2	2	1	2	1	0	0	1	1	0	0	2	0	1	0	0	0
619	1	1	0	0	1	1	1	0	1	0	0	1	2	1	1	0	0	0	1	0	0	0	2	2	0	0	1	1	1	2	0	1	1	1	0	2	1	0	0	2	2	0	0	2	0	0	0	0	0
620	1	1	0	0	1	1	2	0	2	0	0	0	0	0	0	0	0	1	0	1	1	1	0	1	0	1	2	0	0	2	0	0	0	2	0	2	1	1	0	1	1	0	0	0	1	0	0	1	0
621	1	1	0	0	1	1	1	0	1	0	1	0	0	0	1	1	0	2	2	0	0	0	2	2	0	0	1	2	2	2	0	0	2	0	0	2	1	2	0	1	1	0	0	1	0	0	0	1	0
622	0	2	0	0	1	1	2	1	0	0	0	0	1	0	0	0	0	0	1	2	1	0	2	2	1	1	0	0	1	2	0	0	0	0	0	2	2	0	2	0	0	0	0	2	1	1	0	0	1
623	1	2	0	0	0	0	1	0	0	0	1	0	1	0	0	0	0	2	1	1	1	0	2	2	0	0	1	0	0	1	0	1	2	2	0	2	0	0	1	0	0	0	0	1	1	0	0	0	0
624	1	1	1	0	1	1	1	0	1	0	0	0	0	0	0	0	0	0	1	0	0	0	2	2	0	0	2	1	1	2	0	0	0	2	1	2	2	0	0	2	2	1	1	2	1	0	0	2	0
625	1	0	0	0	1	1	2	0	1	0	0	0	0	0	0	0	0	1	2	1	1	0	2	2	0	0	0	1	1	2	1	2	2	0	0	0	2	0	2	0	0	1	0	1	1	1	0	1	0
626	1	1	0	0	1	1	2	0	1	0	0	0	1	1	1	0	0	0	1	0	0	0	2	2	0	0	1	0	0	1	1	1	1	1	1	1	1	0	2	0	0	0	0	0	0	1	0	0	0
627	0	1	0	0	0	0	1	0	0	0	1	1	1	1	1	0	0	1	1	1	0	0	1	2	0	0	2	0	0	2	1	1	1	1	1	1	1	1	0	1	1	0	0	1	0	0	0	0	1
628	0	1	1	0	0	0	2	1	0	0	0	0	0	0	0	0	0	1	1	0	0	0	1	1	1	1	2	1	1	2	0	0	1	2	2	2	2	0	1	1	1	0	0	1	0	1	0	0	0
629	1	0	0	0	0	0	2	0	0	1	0	0	1	0	0	0	0	0	1	1	1	0	2	2	0	0	1	0	1	2	0	0	1	1	1	1	2	0	1	1	1	0	0	2	0	1	0	1	0
630	0	2	0	0	0	0	2	0	0	0	1	0	0	0	0	0	0	1	0	1	1	0	1	2	0	0	1	1	1	1	1	1	2	0	0	2	2	0	0	1	1	1	0	2	1	0	0	0	1
631	0	0	0	0	0	1	1	0	0	1	1	1	1	1	1	0	0	0	2	1	0	0	1	1	1	1	1	0	1	2	0	0	0	1	1	2	1	0	1	1	0	1	0	2	1	0	0	0	0
632	1	0	0	0	0	0	2	0	1	0	0	0	0	0	0	0	0	1	0	1	1	0	1	2	0	0	2	0	0	1	0	0	1	1	0	2	1	0	1	1	1	0	0	2	0	1	0	0	0
633	0	1	1	0	0	0	2	0	0	0	0	0	2	1	1	1	0	1	2	0	0	0	2	2	1	1	2	1	1	2	0	0	0	0	0	2	2	0	1	1	1	1	0	2	2	1	0	0	0
634	1	0	0	0	0	0	2	0	1	0	0	0	1	0	0	0	0	0	1	1	1	0	2	2	1	1	2	2	2	2	1	0	1	2	0	2	2	0	0	2	2	0	1	2	1	1	0	0	0
635	0	1	0	0	0	0	1	0	1	1	1	0	1	0	0	0	0	1	1	1	1	0	2	2	1	1	1	0	1	2	0	1	2	0	0	1	2	0	1	1	1	0	1	2	1	1	0	0	0
636	0	1	0	0	0	0	1	1	0	1	1	1	1	1	1	0	0	1	1	1	1	0	2	2	0	0	2	1	1	2	2	0	1	2	1	2	1	0	1	1	1	0	0	2	0	2	0	0	0
637	0	2	0	0	0	0	2	0	0	0	0	1	1	1	1	0	0	1	0	0	0	0	2	2	0	0	2	0	0	2	0	0	2	2	2	2	2	0	0	2	2	0	0	1	0	0	0	0	2
638	1	0	0	0	1	1	1	0	1	1	1	0	1	0	0	0	0	1	1	0	0	0	1	2	0	0	1	0	1	2	0	1	2	0	0	1	0	0	0	1	1	0	0	1	2	1	0	1	0
639	1	1	0	0	0	0	2	0	0	0	1	0	0	0	0	0	0	1	0	1	1	0	2	2	0	0	1	1	1	2	0	1	1	2	0	2	1	0	0	2	2	0	0	1	0	0	0	0	0
640	0	1	0	0	0	0	1	0	0	0	0	0	2	0	0	0	1	1	0	2	1	0	2	2	0	0	1	1	1	2	0	1	2	1	0	1	1	0	1	1	1	0	1	2	1	0	0	1	0
641	1	0	0	0	0	0	1	0	0	0	1	0	1	0	0	0	0	1	2	1	0	0	1	1	1	1	2	0	0	1	0	0	1	2	0	2	1	1	0	1	1	1	0	1	0	2	0	0	1
642	1	1	0	0	0	0	2	0	2	0	0	0	1	0	0	0	0	1	1	0	0	0	2	2	1	1	2	1	1	2	0	0	1	0	0	1	1	1	0	0	0	0	0	2	1	1	0	0	0
643	0	1	0	0	0	0	1	0	1	1	2	0	1	0	0	0	0	0	2	1	1	0	2	2	0	0	0	1	1	1	0	0	1	2	1	2	1	1	0	0	0	1	0	1	1	1	0	0	0
644	0	0	0	0	1	1	2	0	2	0	0	0	0	0	0	0	0	1	1	1	0	0	2	2	0	0	1	1	0	1	1	0	1	0	0	2	2	0	0	2	2	0	0	0	2	0	0	0	1
645	1	2	0	0	0	0	1	0	0	0	1	0	0	0	0	0	0	2	1	1	1	0	2	2	0	0	2	1	1	2	1	1	1	1	0	1	1	1	1	0	0	0	0	1	1	1	0	0	0
646	1	1	0	0	0	0	2	0	0	0	0	1	2	1	1	0	0	1	2	0	0	0	2	2	0	0	1	1	2	2	1	0	1	1	0	2	1	0	0	1	1	0	0	1	1	1	0	0	1
647	0	1	0	0	0	0	1	0	0	0	1	0	1	0	0	0	0	0	1	1	1	0	2	2	1	1	1	2	2	2	2	2	1	2	1	2	1	0	1	1	1	0	1	1	0	0	0	0	1
648	0	2	1	0	0	0	2	0	1	0	0	0	1	0	1	1	0	1	1	0	1	1	2	2	0	0	1	0	2	2	0	0	1	1	0	2	1	0	2	0	0	0	1	2	1	1	0	1	0
649	0	1	0	0	0	0	2	1	1	0	0	1	2	2	2	0	0	1	2	1	1	1	2	2	0	0	2	1	1	2	1	0	1	1	0	2	1	0	1	1	1	0	2	2	2	1	0	0	1
650	0	0	0	0	0	0	2	1	1	0	0	0	0	0	0	0	0	1	2	1	1	0	1	1	0	0	1	0	1	2	0	1	2	0	0	0	1	0	0	2	1	0	1	2	1	0	0	0	2
651	0	1	0	0	0	0	0	0	1	1	1	0	0	0	0	0	0	1	2	1	0	0	2	2	0	0	2	0	0	2	1	2	2	2	1	2	0	0	2	1	0	1	0	1	1	1	0	1	0
652	0	0	0	0	1	1	1	0	1	0	1	1	1	1	1	0	0	1	2	1	0	0	2	2	0	0	1	0	0	1	0	2	1	2	1	2	2	0	2	0	0	0	1	1	1	1	0	0	1
653	0	1	0	0	0	0	2	1	1	0	0	0	0	0	0	0	0	2	1	0	0	0	2	2	0	0	2	0	0	1	0	1	2	0	0	1	2	0	0	2	2	0	0	1	0	1	0	0	0
654	1	0	0	0	2	2	1	0	1	0	1	1	1	1	1	0	0	0	2	0	0	0	2	2	0	0	2	2	1	2	1	2	1	1	0	2	1	0	1	2	1	2	0	2	1	0	0	0	0
655	1	2	1	0	0	0	2	0	0	0	0	0	1	0	0	0	0	2	1	1	1	0	1	1	0	0	1	0	2	2	0	0	1	2	1	2	1	0	1	1	1	0	0	2	0	2	0	0	0
656	1	1	0	0	0	0	2	0	0	0	1	0	1	0	0	0	0	1	2	0	0	0	2	2	0	0	1	2	2	2	1	0	1	0	0	1	2	0	1	1	1	0	0	2	0	0	0	0	2
657	1	0	1	0	1	1	1	0	1	0	1	0	1	0	0	0	0	1	0	0	0	0	2	2	0	0	1	1	1	1	1	1	1	1	0	1	2	0	0	2	2	1	1	2	1	0	0	0	0
658	0	1	0	0	0	0	2	0	1	0	0	1	0	0	0	0	0	0	0	1	1	0	1	1	0	0	2	0	0	2	0	0	1	0	0	1	2	0	0	2	2	0	0	0	2	0	0	0	0
659	0	2	1	1	0	1	2	0	0	0	0	2	2	1	1	1	0	1	1	1	1	1	2	2	0	0	1	0	1	2	0	0	1	2	0	2	1	1	0	1	1	0	0	1	0	0	0	0	1
660	1	1	0	0	0	0	2	0	2	0	0	0	1	0	0	0	0	0	1	0	0	0	2	2	0	0	2	0	1	1	0	0	1	2	1	2	1	0	2	0	0	1	1	2	0	1	0	0	2
661	0	1	0	0	1	1	0	0	0	0	2	1	1	1	1	0	0	1	2	0	0	0	1	1	1	1	2	1	1	2	0	1	1	2	0	2	2	0	2	0	0	0	0	2	1	0	0	0	0
662	1	2	1	0	0	0	1	0	0	0	1	0	1	0	0	0	0	1	1	1	1	0	1	1	1	1	0	2	2	1	0	1	1	1	1	1	2	0	0	2	2	0	0	1	0	1	0	0	0
663	0	1	0	0	0	0	1	0	1	0	1	1	2	2	2	0	0	1	2	0	0	0	2	2	0	0	1	0	1	2	0	1	2	2	1	2	2	0	1	0	0	0	1	2	1	1	0	1	0
664	0	1	0	0	0	0	2	0	0	0	0	0	1	0	0	0	0	1	1	0	0	0	2	2	2	2	1	1	1	2	1	0	2	1	1	1	0	0	1	1	1	0	0	2	0	2	0	0	0
665	1	2	0	0	0	0	1	0	0	0	1	1	1	1	1	0	0	0	0	1	0	1	2	2	0	0	2	0	0	2	0	0	2	2	0	2	1	0	2	0	0	0	0	1	0	1	0	0	0
666	1	2	0	0	0	0	2	0	1	0	0	0	0	0	0	0	0	1	0	1	1	0	0	0	1	1	1	1	1	0	0	1	2	0	0	1	0	1	0	0	0	0	1	1	1	1	0	0	0
667	0	1	0	0	0	0	2	1	0	0	0	1	1	1	1	0	1	2	1	1	1	0	2	2	0	0	2	1	1	2	1	0	1	1	0	1	1	0	1	1	1	0	0	0	1	0	1	0	0
668	0	2	0	0	0	0	1	1	1	0	0	0	0	0	0	0	0	2	1	1	1	0	2	2	0	0	1	1	2	2	1	0	2	2	0	2	2	0	2	0	0	1	0	2	0	0	0	1	0
669	1	1	0	0	0	0	0	0	0	0	2	0	1	1	0	0	0	0	1	0	0	0	2	1	1	2	2	0	0	2	0	1	2	1	0	2	0	0	2	0	0	0	0	1	1	1	0	2	0
670	1	0	0	0	0	0	0	0	1	1	1	0	1	1	1	0	0	2	1	1	1	0	2	2	0	0	2	1	1	2	0	0	0	1	0	1	1	0	1	1	1	2	0	2	0	0	0	0	1
671	1	1	0	0	0	0	1	0	0	0	1	0	1	1	1	1	0	1	1	1	1	0	0	0	0	0	1	1	1	2	0	0	1	1	0	1	1	1	0	1	1	0	1	1	1	2	0	0	1
672	1	2	0	0	0	0	2	0	1	0	1	1	1	1	2	0	0	1	2	1	1	1	2	2	0	0	1	2	2	2	0	1	1	1	0	1	1	0	0	2	2	0	1	2	1	0	0	0	0
673	1	1	0	0	0	0	1	0	1	0	1	0	2	2	2	0	0	0	1	0	0	0	2	2	0	0	2	0	0	2	0	0	1	2	0	1	1	0	0	0	0	0	1	1	1	1	0	0	0
674	1	1	0	0	0	0	2	0	0	0	1	0	0	0	0	0	0	0	2	0	0	0	2	2	0	0	1	1	1	2	0	1	2	0	0	1	1	0	1	1	0	0	1	1	1	0	0	0	0
675	0	1	0	0	0	0	2	0	1	0	0	0	0	0	0	0	0	0	2	0	0	0	2	2	0	0	2	0	0	2	0	1	0	1	0	2	1	1	0	1	1	0	1	1	1	1	0	1	0
676	1	0	0	0	0	0	1	1	0	0	1	0	0	0	0	0	0	2	2	1	0	0	1	1	0	0	1	0	1	2	0	2	1	2	1	2	1	0	1	0	0	0	0	2	1	0	0	0	0
677	1	2	0	0	0	0	2	0	2	0	0	0	0	0	0	0	0	0	1	1	1	0	2	2	1	1	1	0	0	1	0	0	0	2	1	2	1	0	1	2	1	0	0	1	1	2	0	0	0
678	0	0	0	0	0	0	2	0	0	0	0	0	0	0	0	0	0	1	1	0	0	0	2	2	0	0	2	0	0	2	2	0	2	1	0	2	2	0	2	0	0	0	0	2	0	2	0	0	0
679	1	1	0	0	0	0	1	0	1	1	1	1	1	1	1	0	1	2	1	0	0	0	2	2	0	0	1	0	0	1	0	2	1	1	0	2	2	0	0	1	1	0	1	1	1	1	0	0	0
680	0	2	0	0	0	0	2	0	2	0	0	0	2	0	0	0	1	1	1	0	0	0	1	1	1	2	1	0	0	1	0	2	2	0	0	0	2	0	0	2	2	0	0	1	1	1	0	0	0
681	1	0	0	0	0	1	2	1	1	0	0	0	0	0	0	0	0	2	1	1	1	0	2	2	0	0	1	0	1	2	0	0	0	2	0	2	2	0	0	2	2	0	0	0	0	0	0	0	0
682	1	1	0	0	0	0	2	1	1	0	0	1	1	1	1	0	0	0	2	0	0	0	2	2	0	0	2	0	0	1	0	0	2	1	0	2	2	0	0	2	2	0	0	0	0	1	0	0	0
683	1	1	0	0	1	1	2	0	0	0	0	0	0	0	0	0	1	2	1	1	1	1	2	2	0	0	1	2	2	1	0	1	0	1	0	1	0	0	2	0	0	0	0	2	0	2	0	0	0
684	0	1	0	0	0	0	2	1	0	0	0	0	2	1	2	1	0	0	1	1	1	0	2	2	0	0	1	1	1	1	1	0	1	1	0	1	0	1	1	0	0	1	0	1	1	1	0	0	1
685	0	1	0	0	0	0	1	0	0	0	1	1	1	1	1	0	0	0	1	1	0	0	2	2	0	0	0	1	1	0	0	1	1	1	0	1	2	0	0	2	2	0	0	2	1	0	0	0	0
686	0	1	1	0	0	0	1	0	0	0	0	0	1	0	0	0	0	1	2	1	0	0	2	2	0	0	1	1	2	2	0	0	0	2	0	2	1	0	0	0	0	0	0	1	0	1	0	0	0
687	1	1	0	0	0	0	1	0	1	1	0	1	2	1	1	1	0	0	2	1	1	1	1	2	0	0	0	0	0	1	0	2	2	0	0	1	1	0	0	2	2	0	0	2	1	0	0	0	1
688	0	1	0	0	0	0	1	0	1	0	0	0	1	0	0	0	0	0	0	1	1	0	1	1	1	2	2	0	0	2	0	2	1	0	0	0	2	0	1	1	1	0	1	2	1	0	0	0	0
689	0	2	1	0	0	0	1	0	1	0	0	0	1	0	0	0	0	0	1	1	1	0	1	1	1	1	2	0	0	2	0	1	2	1	0	1	1	0	0	1	1	0	2	2	1	1	0	1	0
690	1	0	0	0	1	1	1	0	1	1	1	0	1	0	0	0	0	1	1	0	0	1	2	2	1	1	1	0	1	2	1	0	1	1	0	2	1	0	0	2	2	0	1	1	1	0	0	0	1
691	0	1	0	0	0	0	2	1	1	0	0	0	1	1	1	0	0	1	1	1	1	0	2	2	0	0	2	0	0	2	0	1	2	1	0	1	1	0	0	2	2	0	1	2	1	0	1	0	0
692	1	0	0	0	1	1	2	0	2	0	0	0	0	0	0	0	0	0	1	1	1	0	2	2	0	0	0	2	2	0	0	1	2	1	0	1	1	0	1	1	1	0	1	1	1	0	0	1	1
693	0	2	0	0	0	0	1	0	0	0	1	0	0	0	0	0	0	1	0	2	2	0	2	2	0	0	2	0	0	2	0	1	1	0	0	1	1	0	1	1	1	0	0	2	0	1	0	0	0
694	0	1	0	0	1	1	2	1	0	0	0	0	2	1	1	0	0	0	0	1	0	0	2	2	0	0	2	0	0	2	2	1	1	0	0	0	2	0	0	1	1	0	1	2	2	1	0	0	0
695	0	2	0	0	0	0	2	0	0	0	1	1	2	2	2	0	0	0	1	0	0	0	2	2	0	0	2	0	0	2	0	0	2	2	0	2	2	0	1	1	1	0	1	2	1	0	0	0	0
696	1	2	0	0	0	0	1	0	1	0	1	0	0	0	0	0	0	0	1	0	0	0	2	2	1	1	0	1	2	1	0	0	2	2	1	2	1	0	0	2	2	1	0	1	0	2	0	0	0
697	1	1	0	0	0	0	2	0	1	0	1	0	0	0	0	0	0	0	2	0	0	0	2	2	0	0	2	0	0	1	0	0	2	0	0	1	0	0	1	0	0	1	0	1	1	0	0	0	0
698	0	0	0	0	1	1	2	0	1	0	1	0	1	1	1	1	0	0	0	1	1	0	1	1	0	0	1	1	1	2	0	0	1	1	0	1	1	0	0	0	0	0	1	1	1	1	0	0	0
699	1	0	0	0	0	0	2	0	2	0	0	0	0	0	0	0	0	1	2	0	0	1	1	2	1	1	1	0	0	1	0	0	2	1	1	1	1	0	0	1	1	0	0	1	0	0	0	0	0
700	0	0	0	0	0	0	1	0	0	0	0	1	2	1	1	0	0	0	1	1	0	0	2	2	1	1	1	0	0	1	1	1	1	0	0	1	2	0	1	1	1	0	1	2	0	1	0	0	0
701	1	2	0	0	0	0	2	0	2	0	0	0	2	1	1	0	0	1	1	0	0	0	2	2	0	0	0	0	0	1	0	0	2	1	0	2	1	1	0	1	1	0	0	0	0	1	0	0	0
702	0	2	0	0	0	0	2	0	0	0	0	0	1	0	0	0	0	0	2	0	0	0	2	2	1	1	2	0	0	2	1	0	0	1	1	2	2	0	1	0	0	0	1	2	1	0	0	0	0
703	1	2	0	0	0	0	2	0	2	0	0	0	0	0	0	0	0	0	2	1	1	0	2	2	0	0	1	0	2	2	0	0	2	2	1	2	1	0	0	0	0	0	0	1	0	1	0	1	0
704	0	1	0	0	0	0	2	0	1	0	0	0	0	0	0	0	0	1	2	0	0	0	2	2	0	0	1	0	0	2	1	1	1	1	1	2	1	0	2	0	0	0	0	1	0	0	0	0	0
705	1	0	0	0	0	0	2	0	2	0	0	1	1	1	2	0	1	1	0	1	1	0	1	2	0	0	2	1	1	2	0	0	1	0	0	2	0	0	1	0	0	0	1	2	1	1	0	0	1
706	1	2	0	0	0	0	2	0	2	0	0	0	1	0	0	0	0	1	1	0	0	0	2	2	0	0	0	1	2	1	0	2	2	1	0	2	1	0	1	1	1	2	0	2	0	1	0	0	0
707	1	2	1	0	0	0	1	1	0	0	1	0	1	0	0	0	0	1	2	0	0	1	2	2	0	0	2	0	0	2	0	2	1	1	0	2	1	1	0	1	1	0	1	1	1	1	0	1	0
708	1	0	0	0	0	0	1	0	1	0	1	0	0	0	1	1	0	1	1	1	0	0	1	1	1	1	1	0	0	2	1	1	1	1	1	2	1	0	1	1	1	0	2	2	2	0	0	0	0
709	1	2	0	0	1	1	2	0	0	0	1	0	0	0	0	0	0	0	1	1	0	0	2	2	0	0	2	0	1	1	0	0	2	0	0	2	1	0	2	0	0	1	0	1	1	0	0	0	1
710	0	1	0	0	0	0	2	0	1	0	0	1	1	1	2	0	0	1	1	1	1	0	1	1	1	1	1	1	2	2	1	1	2	0	0	1	1	0	1	2	1	0	0	2	1	0	0	0	0
711	1	2	1	0	0	0	2	0	0	0	0	1	1	1	1	0	0	2	2	0	0	0	2	2	0	0	2	1	1	1	1	1	1	1	0	2	1	0	0	1	1	1	0	2	2	0	0	0	0
712	1	1	0	0	0	1	2	1	0	0	0	1	1	1	1	0	0	0	1	1	1	0	2	2	0	0	1	1	1	1	1	2	1	2	1	2	0	0	2	0	0	0	0	1	0	1	0	1	0
713	1	2	0	0	0	0	2	0	0	0	0	0	0	0	0	0	0	1	2	1	1	1	1	2	1	1	0	1	1	1	0	0	1	2	0	2	1	0	1	1	1	0	0	1	0	1	0	0	0
714	1	0	0	0	0	0	2	0	2	0	0	1	1	1	2	1	0	1	2	1	0	0	2	2	0	0	1	0	0	1	1	0	2	1	1	1	1	0	0	2	2	0	1	1	1	2	0	0	0
715	1	0	0	0	0	0	1	0	0	0	1	0	0	0	0	0	0	1	1	0	0	0	1	1	0	0	1	0	2	2	0	1	1	1	0	2	0	0	2	1	0	1	0	2	0	0	0	0	0
716	0	1	0	0	0	0	1	0	1	0	0	0	1	0	0	0	0	0	1	1	0	0	2	2	0	0	1	0	0	1	1	2	2	0	0	1	1	0	1	1	1	0	0	0	0	1	0	0	0
717	1	2	0	0	0	0	2	1	0	0	0	0	1	0	0	0	0	1	1	1	1	0	2	2	0	0	2	1	1	2	0	0	1	1	0	1	1	0	2	0	0	0	0	2	0	1	0	0	0
718	1	0	0	0	1	1	2	1	1	0	0	0	1	1	1	1	0	0	2	1	1	0	2	2	1	1	1	0	2	2	0	1	1	1	1	1	1	0	2	0	0	0	0	1	2	1	0	0	0
719	0	1	0	0	1	1	1	2	0	0	0	2	2	1	1	1	0	1	1	0	0	1	2	2	0	0	0	2	2	0	0	2	2	0	0	1	2	0	0	1	1	1	0	1	1	0	0	0	0
720	1	1	0	0	0	0	2	0	1	0	0	0	0	0	0	0	0	1	2	0	0	0	0	1	0	0	1	0	1	2	0	0	1	2	0	2	2	0	0	2	2	2	0	2	1	0	0	0	0
721	1	0	0	0	0	0	1	0	0	0	1	0	0	0	0	0	0	0	2	1	1	0	2	2	0	0	1	0	1	2	1	1	2	1	0	2	1	0	0	1	1	1	0	1	2	0	0	0	0
722	0	0	0	0	1	1	2	0	2	0	0	0	1	0	0	0	0	1	1	0	0	0	2	2	0	0	2	1	1	1	1	0	1	0	0	2	1	1	0	1	1	0	0	0	1	0	0	0	0
723	0	2	1	0	0	0	2	0	1	0	1	0	0	0	0	0	0	1	1	1	1	0	0	0	1	1	2	1	1	2	0	0	2	2	2	2	0	0	1	0	0	1	0	2	1	0	0	0	0
724	0	1	0	0	0	0	1	0	1	0	0	0	0	0	0	0	0	0	2	0	0	0	2	2	0	0	1	0	1	2	0	1	0	2	0	2	1	0	1	1	1	0	0	1	0	0	0	0	1
725	0	0	0	0	0	1	2	0	0	0	0	0	0	0	0	0	0	0	1	1	1	0	1	1	1	1	2	1	1	2	2	0	1	1	1	1	1	0	2	0	0	0	1	2	1	1	0	0	0
726	1	1	0	0	0	0	2	0	0	1	0	0	0	0	0	0	0	1	1	0	0	0	0	1	1	1	2	0	0	1	0	1	2	1	0	1	1	0	0	2	2	0	1	2	1	1	0	0	1
727	1	1	0	0	0	0	2	0	0	0	0	0	1	0	1	1	0	0	1	1	1	0	2	2	0	0	1	0	0	1	0	0	2	1	0	2	1	0	1	1	1	0	0	0	1	0	0	1	0
728	1	0	1	0	0	0	1	0	1	0	1	1	1	1	1	0	0	1	1	1	1	0	1	1	0	0	2	0	1	2	0	0	1	1	0	2	1	0	2	0	0	0	0	2	0	1	0	0	0
729	0	0	0	0	0	0	2	0	0	1	0	0	1	0	0	0	0	0	2	0	0	0	1	2	0	0	1	0	0	1	0	0	0	2	0	2	2	0	1	1	1	0	2	2	1	1	0	1	0
730	1	2	1	0	0	0	2	0	0	0	0	0	1	0	0	0	0	1	1	1	1	0	2	2	1	1	0	0	1	2	0	0	1	2	0	2	1	0	1	1	0	1	0	2	1	0	0	1	0
731	0	1	0	0	0	0	2	0	2	0	0	0	0	0	0	0	0	0	1	1	0	0	0	0	0	0	1	0	1	2	0	2	1	2	1	2	2	0	1	1	1	1	1	2	0	1	0	0	1
732	0	0	0	0	0	0	2	0	2	0	0	1	1	1	1	0	0	2	2	0	0	0	2	2	0	1	1	1	1	1	1	1	2	1	1	2	0	1	0	0	0	0	1	2	0	1	0	0	0
733	1	1	0	0	0	0	1	0	0	0	0	1	1	1	1	0	0	0	1	0	0	0	1	1	1	1	0	1	1	0	0	1	1	1	0	1	2	0	2	0	0	0	2	2	2	1	0	0	0
734	0	1	0	0	0	0	1	0	0	0	1	0	0	0	0	0	0	0	1	1	1	0	2	2	0	0	2	0	0	2	1	0	1	2	2	2	1	0	0	1	1	0	0	2	1	0	0	0	0
735	1	2	1	0	1	1	2	0	0	0	0	0	0	0	0	0	0	0	1	1	1	0	2	2	0	0	2	0	0	2	0	0	2	0	0	2	0	0	2	0	0	0	0	1	0	0	0	0	0
736	1	2	0	0	1	1	2	0	1	0	1	0	0	0	0	0	0	1	2	1	0	0	1	1	0	0	1	1	1	2	1	2	2	2	1	2	2	0	1	1	1	0	1	2	0	0	0	0	1
737	1	0	0	0	0	0	1	0	0	0	1	0	1	0	0	0	0	0	2	1	1	1	0	1	0	1	1	0	1	2	0	2	2	1	0	2	1	0	2	0	0	0	0	1	1	0	0	1	0
738	1	2	0	0	0	0	1	1	1	0	0	1	2	2	2	1	0	1	1	0	0	0	1	1	0	0	0	0	0	1	0	1	1	2	0	2	0	1	0	0	0	1	0	1	0	1	0	0	0
739	0	2	1	0	0	0	1	1	0	0	0	0	0	0	0	0	0	0	1	1	1	1	1	2	0	0	2	0	0	2	1	0	2	1	0	2	1	0	2	0	0	0	1	1	0	1	0	0	0
740	0	1	0	0	0	0	1	1	0	0	0	1	1	1	1	0	0	0	1	1	1	0	1	1	0	0	1	0	0	2	1	1	2	1	0	2	1	0	1	1	1	0	1	1	1	1	0	0	0
741	1	2	0	0	0	0	2	0	1	0	1	0	0	0	0	0	0	1	2	0	0	0	0	0	0	0	2	1	1	2	0	0	1	1	0	1	0	0	1	0	0	0	1	2	1	0	0	2	0
742	1	1	0	0	1	1	1	0	0	0	0	1	2	1	1	0	0	1	1	2	1	0	1	1	1	1	0	0	0	1	0	0	1	0	0	2	0	0	2	1	0	0	0	1	0	0	0	0	1
743	1	1	0	0	0	0	1	0	0	0	1	0	1	1	1	0	0	2	1	1	1	0	2	2	1	1	0	0	1	2	0	2	1	1	0	1	1	0	0	2	2	0	0	2	0	1	0	0	0
744	0	1	0	0	0	0	2	0	0	0	1	0	1	0	0	0	0	1	2	0	0	0	2	2	0	0	1	2	2	1	0	0	1	2	0	2	2	0	2	0	0	1	0	2	0	0	0	0	1
745	0	2	0	0	0	0	2	0	0	0	1	0	1	0	0	0	0	1	2	0	0	0	2	2	1	1	2	0	0	2	1	0	1	2	1	1	0	1	0	0	0	0	0	1	0	1	0	1	1
746	1	1	0	0	0	0	2	0	1	0	0	1	1	1	1	0	0	0	2	1	1	0	1	1	1	1	2	0	0	2	1	1	0	2	0	2	1	0	1	2	2	0	0	2	0	1	0	0	0
747	0	0	0	0	0	0	2	0	0	0	0	1	0	0	0	0	0	2	1	1	1	0	1	2	0	0	2	1	1	2	2	1	1	1	0	2	1	0	0	2	2	0	0	1	0	1	0	0	0
748	0	0	0	0	2	2	2	0	0	0	0	1	2	1	1	0	0	0	2	1	1	0	2	2	0	0	1	1	1	0	0	0	0	2	1	2	1	0	1	1	1	1	0	1	0	2	0	0	1
749	1	0	0	0	0	0	2	0	2	0	0	0	2	0	0	1	0	1	0	0	0	0	2	2	0	0	0	0	1	2	0	2	1	2	1	2	1	0	0	1	1	0	1	2	0	0	0	1	0
750	1	2	0	0	0	0	2	0	1	0	1	0	1	0	0	0	0	1	0	1	1	0	2	2	0	0	1	1	2	2	1	0	1	1	0	2	0	1	1	1	0	1	0	2	0	1	0	0	1
751	0	1	0	0	0	0	1	0	0	0	1	1	1	1	1	0	0	0	0	1	1	0	2	2	0	0	2	0	0	2	1	0	1	2	0	2	2	0	1	1	1	0	1	2	1	2	0	0	1
752	1	2	1	0	1	1	2	0	1	0	1	0	0	0	1	1	0	0	1	0	0	0	2	2	0	0	1	0	1	2	1	0	1	1	0	2	1	0	1	1	1	0	0	0	1	0	0	0	1
753	1	1	0	0	0	0	1	0	1	0	1	0	1	1	1	0	0	1	2	1	0	0	2	2	0	0	2	0	0	2	2	0	2	0	0	2	2	0	1	0	0	0	0	0	0	0	0	0	0
754	0	0	1	0	0	0	2	0	0	0	0	0	0	0	0	0	0	0	2	1	1	0	2	2	0	0	0	1	1	2	1	1	1	2	1	2	0	1	1	1	0	0	1	2	1	0	0	0	1
755	1	1	0	0	1	1	1	0	1	0	0	1	2	1	1	0	0	1	1	1	0	0	1	1	0	0	1	0	0	1	0	0	2	2	0	2	0	0	2	0	0	0	0	1	0	1	0	0	1
756	0	2	1	0	0	0	2	0	1	0	0	0	0	0	0	0	0	0	1	0	0	0	0	0	1	1	2	0	0	1	0	1	1	0	0	1	0	0	2	0	0	0	2	2	2	0	0	0	1
757	0	2	0	0	0	0	1	0	1	0	1	0	2	0	0	1	0	0	2	0	0	0	2	2	0	0	0	0	1	1	0	0	2	1	0	1	1	1	0	1	1	0	1	2	1	1	0	0	0
758	0	2	0	0	0	0	1	0	0	0	1	0	0	0	0	0	0	0	0	0	0	0	2	2	0	0	1	0	2	2	0	2	2	0	0	1	1	0	1	1	1	0	0	2	1	2	0	0	0
759	0	2	0	0	0	0	2	1	0	0	0	1	1	1	1	0	0	1	0	2	2	0	2	2	1	1	1	0	0	1	0	1	1	1	0	1	2	0	0	2	2	0	0	0	0	1	0	1	0
760	1	1	0	0	0	0	2	0	2	0	0	0	0	0	1	1	0	0	2	1	1	0	2	2	0	0	1	0	0	1	1	0	2	1	1	1	1	0	0	0	0	0	0	1	0	0	0	0	1
761	0	2	0	0	0	0	1	1	0	0	0	0	0	0	0	0	0	1	1	1	1	0	2	2	0	0	0	0	1	1	0	1	2	0	0	0	1	0	1	2	1	0	0	2	0	1	0	0	0
762	0	1	0	0	0	0	2	1	0	0	0	1	1	1	2	1	0	0	1	1	1	0	2	2	0	1	2	0	0	2	1	1	2	0	0	0	1	0	1	2	1	0	1	2	1	1	1	0	0
763	1	0	0	0	0	0	2	1	1	0	0	0	0	0	0	0	0	0	1	1	1	0	2	2	0	0	1	0	0	1	0	0	1	2	0	2	1	0	1	1	1	0	0	1	0	1	1	0	0
764	0	1	0	0	0	0	2	1	0	0	0	0	0	0	0	0	0	1	0	2	2	0	2	2	0	0	2	0	0	1	0	1	2	2	0	2	2	0	0	2	2	0	0	1	0	1	0	0	0
765	1	1	0	0	0	0	1	1	0	0	0	0	1	0	0	0	0	1	2	0	0	0	2	2	0	0	0	2	2	2	1	1	1	1	0	1	2	0	1	1	1	0	0	0	1	0	0	0	0
766	0	1	0	0	0	0	2	0	1	0	0	0	1	1	1	1	0	2	2	1	1	0	2	2	0	0	2	0	0	2	0	1	2	0	0	1	2	0	0	2	2	0	1	2	1	1	0	0	0
767	0	0	1	0	1	1	1	0	1	0	1	0	1	1	1	0	0	1	1	1	0	0	2	2	0	0	1	1	1	2	1	0	2	0	0	2	1	1	1	0	0	0	0	1	0	1	0	1	1
768	0	2	1	0	0	0	1	0	1	0	1	0	1	0	0	0	0	2	1	1	1	0	2	2	0	0	2	0	0	2	1	2	2	0	0	1	0	1	0	0	0	0	0	0	1	0	0	0	0
769	0	2	0	0	0	0	1	0	0	1	1	0	0	0	0	0	1	0	2	1	1	0	1	2	0	0	1	0	1	2	0	0	1	2	1	2	0	0	0	1	1	0	0	0	2	2	0	0	1
770	0	1	0	0	0	0	2	1	1	0	0	0	0	0	0	0	1	2	1	1	1	0	2	2	0	0	2	0	0	1	0	0	1	1	0	2	2	0	0	2	2	0	1	2	0	0	0	0	0
771	1	2	0	0	1	1	1	1	1	0	0	0	1	0	0	0	0	2	1	0	0	1	2	2	0	0	1	0	1	2	0	0	1	1	0	1	1	0	1	1	0	1	0	2	2	1	0	0	0
772	0	1	0	0	0	0	1	0	1	1	0	0	0	0	0	0	0	1	1	1	0	0	1	1	1	1	2	0	0	1	1	0	2	1	0	1	2	0	0	2	2	0	0	1	0	0	0	0	0
773	0	1	0	0	0	0	1	0	0	0	0	0	0	0	0	0	0	0	1	0	0	0	2	2	0	0	0	1	0	0	1	1	1	2	1	2	2	0	0	2	2	0	1	1	1	2	0	0	1
774	0	1	0	0	1	1	2	0	2	0	0	1	2	1	1	0	0	0	1	0	0	0	1	1	1	1	2	0	0	2	0	2	1	2	0	2	2	0	1	1	1	0	0	2	0	1	0	0	0
775	1	2	0	0	0	0	2	0	0	0	0	0	1	0	0	0	0	0	0	0	0	0	1	1	1	1	1	0	0	1	0	1	1	2	2	2	1	0	0	2	1	0	0	0	0	1	0	0	0
776	0	1	0	0	0	0	2	1	0	0	0	0	0	0	0	0	0	0	2	1	1	0	2	2	0	0	1	0	1	2	0	2	2	1	1	2	1	1	0	1	1	0	1	1	0	0	0	0	1
777	0	0	0	0	0	0	2	0	1	0	0	1	1	1	1	0	1	2	2	0	0	0	2	2	0	0	1	2	2	2	0	1	2	0	0	1	1	0	1	1	1	0	0	2	0	0	0	0	0
778	1	1	0	0	1	1	1	1	0	0	1	1	0	0	0	0	0	0	0	1	0	0	2	2	0	0	0	0	0	1	0	1	2	2	1	2	1	0	0	0	0	0	1	2	1	1	0	1	0
779	0	0	1	0	0	0	1	0	2	0	0	1	1	1	1	0	0	0	2	0	0	0	2	2	0	0	2	0	0	2	1	0	2	1	1	1	2	0	0	2	2	0	1	2	1	0	0	0	0
780	1	1	0	0	0	0	2	1	0	0	0	0	0	0	0	0	0	2	2	0	0	0	2	2	0	0	2	1	1	2	2	1	1	2	0	2	1	0	0	1	1	1	0	2	1	0	0	1	0
781	1	2	0	0	0	0	2	1	0	0	0	0	0	0	0	0	0	2	2	0	0	0	1	2	0	0	2	1	1	2	1	1	1	2	1	2	1	1	0	1	1	1	0	1	1	0	0	0	0
782	0	0	0	0	1	1	2	0	1	0	0	0	0	0	0	0	0	1	1	0	0	0	2	2	0	0	2	0	0	1	0	1	2	0	0	1	1	0	0	1	1	0	1	1	1	1	0	1	0
783	1	2	1	1	0	1	2	0	1	0	0	0	0	0	0	0	0	0	1	2	1	0	2	2	0	0	1	0	1	2	0	0	0	2	0	2	1	0	0	1	1	0	0	1	0	1	0	0	1
784	0	1	0	0	0	0	2	0	1	0	0	1	2	1	1	0	0	0	1	0	0	0	2	2	0	0	1	1	1	2	1	0	0	1	1	2	1	1	1	0	0	0	0	2	1	0	0	1	0
785	1	1	0	0	0	0	0	0	1	0	0	0	2	1	1	1	0	0	1	0	0	0	2	2	0	0	2	0	0	2	1	0	1	1	0	1	0	0	1	0	0	1	0	2	0	0	0	1	0
786	1	2	0	0	0	0	1	1	0	1	1	0	0	0	0	0	0	0	2	1	1	0	2	2	0	0	0	1	1	1	0	1	1	1	0	2	1	1	0	1	1	0	0	1	0	1	0	0	0
787	0	0	0	0	0	0	1	0	1	0	0	0	1	0	0	0	0	0	1	1	1	0	1	1	1	1	2	0	1	2	0	1	1	2	2	2	1	0	2	0	0	2	0	2	0	0	0	0	1
788	1	2	0	0	0	0	2	0	1	0	1	1	1	1	1	0	1	1	2	1	1	0	2	2	0	0	1	1	1	1	0	0	1	2	1	2	0	1	1	1	0	0	1	2	1	1	0	0	0
789	1	0	0	0	0	0	1	1	0	0	1	1	2	1	1	0	0	1	1	0	0	0	2	2	0	0	1	2	2	2	0	1	2	0	0	1	2	0	1	1	1	0	1	2	1	0	0	0	0
790	1	1	0	0	0	0	2	0	2	0	0	1	1	1	1	0	0	0	2	1	1	0	2	2	0	0	2	0	0	2	0	1	2	1	1	1	1	0	0	2	2	0	1	2	1	0	0	0	0
791	1	2	0	0	0	0	2	0	0	0	0	1	1	1	1	0	0	1	1	1	0	0	1	1	2	2	1	1	1	1	0	0	1	2	0	2	0	0	1	0	0	0	0	1	0	1	0	0	1
792	1	1	0	0	1	1	2	0	0	0	0	0	0	0	0	0	0	1	1	1	1	0	2	2	0	0	2	1	1	2	0	1	2	0	0	0	1	0	1	1	1	0	1	2	2	0	0	0	0
793	0	0	0	0	1	1	2	1	1	0	0	0	1	1	1	0	0	0	0	1	1	0	2	2	1	1	2	0	0	2	0	2	2	0	0	1	1	0	0	2	2	0	0	1	0	1	0	0	0
794	1	0	0	0	0	0	2	0	0	1	0	0	0	0	0	0	0	0	1	0	0	0	2	2	0	0	1	0	0	2	1	1	2	0	0	1	1	0	0	0	0	0	0	0	0	0	0	0	0
795	0	2	0	0	0	0	2	0	1	0	1	1	1	1	1	0	0	1	0	1	1	0	1	1	0	0	1	1	1	1	0	2	2	2	1	2	0	1	1	0	0	0	1	1	1	2	0	0	1
796	0	0	0	0	0	1	2	0	0	0	0	1	1	1	1	0	1	2	1	0	0	0	1	1	0	0	0	0	1	2	0	0	2	1	1	1	1	0	2	0	0	0	0	1	0	1	0	0	0
797	0	2	0	0	0	0	2	0	0	0	0	0	0	0	0	0	0	0	1	1	0	0	1	1	1	1	1	1	1	1	0	0	0	1	0	1	2	0	0	2	2	0	1	1	1	1	0	1	0
798	0	1	0	0	0	0	1	0	1	0	0	1	1	1	1	0	0	0	2	0	0	0	2	2	0	0	2	1	1	1	0	1	2	0	0	0	1	0	0	0	0	1	0	2	1	1	0	0	0
799	0	0	0	0	0	0	2	0	0	0	1	0	0	0	0	0	0	0	0	2	0	0	1	1	1	1	2	0	0	2	0	0	1	1	0	1	2	0	2	0	0	0	0	2	0	0	0	1	0
800	1	2	0	0	0	0	2	1	1	0	0	0	2	0	0	1	0	0	1	0	0	0	2	2	0	0	2	0	0	2	1	0	1	0	0	0	1	0	0	2	2	0	0	1	0	1	0	1	0
801	1	0	1	0	0	0	1	0	1	0	0	1	0	0	0	0	1	1	1	0	0	0	2	1	1	2	1	2	2	1	1	1	2	0	0	1	1	0	0	1	1	0	1	2	1	0	0	0	0
802	0	0	0	0	0	1	0	0	0	0	1	0	0	0	0	0	0	1	1	1	0	0	2	2	0	0	1	1	2	2	0	0	1	1	0	1	1	1	1	0	0	0	0	1	0	0	0	0	0
803	0	0	0	0	0	0	1	0	1	1	1	0	1	0	0	0	0	1	1	0	0	0	1	1	1	1	2	0	0	1	0	0	0	2	1	1	2	1	0	0	0	0	0	2	0	1	0	0	0
804	1	1	0	0	0	0	2	0	0	0	0	1	1	1	1	0	0	1	1	1	0	0	2	2	0	0	1	0	2	2	0	2	2	1	0	2	1	1	0	1	1	1	0	2	0	0	0	0	0
805	1	1	0	0	1	1	1	1	0	0	0	1	1	1	1	0	0	0	2	1	1	0	1	2	0	0	2	0	0	1	0	2	2	0	0	1	1	1	0	0	0	0	0	1	0	0	0	0	0
806	1	2	1	0	0	0	2	0	0	0	0	1	1	0	0	1	0	0	1	0	0	1	1	2	0	0	2	0	0	2	0	2	2	0	0	1	1	0	0	1	1	1	0	1	0	1	0	0	1
807	0	1	0	0	0	0	2	0	0	0	1	0	0	0	0	0	0	0	0	1	1	0	2	2	0	0	2	0	1	2	0	1	1	1	1	2	1	0	0	1	1	0	2	2	1	1	0	0	0
808	1	2	0	0	0	0	1	0	1	0	0	1	0	0	0	0	1	2	1	0	0	0	2	2	0	0	2	0	0	1	1	1	1	2	1	2	2	0	1	1	1	0	0	2	0	2	0	0	0
809	0	2	0	0	0	0	2	0	1	0	1	0	0	0	1	1	0	2	2	1	0	0	2	2	1	1	1	1	1	2	0	1	1	1	1	1	0	0	1	0	0	0	0	1	0	0	0	1	0
810	1	1	0	0	0	0	1	0	0	0	0	1	2	1	1	0	0	0	2	1	1	0	2	2	0	0	1	0	1	2	1	0	1	2	0	1	1	0	0	1	1	1	0	2	1	0	0	0	1
811	0	1	0	0	1	1	1	0	2	0	0	0	1	0	0	0	0	0	0	1	1	0	2	2	0	0	1	0	0	1	0	0	1	0	0	0	0	0	1	0	0	0	0	2	1	0	0	0	0
812	0	1	0	0	0	0	2	0	0	0	1	0	1	0	1	1	0	0	1	1	1	0	1	1	0	0	1	1	1	0	0	1	1	0	0	0	1	1	0	1	1	0	1	1	0	1	0	0	0
813	0	0	0	0	1	1	2	1	1	0	0	0	0	0	0	0	1	1	1	1	0	0	1	1	0	0	2	0	0	2	1	0	1	2	0	2	0	0	1	1	1	0	0	2	0	1	0	1	0
814	0	2	0	0	0	0	2	1	0	0	0	0	0	0	0	0	0	0	2	1	1	1	2	2	0	0	1	0	1	2	0	1	2	0	0	1	2	0	0	2	2	0	0	1	0	0	0	0	0
815	0	1	0	0	0	0	2	0	1	0	1	1	1	1	1	0	0	1	1	1	1	0	2	2	0	0	0	2	2	0	0	1	1	0	0	1	1	0	2	0	0	1	0	2	0	0	0	0	0
816	1	1	0	0	0	0	1	0	1	0	0	0	0	0	0	0	0	0	1	1	1	0	1	1	0	0	2	0	1	2	1	0	0	2	0	1	0	0	2	0	0	0	0	1	0	1	0	0	0
817	1	1	0	0	0	0	2	0	1	0	1	0	2	0	0	0	0	0	1	1	1	0	2	2	0	0	0	0	0	1	0	1	1	2	0	2	1	0	2	0	0	0	1	2	2	0	0	0	1
818	1	1	0	0	1	1	2	0	2	0	0	0	0	0	0	0	0	0	1	1	1	0	2	2	0	0	1	0	1	2	0	1	1	2	1	2	0	1	0	0	0	0	0	1	0	0	0	1	0
819	0	2	0	0	0	0	2	0	2	0	0	0	0	0	0	0	0	0	2	1	1	0	2	2	0	0	1	1	2	2	1	0	2	1	0	1	0	0	1	1	1	0	0	2	1	1	0	0	0
820	0	1	0	0	0	0	2	0	1	0	0	0	0	0	0	0	0	0	0	1	1	0	2	2	0	0	2	1	1	2	2	0	2	1	0	2	0	0	1	0	0	0	0	2	1	0	0	0	0
821	0	2	1	0	0	0	2	0	0	0	0	0	1	0	0	0	0	1	0	1	1	0	2	2	0	0	2	0	0	1	0	1	2	1	0	2	0	1	1	0	0	0	1	1	1	0	0	1	0
822	0	1	0	0	1	1	1	0	1	0	1	1	1	1	1	0	0	2	1	1	1	0	1	2	0	0	2	0	0	2	1	1	2	1	0	2	0	0	0	1	1	1	0	2	0	0	0	0	1
823	1	2	0	0	0	0	0	0	1	0	0	0	0	0	0	0	0	1	1	0	0	0	2	2	0	0	0	1	2	2	1	2	2	1	0	2	0	0	1	0	0	1	0	1	1	1	0	0	2
824	0	1	0	0	0	0	1	0	1	0	1	1	2	2	2	0	0	1	1	1	1	0	1	1	1	1	1	0	2	2	0	0	2	1	1	2	1	0	0	2	2	1	0	1	2	0	0	0	0
825	0	2	0	0	0	0	2	0	0	0	0	0	0	0	0	0	0	1	1	1	1	1	2	2	1	1	2	0	0	2	1	0	1	1	1	2	1	0	1	1	1	0	0	1	0	0	0	0	1
826	1	0	1	0	0	0	2	1	1	0	0	1	2	1	1	0	1	1	0	1	1	0	2	2	0	0	1	1	1	1	1	2	1	1	0	1	0	1	0	0	0	0	1	2	0	0	0	0	1
827	1	1	0	0	0	0	2	0	2	0	0	0	0	0	0	0	0	1	0	1	0	0	2	2	0	0	1	1	1	2	1	1	1	1	1	1	1	0	1	2	1	0	0	0	0	1	0	0	1
828	1	1	0	0	1	1	2	0	2	0	0	0	1	1	0	0	0	0	0	0	0	0	2	2	0	0	2	0	0	2	0	2	2	2	1	2	2	0	2	1	1	0	1	2	1	1	0	0	0
829	1	2	0	0	0	0	2	0	0	0	1	0	0	0	0	0	0	0	2	1	1	0	2	2	0	0	1	0	2	2	0	1	1	2	0	2	1	1	0	1	1	0	1	2	2	1	0	0	1
830	1	1	1	0	0	0	1	0	0	0	0	0	0	0	0	0	0	0	2	0	0	0	1	1	0	0	1	0	0	1	0	2	2	0	0	1	2	0	0	2	1	0	0	1	0	1	0	0	0
831	0	0	0	0	2	2	1	0	1	0	0	1	1	1	1	0	0	0	1	0	0	0	2	2	0	0	1	1	0	1	2	2	2	2	1	2	1	0	2	0	0	0	0	2	0	0	1	0	0
832	0	1	0	0	1	1	2	1	1	0	0	0	0	0	0	0	0	1	2	0	0	0	2	2	1	1	2	0	0	1	0	0	2	1	0	2	1	1	0	1	1	0	1	2	1	0	0	0	0
833	1	0	0	0	1	1	2	0	2	0	0	0	1	1	2	1	0	1	2	0	0	0	2	2	0	0	0	1	1	1	0	0	0	0	0	1	2	0	0	1	1	0	1	2	1	0	0	0	1
834	1	2	1	0	0	0	2	0	1	0	0	0	0	0	0	0	0	0	2	1	1	0	2	2	0	0	2	1	1	2	0	1	1	1	1	1	1	0	1	2	1	1	0	1	2	0	0	0	0
835	1	1	0	0	1	1	2	0	1	0	0	1	1	1	1	0	0	0	1	0	0	0	2	2	1	1	1	0	1	2	0	1	1	2	1	2	2	0	0	2	2	0	0	1	0	1	0	1	0
836	0	1	0	0	0	0	2	0	1	0	1	1	1	1	1	0	0	0	2	1	1	0	2	2	0	0	2	0	0	1	1	0	0	1	0	2	1	0	1	1	1	0	0	1	0	1	0	1	0
837	1	2	1	0	0	0	1	0	1	1	1	0	1	0	0	0	0	0	1	2	1	0	2	2	0	0	2	1	1	2	1	1	2	0	0	2	0	0	2	0	0	0	0	0	0	1	0	0	1
838	0	1	0	0	0	0	2	0	1	0	0	0	0	0	0	0	0	0	1	0	0	0	2	2	0	0	0	1	1	1	0	0	1	1	0	2	1	0	1	2	1	0	0	2	1	1	0	0	0
839	1	0	0	0	1	1	2	0	1	0	0	0	1	0	0	0	0	0	1	1	1	0	1	1	1	1	1	1	2	2	1	0	2	1	0	2	1	0	0	2	2	0	0	1	0	1	0	0	1
840	1	1	0	0	0	0	2	1	0	0	1	0	0	0	0	0	0	0	1	1	1	0	1	2	0	0	1	0	0	2	1	0	0	2	2	2	1	0	1	2	1	0	0	2	0	0	0	0	1
841	0	0	0	0	1	1	1	0	1	0	1	1	1	0	0	1	0	1	0	0	0	0	1	1	0	0	2	0	0	1	0	1	1	1	1	1	1	0	1	1	1	1	0	2	1	0	0	0	0
842	1	0	0	0	0	0	1	0	1	1	2	0	1	0	0	0	0	1	1	0	0	0	2	2	0	0	1	0	0	2	1	1	1	2	0	2	2	0	0	1	1	0	1	1	0	0	0	0	0
843	1	0	0	0	0	0	2	0	0	0	1	0	1	1	1	0	0	1	1	1	1	0	0	0	0	0	2	0	0	2	0	0	2	2	0	1	1	1	1	0	0	0	0	2	0	1	0	0	0
844	1	1	0	0	1	1	2	0	2	0	0	1	1	1	2	0	0	0	1	1	1	0	2	2	0	0	2	0	0	2	1	1	2	2	1	2	1	0	0	2	2	1	0	1	1	0	0	0	0
845	0	0	0	0	1	1	2	0	1	0	0	0	2	2	2	0	0	0	1	0	0	0	2	2	1	1	1	2	2	1	0	0	2	2	0	2	2	0	1	1	1	1	0	2	1	0	0	0	0
846	1	1	0	0	0	0	2	1	0	0	1	0	0	0	0	0	0	1	1	0	0	0	1	1	0	0	2	1	1	2	1	0	2	2	2	2	1	0	0	2	2	0	0	2	0	1	0	0	1
847	0	1	0	0	0	0	1	0	1	0	0	1	2	2	2	0	0	0	2	1	1	0	2	2	0	0	2	0	0	2	1	0	2	0	0	2	1	0	1	2	2	0	1	1	1	2	0	1	0
848	1	1	0	0	1	1	2	1	0	0	0	1	1	1	1	0	0	0	1	1	0	0	2	2	0	0	1	0	0	1	0	0	0	2	1	2	2	0	1	1	1	0	0	1	1	0	0	0	0
849	1	1	0	0	1	1	2	0	2	0	0	0	1	0	0	0	0	0	2	0	0	0	1	1	1	1	1	0	0	1	1	2	1	1	0	2	1	0	0	1	1	2	0	2	1	0	0	0	0
850	0	1	1	0	0	0	1	0	1	0	1	0	0	0	0	0	0	0	1	0	0	0	2	2	0	0	2	0	1	2	1	0	1	1	1	1	2	0	1	1	1	0	0	1	0	1	0	0	0
851	1	0	0	0	0	0	2	0	1	0	0	0	1	0	0	0	0	0	1	0	0	0	2	2	1	1	2	0	0	2	1	0	1	2	0	2	1	1	1	0	0	0	0	1	1	2	0	0	0
852	0	1	0	0	0	0	1	0	0	0	1	0	1	0	0	0	0	0	2	0	0	0	2	2	0	0	1	0	1	2	0	1	2	2	1	2	1	0	0	2	2	1	0	2	2	0	0	0	0
853	1	1	0	0	0	0	2	0	0	0	0	0	0	0	0	0	0	0	0	1	1	0	2	2	0	0	2	0	0	2	1	2	2	0	0	1	2	0	0	2	2	0	1	1	1	1	0	0	0
854	0	2	0	0	0	0	1	0	2	0	0	0	1	0	0	0	0	0	2	1	1	0	1	1	0	0	1	2	2	2	2	2	2	2	1	2	2	0	1	0	0	0	1	2	0	1	0	0	0
855	0	2	0	0	0	0	2	0	1	0	0	1	0	0	0	0	0	0	2	0	0	0	2	2	0	0	2	0	0	2	1	1	1	1	0	2	2	0	1	0	0	0	2	2	1	1	0	0	0
856	1	2	0	0	0	0	2	0	0	0	1	0	1	0	0	0	0	0	0	1	0	0	1	1	0	0	1	0	1	2	0	0	2	1	0	2	1	0	0	0	0	0	0	2	0	1	0	0	0
857	0	1	1	0	0	0	2	1	1	0	0	0	0	0	0	0	0	1	1	0	0	0	2	2	0	0	0	0	0	1	0	0	0	1	0	2	2	0	0	2	2	1	0	2	0	0	0	0	1
858	0	2	0	0	0	0	2	0	0	0	1	1	1	1	1	0	0	0	1	0	0	0	2	2	0	0	1	0	1	2	0	0	2	2	1	2	2	0	1	1	1	1	0	1	1	1	0	0	1
859	1	1	0	0	0	0	0	0	0	1	1	0	1	0	0	0	0	0	1	0	0	0	2	2	0	0	1	0	1	2	0	0	1	2	0	2	1	0	1	2	1	0	0	1	1	0	0	1	0
860	0	1	0	0	0	0	1	1	0	0	0	1	2	1	1	0	0	0	2	1	1	0	1	1	1	1	2	1	1	2	1	0	1	2	1	2	2	0	0	2	2	0	0	1	0	0	0	0	0
861	1	2	0	0	0	0	1	0	1	0	1	0	0	0	0	0	1	1	1	0	0	0	2	2	0	0	2	0	0	2	1	1	2	2	0	2	2	0	0	1	1	0	0	0	2	1	0	1	0
862	0	0	1	0	0	0	0	0	0	0	2	1	1	0	0	1	0	0	2	0	0	0	2	2	1	1	2	1	1	2	2	1	2	2	1	2	1	0	1	1	0	0	0	1	0	0	0	1	0
863	0	1	0	0	0	0	1	0	1	1	1	0	0	0	0	0	0	1	2	0	0	0	2	2	0	0	1	1	1	1	1	1	1	2	2	2	1	0	1	1	1	1	0	1	1	1	0	0	0
864	1	2	0	0	0	0	2	0	1	0	0	1	1	1	1	0	0	0	0	1	0	0	2	2	1	1	1	0	0	2	0	1	1	1	1	1	1	0	0	0	0	0	1	2	1	0	0	0	1
865	0	0	0	0	0	0	1	0	1	0	1	0	2	0	0	1	0	2	1	1	1	0	2	1	1	2	1	1	1	2	0	0	2	2	2	2	1	0	2	0	0	0	2	2	1	1	0	0	1
866	1	0	0	0	0	0	2	0	0	0	0	0	1	0	0	0	0	1	0	1	1	0	2	2	0	0	2	0	0	2	0	0	1	1	0	2	2	0	1	1	1	0	1	2	1	1	0	0	1
867	0	0	0	0	0	1	1	1	0	0	0	0	0	0	0	0	0	0	1	1	1	0	2	2	0	0	2	0	0	2	0	1	2	2	0	2	0	0	2	0	0	0	1	2	1	1	0	0	1
868	0	0	0	0	1	1	2	0	0	0	1	1	1	1	1	0	0	0	1	0	0	0	2	2	1	1	1	1	1	2	1	1	1	1	1	1	1	0	1	0	0	0	0	1	0	1	0	0	0
869	1	2	0	0	0	0	1	0	0	0	1	1	1	1	1	0	0	1	2	1	1	0	2	2	0	0	2	0	0	1	0	0	1	1	0	1	2	0	1	1	1	0	0	1	1	0	0	0	0
870	1	1	0	0	0	0	2	1	0	0	0	0	1	1	1	0	1	1	1	0	0	0	2	2	0	0	2	0	0	2	0	0	0	1	0	2	1	0	1	0	0	0	0	1	0	0	0	0	0
871	1	2	0	0	0	0	2	0	1	0	0	0	0	0	0	0	1	1	0	1	1	1	2	2	0	0	1	1	1	2	1	0	2	0	0	2	2	0	1	1	1	1	0	2	2	1	0	0	0
872	0	1	0	0	0	0	2	0	1	0	1	1	1	1	2	1	0	1	1	0	0	0	0	0	0	0	2	1	1	2	2	0	0	1	0	1	2	0	0	2	2	0	0	1	0	0	0	0	1
873	1	1	0	0	0	0	1	0	0	0	1	0	0	0	0	0	1	1	0	2	1	0	2	2	0	0	2	0	0	1	0	2	2	0	0	0	1	0	0	2	2	0	0	1	0	1	1	0	0
874	1	1	0	0	0	0	2	0	2	0	0	1	2	1	1	0	0	1	2	0	0	0	1	1	0	0	1	1	1	2	1	0	1	0	0	2	2	0	0	2	2	0	0	2	1	1	0	0	0
875	1	1	0	0	0	0	2	0	2	0	0	0	0	0	0	0	0	0	1	2	1	0	2	2	1	1	1	1	1	1	0	0	1	1	0	2	1	1	0	1	1	0	0	1	0	0	0	0	1
876	0	1	0	0	0	0	1	0	0	0	1	1	1	1	1	0	0	0	1	0	0	0	2	2	1	1	2	0	0	2	0	1	2	1	0	2	1	0	1	1	1	0	0	2	0	1	0	0	0
877	0	2	1	0	0	0	2	0	0	0	1	0	1	1	0	0	0	1	0	1	1	0	2	2	0	0	1	1	2	2	0	1	2	0	0	1	2	0	1	1	1	1	0	2	1	0	0	0	0
878	1	2	0	0	0	0	1	0	0	0	1	0	0	0	0	0	0	1	1	0	0	0	2	2	0	0	1	0	0	2	0	0	2	1	0	2	2	0	0	2	2	1	0	2	0	0	0	0	0
879	1	1	0	0	0	0	1	0	2	0	0	1	1	1	1	0	1	2	1	1	1	0	2	2	0	0	2	1	1	1	0	1	1	1	1	2	2	0	0	2	2	0	0	0	1	0	0	0	1
880	1	1	0	0	1	1	2	0	1	0	0	0	0	0	1	1	0	1	2	0	0	0	2	2	1	1	1	0	1	2	0	0	1	1	0	2	2	0	0	2	1	0	0	0	0	0	0	0	0
881	1	1	0	0	0	0	2	0	1	0	1	0	0	0	0	0	0	1	1	1	0	0	2	2	0	0	2	1	1	2	2	0	2	1	0	2	1	0	2	0	0	0	0	0	0	0	0	1	0
882	0	1	0	0	0	0	2	0	1	0	0	1	1	1	1	0	0	0	1	1	1	0	2	2	0	0	1	0	0	1	1	1	0	1	0	1	2	0	1	1	1	0	0	1	0	0	0	0	0
883	0	0	0	0	2	2	1	0	0	0	1	0	1	0	0	0	0	1	2	0	0	0	2	2	1	1	2	1	1	2	2	1	1	2	0	2	1	0	0	1	1	0	0	1	0	1	0	1	0
884	1	1	0	0	0	0	1	0	0	0	1	0	1	0	0	0	0	0	2	0	0	0	2	2	0	0	0	0	0	1	0	1	2	0	0	2	1	0	0	0	0	0	0	1	1	1	0	0	0
885	0	1	0	0	0	0	2	1	1	0	0	0	0	0	0	0	0	1	0	1	1	0	1	1	1	1	1	1	2	2	0	1	2	0	0	1	1	0	2	0	0	0	1	2	0	1	0	0	0
886	1	2	0	0	0	0	1	0	1	0	1	0	0	0	0	0	1	1	2	1	1	1	0	1	0	1	2	0	0	2	1	0	1	1	0	2	1	2	0	1	1	0	1	2	1	0	0	0	1
887	1	1	0	0	0	0	2	1	0	0	0	0	0	0	0	0	0	1	2	0	0	0	2	2	1	1	2	0	0	2	0	1	2	2	1	2	1	0	0	1	1	0	1	2	0	1	0	0	0
888	0	0	0	0	0	0	2	0	2	0	0	0	0	0	0	0	0	0	0	1	1	0	2	2	0	0	2	1	1	2	2	2	2	0	0	1	1	0	1	2	1	0	0	2	0	2	0	0	0
889	1	1	0	0	1	1	1	0	1	0	1	1	2	1	1	0	1	2	1	1	1	0	2	2	1	1	2	0	0	1	0	1	1	2	2	2	2	0	1	1	1	1	0	1	0	2	0	2	0
890	1	1	0	0	0	0	2	1	0	0	0	1	1	0	0	1	0	0	0	0	0	0	2	2	1	1	1	0	2	2	0	1	1	1	1	1	1	0	0	2	2	1	1	2	0	1	0	0	2
891	1	2	1	0	0	0	1	0	0	0	1	0	0	0	0	0	0	1	1	0	0	0	2	2	0	0	0	0	0	1	0	0	2	1	0	2	1	0	0	1	1	0	0	1	1	1	0	1	0
892	0	1	0	0	0	0	0	0	0	0	2	0	0	0	0	0	0	1	2	0	0	0	2	2	0	0	2	0	0	2	1	0	2	2	0	2	1	1	0	1	1	0	0	0	0	1	0	0	1
893	1	1	0	0	0	0	2	1	1	0	0	1	1	1	1	0	0	0	2	1	1	0	2	2	0	0	1	1	0	1	2	0	1	0	0	2	0	0	1	0	0	0	1	2	1	1	0	1	0
894	1	2	0	0	0	0	1	1	1	0	0	0	0	0	0	0	0	0	1	1	0	0	2	2	0	0	1	0	0	2	1	0	0	1	0	1	1	0	1	1	1	0	0	1	1	1	0	1	0
895	0	0	0	0	0	0	1	0	1	0	0	0	1	1	2	1	0	0	0	1	1	0	2	2	1	1	1	1	1	1	1	1	2	1	0	2	0	0	1	0	0	0	0	2	0	0	0	0	0
896	0	1	0	0	0	0	2	1	0	0	0	1	1	1	1	0	0	0	1	1	1	0	0	1	0	0	1	0	1	2	0	1	2	1	0	2	1	0	0	2	1	0	0	2	0	1	0	0	0
897	1	2	0	0	0	0	2	0	0	1	0	0	0	0	0	0	0	0	2	1	1	0	2	2	0	0	1	0	0	2	1	1	1	2	1	2	2	0	1	1	1	0	0	2	0	1	0	0	0
898	0	1	0	0	0	0	2	0	2	0	0	0	0	0	0	0	0	1	1	0	0	0	2	2	0	0	1	0	2	2	0	1	2	1	0	1	1	0	1	2	1	2	0	2	0	1	0	0	0
899	0	0	0	0	0	0	1	1	0	1	1	0	1	1	1	0	0	0	0	1	1	1	1	2	0	0	2	0	0	2	0	1	2	0	0	0	1	0	2	0	0	0	0	1	0	1	0	0	1
900	1	1	0	0	0	0	1	0	0	0	1	1	2	1	1	0	0	0	2	0	0	0	2	2	0	0	1	0	1	2	0	0	2	0	0	1	2	0	1	0	0	0	1	2	1	2	0	0	0
901	1	1	0	0	0	0	2	1	0	0	0	0	0	0	0	0	1	1	2	1	1	0	1	1	1	1	0	1	1	1	0	1	2	2	0	2	1	1	0	1	1	0	0	1	1	1	0	0	0
902	0	0	0	0	1	1	2	0	1	0	0	0	1	1	1	0	0	0	1	0	0	0	2	2	0	0	2	0	0	2	1	0	1	1	0	2	1	0	1	1	1	0	1	2	2	1	0	0	0
903	0	2	0	0	0	0	2	1	1	0	0	0	0	0	0	0	0	1	1	0	0	0	1	1	0	0	1	0	1	2	0	0	1	1	0	2	1	1	0	1	1	0	0	2	0	2	0	0	0
904	0	0	0	0	1	1	2	0	2	0	0	1	2	1	1	0	0	0	1	0	0	0	2	2	0	0	1	2	2	2	2	2	2	1	1	2	2	0	1	1	1	0	1	2	0	0	0	0	0
905	1	1	0	0	0	0	2	0	2	0	0	0	1	0	0	0	0	1	1	0	0	0	2	1	1	2	2	2	1	2	1	1	0	2	0	2	1	0	0	1	1	1	0	2	2	0	0	0	0
906	1	1	0	0	0	0	2	0	1	0	0	1	1	1	1	0	0	1	1	1	0	1	2	2	0	0	2	1	1	2	0	0	2	2	0	2	1	0	0	2	2	0	0	2	0	0	0	0	0
907	1	1	0	0	0	0	2	0	1	0	0	0	1	1	1	0	0	1	1	1	1	0	1	1	0	0	1	0	1	2	1	0	1	0	0	0	1	0	2	0	0	0	0	1	0	0	0	0	0
908	0	2	0	0	0	0	2	0	1	0	0	0	0	0	0	0	0	0	1	0	0	0	1	1	1	1	1	2	2	2	2	0	1	1	0	1	1	0	1	1	1	0	0	1	0	1	0	1	0
909	0	2	0	0	0	0	2	0	2	0	0	0	1	1	1	0	0	0	2	0	0	0	2	2	0	0	2	0	0	2	1	0	1	1	1	1	1	0	0	0	0	1	0	1	1	0	0	0	0
910	1	1	0	0	0	0	1	0	1	0	1	1	1	1	1	0	0	0	2	0	0	0	1	1	2	2	0	2	2	2	1	1	2	2	0	2	1	0	0	1	1	1	0	1	1	0	0	0	0
911	0	2	1	0	0	0	1	0	1	0	0	1	1	1	1	0	0	1	2	1	1	0	2	2	0	0	2	0	0	2	1	1	2	2	1	2	1	0	1	0	0	0	0	2	0	1	0	0	1
912	0	1	0	0	0	0	2	0	0	0	0	0	0	0	0	0	1	1	1	0	0	0	2	2	0	0	1	0	1	2	0	0	0	2	0	2	1	0	0	0	0	0	0	0	0	1	0	0	0
913	1	2	0	0	0	0	2	1	0	0	1	0	0	0	0	0	0	0	2	1	1	0	1	1	1	1	2	0	0	2	1	0	0	2	0	2	2	0	0	1	1	0	0	1	0	0	0	1	1
914	0	0	1	0	0	0	2	0	1	0	0	1	2	2	2	1	0	2	1	1	1	1	2	2	0	0	2	0	0	2	0	1	2	1	0	2	1	0	1	1	1	0	0	1	0	0	0	0	0
915	1	0	0	0	0	0	2	1	0	0	0	1	1	1	1	0	1	2	0	2	2	1	2	2	0	0	2	1	1	2	2	2	2	0	0	1	0	1	1	1	0	0	0	2	0	0	0	0	0
916	0	1	0	0	0	1	1	0	1	0	1	0	0	0	0	0	0	1	0	1	1	0	1	1	1	1	2	1	1	2	1	2	2	2	1	2	2	0	0	1	1	0	0	0	1	1	0	0	1
917	0	1	0	0	1	1	2	1	0	0	1	0	1	0	0	0	0	0	0	1	0	0	2	2	0	0	2	0	0	1	0	0	2	0	0	2	2	0	0	1	1	1	0	1	1	0	0	0	1
918	0	1	0	0	0	0	1	0	0	0	1	0	0	0	0	0	0	2	1	0	0	0	2	2	0	0	2	1	1	2	1	1	0	2	0	2	2	0	0	1	1	0	0	2	0	0	0	0	0
919	0	0	0	0	0	0	2	1	0	0	0	0	0	0	0	0	0	0	1	0	0	0	2	2	0	0	2	1	1	2	0	1	2	2	1	2	0	0	1	0	0	1	0	1	0	1	0	1	0
920	1	1	0	0	1	1	2	1	0	0	0	0	1	0	0	0	0	0	1	1	1	0	2	2	1	1	2	0	0	2	1	2	1	2	1	2	2	0	0	2	2	0	1	1	0	0	0	0	0
921	1	1	2	0	0	0	1	0	1	0	1	0	0	0	0	0	0	1	1	0	0	0	2	2	0	0	1	1	1	2	0	0	1	2	0	2	2	0	1	1	1	2	0	2	0	1	0	0	0
922	0	1	0	0	0	0	2	0	1	0	0	0	0	0	1	1	0	0	1	1	1	0	2	2	0	0	0	1	1	1	0	1	2	0	0	1	1	0	2	0	0	0	1	2	0	0	0	0	0
923	0	1	0	0	1	1	0	0	0	0	2	0	2	2	2	0	0	0	1	0	0	0	2	2	0	0	0	1	1	0	0	1	2	0	0	1	1	0	1	2	0	1	0	2	1	0	0	0	0
924	0	1	0	0	0	0	1	0	1	0	0	1	1	1	1	0	0	1	0	2	2	0	2	2	0	0	1	0	0	1	1	1	2	2	1	2	1	1	0	0	0	0	0	0	2	0	0	0	0
925	0	2	0	0	0	0	2	0	1	0	0	1	1	1	1	0	0	1	0	2	1	0	1	1	1	1	1	1	1	0	0	1	1	2	1	1	1	1	0	1	1	1	0	1	0	1	0	0	0
926	1	1	1	0	0	0	0	0	0	0	2	0	0	0	1	1	0	0	2	1	1	0	2	2	0	0	2	0	0	2	1	1	1	0	0	1	2	0	1	1	1	0	1	2	0	0	0	1	0
927	1	1	0	0	0	0	2	0	0	0	1	0	2	2	2	0	0	1	1	0	1	0	1	1	0	0	0	1	1	0	0	0	1	0	0	1	0	0	2	0	0	0	1	2	1	0	0	0	1
928	1	0	0	0	0	0	2	1	0	0	0	0	1	1	1	1	0	1	1	1	1	0	2	2	1	1	1	0	1	2	0	1	2	1	1	2	1	0	0	1	1	0	1	2	0	1	0	0	2
929	0	1	0	0	0	0	1	0	1	0	0	1	2	1	1	0	0	0	1	0	0	0	2	2	1	1	2	0	0	1	0	2	2	0	0	1	1	1	0	1	1	0	0	1	1	0	0	0	0
930	0	2	0	0	0	0	2	1	0	0	0	0	2	1	2	1	1	2	1	1	1	0	2	2	1	1	2	0	1	1	0	0	0	1	0	2	2	0	0	1	1	0	0	1	1	1	0	0	0
931	0	0	1	0	0	0	2	0	0	0	0	0	1	0	0	0	0	0	1	2	1	0	2	2	0	0	1	0	1	2	0	0	0	2	0	2	1	0	0	1	1	1	0	1	2	0	0	0	0
932	0	0	0	0	0	0	1	0	2	0	0	0	1	1	1	0	0	1	1	0	0	0	1	1	1	2	2	0	0	2	0	1	2	1	0	2	2	0	0	1	1	0	0	2	0	1	0	0	0
933	0	1	0	0	1	1	1	1	0	0	1	1	1	1	1	0	0	1	1	0	0	0	1	1	0	0	0	0	1	2	0	1	1	2	1	2	1	0	0	2	2	0	0	1	0	1	0	0	0
934	1	1	0	0	0	0	2	0	1	0	0	0	0	0	0	0	1	1	1	0	0	0	2	2	0	0	1	2	2	2	0	0	1	1	0	1	2	0	1	1	1	0	0	1	0	0	0	1	0
935	1	1	0	0	1	1	2	0	1	0	0	0	0	0	0	0	0	1	0	2	2	0	2	2	0	0	2	1	1	2	0	0	1	2	0	2	1	0	0	1	1	0	1	1	1	1	0	0	1
936	1	2	0	0	0	0	2	0	1	0	0	0	0	0	0	0	0	1	0	1	1	0	2	2	0	0	1	1	2	2	0	1	2	0	0	0	2	0	0	1	1	0	0	1	0	1	0	0	0
937	1	1	0	0	0	0	1	0	2	0	0	0	0	0	0	0	0	0	2	1	1	0	1	2	0	0	0	1	1	2	1	0	2	0	0	1	1	1	0	1	1	0	1	1	1	1	0	0	0
938	0	1	0	0	1	1	1	0	1	0	1	1	1	1	1	0	0	0	1	0	0	0	2	2	1	1	2	0	0	2	0	0	0	2	1	2	0	0	1	0	0	0	1	2	1	0	0	0	0
939	1	1	0	0	0	0	2	0	0	0	1	0	1	0	0	0	0	1	2	1	1	0	2	2	1	1	1	2	2	1	1	2	1	2	1	2	1	0	0	2	2	0	0	2	0	0	0	0	1
940	0	1	0	0	0	0	2	0	1	0	0	0	1	0	0	0	0	1	1	0	0	0	1	1	0	0	1	0	0	2	0	1	2	0	0	1	1	0	0	2	2	0	0	2	0	1	0	0	0
941	1	2	1	0	0	0	2	0	1	0	0	0	0	0	0	0	0	0	1	1	1	0	2	2	0	0	2	1	1	1	0	1	1	2	0	2	1	0	1	1	1	0	0	1	0	0	0	0	0
942	1	0	0	0	0	0	2	0	2	0	0	0	1	0	0	0	0	1	0	2	2	0	1	1	0	0	2	0	0	2	1	1	1	1	0	1	2	0	0	2	2	0	0	1	0	0	0	0	1
943	1	0	0	0	0	0	2	1	1	0	0	0	0	0	0	0	1	1	1	0	0	0	0	1	0	0	1	0	1	2	0	1	1	1	0	1	2	0	0	2	2	0	0	2	1	1	0	0	2
944	1	2	0	0	0	0	2	0	0	0	1	0	0	0	0	0	0	1	1	0	0	2	0	2	0	0	1	0	0	2	1	1	1	2	0	2	2	0	2	0	0	0	0	2	0	1	0	0	0
945	0	2	0	0	0	0	1	0	1	0	1	0	0	0	0	0	0	2	0	2	0	0	2	2	0	0	0	0	1	1	0	0	2	1	1	1	1	0	1	1	1	0	0	1	2	1	0	0	1
946	1	2	0	0	0	0	2	0	0	0	1	1	2	1	1	1	0	1	1	0	1	0	1	1	1	1	1	1	2	2	0	0	1	0	0	1	1	0	1	1	1	2	0	2	1	0	0	1	0
947	1	1	0	0	0	0	2	1	0	0	0	0	0	0	0	0	0	0	1	0	0	0	2	2	0	0	1	0	0	2	1	1	2	0	0	1	1	0	1	1	1	0	1	2	1	1	0	1	0
948	1	2	0	0	0	0	2	0	2	0	0	1	1	1	1	0	0	1	1	0	0	0	2	2	0	0	2	0	0	2	0	2	2	1	0	2	1	1	0	1	1	0	0	2	0	2	0	0	0
949	1	1	0	0	0	0	1	0	0	0	1	1	1	0	0	0	0	0	1	0	0	0	1	1	0	0	1	0	2	2	0	0	1	2	1	2	1	0	2	0	0	0	1	1	1	0	0	0	0
950	1	1	0	0	0	0	1	0	1	1	0	0	0	0	0	0	1	1	0	2	1	0	2	2	0	0	2	0	0	2	0	2	1	2	1	2	0	0	0	0	0	0	0	1	0	0	0	0	0
951	0	2	0	0	0	0	2	0	0	0	0	0	1	0	0	0	0	1	1	0	0	0	1	1	0	0	2	1	1	2	1	0	1	1	1	2	1	0	1	1	1	0	1	2	2	2	0	0	0
952	0	1	0	0	0	0	2	1	1	0	0	1	2	2	2	0	0	1	2	1	1	0	1	1	0	0	2	0	0	2	0	1	1	1	0	2	2	0	1	1	1	0	1	2	1	0	0	0	0
953	1	2	1	0	0	0	1	0	0	1	1	0	1	1	1	1	0	1	0	1	1	0	2	2	0	0	1	1	1	1	1	1	2	2	1	2	1	2	0	1	1	1	0	1	1	0	1	0	1
954	0	0	0	0	1	1	2	0	2	0	0	0	0	0	1	1	0	1	1	0	0	0	2	2	0	0	0	1	2	2	1	1	2	1	0	2	2	0	2	0	0	0	0	1	0	0	0	0	1
955	1	0	0	0	0	0	2	0	1	0	1	0	1	0	0	0	0	0	1	1	1	0	2	2	0	0	2	0	1	2	0	0	1	1	0	2	2	0	1	1	1	0	1	2	1	0	0	0	0
956	0	1	0	0	1	1	1	0	1	0	1	1	2	1	1	0	0	1	0	1	1	0	2	2	0	0	1	0	0	1	0	1	2	2	1	2	2	0	0	1	1	0	1	2	1	0	0	0	0
957	0	1	0	0	1	1	2	0	0	0	0	1	1	1	1	0	0	1	2	0	0	0	1	1	1	1	2	1	1	1	0	1	1	1	1	1	2	0	0	2	2	0	0	2	0	1	0	0	0
958	0	0	0	0	1	1	2	0	0	0	0	1	2	1	1	0	0	1	1	0	0	0	2	2	0	0	2	0	0	2	1	1	1	1	1	1	0	0	0	0	0	0	2	2	2	1	0	0	0
959	1	2	0	0	0	0	1	2	0	0	0	1	1	1	1	0	0	0	0	0	0	0	1	1	1	1	0	1	1	2	1	0	1	2	2	2	1	0	1	2	1	1	0	1	1	0	0	0	1
960	0	0	0	0	1	1	2	1	0	0	0	0	1	0	0	0	0	1	1	1	0	0	1	1	0	0	0	0	1	2	0	0	2	2	2	2	1	0	0	0	0	0	1	2	1	0	0	0	1
961	0	1	0	0	0	0	2	0	1	0	0	1	1	1	1	0	0	1	2	0	0	0	1	1	1	1	2	1	1	2	1	0	0	1	0	1	1	0	2	0	0	0	0	1	0	0	0	0	0
962	0	1	0	0	0	0	2	1	0	0	0	0	1	0	1	1	0	1	1	1	1	0	1	1	0	0	2	0	0	2	1	1	2	1	0	2	1	0	1	1	1	0	0	1	0	0	0	0	0
963	1	0	0	0	0	0	1	0	1	0	1	0	0	0	0	0	0	0	1	1	1	0	2	2	0	0	0	2	2	0	0	1	2	0	0	0	1	0	0	1	1	0	0	0	0	1	0	0	0
964	0	0	0	0	1	1	1	1	1	0	0	0	0	0	0	0	0	0	2	1	1	0	1	1	0	0	2	1	1	2	0	1	1	1	0	2	2	0	0	2	2	1	0	2	0	0	0	0	1
965	1	2	0	0	0	0	2	0	0	0	1	0	0	0	0	0	0	2	0	2	0	0	2	2	0	0	2	1	1	1	0	1	1	1	0	2	1	0	0	0	0	0	1	1	1	2	0	0	0
966	0	1	0	0	0	0	2	0	2	0	0	1	1	1	1	0	0	1	1	0	0	0	1	1	1	1	1	0	1	2	0	1	0	1	0	2	2	0	1	1	1	0	0	2	0	0	0	0	0
967	0	1	0	0	1	1	1	0	2	0	0	0	0	0	0	0	0	1	0	2	1	0	2	2	0	0	0	1	2	1	0	1	2	1	0	2	0	0	1	0	0	1	1	2	0	1	1	0	0
968	1	0	0	0	1	1	1	0	1	0	0	0	0	0	0	0	0	0	2	0	0	0	2	2	0	0	2	0	0	1	1	0	0	2	0	2	1	0	2	1	0	0	1	2	1	1	0	0	0
969	0	2	0	0	0	0	2	0	0	0	0	0	2	1	1	0	0	0	0	0	0	0	2	2	0	0	2	1	1	2	0	0	1	0	0	2	0	0	1	0	0	1	0	2	1	0	0	0	0
970	1	1	0	0	0	0	2	1	0	0	0	0	1	0	0	0	0	0	1	0	0	0	2	2	0	0	0	1	2	1	0	0	2	2	0	2	2	0	2	0	0	0	1	2	0	0	0	0	0
971	1	2	0	0	0	0	1	0	0	0	1	0	1	1	1	1	0	1	2	0	0	0	1	1	1	1	2	1	1	2	0	2	1	1	0	0	1	0	1	0	0	0	0	1	0	0	0	0	0
972	1	2	0	0	0	0	1	0	2	0	0	0	1	0	0	0	0	0	1	0	0	0	2	2	0	0	2	1	1	2	1	1	2	1	0	2	1	0	1	1	1	1	0	2	1	0	0	0	0
973	1	1	0	0	0	0	1	0	1	0	0	0	1	1	1	1	0	0	2	0	0	0	2	2	0	0	1	2	2	1	1	1	1	2	2	2	0	0	2	0	0	0	0	2	0	1	0	0	0
974	0	2	0	0	0	0	2	1	1	1	0	1	2	2	2	0	1	0	2	1	1	0	1	2	0	0	1	0	1	2	0	1	1	2	2	2	1	0	2	0	0	0	0	1	1	2	0	0	1
975	1	0	0	0	0	0	2	0	1	0	0	0	0	0	0	0	0	0	1	1	1	0	2	2	0	0	2	0	0	2	0	0	2	0	0	1	2	0	1	1	1	0	0	0	1	0	0	0	0
976	1	2	0	0	0	0	0	0	0	1	1	0	0	0	0	0	0	2	1	1	1	0	2	2	0	0	1	0	2	2	0	0	2	2	2	2	2	0	2	0	0	0	1	1	1	1	0	2	0
977	1	1	0	0	0	0	2	0	0	0	0	0	0	0	0	0	0	0	2	1	1	0	2	2	0	0	2	0	0	2	0	1	1	1	0	1	0	0	2	0	0	1	0	2	1	0	0	1	0
978	1	1	0	0	0	0	2	0	1	0	1	1	1	1	1	0	0	1	0	1	1	0	1	1	1	1	2	0	0	1	0	2	1	2	1	2	2	0	0	1	1	0	0	2	0	0	1	0	0
979	0	0	0	0	0	0	1	0	1	0	1	0	0	0	0	0	0	0	1	1	0	0	2	2	0	0	2	1	1	1	1	0	0	2	0	2	1	1	0	1	1	0	0	2	0	0	0	1	1
980	1	0	0	0	0	0	2	0	2	0	0	1	1	1	1	0	0	1	2	1	1	0	2	2	0	0	0	0	1	2	0	1	1	1	0	1	1	0	1	1	0	1	0	1	1	1	0	0	0
981	0	1	0	0	0	0	2	1	1	0	0	0	0	0	0	0	0	0	2	1	1	0	2	2	0	0	2	0	0	2	1	0	1	0	0	2	1	0	1	1	1	1	0	1	2	0	0	0	1
982	1	0	0	0	2	2	2	0	1	0	0	1	1	1	1	0	0	0	1	1	0	0	1	2	0	0	1	0	1	2	0	0	1	1	0	2	1	1	0	1	1	1	0	2	1	0	0	0	1
983	0	2	0	0	0	0	2	0	1	0	0	1	1	1	1	0	0	0	1	1	1	0	1	1	1	1	1	0	1	2	1	0	2	0	0	2	1	1	0	0	0	0	1	2	1	0	0	0	1
984	1	0	0	0	1	1	2	0	0	0	1	0	0	0	0	0	0	0	1	0	0	0	2	2	0	0	2	0	0	2	0	1	1	2	0	2	1	0	1	2	1	0	1	2	0	0	0	0	0
985	1	1	0	0	0	0	2	0	2	0	0	0	0	0	0	0	0	1	2	0	0	0	2	2	0	0	2	1	1	2	0	1	2	0	0	1	1	0	0	2	2	0	0	2	0	0	0	0	0
986	0	0	0	0	0	0	2	0	1	0	0	0	1	0	0	0	0	1	1	1	0	0	2	2	0	0	2	0	0	2	1	0	2	1	0	1	1	0	0	2	2	0	0	0	2	0	0	0	0
987	1	2	0	0	0	0	1	0	0	0	1	1	2	1	1	0	0	1	1	1	0	0	2	2	1	1	2	0	0	2	1	0	0	2	0	1	0	1	1	1	0	0	0	1	0	0	0	0	0
988	0	0	0	0	0	0	2	0	1	0	0	1	1	1	1	0	1	2	1	1	1	0	1	1	0	0	1	1	1	2	1	1	1	1	1	2	1	0	0	0	0	1	1	2	0	1	0	1	0
989	1	1	0	0	1	1	1	0	0	0	1	0	0	0	1	1	0	1	1	0	1	0	0	1	1	1	2	0	0	2	1	2	1	1	0	1	2	0	0	2	2	0	1	1	1	1	0	1	0
990	1	1	0	0	0	0	2	0	0	0	0	0	1	1	1	1	0	0	2	0	0	0	2	2	0	0	2	1	1	2	1	1	2	1	0	1	1	1	1	0	0	1	0	1	2	0	0	1	0
991	0	1	0	0	0	0	2	0	0	0	0	0	0	0	0	0	1	0	2	1	1	0	1	1	1	1	1	0	1	2	0	1	2	2	1	2	2	0	1	1	1	0	0	1	1	1	0	1	0
992	1	2	1	0	0	0	2	0	1	0	0	0	1	1	1	0	0	2	1	1	1	0	2	2	0	0	2	0	0	2	0	0	2	0	0	2	1	0	1	2	1	1	0	2	1	0	0	0	0
993	0	1	0	0	0	0	1	0	0	1	1	2	2	1	1	1	0	1	1	1	1	0	2	2	0	0	2	1	1	2	1	0	2	1	0	2	1	0	2	0	0	0	0	1	1	1	0	1	0
994	1	1	0	0	1	1	2	1	0	0	0	1	1	1	1	0	0	2	2	0	0	0	2	2	0	0	2	0	0	2	0	1	2	2	0	2	1	0	1	1	1	1	0	2	1	0	0	0	0
995	0	1	0	0	0	0	1	0	0	1	1	0	1	0	0	0	0	1	1	0	0	0	2	2	0	0	1	0	0	2	1	0	1	2	0	2	1	0	1	1	1	0	0	2	0	1	0	0	0
996	1	1	0	0	0	0	1	0	0	0	1	0	0	0	0	0	0	0	2	0	0	0	1	1	0	0	1	2	2	1	1	0	0	2	1	2	0	0	1	0	0	0	0	2	0	1	0	0	0
997	0	1	0	0	0	0	2	0	2	0	0	0	0	0	0	0	0	0	1	0	0	0	2	2	0	0	1	0	1	2	0	1	1	1	0	1	1	0	0	2	2	0	0	1	0	0	0	0	0
998	0	1	0	0	0	0	2	1	1	0	0	1	1	0	0	1	0	1	2	0	0	0	0	0	1	1	2	0	0	2	0	0	0	2	0	2	1	0	0	2	2	0	2	2	2	0	0	0	0
999	1	0	0	0	1	1	1	0	0	0	1	2	2	2	2	0	0	1	2	0	0	0	2	2	1	1	2	0	0	2	0	1	1	2	0	2	1	0	2	0	0	0	0	2	0	1	0	0	0
1000	0	1	0	0	1	1	0	0	0	0	1	0	0	0	0	0	0	1	0	1	1	0	2	2	1	1	0	2	2	2	1	0	1	2	0	2	1	0	0	1	1	0	0	2	0	1	0	0	0
[truncated: 252 more columns]
