# Supplementary material for: KNN-MDR: a learning approach for improving interactions mapping performances in genome wide association studies
Source: BMC Bioinformatics. 2017 Mar 21;18:184. doi: 10.1186/s12859-017-1599-7 (PMC5361736; doi:10.1186/s12859-017-1599-7)
Supplement: Supplementary file 6 — The data set(s) supporting the results of Table 4. (ZIP 7095 kb) [file 12859_2017_1599_MOESM6_ESM.zip › 100 simulations/S43/mkallsimul.dat]

1	1	0	0	1	0	1	1	0	1	1	1	1	2	2	0	0	2	0	2	2	2	1	0	2	0	0	1	1	1	1	1	1	1	0	0	2	0	0	0	0	1	0	1	0	0	0	0	2	1
2	0	0	0	0	0	0	2	0	1	1	1	0	0	0	0	0	1	1	1	1	2	0	1	1	1	1	1	0	1	1	1	1	1	0	0	1	2	0	0	1	0	0	1	0	1	1	1	0	1
3	0	0	0	0	0	1	2	0	1	1	0	1	1	1	0	0	1	1	0	0	0	0	0	2	0	0	0	2	2	2	1	2	1	1	0	2	1	0	0	1	1	0	0	0	0	2	0	1	1
4	0	0	1	0	1	2	2	0	1	1	1	0	1	0	0	1	2	1	2	2	2	0	0	2	0	0	0	1	2	2	1	2	2	1	0	0	1	0	0	1	1	1	0	0	0	1	0	1	0
5	1	0	0	0	0	1	2	1	2	2	0	0	2	0	0	1	1	1	1	1	1	0	0	2	0	0	0	0	2	2	1	2	2	0	0	0	1	0	0	0	2	1	0	0	0	0	1	1	1
6	1	0	0	0	0	0	2	0	1	0	1	0	1	0	0	1	1	1	1	0	0	0	0	2	0	0	1	1	1	1	1	1	2	0	0	2	1	0	0	0	2	0	1	0	1	1	1	0	2
7	0	0	0	0	0	0	2	0	0	0	0	1	1	0	1	0	2	0	2	2	2	0	0	2	0	1	0	0	2	1	0	0	0	1	1	1	1	0	0	0	2	0	0	0	0	0	0	2	1
8	1	0	0	0	0	2	1	0	0	0	2	0	0	0	0	0	0	0	1	1	1	0	0	2	0	0	0	2	0	0	2	1	0	1	0	1	2	0	0	0	1	0	0	0	0	0	0	2	0
9	1	0	0	1	0	2	2	0	2	2	0	0	0	0	0	0	1	1	1	2	2	0	0	2	0	0	0	2	2	2	0	0	0	0	1	2	2	0	0	2	0	0	0	0	0	1	0	2	0
10	0	0	0	0	0	1	2	0	2	1	0	0	0	0	0	0	0	0	0	1	2	0	0	2	0	1	0	1	2	1	1	1	1	0	0	1	0	1	0	0	1	0	1	0	1	0	0	2	1
11	0	0	0	0	0	0	1	0	1	1	1	0	1	0	0	1	1	1	2	2	2	0	0	2	0	0	0	0	2	2	0	1	1	1	0	0	0	0	0	0	1	1	0	0	0	1	0	1	1
12	0	0	1	1	0	1	2	1	1	1	0	0	0	0	0	0	2	0	2	2	2	0	0	2	0	0	0	0	2	2	0	0	0	0	1	2	1	0	0	0	0	1	0	0	1	1	0	1	0
13	0	0	0	0	0	2	1	0	0	0	1	0	0	0	0	0	1	0	1	1	2	0	0	2	0	0	0	2	2	2	1	1	1	0	0	1	1	0	0	1	1	1	0	0	1	0	0	1	1
14	1	0	0	0	0	0	2	1	1	1	0	0	1	0	0	1	1	0	2	1	2	0	2	0	0	0	0	1	2	2	0	2	1	1	0	1	0	0	0	1	1	0	0	0	1	0	0	2	1
15	1	0	0	0	0	1	1	0	0	0	0	0	1	1	0	0	2	2	0	0	0	0	0	2	0	0	0	0	1	2	1	2	2	0	0	2	1	0	0	0	2	0	0	0	1	2	1	1	1
16	0	0	1	1	0	2	2	0	1	0	0	1	1	1	0	0	2	1	1	1	2	0	0	2	0	0	0	0	2	2	0	1	1	0	0	1	1	0	0	1	1	0	2	0	1	1	0	2	0
17	1	0	0	0	0	0	2	1	2	2	0	0	0	0	0	0	0	0	2	2	1	0	1	1	0	0	1	0	1	1	1	2	1	0	0	1	1	1	1	0	1	0	2	0	1	1	0	2	1
18	1	0	0	0	0	1	2	0	2	1	0	2	2	2	0	0	1	0	2	1	2	0	1	1	0	0	0	0	2	2	0	1	1	1	0	2	1	1	0	0	1	0	1	0	1	1	0	2	1
19	1	0	0	0	0	0	2	1	2	2	0	0	0	0	0	0	2	1	2	2	2	0	0	2	0	0	0	0	2	2	1	1	0	1	2	2	1	1	0	0	0	0	1	0	1	1	1	0	1
20	0	0	0	0	0	1	1	0	1	0	1	1	2	2	0	0	1	1	0	0	1	0	1	1	1	1	0	1	1	0	1	2	1	0	1	2	2	0	0	1	0	0	1	0	1	0	0	1	1
21	1	0	0	0	0	2	2	1	1	1	0	1	1	1	0	0	0	0	1	1	2	0	0	2	0	2	0	0	2	2	1	0	0	0	0	2	1	0	0	0	2	1	1	0	1	0	1	1	1
22	1	0	0	1	0	1	1	0	1	1	1	1	1	1	0	0	1	0	1	1	1	0	0	2	0	0	0	0	2	2	1	1	1	1	1	2	0	0	0	1	1	0	0	0	1	1	0	2	1
23	1	0	0	0	0	1	0	0	1	1	1	1	1	1	0	0	1	1	2	2	2	0	1	1	0	1	0	0	2	1	1	0	0	0	0	0	2	0	0	0	1	0	0	0	0	0	0	2	0
24	1	0	0	0	0	1	1	1	2	2	0	1	1	1	0	0	1	0	1	1	1	0	1	1	0	1	0	0	2	2	1	1	1	2	0	1	0	0	0	1	1	0	1	0	0	0	0	2	0
25	1	0	1	1	0	1	2	0	2	2	0	0	0	0	0	0	1	0	0	0	2	0	0	2	0	0	1	0	1	1	1	1	1	1	1	1	1	0	0	1	1	0	1	0	0	0	0	0	1
26	1	0	1	1	0	1	2	0	2	2	0	0	0	0	0	0	2	0	2	2	2	0	0	2	0	0	0	0	2	2	2	1	2	0	0	1	1	1	1	0	0	2	0	0	0	0	0	1	2
27	1	0	0	0	0	1	2	0	1	0	1	0	2	1	0	0	1	1	1	1	2	0	0	2	0	0	0	1	2	2	1	1	2	0	0	1	1	1	0	0	0	0	0	0	0	0	1	1	1
28	0	0	0	1	0	1	2	0	2	1	0	0	0	0	0	0	2	0	1	2	2	0	0	2	0	1	0	2	2	2	1	0	0	0	0	2	1	1	0	0	1	0	0	0	0	2	0	2	0
29	1	0	0	0	0	0	2	1	2	2	0	1	1	0	0	0	1	0	1	1	1	0	0	2	0	0	0	0	2	2	0	2	1	1	0	1	1	0	1	0	1	0	2	0	1	1	0	0	1
30	0	0	0	1	0	2	2	1	2	2	0	1	2	1	0	0	1	1	1	1	1	1	0	2	0	0	0	2	1	1	2	2	2	0	0	0	1	1	0	0	1	0	0	0	0	1	0	1	1
31	1	0	0	1	0	1	2	0	2	1	0	1	1	1	0	0	1	1	1	0	0	0	0	2	0	0	0	1	2	2	1	0	0	1	1	1	2	0	0	2	0	0	0	0	0	0	0	2	1
32	0	0	1	0	0	0	2	1	2	2	0	1	2	2	0	0	1	0	2	2	2	0	0	2	0	0	0	0	2	2	1	1	1	2	0	1	1	0	0	1	0	1	1	0	1	0	0	1	1
33	0	0	0	0	0	0	1	0	0	0	1	0	2	1	0	1	1	0	2	1	2	0	0	2	0	1	0	0	1	2	1	1	1	1	0	2	1	1	0	0	1	0	0	1	0	1	0	2	0
34	1	0	0	0	0	1	2	0	2	0	0	0	0	0	0	0	1	1	2	0	2	0	0	2	0	0	0	1	1	1	2	0	0	1	1	2	2	0	0	1	1	0	0	0	0	0	0	2	0
35	0	0	0	0	0	2	2	0	1	1	0	0	1	0	0	0	1	0	1	2	2	0	0	2	0	0	0	0	2	2	0	1	2	0	0	1	0	1	0	0	1	0	0	0	0	1	0	0	2
36	0	0	0	0	0	1	2	0	1	0	0	0	0	0	0	0	1	1	2	2	2	0	0	2	0	0	0	1	2	2	1	0	2	1	0	1	2	0	0	1	0	0	1	0	1	0	0	2	0
37	1	0	0	1	0	1	1	0	0	0	1	0	0	0	0	0	2	2	1	1	2	0	0	2	0	0	0	0	2	1	1	1	1	2	2	2	2	0	1	0	0	0	1	0	1	2	0	2	0
38	0	0	0	0	0	0	2	0	2	2	0	1	1	1	0	0	1	1	1	1	1	0	1	1	0	1	0	0	1	2	1	1	0	0	0	1	1	0	0	1	1	0	1	0	0	0	0	2	2
39	0	0	0	0	0	0	2	0	1	1	0	0	0	0	0	0	1	0	1	1	1	1	0	2	0	0	0	0	1	1	1	1	1	0	0	2	2	0	1	1	0	0	1	0	1	0	1	1	1
40	0	0	0	0	0	1	2	1	2	2	0	1	1	1	0	0	1	0	2	1	2	0	0	2	0	1	0	1	2	2	2	1	1	0	0	2	1	1	0	0	1	0	0	1	0	1	0	1	1
41	1	0	0	0	0	2	2	0	2	0	1	1	2	1	0	1	1	1	2	2	2	0	1	1	0	0	0	2	1	2	2	1	1	0	0	0	2	0	0	1	0	0	0	0	1	0	1	0	2
42	0	0	0	0	0	2	2	1	2	1	0	0	0	0	0	0	0	0	1	1	1	0	0	2	0	1	1	0	2	2	0	1	0	0	0	1	1	0	0	0	1	0	1	0	1	0	0	1	0
43	0	0	0	0	0	0	1	0	1	0	1	0	0	0	0	0	0	0	0	0	0	0	0	2	0	0	0	1	1	2	1	2	1	1	1	2	2	1	0	0	0	0	1	0	1	1	0	1	1
44	1	0	0	0	0	0	2	1	2	1	0	0	1	0	0	1	2	0	0	1	2	1	0	2	0	0	0	1	1	1	1	1	1	1	0	0	2	0	0	1	1	0	1	0	1	1	0	2	0
45	1	0	1	1	0	1	2	0	2	0	0	0	2	0	0	1	0	0	1	0	1	0	0	2	0	0	0	0	1	1	1	2	1	1	1	2	1	0	0	1	1	0	1	0	1	1	0	2	0
46	0	1	0	0	0	2	2	0	1	0	0	1	1	1	0	0	0	0	1	1	1	0	1	1	0	0	0	1	2	2	1	2	2	0	0	1	2	2	0	0	0	0	0	0	1	1	0	2	1
47	1	0	0	0	0	1	2	0	2	2	0	1	1	1	0	0	1	0	0	0	1	0	0	2	0	1	0	1	1	1	2	1	1	2	2	2	2	0	0	1	0	1	1	0	1	0	0	2	1
48	0	1	0	0	0	2	2	0	2	2	0	1	1	2	0	0	1	1	2	0	2	0	0	2	0	1	0	1	2	2	2	1	1	0	0	1	1	0	0	0	2	0	1	0	0	1	0	2	0
49	0	0	0	0	0	0	2	0	1	1	0	0	0	0	0	0	2	2	2	1	2	0	1	1	0	1	0	0	2	2	1	1	1	0	0	2	2	0	0	1	0	0	0	0	0	2	0	1	1
50	1	0	0	1	0	2	1	0	1	1	1	0	0	0	0	0	0	0	2	2	1	0	0	2	0	1	0	1	2	2	0	1	2	1	0	1	1	1	0	0	1	0	0	0	0	0	0	1	0
51	0	0	0	0	0	0	2	0	1	1	0	0	1	0	0	1	0	0	0	1	2	0	1	1	0	0	0	1	2	2	1	1	0	0	0	2	2	0	0	1	0	0	1	0	2	2	0	1	0
52	0	0	0	0	0	1	1	0	0	0	2	1	1	1	0	0	1	0	0	0	1	0	0	2	0	0	0	0	2	1	1	2	1	0	0	1	2	0	0	2	0	0	1	0	1	0	0	2	0
53	0	0	0	0	0	0	0	0	1	1	1	0	0	0	0	0	2	2	1	1	1	0	1	1	0	1	0	2	2	2	2	0	1	1	0	2	1	1	0	0	1	0	0	0	0	2	0	1	0
54	0	0	0	0	0	0	1	0	1	1	1	0	1	0	0	1	1	0	1	1	2	1	0	2	0	1	0	0	2	2	0	2	1	0	0	1	2	0	0	0	2	0	0	1	0	1	0	1	1
55	1	0	0	0	0	1	2	1	2	2	0	0	1	1	0	0	2	2	1	1	1	0	1	1	0	0	1	0	1	1	1	1	1	0	0	1	1	0	0	1	1	0	1	1	1	2	1	0	1
56	1	0	0	1	0	2	2	0	2	2	0	0	0	0	0	0	2	1	1	1	1	0	0	2	0	0	0	0	2	2	0	1	2	1	0	1	1	0	0	0	2	0	0	0	1	2	0	1	1
57	0	0	0	0	0	0	1	0	0	0	1	0	1	0	0	0	0	0	2	2	2	0	0	2	0	1	0	1	2	2	1	1	2	0	0	1	1	0	0	0	1	0	0	0	1	1	0	2	0
58	0	0	0	0	0	1	1	0	1	1	1	0	0	0	0	0	1	1	0	0	2	0	0	2	0	0	0	0	2	2	0	2	1	0	0	1	2	0	0	1	1	0	0	0	2	2	0	0	2
59	1	0	0	1	0	1	2	0	1	1	0	1	1	1	0	0	0	1	2	2	2	0	0	2	0	0	0	0	2	1	1	2	1	0	1	2	2	0	0	1	1	0	0	0	1	1	1	0	1
60	1	0	0	0	0	1	1	2	2	2	0	1	0	0	0	0	0	0	1	2	2	0	1	1	1	1	0	0	2	2	0	1	1	0	0	2	0	1	0	0	1	0	0	0	0	1	1	0	2
61	0	0	0	0	0	1	1	0	1	1	1	0	1	1	0	0	1	0	1	1	1	0	0	2	0	0	1	1	2	2	1	2	2	0	0	1	1	0	0	2	0	1	0	0	1	0	0	2	0
62	0	0	0	0	0	1	1	0	1	1	0	0	0	0	0	0	2	1	2	2	2	0	0	2	0	0	0	1	1	1	1	1	1	2	1	2	1	0	0	0	1	0	0	0	0	0	0	2	0
63	0	0	0	0	0	2	2	0	1	0	0	0	0	0	0	0	1	0	1	1	2	0	0	2	0	0	0	1	2	2	1	1	1	1	1	2	2	1	1	0	0	0	0	0	0	1	2	0	2
64	0	0	0	0	0	0	1	1	1	1	1	0	1	1	0	0	1	0	2	2	2	0	0	2	0	1	0	1	1	1	1	1	1	1	0	0	2	0	1	1	0	0	0	1	0	1	0	2	1
65	1	0	0	0	0	2	2	0	0	0	0	0	1	0	0	1	2	2	1	1	2	0	0	2	0	1	1	0	2	2	0	0	0	0	1	2	0	0	0	0	2	0	1	1	1	2	0	2	1
66	0	0	0	0	0	0	2	0	1	1	0	0	0	0	0	0	1	1	1	1	2	0	0	2	0	0	0	2	0	0	2	1	1	1	1	1	2	0	0	0	1	0	0	1	0	1	0	2	0
67	1	1	0	0	0	2	2	0	1	1	1	0	0	0	0	0	1	1	2	2	2	0	0	2	0	0	0	0	2	1	0	1	0	1	2	2	1	1	0	0	1	0	0	1	0	0	0	2	0
68	1	0	0	0	0	1	2	0	2	1	0	0	0	0	0	0	0	0	2	1	2	0	0	2	0	0	0	0	2	2	0	0	1	2	0	2	1	1	0	0	2	0	1	0	1	2	1	0	1
69	0	0	0	2	0	2	2	1	2	1	0	0	1	1	0	0	2	1	1	1	2	0	0	2	0	0	1	1	2	2	0	1	1	0	0	2	1	0	0	0	2	0	1	0	0	0	0	1	0
70	1	0	0	1	0	1	1	0	1	1	1	1	1	1	0	0	1	0	1	1	1	0	0	2	0	0	0	0	2	2	2	2	1	1	0	1	1	0	1	0	1	0	0	0	0	1	1	1	1
71	0	0	0	0	0	0	0	0	1	1	1	1	1	0	1	0	1	1	0	0	0	0	1	1	1	1	0	0	2	2	0	1	1	1	1	1	1	1	0	0	0	0	0	1	0	1	0	1	1
72	0	0	0	0	0	1	2	0	0	0	0	0	0	0	0	0	0	0	2	1	2	1	0	2	0	0	0	0	2	2	0	1	1	0	0	1	2	0	0	1	1	0	1	0	0	1	1	1	1
73	1	0	0	0	0	1	2	0	2	0	0	0	1	0	0	1	1	1	1	1	1	0	0	2	0	0	0	0	2	2	0	1	1	0	0	1	1	0	0	2	0	0	0	0	1	1	0	1	1
74	1	0	1	0	0	0	2	1	2	2	0	1	1	1	0	0	1	2	1	1	2	0	1	1	0	0	0	1	2	2	1	1	0	0	0	0	1	0	0	1	1	0	0	0	0	0	0	2	0
75	1	0	1	1	0	1	2	0	2	1	0	1	1	1	0	0	2	0	2	1	2	0	1	1	1	1	0	0	2	2	1	1	1	0	0	1	2	0	0	2	0	0	0	0	0	0	0	1	1
76	1	0	0	0	0	1	2	0	2	2	0	0	1	1	0	0	0	0	1	1	2	0	0	2	0	0	0	0	2	2	1	1	1	0	0	1	1	0	0	0	2	0	0	0	0	0	0	0	2
77	0	0	0	0	0	1	2	0	2	1	0	0	0	0	0	0	1	1	1	1	2	0	1	1	0	0	0	0	2	1	1	0	0	0	0	2	0	0	0	0	2	0	0	0	0	0	0	2	0
78	0	0	0	0	0	2	2	0	2	1	0	0	1	0	0	0	2	0	2	2	2	0	0	2	0	0	0	0	2	2	0	1	1	0	0	1	2	1	1	0	1	0	0	0	0	0	0	2	1
79	1	0	0	0	0	2	2	0	2	2	0	0	1	1	0	0	0	0	1	1	1	0	2	0	1	1	1	0	2	2	0	0	0	2	1	1	2	1	1	1	0	1	1	0	0	1	0	1	1
80	1	0	0	0	0	1	1	0	2	2	0	0	0	0	0	0	1	1	2	2	2	0	2	0	0	0	0	1	2	2	1	1	1	1	1	2	1	1	0	0	1	0	0	0	0	1	0	1	1
81	0	0	0	0	0	2	2	0	1	1	1	0	1	0	0	0	0	1	2	2	2	0	0	2	0	0	0	0	2	2	0	0	0	0	0	2	0	0	0	0	2	0	1	0	1	0	0	1	1
82	1	0	0	0	0	0	2	1	2	2	0	0	1	0	0	1	2	1	1	1	1	1	0	2	0	1	1	0	2	2	0	1	1	0	0	1	2	1	0	1	1	0	1	0	1	1	1	0	1
83	1	0	0	2	0	2	2	0	2	2	0	0	1	1	0	0	1	0	1	1	1	0	0	2	0	0	0	1	2	2	2	0	0	0	1	2	0	0	0	0	1	0	0	0	1	1	0	2	0
84	1	0	0	1	0	2	2	0	1	0	1	0	2	0	0	1	1	1	1	1	1	0	1	1	0	0	0	1	2	2	1	1	0	1	0	1	2	0	0	1	1	0	1	0	1	0	0	0	2
85	1	0	0	0	0	0	2	0	0	0	1	1	2	2	0	0	2	2	0	0	2	1	0	2	0	0	0	1	2	2	2	2	2	0	0	1	0	0	0	1	1	0	0	0	0	1	0	1	1
86	0	0	0	0	0	0	2	0	2	2	0	1	2	1	0	0	1	1	0	0	1	0	0	2	0	0	0	0	2	1	1	0	0	0	1	2	0	0	0	0	2	0	0	0	0	0	0	1	1
87	1	1	0	0	0	1	2	1	1	1	0	0	0	0	0	0	1	0	0	0	2	0	1	1	0	0	0	0	2	1	0	1	2	1	0	1	0	0	0	1	1	1	0	0	0	0	0	2	1
88	1	0	0	0	0	0	0	0	0	0	2	0	0	0	0	0	1	1	1	1	2	0	1	1	1	2	1	1	1	1	1	1	1	0	1	1	1	0	0	1	1	0	1	0	1	2	0	1	0
89	1	0	0	1	0	2	2	0	1	0	1	1	1	1	0	0	0	0	1	1	1	0	0	2	0	0	0	2	1	2	2	2	1	0	0	2	1	0	0	1	1	0	0	0	0	0	0	2	0
90	0	0	0	1	0	2	2	0	1	0	0	0	1	0	0	1	1	1	2	2	2	0	0	2	0	0	0	0	2	2	1	0	0	0	0	2	1	0	0	2	0	0	0	0	0	0	0	1	1
91	1	0	0	0	0	2	2	0	1	0	1	0	0	0	0	0	0	0	1	1	2	0	0	2	0	1	0	0	2	2	1	0	1	1	0	1	2	0	0	2	0	0	0	0	0	0	0	2	0
92	0	0	1	1	1	1	2	0	2	2	0	0	0	0	0	0	1	1	1	1	1	0	0	2	0	0	0	0	2	2	2	1	1	1	0	0	1	0	0	0	2	0	1	0	0	1	0	1	1
93	0	0	1	1	1	2	2	1	2	2	0	2	1	1	0	0	1	1	1	0	2	0	0	2	0	1	0	0	2	2	0	2	1	0	0	1	2	1	0	1	0	1	0	0	1	1	0	1	0
94	0	0	0	0	0	1	1	0	0	0	2	1	1	1	0	0	2	1	2	2	2	1	0	2	0	0	0	1	1	0	1	0	0	0	0	2	2	0	0	0	1	0	1	0	1	0	1	1	1
95	1	0	0	0	0	2	2	0	2	0	0	1	2	2	0	0	1	0	2	1	2	0	0	2	0	0	0	0	2	2	0	2	1	0	0	1	2	0	0	1	0	0	0	0	0	1	1	0	2
96	1	0	0	1	0	2	1	0	1	1	0	1	1	1	0	0	0	0	0	1	1	0	1	1	1	1	0	0	2	2	2	2	1	0	0	1	2	0	0	1	1	0	1	0	1	0	0	1	2
97	1	0	0	0	0	1	2	1	2	2	0	0	0	0	0	0	1	0	0	0	1	0	1	1	0	1	0	1	1	0	1	1	2	0	1	2	1	0	0	1	1	0	1	0	1	0	0	2	0
98	1	1	0	0	0	1	2	0	1	1	1	0	1	0	0	0	1	0	1	1	1	0	0	2	0	0	0	0	1	1	2	2	2	0	0	1	1	0	0	1	1	0	1	0	1	0	0	1	1
99	0	0	0	0	0	1	2	1	2	1	0	0	1	0	0	0	2	0	2	1	2	0	1	1	1	1	0	0	2	2	1	1	2	1	0	1	1	0	1	0	1	0	0	0	1	0	0	1	0
100	0	0	0	1	0	1	1	0	0	0	0	0	2	1	0	0	1	0	1	1	1	0	0	2	0	0	0	2	2	2	2	1	1	1	1	2	1	1	0	0	1	0	1	0	1	0	0	1	1
101	1	0	0	0	0	0	2	0	0	0	1	0	1	0	0	1	1	1	1	1	1	0	0	2	0	0	0	1	2	2	0	1	1	2	2	2	0	0	1	0	1	0	0	0	0	0	0	1	1
102	1	0	0	0	0	0	2	1	2	1	0	1	1	1	0	0	1	1	1	1	1	0	0	2	0	1	0	0	2	2	1	1	2	1	0	1	2	0	0	0	2	1	0	0	0	0	0	2	0
103	1	0	0	1	0	1	2	0	2	2	0	0	0	0	0	0	1	1	0	0	1	0	2	0	1	1	1	0	2	2	1	1	1	0	0	1	1	0	0	0	1	0	0	0	1	1	0	1	1
104	1	0	0	0	0	1	2	0	2	1	0	0	0	0	0	0	1	1	2	2	2	0	0	2	0	0	0	1	1	1	1	0	1	0	0	2	1	1	0	0	1	1	0	0	1	0	0	0	2
105	1	0	0	0	0	1	2	1	1	1	0	0	0	0	0	0	2	2	2	2	2	0	0	2	0	0	0	1	2	2	1	0	0	1	0	1	2	0	0	2	0	0	1	0	1	0	1	1	1
106	1	0	0	0	0	1	1	1	1	1	0	0	1	1	0	0	1	0	1	1	1	0	1	1	1	1	0	0	2	2	0	2	1	0	0	2	1	1	0	0	1	0	0	0	2	2	0	1	1
107	0	0	0	0	0	0	1	0	1	1	2	0	0	0	0	0	0	0	2	2	2	0	0	2	0	0	0	0	2	2	1	2	2	0	1	2	1	1	0	0	1	0	1	0	0	0	0	2	1
108	1	0	1	1	0	1	2	0	1	1	0	1	1	1	0	0	1	1	1	1	1	0	0	2	0	0	0	1	0	0	2	0	0	0	0	2	0	1	0	0	1	0	0	0	0	1	0	2	0
109	0	0	0	1	0	1	2	0	2	1	1	2	2	2	0	0	1	0	1	1	2	1	0	2	0	0	0	0	2	2	1	0	1	1	0	2	1	0	0	0	2	0	1	0	1	0	0	1	1
110	1	0	0	0	0	0	2	0	1	1	0	0	0	0	0	0	1	0	0	0	1	1	1	1	0	0	0	1	2	2	0	0	0	0	0	2	0	0	0	1	1	0	0	0	0	0	1	0	1
111	0	0	0	0	0	1	1	0	0	0	1	0	1	0	0	0	1	1	1	2	2	0	0	2	0	0	0	0	1	2	1	0	1	1	0	1	1	0	0	0	1	0	0	0	1	0	0	1	1
112	0	0	0	0	0	1	0	0	0	0	2	1	1	1	0	0	2	2	2	2	2	0	0	2	0	0	0	0	2	2	1	1	2	0	0	2	1	0	0	1	0	0	0	0	0	1	0	1	1
113	0	0	0	0	0	0	1	0	1	1	1	0	1	1	0	0	2	2	1	1	1	0	0	2	0	0	0	0	2	2	0	1	0	0	0	2	1	0	0	2	0	0	0	1	1	1	0	0	1
114	1	0	0	0	0	2	2	0	2	0	0	0	1	0	0	1	2	2	1	1	1	0	0	2	0	0	0	2	2	2	0	1	1	0	0	1	1	0	0	1	1	2	0	0	0	1	0	1	1
115	0	0	0	0	0	0	2	1	2	1	0	0	2	1	0	1	0	0	2	1	2	0	0	2	0	0	1	1	2	2	0	2	2	0	0	1	1	0	0	1	1	0	0	0	0	1	0	2	0
116	1	0	0	0	0	2	2	0	2	1	0	1	1	1	0	0	1	1	1	1	2	0	0	2	0	0	0	0	2	2	1	0	0	2	1	1	0	0	0	0	2	0	0	0	0	0	1	0	2
117	1	0	1	0	1	1	2	0	2	1	0	0	0	0	0	0	2	0	1	1	2	0	1	1	1	1	0	0	2	2	0	2	1	0	0	2	2	0	0	1	1	1	0	0	1	0	0	2	1
118	0	0	0	1	0	2	2	1	2	1	0	1	0	0	0	0	2	1	2	2	2	0	0	2	0	0	0	1	2	2	1	1	1	0	0	1	1	1	0	0	2	0	0	0	0	0	0	1	1
119	0	0	0	1	0	1	2	0	2	2	0	1	2	1	0	0	1	1	2	2	2	0	1	1	0	0	0	0	1	1	1	1	1	0	0	2	2	1	0	1	0	0	0	0	0	1	1	2	1
120	0	0	0	1	0	1	2	0	2	2	0	0	1	0	0	0	1	1	1	2	2	0	0	2	0	2	0	1	2	1	1	0	0	0	0	1	0	0	0	1	1	1	0	0	0	0	0	1	0
121	0	0	0	1	0	1	2	1	2	2	0	1	2	1	0	1	1	0	1	1	2	0	0	2	0	1	0	0	2	2	1	1	1	0	0	2	1	0	1	0	1	0	0	0	0	1	0	2	0
122	0	0	0	0	0	0	2	0	2	1	0	1	1	1	0	0	1	0	2	2	2	0	0	2	0	0	0	1	2	2	1	1	0	2	1	1	1	0	0	1	1	0	0	1	1	1	0	0	2
123	1	0	0	0	0	1	1	1	1	1	1	0	0	0	0	0	0	0	0	0	0	0	1	1	1	1	0	1	2	2	0	1	0	2	1	1	2	0	0	1	1	0	1	0	1	1	1	1	1
124	1	0	1	1	0	1	2	0	2	1	0	0	1	0	0	0	2	2	2	2	1	0	1	2	0	0	0	0	2	2	0	1	0	0	1	2	0	0	0	1	1	0	2	0	1	1	0	2	0
125	1	0	0	1	0	1	2	0	1	0	0	0	0	0	0	0	2	2	1	1	2	0	1	1	0	1	0	2	2	2	0	0	0	0	0	0	2	0	0	0	1	0	0	0	0	0	0	0	2
126	0	0	0	0	0	1	2	0	2	1	0	0	1	1	0	0	2	0	2	2	2	0	0	2	0	0	0	1	2	2	1	1	2	1	0	1	2	0	0	2	0	0	1	0	1	2	0	1	0
127	1	0	0	1	0	1	1	0	1	0	1	1	2	1	0	0	0	0	1	1	1	0	0	2	0	0	0	0	2	2	0	1	1	0	0	2	1	0	0	2	0	0	0	0	1	1	0	1	1
128	1	0	0	0	0	0	1	0	1	0	1	0	0	0	0	0	1	0	2	2	2	0	0	2	0	0	0	0	2	2	1	1	2	0	0	1	2	0	0	2	0	0	2	0	1	1	1	0	2
129	1	0	1	1	1	2	1	0	0	0	1	1	1	1	0	0	1	1	2	0	2	1	0	2	0	0	0	1	0	0	2	2	2	0	0	0	2	1	0	1	0	0	0	1	0	1	0	2	0
130	1	0	0	0	0	1	1	0	2	1	0	0	2	1	0	0	2	1	2	2	2	0	0	2	0	0	0	0	2	2	1	1	1	0	0	1	0	0	0	0	2	1	0	0	0	0	0	2	0
131	1	0	0	0	0	1	1	0	1	1	1	1	2	2	0	0	2	1	1	1	1	0	0	2	0	0	0	0	1	1	1	1	1	0	0	1	1	1	1	0	0	2	0	0	0	1	0	2	0
132	1	0	0	0	0	1	2	0	2	1	0	2	2	2	0	0	2	1	1	2	2	0	0	2	0	0	0	0	2	2	1	1	2	0	0	2	0	0	0	0	1	0	0	0	0	0	0	1	1
133	1	0	1	1	0	2	2	0	1	1	0	1	1	1	0	0	1	1	1	1	1	0	0	2	0	0	0	0	2	2	0	1	1	0	0	1	0	0	0	0	1	0	0	0	0	1	0	1	1
134	1	0	1	1	1	2	2	0	2	1	0	0	0	0	0	0	1	1	1	1	1	0	0	2	0	0	0	1	1	1	1	1	0	1	1	2	0	0	0	0	2	0	0	0	0	0	0	2	0
135	0	0	0	0	0	1	2	0	1	1	0	1	2	2	0	0	2	1	2	2	2	0	0	2	0	1	0	0	2	2	0	1	1	1	2	2	1	0	0	0	2	0	0	2	0	2	0	0	2
136	1	0	0	0	0	1	1	0	0	0	0	1	2	2	0	0	1	1	1	2	2	0	0	2	0	0	0	0	2	2	1	2	2	0	0	0	0	0	0	1	1	0	0	0	0	1	0	1	1
137	1	0	0	1	0	1	2	0	1	0	0	0	0	0	0	0	1	1	2	2	1	0	1	1	1	2	0	0	2	2	0	0	0	0	0	2	2	0	0	0	2	0	1	0	1	1	1	1	1
138	1	0	0	0	0	2	2	1	2	1	0	1	2	2	0	0	0	0	2	2	2	0	0	2	0	0	0	1	1	1	1	2	1	0	0	1	0	0	0	0	2	1	0	0	1	0	0	2	0
139	0	0	0	0	0	2	2	0	2	1	0	0	0	0	0	0	2	1	2	1	2	1	0	2	0	0	0	1	2	2	1	1	1	0	0	1	1	0	0	0	1	0	0	0	0	1	0	0	2
140	1	0	0	0	0	2	1	1	1	1	1	0	1	1	0	0	1	0	1	1	1	0	0	2	0	0	0	1	2	2	1	1	1	0	0	1	1	0	0	1	1	0	1	0	1	1	0	1	0
141	0	0	1	0	0	2	2	0	2	2	0	0	0	0	0	1	2	1	1	1	2	0	0	2	0	0	0	0	1	1	1	2	1	0	0	2	1	1	0	0	1	0	0	0	0	1	0	1	1
142	1	0	0	0	0	1	2	1	1	1	0	2	2	1	1	0	0	1	2	2	2	0	0	2	0	0	1	0	1	1	1	1	0	2	1	1	0	0	0	0	2	0	0	1	0	0	0	1	1
143	1	0	0	0	0	1	2	0	1	0	0	1	1	1	0	0	1	0	2	2	2	0	1	1	1	2	0	1	1	1	2	1	0	1	1	1	0	0	0	0	2	1	0	0	0	1	0	1	1
144	1	0	0	0	0	1	1	0	1	0	1	0	1	0	0	1	2	1	2	2	2	0	0	2	0	0	0	1	1	1	2	1	1	0	0	1	1	0	0	1	0	0	0	0	0	1	0	1	1
145	1	0	0	1	0	2	2	0	2	0	0	0	0	0	0	0	2	0	2	2	2	0	1	1	1	2	1	0	2	2	0	1	1	0	0	1	1	0	0	0	1	0	0	0	0	2	0	1	1
146	1	0	0	1	0	1	1	0	1	1	0	0	0	0	0	0	1	1	0	0	1	0	0	2	0	0	0	0	1	1	0	2	1	1	0	1	1	0	0	1	1	0	0	0	0	1	0	2	0
147	1	0	0	0	0	0	2	1	2	2	0	0	1	0	0	1	0	0	1	2	2	0	0	2	0	0	0	0	2	2	0	1	0	1	0	1	0	0	0	1	1	0	1	0	1	0	0	1	1
148	1	1	0	0	0	2	1	0	1	1	1	0	1	0	0	0	1	1	1	1	1	0	0	2	0	0	0	0	2	2	1	1	0	1	2	2	2	0	0	1	0	0	1	0	1	0	0	1	0
149	1	0	0	0	0	2	2	0	1	1	1	0	1	0	0	1	1	1	1	1	1	0	1	1	1	1	0	0	2	2	0	1	1	2	2	2	1	0	0	1	1	1	0	0	1	0	0	0	2
150	1	0	0	0	0	0	1	0	1	0	1	0	0	0	0	0	1	0	2	1	2	0	0	2	0	0	0	1	2	2	2	1	2	0	0	1	2	1	0	1	0	0	0	0	0	1	0	1	1
151	1	0	1	1	0	1	2	0	1	0	0	0	0	0	0	0	1	0	1	1	1	0	1	1	0	0	0	0	2	2	0	1	1	0	0	2	1	0	0	0	2	0	1	0	1	1	0	2	1
152	1	0	0	1	0	1	2	0	1	1	0	0	0	0	0	0	1	1	1	1	1	0	1	1	1	1	0	0	2	2	1	2	2	0	0	2	1	0	1	0	1	0	0	0	0	1	0	1	1
153	1	0	0	0	0	0	2	0	1	0	0	1	1	1	0	0	1	0	2	1	2	0	0	2	0	0	0	0	2	2	1	2	2	0	0	0	2	1	0	1	1	0	0	0	0	0	0	1	1
154	0	0	0	0	0	1	1	0	0	0	2	0	1	0	0	1	2	1	0	0	1	0	0	2	0	1	0	1	1	1	2	1	1	2	1	1	0	1	0	0	1	1	0	0	1	0	0	2	0
155	1	0	0	0	0	1	0	0	1	1	1	1	1	1	0	0	1	1	2	2	2	0	0	2	0	0	0	0	2	2	1	1	0	0	0	0	1	0	0	1	1	0	0	0	0	0	0	2	1
156	1	0	0	0	0	1	2	0	1	1	1	1	2	1	0	0	1	1	1	0	0	0	0	2	0	0	0	0	2	1	0	1	1	0	0	2	2	0	0	2	0	0	0	1	0	1	0	2	0
157	0	0	0	0	0	1	2	1	2	2	0	1	1	1	0	0	0	0	2	1	2	0	1	1	1	2	1	0	2	2	0	0	0	0	0	1	2	1	0	1	0	1	0	0	0	0	0	2	0
158	1	0	0	0	0	2	1	0	0	0	1	0	0	0	0	0	0	0	1	0	1	0	1	1	0	1	1	0	1	1	1	2	1	0	0	1	0	0	0	1	1	0	0	0	1	0	0	2	0
159	1	0	1	0	0	0	2	0	1	1	0	0	0	0	0	0	1	0	1	2	2	0	1	1	0	0	0	1	2	2	1	0	1	0	0	2	2	0	0	1	0	0	0	0	0	1	0	2	0
160	1	0	0	0	0	0	2	0	2	0	0	0	0	0	0	0	1	0	1	1	1	0	0	2	0	0	0	0	2	2	1	1	1	1	1	1	1	0	0	1	1	0	0	0	1	0	0	2	0
161	1	0	0	0	0	0	2	1	2	1	0	1	2	2	0	0	0	0	2	1	2	0	1	1	0	0	0	2	1	1	1	1	0	1	0	1	0	0	0	0	2	0	0	0	0	1	1	1	1
162	1	0	0	1	0	1	2	1	1	1	0	0	2	2	0	0	1	0	1	1	1	0	0	2	0	0	0	0	2	2	0	2	2	0	0	1	1	0	0	0	2	0	0	0	0	0	1	1	1
163	0	0	0	0	0	2	2	0	2	1	0	0	2	2	0	0	1	0	1	1	1	0	1	1	0	0	0	2	1	1	1	1	1	1	1	2	1	0	0	2	0	0	0	0	0	0	0	2	0
164	0	1	0	0	0	0	1	0	2	2	0	0	1	0	0	1	2	2	1	1	2	0	0	2	0	0	0	0	2	2	1	1	1	1	0	0	0	1	0	0	1	0	1	0	1	1	0	1	1
165	1	0	0	0	0	2	1	1	2	2	0	1	1	1	0	0	1	0	1	1	1	0	0	2	0	0	0	0	2	2	0	1	1	1	1	2	2	0	0	1	0	0	0	1	0	0	0	1	0
166	1	1	0	0	0	1	2	0	2	0	0	0	1	0	0	0	1	1	1	1	1	0	0	2	0	0	0	1	2	2	1	1	0	1	1	2	0	0	0	0	2	0	0	0	0	1	0	2	0
167	0	0	1	1	0	1	0	0	0	0	2	0	1	1	0	0	0	0	0	0	0	0	0	2	0	0	0	1	2	1	2	0	0	1	1	2	2	0	0	1	1	1	0	0	1	0	0	0	2
168	0	1	0	0	0	2	1	0	1	1	1	0	2	0	1	1	0	0	1	1	1	0	0	2	0	0	1	0	2	2	0	0	0	0	0	2	2	0	0	0	1	1	0	0	0	2	0	0	2
169	0	0	0	2	0	2	1	2	2	2	0	0	0	0	0	0	1	1	2	2	2	0	0	2	0	0	0	0	2	2	0	1	1	2	0	1	2	1	0	1	0	0	0	1	0	1	0	2	0
170	1	0	1	0	1	1	1	0	1	0	1	1	2	1	0	0	1	1	1	1	1	0	0	2	0	0	0	0	1	1	1	1	1	0	0	1	1	1	1	0	0	0	0	0	0	1	0	0	2
171	0	0	0	0	0	0	1	0	1	0	1	2	2	1	1	0	2	2	2	2	2	0	0	2	0	0	0	0	2	2	1	0	1	1	0	2	1	0	0	1	1	0	0	0	0	0	0	1	1
172	1	0	0	0	0	0	2	0	2	1	0	1	2	2	0	0	1	1	1	1	2	0	0	2	0	0	0	0	2	2	1	2	2	0	1	1	1	0	0	2	0	0	0	0	0	1	0	1	1
173	1	0	0	1	0	1	2	0	0	0	0	0	0	0	0	1	0	0	2	1	2	0	0	2	0	0	0	0	2	2	1	2	1	0	0	1	2	1	0	1	1	0	0	0	1	0	1	2	1
174	0	0	0	0	0	1	1	0	0	0	1	0	2	0	0	1	0	0	1	0	1	1	0	2	0	0	0	1	2	2	1	0	1	1	0	1	1	0	0	1	1	0	0	0	0	0	0	1	1
175	1	0	0	0	0	2	2	1	2	2	0	0	0	0	0	0	0	0	0	0	2	0	0	2	0	0	0	0	2	2	1	1	0	1	1	2	0	0	0	0	2	0	1	0	1	0	0	2	1
176	0	0	0	1	0	2	1	0	2	1	0	1	1	0	1	0	2	1	1	1	1	0	0	2	0	0	0	0	1	2	1	0	0	1	0	2	1	0	0	1	1	0	0	1	0	1	0	1	1
177	1	0	0	1	0	2	1	0	1	0	1	0	1	0	0	1	2	1	2	2	2	0	0	2	0	1	0	2	2	2	2	1	1	0	0	1	1	0	0	0	1	0	0	0	0	2	0	2	1
178	0	0	0	2	0	2	0	0	0	0	1	1	1	1	0	0	1	1	2	2	2	0	1	1	1	2	0	0	2	2	0	0	0	1	1	2	1	1	0	0	1	0	0	0	0	0	0	2	0
179	0	0	0	0	0	0	2	0	2	0	0	0	0	0	0	0	0	0	2	2	1	0	0	2	0	1	0	0	2	2	0	0	0	0	0	1	2	0	0	0	1	0	0	1	0	0	0	2	0
180	0	0	0	0	0	1	1	0	1	1	0	1	1	1	0	0	1	1	1	2	2	0	0	2	0	1	1	0	2	2	0	0	0	0	1	2	2	1	0	1	0	0	0	1	0	1	0	0	2
181	0	0	0	1	0	1	0	0	1	1	1	0	1	0	0	1	0	0	1	1	1	0	1	1	0	0	0	0	1	1	0	1	0	1	0	1	0	0	0	0	1	0	0	1	1	1	0	1	1
182	1	0	0	0	0	1	1	0	2	2	0	0	1	0	0	1	1	1	2	2	2	0	1	1	1	1	0	0	2	2	0	2	1	0	0	2	2	2	0	0	0	0	0	0	0	1	0	2	0
183	1	0	1	0	1	1	2	1	1	1	0	0	2	0	0	1	1	0	1	1	1	0	0	2	0	0	0	0	1	1	2	1	1	0	0	1	2	0	0	1	0	0	0	0	0	1	0	1	1
184	0	0	0	0	0	0	2	1	2	1	0	0	0	0	0	0	1	0	2	2	2	1	0	2	0	0	0	0	2	1	1	2	2	1	1	2	0	0	0	0	1	0	1	0	0	0	0	1	1
185	0	0	0	1	0	1	1	0	1	1	1	0	0	0	0	0	2	1	2	2	1	0	0	2	0	1	0	1	2	2	1	1	1	1	1	2	1	0	0	1	1	0	1	0	1	0	0	2	0
186	0	1	1	0	1	1	2	0	1	1	1	0	0	0	0	0	1	0	1	1	1	0	1	1	0	1	1	0	2	2	0	0	0	1	0	1	1	1	0	0	1	0	0	0	1	0	0	2	0
187	1	0	0	0	0	2	1	0	1	1	0	0	1	1	0	0	0	0	1	2	2	1	0	2	0	0	0	1	2	2	1	1	0	0	1	2	0	0	0	0	2	0	1	0	1	2	0	2	1
188	1	1	0	0	0	1	0	0	1	1	1	0	0	0	0	0	1	1	0	0	1	0	0	2	0	0	0	1	1	1	1	0	0	0	0	2	1	0	0	1	1	0	0	0	0	1	0	1	1
189	1	0	0	0	0	0	2	0	1	1	1	0	1	0	0	1	2	0	2	2	2	0	0	2	0	0	0	0	2	2	0	1	1	1	1	2	1	0	0	0	1	0	1	0	1	0	0	1	0
190	1	0	0	1	0	1	1	1	1	1	1	0	1	0	0	1	0	0	1	1	2	1	0	2	0	0	0	0	2	2	0	1	1	0	0	1	1	0	0	0	2	0	1	0	0	0	0	2	0
191	0	0	0	0	0	0	1	0	1	1	1	1	1	1	0	0	2	2	1	1	1	0	0	2	0	0	0	1	2	2	2	0	0	0	0	2	1	0	0	1	1	1	0	0	1	0	0	2	0
192	1	0	0	0	0	1	2	0	2	1	0	1	1	1	0	0	0	0	2	2	2	0	1	1	1	1	0	0	1	1	1	1	0	1	2	2	1	0	0	1	1	1	0	0	0	1	0	2	0
193	0	0	0	0	0	1	1	0	0	0	1	1	0	0	0	0	0	0	2	1	2	0	0	2	0	1	0	1	1	1	1	2	2	0	0	2	0	0	0	0	1	0	0	0	0	1	0	2	0
194	1	0	0	0	0	1	2	1	2	1	0	1	1	1	0	0	2	1	2	2	2	0	0	2	0	0	0	0	2	2	1	1	0	0	0	0	1	0	1	0	1	1	0	0	0	1	0	2	0
195	0	0	1	0	0	0	1	0	2	2	0	1	1	1	0	0	1	1	1	2	2	0	1	1	0	0	1	1	1	1	1	1	1	0	0	2	2	0	0	0	2	0	0	0	0	0	0	1	0
196	0	0	0	0	0	1	2	1	1	1	0	0	0	0	0	0	0	0	1	0	1	0	0	2	0	0	0	1	2	1	1	2	1	0	0	2	1	0	1	0	1	0	0	0	0	0	0	2	0
197	1	0	0	0	0	0	2	0	1	0	1	1	1	0	1	0	2	2	2	2	2	0	1	1	0	1	0	0	2	2	1	0	1	0	0	2	0	0	0	0	2	0	0	0	0	0	0	1	1
198	1	0	0	0	0	2	2	0	2	2	0	1	2	2	0	0	1	1	2	2	2	1	0	2	0	0	1	1	2	2	1	1	2	0	0	1	2	0	0	0	2	1	0	1	2	0	0	1	2
199	1	0	0	0	0	1	2	0	1	0	1	0	1	0	0	1	1	0	2	2	2	0	0	2	0	1	0	0	2	2	0	2	1	0	0	1	2	1	0	0	0	0	0	0	0	1	2	0	2
200	1	0	0	0	0	1	2	0	2	2	0	0	1	0	0	1	1	1	1	1	2	0	1	1	0	0	0	0	2	2	0	1	2	0	0	1	1	0	0	1	1	1	1	0	1	0	0	1	1
201	0	0	1	0	1	1	2	0	2	2	0	0	0	0	0	0	1	1	1	1	1	0	0	2	0	0	0	0	2	2	0	1	1	0	0	2	0	0	0	0	2	0	0	0	0	0	0	2	0
202	0	0	0	0	0	1	1	0	0	0	0	0	0	0	0	0	1	0	1	1	1	0	0	2	0	0	0	2	1	1	2	2	1	0	0	2	1	0	0	0	2	0	0	0	0	0	0	0	1
203	0	0	0	0	0	1	2	0	2	1	0	0	2	2	0	0	0	0	2	1	2	0	0	2	0	1	0	0	2	2	0	1	1	0	0	1	1	0	0	1	1	1	0	1	1	1	0	2	1
204	1	0	0	0	0	0	0	0	1	1	1	0	0	0	0	0	1	1	0	0	0	0	1	1	1	2	0	1	1	1	1	2	2	0	0	1	0	0	0	0	1	0	0	0	1	0	0	1	1
205	0	1	0	0	0	1	0	0	1	1	1	0	0	0	0	0	2	2	1	1	2	0	0	2	0	0	0	0	2	2	1	1	0	1	1	2	2	0	0	0	1	0	1	0	2	2	0	2	0
206	0	0	0	0	0	2	1	0	0	0	0	0	1	0	0	0	1	1	2	2	2	0	0	2	0	0	0	1	2	2	2	1	0	1	0	1	1	0	0	0	2	0	2	0	1	1	1	0	2
207	1	0	0	0	0	1	1	0	0	0	1	0	2	2	0	0	2	1	0	0	1	0	0	2	0	0	0	0	2	2	2	1	0	1	0	1	1	0	0	1	1	0	1	0	1	1	0	2	1
208	1	0	0	1	0	1	1	0	0	0	1	0	1	0	0	1	1	0	2	2	2	0	0	2	0	0	2	1	2	2	1	1	1	1	0	0	2	0	0	1	0	1	0	0	1	0	0	1	1
209	0	1	1	1	0	2	2	1	2	2	0	1	1	1	0	0	1	0	2	2	2	0	0	2	0	0	0	0	2	2	0	1	1	0	0	1	0	0	0	0	2	0	0	0	1	0	1	0	2
210	0	0	1	0	1	1	1	0	1	1	0	0	0	0	0	0	2	2	2	2	2	1	0	2	0	0	0	0	2	2	1	1	1	0	0	2	0	0	0	0	2	0	0	0	0	1	0	2	0
211	1	0	0	0	0	1	0	0	0	0	1	1	2	2	0	0	1	1	0	0	0	0	1	1	0	0	0	0	2	2	1	0	0	2	1	1	1	1	0	0	1	1	0	0	1	0	0	2	0
212	1	0	0	0	0	1	1	0	2	2	0	1	1	1	0	0	2	1	2	2	2	0	1	1	0	1	0	0	2	1	1	1	1	0	0	2	1	0	0	1	1	1	0	1	2	0	0	2	0
213	0	0	0	0	0	1	1	0	2	2	0	2	2	1	1	0	1	1	0	0	1	0	0	2	0	0	1	0	1	1	1	0	0	0	0	2	1	0	0	1	1	0	0	0	1	0	0	2	0
214	0	0	0	1	0	1	2	0	2	1	0	0	0	0	0	0	2	2	1	1	1	0	0	2	0	1	0	1	2	2	0	0	1	2	0	2	2	0	0	2	0	0	0	0	0	1	0	2	0
215	1	0	0	0	0	1	2	0	2	1	0	0	1	0	0	1	2	1	1	1	1	0	0	2	0	0	0	0	2	2	0	2	1	0	0	2	0	0	0	0	2	0	0	1	1	2	0	2	1
216	0	0	0	0	0	0	1	0	1	1	0	0	0	0	0	0	1	0	1	1	1	0	0	2	0	0	1	1	2	2	0	0	0	0	0	2	1	0	0	1	1	1	0	0	0	1	0	2	1
217	1	0	0	0	0	2	2	0	1	0	0	0	0	0	0	0	1	0	1	2	2	0	2	0	0	0	1	0	2	1	0	0	0	1	1	2	1	0	1	0	1	0	0	0	0	0	0	2	0
218	1	0	0	0	0	2	2	0	2	2	0	0	0	0	0	0	2	1	2	2	2	0	0	2	0	0	0	0	2	1	1	2	2	0	0	2	1	1	1	0	0	0	0	0	0	0	0	1	0
219	0	0	0	0	0	1	2	1	2	1	0	0	2	1	0	1	1	1	0	0	1	0	0	2	0	0	1	0	2	2	0	1	1	1	0	1	0	0	0	1	1	0	0	0	0	0	0	2	0
220	1	0	0	1	0	1	2	0	2	2	0	0	0	0	0	0	1	0	1	1	1	0	0	2	0	0	0	0	2	1	1	1	1	0	0	2	1	1	0	0	1	0	1	0	1	1	0	0	1
221	1	0	0	1	0	1	1	0	0	0	0	0	1	0	0	1	1	0	2	1	2	0	0	2	0	1	0	1	1	1	2	1	1	0	0	1	2	0	0	2	0	0	0	0	1	0	0	2	0
222	0	0	0	0	0	1	2	0	2	0	0	0	1	0	0	0	1	0	2	1	2	0	1	1	1	1	0	0	1	1	1	1	0	1	1	2	1	1	0	0	0	0	1	0	1	0	0	0	2
223	1	0	1	0	1	1	2	1	2	2	0	0	0	0	0	0	0	1	2	2	2	1	0	2	0	0	0	1	1	1	2	1	1	0	0	2	1	1	0	0	1	0	0	0	2	0	0	1	0
224	0	0	0	0	0	0	2	0	1	0	1	1	1	1	0	0	1	0	2	1	2	0	0	2	0	0	0	0	2	2	0	0	0	0	0	0	2	1	0	1	0	0	0	0	0	1	1	0	2
225	1	0	0	0	0	1	2	0	1	1	0	1	0	0	0	0	1	1	0	1	1	0	1	1	1	1	0	0	1	1	2	2	1	1	1	2	1	0	0	0	1	0	1	0	1	1	0	1	2
226	1	0	0	1	0	1	2	0	1	0	0	1	2	2	0	0	1	1	2	2	2	0	0	2	0	0	1	0	2	2	0	0	0	1	2	2	0	0	0	1	1	0	0	1	0	1	0	0	2
227	1	0	0	0	0	1	1	0	1	1	1	1	1	1	0	0	1	1	2	2	2	0	1	1	1	2	0	0	2	2	1	1	1	2	1	2	1	0	0	0	2	0	0	0	0	1	0	2	1
228	1	0	0	0	0	2	2	0	2	0	0	0	0	0	0	0	2	2	1	1	2	0	1	1	0	0	0	1	2	2	2	2	2	1	0	0	2	0	0	1	1	1	0	0	1	0	0	0	2
229	0	1	0	0	0	1	2	0	2	1	0	1	1	1	0	0	1	0	1	1	1	0	1	2	0	0	0	0	2	2	1	1	1	0	0	0	1	1	0	0	1	0	0	0	1	1	0	2	1
230	0	0	0	0	0	0	2	0	1	0	1	0	0	0	0	0	1	0	2	2	2	0	0	2	0	1	0	0	2	2	2	1	1	0	0	1	1	0	0	1	1	0	0	0	0	1	0	1	1
231	1	0	0	0	0	2	2	0	2	2	0	1	0	0	0	0	2	2	0	0	0	0	1	1	0	0	0	0	1	2	1	2	1	0	0	1	2	0	0	1	0	0	1	1	1	1	0	1	0
232	0	0	0	0	0	2	2	0	2	1	0	1	1	1	0	0	0	1	2	2	2	1	0	2	0	0	1	0	2	1	0	0	0	1	1	2	1	0	0	0	2	0	0	0	1	1	0	1	1
233	0	0	0	1	0	2	1	0	1	1	1	0	0	0	0	0	2	1	2	2	2	0	0	2	0	0	0	0	2	2	1	2	2	0	0	1	1	0	0	0	1	0	0	0	0	0	1	0	1
234	1	0	0	0	0	1	1	0	2	1	0	0	2	1	0	1	1	1	1	2	2	0	1	1	0	0	0	1	2	2	0	1	1	0	0	2	0	0	0	0	1	0	1	0	1	0	1	1	1
235	1	0	0	1	0	2	1	0	1	1	0	1	0	0	0	0	2	1	2	2	1	0	1	1	1	1	0	1	2	2	2	1	1	1	1	2	2	0	0	1	1	0	0	0	0	0	0	1	1
236	1	0	0	0	0	0	2	0	2	1	0	0	1	0	0	1	2	0	2	2	2	0	0	2	0	0	0	0	1	1	2	2	1	0	0	2	1	1	0	0	1	0	0	0	0	1	0	1	1
237	1	0	0	0	0	0	1	0	0	0	0	1	1	1	0	0	1	1	1	1	2	0	0	2	0	0	0	1	2	2	1	0	0	1	1	2	2	0	0	2	0	0	0	1	0	1	0	0	2
238	1	0	0	0	0	1	2	0	2	0	0	1	2	1	0	0	2	1	1	2	2	0	1	1	1	1	0	0	2	2	0	1	1	0	0	1	2	0	1	1	0	1	0	0	0	0	0	2	0
239	0	0	0	0	0	0	2	0	1	0	0	1	2	1	0	0	1	0	2	1	2	0	1	1	0	0	0	0	2	2	0	1	1	0	0	2	1	0	0	0	1	0	0	0	0	0	0	2	0
240	0	0	0	1	0	2	0	0	0	0	1	1	1	1	0	0	1	1	1	1	1	0	0	2	0	1	0	2	2	2	2	1	1	0	0	1	2	1	0	1	0	0	0	0	0	0	0	0	2
241	0	0	0	1	0	2	2	0	2	1	0	1	1	1	0	0	1	1	1	1	1	0	0	2	0	1	0	0	2	2	0	1	1	1	1	2	1	1	0	0	1	1	0	0	0	0	0	1	1
242	0	0	0	0	0	1	1	1	1	1	1	1	1	1	0	0	1	1	1	0	2	0	0	2	0	0	1	0	2	2	0	2	1	1	1	1	1	0	0	0	2	0	0	1	1	2	0	1	1
243	0	0	0	1	0	1	1	0	1	0	1	0	2	0	0	1	1	0	2	2	2	1	0	2	0	0	0	1	1	1	1	2	2	0	0	0	1	0	1	0	0	0	0	0	0	1	0	1	0
244	1	0	0	0	0	0	2	1	2	1	0	2	2	2	0	0	0	0	1	1	2	0	0	2	0	0	0	0	2	1	0	1	1	0	0	1	2	1	0	0	1	1	0	0	1	0	0	2	1
245	1	0	0	0	0	1	2	0	1	1	0	1	1	1	0	0	1	1	1	1	2	0	0	2	0	1	0	1	2	2	1	1	1	0	0	1	1	0	0	0	1	0	0	0	0	0	0	2	0
246	1	0	0	0	0	0	1	1	1	1	0	0	1	1	0	0	1	1	1	1	1	0	1	1	1	1	1	1	2	2	0	2	2	0	0	1	2	0	0	1	0	1	0	0	0	2	1	0	2
247	0	0	1	0	0	2	2	1	1	1	0	0	0	0	0	0	0	0	1	1	0	0	1	1	0	0	0	0	1	1	1	2	2	0	0	1	1	0	0	2	0	0	1	0	1	1	0	1	1
248	1	0	1	0	1	1	2	0	2	1	1	0	1	1	0	0	0	0	0	0	0	0	0	2	0	0	0	0	2	2	0	1	2	1	0	1	1	0	0	0	2	0	1	0	1	0	0	1	2
249	1	0	1	1	0	1	1	0	2	2	0	0	0	0	0	0	1	1	1	1	1	0	0	2	0	0	0	0	2	2	0	1	1	0	0	2	2	0	0	1	0	0	0	0	0	0	0	2	0
250	1	0	0	0	0	1	2	0	2	1	0	0	1	1	0	0	1	1	1	0	2	0	0	2	0	0	0	0	2	2	0	1	1	0	0	1	2	1	1	1	0	1	0	0	1	1	2	0	2
251	1	0	0	0	0	1	1	0	1	1	1	1	1	1	0	0	2	1	1	1	1	0	0	2	0	0	0	0	2	2	1	1	1	2	2	2	1	0	1	0	1	1	0	0	0	0	1	0	2
252	0	0	0	0	0	1	2	1	2	2	0	0	0	0	0	0	2	0	2	1	2	0	0	2	0	0	0	0	1	1	2	1	2	0	0	1	1	0	0	0	1	0	1	0	1	2	0	1	1
253	0	0	0	0	0	2	1	0	2	2	0	0	1	1	0	0	1	0	2	1	2	0	0	2	0	1	0	0	2	2	1	1	1	2	1	1	1	1	1	0	0	0	1	0	1	0	0	0	2
254	0	0	0	0	0	0	1	1	2	2	0	0	0	0	0	0	1	1	1	1	1	0	1	1	1	1	0	1	2	1	1	0	0	0	0	2	1	0	0	2	0	0	1	1	0	1	0	0	2
255	0	0	0	1	0	2	2	0	2	2	0	1	2	1	1	0	1	1	2	2	2	0	0	2	0	0	0	0	2	2	1	2	1	1	0	2	1	0	0	1	1	0	0	0	1	0	0	1	2
256	0	0	1	0	0	1	2	0	1	1	0	0	0	0	0	1	0	0	1	0	1	0	0	2	0	0	0	0	2	2	0	1	1	0	0	1	2	0	0	1	1	0	0	0	0	0	0	1	1
257	1	0	0	0	0	2	1	0	2	1	0	0	0	0	0	0	1	1	0	0	1	0	0	2	0	0	0	0	2	1	1	1	0	1	2	2	1	1	0	0	0	0	1	0	1	0	0	2	0
258	1	0	0	0	0	0	2	0	2	1	0	0	0	0	0	0	2	1	1	1	2	0	0	2	0	0	0	0	1	1	1	2	2	1	0	0	1	0	0	1	1	1	0	1	1	0	1	0	2
259	0	0	0	0	0	1	1	0	0	0	0	1	1	1	0	0	1	0	1	1	1	0	2	0	0	0	0	0	2	2	1	1	1	1	1	2	2	0	0	2	0	0	0	0	1	1	1	0	2
260	0	0	0	0	0	1	2	0	2	1	0	1	1	1	0	0	1	1	0	0	1	1	0	2	0	0	1	1	2	2	0	1	1	0	0	1	1	0	0	1	1	0	0	0	0	1	0	0	2
261	1	0	0	0	0	1	1	0	0	0	1	1	1	1	0	0	1	1	1	1	1	0	0	2	0	0	0	0	2	2	1	1	0	0	0	2	1	1	0	0	1	0	1	0	1	0	0	1	1
262	0	0	0	0	0	1	2	0	1	1	1	0	0	0	0	0	1	1	0	0	0	1	0	2	0	0	0	1	2	2	2	2	1	1	0	0	1	0	0	1	1	1	0	1	1	0	0	1	1
263	0	0	0	0	0	2	2	0	2	2	0	1	2	1	0	0	2	0	1	1	2	1	0	2	0	1	0	2	1	1	2	2	1	1	0	1	1	1	1	0	0	0	0	0	1	0	0	2	0
264	0	0	0	1	0	1	2	1	2	1	0	1	1	0	1	0	2	2	2	2	2	0	1	1	1	1	0	0	2	2	0	1	1	0	0	2	1	0	1	0	1	0	1	0	1	1	0	0	2
265	0	0	1	2	0	2	2	0	1	1	0	0	0	0	0	0	1	1	1	1	1	0	2	0	0	0	0	0	2	2	0	0	0	0	0	1	1	1	0	0	0	0	1	0	1	1	0	1	0
266	0	0	0	0	0	2	2	0	1	1	1	1	1	1	0	0	1	0	1	1	1	0	1	1	1	1	0	0	2	2	1	1	1	2	0	1	1	0	0	0	2	0	0	0	2	2	0	2	0
267	0	0	1	1	0	1	2	0	2	0	0	0	0	0	0	0	1	0	1	1	1	0	0	2	0	1	0	0	2	2	1	0	0	1	1	2	1	0	0	1	1	0	0	0	0	0	0	1	1
268	0	0	0	0	0	0	2	0	2	2	0	0	0	0	0	0	1	0	2	2	2	0	0	2	0	0	0	1	1	2	2	2	1	0	1	2	2	0	0	0	1	1	0	0	1	0	1	1	1
269	1	0	0	1	0	2	2	0	2	2	0	0	1	0	0	1	2	1	2	1	2	0	0	2	0	0	1	0	2	2	0	1	1	0	0	1	1	0	0	1	1	0	0	0	0	0	1	1	1
270	0	0	0	0	0	0	1	1	1	1	1	0	1	0	0	1	2	2	1	1	2	0	1	1	0	0	0	0	2	2	0	1	2	0	0	2	1	1	0	0	1	0	0	0	0	1	0	1	1
271	1	0	0	1	0	1	2	1	2	2	0	1	1	1	0	0	2	1	2	2	1	0	0	2	0	0	0	0	2	2	1	1	2	0	0	0	0	0	0	0	1	0	0	0	0	1	0	1	1
272	0	0	0	0	0	1	2	0	1	1	0	0	0	0	0	0	0	1	1	1	1	0	0	2	0	1	0	1	1	1	2	1	0	1	1	1	1	0	0	1	1	0	0	1	1	1	1	2	1
273	1	0	0	0	0	2	2	0	2	2	0	0	0	0	0	0	1	1	2	2	2	0	1	1	1	1	0	1	2	2	2	1	1	0	0	1	1	0	1	0	1	0	0	0	0	1	0	2	1
274	0	0	0	0	0	0	1	1	2	2	0	0	1	1	0	0	2	2	1	1	2	0	1	1	0	0	0	0	1	2	1	1	1	1	2	2	1	0	0	0	2	0	1	0	1	1	0	1	2
275	1	0	0	0	0	2	1	0	1	1	1	1	1	1	0	0	0	0	1	2	2	0	0	2	0	0	0	0	2	2	0	0	0	1	2	2	2	1	0	1	1	0	0	1	1	1	0	0	2
276	1	0	0	0	0	0	2	1	2	2	0	0	1	0	0	0	1	1	0	0	1	0	0	2	0	0	0	0	2	2	1	2	1	0	0	2	2	0	0	2	0	0	0	1	0	1	0	1	1
277	1	0	1	0	0	1	2	1	2	1	0	0	0	0	0	0	2	2	1	1	2	1	0	2	0	0	0	0	2	2	0	1	1	0	0	2	1	0	0	1	1	0	0	1	0	0	0	1	2
278	1	0	0	0	0	0	2	0	2	2	0	0	1	0	0	1	1	1	1	1	1	0	0	2	0	0	0	0	2	2	0	1	0	2	1	1	1	0	1	0	1	0	1	0	0	1	0	1	0
279	1	0	0	0	0	1	2	0	2	1	0	0	1	0	0	1	1	0	2	1	2	0	0	2	0	0	0	0	1	1	2	1	1	2	0	1	1	0	1	0	0	1	0	0	0	0	0	1	1
280	1	0	0	1	0	1	1	2	2	2	0	0	0	0	0	0	1	1	1	1	1	1	0	2	0	0	0	1	2	2	1	1	1	0	0	2	0	1	0	0	1	0	0	0	1	1	0	1	1
281	1	0	0	0	0	1	2	1	2	2	0	1	1	1	0	0	1	0	1	1	1	0	0	2	0	1	0	0	2	2	1	1	1	0	0	2	1	0	0	1	1	0	0	0	1	1	0	1	1
282	1	0	0	1	0	2	2	0	2	1	0	0	0	0	0	0	1	2	2	2	2	0	1	1	0	0	0	0	2	1	1	1	2	0	0	2	1	0	0	1	1	0	0	2	0	2	0	1	0
283	0	0	0	1	0	1	2	0	2	2	0	1	2	2	0	0	2	2	1	1	1	0	1	1	0	0	1	0	2	2	0	1	1	0	0	1	0	0	0	1	1	1	0	0	0	0	0	2	1
284	0	0	0	0	0	1	1	0	0	0	2	0	1	0	0	0	2	2	0	0	0	1	1	1	1	1	0	1	1	1	1	2	2	1	0	0	2	1	0	1	1	1	0	0	1	0	0	2	1
285	1	0	0	1	0	2	1	0	0	0	1	1	1	1	0	0	0	0	1	2	2	0	0	2	0	0	0	2	1	2	2	1	0	1	1	1	2	0	0	1	1	0	0	0	0	1	0	1	1
286	0	0	0	0	0	1	1	0	1	1	1	1	0	0	0	0	1	1	2	2	2	0	1	1	0	0	0	2	1	2	2	2	2	0	0	1	2	0	0	1	1	0	1	0	0	1	0	1	1
287	0	0	0	1	0	1	2	0	2	1	0	0	0	0	0	0	1	1	0	0	1	0	0	2	0	0	0	0	2	2	0	0	0	1	0	1	1	0	0	0	2	0	0	1	0	1	0	2	0
288	0	0	1	1	0	1	1	1	1	1	1	1	1	1	0	0	2	2	1	1	2	0	0	2	0	0	0	2	2	2	0	1	1	0	0	1	1	0	1	0	0	1	0	0	1	0	0	1	1
289	1	0	0	1	0	1	2	1	2	1	0	0	1	0	0	0	1	0	0	0	1	0	0	2	0	0	1	1	2	2	0	0	0	0	1	2	1	0	0	0	2	1	0	0	0	1	0	2	1
290	1	0	0	1	0	1	2	0	2	2	0	0	0	0	0	0	1	1	1	1	2	0	1	1	0	0	0	1	0	0	2	1	1	0	0	2	1	1	0	0	1	2	0	0	0	0	1	1	1
291	1	0	0	0	0	1	1	0	1	0	1	0	0	0	0	0	1	1	1	1	1	0	2	0	1	1	0	0	2	2	2	1	1	0	0	1	1	0	0	0	2	0	0	0	2	1	0	2	1
292	1	0	0	0	0	2	1	0	1	0	1	0	2	1	0	1	0	0	0	0	0	0	0	2	0	1	1	2	2	2	1	0	0	1	2	2	2	0	0	1	0	0	1	0	1	2	0	2	0
293	1	0	1	0	1	1	2	0	2	2	0	2	2	2	0	0	1	1	0	0	1	0	0	2	0	0	0	0	1	1	1	2	2	0	0	1	0	1	0	0	1	0	1	0	1	1	0	1	1
294	1	0	0	0	0	1	1	0	1	1	2	1	2	2	0	0	1	0	1	1	1	0	0	2	0	0	0	0	2	2	2	0	0	1	1	2	2	0	0	1	1	0	0	0	1	1	0	1	1
295	1	0	0	0	0	2	1	0	2	2	0	1	2	1	0	1	1	1	2	2	2	0	0	2	0	0	0	0	2	2	0	1	1	0	0	2	2	0	0	2	0	0	0	0	0	0	1	1	1
296	1	0	0	0	0	0	2	0	2	2	0	0	1	1	0	0	2	0	1	1	2	0	0	2	0	0	0	0	2	1	0	0	0	0	0	2	1	0	0	0	2	1	0	1	2	0	0	0	0
297	0	0	0	0	0	1	0	0	1	1	1	1	1	1	0	0	2	1	1	1	1	0	0	2	0	0	1	1	2	2	0	0	0	0	0	1	0	0	0	0	2	0	1	0	1	2	0	1	0
298	0	0	0	1	0	2	2	0	0	0	0	1	1	0	0	0	1	0	1	1	1	0	0	2	0	0	0	0	2	2	0	2	2	0	0	1	1	0	0	1	1	0	0	0	1	1	0	2	0
299	0	0	0	0	0	1	1	0	0	0	0	0	0	0	0	0	2	2	1	1	1	0	1	1	0	1	1	1	2	2	0	1	1	0	0	1	2	0	0	1	1	0	0	0	0	0	0	2	0
300	0	0	0	1	0	2	1	0	1	1	0	0	0	0	0	0	0	0	2	2	1	0	1	1	0	0	0	1	2	1	1	0	0	0	0	1	2	1	0	1	0	0	0	0	0	1	0	2	1
301	0	0	0	0	0	2	2	0	1	1	1	1	2	0	1	0	1	0	2	1	2	0	1	1	0	0	0	0	2	2	1	1	0	1	0	2	0	0	0	1	1	0	0	1	0	0	0	1	1
302	0	0	0	0	0	1	2	1	2	2	0	0	0	0	0	0	0	1	2	2	2	0	0	2	0	0	0	2	2	2	2	2	2	0	0	0	2	0	0	1	0	0	0	1	0	0	0	2	0
303	1	0	0	0	0	1	1	0	1	1	0	0	0	0	0	0	2	2	1	1	1	0	0	2	0	0	0	1	1	1	1	1	1	1	1	2	2	0	0	1	0	0	0	0	1	1	0	2	0
304	1	0	0	1	0	1	2	0	2	0	0	0	1	0	0	1	1	1	1	1	2	0	1	1	0	0	0	0	2	2	0	1	1	0	0	2	2	0	0	2	0	0	0	0	0	1	0	1	1
305	1	0	0	1	0	2	2	1	2	1	0	0	0	0	0	0	1	1	2	2	2	0	0	2	0	0	0	0	2	2	0	1	1	0	0	1	0	0	0	1	1	0	1	1	0	1	1	1	1
306	1	0	0	0	0	0	1	2	2	2	0	0	0	0	0	0	1	0	1	1	1	0	0	2	0	0	0	0	2	1	1	1	1	0	0	2	1	0	1	0	1	0	0	0	1	1	0	2	0
307	0	0	0	0	0	1	1	1	2	2	1	0	0	0	0	0	0	0	2	2	2	0	1	1	0	1	0	0	2	2	0	1	1	2	1	1	1	1	0	0	1	0	0	1	0	1	0	2	1
308	0	0	1	1	0	1	2	0	2	1	0	0	0	0	0	0	1	2	2	2	2	0	0	2	0	0	0	2	0	0	2	0	0	1	1	1	1	0	0	1	1	0	1	0	1	0	0	2	0
309	1	0	0	1	0	1	2	1	2	2	0	0	1	1	0	0	0	1	2	2	2	0	0	2	0	0	0	0	2	2	0	1	1	0	0	2	2	0	0	0	1	0	0	0	0	2	0	1	1
310	1	0	0	0	0	0	1	0	1	1	0	0	0	0	0	0	1	1	2	2	1	0	0	2	0	0	0	0	2	2	1	1	1	0	0	2	0	0	0	0	1	0	1	0	1	1	0	2	0
311	1	0	0	0	0	1	2	0	2	1	1	0	0	0	0	0	1	1	0	1	1	0	0	2	0	1	1	0	2	2	0	1	1	0	0	2	1	0	0	0	1	0	0	1	0	1	0	2	0
312	0	0	0	0	0	2	2	0	2	2	0	0	0	0	0	0	1	1	1	1	1	0	0	2	0	1	0	0	2	2	0	1	2	0	0	1	0	0	0	0	1	0	0	0	1	1	1	0	2
313	1	0	0	0	0	0	1	1	1	1	1	0	0	0	0	0	2	0	2	2	2	0	1	1	0	0	0	1	1	1	2	0	0	0	0	2	2	1	0	0	1	0	1	0	1	0	0	1	1
314	0	0	0	0	0	0	2	0	1	1	0	0	1	1	0	0	1	0	2	1	2	0	0	2	0	0	0	0	2	2	2	1	1	0	0	2	1	0	1	0	1	0	0	0	0	2	0	2	0
315	0	0	0	1	0	2	2	0	2	0	1	1	1	0	1	0	2	0	0	1	2	0	1	1	0	0	0	0	2	2	0	1	1	0	0	1	1	0	0	0	2	0	0	0	0	0	0	2	0
316	0	0	0	0	0	2	1	0	1	1	0	0	1	0	0	1	1	0	1	2	2	0	0	2	0	0	0	0	2	2	1	2	2	0	0	0	1	0	0	1	1	0	0	0	0	0	0	1	1
317	0	0	0	1	0	1	1	0	2	1	0	1	0	0	0	0	1	1	2	2	2	0	0	2	0	0	0	0	2	2	0	2	1	2	0	2	2	1	1	1	0	0	1	0	0	0	0	2	0
318	0	0	0	0	0	1	2	0	1	1	0	0	2	1	0	0	2	2	1	1	1	0	0	2	0	0	0	0	2	2	0	0	0	0	0	2	2	0	0	1	1	0	0	0	1	0	0	2	1
319	1	1	1	1	0	2	1	0	1	1	2	0	0	0	0	0	1	1	1	1	1	0	1	1	0	0	0	1	2	2	2	2	2	0	0	1	2	0	0	1	1	0	0	0	0	0	0	1	1
320	0	0	0	0	0	0	2	0	2	1	1	0	1	0	0	0	2	0	0	1	2	0	1	1	1	1	0	0	2	2	1	1	1	1	1	2	2	0	0	1	0	0	2	0	0	1	0	2	1
321	0	0	0	0	0	1	2	1	2	1	0	2	2	1	1	0	0	0	2	2	1	0	0	2	0	0	0	0	2	2	1	1	1	0	0	1	0	0	0	1	1	0	0	0	0	0	0	2	0
322	0	0	0	1	0	1	1	0	0	0	0	0	1	0	0	1	1	0	1	1	1	0	2	0	0	0	0	0	2	2	2	0	0	1	1	2	1	0	0	1	1	0	0	1	1	1	0	0	2
323	0	0	0	0	0	0	2	0	2	1	0	0	0	0	0	0	0	0	0	1	2	0	0	2	0	0	0	1	2	2	0	1	0	1	0	1	2	0	0	2	0	0	1	0	1	0	0	0	2
324	1	0	0	0	0	2	1	1	1	1	1	0	0	0	0	0	1	1	1	2	2	0	1	1	0	1	0	0	2	2	0	1	1	0	0	2	1	0	0	0	2	0	0	0	0	2	1	0	2
325	1	0	0	1	0	1	2	0	2	2	0	0	2	0	0	1	1	0	2	2	2	0	0	2	0	1	0	0	2	2	0	1	0	2	1	1	2	1	1	0	0	1	1	0	1	0	0	1	1
326	1	0	0	0	0	1	2	1	1	1	0	0	0	0	0	0	0	0	2	2	2	0	0	2	0	0	0	0	2	2	1	2	2	0	0	1	2	0	0	2	0	0	0	1	0	1	0	1	1
327	1	0	0	0	0	1	2	0	1	0	0	0	1	1	0	0	1	1	2	2	2	0	0	2	0	1	0	0	2	2	0	2	2	1	0	0	2	0	0	1	0	1	0	0	0	0	0	2	0
328	0	0	0	1	0	1	1	0	0	0	1	1	0	0	0	0	2	0	1	1	1	0	0	2	0	0	0	0	2	2	1	1	1	0	0	2	1	0	0	1	1	0	0	0	0	1	0	0	2
329	1	0	0	1	0	2	2	0	2	1	0	1	1	1	0	0	1	1	0	0	1	0	1	1	1	1	0	0	1	1	2	2	1	2	0	2	2	1	0	1	1	0	0	0	2	0	0	1	0
330	1	0	0	0	0	2	2	1	2	1	0	1	2	1	0	0	1	1	0	1	1	0	1	1	1	1	0	0	2	2	0	1	1	1	1	2	2	0	0	2	0	1	0	0	1	0	0	1	0
331	1	0	0	1	0	2	2	0	2	2	0	1	1	1	0	0	1	1	1	0	2	0	0	2	0	0	0	0	2	1	0	0	1	1	0	1	0	0	0	0	1	0	1	0	1	0	1	0	1
332	0	0	0	0	0	0	1	0	2	2	0	1	2	0	1	0	1	1	0	0	1	0	0	2	0	0	0	0	2	2	0	1	0	1	0	1	2	1	0	1	1	0	0	0	0	0	0	2	0
333	0	0	0	0	0	2	1	0	2	1	0	0	0	0	0	0	0	0	1	1	2	0	0	2	0	0	0	0	2	2	0	1	0	2	1	1	1	0	1	0	1	0	0	0	0	1	0	1	0
334	0	0	0	1	0	1	2	1	2	2	0	0	0	0	0	0	1	1	2	2	2	0	2	0	1	1	0	0	2	1	0	0	0	0	0	1	2	0	0	1	1	1	0	0	1	0	1	1	1
335	1	0	0	0	0	1	2	0	1	1	1	0	1	0	0	1	1	0	1	1	1	0	0	2	0	0	0	2	2	2	0	2	1	0	0	1	1	1	1	0	0	0	0	0	0	1	0	2	0
336	0	0	0	0	0	1	2	0	2	0	0	0	1	0	0	1	1	1	1	1	2	0	0	2	0	0	0	0	2	2	0	1	1	1	2	2	1	0	1	0	1	1	0	0	1	0	0	0	0
337	0	0	0	0	0	0	1	0	1	1	0	1	1	1	0	0	1	1	1	1	1	0	0	2	0	0	0	0	2	2	0	2	2	0	0	0	2	0	0	1	1	0	0	1	0	1	0	2	1
338	1	0	0	0	0	2	1	0	0	0	1	1	1	1	0	0	2	0	2	2	2	0	1	1	1	2	0	1	2	2	1	1	1	1	1	2	1	0	0	0	1	1	0	1	1	0	0	2	0
339	1	0	0	0	0	0	1	0	1	0	1	0	1	1	0	0	1	1	2	0	2	0	0	2	0	0	0	1	1	1	2	1	1	1	1	2	1	0	0	1	1	1	0	0	1	0	0	2	0
340	0	0	0	0	0	2	2	1	1	1	0	1	1	1	0	0	1	1	2	2	2	0	0	2	0	0	0	0	2	2	1	1	1	0	0	1	0	0	1	0	1	0	1	0	1	1	0	2	0
341	1	0	0	2	0	2	2	0	2	1	1	0	0	0	0	0	1	0	2	2	2	0	0	2	0	0	0	0	2	2	0	2	2	0	1	1	2	0	0	2	0	1	0	0	1	0	0	0	1
342	0	0	0	1	0	1	2	0	1	0	0	0	0	0	0	0	1	1	0	0	1	0	0	2	0	0	0	1	2	2	1	2	2	1	1	2	0	0	0	0	2	0	2	0	0	1	0	1	1
343	0	0	0	0	0	2	1	0	1	1	1	0	0	0	0	0	0	0	2	1	2	0	1	1	1	1	0	0	1	1	2	1	1	1	1	1	1	0	0	1	1	0	0	0	0	1	0	2	0
344	1	0	0	0	0	0	1	0	1	0	1	0	0	0	0	0	1	0	1	1	1	1	0	2	0	0	0	0	2	2	1	2	1	0	0	1	1	0	0	0	2	0	1	0	0	0	1	0	2
345	1	0	0	1	0	1	1	0	0	0	1	0	0	0	0	0	1	0	1	1	2	0	0	2	0	0	0	0	1	1	0	0	0	1	1	1	1	1	0	0	1	0	0	0	0	0	1	1	1
346	0	0	0	0	0	2	2	0	2	1	0	0	1	0	1	0	1	0	1	1	1	0	0	2	0	1	0	1	2	2	1	1	1	0	0	2	2	0	0	0	1	0	0	1	0	1	0	1	0
347	1	0	0	0	0	1	1	0	2	1	0	0	1	1	0	0	1	0	1	1	1	0	1	2	0	0	0	1	2	1	1	1	0	0	0	0	0	0	1	0	1	0	1	1	1	1	1	0	1
348	0	0	1	0	1	2	1	0	1	1	0	0	0	0	0	0	1	1	0	0	1	0	0	2	0	0	0	0	1	1	1	1	1	0	0	2	2	0	0	2	0	0	0	0	0	0	0	1	0
349	0	1	0	0	0	1	2	0	1	0	1	1	2	2	0	0	0	0	0	0	1	0	0	2	0	0	0	1	2	1	1	2	2	0	0	1	2	0	0	1	1	0	0	1	0	1	1	0	2
350	1	0	0	0	0	1	1	1	1	1	1	1	1	1	0	0	1	1	1	2	2	0	0	2	0	0	0	0	2	1	1	2	1	1	0	0	1	0	0	0	0	0	0	0	0	1	0	1	1
351	1	0	0	0	0	0	1	1	1	1	1	0	0	0	0	0	1	0	1	1	2	1	0	2	0	0	0	1	2	1	1	0	1	1	0	1	0	0	0	0	2	1	0	0	1	1	0	2	0
352	1	0	0	1	0	2	2	1	2	2	0	0	0	0	0	0	2	0	1	2	2	0	0	2	0	0	0	0	2	2	0	0	0	0	0	1	1	1	0	0	1	0	0	0	0	1	0	2	0
353	0	0	0	0	0	0	2	1	2	1	0	0	1	0	0	0	2	1	1	1	1	0	1	1	0	0	0	1	2	2	1	1	1	1	1	1	0	0	0	1	1	1	0	1	1	1	0	0	2
354	0	0	1	1	0	2	2	0	2	1	0	0	0	0	0	1	2	1	1	1	2	0	0	2	0	0	0	0	1	2	1	1	1	0	0	1	1	0	0	2	0	0	0	0	0	1	0	2	0
355	1	0	0	0	0	0	1	0	1	0	1	0	1	1	0	0	1	1	1	1	2	1	0	2	0	0	0	0	2	2	0	2	2	0	0	1	1	0	0	0	2	0	1	0	1	1	0	2	0
356	0	0	0	1	0	1	2	0	1	0	0	0	2	0	1	1	0	0	1	1	2	0	1	1	1	1	0	1	2	2	0	0	0	1	1	2	1	0	0	1	1	0	0	1	0	1	1	1	2
357	1	0	0	0	0	1	1	0	0	0	1	1	1	1	0	0	2	2	1	1	1	0	0	2	0	0	0	0	1	1	2	1	1	0	0	2	1	0	0	0	2	0	0	0	0	2	0	2	1
358	0	0	0	0	0	1	1	1	1	1	0	1	1	1	0	0	1	1	1	1	2	0	0	2	0	0	0	1	0	0	2	0	0	1	1	2	1	0	0	1	1	1	0	0	0	1	1	1	1
359	1	0	0	1	0	1	1	0	2	2	0	0	1	0	0	1	2	1	1	1	2	0	0	2	0	0	0	1	2	2	2	1	1	0	0	2	1	0	1	0	1	2	0	0	0	0	0	2	0
360	0	0	0	0	0	0	2	0	2	1	0	0	0	0	0	0	1	0	2	1	2	1	0	2	0	0	0	1	2	2	0	1	1	0	0	2	1	0	0	0	1	0	2	0	0	1	1	1	1
361	1	0	1	0	0	1	2	0	1	1	1	0	0	0	0	0	0	0	2	2	2	0	0	2	0	1	0	0	2	2	1	1	0	1	1	2	1	0	0	0	1	0	0	0	0	0	0	0	1
362	1	0	0	1	0	1	2	0	2	2	0	0	0	0	0	0	0	0	0	0	1	0	1	1	0	1	0	0	2	2	0	2	2	0	1	1	0	0	0	1	1	1	1	0	1	0	0	0	2
363	0	0	0	0	0	0	1	0	1	0	1	1	1	1	0	0	2	0	2	2	2	0	0	2	0	1	0	0	2	2	1	1	1	1	1	1	2	0	0	1	0	0	1	0	1	1	0	2	0
364	1	0	1	1	0	1	2	0	2	2	0	0	0	0	0	0	0	0	2	2	2	0	0	2	0	0	0	1	1	1	1	0	1	1	0	1	1	1	0	0	0	1	0	0	1	0	0	2	0
365	1	0	0	1	0	1	2	0	2	1	0	2	2	1	1	0	2	1	1	2	2	0	0	2	0	1	0	0	2	2	0	0	1	1	0	2	2	0	0	2	0	0	0	0	0	1	0	2	0
366	0	0	0	1	0	2	0	0	1	1	0	0	0	0	0	0	0	0	2	2	2	0	0	2	0	0	1	0	2	2	0	1	2	0	0	2	0	0	0	1	0	0	1	0	0	0	0	2	1
367	1	0	0	2	0	2	1	0	1	1	1	0	0	0	0	0	1	1	1	1	2	0	1	1	1	1	1	0	2	2	0	1	1	0	1	2	1	1	1	0	0	0	1	0	1	0	0	2	0
368	1	0	0	1	0	2	1	0	1	1	0	1	1	1	0	0	1	0	0	0	1	0	0	2	0	0	1	0	1	1	1	1	0	0	0	0	2	0	0	1	0	1	0	0	0	1	0	2	0
369	1	0	0	0	0	0	1	1	1	1	1	0	0	0	0	0	2	1	2	2	2	0	0	2	0	0	0	0	1	1	1	0	1	1	0	2	0	0	0	0	1	0	0	0	0	0	0	2	1
370	0	0	0	1	0	1	2	1	2	1	0	1	1	0	1	0	2	1	2	2	2	0	0	2	0	1	0	0	2	2	0	2	1	1	0	1	2	0	0	2	0	0	1	0	1	1	0	1	2
371	1	0	0	0	0	1	2	0	2	1	0	1	1	1	0	0	1	1	1	1	1	0	0	2	0	0	0	0	2	2	1	0	0	0	0	2	0	0	0	0	2	0	1	0	2	0	0	2	0
372	0	0	0	0	0	1	0	0	1	1	1	0	1	0	0	1	1	0	1	2	2	0	0	2	0	0	0	1	2	2	1	1	0	2	2	2	2	1	1	1	0	1	0	0	1	0	0	2	0
373	0	0	0	1	0	1	2	0	2	1	0	0	0	0	0	0	0	0	2	1	2	0	0	2	0	0	0	0	1	1	1	2	2	0	0	1	1	0	0	1	1	2	0	0	0	0	0	1	1
374	1	0	0	0	0	1	2	0	2	1	0	0	0	0	0	0	1	0	1	1	1	0	0	2	0	0	0	0	2	2	1	1	2	0	1	2	1	0	1	0	1	0	0	0	0	2	0	1	1
375	0	0	1	1	0	1	2	0	1	1	0	1	2	1	0	0	1	0	0	0	1	0	1	1	1	1	0	0	2	2	1	2	2	0	0	2	1	0	0	1	0	0	0	0	0	1	0	1	1
376	1	0	0	0	0	1	2	0	2	1	0	0	2	2	0	0	0	0	1	1	0	0	1	1	0	1	0	0	2	2	0	0	0	0	0	2	0	0	0	0	2	0	1	0	1	0	0	2	0
377	1	0	0	0	0	1	0	0	0	0	1	1	1	1	0	0	1	1	2	0	2	0	1	1	1	1	0	0	2	2	1	0	0	0	0	2	2	0	0	1	1	0	0	0	0	0	0	0	2
378	0	1	0	0	0	1	1	1	1	1	1	0	1	0	0	0	1	1	1	1	1	0	0	2	0	0	0	0	2	2	0	2	1	1	0	1	1	1	0	0	1	0	1	0	1	1	0	1	0
379	1	0	0	1	0	2	2	0	2	1	0	0	1	1	0	0	1	1	1	1	1	0	0	2	0	0	1	1	2	2	1	2	2	0	0	1	1	1	0	0	1	1	0	1	0	1	0	2	2
380	0	0	1	1	0	1	2	0	2	2	0	0	1	0	0	1	2	2	2	1	2	0	1	1	1	1	0	0	2	2	0	0	0	0	0	2	0	0	0	0	2	1	0	1	2	0	0	2	0
381	0	0	0	0	0	1	1	1	1	1	1	0	2	0	1	1	1	0	1	1	1	0	1	1	0	0	0	1	2	1	1	1	1	1	1	1	1	1	0	0	0	0	0	0	0	1	0	1	1
382	1	0	1	0	1	1	1	1	1	1	1	0	0	0	0	0	0	0	1	0	1	0	0	2	0	0	0	0	2	1	1	1	1	1	0	0	0	0	0	0	2	0	0	0	0	0	0	2	0
383	0	0	0	0	0	1	2	0	2	1	0	1	2	2	0	0	2	1	2	2	2	0	0	2	0	0	0	0	2	2	1	1	1	0	1	2	2	1	0	0	1	0	0	0	0	0	0	0	2
384	1	0	0	0	0	0	2	0	2	0	0	1	2	1	0	0	1	1	1	0	1	0	0	2	0	1	1	1	2	2	0	1	1	1	0	0	1	0	0	0	2	0	0	1	0	0	0	1	1
385	1	1	0	0	0	2	1	0	0	0	0	1	1	1	0	0	2	0	2	2	2	0	1	1	0	0	0	1	2	2	2	0	0	0	0	2	1	0	0	1	1	1	0	1	2	1	0	0	1
386	1	0	0	0	0	2	2	0	1	1	0	0	0	0	0	0	0	0	0	0	0	0	1	1	0	0	0	1	1	2	2	0	0	0	0	2	0	0	0	0	2	1	0	0	1	0	0	2	0
387	0	0	0	0	0	2	1	0	0	0	1	1	0	0	0	0	0	0	1	2	2	0	0	2	0	1	0	0	2	2	0	1	1	1	1	2	1	0	0	1	1	1	1	0	1	0	0	2	1
388	0	0	0	1	0	1	0	0	0	0	1	1	1	1	0	0	1	1	0	0	1	0	0	2	0	0	0	2	2	2	1	1	1	1	0	1	1	0	1	0	1	0	0	0	0	0	0	1	1
389	1	0	0	0	0	1	2	0	1	1	0	0	0	0	0	0	2	1	1	1	1	0	0	2	0	0	0	2	1	2	2	0	0	1	2	2	2	1	0	0	0	0	0	0	0	1	0	2	0
390	0	0	0	1	0	1	2	0	1	1	0	0	1	0	0	1	2	0	1	2	2	0	1	1	0	0	0	0	2	2	1	0	0	0	0	1	2	0	0	2	0	1	0	0	0	1	0	2	0
391	0	0	0	0	0	0	1	0	1	0	1	1	2	2	0	0	0	1	1	1	1	0	1	1	0	0	0	0	2	2	0	0	1	0	0	2	1	1	1	0	0	0	0	0	0	1	0	2	0
392	1	1	0	0	0	2	2	0	1	1	1	0	1	1	0	0	0	0	1	1	0	0	1	1	0	0	1	0	2	2	0	2	2	0	1	2	0	0	0	1	1	0	1	0	1	0	0	2	0
393	1	0	0	0	0	1	1	0	2	2	0	0	0	0	0	0	2	1	2	2	2	0	0	2	0	0	0	0	1	1	2	1	1	0	0	1	1	0	0	0	0	0	0	0	0	0	0	2	2
394	0	0	0	1	0	1	2	0	2	0	0	1	2	0	1	0	0	0	0	0	2	0	0	2	0	1	0	0	2	2	1	1	1	0	0	1	2	0	0	2	0	0	0	0	2	2	0	0	2
395	1	0	0	0	0	1	2	0	1	0	1	1	1	1	0	0	2	1	2	2	2	0	0	2	0	0	0	0	1	1	1	0	0	0	0	2	1	0	0	2	0	0	0	0	0	0	0	1	2
396	0	0	0	0	0	0	1	1	1	1	1	2	1	1	0	0	1	0	1	1	1	0	0	2	0	0	0	2	2	2	1	2	1	0	0	1	2	0	0	0	1	0	1	0	1	0	0	1	1
397	0	0	0	0	0	1	2	1	2	1	0	0	1	1	0	0	1	1	0	0	0	0	1	1	1	1	0	0	2	2	0	0	0	0	0	2	2	1	1	0	0	0	0	2	0	1	0	2	1
398	1	0	0	0	0	0	2	0	1	0	0	0	1	0	0	1	2	1	1	2	2	0	1	1	1	1	0	1	2	2	1	1	1	0	0	2	1	0	0	0	2	1	0	0	0	0	1	0	2
399	1	0	0	0	0	1	2	0	1	1	1	0	0	0	0	0	1	1	2	2	2	0	0	2	0	0	0	0	2	2	0	1	1	2	0	1	1	1	0	0	1	0	0	1	0	0	0	1	1
400	1	0	0	1	0	2	2	0	2	0	0	1	1	1	0	0	1	1	1	1	2	0	0	2	0	0	0	2	0	0	2	2	2	1	0	0	1	0	0	0	2	0	1	0	0	0	0	2	1
401	1	0	1	1	1	1	2	0	1	1	0	0	0	0	0	0	1	0	1	1	1	0	1	1	0	0	0	0	2	2	1	1	1	0	0	0	2	1	1	1	0	0	0	0	0	1	0	2	0
402	0	0	0	0	0	0	2	0	2	1	0	1	1	1	0	0	1	1	2	2	2	0	0	2	0	0	0	1	1	1	2	2	1	0	1	2	1	0	0	0	1	0	1	0	0	0	0	1	1
403	0	0	0	0	0	2	2	0	2	0	1	1	1	1	0	0	0	0	0	1	2	0	1	1	1	1	0	0	1	1	1	0	1	1	0	1	2	1	0	1	1	0	0	0	1	0	0	2	0
404	0	0	0	0	0	0	1	0	2	2	0	0	0	0	0	0	1	1	1	1	2	0	0	2	0	0	0	0	1	1	1	1	1	0	0	2	1	0	0	0	1	0	0	1	0	1	0	2	0
405	0	0	0	0	0	1	2	0	0	0	0	0	0	0	0	0	1	0	1	1	1	0	0	2	0	0	0	0	2	2	1	2	1	0	0	1	1	0	0	0	2	0	0	0	1	0	1	0	2
406	1	0	0	0	0	2	2	1	2	2	0	0	2	1	0	1	2	0	2	2	2	1	0	2	0	0	0	0	2	1	0	0	1	1	0	2	0	1	0	0	1	0	0	0	0	1	0	2	0
407	1	0	0	0	0	2	2	0	1	0	0	0	0	0	0	0	0	0	0	1	1	0	0	2	0	0	0	1	1	1	1	1	1	1	1	1	1	0	0	0	1	1	0	0	1	0	0	0	2
408	0	0	0	0	0	1	1	0	1	0	1	1	1	1	0	0	1	1	1	1	2	0	0	2	0	0	0	0	2	2	0	0	1	1	0	2	1	0	0	0	2	0	0	0	1	0	0	1	1
409	1	0	0	0	0	1	0	0	0	0	1	0	1	0	1	0	1	1	0	0	1	0	1	1	1	1	0	1	2	2	0	1	1	0	0	1	2	1	0	1	0	2	0	0	0	0	0	2	0
410	0	0	0	0	0	1	1	0	1	1	1	0	1	0	0	1	0	0	2	1	2	0	0	2	0	0	1	1	1	1	1	1	2	0	0	2	2	0	0	0	1	2	0	0	1	0	0	2	0
411	1	0	1	1	0	1	2	1	1	1	0	1	2	1	0	0	1	0	1	1	1	0	0	2	0	1	0	1	1	2	2	1	1	0	1	1	0	0	0	0	1	0	0	0	0	1	1	1	1
412	1	0	0	0	0	0	2	1	2	2	0	0	0	0	0	0	2	0	1	1	2	0	0	2	0	0	0	0	1	1	1	0	0	0	0	2	0	0	0	0	2	0	0	0	0	1	0	2	1
413	1	0	0	0	0	0	1	0	1	0	1	0	0	0	0	0	1	1	1	1	1	0	0	2	0	0	0	0	2	2	1	1	1	0	0	1	2	0	0	2	0	0	1	0	1	0	0	0	2
414	1	0	0	0	0	1	2	0	1	1	0	1	1	1	0	0	2	1	0	0	1	0	0	2	0	0	0	0	2	1	1	0	0	1	2	2	2	1	1	1	0	0	0	1	0	1	1	2	1
415	1	0	0	0	0	1	2	1	1	1	0	0	1	1	0	0	0	0	1	1	1	0	0	2	0	0	0	1	2	2	2	1	1	0	0	2	2	0	0	2	0	0	0	0	0	1	1	0	2
416	0	0	2	0	1	0	2	0	2	1	0	0	0	0	0	0	1	1	1	2	2	0	2	0	0	1	0	1	2	2	1	0	1	1	0	1	0	0	0	0	2	1	0	0	1	1	0	0	2
417	0	0	0	0	0	2	1	0	1	1	1	1	2	1	0	0	1	1	0	0	1	0	0	2	0	1	0	0	1	1	1	1	1	0	0	2	2	0	1	0	1	0	0	0	0	1	1	0	2
418	1	0	0	0	0	0	2	0	2	2	0	1	1	1	0	0	1	0	1	1	1	0	1	2	0	0	0	0	2	2	0	2	2	0	0	0	1	1	0	0	0	0	0	0	0	0	0	1	0
419	1	0	0	0	0	1	2	1	1	1	0	0	0	0	0	0	1	0	1	1	2	0	0	2	0	0	0	1	2	2	1	2	1	1	2	2	2	0	0	1	0	0	0	0	0	1	0	2	0
420	1	1	0	0	0	1	1	0	0	0	2	0	0	0	0	1	1	1	2	2	2	0	0	2	0	0	0	1	2	2	1	2	2	0	0	1	2	0	0	2	0	0	1	0	1	1	1	0	1
421	1	0	0	1	0	2	1	0	0	0	1	1	2	1	0	1	2	1	1	1	1	0	1	1	0	0	0	0	2	1	1	2	1	1	0	1	1	0	0	1	1	0	1	0	1	0	0	1	1
422	1	0	0	1	0	1	2	0	2	1	0	0	1	1	0	0	0	0	0	0	0	0	1	1	1	1	0	0	2	2	1	1	1	0	0	1	0	0	0	0	2	0	0	0	0	2	0	1	0
423	1	0	0	1	0	1	2	0	2	1	0	0	0	0	0	0	1	1	1	1	1	0	1	1	0	0	0	1	2	2	1	1	2	0	0	2	1	0	1	0	1	0	1	0	1	0	0	1	1
424	0	0	0	0	0	2	2	0	1	0	1	0	0	0	0	0	1	0	1	1	2	0	0	2	0	0	0	1	1	2	2	2	2	0	1	1	2	1	1	0	1	0	0	0	0	0	0	2	1
425	0	0	0	0	0	1	2	0	2	2	0	0	0	0	0	0	1	0	1	1	1	0	0	2	0	1	0	2	0	0	2	1	1	0	0	1	2	0	0	1	1	1	0	1	0	1	1	0	2
426	0	0	0	0	0	2	1	0	1	0	1	0	1	1	0	0	2	0	2	2	2	1	0	2	0	0	0	0	2	1	0	0	0	0	0	2	1	0	0	1	0	0	1	0	0	0	0	1	0
427	1	0	1	0	1	1	1	1	1	1	0	1	1	1	0	0	1	0	1	1	2	0	0	2	0	0	0	1	1	1	2	2	2	0	0	1	2	0	1	1	0	0	0	0	0	0	0	2	0
428	1	0	0	1	0	2	2	1	2	1	0	0	1	1	0	0	0	1	1	1	1	0	0	2	0	0	0	0	2	2	1	1	1	0	0	2	1	0	0	0	1	0	0	0	0	1	1	1	1
429	1	0	0	0	0	2	1	0	2	2	0	0	0	0	0	0	1	0	1	1	2	0	0	2	0	0	0	0	2	2	1	1	1	0	0	1	1	0	0	2	0	0	0	0	0	1	0	1	0
430	0	0	0	0	0	0	2	0	2	1	0	0	0	0	0	0	2	1	2	2	2	0	0	2	0	1	0	0	2	2	0	1	1	0	0	1	1	1	1	0	0	0	1	0	0	0	0	1	1
431	1	1	0	0	0	1	1	0	0	0	0	1	1	1	0	0	0	0	1	1	2	0	0	2	0	0	1	2	2	2	1	1	1	1	1	2	1	0	0	0	2	0	0	0	0	1	0	2	1
432	0	0	0	0	0	0	2	1	2	2	0	0	0	0	0	0	1	0	1	1	1	0	0	2	0	0	0	0	1	1	1	0	0	0	1	2	1	0	0	0	0	0	0	0	0	0	1	1	1
433	0	0	0	0	0	0	1	0	0	0	0	1	1	1	0	0	1	0	2	2	2	0	0	2	0	0	0	0	1	2	1	2	1	1	0	2	1	0	0	0	2	0	0	2	0	1	0	1	0
434	1	0	0	0	0	2	2	1	2	1	0	1	1	1	0	0	1	1	1	2	2	0	1	1	1	2	0	0	1	1	2	2	2	0	1	2	2	1	1	0	0	0	0	0	1	0	1	1	1
435	1	1	0	0	0	1	2	0	2	1	1	0	0	0	0	0	2	0	2	2	2	0	1	1	0	0	0	1	2	2	1	0	1	1	0	1	1	0	1	0	0	0	0	0	1	1	0	1	1
436	1	0	0	0	0	0	1	0	1	0	1	1	0	0	0	0	1	2	2	2	2	1	0	2	0	0	0	2	1	1	1	1	1	0	0	1	1	0	0	0	2	0	1	1	0	1	0	2	0
437	0	0	0	1	0	1	1	0	1	0	1	0	0	0	0	1	1	0	1	2	2	0	1	1	0	0	0	0	2	2	1	1	1	1	0	0	2	0	0	1	0	0	0	0	0	1	0	2	0
438	0	0	0	1	0	1	1	0	0	0	0	0	1	0	0	0	2	1	2	1	2	0	1	1	1	2	0	0	2	2	0	1	1	0	0	2	1	0	0	1	1	0	0	0	0	2	0	0	1
439	0	0	1	0	1	1	2	0	2	2	0	0	0	0	0	0	1	0	2	1	2	0	0	2	0	0	0	0	1	1	1	1	1	0	0	1	1	0	0	0	1	0	1	0	1	0	1	1	1
440	1	0	0	0	0	0	1	1	2	2	1	1	1	1	0	0	0	0	1	2	2	0	1	1	1	1	0	0	1	1	2	0	0	2	1	1	1	0	0	1	1	0	0	0	1	0	0	2	0
441	1	0	1	0	1	1	2	0	2	1	0	0	0	0	0	0	0	0	0	0	0	0	0	2	0	0	0	2	1	1	2	1	1	0	0	1	1	0	0	1	1	0	0	0	0	1	0	2	2
442	1	0	0	1	0	2	1	0	0	0	0	1	1	1	0	0	0	0	0	0	0	0	0	2	0	0	0	2	2	2	0	0	0	1	0	1	1	0	0	0	0	0	0	1	0	1	0	2	0
443	1	0	0	1	0	2	1	0	1	1	1	1	1	1	0	0	2	0	0	1	2	0	1	1	1	1	0	0	1	1	0	1	1	1	0	0	1	1	0	0	1	0	0	0	0	0	0	1	0
444	0	0	0	0	0	1	1	0	1	1	1	1	1	1	0	0	2	0	2	1	2	0	1	1	0	0	0	1	1	1	2	2	2	0	1	2	2	1	1	0	0	0	0	0	0	1	0	1	1
445	0	0	0	0	0	0	1	0	1	0	1	2	2	2	0	0	1	1	2	2	2	0	0	2	0	0	0	1	1	1	1	0	0	1	1	2	2	0	0	2	0	1	0	1	0	1	0	1	0
446	1	0	0	0	0	2	2	0	2	2	0	1	1	1	0	0	1	1	1	1	2	0	0	2	0	0	0	1	1	1	1	1	1	1	0	0	1	0	0	1	1	1	0	0	0	1	0	2	0
447	0	0	0	1	0	1	2	1	1	1	0	0	0	0	0	0	1	1	2	2	2	0	0	2	0	1	0	1	2	2	1	2	1	1	1	1	0	0	0	0	2	0	1	0	1	0	0	1	1
448	0	0	0	0	0	0	2	0	1	1	1	1	2	1	0	0	0	0	0	1	1	0	1	1	0	0	0	0	2	2	1	1	0	2	2	2	2	1	1	0	0	0	0	0	0	1	1	1	1
449	1	0	0	1	0	2	1	1	1	1	1	0	0	0	0	0	1	1	1	1	1	0	0	2	0	0	0	1	2	2	1	1	1	1	1	1	1	0	0	1	1	0	0	1	0	1	0	1	1
450	0	0	0	1	0	2	2	0	2	1	0	1	1	1	0	0	2	1	2	2	2	0	0	2	0	0	0	0	2	2	1	2	2	1	0	0	1	0	0	1	1	0	0	0	0	1	0	2	0
451	0	0	0	0	0	0	2	0	2	1	0	0	0	0	0	0	1	1	1	1	1	0	0	2	0	0	0	0	2	2	1	1	1	2	1	2	2	0	0	1	0	0	1	0	0	1	0	1	1
452	0	0	0	0	0	1	1	0	1	1	1	1	1	1	0	0	1	0	1	1	1	0	1	1	0	0	0	0	1	1	2	1	2	0	0	1	1	1	0	0	1	0	0	1	0	1	0	2	0
453	1	0	0	2	0	2	2	0	2	2	0	1	2	2	0	0	0	1	1	1	1	1	0	2	0	0	0	0	2	2	1	2	2	0	0	0	1	1	0	0	1	0	0	0	0	1	0	2	0
454	1	0	0	0	0	1	2	0	2	0	1	0	1	1	0	0	2	1	2	2	2	0	1	1	1	1	0	0	2	2	1	1	1	0	0	2	2	0	0	2	0	0	0	1	0	1	0	2	0
455	1	1	0	0	0	1	2	0	2	2	0	0	0	0	0	0	1	0	1	1	2	0	0	2	0	0	0	0	2	2	0	2	2	0	0	1	1	0	0	1	1	0	1	0	0	1	0	2	0
456	0	0	1	1	0	2	1	0	1	0	1	1	1	1	0	0	2	0	2	2	2	0	1	1	0	0	0	0	2	2	0	1	2	1	0	1	2	0	0	2	0	0	0	0	0	0	0	1	1
457	0	0	0	0	0	1	1	0	1	0	1	1	1	1	0	0	2	0	1	1	2	0	0	2	0	0	0	0	2	2	1	1	1	2	1	2	2	1	0	1	1	0	1	0	1	2	0	1	2
458	1	0	0	0	0	1	1	0	1	1	1	0	1	0	0	0	2	0	2	2	2	0	1	1	0	1	0	1	2	1	0	2	1	0	0	1	1	0	0	0	2	0	0	0	0	0	0	1	1
459	0	0	0	1	0	2	1	0	0	0	1	0	1	0	0	0	1	0	2	1	2	0	0	2	0	1	0	0	2	2	0	1	0	0	1	2	2	1	0	1	0	0	2	0	1	1	0	1	0
460	1	0	1	1	0	1	1	0	1	0	1	0	0	0	0	0	2	1	2	2	2	0	0	2	0	1	0	0	2	2	1	2	1	0	0	1	0	0	0	1	1	0	0	1	0	1	0	1	0
461	0	0	1	2	0	2	2	0	1	0	0	0	1	0	0	1	0	0	2	1	2	0	0	2	0	0	0	1	2	1	2	1	1	0	0	2	1	1	0	0	1	0	0	0	0	1	0	2	0
462	1	0	0	1	0	2	2	1	1	1	0	0	0	0	0	0	0	0	2	1	2	1	0	2	0	0	0	1	1	1	1	1	1	0	0	1	2	0	0	1	0	0	0	0	1	0	1	0	2
463	0	0	0	0	0	0	2	0	1	0	0	0	2	0	0	1	1	1	0	0	0	0	1	1	0	1	0	0	2	2	2	1	1	0	0	1	0	0	0	0	2	0	1	0	1	0	1	1	1
464	1	1	1	1	1	1	2	0	1	1	0	0	0	0	0	0	0	0	2	2	2	0	0	2	0	0	0	1	2	2	1	2	1	1	2	2	0	0	0	1	1	1	0	0	1	0	2	0	2
465	1	0	1	0	0	0	2	0	2	2	0	0	0	0	0	0	2	1	1	1	1	1	0	2	0	0	0	0	1	1	0	2	2	0	0	1	1	0	0	0	1	0	1	0	1	1	0	1	0
466	1	0	0	0	0	0	2	0	1	0	1	0	0	0	0	0	1	0	2	1	2	0	0	2	0	0	0	1	2	2	1	1	1	0	0	1	1	0	0	1	1	1	1	0	1	0	0	2	1
467	0	0	0	0	0	1	2	0	2	0	0	1	2	1	0	1	1	1	1	1	1	0	1	1	0	0	0	1	1	0	1	1	1	0	0	2	1	0	1	0	1	0	0	0	1	0	0	1	0
468	0	0	0	0	0	1	2	0	1	0	0	0	0	0	0	0	0	0	2	2	2	0	0	2	0	0	1	1	2	2	0	0	0	0	0	2	0	1	0	0	1	0	0	0	0	0	0	1	1
469	0	1	0	0	0	2	1	0	0	0	1	1	1	1	0	0	1	1	1	1	1	1	0	2	0	0	0	0	1	1	2	0	1	2	0	2	0	0	0	0	2	0	1	0	1	1	0	0	2
470	0	0	1	1	0	1	2	1	1	1	0	0	1	0	0	1	0	0	1	1	1	0	1	1	0	1	1	1	2	2	0	0	1	0	0	2	1	0	0	1	1	2	0	0	1	0	0	1	1
471	0	0	0	0	0	0	1	1	1	1	1	0	0	0	0	0	1	1	1	2	2	0	0	2	0	0	0	1	1	1	1	1	1	0	0	2	2	1	0	0	1	0	1	0	1	0	0	2	0
472	1	0	0	0	0	2	0	0	1	1	0	0	1	0	0	1	0	0	1	1	1	0	0	2	0	0	0	0	2	2	1	1	0	2	2	2	2	0	0	1	0	0	0	1	1	1	0	1	1
473	1	0	0	0	0	1	2	0	2	1	0	0	0	0	0	0	2	0	2	2	2	0	0	2	0	0	0	0	2	2	0	1	1	1	1	1	1	1	0	0	1	0	1	0	1	0	0	1	1
474	1	0	0	1	0	1	2	0	2	1	0	0	0	0	0	0	1	0	1	1	1	0	1	1	0	0	0	0	2	2	1	2	2	0	0	1	2	0	0	2	0	0	0	0	0	1	0	2	1
475	1	0	0	0	0	0	2	0	0	0	1	1	1	0	1	0	2	2	1	1	2	0	0	2	0	0	2	1	2	2	1	1	1	0	0	1	2	0	0	1	1	0	1	0	1	1	0	1	1
476	1	0	0	0	0	1	1	0	1	0	1	0	1	0	0	1	0	0	0	0	0	0	0	2	0	0	0	0	2	1	0	1	0	1	1	2	1	0	0	0	1	1	0	0	1	0	0	1	1
477	1	0	0	1	0	2	2	0	1	0	0	0	1	0	0	1	0	0	2	1	2	0	0	2	0	0	1	0	2	1	0	1	0	2	2	2	2	0	0	2	0	0	0	0	2	1	1	0	2
478	0	0	0	1	0	2	2	0	2	2	0	0	1	0	0	0	1	0	1	1	1	0	0	2	0	0	1	0	2	2	0	0	0	0	1	2	2	0	0	2	0	0	0	0	0	0	0	2	0
479	0	0	0	1	0	1	2	0	2	2	0	0	0	0	0	0	0	0	0	0	0	0	1	1	0	0	0	1	1	1	1	1	2	1	0	1	1	1	0	0	1	0	0	0	0	0	0	0	2
480	1	0	0	0	0	0	1	0	1	1	1	1	0	0	0	0	0	0	0	0	0	1	0	2	0	0	0	0	2	2	0	1	0	1	2	2	0	0	0	0	1	0	1	0	0	1	0	2	0
481	0	0	0	1	0	2	2	0	2	2	0	0	0	0	0	0	2	0	2	1	2	0	0	2	0	0	0	1	2	2	0	0	0	0	0	1	1	0	0	0	0	0	0	0	1	0	0	2	0
482	0	0	0	0	0	0	2	0	2	0	0	1	1	0	0	0	0	0	2	2	2	0	0	2	0	0	0	0	2	2	0	1	1	0	0	2	0	0	0	0	1	0	0	0	0	1	0	2	0
483	0	0	0	1	0	2	1	0	1	0	1	1	1	1	0	0	1	0	1	1	1	0	0	2	0	0	0	0	2	2	0	1	0	2	1	1	2	0	0	0	1	0	1	0	1	1	1	1	1
484	0	0	0	1	0	1	2	0	1	0	1	0	1	1	0	0	2	2	2	1	2	0	1	1	0	0	0	0	1	1	2	1	1	0	1	2	1	0	1	0	0	0	0	0	0	0	0	2	0
485	1	0	1	0	1	1	2	0	1	0	0	1	1	1	0	0	2	2	1	1	2	0	0	2	0	1	0	1	1	2	1	1	0	0	1	2	2	1	0	1	1	0	0	0	0	1	0	1	1
486	1	0	1	1	0	1	2	0	1	1	0	0	1	0	0	1	1	1	1	1	1	0	0	2	0	0	1	0	2	2	0	1	1	0	0	2	2	0	0	1	1	0	1	0	1	1	0	0	2
487	1	0	0	0	0	2	2	0	2	2	0	1	1	1	0	0	0	0	0	0	0	0	0	2	0	0	0	0	2	2	0	1	1	0	1	2	2	0	0	1	1	0	1	0	1	0	0	2	0
488	0	0	0	0	0	1	2	0	2	0	0	0	0	0	0	0	1	0	2	1	2	0	1	1	1	1	0	1	1	2	1	0	0	0	1	2	1	0	0	0	2	0	1	0	1	1	1	0	2
489	1	0	0	0	0	1	2	0	1	1	0	1	2	1	1	0	1	1	1	2	2	0	1	2	0	0	0	0	2	2	1	2	1	1	0	2	2	1	0	0	0	2	0	0	1	0	0	1	2
490	0	0	1	0	1	1	1	0	1	1	1	0	0	0	0	0	0	0	0	1	1	1	0	2	0	0	0	1	1	1	2	1	1	2	0	1	2	0	0	1	1	0	0	0	0	1	0	1	1
491	1	0	0	0	0	0	2	1	2	2	0	0	1	1	0	0	0	0	1	2	2	0	0	2	0	1	0	0	2	2	0	1	1	0	0	2	0	0	0	1	1	0	0	0	1	0	0	1	1
492	1	0	0	0	0	1	1	0	1	1	0	0	0	0	0	0	1	1	1	1	2	0	0	2	0	1	0	0	2	2	0	1	1	1	1	2	2	1	1	1	0	0	0	0	0	0	0	1	1
493	1	0	1	1	1	2	1	1	1	1	1	0	0	0	0	0	1	0	2	2	2	0	0	2	0	0	0	1	1	1	1	1	1	0	0	1	1	0	0	1	1	0	1	0	1	2	0	2	0
494	0	1	0	0	0	1	2	0	1	0	1	0	0	0	0	0	1	1	1	0	0	0	0	2	0	1	0	1	2	2	1	1	1	0	0	2	1	0	1	0	1	0	0	0	0	0	1	1	1
495	0	0	0	1	0	1	1	0	1	1	0	0	0	0	0	0	1	1	1	1	2	1	0	2	0	1	0	0	2	2	0	0	0	0	0	2	1	0	1	0	1	0	0	0	0	0	0	1	1
496	0	0	2	0	1	0	2	0	2	0	0	2	2	2	0	0	2	2	1	1	1	0	1	1	1	1	1	0	2	2	0	2	2	0	0	0	1	0	0	1	1	0	0	0	1	0	0	1	1
497	0	0	0	1	0	2	2	0	2	1	0	0	0	0	0	0	2	1	1	1	1	0	0	2	0	0	0	1	2	2	2	2	1	0	0	1	1	0	0	0	2	0	1	0	1	0	1	1	1
498	1	0	0	0	0	2	1	0	0	0	2	0	0	0	0	0	2	2	1	1	2	0	1	1	1	1	0	0	2	2	0	2	1	0	0	1	2	0	0	1	1	0	0	1	0	0	0	1	1
499	0	0	0	0	0	0	1	0	1	1	0	0	0	0	0	0	0	0	1	1	1	0	0	2	0	0	0	1	2	2	1	0	1	1	0	1	1	0	0	0	2	0	0	0	1	0	0	2	0
500	1	0	1	0	1	2	2	0	2	2	0	0	0	0	0	0	0	0	1	1	1	0	0	2	0	0	0	0	1	1	0	1	1	0	0	1	1	1	0	0	0	1	0	1	0	1	0	1	1
501	1	0	0	0	0	1	2	1	2	2	0	0	0	0	0	0	2	0	2	2	2	0	0	2	0	0	0	2	1	1	2	0	0	0	0	2	1	0	0	0	2	1	0	0	0	1	0	1	0
502	0	0	0	0	0	0	2	0	2	2	0	0	1	1	0	0	1	1	1	1	2	0	0	2	0	0	0	0	2	2	1	1	1	1	1	1	2	0	1	0	1	1	0	0	0	0	0	1	1
503	1	0	0	0	0	1	2	0	2	0	0	1	2	2	0	0	2	0	2	2	2	0	0	2	0	0	0	1	2	1	2	1	1	0	0	1	2	0	0	0	1	1	1	0	1	0	0	1	1
504	1	0	0	1	0	2	1	0	2	1	0	2	2	1	1	0	1	1	2	2	2	0	0	2	0	0	0	1	2	2	1	1	0	1	0	2	1	0	0	1	1	0	1	0	1	0	0	1	1
505	0	0	1	1	1	2	0	0	0	0	1	1	1	1	0	0	0	0	2	2	2	1	0	2	0	0	1	1	1	1	1	2	2	0	0	0	1	1	0	0	0	0	2	0	1	1	0	2	0
506	0	0	1	0	1	1	2	0	2	1	0	0	1	0	0	1	1	0	1	1	1	0	1	1	1	1	0	1	1	1	1	1	1	2	1	1	2	0	0	1	1	1	0	0	1	0	0	2	1
507	1	0	0	0	0	1	1	0	1	1	1	1	1	1	0	0	1	1	1	2	2	0	0	2	0	0	0	1	2	2	0	0	0	0	0	1	2	1	1	0	0	1	0	0	0	0	0	2	1
508	1	0	0	0	0	0	2	0	2	1	0	0	0	0	0	0	1	0	1	0	1	0	1	1	0	1	0	0	2	2	0	1	2	1	0	1	1	1	0	0	1	1	0	0	1	1	0	1	0
509	0	1	0	0	0	1	2	0	2	1	0	0	0	0	0	0	1	0	2	1	2	0	0	2	0	1	0	0	2	1	0	0	1	1	0	1	2	2	0	0	0	0	0	1	0	0	0	1	1
510	0	0	1	1	1	1	2	0	2	2	0	0	0	0	0	0	1	0	2	1	2	0	2	0	0	1	0	0	2	2	1	1	1	0	0	2	1	0	0	1	1	0	0	0	0	1	0	1	1
511	1	0	0	0	0	2	2	0	2	1	0	0	1	0	0	0	0	0	2	1	2	1	1	1	0	0	0	0	1	1	2	1	1	1	1	2	1	0	0	1	1	2	0	0	1	0	0	1	1
512	1	0	1	0	0	0	2	0	1	0	0	0	1	0	0	1	1	1	1	1	1	0	0	2	0	0	0	0	2	2	1	0	1	1	0	1	1	0	0	1	1	1	0	0	1	0	0	1	0
513	1	0	0	1	0	1	1	0	1	1	1	0	0	0	0	0	1	1	1	1	2	0	0	2	0	0	0	0	2	2	0	1	1	1	1	1	1	0	0	1	1	0	0	0	0	1	1	1	1
514	0	0	0	0	0	1	2	0	1	1	1	0	2	1	0	0	0	0	0	0	0	0	1	1	0	0	0	1	1	1	2	1	1	0	1	1	0	0	0	0	2	0	0	0	0	0	0	2	0
515	0	0	0	0	0	1	1	0	0	0	0	0	0	0	0	0	1	1	0	0	0	1	0	2	0	0	0	0	2	2	0	1	0	0	1	2	2	1	0	1	0	0	0	0	2	0	1	1	1
516	0	0	0	1	0	1	2	0	1	0	1	1	2	1	0	1	1	0	1	0	1	0	0	2	0	0	0	0	2	2	0	1	0	1	0	2	0	0	0	0	2	0	0	0	0	1	0	1	1
517	0	0	1	1	1	2	2	1	2	1	0	0	1	0	0	0	0	0	1	1	1	0	0	2	0	0	0	0	2	1	1	1	1	0	0	2	0	0	0	1	1	0	0	1	0	1	0	1	1
518	1	0	0	0	0	0	2	0	2	1	0	1	1	1	0	0	1	1	0	1	1	0	0	2	0	0	0	0	2	2	0	1	1	0	1	1	2	0	0	1	1	0	0	1	0	0	0	2	1
519	0	0	0	0	0	1	2	0	2	1	0	1	1	1	0	0	1	0	1	1	1	0	0	2	0	0	0	1	2	1	0	1	1	1	0	0	1	1	0	0	1	0	1	0	1	0	1	0	1
520	1	0	0	0	0	1	2	0	1	0	0	0	0	0	0	0	1	0	1	1	1	0	1	1	0	0	0	1	2	2	1	1	1	0	0	1	1	1	0	0	1	0	1	0	1	1	1	1	1
521	0	0	0	0	0	2	1	0	1	1	1	0	2	1	0	0	0	0	1	1	1	0	0	2	0	0	0	2	0	0	2	1	1	0	0	1	2	1	0	0	1	0	0	0	0	0	1	2	1
522	1	0	0	1	0	2	1	0	0	0	2	1	0	0	0	0	1	1	2	2	2	0	0	2	0	1	0	0	2	2	0	2	2	0	0	1	2	0	0	1	1	0	0	0	0	1	0	2	0
523	0	0	0	1	0	2	2	0	2	0	0	2	2	2	0	0	1	1	0	0	1	0	0	2	0	0	0	1	2	2	0	0	0	0	0	2	1	0	0	0	1	0	2	0	1	1	0	2	0
524	1	0	0	0	0	0	1	0	2	2	0	0	2	1	0	1	1	0	2	2	2	0	0	2	0	0	0	0	1	1	1	2	1	0	0	1	1	0	0	1	1	0	0	0	0	1	0	2	0
525	0	1	1	1	0	2	2	0	1	1	0	0	2	2	0	0	2	1	2	2	2	0	0	2	0	0	0	1	1	1	1	2	2	0	0	1	2	1	1	0	0	0	0	2	0	2	0	2	0
526	1	0	0	0	0	0	2	0	2	2	0	0	0	0	0	0	2	1	2	2	2	0	2	0	1	1	0	0	2	2	0	1	1	1	2	2	0	0	0	0	1	0	0	0	0	1	0	0	2
527	1	0	1	0	1	1	2	0	2	1	0	0	1	0	0	0	0	0	2	2	2	1	0	2	0	0	0	1	1	1	1	1	1	1	1	1	1	0	0	0	1	0	1	0	1	0	0	0	2
528	0	0	0	0	0	1	1	1	1	1	0	2	1	1	0	0	0	0	1	0	1	0	2	0	1	1	0	1	2	1	1	0	0	0	0	2	1	0	0	1	1	0	0	0	0	1	1	1	1
529	1	0	1	1	0	1	2	0	2	2	0	0	1	0	0	1	1	1	1	0	0	0	1	1	1	1	0	1	2	2	2	1	1	0	0	2	2	0	0	1	0	0	0	0	0	1	0	2	2
530	1	1	0	0	0	1	2	0	1	1	1	0	0	0	0	0	2	2	1	1	2	0	0	2	0	0	0	1	1	1	2	2	2	0	0	1	1	0	0	1	1	0	0	0	0	1	0	1	1
531	0	0	0	1	0	2	2	0	0	0	1	1	1	0	1	0	1	0	1	1	1	0	0	2	0	0	0	0	1	1	0	2	2	0	0	0	1	0	0	1	1	0	1	0	1	0	0	2	0
532	1	0	0	0	0	0	1	0	0	0	1	1	2	1	1	0	1	0	1	1	1	0	0	2	0	0	0	2	2	2	1	1	2	0	0	2	2	0	0	1	0	0	0	1	0	0	0	1	1
533	1	0	0	0	0	2	1	0	1	0	1	1	2	2	0	0	1	0	2	1	2	0	0	2	0	0	0	1	2	2	0	1	1	0	0	1	0	0	0	0	1	1	0	1	1	0	0	0	2
534	1	0	0	1	0	2	2	0	1	1	0	0	1	0	0	1	1	1	2	0	2	0	0	2	0	0	0	0	2	2	0	2	1	0	0	2	1	0	0	1	1	0	0	1	0	1	0	2	0
535	1	1	0	0	0	0	1	1	1	1	1	1	1	1	0	0	2	2	1	1	1	0	0	2	0	0	0	0	2	2	0	1	0	2	2	2	0	0	0	0	2	0	0	0	0	1	0	2	0
536	0	0	1	0	1	1	1	0	1	0	1	1	1	1	0	0	1	1	0	0	1	0	0	2	0	0	0	1	2	1	2	0	0	0	0	2	2	1	0	1	0	0	1	0	1	0	0	1	1
537	0	0	0	1	0	1	1	0	1	0	1	0	0	0	0	0	2	2	1	1	1	0	1	1	1	1	0	1	2	2	1	0	0	1	0	1	1	1	0	0	1	0	1	0	1	0	1	0	2
538	1	0	0	0	0	0	2	0	2	2	0	1	2	2	0	0	1	1	0	0	0	0	1	1	1	1	0	1	2	1	2	1	1	0	0	1	1	0	0	0	1	0	1	0	1	0	0	2	1
539	0	0	0	0	0	1	2	0	2	2	0	0	0	0	0	0	2	2	1	1	2	0	0	2	0	0	1	0	2	2	0	1	0	1	2	2	1	0	0	0	1	0	0	1	0	0	0	0	1
540	0	0	0	0	0	1	1	0	1	1	1	0	0	0	0	0	1	1	1	1	2	0	0	2	0	0	0	0	2	2	0	0	2	1	0	1	0	0	0	1	1	0	1	0	1	1	0	1	1
541	0	0	0	0	0	2	2	0	2	2	0	0	0	0	0	0	1	1	0	0	1	0	0	2	0	0	0	1	2	1	1	2	2	0	0	2	2	0	1	0	1	0	1	0	1	1	0	2	0
542	1	0	1	1	1	2	2	0	1	0	0	0	0	0	0	0	2	2	1	1	1	1	0	2	0	0	0	0	2	2	1	2	1	0	0	2	1	0	0	0	2	0	0	1	0	1	0	2	0
543	1	0	0	0	0	0	1	0	0	0	1	0	0	0	0	0	0	0	2	2	2	0	0	2	0	0	0	1	1	1	2	0	1	0	0	2	1	0	0	0	1	0	2	0	1	1	0	2	0
544	0	0	0	1	0	1	2	0	1	0	1	1	1	1	0	0	1	1	2	2	2	0	0	2	0	1	0	0	2	2	2	0	0	1	1	2	1	0	0	0	2	1	0	0	1	0	0	1	1
545	1	0	0	0	0	1	1	0	1	1	1	0	0	0	0	0	0	0	2	1	2	0	1	1	1	1	0	1	1	1	2	1	1	2	2	2	1	0	0	0	1	0	0	1	0	0	1	0	2
546	0	0	0	1	0	1	2	0	2	0	0	1	1	1	0	0	0	0	2	2	2	0	0	2	0	0	0	1	1	1	2	1	1	0	0	2	2	0	0	1	1	1	0	0	1	0	0	1	0
547	0	0	0	0	0	0	2	0	2	1	0	1	1	1	0	0	2	1	0	0	1	0	0	2	0	0	0	0	2	2	1	2	2	0	0	2	1	0	0	0	1	0	0	0	0	1	0	2	0
548	1	0	0	0	0	1	2	0	2	2	0	1	2	1	0	0	2	1	2	2	2	0	0	2	0	0	1	0	2	2	0	1	1	0	0	1	2	0	0	2	0	1	1	0	0	1	0	0	2
549	0	0	0	1	0	1	2	0	2	1	0	0	0	0	0	0	0	0	1	0	1	0	0	2	0	1	0	1	1	1	1	1	1	0	0	1	2	0	0	0	2	0	0	0	0	1	0	2	0
550	0	0	0	0	0	0	2	1	1	1	0	1	2	1	0	0	2	1	2	2	1	0	0	2	0	0	0	0	2	2	0	2	2	0	0	0	2	0	0	0	1	0	0	0	0	0	0	1	1
551	0	0	0	0	0	0	2	1	2	2	0	0	0	0	0	0	2	1	1	1	1	0	0	2	0	1	0	0	2	2	0	2	1	2	0	2	0	0	0	0	1	0	1	0	0	1	0	2	0
552	0	0	0	0	0	1	2	0	2	0	0	0	0	0	0	0	1	1	0	1	1	0	1	1	0	0	0	0	2	2	0	0	2	1	0	1	1	0	0	2	0	0	0	0	0	1	0	2	0
553	0	0	1	1	0	1	2	0	1	0	0	0	0	0	0	0	2	0	2	2	2	0	0	2	0	0	0	0	2	2	1	1	2	1	0	1	2	0	0	1	0	0	0	0	0	1	0	2	1
554	1	0	0	0	0	0	2	0	2	2	0	0	0	0	0	0	2	0	2	1	2	0	0	2	0	0	1	0	2	2	0	2	2	0	0	1	0	0	0	0	2	0	1	0	1	0	0	2	0
555	1	0	0	0	0	1	2	0	2	1	0	1	1	1	0	0	2	2	1	1	1	1	1	1	1	1	0	0	2	1	0	2	2	0	0	2	1	0	0	1	0	0	1	0	1	1	0	1	1
556	0	1	0	0	0	1	0	0	1	1	1	0	0	0	0	0	1	0	1	1	2	0	0	2	0	0	0	0	2	2	0	2	1	1	1	2	2	1	1	0	0	0	0	1	0	0	0	1	1
557	1	0	0	0	0	2	2	1	2	2	0	0	1	0	0	1	1	0	1	1	2	0	0	2	0	1	0	0	2	1	0	1	1	0	0	2	1	0	0	1	1	0	0	0	0	1	0	2	0
558	0	0	0	0	0	2	2	0	2	2	0	0	0	0	0	0	1	1	2	0	2	0	0	2	0	0	0	0	2	2	0	0	1	1	0	1	1	1	1	0	0	0	0	0	0	1	0	1	1
559	0	0	0	1	0	1	1	0	1	1	1	0	0	0	0	0	0	0	1	1	1	0	0	2	0	0	0	1	2	2	1	2	2	0	0	1	2	0	0	1	1	0	0	0	0	1	0	2	0
560	0	0	0	1	0	1	2	1	2	1	0	0	1	0	0	0	1	1	2	2	2	0	1	1	1	1	1	1	2	2	0	0	0	1	1	1	1	0	1	0	1	0	0	0	0	0	1	1	1
561	1	0	0	0	0	0	1	1	1	1	1	0	1	0	0	1	2	2	2	1	2	0	0	2	0	0	0	0	2	2	0	1	1	0	0	1	0	0	0	0	2	0	0	0	0	1	0	1	1
562	1	0	0	0	0	2	1	0	1	1	1	0	1	1	0	0	1	1	1	1	1	0	0	2	0	1	1	0	2	2	0	0	1	1	0	2	0	0	0	0	2	0	0	1	0	0	0	0	2
563	1	1	0	0	0	1	1	0	1	1	0	0	0	0	0	0	2	0	2	2	2	0	2	0	0	1	0	0	1	1	2	1	1	0	0	1	1	1	0	0	0	0	1	0	1	0	1	1	1
564	1	0	0	0	0	2	1	0	0	0	1	1	2	1	0	0	2	1	0	0	1	0	0	2	0	1	0	2	1	1	2	1	0	2	2	2	0	0	0	1	0	0	1	0	2	0	0	0	2
565	0	0	0	0	0	1	1	0	1	1	1	0	0	0	0	0	2	2	2	2	2	0	0	2	0	0	0	0	1	1	1	0	0	1	0	1	2	0	0	2	0	1	0	1	2	0	0	1	1
566	1	0	0	1	0	1	2	0	2	2	0	0	0	0	0	0	1	0	2	2	2	0	0	2	0	0	0	0	2	2	1	2	2	0	0	1	2	0	0	1	0	0	1	0	1	2	1	1	1
567	1	0	0	0	0	1	2	0	1	0	1	1	1	1	0	0	1	1	1	1	1	0	0	2	0	0	0	0	2	2	1	1	1	0	0	2	1	0	0	0	1	2	0	0	0	0	0	1	0
568	0	0	0	0	0	0	2	0	2	2	0	1	2	2	0	0	0	0	1	1	2	0	0	2	0	1	0	0	2	2	1	2	2	0	0	0	2	1	0	1	1	0	0	0	0	1	0	2	0
569	1	0	0	0	0	1	0	0	1	1	1	0	1	0	0	1	0	0	2	1	2	0	0	2	0	0	0	1	2	2	0	1	1	1	0	2	1	0	0	2	0	1	0	0	1	0	0	1	1
570	1	0	1	0	1	1	1	0	1	0	1	1	0	0	0	0	1	0	1	1	1	0	0	2	0	0	0	0	2	2	1	0	0	0	1	2	0	0	0	0	2	0	0	0	0	1	0	2	0
571	1	0	0	0	0	1	2	0	2	1	0	0	0	0	0	0	0	0	1	1	1	2	0	2	0	0	0	1	1	1	1	1	1	0	0	1	2	1	0	1	1	1	0	1	2	1	0	1	0
572	1	0	1	0	0	0	2	0	2	2	0	0	0	0	0	1	1	0	2	1	2	0	0	2	0	1	0	1	2	2	1	1	1	0	0	1	1	1	0	0	0	0	0	1	0	1	0	2	0
573	0	0	0	0	0	2	2	0	0	0	0	1	1	1	0	0	1	0	1	1	1	0	0	2	0	0	0	0	2	2	0	2	1	2	0	2	0	0	0	1	1	0	0	0	0	0	1	0	2
574	1	0	0	0	0	1	1	0	1	1	1	0	0	0	0	1	1	1	1	1	1	0	0	2	0	0	0	0	2	2	0	1	1	0	0	2	1	0	1	0	1	0	0	1	0	1	0	1	2
575	0	0	0	0	0	1	2	0	1	0	1	0	2	1	0	1	2	1	2	2	2	0	0	2	0	0	0	1	0	0	2	1	1	0	0	2	0	0	0	0	2	0	0	0	0	2	0	1	0
576	1	0	0	0	0	0	2	1	1	1	0	1	1	1	0	0	1	0	0	0	1	0	0	2	0	0	0	2	1	1	2	1	0	0	1	2	0	0	0	0	2	0	0	1	0	0	0	0	2
577	0	0	0	0	0	2	1	0	0	0	1	1	1	0	1	0	1	1	0	0	0	0	1	1	1	2	0	1	2	1	1	0	0	0	0	2	2	0	0	2	0	0	1	0	1	1	0	2	0
578	0	0	0	0	0	0	2	1	2	2	0	0	0	0	0	0	1	0	1	2	2	0	0	2	0	0	0	0	2	1	0	0	0	0	0	1	1	0	1	0	1	0	0	0	0	0	0	1	1
579	1	0	0	0	0	0	1	0	1	1	1	1	1	2	0	0	0	0	1	1	0	0	0	2	0	0	0	1	1	1	1	2	1	0	0	1	1	0	0	1	1	0	0	0	0	2	0	2	0
580	0	0	0	0	0	2	1	0	1	0	1	0	1	1	0	0	1	0	1	1	1	0	0	2	0	0	0	0	2	2	0	1	2	1	0	1	0	0	0	0	2	0	2	0	1	1	0	1	1
581	1	0	0	1	0	1	1	1	2	2	0	0	1	0	0	1	0	1	1	1	1	0	1	1	0	0	0	0	2	1	0	1	0	1	1	2	0	0	0	1	1	0	0	1	0	1	0	1	2
582	1	0	0	0	0	1	2	0	2	2	0	2	1	1	0	0	1	1	1	1	1	1	0	2	0	0	1	0	2	2	0	1	0	1	0	2	0	1	0	0	1	0	0	0	0	1	0	2	1
583	0	0	0	0	0	2	2	0	1	0	1	0	2	1	0	1	1	1	0	0	1	0	0	2	0	0	0	2	2	2	1	0	0	1	1	1	2	1	0	0	0	0	0	0	0	0	0	0	2
584	1	0	1	1	0	1	2	1	1	1	0	0	1	0	0	1	1	1	1	1	1	0	0	2	0	0	0	1	2	1	2	1	1	0	0	1	2	0	0	2	0	0	0	0	0	1	0	2	1
585	1	0	0	1	0	1	1	1	1	1	1	0	2	1	0	0	0	0	2	2	2	0	0	2	0	0	0	1	2	1	1	2	2	0	0	1	1	0	0	1	1	0	1	0	1	1	0	1	1
586	1	0	0	1	0	2	0	0	0	0	1	0	0	0	0	0	1	1	1	1	1	0	0	2	0	0	0	0	2	2	0	2	1	0	0	1	2	0	0	2	0	0	0	0	0	0	0	2	0
587	0	0	1	0	1	1	2	0	2	0	0	0	0	0	0	0	1	0	1	1	1	1	0	2	0	0	0	2	2	2	1	1	1	0	0	2	1	0	0	0	1	2	0	0	0	0	0	2	1
588	0	0	0	1	0	1	1	0	2	1	0	1	1	1	0	0	1	1	1	1	1	0	1	1	1	1	0	0	2	2	1	0	0	0	0	2	0	0	0	0	1	0	0	0	0	1	0	2	0
589	0	0	0	0	0	1	2	0	2	0	0	1	2	1	0	0	2	1	1	1	1	0	0	2	0	0	0	0	2	2	2	2	2	0	0	1	1	0	0	1	1	0	1	1	1	1	0	2	0
590	0	0	1	1	0	2	1	0	1	0	1	0	0	0	0	0	2	1	2	2	2	0	1	1	0	1	0	0	2	2	0	2	2	0	0	2	1	0	0	0	0	0	0	0	0	0	0	1	1
591	1	0	0	0	0	1	1	1	1	1	1	0	0	0	0	0	1	1	1	1	1	0	0	2	0	1	0	0	2	2	0	2	2	1	0	0	2	2	0	0	0	0	0	0	0	0	0	1	1
592	1	0	0	1	0	2	1	0	1	1	1	0	0	0	0	0	1	1	1	1	2	1	0	2	0	0	0	0	2	2	1	1	1	0	0	1	1	1	0	0	1	0	0	0	1	1	1	1	1
593	0	0	1	1	0	1	1	0	1	0	1	1	1	0	1	0	1	1	0	0	1	0	1	1	1	1	0	0	2	2	0	1	2	0	1	2	1	0	0	0	2	0	0	0	0	1	0	1	1
594	1	0	0	1	0	1	1	0	0	0	0	1	1	1	0	0	2	2	1	1	1	0	0	2	0	0	1	1	2	2	1	1	1	0	0	2	1	0	0	1	1	0	1	0	1	0	0	2	0
595	1	0	0	0	0	2	2	0	2	1	0	1	1	1	0	0	1	1	0	0	1	0	1	1	1	1	0	0	2	2	1	2	2	0	0	0	1	0	0	2	0	0	1	0	0	1	0	0	2
596	1	0	0	0	0	0	1	0	1	1	0	1	2	2	0	0	1	0	1	2	2	0	1	1	0	0	0	0	2	2	0	1	2	0	0	2	1	0	0	1	1	0	0	0	0	1	0	1	0
597	1	0	0	1	0	2	1	0	1	1	0	1	1	0	0	0	0	0	0	1	1	0	0	2	0	0	0	0	2	2	1	1	0	0	0	0	1	0	0	1	1	1	0	0	1	1	0	2	1
598	1	0	0	0	0	1	2	0	2	2	0	0	0	0	0	0	0	0	2	2	1	0	0	2	0	0	0	1	1	1	1	2	2	0	0	1	1	1	0	0	1	0	0	0	0	1	0	0	1
599	0	0	1	1	0	2	1	0	2	2	0	0	0	0	0	0	2	1	1	2	2	0	1	1	0	0	0	0	2	2	0	2	2	0	0	1	1	0	0	0	1	1	1	0	1	0	1	1	1
600	1	0	0	0	0	0	2	1	1	1	0	0	0	0	0	0	1	0	1	1	2	0	1	1	1	1	1	0	2	2	0	2	2	0	1	1	1	1	0	0	1	0	0	0	0	0	0	1	0
601	0	0	0	1	0	2	2	0	1	0	0	0	1	1	0	0	2	1	1	1	2	0	1	1	1	2	0	1	1	1	1	1	1	0	1	1	2	0	0	1	0	0	0	0	0	0	1	1	1
602	1	0	0	1	0	2	2	0	2	0	0	1	0	0	0	0	2	1	1	1	2	0	0	2	0	1	0	0	2	2	0	1	1	0	0	1	2	1	1	1	0	0	0	0	0	1	0	0	2
603	1	0	0	0	0	1	1	0	1	1	1	0	1	0	0	1	1	1	2	2	2	0	1	1	1	1	0	0	2	2	0	1	1	1	1	1	2	1	0	0	0	0	0	0	0	1	0	2	0
604	1	0	0	1	0	1	1	0	0	0	0	0	0	0	0	0	2	2	2	2	2	0	0	2	0	0	0	0	2	2	1	0	1	1	0	1	1	0	0	1	1	0	1	0	1	0	0	0	2
605	1	0	0	0	0	1	1	1	1	1	0	1	1	0	0	0	1	0	1	1	1	0	1	1	0	0	0	0	2	2	1	1	1	1	1	1	1	1	0	0	1	0	0	0	0	1	0	2	0
606	1	0	0	2	0	2	1	0	0	0	0	1	1	1	0	0	1	0	1	1	2	0	0	2	0	0	0	0	2	2	0	1	1	0	0	2	1	0	0	1	1	0	0	1	0	1	0	2	1
607	0	0	0	1	0	1	1	0	2	1	0	0	1	0	0	0	0	0	2	2	1	0	0	2	0	0	0	0	1	1	1	0	0	0	0	2	1	0	0	1	1	0	1	0	1	0	0	0	2
608	0	0	0	0	0	0	2	0	2	2	0	2	2	2	0	0	1	0	1	1	1	0	0	2	0	0	0	1	2	2	1	1	1	0	1	2	2	1	0	0	1	0	1	0	1	0	1	1	1
609	1	0	0	0	0	2	2	0	1	0	1	0	0	0	0	0	0	0	1	0	1	0	0	2	0	0	0	1	1	2	2	2	1	0	0	2	1	0	0	1	1	0	0	1	1	1	1	0	2
610	1	0	0	0	0	1	2	0	2	2	0	0	1	1	0	0	0	0	0	0	1	0	0	2	0	0	0	2	2	2	0	1	1	0	0	2	1	0	0	1	1	0	0	0	1	0	0	2	0
611	0	0	0	1	0	2	2	1	2	2	0	1	2	2	0	0	1	1	0	0	0	0	0	2	0	0	1	1	2	2	1	1	1	1	0	0	0	0	0	0	2	0	0	1	1	2	0	1	1
612	0	0	1	1	1	1	1	0	0	0	2	0	0	0	0	0	1	0	0	0	2	0	0	2	0	0	0	1	2	2	2	1	1	0	0	1	1	0	0	0	0	0	0	1	0	1	0	2	1
613	0	0	0	0	0	2	2	0	2	1	0	1	1	1	0	0	1	1	1	1	2	0	0	2	0	1	0	0	2	2	0	1	1	0	0	1	1	0	0	0	2	0	0	0	0	1	0	0	2
614	1	1	0	0	0	1	1	0	2	1	0	0	2	0	0	1	0	0	0	0	0	0	0	2	0	0	0	1	2	2	2	1	1	0	0	2	1	1	0	0	1	0	0	2	0	2	0	1	2
615	0	0	0	0	0	0	1	0	1	1	1	1	1	1	0	0	0	0	1	1	0	0	0	2	0	0	0	0	2	2	1	1	1	0	0	2	1	0	0	1	1	0	2	0	0	1	1	1	1
616	1	0	0	0	0	1	1	1	1	1	1	0	1	0	0	1	1	1	0	0	1	0	0	2	0	1	0	0	2	2	1	0	0	0	0	2	1	0	0	0	2	0	1	0	0	1	0	2	0
617	0	0	0	0	0	0	2	0	2	1	0	0	1	0	0	1	0	0	2	1	2	0	0	2	0	0	0	1	2	2	2	0	0	0	0	2	1	0	0	0	2	0	0	0	0	0	0	2	0
618	0	0	0	1	0	2	1	0	1	0	1	0	0	0	0	0	2	1	1	1	1	0	1	1	1	1	0	0	2	1	0	2	1	1	1	1	1	0	0	0	2	0	1	0	0	0	0	0	1
619	1	0	0	1	0	2	2	1	1	1	0	1	1	1	0	0	0	0	1	1	1	0	0	2	0	2	0	0	2	2	0	1	0	1	2	2	1	0	0	2	0	0	1	0	1	0	0	2	0
620	1	0	1	0	0	2	2	0	2	1	0	1	1	1	0	0	1	1	2	2	2	0	0	2	0	0	0	1	2	2	0	2	1	0	0	1	1	0	1	0	0	0	0	1	0	1	0	2	1
621	0	0	0	0	0	1	1	1	2	2	1	0	1	1	0	0	0	0	0	0	0	1	0	2	0	1	0	1	1	1	1	0	0	0	1	2	2	1	1	0	1	0	0	0	0	0	1	0	2
622	0	0	1	1	0	1	1	1	1	1	0	1	1	1	0	0	1	1	0	0	0	0	0	2	0	0	0	2	1	1	2	1	1	1	0	1	1	0	0	2	0	0	1	0	1	0	0	0	2
623	1	0	0	1	0	1	2	1	2	1	0	1	0	0	0	0	1	0	2	1	2	1	0	2	0	0	0	1	2	2	0	0	0	2	1	1	1	0	0	0	2	0	1	0	1	0	0	2	0
624	1	0	0	0	0	0	1	0	1	0	1	0	2	1	0	1	2	0	2	2	2	0	0	2	0	0	0	0	1	1	1	1	0	1	0	2	1	0	0	0	1	0	0	0	1	0	1	1	1
625	1	0	0	0	0	1	1	1	1	1	1	0	1	0	0	1	0	0	0	0	0	0	0	2	0	0	0	0	2	2	1	0	1	0	0	2	1	0	0	0	2	0	1	0	2	0	0	2	0
626	0	0	0	0	0	2	1	0	1	0	1	0	0	0	0	0	2	2	2	1	2	0	1	1	1	1	0	1	2	2	2	1	1	1	1	1	2	0	0	1	0	0	0	0	0	0	0	0	2
627	1	0	0	0	0	1	2	0	2	0	0	1	2	2	0	0	1	1	1	1	2	0	1	1	1	0	0	1	1	1	1	1	0	2	1	1	1	0	0	1	1	0	1	0	1	0	0	1	1
628	1	0	0	0	0	0	1	0	1	1	1	0	0	0	0	0	1	0	2	2	2	0	1	1	0	1	0	0	1	2	1	2	2	0	0	0	0	0	0	0	1	2	0	0	0	0	0	2	0
629	0	0	1	0	1	1	2	0	2	2	0	0	0	0	0	0	0	0	1	1	1	0	2	0	0	0	0	1	2	2	2	1	1	0	0	1	2	0	0	1	1	0	1	0	1	0	1	1	1
630	0	0	0	0	0	2	1	0	0	0	1	0	1	0	0	0	1	0	1	1	1	0	0	2	0	0	0	0	2	2	0	1	1	0	0	2	1	0	0	0	2	0	0	0	0	0	0	0	2
631	1	0	0	0	0	1	2	1	2	2	0	1	2	1	0	0	1	1	1	1	2	0	1	1	1	1	0	0	2	2	0	1	1	0	0	1	2	0	0	0	1	0	0	0	0	0	1	0	2
632	1	0	0	0	0	0	1	0	2	2	0	0	0	0	0	0	2	0	1	1	1	1	0	2	0	0	0	1	1	1	1	1	1	1	1	2	1	1	0	0	1	0	1	0	1	1	0	2	1
633	1	0	0	0	0	0	2	0	1	0	1	0	0	0	0	0	2	1	2	2	2	0	0	2	0	0	0	0	2	2	0	0	0	1	1	2	1	0	0	0	1	0	0	0	0	1	0	1	2
634	1	0	0	0	0	2	2	0	2	2	0	0	1	1	0	0	1	0	1	1	1	0	0	2	0	0	0	0	2	2	0	1	1	1	1	2	0	0	0	0	2	0	0	0	0	0	0	2	0
635	0	0	0	0	0	1	1	0	1	0	1	2	1	1	0	0	1	1	1	2	2	0	0	2	0	1	1	1	2	2	0	1	1	0	0	2	2	0	0	0	2	0	1	0	1	1	0	2	0
636	0	0	0	1	0	2	1	0	1	1	1	0	1	0	0	1	1	0	1	1	1	0	0	2	0	0	0	0	2	2	0	0	1	2	0	2	1	0	0	1	1	0	0	0	0	1	0	0	1
637	0	0	0	1	0	1	2	0	2	1	0	1	1	1	0	0	2	0	2	2	2	1	0	2	0	0	0	1	2	2	0	2	1	2	0	1	2	0	0	0	1	1	0	0	1	0	0	2	0
638	1	0	0	0	0	0	2	0	1	0	0	0	1	0	0	0	1	1	1	1	1	0	0	2	0	0	0	0	2	2	0	1	1	0	0	1	0	0	0	1	1	0	1	0	0	0	0	0	2
639	1	0	0	1	0	2	2	0	0	0	0	1	1	1	0	0	1	1	1	1	1	0	0	2	0	0	0	0	2	2	0	2	1	2	0	2	2	0	0	2	0	0	1	0	0	0	0	1	1
640	1	0	0	0	0	1	2	0	0	0	0	0	1	0	0	0	1	1	2	2	2	0	1	1	0	0	0	1	1	1	1	2	2	0	0	1	2	0	0	2	0	1	0	0	0	1	0	2	0
641	1	0	0	1	0	1	1	0	1	1	1	0	0	0	0	0	0	0	1	1	1	0	0	2	0	0	0	0	2	2	0	0	1	1	0	2	2	0	0	1	0	1	1	0	1	0	0	2	0
642	1	0	0	1	0	2	2	1	2	1	0	0	1	0	0	1	1	0	1	1	2	0	1	1	0	0	0	0	2	2	0	2	1	1	2	2	1	0	0	0	2	0	0	0	1	0	1	1	1
643	0	0	0	0	0	1	2	0	1	1	1	1	2	1	0	1	1	1	0	0	1	0	0	2	0	0	0	0	2	2	1	1	1	0	0	1	1	1	0	0	1	0	0	0	1	1	0	0	1
644	0	0	0	0	0	0	2	0	1	1	1	0	0	0	0	0	1	1	0	0	0	1	0	2	0	0	0	1	2	2	1	1	1	0	0	2	0	0	0	0	1	0	0	0	2	0	0	2	0
645	1	0	0	0	0	2	2	0	1	0	1	0	0	0	0	0	2	2	1	1	1	1	0	2	0	0	0	0	2	2	1	1	1	0	0	2	0	0	0	1	1	0	1	0	1	0	0	2	0
646	0	0	0	0	0	0	2	0	1	0	0	0	0	0	0	0	1	1	1	1	2	0	0	2	0	0	0	0	1	2	1	0	0	0	1	2	1	1	0	0	0	1	0	1	1	0	0	1	1
647	0	0	0	0	0	0	2	0	1	0	0	0	2	1	0	1	0	0	2	2	2	0	1	1	0	1	0	1	1	1	2	2	1	1	0	1	2	0	1	1	0	0	1	0	2	2	0	2	0
648	1	0	0	1	0	2	1	0	0	0	1	2	2	2	0	0	1	0	1	1	1	0	0	2	0	0	0	0	2	2	0	1	1	1	1	2	2	0	0	2	0	0	0	0	0	0	0	2	0
649	0	0	0	0	0	0	2	0	2	1	0	1	1	1	0	0	1	0	0	0	1	0	0	2	0	0	0	0	2	2	1	1	0	1	2	2	0	0	1	0	1	2	0	0	0	0	0	1	1
650	1	0	0	0	0	0	2	0	2	1	0	1	1	0	1	0	0	1	0	1	2	0	0	2	0	0	0	0	2	2	0	1	1	0	0	2	0	0	0	0	1	0	1	0	0	1	0	1	1
651	1	0	0	1	0	1	2	0	1	0	1	1	1	1	0	0	2	1	2	2	2	0	0	2	0	0	0	0	2	2	0	2	1	1	0	1	0	0	0	1	1	0	1	0	1	0	0	2	0
652	1	0	0	0	0	2	1	0	2	1	0	2	2	1	1	0	0	0	0	1	2	0	0	2	0	0	0	0	2	2	0	0	0	0	1	2	0	0	0	0	1	0	0	0	0	1	0	1	0
653	0	0	0	0	0	0	2	0	1	1	0	1	1	0	0	0	2	2	0	0	2	0	0	2	0	0	0	1	2	2	0	0	0	0	0	2	1	1	0	0	1	0	2	0	0	1	0	0	2
654	0	0	0	0	0	1	1	0	1	1	1	0	0	0	0	0	2	2	2	2	1	0	0	2	0	0	0	0	2	2	1	1	1	0	1	1	0	0	0	1	1	0	1	0	1	2	0	2	1
655	0	0	1	0	1	2	2	0	2	1	0	0	0	0	0	0	2	1	0	0	1	0	0	2	0	1	0	0	2	2	1	2	1	0	0	1	1	1	0	0	1	2	0	0	0	0	0	1	1
656	0	0	0	1	0	2	2	0	2	0	0	0	0	0	0	0	1	1	1	2	2	0	1	1	0	1	0	0	1	2	1	1	1	0	0	2	1	0	0	1	1	0	0	0	0	1	1	0	2
657	1	0	0	1	0	1	1	0	1	1	1	0	0	0	0	0	2	1	2	2	2	0	1	1	1	2	0	1	2	1	1	1	1	0	0	2	0	0	0	1	1	0	0	0	0	1	0	2	0
658	0	0	1	1	0	1	2	0	2	1	0	0	1	0	0	0	2	2	2	1	2	1	0	2	0	0	0	1	2	2	2	1	1	0	0	2	1	0	1	0	1	2	0	0	0	0	1	1	1
659	1	0	0	0	0	1	2	0	2	1	0	0	1	0	0	1	2	2	1	1	1	1	0	2	0	1	0	0	2	2	1	0	1	1	0	2	0	0	0	0	1	1	0	0	1	1	0	2	0
660	1	0	0	0	0	1	1	0	2	2	0	0	2	1	0	1	1	0	1	1	2	0	0	2	0	1	0	1	2	1	1	1	1	0	0	2	1	0	0	1	1	0	0	0	0	1	1	0	2
661	0	0	0	0	0	0	2	0	2	1	0	0	1	1	0	0	1	0	1	1	1	0	1	1	0	0	0	0	2	2	0	2	1	2	0	1	1	0	0	0	2	0	2	0	1	1	0	1	1
662	0	0	0	0	0	1	2	0	1	0	0	0	0	0	0	0	2	1	1	2	2	0	0	2	0	0	0	1	2	2	2	2	1	0	0	2	2	1	0	1	1	0	0	0	0	1	0	2	1
663	0	0	1	1	0	1	1	0	1	0	1	0	0	0	0	0	1	1	0	0	1	0	0	2	0	0	0	2	1	2	2	2	1	0	0	2	1	0	0	1	1	1	0	0	1	0	0	1	1
664	0	1	0	0	0	1	1	0	2	1	0	1	1	1	0	0	1	0	2	1	2	0	0	2	0	0	0	1	2	2	2	1	1	1	1	2	1	0	0	0	2	0	0	0	0	0	0	0	0
665	0	0	0	0	0	0	2	0	2	2	0	0	0	0	0	0	2	2	0	0	0	0	0	2	0	0	0	0	2	2	0	0	0	0	1	2	2	0	0	2	0	0	0	0	0	1	0	2	1
666	0	0	0	0	0	0	2	0	1	0	0	0	0	0	0	0	1	1	1	1	1	0	0	2	0	0	0	0	2	2	0	1	1	0	0	2	2	0	0	1	1	1	0	0	1	0	1	0	2
667	0	0	0	0	0	1	2	0	1	0	0	1	0	0	0	0	1	1	1	1	1	0	1	1	0	0	0	1	1	1	2	1	1	0	0	1	1	0	1	0	1	0	0	0	0	2	0	1	0
668	1	0	0	1	0	2	2	0	1	0	0	0	1	1	0	0	1	1	1	1	1	0	0	2	0	0	0	0	2	2	0	1	1	0	1	1	1	0	0	0	1	0	0	0	0	1	0	2	0
669	1	0	0	0	0	1	2	1	2	1	0	0	2	0	0	1	0	0	2	1	2	0	0	2	0	0	0	1	2	2	0	1	0	2	2	2	1	1	1	0	0	0	1	0	1	0	1	0	2
670	1	0	0	0	0	1	1	0	1	1	1	0	0	0	0	0	1	1	2	2	2	0	0	2	0	0	0	0	2	1	0	2	1	1	2	2	1	0	0	0	1	0	0	0	0	1	0	2	1
671	0	0	0	1	0	2	2	1	2	1	0	1	1	1	0	0	0	0	0	0	0	0	0	2	0	0	0	1	2	2	1	1	0	1	0	1	1	0	0	2	0	0	2	0	1	1	0	2	0
672	1	0	0	0	0	0	1	0	1	0	1	0	2	1	0	0	2	2	1	1	1	1	0	2	0	0	0	1	2	1	1	1	1	2	0	1	2	1	1	0	0	0	0	1	1	1	0	2	0
673	1	0	0	0	0	2	1	0	1	1	1	1	2	1	0	1	1	1	2	2	2	0	0	2	0	0	0	1	2	2	2	1	2	0	0	2	1	0	0	1	1	1	0	1	1	0	0	0	2
674	1	0	0	0	0	2	2	0	1	0	0	0	0	0	0	0	1	0	1	1	1	0	0	2	0	0	0	0	2	2	1	0	0	1	2	2	0	0	0	1	1	0	0	0	1	0	1	1	1
675	0	0	0	0	0	0	1	0	1	1	0	0	0	0	0	0	1	1	0	0	1	0	1	1	0	0	0	0	1	1	1	1	1	2	0	1	2	0	0	1	1	0	1	0	1	1	0	1	1
676	0	0	1	0	0	2	1	1	1	1	1	1	2	1	0	0	0	0	1	1	1	0	0	2	0	0	0	2	2	2	0	0	1	1	0	2	1	0	0	0	1	1	0	0	0	2	1	0	2
677	0	0	0	0	0	1	2	1	1	1	0	1	1	1	0	0	1	1	0	0	2	0	0	2	0	0	0	2	2	2	2	2	1	1	0	0	2	0	0	2	0	0	0	1	1	1	0	1	1
678	1	0	0	0	0	1	2	0	1	0	0	0	1	0	0	0	0	0	1	1	1	0	0	2	0	0	0	0	2	1	0	2	2	0	0	1	2	0	0	1	0	2	0	0	0	0	0	1	1
679	0	0	0	0	0	0	2	1	1	1	0	0	0	0	0	0	1	1	0	0	1	0	0	2	0	0	0	1	1	2	2	1	1	2	1	2	0	0	0	0	2	0	0	0	0	0	0	2	2
680	1	0	0	1	0	1	1	1	1	1	1	1	2	2	0	0	1	0	1	1	1	0	0	2	0	0	0	2	2	2	2	2	2	0	0	0	1	0	0	1	1	0	1	0	0	1	0	1	0
681	1	1	0	0	0	1	1	0	0	0	1	0	0	0	0	0	0	0	2	1	2	0	0	2	0	0	0	0	2	2	2	0	0	0	1	2	2	0	0	1	1	1	0	0	0	2	0	2	0
682	0	0	0	1	0	2	2	0	1	0	1	0	0	0	0	1	2	2	1	1	1	0	0	2	0	0	0	0	2	2	0	0	0	0	0	2	1	0	1	0	1	0	0	0	0	1	0	1	1
683	1	0	0	0	0	0	2	0	2	0	0	0	1	0	0	0	1	0	1	1	1	0	0	2	0	0	0	0	2	2	1	1	1	0	0	1	2	0	0	1	0	0	0	0	0	0	1	1	1
684	0	0	0	0	0	1	1	0	0	0	1	1	1	1	0	0	0	0	2	2	2	0	0	2	0	0	0	0	1	2	1	2	1	1	1	1	2	0	0	0	1	0	0	1	0	1	0	1	1
685	0	0	0	2	0	2	2	0	2	2	0	0	2	1	0	0	1	1	2	2	2	0	1	1	0	0	0	0	2	2	1	1	1	0	0	2	1	0	0	0	1	0	0	0	0	1	0	2	0
686	0	1	0	0	0	1	2	0	1	1	0	1	1	1	0	0	1	1	2	2	2	0	0	2	0	0	0	1	1	1	1	1	1	0	0	2	0	0	0	1	1	0	0	0	1	0	0	2	1
687	1	0	0	0	0	0	1	0	0	0	2	0	1	0	0	1	1	1	0	0	1	0	0	2	0	0	0	0	2	2	0	0	1	1	0	1	1	1	0	0	1	0	0	0	1	0	0	1	1
688	0	0	0	0	0	1	0	0	0	0	1	0	0	0	0	0	1	0	1	1	1	0	1	1	0	0	0	0	1	1	1	1	1	1	1	2	1	0	0	1	1	0	0	0	0	1	0	2	0
689	1	0	0	0	0	1	2	0	2	0	0	1	1	1	0	0	1	1	1	1	1	0	0	2	0	0	0	0	2	2	0	1	1	0	1	2	1	0	0	0	1	0	0	0	1	0	0	1	1
690	1	0	0	0	0	2	2	0	1	1	0	0	0	0	0	0	1	0	1	1	1	1	0	2	0	0	0	1	1	2	2	2	1	0	0	2	2	0	0	1	1	0	0	0	0	0	0	2	0
691	1	0	0	0	0	1	1	0	1	0	1	0	1	1	0	0	1	0	1	1	2	0	1	1	1	1	0	1	2	1	1	0	1	0	0	2	1	0	0	1	0	0	0	0	0	0	0	1	1
692	1	0	0	1	0	1	1	0	1	0	1	1	1	1	0	0	2	2	2	2	1	0	0	2	0	0	1	0	2	2	1	1	0	2	1	1	1	0	0	1	1	0	0	0	0	1	1	0	2
693	0	0	1	1	1	1	2	1	2	2	0	1	0	0	0	0	2	1	1	1	1	1	1	1	0	0	1	0	2	2	0	2	1	1	2	2	2	0	0	2	0	0	0	0	0	0	0	2	1
694	0	0	0	0	0	1	2	0	2	0	0	1	1	1	0	0	1	1	2	2	2	0	0	2	0	0	0	1	2	2	1	2	1	0	1	2	2	1	0	1	1	0	0	1	1	2	0	2	0
695	0	1	1	0	1	1	1	1	1	1	1	0	1	0	0	1	2	2	1	1	1	0	1	1	0	0	0	2	1	1	2	1	0	2	1	1	0	0	0	0	1	0	0	0	0	0	0	2	0
696	1	0	0	0	0	1	1	0	1	1	1	0	0	0	0	0	1	1	2	2	2	0	1	1	1	1	0	0	2	2	0	1	1	0	0	1	2	0	1	0	0	0	0	1	0	1	0	1	1
697	0	0	0	0	0	1	1	1	2	2	1	0	1	0	0	1	2	2	2	2	2	0	0	2	0	0	0	0	2	2	0	1	0	1	1	2	1	0	0	1	1	0	0	1	0	0	0	0	2
698	1	1	0	0	0	1	2	0	2	2	0	1	2	2	0	0	1	2	2	2	2	0	0	2	0	0	0	1	2	2	2	2	1	1	0	2	1	0	0	1	1	0	0	0	0	0	0	1	1
699	1	0	1	1	1	2	2	0	1	1	1	1	1	1	0	0	2	1	1	1	1	0	0	2	0	0	0	1	2	2	2	1	1	0	0	1	2	1	1	0	0	0	0	0	0	0	1	1	1
700	0	0	0	1	0	2	2	0	0	0	0	0	0	0	0	0	1	0	0	0	2	1	0	2	0	0	0	0	2	2	1	1	2	1	0	1	2	1	0	1	0	1	0	0	0	0	0	2	0
701	1	0	1	1	0	1	2	0	2	1	0	0	0	0	0	0	1	0	1	2	2	0	0	2	0	0	0	1	2	2	2	0	0	1	2	2	0	0	0	0	2	1	0	0	1	0	0	1	1
702	1	0	0	0	0	1	2	0	2	2	0	1	2	2	0	0	0	0	0	1	1	0	0	2	0	1	0	0	2	2	0	2	1	1	0	2	1	0	0	0	2	0	0	1	0	1	0	2	1
703	1	0	0	0	0	0	2	1	2	1	0	1	1	1	0	0	1	1	0	0	0	1	1	1	1	1	0	1	2	2	0	0	1	1	0	2	2	0	1	0	0	0	2	0	1	0	0	1	1
704	1	0	0	0	0	1	2	0	2	0	0	1	1	0	0	0	0	1	0	1	2	0	1	1	1	1	0	0	2	2	0	2	2	0	1	2	2	0	0	0	1	0	1	0	1	2	0	1	0
705	0	0	0	0	0	1	2	1	2	1	0	0	0	0	0	0	0	0	0	0	0	0	0	2	0	0	0	1	1	0	2	1	1	0	0	1	2	1	0	1	1	0	0	0	1	0	0	1	1
706	0	0	0	0	0	1	2	1	2	1	0	0	0	0	0	0	2	1	2	2	2	0	0	2	0	0	0	2	2	2	1	2	1	2	0	1	2	0	0	1	0	0	0	1	0	0	0	1	1
707	0	0	0	0	0	1	1	0	1	1	0	1	2	1	1	0	2	2	2	2	2	0	0	2	0	1	0	0	2	2	0	0	1	0	0	2	2	0	0	2	0	1	0	0	0	1	1	1	1
708	0	0	0	1	0	1	1	0	0	0	2	0	0	0	0	0	0	0	1	1	2	0	0	2	0	0	0	0	2	2	0	2	2	1	1	2	1	0	0	1	1	0	0	1	0	1	0	2	2
709	0	0	0	0	0	1	1	0	1	1	1	0	0	0	0	0	2	2	0	0	2	0	1	1	1	0	0	0	2	2	0	2	1	1	0	1	0	0	0	0	2	0	1	0	1	0	0	1	1
710	1	0	0	1	0	1	2	0	2	2	0	0	2	1	0	0	0	0	2	1	2	0	1	1	1	1	0	0	2	1	0	1	1	0	0	1	1	0	1	0	1	1	0	0	1	0	0	1	1
711	1	0	0	0	0	1	2	0	1	0	0	1	1	1	0	0	2	1	2	2	2	1	0	2	0	0	0	2	1	1	2	1	0	1	1	2	2	0	0	2	0	0	0	1	1	1	0	2	0
712	1	0	1	1	1	2	2	0	2	2	0	0	1	0	0	0	1	1	1	1	2	0	0	2	0	0	0	1	1	1	1	2	2	0	0	0	0	0	0	0	2	0	1	0	1	0	0	1	1
713	0	0	0	0	0	0	2	0	1	1	0	0	1	1	0	0	2	0	0	1	2	0	0	2	0	0	0	1	2	2	0	1	1	0	0	1	2	1	0	0	0	0	0	0	0	0	1	1	1
714	0	0	1	0	1	1	1	0	2	2	0	0	0	0	0	0	1	1	1	1	1	1	0	2	0	0	0	0	2	2	0	1	1	0	0	2	0	1	0	0	1	1	1	0	1	0	0	1	1
715	0	1	0	0	0	1	2	0	1	0	0	0	1	1	0	0	2	1	1	1	2	0	1	1	0	1	0	0	1	1	1	1	1	0	0	1	2	0	0	1	1	1	0	1	2	1	0	2	1
716	0	0	0	0	0	0	2	0	1	0	0	0	0	0	0	0	1	0	1	1	1	0	1	1	0	0	1	1	2	2	0	1	1	1	1	1	1	0	0	0	2	0	2	0	0	1	0	1	1
717	1	0	0	0	0	0	2	0	2	2	0	1	1	1	0	0	1	0	1	1	1	0	1	1	0	1	0	0	1	1	2	1	1	0	0	2	1	1	0	0	0	0	0	0	0	1	0	0	2
718	1	0	0	0	0	0	2	0	1	1	0	0	1	0	0	1	0	0	1	2	2	0	0	2	0	1	0	0	1	1	1	0	0	0	1	2	2	1	0	0	0	0	0	0	0	1	1	0	2
719	1	0	0	1	0	1	1	0	2	1	0	1	0	0	0	0	0	0	0	0	0	0	0	2	0	0	0	1	1	1	1	2	1	1	1	1	2	0	0	1	1	0	0	1	0	1	0	1	1
720	0	0	0	0	0	0	2	0	2	0	0	0	2	0	0	1	2	0	1	1	1	0	1	1	0	1	1	0	2	2	0	2	1	0	0	2	1	0	0	1	1	0	0	0	1	1	0	0	2
721	1	0	0	0	0	2	2	0	2	2	0	0	1	0	0	0	2	2	2	1	2	1	0	2	0	0	0	0	2	2	0	1	1	1	1	1	1	0	0	0	2	1	0	1	1	1	0	2	0
722	0	0	0	0	0	1	2	1	2	1	0	0	0	0	0	0	1	1	0	0	0	0	1	1	1	1	0	0	2	2	1	1	1	0	0	2	2	1	1	1	0	0	1	0	1	0	0	1	0
723	0	0	0	0	0	1	1	0	1	0	1	0	1	0	0	0	2	0	1	1	1	0	0	2	0	0	0	0	2	2	0	0	1	0	0	2	2	0	0	1	1	0	1	0	1	2	0	2	1
724	1	0	0	0	0	1	1	0	0	0	0	0	1	0	0	1	0	0	1	1	2	0	0	2	0	0	0	1	0	0	2	1	0	1	0	2	2	1	0	1	0	1	0	0	0	0	1	1	1
725	1	0	0	0	0	2	2	1	1	1	0	1	2	1	0	1	2	0	1	1	1	1	0	2	0	0	1	1	2	2	0	1	1	0	1	1	2	1	1	0	0	0	0	0	0	0	0	1	1
726	0	0	0	0	0	0	1	0	1	0	1	2	1	1	0	0	1	1	2	2	1	0	1	1	1	0	0	1	2	2	2	2	1	0	0	1	2	1	0	1	1	0	2	0	0	1	0	2	0
727	0	0	0	1	0	1	1	0	1	0	1	0	0	0	0	0	1	1	1	1	2	0	0	2	0	1	0	0	2	2	1	1	1	0	0	1	1	1	0	0	1	0	0	0	0	1	1	0	2
728	1	0	0	1	0	1	2	0	2	1	0	0	0	0	0	0	0	0	1	1	2	0	1	1	0	0	0	0	2	2	1	0	1	0	0	2	1	0	0	1	1	0	0	0	2	2	0	0	2
729	0	0	0	1	0	1	2	1	1	1	0	2	2	2	0	0	1	1	0	0	0	0	1	1	0	1	0	0	2	2	1	1	1	1	0	0	2	1	0	1	0	0	1	0	0	0	0	2	0
730	1	0	0	0	0	0	2	0	2	0	0	0	2	0	0	1	1	0	1	1	1	0	1	1	1	2	0	1	2	2	2	2	1	1	0	2	2	0	0	2	0	1	0	0	1	0	0	1	0
731	1	0	1	0	0	0	2	0	0	0	0	0	1	1	0	0	2	0	2	1	2	0	1	1	1	1	0	1	2	2	1	1	0	1	1	1	2	1	1	1	0	0	1	0	0	1	0	0	2
732	0	0	0	1	0	1	1	0	1	0	1	0	1	0	0	0	1	0	2	2	2	0	0	2	0	1	0	0	2	2	2	0	1	1	0	1	1	0	1	0	1	0	0	0	0	1	0	1	0
733	1	0	0	1	0	2	2	0	1	1	0	0	1	0	0	1	1	2	1	1	2	0	0	2	0	0	0	1	2	1	1	0	1	1	0	2	1	0	0	1	1	0	1	0	1	0	0	0	2
734	0	0	0	0	0	0	2	0	1	1	1	1	2	1	1	0	1	1	0	0	0	0	1	1	0	0	0	2	2	2	0	2	2	0	0	2	0	0	0	0	2	0	0	0	0	0	1	1	1
735	1	1	0	0	0	1	1	0	1	1	1	0	2	0	0	1	2	1	1	1	2	0	1	1	0	0	0	0	2	1	0	0	0	0	0	2	1	0	0	0	2	0	2	0	0	1	0	2	0
736	0	0	0	0	0	0	2	0	2	1	1	1	1	1	0	0	2	2	1	1	1	0	1	1	0	0	0	0	2	1	0	1	0	1	1	2	1	0	0	1	1	0	0	0	0	0	0	1	0
737	0	0	0	1	0	2	1	0	0	0	1	0	1	1	0	0	0	0	0	0	1	0	0	2	0	1	0	2	2	2	1	2	1	1	0	1	2	1	0	1	1	0	2	0	0	1	0	2	1
738	1	0	0	0	0	1	2	0	1	1	0	0	0	0	0	0	1	0	0	0	1	0	0	2	0	0	0	0	2	1	0	2	2	0	0	0	2	0	0	1	0	1	0	0	0	0	0	1	1
739	1	0	0	1	0	1	2	0	2	2	0	0	1	0	0	1	0	0	1	1	1	0	0	2	0	0	0	0	2	1	0	2	1	0	0	1	0	0	0	0	1	0	0	0	1	1	0	1	2
740	0	0	0	1	0	1	2	0	1	0	0	0	0	0	0	0	2	0	2	1	2	0	0	2	0	0	0	2	2	2	1	0	0	1	1	1	0	0	0	1	1	0	1	0	1	0	0	2	1
741	0	0	0	1	0	2	1	0	1	1	0	0	1	0	0	1	0	0	0	1	2	0	0	2	0	0	0	0	2	2	1	0	0	0	0	1	2	0	1	0	1	0	0	0	0	1	0	2	1
742	1	0	1	1	0	1	1	0	2	1	0	0	0	0	0	0	2	1	2	2	1	0	0	2	0	0	0	0	2	2	1	2	1	1	0	2	2	0	0	1	1	2	0	0	0	0	0	0	2
743	1	0	0	0	0	2	2	1	2	1	0	1	1	0	0	0	2	1	2	2	2	0	0	2	0	0	0	0	2	2	1	2	1	1	1	1	1	0	0	2	0	0	0	0	1	0	0	1	1
744	1	0	0	0	0	2	1	0	1	1	1	0	2	2	0	0	1	1	1	1	1	0	0	2	0	0	1	0	2	2	0	0	1	1	0	1	2	1	1	0	0	0	0	0	0	1	0	2	0
745	0	0	0	1	0	1	1	0	1	1	0	0	1	1	0	0	1	0	0	0	2	0	0	2	0	0	0	0	2	2	0	0	1	0	0	2	1	0	0	0	1	0	0	0	0	1	0	2	0
746	1	0	0	0	0	2	2	0	1	0	0	0	1	0	0	0	1	0	1	1	1	0	0	2	0	0	0	0	2	2	0	1	1	0	0	1	1	0	1	0	1	0	0	0	0	0	0	1	1
747	1	0	0	0	0	1	1	0	1	1	1	1	1	1	0	0	1	1	0	1	1	0	0	2	0	0	0	1	2	2	0	1	0	1	0	1	1	0	0	1	1	0	0	1	0	1	0	0	1
748	0	1	0	0	0	1	2	0	2	1	0	0	1	0	0	1	2	0	1	1	2	0	0	2	0	1	0	0	2	2	0	0	1	0	0	2	2	1	0	1	0	0	0	0	0	0	0	2	0
749	1	0	0	0	0	2	2	0	2	2	0	1	1	1	0	0	2	1	1	1	1	0	1	1	0	0	0	1	2	2	1	1	0	0	0	2	2	0	0	2	0	0	0	0	0	0	0	1	1
750	1	0	0	0	0	1	1	0	2	1	0	1	1	1	0	0	1	1	1	1	1	1	0	2	0	0	0	2	2	2	0	1	1	0	0	2	2	0	0	2	0	0	0	0	0	1	0	2	0
751	0	0	0	1	0	1	1	0	0	0	0	0	0	0	0	0	1	0	2	2	2	0	0	2	0	0	0	0	2	2	0	1	1	0	0	2	1	0	0	1	1	1	0	1	1	0	0	0	2
752	0	0	0	0	0	0	2	1	2	2	0	1	1	1	0	0	1	0	1	1	1	0	1	1	1	1	0	0	2	2	1	2	2	0	1	2	1	0	1	0	1	1	0	0	1	1	0	2	0
753	0	0	0	0	0	2	1	0	2	2	0	0	1	0	0	1	2	0	1	1	1	0	0	2	0	0	0	0	2	2	1	1	1	0	0	2	2	1	0	0	0	0	1	0	1	1	0	2	1
754	1	0	0	0	0	1	1	0	0	0	0	1	1	1	0	0	0	0	0	1	2	0	0	2	0	0	0	0	2	2	0	2	2	0	0	2	1	1	0	0	1	1	0	1	0	1	0	2	0
755	0	0	0	0	0	0	1	0	1	1	1	1	1	1	0	0	1	0	2	2	2	1	0	2	0	0	0	0	2	2	1	0	0	0	1	2	1	1	0	0	1	0	0	0	0	1	0	2	0
756	0	1	0	0	0	1	2	0	2	2	0	0	1	0	0	1	2	0	2	2	2	1	0	2	0	0	0	0	1	1	2	1	1	0	1	2	0	1	0	0	1	0	1	0	1	1	0	2	0
757	1	0	0	0	0	1	1	0	0	0	0	0	1	0	0	1	1	0	2	2	2	0	0	2	0	0	0	1	2	1	2	2	1	0	0	1	2	0	1	1	0	0	2	0	1	0	0	2	0
758	1	0	0	0	0	2	1	0	0	0	2	0	0	0	0	0	1	1	1	1	1	0	1	1	0	1	0	0	2	2	1	1	0	2	1	1	0	0	0	0	1	0	0	0	0	0	0	1	1
759	0	0	0	0	0	2	1	0	0	0	0	0	0	0	0	0	1	0	2	2	2	0	0	2	0	1	0	0	2	2	1	1	1	0	0	2	1	0	0	1	1	0	0	0	0	1	0	2	0
760	1	0	0	0	0	1	2	0	2	2	0	0	2	0	0	1	1	1	1	1	2	0	0	2	0	2	0	2	0	0	2	2	2	0	0	0	0	0	0	0	1	1	0	0	0	2	0	2	0
761	1	1	1	1	0	2	2	0	2	1	0	0	1	1	0	0	2	1	1	1	2	0	0	2	0	0	0	0	2	2	0	0	1	0	0	2	1	0	0	1	1	0	1	0	1	0	0	1	0
762	1	0	1	0	0	2	2	0	2	2	0	1	1	1	0	0	1	0	1	1	2	0	1	1	0	0	0	1	1	1	2	1	1	1	2	2	1	0	0	0	0	0	1	0	1	1	0	1	1
763	0	0	1	1	0	1	1	0	1	0	1	1	2	2	0	0	2	1	1	1	2	0	1	1	0	0	0	1	2	2	1	1	1	1	1	1	2	0	1	0	1	0	0	0	1	2	0	2	0
764	1	0	0	0	0	0	1	0	1	1	1	0	0	0	0	0	0	0	2	2	2	0	0	2	0	0	0	0	2	2	0	1	1	0	0	1	2	0	0	1	0	0	0	2	0	2	0	1	1
765	0	0	1	1	0	2	2	0	1	1	0	1	1	1	0	0	2	1	1	1	2	0	1	1	1	1	0	0	2	2	0	1	2	0	0	2	1	0	0	2	0	0	0	0	2	0	0	2	0
766	1	0	0	1	0	1	1	1	2	2	0	0	0	0	0	0	1	2	2	2	2	0	1	1	1	1	0	1	2	2	2	0	0	1	2	2	2	1	1	0	0	0	0	1	0	0	0	1	0
767	1	0	0	1	0	1	2	0	1	0	1	0	1	0	0	1	1	1	1	2	2	0	0	2	0	0	1	0	2	2	0	1	0	1	0	1	1	1	0	0	0	0	1	0	1	2	0	0	1
768	0	0	0	0	0	1	2	0	2	1	0	0	0	0	0	0	1	1	2	2	2	0	0	2	0	0	0	2	2	2	0	0	1	1	0	2	1	1	0	0	0	0	0	0	1	1	0	1	1
769	1	0	1	1	0	1	2	0	1	1	1	0	0	0	0	0	2	0	0	1	2	0	0	2	0	0	0	0	2	2	0	1	1	0	0	2	1	1	0	0	1	0	0	0	0	0	0	0	2
770	1	0	1	2	0	2	2	0	2	2	0	0	0	0	0	0	0	0	2	1	2	0	0	2	0	1	0	0	2	2	1	1	1	0	0	1	1	0	0	0	2	0	0	0	0	0	0	2	0
771	1	1	0	0	0	1	2	0	2	2	0	0	1	0	0	0	2	0	2	2	2	0	0	2	0	0	0	0	1	1	1	0	0	0	0	2	2	1	0	1	1	0	1	0	1	1	0	1	1
772	0	0	0	0	0	0	1	0	0	0	1	0	1	0	1	0	1	0	2	2	2	1	0	2	0	0	0	0	2	1	0	1	1	1	1	2	1	0	0	0	1	1	0	1	1	0	1	0	1
773	1	0	0	1	0	2	2	1	2	1	0	0	1	1	0	0	1	0	2	2	2	0	0	2	0	0	0	0	1	2	1	0	0	0	1	2	0	0	0	0	2	0	1	0	1	0	0	0	2
774	1	0	0	1	0	2	1	0	0	0	1	0	0	0	0	0	1	1	1	1	1	1	0	2	0	1	0	1	2	2	1	1	1	0	0	1	1	0	1	0	0	0	0	0	0	1	1	1	1
775	0	0	0	0	0	0	2	1	2	1	0	1	2	2	0	0	1	0	1	1	1	0	1	1	0	0	0	0	2	1	1	1	1	0	0	1	0	0	0	1	1	1	0	0	0	0	0	1	1
776	0	0	0	0	0	0	2	0	2	2	0	0	0	0	0	0	0	0	2	2	2	0	0	2	0	1	0	0	2	2	0	1	1	0	0	1	2	1	0	0	0	1	1	0	0	1	0	1	1
777	0	0	0	0	0	2	2	1	2	1	0	1	1	1	0	0	1	0	1	1	1	0	1	1	0	0	0	0	1	2	1	1	1	0	0	1	2	0	0	2	0	1	0	1	1	0	0	1	2
778	1	0	0	0	0	1	2	0	2	1	0	0	1	0	1	0	0	0	1	1	1	0	0	2	0	0	1	0	2	2	0	2	2	0	0	0	2	1	0	1	0	0	0	0	1	1	0	1	0
779	0	0	0	1	0	1	1	1	2	2	0	0	1	1	0	0	2	1	2	2	2	0	1	1	0	0	0	1	2	2	2	1	1	0	0	2	1	1	0	0	1	0	1	0	0	1	0	0	2
780	0	0	0	0	0	0	2	1	1	1	0	0	0	0	0	0	2	0	0	1	2	0	0	2	0	0	0	0	2	2	0	0	0	1	0	2	1	0	0	1	1	1	0	0	0	0	0	1	1
781	0	0	0	0	0	1	2	0	2	0	0	0	0	0	0	0	1	1	1	1	1	0	1	1	0	0	0	0	2	2	1	2	2	0	0	1	0	0	0	0	1	1	0	0	0	0	0	0	1
782	0	0	0	0	0	1	0	0	0	0	2	1	0	0	0	0	1	1	1	0	0	0	0	2	0	0	0	0	2	2	1	2	2	0	1	1	1	0	0	0	2	0	0	1	0	0	0	1	1
783	0	0	0	0	0	0	1	0	1	1	0	0	0	0	0	0	1	1	2	2	2	0	0	2	0	0	0	0	2	2	2	1	1	0	0	1	2	1	1	0	0	0	0	0	0	0	0	1	1
784	1	0	0	1	0	2	2	0	0	0	0	1	2	1	0	1	1	1	2	2	2	0	0	2	0	0	1	0	2	1	0	1	0	1	1	2	0	0	0	0	2	0	0	0	0	1	0	0	2
785	0	0	0	0	0	0	1	0	1	0	1	0	0	0	0	0	2	0	2	2	2	0	0	2	0	0	0	1	2	2	1	2	1	1	0	2	1	0	0	2	0	1	0	0	1	0	1	1	1
786	1	0	0	0	0	2	1	0	1	0	1	1	2	1	0	1	1	0	2	2	2	0	1	1	1	1	0	0	2	2	1	1	1	0	0	1	0	0	0	0	1	0	0	1	1	2	0	1	1
787	0	0	0	0	0	1	2	1	2	1	0	0	0	0	0	0	1	0	1	1	1	0	0	2	0	0	0	0	2	2	0	2	2	0	0	2	1	0	0	2	0	0	0	0	0	2	0	0	1
788	1	0	1	1	0	1	2	0	1	1	0	0	1	0	0	1	2	2	1	1	2	0	0	2	0	0	0	1	2	2	1	2	1	1	0	0	2	0	0	1	0	0	0	0	0	1	0	1	1
789	1	0	0	0	0	2	2	0	1	0	1	0	0	0	0	0	1	0	2	1	2	1	1	1	0	0	0	0	2	2	0	1	1	0	0	2	2	0	0	2	0	0	0	1	1	1	0	1	1
790	1	0	0	1	0	1	2	0	2	1	0	1	1	0	1	0	0	1	0	1	2	0	0	2	0	0	0	2	0	0	2	1	1	0	0	1	1	0	0	1	1	1	0	1	1	0	0	1	1
791	1	0	0	0	0	2	2	1	1	1	0	0	0	0	0	0	0	0	1	1	0	0	0	2	0	0	0	0	2	2	0	1	1	2	1	2	1	0	0	0	0	1	0	0	1	0	0	1	2
792	0	0	0	0	0	1	2	0	1	1	0	0	0	0	0	0	2	0	0	1	2	0	1	1	1	1	0	0	2	2	0	2	2	0	0	0	1	0	0	1	1	1	0	0	0	1	0	2	0
793	0	0	1	1	0	2	2	0	2	1	0	1	1	1	0	0	1	1	1	1	2	0	1	1	0	1	0	0	2	2	1	2	1	0	0	1	1	0	0	0	2	0	0	0	2	1	0	2	0
794	1	0	0	1	0	2	2	0	2	2	0	1	1	1	0	0	2	1	1	1	2	0	1	1	1	1	1	1	2	2	0	1	0	1	0	1	2	0	0	0	1	0	0	0	0	0	0	2	0
795	0	0	0	0	0	0	1	1	1	1	1	0	2	2	0	0	1	0	1	1	1	0	0	2	0	0	0	0	2	2	1	1	1	0	0	2	2	0	1	0	1	0	1	0	1	0	0	1	0
796	0	0	0	0	0	1	1	1	1	1	1	0	2	1	0	0	0	0	1	1	1	1	0	2	0	1	0	0	1	1	2	2	2	0	0	1	2	0	1	1	0	0	0	0	0	1	0	1	1
797	0	0	0	0	0	0	2	0	2	2	0	0	0	0	0	0	1	0	1	1	1	0	0	2	0	0	0	0	2	1	1	1	1	0	0	2	1	1	0	0	1	0	1	0	1	0	0	2	0
798	0	0	0	0	0	0	2	0	2	1	0	0	1	0	0	1	1	1	1	1	1	0	2	0	1	1	0	0	2	2	1	0	0	0	1	2	2	0	1	1	0	0	0	0	0	1	0	1	1
799	0	0	1	1	0	2	1	0	0	0	1	0	0	0	0	0	1	0	2	1	2	0	0	2	0	1	0	0	2	2	0	1	1	0	0	1	0	0	0	0	2	0	1	0	1	1	0	1	1
800	0	0	0	1	0	1	2	0	0	0	0	1	1	1	0	0	1	1	1	1	1	0	1	1	1	1	0	1	2	2	1	1	1	2	0	1	1	0	0	0	0	0	1	1	0	1	0	0	1
801	1	0	0	1	0	1	2	0	0	0	0	0	1	1	0	0	1	0	2	2	2	0	0	2	0	0	1	0	2	2	0	1	1	0	0	1	2	0	0	1	0	0	0	0	1	2	1	0	2
802	0	0	0	1	0	1	1	0	1	1	2	0	0	0	0	0	2	1	0	0	1	0	0	2	0	0	0	0	1	2	1	1	1	0	0	1	1	0	0	1	1	0	1	1	0	1	0	1	1
803	1	0	0	0	0	2	0	0	1	1	1	0	0	0	0	0	1	1	0	1	1	0	0	2	0	1	0	0	2	2	0	1	1	0	0	0	1	0	0	0	2	0	0	0	0	0	0	1	1
804	1	1	0	0	0	1	2	0	2	1	0	1	2	1	0	0	0	0	1	1	1	0	1	1	1	2	0	0	2	2	0	1	1	0	1	1	2	0	0	2	0	0	1	0	1	0	0	2	1
805	0	0	0	0	0	1	1	0	1	0	1	0	0	0	0	0	1	2	2	2	2	1	0	2	0	0	1	0	2	2	0	1	2	1	0	1	0	0	0	1	1	0	0	0	0	1	0	0	1
806	1	0	2	0	1	0	1	0	1	1	0	0	0	0	0	0	1	0	1	1	1	0	1	1	1	1	0	0	2	2	1	1	1	0	0	1	2	1	1	0	1	0	0	1	1	1	1	0	2
807	1	0	0	0	0	2	1	0	2	1	0	1	1	0	1	0	1	1	1	1	1	1	0	2	0	0	0	0	2	2	0	2	1	1	1	2	1	0	0	1	1	0	0	1	0	1	0	1	0
808	1	0	0	0	0	1	2	1	2	2	0	2	2	2	0	0	2	2	1	1	2	0	0	2	0	0	0	0	2	1	1	1	0	1	2	2	2	1	1	0	0	0	0	0	0	2	0	1	1
809	0	0	0	0	0	2	1	1	2	2	0	0	1	1	0	0	2	2	0	0	2	0	1	1	1	1	0	0	2	2	1	2	2	0	1	1	2	0	0	2	0	0	0	0	0	1	0	1	0
810	1	0	0	0	0	1	2	0	1	1	1	0	0	0	0	0	2	1	1	1	1	0	2	0	0	0	0	0	2	2	0	0	0	0	0	2	2	0	0	2	0	2	0	0	1	0	0	1	1
811	0	0	0	1	0	1	2	0	1	1	0	1	1	1	0	0	2	0	2	1	2	0	0	2	0	0	0	0	2	2	1	1	1	0	0	1	0	0	0	0	2	0	1	0	1	0	0	2	0
812	0	0	0	0	0	1	2	1	1	1	0	0	0	0	0	0	2	0	2	2	2	0	1	1	0	1	0	2	2	2	1	1	0	1	1	2	2	0	0	1	0	0	0	0	0	1	0	1	1
813	1	0	0	0	0	0	1	0	1	1	1	0	2	2	0	0	1	1	1	1	2	0	1	1	0	0	0	0	2	2	0	1	1	0	0	1	1	0	0	1	1	0	0	0	0	1	0	2	0
814	0	0	0	1	0	2	2	0	1	1	0	0	0	0	0	0	0	0	1	0	1	0	0	2	0	0	0	0	2	2	1	1	1	0	0	1	1	0	0	1	1	0	1	0	1	1	0	2	0
815	0	0	0	1	0	1	1	0	2	2	0	1	1	1	0	0	1	0	2	2	2	0	1	1	1	1	0	1	2	1	1	2	2	0	0	0	1	0	1	0	1	0	0	0	1	1	0	2	1
816	0	0	0	0	0	0	1	0	1	0	1	0	0	0	0	0	1	1	0	0	1	0	0	2	0	0	0	0	1	1	0	1	1	0	0	2	0	0	0	0	1	0	1	0	1	0	0	2	0
817	0	0	0	0	0	2	2	0	2	1	0	1	1	1	0	0	0	0	2	2	2	0	0	2	0	1	0	0	2	2	0	1	0	2	2	2	0	0	0	0	2	0	1	0	0	1	2	0	2
818	1	0	1	1	1	1	1	1	2	2	0	0	0	0	0	0	2	1	1	1	1	0	0	2	0	0	0	0	2	2	0	0	0	0	0	1	1	0	0	1	1	0	0	0	0	1	0	2	1
819	0	0	0	2	0	2	2	0	0	0	0	0	0	0	0	0	1	1	1	2	2	0	0	2	0	0	0	1	1	1	1	2	1	1	0	1	1	0	0	2	0	0	1	0	1	0	0	1	1
820	1	0	1	0	0	2	2	0	0	0	0	1	1	1	0	0	2	2	1	1	2	0	1	1	0	0	0	0	2	2	0	2	1	0	0	2	0	0	0	0	2	1	1	0	0	1	0	0	2
821	1	0	0	0	0	0	2	0	2	1	0	0	0	0	0	0	2	2	0	0	0	0	1	1	0	0	0	0	2	1	0	1	1	1	1	2	1	0	0	1	1	0	1	0	1	2	0	2	1
822	1	0	0	0	0	1	2	0	2	1	0	0	1	0	0	0	1	1	2	2	2	0	0	2	0	0	0	1	1	1	2	0	2	1	0	1	2	0	0	0	1	0	1	0	1	1	0	2	0
823	1	1	0	0	0	0	2	0	2	0	0	0	0	0	0	0	0	0	2	2	2	1	0	2	0	1	0	1	2	2	0	2	2	0	0	1	0	0	0	0	2	0	0	0	0	1	0	2	1
824	0	0	0	0	0	0	1	0	0	0	0	0	0	0	0	0	0	0	0	0	0	0	0	2	0	0	0	0	2	1	0	1	0	1	0	1	2	0	0	2	1	0	0	0	1	2	0	2	1
825	1	0	1	1	0	1	2	0	2	2	0	1	0	0	0	0	1	1	2	2	2	0	0	2	0	0	0	0	2	1	1	2	2	0	0	0	2	0	0	2	0	0	0	1	0	0	1	0	1
826	1	0	0	0	0	0	0	0	0	0	2	1	1	1	0	0	0	0	2	2	2	0	0	2	0	0	1	0	1	1	1	2	1	1	0	1	2	0	0	2	0	0	1	0	1	1	0	2	0
827	0	0	1	1	0	1	1	0	0	0	1	0	0	0	0	0	2	1	2	2	2	0	1	1	0	0	0	0	2	2	0	1	1	0	0	2	0	0	0	0	2	0	1	0	1	1	0	2	0
828	1	0	0	1	0	2	1	0	1	1	1	1	1	1	0	0	2	2	2	2	2	0	1	1	0	0	0	0	2	2	1	2	1	0	0	1	0	0	0	1	0	0	0	0	1	0	1	0	2
829	0	0	0	0	0	2	2	0	1	1	0	0	0	0	0	0	1	0	1	1	1	1	1	1	1	1	0	1	2	2	0	1	1	0	0	1	1	1	0	0	0	0	1	0	0	0	0	1	0
830	0	0	0	0	0	2	2	1	2	2	0	1	1	2	0	0	0	0	1	1	1	0	0	2	0	1	0	0	2	1	0	1	1	0	0	1	1	1	0	0	1	0	2	0	1	1	0	0	2
831	1	0	1	0	1	1	1	1	1	1	1	1	1	0	1	0	2	0	2	1	2	0	1	1	1	1	1	1	1	1	1	0	0	0	0	1	2	1	0	0	1	0	0	2	0	1	0	2	0
832	0	0	0	0	0	0	0	0	1	1	0	1	1	1	0	0	2	0	2	2	2	0	1	1	0	0	0	0	2	2	0	2	1	1	0	2	1	1	0	0	1	2	0	0	1	0	0	2	1
833	1	0	0	0	0	1	1	2	2	2	0	2	2	2	0	0	0	0	0	0	2	0	1	1	1	1	0	0	2	2	0	2	2	0	0	0	0	0	0	0	2	0	1	0	1	0	0	2	0
834	1	0	0	0	0	0	2	1	1	1	1	1	2	2	0	0	0	0	0	1	1	0	0	2	0	0	0	1	2	1	1	1	1	0	0	2	0	0	0	1	1	0	0	0	0	0	0	2	0
835	0	0	0	1	0	1	2	0	2	2	0	0	0	0	0	0	2	1	2	2	2	0	0	2	0	0	0	1	2	2	2	1	1	0	0	1	2	1	0	1	1	1	0	0	0	1	0	1	1
836	0	0	0	0	0	0	1	0	2	2	0	0	0	0	0	0	1	0	1	1	1	0	1	1	1	1	0	0	2	2	0	0	1	0	0	2	2	1	0	0	1	0	0	0	0	1	0	2	0
837	0	0	1	1	1	2	2	0	2	2	0	0	0	0	0	0	0	0	1	1	1	0	0	2	0	0	0	1	2	2	1	2	2	0	0	0	0	1	0	0	1	0	0	0	0	1	0	1	1
838	1	1	0	0	0	1	2	0	1	1	0	1	2	1	0	0	1	0	2	1	2	1	0	2	0	1	0	0	2	2	0	1	0	1	0	2	2	0	0	1	1	0	0	0	0	0	0	0	1
839	1	0	0	1	0	1	1	0	0	0	0	0	0	0	0	0	1	0	1	1	1	2	0	2	0	0	0	0	2	2	1	0	0	1	2	2	0	0	0	0	2	0	1	0	1	1	1	0	2
840	0	1	0	0	0	1	2	1	1	1	0	0	0	0	0	0	2	2	2	2	2	0	0	2	0	0	0	0	1	1	1	1	1	0	0	2	0	0	0	0	1	0	0	0	0	1	0	2	0
841	0	0	0	1	0	2	2	1	2	1	0	0	2	1	0	1	1	0	2	2	2	0	1	1	1	1	0	0	2	2	1	1	1	2	0	1	0	0	0	0	2	1	0	0	0	0	0	1	0
842	1	1	1	0	1	1	2	0	2	2	0	0	1	1	0	0	0	0	2	2	2	0	0	2	0	0	0	2	0	0	2	1	2	0	0	1	1	0	1	0	1	0	0	1	0	0	0	1	1
843	1	0	1	1	0	1	2	1	2	1	0	0	0	0	0	0	0	0	2	1	2	0	1	1	0	1	0	0	2	2	0	1	1	1	1	2	1	0	0	0	1	0	1	0	0	1	0	1	1
844	0	1	1	1	0	2	1	0	1	1	0	1	0	0	0	0	0	0	1	1	1	0	1	1	1	1	0	0	2	2	0	2	1	2	0	2	2	1	0	0	1	0	1	0	1	0	0	2	0
845	1	0	0	0	0	1	1	1	2	2	0	1	1	1	0	0	0	0	1	1	0	0	0	2	0	1	0	1	2	2	1	0	1	1	0	2	0	0	0	1	1	0	1	0	1	1	0	1	1
846	0	0	1	1	0	1	0	0	0	0	2	1	2	1	0	1	1	1	1	1	2	0	0	2	0	0	0	1	2	2	2	1	1	1	1	1	2	0	0	0	1	1	0	1	1	0	0	1	0
847	1	0	0	0	0	2	2	0	1	0	1	0	1	0	0	0	1	1	2	2	2	0	0	2	0	0	1	1	2	2	0	1	1	1	1	2	2	1	0	0	0	0	0	0	0	1	0	2	1
848	0	0	0	0	0	1	2	1	2	2	0	0	2	1	0	0	1	1	1	1	1	0	1	1	1	1	0	0	1	1	0	1	0	0	1	2	2	0	1	1	0	0	0	0	0	1	0	2	1
849	1	1	0	0	0	1	2	1	2	1	0	0	0	0	0	0	1	0	1	1	1	0	1	1	1	0	0	0	1	1	1	1	0	0	0	0	1	0	0	0	2	1	0	0	0	1	0	1	1
850	1	0	0	0	0	1	1	0	0	0	0	0	2	1	0	1	2	1	1	1	2	0	0	2	0	0	0	2	0	0	2	2	2	0	0	1	2	0	0	2	0	0	1	0	1	1	0	2	0
851	0	0	0	0	0	2	2	0	2	1	1	0	1	0	0	1	1	0	1	2	2	0	1	2	0	0	0	0	2	2	0	2	2	0	0	1	0	0	0	1	0	0	0	0	2	2	0	2	0
852	0	0	0	0	0	0	1	0	1	1	1	1	1	1	0	0	0	0	1	1	0	0	0	2	0	0	1	0	2	2	0	1	0	1	2	2	1	0	0	1	1	0	0	0	0	0	0	2	0
853	1	0	0	0	0	1	2	0	2	2	0	1	2	0	1	0	1	1	1	1	1	0	0	2	0	0	0	1	1	1	2	1	1	0	0	1	1	0	0	0	2	0	1	0	1	1	0	2	0
854	1	0	0	0	0	1	1	0	1	0	1	1	1	1	0	0	1	0	2	2	2	0	0	2	0	1	0	0	2	1	0	1	1	0	0	2	2	1	0	0	0	0	0	0	0	2	0	1	1
855	0	0	0	1	0	1	1	2	2	2	0	0	0	0	0	0	1	1	2	2	2	0	0	2	0	0	0	0	2	2	0	2	1	1	0	1	1	0	0	1	1	1	0	0	0	0	0	2	2
856	0	0	0	1	0	2	2	0	1	1	0	0	1	0	0	1	1	0	1	1	1	0	1	1	1	1	0	0	1	1	1	2	2	0	0	1	1	1	0	0	1	0	0	1	0	1	0	1	1
857	1	0	0	1	0	2	2	1	2	1	0	0	1	0	0	1	1	1	1	1	1	0	0	2	0	0	0	0	1	1	0	1	2	1	0	1	2	1	0	1	1	0	1	1	1	2	0	2	1
858	1	0	0	0	0	0	2	0	2	2	0	0	1	1	0	0	1	0	2	2	2	0	0	2	0	0	0	2	1	1	2	2	2	0	0	0	1	0	0	1	1	0	0	0	0	1	0	2	0
859	0	0	0	1	0	2	1	0	1	1	1	1	2	1	1	0	0	0	0	1	2	0	0	2	0	0	0	0	2	2	0	0	0	0	0	1	0	0	0	1	1	0	1	0	0	0	0	2	0
860	0	0	1	0	1	1	2	0	0	0	0	2	2	2	0	0	0	0	2	2	2	1	0	2	0	0	0	0	2	2	0	1	0	1	2	2	2	0	0	2	0	0	0	0	0	0	0	1	1
861	1	0	0	0	0	1	1	1	1	1	1	1	2	1	0	1	2	0	2	1	2	1	0	2	0	0	0	0	2	2	0	1	1	0	0	1	1	0	1	0	1	0	0	0	0	0	1	1	1
862	0	0	0	1	0	1	1	0	2	1	0	1	1	1	0	0	0	0	2	2	2	0	0	2	0	0	0	1	2	1	2	1	1	2	0	1	1	0	0	1	1	0	1	0	1	0	0	2	0
863	1	0	0	0	0	2	1	1	1	1	1	0	0	0	0	0	1	0	1	1	2	0	0	2	0	0	0	2	1	1	2	1	1	0	0	2	2	0	0	1	1	0	0	0	0	1	1	0	2
864	1	0	0	0	0	1	2	1	1	1	0	0	0	0	0	0	0	0	2	1	2	1	0	2	0	0	0	0	2	2	1	2	2	0	0	0	0	0	0	0	2	0	0	0	1	1	0	2	0
865	1	0	0	0	0	0	1	0	1	0	1	0	0	0	0	0	2	1	2	2	2	0	0	2	0	0	0	0	1	1	1	1	0	0	1	2	1	0	0	1	1	1	0	1	0	1	1	1	1
866	1	0	1	1	1	1	1	1	2	2	0	0	1	0	0	1	1	1	2	2	2	0	0	2	0	0	0	1	1	1	2	2	1	1	0	1	0	0	0	1	1	0	1	0	1	0	0	2	1
867	1	0	0	0	0	0	1	1	1	1	1	1	2	2	0	0	1	0	1	1	1	0	0	2	0	0	0	1	1	0	2	0	0	0	0	2	2	0	0	1	1	0	1	0	1	0	0	1	1
868	0	0	0	0	0	0	1	0	0	0	0	1	2	1	0	1	1	0	1	1	2	0	1	1	0	0	0	0	2	2	1	2	2	0	1	2	1	0	0	2	0	2	0	0	1	0	0	1	1
869	1	0	0	0	0	0	1	0	1	1	0	0	0	0	0	0	1	0	1	1	1	0	0	2	0	0	0	1	1	0	1	2	2	0	0	1	0	0	0	0	2	0	0	0	0	1	0	0	1
870	1	0	0	0	0	0	2	1	2	1	0	1	2	1	0	0	0	0	2	1	2	0	0	2	0	0	0	0	1	2	1	1	1	0	0	1	2	0	0	0	1	1	0	0	1	0	0	1	1
871	0	0	0	0	0	1	1	0	1	1	1	1	2	2	0	0	0	0	0	0	0	0	1	1	0	0	0	0	2	2	0	1	1	0	0	2	1	0	0	0	1	0	1	0	1	0	0	1	1
872	0	0	0	1	0	1	2	0	2	1	0	0	1	0	0	0	2	1	1	1	2	0	1	1	1	1	0	0	2	2	0	1	0	1	2	2	2	1	1	1	0	0	0	0	0	0	0	1	1
873	0	0	0	0	0	2	2	0	1	1	0	1	1	1	0	0	1	0	1	1	2	0	0	2	0	0	0	1	2	2	1	1	1	0	0	1	1	0	0	1	1	0	1	0	0	0	0	1	1
874	0	0	0	0	0	1	2	0	2	1	0	0	1	0	0	1	0	0	1	1	2	0	0	2	0	0	0	1	2	1	1	1	1	1	1	1	1	0	0	0	0	1	0	0	1	0	0	0	2
875	0	0	0	0	0	1	2	0	1	1	0	1	2	1	0	0	1	0	1	1	2	0	0	2	0	0	1	0	2	2	1	1	1	2	0	1	1	1	0	0	0	2	0	0	0	0	0	2	1
876	0	0	0	0	0	1	1	0	1	1	1	1	2	2	0	0	1	0	1	2	2	0	1	1	1	1	0	0	2	2	0	0	1	2	0	2	2	0	0	0	2	2	0	0	0	0	0	1	1
877	0	0	0	0	0	1	0	0	0	0	2	0	0	0	0	0	1	0	1	1	1	0	0	2	0	0	0	0	2	2	0	1	1	0	0	1	2	0	0	1	0	1	0	0	1	0	1	0	2
878	0	0	0	0	0	1	0	0	1	1	0	0	0	0	0	0	1	1	2	2	2	0	0	2	0	0	0	0	1	2	1	1	1	1	1	1	1	1	1	0	0	0	1	0	2	0	0	1	1
879	0	0	1	0	0	0	2	0	2	0	0	1	1	1	0	0	0	0	2	2	2	0	1	1	1	1	0	1	1	1	1	1	1	1	2	2	1	1	1	0	0	0	2	0	1	1	0	2	0
880	0	0	0	2	0	2	2	1	2	1	0	1	1	1	0	0	1	1	2	2	2	0	0	2	0	1	0	1	2	2	1	1	1	1	1	1	0	0	1	0	1	0	1	0	1	1	0	1	0
881	0	0	0	0	0	0	2	1	1	1	0	1	0	0	0	0	1	1	0	0	1	0	1	1	0	0	0	0	2	2	1	1	1	0	0	2	2	1	1	0	1	0	1	0	1	0	0	0	1
882	1	0	0	0	0	1	1	0	1	1	1	0	0	0	0	0	1	1	1	2	2	0	1	1	0	1	0	0	2	2	0	1	1	2	0	1	1	0	0	2	0	0	1	0	1	0	0	2	1
883	0	0	0	0	0	1	2	0	2	1	0	1	2	2	0	0	0	1	1	1	1	1	0	2	0	0	1	0	2	2	0	2	2	0	0	1	1	0	1	0	1	0	2	0	1	1	0	2	2
884	1	0	0	0	0	1	2	0	1	1	1	1	1	1	0	0	1	0	2	1	2	0	0	2	0	0	0	0	1	1	0	0	0	0	0	2	1	1	1	0	0	0	1	0	0	1	0	1	1
885	1	0	0	0	0	0	2	0	2	1	0	0	1	1	0	0	2	2	0	0	0	0	0	2	0	0	0	0	1	1	1	1	1	0	0	1	1	0	0	2	0	0	1	0	1	1	0	2	0
886	1	0	0	0	0	0	1	1	2	2	0	0	1	1	0	0	1	1	1	2	2	0	0	2	0	1	0	1	2	2	2	2	1	1	1	2	1	0	0	0	1	0	0	0	1	0	1	0	2
887	1	0	1	0	1	1	1	0	1	0	1	1	1	0	1	0	1	0	1	1	2	0	0	2	0	0	0	0	2	2	0	1	2	0	0	0	0	0	0	0	1	0	0	0	0	0	0	2	0
888	1	0	0	0	0	0	1	1	2	2	0	1	1	0	1	0	1	1	0	0	0	0	0	2	0	0	0	0	2	2	0	2	1	1	0	1	2	0	0	2	0	0	1	0	1	0	0	1	1
889	0	0	0	1	0	2	2	1	2	1	0	0	0	0	0	0	2	0	2	2	2	0	1	1	1	0	0	0	1	1	1	1	1	0	0	1	1	0	0	0	2	0	0	1	0	1	0	2	0
890	0	0	0	0	0	1	1	0	1	1	1	2	1	1	0	0	2	0	2	2	2	0	0	2	0	0	0	1	1	1	2	2	2	0	0	0	2	0	0	1	1	0	0	0	0	0	0	1	2
891	0	0	0	1	0	1	2	0	2	1	0	1	2	2	0	0	1	1	1	2	2	0	0	2	0	0	0	1	2	2	1	1	1	0	0	1	2	0	1	1	0	0	0	0	0	0	0	1	2
892	0	0	0	0	0	2	2	0	2	1	0	0	0	0	0	0	0	0	1	1	2	0	0	2	0	0	1	0	2	2	0	1	1	0	0	2	2	0	0	1	1	0	1	0	1	1	0	1	2
893	1	0	0	0	0	0	1	0	1	1	0	1	1	1	0	0	1	1	2	2	2	0	0	2	0	0	1	1	2	2	0	1	1	0	0	2	1	0	1	0	1	0	0	0	1	0	1	1	1
894	1	0	0	0	0	1	1	0	1	1	1	1	1	1	0	0	2	2	2	1	2	0	0	2	0	0	0	0	2	2	1	2	2	0	1	1	2	1	0	0	1	0	2	0	1	1	0	1	1
895	0	0	0	1	0	1	2	0	2	2	0	0	0	0	0	0	1	0	2	1	2	0	1	1	1	1	0	0	1	1	2	0	0	0	0	2	1	0	0	0	0	0	0	0	0	0	2	0	2
896	1	0	0	0	0	1	2	1	1	1	0	0	0	0	0	0	2	0	2	2	2	0	0	2	0	1	0	1	2	2	2	1	1	0	0	1	1	0	0	0	2	0	0	1	0	1	0	1	1
897	0	0	0	0	0	1	1	0	2	1	0	1	1	1	0	0	0	0	0	1	1	0	0	2	0	1	0	0	1	2	1	0	0	1	1	2	2	0	0	0	2	0	0	0	0	1	0	2	1
898	0	0	0	0	0	1	1	0	1	0	1	0	0	0	0	0	2	1	0	0	1	0	0	2	0	0	0	2	1	1	1	2	1	0	0	2	1	1	0	0	1	0	1	0	1	0	0	0	2
899	1	0	0	0	0	2	0	0	1	1	1	1	1	1	0	0	0	0	1	2	2	0	0	2	0	0	0	0	2	2	1	1	1	0	0	2	1	0	0	1	1	0	0	0	0	1	0	2	0
900	0	0	0	0	0	0	2	0	2	2	0	0	0	0	0	1	1	0	2	1	2	0	0	2	0	0	0	1	2	2	1	2	1	1	2	2	2	0	0	2	0	0	0	1	1	2	1	0	1
901	0	0	1	0	0	0	1	0	0	0	1	0	0	0	0	0	2	0	2	2	2	1	0	2	0	0	1	0	2	1	0	2	2	0	0	0	1	0	0	0	2	0	0	0	0	1	0	1	1
902	0	0	1	1	0	2	2	0	1	0	0	0	1	1	0	0	1	1	1	1	2	0	0	2	0	0	0	0	2	2	1	1	2	0	0	2	2	1	0	1	1	1	0	0	1	0	0	1	1
903	1	0	0	0	0	1	1	1	1	1	1	0	0	0	0	0	1	1	1	1	1	0	1	1	1	1	0	0	2	2	1	2	2	0	0	0	2	1	0	0	0	0	0	0	0	0	1	1	1
904	1	1	0	0	0	1	2	1	2	1	0	0	1	1	0	0	2	1	1	1	1	0	0	2	0	0	0	0	2	2	1	2	1	0	0	1	0	0	0	0	1	1	1	0	0	1	0	2	1
905	1	0	1	1	0	1	2	0	1	0	0	1	1	1	0	0	2	1	2	2	2	0	0	2	0	1	0	0	2	2	1	0	0	1	0	1	1	0	0	0	2	1	0	0	0	1	0	2	0
906	1	0	0	0	0	2	2	0	1	1	1	1	2	2	0	0	2	2	2	1	2	1	1	1	1	1	0	2	2	2	0	1	1	1	1	2	1	0	0	0	2	1	1	0	1	0	0	0	2
907	0	0	0	0	0	1	2	0	2	2	0	1	2	2	0	0	1	0	2	2	2	0	0	2	0	0	0	1	2	1	1	1	1	1	1	1	2	1	0	1	0	0	0	1	0	1	0	2	0
908	1	0	0	0	0	1	2	1	1	1	0	0	0	0	0	0	0	0	0	0	0	0	1	1	0	1	1	0	1	1	1	1	1	1	1	1	1	0	0	0	2	0	1	0	1	0	0	0	0
909	0	0	0	1	0	2	1	0	1	0	1	1	1	1	0	0	1	0	1	0	1	0	0	2	0	0	0	0	1	1	2	1	1	0	0	2	2	1	0	1	0	0	0	0	0	1	0	1	1
910	0	0	0	1	0	1	2	1	2	2	0	1	1	1	0	0	1	1	0	0	1	1	0	2	0	0	0	0	2	2	0	1	1	2	0	1	1	1	0	0	0	0	0	2	0	2	0	0	2
911	0	0	0	0	0	1	1	1	1	1	0	0	0	0	0	0	0	0	1	1	2	0	1	1	1	2	0	1	2	2	1	2	2	0	0	2	0	0	0	0	1	1	0	0	1	0	0	0	2
912	1	0	0	0	0	2	2	1	2	1	0	0	0	0	0	0	2	0	1	2	2	1	1	1	1	1	0	2	1	1	2	2	2	0	0	2	2	0	1	0	1	0	0	0	0	0	0	1	0
913	1	1	0	0	0	2	2	1	1	1	1	1	1	1	0	0	1	0	1	2	2	0	0	2	0	0	0	1	2	2	1	1	1	0	0	1	1	0	0	0	2	0	0	0	0	0	0	1	1
914	1	0	0	1	0	1	0	0	1	1	1	0	0	0	0	0	1	0	1	1	1	0	1	1	1	1	0	1	1	1	2	1	1	0	0	1	1	0	0	0	2	0	0	0	1	0	0	1	0
915	1	0	0	2	0	2	2	0	2	0	0	1	2	2	0	0	2	1	1	2	2	0	0	2	0	0	0	0	2	1	0	1	1	0	0	1	1	0	0	0	0	0	0	0	0	0	0	1	0
916	1	0	0	0	0	2	1	0	1	1	1	1	2	0	1	0	1	0	1	1	1	0	0	2	0	0	1	2	2	2	1	1	1	2	1	2	1	1	0	0	1	0	0	0	0	0	0	2	0
917	1	0	0	0	0	2	1	1	1	1	0	0	0	0	0	0	2	1	2	2	2	0	0	2	0	0	0	2	1	1	2	2	1	1	0	2	2	0	0	2	1	0	0	0	1	1	0	1	1
918	0	0	0	0	0	1	1	0	2	1	0	0	1	0	0	1	1	0	1	2	2	0	0	2	0	0	0	1	1	2	1	1	1	0	0	2	2	0	0	0	2	0	0	0	0	0	0	1	1
919	1	0	0	1	0	2	2	0	2	1	0	1	1	1	0	0	2	0	2	2	2	0	1	1	0	1	0	0	2	2	0	1	1	1	1	2	1	0	0	0	2	0	0	0	0	0	0	2	0
920	0	0	0	0	0	0	2	0	2	0	0	0	0	0	0	0	0	1	0	1	2	0	0	2	0	0	0	1	1	0	2	1	1	0	0	1	1	0	0	1	1	0	0	0	0	1	0	1	1
921	1	0	0	0	0	1	2	0	2	2	0	1	1	1	0	0	1	0	2	2	2	0	0	2	0	0	0	0	2	2	0	1	1	0	0	2	2	0	0	2	0	0	1	0	1	0	1	1	1
922	0	0	0	1	0	1	1	1	2	2	0	0	0	0	0	0	1	0	2	2	2	0	0	2	0	0	0	0	1	1	1	1	1	1	0	1	1	1	0	0	1	0	0	1	0	1	0	1	1
923	1	0	0	0	0	0	2	0	1	0	1	0	0	0	0	0	1	1	1	0	2	0	0	2	0	1	0	0	2	2	2	1	1	1	2	2	0	0	0	0	2	0	1	0	0	0	0	1	1
924	0	0	0	0	0	0	1	1	2	2	0	0	0	0	0	0	0	1	0	1	2	0	1	1	1	1	0	1	2	1	0	0	0	0	0	2	1	0	0	1	1	0	0	0	0	0	0	0	2
925	1	0	0	1	0	2	2	0	2	1	1	0	1	1	0	0	2	1	0	0	1	0	0	2	0	0	0	0	1	1	2	1	1	1	1	1	1	0	0	2	0	0	0	0	0	1	1	1	1
926	0	0	0	0	0	2	2	0	2	1	0	0	0	0	0	0	1	1	1	1	1	0	1	1	0	1	0	0	2	2	2	1	1	0	0	2	2	0	0	1	0	0	1	0	1	2	0	1	1
927	0	0	0	0	0	2	2	1	2	2	0	0	0	0	0	0	1	1	1	2	2	0	0	2	0	0	0	1	2	1	1	1	0	0	0	1	2	1	0	0	1	0	1	0	1	1	0	2	1
928	1	0	1	0	0	0	1	1	2	2	0	1	1	1	0	0	0	0	2	1	2	0	0	2	0	0	0	1	2	2	1	2	1	0	0	2	2	0	0	1	0	0	0	0	0	1	0	1	1
929	0	0	1	0	1	1	2	1	2	1	0	0	1	0	0	1	1	1	1	1	2	0	0	2	0	0	0	0	2	2	0	2	1	2	0	1	2	0	0	1	1	0	0	1	0	1	1	1	1
930	1	1	0	0	0	1	2	0	1	1	0	0	2	1	0	0	1	1	1	1	2	0	0	2	0	0	0	0	2	2	2	1	0	1	1	2	1	0	0	0	0	0	1	1	0	1	0	2	0
931	1	0	0	1	0	2	1	0	2	2	0	0	2	1	0	0	1	1	0	1	1	1	0	2	0	0	0	0	2	2	0	1	1	0	0	2	2	0	0	1	0	0	0	0	0	1	0	2	0
932	1	0	0	1	0	1	1	0	1	1	1	0	1	0	0	1	1	2	2	2	2	0	0	2	0	0	1	0	2	2	1	1	1	0	0	1	1	1	0	0	1	0	0	0	0	0	0	0	2
933	1	0	0	0	0	2	2	0	1	0	1	1	1	1	0	0	2	2	1	1	2	0	0	2	0	0	0	0	2	2	1	0	0	1	1	2	1	0	0	1	1	0	0	0	0	1	0	2	0
934	0	0	1	1	1	2	2	0	1	1	1	0	1	0	0	1	2	2	0	0	0	0	0	2	0	0	0	1	2	2	1	1	0	1	1	2	2	1	0	1	1	2	0	0	0	1	1	0	2
935	0	0	0	0	0	1	2	0	2	0	1	0	1	0	0	1	1	1	1	1	1	0	0	2	0	0	0	0	1	1	1	1	1	0	0	2	0	0	0	0	2	0	0	0	0	0	0	1	0
936	0	0	0	1	0	2	1	1	2	2	0	0	1	0	0	1	1	0	1	1	1	1	0	2	0	1	0	2	2	2	2	1	1	1	1	1	2	0	0	1	0	2	0	0	0	1	0	0	2
937	1	1	0	0	0	1	1	0	1	1	1	0	1	0	0	0	0	0	0	0	0	0	0	2	0	0	0	1	1	1	1	1	1	1	1	2	1	0	0	0	1	1	0	0	1	0	0	1	1
938	0	0	0	0	0	2	2	1	1	1	0	0	0	0	0	0	1	1	2	2	2	0	0	2	0	0	0	0	2	2	2	1	1	2	0	1	2	0	0	0	2	0	0	0	0	1	0	0	2
939	1	0	0	0	0	0	2	0	2	1	0	0	0	0	0	0	2	0	2	2	2	0	0	2	0	0	0	1	2	2	1	0	0	0	0	2	1	1	0	0	2	0	0	0	0	0	0	1	1
940	1	0	0	0	0	1	1	0	1	1	1	0	0	0	0	0	2	1	2	2	1	0	0	2	0	0	0	0	2	2	0	1	1	0	0	1	0	0	0	0	1	2	0	0	0	0	0	2	0
941	0	0	0	0	0	0	1	0	1	1	0	0	0	0	0	0	1	1	2	2	2	0	0	2	0	1	0	1	1	1	2	1	1	1	1	1	1	0	0	0	2	0	1	0	0	0	0	2	0
942	0	0	0	2	0	2	2	1	2	1	0	0	1	0	0	1	2	1	1	1	2	0	0	2	0	1	0	0	2	2	0	1	1	0	0	1	2	0	1	0	0	1	0	1	1	0	0	2	0
943	0	0	0	0	0	0	2	0	1	1	0	0	0	0	0	0	0	0	0	0	0	0	1	1	1	1	0	1	1	2	1	1	1	0	0	1	1	0	0	2	0	0	0	0	0	0	0	1	1
944	0	0	1	0	1	1	1	0	2	1	0	0	1	0	0	1	0	0	1	1	0	0	0	2	0	1	0	2	2	2	2	1	1	0	1	1	2	0	0	1	1	0	2	0	1	0	0	2	0
945	1	0	0	0	0	1	2	0	1	1	0	1	1	1	0	0	0	0	2	2	1	0	0	2	0	0	0	1	2	2	1	1	1	2	0	1	1	1	0	0	0	0	1	0	1	1	0	2	0
946	1	0	0	0	0	2	2	0	2	2	0	1	2	2	0	0	0	0	2	2	2	0	0	2	0	1	0	0	2	2	0	0	0	1	0	1	1	0	0	0	2	0	0	0	0	0	0	2	0
947	0	0	0	0	0	0	2	0	2	1	0	1	1	1	0	0	1	1	1	1	1	0	0	2	0	0	0	0	2	1	0	1	1	0	0	2	1	0	0	0	2	0	0	0	2	0	0	0	2
948	1	0	0	0	0	1	0	0	0	0	1	0	0	0	0	0	2	0	2	2	2	0	2	0	0	0	1	2	2	2	1	1	1	0	0	1	1	0	0	2	0	0	1	0	1	1	0	1	1
949	1	0	0	0	0	1	2	0	2	0	0	0	0	0	0	0	1	0	1	1	1	0	0	2	0	0	1	0	1	1	1	1	1	1	0	0	0	0	0	0	1	0	1	0	0	1	0	2	2
950	0	0	0	0	0	1	0	0	1	1	1	1	1	1	0	0	0	0	2	1	2	0	0	2	0	0	0	1	2	2	1	1	1	0	0	1	0	1	0	0	1	0	0	1	0	0	0	1	1
951	1	0	0	0	0	0	2	0	2	1	0	0	1	1	0	0	1	1	1	1	1	0	0	2	0	0	0	0	2	2	0	2	2	0	0	2	2	0	0	2	0	1	0	1	2	1	0	1	1
952	0	0	0	1	0	2	2	0	2	2	0	1	1	1	0	0	1	1	2	2	2	0	0	2	0	0	0	0	1	1	2	1	0	1	1	2	1	0	0	0	1	0	0	1	0	0	0	1	0
953	0	0	0	1	0	2	2	1	2	2	0	1	2	1	0	0	1	1	2	2	2	0	1	1	0	0	0	0	1	1	1	1	1	2	0	1	1	0	0	1	1	0	0	0	0	1	0	1	2
954	1	0	0	1	0	2	2	0	0	0	0	1	2	2	0	0	0	0	0	1	2	0	1	1	1	2	0	1	2	1	2	0	1	1	0	1	1	0	0	0	1	0	1	1	1	1	0	1	2
955	1	0	0	0	0	1	2	0	2	1	0	1	1	1	0	0	0	0	2	2	1	0	1	1	0	0	0	0	1	1	1	1	0	1	1	1	1	1	0	0	2	0	1	0	1	0	0	2	0
956	1	0	0	1	0	1	2	0	2	2	0	1	1	1	0	0	0	0	2	1	2	0	0	2	0	0	0	1	2	1	1	1	1	0	0	2	0	0	0	0	1	1	0	1	1	1	0	2	0
957	1	0	0	1	0	2	2	0	2	1	0	1	2	1	1	0	2	2	1	1	2	0	0	2	0	0	0	0	1	2	1	0	1	1	0	2	0	1	0	0	1	0	0	1	0	1	0	2	0
958	0	0	0	0	0	0	2	1	2	2	0	1	0	0	0	0	1	0	2	2	2	0	0	2	0	0	0	1	1	1	1	2	2	0	0	2	1	0	0	1	1	0	0	0	0	1	0	1	1
959	1	0	0	1	0	2	1	0	2	1	0	0	1	1	0	0	2	0	2	2	2	0	1	1	0	0	0	0	1	1	2	2	1	1	0	1	2	1	0	0	1	0	0	0	1	0	0	2	0
960	0	1	1	0	1	1	1	0	1	0	1	1	2	2	0	0	0	0	0	0	0	0	0	2	0	0	1	1	2	2	0	0	0	0	0	2	1	0	0	0	2	0	0	0	0	1	0	1	1
961	0	0	0	2	0	2	1	0	1	1	0	0	0	0	0	0	0	0	1	1	1	0	0	2	0	0	0	0	2	2	0	1	1	1	0	0	2	0	0	2	0	1	0	1	2	0	0	2	0
962	1	0	0	0	0	1	2	0	1	1	0	1	1	1	0	0	0	0	2	2	1	0	0	2	0	0	0	1	2	1	2	1	1	0	0	1	0	0	0	0	2	0	2	0	0	1	0	2	0
963	1	0	1	1	0	1	1	0	1	1	1	1	1	1	0	0	0	0	2	2	2	0	0	2	0	0	0	0	2	2	0	2	1	0	0	1	2	0	0	2	0	0	0	0	0	1	0	2	1
964	0	0	0	0	0	0	2	1	1	1	1	1	1	1	0	0	1	1	0	0	1	0	1	1	0	1	0	0	2	2	0	1	1	0	0	2	2	0	0	2	0	0	2	0	1	1	0	1	1
965	0	0	0	1	0	2	2	0	1	1	0	1	1	1	0	0	2	1	2	2	2	0	0	2	0	0	0	0	2	2	1	1	1	1	0	0	1	0	0	0	2	0	0	0	0	1	0	2	0
966	1	0	0	0	0	1	2	0	1	1	0	0	1	0	0	1	0	0	0	0	2	0	1	1	1	2	0	0	2	2	1	2	2	0	1	1	2	0	0	1	1	0	1	0	1	1	0	0	1
967	1	0	0	0	0	0	2	0	1	0	0	0	1	0	0	0	2	2	1	1	1	1	1	1	1	1	0	0	2	2	0	0	0	1	1	2	2	2	0	0	0	0	0	0	0	1	0	1	0
968	0	0	0	0	0	0	2	0	1	0	1	0	0	0	0	0	1	0	1	1	2	0	0	2	0	0	0	0	2	2	0	1	1	0	0	1	2	0	0	1	1	0	1	0	1	2	0	2	0
969	1	0	0	0	0	1	1	0	1	1	1	0	0	0	0	0	1	1	1	1	2	0	0	2	0	1	0	0	2	2	1	0	0	0	0	2	1	0	0	0	1	0	0	0	0	0	0	1	1
970	0	0	0	0	0	2	2	0	2	1	0	2	2	2	0	0	1	1	1	1	1	0	1	1	0	0	0	1	1	1	1	1	1	1	1	2	1	0	0	0	2	0	0	2	0	2	0	1	1
971	0	1	1	1	1	1	2	1	2	2	0	0	0	0	0	0	2	1	2	2	2	0	0	2	0	0	0	1	2	2	1	0	0	0	0	1	1	0	0	0	2	0	0	0	0	0	0	1	0
972	0	0	0	1	0	1	2	0	1	1	0	1	2	1	0	1	2	2	1	1	2	1	1	1	1	1	0	0	2	2	0	1	2	1	0	1	2	0	0	2	0	0	0	0	1	2	0	1	1
973	1	0	1	0	0	1	1	0	1	1	1	1	1	1	0	0	2	1	2	2	2	0	1	1	0	0	0	0	2	2	1	1	1	0	0	1	2	0	0	2	0	0	0	0	0	1	0	2	1
974	0	0	0	0	0	1	0	0	1	1	0	1	1	1	0	0	0	0	1	1	1	0	0	2	0	0	0	0	1	1	2	1	1	0	0	1	2	0	0	0	1	0	0	0	0	0	0	2	0
975	0	0	1	0	0	0	1	1	1	1	1	1	1	2	0	0	1	0	1	1	2	0	0	2	0	0	0	1	2	2	1	1	1	2	0	1	1	0	1	0	1	0	0	1	1	1	0	1	1
976	0	1	1	0	1	1	2	0	2	2	0	0	1	0	0	0	1	0	2	1	2	0	0	2	0	0	0	0	2	2	0	1	1	0	1	2	2	1	1	0	1	0	0	0	0	0	0	2	0
977	0	0	1	0	1	2	2	0	2	1	0	0	1	1	0	0	2	1	1	1	1	0	0	2	0	0	0	0	2	2	0	2	2	0	0	1	0	0	0	0	2	0	0	0	0	1	0	1	1
978	1	0	0	1	0	2	1	1	2	2	0	0	1	0	0	1	1	1	1	1	1	0	1	1	1	1	0	1	2	2	1	1	1	0	0	1	2	1	0	1	1	0	0	0	1	0	0	2	1
979	0	0	0	0	0	1	1	0	1	0	1	1	1	0	0	0	1	1	1	1	1	0	1	1	1	2	0	0	1	2	1	1	1	0	0	1	1	0	0	0	2	0	0	0	1	0	0	1	2
980	1	1	0	0	0	2	2	0	2	2	0	0	1	1	0	0	1	0	1	1	1	0	0	2	0	0	0	0	1	1	0	2	2	0	0	0	1	0	0	0	2	0	0	0	0	1	0	2	0
981	0	0	0	0	0	1	2	0	1	1	1	0	1	1	0	0	2	2	2	2	2	0	1	1	1	1	1	0	2	1	0	1	1	0	0	2	1	1	0	0	1	0	0	0	0	1	0	1	1
982	1	0	0	0	0	2	2	0	2	2	0	0	0	0	0	1	0	0	0	0	1	0	0	2	0	0	0	0	2	2	0	2	2	0	0	0	2	0	0	2	0	0	0	0	0	0	0	2	0
983	1	0	1	0	1	1	2	0	1	1	0	0	0	0	0	0	1	1	2	2	2	0	0	2	0	0	0	0	2	2	1	2	1	0	0	1	1	0	0	1	1	1	0	1	1	1	0	2	0
984	0	0	0	0	0	2	2	0	2	1	0	1	2	1	0	1	0	0	1	1	1	0	0	2	0	0	0	0	1	1	1	2	2	0	0	0	2	0	0	2	0	0	1	0	1	0	1	1	1
985	1	0	0	1	0	1	2	0	0	0	0	0	0	0	0	0	0	0	2	2	1	0	0	2	0	0	0	0	2	2	0	0	0	0	0	2	1	0	0	0	1	0	0	0	0	1	0	2	0
986	1	0	0	0	0	2	1	1	1	1	1	1	2	2	0	0	2	1	1	1	1	1	0	2	0	0	0	0	2	2	1	1	2	0	0	2	1	0	0	0	2	0	0	0	0	1	0	2	1
987	0	0	0	0	0	2	1	0	1	1	1	1	1	1	0	0	2	2	0	0	2	0	1	1	1	1	0	0	2	2	1	1	0	2	1	1	1	0	0	1	1	0	0	0	0	1	0	2	1
988	1	0	0	0	0	1	1	0	1	1	0	0	0	0	0	0	1	0	1	1	2	0	0	2	0	1	0	1	1	2	1	1	0	1	0	1	1	1	0	0	1	0	1	0	0	1	0	2	0
989	0	1	0	0	0	1	1	1	2	2	0	0	2	1	0	1	2	0	1	2	2	0	0	2	0	0	0	1	0	0	2	0	1	0	0	2	2	1	0	1	1	0	0	1	0	0	0	2	1
990	0	0	0	0	0	1	2	0	1	0	0	1	1	1	0	0	0	0	1	1	0	0	0	2	0	0	0	0	2	2	1	1	2	0	0	0	0	0	0	0	2	0	0	0	0	0	0	1	0
991	1	0	0	0	0	0	1	0	1	0	1	0	1	1	0	0	0	0	2	1	2	0	0	2	0	0	0	1	2	1	1	0	0	0	0	2	1	1	1	0	1	0	2	0	1	0	0	1	1
992	1	0	1	1	0	1	1	0	0	0	1	0	1	0	0	1	1	0	1	1	1	0	0	2	0	0	0	0	2	2	1	1	0	0	0	2	1	0	0	0	1	0	1	0	0	0	0	1	1
993	1	0	0	0	0	2	2	0	1	0	1	0	0	0	0	0	0	0	1	1	1	0	0	2	0	0	0	2	1	1	2	1	0	2	2	2	2	1	0	0	1	0	0	1	0	1	0	0	1
994	0	0	0	0	0	1	2	0	2	1	0	0	1	1	0	0	1	1	1	1	1	0	0	2	0	0	0	0	2	2	1	2	2	0	1	2	1	0	0	1	1	0	1	0	0	0	0	1	2
995	1	0	0	0	0	1	2	0	1	1	0	0	0	0	0	0	1	1	1	1	1	0	0	2	0	0	0	1	2	2	2	1	0	1	1	2	0	0	0	0	2	0	0	1	0	1	0	2	1
996	0	0	0	1	0	1	1	0	1	1	0	0	0	0	0	0	1	0	1	1	1	0	0	2	0	0	0	0	2	2	0	0	0	1	1	2	2	0	0	0	1	0	0	1	0	1	1	0	2
997	1	0	0	0	0	0	2	0	2	1	0	0	1	1	0	0	1	1	0	0	2	0	1	1	0	0	0	2	0	0	2	1	2	0	0	1	2	0	0	2	0	0	0	0	0	1	0	0	2
998	0	0	0	0	0	0	1	0	0	0	0	0	0	0	0	0	2	2	1	1	1	0	1	1	0	1	0	0	2	2	0	2	2	0	0	1	1	0	0	1	1	0	0	1	0	1	0	2	0
999	1	0	1	0	1	1	2	0	2	1	0	0	0	0	0	0	1	0	1	1	1	0	0	2	0	0	1	1	2	2	0	1	0	2	2	2	0	0	0	0	1	0	0	0	0	1	0	2	0
1000	0	0	1	0	1	1	2	1	2	2	0	1	1	0	1	0	1	1	1	0	1	0	0	2	0	0	0	0	2	2	1	0	0	1	0	2	1	1	1	0	1	1	0	0	0	0	0	1	1
[truncated: 252 more columns]
