# Supplementary material for: KNN-MDR: a learning approach for improving interactions mapping performances in genome wide association studies
Source: BMC Bioinformatics. 2017 Mar 21;18:184. doi: 10.1186/s12859-017-1599-7 (PMC5361736; doi:10.1186/s12859-017-1599-7)
Supplement: Supplementary file 6 — The data set(s) supporting the results of Table 4. (ZIP 7095 kb) [file 12859_2017_1599_MOESM6_ESM.zip › 100 simulations/S44/mkallsimul.dat]

1	0	0	0	0	1	1	0	0	1	0	0	0	0	0	0	0	0	0	0	0	0	0	1	1	0	1	1	1	1	1	0	0	0	2	0	2	1	1	0	0	0	0	0	0	0	0	0	0	0
2	1	0	0	0	0	0	2	1	2	0	0	0	1	1	1	0	0	0	0	1	1	1	1	1	1	2	1	1	2	2	1	1	1	1	0	2	2	0	0	2	0	0	0	0	0	1	0	0	1
3	1	1	0	0	0	0	1	0	0	0	0	1	2	2	2	0	0	0	0	0	0	2	2	2	0	0	1	0	2	2	1	0	1	1	0	2	1	0	1	1	0	0	2	0	1	1	0	0	0
4	1	0	0	1	1	1	2	1	2	0	0	0	0	0	0	0	0	1	2	2	2	0	2	2	0	2	2	0	2	2	1	0	2	1	1	1	1	0	0	2	0	0	0	0	1	1	0	0	0
5	0	0	0	0	0	0	2	0	2	0	0	0	0	0	0	0	0	0	0	0	0	0	1	1	0	2	1	1	2	2	0	2	1	2	0	2	2	0	0	2	0	0	0	0	1	1	0	0	2
6	0	0	0	1	0	0	2	0	1	0	0	0	1	1	1	0	0	1	1	1	0	1	1	1	1	2	2	0	2	1	1	0	2	1	0	2	1	0	1	0	0	1	1	0	1	0	0	0	0
7	1	0	0	0	0	0	1	0	1	0	0	0	0	0	0	0	1	1	0	0	0	0	2	2	0	2	2	0	2	2	2	2	1	2	0	2	1	1	0	0	0	1	1	0	0	0	0	0	0
8	0	0	0	0	0	0	2	0	1	0	0	0	0	0	0	0	0	0	0	0	0	1	1	1	1	0	1	1	2	1	1	1	1	1	0	2	1	0	2	0	1	0	2	0	1	1	0	0	0
9	1	0	0	1	0	0	1	0	1	1	1	0	0	0	0	0	0	1	1	1	1	1	2	2	0	0	1	0	2	2	1	0	1	2	0	2	1	0	2	1	1	1	1	0	0	0	0	0	1
10	1	0	0	0	0	0	2	0	2	0	0	0	1	1	1	0	0	1	1	1	1	0	2	2	0	0	0	0	1	1	0	2	2	2	0	2	1	1	0	0	0	0	0	1	0	0	0	0	1
11	1	0	0	0	0	0	2	1	2	0	0	1	2	1	1	0	0	0	0	0	0	0	2	2	0	2	0	2	1	2	1	1	2	0	2	0	2	0	0	1	0	0	2	0	1	1	0	0	1
12	0	0	0	0	0	0	2	0	1	0	0	0	0	0	0	0	0	1	0	0	0	0	2	2	0	1	1	0	2	2	0	0	2	0	1	2	1	0	0	1	0	0	0	0	2	0	0	0	1
13	1	0	0	1	0	0	1	0	2	0	0	1	1	0	0	0	0	1	0	0	0	0	1	1	1	0	0	1	2	2	1	1	1	1	1	2	1	0	0	2	0	1	1	0	1	0	0	0	0
14	0	0	0	0	0	0	1	0	1	0	1	1	1	0	0	0	0	1	0	0	0	0	2	2	0	1	1	0	2	2	0	1	1	1	0	2	1	0	1	1	0	1	1	1	1	0	0	0	0
15	1	0	0	1	0	0	1	0	1	0	1	1	1	0	0	0	0	0	0	0	0	0	2	2	0	1	2	1	2	2	0	0	1	2	1	1	2	0	0	1	0	0	0	0	0	0	0	0	0
16	0	0	0	0	0	0	2	0	1	0	1	0	1	1	1	1	1	1	0	0	0	0	2	2	0	2	2	0	2	2	1	2	2	1	1	2	2	1	0	2	1	0	1	0	1	0	0	0	0
17	1	0	0	0	0	0	2	0	2	0	0	0	0	0	0	0	1	1	0	0	0	0	2	2	0	0	2	1	2	2	2	1	2	2	0	2	1	0	1	1	0	1	1	0	1	0	0	0	1
18	0	0	1	0	1	2	2	0	1	0	1	0	1	1	0	0	0	2	0	0	0	1	2	2	0	1	2	0	2	2	1	0	2	2	0	2	1	0	2	0	0	1	1	0	0	0	0	0	0
19	0	0	0	0	0	0	2	0	2	0	0	0	1	1	1	0	0	1	0	1	0	0	2	2	0	1	1	2	2	2	2	0	1	2	0	2	2	0	1	1	0	1	1	0	1	0	0	0	0
20	1	0	0	0	1	1	2	0	2	0	0	0	0	0	0	0	0	0	1	2	1	0	2	2	0	0	2	0	2	2	0	1	2	1	1	1	1	0	1	2	1	0	0	1	1	1	0	0	0
21	1	1	1	1	0	0	1	0	0	0	1	1	0	0	0	0	0	1	1	1	1	0	2	2	0	2	2	1	1	2	0	0	1	1	1	2	1	0	0	2	0	0	0	2	0	0	0	0	0
22	1	0	0	1	0	0	1	0	1	0	1	0	0	0	0	0	0	1	1	1	0	0	2	2	0	1	2	1	2	2	0	1	2	1	1	2	1	0	1	2	1	1	1	0	1	1	0	0	0
23	1	0	0	0	0	0	1	0	0	0	0	1	1	1	1	0	0	1	1	1	0	0	2	2	0	2	2	0	2	2	0	0	0	0	0	2	0	0	1	1	1	0	0	0	0	0	0	0	1
24	1	0	0	1	0	0	1	0	0	0	0	2	2	1	1	0	0	0	0	0	0	0	2	2	1	2	0	0	2	2	0	2	1	1	0	2	1	0	1	1	0	0	0	0	0	0	0	0	0
25	0	0	0	0	0	0	2	1	1	0	1	0	0	0	0	0	1	2	1	1	1	0	1	1	1	0	1	0	1	2	0	1	1	0	2	0	0	0	1	1	0	0	0	1	0	0	0	0	1
26	0	0	0	0	0	0	2	0	1	0	0	2	1	1	2	1	0	1	1	1	1	1	1	1	1	1	2	0	2	2	1	1	2	2	0	2	1	1	0	1	0	0	0	0	1	1	0	0	0
27	1	0	0	1	0	0	1	0	1	0	1	0	1	0	0	1	0	1	1	0	1	0	1	1	0	1	1	0	2	2	0	1	1	1	1	1	2	0	0	2	0	0	1	0	0	1	0	0	1
28	1	0	0	1	1	1	1	0	1	0	0	1	1	1	1	0	0	0	1	1	1	0	2	2	1	0	1	1	2	1	1	2	2	0	2	0	1	0	0	1	0	0	0	1	0	0	0	0	0
29	1	0	0	1	1	1	2	0	2	0	0	0	0	0	0	0	0	1	1	1	0	1	0	0	1	1	1	0	2	2	0	1	2	0	2	0	2	0	1	1	0	0	0	0	2	1	0	1	0
30	0	0	0	1	0	0	2	1	2	0	0	1	1	0	0	0	0	0	0	0	0	0	2	2	0	1	2	0	1	1	0	0	2	2	0	2	1	0	0	2	0	0	1	0	0	0	0	0	0
31	1	0	0	0	1	1	1	0	2	0	0	0	0	0	0	0	0	0	0	0	0	0	1	2	1	0	1	2	1	1	0	1	2	0	2	1	2	1	0	2	1	0	0	0	0	0	0	0	0
32	0	0	0	1	0	0	2	0	2	0	0	1	1	1	1	0	0	1	1	1	1	0	2	2	2	1	2	0	2	2	0	0	2	1	0	2	2	0	0	1	0	0	0	0	0	2	0	1	0
33	1	0	1	1	0	0	2	0	2	0	0	1	1	0	0	1	0	0	0	1	1	0	2	2	1	2	1	0	1	1	1	0	1	0	1	1	1	0	1	1	0	0	0	2	0	0	0	0	0
34	1	0	0	0	0	0	2	0	1	0	0	0	0	0	0	0	0	2	1	1	1	0	1	1	0	1	2	2	2	2	1	0	0	2	0	2	1	0	1	1	0	0	0	0	0	0	0	1	0
35	1	0	0	1	0	0	2	0	0	0	0	2	2	1	1	0	0	1	0	0	0	1	2	2	0	1	2	1	2	2	2	1	1	2	0	2	1	0	0	1	0	0	0	0	1	1	0	0	0
36	0	0	0	1	0	0	2	1	2	0	0	2	2	2	2	0	0	1	1	0	0	0	2	2	1	0	2	1	2	2	1	1	1	0	0	1	1	1	0	0	0	0	0	0	0	0	0	0	0
37	0	0	0	0	1	1	2	0	1	0	0	0	1	1	1	1	0	1	0	0	0	0	2	2	0	2	0	0	2	2	0	0	1	2	0	2	1	0	0	1	0	1	1	0	1	1	0	0	2
38	1	0	0	0	1	1	2	0	1	0	0	1	2	2	2	0	0	0	0	0	0	1	2	2	0	1	2	0	2	2	1	0	1	1	0	2	1	0	0	1	0	0	0	0	0	0	0	0	0
39	0	0	0	0	0	0	2	0	1	1	0	0	1	1	1	0	0	0	0	0	0	0	2	2	0	1	1	0	2	2	0	1	1	2	1	2	1	0	2	0	0	0	0	0	0	0	0	0	0
40	1	0	0	0	1	1	2	0	2	0	0	1	1	0	0	0	0	1	1	1	1	0	1	1	1	0	1	0	2	2	0	0	1	2	0	2	2	0	0	2	0	1	1	1	1	0	0	0	0
41	1	0	0	1	0	0	1	0	0	0	2	0	0	0	0	0	0	1	1	1	1	0	2	2	0	2	1	0	2	2	1	1	2	0	1	1	1	1	0	1	0	0	1	0	1	0	0	0	1
42	1	0	0	0	1	1	2	1	1	0	0	0	0	0	0	0	1	2	1	1	0	0	1	1	0	1	1	2	2	2	0	2	2	0	1	1	1	0	0	1	0	0	0	0	1	1	0	0	0
43	0	0	0	0	0	0	2	0	2	0	0	0	1	1	1	0	0	0	0	0	0	0	2	2	0	1	2	1	2	2	1	0	0	1	0	2	1	0	1	0	0	0	0	0	0	0	0	0	0
44	1	0	1	1	1	1	1	0	0	0	1	0	1	1	1	0	0	1	1	1	1	0	2	2	0	1	2	1	2	2	0	1	1	1	0	2	1	0	0	2	0	0	0	0	0	0	0	0	1
45	1	0	0	0	2	2	2	0	2	0	1	0	1	1	1	0	0	2	2	1	0	0	2	2	0	0	2	1	2	2	1	0	0	2	0	2	1	0	0	1	0	0	1	0	1	0	0	0	0
46	0	0	0	2	1	1	2	0	2	0	0	0	1	1	1	0	1	2	2	2	2	1	1	1	1	1	2	1	2	2	2	0	1	1	0	2	0	1	1	0	0	0	0	0	1	1	0	0	0
47	0	0	0	0	0	0	2	0	2	0	0	0	0	0	0	0	0	1	1	1	0	1	2	2	0	1	2	0	2	1	0	1	2	0	1	1	1	0	1	1	0	1	1	0	1	0	0	0	0
48	1	1	0	0	1	1	1	0	1	0	1	0	0	0	0	0	0	1	1	1	1	0	1	1	0	0	1	0	2	2	0	2	1	1	1	0	1	0	0	2	0	1	1	1	1	0	0	0	0
49	0	0	0	0	0	0	1	0	0	0	1	0	1	0	0	0	0	1	1	1	1	0	2	2	0	0	1	1	1	1	0	1	1	2	0	2	2	0	0	2	0	0	1	0	1	0	0	0	0
50	1	0	0	0	0	0	2	0	2	0	0	0	1	1	1	0	0	2	2	1	0	0	1	1	0	1	1	0	2	2	0	1	2	0	0	2	2	0	1	1	0	0	0	0	0	0	0	0	0
51	1	0	0	2	0	0	1	0	1	0	1	0	0	0	0	0	0	0	0	0	0	0	2	2	0	1	0	1	2	2	1	1	2	1	0	2	2	0	0	2	0	1	1	0	0	0	0	1	0
52	1	0	0	0	0	0	2	1	2	0	0	0	1	0	0	0	0	0	0	0	0	0	2	2	1	2	1	0	2	2	0	0	1	2	0	2	0	0	2	1	1	2	2	0	1	1	0	0	0
53	0	0	0	2	1	1	2	0	2	0	0	0	1	1	1	0	1	1	0	0	0	1	2	2	0	1	2	1	2	2	0	0	2	0	1	2	0	0	1	1	0	1	1	0	0	0	0	0	0
54	0	0	0	0	0	0	2	0	1	0	1	0	0	0	0	0	0	1	1	0	0	0	1	1	1	0	1	1	1	2	1	1	2	1	1	1	1	0	0	2	0	0	0	0	0	1	0	1	0
55	0	0	0	0	0	0	1	0	0	0	1	1	1	0	0	0	0	1	0	0	0	1	2	2	0	1	2	0	2	2	0	0	0	0	0	2	2	0	2	0	1	0	1	0	1	0	0	1	1
56	0	0	0	0	0	0	2	0	2	0	0	0	1	1	1	0	0	1	0	1	0	1	2	2	0	0	2	0	2	1	0	1	2	0	1	2	1	1	1	2	2	0	0	0	2	1	0	0	0
57	1	0	0	1	0	0	2	1	2	0	0	0	0	0	0	0	0	2	1	1	1	1	1	1	1	2	1	0	2	2	0	1	1	2	0	2	2	0	0	1	0	0	1	0	1	0	0	0	0
58	0	0	0	0	0	0	2	0	1	0	0	0	0	0	0	0	0	0	1	1	1	1	0	1	0	1	0	2	1	1	0	1	2	1	1	2	1	0	2	0	0	0	0	0	2	1	0	2	0
59	0	0	0	0	0	1	1	0	1	0	1	1	1	0	0	0	0	1	1	0	0	1	2	2	1	0	2	0	2	2	0	0	1	0	1	2	1	0	1	2	1	1	1	0	1	0	0	0	0
60	0	0	0	0	1	1	1	0	2	0	0	0	0	0	0	0	0	1	1	2	1	0	2	2	0	1	2	2	2	2	1	0	2	1	1	1	1	0	1	2	1	0	0	1	0	0	0	0	0
61	0	0	0	0	0	0	1	0	1	1	1	0	0	0	0	0	0	1	1	1	1	0	2	2	0	1	2	0	2	1	1	0	0	1	2	2	1	0	1	1	0	0	1	0	1	1	0	0	0
62	0	1	0	0	0	0	2	0	1	0	0	0	0	0	0	0	0	2	0	0	0	0	2	2	0	1	2	1	2	2	0	1	2	1	2	2	1	0	0	1	0	0	0	0	1	0	0	0	0
63	1	0	0	0	0	0	1	0	1	0	1	1	1	0	0	0	0	0	0	0	0	1	2	2	0	1	2	0	2	1	0	1	2	0	2	0	1	0	0	2	0	1	2	0	1	1	0	0	0
64	1	0	0	0	1	1	2	0	2	0	0	0	0	0	0	0	0	0	1	1	1	0	2	2	0	1	2	0	2	2	1	0	0	2	0	2	2	0	2	1	0	1	1	0	0	2	0	1	0
65	1	0	0	0	0	0	2	0	1	0	1	1	0	0	1	1	0	1	1	1	1	0	2	2	0	0	1	1	2	2	0	0	0	2	0	2	2	0	0	2	1	0	1	0	0	0	0	0	0
66	0	0	0	0	0	0	2	0	1	0	0	0	0	0	0	0	0	2	1	1	1	0	2	2	0	1	2	0	2	2	0	0	2	1	1	1	2	0	1	1	1	0	0	0	0	0	0	0	0
67	0	0	1	0	0	0	1	0	1	0	1	0	1	1	1	0	0	0	0	0	0	0	1	1	0	2	1	0	2	2	0	1	2	0	1	1	2	0	0	1	0	0	0	0	0	0	0	0	0
68	1	0	1	1	0	0	1	0	1	0	1	0	2	0	0	1	0	0	0	0	0	1	2	2	0	0	1	0	2	2	1	2	1	1	0	2	1	0	0	2	0	0	1	0	1	1	0	2	0
69	0	0	0	0	0	0	1	0	1	1	1	1	2	0	0	0	0	1	1	1	0	0	1	1	0	1	0	0	1	1	0	0	1	0	1	1	1	0	1	1	0	1	1	0	0	0	0	1	0
70	1	1	0	0	1	1	2	1	1	0	0	0	0	0	0	0	0	2	0	0	0	1	2	2	0	1	1	1	1	2	1	1	1	1	1	1	1	0	2	0	0	1	1	0	1	0	0	0	0
71	0	0	0	0	0	0	2	1	2	0	0	0	0	0	0	0	0	0	0	0	0	1	2	2	1	0	1	0	1	1	0	0	2	0	1	2	1	0	2	0	0	0	0	1	0	0	0	0	0
72	0	0	1	1	0	1	1	0	0	1	2	1	1	1	1	0	0	0	0	0	0	0	2	2	0	0	1	0	2	2	0	0	1	2	0	2	1	0	1	1	0	0	0	0	0	0	0	0	0
73	0	0	0	0	0	0	2	0	2	0	0	0	0	0	0	0	0	0	0	0	0	0	2	2	2	1	1	0	2	2	0	0	2	2	0	2	2	0	0	1	0	1	2	0	0	0	0	0	0
74	1	0	0	0	2	2	1	0	1	0	0	0	2	1	1	0	0	1	1	1	0	1	2	2	0	2	2	0	2	2	0	0	2	2	1	2	2	0	1	1	0	0	0	0	1	1	0	0	0
75	1	0	0	1	0	0	1	1	2	0	0	0	1	1	1	0	0	0	0	0	0	0	2	2	0	1	1	0	2	2	1	0	2	1	0	2	1	1	0	1	0	0	0	0	0	0	0	1	1
76	0	0	0	0	1	1	1	1	1	0	1	0	2	1	1	1	0	0	0	0	0	0	2	2	0	1	2	0	2	1	0	0	1	1	1	1	1	0	2	1	1	0	0	0	0	0	0	0	0
77	0	0	0	1	0	0	1	0	2	0	0	0	0	0	0	0	0	0	0	1	1	1	2	2	0	0	2	0	2	2	0	0	1	1	1	2	1	0	0	1	0	0	0	1	0	1	0	0	0
78	0	0	0	1	0	0	2	0	2	0	0	0	1	1	1	0	0	0	0	0	0	0	2	2	0	1	1	2	2	2	1	0	0	2	0	2	1	0	2	0	0	2	2	0	0	0	0	0	0
79	0	0	1	0	0	1	1	0	2	0	0	0	0	0	0	0	1	0	1	1	1	0	1	1	0	0	2	0	1	1	1	1	1	2	0	2	1	0	0	1	0	0	1	0	2	2	0	0	0
80	0	0	0	0	0	0	2	0	1	0	1	2	2	0	0	1	0	1	0	0	0	0	2	2	0	1	2	0	2	2	0	0	0	1	0	2	1	0	0	2	0	1	1	0	0	1	0	1	1
81	0	0	0	0	0	0	2	0	2	0	0	1	1	0	0	0	0	1	1	1	1	0	2	2	0	1	2	0	2	2	0	2	1	2	0	2	1	0	2	0	0	0	0	0	2	0	0	0	0
82	0	0	0	0	0	0	2	0	2	0	0	0	1	1	1	0	0	1	2	1	1	2	1	1	1	1	2	0	2	2	0	0	2	1	0	2	2	0	0	2	0	1	1	0	0	0	0	0	1
83	0	0	0	1	0	0	1	0	1	0	1	0	1	2	1	0	0	0	0	0	0	0	2	2	0	1	1	0	2	2	1	1	2	0	1	1	1	0	0	1	1	0	0	0	1	0	0	0	0
84	0	0	0	0	1	1	1	0	1	0	0	0	0	0	0	0	1	2	0	0	0	0	2	2	0	1	0	0	2	2	0	0	1	1	1	1	1	0	0	0	0	1	1	0	1	1	0	0	0
85	0	0	0	1	0	0	2	1	1	0	0	0	1	2	1	0	0	1	2	1	1	0	1	1	1	0	1	0	1	2	0	0	1	2	0	2	1	2	0	0	0	0	0	0	1	1	0	0	1
86	1	0	0	1	0	0	2	1	2	0	0	0	1	1	0	0	0	0	1	1	1	0	1	2	1	0	1	0	1	2	0	1	1	1	1	2	1	0	1	1	0	0	0	0	1	1	0	0	1
87	0	0	0	1	0	0	2	0	2	0	0	0	0	0	0	0	0	2	2	1	0	2	0	1	1	1	2	0	2	1	0	0	0	1	1	1	2	0	0	2	0	0	0	0	0	1	0	0	0
88	0	0	0	1	0	0	2	0	2	0	0	1	1	0	0	0	0	1	1	1	1	0	2	2	0	1	1	1	2	2	0	0	2	0	1	2	1	1	0	1	0	0	2	0	1	1	0	0	0
89	0	0	1	0	0	1	2	0	2	0	0	0	1	1	1	1	1	2	1	1	1	1	2	2	0	0	1	1	2	2	0	0	0	2	0	2	1	0	1	1	0	1	1	1	2	0	0	1	0
90	0	0	0	0	0	0	1	0	2	0	0	0	0	0	0	0	0	0	0	1	1	1	2	2	0	2	2	0	2	2	2	0	1	2	0	2	1	0	1	1	0	0	0	0	0	0	0	0	0
91	0	0	0	1	0	0	2	0	1	0	0	0	0	0	0	0	0	0	0	0	0	1	2	2	0	2	2	1	2	2	2	1	1	1	0	2	1	0	2	1	1	0	1	0	1	1	0	0	0
92	1	0	0	1	0	0	2	0	2	0	0	0	1	1	1	0	0	0	1	1	1	1	1	1	1	2	0	1	1	1	0	0	1	1	0	2	2	0	0	1	0	0	0	0	1	0	0	0	1
93	1	0	0	0	0	0	2	1	2	0	0	1	1	0	0	0	0	0	0	0	0	0	2	2	0	1	1	2	2	2	2	1	1	2	0	2	2	1	0	0	0	0	1	0	1	2	0	0	0
94	0	0	0	0	1	1	1	0	0	0	0	0	1	1	1	0	0	0	0	1	0	0	2	2	1	0	1	0	2	2	0	0	2	1	0	2	1	0	1	1	0	0	0	0	1	0	0	2	0
95	0	0	0	1	0	0	2	0	2	0	0	0	0	0	0	0	1	2	1	1	1	0	2	2	0	1	2	0	2	2	1	1	1	2	0	2	2	0	1	1	0	2	2	0	1	0	0	0	1
96	0	0	0	1	0	0	1	0	0	1	2	0	0	0	0	0	0	1	0	1	0	0	2	2	0	1	2	0	2	2	0	1	2	2	0	2	1	0	1	1	0	0	0	0	1	0	0	1	0
97	1	0	0	0	0	0	2	0	1	0	0	1	1	0	0	0	0	2	2	2	2	1	0	1	1	1	2	1	1	1	1	0	2	2	0	2	1	0	2	0	0	0	0	0	0	0	0	0	1
98	0	0	0	0	0	0	2	0	1	0	0	0	1	1	1	0	0	1	1	1	1	0	2	2	0	1	2	0	2	2	1	0	2	1	1	2	2	0	0	2	0	0	0	0	0	0	0	0	1
99	0	0	0	0	0	0	2	1	2	0	0	1	1	0	0	0	0	1	1	1	1	0	2	2	0	2	2	0	2	2	1	2	2	1	1	2	0	1	1	0	0	2	2	0	0	2	0	0	1
100	0	0	0	0	0	0	1	0	1	0	1	1	1	0	0	0	0	1	1	1	0	0	2	2	1	2	2	0	2	2	0	1	1	1	0	2	1	0	0	2	0	0	0	0	0	0	0	1	0
101	1	0	0	0	0	0	2	1	1	0	0	1	2	1	1	0	1	2	2	2	1	0	2	2	1	1	1	0	2	2	0	1	2	0	1	1	2	0	0	2	0	0	0	0	0	1	0	0	1
102	0	0	0	0	0	0	2	0	2	0	0	0	0	0	0	0	1	1	0	1	1	1	2	2	0	1	0	0	1	1	0	2	1	1	0	2	1	1	0	1	0	0	0	0	0	1	0	0	0
103	0	0	1	0	0	0	1	0	2	1	0	0	0	0	0	0	0	0	0	0	0	0	2	2	0	2	2	0	2	2	1	1	1	2	0	2	1	0	1	2	1	0	1	0	1	1	0	0	0
104	0	0	0	1	0	0	2	0	1	0	0	0	0	0	0	0	0	0	1	1	1	0	2	2	0	0	2	0	2	2	1	0	0	2	0	2	0	1	1	0	0	0	0	0	0	0	0	1	0
105	0	0	0	1	0	0	1	0	0	0	0	1	0	0	1	1	0	1	1	0	1	1	1	1	1	1	2	1	1	2	0	1	2	1	1	2	0	1	0	0	0	1	2	0	1	1	0	0	0
106	0	0	0	0	1	1	2	0	2	0	0	0	1	1	1	0	1	1	0	0	0	0	2	2	0	1	1	1	1	0	0	1	2	2	0	2	1	0	1	1	0	0	0	0	0	0	0	0	0
107	0	1	0	0	1	1	2	0	2	0	0	0	1	1	1	0	0	2	0	0	0	0	1	1	0	0	0	2	1	1	0	1	2	0	1	1	1	0	1	0	0	0	1	0	2	0	0	1	0
108	0	0	0	0	1	1	1	1	2	0	0	0	0	0	0	0	0	1	1	1	1	0	2	2	0	2	2	0	2	2	0	2	1	1	0	2	1	0	1	1	0	2	2	0	0	2	0	0	0
109	1	0	0	1	0	0	1	0	1	0	0	0	0	0	0	0	0	0	0	0	0	1	2	2	1	0	1	1	2	2	1	2	1	1	1	1	2	0	0	2	0	0	0	0	1	1	0	0	0
110	0	0	0	0	0	0	2	0	2	0	0	2	2	0	0	1	0	0	1	2	1	1	2	2	1	0	2	0	2	2	0	1	1	1	2	1	1	0	1	0	0	0	1	0	1	0	0	1	0
111	0	0	0	1	0	0	2	1	2	0	0	1	1	1	1	0	0	1	1	1	0	1	2	2	0	1	1	0	1	1	1	1	0	1	1	1	1	1	0	1	0	0	0	0	0	0	0	1	0
112	1	0	0	0	0	0	2	0	1	0	1	0	0	0	0	0	0	0	0	0	0	0	1	1	1	1	1	1	2	1	1	0	1	1	1	1	1	0	1	2	1	0	0	0	0	0	0	0	0
113	0	0	0	0	1	1	2	0	0	0	0	0	1	1	1	0	0	2	1	1	1	1	1	1	1	2	0	1	2	2	1	0	1	2	0	2	2	1	0	2	1	0	1	0	1	1	0	0	1
114	1	0	0	0	0	0	1	0	0	0	1	0	1	1	1	0	0	1	1	1	0	1	2	2	1	0	1	0	2	2	0	1	1	2	0	2	1	1	1	1	1	0	1	1	1	2	0	0	1
115	1	0	0	1	1	1	2	0	0	0	0	0	1	1	1	0	0	2	1	1	1	0	2	2	0	1	2	0	2	2	1	0	0	2	0	2	0	1	1	0	0	0	0	0	0	1	0	0	0
116	0	0	0	1	1	1	1	0	1	0	0	1	2	2	2	0	0	0	0	0	0	0	2	2	0	1	1	1	1	1	0	0	0	2	0	2	1	0	2	0	0	0	1	0	1	2	0	0	0
117	0	0	0	0	2	2	2	0	2	0	0	0	0	0	0	0	0	1	2	1	1	1	2	2	0	1	1	2	2	2	2	2	2	2	0	2	1	0	0	1	0	0	0	0	0	0	0	0	0
118	0	0	0	0	0	0	1	0	1	1	0	0	0	0	0	0	0	0	1	1	1	0	1	1	1	1	2	1	2	2	2	0	1	1	1	2	1	0	0	1	0	0	0	0	0	0	0	1	0
119	0	0	0	0	0	0	2	1	2	0	0	0	0	0	0	0	0	1	1	1	1	0	2	2	1	2	1	0	2	2	0	1	2	1	1	2	1	0	0	2	0	0	0	0	0	0	1	0	0
120	1	0	1	1	1	1	2	0	0	0	0	0	1	1	1	0	0	0	0	0	0	2	0	1	1	1	1	0	2	2	1	2	2	1	1	2	1	0	0	2	0	0	1	0	0	0	0	1	0
121	1	0	0	0	0	0	1	0	1	0	0	0	1	1	1	1	0	0	0	1	1	0	2	2	0	2	1	0	1	1	1	1	1	1	0	2	1	0	2	0	0	0	0	1	1	0	0	0	0
122	0	0	0	1	1	1	0	0	1	1	1	0	0	0	0	0	0	1	1	1	1	0	2	2	0	2	2	1	2	2	0	0	2	2	0	2	0	0	2	0	1	0	1	0	1	1	0	0	1
123	1	0	1	1	0	0	2	1	2	0	0	1	1	0	1	1	0	2	2	1	0	0	2	2	0	1	2	0	2	2	0	1	1	0	0	1	1	1	1	1	0	1	1	0	1	0	0	0	0
124	1	0	0	1	0	0	2	0	1	0	1	1	0	0	1	1	0	1	1	1	0	1	2	2	0	1	1	0	2	2	0	0	0	2	0	2	1	1	0	0	0	0	2	0	1	1	0	0	1
125	0	0	0	0	0	1	1	0	1	0	1	2	2	0	0	1	0	2	2	1	0	0	2	2	0	1	2	1	2	2	2	0	2	1	0	2	1	1	0	1	0	0	0	0	0	0	0	0	1
126	1	0	1	1	0	0	1	0	0	0	0	0	1	0	0	0	0	1	2	2	1	0	2	2	0	0	2	0	1	1	1	0	2	0	2	1	2	0	1	1	0	0	1	0	1	1	0	0	0
127	1	0	0	1	0	0	2	1	2	0	0	0	2	1	1	1	0	2	0	1	1	1	2	2	0	0	2	0	2	2	0	0	1	2	1	2	1	0	1	1	0	0	1	1	0	0	0	0	0
128	1	0	0	0	0	0	2	0	2	0	0	2	2	1	1	0	0	0	0	0	0	0	2	2	0	1	2	1	2	2	0	0	1	1	0	2	0	0	1	0	0	0	0	0	0	1	0	0	0
129	0	0	0	0	0	0	1	0	1	0	1	0	1	1	1	0	0	0	0	0	0	0	2	2	0	0	1	0	2	2	1	0	2	1	1	1	1	1	0	0	0	0	0	0	0	1	1	0	1
130	0	0	0	1	0	0	2	1	1	0	0	0	0	0	0	0	0	1	1	1	1	0	0	0	0	0	2	0	2	2	0	1	2	1	1	1	1	1	0	2	0	0	1	0	1	0	0	0	0
131	0	0	0	1	1	1	2	1	2	0	0	0	1	1	1	0	0	0	1	1	1	1	2	2	0	2	1	1	2	2	1	0	1	1	0	2	1	0	1	1	0	0	1	1	1	2	0	0	1
132	1	0	0	0	0	0	2	0	2	0	0	0	2	2	2	1	1	2	1	1	0	1	2	2	0	1	1	1	2	2	1	2	1	1	1	0	2	1	0	2	1	0	1	0	1	0	0	0	1
133	1	0	0	1	1	1	1	1	1	0	1	0	2	0	0	1	0	0	0	0	0	1	2	2	0	1	2	1	2	2	1	0	1	1	1	1	1	0	0	2	0	0	0	0	0	0	0	0	0
134	1	0	0	0	0	0	2	0	2	0	0	1	1	0	0	0	0	0	0	0	0	0	2	2	1	0	1	0	2	2	0	0	1	1	1	1	1	0	0	1	0	0	0	0	1	0	0	0	0
135	0	0	0	0	1	1	2	0	2	0	0	1	1	0	0	0	0	1	1	1	1	1	1	1	1	1	2	1	2	2	0	0	0	0	1	1	1	0	1	0	0	1	1	0	1	0	0	0	2
136	0	0	0	0	0	0	1	0	1	0	0	0	1	0	0	0	0	0	0	0	0	1	1	1	1	0	0	2	0	0	0	0	1	1	1	1	1	1	0	1	0	1	1	1	1	0	0	1	0
137	1	0	0	0	1	1	2	0	2	0	0	0	0	0	0	0	0	1	1	1	1	1	2	2	0	0	1	0	2	2	0	1	1	1	0	2	2	0	1	1	0	0	0	0	0	0	0	0	0
138	1	0	0	0	0	1	2	0	2	0	0	1	2	2	2	0	0	1	1	0	0	1	0	0	1	1	2	0	2	1	1	0	1	1	0	2	2	0	1	1	1	0	0	0	2	1	0	0	0
139	0	0	0	0	0	0	2	1	2	0	0	0	2	2	2	1	0	1	1	0	1	2	2	2	0	0	2	0	2	1	0	0	1	2	0	2	1	0	0	2	0	0	1	0	1	2	0	1	0
140	1	0	1	0	0	0	2	1	2	0	0	0	1	1	1	0	0	0	0	0	0	0	2	2	0	1	2	0	2	2	1	0	1	1	1	1	2	0	0	2	0	0	0	0	0	1	0	0	0
141	1	0	0	0	0	0	1	0	2	0	0	0	0	0	0	0	0	0	0	0	0	0	2	2	1	1	2	0	2	2	0	2	2	0	1	1	0	0	2	1	1	0	1	0	1	1	0	0	0
142	0	0	0	1	0	0	2	0	1	0	1	2	2	0	0	0	1	2	2	2	1	0	2	2	0	1	0	0	1	1	0	2	2	0	2	0	1	0	1	2	1	0	0	0	1	0	0	1	0
143	0	0	1	1	0	0	2	0	2	0	1	0	2	1	1	1	1	2	0	0	0	1	2	2	0	0	2	1	2	2	1	1	2	2	0	2	0	1	1	0	0	0	1	0	1	0	0	0	0
144	1	0	0	0	0	0	2	0	2	0	0	1	2	1	1	0	0	1	1	1	1	2	1	1	1	1	0	0	1	1	0	1	1	1	0	2	2	1	0	2	1	0	0	0	0	0	0	1	0
145	0	0	0	0	0	1	2	0	1	0	0	1	0	0	1	1	0	1	1	1	0	0	2	2	0	1	2	0	2	2	2	2	2	1	1	2	2	0	1	1	0	0	0	0	0	0	0	0	2
146	1	0	0	0	0	0	1	1	2	0	0	0	0	0	0	0	0	1	0	0	0	0	1	1	0	1	2	1	2	1	0	2	1	1	1	1	2	0	1	1	1	0	0	1	0	0	0	1	0
147	0	0	0	0	0	0	2	1	2	0	0	1	1	0	0	0	0	0	0	0	0	1	0	0	1	1	2	1	2	2	2	1	2	0	0	2	2	0	0	2	0	0	0	1	0	0	0	0	0
148	0	0	0	2	0	0	2	0	1	0	0	2	2	0	0	0	0	0	1	1	1	0	1	2	0	1	1	1	0	0	0	1	2	2	0	2	1	0	0	2	0	0	1	0	1	1	0	2	0
149	0	0	0	0	0	0	2	0	1	0	1	0	1	1	1	0	0	1	1	1	0	0	2	2	0	0	2	0	1	1	1	1	1	1	1	2	2	0	0	2	0	0	0	0	1	0	0	0	0
150	0	0	0	0	0	0	2	1	2	0	0	0	0	0	0	0	0	1	1	1	0	1	2	2	0	0	2	0	2	2	1	0	1	1	0	2	2	0	0	1	0	0	1	0	0	1	0	0	0
151	0	0	0	0	1	1	1	1	2	0	0	0	0	0	0	0	0	0	0	0	0	0	2	2	0	1	1	1	2	2	1	0	0	2	0	2	2	0	0	1	0	0	0	0	0	0	0	1	0
152	0	0	1	1	0	0	2	0	1	0	1	0	0	0	0	0	0	0	0	0	0	0	2	2	1	0	1	0	1	1	1	1	1	0	1	1	1	0	0	1	0	0	0	0	0	0	0	1	0
153	1	0	0	0	0	0	1	0	1	0	1	2	2	1	1	0	0	1	0	0	0	0	2	2	0	2	1	1	1	1	1	0	0	1	1	1	1	0	1	1	0	0	1	0	1	1	0	0	1
154	1	1	0	0	0	0	2	0	2	0	0	1	2	1	1	0	0	2	0	1	1	0	2	2	0	1	1	1	2	2	0	2	1	2	0	2	2	0	1	1	0	0	0	0	0	0	1	0	0
155	0	0	0	0	0	0	1	1	2	0	0	0	1	1	1	0	0	0	1	1	1	1	1	1	1	1	1	1	1	0	0	2	1	2	0	2	2	0	0	1	0	0	2	0	1	1	0	0	0
156	1	0	0	0	0	1	1	0	2	0	0	0	1	0	0	0	0	0	1	1	1	1	0	1	0	0	1	0	2	2	0	0	1	1	0	2	1	0	0	1	0	0	0	0	0	0	0	0	1
157	1	0	0	1	0	0	0	0	1	1	1	0	1	1	1	0	0	0	0	0	0	0	1	1	0	2	1	0	2	2	0	0	2	2	0	2	1	1	0	2	0	0	2	0	1	1	0	0	0
158	1	0	0	0	0	0	2	1	2	0	0	0	1	1	1	0	1	1	0	1	1	0	2	2	0	2	1	2	1	1	1	1	2	1	1	1	2	1	0	2	1	0	1	0	1	0	0	0	1
159	0	0	0	1	0	0	1	1	1	0	1	0	0	0	0	0	1	2	2	2	1	1	2	2	0	0	2	1	2	2	0	0	2	1	0	2	1	0	1	2	1	1	1	0	0	1	0	0	0
160	1	0	0	1	0	0	1	2	2	0	0	2	1	1	2	1	0	0	0	0	0	0	1	1	0	1	0	1	1	1	0	1	0	1	1	1	2	0	1	2	1	0	1	0	1	1	0	0	1
161	1	1	1	1	0	0	2	0	1	0	0	1	1	0	0	0	0	0	0	0	0	0	2	2	0	1	2	1	2	1	0	2	2	0	1	1	1	1	0	0	0	0	0	0	0	0	0	0	1
162	1	0	0	0	1	1	2	0	2	0	0	0	1	0	0	0	0	0	0	0	0	0	1	1	0	0	1	0	2	2	1	1	1	1	1	1	0	0	1	1	0	0	1	0	1	1	0	0	0
163	1	0	0	0	0	0	2	0	1	0	0	1	1	0	0	1	0	1	1	1	0	1	2	2	0	0	1	1	1	1	0	0	1	1	1	1	1	0	2	0	0	1	1	0	0	0	0	0	0
164	1	0	0	1	0	0	2	0	2	0	0	0	0	0	0	0	0	0	0	0	0	0	0	0	0	0	1	0	2	2	0	2	2	1	1	2	2	0	1	1	0	0	0	0	0	0	0	0	1
165	1	0	0	0	0	0	2	0	1	0	0	0	0	0	0	0	0	0	0	0	0	0	2	2	0	0	1	0	2	2	1	1	1	2	0	2	2	0	1	1	0	0	0	0	0	0	0	0	1
166	1	0	0	0	0	0	1	0	1	0	1	2	2	1	1	0	0	2	1	1	1	0	2	2	0	1	2	0	2	2	0	0	1	0	1	1	0	0	2	1	1	0	1	0	1	2	0	1	1
167	1	0	0	0	1	1	1	0	1	0	1	1	1	0	0	0	0	0	0	0	0	0	1	1	0	0	1	1	2	1	1	1	2	1	0	2	1	0	1	1	0	0	0	0	1	1	0	0	1
168	1	0	1	0	0	1	2	0	2	0	0	0	0	0	0	0	0	1	1	0	0	1	2	2	0	1	2	0	2	1	0	0	1	1	0	2	1	0	1	1	0	0	1	0	1	1	0	0	0
169	0	0	0	0	0	0	1	0	2	0	0	0	1	1	1	0	0	1	0	0	0	0	2	2	1	0	0	0	2	1	0	0	0	2	0	2	1	0	1	1	0	0	1	0	1	1	0	0	0
170	0	0	0	0	0	0	2	0	2	0	0	1	2	1	2	1	0	2	1	1	1	0	2	2	1	0	1	1	2	2	0	1	1	1	0	2	1	1	0	2	1	0	1	0	1	0	0	0	0
171	1	0	0	1	0	0	0	0	1	0	1	0	1	0	1	1	0	1	1	1	1	1	2	2	0	2	2	0	2	2	0	0	2	1	0	2	1	0	2	0	1	0	1	0	0	0	0	0	0
172	1	0	0	0	0	0	2	1	1	0	0	0	0	0	0	0	0	0	0	1	0	1	0	1	0	1	0	0	1	1	0	0	1	1	0	2	1	0	1	2	1	0	1	0	1	1	0	1	0
173	0	0	0	1	0	0	1	0	1	0	1	1	1	0	0	0	0	1	1	0	0	0	2	2	1	1	1	0	1	2	0	0	1	1	1	1	1	0	1	0	0	0	0	0	0	0	0	0	0
174	1	0	0	1	1	1	2	0	2	0	0	0	0	0	0	0	0	0	1	1	1	1	1	1	1	1	0	0	2	2	0	1	1	1	1	1	1	0	2	0	0	1	1	1	0	1	0	0	0
175	1	0	0	0	0	0	2	1	2	0	0	0	0	0	0	0	0	1	1	1	1	0	2	2	1	1	1	1	2	1	1	0	0	2	0	2	2	0	1	1	1	0	1	0	1	0	0	0	0
176	0	0	0	0	2	2	1	0	1	0	0	0	0	0	0	0	0	2	2	2	2	0	2	2	0	1	2	0	2	1	0	0	2	1	0	2	2	0	0	2	0	0	0	0	0	0	0	0	0
177	1	0	0	1	0	0	1	0	1	0	0	1	2	2	2	0	0	1	1	1	1	0	2	2	0	1	0	0	1	1	0	2	2	0	2	1	2	0	0	2	0	0	2	0	1	1	0	1	0
178	1	0	0	1	0	0	2	0	2	0	0	0	0	0	0	0	0	0	0	1	0	1	2	2	0	2	1	0	2	2	0	2	2	0	1	1	1	0	1	1	0	1	1	0	0	0	0	0	0
179	0	0	0	0	0	0	1	0	0	0	0	1	1	0	0	0	0	2	2	2	1	1	0	1	1	1	2	0	2	2	1	0	0	2	0	2	1	0	2	1	1	0	0	0	0	0	0	0	0
180	0	0	0	0	0	0	1	1	1	0	0	0	1	1	1	0	0	2	0	0	0	1	2	2	0	0	0	1	2	2	1	1	2	1	1	2	0	1	0	1	0	0	0	1	0	0	0	0	1
181	1	0	0	0	0	0	2	0	2	0	0	0	0	0	0	0	0	2	1	1	1	1	0	1	0	0	1	0	1	1	0	0	0	1	2	2	1	1	1	2	2	0	0	0	1	0	0	0	0
182	1	0	0	0	1	1	2	0	2	0	0	0	0	0	0	0	0	0	1	1	1	1	2	2	0	1	1	0	2	2	0	0	1	2	0	2	2	0	0	2	0	1	1	0	0	0	0	0	0
183	0	0	0	0	1	1	1	0	1	0	1	0	0	0	0	0	0	0	0	0	0	0	2	2	0	1	1	1	2	2	1	0	0	2	0	2	1	0	1	1	0	0	0	1	1	1	0	0	0
184	0	0	0	0	1	1	1	0	2	0	0	1	2	2	2	0	0	1	0	0	0	1	2	2	0	1	1	1	1	1	1	0	1	0	1	1	1	0	0	2	0	0	0	0	1	0	0	0	0
185	1	0	0	0	0	0	1	0	1	0	0	1	1	0	0	0	0	1	2	2	2	2	2	2	0	0	0	0	2	1	0	1	1	1	1	2	2	1	0	1	0	0	1	0	1	1	0	0	0
186	0	0	0	1	1	1	2	1	2	0	0	0	0	0	0	0	0	0	0	0	0	0	2	2	0	1	2	0	2	2	0	0	1	2	1	2	1	0	2	1	1	0	0	0	0	0	0	0	0
187	1	0	0	1	0	0	1	2	2	0	0	0	1	1	1	0	0	1	1	1	1	1	1	1	1	1	1	1	1	2	1	0	0	1	0	2	1	0	0	0	0	0	0	0	0	0	0	0	1
188	0	0	0	0	0	0	1	0	1	0	1	0	2	1	1	1	0	2	1	0	0	0	1	1	1	1	2	0	2	2	0	2	1	2	0	2	0	0	2	1	1	0	1	0	1	0	0	0	0
189	0	0	1	1	0	0	2	0	2	0	0	1	1	0	0	0	0	0	0	0	0	1	1	2	0	1	2	1	2	2	1	0	1	2	0	2	2	1	0	2	1	1	1	0	1	1	0	1	0
190	0	0	1	0	0	0	2	1	1	0	0	0	1	0	0	1	0	1	1	1	0	0	2	2	0	1	2	0	2	2	1	1	0	2	0	2	1	0	1	2	1	0	0	0	1	0	0	0	0
191	0	0	0	0	0	0	2	0	2	0	0	0	1	1	1	0	0	0	1	1	1	0	1	1	0	1	1	0	2	2	1	0	0	2	1	1	1	0	0	1	0	0	0	1	1	1	0	0	0
192	0	0	0	2	1	1	1	1	1	0	1	0	0	0	0	0	1	2	1	1	1	0	2	2	0	1	1	0	2	2	1	0	1	1	1	2	2	1	0	0	0	0	0	0	0	0	0	0	1
193	0	0	0	0	1	1	2	0	2	0	0	0	1	1	1	0	0	1	0	0	0	1	1	2	0	1	2	0	2	2	1	0	0	2	0	2	1	0	1	1	0	1	1	1	1	0	0	0	0
194	1	0	0	0	1	1	2	0	2	0	0	0	0	0	0	0	0	0	1	1	1	0	1	1	1	0	1	0	2	2	0	0	2	1	1	2	1	0	1	0	0	0	1	0	1	0	0	0	0
195	1	1	0	0	0	0	2	0	1	0	0	0	1	2	1	0	0	1	0	0	0	0	1	1	0	1	1	0	1	1	1	1	1	1	0	2	2	0	0	2	0	0	0	0	1	1	0	0	0
196	0	0	0	0	0	0	2	1	1	1	0	0	0	0	0	0	0	2	1	0	0	0	2	2	1	0	2	0	2	2	1	2	2	0	2	1	2	0	0	2	0	1	1	0	1	1	0	0	0
197	0	0	0	1	1	1	0	0	1	1	1	0	0	0	0	0	0	0	0	0	0	0	2	2	1	2	2	0	2	2	1	0	1	2	0	2	1	0	0	1	0	1	1	0	0	0	0	0	0
198	0	0	1	1	0	0	2	0	2	0	0	0	1	1	1	1	0	0	2	1	1	0	2	2	0	0	2	1	1	1	1	2	1	2	0	2	1	0	1	1	0	2	2	0	1	0	0	0	0
199	1	1	0	0	0	0	2	0	2	0	0	1	2	2	2	0	0	0	0	0	0	0	2	2	0	1	2	0	1	1	0	0	0	1	1	1	1	0	1	2	1	0	0	0	0	1	0	0	0
200	0	0	1	1	0	0	1	1	1	0	1	1	0	0	1	1	0	1	0	1	0	1	0	1	0	1	2	1	2	2	1	0	1	1	1	1	2	0	0	2	0	0	0	0	0	0	0	0	0
201	1	0	1	0	0	0	2	1	2	0	0	0	0	0	0	0	0	2	0	0	0	1	1	2	0	0	2	0	2	2	0	1	1	1	1	1	2	1	0	0	0	0	1	0	1	2	0	0	0
202	0	0	0	0	0	0	2	0	1	0	0	0	0	0	0	0	1	2	1	1	0	0	2	2	0	1	1	1	1	0	0	1	1	2	0	2	2	0	2	0	0	0	0	0	0	1	0	0	0
203	1	0	0	1	0	0	1	0	1	0	1	2	1	1	2	1	0	1	1	1	0	2	1	1	1	1	1	0	1	1	1	1	2	0	1	1	1	0	2	0	0	0	0	0	1	0	0	0	0
204	0	1	1	1	0	0	2	0	2	0	0	0	1	1	1	0	1	1	0	0	0	0	1	1	1	0	0	0	1	1	0	1	2	2	0	2	0	0	2	1	1	1	1	1	2	0	0	0	1
205	0	0	0	0	0	0	1	0	2	0	0	0	1	1	1	0	0	2	1	1	1	0	2	2	0	2	2	0	2	2	1	0	2	0	1	1	1	0	2	0	0	0	0	0	0	0	1	0	0
206	0	0	0	0	1	1	2	0	1	1	0	0	1	1	1	0	0	1	1	1	0	0	2	2	0	2	0	0	2	2	0	2	2	0	2	0	2	0	2	0	1	0	0	0	0	0	0	0	0
207	1	0	0	0	0	0	1	1	1	1	1	1	1	0	0	0	0	1	1	1	1	0	1	1	0	2	2	0	2	2	1	1	1	2	0	2	1	0	1	0	0	2	2	0	1	0	0	0	0
208	0	0	0	0	0	0	2	0	2	0	0	0	1	1	1	0	0	2	1	1	1	0	2	2	0	1	1	1	2	1	1	1	2	0	1	1	0	0	2	1	1	1	1	1	0	1	0	0	0
209	0	1	0	0	0	0	2	1	2	0	0	0	1	1	1	1	0	0	0	0	0	1	2	2	0	2	2	0	2	1	0	0	1	2	0	2	2	0	0	2	0	0	2	0	1	1	0	0	0
210	0	0	0	1	0	0	2	0	2	0	0	0	1	1	1	0	0	0	0	0	0	1	1	1	1	1	2	1	2	2	0	1	1	2	0	2	1	0	0	0	0	1	1	0	0	0	0	0	0
211	1	0	0	0	1	1	1	0	1	0	1	1	2	1	1	0	0	1	0	0	0	0	2	2	0	1	1	0	1	2	0	0	0	2	0	2	2	0	1	1	0	0	0	0	0	0	0	0	0
212	0	0	1	1	0	0	1	0	2	0	0	0	0	0	0	0	0	0	1	1	1	0	2	2	0	1	2	0	2	2	1	0	2	1	1	1	1	1	1	2	2	0	1	0	0	1	0	1	0
213	0	0	0	0	0	0	2	1	1	0	0	0	1	1	1	0	0	1	1	2	1	0	2	2	0	2	0	1	2	2	1	0	1	2	1	2	2	1	0	0	0	0	0	0	2	0	0	0	1
214	0	0	0	1	0	0	2	1	2	0	0	1	1	0	0	0	0	1	1	1	0	0	2	2	0	1	2	0	2	2	0	0	2	2	1	2	2	1	0	1	0	0	0	0	0	0	0	0	1
215	0	0	1	0	0	0	2	0	1	0	0	0	1	1	1	0	0	1	0	0	0	0	2	2	0	1	1	1	2	2	0	1	2	1	1	2	2	0	2	0	0	1	1	0	1	0	0	1	0
216	0	0	0	0	0	0	2	0	1	0	0	0	1	0	0	0	0	1	1	1	1	0	2	2	1	0	1	0	2	2	1	1	1	2	0	2	1	0	1	1	0	0	0	1	0	0	0	0	0
217	1	0	1	1	0	1	2	1	2	0	0	0	0	0	0	0	0	2	2	1	0	0	2	2	0	2	2	0	2	2	0	0	1	1	1	1	2	0	2	0	0	0	0	0	0	0	0	0	0
218	1	1	0	0	1	1	2	0	2	0	0	2	2	0	0	0	0	1	0	0	0	1	2	2	0	0	2	0	2	2	0	0	1	1	1	1	2	0	2	0	0	0	1	0	1	2	0	0	0
219	0	0	0	1	0	0	2	0	1	0	0	1	1	1	1	0	0	0	0	0	0	0	2	2	0	1	2	0	2	2	0	0	1	1	1	1	1	0	1	1	0	0	0	0	1	0	0	0	0
220	0	0	0	0	0	0	2	0	2	0	0	0	1	0	0	1	0	1	0	0	0	0	1	1	0	0	2	0	2	2	1	1	1	1	0	2	1	1	0	1	0	0	0	0	0	0	0	0	0
221	0	0	0	0	0	0	1	0	1	0	1	1	1	0	0	0	0	0	1	1	1	0	1	1	1	0	1	0	1	1	1	0	1	2	0	2	0	0	1	1	0	0	1	0	1	1	0	0	0
222	0	0	0	0	0	0	2	0	2	0	0	0	0	0	0	0	0	1	0	0	0	0	1	1	0	2	2	1	2	2	0	1	0	2	0	2	0	0	2	1	1	0	1	0	1	1	0	0	0
223	0	1	0	0	0	0	1	2	2	0	0	1	2	1	1	0	0	0	0	1	1	1	2	2	0	1	2	0	2	2	1	1	2	1	1	1	1	1	1	0	0	0	1	1	0	0	0	0	1
224	0	0	0	0	0	1	1	0	1	0	1	1	1	0	0	0	0	1	1	1	1	0	2	2	0	0	1	0	2	2	1	0	1	2	0	2	2	0	0	2	0	0	1	0	0	0	0	0	1
225	0	0	0	0	0	0	2	0	1	0	1	1	1	0	0	0	0	1	1	1	0	1	2	2	0	0	1	1	1	1	0	0	1	0	2	0	0	1	0	1	0	0	1	0	1	0	0	0	0
226	1	0	0	0	2	2	2	0	2	0	0	1	1	0	0	0	0	0	0	0	0	0	2	2	1	0	0	0	2	2	0	2	1	2	0	2	1	1	1	2	2	0	0	0	0	1	0	0	0
227	0	0	0	0	0	0	2	0	2	0	0	0	1	1	1	0	0	0	0	0	0	1	2	2	0	0	2	0	2	1	0	1	2	1	0	2	1	1	0	1	0	2	2	0	1	0	0	1	0
228	1	0	1	0	1	2	2	0	1	0	1	1	2	1	1	1	0	0	0	0	0	1	2	2	0	2	1	1	1	1	1	0	2	1	0	2	1	1	0	2	0	1	1	0	1	0	0	0	0
229	1	0	1	0	0	0	1	0	0	0	2	0	1	1	1	0	0	1	0	0	0	0	2	2	0	0	1	1	2	2	1	1	1	1	1	2	2	0	1	1	0	0	0	0	0	0	0	0	0
230	0	0	1	0	0	0	2	0	0	0	0	0	0	0	0	0	0	2	2	1	1	0	2	2	1	1	1	0	1	2	0	0	1	2	1	1	1	0	0	2	0	0	0	1	0	0	0	0	1
231	1	0	2	0	0	0	2	0	2	0	0	1	1	0	0	0	0	2	0	1	0	0	1	1	0	2	1	0	2	2	0	0	2	1	0	2	2	0	2	0	0	1	1	0	1	1	0	0	1
232	0	0	0	0	0	0	2	0	2	1	0	0	0	0	0	0	0	0	1	1	1	0	1	1	0	1	1	0	2	2	0	0	1	1	1	1	2	0	0	2	0	1	1	1	2	0	0	0	1
233	0	0	0	0	0	0	2	0	1	0	1	0	1	1	1	0	0	2	2	1	0	0	2	2	0	0	2	1	1	1	1	0	0	2	1	1	2	0	1	1	0	0	0	0	0	0	0	1	0
234	1	0	0	0	0	0	2	1	2	0	0	0	1	1	1	0	0	2	2	2	1	1	2	2	0	1	1	0	2	2	1	1	1	1	1	1	1	0	2	1	1	1	1	1	1	0	0	0	1
235	0	0	0	1	0	0	2	0	1	0	0	0	0	0	0	0	0	1	1	0	0	1	1	1	1	0	2	1	2	2	2	0	0	2	0	2	2	0	0	1	0	0	0	1	0	1	0	0	1
236	1	0	0	0	1	1	1	0	1	0	1	0	1	1	1	0	0	1	1	1	1	0	1	1	0	2	1	0	2	2	0	2	2	2	0	2	2	1	0	1	0	0	0	0	0	0	0	0	0
237	1	0	0	1	1	1	1	1	1	0	1	0	0	0	0	0	0	1	1	1	0	0	2	2	0	1	2	0	2	2	0	1	2	0	1	1	1	0	1	1	0	0	0	0	1	0	0	0	0
238	1	0	0	0	0	0	2	0	2	0	0	0	0	0	0	0	0	0	0	0	0	1	1	1	1	1	1	0	2	2	0	0	0	2	0	1	2	0	0	1	0	0	1	0	1	0	0	0	0
239	0	0	0	0	0	0	1	0	1	0	1	0	1	1	1	0	0	0	0	0	0	0	0	0	0	1	1	1	1	1	0	0	1	2	0	2	1	0	1	0	0	0	0	1	0	0	0	0	0
240	1	1	0	0	1	1	1	1	1	0	1	0	0	0	0	0	0	1	1	1	1	1	2	2	0	1	1	1	1	1	0	1	2	2	0	2	2	0	0	1	0	1	1	1	1	0	0	0	0
241	1	0	1	1	0	0	0	0	0	0	1	1	2	2	2	0	0	0	1	1	1	0	2	2	0	2	1	1	0	0	0	0	1	0	1	2	1	0	1	2	1	1	1	0	0	0	0	1	0
242	0	0	0	0	1	1	2	0	2	1	0	0	0	0	0	0	0	2	2	2	2	0	0	0	0	0	0	1	1	0	1	0	1	2	0	2	2	0	0	1	0	0	0	0	1	0	0	1	0
243	0	0	1	0	0	0	2	0	2	0	0	0	1	1	1	0	0	0	0	0	0	0	2	2	0	2	1	1	1	0	0	1	0	2	0	2	1	0	0	1	1	0	1	0	0	0	0	0	1
244	1	0	0	0	0	0	1	0	0	0	1	0	0	0	0	0	0	1	1	1	0	1	2	2	0	1	2	0	2	1	1	0	1	0	1	1	2	0	1	1	0	0	1	0	1	2	0	0	1
245	1	0	0	0	0	0	1	0	1	0	1	0	0	0	0	0	0	1	1	1	0	0	0	1	0	0	1	0	1	1	0	0	2	1	1	2	1	0	1	1	0	0	0	0	1	0	0	0	0
246	0	0	0	0	0	0	1	1	2	0	1	0	1	1	2	0	0	1	1	1	1	1	1	1	1	1	2	0	1	1	1	0	0	2	0	2	1	0	0	1	0	0	0	0	0	2	0	0	1
247	1	0	1	0	0	0	1	1	1	0	1	0	0	0	0	0	0	1	1	0	0	1	2	2	0	1	1	2	1	1	0	0	1	2	0	2	2	0	0	2	0	0	1	0	0	1	0	0	0
248	1	0	0	0	0	0	1	0	1	1	1	0	1	1	1	0	0	0	1	1	1	1	1	1	1	1	1	1	2	2	1	2	1	1	0	2	0	0	1	0	0	0	1	0	0	0	0	0	0
249	1	1	0	0	1	1	1	0	1	0	1	1	0	0	1	1	0	1	1	1	0	1	2	2	0	0	0	0	1	1	0	0	1	2	0	2	1	0	2	1	1	0	0	0	1	1	0	0	0
250	1	0	0	0	1	1	1	0	2	1	0	0	0	0	0	0	0	2	1	1	1	0	2	2	0	1	2	0	2	2	1	0	2	2	1	2	1	0	1	1	0	0	0	1	1	1	0	1	0
251	0	0	0	0	0	0	2	0	1	0	1	0	1	1	1	0	0	0	1	1	1	0	2	2	1	1	0	1	1	1	0	1	1	1	1	1	1	1	1	1	0	0	0	0	0	1	0	0	0
252	0	0	0	0	0	0	1	2	2	0	0	0	0	0	0	0	0	2	1	1	1	0	2	2	0	0	2	0	2	2	1	2	2	0	1	1	2	0	1	1	1	0	1	0	1	1	0	0	1
253	0	0	0	1	0	0	2	0	2	0	0	0	0	0	0	0	0	0	0	0	0	0	2	2	0	2	1	1	2	2	1	1	2	1	1	1	0	1	1	0	0	0	1	0	1	0	0	0	1
254	1	0	0	1	0	0	2	1	2	0	0	0	0	0	0	0	0	1	1	1	1	0	1	1	1	2	1	0	2	2	0	0	1	1	1	1	0	0	1	0	0	0	0	0	0	0	0	0	0
255	0	0	0	1	0	0	1	0	1	0	0	0	0	0	0	0	0	1	1	1	0	1	1	1	1	1	1	0	1	2	0	1	2	1	1	1	2	0	1	1	0	0	0	0	0	2	0	0	1
256	0	0	0	0	0	0	1	0	1	0	1	1	0	0	1	1	1	2	2	2	1	0	2	2	0	1	2	0	2	2	1	0	1	2	0	2	1	0	1	1	0	0	0	0	2	0	0	0	0
257	0	0	0	1	0	0	2	0	2	0	0	0	1	1	1	0	0	2	1	1	1	0	2	2	0	1	1	1	1	0	0	0	1	1	0	2	2	1	0	1	0	2	2	0	0	2	0	1	0
258	0	0	0	1	0	0	2	0	1	0	1	0	1	1	1	0	0	2	0	0	0	2	0	1	1	1	2	1	2	2	0	0	1	2	0	2	1	0	2	0	1	1	2	0	0	0	0	0	0
259	0	0	0	0	0	0	2	0	1	0	0	0	1	1	1	0	0	0	0	0	0	0	1	1	0	1	1	0	2	2	1	0	2	2	0	2	1	0	1	1	0	0	0	0	0	0	0	0	0
260	1	0	1	0	0	1	1	0	1	0	1	1	1	0	0	0	0	1	0	0	0	1	2	2	0	1	1	1	2	2	0	1	2	0	1	1	2	0	2	0	0	0	0	0	1	0	0	0	0
261	1	0	0	0	0	0	0	0	1	0	0	0	1	1	1	0	0	1	1	1	0	1	1	1	1	2	1	1	2	1	1	1	1	1	2	1	0	1	1	0	0	0	0	0	1	1	0	0	0
262	0	0	0	0	0	0	2	0	2	0	0	1	1	1	1	0	0	2	0	0	0	0	1	2	0	1	0	2	1	1	0	0	2	0	1	2	2	0	0	2	0	2	2	0	0	2	0	0	0
263	1	0	0	0	0	0	2	0	2	0	0	0	2	1	1	0	0	1	2	2	1	0	2	2	0	1	1	0	1	2	0	1	1	1	1	2	0	1	0	0	0	0	0	0	0	1	0	0	0
264	1	0	0	0	1	1	2	1	2	0	0	0	1	1	1	0	0	0	1	1	1	0	2	2	0	2	0	0	1	1	0	0	2	0	1	2	2	0	1	2	1	0	0	1	0	0	0	0	0
265	0	0	1	1	0	0	1	0	0	0	1	0	1	1	1	0	0	0	1	1	1	0	2	2	0	0	2	1	1	1	0	1	2	1	0	2	2	0	0	2	0	0	1	0	1	0	0	0	0
266	0	0	0	0	0	0	0	0	1	0	0	0	0	0	0	0	0	2	2	1	0	1	2	2	0	0	1	0	1	1	0	0	1	1	0	2	2	0	1	2	1	0	0	0	0	0	0	0	1
267	1	0	0	0	0	0	2	0	2	0	0	0	2	1	1	1	0	0	0	0	0	0	1	1	0	1	1	0	1	1	1	2	2	1	0	2	1	0	1	0	0	0	1	0	1	0	0	0	0
268	1	0	0	1	0	0	1	0	2	0	0	0	0	0	0	0	0	0	1	1	1	0	2	2	0	0	0	0	1	1	0	0	2	0	1	2	1	0	0	2	0	0	0	0	1	1	0	0	0
269	1	0	0	0	0	0	1	0	1	0	0	1	1	1	1	0	0	1	1	0	0	1	2	2	1	0	1	0	1	1	1	0	2	0	1	2	2	0	1	0	0	1	1	0	1	0	0	0	1
270	1	0	0	0	0	0	1	0	1	0	1	0	0	0	0	0	0	0	0	1	0	0	2	2	1	2	1	0	2	2	0	1	2	0	1	1	2	0	0	1	0	1	1	0	2	1	0	0	0
271	1	1	1	0	0	0	2	0	0	0	0	1	0	0	1	1	0	1	1	1	0	1	2	2	0	2	1	1	2	2	1	1	1	1	0	2	1	0	0	1	0	0	0	0	0	0	0	0	0
272	0	0	0	1	0	0	1	0	0	0	2	1	2	1	1	1	1	0	1	1	1	0	1	2	1	0	1	0	2	2	1	0	2	1	1	2	1	1	0	1	0	0	0	0	0	0	0	0	1
273	1	0	0	1	1	1	1	0	0	0	1	0	0	0	0	0	0	1	1	1	1	0	2	2	1	0	0	2	0	0	0	1	1	1	0	2	1	0	0	2	0	0	0	0	0	0	0	0	2
274	1	0	0	0	0	0	2	0	1	0	0	0	0	0	0	0	0	1	1	1	1	1	2	2	0	0	1	0	2	1	0	0	2	1	2	1	2	0	1	1	0	0	0	0	0	0	0	0	0
275	0	0	0	1	0	0	1	0	1	0	1	1	1	1	1	0	0	2	1	1	1	0	0	0	0	1	1	0	2	2	0	0	2	1	1	1	2	0	1	1	0	1	1	0	0	0	0	0	0
276	0	0	0	2	0	0	1	0	1	0	1	0	0	0	0	0	0	1	1	1	1	0	2	2	0	0	2	1	2	2	2	0	1	0	1	1	1	0	2	1	1	0	1	0	1	0	0	0	1
277	1	0	0	0	1	1	1	0	2	1	0	0	0	0	0	0	0	0	0	0	0	0	2	2	0	1	2	0	2	1	0	2	2	1	1	2	2	0	1	1	0	2	2	0	0	2	0	1	0
278	0	0	1	0	0	1	1	0	1	0	1	1	2	0	0	0	0	2	0	0	0	0	1	1	1	0	0	1	1	1	0	0	2	1	2	1	1	1	0	0	0	0	1	0	0	0	0	0	0
279	1	0	0	0	0	0	1	0	0	0	1	0	0	0	0	0	0	2	2	1	1	1	2	2	0	0	2	0	1	1	1	0	2	1	1	1	2	0	0	2	1	0	0	0	0	0	0	0	0
280	0	0	0	0	1	1	2	0	1	0	0	0	1	1	1	0	0	0	0	0	0	0	2	2	1	2	2	1	2	2	2	2	1	2	0	2	1	0	0	2	0	0	0	0	0	1	0	0	2
281	0	0	0	1	0	0	2	0	1	0	1	0	2	1	1	1	0	1	1	0	0	1	1	1	1	1	1	0	2	2	0	0	2	1	0	2	1	0	0	1	0	0	0	1	1	1	0	0	1
282	1	0	0	1	0	0	1	0	1	0	1	0	2	1	1	1	0	1	1	1	1	1	1	1	0	0	1	0	2	1	0	1	1	0	1	1	1	1	0	1	0	0	0	0	0	0	1	0	0
283	0	0	0	1	0	0	2	0	2	0	0	0	1	1	1	0	0	1	1	1	0	0	2	1	1	1	2	0	2	2	0	0	2	2	0	2	1	0	2	1	1	0	0	1	1	0	0	0	0
284	1	0	0	1	0	0	2	0	1	0	0	1	2	1	1	0	0	1	1	1	1	0	1	2	0	1	1	0	2	2	1	0	1	1	1	1	1	0	1	1	0	0	0	0	1	1	1	0	0
285	0	0	0	0	0	0	2	1	1	0	0	0	0	0	0	0	0	1	1	1	1	0	2	2	0	0	1	0	2	2	0	0	2	2	1	1	0	1	1	0	0	0	0	0	0	0	0	0	0
286	0	0	0	0	0	0	2	0	0	0	0	1	1	1	1	0	1	2	0	0	0	0	2	2	0	1	1	0	1	1	1	0	1	2	0	2	1	1	0	0	0	0	0	0	0	1	0	0	0
287	0	0	0	1	1	1	2	0	2	0	0	2	2	1	1	0	0	0	0	0	0	0	2	2	0	1	2	1	2	2	0	1	2	2	0	2	2	0	2	0	0	0	0	1	0	0	0	0	0
288	1	0	0	0	1	1	2	0	1	0	0	0	0	0	0	0	0	0	0	0	0	0	2	2	0	2	1	0	2	2	0	1	2	2	0	2	2	0	1	1	0	0	1	1	1	2	0	0	0
289	1	0	0	0	1	1	2	0	2	1	0	0	0	0	0	0	0	1	1	1	1	1	2	2	0	1	2	0	1	1	0	0	2	1	0	2	1	0	1	0	0	0	0	0	0	1	1	0	0
290	1	0	0	1	0	0	2	1	2	0	0	0	1	1	1	0	0	2	1	1	1	0	2	2	0	1	1	1	0	0	0	0	0	2	0	2	2	0	0	2	0	0	0	0	0	0	0	0	0
291	0	0	0	0	0	0	2	0	2	0	0	0	0	0	0	0	0	0	0	0	0	1	2	2	0	2	2	1	2	2	2	0	0	2	0	2	2	0	0	1	0	0	0	0	0	1	0	0	1
292	0	1	0	0	0	0	1	0	1	0	1	0	1	1	1	0	0	0	0	0	0	0	2	2	0	1	1	0	2	2	0	1	2	1	1	1	2	0	1	1	0	0	1	0	1	1	0	0	0
293	0	0	1	0	0	1	1	0	0	0	0	0	1	1	1	0	0	2	1	1	1	1	1	1	1	1	1	0	1	1	0	0	2	1	0	2	0	0	1	1	0	0	1	0	1	1	0	0	0
294	0	0	0	0	0	0	2	1	2	0	0	1	1	0	0	0	0	0	0	0	0	0	2	2	1	1	1	0	1	2	0	2	1	2	0	2	2	0	2	0	0	0	0	0	0	0	0	0	1
295	0	0	0	0	0	0	2	0	1	0	0	0	0	0	0	0	0	2	0	0	0	1	2	2	0	0	2	0	2	2	1	1	1	0	2	1	1	0	1	2	1	0	0	0	1	1	0	1	0
296	0	0	0	1	1	1	2	0	1	0	0	1	2	1	1	0	0	1	1	1	0	0	2	2	0	1	1	0	2	2	1	0	2	0	1	2	2	0	0	2	0	0	0	0	0	0	0	1	0
297	0	0	0	0	1	1	1	0	2	0	0	0	0	0	0	0	0	0	0	0	0	0	2	2	0	1	0	1	2	2	1	2	2	0	1	1	1	0	2	0	1	0	0	0	1	1	0	0	0
298	1	0	0	1	0	0	2	0	2	0	0	1	1	0	0	0	1	2	2	2	2	0	1	1	1	1	2	0	2	2	0	1	2	0	0	2	2	0	0	2	0	0	1	0	1	0	0	0	0
299	0	0	0	0	0	0	2	0	1	1	0	1	1	0	0	0	0	0	0	0	0	1	1	1	1	1	1	0	2	2	0	0	0	2	0	2	1	0	1	0	0	0	0	0	1	1	0	0	0
300	0	1	0	0	0	0	1	0	2	0	0	0	2	1	1	0	0	2	0	0	0	0	1	1	1	1	2	0	2	2	0	0	1	0	1	1	1	0	2	1	1	0	0	0	0	0	0	0	0
301	1	0	0	0	0	0	2	0	1	0	0	2	2	0	0	0	0	2	2	1	0	1	1	2	0	2	0	2	1	2	1	0	1	1	1	2	1	1	0	0	0	0	0	0	1	1	0	0	0
302	0	0	0	0	1	1	2	0	2	0	0	1	1	0	0	0	0	2	1	0	0	0	2	1	1	1	2	0	2	2	2	1	2	2	0	2	0	1	0	0	0	0	1	0	0	0	0	0	0
303	0	0	0	0	1	1	1	0	2	0	0	1	0	0	1	1	0	0	1	1	1	2	2	2	0	0	1	0	2	2	0	0	1	1	1	2	2	0	0	2	1	0	0	0	0	0	0	1	0
304	1	0	0	1	0	0	1	0	1	0	0	1	1	0	0	0	0	1	1	1	1	0	2	2	1	0	1	0	1	1	0	2	1	1	1	0	1	0	1	2	1	0	0	1	1	1	0	0	0
305	0	0	0	1	0	0	2	0	2	0	0	0	1	1	1	0	0	1	1	0	0	1	2	2	0	0	2	0	2	2	2	0	1	2	0	2	1	0	1	0	0	1	1	0	0	0	0	0	0
306	0	0	0	1	0	0	2	0	1	0	0	0	2	1	1	1	0	0	0	0	0	0	2	2	0	1	2	1	2	2	0	1	1	1	0	2	0	0	1	0	0	0	0	0	2	0	0	0	0
307	1	0	0	0	0	0	2	1	1	0	0	1	1	1	1	0	0	0	0	0	0	0	2	2	0	2	2	1	2	1	0	0	2	2	0	2	0	0	2	0	1	0	0	0	0	0	0	0	0
308	1	0	0	0	1	1	2	1	2	0	0	2	2	1	1	0	0	1	1	1	1	1	1	1	1	1	1	1	2	2	1	2	1	1	1	1	1	0	0	0	0	0	0	0	0	1	0	0	0
309	0	0	0	2	1	1	2	0	2	0	0	1	1	0	0	1	0	1	1	1	1	0	1	2	0	1	2	1	2	2	0	0	2	1	0	2	2	0	2	0	0	0	1	0	1	0	0	1	0
310	1	0	0	1	0	0	2	0	1	0	1	0	0	0	0	0	1	0	1	1	1	0	2	2	1	1	1	0	2	2	0	0	2	1	0	2	1	0	2	0	0	0	1	0	1	1	0	0	0
311	0	0	1	0	0	0	2	1	2	0	0	1	2	1	1	1	1	0	1	1	1	0	1	1	1	1	2	0	2	2	1	1	2	1	1	2	1	0	1	1	0	0	0	1	0	0	0	1	0
312	1	0	1	0	0	1	2	0	2	0	0	0	1	1	1	0	0	0	0	0	0	1	2	2	0	1	2	0	2	2	0	1	1	2	0	2	1	0	1	1	0	0	0	0	2	1	0	1	0
313	0	0	0	0	0	0	1	0	1	0	1	0	1	1	1	0	0	1	1	1	0	1	1	2	0	1	2	0	2	2	1	1	2	1	1	1	2	0	1	1	0	0	1	0	0	1	0	1	0
314	0	0	0	0	1	1	1	0	0	0	1	0	0	0	0	0	0	0	0	0	0	0	2	2	0	0	2	1	2	2	1	2	2	0	2	0	1	0	1	2	1	0	0	0	0	0	0	0	0
315	1	0	0	0	0	0	1	0	1	1	2	0	0	0	0	0	0	0	0	1	0	0	2	2	0	0	1	0	2	2	1	1	2	1	1	1	1	0	2	0	0	0	1	0	1	0	0	0	1
316	1	0	0	0	0	0	1	0	1	0	1	0	2	2	2	0	0	1	0	0	0	1	2	2	0	1	2	1	2	2	0	1	1	2	1	2	2	0	0	1	0	0	2	0	2	1	0	0	0
317	0	0	0	0	0	0	1	1	2	0	0	0	0	0	0	0	0	0	0	0	0	0	2	1	1	1	2	0	2	2	0	1	2	0	1	1	0	0	1	1	1	0	1	0	1	0	0	0	0
318	0	1	1	1	0	0	2	0	1	0	1	0	0	0	0	0	0	2	2	1	1	0	2	2	0	1	1	1	2	1	2	0	1	1	1	1	2	0	1	1	0	0	1	0	1	1	0	0	0
319	1	0	0	1	0	0	2	1	2	0	0	1	2	2	2	0	0	0	0	0	0	0	2	2	1	1	2	0	2	2	1	0	1	2	0	2	1	0	0	1	0	0	0	0	2	0	0	0	1
320	1	1	1	0	0	0	0	0	0	0	2	1	2	2	2	0	0	1	1	1	0	1	2	2	0	1	1	0	1	1	0	0	1	1	1	2	1	0	2	0	1	0	0	1	0	0	0	1	0
321	0	0	0	0	0	0	2	0	2	0	0	1	1	0	0	0	0	2	1	0	0	1	1	2	0	2	2	0	2	1	0	1	2	0	1	1	0	0	1	1	0	0	1	0	1	1	0	0	1
322	1	0	0	1	0	0	1	1	1	0	1	0	2	0	0	1	0	1	1	1	0	0	2	2	0	1	1	0	2	2	0	1	1	1	0	2	1	1	0	1	0	0	0	0	0	0	0	0	1
323	0	0	0	0	0	0	1	0	0	0	1	0	0	0	0	0	0	1	1	1	1	0	2	2	0	1	1	0	2	2	0	1	2	2	0	2	1	0	0	2	0	1	1	0	0	0	0	0	0
324	1	0	0	0	0	0	2	0	2	0	0	0	0	0	0	0	1	2	1	0	0	0	2	2	0	1	1	1	1	1	1	0	2	2	0	2	1	0	0	1	0	2	2	0	1	0	0	0	0
325	0	0	0	0	1	1	2	1	2	0	0	0	0	0	0	0	0	1	1	0	0	0	2	2	0	2	2	0	2	1	0	2	1	1	0	2	2	0	0	2	0	0	1	0	1	0	0	2	0
326	1	0	0	0	0	0	2	1	1	0	0	0	0	0	0	0	0	0	0	0	0	0	2	2	1	0	2	0	2	1	0	1	0	2	0	2	2	0	1	1	0	0	0	0	2	1	0	0	1
327	1	0	1	1	0	0	2	1	2	0	0	1	1	0	0	0	0	0	1	1	1	0	2	2	0	1	0	1	1	1	0	0	2	0	1	2	1	0	0	1	1	0	0	0	0	0	0	0	1
328	0	0	1	1	0	0	2	0	2	0	0	0	0	0	0	0	0	1	1	1	1	1	2	2	0	1	1	0	2	2	0	0	1	0	2	0	1	0	2	0	0	0	0	0	2	1	0	0	0
329	0	1	0	0	0	0	2	0	2	0	0	1	1	0	0	0	0	1	1	1	1	0	2	2	0	1	1	0	2	2	0	2	1	2	0	2	1	0	0	1	0	0	1	0	0	1	0	0	0
330	0	0	0	0	0	0	2	0	1	0	1	0	0	0	0	0	1	2	2	2	2	0	2	2	1	2	2	1	2	2	1	1	2	2	0	2	1	0	1	0	0	0	0	0	1	0	0	0	0
331	0	1	0	0	0	0	1	0	0	0	0	1	1	0	0	0	0	1	0	0	0	1	1	1	0	1	1	0	2	2	0	2	2	0	1	1	1	1	0	1	0	0	0	0	0	0	0	0	0
332	0	0	0	1	0	0	1	0	1	0	1	0	1	1	1	0	0	0	0	0	0	0	1	1	0	1	2	0	2	2	0	0	1	1	1	1	1	0	0	2	0	0	0	0	0	0	0	0	0
333	1	0	0	1	0	0	2	0	2	0	0	0	1	1	2	0	1	2	0	0	0	0	1	1	0	2	1	0	2	2	0	0	0	0	1	1	2	0	0	2	0	0	0	0	0	0	0	0	0
334	0	0	0	1	0	0	2	0	2	0	0	0	1	1	1	1	0	1	0	0	0	0	2	2	0	0	1	1	2	2	0	2	1	2	0	2	0	0	2	0	1	0	1	0	1	1	0	0	0
335	0	0	0	0	1	1	2	0	1	0	1	0	1	0	0	0	0	0	0	0	0	1	1	1	1	1	1	1	2	1	1	0	1	1	1	1	1	0	0	1	0	0	2	0	2	1	0	0	0
336	1	0	1	1	0	1	1	1	1	0	0	0	0	0	0	0	0	0	1	1	1	0	2	2	0	1	2	2	2	2	1	0	2	2	0	2	2	0	1	1	0	1	2	0	1	1	0	0	0
337	0	0	0	0	0	0	1	1	2	0	0	1	2	1	1	0	0	0	0	0	0	0	1	1	0	1	1	2	1	1	1	0	2	2	0	2	1	0	0	1	0	0	0	0	0	0	0	0	0
338	0	0	0	0	1	1	2	0	1	0	0	0	0	0	0	0	0	0	0	0	0	0	1	1	1	0	1	0	2	2	0	1	2	0	1	2	1	0	2	0	0	0	1	0	1	1	0	0	1
339	1	0	0	0	0	0	2	0	1	0	0	0	0	0	0	0	0	1	2	1	1	1	2	2	0	1	0	1	1	1	0	1	2	0	1	2	1	0	1	0	0	0	0	0	0	1	0	0	0
340	0	0	0	0	0	0	2	0	2	0	0	0	0	0	0	0	0	2	2	1	0	0	1	1	0	1	1	1	2	2	1	1	1	2	1	2	2	1	0	1	0	1	1	0	1	0	0	1	0
341	1	0	0	0	0	0	2	0	1	0	0	0	1	1	1	0	0	1	1	2	1	0	2	2	0	0	1	0	2	2	0	1	2	2	0	2	2	0	1	1	0	1	2	0	0	0	0	0	0
342	0	0	0	0	0	0	1	0	1	0	1	0	0	0	0	0	0	0	0	0	0	0	2	2	1	2	0	0	2	2	0	2	1	1	0	2	1	0	1	1	0	0	1	0	1	1	0	0	0
343	1	0	0	1	0	0	1	0	2	0	0	1	2	2	2	0	0	1	2	1	1	0	2	2	1	1	1	0	2	2	0	0	1	1	1	2	2	0	1	1	0	0	0	1	0	0	0	0	0
344	1	0	0	0	0	0	2	0	2	0	0	1	1	1	2	1	0	0	0	0	0	1	1	2	0	0	0	1	1	1	0	1	2	1	1	1	2	0	1	1	0	0	0	0	0	0	0	0	1
345	1	1	0	0	1	1	2	0	2	0	1	0	0	0	0	0	0	1	1	1	1	1	2	2	1	0	2	0	2	2	1	1	2	0	1	1	1	0	0	1	0	0	1	0	1	1	0	2	0
346	1	0	0	0	0	1	1	0	1	1	1	0	1	1	1	0	0	1	0	0	0	0	1	2	0	1	2	2	2	2	1	0	1	1	0	2	1	0	2	0	0	0	1	0	1	0	0	0	0
347	0	0	0	0	0	0	1	0	1	1	0	1	2	1	1	0	0	2	2	1	1	1	0	1	0	1	2	1	2	2	0	0	1	2	0	2	1	0	1	1	0	0	2	0	1	1	0	0	1
348	1	0	0	1	0	0	1	0	0	0	1	1	2	2	2	0	0	1	1	1	1	0	2	2	0	2	2	0	2	2	1	0	2	0	1	1	2	0	1	1	0	1	2	0	0	0	0	0	0
349	0	0	0	1	1	1	1	0	0	0	2	1	2	1	1	0	0	2	1	1	1	1	0	0	1	1	2	0	2	2	0	2	1	0	2	0	1	0	0	1	0	0	0	0	1	1	0	0	0
350	1	0	1	0	1	1	2	1	2	0	0	1	1	0	0	0	0	1	0	0	0	0	2	2	0	0	1	1	2	2	1	1	1	1	1	1	1	0	2	0	0	0	0	0	0	0	0	0	0
351	0	0	0	0	0	0	1	0	1	1	1	0	0	0	0	0	0	0	0	0	0	0	2	1	1	1	1	1	2	2	1	1	1	1	1	1	1	1	1	1	0	0	0	0	1	0	0	0	0
352	0	0	0	0	0	0	2	0	2	0	0	0	1	1	1	1	0	1	1	1	0	0	2	2	0	1	1	0	2	2	0	1	1	1	1	1	1	0	1	1	0	0	0	0	2	0	0	0	0
353	1	0	0	1	1	1	2	0	1	0	0	0	0	0	0	0	0	2	2	2	0	1	0	1	1	1	1	0	1	1	1	0	1	1	1	1	0	0	1	1	0	0	1	0	1	0	0	0	0
354	0	0	0	2	0	0	2	0	2	0	0	1	2	1	1	0	0	1	1	0	0	1	2	2	0	1	0	0	2	2	0	1	2	1	0	2	2	0	1	1	0	0	0	0	0	0	0	0	1
355	0	0	0	0	0	0	1	1	1	0	1	0	1	1	1	0	0	1	1	1	1	0	2	2	0	1	2	1	2	2	0	1	1	1	1	1	0	0	2	0	1	0	1	1	0	0	0	0	0
356	1	1	0	0	0	0	2	0	1	0	0	0	2	2	2	0	0	1	1	1	1	1	2	2	0	1	1	1	1	1	1	1	2	1	1	2	1	0	0	1	1	0	1	0	1	1	0	1	0
357	1	0	1	0	1	2	1	0	0	0	0	0	0	0	0	0	0	0	0	0	0	0	1	1	1	1	1	1	2	1	1	0	1	2	2	1	2	0	0	2	0	0	1	0	1	0	0	0	0
358	0	0	0	0	0	0	2	0	1	0	1	0	0	0	0	0	0	1	1	1	1	1	2	2	0	1	1	0	2	2	1	0	1	0	1	1	1	1	1	1	0	0	0	1	1	0	0	0	0
359	1	1	0	0	0	0	2	0	2	0	0	0	0	0	0	0	0	0	0	0	0	0	1	1	0	1	1	1	2	1	1	1	1	1	2	1	2	0	0	2	0	1	1	0	1	0	0	0	0
360	1	0	0	0	0	0	2	0	2	0	0	2	2	0	0	0	0	1	0	0	0	0	2	2	0	0	2	0	2	2	0	1	2	1	2	2	2	0	0	1	0	0	0	0	0	0	0	0	0
361	1	0	0	1	0	0	2	0	2	0	0	1	2	1	1	0	0	0	0	0	0	1	2	2	0	0	0	0	1	2	0	1	2	0	1	1	2	0	2	1	0	0	0	0	0	0	0	1	0
362	0	0	0	0	0	0	2	0	2	0	0	0	0	0	0	0	0	1	0	0	0	0	1	1	1	0	0	0	1	1	0	0	1	0	1	1	2	0	0	2	0	1	1	0	1	0	0	0	0
363	1	0	0	1	0	0	2	1	1	0	0	0	1	0	0	0	0	1	1	1	1	0	1	2	0	1	1	0	2	2	0	2	1	2	0	2	2	1	0	1	0	0	1	0	1	0	0	0	0
364	0	0	0	0	0	0	2	0	1	0	0	0	0	0	0	0	0	1	1	0	0	0	2	2	0	1	1	1	2	1	1	0	1	1	1	1	2	0	1	1	0	0	1	0	1	1	0	0	0
365	0	1	1	1	0	0	1	0	1	0	1	0	1	1	1	0	0	0	0	0	0	0	2	2	1	2	1	0	1	1	0	1	2	0	1	2	1	0	0	1	0	0	2	0	1	1	0	0	0
366	0	0	0	0	0	0	2	0	1	0	1	0	0	0	0	0	0	2	2	1	0	0	1	1	0	1	2	0	2	2	0	1	1	0	2	0	1	0	2	1	1	0	1	0	0	0	0	2	0
367	0	0	2	0	0	0	2	0	1	0	0	0	0	0	0	0	0	0	0	1	1	1	1	1	1	1	2	0	2	2	1	0	1	2	0	2	1	1	1	1	0	0	0	0	0	0	0	1	0
368	0	0	0	0	1	1	2	1	2	0	0	0	0	0	0	0	0	1	2	1	1	1	2	2	1	0	1	1	1	1	0	0	2	2	1	1	0	1	0	0	0	0	0	0	0	1	0	0	1
369	0	0	1	1	0	1	2	0	2	0	0	0	0	0	0	0	0	0	0	0	0	0	2	2	0	2	1	1	2	2	0	2	2	0	2	1	1	1	0	0	0	0	1	0	0	1	0	1	0
370	0	0	1	0	0	0	2	1	2	0	0	1	1	1	1	0	0	0	1	1	1	0	2	2	0	1	2	0	2	2	0	0	0	2	0	2	1	0	1	0	0	0	0	0	1	1	0	0	0
371	0	0	0	0	1	1	2	1	1	0	0	1	1	0	0	0	0	0	0	0	0	0	2	2	0	1	2	0	2	2	0	0	2	1	0	2	2	0	1	1	0	0	0	1	1	1	0	0	0
372	1	0	0	0	0	0	2	0	0	0	0	0	0	0	0	0	0	2	2	1	0	0	2	2	0	2	2	0	2	2	1	1	1	1	1	1	1	0	1	2	1	1	1	0	1	0	0	0	0
373	1	1	0	0	1	1	2	0	2	0	0	0	0	0	0	0	0	0	0	0	0	0	2	2	0	1	2	0	2	2	0	1	1	1	0	2	1	0	0	1	1	0	0	0	0	1	0	0	0
374	0	0	0	0	0	0	2	1	1	0	1	0	0	0	0	0	1	2	1	1	1	0	2	2	0	1	2	0	2	1	0	0	0	2	0	2	0	1	1	0	0	0	0	0	0	0	0	0	0
375	0	0	0	0	0	0	2	0	1	0	0	1	1	0	0	0	0	1	1	1	0	2	0	1	1	1	1	0	2	2	0	0	2	1	0	2	2	0	0	1	0	0	0	1	0	0	0	1	0
376	1	0	0	0	0	0	1	0	1	0	1	0	0	0	0	0	0	1	1	1	0	0	2	2	0	1	1	1	2	2	1	0	1	1	1	1	2	0	0	2	0	0	1	1	0	0	0	0	0
377	1	0	0	1	1	1	2	0	2	0	1	0	0	0	0	0	0	0	0	0	0	0	2	2	0	1	2	0	2	2	0	1	2	0	2	0	1	0	2	0	0	0	0	0	0	1	0	0	0
378	0	0	0	0	0	0	1	0	2	1	0	1	1	1	1	0	0	0	0	0	0	0	2	2	1	1	1	0	1	1	0	1	2	0	1	2	2	1	0	1	0	0	0	1	0	1	0	0	1
379	1	0	0	0	1	1	2	0	2	1	0	1	1	1	2	1	0	1	0	0	0	1	1	2	0	0	1	0	2	2	0	0	1	2	1	2	1	0	2	0	0	0	0	0	1	0	0	0	0
380	1	0	0	0	0	0	2	0	2	0	0	1	0	0	1	1	1	2	1	0	0	0	2	2	0	0	1	0	2	2	0	1	1	1	1	1	1	1	0	1	0	0	1	0	1	1	0	0	0
381	0	0	0	0	0	0	1	0	1	0	1	0	1	1	1	0	0	0	0	0	0	1	2	2	0	1	1	1	2	2	0	0	2	2	0	2	1	0	1	1	0	0	0	1	0	1	0	0	0
382	1	0	0	0	0	0	2	0	2	0	0	0	0	0	0	0	0	1	1	1	1	1	2	2	0	0	2	1	2	2	2	0	0	2	0	2	2	0	0	1	0	0	0	0	1	1	0	0	0
383	0	0	0	0	2	2	1	0	1	1	0	2	2	1	1	0	0	0	0	0	0	0	2	2	1	1	0	0	1	1	0	0	1	2	0	2	1	0	1	0	0	1	1	0	1	1	0	0	0
384	1	0	1	0	0	0	0	0	1	1	1	0	1	1	1	0	0	0	1	1	1	1	1	1	1	2	1	0	2	2	0	0	2	1	1	1	1	0	0	1	0	1	1	0	1	0	0	0	1
385	0	0	0	1	1	1	2	1	2	0	0	0	0	0	0	0	0	0	1	1	1	0	2	2	0	2	1	0	2	2	0	1	1	2	0	2	0	1	1	0	0	0	0	1	0	0	0	0	0
386	1	0	0	0	0	0	2	0	2	0	0	0	1	1	1	0	1	2	1	1	0	1	1	1	1	1	1	0	2	2	0	2	1	2	0	2	2	0	1	1	0	0	0	0	2	0	0	0	0
387	0	0	0	0	0	0	2	0	2	0	0	0	1	1	1	0	0	0	1	1	1	1	2	2	0	0	1	0	2	2	1	2	1	1	0	2	2	0	0	2	0	0	0	1	0	1	0	0	0
388	1	0	0	0	0	0	2	0	2	0	0	0	1	1	1	0	0	1	1	1	1	1	2	2	0	2	2	0	2	2	0	2	2	0	2	0	1	0	2	0	0	0	0	0	0	0	0	0	1
389	1	0	1	1	0	0	1	0	1	0	0	1	2	0	0	0	0	0	0	1	1	0	2	2	0	1	2	1	2	2	1	0	2	1	0	2	1	1	0	1	0	1	1	0	1	0	0	0	0
390	1	0	1	0	0	1	2	1	2	0	0	0	0	0	0	0	0	1	1	1	1	1	2	2	0	2	0	1	1	1	0	1	0	2	0	2	1	0	0	1	0	0	0	1	1	1	0	0	0
391	0	0	0	0	1	1	2	1	1	0	0	1	1	0	0	0	0	2	0	0	0	0	1	2	0	1	1	1	2	2	1	2	1	0	2	0	1	0	1	1	0	1	1	0	1	1	0	0	0
392	1	0	0	1	0	0	2	1	1	0	0	0	1	1	1	0	1	2	1	1	0	0	2	2	0	1	1	1	1	1	0	1	1	0	2	0	1	0	1	1	0	0	1	0	1	0	0	0	0
393	1	0	1	1	0	0	2	0	2	0	0	1	1	0	0	0	0	0	0	0	0	1	2	2	0	0	1	0	1	1	0	0	2	1	0	2	1	1	0	1	0	0	0	0	0	0	0	0	1
394	0	0	0	1	0	0	2	0	1	0	0	0	0	0	0	0	0	0	1	1	1	1	1	1	0	0	1	1	1	1	0	0	1	1	0	2	1	0	2	0	0	1	1	1	1	0	0	0	0
395	0	0	0	1	0	0	1	0	1	0	1	0	0	0	0	0	0	1	1	1	0	1	0	0	1	0	1	1	2	2	1	0	1	0	1	1	1	1	0	1	0	0	1	0	1	2	0	0	2
396	1	0	0	0	0	0	2	0	1	0	0	0	0	0	0	0	0	0	1	1	1	0	2	2	2	1	2	1	2	2	1	0	1	1	0	2	1	0	0	2	0	0	1	0	2	2	0	1	0
397	0	0	0	0	0	0	2	0	2	0	0	0	0	0	0	0	0	2	1	1	1	1	2	2	0	1	1	1	2	2	0	0	2	1	0	2	2	0	0	2	0	0	1	0	2	0	0	0	0
398	1	0	0	0	0	0	1	0	1	0	0	1	2	1	1	0	1	0	1	1	1	1	1	1	1	2	1	0	2	2	1	0	0	2	0	2	1	0	1	0	0	0	1	1	0	0	0	0	0
399	1	0	0	1	0	0	2	0	2	0	0	0	0	0	0	0	0	1	0	0	0	1	0	0	1	0	1	1	2	2	1	0	1	0	2	2	1	0	0	2	0	1	1	0	0	0	0	0	0
400	1	0	0	0	0	0	1	0	0	0	0	1	1	0	0	0	0	1	1	1	1	1	1	1	1	1	2	0	2	2	2	1	1	2	0	2	1	1	1	0	0	0	0	0	0	0	0	0	0
401	0	0	0	0	0	0	1	0	1	1	0	1	2	2	2	0	0	2	2	2	0	1	1	1	1	1	2	0	2	2	0	1	1	1	1	1	1	1	0	0	0	0	2	0	2	1	0	1	0
402	0	0	0	2	0	0	2	1	1	0	0	0	1	1	0	0	0	0	1	1	1	0	1	2	0	1	1	0	2	2	0	0	2	1	0	2	1	0	1	1	0	1	1	0	1	0	0	0	0
403	1	0	0	1	1	1	1	0	0	0	1	0	1	1	1	0	1	0	1	1	1	0	2	2	1	1	2	0	2	2	0	0	2	1	0	2	1	0	0	1	0	0	0	0	0	0	0	0	1
404	1	0	0	0	0	0	1	0	1	0	0	1	1	0	0	0	1	2	0	0	0	1	1	1	1	2	1	1	2	2	1	0	1	2	0	2	0	0	2	1	1	1	1	0	1	0	0	1	0
405	0	0	0	0	0	0	2	0	1	0	0	0	1	1	1	0	1	1	0	1	1	1	1	1	1	1	1	0	2	2	0	1	2	0	1	1	1	0	0	2	0	1	1	0	0	2	0	0	0
406	0	0	0	0	0	0	1	0	1	0	1	0	0	0	0	0	0	1	1	1	1	0	2	2	0	1	1	1	2	2	0	1	1	1	1	1	1	0	0	2	0	0	0	0	1	0	0	0	0
407	1	0	1	1	0	0	2	0	2	0	0	0	0	0	0	0	0	2	0	0	0	0	1	2	0	1	2	0	2	2	0	2	2	1	0	2	2	0	0	1	0	0	0	0	0	0	0	0	0
408	0	0	0	0	0	0	2	0	2	0	0	0	0	0	0	0	0	1	1	1	1	1	2	2	0	0	2	0	2	2	1	0	0	2	0	2	1	0	2	0	0	2	2	0	1	0	0	0	0
409	1	0	0	1	0	0	1	0	1	1	2	0	0	0	0	0	0	0	0	0	0	0	2	2	1	0	1	1	2	2	0	2	2	0	1	1	1	1	1	1	0	0	2	0	2	1	0	0	0
410	0	0	0	1	0	0	2	0	2	0	0	1	1	0	1	1	0	1	1	1	1	2	1	1	1	1	2	1	1	1	0	0	0	2	0	2	1	0	1	1	0	0	1	0	1	1	0	0	0
411	1	0	0	0	0	0	2	1	2	0	0	1	1	0	0	0	0	1	0	0	0	1	1	1	1	2	2	0	2	2	1	0	0	0	1	1	1	0	1	2	1	0	1	0	1	0	0	0	0
412	0	0	0	0	0	0	1	0	0	0	1	1	2	2	2	0	0	1	1	0	0	0	2	2	0	1	1	0	2	2	0	0	0	1	2	2	2	1	0	0	0	0	1	0	1	2	0	0	0
413	0	0	0	0	0	0	2	1	2	0	0	1	1	0	0	0	0	0	0	0	0	0	1	1	1	2	2	1	2	2	1	0	0	1	2	2	1	1	1	1	1	0	0	1	0	0	0	1	0
414	1	0	0	1	0	0	2	0	2	0	0	1	2	2	2	0	0	0	0	0	0	1	2	2	0	1	2	0	2	2	1	2	2	2	0	2	1	1	0	2	1	1	1	0	0	0	0	1	0
415	0	0	1	0	1	1	2	1	1	0	0	0	1	0	0	0	0	1	1	0	0	0	1	1	0	1	2	0	2	2	1	1	1	2	1	2	1	1	0	2	0	0	0	1	0	1	0	1	0
416	0	1	0	0	0	0	2	0	1	0	0	0	1	1	1	0	0	1	1	1	0	0	2	2	0	1	1	0	2	2	0	1	1	1	1	2	1	0	0	1	0	0	0	0	0	0	0	0	0
417	0	0	0	0	0	0	2	1	2	0	0	0	0	0	0	0	0	0	0	0	0	1	2	2	1	1	1	0	1	1	0	0	2	1	1	2	2	1	0	0	0	1	1	0	0	0	0	1	0
418	0	0	2	0	0	0	2	0	1	0	1	1	1	0	0	0	0	1	2	1	1	0	2	2	1	2	2	0	2	2	0	0	1	1	0	2	1	0	1	1	0	0	0	1	0	0	0	0	0
419	1	0	0	0	0	0	2	1	2	0	0	0	1	0	1	1	0	1	2	2	1	1	2	2	0	1	0	0	1	1	0	0	0	2	0	2	1	1	0	1	0	0	0	0	0	0	0	0	1
420	0	0	0	1	0	0	2	0	1	1	0	0	1	1	1	0	0	0	0	1	1	0	1	2	0	1	1	0	2	2	0	1	2	1	1	1	2	0	2	1	0	0	0	0	0	0	0	1	0
421	0	0	1	1	0	0	2	0	2	0	0	0	0	0	0	0	0	2	0	0	0	1	0	0	1	1	1	0	2	2	0	1	2	1	1	2	1	1	0	1	0	1	1	0	0	0	0	1	0
422	1	1	1	1	0	0	1	0	1	0	1	0	1	0	0	0	0	0	0	0	0	2	1	1	1	1	2	1	2	2	0	2	2	1	0	2	1	0	2	0	0	0	0	0	0	0	0	0	0
423	0	0	0	1	1	1	2	1	2	0	0	0	1	1	1	0	0	0	0	0	0	0	2	2	0	0	2	0	2	2	1	0	1	0	1	1	2	0	1	1	1	0	2	0	2	1	0	0	0
424	1	0	0	0	0	0	1	0	1	0	0	0	1	1	1	0	0	1	2	1	1	0	2	2	0	0	2	2	2	2	1	0	1	0	1	1	1	0	0	0	0	0	0	2	0	0	0	0	0
425	1	0	0	0	0	0	2	0	2	0	0	1	1	0	0	0	0	1	2	1	1	0	2	2	0	1	1	1	2	2	1	0	1	1	0	2	1	0	1	1	0	0	0	0	0	0	0	0	0
426	0	0	0	0	0	0	2	1	2	0	0	0	1	1	1	0	0	1	0	0	0	0	2	2	1	1	1	1	2	1	2	1	1	1	1	2	2	0	2	0	0	0	0	0	0	1	0	1	0
427	0	0	0	0	0	0	2	0	2	0	0	0	0	0	0	0	0	0	0	0	0	0	2	2	0	1	2	0	2	2	0	2	2	0	1	1	1	1	1	1	0	0	1	0	1	0	0	1	0
428	0	0	0	0	0	0	1	0	1	0	1	0	0	0	0	0	0	2	1	1	1	0	1	1	1	1	1	2	1	1	0	1	2	1	1	1	2	0	1	0	0	0	0	0	2	1	0	0	1
429	1	1	0	0	1	1	2	0	2	0	0	1	1	0	0	0	0	1	1	2	1	1	2	2	0	1	1	0	2	2	0	1	1	1	1	1	2	0	0	2	0	0	0	0	0	0	0	1	0
430	0	1	1	1	0	0	0	0	1	0	1	1	0	0	1	1	0	1	1	1	1	0	1	1	0	1	2	2	2	2	1	1	1	2	0	2	1	0	0	1	0	1	1	0	1	0	0	0	1
431	0	0	0	0	0	0	2	1	1	0	0	1	1	0	0	0	0	1	0	0	0	1	2	2	0	1	1	0	2	1	0	2	2	1	1	2	2	0	1	0	0	1	1	0	1	0	0	0	0
432	1	0	0	0	1	1	1	0	2	0	0	1	1	0	0	0	0	1	1	1	1	0	2	2	0	1	2	0	2	1	0	1	2	1	0	2	2	0	2	0	1	0	1	0	0	1	0	1	1
433	1	0	0	0	0	0	2	1	1	0	0	0	0	0	0	0	0	0	1	1	1	0	2	2	0	1	1	2	2	2	0	1	1	1	1	1	1	0	0	0	0	2	2	0	1	0	0	0	1
434	1	0	0	1	1	1	1	0	1	0	1	0	0	0	0	0	0	2	1	1	1	1	2	2	0	0	2	1	2	2	2	2	2	0	1	1	2	0	1	1	0	0	1	0	1	0	0	0	1
435	1	0	0	0	0	0	0	0	0	1	1	0	0	0	0	0	0	1	1	1	0	0	2	2	1	1	1	1	2	2	1	0	1	1	1	2	2	0	0	1	0	0	1	0	0	1	0	0	0
436	0	0	1	0	0	1	1	1	2	0	0	1	1	0	0	0	0	0	0	0	0	0	2	2	1	2	1	1	2	2	1	1	2	1	1	2	1	0	1	1	0	0	1	0	1	1	0	0	1
437	1	0	0	1	0	0	2	0	2	0	0	1	1	1	1	0	0	2	2	1	0	0	2	2	0	1	2	0	2	2	1	1	2	2	0	2	1	0	1	1	0	1	1	0	1	2	0	0	0
438	1	0	1	1	0	1	1	0	2	0	0	0	0	0	0	0	0	0	0	1	1	0	1	1	0	0	2	0	2	2	2	0	1	2	2	1	1	0	0	2	0	1	1	0	1	0	0	0	0
439	1	0	0	1	0	0	1	0	2	0	0	0	1	1	1	0	0	1	0	0	0	1	2	2	0	2	2	0	2	2	0	1	2	1	1	2	1	2	0	0	0	0	0	1	0	0	0	0	1
440	1	1	0	0	1	1	2	0	1	0	1	0	1	1	1	0	0	1	1	1	1	1	2	2	1	0	1	1	2	2	0	0	0	1	2	2	1	0	0	1	0	0	1	0	2	1	0	0	1
441	0	0	0	0	0	0	0	0	0	0	2	0	0	0	0	0	0	2	1	1	0	0	2	2	0	1	1	1	2	2	1	0	2	1	0	2	1	0	1	1	0	0	0	1	0	0	0	0	0
442	1	0	0	0	1	1	1	0	2	0	0	1	1	0	0	0	1	1	1	1	0	1	2	2	1	1	1	1	2	1	1	0	1	2	0	2	2	0	0	2	0	1	1	0	1	0	0	0	0
443	1	0	0	1	0	0	2	0	1	0	0	0	0	0	0	0	0	0	1	1	1	0	2	2	0	2	2	1	2	2	2	0	1	1	1	1	2	0	0	1	0	0	0	0	2	0	0	1	0
444	0	0	0	0	0	0	1	0	1	0	1	1	1	1	2	1	0	1	1	0	0	0	2	2	0	2	1	1	2	2	1	2	1	1	1	1	0	0	2	0	1	0	2	0	1	1	0	0	1
445	1	0	1	1	0	0	2	0	2	0	0	0	1	0	0	0	0	2	2	2	0	0	1	1	1	0	2	0	1	1	1	0	1	1	1	1	1	0	1	1	0	0	0	0	0	0	0	0	0
446	0	0	0	1	0	0	2	0	2	0	0	0	0	0	0	0	0	2	2	1	1	0	2	2	0	1	1	1	2	2	1	0	2	2	1	1	2	0	0	2	0	1	1	1	2	0	0	0	0
447	0	1	0	0	1	1	2	0	2	0	0	0	1	1	1	0	0	0	0	0	0	0	2	2	0	0	2	0	2	2	1	0	2	1	0	2	1	0	1	1	0	1	1	0	1	2	0	0	1
448	1	0	0	0	0	0	1	1	2	0	1	0	1	1	1	1	0	1	0	0	0	0	2	2	0	1	2	0	2	2	1	1	1	1	1	1	2	1	0	1	0	0	0	0	0	0	0	0	0
449	0	0	0	1	0	0	1	0	0	0	1	0	1	0	0	0	0	1	0	0	0	0	2	2	0	0	2	0	2	2	0	0	0	2	0	1	1	0	0	1	1	0	0	0	0	2	1	0	0
450	1	0	0	0	0	0	2	0	2	0	0	0	1	1	1	0	0	1	1	1	1	1	2	2	1	0	2	0	2	2	1	2	2	0	1	1	2	1	0	1	0	1	2	0	1	1	0	0	1
451	1	0	0	0	0	0	1	0	1	0	1	1	0	0	1	1	0	0	0	0	0	1	2	2	0	2	2	0	2	1	0	2	1	2	0	2	0	0	1	0	0	0	0	0	0	0	0	0	1
452	1	0	1	1	0	0	2	1	2	0	0	0	0	0	0	0	0	1	1	1	0	0	2	2	0	2	1	0	2	2	0	0	1	1	1	1	1	0	0	1	0	0	0	0	2	0	0	0	0
453	0	0	0	0	0	0	1	1	2	0	1	1	1	0	0	0	0	0	0	0	0	1	2	2	1	0	1	0	2	2	1	1	2	0	1	1	0	0	1	0	0	1	1	0	1	0	0	0	1
454	1	0	0	0	0	0	2	1	2	0	0	0	1	1	1	0	0	0	0	0	0	0	2	2	0	2	2	0	2	2	1	1	0	2	0	2	1	0	1	1	0	0	1	0	1	1	0	0	0
455	0	0	0	1	1	1	1	0	1	0	1	1	2	2	2	0	0	2	1	1	1	0	2	2	1	0	0	2	0	0	0	1	1	2	1	2	1	0	0	0	0	0	1	0	1	0	0	0	1
456	1	0	0	1	0	0	2	1	1	0	0	0	1	1	1	0	0	1	1	1	1	1	2	2	0	0	2	1	2	2	1	1	2	1	1	1	1	1	1	0	0	1	1	0	0	1	0	0	0
457	0	0	0	0	0	0	2	0	2	0	0	1	1	1	1	0	0	1	1	0	0	0	2	2	1	1	1	0	2	2	0	1	2	1	2	2	0	1	0	1	0	0	1	0	0	0	0	0	1
458	1	0	0	1	0	0	1	0	1	1	2	0	1	1	1	0	0	0	0	0	0	0	2	2	0	1	2	1	1	2	0	1	2	0	1	1	1	0	0	2	0	1	1	1	2	0	0	0	0
459	1	0	0	0	2	2	2	0	2	0	0	0	0	0	0	0	0	2	2	1	0	1	1	1	1	0	1	1	1	1	1	0	2	1	1	2	1	0	2	0	0	0	1	0	2	1	0	0	1
460	1	0	0	0	0	0	2	1	2	0	0	0	1	1	1	0	0	0	0	0	0	0	2	2	0	2	1	1	1	1	0	0	2	1	0	2	2	0	0	1	0	2	2	0	1	1	0	0	0
461	0	0	0	0	0	0	1	2	2	0	0	0	1	0	0	0	0	0	0	0	0	0	2	2	0	2	1	0	2	2	1	1	2	2	0	2	1	0	1	1	0	0	1	0	1	2	0	0	1
462	1	0	0	0	0	0	2	1	2	0	0	1	0	0	1	1	0	1	0	1	0	0	2	2	1	2	1	0	1	1	0	0	1	1	0	2	1	1	0	1	0	0	0	1	0	0	0	0	1
463	1	0	0	0	0	0	1	0	1	1	1	0	1	1	1	0	0	2	0	0	0	1	2	2	0	0	1	0	1	1	1	1	2	1	2	2	2	0	1	1	0	0	1	0	0	0	0	0	0
464	0	0	0	0	0	0	2	0	2	0	0	0	0	0	0	0	1	2	0	0	0	0	2	2	0	0	0	0	1	1	0	0	1	0	2	1	2	0	1	1	0	0	1	0	1	1	0	0	1
465	0	0	0	0	0	0	1	0	1	0	1	0	0	0	0	0	0	0	1	1	1	1	1	1	1	1	2	0	2	2	0	2	2	1	1	2	2	0	1	1	1	0	0	0	0	0	0	0	0
466	0	0	0	1	0	0	1	0	0	0	1	2	2	1	1	0	0	1	1	0	1	0	2	2	0	1	2	1	2	2	2	0	1	1	0	2	1	1	0	1	0	1	1	0	1	2	0	0	0
467	0	1	0	0	0	0	2	0	2	0	0	1	2	1	2	1	0	2	2	1	1	0	2	2	0	1	1	1	0	0	0	2	2	1	1	2	2	0	0	2	0	0	0	0	0	0	0	0	1
468	1	0	1	1	0	0	1	0	0	1	1	0	0	0	0	0	0	2	2	2	1	1	2	2	1	0	1	1	2	2	1	0	1	2	0	2	1	0	0	2	0	0	1	1	1	2	0	0	1
469	1	0	0	1	0	0	2	0	1	0	0	0	1	1	1	0	0	1	0	0	0	0	1	1	0	0	2	0	2	2	0	1	2	1	1	1	0	0	2	1	1	0	1	0	1	0	0	0	0
470	1	0	1	0	1	1	2	1	2	0	0	1	1	0	0	0	0	2	1	1	1	0	2	2	0	1	2	0	2	2	0	2	2	0	1	1	2	0	1	1	0	0	0	1	0	0	0	0	0
471	1	0	0	1	0	0	2	0	2	0	0	0	0	0	0	0	0	0	0	0	0	0	2	2	1	1	2	1	2	2	0	0	0	0	0	2	1	0	1	2	1	0	0	0	0	1	0	0	0
472	1	0	0	0	0	0	2	0	1	0	0	1	1	0	0	0	0	1	0	0	0	0	2	2	0	2	2	1	2	2	0	1	1	0	2	1	1	0	0	1	0	0	1	0	1	1	0	0	0
473	1	0	1	2	0	0	2	1	2	0	0	0	0	0	0	0	0	1	1	1	1	1	1	2	0	1	1	0	2	2	1	1	2	2	0	2	1	0	0	1	0	0	0	0	0	0	0	1	0
474	1	0	1	1	1	1	2	1	1	0	0	0	1	1	1	0	0	1	1	2	1	0	2	2	0	2	1	1	1	1	1	1	1	2	1	2	1	1	0	1	0	0	0	0	0	0	0	0	0
475	0	0	0	0	0	0	2	0	2	0	0	1	1	1	1	0	0	1	1	1	1	0	0	0	0	0	2	0	2	2	1	0	1	0	2	0	2	0	0	2	0	0	1	0	0	0	0	0	0
476	0	0	0	1	0	0	1	1	2	0	0	0	0	0	0	0	0	1	0	0	0	0	1	1	0	1	1	0	2	2	0	1	1	1	0	2	1	1	0	1	0	0	0	1	0	1	0	1	0
477	1	0	0	0	0	0	2	0	2	0	0	0	1	1	1	0	0	1	0	1	0	0	1	1	0	2	1	0	2	2	1	1	2	0	0	2	1	0	1	0	0	0	0	0	0	1	0	1	0
478	0	0	0	1	0	0	2	0	2	0	0	1	1	1	1	0	1	2	0	0	0	1	1	1	1	1	2	0	2	2	2	0	1	1	0	2	1	0	1	1	0	0	1	0	1	0	0	0	0
479	1	0	0	0	0	0	1	0	1	0	0	1	1	0	0	0	1	0	1	1	1	0	2	2	0	1	2	1	1	1	1	0	1	1	1	1	1	0	1	1	0	1	1	0	0	0	0	0	1
480	0	0	0	0	0	0	2	0	2	0	0	0	0	0	0	0	0	1	1	0	0	0	2	2	0	1	1	0	2	2	0	0	1	2	0	2	1	0	2	0	0	0	1	0	1	1	0	0	0
481	0	0	0	0	0	1	1	1	1	0	1	0	0	0	0	0	0	1	0	0	0	0	1	1	1	0	2	0	2	2	0	0	0	2	0	2	2	1	0	0	0	0	1	0	1	1	0	0	0
482	1	0	0	1	0	0	1	0	1	0	1	1	2	1	1	0	0	0	1	1	1	1	2	2	0	1	2	1	2	2	2	1	1	1	2	1	2	0	1	1	0	0	0	1	1	0	0	0	0
483	1	0	0	1	0	0	1	1	1	0	0	0	1	1	1	0	0	1	0	1	0	1	1	2	0	0	2	2	2	2	0	0	2	1	1	1	2	0	0	1	0	0	1	0	1	0	0	0	1
484	1	0	0	1	0	0	2	0	2	0	0	0	1	1	1	0	0	1	0	0	0	0	2	2	1	1	2	1	2	2	1	0	1	1	0	2	1	1	0	1	0	0	0	0	0	0	0	0	0
485	1	0	0	1	0	0	1	0	1	0	0	0	1	0	0	0	0	2	1	1	1	0	1	1	0	1	1	0	1	1	1	2	1	1	1	1	2	0	0	2	0	0	0	0	0	0	1	0	0
486	1	0	0	1	1	1	2	1	2	0	0	0	1	0	0	0	0	1	1	1	1	0	2	2	0	0	1	0	2	2	1	2	2	0	1	1	1	0	0	2	0	1	2	0	0	0	0	0	1
487	0	0	0	0	1	1	1	0	1	0	1	2	1	1	2	1	0	0	1	1	1	0	2	2	1	0	2	1	2	2	0	1	1	2	0	2	1	0	0	1	0	0	2	0	2	1	0	1	0
488	1	0	0	0	0	0	2	0	0	0	0	0	0	0	0	0	0	0	0	1	0	0	2	2	0	1	1	0	2	2	0	0	1	1	1	1	1	1	0	1	0	0	0	0	0	0	0	0	1
489	0	0	0	1	0	0	0	0	1	1	1	1	0	0	0	0	0	0	0	0	0	0	0	2	0	1	1	0	2	2	1	0	1	2	0	2	2	0	1	1	0	0	1	0	0	0	0	0	0
490	0	0	0	1	1	1	1	0	1	1	1	0	0	0	0	0	0	1	1	1	1	1	1	2	0	1	1	0	2	1	1	1	1	1	0	2	1	0	0	2	0	0	1	0	1	1	0	1	0
491	1	0	0	1	0	0	1	1	1	0	1	0	0	0	0	0	0	1	2	2	1	0	2	2	0	0	1	1	2	2	0	2	1	2	0	2	1	1	0	1	0	0	0	0	0	0	0	1	0
492	0	0	0	0	0	0	2	0	1	0	0	0	1	1	1	0	0	1	2	2	2	0	2	2	0	1	1	0	1	1	1	0	2	1	0	2	1	0	1	1	0	0	0	0	0	0	1	0	0
493	1	0	0	0	0	0	2	1	1	0	0	0	1	1	1	0	0	1	0	0	0	0	1	2	0	1	2	1	2	2	1	0	1	0	2	1	1	0	2	0	0	1	1	0	1	0	0	0	0
494	0	0	0	1	0	0	2	0	1	0	0	0	2	1	1	0	0	2	1	0	0	1	1	1	1	1	1	1	1	1	1	1	1	2	0	2	1	0	0	2	0	0	1	0	1	0	0	0	0
495	0	0	0	0	1	1	1	1	1	0	1	0	0	0	0	0	0	1	0	0	0	1	1	1	1	1	1	0	2	2	0	1	2	1	1	2	1	0	0	2	0	0	0	0	2	1	0	0	0
496	0	0	0	1	0	0	2	0	2	1	0	0	0	0	0	0	0	1	0	0	0	0	2	2	0	0	2	0	2	1	0	0	1	2	0	2	2	0	1	1	0	0	0	0	0	0	0	0	1
497	0	0	1	0	0	0	2	0	2	0	0	1	1	0	0	0	1	1	0	0	0	0	2	2	0	2	2	1	2	2	0	1	1	1	1	1	0	0	2	1	1	0	0	0	1	0	0	0	0
498	0	0	0	0	0	0	1	0	1	1	2	0	1	1	1	1	0	2	1	1	1	0	2	2	0	0	2	2	2	2	1	0	0	2	0	2	1	1	1	1	1	0	1	0	1	0	0	2	0
499	1	0	0	0	0	0	2	0	2	1	0	0	1	1	1	0	0	0	0	0	0	1	2	2	0	1	2	1	2	2	0	2	1	1	0	2	1	1	0	1	0	0	0	0	0	0	0	1	0
500	0	0	0	0	0	0	2	1	1	1	0	0	0	0	0	0	0	0	0	0	0	0	2	2	1	0	2	0	2	2	0	1	1	1	0	2	1	0	0	1	1	0	0	0	0	1	0	0	1
501	0	0	0	1	0	0	2	0	1	0	1	0	0	0	0	0	0	0	0	0	0	1	2	2	1	0	2	1	2	2	1	0	1	2	0	2	1	0	1	1	0	1	2	0	1	1	0	0	1
502	0	0	0	1	0	0	2	0	0	0	0	0	1	1	0	0	0	2	2	1	0	1	0	0	1	0	1	0	2	2	0	1	2	2	0	2	1	0	1	2	1	0	0	1	0	0	0	0	0
503	1	0	0	0	1	1	2	0	1	0	0	1	2	0	0	0	0	0	1	1	1	1	1	1	1	2	2	0	2	2	0	0	1	2	0	2	1	0	1	1	0	0	0	0	0	0	0	0	0
504	0	0	0	0	0	0	2	0	2	0	0	0	1	1	1	0	0	0	0	0	0	1	1	1	1	1	1	0	2	2	0	2	2	0	1	1	1	0	1	2	1	0	1	0	1	2	0	1	0
505	1	1	0	0	1	1	2	0	2	0	0	1	1	1	1	0	0	1	1	1	1	0	2	2	1	2	2	0	2	2	0	1	0	2	0	2	1	0	2	1	1	0	0	0	0	0	0	0	0
506	1	0	0	0	0	0	2	1	2	0	0	1	1	0	0	0	0	0	0	0	0	1	2	2	0	0	1	0	2	2	0	0	2	1	1	2	1	0	1	0	0	0	1	0	1	1	0	1	0
507	1	0	0	0	0	0	2	0	2	0	0	0	2	2	2	0	0	0	0	0	0	1	2	2	0	0	0	2	1	1	0	1	2	0	0	2	2	0	0	2	0	0	0	0	2	1	0	0	1
508	1	0	0	1	1	1	2	1	2	0	0	0	1	1	1	0	0	1	1	1	1	0	2	2	1	0	2	0	2	2	1	2	2	1	1	2	1	0	2	0	0	0	0	0	0	0	0	0	0
509	1	0	1	0	0	1	1	0	1	0	1	0	0	0	0	0	0	1	2	2	1	0	2	2	0	1	0	2	0	0	0	0	1	0	2	2	2	0	1	1	1	0	1	0	1	1	0	0	0
510	0	0	0	0	0	0	2	0	2	0	0	0	0	0	0	0	0	1	1	0	0	1	2	2	0	0	2	2	2	2	0	1	2	1	1	1	1	0	0	2	0	0	0	0	0	0	0	1	0
511	1	0	0	0	0	0	2	0	1	0	0	1	0	0	1	1	0	1	1	1	1	0	2	2	0	1	0	0	1	2	0	1	1	1	0	2	2	0	0	2	0	0	1	0	1	0	0	0	1
512	1	0	0	0	0	0	1	0	1	0	1	0	0	0	0	0	0	1	1	1	0	1	2	2	0	0	2	0	2	2	1	0	1	2	1	2	1	1	0	0	0	0	0	0	0	0	0	0	0
513	0	0	0	0	1	1	2	0	1	0	0	0	0	0	0	0	0	1	1	1	1	2	2	2	0	0	1	2	2	2	2	1	1	1	1	2	0	0	2	0	1	0	0	0	1	0	0	0	1
514	0	0	0	2	0	0	2	0	1	0	0	0	0	0	0	0	0	2	2	1	1	1	2	2	0	0	1	1	2	2	1	0	2	0	1	1	1	1	0	0	0	0	0	1	0	0	0	0	0
515	0	0	0	0	0	0	1	0	1	0	1	0	1	1	1	0	0	2	1	1	1	1	2	2	1	0	1	0	2	2	1	2	2	0	2	0	1	0	1	1	0	0	1	0	1	2	0	0	0
516	1	0	0	1	0	0	1	0	1	1	2	0	0	0	0	0	0	0	0	0	0	0	2	2	0	2	1	1	2	2	0	1	1	2	1	2	1	0	1	1	0	0	1	0	1	2	0	0	1
517	0	1	0	0	1	1	1	0	2	0	0	0	0	0	0	0	0	1	1	1	1	0	1	2	1	0	2	2	2	2	1	1	1	1	0	2	1	0	0	2	0	0	1	0	1	0	0	0	0
518	0	1	0	0	1	1	2	0	2	0	0	0	0	0	0	0	1	1	0	0	0	0	2	2	0	1	0	1	1	0	0	2	2	2	0	2	1	0	0	1	0	1	1	0	1	1	0	0	0
519	1	0	0	0	0	0	2	1	1	0	0	1	1	1	1	0	0	1	1	1	1	0	2	2	0	2	1	1	1	1	0	0	2	0	1	1	1	0	0	1	0	0	0	0	1	1	0	0	0
520	0	0	0	0	0	0	2	0	2	0	0	0	1	1	1	0	0	1	1	1	1	0	1	1	0	1	1	0	2	2	0	0	0	2	0	2	0	1	1	0	0	1	1	1	1	0	0	0	0
521	0	0	0	0	0	0	2	1	1	0	0	0	0	0	0	0	0	1	1	1	1	1	2	2	0	0	2	1	2	2	0	0	0	0	0	2	1	0	1	1	0	0	0	0	1	0	0	0	0
522	1	1	0	0	0	0	1	0	1	0	1	0	0	0	0	0	0	1	1	1	1	0	2	2	0	0	1	1	1	2	1	2	2	0	1	1	0	1	1	0	0	0	0	0	0	2	0	0	1
523	0	0	0	0	0	0	2	0	2	0	0	1	2	1	1	1	0	0	0	0	0	0	0	0	0	1	1	0	2	2	0	0	1	2	0	2	2	0	0	2	1	0	0	0	1	1	0	1	0
524	1	0	0	0	0	0	2	0	2	0	0	0	0	0	0	0	0	2	1	1	1	0	2	2	0	2	2	1	2	2	0	0	1	2	0	2	2	0	1	1	0	0	0	0	0	0	0	0	0
525	1	0	0	1	0	0	1	0	1	0	1	0	1	1	1	0	0	0	0	0	0	0	2	2	0	0	2	0	1	1	0	1	2	0	1	1	1	1	1	1	1	0	2	0	2	1	0	0	0
526	1	0	0	1	0	0	2	1	2	0	0	0	1	1	1	0	0	0	0	0	0	0	2	2	0	2	1	0	2	2	0	1	2	0	1	1	1	0	0	0	0	0	0	0	0	1	0	0	0
527	0	0	0	1	0	0	2	0	0	0	0	1	1	1	1	0	0	1	1	1	0	0	2	2	0	1	0	1	2	2	1	0	1	2	0	2	0	1	0	1	0	0	0	0	0	0	0	0	0
528	1	0	0	0	0	0	2	0	2	0	0	0	0	0	0	0	0	1	1	1	0	1	2	2	0	1	1	0	2	2	0	1	1	1	0	2	1	0	2	0	0	1	1	0	1	0	0	1	1
529	1	0	0	0	0	0	2	0	0	0	0	1	2	2	2	0	0	2	0	1	1	1	2	2	0	1	2	0	2	2	0	1	1	1	1	1	2	0	1	1	0	1	1	0	1	2	0	0	0
530	1	0	0	0	0	0	2	0	2	0	0	0	1	1	1	0	0	1	1	1	1	0	1	1	0	1	2	1	2	2	0	1	1	2	2	1	1	1	0	1	0	1	1	1	1	0	1	0	0
531	1	0	0	0	1	1	2	0	1	0	0	0	2	2	2	0	0	0	0	0	0	1	1	2	0	2	1	0	2	2	0	0	2	2	1	1	1	1	0	1	0	0	0	0	2	1	0	0	0
532	0	0	0	1	0	0	2	0	2	0	0	0	1	1	1	0	0	2	0	0	0	0	1	1	2	2	1	1	2	1	2	0	1	1	1	2	0	1	1	0	0	0	0	0	0	0	0	0	1
533	1	0	0	1	0	0	2	0	2	0	1	1	0	0	0	0	0	1	1	1	1	0	1	2	0	1	2	1	2	2	2	1	2	1	1	2	2	0	0	2	0	2	2	0	1	1	0	0	0
534	1	0	0	0	0	0	2	1	1	0	0	1	1	0	0	0	0	2	2	1	0	0	2	2	0	2	1	0	1	1	0	1	1	1	1	1	2	0	0	2	0	1	2	0	1	1	0	0	0
535	1	1	0	0	0	0	2	1	2	0	0	0	0	0	0	0	0	2	1	1	1	1	1	2	0	1	2	0	2	2	0	0	0	0	0	2	2	0	1	1	1	0	1	0	1	0	0	0	1
536	1	0	0	0	0	0	2	1	2	0	0	0	1	1	1	1	0	0	2	1	1	1	1	2	0	1	0	0	1	2	0	0	0	2	0	2	1	0	0	1	0	1	1	0	0	0	0	0	0
537	1	1	1	1	0	0	1	0	1	1	1	0	1	1	1	0	0	0	0	0	0	1	1	2	0	0	2	0	2	2	1	1	1	1	1	1	1	1	0	1	0	0	1	0	1	1	0	0	1
538	0	0	0	1	0	0	2	0	2	0	0	1	2	1	1	0	1	0	1	1	1	0	2	2	0	1	0	2	0	0	0	0	0	0	0	2	2	0	2	0	0	0	1	0	1	1	0	0	0
539	0	0	0	1	0	0	2	0	1	0	1	2	1	1	2	1	0	1	1	1	1	0	2	2	0	2	2	0	2	2	0	1	0	2	0	2	2	0	0	2	0	0	0	0	0	0	0	1	0
540	0	0	1	1	0	0	2	0	2	0	0	0	1	1	1	0	1	2	1	1	1	0	1	1	1	0	2	0	2	2	0	1	2	0	1	1	1	0	2	0	0	1	1	0	1	1	0	0	0
541	1	0	0	1	0	0	1	0	1	0	1	0	1	1	1	0	0	1	1	1	1	0	0	0	0	1	1	0	2	2	0	0	0	2	0	2	2	0	0	2	0	0	0	0	0	0	0	0	0
542	0	0	0	0	1	1	2	0	2	0	0	0	2	2	2	0	0	0	0	0	0	1	1	1	1	2	2	0	2	2	0	0	2	1	1	1	0	0	1	1	1	1	1	0	0	0	0	0	0
543	1	0	0	0	0	0	2	0	2	0	0	0	1	0	0	1	0	0	0	0	0	0	2	2	0	2	2	0	2	2	0	2	2	0	1	1	2	0	1	1	0	0	0	0	1	1	0	0	1
544	0	0	0	0	0	0	1	0	1	0	1	0	2	2	2	0	0	2	2	1	1	1	2	2	0	0	1	1	2	2	1	2	1	2	0	2	2	0	2	0	0	0	1	0	1	0	0	0	0
545	1	0	0	0	0	0	2	0	0	0	0	0	1	1	1	0	0	0	0	0	0	0	2	2	0	2	1	0	2	2	1	0	1	0	1	2	1	0	2	1	1	1	1	0	1	1	0	0	0
546	0	0	0	1	1	1	2	0	2	0	1	0	0	0	0	0	0	0	0	0	0	0	2	2	0	1	0	1	2	2	1	1	1	0	1	1	1	0	0	1	0	1	1	0	1	0	0	0	1
547	0	1	0	0	0	0	2	1	2	0	0	0	0	0	0	0	0	0	0	0	0	0	2	2	1	1	1	1	0	0	0	2	1	2	0	2	1	0	0	2	0	0	1	0	1	0	0	0	0
548	0	0	0	1	0	0	1	0	1	0	1	1	1	0	0	0	0	1	0	0	0	0	2	2	0	2	0	2	1	2	1	0	1	0	1	2	0	1	1	0	0	0	0	0	0	0	0	0	0
549	0	0	0	0	0	0	2	1	1	0	0	1	2	2	2	0	0	0	0	1	0	0	2	2	1	0	1	0	2	2	0	1	2	1	2	2	1	1	0	0	0	0	1	0	1	1	0	0	1
550	1	0	0	0	0	0	2	0	2	0	0	0	0	0	0	0	0	1	1	1	1	0	2	2	0	0	1	1	2	2	1	1	2	0	0	2	0	0	1	0	0	0	0	0	0	1	0	0	0
551	0	0	0	1	0	0	1	1	2	0	0	0	1	1	1	0	0	1	1	1	1	1	2	2	0	0	1	1	2	2	1	1	2	1	1	2	1	0	1	1	0	0	0	0	0	0	0	1	0
552	1	0	0	1	0	0	1	0	1	0	0	0	0	0	0	0	0	1	0	0	0	0	2	2	1	1	2	0	2	2	1	0	2	1	1	1	1	0	1	0	0	0	0	1	0	0	0	0	0
553	1	0	0	1	0	0	2	0	2	0	1	0	1	0	0	0	0	1	1	1	0	1	2	2	0	0	2	2	2	2	1	1	2	0	1	1	2	0	1	1	0	0	0	0	2	1	0	0	0
554	0	0	0	1	1	1	1	0	1	0	1	0	0	0	0	0	1	1	1	1	0	0	2	2	0	1	1	0	2	2	0	0	1	1	1	2	1	1	0	0	0	0	0	1	0	1	0	0	0
555	1	0	1	1	0	0	2	1	2	0	0	0	0	0	0	0	0	1	0	0	0	0	0	2	0	1	1	1	2	1	2	0	2	1	1	1	1	1	1	0	0	0	1	0	0	1	0	1	0
556	0	0	0	0	0	0	1	0	1	0	1	0	0	0	0	0	0	0	0	0	0	0	2	2	0	1	0	0	2	1	0	0	0	1	0	2	2	0	1	1	1	0	1	0	1	1	0	0	0
557	0	1	1	0	0	0	2	1	2	0	0	0	1	1	1	0	0	1	1	0	0	0	2	2	0	1	2	0	2	2	0	1	1	2	1	2	1	0	1	1	0	0	0	2	0	2	0	1	0
558	0	0	0	0	0	1	1	0	1	0	1	1	1	0	1	1	0	0	0	0	0	0	2	2	0	1	1	0	1	1	1	0	1	0	1	1	1	0	0	2	0	0	0	0	0	1	0	1	0
559	1	0	0	1	1	1	2	0	2	0	0	0	0	0	0	0	0	1	0	1	0	1	2	2	0	0	2	0	2	2	1	0	2	1	1	1	1	0	2	0	0	1	1	0	2	1	0	0	0
560	1	1	1	1	0	0	1	1	1	0	0	1	1	1	1	0	0	1	0	0	0	0	2	2	0	1	2	0	2	2	1	1	2	1	1	2	1	0	0	1	0	1	1	0	0	0	0	0	1
561	0	0	0	0	0	0	2	0	2	0	0	0	0	0	0	0	0	1	0	0	0	0	2	2	0	2	1	0	2	2	1	0	1	2	1	2	1	0	0	2	0	0	0	0	1	1	0	0	0
562	1	0	0	0	0	0	1	0	2	0	0	1	0	0	0	0	0	1	1	0	1	0	2	2	0	1	1	1	1	0	0	1	1	2	1	2	1	1	0	1	0	0	0	0	0	0	0	0	1
563	1	0	0	0	0	0	2	0	1	0	0	0	1	1	1	0	0	1	1	1	0	0	2	2	0	1	1	1	2	2	1	2	2	0	1	1	2	0	1	1	0	1	1	0	1	0	0	0	0
564	1	1	0	0	0	0	2	1	2	0	0	0	0	0	0	0	0	0	0	0	0	1	2	2	0	0	1	0	1	1	0	2	2	1	1	2	1	0	0	1	1	0	0	0	0	0	0	0	0
565	0	1	0	0	0	0	2	0	0	0	0	0	0	0	0	0	0	0	0	0	0	1	1	1	1	1	1	1	2	2	1	2	1	0	2	0	1	0	2	0	0	0	0	0	0	0	0	0	0
566	0	0	0	0	0	0	2	0	2	0	0	0	0	0	0	0	0	0	1	1	1	0	2	2	0	0	2	0	1	1	0	1	2	2	0	2	2	0	1	1	0	1	1	1	1	0	0	1	0
567	1	0	0	0	1	1	2	0	1	1	0	0	1	1	1	0	0	0	0	0	0	1	2	2	1	0	2	0	2	2	0	1	1	1	1	1	2	0	0	2	0	0	1	0	1	0	0	0	1
568	0	0	0	0	0	0	2	1	2	0	0	0	0	0	0	0	0	0	0	0	0	0	0	0	0	0	1	1	2	2	0	0	0	2	0	1	1	0	2	0	0	0	0	0	0	0	0	0	1
569	0	0	0	0	0	0	2	0	2	0	0	0	1	2	1	0	0	1	0	0	0	1	2	2	0	0	2	0	2	2	1	1	1	2	0	2	1	0	2	0	0	0	1	0	1	0	0	0	1
570	0	0	0	0	0	0	2	0	1	0	0	0	0	0	0	0	0	2	1	1	1	1	2	2	0	1	2	0	2	2	1	1	2	1	1	2	1	0	0	2	0	0	0	0	1	0	0	0	0
571	0	0	0	1	0	0	1	0	1	0	1	0	0	0	0	0	0	1	0	0	0	0	2	2	0	1	1	0	2	2	0	0	1	0	1	1	1	0	0	1	0	0	0	1	0	0	0	0	0
572	0	0	0	0	0	0	2	1	2	0	0	1	0	0	1	1	0	1	0	0	0	1	1	1	1	0	1	0	1	1	1	0	2	1	1	1	1	0	1	0	0	0	0	1	0	0	0	0	0
573	0	0	0	0	0	0	1	0	1	0	1	0	0	0	0	0	0	2	1	1	1	0	1	1	0	2	0	1	1	1	0	1	2	2	0	2	2	0	0	1	0	0	0	0	0	1	0	0	0
574	1	0	0	0	0	0	2	0	1	0	0	0	0	0	0	0	0	1	1	1	0	0	2	2	1	1	1	0	2	2	0	1	2	1	1	2	2	0	2	0	0	0	0	0	0	0	0	0	0
575	1	0	0	0	0	0	2	0	2	0	0	0	1	1	1	0	0	1	1	1	0	0	2	2	0	1	1	0	2	2	0	0	1	2	0	2	1	0	0	0	0	0	0	1	0	0	0	0	0
576	1	0	0	0	0	0	2	0	0	0	0	0	1	1	1	0	0	2	0	1	0	0	2	2	0	0	2	0	2	1	0	0	1	2	1	2	0	0	1	0	0	0	0	0	0	0	0	1	0
577	1	0	0	0	0	0	2	0	2	0	0	0	0	0	0	0	0	0	0	0	0	0	1	1	0	1	1	1	2	1	1	0	0	2	0	2	2	0	0	2	0	0	0	0	0	0	0	1	0
578	1	0	0	0	0	0	2	1	2	0	0	1	1	1	1	0	0	1	0	0	0	1	2	2	0	0	2	0	1	1	1	2	2	2	0	2	2	0	2	1	0	1	1	0	1	2	0	0	0
579	1	0	0	0	0	0	1	0	2	0	0	0	0	0	0	0	0	1	1	1	0	1	0	1	0	1	2	1	2	2	0	0	2	1	0	2	0	0	2	0	1	0	0	0	1	1	0	0	0
580	1	0	0	1	1	1	2	0	1	0	0	1	1	0	0	0	0	0	1	1	1	0	1	2	0	1	1	0	2	2	0	1	2	2	0	2	0	1	0	0	0	1	1	1	1	0	0	1	0
581	1	0	0	0	1	1	1	0	2	0	0	0	0	0	0	0	0	1	1	1	1	0	2	2	0	1	2	1	2	2	2	0	1	2	1	1	2	0	2	0	0	0	1	0	1	0	0	0	0
582	1	0	0	0	1	1	1	0	0	0	1	0	0	0	0	0	0	1	1	1	1	0	1	2	0	1	2	0	2	2	0	1	2	0	0	2	1	0	0	2	0	1	1	0	1	0	0	0	0
583	0	0	0	0	0	0	1	0	1	0	1	0	0	0	0	0	0	1	1	1	0	0	2	2	0	1	0	2	1	1	0	0	0	1	0	2	2	0	1	0	0	0	0	0	1	1	0	0	1
584	1	0	0	0	0	0	2	0	1	0	1	0	0	0	0	0	1	1	0	0	0	0	2	2	1	2	1	0	2	2	1	1	2	1	1	2	2	0	0	2	0	0	0	0	1	1	0	1	0
585	1	0	0	1	0	0	2	0	2	0	0	0	1	1	1	0	0	2	0	1	0	1	0	1	0	0	1	2	1	1	0	1	0	2	0	2	0	0	1	0	0	0	0	0	0	0	0	0	0
586	1	0	0	0	0	0	2	0	1	0	0	0	0	0	0	0	1	2	0	0	0	1	2	2	0	2	2	0	2	1	0	0	1	1	1	1	1	1	0	0	0	0	1	0	0	0	0	0	1
587	0	0	0	0	0	0	1	0	0	0	1	0	1	1	1	0	0	0	0	0	0	1	2	2	0	1	2	0	2	2	0	0	0	2	0	2	1	0	0	1	0	1	1	0	1	1	0	0	0
588	1	0	0	0	0	0	1	0	0	1	2	1	1	0	0	0	0	0	0	0	0	1	2	2	1	0	2	1	2	2	0	0	0	2	0	2	2	1	0	1	0	0	0	0	0	0	0	0	0
589	1	0	0	0	0	0	2	0	2	0	0	0	1	1	1	0	0	0	1	1	1	0	2	2	0	1	2	2	2	2	1	1	1	0	2	1	2	0	0	1	0	0	0	1	0	1	0	0	0
590	0	0	0	1	0	0	2	0	1	0	0	0	0	0	0	0	0	0	0	0	0	1	1	1	1	1	1	0	2	2	1	0	0	1	1	1	2	0	0	2	0	0	1	0	1	1	0	1	0
591	0	1	0	0	1	1	2	0	1	0	0	0	0	0	0	0	0	1	1	1	1	1	1	1	1	1	2	1	2	2	0	0	2	0	2	1	1	0	0	2	0	0	0	0	0	1	0	0	0
592	1	0	0	1	0	0	2	0	1	0	0	0	0	0	0	0	1	2	2	2	1	1	2	2	0	0	2	0	2	2	0	0	2	0	1	1	1	1	1	1	1	0	0	0	1	0	0	0	1
593	0	0	0	0	0	0	1	0	0	1	2	1	1	0	0	0	0	1	1	1	0	1	0	1	0	0	1	1	1	2	1	1	2	0	0	2	1	1	1	1	1	0	0	0	0	0	0	0	0
594	1	0	0	1	0	0	2	0	1	0	0	2	2	0	0	1	0	2	1	1	1	0	2	2	0	2	0	1	1	1	0	2	2	0	2	1	0	0	2	1	1	0	0	0	2	1	0	0	0
595	1	0	0	1	0	0	2	0	0	0	0	0	1	1	2	0	0	1	2	1	1	0	1	1	0	0	1	2	2	2	2	2	1	2	0	2	1	0	2	0	0	0	0	0	0	0	0	0	0
596	0	0	0	1	0	0	1	0	0	0	1	0	1	1	1	1	0	0	2	1	1	1	2	2	0	1	2	1	1	1	0	2	1	2	0	2	2	0	0	2	0	0	1	0	0	0	0	0	1
597	0	0	0	0	1	1	2	0	1	0	1	0	2	1	1	0	0	1	1	0	1	0	0	2	0	1	1	0	1	1	0	2	1	0	2	0	0	1	1	0	0	0	0	0	1	1	0	0	0
598	1	0	1	1	0	0	2	0	1	0	0	0	0	0	0	0	0	1	1	1	1	0	2	2	0	0	2	0	2	2	0	0	1	0	1	1	1	0	1	1	0	1	1	1	1	0	0	1	0
599	0	0	0	0	0	0	2	0	1	0	1	2	2	1	1	0	0	1	2	2	1	1	2	2	1	0	2	0	2	1	0	1	2	2	0	2	2	0	1	1	0	1	1	0	0	0	0	0	0
600	1	0	0	1	0	0	2	1	2	0	0	0	0	0	0	0	0	1	0	0	0	1	2	2	0	1	2	0	2	2	1	1	1	1	1	1	1	1	0	1	0	0	0	0	0	0	0	0	0
601	1	0	0	1	0	0	2	0	0	0	0	1	0	0	1	1	0	0	1	1	1	0	2	2	0	0	1	0	2	2	0	1	2	1	1	2	0	0	2	0	1	0	1	1	0	0	0	0	0
602	1	0	0	0	1	1	2	1	2	0	0	0	0	0	0	0	0	1	0	0	0	0	2	2	0	1	2	0	2	2	0	2	2	0	1	1	1	0	0	1	0	0	0	0	1	1	0	0	0
603	0	0	0	0	1	1	2	0	2	0	1	0	0	0	0	0	0	0	0	1	0	1	1	1	1	0	1	2	1	1	1	2	1	2	0	2	1	1	0	0	0	0	0	0	0	0	0	1	0
604	0	0	0	1	0	0	2	0	1	0	0	0	1	1	0	0	0	1	0	0	0	1	2	2	0	0	2	0	1	1	1	1	2	2	0	2	0	0	1	0	0	0	0	1	0	1	0	0	0
605	0	0	0	1	0	0	2	0	2	0	0	1	1	1	1	0	0	1	1	1	0	0	2	2	0	1	1	1	1	2	1	0	2	2	0	2	1	0	1	0	0	0	1	0	0	1	0	0	0
606	0	0	0	1	0	0	2	0	2	0	0	1	2	2	2	0	0	0	0	0	0	1	2	2	0	1	0	1	2	2	1	1	2	0	1	1	2	0	1	1	1	1	1	0	1	1	0	0	0
607	0	1	0	0	1	1	2	1	2	0	0	1	1	0	0	0	0	0	0	0	0	1	2	2	0	0	1	1	1	1	1	2	1	1	1	1	2	0	0	2	0	0	0	0	2	0	0	1	0
608	1	0	0	1	0	0	2	0	1	0	0	0	0	0	0	0	0	0	1	0	0	0	2	2	0	0	2	0	2	2	1	1	2	1	2	2	1	0	1	1	0	0	0	0	0	0	0	0	1
609	1	0	0	1	0	0	2	0	1	0	1	0	0	0	0	0	0	1	1	1	1	0	2	2	1	2	1	1	2	2	1	1	2	2	0	2	1	0	2	0	0	0	0	0	0	0	0	0	1
610	1	0	0	0	0	0	1	1	1	1	1	0	1	1	1	0	0	0	1	1	1	0	2	2	0	1	2	0	2	1	0	0	1	1	0	2	2	0	0	2	0	0	0	0	0	0	0	0	0
611	0	0	0	0	0	0	1	0	1	0	0	0	1	1	1	0	0	0	0	0	0	0	2	2	1	1	2	1	2	2	1	1	1	1	1	1	1	1	0	1	0	1	1	0	0	0	0	0	0
612	1	0	0	0	1	1	2	0	1	0	0	1	1	0	0	0	0	0	1	0	0	0	1	2	0	1	1	1	1	1	0	0	0	2	0	2	0	0	1	0	0	0	0	0	0	1	0	0	0
613	0	0	0	1	0	0	1	1	1	0	1	1	2	0	0	0	0	1	2	1	1	1	2	2	1	0	1	1	2	2	1	0	1	1	0	2	1	2	0	0	0	0	0	0	2	0	0	0	0
614	1	1	1	1	0	0	2	0	2	0	0	1	1	0	0	0	0	1	1	1	0	0	0	0	0	0	1	1	1	1	1	2	2	0	1	1	1	0	1	0	0	0	0	0	0	0	0	0	1
615	1	0	0	0	1	1	2	0	1	0	0	0	1	1	1	0	1	0	1	1	1	0	1	1	0	1	1	1	2	1	1	0	2	1	0	2	1	1	1	1	1	0	2	0	2	1	0	0	0
616	0	0	0	0	0	0	0	0	0	0	2	0	0	0	0	0	0	1	0	1	0	0	2	2	0	0	2	0	2	2	1	1	2	0	1	1	2	0	0	1	0	1	1	0	0	0	0	0	0
617	0	0	1	0	0	0	1	0	0	0	2	2	2	1	1	0	1	0	1	1	1	0	2	2	0	1	2	0	1	1	1	1	2	2	0	2	1	1	0	1	0	0	0	0	2	0	0	0	0
618	1	0	0	0	0	0	2	1	2	0	0	0	0	0	0	0	0	1	0	1	0	1	1	1	1	1	1	2	2	2	2	1	2	0	1	1	1	1	0	2	0	1	2	0	1	1	0	0	0
619	1	0	0	1	0	0	2	0	2	0	0	0	0	0	0	0	0	1	1	1	0	0	2	2	1	0	2	0	2	2	0	0	0	2	0	2	1	0	1	1	0	0	1	0	1	0	0	0	0
620	0	0	0	0	1	1	2	1	1	0	0	0	1	1	1	0	0	1	1	1	1	1	2	2	0	0	1	0	2	2	0	0	2	1	0	2	0	0	1	1	0	0	1	0	1	1	0	0	1
621	0	0	0	1	0	0	1	0	1	0	1	0	1	1	1	0	0	0	1	1	1	0	2	2	1	1	2	0	1	1	0	1	2	1	1	1	1	0	1	1	0	0	0	0	0	1	0	0	0
622	1	0	0	0	0	0	2	0	2	0	1	0	0	0	0	0	0	0	0	1	1	0	1	2	0	1	0	0	1	1	0	0	1	1	0	2	1	0	2	1	1	0	0	0	0	1	0	0	1
623	1	0	0	1	0	0	2	1	2	0	0	0	1	1	1	0	0	0	0	0	0	0	2	2	0	1	2	1	2	2	0	1	1	1	1	1	1	0	0	1	0	0	0	0	1	0	0	0	0
624	0	1	0	0	0	0	2	0	2	0	0	0	1	1	1	0	0	1	1	1	1	0	2	2	0	0	0	1	2	2	1	0	1	1	1	1	1	0	0	2	0	1	1	1	1	0	0	0	0
625	1	0	0	0	0	0	2	0	2	0	0	1	1	0	0	0	0	1	1	1	1	2	0	1	1	1	1	0	2	2	0	1	2	1	1	1	0	0	2	1	1	0	0	0	0	1	0	1	0
626	1	0	0	1	0	0	1	1	1	0	1	0	1	0	0	0	0	1	1	1	0	1	2	2	0	0	1	1	2	2	1	0	2	1	0	2	2	0	2	0	0	0	1	0	1	1	0	2	0
627	1	0	1	1	0	0	1	1	1	0	1	0	0	0	0	0	0	0	0	0	0	0	2	2	0	1	1	0	2	2	0	0	2	1	2	1	1	0	1	1	0	0	1	0	1	0	0	0	1
628	1	0	0	0	0	0	1	0	2	0	0	0	0	0	0	0	1	1	0	0	0	0	1	1	0	2	0	1	1	1	0	0	1	2	1	2	0	0	2	1	1	1	1	1	2	0	1	0	0
629	0	0	0	0	0	0	2	0	0	0	0	0	0	0	0	0	0	2	1	1	1	1	2	2	0	0	2	0	2	2	0	0	1	1	0	2	1	0	2	0	0	0	0	0	0	0	0	1	0
630	1	0	0	0	0	0	0	0	1	0	0	0	1	0	0	1	0	0	0	0	0	0	2	2	0	1	2	1	2	2	0	2	1	1	1	1	1	0	1	1	0	1	1	0	0	1	0	0	0
631	1	0	1	1	0	0	2	0	1	0	0	0	0	0	0	0	0	1	1	1	1	0	1	1	1	2	2	0	2	2	2	1	1	2	1	2	2	1	0	1	0	0	0	0	0	1	0	0	1
632	0	0	0	1	0	0	2	1	1	0	0	0	1	0	0	0	0	1	2	1	1	0	2	2	0	1	1	1	1	1	1	1	2	1	1	1	2	0	1	0	0	0	0	1	1	0	0	0	0
633	1	0	0	0	1	1	2	0	1	0	0	1	1	1	1	0	1	2	1	0	0	1	2	2	0	1	2	0	1	1	1	0	1	0	2	1	2	0	0	2	0	0	0	0	0	0	0	0	1
634	0	1	1	0	0	0	1	0	1	0	1	1	2	1	1	0	0	2	1	0	0	1	1	1	1	0	0	1	1	1	0	1	0	1	0	2	2	1	0	0	0	0	0	0	0	0	0	1	0
635	0	0	0	0	0	0	0	0	0	1	1	0	1	1	1	0	0	1	1	1	1	1	2	2	0	1	1	1	2	1	2	1	2	2	0	2	1	1	0	1	0	0	0	0	0	0	0	0	0
636	0	0	0	0	1	1	1	0	1	0	1	0	1	1	1	0	0	0	0	0	0	0	2	2	0	2	1	0	1	1	0	0	0	1	0	2	2	0	0	1	0	0	1	0	1	1	0	0	0
637	0	1	0	0	0	0	2	0	1	0	0	0	1	1	1	0	0	0	2	1	1	0	2	2	0	0	2	1	2	2	2	0	2	2	0	2	1	0	1	2	1	0	0	0	0	0	0	0	0
638	1	0	0	1	0	0	1	1	1	0	0	1	1	0	0	0	0	0	0	0	0	0	2	2	0	0	1	1	2	2	0	1	2	2	0	2	0	0	2	0	1	0	1	0	1	0	0	0	0
639	0	0	1	0	0	1	2	1	1	0	0	0	1	1	1	0	0	1	0	0	0	0	2	2	0	1	2	1	2	2	1	1	2	1	1	1	2	0	1	1	0	0	0	1	1	1	0	0	0
640	1	0	0	1	0	0	1	0	1	0	1	0	1	1	1	0	0	0	1	1	1	1	0	0	1	0	2	0	1	1	0	2	2	1	0	2	1	0	1	1	0	0	1	0	1	0	0	0	0
641	0	0	0	0	0	0	2	1	2	0	0	0	0	0	0	0	0	2	1	1	1	1	2	2	0	0	1	0	1	2	0	0	0	2	0	2	2	1	0	1	0	0	1	0	1	1	0	0	0
642	1	0	0	0	0	0	2	0	2	0	0	0	0	0	0	0	0	0	0	0	0	2	0	1	1	1	0	0	2	2	0	0	2	2	0	2	1	0	0	2	0	0	0	0	0	0	0	0	0
643	1	1	0	0	0	0	1	0	1	1	2	0	0	0	0	0	0	1	0	0	0	0	0	0	0	0	1	0	2	2	0	1	2	0	0	2	2	0	0	2	0	1	1	0	1	0	0	0	1
644	0	0	0	0	0	0	2	0	1	0	1	0	0	0	0	0	0	0	1	1	1	1	2	2	0	1	0	0	2	2	0	1	1	0	1	1	0	0	1	0	0	0	1	0	1	0	0	0	0
645	0	0	0	0	0	0	1	0	1	0	1	1	1	1	1	0	0	1	1	1	1	0	2	1	1	1	1	2	1	1	0	0	1	1	0	2	1	0	2	0	0	0	0	0	1	1	0	0	0
646	0	0	0	0	0	0	2	0	2	0	0	1	1	0	0	0	0	0	0	0	0	1	0	1	0	0	1	1	1	1	1	0	1	1	0	2	2	0	0	1	0	0	1	0	1	2	0	0	0
647	0	0	1	0	0	0	2	1	2	0	0	0	0	0	0	0	0	0	0	0	0	1	1	1	1	2	2	0	2	2	1	1	0	1	1	1	2	0	0	2	0	0	0	0	0	0	0	0	0
648	1	0	1	0	0	1	2	0	1	0	0	0	0	0	0	0	0	0	0	0	0	1	2	2	0	1	2	0	2	2	0	0	2	1	1	1	1	0	0	1	0	0	1	0	1	0	0	1	0
649	1	0	0	2	0	0	2	0	1	1	0	2	2	1	1	0	0	1	1	1	1	1	1	1	1	1	2	0	2	2	1	1	1	2	1	2	2	0	0	2	0	0	0	0	0	0	0	0	1
650	0	0	0	0	0	0	1	0	1	1	0	0	1	1	1	0	0	0	0	0	0	0	2	2	0	1	2	0	2	2	0	0	0	2	0	2	2	1	0	0	0	0	0	0	0	0	0	1	0
651	0	0	0	0	1	1	2	1	1	0	0	1	1	0	0	0	0	0	1	1	1	0	2	2	0	0	2	0	2	2	0	2	2	1	0	2	1	1	1	0	0	0	0	0	0	0	0	0	0
652	0	0	1	0	1	1	1	0	1	0	1	0	1	1	1	0	0	1	0	0	0	1	2	2	0	0	2	0	2	2	1	1	2	1	1	2	1	0	0	2	0	0	0	0	0	0	0	0	0
653	1	0	0	1	0	0	2	0	2	0	0	0	0	0	0	0	1	2	1	1	1	0	2	2	0	1	2	0	2	2	0	1	2	0	1	1	2	0	0	2	0	0	0	0	0	2	0	0	1
654	1	0	0	0	1	1	2	0	2	0	0	0	1	1	1	0	1	0	1	1	1	1	1	1	1	1	1	0	2	2	0	1	2	1	1	1	1	0	0	2	0	0	0	1	0	0	0	1	0
655	1	0	0	0	0	0	2	0	2	0	0	1	1	0	0	0	0	1	0	0	0	0	2	1	1	1	1	0	1	2	0	1	1	1	1	1	0	1	0	1	0	1	1	0	0	0	0	1	0
656	0	0	0	0	1	1	1	0	1	1	1	0	1	1	1	0	0	0	1	0	0	0	2	2	0	2	1	1	2	2	0	1	1	1	1	2	1	1	0	1	0	0	0	0	0	0	0	0	0
657	1	0	0	0	0	0	2	0	1	0	0	0	0	0	0	0	0	1	2	2	1	0	2	2	0	1	1	2	1	1	0	1	2	1	2	2	1	1	1	1	0	0	1	0	1	0	0	1	0
658	1	0	0	0	1	1	2	0	1	0	0	1	1	1	1	0	0	1	1	1	1	0	2	2	0	2	1	2	1	1	1	0	1	0	2	2	1	1	0	0	0	0	0	0	0	2	0	1	0
659	1	0	0	1	0	0	2	1	2	0	0	0	0	0	0	0	0	0	1	1	1	0	1	2	0	1	1	1	2	2	1	0	1	0	1	1	2	0	0	1	0	0	1	0	1	0	0	1	0
660	0	0	0	0	0	0	2	0	1	0	0	0	0	0	0	0	0	1	1	1	1	0	1	1	0	1	1	1	2	2	0	1	2	0	2	0	1	0	0	2	0	2	2	0	0	2	0	0	0
661	1	0	0	0	0	0	2	1	2	0	0	1	1	0	0	0	0	0	1	1	1	1	2	2	0	0	2	0	2	2	0	0	1	2	0	2	2	0	1	1	0	0	0	0	0	0	0	1	0
662	0	1	0	0	1	1	2	0	2	0	0	0	0	0	0	0	0	1	2	1	1	0	2	2	0	1	2	1	1	2	0	1	2	0	2	1	1	0	2	0	0	0	1	0	1	0	0	0	0
663	0	0	1	1	1	1	2	1	2	0	0	0	2	2	2	1	0	0	0	0	0	1	1	1	1	1	2	0	2	2	1	0	1	1	1	2	1	0	0	1	0	1	1	0	1	0	0	1	0
664	1	1	0	0	0	0	1	0	0	0	1	0	2	2	2	1	0	2	2	2	2	0	2	2	0	0	2	2	2	2	0	2	2	2	0	2	2	0	1	1	0	1	1	0	1	2	0	0	1
665	0	0	0	1	0	0	1	0	1	0	1	1	2	1	1	1	0	2	1	1	1	0	2	2	0	1	2	2	2	2	1	2	1	2	0	2	1	1	1	0	0	0	1	0	1	0	0	0	1
666	0	0	0	0	0	0	1	0	1	0	1	0	0	0	0	0	0	0	1	1	1	1	2	2	1	0	2	0	2	1	0	1	0	1	1	1	1	0	2	0	1	1	1	0	1	0	0	1	0
667	0	0	1	1	0	1	2	0	2	0	0	0	0	0	0	0	0	1	0	0	0	0	2	2	0	0	1	0	1	1	0	1	1	2	1	2	0	1	0	0	0	0	0	0	0	0	0	0	0
668	0	0	1	1	0	1	2	0	1	0	1	0	0	0	0	0	0	0	0	0	0	1	1	1	1	1	1	0	1	2	0	1	1	1	0	2	1	0	0	1	0	1	1	1	1	0	0	1	0
669	1	1	0	0	1	1	2	1	2	0	0	1	2	1	1	0	0	1	1	1	1	0	2	2	0	0	1	1	2	1	1	0	2	1	1	1	2	0	0	2	0	0	0	1	0	1	0	0	1
670	0	0	1	1	0	0	1	0	0	0	1	0	0	0	0	0	0	1	1	1	0	0	2	2	0	2	1	0	2	2	0	1	1	2	1	2	2	0	1	1	1	0	0	0	0	1	0	0	0
671	0	0	0	0	0	0	2	0	1	0	0	0	1	1	1	1	1	1	0	0	0	2	2	2	0	0	1	2	1	1	0	1	2	0	1	1	2	0	0	2	0	0	1	0	0	1	0	0	0
672	0	0	0	1	0	0	2	1	1	0	0	0	0	0	0	0	0	1	1	1	1	0	2	2	0	1	1	0	1	2	0	1	2	0	1	1	1	0	1	0	0	1	1	1	2	0	0	1	0
673	1	1	0	0	0	0	2	1	2	0	0	1	0	0	0	0	0	1	1	1	0	1	2	2	0	1	2	1	2	2	2	1	1	0	0	1	1	0	0	1	0	0	0	1	0	0	0	0	0
674	1	0	1	0	0	0	0	0	0	0	2	2	2	1	1	0	0	1	2	2	1	0	2	2	0	2	0	1	1	1	0	0	2	2	0	2	1	0	0	1	0	0	0	0	0	0	0	0	0
675	0	0	0	0	0	0	1	0	2	0	0	1	1	0	0	0	0	0	0	0	0	0	2	2	0	0	1	0	1	1	1	1	1	2	0	2	0	0	2	0	0	0	0	0	2	0	0	1	0
676	0	0	0	0	0	0	2	0	2	0	0	0	1	1	1	1	0	0	0	0	0	0	2	2	0	2	2	0	2	1	0	0	2	1	1	1	2	0	1	0	0	0	1	0	1	0	0	0	0
677	0	0	1	0	0	1	2	0	2	0	0	0	0	0	0	0	0	0	0	0	0	0	2	2	1	0	2	1	2	1	0	0	2	1	1	2	2	0	0	2	0	0	0	1	0	0	0	0	1
678	1	0	0	0	0	0	0	0	0	0	1	1	1	0	0	0	0	0	0	0	0	0	1	1	2	2	1	2	1	1	0	0	2	1	0	2	1	0	2	0	0	0	0	0	0	0	0	0	0
679	1	0	0	1	0	0	1	0	2	0	0	0	0	0	0	0	0	0	0	0	0	0	2	2	0	0	2	0	2	2	1	0	1	0	1	2	1	0	0	2	0	2	2	0	1	0	0	0	1
680	1	1	1	0	0	0	1	0	1	0	1	0	2	0	0	1	0	2	1	1	1	0	1	1	0	2	1	2	2	2	1	1	1	1	1	1	1	0	1	1	0	0	0	0	0	0	0	0	1
681	0	0	0	0	0	0	1	0	1	0	1	0	0	0	0	0	1	2	2	2	1	0	1	1	0	1	1	1	2	1	2	2	1	2	0	2	1	0	0	2	0	0	0	0	0	0	0	0	0
682	0	1	0	0	0	0	2	1	2	0	0	0	1	1	1	0	0	0	1	2	1	0	2	2	0	0	2	1	2	2	1	2	2	1	0	2	1	1	1	1	1	0	0	0	0	0	0	0	0
683	0	0	0	0	1	1	2	0	1	0	1	0	1	1	1	0	0	1	1	1	1	0	2	2	0	0	0	1	1	1	0	0	2	1	0	2	1	0	1	1	0	0	1	0	1	1	0	1	0
684	0	0	1	0	0	0	1	0	1	1	1	0	1	1	1	0	1	2	1	1	0	1	2	2	0	0	1	0	2	1	0	0	1	2	0	2	2	0	0	1	0	0	2	0	2	1	0	0	1
685	0	0	0	0	0	0	2	1	2	0	0	0	0	0	0	0	0	1	1	0	0	0	2	2	0	1	2	1	2	2	0	1	1	2	0	2	2	0	0	2	0	0	1	0	1	1	0	0	1
686	0	0	0	0	0	0	2	0	1	0	1	1	2	1	1	1	0	0	1	0	0	0	1	1	2	2	1	1	2	2	1	1	2	2	0	2	0	0	1	0	0	0	0	0	1	1	0	0	0
687	0	0	0	1	1	1	2	0	2	0	0	1	1	0	0	0	0	0	1	0	0	1	1	1	0	0	2	0	2	2	0	1	0	2	0	2	0	1	0	0	0	0	1	0	1	2	0	0	0
688	1	0	0	0	0	0	0	0	1	0	1	1	1	0	0	0	0	2	0	0	0	0	1	1	0	1	2	0	2	1	0	0	1	2	1	1	0	0	2	0	1	0	1	0	1	1	0	0	0
689	1	0	0	0	0	0	2	0	1	0	0	0	0	0	0	0	0	1	0	0	0	1	0	0	1	0	1	0	1	1	1	1	1	1	1	1	1	0	0	1	0	0	1	0	0	1	0	1	1
690	1	1	0	0	0	0	1	0	1	0	1	0	1	1	1	0	0	2	1	1	1	1	2	2	0	1	1	1	1	1	0	1	1	1	0	2	1	0	1	1	0	0	0	0	0	0	0	0	0
691	0	0	0	0	0	0	1	0	1	0	1	0	0	0	0	0	0	0	0	0	0	0	2	2	0	2	1	1	2	2	0	0	2	2	0	2	2	0	0	2	0	0	0	0	1	1	0	0	2
692	0	0	0	0	0	0	2	0	2	0	0	1	1	1	1	0	1	0	1	1	1	1	1	1	1	2	1	0	2	2	1	2	2	0	1	1	1	0	0	2	0	0	0	1	0	0	0	1	1
693	0	1	0	0	0	0	2	0	2	0	0	0	2	1	1	0	0	2	2	2	0	1	2	2	0	1	0	0	1	1	0	0	1	1	0	2	1	0	2	0	0	0	0	0	0	0	0	0	2
694	1	0	0	0	1	1	2	0	1	0	0	0	1	0	0	1	0	1	1	1	1	0	2	2	0	1	1	0	2	2	0	1	2	1	1	1	2	0	1	1	0	0	0	0	0	0	0	0	0
695	1	0	0	0	2	2	1	1	2	0	1	0	0	0	0	0	0	1	0	0	0	1	2	2	0	0	1	1	1	1	1	0	0	2	0	2	1	1	0	0	0	0	0	0	0	0	0	0	0
696	0	0	1	0	1	2	1	0	0	0	1	0	2	2	2	0	0	0	0	0	0	0	1	1	1	1	1	1	1	1	0	0	1	2	0	2	1	0	1	1	0	1	1	0	0	0	0	0	0
697	0	0	0	0	0	0	1	0	1	0	1	0	0	0	0	0	0	0	0	0	0	1	1	2	0	0	2	0	2	2	0	0	1	1	0	2	2	0	0	1	0	0	0	2	0	2	0	0	0
698	0	0	0	1	0	0	2	0	1	0	0	1	2	0	0	0	0	1	1	1	1	0	2	2	0	0	0	0	2	2	0	0	1	0	1	2	2	0	0	2	0	0	1	0	1	0	0	0	0
699	0	0	0	1	0	0	2	0	2	0	0	0	0	0	0	0	0	1	1	1	1	1	2	2	0	0	1	0	1	1	1	0	2	1	1	1	1	1	0	2	0	0	0	0	0	0	0	0	1
700	1	1	0	0	1	1	2	1	2	0	0	0	0	0	0	0	0	2	0	0	0	0	2	2	0	0	2	1	2	2	0	0	1	0	1	2	2	0	0	2	0	0	0	1	0	0	0	0	1
701	0	0	0	0	0	0	2	0	2	0	0	0	1	1	1	0	0	0	0	0	0	1	1	1	1	2	1	0	1	1	0	1	1	1	0	2	2	0	0	1	0	0	1	1	1	2	0	0	1
702	0	0	0	0	0	0	2	0	1	0	0	0	0	0	0	0	0	1	1	1	1	1	1	1	1	1	1	0	1	1	0	1	1	2	0	2	1	0	0	2	0	0	0	2	0	0	0	0	0
703	1	0	0	0	0	0	2	0	2	0	0	1	1	0	0	0	1	2	1	1	1	1	2	2	1	0	1	1	2	2	0	1	2	2	0	2	0	2	0	0	0	0	1	0	1	0	0	0	0
704	1	0	0	0	0	0	2	0	2	0	0	1	1	0	0	0	0	1	0	0	0	2	0	1	1	1	2	0	1	1	0	0	0	0	1	1	1	0	0	1	0	0	1	0	1	2	0	0	0
705	1	0	0	0	0	1	2	0	2	1	0	1	2	2	2	0	0	0	1	1	1	1	2	2	0	0	1	0	2	2	0	1	2	1	1	1	1	0	0	1	0	0	1	0	0	0	0	0	0
706	1	0	0	0	0	0	2	0	2	0	0	0	2	0	0	1	0	1	2	2	1	1	2	2	0	0	1	1	2	2	0	0	2	1	1	1	1	0	1	1	0	1	1	1	2	0	0	1	0
707	1	0	0	0	0	0	2	1	2	0	0	0	0	0	0	0	0	1	1	1	1	2	2	2	0	0	0	2	1	2	1	0	2	2	1	1	1	0	2	0	0	0	0	0	0	1	0	0	2
708	0	0	0	1	0	0	2	1	2	0	0	0	0	0	0	0	1	2	1	1	1	0	2	2	0	1	0	0	1	1	0	1	1	2	0	2	0	0	1	1	0	0	2	0	2	1	0	0	1
709	1	0	0	1	1	1	2	1	2	0	0	0	0	0	0	0	0	1	1	1	1	0	1	2	0	1	2	1	2	2	2	0	0	2	0	2	2	1	0	2	1	0	0	1	0	1	0	0	0
710	1	0	0	0	0	0	0	0	0	0	1	0	0	0	0	0	0	1	0	0	0	0	2	2	0	1	1	0	1	1	0	0	0	1	0	2	1	1	1	1	1	0	1	0	1	2	0	0	0
711	1	0	0	0	0	0	1	0	1	0	1	0	1	1	1	0	0	0	0	0	0	0	2	2	0	1	0	1	2	2	1	0	1	0	1	1	1	1	0	1	0	0	1	0	0	0	0	1	0
712	1	0	0	1	0	0	1	0	0	0	1	0	1	1	1	1	0	1	0	1	0	0	1	1	0	1	2	1	2	2	1	1	1	2	1	2	1	0	2	1	1	0	1	0	1	0	0	0	0
713	0	0	0	0	0	0	1	0	0	0	2	1	0	0	0	0	0	1	1	1	1	1	0	1	1	0	1	0	2	2	0	1	2	0	2	0	2	0	1	1	0	0	0	0	0	0	0	0	0
714	1	0	0	0	1	1	2	0	2	0	0	1	2	1	1	1	0	0	0	0	0	0	2	2	0	0	2	1	2	1	0	0	1	0	2	1	1	0	1	1	0	0	1	0	1	0	0	0	1
715	1	0	1	0	1	1	2	0	2	0	0	1	1	0	0	0	0	0	0	0	0	0	1	1	1	0	2	1	2	2	2	1	1	0	2	0	2	0	1	0	0	0	0	0	0	0	0	0	0
716	0	0	0	0	0	0	2	0	1	0	1	0	0	0	0	0	0	1	0	0	0	0	2	2	0	1	2	0	2	2	0	1	2	2	0	2	2	0	0	2	0	0	1	0	1	1	0	1	0
717	1	0	0	0	1	1	2	1	2	0	0	1	1	0	0	0	0	0	0	1	0	0	2	2	0	0	2	1	2	2	2	0	1	2	0	2	1	1	1	2	2	1	1	0	1	0	0	0	0
718	0	0	0	1	1	1	1	0	2	0	0	1	2	1	1	1	0	0	0	0	0	0	2	2	0	1	1	0	2	2	0	0	0	2	0	2	1	1	0	0	0	0	0	0	1	1	0	0	0
719	1	0	0	0	0	0	2	0	2	0	0	0	0	0	0	0	0	1	1	1	1	0	2	2	0	2	2	0	2	2	1	1	1	1	0	2	1	1	0	1	0	0	0	0	0	0	0	0	0
720	0	0	1	1	0	0	2	1	2	0	0	0	0	0	0	0	0	1	1	0	0	0	2	2	1	2	2	0	2	2	0	1	1	1	1	1	2	1	0	2	1	1	1	0	1	1	0	0	0
721	0	0	0	0	0	0	2	0	2	0	0	1	0	0	0	0	0	1	1	1	1	0	2	2	0	1	1	1	2	1	1	2	1	2	0	2	2	0	0	1	0	1	1	0	2	0	0	0	0
722	0	0	0	0	1	1	1	0	1	0	0	0	0	0	0	0	1	2	1	1	0	0	1	1	1	0	1	1	2	2	1	0	1	1	1	2	1	0	1	1	0	0	1	0	1	2	0	0	1
723	0	0	0	1	0	0	2	0	1	0	0	0	1	1	1	0	0	1	0	0	0	1	2	2	1	0	1	1	2	2	0	0	1	1	1	1	1	0	1	1	0	0	0	0	1	1	0	0	0
724	0	0	0	1	1	1	2	1	2	0	0	0	0	0	0	0	0	1	1	1	1	1	2	2	0	0	2	0	2	2	1	2	1	1	1	0	1	1	0	1	0	0	1	0	1	1	0	0	0
725	1	1	1	1	0	0	2	1	2	0	0	1	1	0	0	0	0	1	1	0	0	0	2	2	0	2	1	0	2	2	1	0	0	2	0	2	1	0	0	1	0	0	0	0	1	1	0	0	0
726	0	0	0	0	0	0	2	0	2	0	0	1	1	1	1	0	0	0	0	0	0	0	1	2	0	1	2	0	2	2	0	0	1	1	1	2	1	0	0	2	0	1	1	0	1	2	0	0	1
727	0	0	1	0	0	1	2	0	2	0	0	0	0	0	0	0	0	1	1	0	0	1	2	2	0	0	1	1	2	2	0	1	2	1	1	1	2	0	0	1	0	0	0	0	0	0	0	0	0
728	1	0	0	0	0	0	2	0	1	0	0	0	1	1	1	0	0	0	1	1	1	0	2	2	0	2	1	0	2	2	0	0	0	2	0	2	1	0	1	1	0	1	1	0	1	0	0	1	0
729	1	0	0	1	0	0	1	0	0	0	1	1	1	1	1	0	0	2	1	1	1	1	2	2	0	0	2	1	1	2	0	0	2	1	0	2	2	0	0	2	0	0	0	0	0	0	0	0	0
730	1	0	1	0	0	0	2	0	2	0	0	0	1	0	0	0	0	1	0	0	0	0	2	2	0	1	1	0	2	2	0	1	2	0	1	1	1	1	0	1	0	0	0	1	0	0	0	0	0
731	1	0	0	0	0	0	2	0	2	0	0	1	1	0	0	0	0	2	2	1	0	0	2	2	0	1	0	1	1	1	0	2	1	2	0	2	1	0	1	1	0	0	1	0	1	1	0	0	0
732	0	0	0	1	0	0	1	1	1	0	1	0	1	0	0	0	0	1	1	1	1	0	2	1	1	1	2	0	2	2	1	0	2	1	2	1	1	0	0	1	0	0	0	0	0	1	0	2	0
733	0	0	1	1	0	0	2	0	1	0	0	0	0	0	0	0	0	1	1	0	0	1	1	1	1	1	2	1	2	2	2	0	1	2	0	2	1	0	0	1	0	1	1	0	0	0	0	0	0
734	1	0	0	0	0	0	2	0	2	0	0	0	2	2	2	0	0	0	0	0	0	0	1	2	0	1	1	0	2	2	0	0	0	2	0	2	1	0	2	0	0	0	0	0	2	0	0	0	1
735	0	0	0	0	1	1	1	1	1	1	1	0	1	0	0	0	0	0	1	1	1	0	1	1	1	0	1	1	2	1	1	1	2	2	0	2	1	0	0	0	0	0	0	0	2	0	0	1	0
736	1	0	0	0	0	0	2	0	1	0	1	0	1	1	1	0	0	0	0	0	0	0	1	1	1	2	2	2	2	2	0	2	2	0	1	1	1	0	0	2	0	1	1	0	1	0	0	0	0
737	0	0	0	0	0	0	2	0	2	0	0	0	1	0	0	1	0	0	0	0	0	1	2	2	0	1	1	2	2	2	0	1	2	1	1	2	1	0	2	0	0	0	0	1	0	0	0	0	1
738	0	0	0	1	0	0	1	0	1	0	1	0	0	0	0	0	1	0	1	1	1	1	2	2	0	2	2	1	2	1	0	0	1	0	2	2	1	0	1	0	0	0	1	0	0	0	0	1	0
739	0	0	0	1	0	0	2	1	2	0	0	1	1	0	0	0	0	0	0	0	0	0	2	2	0	1	2	0	2	2	1	1	2	0	1	1	2	0	0	2	0	0	0	0	0	0	0	0	0
740	1	0	0	1	0	0	2	0	1	0	1	0	0	0	0	0	0	1	1	0	0	1	2	2	0	1	1	1	2	2	1	1	2	1	0	2	2	0	2	1	0	1	1	0	0	2	0	0	0
741	0	0	0	1	0	0	1	0	0	1	2	0	0	0	0	0	0	0	0	0	0	0	1	1	0	0	0	0	2	2	0	0	2	1	0	2	2	0	1	1	1	0	0	0	1	1	0	0	1
742	1	0	0	0	0	0	1	0	1	0	0	0	1	1	1	0	0	0	0	0	0	0	2	2	0	1	2	0	2	2	0	0	2	1	1	2	1	1	1	1	0	0	0	0	1	1	0	0	1
743	0	0	0	0	0	0	2	0	2	0	0	0	1	1	1	0	0	1	0	0	0	1	2	2	0	0	1	0	2	2	0	0	2	1	0	2	1	1	0	1	0	0	1	0	0	1	0	0	0
744	0	0	0	0	1	1	1	1	1	0	0	1	0	0	0	0	0	0	0	0	0	0	2	2	0	2	1	0	2	2	0	1	2	1	1	2	1	0	1	2	1	0	1	0	1	1	0	0	2
745	0	0	0	0	0	0	1	0	2	0	0	0	0	0	0	0	0	0	0	1	0	0	0	0	0	1	2	0	2	1	0	1	2	0	0	2	1	0	1	1	0	0	1	0	1	0	0	0	0
746	1	0	0	0	1	1	2	0	1	0	0	1	1	0	0	0	0	0	0	0	0	0	2	2	0	1	2	0	2	2	1	2	2	0	2	0	1	0	2	0	0	0	1	1	1	2	0	0	1
747	0	0	0	1	0	0	2	0	1	0	0	0	0	0	0	0	0	0	0	0	0	1	2	2	0	1	0	0	1	1	0	0	2	0	1	1	1	0	1	2	1	0	0	0	1	1	0	1	0
748	0	0	0	1	0	0	2	0	2	0	1	0	1	1	1	0	0	2	0	0	0	0	2	2	0	2	2	0	2	2	1	2	1	0	2	0	1	1	0	0	0	0	0	0	0	0	0	0	0
749	1	0	0	0	1	1	1	0	1	0	1	0	1	1	1	0	0	1	0	0	0	0	2	2	0	1	1	0	1	1	0	1	1	2	1	2	1	0	0	1	0	0	1	0	0	0	0	0	1
750	1	0	0	0	0	0	2	0	2	0	0	1	1	0	0	0	0	0	0	0	0	0	2	2	1	0	1	1	1	1	1	1	2	1	1	2	1	1	1	1	0	0	0	0	0	0	0	1	1
751	1	0	0	0	0	0	2	0	2	0	0	0	0	0	0	0	0	0	1	1	1	1	2	2	0	0	1	0	2	2	0	0	2	2	1	1	0	0	2	0	1	1	1	1	1	0	0	0	0
752	0	0	0	0	1	1	2	1	2	0	0	1	2	2	2	0	0	1	1	1	1	0	1	2	0	1	1	1	2	2	0	1	1	1	0	2	1	1	0	1	0	0	1	0	0	0	0	0	0
753	1	0	0	1	0	0	2	0	1	0	0	0	0	0	0	0	0	1	1	1	1	1	1	1	1	0	2	0	2	1	1	0	2	1	0	2	2	0	1	1	1	0	1	0	1	0	0	0	0
754	0	0	1	1	0	0	1	1	1	0	0	0	0	0	0	0	0	1	0	0	0	0	2	2	1	1	1	0	1	1	0	0	2	2	0	2	2	0	1	1	0	0	1	0	1	0	0	0	0
755	1	0	0	0	1	1	2	0	2	0	0	1	1	0	0	0	0	2	1	1	1	0	2	2	0	2	2	0	2	2	0	0	1	2	0	2	2	0	0	1	0	0	1	0	1	1	0	0	0
756	1	0	0	0	0	0	2	0	2	0	0	0	0	0	0	0	0	1	1	1	1	0	2	2	0	1	1	0	2	2	0	0	2	2	1	2	1	0	1	2	1	0	0	1	0	0	0	0	0
757	1	0	0	0	1	1	2	0	1	0	1	0	0	0	0	0	0	1	1	1	1	0	1	1	1	0	1	0	2	2	1	0	2	0	2	1	2	0	2	0	0	0	1	0	0	0	0	0	0
758	1	0	0	0	0	0	1	0	1	0	1	0	0	0	0	0	0	1	1	0	0	1	2	2	0	1	2	1	2	2	2	1	1	2	0	2	2	0	1	1	0	0	1	0	1	2	0	0	0
759	1	0	0	0	1	1	1	0	1	0	1	1	2	1	2	1	0	1	1	1	1	1	1	1	1	1	2	0	2	2	0	0	1	2	0	2	1	0	2	0	0	1	1	0	1	0	0	0	0
760	1	0	0	0	0	0	0	0	1	0	1	1	1	0	0	0	0	1	1	1	0	0	2	2	0	0	1	1	1	1	1	0	2	1	2	1	2	0	0	2	0	0	0	1	0	0	0	0	0
761	1	0	0	1	0	0	1	0	1	0	0	0	0	0	0	0	0	1	0	0	0	1	2	2	0	2	1	1	2	2	1	0	1	2	2	1	2	0	1	1	0	0	1	0	1	0	0	0	1
762	0	1	1	1	0	0	2	0	2	0	0	1	1	0	0	0	0	0	0	0	0	0	2	2	1	1	2	0	2	1	0	0	1	1	1	1	2	0	1	2	1	0	0	0	0	0	0	0	0
763	0	0	0	0	0	0	1	0	1	0	1	0	0	0	0	0	0	1	1	1	1	0	2	2	0	0	2	0	1	1	0	1	1	1	1	2	2	0	0	2	0	1	2	0	0	0	0	2	0
764	0	0	0	1	0	0	2	0	2	0	0	0	0	0	0	0	0	2	0	0	0	1	2	2	0	0	2	0	2	2	1	1	1	1	1	1	1	1	1	1	0	0	0	1	1	0	0	0	0
765	0	0	0	0	0	0	2	0	2	0	0	0	0	0	0	0	0	0	0	1	0	0	2	2	1	1	2	1	2	2	2	1	0	1	0	2	2	0	0	2	0	0	0	1	0	0	0	0	0
766	1	0	1	0	0	0	2	0	2	0	0	0	0	0	0	0	0	2	0	1	0	0	1	2	0	1	2	1	1	1	1	1	1	2	0	2	2	1	0	2	1	0	1	0	1	1	0	0	1
767	1	0	0	1	1	1	1	0	1	0	1	1	2	1	1	0	0	0	0	0	0	0	2	2	1	0	2	1	2	2	2	0	1	1	1	1	1	0	0	1	0	0	1	0	1	2	0	1	0
768	1	0	1	0	0	1	2	0	2	0	0	1	1	1	2	1	0	0	1	1	1	0	1	1	0	1	1	2	1	1	0	0	1	1	0	2	1	1	0	0	0	0	0	0	0	2	0	0	1
769	0	0	0	0	1	1	2	0	0	0	1	0	0	0	0	0	0	2	1	0	0	1	2	2	0	1	2	0	2	2	0	1	1	1	0	2	0	0	1	1	0	0	0	1	0	0	0	0	1
770	1	0	0	1	0	0	1	0	1	0	1	0	1	1	1	0	0	2	2	2	0	0	1	2	0	1	1	0	2	2	0	0	1	1	1	1	1	0	1	2	1	2	2	0	1	0	0	0	1
771	1	0	0	0	0	0	2	1	2	0	0	0	0	0	0	0	0	0	1	1	1	0	1	2	1	0	1	0	2	2	0	1	1	2	1	2	0	0	1	1	0	0	0	0	0	0	0	0	0
772	1	0	0	0	1	1	2	1	2	0	0	1	1	0	0	0	0	0	0	0	0	1	2	2	0	1	1	0	2	2	0	1	2	0	1	1	0	0	2	1	1	0	0	0	1	1	0	0	0
773	1	0	0	1	0	0	2	0	1	0	0	1	1	1	1	0	0	1	1	1	0	0	2	2	0	2	0	0	2	2	0	1	2	2	0	2	1	0	0	2	0	0	2	0	1	1	0	0	0
774	1	0	0	1	0	0	1	1	1	0	1	0	1	1	1	0	0	0	0	0	0	0	2	2	0	1	2	1	2	2	2	0	1	2	0	2	2	0	1	0	0	0	1	0	1	0	0	1	0
775	1	1	0	0	0	0	2	1	1	1	0	0	1	0	0	1	0	1	1	1	0	0	1	1	1	2	1	0	2	2	0	0	2	0	1	2	1	0	0	2	0	0	0	1	0	1	0	0	0
776	1	0	0	0	0	0	1	0	1	0	1	0	0	0	0	0	0	2	1	1	1	1	1	1	1	0	0	1	1	1	0	0	2	1	2	1	2	0	0	2	0	0	1	0	2	0	0	0	0
777	1	0	0	0	0	0	2	0	2	0	0	0	0	0	0	0	0	0	0	0	0	0	2	2	0	2	1	0	2	2	0	0	0	2	0	2	0	0	1	1	0	0	0	0	0	0	0	0	0
778	1	0	0	1	0	0	0	0	1	1	1	1	0	0	1	1	0	1	0	0	0	0	2	2	0	1	2	0	2	2	1	0	2	1	0	2	0	0	1	0	0	2	2	0	1	0	0	0	0
779	0	1	0	0	0	0	1	0	1	1	1	1	1	0	0	0	0	0	0	0	0	0	2	1	1	1	1	0	2	2	0	0	1	1	1	1	2	0	1	1	0	0	2	0	1	1	0	1	0
780	0	0	0	1	0	0	1	0	2	0	0	1	2	2	2	0	1	2	0	0	0	0	0	0	0	0	1	0	2	2	1	1	1	1	0	2	0	1	1	0	0	0	0	0	0	0	0	0	0
781	0	0	1	1	0	0	1	0	1	0	1	0	1	1	1	0	0	0	0	1	1	2	0	1	1	1	1	1	2	2	1	1	0	2	0	2	1	0	0	2	0	0	0	0	0	0	0	0	1
782	1	0	0	0	0	0	2	1	2	0	0	0	0	0	0	0	1	2	2	2	1	0	2	2	1	2	1	0	2	2	0	0	2	1	0	2	1	0	0	0	0	0	1	0	1	2	0	1	0
783	0	0	0	1	0	0	1	0	1	1	2	0	0	0	0	0	0	2	1	1	1	2	0	1	1	1	1	2	2	2	0	0	0	0	1	1	1	0	0	1	0	0	0	0	0	0	0	0	0
784	1	0	0	0	1	1	1	0	1	0	1	2	1	1	2	1	0	0	0	1	0	0	0	2	0	1	2	0	2	1	1	0	2	2	0	2	1	1	0	1	0	0	0	0	0	1	0	0	1
785	0	0	0	0	0	0	1	0	1	0	1	0	2	1	1	0	0	0	0	0	0	1	2	2	0	0	2	0	2	2	1	1	0	2	0	2	2	0	0	2	0	0	0	0	1	0	0	0	1
786	0	0	0	1	0	0	2	0	1	0	1	0	2	1	1	1	0	0	0	0	0	0	2	2	0	1	2	1	2	2	2	1	2	0	2	0	1	1	0	0	0	0	1	0	1	2	0	0	0
787	1	0	0	1	0	0	1	0	0	1	1	0	1	1	1	1	0	1	0	1	0	1	1	1	1	2	1	0	2	2	0	1	2	2	0	2	0	0	1	0	0	0	0	0	0	1	0	1	0
788	0	0	0	1	1	1	1	0	1	0	0	2	2	0	0	0	0	0	1	1	1	1	1	2	0	1	1	0	2	2	0	0	0	2	1	1	1	0	0	1	0	0	1	0	0	1	0	0	1
789	0	0	1	0	1	1	2	1	2	0	0	0	1	1	1	0	0	0	0	0	0	0	1	1	0	0	0	0	2	2	0	1	1	2	0	2	1	0	0	2	0	0	1	0	1	1	0	0	0
790	0	0	0	0	0	0	0	0	1	0	1	2	2	0	0	1	0	0	0	0	0	0	1	1	1	1	2	0	1	1	0	1	0	1	0	2	1	0	0	0	0	0	1	0	1	1	0	0	0
791	1	0	0	1	0	0	2	0	2	0	0	0	0	0	0	0	0	1	0	0	0	1	1	1	1	2	1	0	2	2	0	1	1	2	0	2	2	0	1	1	0	0	1	0	0	0	0	0	0
792	1	0	0	0	0	0	2	0	0	0	0	1	1	1	1	0	0	1	1	0	1	1	1	1	1	0	1	0	2	2	1	1	2	0	0	2	1	0	0	2	0	0	1	0	1	0	0	0	0
793	1	0	1	1	0	0	2	0	2	0	0	1	2	1	1	1	0	1	1	1	1	0	2	2	1	2	1	1	2	2	0	0	0	0	1	1	1	0	2	0	0	0	0	0	0	0	0	0	0
794	0	0	0	0	0	0	2	0	1	0	0	2	2	2	2	0	0	1	1	1	1	1	2	2	0	1	1	0	2	2	0	1	2	1	1	1	1	0	1	1	0	0	0	0	0	0	0	0	1
795	0	0	0	0	0	0	1	0	1	0	1	1	2	2	2	0	0	0	0	0	0	0	0	0	0	0	0	2	0	0	0	2	1	1	0	2	1	1	0	1	0	0	0	0	0	0	0	1	0
796	0	0	0	0	0	0	2	0	2	0	0	1	0	0	1	1	0	0	0	0	0	0	2	2	0	1	2	0	2	2	1	0	1	1	1	2	2	0	0	2	0	0	1	0	0	1	0	0	0
797	1	0	0	0	1	1	2	0	1	0	0	0	1	1	1	0	1	2	1	1	1	1	2	2	0	0	1	0	2	2	0	0	0	2	0	2	1	0	0	1	0	1	1	1	2	0	0	0	0
798	1	0	0	0	0	0	2	0	2	0	1	1	0	0	0	0	0	2	1	1	1	1	2	2	0	0	1	0	1	1	0	2	1	1	1	1	2	0	0	1	0	0	0	0	0	0	0	0	0
799	1	0	0	1	0	0	1	0	0	0	1	1	1	1	2	1	0	1	0	0	0	0	1	1	0	2	2	0	2	1	0	1	1	0	2	0	1	0	0	1	0	0	0	0	0	1	0	1	0
800	0	0	0	1	0	0	1	0	0	0	1	0	0	0	0	0	0	0	0	0	0	0	2	2	0	1	2	1	2	2	0	0	1	1	0	2	2	0	1	0	0	0	1	0	1	2	0	0	0
801	0	0	0	0	0	0	0	0	0	1	1	0	0	0	0	0	0	1	0	0	0	1	0	1	1	1	1	1	2	1	1	0	2	1	1	1	2	0	1	1	0	0	0	0	0	1	0	0	0
802	0	0	0	0	0	0	1	0	1	0	1	1	1	0	0	0	0	0	0	0	0	0	2	2	1	0	1	1	1	1	1	1	2	1	1	2	1	0	0	2	0	1	1	0	0	0	0	0	1
803	0	0	1	1	0	0	1	0	1	0	1	0	0	0	0	0	0	0	0	0	0	0	2	2	0	2	2	0	1	1	1	1	2	1	1	1	1	0	1	1	0	0	0	0	0	0	0	0	0
804	1	0	1	1	0	0	2	0	2	0	0	0	0	0	0	0	0	1	0	1	0	0	2	2	0	1	2	0	2	2	0	0	1	0	2	2	1	0	0	1	0	0	0	0	0	0	0	0	0
805	1	0	1	1	0	0	2	0	1	0	0	0	0	0	0	0	0	0	0	0	0	1	0	1	0	0	1	1	1	1	1	0	1	1	1	2	2	0	2	0	0	2	2	0	0	0	0	0	1
806	1	0	1	0	1	2	2	0	2	0	0	0	0	0	0	0	0	1	1	1	0	1	2	2	0	1	1	0	2	2	0	1	1	1	1	1	2	0	1	2	1	2	2	0	1	0	0	0	0
807	1	0	0	0	1	1	1	0	2	0	0	0	0	0	0	0	0	0	1	1	1	0	2	2	0	0	2	0	2	2	0	1	2	1	0	2	2	0	0	2	0	0	0	0	0	1	0	0	0
808	0	0	0	0	1	1	1	0	2	0	0	0	1	0	0	0	0	1	1	1	1	0	1	2	0	1	0	0	1	1	0	0	2	1	1	1	1	1	1	1	1	2	2	0	0	2	1	0	1
809	0	0	0	0	0	0	0	0	0	0	2	0	0	0	0	0	0	2	1	1	1	0	2	2	1	1	1	0	2	2	0	0	1	1	1	1	1	0	1	1	0	0	1	0	1	2	1	0	0
810	0	0	0	0	0	0	2	1	2	0	0	1	2	2	2	0	0	1	1	0	0	0	2	1	1	1	1	1	2	2	0	0	2	2	0	2	2	1	0	1	0	1	1	0	0	1	0	0	0
811	1	0	0	0	0	0	2	0	2	0	0	1	2	1	1	1	0	0	0	0	0	0	2	2	0	2	1	0	2	2	0	1	1	1	1	2	1	0	2	0	0	0	0	0	0	0	0	0	0
812	0	1	0	0	0	0	2	0	2	0	0	1	1	0	0	0	0	0	0	1	1	1	0	1	0	0	2	0	2	2	0	0	0	2	0	2	1	0	0	1	0	1	1	1	2	0	0	0	0
813	0	0	0	0	0	0	2	0	2	0	0	1	1	0	0	0	0	1	0	0	0	0	1	1	0	1	1	1	2	2	1	2	2	1	1	2	1	0	0	0	0	0	0	0	1	1	0	0	0
814	0	0	0	1	0	0	2	0	1	0	0	1	1	1	2	1	0	1	1	1	1	0	1	2	0	1	1	0	2	2	1	1	1	2	0	2	2	0	0	1	0	0	0	0	0	0	0	0	0
815	1	0	0	1	0	0	1	1	1	0	0	0	0	0	0	0	0	2	2	1	1	0	2	2	0	2	1	1	2	2	1	0	1	0	1	1	2	0	1	1	0	1	1	0	0	0	0	0	1
816	1	1	0	0	0	0	2	1	1	0	0	1	1	0	0	0	0	1	0	0	0	0	1	1	1	1	2	0	2	2	0	1	1	1	2	1	2	0	0	2	0	0	0	0	0	0	0	1	1
817	0	0	0	0	1	1	1	1	1	0	0	0	0	0	0	0	0	2	0	0	0	0	1	1	0	1	0	1	1	1	0	1	2	1	1	2	1	0	0	2	0	0	1	0	1	0	1	0	0
818	1	0	0	0	0	0	1	1	2	0	1	0	1	0	0	0	0	2	2	1	0	0	1	1	1	1	2	0	2	2	0	2	2	1	0	2	2	0	0	2	0	0	0	1	1	0	0	0	0
819	1	0	0	0	0	0	2	0	2	0	0	0	1	1	1	0	0	1	1	0	0	1	0	1	0	1	2	0	2	2	0	1	2	0	0	2	2	0	1	1	0	0	0	0	1	0	0	0	0
820	1	0	0	0	0	0	2	1	2	0	0	0	1	1	1	0	0	0	0	0	0	2	0	1	1	1	1	2	2	2	1	2	2	0	1	1	0	0	2	0	0	0	1	0	1	1	0	0	0
821	1	0	0	0	0	0	1	1	1	0	1	1	1	0	0	0	0	2	0	0	0	0	2	2	0	1	1	1	2	2	0	2	1	2	0	2	2	0	2	0	0	0	0	0	0	1	0	0	1
822	0	0	0	0	0	0	2	1	2	0	0	0	0	0	0	0	0	0	0	0	0	0	1	2	0	1	2	0	2	1	0	1	2	1	2	2	1	1	0	0	0	1	1	0	1	0	0	0	1
823	0	0	0	0	0	0	2	1	2	0	0	0	0	0	0	0	0	0	1	1	1	0	2	2	0	2	1	0	2	2	0	1	1	2	1	2	1	0	0	1	0	2	2	0	1	0	0	0	0
824	0	0	1	1	0	0	2	0	2	0	0	0	1	1	1	0	0	2	1	1	1	1	1	1	1	1	2	0	2	2	0	1	2	0	1	1	0	0	2	0	1	0	0	0	0	0	0	0	0
825	0	0	0	0	0	0	2	0	2	0	0	1	2	1	1	1	0	0	0	0	0	0	2	2	0	0	1	0	2	2	0	0	1	1	1	2	2	0	0	1	0	1	1	0	0	0	0	0	0
826	0	0	0	0	0	0	2	0	2	0	0	1	1	1	1	0	1	1	0	0	0	0	2	2	0	1	2	0	2	2	1	0	1	1	1	1	1	0	2	0	1	0	0	1	0	0	0	0	1
827	0	0	0	1	0	0	1	1	2	0	0	0	0	0	0	0	0	2	1	0	0	1	2	2	0	1	1	1	1	1	0	2	2	0	2	0	1	1	0	1	0	0	1	0	1	0	0	0	0
828	0	0	0	1	0	0	1	0	1	0	1	1	2	1	1	1	0	2	0	0	0	0	2	2	0	1	1	0	2	2	0	1	2	0	1	1	1	1	0	1	0	0	0	0	0	1	0	2	0
829	0	0	1	0	0	1	1	0	1	0	1	1	1	0	0	0	0	1	1	1	1	0	2	2	0	1	1	2	2	2	0	1	1	1	0	2	1	0	0	1	0	0	0	1	0	0	0	0	0
830	0	0	1	1	0	1	1	0	1	0	1	0	0	0	0	0	0	1	1	1	1	1	2	2	0	0	2	0	2	2	1	0	1	1	1	1	1	1	0	1	0	0	1	0	1	1	0	1	0
831	0	0	0	0	0	0	1	0	1	0	1	0	0	0	0	0	0	0	0	0	0	1	0	0	1	1	2	0	2	2	0	1	2	0	1	1	2	0	0	2	0	0	0	0	1	1	0	0	0
832	1	0	0	1	0	0	2	0	1	0	0	1	1	1	1	0	0	0	1	2	1	0	2	2	0	1	0	0	1	1	0	1	2	0	0	2	1	0	0	2	0	0	0	0	0	0	0	0	1
833	0	0	1	1	0	1	2	1	2	0	0	1	2	2	2	0	0	0	0	0	0	0	2	2	0	1	2	0	2	2	0	2	2	1	0	2	1	0	0	1	0	2	2	0	0	2	1	0	1
834	1	0	0	1	0	0	2	1	1	0	0	1	1	0	0	0	1	0	1	1	1	0	2	2	0	1	1	0	2	2	1	1	1	2	0	2	1	0	1	1	0	0	0	1	0	0	0	0	0
835	0	0	0	1	0	0	2	0	2	0	0	0	0	0	0	0	0	0	0	0	0	0	1	1	0	1	2	0	2	2	1	1	2	1	1	2	2	1	0	1	0	0	1	0	1	1	0	0	0
836	0	0	0	0	0	0	2	0	2	0	0	1	2	1	1	1	0	0	0	0	0	1	0	0	1	1	2	0	2	2	1	2	2	0	1	1	1	0	0	2	0	0	0	1	0	0	0	0	0
837	1	0	1	0	0	1	2	0	2	0	0	1	2	1	1	0	0	0	0	0	0	1	2	2	0	2	2	0	2	2	0	0	2	0	1	2	1	0	2	1	1	0	1	0	1	1	0	0	1
838	1	0	0	1	0	0	2	0	2	0	0	0	0	0	0	0	0	1	2	2	2	0	1	2	0	1	0	0	2	2	0	0	1	2	0	2	1	0	1	2	1	0	0	0	1	1	0	0	1
839	0	0	0	0	0	1	1	0	2	0	0	0	0	0	0	0	1	2	1	1	1	0	2	2	0	1	1	2	1	1	0	0	1	2	0	2	1	0	2	0	1	0	1	1	1	2	0	0	1
840	0	0	2	0	0	0	1	1	2	0	0	0	1	1	1	0	0	2	1	1	1	1	2	2	0	2	0	1	1	1	0	1	2	1	1	2	1	0	1	1	0	1	1	0	1	1	0	0	0
841	1	0	0	0	0	0	1	0	1	0	1	1	2	2	2	0	0	1	1	1	1	0	0	2	0	1	2	0	2	2	0	0	0	1	0	2	2	0	1	1	0	0	0	0	0	2	0	0	0
842	1	0	0	0	0	0	1	0	1	1	1	1	2	1	1	0	0	0	0	0	0	0	2	2	1	1	0	0	1	2	0	1	1	1	1	1	0	0	1	1	0	0	1	0	1	2	0	0	0
843	1	0	0	0	0	0	2	0	0	0	1	0	0	0	0	0	0	0	0	0	0	0	2	2	0	2	1	1	2	2	1	0	1	1	1	1	0	1	0	0	0	0	0	0	1	1	0	0	0
844	0	0	0	0	0	0	2	0	1	0	0	0	0	0	0	0	0	0	1	1	1	1	2	2	0	0	1	0	2	2	0	0	2	1	2	1	1	0	0	1	0	2	2	0	0	0	0	0	0
845	0	0	0	0	0	0	2	0	1	0	0	0	1	0	0	0	0	1	1	1	0	0	1	1	1	1	2	0	2	2	1	2	2	0	1	1	1	0	0	0	0	0	1	1	1	2	0	0	1
846	0	0	0	1	0	0	1	0	0	0	1	0	0	0	0	0	0	1	1	1	1	1	2	2	0	0	1	1	2	2	1	0	2	1	0	2	2	1	0	1	0	0	1	0	1	1	0	0	0
847	1	0	0	0	0	0	2	1	2	0	0	0	2	2	2	1	0	2	1	1	1	0	2	2	0	1	2	0	2	2	1	0	0	0	1	1	1	0	0	2	0	0	0	0	1	1	0	0	0
848	0	0	0	0	0	0	2	0	1	0	0	0	0	0	0	0	0	1	1	1	0	0	2	2	0	2	2	2	2	2	1	0	1	2	0	2	2	0	1	1	1	0	1	0	1	1	0	1	0
849	1	0	0	2	1	1	2	1	2	0	0	0	1	1	1	0	0	1	1	0	0	0	2	2	0	0	0	1	2	2	1	1	1	1	0	2	2	0	1	2	1	0	2	0	1	1	0	0	0
850	1	0	1	0	0	1	2	1	1	0	0	0	0	0	0	0	0	0	0	0	0	0	2	2	0	1	1	1	2	2	1	1	1	1	1	1	2	0	1	1	0	0	0	0	0	0	0	0	1
851	1	0	0	0	1	1	1	0	2	0	0	0	1	0	0	1	0	0	0	0	0	2	0	1	1	1	2	1	2	2	2	0	2	1	2	1	2	0	1	1	0	0	0	0	0	0	0	1	0
852	1	0	0	0	0	0	1	1	1	0	1	0	0	0	0	0	0	0	0	0	0	0	2	2	1	2	0	0	1	1	0	0	1	2	1	2	1	0	2	0	0	0	0	0	0	0	0	0	0
853	1	0	0	1	0	0	2	0	1	0	0	0	1	1	0	0	0	1	0	0	0	0	2	2	0	1	0	0	1	1	0	0	1	1	1	1	1	0	0	2	0	0	0	0	0	0	0	0	0
854	1	0	0	0	0	0	2	0	1	0	0	0	2	2	2	0	0	2	2	1	0	1	2	2	0	0	2	1	2	2	2	0	0	0	1	1	1	0	1	2	1	0	0	0	0	0	0	0	2
855	0	0	0	0	2	2	2	0	1	0	0	1	2	1	1	0	0	2	1	1	1	0	2	2	0	2	1	0	2	2	0	1	1	1	1	1	0	0	1	1	0	0	1	0	1	0	0	0	0
856	1	0	0	0	0	0	2	0	1	0	0	0	1	1	1	0	1	1	1	1	0	0	0	0	0	0	1	0	2	1	1	1	2	0	1	2	2	0	1	1	0	0	2	0	2	1	0	0	0
857	1	0	0	1	0	0	2	0	1	0	0	1	0	0	1	1	0	1	1	1	1	0	1	2	1	0	2	0	2	1	0	1	2	0	1	1	1	0	1	2	1	0	0	1	0	1	0	0	0
858	1	0	0	0	0	0	1	0	2	0	0	0	0	0	0	0	0	2	2	1	1	1	1	1	1	2	1	1	2	2	1	1	2	2	0	2	1	1	0	1	0	0	1	0	1	0	0	0	1
859	0	0	0	0	1	1	2	0	2	0	0	0	0	0	0	0	1	1	0	1	1	1	2	2	1	0	0	0	2	2	0	1	1	1	1	1	1	0	0	1	0	0	1	0	0	0	0	0	0
860	0	0	0	0	0	0	2	0	2	0	0	0	1	1	1	0	1	2	2	2	2	0	2	2	0	2	2	0	2	2	0	1	1	0	2	0	2	0	0	2	0	0	0	0	0	0	0	0	0
861	0	0	0	0	0	0	2	0	2	0	0	0	0	0	0	0	0	1	0	0	0	0	2	1	1	1	2	0	2	2	1	0	2	1	0	2	1	0	0	1	0	1	1	0	0	0	0	0	0
862	0	0	0	1	0	0	0	0	1	0	0	1	0	0	1	1	0	0	1	1	1	0	2	2	0	1	2	0	2	2	0	1	1	1	1	1	1	1	0	1	0	0	0	0	1	0	0	0	1
863	0	0	1	1	1	1	1	0	1	1	1	0	0	0	0	0	0	0	1	1	1	2	0	1	1	1	2	0	2	1	0	1	1	1	1	1	1	0	2	0	0	0	1	0	1	1	0	0	0
864	0	0	0	0	0	0	2	0	2	0	0	0	0	0	0	0	0	2	1	1	1	0	2	2	1	2	1	0	2	2	1	0	2	1	1	1	1	0	1	2	1	0	1	0	1	0	0	0	0
865	1	1	1	1	0	0	2	1	2	0	0	0	2	1	1	0	0	0	0	0	0	1	2	2	1	0	1	1	1	2	1	1	1	1	1	1	0	0	1	1	0	0	1	0	0	1	0	1	0
866	0	0	1	0	0	1	2	0	1	0	0	0	2	2	2	1	0	0	1	1	1	0	2	2	0	0	1	1	2	1	1	0	2	1	2	1	1	0	1	1	0	0	0	0	1	0	0	1	0
867	0	1	0	0	1	1	0	0	0	1	1	0	0	0	0	0	0	1	0	0	0	0	2	2	0	1	1	1	2	2	0	0	2	1	1	2	1	0	0	2	0	0	1	0	1	2	0	0	1
868	1	0	1	0	0	0	2	0	1	0	0	0	1	1	1	0	1	2	1	0	0	0	2	2	0	1	0	2	0	0	0	1	1	2	1	2	1	1	0	1	0	0	1	0	1	0	0	1	0
869	0	0	0	0	0	0	2	1	2	0	0	0	0	0	0	0	0	0	0	0	0	0	2	2	0	1	2	1	2	1	0	1	2	2	0	2	1	1	0	1	0	1	1	0	1	0	0	0	0
870	1	0	0	0	2	2	2	0	0	0	0	1	1	1	1	0	0	1	1	1	0	0	1	2	0	1	2	0	2	2	2	1	2	2	0	2	1	0	1	0	0	1	1	0	0	0	0	0	0
871	0	0	0	0	0	0	1	0	1	0	1	0	0	0	0	0	0	1	1	0	1	0	2	2	0	1	0	0	1	1	0	0	2	1	0	2	1	0	2	0	0	1	1	0	1	0	0	1	0
872	1	0	0	0	0	0	0	0	1	1	1	1	2	1	1	0	0	0	0	0	0	0	2	2	0	0	1	0	1	2	0	2	2	2	0	2	1	2	0	0	0	0	0	0	0	0	0	1	0
873	0	0	0	2	0	0	2	0	1	0	1	0	0	0	0	0	0	1	1	1	1	1	0	1	0	0	1	1	2	2	1	0	1	1	1	2	1	0	0	0	0	0	1	0	1	0	0	0	1
874	0	0	1	1	0	0	1	0	1	0	0	1	1	0	0	0	0	2	1	1	1	1	2	2	0	0	1	0	2	2	0	1	2	0	1	1	1	1	0	0	0	0	0	1	0	1	0	0	0
875	1	0	1	1	0	0	1	0	1	0	1	0	0	0	0	0	0	1	1	1	1	0	2	2	0	1	1	0	1	1	1	0	1	0	1	1	1	0	0	2	0	0	0	0	0	0	0	0	1
876	1	0	0	1	0	0	1	0	1	1	0	0	2	2	2	0	0	1	1	1	0	1	2	2	0	0	2	0	2	2	0	1	0	2	0	2	2	0	0	2	0	0	0	0	0	0	0	0	0
877	1	0	0	0	0	0	2	0	2	0	0	0	0	0	0	0	0	1	0	1	0	1	2	2	1	0	2	0	2	2	0	0	0	2	0	2	2	0	0	2	0	0	0	0	0	0	0	0	0
878	1	0	0	0	1	1	1	0	2	0	0	0	0	0	0	0	1	2	0	0	0	1	2	2	0	1	1	1	2	1	1	0	0	2	0	2	1	0	2	0	0	1	2	0	1	1	0	0	0
879	0	0	0	0	1	1	2	0	1	0	0	1	2	1	1	1	0	1	0	0	0	0	2	2	0	0	2	0	2	1	1	0	0	0	1	1	1	0	0	1	0	0	0	0	1	0	0	0	0
880	0	0	0	1	0	0	1	1	2	0	1	1	1	0	0	0	0	0	1	1	1	0	2	2	0	1	1	0	2	2	0	0	1	1	1	2	0	0	1	1	0	1	1	1	2	0	0	1	0
881	1	0	0	1	1	1	2	1	1	0	0	1	0	0	0	0	0	0	1	1	1	1	1	1	0	0	2	1	2	2	0	2	1	2	0	2	2	0	0	2	0	1	2	0	0	0	0	0	0
882	1	0	0	1	1	1	1	0	1	0	1	0	0	0	0	0	0	0	0	0	0	0	0	1	0	0	1	0	2	2	0	0	2	1	0	2	2	0	0	1	0	0	0	1	0	0	0	0	1
883	1	0	0	0	0	0	1	0	1	1	0	0	0	0	0	0	1	2	2	2	2	0	2	2	0	1	2	0	1	1	1	2	1	2	0	2	1	0	1	2	1	0	0	0	0	0	0	0	1
884	0	0	1	0	0	0	1	0	2	0	0	0	1	1	0	0	0	2	1	1	1	0	1	1	1	1	1	0	2	2	0	1	2	0	0	2	0	1	1	0	0	1	1	0	0	0	1	0	0
885	1	0	0	1	1	1	1	0	1	0	1	0	1	1	1	0	0	0	0	0	0	0	2	2	1	2	2	0	2	2	2	1	1	1	1	2	1	1	1	1	0	0	0	0	0	1	0	0	0
886	1	0	0	0	1	1	1	1	1	0	1	0	1	1	1	0	0	2	2	1	1	1	2	2	0	0	2	0	2	2	0	1	1	2	0	2	2	0	0	1	0	0	0	0	0	1	0	1	0
887	1	0	0	0	1	1	2	0	2	0	0	0	1	0	0	0	0	0	0	0	0	1	2	2	0	2	2	1	2	2	1	0	0	2	1	1	0	0	1	1	0	0	1	0	1	0	0	0	1
888	1	0	0	0	1	1	2	0	2	0	0	0	0	0	0	0	0	0	0	0	0	0	2	2	0	1	2	0	2	2	0	0	2	1	1	2	2	1	0	2	1	0	0	0	2	1	0	0	0
889	0	0	0	0	0	0	2	1	1	0	0	1	0	0	1	1	0	0	0	0	0	0	2	2	0	2	2	0	2	2	1	0	0	2	0	2	1	0	0	2	0	0	1	0	1	0	0	1	0
890	0	0	0	0	1	1	1	0	0	1	2	0	0	0	0	0	0	0	0	0	0	1	0	1	0	0	2	0	2	2	1	0	1	1	0	2	0	1	1	0	0	1	1	0	1	0	0	1	0
891	1	0	0	0	0	0	2	0	2	0	0	0	0	0	0	0	0	2	1	1	1	0	2	2	0	1	1	0	2	2	0	2	1	1	0	2	0	0	1	1	1	0	1	0	1	1	0	0	1
892	1	0	0	1	0	0	2	0	2	0	0	1	1	0	0	0	0	1	0	0	0	1	1	1	1	2	2	0	2	2	0	1	2	0	2	1	1	0	2	1	1	0	0	0	0	0	0	0	1
893	0	0	0	0	0	0	2	0	1	0	0	0	1	1	1	0	0	0	0	0	0	0	2	2	0	1	0	2	0	0	0	1	0	2	0	2	1	0	1	1	0	0	0	0	1	1	0	0	0
894	0	0	0	1	0	0	2	0	1	0	0	0	1	1	1	0	0	1	1	1	1	0	2	2	0	1	1	0	2	1	0	0	1	1	1	1	0	1	1	0	0	0	0	0	1	0	0	0	0
895	0	0	0	1	0	0	2	0	1	0	0	0	0	0	0	0	0	2	1	1	1	0	1	1	0	1	1	1	1	1	1	0	2	2	0	2	2	0	1	1	0	0	1	0	1	0	0	0	0
896	1	0	0	0	1	1	2	0	1	0	0	1	1	0	0	0	0	1	1	1	1	0	2	2	0	2	2	0	2	1	0	0	1	2	0	2	1	0	0	1	0	1	1	0	1	0	0	0	1
897	0	0	0	0	0	0	2	0	1	0	0	0	0	0	0	0	0	0	0	0	0	0	2	2	0	2	0	2	0	0	0	1	1	1	1	1	1	0	0	2	0	0	0	0	0	0	0	0	1
898	0	0	0	0	0	0	2	0	2	0	0	0	1	1	1	0	0	0	1	1	1	0	1	1	0	0	0	1	2	2	1	0	0	0	0	2	1	0	0	2	0	0	0	0	1	0	0	0	0
899	1	0	0	0	0	0	2	0	2	0	0	0	0	0	0	0	0	1	0	0	0	0	1	1	1	2	2	0	2	2	0	1	1	1	1	1	2	0	0	2	1	0	0	0	1	1	0	0	0
900	0	0	0	1	0	0	2	0	2	0	0	1	1	0	0	0	0	1	0	0	0	0	1	1	1	0	2	1	2	2	2	0	1	2	0	2	1	0	2	0	0	0	2	0	2	1	0	0	0
901	1	0	0	0	0	0	2	0	2	0	0	0	0	0	0	0	0	1	1	1	1	0	2	2	0	1	1	1	2	2	1	1	1	2	0	2	1	2	0	0	0	0	0	0	0	0	0	0	0
902	1	0	0	1	0	0	2	0	2	0	0	0	0	0	0	0	0	0	0	0	0	0	1	1	1	1	2	1	1	1	0	1	2	0	0	2	1	0	0	1	0	0	1	0	0	1	0	0	0
903	0	0	0	1	0	0	2	0	1	0	0	0	2	1	1	0	0	1	0	0	0	2	0	1	1	1	0	0	1	1	0	1	2	1	0	2	1	1	0	0	0	1	1	1	1	0	0	1	0
904	1	0	1	1	0	0	0	0	0	0	1	0	0	0	0	0	0	0	1	1	1	0	2	2	1	2	0	0	2	2	0	1	1	2	0	2	2	0	0	2	0	0	0	1	0	1	0	1	0
905	1	0	0	0	0	0	2	1	2	0	0	1	1	0	0	0	0	0	2	1	1	1	1	1	1	1	2	0	2	2	0	0	1	1	1	1	1	0	0	2	0	0	0	0	0	0	0	0	0
906	1	1	0	0	0	0	2	0	1	0	0	0	1	1	1	0	0	1	1	0	0	1	1	1	1	0	1	0	1	1	1	1	1	1	0	2	1	0	0	1	0	0	1	0	0	0	0	0	1
907	0	0	0	1	1	1	2	1	1	0	0	0	1	1	1	0	0	0	0	0	0	0	2	2	0	0	1	0	2	2	0	1	1	1	1	2	0	0	2	0	1	0	0	0	0	0	0	1	0
908	1	0	0	1	0	0	2	0	2	0	0	0	0	0	0	0	0	1	0	0	0	0	2	2	0	1	2	0	2	2	0	2	1	1	0	2	2	0	1	1	0	0	0	0	0	0	0	0	0
909	1	0	0	1	0	0	2	0	2	0	0	0	1	1	1	0	0	0	0	0	0	0	2	2	1	1	1	1	1	1	1	1	0	1	0	2	1	0	1	1	0	1	1	0	1	1	0	0	0
910	1	1	0	0	1	1	2	1	2	0	0	0	0	0	0	0	0	0	0	0	0	0	2	2	0	0	2	1	2	2	2	2	1	2	0	2	1	0	0	2	0	2	2	0	0	0	0	0	0
911	0	0	0	0	0	0	2	1	1	0	0	0	0	0	0	0	0	0	0	0	0	0	2	2	0	2	1	1	2	1	1	0	2	2	0	2	1	0	0	1	0	0	0	0	1	1	0	0	0
912	0	0	0	0	0	0	1	0	0	0	2	1	1	1	1	0	0	0	0	0	0	1	2	2	0	1	1	0	2	2	0	0	2	0	1	1	2	0	0	2	0	0	0	0	1	0	0	0	1
913	0	0	1	1	0	0	2	1	1	0	0	1	2	1	1	0	0	0	0	1	0	0	2	2	0	1	2	0	2	2	0	2	1	1	1	0	1	0	0	0	0	0	1	0	1	0	0	0	1
914	0	1	0	0	0	0	2	0	2	0	0	1	1	1	1	0	1	2	1	1	1	0	2	2	0	0	1	0	1	1	0	0	0	1	2	2	1	0	1	0	0	0	1	0	0	1	0	0	0
915	1	0	0	0	0	0	2	0	1	0	0	2	2	0	0	0	0	1	0	0	0	1	1	1	0	0	1	1	2	1	1	0	2	0	1	1	2	0	0	2	1	0	1	1	1	2	0	1	0
916	1	0	1	1	0	0	1	0	0	0	1	0	0	0	0	0	0	1	0	0	0	0	1	2	0	1	1	0	1	1	0	0	1	2	0	2	1	0	0	2	0	0	0	1	0	0	0	0	1
917	1	0	0	1	0	0	2	1	2	0	0	0	0	0	0	0	1	2	0	0	0	0	2	2	0	0	2	0	2	2	0	0	2	2	1	2	1	0	2	0	0	0	0	0	0	0	0	2	0
918	0	0	1	1	0	0	1	0	1	0	1	0	1	1	1	0	0	1	1	1	1	0	1	1	1	2	1	0	2	2	0	0	2	2	0	2	1	0	2	0	1	0	0	0	0	0	0	1	0
919	1	0	0	1	0	0	2	0	2	0	0	0	0	0	0	0	0	1	1	1	1	0	2	2	0	2	2	0	2	2	0	0	1	1	1	1	1	0	1	1	0	0	0	0	0	0	0	0	1
920	0	0	0	1	0	0	2	0	1	0	1	0	0	0	0	0	0	0	0	0	0	1	1	2	0	2	1	0	2	2	1	1	2	2	0	2	2	0	1	0	0	0	0	0	1	0	0	0	0
921	1	0	0	1	0	0	1	1	1	1	1	0	0	0	0	0	0	2	2	1	1	0	2	2	0	2	2	0	2	2	1	0	2	2	1	2	2	0	0	2	0	0	0	0	0	0	0	0	0
922	1	1	1	1	0	0	2	0	2	0	0	0	1	1	1	0	0	1	0	0	0	0	2	2	0	0	1	0	2	2	0	1	2	0	1	1	2	0	1	0	0	0	0	0	0	0	0	0	0
923	1	0	0	0	0	0	2	0	2	0	1	0	0	0	0	0	0	1	1	1	1	1	1	1	1	1	1	1	1	1	1	0	0	0	1	1	1	1	0	1	0	0	1	0	2	2	0	1	0
924	1	0	0	0	0	0	1	0	1	1	1	0	0	0	0	0	0	1	1	1	1	0	2	2	0	1	1	0	1	1	0	2	1	2	0	2	1	0	0	2	0	0	1	0	1	2	0	0	0
925	1	0	0	1	0	0	1	0	2	1	0	0	2	1	1	0	0	0	0	1	0	1	2	2	0	0	2	0	2	2	0	0	2	2	1	1	2	0	0	2	0	1	1	0	0	0	0	0	0
926	0	0	0	0	1	1	2	1	2	0	0	0	0	0	0	0	0	1	1	0	0	0	2	2	0	0	2	0	2	2	0	1	2	1	1	1	2	0	0	2	0	1	1	0	2	0	0	0	0
927	0	0	0	1	0	0	1	0	2	0	0	0	0	0	0	0	0	1	1	0	0	0	2	2	0	1	1	1	2	2	1	1	1	1	0	2	2	0	1	1	0	1	1	0	0	0	0	0	0
928	0	0	0	0	1	1	1	0	1	0	1	1	2	1	1	0	0	0	1	1	1	0	1	2	0	1	1	1	1	1	0	0	2	1	1	1	1	0	0	2	0	0	0	0	1	1	0	0	0
929	1	0	0	1	0	0	1	1	1	0	1	0	1	1	1	0	0	1	1	0	0	1	1	1	0	1	1	0	2	2	0	1	1	2	0	2	1	0	0	1	0	0	1	0	1	1	0	0	0
930	1	0	0	0	0	0	1	0	1	0	1	0	1	1	1	0	0	1	1	1	1	1	2	2	0	2	2	0	2	2	1	1	1	2	0	2	1	0	1	2	1	0	1	0	1	2	0	0	0
931	0	0	1	1	0	0	2	0	2	0	1	0	0	0	0	0	0	1	1	1	1	2	2	2	0	0	1	1	1	1	0	0	0	1	2	2	1	0	0	2	0	0	1	0	1	1	0	0	0
932	0	0	0	1	0	0	2	1	1	0	1	0	1	1	1	0	0	1	0	0	0	0	2	2	1	0	2	0	2	2	0	0	1	0	2	1	2	1	0	2	1	1	1	1	1	0	0	0	1
933	1	0	0	1	0	0	2	0	2	0	0	1	0	0	1	1	0	2	0	0	0	0	2	2	0	1	1	1	2	2	1	1	1	1	0	2	2	0	0	2	1	0	2	0	1	1	0	0	0
934	0	0	0	1	0	0	2	0	1	0	0	0	1	1	1	0	0	2	2	1	0	0	2	2	0	1	2	0	2	1	0	0	0	0	1	1	2	0	0	2	0	2	2	0	0	0	0	0	0
935	0	0	0	0	1	1	1	0	1	0	1	0	2	0	0	1	0	1	0	1	0	1	2	2	0	0	0	1	1	1	0	0	1	1	1	1	2	0	1	1	1	0	1	0	1	1	0	2	0
936	0	0	0	0	0	0	2	1	2	0	0	1	2	0	0	0	0	1	1	0	1	1	2	2	0	0	1	1	2	1	2	1	1	1	1	2	2	0	0	2	1	0	0	1	1	1	0	0	0
937	1	0	0	1	0	0	1	0	2	0	0	0	0	0	0	0	0	0	0	0	0	0	2	2	1	2	1	0	2	2	0	1	2	0	1	1	1	1	0	0	0	1	1	0	0	0	0	0	0
938	0	0	0	0	0	0	2	0	2	0	0	0	1	1	1	1	0	0	0	0	0	1	2	2	0	2	2	0	2	2	0	1	2	0	1	1	1	0	0	2	0	0	1	0	1	0	0	0	0
939	0	0	0	0	0	0	1	0	2	0	0	0	1	1	1	0	1	0	1	1	1	0	1	1	0	2	2	1	2	2	1	1	1	1	0	2	2	0	0	1	0	0	0	0	2	1	0	0	0
940	1	0	0	0	0	0	2	0	2	0	1	0	1	1	1	0	0	1	0	1	0	0	2	2	0	2	1	1	1	1	0	1	0	1	0	2	2	0	1	1	1	0	0	0	2	0	0	1	0
941	0	0	0	1	0	0	1	0	0	0	1	0	0	0	0	0	0	0	1	1	1	0	2	2	0	2	1	1	2	1	1	1	2	1	1	2	1	0	1	0	0	0	0	1	1	0	0	0	0
942	0	0	0	0	1	1	2	0	2	0	0	1	1	0	0	0	0	1	0	1	0	1	1	2	0	0	2	0	2	2	0	0	1	1	1	1	2	0	0	1	0	0	0	1	1	0	0	0	1
943	0	0	0	2	1	1	2	0	2	0	0	1	1	1	1	0	0	1	0	0	0	0	2	2	1	0	1	1	1	1	1	0	2	1	1	1	0	0	1	0	0	0	0	0	0	0	0	0	0
944	0	0	0	0	1	1	1	0	0	0	0	0	0	0	0	0	0	2	1	1	1	0	2	2	0	0	0	1	1	0	0	1	1	2	0	2	1	1	0	0	0	1	1	0	1	0	0	0	0
945	0	0	0	1	0	0	2	0	1	0	0	0	1	0	0	0	0	1	0	0	0	1	1	1	1	2	2	1	1	1	0	0	2	0	1	1	2	1	0	1	0	0	0	0	0	0	0	0	1
946	1	0	0	0	0	0	2	1	2	0	0	0	2	2	2	1	0	1	2	2	1	0	1	1	1	1	1	0	2	2	0	1	1	1	1	1	1	0	0	1	0	1	1	0	1	0	0	0	0
947	1	0	0	0	1	1	1	0	0	0	1	0	0	0	0	0	0	1	1	1	0	1	2	2	0	1	0	1	1	1	0	2	1	0	2	0	1	0	0	2	0	2	2	0	0	0	0	1	0
948	1	0	0	0	0	0	2	0	2	0	0	0	1	1	2	0	0	2	0	1	0	0	2	2	0	0	2	1	1	1	0	0	2	0	2	2	1	0	1	2	1	0	1	0	1	1	0	0	0
949	1	0	0	0	0	0	2	0	1	0	1	1	2	1	1	0	0	1	1	1	1	0	2	2	1	0	1	1	2	2	1	0	2	2	0	2	1	0	1	2	1	0	0	1	0	0	0	0	0
950	1	0	0	0	1	1	1	2	2	0	0	0	0	0	0	0	0	1	1	1	1	0	2	2	0	2	1	0	2	2	0	0	1	1	1	1	2	0	0	2	0	0	0	0	1	0	0	0	2
951	1	0	0	0	0	0	2	0	2	0	0	1	2	1	1	0	0	1	0	0	0	1	2	2	0	0	1	0	2	2	0	2	2	1	0	2	0	0	1	1	0	0	1	0	1	1	0	0	0
952	0	0	0	0	0	0	1	0	1	0	1	0	1	1	1	0	0	2	0	1	1	0	1	2	0	1	1	1	1	1	0	1	1	1	1	2	2	0	0	2	0	0	0	0	1	0	0	0	0
953	1	0	0	0	0	0	2	0	1	0	0	0	1	1	2	0	1	2	1	1	0	0	1	2	0	1	1	0	2	2	0	1	1	2	1	2	1	0	2	0	0	0	0	1	0	0	0	0	0
954	0	0	0	0	0	0	2	1	1	0	0	1	0	0	1	1	0	0	1	1	1	1	2	2	0	0	1	0	2	2	0	1	2	1	1	2	1	0	0	2	0	0	1	0	1	1	0	0	1
955	0	0	0	0	0	0	2	0	2	0	0	0	1	1	1	0	0	0	1	0	0	1	2	2	0	2	1	0	1	1	0	2	1	0	2	0	1	0	1	2	1	0	1	0	1	1	0	0	0
956	1	0	0	1	0	0	1	0	0	0	1	0	1	0	0	1	0	1	1	0	0	0	2	2	1	1	0	0	2	2	0	2	1	1	0	2	1	0	2	0	0	0	0	0	0	0	0	1	1
957	0	0	0	1	0	0	0	0	0	0	2	0	1	1	1	0	0	1	1	0	0	0	2	2	0	0	2	1	2	2	0	0	2	1	0	2	1	0	2	0	1	0	0	0	0	0	0	0	1
958	1	0	0	0	0	0	1	1	1	0	0	0	1	1	1	0	0	0	0	0	0	1	2	2	0	0	2	1	2	2	1	0	2	1	2	1	0	0	1	0	0	0	0	0	1	1	0	0	0
959	0	0	0	0	2	2	2	0	2	0	0	0	0	0	0	0	0	1	1	0	0	1	1	2	0	2	1	0	2	2	0	0	2	0	1	1	2	0	0	1	0	0	1	0	1	1	0	0	0
960	1	0	0	0	0	0	2	0	1	0	0	0	1	1	1	0	0	1	1	1	1	0	2	2	0	2	1	0	1	2	0	0	1	2	0	2	2	0	0	1	0	0	1	0	1	2	0	0	2
961	0	0	0	1	0	0	2	0	2	0	0	0	0	0	0	0	0	0	0	0	0	0	2	2	0	0	0	2	1	1	0	0	0	1	0	2	0	2	0	0	0	1	1	0	1	0	0	1	0
962	0	0	0	0	0	0	2	0	2	1	0	0	1	1	0	0	0	1	1	1	0	1	2	2	0	0	2	1	2	2	0	1	1	1	1	1	0	1	0	1	0	0	0	0	0	0	0	0	0
963	0	0	0	0	0	1	2	1	2	0	0	0	0	0	0	0	0	1	1	1	1	1	1	1	1	1	2	1	2	2	2	1	1	1	1	1	1	0	1	0	0	0	0	0	0	0	0	1	0
964	0	0	0	0	0	1	1	0	0	0	2	0	1	1	1	0	0	0	0	0	0	0	2	1	1	1	1	0	2	2	0	0	0	2	0	2	0	0	2	1	1	0	0	1	0	1	0	0	2
965	1	0	0	0	1	1	2	0	2	0	1	1	1	1	1	0	0	0	0	0	0	0	2	2	0	1	2	0	1	1	1	0	1	1	0	2	2	0	1	1	0	0	0	0	0	0	0	1	0
966	1	0	0	0	1	1	1	0	0	0	1	0	1	0	0	1	1	2	0	0	0	0	1	1	1	0	2	0	2	2	1	1	1	1	1	1	1	0	0	2	0	0	0	0	0	0	0	1	0
967	0	0	1	1	0	0	0	0	1	0	0	0	1	1	1	0	0	0	1	1	1	0	2	2	0	1	2	0	2	2	0	2	2	0	2	0	1	0	0	1	0	0	0	0	0	0	0	1	0
968	0	0	0	0	0	0	2	0	2	0	0	0	2	1	1	0	0	2	1	1	1	0	2	2	0	1	2	2	2	2	0	1	2	0	2	0	2	0	0	1	0	0	1	1	0	0	0	0	0
969	1	0	0	0	0	0	2	0	1	0	1	1	2	1	1	0	1	2	1	0	0	1	1	1	1	1	1	0	2	2	1	2	2	0	2	0	2	0	1	2	1	0	0	0	0	0	0	0	0
970	0	0	0	1	0	0	2	0	2	0	0	0	1	0	0	0	0	2	2	2	0	2	2	2	0	0	1	0	1	1	0	0	1	2	1	1	1	0	0	2	0	1	1	0	0	0	0	0	0
971	1	1	0	0	1	1	2	1	2	0	0	1	2	1	1	0	0	0	0	1	0	1	2	2	0	1	0	0	1	2	0	2	1	2	0	2	2	0	2	0	1	0	1	0	1	1	0	0	1
972	0	0	0	0	0	0	1	1	1	1	1	1	0	0	1	1	0	1	0	1	0	1	1	1	1	2	0	0	2	2	0	0	1	1	1	1	2	0	0	2	0	0	1	0	1	0	0	0	0
973	1	0	0	0	0	0	2	0	2	0	1	0	0	0	0	0	0	0	0	0	0	0	2	2	0	0	0	1	1	0	1	2	2	2	0	2	1	1	1	1	1	0	0	0	1	0	0	0	0
974	0	0	1	1	0	0	1	0	1	0	1	0	0	0	0	0	0	1	0	0	0	1	2	2	0	0	2	1	2	2	1	1	1	2	0	2	0	0	1	1	0	0	0	1	0	0	0	0	1
975	1	0	0	1	0	0	1	0	1	0	1	0	1	1	1	0	0	2	1	1	1	0	2	2	0	2	1	0	2	2	0	0	1	0	2	2	2	0	1	0	0	0	1	0	1	2	0	0	0
976	0	0	1	1	0	1	1	1	2	0	0	1	2	1	1	1	0	1	0	0	0	0	2	2	0	1	1	1	2	2	1	0	1	2	0	2	0	0	2	1	1	0	0	0	1	0	0	0	1
977	0	0	1	0	0	0	0	0	1	1	1	0	0	0	0	0	1	1	1	1	1	0	1	1	1	2	1	0	2	2	0	0	2	2	1	2	1	1	1	1	1	0	0	0	1	1	0	0	1
978	0	0	0	0	0	0	2	0	1	0	0	1	0	0	1	1	0	0	0	1	0	0	2	2	0	1	1	0	2	2	0	1	1	1	1	2	1	1	0	1	0	0	0	0	0	0	0	0	0
979	1	0	0	0	0	0	2	0	1	0	0	0	1	0	0	0	0	1	1	1	1	1	2	2	0	0	1	0	2	2	0	1	1	0	1	1	1	0	0	2	0	0	0	0	0	0	0	1	0
980	1	0	0	0	1	1	1	0	1	0	1	0	0	0	0	0	0	0	0	0	0	0	2	2	0	0	2	0	2	2	1	1	1	0	2	1	1	0	2	0	1	1	1	0	0	0	0	0	0
981	0	0	0	0	1	1	2	1	2	0	0	0	0	0	0	0	0	0	0	0	0	1	2	2	0	1	1	1	2	1	1	0	0	1	2	2	1	0	0	1	0	0	1	0	1	1	0	0	0
982	1	0	0	0	0	0	1	0	0	0	0	0	0	0	0	0	0	1	1	1	1	1	2	2	0	1	0	2	1	2	1	0	2	1	0	2	2	0	0	2	0	0	0	0	0	0	0	0	0
983	0	1	0	0	0	0	1	0	2	0	0	1	1	1	1	0	0	0	0	0	0	1	2	2	0	1	2	1	2	1	0	0	2	1	1	1	2	0	0	2	0	0	0	0	0	0	0	0	0
984	0	0	0	1	0	0	1	0	0	0	0	2	2	1	1	0	1	2	0	0	0	0	1	1	1	2	2	1	2	2	0	0	1	1	0	2	2	0	1	1	0	0	1	0	1	0	0	0	0
985	0	1	0	0	0	0	2	0	1	1	0	1	2	1	1	1	0	2	1	1	0	0	1	1	0	1	2	0	2	2	0	1	0	1	0	2	1	1	0	2	1	0	0	0	2	0	0	0	1
986	1	0	0	1	0	0	1	0	1	0	1	1	1	0	0	0	0	0	0	0	0	0	1	1	0	1	1	0	2	2	1	0	1	1	1	1	1	0	0	2	0	0	0	2	0	2	0	1	0
987	0	0	0	0	0	0	1	0	1	0	0	1	1	1	1	0	0	1	1	1	1	0	1	1	0	1	2	0	2	2	0	1	1	1	2	1	1	0	2	0	0	2	2	0	0	0	0	0	0
988	0	0	0	0	1	1	2	0	1	0	1	0	0	0	0	0	0	0	1	1	1	0	2	2	0	1	2	1	2	2	0	0	1	0	2	1	1	0	0	1	0	0	1	0	1	0	0	0	0
989	1	0	1	0	0	1	1	2	2	0	0	1	1	0	1	1	0	0	0	0	0	1	1	1	1	1	2	1	2	2	0	0	2	0	2	1	1	1	0	1	0	0	0	2	0	2	0	1	0
990	1	0	0	0	0	0	1	1	1	0	0	1	1	0	0	0	0	0	0	0	0	1	2	2	1	1	2	0	2	2	0	1	0	1	1	1	1	0	1	2	1	0	0	0	1	1	0	0	1
991	0	0	1	1	0	0	2	0	2	0	1	1	2	1	1	0	0	1	1	1	0	1	2	2	1	1	1	0	2	2	0	1	1	1	1	1	2	0	1	1	0	0	0	0	0	0	0	1	0
992	0	0	1	0	0	1	2	1	2	0	0	0	1	1	1	0	0	0	0	0	0	0	2	2	0	1	0	0	1	1	0	0	1	2	0	2	1	1	0	1	0	0	2	0	2	1	0	0	1
993	1	0	0	0	0	0	2	0	2	0	0	0	0	0	0	0	1	1	0	0	0	0	2	2	0	1	1	1	2	2	1	1	1	1	0	2	1	0	0	1	0	0	1	0	1	2	0	0	1
994	0	0	0	1	0	0	2	0	1	0	0	0	0	0	0	0	0	0	0	0	0	0	2	2	0	1	1	1	2	2	0	1	1	2	1	2	2	0	2	0	0	0	1	0	1	1	0	0	1
995	0	1	0	0	1	1	2	1	2	0	0	1	2	2	2	0	0	0	0	0	0	0	2	2	0	0	2	0	2	2	1	0	1	0	2	0	1	0	1	0	0	0	0	1	0	0	0	0	0
996	1	0	0	0	0	0	2	0	2	0	0	1	2	1	1	0	0	1	1	1	1	0	2	2	0	1	1	0	2	2	1	1	1	2	1	2	1	1	1	1	0	0	0	0	0	0	0	0	0
997	0	0	1	0	1	1	2	0	1	0	1	1	1	1	1	0	1	2	1	1	0	1	2	2	0	1	1	1	2	1	1	1	1	1	1	1	1	0	0	1	0	0	0	0	1	1	0	1	0
998	1	0	0	0	0	0	2	0	1	0	1	1	1	0	0	0	1	2	0	0	0	0	2	2	0	1	0	1	1	1	0	2	2	0	1	1	2	0	1	1	0	1	1	0	1	0	0	0	1
999	1	0	0	0	1	1	2	0	0	0	0	1	2	1	1	1	0	0	0	0	0	1	2	2	1	1	1	0	2	2	1	0	1	0	2	1	1	1	0	1	0	0	1	0	1	1	0	0	0
1000	0	0	0	1	0	0	2	0	1	0	0	0	2	1	1	1	0	0	0	0	0	2	1	1	1	1	2	0	2	2	0	0	1	2	2	1	1	0	0	2	0	0	0	1	1	1	0	0	2
[truncated: 252 more columns]
