# Supplementary material for: KNN-MDR: a learning approach for improving interactions mapping performances in genome wide association studies
Source: BMC Bioinformatics. 2017 Mar 21;18:184. doi: 10.1186/s12859-017-1599-7 (PMC5361736; doi:10.1186/s12859-017-1599-7)
Supplement: Supplementary file 6 — The data set(s) supporting the results of Table 4. (ZIP 7095 kb) [file 12859_2017_1599_MOESM6_ESM.zip › 100 simulations/S45/mkallsimul.dat]

1	0	0	0	0	0	1	1	1	1	0	1	0	0	0	0	0	2	1	0	0	0	0	0	0	0	0	0	2	2	1	1	1	1	1	1	1	1	0	0	1	0	1	1	0	1	1	0	0	2
2	1	0	0	1	0	1	1	1	2	0	0	0	2	0	0	0	0	1	0	0	0	0	0	0	0	0	0	1	1	1	0	1	1	1	1	1	0	0	0	1	0	0	0	1	0	0	0	0	0
3	1	0	0	1	0	1	2	2	0	0	0	1	1	0	0	0	1	1	0	1	0	0	1	1	1	1	1	2	2	2	0	2	1	0	0	2	1	0	0	2	0	0	0	0	0	0	0	0	1
4	0	0	0	1	0	2	2	1	2	0	0	0	0	0	0	0	0	0	0	0	0	0	0	0	0	0	0	2	1	0	0	0	1	0	0	2	1	0	0	1	0	0	0	0	0	2	0	0	2
5	1	0	0	0	0	0	1	1	1	0	1	0	1	0	0	0	0	0	1	1	1	0	0	0	0	0	0	1	1	1	1	1	1	0	1	1	2	0	0	1	1	0	0	0	0	1	0	0	1
6	1	0	0	0	0	1	0	1	1	1	1	0	1	0	0	0	0	2	0	0	0	0	0	0	0	0	0	2	2	2	1	1	2	2	1	1	2	0	0	0	0	0	0	0	0	0	0	0	1
7	0	0	0	0	0	1	1	1	1	0	1	0	0	0	0	0	1	2	1	1	1	0	0	0	0	1	0	2	2	1	2	1	2	2	2	1	1	0	0	0	0	0	1	0	1	1	0	0	1
8	0	0	0	0	0	1	1	2	1	0	1	0	1	0	0	0	2	1	1	0	0	0	0	0	0	0	0	2	1	1	0	0	1	1	1	2	2	0	0	0	0	0	0	1	0	1	0	0	0
9	1	0	0	0	0	0	2	1	2	0	0	0	0	0	0	0	2	1	1	1	1	0	0	0	0	0	0	1	2	1	1	1	1	1	2	0	0	0	0	1	0	1	1	0	1	0	0	0	1
10	0	0	0	1	0	1	1	2	0	0	0	0	0	0	0	0	1	2	1	1	1	0	0	0	0	0	0	2	2	1	1	1	1	1	1	1	2	0	0	1	0	0	2	0	0	1	0	0	1
11	1	0	0	0	0	2	1	1	2	0	0	0	0	0	0	0	1	1	0	0	0	0	0	0	0	0	0	2	2	1	1	2	2	1	1	1	2	0	0	0	0	0	1	1	0	1	0	0	0
12	0	0	0	0	0	1	2	0	2	0	0	0	1	0	0	0	1	1	1	1	0	1	1	1	1	1	0	2	2	1	2	0	2	1	1	2	2	0	0	0	0	0	1	0	1	0	0	0	1
13	0	0	0	0	0	1	2	1	2	0	0	0	0	0	0	0	2	0	0	0	0	0	0	0	0	0	0	2	2	2	0	0	0	0	1	1	2	0	0	0	1	1	1	0	1	1	0	1	0
14	0	0	0	1	0	1	1	2	0	0	1	0	0	0	0	0	0	0	1	1	1	1	0	0	0	0	0	1	2	0	1	2	2	0	1	1	2	0	0	1	1	0	0	0	0	0	0	0	2
15	1	1	0	0	0	2	1	1	0	0	1	0	2	0	0	0	1	1	2	1	1	0	1	0	0	0	0	2	2	2	0	1	0	1	0	2	1	0	0	1	0	0	1	0	1	0	0	0	2
16	0	0	0	0	0	0	2	1	2	0	0	0	2	0	0	1	1	1	1	1	1	1	0	0	0	0	0	2	2	0	1	2	2	0	1	1	2	0	0	1	0	0	0	0	0	0	0	0	0
17	0	0	0	0	0	0	2	2	2	0	1	1	1	0	0	0	2	1	1	1	1	0	0	0	0	0	0	1	1	1	0	1	2	2	1	1	2	0	1	2	1	0	0	0	0	0	0	0	0
18	0	0	0	0	0	1	1	0	2	0	0	0	0	0	0	0	1	1	0	0	0	0	1	0	0	0	0	1	1	1	0	1	1	0	0	2	2	0	1	2	1	0	0	0	0	1	0	1	0
19	0	0	0	0	0	0	2	1	1	0	0	1	2	0	0	0	2	2	0	0	0	0	0	0	0	0	0	2	2	2	1	1	1	1	2	1	1	0	0	1	0	0	0	1	0	0	0	0	0
20	1	0	0	0	0	1	1	2	0	0	2	0	0	0	0	0	1	0	0	0	0	0	1	0	0	0	0	2	2	2	1	2	2	0	0	2	1	0	0	1	0	0	1	0	1	0	0	0	2
21	0	0	1	0	1	2	2	2	1	0	0	0	0	0	0	0	0	1	1	1	1	1	0	0	0	0	0	1	2	0	1	0	0	1	2	2	1	0	0	1	0	0	0	0	0	0	0	1	1
22	1	0	0	0	0	0	2	2	2	0	0	0	2	0	0	1	0	1	1	1	1	0	0	0	0	1	0	2	1	1	0	0	0	0	0	2	1	0	0	2	0	1	1	0	0	0	0	2	2
23	0	0	0	0	0	1	2	0	2	0	0	0	1	0	0	0	1	0	0	0	0	0	0	0	0	0	0	2	2	2	1	2	2	1	0	2	0	0	0	2	0	0	0	0	0	1	0	0	0
24	0	0	0	0	0	2	1	1	1	1	1	1	1	0	0	0	0	0	1	1	1	1	0	0	0	0	0	2	2	2	0	2	2	1	1	1	2	0	0	1	0	0	1	0	0	0	0	0	2
25	1	0	0	1	0	1	1	2	0	0	1	0	0	0	0	0	1	2	1	1	0	0	1	1	1	1	0	2	2	1	1	2	2	0	1	1	1	0	0	2	0	0	0	0	0	2	0	0	1
26	1	0	1	0	1	1	1	2	1	1	1	0	1	0	0	0	1	1	1	1	1	1	0	0	0	0	0	2	2	2	2	1	1	0	1	0	2	0	0	0	0	0	0	0	0	1	0	0	0
27	1	0	0	1	0	2	2	2	1	0	1	1	1	0	0	0	0	1	2	1	1	1	0	0	0	0	0	1	2	1	0	0	1	0	1	2	0	0	0	1	0	1	1	1	0	1	0	0	2
28	1	0	0	0	0	0	1	1	0	1	2	0	0	0	0	0	0	0	0	0	0	0	1	0	0	0	1	2	2	1	0	2	2	0	1	1	2	1	1	0	0	0	0	0	0	1	0	0	1
29	0	0	0	1	0	1	2	1	2	0	0	0	0	0	0	0	1	1	1	1	1	0	0	0	0	0	0	2	2	2	0	1	1	0	1	1	2	0	0	1	0	0	1	0	1	0	0	0	0
30	1	0	0	1	0	2	2	0	1	0	0	1	1	0	0	0	0	1	1	1	1	0	1	1	1	1	0	1	2	2	0	1	1	1	0	2	1	0	0	2	0	0	1	0	1	1	0	0	1
31	1	0	0	0	0	1	2	1	1	0	0	0	2	0	0	1	1	1	1	1	1	0	0	0	0	0	0	2	2	2	1	1	1	0	0	2	1	0	0	1	0	0	1	0	0	1	0	2	2
32	0	0	0	0	0	1	2	1	0	0	0	0	2	0	0	0	2	0	0	0	0	0	1	0	0	0	1	2	2	1	1	0	1	1	0	2	1	0	0	1	0	0	1	0	0	1	0	0	1
33	0	0	0	1	0	1	1	1	2	0	0	0	2	0	0	1	2	0	0	0	0	0	0	0	0	0	0	1	2	1	0	2	2	0	1	1	1	0	0	1	0	1	2	0	1	0	0	0	1
34	0	0	0	0	0	2	2	2	1	0	1	0	0	0	0	0	2	2	1	1	1	0	1	0	0	0	0	2	2	1	2	2	2	0	2	0	2	0	0	1	0	0	0	0	0	1	0	0	1
35	0	0	0	0	0	1	2	2	1	0	0	1	2	0	0	0	1	1	0	0	0	0	0	0	0	0	0	1	2	1	0	2	1	0	0	2	1	0	0	1	0	0	0	0	0	1	0	0	1
36	0	0	0	0	0	2	1	2	0	0	0	0	1	0	0	0	1	1	1	1	1	0	0	0	0	0	0	2	1	0	1	1	1	1	1	1	1	1	0	1	0	0	0	0	0	1	0	2	2
37	0	0	0	0	0	1	1	1	2	0	1	0	0	0	0	0	1	0	1	0	0	0	0	0	0	0	0	1	2	0	0	2	2	0	1	1	2	0	0	1	0	0	1	0	1	0	0	1	1
38	1	0	0	0	0	0	2	2	1	0	0	0	0	0	0	0	1	1	1	1	1	0	0	0	0	0	0	2	2	1	1	1	1	0	1	2	1	0	0	1	0	0	0	0	0	1	0	0	0
39	1	0	0	0	0	1	1	2	0	0	0	1	1	0	0	0	1	1	1	0	0	1	1	1	1	1	0	2	2	2	1	2	2	0	1	1	1	0	0	2	0	0	0	1	1	1	0	0	1
40	1	0	0	1	0	1	1	2	1	0	1	0	0	0	0	0	0	2	0	0	0	1	0	0	0	0	0	2	1	1	0	1	1	1	1	1	1	0	0	0	0	0	0	0	0	0	0	0	0
41	0	0	0	0	0	1	2	1	1	0	0	0	0	0	0	0	1	1	1	1	1	0	1	0	0	0	0	1	1	0	0	1	2	0	0	2	1	1	1	1	0	2	2	0	0	0	0	0	0
42	1	1	0	0	0	0	0	2	1	0	0	0	0	0	0	0	2	0	0	0	0	0	0	0	0	0	2	2	2	0	1	1	1	0	0	2	2	0	0	1	1	0	0	0	0	2	0	0	0
43	1	0	0	0	0	2	2	1	1	0	0	0	0	0	0	1	0	1	1	0	0	0	0	0	0	0	0	1	2	1	0	0	0	1	0	2	0	0	0	1	0	1	1	0	1	0	0	0	0
44	1	0	0	1	0	1	2	2	1	0	0	0	1	0	0	1	1	0	0	0	0	0	1	0	0	1	0	2	2	1	2	0	0	0	0	2	1	0	0	1	0	1	1	0	0	0	0	0	0
45	1	1	0	0	0	1	1	1	1	0	1	1	1	0	0	0	0	1	1	1	1	0	1	0	0	0	0	2	2	2	0	1	1	0	1	1	1	0	0	1	0	0	0	1	0	1	0	1	1
46	0	0	0	0	0	1	1	2	0	0	0	2	2	0	0	0	0	1	0	0	0	0	0	0	0	0	0	2	1	1	0	1	2	0	1	2	1	0	0	0	1	0	1	0	0	0	0	0	0
47	1	0	1	1	0	1	1	1	1	1	1	0	0	0	0	0	1	0	1	2	1	0	0	0	0	0	0	2	1	1	1	0	0	0	0	2	2	0	0	1	0	1	1	0	0	1	0	0	2
48	0	0	0	1	0	1	2	2	2	1	1	0	0	0	0	0	2	2	2	2	2	0	1	1	1	2	0	2	2	2	0	0	0	0	0	2	2	0	0	0	0	0	0	0	1	0	0	1	2
49	1	0	0	0	0	2	1	1	1	0	2	1	1	0	0	0	2	0	0	0	0	0	1	0	0	0	0	2	2	2	0	0	1	1	0	2	2	1	1	1	0	0	1	0	1	0	0	0	2
50	0	1	1	1	0	2	1	1	2	0	0	0	1	0	0	0	1	0	0	0	0	0	1	1	1	2	0	2	2	1	1	0	2	1	0	2	2	0	0	0	0	0	0	0	0	0	0	0	2
51	0	0	0	0	0	0	2	1	1	0	0	0	0	0	0	0	0	0	1	1	1	0	0	0	0	0	0	2	2	1	1	2	2	1	0	2	1	0	0	1	0	0	0	0	0	1	0	0	2
52	1	0	0	0	0	0	2	2	2	0	1	1	1	0	0	0	1	1	1	1	1	0	0	0	0	0	0	2	2	2	1	1	1	0	0	2	1	0	0	2	0	1	1	1	0	1	0	0	1
53	0	0	0	0	0	1	2	1	1	0	0	0	0	0	0	0	1	2	1	1	1	0	0	0	0	0	1	1	1	0	0	1	2	1	1	1	1	1	0	0	0	0	0	0	0	0	0	0	1
54	1	0	0	1	0	2	1	1	1	0	1	0	0	0	0	0	0	0	0	0	0	0	0	0	0	0	0	2	2	1	1	1	2	0	1	2	2	0	0	1	0	0	0	0	0	1	0	0	0
55	1	0	0	0	0	1	2	2	1	0	1	0	1	0	0	0	0	0	0	0	0	0	1	0	0	0	0	2	1	1	1	0	0	0	0	2	2	1	1	1	0	0	0	1	0	0	0	0	1
56	1	0	0	1	0	2	1	1	2	0	0	1	1	0	0	0	1	1	1	1	0	0	1	0	0	0	0	1	2	1	0	0	0	0	0	2	1	0	0	1	0	0	0	0	0	1	0	1	0
57	0	0	0	1	0	1	2	0	2	0	0	0	0	0	0	0	2	0	0	0	0	0	2	0	0	0	0	2	2	1	2	1	1	0	0	2	1	0	0	2	0	0	0	1	0	0	0	1	1
58	1	0	1	1	0	1	2	0	2	0	0	0	0	0	0	0	1	1	1	1	1	0	0	0	0	1	1	1	2	2	0	1	2	0	1	2	0	0	0	1	0	0	0	0	0	1	0	0	1
59	1	0	1	0	1	1	1	1	1	1	2	0	0	0	0	0	0	2	1	1	1	0	1	1	1	1	0	1	2	1	0	1	2	1	1	1	0	0	0	0	0	0	0	1	0	1	0	1	1
60	1	0	0	1	0	1	1	1	2	0	0	0	0	0	0	0	1	1	0	0	0	0	0	0	0	0	0	2	2	2	0	1	1	0	1	1	1	0	0	2	0	0	0	0	0	1	0	0	1
61	0	0	0	0	0	0	1	1	1	0	1	1	1	0	0	0	1	2	1	1	1	0	1	0	0	0	0	1	2	1	0	1	1	0	0	1	2	0	0	0	0	0	1	0	1	0	0	0	1
62	0	0	1	0	1	1	1	1	1	0	2	0	1	0	0	0	2	2	2	2	1	0	1	0	0	0	0	2	2	2	0	2	1	0	0	2	1	0	0	1	0	0	0	0	0	0	1	0	0
63	1	0	0	0	0	0	2	0	2	0	0	0	0	0	0	0	2	0	0	1	1	0	0	0	0	0	0	2	2	1	0	1	1	0	1	1	2	0	0	0	0	1	1	1	0	1	0	1	0
64	0	0	0	0	0	0	1	2	1	0	1	0	1	0	0	1	2	1	1	1	1	0	0	0	0	0	1	2	2	1	0	1	1	1	0	2	0	0	0	1	0	0	0	0	0	0	0	0	1
65	1	0	0	0	0	0	2	2	2	0	0	1	1	0	0	0	0	1	0	0	0	0	0	0	0	0	0	2	2	2	1	2	2	2	1	2	1	0	0	2	1	0	0	0	0	1	0	0	1
66	0	0	1	1	0	2	2	1	2	0	0	1	2	0	0	1	1	1	1	1	0	0	0	0	0	0	0	1	2	1	1	1	2	2	1	2	2	0	1	2	1	0	1	0	1	0	0	1	2
67	1	0	0	0	0	1	2	2	2	0	0	1	1	0	0	0	0	0	1	1	1	0	1	0	0	0	0	2	2	2	1	0	2	1	1	2	2	0	0	0	1	1	1	1	1	0	0	0	2
68	0	0	0	0	0	2	2	1	1	0	0	1	1	0	0	0	1	1	1	1	1	0	0	0	0	0	0	2	2	2	0	2	2	0	1	1	1	1	1	1	1	0	0	0	0	0	0	0	0
69	0	0	0	1	0	2	2	2	1	0	0	0	0	0	0	0	1	1	1	1	0	0	0	0	0	0	0	2	2	1	1	1	1	1	1	1	0	0	0	1	0	0	1	0	1	0	0	0	1
70	0	0	0	1	0	2	2	2	2	0	0	0	1	0	0	0	1	1	1	1	0	0	0	0	0	1	0	2	2	2	0	1	1	0	0	2	0	0	0	2	0	1	1	0	0	0	0	0	1
71	1	0	0	0	0	2	2	0	1	0	1	1	1	0	0	0	1	0	1	1	1	0	0	0	0	0	0	2	2	1	1	0	0	0	0	2	2	1	1	0	0	0	0	0	0	1	0	0	1
72	1	1	1	1	1	1	1	2	1	0	0	0	2	0	0	1	1	1	0	0	0	0	0	0	0	0	1	2	2	1	0	1	1	0	0	2	2	0	0	1	1	0	0	0	0	0	0	1	2
73	0	0	0	0	0	0	2	0	2	0	0	1	1	0	0	0	1	0	1	1	1	0	1	0	0	1	0	2	2	2	1	0	0	0	0	2	1	0	0	2	0	0	1	0	0	0	0	0	1
74	1	0	2	0	1	0	1	2	0	0	0	0	1	0	0	1	2	1	1	1	1	1	0	0	0	0	0	2	2	1	1	1	0	0	0	2	1	0	0	2	0	0	0	0	0	0	0	0	1
75	1	0	0	0	0	1	1	2	1	0	1	0	0	0	0	0	0	2	1	1	1	0	0	0	0	0	0	1	2	0	0	1	2	1	0	2	1	0	0	1	0	0	1	1	1	1	0	0	1
76	0	0	0	2	0	2	2	0	2	0	1	0	0	0	0	0	1	0	0	0	0	0	0	0	0	1	0	2	2	1	0	2	2	0	0	2	2	0	0	0	0	1	1	1	2	0	0	0	0
77	0	0	0	0	0	1	2	2	1	0	0	1	2	0	0	0	1	1	0	0	0	0	0	0	0	0	1	2	2	1	0	0	1	1	1	2	1	0	0	1	0	0	0	1	0	1	1	0	0
78	1	0	0	0	0	2	1	1	1	1	1	0	1	0	0	1	0	0	1	1	1	0	0	0	0	0	0	0	1	0	0	2	2	1	1	2	2	0	0	0	0	0	0	0	0	0	0	0	1
79	0	0	0	0	0	1	2	2	1	0	0	0	0	0	0	0	2	1	1	1	1	0	1	0	0	0	1	2	2	1	0	1	2	0	0	2	2	1	1	0	0	0	1	0	1	0	0	0	1
80	0	0	0	0	0	1	1	0	2	0	0	0	0	0	0	0	0	2	1	1	1	0	0	0	0	0	0	2	2	1	1	2	2	2	1	2	2	0	0	0	0	0	1	0	1	0	0	0	1
81	1	0	1	0	0	0	1	2	0	0	0	0	1	0	0	1	0	0	0	1	1	0	1	1	1	1	0	1	2	1	0	1	1	1	1	1	2	0	0	0	1	0	0	0	0	0	0	0	1
82	1	0	0	0	0	1	2	1	2	0	0	0	0	0	0	0	1	1	1	1	1	1	0	0	0	0	0	1	2	1	0	0	0	0	0	2	1	0	0	1	0	0	0	0	0	2	0	0	1
83	0	0	0	0	0	2	1	2	0	0	1	1	1	1	1	0	1	2	1	0	0	0	1	1	1	2	1	2	2	2	0	1	2	0	1	2	1	0	0	1	0	1	1	1	0	1	0	0	1
84	0	0	0	0	0	0	2	1	2	0	0	0	0	0	0	0	1	1	1	1	0	1	0	0	0	0	1	1	2	2	0	1	1	1	0	2	1	1	1	0	0	0	1	0	1	1	0	0	0
85	0	0	0	0	0	1	2	0	2	0	0	0	1	0	0	0	1	1	1	1	1	0	1	0	0	0	0	1	2	1	0	0	2	1	0	2	2	0	0	0	0	0	1	0	0	0	0	0	2
86	0	0	0	0	0	1	2	2	1	0	0	0	2	0	0	0	0	1	1	1	1	0	0	0	0	0	1	2	2	1	1	1	1	0	1	2	2	0	0	1	0	0	1	0	1	1	0	1	1
87	1	0	0	0	0	0	1	1	1	0	1	1	1	0	0	0	1	0	0	0	0	0	1	0	0	0	0	1	2	1	0	0	1	0	0	2	1	0	0	0	0	1	1	0	1	0	0	0	1
88	1	0	0	1	0	2	1	2	1	0	1	2	2	0	0	0	1	1	1	1	0	0	2	1	1	1	0	2	2	2	0	1	2	0	1	2	1	0	0	2	1	2	2	0	0	0	0	0	0
89	1	0	0	0	0	0	2	1	1	0	1	0	0	0	0	0	0	0	1	1	1	0	0	0	0	0	1	1	2	2	0	1	1	0	0	2	2	1	1	0	0	0	1	0	1	1	0	0	0
90	1	0	0	0	0	1	1	2	0	0	1	0	0	0	0	0	1	1	0	0	0	0	0	0	0	0	0	2	2	1	1	2	2	0	1	1	0	0	0	0	0	1	1	1	1	0	0	0	0
91	1	0	0	0	0	1	0	1	1	1	1	0	1	0	0	1	0	1	1	1	1	0	0	0	0	0	1	2	2	2	0	1	2	2	0	2	2	0	0	1	0	0	1	0	1	0	0	0	1
92	1	0	0	1	0	1	1	1	1	0	1	0	0	0	0	0	0	2	1	1	1	0	0	0	0	0	0	2	2	2	0	0	0	0	0	2	2	0	0	1	0	0	0	0	0	1	0	0	0
93	1	0	0	0	0	1	2	2	0	0	0	1	1	0	0	0	2	2	1	1	1	0	1	0	0	1	0	1	2	1	0	1	2	1	1	2	2	0	0	2	1	1	1	0	1	0	0	0	0
94	1	0	1	0	0	2	1	1	0	1	1	0	2	0	0	0	2	0	0	0	0	0	0	0	0	1	0	1	2	0	1	1	1	0	1	1	2	0	0	0	0	0	0	0	1	0	0	0	0
95	1	0	0	1	0	1	1	2	0	0	2	0	0	0	0	0	2	1	1	1	1	0	0	0	0	1	0	1	2	1	1	0	0	0	0	2	2	0	0	0	0	0	1	1	0	1	0	1	2
96	0	0	1	1	0	1	2	1	1	0	0	1	1	0	0	0	1	1	1	1	1	0	1	0	0	0	0	2	2	2	0	2	2	0	1	1	1	0	0	2	0	1	1	0	1	0	0	0	0
97	0	0	0	0	0	0	2	1	2	0	0	0	0	0	0	0	2	1	1	1	1	0	0	0	0	0	0	2	2	2	0	2	2	0	2	0	1	0	0	2	0	0	2	0	1	1	0	0	0
98	1	0	0	0	0	1	2	1	2	0	0	0	0	0	0	0	1	2	1	1	1	0	0	0	0	0	0	2	2	2	0	0	1	1	0	2	1	0	0	1	0	1	1	0	1	0	0	0	1
99	1	0	0	0	0	0	2	1	2	0	1	1	2	0	0	0	0	1	1	1	1	0	0	0	0	0	0	0	2	0	0	2	2	0	1	1	1	0	0	1	0	0	0	2	0	1	0	0	1
100	0	0	0	1	0	2	1	1	0	0	1	0	0	0	0	0	2	0	0	0	0	0	0	0	0	0	0	1	2	1	0	1	1	2	1	1	2	0	0	1	1	0	0	0	0	1	0	0	0
101	0	0	0	0	0	1	2	1	1	0	0	0	0	0	0	0	2	0	0	0	0	0	0	0	0	0	1	1	2	0	0	1	1	2	1	1	2	0	0	1	0	0	1	0	0	1	0	0	1
102	1	0	0	0	0	1	2	2	2	0	0	0	0	0	0	0	1	0	1	1	1	0	0	0	0	1	0	2	2	2	1	2	2	0	2	1	2	1	0	0	0	0	2	0	1	0	0	0	0
103	1	0	0	0	0	2	2	2	1	0	0	0	0	0	0	0	2	2	1	0	0	2	0	0	0	0	0	2	2	2	0	0	0	0	0	2	1	0	0	2	0	1	1	0	0	0	0	0	0
104	0	0	0	0	0	1	1	1	1	0	2	1	1	0	0	0	1	2	0	0	0	0	1	1	1	1	0	2	2	2	2	1	1	0	1	1	1	0	0	1	0	0	0	0	1	2	0	0	0
105	1	0	0	0	0	0	2	1	2	0	0	1	2	0	0	1	2	1	1	1	1	0	0	0	0	0	0	1	2	1	0	1	1	0	1	2	1	0	0	2	0	0	0	0	0	1	0	1	2
106	1	0	0	1	0	1	2	2	2	0	0	0	1	0	0	1	1	0	0	0	0	0	0	0	0	0	0	0	2	1	0	1	2	0	0	2	0	0	0	1	0	0	0	1	0	1	0	0	1
107	0	0	0	0	0	0	2	0	2	0	0	0	0	0	0	0	1	1	1	1	1	0	0	0	0	0	0	1	2	1	0	1	2	0	2	1	1	0	0	1	0	0	2	0	1	1	0	0	1
108	0	0	0	0	0	2	2	1	2	0	1	0	1	0	0	1	1	0	0	0	0	0	0	0	0	0	0	2	2	2	1	2	2	1	1	1	2	0	0	0	0	1	1	0	1	0	0	1	2
109	0	0	1	0	1	1	2	2	1	0	0	0	0	0	0	0	0	1	0	0	0	0	0	0	0	0	0	2	2	2	1	1	1	1	0	2	1	0	0	1	0	0	0	0	0	1	0	1	0
110	0	0	0	0	0	2	2	0	2	0	0	0	2	0	0	0	0	1	1	0	0	0	0	0	0	0	0	2	2	2	0	1	1	1	2	0	2	0	0	0	0	2	2	0	0	0	0	0	1
111	0	0	0	1	0	2	1	2	0	0	1	1	1	0	0	0	0	0	1	1	1	0	0	0	0	0	0	1	1	1	0	2	2	0	0	2	2	0	0	1	1	0	0	0	0	0	0	0	1
112	0	0	0	0	0	0	2	2	2	0	0	1	1	0	0	0	0	1	1	0	0	0	0	0	0	1	0	0	1	0	0	1	1	0	0	2	1	0	0	2	0	1	1	0	0	0	0	1	0
113	1	0	0	0	0	0	2	2	2	0	0	0	1	1	1	0	2	0	0	0	0	0	0	0	0	0	0	1	2	0	1	2	2	0	2	0	1	0	0	0	0	0	0	0	0	0	0	0	0
114	1	0	1	1	0	1	2	2	2	0	1	0	0	0	0	0	1	1	1	0	0	0	1	1	1	1	0	1	2	1	0	2	2	0	2	0	2	0	0	1	0	0	0	0	2	0	0	0	1
115	1	0	0	0	0	1	2	1	2	0	0	0	1	0	0	0	1	1	1	1	1	0	0	0	0	0	0	2	1	1	0	0	0	0	1	1	1	0	0	2	0	0	0	0	0	0	0	0	1
116	1	0	1	0	0	2	2	2	1	0	0	1	2	0	0	0	1	1	1	1	0	0	0	0	0	0	0	2	2	0	0	1	2	1	1	1	1	0	0	1	0	0	0	0	0	1	0	1	2
117	1	0	0	1	0	2	2	1	2	0	0	0	0	0	0	0	0	2	2	1	1	0	0	0	0	0	0	1	2	0	1	2	2	1	1	1	2	0	0	0	1	0	0	0	0	0	0	0	0
118	0	0	1	1	0	1	2	1	0	0	0	0	1	0	0	0	0	1	0	1	0	1	0	0	0	0	0	2	2	2	0	1	2	0	1	2	0	0	0	2	0	0	0	0	0	0	0	0	0
119	0	0	0	0	0	0	1	2	1	0	0	0	1	0	0	1	1	1	1	1	0	0	0	0	0	0	0	1	2	1	0	2	2	0	1	1	0	0	0	1	0	0	1	0	0	0	0	0	1
120	1	0	0	0	0	0	1	1	2	0	0	0	1	0	0	0	2	1	0	1	1	0	1	0	0	0	0	2	1	1	1	2	2	0	2	1	1	0	0	2	0	0	1	0	1	1	0	0	0
121	0	0	0	0	0	1	1	1	0	1	2	0	2	0	0	0	0	2	1	1	1	0	1	1	1	1	0	2	2	2	0	2	2	0	2	0	1	0	0	1	0	0	1	0	1	0	0	0	2
122	1	0	0	0	0	1	1	1	1	0	0	0	1	0	0	1	2	0	0	0	0	0	0	0	0	0	0	2	1	1	0	0	0	0	0	2	1	0	0	0	0	1	1	0	0	0	0	0	2
123	0	0	0	0	0	0	2	1	1	0	0	1	2	0	0	0	0	2	0	0	0	0	1	0	0	0	0	1	2	1	1	2	2	0	1	1	1	2	1	1	1	0	0	0	0	1	1	0	1
124	1	0	0	1	0	1	1	2	0	0	1	1	2	0	0	0	0	1	1	0	0	1	0	0	0	0	0	1	2	1	1	0	0	0	0	2	2	0	0	0	0	0	0	0	0	1	0	1	1
125	1	0	0	0	0	2	1	2	1	0	2	1	1	0	0	0	1	0	0	0	0	0	1	1	1	1	1	2	1	0	0	2	2	0	2	0	1	0	0	1	0	0	0	0	0	0	0	1	1
126	1	0	1	0	0	2	0	1	1	1	1	0	1	0	0	0	0	1	1	1	1	0	0	0	0	0	0	2	2	2	0	1	1	0	1	2	0	0	0	2	0	0	0	0	0	1	0	0	1
127	1	0	0	0	0	2	1	2	1	0	0	0	0	0	0	0	1	0	0	0	0	0	0	0	0	1	0	2	2	2	0	2	2	0	1	1	1	0	0	1	0	1	1	0	0	0	0	0	1
128	0	0	0	0	0	1	0	2	0	0	2	1	1	0	0	0	0	0	0	0	0	0	0	0	0	1	0	2	2	2	0	0	0	1	0	2	0	0	0	2	0	1	1	0	0	0	0	0	1
129	0	0	0	0	0	2	1	2	1	0	0	0	0	0	0	0	1	0	0	0	0	0	0	0	0	0	0	2	1	1	0	1	1	2	0	2	0	0	0	1	0	0	1	0	1	0	0	0	0
130	1	0	0	1	0	1	2	2	1	0	0	1	2	0	0	0	1	1	0	1	0	0	0	0	0	0	0	1	1	1	1	0	0	0	0	2	2	0	0	0	1	2	2	0	0	0	0	0	1
131	1	0	0	0	0	1	2	1	1	0	0	2	2	0	0	0	1	1	2	1	1	0	0	0	0	0	1	2	2	1	0	1	1	1	2	1	1	1	1	0	0	0	0	1	0	0	0	0	2
132	0	0	0	0	0	0	2	2	2	0	1	1	1	0	0	0	1	0	2	1	1	0	0	0	0	0	0	1	2	0	0	0	0	0	0	2	2	0	0	1	0	1	1	1	2	1	0	2	2
133	0	0	0	0	0	2	2	2	2	0	0	1	1	0	0	0	1	2	1	1	1	0	0	0	0	1	0	1	1	0	0	1	1	0	1	1	2	1	0	0	0	0	1	0	0	1	0	0	2
134	1	0	0	0	0	1	2	0	2	0	1	0	0	0	0	0	0	1	1	1	1	0	1	0	0	0	0	2	1	1	1	2	2	0	2	0	2	0	0	0	1	0	0	0	0	0	0	0	1
135	0	0	0	0	0	1	1	1	2	0	0	0	1	0	0	0	1	0	0	0	0	0	0	0	0	0	0	2	2	1	1	1	1	0	0	2	1	0	0	1	0	1	1	1	1	0	0	0	1
136	0	0	0	0	0	1	1	2	0	0	2	0	1	0	0	0	1	0	0	0	0	0	0	0	0	0	0	1	2	1	1	1	1	0	0	2	1	0	0	1	0	0	0	0	0	0	0	0	1
137	1	0	0	0	0	1	2	1	2	0	0	1	1	0	0	0	1	0	0	0	0	0	0	0	0	1	0	2	2	2	0	2	2	1	0	2	1	1	0	0	0	1	1	0	0	0	0	0	1
138	0	0	0	1	0	2	1	2	0	0	0	0	1	1	1	0	1	0	0	0	0	0	0	0	0	0	0	1	2	0	0	1	1	1	1	2	1	0	0	2	0	0	0	0	0	0	0	0	2
139	1	0	0	1	0	1	1	1	2	0	0	0	1	0	0	0	0	2	2	1	0	0	0	0	0	0	0	2	2	1	1	1	1	1	0	2	2	1	1	0	0	0	1	0	1	1	0	0	2
140	1	0	0	0	0	1	2	1	2	0	0	0	0	0	0	0	1	1	1	1	1	0	0	0	0	0	0	2	1	1	1	1	1	1	0	2	1	0	0	2	0	0	0	0	0	0	0	0	1
141	1	1	0	0	0	1	2	0	2	0	0	1	1	0	0	0	1	0	0	0	0	0	0	0	0	0	0	2	1	1	1	2	2	0	2	0	2	0	0	1	0	0	1	0	0	1	0	0	0
142	1	0	0	0	0	2	1	0	2	0	0	0	0	0	0	0	1	0	1	0	0	0	0	0	0	1	1	2	2	0	1	2	2	0	2	2	2	0	0	1	0	0	1	0	0	1	0	0	2
143	1	0	0	0	0	1	2	1	2	0	0	0	1	0	0	1	1	2	2	2	2	0	0	0	0	0	1	2	2	1	0	2	2	1	1	1	0	0	0	1	0	1	1	0	0	1	0	1	1
144	1	0	1	0	0	0	1	2	1	0	1	0	0	0	0	0	2	1	1	1	1	0	1	1	1	1	0	2	2	1	1	1	1	1	0	2	2	0	0	0	0	0	0	0	0	1	0	0	0
145	1	0	1	1	1	2	2	0	2	0	0	0	0	0	0	0	0	0	0	0	0	1	0	0	0	0	0	2	2	2	1	1	1	0	0	2	2	0	0	0	0	0	0	0	0	0	0	0	1
146	0	0	0	1	0	2	2	1	1	0	1	0	2	0	0	1	0	2	1	1	1	0	1	0	0	1	0	1	1	1	1	1	2	2	2	1	1	0	0	1	0	0	0	0	0	0	0	1	2
147	1	0	0	0	0	1	1	1	1	0	1	0	0	0	0	0	2	0	0	0	0	0	0	0	0	0	0	0	2	1	0	1	1	2	1	1	2	1	1	0	0	1	1	0	1	0	0	0	0
148	1	0	0	0	0	1	1	1	1	1	1	0	1	1	0	0	1	1	1	1	1	0	0	0	0	0	0	2	2	1	2	1	2	2	0	2	1	0	0	0	0	0	0	0	0	2	0	0	0
149	1	0	0	1	0	2	2	0	2	0	0	0	0	0	0	0	1	1	1	1	0	0	0	0	0	1	0	1	2	1	0	2	2	0	1	1	2	1	1	0	0	0	0	0	0	0	0	0	1
150	0	0	0	1	0	2	0	2	0	0	2	0	0	0	0	0	0	2	0	0	0	1	0	0	0	0	0	2	2	1	1	1	1	1	1	2	2	0	0	2	1	0	1	0	1	1	0	0	1
151	0	0	0	0	0	0	2	2	0	0	1	0	0	0	0	0	2	1	1	1	1	0	0	0	0	0	0	2	2	2	0	2	2	0	1	1	1	0	0	2	0	0	1	0	0	1	0	0	0
152	0	0	0	0	0	1	1	2	1	0	1	0	0	0	0	0	1	1	1	1	0	0	1	1	1	1	0	0	1	0	0	1	1	0	1	1	2	0	0	1	0	1	1	0	1	0	0	0	1
153	1	0	0	0	0	1	1	1	1	0	0	2	2	0	0	0	2	1	1	1	1	0	0	0	0	0	0	1	2	1	0	2	2	0	2	0	1	1	0	0	0	2	2	0	0	0	0	0	2
154	1	0	0	0	0	0	1	1	0	1	1	0	0	0	0	0	0	2	1	1	1	0	1	1	1	1	0	2	2	2	1	2	2	0	2	0	1	0	0	1	0	0	0	0	1	1	0	0	1
155	0	0	0	1	0	1	2	1	2	0	0	0	1	0	0	1	2	0	0	0	0	0	0	0	0	0	0	2	2	2	1	0	0	0	0	2	1	0	0	2	0	2	2	0	1	0	0	0	1
156	0	0	0	0	0	1	2	1	2	0	0	0	0	0	0	0	1	2	1	0	0	1	0	0	0	0	0	2	2	2	1	1	1	0	1	1	0	0	0	2	0	0	0	0	0	0	0	0	1
157	0	0	0	0	0	1	2	1	2	0	1	0	0	0	0	0	2	0	0	0	0	0	1	1	1	1	0	1	2	1	0	1	2	0	0	2	0	1	1	1	0	1	1	0	0	0	1	0	1
158	0	0	0	0	0	1	2	1	2	0	0	0	1	0	0	1	1	0	1	1	1	0	0	0	0	0	0	2	1	0	1	0	0	0	0	2	2	0	0	0	0	0	0	0	1	0	0	1	1
159	1	0	0	2	0	2	1	0	2	0	0	0	2	0	0	0	0	2	2	1	0	1	0	0	0	0	0	1	1	1	0	1	2	0	0	2	1	0	0	1	0	0	0	1	0	1	0	0	1
160	0	0	0	1	0	2	2	1	1	0	0	0	1	1	0	0	1	1	1	0	0	0	0	0	0	1	0	2	2	1	0	1	0	1	0	2	1	1	0	0	0	0	0	0	0	0	0	0	2
161	0	0	0	0	0	1	2	1	2	0	1	0	0	0	0	0	1	0	0	0	0	0	1	0	0	0	0	1	1	1	1	2	2	0	0	2	2	0	0	1	0	0	1	0	1	0	0	1	2
162	0	0	0	1	0	1	2	1	2	0	1	0	1	0	0	1	2	2	2	2	2	0	1	1	1	2	0	2	1	1	0	2	2	0	0	2	2	0	1	1	1	0	2	0	1	1	0	0	1
163	0	0	0	0	0	2	2	1	2	0	0	0	1	0	0	0	2	1	1	1	1	0	0	0	0	0	0	2	2	1	1	1	1	1	0	2	1	0	0	1	0	0	0	0	1	1	0	0	2
164	1	0	0	0	0	1	2	0	2	0	0	0	0	0	0	0	0	2	2	1	1	0	1	0	0	0	1	1	2	2	0	1	1	0	0	2	1	1	0	1	0	0	0	0	0	0	0	2	2
165	1	0	0	1	0	2	2	0	2	0	1	1	2	0	0	1	2	1	1	1	0	0	0	0	0	1	0	2	1	1	0	0	0	1	0	2	2	0	0	1	0	0	1	0	1	0	0	0	1
166	0	0	0	1	0	2	2	1	2	0	1	0	1	0	0	0	1	1	1	1	0	0	0	0	0	0	1	2	2	1	0	1	1	1	0	2	2	0	1	1	1	1	1	1	2	0	0	0	1
167	1	0	0	0	0	0	1	1	1	0	1	0	1	0	0	1	1	1	1	1	1	0	0	0	0	0	0	2	2	1	2	1	1	1	1	2	2	0	0	1	0	0	1	0	0	0	0	0	0
168	1	0	0	1	0	2	2	1	2	0	0	1	1	0	0	0	1	1	1	1	1	0	0	0	0	0	0	2	1	0	1	2	2	1	1	1	1	1	0	1	0	0	1	0	1	0	0	0	1
169	1	1	1	1	0	2	1	2	1	0	0	0	0	0	0	0	2	0	0	0	0	0	0	0	0	1	0	2	2	0	1	1	2	0	1	2	1	0	0	0	1	1	1	0	1	0	0	0	2
170	0	0	0	1	0	1	2	1	2	0	0	1	1	0	0	0	1	1	1	1	0	0	0	0	0	0	0	2	1	1	1	1	1	0	0	2	1	0	0	2	0	0	0	0	0	1	0	1	1
171	1	0	0	0	0	1	1	1	1	0	1	0	2	0	0	0	1	0	0	1	0	0	0	0	0	0	0	1	2	1	0	1	1	0	1	1	1	0	0	2	0	1	1	0	1	0	0	0	1
172	1	0	0	0	0	1	2	2	2	0	0	0	1	0	0	1	2	2	1	1	1	0	1	1	1	1	0	2	2	2	0	1	1	0	0	2	0	0	0	2	0	0	0	1	0	0	0	1	2
173	1	0	0	1	0	2	1	2	0	0	2	0	0	0	0	0	0	2	0	0	0	0	0	0	0	1	0	0	1	0	0	2	2	0	2	1	1	0	0	2	0	0	0	1	1	2	0	0	2
174	1	0	0	0	0	0	2	0	2	0	2	1	2	0	0	0	2	1	1	1	1	1	0	0	0	0	0	2	2	1	1	2	2	0	2	0	1	0	0	0	0	0	1	0	1	1	0	0	1
175	0	0	1	1	0	1	1	1	2	0	0	0	0	0	0	0	1	1	1	1	1	0	0	0	0	0	0	1	2	2	1	1	1	1	1	1	1	0	0	1	1	0	0	0	0	0	0	1	1
176	0	0	0	0	0	1	1	2	1	0	1	0	0	0	0	0	1	0	0	0	0	0	1	1	1	1	0	2	2	1	1	1	1	0	0	2	2	0	0	1	0	0	0	0	1	1	0	0	1
177	1	0	0	1	0	1	1	2	1	0	1	0	0	0	0	0	2	0	0	0	0	0	0	0	0	0	0	2	2	2	1	0	0	0	0	2	2	0	0	1	0	1	1	0	1	0	0	0	0
178	1	0	1	0	0	1	2	1	2	0	0	0	1	0	0	1	1	0	0	0	0	0	0	0	0	0	0	2	2	1	1	1	1	0	1	1	1	0	0	1	0	0	0	0	0	0	0	0	0
179	1	0	0	0	0	1	1	1	1	0	1	0	1	0	0	1	1	1	0	0	0	0	2	1	1	1	0	2	2	2	0	2	2	0	1	2	2	0	0	2	1	0	0	0	1	1	0	0	1
180	1	0	0	0	0	1	2	1	2	0	0	0	1	0	0	0	2	0	0	0	0	0	0	0	0	0	0	2	2	2	0	1	1	1	0	2	0	0	0	1	0	0	0	0	0	2	0	0	1
181	0	0	0	0	0	0	1	1	2	1	0	1	1	0	0	0	0	0	0	0	0	0	0	0	0	0	1	1	1	0	0	1	1	0	1	1	1	0	0	2	0	0	0	0	0	1	0	0	1
182	1	0	1	1	0	1	2	2	1	0	0	0	2	0	0	0	1	0	0	0	0	0	0	0	0	0	0	2	1	0	0	2	2	0	2	0	1	0	0	1	0	1	1	0	0	0	0	0	1
183	0	0	0	0	0	0	1	1	1	0	1	0	0	0	0	0	2	1	0	0	0	0	1	0	0	1	0	2	2	2	0	1	1	1	0	2	1	0	0	1	0	1	2	0	0	1	0	0	2
184	0	0	0	0	0	1	2	2	1	0	0	1	1	0	0	0	1	0	0	0	0	0	0	0	0	0	0	1	1	1	1	1	1	0	1	1	1	0	0	0	0	0	2	0	1	1	0	0	1
185	1	0	0	0	0	2	2	0	2	0	1	0	0	0	0	0	0	0	0	0	0	0	0	0	0	0	0	2	1	1	0	0	0	0	0	2	2	0	0	0	0	1	1	0	1	1	0	0	1
186	1	0	0	0	0	2	2	2	2	0	0	0	0	0	0	0	1	1	1	1	0	1	0	0	0	0	0	1	1	0	0	2	1	0	0	2	2	0	0	1	0	0	0	0	0	0	0	0	1
187	1	0	0	1	0	2	2	2	1	0	1	1	1	0	0	0	2	1	1	0	0	1	0	0	0	0	0	1	1	1	0	2	2	1	0	2	2	0	0	0	0	0	1	0	0	0	0	0	0
188	1	0	1	1	1	1	2	0	1	0	0	0	0	0	0	0	2	1	1	1	1	0	0	0	0	0	0	1	2	0	0	1	1	0	1	2	0	0	0	2	0	0	0	0	0	0	0	0	1
189	0	0	0	0	0	2	1	1	1	0	1	0	0	0	0	0	0	0	0	0	0	0	0	0	0	0	0	0	1	0	0	1	1	0	1	1	1	0	0	2	0	0	0	0	0	0	0	0	1
190	0	0	0	0	0	1	1	2	1	0	2	0	1	0	0	1	1	1	1	1	1	0	0	0	0	0	0	1	2	1	0	2	1	0	0	2	2	0	0	0	0	0	1	0	0	0	0	0	2
191	0	0	0	0	0	1	2	1	2	0	0	1	1	0	0	0	1	0	0	0	0	0	0	0	0	1	0	2	2	1	1	0	0	0	0	2	1	0	0	1	0	0	0	0	1	1	0	0	0
192	1	0	0	1	0	2	0	1	1	0	1	1	2	0	0	0	2	0	0	0	0	0	2	1	1	1	0	2	2	1	1	2	2	1	0	2	2	0	0	0	0	0	1	0	1	0	0	0	1
193	0	0	0	1	0	1	2	2	2	0	0	0	0	0	0	0	1	0	0	0	0	0	0	0	0	1	0	2	2	1	1	1	2	0	0	2	1	0	0	2	0	0	0	0	0	0	0	1	2
194	0	0	0	0	0	0	2	2	1	0	0	0	0	0	0	0	2	1	1	1	1	0	0	0	0	0	0	1	2	2	0	0	0	0	0	2	1	0	0	1	1	0	0	0	0	0	0	0	0
195	0	0	0	0	0	0	1	1	1	0	1	0	0	0	0	0	1	0	1	0	0	0	0	0	0	0	1	2	2	1	0	1	1	2	2	2	2	1	0	0	0	0	2	0	1	1	0	0	1
196	0	0	0	0	0	0	1	1	2	0	0	0	1	0	0	0	0	0	0	0	0	0	0	0	0	0	0	1	2	0	0	2	2	0	1	1	1	0	0	2	0	0	0	2	0	1	0	0	1
197	0	0	0	0	0	0	2	2	0	0	0	0	0	0	0	0	2	1	1	0	0	1	0	0	0	0	0	2	2	2	0	1	2	1	2	1	2	0	0	1	0	0	1	1	0	1	0	0	0
198	1	0	0	0	0	1	1	2	1	0	0	0	0	0	0	0	1	0	1	1	1	0	0	0	0	1	0	1	2	1	1	2	2	0	0	2	1	0	0	1	0	0	0	0	0	0	0	1	1
199	0	0	0	0	0	1	2	2	1	0	0	0	0	0	0	0	2	0	0	0	0	0	0	0	0	0	0	2	2	2	1	2	2	1	0	2	2	0	0	0	0	0	0	0	0	1	0	0	0
200	1	0	0	0	0	1	1	1	2	0	1	0	0	0	0	0	1	1	1	1	0	0	0	0	0	0	0	2	2	1	1	1	1	0	0	2	1	0	0	2	1	1	1	0	0	1	0	0	1
201	1	0	0	0	0	2	2	2	2	0	0	0	0	0	0	0	0	0	0	0	0	0	1	1	1	1	0	2	2	2	1	2	2	0	1	2	2	0	0	1	0	0	0	0	1	1	0	0	0
202	1	0	1	1	0	1	0	2	1	0	0	0	1	0	0	0	2	1	1	1	1	0	1	0	0	1	0	2	1	1	1	2	2	0	2	0	1	0	0	0	0	0	0	1	0	1	0	1	1
203	0	0	0	0	0	0	2	1	2	0	0	0	0	0	0	0	1	2	0	1	1	0	0	0	0	0	0	2	2	2	1	1	1	2	1	1	1	0	0	0	0	0	0	0	0	0	0	0	0
204	0	0	0	0	0	1	2	1	2	0	0	0	0	0	0	0	1	0	0	0	0	1	0	0	0	0	0	2	2	2	0	1	1	0	1	2	0	0	0	2	0	1	1	0	1	1	0	0	0
205	1	0	0	0	0	1	1	1	1	0	0	0	0	0	0	0	1	1	0	0	0	0	2	0	0	0	0	2	0	0	0	1	1	1	2	1	1	0	0	1	0	0	2	0	1	1	0	0	1
206	0	0	0	0	0	0	1	1	0	0	1	0	1	0	0	0	0	0	0	0	0	0	1	1	1	1	0	2	2	2	1	1	1	1	0	2	1	0	0	2	0	0	2	0	0	1	0	0	1
207	1	0	0	0	0	1	1	1	2	1	0	0	1	0	0	0	1	0	0	0	0	1	1	0	0	0	0	2	2	2	0	1	1	0	0	2	1	0	0	2	0	0	1	0	1	1	0	0	1
208	1	0	0	0	0	1	1	2	1	1	1	0	1	1	1	0	2	2	1	1	1	0	1	0	0	0	0	2	2	1	2	1	1	0	1	1	1	0	0	2	0	0	1	0	2	0	0	1	1
209	0	0	1	2	0	2	2	1	0	0	0	0	0	0	0	0	1	1	1	1	1	0	0	0	0	0	1	2	2	1	1	2	2	1	0	2	2	0	0	1	0	0	0	0	0	1	0	0	1
210	0	0	0	0	0	1	2	1	2	0	0	1	1	0	0	0	1	1	1	1	0	0	0	0	0	0	0	2	2	1	2	1	2	0	1	2	2	0	1	1	1	0	1	0	1	0	0	0	1
211	1	0	0	0	0	1	1	2	0	0	1	1	1	0	0	0	1	1	1	1	1	1	0	0	0	0	0	2	2	2	0	1	1	0	0	2	1	0	0	0	0	0	1	0	1	0	0	2	2
212	0	0	0	0	0	0	1	1	1	0	1	0	2	0	0	1	0	2	0	0	0	0	0	0	0	1	0	2	2	1	2	1	1	1	1	1	1	0	0	1	0	0	0	0	0	0	0	0	1
213	0	0	0	0	0	1	2	1	2	0	0	0	0	0	0	0	1	0	0	0	0	0	1	0	0	0	0	1	2	0	1	0	0	1	2	2	1	0	1	2	1	0	1	0	1	1	0	0	2
214	1	0	0	0	0	2	2	1	1	0	1	0	0	0	0	0	1	1	1	1	0	0	0	0	0	0	0	0	2	1	0	0	0	0	2	2	1	0	0	1	0	1	1	0	1	0	0	0	0
215	1	0	1	0	0	1	2	0	2	0	0	0	0	0	0	0	1	0	0	0	0	0	0	0	0	1	0	2	2	2	0	0	0	0	1	1	1	0	0	1	0	0	0	0	1	1	0	0	2
216	1	0	1	0	1	1	2	1	2	0	0	0	0	0	0	0	1	1	1	1	1	0	0	0	0	0	1	1	2	0	0	1	2	0	0	2	2	1	1	0	0	0	2	0	0	1	0	1	0
217	0	0	0	2	0	2	1	1	1	0	0	0	1	0	0	0	2	0	0	1	1	0	0	0	0	0	0	2	2	2	0	1	1	1	0	2	2	0	0	1	0	1	1	1	1	1	0	0	2
218	1	0	0	1	0	2	1	1	1	0	1	1	1	0	0	0	2	1	1	0	0	0	0	0	0	0	0	2	2	2	0	2	2	0	0	2	2	0	0	1	0	0	1	0	0	1	0	0	2
219	0	0	1	0	1	2	2	2	1	0	1	0	0	0	0	0	1	1	1	1	1	0	0	0	0	0	0	1	2	1	0	1	0	0	1	1	2	0	0	0	0	0	1	0	1	1	0	0	1
220	0	0	0	0	0	1	2	0	2	0	0	1	1	0	0	0	0	0	1	1	1	0	1	0	0	0	0	2	2	2	0	1	2	2	0	2	1	0	0	2	0	0	1	0	1	0	0	0	0
221	1	0	0	1	0	2	2	1	1	1	0	1	0	0	0	0	0	2	1	1	1	0	1	1	1	1	0	2	2	2	0	2	2	0	2	0	2	0	0	1	0	0	1	0	1	1	0	0	1
222	1	0	0	1	0	2	2	1	2	0	0	0	1	1	1	0	0	1	1	1	1	0	1	0	0	1	0	2	2	2	0	1	1	1	0	2	1	0	0	1	0	0	0	1	0	1	0	0	1
223	0	0	0	0	0	1	2	2	1	0	1	0	0	0	0	0	1	2	1	1	0	1	0	0	0	1	0	2	2	2	0	1	2	1	1	1	1	1	1	0	0	0	0	0	0	0	0	0	1
224	0	0	0	0	0	2	2	1	2	0	0	0	0	0	0	0	1	1	0	0	0	0	1	0	0	1	0	2	2	2	0	1	2	2	1	1	2	0	0	1	0	0	0	0	0	2	0	0	1
225	1	0	0	1	0	1	2	1	1	0	0	0	0	0	0	0	1	1	2	1	1	0	0	0	0	1	0	2	2	2	0	1	1	1	1	1	2	0	0	1	0	1	1	0	1	0	1	0	1
226	1	0	0	1	0	2	2	2	1	0	1	0	1	0	0	1	1	1	1	1	1	0	0	0	0	1	0	1	2	1	0	2	2	0	1	1	0	0	0	2	0	0	1	0	1	0	0	0	2
227	1	0	0	0	0	0	2	0	1	0	0	0	0	0	0	0	2	1	1	1	1	0	0	0	0	0	1	2	2	1	0	0	0	1	1	1	2	1	1	0	0	0	0	0	0	0	0	0	1
228	0	0	0	0	0	0	1	1	1	1	1	0	0	0	0	0	1	0	1	2	1	0	0	0	0	0	0	2	2	2	1	1	1	1	1	1	2	0	0	0	0	0	0	1	0	1	0	0	1
229	0	0	0	0	0	1	2	0	2	0	0	0	1	0	0	1	1	0	0	0	0	0	0	0	0	1	0	1	1	1	0	1	1	0	0	2	2	0	0	0	0	0	0	0	0	0	0	0	0
230	0	0	0	0	0	0	1	2	1	0	0	1	0	0	0	0	2	0	0	0	0	0	1	0	0	1	1	2	2	2	0	2	2	0	1	1	2	0	0	0	0	1	1	0	1	1	0	0	0
231	0	1	0	0	0	1	2	1	2	0	0	0	1	0	0	1	2	0	0	0	0	0	0	0	0	1	0	1	1	1	1	2	2	0	1	1	2	0	0	1	0	0	0	0	0	0	0	0	0
232	0	0	0	0	0	1	2	1	2	0	1	1	1	0	0	0	1	1	2	2	2	0	1	1	1	1	0	2	2	2	0	1	1	1	0	2	1	0	0	2	0	0	0	0	0	1	0	0	2
233	0	0	0	1	0	1	1	1	0	0	1	1	1	0	0	0	1	1	0	0	0	0	1	0	0	0	0	2	2	2	0	1	1	1	1	1	1	0	0	1	0	0	1	0	0	0	0	1	1
234	0	0	0	0	0	0	2	2	1	0	0	2	2	0	0	0	1	1	1	1	1	0	0	0	0	0	0	1	2	1	0	1	1	2	1	1	1	0	0	0	0	1	1	1	1	1	0	0	1
235	1	0	0	0	0	0	1	1	1	0	0	0	1	0	0	1	1	1	1	1	1	0	0	0	0	0	0	2	2	1	0	0	0	1	1	1	2	1	1	1	0	0	1	0	0	0	0	0	1
236	0	1	0	0	0	2	2	1	1	0	0	0	2	0	0	0	1	0	0	0	0	0	1	0	0	0	0	2	2	2	2	1	2	2	1	1	2	0	0	1	0	0	0	0	0	0	0	0	0
237	0	0	0	0	0	2	2	2	2	0	0	0	1	0	0	1	2	2	2	1	1	0	0	0	0	0	0	2	2	1	2	1	1	0	2	1	2	0	1	2	1	0	1	0	1	0	0	0	0
238	1	0	0	0	0	0	1	1	1	0	0	0	0	0	0	0	2	0	0	0	0	0	1	0	0	1	0	2	2	2	1	2	1	0	0	2	1	0	0	2	0	2	2	0	0	0	0	0	0
239	1	0	0	0	0	2	1	1	2	0	0	0	1	0	0	0	1	2	1	1	1	2	0	0	0	0	0	2	2	2	1	1	1	2	1	1	1	0	0	1	0	0	1	0	0	1	0	0	1
240	0	0	0	0	0	2	2	2	2	0	0	1	1	0	0	0	0	0	1	1	1	0	0	0	0	0	0	1	2	1	0	1	1	2	0	2	2	0	0	0	0	0	0	0	0	1	0	0	1
241	0	1	0	0	0	1	2	2	1	0	0	1	1	0	0	0	0	1	1	1	1	0	0	0	0	0	0	1	2	1	0	0	0	0	1	1	2	0	0	1	0	0	2	0	1	1	0	0	0
242	1	0	0	1	0	1	1	2	2	0	1	2	2	0	0	0	2	0	0	0	0	0	1	0	0	0	0	2	2	2	0	0	1	0	0	2	2	0	0	1	0	2	2	0	0	0	0	1	1
243	1	0	0	1	0	2	2	2	2	0	1	0	0	0	0	0	1	2	1	0	0	0	0	0	0	0	0	1	2	1	0	0	2	1	0	2	1	0	0	1	0	0	2	0	1	1	0	1	1
244	1	0	0	0	0	0	2	2	1	0	0	1	2	1	1	0	1	2	0	0	0	0	0	0	0	1	0	1	2	1	0	1	1	1	0	2	1	0	0	2	0	0	0	0	0	0	0	0	0
245	1	0	0	0	0	1	2	1	2	0	0	1	1	0	0	0	1	1	2	2	1	0	0	0	0	1	0	1	2	0	1	2	2	1	1	1	1	0	0	0	0	0	1	1	1	2	0	0	0
246	1	0	0	0	0	0	2	0	2	0	0	2	2	0	0	0	1	0	0	0	0	0	0	0	0	0	0	2	1	1	1	2	2	0	0	2	1	0	0	2	0	0	0	0	0	1	0	0	1
247	1	0	0	0	0	1	2	2	1	0	0	0	0	0	0	0	1	0	0	0	0	0	1	1	1	1	0	1	1	1	0	0	0	1	0	2	2	0	0	1	0	0	1	0	1	1	0	0	1
248	1	0	0	1	0	2	2	2	2	0	0	1	2	0	0	0	2	0	0	0	0	0	1	0	0	0	0	1	2	0	1	2	2	0	0	2	2	0	0	1	0	2	2	0	0	1	0	0	0
249	1	0	0	1	0	2	2	2	0	0	0	0	0	0	0	0	0	0	0	0	0	0	1	0	0	0	0	2	2	2	0	2	2	0	1	1	1	0	0	2	1	0	1	0	0	0	0	0	2
250	0	0	1	1	0	2	2	0	2	0	2	1	1	0	0	0	1	1	0	0	0	0	0	0	0	0	0	2	2	1	0	1	1	0	0	2	2	0	0	0	0	0	0	0	1	1	0	0	2
251	0	0	1	1	0	1	2	1	2	0	0	0	1	0	0	0	2	1	1	0	0	0	0	0	0	0	1	2	2	0	1	0	0	0	1	1	1	0	0	0	0	0	1	0	1	1	0	0	1
252	1	0	0	1	0	1	0	2	0	0	1	1	2	0	0	0	1	2	2	2	2	0	0	0	0	0	0	1	1	1	0	2	2	0	2	0	2	0	0	0	0	0	1	0	1	1	0	0	1
253	1	0	0	0	0	2	2	1	2	0	0	0	0	0	0	0	2	1	1	1	1	0	1	0	0	0	0	2	2	0	1	2	2	0	2	1	1	0	0	0	0	1	1	0	0	0	0	0	2
254	0	0	0	0	0	1	1	2	1	0	1	0	2	0	0	0	1	0	1	1	1	0	0	0	0	0	0	2	2	2	0	0	0	0	2	2	0	0	0	2	0	0	1	0	1	0	0	0	1
255	0	0	0	0	0	1	2	1	2	0	0	0	0	0	0	0	0	2	2	1	0	0	0	0	0	0	0	2	2	2	0	1	1	0	1	2	2	0	0	0	0	0	0	0	0	0	0	0	1
256	0	0	0	1	0	1	1	2	1	0	1	0	1	0	0	1	1	1	1	1	1	0	1	1	1	1	0	1	2	1	0	1	1	1	2	0	0	0	0	1	0	0	0	0	0	1	0	0	0
257	1	0	1	1	1	2	2	1	2	0	0	1	1	0	0	0	1	2	2	2	1	0	0	0	0	0	0	2	2	1	1	1	2	1	1	1	2	0	0	1	0	0	1	0	0	1	0	0	2
258	0	0	0	0	0	2	1	2	0	0	0	0	0	0	0	0	1	1	0	0	0	0	1	0	0	0	0	1	2	1	0	0	2	1	2	2	0	0	0	0	0	0	0	0	1	2	0	0	1
259	0	0	0	0	0	1	1	2	1	0	0	1	1	0	0	0	2	0	0	0	0	0	0	0	0	0	0	2	2	0	1	2	2	0	0	2	0	0	0	1	0	0	1	0	2	0	0	0	1
260	0	0	0	1	0	1	2	0	2	0	0	1	1	0	0	0	2	1	1	1	1	0	1	1	1	2	0	1	2	1	0	2	1	0	0	2	2	0	1	1	1	0	0	0	0	2	0	0	1
261	1	0	0	1	0	2	1	2	0	0	0	0	1	0	0	0	1	1	1	1	1	0	0	0	0	0	0	1	1	0	0	2	2	1	0	2	0	0	0	2	0	1	1	0	1	0	0	0	1
262	1	1	0	0	0	1	2	2	0	0	0	1	1	0	0	0	1	0	0	0	0	1	0	0	0	0	0	2	2	1	0	1	1	1	0	2	1	0	0	2	0	0	0	0	0	2	0	0	1
263	0	0	0	1	0	1	2	2	1	0	0	2	2	0	0	0	1	0	1	1	1	0	2	1	1	1	0	1	2	1	0	1	1	0	1	1	1	0	0	1	0	0	0	0	0	0	0	0	0
264	1	0	1	1	0	1	2	0	1	0	1	1	0	0	0	0	2	1	1	1	1	0	1	0	0	0	0	1	2	1	0	0	0	0	0	1	1	0	0	1	0	2	2	0	0	0	0	0	0
265	1	1	1	1	0	2	1	2	1	0	1	1	0	0	0	0	2	0	0	0	0	1	0	0	0	0	0	2	1	1	0	1	1	0	0	2	1	0	0	1	1	1	1	0	1	0	0	0	2
266	1	0	0	0	0	1	2	0	2	0	1	0	0	0	0	0	1	1	1	1	0	0	0	0	0	0	0	1	2	1	0	1	1	1	0	2	1	0	0	2	1	1	1	0	1	0	0	0	0
267	1	0	1	0	0	1	2	1	2	0	0	0	0	0	0	0	1	1	0	1	0	0	0	0	0	0	0	0	2	0	0	1	1	0	1	2	1	1	1	1	0	0	0	0	0	1	0	0	0
268	1	0	0	0	0	1	1	2	0	0	1	0	1	0	0	1	1	0	1	1	1	0	0	0	0	0	0	2	2	2	0	1	1	2	1	1	2	0	0	0	0	0	0	0	0	1	0	0	1
269	0	0	0	0	0	1	2	2	0	0	0	0	1	0	0	1	1	1	1	1	0	0	0	0	0	0	0	2	1	1	0	0	1	0	0	2	1	0	0	2	1	0	0	0	1	1	0	0	2
270	1	0	0	0	0	0	2	2	1	0	0	0	1	0	0	1	1	2	2	2	2	0	0	0	0	0	0	2	2	2	0	1	1	0	1	1	2	0	0	0	0	0	0	0	0	1	0	0	2
271	0	0	0	0	0	1	1	1	1	0	0	1	1	0	0	0	1	2	0	0	0	0	1	1	1	0	0	2	2	1	0	2	2	0	2	1	1	0	0	1	0	0	1	0	1	1	0	2	2
272	1	0	1	0	0	1	2	1	2	0	1	0	1	0	0	1	1	0	1	2	1	0	0	0	0	0	0	2	2	2	1	0	1	2	1	2	1	0	0	1	0	0	0	0	0	1	0	0	1
273	1	0	0	0	0	0	2	1	2	0	1	1	1	0	0	0	1	1	1	1	0	0	0	0	0	0	0	2	0	0	0	1	1	0	1	1	1	0	0	2	0	0	0	1	0	0	0	0	1
274	0	0	0	0	0	1	2	1	1	0	0	1	2	0	0	1	2	1	1	0	0	1	0	0	0	0	0	2	2	2	1	2	2	0	2	0	1	0	0	1	0	0	0	0	0	1	0	0	2
275	0	0	0	1	0	2	2	1	2	0	0	0	1	0	0	0	2	0	0	0	0	0	1	0	0	0	0	2	2	2	0	2	2	0	1	1	1	0	0	1	0	0	0	0	0	0	0	0	1
276	1	0	0	0	0	0	1	2	1	0	1	0	0	0	0	0	0	0	0	0	0	0	0	0	0	0	0	2	2	2	1	1	2	0	2	1	1	1	1	0	0	0	1	0	0	0	0	0	0
277	0	0	0	1	0	2	2	2	2	0	1	0	0	0	0	1	1	1	1	1	1	0	0	0	0	0	1	2	1	0	0	1	0	0	1	1	1	0	0	2	0	2	2	0	0	0	0	0	1
278	1	0	0	0	0	1	1	1	2	0	1	1	1	0	0	0	1	0	0	0	0	0	0	0	0	1	0	2	2	1	1	1	2	0	0	2	1	1	0	1	0	0	0	0	0	1	0	0	1
279	0	0	0	0	0	1	1	1	1	1	1	0	1	0	0	0	1	1	0	0	0	0	1	1	1	1	0	2	2	1	1	0	0	0	0	2	1	0	0	0	0	0	0	0	0	0	0	0	1
280	1	0	0	0	0	1	1	1	1	0	1	1	1	0	0	0	1	0	0	0	0	0	2	0	0	1	0	2	2	2	1	1	1	1	0	2	1	0	0	0	0	0	0	0	2	0	0	0	2
281	0	1	0	0	0	1	2	2	2	0	0	0	0	0	0	0	0	0	1	1	1	0	1	0	0	1	0	0	1	0	0	1	1	0	0	2	2	0	1	1	1	0	0	0	0	1	0	0	1
282	0	0	0	0	0	0	2	1	2	0	1	0	0	0	0	0	2	1	1	1	1	0	2	0	0	0	0	2	2	1	0	1	1	1	2	0	1	1	1	0	0	1	1	0	1	0	0	0	0
283	0	0	0	0	0	0	1	1	2	0	0	1	2	0	0	0	0	1	1	0	0	0	1	1	1	1	0	1	1	1	0	1	1	0	1	0	1	1	0	1	0	1	1	0	1	1	0	0	1
284	0	0	0	0	0	2	2	2	2	0	0	1	1	0	0	0	2	0	0	0	0	0	0	0	0	0	0	2	2	2	0	1	2	0	0	2	1	0	0	0	0	1	1	0	1	0	0	0	0
285	0	0	0	1	0	1	2	2	1	1	1	0	1	0	0	0	0	2	0	0	0	0	1	0	0	0	0	1	2	1	0	2	2	1	0	2	0	0	0	1	0	1	1	0	1	0	0	1	0
286	1	0	0	0	0	1	0	2	0	1	2	0	0	0	0	0	1	2	1	0	0	0	1	1	1	0	0	2	2	2	0	0	0	0	0	2	1	0	0	2	0	0	1	0	1	0	0	0	1
287	1	0	0	1	0	1	2	2	2	0	0	0	1	0	0	1	0	0	1	1	1	0	0	0	0	0	0	2	1	1	0	2	1	0	0	2	1	0	0	2	0	0	1	0	0	0	0	0	1
288	1	0	1	1	0	1	1	2	1	0	1	0	1	0	0	1	0	0	0	0	0	1	0	0	0	0	0	2	2	1	1	1	1	0	0	2	2	0	0	0	0	0	0	0	0	1	0	0	0
289	0	0	0	0	0	1	1	1	1	1	2	0	1	0	0	1	1	1	1	1	0	1	1	1	1	1	0	2	1	0	1	1	1	1	1	1	2	0	0	0	1	0	0	0	0	1	0	0	1
290	0	0	0	0	0	1	2	0	2	0	0	0	0	0	0	0	0	1	1	1	1	0	2	1	1	1	0	0	1	0	0	1	1	0	0	2	1	0	0	0	0	0	0	1	0	0	0	0	1
291	0	0	0	0	0	2	2	2	1	0	1	0	1	0	0	0	0	0	1	1	1	1	0	0	0	0	0	2	2	2	0	0	1	2	1	2	1	1	1	0	0	0	0	0	0	0	0	0	2
292	0	0	0	0	0	1	2	2	0	0	1	0	0	0	0	0	1	1	1	1	1	0	1	0	0	1	0	2	1	1	0	2	2	1	0	2	0	0	0	2	0	0	1	0	0	0	0	0	0
293	0	0	0	0	0	2	2	1	2	0	0	1	1	0	0	0	0	2	1	1	0	0	0	0	0	1	1	2	2	1	0	0	1	0	0	2	2	0	0	0	1	1	1	0	1	1	0	0	0
294	1	0	0	0	0	1	1	1	1	0	1	1	2	0	0	0	1	1	2	2	1	0	0	0	0	0	0	2	2	2	1	1	1	0	1	1	2	0	0	1	0	0	2	0	1	0	0	0	0
295	0	0	0	0	0	0	1	1	0	1	2	0	0	0	0	0	2	2	2	1	1	0	1	0	0	0	0	2	2	1	1	1	1	0	0	2	1	0	0	1	0	0	0	0	0	1	0	0	0
296	0	0	0	0	0	0	2	2	2	0	0	0	0	0	0	0	2	2	2	2	1	0	0	0	0	0	0	1	2	0	1	1	1	0	0	2	2	0	0	0	0	0	0	1	0	1	0	0	0
297	1	0	0	0	0	0	2	1	2	0	0	1	1	0	0	0	1	1	0	1	0	0	0	0	0	0	0	1	1	1	0	1	2	1	0	2	1	1	1	1	0	0	1	0	1	1	0	0	0
298	1	0	0	0	0	1	2	1	1	0	0	0	0	0	0	0	0	0	1	1	1	0	0	0	0	0	0	1	2	2	1	1	2	0	0	2	1	0	0	1	0	0	0	0	0	1	0	0	2
299	0	0	1	1	0	1	1	1	1	0	1	1	1	0	0	0	2	0	0	0	0	0	0	0	0	1	0	2	2	2	1	1	1	1	1	1	2	0	0	0	1	0	1	0	0	0	0	0	1
300	0	0	0	0	0	2	2	2	2	0	0	1	2	0	0	0	2	0	0	0	0	1	0	0	0	0	1	2	2	2	0	0	1	0	0	2	2	1	1	1	0	0	0	0	2	2	1	0	1
301	1	0	0	0	0	2	1	1	2	0	0	1	1	0	0	0	0	0	0	0	0	0	0	0	0	0	0	1	2	1	0	2	2	2	1	1	1	0	0	1	0	1	2	0	0	1	0	0	1
302	0	0	0	1	0	2	2	1	2	0	0	0	0	0	0	0	1	0	0	0	0	0	1	1	1	1	0	2	1	1	0	1	1	0	1	1	1	0	0	2	0	1	1	0	1	0	0	0	0
303	1	1	0	0	0	1	2	1	2	0	0	2	2	0	0	0	0	2	0	0	0	0	0	0	0	0	0	2	2	2	1	0	0	0	0	2	1	0	0	0	0	0	1	0	1	1	0	0	0
304	0	0	0	0	0	1	2	2	0	0	1	1	1	0	0	0	1	0	0	0	0	0	0	0	0	1	0	1	1	1	0	1	1	0	0	1	1	0	0	1	0	1	1	0	0	1	0	0	1
305	1	0	0	0	0	0	1	2	0	0	0	0	2	0	0	0	1	2	0	0	0	0	0	0	0	0	1	2	2	1	0	2	2	1	1	1	0	0	0	2	0	0	0	0	1	0	0	0	1
306	0	0	0	0	0	1	2	1	1	1	0	0	1	0	0	1	0	1	0	0	0	1	0	0	0	1	0	2	2	1	2	2	2	1	0	2	2	0	0	0	0	0	0	0	0	0	0	0	1
307	1	0	0	0	0	2	2	1	1	0	0	0	0	0	0	0	2	1	1	1	1	0	1	0	0	1	0	2	2	1	2	0	1	1	1	2	1	1	1	1	0	0	1	0	1	0	0	0	1
308	0	1	0	0	0	1	1	2	1	1	1	0	0	0	0	0	0	1	1	0	0	0	1	1	1	1	0	0	1	0	0	0	1	2	1	2	2	0	0	2	1	0	0	0	1	0	0	0	1
309	0	0	0	1	0	2	1	1	0	1	1	0	1	0	0	0	1	0	0	0	0	0	1	1	1	2	0	2	2	2	0	1	2	2	0	2	2	0	0	0	1	1	1	0	1	1	0	0	1
310	1	0	0	1	0	1	2	2	1	0	0	1	2	0	0	0	2	0	0	0	0	1	1	1	1	1	0	2	2	1	1	0	2	1	0	2	1	0	0	1	0	0	0	1	0	1	0	0	2
311	1	0	0	1	0	1	0	2	1	0	0	0	0	0	0	0	1	1	0	0	0	1	0	0	0	0	0	1	2	1	1	2	2	0	1	1	1	0	0	2	0	0	1	0	0	1	0	2	2
312	0	1	0	0	0	1	1	0	2	0	0	0	0	0	0	0	1	2	2	2	1	0	0	0	0	0	0	2	2	2	0	1	1	0	1	1	1	0	0	1	0	1	1	0	1	0	0	0	0
313	1	0	0	0	0	0	1	2	1	0	1	0	0	0	0	0	0	1	1	1	1	0	0	0	0	1	0	2	2	1	1	0	0	0	1	1	2	0	0	1	0	0	1	0	1	0	0	0	0
314	0	0	0	0	0	1	2	1	1	0	0	0	2	0	0	1	1	2	2	2	2	0	0	0	0	0	0	2	2	2	0	1	1	0	0	2	1	0	0	2	1	1	1	0	1	0	0	0	0
315	1	0	0	0	0	0	2	1	1	0	1	0	1	0	0	1	1	0	0	0	0	0	0	0	0	1	0	2	2	2	0	2	2	0	1	1	1	0	0	1	0	0	1	0	1	0	0	0	1
316	0	0	0	0	0	2	2	0	2	0	0	0	2	0	0	0	2	0	0	0	0	1	0	0	0	0	0	2	2	2	1	1	1	1	0	2	1	1	1	1	1	0	0	0	0	0	0	0	1
317	1	0	0	0	0	1	2	2	1	0	1	0	1	0	0	0	1	0	1	1	1	0	0	0	0	0	0	1	1	0	0	0	0	0	0	2	2	0	0	2	1	2	2	0	0	0	0	0	1
318	1	0	0	1	0	2	0	2	0	1	2	0	1	0	0	1	0	0	1	1	1	0	1	0	0	0	0	2	1	0	0	1	1	1	1	1	1	0	0	1	0	0	0	1	0	0	0	0	1
319	0	0	1	0	1	1	2	2	2	0	0	0	2	0	0	0	1	0	0	0	0	1	0	0	0	0	0	2	2	2	0	1	1	0	1	1	1	0	0	1	0	1	1	0	1	1	0	0	0
320	0	0	0	1	0	1	1	1	2	0	0	0	0	0	0	0	2	2	2	2	0	0	1	0	0	0	0	2	2	2	0	1	1	1	0	2	0	0	0	0	0	1	1	1	1	0	0	0	0
321	1	0	1	0	1	1	1	1	2	0	0	0	2	0	0	1	1	2	2	2	2	1	0	0	0	0	1	2	2	1	0	0	0	0	0	2	1	0	0	1	0	0	1	0	1	1	0	0	1
322	1	0	0	0	0	1	1	2	1	1	1	0	0	0	0	0	1	1	1	1	1	0	0	0	0	0	0	2	2	2	0	1	1	2	1	1	1	0	0	0	0	0	1	0	0	0	0	0	2
323	1	0	0	1	0	2	2	1	2	0	0	1	1	0	0	0	1	0	0	0	0	0	0	0	0	0	0	2	2	1	2	1	2	1	2	2	1	0	0	1	0	0	0	0	0	1	0	0	2
324	1	0	0	1	0	2	2	2	0	0	0	0	0	0	0	0	1	2	1	1	1	0	1	0	0	0	0	1	2	1	0	1	1	1	1	1	1	0	0	0	0	0	1	0	1	0	0	0	0
325	0	0	0	0	0	1	1	1	1	0	1	0	0	0	0	0	1	0	0	0	0	0	0	0	0	0	0	1	1	1	0	2	2	0	2	1	0	0	0	2	0	0	0	0	1	1	0	0	0
326	0	0	1	0	1	1	2	2	1	0	0	0	1	0	0	0	0	2	0	0	0	0	1	1	1	2	0	1	2	0	1	0	1	0	0	2	1	0	0	1	0	1	1	1	1	0	0	0	1
327	0	0	0	0	0	1	1	2	1	0	2	0	0	0	0	0	1	0	1	1	1	0	1	1	1	1	0	2	2	2	0	2	2	0	0	2	0	0	0	2	0	0	0	0	0	0	1	0	0
328	1	0	0	0	0	1	1	2	1	0	1	1	1	0	0	0	1	1	1	1	0	0	2	0	0	1	0	1	2	1	0	1	2	1	2	2	2	0	0	0	0	0	0	0	0	1	0	0	1
329	1	0	0	0	0	0	1	1	1	0	1	1	0	0	0	0	2	0	0	0	0	0	0	0	0	0	0	1	1	1	0	2	2	0	1	1	0	0	0	1	0	0	0	0	0	1	0	0	0
330	1	0	0	0	0	0	0	2	1	0	0	1	1	0	0	0	1	2	1	1	1	0	0	0	0	1	0	2	2	1	1	1	1	1	0	2	2	0	0	1	1	0	0	0	0	2	0	0	0
331	0	0	0	0	0	1	2	2	2	0	1	0	0	0	0	0	1	1	1	0	1	0	0	0	0	2	0	2	2	2	0	2	2	0	1	1	0	0	0	2	0	0	1	0	0	1	0	0	0
332	1	0	0	0	0	0	1	2	1	0	1	0	0	0	0	0	1	1	0	0	0	0	0	0	0	0	0	2	1	0	0	1	1	0	0	2	2	0	0	1	0	0	0	0	0	0	0	0	1
333	1	0	0	0	0	1	1	1	1	0	2	0	0	0	0	0	2	2	2	1	1	1	1	1	1	1	0	2	2	2	1	1	2	2	1	1	1	0	0	1	0	0	0	1	0	0	0	0	1
334	0	0	0	0	0	0	1	1	1	0	1	1	1	0	0	0	2	2	1	0	0	0	0	0	0	0	0	1	1	0	1	0	1	1	1	2	2	0	0	0	0	0	0	0	0	0	0	0	2
335	0	0	0	1	0	1	2	2	1	0	0	0	1	0	0	0	2	2	0	0	0	0	0	0	0	2	0	2	2	2	0	1	2	2	1	1	0	0	0	2	0	0	1	0	1	0	0	1	2
336	0	0	0	1	0	2	2	0	2	0	0	1	1	0	0	0	2	0	0	0	0	1	0	0	0	0	0	2	2	2	0	2	2	1	1	1	0	0	0	2	0	1	1	0	1	1	0	0	0
337	1	0	0	0	0	0	1	1	1	0	1	2	2	1	1	0	0	2	1	1	1	0	0	0	0	1	0	2	2	2	0	0	1	1	1	2	2	0	0	1	0	0	0	1	0	1	0	1	2
338	1	0	1	1	0	1	1	1	1	0	2	0	0	0	0	0	1	2	2	2	1	0	0	0	0	1	1	2	2	2	0	0	0	0	0	2	2	0	0	1	1	0	0	0	0	0	0	0	1
339	0	0	0	0	0	0	1	1	1	0	1	1	1	0	0	0	0	1	1	1	1	0	0	0	0	0	0	1	2	0	0	1	1	1	1	1	1	0	0	2	0	0	0	0	0	0	0	0	0
340	0	0	0	1	0	1	2	2	1	0	1	0	0	0	0	0	1	1	0	0	0	0	0	0	0	0	0	2	2	1	2	2	2	0	1	1	0	0	0	1	0	0	1	0	0	1	0	0	0
341	0	0	0	0	0	2	2	2	1	0	0	1	0	0	0	0	0	0	0	0	0	0	1	0	0	0	0	2	1	0	0	0	0	1	2	2	2	0	0	0	0	1	1	1	1	1	1	0	0
342	1	0	0	1	0	2	1	1	2	0	0	0	1	0	0	0	1	2	1	1	1	0	0	0	0	0	0	2	2	2	1	1	1	0	1	1	0	0	0	2	0	0	0	0	0	1	0	2	2
343	0	0	0	0	0	2	2	2	1	0	0	1	2	0	0	0	1	1	1	1	1	0	1	1	1	1	0	2	2	1	1	1	1	0	0	2	0	0	0	0	0	0	1	0	1	0	0	0	1
344	1	0	0	0	0	1	1	1	1	0	0	0	0	0	0	0	2	0	0	0	0	0	0	0	0	0	1	2	2	1	0	2	2	0	1	1	2	0	0	1	0	0	0	1	0	1	0	0	1
345	1	0	0	0	0	1	1	0	2	0	0	0	0	0	0	0	2	0	0	0	0	1	0	0	0	0	0	1	1	1	1	1	1	1	0	2	1	0	0	1	0	1	1	0	1	0	0	0	0
346	1	0	0	1	0	1	2	1	2	0	0	1	1	0	0	0	1	1	1	1	0	0	1	1	1	1	0	1	1	1	1	1	1	0	0	2	1	1	1	0	0	1	1	0	1	0	0	0	0
347	0	0	1	1	0	1	2	2	2	0	0	0	0	0	0	0	1	0	0	0	0	0	0	0	0	0	0	2	0	0	0	1	2	0	0	2	1	0	0	1	1	0	0	0	0	1	0	0	1
348	0	0	1	1	1	2	1	2	0	0	0	0	0	0	0	0	1	1	0	0	0	0	0	0	0	0	0	2	2	2	0	2	2	0	2	1	1	1	0	1	0	0	1	0	0	1	0	0	2
349	0	0	0	1	0	2	1	2	1	0	0	0	0	0	0	0	2	1	1	1	0	0	0	0	0	0	0	1	2	1	0	2	2	0	0	2	2	0	0	0	0	0	0	0	1	1	0	0	0
350	1	0	0	1	0	2	1	1	2	0	0	0	1	0	0	1	1	1	0	0	0	0	0	0	0	0	0	1	2	0	0	1	1	0	0	2	2	0	1	1	1	0	0	0	0	1	0	0	0
351	1	0	0	1	0	1	0	1	1	1	1	0	0	0	0	0	0	1	1	2	1	1	0	0	0	0	0	2	2	1	0	1	1	1	0	2	2	0	0	0	0	1	1	0	0	0	0	0	1
352	1	0	0	0	0	1	1	2	0	0	1	0	1	0	0	0	0	0	0	0	0	0	0	0	0	0	0	2	2	1	0	2	2	1	0	2	0	0	0	2	0	0	0	0	0	0	0	0	1
353	0	0	0	0	0	1	2	2	2	0	0	0	1	0	0	0	0	0	1	1	1	0	0	0	0	0	1	2	2	1	0	2	2	0	0	2	0	0	0	1	0	0	0	0	0	0	1	0	1
354	1	0	0	0	0	1	1	1	1	0	1	0	1	0	0	0	2	2	1	1	1	0	1	1	1	1	0	2	1	1	0	1	1	0	1	1	1	0	0	2	0	0	0	0	0	1	0	1	2
355	1	0	0	1	0	2	2	2	1	0	1	0	0	0	0	0	2	2	2	1	1	0	0	0	0	0	0	2	1	1	0	0	1	1	0	2	2	0	0	0	1	0	1	0	1	1	0	0	2
356	0	0	0	0	0	0	2	2	1	0	1	0	0	0	0	0	0	0	1	1	1	1	0	0	0	0	0	2	2	1	1	0	2	1	2	2	1	0	0	2	0	0	1	0	0	0	0	0	0
357	0	0	0	0	0	0	2	1	2	0	0	1	1	0	0	0	1	1	1	1	1	1	0	0	0	0	0	1	2	1	1	1	1	1	0	2	0	0	0	1	0	0	1	0	1	0	0	1	0
358	1	0	0	0	0	1	2	1	2	0	0	0	0	0	0	0	1	1	1	1	1	0	1	1	1	1	0	1	2	0	1	1	1	0	0	2	0	0	0	1	0	0	0	0	0	0	0	0	1
359	1	0	0	1	0	2	2	2	2	0	0	0	0	0	0	0	2	1	0	0	0	0	0	0	0	0	0	1	2	1	0	1	0	1	0	2	2	0	0	0	0	0	2	0	0	1	0	0	0
360	0	0	0	1	0	1	0	1	1	1	1	0	0	0	0	0	2	1	1	0	0	2	0	0	0	0	0	2	2	2	1	2	2	1	1	1	1	0	0	2	1	0	0	1	1	1	0	0	1
361	0	0	1	0	1	1	1	1	0	1	1	1	2	0	0	0	2	0	0	0	0	0	2	0	0	0	2	2	2	0	1	1	1	0	1	1	1	0	0	0	0	0	1	0	1	0	0	0	2
362	0	0	0	0	0	1	2	0	2	0	0	0	1	0	0	1	0	1	0	0	0	0	0	0	0	0	0	1	2	0	0	1	1	0	0	2	1	0	0	1	0	0	0	0	0	0	0	0	1
363	0	0	0	0	0	1	2	2	1	0	0	1	2	0	0	0	1	1	0	0	0	0	0	0	0	0	1	2	2	0	1	1	2	1	0	2	2	0	0	0	1	1	1	0	1	1	0	0	0
364	1	0	0	0	0	1	2	1	1	0	0	0	1	0	0	0	1	1	1	1	0	0	1	0	0	0	0	0	2	0	0	2	2	1	1	1	1	0	0	1	0	0	1	0	1	0	0	0	1
365	0	0	0	0	0	0	2	2	1	0	0	0	1	0	0	0	2	0	0	0	0	0	1	0	0	0	0	2	2	1	2	1	1	1	0	2	1	0	0	0	0	0	0	0	0	0	0	1	1
366	1	0	0	1	0	1	2	0	2	0	0	0	0	0	0	0	0	1	1	1	1	0	0	0	0	0	1	2	2	1	1	2	2	0	1	1	1	1	1	1	0	0	0	0	0	1	0	1	2
367	1	0	0	1	0	1	2	1	2	0	1	1	1	0	0	0	0	2	0	0	0	0	0	0	0	0	0	2	2	1	2	2	2	1	1	1	1	1	1	1	0	0	0	0	0	0	0	0	1
368	1	0	0	1	0	2	2	1	1	0	1	0	0	0	0	0	2	1	0	0	0	0	0	0	0	0	0	2	2	2	0	2	2	0	0	2	2	0	0	0	0	0	1	0	1	1	0	0	1
369	0	0	0	0	0	1	1	2	0	0	1	1	1	1	1	0	1	2	1	1	1	0	1	1	1	1	0	2	2	2	0	0	1	0	1	2	1	0	0	2	0	1	1	0	1	0	0	0	2
370	1	0	0	0	0	1	1	1	1	0	1	0	1	0	0	0	2	0	0	1	1	0	0	0	0	1	0	2	1	0	0	1	1	0	1	1	1	0	0	2	0	0	0	0	0	0	0	0	2
371	0	0	0	0	0	2	1	0	2	0	0	0	1	0	0	0	0	2	2	2	0	0	0	0	0	0	0	0	2	0	0	2	2	1	1	1	1	0	0	2	1	0	0	0	0	0	0	0	1
372	0	0	0	0	0	1	2	1	2	0	0	0	1	0	0	0	1	2	2	2	2	0	0	0	0	0	0	2	1	1	1	1	2	0	1	2	1	0	0	1	0	0	0	1	0	1	0	0	1
373	0	0	0	1	0	1	2	0	2	0	0	0	2	0	0	0	2	0	0	0	0	0	0	0	0	0	0	2	2	2	0	2	2	0	2	0	1	0	0	1	0	0	0	0	0	0	0	1	1
374	1	0	0	0	0	1	1	2	0	0	0	0	0	0	0	0	1	1	1	1	1	0	0	0	0	0	0	2	1	1	0	1	1	1	2	0	1	0	0	1	0	2	2	0	0	0	0	0	1
375	1	0	0	0	0	0	2	1	2	0	1	1	1	0	0	0	1	0	0	0	0	0	0	0	0	0	0	2	1	1	0	2	2	0	1	1	0	0	0	2	0	0	0	0	0	0	0	0	1
376	1	0	0	0	0	2	1	2	0	0	0	0	0	0	0	0	2	2	2	2	1	0	0	0	0	1	0	2	1	0	0	2	2	1	0	2	2	0	1	1	1	0	0	1	0	0	0	0	1
377	1	0	0	1	0	2	2	2	2	0	0	1	1	0	0	0	1	1	1	1	0	0	1	1	1	1	0	2	2	2	0	1	2	1	0	2	1	0	0	0	0	0	1	0	1	1	0	0	1
378	0	0	0	0	0	2	2	2	1	1	1	1	1	0	0	0	1	2	1	1	1	0	0	0	0	1	0	2	2	2	0	1	1	0	1	1	2	0	0	1	0	2	2	0	0	0	0	0	1
379	1	0	0	0	0	0	2	2	1	0	0	0	1	0	0	0	2	2	2	2	1	0	1	0	0	0	0	1	1	1	0	1	1	0	1	1	0	0	0	1	0	1	1	1	1	0	1	0	0
380	1	0	0	1	0	1	2	0	1	0	1	1	2	0	0	0	1	1	1	1	0	0	0	0	0	0	0	2	2	2	0	1	1	0	0	2	0	0	0	2	0	0	2	0	1	1	0	1	1
381	0	0	0	0	0	2	2	1	2	0	1	1	1	0	0	0	1	1	1	1	1	0	1	0	0	0	0	1	1	1	0	1	2	2	1	2	1	0	0	2	0	0	0	0	0	0	0	0	1
382	0	0	0	1	0	2	2	2	1	0	0	1	1	0	0	0	1	0	0	0	0	0	0	0	0	0	0	2	2	2	1	0	1	0	0	2	1	0	0	0	0	0	0	0	1	1	0	0	0
383	1	0	0	1	0	1	2	1	1	0	0	0	1	0	0	1	0	1	0	0	0	1	1	1	1	1	0	2	2	2	0	1	1	0	1	2	2	0	0	0	0	0	0	0	0	0	0	0	1
384	1	0	0	1	0	2	2	2	2	0	0	0	1	0	0	1	0	2	0	1	0	0	1	1	1	1	0	2	1	1	0	2	2	0	1	1	1	0	0	1	0	0	0	0	0	1	0	1	1
385	1	0	0	0	0	2	2	1	2	0	0	1	1	0	0	0	1	1	1	1	1	0	1	0	0	0	0	1	2	1	0	1	2	2	1	2	2	1	0	0	0	0	0	0	0	0	0	0	1
386	0	0	0	0	0	0	1	1	2	0	0	0	0	0	0	0	1	1	1	1	0	0	0	0	0	0	0	2	2	1	2	1	1	1	0	2	1	0	0	1	0	1	1	0	1	1	0	0	0
387	1	0	1	0	0	1	2	1	2	0	1	0	1	0	0	1	2	1	0	0	0	0	0	0	0	0	0	1	2	0	1	1	1	0	1	1	0	0	0	2	0	1	1	0	1	0	0	0	0
388	1	0	1	1	1	2	2	1	0	0	0	1	1	0	0	0	1	1	1	1	0	0	0	0	0	0	0	2	2	1	0	1	1	0	0	2	2	0	0	1	0	0	0	0	0	1	0	1	2
389	0	0	0	0	0	1	1	2	1	0	1	0	0	0	0	0	1	2	0	0	0	0	0	0	0	0	0	2	1	1	0	1	1	0	0	2	1	0	0	1	0	0	1	0	1	1	0	0	1
390	1	0	0	0	0	1	2	1	2	0	0	0	0	0	0	0	2	1	1	0	0	0	0	0	0	1	0	2	2	2	0	2	2	1	1	1	1	0	0	2	0	1	1	0	0	2	0	0	1
391	0	0	0	0	0	2	2	2	1	0	1	1	1	1	1	0	0	1	0	0	0	0	1	0	0	0	0	0	2	0	0	0	1	1	1	2	0	0	0	2	0	0	1	0	0	0	0	0	0
392	1	0	0	0	0	2	2	2	2	0	0	0	0	0	0	0	1	2	1	0	0	0	0	0	0	0	0	2	2	2	0	0	0	0	0	2	1	0	0	0	0	1	1	0	0	0	0	1	1
393	1	0	0	0	0	1	0	1	1	0	1	0	0	0	0	0	0	2	2	1	1	0	1	0	0	1	1	1	2	0	0	1	1	1	2	0	1	0	0	1	0	0	0	1	0	1	0	0	1
394	1	0	1	1	0	1	2	1	2	0	0	0	0	0	0	0	2	1	1	1	1	0	0	0	0	0	0	1	2	1	0	0	1	0	0	2	1	0	0	1	0	0	0	0	1	0	0	0	0
395	1	0	0	0	0	1	2	2	0	0	0	1	2	0	0	0	1	0	0	0	0	0	0	0	0	0	0	2	2	1	0	1	1	1	2	1	2	0	0	0	0	0	0	0	0	1	0	0	1
396	1	0	0	0	0	2	2	1	2	0	0	1	1	0	0	0	2	0	0	0	0	0	0	0	0	0	0	2	2	2	0	2	2	0	2	0	2	0	1	1	1	0	1	0	1	0	0	0	1
397	0	1	0	0	0	1	2	2	1	0	1	0	2	0	0	0	1	0	0	0	0	0	0	0	0	1	0	1	2	1	0	2	2	0	2	0	2	0	0	1	1	0	0	1	0	0	0	0	1
398	0	0	0	1	0	2	1	2	1	0	1	1	1	0	0	0	1	1	0	1	0	0	1	0	0	0	0	1	2	1	1	1	1	0	0	2	0	0	0	0	0	0	0	0	1	1	0	0	0
399	1	0	1	0	1	2	1	1	1	1	1	0	0	0	0	0	2	1	0	0	0	0	0	0	0	0	0	1	2	1	0	1	2	1	2	1	1	0	0	1	0	0	0	0	0	0	0	1	1
400	0	0	1	1	0	1	2	1	2	0	0	0	1	0	0	1	1	0	1	1	1	0	0	0	0	0	0	2	2	2	0	2	2	1	1	1	1	1	0	1	0	0	2	0	1	0	0	0	0
401	0	0	0	0	0	0	2	1	2	0	1	0	1	0	0	0	1	1	1	1	0	0	0	0	0	0	0	0	2	0	0	1	1	0	2	1	0	0	0	1	0	0	1	0	1	0	0	0	1
402	0	1	1	1	0	2	0	2	0	0	2	2	2	0	0	0	1	1	1	0	0	0	0	0	0	1	0	1	1	0	0	0	0	0	0	2	2	0	0	1	0	0	0	0	0	0	0	0	0
403	0	0	0	0	0	1	1	1	0	0	1	0	1	0	0	0	0	0	1	1	1	0	0	0	0	0	0	0	2	0	0	1	1	0	0	1	1	0	0	2	0	2	2	0	0	0	0	0	0
404	1	1	0	0	0	1	2	1	2	0	0	0	0	0	0	0	1	1	0	0	0	0	0	0	0	0	0	2	2	2	1	0	0	0	0	2	2	0	0	2	1	0	0	1	0	1	0	0	1
405	0	0	0	0	0	0	1	2	0	0	0	2	1	0	0	0	1	2	0	1	1	0	0	0	0	1	0	2	2	2	0	0	0	0	0	2	0	0	0	1	0	1	1	0	1	0	0	0	1
406	1	0	0	0	0	0	2	2	2	0	1	0	0	0	0	0	1	1	1	1	1	1	0	0	0	1	0	2	1	1	0	1	1	1	0	2	0	0	0	1	0	0	0	1	1	1	0	0	1
407	0	0	0	1	0	1	2	1	1	0	0	0	1	0	0	0	1	1	1	1	0	0	0	0	0	0	0	1	2	1	0	2	2	0	1	1	2	0	0	1	0	0	0	0	0	1	0	0	1
408	0	0	1	1	0	1	2	1	2	0	0	0	1	0	0	0	0	2	0	0	0	1	0	0	0	0	0	2	2	1	2	1	1	0	0	2	0	0	0	1	0	0	1	0	1	2	0	0	0
409	0	1	0	0	0	1	1	2	1	0	1	0	1	0	0	1	0	0	0	0	0	0	0	0	0	1	0	2	2	1	2	1	1	0	0	2	1	0	0	0	0	0	0	0	0	0	0	0	0
410	0	0	0	0	0	1	1	1	2	0	0	0	0	0	0	0	0	0	1	1	1	0	0	0	0	0	0	1	2	1	0	1	1	0	1	1	0	0	0	2	0	0	0	0	1	1	0	0	1
411	1	0	0	0	0	1	1	1	1	0	1	0	0	0	0	0	1	2	0	0	0	0	0	0	0	1	0	0	1	0	0	2	2	1	1	2	2	0	1	2	1	0	1	0	0	0	0	0	1
412	0	0	0	2	0	2	1	2	1	0	0	1	1	0	0	0	1	0	0	0	0	0	1	0	0	0	0	2	2	1	1	2	2	0	2	0	0	0	0	2	0	0	1	0	1	2	0	0	0
413	1	0	0	0	0	2	1	2	1	0	0	0	0	0	0	0	1	1	1	1	0	1	1	1	1	1	0	1	2	2	1	1	1	0	1	1	1	1	1	1	0	1	1	0	1	0	0	0	0
414	0	0	0	0	0	1	1	1	0	1	2	1	2	1	1	0	2	2	1	0	0	0	1	1	1	1	0	1	2	1	1	2	2	0	2	0	0	0	0	2	0	0	0	0	1	0	0	0	0
415	0	0	0	0	0	2	2	1	2	0	0	0	0	0	0	0	0	1	0	0	0	0	1	0	0	0	0	2	2	1	1	2	2	1	1	1	2	0	0	1	1	0	0	0	1	1	0	0	1
416	0	1	0	0	0	1	1	2	1	0	1	0	1	0	0	0	1	2	0	1	1	0	0	0	0	1	0	2	2	1	1	2	2	1	1	1	2	0	0	1	0	0	1	0	1	1	0	0	1
417	1	0	0	1	0	1	1	2	0	0	1	0	1	0	0	0	1	2	1	1	1	0	1	1	1	1	0	1	2	1	0	1	1	0	1	1	2	0	0	0	1	2	2	0	0	1	0	0	1
418	0	0	1	1	0	1	1	2	1	0	1	1	1	0	0	0	1	0	0	0	0	0	0	0	0	0	0	2	2	2	0	0	1	2	1	2	1	0	0	1	0	0	0	0	0	2	0	1	2
419	1	0	0	0	0	1	1	1	1	0	1	0	0	0	0	0	0	2	0	0	0	0	0	0	0	0	2	2	2	0	1	1	1	2	1	1	0	0	0	1	0	0	1	0	1	1	0	1	1
420	1	0	0	0	0	0	2	2	2	0	0	0	1	0	0	1	0	2	2	2	0	0	1	1	1	1	0	1	2	1	0	1	1	1	1	2	1	1	1	1	0	1	2	0	0	1	0	0	0
421	0	0	1	0	1	1	2	1	2	0	0	0	0	0	0	0	0	1	0	0	0	0	0	0	0	0	0	2	2	1	0	2	2	0	1	1	2	1	1	0	0	0	0	1	0	1	0	0	0
422	1	0	0	0	0	1	2	1	2	0	0	1	2	0	0	0	1	1	1	1	1	0	1	0	0	0	0	1	2	0	1	1	2	0	0	2	0	0	0	2	0	0	0	0	0	1	0	0	1
423	1	0	0	0	0	0	2	2	1	0	0	1	1	0	0	0	1	2	1	1	0	0	0	0	0	0	0	2	1	1	1	0	0	0	0	2	1	0	0	0	0	1	1	0	1	0	0	0	1
424	0	0	0	0	0	2	2	2	1	0	1	0	2	0	0	1	0	0	0	0	0	0	1	1	1	1	0	1	2	1	1	1	1	1	1	1	2	0	0	1	1	0	0	0	2	0	0	1	0
425	0	0	0	1	0	1	2	1	1	0	1	0	1	0	0	0	2	0	0	0	0	0	0	0	0	0	1	1	1	0	0	0	1	1	1	2	2	0	0	0	0	0	1	0	1	0	0	0	1
426	1	0	0	0	0	2	2	1	1	0	0	0	0	0	0	0	2	0	0	1	0	2	0	0	0	0	1	1	2	2	0	0	2	0	0	2	1	0	0	1	0	0	0	0	1	0	0	0	1
427	1	0	0	1	0	1	1	2	1	0	1	0	1	0	0	1	1	0	0	0	0	0	0	0	0	0	0	2	1	1	1	1	2	2	1	2	1	0	0	0	0	0	1	0	1	0	0	0	1
428	0	0	0	0	0	1	1	0	2	0	0	0	2	0	0	1	2	0	0	1	0	0	0	0	0	0	0	2	2	2	0	1	1	0	0	2	2	1	1	1	0	0	0	0	0	1	0	0	1
429	1	1	0	0	0	1	1	2	1	0	1	1	2	0	0	0	2	2	1	0	0	0	0	0	0	0	0	2	2	1	1	1	2	0	1	2	0	0	0	1	0	0	0	0	1	0	0	0	0
430	0	0	0	1	0	2	1	1	1	1	1	1	0	0	0	0	1	0	0	0	0	0	1	1	1	2	1	2	2	1	0	1	1	1	1	1	1	0	0	1	0	0	1	0	1	1	0	0	0
431	0	0	0	0	0	1	1	2	1	1	1	0	1	0	0	1	1	1	1	1	0	0	0	0	0	0	1	2	2	1	0	1	2	1	0	2	0	0	0	2	0	1	1	1	0	1	0	0	1
432	0	0	0	0	0	1	1	2	0	0	0	0	1	0	0	1	0	2	0	0	0	0	1	0	0	1	0	2	1	0	1	1	1	1	0	2	1	1	0	0	0	0	0	0	0	1	0	1	1
433	1	0	0	1	0	2	1	1	1	0	1	0	1	0	0	0	0	2	1	1	0	0	0	0	0	0	0	2	1	1	1	1	2	2	1	1	2	0	0	0	1	0	1	0	1	1	0	1	2
434	1	0	0	1	0	1	2	2	2	0	0	0	1	0	0	0	1	2	1	1	1	0	0	0	0	1	0	2	1	0	1	1	1	0	0	2	0	1	1	1	0	0	0	2	0	1	0	0	0
435	1	0	1	0	0	0	2	2	2	0	0	1	2	0	0	0	1	1	1	1	0	0	0	0	0	0	0	2	2	1	2	1	2	1	2	2	1	0	0	1	0	0	1	0	1	2	0	0	2
436	1	0	0	0	0	2	1	1	2	0	0	0	0	0	0	0	1	1	0	1	0	0	0	0	0	0	0	2	2	1	0	1	1	0	1	1	0	0	0	1	0	0	0	1	1	1	0	0	0
437	0	0	0	2	0	2	2	2	2	0	1	0	1	0	0	0	1	2	0	0	0	0	0	0	0	0	0	1	1	1	0	1	1	0	1	1	2	0	1	2	2	1	2	0	1	0	0	0	0
438	0	0	0	1	0	1	2	1	2	0	0	1	1	0	0	0	0	2	2	1	0	0	0	0	0	0	0	2	1	1	0	1	1	0	1	1	2	0	0	1	0	0	0	1	0	1	0	0	0
439	0	0	0	1	0	1	2	2	1	0	1	0	0	0	0	0	1	0	0	0	0	0	0	0	0	0	0	1	2	1	0	2	2	0	1	1	1	0	0	1	0	0	1	0	1	1	0	0	2
440	1	0	0	0	0	0	1	2	0	0	0	1	1	0	0	0	0	1	0	0	0	0	1	0	0	0	1	2	2	1	1	2	2	1	0	2	1	0	0	0	0	0	1	0	1	1	0	0	0
441	1	0	0	0	0	2	2	0	2	0	0	0	1	1	1	0	2	0	0	0	0	0	1	1	1	1	0	0	1	0	0	0	1	0	1	2	1	0	0	2	0	0	0	0	0	0	0	0	0
442	0	0	1	0	1	1	2	1	1	0	0	0	1	0	0	1	1	2	1	1	1	2	0	0	0	0	0	1	1	1	0	1	2	2	0	2	0	0	0	1	0	1	1	0	0	0	0	1	2
443	0	0	0	0	0	1	2	1	2	0	0	0	0	0	0	0	0	1	1	1	1	0	0	0	0	0	0	2	1	1	0	1	1	0	1	1	1	0	0	1	0	0	1	0	1	1	0	0	1
444	0	0	0	0	0	1	1	1	1	0	1	0	0	0	0	0	0	0	0	0	0	0	0	0	0	0	0	1	1	1	1	0	0	1	0	2	2	0	0	0	0	0	0	1	0	0	0	1	0
445	1	0	0	1	0	1	2	0	2	0	0	0	0	0	0	0	2	0	0	0	0	0	1	1	1	1	0	0	1	0	0	1	1	1	1	1	2	0	0	2	0	0	1	0	1	0	0	0	0
446	0	0	0	0	0	1	2	0	2	0	0	2	2	1	1	0	1	0	0	0	0	0	0	0	0	0	0	1	2	1	0	1	1	1	1	1	1	0	0	1	0	0	0	0	2	2	0	0	0
447	1	0	0	0	0	1	0	2	0	0	1	0	1	0	0	1	0	0	1	1	1	0	0	0	0	0	0	2	2	2	0	0	1	2	1	2	2	0	0	2	1	0	0	1	0	0	0	1	1
448	1	0	0	0	0	0	2	1	2	0	0	0	0	0	0	0	1	1	2	2	1	1	0	0	0	1	0	1	2	1	1	1	2	0	1	2	1	0	0	0	0	0	0	0	0	2	0	0	1
449	1	0	0	1	0	1	2	2	0	0	0	0	0	0	0	1	1	0	0	0	0	0	0	0	0	0	0	2	2	1	1	1	2	0	1	2	1	0	0	1	0	0	0	1	0	1	0	0	1
450	0	0	0	1	0	2	2	1	1	0	1	1	1	0	0	0	1	0	1	1	1	0	1	0	0	1	0	2	2	2	1	2	2	0	2	1	0	0	0	1	0	0	1	0	0	1	0	0	1
451	1	0	0	0	0	1	1	1	0	0	1	0	0	0	0	0	1	1	1	1	0	0	0	0	0	0	0	2	1	1	1	0	2	1	2	2	0	0	0	2	0	0	0	1	0	0	0	0	1
452	1	0	0	0	0	2	2	2	1	0	0	0	2	1	1	1	0	2	2	1	0	0	1	0	0	0	1	2	1	0	0	1	1	0	0	2	2	1	1	1	1	0	0	1	0	1	0	1	0
453	1	0	0	0	0	0	2	2	2	0	1	0	0	0	0	1	0	2	0	0	0	0	0	0	0	0	0	2	2	1	1	0	1	0	0	2	0	0	0	2	0	0	0	0	0	0	0	0	1
454	1	0	0	0	0	1	1	1	1	1	1	0	0	0	0	0	1	0	0	0	0	0	0	0	0	0	0	2	2	2	0	2	2	0	2	0	2	0	0	1	1	0	0	0	0	1	0	0	1
455	0	0	0	0	0	0	2	2	1	0	0	0	0	0	0	0	0	0	1	1	1	0	0	0	0	1	1	2	2	2	0	0	0	0	0	2	1	0	0	1	0	0	0	0	0	0	0	0	1
456	0	0	0	2	0	2	1	1	1	1	1	0	2	0	0	1	1	1	1	1	1	0	0	0	0	1	0	2	1	1	0	1	1	0	0	2	2	0	0	1	1	1	1	0	0	1	0	0	2
457	0	0	0	0	0	0	2	1	2	0	0	0	0	0	0	0	0	2	2	1	0	0	0	0	0	0	0	2	2	2	0	2	2	0	1	1	1	0	0	1	0	1	1	0	1	0	0	0	0
458	1	0	0	1	0	2	1	1	0	1	1	0	0	0	0	0	1	0	1	1	1	0	0	0	0	1	0	2	1	1	1	0	1	1	0	2	2	0	0	1	0	0	1	1	0	1	0	0	1
459	1	1	0	0	0	1	1	1	0	0	1	0	1	0	0	0	0	2	0	0	0	0	0	0	0	0	0	2	2	2	0	2	2	1	0	2	2	0	0	1	0	0	0	1	1	1	0	0	0
460	0	0	0	0	0	1	2	2	0	0	0	0	0	0	0	0	1	1	0	0	0	0	0	0	0	0	0	2	2	1	1	1	1	0	1	1	0	0	0	1	0	1	1	0	1	0	0	0	2
461	1	0	0	0	0	0	1	1	1	0	1	0	1	1	1	0	1	0	0	0	0	0	0	0	0	0	0	2	2	2	0	0	0	0	0	2	1	0	1	2	1	0	1	0	1	1	0	0	0
462	1	0	0	0	0	2	2	1	2	0	0	0	0	0	0	0	1	1	1	1	1	0	0	0	0	0	0	2	2	1	1	2	2	0	0	2	0	0	0	1	0	0	0	0	1	1	0	0	2
463	0	0	0	0	0	0	0	1	1	0	1	1	1	0	0	0	1	0	0	0	0	0	1	0	0	0	0	2	2	1	1	1	1	2	2	2	2	0	0	1	0	1	1	1	0	1	0	0	0
464	1	0	0	2	0	2	2	1	2	0	0	1	1	0	0	0	1	1	1	1	0	0	0	0	0	0	0	1	1	1	0	1	1	1	0	2	0	0	0	2	0	0	0	0	1	2	0	0	1
465	1	0	0	0	0	1	1	2	2	0	1	0	1	0	0	1	1	1	1	1	0	0	0	0	0	0	0	2	2	2	1	1	1	1	0	2	0	0	0	2	0	0	0	0	0	2	0	0	1
466	1	0	0	1	0	2	1	1	0	1	1	1	1	0	0	0	0	0	1	1	1	0	0	0	0	1	0	0	2	0	0	1	1	0	0	2	0	0	0	1	0	0	0	0	0	0	0	0	0
467	1	0	0	0	0	1	2	1	2	0	0	1	1	1	1	0	1	1	1	1	1	0	0	0	0	0	0	1	2	1	1	2	2	0	1	1	2	0	0	1	0	0	1	0	1	0	0	0	0
468	1	0	0	0	0	0	2	1	2	0	0	0	0	0	0	0	2	0	0	0	0	0	1	0	0	0	0	2	2	1	2	2	2	0	1	1	0	0	0	1	0	0	0	2	0	2	0	1	2
469	0	0	0	0	0	0	2	2	2	0	0	0	2	0	0	0	1	0	1	1	1	0	0	0	0	0	0	1	2	1	0	1	1	0	2	1	1	0	0	1	0	0	0	0	0	1	0	0	2
470	1	0	0	0	0	1	2	1	2	0	1	0	0	0	0	0	2	0	0	0	0	0	0	0	0	0	0	0	2	0	0	0	1	0	0	2	1	0	0	1	0	0	0	0	0	1	0	0	1
471	0	1	0	0	0	1	1	2	1	0	2	1	2	0	0	0	0	2	2	1	0	0	0	0	0	0	0	1	2	1	1	2	2	0	1	1	2	1	1	0	0	1	1	0	1	1	0	0	1
472	1	0	0	0	0	1	1	1	2	1	0	0	0	0	0	0	1	0	0	0	0	0	0	0	0	0	0	2	2	1	1	0	1	1	0	2	1	0	0	2	0	0	0	0	0	0	0	1	2
473	1	0	1	1	0	2	2	1	0	0	0	0	1	0	0	1	1	2	2	2	2	1	0	0	0	0	0	2	2	2	1	0	0	0	0	2	1	0	0	0	0	0	0	0	0	1	0	0	2
474	1	0	0	0	0	2	2	2	1	0	0	0	0	0	0	0	0	1	0	0	0	1	0	0	0	0	0	2	2	1	1	2	2	1	1	1	2	0	0	0	0	0	0	0	0	1	0	0	1
475	0	0	0	0	0	0	2	0	1	0	1	0	1	0	0	0	2	2	2	2	1	0	0	0	0	1	0	1	1	1	0	0	1	1	1	2	0	0	0	1	1	0	0	0	0	1	0	0	1
476	0	0	0	0	0	0	1	1	2	0	0	1	1	0	0	0	1	1	1	1	0	0	0	0	0	0	0	1	1	1	0	2	2	0	1	1	0	0	0	2	0	0	0	0	0	1	0	0	1
477	1	0	0	1	0	2	1	1	2	0	0	0	0	0	0	0	1	1	1	1	0	0	1	0	0	1	0	2	2	0	1	2	2	0	1	1	0	0	0	1	0	0	0	0	1	1	0	0	1
478	0	0	0	0	0	0	1	1	1	0	1	0	1	0	0	0	1	1	0	0	0	0	0	0	0	1	0	2	2	2	0	1	2	0	1	2	0	0	0	1	0	0	0	0	0	1	0	0	1
479	1	0	1	0	0	2	2	0	2	0	0	1	1	0	0	0	1	2	0	0	0	0	0	0	0	0	0	1	2	1	0	2	2	0	1	1	2	0	0	0	0	0	0	1	0	1	0	1	1
480	1	0	0	0	0	1	1	2	1	0	0	0	1	0	0	0	1	0	1	1	1	0	1	1	1	1	1	2	2	0	1	1	2	0	1	2	2	0	0	0	0	0	0	1	0	0	0	0	0
481	0	0	0	1	0	2	2	1	2	0	0	0	1	0	0	0	0	1	1	0	0	0	1	0	0	0	0	2	1	1	1	0	2	1	0	2	1	0	0	1	0	0	0	0	1	1	0	1	2
482	1	0	0	0	0	1	2	2	1	0	0	0	1	0	0	0	2	0	0	0	0	0	0	0	0	0	0	1	2	1	1	2	2	0	1	1	2	0	0	1	0	0	0	0	0	0	0	1	1
483	1	0	0	0	0	1	1	2	1	0	0	0	1	0	0	1	2	0	1	1	1	1	0	0	0	0	0	2	2	2	1	2	2	1	0	2	2	0	0	0	1	0	0	0	0	1	0	1	2
484	0	0	0	0	0	0	2	2	1	0	0	0	0	0	0	0	1	0	0	0	0	0	0	0	0	0	0	2	1	1	0	0	0	0	0	2	2	0	0	0	0	1	1	1	0	1	0	0	0
485	1	0	0	0	0	0	1	2	0	0	2	2	2	0	0	0	1	0	1	2	1	1	0	0	0	0	0	1	2	0	0	0	0	0	0	1	1	0	0	2	0	1	1	0	1	0	0	0	1
486	0	0	0	0	0	1	2	0	2	0	0	0	0	0	0	0	2	1	1	1	1	0	0	0	0	1	0	2	0	0	0	2	2	0	2	0	2	0	0	1	0	0	0	1	0	1	0	1	0
487	0	0	0	1	0	1	2	2	2	0	0	0	1	0	0	1	0	1	1	1	1	0	0	0	0	0	0	1	2	0	0	1	1	1	0	2	0	0	0	2	0	0	1	0	0	1	0	0	0
488	0	0	0	1	0	1	2	1	2	0	1	0	2	0	0	0	0	0	0	0	0	0	0	0	0	0	1	2	2	1	0	1	1	1	1	1	2	0	0	1	0	0	1	0	1	1	0	0	1
489	0	0	0	0	0	0	2	0	2	0	0	0	0	0	0	0	1	0	0	0	0	0	1	0	0	0	0	1	2	1	1	1	1	1	2	0	2	1	1	0	0	1	1	1	2	1	0	0	0
490	1	0	1	0	1	1	2	2	2	1	1	0	1	0	0	0	0	1	0	0	0	1	0	0	0	0	0	1	2	1	0	2	2	0	2	0	1	0	0	1	0	0	0	0	0	1	0	0	1
491	0	0	0	0	0	1	2	2	1	0	1	0	0	0	0	0	0	0	1	1	1	0	1	0	0	0	0	2	2	1	1	1	1	1	0	2	1	0	0	1	0	0	0	0	1	2	1	0	0
492	0	0	0	0	0	2	1	2	0	0	0	0	0	0	0	0	1	1	1	1	0	0	1	1	1	1	0	1	1	0	0	2	2	0	1	1	1	0	0	1	0	0	0	0	0	0	0	0	2
493	1	0	1	0	1	1	2	2	1	0	0	0	0	0	0	0	2	0	0	0	0	0	1	0	0	1	0	2	2	1	1	0	0	0	0	2	1	0	0	1	0	0	0	1	0	1	0	1	0
494	1	0	0	0	0	0	1	2	1	0	1	0	0	0	0	0	1	1	1	1	0	1	1	0	0	0	1	1	1	0	0	1	1	0	0	2	1	0	0	1	0	0	0	0	0	1	0	2	2
495	1	0	0	1	0	1	1	2	0	0	1	0	0	0	0	0	1	1	0	0	0	0	0	0	0	0	0	1	2	1	0	2	2	0	1	1	2	0	0	1	0	0	1	0	1	1	0	0	0
496	1	0	0	0	0	0	2	1	2	0	0	1	0	0	0	0	2	1	1	1	1	0	0	0	0	0	0	2	2	0	1	2	2	2	1	2	2	0	0	1	0	0	1	0	1	0	0	0	2
497	0	0	0	0	0	1	1	2	0	0	1	1	1	0	0	0	1	0	0	0	0	0	0	0	0	0	0	1	2	1	0	1	1	1	0	2	0	0	0	1	0	0	0	1	0	0	0	2	2
498	0	0	0	0	0	0	1	1	1	0	1	0	0	0	0	0	1	0	1	1	1	0	0	0	0	0	0	1	2	0	0	1	1	1	1	2	2	0	1	2	1	0	0	0	0	1	0	0	1
499	1	0	0	1	0	1	1	2	1	0	2	0	0	0	0	0	1	1	1	1	1	0	0	0	0	0	0	2	2	2	0	2	2	0	0	2	2	1	1	0	0	1	1	0	1	1	0	0	1
500	0	0	0	0	0	1	1	1	1	0	0	0	2	0	0	1	1	0	0	0	0	0	1	0	0	0	0	1	1	1	0	1	1	1	0	2	2	0	0	1	0	1	1	0	1	1	0	0	0
501	1	0	0	0	0	2	2	2	1	0	1	0	0	0	0	0	0	2	1	1	0	0	0	0	0	0	0	1	1	1	0	0	1	1	0	2	2	0	0	0	1	2	2	0	1	0	0	0	0
502	0	0	0	0	0	1	1	1	1	0	1	0	0	0	0	1	0	1	1	1	1	0	0	0	0	1	0	2	1	1	1	1	2	1	1	2	1	0	0	1	0	0	0	0	0	1	0	2	2
503	0	0	1	1	0	1	2	1	2	0	0	0	0	0	0	0	1	2	0	1	1	0	0	0	0	0	0	2	2	1	2	1	1	0	1	1	2	0	0	1	0	0	0	0	0	0	0	0	2
504	1	0	0	0	0	0	2	1	2	0	0	0	1	0	0	1	1	1	1	1	1	0	0	0	0	1	0	2	2	2	1	1	1	1	1	2	1	0	0	1	0	0	0	0	0	0	0	0	1
505	0	0	0	0	0	0	1	1	1	0	0	0	0	0	0	0	1	0	0	0	0	0	2	1	1	1	0	2	2	1	1	1	1	0	0	2	1	0	0	1	0	0	0	0	0	1	0	0	2
506	0	0	0	1	0	2	2	0	2	0	0	2	2	0	0	0	2	0	0	1	0	0	0	0	0	0	0	2	2	2	0	1	1	0	0	2	1	0	0	1	0	0	0	0	0	1	0	0	2
507	1	0	0	0	0	2	1	2	0	0	1	0	0	0	0	0	1	2	2	2	1	0	0	0	0	0	0	2	2	2	0	1	1	0	0	2	1	1	1	1	0	2	2	0	0	0	0	0	1
508	1	0	0	0	0	0	1	1	2	0	0	2	2	1	1	0	2	0	0	0	0	0	0	0	0	0	0	2	1	1	1	2	2	0	1	1	2	1	1	1	0	0	0	0	0	0	0	0	0
509	0	0	0	0	0	1	1	1	2	0	0	0	0	0	0	0	0	1	2	1	1	0	1	1	1	1	0	2	2	1	0	2	2	1	0	2	2	0	1	2	1	0	1	0	1	1	0	0	0
510	0	0	0	1	0	2	1	1	1	0	0	0	0	0	0	0	0	0	0	0	0	0	2	1	1	1	0	2	2	1	0	2	2	0	1	1	0	0	0	2	0	0	0	0	0	1	0	1	1
511	0	0	1	0	1	1	1	1	1	0	0	1	1	0	0	0	0	1	1	0	0	0	0	0	0	0	0	1	2	1	0	1	2	0	0	2	1	0	0	1	0	0	0	1	0	0	0	0	1
512	1	0	0	1	0	1	2	1	1	0	1	1	1	0	0	0	1	1	1	1	1	0	0	0	0	0	1	2	2	0	1	1	1	0	1	1	1	0	0	2	1	0	1	0	1	1	1	0	1
513	1	0	0	0	0	2	2	1	2	0	0	0	1	0	0	1	1	0	2	1	1	0	0	0	0	1	0	2	2	2	0	1	2	1	2	2	1	0	0	2	0	0	0	0	0	0	0	0	1
514	0	0	1	1	0	1	1	1	2	0	1	1	2	0	0	0	2	0	0	0	0	0	1	0	0	1	0	0	2	0	0	1	1	0	0	1	2	0	0	0	0	0	0	0	0	0	0	0	0
515	1	0	0	1	0	2	2	0	1	0	1	0	0	0	0	0	1	0	0	0	0	0	0	0	0	0	0	2	2	1	2	1	1	0	0	2	2	1	1	0	0	0	0	0	0	1	0	0	1
516	0	1	0	0	0	1	1	2	1	0	1	1	1	0	0	0	0	2	1	1	1	0	0	0	0	1	0	2	2	1	0	1	1	1	0	2	1	0	0	1	0	0	1	0	1	1	1	0	1
517	1	0	0	0	0	2	2	1	2	0	1	0	1	0	0	0	1	0	0	0	0	0	0	0	0	0	0	2	2	1	1	1	1	0	2	0	0	0	0	2	0	1	1	0	0	1	0	0	1
518	1	0	0	0	0	1	1	2	0	0	1	0	0	0	0	0	1	0	1	1	1	0	2	0	0	0	0	2	2	2	0	1	2	0	0	2	1	1	0	1	0	0	1	0	1	1	0	0	0
519	1	0	0	0	0	0	2	1	2	0	0	1	1	0	0	0	2	1	1	1	0	0	0	0	0	0	0	1	1	0	1	1	2	1	2	2	1	0	0	1	0	0	1	0	1	2	0	0	0
520	0	0	0	1	0	2	1	2	0	0	0	0	0	0	0	0	2	2	2	1	1	0	1	0	0	0	0	0	1	0	0	2	2	1	1	1	1	0	0	1	0	1	1	0	0	1	0	0	0
521	1	0	0	0	0	0	1	2	1	0	0	0	1	0	0	1	2	0	0	0	0	0	1	0	0	0	0	1	2	0	0	1	1	0	0	2	1	0	0	1	0	0	1	1	1	2	0	0	1
522	0	1	0	0	0	1	2	2	1	0	1	0	0	0	0	0	1	1	1	1	0	0	0	0	0	0	0	1	1	1	0	1	1	0	0	2	0	0	0	1	1	1	1	0	0	0	0	0	1
523	0	0	0	1	0	1	2	0	2	0	2	0	1	0	0	0	2	1	1	1	1	0	0	0	0	0	0	2	2	1	1	2	2	0	1	1	0	0	0	1	0	1	1	0	0	0	0	0	0
524	1	0	0	1	0	2	1	2	0	0	1	1	1	0	0	0	1	1	1	1	1	0	0	0	0	0	0	2	2	2	1	2	2	0	1	1	2	0	0	1	1	0	1	0	1	0	0	0	0
525	1	0	0	0	0	0	2	2	2	0	0	1	1	0	0	0	1	0	1	1	1	0	0	0	0	0	1	2	2	2	0	2	2	0	2	0	1	0	0	1	0	0	0	0	0	0	0	0	0
526	1	0	0	0	0	0	2	1	2	0	0	0	0	0	0	0	1	1	1	1	1	0	0	0	0	0	0	0	2	0	0	1	1	0	1	2	1	0	0	1	0	1	1	0	1	0	0	0	1
527	1	0	1	1	1	2	2	2	0	0	0	0	0	0	0	0	1	1	1	1	0	0	1	0	0	1	0	2	2	2	1	2	2	0	2	0	1	0	0	1	0	1	1	0	0	1	0	0	0
528	1	0	0	0	0	0	2	1	1	0	0	1	2	0	0	1	0	2	0	0	0	0	0	0	0	0	0	2	2	1	1	2	2	0	1	1	1	0	0	1	0	0	1	0	1	0	0	0	0
529	0	0	0	0	0	0	2	1	2	0	0	0	1	0	0	0	0	1	1	1	1	0	0	0	0	0	0	1	2	1	0	1	1	1	1	2	1	0	0	2	0	0	1	0	0	0	0	0	0
530	1	0	0	1	0	2	2	2	1	0	0	1	1	0	0	0	1	0	0	0	0	0	0	0	0	0	0	2	2	1	1	0	1	0	1	2	1	1	1	1	1	0	1	0	1	1	0	0	1
531	0	0	0	0	0	0	2	2	0	0	0	0	0	0	0	0	1	1	1	1	1	1	0	0	0	0	0	0	1	0	0	2	2	0	1	1	2	0	0	0	1	0	0	0	1	1	0	0	1
532	0	0	0	0	0	0	1	1	1	0	1	1	1	0	0	0	1	1	0	0	0	0	0	0	0	0	0	2	1	1	1	0	1	1	1	2	1	0	0	1	0	1	1	0	1	0	0	1	1
533	1	0	0	0	0	1	0	1	1	0	1	1	2	0	0	0	2	0	0	0	0	0	1	1	1	1	0	2	2	1	1	0	0	1	2	2	1	0	0	1	0	0	0	1	0	1	0	0	1
534	1	0	0	0	0	0	2	1	2	0	0	1	2	0	0	0	0	1	1	1	1	0	1	1	1	1	0	2	2	2	0	1	1	0	0	2	1	0	0	1	0	0	1	0	1	0	0	0	0
535	0	0	0	0	0	0	2	2	2	0	0	1	0	0	0	0	0	2	2	1	0	0	0	0	0	0	0	1	1	0	0	1	1	0	1	2	2	0	0	0	0	0	1	0	0	0	0	0	1
536	1	0	0	0	0	0	1	2	1	0	0	0	1	0	0	1	0	2	2	1	0	0	0	0	0	0	0	2	1	0	1	0	0	0	0	2	2	0	0	1	0	1	1	0	1	0	0	0	1
537	0	0	0	0	0	0	2	2	1	0	0	1	0	0	0	0	1	0	0	0	0	0	1	1	1	1	0	2	2	2	1	0	0	1	1	1	1	0	0	0	0	0	1	0	1	0	0	0	0
538	0	0	0	0	0	0	2	1	2	0	0	0	2	0	0	0	0	2	2	1	0	0	0	0	0	0	0	2	2	2	0	2	2	0	0	2	2	0	0	1	0	0	1	0	1	0	0	0	2
539	0	1	0	0	0	1	1	2	1	0	0	0	0	0	0	0	1	1	1	1	0	0	0	0	0	0	0	1	2	1	0	1	2	1	0	2	1	0	0	2	0	0	1	0	1	1	0	0	2
540	1	0	0	1	0	1	2	1	1	0	1	2	1	0	0	0	0	2	1	1	1	0	0	0	0	0	0	1	2	1	0	0	0	0	0	2	0	0	0	1	0	0	1	0	1	0	0	0	2
541	0	0	0	0	0	1	1	2	1	0	1	1	1	0	0	0	1	1	0	1	0	0	0	0	0	0	1	2	2	1	0	0	0	0	2	2	2	0	0	1	0	0	0	0	0	1	0	1	2
542	1	0	0	0	0	1	2	2	2	0	0	0	0	0	0	0	0	2	2	1	0	0	0	0	0	1	0	2	2	2	0	0	1	1	0	2	1	0	1	2	1	0	1	0	0	0	0	0	1
543	0	0	2	0	1	0	2	1	2	0	0	1	1	1	1	0	2	1	1	1	1	0	0	0	0	0	0	1	2	1	0	0	0	0	0	2	1	2	1	1	1	0	1	0	1	2	0	0	1
544	0	0	0	0	0	1	2	1	2	0	0	0	0	0	0	0	1	1	0	1	0	1	0	0	0	0	0	2	2	1	1	1	1	0	0	2	2	0	0	1	0	0	0	0	0	1	0	0	0
545	0	0	1	1	0	1	1	2	0	0	1	0	0	0	0	0	0	0	0	0	0	0	0	0	0	0	0	1	2	0	0	1	1	0	0	2	0	1	1	1	0	1	1	0	1	0	0	0	0
546	0	0	0	0	0	1	1	2	1	0	1	1	1	0	0	0	1	2	1	1	1	0	0	0	0	0	0	2	0	0	0	1	1	1	1	2	2	0	0	0	0	1	1	0	0	2	0	0	1
547	0	0	0	0	0	0	1	2	1	0	0	0	0	0	0	0	2	1	1	1	0	0	0	0	0	0	1	2	2	1	0	1	1	0	1	1	0	0	0	1	0	0	0	1	1	2	0	0	1
548	1	0	0	0	0	2	1	2	1	0	1	0	0	0	0	0	0	2	2	1	1	0	1	0	0	0	0	2	2	2	0	1	1	0	1	2	2	0	0	1	0	0	0	0	0	0	0	0	2
549	0	0	1	0	0	2	1	2	1	0	0	0	1	0	0	1	0	0	0	0	0	1	1	0	0	0	0	2	2	1	1	1	1	0	0	2	0	0	0	1	0	0	0	2	0	1	0	0	1
550	0	0	0	0	0	0	2	1	1	0	0	1	1	0	0	0	1	1	0	0	0	0	0	0	0	1	0	2	0	0	0	0	2	1	1	2	1	0	0	1	0	0	0	1	0	1	0	0	0
551	1	0	0	0	0	0	1	1	2	0	1	1	1	0	0	0	2	0	0	0	0	0	1	0	0	0	0	2	2	1	1	1	1	0	1	1	1	0	0	1	0	0	0	0	2	2	0	0	1
552	1	0	0	0	0	0	2	2	1	0	1	1	2	0	0	0	1	0	0	0	0	0	0	0	0	0	0	2	2	2	0	1	1	0	1	1	1	0	0	1	0	1	1	1	1	0	0	0	1
553	0	0	0	1	0	1	2	2	1	0	0	0	1	0	0	1	1	0	0	0	0	0	0	0	0	0	1	2	2	1	0	1	1	0	1	1	1	1	1	1	0	2	2	0	0	0	0	0	0
554	0	0	0	2	0	2	2	0	2	0	0	0	0	0	0	0	1	0	1	1	1	0	0	0	0	1	0	1	2	1	1	1	1	0	0	2	2	0	0	1	0	0	0	1	0	0	0	0	1
555	0	0	0	1	0	2	0	2	0	0	1	1	1	0	0	0	1	1	0	1	0	0	0	0	0	0	0	2	2	0	0	2	2	0	0	2	0	0	0	1	0	0	0	0	0	0	0	0	1
556	0	0	0	1	0	2	2	2	1	0	0	0	0	0	0	0	2	0	0	0	0	0	0	0	0	0	0	2	2	1	0	1	1	0	1	2	1	0	0	2	0	0	0	0	0	2	0	0	1
557	1	0	0	0	0	0	1	2	0	0	0	0	1	0	0	1	1	1	1	1	0	0	1	1	1	1	0	1	2	1	0	1	1	0	1	1	0	1	1	1	0	1	1	0	0	0	0	0	1
558	1	0	0	1	0	2	0	2	1	0	0	0	0	0	0	0	1	0	0	0	0	1	0	0	0	1	0	1	2	0	0	1	1	0	0	2	0	0	0	2	0	0	1	0	0	1	0	0	1
559	1	0	1	2	0	2	1	1	1	0	1	0	1	0	0	0	0	1	1	1	1	0	0	0	0	0	0	1	2	0	1	2	2	0	1	1	0	0	0	2	0	0	1	0	1	1	0	1	2
560	0	0	0	0	0	1	2	2	1	0	0	0	1	0	0	0	0	0	0	0	0	0	1	1	1	1	0	2	1	0	0	1	1	0	0	2	2	0	0	1	1	0	1	0	0	0	0	0	1
561	0	0	0	1	0	1	2	0	1	0	0	1	1	0	0	0	1	1	0	0	0	0	1	1	1	1	0	2	2	1	2	0	0	0	1	1	1	0	0	1	0	0	0	2	0	1	0	1	0
562	0	0	0	1	0	2	2	1	1	0	0	0	1	0	0	1	0	1	0	0	0	0	0	0	0	0	0	1	2	1	0	0	1	1	1	2	0	0	0	1	0	0	0	1	0	1	0	0	1
563	0	0	0	0	0	0	1	1	1	0	1	0	0	0	0	0	1	0	2	1	1	0	0	0	0	0	0	2	2	1	1	1	1	1	1	1	1	1	0	0	0	0	0	1	0	1	0	1	2
564	0	0	0	0	0	1	2	1	1	0	0	0	0	0	0	0	0	1	0	0	0	0	0	0	0	0	0	0	1	0	0	1	2	2	0	2	1	1	1	1	0	1	1	0	0	1	0	0	1
565	0	0	0	0	0	1	2	1	2	0	0	1	1	0	0	0	0	0	0	0	0	0	1	0	0	1	0	2	1	1	0	1	1	0	2	0	2	0	0	1	0	2	2	0	0	0	0	0	1
566	1	0	1	1	0	1	2	2	1	0	0	0	0	0	0	0	1	0	0	1	0	0	0	0	0	0	0	2	2	2	0	1	1	0	1	1	2	0	0	1	0	0	0	0	1	1	1	0	0
567	1	0	0	0	0	2	2	2	1	0	0	0	0	0	0	0	1	0	1	0	0	0	0	0	0	0	0	2	1	1	0	1	2	1	1	1	1	0	0	0	0	0	0	0	0	1	0	0	0
568	1	0	0	2	0	2	1	1	2	0	0	0	0	0	0	0	0	1	0	0	0	0	0	0	0	0	0	2	2	2	1	2	2	0	2	2	1	0	0	1	0	0	0	1	0	1	0	0	1
569	1	0	0	0	0	1	2	2	1	0	0	0	0	0	0	0	2	1	1	1	0	1	0	0	0	1	0	2	2	2	0	2	2	1	0	2	0	0	0	2	0	1	1	1	1	0	0	0	0
570	0	0	0	1	0	1	1	2	1	0	2	1	2	0	0	0	1	0	0	0	0	0	0	0	0	0	0	2	1	1	0	2	2	0	2	2	2	0	0	0	0	0	0	0	0	0	0	0	1
571	0	0	1	1	0	1	2	0	2	0	0	0	1	0	0	0	1	1	0	1	0	0	1	1	1	1	0	2	1	1	0	0	0	1	1	1	1	0	0	1	0	1	1	0	1	1	0	0	2
572	0	0	1	1	0	1	2	1	1	0	0	1	1	0	0	0	1	2	2	1	0	0	0	0	0	0	0	2	2	1	1	2	2	1	1	1	2	0	0	2	0	0	1	0	1	0	0	0	0
573	1	0	0	0	0	2	1	1	2	0	0	0	1	0	0	1	0	0	0	0	0	0	0	0	0	0	0	2	2	2	1	1	2	2	2	1	1	0	0	1	0	1	1	0	1	0	0	0	0
574	1	0	0	0	0	2	2	0	2	0	0	1	1	0	0	0	2	1	1	1	0	0	0	0	0	1	0	2	2	2	0	1	1	0	1	1	1	0	0	2	0	0	1	0	1	0	0	0	0
575	1	1	0	0	0	1	1	2	1	0	1	0	1	0	0	1	2	0	0	0	0	0	0	0	0	0	0	0	2	0	0	1	2	2	1	2	1	0	0	1	0	0	0	0	0	1	0	0	1
576	0	1	0	0	0	1	1	2	0	0	1	0	2	0	0	1	0	2	2	1	0	0	0	0	0	0	0	1	1	1	0	0	0	0	1	1	2	0	1	2	1	0	0	1	0	0	0	0	0
577	1	1	0	0	0	1	2	2	2	0	0	0	1	0	0	1	2	0	0	0	0	0	1	0	0	0	0	1	2	0	0	1	2	1	1	1	0	0	0	1	0	0	1	0	0	0	0	0	1
578	1	0	1	0	1	1	2	1	2	0	0	0	0	0	0	0	0	0	1	1	1	0	0	0	0	0	0	1	2	0	0	0	2	0	0	2	2	0	0	1	0	1	1	0	0	1	0	1	1
579	1	0	0	0	0	0	2	2	2	0	0	0	1	0	0	1	1	1	0	0	0	0	0	0	0	0	0	1	2	1	0	1	2	1	2	2	1	0	0	1	0	0	0	0	0	1	0	0	2
580	1	0	0	0	0	1	2	2	2	0	0	1	1	1	1	0	1	2	1	1	1	0	0	0	0	0	0	2	2	2	0	2	2	0	1	1	0	0	0	1	0	2	2	0	0	0	0	0	1
581	0	0	0	0	0	0	2	1	2	0	0	1	1	0	0	0	1	0	0	0	0	0	0	0	0	0	0	2	2	1	1	1	1	0	0	2	1	1	0	1	0	0	0	0	0	0	0	1	1
582	0	0	0	0	0	0	2	1	0	0	0	1	1	0	0	0	2	1	1	1	1	0	0	0	0	1	0	2	1	1	1	2	1	0	0	2	2	0	0	0	0	0	0	0	0	0	0	0	1
583	0	0	0	0	0	0	2	1	1	0	0	0	1	0	0	0	1	1	1	1	0	1	1	1	1	1	1	2	2	1	0	1	2	2	2	1	1	0	0	2	1	0	0	0	0	0	0	0	1
584	1	0	1	1	1	2	2	1	1	0	0	1	1	0	0	0	1	0	0	0	0	0	0	0	0	1	0	1	2	1	0	1	1	0	0	2	0	0	0	1	0	0	0	0	0	0	0	1	1
585	0	1	0	0	0	0	0	1	1	0	1	1	2	0	0	0	0	2	2	1	0	0	0	0	0	0	0	2	2	2	1	1	1	0	1	1	1	1	1	1	0	0	1	0	1	0	0	0	0
586	1	0	0	1	0	2	2	1	1	0	0	0	0	0	0	0	0	2	1	1	1	0	0	0	0	0	0	2	2	2	0	1	2	1	2	2	2	0	0	0	0	0	1	0	0	0	0	0	1
587	0	0	0	0	0	2	2	1	2	0	0	1	1	0	0	0	2	1	0	0	0	0	0	0	0	0	1	2	2	1	0	0	0	1	2	2	1	0	0	1	0	0	1	0	1	1	0	0	1
588	0	0	0	1	0	2	1	2	1	1	1	0	0	0	0	0	2	0	0	0	0	0	0	0	0	1	0	2	2	2	0	1	1	0	1	1	2	0	0	0	0	0	0	0	0	1	0	0	0
589	0	0	0	0	0	1	1	2	0	0	0	0	0	0	0	0	2	0	0	0	0	0	0	0	0	0	0	2	2	2	2	0	0	0	0	2	2	0	0	1	0	0	1	1	1	1	0	0	0
590	1	0	0	0	0	1	2	0	2	0	0	1	1	0	0	0	1	0	0	0	0	0	0	0	0	0	0	2	1	1	1	1	2	0	1	2	1	0	0	1	0	1	1	0	1	0	0	0	2
591	1	0	0	0	0	0	2	2	1	0	1	1	1	0	0	0	0	1	0	0	0	0	0	0	0	1	0	1	2	2	1	1	1	0	1	2	0	0	0	1	0	0	1	0	1	1	0	0	2
592	1	0	0	0	0	1	2	1	2	0	0	1	2	0	0	1	2	1	1	1	1	0	0	0	0	0	0	1	2	1	1	0	0	1	2	2	2	0	0	0	0	0	1	0	0	1	0	0	2
593	0	1	0	0	0	1	1	1	1	0	0	0	1	0	0	0	1	1	1	1	0	0	0	0	0	0	0	2	1	1	0	0	0	0	0	2	2	0	1	2	2	0	0	0	0	1	0	1	0
594	1	0	0	0	0	0	1	2	1	1	1	0	0	0	0	0	1	1	0	0	0	0	0	0	0	0	0	2	2	1	1	1	1	1	1	2	2	0	0	2	1	0	1	0	1	0	0	0	0
595	0	0	0	0	0	1	2	2	1	0	1	0	0	0	0	0	2	2	2	2	0	0	0	0	0	0	0	0	2	0	0	2	1	0	0	2	1	0	0	1	0	0	0	0	0	0	0	1	2
596	1	0	0	1	0	1	2	0	2	0	1	0	1	0	0	1	0	2	1	1	1	0	1	1	1	1	0	2	2	1	2	1	1	0	1	2	2	0	1	1	1	1	1	1	2	1	0	0	2
597	1	0	0	1	0	1	2	2	2	0	0	1	1	0	0	0	1	0	0	0	0	1	0	0	0	0	0	1	2	1	0	1	2	2	2	1	0	0	0	1	0	0	0	0	0	0	0	0	1
598	1	0	0	0	0	1	2	1	1	0	1	0	1	0	0	0	0	0	0	0	0	0	0	0	0	0	0	2	2	1	1	0	2	0	0	2	1	0	0	1	1	0	1	0	1	0	0	0	1
599	1	1	0	0	0	1	2	1	2	0	1	0	0	0	0	0	0	0	1	1	1	0	0	0	0	0	0	2	1	1	1	1	1	0	0	2	0	0	0	1	0	0	1	0	1	2	0	1	2
600	1	0	0	0	0	0	2	0	2	0	0	0	0	0	0	0	2	1	0	0	0	0	1	0	0	0	0	2	2	2	0	0	0	0	0	2	0	0	0	1	0	0	0	1	1	2	0	0	1
601	0	0	0	1	0	1	1	1	1	0	1	0	1	0	0	0	1	2	0	1	1	0	0	0	0	0	0	2	2	1	1	2	1	0	0	2	1	0	0	2	0	0	1	0	0	1	0	0	0
602	0	0	0	1	0	1	2	0	2	0	0	0	0	0	0	0	0	2	2	1	0	0	0	0	0	0	0	2	2	2	0	0	1	2	1	2	2	1	1	1	1	0	0	0	0	0	0	0	0
603	1	0	0	0	0	0	2	0	2	0	0	0	0	0	0	0	1	1	1	1	1	0	1	0	0	0	0	2	2	1	1	0	0	0	1	1	1	0	0	2	0	0	0	0	0	1	0	0	1
604	0	0	1	0	1	1	2	2	1	0	1	0	1	0	0	0	0	1	1	1	1	0	0	0	0	0	0	1	2	1	0	1	2	0	1	2	0	0	0	1	0	0	0	0	0	1	0	0	1
605	0	0	0	0	0	1	1	2	1	0	0	1	2	0	0	0	0	1	1	0	0	0	0	0	0	0	0	2	2	1	1	1	2	2	1	2	0	0	0	0	0	0	0	0	0	0	0	1	2
606	0	0	0	0	0	1	1	1	1	0	1	1	1	0	0	0	0	2	0	0	0	0	1	0	0	0	0	2	2	2	0	1	1	1	1	1	1	1	0	1	0	0	0	0	0	0	0	1	2
607	1	0	0	0	0	1	2	1	2	0	0	1	1	0	0	0	0	0	0	1	1	0	0	0	0	1	0	1	2	1	0	0	0	0	0	2	1	0	0	1	0	0	0	0	0	1	0	0	0
608	0	0	0	0	0	1	2	2	0	0	0	1	1	0	0	0	0	1	1	1	1	0	1	1	1	1	0	1	1	1	0	1	1	0	0	2	2	0	0	0	0	0	1	0	1	1	0	2	2
609	1	0	0	0	0	2	1	1	2	0	0	0	0	0	0	0	1	1	0	0	0	0	0	0	0	0	1	2	2	1	1	1	1	0	0	2	1	0	0	0	0	0	0	0	0	1	0	0	1
610	0	0	0	0	0	0	1	1	1	0	1	0	0	0	0	0	1	0	1	1	1	0	0	0	0	1	0	1	1	1	0	1	2	2	0	2	0	0	0	1	0	1	1	0	0	0	0	0	1
611	1	0	0	1	0	2	0	1	1	0	1	1	1	1	1	0	1	0	0	0	0	0	1	0	0	0	0	2	2	2	0	1	1	0	1	1	1	0	0	1	0	0	0	0	0	1	0	0	0
612	1	0	0	1	0	1	2	2	1	0	1	1	1	0	0	0	2	1	1	1	1	0	2	0	0	1	0	0	1	0	0	2	2	1	1	1	2	0	0	0	0	2	2	0	0	0	0	0	2
613	1	0	0	1	0	2	2	0	2	0	1	0	0	0	0	0	0	1	1	1	1	0	0	0	0	0	0	2	2	2	0	1	2	0	0	2	1	0	0	2	0	1	1	0	0	0	0	0	2
614	1	0	0	1	0	1	2	2	1	0	0	0	0	0	0	0	2	1	1	1	1	0	1	1	1	1	0	2	2	2	0	1	1	0	0	2	1	1	1	1	0	0	1	0	0	1	0	1	2
615	1	0	0	0	0	1	1	2	0	0	1	0	0	0	0	0	1	0	1	1	1	0	1	0	0	1	0	1	2	1	0	1	2	0	0	2	2	0	0	0	0	0	0	0	0	2	0	0	1
616	1	0	0	0	0	1	2	1	2	0	0	1	2	0	0	0	2	0	0	0	0	0	0	0	0	0	0	2	2	2	1	2	2	0	0	2	1	0	0	1	0	0	0	0	1	1	0	0	0
617	1	0	1	0	1	1	2	2	1	0	0	0	0	0	0	0	0	0	1	1	1	1	1	1	1	1	0	2	2	1	1	1	2	2	1	1	1	0	0	1	0	1	1	0	1	0	0	0	0
618	0	0	0	0	0	0	1	1	1	0	1	0	0	0	0	0	0	0	0	0	0	0	0	0	0	1	0	2	2	1	0	1	1	0	1	1	1	0	0	2	0	0	0	0	0	1	0	1	1
619	1	0	0	1	0	2	2	0	2	0	1	2	2	0	0	0	0	1	0	0	0	0	0	0	0	1	0	2	1	0	0	2	2	2	1	1	1	0	0	2	1	0	1	0	1	0	0	1	2
620	0	0	0	0	0	0	2	0	2	0	0	0	1	0	0	1	1	1	0	1	0	0	2	0	0	0	0	2	1	1	1	2	2	1	0	2	2	0	0	0	0	0	1	0	1	0	0	0	0
621	0	0	0	0	0	0	2	1	2	0	0	0	0	0	0	0	2	0	0	0	0	0	0	0	0	0	0	2	2	2	0	1	1	1	1	1	0	0	0	2	0	0	1	0	1	2	0	0	1
622	1	0	0	0	0	1	2	1	1	0	0	0	2	0	0	0	0	2	2	1	0	0	0	0	0	0	0	1	2	1	0	1	1	0	0	2	2	0	0	0	0	0	0	0	0	0	0	0	2
623	0	0	1	1	1	1	2	2	1	0	1	0	0	0	0	0	1	1	1	1	0	0	1	0	0	1	0	1	2	1	1	1	2	1	1	1	2	0	0	0	1	0	0	0	0	1	0	0	1
624	0	0	0	1	0	2	2	1	1	0	0	0	0	0	0	0	2	0	0	1	0	0	0	0	0	0	0	1	2	0	1	1	1	0	0	2	1	0	0	1	0	1	1	0	1	1	0	0	0
625	0	0	0	1	0	2	2	2	0	0	0	0	0	0	0	0	1	1	2	2	1	0	0	0	0	0	0	2	2	2	0	2	2	0	1	1	0	0	0	2	0	0	0	0	0	0	0	0	1
626	1	0	0	1	0	1	2	2	1	0	0	0	2	0	0	1	2	2	2	1	1	0	0	0	0	0	0	2	1	0	1	2	2	0	2	0	0	0	0	2	0	0	0	1	1	1	0	0	0
627	1	0	0	1	0	1	2	0	2	0	0	0	0	0	0	0	1	0	0	0	0	0	0	0	0	0	0	1	2	1	0	0	2	0	0	2	0	0	0	2	0	0	1	0	0	1	0	0	1
628	0	0	0	0	0	1	2	1	2	0	0	0	0	0	0	0	0	2	2	1	1	0	0	0	0	0	0	1	2	1	0	0	1	1	1	2	1	0	0	0	0	0	0	0	1	1	0	0	0
629	0	0	0	0	0	2	2	2	2	0	0	0	1	0	0	1	1	0	0	0	0	0	0	0	0	0	0	1	2	1	0	2	2	0	2	0	1	0	0	2	1	0	1	1	1	2	0	1	1
630	1	0	0	0	0	1	2	1	2	0	1	1	1	0	0	0	1	0	0	0	0	0	0	0	0	0	0	2	2	1	1	1	0	0	0	2	2	0	0	1	1	0	1	0	1	0	0	0	0
631	1	0	0	0	0	1	1	2	2	0	1	0	0	0	0	0	1	0	0	0	0	0	1	0	0	0	0	2	2	2	0	1	0	0	1	1	1	0	0	1	0	1	1	0	0	0	0	0	1
632	0	0	0	0	0	0	0	1	1	1	1	0	0	0	0	0	0	2	1	1	1	0	1	0	0	0	1	2	2	1	0	1	2	1	1	2	0	0	0	2	0	0	0	0	0	1	0	0	1
633	0	0	0	0	0	1	2	2	0	0	1	0	0	0	0	0	2	1	1	1	0	1	0	0	0	0	0	2	2	2	0	1	1	1	0	2	0	0	0	2	0	0	1	0	1	2	0	0	1
634	1	0	0	0	0	1	2	2	2	0	0	0	2	0	0	1	1	1	1	1	0	0	1	1	1	1	0	2	2	1	1	1	2	0	1	2	2	0	0	0	0	0	2	0	1	1	0	0	0
635	1	0	0	0	0	0	2	0	2	0	0	1	1	1	1	0	1	0	0	0	0	0	1	1	1	1	0	2	2	2	0	1	1	0	0	2	0	1	1	1	0	0	1	0	0	0	0	0	0
636	0	0	0	0	0	0	1	1	2	0	0	0	0	0	0	0	0	1	0	0	0	0	0	0	0	0	0	2	2	2	0	2	2	0	0	2	1	0	0	1	0	0	0	1	0	1	0	0	2
637	0	0	1	0	1	1	2	2	2	0	0	0	0	0	0	0	1	0	1	1	1	0	0	0	0	0	0	2	2	2	0	2	1	0	0	2	0	0	0	1	0	0	0	1	0	1	0	0	1
638	0	0	1	0	1	1	1	2	1	0	0	1	1	0	0	0	1	2	2	2	2	0	0	0	0	0	0	2	2	2	0	1	1	0	0	2	1	0	0	1	0	1	1	0	1	0	0	0	1
639	0	0	0	0	0	0	1	1	2	0	0	1	0	0	0	0	0	0	0	1	1	0	0	0	0	0	0	0	1	0	0	1	1	0	0	2	2	0	0	0	1	0	0	1	1	2	0	0	1
640	0	0	0	0	0	1	2	2	2	0	0	1	1	0	0	0	0	1	0	0	0	0	0	0	0	1	0	2	2	2	0	1	2	2	1	2	1	0	0	2	0	0	1	1	0	1	0	0	1
641	0	0	0	0	0	0	2	1	2	0	0	0	0	0	0	0	0	1	0	0	0	0	0	0	0	0	1	2	2	1	0	0	1	1	1	2	0	0	0	1	0	0	0	0	0	0	0	0	1
642	1	0	0	1	0	1	1	1	0	0	1	0	0	0	0	0	1	2	1	1	1	0	0	0	0	0	0	1	1	1	1	0	1	1	1	2	0	0	0	2	0	0	1	0	1	1	0	0	0
643	1	0	0	1	0	1	1	2	1	0	1	0	0	0	0	0	0	0	0	0	0	0	0	0	0	0	0	2	1	0	0	0	0	0	0	2	2	0	0	0	0	0	0	0	0	0	0	0	0
644	0	0	0	0	0	1	2	2	2	0	0	0	1	0	0	0	1	0	0	0	0	0	0	0	0	0	0	1	1	1	0	0	1	0	0	2	1	0	0	2	0	0	1	1	1	1	0	0	1
645	1	1	0	0	0	1	0	2	0	0	2	0	0	0	0	0	0	1	2	1	1	0	0	0	0	0	0	2	2	2	0	0	0	0	0	2	1	0	0	2	1	0	1	0	1	1	0	0	2
646	0	0	0	0	0	0	1	2	1	0	1	0	1	0	0	1	1	1	1	1	1	1	0	0	0	1	0	2	1	1	0	1	1	0	2	1	0	0	0	2	0	0	1	0	0	0	0	0	1
647	0	0	0	0	0	1	0	2	0	0	2	1	2	0	0	1	2	1	1	1	1	0	0	0	0	0	0	2	1	0	0	1	1	0	0	2	1	0	0	1	0	0	1	0	1	0	0	1	0
648	1	0	1	0	1	2	2	2	0	0	0	0	0	0	0	0	2	0	0	0	0	0	0	0	0	0	0	1	2	0	0	2	2	0	1	1	1	0	0	1	0	0	2	0	1	0	0	0	1
649	0	0	0	1	0	1	1	2	1	0	1	0	1	0	0	1	1	1	1	1	1	0	1	1	1	1	0	2	2	2	1	1	1	0	2	1	1	1	1	1	1	0	1	0	1	0	0	0	2
650	1	0	0	0	0	1	1	2	1	0	1	0	0	0	0	0	1	1	1	1	1	0	1	0	0	0	1	2	2	1	0	0	0	0	1	1	0	1	1	1	0	0	0	0	0	1	0	1	1
651	1	0	0	1	0	2	1	1	1	1	2	0	1	0	0	0	2	1	1	1	1	0	0	0	0	0	0	1	2	1	0	1	2	2	0	2	0	0	0	1	0	0	0	0	0	1	0	0	0
652	1	0	0	0	0	2	1	1	2	0	0	1	2	0	0	0	1	2	2	2	2	0	0	0	0	1	1	2	2	1	1	2	2	1	0	2	0	0	0	1	0	1	2	0	0	1	0	0	1
653	1	0	1	0	1	1	2	1	2	0	0	0	0	0	0	0	0	1	0	0	0	0	0	0	0	0	0	2	2	1	1	2	2	0	0	2	1	0	0	1	0	1	1	0	1	0	0	0	1
654	0	0	0	0	0	1	2	1	2	0	0	0	0	0	0	0	0	0	1	1	1	0	0	0	0	0	0	1	2	0	1	0	2	1	2	2	0	0	0	2	0	0	0	0	1	1	0	1	1
655	1	0	0	0	0	1	1	2	0	0	1	1	1	0	0	0	0	0	0	1	1	0	0	0	0	1	1	2	2	1	1	0	0	0	1	1	2	0	0	0	0	0	0	0	0	0	0	0	0
656	0	0	0	0	0	1	1	1	2	0	0	0	0	0	0	0	2	1	1	1	1	0	0	0	0	0	0	1	2	0	0	0	0	0	0	2	1	0	0	2	0	1	1	0	0	0	0	0	0
657	0	0	1	1	0	1	2	2	2	0	0	1	2	0	0	0	0	2	2	1	1	0	0	0	0	0	0	2	2	2	0	1	1	2	2	2	2	0	0	1	0	0	1	0	1	2	0	0	1
658	1	1	0	0	0	2	1	2	1	0	0	0	1	0	0	0	0	2	1	1	1	0	0	0	0	0	0	2	1	0	1	2	2	0	0	2	2	0	1	2	1	0	0	0	0	0	0	0	1
659	0	0	0	1	0	1	2	1	1	1	0	0	1	0	0	1	2	1	1	1	1	0	1	1	1	1	0	1	2	1	0	1	1	1	0	2	0	0	0	0	0	1	1	1	1	1	0	0	1
660	0	0	0	0	0	0	2	1	2	0	1	2	2	1	1	0	1	1	0	0	0	0	0	0	0	0	0	2	2	2	1	0	1	0	1	2	0	0	0	2	0	0	0	0	0	0	0	0	2
661	0	0	0	0	0	0	1	1	2	0	1	1	1	0	0	0	0	2	2	1	0	0	1	0	0	1	0	2	2	2	0	1	2	2	1	1	2	0	0	0	0	0	1	0	1	2	0	0	0
662	1	0	0	0	0	1	2	1	2	0	0	1	1	0	0	0	2	2	0	0	0	0	0	0	0	0	0	2	2	2	0	0	0	0	1	1	2	0	0	0	0	0	0	0	0	1	0	0	1
663	1	0	0	0	0	1	2	1	2	0	0	0	1	0	0	0	1	1	1	1	1	0	0	0	0	0	0	2	2	1	1	1	1	0	1	1	1	0	0	0	0	0	0	1	0	1	0	0	1
664	0	0	1	1	0	1	1	1	0	0	1	0	0	0	0	0	2	1	1	1	1	0	0	0	0	0	0	0	2	0	0	1	1	0	1	1	1	1	1	0	0	1	1	0	0	1	0	1	2
665	0	1	0	0	0	1	2	2	2	0	0	0	0	0	0	0	2	0	0	0	0	0	0	0	0	0	0	1	2	0	0	0	1	1	1	2	0	0	0	1	0	0	2	0	1	1	0	1	1
666	0	0	0	1	0	1	2	1	1	0	1	1	1	0	0	0	0	2	2	1	1	0	0	0	0	0	0	1	2	1	1	1	1	1	1	1	2	0	0	1	0	0	0	0	0	1	0	0	2
667	1	0	0	1	0	1	2	2	1	0	0	0	0	0	0	0	1	2	1	1	0	0	1	0	0	0	0	2	2	2	1	1	1	1	1	1	2	0	0	0	0	1	1	1	2	0	0	0	1
668	0	0	0	0	0	1	2	2	1	0	1	0	0	0	0	0	1	1	1	0	0	0	0	0	0	0	0	2	2	1	1	1	1	0	0	2	1	0	0	1	0	0	0	2	0	1	0	1	1
669	1	0	1	1	1	2	1	1	1	0	2	0	2	0	0	0	2	1	1	1	1	0	1	0	0	0	0	2	2	2	1	1	2	2	1	2	1	0	0	0	0	1	1	0	1	1	0	0	0
670	0	0	0	1	0	1	1	1	0	0	1	0	0	0	0	0	1	0	0	0	0	0	0	0	0	0	0	1	2	1	0	2	2	0	1	1	1	0	0	2	0	0	1	0	1	0	0	0	1
671	0	0	0	1	0	2	2	1	1	0	0	1	1	0	0	0	0	0	0	1	1	0	0	0	0	0	0	1	2	1	0	0	0	0	0	2	1	1	1	1	0	1	1	0	1	0	0	1	1
672	0	0	1	2	0	2	2	2	1	0	0	0	2	0	0	0	1	1	1	1	0	0	1	1	1	1	0	2	2	2	0	1	1	0	0	2	1	1	0	0	0	1	1	1	1	1	0	0	0
673	1	0	0	1	0	2	1	2	1	0	1	1	1	0	0	0	2	2	1	1	1	0	1	1	1	2	0	1	2	0	1	1	1	0	1	1	0	0	0	1	0	0	0	0	0	1	0	0	0
674	0	0	0	0	0	2	2	2	0	0	0	0	2	0	0	1	1	0	0	0	0	0	0	0	0	0	0	2	1	1	0	2	2	0	2	0	1	1	1	0	0	0	0	1	0	0	0	0	1
675	1	0	0	0	0	1	1	1	2	0	0	0	2	0	0	1	2	2	1	1	1	0	0	0	0	0	0	2	2	1	1	2	2	0	1	1	1	0	0	1	0	0	0	0	1	2	0	0	1
676	1	0	0	0	0	1	1	1	2	0	0	0	1	0	0	0	0	1	1	1	1	0	0	0	0	0	0	1	2	1	0	1	1	0	1	2	2	0	1	1	1	0	0	0	0	0	0	0	0
677	1	0	1	1	0	2	2	1	2	0	0	1	2	0	0	0	2	2	1	1	1	0	0	0	0	0	0	2	2	1	1	2	2	0	1	1	1	1	0	1	0	0	1	0	1	1	0	0	2
678	1	1	0	0	0	2	2	1	1	0	0	0	2	0	0	1	1	1	0	0	0	0	2	1	1	1	1	2	2	1	0	0	0	0	0	2	2	0	0	0	0	0	1	0	2	0	0	0	0
679	1	0	0	0	0	0	2	1	2	0	0	0	0	0	0	0	0	2	1	1	0	0	1	1	1	1	0	2	2	2	0	1	1	1	0	2	2	0	0	0	0	2	2	0	0	0	0	0	1
680	0	0	0	0	0	1	2	2	1	0	1	0	0	0	0	0	1	0	0	0	0	0	1	0	0	1	0	2	2	2	0	2	2	1	1	1	0	0	0	1	0	1	1	0	1	0	0	0	1
681	0	0	0	1	0	2	2	1	2	0	0	0	1	0	0	0	2	1	1	1	0	0	0	0	0	0	0	1	2	1	1	1	1	0	0	2	1	1	0	0	0	0	1	0	1	1	0	0	1
682	0	0	0	1	0	2	2	1	1	0	1	2	2	0	0	0	2	0	0	0	0	0	1	0	0	0	0	1	1	1	0	0	1	2	1	2	1	2	1	1	1	0	0	0	0	0	0	1	1
683	1	0	1	1	0	1	1	1	1	0	0	2	2	1	1	0	2	0	0	1	1	0	0	0	0	0	0	2	1	1	0	1	2	0	1	2	1	0	0	0	0	0	1	0	0	1	0	0	1
684	0	0	0	0	0	1	2	2	1	0	0	0	0	0	0	0	1	1	0	0	0	0	0	0	0	0	0	2	2	1	1	1	2	0	1	2	1	1	1	1	0	0	0	0	0	1	0	0	0
685	0	0	0	1	0	1	2	2	1	0	0	1	1	0	0	0	1	1	1	1	0	0	0	0	0	0	0	2	2	1	1	0	0	0	0	2	1	0	0	1	0	0	0	0	0	0	0	0	1
686	1	1	0	0	0	1	2	0	2	0	0	1	1	0	0	0	0	0	1	1	1	0	1	1	1	1	0	2	2	2	0	1	1	0	1	1	0	0	0	1	0	1	1	0	1	0	0	0	0
687	0	0	0	0	0	1	2	2	1	0	0	0	0	0	0	0	2	0	0	0	0	0	0	0	0	0	0	1	2	1	0	1	1	0	1	1	0	0	0	2	0	0	0	0	1	1	0	0	0
688	1	0	0	0	0	1	1	2	1	0	1	1	1	0	0	0	0	0	0	0	0	0	0	0	0	1	0	1	1	1	0	1	1	0	1	2	1	1	0	1	0	1	1	0	0	0	0	0	1
689	1	0	1	0	1	2	2	1	1	0	1	0	0	0	0	0	1	1	0	0	0	0	0	0	0	0	0	2	2	1	2	1	1	2	1	1	0	0	0	2	1	0	0	0	0	0	0	0	0
690	1	0	0	0	0	1	2	1	2	0	1	0	2	0	0	0	1	1	1	1	0	0	1	1	1	2	0	1	2	1	0	1	2	1	1	2	1	0	0	2	0	0	1	0	1	0	0	0	2
691	1	0	0	0	0	1	2	1	2	0	0	0	2	0	0	0	2	0	0	0	0	0	1	1	1	1	0	1	2	1	1	1	1	1	1	1	2	0	0	0	0	0	0	0	1	1	0	0	1
692	0	0	0	0	0	1	1	2	1	0	1	0	0	0	0	0	1	2	1	1	1	0	0	0	0	0	0	2	2	2	0	1	2	2	1	2	2	0	0	0	0	0	1	0	1	1	1	0	0
693	0	0	0	0	0	1	2	1	2	0	1	1	2	0	0	0	0	0	1	1	1	0	0	0	0	0	0	2	1	0	1	1	1	0	0	2	1	0	0	1	0	0	0	0	1	1	0	0	1
694	0	0	0	0	0	2	2	1	2	0	0	0	0	0	0	0	2	0	0	1	1	0	0	0	0	0	0	2	2	1	2	2	2	0	0	2	1	1	1	1	0	0	0	0	0	0	0	0	0
695	1	0	0	1	0	1	2	2	2	0	0	0	2	1	1	1	2	0	0	0	0	0	1	0	0	0	0	1	1	1	1	1	1	0	1	1	0	0	0	2	0	1	1	0	1	0	0	0	1
696	1	1	0	0	0	1	2	2	1	0	1	0	0	0	0	0	1	0	0	0	0	0	0	0	0	1	0	2	2	1	2	2	2	0	2	0	2	0	0	0	0	0	0	0	1	0	0	0	1
697	0	0	0	1	0	1	1	2	1	0	1	2	2	0	0	0	1	1	1	1	0	0	1	1	1	1	0	1	2	1	0	1	1	0	0	2	1	0	0	2	1	0	1	0	1	0	0	1	1
698	1	0	0	0	0	2	1	1	1	1	1	1	2	0	0	1	1	0	0	0	0	0	0	0	0	0	1	2	2	1	0	2	2	0	1	1	2	1	1	1	0	0	1	0	1	0	0	0	0
699	0	0	0	1	0	1	0	2	0	0	2	0	0	0	0	0	2	0	0	0	0	0	0	0	0	0	0	2	2	1	1	2	2	0	0	2	0	0	0	2	0	0	0	0	0	1	0	0	1
700	1	0	0	1	0	2	1	1	1	0	1	0	1	0	0	0	1	2	0	0	0	0	0	0	0	0	0	1	1	1	0	2	2	1	1	1	1	0	0	2	0	0	1	0	1	0	0	0	1
701	0	0	1	2	0	2	2	0	2	0	0	0	0	0	0	0	2	2	2	1	1	0	0	0	0	0	0	2	2	1	1	1	1	1	1	1	2	0	0	0	0	0	0	0	0	1	0	0	2
702	0	0	0	0	0	1	2	0	2	0	1	0	0	0	0	0	2	0	0	0	0	0	1	0	0	0	0	2	2	2	1	1	1	1	2	1	1	0	0	1	0	0	1	0	1	0	1	0	0
703	1	0	0	0	0	0	1	1	2	0	1	0	1	1	1	0	0	0	0	0	0	0	0	0	0	0	0	2	2	2	0	1	1	0	1	2	1	0	0	1	1	0	1	0	1	0	0	0	0
704	0	0	0	1	0	2	1	2	1	0	1	0	2	0	0	1	0	1	1	1	1	0	0	0	0	0	0	2	2	1	1	2	2	1	1	1	1	0	0	1	0	0	1	0	1	2	0	0	1
705	0	0	0	0	0	2	2	1	2	0	1	0	0	0	0	0	2	1	1	0	0	0	0	0	0	1	0	2	2	1	2	1	1	1	2	0	2	0	0	1	0	0	0	2	0	2	0	0	1
706	1	0	0	2	0	2	1	1	1	1	1	1	2	0	0	0	2	0	0	0	0	0	0	0	0	0	0	2	2	2	0	2	2	1	1	1	0	0	0	2	0	0	0	0	0	0	0	0	1
707	1	0	0	0	0	0	2	1	2	0	0	0	0	0	0	0	1	0	0	0	0	0	1	0	0	0	0	2	2	2	0	1	2	0	0	2	0	0	0	1	0	1	2	0	1	0	0	0	1
708	1	0	0	0	0	2	1	2	1	0	1	0	1	0	0	0	1	0	0	0	0	0	0	0	0	0	0	1	1	1	0	2	2	0	1	1	0	0	0	1	1	0	1	0	1	0	0	0	1
709	1	0	0	1	0	1	2	1	2	0	0	0	0	0	0	0	1	1	0	0	0	0	1	0	0	0	0	1	1	0	0	1	1	0	1	2	0	0	0	2	0	0	0	0	1	1	0	1	1
710	0	0	0	0	0	1	2	2	1	0	0	0	0	0	0	0	2	1	1	0	0	0	1	0	0	0	0	2	1	1	1	1	1	1	1	1	2	0	0	2	1	0	2	0	1	1	0	0	1
711	0	0	0	1	0	1	2	2	2	0	0	0	1	0	0	0	1	0	1	0	0	0	0	0	0	0	0	2	2	1	2	0	0	0	0	2	1	0	0	1	0	0	2	0	1	0	0	0	0
712	0	0	0	0	0	1	2	0	2	0	1	0	2	1	1	1	2	0	0	0	0	0	1	0	0	1	0	1	2	1	0	1	2	0	0	2	1	0	0	1	0	0	0	0	0	2	0	0	1
713	0	0	0	0	0	1	1	2	1	0	0	0	0	0	0	0	2	1	1	1	1	0	0	0	0	0	0	1	1	1	0	1	1	1	1	1	1	0	0	2	0	0	1	0	0	0	0	0	1
714	1	0	0	0	0	1	2	0	1	0	1	1	2	0	0	0	1	0	1	1	1	0	0	0	0	1	0	2	2	2	0	1	1	0	2	0	1	0	0	1	0	0	0	0	0	0	0	0	0
715	0	0	0	0	0	1	1	2	1	0	1	1	1	0	0	0	1	2	0	0	0	0	0	0	0	0	0	2	1	1	0	0	0	1	0	2	1	1	1	1	1	0	0	0	0	0	0	0	2
716	0	1	0	0	0	1	1	2	1	0	1	0	0	0	0	0	2	1	0	0	0	0	1	0	0	0	0	1	2	1	1	2	2	0	2	1	1	1	1	1	0	2	2	0	0	1	0	1	2
717	0	0	0	1	0	2	2	1	1	0	0	1	1	0	0	0	2	2	2	2	0	0	0	0	0	0	0	1	2	1	0	2	2	1	1	1	0	0	0	2	0	0	0	1	0	0	0	0	1
718	0	0	0	0	0	1	2	1	2	0	0	0	0	0	0	0	0	1	1	0	0	0	0	0	0	0	0	2	2	1	1	1	1	0	0	2	2	0	1	2	1	0	0	0	1	1	0	0	1
719	1	0	0	0	0	1	2	1	1	0	1	1	1	0	0	0	1	2	0	0	0	0	0	0	0	0	0	1	2	1	0	0	1	0	1	2	2	0	0	1	0	0	0	0	0	1	0	0	0
720	1	1	0	0	0	2	2	1	2	0	1	0	2	0	0	0	0	1	0	0	0	0	0	0	0	0	0	1	1	1	0	1	0	0	1	1	1	0	0	2	0	1	1	0	1	0	0	0	2
721	0	0	0	1	0	2	1	2	1	1	1	1	1	0	0	0	1	0	1	0	0	0	0	0	0	0	0	2	2	2	0	0	0	0	1	1	2	0	0	0	0	1	1	1	1	1	0	0	0
722	0	0	0	1	0	1	2	2	1	0	1	0	0	0	0	0	1	2	1	1	1	0	0	0	0	1	0	2	2	1	0	1	1	2	2	2	1	0	0	0	0	0	1	0	1	0	0	0	2
723	0	0	0	0	0	1	2	2	2	0	0	0	0	0	0	0	0	0	0	0	0	0	0	0	0	0	0	2	2	1	1	1	1	1	0	2	0	0	0	2	0	0	0	0	1	1	0	0	2
724	0	0	0	0	0	2	2	2	1	0	0	0	1	0	0	1	1	2	1	0	0	0	0	0	0	0	0	1	1	1	1	0	1	1	1	2	1	1	1	1	0	0	0	0	0	0	0	1	1
725	0	0	0	0	0	1	2	2	0	0	1	1	1	0	0	0	1	0	1	1	1	0	0	0	0	0	0	2	1	1	1	1	2	1	2	2	1	1	1	1	0	0	1	0	1	1	0	0	0
726	1	0	0	0	0	2	2	2	2	0	0	0	0	0	0	0	2	0	0	0	0	1	0	0	0	0	0	0	1	0	0	1	2	0	1	2	1	1	0	0	0	0	0	0	0	0	0	0	2
727	0	0	0	0	0	1	2	2	1	0	0	0	0	0	0	0	2	0	0	0	0	0	0	0	0	0	0	2	2	2	0	0	0	0	0	2	1	0	0	1	0	0	1	0	1	0	0	0	0
728	1	0	0	1	0	2	2	1	2	0	1	0	2	0	0	0	2	1	1	1	1	0	0	0	0	0	0	2	2	2	0	0	0	0	0	2	1	0	0	2	1	0	0	0	0	0	0	0	0
729	1	0	0	0	0	1	0	2	1	0	0	1	1	0	0	0	2	0	0	0	0	0	1	0	0	0	1	2	2	1	0	0	0	0	0	2	2	0	0	0	0	0	0	0	1	0	0	0	1
730	1	0	0	0	0	1	2	2	1	0	1	0	0	0	0	0	2	0	0	0	0	2	0	0	0	0	0	2	2	2	0	2	2	0	1	1	1	0	0	2	0	0	1	0	1	1	0	0	1
731	0	0	0	0	0	0	2	1	2	0	1	0	1	0	0	1	0	2	1	1	1	0	0	0	0	0	0	1	2	0	1	1	1	1	0	2	0	1	1	1	0	0	0	0	0	1	0	0	1
732	1	0	0	1	0	1	2	2	2	0	0	0	1	0	0	0	1	2	2	1	0	0	0	0	0	0	1	1	1	0	0	1	2	2	1	2	2	0	0	0	0	0	1	0	1	0	0	0	1
733	1	0	0	0	0	0	1	1	1	0	1	1	1	0	0	0	1	1	1	1	1	0	0	0	0	0	0	1	1	1	0	1	1	1	0	2	2	0	0	1	0	0	0	0	0	1	0	0	0
734	1	0	0	1	0	2	2	1	2	0	0	1	2	0	0	0	2	1	1	1	0	0	0	0	0	0	1	1	1	0	0	0	0	0	0	2	2	0	0	1	1	0	0	0	0	0	0	0	2
735	0	0	0	0	0	1	2	1	2	0	0	1	1	0	0	0	2	1	1	1	1	0	0	0	0	1	0	1	2	0	0	0	0	1	0	2	2	0	0	1	1	0	0	0	0	0	0	0	1
736	1	0	0	0	0	0	2	1	2	0	0	1	1	1	1	0	2	0	1	1	1	0	1	0	0	0	0	0	1	0	0	1	1	0	1	0	2	0	0	1	0	1	1	1	1	0	0	0	1
737	1	0	0	1	0	1	2	1	2	0	0	0	0	0	0	0	2	1	1	1	1	0	0	0	0	0	0	2	2	2	0	0	0	0	0	2	1	0	0	0	0	0	0	1	0	0	0	0	2
738	0	0	0	1	0	2	1	1	1	0	1	0	0	0	0	0	2	1	1	1	1	2	0	0	0	0	0	1	2	1	0	0	0	0	0	2	1	0	0	2	0	0	1	0	1	0	0	1	0
739	0	0	0	0	0	0	1	2	2	0	1	0	0	0	0	0	2	0	0	0	0	0	0	0	0	0	0	2	2	1	1	1	1	0	0	2	2	1	1	1	1	0	1	0	1	1	0	0	0
740	1	0	0	0	0	1	1	1	1	0	1	0	0	0	0	0	1	1	1	0	0	0	2	1	1	1	0	1	2	0	1	2	2	1	1	1	2	1	1	0	0	0	0	0	0	1	0	0	1
741	1	0	0	0	0	2	2	1	1	0	0	0	0	0	0	0	2	0	0	0	0	0	0	0	0	2	0	1	2	1	0	1	1	0	0	2	1	0	0	2	0	1	1	0	1	1	0	0	0
742	0	0	0	1	0	1	1	1	1	1	1	1	1	0	0	0	1	0	0	1	0	0	0	0	0	0	0	2	2	2	0	2	2	0	0	2	2	0	0	0	0	0	1	0	0	0	0	0	0
743	0	0	0	0	0	0	2	0	2	0	0	0	0	0	0	0	0	1	1	2	1	0	0	0	0	2	0	2	1	1	1	0	1	0	0	2	1	1	1	1	0	0	0	0	0	2	0	0	1
744	1	0	0	0	0	2	1	1	2	1	0	1	1	0	0	0	2	1	1	0	0	0	0	0	0	2	0	2	2	2	1	2	2	1	1	1	2	0	0	2	1	0	0	0	0	0	0	0	1
745	1	0	0	0	0	1	1	2	1	0	1	0	0	0	0	0	0	1	2	1	1	0	0	0	0	0	0	1	1	1	0	2	2	0	0	2	2	0	0	2	1	0	0	0	0	0	0	0	0
746	1	0	0	0	0	0	1	2	2	0	1	2	2	0	0	0	0	2	1	1	1	0	0	0	0	1	0	2	1	1	0	0	1	1	1	2	1	0	0	1	0	2	2	0	0	0	0	0	1
747	0	0	0	0	0	1	1	1	1	0	1	0	1	0	0	0	2	1	0	1	1	0	0	0	0	1	0	1	1	1	0	1	2	0	0	2	2	0	0	1	0	0	0	0	0	1	1	0	0
748	0	0	0	0	0	0	2	2	1	0	1	2	2	0	0	0	1	1	0	0	0	0	1	0	0	0	0	2	2	0	1	2	2	2	1	1	1	0	0	1	0	0	2	0	1	1	0	0	1
749	1	0	1	0	1	1	2	1	1	0	0	0	0	0	0	0	1	1	0	0	0	0	0	0	0	0	0	2	2	1	2	1	1	0	0	2	1	1	1	1	0	0	0	0	0	1	0	0	0
750	1	0	0	1	0	1	1	1	2	0	0	2	2	1	1	0	1	0	0	0	0	0	0	0	0	0	0	2	1	1	1	1	2	1	2	2	1	0	0	1	0	0	0	0	0	0	0	0	1
751	0	0	0	1	0	1	1	1	2	1	0	1	2	0	0	0	1	1	2	2	2	0	0	0	0	1	0	2	2	2	0	1	2	2	0	2	2	0	0	0	0	0	1	0	1	2	0	0	1
752	1	0	0	0	0	0	1	1	1	0	1	0	0	0	0	0	1	0	0	0	0	0	2	0	0	0	0	2	2	1	1	0	1	1	0	2	1	0	0	1	1	0	0	0	1	1	0	0	1
753	0	0	0	1	0	2	2	2	1	0	0	0	0	0	0	0	2	1	1	0	0	0	1	1	1	1	0	2	2	1	1	2	2	0	2	0	1	1	1	1	0	0	1	0	1	0	0	0	1
754	1	0	0	0	0	2	2	2	2	0	1	0	1	0	0	1	1	0	0	0	0	0	0	0	0	1	0	2	1	1	0	2	2	0	2	0	1	0	0	2	0	0	1	0	1	0	0	0	1
755	1	0	0	1	0	2	2	2	1	0	0	0	0	0	0	0	1	0	1	1	1	0	0	0	0	1	0	2	2	1	0	0	1	1	1	2	1	1	1	1	0	0	1	0	1	1	0	0	1
756	1	0	0	0	0	1	2	2	1	0	1	1	2	0	0	0	1	0	0	0	0	0	1	0	0	1	0	1	2	1	0	1	1	0	0	2	2	1	1	0	0	0	0	0	0	0	0	1	2
757	0	0	0	0	0	0	2	0	2	0	0	1	1	0	0	0	2	0	0	0	0	1	0	0	0	0	0	1	2	1	0	1	1	0	1	1	1	1	0	1	0	0	0	0	1	1	0	0	0
758	1	0	0	0	0	2	2	2	2	0	0	2	1	0	0	0	0	1	1	1	1	0	1	0	0	1	0	1	2	1	0	0	1	2	1	2	1	0	0	1	0	0	1	0	1	1	0	0	0
759	1	0	0	0	0	1	2	1	2	0	1	1	1	0	0	0	1	1	2	2	1	0	0	0	0	0	0	0	1	0	0	2	2	1	1	1	1	0	0	1	0	0	0	0	0	0	1	0	1
760	0	0	0	0	0	1	2	2	2	0	0	0	0	0	0	0	1	0	0	1	0	0	1	0	0	0	0	2	2	2	0	1	1	0	1	1	1	0	0	1	0	0	0	0	0	1	0	0	0
761	1	0	0	1	0	2	1	2	1	0	1	0	0	0	0	0	1	1	1	1	1	0	0	0	0	0	0	0	2	0	0	1	1	1	1	1	2	1	1	1	0	0	0	1	0	1	0	0	0
762	0	0	0	0	0	1	2	0	1	0	1	0	0	0	0	0	0	1	1	0	0	0	0	0	0	0	1	2	2	1	1	2	2	0	1	1	2	0	0	0	0	1	1	0	0	2	0	0	0
763	1	0	0	0	0	0	0	2	0	0	2	0	2	0	0	1	1	0	0	0	0	0	0	0	0	0	0	2	1	1	1	2	2	0	0	2	0	0	0	1	0	0	1	0	2	2	0	1	1
764	0	0	1	0	1	1	2	0	2	0	0	0	2	0	0	1	2	2	2	2	0	0	1	0	0	0	0	2	1	1	1	2	2	0	1	2	1	0	0	1	0	1	1	1	1	1	0	2	2
765	0	0	1	0	0	0	2	1	2	0	0	0	1	0	0	1	0	0	0	0	0	1	0	0	0	0	0	2	2	2	0	1	1	0	0	2	0	0	0	1	0	1	1	0	1	1	0	0	2
766	1	0	0	1	0	1	2	2	0	0	0	1	2	0	0	0	1	2	1	0	0	0	0	0	0	0	0	2	2	2	1	2	2	0	0	2	2	0	0	0	0	0	0	0	0	1	0	0	1
767	1	0	0	0	0	0	1	2	0	0	0	1	1	0	0	0	1	1	1	1	0	0	1	0	0	0	0	2	2	2	0	1	2	1	0	2	1	1	1	0	0	2	2	0	0	1	0	1	1
768	1	0	0	0	0	1	2	1	2	0	0	0	0	0	0	0	1	0	1	1	1	0	0	0	0	0	1	1	2	0	0	1	1	0	0	2	1	0	0	1	1	1	1	0	0	1	0	0	1
769	1	1	1	1	0	2	2	0	2	0	0	0	0	0	0	0	1	1	0	0	0	1	0	0	0	0	0	2	2	2	0	1	2	0	1	2	0	0	0	1	0	1	1	0	1	0	0	0	1
770	1	0	0	2	0	2	1	2	1	0	0	0	0	0	0	0	1	2	1	1	1	0	0	0	0	0	0	1	2	0	1	1	1	0	0	2	2	0	0	0	0	0	0	0	0	0	0	0	0
771	1	0	0	0	0	0	2	1	2	0	0	1	1	0	0	0	1	0	0	1	0	0	0	0	0	1	0	2	2	2	1	2	2	1	0	2	0	0	0	2	0	0	1	0	1	0	0	0	0
772	1	0	0	0	0	1	2	2	1	0	0	0	0	0	0	0	2	0	0	0	0	0	0	0	0	0	0	2	1	1	0	0	1	1	0	2	1	0	0	1	0	0	1	0	1	0	0	0	1
773	1	0	1	1	0	1	2	0	2	0	0	0	0	0	0	0	1	0	1	1	1	0	1	1	1	1	0	2	2	2	0	2	2	1	0	2	1	1	1	0	0	1	1	0	1	0	0	0	1
774	1	0	1	0	1	1	2	2	1	0	1	0	0	0	0	0	1	2	1	1	1	0	2	1	1	1	0	2	1	1	0	1	2	0	0	2	1	0	0	1	0	2	2	0	0	1	0	0	1
775	1	0	0	0	0	0	0	2	0	0	2	0	1	0	0	0	2	0	0	0	0	0	0	0	0	0	0	1	1	1	0	1	2	0	0	2	1	0	0	1	0	0	1	0	1	1	0	0	0
776	0	1	0	0	0	1	2	2	2	0	0	0	1	0	0	1	2	0	0	0	0	0	0	0	0	0	0	2	2	1	2	1	1	0	0	2	1	0	0	1	0	0	0	0	2	0	0	0	1
777	1	0	0	0	0	1	1	2	1	0	2	0	1	0	0	0	0	1	2	1	1	0	0	0	0	0	0	0	2	0	0	0	0	0	0	2	1	0	0	1	0	0	1	0	1	0	0	0	0
778	1	0	0	0	0	0	2	0	1	0	1	0	0	0	0	0	0	1	0	0	0	0	0	0	0	0	0	1	1	1	0	2	2	0	2	0	1	0	0	1	0	0	0	0	0	0	0	0	2
779	0	0	1	2	0	2	2	1	1	0	1	1	1	0	0	0	1	0	0	0	0	1	0	0	0	0	1	1	1	0	0	1	1	1	1	1	1	0	0	1	0	0	0	0	0	0	0	0	0
780	1	0	0	0	0	2	2	0	2	0	0	1	1	0	0	0	2	0	0	0	0	0	1	1	1	1	0	2	2	2	0	1	1	2	1	1	0	1	1	1	0	0	1	0	1	1	0	0	1
781	0	0	0	0	0	0	1	1	2	0	0	2	2	0	0	0	1	1	1	0	1	0	0	0	0	1	0	2	2	1	1	0	1	1	0	2	2	0	0	0	0	0	0	0	0	0	0	0	0
782	1	0	0	0	0	1	2	1	1	0	0	1	2	0	0	0	1	0	0	0	0	0	1	1	1	1	0	2	2	1	1	2	2	1	1	1	0	0	0	1	1	0	1	0	0	1	0	0	1
783	1	0	1	1	0	1	2	2	2	0	0	0	1	0	0	1	0	1	0	0	0	0	0	0	0	1	0	2	1	0	1	1	2	2	1	1	2	1	1	0	0	0	1	0	0	0	0	0	0
784	0	0	0	0	0	0	1	2	0	0	2	1	1	0	0	0	1	0	0	0	0	0	0	0	0	0	0	2	2	1	2	0	2	1	2	2	2	0	0	0	0	0	0	0	0	0	0	0	1
785	1	1	0	0	0	0	1	2	1	0	1	0	1	0	0	1	1	1	1	1	1	0	0	0	0	0	0	2	2	1	1	2	2	0	1	1	1	0	0	1	0	0	0	0	0	2	0	0	0
786	1	0	0	1	0	1	2	1	2	0	0	1	1	0	0	0	1	0	0	0	0	0	0	0	0	0	0	2	2	2	0	1	1	2	0	2	0	0	0	1	0	1	1	0	1	1	0	0	2
787	0	0	0	1	0	2	1	1	1	0	1	0	0	0	0	0	1	1	1	1	0	0	1	1	1	1	0	2	2	2	0	1	1	1	2	0	1	0	0	0	1	0	0	0	0	1	0	0	0
788	1	0	0	0	0	1	2	0	2	0	1	0	1	0	0	1	0	1	1	2	1	0	1	0	0	0	0	2	1	1	0	1	1	0	0	2	1	1	0	0	0	0	1	0	0	0	0	0	1
789	1	0	0	0	0	2	1	2	0	0	2	0	0	0	0	0	2	0	0	0	0	0	0	0	0	0	0	2	1	0	1	0	0	0	1	1	2	0	0	0	0	0	1	0	1	0	0	1	2
790	0	0	0	1	0	2	2	1	1	0	0	1	2	0	0	0	2	0	0	1	0	0	0	0	0	0	0	2	0	0	0	1	1	0	0	2	2	0	0	2	0	0	1	0	1	1	0	0	0
791	0	0	0	0	0	1	2	2	2	0	0	1	2	0	0	1	0	1	1	1	1	0	0	0	0	0	0	2	1	1	0	2	2	1	0	2	1	0	0	1	0	0	0	0	0	0	0	1	1
792	0	0	0	0	0	2	2	2	1	0	0	0	0	0	0	0	1	1	0	1	0	0	0	0	0	0	0	1	2	0	0	1	1	0	1	2	1	0	0	1	0	0	0	0	0	0	0	0	1
793	1	0	0	0	0	0	2	2	2	0	0	0	0	0	0	0	1	1	1	1	0	0	0	0	0	0	0	2	2	2	0	1	1	0	1	2	2	0	0	1	1	0	1	0	1	1	0	0	0
794	1	0	0	0	0	1	0	2	0	0	2	1	1	0	0	0	1	2	1	1	1	0	0	0	0	0	0	2	1	0	0	0	0	0	0	2	2	0	0	1	1	0	0	0	0	1	0	0	1
795	1	0	0	0	0	1	1	1	1	0	1	0	0	0	0	0	1	0	0	0	0	0	0	0	0	0	0	2	2	0	0	1	1	0	1	1	1	0	0	2	0	0	1	0	1	1	0	0	1
796	1	0	0	1	0	1	1	2	0	0	0	1	1	0	0	0	1	1	1	1	0	0	0	0	0	0	0	1	2	1	0	1	1	0	0	2	0	0	0	2	0	0	0	0	0	1	0	1	1
797	1	0	0	0	0	1	2	1	1	0	1	1	1	0	0	0	0	1	1	1	1	0	0	0	0	0	0	1	2	1	0	1	1	1	0	2	1	1	1	1	0	0	2	0	1	1	0	0	1
798	0	0	0	0	0	1	2	2	2	0	0	0	0	0	0	0	1	1	1	1	1	0	1	0	0	0	0	2	2	2	0	2	2	1	0	2	0	0	0	2	0	0	0	1	0	0	0	0	2
799	0	0	0	0	0	1	1	1	2	0	0	0	1	0	0	0	1	1	1	1	0	0	1	1	1	0	0	1	2	0	1	0	0	0	0	2	0	0	0	2	0	0	1	0	1	1	0	0	2
800	1	0	0	0	0	1	1	0	2	0	0	0	1	0	0	1	2	0	0	0	0	0	1	1	1	1	0	2	2	2	0	1	2	0	1	2	2	0	0	1	1	0	2	0	1	0	0	0	0
801	0	0	0	0	0	1	2	1	1	0	0	0	0	0	0	0	0	0	1	1	1	0	0	0	0	0	0	1	2	0	1	0	0	0	1	1	0	1	1	1	0	0	1	0	1	1	0	0	1
802	0	0	0	0	0	0	2	2	1	0	0	0	0	0	0	0	2	1	1	1	1	0	0	0	0	0	0	1	2	1	0	1	1	0	1	2	2	0	0	1	1	2	2	0	1	0	1	0	0
803	0	0	0	2	0	2	2	1	2	0	1	0	0	0	0	0	1	2	2	2	2	0	0	0	0	1	0	1	1	1	0	1	1	0	2	1	0	0	0	1	0	0	0	2	0	1	0	0	0
804	0	0	1	0	0	1	2	2	1	0	0	1	1	0	0	0	1	0	0	0	0	0	1	0	0	0	0	2	2	2	0	1	1	1	0	2	2	0	0	1	0	1	1	0	0	1	0	0	1
805	1	0	1	1	0	1	1	1	0	0	1	0	1	0	0	1	1	0	1	1	1	0	0	0	0	0	0	2	1	0	0	1	1	0	2	1	1	0	0	1	0	0	1	0	0	1	0	1	1
806	1	0	0	0	0	1	2	2	2	1	1	0	0	0	0	1	1	1	0	0	0	1	1	1	1	1	0	2	2	2	1	2	2	0	2	0	1	1	1	1	0	0	0	0	0	0	0	0	1
807	0	1	0	0	0	1	1	2	1	0	1	0	1	1	1	0	1	1	1	1	1	0	1	1	1	1	0	1	1	1	0	0	1	1	1	2	1	0	0	2	1	0	1	0	1	1	0	0	1
808	1	0	1	1	0	1	2	2	2	0	0	0	1	0	0	0	0	0	0	0	0	1	1	1	1	1	0	2	1	1	1	1	2	0	0	2	1	0	0	1	0	1	1	1	1	0	0	0	1
809	1	0	0	0	0	1	2	2	1	0	0	0	0	0	0	0	0	0	0	0	0	0	0	0	0	1	0	2	2	1	1	1	2	2	1	2	1	0	0	2	0	0	1	0	1	1	0	0	1
810	0	0	0	0	0	1	2	2	2	0	0	0	2	0	0	1	1	1	1	0	0	0	1	0	0	0	0	2	1	1	0	0	1	2	1	2	1	0	0	1	0	0	2	0	1	0	0	1	1
811	1	0	0	1	0	1	2	1	2	0	1	1	2	0	0	0	1	1	0	1	0	0	0	0	0	0	0	2	2	2	0	1	1	1	1	1	0	0	0	1	0	0	1	1	0	1	0	0	2
812	0	0	0	0	0	2	2	1	1	0	0	0	1	0	0	1	2	1	1	0	0	0	0	0	0	0	1	2	2	1	1	0	0	0	1	1	1	0	0	1	0	0	0	0	0	1	0	0	1
813	1	0	1	0	0	1	1	2	1	0	1	2	2	1	1	0	1	2	1	1	1	0	1	0	0	0	0	2	2	1	0	2	2	1	1	1	1	0	0	1	1	0	0	1	1	1	0	1	1
814	0	0	1	1	0	1	2	1	2	0	0	1	1	1	1	0	0	1	0	0	0	0	0	0	0	0	1	2	2	0	1	0	0	0	0	2	2	0	0	1	1	0	1	0	1	0	0	0	1
815	1	0	0	1	0	1	2	2	2	0	0	2	2	0	0	0	1	1	0	0	0	0	0	0	0	0	0	1	2	1	0	1	1	0	0	2	1	1	1	0	0	0	2	0	1	1	0	0	1
816	0	0	0	0	0	2	2	2	1	0	0	0	0	0	0	0	2	0	0	0	0	0	0	0	0	0	0	2	2	2	2	2	2	0	1	1	1	0	0	1	0	1	1	0	1	1	0	0	1
817	0	0	1	1	0	2	2	0	1	0	0	0	0	0	0	0	1	1	1	1	0	0	0	0	0	0	0	2	2	2	0	0	1	0	0	2	2	1	1	0	0	0	1	0	1	0	0	0	2
818	1	0	0	0	0	2	2	0	2	0	0	1	1	0	0	0	1	1	2	2	1	0	1	1	1	1	0	2	2	1	1	1	1	1	1	1	0	0	0	1	0	0	0	0	0	1	1	0	0
819	1	1	0	0	0	0	2	2	2	0	0	0	0	0	0	0	2	0	0	0	0	0	0	0	0	1	0	2	2	0	1	1	2	2	0	2	2	0	0	0	0	0	0	0	0	1	0	1	1
820	1	1	0	0	0	1	2	2	1	0	1	0	0	0	0	0	1	1	1	1	1	0	0	0	0	0	1	2	2	0	1	1	2	0	0	2	1	0	0	0	1	0	0	0	0	0	0	0	0
821	1	0	1	0	0	2	2	1	2	0	1	0	0	0	0	0	1	1	1	1	0	0	0	0	0	0	0	2	2	1	1	1	1	0	1	1	1	0	0	2	0	0	1	0	0	1	0	0	0
822	0	0	0	1	0	1	1	2	1	0	0	1	1	0	0	0	1	0	0	0	0	0	1	0	0	0	0	2	0	0	0	1	2	2	1	2	1	0	0	1	0	0	0	0	0	1	0	0	1
823	0	1	1	1	1	1	2	2	0	0	0	0	0	0	0	0	2	0	0	0	0	0	0	0	0	0	0	2	1	1	1	0	1	0	0	2	0	0	0	2	0	0	0	1	0	1	0	0	1
824	0	0	1	0	0	0	1	1	1	0	2	1	1	1	1	0	0	2	0	0	0	0	0	0	0	1	0	2	2	2	2	1	1	0	0	2	2	0	0	0	0	0	0	0	0	0	0	0	0
825	1	0	0	0	0	1	2	2	2	0	0	0	0	0	0	0	2	0	0	0	0	0	1	0	0	1	0	2	2	2	0	0	1	1	1	2	2	0	0	0	0	0	0	0	0	1	0	0	0
826	1	0	0	0	0	0	2	0	1	0	0	0	2	0	0	0	0	1	0	0	0	0	0	0	0	0	1	2	2	0	1	1	2	0	0	2	1	0	0	1	0	0	1	0	1	0	0	0	1
827	1	0	0	1	0	2	2	1	1	0	1	0	0	0	0	0	1	1	1	1	1	0	0	0	0	0	0	2	2	1	1	1	1	1	0	2	2	0	0	1	0	0	0	0	0	0	0	0	0
828	1	0	0	1	0	2	2	1	2	0	1	0	0	0	0	0	1	1	1	1	1	0	0	0	0	1	0	2	2	2	1	1	1	1	1	1	2	0	0	2	1	0	1	0	0	0	0	0	1
829	0	0	0	0	0	0	1	2	0	0	1	0	2	1	1	1	1	1	1	1	1	0	0	0	0	0	0	2	2	2	0	1	2	0	0	2	2	0	0	0	0	0	0	0	0	1	0	1	2
830	1	0	0	0	0	2	1	2	0	0	1	2	2	1	1	0	1	1	0	1	0	0	0	0	0	0	0	2	1	1	0	0	1	1	1	2	1	0	0	1	0	0	0	0	0	2	0	0	1
831	0	0	0	0	0	1	1	1	2	0	0	1	1	0	0	0	1	2	0	0	0	1	0	0	0	0	0	2	2	1	0	1	2	0	0	2	2	0	0	0	0	0	1	0	1	1	0	0	1
832	1	0	0	0	0	2	1	2	0	0	0	0	0	0	0	0	1	0	1	0	0	0	0	0	0	0	0	2	2	1	0	0	1	0	0	2	0	0	0	1	0	0	0	0	0	1	1	0	0
833	0	0	0	1	0	1	0	2	0	1	2	1	0	0	0	0	1	1	0	0	0	0	0	0	0	0	0	2	2	2	0	0	1	2	1	2	1	0	0	1	0	0	0	0	1	0	0	0	0
834	1	0	0	1	0	1	1	2	1	0	1	0	2	0	0	1	2	2	1	1	1	0	0	0	0	0	0	2	2	1	2	1	2	0	1	2	1	0	0	2	1	1	1	0	1	0	0	0	1
835	0	0	1	1	0	1	1	2	1	0	0	0	1	0	0	0	2	0	0	0	0	0	1	0	0	0	0	2	1	1	1	2	2	0	0	2	1	0	0	0	0	0	0	0	0	0	0	0	1
836	1	0	0	2	0	2	2	2	1	0	0	0	1	0	0	0	2	2	2	2	2	0	0	0	0	0	0	2	2	2	0	0	0	0	0	2	2	0	0	1	0	0	1	0	1	1	0	2	2
837	0	0	1	1	0	2	2	2	0	0	0	0	0	0	0	0	1	1	1	1	1	1	0	0	0	0	0	2	1	1	0	2	1	0	0	2	0	0	0	2	0	0	1	0	0	0	0	0	2
838	0	0	1	0	1	1	1	1	0	1	2	1	1	0	0	0	2	1	1	1	1	0	0	0	0	0	0	2	0	0	0	1	0	0	1	1	0	0	0	2	0	0	1	0	0	0	0	0	0
839	1	0	0	0	0	2	1	1	1	1	1	0	1	0	0	0	0	2	2	1	1	0	1	1	1	2	0	2	2	2	0	0	1	1	0	2	2	0	0	2	1	0	0	1	0	0	0	0	1
840	1	0	0	0	0	0	2	1	2	0	1	1	1	1	1	0	1	2	0	0	0	1	0	0	0	0	0	2	2	2	1	2	2	2	1	1	0	0	0	2	0	0	0	0	1	0	0	0	1
841	0	0	0	0	0	2	2	2	2	0	1	0	0	0	0	0	1	2	0	1	1	0	0	0	0	0	0	2	2	2	0	1	2	1	0	2	2	0	0	1	0	0	0	0	1	1	0	0	1
842	1	0	0	0	0	2	0	2	1	0	0	1	1	0	0	0	1	0	0	0	0	0	2	1	1	1	0	2	2	2	0	1	1	0	1	1	1	0	0	1	0	0	0	0	0	0	0	0	2
843	1	0	1	0	0	2	1	1	0	1	2	0	0	0	0	0	2	1	1	1	1	0	0	0	0	0	0	1	2	0	0	1	1	0	1	1	2	1	1	0	0	0	0	0	0	0	0	1	0
844	0	0	1	1	0	2	2	2	1	0	1	1	1	0	0	0	1	0	0	0	0	0	1	0	0	1	0	1	1	1	1	2	2	0	2	0	1	0	0	0	0	2	2	0	0	0	0	0	1
845	1	0	0	1	0	1	1	1	1	0	1	1	1	1	1	0	2	1	1	1	1	0	1	0	0	0	0	2	1	1	1	2	2	0	1	1	1	0	0	1	0	0	1	0	1	0	0	0	1
846	1	0	0	0	0	1	2	1	2	0	1	1	1	0	0	0	1	2	0	0	0	0	0	0	0	0	1	1	1	0	0	1	1	1	1	1	1	0	0	1	0	0	2	0	1	1	0	0	0
847	0	0	0	0	0	2	1	1	0	0	1	0	0	0	0	0	0	1	1	0	0	0	0	0	0	1	0	2	2	1	0	0	0	0	0	2	1	0	0	1	0	1	1	0	1	0	0	0	1
848	0	0	0	0	0	0	2	2	1	0	1	1	2	0	0	0	1	1	1	1	1	0	1	1	1	2	0	1	2	2	0	2	2	0	1	1	1	0	0	0	0	1	1	0	1	1	0	0	0
849	1	0	0	0	0	1	2	0	2	0	0	0	0	0	0	0	1	2	0	0	0	0	0	0	0	0	0	2	2	2	0	1	1	1	0	2	2	0	0	1	0	0	0	0	0	0	0	0	1
850	0	0	0	0	0	2	1	2	0	0	0	1	2	0	0	0	2	1	1	1	1	0	0	0	0	1	0	1	1	1	0	2	2	0	1	1	1	0	0	1	0	0	1	0	1	0	0	0	0
851	0	0	0	0	0	2	2	1	2	0	0	1	1	0	0	0	1	2	2	1	0	0	1	0	0	0	0	2	2	2	1	0	1	0	0	2	2	0	1	2	1	0	0	1	0	1	0	0	1
852	1	0	0	0	0	2	2	2	2	0	0	0	2	0	0	0	1	1	1	0	0	1	0	0	0	0	0	2	2	1	0	0	0	0	1	1	1	0	0	0	0	0	0	0	0	0	0	0	1
853	1	0	0	1	0	1	2	2	2	0	0	1	2	0	0	0	2	1	1	1	1	0	0	0	0	0	0	2	2	2	0	2	2	0	0	2	0	0	0	2	0	1	1	0	0	0	0	0	0
854	0	0	0	0	0	1	2	1	2	0	0	0	0	0	0	0	1	1	1	1	1	1	1	1	1	1	0	1	1	1	0	1	1	0	2	1	1	0	0	1	0	0	2	0	1	0	0	0	0
855	0	0	0	1	0	1	2	2	2	0	0	1	1	0	0	0	1	0	1	2	1	0	0	0	0	0	0	2	2	1	1	0	0	0	2	2	0	0	0	2	0	0	0	0	0	1	0	0	1
856	1	0	1	1	1	1	2	1	2	0	0	1	1	1	1	0	1	0	0	1	0	0	0	0	0	1	0	2	2	1	1	2	2	0	0	2	2	0	0	1	0	1	1	0	1	0	0	0	2
857	0	0	0	0	0	1	2	1	2	0	0	0	0	0	0	0	2	0	0	0	0	0	0	0	0	0	0	2	2	1	1	1	2	0	0	2	2	0	0	1	1	0	0	0	0	1	0	1	2
858	0	0	0	1	0	1	2	2	1	0	0	0	1	1	1	0	1	1	1	1	1	0	0	0	0	0	0	1	2	0	1	0	2	1	2	2	2	0	0	1	1	0	0	0	0	0	0	1	2
859	1	0	0	1	0	2	2	0	2	0	0	0	0	0	0	0	1	1	1	0	1	0	1	0	0	0	0	2	2	1	0	2	2	0	2	0	1	0	0	2	0	0	1	0	1	0	0	0	1
860	1	0	0	0	0	1	1	1	0	1	1	0	1	0	0	1	1	1	1	1	1	0	1	1	1	1	0	1	2	0	1	1	1	0	1	1	2	0	0	0	0	0	0	1	0	0	0	0	1
861	1	0	0	1	0	1	2	1	2	0	0	0	0	0	0	0	1	0	0	0	0	0	0	0	0	0	1	2	2	1	1	1	2	0	0	2	2	0	0	0	0	0	0	0	0	2	0	0	1
862	1	0	0	0	0	2	2	1	2	0	0	0	0	0	0	0	1	2	1	0	0	0	1	1	1	2	0	2	2	2	0	1	1	0	1	1	0	0	0	2	1	0	0	0	0	2	0	1	0
863	1	0	0	0	0	1	1	1	1	0	1	0	1	0	0	1	1	1	0	0	0	1	0	0	0	0	0	0	1	0	0	2	2	1	0	2	2	0	0	1	1	0	1	0	1	0	0	0	0
864	1	0	0	1	0	2	0	2	0	1	2	0	0	0	0	0	0	0	0	0	0	0	0	0	0	0	0	2	2	1	1	1	1	0	1	1	1	0	0	1	0	0	1	0	0	0	0	0	1
865	0	0	0	1	0	1	2	1	1	0	0	0	0	0	0	0	2	0	0	0	0	0	0	0	0	0	0	1	2	0	1	1	1	1	0	2	0	0	0	1	1	0	0	0	0	0	0	0	0
866	0	0	0	1	0	1	2	1	1	0	0	0	0	0	0	0	2	2	0	0	0	0	1	0	0	1	0	2	2	2	1	0	1	1	0	2	1	1	1	1	1	0	0	0	0	0	0	0	0
867	1	0	0	1	0	1	1	1	1	0	2	2	1	0	0	0	2	2	1	1	1	0	0	0	0	0	0	2	2	2	1	2	2	0	0	2	0	0	0	1	0	0	1	0	1	0	0	0	0
868	0	0	0	1	0	2	1	1	1	0	1	1	2	0	0	0	2	1	1	1	1	0	0	0	0	1	1	2	2	2	0	0	1	1	0	2	1	1	1	0	0	0	0	1	0	0	0	0	0
869	1	0	1	1	0	1	2	2	2	0	1	1	1	0	0	0	2	0	0	1	0	0	0	0	0	0	1	2	2	2	0	2	2	1	1	1	2	0	0	1	0	1	1	1	2	1	0	0	1
870	1	1	1	1	1	1	2	1	2	0	0	0	0	0	0	0	1	2	1	1	1	0	0	0	0	0	0	1	2	1	1	1	2	0	0	2	1	1	1	1	0	1	1	0	1	0	0	0	1
871	1	0	0	0	0	0	2	0	2	0	0	0	1	0	0	1	0	2	0	0	0	0	1	1	1	0	0	2	2	1	2	0	0	1	2	2	1	1	0	1	0	0	1	0	1	1	0	0	0
872	1	1	0	0	0	1	1	1	2	0	0	1	1	1	1	0	1	2	1	0	0	0	0	0	0	0	0	2	2	2	1	0	0	0	1	1	1	0	0	0	0	0	0	0	0	0	0	1	1
873	0	0	0	0	0	2	2	0	2	0	0	1	2	0	0	0	1	2	2	2	1	0	0	0	0	0	0	2	2	1	2	1	1	1	1	2	1	0	0	1	0	0	1	0	1	1	0	0	2
874	1	0	0	2	0	2	2	1	2	0	0	0	0	0	0	0	1	2	2	1	0	0	0	0	0	0	1	2	2	1	0	0	0	1	0	2	1	0	0	2	0	0	1	0	2	2	0	1	0
875	0	0	0	1	0	2	2	1	2	0	1	0	1	0	0	1	1	1	1	1	0	1	0	0	0	0	0	1	2	0	0	0	1	0	0	2	1	1	0	0	0	1	1	1	1	0	0	1	1
876	1	0	0	0	0	1	2	0	2	0	0	1	0	0	0	0	1	2	0	0	0	1	0	0	0	0	0	2	1	1	1	2	2	0	2	0	2	0	0	2	1	0	1	0	1	0	0	0	0
877	0	0	0	0	0	0	2	2	1	0	0	0	0	0	0	0	1	0	0	0	0	0	0	0	0	0	0	2	2	1	2	1	1	0	0	2	1	0	0	1	0	0	0	0	0	0	0	0	2
878	0	1	0	0	0	1	2	1	1	0	1	1	2	0	0	0	2	1	0	0	0	0	0	0	0	0	0	2	2	2	0	0	0	0	1	1	0	0	0	1	0	0	0	0	0	1	0	0	0
879	1	0	0	0	0	2	1	2	1	0	1	1	1	0	0	0	0	0	0	0	0	0	0	0	0	0	0	2	2	1	1	2	2	0	0	2	1	0	0	1	0	0	1	0	0	1	0	0	1
880	1	0	0	1	0	1	2	0	2	0	0	1	2	0	0	0	2	1	1	1	1	0	0	0	0	0	0	1	2	1	0	1	0	1	0	2	2	1	1	1	0	0	1	0	0	0	0	0	1
881	1	0	0	0	0	1	1	2	1	0	1	0	1	0	0	1	1	1	1	1	0	0	0	0	0	0	1	2	2	1	1	0	0	0	0	2	2	0	0	0	0	0	0	0	0	1	0	0	2
882	0	0	0	0	0	1	2	1	1	0	0	0	1	1	0	0	0	2	1	1	0	0	1	0	0	0	0	2	2	2	0	1	1	0	0	2	0	0	0	1	0	0	0	0	0	2	0	1	1
883	0	0	0	1	0	1	2	1	1	0	0	0	1	0	0	1	1	1	1	1	1	0	1	1	1	1	0	1	2	1	1	1	1	0	1	1	1	0	0	1	0	1	1	0	1	0	0	0	0
884	1	0	2	0	1	0	1	1	2	0	0	1	2	0	0	0	2	2	2	2	2	0	1	0	0	0	0	1	2	1	1	2	2	1	0	2	2	0	0	1	0	0	1	0	1	0	0	0	1
885	0	0	0	2	0	2	2	2	1	0	0	0	2	0	0	0	1	1	1	1	0	0	0	0	0	0	0	1	2	0	0	2	2	1	1	1	1	0	0	2	0	0	1	0	0	0	0	1	1
886	1	0	0	0	0	2	1	1	0	1	2	1	0	0	0	0	2	1	1	1	1	0	0	0	0	0	0	2	2	2	0	1	2	0	0	2	0	0	0	2	0	0	0	0	0	1	0	0	0
887	0	0	0	0	0	2	2	0	2	0	0	0	1	0	0	1	1	0	1	1	1	1	0	0	0	0	0	2	2	1	2	1	1	0	0	2	0	0	0	1	0	0	0	0	1	0	0	0	1
888	0	1	1	0	1	1	0	2	0	0	2	1	2	0	0	0	1	0	0	0	0	0	0	0	0	0	0	2	2	1	1	1	2	1	2	2	1	1	1	1	0	0	0	0	0	0	0	0	1
889	1	0	0	0	0	1	2	0	2	0	0	1	1	0	0	0	2	0	0	0	0	0	0	0	0	0	0	2	1	1	0	0	0	0	2	2	2	0	1	2	1	0	0	0	1	1	0	0	1
890	0	0	0	1	0	1	2	2	2	0	0	0	1	0	0	1	0	1	2	1	1	0	0	0	0	1	0	2	2	1	2	1	1	0	0	2	1	0	0	1	0	1	1	0	1	0	0	0	2
891	0	0	0	0	0	1	2	2	1	0	1	0	1	0	0	0	2	1	0	0	0	0	0	0	0	0	0	2	2	2	0	1	1	0	1	1	0	0	0	2	0	0	0	0	0	1	0	0	2
892	0	0	0	0	0	0	2	1	1	1	0	1	1	0	0	0	0	1	1	0	0	0	1	1	1	1	0	1	1	1	1	1	1	1	0	2	0	0	0	2	0	0	0	0	0	0	0	1	2
893	0	1	0	0	0	1	1	1	1	0	1	0	0	0	0	0	2	0	0	0	0	0	1	1	1	1	0	2	2	1	0	0	2	1	2	2	1	0	0	1	0	0	2	0	1	0	0	1	0
894	1	0	0	1	0	1	2	2	2	0	0	0	1	0	0	0	0	0	1	1	1	0	0	0	0	1	0	1	2	0	0	0	0	1	2	2	1	0	0	1	0	1	2	0	0	1	0	0	1
895	0	0	0	0	0	0	2	1	2	0	0	0	0	0	0	1	0	1	0	0	0	0	0	0	0	0	0	2	2	1	0	1	0	0	0	2	2	0	0	0	0	0	0	2	0	2	0	0	1
896	0	0	0	0	0	1	2	2	2	0	0	1	1	0	0	0	0	0	0	0	0	1	0	0	0	0	0	2	2	1	1	0	0	0	0	2	1	0	0	1	0	0	1	0	1	1	0	1	2
897	0	0	0	1	0	1	2	2	0	0	1	1	1	0	0	0	1	1	1	1	1	0	0	0	0	0	0	2	2	2	0	1	1	1	0	2	0	0	0	1	0	0	0	0	1	0	0	1	2
898	1	0	0	0	0	1	1	1	1	0	0	0	1	0	0	0	1	1	2	2	1	1	0	0	0	0	0	2	2	2	0	2	2	0	1	1	1	0	0	0	0	0	0	2	0	2	0	0	1
899	1	0	0	0	0	0	2	0	2	0	0	0	0	0	0	0	2	0	0	0	0	0	0	0	0	1	0	1	2	1	0	1	1	1	2	1	2	0	0	2	0	0	1	0	1	1	0	0	1
900	0	0	0	1	0	1	2	1	1	0	0	0	2	0	0	1	2	0	0	0	0	0	1	0	0	1	0	1	2	0	1	0	0	0	0	2	0	0	0	2	0	0	2	0	0	1	0	0	0
901	0	0	0	1	0	2	2	0	2	0	1	0	2	0	0	0	1	0	0	0	0	0	1	1	1	1	0	1	1	1	0	1	2	2	0	2	1	0	0	1	0	1	2	0	0	1	0	0	0
902	0	0	0	0	0	0	1	1	1	0	1	0	0	0	0	0	0	1	0	0	0	0	0	0	0	0	0	1	2	0	1	2	2	0	2	2	2	0	0	1	0	0	0	0	0	1	0	0	0
903	1	0	0	0	0	2	1	1	1	0	0	1	2	0	0	0	2	1	0	1	1	0	1	0	0	1	0	1	1	1	0	0	0	0	0	2	2	0	0	1	1	0	0	0	2	1	0	0	0
904	1	0	0	1	0	1	2	0	1	0	0	1	0	0	0	0	0	1	1	0	0	0	0	0	0	0	2	2	2	0	1	0	0	0	1	1	1	0	0	1	0	1	1	1	0	1	0	0	1
905	0	0	0	0	0	1	2	1	2	0	0	1	2	1	1	0	1	1	0	0	0	0	0	0	0	0	0	2	2	1	1	1	1	1	0	2	2	1	1	0	0	0	0	0	2	2	0	0	1
906	1	0	1	1	0	1	2	2	1	0	0	0	1	0	0	1	0	0	0	0	0	0	1	1	1	1	0	2	2	2	0	1	1	0	0	2	1	0	0	1	0	2	2	0	1	0	0	0	0
907	0	0	0	0	0	0	1	1	0	1	1	1	2	0	0	0	1	2	2	2	2	0	0	0	0	1	0	1	2	2	0	1	2	2	0	2	1	0	0	1	0	1	1	0	0	1	1	0	1
908	0	0	0	1	0	2	2	2	2	0	1	1	1	1	1	0	1	1	1	0	0	0	0	0	0	0	0	0	2	1	0	1	1	0	0	2	2	0	0	1	0	0	0	1	0	0	0	1	2
909	0	0	0	1	0	1	2	1	2	0	1	0	0	0	0	0	0	2	0	0	0	0	0	0	0	0	0	2	2	2	0	2	2	0	2	0	0	0	0	2	0	0	0	0	0	0	0	1	1
910	1	0	0	0	0	2	2	0	2	0	0	1	2	0	0	1	0	0	0	0	0	0	0	0	0	0	0	1	1	1	0	2	2	0	1	1	2	0	0	1	0	0	0	1	1	2	0	0	1
911	0	0	0	0	0	1	1	2	1	0	1	0	0	0	0	0	1	1	1	1	1	0	0	0	0	0	0	2	2	2	0	2	2	0	2	1	1	0	0	2	0	0	0	0	0	2	0	0	1
912	0	1	0	0	0	1	2	2	2	0	0	0	1	0	0	1	2	0	0	1	0	0	1	1	1	1	0	1	2	0	0	2	2	0	2	0	1	0	0	1	0	0	0	0	0	1	0	0	1
913	0	0	0	0	0	2	2	1	2	0	1	0	0	0	0	0	0	0	1	1	1	1	0	0	0	0	0	2	1	1	0	1	1	0	1	1	2	0	0	1	1	0	1	0	1	0	0	0	0
914	1	0	0	1	0	1	2	2	2	0	1	1	1	0	0	0	0	0	0	0	0	0	0	0	0	0	0	2	1	1	1	0	0	0	0	2	1	0	0	0	1	1	1	0	1	1	0	0	1
915	0	0	0	0	0	1	2	2	2	0	0	0	0	0	0	0	1	1	1	1	0	0	0	0	0	0	0	2	2	1	1	1	2	1	0	2	1	1	0	0	0	0	1	0	1	2	0	1	1
916	0	0	0	0	0	2	2	0	2	0	0	0	0	0	0	0	1	1	1	1	1	0	1	0	0	0	0	2	2	2	1	1	1	1	0	2	1	0	0	0	0	0	1	0	1	0	0	0	2
917	0	0	0	0	0	1	1	2	1	0	1	0	1	0	0	0	1	1	1	1	0	0	0	0	0	0	0	2	1	1	1	2	2	0	0	2	1	0	0	0	0	1	1	1	0	1	0	0	1
918	1	0	0	0	0	1	2	1	0	0	0	0	0	0	0	0	2	2	0	0	0	0	0	0	0	0	1	2	2	1	1	2	2	0	0	2	1	1	1	1	0	0	1	0	1	0	0	1	0
919	1	0	1	1	0	1	1	2	0	0	0	0	0	0	0	0	1	2	1	1	1	0	0	0	0	1	0	2	1	0	0	1	0	0	1	1	0	0	0	1	0	0	1	0	1	1	0	0	2
920	0	0	0	1	0	1	2	2	1	0	0	1	1	0	0	0	1	0	1	1	1	0	0	0	0	0	0	1	2	0	0	1	1	0	0	2	1	0	0	1	0	1	1	0	0	0	0	1	1
921	1	0	0	2	0	2	1	2	0	0	1	1	2	0	0	0	1	0	0	0	0	0	0	0	0	1	0	1	2	0	1	2	2	0	1	1	0	0	0	1	0	0	0	0	0	0	0	0	1
922	0	0	0	0	0	0	2	2	2	0	0	0	1	0	0	0	2	2	2	1	1	0	0	0	0	0	0	1	2	1	0	2	2	0	0	2	2	0	0	0	0	0	0	0	0	0	0	0	2
923	1	0	0	0	0	1	1	2	0	0	1	2	2	0	0	0	0	2	1	1	0	0	1	0	0	0	0	1	1	1	0	1	2	2	0	2	1	1	1	1	0	0	1	0	0	1	0	0	0
924	1	0	0	0	0	0	2	1	2	0	0	1	0	0	0	0	0	0	0	0	0	0	0	0	0	0	0	2	1	1	1	1	1	0	1	1	1	1	0	0	0	0	2	0	1	1	0	0	1
925	1	0	0	1	0	1	2	1	1	0	0	1	1	0	0	0	1	1	1	1	1	0	1	0	0	0	0	2	2	2	0	2	2	0	0	2	1	0	0	1	0	0	2	0	1	1	0	0	0
926	0	0	0	1	0	2	2	0	1	0	0	1	2	0	0	0	1	2	0	0	0	0	1	0	0	0	1	1	1	0	0	1	2	0	1	2	2	0	0	0	0	0	0	0	0	1	0	1	2
927	0	0	0	0	0	1	2	2	1	0	0	0	0	0	0	0	2	0	0	0	0	0	0	0	0	0	0	2	1	1	1	1	1	1	1	1	1	0	0	1	0	0	1	0	0	1	0	0	0
928	1	0	0	0	0	1	1	2	1	0	1	0	0	0	0	0	2	1	1	0	0	0	0	0	0	1	0	2	1	1	0	2	2	1	1	2	2	0	0	1	0	0	1	0	0	1	0	0	2
929	1	1	0	0	0	1	2	0	2	0	1	1	2	1	1	0	1	1	0	0	0	0	0	0	0	0	0	2	2	2	1	1	1	1	1	1	2	0	0	0	0	0	0	0	0	2	0	0	2
930	1	0	0	0	0	1	1	1	2	0	0	1	2	0	0	0	1	1	1	1	0	0	0	0	0	0	0	2	2	2	0	1	1	0	1	1	1	0	0	1	0	0	0	0	0	1	0	0	0
931	1	0	1	0	1	1	2	2	1	0	0	0	0	0	0	1	1	2	1	1	0	0	0	0	0	0	0	2	2	2	0	2	2	0	2	0	1	0	0	1	0	1	1	1	1	0	0	1	1
932	1	0	1	0	1	2	2	1	2	0	0	1	1	0	0	0	1	0	0	0	0	0	2	1	1	1	0	2	2	2	1	0	0	0	0	2	1	0	0	1	0	0	1	0	0	1	0	0	0
933	1	0	0	0	0	0	2	1	1	0	0	0	1	0	0	0	1	2	1	1	1	0	1	0	0	1	0	0	1	0	0	1	1	0	1	0	2	1	1	0	0	0	0	0	1	1	0	1	0
934	0	0	0	0	0	0	1	1	1	1	2	0	0	0	0	0	1	2	2	1	0	0	0	0	0	0	0	2	1	1	1	1	1	0	0	2	1	0	0	1	0	0	1	0	1	0	0	0	2
935	1	1	0	0	0	0	2	1	1	0	1	0	1	1	1	0	0	0	1	1	1	0	2	0	0	0	0	1	2	1	0	0	1	1	0	2	2	0	0	0	0	0	1	0	0	0	0	1	1
936	1	0	1	1	0	2	2	2	2	0	0	0	0	0	0	0	2	1	1	1	1	0	0	0	0	0	0	2	2	1	1	1	1	0	0	2	1	0	0	2	1	0	0	1	0	1	0	2	2
937	0	0	0	0	0	2	2	2	2	0	0	0	2	0	0	1	0	0	1	1	1	0	1	1	1	0	0	1	2	1	1	0	2	0	0	2	0	0	0	1	0	0	0	0	0	1	0	1	2
938	1	0	2	0	1	0	2	0	2	0	0	0	0	0	0	0	1	1	0	0	0	0	1	0	0	0	0	2	1	1	0	1	1	0	0	1	1	0	0	0	0	0	0	0	0	1	0	0	1
939	0	0	0	0	0	0	2	1	1	0	0	0	0	0	0	0	2	0	0	0	0	0	0	0	0	0	0	1	2	1	0	1	1	1	0	2	1	1	1	1	0	0	0	0	2	1	0	0	1
940	0	0	0	0	0	1	2	1	2	0	0	0	0	0	0	0	2	1	1	1	1	1	1	1	1	1	0	1	2	1	1	1	1	2	1	1	1	0	0	2	0	2	2	0	1	0	0	1	1
941	1	0	0	0	0	0	1	2	0	0	1	1	2	0	0	1	2	2	2	2	0	0	0	0	0	0	0	2	0	0	0	1	1	0	0	2	0	0	0	0	0	0	0	2	0	2	0	0	0
942	0	0	1	1	0	1	2	1	2	0	1	0	0	0	0	0	2	1	1	1	1	0	1	0	0	0	0	2	2	2	1	2	2	1	0	2	2	0	0	1	0	0	2	0	1	1	0	0	1
943	0	0	0	1	0	1	2	2	1	0	0	0	0	0	0	0	0	0	1	1	1	0	1	1	1	0	0	2	2	2	0	2	2	0	1	1	2	0	0	1	0	0	1	0	1	0	0	0	1
944	1	0	0	1	0	1	1	0	2	0	0	1	1	0	0	0	1	1	1	1	0	0	0	0	0	0	1	2	2	0	1	1	1	0	1	1	1	0	0	2	0	0	0	0	0	1	0	0	0
945	0	0	0	0	0	1	2	2	1	0	0	0	0	0	0	0	1	1	1	1	0	0	1	1	1	1	0	2	2	2	1	0	0	0	1	1	2	0	0	2	0	0	0	0	0	0	0	0	2
946	0	1	0	0	0	1	1	2	1	0	1	0	1	0	0	0	0	2	2	1	1	0	0	0	0	0	0	1	2	1	0	0	0	0	1	1	0	0	0	1	0	0	0	0	0	1	0	0	1
947	0	0	0	0	0	1	2	1	1	0	1	0	1	0	0	0	1	1	2	1	1	0	0	0	0	0	0	2	2	2	1	1	2	0	0	2	1	0	1	2	1	0	0	0	1	0	0	0	1
948	0	0	0	1	0	1	2	1	2	0	1	1	1	0	0	0	0	0	1	1	1	0	2	0	0	0	0	1	1	1	0	2	1	0	0	2	2	0	0	1	0	0	0	0	2	1	0	1	1
949	0	0	0	0	0	0	2	1	2	0	0	0	0	0	0	0	1	0	0	0	0	0	0	0	0	0	0	1	1	0	0	1	1	0	1	1	2	0	1	1	1	0	0	0	1	1	0	0	0
950	1	0	0	1	0	1	1	1	1	0	1	1	1	0	0	0	1	1	1	1	1	0	0	0	0	0	0	1	2	1	0	2	2	0	1	1	1	0	0	2	0	0	1	0	1	0	0	0	1
951	1	0	0	1	0	2	1	2	1	0	1	0	0	0	0	0	0	0	0	0	0	0	0	0	0	0	0	2	1	1	0	2	2	0	2	2	1	0	0	0	0	0	0	0	0	1	0	2	2
952	1	0	0	0	0	1	2	1	1	0	1	0	2	0	0	0	1	1	1	1	0	0	0	0	0	0	0	2	2	2	0	1	1	0	0	2	2	0	0	1	0	0	1	0	0	0	0	1	1
953	1	0	0	0	0	0	2	0	2	0	1	0	0	0	0	1	2	2	0	0	0	0	0	0	0	0	0	1	2	1	0	2	2	0	1	1	0	0	0	2	1	0	0	1	0	0	0	0	2
954	1	1	1	0	1	1	2	2	1	0	1	1	1	0	0	0	2	0	0	0	0	0	0	0	0	0	0	1	2	1	0	0	0	0	0	2	1	0	0	2	1	1	1	0	1	1	0	0	1
955	0	1	0	0	0	1	2	1	2	0	1	0	1	0	0	0	0	1	1	1	1	0	0	0	0	0	1	2	2	1	0	1	1	0	0	2	1	0	0	1	0	0	0	0	0	1	0	0	1
956	0	0	0	0	0	2	1	2	1	0	1	1	1	0	0	0	1	0	2	1	1	1	0	0	0	0	0	1	2	0	1	1	1	1	1	1	1	0	0	1	0	1	2	0	1	0	0	0	0
957	0	0	0	0	0	2	1	1	0	0	1	0	1	0	0	1	1	1	2	2	1	0	1	0	0	1	0	2	2	1	1	2	2	1	1	1	1	0	0	1	0	0	0	0	0	1	0	0	0
958	1	0	0	2	0	2	2	1	2	0	0	0	1	0	0	0	1	1	1	1	1	0	0	0	0	0	0	2	2	2	2	1	1	0	1	1	2	0	0	1	0	2	2	0	0	0	0	0	1
959	1	0	0	1	0	2	1	1	1	0	1	0	0	0	0	0	0	1	1	1	1	0	0	0	0	0	0	2	2	1	0	1	1	1	0	2	1	0	0	1	0	0	1	0	1	0	0	0	0
960	0	0	0	0	0	0	2	1	1	0	0	0	1	0	0	0	1	0	0	0	0	0	0	0	0	0	0	1	2	1	0	1	1	0	0	2	2	0	0	1	0	0	0	1	0	1	0	0	1
961	0	0	0	1	0	1	2	1	2	0	0	1	1	0	0	0	1	1	1	1	1	0	0	0	0	0	1	2	2	1	0	2	2	0	1	1	1	0	0	2	0	0	0	0	0	1	0	0	1
962	1	0	0	0	0	2	1	1	1	0	0	0	0	0	0	0	1	1	0	0	0	0	0	0	0	1	0	2	1	1	1	1	1	0	1	1	1	0	0	2	0	0	0	0	0	1	0	1	0
963	0	0	0	1	0	2	1	1	1	0	1	0	0	0	0	0	1	0	0	0	0	1	0	0	0	1	0	2	2	2	0	1	2	0	1	2	0	0	0	2	0	0	0	0	0	0	0	0	1
964	0	0	0	1	0	2	2	2	1	0	0	0	0	0	0	0	0	0	0	0	0	0	1	1	1	1	0	2	2	1	1	0	0	1	0	2	0	0	0	1	0	2	2	0	0	1	0	0	1
965	0	0	0	0	0	1	1	1	1	0	0	1	1	0	0	0	0	2	0	1	0	0	0	0	0	0	0	2	2	1	1	1	1	0	1	2	1	1	0	1	0	0	1	0	1	0	0	0	0
966	0	0	0	1	0	1	1	2	1	0	1	1	1	0	0	0	2	1	1	1	1	0	0	0	0	0	1	2	2	2	0	1	2	0	1	2	1	1	1	1	0	0	0	0	0	0	0	0	1
967	0	0	0	0	0	1	2	1	1	0	1	0	0	0	0	0	1	1	1	1	0	0	0	0	0	1	0	2	2	2	2	1	2	2	0	2	2	0	0	1	0	0	1	0	0	1	0	0	1
968	0	0	0	0	0	1	1	2	1	0	1	1	1	0	0	0	0	0	0	0	0	1	0	0	0	0	0	2	2	2	0	1	1	0	1	1	2	0	0	2	1	1	1	0	1	0	0	2	2
969	1	0	1	1	0	1	2	1	1	0	0	1	1	0	0	0	0	2	0	0	0	0	0	0	0	0	0	1	2	0	1	1	2	2	2	1	1	0	0	1	0	0	0	1	0	0	0	1	0
970	1	0	0	0	0	0	1	1	1	0	1	0	0	0	0	0	1	2	0	0	0	0	0	0	0	0	0	2	2	2	2	2	2	0	1	1	2	0	0	1	0	0	0	0	0	1	0	0	0
971	1	0	0	0	0	0	2	1	2	0	0	0	2	0	0	0	1	0	0	0	0	0	2	1	1	1	0	2	2	2	1	0	1	0	1	2	0	0	0	2	0	0	0	0	0	1	0	0	0
972	1	0	0	1	0	2	1	2	1	0	1	0	0	0	0	0	0	1	0	1	0	1	0	0	0	0	0	2	2	1	0	1	1	0	0	2	1	0	1	2	1	0	1	0	1	1	0	1	2
973	0	0	0	0	0	0	2	0	2	0	0	0	0	0	0	0	1	1	0	0	0	0	1	0	0	0	0	2	2	1	1	1	1	1	1	1	2	0	0	0	0	0	1	0	1	0	0	0	2
974	0	0	0	0	0	0	2	1	1	0	0	0	0	0	0	0	1	2	0	0	0	0	1	1	1	2	0	1	2	1	0	1	2	1	1	1	2	1	1	0	0	1	1	1	0	1	0	0	1
975	0	0	0	0	0	1	1	2	1	0	0	0	0	0	0	0	0	0	1	1	1	0	0	0	0	0	0	2	2	1	1	1	1	0	0	2	1	1	0	0	0	0	1	0	1	1	0	0	1
976	1	0	0	0	0	1	2	1	2	0	0	2	2	1	1	0	1	1	1	1	0	0	1	0	0	1	1	2	2	1	0	1	0	0	0	2	1	0	1	2	1	0	0	0	0	0	0	0	0
977	0	0	0	2	0	2	2	2	1	0	0	2	2	0	0	0	1	1	0	0	0	1	0	0	0	0	0	2	2	1	1	1	2	2	0	2	1	0	0	1	0	0	0	0	0	0	0	0	1
978	1	0	0	0	0	2	2	2	1	0	0	0	0	0	0	0	1	0	0	0	0	0	1	1	1	1	0	2	2	2	2	1	2	0	1	2	2	0	0	2	0	1	1	0	1	1	0	0	1
979	0	0	0	1	0	2	2	0	2	0	0	0	0	0	0	0	1	0	0	0	0	0	0	0	0	0	0	2	2	2	0	1	1	1	0	2	2	0	0	0	0	0	0	0	0	1	0	0	2
980	1	0	0	0	0	0	2	2	2	0	1	0	1	0	0	0	2	0	0	0	0	0	1	1	1	1	0	2	1	1	0	1	1	0	0	2	1	0	0	1	0	0	1	0	1	0	0	0	2
981	0	0	1	0	0	1	2	1	1	0	0	1	1	0	0	0	2	1	1	1	0	0	0	0	0	0	0	0	2	0	0	0	1	0	0	2	2	0	1	2	1	0	0	0	0	0	0	0	1
982	0	0	0	0	0	1	2	1	2	0	0	0	0	0	0	0	2	0	0	0	0	0	0	0	0	0	0	1	2	1	1	1	1	2	1	1	1	0	0	1	0	0	0	0	0	0	0	1	2
983	1	0	0	0	0	1	1	1	2	1	0	0	0	0	0	0	0	2	0	0	0	0	1	0	0	1	0	2	2	1	1	1	2	2	2	1	1	1	0	1	0	0	0	0	0	0	0	0	1
984	1	0	0	1	0	1	2	2	1	0	0	2	1	0	0	0	1	1	0	0	0	0	1	0	0	0	0	2	2	1	1	2	2	0	2	0	2	0	0	0	0	0	0	0	2	0	0	0	0
985	1	0	0	0	0	0	1	1	1	0	0	0	0	0	0	0	1	2	1	0	0	0	0	0	0	1	0	2	2	1	2	1	1	0	0	2	2	0	0	1	0	0	0	0	0	1	0	0	1
986	1	0	1	0	0	2	2	2	2	0	0	0	0	0	0	0	1	2	1	0	0	0	0	0	0	0	0	0	2	0	0	0	0	0	0	2	1	0	0	1	0	0	0	0	1	1	0	1	0
987	1	0	0	0	0	1	2	1	1	0	0	0	1	0	0	0	1	1	0	0	0	0	0	0	0	0	0	2	2	2	1	2	2	0	1	1	2	1	1	0	0	0	0	0	0	0	0	1	0
988	1	0	0	1	0	1	2	1	1	0	0	0	0	0	0	1	2	2	0	0	0	0	0	0	0	0	0	1	1	1	1	0	1	2	1	2	1	0	0	2	1	0	0	0	1	0	0	1	1
989	0	0	0	1	0	1	2	1	2	0	0	1	1	0	0	0	1	1	1	1	1	0	0	0	0	0	0	1	2	1	0	0	0	0	0	2	1	0	0	1	0	0	0	0	0	2	0	1	2
990	1	0	0	0	0	0	1	2	0	0	0	0	1	0	0	0	2	1	1	1	1	0	0	0	0	0	0	2	2	2	0	1	1	0	1	1	1	0	0	2	1	0	0	0	1	1	0	1	2
991	0	1	1	1	0	2	2	1	2	0	0	0	0	0	0	1	2	0	0	0	0	0	0	0	0	0	0	2	1	1	0	0	2	1	2	2	2	0	0	1	0	0	0	1	0	0	0	0	0
992	1	0	0	0	0	1	2	2	1	0	0	1	1	0	0	0	1	1	2	1	1	0	0	0	0	0	0	1	2	1	0	0	1	1	1	2	1	1	1	0	0	0	1	0	1	1	0	0	0
993	0	0	0	0	0	0	2	2	1	0	0	0	1	0	0	1	2	0	0	0	0	0	0	0	0	0	0	2	2	2	1	2	2	0	0	2	1	0	0	2	1	0	0	1	0	1	0	0	1
994	1	0	0	0	0	1	2	2	1	0	0	1	1	0	0	0	1	2	2	2	1	1	0	0	0	0	0	1	1	1	0	2	2	1	0	2	1	0	0	2	0	0	0	0	0	0	0	0	1
995	1	0	1	1	0	1	2	1	0	0	0	1	1	0	0	0	0	1	1	0	0	0	0	0	0	0	0	2	1	1	0	0	0	0	0	1	0	0	0	1	1	0	1	0	1	1	0	0	0
996	0	0	0	0	0	0	2	2	0	0	1	1	2	0	0	1	2	2	0	0	0	0	0	0	0	0	0	2	2	2	0	0	2	0	0	2	2	0	0	1	0	0	1	0	1	0	0	0	1
997	1	0	0	0	0	0	1	2	2	0	1	0	0	0	0	0	1	1	0	0	0	0	1	0	0	0	0	1	1	0	1	1	2	2	2	1	0	0	0	2	1	0	0	0	0	0	0	0	1
998	1	0	0	0	0	1	2	0	2	0	0	1	2	0	0	0	0	1	0	0	0	0	0	0	0	0	0	1	2	1	0	0	0	1	0	2	1	0	0	2	0	0	0	0	0	1	0	0	0
999	0	0	0	0	0	1	2	1	2	0	1	0	1	0	0	1	1	0	0	0	0	1	0	0	0	0	0	2	1	1	0	1	1	2	1	1	2	0	0	0	0	0	1	1	1	2	0	0	2
1000	0	0	0	0	0	2	2	0	2	0	2	1	1	0	0	0	1	1	1	1	0	0	1	1	1	1	0	2	2	1	1	2	2	1	0	2	1	0	0	1	0	0	1	0	1	0	0	1	2
[truncated: 252 more columns]
