# Supplementary material for: KNN-MDR: a learning approach for improving interactions mapping performances in genome wide association studies
Source: BMC Bioinformatics. 2017 Mar 21;18:184. doi: 10.1186/s12859-017-1599-7 (PMC5361736; doi:10.1186/s12859-017-1599-7)
Supplement: Supplementary file 6 — The data set(s) supporting the results of Table 4. (ZIP 7095 kb) [file 12859_2017_1599_MOESM6_ESM.zip › 100 simulations/S46/mkallsimul.dat]

1	1	2	1	0	1	1	2	2	1	1	0	0	0	0	0	0	0	0	0	2	0	0	0	2	0	0	0	2	2	0	0	0	0	1	1	1	2	0	0	1	1	0	1	0	1	2	0	1	1
2	1	0	0	0	0	2	1	2	1	0	0	0	0	0	0	0	0	0	0	2	0	0	0	2	0	1	0	0	0	1	0	2	2	0	0	0	1	0	0	1	0	0	0	0	0	0	0	2	0
3	0	0	0	0	0	1	2	2	0	0	1	0	2	0	0	1	0	1	1	1	1	0	0	2	0	0	0	1	1	1	1	2	2	0	0	1	1	0	0	0	0	1	0	1	1	0	0	0	1
4	1	2	0	0	0	0	2	2	0	0	1	0	0	0	0	0	0	2	1	0	0	0	0	2	0	0	0	0	1	1	0	0	1	1	0	2	2	0	0	1	1	0	0	0	0	0	0	0	0
5	0	1	0	1	0	2	2	2	0	0	1	0	0	0	0	0	0	0	0	2	0	0	0	2	0	1	0	0	0	2	1	0	1	2	1	2	2	0	0	1	0	0	1	0	1	0	0	2	0
6	0	0	0	1	0	2	2	2	0	0	1	0	2	1	0	1	0	2	2	0	1	0	0	2	0	0	0	1	2	0	0	0	1	0	0	2	1	0	1	1	1	0	0	0	0	1	0	2	0
7	1	2	0	0	0	0	0	2	2	0	1	1	1	1	0	0	0	1	0	1	0	0	0	2	0	1	0	0	0	2	0	1	1	0	0	1	1	0	1	1	0	0	0	0	0	1	0	1	0
8	1	1	1	1	0	1	2	2	2	1	0	0	1	1	0	0	0	0	1	1	1	0	0	2	0	0	0	0	0	1	1	1	1	0	0	1	1	0	0	0	0	0	2	0	1	1	0	1	0
9	1	2	1	2	0	2	1	1	2	2	0	1	1	1	0	0	0	2	2	0	0	0	0	2	0	0	0	1	1	1	1	2	2	0	0	0	0	0	0	1	0	0	1	0	1	0	0	1	1
10	1	2	0	0	0	0	2	2	1	1	0	0	1	0	0	0	1	2	0	1	0	0	0	2	0	0	0	0	1	1	0	0	1	1	0	2	2	0	0	2	0	0	0	0	0	1	0	1	0
11	1	1	0	1	0	1	0	1	2	0	1	0	0	0	0	0	0	1	1	0	0	0	0	2	0	0	0	0	0	2	1	0	2	1	0	2	1	0	0	1	0	0	0	1	1	1	0	2	0
12	1	1	1	1	0	2	0	0	2	2	0	0	0	0	0	0	0	2	1	0	1	0	1	1	1	1	0	0	1	2	0	1	2	2	2	2	1	0	0	1	0	1	0	0	1	0	0	2	0
13	0	0	0	0	0	1	2	2	1	0	1	1	1	1	0	0	0	0	1	1	1	0	0	2	0	0	1	0	0	1	0	0	1	1	0	2	2	0	0	2	0	0	1	0	1	0	0	1	0
14	1	1	0	0	0	0	2	2	1	1	1	1	1	1	0	0	0	2	2	0	0	0	0	2	0	0	0	1	2	0	0	1	1	0	0	1	1	0	0	1	0	1	0	0	0	1	0	2	0
15	1	1	0	0	0	1	1	1	1	1	1	1	1	1	0	0	0	2	1	0	1	0	1	1	1	2	0	0	0	1	1	0	0	1	1	1	2	0	0	1	0	0	1	0	1	1	0	0	0
16	0	1	0	0	0	1	1	2	1	0	0	0	2	1	0	0	0	1	1	1	1	0	0	2	0	0	0	1	1	1	1	0	1	0	0	2	1	0	0	1	0	0	0	0	0	0	0	2	0
17	0	2	0	1	0	1	2	2	1	1	0	0	1	0	0	1	0	0	0	2	0	0	1	1	0	0	0	0	1	0	0	1	1	1	0	0	1	1	0	1	0	0	2	0	1	1	0	2	0
18	1	1	0	1	0	1	1	1	1	0	0	0	1	0	0	0	0	1	1	1	0	0	1	1	0	0	0	1	1	1	1	1	1	0	0	2	1	0	0	2	0	0	0	0	0	0	0	1	1
19	0	1	0	0	0	2	1	2	1	0	1	0	1	1	0	0	0	2	1	0	1	0	0	2	0	0	0	1	1	1	1	2	2	0	1	1	1	0	0	0	0	0	0	0	0	1	0	1	0
20	0	2	1	1	0	1	0	1	1	1	1	1	2	1	0	0	0	0	0	2	0	0	0	2	0	0	0	0	0	2	0	0	1	0	0	2	2	0	0	1	0	1	0	0	1	1	0	1	1
21	0	0	0	0	0	1	1	1	1	1	1	0	0	0	0	0	0	1	1	1	0	0	0	2	0	0	0	0	0	2	1	1	1	0	1	1	1	0	0	1	0	1	0	0	0	0	0	1	0
22	1	2	0	1	0	2	0	1	1	0	1	0	2	0	0	1	0	1	1	1	1	0	1	1	0	0	0	0	1	1	0	2	2	1	1	2	2	1	0	0	0	0	0	1	0	1	0	2	0
23	0	1	0	0	0	0	0	0	2	2	0	0	0	0	0	0	0	0	1	1	1	0	1	1	1	1	0	1	1	2	1	1	1	0	0	2	1	0	0	1	0	0	0	0	0	1	0	2	0
24	0	1	0	0	0	2	1	1	1	0	1	0	0	0	0	0	0	1	1	1	0	0	0	2	0	0	0	0	1	0	0	2	2	0	0	1	1	0	1	1	1	0	0	0	0	0	0	0	1
25	1	0	0	1	0	2	1	2	1	0	1	0	1	0	0	1	0	1	1	1	1	0	0	2	0	0	0	0	1	0	0	1	1	0	0	1	1	0	0	1	0	1	0	0	0	1	0	1	0
26	0	1	0	0	0	0	1	2	1	0	0	0	0	0	0	0	0	0	0	2	0	0	0	2	0	0	0	1	1	1	2	0	0	0	0	2	2	1	0	1	0	1	0	0	0	0	0	2	0
27	0	2	0	0	0	1	0	0	2	2	0	1	1	0	1	0	0	0	1	1	1	0	0	2	0	0	0	0	0	2	0	2	2	0	1	2	1	0	0	0	1	0	0	1	0	1	0	2	0
28	0	1	0	0	0	0	2	2	0	0	2	1	1	1	0	0	0	1	0	0	0	0	1	1	1	1	0	2	2	1	1	1	1	0	0	2	2	0	0	1	1	0	0	0	0	1	0	1	0
29	1	1	0	1	0	1	1	2	2	0	0	1	0	0	0	0	0	1	1	1	1	0	1	1	0	0	0	1	1	1	0	1	1	0	0	2	1	0	0	2	1	1	0	0	0	1	0	1	0
30	1	2	1	0	0	1	1	2	1	0	1	1	0	0	0	0	1	0	1	1	1	0	0	2	0	0	0	1	0	1	2	0	2	0	0	2	1	0	0	1	1	0	0	0	0	1	0	0	2
31	0	2	0	0	0	0	2	2	1	1	0	0	0	0	0	1	0	1	0	1	0	0	0	2	0	0	0	0	0	2	0	1	1	0	0	1	1	1	0	1	0	0	0	0	0	0	0	2	0
32	0	1	0	0	0	1	2	2	0	0	1	0	1	0	0	0	0	0	0	1	0	0	0	2	0	0	0	0	0	2	1	0	0	0	0	1	1	0	0	1	0	1	0	0	1	0	0	1	0
33	1	1	0	0	0	2	0	0	2	2	0	0	0	0	0	0	0	0	0	2	0	0	2	0	1	1	0	1	1	2	0	2	2	0	0	1	1	1	0	2	0	2	0	0	0	0	0	1	0
34	0	2	0	0	0	0	2	2	0	0	2	1	1	1	0	0	0	0	0	2	0	0	0	2	0	0	0	0	0	1	0	2	2	1	0	1	1	0	0	2	0	0	1	0	1	0	0	2	0
35	0	2	0	0	0	0	1	1	2	2	0	0	0	0	0	0	0	0	0	2	0	0	1	1	1	1	0	1	1	1	0	1	1	1	2	2	1	0	0	1	0	0	1	0	1	0	0	1	1
36	1	0	0	0	0	2	0	0	2	2	0	0	1	1	0	0	0	2	1	0	1	0	0	2	0	1	0	1	0	1	1	2	2	1	0	2	2	0	0	1	0	0	1	1	0	1	0	2	0
37	1	2	1	1	0	1	1	1	2	2	0	0	0	0	0	0	0	0	1	1	1	0	0	2	0	1	1	0	0	1	0	0	1	0	0	2	2	1	0	0	0	0	1	0	1	1	0	0	1
38	1	1	0	1	0	1	2	2	1	1	1	0	1	0	0	1	0	0	1	1	1	0	2	0	0	0	0	0	2	0	0	1	1	1	0	0	1	0	0	0	0	0	0	0	0	1	0	2	0
39	1	1	0	1	0	1	0	1	2	0	1	0	2	2	0	0	0	0	1	1	1	0	0	2	0	1	0	0	0	2	1	1	2	1	0	2	2	0	0	1	1	0	0	1	0	0	0	2	0
40	1	1	0	0	0	0	1	2	1	1	0	1	1	1	0	0	0	0	0	2	0	0	0	2	0	0	0	1	1	1	1	1	1	0	0	2	1	0	0	2	1	1	0	0	1	0	0	1	0
41	1	1	1	1	1	2	2	2	2	1	0	0	2	1	0	0	0	0	1	1	1	0	0	2	0	0	0	0	0	1	1	1	2	0	0	2	1	0	1	1	0	1	0	0	0	1	0	2	0
42	0	1	1	0	1	1	1	2	2	1	0	0	1	0	0	0	0	0	0	2	0	0	0	2	0	0	0	1	2	0	1	1	1	0	0	1	2	0	0	1	0	0	1	0	1	1	0	1	0
43	0	1	0	0	0	2	1	1	1	0	1	0	0	0	0	0	0	0	0	2	0	0	0	2	0	0	0	1	1	1	1	0	1	0	0	2	1	0	0	1	0	0	2	0	1	1	0	1	1
44	0	1	0	1	0	2	1	2	2	2	0	0	1	0	0	0	0	1	1	0	1	0	0	2	0	0	0	0	0	2	1	2	2	0	1	2	2	0	0	1	0	0	0	0	0	1	0	1	0
45	1	1	0	0	0	1	1	1	2	2	0	0	0	0	0	0	0	1	0	2	0	0	0	2	0	0	0	0	0	2	2	2	2	0	0	2	1	1	0	1	0	1	0	0	1	0	0	2	0
46	1	0	0	0	0	1	2	2	1	1	0	1	0	0	0	0	0	1	0	2	0	0	0	2	0	0	0	1	1	2	0	2	2	0	0	2	1	0	0	1	0	0	0	0	0	1	0	2	0
47	0	0	0	0	0	1	1	1	1	1	0	0	0	0	0	0	0	1	1	1	0	1	0	2	0	0	0	0	0	2	0	1	1	0	0	2	2	0	0	1	0	0	0	0	0	1	0	2	0
48	0	2	0	0	0	0	2	2	0	0	0	0	0	0	0	0	0	0	0	1	0	0	0	2	0	0	0	0	1	0	0	1	1	0	0	2	1	0	0	1	0	0	0	1	1	2	0	2	0
49	1	1	0	0	0	1	0	0	2	2	0	0	0	0	0	0	1	2	0	1	0	1	1	1	0	0	0	0	0	1	0	1	1	0	0	2	0	0	1	0	0	0	0	0	0	1	0	0	0
50	1	2	0	0	0	0	2	2	1	1	0	1	1	0	1	0	0	1	0	1	0	0	1	1	0	1	0	0	1	0	0	1	2	1	0	2	1	0	0	1	1	0	0	0	0	1	0	0	2
51	1	1	1	0	1	2	0	0	2	2	0	0	0	0	0	0	0	2	1	0	1	0	0	2	0	1	0	0	0	2	0	1	2	1	0	2	1	1	1	2	2	0	0	1	0	0	0	1	1
52	1	0	0	0	0	1	0	1	2	1	0	0	0	0	0	0	0	1	1	1	1	0	0	2	0	0	0	2	2	2	0	1	1	0	0	1	2	0	0	1	0	0	0	0	0	0	0	2	0
53	0	1	0	2	0	2	1	1	1	1	0	0	1	0	0	0	0	0	0	1	0	0	0	2	0	0	0	1	1	2	0	1	1	1	1	1	1	0	0	1	0	0	1	0	1	0	0	1	0
54	1	1	0	1	0	2	1	1	2	1	1	0	0	0	0	0	1	2	0	1	0	0	1	1	0	0	1	0	0	1	0	1	1	0	0	2	0	0	0	0	0	0	1	0	1	1	1	1	0
55	0	2	1	2	0	2	1	1	0	0	1	0	0	0	0	0	0	2	1	0	0	0	0	2	0	0	0	0	2	0	0	1	1	0	0	1	2	0	0	1	0	0	1	0	1	0	0	2	0
56	1	0	0	0	0	1	1	1	1	1	1	1	1	1	0	0	0	0	0	2	0	0	0	2	0	0	0	0	0	2	1	1	1	1	1	2	2	0	0	1	0	0	1	0	0	1	0	1	1
57	0	1	0	1	0	1	1	1	2	1	1	0	0	0	0	0	0	1	1	0	1	0	0	2	0	0	0	2	2	2	0	1	1	1	1	1	1	1	0	1	0	1	0	1	2	1	0	1	1
58	1	0	0	0	0	2	2	2	1	1	0	0	0	0	0	0	0	1	0	1	0	0	0	2	0	0	0	1	0	0	1	1	1	0	0	1	2	0	0	1	0	0	1	0	0	0	0	2	0
59	0	1	0	0	0	1	2	2	1	1	1	0	0	0	0	1	0	1	1	1	0	0	0	2	0	0	0	0	1	1	0	0	1	0	0	2	2	0	0	1	0	0	0	0	1	1	1	2	0
60	0	2	1	1	0	1	1	1	2	1	0	0	0	0	0	0	0	1	1	0	0	0	0	2	0	0	0	0	1	1	0	1	1	1	1	1	1	1	1	1	1	0	1	0	1	1	0	2	0
61	0	0	0	1	0	2	0	1	2	1	0	1	2	1	0	0	0	2	2	0	1	0	0	2	0	0	0	1	1	1	0	0	1	1	1	2	1	0	0	1	0	0	0	0	0	1	0	2	0
62	0	0	0	0	0	1	2	2	1	1	0	0	0	0	0	0	0	0	0	2	0	0	1	1	0	0	0	0	0	1	1	2	2	0	0	1	1	0	0	0	0	0	2	0	0	1	0	0	0
63	0	0	0	0	0	1	0	0	2	2	0	0	1	1	0	0	0	2	0	2	0	0	0	2	0	0	0	0	0	2	1	1	1	2	1	1	1	1	0	1	0	0	0	0	0	1	1	2	0
64	1	1	0	0	0	1	1	2	1	0	1	0	1	0	0	0	0	0	0	2	0	1	0	2	0	0	0	0	0	1	1	2	2	0	0	1	1	0	0	2	0	2	0	0	1	0	0	2	0
65	1	2	0	0	0	1	1	1	1	1	1	1	2	1	0	1	0	1	1	1	1	0	0	2	0	0	0	0	0	1	1	1	1	0	0	2	1	0	0	1	0	0	0	0	0	1	0	1	0
66	0	0	0	0	0	1	1	1	2	2	0	0	2	0	1	1	0	0	2	0	1	0	0	2	0	0	0	1	1	1	1	1	1	0	0	2	0	2	0	0	0	1	0	0	1	0	0	2	0
67	0	2	0	0	0	1	2	2	1	0	1	0	0	0	0	0	0	0	0	2	0	0	1	1	0	1	0	0	0	2	0	2	2	1	0	1	2	0	1	1	0	0	0	1	1	1	0	2	0
68	1	1	0	0	0	0	0	0	2	2	0	1	2	2	0	0	0	0	0	2	0	0	0	2	0	0	1	0	0	1	0	2	2	0	0	1	1	0	1	1	0	0	1	0	1	1	0	2	0
69	0	1	0	0	0	1	2	2	1	1	0	1	1	1	0	0	1	1	1	1	1	0	1	1	1	0	0	0	0	1	0	0	0	0	1	2	1	0	1	0	0	0	0	0	0	0	0	2	0
70	0	1	0	1	0	2	2	2	0	0	0	0	1	1	0	0	0	1	0	2	0	0	1	1	1	1	0	1	1	1	1	1	1	0	0	1	2	0	0	1	0	1	0	0	1	0	0	2	0
71	0	1	0	0	0	0	2	2	1	0	0	0	0	0	0	0	0	1	1	1	1	0	0	2	0	1	0	0	0	2	0	1	1	0	0	2	0	0	0	1	1	0	0	0	0	0	0	0	0
72	0	2	1	2	0	2	1	2	1	0	1	0	1	0	0	1	1	1	1	1	1	1	0	2	0	0	0	1	1	1	2	1	1	1	2	2	0	0	1	0	0	0	0	0	0	0	0	1	0
73	0	0	0	0	0	2	1	1	2	2	0	0	0	0	0	0	0	0	0	2	0	0	1	1	0	1	0	0	1	0	0	0	1	1	1	2	2	0	0	2	0	0	0	0	0	0	0	2	0
74	0	0	0	0	0	1	2	2	1	1	1	1	1	1	0	0	0	2	2	0	1	0	1	1	0	1	0	1	1	2	0	0	1	2	1	2	2	1	0	0	0	0	0	0	0	1	0	2	0
75	0	1	0	1	0	2	0	1	2	1	0	0	0	0	0	0	0	0	0	2	0	0	1	1	1	1	0	0	1	1	0	1	2	0	0	2	2	0	0	1	0	0	1	0	1	1	0	2	0
76	1	2	0	1	0	2	1	1	1	1	1	0	0	0	0	0	0	1	2	0	1	0	1	2	0	0	0	0	0	2	1	0	2	1	0	2	0	0	0	0	0	0	2	0	1	1	0	2	0
77	1	1	0	0	0	0	0	1	1	1	1	1	1	1	0	0	1	2	1	0	1	0	1	1	0	0	0	1	1	1	0	1	1	0	0	2	2	0	0	2	0	0	1	0	1	1	0	1	1
78	0	0	0	0	0	1	1	1	1	1	0	0	0	0	0	0	0	0	0	2	0	1	0	2	0	0	0	0	0	2	1	1	1	1	1	1	2	0	0	2	0	0	0	0	0	1	0	0	0
79	1	2	0	0	0	1	0	1	2	1	0	1	2	2	0	0	0	0	0	2	0	0	0	2	0	0	0	0	0	2	1	1	1	1	1	1	2	0	0	1	0	0	0	0	0	2	0	1	0
80	0	2	1	0	0	0	2	2	1	0	1	0	1	0	0	1	0	0	1	1	1	0	0	2	0	0	0	0	0	2	0	1	1	1	2	2	0	2	0	0	0	0	0	0	0	1	0	1	0
81	1	2	0	0	0	2	0	1	2	1	0	0	0	0	0	0	0	1	1	1	1	0	0	2	0	0	0	1	1	1	1	2	2	0	0	2	1	0	0	1	0	0	0	0	0	0	0	1	0
82	0	0	0	0	0	1	1	1	1	1	0	2	2	1	1	0	0	1	1	1	0	0	0	2	0	0	0	0	1	1	1	1	1	0	0	1	1	0	0	0	0	0	0	0	0	1	1	2	0
83	1	1	0	1	0	1	2	2	1	1	0	1	1	1	0	0	0	1	2	0	1	0	0	2	0	0	0	0	0	1	1	1	1	0	0	1	2	0	1	1	0	0	0	0	1	0	0	2	0
84	1	2	0	0	0	0	0	0	2	2	0	0	2	2	0	0	0	1	1	1	1	0	0	2	0	0	0	1	1	1	1	1	1	1	1	2	1	0	0	1	0	0	1	0	1	0	0	0	0
85	0	1	0	0	0	2	1	1	1	1	2	0	1	1	0	0	0	1	1	1	1	0	0	2	0	1	0	0	1	1	0	2	2	1	0	1	1	0	1	1	0	0	1	0	1	1	0	2	0
86	0	2	0	0	0	1	2	2	1	1	0	0	1	0	0	1	1	2	1	1	0	0	0	2	0	0	0	0	1	0	0	0	1	0	0	2	1	0	0	1	0	0	0	0	0	0	0	1	0
87	0	1	0	1	0	2	1	1	1	1	1	0	1	0	0	1	0	2	2	0	0	0	0	2	0	0	0	1	1	1	1	1	1	0	0	1	2	0	0	2	0	1	0	0	0	2	0	0	1
88	0	0	0	0	0	1	1	1	1	1	0	0	0	0	0	0	0	0	1	1	1	0	0	2	0	0	0	0	1	1	1	1	1	2	1	2	0	1	0	0	0	0	0	0	0	1	0	0	0
89	1	1	1	0	1	1	1	1	2	2	0	0	0	0	0	0	0	0	1	1	0	0	0	2	0	1	0	0	0	2	1	1	1	0	0	1	1	0	0	1	1	0	0	0	0	0	0	1	0
90	1	2	0	0	0	1	0	1	2	1	0	0	1	0	0	1	0	1	1	1	0	0	0	2	0	1	0	1	1	1	2	2	2	1	1	1	1	1	0	1	0	0	0	0	1	1	0	1	0
91	1	2	1	0	0	0	1	1	2	2	0	1	1	1	0	0	0	0	0	2	0	0	0	2	0	0	0	2	2	0	0	1	1	0	0	2	0	0	0	1	0	0	0	0	0	0	0	2	0
92	1	0	0	0	0	2	0	0	2	2	0	1	1	1	0	0	0	0	0	2	0	0	0	2	0	1	0	1	1	1	1	2	2	1	0	1	1	0	1	1	0	0	1	0	1	0	0	2	0
93	1	0	0	0	0	1	1	1	1	1	0	0	0	0	0	0	0	1	0	1	0	0	0	2	0	0	0	0	1	1	1	1	1	0	0	1	1	0	0	1	0	0	0	0	0	1	0	2	0
94	0	1	1	0	1	2	1	1	1	1	0	1	2	1	0	1	0	2	0	1	1	0	0	2	0	0	0	0	0	2	1	1	1	0	0	2	1	1	0	0	0	1	0	1	2	0	0	1	1
95	1	2	0	0	0	1	0	1	1	0	0	0	0	0	0	0	0	0	1	1	1	0	1	1	0	0	0	0	0	1	0	2	2	0	0	2	1	1	1	1	1	0	0	0	0	1	0	1	1
96	1	0	0	0	0	1	2	2	1	1	0	0	0	0	0	0	0	0	0	2	0	0	0	2	0	0	2	1	1	0	1	2	2	0	0	0	0	0	0	1	1	1	0	1	2	0	0	2	0
97	0	2	0	0	0	1	2	2	1	1	1	0	1	1	0	0	0	2	1	0	1	0	0	2	0	0	0	0	1	1	0	2	2	2	0	2	2	0	0	1	0	1	0	0	1	0	0	2	0
98	1	2	0	0	0	0	1	1	2	2	0	0	1	0	0	1	0	1	1	1	1	1	1	1	1	1	0	0	1	0	0	1	1	0	0	2	2	0	1	1	0	0	0	0	0	0	0	0	1
99	1	1	0	0	0	1	1	1	2	2	1	1	1	1	0	0	0	1	1	1	1	0	0	2	0	0	0	0	0	1	0	1	1	2	1	2	1	0	0	1	0	0	1	0	1	0	0	0	1
100	1	1	0	1	0	2	1	1	1	1	1	0	0	0	0	0	0	1	0	1	0	0	1	1	0	0	0	0	0	2	1	1	1	0	1	2	2	0	0	1	1	0	1	0	1	1	0	2	0
101	0	0	0	0	0	1	2	2	1	1	1	1	1	1	0	0	0	1	1	1	0	0	1	1	1	2	0	2	2	1	1	1	1	1	1	1	1	0	0	1	0	0	0	0	0	0	0	1	0
102	0	2	0	0	0	0	1	1	2	2	0	0	0	0	0	0	0	1	0	1	0	0	1	1	0	1	0	0	1	1	0	0	0	0	0	2	1	0	0	2	1	0	0	0	1	1	1	2	0
103	0	1	1	1	0	1	2	2	1	1	1	1	1	1	0	0	0	0	0	2	0	0	0	2	0	0	0	1	2	0	0	2	2	0	0	1	1	0	0	0	1	0	0	1	0	1	0	1	1
104	0	1	0	1	0	2	1	2	1	0	0	0	0	0	0	0	0	0	0	2	0	0	0	2	0	0	0	0	0	2	0	1	2	0	0	2	1	1	0	1	0	0	0	0	0	0	0	1	0
105	0	0	0	1	0	2	2	2	1	1	0	0	2	1	0	0	0	0	0	2	0	0	1	1	0	0	0	0	1	0	0	1	1	0	0	2	2	0	0	0	0	1	0	1	2	0	0	1	0
106	0	1	0	0	0	1	1	1	1	1	0	0	0	0	0	0	0	1	1	1	0	0	1	1	0	0	0	1	0	1	2	0	0	0	1	2	1	0	1	1	0	0	0	0	0	1	0	2	0
107	1	1	0	1	0	1	1	2	2	1	0	1	1	1	0	0	0	2	1	0	1	0	0	2	0	1	0	0	0	1	1	0	1	0	0	2	1	0	0	1	0	0	0	0	0	0	0	1	1
108	1	1	0	0	0	1	2	2	1	0	1	0	0	0	0	0	0	0	0	2	1	0	0	2	0	0	0	1	1	1	1	1	2	1	1	2	2	0	0	1	0	0	0	0	0	1	0	2	0
109	0	1	0	0	0	0	0	1	2	2	0	0	0	0	0	0	0	0	0	2	0	0	1	1	0	0	0	1	1	1	0	2	2	0	0	1	2	0	0	1	0	0	0	0	1	1	0	2	0
110	1	1	0	0	0	1	1	1	2	2	0	1	2	1	0	0	0	1	1	1	0	0	0	2	0	0	0	0	1	1	0	2	2	1	2	2	1	0	0	1	1	0	0	0	0	0	0	1	1
111	1	0	0	0	0	1	2	2	2	2	1	0	0	0	0	0	0	1	1	1	1	0	1	1	0	1	0	0	0	1	0	1	1	0	0	2	1	0	0	1	0	1	0	0	1	1	0	2	0
112	1	2	0	0	0	1	2	2	0	0	0	1	1	1	0	0	0	2	1	0	0	0	0	2	0	1	0	2	2	2	0	2	2	0	0	1	2	0	0	1	0	0	1	0	0	0	0	1	1
113	1	2	0	0	0	0	2	2	0	0	1	1	2	0	1	0	0	1	1	1	0	0	1	1	0	1	0	0	0	2	0	0	2	1	0	2	1	0	0	2	0	1	0	0	1	1	0	1	0
114	1	1	0	1	0	1	0	1	2	0	1	0	1	0	0	1	0	0	0	2	0	0	1	1	0	0	0	0	0	1	1	2	2	0	1	1	1	0	0	0	0	0	1	0	0	0	0	2	0
115	0	0	0	0	0	2	2	2	1	1	0	1	1	1	0	0	0	1	1	1	0	0	0	2	0	0	0	0	0	2	0	0	0	0	0	2	0	0	0	1	0	1	0	1	2	0	0	1	0
116	0	0	0	0	0	0	1	1	1	1	1	1	1	1	0	0	0	0	0	2	0	0	0	2	0	0	0	0	0	2	1	2	2	0	0	2	0	0	1	1	1	2	0	0	0	1	0	2	0
117	1	2	0	0	0	0	1	1	1	1	0	0	2	1	0	0	0	1	0	1	0	0	1	1	1	1	0	1	1	1	1	1	2	0	0	2	2	0	0	2	0	0	0	1	1	1	0	2	0
118	1	1	0	2	0	2	2	2	1	1	1	0	0	0	0	0	0	1	1	1	1	0	0	2	0	0	0	0	0	2	1	2	2	1	1	1	1	0	0	2	0	0	0	0	0	0	0	2	0
119	0	1	0	0	0	1	1	1	1	1	1	0	0	0	0	0	0	1	0	2	0	0	0	2	0	0	0	1	1	1	1	1	1	0	0	1	1	0	0	1	0	0	0	0	2	1	0	1	1
120	0	2	1	0	1	1	2	2	1	1	0	0	1	1	0	0	0	1	0	1	0	0	0	2	0	0	1	1	1	1	0	2	2	0	0	1	2	0	0	2	0	1	0	0	1	1	0	2	0
121	0	1	0	0	0	2	1	1	2	1	1	0	0	0	0	0	0	0	0	2	0	0	0	2	0	1	0	0	1	0	0	1	1	0	0	1	1	0	0	1	0	0	0	1	0	0	0	2	0
122	0	2	0	0	0	0	2	2	2	2	1	1	1	1	0	0	0	1	0	2	0	0	0	2	0	0	0	0	0	1	0	2	2	1	1	2	2	0	0	1	0	1	0	0	1	0	0	0	0
123	1	2	0	0	0	1	2	2	0	0	0	0	1	0	0	1	1	0	1	1	1	0	2	0	0	0	0	0	0	2	0	0	0	0	0	2	1	1	1	1	1	0	0	0	1	0	0	1	0
124	1	0	0	1	0	2	1	2	0	0	1	0	1	1	0	0	1	2	1	0	1	0	1	1	0	0	0	0	0	1	1	1	2	0	0	2	1	1	0	1	0	0	0	0	0	1	0	2	0
125	1	2	0	0	0	0	1	1	1	1	0	1	0	0	0	0	0	1	0	0	0	0	0	2	0	1	0	0	0	2	0	0	2	1	0	2	1	0	0	1	0	1	0	0	1	0	0	2	0
126	1	2	0	0	0	0	1	1	1	1	0	1	0	0	0	0	0	0	0	2	0	0	1	1	1	1	0	0	0	2	0	1	1	0	0	1	1	0	0	1	0	0	0	0	0	1	0	2	0
127	0	1	0	1	0	2	0	0	1	1	0	0	0	0	0	0	1	1	0	2	0	0	0	2	0	1	0	1	1	2	0	1	1	0	0	1	2	0	0	1	0	0	0	1	0	1	0	0	0
128	1	1	0	1	0	2	0	1	2	0	1	0	0	0	0	0	1	1	0	2	0	0	0	2	0	1	0	0	0	2	1	0	0	0	0	2	1	1	0	1	0	1	0	0	1	0	0	1	1
129	1	1	0	1	0	1	0	0	2	1	1	0	1	1	0	0	1	2	1	0	1	0	0	2	0	0	0	1	1	2	0	0	0	0	0	2	1	0	0	1	0	0	1	0	0	1	0	1	0
130	0	1	1	1	0	1	0	0	2	2	0	1	1	1	0	0	0	0	0	2	0	0	0	2	0	1	0	0	0	2	0	1	2	0	0	2	1	1	1	0	0	0	0	0	0	2	0	2	0
131	0	1	0	0	0	1	2	2	1	1	1	0	2	0	0	1	0	2	2	0	2	0	0	2	0	1	0	0	0	2	0	1	1	1	0	0	1	0	0	2	1	0	0	0	0	1	0	2	0
132	0	2	0	0	0	1	1	1	2	2	0	0	1	0	0	1	0	0	0	2	0	0	0	2	0	0	0	0	1	1	0	2	2	0	0	1	0	1	1	0	0	0	0	0	0	0	1	0	1
133	1	1	0	1	0	1	2	2	1	0	1	0	1	0	0	1	0	0	0	2	0	0	0	2	0	0	0	0	0	2	1	2	1	0	1	2	1	0	1	1	0	0	1	0	1	1	1	1	0
134	1	1	0	0	0	1	2	2	2	2	1	0	0	0	0	0	1	2	0	2	0	0	0	2	0	1	0	0	0	2	0	1	1	0	1	2	1	0	0	2	0	0	0	0	0	2	0	0	1
135	0	2	0	0	0	0	2	2	1	1	1	0	1	1	0	0	0	0	0	2	0	1	0	2	0	1	0	0	1	1	0	1	2	0	0	2	1	0	0	1	0	0	1	0	1	1	0	1	1
136	0	2	0	0	0	1	0	1	2	1	0	0	0	0	0	0	0	2	1	0	1	0	0	2	0	0	0	0	0	1	0	1	2	0	0	2	1	0	0	1	1	0	1	0	1	0	0	2	0
137	0	1	0	0	0	0	1	1	1	1	1	1	1	1	0	0	0	0	0	2	1	1	0	2	0	0	0	1	1	1	1	1	1	0	0	1	1	1	0	2	0	0	0	0	1	0	0	1	0
138	0	2	0	0	0	1	2	2	1	1	1	1	1	1	0	0	0	0	0	2	0	0	0	2	0	0	0	1	0	1	1	0	0	0	0	2	2	0	0	1	0	0	1	0	1	0	0	2	0
139	0	0	0	0	0	1	1	1	0	0	1	0	1	0	1	0	0	0	0	2	1	0	0	2	0	0	0	0	0	2	1	1	1	0	0	1	2	0	0	2	0	0	0	0	0	0	0	2	0
140	1	1	0	0	0	0	1	1	2	2	0	0	0	0	0	0	0	0	0	2	0	0	1	1	1	0	0	0	0	2	0	2	2	2	0	1	1	0	0	2	0	0	0	1	0	1	0	2	0
141	1	1	0	1	0	1	2	2	1	1	0	1	1	2	0	0	0	2	0	1	0	1	0	2	0	0	0	0	1	1	0	0	0	0	0	2	1	1	1	1	1	0	1	0	0	1	0	1	0
142	1	0	0	0	0	0	2	2	1	0	2	0	0	0	0	0	0	1	0	1	0	0	1	1	1	1	0	0	0	2	0	2	2	0	0	2	2	0	0	1	0	0	0	0	0	1	0	1	0
143	0	1	0	0	0	1	2	2	1	1	1	1	1	1	0	0	0	0	0	2	0	0	0	2	0	0	0	0	0	2	1	1	1	1	1	2	2	0	0	1	0	0	0	1	1	2	0	2	0
144	0	1	0	1	0	1	1	1	1	1	1	0	0	0	0	0	0	0	0	1	0	0	0	2	0	0	0	0	1	0	0	1	0	1	0	2	1	0	0	0	0	0	0	0	0	0	0	1	0
145	0	0	1	1	1	1	0	0	2	2	0	0	1	0	0	1	0	1	1	1	1	0	0	2	0	1	0	1	1	1	2	0	1	1	0	2	1	0	0	0	0	0	2	0	1	0	0	2	0
146	0	0	0	0	0	1	1	1	2	1	1	0	0	0	0	0	0	1	0	1	0	0	0	2	0	0	0	0	1	1	0	0	1	1	0	2	0	0	0	0	0	0	1	0	1	0	0	2	0
147	1	1	0	0	0	1	2	2	1	1	0	1	2	1	0	0	0	0	1	1	1	0	0	2	0	1	0	0	1	1	0	2	2	0	0	0	2	0	0	0	0	0	1	0	1	0	0	1	0
148	0	1	0	0	0	1	0	1	2	1	1	2	2	2	0	0	0	0	1	1	1	0	1	1	0	0	0	1	1	1	0	1	1	0	0	2	1	0	0	0	0	1	0	0	0	1	0	2	0
149	1	1	0	0	0	2	2	2	2	1	0	0	0	0	0	0	0	1	1	1	1	0	0	2	0	1	0	1	1	2	0	1	1	0	0	2	1	0	0	0	0	1	0	0	0	0	0	2	0
150	1	1	0	0	0	1	1	1	1	1	1	0	1	0	0	1	0	0	0	2	0	0	2	0	0	0	0	0	0	1	0	0	0	0	0	1	0	1	1	0	0	0	0	1	0	1	0	1	0
151	0	0	0	0	0	1	1	2	1	0	1	2	2	2	0	0	0	1	1	1	1	0	0	2	0	0	0	0	0	0	0	2	2	0	1	2	2	0	0	2	0	0	1	0	1	0	0	1	0
152	0	1	0	0	0	1	2	2	1	1	0	0	0	0	0	0	0	1	1	1	0	1	1	1	1	1	0	1	1	0	1	1	1	1	0	0	1	0	0	0	0	0	1	0	1	1	0	2	0
153	0	2	1	0	0	0	0	0	2	2	0	1	2	1	0	0	0	1	0	1	0	0	0	2	0	0	0	0	1	1	0	1	2	2	1	1	1	1	0	0	0	0	0	0	0	0	0	2	0
154	1	1	0	0	0	0	1	1	2	2	0	0	0	0	0	0	0	1	1	1	1	0	0	2	0	1	0	0	0	2	1	0	2	1	0	2	2	1	0	1	0	0	0	1	1	1	0	1	0
155	0	0	0	2	0	2	2	2	2	1	1	0	0	0	0	0	0	1	1	1	1	0	0	2	0	0	0	0	1	1	0	0	0	0	0	1	2	0	0	1	0	0	0	0	0	0	0	1	0
156	1	0	0	1	0	2	0	1	2	1	1	0	0	0	0	0	0	0	1	1	1	0	1	1	0	0	1	0	0	1	0	1	0	0	0	1	0	1	0	0	0	0	0	0	0	1	0	2	0
157	0	1	0	2	0	2	1	1	1	0	1	0	0	0	0	0	1	2	1	0	1	0	0	2	0	0	0	1	2	0	1	1	1	0	0	1	1	0	0	0	0	0	0	0	0	0	0	1	1
158	1	0	0	0	0	2	2	2	2	1	0	0	1	0	0	1	0	2	1	1	0	0	0	2	0	0	0	0	1	1	1	2	2	0	0	1	2	0	0	2	1	1	0	0	1	0	0	1	0
159	0	1	0	0	0	1	0	1	1	1	1	0	0	0	0	0	0	1	1	1	1	0	0	2	0	2	0	0	1	0	0	1	2	0	0	2	1	0	0	1	0	0	1	0	1	2	0	1	0
160	1	1	0	2	0	2	1	2	1	0	0	0	1	0	0	1	0	1	0	1	0	1	0	2	0	0	0	1	1	1	0	1	1	1	1	1	1	0	0	0	0	1	0	0	0	0	0	2	0
161	1	1	1	0	1	1	1	1	2	2	0	0	0	0	0	0	0	0	1	1	0	0	0	2	0	0	0	0	0	2	0	1	1	2	0	2	1	0	1	1	0	0	1	0	1	0	0	2	0
162	1	1	2	0	1	0	0	0	2	2	0	0	0	0	0	0	0	0	0	2	0	0	0	2	0	0	0	0	0	2	0	0	0	0	0	2	1	0	0	0	0	0	0	1	0	1	0	0	0
163	1	1	0	1	0	1	2	2	0	0	1	0	0	0	0	0	1	1	0	2	0	0	0	2	0	0	0	0	0	1	0	1	1	0	0	1	1	0	0	1	0	1	0	1	1	0	0	0	2
164	1	1	0	0	0	0	1	2	2	1	0	1	2	2	0	0	1	2	1	0	1	0	1	1	1	2	0	2	2	0	0	1	1	1	1	2	1	0	0	0	1	1	0	0	1	0	0	2	0
165	0	1	1	1	0	2	1	2	2	1	0	1	0	0	0	0	0	1	2	0	1	0	1	1	0	1	0	0	0	2	0	0	1	1	0	2	2	0	0	2	1	0	0	0	0	1	0	2	0
166	0	1	0	0	0	0	1	2	2	0	0	0	0	0	0	0	0	1	0	1	0	0	1	1	0	0	0	0	1	1	1	2	2	0	0	2	2	0	0	1	1	0	1	0	1	0	0	1	1
167	1	2	0	0	0	2	2	2	1	1	0	1	2	0	1	0	0	0	0	2	0	0	0	2	0	1	0	0	0	1	1	1	1	0	0	1	2	0	0	1	0	0	1	0	0	1	0	0	0
168	1	1	0	1	0	1	0	2	2	0	1	1	1	1	0	0	0	0	1	1	1	1	0	2	0	0	0	0	0	1	0	2	2	0	0	1	2	0	0	1	0	0	0	0	0	0	0	1	1
169	0	1	1	0	1	1	1	1	1	1	1	1	1	1	0	0	0	0	0	2	0	0	0	2	0	0	0	1	1	1	1	0	1	2	0	2	2	0	0	2	0	0	1	0	1	0	0	1	1
170	0	2	1	0	1	1	1	1	2	2	0	0	0	0	0	0	0	1	1	0	1	0	0	2	0	0	0	0	0	1	0	1	1	1	2	2	1	0	0	1	0	0	2	0	0	1	0	1	0
171	0	1	0	1	0	2	0	0	2	2	0	1	2	1	0	1	1	2	0	1	0	0	0	2	0	0	0	0	0	2	0	1	2	0	0	2	1	0	0	1	0	0	0	1	0	0	0	1	0
172	1	1	0	1	0	2	0	1	2	0	1	1	1	1	0	0	0	1	1	1	1	0	0	2	0	0	0	0	0	2	0	1	1	1	0	1	2	0	0	2	0	0	0	0	0	0	0	2	0
173	1	2	0	1	0	1	2	2	0	0	0	1	2	1	0	0	0	0	0	1	0	0	0	2	0	0	0	0	0	2	2	2	2	1	0	2	0	1	1	0	0	0	1	0	0	0	0	0	1
174	1	1	1	1	0	1	1	1	2	2	0	1	1	1	0	0	0	1	1	1	0	0	1	1	0	0	0	0	0	1	0	2	2	2	0	1	2	0	0	2	0	2	0	0	1	0	0	1	1
175	1	0	0	0	0	2	0	0	2	2	0	0	0	0	0	0	0	0	0	2	0	0	0	2	0	0	0	0	1	1	0	2	2	0	1	2	2	0	0	2	0	1	0	0	1	0	0	2	0
176	1	2	0	0	0	0	0	1	2	2	0	0	0	0	0	0	0	1	1	1	0	0	1	1	0	0	0	0	1	1	1	1	1	0	0	2	1	1	0	1	0	1	0	0	1	1	0	1	1
177	0	1	0	1	0	1	1	1	2	2	0	1	1	1	0	0	0	0	1	1	1	0	0	2	0	1	0	0	0	1	1	1	2	1	1	1	1	0	1	0	0	0	1	0	1	1	0	2	0
178	1	1	0	0	0	0	2	2	0	0	0	1	2	2	0	0	0	0	0	2	0	0	1	1	0	0	0	0	0	1	1	1	1	0	0	2	2	1	0	1	0	0	1	0	1	0	0	1	0
179	0	0	0	0	0	1	2	2	1	1	0	1	1	1	0	0	1	2	0	2	0	0	0	2	0	0	0	1	1	1	1	2	2	1	0	1	1	0	0	0	0	0	0	0	0	0	0	1	0
180	0	1	0	1	0	2	2	2	0	0	0	1	1	1	0	0	0	1	1	0	1	0	0	2	0	0	0	0	1	1	0	0	1	2	1	2	1	0	0	0	0	0	0	0	0	1	0	2	0
181	1	1	0	0	0	0	1	1	0	0	1	0	0	0	0	0	0	0	0	2	0	0	0	2	0	0	0	1	1	2	0	1	1	0	0	2	2	0	0	1	0	0	0	0	0	1	0	2	0
182	0	2	0	0	0	0	2	2	1	1	1	0	0	0	0	0	0	1	1	1	1	0	0	2	0	0	1	1	1	1	0	2	2	0	0	2	0	0	0	1	0	0	0	0	0	0	0	1	0
183	1	1	0	0	0	0	1	1	2	2	0	1	2	2	0	0	0	1	1	1	1	0	0	2	0	0	0	0	0	1	0	1	1	0	0	2	2	0	0	1	0	0	0	0	0	1	0	0	0
184	0	0	1	0	1	1	1	2	2	0	0	0	0	0	0	0	0	1	0	2	0	0	0	2	0	0	0	0	0	2	0	2	2	1	0	2	1	0	0	0	0	0	1	0	1	0	0	1	1
185	0	2	0	0	0	1	2	2	0	0	0	0	2	1	0	0	0	2	1	1	1	0	0	2	0	0	0	0	0	1	1	2	2	1	0	1	2	0	0	1	0	0	0	0	0	1	0	1	0
186	0	1	0	0	0	1	1	1	1	1	0	0	1	0	0	1	0	1	1	1	0	1	0	2	0	1	0	1	1	1	0	1	1	0	0	1	2	1	1	2	1	0	0	0	0	0	0	2	0
187	0	1	0	0	0	0	1	2	2	0	0	0	0	0	0	0	0	1	1	1	0	0	0	2	0	0	0	0	0	1	0	2	2	0	1	2	0	1	0	1	0	0	0	0	0	2	0	2	0
188	1	1	1	0	1	1	1	2	1	0	1	1	1	1	0	0	1	2	1	1	0	0	0	2	0	1	0	0	1	0	0	0	0	1	1	2	2	0	0	2	0	1	0	0	0	1	0	1	0
189	0	0	0	0	0	1	0	1	2	0	1	0	0	0	0	0	0	1	1	1	1	0	0	2	0	0	0	0	0	2	1	0	1	0	0	2	1	1	0	1	0	1	0	0	1	0	0	2	0
190	1	2	0	0	0	0	1	2	2	0	0	0	0	0	0	0	0	2	0	1	0	1	0	2	0	0	1	1	1	0	1	1	1	0	0	2	0	0	0	1	0	0	1	0	1	1	1	2	0
191	1	2	0	0	0	1	0	0	2	2	0	0	0	0	0	0	0	0	0	2	1	0	0	2	0	0	0	0	0	1	1	2	2	0	1	2	1	0	0	2	1	0	1	0	1	1	0	1	0
192	1	0	0	0	0	2	1	1	2	2	0	1	1	1	0	0	1	1	0	2	1	0	0	2	0	0	0	1	1	1	0	1	1	1	0	0	2	0	1	1	0	0	0	0	2	0	0	2	0
193	1	1	0	1	0	2	0	0	1	1	1	0	0	0	0	0	0	1	1	1	1	0	0	2	0	0	0	0	0	2	0	2	2	0	0	2	1	0	0	0	0	0	1	0	1	1	0	1	0
194	1	0	1	1	1	1	1	1	1	1	0	0	0	0	0	0	1	1	0	2	0	0	0	2	0	0	0	0	1	1	0	1	1	0	0	2	1	0	0	1	0	0	0	0	0	1	0	2	0
195	1	1	0	0	0	2	0	1	2	1	1	1	0	0	0	0	1	2	1	1	0	0	0	2	0	0	1	1	1	0	0	0	1	0	0	2	1	0	0	1	0	0	0	0	1	1	0	2	0
196	1	2	0	0	0	0	0	1	2	0	1	0	0	0	0	0	0	1	0	1	0	0	0	2	0	0	0	0	0	1	0	1	2	2	1	2	1	0	1	0	0	0	0	0	0	2	0	1	1
197	1	0	0	0	0	1	2	2	0	0	2	0	2	2	0	0	0	1	1	1	1	0	1	1	1	1	0	0	0	1	0	1	1	1	1	1	1	0	0	0	0	1	0	0	0	0	0	1	0
198	0	1	0	0	0	2	1	1	1	1	0	0	0	0	0	0	0	1	1	1	1	0	0	2	0	0	0	0	1	0	0	1	1	2	0	2	1	0	0	0	0	0	1	0	1	0	0	2	0
199	0	1	0	0	0	1	2	2	0	0	1	0	0	0	0	0	0	1	0	2	0	1	0	2	0	0	0	0	0	0	0	1	1	1	0	1	0	0	0	1	1	0	0	0	0	1	0	2	0
200	1	2	0	0	0	0	1	1	2	1	1	1	2	2	0	0	0	1	1	1	0	0	0	2	0	0	0	1	2	0	1	0	2	0	0	2	1	1	0	1	0	0	0	0	0	1	0	2	0
201	0	1	1	0	0	2	0	0	2	2	0	1	1	1	0	0	0	2	2	0	0	0	0	2	0	0	0	0	0	2	0	2	2	0	0	1	1	0	0	2	0	1	0	0	1	0	0	1	1
202	1	2	0	0	0	0	1	1	0	0	1	0	0	0	0	0	0	2	1	0	1	0	0	2	0	0	0	1	1	2	0	0	0	0	0	2	0	0	0	0	1	0	0	0	0	0	0	1	0
203	0	0	0	1	0	2	2	2	1	1	0	0	0	0	0	0	1	1	0	2	1	0	0	2	0	0	0	0	0	2	0	0	1	2	0	2	1	0	0	1	0	0	1	0	2	0	0	1	1
204	0	2	0	0	0	0	2	2	0	0	0	0	0	0	0	0	0	0	0	2	1	0	1	1	0	1	0	0	1	1	0	2	2	0	0	0	1	0	0	1	0	0	0	0	0	0	0	2	0
205	1	0	0	0	0	1	0	0	2	2	0	1	1	1	0	0	0	0	0	2	0	0	0	2	0	0	2	1	1	0	1	1	1	0	1	2	2	0	0	1	0	0	0	0	0	1	0	0	0
206	0	0	0	0	0	1	1	1	1	1	1	1	1	1	0	0	0	2	0	1	0	0	0	2	0	0	0	0	0	2	0	1	1	0	0	1	2	0	0	2	0	1	0	0	1	0	0	0	2
207	1	1	0	0	0	0	2	2	1	1	1	1	1	1	0	0	0	0	1	1	1	0	1	1	1	1	0	0	1	1	0	2	2	0	0	1	1	1	0	0	0	0	0	0	1	1	0	2	0
208	0	0	0	0	0	2	1	1	1	1	0	0	0	0	0	0	0	2	0	1	0	0	0	2	0	0	0	0	1	1	0	1	1	0	0	0	2	0	0	1	0	0	1	1	1	1	0	0	0
209	1	1	0	0	0	2	2	2	1	1	0	1	2	1	0	0	0	0	0	2	0	0	0	2	0	1	0	1	1	1	1	1	1	1	2	2	2	0	0	1	0	0	0	0	1	0	0	1	0
210	1	0	0	0	0	2	1	1	2	0	0	0	0	0	0	0	1	0	1	1	1	0	0	2	0	0	0	0	1	1	0	1	2	0	0	2	1	0	1	1	0	0	0	0	0	1	0	1	0
211	0	1	0	1	0	1	1	1	2	2	0	0	0	0	0	0	0	1	2	0	2	0	0	2	0	1	0	0	0	2	1	1	1	1	1	2	1	1	0	1	0	0	0	0	0	1	0	1	0
212	1	1	0	1	0	1	1	1	2	2	1	0	1	0	0	1	0	2	0	2	0	1	0	2	0	0	0	1	2	1	0	1	1	0	1	1	2	0	0	1	0	0	0	0	1	1	0	2	0
213	1	0	0	0	0	2	2	2	1	1	0	0	0	0	0	0	0	2	1	0	0	0	0	2	0	0	0	0	0	1	1	2	2	0	0	1	1	0	0	0	0	0	0	0	0	1	0	2	0
214	0	1	0	0	0	2	1	1	2	2	0	2	1	1	0	0	0	0	0	1	0	0	1	1	0	1	0	1	1	1	1	0	0	0	0	2	1	0	0	1	0	1	0	1	2	0	0	2	0
215	0	1	0	1	0	1	2	2	1	1	1	0	1	0	0	0	0	1	0	1	0	0	0	2	0	0	0	1	1	2	0	0	0	0	0	2	1	0	0	1	0	0	0	0	0	0	0	1	0
216	1	0	0	0	0	1	1	2	0	0	1	1	1	1	0	0	0	0	0	2	0	0	1	1	1	1	0	0	1	1	1	0	0	0	0	2	1	0	0	1	0	0	0	0	0	0	0	1	0
217	1	1	0	1	0	1	2	2	0	0	1	0	2	1	0	0	0	1	1	1	1	0	0	2	0	0	0	0	0	1	0	1	1	0	0	1	2	0	0	1	1	0	1	0	1	1	0	0	1
218	1	1	0	0	0	1	1	1	2	1	1	0	0	0	0	0	0	0	0	1	0	0	1	1	0	0	0	0	0	2	1	1	1	0	0	2	2	0	0	1	0	0	1	0	0	0	0	2	0
219	0	0	0	0	0	1	2	2	1	1	0	0	0	0	0	0	0	0	0	2	0	0	0	2	0	0	0	0	0	2	0	1	1	1	1	2	2	0	0	2	0	0	0	0	0	1	0	1	0
220	0	0	0	0	0	2	1	1	1	1	2	0	0	0	0	0	0	1	1	1	1	0	0	2	0	0	0	0	2	0	0	0	0	0	0	1	1	1	0	1	0	0	0	0	1	0	0	2	0
221	0	2	0	0	0	0	1	2	2	0	0	0	1	0	0	1	0	0	0	1	0	0	1	1	1	2	0	0	2	0	0	0	2	0	0	2	0	1	0	0	0	0	1	0	0	1	0	0	1
222	1	2	0	0	0	1	1	2	1	0	0	0	1	0	0	1	0	2	1	0	0	0	0	2	0	0	0	0	0	1	0	1	2	0	0	2	2	0	0	2	0	0	0	1	1	1	0	1	0
223	0	2	0	0	0	2	1	1	1	1	0	0	2	2	0	0	0	0	0	2	0	0	1	1	0	0	0	0	0	1	1	2	2	1	1	2	1	1	0	1	0	0	1	0	0	1	0	2	0
224	1	2	0	0	0	0	2	2	0	0	1	2	2	2	0	0	0	0	0	1	0	0	0	2	0	0	0	0	1	1	0	0	1	2	1	2	2	0	0	2	0	1	0	0	1	0	0	1	1
225	1	2	0	0	0	1	2	2	2	2	0	1	1	1	0	0	0	0	0	2	0	0	1	1	1	1	0	0	0	2	0	2	1	0	1	2	1	0	0	2	0	0	0	0	0	1	0	2	0
226	0	2	1	1	0	1	2	2	2	1	1	0	0	0	0	0	0	1	1	1	0	0	1	1	0	0	0	1	1	1	1	2	2	1	1	2	1	0	0	2	0	1	0	0	0	0	0	1	0
227	0	1	0	1	0	1	1	1	2	2	0	1	1	1	0	0	0	1	1	1	1	0	1	1	0	0	1	1	1	1	0	0	1	0	0	2	2	0	0	1	0	1	0	0	1	0	0	1	0
228	0	1	0	0	0	1	0	0	2	2	0	1	1	1	0	0	0	0	1	1	0	0	1	1	0	0	0	0	0	2	0	0	0	0	0	1	2	0	0	0	0	0	0	2	0	2	0	2	0
229	1	0	0	0	0	1	0	0	2	2	0	0	0	0	0	0	0	1	1	1	0	0	1	1	0	0	0	0	0	2	0	1	1	1	1	2	1	0	0	0	0	1	0	0	1	0	0	2	0
230	1	0	0	0	0	2	1	1	1	1	0	0	1	0	0	1	0	0	0	2	0	0	1	1	0	1	1	1	1	1	0	1	2	1	1	2	0	0	0	0	1	0	0	0	0	0	0	2	0
231	1	1	0	0	0	0	2	2	1	1	1	0	0	0	0	0	0	0	0	2	0	0	0	2	0	1	0	0	0	1	1	1	1	0	1	1	2	0	0	2	0	0	0	0	0	0	0	1	0
232	0	2	0	0	0	1	1	1	1	1	1	0	1	0	0	0	0	0	0	2	1	0	0	2	0	0	0	1	2	0	0	1	1	0	0	1	1	0	0	0	0	0	1	1	1	2	0	2	0
233	0	2	0	0	0	1	0	0	2	1	1	0	2	2	0	0	0	2	0	2	0	0	0	2	0	0	0	1	1	1	1	2	2	0	0	1	1	1	0	2	0	0	0	0	0	0	0	2	0
234	0	1	1	1	0	2	0	0	2	2	0	0	0	0	0	0	0	0	0	2	0	0	1	1	0	1	1	1	1	1	0	1	1	0	0	2	1	0	0	0	0	0	0	0	2	1	0	2	0
235	1	2	0	0	0	1	1	2	1	0	1	0	0	0	0	0	0	1	1	1	1	0	0	2	0	1	0	1	1	1	0	1	1	1	1	1	1	0	0	0	0	0	0	0	0	0	0	2	0
236	1	2	0	2	0	2	1	2	2	1	0	0	1	0	0	1	1	2	1	1	0	0	1	1	0	0	0	0	1	2	0	1	1	1	2	2	1	0	0	2	0	0	1	0	1	1	0	2	0
237	0	2	0	0	0	1	1	1	0	0	0	1	2	1	1	0	0	0	0	2	0	0	1	1	1	1	0	1	1	2	1	2	2	1	0	1	0	1	0	0	0	0	0	0	0	0	0	2	0
238	0	2	1	1	0	1	2	2	1	0	1	0	0	0	0	0	1	0	1	1	1	0	1	1	1	1	0	1	2	0	1	1	1	0	0	2	1	0	0	2	0	0	1	0	1	0	0	0	0
239	1	0	0	0	0	2	1	1	2	2	0	1	0	0	0	0	0	1	1	1	1	0	0	2	0	0	0	0	1	0	0	1	1	0	0	2	2	0	0	1	1	0	0	0	0	0	0	1	1
240	0	1	1	1	1	2	0	0	2	2	0	1	2	2	0	0	0	1	1	0	0	1	0	2	0	0	0	1	2	0	1	0	0	1	1	2	1	1	0	1	0	0	0	0	0	0	0	0	1
241	0	1	0	1	0	1	2	2	1	1	1	1	1	0	1	0	0	0	0	2	0	0	0	2	0	0	0	0	0	2	1	1	1	1	1	2	2	0	0	1	0	0	0	0	0	0	0	1	1
242	0	1	0	1	0	2	1	1	2	2	0	0	1	0	0	0	0	1	0	1	0	0	0	2	0	0	0	0	1	0	0	1	1	2	0	2	1	1	0	1	0	1	0	0	0	0	0	0	0
243	1	1	0	0	0	0	1	2	1	0	1	0	2	1	0	0	0	1	0	1	0	0	0	2	0	1	0	0	1	1	0	1	2	0	0	2	1	0	0	0	0	0	1	0	1	0	0	2	0
244	1	1	0	1	0	1	1	1	2	2	0	1	1	1	0	0	0	2	1	0	1	0	0	2	0	0	0	1	2	1	0	0	1	1	0	2	1	1	0	1	0	0	0	0	0	2	0	2	0
245	0	2	0	1	0	1	2	2	0	0	0	0	2	1	0	0	0	2	1	0	1	0	0	2	0	0	0	0	1	2	0	0	2	1	0	2	0	2	0	0	0	1	0	0	0	0	0	2	0
246	1	1	0	0	0	2	1	2	1	0	1	1	2	2	0	0	0	2	0	1	0	0	0	2	0	0	0	1	2	0	1	1	1	0	0	1	0	1	0	0	0	0	0	0	0	0	0	1	0
247	0	1	0	0	0	2	2	2	1	1	1	1	2	2	0	0	0	0	0	2	0	1	0	2	0	0	0	0	0	1	0	2	2	0	1	2	1	0	0	2	1	0	1	0	1	0	0	0	1
248	0	1	0	1	0	1	0	0	1	1	1	1	1	1	0	0	0	1	1	1	0	0	1	1	1	1	0	0	1	1	0	2	2	0	0	1	1	0	1	0	0	0	2	0	0	1	0	1	0
249	1	2	0	0	0	0	1	1	1	0	0	1	1	1	0	0	0	2	1	1	1	0	1	1	1	1	0	0	0	2	1	1	1	0	0	1	2	0	0	2	0	0	0	0	0	0	0	1	0
250	1	1	0	0	0	1	0	0	2	2	0	0	1	0	0	1	0	0	0	2	0	0	0	2	0	0	0	0	0	1	0	1	1	0	0	1	2	0	0	1	0	0	0	0	0	0	0	2	0
251	1	2	0	0	0	0	1	2	2	1	0	0	0	0	0	0	0	0	1	1	1	0	1	1	0	0	1	0	0	1	1	2	2	0	0	2	0	1	0	1	0	0	0	0	0	0	0	1	1
252	0	1	0	1	0	1	2	2	1	1	1	0	1	0	0	1	1	2	1	0	1	0	0	2	0	0	0	0	1	1	0	2	2	0	0	1	2	0	0	1	1	0	1	1	1	2	0	2	0
253	1	1	0	0	0	0	1	1	1	1	1	0	1	0	0	1	0	0	0	1	0	0	0	2	0	1	1	1	1	2	0	1	1	0	0	2	1	1	0	1	0	0	1	0	0	1	0	1	0
254	0	0	1	0	1	1	2	2	1	1	1	1	2	2	0	0	1	1	0	2	1	0	0	2	0	0	0	0	0	2	1	1	1	0	1	2	2	0	0	2	0	0	1	0	0	0	0	2	0
255	1	1	0	1	0	1	0	1	1	0	0	0	1	0	0	1	0	0	0	2	0	0	1	1	0	1	0	2	2	0	1	1	2	1	1	1	1	0	0	1	0	0	0	0	0	1	0	1	1
256	0	1	1	1	0	2	1	2	1	0	1	0	1	1	0	0	0	1	1	1	0	0	2	0	1	1	0	2	2	1	1	1	2	2	2	2	0	0	0	1	0	0	0	0	1	0	0	2	0
257	1	1	0	0	0	1	1	1	2	2	0	1	2	1	0	0	0	1	1	1	1	0	0	2	0	0	0	0	0	2	1	1	2	0	0	2	0	1	1	0	0	1	0	0	1	0	0	2	0
258	0	1	1	0	0	2	1	1	1	1	0	0	1	1	0	0	0	1	1	0	1	0	2	0	0	0	0	0	0	2	0	0	0	0	0	1	1	0	0	2	0	0	0	0	0	1	0	1	1
259	1	2	0	0	0	1	1	1	1	1	1	0	0	0	0	0	0	0	1	1	1	0	0	2	0	0	0	2	2	1	1	1	1	0	1	1	2	0	0	2	0	0	0	0	2	2	0	1	1
260	0	1	0	0	0	2	2	2	0	0	1	1	1	1	0	0	0	0	0	2	0	0	0	2	0	0	0	0	0	1	1	1	1	0	1	1	1	1	0	1	0	1	0	1	1	1	0	1	1
261	0	1	0	0	0	1	2	2	1	1	0	1	1	1	0	0	0	1	0	0	0	0	0	2	0	0	0	1	1	1	0	2	2	0	0	0	2	1	1	2	1	0	0	1	1	1	0	2	0
262	0	1	0	1	0	2	1	2	0	0	1	0	1	0	0	0	0	0	1	1	1	0	0	2	0	0	0	1	1	1	0	2	2	1	0	2	2	0	0	1	0	0	0	0	0	1	0	0	0
263	1	2	0	0	0	1	0	0	2	1	1	0	0	0	0	0	0	2	1	0	1	0	0	2	0	1	0	0	0	1	0	1	1	0	0	2	2	0	0	2	0	0	2	0	1	0	0	2	0
264	1	2	0	1	0	1	2	2	2	1	0	0	1	0	0	1	1	0	1	1	1	0	1	1	0	0	0	0	0	2	0	0	1	1	0	2	2	0	0	2	0	0	0	0	0	1	0	2	0
265	1	1	0	1	0	2	0	0	2	2	0	0	0	0	0	0	0	0	0	2	0	0	1	1	0	0	0	0	0	2	0	1	2	1	1	2	1	0	0	2	1	0	1	0	1	1	1	0	1
266	1	0	0	0	0	2	1	2	2	1	0	0	0	0	0	0	0	1	1	1	0	0	0	2	0	0	0	1	1	1	0	2	2	0	0	2	1	1	0	1	0	0	2	0	1	1	0	2	0
267	1	1	0	1	0	1	1	1	1	1	0	0	0	0	0	0	1	2	1	0	1	1	1	1	1	1	0	1	1	2	0	0	1	1	0	2	1	0	1	1	0	0	1	0	0	1	0	1	1
268	1	1	0	1	0	1	1	2	1	0	1	0	0	0	0	0	0	1	2	0	1	0	1	1	0	0	1	1	1	0	1	1	1	0	0	2	1	0	0	0	0	2	0	0	0	1	1	1	0
269	1	2	0	0	0	0	2	2	1	0	1	1	1	1	0	0	0	0	1	1	1	0	0	2	0	0	0	0	1	1	0	1	1	1	1	1	1	0	0	2	0	0	0	1	0	0	0	2	0
270	0	1	0	1	0	1	1	1	2	1	1	0	0	0	0	0	0	1	2	0	1	0	1	1	1	1	0	1	2	0	1	1	1	0	0	1	2	0	0	1	0	0	1	0	1	2	0	0	0
271	1	2	0	1	0	1	0	1	2	1	0	1	1	1	0	0	1	1	1	1	0	0	0	2	0	0	0	0	0	2	2	2	2	0	0	1	1	0	0	1	0	0	0	2	0	1	0	2	0
272	1	2	0	0	0	0	1	2	2	0	0	0	1	0	0	0	0	0	0	2	0	0	1	1	0	0	0	0	2	0	0	1	1	0	0	0	1	0	1	1	0	0	1	0	0	1	0	0	0
273	0	0	0	0	0	1	1	2	1	0	0	0	0	0	0	0	0	1	1	1	1	0	0	2	0	1	0	0	0	1	0	0	2	0	0	2	1	0	0	1	0	0	1	0	1	1	0	0	0
274	0	2	0	0	0	0	2	2	0	0	0	1	1	1	0	0	0	2	1	1	0	0	0	2	0	0	1	0	0	0	0	2	2	0	0	1	1	1	0	1	0	0	1	0	1	1	0	1	0
275	0	1	0	1	0	2	1	2	2	1	0	0	1	0	0	1	0	0	0	2	0	1	0	2	0	0	0	0	1	1	0	0	0	0	0	2	0	0	0	0	0	0	0	0	0	1	0	1	1
276	0	2	0	1	0	2	1	2	1	0	0	0	1	0	0	0	0	0	0	2	0	0	0	2	0	0	1	1	1	2	0	1	1	2	0	2	2	0	0	2	0	0	0	0	0	0	0	0	1
277	1	1	0	0	0	0	1	1	1	1	1	0	0	0	0	0	1	2	2	0	1	0	0	2	0	0	0	0	0	2	1	1	1	2	1	2	1	0	0	0	0	1	0	0	0	2	0	1	1
278	0	2	0	0	0	0	1	1	1	1	1	0	0	0	0	0	0	1	2	0	1	0	0	2	0	0	0	0	1	1	0	0	1	1	1	2	1	0	0	0	0	0	0	1	0	1	0	1	1
279	1	0	0	0	0	1	2	2	1	1	1	0	0	0	0	0	0	1	1	1	0	0	1	1	1	1	0	0	2	0	0	2	2	0	0	1	1	0	0	1	0	0	0	0	0	0	0	2	0
280	0	1	0	0	0	1	1	1	1	1	1	0	0	0	0	0	0	1	0	1	0	0	1	1	0	0	0	1	1	0	1	2	2	0	0	1	1	0	1	1	0	1	0	0	1	0	0	0	1
281	0	0	0	0	0	1	1	2	1	0	1	0	0	0	0	0	0	1	0	1	0	0	0	2	0	1	0	0	0	1	1	1	1	1	0	0	2	0	0	2	0	0	0	0	0	1	0	2	0
282	0	2	1	1	1	1	0	0	2	2	0	2	2	2	0	0	0	1	1	1	0	0	0	2	0	0	0	1	2	0	0	1	2	0	0	2	1	0	0	1	0	0	1	0	1	1	0	0	0
283	1	1	0	0	0	1	2	2	0	0	1	0	1	1	0	0	0	0	1	1	1	0	0	2	0	0	0	0	0	1	0	1	2	0	0	2	2	0	0	2	0	0	1	0	0	1	0	1	0
284	1	1	0	1	0	2	2	2	1	1	0	0	0	0	0	0	0	0	0	2	0	0	1	1	0	1	0	0	0	2	0	0	0	0	1	2	1	0	0	2	1	0	1	0	1	0	0	0	0
285	0	1	0	0	0	1	1	1	2	1	0	0	1	0	0	0	0	1	0	1	0	0	1	1	1	1	0	0	1	1	0	1	2	0	1	2	2	0	0	1	1	0	0	0	0	0	0	1	1
286	1	2	0	1	0	1	0	0	2	2	0	0	0	0	0	0	0	2	1	0	1	0	1	1	0	0	0	1	1	0	1	2	2	0	0	1	1	0	0	0	0	0	0	1	1	2	0	2	0
287	1	1	0	0	0	1	0	0	2	2	0	1	1	1	0	0	0	1	1	1	1	0	0	2	0	0	0	0	0	1	1	1	2	0	0	2	1	1	1	1	1	0	1	0	0	1	0	1	1
288	0	1	0	0	0	0	2	2	0	0	0	0	0	0	0	0	0	0	0	2	0	0	0	2	0	0	1	0	1	2	0	1	2	2	1	2	1	0	0	2	1	0	0	0	1	2	0	1	0
289	0	0	0	0	0	1	1	1	0	0	0	1	1	1	0	0	0	0	0	2	0	1	0	2	0	0	0	0	0	2	1	1	1	1	1	2	1	0	1	1	0	0	1	0	0	0	0	1	0
290	0	1	0	0	0	1	0	0	2	2	0	0	0	0	0	0	0	1	1	1	1	0	0	2	0	0	0	1	0	0	1	1	1	1	1	2	1	1	1	2	2	0	0	0	0	0	0	1	1
291	1	2	0	0	0	0	2	2	1	0	2	0	0	0	0	0	0	0	0	2	0	1	1	1	0	0	0	1	1	1	0	0	1	2	0	2	1	0	0	1	0	0	0	1	0	0	0	1	1
292	1	0	0	0	0	1	1	2	2	1	0	0	1	0	1	0	0	0	0	2	0	0	0	2	0	0	0	1	2	0	1	1	1	0	1	2	2	0	0	2	0	0	0	0	0	1	0	2	0
293	0	2	1	1	1	1	1	1	2	2	0	1	1	1	0	0	0	0	1	1	1	1	0	2	0	1	0	1	2	1	0	2	2	0	0	2	1	1	1	2	1	0	1	0	0	0	0	1	1
294	0	1	0	0	0	2	0	0	2	2	0	0	0	0	0	0	0	1	2	0	1	0	0	2	0	0	0	0	0	1	0	0	1	1	0	2	2	0	0	2	0	0	0	0	0	1	0	1	1
295	1	1	1	1	0	2	1	2	2	1	0	1	1	0	0	0	0	1	0	2	0	1	1	1	1	1	0	1	1	1	1	1	1	1	1	1	2	0	0	1	1	1	0	0	1	1	0	0	2
296	0	1	0	0	0	2	1	1	2	2	0	0	1	0	0	1	1	2	1	1	0	0	0	2	0	0	0	1	1	1	0	0	0	0	0	2	1	0	0	1	0	0	0	1	0	0	0	2	0
297	0	2	0	0	0	0	2	2	2	2	1	1	1	1	0	0	0	1	1	1	1	0	0	2	0	0	0	0	1	1	0	1	1	0	0	2	1	1	0	1	0	0	0	1	0	0	0	1	0
298	0	1	0	1	0	1	2	2	1	1	0	1	1	1	0	0	0	2	2	0	0	0	0	2	0	1	0	1	1	1	1	1	1	0	0	1	1	0	0	1	0	0	0	0	0	1	0	2	0
299	1	2	1	1	0	1	1	1	2	2	0	1	1	1	0	0	0	1	1	1	1	0	0	2	0	0	0	1	1	1	1	2	2	0	0	1	2	1	0	1	0	0	0	1	0	0	0	1	0
300	1	0	0	1	0	2	2	2	2	2	1	0	0	0	0	0	0	1	0	2	0	0	1	1	1	2	0	0	0	2	1	2	2	0	0	1	0	0	0	1	0	0	1	0	0	1	0	2	0
301	1	2	0	1	0	1	0	0	2	2	0	1	1	1	0	0	0	2	2	0	0	0	0	2	0	0	1	0	0	1	1	1	1	0	0	2	1	0	1	1	1	0	0	0	0	0	0	2	0
302	0	1	0	1	0	2	0	1	2	1	0	1	1	1	0	0	0	0	0	2	0	0	0	2	0	0	0	0	1	1	0	1	1	0	0	1	1	0	0	0	0	0	0	0	1	1	0	2	0
303	0	0	0	0	0	1	2	2	1	1	0	0	1	1	0	0	0	0	0	2	0	1	0	2	0	0	0	1	1	1	0	1	1	1	0	0	1	0	0	2	0	1	0	0	1	0	0	1	0
304	0	0	0	0	0	1	0	0	2	2	0	0	0	0	0	0	0	1	1	1	0	0	0	2	0	0	1	1	1	1	0	0	1	1	0	2	1	0	0	1	0	0	1	0	1	0	0	2	0
305	1	1	0	0	0	1	0	0	2	2	0	1	1	1	0	0	0	1	1	1	0	0	1	1	1	1	0	1	2	0	0	1	2	0	0	2	1	0	0	1	0	0	1	0	1	1	0	0	0
306	1	1	0	0	0	1	0	0	2	2	0	2	1	1	0	0	1	2	1	1	1	0	0	2	0	0	1	1	1	1	0	1	1	0	0	0	2	0	0	1	1	1	0	0	1	0	0	1	0
307	1	0	0	0	0	2	0	1	1	1	1	0	0	0	0	0	0	1	1	1	0	0	1	1	1	1	0	0	1	1	0	0	0	0	1	2	0	1	0	0	0	0	2	0	0	1	0	2	0
308	0	1	0	1	0	1	1	1	1	1	2	1	1	1	0	0	0	1	0	1	0	0	1	1	1	1	0	1	1	1	1	2	2	1	1	2	1	0	0	1	0	0	0	0	0	1	0	1	0
309	1	1	0	0	0	0	0	1	2	1	0	0	0	0	0	0	1	2	2	0	2	0	0	2	0	0	0	1	1	1	0	2	1	0	1	2	1	1	0	1	0	0	1	0	1	1	0	2	0
310	1	2	1	1	0	1	0	1	2	1	0	0	0	0	0	0	0	0	0	2	0	0	1	1	1	1	0	0	0	2	1	1	1	0	0	2	2	0	0	1	0	0	1	0	0	0	0	1	1
311	0	1	0	0	0	1	0	0	2	2	0	0	0	0	0	0	0	1	1	1	1	1	0	2	0	0	0	0	0	1	1	1	1	1	0	2	1	0	0	1	0	0	1	0	0	0	0	1	1
312	1	2	1	0	0	0	2	2	1	1	0	0	1	1	0	0	0	0	0	2	0	0	0	2	0	1	0	1	1	1	1	1	1	0	0	2	1	0	1	0	0	0	0	0	0	0	0	2	0
313	0	2	0	0	0	1	1	1	2	2	0	0	1	0	0	0	0	0	0	2	1	0	0	2	0	0	0	0	2	0	0	1	1	1	0	1	1	1	0	1	0	0	1	0	2	2	0	2	0
314	0	1	0	0	0	2	1	1	1	1	1	1	1	1	0	0	0	1	0	1	0	0	0	2	0	0	0	2	2	1	1	1	1	1	0	1	2	0	0	0	1	0	0	1	0	0	0	2	0
315	1	1	0	1	0	2	0	1	1	1	1	0	0	0	0	0	0	1	0	2	0	0	1	2	0	0	0	0	0	2	1	2	2	1	0	1	1	0	0	1	0	2	0	0	0	0	0	2	0
316	1	2	1	1	0	1	0	0	2	2	0	0	0	0	0	0	1	2	1	0	1	0	0	2	0	0	0	0	0	2	0	2	2	2	0	1	1	1	0	1	0	1	1	0	0	1	0	1	0
317	1	0	0	0	0	1	1	1	2	2	0	0	1	1	0	0	0	1	1	1	1	0	2	0	0	0	1	1	1	0	0	1	1	0	0	2	1	1	0	1	0	0	1	0	1	0	0	1	0
318	1	2	0	0	0	0	1	1	0	0	2	1	2	2	0	0	0	1	2	0	1	0	0	2	0	0	0	1	1	0	0	2	2	0	0	2	0	0	1	1	1	0	1	0	1	0	0	1	1
319	0	2	1	1	0	1	1	1	2	2	0	0	0	0	0	0	0	0	0	2	0	0	0	2	0	0	0	1	2	1	0	2	2	0	1	1	1	0	0	2	0	0	1	0	1	0	0	2	0
320	1	1	1	1	0	2	0	0	2	1	1	2	1	1	0	0	0	1	1	1	0	0	0	2	0	1	0	0	0	2	2	1	1	0	0	2	2	0	0	1	0	0	0	1	0	1	0	1	0
321	1	2	0	0	0	0	1	2	1	0	1	1	0	0	0	0	0	1	0	1	0	0	2	0	0	1	0	1	1	1	2	1	1	1	1	1	0	0	0	0	0	0	0	0	0	0	0	1	0
322	0	1	0	0	0	1	1	1	1	1	1	0	2	0	0	1	0	1	1	1	1	0	0	2	0	0	0	1	1	1	0	1	2	0	0	2	1	0	0	1	0	0	0	0	0	1	0	0	0
323	1	0	0	0	0	1	2	2	1	1	0	1	1	1	0	0	0	0	1	1	0	0	0	2	0	0	0	0	1	1	0	1	1	0	0	2	0	1	0	0	0	0	0	0	0	0	0	1	0
324	0	0	0	0	0	1	0	1	2	1	0	0	0	0	0	0	0	0	0	2	0	0	0	2	0	0	0	2	2	0	0	1	2	0	0	2	1	0	0	1	1	0	0	0	0	0	0	0	1
325	0	2	0	0	0	0	1	1	1	1	0	0	0	0	0	0	1	2	0	2	0	0	1	1	1	1	0	2	2	1	0	2	2	0	0	2	2	1	0	1	0	0	0	1	0	1	0	2	0
326	1	0	0	2	0	2	1	2	1	0	1	0	0	0	0	0	0	0	1	1	1	1	1	1	0	0	1	1	1	1	0	2	1	0	1	2	1	0	0	0	0	0	0	0	1	1	0	2	0
327	0	1	0	0	0	1	1	2	2	0	1	1	1	1	0	0	1	1	1	1	1	1	0	2	0	1	0	0	0	1	0	2	2	0	0	1	1	0	0	0	0	0	0	0	0	1	0	2	0
328	1	1	0	0	0	1	0	0	2	2	0	1	2	1	0	1	0	1	1	1	0	1	0	2	0	0	0	0	1	1	0	1	1	1	2	2	2	0	0	1	0	1	0	0	0	1	0	0	1
329	0	0	0	0	0	1	2	2	1	1	0	0	0	0	0	0	0	0	0	2	0	0	0	2	0	0	0	0	0	1	1	1	1	0	0	1	1	1	0	1	0	2	0	0	0	0	0	2	0
330	0	1	1	0	0	2	1	1	1	1	1	0	1	0	0	0	0	1	1	1	0	0	0	2	0	0	0	0	0	2	1	1	1	0	0	1	1	0	0	0	0	1	0	0	1	0	0	2	0
331	1	2	0	0	0	1	0	0	2	2	0	2	2	2	0	0	0	1	1	1	0	0	1	1	1	1	0	2	2	0	1	1	1	1	0	1	1	0	0	0	0	0	0	0	0	1	0	2	0
332	0	1	2	0	1	0	1	2	1	0	1	0	2	0	0	1	0	0	0	2	0	0	0	2	0	0	0	0	0	1	0	0	1	1	1	2	2	0	0	2	0	0	1	0	0	1	0	0	1
333	1	0	0	1	0	2	2	2	2	2	1	1	2	1	0	0	0	0	0	2	0	0	2	0	1	1	0	1	1	1	2	0	0	1	1	1	1	1	1	1	1	0	1	0	1	0	0	1	1
334	0	1	0	0	0	0	0	1	2	2	0	1	1	1	0	0	0	1	1	1	1	0	0	2	0	0	0	1	1	2	0	1	1	1	0	2	1	0	0	1	0	0	1	0	2	0	0	0	1
335	1	1	0	0	0	1	1	1	1	1	0	1	1	1	0	0	0	0	0	2	0	0	0	2	0	1	0	2	2	1	1	1	0	0	1	2	1	1	0	1	0	1	0	0	0	0	0	1	0
336	0	1	1	1	0	1	1	1	1	1	1	0	0	0	0	0	0	0	1	1	1	0	0	2	0	0	0	0	1	1	0	0	1	1	1	2	1	0	0	2	1	0	1	0	1	0	0	1	0
337	0	2	0	0	0	0	2	2	0	0	1	1	1	1	0	0	0	0	1	1	1	0	0	2	0	0	0	0	1	1	0	1	2	2	1	1	2	1	1	2	1	0	1	0	1	0	0	0	0
338	1	2	0	0	0	0	1	1	2	2	0	0	1	0	0	1	0	2	1	0	0	0	1	1	0	0	0	0	0	2	1	1	1	0	0	1	2	0	0	1	0	0	0	0	0	0	0	2	0
339	0	1	0	0	0	1	2	2	1	0	1	0	0	0	0	0	0	0	0	2	0	0	0	2	0	0	0	0	0	2	1	2	2	0	0	1	1	1	0	1	0	0	1	1	0	1	0	1	0
340	1	2	0	0	0	0	1	2	2	1	0	0	0	0	0	0	0	0	0	2	0	0	0	2	0	0	0	0	0	1	1	1	2	0	0	2	2	0	0	1	0	1	0	0	0	1	0	0	2
341	1	2	0	1	0	1	1	1	2	1	0	0	1	0	0	0	0	0	0	2	0	0	1	1	1	1	0	0	0	2	0	1	1	0	0	1	1	0	0	1	0	0	0	1	0	1	0	1	0
342	0	1	0	0	0	0	2	2	1	1	1	0	0	0	0	0	0	1	1	1	1	0	0	2	0	0	1	1	1	2	0	1	2	0	0	2	2	0	0	1	0	0	0	1	0	1	0	0	0
343	0	0	0	0	0	1	0	0	2	1	2	0	1	0	0	1	1	2	1	1	0	0	1	1	0	0	1	1	1	1	0	1	1	0	0	2	0	0	1	0	0	0	0	0	0	1	0	1	0
344	1	0	0	0	0	1	2	2	0	0	0	0	1	1	0	0	0	1	1	1	0	0	0	2	0	0	1	0	0	1	1	1	1	0	0	2	1	0	0	1	0	1	0	1	1	0	0	2	0
345	1	0	0	1	0	2	2	2	1	1	0	0	0	0	0	0	0	1	1	1	1	0	0	2	0	0	0	1	1	2	0	1	2	0	0	2	1	0	0	1	0	0	0	0	0	1	0	2	0
346	0	2	0	1	0	1	1	1	2	2	0	0	0	0	0	0	0	2	0	0	0	0	0	2	0	0	1	1	1	1	0	1	2	0	0	2	2	0	0	2	1	1	0	1	2	1	0	1	0
347	1	2	1	2	0	2	0	1	1	0	0	0	2	2	0	0	0	0	1	1	1	0	0	2	0	0	0	0	0	2	1	1	2	2	2	2	2	0	0	2	0	1	1	0	0	1	0	2	0
348	0	1	0	0	0	0	1	1	2	2	0	0	0	0	0	0	0	1	2	0	1	0	1	1	1	2	0	0	1	1	0	2	2	1	1	2	1	0	0	1	0	1	0	0	1	0	0	1	0
349	0	1	0	0	0	1	2	2	0	0	1	0	1	1	0	0	0	1	1	1	1	0	0	2	0	0	1	1	1	2	0	2	2	1	2	2	1	0	1	1	0	0	0	0	0	1	0	2	0
350	1	0	0	0	0	2	1	1	1	1	0	0	1	1	0	0	0	0	0	2	0	0	1	1	0	0	0	1	1	1	1	0	2	1	0	2	2	0	0	0	0	0	0	0	0	1	0	1	1
351	0	0	0	0	0	2	2	2	1	1	0	1	1	1	0	0	0	1	2	0	1	0	0	2	0	0	0	0	0	1	1	1	1	0	1	2	1	2	0	0	0	0	0	0	0	0	0	2	0
352	0	2	0	1	0	1	1	1	1	1	1	1	1	1	0	0	0	1	1	1	1	0	0	2	0	0	0	2	2	1	1	2	2	0	0	1	1	0	1	1	1	0	2	0	1	0	0	2	0
353	0	0	0	1	0	2	1	1	2	1	0	0	1	0	0	1	0	1	0	1	0	0	0	2	0	0	0	1	1	1	0	1	2	0	0	2	2	0	0	2	0	0	1	0	1	1	0	2	0
354	0	1	0	0	0	1	1	1	1	1	1	0	2	1	0	1	1	2	0	1	0	1	0	2	0	0	0	0	1	1	0	1	1	1	2	2	2	0	0	0	1	0	0	0	0	0	0	1	0
355	0	1	1	0	1	1	1	2	1	0	1	2	2	2	0	0	0	1	1	0	1	0	1	1	1	1	0	0	0	1	1	0	1	0	0	2	0	1	0	0	0	0	1	0	0	1	0	0	0
356	0	2	0	0	0	0	2	2	1	1	1	0	1	1	0	0	0	1	1	1	0	0	0	2	0	0	1	1	1	0	1	0	1	1	0	2	2	0	0	2	0	0	1	0	1	0	0	2	0
357	0	1	1	0	1	2	0	0	2	2	0	0	2	1	0	0	0	0	0	2	0	0	0	2	0	0	0	1	1	2	0	1	2	2	1	2	1	0	0	2	0	0	1	0	1	0	0	2	0
358	0	1	1	0	0	2	1	2	2	1	0	0	0	0	0	0	0	1	1	1	1	0	1	1	0	0	0	0	0	1	1	1	2	0	0	2	2	0	0	1	0	0	0	2	0	2	0	1	1
359	0	1	0	0	0	0	2	2	1	1	0	0	0	0	0	0	0	0	0	2	0	0	0	2	0	0	0	1	2	1	0	2	2	0	0	1	1	0	0	1	0	0	0	0	1	0	0	2	0
360	1	0	0	0	0	0	1	1	1	1	1	0	0	0	0	0	1	1	1	1	1	0	0	2	0	1	0	2	2	1	1	1	1	1	2	2	1	1	1	1	1	0	0	0	0	1	0	1	1
361	1	0	1	0	0	2	1	1	1	1	0	1	1	1	0	0	0	1	1	1	1	0	0	2	0	0	0	0	0	2	0	0	2	1	0	2	1	0	0	1	0	0	0	1	0	1	0	1	0
362	0	2	0	0	0	0	1	1	2	2	0	0	1	1	0	0	0	2	2	0	1	0	0	2	0	0	1	0	0	1	0	1	1	1	2	2	2	0	0	1	1	0	0	1	0	1	0	2	0
363	0	0	0	0	0	1	1	1	1	1	1	0	0	0	0	0	1	2	2	0	2	0	0	2	0	0	0	1	2	0	1	1	1	0	1	1	1	0	0	2	0	0	1	0	0	1	0	1	1
364	0	1	0	0	0	1	2	2	1	1	0	2	2	1	1	0	0	0	1	1	1	1	0	2	0	0	0	1	2	0	1	1	1	1	1	2	1	0	0	1	0	0	0	1	0	0	0	0	0
365	1	2	0	1	0	1	1	1	2	1	0	0	0	0	0	0	0	0	0	1	0	0	0	2	0	0	0	0	1	1	0	1	1	0	0	1	1	0	0	1	0	0	0	0	0	0	0	1	0
366	0	0	0	0	0	0	2	2	1	1	0	0	1	1	0	0	0	1	0	1	0	0	0	2	0	0	0	0	0	1	0	2	2	0	0	1	1	1	0	1	0	0	1	0	1	1	0	1	0
367	1	1	0	0	0	0	2	2	0	0	1	0	0	0	0	0	0	0	0	2	0	0	0	2	0	0	1	0	0	0	0	0	0	0	0	1	2	1	0	1	0	0	0	0	0	1	0	1	0
368	0	2	0	0	0	0	1	1	2	2	0	1	1	1	0	0	0	2	2	0	2	0	0	2	0	1	0	1	1	1	2	1	1	0	0	1	1	0	0	2	0	0	0	0	1	1	0	1	1
369	0	2	0	0	0	1	1	2	2	0	1	0	0	0	0	0	0	1	0	1	0	0	0	2	0	0	0	0	1	1	0	2	2	0	0	2	1	1	0	2	0	0	0	0	0	0	0	1	1
370	1	2	0	0	0	0	2	2	0	0	0	0	0	0	0	0	0	0	0	2	0	0	0	2	0	0	0	0	0	1	0	1	1	0	0	1	2	1	0	1	0	0	0	1	0	1	0	2	0
371	1	1	2	0	1	0	2	2	0	0	0	0	0	0	0	0	0	1	1	1	1	0	0	2	0	0	0	1	1	2	0	2	2	0	0	0	1	0	0	0	0	0	0	0	1	0	0	2	0
372	1	2	1	1	0	1	0	1	2	0	1	1	1	1	0	0	0	0	1	1	1	0	1	1	1	1	0	0	0	2	1	2	2	0	0	1	1	0	1	1	0	0	0	0	0	0	0	0	2
373	1	1	0	1	0	2	0	0	2	2	0	0	0	0	0	0	0	1	1	1	1	0	0	2	0	1	0	0	0	1	0	2	2	0	0	1	1	0	0	0	0	0	0	0	0	0	0	1	1
374	0	0	0	0	0	1	1	1	1	1	0	0	0	0	0	0	0	1	0	2	0	0	1	1	0	0	0	1	2	0	1	1	1	0	0	1	2	0	0	1	0	0	0	0	0	1	0	1	1
375	1	1	0	1	0	1	2	2	0	0	0	2	2	2	0	0	0	0	0	2	0	0	0	2	0	1	0	1	1	1	1	1	1	0	0	2	1	0	1	0	0	0	0	0	0	2	0	2	0
376	0	1	1	1	0	2	1	2	1	1	0	0	1	1	0	0	0	1	0	1	0	0	0	2	0	0	0	2	2	1	1	1	1	0	0	2	1	0	0	2	0	0	1	0	1	2	0	2	0
377	0	1	0	1	0	2	1	2	2	2	0	1	1	1	0	0	0	0	0	2	0	0	0	2	0	0	0	1	1	1	2	1	1	0	0	2	1	0	0	0	0	1	0	1	2	0	0	1	0
378	1	2	1	1	0	1	1	1	1	1	0	0	1	0	1	0	0	2	0	0	0	0	1	1	1	1	0	0	0	1	0	1	1	0	0	1	0	0	0	0	1	0	0	0	1	0	0	2	0
379	0	2	0	0	0	0	1	1	1	1	0	1	1	1	0	0	0	0	0	2	0	0	0	2	0	1	0	0	0	2	1	1	2	2	1	1	2	0	0	0	1	1	1	0	1	0	0	1	0
380	1	1	0	1	0	2	1	1	2	2	0	0	0	0	0	0	1	0	1	1	1	0	0	2	0	0	1	0	0	1	0	0	1	1	0	2	1	0	0	1	0	0	0	0	0	0	0	0	0
381	1	2	0	0	0	1	1	1	1	1	0	1	2	2	0	0	0	0	0	2	0	0	1	1	1	1	0	0	1	1	0	1	1	0	0	1	0	0	0	1	0	0	0	0	0	2	0	2	0
382	1	2	0	0	0	0	0	0	2	1	2	0	1	0	0	1	1	2	1	1	0	0	0	2	0	1	0	0	0	1	0	0	1	2	1	2	1	1	0	1	0	0	1	0	1	0	0	1	1
383	0	0	0	0	0	2	0	1	2	1	0	1	1	1	0	0	0	0	0	2	0	0	1	1	0	0	0	0	0	2	1	1	2	0	0	2	1	0	1	1	0	0	0	0	0	0	0	2	0
384	1	1	0	1	0	1	2	2	2	1	1	0	0	0	0	0	0	0	0	2	0	0	0	2	0	1	0	0	0	2	0	1	1	0	0	2	1	0	0	2	1	0	1	0	1	0	0	2	0
385	1	1	0	0	0	2	2	2	0	0	2	0	0	0	0	0	0	1	0	1	0	0	0	2	0	1	0	0	0	2	0	1	1	0	0	0	2	0	0	2	0	0	0	0	0	0	0	2	0
386	0	2	0	0	0	0	1	1	1	1	0	1	2	1	0	0	0	0	1	1	1	1	0	2	0	0	0	0	0	1	1	1	1	0	0	0	2	1	1	2	1	0	0	1	0	1	0	2	0
387	1	1	0	1	0	1	2	2	1	0	0	2	2	2	0	0	0	0	0	2	0	0	0	2	0	1	0	1	2	0	1	0	0	0	0	2	1	0	0	2	0	1	0	0	0	0	0	1	0
388	1	0	0	0	0	1	1	2	1	0	1	1	2	1	1	0	1	2	0	1	0	1	0	2	0	0	0	1	1	2	0	1	0	0	1	2	2	0	0	1	0	0	0	0	0	1	0	2	0
389	1	1	2	0	1	0	1	1	2	2	0	0	1	0	0	0	0	2	2	0	1	0	1	1	0	1	0	1	1	1	0	1	2	0	0	2	1	0	0	2	0	0	0	0	0	0	0	2	0
390	0	2	0	0	0	0	0	1	2	1	0	1	0	0	0	0	0	0	0	2	0	0	0	2	0	0	0	0	0	2	0	1	1	2	0	2	1	0	0	0	1	0	1	0	0	0	0	0	2
391	1	1	0	1	0	2	1	1	0	0	1	1	1	1	0	0	0	2	1	0	1	0	0	2	0	0	0	0	0	2	2	0	0	0	1	2	1	1	0	1	0	0	0	0	0	1	0	2	0
392	0	0	0	0	0	1	0	2	2	0	1	0	2	1	0	0	1	2	2	0	1	0	0	2	0	0	0	0	1	1	0	0	1	1	0	2	1	0	1	1	0	0	0	0	1	0	0	1	1
393	1	2	0	0	0	0	1	1	1	1	0	0	1	0	0	1	0	0	0	2	0	0	1	1	0	0	0	1	1	1	1	1	2	2	0	1	1	0	1	1	0	0	0	0	1	0	0	1	0
394	1	2	1	1	0	1	2	2	1	1	0	0	1	0	0	0	1	2	1	0	1	0	1	1	1	1	0	1	1	1	1	1	1	1	1	2	2	0	0	2	1	0	0	1	0	1	0	0	0
395	0	2	1	0	0	0	1	1	0	0	1	0	0	0	0	0	0	1	0	2	0	2	0	2	0	0	0	0	0	2	0	1	0	1	0	2	1	0	0	1	0	0	1	0	1	0	0	0	2
396	0	2	0	0	0	0	2	2	1	1	1	0	0	0	0	0	0	1	1	1	1	1	0	2	0	1	0	1	2	0	0	2	2	0	0	0	0	0	0	1	1	1	0	0	1	1	0	1	0
397	1	2	0	0	0	1	0	1	1	0	0	1	1	1	0	0	1	2	0	2	0	0	0	2	0	0	0	0	0	2	0	1	1	0	0	1	1	0	0	2	1	0	1	0	0	1	0	0	0
398	1	2	0	0	0	0	1	1	2	1	1	1	1	1	0	0	0	1	0	1	0	0	0	2	0	0	0	0	0	0	0	1	1	0	0	1	1	1	0	1	0	1	0	0	0	0	0	2	0
399	1	0	1	0	1	1	0	0	2	2	0	0	1	1	0	0	0	0	1	1	1	0	0	2	0	0	0	2	2	0	0	1	1	0	0	1	2	0	0	2	1	0	0	1	0	0	0	2	0
400	0	2	0	0	0	1	1	1	2	2	0	1	1	1	0	0	0	2	1	1	1	0	0	2	0	1	0	2	2	1	2	1	1	1	2	2	1	1	0	0	0	0	0	1	0	1	0	2	0
401	1	0	0	0	0	0	0	0	2	2	0	1	1	0	1	0	0	1	1	1	1	0	0	2	0	0	0	0	1	1	0	2	2	0	0	1	1	1	0	1	0	0	1	0	1	0	0	1	0
402	0	1	0	0	0	0	1	1	2	2	0	0	0	0	0	0	0	0	0	2	0	0	0	2	0	0	0	0	2	0	0	2	2	0	1	2	1	0	0	1	0	0	0	0	0	2	0	2	0
403	0	1	0	0	0	2	0	1	1	1	1	0	0	0	0	0	0	0	0	2	0	1	1	1	1	1	0	1	1	1	0	2	2	0	0	1	2	1	0	1	0	0	0	0	0	0	0	0	0
404	0	1	0	0	0	1	2	2	1	1	0	1	1	0	0	0	0	0	0	2	0	0	0	2	0	0	1	1	1	1	0	0	1	2	1	2	1	1	1	0	0	0	0	0	0	0	0	2	0
405	1	2	0	0	0	0	2	2	0	0	0	1	2	1	0	0	0	1	1	1	0	0	0	2	0	0	0	1	1	1	0	1	2	0	0	2	1	0	0	1	1	0	0	0	0	0	0	2	0
406	1	2	0	0	0	1	1	1	2	2	0	0	1	0	0	0	0	1	1	1	0	0	0	2	0	0	0	1	2	0	1	1	1	0	0	1	1	0	0	1	0	0	0	0	0	1	0	1	0
407	1	0	0	0	0	1	1	1	1	1	1	1	1	1	0	0	0	1	0	2	0	0	1	1	1	1	0	0	1	1	0	1	1	1	1	1	1	1	1	2	2	1	0	1	1	1	0	2	0
408	1	1	0	0	0	2	1	1	0	0	2	0	1	0	0	0	0	1	1	1	1	0	0	2	0	0	0	0	0	2	1	1	2	0	0	2	1	1	0	1	0	0	2	0	1	1	0	0	1
409	1	2	0	0	0	0	0	0	2	2	0	1	1	1	0	0	0	2	2	0	0	0	1	1	1	1	0	0	0	2	0	1	1	1	0	2	1	0	0	1	0	0	0	1	0	0	0	0	1
410	0	1	0	1	0	2	2	2	1	1	1	0	0	0	0	0	0	2	0	1	1	0	1	1	1	1	0	0	0	2	0	1	1	0	0	1	2	0	0	2	0	0	0	0	0	0	0	2	0
411	1	0	0	1	0	2	1	2	2	0	1	0	0	0	0	0	0	2	1	0	1	0	0	2	0	0	0	0	2	0	0	2	2	0	0	1	1	0	0	0	0	0	0	0	0	0	0	2	0
412	0	0	0	0	0	2	1	1	1	1	1	0	1	0	0	0	0	0	0	2	0	0	0	2	0	0	0	0	2	0	0	0	0	0	0	2	1	0	0	1	0	0	0	0	0	0	0	2	0
413	1	1	0	0	0	1	1	2	2	1	0	0	0	0	0	0	0	0	0	2	0	0	0	2	0	0	0	2	2	0	0	2	2	0	0	2	1	0	0	0	0	0	0	0	1	0	0	1	1
414	0	1	0	0	0	2	0	0	1	1	1	0	1	1	0	0	0	1	1	1	0	0	0	2	0	0	0	0	0	2	2	2	2	2	0	1	1	0	1	1	0	0	1	0	1	0	0	1	0
415	0	1	0	1	0	1	2	2	0	0	2	0	2	0	1	1	0	2	0	2	0	0	1	1	0	1	0	0	2	0	0	2	2	0	0	0	1	0	0	1	0	0	0	1	0	0	0	0	0
416	1	2	0	0	0	1	1	1	2	1	0	1	2	1	0	1	0	2	1	0	1	0	0	2	0	1	0	1	1	1	0	2	2	0	1	1	1	0	0	1	0	1	0	0	1	0	0	2	0
417	1	1	0	0	0	0	1	2	2	0	1	1	2	1	0	0	1	2	1	0	1	0	0	2	0	0	0	2	1	1	1	2	2	1	0	2	1	0	0	2	0	0	1	0	0	0	0	0	0
418	0	0	1	1	1	1	1	1	1	1	0	0	1	0	0	1	0	2	2	0	0	1	0	2	0	0	0	1	1	2	0	1	1	0	0	1	1	0	0	1	0	0	0	0	0	0	0	1	1
419	1	1	0	0	0	2	1	2	2	1	0	0	0	0	0	0	0	0	0	2	0	0	0	2	0	0	0	1	2	0	1	1	1	0	0	2	1	0	0	1	0	0	2	0	1	0	0	1	1
420	0	0	0	0	0	1	2	2	1	1	1	0	1	1	0	0	0	1	2	0	2	0	0	2	0	0	0	1	1	1	1	2	2	1	1	2	2	0	0	0	0	1	0	0	1	0	0	0	0
421	0	2	0	0	0	1	0	0	2	2	0	0	1	0	0	1	0	1	1	1	0	0	0	2	0	0	2	1	1	0	1	2	2	0	0	1	2	1	0	1	0	1	0	1	2	1	0	1	0
422	0	1	2	0	1	0	1	2	2	1	0	1	1	1	0	0	0	0	1	1	1	0	2	0	0	1	0	0	0	2	0	2	1	0	0	2	1	0	0	0	0	0	0	0	0	0	0	1	0
423	1	2	0	1	0	2	1	1	2	2	0	1	1	1	0	0	0	0	0	2	0	0	1	1	1	2	0	0	1	0	0	0	1	1	1	2	1	0	0	1	0	2	0	0	0	0	0	1	0
424	0	1	0	1	0	1	2	2	1	1	1	0	1	0	0	1	0	1	2	0	1	0	0	2	0	0	0	0	0	1	0	1	1	1	1	2	2	0	0	1	0	0	1	0	1	0	0	2	0
425	1	2	0	0	0	1	1	1	1	1	1	0	0	0	0	0	0	1	1	1	1	0	0	2	0	1	0	0	1	1	0	0	0	0	0	2	1	1	1	0	0	1	0	0	1	0	0	1	1
426	0	1	0	0	0	0	1	1	2	1	0	1	1	1	0	0	0	0	0	2	0	0	0	2	0	1	0	0	1	1	1	1	1	0	0	2	1	0	1	1	0	0	0	0	0	0	0	2	0
427	0	2	0	0	0	0	0	0	2	2	0	1	1	0	1	0	0	0	0	2	0	0	0	2	0	1	0	0	0	2	1	1	1	0	0	1	2	0	0	0	0	0	1	0	1	1	0	2	0
428	0	2	0	0	0	0	2	2	1	1	0	0	1	0	1	0	0	2	2	0	0	0	0	2	0	0	0	1	1	1	2	1	1	0	0	1	1	1	0	1	0	1	0	0	1	0	0	2	0
429	1	2	0	0	0	1	1	2	2	0	0	1	2	2	0	0	0	0	0	2	0	0	1	1	1	1	0	1	1	1	1	1	1	0	0	1	1	0	1	1	1	0	0	0	0	1	0	1	0
430	0	1	0	1	0	1	1	1	1	1	1	0	0	0	0	0	0	2	0	1	1	0	0	2	0	0	0	0	2	0	0	1	2	1	0	2	1	0	0	0	0	0	1	0	1	0	0	1	0
431	0	1	0	1	0	2	0	0	2	2	0	0	1	1	0	0	0	1	0	1	0	0	0	2	0	0	0	0	1	1	1	0	0	0	0	1	1	0	1	1	0	0	0	0	0	0	0	2	0
432	1	2	0	1	0	1	1	1	2	2	0	0	0	0	0	0	0	0	0	2	0	1	0	2	0	0	0	2	2	1	1	2	2	0	0	1	1	1	0	0	0	0	0	1	0	0	0	2	0
433	1	1	0	0	0	1	2	2	1	1	0	1	1	1	0	0	0	1	1	1	0	0	2	0	0	0	0	0	2	0	0	1	1	1	0	1	1	0	0	1	0	0	0	0	0	0	0	2	0
434	0	1	0	0	0	2	1	1	2	2	0	0	0	0	0	0	0	0	0	2	0	0	2	0	1	1	0	0	0	2	0	1	2	1	1	2	1	1	1	1	1	0	0	0	0	1	0	1	0
435	0	2	1	0	0	0	0	0	2	2	0	0	0	0	0	0	0	1	1	1	0	0	1	1	0	0	0	1	1	1	1	1	1	1	0	1	1	0	0	1	1	0	0	0	0	1	0	2	0
436	1	1	0	1	0	1	1	2	1	1	0	0	0	0	0	0	0	1	1	1	1	0	1	1	0	0	0	1	0	1	2	1	2	0	0	2	1	0	0	1	0	2	0	0	1	0	0	2	0
437	1	2	0	0	0	1	1	1	1	1	1	0	0	0	0	0	0	0	0	2	0	0	1	1	0	1	0	2	2	2	0	1	1	0	0	1	2	0	0	0	0	1	0	0	1	0	0	0	0
438	1	1	0	0	0	1	1	2	2	1	0	0	0	0	0	0	0	1	1	1	1	0	0	2	0	0	0	0	0	1	1	1	1	0	1	2	2	0	0	2	0	0	0	0	0	1	0	2	0
439	1	1	0	1	0	1	0	2	2	0	1	0	0	0	0	0	0	1	0	1	0	0	0	2	0	0	0	0	0	2	0	0	0	0	0	2	1	1	0	1	0	0	0	0	0	0	0	1	1
440	1	1	0	0	0	2	2	2	1	1	0	0	0	0	0	0	0	0	0	2	0	0	0	2	0	0	1	0	1	2	0	2	2	1	1	2	1	0	0	1	0	1	0	0	0	1	0	0	0
441	1	2	0	1	0	1	2	2	0	0	0	1	2	2	0	0	0	0	0	2	0	2	0	2	0	0	0	1	1	1	2	2	2	0	0	0	0	1	0	1	0	1	0	0	1	0	0	0	0
442	1	2	0	0	0	0	2	2	1	0	0	0	0	0	0	0	0	0	0	2	0	1	0	2	0	0	0	0	2	0	0	1	2	1	1	1	2	1	0	1	0	0	0	0	0	0	0	2	0
443	1	1	0	1	0	2	2	2	1	1	1	0	1	0	0	0	0	2	0	1	0	0	0	2	0	0	0	0	1	1	1	1	1	1	1	2	0	1	0	0	0	0	1	0	1	2	0	0	0
444	0	0	0	0	0	1	1	1	0	0	1	0	0	0	0	0	0	1	1	1	1	0	1	1	0	0	0	1	1	1	1	1	2	0	0	2	1	0	0	1	0	0	0	0	1	0	0	2	0
445	1	0	0	0	0	2	1	2	1	0	1	0	0	0	0	0	0	1	1	1	1	0	0	2	0	0	0	1	1	1	1	0	0	0	0	2	2	0	0	2	0	0	0	0	0	0	0	1	0
446	0	2	0	0	0	1	1	1	2	2	0	0	0	0	0	0	0	2	1	1	1	0	1	1	0	0	0	1	1	1	0	0	1	0	0	2	2	0	0	2	0	1	0	0	1	0	0	2	0
447	1	1	0	0	0	2	0	0	2	2	0	1	1	1	0	0	0	1	1	1	0	0	0	2	0	0	0	0	1	1	0	0	1	0	0	2	1	1	1	1	1	0	0	1	0	1	0	1	1
448	1	1	1	0	1	2	2	2	0	0	0	0	1	0	0	1	0	0	0	2	1	0	0	2	0	0	0	0	1	1	0	0	1	1	0	2	1	1	0	2	0	0	1	0	1	0	0	0	0
449	0	1	0	1	0	1	2	2	1	1	0	1	1	0	1	0	0	2	0	2	0	0	0	2	0	0	0	1	1	1	1	0	0	0	0	2	2	0	0	1	0	0	0	0	2	1	0	0	1
450	1	1	0	0	0	1	0	1	1	0	1	1	1	1	0	0	0	0	0	2	0	1	0	2	0	0	0	0	1	1	0	1	2	2	2	2	2	0	0	2	0	0	1	0	1	2	0	2	0
451	0	2	0	0	0	0	1	1	2	2	0	0	0	0	0	0	0	1	1	1	1	0	1	1	0	0	0	1	2	1	0	1	2	0	0	2	1	0	0	2	0	0	0	0	0	1	0	1	0
452	0	2	1	1	0	1	2	2	1	0	1	0	1	0	0	1	0	1	2	0	2	0	1	1	0	0	0	0	0	2	1	0	0	0	0	1	1	0	0	1	0	0	1	0	1	0	0	0	1
453	0	0	0	2	0	2	2	2	1	1	1	0	0	0	0	0	0	1	0	0	0	0	0	2	0	0	0	0	0	1	0	2	2	0	0	1	2	0	0	0	0	0	1	0	0	1	0	1	0
454	0	2	0	0	0	1	0	0	2	2	0	1	2	2	0	0	0	0	0	2	0	1	0	2	0	0	0	0	1	0	0	1	2	0	0	2	1	0	0	0	0	0	0	0	1	0	0	1	1
455	1	0	0	0	0	1	0	0	2	2	0	0	0	0	0	0	0	0	0	2	0	0	0	2	0	0	0	0	1	1	1	1	1	0	0	2	1	1	0	0	0	1	0	0	1	1	0	2	0
456	0	1	0	1	0	1	1	1	1	1	1	1	2	1	0	1	0	2	2	0	0	0	0	2	0	0	0	1	1	1	2	0	1	1	0	2	1	0	0	2	0	0	0	0	0	0	0	2	0
457	1	1	0	0	0	0	2	2	1	1	1	0	0	0	0	0	0	0	0	2	0	0	0	2	0	0	0	1	1	0	0	0	0	0	1	2	1	0	1	1	0	1	0	0	1	0	0	1	0
458	0	0	0	0	0	1	1	1	1	1	0	0	0	0	0	0	0	0	0	2	0	0	1	1	0	0	0	0	0	2	0	1	1	0	0	2	2	0	0	1	0	1	0	0	0	1	0	0	0
459	1	1	0	0	0	1	0	0	2	1	2	0	0	0	0	0	0	1	1	1	1	0	0	2	0	1	0	1	1	1	0	1	0	0	1	2	2	0	0	1	0	0	0	0	0	1	0	1	0
460	1	0	0	0	0	2	0	1	1	0	1	1	1	1	0	0	0	0	0	2	0	0	0	2	0	0	0	0	0	2	0	1	1	0	0	0	1	0	1	1	0	0	1	0	1	1	0	1	0
461	0	2	0	0	0	0	2	2	0	0	0	1	2	2	0	0	0	2	2	0	1	0	0	2	0	1	0	1	1	1	1	1	1	0	0	2	1	0	0	2	0	1	0	0	0	1	0	0	1
462	0	1	0	0	0	1	0	0	2	2	0	0	1	0	0	1	0	2	0	1	1	1	0	2	0	1	0	0	1	1	0	1	1	0	0	1	1	0	1	1	1	0	0	0	0	0	0	0	2
463	1	2	0	0	0	1	0	0	2	2	0	0	0	0	0	0	1	2	0	1	0	0	0	2	0	0	0	0	0	1	0	0	1	1	0	2	1	0	0	1	0	0	1	0	1	0	0	1	1
464	1	2	0	1	0	1	2	2	1	1	0	1	2	2	0	0	1	1	1	1	1	0	0	2	0	1	0	0	2	0	0	1	1	1	1	1	2	0	0	2	0	0	0	0	0	1	0	2	0
465	0	1	0	1	0	1	2	2	1	1	0	0	1	0	0	1	1	2	0	1	0	0	0	2	0	0	0	2	2	2	0	1	1	1	1	2	1	0	1	0	0	0	0	1	0	0	0	1	1
466	0	2	1	0	0	1	2	2	1	1	0	1	0	0	0	0	0	1	1	1	1	0	0	2	0	1	0	2	2	0	1	1	1	0	0	2	1	0	0	1	0	2	0	0	0	1	0	1	1
467	1	2	1	0	0	0	2	2	0	0	1	0	1	0	0	0	0	1	1	1	0	0	0	2	0	0	0	0	0	2	0	2	2	0	1	2	2	0	0	1	0	1	0	0	1	1	0	1	0
468	1	1	0	0	0	1	1	1	0	0	2	1	1	2	0	0	0	1	0	1	0	1	0	2	0	0	0	0	0	1	0	2	2	0	0	2	0	0	0	1	0	0	1	0	0	0	0	1	0
469	0	2	0	1	0	2	1	2	2	1	0	0	1	0	0	0	0	1	2	0	1	1	0	2	0	0	0	0	0	1	0	1	2	0	0	2	2	0	0	2	0	0	0	0	0	2	0	1	0
470	1	2	0	0	0	0	2	2	1	1	1	1	2	2	0	0	0	1	1	1	1	1	0	2	0	0	0	0	2	0	0	1	2	2	1	1	2	0	0	1	1	0	0	0	2	0	0	0	1
471	0	1	0	0	0	1	0	0	2	2	0	0	1	0	0	0	0	1	1	1	1	0	0	2	0	0	0	1	2	0	0	1	1	1	0	1	1	0	0	1	0	0	2	0	0	1	0	1	0
472	1	2	0	0	0	1	1	1	2	2	0	1	1	1	0	0	0	1	1	1	1	0	0	2	0	0	0	0	0	2	0	1	0	0	0	1	2	0	0	0	1	0	0	1	0	0	0	1	0
473	1	2	0	0	0	1	1	1	2	2	0	1	1	1	0	0	0	1	0	1	0	0	0	2	0	1	0	0	1	1	0	1	1	1	1	1	0	0	1	0	0	0	0	0	0	0	0	1	0
474	1	1	0	0	0	1	1	1	1	1	1	1	1	1	0	0	0	0	0	2	0	0	0	2	0	0	0	0	0	2	1	0	1	1	0	2	1	1	0	1	0	0	2	0	1	0	0	1	0
475	0	2	0	0	0	0	2	2	1	1	0	0	0	0	0	0	0	1	1	1	1	0	0	2	0	0	0	0	0	1	1	1	1	0	0	1	2	0	0	1	0	0	0	0	0	0	0	1	0
476	0	0	0	0	0	1	2	2	2	1	0	0	1	0	0	1	0	2	0	2	0	0	0	2	0	0	0	0	0	2	0	1	1	0	0	2	1	0	0	0	0	0	1	0	1	1	0	1	1
477	1	2	0	0	0	0	1	1	1	1	1	0	0	0	0	0	0	2	2	0	0	0	2	0	1	1	0	0	0	1	1	1	1	1	2	2	1	0	0	0	0	0	1	0	1	1	0	1	1
478	0	0	0	0	0	2	2	2	0	0	0	1	1	1	0	0	0	1	1	1	1	0	0	2	0	0	0	0	0	1	0	1	1	1	0	1	1	1	0	1	0	0	0	1	0	0	0	2	0
479	0	1	0	1	0	1	2	2	1	0	0	0	1	1	0	0	0	1	1	1	1	0	0	2	0	0	0	0	1	0	0	0	1	1	0	2	0	1	0	0	0	0	0	0	0	1	0	0	0
480	1	0	0	0	0	2	1	1	2	2	0	0	1	0	0	1	0	1	0	2	0	0	0	2	0	0	0	0	1	1	1	1	2	1	1	1	1	0	0	0	0	0	1	0	1	0	0	1	1
481	0	1	0	0	0	0	1	2	2	0	1	0	1	1	0	0	0	0	0	1	0	0	0	2	0	0	0	0	1	1	0	1	1	0	0	2	0	0	0	0	0	0	0	1	0	1	0	2	0
482	0	2	0	0	0	0	1	1	1	1	1	0	0	0	0	0	0	1	1	0	0	0	2	0	0	0	0	0	1	1	0	1	1	0	0	0	1	0	0	1	0	0	0	0	0	0	0	1	0
483	0	1	0	1	0	1	2	2	0	0	0	0	1	0	0	1	0	1	1	1	0	0	0	2	0	0	0	0	0	2	0	2	2	0	0	1	1	1	0	1	0	0	0	0	0	0	0	2	0
484	1	1	0	1	0	2	0	0	2	2	0	0	0	0	0	0	0	0	0	2	0	0	0	2	0	0	0	2	2	0	0	2	2	0	0	1	1	0	1	1	1	0	1	0	1	1	0	2	0
485	0	1	0	0	0	2	1	1	1	0	0	1	1	1	0	0	0	2	0	2	0	0	0	2	0	0	0	0	1	2	0	2	2	0	0	0	1	0	0	1	0	0	1	0	0	1	0	2	0
486	1	1	0	0	0	1	1	2	2	2	0	0	1	0	0	1	0	2	0	1	0	0	2	0	0	0	0	0	0	2	1	1	1	1	0	1	2	0	0	0	0	0	1	0	1	0	0	0	0
487	0	2	0	0	0	1	1	1	2	2	0	0	0	0	0	0	0	0	1	1	1	0	1	1	1	1	1	1	1	1	0	1	1	1	1	2	2	1	1	2	1	0	1	0	1	0	0	1	0
488	1	2	0	0	0	0	2	2	0	0	2	1	2	2	0	0	0	2	0	1	1	0	1	2	0	0	0	1	1	1	1	1	1	0	0	2	2	0	0	1	0	2	0	0	0	0	0	2	0
489	1	2	0	0	0	0	2	2	1	1	0	1	1	1	0	0	0	0	0	2	0	0	0	2	0	0	0	1	1	1	2	2	2	0	0	2	1	0	0	2	0	0	0	1	0	0	0	1	0
490	0	1	0	0	0	0	2	2	1	1	0	0	1	0	0	1	0	0	0	1	0	0	0	2	0	0	0	1	2	0	0	1	1	1	0	0	1	1	0	1	0	0	0	0	0	0	0	2	0
491	0	1	0	0	0	1	2	2	2	2	1	1	2	2	0	0	1	2	0	1	0	0	0	2	0	0	0	1	1	2	1	1	2	0	0	2	2	0	0	1	0	0	0	0	0	0	0	1	1
492	1	2	0	0	0	0	2	2	0	0	2	0	0	0	0	0	0	1	0	2	0	0	1	1	0	1	0	1	1	1	2	1	1	1	1	2	1	0	0	1	1	0	0	0	0	0	0	1	1
493	1	2	0	0	0	0	0	1	2	1	0	0	2	1	0	0	0	1	0	1	0	0	0	2	0	1	0	0	0	2	2	1	1	0	1	2	2	0	0	1	0	0	0	0	0	1	0	1	0
494	1	1	1	0	1	1	1	2	2	1	0	1	0	0	0	0	0	0	1	1	1	0	1	1	1	1	0	0	1	1	0	1	1	0	0	1	1	1	0	1	0	2	0	0	1	0	0	1	0
495	1	0	0	0	0	2	2	2	1	1	0	0	0	0	0	0	0	0	0	2	0	0	0	2	0	0	0	0	0	2	1	2	2	1	0	2	1	1	0	0	0	0	0	0	0	1	0	2	0
496	1	1	0	1	0	2	1	2	2	1	0	0	2	1	0	1	0	0	1	1	1	0	0	2	0	1	0	0	0	2	0	1	2	0	1	2	2	0	0	1	0	1	0	0	0	0	0	0	0
497	0	2	0	0	0	0	2	2	0	0	0	0	0	0	0	0	1	2	1	1	0	0	0	2	0	0	0	0	1	1	0	0	0	0	0	2	1	1	0	1	0	1	0	0	1	0	0	1	0
498	0	1	0	0	0	0	2	2	0	0	1	0	0	0	0	0	0	0	0	1	0	0	0	2	0	0	0	1	1	1	1	0	2	1	0	2	2	0	1	1	0	0	0	0	0	0	1	1	0
499	0	1	0	0	0	1	1	1	1	1	1	0	0	0	0	0	0	0	0	2	0	0	0	2	0	0	1	1	1	1	0	0	1	1	0	2	2	0	0	0	0	2	0	0	1	0	1	2	0
500	0	1	0	0	0	1	1	2	2	0	0	0	0	0	0	0	0	1	0	0	0	0	0	2	0	0	0	0	0	1	1	1	2	0	0	1	1	0	0	1	0	0	1	0	1	1	0	1	1
501	1	1	0	0	0	0	1	1	2	2	0	0	1	0	0	1	0	2	1	0	1	0	1	1	1	1	0	0	1	0	0	2	2	0	0	2	2	0	0	1	0	0	0	0	0	1	0	1	0
502	0	1	0	1	0	1	1	1	2	2	0	0	0	0	0	0	0	0	0	2	0	0	0	2	0	0	0	0	2	0	0	1	1	0	0	1	0	0	0	1	0	1	0	0	0	1	0	2	0
503	0	2	0	1	0	1	1	2	2	0	1	1	1	1	0	0	1	0	1	1	1	0	1	1	1	1	0	0	0	2	0	0	2	1	0	2	2	0	0	2	0	0	0	0	0	0	0	2	0
504	0	1	1	1	0	2	1	2	1	0	0	0	1	0	0	1	0	0	0	2	0	0	0	2	0	0	0	1	1	1	0	1	2	0	0	2	0	0	0	1	0	0	0	0	0	0	0	1	1
505	0	0	0	0	0	2	2	2	1	1	1	0	1	1	0	0	1	1	0	2	0	0	1	1	1	1	0	0	1	1	0	2	2	0	0	1	2	1	0	1	0	0	0	1	0	1	0	1	1
506	1	2	0	1	0	1	2	2	1	0	0	0	0	0	0	0	0	0	0	2	0	0	0	2	0	0	0	2	1	1	1	1	1	0	0	2	2	0	0	1	0	0	0	0	0	0	0	1	0
507	1	2	0	0	0	0	1	1	1	1	0	0	1	1	0	0	0	0	0	2	0	0	0	2	0	0	0	0	1	1	0	2	1	0	1	2	2	0	0	0	0	0	0	1	0	0	0	2	0
508	1	1	0	1	0	1	0	0	2	2	0	0	2	0	0	1	0	0	0	2	1	0	1	1	0	1	0	0	1	1	0	0	0	1	1	1	1	0	1	1	0	0	0	0	0	1	0	1	1
509	0	1	1	0	0	2	2	2	1	1	1	1	1	1	0	0	0	1	1	1	0	0	0	2	0	0	0	1	1	2	0	1	0	0	0	1	2	1	0	0	0	0	0	1	0	1	0	2	0
510	1	2	0	0	0	0	1	1	1	1	1	0	0	0	0	0	0	0	0	2	0	0	0	2	0	0	1	1	1	1	0	1	1	1	1	2	2	0	0	2	0	1	0	0	1	0	0	0	0
511	0	0	0	0	0	1	1	2	0	0	1	0	0	0	0	0	0	1	1	1	1	0	0	2	0	0	0	1	1	1	0	2	2	0	0	1	2	0	0	2	0	0	1	0	1	1	0	2	0
512	0	0	0	0	0	2	2	2	0	0	0	0	0	0	0	0	0	0	0	2	0	0	1	1	1	1	0	0	0	2	1	2	2	1	0	1	1	0	0	2	0	0	1	0	0	0	0	0	0
513	0	1	0	2	0	2	1	2	2	0	0	1	1	1	0	0	0	2	2	0	1	0	1	1	1	1	0	0	0	2	0	1	1	0	0	1	1	0	0	0	0	0	0	0	0	0	0	1	1
514	0	1	0	0	0	2	1	1	1	1	0	1	2	2	0	0	0	2	2	0	0	0	0	2	0	1	0	0	0	1	1	1	1	0	0	1	1	0	0	0	0	0	1	0	0	0	0	2	0
515	0	1	0	1	0	1	1	2	2	1	0	1	1	1	0	0	0	0	0	2	0	0	0	2	0	1	0	0	2	0	0	1	2	2	0	1	1	0	0	0	0	0	0	1	0	1	0	1	1
516	0	2	1	0	1	1	0	1	2	1	1	0	1	1	0	0	0	0	0	2	0	0	0	2	0	0	0	0	0	2	1	2	2	0	1	1	2	0	0	1	0	1	0	0	1	0	0	1	1
517	0	0	0	0	0	1	1	1	0	0	1	1	2	1	0	1	0	1	1	1	1	0	0	2	0	0	1	0	0	0	0	1	2	2	2	2	1	0	0	1	1	1	0	0	1	0	0	1	0
518	0	0	1	0	0	2	0	0	2	2	0	1	1	1	0	0	0	0	0	2	0	0	1	1	0	0	0	2	2	2	0	1	2	0	0	2	1	0	0	2	1	0	0	0	0	1	0	2	0
519	1	0	1	1	1	1	2	2	2	2	0	0	0	0	0	0	0	1	1	1	0	0	0	2	0	1	0	0	1	1	0	1	1	0	0	0	1	1	0	1	0	0	0	1	0	1	0	2	0
520	0	0	0	0	0	1	2	2	1	1	1	2	2	2	0	0	0	2	0	1	1	0	1	1	1	1	0	1	1	1	1	1	1	1	1	2	2	0	0	2	0	0	1	0	0	1	0	2	0
521	0	1	0	0	0	1	2	2	1	1	1	1	1	1	0	0	0	0	1	1	1	0	0	2	0	0	0	0	0	2	0	1	1	0	1	2	2	0	0	1	0	0	1	0	0	1	0	2	0
522	1	2	0	1	0	1	1	2	2	1	0	0	0	0	0	0	0	1	1	0	0	0	0	2	0	0	1	0	1	0	0	1	1	0	1	2	1	1	0	1	0	0	0	0	0	0	0	0	1
523	1	2	1	0	1	1	2	2	1	1	0	0	2	1	0	1	0	1	1	1	1	0	0	2	0	0	0	0	0	1	1	1	1	0	0	1	1	0	0	1	0	0	1	0	1	1	0	2	0
524	1	1	0	1	0	1	2	2	0	0	2	0	0	0	0	0	0	2	2	0	0	0	0	2	0	0	0	2	2	1	2	1	1	0	0	2	2	0	0	1	0	0	1	0	1	1	0	2	0
525	0	1	0	1	0	2	2	2	1	1	0	0	0	0	0	0	0	1	0	1	0	0	2	0	0	0	0	0	0	2	0	1	1	0	0	2	0	0	0	1	0	0	0	0	0	1	0	1	1
526	1	1	1	1	0	1	1	1	1	1	0	0	0	0	0	0	0	0	0	2	0	0	0	2	0	1	0	1	1	1	0	1	1	0	0	2	2	0	0	0	0	1	0	0	0	1	0	2	0
527	1	1	0	0	0	1	2	2	1	1	0	0	0	0	0	0	1	1	1	1	1	0	1	1	1	0	0	0	0	1	1	0	0	1	2	2	1	0	0	2	0	0	1	0	1	1	0	0	1
528	1	1	0	0	0	1	1	1	2	1	0	1	1	1	0	0	0	0	0	2	0	0	2	0	1	1	0	1	1	1	0	2	2	1	1	2	1	0	1	1	0	0	0	0	0	1	0	2	0
529	1	0	0	1	0	2	2	2	0	0	1	0	0	0	0	0	0	1	0	1	0	0	0	2	0	0	0	0	0	2	1	1	1	0	0	1	2	0	0	1	0	0	0	0	0	0	0	0	1
530	0	2	0	0	0	0	1	2	0	0	1	0	1	0	0	1	0	1	1	1	0	0	0	2	0	0	0	0	1	0	0	0	0	0	0	2	2	0	0	0	0	2	0	0	0	0	0	2	0
531	1	2	0	0	0	0	2	2	0	0	2	0	0	0	0	0	1	2	1	1	0	1	0	2	0	0	1	0	0	1	1	2	2	1	0	1	1	0	0	0	0	0	0	0	0	0	0	2	0
532	0	0	0	0	0	2	1	1	1	1	0	0	0	0	0	0	0	2	1	0	0	0	0	2	0	0	0	0	0	1	0	0	0	1	0	2	1	0	0	1	0	0	0	0	0	2	0	1	0
533	0	1	0	0	0	0	0	0	2	2	0	0	1	1	0	0	1	1	0	2	1	0	1	1	0	1	0	0	0	2	0	1	1	0	0	2	2	0	0	1	1	1	0	0	1	1	0	0	1
534	0	1	0	0	0	1	1	1	1	1	1	0	0	0	0	0	0	0	0	2	0	0	0	2	0	0	0	0	0	1	0	2	2	0	0	1	1	0	0	0	0	0	0	0	0	0	0	1	0
535	1	1	0	0	0	0	2	2	1	1	1	2	2	2	0	0	0	1	1	1	1	0	0	2	0	0	1	1	1	2	0	0	0	0	0	1	2	0	0	1	0	0	1	0	1	0	0	1	1
536	1	1	0	0	0	1	1	1	2	2	0	0	0	0	0	0	0	0	1	1	0	0	0	2	0	0	0	1	1	2	0	1	1	0	0	2	2	0	0	0	0	1	0	0	1	0	0	0	0
537	0	2	0	0	0	0	1	1	2	0	0	1	2	0	1	0	0	1	1	1	0	0	2	0	1	1	1	0	0	1	1	2	2	0	1	2	1	0	0	0	0	0	0	0	0	2	0	2	0
538	0	2	0	0	0	1	0	0	2	2	0	1	2	1	1	0	0	1	1	1	1	0	0	2	0	0	0	0	1	1	0	1	1	0	0	1	1	0	0	2	0	0	1	0	1	2	0	2	0
539	0	0	0	0	0	1	1	1	1	1	1	0	0	0	0	0	0	1	0	1	0	0	0	2	0	0	0	0	0	1	1	1	2	2	1	1	1	0	0	0	0	0	0	0	0	0	1	1	0
540	1	0	0	0	0	2	2	2	0	0	0	0	2	0	1	1	0	0	0	2	0	0	0	2	0	0	0	2	2	1	2	1	2	0	0	2	1	0	0	2	1	0	1	0	1	0	0	1	0
541	0	2	0	0	0	0	1	1	1	1	1	0	0	0	0	0	0	1	1	1	1	0	0	2	0	0	0	0	0	2	0	1	1	0	0	1	2	0	0	2	0	0	0	0	1	0	0	0	0
542	0	1	0	1	0	1	1	2	1	0	1	0	1	0	0	0	0	2	2	0	0	0	2	0	0	1	0	0	1	1	1	0	0	0	0	1	2	0	0	0	0	0	1	0	1	1	0	2	0
543	0	1	0	1	0	1	2	2	1	1	0	0	0	0	0	0	0	0	0	2	0	0	0	2	0	1	0	2	2	1	2	1	1	0	1	1	0	0	0	1	0	0	0	0	0	0	0	1	1
544	0	1	0	0	0	0	2	2	1	1	0	2	2	1	1	0	0	0	0	2	0	0	0	2	0	0	0	0	1	1	0	0	0	0	0	1	2	0	0	1	0	1	0	0	1	0	0	2	0
545	1	0	0	0	0	1	1	1	2	2	0	1	2	2	0	0	0	0	0	2	0	0	0	2	0	0	0	0	1	1	0	1	1	0	0	1	1	0	0	1	0	0	0	0	0	1	0	1	1
546	1	2	1	0	0	0	1	1	2	2	0	0	1	1	0	0	0	0	0	2	0	0	0	2	0	0	1	2	2	1	1	1	1	1	1	1	2	0	0	2	0	0	2	0	1	0	0	1	0
547	1	0	0	0	0	2	0	0	2	2	0	0	0	0	0	0	0	1	1	1	0	0	0	2	0	0	0	0	0	2	1	1	1	0	0	2	2	0	0	1	0	0	1	1	1	1	0	0	2
548	0	1	1	0	1	1	2	2	0	0	1	0	1	0	0	1	0	0	0	1	0	0	0	2	0	0	0	0	0	2	0	0	0	0	0	2	2	0	0	2	0	0	0	0	0	0	0	0	0
549	0	1	0	0	0	2	1	2	2	0	1	0	1	1	0	0	0	1	1	1	1	0	0	2	0	0	0	1	1	1	0	1	1	0	0	2	0	0	0	1	0	1	0	0	1	0	0	1	0
550	0	0	0	0	0	1	1	1	2	0	0	1	1	1	0	0	0	2	1	0	1	0	1	1	1	1	0	2	2	0	0	1	1	0	1	2	1	0	0	1	0	0	0	0	0	1	0	1	0
551	0	1	1	1	0	1	2	2	1	1	1	0	0	0	0	0	0	0	0	2	0	0	1	1	0	0	0	0	0	1	1	1	1	0	0	2	1	0	0	1	0	0	1	0	0	1	0	0	0
552	1	2	0	0	0	1	1	1	2	1	0	1	1	1	0	0	1	1	1	1	1	0	0	2	0	0	0	0	1	0	0	1	1	1	0	0	2	0	0	1	0	0	0	2	0	2	0	2	0
553	0	1	0	0	0	0	1	1	1	1	1	0	2	1	0	0	0	1	1	1	1	0	1	1	0	1	1	0	0	0	0	0	1	2	1	2	2	0	0	1	0	1	0	1	1	0	0	2	0
554	0	0	0	0	0	2	0	0	2	2	0	0	1	0	0	0	0	2	1	0	0	0	0	2	0	0	1	0	0	1	0	1	1	1	1	2	1	0	0	2	1	0	0	0	0	0	0	1	0
555	1	0	0	0	0	1	2	2	1	1	1	0	0	0	0	0	0	1	1	1	1	0	0	2	0	1	0	1	2	0	1	0	0	1	1	1	1	0	1	1	0	0	0	0	0	0	0	2	0
556	0	2	0	0	0	0	2	2	1	1	1	0	1	1	0	0	0	2	1	1	1	0	2	0	0	0	0	0	0	1	0	1	0	0	1	2	2	0	0	1	0	1	0	1	1	0	0	2	0
557	1	1	0	1	0	2	0	0	2	2	0	1	1	1	0	0	0	1	0	1	0	0	0	2	0	0	0	0	0	1	1	2	2	0	0	1	1	0	0	1	0	0	0	0	0	0	0	2	0
558	1	1	0	1	0	1	1	1	2	2	0	1	1	0	1	0	0	1	0	2	0	0	0	2	0	0	0	1	2	0	1	2	2	0	0	0	1	1	0	1	0	0	0	0	0	0	0	2	0
559	1	0	0	0	0	1	0	1	1	1	1	0	0	0	0	0	0	0	0	2	0	0	0	2	0	0	0	0	0	1	0	1	1	0	0	1	1	0	0	1	0	1	0	0	1	1	0	2	0
560	1	1	0	0	0	0	1	2	2	1	0	1	1	1	0	0	0	0	0	2	0	0	1	1	0	0	1	1	1	1	0	1	1	0	0	1	2	1	1	2	1	0	0	0	1	0	0	0	0
561	1	0	1	0	0	2	1	1	1	1	1	0	0	0	0	0	0	1	1	1	1	0	0	2	0	0	0	1	1	2	0	0	0	0	0	2	0	0	0	0	0	0	0	0	0	1	0	2	0
562	0	2	0	0	0	1	2	2	0	0	1	1	2	1	0	0	0	0	0	2	0	0	0	2	0	0	0	1	2	1	0	0	0	0	1	2	0	2	0	0	0	0	1	0	0	0	0	2	0
563	1	1	0	0	0	2	1	1	1	1	0	0	0	0	0	0	0	0	1	1	1	0	0	2	0	0	0	0	0	1	1	1	1	2	0	2	0	1	1	0	0	0	0	0	0	1	0	0	0
564	0	2	0	0	0	0	2	2	0	0	1	1	2	1	0	0	0	1	1	1	1	1	0	2	0	0	0	1	1	1	2	0	0	0	0	2	1	0	0	1	1	0	0	1	0	0	0	2	0
565	0	0	0	0	0	2	2	2	1	1	1	0	0	0	0	1	0	1	1	1	1	0	0	2	0	0	0	1	2	0	1	2	2	1	0	2	1	0	1	1	0	0	0	0	1	0	0	1	0
566	1	2	0	0	0	0	2	2	1	1	1	0	0	0	0	0	0	1	1	1	0	0	0	2	0	0	0	0	2	0	0	1	1	0	0	2	2	0	0	2	0	0	1	0	1	0	0	2	0
567	1	0	0	0	0	1	2	2	0	0	0	0	0	0	0	0	1	2	1	1	1	0	0	2	0	0	0	1	1	1	2	1	1	0	1	2	0	1	1	0	0	0	0	0	0	0	0	1	1
568	0	0	0	0	0	1	1	1	1	1	1	0	0	0	0	0	0	0	0	2	0	0	0	2	0	0	0	0	1	1	0	2	2	0	0	2	2	0	0	1	0	0	0	0	0	2	0	2	0
569	0	2	0	0	0	0	2	2	1	1	0	0	1	1	0	0	0	1	1	1	0	0	0	2	0	0	0	1	2	0	1	1	1	0	0	1	0	0	0	1	1	0	0	1	1	1	0	1	0
570	1	0	0	1	0	2	1	2	2	1	0	1	1	1	0	0	0	1	0	1	0	0	1	1	0	1	0	0	0	0	0	0	1	0	0	2	0	1	0	0	0	0	1	0	0	1	0	2	0
571	1	1	0	0	0	1	2	2	1	1	0	1	1	0	1	0	0	0	0	2	0	0	1	1	1	1	0	0	0	2	0	1	1	1	1	2	1	1	0	1	0	0	0	1	0	1	0	1	0
572	0	0	0	0	0	1	1	1	2	2	0	0	0	0	0	0	0	2	1	1	1	0	2	0	0	1	0	0	0	2	1	1	2	0	0	2	1	1	0	1	0	1	0	0	0	0	0	2	0
573	0	0	0	0	0	1	0	1	2	0	1	0	0	0	0	0	0	1	1	1	1	0	0	2	0	0	0	1	2	0	0	2	2	0	0	2	1	1	1	2	2	0	1	0	1	0	0	2	0
574	0	0	0	0	0	2	1	1	1	1	0	0	0	0	0	0	0	2	1	1	1	1	0	2	0	0	0	0	1	1	1	0	0	1	1	1	2	1	0	1	0	1	0	0	1	1	0	1	1
575	1	2	0	0	0	0	0	0	2	2	0	1	1	1	0	0	0	0	0	2	0	0	0	2	0	1	0	0	0	2	1	1	1	0	0	2	1	0	0	1	0	0	0	0	0	0	0	2	0
576	1	2	0	1	0	1	1	1	1	1	0	0	1	0	0	0	0	1	0	1	0	0	1	1	0	0	0	1	1	1	0	1	1	1	0	1	1	0	0	1	0	1	0	0	1	1	0	1	1
577	0	1	0	0	0	1	2	2	1	1	1	0	0	0	0	0	0	0	0	2	1	0	0	2	0	1	0	1	1	1	0	1	1	1	0	1	2	0	0	2	0	0	0	0	0	0	0	1	0
578	0	1	0	0	0	0	2	2	0	0	0	0	0	0	0	0	1	2	1	0	1	1	0	2	0	0	0	0	0	2	0	1	1	2	1	2	1	1	0	1	0	0	1	0	1	1	0	1	0
579	0	1	0	1	0	2	0	0	2	1	2	0	1	1	0	0	0	2	2	0	0	0	0	2	0	0	0	1	2	0	0	1	1	0	0	1	2	0	0	1	0	0	1	0	1	0	0	1	0
580	1	1	0	0	0	1	1	1	2	2	0	1	2	1	0	0	0	1	1	0	1	0	0	2	0	0	1	0	0	1	1	1	1	0	0	2	2	0	0	1	0	2	0	0	0	0	0	0	0
581	1	0	0	0	0	2	1	1	1	1	1	0	0	0	0	0	0	0	0	2	0	0	1	1	0	0	0	0	0	2	1	1	1	0	0	1	2	0	0	1	0	0	2	0	1	1	0	2	0
582	0	0	1	0	1	1	1	1	1	1	1	0	0	0	0	0	0	0	1	1	0	0	0	2	0	0	0	0	0	2	0	1	1	1	0	1	1	0	0	1	0	0	0	0	1	2	0	1	0
583	1	1	1	1	0	1	2	2	1	1	0	0	2	1	0	0	0	1	1	1	0	0	1	1	0	0	0	0	0	2	0	2	1	0	1	2	2	0	0	2	0	0	0	0	1	1	0	0	0
584	1	2	1	2	0	2	2	2	2	1	0	0	0	0	0	0	0	2	1	0	1	1	0	2	0	0	0	0	0	1	0	1	1	1	0	0	0	2	0	0	0	0	0	1	0	1	0	0	2
585	1	2	0	0	0	0	1	1	2	2	0	1	2	1	0	0	1	1	1	1	1	0	0	2	0	0	0	0	1	1	0	2	2	0	0	1	0	0	1	0	0	0	0	0	0	0	0	0	0
586	0	0	0	0	0	2	2	2	1	1	1	0	0	0	0	0	0	1	1	1	1	0	2	0	0	1	0	0	0	2	1	1	2	2	0	1	1	0	0	0	0	1	0	0	1	0	0	2	0
587	0	1	0	0	0	0	0	0	2	2	0	0	1	1	0	0	0	1	2	0	1	2	0	2	0	0	0	0	0	1	1	1	1	1	2	2	1	0	0	2	1	0	0	0	0	1	0	2	0
588	0	0	0	0	0	1	2	2	1	0	1	0	1	0	0	0	0	1	1	1	0	0	0	2	0	1	0	0	0	2	2	1	1	0	0	2	1	0	1	0	0	0	0	1	0	1	0	2	0
589	0	0	0	0	0	1	1	2	1	0	1	1	2	1	0	1	0	0	0	2	0	0	0	2	0	0	1	0	0	1	1	1	2	1	0	1	1	0	0	1	0	1	0	0	0	1	0	2	0
590	0	2	0	1	0	2	2	2	0	0	1	1	2	1	0	0	0	1	1	1	0	0	0	2	0	0	0	0	1	1	0	1	1	0	1	1	1	0	0	1	0	0	1	0	1	0	0	1	0
591	0	2	1	2	0	2	1	1	1	1	1	1	1	1	0	0	0	1	1	1	1	0	1	1	0	0	1	1	1	0	1	0	1	0	0	2	2	0	0	1	0	0	0	0	0	1	0	1	0
592	1	1	0	0	0	2	0	0	2	1	1	1	1	0	1	0	0	0	1	1	1	0	0	2	0	0	0	1	1	1	0	1	1	0	0	1	2	0	0	1	0	0	1	0	1	1	0	2	0
593	0	2	0	0	0	0	2	2	1	1	1	0	0	0	0	0	0	1	1	1	1	0	1	1	0	0	0	0	1	1	0	1	1	0	0	2	2	0	0	2	0	0	1	0	0	1	0	2	0
594	1	1	0	1	0	1	1	2	2	0	1	0	0	0	0	0	0	1	2	0	1	0	1	1	1	1	0	1	1	1	2	1	1	0	0	2	1	1	1	1	1	0	0	0	0	1	0	2	0
595	1	1	0	0	0	1	1	1	2	1	0	1	2	2	0	0	0	0	0	2	0	0	1	1	0	0	0	0	0	2	2	1	1	1	0	1	1	0	0	1	1	0	1	0	1	0	0	1	0
596	1	2	0	0	0	0	2	2	1	0	0	1	2	0	1	0	0	0	0	2	0	0	0	2	0	0	0	0	1	1	1	0	0	1	0	2	2	0	0	1	0	0	0	0	1	0	0	2	0
597	0	1	0	0	0	1	1	1	1	1	0	1	2	1	0	1	0	2	0	1	0	0	0	2	0	0	0	0	1	1	0	1	1	0	0	2	2	1	1	2	1	0	0	1	0	1	0	1	1
598	0	1	1	0	1	2	0	0	2	2	0	0	0	0	0	0	0	0	1	1	1	0	0	2	0	0	1	1	1	1	0	1	2	0	0	2	1	0	0	2	1	0	0	1	1	1	0	2	0
599	0	1	1	0	1	2	2	2	0	0	1	1	1	1	0	0	0	1	1	1	0	1	0	2	0	0	0	0	0	2	0	1	1	1	1	1	1	1	0	1	0	0	0	0	0	1	0	1	0
600	1	2	0	0	0	0	0	0	2	2	0	0	1	0	0	1	0	0	0	2	0	0	2	0	0	0	1	0	1	2	0	0	0	0	0	2	1	0	0	1	0	0	1	0	1	1	0	1	0
601	0	2	0	0	0	2	1	1	1	1	1	0	1	1	0	0	0	2	1	1	1	0	1	1	1	2	0	0	0	2	0	1	2	0	0	2	1	0	0	1	0	0	1	0	1	0	0	2	0
602	1	1	0	0	0	1	0	1	2	1	0	0	1	1	0	0	1	1	0	2	0	0	1	1	1	2	0	0	1	1	0	1	1	1	2	2	1	1	1	1	1	0	0	0	1	0	0	1	0
603	0	2	0	0	0	0	1	1	2	2	0	0	0	0	0	0	0	2	2	0	0	0	0	2	0	0	0	0	0	2	0	2	2	2	0	2	1	1	0	1	0	0	0	0	0	2	0	0	0
604	0	0	0	1	0	2	1	1	1	1	0	0	2	0	0	1	0	0	0	2	0	0	0	2	0	0	0	1	2	1	0	2	2	0	0	1	1	0	0	2	0	0	0	0	0	0	0	1	0
605	0	2	0	0	0	0	1	1	2	1	0	1	1	1	0	0	0	1	1	1	1	0	0	2	0	0	0	1	2	0	0	1	1	1	0	0	1	0	1	1	0	1	0	1	2	1	0	1	0
606	1	2	0	0	0	0	0	1	2	2	0	0	0	0	0	0	1	1	0	2	0	0	1	1	1	1	1	0	0	1	0	1	1	0	0	2	0	0	0	1	1	0	1	0	1	1	0	2	0
607	0	0	1	0	1	1	1	1	1	1	1	0	0	0	0	0	0	0	0	1	0	1	0	2	0	1	0	0	0	1	1	1	1	0	0	1	2	0	0	2	0	0	0	0	1	1	0	2	0
608	1	1	0	0	0	1	2	2	0	0	1	1	1	1	0	0	0	1	1	1	0	0	0	2	0	0	0	1	1	2	0	2	2	2	0	2	1	0	0	2	1	0	2	0	1	1	0	1	0
609	1	0	0	1	0	2	1	1	1	1	0	0	0	0	0	0	0	0	0	2	0	0	0	2	0	0	0	0	1	0	0	1	1	0	0	1	2	0	0	2	0	0	2	0	1	1	0	0	0
610	1	1	1	1	0	1	2	2	1	1	0	0	2	0	0	1	0	0	0	2	0	0	0	2	0	0	0	1	1	1	1	2	2	1	0	2	2	0	1	1	0	2	0	0	0	0	0	2	0
611	1	2	0	0	0	0	0	1	2	1	1	0	0	0	0	0	0	1	0	1	0	0	0	2	0	0	1	0	1	2	0	1	0	0	0	1	0	0	0	1	1	0	0	1	0	1	0	2	0
612	1	2	1	0	0	1	0	0	2	2	0	0	0	0	0	0	0	0	0	2	0	0	1	1	1	1	0	0	0	0	0	1	2	2	1	2	1	0	0	2	0	0	0	0	0	0	0	0	0
613	0	2	0	0	0	0	2	2	1	1	0	0	1	1	0	0	0	2	1	1	1	0	0	2	0	0	0	0	2	0	0	2	2	2	0	2	1	0	0	1	0	2	0	0	0	0	0	2	0
614	0	0	0	0	0	2	1	1	1	1	1	0	1	0	0	1	0	0	0	2	0	0	1	1	1	1	1	1	1	1	0	1	1	1	1	2	2	0	0	1	1	0	0	0	0	1	0	2	0
615	1	0	0	0	0	1	1	2	2	0	0	1	2	1	0	1	0	1	1	1	1	0	0	2	0	0	0	0	1	1	0	1	1	0	0	1	2	0	0	2	0	0	0	0	0	0	0	1	1
616	1	1	2	0	1	0	1	1	1	1	1	0	0	0	0	0	0	1	1	1	1	0	1	1	1	1	0	0	0	2	0	0	1	0	0	2	1	0	0	2	0	0	1	1	1	1	0	1	0
617	0	2	0	0	0	1	0	0	2	2	0	1	1	1	0	0	0	1	1	1	1	0	1	1	0	0	1	0	0	1	1	0	0	0	0	1	2	0	0	1	0	0	0	0	0	0	0	2	0
618	1	0	0	0	0	1	2	2	1	1	0	0	1	0	0	0	0	1	0	1	0	0	0	2	0	0	0	0	0	1	0	2	2	0	0	0	1	0	0	0	0	0	0	0	0	1	1	2	0
619	1	1	0	0	0	0	1	1	0	0	2	1	1	1	0	0	0	0	1	1	1	0	0	2	0	0	0	1	1	1	1	0	0	0	0	1	1	0	0	0	0	0	0	0	0	1	0	2	0
620	0	0	0	1	0	2	1	2	2	0	0	0	1	0	0	1	0	1	1	1	0	0	0	2	0	1	1	1	1	1	0	2	2	1	1	2	1	1	0	0	0	0	1	0	1	1	0	1	1
621	1	1	0	1	0	1	2	2	1	1	1	1	1	0	1	0	0	0	0	2	0	0	0	2	0	0	0	0	0	1	0	0	0	1	1	1	1	0	1	1	1	0	0	0	0	0	0	2	0
622	0	1	1	1	0	1	2	2	1	1	1	0	0	0	0	0	0	1	1	1	1	0	1	1	1	1	0	1	1	1	2	1	1	1	1	2	1	0	0	1	0	0	0	0	0	1	0	1	0
623	0	2	1	1	0	1	2	2	2	1	0	1	1	1	0	0	0	1	2	0	1	0	0	2	0	1	0	1	1	1	0	0	0	0	0	1	2	0	0	1	0	0	0	0	0	0	0	2	0
624	1	0	0	1	0	2	1	1	1	1	1	0	0	0	0	1	0	1	1	1	1	0	0	2	0	0	1	0	0	1	0	2	2	0	0	1	1	0	0	0	1	0	0	0	0	0	0	0	0
625	0	2	0	0	0	0	1	1	1	1	0	0	0	0	0	0	0	2	2	0	1	0	1	1	0	1	0	0	1	1	0	1	1	0	0	2	0	1	1	0	0	0	0	1	0	1	0	1	1
626	0	1	1	1	0	1	2	2	0	0	1	0	1	1	0	0	0	0	0	2	0	0	0	2	0	0	1	0	0	0	0	1	1	1	2	2	2	0	0	2	0	0	0	0	0	0	0	2	0
627	1	2	1	0	0	0	2	2	1	0	0	1	2	1	1	0	0	1	1	1	1	0	1	1	0	0	0	0	1	1	0	0	1	1	1	2	1	1	1	2	2	0	0	1	0	0	0	2	0
628	1	2	1	1	0	1	1	2	1	0	1	0	1	1	0	0	1	2	0	1	0	0	0	2	0	0	0	1	1	2	0	1	2	1	1	2	2	0	0	0	0	0	0	0	2	2	0	0	0
629	0	2	1	1	0	1	1	1	2	1	0	0	1	0	0	1	0	1	1	1	0	0	0	2	0	1	0	2	1	1	1	1	1	1	0	1	2	0	0	2	0	0	0	0	1	1	0	2	0
630	0	1	0	0	0	0	1	1	1	1	0	0	0	0	0	0	0	1	1	1	0	0	0	2	0	0	0	0	0	2	0	0	1	1	0	2	1	0	1	1	0	1	0	0	0	1	0	2	0
631	1	0	0	0	0	1	0	1	2	0	1	1	1	0	1	0	0	0	0	2	1	1	0	2	0	0	0	1	1	1	1	0	0	0	0	2	2	0	0	2	0	0	1	1	1	1	0	2	0
632	1	0	0	0	0	1	1	2	2	0	1	1	0	0	0	0	0	0	0	2	0	0	1	1	1	1	0	1	1	1	1	1	1	1	1	2	1	1	0	1	0	1	0	0	0	0	0	2	0
633	0	2	0	0	0	1	1	1	1	0	2	0	0	0	0	0	0	0	1	1	1	0	0	2	0	0	0	0	0	1	1	0	0	0	0	2	0	0	0	1	1	0	1	0	1	1	0	0	1
634	0	2	1	1	0	1	2	2	0	0	2	0	2	0	1	1	1	2	0	2	0	0	0	2	0	0	0	2	2	1	0	2	2	0	0	1	1	0	0	1	0	1	0	0	0	0	0	1	1
635	1	1	0	0	0	2	2	2	1	1	1	1	1	1	0	0	0	2	2	0	2	0	1	1	1	1	0	0	0	1	1	1	1	0	0	2	2	0	0	1	0	0	0	0	0	0	0	1	1
636	1	1	0	0	0	1	1	1	2	2	0	0	1	0	0	1	0	0	0	1	0	0	1	1	1	0	0	0	0	1	0	1	1	0	0	1	1	0	1	1	0	0	0	0	1	1	1	0	1
637	0	1	0	1	0	2	1	1	1	1	1	0	1	0	0	0	0	1	1	1	1	1	0	2	0	0	1	1	1	1	0	2	2	0	0	1	2	0	0	2	0	0	1	0	1	1	0	1	0
638	0	2	1	1	0	1	1	1	2	2	0	0	0	0	0	0	0	0	1	1	0	0	1	1	0	0	0	1	1	1	1	2	2	1	0	1	2	0	0	0	0	0	0	1	0	0	0	1	0
639	0	0	1	0	0	2	1	1	1	1	0	0	1	1	0	0	0	0	0	2	0	0	0	2	0	1	2	1	1	0	1	2	2	0	1	1	1	0	0	2	0	0	0	0	0	1	0	1	0
640	0	2	0	0	0	0	2	2	1	1	0	0	1	0	0	0	1	1	0	2	1	0	0	2	0	0	0	1	1	2	0	2	2	0	0	1	0	0	0	1	1	0	0	0	0	1	0	1	0
641	1	1	0	0	0	2	1	2	2	0	0	0	2	1	0	1	1	0	1	1	1	0	1	1	1	1	0	0	1	1	0	0	0	0	0	1	1	0	0	1	0	0	0	1	0	1	0	1	0
642	0	0	0	1	0	2	2	2	1	1	1	1	1	1	0	0	0	1	1	1	1	0	1	1	0	0	0	0	0	2	1	1	1	1	1	1	1	0	0	1	0	0	0	1	0	0	0	1	0
643	0	1	0	1	0	1	2	2	0	0	2	0	0	0	0	0	0	1	0	1	0	0	0	2	0	0	1	0	1	2	0	1	2	2	2	2	1	1	0	1	0	0	0	0	0	2	0	1	0
644	1	1	0	0	0	1	1	2	2	1	0	1	1	1	0	0	0	1	0	1	0	0	0	2	0	0	0	0	0	2	0	1	2	2	2	2	1	0	0	1	0	1	0	0	1	0	0	1	1
645	0	1	1	1	0	2	1	2	2	1	0	1	2	1	0	0	0	1	2	0	1	0	0	2	0	0	0	0	1	1	0	1	1	1	0	2	1	0	0	0	0	0	0	0	0	0	0	1	0
646	0	2	0	1	0	1	1	1	2	2	0	1	1	1	0	0	1	1	0	2	1	0	0	2	0	0	0	0	1	1	0	1	1	1	2	2	1	0	0	1	1	1	1	0	1	0	0	2	0
647	0	1	0	0	0	1	2	2	1	1	0	1	1	1	0	0	0	0	0	2	0	0	0	2	0	0	0	0	0	2	1	1	1	0	1	2	0	0	0	1	0	0	1	0	1	0	0	0	0
648	1	1	0	0	0	0	2	2	0	0	1	0	0	0	0	0	1	2	0	2	0	0	0	2	0	0	0	0	0	2	1	2	2	2	0	2	2	0	0	1	0	0	0	0	0	0	0	1	0
649	0	1	0	1	0	1	1	1	0	0	1	1	0	0	0	0	0	0	1	1	1	0	1	1	0	0	0	1	1	2	0	2	2	0	0	1	1	0	0	1	0	0	0	0	0	1	0	1	1
650	1	0	0	0	0	2	1	1	2	2	0	2	2	1	1	0	0	0	0	2	0	0	1	1	1	1	0	0	0	2	1	1	1	0	0	1	1	0	0	2	0	0	0	0	0	1	0	1	0
651	0	2	1	2	0	2	1	1	1	1	0	1	2	1	0	0	0	0	0	2	0	0	0	2	0	0	0	0	0	2	1	1	1	0	0	1	1	0	0	0	0	0	2	0	1	1	0	2	0
652	0	2	0	0	0	1	1	2	2	0	0	0	0	0	0	0	0	0	1	1	1	0	1	1	1	2	0	0	0	2	0	0	0	1	0	2	0	1	1	0	0	0	0	0	0	0	0	0	0
653	0	2	0	0	0	1	1	1	1	1	0	0	0	0	0	0	0	1	1	1	1	0	0	2	0	1	0	1	0	1	1	2	2	0	1	2	1	1	0	0	0	0	0	0	0	0	0	1	0
654	1	2	0	0	0	0	1	2	2	2	0	0	0	0	0	0	0	1	1	1	1	0	0	2	0	1	0	1	1	1	1	1	1	1	0	1	2	0	0	0	0	0	0	0	0	0	0	1	0
655	1	0	0	0	0	2	2	2	1	0	1	0	0	0	0	0	0	0	1	1	1	0	0	2	0	0	0	1	0	0	1	1	2	1	1	2	2	0	0	1	0	0	1	1	0	1	0	2	0
656	1	1	0	1	0	1	1	1	1	1	0	0	0	0	0	0	0	1	1	1	0	1	0	2	0	0	0	0	1	1	0	1	1	0	0	2	1	0	0	1	0	2	0	0	0	0	0	0	0
657	0	1	0	0	0	2	0	0	2	2	0	1	1	1	0	0	0	2	2	0	0	0	0	2	0	0	0	0	0	1	1	1	1	0	0	2	1	0	0	1	0	0	0	1	0	0	1	1	0
658	1	1	0	0	0	1	1	1	1	1	1	1	1	1	0	0	0	1	1	0	0	0	1	1	0	0	0	1	1	1	2	1	1	1	2	2	0	0	0	1	1	0	0	0	1	1	0	2	0
659	1	2	0	0	0	0	1	1	1	1	0	1	1	1	0	0	0	1	2	0	1	0	0	2	0	1	0	0	0	2	0	1	1	0	0	1	1	0	0	1	0	0	0	0	0	1	0	0	2
660	1	1	0	0	0	1	2	2	1	1	0	1	2	2	0	0	0	0	0	2	0	0	0	2	0	0	0	1	1	1	2	1	1	0	0	1	2	0	0	2	0	0	0	0	0	1	0	0	0
661	1	2	0	0	0	0	0	0	2	2	0	0	1	0	0	1	0	1	1	1	1	0	0	2	0	0	0	0	0	2	1	1	1	0	1	1	1	0	0	1	0	0	1	0	1	1	0	2	0
662	0	1	0	0	0	2	1	1	1	1	1	1	1	1	0	0	0	1	1	1	0	0	0	2	0	1	0	0	2	0	0	1	2	2	0	1	2	1	0	1	0	0	0	0	0	1	0	1	1
663	0	1	0	0	0	1	0	0	2	2	0	1	1	1	0	0	0	2	1	0	1	0	1	1	0	0	0	1	0	1	2	2	2	0	0	1	1	0	0	0	0	0	1	0	1	0	0	1	0
664	1	1	0	1	0	1	1	2	1	0	0	2	1	1	0	0	0	1	1	1	0	0	0	2	0	0	0	1	1	1	0	0	0	0	0	1	2	0	0	1	1	0	0	0	0	0	0	1	1
665	0	2	0	0	0	0	1	1	1	1	0	0	1	0	0	1	0	0	0	2	0	0	0	2	0	0	0	0	0	1	1	1	1	0	0	2	1	0	0	1	0	0	1	0	1	1	0	0	1
666	1	1	0	1	0	1	0	1	2	1	0	1	1	1	0	0	0	1	1	1	1	0	0	2	0	0	0	1	1	1	0	0	1	2	0	2	1	1	0	1	0	0	1	0	1	1	0	0	1
667	0	0	0	1	0	2	0	1	2	1	0	0	1	0	0	0	0	1	0	1	0	0	0	2	0	1	0	0	1	1	1	1	1	1	0	0	1	0	0	1	0	2	0	0	0	0	0	1	1
668	1	0	0	1	0	2	2	2	1	0	1	1	1	1	0	0	0	1	1	1	0	0	0	2	0	1	0	0	0	1	0	2	2	0	1	2	1	1	1	0	0	0	0	0	0	2	0	1	0
669	1	1	1	0	1	2	0	1	1	0	0	0	0	0	0	0	0	1	1	1	1	0	1	2	0	0	0	2	2	2	0	0	0	0	0	2	0	0	0	1	1	0	0	0	0	1	0	1	0
670	1	1	0	1	0	1	2	2	2	1	0	0	1	1	0	0	1	0	1	1	1	0	1	1	0	0	1	0	0	1	0	1	2	1	0	1	0	0	0	0	0	0	2	0	0	1	0	2	0
671	0	0	0	1	0	2	1	1	1	1	0	1	1	2	0	0	0	1	1	1	0	0	0	2	0	0	0	1	0	0	1	1	2	2	2	2	1	0	1	0	0	0	0	0	0	1	0	2	0
672	1	1	0	0	0	1	0	0	2	2	0	1	1	1	0	0	0	1	1	1	0	0	0	2	0	0	0	1	1	1	1	1	1	1	2	2	1	1	0	1	0	1	0	0	1	0	0	2	0
673	0	1	0	1	0	1	1	2	2	1	0	0	1	1	0	0	0	1	0	1	0	0	0	2	0	0	0	1	1	2	0	1	1	0	0	1	1	1	0	1	0	0	0	0	0	1	0	0	2
674	1	2	0	0	0	0	1	1	1	1	1	1	1	1	0	0	0	1	1	1	1	1	0	2	0	1	0	0	0	2	2	1	1	1	1	2	2	0	0	1	0	0	0	0	0	0	0	2	0
675	0	0	0	0	0	1	1	1	2	1	0	0	0	0	0	0	0	2	1	0	0	2	0	2	0	0	0	0	0	2	0	2	2	0	0	0	2	0	0	0	0	0	0	0	0	2	0	1	1
676	1	0	0	0	0	2	2	2	1	1	1	1	1	1	0	0	0	1	1	1	1	0	0	2	0	0	0	0	1	1	0	1	1	0	0	2	0	1	0	0	0	2	0	0	0	1	0	1	0
677	1	1	1	0	1	1	2	2	1	1	1	0	0	0	0	0	0	1	0	1	0	0	0	2	0	0	0	0	0	2	0	0	2	1	0	2	2	0	0	2	0	0	1	0	0	1	0	2	0
678	0	0	0	0	0	1	2	2	1	0	1	1	1	1	0	0	1	1	0	2	0	0	1	1	1	1	0	0	0	0	0	2	2	1	0	1	2	0	0	1	0	0	0	0	0	0	0	2	0
679	1	1	0	0	0	0	1	2	2	0	0	1	2	1	0	0	0	2	1	0	0	0	0	2	0	0	0	2	2	0	0	1	2	0	0	2	1	0	0	2	0	0	0	0	0	1	0	0	0
680	1	1	0	1	0	1	1	1	2	2	0	1	1	1	0	0	0	0	0	2	0	1	0	2	0	0	0	2	1	1	1	1	2	1	1	1	1	1	0	1	0	0	1	0	0	0	0	1	0
681	0	0	0	0	0	2	2	2	1	1	1	0	0	0	0	0	0	1	1	1	1	0	0	2	0	0	0	0	0	2	0	1	1	0	0	1	2	0	0	1	1	0	1	0	1	1	0	1	0
682	1	1	1	1	0	1	1	1	1	1	0	1	1	1	0	0	0	1	1	1	0	0	0	2	0	1	0	2	2	1	2	0	0	0	0	1	1	0	0	2	0	0	1	0	1	1	0	2	0
683	0	1	0	1	0	2	1	1	1	0	2	0	2	2	0	0	0	0	0	2	0	0	0	2	0	0	0	1	1	2	1	2	2	0	0	2	1	0	0	0	0	0	1	0	1	0	0	0	1
684	0	0	0	0	0	1	2	2	1	1	1	0	2	1	0	1	0	1	1	1	0	0	0	2	0	0	1	1	1	1	0	0	1	1	1	2	1	0	0	1	0	0	1	1	0	1	0	1	0
685	1	0	0	0	0	1	1	1	1	1	0	1	1	0	0	0	0	1	0	1	0	0	0	2	0	1	0	0	0	2	0	1	2	0	0	2	2	0	0	0	0	0	0	1	0	1	0	0	2
686	1	0	0	0	0	1	0	1	1	1	1	0	0	0	0	0	0	0	0	2	0	0	0	2	0	0	0	1	2	1	0	2	2	0	0	1	1	0	0	2	1	0	1	0	1	1	0	2	0
687	1	1	0	0	0	1	1	1	2	2	0	0	0	0	0	0	0	2	1	1	1	0	0	2	0	0	1	1	1	0	0	0	0	0	0	2	1	0	0	1	1	0	1	0	1	0	0	2	0
688	1	1	0	0	0	2	1	1	2	2	0	1	1	1	0	0	0	0	0	2	0	0	1	1	0	0	0	2	2	0	0	2	2	0	0	1	1	0	0	1	0	0	0	1	1	1	0	2	0
689	1	1	0	0	0	2	2	2	1	1	1	1	1	1	0	0	0	0	1	1	1	0	1	1	0	1	0	0	2	0	0	1	1	1	1	2	1	0	0	1	0	0	0	0	0	0	0	0	0
690	0	0	0	0	0	1	0	0	2	2	0	0	0	0	0	0	0	0	0	2	0	1	0	2	0	0	0	0	0	1	0	0	0	0	0	2	2	0	0	1	0	0	0	0	2	1	0	0	0
691	1	1	0	0	0	1	0	0	1	1	0	0	1	0	0	1	0	0	0	2	0	0	0	2	0	0	0	0	1	2	0	0	1	1	0	2	1	0	0	2	0	1	0	0	1	0	0	1	0
692	1	1	0	1	0	2	1	1	2	2	0	0	0	0	0	0	0	0	0	2	0	0	1	1	1	1	0	0	0	2	1	0	0	1	1	2	1	0	0	1	1	0	1	0	1	0	0	2	0
693	0	1	1	1	0	1	1	1	0	0	0	0	0	0	0	0	0	0	1	1	1	0	0	2	0	0	0	0	0	2	0	1	2	0	0	2	0	0	0	0	0	1	0	1	1	1	0	2	0
694	1	2	0	0	0	1	1	2	2	0	0	0	0	0	0	0	0	0	0	2	0	0	1	1	0	1	0	1	1	1	1	1	1	0	0	1	2	0	0	1	0	0	0	0	1	1	0	2	0
695	0	0	0	2	0	2	0	1	2	1	0	0	1	1	0	0	0	0	0	2	0	1	0	2	0	0	0	1	0	0	1	1	1	0	1	2	0	1	1	0	0	0	0	0	0	1	0	0	0
696	0	1	0	1	0	2	2	2	1	0	1	0	0	0	0	0	0	1	0	2	0	0	0	2	0	0	0	1	1	1	0	2	1	0	1	2	0	0	0	0	0	0	1	0	1	0	1	1	0
697	0	1	0	0	0	0	2	2	1	1	1	0	0	0	0	0	0	0	0	2	0	0	0	2	0	1	0	0	0	2	0	1	1	2	1	2	1	0	0	1	0	1	0	1	1	1	0	2	0
698	1	0	0	0	0	2	1	1	1	1	1	0	1	1	0	0	0	0	0	2	0	0	0	2	0	1	0	0	0	1	1	0	1	1	0	2	1	1	0	1	0	0	0	0	0	0	0	2	0
699	0	1	0	1	0	1	1	1	1	1	0	0	0	0	0	0	0	0	0	2	1	0	0	2	0	0	0	1	1	1	0	0	0	1	0	2	1	1	0	1	0	1	0	0	1	0	0	0	0
700	0	1	0	0	0	1	1	2	2	0	0	2	2	2	0	0	0	1	0	1	0	0	0	2	0	0	0	0	0	2	0	0	0	0	0	1	1	1	0	1	0	1	0	0	0	0	0	2	0
701	1	1	0	0	0	1	2	2	0	0	1	0	0	0	0	0	1	2	1	0	1	0	0	2	0	0	0	0	0	2	0	1	1	1	2	2	2	0	0	1	0	0	0	0	0	1	0	2	0
702	1	2	1	0	0	0	1	2	2	1	0	1	1	1	0	0	0	0	0	2	0	0	1	1	1	1	0	0	0	2	1	1	1	1	1	1	1	0	0	2	1	1	0	0	1	0	0	2	0
703	1	2	0	0	0	0	2	2	0	0	1	1	1	1	0	0	0	1	1	1	0	0	0	2	0	0	0	0	1	1	0	0	1	0	0	2	2	0	0	1	0	0	1	0	1	0	0	1	0
704	1	1	1	1	0	2	0	2	2	0	1	2	2	2	0	0	0	0	0	2	0	0	0	2	0	0	0	1	1	1	1	0	1	0	0	2	1	0	0	2	0	1	0	0	1	1	0	0	0
705	1	1	0	0	0	1	0	1	2	1	0	0	1	1	0	0	0	1	0	1	0	0	1	1	1	1	0	0	1	1	0	0	1	1	0	2	2	0	0	2	0	0	0	0	0	1	0	2	0
706	1	1	0	0	0	1	1	2	2	2	0	2	1	1	0	0	0	1	0	1	0	0	1	1	0	1	0	0	0	2	0	2	2	0	0	1	1	1	0	1	0	0	0	1	0	0	0	2	0
707	0	1	0	1	0	2	0	0	2	2	0	0	0	0	0	0	0	1	1	1	1	0	0	2	0	1	0	1	1	1	1	1	2	1	0	2	1	0	1	1	1	0	0	1	0	1	0	1	1
708	1	1	0	1	0	2	1	2	2	1	0	2	1	1	0	0	1	0	1	1	1	0	1	1	0	0	0	2	2	0	0	0	0	0	0	2	1	0	0	0	0	0	0	0	0	0	0	2	0
709	1	0	0	0	0	1	1	2	1	0	1	1	1	1	0	0	0	1	1	1	0	2	0	2	0	0	0	1	1	2	0	1	2	2	1	1	1	0	0	1	0	0	0	0	0	1	0	0	2
710	1	1	0	1	0	2	2	2	1	1	1	0	0	0	0	0	0	1	1	1	1	0	0	2	0	1	0	0	0	2	1	2	2	1	0	2	1	0	0	1	1	0	1	0	1	1	0	1	1
711	1	2	0	0	0	0	1	2	2	2	0	0	1	0	0	0	0	0	0	2	0	0	0	2	0	0	0	1	1	2	1	0	0	0	0	2	1	1	0	1	0	0	1	0	1	1	0	0	1
712	1	0	0	0	0	1	1	1	2	1	0	0	2	1	0	1	1	2	0	1	0	0	0	2	0	0	0	0	0	2	1	1	2	1	1	2	2	0	0	1	0	0	0	1	0	1	0	2	0
713	0	1	1	1	0	1	1	1	0	0	1	0	1	1	0	0	0	0	1	1	1	0	1	1	1	1	0	0	0	1	1	0	2	1	0	2	2	0	0	2	0	1	0	1	2	0	0	2	0
714	1	1	0	0	0	0	2	2	1	1	1	1	0	0	0	0	0	0	0	1	0	0	0	2	0	0	0	0	0	1	0	0	1	0	0	2	2	0	0	1	0	0	0	0	0	1	0	1	0
715	0	1	0	0	0	0	1	1	1	1	0	1	2	2	0	0	0	1	2	0	1	0	1	1	1	1	0	0	0	2	0	1	1	0	0	0	1	0	0	0	0	0	0	0	0	0	0	1	1
716	1	0	0	0	0	2	1	1	2	1	1	1	2	1	0	0	0	2	1	0	1	0	0	2	0	0	0	0	0	2	0	2	2	1	0	2	1	0	0	1	0	0	0	0	1	1	0	2	0
717	1	1	0	0	0	1	0	0	2	2	0	1	1	1	0	0	1	2	0	1	0	0	0	2	0	0	0	0	1	1	1	0	1	1	0	2	1	0	0	1	0	0	1	0	1	1	0	1	1
718	0	1	0	1	0	1	1	1	0	0	1	1	1	1	0	0	0	2	2	0	0	0	0	2	0	1	0	1	2	0	1	1	1	0	0	1	2	0	0	2	0	0	0	0	0	1	0	2	0
719	1	1	0	0	0	0	0	0	2	2	0	0	1	0	0	1	0	1	1	1	1	0	0	2	0	0	0	0	0	1	1	1	1	0	0	1	1	0	0	0	0	0	1	0	1	2	0	2	0
720	0	0	0	0	0	1	1	1	1	0	1	0	0	0	0	0	0	0	0	1	0	1	0	2	0	0	0	1	2	1	0	2	2	0	1	2	1	1	0	0	0	0	0	0	0	1	0	2	0
721	0	1	0	1	0	1	2	2	1	1	0	0	0	0	0	0	0	0	0	2	0	0	0	2	0	0	0	0	0	2	1	1	2	0	0	2	2	1	0	1	0	0	0	1	0	1	0	2	0
722	0	1	0	0	0	1	2	2	1	1	0	0	0	0	0	0	0	0	1	1	1	0	0	2	0	0	0	1	1	2	0	2	2	0	0	1	1	0	0	2	0	0	0	0	0	0	0	1	0
723	1	0	0	0	0	2	1	2	2	1	0	1	0	0	0	0	0	1	1	1	0	1	0	2	0	0	0	0	1	1	1	1	1	0	1	2	1	0	1	1	1	0	0	0	0	1	0	2	0
724	1	1	0	0	0	2	1	1	1	1	0	1	1	1	0	0	1	2	1	0	1	0	1	1	1	0	0	1	1	1	0	0	1	1	1	2	2	0	0	1	0	0	1	0	0	0	0	1	1
725	1	1	0	0	0	1	0	1	2	1	0	1	1	1	0	0	0	1	1	1	0	0	0	2	0	0	0	1	1	1	1	0	1	1	0	2	1	1	0	1	0	0	0	0	0	1	0	2	0
726	0	1	0	1	0	1	1	1	1	1	1	0	1	0	0	1	0	1	1	1	0	0	1	1	1	1	0	0	0	2	1	1	1	1	0	2	0	0	0	0	0	0	0	0	1	0	0	2	0
727	0	0	0	0	0	1	1	2	1	0	1	1	2	1	0	0	0	1	0	1	0	0	0	2	0	0	0	0	0	2	0	1	2	0	0	2	0	0	0	0	0	0	2	0	1	1	0	0	1
728	1	0	0	0	0	0	1	1	1	1	0	0	1	0	0	1	0	1	1	1	0	0	0	2	0	0	0	0	0	2	0	2	2	0	1	2	2	0	0	1	0	1	0	0	1	1	0	0	0
729	1	2	0	0	0	0	1	1	1	1	1	1	1	0	1	0	0	2	0	1	0	0	0	2	0	0	0	0	0	2	2	2	2	0	0	1	2	0	0	2	0	0	1	0	2	0	0	2	0
730	0	0	0	0	0	1	0	0	2	2	0	1	1	1	0	0	0	1	1	1	1	1	0	2	0	0	0	2	2	1	1	0	1	0	0	2	2	0	0	1	0	2	0	0	1	0	0	1	0
731	1	0	0	0	0	2	0	0	2	2	0	0	1	0	0	1	0	1	0	1	0	0	0	2	0	0	0	0	1	0	0	1	1	1	0	1	1	1	0	1	0	1	1	0	1	0	0	2	0
732	1	1	0	0	0	1	1	1	1	1	0	0	2	0	0	1	0	1	1	1	0	0	0	2	0	0	0	0	0	2	0	2	2	1	1	2	1	0	0	1	1	0	1	0	0	1	0	1	0
733	1	1	0	0	0	0	1	1	1	1	1	1	1	1	0	0	0	2	2	0	0	0	0	2	0	0	1	0	0	1	0	1	1	1	1	2	2	0	0	2	0	0	1	0	1	0	0	0	0
734	0	0	0	0	0	0	0	0	2	2	0	0	0	0	0	0	0	1	1	1	1	0	0	2	0	1	0	0	0	1	1	1	1	2	1	2	2	0	0	1	0	0	1	0	1	1	0	2	0
735	1	1	1	1	0	2	0	1	2	1	0	0	1	1	0	0	0	1	1	1	0	0	0	2	0	0	0	0	1	1	1	0	0	0	0	2	1	0	0	0	0	0	0	0	0	1	0	1	0
736	1	1	0	0	0	0	1	1	2	2	0	0	1	0	0	0	0	1	0	1	0	0	1	1	1	1	0	0	0	1	0	1	1	1	0	1	1	0	0	1	1	1	0	0	0	1	0	2	0
737	0	2	1	0	0	1	2	2	1	1	0	1	1	1	0	0	0	0	0	2	0	0	0	2	0	0	0	1	1	1	1	2	2	0	0	1	2	0	0	2	0	0	2	0	1	1	0	1	0
738	1	1	0	1	0	1	2	2	0	0	2	0	1	0	0	0	0	0	2	0	1	0	1	1	1	1	0	1	1	2	0	1	2	0	0	2	1	1	0	1	0	0	0	1	0	1	0	1	0
739	1	1	0	1	0	1	2	2	0	0	1	0	0	0	0	0	1	0	1	1	1	0	1	1	0	0	0	2	2	0	0	1	1	1	0	0	2	0	0	0	0	1	1	0	1	0	0	2	0
740	1	0	0	0	0	2	1	1	1	1	0	0	1	1	0	0	0	1	1	1	1	0	2	0	1	1	0	0	0	2	1	0	2	1	0	2	0	0	0	1	1	0	0	0	0	0	0	1	1
741	0	1	0	0	0	2	2	2	0	0	2	0	2	2	0	0	0	2	2	0	0	0	0	2	0	0	0	0	1	1	1	1	1	0	0	2	2	0	0	2	1	0	0	0	0	0	0	1	0
742	0	2	0	0	0	0	2	2	2	2	0	0	1	0	0	1	0	1	1	1	0	0	0	2	0	0	0	1	1	1	2	2	2	0	0	2	1	1	0	1	0	0	1	0	1	0	0	1	1
743	1	0	0	0	0	2	1	1	2	1	1	0	1	0	0	0	0	1	0	2	0	0	0	2	0	0	0	0	1	1	0	2	2	1	0	2	0	0	0	1	0	1	0	0	1	0	0	1	0
744	1	0	0	0	0	1	0	0	2	2	0	1	1	1	0	0	0	1	1	1	1	0	0	2	0	0	0	0	0	1	0	1	1	0	0	1	1	0	0	2	1	0	1	1	1	1	0	1	0
745	0	1	0	0	0	0	2	2	0	0	1	1	1	1	0	0	0	1	1	1	0	0	0	2	0	0	0	2	2	2	0	2	2	0	0	2	0	1	0	0	0	0	1	0	1	1	0	2	0
746	1	1	0	0	0	1	1	2	1	0	1	1	1	1	0	0	0	1	1	1	1	0	0	2	0	0	0	2	2	0	0	1	1	1	1	1	1	0	0	1	0	0	0	1	0	1	0	0	0
747	1	2	0	1	0	2	2	2	1	1	0	1	1	1	0	0	0	0	0	2	1	1	0	2	0	0	0	1	1	1	1	2	2	0	0	1	1	0	0	2	0	1	0	1	0	1	0	2	0
748	1	1	0	1	0	2	2	2	0	0	2	0	1	0	0	1	0	1	1	1	1	1	0	2	0	0	0	1	1	1	2	1	1	0	0	1	2	0	0	2	0	0	0	1	0	0	0	2	0
749	0	2	0	0	0	0	0	1	2	1	0	0	0	0	0	0	0	1	0	1	0	0	0	2	0	1	0	1	1	1	1	0	0	0	0	1	1	1	0	2	0	0	0	0	0	0	0	1	1
750	1	1	0	1	0	2	1	1	1	1	1	0	0	0	0	0	0	2	2	0	1	1	0	2	0	0	0	0	0	2	0	1	1	1	2	2	1	0	0	1	0	0	1	0	1	1	0	2	0
751	1	1	0	0	0	0	1	1	1	1	0	0	1	1	0	0	0	1	1	1	1	1	0	2	0	0	0	0	0	1	0	1	1	0	0	2	1	0	0	2	0	0	1	0	1	1	0	2	0
752	1	0	0	0	0	2	1	1	1	1	0	0	1	1	0	0	0	2	1	0	0	0	1	1	0	0	0	1	2	0	1	1	1	0	0	1	1	0	0	1	0	0	0	0	0	0	0	1	0
753	0	2	0	0	0	0	2	2	2	1	1	1	2	2	0	0	0	0	0	2	0	0	0	2	0	0	0	2	2	1	0	1	1	0	0	1	1	0	0	0	0	1	0	0	0	0	0	0	0
754	0	1	0	1	0	1	1	2	0	0	1	2	2	2	0	0	0	1	1	1	0	0	0	2	0	0	0	0	0	2	2	2	2	0	0	2	1	1	0	1	0	0	0	0	0	1	0	1	0
755	0	0	0	0	0	2	1	2	1	0	0	0	1	0	0	1	0	0	1	1	1	0	0	2	0	0	1	1	1	0	1	2	2	0	0	1	1	0	0	1	0	1	0	0	1	0	0	1	0
756	0	1	0	0	0	1	1	1	0	0	1	1	2	1	0	0	1	1	1	1	0	0	0	2	0	0	0	0	0	1	0	1	2	0	0	2	1	2	0	0	0	0	0	0	0	1	0	0	0
757	0	0	0	1	0	2	2	2	2	1	1	1	1	1	0	0	0	1	0	2	0	0	0	2	0	0	0	0	1	1	0	1	1	0	0	2	1	1	1	0	0	0	0	0	1	1	0	1	1
758	1	0	0	0	0	1	0	1	2	1	0	0	0	0	0	0	0	1	1	0	0	0	0	2	0	0	0	1	1	1	2	1	1	0	0	2	1	0	0	2	0	0	1	0	1	1	0	0	2
759	0	2	0	0	0	1	2	2	1	1	0	0	1	0	0	0	0	1	1	1	0	0	1	1	1	2	1	2	2	1	1	0	0	0	0	2	0	0	0	1	1	0	0	0	0	2	0	0	0
760	0	1	0	0	0	0	2	2	2	1	0	1	2	2	0	0	0	1	1	1	1	0	1	1	1	1	0	0	1	0	0	2	2	1	1	2	1	0	1	1	0	0	0	0	0	1	0	1	0
761	1	1	0	0	0	1	1	2	1	0	0	1	2	1	0	1	0	0	0	2	0	0	1	1	1	1	0	0	0	1	0	0	1	1	1	2	1	0	0	0	0	0	0	0	0	0	0	2	0
762	0	2	1	1	0	1	1	1	1	1	1	0	2	0	1	1	1	2	0	1	0	0	0	2	0	0	0	1	1	2	0	1	2	0	0	2	0	1	1	0	0	0	0	1	0	0	0	2	0
763	1	1	0	0	0	1	2	2	0	0	2	0	0	0	0	0	0	0	0	2	1	0	1	1	0	0	0	1	1	1	1	1	1	0	1	1	2	0	0	1	0	0	0	0	0	1	0	1	0
764	1	0	0	0	0	1	0	1	2	1	0	0	1	0	0	1	0	1	1	1	1	0	1	1	1	1	1	1	1	1	0	1	1	0	1	2	1	0	0	1	0	0	0	0	0	0	0	2	0
765	1	1	0	1	0	1	0	1	2	1	0	1	2	1	1	0	0	1	0	1	0	0	0	2	0	0	0	1	1	1	2	1	1	1	1	1	2	1	0	1	0	0	0	0	0	1	0	1	1
766	0	2	0	0	0	1	2	2	0	0	1	0	1	0	0	0	0	0	1	1	1	0	0	2	0	0	0	1	1	1	1	1	1	0	0	1	1	0	1	1	0	2	0	0	0	1	0	1	1
767	0	2	1	1	0	1	1	2	1	0	1	0	0	0	0	0	0	0	0	2	0	0	0	2	0	0	0	0	1	1	0	0	1	1	0	2	1	0	0	0	0	0	0	0	1	0	0	2	0
768	1	0	0	0	0	2	1	1	1	1	0	1	1	1	0	0	0	0	0	2	0	0	0	2	0	0	0	0	1	0	0	1	1	0	0	1	1	0	0	0	1	0	1	0	1	1	0	2	0
769	1	0	0	1	0	2	1	1	2	2	0	1	0	0	0	0	0	0	0	2	0	0	1	1	0	0	0	1	0	0	1	1	2	0	0	2	2	0	0	1	0	0	0	0	0	1	0	1	0
770	1	2	0	0	0	1	2	2	1	1	1	0	0	0	0	0	0	1	1	1	1	0	0	2	0	0	0	0	0	2	0	2	2	0	1	2	0	0	1	0	0	0	2	0	1	1	0	2	0
771	1	1	0	1	0	1	2	2	1	0	2	2	2	2	0	0	0	0	0	2	0	0	1	1	1	1	0	0	0	1	0	1	1	0	0	1	2	0	0	0	1	2	0	0	1	0	0	2	0
772	0	0	0	0	0	2	0	0	2	2	0	0	0	0	0	0	0	0	0	2	0	0	0	2	0	0	1	0	0	0	0	2	2	0	0	2	1	0	1	1	0	0	0	0	0	0	0	2	0
773	1	1	0	0	0	2	1	1	1	1	0	0	0	0	0	0	0	2	1	0	0	0	0	2	0	1	0	0	1	1	1	2	2	1	0	1	1	0	0	0	0	0	1	0	1	0	0	1	1
774	1	2	0	0	0	1	0	0	2	2	0	1	2	2	0	0	0	1	1	1	1	0	1	1	0	0	1	0	0	1	0	2	2	1	0	1	1	1	0	1	0	1	0	0	0	2	0	2	0
775	1	2	1	1	0	1	1	2	2	1	0	0	2	1	0	1	0	0	0	2	0	0	1	1	0	0	0	0	0	1	0	2	2	0	0	1	2	1	0	0	0	0	1	0	1	0	0	1	0
776	1	2	1	2	0	2	1	1	2	2	0	0	0	0	0	0	0	1	1	1	0	0	0	2	0	0	0	0	0	2	0	2	2	0	0	2	2	0	0	0	0	0	0	1	0	1	0	2	0
777	1	1	0	1	0	1	2	2	0	0	2	1	2	1	0	1	0	1	1	1	1	0	0	2	0	0	1	1	1	1	0	0	1	1	1	2	2	0	0	2	1	0	0	0	0	1	0	0	0
778	0	2	0	0	0	0	1	1	1	1	1	0	0	0	0	0	0	2	0	2	0	0	0	2	0	1	0	0	0	2	0	1	2	0	0	2	2	0	0	2	0	0	0	0	0	0	0	2	0
779	1	1	0	1	0	1	2	2	1	1	1	0	2	0	0	1	0	0	0	2	0	0	0	2	0	1	1	0	1	0	0	2	2	0	0	0	0	0	0	1	0	1	0	0	0	1	0	1	1
780	1	1	0	0	0	1	1	1	1	1	0	2	2	2	0	0	0	1	1	1	0	0	0	2	0	1	0	0	0	2	0	1	1	0	0	2	1	0	0	1	0	0	0	0	0	0	0	2	0
781	0	1	1	1	0	1	1	1	2	1	1	1	1	0	1	0	0	2	0	2	0	0	1	1	1	1	2	1	1	0	1	1	1	1	2	2	1	0	0	0	0	1	0	0	0	0	0	0	1
782	0	2	0	0	0	0	2	2	1	0	2	0	0	0	0	0	0	1	2	0	2	0	0	2	0	0	0	1	1	1	2	1	1	0	0	1	1	0	0	1	0	0	0	0	0	0	0	2	0
783	1	1	0	2	0	2	2	2	0	0	2	1	1	1	0	0	0	1	0	2	0	0	0	2	0	0	0	0	0	1	0	2	2	1	2	2	2	0	0	2	0	0	0	0	1	1	0	1	0
784	0	0	0	0	0	2	1	1	0	0	1	1	1	0	1	0	0	0	0	2	0	0	1	1	0	0	0	0	0	2	0	0	1	1	0	2	1	1	0	0	0	0	0	0	0	1	0	1	0
785	0	0	0	0	0	1	2	2	1	0	2	1	2	1	0	0	0	1	1	1	0	0	1	1	1	1	1	1	1	1	0	1	2	0	0	2	1	0	0	2	1	0	0	0	0	0	0	2	0
786	1	1	0	0	0	2	0	0	2	2	0	0	1	0	0	1	0	0	1	1	1	0	0	2	0	0	0	1	1	0	0	1	1	1	0	1	1	0	0	0	0	0	1	0	0	1	0	2	0
787	1	2	0	0	0	1	1	2	1	0	0	0	1	0	0	1	0	2	0	1	0	0	0	2	0	0	1	0	0	1	0	1	1	1	1	2	2	0	0	2	0	0	1	0	0	1	0	2	0
788	0	2	0	0	0	0	1	1	2	2	0	1	2	2	0	0	0	2	1	0	1	0	0	2	0	0	0	0	0	2	0	0	0	0	0	1	2	0	0	2	0	0	1	0	0	0	0	2	0
789	0	2	0	0	0	0	2	2	1	1	1	0	1	0	0	1	0	2	0	1	0	0	0	2	0	0	0	1	1	1	0	1	1	1	0	2	1	0	0	0	0	1	0	1	1	1	0	2	0
790	0	1	0	0	0	0	2	2	0	0	1	0	0	0	0	0	0	1	0	1	0	0	1	1	0	0	0	0	1	1	0	1	2	2	1	1	2	0	0	2	0	1	0	0	1	1	0	1	0
791	0	1	0	0	0	2	2	2	0	0	0	0	0	0	0	0	0	1	1	1	1	0	0	2	0	0	0	0	0	2	0	1	1	0	0	2	1	0	0	1	0	0	0	0	0	2	0	1	1
792	0	2	1	1	0	1	1	1	1	1	1	0	1	0	0	1	0	0	0	2	0	0	1	1	0	0	0	0	0	0	0	2	2	1	0	1	1	0	0	1	0	0	0	0	0	1	0	2	0
793	1	2	0	0	0	0	1	1	0	0	0	0	1	0	0	0	0	1	0	1	0	0	0	2	0	1	0	1	1	1	1	0	0	0	1	2	0	0	0	0	0	0	0	0	0	1	0	2	0
794	0	1	1	0	1	2	0	0	2	2	0	0	0	0	0	0	0	0	0	2	0	0	1	1	0	1	0	0	0	2	1	2	2	0	0	1	2	0	0	1	0	0	1	1	1	2	0	2	0
795	1	2	1	0	0	0	0	0	2	2	0	0	0	0	0	0	0	0	0	2	0	0	0	2	0	1	0	1	2	0	0	2	2	0	0	1	0	0	0	0	0	0	1	0	1	0	0	2	0
796	0	1	0	0	0	0	1	2	2	1	0	1	1	1	0	0	0	0	0	2	0	0	0	2	0	0	0	0	0	2	0	0	0	0	0	2	1	0	0	2	1	0	0	0	0	0	0	1	1
797	1	1	0	0	0	1	2	2	1	1	1	0	0	0	0	0	0	0	0	2	0	0	0	2	0	0	0	0	0	2	0	1	1	0	0	2	1	0	0	1	1	1	0	0	0	0	0	0	0
798	0	1	0	0	0	1	2	2	2	1	1	1	1	1	0	0	0	2	2	0	0	0	0	2	0	1	0	2	2	0	0	1	2	2	2	2	1	0	0	0	0	0	1	0	1	1	0	1	1
799	0	1	0	0	0	1	2	2	0	0	0	0	1	0	0	1	0	0	0	2	0	0	0	2	0	0	1	0	1	0	0	2	2	0	0	1	1	0	0	0	0	0	0	0	2	2	0	1	0
800	1	2	0	0	0	0	2	2	0	0	2	0	0	0	0	0	0	1	1	1	1	0	1	1	0	0	1	1	1	1	0	0	0	0	0	2	2	0	0	1	0	0	0	0	1	0	0	1	1
801	0	2	0	0	0	0	0	1	2	1	0	0	1	0	0	0	0	1	1	1	1	0	1	1	0	1	0	0	1	1	0	0	1	0	0	2	2	0	0	2	0	0	1	0	1	0	0	0	0
802	0	0	0	1	0	2	1	1	2	2	0	0	0	0	0	0	0	1	1	1	1	1	0	2	0	0	0	0	1	1	0	2	2	0	1	2	1	0	1	1	0	0	0	0	0	0	0	1	1
803	0	2	0	0	0	1	1	2	1	0	1	1	1	2	0	0	0	0	1	1	0	0	0	2	0	0	0	0	0	1	0	1	1	0	0	2	2	0	0	2	0	1	0	0	0	1	0	0	2
804	0	2	0	0	0	0	0	1	2	1	0	1	1	1	0	0	0	2	1	1	1	0	0	2	0	0	0	0	1	1	0	1	2	2	2	2	0	0	1	0	0	0	1	0	1	1	1	1	0
805	1	1	0	0	0	2	1	1	2	2	0	0	1	0	0	0	0	2	2	0	0	0	0	2	0	0	0	0	2	0	0	0	0	0	0	2	1	1	0	1	0	0	1	0	1	0	0	2	0
806	0	1	0	0	0	1	1	2	0	0	1	0	0	0	0	0	0	1	1	1	0	0	0	2	0	0	0	1	1	1	1	1	1	0	0	2	1	0	0	1	0	1	0	1	0	1	0	1	1
807	0	2	1	1	1	1	0	0	2	2	0	0	0	0	0	0	0	1	1	1	1	0	0	2	0	0	0	0	0	1	0	0	1	2	1	2	1	0	0	0	1	0	0	0	0	2	0	1	1
808	0	1	0	0	0	1	1	1	2	2	0	0	0	0	0	0	0	0	0	2	0	0	0	2	0	0	1	0	1	2	0	0	0	0	1	2	0	0	1	0	0	0	1	0	1	2	0	1	0
809	1	1	0	0	0	1	1	1	2	2	0	1	1	1	0	0	0	1	1	0	1	0	0	2	0	0	0	0	0	1	0	2	2	0	0	1	2	0	0	2	0	1	0	0	0	1	0	0	0
810	1	2	0	0	0	0	1	1	2	2	0	0	1	0	0	0	0	2	1	1	1	0	1	1	0	1	0	1	2	0	1	2	2	0	0	1	2	0	0	0	0	0	0	0	1	0	0	0	0
811	0	1	0	0	0	1	1	1	2	1	0	0	0	0	0	0	0	0	1	1	1	0	0	2	0	0	0	0	0	1	1	1	1	0	0	1	2	0	0	0	0	0	0	0	0	1	0	0	1
812	0	1	0	0	0	0	1	2	1	0	0	0	1	1	0	0	0	1	0	1	0	0	1	1	0	0	0	0	0	2	1	1	2	0	0	2	1	1	0	0	0	1	0	0	0	1	0	2	0
813	1	1	0	0	0	1	0	0	2	2	0	0	1	0	0	0	1	1	0	2	1	0	1	1	0	0	0	0	0	1	1	2	2	0	0	1	1	0	0	0	0	1	1	0	0	1	0	1	0
814	0	1	0	0	0	1	1	1	2	2	0	1	2	1	0	0	0	2	1	0	1	0	0	2	0	0	0	1	1	0	1	1	1	0	0	1	1	0	0	1	0	0	0	0	0	0	0	2	0
815	1	1	0	1	0	2	2	2	1	1	0	1	1	1	0	0	0	2	2	0	0	0	0	2	0	1	0	0	1	0	0	1	1	2	0	2	2	0	0	0	0	0	1	1	0	1	0	1	1
816	1	0	0	1	0	2	0	1	2	1	0	0	1	0	0	1	0	1	1	1	1	1	0	2	0	0	0	1	1	1	0	1	1	0	1	2	2	0	0	1	0	0	2	0	1	0	0	0	0
817	0	2	0	0	0	1	2	2	0	0	1	1	1	1	0	0	1	0	1	1	1	0	1	1	0	1	0	0	0	2	1	1	1	0	0	1	1	0	0	2	0	1	0	0	1	0	0	0	0
818	1	0	0	0	0	1	1	2	2	1	0	1	0	0	0	0	0	1	1	1	1	0	1	1	0	0	0	0	1	1	0	2	2	1	0	2	2	0	0	2	0	1	0	0	0	0	0	0	1
819	0	2	0	0	0	0	2	2	1	1	1	1	1	1	0	0	0	1	1	1	0	0	0	2	0	0	2	1	1	0	1	0	0	0	0	2	2	0	0	2	1	0	0	0	0	1	0	2	0
820	0	0	0	0	0	1	2	2	1	1	1	0	2	1	0	0	0	0	1	1	1	0	0	2	0	2	0	0	0	2	2	2	2	1	0	2	1	1	0	0	0	1	0	0	0	1	0	2	0
821	1	2	0	0	0	0	1	1	1	0	0	1	1	1	0	0	0	2	1	0	0	0	0	2	0	0	1	0	0	1	1	2	2	0	0	0	1	0	0	1	0	0	1	0	1	2	0	0	1
822	1	1	0	0	0	2	2	2	0	0	1	0	1	0	0	1	1	2	0	1	0	1	0	2	0	1	0	2	2	1	0	1	1	0	0	1	1	1	1	1	1	2	0	0	0	0	0	2	0
823	1	1	0	0	0	2	1	1	1	1	1	0	0	0	0	0	0	0	0	2	0	0	0	2	0	0	0	1	1	2	0	0	0	0	0	1	2	0	0	2	0	1	0	0	1	0	0	1	0
824	0	0	0	0	0	2	1	2	1	0	0	0	0	0	0	0	0	1	1	1	0	0	0	2	0	0	0	0	0	2	1	2	2	0	0	2	1	0	0	0	0	0	0	0	0	1	0	1	0
825	0	2	0	0	0	1	2	2	0	0	2	1	1	0	1	0	0	1	0	2	0	0	0	2	0	0	0	2	1	1	1	0	2	0	0	2	0	0	0	1	1	0	0	1	0	1	0	0	0
826	1	0	0	0	0	2	1	1	1	1	0	1	2	2	0	0	1	2	0	1	0	0	1	1	0	0	0	0	1	1	0	2	2	0	0	2	2	0	0	2	0	0	0	0	0	1	0	1	0
827	0	1	1	0	0	2	1	1	1	1	0	0	1	0	0	1	0	1	1	1	1	0	0	2	0	0	0	0	0	2	0	1	1	2	1	1	2	0	0	2	0	1	0	0	1	0	0	2	0
828	1	0	0	0	0	1	1	1	1	1	0	1	1	1	0	0	0	1	1	1	0	0	0	2	0	0	2	1	1	0	1	1	1	2	0	2	0	0	0	0	0	0	1	0	0	0	0	1	1
829	0	0	0	0	0	1	1	1	2	2	0	0	0	0	0	0	1	2	0	1	0	0	0	2	0	0	0	0	1	1	0	2	2	0	0	1	1	1	0	1	0	0	1	0	0	1	0	1	0
830	0	1	0	0	0	1	1	1	2	2	0	0	1	0	0	1	1	0	1	1	1	0	1	1	1	1	0	1	2	0	0	0	0	1	2	2	1	0	1	1	0	0	1	1	1	1	0	2	0
831	0	2	0	0	0	1	0	1	1	0	1	1	1	1	0	0	0	1	1	1	1	0	1	1	0	0	0	1	1	2	0	2	2	0	0	1	2	0	0	2	0	0	1	0	0	1	0	1	1
832	0	1	0	1	0	2	0	0	2	2	0	0	1	1	0	0	0	0	2	0	1	0	0	2	0	0	0	0	0	1	0	0	0	0	1	2	1	2	0	0	0	1	0	0	0	0	0	2	0
833	0	1	0	0	0	0	1	1	2	2	0	2	2	2	0	0	1	2	1	0	1	0	0	2	0	0	0	1	2	1	0	1	2	1	1	2	1	0	0	0	1	0	0	0	0	0	0	2	0
834	1	2	0	0	0	1	0	1	2	1	1	1	1	1	0	0	0	1	1	1	1	1	0	2	0	1	0	0	0	1	1	0	1	1	0	2	1	0	0	1	0	0	0	0	1	2	0	1	0
835	1	1	0	0	0	2	2	2	1	0	0	0	0	0	0	0	0	0	0	2	0	0	0	2	0	0	0	0	0	2	1	1	2	0	0	2	1	0	0	1	0	0	0	0	0	1	0	0	1
836	0	1	0	1	0	2	0	0	2	2	0	1	2	2	0	0	0	1	1	0	1	0	0	2	0	0	0	1	1	1	2	1	1	0	0	2	1	0	1	1	0	0	0	0	0	1	0	0	1
837	0	1	1	0	1	1	1	1	2	0	0	0	0	0	0	1	0	1	0	2	0	0	1	1	0	0	0	1	1	1	1	1	1	0	0	1	2	0	0	1	0	1	0	0	0	1	0	2	0
838	1	1	0	0	0	1	0	0	2	2	0	1	0	0	0	0	0	0	1	1	1	0	1	1	0	0	0	0	1	1	0	1	1	0	0	2	2	0	0	1	0	0	0	1	1	2	0	2	0
839	1	0	0	0	0	1	2	2	0	0	0	0	1	1	0	0	0	0	1	1	1	0	0	2	0	1	0	0	0	1	1	1	1	0	0	2	2	1	1	2	1	0	0	1	0	1	0	1	0
840	0	1	0	0	0	1	1	1	1	1	1	2	2	1	1	0	0	1	1	1	0	0	0	2	0	0	1	0	0	1	1	2	2	0	0	1	2	0	0	2	0	0	1	0	0	1	0	0	1
841	1	2	0	0	0	1	2	2	1	1	0	2	2	1	1	0	0	1	1	1	1	0	1	1	1	1	0	0	0	1	0	0	0	0	0	1	2	0	0	2	1	0	1	0	1	0	0	1	1
842	1	1	0	0	0	2	0	0	2	1	1	0	0	0	0	0	0	2	2	0	0	0	0	2	0	0	0	1	1	1	0	1	1	0	0	2	2	0	0	2	0	0	0	0	0	0	0	2	0
843	1	2	1	1	0	1	1	2	1	0	1	0	0	0	0	0	0	0	1	1	1	0	1	1	0	0	0	0	1	2	0	2	2	0	0	1	1	2	0	0	0	0	0	0	0	2	0	0	0
844	1	1	1	1	0	1	1	1	1	1	0	2	2	1	1	0	1	2	0	1	0	0	0	2	0	0	0	1	2	1	0	1	2	1	1	2	2	0	0	2	0	1	0	0	0	1	0	1	0
845	0	1	0	0	0	1	2	2	1	0	1	0	1	0	0	1	0	0	0	2	0	0	1	1	1	1	0	0	1	1	0	1	1	1	1	1	1	0	0	1	0	0	0	0	1	0	0	2	0
846	0	1	0	0	0	0	1	1	1	1	0	0	0	0	0	0	0	1	0	1	0	0	0	2	0	1	0	0	0	2	0	0	1	2	1	2	1	2	0	0	0	0	1	0	0	1	0	1	0
847	1	2	0	1	0	2	0	1	2	1	0	1	2	2	0	0	0	1	1	1	1	0	0	2	0	1	0	0	1	1	0	1	2	0	0	2	2	0	0	1	0	0	0	0	0	1	0	1	0
848	0	1	0	0	0	1	1	1	0	0	1	0	0	0	0	0	1	0	1	1	1	0	0	2	0	1	0	0	1	0	0	2	2	0	0	0	1	0	1	1	0	0	1	0	1	0	0	2	0
849	0	0	0	1	0	2	2	2	1	1	0	0	0	0	0	0	0	1	1	1	0	0	0	2	0	0	0	0	0	1	0	1	1	1	0	1	2	0	0	1	0	0	0	1	0	1	0	2	0
850	0	2	0	0	0	0	0	0	1	1	0	0	0	0	0	0	0	1	1	1	1	0	0	2	0	0	0	1	0	1	2	1	1	0	0	2	2	0	0	2	0	1	0	0	0	0	0	1	0
851	1	1	1	0	1	1	1	1	1	1	0	0	1	1	0	0	0	2	0	0	0	0	0	2	0	0	0	0	0	1	1	1	1	0	0	2	0	0	0	1	0	1	0	0	1	0	0	0	2
852	0	2	1	1	0	1	1	1	2	2	0	0	0	0	0	0	0	1	1	1	1	0	0	2	0	0	0	0	0	2	0	2	2	1	0	1	2	0	0	1	0	0	0	0	0	0	0	2	0
853	1	0	0	0	0	1	1	1	1	1	0	0	0	0	0	0	0	2	2	0	0	0	0	2	0	0	0	0	0	1	0	2	2	0	0	0	1	0	0	0	0	1	0	0	0	1	0	0	1
854	0	1	0	1	0	1	1	1	1	0	1	1	2	2	0	0	0	1	0	1	0	1	1	1	1	1	0	0	0	2	0	1	1	0	0	2	1	0	0	0	0	1	0	0	1	0	0	2	0
855	1	1	2	0	1	0	0	1	2	1	0	0	0	0	0	0	0	2	1	1	1	0	0	2	0	0	0	0	1	1	0	1	2	2	2	2	1	1	1	1	1	0	0	0	0	0	0	1	0
856	1	2	0	1	0	2	0	1	2	0	1	0	2	1	0	0	0	0	0	2	0	0	0	2	0	0	0	1	2	0	1	2	2	0	0	0	0	0	1	0	0	0	0	0	0	0	0	0	1
857	0	2	1	1	0	1	1	1	1	1	1	2	1	1	0	0	0	0	0	2	0	0	0	2	0	0	0	1	1	1	0	2	2	0	0	1	2	0	1	1	0	0	0	1	0	1	0	2	0
858	1	2	1	1	1	1	2	2	1	1	1	2	2	1	1	0	0	2	0	0	0	0	0	2	0	0	0	0	0	1	1	0	1	1	0	2	2	0	0	2	0	0	0	0	0	1	0	1	0
859	1	0	0	0	0	1	2	2	1	1	1	0	0	0	0	0	1	2	1	1	0	1	1	1	0	0	0	0	1	1	0	2	2	1	1	1	1	1	0	0	0	0	0	0	0	0	0	1	0
860	1	0	0	1	0	2	1	1	1	1	0	0	0	0	0	0	0	2	1	1	1	0	0	2	0	0	0	1	0	1	1	1	1	0	0	2	2	0	0	2	0	1	0	0	0	1	0	2	0
861	0	0	0	1	0	2	1	2	1	0	1	0	1	0	0	0	0	2	0	1	0	0	1	1	1	2	0	0	0	2	1	1	1	0	0	0	2	0	0	2	0	1	0	0	1	0	0	2	0
862	0	2	0	0	0	0	0	1	1	1	1	0	0	0	0	0	0	0	0	1	0	0	1	1	0	1	0	1	1	1	1	2	2	0	0	0	1	1	0	1	0	1	0	1	2	0	0	0	0
863	1	0	0	0	0	0	1	1	1	1	1	1	2	2	0	0	0	0	0	2	0	0	0	2	0	0	0	0	0	2	0	1	2	0	0	2	1	0	0	0	0	0	0	0	0	0	0	2	0
864	0	2	0	0	0	0	2	2	2	1	0	1	1	1	0	0	0	0	0	2	1	0	1	1	1	1	1	0	0	1	0	1	1	0	0	1	2	0	0	1	0	2	0	0	0	0	0	1	1
865	0	1	0	1	0	1	0	1	2	1	0	1	1	1	0	0	0	1	0	1	0	0	0	2	0	1	0	0	0	1	1	1	1	2	1	1	0	2	0	0	0	0	0	0	0	0	0	1	0
866	1	0	0	1	0	2	1	2	1	0	1	1	1	1	0	0	0	2	1	1	1	0	0	2	0	0	0	1	1	1	0	2	2	0	0	2	1	0	0	0	1	0	1	0	1	1	0	1	0
867	1	2	0	0	0	0	1	1	1	1	0	1	2	1	0	1	0	1	1	1	1	0	0	2	0	0	0	0	1	0	0	0	2	1	1	2	2	0	0	1	0	0	0	0	0	0	0	0	1
868	0	1	0	0	0	1	2	2	1	1	0	0	0	0	0	0	0	0	0	2	0	0	1	2	0	0	0	1	2	0	1	1	1	0	0	1	1	0	0	0	0	0	0	0	0	0	0	0	2
869	0	1	0	0	0	1	1	2	0	0	1	0	0	0	0	0	0	0	1	1	1	0	0	2	0	0	0	0	0	2	0	0	2	1	0	2	1	0	0	2	1	0	0	0	1	1	0	2	0
870	1	2	1	1	0	1	1	2	0	0	1	0	1	1	0	0	0	1	1	1	1	0	0	2	0	0	0	1	2	0	1	2	2	1	0	1	1	0	1	0	0	0	0	0	0	1	0	2	0
871	1	1	0	1	0	1	1	1	1	1	0	0	0	0	0	0	0	0	0	2	0	1	0	2	0	0	0	0	0	2	1	1	1	0	0	2	1	0	0	1	1	0	0	0	0	0	0	1	0
872	0	1	0	2	0	2	1	2	1	0	0	1	1	1	0	0	0	1	1	1	1	0	0	2	0	0	0	0	1	1	0	1	1	0	0	1	2	0	0	1	0	2	0	0	0	1	0	0	2
873	0	1	0	0	0	2	0	1	1	1	1	1	1	1	0	0	0	0	0	2	0	0	0	2	0	0	0	1	1	1	1	0	0	0	0	2	1	0	0	1	0	0	0	0	1	0	0	1	1
874	0	0	0	1	0	2	2	2	1	0	0	0	1	1	0	0	0	1	1	0	1	0	0	2	0	1	0	0	0	2	0	2	2	0	0	1	1	0	0	1	0	0	0	1	0	0	0	1	1
875	1	1	1	0	0	2	1	1	1	1	0	1	1	1	0	0	0	1	1	0	0	0	1	1	0	0	0	0	0	0	0	1	1	0	0	1	1	0	1	0	0	0	0	1	0	1	0	2	0
876	0	0	0	0	0	2	0	1	2	1	0	1	2	1	0	0	0	1	0	1	0	0	0	2	0	0	0	0	0	1	0	1	1	0	0	2	1	0	0	1	1	0	0	1	0	0	0	2	0
877	0	1	0	0	0	1	1	1	1	0	0	1	1	1	0	0	0	1	1	1	0	0	1	1	0	0	0	2	2	2	0	1	1	1	1	2	1	0	0	1	0	0	1	0	1	1	0	2	0
878	1	1	1	1	0	2	0	0	2	1	1	1	1	1	0	0	0	0	0	2	0	0	0	2	0	0	0	0	2	0	0	1	2	1	0	2	2	0	0	1	1	0	0	0	0	1	1	1	0
879	1	2	0	0	0	0	0	0	2	2	0	0	0	0	0	0	0	1	0	1	0	0	1	1	1	1	0	1	1	2	0	1	1	1	1	1	1	0	0	1	0	0	0	0	0	0	0	1	1
880	1	2	0	1	0	1	1	1	2	2	0	1	1	1	0	0	0	1	1	1	0	0	0	2	0	0	0	1	1	1	0	1	0	0	0	1	2	0	0	2	0	0	1	0	1	1	0	2	0
881	0	1	0	0	0	1	1	1	2	2	0	0	0	0	0	0	0	0	0	2	0	0	1	1	1	1	0	0	1	1	0	1	1	0	1	2	1	0	1	1	0	0	0	1	1	1	0	0	0
882	1	0	0	0	0	1	1	1	1	1	1	0	1	1	0	0	0	0	0	2	0	0	1	1	0	0	0	0	0	1	1	1	1	0	1	1	1	0	0	2	0	0	1	0	1	0	0	1	0
883	1	1	0	0	0	0	1	2	2	2	0	1	1	1	0	0	1	2	1	0	1	0	0	2	0	0	0	1	1	1	2	1	1	0	0	2	1	0	0	0	0	0	1	0	1	1	0	2	0
884	1	1	0	1	0	2	1	1	1	1	0	0	0	0	0	0	0	2	1	0	1	1	1	1	1	1	0	1	1	1	1	1	1	1	1	2	2	1	0	1	0	0	1	0	0	1	0	2	0
885	1	1	0	1	0	1	1	1	1	1	0	1	1	1	0	0	0	1	2	0	1	0	1	1	1	1	0	1	1	0	1	1	1	1	1	2	1	0	0	1	0	1	0	0	1	0	0	1	1
886	1	1	0	0	0	1	1	1	1	1	1	1	1	1	0	0	0	2	1	1	1	0	0	2	0	0	0	1	1	0	0	1	1	1	1	2	1	0	0	1	0	0	0	0	0	0	0	2	0
887	1	1	0	0	0	1	1	1	2	2	0	1	2	2	0	0	1	0	1	1	1	0	0	2	0	0	0	1	2	0	1	2	2	1	0	2	2	0	0	2	0	0	1	0	1	0	0	0	1
888	1	1	0	0	0	1	2	2	1	1	1	1	1	1	0	0	0	0	0	1	0	0	1	1	1	1	0	1	2	0	0	2	2	0	0	1	0	0	1	1	1	0	0	0	0	1	0	2	0
889	0	2	0	0	0	1	1	1	2	2	0	0	0	0	0	0	0	1	1	1	1	1	0	2	0	0	0	0	1	0	0	1	1	0	0	2	1	1	0	0	0	0	1	0	1	1	0	2	0
890	1	2	0	0	0	0	2	2	0	0	0	0	0	0	0	0	0	2	1	0	0	0	0	2	0	0	0	0	0	2	0	2	2	0	0	2	2	0	0	1	0	1	1	0	0	1	0	0	0
891	1	1	0	0	0	1	2	2	2	1	1	0	0	0	0	0	0	1	0	1	0	0	0	2	0	0	0	1	1	1	1	1	1	0	1	1	1	1	0	1	0	0	1	0	0	0	0	1	0
892	1	1	0	1	0	2	0	0	2	2	0	0	1	0	0	0	0	0	1	1	0	0	1	1	1	0	0	1	2	0	1	2	1	0	0	2	1	1	1	1	1	0	1	0	1	0	0	0	0
893	0	2	0	0	0	2	1	1	1	1	0	1	1	0	1	0	0	0	0	2	0	0	0	2	0	1	0	0	0	1	1	0	0	0	1	2	0	0	0	0	1	0	1	0	1	1	0	2	0
894	0	1	0	0	0	1	0	1	1	1	1	0	1	0	0	0	1	1	1	1	0	0	0	2	0	1	0	0	0	1	0	1	1	1	1	1	1	0	0	0	0	0	1	0	2	2	0	2	0
895	1	0	0	1	0	2	1	2	1	0	1	1	1	0	1	0	0	1	1	1	0	0	0	2	0	0	0	0	0	1	0	2	2	1	0	1	1	0	0	2	0	0	0	1	0	0	1	2	0
896	1	0	0	0	0	2	1	1	1	1	1	1	1	1	0	0	0	1	0	1	0	0	0	2	0	0	0	0	0	2	0	1	1	1	0	1	1	0	0	1	0	0	0	0	0	1	0	0	1
897	0	2	1	0	0	0	2	2	1	1	1	0	1	1	0	0	0	1	0	1	0	0	0	2	0	0	0	1	1	1	2	1	1	2	1	1	1	0	1	1	0	1	0	0	0	0	0	1	0
898	1	1	0	0	0	1	0	1	2	1	0	0	1	0	0	0	0	0	0	2	0	0	0	2	0	0	0	0	1	1	1	1	1	0	0	1	1	1	0	1	0	0	0	0	0	1	0	1	1
899	0	0	1	1	1	1	0	0	1	1	1	0	0	0	0	0	0	0	0	2	0	0	0	2	0	2	0	0	1	2	0	2	2	0	0	1	1	0	0	1	0	0	0	1	0	0	0	2	0
900	0	1	0	0	0	0	1	1	1	1	1	1	1	1	0	0	0	1	1	1	0	0	0	2	0	0	0	1	1	1	2	1	0	0	0	1	1	1	0	1	0	2	0	0	0	0	0	0	0
901	1	1	0	0	0	1	1	1	1	1	1	0	0	0	0	0	0	0	0	2	0	0	0	2	0	1	0	1	1	1	1	1	2	0	0	2	1	0	0	1	0	0	0	0	0	1	0	1	0
902	1	0	0	1	0	2	1	1	2	2	0	0	0	0	0	0	0	1	1	1	0	0	1	1	1	1	0	1	1	2	0	1	1	1	2	2	1	0	0	1	0	0	0	0	0	0	0	1	0
903	0	1	0	0	0	1	1	1	2	2	1	0	0	0	0	0	0	1	1	1	1	0	0	2	0	0	0	1	2	0	1	1	1	0	0	2	1	0	0	2	0	1	0	0	0	1	0	1	0
904	0	0	0	0	0	1	2	2	1	1	0	0	1	0	0	1	0	2	1	0	0	0	0	2	0	1	0	0	1	1	0	0	0	0	0	1	1	1	0	1	0	0	0	0	0	0	0	1	1
905	0	1	0	0	0	1	1	2	1	0	0	0	0	0	0	0	0	1	1	1	1	0	0	2	0	0	0	0	0	1	0	1	2	0	0	2	1	0	0	1	0	0	0	0	0	0	0	0	0
906	1	0	0	0	0	1	1	1	1	1	0	1	2	1	0	1	0	2	2	0	0	1	0	2	0	0	0	0	0	2	1	2	2	0	0	1	1	0	0	1	0	0	0	1	0	0	0	0	1
907	1	2	0	0	0	0	1	2	1	0	1	1	1	1	0	0	0	1	2	0	1	0	0	2	0	1	0	1	1	1	1	2	2	1	0	1	1	0	1	1	0	1	0	0	1	0	0	1	0
908	1	0	0	0	0	1	1	1	2	2	0	0	1	0	0	1	0	1	1	1	1	0	1	1	1	1	0	0	0	2	0	1	1	0	0	1	1	0	0	2	0	0	0	0	0	1	0	2	0
909	0	1	0	0	0	0	1	1	2	2	0	0	0	0	0	0	0	1	0	2	0	0	0	2	0	0	1	2	2	1	1	0	1	1	0	2	0	0	0	1	1	0	0	0	0	0	0	0	0
910	0	1	1	0	1	2	2	2	1	0	1	1	2	1	0	0	0	0	0	1	0	0	0	2	0	0	0	0	0	2	0	1	2	2	0	1	2	0	0	2	1	0	0	0	0	1	0	1	0
911	1	1	0	0	0	0	1	1	2	2	0	0	2	0	1	1	0	1	1	1	1	1	0	2	0	0	0	0	2	0	0	1	2	0	0	2	0	1	0	0	0	0	0	0	0	1	0	2	0
912	1	2	0	1	0	1	1	1	2	2	0	1	1	1	0	0	0	1	1	1	1	0	0	2	0	0	0	0	0	2	0	0	1	1	0	2	1	0	0	1	0	1	0	0	1	1	0	2	0
913	0	0	0	0	0	2	2	2	1	1	0	1	2	1	0	0	1	1	0	2	1	0	0	2	0	1	0	1	1	1	1	2	2	0	0	0	1	0	0	2	1	0	2	0	1	1	0	1	1
914	0	0	0	0	0	1	1	1	2	0	0	0	1	1	0	0	0	0	0	2	0	0	0	2	0	1	0	0	0	2	1	2	2	0	0	1	2	0	0	1	0	0	0	0	0	1	0	1	0
915	1	2	0	0	0	0	2	2	1	1	1	1	1	1	0	0	0	1	0	2	0	0	1	1	1	1	0	0	0	2	0	2	2	0	1	2	1	0	0	1	0	1	0	0	1	0	0	0	1
916	0	2	1	0	1	1	1	1	2	2	0	0	0	0	0	1	0	0	1	1	1	0	1	1	0	0	0	1	1	0	1	1	1	0	0	2	2	0	0	2	1	0	0	0	0	0	0	2	0
917	0	1	0	1	0	2	1	1	1	1	0	0	1	0	0	1	0	1	1	1	0	0	0	2	0	0	0	0	0	2	0	1	1	1	1	2	1	0	1	1	0	0	0	2	0	2	0	0	0
918	1	0	0	0	0	2	2	2	1	1	0	0	0	0	0	0	0	1	1	1	0	0	0	2	0	0	0	1	2	0	1	1	1	0	0	2	2	1	0	1	0	0	1	0	1	0	0	2	0
919	0	0	0	0	0	1	2	2	1	1	1	0	1	0	0	0	0	0	1	1	0	0	0	2	0	0	0	0	1	1	0	2	2	0	0	2	1	1	0	1	0	0	0	0	0	1	0	1	1
920	1	1	0	0	0	1	1	1	2	2	0	0	0	0	0	0	0	1	1	1	1	0	1	1	0	0	0	1	1	2	0	0	0	0	0	1	1	0	0	1	0	1	1	0	0	1	0	0	0
921	0	2	1	0	0	0	1	1	1	1	1	0	1	1	0	0	0	1	1	1	1	0	2	0	0	0	0	1	2	0	1	1	2	0	0	2	2	0	0	2	0	0	1	0	1	0	0	2	0
922	0	1	0	1	0	1	2	2	1	0	0	1	1	1	0	0	0	1	1	1	1	0	0	2	0	1	0	1	2	1	0	1	2	1	1	1	2	0	0	2	0	0	2	0	1	1	0	1	0
923	0	2	0	1	0	1	1	1	2	2	0	1	2	2	0	0	0	0	1	1	1	0	1	1	1	1	0	0	0	2	1	2	2	0	0	2	1	0	0	0	0	0	0	0	1	1	0	1	1
924	1	2	0	0	0	0	1	2	1	0	0	0	0	0	0	0	0	0	0	2	0	0	0	2	0	1	0	0	0	1	0	1	1	0	0	2	0	1	0	0	0	0	0	0	0	0	0	0	0
925	1	2	1	1	0	1	0	0	2	2	0	1	2	2	0	0	0	2	1	0	1	0	0	2	0	0	0	0	0	1	1	1	2	2	2	2	1	1	1	1	1	0	1	0	0	0	0	2	0
926	0	1	0	0	0	1	1	1	2	1	1	0	0	0	0	0	0	1	2	0	1	1	0	2	0	0	0	0	0	2	0	2	2	1	0	2	1	1	0	1	0	0	0	0	0	1	0	2	0
927	1	2	0	0	0	0	0	0	2	2	0	0	0	0	0	0	0	2	1	1	1	0	0	2	0	0	0	0	0	1	0	0	0	0	0	1	2	1	0	0	0	0	1	1	1	2	0	2	0
928	0	1	0	0	0	1	1	2	2	1	0	0	0	0	0	0	0	0	0	1	0	1	0	2	0	0	0	0	1	1	0	1	1	1	0	2	2	0	0	1	0	0	1	0	0	1	0	1	0
929	0	2	0	0	0	0	1	1	2	2	0	0	1	0	0	0	0	1	1	0	1	0	0	2	0	0	0	1	1	2	0	2	2	1	0	1	1	1	0	1	0	0	0	1	0	1	0	0	1
930	1	2	0	0	0	1	0	1	1	1	1	0	1	0	0	1	0	1	1	1	0	0	1	1	1	1	0	1	1	1	0	2	2	2	0	1	1	0	0	1	0	1	0	0	0	0	0	1	0
931	0	0	0	0	0	2	2	2	0	0	2	0	0	0	0	0	0	1	2	0	1	0	1	1	1	1	0	0	1	1	0	2	2	0	1	2	1	0	0	1	0	0	1	0	1	1	0	0	1
932	1	2	0	0	0	1	0	1	2	1	0	0	1	0	0	1	0	0	0	2	0	0	0	2	0	0	0	0	0	2	0	0	0	0	1	2	0	1	1	0	0	0	0	0	1	0	0	2	0
933	0	1	0	0	0	1	1	1	1	1	0	1	2	0	1	0	0	1	1	1	0	0	0	2	0	0	0	0	0	2	0	1	1	0	0	1	0	2	0	0	0	0	0	1	0	1	0	1	0
934	1	1	0	1	0	1	1	1	2	1	1	0	1	1	0	0	0	1	1	1	1	0	0	2	0	0	0	0	0	2	0	1	2	2	2	2	1	0	0	2	0	0	0	0	0	2	0	2	0
935	0	0	1	0	1	1	1	2	2	1	0	0	2	2	0	0	0	0	0	2	0	0	0	2	0	0	0	1	1	1	1	1	1	0	0	2	1	0	0	1	0	0	0	1	0	1	0	1	0
936	1	1	0	0	0	2	2	2	1	1	1	0	0	0	0	0	0	2	1	0	1	0	1	1	0	0	0	2	2	0	0	2	1	0	1	2	2	0	0	1	1	0	0	0	0	0	0	2	0
937	1	1	0	0	0	1	1	1	1	1	1	0	0	0	0	0	0	2	1	1	1	0	0	2	0	0	0	1	2	0	1	2	2	0	0	0	1	0	0	1	0	0	0	0	0	0	0	1	0
938	0	2	0	0	0	1	1	1	2	1	1	1	1	0	1	0	0	2	1	0	1	0	1	1	0	1	0	0	0	2	1	2	1	0	0	2	1	0	0	2	0	0	1	0	1	0	0	1	0
939	0	1	0	1	0	1	1	1	2	2	0	0	2	1	0	0	0	0	1	1	1	0	0	2	0	0	0	1	1	2	0	0	0	0	0	2	1	0	0	1	0	0	0	0	0	0	0	1	0
940	0	2	0	0	0	0	1	1	1	1	0	0	1	1	0	0	0	1	1	1	0	0	0	2	0	0	0	0	0	1	0	1	1	0	0	1	0	1	0	0	0	0	0	0	0	1	0	2	0
941	1	0	0	0	0	2	1	1	1	1	0	1	1	1	0	0	0	1	1	1	1	0	0	2	0	0	0	0	2	0	0	1	1	2	1	1	2	0	0	1	0	0	0	0	0	0	0	1	0
942	1	1	0	0	0	1	0	0	2	2	0	1	2	2	0	0	0	1	0	1	0	0	2	0	0	0	0	2	2	1	1	1	2	0	0	2	1	0	0	2	0	0	0	0	0	1	0	2	0
943	1	0	0	0	0	1	1	2	2	1	0	0	1	1	0	0	0	0	0	2	0	0	0	2	0	0	0	0	1	1	0	1	1	0	0	2	1	0	0	1	0	0	1	0	0	0	0	0	0
944	1	1	0	0	0	2	0	0	2	2	0	0	0	0	0	0	0	1	0	2	0	0	0	2	0	1	0	0	1	0	0	1	1	1	0	1	2	0	1	1	0	0	0	0	0	0	0	2	0
945	1	1	1	1	1	2	0	0	2	2	0	1	1	1	0	0	0	2	1	1	1	0	0	2	0	0	0	1	1	1	1	1	2	0	0	2	2	1	0	1	0	0	0	0	0	1	0	2	0
946	0	2	0	2	0	2	2	2	1	1	0	1	1	1	0	0	0	0	1	1	1	0	0	2	0	0	0	2	2	1	2	2	2	0	0	1	1	0	0	0	0	0	1	0	1	1	0	2	0
947	1	0	0	0	0	1	0	0	2	2	0	0	1	1	0	0	1	2	1	1	1	0	0	2	0	0	0	0	0	1	0	1	2	0	0	2	2	0	0	1	1	0	0	0	0	1	0	1	0
948	0	2	0	0	0	1	1	1	2	2	0	0	0	0	0	0	0	0	0	2	0	0	0	2	0	0	0	1	1	1	0	0	1	1	0	2	0	0	0	0	0	0	0	0	0	1	0	1	0
949	1	1	1	0	1	1	2	2	1	1	0	0	1	0	1	0	0	0	1	1	1	0	2	0	0	0	0	0	0	2	0	0	0	0	0	1	1	1	0	1	0	2	0	0	0	0	0	1	0
950	1	1	0	0	0	1	0	1	2	1	0	0	0	0	0	0	0	0	1	1	0	0	0	2	0	0	0	0	0	2	0	1	1	1	1	1	1	0	0	2	0	0	0	1	0	1	0	0	0
951	0	1	0	1	0	2	1	2	1	0	0	1	1	1	0	0	0	0	0	2	0	0	1	1	1	0	0	1	2	0	0	1	1	0	0	1	2	0	0	2	0	0	0	1	0	0	0	1	0
952	1	2	0	0	0	1	1	1	1	1	0	1	1	0	0	0	0	1	1	1	1	0	2	0	1	1	0	0	0	2	1	2	2	1	1	2	1	0	0	2	0	1	1	0	1	0	0	2	0
953	0	1	0	0	0	2	2	2	1	1	0	0	0	0	0	0	0	0	0	2	0	0	0	2	0	1	0	0	0	2	1	1	1	1	0	1	1	0	0	2	0	0	1	0	0	0	0	1	1
954	0	1	0	0	0	1	2	2	1	1	1	0	0	0	0	0	0	0	0	2	0	0	0	2	0	0	0	0	0	2	1	2	2	1	0	1	0	1	0	0	0	0	0	0	1	1	0	0	0
955	1	1	0	1	0	1	1	1	0	0	1	0	0	0	0	0	0	1	0	1	0	0	0	2	0	0	0	1	1	1	2	1	2	2	2	2	1	1	0	1	0	0	1	0	1	1	0	2	0
956	0	1	0	0	0	1	2	2	1	1	1	1	1	0	1	0	0	0	0	2	0	0	0	2	0	0	0	0	0	2	1	1	0	1	0	2	2	0	0	1	0	0	0	0	0	1	0	0	1
957	1	1	1	1	0	1	1	2	1	0	1	1	0	0	0	0	0	0	0	2	0	0	0	2	0	0	0	1	2	0	1	2	2	0	0	1	2	0	0	2	0	0	1	0	1	1	0	0	1
958	1	1	0	0	0	1	1	1	2	2	0	0	0	0	0	0	0	1	1	1	1	0	0	2	0	0	0	0	0	1	1	2	2	0	0	2	1	0	0	1	0	0	0	0	0	1	0	1	0
959	0	2	1	0	0	0	2	2	1	0	1	0	0	0	0	1	0	2	1	1	1	0	0	2	0	0	1	0	1	2	0	2	2	0	0	1	2	0	0	2	1	0	1	0	0	0	0	2	0
960	0	2	0	0	0	0	0	1	2	1	1	1	1	1	0	0	0	0	1	1	1	0	0	2	0	1	0	0	0	2	1	1	1	1	1	2	2	1	1	2	1	1	0	1	1	0	0	0	0
961	0	1	0	0	0	1	2	2	1	1	0	0	0	0	0	0	0	0	0	2	0	0	1	1	1	1	0	0	1	1	1	1	1	0	0	2	1	0	0	1	0	0	0	1	1	1	0	1	0
962	1	1	1	1	0	2	1	1	2	2	0	0	0	0	0	0	0	1	0	2	0	0	2	0	1	1	0	1	1	2	0	2	2	1	0	2	1	0	0	1	0	0	0	0	0	0	0	2	0
963	0	1	1	1	1	2	1	1	1	1	2	1	1	1	0	0	0	1	0	1	0	0	1	1	1	1	0	0	0	2	0	1	1	0	1	2	1	0	0	2	0	0	0	0	0	0	0	1	0
964	0	1	0	0	0	2	1	1	1	1	1	0	0	0	0	0	0	0	0	2	0	0	0	2	0	1	0	0	1	1	0	1	1	0	0	1	2	0	1	1	0	0	1	0	1	1	0	2	0
965	0	2	0	0	0	0	2	2	0	0	2	1	2	1	0	0	0	0	0	2	1	0	1	1	0	0	0	0	0	2	0	1	1	0	0	2	1	0	0	1	0	0	0	0	0	0	0	1	1
966	0	0	0	0	0	2	0	0	2	2	0	0	0	0	0	0	0	0	0	2	0	0	1	1	1	0	0	1	1	1	1	1	1	0	1	2	1	0	0	2	0	0	0	0	2	1	0	1	1
967	1	0	0	0	0	2	1	1	2	2	0	0	0	0	0	0	0	0	0	2	1	0	0	2	0	1	1	1	1	1	0	0	1	2	0	2	1	0	0	0	0	0	0	0	0	0	0	0	1
968	1	1	0	0	0	1	1	1	2	2	0	0	0	0	0	0	0	0	0	2	0	0	1	1	0	1	0	0	0	2	0	2	2	0	0	1	2	1	1	2	1	0	0	1	0	1	0	2	0
969	1	1	0	0	0	1	1	1	1	1	1	0	0	0	0	0	0	1	1	1	0	0	1	1	1	1	0	0	0	2	0	1	2	1	0	1	2	0	0	1	0	1	0	0	1	0	0	1	0
970	0	2	0	0	0	0	2	2	0	0	0	2	2	1	1	0	0	2	2	0	1	0	1	1	1	1	0	2	2	1	1	1	1	1	1	2	1	1	1	1	1	0	0	0	0	0	0	1	0
971	0	2	0	0	0	0	0	0	2	1	1	0	1	1	0	0	1	1	0	2	1	0	1	1	1	1	0	0	0	1	0	2	2	0	0	1	1	0	0	1	0	0	0	0	1	1	0	2	0
972	0	0	0	1	0	2	2	2	1	1	1	0	1	1	0	0	0	2	2	0	0	0	0	2	0	0	0	1	2	0	1	1	2	0	0	1	1	0	0	0	0	0	1	0	1	1	0	2	0
973	0	2	0	0	0	1	2	2	1	1	0	0	0	0	0	0	1	2	1	1	0	0	1	1	1	1	0	0	0	2	0	0	0	1	2	2	1	1	0	1	0	1	0	0	1	0	0	1	1
974	1	1	0	1	0	1	1	2	0	0	1	0	0	0	0	0	0	0	0	2	0	0	0	2	0	0	0	0	1	1	0	2	2	0	0	1	2	0	0	1	0	1	0	0	1	0	0	2	0
975	1	1	1	0	1	1	1	1	1	1	0	0	0	0	0	0	0	0	1	1	1	0	0	2	0	0	0	0	0	2	0	2	2	0	0	1	2	0	0	2	0	0	1	1	1	1	0	1	0
976	1	2	0	0	0	0	1	1	1	1	1	0	0	0	0	0	1	2	1	0	1	0	1	1	0	0	0	0	1	1	0	1	0	0	1	2	2	0	0	2	0	0	1	0	1	1	0	1	0
977	1	0	0	0	0	2	0	0	2	2	0	0	2	0	0	1	0	1	1	1	0	0	1	1	1	1	0	0	0	1	0	1	1	0	0	1	1	0	0	0	0	1	1	0	0	1	0	0	0
978	1	1	0	1	0	1	1	2	1	0	0	1	1	1	0	0	1	1	0	2	1	0	0	2	0	0	0	0	1	1	0	0	2	1	1	2	1	1	0	1	0	0	1	0	1	2	0	2	0
979	1	2	1	2	0	2	0	0	2	2	0	1	0	0	0	0	0	1	1	0	1	0	0	2	0	0	0	0	1	1	0	0	0	0	0	1	2	0	0	1	0	0	0	1	0	1	0	2	0
980	0	2	0	1	0	2	0	0	2	2	0	0	0	0	0	0	0	1	1	1	1	0	1	1	1	1	0	0	0	2	0	0	0	0	0	1	2	0	0	2	0	0	0	0	1	0	0	2	0
981	0	1	1	1	0	1	1	1	1	1	1	0	1	0	0	0	0	1	0	1	0	0	0	2	0	0	0	0	0	2	1	1	1	0	0	2	2	1	0	1	0	0	0	0	0	1	0	0	1
982	0	2	0	0	0	0	1	2	1	0	1	0	0	0	0	0	0	0	1	1	1	0	0	2	0	0	0	0	0	1	1	0	0	0	0	2	2	0	0	0	1	0	0	0	0	0	0	2	0
983	0	0	1	0	0	2	2	2	0	0	2	0	0	0	0	0	0	0	0	2	0	0	0	2	0	0	0	0	0	2	0	1	1	1	1	1	1	0	0	1	0	0	1	0	1	0	0	2	0
984	1	0	0	0	0	2	0	1	2	0	1	1	1	1	0	0	0	1	1	0	1	1	1	1	1	1	0	0	0	1	0	1	1	0	0	1	2	0	0	0	0	0	0	1	0	0	0	2	0
985	0	0	0	0	0	1	0	0	2	1	1	1	1	1	0	0	0	0	0	2	0	0	0	2	0	0	0	1	1	1	1	2	2	1	0	1	1	0	0	1	0	1	0	0	0	2	0	1	1
986	0	2	1	0	0	1	2	2	1	0	2	0	0	0	0	0	0	0	0	2	0	0	0	2	0	0	0	0	0	1	0	2	2	0	0	1	1	0	0	1	1	0	1	0	1	2	0	0	1
987	1	1	0	0	0	2	1	1	2	1	0	1	1	1	0	0	0	1	1	1	1	0	0	2	0	0	0	0	0	1	1	2	2	0	0	1	1	1	0	1	0	0	0	0	0	0	0	2	0
988	1	1	0	1	0	2	1	1	2	1	0	0	1	0	0	1	0	1	1	1	1	0	1	1	0	0	0	0	0	1	1	1	1	1	0	1	1	0	0	2	1	1	0	1	0	1	1	1	0
989	1	1	0	0	0	0	1	1	1	1	1	0	0	0	0	0	0	0	0	2	0	0	1	1	1	0	0	0	1	1	0	2	2	1	1	2	2	0	0	2	0	0	1	0	2	2	0	1	1
990	1	0	0	0	0	1	2	2	0	0	1	0	2	1	0	0	0	0	1	1	1	0	1	1	0	1	0	0	1	1	1	2	2	0	0	1	2	0	0	0	0	0	0	0	2	1	0	1	0
991	0	2	0	0	0	1	1	0	2	1	1	1	1	1	0	0	1	2	2	0	2	0	1	1	0	0	1	0	0	1	0	1	1	0	0	1	2	0	0	1	0	1	0	1	1	0	0	1	1
992	0	2	0	0	0	0	1	1	2	2	0	1	2	1	0	0	0	0	1	1	1	0	1	1	1	2	0	0	2	0	0	0	1	1	1	2	1	0	0	1	0	0	0	1	0	0	0	1	0
993	0	1	0	0	0	2	1	2	1	0	0	0	0	0	0	0	0	0	0	2	0	0	0	2	0	0	0	0	0	1	0	1	1	0	0	1	1	1	0	0	0	0	1	0	1	1	0	1	1
994	0	2	0	0	0	2	2	2	1	1	0	0	1	1	0	0	0	2	2	0	0	0	0	2	0	0	0	1	1	1	0	0	1	1	0	2	2	0	0	2	0	0	1	0	1	1	0	1	0
995	1	1	1	0	1	1	2	2	0	0	0	1	1	0	0	0	0	1	1	0	1	0	0	2	0	0	0	0	0	2	0	1	1	0	1	2	2	0	0	0	0	0	2	0	1	1	0	1	0
996	0	1	0	0	0	0	1	1	2	0	0	1	1	1	0	0	0	0	0	2	0	0	1	1	0	0	0	1	1	1	2	1	1	1	1	1	2	0	0	2	0	0	0	0	0	2	0	0	1
997	1	2	0	0	0	0	1	1	2	2	0	1	2	2	0	0	1	2	1	0	1	0	0	2	0	0	0	0	0	0	0	2	2	0	0	1	2	1	1	2	1	0	0	0	0	0	0	1	0
998	1	2	0	0	0	0	1	2	2	2	0	0	0	0	0	1	0	0	0	2	0	1	0	2	0	0	0	0	1	1	0	2	2	0	0	1	1	1	0	1	0	0	1	0	1	2	0	2	0
999	1	1	2	0	1	0	0	1	2	1	0	1	2	2	0	0	0	1	1	1	0	0	0	2	0	0	0	0	2	0	0	1	1	1	0	0	2	0	0	1	0	0	0	0	0	0	0	2	0
1000	0	1	0	0	0	1	1	1	2	2	0	0	1	0	0	0	0	2	0	1	0	0	0	2	0	0	0	0	0	2	0	1	1	2	1	2	2	1	0	1	0	1	0	0	1	0	0	1	0
[truncated: 252 more columns]
