# Supplementary material for: KNN-MDR: a learning approach for improving interactions mapping performances in genome wide association studies
Source: BMC Bioinformatics. 2017 Mar 21;18:184. doi: 10.1186/s12859-017-1599-7 (PMC5361736; doi:10.1186/s12859-017-1599-7)
Supplement: Supplementary file 6 — The data set(s) supporting the results of Table 4. (ZIP 7095 kb) [file 12859_2017_1599_MOESM6_ESM.zip › 100 simulations/S47/mkallsimul.dat]

1	0	0	0	0	0	1	1	2	0	0	1	1	2	0	2	0	1	1	1	1	1	1	1	1	1	1	0	0	0	1	1	1	1	0	0	2	1	1	0	0	0	2	2	0	1	1	0	0	1
2	1	0	0	0	0	1	2	0	1	1	1	0	1	0	1	0	1	1	0	0	0	0	1	1	0	0	0	0	0	2	0	0	1	1	1	1	1	0	0	0	0	0	0	0	1	1	0	1	0
3	0	0	0	0	0	0	2	1	0	0	1	0	2	0	2	0	2	1	0	1	1	0	1	1	0	0	0	0	0	2	1	1	2	1	0	2	1	1	0	0	0	1	1	0	1	2	0	0	2
4	0	0	0	0	0	1	1	2	0	1	1	0	0	0	0	0	0	0	1	1	1	0	0	2	0	0	0	1	1	2	1	1	0	0	1	1	2	0	0	0	0	0	0	0	0	0	0	0	1
5	1	0	1	0	0	0	2	1	0	1	0	0	2	1	0	1	2	2	2	2	2	0	0	2	0	0	0	0	0	2	1	1	2	0	2	2	2	0	0	0	0	0	0	0	0	0	0	0	1
6	1	0	0	0	0	1	1	2	0	0	2	0	0	0	0	0	1	1	1	1	1	0	0	2	0	0	0	0	0	2	2	0	2	0	0	2	0	1	1	0	0	0	0	1	0	1	0	0	1
7	1	0	0	0	0	0	2	0	2	2	0	0	0	0	0	0	1	1	1	1	0	0	0	2	0	0	0	0	1	2	0	1	1	1	1	1	2	0	0	0	0	0	0	0	0	1	0	0	0
8	0	0	0	0	0	0	1	1	1	1	1	0	0	0	0	0	2	2	1	1	1	1	0	2	0	0	0	0	1	2	0	1	1	1	0	2	2	0	0	0	0	0	0	0	0	0	0	0	1
9	0	0	0	0	0	0	2	2	0	0	1	0	1	0	1	0	1	1	1	0	0	2	0	2	0	0	0	1	1	2	1	1	2	0	1	1	2	0	0	0	0	0	1	0	0	1	0	0	1
10	0	0	1	0	0	0	1	2	1	1	1	0	2	0	1	0	1	1	2	2	2	1	1	1	1	1	0	1	1	2	2	0	2	2	0	2	1	0	0	2	0	0	0	0	0	1	0	1	2
11	0	0	0	0	0	0	2	1	1	1	1	0	0	0	0	0	2	0	0	1	0	0	0	2	0	0	0	1	2	1	1	1	1	0	0	2	1	0	0	1	0	0	0	0	0	0	0	0	2
12	1	0	0	0	0	1	2	1	0	0	0	0	0	0	0	0	1	0	0	0	0	0	2	0	0	0	0	0	2	2	0	1	2	1	0	2	1	0	1	0	0	1	1	0	1	2	0	1	2
13	0	0	0	0	0	0	2	0	2	2	0	0	0	0	0	0	0	2	2	2	0	1	0	2	0	0	0	1	2	2	0	2	2	0	2	0	2	0	0	1	0	0	0	0	0	2	0	0	0
14	0	0	0	0	0	0	1	1	0	0	2	1	1	0	0	0	2	1	1	1	1	0	1	1	0	1	0	1	1	2	1	1	1	0	1	1	1	1	1	0	0	1	1	0	1	0	0	0	0
15	0	0	0	0	0	1	2	0	2	2	0	0	0	0	0	0	2	2	1	1	1	0	1	1	1	1	0	0	0	1	1	1	1	0	1	1	2	0	0	0	0	0	0	0	0	0	0	0	1
16	0	0	0	0	0	0	2	2	1	1	1	1	1	0	0	0	1	0	0	0	0	1	2	0	1	1	0	0	0	2	0	0	0	1	0	2	1	1	1	0	1	0	0	0	0	0	0	0	1
17	0	0	0	0	0	1	1	1	1	1	1	0	1	0	1	0	2	1	1	1	1	0	0	2	0	0	0	0	0	1	1	0	0	0	1	1	2	0	0	1	0	0	0	1	1	1	0	0	0
18	1	0	0	0	0	1	1	1	1	1	1	0	1	0	1	0	0	0	0	0	0	1	0	2	0	0	1	1	1	2	0	0	2	0	0	2	1	0	0	1	0	0	0	0	1	0	0	0	1
19	1	0	0	0	0	0	2	2	1	1	1	0	2	0	2	1	2	0	0	0	0	1	0	2	0	0	0	0	0	2	0	1	1	1	0	2	1	0	0	1	0	0	0	0	0	2	0	0	0
20	0	0	0	0	0	0	2	0	1	1	1	0	2	0	2	0	0	2	1	1	1	1	0	2	0	0	0	0	0	2	0	0	1	0	1	1	1	1	1	0	1	0	0	0	0	1	0	0	1
21	0	0	0	0	0	0	2	2	1	1	0	0	0	0	0	0	2	0	0	0	0	1	1	1	1	1	0	0	0	1	1	1	1	0	1	1	1	0	0	1	0	1	0	0	0	1	0	0	0
22	1	0	0	0	0	0	1	2	0	0	2	1	1	0	0	0	1	1	0	0	0	1	2	0	1	1	0	0	0	2	1	0	0	0	0	2	1	0	0	2	0	2	2	0	0	1	0	0	0
23	0	0	0	0	0	0	1	2	0	0	2	0	1	0	1	0	1	1	0	0	0	0	1	1	0	0	0	0	0	2	0	1	2	0	1	1	1	0	0	1	0	0	0	0	1	1	0	0	1
24	1	0	0	0	0	0	2	2	0	0	0	0	2	1	1	1	2	1	0	0	0	0	0	2	0	0	0	1	1	2	1	2	1	0	2	0	1	1	0	0	0	1	1	0	1	1	0	0	2
25	0	0	2	0	1	0	2	0	2	2	0	0	2	0	2	0	0	1	1	1	1	0	2	0	0	0	0	0	0	2	1	1	1	0	1	1	1	0	0	0	0	1	1	0	0	1	0	1	2
26	0	0	0	0	0	0	1	2	0	0	1	0	0	0	0	0	1	1	0	0	0	1	1	1	1	1	0	0	0	2	0	0	1	1	2	0	1	1	0	1	0	1	1	0	1	1	0	1	2
27	0	0	0	0	0	1	2	1	2	2	0	1	2	0	1	0	1	2	1	1	1	0	0	2	0	0	0	0	0	2	2	1	1	1	1	1	1	0	0	0	0	0	0	0	1	1	0	1	1
28	0	0	1	0	0	0	1	2	0	1	0	1	2	0	2	0	2	2	1	1	1	0	0	2	0	0	0	0	0	1	1	1	1	1	0	2	1	0	0	2	0	0	0	0	1	1	0	0	2
29	0	0	0	0	0	0	2	2	0	1	0	1	1	0	1	0	2	1	1	1	0	0	2	0	0	1	0	1	1	1	1	2	1	0	2	0	1	0	0	1	0	0	0	0	0	1	0	0	1
30	0	1	0	0	0	0	1	2	0	1	1	0	0	0	0	0	1	1	2	2	2	1	0	2	0	0	0	1	1	1	1	0	1	0	0	2	1	0	0	1	0	0	0	0	0	1	0	0	0
31	0	0	0	0	0	0	1	2	1	1	0	1	1	0	0	0	1	1	1	1	1	0	0	2	0	0	0	2	2	1	2	0	2	1	0	2	1	0	1	0	0	0	0	0	0	0	0	0	0
32	0	0	0	0	0	0	1	2	0	0	1	1	1	0	0	0	2	2	2	2	1	0	0	2	0	1	0	1	1	2	1	2	2	0	1	1	1	0	0	0	0	0	0	0	1	0	0	0	0
33	1	0	0	0	0	1	1	1	1	2	1	0	0	0	0	0	2	0	0	0	0	0	0	2	0	0	0	0	1	2	0	1	1	2	1	1	1	0	0	1	0	0	0	0	1	0	0	0	0
34	0	0	0	0	0	0	2	2	1	1	0	0	0	0	0	0	1	1	1	1	1	0	0	2	0	1	0	0	0	1	0	0	2	0	1	1	2	0	0	0	0	0	0	0	2	1	0	0	0
35	1	0	0	0	0	0	2	0	2	2	0	0	2	1	1	1	1	2	1	1	1	0	1	1	0	0	0	1	1	2	2	1	1	1	1	1	2	0	0	0	0	2	2	0	1	1	0	0	0
36	1	0	0	0	0	1	2	2	0	1	0	1	2	1	1	1	1	0	0	0	0	0	0	2	0	0	0	0	1	2	1	1	1	0	0	2	1	0	1	0	0	0	0	0	0	0	0	0	1
37	0	0	0	0	0	0	2	2	0	1	1	1	1	0	0	0	1	1	1	1	1	0	0	2	0	1	1	0	0	1	1	2	2	0	2	0	2	0	0	1	0	0	0	1	1	1	0	0	1
38	1	1	1	0	1	0	2	2	0	1	0	0	0	0	0	0	2	0	0	0	0	0	0	2	0	1	0	0	1	2	0	0	2	1	0	2	1	0	0	1	1	0	0	0	1	0	0	0	1
39	1	0	0	0	0	1	1	1	1	1	0	0	1	0	1	0	1	1	1	1	1	1	2	0	1	1	0	1	1	2	2	1	1	1	0	2	1	1	0	0	0	1	0	0	2	1	0	0	2
40	0	0	1	0	0	1	1	2	0	0	0	1	1	0	1	0	1	1	0	0	0	0	0	2	0	0	0	0	1	2	0	1	2	0	0	2	1	1	0	0	0	0	0	0	1	0	0	0	1
41	0	0	0	0	0	1	1	2	0	0	1	0	0	0	0	0	0	0	1	1	1	0	2	0	0	0	0	0	0	1	1	0	0	0	0	2	2	0	0	1	0	0	0	0	1	0	0	0	0
42	1	0	0	0	0	0	2	0	2	2	0	0	0	0	0	0	1	1	1	1	1	0	2	0	0	0	0	0	0	2	1	1	2	1	0	2	1	0	0	1	0	0	0	0	0	0	0	0	2
43	0	0	1	1	1	1	2	0	2	2	0	0	0	0	0	0	1	1	1	1	1	0	1	1	0	0	0	2	2	1	2	0	0	0	0	2	1	0	0	0	0	1	0	0	0	0	0	0	0
44	1	0	0	0	0	0	2	2	0	0	0	1	1	0	0	0	1	0	1	1	1	0	0	2	0	0	0	0	1	2	0	2	2	0	1	1	1	0	0	1	1	0	0	0	1	1	0	0	0
45	1	0	0	0	0	1	2	2	1	1	0	0	0	0	0	0	1	1	2	1	1	0	1	1	0	0	0	1	1	2	1	1	1	0	1	1	2	1	0	0	0	0	0	0	0	0	0	0	0
46	1	1	0	0	0	1	2	2	0	0	0	0	0	0	0	0	2	1	1	1	1	1	0	2	0	0	0	0	0	2	0	0	0	0	0	2	1	1	0	0	0	0	0	1	0	0	0	1	1
47	0	0	0	0	0	0	1	2	0	0	2	0	1	0	0	0	1	1	1	1	1	1	1	1	1	1	0	0	0	2	1	1	1	0	1	1	1	0	1	1	0	0	0	1	0	0	0	0	0
48	1	0	0	0	0	0	2	0	2	2	0	1	1	0	0	0	2	1	1	0	0	0	0	2	0	1	0	1	1	2	0	0	0	1	1	1	1	0	0	1	0	1	1	0	1	0	0	1	2
49	0	0	0	0	0	0	1	1	1	1	1	1	1	0	0	0	1	0	0	0	0	1	0	2	0	1	0	2	2	1	1	1	2	0	1	1	1	1	1	0	1	1	0	0	0	0	0	0	1
50	0	0	0	0	0	0	2	1	1	1	0	0	0	0	0	0	0	0	0	0	0	0	0	2	0	0	0	0	0	2	1	1	2	0	0	2	2	0	0	1	0	0	0	0	0	0	0	0	1
51	0	0	0	0	0	0	2	0	2	2	0	1	0	0	0	0	1	0	0	0	0	0	1	1	0	0	0	0	1	2	0	0	1	0	1	1	1	0	0	1	0	2	2	0	0	1	0	0	2
52	1	0	0	0	0	0	2	2	0	0	1	1	1	0	1	0	0	0	1	1	1	0	0	2	0	0	0	0	1	2	1	0	1	1	2	0	1	0	0	1	0	0	0	0	1	0	0	1	2
53	0	0	1	1	1	1	2	0	2	2	0	0	1	0	1	0	2	1	1	1	1	0	0	2	0	0	0	0	1	2	0	0	0	1	2	1	1	1	0	0	0	1	1	1	0	0	0	1	2
54	0	0	0	0	0	0	2	0	2	2	0	0	0	0	0	0	1	2	1	1	1	1	0	2	0	0	0	0	0	2	0	0	1	0	0	2	2	0	0	0	0	0	0	1	2	0	0	0	1
55	1	0	0	0	0	0	2	0	2	2	0	0	1	0	1	0	1	0	1	1	1	0	0	2	0	0	0	0	0	1	2	0	2	1	0	2	1	0	1	0	0	0	0	0	0	0	0	0	1
56	0	0	0	0	0	0	2	2	0	1	0	2	2	0	1	0	1	1	1	1	1	0	1	1	0	0	0	0	1	2	1	0	1	0	1	1	2	0	0	0	0	0	0	0	1	0	0	0	1
57	0	0	0	0	0	0	0	2	1	1	0	1	2	0	1	0	1	0	2	1	1	0	0	2	0	0	0	0	1	2	1	1	2	0	1	1	2	0	1	0	0	1	1	0	1	0	0	0	1
58	1	0	0	0	0	0	2	2	0	1	0	2	2	0	0	0	1	0	1	1	1	1	0	2	0	0	0	0	0	2	1	0	0	0	0	2	2	0	0	1	0	1	1	0	0	0	0	0	1
59	1	1	0	0	0	0	2	2	0	1	0	0	0	0	0	0	1	1	0	0	0	0	1	1	0	0	0	0	2	2	0	0	2	1	1	1	2	1	1	0	1	1	1	0	1	1	0	0	2
60	1	0	0	0	0	1	1	2	1	1	0	0	1	1	0	0	1	1	0	0	0	0	0	2	0	0	0	2	2	0	2	1	2	0	1	1	0	0	0	1	1	1	1	0	1	1	0	0	2
61	0	0	0	0	0	0	2	0	2	2	0	0	1	0	1	0	2	1	1	0	0	1	0	2	0	0	0	0	1	2	0	0	1	0	1	1	2	0	0	0	0	0	0	1	0	1	0	0	1
62	1	0	0	0	0	0	2	0	2	2	0	0	0	0	0	0	1	1	0	0	0	0	1	1	0	1	0	0	1	2	0	1	1	1	2	0	1	0	0	1	0	0	0	0	0	0	0	0	0
63	1	0	0	0	0	1	1	2	1	1	1	2	2	0	1	0	1	1	1	1	1	0	0	2	0	0	1	0	1	2	0	1	2	1	0	2	1	0	0	1	0	0	0	0	0	0	0	0	0
64	0	1	0	0	0	0	2	1	1	1	0	0	1	0	1	0	1	2	0	0	0	1	1	1	1	1	0	1	1	1	2	1	1	1	0	2	1	0	1	0	0	0	0	0	1	0	0	0	1
65	1	0	0	0	0	0	2	1	1	1	0	1	1	0	1	1	1	2	1	1	1	1	1	1	1	1	0	0	1	2	0	2	2	0	1	1	1	0	0	0	0	0	0	0	1	0	0	1	1
66	0	0	0	0	0	0	2	2	0	0	0	0	1	0	1	0	2	0	1	1	1	0	0	2	0	1	0	0	0	2	0	0	2	0	1	1	2	0	0	1	0	1	1	0	1	0	0	1	1
67	0	0	0	0	0	0	2	1	1	1	0	0	1	0	2	0	1	1	0	0	0	0	0	2	0	0	0	2	2	2	0	2	2	0	2	0	2	0	0	1	0	0	0	1	1	0	0	0	0
68	0	0	0	0	0	0	1	1	1	1	2	1	2	0	2	0	1	1	1	0	1	1	0	2	0	0	0	0	0	1	0	0	1	1	0	2	1	1	1	1	1	0	0	0	0	0	0	0	0
69	0	0	1	0	0	0	1	1	1	1	1	0	0	0	0	0	1	0	0	0	0	1	0	2	0	1	0	1	1	1	1	1	1	1	0	2	1	0	0	0	0	0	0	0	1	0	0	0	1
70	0	0	0	0	0	0	1	1	1	1	1	0	1	1	0	0	1	0	1	1	1	1	1	1	0	1	0	1	1	1	1	1	0	0	1	1	0	0	0	1	0	1	0	0	0	0	0	0	0
71	0	0	0	0	0	1	1	2	0	0	1	0	1	1	0	0	2	1	1	1	1	0	0	2	0	0	0	0	0	2	0	0	2	1	2	1	1	1	1	0	0	0	0	0	0	0	0	0	1
72	0	0	0	0	0	1	2	2	0	1	0	0	1	0	1	0	0	0	1	1	1	1	1	1	1	1	1	1	1	1	1	1	1	0	1	1	1	0	0	0	0	1	0	0	0	0	0	0	1
73	1	0	0	0	0	0	2	0	2	2	0	0	1	0	1	0	1	1	2	2	1	0	0	2	0	0	0	1	1	1	1	0	1	1	1	1	1	0	0	0	1	1	1	0	1	0	0	0	0
74	1	0	0	0	0	1	2	2	0	1	0	1	1	0	0	0	2	2	2	2	0	0	0	2	0	1	0	1	1	0	1	0	2	2	1	1	1	0	0	2	0	0	0	1	0	1	0	0	1
75	1	0	0	0	0	0	2	1	1	2	0	2	2	0	1	0	2	1	1	0	0	0	0	2	0	0	0	0	0	1	1	1	2	0	1	1	0	0	1	1	0	0	0	0	0	1	1	0	1
76	1	0	0	0	0	0	1	1	0	2	0	0	0	0	0	0	1	1	1	1	1	0	0	2	0	0	0	0	0	1	1	2	2	1	0	2	1	0	0	2	0	2	2	0	1	1	0	0	2
77	0	0	0	0	0	0	1	1	1	1	1	0	1	0	1	0	1	1	0	0	0	0	0	2	0	0	1	0	1	2	0	0	2	0	0	2	2	1	0	0	0	2	1	0	1	0	0	0	1
78	1	0	0	0	0	0	2	2	0	1	0	0	2	0	2	1	1	0	1	1	1	0	2	0	0	0	0	1	1	2	1	0	1	0	0	2	2	0	0	0	0	0	0	0	1	0	0	0	1
79	0	0	0	0	0	0	2	2	0	0	0	0	0	0	0	0	1	1	0	0	0	0	0	2	0	0	0	0	0	2	1	0	2	0	1	1	0	0	0	1	0	0	0	0	1	0	0	0	0
80	1	0	0	0	0	1	0	1	1	1	1	1	2	1	1	1	0	2	1	1	1	0	0	2	0	0	0	0	0	1	0	0	0	0	0	2	2	0	0	0	0	0	0	0	0	0	0	0	1
81	0	0	0	0	0	0	2	2	0	1	0	0	1	0	1	1	2	2	1	1	1	0	1	1	0	0	0	0	1	2	0	1	2	1	1	0	1	0	0	1	0	1	1	0	0	0	0	0	1
82	1	0	0	0	0	1	2	1	0	0	1	1	0	0	0	0	0	0	0	0	0	1	1	1	0	0	0	2	1	2	1	0	0	0	0	1	1	1	1	1	1	1	1	1	1	2	0	0	2
83	1	0	0	0	0	0	2	1	0	0	0	0	0	0	0	0	1	1	0	0	0	0	0	2	0	0	1	1	1	2	0	1	2	0	0	2	1	0	0	1	0	0	0	0	0	1	0	0	1
84	0	0	0	0	0	0	1	1	1	1	0	0	1	0	1	1	2	0	0	0	0	1	0	2	0	0	0	2	2	2	1	1	2	0	1	1	2	0	0	1	0	0	0	1	1	0	0	0	1
85	0	1	0	0	0	0	2	1	1	1	1	0	0	0	0	0	1	1	1	1	0	0	1	1	0	0	0	1	2	2	0	0	1	1	0	2	1	0	0	1	1	0	0	0	0	0	0	0	2
86	0	0	0	0	0	1	1	2	0	1	1	1	1	0	0	0	1	1	1	1	1	1	0	2	0	0	0	1	1	2	2	1	2	0	0	2	1	0	0	0	1	0	0	0	1	0	0	1	1
87	0	0	0	0	0	1	2	2	0	1	0	0	1	0	1	0	1	1	0	0	0	1	0	2	0	0	0	1	2	2	0	0	1	1	0	2	0	1	1	0	0	0	0	0	0	0	0	0	0
88	1	0	0	0	0	0	2	0	1	1	1	1	2	1	1	1	2	1	0	1	1	0	1	1	0	0	0	1	1	2	2	1	2	2	1	1	2	0	0	2	0	0	0	1	0	0	0	0	1
89	0	0	0	0	0	1	0	1	1	1	1	1	2	1	1	1	1	1	1	1	1	1	0	2	0	0	0	1	1	2	1	0	2	1	1	1	1	1	1	0	1	0	0	0	0	0	0	0	0
90	1	0	0	0	0	0	2	1	2	2	0	0	0	0	0	0	1	0	0	0	0	0	1	1	0	1	0	0	1	2	1	0	2	0	0	2	1	1	0	0	0	1	0	0	2	0	0	0	0
91	0	0	0	0	0	1	2	1	1	1	1	1	1	0	0	0	2	0	0	0	0	0	0	2	0	1	0	0	0	2	1	0	2	2	1	2	0	0	1	1	0	0	0	0	1	0	0	1	1
92	0	0	0	0	0	0	1	2	0	0	2	0	1	0	1	0	1	0	0	0	0	0	1	1	0	1	0	0	0	2	1	0	1	1	0	2	1	1	0	0	0	1	1	0	1	1	1	0	1
93	0	0	0	0	0	0	2	2	0	0	0	0	1	0	1	0	1	0	1	1	1	0	0	2	0	0	0	2	2	0	2	0	1	0	0	2	1	0	0	0	1	0	0	1	0	0	0	0	1
94	0	0	2	0	1	0	2	0	2	2	0	0	1	0	1	1	1	0	0	0	0	0	1	1	0	1	0	1	2	2	1	0	0	1	1	1	1	0	0	0	1	1	0	0	0	0	0	0	1
95	1	0	0	0	0	0	2	2	0	0	1	0	1	0	1	0	2	2	2	2	2	1	1	2	0	0	0	0	1	2	0	0	0	1	0	2	2	0	0	0	0	1	1	0	1	1	0	1	1
96	1	0	0	0	0	0	1	2	0	1	0	0	1	0	1	0	1	0	0	0	0	1	1	1	1	1	0	1	1	2	1	0	0	0	2	0	1	0	0	1	0	2	2	0	0	1	0	0	1
97	1	0	0	0	0	0	1	1	1	1	1	0	0	0	0	0	2	2	2	1	1	0	0	2	0	0	0	0	1	2	0	0	0	0	1	1	1	0	0	1	0	0	0	1	0	0	0	0	2
98	1	0	0	0	0	1	2	2	0	0	1	2	2	0	0	0	1	0	0	0	0	0	0	2	0	1	0	1	1	2	2	1	0	0	0	2	1	0	0	0	0	0	0	0	1	0	0	0	0
99	0	1	0	0	0	1	2	1	1	1	0	0	0	0	0	0	1	1	1	1	1	1	0	2	0	0	0	1	1	2	0	1	1	0	0	2	1	1	1	0	2	1	1	0	1	1	0	0	1
100	0	0	0	0	0	0	2	1	2	2	0	0	1	0	1	0	0	2	1	1	1	1	0	2	0	0	0	0	0	1	0	0	1	0	1	1	1	0	0	0	1	0	0	0	0	0	0	0	1
101	0	0	0	0	0	0	1	1	2	2	0	1	1	0	1	0	1	1	0	0	0	0	1	1	0	0	0	0	0	2	0	0	1	0	0	2	0	1	0	1	0	0	0	0	1	0	0	0	1
102	0	0	0	0	0	0	1	2	0	0	1	0	0	0	0	0	2	2	1	0	0	0	0	2	0	0	0	0	0	2	1	2	1	0	0	2	1	0	0	0	0	0	0	0	0	0	0	0	0
103	0	0	0	0	0	0	2	1	1	1	0	0	0	0	0	0	2	0	0	0	0	0	0	2	0	0	0	0	0	1	1	0	2	2	1	1	2	0	0	0	0	0	0	1	1	1	0	0	2
104	0	0	1	1	1	1	2	0	2	2	0	1	0	0	0	0	2	0	0	0	0	0	0	2	0	1	0	1	1	1	1	1	0	0	0	2	1	0	0	0	0	0	0	0	0	1	0	0	1
105	1	0	0	0	0	1	1	1	1	1	1	2	2	0	1	0	1	1	1	1	0	0	0	2	0	0	0	0	1	2	0	0	2	1	1	1	2	0	0	0	0	0	0	0	0	0	0	0	1
106	1	0	0	0	0	1	2	0	2	2	0	2	2	0	1	0	1	1	1	1	1	0	0	2	0	0	0	0	0	2	0	0	2	0	0	2	2	1	0	0	0	0	0	2	0	2	0	0	1
107	1	1	0	0	0	0	2	1	2	2	0	0	0	0	0	0	2	0	0	0	0	1	1	1	1	1	0	1	1	2	0	0	2	2	0	2	2	0	1	0	0	1	0	0	0	1	0	0	1
108	1	0	0	0	0	1	2	2	0	0	1	0	2	1	1	1	1	1	1	1	1	1	0	2	0	0	1	2	2	2	1	2	1	0	0	2	1	1	1	0	2	0	0	2	0	0	0	0	1
109	1	0	0	0	0	0	1	2	1	1	0	0	0	0	0	0	2	0	0	0	0	0	0	2	0	0	0	1	2	2	1	1	2	1	0	2	2	0	0	0	0	0	0	1	0	0	0	0	1
110	0	0	0	0	0	0	2	2	1	1	1	0	2	0	2	0	1	1	0	0	0	0	0	2	0	0	1	0	0	1	1	1	2	0	1	1	0	2	0	0	0	1	1	0	1	1	0	0	1
111	0	1	0	0	0	1	2	0	2	2	0	0	0	0	0	0	0	0	0	0	0	1	0	2	0	0	0	0	1	2	1	1	1	0	0	2	1	0	0	1	0	1	0	0	1	0	0	0	0
112	1	0	0	0	0	0	1	1	1	1	1	1	2	0	2	0	0	0	0	0	0	0	0	2	0	0	0	0	0	1	2	1	2	1	1	0	1	0	0	0	0	0	1	0	1	1	0	0	1
113	0	1	0	0	0	0	2	1	2	2	0	1	2	0	2	1	1	0	1	2	1	0	0	2	0	0	1	0	0	1	0	1	1	0	2	1	1	0	0	0	0	0	0	0	0	0	0	0	0
114	0	0	0	0	0	0	2	1	1	1	1	0	1	0	1	0	1	1	1	1	0	1	0	2	0	0	0	0	1	2	1	1	1	0	0	2	1	0	0	0	0	1	1	0	0	1	0	1	1
115	0	0	0	0	0	0	1	2	0	0	0	0	0	0	0	0	2	0	0	0	0	0	0	2	0	0	0	0	0	1	2	0	1	1	1	1	1	0	0	2	0	0	0	1	0	0	0	0	0
116	1	0	0	0	0	0	1	1	1	1	1	1	2	0	1	0	0	2	1	1	1	0	0	2	0	0	0	0	1	2	1	2	2	0	2	0	1	0	0	2	0	1	0	0	0	0	0	0	0
117	0	0	0	0	0	0	1	1	1	1	1	1	1	0	1	0	0	1	0	0	0	0	0	2	0	0	0	0	0	2	1	0	2	1	1	1	2	0	0	0	0	0	0	0	0	0	0	0	0
118	1	1	0	0	0	1	2	1	0	0	0	2	2	0	1	0	1	1	1	1	1	1	0	2	0	0	0	1	1	2	1	2	2	0	0	2	1	0	1	0	0	0	0	0	0	0	0	0	2
119	0	0	0	0	0	0	1	1	1	1	1	1	1	0	1	0	1	0	0	0	0	0	0	2	0	0	0	1	1	2	1	0	1	1	0	2	2	0	0	0	0	0	0	0	0	0	0	0	0
120	1	0	0	0	0	0	1	2	0	1	1	0	2	1	0	1	1	1	2	1	1	0	0	2	0	1	0	1	2	2	0	2	2	0	0	2	2	0	0	0	0	2	2	0	0	1	0	0	1
121	1	0	0	0	0	0	2	1	1	1	1	0	0	0	0	0	0	1	0	0	0	1	0	2	0	0	0	0	0	2	0	2	2	0	1	1	2	0	0	0	0	0	0	0	0	0	0	0	0
122	1	0	1	0	0	0	1	2	0	0	2	0	1	0	1	0	1	1	0	0	0	0	0	2	0	0	0	1	2	2	1	1	2	0	0	2	1	0	0	2	0	0	0	0	0	0	1	0	0
123	0	1	0	0	0	1	1	1	1	1	1	0	0	0	0	0	0	1	1	2	1	1	2	0	1	1	0	1	1	1	2	0	0	0	1	1	1	1	0	1	0	1	1	0	0	0	0	0	1
124	0	0	0	0	0	1	2	1	1	1	1	0	0	0	0	0	1	1	1	1	1	0	0	2	0	1	0	2	2	2	0	0	2	1	2	1	1	1	0	0	0	0	0	0	0	0	0	0	1
125	0	0	0	0	0	0	2	2	0	1	0	1	2	0	2	0	0	2	0	0	0	0	0	2	0	1	0	1	2	2	0	2	1	0	1	1	2	0	0	0	0	0	0	0	1	0	0	0	2
126	0	0	0	0	0	0	1	1	1	1	2	0	0	0	0	0	2	1	1	1	1	0	0	2	0	0	0	1	0	1	1	1	1	2	1	1	1	0	0	1	0	0	0	0	1	1	0	1	1
127	0	0	0	0	0	0	2	1	1	1	0	0	0	0	0	0	2	1	0	1	1	0	0	2	0	0	0	0	1	2	0	0	1	0	1	1	1	0	0	0	0	0	0	0	0	0	0	0	1
128	1	0	0	0	0	0	2	1	1	1	1	1	1	0	0	0	1	1	0	1	0	2	1	1	1	1	0	0	1	2	1	0	1	1	1	1	1	0	0	2	0	1	1	0	1	0	0	1	1
129	1	0	0	0	0	0	2	1	1	1	0	1	1	0	0	0	0	2	2	1	0	0	0	2	0	2	0	0	0	2	0	1	2	0	0	2	0	0	0	1	0	2	2	0	1	1	0	0	2
130	1	0	0	0	0	0	2	0	2	2	0	1	1	0	1	0	2	0	0	0	0	0	0	2	0	0	0	1	1	1	2	0	0	0	0	2	1	0	0	1	0	0	0	0	0	0	1	0	1
131	1	0	0	0	0	0	2	2	0	1	0	1	1	0	1	0	2	0	0	0	0	1	0	2	0	0	0	0	1	2	1	1	2	0	1	1	2	0	0	0	0	0	0	0	0	0	0	2	2
132	1	0	0	0	0	1	2	1	1	2	0	1	1	0	0	0	1	1	0	1	0	1	1	1	1	1	0	0	0	1	0	0	2	0	0	2	1	0	1	1	0	0	0	0	0	0	0	0	0
133	0	0	0	0	0	0	2	2	0	0	1	1	1	0	0	0	2	1	0	1	1	0	0	2	0	0	0	0	0	1	0	2	2	0	2	0	2	0	0	0	0	0	0	0	0	1	0	0	1
134	1	0	0	0	0	0	2	1	1	1	1	1	1	0	0	0	1	0	1	1	1	0	0	2	0	0	0	0	0	1	2	0	1	0	1	1	1	0	0	1	0	1	0	0	1	1	0	0	1
135	0	0	0	0	0	0	2	1	0	0	0	0	0	0	0	0	2	1	0	1	1	0	0	2	0	1	0	0	0	1	1	0	1	1	1	1	1	0	0	1	1	0	0	0	1	1	0	1	2
136	1	1	0	0	0	0	1	2	0	1	1	0	0	0	0	0	1	1	2	1	1	0	0	2	0	0	0	0	1	2	0	2	2	0	0	2	1	0	0	1	0	0	0	0	0	0	0	0	1
137	0	0	0	0	0	1	1	1	0	0	2	1	1	0	0	0	1	1	2	2	1	0	0	2	0	0	0	0	0	2	1	1	2	0	2	0	1	0	0	0	1	0	0	0	0	2	0	0	1
138	0	0	0	0	0	0	2	2	0	0	1	1	1	0	1	0	2	0	0	0	0	0	1	1	0	0	0	0	0	1	2	0	0	0	2	0	1	1	0	0	0	0	0	0	0	0	0	0	0
139	0	0	0	0	0	0	2	1	1	1	0	0	0	0	0	0	1	0	0	0	0	1	0	2	0	0	0	1	1	2	2	0	2	2	0	2	0	0	1	1	0	0	0	0	0	1	1	0	0
140	0	0	0	0	0	0	1	1	1	1	0	1	1	0	0	0	0	0	0	0	0	0	0	2	0	0	0	0	0	1	1	1	2	0	1	1	2	0	0	2	0	0	0	0	1	0	0	0	1
141	0	0	0	0	0	0	2	1	1	1	0	0	1	0	1	0	0	2	2	1	0	1	0	2	0	0	0	1	2	2	1	0	1	1	2	0	2	0	0	0	0	1	1	0	1	0	0	0	1
142	1	0	0	0	0	0	2	1	1	1	0	1	2	0	0	0	1	0	1	1	1	1	0	2	0	0	0	1	1	1	1	1	0	0	1	1	1	1	0	1	0	0	0	0	0	0	0	0	0
143	1	0	1	1	1	2	1	0	2	2	0	2	1	0	2	1	1	1	2	2	1	0	0	2	0	0	0	1	1	2	1	0	0	0	0	2	2	0	0	1	0	1	1	0	1	1	0	0	1
144	0	0	0	0	0	0	2	2	0	0	0	0	0	0	0	0	1	1	0	0	0	0	0	2	0	0	0	1	2	2	0	0	0	0	0	2	2	0	0	0	0	1	0	0	1	1	0	0	0
145	1	0	0	0	0	0	2	1	1	2	0	0	1	0	1	0	0	1	1	1	1	0	0	2	0	0	0	1	2	2	1	1	1	0	0	2	1	1	1	0	2	0	0	0	0	0	0	0	1
146	0	0	1	0	0	0	1	2	0	0	0	1	1	0	0	0	0	1	1	1	1	1	0	2	0	0	0	0	0	2	1	2	2	0	1	1	1	0	0	0	0	0	0	0	0	0	0	0	1
147	1	0	0	0	0	0	0	2	1	1	0	0	1	0	1	0	0	0	0	0	0	0	1	1	0	0	0	0	1	2	0	0	2	0	0	2	0	1	0	1	0	0	0	0	0	1	0	1	2
148	0	0	0	0	0	0	1	2	0	1	0	0	1	0	1	0	1	0	1	1	1	0	0	2	0	0	0	0	0	1	2	0	0	0	0	2	0	0	0	1	1	0	0	1	0	1	0	0	0
149	1	0	0	0	0	0	2	0	2	2	0	1	0	0	1	1	2	1	1	1	1	1	1	1	1	1	0	0	0	2	0	2	2	0	1	1	1	0	1	0	0	0	0	0	0	0	0	0	2
150	0	0	0	0	0	0	2	1	0	0	0	0	0	0	0	0	2	0	1	1	1	2	0	2	0	0	0	1	1	2	0	2	1	0	2	0	1	0	0	1	0	1	1	0	0	0	0	0	0
151	1	0	0	0	0	0	2	2	0	0	0	1	1	0	0	0	2	2	1	0	0	0	1	1	0	1	0	1	0	1	2	0	2	0	0	2	0	1	0	0	0	0	0	0	0	0	0	1	2
152	1	0	0	0	0	0	2	2	1	1	0	0	0	0	0	0	2	0	0	0	0	0	0	2	0	0	0	1	0	1	2	0	2	1	1	2	1	0	0	1	0	1	1	0	1	1	0	0	1
153	0	0	1	0	0	0	0	2	0	0	2	1	1	0	1	0	2	1	1	1	0	0	1	1	0	0	0	2	2	1	2	0	1	0	1	1	1	0	0	1	0	0	0	0	0	0	0	0	1
154	1	0	0	0	0	0	1	2	0	1	0	0	0	0	0	0	0	1	1	0	0	0	0	2	0	1	0	0	1	2	0	0	0	0	1	1	1	1	0	0	0	1	1	0	2	0	0	0	2
155	0	0	0	0	0	2	1	2	0	1	1	2	2	0	2	0	1	2	1	1	1	1	2	0	1	1	0	1	1	2	2	1	2	0	2	2	1	0	1	0	0	0	0	0	1	1	0	0	0
156	0	0	0	0	0	0	2	1	1	1	0	1	2	0	1	0	1	0	0	0	0	0	0	2	0	0	0	0	0	2	1	0	2	1	1	1	1	0	0	2	0	1	1	0	2	0	0	0	0
157	1	0	0	0	0	0	1	0	2	2	0	0	0	0	0	0	0	0	1	1	1	1	0	2	0	0	0	2	2	2	2	1	1	0	0	2	2	0	0	0	0	0	0	0	0	2	0	1	2
158	1	0	0	0	0	0	2	0	1	1	1	1	2	0	1	0	1	1	1	1	1	1	1	1	1	0	0	0	0	2	0	1	2	1	0	2	1	0	0	2	0	0	0	1	0	0	0	0	1
159	0	0	1	0	0	1	1	2	0	0	1	0	0	0	0	0	0	2	0	0	0	0	0	2	0	0	0	0	0	2	1	2	1	0	1	1	2	0	0	2	0	1	0	0	0	1	0	0	2
160	1	1	0	0	0	1	2	1	1	2	0	0	1	0	1	0	2	1	1	0	0	2	1	1	1	1	0	1	1	2	2	0	1	0	0	2	1	0	0	0	0	1	0	0	0	1	0	0	1
161	1	0	0	0	0	0	1	1	1	1	0	1	0	0	0	0	0	0	0	0	0	1	0	2	0	0	0	0	1	2	0	0	1	0	1	1	1	0	0	2	1	0	0	0	0	0	0	0	1
162	1	0	0	0	0	0	2	1	1	1	0	0	1	0	1	0	1	1	0	0	0	0	0	2	0	0	0	0	0	1	0	1	2	0	0	2	1	0	0	1	0	1	1	0	1	1	0	0	1
163	1	0	1	1	1	2	1	1	1	1	1	1	1	0	0	0	2	0	0	0	0	1	1	1	1	2	0	0	0	2	1	0	1	1	2	0	0	0	0	2	0	0	0	0	0	1	0	0	0
164	1	0	0	0	0	0	2	1	0	0	0	0	1	0	0	0	2	1	0	0	0	0	1	1	0	0	0	1	1	0	1	2	2	1	0	2	1	0	0	1	0	1	0	0	1	0	0	0	0
165	1	0	0	0	0	0	2	0	2	2	0	0	0	0	0	0	1	1	1	0	1	0	1	1	0	1	0	0	1	2	0	0	1	0	1	1	1	1	0	0	0	1	0	0	2	0	1	0	0
166	0	0	0	0	0	1	1	0	2	2	0	0	0	0	0	0	1	1	0	0	0	0	1	1	0	0	0	0	0	1	0	1	1	2	1	1	1	0	0	1	1	0	0	0	0	0	0	0	2
167	0	0	0	0	0	0	1	1	1	1	1	1	0	0	0	0	2	0	0	1	0	1	1	1	1	1	0	0	0	2	0	2	1	0	0	2	1	0	0	1	0	1	1	0	1	1	0	1	1
168	0	0	0	0	0	0	2	1	2	2	0	0	1	0	1	0	0	1	1	1	1	0	0	2	0	0	0	0	1	2	1	0	0	0	0	2	1	1	0	0	0	1	0	0	0	1	0	0	1
169	0	0	1	0	0	1	1	2	0	0	1	0	0	0	0	0	1	0	1	2	1	1	0	2	0	0	0	1	1	0	1	1	1	0	0	2	1	0	0	1	0	2	2	0	1	1	0	0	0
170	1	0	1	0	0	0	1	1	0	0	2	0	0	0	0	0	1	2	0	1	1	1	1	1	0	1	0	1	1	1	1	0	0	0	0	2	1	1	0	0	0	0	0	0	2	1	0	0	0
171	1	0	0	0	0	0	2	2	1	1	1	0	1	0	1	0	2	0	0	0	0	0	0	2	0	0	0	2	2	1	2	1	2	0	2	0	2	0	0	1	0	1	0	0	2	1	0	0	1
172	1	0	0	0	0	0	2	2	0	0	0	1	2	0	1	1	2	0	0	0	0	0	0	2	0	1	0	0	0	1	0	1	1	0	1	1	1	0	0	1	0	0	0	1	0	0	0	1	0
173	1	0	0	0	0	0	2	2	0	1	0	0	1	0	1	0	0	0	1	1	1	0	0	2	0	0	0	1	2	2	1	0	2	0	0	2	1	0	0	2	0	0	0	0	0	0	0	0	1
174	1	0	2	0	1	0	1	2	0	1	1	0	0	0	0	0	2	0	0	0	0	0	0	2	0	0	0	0	0	2	1	1	1	0	0	2	2	0	0	1	0	0	0	0	1	0	0	0	2
175	1	0	0	0	0	0	2	0	2	2	0	0	0	0	0	0	1	1	1	1	1	0	1	1	0	0	0	0	0	1	0	1	1	1	1	2	2	0	0	0	0	0	0	1	0	1	0	0	1
176	1	1	0	0	0	0	2	2	1	2	0	1	0	0	1	1	2	1	1	0	0	0	0	2	0	0	0	1	2	1	1	1	1	1	1	1	2	0	0	2	0	1	1	0	1	0	0	0	0
177	0	0	0	0	0	0	1	1	1	2	0	0	1	0	1	0	1	0	0	0	0	2	0	2	0	0	0	0	0	1	1	2	2	0	1	1	2	0	0	1	0	1	1	0	1	1	0	0	1
178	1	0	0	0	0	0	2	0	1	1	1	0	0	0	0	0	1	1	1	0	0	0	0	2	0	0	1	1	1	2	0	1	2	0	1	1	1	0	0	1	0	0	0	1	1	0	0	1	2
179	1	0	0	0	0	0	2	2	0	0	1	0	0	0	0	0	1	0	0	0	0	0	0	2	0	1	0	0	0	2	2	0	0	0	0	2	1	0	0	0	0	2	2	0	1	1	0	1	1
180	1	0	0	0	0	1	1	1	1	2	0	0	1	0	1	0	1	0	0	0	0	0	0	2	0	0	0	0	0	2	1	0	2	0	1	1	1	1	0	1	0	1	1	0	1	1	0	0	1
181	0	0	0	0	0	0	1	2	0	2	1	1	0	0	1	1	2	1	1	0	0	0	1	1	1	1	0	0	1	2	0	0	2	2	1	1	1	2	0	0	0	0	0	1	0	1	0	0	0
182	1	0	0	0	0	0	1	2	0	0	1	0	0	0	0	0	1	1	1	0	1	0	2	0	0	0	0	0	0	2	0	0	2	2	1	1	2	0	0	1	0	0	0	0	0	0	0	0	0
183	1	0	0	0	0	0	2	1	1	1	0	1	1	0	0	0	2	0	0	0	0	1	0	2	0	0	0	1	1	1	2	0	0	1	0	2	1	0	0	1	0	0	0	0	0	0	0	0	0
184	1	0	0	0	0	0	1	1	1	1	1	0	1	0	1	0	2	2	1	0	0	0	0	2	0	0	0	0	1	2	1	1	2	2	2	1	1	0	0	0	0	0	0	0	0	0	0	0	1
185	1	0	0	0	0	0	1	1	1	1	1	1	1	0	0	0	1	1	0	1	0	0	0	2	0	0	0	0	1	2	1	0	1	0	0	2	1	0	0	2	0	0	0	0	0	1	0	0	1
186	0	1	1	0	1	0	1	2	0	1	1	0	0	0	0	0	2	0	0	0	0	0	1	1	0	1	1	1	1	2	1	2	2	1	0	2	2	0	0	0	0	1	1	0	0	1	0	1	1
187	1	0	0	0	0	1	1	2	0	0	2	0	1	1	0	1	1	1	1	0	1	1	0	2	0	0	0	1	1	1	1	0	0	0	0	2	1	1	1	1	1	2	1	0	1	0	0	0	1
188	0	0	0	0	0	0	2	1	1	1	0	0	0	0	0	0	2	0	0	0	0	0	1	1	1	2	0	0	0	1	1	0	1	0	1	1	1	1	0	1	0	1	0	0	0	0	0	1	1
189	0	0	0	0	0	0	2	2	1	1	0	0	0	0	0	0	0	2	2	1	0	0	1	1	0	0	1	1	1	2	0	0	2	0	0	2	2	0	0	1	0	0	0	1	0	0	0	0	2
190	1	0	0	0	0	0	2	0	2	2	0	1	1	0	0	0	2	1	0	0	0	0	0	2	0	1	0	1	1	2	1	1	1	1	1	1	1	0	1	0	0	0	0	0	1	0	0	0	0
191	0	0	0	0	0	0	2	0	2	2	0	1	2	0	1	0	1	2	1	1	1	1	0	2	0	1	1	0	0	1	1	0	0	0	0	2	1	1	1	1	1	1	1	0	1	1	0	0	0
192	1	0	0	0	0	0	1	1	0	0	2	1	1	0	0	0	2	2	1	0	0	0	1	1	0	0	0	0	0	2	0	1	1	0	0	2	1	0	0	1	0	0	0	1	0	1	0	1	1
193	1	0	0	0	0	0	2	2	1	1	1	0	0	0	0	0	1	2	1	1	1	0	0	2	0	0	0	0	0	2	0	0	0	0	0	1	1	1	1	0	0	1	1	0	1	0	0	0	1
194	1	0	0	0	0	1	2	0	1	1	0	1	1	0	0	0	1	0	1	0	0	1	0	2	0	1	0	0	0	1	0	0	0	0	0	2	1	0	0	0	0	0	0	0	0	0	0	0	2
195	0	0	0	0	0	0	1	1	0	0	1	1	2	0	1	0	2	1	1	1	1	0	0	2	0	0	0	0	1	2	0	1	2	0	0	2	2	0	0	0	0	0	0	0	0	0	0	0	1
196	0	1	0	0	0	1	2	0	1	1	1	0	1	0	1	1	0	0	1	1	1	1	1	1	1	1	0	0	0	2	0	0	2	1	1	1	1	0	0	1	0	2	2	0	1	1	0	0	1
197	1	0	1	0	0	0	2	2	0	0	0	0	0	0	0	0	1	1	0	0	0	1	1	1	1	1	0	0	0	1	2	0	0	0	0	2	1	0	0	2	0	0	0	0	1	0	0	0	0
198	0	0	0	0	0	0	1	1	1	1	1	0	0	0	0	0	1	0	1	2	1	1	0	2	0	0	0	0	0	1	1	1	2	0	0	2	0	0	1	1	0	1	0	0	0	0	0	0	1
199	1	0	0	0	0	0	2	1	1	2	0	1	1	0	0	0	2	0	0	0	0	1	0	2	0	0	0	0	1	2	1	1	1	1	1	1	1	1	0	0	0	0	0	0	0	0	0	0	1
200	0	0	0	0	0	0	2	2	0	0	0	0	1	0	1	0	1	1	1	1	1	0	0	2	0	0	0	1	1	2	0	0	0	0	0	2	2	0	0	1	0	0	0	0	1	1	0	0	1
201	0	0	0	0	0	0	1	2	0	1	1	0	0	0	0	0	2	2	1	1	1	0	0	2	0	0	0	0	1	2	1	0	1	0	1	1	1	1	0	0	0	0	0	1	0	1	0	0	1
202	1	0	0	0	0	1	2	2	0	0	1	0	1	0	0	0	1	0	0	0	0	0	0	2	0	1	1	1	1	2	0	1	1	0	0	2	1	0	0	1	0	1	1	0	0	0	0	0	1
203	0	0	0	0	0	0	1	2	0	0	1	0	0	0	0	0	0	0	1	1	1	1	1	1	0	0	0	2	2	1	2	0	1	0	1	1	1	1	0	0	0	0	0	0	0	0	0	0	2
204	0	0	1	0	0	0	2	2	0	1	0	0	1	0	1	0	0	2	0	0	0	0	0	2	0	0	0	0	0	2	0	0	2	1	1	1	2	0	0	0	0	1	1	0	1	0	0	0	1
205	1	0	0	0	0	0	2	1	1	1	0	0	0	0	0	0	1	1	0	1	0	0	0	2	0	0	0	1	1	1	1	0	1	1	1	1	2	0	0	0	0	0	0	0	0	0	0	0	0
206	1	0	0	0	0	0	2	0	2	2	0	1	1	1	0	1	1	1	0	0	0	0	0	2	0	1	0	0	1	2	0	0	2	1	1	1	1	0	0	0	0	0	0	1	1	1	0	0	1
207	1	0	0	0	0	0	2	2	0	0	0	0	0	0	0	0	0	2	0	0	0	0	0	2	0	0	0	0	1	2	0	1	1	0	1	1	2	0	0	0	0	1	1	0	1	1	0	0	1
208	1	0	1	0	1	0	1	2	0	0	1	0	0	0	0	0	0	1	1	1	1	0	0	2	0	0	0	0	0	2	0	1	1	0	1	1	1	1	0	0	0	0	0	1	0	1	0	0	0
209	1	0	0	0	0	0	2	1	1	1	0	0	1	0	1	0	1	1	1	1	0	1	0	2	0	0	0	1	1	2	2	0	1	0	1	1	2	0	0	0	0	0	0	0	0	0	0	1	0
210	0	0	0	0	0	1	2	0	2	2	0	0	1	0	1	0	1	1	1	1	1	0	0	2	0	0	0	1	1	1	2	0	1	0	0	2	1	0	1	0	0	1	1	0	0	0	1	0	1
211	1	0	0	0	0	0	1	2	0	1	1	1	0	0	1	1	0	1	1	1	1	0	0	2	0	0	0	0	0	2	1	0	1	0	0	2	2	0	0	1	1	0	0	1	1	1	0	0	1
212	1	0	1	0	0	0	2	2	1	1	0	2	2	1	0	1	2	2	2	1	1	1	1	1	1	1	0	0	0	2	0	2	1	0	0	2	2	0	0	0	0	0	0	0	1	0	0	0	0
213	1	0	0	0	0	1	1	2	0	1	1	1	1	0	2	1	1	0	1	0	0	1	0	2	0	0	0	0	0	2	0	1	1	1	1	1	1	0	0	2	0	0	0	0	0	0	0	0	2
214	0	0	2	0	1	0	2	2	0	1	0	0	2	1	1	1	1	2	1	0	0	0	0	2	0	0	1	1	1	1	1	0	1	1	1	1	2	0	0	0	0	0	0	0	0	0	0	0	0
215	0	0	0	0	0	0	2	1	0	1	0	0	0	0	0	0	1	1	1	1	1	0	0	2	0	0	0	1	2	2	1	1	1	0	0	2	1	0	0	0	0	0	0	0	1	1	0	0	0
216	0	0	0	0	0	0	2	2	2	2	0	1	1	0	0	0	1	1	1	1	0	1	1	1	1	1	0	0	0	2	1	0	1	0	0	2	1	1	0	0	0	0	0	0	0	0	0	0	1
217	1	0	0	0	0	0	2	1	1	1	0	0	0	0	0	0	1	1	1	1	1	1	0	2	0	0	0	0	0	2	1	2	2	1	0	2	1	0	0	2	0	1	1	0	0	0	0	0	1
218	0	0	0	0	0	0	2	2	0	0	0	0	1	0	1	1	0	2	1	1	1	0	1	1	0	0	0	0	0	1	0	0	2	2	1	1	1	0	0	2	0	0	0	0	0	0	0	0	1
219	0	0	0	0	0	0	1	2	0	0	2	1	1	0	0	0	0	1	0	0	0	0	0	2	0	0	0	0	0	1	0	0	1	0	1	2	1	1	1	0	1	1	1	0	1	0	0	0	1
220	1	0	0	0	0	0	2	1	1	1	0	0	0	0	0	0	2	0	0	0	0	0	0	2	0	0	0	0	2	2	0	0	0	0	0	2	1	0	0	1	0	0	0	0	1	1	0	0	2
221	1	0	1	0	0	0	2	2	0	1	0	0	1	0	1	0	1	1	2	2	1	0	1	1	0	0	0	0	0	2	0	1	1	1	1	2	1	1	0	0	0	0	0	0	0	1	0	0	1
222	0	0	0	0	0	0	1	2	0	1	1	0	0	0	0	0	2	0	0	0	0	0	0	2	0	1	0	1	1	1	2	2	2	0	1	1	1	1	1	0	0	1	1	1	1	2	0	0	1
223	0	0	1	1	1	1	2	1	0	0	1	2	2	0	1	0	2	0	0	0	0	0	0	2	0	0	0	1	1	2	2	0	1	0	2	0	1	0	0	1	1	0	0	0	1	0	0	0	1
224	0	0	0	0	0	0	1	1	1	1	0	1	0	0	1	1	1	1	1	1	1	0	0	2	0	0	0	0	0	1	0	1	2	0	1	1	0	1	0	1	0	0	0	0	0	0	0	0	1
225	0	0	0	0	0	0	1	0	2	2	0	0	0	0	0	0	1	1	0	1	0	1	0	2	0	0	0	1	2	2	0	0	1	0	0	2	1	0	0	0	0	0	0	1	2	0	0	0	0
226	1	0	0	0	0	0	2	2	0	0	0	1	1	0	0	0	1	2	1	1	1	0	1	1	0	1	0	1	2	2	0	2	1	1	0	2	2	0	0	0	0	1	1	1	0	0	0	0	0
227	1	0	0	0	0	0	2	1	1	1	1	0	1	0	1	0	2	0	0	1	0	0	0	2	0	0	0	2	2	1	2	1	1	0	0	2	2	0	0	1	0	1	0	0	0	0	0	0	1
228	1	0	0	0	0	0	2	1	1	2	0	2	1	0	2	1	0	1	1	1	1	1	0	2	0	0	0	0	1	2	0	0	2	0	0	2	2	0	0	1	0	1	0	0	0	0	0	0	1
229	0	0	0	0	0	1	1	2	0	0	1	0	0	0	0	0	1	1	1	1	1	0	0	2	0	0	0	2	2	1	1	1	1	1	1	1	0	0	1	1	0	0	0	0	1	0	0	0	0
230	1	0	0	0	0	0	2	1	1	1	1	1	0	0	1	1	1	1	1	1	0	1	1	1	0	1	0	1	1	2	0	1	1	1	1	1	1	0	1	0	0	0	0	0	0	2	1	0	1
231	0	0	0	0	0	0	1	2	0	1	0	1	0	0	0	0	1	1	2	2	1	0	1	1	0	0	0	0	0	1	1	1	2	0	1	1	2	0	0	0	0	0	0	0	1	0	0	0	1
232	1	0	0	0	0	2	2	0	2	2	0	0	0	0	0	0	0	1	1	0	0	1	1	1	0	1	0	0	0	1	0	1	1	1	0	2	1	0	0	0	1	0	0	1	1	0	0	0	0
233	0	0	0	0	0	0	2	0	2	2	0	0	0	0	0	0	0	1	0	0	0	0	0	2	0	0	0	1	1	2	1	0	0	1	0	2	1	0	0	1	0	1	0	0	1	1	0	0	1
234	1	0	0	0	0	1	2	1	2	2	0	1	1	0	0	0	2	0	0	1	1	0	1	1	0	0	0	0	0	2	2	0	0	0	0	2	2	1	0	0	0	0	0	0	0	0	0	0	2
235	1	0	0	0	0	0	2	1	2	2	0	0	0	0	0	0	2	0	0	1	0	0	1	1	0	0	0	2	2	2	1	0	2	0	0	2	1	1	0	0	0	0	0	0	0	0	0	1	1
236	0	0	0	0	0	0	1	1	2	2	0	1	2	0	1	0	1	1	0	0	0	0	0	2	0	0	1	0	0	2	0	0	1	0	1	1	2	0	0	1	0	1	1	0	1	0	0	0	1
237	1	0	0	0	0	0	2	2	0	0	0	0	0	0	0	0	1	1	0	0	0	0	0	2	0	0	0	0	0	1	1	0	1	1	0	2	1	1	1	0	0	0	0	0	0	1	0	0	1
238	0	1	0	0	0	0	1	1	1	1	1	1	1	0	1	0	2	1	1	1	1	0	0	2	0	0	0	0	0	2	2	2	2	0	2	0	2	0	0	0	0	1	1	0	0	1	0	0	0
239	0	0	0	0	0	0	1	1	0	0	1	1	2	0	1	0	0	2	0	0	0	1	1	1	0	1	0	1	1	2	0	0	1	1	2	0	2	1	0	0	0	0	0	0	0	1	0	0	1
240	1	0	0	0	0	0	1	2	0	0	1	0	0	0	0	0	1	1	2	2	2	1	0	2	0	0	1	0	1	2	0	0	0	1	2	1	1	1	0	0	0	2	2	0	0	1	0	0	0
241	0	0	0	0	0	1	1	1	1	1	1	1	1	0	0	0	0	1	1	1	1	1	0	2	0	0	0	0	0	2	1	0	1	1	1	2	2	0	0	1	0	1	0	0	0	0	0	1	0
242	0	0	0	0	0	1	2	2	0	0	0	0	0	0	0	0	2	0	0	0	0	1	0	2	0	0	1	0	0	1	0	1	1	0	0	2	1	0	0	1	0	0	0	0	0	0	0	0	1
243	0	0	0	0	0	0	2	2	0	0	0	0	1	0	1	0	0	2	2	1	0	0	0	2	0	0	0	0	2	2	0	2	1	0	1	1	1	0	1	0	0	0	0	0	1	1	0	1	1
244	1	0	0	0	0	0	2	2	0	0	1	0	0	0	0	0	2	0	0	1	0	0	0	2	0	0	0	0	0	2	1	2	1	0	0	2	1	0	0	0	0	1	1	0	1	1	0	0	1
245	0	0	0	0	0	0	2	2	0	0	1	0	1	0	1	0	0	2	0	0	0	1	1	1	1	1	0	1	2	2	1	0	1	0	1	1	1	1	0	0	0	1	1	0	0	1	0	0	1
246	1	0	0	0	0	1	2	1	1	1	0	0	1	0	1	0	1	0	0	0	0	0	0	2	0	1	0	1	1	2	2	2	2	0	1	1	2	0	0	1	0	1	1	0	0	0	0	0	1
247	0	0	0	0	0	0	1	1	0	0	1	1	2	0	1	1	1	0	1	1	1	1	0	2	0	0	0	0	0	2	2	2	2	0	2	0	1	0	0	1	0	0	1	0	1	0	0	0	2
248	1	1	0	0	0	0	2	1	2	2	0	0	0	0	0	0	0	0	1	1	1	0	0	2	0	0	0	2	2	0	2	1	1	0	0	1	2	0	0	1	0	1	1	0	1	1	0	2	2
249	0	0	0	0	0	1	1	1	1	2	0	0	1	0	1	0	1	2	2	2	2	1	0	2	0	1	0	0	1	2	0	0	1	1	2	0	2	0	0	0	0	0	0	0	0	0	0	0	2
250	1	0	1	0	0	0	1	2	0	0	1	0	1	0	1	0	2	0	0	0	0	0	1	1	0	1	0	1	2	2	1	0	2	1	1	1	1	0	0	1	0	0	0	0	0	0	0	1	1
251	0	0	0	0	0	0	2	1	1	1	0	0	0	0	0	0	1	2	1	1	1	1	0	2	0	0	0	0	0	2	0	0	1	1	1	1	2	0	0	0	0	0	0	0	0	2	0	0	0
252	0	0	0	0	0	0	2	0	2	2	0	1	1	0	0	0	1	1	1	1	1	0	0	2	0	0	1	0	0	2	0	0	0	0	2	0	2	0	0	0	0	0	0	1	0	0	0	0	1
253	0	0	0	0	0	0	2	2	0	0	1	0	1	0	1	0	1	1	0	0	0	0	0	2	0	0	0	1	2	1	1	0	2	1	1	1	1	0	0	0	0	1	1	0	2	0	0	0	1
254	1	0	0	0	0	0	2	2	0	0	0	0	0	0	0	0	2	1	1	1	1	1	0	2	0	0	0	1	1	0	2	0	2	1	0	2	1	0	0	1	0	0	0	0	1	1	0	0	1
255	0	0	0	0	0	0	2	1	1	1	0	0	1	0	1	0	0	2	0	1	0	0	0	2	0	0	0	1	1	2	2	0	2	1	2	1	1	0	0	1	0	0	0	0	0	0	0	0	1
256	0	1	1	0	1	0	2	2	0	1	0	2	2	0	1	0	1	2	1	1	1	1	0	2	0	0	0	0	0	1	0	0	2	1	1	2	0	1	0	0	0	0	0	0	0	1	0	0	0
257	0	0	0	0	0	1	1	2	0	0	0	0	0	0	0	0	1	1	1	1	1	0	0	2	0	0	0	1	1	2	0	2	2	0	1	1	2	1	1	0	1	0	0	0	0	1	0	0	1
258	1	0	0	0	0	0	2	1	0	0	0	0	0	0	0	0	1	1	1	1	0	0	0	2	0	1	0	0	0	1	0	0	0	0	0	2	1	0	0	1	1	0	0	0	0	1	0	0	0
259	0	0	1	0	0	0	2	0	2	2	0	1	2	0	1	0	1	2	1	1	1	0	0	2	0	0	1	0	1	2	0	2	2	0	1	1	1	0	0	1	0	1	0	0	1	0	0	0	0
260	0	0	0	0	0	0	1	0	2	2	0	0	0	0	0	0	1	1	0	1	0	0	0	2	0	0	0	2	2	2	0	1	2	1	1	1	2	1	0	0	0	0	1	0	1	1	0	0	1
261	1	0	0	0	0	2	1	2	0	1	1	1	2	0	1	1	1	1	1	1	0	0	0	2	0	0	1	1	1	2	0	1	2	0	1	1	1	1	0	0	0	1	0	0	1	1	0	0	0
262	1	0	0	0	0	0	1	2	0	1	1	1	0	0	1	1	1	1	1	1	0	1	0	2	0	0	0	0	1	2	0	0	2	2	0	2	1	0	0	2	0	1	1	0	1	1	0	0	0
263	0	0	0	0	0	0	1	2	0	0	1	0	1	0	1	1	0	2	2	2	0	1	0	2	0	0	0	2	2	0	2	1	2	1	0	2	1	1	0	0	0	0	0	0	0	0	0	0	1
264	0	0	0	0	0	0	2	0	2	2	0	0	1	0	1	0	0	2	2	2	0	0	0	2	0	0	0	0	2	2	0	0	2	1	2	1	2	0	0	0	0	1	0	0	2	1	0	0	1
265	1	0	0	0	0	0	2	2	0	0	0	0	0	0	0	0	0	0	0	0	0	0	0	2	0	0	1	0	0	2	0	1	1	1	1	1	2	0	0	0	0	0	0	0	0	0	0	0	0
266	1	0	0	0	0	0	2	1	1	1	0	1	2	1	1	1	2	1	0	1	1	0	0	2	0	0	0	2	2	2	2	1	2	0	1	1	1	1	0	0	0	0	0	0	0	0	0	0	1
267	0	0	0	0	0	0	2	2	0	0	0	0	0	0	0	0	0	0	0	0	0	0	0	2	0	0	0	1	1	2	2	0	1	0	0	2	0	0	0	1	0	0	0	0	0	1	0	0	0
268	0	0	0	0	0	1	1	2	0	0	2	0	1	0	1	0	2	1	1	1	1	0	0	2	0	0	0	1	1	0	1	0	1	0	0	2	2	0	0	0	0	1	1	0	1	1	0	1	2
269	1	0	0	0	0	0	2	1	0	0	0	1	1	1	0	1	1	0	0	0	0	0	0	2	0	0	0	0	1	2	1	1	2	0	1	1	1	0	0	0	0	0	0	0	0	0	0	0	0
270	0	0	0	0	0	0	2	2	0	1	0	0	1	0	1	0	1	1	1	1	0	0	0	2	0	0	1	1	1	1	1	0	1	1	1	1	0	0	0	1	1	0	0	0	0	2	0	0	0
271	0	1	1	0	0	0	1	2	0	0	0	0	0	0	0	0	1	1	2	1	1	0	0	2	0	1	0	0	1	2	0	1	2	0	1	1	2	0	0	0	0	0	0	0	0	0	0	0	1
272	1	1	0	0	0	1	1	1	0	0	1	1	1	0	0	0	1	2	0	1	1	0	0	2	0	0	0	1	2	1	1	1	2	0	1	1	2	0	0	0	0	1	1	0	1	0	0	0	1
273	0	0	0	0	0	0	2	2	0	1	0	1	1	0	0	0	1	0	0	0	0	0	0	2	0	0	0	0	0	1	2	1	2	0	1	1	0	1	0	1	0	0	0	0	0	0	0	1	0
274	1	0	1	1	1	1	2	0	2	2	0	0	1	0	1	0	0	1	2	1	1	0	0	2	0	0	0	1	1	0	2	0	0	1	0	2	2	0	0	0	0	0	0	0	0	0	0	0	1
275	1	0	0	0	0	0	1	2	1	1	0	1	2	0	2	0	1	1	1	1	1	0	1	1	0	1	0	0	0	1	0	1	1	0	0	2	1	0	0	2	1	0	0	0	1	0	0	1	2
276	0	0	0	0	0	0	2	1	1	1	0	0	1	0	1	0	2	1	1	0	0	0	0	2	0	1	0	1	1	2	2	2	1	1	0	2	1	0	0	1	0	0	0	0	0	1	0	0	0
277	1	0	0	0	0	0	2	0	2	2	0	0	1	0	1	1	2	2	1	1	1	1	0	2	0	0	1	1	1	2	0	0	0	0	0	2	1	0	0	1	0	0	0	0	1	0	0	0	1
278	0	0	0	0	0	1	1	1	1	1	1	0	1	0	1	0	0	0	1	1	1	0	0	2	0	1	0	0	1	2	0	1	2	0	1	1	2	0	0	0	0	1	1	0	0	0	0	0	0
279	0	0	0	0	0	0	2	2	0	0	0	0	0	0	0	0	1	1	0	0	0	0	0	2	0	0	0	2	2	2	0	1	2	0	1	1	1	0	0	0	0	0	0	0	0	1	0	0	1
280	0	0	0	0	0	0	2	2	0	1	0	0	1	0	1	0	1	0	1	1	1	0	0	2	0	0	0	0	0	2	1	1	2	1	1	1	1	0	0	2	0	1	1	0	1	1	0	0	0
281	0	0	0	0	0	0	2	2	0	0	0	0	1	0	1	0	1	1	1	1	1	0	0	2	0	0	0	1	2	1	1	1	1	1	1	1	2	0	0	0	0	0	0	0	0	0	0	0	1
282	1	0	1	0	0	0	1	2	0	0	1	0	0	0	0	0	2	1	1	1	1	1	0	2	0	0	0	1	1	2	2	1	2	0	0	2	1	0	1	0	0	1	1	0	1	1	1	0	1
283	0	0	1	0	0	1	1	2	0	0	2	0	0	0	0	0	1	2	1	1	1	2	0	2	0	0	0	0	2	2	0	1	2	2	1	1	2	1	0	0	0	0	0	0	0	0	0	0	0
284	0	0	0	0	0	0	1	2	0	0	1	0	1	0	1	0	0	2	0	1	0	0	0	2	0	0	0	0	0	1	0	0	0	0	0	2	1	0	0	0	0	0	0	1	1	1	0	0	0
285	0	0	0	0	0	0	2	0	2	2	0	0	1	0	2	0	2	2	2	2	2	1	0	2	0	1	0	1	1	1	1	0	2	2	1	2	1	1	0	1	0	0	0	0	0	0	0	0	2
286	1	0	0	0	0	1	1	1	2	2	0	0	0	0	0	0	1	1	2	2	1	1	1	1	1	1	0	2	2	1	2	0	2	0	1	1	1	0	1	0	0	1	1	0	1	0	0	0	0
287	0	0	0	0	0	0	1	1	0	2	0	1	1	0	0	0	1	0	0	0	0	0	0	2	0	0	0	0	0	2	1	2	1	0	0	2	2	0	0	1	0	0	0	0	1	0	0	0	2
288	1	0	0	0	0	0	2	2	0	0	0	1	2	0	1	1	0	0	0	0	0	0	0	2	0	0	0	0	0	1	1	0	2	0	0	2	2	0	0	0	0	1	1	0	0	2	0	0	0
289	1	0	0	0	0	0	1	2	0	2	1	1	1	0	1	0	0	2	0	0	0	0	0	2	0	0	0	0	0	1	2	1	2	0	0	2	1	1	1	0	1	1	0	0	1	1	0	0	1
290	0	0	0	0	0	0	1	2	0	0	1	1	1	0	0	0	1	1	1	1	0	0	0	2	0	0	0	0	2	2	0	1	0	0	1	1	2	0	0	0	0	0	0	0	0	0	0	0	1
291	1	0	0	0	0	0	1	1	1	1	1	0	1	0	1	1	1	2	1	1	1	0	0	2	0	1	0	0	0	2	1	1	2	0	0	2	2	0	0	1	0	0	0	1	0	0	0	0	0
292	1	0	0	0	0	0	2	1	2	2	0	1	1	0	0	0	1	0	1	2	1	0	0	2	0	0	0	1	1	1	1	1	2	1	1	1	1	0	1	0	0	0	0	0	0	0	0	0	0
293	1	0	0	0	0	0	0	2	1	1	0	1	2	0	1	0	1	1	1	1	1	0	0	2	0	0	0	1	1	2	0	1	0	0	1	1	2	0	0	0	0	1	1	0	1	1	0	0	1
294	1	0	0	0	0	1	2	0	2	2	0	1	1	0	1	0	1	1	0	0	0	1	0	2	0	0	0	0	1	2	0	1	1	0	2	1	2	0	1	0	0	0	0	0	0	0	0	0	0
295	1	0	1	0	1	0	1	2	0	0	1	0	0	0	0	0	1	0	0	0	0	1	2	0	1	1	0	1	1	2	1	0	1	0	0	2	0	0	0	1	1	0	0	0	1	1	0	0	1
296	0	0	0	0	0	2	1	2	0	0	1	0	0	0	0	0	1	0	0	0	0	0	1	1	0	0	0	0	0	1	1	1	2	0	1	1	2	0	0	2	0	0	1	0	1	0	0	0	1
297	1	0	0	0	0	1	2	2	1	1	0	0	1	0	1	0	0	0	1	1	1	0	0	2	0	0	0	1	0	1	1	0	2	0	0	2	1	0	0	2	0	0	0	0	0	0	1	0	1
298	1	0	0	0	0	1	1	2	0	1	0	0	1	0	1	0	1	1	1	1	0	0	0	2	0	0	0	0	0	2	1	0	2	0	1	1	2	0	0	0	1	0	0	0	0	0	0	0	0
299	0	1	0	0	0	1	1	2	0	0	1	0	0	0	0	0	0	1	1	1	1	1	0	2	0	0	0	0	0	1	1	0	2	2	0	2	2	0	0	1	0	0	0	0	1	1	0	0	0
300	1	1	1	0	1	0	2	2	0	1	0	0	1	0	1	0	1	0	1	1	1	0	0	2	0	0	0	2	2	2	1	1	1	0	1	1	1	0	0	0	0	0	0	1	0	1	0	1	1
301	1	0	0	0	0	0	2	1	1	2	0	0	1	0	1	0	2	2	1	1	1	0	0	2	0	1	0	1	1	2	2	2	2	0	1	1	2	0	0	0	0	0	0	0	0	0	0	0	0
302	0	0	0	0	0	0	1	1	1	1	2	0	0	0	0	0	1	2	1	1	0	1	0	2	0	0	0	0	1	2	1	0	2	0	1	1	0	1	1	1	0	1	1	0	2	2	0	0	1
303	1	0	0	0	0	1	2	1	0	0	0	0	2	1	1	1	1	2	1	1	1	0	1	1	1	1	0	1	1	0	2	1	1	0	0	2	0	0	0	1	1	1	1	0	1	1	0	0	1
304	0	0	0	0	0	0	2	0	2	2	0	1	1	0	0	0	1	0	0	0	0	0	1	1	0	0	0	1	1	2	1	0	2	0	0	2	2	0	0	0	0	0	0	0	0	0	0	0	1
305	0	0	0	0	0	0	1	2	0	0	1	0	2	1	1	1	1	0	0	0	0	1	0	2	0	0	1	0	1	2	0	0	1	1	2	0	1	0	0	0	0	0	0	0	0	1	0	0	1
306	0	0	0	0	0	0	2	1	1	2	0	0	0	0	0	0	2	1	1	1	0	1	0	2	0	0	0	1	1	1	1	0	0	0	2	0	1	0	0	1	0	0	0	1	2	0	0	1	2
307	1	0	0	0	0	1	1	2	0	0	1	1	0	0	1	1	2	1	1	1	0	0	0	2	0	0	1	1	1	2	0	0	1	0	1	1	1	1	1	0	1	0	0	0	0	0	0	0	1
308	1	0	0	0	0	0	1	1	1	1	0	0	1	0	1	1	2	1	1	1	1	1	0	2	0	1	0	0	0	2	1	1	2	0	0	2	1	0	0	0	0	1	1	0	0	1	0	0	1
309	0	0	0	0	0	0	1	2	0	0	1	2	1	0	2	1	2	0	0	0	0	0	0	2	0	0	0	0	0	2	1	0	0	1	1	1	2	0	0	0	0	0	0	0	0	1	0	1	2
310	0	0	0	0	0	0	2	2	1	1	0	0	0	0	0	0	1	0	0	0	0	0	0	2	0	1	1	0	0	2	0	2	2	0	0	2	2	0	0	1	0	1	1	0	0	0	0	0	1
311	1	1	0	0	0	0	1	2	1	1	1	0	2	0	2	1	2	1	1	1	1	0	0	2	0	0	0	1	1	1	2	2	2	0	2	0	1	0	0	2	0	0	0	0	0	1	0	0	2
312	0	0	0	0	0	0	2	2	0	1	0	0	1	0	1	0	2	1	1	1	1	0	0	2	0	0	1	0	0	1	1	1	1	0	2	1	2	0	0	0	0	0	1	0	1	1	0	0	1
313	0	0	0	0	0	1	2	1	1	1	0	0	1	0	0	0	1	1	1	1	1	0	0	2	0	0	0	1	2	1	1	1	1	0	1	1	1	0	1	0	0	1	1	0	0	0	0	0	1
314	1	0	0	0	0	0	1	1	0	0	1	0	2	1	1	1	1	2	1	0	0	1	0	2	0	0	0	1	1	0	1	0	0	0	0	1	2	0	0	2	0	0	0	0	0	0	0	0	0
315	1	0	0	0	0	1	1	2	0	1	1	1	1	0	0	0	1	2	2	1	0	0	0	2	0	0	0	0	0	2	1	0	1	0	1	1	1	0	0	0	0	2	2	0	0	1	0	0	2
316	0	1	1	0	1	0	2	1	0	0	0	0	0	0	0	0	2	2	2	1	1	0	0	2	0	0	0	0	1	2	1	1	1	0	1	1	1	0	0	1	0	0	0	0	1	1	0	2	2
317	1	0	0	0	0	1	2	1	0	0	1	1	2	0	1	1	1	1	0	0	0	0	1	1	0	1	1	2	2	2	1	1	1	1	1	1	1	0	1	0	0	0	0	0	0	0	0	0	1
318	0	0	0	0	0	1	2	0	2	2	0	1	1	0	0	0	2	1	1	1	1	0	0	2	0	0	0	0	2	2	0	0	2	0	2	0	2	0	0	1	0	0	0	0	0	0	0	0	2
319	0	0	0	0	0	0	2	0	1	1	1	0	0	0	0	0	1	1	1	1	0	1	0	2	0	0	0	0	1	1	1	0	1	1	1	1	1	0	0	2	0	0	0	0	1	1	0	0	1
320	1	1	1	0	1	0	1	1	0	2	0	0	1	0	1	0	2	0	0	0	0	0	0	2	0	0	0	1	1	2	2	1	2	0	1	1	2	1	0	0	0	0	0	1	1	0	0	0	1
321	0	0	1	0	0	0	1	1	1	1	0	0	0	0	0	0	1	1	0	1	0	1	0	2	0	0	0	0	0	1	1	0	1	0	1	2	1	0	1	0	0	0	0	1	0	0	0	0	2
322	1	0	0	0	0	0	1	1	1	2	0	1	1	0	0	0	1	0	0	0	0	0	0	2	0	0	0	1	2	2	0	1	1	0	0	1	2	0	0	1	0	0	0	1	0	0	0	0	1
323	0	0	0	0	0	1	2	1	1	1	1	2	2	0	2	0	2	0	0	0	0	0	1	1	0	0	0	0	0	1	1	0	1	2	2	1	1	1	0	0	0	0	0	0	1	0	0	0	1
324	0	0	0	0	0	0	2	2	1	1	0	0	1	0	0	0	1	1	1	1	0	0	1	1	1	1	0	0	2	2	0	0	2	1	2	1	1	0	0	2	0	1	1	0	1	1	0	0	0
325	1	1	1	0	1	0	2	1	2	2	0	0	0	0	0	0	1	2	0	0	0	1	0	2	0	0	0	1	1	2	1	0	0	1	1	1	0	0	1	1	0	0	0	0	0	0	0	0	0
326	1	0	0	0	0	0	1	1	1	1	1	0	0	0	0	0	1	1	2	2	1	0	0	2	0	0	0	0	0	1	1	0	2	1	1	1	1	0	0	0	0	0	1	0	1	0	0	1	2
327	0	0	1	0	1	0	2	2	0	1	1	1	1	0	0	0	1	1	1	1	0	0	0	2	0	0	0	0	1	2	0	0	1	1	0	2	2	1	1	0	1	0	0	0	0	0	0	0	0
328	0	0	0	0	0	0	2	2	0	1	0	1	2	0	1	0	1	1	0	0	0	1	1	1	1	2	0	0	1	2	0	1	1	0	0	2	1	0	0	0	0	0	0	0	0	0	0	0	1
329	1	0	0	0	0	0	2	0	2	2	0	0	0	0	0	0	0	2	1	1	1	1	0	2	0	0	0	0	0	1	1	0	0	0	0	2	1	0	0	0	1	0	0	0	0	0	0	0	0
330	0	0	1	1	1	1	2	1	1	1	0	0	2	1	0	1	0	2	0	0	0	1	0	2	0	0	0	1	1	2	2	0	1	2	2	1	0	1	0	1	0	0	0	0	0	0	0	0	0
331	1	0	0	0	0	0	2	1	1	2	0	0	2	0	2	0	0	0	1	1	1	1	1	1	1	0	0	0	1	2	0	0	1	1	1	1	1	0	0	2	0	1	0	0	1	1	0	0	0
332	1	0	0	0	0	0	1	2	0	0	1	0	0	0	0	0	1	0	1	1	1	0	0	2	0	0	0	1	1	1	1	0	0	0	0	2	1	0	0	0	1	0	0	0	0	0	1	0	1
333	1	0	0	0	0	0	1	1	0	0	1	0	0	0	0	0	1	1	0	0	0	0	0	2	0	0	0	0	0	2	1	0	1	1	0	2	2	0	0	1	0	0	0	1	0	0	0	0	1
334	1	1	0	0	0	0	2	2	1	1	0	0	0	0	0	0	1	2	1	1	1	1	0	2	0	0	0	0	0	2	0	0	1	0	1	1	1	0	0	1	0	1	0	0	0	0	0	0	1
335	1	0	0	0	0	1	2	1	1	1	0	0	0	0	0	0	2	0	0	1	0	1	0	2	0	0	0	0	0	1	1	0	0	1	0	2	2	0	0	0	0	0	0	0	0	0	0	0	0
336	1	0	0	0	0	1	1	2	0	1	1	0	0	0	0	0	2	0	0	0	0	1	0	2	0	0	0	1	1	2	1	0	2	1	2	1	1	2	0	0	0	0	0	0	0	1	0	0	0
337	0	0	0	0	0	0	2	2	0	1	0	1	1	0	1	0	1	1	2	2	2	0	0	2	0	0	0	2	2	1	2	2	2	0	2	0	1	0	0	0	1	0	0	0	1	0	0	1	2
338	0	0	0	0	0	0	1	1	0	0	1	0	1	0	1	0	1	1	1	1	0	0	0	2	0	0	1	0	0	2	0	0	2	2	1	1	1	0	0	1	0	0	0	0	0	0	0	0	2
339	0	0	0	0	0	0	2	2	1	1	0	0	0	0	0	0	1	1	1	1	0	0	0	2	0	0	0	0	1	2	0	0	1	1	2	0	0	1	1	0	0	1	0	0	0	0	0	0	1
340	1	1	1	0	1	0	2	0	1	1	1	1	1	0	1	0	1	1	1	1	0	1	0	2	0	0	1	0	0	2	1	0	1	0	2	0	1	0	0	0	0	0	0	0	0	0	0	1	2
341	1	0	0	0	0	0	1	2	0	0	1	2	2	1	0	1	0	1	0	0	0	1	0	2	0	0	0	1	1	1	1	1	1	0	1	1	1	0	0	0	0	0	0	0	0	0	0	0	2
342	1	0	0	0	0	1	2	0	2	2	0	1	1	0	1	0	1	1	0	0	0	0	0	2	0	0	0	1	2	2	1	1	1	0	0	2	1	0	0	1	0	1	1	0	1	1	0	0	0
343	0	0	0	0	0	0	2	2	0	1	0	0	0	0	0	0	0	1	0	1	0	1	1	1	0	1	0	0	0	2	1	1	1	1	0	2	1	1	0	0	0	0	0	0	1	0	0	0	2
344	0	0	0	0	0	0	1	2	0	0	0	1	1	0	0	0	1	1	1	1	1	0	0	2	0	0	0	1	1	2	2	0	1	1	0	2	1	0	0	2	1	0	0	0	1	0	0	0	0
345	1	0	0	0	0	1	2	0	2	2	0	0	0	0	0	0	1	0	0	0	0	0	0	2	0	1	0	0	0	1	1	2	2	0	1	1	1	1	0	0	0	0	0	0	0	2	0	0	0
346	1	0	0	0	0	0	1	1	1	1	0	0	0	0	0	0	1	0	0	0	0	0	0	2	0	0	0	1	0	1	2	0	2	0	0	2	1	0	0	0	0	0	0	0	1	1	0	0	1
347	0	1	0	0	0	0	2	2	0	1	0	0	0	0	0	0	1	1	1	1	1	0	0	2	0	0	0	0	0	2	1	2	2	0	0	2	2	0	0	0	0	0	0	0	0	0	0	0	2
348	0	0	0	0	0	0	2	1	1	1	0	1	1	0	0	0	0	2	2	1	0	1	0	2	0	0	0	1	1	2	2	1	2	0	1	1	1	0	0	0	0	1	0	0	1	1	0	0	0
349	0	0	0	0	0	0	1	1	1	1	1	0	1	0	1	0	1	0	0	0	0	0	1	1	0	0	0	1	2	2	1	0	0	0	0	2	2	0	0	1	1	1	1	0	1	2	0	1	1
350	1	0	1	0	0	0	2	1	0	0	1	0	0	0	0	0	1	0	0	0	0	1	0	2	0	0	0	2	2	0	2	1	2	0	1	1	2	0	0	0	0	0	0	0	1	0	0	0	0
351	0	0	0	0	0	2	2	0	2	2	0	1	1	0	1	0	1	2	1	1	1	1	0	2	0	1	0	0	0	2	1	0	1	0	1	1	0	0	0	1	1	2	2	0	1	1	0	0	1
352	1	0	0	0	0	0	1	1	1	1	1	1	0	0	1	1	1	0	0	0	0	1	0	2	0	0	0	0	1	1	0	0	1	1	0	2	0	1	0	1	0	0	0	0	0	0	0	0	0
353	1	0	0	0	0	1	2	0	1	1	1	0	1	0	1	0	0	0	1	1	1	0	0	2	0	1	0	0	1	2	0	0	0	0	0	2	1	0	0	0	0	0	1	0	1	1	0	0	1
354	0	0	0	0	0	0	1	2	0	0	1	0	1	0	1	1	2	1	1	1	1	0	1	1	0	0	0	1	2	2	1	2	2	0	0	2	0	0	0	1	0	0	0	0	0	1	0	0	2
355	1	0	0	0	0	0	2	2	1	1	0	0	1	0	1	0	1	1	1	1	0	0	2	0	0	0	0	1	1	2	0	1	1	1	1	1	2	0	0	1	0	1	1	0	1	1	0	0	1
356	0	0	0	0	0	1	2	2	0	0	0	1	2	0	2	0	2	0	0	0	0	0	1	1	0	0	0	0	0	1	2	0	1	0	1	1	1	0	1	0	1	1	1	0	1	1	0	0	1
357	0	0	1	1	1	1	2	0	2	2	0	0	0	0	0	0	0	2	2	1	0	0	2	0	0	0	0	1	2	2	0	0	1	1	0	2	2	0	0	2	0	0	0	1	2	0	0	0	2
358	0	0	0	0	0	0	2	0	2	2	0	1	1	0	0	0	1	0	2	1	1	0	0	2	0	0	0	1	2	2	1	1	2	2	2	1	1	0	0	2	1	0	0	0	1	1	0	0	2
359	1	0	0	0	0	0	1	1	1	1	0	0	1	0	1	0	2	2	1	1	1	1	1	1	0	1	0	0	1	2	1	0	0	0	0	2	1	0	1	0	0	0	0	0	0	2	0	0	1
360	1	0	0	0	0	0	1	1	1	1	0	1	0	0	1	1	2	0	0	0	0	0	0	2	0	0	0	0	0	2	0	1	2	2	2	1	1	0	0	1	0	1	1	0	1	0	0	0	1
361	1	0	0	0	0	0	1	2	0	1	0	1	1	0	0	0	0	1	0	1	0	0	0	2	0	0	0	0	1	2	0	1	2	0	1	1	2	0	0	0	0	0	0	0	1	0	0	0	1
362	0	0	0	0	0	0	1	1	2	2	0	0	0	0	0	0	1	1	1	1	0	0	0	2	0	1	0	1	2	2	0	1	2	0	1	1	1	0	1	0	0	0	0	0	0	1	0	0	0
363	1	0	0	0	0	0	1	1	1	1	1	1	1	0	0	0	0	0	0	0	0	1	0	2	0	0	0	1	2	2	1	1	1	1	1	1	2	0	0	0	0	0	0	0	1	1	0	0	0
364	1	0	0	0	0	1	2	2	0	0	1	0	1	0	2	0	1	1	2	2	1	0	0	2	0	0	0	2	2	1	1	1	1	0	0	2	1	0	0	0	0	1	1	0	1	0	0	0	1
365	1	0	2	0	1	0	1	2	0	0	2	0	1	0	1	0	2	0	0	0	0	0	0	2	0	0	0	0	2	2	0	0	0	1	0	2	1	1	0	0	0	1	1	0	1	1	0	0	1
366	0	0	1	0	0	0	2	2	0	0	1	0	0	0	0	0	1	1	1	1	0	2	0	2	0	0	1	0	1	2	0	1	1	2	1	2	2	1	0	0	0	0	0	1	1	0	0	0	0
367	1	0	0	0	0	0	2	1	1	2	0	0	1	0	1	0	0	1	1	0	0	2	0	2	0	0	0	0	0	1	1	1	2	0	1	1	2	0	0	0	0	1	1	0	0	0	0	0	1
368	1	0	0	0	0	0	2	2	0	0	0	0	0	0	0	0	0	1	0	0	0	0	0	2	0	0	0	0	0	2	0	2	2	0	1	1	2	0	0	0	0	0	0	0	1	0	0	1	2
369	0	0	1	0	0	0	1	2	0	1	1	1	1	0	0	0	1	0	0	0	0	0	0	2	0	0	0	1	1	2	2	1	0	0	1	1	2	0	0	1	1	0	0	0	0	2	0	0	1
370	1	0	0	0	0	0	2	2	0	1	0	0	1	0	1	0	1	1	0	0	0	0	0	2	0	0	0	0	0	2	0	0	0	0	0	2	2	0	0	0	0	0	0	1	0	0	0	0	2
371	1	0	1	1	1	1	0	2	0	0	2	0	0	0	0	0	1	2	2	2	1	0	2	0	0	0	0	0	0	1	0	0	2	0	2	0	2	1	0	0	0	0	0	1	0	1	0	0	1
372	0	0	0	0	0	0	1	1	1	1	2	1	1	0	1	0	1	0	0	0	0	1	0	2	0	0	0	1	1	2	1	1	2	0	1	1	1	0	0	0	0	1	0	0	1	1	0	0	0
373	0	1	0	0	0	1	2	1	1	1	0	0	2	0	2	0	1	1	1	1	1	0	0	2	0	0	1	0	0	2	0	0	1	0	1	1	1	0	0	0	0	0	0	0	1	0	0	0	1
374	1	0	1	0	0	1	1	1	1	1	0	0	0	0	0	0	1	0	1	1	1	0	0	2	0	1	0	1	1	2	2	0	2	2	1	1	2	0	0	1	0	0	0	0	0	0	0	0	1
375	0	0	0	0	0	1	2	2	0	1	0	0	0	0	0	0	1	1	0	0	0	1	0	2	0	0	0	0	0	1	0	0	1	1	1	1	1	0	1	0	0	0	0	1	0	1	0	0	0
376	0	0	0	0	0	0	0	2	0	0	2	0	1	0	1	0	1	2	1	1	1	2	1	1	1	1	2	1	1	2	1	2	2	0	1	1	2	0	0	1	0	0	0	0	1	0	0	0	0
377	0	0	0	0	0	0	2	0	2	2	0	1	1	0	1	0	0	2	0	0	0	1	0	2	0	0	0	1	1	2	1	1	2	2	1	2	2	0	0	2	0	0	0	0	0	0	0	0	1
378	0	1	0	0	0	1	2	1	2	2	0	0	1	0	1	0	1	0	0	0	0	0	1	1	0	1	0	0	2	2	0	2	2	0	1	1	2	0	0	0	0	0	0	0	0	1	0	0	2
379	1	0	0	0	0	0	2	1	1	1	1	0	1	0	1	0	2	1	1	1	1	1	0	2	0	0	1	0	0	1	1	0	1	0	1	1	2	0	0	0	0	1	0	0	0	1	0	0	1
380	0	0	0	0	0	0	1	1	1	1	1	1	1	0	0	0	1	1	1	1	1	1	1	1	0	0	0	1	2	2	0	0	2	2	1	2	1	1	0	1	0	0	0	0	0	0	0	0	0
381	0	0	0	0	0	0	2	2	0	0	0	0	1	0	1	0	2	1	1	1	1	0	0	2	0	2	0	1	1	2	2	0	1	1	0	2	2	0	0	1	0	1	1	0	0	1	0	0	0
382	0	0	0	0	0	0	1	2	0	0	2	1	1	0	1	0	2	2	1	0	0	0	0	2	0	1	0	0	0	1	0	1	1	0	1	1	1	0	0	1	0	0	1	0	1	0	0	0	2
383	0	0	0	0	0	0	2	1	1	1	1	1	2	0	0	0	1	2	2	1	0	0	0	2	0	1	0	0	0	2	0	0	2	0	0	2	2	0	0	1	0	1	0	0	1	0	0	0	1
384	1	0	0	0	0	0	2	0	2	2	0	1	1	0	0	0	1	0	0	0	0	0	0	2	0	0	0	1	2	2	0	0	1	1	0	2	2	0	0	0	0	1	0	0	2	1	0	0	0
385	1	1	0	0	0	0	0	2	0	0	2	0	0	0	0	0	1	0	1	2	1	0	0	2	0	1	0	1	2	2	0	0	2	1	1	1	2	0	0	1	0	0	0	0	0	1	0	1	0
386	1	0	0	0	0	0	2	1	0	0	1	0	0	0	0	0	1	1	0	0	0	2	1	1	1	1	0	0	1	2	0	0	2	0	2	0	1	0	0	0	1	1	0	0	0	1	0	0	1
387	0	1	0	0	0	0	1	1	0	0	1	1	2	0	1	1	1	0	0	1	0	0	0	2	0	0	0	1	1	1	1	0	2	1	1	2	1	0	0	0	0	0	0	0	0	0	0	0	1
388	1	0	2	0	1	0	2	1	1	1	1	0	1	0	1	0	0	1	0	0	0	1	0	2	0	0	0	1	2	2	1	1	1	0	0	2	1	0	0	1	0	0	0	0	0	0	0	0	2
389	1	0	1	1	1	1	1	1	1	1	0	0	1	1	0	1	1	0	1	1	1	1	0	2	0	0	0	1	2	2	1	1	2	1	1	0	1	0	0	0	1	0	0	0	1	0	0	0	1
390	0	0	0	0	0	0	1	1	1	1	1	0	2	1	1	1	1	1	0	0	0	1	0	2	0	0	1	0	1	2	0	0	1	1	1	1	1	0	0	1	0	0	0	1	0	0	0	0	1
391	0	0	0	0	0	0	1	1	1	1	1	0	1	0	1	1	1	1	0	0	0	0	0	2	0	0	0	0	0	1	0	1	2	1	0	2	2	1	1	0	1	1	1	0	1	1	0	0	1
392	1	0	0	0	0	0	2	1	1	1	0	1	1	0	0	0	2	1	1	1	0	0	1	1	0	0	0	0	0	2	2	0	1	0	1	1	1	0	0	0	0	0	0	0	0	0	0	0	0
393	1	0	0	0	0	0	2	1	1	2	0	0	0	0	0	0	1	1	1	1	0	0	0	2	0	0	0	0	0	2	1	0	1	2	2	1	2	0	0	2	0	1	1	0	1	0	0	0	0
394	0	0	0	0	0	0	1	2	1	1	0	1	1	0	0	0	1	2	1	1	1	0	0	2	0	0	0	0	1	2	1	0	2	0	0	2	1	0	0	1	0	0	0	0	0	0	0	0	1
395	1	0	0	0	0	0	2	1	2	2	0	0	0	0	0	0	0	0	0	0	0	1	0	2	0	0	0	0	1	2	0	0	0	0	0	2	1	0	0	1	0	0	0	0	1	1	0	0	1
396	1	0	0	0	0	0	2	2	0	1	0	1	1	0	0	0	2	1	0	0	0	1	0	2	0	0	0	1	1	1	2	0	2	0	2	0	1	0	0	2	0	0	0	0	0	0	0	1	2
397	1	1	0	0	0	0	1	1	1	1	1	0	0	0	0	0	1	1	1	1	1	1	0	2	0	0	0	0	0	2	1	1	1	0	0	2	1	1	0	0	0	1	0	0	0	0	0	0	1
398	1	0	0	0	0	1	2	0	2	2	0	1	1	0	1	0	2	1	1	1	1	0	0	2	0	0	0	2	2	2	2	0	1	0	0	2	2	0	0	0	0	0	0	0	0	0	0	0	2
399	1	0	0	0	0	0	2	2	0	1	0	0	0	0	0	0	1	2	0	0	0	0	0	2	0	0	2	1	1	2	1	1	2	0	0	2	1	0	0	1	0	0	0	0	0	0	0	0	0
400	0	0	0	0	0	0	2	0	2	2	0	0	1	0	2	0	1	0	0	0	0	1	0	2	0	0	0	0	1	2	0	1	1	0	1	1	2	0	0	0	0	0	0	0	0	0	0	0	1
401	0	0	0	0	0	1	2	0	1	1	1	1	2	0	1	0	0	0	1	1	1	1	0	2	0	0	0	0	0	2	1	1	2	0	1	1	2	0	0	0	0	0	0	1	0	0	0	0	1
402	0	0	1	0	0	0	2	1	2	2	0	0	0	0	0	0	1	2	1	1	1	0	0	2	0	0	0	0	0	2	0	0	2	1	0	2	1	0	0	0	0	0	0	0	0	0	0	0	0
403	1	0	0	0	0	0	2	1	1	1	0	1	2	1	1	1	1	1	1	1	1	0	0	2	0	1	0	0	1	2	1	0	2	0	0	2	2	0	0	0	0	0	0	1	0	1	0	0	1
404	1	0	1	0	0	0	2	0	2	2	0	0	1	0	1	0	1	1	1	1	0	0	0	2	0	1	0	0	1	2	0	2	2	0	0	2	1	0	0	0	0	1	1	0	1	0	0	0	0
405	1	0	0	0	0	0	1	2	0	1	1	0	2	0	2	1	0	1	0	0	0	0	1	1	0	0	0	0	0	2	1	1	1	0	0	2	1	0	1	0	0	0	0	1	1	0	0	0	0
406	1	0	1	1	1	1	1	2	0	0	1	1	1	0	0	0	1	0	0	0	0	1	1	1	1	1	0	0	0	2	0	2	2	0	1	1	1	0	0	2	0	0	1	0	1	0	0	0	1
407	0	0	0	0	0	0	1	1	1	1	1	2	2	0	1	0	1	1	1	0	0	0	0	2	0	0	0	0	0	1	1	0	1	1	1	1	1	0	0	1	0	1	1	0	1	2	0	1	0
408	0	0	0	0	0	0	2	2	0	0	0	0	0	0	0	0	2	0	0	0	0	0	0	2	0	1	0	1	1	2	1	0	0	0	1	1	1	0	0	1	0	1	1	0	1	1	0	0	1
409	1	0	0	0	0	1	2	1	2	2	0	0	1	0	1	0	2	1	1	0	0	0	0	2	0	0	0	0	0	2	1	0	0	1	0	2	1	0	0	1	0	1	1	0	1	0	0	1	1
410	0	0	0	0	0	0	2	2	1	1	1	1	2	0	1	0	1	0	0	0	0	0	1	1	0	0	1	2	2	2	1	0	1	2	2	1	2	0	0	0	0	1	1	0	1	1	0	0	0
411	1	0	0	0	0	1	2	1	1	1	1	0	1	0	1	0	0	1	0	0	0	0	0	2	0	0	0	2	2	2	0	0	1	0	1	1	1	0	1	0	0	1	0	0	0	0	0	0	1
412	1	0	0	0	0	1	2	0	2	2	0	0	0	0	0	0	1	0	0	0	0	1	1	1	0	1	0	0	0	1	2	0	0	0	1	1	1	0	1	0	0	0	0	0	0	0	0	0	1
413	1	0	0	0	0	0	2	1	1	1	1	0	0	0	0	0	1	1	2	2	1	1	0	2	0	0	0	1	1	2	0	1	1	2	0	2	2	0	0	0	0	1	1	0	1	1	0	0	0
414	1	0	0	0	0	1	1	2	1	1	1	1	2	0	1	1	0	2	0	0	0	1	0	2	0	0	0	0	1	2	0	0	1	1	0	2	1	1	0	1	0	0	0	0	1	0	0	0	1
415	1	0	0	0	0	0	2	0	1	1	1	1	1	0	0	0	0	2	0	1	0	0	0	2	0	0	0	1	2	1	1	1	1	0	0	2	1	0	0	0	0	1	1	0	1	1	0	0	0
416	1	0	1	0	1	0	2	2	0	0	0	2	2	0	1	0	1	0	1	1	1	0	1	1	0	0	0	2	2	0	2	0	0	0	0	2	2	0	0	1	0	0	0	0	0	1	0	0	1
417	0	0	0	0	0	1	2	2	0	1	0	0	0	0	0	0	0	1	1	1	1	0	0	2	0	0	0	0	0	2	0	2	2	0	0	2	1	0	0	2	0	0	0	1	0	0	0	0	0
418	0	0	0	0	0	0	2	2	0	1	0	1	1	0	1	0	1	1	2	2	2	0	1	1	0	1	0	1	2	2	1	1	2	0	0	2	2	0	0	1	0	0	0	0	1	0	0	0	1
419	0	0	0	0	0	0	2	1	2	2	0	1	1	0	0	0	1	0	0	0	0	0	1	1	0	0	0	1	2	2	0	1	2	2	1	2	0	0	0	2	1	1	0	0	0	1	0	0	2
420	0	0	0	0	0	0	2	2	0	1	0	0	0	0	0	0	0	1	1	1	1	0	0	2	0	0	0	0	0	1	0	1	0	0	0	2	2	0	0	2	0	0	1	0	1	1	0	0	1
421	0	0	0	0	0	0	2	1	1	1	0	0	0	0	0	0	1	0	0	0	0	1	1	1	0	1	0	1	1	2	1	0	1	0	1	1	1	1	0	0	0	0	0	0	0	0	0	1	2
422	1	0	0	0	0	0	1	2	0	1	0	0	1	0	0	0	1	0	0	0	0	0	0	2	0	0	0	1	1	1	2	2	2	0	0	2	1	0	0	1	0	0	0	0	0	0	0	2	2
423	1	1	1	0	1	0	2	2	0	1	0	1	1	0	1	0	1	1	2	2	1	1	1	1	1	1	0	0	1	2	1	2	2	0	2	0	1	0	1	0	1	1	1	1	0	0	0	0	0
424	1	0	1	0	0	0	2	1	1	2	0	0	0	0	0	0	1	1	0	0	0	0	1	1	0	1	0	1	1	2	1	0	2	0	0	2	2	0	0	0	0	0	0	1	0	1	0	0	1
425	0	0	0	0	0	0	0	2	0	0	2	0	0	0	0	0	1	1	1	0	0	0	0	2	0	0	0	0	0	2	1	0	0	1	0	2	2	0	0	0	0	1	0	0	0	0	0	0	1
426	0	0	0	0	0	0	1	2	0	0	1	0	1	0	1	1	2	0	0	0	0	0	0	2	0	0	0	0	0	2	0	0	0	0	1	1	1	1	1	0	1	0	0	1	2	0	0	0	1
427	0	0	0	0	0	1	1	2	0	0	1	0	0	0	0	0	0	1	2	1	1	0	0	2	0	0	0	0	0	2	0	1	1	0	1	1	2	0	0	0	0	0	0	0	0	2	0	1	1
428	0	0	0	0	0	0	2	2	1	1	0	0	2	0	2	1	1	0	1	1	1	0	0	2	0	0	0	0	2	2	0	0	2	0	1	1	2	1	0	0	0	1	1	0	1	0	0	0	0
429	0	0	1	0	0	0	1	2	0	0	1	0	0	0	0	0	2	0	0	0	0	0	0	2	0	0	0	1	1	1	1	2	1	0	0	2	1	0	0	1	0	0	0	0	0	0	0	0	1
430	1	0	0	0	0	0	2	1	1	1	0	0	0	0	0	0	1	1	1	1	0	2	1	1	1	1	0	1	2	2	1	0	1	1	1	1	1	1	0	0	0	0	0	0	0	0	0	1	1
431	0	0	0	0	0	0	2	0	2	2	0	0	0	0	0	0	2	2	0	0	0	0	0	2	0	0	0	0	1	2	0	0	0	1	1	1	1	0	0	0	1	0	0	0	0	0	0	0	1
432	0	0	0	0	0	0	1	2	1	1	0	0	2	1	1	1	1	1	0	0	0	1	0	2	0	0	0	0	0	1	1	0	1	1	1	1	1	1	0	1	0	0	0	1	2	0	0	0	0
433	1	0	1	0	0	0	2	2	0	0	0	0	0	0	0	0	0	1	1	0	0	1	0	2	0	0	0	0	0	2	0	0	0	1	1	1	1	0	0	2	0	0	0	0	0	0	0	0	1
434	0	0	0	0	0	0	1	2	0	1	1	0	0	0	0	0	2	2	2	2	1	0	0	2	0	1	0	0	0	2	1	1	1	0	1	1	0	2	0	0	0	0	0	1	2	0	0	0	1
435	0	1	0	0	0	0	2	2	0	0	1	0	0	0	0	0	1	0	0	0	0	1	1	1	1	2	0	0	0	2	0	0	2	0	1	1	1	0	0	2	0	0	0	0	0	0	0	1	1
436	1	0	0	0	0	0	2	1	1	1	0	1	1	0	1	0	0	2	2	1	0	1	0	2	0	0	0	2	2	2	2	0	0	1	0	2	1	1	1	1	1	1	1	0	1	0	0	1	1
437	0	0	0	0	0	0	1	2	0	1	1	0	0	0	0	0	1	0	0	0	0	0	0	2	0	1	0	0	0	2	2	2	2	0	2	0	1	1	0	0	0	1	1	0	1	0	0	0	1
438	1	0	1	0	0	0	1	2	0	1	0	2	2	0	0	0	0	0	0	0	0	0	0	2	0	0	0	1	1	2	1	0	1	1	0	1	1	0	1	0	0	1	1	1	1	2	0	0	1
439	1	0	0	0	0	1	2	0	1	1	1	0	2	0	1	0	0	1	2	1	1	0	0	2	0	0	1	0	0	2	1	1	1	0	0	2	1	0	1	0	0	0	1	0	1	0	0	0	1
440	0	0	0	0	0	0	1	2	1	1	0	1	2	1	1	1	1	0	1	0	0	0	1	1	0	0	0	0	0	1	2	1	1	1	1	1	2	0	0	2	0	1	1	0	1	0	0	0	1
441	0	0	1	0	0	0	2	1	1	1	0	0	1	0	1	0	1	1	1	1	1	0	0	2	0	1	0	0	1	2	0	2	1	0	0	2	0	1	1	0	0	0	0	0	0	0	0	0	1
442	1	0	0	0	0	0	2	1	1	1	1	0	1	0	1	0	2	0	0	1	1	0	0	2	0	0	0	0	0	2	1	1	1	0	0	2	1	0	0	0	1	0	0	0	1	0	0	0	1
443	1	0	1	0	0	0	1	2	0	0	1	0	0	0	0	0	1	1	1	0	0	1	1	1	1	1	0	1	1	1	1	0	1	1	1	1	1	1	0	0	0	0	0	0	0	0	0	2	2
444	1	0	0	0	0	0	1	2	1	1	0	0	1	0	1	1	2	2	2	1	1	1	1	2	0	0	0	0	1	2	0	0	0	1	0	2	1	0	1	0	0	0	0	0	0	0	0	0	1
445	0	0	0	0	0	1	2	1	1	1	0	0	0	0	0	0	0	1	1	0	0	0	0	2	0	1	0	0	0	1	1	2	2	0	2	0	0	0	0	1	1	1	1	0	1	1	0	1	1
446	1	0	0	0	0	2	2	1	1	1	1	0	2	0	2	1	0	0	0	0	0	1	0	2	0	0	0	0	1	2	0	0	1	0	1	1	2	0	0	1	1	1	1	0	1	0	0	1	2
447	0	0	0	0	0	0	2	2	0	1	0	1	1	0	1	0	1	0	1	1	1	1	0	2	0	0	0	0	0	2	1	0	2	1	2	1	1	0	0	1	0	0	0	1	0	0	0	0	2
448	0	0	0	0	0	0	1	2	1	1	0	0	1	0	1	1	2	1	1	1	1	1	1	2	0	0	0	0	0	2	0	0	1	1	1	1	1	0	0	2	1	0	0	0	0	1	0	0	0
449	1	0	0	0	0	0	2	1	1	1	1	0	2	0	1	0	1	1	0	0	0	1	0	2	0	0	0	0	0	2	0	1	1	0	0	2	1	0	1	0	0	0	0	0	0	2	0	1	0
450	1	0	0	0	0	1	2	1	0	0	1	1	1	0	0	0	0	2	2	1	0	0	0	2	0	1	1	1	1	1	1	0	0	1	0	2	2	1	0	0	0	0	0	1	1	0	0	0	1
451	0	0	0	0	0	0	1	1	1	1	0	0	1	0	2	0	1	0	0	0	0	1	1	1	1	1	0	1	1	2	0	1	1	1	1	1	2	0	0	0	0	2	2	0	1	1	0	0	0
452	1	0	0	0	0	0	2	1	1	1	0	0	0	0	0	0	2	1	1	0	0	0	0	2	0	0	0	1	2	1	1	0	1	2	1	1	1	0	1	0	0	0	0	0	0	0	0	0	0
453	0	0	1	0	0	0	2	2	0	1	0	1	1	0	1	0	2	1	1	1	1	1	1	1	1	2	0	1	1	2	0	1	1	1	0	2	1	0	0	1	0	0	0	0	0	0	0	1	1
454	1	0	0	0	0	0	2	0	2	2	0	0	1	0	1	0	1	1	0	0	0	1	1	1	1	1	0	1	2	2	1	1	1	1	1	1	2	0	0	0	0	1	1	0	1	1	0	1	2
455	0	0	0	0	0	0	2	2	0	1	0	1	1	1	0	1	2	1	1	1	1	0	2	0	0	0	0	0	1	2	0	0	1	0	1	1	1	0	0	1	1	0	0	0	0	0	0	0	0
456	1	0	1	0	0	0	1	1	2	2	0	0	1	0	0	0	0	0	1	1	1	0	0	2	0	0	0	0	0	2	0	1	1	0	1	1	1	0	0	1	0	0	0	0	0	0	0	0	0
457	1	0	0	0	0	1	1	0	2	2	0	0	1	0	1	0	1	1	1	1	1	1	0	2	0	0	0	0	0	1	1	1	1	0	1	1	2	1	0	0	0	0	0	0	0	0	0	1	2
458	1	0	0	0	0	0	1	1	1	1	1	1	2	1	1	1	0	2	2	1	0	0	0	2	0	1	0	1	1	1	2	0	2	2	1	1	1	0	0	1	0	0	0	0	1	0	0	0	1
459	1	0	0	0	0	0	0	2	0	0	2	0	1	0	1	0	1	1	1	1	1	1	0	2	0	1	0	0	1	2	1	1	1	2	1	1	1	0	0	1	0	1	1	0	1	1	0	0	1
460	1	0	0	0	0	0	1	1	0	0	1	0	0	0	0	0	1	0	0	0	0	0	0	2	0	1	0	1	1	2	0	0	0	0	1	1	2	0	0	0	0	0	0	0	0	0	0	0	0
461	1	0	0	0	0	1	2	1	1	2	0	0	0	0	0	0	2	2	1	1	1	0	0	2	0	0	0	0	1	2	0	1	1	2	1	1	1	0	0	1	0	0	0	0	1	1	0	0	1
462	1	1	0	0	0	1	2	2	0	0	0	1	1	0	0	0	0	2	1	1	1	0	1	1	1	2	1	0	0	2	0	0	1	0	1	1	2	0	0	0	0	2	2	0	1	1	0	1	2
463	1	0	0	0	0	1	2	2	0	1	0	1	0	0	1	1	1	2	1	1	1	1	0	2	0	0	0	0	0	2	0	1	1	1	2	0	1	0	0	0	1	1	0	0	0	0	0	1	1
464	0	0	0	0	0	1	1	1	2	2	0	1	1	0	0	0	0	0	0	0	0	0	0	2	0	1	0	0	0	2	1	2	1	0	1	1	2	1	1	0	1	0	0	0	0	0	0	0	1
465	1	0	0	0	0	0	1	1	1	1	1	0	2	0	2	0	1	0	1	0	0	0	0	2	0	0	1	1	1	2	0	0	1	0	1	1	0	0	0	2	0	0	0	0	0	2	0	0	0
466	1	0	0	0	0	1	2	0	1	1	1	1	0	0	1	1	1	2	1	0	0	0	0	2	0	0	0	0	0	2	0	1	1	1	1	1	1	0	0	1	0	1	1	1	1	2	0	0	0
467	0	0	0	0	0	0	2	2	1	1	1	0	2	0	2	0	2	0	0	0	0	1	0	2	0	0	0	0	0	2	0	1	2	0	2	0	2	0	0	1	0	1	1	0	1	2	0	0	2
468	0	0	0	0	0	0	2	1	1	1	0	1	1	0	0	0	2	0	0	0	0	1	1	1	1	1	0	0	0	2	1	0	0	0	0	2	1	0	0	2	0	0	0	0	0	0	0	0	0
469	0	0	0	0	0	0	1	2	0	0	1	0	1	0	1	0	2	0	0	0	0	0	1	1	0	0	0	0	1	2	0	2	2	0	1	1	2	0	0	0	0	0	0	1	0	0	0	0	1
470	0	0	0	0	0	0	1	1	1	1	1	0	0	0	0	0	1	1	1	1	1	0	0	2	0	1	0	1	1	2	2	1	1	1	0	2	2	0	0	0	0	0	0	0	1	0	0	1	1
471	1	0	0	0	0	0	1	1	2	2	0	0	0	0	0	0	1	1	1	1	0	0	0	2	0	2	0	0	2	2	0	0	2	1	0	2	2	0	0	0	0	1	1	0	1	1	0	0	1
472	1	0	1	1	1	1	2	2	0	0	0	0	0	0	0	0	1	1	1	1	0	2	0	2	0	0	1	1	1	1	1	0	2	2	0	2	2	1	0	0	0	1	1	0	1	0	0	0	1
473	1	1	0	0	0	0	2	2	0	1	0	0	0	0	0	0	0	0	1	1	1	0	0	2	0	0	0	0	0	2	0	1	1	0	2	1	1	0	0	1	0	0	0	0	0	1	0	0	1
474	0	0	0	0	0	0	1	2	1	1	0	0	1	0	1	0	1	1	1	1	0	0	1	1	0	0	0	2	2	1	2	2	2	0	0	2	1	1	0	0	0	0	0	1	1	0	0	0	1
475	1	0	0	0	0	0	2	2	1	1	0	0	0	0	0	0	0	0	1	1	1	0	0	2	0	0	0	0	1	2	1	0	2	1	0	2	2	1	0	0	0	0	0	1	0	1	0	0	0
476	0	0	1	0	0	1	1	2	0	0	0	0	0	0	0	0	0	2	1	1	1	0	0	2	0	0	0	0	0	2	1	0	2	2	1	2	0	0	0	1	0	1	0	0	0	1	0	1	1
477	1	0	1	0	0	1	2	2	0	1	0	1	1	0	0	0	1	0	0	0	0	0	0	2	0	0	0	1	1	1	1	1	1	1	2	0	1	1	0	0	0	1	0	0	0	1	0	0	1
478	1	0	0	0	0	1	1	2	0	0	1	1	1	0	1	1	0	0	0	0	0	0	1	1	0	0	0	0	0	2	1	1	2	0	1	1	1	0	0	1	0	0	0	0	0	0	0	0	1
479	0	0	0	0	0	0	1	1	2	2	0	0	0	0	0	0	1	2	1	1	1	0	0	2	0	1	0	0	1	2	0	0	2	1	1	1	1	0	1	0	1	0	0	0	0	0	0	0	0
480	0	0	0	0	0	0	1	2	0	0	1	1	2	0	1	0	1	0	0	0	0	0	0	2	0	0	0	0	1	2	0	2	1	0	1	1	2	1	0	0	0	1	0	0	0	0	0	0	1
481	1	1	0	0	0	0	2	0	2	2	0	0	1	0	1	0	2	0	0	1	1	1	1	1	1	1	0	0	1	2	0	1	2	0	0	2	2	0	0	0	0	0	0	0	0	1	0	1	2
482	1	0	0	0	0	0	2	2	0	1	0	1	1	0	1	0	0	1	1	0	0	0	1	1	1	1	0	1	0	1	1	0	1	1	2	0	1	0	0	1	0	0	0	0	1	1	0	0	0
483	0	0	0	0	0	0	1	1	1	2	0	0	1	0	1	1	1	1	0	1	0	0	0	2	0	1	0	0	0	2	0	0	0	0	0	2	1	1	0	0	0	1	1	0	1	0	0	0	1
484	1	0	0	0	0	0	2	1	1	1	1	0	1	0	1	0	0	1	1	1	1	0	0	2	0	1	0	0	0	2	2	1	1	0	0	2	1	0	0	0	0	0	0	0	1	0	0	0	1
485	0	0	0	0	0	0	2	2	0	1	0	1	1	0	0	0	1	1	1	1	0	1	0	2	0	0	0	0	1	2	0	0	1	1	1	1	1	1	0	0	0	0	0	1	0	1	0	1	0
486	1	1	0	0	0	1	1	1	1	1	1	1	0	0	1	1	1	0	0	0	0	0	0	2	0	0	0	0	0	2	1	0	1	1	2	0	1	0	0	1	0	0	0	0	1	1	0	0	1
487	0	0	0	0	0	0	1	1	0	0	2	0	0	0	0	0	1	2	0	0	0	1	0	2	0	1	0	2	1	2	1	0	2	0	2	0	1	1	0	0	0	0	0	0	0	0	0	0	1
488	0	0	0	0	0	0	2	2	0	0	1	1	1	0	0	0	2	1	1	1	0	0	0	2	0	0	0	0	1	2	0	0	1	1	0	2	1	0	0	2	0	1	0	0	0	0	0	0	0
489	1	0	0	0	0	1	1	1	0	0	2	0	0	0	0	0	2	1	1	0	0	1	1	1	1	1	0	0	0	1	1	0	2	0	0	2	1	1	0	0	0	0	1	0	1	1	0	0	0
490	0	1	0	0	0	1	2	1	1	1	0	1	2	0	1	0	2	0	0	0	0	0	0	2	0	0	0	0	1	2	0	0	1	2	2	1	2	0	0	0	0	1	1	0	1	1	0	0	1
491	0	0	1	0	0	1	2	1	1	1	0	0	1	0	1	0	1	2	1	1	1	1	0	2	0	0	0	0	1	1	0	0	2	2	0	2	1	0	0	2	0	0	0	0	0	1	0	0	1
492	0	0	0	0	0	0	1	2	0	1	0	1	2	0	2	0	1	0	1	2	1	0	0	2	0	0	0	0	1	2	1	1	2	0	0	2	1	0	0	0	1	0	0	0	0	0	0	0	1
493	1	0	0	0	0	0	2	2	0	0	0	0	1	0	1	0	1	2	1	1	1	0	1	1	0	0	0	0	1	2	0	2	1	0	1	1	0	1	0	0	0	1	0	0	0	0	0	0	1
494	0	0	0	0	0	0	2	1	1	2	0	0	0	0	0	0	0	1	1	1	1	0	0	2	0	0	0	0	0	2	2	2	2	0	1	1	1	0	0	1	0	0	0	0	1	1	1	0	0
495	1	1	0	0	0	1	2	2	0	0	1	1	2	0	1	0	0	2	1	1	1	0	0	2	0	0	0	0	0	2	2	0	2	1	1	2	1	0	0	2	0	0	0	0	1	0	0	1	1
496	1	0	0	0	0	0	2	1	1	1	0	1	0	0	1	1	1	1	1	1	0	0	1	1	0	1	0	1	2	1	1	0	0	0	1	1	2	0	0	0	0	1	1	1	1	2	0	0	1
497	0	0	0	0	0	0	1	2	0	0	1	1	1	0	1	1	1	2	1	1	1	0	0	2	0	0	0	1	1	2	2	1	1	2	1	2	1	0	0	0	0	1	1	0	0	0	0	1	0
498	0	0	0	0	0	1	2	2	0	1	0	1	1	0	0	0	2	1	0	0	0	0	0	2	0	0	0	1	1	1	2	0	1	1	2	0	0	0	0	1	1	0	0	1	1	1	0	0	2
499	0	1	0	0	0	0	2	2	0	0	1	0	0	0	0	0	2	1	1	1	1	1	0	2	0	0	0	2	2	1	2	1	1	1	1	2	1	0	0	2	0	0	0	0	1	0	0	0	2
500	1	0	0	0	0	0	2	2	0	0	0	1	1	0	1	0	1	0	1	1	1	0	0	2	0	1	0	1	1	1	2	0	2	1	1	1	1	0	0	1	0	0	0	0	0	0	0	1	2
501	0	0	0	0	0	0	2	0	1	1	1	0	1	0	0	0	0	1	0	0	0	0	0	2	0	1	0	0	0	2	0	0	0	0	0	2	0	0	1	0	1	1	0	0	0	0	0	0	0
502	0	0	0	0	0	1	2	1	1	2	0	1	1	0	0	0	0	0	0	0	0	0	0	2	0	0	0	0	0	1	2	0	1	0	0	2	1	1	1	0	0	1	0	0	0	1	0	0	1
503	1	1	0	0	0	0	2	2	1	1	1	2	2	0	0	0	1	1	0	0	0	0	1	1	0	0	0	0	0	2	0	1	0	0	0	2	0	0	0	1	0	0	0	1	0	0	0	0	0
504	1	0	1	0	1	0	2	2	0	1	0	2	1	0	2	1	1	0	0	0	0	0	0	2	0	0	0	0	0	2	2	1	2	0	0	2	1	0	1	0	0	0	0	0	0	0	0	0	1
505	1	0	0	0	0	1	2	2	0	0	0	1	1	0	0	0	0	2	0	1	0	0	1	1	1	1	1	0	0	1	0	0	2	0	0	2	1	0	0	1	0	0	0	0	0	1	0	0	2
506	0	0	0	0	0	0	2	0	1	1	1	0	1	0	1	0	1	0	0	0	0	0	0	2	0	0	0	1	2	2	0	0	2	1	1	1	2	1	0	0	0	1	0	0	2	0	0	2	2
507	1	0	0	0	0	0	2	1	1	1	1	0	0	0	0	0	0	2	1	1	1	0	0	2	0	0	0	0	0	2	0	1	1	0	2	1	1	0	0	0	0	2	2	0	1	1	0	0	2
508	0	0	0	0	0	1	2	0	2	2	0	1	2	0	1	0	1	1	1	1	0	1	0	2	0	0	0	0	2	2	0	0	2	0	0	2	1	0	1	1	0	0	0	0	0	0	0	0	1
509	0	0	1	0	0	0	1	1	1	1	0	0	1	0	1	0	0	2	2	2	0	0	1	1	1	1	2	1	1	2	1	2	2	0	1	1	1	0	1	0	0	1	1	0	1	0	0	0	1
510	0	1	0	0	0	0	2	1	0	0	0	0	0	0	0	0	1	0	1	0	0	1	1	1	0	1	0	0	0	2	1	2	2	0	2	0	1	0	1	0	0	1	1	0	1	1	0	0	1
511	1	0	0	0	0	0	1	1	1	1	1	1	1	0	1	0	0	2	0	0	0	0	0	2	0	1	0	0	0	2	1	0	1	1	1	1	1	1	0	0	0	0	0	1	0	1	0	1	2
512	1	0	0	0	0	0	2	1	1	1	1	0	1	0	1	1	1	1	1	0	1	0	0	2	0	0	0	1	2	1	1	0	1	0	1	2	2	0	0	0	0	1	1	0	1	1	0	0	1
513	0	0	0	0	0	0	1	1	0	2	0	0	0	0	0	0	2	1	1	1	0	0	0	2	0	1	0	1	1	0	1	1	2	0	0	2	1	1	0	0	0	0	0	1	0	0	0	0	1
514	0	0	0	0	0	0	2	2	0	1	0	0	1	1	0	0	2	0	0	0	0	0	0	2	0	0	0	0	0	2	0	0	2	0	0	2	1	0	0	0	0	1	0	0	0	0	0	0	2
515	1	0	0	0	0	1	2	1	1	1	1	0	0	0	0	0	2	0	0	0	0	1	0	2	0	0	0	0	0	2	0	2	2	0	1	1	2	1	0	0	0	1	1	0	1	2	0	0	0
516	1	0	0	0	0	0	2	2	0	0	0	0	1	1	0	1	0	1	1	1	1	1	1	1	1	1	0	1	1	2	1	0	2	0	0	2	0	0	0	1	0	0	0	0	0	1	0	1	2
517	0	0	1	0	0	1	2	2	0	0	1	0	2	0	2	0	2	1	1	0	0	0	0	2	0	0	0	0	0	1	1	1	1	1	1	1	2	0	0	0	0	0	0	0	0	0	0	0	2
518	1	0	0	0	0	0	1	2	1	1	1	0	0	0	0	0	0	0	1	1	1	0	1	1	0	1	0	0	1	2	0	0	1	1	2	0	1	0	0	0	0	1	0	0	1	1	0	2	2
519	1	0	1	1	1	1	1	2	0	0	2	1	0	0	0	0	1	2	1	1	0	0	0	2	0	0	0	0	1	2	0	1	2	1	0	2	2	0	0	1	0	0	0	0	2	1	0	1	1
520	1	0	1	1	1	1	2	1	0	0	1	0	0	0	0	0	1	0	1	1	1	1	0	2	0	0	0	0	1	2	0	1	1	2	1	1	2	0	0	2	0	1	0	0	0	0	0	1	1
521	0	0	0	0	0	0	2	2	0	0	0	0	1	0	1	0	1	1	1	1	1	0	0	2	0	0	0	0	0	1	1	0	2	1	1	2	2	0	0	1	0	0	0	0	0	1	0	0	1
522	1	0	0	0	0	0	1	1	2	2	0	0	1	0	1	0	0	1	1	1	1	0	0	2	0	0	1	1	1	1	1	0	2	1	2	1	2	0	0	1	0	0	0	0	0	2	0	1	2
523	1	0	0	0	0	0	2	1	1	1	0	1	2	0	1	0	2	1	1	0	0	0	0	2	0	0	0	1	1	2	2	0	2	1	1	1	2	0	0	0	0	1	0	0	0	0	0	1	2
524	0	1	0	0	0	1	2	0	2	2	0	0	0	0	0	0	1	2	1	1	1	0	2	0	0	0	0	0	0	2	1	1	2	2	2	1	1	1	0	0	0	0	0	0	1	1	0	0	1
525	1	0	0	0	0	0	1	2	0	1	1	0	0	0	0	0	1	1	0	1	0	1	1	1	1	1	0	0	1	2	0	1	2	1	0	2	1	0	1	0	0	0	0	1	0	0	0	0	1
526	1	0	0	0	0	0	2	2	0	0	1	1	2	1	1	1	1	0	0	0	0	1	0	2	0	0	0	0	0	1	1	2	2	0	0	2	2	0	0	0	0	0	0	0	0	1	0	0	0
527	0	0	0	0	0	0	2	2	0	1	0	0	1	0	1	0	1	0	0	0	0	0	0	2	0	0	0	0	1	1	1	1	2	1	0	2	1	1	0	1	0	0	0	1	0	0	0	0	1
528	1	0	0	0	0	0	2	2	0	0	1	0	0	0	0	0	2	1	1	1	1	1	1	2	0	0	1	0	0	2	1	1	1	1	2	0	1	0	0	2	0	0	0	0	1	0	0	0	1
529	1	0	0	0	0	1	2	0	2	2	0	0	1	0	1	0	1	2	1	1	1	1	0	2	0	0	0	0	1	2	0	0	1	0	1	1	1	0	1	0	0	1	1	0	1	2	0	0	0
530	1	0	0	0	0	0	2	1	1	1	0	0	0	0	0	0	2	1	1	0	0	0	0	2	0	0	0	2	1	2	1	0	1	2	1	1	2	0	0	0	0	1	1	0	1	0	0	0	0
531	1	0	0	0	0	0	2	1	1	1	0	0	1	0	0	0	1	2	1	0	0	0	0	2	0	0	0	1	1	2	1	1	1	0	0	2	1	0	0	0	1	1	0	0	1	1	0	0	1
532	0	0	0	0	0	1	2	2	0	1	0	0	2	1	1	1	1	2	1	1	1	0	0	2	0	0	0	0	0	2	0	1	1	0	2	1	1	1	0	1	0	0	0	1	0	1	0	1	1
533	1	0	0	0	0	0	1	2	0	0	1	0	0	0	0	0	2	0	0	0	0	1	1	1	0	1	0	0	2	2	0	0	1	0	0	2	2	0	0	0	0	0	0	1	0	0	0	0	2
534	0	0	0	0	0	0	1	2	0	0	1	1	2	0	2	0	1	1	0	0	0	0	0	2	0	1	0	1	1	2	2	0	2	0	1	1	1	0	0	0	0	0	0	0	0	1	0	0	2
535	0	0	0	0	0	1	2	2	1	1	0	0	0	0	0	0	1	0	0	0	0	0	1	1	0	0	0	0	0	2	0	2	1	0	1	1	2	0	0	0	0	0	0	0	0	1	0	0	1
536	0	0	0	0	0	0	2	2	1	1	0	0	1	0	1	0	2	1	1	1	1	1	1	1	1	0	0	0	0	2	0	1	0	0	0	2	1	0	0	1	0	0	0	0	0	0	0	0	1
537	1	0	0	0	0	0	2	0	1	1	1	0	1	0	1	0	1	1	1	1	0	0	0	2	0	0	0	0	0	2	0	1	2	0	1	1	0	1	1	0	0	1	1	0	1	0	0	1	2
538	1	0	0	0	0	0	1	2	0	1	0	1	2	0	2	0	1	0	0	0	0	0	0	2	0	1	1	0	0	1	1	1	1	0	0	2	1	0	0	1	0	1	1	0	1	0	0	0	0
539	0	0	0	0	0	0	1	2	0	0	1	0	0	0	0	0	1	0	1	1	1	1	0	2	0	0	0	0	1	1	0	0	1	0	1	1	1	0	0	1	1	0	0	0	1	0	0	0	0
540	0	0	0	0	0	0	0	2	0	0	2	1	2	0	1	0	2	0	0	0	0	0	1	1	0	0	0	0	0	1	0	0	0	1	2	1	1	0	1	0	0	0	0	0	1	0	0	0	1
541	1	0	1	1	1	2	2	1	1	1	0	0	0	0	0	0	0	0	0	0	0	1	0	2	0	0	0	0	1	1	0	0	1	1	0	2	2	0	0	0	0	0	0	1	0	1	0	0	1
542	1	0	0	0	0	1	2	1	1	2	0	0	0	0	0	0	1	0	0	0	0	0	0	2	0	0	0	1	1	1	2	2	1	0	1	1	1	1	0	0	0	0	0	0	0	0	1	0	0
543	0	0	0	0	0	0	1	1	0	0	2	0	0	0	0	0	1	0	0	0	0	0	0	2	0	0	0	0	1	2	1	2	2	0	2	0	1	0	0	1	0	0	0	0	1	1	0	0	1
544	1	0	0	0	0	1	2	1	1	1	1	0	1	0	1	0	1	2	0	1	1	0	1	1	0	0	0	2	2	2	0	2	2	0	2	0	1	1	0	1	0	0	1	0	1	0	0	0	0
545	1	0	0	0	0	0	2	0	2	2	0	1	1	0	0	0	0	0	1	1	1	1	0	2	0	0	0	0	0	2	0	1	2	0	1	1	1	0	0	1	0	2	2	0	1	1	0	1	1
546	1	0	0	0	0	0	2	0	1	1	2	1	1	0	1	0	1	2	2	1	0	0	0	2	0	0	0	0	2	2	0	0	2	0	0	2	1	0	0	0	0	0	0	1	0	0	0	1	2
547	1	0	0	0	0	0	0	1	1	1	1	0	1	0	1	0	1	0	0	0	0	0	0	2	0	0	0	1	1	1	1	0	2	0	1	1	0	0	0	1	0	0	1	0	1	0	0	0	0
548	0	0	0	0	0	0	0	1	1	1	1	0	1	1	0	1	2	2	2	2	1	1	0	2	0	0	1	0	1	2	0	1	2	0	2	0	2	0	0	0	0	0	0	0	1	1	0	0	0
549	1	0	0	0	0	0	2	2	0	0	1	0	0	0	0	0	1	1	1	1	1	0	0	2	0	0	0	0	0	1	0	1	1	1	1	1	1	0	0	2	0	1	1	0	1	1	0	1	2
550	1	0	2	0	1	0	2	1	1	1	1	0	1	0	1	0	1	1	1	1	1	0	1	1	1	1	0	0	0	1	2	1	2	1	0	2	2	0	0	0	0	0	0	0	0	1	0	0	1
551	0	0	0	0	0	0	2	2	0	1	0	0	0	0	0	0	1	1	1	1	1	1	1	1	1	1	0	1	1	2	2	2	1	0	0	2	1	0	0	1	0	0	0	0	1	0	0	0	1
552	0	0	0	0	0	0	0	2	0	0	2	1	2	0	1	1	1	0	0	0	0	1	0	2	0	0	0	1	1	2	1	1	2	1	1	0	1	1	1	0	1	0	0	0	0	0	0	0	0
553	0	0	0	0	0	0	2	0	2	2	0	1	1	0	0	0	2	0	0	0	0	1	0	2	0	0	0	1	1	2	0	1	2	1	0	2	2	0	0	1	0	1	1	0	1	1	0	0	0
554	0	0	1	0	0	0	1	2	1	1	1	0	1	0	1	1	1	0	1	1	1	1	0	2	0	0	0	0	1	2	0	1	0	0	0	2	2	0	0	1	0	0	0	0	1	0	0	1	0
555	1	0	0	0	0	0	1	2	0	0	0	0	1	0	0	0	1	1	0	0	0	0	1	1	0	0	0	0	0	1	1	2	1	1	0	2	2	1	0	0	0	0	0	0	0	0	0	1	1
556	1	0	0	0	0	0	1	1	1	1	1	1	1	0	0	0	2	2	2	2	1	1	0	2	0	0	0	0	0	1	0	0	2	2	1	1	1	0	0	0	1	0	0	0	0	0	0	2	2
557	1	0	0	0	0	1	2	2	0	0	0	2	2	0	2	0	1	1	0	0	0	1	0	2	0	0	0	0	1	2	0	0	2	0	1	1	1	0	0	2	0	1	1	0	1	1	0	1	1
558	1	0	1	0	0	0	2	2	1	1	0	0	0	0	0	0	0	1	0	1	0	0	0	2	0	0	0	0	0	1	1	0	1	1	1	1	1	1	0	0	0	0	0	0	0	0	0	0	2
559	1	0	0	0	0	0	2	1	1	1	0	1	1	0	0	0	1	0	2	1	1	1	2	0	1	1	0	0	1	2	0	0	2	0	0	2	2	0	0	0	1	0	0	0	0	0	0	1	2
560	0	1	0	0	0	1	2	1	1	1	0	0	0	0	0	0	2	0	0	0	0	0	1	1	0	1	0	0	1	2	0	1	2	0	1	1	2	0	0	0	0	1	1	0	0	1	0	0	1
561	1	0	0	0	0	0	2	1	1	1	0	0	1	0	1	0	1	2	0	0	0	0	1	1	1	2	0	2	2	2	0	0	0	0	1	1	2	0	0	0	1	0	0	0	1	1	0	0	2
562	1	0	0	0	0	0	2	2	0	1	0	0	1	0	1	0	1	0	1	0	0	0	0	2	0	0	0	0	0	1	1	2	1	0	1	1	2	0	0	1	0	0	0	0	0	0	0	0	1
563	0	0	0	0	0	0	2	1	1	2	0	0	1	0	1	0	1	2	1	1	1	1	1	2	0	0	0	0	0	2	0	2	2	0	2	0	2	0	0	1	0	1	0	0	0	1	0	0	2
564	1	0	0	0	0	0	0	2	0	0	2	0	0	0	0	0	0	2	2	1	0	0	0	2	0	1	1	0	0	2	1	2	2	0	0	2	2	1	0	0	0	0	0	0	0	1	0	0	0
565	1	0	1	0	0	0	2	0	2	2	0	0	0	0	0	0	2	1	1	1	1	0	1	1	0	1	0	0	1	2	0	0	0	0	1	1	0	0	0	1	0	0	0	0	0	0	0	0	1
566	1	0	0	0	0	0	2	2	0	0	1	0	2	0	2	0	1	1	1	1	1	1	0	2	0	0	0	1	1	0	1	1	1	1	1	1	1	0	0	0	0	0	0	1	0	1	0	0	2
567	1	0	0	0	0	1	1	2	0	1	1	0	1	0	1	0	0	2	1	1	1	0	1	1	0	0	0	0	1	2	0	1	1	0	1	1	0	0	0	1	0	1	1	1	0	0	0	0	0
568	1	0	0	0	0	0	2	2	0	0	0	0	0	0	0	0	1	0	0	0	0	1	0	2	0	0	0	0	1	2	0	0	0	0	0	2	0	2	0	0	0	0	0	1	1	0	0	1	0
569	0	1	0	0	0	0	2	2	0	1	0	0	0	0	0	0	2	1	0	1	1	1	1	2	0	0	0	0	0	2	1	2	2	0	0	2	2	0	0	0	0	1	1	0	1	1	0	0	1
570	1	0	0	0	0	1	2	2	0	0	0	0	1	0	1	0	1	1	1	1	1	1	2	0	1	1	0	1	1	1	2	0	0	0	0	2	1	1	0	0	0	0	0	0	0	2	0	0	0
571	0	0	0	0	0	0	2	2	1	1	1	1	1	0	0	0	2	0	0	0	0	0	0	2	0	1	0	0	0	1	1	1	1	1	1	1	2	1	0	0	0	0	0	0	1	0	0	0	1
572	1	0	1	0	0	0	2	1	1	1	1	0	0	0	0	0	2	1	1	1	1	0	1	1	0	0	0	1	1	0	1	0	1	0	0	2	1	2	0	0	0	0	0	0	1	0	0	0	1
573	0	0	0	0	0	0	2	2	0	0	0	0	1	0	0	0	1	1	0	0	0	0	0	2	0	0	0	0	1	2	1	1	2	1	1	1	2	0	0	2	0	0	0	0	1	0	0	0	0
574	1	0	0	0	0	1	2	1	1	1	0	1	1	0	0	0	1	2	1	1	1	1	0	2	0	0	0	0	0	2	0	1	1	2	1	2	1	0	0	0	0	0	0	0	1	1	0	0	2
575	1	0	1	0	0	0	2	1	2	2	0	1	1	0	0	0	2	0	1	1	1	0	0	2	0	1	0	0	0	2	0	1	2	0	0	2	2	0	0	0	0	0	0	0	0	0	0	0	1
576	1	0	0	0	0	0	1	1	1	1	0	1	1	0	1	0	0	1	0	0	0	1	0	2	0	0	0	1	0	1	1	2	1	0	0	2	1	0	0	2	0	0	0	0	1	1	0	1	1
577	0	0	1	1	1	1	2	1	1	1	0	0	0	0	0	0	1	2	0	0	0	0	0	2	0	0	0	0	0	1	0	1	0	0	0	2	2	0	0	0	0	2	2	0	1	1	0	0	1
578	1	0	0	0	0	0	2	2	0	0	0	0	0	0	0	0	1	2	1	1	1	0	0	2	0	0	0	2	2	1	2	1	2	1	1	1	1	0	1	0	1	0	0	0	0	0	0	0	1
579	0	0	0	0	0	1	1	2	0	0	1	1	0	0	1	1	1	0	0	0	0	0	0	2	0	1	0	0	1	2	0	0	1	0	1	2	1	1	0	0	0	1	0	0	1	0	0	0	2
580	1	1	0	0	0	0	1	1	1	1	0	0	0	0	0	0	0	0	1	1	1	1	1	1	1	0	0	1	2	2	1	0	1	0	1	1	1	0	0	0	0	1	1	1	0	0	0	0	0
581	0	0	0	0	0	0	1	1	1	1	1	0	0	0	0	0	1	1	1	1	0	0	0	2	0	0	0	0	0	2	1	1	1	1	0	2	2	0	0	1	0	0	0	2	0	2	0	0	0
582	1	0	0	0	0	0	1	1	1	1	1	0	0	0	0	0	0	2	0	0	0	0	0	2	0	0	0	0	0	1	1	0	2	1	1	1	1	0	0	0	0	2	2	0	1	1	0	0	2
583	1	0	0	0	0	0	2	2	1	1	1	0	1	0	1	0	1	1	1	1	0	1	0	2	0	0	0	0	0	2	1	0	2	0	0	2	2	0	0	1	0	1	1	0	1	1	0	0	0
584	0	0	0	0	0	0	2	2	0	0	0	0	0	0	0	0	0	0	1	1	1	0	0	2	0	0	0	1	1	2	0	0	0	0	0	2	2	1	0	0	0	0	0	0	1	1	0	0	1
585	1	0	0	0	0	1	2	2	1	2	0	1	2	0	1	0	2	0	0	1	0	1	0	2	0	0	1	1	1	1	1	0	1	0	1	1	0	0	0	1	0	1	1	0	1	0	0	0	0
586	0	0	0	0	0	0	2	1	1	2	0	0	0	0	0	0	1	1	0	0	0	0	0	2	0	0	0	1	1	2	1	1	1	0	1	1	0	0	0	1	0	0	0	0	1	1	0	1	2
587	1	0	1	0	1	0	2	1	2	2	0	0	0	0	0	0	1	1	2	2	1	1	1	1	1	1	0	0	0	1	0	0	1	0	2	0	2	0	0	0	0	0	0	2	0	0	0	0	0
588	0	0	0	0	0	0	2	1	0	0	1	1	0	0	0	0	0	1	1	1	1	0	0	2	0	0	0	1	1	2	1	0	1	1	0	2	2	0	0	1	0	0	0	0	0	0	0	0	2
589	0	0	0	0	0	0	2	1	1	2	0	0	1	0	1	0	2	0	0	0	0	0	0	2	0	2	0	0	0	2	1	0	1	0	1	1	1	0	0	0	1	1	1	0	1	1	0	0	0
590	0	0	1	0	0	0	2	1	1	1	0	0	0	0	0	0	0	2	2	2	0	1	2	0	1	1	0	0	1	2	0	0	1	1	2	0	1	0	0	0	0	0	0	0	1	1	0	1	0
591	1	0	0	0	0	0	2	2	0	0	1	1	1	0	0	0	2	0	0	0	0	0	2	0	0	0	0	1	2	1	1	0	0	1	0	2	1	1	1	0	1	0	0	2	0	0	0	0	1
592	1	0	0	0	0	0	2	1	1	2	0	0	0	0	0	0	0	0	1	1	1	0	0	2	0	0	0	0	0	1	1	0	1	1	1	1	2	0	0	0	0	1	0	0	0	0	0	0	0
593	1	0	0	0	0	0	2	2	0	1	1	1	0	0	0	0	2	0	0	0	0	0	0	2	0	0	0	0	0	2	1	0	0	0	1	1	1	0	0	2	0	0	0	0	0	0	0	0	1
594	1	0	1	1	1	2	2	2	0	0	1	0	0	0	0	0	2	0	0	1	0	0	0	2	0	0	0	0	0	2	0	1	1	0	0	2	1	0	0	1	0	0	0	1	0	0	0	0	1
595	0	0	0	0	0	1	2	2	0	1	0	0	0	0	0	0	1	1	1	1	1	1	1	1	1	1	0	0	0	2	0	2	2	0	1	1	1	0	0	1	0	0	0	0	0	0	0	0	0
596	0	0	0	0	0	0	0	1	1	1	1	0	1	0	1	0	2	1	1	1	0	1	0	2	0	0	0	1	1	1	1	1	2	0	2	2	0	0	0	1	0	0	0	0	0	0	0	0	1
597	0	0	1	0	0	0	2	2	1	1	0	1	1	0	0	0	2	1	1	1	1	1	1	1	1	1	0	1	1	1	1	1	2	0	1	1	1	0	0	0	0	1	1	0	0	1	0	0	2
598	1	0	0	0	0	0	2	1	1	2	0	0	1	0	1	0	1	1	0	0	0	1	0	2	0	0	1	0	0	2	1	0	0	0	1	1	1	0	1	0	0	0	0	1	0	0	0	0	0
599	1	0	0	0	0	1	1	1	0	0	2	0	2	0	2	0	1	0	0	0	0	1	0	2	0	0	0	0	0	1	0	1	1	0	0	2	1	0	0	0	1	0	0	0	1	1	0	0	1
600	1	0	0	0	0	0	2	1	1	1	0	0	0	0	0	0	2	1	1	1	1	1	0	2	0	0	0	0	0	2	0	0	1	1	2	0	1	0	1	0	0	0	0	0	0	0	0	0	1
601	0	0	0	0	0	0	1	0	2	2	0	1	2	0	1	1	0	1	0	0	0	0	0	2	0	0	0	1	1	2	1	0	2	0	0	2	2	1	0	0	0	0	0	0	0	0	0	0	2
602	0	0	0	0	0	0	2	2	0	1	0	0	1	0	0	0	2	0	0	1	0	1	0	2	0	0	0	0	0	2	1	0	1	0	0	2	1	0	0	1	0	1	0	0	0	1	0	0	0
603	1	0	0	0	0	0	1	2	0	0	2	1	0	0	1	1	2	1	0	0	0	1	0	2	0	0	1	0	0	1	1	0	1	0	1	1	2	0	0	0	0	1	1	0	1	0	0	0	1
604	0	0	0	0	0	1	2	2	0	0	1	0	0	0	0	0	1	1	1	1	0	0	1	1	1	1	0	0	1	2	0	0	1	0	0	2	1	0	0	0	1	1	1	0	1	0	0	0	1
605	0	0	0	0	0	1	1	2	0	0	2	0	2	1	0	1	2	2	2	2	0	1	0	2	0	0	0	0	0	1	1	0	2	0	1	1	2	0	0	1	0	0	0	0	0	0	0	0	1
606	0	0	0	0	0	0	1	1	0	0	1	0	2	1	1	1	1	2	1	1	1	1	1	1	1	1	0	0	0	2	1	2	1	0	1	1	1	0	0	0	0	1	1	0	2	0	0	1	0
607	1	1	0	0	0	0	1	1	1	1	0	0	1	1	0	0	1	2	1	1	1	0	0	2	0	0	0	0	0	2	2	1	1	0	1	1	1	0	1	0	0	1	0	0	0	1	1	0	0
608	0	0	0	0	0	0	2	2	0	1	0	0	0	0	0	0	2	1	1	0	0	0	1	1	0	1	0	0	0	2	2	0	2	1	1	1	2	0	0	2	0	0	0	1	0	1	0	0	1
609	0	0	0	0	0	0	2	2	0	1	0	0	1	0	1	0	2	0	0	1	1	0	1	1	0	0	0	0	0	2	0	0	2	0	0	2	0	0	0	1	0	0	0	0	0	0	0	0	2
610	0	0	0	0	0	0	1	2	0	1	1	0	0	0	0	0	0	2	2	1	0	1	0	2	0	0	1	1	1	2	0	1	1	1	1	1	1	0	0	0	0	0	0	0	1	1	0	0	2
611	1	0	0	0	0	0	2	1	1	1	0	0	0	0	0	0	2	0	0	0	0	1	1	1	1	1	0	0	0	2	0	1	1	0	0	2	1	0	0	0	0	1	1	0	1	1	0	0	2
612	0	0	0	0	0	0	2	2	0	0	0	0	0	0	0	0	1	0	1	0	0	1	1	1	0	1	0	1	0	0	2	1	0	0	0	2	2	0	0	1	0	0	0	1	1	0	0	0	0
613	1	0	0	0	0	0	2	1	1	1	0	1	2	0	1	0	2	2	1	1	1	1	0	2	0	0	0	0	1	2	1	1	2	0	2	0	2	0	0	1	0	0	0	0	0	0	0	1	0
614	0	0	0	0	0	0	2	2	0	0	0	0	1	0	1	0	2	0	0	0	0	1	0	2	0	0	0	0	1	2	0	1	1	1	1	1	1	0	1	1	0	0	1	0	1	1	0	0	2
615	0	0	0	0	0	0	2	0	2	2	0	0	2	0	2	0	2	0	0	0	0	0	0	2	0	0	0	1	1	1	1	1	1	0	1	1	1	1	0	0	0	0	0	0	0	0	0	0	1
616	1	0	0	0	0	1	2	1	1	1	0	0	1	0	1	0	2	2	2	1	1	0	0	2	0	0	0	2	1	2	1	1	2	0	1	1	1	2	0	0	0	0	0	0	0	1	0	0	2
617	1	0	0	0	0	0	1	2	0	0	1	0	1	0	1	0	1	0	0	0	0	1	1	1	1	1	0	1	1	2	2	0	2	0	0	2	1	0	0	1	0	1	1	1	0	0	0	0	1
618	1	0	0	0	0	0	1	1	1	2	1	1	1	0	0	0	0	1	0	0	0	1	0	2	0	0	0	2	2	1	2	0	0	1	0	2	1	1	0	0	0	1	0	0	0	0	0	0	1
619	0	0	0	0	0	1	2	1	1	1	0	1	1	0	0	0	1	1	1	1	0	0	0	2	0	0	0	0	1	2	1	2	2	0	1	1	1	0	0	0	0	1	1	0	1	0	0	1	2
620	0	0	0	0	0	0	2	2	0	0	1	0	0	0	0	0	1	2	1	1	1	0	0	2	0	0	0	1	1	2	2	1	1	0	1	1	2	0	0	0	0	0	0	1	0	0	0	0	0
621	0	0	0	0	0	0	1	1	1	1	1	0	0	0	0	0	0	2	0	0	0	1	0	2	0	0	0	0	1	2	1	0	0	1	0	2	1	0	0	0	0	1	1	0	0	0	0	0	2
622	0	1	0	0	0	0	2	2	0	0	0	0	0	0	0	0	1	1	2	2	1	0	0	2	0	0	1	0	0	1	1	1	1	0	0	2	2	0	0	0	0	0	0	0	0	0	0	1	0
623	0	0	0	0	0	1	2	2	1	1	0	0	0	0	0	0	0	2	2	1	0	0	0	2	0	0	0	2	2	2	1	0	0	0	0	2	1	0	0	1	0	0	0	0	1	1	0	0	1
624	0	0	0	0	0	1	1	1	0	0	1	1	1	0	0	0	2	1	1	1	1	1	0	2	0	1	0	1	1	2	1	2	1	0	0	2	1	0	0	1	1	1	1	1	1	2	0	0	0
625	1	0	1	0	0	0	1	2	0	0	1	0	0	0	0	0	1	1	1	1	0	1	0	2	0	0	0	1	2	2	1	0	1	0	0	2	1	0	0	0	0	0	0	0	0	1	0	0	0
626	1	0	0	0	0	0	2	0	1	1	1	0	1	0	1	0	1	2	1	1	1	0	1	1	0	0	0	0	1	2	1	2	1	0	0	2	2	0	0	2	1	0	0	0	1	0	0	0	0
627	0	0	0	0	0	0	1	1	1	1	1	0	0	0	0	0	1	2	1	1	1	0	0	2	0	1	0	0	0	1	1	1	0	0	1	1	2	0	0	0	0	0	0	0	1	0	0	1	1
628	0	0	0	0	0	1	2	2	1	1	0	1	2	0	2	0	1	1	1	1	0	1	0	2	0	0	0	0	0	1	1	0	1	1	1	1	1	1	0	1	0	0	0	0	1	0	0	0	0
629	0	0	0	0	0	0	2	2	1	1	0	0	1	0	1	0	1	2	2	2	2	0	0	2	0	1	0	1	2	2	1	0	2	1	1	1	1	0	1	0	0	1	1	0	1	0	0	1	2
630	0	0	0	0	0	0	2	1	2	2	0	1	0	0	1	1	1	1	1	1	0	0	0	2	0	0	0	0	0	2	1	0	2	1	0	2	2	0	0	0	0	0	0	0	0	0	0	0	1
631	1	0	0	0	0	0	2	1	0	0	0	0	1	0	1	0	1	1	1	1	0	0	0	2	0	0	0	1	1	1	2	0	1	0	1	1	2	0	0	0	0	0	0	1	1	0	1	0	1
632	0	0	0	0	0	1	2	2	0	1	0	0	0	0	0	0	0	1	1	1	1	0	1	1	0	0	0	0	0	1	0	1	1	1	1	1	2	0	0	0	1	0	0	0	1	0	0	1	1
633	1	0	1	0	0	1	2	1	0	0	1	0	2	1	0	1	0	1	1	1	1	0	1	1	0	0	0	0	0	2	1	0	1	2	1	1	1	0	1	0	0	0	0	2	0	2	0	0	1
634	1	0	0	0	0	0	2	0	1	1	1	0	0	0	0	0	1	1	0	0	0	0	1	1	0	0	0	0	0	2	1	1	1	0	0	1	1	0	0	1	0	0	0	0	0	1	0	0	0
635	1	0	1	0	1	0	2	1	1	1	0	0	1	0	1	1	1	0	0	0	0	0	0	2	0	0	0	1	2	1	1	0	2	1	1	1	2	0	0	0	0	0	0	0	0	1	0	0	1
636	0	1	0	0	0	0	0	2	1	1	0	0	1	0	1	0	2	0	0	0	0	0	0	2	0	0	0	0	1	2	0	1	1	0	0	2	1	1	1	0	1	0	0	0	0	1	0	0	2
637	0	0	0	0	0	0	2	1	1	1	0	0	1	0	1	0	2	0	0	0	0	1	1	1	0	1	0	1	1	1	2	1	1	0	1	1	2	0	0	0	0	1	0	0	1	1	0	0	1
638	0	0	1	0	0	0	2	1	1	1	0	0	1	0	1	0	0	1	1	1	1	0	0	2	0	0	0	0	0	2	1	1	1	2	1	2	1	1	0	1	0	1	0	0	0	0	0	0	1
639	0	0	0	0	0	0	1	1	0	2	0	1	1	0	0	0	1	1	0	1	0	0	0	2	0	0	0	0	0	2	0	0	2	2	1	2	2	0	0	0	0	0	0	0	0	2	0	0	1
640	0	0	0	0	0	0	2	1	1	1	0	1	0	0	1	1	2	1	1	1	1	0	0	2	0	0	0	0	0	2	0	1	2	0	1	1	2	1	0	0	0	0	0	0	0	0	0	0	1
641	1	0	0	0	0	0	1	2	0	0	1	0	0	0	0	0	0	0	1	1	1	0	1	1	0	0	0	0	0	2	0	0	2	0	1	1	1	0	0	1	0	0	0	0	1	1	0	0	1
642	0	0	0	0	0	0	2	0	2	2	0	1	1	0	0	0	0	2	2	2	0	1	0	2	0	0	0	2	2	2	1	0	2	0	0	2	2	0	0	1	1	1	1	0	1	1	0	0	1
643	0	0	0	0	0	0	1	2	0	1	1	0	0	0	0	0	1	2	2	2	2	1	0	2	0	0	0	1	0	0	2	0	1	1	0	2	1	1	0	0	0	2	2	0	1	1	0	0	1
644	1	0	0	0	0	0	1	2	0	1	1	0	0	0	0	0	1	1	0	0	0	0	0	2	0	0	0	0	0	2	2	0	1	1	0	2	0	2	0	0	0	0	0	0	0	0	0	0	1
645	0	0	0	0	0	1	1	2	0	0	1	0	0	0	0	0	1	2	1	1	1	0	0	2	0	0	0	0	0	2	0	2	1	0	1	1	2	0	0	0	0	0	0	0	0	0	0	0	0
646	0	0	0	0	0	0	2	0	2	2	0	0	0	0	0	0	1	2	0	1	1	0	0	2	0	1	0	0	0	1	1	0	1	1	1	1	2	0	0	0	0	1	1	0	0	0	0	0	0
647	0	0	1	0	0	0	1	2	1	1	1	0	2	1	1	1	1	2	1	1	1	1	0	2	0	0	0	1	1	2	1	0	1	0	1	1	0	0	0	2	0	0	0	0	1	0	0	0	1
648	0	0	0	0	0	0	2	2	0	0	1	1	1	0	1	0	0	0	0	0	0	1	0	2	0	1	0	0	0	2	2	1	2	0	0	2	1	0	0	1	0	0	0	0	0	1	0	0	1
649	0	0	0	0	0	1	2	2	0	1	0	0	0	0	0	0	2	1	1	1	0	1	0	2	0	0	0	0	0	1	0	0	2	0	0	2	1	0	0	1	0	0	0	0	0	1	0	0	2
650	0	1	1	0	0	0	0	2	0	0	2	0	0	0	0	0	1	0	1	1	1	0	0	2	0	0	0	0	0	2	0	1	2	0	0	2	2	0	0	0	0	0	0	1	2	0	0	1	0
651	1	0	1	0	0	0	2	1	0	0	1	0	0	0	0	0	1	0	0	0	0	0	0	2	0	1	0	0	0	2	1	2	1	0	0	2	0	0	1	1	0	1	1	0	1	0	0	0	1
652	0	0	0	0	0	0	1	2	0	1	1	0	2	1	1	1	1	0	0	0	0	0	2	0	0	1	0	0	2	2	0	2	1	0	0	2	1	0	0	0	0	1	1	0	2	2	0	0	0
653	0	0	0	0	0	0	1	1	1	1	0	0	2	0	2	1	1	2	1	0	0	0	1	1	0	0	0	0	1	2	0	1	2	0	0	2	2	1	1	0	1	0	0	1	1	1	0	0	2
654	1	0	1	0	1	0	2	2	0	1	0	0	0	0	0	0	0	1	0	0	0	1	1	1	1	1	0	0	0	2	1	0	2	2	1	2	1	1	1	0	2	1	1	0	0	0	0	0	1
655	0	0	0	0	0	0	2	1	1	1	0	0	0	0	0	0	1	0	1	1	1	1	1	1	1	1	0	0	0	1	1	2	2	0	1	1	2	0	0	0	0	0	0	0	0	0	0	0	0
656	1	0	0	0	0	0	1	1	1	2	1	1	1	0	0	0	2	1	1	1	0	0	1	1	0	0	0	0	0	2	1	0	1	1	0	2	1	0	0	2	0	1	1	0	1	1	0	1	1
657	0	0	0	0	0	0	2	1	1	1	0	0	1	0	1	0	1	1	0	1	0	1	1	1	1	1	1	0	1	2	0	1	2	0	1	1	1	0	0	2	0	0	0	0	0	0	0	0	1
658	1	0	0	0	0	1	2	1	0	0	1	1	1	0	1	0	1	1	1	1	1	1	0	2	0	0	0	0	1	2	1	0	1	1	0	2	1	0	0	0	1	0	0	0	0	0	0	0	1
659	0	0	2	0	1	0	1	1	1	1	0	1	1	0	0	0	0	1	1	0	0	0	0	2	0	0	0	1	1	0	2	1	2	0	2	0	1	0	0	1	0	0	0	1	2	0	0	0	0
660	0	0	0	0	0	0	2	2	0	1	0	1	1	0	0	0	1	0	0	0	0	0	0	2	0	0	0	1	1	2	2	1	2	1	0	2	1	0	0	2	1	0	0	1	0	1	0	0	1
661	1	0	0	0	0	0	2	2	0	0	0	0	0	0	0	0	1	1	0	0	0	1	1	1	1	1	0	1	1	2	2	2	2	0	2	0	2	0	0	1	1	1	0	0	0	1	0	0	1
662	0	0	0	0	0	2	2	1	1	1	0	0	1	0	1	0	0	2	2	1	0	1	0	2	0	0	0	1	2	2	1	0	1	2	2	1	2	0	0	0	0	0	0	0	1	0	0	0	2
663	1	1	0	0	0	1	1	0	2	2	0	1	2	0	0	0	1	1	2	1	1	0	0	2	0	0	0	1	1	2	2	1	2	0	1	1	2	0	0	2	0	0	0	0	0	0	0	0	0
664	1	0	0	0	0	0	1	1	1	2	0	1	1	0	1	0	1	1	1	1	0	1	0	2	0	0	0	1	1	2	2	1	1	0	2	1	1	0	0	1	0	0	0	0	0	0	0	0	1
665	1	0	1	0	1	0	2	1	1	2	0	0	1	0	1	0	0	1	1	2	1	0	0	2	0	0	0	0	1	2	0	0	1	0	1	1	2	0	0	1	0	0	0	0	0	0	0	0	1
666	1	0	1	0	0	0	2	2	1	1	1	0	0	0	0	0	0	0	0	0	0	0	0	2	0	1	0	0	1	2	1	1	2	1	0	2	1	0	0	1	0	1	0	0	1	0	0	0	0
667	1	0	0	0	0	0	2	0	2	2	0	0	1	1	0	0	1	0	0	0	0	1	0	2	0	0	0	0	0	2	0	1	2	1	0	2	1	0	0	0	0	2	2	0	0	1	0	0	2
668	1	0	0	0	0	0	1	2	0	0	1	0	0	0	0	0	1	1	1	1	0	1	0	2	0	0	0	1	1	1	2	0	1	0	1	1	2	0	0	0	0	0	0	0	1	0	0	0	1
669	0	0	0	0	0	0	2	1	0	0	1	0	1	0	1	0	0	0	0	0	0	0	0	2	0	0	0	1	1	2	2	2	1	0	1	1	1	0	0	0	0	0	0	0	1	0	0	0	1
670	0	0	0	0	0	1	1	2	0	1	0	2	2	0	2	0	0	0	0	1	1	0	0	2	0	0	0	0	0	1	1	1	2	0	1	1	1	0	0	1	0	1	1	0	1	0	0	0	1
671	0	0	0	0	0	0	1	1	1	1	0	1	2	0	2	0	2	0	0	1	1	0	1	1	0	0	1	0	1	2	0	1	0	0	1	1	2	0	0	1	0	0	0	1	0	1	0	0	1
672	1	0	0	0	0	0	2	1	1	1	0	1	2	0	1	0	1	0	1	2	1	0	1	1	0	0	0	0	0	1	0	1	2	0	1	1	1	0	0	0	0	0	0	0	1	0	0	0	2
673	1	0	0	0	0	0	1	2	0	1	1	0	0	0	0	0	1	2	1	1	1	1	0	2	0	0	0	1	1	1	2	0	1	1	1	1	0	1	1	0	0	0	0	0	0	0	0	0	0
674	1	0	0	0	0	1	2	1	1	1	0	0	0	0	0	0	2	2	1	1	1	1	0	2	0	0	0	0	2	2	0	2	1	0	1	1	1	0	1	0	0	1	1	0	1	0	0	0	0
675	0	0	1	1	1	2	1	2	0	0	2	0	2	1	1	1	2	0	0	0	0	0	0	2	0	0	0	0	0	1	1	1	1	1	1	1	1	0	0	0	0	1	1	0	1	1	0	2	2
676	0	1	0	0	0	0	2	2	0	1	0	0	1	0	1	0	0	2	1	1	0	0	0	2	0	0	0	0	1	2	0	0	2	1	1	2	2	0	0	0	0	0	0	1	0	1	0	0	0
677	0	0	0	0	0	0	1	2	0	1	1	0	0	0	0	0	2	1	1	0	0	0	0	2	0	0	0	1	1	2	2	2	2	0	0	2	1	0	0	0	0	0	0	2	0	2	0	0	2
678	0	0	1	0	1	0	0	2	1	1	0	1	2	0	1	0	0	0	0	0	0	1	0	2	0	0	0	0	0	2	1	1	2	0	1	1	2	0	0	1	0	1	1	0	1	0	0	0	0
679	0	0	0	0	0	0	2	1	1	2	0	0	1	0	1	0	2	1	1	0	0	1	0	2	0	0	0	0	0	1	0	0	1	1	1	1	1	1	0	0	0	0	0	0	0	0	0	0	0
680	0	1	0	0	0	0	2	1	2	2	0	0	0	0	0	0	1	2	1	0	0	0	0	2	0	0	0	1	2	2	1	0	2	0	0	2	1	1	0	1	0	0	0	0	1	0	0	0	0
681	0	0	0	0	0	0	2	0	1	1	2	0	1	0	1	0	2	1	1	1	0	0	1	1	0	0	0	0	0	1	0	1	1	1	0	2	1	0	0	0	0	0	0	0	0	2	0	0	0
682	1	0	0	0	0	0	1	2	0	0	1	0	1	0	1	0	2	2	1	0	0	1	2	0	1	1	0	0	1	2	1	0	1	0	0	2	1	1	0	0	0	0	0	0	0	0	0	0	0
683	0	0	0	0	0	0	2	2	1	1	0	0	0	0	0	0	0	1	0	1	0	0	0	2	0	0	0	2	2	1	2	1	1	2	0	2	1	0	1	1	0	0	0	0	0	0	0	0	0
684	1	0	1	0	0	0	1	2	0	0	2	0	1	0	1	0	1	1	0	0	0	0	0	2	0	0	0	0	0	1	1	1	1	1	1	2	2	0	0	1	0	0	0	0	2	1	0	0	1
685	1	0	0	0	0	0	2	1	1	1	1	0	0	0	0	0	2	1	0	1	1	1	0	2	0	0	1	1	1	2	0	0	1	1	1	1	2	0	0	0	0	0	0	0	1	1	0	0	1
686	0	0	0	0	0	0	1	2	0	0	1	0	1	0	0	0	2	1	1	1	1	0	1	1	0	0	0	0	0	2	1	0	1	1	1	1	2	0	0	1	0	0	0	0	0	0	0	1	0
687	0	0	0	0	0	0	1	1	1	1	1	1	1	0	0	0	0	2	2	1	1	0	0	2	0	0	0	1	1	2	1	0	0	0	0	2	1	0	0	1	0	0	0	0	1	1	0	0	0
688	0	0	0	0	0	1	2	2	1	1	1	1	1	0	1	0	1	1	1	1	1	0	1	1	0	1	0	0	0	1	1	0	1	2	2	1	2	0	0	2	0	0	0	0	1	0	0	1	1
689	1	0	0	0	0	0	2	1	1	1	0	0	0	0	0	0	1	1	2	2	2	0	0	2	0	0	0	0	1	2	0	0	1	1	0	2	1	0	0	1	0	0	1	0	0	1	0	0	1
690	0	0	1	0	0	0	2	1	2	2	0	1	2	0	1	0	0	0	0	0	0	1	1	1	1	1	0	2	1	2	1	0	1	0	1	1	2	0	0	1	0	1	1	0	0	1	0	0	1
691	0	0	0	0	0	0	2	1	1	1	0	0	0	0	0	0	0	0	0	0	0	1	0	2	0	0	0	0	1	2	1	1	1	2	1	1	2	0	0	0	0	0	0	0	0	0	0	0	1
692	0	0	0	0	0	1	2	1	2	2	0	0	1	0	1	0	1	1	0	0	0	0	0	2	0	0	0	0	0	2	0	1	2	2	2	1	1	1	0	1	0	0	0	0	0	1	0	1	0
693	1	0	0	0	0	1	2	2	0	0	0	1	2	0	2	0	0	0	0	1	1	0	0	2	0	1	0	0	0	1	1	0	0	0	0	2	2	0	0	1	0	0	0	0	1	1	0	0	1
694	0	0	0	0	0	0	1	1	1	1	1	1	1	0	0	0	1	1	2	2	1	1	1	1	0	0	1	2	2	2	1	1	0	0	0	2	1	0	0	0	0	1	1	0	2	2	0	0	1
695	1	0	0	0	0	0	2	1	1	1	0	0	1	0	1	0	1	0	0	0	0	1	0	2	0	1	0	0	0	2	1	1	0	0	1	1	1	0	1	0	0	0	0	0	0	0	0	1	2
696	0	0	0	0	0	0	1	1	1	1	1	1	0	0	0	0	2	2	1	0	0	0	0	2	0	0	0	1	1	2	1	0	2	1	2	1	1	0	0	0	1	1	1	0	1	1	0	0	1
697	1	0	0	0	0	0	1	1	1	1	0	1	0	0	1	1	0	2	2	1	0	0	1	1	0	1	0	1	1	2	1	0	2	0	1	1	1	1	0	0	0	0	0	0	0	1	0	0	0
698	0	0	1	0	0	0	1	2	1	1	1	0	0	0	0	0	0	2	0	0	0	0	0	2	0	0	0	0	1	2	0	1	1	0	0	2	2	0	0	2	0	1	1	0	1	1	1	0	1
699	1	0	0	0	0	0	1	1	1	1	1	0	0	0	0	0	1	0	0	0	0	0	1	1	0	1	0	1	0	1	2	0	1	0	1	1	2	0	0	1	0	1	1	0	1	0	0	0	0
700	0	0	0	0	0	1	2	2	0	1	0	0	0	0	0	0	1	1	1	0	0	1	1	1	1	1	0	0	0	2	2	0	2	2	1	1	1	0	0	0	0	1	0	0	0	0	0	0	1
701	1	0	0	0	0	0	2	2	1	1	1	0	0	0	0	0	0	0	1	1	1	0	0	2	0	0	0	1	1	2	2	0	1	1	0	2	1	0	0	0	0	0	0	1	0	0	0	0	2
702	0	0	0	0	0	0	2	1	1	1	1	0	0	0	0	0	1	1	1	0	1	0	1	1	0	0	0	0	0	1	0	0	0	0	0	2	2	0	0	0	0	0	0	0	0	0	0	0	0
703	0	0	0	0	0	0	2	0	2	2	0	1	1	0	0	0	1	0	0	0	0	1	0	2	0	0	0	0	0	2	1	2	2	0	1	1	2	0	0	0	0	0	0	0	0	1	0	1	2
704	0	0	0	0	0	0	1	2	0	2	1	0	0	0	0	0	1	1	0	0	0	1	0	2	0	0	0	0	0	2	0	1	2	0	2	0	1	0	0	1	0	0	0	0	1	1	0	0	1
705	0	0	0	0	0	0	2	0	2	2	0	1	1	0	1	0	2	2	1	1	1	0	0	2	0	0	0	0	0	2	1	0	1	0	1	1	2	0	0	0	0	0	0	0	0	0	0	0	1
706	0	0	1	1	1	2	2	1	2	2	0	0	0	0	0	0	1	1	1	1	0	0	0	2	0	0	0	1	2	1	1	0	2	1	1	1	1	0	0	0	1	1	1	0	1	0	0	1	2
707	0	0	0	0	0	0	2	2	0	0	1	0	0	0	0	0	0	0	1	1	1	0	0	2	0	0	0	0	1	2	1	0	2	0	0	2	2	0	0	1	0	1	1	0	1	0	0	0	1
708	0	0	1	0	0	0	2	1	2	2	0	0	0	0	0	0	1	1	0	0	0	0	0	2	0	0	0	1	1	2	0	0	2	1	1	1	2	0	0	1	1	2	2	0	1	1	0	0	0
709	1	0	0	0	0	0	1	2	0	0	0	0	0	0	0	0	1	0	0	0	0	0	0	2	0	0	0	0	0	2	0	0	1	1	0	2	2	0	0	1	0	0	0	0	0	2	0	0	1
710	0	1	0	0	0	0	1	2	0	1	1	0	0	0	0	0	1	1	1	1	1	0	0	2	0	0	0	2	2	1	2	1	1	1	1	2	0	2	0	0	0	1	1	0	0	0	0	0	2
711	1	0	0	0	0	0	2	1	2	2	0	0	0	0	0	0	1	1	0	1	0	0	0	2	0	0	0	1	0	1	2	0	0	0	0	2	1	0	1	0	1	0	0	0	0	0	0	0	2
712	0	0	0	0	0	0	0	2	0	0	2	1	1	0	0	0	2	1	1	0	0	1	1	1	0	1	0	1	2	2	1	1	1	0	0	2	2	0	0	0	0	1	1	0	1	1	0	0	2
713	1	0	0	0	0	0	2	1	1	1	0	2	2	0	0	0	1	1	1	1	1	0	0	2	0	1	0	0	0	1	1	0	2	0	0	2	1	0	1	0	0	1	0	0	0	0	0	1	2
714	1	0	0	0	0	1	2	1	1	1	0	1	1	0	0	0	2	1	1	1	1	0	0	2	0	0	0	2	2	1	2	0	2	1	1	1	0	0	1	1	0	0	0	0	1	0	0	0	1
715	0	0	0	0	0	0	2	0	2	2	0	1	1	0	1	0	0	1	2	1	1	0	0	2	0	1	0	0	1	2	0	1	2	0	1	1	2	0	0	2	1	0	0	0	0	0	0	0	1
716	1	1	1	0	0	0	2	2	0	0	0	0	0	0	0	0	1	0	0	0	0	0	0	2	0	0	0	1	1	1	2	1	1	1	1	2	2	1	0	0	0	0	0	1	1	1	0	0	1
717	0	0	0	0	0	0	1	2	0	1	1	0	1	0	1	0	2	0	0	0	0	0	0	2	0	0	1	1	1	2	0	0	0	0	0	2	2	1	0	0	0	0	0	0	0	1	0	0	1
718	0	0	0	0	0	0	2	1	1	1	0	0	1	0	1	0	1	0	0	0	0	0	0	2	0	0	0	1	1	2	1	2	1	1	0	2	1	0	0	2	0	0	0	0	1	0	0	0	1
719	1	0	0	0	0	1	2	2	0	1	0	1	1	0	0	0	1	2	1	1	1	2	1	1	1	1	0	0	0	2	0	0	2	0	2	0	2	1	1	0	1	0	0	0	0	0	0	1	2
720	0	0	0	0	0	1	1	1	1	1	1	0	1	0	1	0	1	0	1	2	1	0	0	2	0	0	0	1	1	2	0	1	1	2	1	2	1	1	0	1	0	0	0	0	1	0	0	0	0
721	0	0	0	0	0	1	1	2	1	1	1	0	0	0	0	0	1	1	1	1	1	0	1	1	1	2	0	0	0	2	0	1	1	0	1	1	1	0	1	0	0	0	0	1	0	1	0	0	1
722	0	1	0	0	0	0	2	2	0	1	0	1	1	0	0	0	2	0	0	0	0	1	0	2	0	0	0	0	0	2	0	0	1	2	1	1	2	0	0	0	0	0	1	0	0	1	0	0	1
723	1	0	0	0	0	0	2	0	2	2	0	1	0	0	1	1	1	2	2	1	0	1	0	2	0	0	0	0	0	1	0	0	1	0	0	2	2	1	0	0	0	0	0	0	1	1	0	0	1
724	0	0	0	0	0	0	1	1	1	1	1	0	0	0	0	0	2	0	0	0	0	0	0	2	0	0	0	0	0	2	1	0	1	1	0	2	1	0	1	0	0	0	0	1	0	0	0	0	0
725	1	0	1	0	0	0	2	0	2	2	0	0	0	0	0	0	1	0	0	0	0	0	0	2	0	0	0	0	0	2	0	1	2	1	0	2	2	0	0	1	0	1	1	0	1	0	0	0	1
726	1	0	0	0	0	0	1	0	2	2	0	0	2	0	2	0	1	1	1	1	0	0	0	2	0	0	0	0	0	1	1	0	2	2	1	2	1	0	1	0	0	1	0	0	1	0	1	0	1
727	1	0	0	0	0	0	1	2	0	0	1	0	1	0	1	0	0	2	2	2	0	0	0	2	0	0	0	0	0	1	1	0	2	2	1	2	2	0	0	1	0	1	1	0	1	2	0	1	2
728	1	0	0	0	0	0	2	2	1	1	0	1	1	0	1	0	1	0	0	0	0	0	0	2	0	0	0	1	1	0	1	2	2	0	1	1	1	0	0	1	0	0	0	1	2	0	0	0	1
729	1	0	0	0	0	0	2	0	2	2	0	0	1	1	0	1	1	0	1	1	1	0	0	2	0	2	0	0	0	1	1	0	2	0	1	1	1	1	0	0	0	0	0	0	1	1	1	0	0
730	1	0	1	0	1	0	2	0	2	2	0	1	1	0	0	0	2	0	0	0	0	1	0	2	0	0	0	1	1	2	2	2	2	0	2	0	1	1	0	0	0	0	0	0	0	1	0	0	0
731	0	0	0	0	0	1	2	2	0	1	0	1	1	0	0	0	2	0	0	0	0	1	0	2	0	0	0	1	0	1	1	0	1	1	2	0	1	0	0	0	1	1	0	0	1	1	1	0	0
732	0	0	0	0	0	0	1	1	0	0	2	0	0	0	0	0	1	1	1	1	1	1	1	1	1	1	0	1	1	1	2	2	2	0	1	1	1	0	1	1	0	0	0	0	1	0	0	0	1
733	1	0	0	0	0	0	2	1	1	1	1	0	0	0	0	0	2	0	0	0	0	1	1	1	1	1	0	1	1	2	2	1	0	0	1	1	1	0	0	0	0	0	1	0	1	1	0	0	1
734	1	0	0	0	0	0	1	2	0	0	1	0	1	0	1	0	1	2	1	0	0	0	0	2	0	1	0	1	1	2	0	1	1	0	0	2	1	0	0	0	0	1	0	0	1	1	0	0	2
735	1	0	0	0	0	1	1	2	1	1	0	1	2	0	2	0	1	0	0	0	0	0	0	2	0	0	0	2	2	1	2	0	1	1	1	1	1	0	0	0	0	0	0	0	0	0	0	0	1
736	0	0	0	0	0	0	1	1	0	0	2	1	1	0	0	0	0	0	1	1	1	1	1	1	1	1	0	0	0	2	1	1	2	1	0	2	1	0	0	1	0	0	0	1	2	0	0	0	1
737	0	0	0	0	0	0	1	2	0	0	0	0	1	0	1	0	1	2	2	1	0	0	0	2	0	0	0	0	0	2	1	1	2	0	1	1	1	0	0	1	0	1	1	0	0	0	0	0	1
738	0	0	0	0	0	1	2	2	0	1	0	0	1	0	1	0	1	2	0	0	0	1	0	2	0	0	0	1	1	1	2	1	2	1	0	2	1	0	0	0	0	1	0	0	0	0	0	0	1
739	1	0	0	0	0	0	1	1	1	1	1	0	0	0	0	0	2	1	1	0	0	0	1	1	0	1	0	0	1	2	1	2	1	0	1	1	1	0	1	0	0	1	1	0	1	0	0	0	0
740	1	0	0	0	0	0	1	2	0	1	1	0	0	0	0	0	1	0	0	0	0	1	0	2	0	0	0	0	1	2	0	1	2	0	2	2	1	0	0	1	0	0	0	0	0	0	0	0	0
741	0	0	0	0	0	0	2	1	1	1	0	1	0	0	0	0	1	1	0	1	0	0	0	2	0	0	0	0	1	2	1	0	0	0	0	2	1	0	1	1	0	0	0	1	0	0	0	0	2
742	1	0	0	0	0	0	1	1	1	1	1	1	1	0	0	0	1	1	1	1	0	0	1	1	0	0	0	0	1	2	0	1	2	1	1	1	2	0	0	0	0	0	0	0	2	1	1	0	0
743	1	0	0	0	0	0	2	1	1	2	0	0	1	0	1	0	2	1	1	1	1	0	0	2	0	0	0	0	2	2	0	0	0	0	0	2	0	0	1	0	1	0	0	0	0	0	0	0	0
744	1	1	0	0	0	0	1	2	0	1	1	1	1	0	0	0	1	1	1	1	0	0	1	1	0	0	0	0	0	1	2	1	1	0	0	2	1	0	0	1	0	0	0	0	0	0	0	0	0
745	1	0	0	0	0	1	2	2	0	0	1	0	0	0	0	0	0	0	1	1	1	1	0	2	0	0	1	0	0	1	1	1	2	1	1	0	1	0	1	0	0	0	0	0	1	1	0	0	0
746	0	0	0	0	0	0	2	2	0	1	0	0	0	0	0	0	2	1	1	0	0	2	1	1	1	1	0	0	1	2	1	0	0	0	0	2	0	1	1	0	0	0	0	1	2	0	0	0	1
747	1	0	0	0	0	0	1	1	1	1	1	0	0	0	0	0	2	2	1	1	1	1	0	2	0	1	0	0	0	2	0	1	1	1	1	1	1	0	0	1	0	1	0	0	0	0	0	0	2
748	0	0	0	0	0	0	2	2	1	1	0	0	0	0	0	0	1	2	1	1	1	1	0	2	0	0	0	1	1	1	2	1	2	0	1	1	2	0	0	0	0	0	0	0	0	2	0	1	2
749	1	0	0	0	0	0	2	2	1	1	1	0	1	0	1	0	1	2	1	1	1	0	0	2	0	0	0	0	0	2	2	1	0	0	0	2	2	0	0	1	0	0	0	0	0	0	0	0	0
750	1	1	0	0	0	0	2	2	1	1	0	0	1	1	0	1	1	1	1	0	0	1	0	2	0	0	0	1	1	2	2	0	1	0	1	1	1	0	0	0	0	0	0	0	0	0	0	0	1
751	1	0	0	0	0	0	2	1	1	2	0	0	1	0	1	0	1	0	0	0	0	1	0	2	0	0	0	0	0	1	1	2	1	0	2	0	0	1	1	1	0	1	1	0	0	0	0	0	1
752	1	0	0	0	0	0	2	1	1	2	0	0	1	1	0	1	2	0	0	0	0	1	0	2	0	0	0	1	1	1	2	0	1	1	0	2	1	0	0	1	1	0	0	0	0	0	0	0	2
753	0	0	0	0	0	0	1	2	0	1	0	0	0	0	0	0	2	1	1	1	1	0	0	2	0	0	0	0	0	1	1	0	1	1	0	2	2	0	0	1	0	0	0	0	0	0	0	0	0
754	0	0	0	0	0	1	2	2	0	1	0	1	1	0	1	0	2	2	0	0	0	0	0	2	0	0	0	0	1	2	0	0	2	0	1	1	1	0	0	0	0	1	1	0	1	0	0	0	1
755	0	0	0	0	0	0	2	2	0	1	0	0	0	0	0	0	0	1	0	1	0	0	0	2	0	1	0	1	1	2	2	0	1	0	1	1	1	0	0	2	0	0	0	1	0	1	0	0	0
756	0	0	0	0	0	0	2	1	0	0	1	0	2	0	1	0	2	2	1	0	0	0	0	2	0	0	0	0	0	2	0	0	1	1	1	2	1	0	0	0	0	0	0	0	0	0	0	1	1
757	1	0	0	0	0	0	2	2	0	1	0	0	0	0	0	0	1	0	0	0	0	0	0	2	0	0	0	1	2	2	0	0	0	0	0	2	2	0	0	0	0	0	0	0	0	0	0	0	1
758	0	0	0	0	0	0	2	1	1	1	0	0	1	0	0	0	2	0	0	0	0	1	0	2	0	0	0	0	1	2	0	2	1	0	0	2	2	0	0	1	0	1	1	0	0	1	0	0	0
759	1	0	0	0	0	0	1	1	1	1	1	0	1	0	1	0	1	0	0	0	0	1	0	2	0	0	0	0	1	2	0	1	1	0	0	2	1	1	0	0	0	0	1	0	1	1	0	0	1
760	0	0	0	0	0	0	2	2	1	1	0	1	1	0	0	0	1	1	2	2	1	1	1	1	1	1	0	0	1	2	0	1	2	0	0	2	1	2	0	0	0	0	0	0	0	0	0	0	1
761	1	0	0	0	0	0	2	1	1	1	0	0	0	0	0	0	1	1	1	1	1	2	0	2	0	0	0	0	0	2	1	1	2	0	0	2	0	0	0	2	1	1	1	0	1	1	0	2	2
762	1	0	0	0	0	0	1	0	2	2	0	1	2	0	0	0	1	2	1	1	1	0	0	2	0	0	0	1	2	2	0	0	1	0	1	1	1	0	0	0	0	0	0	0	0	0	0	0	1
763	1	0	0	0	0	0	2	1	1	1	0	0	2	1	1	1	2	2	2	2	2	0	0	2	0	0	0	0	0	2	2	1	2	0	2	0	1	0	0	0	0	1	0	0	0	0	0	2	2
764	1	0	0	0	0	0	1	1	1	1	0	0	0	0	0	0	0	1	1	0	0	0	0	2	0	1	0	1	2	1	1	0	2	2	1	1	1	1	0	0	0	0	0	0	1	1	0	0	1
765	1	0	0	0	0	0	1	2	0	0	2	0	1	0	1	1	1	1	1	1	1	1	1	2	0	0	0	0	1	2	0	1	2	0	1	1	1	0	0	1	0	2	1	0	1	0	0	0	1
766	0	0	0	0	0	1	2	2	0	0	1	0	0	0	0	0	1	1	1	1	1	0	0	2	0	0	0	0	0	2	1	0	2	0	0	2	2	0	0	2	0	0	0	0	0	0	0	0	0
767	0	1	1	0	0	0	2	2	2	2	0	0	1	0	1	0	2	0	0	0	0	1	0	2	0	0	0	0	1	2	0	0	0	0	0	2	2	0	0	1	0	0	0	0	0	1	0	0	1
768	0	0	0	0	0	0	2	2	0	0	0	0	1	0	1	0	0	0	0	0	0	1	0	2	0	0	0	0	0	2	1	1	2	0	1	1	1	1	0	0	0	0	0	0	0	0	0	0	2
769	0	0	0	0	0	0	1	1	1	2	1	1	2	0	1	0	1	1	2	2	1	0	1	1	0	0	0	0	1	2	1	1	1	0	2	1	1	0	1	0	0	0	0	1	0	0	0	0	1
770	0	0	0	0	0	0	1	1	0	0	1	1	1	0	1	0	1	1	0	0	0	1	0	2	0	0	0	0	0	1	1	1	1	1	1	2	1	1	1	0	1	1	1	0	1	2	1	0	1
771	0	0	0	0	0	0	2	1	1	2	0	0	0	0	0	0	1	0	0	1	0	0	0	2	0	0	0	1	0	1	2	0	1	1	0	2	1	0	0	1	0	0	0	0	1	0	0	0	1
772	1	0	0	0	0	2	2	0	2	2	0	0	0	0	0	0	0	1	0	0	0	0	0	2	0	0	0	0	1	2	0	0	1	0	1	1	2	0	0	0	0	0	0	0	0	1	0	0	1
773	0	0	0	0	0	0	1	1	0	0	2	0	0	0	0	0	2	0	0	0	0	0	0	2	0	0	0	0	0	1	2	1	2	0	2	0	1	1	0	0	0	1	1	0	0	0	0	2	2
774	1	0	0	0	0	0	2	2	0	1	1	0	1	0	1	0	1	1	1	1	0	0	0	2	0	0	0	2	2	1	2	1	2	0	2	0	0	1	0	0	0	1	1	0	1	0	0	0	0
775	1	1	0	0	0	1	1	2	1	1	0	0	1	0	1	0	1	0	0	0	0	0	0	2	0	0	1	0	1	2	0	1	1	0	0	2	1	0	0	0	1	0	0	0	1	0	0	0	0
776	0	0	1	0	0	0	2	0	2	2	0	0	1	0	1	0	0	2	1	1	1	0	0	2	0	0	0	0	2	2	0	2	2	0	1	1	1	0	0	2	0	0	0	0	0	0	0	0	0
777	0	0	0	0	0	0	1	2	1	1	0	0	0	0	0	0	2	1	1	1	1	0	0	2	0	1	1	1	1	2	0	1	1	0	0	2	2	0	0	1	0	1	0	0	0	1	0	0	0
778	0	0	0	0	0	0	0	2	0	0	2	1	2	0	2	1	1	1	2	2	1	1	1	2	0	0	0	0	0	1	1	0	2	1	2	1	1	1	0	0	0	0	0	0	0	0	0	0	0
779	1	0	0	0	0	0	1	2	0	0	1	0	1	0	1	0	2	0	0	0	0	1	0	2	0	1	0	0	0	2	0	0	0	0	1	1	1	1	1	0	1	1	1	0	1	0	0	0	0
780	1	0	1	0	0	0	2	1	1	2	0	0	0	0	0	0	2	1	0	0	0	0	1	1	0	1	0	0	0	2	0	0	1	1	0	2	0	0	1	0	1	0	0	0	0	1	0	0	1
781	1	0	1	0	0	0	2	1	1	1	0	1	2	0	1	0	1	1	0	0	0	0	0	2	0	0	0	0	0	2	0	1	1	0	1	1	1	0	0	0	0	1	1	0	1	1	0	0	0
782	1	1	0	0	0	1	2	1	1	2	0	1	0	0	1	1	1	1	2	2	2	0	0	2	0	1	0	1	1	2	1	0	0	0	1	1	1	0	1	0	0	1	0	0	1	1	0	0	0
783	0	0	0	0	0	0	2	2	1	1	0	1	1	0	1	0	1	2	1	1	1	1	0	2	0	0	0	1	1	2	2	0	1	1	1	1	1	0	0	1	0	0	0	0	1	1	0	0	1
784	1	0	0	0	0	0	2	1	1	1	0	1	1	0	1	0	0	1	1	1	1	1	0	2	0	0	0	1	1	2	1	0	2	1	0	2	1	0	0	1	0	0	0	0	0	0	0	1	2
785	1	0	1	0	0	0	2	2	0	1	0	1	2	0	1	0	0	1	1	1	1	1	0	2	0	0	0	0	0	2	1	0	1	1	1	2	2	1	0	0	0	0	0	0	0	2	0	0	1
786	1	0	0	0	0	1	2	0	2	2	0	2	2	0	1	0	2	0	0	0	0	0	0	2	0	0	0	0	0	1	1	1	1	0	1	1	0	1	0	1	0	0	0	1	0	0	0	0	1
787	1	0	0	0	0	0	2	2	0	0	0	0	0	0	0	0	1	1	2	2	1	0	0	2	0	0	0	1	2	2	1	1	2	0	1	1	1	1	0	0	0	0	0	0	1	1	0	0	0
788	0	0	0	0	0	0	2	0	1	1	1	0	2	0	2	1	1	0	0	0	0	0	0	2	0	0	0	0	0	1	1	0	0	0	0	2	1	0	0	0	0	0	0	0	0	0	0	0	0
789	1	0	0	0	0	0	2	2	0	1	0	0	0	0	0	0	1	0	1	1	1	1	1	1	1	1	0	0	0	2	1	0	1	1	0	2	0	0	1	1	0	0	0	0	0	1	0	1	1
790	0	0	0	0	0	0	2	2	0	0	1	0	1	0	1	0	2	0	0	0	0	0	1	1	0	0	0	0	0	2	0	1	2	0	1	1	2	0	0	1	0	0	0	0	0	0	0	0	1
791	0	0	0	0	0	0	1	2	0	1	0	1	1	0	1	0	2	2	1	1	1	0	0	2	0	0	0	0	1	2	0	1	1	0	1	1	2	0	0	0	0	0	0	0	0	1	0	0	1
792	1	1	0	0	0	1	2	2	0	0	0	0	0	0	0	0	1	1	0	0	0	1	1	1	1	2	0	0	0	2	0	1	1	1	0	2	2	0	0	2	0	2	1	0	1	0	0	1	1
793	0	0	0	0	0	0	2	0	2	2	0	0	1	0	1	0	2	0	0	0	0	0	1	1	0	0	0	0	0	1	2	1	1	0	0	2	1	1	0	0	0	0	0	1	0	0	0	0	0
794	1	0	0	0	0	0	2	2	0	0	0	0	0	0	0	0	1	1	1	1	1	0	0	2	0	0	0	0	0	1	1	2	1	0	0	2	2	0	0	1	0	0	0	0	0	0	1	0	0
795	0	0	1	0	0	0	1	2	0	0	0	0	0	0	0	0	1	2	0	1	1	0	0	2	0	0	0	0	0	2	1	0	2	1	1	1	0	1	0	1	0	0	0	0	0	2	0	0	1
796	1	0	1	0	0	0	2	2	0	0	0	0	1	1	0	1	1	2	2	2	2	0	1	1	0	0	0	0	0	1	0	1	1	1	0	2	1	0	0	1	0	0	0	0	1	0	0	0	1
797	1	0	1	0	1	0	2	2	0	1	0	0	0	0	0	0	1	0	0	0	0	2	0	2	0	0	0	0	0	1	0	0	0	0	0	2	1	1	0	0	0	0	0	1	0	1	0	0	2
798	0	0	0	0	0	0	1	2	0	0	1	0	0	0	0	0	2	2	2	2	1	0	2	0	0	1	0	1	0	0	2	1	2	1	0	2	0	0	0	1	0	2	2	0	1	1	0	0	2
799	1	0	0	0	0	0	2	2	0	0	1	0	0	0	0	0	0	2	1	1	1	1	0	2	0	0	0	0	0	1	0	1	2	1	1	0	1	0	0	2	0	0	0	0	1	0	0	0	1
800	1	0	0	0	0	0	2	2	0	1	0	1	1	1	0	1	1	2	1	1	0	0	0	2	0	0	0	0	0	2	0	1	2	0	2	0	1	0	1	1	0	0	0	0	1	0	0	0	0
801	1	0	0	0	0	0	2	2	0	0	1	0	1	0	1	0	1	1	1	1	1	0	1	1	0	1	0	0	1	2	0	0	1	0	1	1	2	0	0	0	0	0	0	0	1	0	0	0	0
802	1	0	0	0	0	1	2	2	0	0	0	0	1	0	1	0	1	1	1	1	0	1	0	2	0	0	0	1	1	2	2	0	1	0	1	1	2	0	0	0	0	0	0	0	1	0	0	1	1
803	1	0	0	0	0	0	1	2	1	1	0	1	1	0	1	0	0	0	0	0	0	0	1	1	0	0	0	1	1	2	1	1	2	0	0	2	1	0	1	0	0	2	2	0	1	1	0	1	0
804	1	0	1	1	1	1	1	2	0	0	1	1	1	0	0	0	0	0	0	0	0	0	0	2	0	0	0	0	0	1	1	1	1	0	0	2	2	0	0	0	0	0	0	0	0	0	1	0	0
805	0	0	0	0	0	0	2	1	1	1	0	0	0	0	0	0	1	1	1	1	0	1	1	2	0	0	0	0	1	2	0	0	2	0	0	2	1	0	0	0	0	0	0	0	0	0	0	0	0
806	0	0	0	0	0	0	1	2	0	0	2	1	1	0	1	0	2	0	0	1	1	0	0	2	0	0	0	1	2	1	1	2	2	0	1	1	2	0	0	0	0	0	0	1	1	0	0	0	1
807	1	0	0	0	0	0	1	1	1	1	1	1	1	0	0	0	2	1	1	0	0	0	0	2	0	0	0	0	0	1	1	0	1	1	1	1	1	0	0	2	0	1	0	0	0	0	0	1	1
808	0	1	0	0	0	0	2	2	0	0	0	0	1	0	1	0	1	1	1	1	1	1	0	2	0	0	0	1	1	2	1	0	0	0	0	2	1	0	0	0	0	0	0	0	0	0	0	0	1
809	0	0	1	0	1	0	1	1	1	1	1	0	0	0	0	0	1	2	2	1	0	0	0	2	0	0	0	1	1	1	1	1	1	0	1	1	2	0	0	0	0	0	0	0	0	0	0	0	1
810	0	0	0	0	0	0	1	1	1	2	1	1	2	0	1	0	1	0	1	1	1	1	1	1	1	1	0	0	1	2	0	1	2	0	2	0	0	0	0	1	0	0	0	1	0	0	0	1	2
811	0	0	0	0	0	0	1	2	0	1	1	0	0	0	0	0	1	1	0	0	0	0	0	2	0	0	0	1	1	2	1	1	0	0	0	2	2	0	0	0	1	1	0	0	0	0	0	1	0
812	0	0	0	0	0	0	2	2	1	2	0	0	0	0	0	0	2	1	0	1	1	0	1	1	0	0	0	0	0	2	0	1	1	0	2	1	1	0	0	1	0	0	0	1	0	0	0	0	2
813	0	0	0	0	0	0	2	2	0	1	0	0	1	0	1	0	2	1	1	1	1	1	0	2	0	0	0	0	1	2	1	0	1	1	1	1	0	1	0	1	0	0	0	0	0	0	0	0	0
814	1	0	0	0	0	0	1	1	0	0	1	0	1	0	1	0	1	1	0	0	0	1	0	2	0	0	0	0	1	2	0	0	1	2	1	1	1	0	0	2	0	0	0	0	1	0	0	0	1
815	1	0	0	0	0	2	1	2	0	0	2	0	1	0	1	0	1	1	0	1	0	0	0	2	0	1	0	0	0	2	1	0	2	2	1	2	2	0	0	2	1	0	0	1	0	1	0	1	0
816	1	0	0	0	0	0	2	1	1	1	0	0	0	0	0	0	1	0	1	1	1	0	0	2	0	0	0	1	1	1	1	0	1	0	1	1	2	1	1	0	1	0	1	0	1	1	0	1	1
817	0	0	0	0	0	0	2	2	1	1	0	0	0	0	0	0	0	0	0	0	0	1	0	2	0	0	0	0	0	2	1	1	1	2	1	2	1	0	0	0	0	0	0	0	0	0	0	0	0
818	0	0	0	0	0	0	1	2	1	1	0	1	0	0	1	1	2	0	0	0	0	1	0	2	0	0	0	0	1	2	0	0	2	2	1	1	1	0	0	0	0	0	0	0	1	0	0	1	1
819	0	0	0	0	0	1	2	2	0	0	0	0	1	0	1	0	1	0	1	0	0	0	1	1	0	0	0	0	0	2	0	0	1	0	1	1	2	0	0	1	0	0	0	0	0	2	0	0	1
820	0	0	0	0	0	1	2	2	0	0	1	1	2	0	1	0	2	1	1	0	0	1	1	1	1	1	0	0	1	2	0	2	2	0	1	1	1	1	0	0	0	1	0	0	0	1	0	0	1
821	0	0	0	0	0	0	2	1	1	1	0	0	1	0	1	0	2	0	0	0	0	0	0	2	0	0	0	0	0	2	2	0	1	0	0	2	1	0	0	0	0	1	1	0	1	2	0	0	1
822	1	0	0	0	0	0	1	1	2	2	0	0	1	0	0	0	2	0	0	0	0	0	0	2	0	1	0	1	1	2	1	0	1	1	1	1	2	0	0	0	0	1	0	0	0	1	0	0	1
823	1	0	0	0	0	1	2	1	1	1	1	0	0	0	0	0	0	1	1	1	1	0	0	2	0	0	0	1	2	1	1	1	1	2	1	1	2	0	0	1	0	1	1	0	1	0	0	0	0
824	0	0	0	0	0	2	2	1	1	1	0	0	1	0	1	0	2	0	1	1	1	1	0	2	0	0	0	1	1	2	1	0	1	0	1	1	1	0	0	0	0	0	1	0	1	1	0	0	1
825	1	0	0	0	0	0	2	1	1	1	0	1	2	0	1	0	2	2	1	0	0	0	0	2	0	0	0	0	1	2	0	0	2	0	2	0	2	0	0	0	0	0	0	0	1	1	1	0	1
826	0	0	1	0	0	0	1	2	0	0	0	1	1	0	0	0	2	0	0	0	0	1	1	1	1	1	0	0	1	2	0	2	2	0	1	1	2	0	0	0	0	0	0	0	0	1	0	1	0
827	0	0	0	0	0	0	1	1	1	1	1	1	1	0	1	0	2	0	0	0	0	0	1	1	0	0	0	1	2	2	1	0	1	1	2	0	1	1	0	1	0	1	0	0	2	1	0	0	1
828	0	0	0	0	0	0	1	2	1	1	0	0	0	0	0	0	1	2	1	0	0	0	0	2	0	0	0	0	1	2	1	1	1	0	1	1	1	0	1	0	0	0	0	0	0	1	1	0	0
829	0	0	0	0	0	0	1	2	0	0	1	1	1	0	0	0	0	2	0	0	0	0	1	1	1	1	0	1	1	1	1	1	2	0	1	1	2	1	0	0	0	0	0	0	0	0	0	0	1
830	1	0	0	0	0	0	1	1	1	1	0	0	1	0	1	0	1	1	0	0	0	0	0	2	0	0	0	0	0	2	0	0	0	0	1	1	2	0	0	2	0	0	1	0	1	1	0	0	1
831	1	1	0	0	0	1	2	1	1	1	1	0	1	0	1	0	1	2	2	2	1	1	0	2	0	0	0	0	0	2	1	1	2	0	1	1	2	0	0	1	0	0	0	0	0	2	0	0	0
832	0	0	0	0	0	0	2	1	1	2	0	1	0	0	0	0	2	1	1	1	1	0	0	2	0	0	0	1	1	1	1	0	2	0	0	2	2	0	0	1	0	1	1	0	0	1	0	0	2
833	0	0	0	0	0	0	2	0	2	2	0	0	1	0	1	0	2	1	1	1	1	0	0	2	0	1	0	1	1	0	1	0	0	0	0	2	2	0	0	1	0	0	0	2	0	2	0	1	2
834	0	0	0	0	0	0	1	1	0	0	2	0	0	0	0	0	1	1	0	1	0	1	1	1	1	1	0	1	1	1	2	2	2	0	1	1	0	1	0	0	0	0	0	0	1	0	0	0	1
835	0	0	0	0	0	0	2	1	1	1	0	0	1	0	1	0	1	0	0	0	0	1	2	0	1	1	0	0	0	2	1	0	1	1	1	1	1	0	0	1	0	1	1	0	1	0	0	0	1
836	0	0	0	0	0	0	2	2	0	1	0	0	0	0	0	0	1	1	0	0	0	0	0	2	0	0	0	0	1	2	1	2	2	0	1	1	1	0	0	0	0	0	0	0	0	0	0	0	2
837	0	0	0	0	0	1	2	2	0	1	0	0	0	0	0	0	0	0	1	1	1	0	0	2	0	0	0	0	0	2	1	0	1	1	0	2	1	0	0	1	0	2	2	0	1	1	0	0	0
838	1	0	0	0	0	0	2	2	0	1	0	0	1	0	1	0	0	0	0	0	0	1	0	2	0	0	0	1	0	0	2	1	2	0	1	1	1	0	0	1	0	0	0	0	2	1	0	0	1
839	1	0	0	0	0	0	2	2	0	1	0	0	0	0	0	0	2	1	1	1	1	1	0	2	0	0	0	2	2	1	2	0	1	0	1	1	2	0	0	2	0	0	0	0	1	0	0	0	0
840	1	0	0	0	0	0	2	0	1	1	1	1	2	0	0	0	2	0	0	0	0	0	0	2	0	0	0	0	1	2	0	1	2	0	0	2	1	0	0	0	0	1	0	0	0	0	0	0	0
841	1	0	0	0	0	0	1	1	1	1	1	1	1	0	0	0	1	1	1	0	0	1	0	2	0	1	0	0	0	2	0	1	1	1	0	2	2	0	0	0	0	0	0	0	0	0	1	0	0
842	0	0	0	0	0	0	2	0	2	2	0	2	2	1	0	1	0	0	0	0	0	1	0	2	0	0	1	1	1	2	0	0	2	0	0	2	0	1	1	0	0	0	0	0	0	2	0	0	0
843	0	0	1	0	0	0	2	2	0	0	0	1	1	0	0	0	1	2	1	1	1	0	0	2	0	0	0	0	1	2	0	0	0	0	0	2	2	0	0	1	0	0	0	0	0	1	0	1	2
844	1	1	0	0	0	0	2	1	2	2	0	0	0	0	0	0	1	2	0	0	0	1	0	2	0	0	0	0	1	2	0	0	1	0	1	1	2	0	0	0	0	0	0	1	1	0	0	0	0
845	0	0	1	0	0	1	2	2	0	0	0	0	1	0	1	0	2	1	1	1	1	0	0	2	0	1	0	1	1	0	1	0	1	1	0	2	1	0	0	1	0	0	0	0	0	0	0	0	1
846	0	0	0	0	0	1	1	1	1	1	1	0	1	0	1	0	2	1	0	1	1	1	0	2	0	0	0	1	2	2	1	2	2	0	0	2	1	0	0	0	0	1	1	0	1	1	0	0	0
847	0	0	0	0	0	0	2	0	2	2	0	0	1	0	1	0	1	1	1	1	0	0	0	2	0	0	0	0	0	1	0	2	1	0	0	2	0	1	1	0	0	1	1	0	0	0	0	0	1
848	0	0	0	0	0	0	0	2	0	0	2	0	0	0	0	0	2	0	1	1	1	0	0	2	0	0	0	0	0	1	0	2	1	0	2	0	1	0	0	2	1	0	0	0	0	1	0	0	1
849	0	0	0	0	0	0	2	1	1	2	0	0	1	0	1	0	2	2	2	2	0	0	0	2	0	0	0	1	1	2	1	0	2	0	0	2	1	0	1	0	0	0	0	1	0	0	0	0	0
850	1	0	0	0	0	0	1	2	1	1	0	0	1	0	1	0	1	1	0	0	0	0	0	2	0	0	0	0	0	2	1	0	2	0	0	2	1	1	0	0	0	1	0	0	0	0	0	0	0
851	1	0	0	0	0	0	2	2	0	1	0	0	0	0	0	0	1	0	0	0	0	0	0	2	0	0	0	0	1	2	0	1	2	2	1	2	1	0	0	1	0	1	0	0	1	0	0	0	1
852	0	0	0	0	0	0	2	2	0	0	1	1	1	0	0	0	2	0	0	0	0	0	0	2	0	0	0	0	0	1	1	1	0	0	0	2	0	0	0	1	0	0	0	0	0	0	0	0	0
853	0	0	0	0	0	1	1	2	0	0	1	0	2	0	2	0	1	1	1	1	1	0	0	2	0	0	0	0	1	2	1	0	2	1	1	1	2	0	0	0	0	1	1	0	1	0	0	0	1
854	0	0	0	0	0	0	2	1	0	1	0	0	1	0	1	0	1	1	0	0	0	0	0	2	0	0	0	1	1	2	0	0	2	1	1	1	1	1	0	0	0	0	0	0	0	0	0	0	1
855	1	0	0	0	0	0	1	2	0	0	2	0	0	0	0	0	2	1	1	1	1	0	0	2	0	1	0	0	0	1	0	0	1	0	1	1	1	0	1	0	0	0	0	0	0	0	0	0	0
856	1	0	0	0	0	1	2	2	0	1	0	0	1	0	1	0	2	2	2	2	1	1	0	2	0	0	0	1	2	2	1	0	2	0	0	2	2	0	0	0	0	0	0	0	1	0	0	1	1
857	0	0	0	0	0	0	1	2	0	0	1	0	1	0	1	0	2	1	1	1	1	2	1	1	1	1	0	1	1	2	2	1	2	1	0	2	1	0	0	1	0	0	0	0	1	1	0	0	1
858	1	0	0	0	0	1	2	1	1	1	0	1	2	0	1	0	1	1	1	1	1	1	1	1	0	0	0	0	2	2	0	2	2	0	1	1	1	0	0	0	1	1	1	0	2	2	0	0	0
859	1	0	0	0	0	0	2	2	1	1	0	0	2	0	2	0	2	0	0	0	0	1	0	2	0	0	0	0	0	1	0	0	2	1	1	1	2	0	0	2	0	0	0	0	0	0	0	1	1
860	0	0	0	0	0	2	2	2	0	0	1	0	0	0	0	0	1	1	1	0	1	2	0	2	0	0	0	1	1	1	2	1	1	0	0	2	1	0	0	1	0	2	2	0	1	1	0	0	0
861	0	0	0	0	0	0	1	2	0	0	1	0	0	0	0	0	0	1	0	0	0	0	0	2	0	1	0	0	0	1	0	0	1	0	1	1	0	1	0	1	0	0	0	1	0	0	0	0	1
862	1	0	1	0	0	0	2	1	1	1	0	0	1	0	2	0	0	2	1	1	1	1	0	2	0	0	1	0	0	2	0	1	2	0	0	2	1	0	0	1	0	1	1	0	1	0	0	0	1
863	1	0	0	0	0	0	1	1	0	0	1	0	0	0	0	0	0	0	1	1	1	0	0	2	0	0	0	2	1	2	1	0	1	0	0	2	1	0	0	0	0	0	0	1	0	1	0	0	1
864	1	0	0	0	0	0	2	0	2	2	0	0	1	0	1	1	1	0	0	0	0	1	0	2	0	1	0	0	0	2	2	2	2	0	1	1	0	1	0	0	0	0	0	0	0	0	0	0	0
865	0	0	0	0	0	0	1	1	1	1	1	0	2	0	2	0	0	1	0	0	0	0	0	2	0	0	0	1	2	2	1	0	1	1	1	1	2	0	0	1	0	0	0	0	0	0	0	1	1
866	0	0	0	0	0	0	0	2	0	0	2	1	2	0	1	0	1	1	1	1	0	0	0	2	0	0	0	1	1	2	0	0	0	1	1	1	1	0	0	0	0	0	0	0	1	0	0	0	0
867	1	0	0	0	0	0	2	1	2	2	0	0	0	0	0	0	2	1	1	0	0	0	1	1	0	0	0	1	1	2	0	2	1	0	0	2	1	0	0	2	1	0	0	1	0	0	0	1	2
868	1	0	0	0	0	0	2	1	1	1	0	0	0	0	0	0	1	1	1	1	0	1	0	2	0	0	0	0	0	2	1	1	1	0	1	1	0	0	0	1	0	1	1	0	1	1	0	0	1
869	1	0	0	0	0	0	1	2	0	0	1	0	0	0	0	0	2	0	0	0	0	0	0	2	0	0	0	1	2	1	1	1	1	0	0	2	1	0	0	1	1	0	0	0	1	0	0	0	0
870	1	0	0	0	0	0	1	0	2	2	0	1	1	0	1	0	1	0	0	0	0	1	0	2	0	0	0	0	1	2	0	2	2	0	1	1	1	0	0	1	0	0	0	1	0	1	0	0	1
871	1	0	0	0	0	0	2	1	1	2	0	0	1	0	1	0	1	1	1	1	1	0	0	2	0	0	1	0	0	1	1	0	1	0	1	1	0	0	0	1	0	0	0	0	0	0	0	0	1
872	0	0	0	0	0	0	2	0	2	2	0	2	2	0	0	0	1	1	2	2	1	0	0	2	0	0	0	0	0	1	1	1	1	0	0	2	0	0	0	1	0	0	0	0	0	0	0	0	1
873	0	0	0	0	0	0	2	2	0	0	0	1	2	0	1	0	0	0	1	1	1	0	0	2	0	0	0	1	2	2	1	0	1	2	1	1	2	0	0	2	0	0	0	0	0	0	0	0	1
874	0	0	0	0	0	1	1	2	0	0	1	0	0	0	0	0	1	1	1	0	0	1	0	2	0	0	0	0	0	2	0	0	0	0	0	2	1	1	1	0	0	0	0	0	1	1	0	0	2
875	1	0	0	0	0	0	2	2	0	1	0	0	0	0	0	0	1	0	0	0	0	1	0	2	0	0	0	0	0	2	0	0	2	0	0	2	0	0	1	0	1	0	0	0	1	0	0	1	2
876	1	0	0	0	0	0	2	1	1	1	0	0	0	0	0	0	1	1	1	1	1	1	0	2	0	0	0	1	2	2	1	0	2	1	0	2	2	0	0	0	0	1	1	0	1	1	0	0	0
877	1	0	0	0	0	0	1	1	1	1	0	1	0	0	1	1	0	2	1	1	1	0	0	2	0	0	1	0	0	2	0	1	1	0	0	2	2	1	0	0	0	2	2	0	1	1	0	0	1
878	1	0	0	0	0	1	1	2	0	0	1	0	0	0	0	0	2	2	1	1	1	0	0	2	0	0	0	0	0	1	1	1	1	0	1	1	1	0	0	1	0	0	0	1	0	1	0	0	1
879	1	0	0	0	0	1	1	2	0	1	1	0	0	0	0	0	1	0	0	0	0	0	0	2	0	0	0	0	1	2	1	0	1	1	0	2	2	0	0	0	0	0	0	1	0	1	0	0	1
880	1	0	0	0	0	0	2	1	0	0	0	1	0	0	0	0	1	1	0	0	0	1	0	2	0	0	0	0	1	2	1	1	1	0	0	2	0	0	1	0	1	0	1	0	1	0	0	0	0
881	0	0	1	0	1	0	2	1	1	1	1	0	0	0	0	0	1	1	0	0	0	1	0	2	0	0	0	0	0	2	0	0	1	1	0	2	2	0	0	1	0	0	0	0	1	0	0	1	0
882	1	0	1	0	0	0	1	1	2	2	0	1	2	0	1	1	0	2	0	0	0	0	1	1	0	0	0	1	2	2	1	0	0	0	0	2	2	0	0	1	0	0	0	1	0	0	0	0	1
883	1	1	1	0	0	0	1	2	0	0	0	0	0	0	0	0	1	0	1	0	0	1	0	2	0	0	0	0	0	2	2	2	1	0	1	1	1	1	0	0	0	0	0	0	0	0	0	0	0
884	0	0	0	0	0	0	1	1	0	0	2	1	2	0	1	0	0	1	1	1	1	1	1	1	1	1	0	0	0	2	2	0	2	2	1	1	2	0	0	1	0	0	0	0	0	2	0	0	1
885	0	0	0	0	0	0	1	2	0	0	1	0	0	0	0	0	2	0	0	1	0	0	0	2	0	0	0	0	1	2	0	0	1	0	1	1	1	0	0	1	1	1	1	1	1	2	0	0	0
886	1	0	0	0	0	0	1	1	0	0	1	0	1	0	1	1	1	0	1	1	1	1	0	2	0	0	2	1	1	2	1	1	1	0	0	2	1	0	0	1	1	0	0	0	1	1	0	0	0
887	0	0	0	0	0	1	2	1	1	2	0	0	0	0	0	0	2	1	1	1	1	1	0	2	0	0	0	1	1	1	2	0	0	1	2	1	0	0	0	2	1	0	0	0	0	0	0	0	2
888	0	0	0	0	0	0	2	2	1	1	1	0	0	0	0	0	1	1	0	0	0	0	0	2	0	1	1	2	2	2	1	1	2	0	1	1	1	1	0	0	0	1	1	0	1	1	0	0	2
889	0	0	1	0	0	0	2	0	2	2	0	0	0	0	0	0	0	0	0	0	0	1	1	1	0	0	0	1	1	2	1	1	2	0	1	1	1	1	1	1	1	0	0	1	0	1	0	1	1
890	0	0	0	0	0	1	2	2	0	1	0	1	2	0	1	0	1	1	0	0	0	1	0	2	0	0	0	0	0	1	1	1	0	0	0	2	2	0	0	1	0	0	0	0	0	1	0	0	0
891	1	0	0	0	0	0	2	1	1	1	0	0	0	0	0	0	0	1	0	0	0	0	1	1	0	0	0	0	0	2	0	0	2	0	0	2	1	0	0	0	0	0	0	0	0	1	0	0	0
892	0	0	0	0	0	0	2	0	2	2	0	0	0	0	0	0	1	1	1	1	1	0	0	2	0	0	0	0	0	2	1	0	0	0	0	2	0	0	0	1	0	0	0	0	0	0	1	0	1
893	0	1	0	0	0	1	1	1	1	1	1	0	0	0	0	0	1	1	0	0	0	2	0	2	0	0	0	0	0	2	0	1	0	0	1	1	1	0	0	1	0	2	2	0	1	1	0	0	1
894	0	0	0	0	0	0	2	2	0	0	0	1	1	0	0	0	0	0	1	1	1	0	0	2	0	0	0	0	0	1	0	0	2	1	1	2	2	0	0	1	0	0	0	0	1	0	0	0	0
895	0	0	0	0	0	1	0	1	1	1	1	1	2	0	1	0	1	1	1	1	1	1	0	2	0	0	0	0	0	2	1	1	1	0	0	2	1	0	0	2	0	0	0	0	0	0	0	0	0
896	1	0	0	0	0	0	1	1	1	2	0	1	2	0	1	0	2	0	0	0	0	0	1	1	0	0	0	0	0	2	1	0	1	0	1	1	1	0	0	1	0	0	0	1	1	1	0	0	0
897	0	0	0	0	0	1	2	1	1	1	0	0	0	0	0	0	1	1	1	1	0	1	0	2	0	0	2	1	1	2	1	0	2	0	1	1	1	0	0	2	0	1	1	0	1	0	0	0	1
898	0	0	0	0	0	0	2	1	0	0	1	1	2	0	1	1	0	2	2	1	1	1	1	1	1	2	0	1	1	1	1	2	1	0	0	2	1	0	0	1	0	0	0	1	0	0	0	0	1
899	1	0	0	0	0	0	2	0	2	2	0	0	1	0	1	1	1	0	0	0	0	0	1	1	0	0	0	2	2	0	2	1	1	0	1	1	1	0	0	1	0	0	0	0	0	0	0	0	0
900	1	0	0	0	0	0	1	1	1	1	1	0	0	0	0	0	0	2	0	0	0	1	0	2	0	0	0	1	1	1	1	1	1	0	2	1	1	0	0	0	1	0	0	1	0	0	0	0	1
901	1	0	0	0	0	0	2	1	1	1	0	0	1	0	1	0	1	0	0	0	0	0	0	2	0	1	0	0	0	1	1	1	0	0	0	2	1	0	0	0	0	1	1	0	0	2	0	0	1
902	1	0	0	0	0	0	2	1	2	2	0	0	1	0	1	0	1	1	0	1	0	0	0	2	0	0	0	0	0	1	1	1	2	0	0	2	1	0	1	0	0	0	0	0	0	0	0	1	1
903	0	0	0	0	0	1	1	1	1	2	0	0	1	0	1	0	1	1	2	2	1	0	1	1	0	0	0	0	1	2	0	1	2	1	0	2	2	0	0	1	0	0	0	0	0	0	1	0	0
904	1	0	0	0	0	0	1	1	1	1	1	1	2	0	1	0	2	0	0	0	0	1	0	2	0	0	1	0	0	2	0	0	2	2	1	2	1	0	0	2	1	1	0	0	0	0	0	0	1
905	1	0	0	0	0	0	2	1	0	0	0	1	2	0	2	0	1	1	1	1	0	0	0	2	0	1	0	0	0	2	1	1	1	0	1	1	2	0	0	0	0	1	1	0	1	1	0	0	0
906	1	0	0	0	0	0	2	2	1	1	0	1	1	0	0	0	1	1	1	1	0	0	1	1	0	0	0	0	0	2	0	0	2	2	1	1	2	0	0	2	1	0	0	0	1	0	0	0	0
907	0	0	0	0	0	1	1	1	1	1	0	0	0	0	0	0	2	2	2	2	2	1	0	2	0	0	0	1	1	2	0	0	1	0	1	2	2	0	0	0	0	1	0	0	0	0	0	0	1
908	1	0	0	0	0	0	1	1	1	1	0	0	0	0	0	0	0	1	0	0	0	0	0	2	0	0	0	0	0	1	1	2	1	0	0	2	1	0	0	1	0	0	0	0	1	0	0	0	0
909	0	0	0	0	0	0	1	1	1	1	1	0	1	0	1	0	2	0	0	0	0	0	1	1	0	0	1	1	1	1	1	0	0	0	0	2	2	0	0	0	0	1	1	0	1	1	0	1	2
910	0	0	1	0	0	1	1	0	2	2	0	1	1	0	1	0	1	2	1	0	0	0	1	1	0	0	0	0	1	2	1	0	2	0	2	0	2	0	0	2	0	1	0	0	2	0	0	0	0
911	0	0	0	0	0	0	1	2	0	1	1	0	1	0	1	0	0	0	0	0	0	1	0	2	0	0	0	1	2	1	1	1	1	0	1	1	2	0	0	1	0	0	0	0	1	1	0	1	2
912	1	0	0	0	0	0	0	2	0	0	2	0	1	0	1	0	2	2	2	2	2	1	1	1	1	1	0	1	1	1	1	1	2	0	1	1	1	0	0	1	1	0	0	2	0	0	0	0	0
913	0	0	0	0	0	0	2	2	1	2	0	0	0	0	0	0	2	2	2	2	0	0	1	1	0	0	0	1	1	2	0	2	2	0	2	0	2	0	0	0	0	0	0	0	0	0	0	0	0
914	1	0	0	0	0	0	2	1	0	0	1	0	0	0	0	0	0	0	0	0	0	1	0	2	0	0	0	0	1	2	1	2	2	0	1	1	2	0	0	1	0	1	1	1	0	0	0	0	1
915	1	0	0	0	0	0	2	2	1	1	0	1	0	0	1	1	1	2	0	0	0	0	1	1	0	0	0	0	0	2	0	1	2	2	1	1	2	1	1	0	1	0	0	0	1	0	0	1	0
916	0	0	0	0	0	1	2	1	1	2	0	0	1	1	0	0	1	0	0	0	0	0	0	2	0	0	0	0	1	2	0	1	1	1	1	1	2	0	0	0	0	1	1	0	0	0	0	0	0
917	0	0	0	0	0	0	2	1	2	2	0	0	1	0	1	0	1	0	0	0	0	0	0	2	0	1	0	0	0	1	2	0	2	1	2	1	1	1	0	1	0	0	0	0	0	1	0	0	0
918	0	0	0	0	0	1	1	2	0	0	1	0	1	0	1	0	2	2	2	1	1	0	1	1	1	1	0	1	1	1	2	0	1	0	1	2	1	0	0	1	1	1	1	0	0	0	0	0	2
919	0	0	0	0	0	0	1	2	0	1	1	0	1	0	1	0	1	0	0	0	0	1	1	1	0	1	0	2	2	2	2	2	2	0	1	1	0	0	0	1	0	0	0	0	1	0	0	0	1
920	1	0	0	0	0	1	2	2	0	0	0	0	0	0	0	0	0	0	1	1	1	1	0	2	0	0	1	0	0	2	0	2	2	0	1	1	2	0	0	0	0	1	1	1	0	0	0	0	1
921	0	0	1	1	1	1	2	2	0	0	0	1	2	0	1	0	0	2	1	1	1	0	0	2	0	0	0	0	1	2	1	1	2	0	0	2	1	0	0	1	0	1	1	0	1	1	0	0	1
922	0	0	0	0	0	0	2	2	1	1	1	0	1	0	1	0	0	0	0	0	0	0	0	2	0	0	0	1	1	2	0	0	0	0	0	2	1	0	0	1	0	0	0	0	0	2	0	0	0
923	1	0	0	0	0	0	1	1	1	1	0	0	0	0	0	0	1	1	0	0	0	0	0	2	0	0	0	1	1	2	1	1	1	1	0	2	2	1	0	0	0	1	0	0	1	1	0	1	2
924	1	0	0	0	0	0	2	1	1	2	0	0	0	0	0	0	1	1	1	1	1	1	1	1	1	1	0	1	2	2	1	0	2	1	2	1	2	1	1	0	1	0	0	0	1	0	0	0	1
925	0	0	0	0	0	0	1	2	0	0	0	1	1	0	0	0	1	2	1	0	0	0	0	2	0	0	0	0	0	2	1	1	1	0	0	1	1	0	0	1	0	1	1	0	1	1	0	0	1
926	1	0	0	0	0	0	2	1	2	2	0	0	1	0	1	0	2	2	2	1	1	0	0	2	0	0	0	1	1	1	1	0	2	1	0	2	1	1	0	0	0	1	0	0	0	0	0	0	0
927	1	0	0	0	0	0	2	2	0	1	0	1	1	0	0	0	1	0	1	1	1	0	0	2	0	0	1	0	0	2	0	0	1	1	1	1	2	0	0	2	0	2	2	0	1	1	0	0	2
928	1	0	0	0	0	0	1	2	0	1	1	0	0	0	0	0	2	1	1	1	1	0	0	2	0	0	0	0	2	2	0	1	0	0	0	2	2	0	0	0	0	0	0	0	0	0	0	0	1
929	1	0	0	0	0	0	2	2	1	1	0	0	1	0	1	1	1	1	0	0	0	0	0	2	0	0	0	0	0	1	1	0	1	1	1	1	2	0	0	0	0	1	1	0	0	0	0	1	2
930	1	0	0	0	0	0	2	1	1	1	1	0	0	0	0	0	1	1	0	0	0	0	0	2	0	0	0	1	1	2	2	0	2	0	1	1	2	0	0	2	1	0	0	0	0	0	0	0	1
931	0	0	0	0	0	0	2	1	1	1	0	0	0	0	0	0	1	2	2	2	1	0	0	2	0	0	0	1	1	1	1	1	1	1	1	1	2	0	0	1	0	0	0	0	1	1	0	0	1
932	1	0	1	0	0	0	1	2	0	0	2	1	2	0	2	0	2	0	0	1	1	1	0	2	0	0	0	0	0	1	1	0	0	0	0	2	1	1	0	0	0	0	0	0	0	1	0	0	1
933	1	0	0	0	0	0	2	1	1	1	0	0	0	0	0	0	2	2	1	1	1	0	1	1	0	0	0	1	1	2	2	1	1	1	2	0	2	0	0	0	1	0	0	0	0	0	0	0	1
934	0	0	0	0	0	1	1	2	0	0	0	1	1	0	1	0	0	2	0	0	0	1	1	1	1	1	0	1	1	2	1	0	2	1	0	2	1	1	1	1	1	0	0	0	0	1	0	0	1
935	0	0	1	0	0	0	1	1	1	1	0	0	1	0	1	0	1	2	2	1	0	0	2	0	0	0	0	0	1	2	1	1	0	0	0	2	2	1	0	0	0	0	0	0	1	0	0	0	1
936	0	0	0	0	0	0	2	2	0	0	1	0	0	0	0	0	1	0	0	0	0	0	0	2	0	0	0	0	0	2	0	0	1	0	1	1	2	0	0	0	1	0	0	0	0	1	0	0	0
937	1	0	0	0	0	1	2	0	2	2	0	0	0	0	0	0	2	0	0	0	0	0	1	1	0	0	0	0	0	1	2	0	1	1	0	2	0	0	0	1	0	1	1	0	1	0	0	0	1
938	0	0	0	0	0	0	2	1	0	0	1	1	0	0	1	1	2	0	0	0	0	0	0	2	0	0	0	0	1	2	0	1	1	0	0	2	2	0	0	1	0	0	0	0	0	1	0	0	2
939	0	0	0	0	0	0	2	0	2	2	0	0	1	0	1	0	1	0	0	0	0	1	0	2	0	0	0	1	1	2	2	1	1	0	0	2	2	0	0	2	0	1	1	0	1	1	0	0	0
940	0	0	0	0	0	0	1	2	0	1	1	0	0	0	0	0	0	0	0	0	0	0	0	2	0	1	0	0	1	2	1	2	2	0	1	1	1	0	0	1	0	1	0	0	0	0	0	0	2
941	1	0	0	0	0	1	1	2	0	0	2	0	0	0	0	0	2	0	1	1	1	0	0	2	0	0	0	0	1	2	0	2	2	0	2	0	1	0	0	1	0	1	1	0	1	2	0	0	1
942	0	0	0	0	0	0	2	1	1	1	0	0	2	0	1	0	1	0	2	1	1	0	1	1	1	2	0	0	0	2	1	0	1	1	1	1	0	1	0	0	0	0	0	1	0	1	0	0	1
943	0	1	0	0	0	0	2	2	0	1	0	0	0	0	0	0	0	2	0	0	0	1	0	2	0	0	0	2	2	2	1	0	0	0	2	0	2	0	0	1	0	0	0	0	0	0	0	0	0
944	0	0	0	0	0	1	2	2	1	1	0	1	2	0	2	1	0	2	2	1	0	0	0	2	0	0	0	0	0	1	0	0	0	0	0	2	2	0	0	0	0	1	0	0	1	1	0	1	1
945	1	0	0	0	0	0	2	0	2	2	0	1	2	0	2	0	1	0	0	0	0	0	0	2	0	0	1	0	0	1	1	0	2	0	2	0	1	1	0	0	0	1	1	0	0	1	0	0	0
946	1	0	0	0	0	0	1	0	2	2	0	0	0	0	0	0	2	2	2	2	2	1	0	2	0	0	0	0	0	2	0	1	1	0	0	2	1	1	0	1	0	0	0	0	1	0	0	0	1
947	1	0	0	0	0	1	1	2	0	1	1	1	1	0	0	0	0	0	1	1	1	0	1	1	1	1	0	2	2	2	2	0	0	0	0	2	1	0	1	0	0	0	0	0	1	1	0	0	1
948	0	0	0	0	0	0	2	2	0	1	0	0	0	0	0	0	1	1	1	1	1	1	0	2	0	0	1	0	0	1	0	0	2	1	1	2	1	0	0	0	0	0	0	0	0	1	0	1	1
949	0	1	0	0	0	0	2	2	0	1	0	0	0	0	0	0	1	1	1	1	0	0	1	1	0	1	0	0	1	2	1	0	1	0	0	2	1	1	0	0	0	1	1	0	0	0	0	0	1
950	0	0	0	0	0	0	1	2	1	1	0	0	0	0	0	0	1	1	1	1	1	0	1	1	0	0	0	0	1	2	1	0	1	1	1	1	1	0	0	0	0	0	0	0	1	1	0	0	0
951	1	0	1	0	0	0	2	2	0	0	0	1	1	0	1	0	2	1	1	1	1	0	0	2	0	0	1	1	1	2	0	1	2	0	1	1	1	1	0	0	0	0	0	1	1	0	0	0	0
952	0	0	1	1	1	2	1	2	0	0	2	0	0	0	0	0	1	0	0	0	0	0	0	2	0	0	0	1	1	2	1	1	1	0	0	2	2	0	0	0	0	0	0	1	2	0	0	0	0
953	0	0	1	1	1	1	2	1	1	2	0	0	1	0	1	0	2	0	0	0	0	0	0	2	0	0	0	1	1	0	1	1	2	2	1	1	2	0	0	0	0	1	0	0	1	1	0	0	2
954	1	0	1	0	1	0	1	2	0	0	1	0	0	0	0	0	1	1	1	1	1	0	0	2	0	1	0	0	0	2	1	0	1	1	2	0	1	0	0	0	1	0	0	0	0	0	0	0	0
955	1	0	0	0	0	0	1	1	1	1	0	0	1	0	1	0	0	1	0	0	0	1	0	2	0	0	1	0	0	2	1	0	1	0	1	1	1	0	0	0	0	0	0	0	0	1	0	0	1
956	1	1	0	0	0	0	2	2	0	0	0	1	1	0	0	0	0	0	1	1	1	1	0	2	0	0	0	1	1	2	1	1	1	0	1	1	1	0	0	1	0	0	0	0	1	1	0	0	1
957	1	0	0	0	0	1	1	2	1	1	1	0	0	0	0	0	1	1	0	0	0	0	1	1	0	0	0	2	2	2	1	0	2	1	1	1	1	1	0	0	0	0	0	0	0	0	0	0	1
958	1	0	0	0	0	0	2	2	1	1	1	0	1	0	1	1	1	0	0	0	0	1	0	2	0	0	0	0	0	2	0	0	1	0	0	2	1	0	0	1	0	1	0	0	1	1	0	0	2
959	0	0	0	0	0	1	2	2	0	0	1	1	2	0	2	1	1	0	0	0	0	0	1	1	1	2	0	0	1	2	1	1	2	0	0	2	2	1	0	0	0	1	1	0	1	0	0	0	1
960	0	1	0	0	0	0	1	2	1	1	1	0	2	1	0	1	1	0	0	0	0	1	1	1	0	0	0	0	1	2	1	0	0	0	0	2	0	0	0	1	1	0	0	1	0	0	0	0	0
961	1	0	0	0	0	0	2	1	1	1	0	1	2	0	2	0	2	2	2	2	1	0	0	2	0	0	1	1	1	2	0	1	1	0	2	1	1	0	0	0	0	1	1	0	0	0	0	0	1
962	0	0	0	0	0	0	2	0	2	2	0	0	0	0	0	0	0	1	1	1	1	0	0	2	0	0	0	1	1	1	1	2	1	0	1	1	1	0	0	0	1	0	0	1	0	0	0	0	0
963	1	0	0	0	0	1	2	1	2	2	0	0	2	0	2	0	2	0	0	0	0	1	0	2	0	0	0	0	1	2	1	1	2	0	1	1	1	0	0	1	1	1	1	0	0	0	0	0	0
964	1	0	0	0	0	0	2	2	0	1	0	0	1	0	1	0	1	1	0	0	0	0	0	2	0	0	1	0	1	2	0	0	2	0	1	1	2	0	0	0	0	0	1	0	1	1	0	0	1
965	0	0	0	0	0	0	2	2	0	0	1	1	1	0	0	0	1	1	2	1	1	1	0	2	0	1	0	0	0	2	1	1	1	1	1	1	2	0	0	1	0	0	0	0	0	0	0	0	1
966	1	0	0	0	0	1	2	1	1	1	0	0	2	1	0	1	1	2	2	2	1	1	1	1	0	0	0	1	1	1	2	1	1	0	1	1	1	0	0	1	0	1	0	0	1	0	0	0	0
967	1	0	0	0	0	1	2	2	0	0	0	1	1	0	0	0	1	0	0	0	0	1	0	2	0	0	1	2	2	2	1	0	1	0	0	2	1	0	0	0	0	0	0	0	0	0	0	1	1
968	1	0	0	0	0	0	2	1	1	2	0	0	0	0	0	0	1	1	1	1	1	2	1	1	1	1	0	0	0	2	1	0	2	0	0	2	1	1	1	0	0	1	0	0	1	1	0	0	1
969	1	0	1	0	0	0	0	2	0	0	2	0	2	1	1	1	1	1	0	0	0	1	0	2	0	1	0	1	2	2	1	0	1	1	0	2	1	0	0	0	0	0	0	1	0	0	0	0	1
970	0	0	0	0	0	0	1	1	1	2	0	1	0	0	1	1	2	0	0	0	0	1	0	2	0	0	0	0	0	2	2	2	2	0	0	2	1	1	1	1	1	1	1	0	1	0	0	0	2
971	1	0	0	0	0	0	2	2	0	1	0	0	1	0	1	0	2	1	1	1	1	0	0	2	0	0	0	1	1	2	2	1	1	0	0	2	2	0	0	0	0	0	0	0	1	0	0	0	0
972	1	0	0	0	0	0	2	2	1	1	1	0	1	0	1	0	1	0	0	0	0	1	1	1	1	0	0	2	2	1	2	1	2	1	0	2	1	0	0	0	0	0	0	0	1	0	0	0	0
973	0	0	0	0	0	1	1	1	1	1	2	0	1	0	1	0	0	2	0	0	0	0	0	2	0	0	0	0	1	2	0	2	1	0	0	2	1	0	0	1	0	0	0	0	0	0	0	1	2
974	1	0	0	0	0	1	1	1	1	1	1	0	1	0	0	0	1	0	0	0	0	0	0	2	0	1	0	1	2	2	1	2	2	1	0	2	1	0	0	1	0	0	0	1	0	0	0	1	2
975	1	0	0	0	0	0	1	1	1	1	1	1	2	0	2	0	1	0	1	2	1	1	0	2	0	0	1	2	2	2	1	0	2	2	0	2	1	0	0	1	0	0	0	1	1	0	0	0	2
976	1	0	0	0	0	0	1	2	0	0	0	1	1	0	0	0	2	0	0	0	0	1	0	2	0	0	1	1	1	2	0	0	2	1	1	1	1	0	0	1	0	0	0	0	1	0	0	0	1
977	1	0	0	0	0	0	2	2	0	1	0	0	0	0	0	0	1	1	0	0	0	1	1	1	0	0	0	0	1	2	1	0	2	1	1	1	1	1	0	0	0	0	0	1	0	0	0	1	0
978	1	0	0	0	0	0	1	2	1	1	1	0	1	0	1	0	2	2	1	0	0	0	1	1	1	1	0	0	0	1	1	0	2	0	0	2	2	1	0	0	0	0	0	0	0	0	0	0	1
979	1	0	0	0	0	1	1	1	1	2	0	0	1	0	1	0	1	1	0	0	0	0	0	2	0	0	0	0	0	2	0	1	1	0	0	2	1	0	0	0	0	0	0	0	0	0	0	1	2
980	0	0	0	0	0	0	2	2	0	0	0	0	0	0	0	0	1	1	0	0	0	0	0	2	0	0	0	0	1	2	0	1	1	1	0	2	1	1	0	0	0	0	0	0	1	0	0	1	0
981	1	0	0	0	0	0	1	2	0	0	1	1	2	0	1	1	1	2	1	0	0	1	0	2	0	0	0	0	0	1	2	2	2	1	0	2	2	1	1	0	1	0	0	0	0	1	0	0	1
982	1	0	0	0	0	0	2	1	0	0	0	0	0	0	0	0	1	1	0	1	0	0	0	2	0	1	0	1	1	2	2	1	1	0	2	1	2	0	0	0	0	1	1	0	1	1	0	1	2
983	0	0	0	0	0	0	2	0	2	2	0	0	1	0	1	0	1	0	1	2	1	0	1	1	0	0	1	1	1	2	0	1	1	1	0	2	1	1	1	0	0	1	0	0	0	0	0	0	0
984	0	1	0	0	0	0	2	2	0	1	0	0	1	1	0	1	0	0	1	1	1	0	0	2	0	0	0	1	1	1	1	0	1	0	0	2	0	0	0	2	1	1	1	0	1	1	0	1	2
985	0	0	0	0	0	1	1	2	0	0	2	0	0	0	0	0	1	2	2	1	0	0	0	2	0	0	0	1	2	2	1	1	2	2	1	1	1	1	0	0	0	0	0	0	0	0	0	0	1
986	0	1	0	0	0	1	2	2	0	0	0	0	0	0	0	0	0	1	1	0	0	0	0	2	0	0	0	0	1	2	0	1	2	2	1	1	1	1	1	1	1	0	0	0	0	0	0	0	2
987	0	0	0	0	0	0	2	2	0	0	0	0	0	0	0	0	0	0	0	1	1	0	2	0	0	0	0	1	1	1	2	0	2	0	2	0	1	0	0	0	0	1	0	0	0	0	0	0	1
988	1	0	0	0	0	0	1	1	1	1	1	1	1	0	0	0	1	0	1	1	1	0	0	2	0	1	0	0	0	2	1	0	0	0	0	2	1	1	0	0	0	0	0	0	0	0	0	1	1
989	1	0	0	0	0	0	2	1	0	1	0	0	0	0	0	0	1	1	2	2	2	0	0	2	0	0	0	0	0	2	0	1	2	0	1	1	1	0	0	2	0	1	1	0	0	0	0	0	1
990	0	1	0	0	0	1	1	1	0	0	1	0	0	0	0	0	0	2	0	1	0	1	1	1	1	1	0	0	0	1	1	0	2	1	1	1	1	0	0	0	0	0	0	0	0	0	0	0	1
991	1	0	0	0	0	0	2	1	1	1	1	1	1	0	0	0	2	0	0	0	0	1	0	2	0	0	0	1	1	2	0	2	2	0	2	0	0	1	1	0	0	1	1	0	1	0	0	0	0
992	0	0	0	0	0	0	2	2	1	1	0	1	2	0	1	1	2	0	0	0	0	1	0	2	0	0	0	0	2	2	0	1	1	1	1	1	0	0	0	1	0	1	1	1	0	0	0	0	0
993	0	0	0	0	0	1	1	2	0	1	1	0	0	0	0	0	1	0	1	1	1	1	0	2	0	0	0	1	1	2	1	0	1	0	1	1	1	0	1	0	0	1	0	0	0	1	0	0	1
994	0	1	0	0	0	1	2	2	0	1	0	0	0	0	0	0	1	1	1	1	1	0	0	2	0	0	0	1	2	2	1	0	1	0	1	1	1	0	0	2	0	0	0	0	0	1	0	0	1
995	1	0	0	0	0	0	1	1	1	1	1	0	1	0	1	0	2	2	2	2	1	2	0	2	0	0	1	1	1	2	0	0	0	1	0	2	2	0	0	0	0	0	0	0	0	0	0	1	2
996	1	0	0	0	0	0	2	1	1	2	0	1	1	0	0	0	2	0	0	0	0	0	0	2	0	0	0	1	2	1	1	0	2	1	2	1	1	0	0	0	0	0	0	0	0	2	0	0	1
997	0	0	0	0	0	1	1	2	0	1	1	1	2	0	1	0	1	0	0	0	0	1	0	2	0	1	1	0	1	2	0	0	0	0	1	1	1	0	1	0	1	0	0	0	0	1	0	1	2
998	0	0	0	0	0	1	2	0	1	1	1	0	0	0	0	0	1	1	1	1	1	0	0	2	0	1	0	1	1	2	1	1	2	1	1	1	1	0	1	0	0	0	0	0	0	1	0	1	1
999	1	1	0	0	0	0	2	2	0	1	0	0	0	0	0	0	1	1	1	1	1	0	0	2	0	0	0	1	1	2	2	2	2	0	1	1	1	0	0	1	0	1	1	0	2	2	0	0	0
1000	1	0	0	0	0	0	2	2	0	1	0	0	1	0	1	0	0	1	0	0	0	0	1	1	1	1	0	0	0	1	0	0	1	1	0	2	1	0	0	0	1	1	1	0	1	1	0	0	0
[truncated: 252 more columns]
