# Supplementary material for: KNN-MDR: a learning approach for improving interactions mapping performances in genome wide association studies
Source: BMC Bioinformatics. 2017 Mar 21;18:184. doi: 10.1186/s12859-017-1599-7 (PMC5361736; doi:10.1186/s12859-017-1599-7)
Supplement: Supplementary file 6 — The data set(s) supporting the results of Table 4. (ZIP 7095 kb) [file 12859_2017_1599_MOESM6_ESM.zip › 100 simulations/S48/mkallsimul.dat]

1	1	0	0	0	0	0	1	1	1	1	0	0	0	0	0	0	1	1	1	1	1	1	1	1	0	1	0	2	1	2	2	1	1	1	1	2	0	2	0	0	0	2	0	0	0	0	0	1	1
2	1	0	0	0	0	1	1	1	1	2	0	1	2	1	1	0	1	0	2	0	2	0	0	2	0	2	0	2	0	2	0	0	1	2	2	2	1	1	0	1	1	0	0	0	0	0	0	1	1
3	0	0	0	1	0	0	2	2	1	1	1	0	0	0	0	0	2	1	2	0	1	0	0	2	0	0	0	2	1	2	2	1	1	0	0	2	1	0	0	1	1	0	1	0	0	0	0	1	0
4	1	1	0	0	0	1	2	2	0	0	1	1	1	0	0	0	0	1	2	1	2	0	0	2	0	1	0	2	0	2	1	1	2	1	0	2	0	0	0	0	0	0	0	1	0	1	0	1	1
5	1	0	0	1	0	0	1	1	0	0	1	0	0	0	0	0	1	1	1	1	1	0	0	2	0	1	0	2	0	1	0	0	2	2	1	2	2	1	1	2	1	0	0	0	1	1	0	2	0
6	1	0	0	1	0	0	2	2	1	1	0	0	1	0	0	0	1	2	1	0	1	0	1	1	0	2	0	2	0	2	0	1	1	0	1	1	1	0	1	0	0	0	0	0	1	0	0	2	1
7	0	0	0	0	0	1	1	2	0	1	0	0	0	0	0	0	1	1	1	1	1	0	1	1	1	1	1	2	1	2	0	1	2	1	1	2	1	0	0	1	1	1	0	0	1	0	1	1	1
8	1	0	0	1	0	0	0	1	0	0	0	1	1	1	1	0	0	1	2	1	2	0	0	2	0	2	0	2	2	2	0	1	1	1	2	1	1	1	1	2	1	0	0	1	0	1	0	2	0
9	0	1	0	0	0	1	1	1	1	1	1	1	1	1	1	0	2	0	1	0	1	0	1	1	0	2	0	2	0	2	1	2	2	0	1	1	0	1	0	0	0	0	0	0	0	0	0	2	1
10	0	0	0	1	0	0	2	2	0	1	0	0	1	1	1	1	0	0	2	1	2	0	0	2	0	1	0	2	0	2	1	0	0	0	0	2	1	0	0	1	1	0	0	0	0	2	0	1	1
11	1	0	0	0	0	0	1	1	0	1	0	1	2	1	1	1	0	1	1	1	1	1	0	2	0	2	0	2	0	2	2	0	2	0	1	2	2	0	0	2	2	0	0	0	0	0	0	1	0
12	0	0	0	0	0	0	0	1	1	1	0	0	0	0	0	0	2	0	1	0	1	0	1	1	0	1	0	2	1	2	2	1	1	0	0	2	1	0	0	1	0	0	0	0	0	0	0	1	1
13	1	0	0	1	0	0	1	1	1	1	1	0	0	0	0	0	1	1	1	1	1	0	0	2	0	1	0	2	0	2	0	1	2	0	1	1	1	0	0	2	1	0	0	2	0	2	1	0	2
14	0	0	0	0	0	0	1	1	1	2	0	1	1	0	0	0	2	0	2	0	2	0	0	2	0	0	0	2	0	1	0	0	1	1	0	2	2	0	0	1	1	1	0	0	1	0	0	1	1
15	0	0	0	0	0	0	1	1	1	1	1	1	1	0	0	0	2	0	2	0	2	0	0	2	0	1	1	2	1	2	0	0	0	0	0	2	1	0	1	1	1	0	2	0	1	1	0	2	0
16	0	0	0	1	0	0	1	1	0	0	1	1	1	0	0	0	1	2	0	1	1	0	0	2	0	0	0	1	2	1	1	0	1	0	0	2	1	1	0	1	1	0	1	0	1	0	0	2	0
17	0	0	0	1	0	0	2	2	1	1	0	0	0	0	0	0	2	0	2	1	1	0	0	2	0	1	0	2	0	2	0	0	2	2	1	2	1	0	0	1	1	0	0	1	1	1	1	0	2
18	0	0	0	0	0	0	1	2	0	1	0	0	2	2	2	1	1	0	2	0	2	0	1	1	0	1	0	2	0	2	0	1	1	1	1	2	1	0	0	1	0	0	0	0	0	0	0	2	0
19	1	1	1	1	1	0	2	2	0	0	1	0	1	2	1	0	1	1	2	0	2	0	0	2	0	0	0	2	1	1	1	0	2	0	1	2	1	1	0	1	1	2	0	0	1	1	1	1	1
20	0	0	0	0	0	1	1	2	0	0	1	0	0	0	0	0	0	1	1	0	0	0	0	2	0	1	0	2	0	1	0	2	1	0	1	1	0	0	0	1	1	1	1	0	1	1	0	0	2
21	1	0	0	1	0	0	1	1	1	1	0	0	1	1	1	0	1	2	0	1	1	0	0	2	0	2	0	2	0	2	0	2	2	0	1	1	1	1	0	1	1	0	0	0	1	0	0	1	0
22	0	0	0	1	0	0	1	1	1	1	0	0	1	1	1	0	1	0	2	0	2	0	0	2	0	2	0	2	2	2	1	0	1	1	1	2	1	0	0	1	1	1	0	0	1	1	0	0	2
23	0	0	0	0	0	0	0	1	1	1	0	0	1	1	1	0	2	0	2	1	2	0	1	1	0	1	0	2	1	2	2	1	1	2	1	2	1	1	0	1	1	1	0	0	1	0	1	1	1
24	0	0	0	0	0	0	1	1	0	0	1	0	0	0	0	0	2	2	0	2	2	0	0	2	0	1	0	2	0	1	2	1	2	1	0	2	2	0	0	1	1	0	0	0	0	0	0	2	1
25	1	0	0	0	0	0	1	1	1	1	0	0	0	0	0	0	2	0	2	0	2	0	0	2	0	2	0	2	0	2	1	1	1	1	1	1	1	0	0	1	1	1	0	0	1	0	0	0	2
26	0	0	0	1	0	0	1	2	0	1	0	0	0	0	0	0	0	2	0	0	1	0	0	2	0	1	0	2	1	2	1	1	2	0	0	2	2	0	0	1	1	0	0	0	0	0	0	1	1
27	0	0	0	0	0	0	1	2	0	0	1	0	0	0	0	0	1	1	1	1	1	0	2	0	0	0	0	1	1	2	1	1	1	1	1	1	2	0	0	2	2	0	1	0	1	1	0	1	1
28	0	0	0	0	0	0	0	1	0	0	0	0	0	0	0	0	2	1	1	1	2	0	0	2	0	1	0	1	1	1	1	0	0	0	1	1	1	0	0	2	2	1	0	0	0	0	0	1	1
29	1	0	0	0	0	1	2	2	0	0	1	0	1	1	1	1	1	0	2	0	2	0	1	1	0	2	0	2	1	2	1	1	1	0	1	2	1	1	1	0	0	0	0	1	0	0	0	1	0
30	0	0	0	0	0	0	1	1	1	1	2	0	0	0	0	0	2	0	2	1	2	1	0	2	0	0	0	2	1	2	2	1	1	2	1	2	1	0	0	0	0	0	0	0	1	0	0	1	2
31	0	0	1	1	0	0	2	2	0	1	1	1	1	0	0	0	2	1	1	0	2	0	0	2	0	2	0	2	2	0	2	2	2	0	1	1	2	1	0	0	0	0	0	1	0	0	0	0	2
32	1	0	0	0	0	0	2	2	0	1	1	2	2	0	0	1	2	1	1	0	2	0	0	2	0	1	0	0	2	2	0	0	0	0	0	2	2	0	0	1	1	1	0	1	1	0	0	2	1
33	1	0	0	0	0	1	2	2	0	0	1	0	1	0	1	1	1	1	1	2	1	1	0	2	0	0	0	2	0	1	0	0	0	0	0	2	2	0	0	0	0	0	1	0	1	0	0	1	1
34	1	0	0	1	0	0	0	0	2	2	0	0	1	1	1	0	0	0	2	1	2	0	0	2	0	0	0	2	0	2	0	0	1	1	1	2	1	0	0	0	0	0	1	0	1	1	0	1	1
35	0	0	0	1	0	0	1	1	1	1	0	1	2	1	1	0	2	0	1	0	1	0	1	1	1	1	1	2	0	2	0	0	2	0	1	2	2	1	0	1	1	0	1	0	1	2	1	1	2
36	0	0	0	0	0	0	0	1	1	1	0	0	0	0	0	0	0	1	0	1	0	1	0	2	0	1	0	1	1	2	1	0	1	1	0	2	0	1	0	0	0	0	0	1	0	0	0	1	1
37	1	0	0	1	0	0	2	2	0	0	0	0	1	1	1	0	0	2	0	1	1	0	0	2	0	1	0	2	1	2	2	2	1	0	0	2	1	0	0	1	1	0	0	1	0	0	0	2	1
38	0	0	0	0	0	0	0	0	2	2	0	0	2	1	1	0	1	1	1	1	1	0	0	2	0	2	0	2	0	2	0	0	0	0	0	2	1	0	0	1	1	2	0	0	1	0	2	0	2
39	1	0	0	0	0	1	2	2	0	0	0	0	0	0	0	0	1	0	2	0	2	0	0	2	0	0	0	2	0	2	1	0	2	2	1	1	2	0	0	2	2	0	0	2	0	0	0	2	0
40	1	1	1	0	1	0	1	1	2	2	0	1	2	2	2	0	1	0	1	0	2	0	0	2	0	0	0	1	2	1	1	1	2	0	2	2	1	1	0	1	1	2	0	0	1	0	0	2	0
41	1	0	0	0	0	1	2	2	0	0	2	1	1	0	1	1	2	0	2	1	1	0	0	2	0	0	0	2	0	2	1	0	1	1	1	2	1	1	0	1	1	1	0	0	1	1	0	2	1
42	0	1	0	0	0	0	1	2	0	1	0	0	0	0	0	0	0	1	1	1	2	0	0	2	0	0	0	1	1	2	1	0	1	1	0	2	1	0	0	0	0	0	0	0	0	0	0	0	2
43	0	0	0	0	0	0	0	0	2	2	0	0	0	0	0	0	0	1	1	0	1	0	1	1	1	1	0	2	1	2	0	0	1	0	0	2	2	0	0	1	1	0	0	0	0	0	0	2	2
44	1	0	0	0	0	0	1	1	1	1	0	0	0	0	0	0	0	2	0	1	0	0	0	2	0	0	0	2	1	2	0	0	1	0	1	1	2	0	0	1	1	0	1	0	0	0	1	0	2
45	0	0	0	1	0	0	0	1	0	0	0	0	1	1	1	0	1	1	1	1	1	1	1	1	1	0	1	2	1	2	1	0	0	1	0	2	2	0	0	1	1	0	0	0	0	1	0	1	1
46	1	0	0	2	0	0	1	1	1	1	1	0	1	0	0	0	0	2	0	1	1	0	1	1	1	2	0	1	1	2	0	1	1	0	0	2	0	1	0	1	1	0	0	0	1	1	0	2	1
47	0	0	1	0	1	1	1	1	1	2	0	0	0	0	0	0	2	1	1	0	2	0	0	2	0	0	0	2	1	2	2	1	2	0	2	2	2	0	0	2	2	0	0	0	0	0	0	2	0
48	0	0	0	1	0	0	2	2	0	0	0	0	1	0	0	1	1	2	0	2	1	0	1	1	1	1	0	1	2	2	1	0	0	1	2	2	1	0	0	0	0	0	0	0	0	0	0	2	0
49	1	0	0	0	0	1	1	1	1	1	1	0	2	1	1	0	2	0	2	1	2	0	0	2	0	1	0	2	1	2	1	0	1	1	0	2	1	0	0	0	0	0	0	0	0	0	1	0	2
50	0	0	1	0	1	1	2	2	1	1	0	0	0	0	0	0	1	0	2	1	2	0	0	2	0	1	0	1	1	2	1	1	1	0	0	2	1	0	0	1	1	1	0	0	2	0	0	2	0
51	0	0	0	0	0	0	2	2	0	0	2	0	1	1	1	0	1	0	2	0	2	0	0	2	0	1	0	1	1	2	0	1	1	1	1	2	2	0	0	2	2	0	1	0	2	2	0	1	1
52	0	0	0	0	0	0	1	2	0	0	1	0	0	0	0	0	1	1	1	0	2	0	0	2	0	1	0	2	0	2	1	1	1	0	0	2	2	0	0	2	2	0	0	0	0	0	0	2	0
53	1	0	0	1	0	0	0	0	2	2	0	0	1	1	1	0	2	1	1	0	2	0	1	1	0	1	1	1	0	1	1	0	2	0	0	2	2	1	1	2	1	0	1	0	1	1	0	2	0
54	1	0	0	1	0	0	2	2	0	1	1	0	0	0	0	0	1	0	2	1	2	0	2	0	0	0	0	1	1	2	0	0	1	1	1	2	2	0	0	2	2	0	1	0	1	0	0	2	0
55	1	1	1	0	1	0	1	1	1	1	1	1	1	0	0	0	1	0	2	0	2	0	2	0	0	1	0	2	0	2	1	1	1	0	0	2	0	0	0	1	1	0	0	0	0	1	0	0	2
56	0	0	0	1	0	0	2	2	1	1	1	0	0	0	0	0	2	0	2	0	2	0	1	1	0	1	0	2	2	2	0	0	1	1	0	2	2	0	0	2	1	0	0	0	0	0	2	0	2
57	1	0	0	1	0	0	1	1	0	0	2	1	2	0	0	0	0	0	2	1	2	0	0	2	0	0	0	1	2	2	1	2	2	0	0	2	1	0	0	0	0	0	0	0	1	1	1	1	1
58	0	0	0	0	0	1	0	1	1	1	0	0	0	0	0	0	0	0	1	1	2	0	0	2	0	0	0	2	0	2	1	0	2	1	0	2	2	0	0	0	0	0	0	2	0	0	0	1	2
59	0	0	0	0	0	1	0	0	2	2	0	1	1	0	0	0	1	2	0	1	1	1	0	2	0	0	0	1	1	2	1	0	2	1	0	2	1	0	0	1	1	0	0	0	0	0	0	2	0
60	0	0	0	1	0	0	2	2	1	1	1	0	0	0	0	0	2	0	2	1	1	1	1	1	0	1	0	1	0	1	2	1	2	0	0	2	0	0	0	1	1	0	1	0	1	0	0	1	0
61	1	0	1	1	0	0	0	0	2	2	0	0	0	0	0	0	1	1	1	1	1	0	1	1	0	1	0	2	0	2	1	0	1	1	1	2	2	0	0	1	1	1	0	0	1	0	0	2	0
62	0	0	0	0	0	0	1	1	1	1	0	1	1	0	1	1	2	0	2	1	2	0	0	2	0	1	0	2	1	1	1	1	1	0	0	2	1	1	1	1	0	2	0	0	1	1	0	2	1
63	0	0	0	1	0	0	0	0	2	2	0	2	2	0	0	1	1	0	2	0	1	0	0	2	0	2	1	2	1	2	0	0	2	0	1	2	2	1	0	1	1	0	0	0	1	0	0	2	1
64	0	1	0	0	0	0	2	2	0	1	0	1	2	2	2	0	1	1	1	0	1	0	0	2	0	0	1	1	1	2	0	1	2	1	1	2	1	0	0	1	0	0	1	0	1	0	0	2	1
65	0	0	0	1	0	0	0	0	2	2	0	0	1	1	1	0	1	1	1	1	1	0	1	1	1	1	0	2	0	1	1	1	1	0	1	2	1	0	0	0	0	0	0	0	0	0	0	2	1
66	1	0	0	1	0	0	1	1	2	2	0	0	1	1	1	0	1	1	1	0	1	0	1	1	1	1	0	2	0	2	0	1	2	0	2	0	0	0	0	0	0	0	0	1	0	0	0	1	1
67	0	0	0	0	0	0	0	0	2	2	0	0	1	1	1	1	0	1	1	1	1	0	1	1	0	0	0	2	2	2	0	0	2	0	1	2	1	1	1	2	0	1	0	0	1	1	0	2	2
68	0	0	0	0	0	0	2	2	0	1	1	0	1	1	1	0	0	2	1	0	2	1	0	2	0	0	0	2	0	2	0	0	0	0	0	2	1	0	0	1	1	0	0	0	0	0	0	0	1
69	1	0	0	0	0	0	0	1	0	0	0	0	1	1	1	0	1	0	2	1	2	0	0	2	0	1	0	2	1	2	0	1	1	1	1	1	1	1	1	0	0	0	0	0	0	0	0	2	1
70	1	0	1	1	0	0	1	1	1	1	1	1	1	1	1	0	0	2	0	0	1	0	1	1	0	1	0	2	1	2	2	2	2	0	1	1	2	0	0	1	1	0	2	0	1	1	0	0	1
71	0	0	0	1	0	0	1	1	1	1	0	0	1	1	0	0	1	2	1	1	1	0	0	2	0	1	0	1	1	2	0	1	1	0	1	1	1	0	0	1	1	0	1	0	2	2	0	2	1
72	0	0	0	1	0	0	0	0	2	2	0	1	2	2	2	0	1	0	2	0	2	0	0	2	0	0	0	2	1	2	2	2	2	0	1	1	1	0	0	1	1	0	0	0	0	0	0	1	1
73	1	0	0	1	0	1	0	0	2	2	0	0	0	0	0	0	0	2	0	1	0	0	2	0	1	1	0	2	1	2	2	1	1	0	0	1	1	0	0	1	0	0	0	0	1	1	0	2	0
74	0	0	0	1	0	0	1	2	0	0	0	0	1	0	0	0	0	0	2	0	2	0	1	1	0	2	0	2	0	2	0	1	1	0	1	1	1	0	0	1	1	0	1	0	1	2	0	2	0
75	0	0	0	0	0	0	1	2	1	2	0	0	1	1	1	0	1	1	1	1	1	0	0	2	0	1	0	1	0	1	1	0	0	1	0	2	1	0	0	1	1	0	1	0	1	0	0	1	2
76	1	0	0	0	0	0	0	1	1	1	0	1	1	0	0	0	0	1	0	1	0	0	0	2	0	1	0	1	1	2	1	0	1	1	1	1	1	0	0	1	0	1	0	0	0	0	1	1	1
77	1	0	0	0	0	0	0	1	0	0	1	1	1	1	1	0	2	1	1	1	2	1	0	2	0	2	0	2	1	0	1	0	1	2	2	2	1	1	0	1	1	0	0	0	0	0	0	1	0
78	1	0	0	1	0	0	1	1	0	0	2	0	1	0	0	0	2	0	2	0	2	0	1	1	0	2	0	2	0	2	1	0	1	0	1	1	2	0	0	0	0	0	0	0	0	0	1	1	1
79	0	0	0	0	0	2	2	2	0	0	1	0	1	0	0	0	1	0	1	0	2	0	0	2	0	0	1	2	1	2	0	0	2	1	1	2	1	0	1	1	1	0	0	1	0	1	0	2	1
80	0	0	0	0	0	0	0	1	0	0	0	0	0	0	0	0	1	2	0	1	2	0	1	1	0	1	0	1	0	1	1	1	2	0	1	1	0	0	1	0	0	2	0	0	1	0	0	1	2
81	0	0	0	1	0	0	1	1	1	2	0	0	1	1	1	1	0	0	2	1	2	0	0	2	0	1	0	1	1	2	0	1	1	0	0	2	2	0	0	1	1	1	0	0	1	0	1	0	2
82	1	0	0	1	0	0	0	0	2	2	0	0	0	0	0	0	1	1	1	1	2	0	0	2	0	1	0	0	1	1	0	1	1	2	1	2	2	0	0	1	1	0	0	0	0	0	0	2	0
83	1	0	0	1	0	0	1	2	0	0	1	0	1	1	1	0	2	1	2	0	1	0	0	2	0	0	0	2	0	1	1	0	1	1	1	2	1	0	0	1	1	0	1	0	1	1	1	1	1
84	0	0	0	0	0	0	1	1	1	1	0	0	1	1	1	0	2	2	1	1	2	0	0	2	0	0	0	2	0	2	1	1	1	0	1	1	1	0	0	1	1	0	0	0	0	0	0	1	2
85	1	0	0	0	0	0	1	1	1	1	0	0	0	0	0	0	1	0	2	0	2	0	1	1	1	2	0	1	1	2	1	0	2	1	1	1	1	0	1	1	1	0	0	0	0	1	0	2	0
86	1	1	0	0	0	0	0	1	0	0	0	0	0	0	0	0	1	0	2	0	2	0	0	2	0	1	0	1	0	1	2	0	1	1	0	2	2	0	0	0	0	1	0	1	2	0	0	0	1
87	0	0	0	0	0	0	2	2	0	1	0	0	1	0	0	1	1	1	1	1	1	0	0	2	0	0	0	1	2	2	0	1	1	0	0	2	1	1	1	0	0	0	1	0	1	2	0	1	0
88	1	0	0	0	0	0	2	2	0	0	1	0	0	0	0	0	0	2	0	1	0	0	0	2	0	0	0	1	1	2	0	0	0	0	0	2	2	0	0	1	1	0	1	0	0	2	0	0	2
89	0	0	0	0	0	0	2	2	0	0	1	1	1	0	0	0	1	0	2	0	2	0	2	0	1	0	0	1	1	2	0	0	1	1	2	0	2	0	0	0	0	0	0	0	0	0	1	0	2
90	1	0	1	1	0	0	1	2	0	0	1	0	0	0	0	0	2	0	2	0	2	0	0	2	0	1	0	2	0	1	0	1	1	1	1	1	2	0	0	1	1	0	0	0	0	0	0	2	0
91	0	0	1	0	1	2	2	2	1	1	1	0	0	0	0	0	1	2	0	1	1	0	0	2	0	2	0	2	0	2	0	2	2	0	0	2	1	0	0	2	2	0	0	0	0	0	0	1	1
92	0	0	0	1	0	1	1	2	0	0	0	0	0	0	0	0	0	0	1	0	2	0	0	2	0	1	0	1	0	1	0	0	1	1	0	2	1	0	0	1	1	0	0	0	0	0	0	1	1
93	0	0	0	0	0	1	1	1	1	1	0	0	1	1	1	0	0	2	0	1	0	0	0	2	0	0	0	2	1	2	0	2	2	0	1	1	2	0	0	1	1	0	0	1	1	1	1	0	1
94	1	0	0	1	0	1	1	1	1	1	0	1	2	1	2	1	2	1	1	1	2	0	0	2	0	1	0	2	0	2	1	1	2	0	1	1	1	0	0	0	0	0	0	0	1	0	0	1	1
95	0	0	0	0	0	0	2	2	0	1	1	0	1	0	0	0	0	0	1	1	2	0	2	0	0	0	0	1	1	2	0	1	1	0	0	2	1	1	0	1	1	0	1	0	1	1	0	1	1
96	0	0	0	1	0	0	0	0	2	2	0	1	1	2	2	0	0	0	1	1	1	0	1	1	1	1	0	2	1	2	2	0	1	0	0	2	1	0	1	1	1	0	0	0	0	0	1	0	1
97	1	0	0	0	0	0	2	2	0	1	0	0	1	1	1	0	1	0	2	0	2	0	0	2	0	2	0	2	0	1	2	2	1	0	2	0	1	0	0	1	1	1	0	0	1	0	0	0	2
98	1	0	1	0	0	1	2	2	1	1	0	1	2	1	1	0	2	2	0	1	1	0	2	0	0	1	0	2	0	1	2	1	1	0	0	2	0	2	0	0	0	0	1	0	1	0	1	1	1
99	1	0	0	0	0	0	2	2	1	1	1	0	0	0	0	0	0	0	2	0	2	0	0	2	0	1	0	2	0	1	0	1	1	1	0	2	2	0	0	1	1	0	1	0	2	0	0	1	1
100	0	0	0	0	0	0	2	2	1	1	1	1	1	1	1	0	0	2	0	1	1	0	0	2	0	0	0	2	0	2	1	2	1	0	1	1	1	1	0	0	0	0	0	0	0	1	0	0	2
101	1	0	0	0	0	0	2	2	0	0	1	1	2	2	2	0	0	0	2	0	2	0	1	1	0	0	0	1	0	1	0	0	2	2	0	2	2	0	0	2	1	0	0	0	1	1	1	0	2
102	0	0	0	0	0	2	0	0	2	2	0	0	0	0	0	0	2	0	1	0	2	0	0	2	0	0	0	1	1	2	1	0	1	0	0	2	2	0	0	0	0	0	0	0	1	1	0	0	1
103	1	0	0	0	0	0	0	0	1	1	0	0	0	0	0	0	1	2	0	1	1	0	0	2	0	2	0	1	2	2	1	1	0	0	1	1	1	0	0	2	2	1	1	0	1	1	0	0	2
104	1	0	0	0	0	1	1	1	1	2	0	1	1	1	1	0	1	1	1	0	1	0	0	2	0	0	0	2	0	2	0	1	1	1	1	2	2	0	0	1	1	0	0	0	0	0	1	1	1
105	0	0	0	0	0	1	0	1	1	1	0	0	0	0	0	0	0	2	0	1	0	0	1	1	1	1	0	1	1	2	0	0	1	0	1	2	1	1	1	0	0	0	0	0	1	1	0	1	2
106	0	0	1	1	0	0	1	2	0	0	1	0	1	0	0	0	2	1	1	1	1	0	0	2	0	2	0	2	0	1	0	0	1	1	1	1	1	1	0	1	1	0	1	0	0	0	0	0	2
107	0	0	0	0	0	0	1	1	1	1	1	0	0	0	0	0	1	2	1	1	1	0	0	2	0	2	0	2	0	2	1	0	2	0	2	1	1	1	0	1	1	0	1	0	1	2	0	2	1
108	0	0	1	2	0	0	2	2	1	1	1	0	0	0	0	0	1	1	1	1	2	0	0	2	0	0	0	1	2	2	0	0	2	1	1	2	1	1	1	0	0	0	0	0	0	1	0	2	1
109	1	0	0	1	0	0	2	2	0	1	0	1	1	2	2	0	1	1	1	1	2	0	0	2	0	1	1	2	1	2	0	0	2	1	1	1	2	1	1	2	1	0	1	0	1	0	0	2	0
110	0	0	0	0	0	0	1	1	1	1	0	1	1	0	0	0	1	2	0	1	1	0	0	2	0	1	2	2	1	2	1	0	2	0	0	2	1	0	0	2	1	0	0	0	0	0	0	1	2
111	0	0	1	1	0	1	1	1	1	2	0	0	1	0	0	0	0	0	2	0	1	0	0	2	0	1	0	2	0	2	2	0	0	0	0	2	1	0	0	2	2	0	2	0	2	1	0	2	0
112	1	0	0	0	0	1	1	1	1	1	0	0	0	0	0	0	2	2	0	2	2	0	0	2	0	0	0	2	2	2	2	1	1	1	0	2	1	0	0	2	2	0	0	0	0	0	0	2	1
113	0	0	0	0	0	1	1	2	0	0	1	0	0	0	0	0	1	1	1	0	1	0	1	1	0	0	0	1	2	2	1	0	1	1	0	2	2	0	0	1	1	0	0	0	0	0	0	1	1
114	1	0	1	1	0	0	1	1	1	1	0	1	1	1	1	0	1	1	1	0	2	0	0	2	0	2	0	1	0	1	0	1	1	0	0	1	2	0	0	1	1	0	0	0	1	0	0	1	1
115	0	0	0	1	0	0	1	1	1	1	0	1	1	0	1	1	1	1	2	0	2	0	1	1	0	1	0	2	1	2	2	2	2	0	1	1	1	0	0	2	1	0	0	0	0	0	0	1	1
116	0	0	0	0	0	1	2	2	0	0	1	2	2	0	0	1	1	0	2	0	2	0	0	2	0	0	0	2	1	2	1	1	1	0	0	2	2	0	0	0	0	0	1	0	1	2	0	1	2
117	1	0	0	1	0	1	2	2	0	0	1	0	1	1	1	0	1	1	1	0	1	0	0	2	0	2	0	1	1	2	0	1	1	0	0	2	1	0	0	0	0	0	0	0	0	0	0	1	0
118	1	0	0	0	0	1	1	1	1	1	0	1	1	0	1	1	0	0	2	1	2	1	0	2	0	1	0	2	0	1	0	2	1	0	0	2	2	0	0	1	1	0	0	0	1	1	0	2	0
119	0	0	0	0	0	0	1	2	1	2	0	0	0	0	0	0	2	2	0	2	1	1	0	2	0	1	0	2	0	2	1	0	1	1	0	2	0	0	0	0	0	0	0	0	0	0	0	2	0
120	1	0	0	1	0	1	1	2	0	0	1	1	2	1	2	1	2	0	2	0	2	0	0	2	0	0	0	2	0	2	0	0	0	0	0	2	2	0	0	2	1	0	0	0	0	0	0	1	0
121	0	0	0	0	0	0	1	1	1	2	0	0	0	0	0	0	1	2	1	0	2	0	1	1	1	1	0	2	1	2	1	1	1	1	0	2	1	0	0	1	1	1	0	0	1	1	0	2	1
122	0	1	0	0	0	0	1	1	1	1	1	0	0	0	0	0	1	2	0	2	1	0	0	2	0	1	0	1	1	2	0	2	1	0	0	2	2	0	0	2	2	1	0	0	0	1	0	1	0
123	0	0	0	0	0	0	2	2	1	1	1	0	0	0	0	0	1	0	2	0	2	0	0	2	0	0	2	2	1	2	1	0	1	0	2	1	2	0	0	2	2	0	0	0	0	0	0	1	1
124	1	0	0	0	0	0	1	2	0	0	0	0	0	0	0	0	0	1	2	0	2	1	0	2	0	1	0	2	0	1	1	1	2	2	1	1	1	0	0	0	0	0	1	0	0	0	0	1	1
125	0	0	0	0	0	0	0	0	2	2	0	1	1	0	0	0	1	0	2	0	2	0	0	2	0	2	0	1	2	2	0	0	2	1	0	2	1	0	0	0	0	0	0	0	0	0	0	1	1
126	0	1	1	1	1	0	1	1	1	1	0	1	1	0	0	0	1	1	1	0	2	0	1	1	1	0	0	1	2	2	0	1	2	0	1	1	2	0	0	2	2	0	0	0	0	0	0	2	0
127	0	0	1	1	0	0	2	2	1	1	0	0	1	2	1	0	1	0	2	0	2	0	1	1	0	1	0	1	1	2	1	0	2	1	1	1	1	0	1	0	0	0	0	1	0	0	0	0	2
128	1	0	0	0	0	2	2	2	0	1	0	0	0	0	0	0	2	0	2	0	2	0	2	0	0	1	0	1	0	1	0	1	2	1	0	2	2	0	0	2	2	0	0	0	0	1	0	2	0
129	0	0	0	0	0	0	1	1	1	1	1	1	1	0	0	0	2	1	1	0	2	0	1	1	1	2	0	1	0	1	1	0	1	1	2	1	0	0	0	1	1	0	0	0	0	0	0	1	1
130	0	0	0	1	0	1	2	2	1	1	1	0	1	1	1	0	2	1	1	1	2	0	0	2	0	2	0	2	0	2	2	0	0	1	2	2	1	0	1	1	1	0	1	0	1	0	0	2	0
131	1	0	0	1	0	0	1	1	0	0	1	1	2	1	1	1	1	1	1	0	1	1	0	2	0	2	0	1	1	2	0	0	2	1	2	1	2	0	0	2	2	0	1	0	1	0	0	1	1
132	0	0	0	0	0	0	1	1	1	1	0	0	0	0	0	0	1	1	1	0	1	0	0	2	0	1	0	2	0	2	0	0	2	1	2	1	2	0	0	2	2	2	0	0	1	0	1	1	1
133	1	0	0	0	0	0	1	1	0	0	0	2	2	0	0	1	0	0	2	1	2	0	0	2	0	1	0	1	1	2	0	1	1	0	1	1	1	0	0	2	2	0	1	0	1	1	0	1	1
134	1	0	0	0	0	0	2	2	0	1	0	0	1	1	1	0	1	0	2	0	2	0	0	2	0	1	0	1	1	2	1	0	1	1	0	2	1	1	1	2	0	0	1	0	1	0	0	1	0
135	1	0	0	0	0	0	1	2	0	0	0	0	0	0	0	0	2	1	2	0	1	1	1	1	1	0	0	2	1	2	2	2	2	0	1	1	1	0	0	1	0	0	2	0	1	1	0	1	1
136	1	0	0	0	0	0	0	2	0	0	1	0	1	1	1	0	0	2	0	2	0	0	1	1	0	1	0	1	2	2	1	1	2	0	0	2	2	0	0	0	0	0	0	0	1	0	0	1	1
137	0	0	0	0	0	0	0	0	2	2	0	0	1	1	1	0	1	0	2	0	2	1	0	2	0	0	0	1	2	2	1	0	2	2	1	1	0	0	0	0	0	0	0	0	2	1	0	2	0
138	1	0	0	1	0	0	1	2	0	0	1	1	1	1	1	0	2	0	1	0	1	0	1	1	0	2	0	2	1	1	1	1	1	0	1	2	1	1	0	0	0	0	0	2	0	2	0	0	1
139	1	0	0	0	0	1	0	1	1	1	0	0	0	0	0	0	1	0	2	0	2	0	0	2	0	0	0	2	1	2	2	0	1	1	1	1	1	0	0	2	2	0	1	0	1	0	0	0	2
140	0	1	0	0	0	0	1	1	1	1	0	0	0	0	0	0	2	0	2	0	2	0	1	1	0	1	0	1	1	2	1	1	2	0	0	2	1	0	0	1	1	0	0	0	0	0	0	1	1
141	0	0	0	2	0	1	2	2	0	0	1	1	2	2	2	0	1	0	2	1	2	0	0	2	0	2	0	2	0	1	2	1	1	0	0	2	1	0	0	1	1	0	0	0	0	1	0	0	2
142	1	0	0	1	0	0	2	2	0	1	0	1	2	1	1	0	0	1	1	2	1	0	1	1	0	1	0	2	1	2	2	2	2	0	1	1	0	1	0	0	0	0	0	0	0	0	1	0	2
143	0	0	0	1	0	0	2	2	2	2	0	0	0	0	0	0	1	0	2	0	2	0	0	2	0	1	0	2	0	1	1	1	2	1	1	1	1	0	0	1	1	0	0	0	0	1	0	1	1
144	0	0	0	1	0	0	1	2	0	1	0	1	2	2	2	0	0	0	2	0	1	1	0	2	0	2	0	2	1	1	1	0	1	1	2	0	1	0	0	0	0	1	0	0	2	1	0	1	1
145	0	0	0	0	0	0	2	2	0	1	1	1	2	2	2	0	1	2	0	1	2	2	0	2	0	1	0	1	0	1	1	2	2	0	1	1	2	0	0	1	1	0	0	0	0	1	0	2	0
146	1	1	0	0	0	0	2	2	0	1	1	0	1	1	1	0	1	1	1	0	1	0	0	2	0	0	0	2	1	1	0	1	2	1	0	2	1	0	0	1	1	0	0	0	0	0	1	1	1
147	0	1	0	0	0	0	0	1	2	2	0	0	0	0	0	0	2	0	2	0	2	0	0	2	0	1	0	1	1	2	0	1	1	1	2	1	1	1	0	1	1	0	0	0	0	0	0	2	0
148	1	0	0	0	0	0	1	2	1	1	0	0	0	0	0	0	0	1	1	1	1	0	0	2	0	0	0	2	2	2	0	2	1	1	0	2	1	1	0	0	0	0	1	0	1	0	0	1	1
149	1	0	0	0	0	1	0	0	2	2	0	1	2	2	2	0	1	1	1	1	2	0	1	1	1	0	0	1	2	2	0	0	1	0	0	2	1	0	0	1	1	0	0	2	0	2	0	2	0
150	1	0	0	0	0	0	0	1	1	1	0	0	1	1	1	0	1	1	0	1	0	0	0	2	0	1	0	2	1	1	1	0	1	0	0	2	0	1	0	0	0	0	1	1	0	0	0	1	1
151	0	0	1	0	0	1	0	0	2	2	0	0	2	2	2	1	1	0	2	1	2	0	1	1	1	1	0	2	0	2	2	1	1	0	1	1	1	0	0	0	0	0	0	0	0	0	0	1	1
152	1	0	0	0	0	0	1	1	1	1	0	0	0	0	0	0	1	1	1	0	1	0	0	2	0	1	0	2	0	2	1	0	1	1	1	2	2	0	0	1	1	0	0	0	0	0	0	2	0
153	0	0	1	0	0	1	1	1	1	2	0	1	1	1	1	0	1	0	2	0	2	0	0	2	0	0	0	2	1	1	1	1	1	0	0	2	1	0	0	1	1	0	1	0	1	1	0	1	1
154	1	0	0	0	0	0	2	2	0	0	0	1	1	0	0	0	0	0	1	0	2	0	1	1	0	1	0	2	1	2	0	1	2	0	1	1	1	0	0	0	0	1	0	0	2	1	0	2	0
155	1	0	0	1	0	0	0	1	1	1	1	0	1	1	1	0	1	0	2	0	2	0	0	2	0	0	0	2	0	1	1	1	2	1	0	2	1	0	0	1	1	0	0	0	0	0	1	1	1
156	1	0	1	1	0	0	2	2	1	1	1	1	1	0	0	0	1	1	1	1	2	0	0	2	0	1	0	2	2	1	2	0	1	1	0	2	2	0	0	1	1	0	1	0	1	1	0	1	1
157	1	0	1	1	1	0	1	2	0	0	1	0	0	0	0	0	0	0	1	0	2	0	0	2	0	2	0	2	1	2	1	0	1	1	0	2	1	1	0	1	1	0	1	0	1	1	0	1	2
158	1	0	0	0	0	0	2	2	0	0	0	0	0	0	0	0	1	1	1	0	1	0	0	2	0	1	0	2	1	1	1	1	1	0	2	1	1	0	0	1	1	0	1	0	1	1	0	2	1
159	0	0	0	0	0	0	2	2	0	0	1	0	1	1	1	0	1	1	1	0	2	0	0	2	0	0	0	2	0	2	1	0	1	0	1	1	1	0	0	0	0	1	0	1	0	1	0	2	1
160	1	0	0	0	0	0	1	1	1	1	0	0	0	0	0	0	1	0	2	0	2	0	1	1	1	1	0	1	2	1	1	1	2	1	0	2	2	0	0	1	1	2	0	0	0	0	0	0	2
161	1	0	0	1	0	1	1	1	1	2	0	0	0	0	0	0	1	2	1	0	1	0	0	2	0	2	0	0	1	1	1	0	1	0	1	2	1	0	0	1	0	0	0	2	0	2	0	0	2
162	1	0	0	0	0	0	2	2	0	1	1	0	0	0	0	0	1	2	0	1	1	0	0	2	0	2	1	2	0	2	0	1	2	1	0	2	1	0	0	1	1	2	0	0	0	2	0	2	0
163	1	0	0	1	0	0	0	1	1	1	1	1	2	1	1	1	1	0	2	0	2	0	1	1	0	1	0	1	1	2	0	0	2	0	0	2	2	0	0	1	1	0	0	0	0	0	0	1	1
164	0	0	0	0	0	0	1	1	1	1	1	1	2	2	2	0	0	1	2	0	2	0	1	1	1	1	0	1	1	2	1	0	1	1	1	2	2	0	0	2	2	0	0	0	0	0	0	0	2
165	0	0	0	0	0	0	2	2	0	0	1	0	0	0	0	0	1	2	1	0	1	0	0	2	0	1	0	0	2	2	0	1	2	0	1	1	1	0	0	1	1	2	0	0	1	0	1	1	1
166	1	0	0	0	0	1	0	0	2	2	0	0	0	0	0	0	1	1	1	1	2	0	1	1	0	0	0	2	0	1	2	0	0	0	1	1	1	0	0	1	0	0	1	0	1	1	0	2	0
167	0	0	0	0	0	0	2	2	0	0	1	1	2	1	1	0	0	2	0	1	0	0	0	2	0	1	0	2	1	1	1	0	0	1	2	2	1	0	0	0	0	0	0	1	0	1	0	1	1
168	1	0	0	1	0	0	0	0	2	2	0	0	0	0	0	0	1	1	1	0	2	0	0	2	0	0	0	2	0	2	0	0	2	1	0	2	1	1	0	1	1	0	0	0	0	0	0	1	0
169	1	1	0	0	0	0	1	1	1	1	1	0	0	0	0	0	2	0	2	0	2	0	0	2	0	0	0	2	0	1	1	0	1	1	0	2	0	0	0	0	0	0	2	0	2	1	0	1	1
170	0	0	0	1	0	0	2	2	0	0	0	0	1	1	1	0	1	1	1	1	1	0	0	2	0	0	0	2	0	2	0	1	2	0	0	2	2	0	0	2	2	0	1	0	1	1	1	0	2
171	1	0	0	0	0	0	2	2	0	1	0	0	0	0	0	0	1	0	2	0	2	0	0	2	0	2	0	1	1	2	1	0	1	0	1	1	1	1	0	0	0	0	0	0	1	0	0	2	0
172	0	0	0	1	0	0	2	2	0	1	1	0	0	0	0	0	2	1	1	1	2	0	1	1	1	1	0	1	0	1	1	1	1	1	1	2	1	1	0	1	1	0	0	0	0	0	0	1	1
173	1	0	1	0	1	1	0	1	1	1	1	1	1	0	1	1	1	0	2	0	2	0	1	1	0	0	0	2	0	2	0	1	1	0	1	1	1	0	0	2	2	1	0	1	1	0	0	2	0
174	0	0	0	0	0	0	1	1	1	2	0	0	1	1	1	0	2	1	1	0	2	0	0	2	0	1	0	1	1	0	1	1	2	0	1	2	2	0	0	1	1	2	0	0	1	0	0	1	1
175	0	0	0	0	0	0	0	1	2	2	0	0	1	1	1	0	0	2	0	2	0	0	0	2	0	1	0	2	1	2	0	1	2	0	1	2	1	1	0	1	1	0	1	0	1	0	0	2	1
176	0	0	0	0	0	0	2	2	1	1	0	0	0	0	0	0	1	1	1	1	1	0	0	2	0	1	0	2	1	2	1	0	2	2	1	1	1	1	1	1	0	0	2	0	2	1	0	1	1
177	1	1	1	1	1	0	1	1	1	1	1	1	1	0	1	1	1	2	1	0	2	0	1	1	1	1	0	1	1	2	1	1	2	1	0	2	2	0	0	0	0	0	0	0	0	0	0	0	2
178	1	1	0	0	0	1	1	1	1	1	0	0	1	1	1	0	1	1	1	0	1	0	0	2	0	1	0	1	0	0	2	0	1	2	1	1	0	0	0	1	0	0	1	0	2	2	0	1	1
179	1	0	0	0	0	0	0	0	2	2	0	1	0	0	0	0	2	1	1	1	2	0	1	2	0	0	0	1	1	2	0	0	2	2	0	2	1	0	0	2	2	1	0	0	1	0	0	2	1
180	1	0	0	0	0	1	0	0	2	2	0	0	1	1	0	0	1	2	1	1	1	0	0	2	0	1	0	2	0	2	0	0	2	0	1	1	0	0	1	0	0	0	0	0	0	0	0	0	2
181	1	0	0	0	0	1	1	1	1	1	0	1	2	1	1	0	0	1	1	2	1	0	0	2	0	1	0	1	1	2	1	1	2	1	0	2	0	1	1	0	0	0	0	0	0	0	0	2	0
182	0	0	0	0	0	1	0	2	0	0	1	0	0	0	0	0	1	0	2	1	2	0	0	2	0	0	0	2	0	1	1	0	1	0	1	1	2	0	0	0	0	0	0	0	1	0	0	2	0
183	0	0	1	1	0	0	1	2	0	0	1	0	1	2	1	0	1	1	1	0	2	0	0	2	0	2	1	1	1	2	0	1	2	0	1	1	2	0	0	2	2	0	0	0	1	1	0	1	1
184	1	1	0	0	0	0	1	1	1	1	1	0	0	0	0	0	2	1	2	0	1	0	0	2	0	0	0	2	0	2	2	0	2	2	0	2	1	0	0	2	2	0	0	0	1	1	0	2	0
185	0	0	0	1	0	0	1	1	0	0	0	1	1	0	0	0	0	1	1	1	1	0	1	1	0	2	0	2	2	2	2	2	1	0	1	1	0	1	0	0	0	0	0	0	0	0	0	1	0
186	0	0	1	0	1	0	1	0	1	1	0	1	1	0	0	0	0	0	2	1	2	0	0	2	0	2	0	2	1	2	1	2	1	0	2	0	1	0	0	2	2	0	2	0	2	1	0	2	0
187	1	0	0	0	0	1	1	1	1	1	0	0	0	0	0	0	2	1	1	1	1	0	1	1	0	2	1	1	0	1	1	1	2	0	1	2	1	0	0	1	1	0	0	0	2	1	0	0	2
188	1	0	0	1	0	0	1	1	1	1	0	0	1	1	1	0	1	2	0	0	1	1	0	2	0	0	0	2	0	1	1	0	0	0	0	1	1	0	0	1	0	2	0	0	1	0	0	2	1
189	0	0	0	1	0	0	0	0	1	1	1	0	0	0	0	0	2	1	1	1	2	1	0	2	0	1	1	2	1	2	0	1	1	0	1	1	1	1	0	0	0	0	0	0	0	0	0	1	1
190	1	0	1	1	0	0	1	1	1	1	0	1	2	2	2	0	1	0	2	0	2	0	0	2	0	1	0	2	1	2	1	2	1	1	0	2	0	0	1	0	0	1	0	0	1	1	0	1	2
191	0	0	0	1	0	0	1	1	1	1	0	0	0	0	0	0	0	0	2	0	2	0	0	2	0	1	0	2	0	1	0	0	1	1	1	2	1	0	1	1	1	0	0	0	0	0	0	1	1
192	1	0	0	0	0	0	1	2	0	0	1	0	0	0	0	0	2	1	1	1	2	0	0	2	0	0	0	2	0	2	0	0	1	1	0	2	2	1	0	1	1	0	0	0	0	0	0	2	2
193	0	0	0	0	0	0	1	2	0	1	0	1	2	1	1	1	1	0	2	0	2	0	0	2	0	1	0	2	1	2	1	2	1	0	0	2	1	0	0	0	0	0	0	0	0	1	0	1	1
194	1	0	0	1	0	0	1	1	2	2	0	1	1	0	0	0	1	1	1	0	1	0	0	2	0	1	0	2	0	2	1	2	1	0	0	2	2	0	0	1	1	0	0	0	0	0	0	2	1
195	0	0	1	1	0	0	1	2	0	1	0	0	1	1	1	0	1	1	1	2	1	0	0	2	0	1	0	1	2	1	1	1	1	0	0	2	1	1	1	2	0	0	0	1	0	1	0	2	1
196	1	0	0	1	0	0	1	1	2	2	0	0	0	0	0	0	0	2	0	1	1	0	0	2	0	1	0	1	1	1	1	0	2	0	1	1	2	0	0	2	2	1	0	0	1	2	0	2	0
197	1	0	0	0	0	0	2	2	0	0	1	0	1	1	1	0	1	0	1	0	1	2	0	2	0	1	0	1	1	2	0	0	1	1	0	2	2	0	0	1	1	0	0	0	0	0	1	1	1
198	1	0	0	0	0	0	1	1	0	0	1	0	1	1	0	0	1	1	1	1	1	0	0	2	0	1	0	2	1	1	2	2	2	0	0	2	2	0	0	0	0	0	1	0	0	0	1	0	2
199	0	0	0	0	0	1	1	1	1	2	0	2	2	1	1	0	1	0	2	0	2	0	0	2	0	1	0	2	1	2	1	0	0	0	0	2	0	0	1	0	0	0	2	0	1	1	0	2	1
200	1	1	0	0	0	1	0	1	1	1	0	1	2	2	2	0	2	2	1	0	1	0	1	1	1	2	1	2	1	2	0	1	1	1	2	1	1	0	1	1	1	0	0	0	0	0	1	1	1
201	1	0	0	0	0	0	2	2	0	0	2	1	2	1	1	0	2	0	2	0	2	0	1	1	0	0	0	2	1	1	1	2	2	0	1	1	1	1	0	1	1	0	1	0	1	0	0	2	0
202	1	0	0	0	0	0	1	1	0	0	0	0	0	0	0	0	1	0	2	0	2	0	1	1	0	0	0	1	1	2	0	2	2	0	0	2	2	0	0	1	1	0	1	0	0	1	0	2	0
203	1	0	0	0	0	0	1	1	1	2	0	1	2	1	1	0	2	0	2	0	2	1	0	2	0	2	0	2	1	2	2	1	2	2	2	1	2	1	0	0	0	0	0	1	0	1	1	2	1
204	0	0	1	0	0	1	1	1	1	1	1	0	0	0	0	0	0	2	0	1	0	0	0	2	0	0	0	2	1	1	1	1	1	0	0	2	1	0	0	2	1	0	0	0	0	1	0	2	0
205	1	1	0	0	0	1	1	1	1	2	0	0	1	1	1	0	0	0	2	0	2	0	2	0	1	1	0	2	0	2	1	0	1	1	1	2	1	0	0	2	2	0	0	0	0	0	0	0	2
206	0	1	0	0	0	1	1	1	1	2	0	0	2	2	2	0	2	1	1	1	2	0	0	2	0	1	0	2	1	1	1	1	1	0	1	1	2	0	0	0	0	0	0	1	0	0	1	1	2
207	1	0	1	1	0	0	2	2	2	2	0	1	2	2	2	0	0	0	2	0	2	0	0	2	0	1	0	1	2	2	1	0	2	1	1	2	2	0	0	2	2	1	0	0	0	1	0	0	2
208	0	0	1	1	0	0	2	2	1	1	1	0	0	0	0	0	1	1	1	0	1	0	0	2	0	0	0	1	0	1	2	1	2	1	0	2	2	0	0	2	2	0	0	0	1	0	0	2	0
209	1	0	0	0	0	1	1	1	1	1	1	0	0	0	0	0	2	0	2	0	2	0	0	2	0	1	0	2	0	1	0	0	2	0	1	2	1	0	0	1	1	2	0	0	0	0	2	0	2
210	0	0	1	1	0	0	2	2	0	1	1	1	1	0	0	0	1	1	1	0	2	0	0	2	0	2	0	1	1	2	0	0	2	0	0	2	2	0	0	0	0	0	0	0	0	0	0	0	2
211	1	0	0	0	0	1	0	1	1	1	0	0	1	0	0	1	0	1	1	2	1	0	1	1	0	0	0	2	1	2	2	2	1	0	0	2	0	0	0	0	0	0	0	0	0	0	1	0	2
212	1	0	0	0	0	0	1	2	0	1	0	0	0	0	0	0	1	2	0	2	1	0	0	2	0	1	0	0	2	2	0	0	1	1	1	2	1	0	0	1	1	0	1	1	0	0	0	0	2
213	0	0	0	1	0	0	1	1	1	1	0	1	1	0	0	0	2	1	1	0	2	0	0	2	0	2	0	2	0	1	0	0	1	1	1	2	1	0	0	1	1	0	1	0	1	2	0	2	0
214	0	0	0	2	0	1	0	0	2	2	0	0	1	1	1	0	1	0	2	0	2	1	0	2	0	0	0	1	2	2	1	0	2	1	1	2	1	0	0	1	0	0	0	0	0	1	0	1	2
215	0	0	0	1	0	0	1	2	1	2	0	0	0	0	0	0	0	2	0	1	2	0	0	2	0	0	0	2	1	1	2	1	2	0	2	0	1	0	0	1	1	0	1	0	1	2	1	0	1
216	0	1	0	0	0	1	1	1	1	1	0	1	1	0	1	1	0	1	1	1	2	0	1	2	0	0	0	1	0	1	0	1	1	0	1	2	2	0	0	1	1	1	1	0	1	1	0	1	0
217	1	0	0	0	0	0	2	2	0	1	0	0	0	0	0	0	1	1	1	1	1	0	0	2	0	1	0	1	1	0	1	1	2	2	2	1	1	1	0	1	1	1	0	0	0	0	0	2	0
218	1	0	0	0	0	0	2	2	0	0	1	1	2	1	1	0	1	0	1	0	2	0	0	2	0	2	0	1	2	2	1	0	1	1	0	2	1	0	0	1	1	0	0	0	1	1	1	2	1
219	0	0	1	1	0	0	0	0	2	2	0	1	2	1	1	0	1	1	1	0	1	0	0	2	0	1	1	2	1	2	0	0	1	1	0	2	2	1	0	1	1	1	1	0	1	1	1	1	1
220	1	0	0	0	0	0	2	2	0	1	0	0	1	1	0	0	1	0	2	1	2	0	1	1	0	2	0	2	0	2	0	1	1	1	1	2	0	0	1	1	0	0	0	0	0	1	0	2	0
221	1	0	0	0	0	0	2	2	0	1	1	1	1	1	1	0	1	0	2	0	2	0	0	2	0	1	0	0	1	2	1	1	1	0	1	1	0	0	0	1	0	0	0	0	0	0	0	1	0
222	0	0	0	2	0	1	2	2	0	1	1	0	0	0	0	0	0	1	1	0	0	0	0	2	0	1	0	1	0	1	0	1	1	0	1	1	1	0	0	2	2	0	0	1	0	0	1	1	2
223	1	0	0	0	0	0	1	1	1	1	2	0	1	1	1	0	2	0	2	0	2	0	1	1	1	1	0	1	1	2	0	1	1	1	0	2	0	1	0	0	0	0	0	0	0	2	1	2	1
224	1	0	0	0	0	1	1	1	1	1	0	0	0	0	0	0	2	1	1	1	2	0	0	2	0	1	0	1	2	1	1	2	2	0	0	2	1	1	1	0	0	0	0	0	1	0	0	2	1
225	0	0	0	0	0	0	2	2	0	0	1	0	0	0	0	0	2	1	1	1	2	0	0	2	0	2	0	2	1	1	1	0	0	0	0	2	1	0	0	1	1	0	0	0	0	0	1	0	2
226	0	0	0	0	0	0	1	1	1	1	0	0	0	0	0	0	2	1	1	1	2	0	0	2	0	1	1	2	1	1	1	0	2	1	0	2	1	1	0	1	1	1	0	1	2	0	0	1	1
227	0	0	0	0	0	1	2	2	0	1	1	0	1	2	1	0	0	1	0	0	0	1	0	2	0	2	0	1	1	2	1	1	1	0	0	2	2	0	0	1	1	0	1	0	2	0	0	0	2
228	1	0	0	0	0	0	1	1	1	1	0	1	1	0	0	0	2	2	0	2	2	1	0	2	0	0	0	2	0	2	0	1	1	0	0	1	1	1	0	1	1	0	0	1	1	1	0	2	0
229	0	0	1	0	1	0	1	2	0	0	0	0	1	1	1	0	2	1	1	1	2	0	0	2	0	1	0	2	0	2	1	1	1	1	1	1	1	0	0	1	1	1	0	0	1	0	1	1	1
230	0	0	0	1	0	1	1	1	1	1	1	1	1	0	0	0	1	1	1	1	2	0	0	2	0	2	0	2	1	2	2	0	1	2	1	1	1	1	0	1	1	0	0	0	1	0	1	0	1
231	0	0	0	0	0	0	2	2	0	0	0	1	1	0	0	0	1	1	1	1	1	0	1	1	1	1	0	1	0	1	1	0	2	0	0	2	0	0	1	1	0	0	0	0	0	0	0	2	0
232	1	0	1	1	0	0	1	2	0	1	0	0	1	1	1	0	2	2	0	2	1	0	0	2	0	1	0	1	1	2	0	0	1	1	1	1	1	1	0	0	0	0	1	0	1	1	0	2	0
233	1	0	0	0	0	0	1	2	1	2	0	0	1	1	1	0	2	2	0	1	1	0	0	2	0	1	0	2	0	1	0	2	1	0	0	2	2	0	0	0	0	0	0	0	0	1	0	2	0
234	1	1	0	0	0	1	2	2	0	0	1	0	0	0	0	0	1	0	2	0	2	0	0	2	0	2	0	2	0	2	0	0	1	1	2	1	2	0	0	0	0	0	0	0	0	0	0	2	0
235	0	0	0	0	0	1	1	1	1	1	0	0	0	0	0	0	1	2	0	2	1	0	1	1	1	1	0	1	0	1	0	0	1	1	0	2	2	0	0	0	0	0	0	0	0	0	0	1	1
236	1	0	0	1	0	0	2	2	0	0	0	1	1	0	0	1	2	1	1	0	2	0	0	2	0	0	0	2	0	2	0	1	0	0	0	2	1	0	0	2	2	0	2	0	1	1	0	2	0
237	0	1	1	1	0	0	1	1	1	2	0	1	1	0	1	1	2	0	2	1	1	0	0	2	0	0	0	2	1	2	1	0	1	0	1	2	1	1	0	1	1	0	0	0	1	1	0	1	1
238	1	1	1	0	1	0	1	1	0	0	1	1	1	0	0	0	2	0	2	0	2	0	0	2	0	0	0	2	1	1	1	1	2	0	1	1	1	0	1	1	1	0	0	0	0	0	1	0	1
239	1	0	0	1	0	0	1	1	1	1	0	0	1	1	1	0	1	1	1	0	2	0	0	2	0	0	0	0	1	1	1	1	1	1	1	1	2	0	0	2	2	0	0	0	0	0	0	1	1
240	1	0	1	0	1	1	0	1	1	1	0	1	1	0	0	0	1	1	1	1	1	1	0	2	0	1	0	2	0	1	1	0	1	0	1	2	1	0	0	1	1	0	1	0	1	1	0	1	0
241	1	1	0	0	0	1	1	2	0	1	0	1	1	1	1	0	2	1	1	1	1	0	1	1	1	1	0	1	1	2	1	0	2	1	1	1	1	0	0	1	1	0	1	0	1	0	0	2	2
242	1	0	0	1	0	0	1	1	1	1	1	0	0	0	0	0	1	0	1	1	2	0	0	2	0	2	0	2	0	1	1	1	1	0	1	1	0	0	1	0	0	1	0	0	1	0	0	1	1
243	0	0	1	1	0	0	1	1	1	1	0	0	0	0	0	0	1	1	1	1	1	0	0	2	0	0	0	2	1	1	2	0	0	0	0	2	2	0	0	2	2	1	1	0	1	1	1	0	2
244	1	0	0	0	0	0	0	1	0	0	0	0	0	0	0	0	1	1	1	1	2	0	0	2	0	0	0	1	1	2	0	1	1	1	0	2	1	0	0	1	1	1	0	0	0	0	0	2	2
245	0	0	0	0	0	0	0	1	1	1	0	0	1	1	1	0	0	0	2	0	2	0	0	2	0	2	0	2	0	2	0	0	2	1	1	1	0	1	0	1	1	2	0	0	1	0	0	2	0
246	1	0	0	1	0	0	1	2	0	0	1	0	0	0	0	0	0	0	1	0	2	0	0	2	0	0	0	2	0	1	0	1	0	0	1	1	1	0	0	2	2	1	0	0	2	1	1	0	2
247	0	0	0	0	0	0	2	2	0	0	0	0	0	0	0	0	0	2	0	1	0	0	0	2	0	0	0	2	0	2	1	0	0	1	0	2	2	1	0	1	1	0	0	1	0	0	0	2	0
248	0	0	0	0	0	1	2	2	0	1	0	1	2	2	2	0	0	0	2	0	2	0	0	2	0	2	0	2	0	1	2	1	1	0	0	2	1	0	0	1	1	0	1	0	1	0	0	1	0
249	1	0	0	1	0	0	2	2	0	0	1	0	0	0	0	0	1	1	1	1	1	1	0	2	0	1	0	2	1	2	0	1	1	0	2	1	1	0	0	2	1	0	0	0	0	1	0	2	0
250	0	1	0	0	0	1	0	1	2	2	0	0	0	0	0	0	1	2	0	1	1	1	0	2	0	2	0	2	1	1	1	0	1	0	0	2	1	1	1	1	0	1	0	1	2	0	0	0	2
251	1	0	0	0	0	0	0	1	1	1	0	0	2	1	1	0	2	1	1	1	2	0	0	2	0	1	0	1	1	2	0	1	1	0	0	2	1	0	0	1	1	1	0	0	1	1	0	1	1
252	1	0	0	0	0	0	1	1	1	2	0	0	1	1	1	0	0	0	2	1	2	0	0	2	0	0	1	2	0	2	0	0	1	1	1	1	1	0	0	1	1	0	0	0	1	1	0	1	0
253	0	0	0	1	0	0	1	1	1	1	1	0	1	1	1	0	0	0	2	0	2	1	0	2	0	0	0	1	0	1	0	0	1	1	1	1	1	0	1	1	1	0	0	0	0	1	0	1	1
254	0	0	0	1	0	0	2	2	0	0	0	0	0	0	0	0	2	0	2	0	2	1	1	1	1	0	0	1	1	2	1	1	2	0	0	2	2	0	0	1	1	0	0	0	0	1	0	1	0
255	0	0	0	1	0	0	2	2	0	1	1	1	1	1	1	0	1	0	1	0	2	0	0	2	0	1	0	1	1	2	1	0	1	1	2	0	2	0	0	1	1	0	0	0	0	0	0	1	1
256	1	0	0	0	0	0	1	1	1	2	0	0	1	1	1	0	2	1	2	1	2	0	2	0	0	0	0	2	0	1	2	0	2	2	1	1	1	0	0	1	1	0	0	0	0	0	0	0	2
257	1	0	0	0	0	0	0	0	2	2	0	1	1	0	0	0	0	2	0	1	0	0	0	2	0	1	0	1	1	2	0	2	1	0	0	2	1	0	0	2	2	1	0	0	1	0	1	0	2
258	0	0	0	0	0	0	1	2	0	0	1	0	1	1	1	1	2	1	1	1	1	0	0	2	0	1	0	2	0	2	1	2	1	1	0	2	2	0	0	2	2	0	0	0	0	0	0	1	1
259	1	0	0	0	0	2	0	1	0	0	0	1	1	0	0	0	1	2	0	1	1	0	0	2	0	1	0	1	0	1	1	0	2	0	1	2	1	0	0	2	1	0	0	0	0	0	0	0	1
260	0	0	0	0	0	1	0	0	2	2	0	0	2	2	2	0	2	0	2	0	2	0	0	2	0	0	0	2	0	2	0	0	1	0	0	2	1	1	0	1	1	1	0	0	1	0	0	2	1
261	1	0	0	1	0	0	0	1	1	1	1	1	1	1	1	0	0	2	0	1	1	0	0	2	0	0	0	1	1	2	1	1	1	0	0	2	1	0	0	1	1	0	1	0	0	1	0	0	2
262	0	0	0	0	0	0	0	0	2	2	0	0	1	1	1	0	0	1	2	0	2	0	0	2	0	1	0	0	2	2	0	0	1	1	1	1	1	1	0	1	1	0	0	0	1	1	0	2	1
263	1	1	0	0	0	1	1	2	0	0	1	1	2	1	1	0	1	1	1	0	1	0	0	2	0	1	0	1	1	2	0	1	2	1	2	2	2	0	0	1	1	1	0	0	0	0	0	1	0
264	1	0	0	0	0	0	1	1	1	2	0	0	1	1	1	0	2	0	2	0	2	0	0	2	0	2	0	2	1	2	1	0	2	2	1	1	1	0	1	1	1	0	1	0	1	1	0	1	1
265	1	0	0	0	0	1	1	2	0	0	0	0	1	1	1	0	2	1	1	1	2	0	0	2	0	1	0	2	1	2	2	1	2	1	1	1	1	0	1	1	1	0	2	0	2	1	0	2	0
266	1	0	0	1	0	0	0	1	0	0	0	1	0	0	0	0	1	0	1	1	1	1	0	2	0	0	0	1	0	1	0	1	1	0	0	2	1	0	0	1	1	0	0	0	0	2	0	0	2
267	1	0	0	2	0	0	2	2	0	0	2	0	2	0	0	1	0	1	1	0	0	0	1	1	0	2	0	2	0	2	2	1	2	2	2	1	1	0	0	0	0	0	0	0	0	0	0	2	0
268	0	0	0	0	0	0	1	1	1	1	0	1	1	0	0	0	1	1	1	0	1	1	1	1	1	0	0	2	0	2	0	1	0	0	1	1	1	0	0	1	1	0	0	0	1	0	0	1	1
269	0	0	0	0	0	1	1	2	0	1	0	0	0	0	0	0	1	0	2	0	1	0	0	2	0	0	0	2	0	2	0	0	1	1	2	1	1	0	0	1	1	0	0	0	1	0	1	1	1
270	1	1	1	1	1	0	2	2	0	1	0	1	1	1	1	0	1	0	2	1	2	0	1	1	1	2	0	2	1	1	1	0	0	0	0	2	1	0	0	2	2	0	1	0	1	0	0	1	0
271	1	0	1	0	1	1	2	2	0	1	0	1	1	0	0	0	1	0	1	0	2	0	1	1	1	1	1	2	1	1	1	2	1	0	1	1	1	1	0	0	0	0	1	0	1	1	0	1	1
272	1	1	0	0	0	1	2	2	0	0	1	0	1	0	0	0	1	0	2	0	2	0	0	2	0	1	1	2	0	1	0	1	1	2	1	2	1	0	0	1	1	0	0	0	0	0	0	2	1
273	0	0	0	0	0	0	1	2	0	1	0	0	1	1	1	0	0	2	0	1	1	1	0	2	0	1	0	1	1	0	1	2	1	0	0	2	2	0	0	2	2	0	1	1	1	2	0	1	1
274	0	0	0	0	0	0	2	2	1	1	0	1	2	2	2	0	2	0	2	0	2	0	0	2	0	2	0	2	0	2	0	0	0	0	0	2	2	0	0	1	1	0	0	0	1	1	0	2	1
275	1	0	0	0	0	0	0	1	1	1	0	1	1	0	0	0	2	2	0	2	1	0	0	2	0	2	0	2	1	1	1	0	2	0	1	1	2	0	0	0	0	0	0	0	0	0	0	1	1
276	1	0	0	0	0	1	0	1	0	0	0	0	1	1	1	0	1	1	1	1	1	0	0	2	0	1	0	1	1	2	0	1	2	0	0	2	1	0	0	2	1	0	0	0	0	0	0	1	0
277	1	0	0	0	0	1	2	2	0	0	1	0	0	0	0	0	2	1	1	0	2	0	1	1	0	0	0	1	2	1	1	1	1	1	1	1	1	1	1	0	0	0	0	0	1	1	0	2	0
278	1	0	1	1	0	0	1	1	2	2	0	0	0	0	0	0	1	2	1	0	1	0	0	2	0	0	0	2	0	2	1	0	0	0	1	1	0	0	1	0	0	0	0	1	0	0	1	0	1
279	0	0	0	0	0	0	0	0	2	2	0	0	0	0	0	0	1	0	1	1	1	0	0	2	0	1	0	0	2	2	0	0	1	1	0	2	2	0	0	2	1	0	0	0	0	0	0	2	2
280	0	0	0	0	0	0	1	1	1	1	2	0	1	1	1	0	2	0	1	0	1	0	0	2	0	2	0	2	1	1	1	0	2	1	2	1	1	0	0	0	0	0	0	1	0	0	0	1	1
281	0	0	0	0	0	0	1	1	1	1	0	0	0	0	0	0	0	1	1	0	1	0	1	1	0	1	1	2	1	2	0	1	2	1	0	2	1	1	0	0	0	0	0	0	1	0	0	1	0
282	1	0	0	1	0	0	1	1	1	1	1	0	0	0	0	0	1	2	0	1	1	0	0	2	0	0	0	1	2	2	1	1	1	0	0	2	0	1	0	0	0	0	0	0	0	0	0	2	1
283	0	0	0	1	0	1	2	2	0	1	1	0	1	1	1	0	0	1	1	0	0	0	0	2	0	0	0	2	0	2	0	0	2	1	0	2	1	0	0	1	1	0	0	0	1	1	0	1	2
284	1	1	0	0	0	0	0	1	2	2	0	0	0	0	0	0	1	1	1	1	1	0	0	2	0	1	0	2	0	2	1	2	1	0	0	2	1	1	1	1	0	0	0	0	0	0	0	0	2
285	0	0	1	1	0	0	2	2	0	1	0	0	1	1	1	0	0	1	1	0	1	0	0	2	0	2	0	1	1	2	0	0	1	1	1	2	1	0	0	1	1	2	0	0	1	1	0	1	0
286	1	0	0	0	0	0	2	2	0	1	0	0	0	0	0	0	1	2	1	1	1	0	1	1	0	2	0	2	0	2	0	1	2	0	1	1	1	1	0	1	1	2	0	0	0	0	0	2	0
287	0	1	0	0	0	1	1	1	1	1	0	0	2	1	1	1	1	0	2	0	2	0	0	2	0	1	0	1	1	2	0	0	1	1	1	1	1	0	0	0	0	0	0	2	0	0	1	0	2
288	1	0	0	1	0	0	0	1	1	1	1	1	1	0	0	0	0	1	1	1	1	0	0	2	0	2	0	2	1	1	0	1	2	0	1	1	1	0	0	1	1	0	0	0	0	0	0	2	1
289	0	1	0	0	0	0	1	1	1	1	0	1	1	0	0	0	1	1	1	0	1	0	1	1	1	2	0	1	0	1	0	0	0	0	0	2	1	0	0	1	1	0	1	0	1	1	0	2	0
290	0	0	1	1	1	0	0	1	1	1	0	1	0	0	0	0	0	1	1	0	1	0	1	1	0	0	0	0	2	2	0	0	1	1	0	2	2	1	0	1	1	0	1	0	1	0	0	2	0
291	0	1	0	0	0	1	2	2	0	1	1	0	2	1	1	1	2	2	0	2	2	0	0	2	0	1	0	2	2	0	2	0	1	0	0	2	2	0	0	1	1	0	0	1	1	0	1	0	2
292	1	0	0	0	0	0	2	2	1	1	0	1	2	1	1	0	0	1	1	0	1	0	0	2	0	1	0	1	2	2	1	2	1	0	1	1	1	0	1	1	1	1	0	0	0	0	0	2	1
293	1	0	0	0	0	1	1	1	1	1	0	0	0	0	0	0	2	1	2	0	1	0	1	1	1	1	0	2	0	2	0	0	1	1	1	1	1	0	0	1	1	0	0	0	0	0	0	1	1
294	1	0	0	0	0	0	0	1	1	1	0	0	2	2	2	1	1	1	1	1	2	0	0	2	0	1	0	2	0	1	0	1	1	0	2	1	1	0	0	2	1	1	0	1	1	0	0	2	0
295	1	0	0	0	0	0	2	2	0	0	1	1	1	0	0	0	1	1	1	0	1	0	0	2	0	1	0	2	0	2	1	0	1	0	1	1	0	0	0	1	1	0	0	0	0	0	1	1	1
296	1	0	0	1	0	0	0	0	2	2	0	0	0	0	0	0	1	1	1	1	2	0	0	2	0	0	1	2	2	2	1	1	1	0	0	2	1	0	0	2	2	0	1	0	0	2	1	0	1
297	1	0	0	0	0	2	1	2	0	1	0	1	1	0	1	1	1	1	1	1	1	0	0	2	0	0	0	2	0	1	0	1	1	1	1	2	1	1	0	1	1	1	0	0	1	1	0	1	1
298	0	0	0	0	0	0	2	2	1	1	1	0	0	0	0	0	1	2	0	2	1	0	0	2	0	1	0	1	2	2	1	1	1	0	2	1	0	1	0	0	0	0	0	2	0	2	0	2	0
299	1	0	0	0	0	1	1	1	2	2	0	1	1	1	1	0	2	0	2	0	2	0	1	1	1	1	1	1	1	2	0	1	1	0	0	2	1	0	0	0	0	0	0	0	0	0	1	1	1
300	1	0	1	0	1	1	2	2	0	0	1	0	1	1	1	0	2	0	1	0	1	0	0	2	0	1	0	1	0	1	0	0	2	0	0	2	2	0	0	1	1	0	0	0	0	0	0	0	2
301	0	0	0	0	0	1	0	0	2	2	0	0	0	0	0	0	2	0	2	0	2	0	0	2	0	1	0	2	1	2	1	1	2	1	2	2	2	0	0	2	2	0	0	0	0	0	0	2	0
302	0	0	0	1	0	0	2	2	0	1	1	1	1	1	1	0	0	1	2	0	2	0	0	2	0	1	0	2	0	1	0	0	0	1	0	2	1	1	1	2	0	0	0	0	2	1	1	1	1
303	1	0	1	1	0	0	2	2	0	1	1	0	0	0	0	0	0	2	0	1	1	0	0	2	0	1	0	2	0	1	1	1	2	1	0	2	1	0	0	1	1	0	0	0	0	0	0	2	0
304	1	0	0	0	0	1	2	2	0	1	1	0	0	0	0	0	1	0	2	0	1	0	0	2	0	0	0	1	0	1	1	0	2	0	0	2	1	0	1	1	1	1	0	0	0	0	0	2	2
305	0	0	0	0	0	0	1	1	2	2	0	1	2	2	2	0	0	0	2	0	2	0	0	2	0	1	0	1	0	1	2	0	0	0	0	2	1	0	0	2	2	1	0	0	0	2	0	1	1
306	1	0	0	1	0	1	1	1	1	1	1	1	2	2	2	0	1	1	1	0	2	1	0	2	0	1	0	2	0	2	0	2	2	0	0	2	1	0	0	1	1	1	0	0	1	0	0	1	0
307	1	0	0	0	0	1	2	2	0	1	1	0	1	1	1	0	1	1	1	1	1	0	1	1	0	0	0	2	0	2	0	1	1	0	0	2	0	1	0	0	0	0	1	0	1	2	0	1	1
308	0	0	0	0	0	2	1	1	1	1	1	0	0	0	0	0	1	1	1	0	2	0	0	2	0	2	0	2	2	1	2	0	1	0	0	2	2	1	0	1	1	1	0	0	1	0	0	1	1
309	0	0	1	0	1	0	1	1	1	1	0	0	0	0	0	0	0	2	1	0	1	0	0	2	0	1	0	0	2	2	0	2	2	1	0	2	2	0	0	2	2	0	1	0	1	1	0	1	1
310	0	0	0	0	0	1	1	1	1	2	0	0	0	0	0	0	1	2	0	1	1	0	0	2	0	0	0	2	0	2	0	1	2	1	1	1	1	1	0	1	1	0	0	0	1	0	0	2	0
311	0	0	0	1	0	0	1	2	0	1	0	0	1	1	1	0	1	1	1	1	1	0	0	2	0	1	0	2	1	1	1	2	1	0	0	2	1	1	0	2	2	0	0	0	0	1	0	2	0
312	0	1	0	0	0	0	2	2	0	0	0	1	1	0	0	0	1	2	0	0	0	0	0	2	0	0	0	2	0	2	1	1	2	0	1	1	2	0	0	2	2	0	0	0	0	0	0	1	1
313	1	0	1	1	0	0	2	2	1	1	1	0	0	0	0	0	2	2	1	0	1	0	0	2	0	1	0	1	1	2	0	1	2	0	1	1	2	0	0	2	2	0	0	0	0	1	0	1	1
314	0	1	0	0	0	0	1	1	1	2	0	1	1	0	0	0	0	2	0	1	0	0	0	2	0	0	0	2	0	1	2	0	1	0	1	1	2	0	0	1	1	0	0	0	0	1	0	2	0
315	1	0	1	0	0	0	1	1	1	2	0	0	1	1	1	0	1	1	1	0	1	0	1	1	0	0	0	2	1	1	0	1	1	1	1	2	1	0	0	1	1	0	0	0	0	0	0	2	0
316	0	0	0	0	0	0	1	1	1	2	0	0	1	1	1	0	1	0	1	1	1	1	0	2	0	0	0	2	1	2	1	0	0	0	0	2	1	1	1	1	0	0	0	0	1	0	0	2	2
317	1	0	0	1	0	0	1	2	0	0	1	0	1	1	1	0	1	1	1	0	2	0	0	2	0	2	0	2	0	2	0	1	1	1	0	2	1	0	0	0	0	0	0	1	0	0	0	2	1
318	0	0	1	0	1	1	1	1	1	2	0	1	1	0	0	0	0	0	2	1	2	0	0	2	0	1	0	1	1	2	0	0	1	0	1	1	1	0	0	1	1	0	1	0	1	0	0	2	1
319	0	1	0	0	0	0	1	2	0	0	1	0	1	0	0	0	2	0	1	0	1	0	0	2	0	2	0	2	0	1	0	1	1	0	2	1	1	1	0	1	1	0	0	1	0	0	0	2	0
320	1	0	0	1	0	0	1	1	0	0	2	0	0	0	0	0	2	0	2	1	1	0	0	2	0	0	0	2	1	1	1	1	2	0	1	1	1	0	0	2	2	0	0	1	1	0	0	2	1
321	0	0	1	0	1	1	1	1	1	1	0	1	2	2	2	0	0	0	2	1	2	0	0	2	0	0	0	2	1	1	1	0	2	1	1	1	2	0	0	1	1	0	0	0	1	1	0	2	0
322	0	0	0	1	0	0	1	2	0	0	1	0	1	1	1	0	1	0	2	1	2	0	0	2	0	0	0	1	1	2	0	1	1	1	1	1	0	2	0	0	0	0	0	0	0	1	0	2	0
323	0	0	0	0	0	1	0	1	1	1	0	2	2	0	0	1	0	1	1	1	1	0	1	1	0	1	0	1	1	2	0	0	1	0	1	1	0	1	0	1	1	0	0	1	0	0	0	2	0
324	1	0	1	0	1	1	1	1	1	1	1	0	0	0	0	0	1	2	0	1	2	0	0	2	0	1	0	0	2	2	0	0	1	2	2	2	2	0	0	1	1	0	0	0	2	1	0	2	0
325	1	0	0	0	0	1	1	1	1	1	0	0	1	1	1	0	1	1	1	1	1	1	0	2	0	1	0	1	1	2	1	0	1	0	0	2	1	0	0	1	0	0	2	0	2	1	1	1	1
326	0	0	0	1	0	0	2	2	0	1	1	0	1	1	1	0	1	1	1	1	1	0	1	1	0	1	0	2	1	2	1	1	1	1	2	0	1	1	0	0	0	0	1	0	1	1	0	2	1
327	1	0	0	1	0	0	1	1	1	1	1	1	2	2	2	0	2	1	1	1	1	0	0	2	0	1	0	1	1	2	0	1	2	1	2	2	1	0	0	0	0	0	0	0	2	0	0	1	2
328	1	0	1	0	1	0	2	2	1	1	1	0	1	1	1	0	1	1	1	1	1	0	1	1	1	1	0	2	2	0	2	0	1	0	0	2	2	0	0	2	2	2	0	0	0	0	0	2	1
329	1	0	1	0	1	1	2	2	0	1	0	0	1	1	1	0	1	1	1	1	1	0	0	2	0	0	0	2	1	2	1	0	2	1	2	2	1	0	1	1	1	1	0	0	0	1	0	2	1
330	1	0	0	0	0	0	2	2	0	0	1	0	1	0	0	1	1	0	1	0	2	0	0	2	0	2	0	1	1	2	0	2	2	0	2	0	2	0	0	1	1	0	1	0	1	0	1	0	2
331	1	0	0	1	0	0	1	1	1	2	0	0	0	0	0	0	0	0	2	0	2	0	0	2	0	1	0	1	1	2	0	1	1	2	1	1	1	0	0	2	2	0	0	0	0	1	0	1	1
332	1	0	1	0	0	0	1	2	0	1	0	1	1	0	0	0	0	1	1	0	1	0	0	2	0	0	0	2	0	2	1	0	2	0	0	2	2	0	0	2	2	1	0	1	2	0	1	1	1
333	0	0	0	0	0	1	2	2	0	0	1	0	0	0	0	0	0	1	2	1	2	0	0	2	0	2	0	1	1	2	0	0	2	0	1	1	2	0	0	1	1	1	0	1	0	1	0	1	1
334	0	1	0	0	0	1	1	1	1	2	0	1	1	0	0	0	1	0	2	1	2	0	0	2	0	1	0	2	0	2	1	2	1	0	1	1	1	0	1	0	0	0	0	0	0	0	0	0	1
335	1	0	0	0	0	0	0	1	0	0	1	1	1	0	0	0	1	1	1	0	2	0	1	1	1	1	0	1	0	1	1	1	2	0	1	2	1	0	0	1	1	0	1	0	1	0	1	0	2
336	1	0	0	0	0	0	1	1	1	1	1	0	0	0	0	0	2	2	0	2	0	0	0	2	0	2	0	1	0	1	1	1	1	1	0	2	0	0	0	0	0	0	0	0	0	0	0	1	1
337	0	1	0	0	0	1	2	2	0	0	0	0	0	0	0	0	1	2	0	1	2	1	0	2	0	2	0	1	0	1	2	0	2	2	1	1	1	1	0	2	2	0	0	0	0	0	0	1	0
338	1	0	0	0	0	0	0	0	2	2	0	0	0	0	0	0	1	0	2	1	2	0	0	2	0	2	1	2	0	2	0	2	2	0	2	0	1	0	0	2	2	0	1	0	1	0	0	2	0
339	0	0	0	0	0	0	0	0	2	2	0	0	0	0	0	0	1	1	1	1	2	0	0	2	0	1	0	2	0	2	0	1	2	0	2	2	2	0	0	2	2	0	0	0	0	0	0	1	0
340	1	0	0	0	0	1	2	2	0	0	2	0	0	0	0	0	1	2	0	1	2	0	0	2	0	0	0	2	1	2	2	0	0	1	1	1	1	0	0	1	0	0	0	0	1	1	1	1	1
341	0	0	0	0	0	1	1	1	1	1	0	1	1	0	0	1	0	1	2	1	2	0	1	1	1	1	0	2	0	1	2	0	2	2	1	2	2	0	0	1	1	0	1	0	1	2	0	2	0
342	0	0	0	1	0	0	2	2	0	1	0	0	1	1	1	0	0	2	0	1	0	0	0	2	0	1	0	1	2	1	1	1	2	1	1	1	1	0	0	0	0	0	1	0	1	0	1	1	1
343	1	1	1	1	0	0	0	0	2	2	0	0	2	2	2	0	1	0	1	0	1	0	0	2	0	1	0	1	1	2	0	0	1	1	0	2	1	0	0	1	1	0	0	0	0	0	0	2	1
344	0	1	1	1	1	0	1	1	1	1	1	0	0	0	0	0	1	1	1	1	1	1	0	2	0	0	0	2	1	1	1	0	0	0	0	2	1	0	0	1	1	1	0	0	1	0	0	2	2
345	1	0	1	1	0	0	0	1	1	1	1	0	2	2	2	1	0	0	2	0	2	0	0	2	0	2	0	1	2	2	1	1	1	0	0	2	2	0	0	1	1	0	1	0	1	1	0	2	0
346	0	0	2	0	1	0	1	2	0	0	0	1	1	0	0	0	1	0	2	1	2	0	1	1	1	0	0	2	1	2	1	1	2	0	0	2	1	0	0	1	0	0	0	0	1	1	0	0	1
347	0	0	0	0	0	0	2	2	0	1	0	0	0	0	0	0	2	1	2	1	2	0	1	1	0	1	0	2	0	2	2	1	1	1	1	2	0	0	0	0	0	0	1	0	1	1	0	2	0
348	1	0	0	1	0	0	1	1	1	1	0	0	0	0	0	0	1	0	2	0	2	0	0	2	0	1	0	1	2	2	0	1	2	0	2	0	1	1	0	1	1	1	0	0	1	0	1	0	1
349	1	0	0	0	0	1	2	2	0	0	1	1	2	1	1	0	2	0	2	0	2	0	0	2	0	1	0	1	0	1	0	0	2	0	2	1	1	0	0	2	1	1	0	0	1	1	0	2	2
350	1	0	0	0	0	0	2	2	1	1	0	0	2	1	1	1	1	1	1	1	1	1	1	1	1	1	0	2	1	1	1	0	1	0	1	2	1	0	0	0	0	0	1	0	0	0	0	1	1
351	1	0	0	0	0	1	0	1	1	1	0	0	1	1	1	0	2	0	2	0	2	1	0	2	0	0	0	2	1	2	0	0	1	0	0	2	1	0	0	1	1	0	1	1	1	2	0	2	0
352	0	0	0	0	0	0	0	1	1	1	0	1	1	0	0	0	1	2	0	1	2	1	0	2	0	0	0	2	0	2	1	0	0	0	2	2	1	0	0	2	1	0	1	0	0	0	0	2	0
353	0	0	0	0	0	0	2	2	0	1	0	0	1	0	0	0	1	2	0	0	0	0	0	2	0	0	0	2	0	2	1	0	1	1	0	2	1	0	0	1	1	0	1	0	0	2	0	0	2
354	0	0	0	0	0	0	1	1	1	1	2	1	1	0	0	0	2	0	2	0	2	1	0	2	0	0	0	2	0	1	2	0	2	2	1	2	2	0	0	0	0	0	0	0	1	1	0	1	1
355	0	0	0	0	0	0	2	2	0	0	0	0	1	0	0	0	1	2	0	0	0	0	1	1	1	0	0	2	1	2	0	0	0	0	0	2	1	1	0	0	0	0	1	0	1	0	0	0	2
356	1	0	0	1	0	1	2	2	1	1	0	0	0	0	0	0	1	1	1	2	1	0	0	2	0	0	0	1	0	1	0	2	2	0	2	0	1	1	0	1	1	0	1	0	0	0	0	0	1
357	1	1	0	0	0	0	1	1	1	1	1	1	1	0	1	1	1	1	1	0	1	0	0	2	0	1	0	2	0	2	1	2	1	0	0	2	1	1	1	1	0	0	0	0	0	0	1	1	1
358	1	0	0	1	0	0	2	2	0	0	1	0	1	1	1	0	1	1	1	0	2	0	0	2	0	1	0	2	0	1	2	1	2	2	1	1	1	0	0	1	1	0	0	0	1	0	0	2	0
359	0	0	0	0	0	0	1	1	1	1	0	0	1	0	0	1	2	0	2	0	2	0	0	2	0	1	1	2	0	2	0	0	0	0	0	2	1	0	0	1	0	0	0	0	0	0	0	2	0
360	0	0	1	0	1	1	1	1	1	1	1	1	2	2	2	0	2	1	1	0	2	1	0	2	0	2	0	2	0	2	2	2	2	0	1	2	2	0	0	1	1	1	0	0	0	0	0	1	1
361	0	0	0	1	0	0	0	0	2	2	0	0	0	0	0	0	0	0	2	0	2	0	0	2	0	2	0	1	2	2	0	1	1	0	1	2	2	0	0	2	2	0	0	0	0	0	0	2	0
362	0	0	0	0	0	0	1	1	1	1	0	1	1	1	1	0	2	0	2	1	2	0	0	2	0	0	0	1	1	2	0	0	0	0	0	2	2	1	0	1	1	1	0	0	0	0	0	1	2
363	1	0	0	1	0	0	2	2	0	0	1	0	0	0	0	0	0	0	2	0	2	0	1	1	1	1	0	2	0	2	1	0	2	0	0	2	2	0	0	1	1	0	0	0	0	1	0	0	2
364	0	0	0	0	0	1	1	2	0	0	0	1	2	1	1	0	1	2	0	0	0	1	1	1	1	1	0	1	1	2	1	0	1	1	0	2	1	1	0	0	0	0	0	0	1	1	0	2	1
365	0	0	0	0	0	0	0	2	0	0	1	0	1	0	0	0	1	0	2	0	2	0	2	0	0	0	0	2	0	2	0	1	0	0	0	2	1	0	0	1	1	0	0	0	0	0	0	2	0
366	1	0	0	0	0	0	1	1	1	1	2	0	1	1	1	0	1	2	0	0	0	0	0	2	0	1	0	2	0	2	2	1	1	2	1	2	0	1	0	1	1	0	0	0	0	0	0	0	2
367	1	0	0	1	0	0	2	2	0	0	1	0	1	1	1	0	1	1	1	0	2	0	2	0	1	1	0	1	2	2	0	0	1	0	1	1	1	0	0	1	1	0	1	0	1	2	0	1	1
368	0	0	0	0	0	1	1	2	0	0	1	0	1	1	1	0	1	1	1	0	1	0	0	2	0	1	0	2	1	2	2	0	2	0	0	2	2	0	0	0	0	1	0	1	1	0	2	0	2
369	0	0	0	0	0	0	1	2	0	1	0	0	0	0	0	0	1	0	2	0	2	0	0	2	0	1	0	1	2	2	1	0	0	0	0	2	1	0	0	1	1	0	0	0	0	0	0	0	2
370	1	0	0	0	0	0	1	1	1	1	1	1	0	0	0	0	1	1	1	1	2	0	0	2	0	1	0	2	0	2	1	1	0	0	0	2	2	0	0	2	2	1	0	0	1	1	0	1	1
371	0	0	0	1	0	0	1	1	0	2	0	0	0	0	0	0	1	0	2	0	2	0	1	1	1	1	0	2	1	1	1	1	1	1	1	1	1	1	0	2	2	0	2	0	2	1	0	2	0
372	1	0	0	0	0	1	0	0	2	2	0	0	1	1	1	0	0	1	0	1	2	0	0	2	0	0	0	2	0	2	0	1	1	0	0	1	2	0	0	1	1	1	0	0	1	2	0	2	1
373	0	0	0	0	0	0	1	2	1	2	0	0	0	0	0	0	2	0	2	0	2	0	1	1	0	0	0	2	1	1	1	1	2	0	0	2	2	0	0	0	0	0	0	0	1	0	0	2	0
374	0	0	0	1	0	0	2	2	0	0	0	0	0	0	0	0	1	1	1	0	1	0	0	2	0	0	1	2	1	2	0	1	2	2	1	2	1	0	1	1	1	0	1	0	1	0	0	2	0
375	0	0	0	0	0	0	1	2	0	1	0	1	1	0	1	1	1	1	1	1	2	0	1	1	1	1	0	1	0	2	1	1	0	0	1	1	1	1	1	0	0	0	2	0	2	1	1	0	2
376	0	1	0	0	0	1	1	2	0	0	1	0	1	1	1	0	1	1	1	1	1	0	0	2	0	1	0	2	2	2	1	0	2	0	0	2	1	0	0	2	2	1	0	0	1	1	0	2	0
377	1	0	0	1	0	0	1	1	1	1	1	1	1	0	0	0	1	1	1	1	1	0	0	2	0	0	0	2	0	2	1	0	1	0	1	2	1	0	0	1	1	0	0	0	1	0	0	2	0
378	0	0	0	0	0	0	1	1	1	1	0	1	1	0	0	0	1	2	0	1	1	0	0	2	0	1	0	1	1	1	1	0	2	0	0	2	0	0	0	0	0	2	0	0	0	0	0	1	1
379	1	0	0	0	0	0	1	1	1	1	0	1	1	0	1	1	2	1	2	1	2	1	0	2	0	2	0	1	0	1	0	1	2	0	2	2	1	1	0	0	0	0	0	1	0	0	0	0	2
380	1	0	0	0	0	0	2	2	0	0	1	0	0	0	0	0	0	1	2	1	2	1	1	1	1	0	0	2	1	2	1	0	1	2	2	2	2	0	0	2	2	0	0	0	0	0	0	0	2
381	0	0	0	0	0	1	1	2	0	1	0	2	2	0	0	0	1	2	0	0	0	1	0	2	0	1	0	1	1	2	0	0	1	1	0	2	2	0	0	0	0	0	0	0	0	0	1	1	1
382	0	0	1	0	0	1	2	2	2	2	0	0	0	0	0	0	1	1	0	1	0	0	0	2	0	1	0	1	2	2	1	0	2	1	2	1	1	0	0	2	1	0	0	0	0	0	0	2	2
383	0	0	0	0	0	0	1	1	2	2	0	0	0	0	0	0	1	1	1	1	2	0	1	1	0	1	0	2	1	1	1	0	0	0	1	1	1	0	1	1	1	0	0	0	0	0	0	2	0
384	1	0	0	1	0	0	0	1	2	2	0	0	0	0	0	0	2	2	0	1	2	0	0	2	0	1	0	2	0	2	1	0	0	0	0	2	1	0	0	1	1	0	0	0	0	0	0	2	1
385	1	0	0	1	0	0	0	1	1	1	0	1	2	0	0	0	0	0	2	0	2	0	0	2	0	1	0	2	0	2	0	1	2	0	1	1	2	0	0	0	0	0	0	0	0	0	0	2	1
386	1	0	1	1	0	0	0	0	2	2	0	0	0	0	0	0	1	0	2	1	2	0	0	2	0	1	0	2	0	1	0	0	2	2	1	2	0	0	0	1	1	0	1	0	0	0	0	1	0
387	1	0	0	1	0	0	2	2	1	1	1	0	0	0	0	0	1	2	0	1	0	0	0	2	0	2	1	2	1	2	0	1	2	0	1	2	2	0	0	2	2	0	0	0	0	0	0	1	1
388	1	0	0	1	0	0	1	1	1	2	0	1	1	0	0	0	0	2	0	0	1	0	0	2	0	1	0	2	0	2	2	1	2	1	1	1	1	0	0	0	0	1	0	1	1	0	0	2	1
389	1	0	0	0	0	1	1	2	0	1	0	0	2	2	2	0	0	1	1	2	1	0	0	2	0	1	1	1	1	2	0	0	0	0	0	2	2	0	0	2	2	0	1	0	1	1	0	2	0
390	1	0	0	1	0	0	2	2	1	1	0	0	0	0	0	0	2	1	1	0	2	0	1	1	1	1	0	0	2	2	0	1	2	0	1	1	1	0	0	1	1	0	2	0	2	1	0	2	1
391	0	0	0	0	0	1	0	0	2	2	0	0	0	0	0	0	1	2	0	1	2	2	0	2	0	1	0	1	2	2	1	0	1	0	1	1	2	0	0	2	2	1	0	0	2	1	0	1	1
392	0	1	0	0	0	0	0	1	1	1	0	0	1	1	1	0	1	2	0	1	2	0	0	2	0	1	0	2	1	2	2	0	1	0	0	2	0	0	1	0	0	0	1	0	1	0	0	1	0
393	1	0	0	1	0	1	1	1	1	2	0	2	2	1	2	1	1	1	1	0	1	0	1	1	1	1	0	2	0	1	1	1	1	1	0	2	1	0	0	2	1	2	0	0	0	0	0	2	0
394	1	0	0	1	0	0	1	2	0	0	0	1	1	0	0	0	1	0	2	1	2	0	0	2	0	1	0	2	1	2	2	2	2	0	2	0	1	0	0	2	2	0	0	0	0	0	0	1	1
395	1	0	0	1	0	0	1	1	1	1	1	1	1	0	0	0	1	2	0	1	0	0	0	2	0	1	0	2	1	2	1	0	1	1	1	2	0	2	0	0	0	0	0	0	0	0	0	1	2
396	0	0	1	0	1	0	0	1	1	1	0	0	0	0	0	0	1	2	0	1	2	0	0	2	0	1	0	2	0	2	0	2	1	0	0	2	1	0	0	2	2	0	0	0	0	2	0	1	1
397	0	0	0	1	0	0	2	2	1	1	0	0	0	0	0	0	2	1	1	1	2	0	0	2	0	2	0	2	0	2	1	2	2	0	2	0	2	0	0	1	1	0	0	0	1	1	0	2	1
398	1	0	0	0	0	0	0	1	1	1	0	1	1	0	0	0	0	0	1	1	1	0	0	2	0	2	0	1	2	2	1	2	2	0	2	0	2	0	0	2	2	0	0	0	0	0	0	1	1
399	0	0	1	0	1	1	2	2	0	0	1	0	0	0	0	0	2	1	1	1	2	0	0	2	0	1	0	2	0	1	1	1	0	0	0	2	1	0	0	2	1	0	2	0	1	1	0	2	1
400	1	0	0	0	0	0	1	1	1	1	1	1	1	0	0	0	1	0	2	0	2	0	1	1	1	1	0	2	1	2	0	1	1	0	1	1	2	0	0	1	1	0	0	1	0	1	0	1	0
401	0	0	0	0	0	1	2	2	0	1	1	0	1	1	1	0	1	2	0	1	1	0	0	2	0	1	0	2	0	2	2	1	1	0	0	2	1	0	0	2	2	1	0	1	2	0	0	1	1
402	0	0	0	0	0	0	0	1	1	1	0	0	0	0	0	0	0	1	1	0	0	0	0	2	0	1	0	2	0	2	2	1	1	0	0	2	1	0	0	2	1	0	0	1	1	1	0	2	0
403	1	0	0	0	0	0	0	1	0	0	1	0	0	0	0	0	1	0	1	0	2	0	0	2	0	0	0	2	0	2	0	2	2	0	0	2	1	0	0	1	0	0	0	0	0	1	0	2	0
404	0	1	0	0	0	0	1	1	0	2	0	1	1	0	1	1	1	1	1	1	1	0	0	2	0	1	1	2	1	2	1	1	2	0	1	1	2	0	0	2	2	0	0	0	1	1	0	1	2
405	1	0	0	0	0	0	1	1	0	0	0	1	2	1	1	1	2	1	2	1	2	1	0	2	0	0	0	1	2	2	1	0	1	1	1	2	1	1	0	1	1	0	0	0	0	0	0	0	2
406	0	0	0	0	0	0	1	1	2	2	0	0	0	0	0	0	1	1	1	0	1	0	0	2	0	0	0	2	2	2	0	0	1	1	0	2	1	0	0	2	2	0	0	1	0	1	1	1	1
407	1	0	0	0	0	0	2	2	0	0	1	1	2	1	1	1	0	0	2	0	2	0	0	2	0	0	0	1	0	1	0	1	1	0	1	1	2	0	0	1	1	0	0	0	0	0	0	0	2
408	1	0	0	0	0	0	1	1	1	1	0	0	2	1	1	0	1	0	2	1	2	0	0	2	0	0	0	2	2	1	2	0	2	0	1	1	1	0	0	0	0	0	0	0	1	1	0	0	1
409	1	1	0	0	0	0	0	0	2	2	0	0	0	0	0	0	1	1	1	1	1	0	0	2	0	0	0	2	0	1	0	0	1	0	0	2	1	0	0	0	0	0	0	1	0	1	0	1	1
410	1	1	1	1	1	0	2	2	0	1	0	0	0	0	0	0	2	1	1	1	2	0	0	2	0	2	0	1	1	2	1	0	2	0	1	2	1	0	1	1	1	1	0	1	1	0	0	1	1
411	1	0	0	1	0	0	1	1	1	2	0	0	0	0	0	0	1	2	0	1	1	2	0	2	0	1	0	2	0	2	0	0	2	1	1	1	2	0	0	1	1	0	0	0	0	0	0	2	0
412	1	0	0	2	0	0	1	1	1	1	0	0	1	1	1	0	1	1	1	1	2	0	1	1	0	2	0	2	1	1	1	2	2	0	0	2	1	0	0	0	0	0	0	0	0	1	0	2	0
413	1	0	0	0	0	1	1	1	1	1	0	1	1	0	0	0	1	1	1	1	1	0	1	1	0	0	0	2	0	2	2	0	0	0	0	2	2	0	0	2	2	0	0	0	2	0	0	1	1
414	0	0	0	0	0	0	2	2	0	1	0	0	0	0	0	0	2	1	1	1	1	0	1	1	1	1	2	2	1	2	1	0	2	2	0	2	2	0	0	2	2	0	0	0	0	0	0	2	0
415	1	0	0	0	0	1	1	1	0	0	0	0	1	0	0	1	2	2	0	1	2	0	0	2	0	1	0	1	1	2	0	2	2	0	1	1	1	1	0	1	1	0	0	1	0	0	0	2	0
416	1	0	0	0	0	0	2	2	1	1	1	1	2	1	1	0	1	1	1	1	2	0	0	2	0	1	0	2	0	2	0	0	0	1	0	2	2	1	0	1	1	0	1	0	2	2	0	0	1
417	1	0	0	0	0	0	1	2	0	0	0	0	1	1	1	1	1	0	2	0	2	0	0	2	0	2	0	1	1	2	0	0	2	0	0	2	2	0	0	1	1	1	0	1	2	0	0	1	1
418	0	0	2	0	1	0	1	1	1	1	1	1	2	1	1	1	0	0	2	1	2	0	0	2	0	2	0	2	1	2	0	1	2	0	0	2	1	0	0	1	0	0	1	0	1	0	0	2	0
419	0	0	0	1	0	1	0	1	1	1	1	0	1	1	0	0	2	2	0	2	1	0	0	2	0	1	0	1	1	2	0	1	2	0	2	0	0	0	0	1	1	0	1	0	1	1	2	0	2
420	1	0	2	0	1	0	1	2	0	0	1	0	0	0	0	0	1	0	2	0	2	0	0	2	0	0	0	1	1	2	1	0	2	1	2	2	1	1	0	2	2	0	0	0	0	1	0	2	0
421	1	0	0	1	0	0	1	1	1	1	1	0	0	0	0	0	1	0	2	0	2	0	1	1	0	1	0	2	0	2	0	1	1	0	0	2	1	0	1	1	1	0	1	0	1	0	0	2	0
422	0	0	0	1	0	0	1	1	1	2	0	0	0	0	0	0	0	2	0	1	1	0	0	2	0	0	0	1	1	2	0	1	1	0	1	2	1	0	1	1	1	0	1	0	1	0	0	2	1
423	0	0	0	0	0	0	2	2	0	0	0	2	2	0	0	0	0	2	0	0	1	0	0	2	0	0	0	2	0	1	0	0	1	0	2	1	0	1	1	0	0	1	1	0	0	0	0	1	0
424	1	0	0	0	0	1	2	2	1	1	1	2	2	0	0	1	1	1	1	0	1	0	0	2	0	1	0	0	2	2	0	0	0	0	1	1	1	1	0	1	1	0	1	0	0	0	0	2	0
425	1	0	0	1	0	0	1	1	1	1	1	0	0	0	0	0	2	0	2	1	1	0	0	2	0	2	0	0	2	2	0	0	1	0	2	1	1	0	1	1	1	0	1	1	1	2	0	1	2
426	0	0	0	0	0	0	2	2	1	1	0	1	1	1	1	0	1	0	2	0	2	1	0	2	0	0	0	2	2	1	2	2	1	0	2	0	1	0	0	2	1	0	0	0	0	0	0	2	2
427	0	0	0	0	0	0	1	2	0	0	1	0	1	1	1	0	0	1	1	0	1	0	2	0	1	1	0	2	0	1	1	1	0	0	1	1	0	1	0	0	0	0	0	0	1	0	0	1	1
428	1	1	0	0	0	0	1	1	1	1	1	0	0	0	0	0	2	1	1	0	2	0	0	2	0	0	0	2	2	2	0	1	2	0	0	2	1	0	0	0	0	0	0	1	0	0	0	2	0
429	1	0	0	0	0	0	2	2	0	1	1	0	1	1	1	0	1	2	1	0	2	0	0	2	0	1	0	2	1	2	0	0	0	1	0	2	2	0	0	2	2	1	0	0	1	1	0	2	0
430	1	0	0	0	0	0	1	1	0	0	0	0	1	1	1	0	1	0	1	0	1	0	0	2	0	2	0	2	0	1	0	1	1	0	0	2	1	1	0	1	1	0	1	0	1	1	0	2	0
431	0	0	0	0	0	1	1	1	1	2	0	0	0	0	0	0	2	1	1	1	2	0	0	2	0	1	0	1	1	2	1	1	2	1	1	2	2	0	0	1	1	0	0	0	1	0	0	2	1
432	1	0	1	0	1	1	2	2	0	1	0	1	2	1	1	0	0	2	0	1	2	0	1	1	0	0	1	2	1	2	0	0	1	0	0	2	1	0	0	2	1	0	0	0	0	0	1	0	2
433	0	0	0	0	0	1	1	1	0	0	1	0	1	1	1	0	1	2	1	0	1	0	1	1	1	1	0	1	1	2	0	1	1	1	2	1	1	0	0	1	1	0	1	0	1	0	0	1	1
434	1	0	0	1	0	1	1	1	1	1	0	0	2	1	1	0	1	1	1	0	1	0	0	2	0	1	0	0	1	1	1	2	1	0	1	1	1	0	0	1	1	0	0	0	0	0	0	1	1
435	1	0	0	1	0	0	1	1	1	1	0	1	1	1	1	0	2	0	2	0	2	0	0	2	0	1	0	2	0	2	1	0	0	0	0	2	1	1	0	0	0	0	1	0	1	0	0	1	1
436	1	1	0	0	0	0	2	2	0	0	1	0	1	1	1	0	1	0	2	1	2	0	1	1	1	1	0	2	0	2	2	2	2	1	0	2	1	0	0	1	1	1	0	0	1	2	0	1	1
437	0	0	1	1	0	0	0	0	1	1	0	0	1	1	1	0	1	1	1	1	1	0	1	1	0	2	0	1	1	1	1	1	2	0	1	1	1	0	0	1	1	0	0	0	0	0	0	1	0
438	0	0	0	0	0	1	0	1	1	1	0	0	1	1	1	0	0	0	2	0	2	0	2	0	0	0	0	2	1	0	1	1	1	0	0	2	2	1	0	1	1	0	1	0	0	2	0	2	1
439	1	0	1	1	0	0	1	1	1	1	0	0	1	1	1	0	0	2	0	1	0	0	1	1	0	1	0	1	2	1	1	0	2	1	1	1	0	0	1	0	0	0	0	0	0	1	0	2	0
440	0	0	1	0	1	0	2	2	0	0	1	1	1	1	1	0	2	0	2	1	2	0	0	2	0	0	0	2	1	1	2	0	2	2	1	2	1	0	0	2	2	0	1	0	1	1	0	0	2
441	1	1	0	0	0	0	1	1	1	2	0	0	1	1	1	1	1	1	0	1	0	1	0	2	0	0	0	1	1	2	0	1	1	0	1	1	1	0	0	1	1	0	1	0	1	1	0	1	1
442	0	0	0	1	0	0	1	1	0	0	1	0	0	0	0	0	2	1	1	1	2	0	0	2	0	0	0	2	1	2	1	0	0	0	0	2	1	1	0	1	1	1	0	0	0	2	0	2	0
443	1	0	0	0	0	0	0	0	2	2	0	1	2	2	2	0	1	1	1	1	1	0	0	2	0	1	0	2	2	2	2	0	0	1	0	2	2	0	0	1	1	0	0	1	1	1	0	0	1
444	0	0	0	0	0	1	2	2	0	1	1	0	0	0	0	0	1	0	1	2	1	0	0	2	0	0	0	1	1	2	0	0	1	1	0	2	1	0	0	1	1	0	1	0	2	2	0	1	0
445	0	0	0	1	0	0	2	2	0	1	1	0	1	1	1	0	1	1	1	1	1	0	0	2	0	2	0	2	1	2	2	2	2	0	1	1	1	0	0	1	1	0	0	0	0	0	0	2	1
446	0	0	0	0	0	0	1	2	0	0	0	0	0	0	0	0	2	1	1	1	2	0	0	2	0	1	0	2	0	2	1	1	1	0	0	2	1	0	0	1	1	0	0	0	1	0	0	2	2
447	0	0	0	0	0	1	1	1	2	2	0	0	0	0	0	0	0	1	1	2	1	0	0	2	0	0	0	2	0	2	1	1	2	0	0	2	1	0	1	1	1	0	1	0	1	0	0	1	1
448	0	0	0	0	0	0	1	1	1	1	1	0	1	1	1	0	2	0	2	0	2	0	1	1	0	2	0	1	1	2	1	0	0	0	0	2	2	0	0	2	2	0	0	0	1	1	1	1	1
449	0	0	0	0	0	0	2	2	0	0	0	0	1	2	1	0	1	1	1	0	2	1	1	1	0	1	0	0	1	1	0	1	2	1	1	1	1	0	0	1	1	0	0	0	0	0	0	1	0
450	1	0	0	0	0	0	2	2	0	1	1	2	2	0	0	0	1	0	2	0	1	1	1	1	1	1	0	2	1	1	2	0	2	0	2	1	1	0	0	1	1	0	0	0	0	0	0	1	1
451	0	0	0	0	0	0	1	2	0	1	0	1	1	1	1	0	1	1	1	1	1	0	0	2	0	2	0	1	1	2	0	0	1	1	0	2	0	0	0	0	0	0	0	0	2	1	1	0	1
452	0	0	0	1	0	0	1	1	2	2	0	1	1	0	0	0	2	0	2	0	2	0	0	2	0	0	0	1	1	2	0	1	1	0	0	2	2	1	0	1	1	1	0	0	1	0	0	2	0
453	0	0	0	0	0	2	0	0	2	2	0	1	1	0	0	0	2	0	1	0	1	0	1	1	1	1	0	2	1	0	1	0	2	2	1	2	1	0	0	1	1	0	0	1	1	1	0	1	1
454	0	0	0	0	0	0	1	1	1	1	0	0	1	0	0	0	2	2	0	2	2	0	0	2	0	1	0	1	2	2	0	1	1	0	1	1	1	1	0	1	1	0	0	1	1	1	0	2	0
455	0	0	1	1	0	0	1	1	2	2	0	0	1	1	1	1	0	0	2	1	2	0	0	2	0	2	0	2	1	2	0	0	1	1	0	2	2	0	0	2	2	0	0	0	0	0	1	0	2
456	0	0	0	0	0	0	2	2	0	0	0	1	1	1	1	0	0	1	1	1	2	0	1	1	0	0	0	2	1	2	1	2	2	0	0	2	2	0	0	2	2	0	0	0	0	0	0	2	1
457	1	0	0	0	0	0	1	1	1	2	0	0	0	0	0	0	1	1	1	1	1	0	0	2	0	0	1	1	1	2	0	0	0	0	0	2	1	1	1	1	0	0	0	0	1	1	0	0	2
458	0	0	0	2	0	1	1	1	0	0	1	0	1	0	0	0	2	0	1	0	1	0	0	2	0	2	0	1	1	2	0	0	1	0	1	1	1	1	1	2	1	0	0	1	0	1	0	0	2
459	1	0	1	1	0	0	1	2	0	0	1	1	1	1	1	0	0	1	2	1	2	0	0	2	0	1	0	2	1	2	1	0	2	1	1	2	1	1	0	1	1	0	1	0	2	0	1	1	1
460	1	0	1	0	0	0	0	0	2	2	0	1	1	0	1	1	2	1	1	1	1	0	0	2	0	1	0	0	1	1	1	1	0	0	0	2	2	0	0	2	2	1	0	0	0	0	0	1	0
461	1	0	0	1	0	0	2	2	0	0	0	0	0	0	0	0	2	1	2	1	2	0	0	2	0	1	0	2	2	0	2	2	2	0	0	2	1	0	0	1	1	0	0	0	0	0	0	1	0
462	1	0	1	1	0	0	1	1	1	1	1	0	0	0	0	0	2	1	1	1	2	0	0	2	0	2	0	2	0	2	1	0	1	1	0	2	0	0	1	0	0	0	0	0	0	0	0	2	0
463	1	0	1	1	0	0	1	1	0	0	0	0	0	0	0	0	1	1	1	0	1	0	0	2	0	2	0	1	1	2	0	0	2	0	0	2	0	0	0	0	0	0	1	1	1	2	0	2	0
464	0	0	0	0	0	0	1	1	1	1	0	0	0	0	0	0	0	1	1	2	1	0	1	1	0	1	0	1	1	2	1	0	1	1	0	2	2	0	0	1	1	0	1	0	0	0	0	1	0
465	0	0	0	0	0	0	2	2	0	0	0	1	1	0	1	1	1	1	1	1	1	0	0	2	0	0	0	1	0	1	1	0	1	2	2	2	2	0	0	1	1	0	0	1	0	0	0	1	1
466	1	1	0	0	0	1	1	1	1	1	0	0	2	2	2	1	1	0	2	1	2	0	1	1	1	1	0	2	1	0	1	2	2	0	0	2	0	0	0	1	1	2	0	0	0	0	0	2	1
467	0	1	1	1	0	0	1	1	1	1	0	1	1	0	1	1	1	1	1	0	1	1	0	2	0	0	0	2	0	2	1	0	1	2	2	2	1	0	0	1	0	0	0	0	1	0	0	1	1
468	0	0	0	0	0	1	0	0	2	2	0	0	0	0	0	0	0	2	0	2	0	0	0	2	0	0	0	2	1	2	2	0	2	0	2	1	1	0	0	2	2	0	1	0	2	1	0	2	0
469	0	0	0	1	0	1	0	0	1	1	0	1	1	0	0	0	2	1	1	1	2	0	0	2	0	0	0	2	1	2	1	1	0	0	0	2	1	1	0	1	1	0	1	0	1	1	0	2	0
470	1	0	1	1	0	0	1	1	1	1	0	0	2	1	1	1	1	0	2	0	2	0	0	2	0	0	0	2	0	2	0	0	2	2	1	2	1	0	0	1	1	1	0	0	1	0	0	1	1
471	1	0	0	0	0	0	1	2	0	0	0	1	1	0	0	0	1	2	0	0	0	0	0	2	0	0	1	2	0	1	0	0	0	0	0	2	1	0	0	0	0	0	0	0	1	0	0	2	1
472	1	0	0	0	0	0	2	2	0	0	2	1	2	2	2	0	1	1	1	1	1	0	1	1	1	1	0	1	1	2	0	0	1	1	0	2	1	0	0	1	0	0	0	0	1	0	0	0	2
473	1	0	0	1	0	0	2	2	0	0	2	0	0	0	0	0	1	0	2	1	2	0	0	2	0	2	0	1	0	1	1	1	1	0	1	2	1	0	0	1	1	0	0	0	0	1	0	1	1
474	1	0	0	0	0	0	2	2	0	1	1	0	0	0	0	0	1	1	1	1	1	1	1	1	0	1	0	2	0	2	0	1	0	0	0	2	2	0	0	2	2	0	0	0	0	0	0	2	0
475	0	0	0	0	0	0	2	2	0	0	0	0	0	0	0	0	2	1	1	1	1	0	2	0	1	0	0	2	2	1	1	0	1	0	1	1	1	1	1	1	0	0	0	0	0	0	0	1	1
476	1	0	0	0	0	0	0	0	2	2	0	2	2	2	2	0	1	1	1	0	1	0	1	1	0	0	0	2	0	2	0	2	2	0	0	2	2	0	0	2	2	0	0	0	0	1	0	2	0
477	0	0	0	0	0	0	2	2	0	1	1	0	0	0	0	0	1	1	2	0	2	0	0	2	0	0	0	1	0	1	2	1	2	1	1	1	1	1	0	1	1	0	0	0	0	0	0	1	1
478	0	0	0	0	0	0	1	1	1	1	1	0	1	1	2	0	0	1	0	1	0	0	0	2	0	1	0	1	2	2	1	0	2	1	0	2	2	0	0	2	2	0	1	0	1	0	0	1	0
479	0	0	1	0	0	0	1	1	1	1	0	0	0	0	0	0	2	0	1	0	1	0	0	2	0	2	0	2	2	2	2	0	2	1	2	1	1	0	0	1	1	0	0	0	0	0	0	2	1
480	0	0	0	0	0	0	1	1	1	1	0	1	1	0	0	0	0	0	2	1	2	0	1	1	0	1	0	2	0	1	0	1	1	0	0	1	2	0	0	1	1	0	0	1	0	0	0	2	1
481	0	0	0	0	0	0	1	1	1	1	0	0	0	0	0	0	2	2	1	0	1	0	0	2	0	1	0	1	1	2	0	0	1	0	0	2	2	0	0	1	1	0	0	1	0	1	0	2	0
482	0	0	0	0	0	0	1	1	1	2	0	0	0	0	0	0	0	1	1	1	1	0	2	0	0	0	0	2	1	1	1	0	2	1	1	2	2	0	0	1	1	0	0	0	0	0	1	0	1
483	0	0	0	0	0	0	0	1	1	1	0	0	2	2	2	0	1	0	1	0	2	0	0	2	0	1	0	1	1	1	1	1	1	0	0	2	1	0	0	0	0	0	0	0	0	0	0	1	1
484	1	0	0	1	0	0	1	1	2	2	0	0	1	1	1	0	1	2	0	0	0	0	0	2	0	0	0	2	1	2	1	1	1	0	0	2	2	1	0	1	1	2	0	0	1	1	0	2	1
485	0	0	0	0	0	0	2	2	1	1	1	0	0	0	0	0	0	2	0	1	0	0	1	2	0	0	0	1	1	2	0	0	1	1	0	2	2	0	0	2	1	0	0	1	0	0	0	2	1
486	0	0	0	0	0	1	1	1	0	0	0	0	0	0	0	0	1	1	1	1	1	0	0	2	0	0	0	2	1	1	1	0	2	0	2	1	0	1	0	0	0	0	1	0	1	0	0	2	1
487	1	0	0	0	0	0	1	2	0	0	1	0	0	0	0	0	2	1	1	1	1	0	1	1	1	1	0	2	0	2	2	1	1	0	1	1	1	0	0	1	1	0	0	0	0	0	0	0	2
488	1	0	1	1	0	0	1	2	0	0	1	0	0	0	0	0	2	2	0	1	1	0	0	2	0	2	1	2	2	2	1	0	1	1	1	2	1	0	0	2	2	0	0	0	0	1	0	2	0
489	1	0	0	0	0	0	1	2	0	0	1	0	0	0	0	0	2	1	1	0	2	0	0	2	0	1	0	1	1	2	0	1	2	0	0	2	0	1	0	0	0	0	1	0	1	0	0	1	0
490	1	0	0	1	0	0	1	1	1	2	0	0	0	0	0	0	1	0	1	1	2	0	0	2	0	1	0	2	0	2	1	0	1	0	1	2	2	0	0	2	2	0	0	0	1	0	0	1	1
491	1	0	0	2	0	0	1	2	0	0	1	1	1	1	1	0	1	1	1	0	1	0	0	2	0	1	0	2	2	2	0	1	2	0	0	2	0	0	0	0	0	0	0	0	0	0	0	1	0
492	0	0	0	1	0	0	0	0	2	2	0	1	1	0	0	0	0	0	1	0	2	0	0	2	0	1	0	1	2	1	1	0	1	0	0	2	2	0	0	1	1	0	1	0	2	2	0	2	0
493	0	1	1	0	1	0	1	2	0	0	1	1	1	0	0	1	1	2	0	1	1	0	1	1	1	2	1	2	1	2	0	1	1	1	0	2	2	0	0	1	1	0	1	0	0	0	0	1	1
494	1	0	0	1	0	0	1	2	0	1	0	0	1	1	2	0	2	2	0	1	1	0	0	2	0	1	1	2	1	2	0	0	1	1	2	1	1	0	0	2	1	0	1	0	1	0	1	0	2
495	0	0	0	1	0	0	1	1	0	0	1	0	1	1	1	0	0	1	1	0	0	0	1	1	1	0	1	2	1	2	1	2	2	0	2	0	1	0	0	1	1	0	0	0	0	0	0	2	0
496	1	0	0	0	0	0	0	0	2	2	0	0	0	0	0	0	1	1	1	1	1	0	0	2	0	1	0	1	2	2	1	1	2	1	1	1	1	0	1	1	1	0	0	0	1	0	0	2	0
497	0	0	0	0	0	1	1	2	1	1	0	0	0	0	0	0	1	1	1	1	1	0	0	2	0	2	0	2	0	2	1	1	1	1	2	0	1	1	1	1	0	0	1	0	1	0	0	1	1
498	1	0	0	0	0	0	1	1	1	2	0	1	2	1	1	0	1	0	2	0	2	0	0	2	0	0	0	2	2	2	2	1	2	0	1	1	1	1	0	0	0	0	2	0	1	1	0	2	0
499	0	0	0	0	0	0	1	1	0	0	0	0	1	1	1	0	1	2	0	1	0	0	0	2	0	1	0	2	0	2	0	0	0	1	0	2	1	0	0	0	0	1	0	0	1	1	1	0	2
500	0	0	0	1	0	1	0	0	2	2	0	0	1	0	0	0	2	1	1	1	2	0	0	2	0	2	0	2	0	2	1	0	0	0	0	2	1	0	0	1	0	1	0	1	2	0	0	2	0
501	0	0	0	0	0	1	1	1	0	0	1	0	1	1	1	0	1	1	1	0	1	0	0	2	0	1	0	2	0	1	1	0	0	0	0	2	2	0	0	2	2	0	0	1	0	0	0	2	2
502	1	0	0	0	0	0	2	2	0	0	0	0	0	0	0	0	0	1	1	0	1	0	1	1	0	1	0	2	0	2	0	1	1	2	1	2	2	0	0	2	2	0	0	0	0	0	0	2	0
503	1	0	0	1	0	0	1	1	1	2	1	1	1	0	0	0	2	2	0	1	2	0	1	1	1	1	0	2	0	2	0	1	1	1	1	1	1	0	0	2	2	0	0	0	0	1	0	2	0
504	0	0	0	1	0	0	0	0	2	2	0	0	0	0	0	0	1	0	1	0	2	0	1	1	0	0	0	2	0	1	0	1	2	0	1	1	1	0	0	2	2	0	0	0	2	0	0	1	1
505	1	0	0	0	0	0	1	1	1	1	0	0	1	1	1	0	1	1	1	1	1	0	1	1	0	2	0	2	0	1	0	1	2	0	2	0	2	0	0	2	2	0	0	0	0	0	0	1	1
506	0	0	0	1	0	0	1	1	0	1	0	0	1	1	1	0	2	1	1	1	1	0	0	2	0	1	1	1	0	1	1	0	2	0	0	2	1	0	0	1	1	0	0	1	0	1	0	2	1
507	0	0	0	0	0	1	1	1	0	0	1	0	1	0	0	1	1	1	1	1	2	0	0	2	0	2	0	1	1	1	1	0	0	0	1	1	2	0	0	2	2	0	1	0	1	1	1	0	1
508	1	1	1	1	1	0	1	2	1	1	0	0	0	0	0	0	1	1	1	1	2	0	0	2	0	0	0	1	1	2	1	1	1	0	0	2	2	0	0	2	2	0	1	0	0	0	0	1	1
509	1	0	0	0	0	1	2	2	0	1	0	1	1	0	1	1	1	2	0	1	1	1	0	2	0	0	0	2	1	2	0	1	1	0	1	2	0	0	1	0	0	0	1	0	1	1	0	2	0
510	0	0	0	0	0	0	2	2	1	1	0	0	1	1	1	0	1	2	0	1	1	0	0	2	0	1	0	2	0	2	0	0	2	0	2	1	1	1	0	1	1	2	0	0	0	0	1	1	1
511	1	0	0	1	0	0	1	1	1	1	0	0	1	1	1	0	1	1	1	1	2	0	1	1	0	2	0	1	0	1	0	1	0	0	1	1	0	2	0	0	0	0	0	0	0	0	0	0	2
512	1	0	0	0	0	0	2	2	0	1	0	1	2	0	0	0	0	2	0	1	1	0	0	2	0	1	0	2	0	2	0	2	1	0	0	2	1	1	1	1	0	0	1	0	2	0	0	0	2
513	0	0	0	0	0	1	1	2	0	0	1	0	1	0	0	0	2	1	1	1	2	0	0	2	0	0	0	1	1	2	0	0	2	2	0	2	1	0	0	1	1	0	0	0	1	1	1	0	2
514	0	0	0	0	0	0	1	2	0	0	0	0	1	1	1	0	1	0	2	0	2	0	0	2	0	0	0	2	1	2	0	1	2	0	0	2	1	0	1	1	1	0	0	0	1	1	0	2	0
515	0	0	0	0	0	0	1	2	0	0	1	0	0	0	0	0	1	0	1	0	1	0	0	2	0	0	1	1	1	2	0	1	1	1	2	1	2	0	0	1	1	0	0	0	0	0	0	2	1
516	1	0	0	0	0	0	0	1	1	1	0	0	1	0	0	1	2	0	2	0	2	0	0	2	0	1	0	1	0	2	1	0	2	2	0	2	1	1	0	1	1	0	0	0	0	0	0	0	1
517	1	0	0	0	0	0	1	1	0	2	0	0	0	0	0	0	1	0	2	0	1	0	0	2	0	1	1	2	1	2	1	1	2	1	1	1	2	0	0	1	1	0	0	1	0	0	1	1	1
518	1	0	0	0	0	1	1	2	0	0	1	0	1	1	1	0	2	2	0	2	0	0	0	2	0	2	0	2	0	1	1	1	2	0	1	1	1	0	1	1	1	0	0	1	0	1	0	2	0
519	0	0	0	1	0	0	1	2	1	1	0	1	1	0	1	1	1	0	2	0	2	0	1	1	0	0	0	2	0	2	0	1	1	0	2	1	0	0	1	0	0	1	0	0	2	0	0	1	1
520	1	0	0	1	0	0	0	1	1	1	0	0	0	0	0	0	0	0	2	0	2	1	0	2	0	1	0	2	1	1	2	0	2	2	0	2	1	1	0	1	1	0	0	0	0	0	0	2	0
521	0	0	1	0	1	1	0	1	1	1	0	0	0	0	0	0	1	0	2	0	2	0	0	2	0	1	0	1	2	2	0	1	2	0	0	2	2	0	0	2	2	0	0	0	2	1	1	0	1
522	0	0	0	0	0	0	2	2	1	1	1	0	0	0	0	0	1	2	0	2	1	1	1	1	1	1	0	2	0	1	0	0	1	2	2	2	2	0	0	1	1	0	0	0	0	1	0	1	1
523	0	0	1	1	0	0	1	1	1	2	0	1	2	0	0	0	1	1	1	2	1	0	1	1	0	2	0	2	0	1	1	0	0	0	1	1	1	0	0	2	2	1	0	1	2	0	0	0	1
524	1	0	0	0	0	0	2	2	0	1	1	0	0	0	0	0	1	1	1	1	1	0	0	2	0	1	0	2	0	2	1	1	2	0	0	2	1	0	0	0	0	0	1	0	1	1	0	0	1
525	1	0	0	1	0	0	1	1	1	2	0	0	1	0	0	0	1	1	1	1	2	0	0	2	0	0	0	1	1	2	1	0	2	0	0	2	1	0	0	1	1	0	0	0	0	0	0	2	0
526	0	0	1	0	1	1	0	0	2	2	0	0	1	1	1	0	2	1	1	1	2	0	0	2	0	1	0	1	2	1	1	0	1	1	1	1	1	0	0	0	0	0	2	0	2	1	0	1	0
527	1	0	0	1	0	1	2	2	0	0	1	0	0	0	0	0	1	0	2	1	2	0	0	2	0	1	0	1	1	2	0	1	1	0	0	2	1	0	0	1	1	0	0	0	0	0	0	2	0
528	1	0	1	2	0	0	2	2	0	0	1	0	0	0	0	0	1	1	1	0	1	0	0	2	0	2	0	2	0	1	0	0	2	2	0	2	1	0	0	0	0	0	2	0	2	1	0	2	0
529	0	0	0	1	0	0	1	1	1	1	0	0	0	0	0	0	1	2	0	2	1	0	0	2	0	0	0	1	1	2	0	1	2	0	2	2	1	0	1	1	1	1	0	0	0	0	0	2	0
530	0	0	1	1	0	0	1	1	2	2	0	0	0	0	0	0	1	0	2	1	2	1	1	1	0	1	0	1	2	2	0	0	2	0	0	2	1	0	1	1	1	0	1	0	1	1	0	1	0
531	1	1	0	0	0	1	2	2	0	0	2	0	2	2	2	1	1	2	0	1	2	0	0	2	0	1	1	2	0	2	0	0	1	2	1	1	0	0	0	0	0	0	0	0	0	0	0	2	0
532	1	0	0	1	0	0	1	2	1	1	0	1	0	0	0	0	2	0	1	0	1	0	0	2	0	2	0	1	1	2	1	1	1	0	1	1	1	0	0	2	2	2	0	0	1	1	0	2	0
533	1	0	0	0	0	0	2	2	0	0	2	1	2	1	1	0	2	0	2	0	2	0	0	2	0	1	0	1	2	2	0	0	1	0	1	1	0	0	1	0	0	0	0	0	0	0	0	1	0
534	1	0	0	0	0	0	1	1	1	2	0	2	2	1	2	1	1	0	2	0	1	0	1	1	0	1	0	1	1	2	0	2	2	0	0	2	1	0	0	2	2	0	0	0	0	1	1	1	1
535	0	0	0	0	0	0	1	2	0	1	0	0	0	0	0	0	0	1	0	1	0	0	0	2	0	1	0	2	1	2	2	1	2	0	2	0	1	0	0	0	0	0	0	0	0	0	1	1	1
536	0	0	0	0	0	0	2	2	0	0	1	1	1	0	1	1	2	1	1	0	2	0	2	0	0	0	0	1	1	2	1	0	2	0	0	2	1	0	0	1	1	0	0	0	0	0	0	1	1
537	0	0	0	0	0	0	1	1	1	2	0	0	1	1	1	0	1	1	1	1	2	0	1	1	1	1	2	2	1	2	1	2	1	0	0	2	1	0	0	1	1	0	0	0	0	0	0	2	0
538	0	0	0	0	0	0	1	1	1	1	1	0	0	0	0	0	2	0	2	0	2	0	0	2	0	2	1	2	0	2	0	0	1	0	1	2	1	1	0	1	1	0	1	0	1	1	0	2	2
539	1	1	1	1	1	0	2	2	1	1	0	0	0	0	0	0	2	0	2	0	2	0	0	2	0	1	0	2	0	1	0	1	1	0	0	2	1	0	0	2	2	1	0	0	0	0	0	2	1
540	0	0	0	0	0	0	1	1	0	1	0	0	0	0	0	0	2	1	1	0	2	0	0	2	0	0	1	2	1	2	0	0	0	0	1	1	1	0	0	0	0	0	0	0	0	0	0	1	1
541	1	0	0	0	0	0	0	1	0	0	1	0	1	1	1	0	1	0	2	0	2	0	0	2	0	1	0	1	2	2	0	2	1	0	0	2	1	0	0	1	1	0	0	0	0	1	0	1	1
542	1	0	0	1	0	0	2	2	1	1	0	0	0	0	0	0	1	0	2	0	2	1	0	2	0	1	0	1	1	2	1	0	2	1	0	2	1	0	0	1	1	0	0	0	1	1	0	2	1
543	1	0	0	0	0	0	1	2	1	1	0	1	1	1	1	0	1	1	1	2	1	0	1	1	1	1	1	1	0	1	1	0	0	1	0	2	0	0	0	0	0	0	0	0	0	1	1	0	1
544	1	0	2	0	1	0	0	0	2	2	0	0	1	1	1	0	1	1	1	1	2	0	2	0	1	1	0	1	1	2	0	0	1	0	1	1	1	1	0	1	1	0	1	0	0	0	0	1	1
545	1	0	2	0	1	0	2	2	1	1	0	0	2	2	2	1	0	0	2	1	2	0	0	2	0	0	0	1	2	2	0	0	1	0	1	1	2	0	0	1	1	0	0	0	2	1	0	1	2
546	0	0	0	0	0	0	1	2	0	1	0	0	0	0	0	0	1	1	1	2	1	0	2	0	1	0	0	1	1	2	0	2	1	0	0	2	2	0	0	2	2	0	0	0	0	0	1	1	1
547	1	0	0	0	0	1	1	2	0	0	0	0	1	0	0	0	1	1	1	1	2	0	0	2	0	2	0	2	1	2	2	1	1	0	1	1	1	0	0	1	1	0	0	0	0	0	0	1	1
548	0	1	0	0	0	1	0	0	2	2	0	0	1	1	1	0	0	0	2	1	2	0	0	2	0	0	1	2	1	2	0	0	2	1	2	2	2	1	0	1	1	0	0	1	0	0	1	0	2
549	0	0	1	0	0	0	0	0	2	2	0	0	0	0	0	0	2	0	2	0	2	0	0	2	0	0	0	0	1	1	1	1	1	0	0	2	1	0	1	1	1	0	1	0	1	1	0	0	2
550	0	0	0	0	0	0	0	1	1	1	0	1	1	1	1	0	1	1	1	1	2	0	0	2	0	0	0	0	1	1	0	0	2	1	2	2	1	0	0	0	0	0	1	0	1	0	0	0	2
551	0	0	0	0	0	1	1	1	1	1	0	1	2	2	2	0	1	1	1	0	2	0	2	0	0	0	0	1	1	2	0	0	1	1	1	1	2	0	1	1	1	0	0	0	1	1	0	2	0
552	0	0	0	2	0	0	2	2	0	1	1	1	0	0	0	0	2	1	1	0	2	0	0	2	0	1	0	2	0	1	1	0	1	0	0	2	1	0	0	1	1	0	0	0	0	0	1	0	2
553	0	1	1	1	1	0	0	1	1	1	0	0	0	0	0	0	0	2	0	1	0	0	0	2	0	1	0	2	1	2	1	0	0	0	2	2	1	0	1	1	1	0	0	0	0	0	0	1	1
554	1	0	1	2	0	0	1	1	1	1	0	1	1	0	0	0	1	1	1	1	1	0	0	2	0	1	0	1	2	2	0	1	1	0	0	2	1	0	0	1	1	0	1	0	1	1	0	2	0
555	0	0	0	0	0	0	1	1	1	2	0	0	0	0	0	0	1	0	2	0	2	1	1	1	1	1	0	1	1	2	0	1	0	0	1	1	1	0	0	2	2	0	0	0	1	1	0	2	0
556	0	0	1	1	0	0	0	1	1	1	0	1	2	2	2	0	1	0	2	1	2	0	1	1	1	1	0	2	2	2	2	1	2	0	2	0	2	0	0	1	1	0	1	0	1	0	0	0	1
557	0	0	0	0	0	0	0	1	1	1	1	1	1	0	0	0	1	1	1	1	1	0	0	2	0	1	0	2	1	1	1	0	1	0	0	2	1	0	0	2	2	0	0	0	0	0	0	2	0
558	1	0	0	1	0	0	1	1	1	1	1	0	1	0	0	0	0	2	0	0	1	0	0	2	0	2	0	1	1	2	1	1	1	2	0	2	2	0	1	1	1	0	1	0	1	1	0	1	1
559	0	0	0	0	0	0	2	2	0	1	0	0	0	0	0	0	2	0	2	1	2	0	0	2	0	0	0	2	0	2	0	0	1	1	0	2	1	0	0	1	1	1	0	0	2	0	0	2	1
560	0	0	0	1	0	0	1	1	1	1	1	0	1	2	1	0	1	1	1	0	2	0	0	2	0	1	0	2	0	2	1	1	1	0	1	2	1	0	0	0	0	0	0	0	1	1	0	1	1
561	1	0	0	0	0	0	0	1	0	0	0	0	0	0	0	0	0	1	1	0	0	0	1	1	1	0	0	1	0	1	1	0	1	0	1	2	1	0	0	0	0	0	1	0	1	1	0	1	1
562	1	0	0	0	0	0	0	2	0	0	1	0	0	0	0	0	1	0	1	0	2	0	0	2	0	1	0	0	2	2	0	1	1	0	0	2	1	0	0	2	1	0	0	0	0	0	1	0	1
563	1	0	0	1	0	0	0	0	2	2	0	1	1	0	0	0	1	1	1	1	2	0	0	2	0	2	0	2	0	2	0	0	2	0	0	2	1	0	0	2	2	0	1	0	1	0	0	2	0
564	1	0	0	0	0	0	1	2	1	1	0	0	2	1	1	1	1	2	0	1	2	0	0	2	0	0	0	1	1	2	0	0	0	0	0	2	1	0	0	1	1	0	0	0	0	0	0	0	2
565	1	0	0	0	0	0	1	2	0	0	0	0	1	1	0	0	0	0	2	0	2	0	1	1	0	1	0	2	2	2	2	0	0	1	0	2	1	0	1	1	1	1	0	0	1	0	0	0	1
566	0	0	0	1	0	0	1	1	0	0	2	1	1	0	0	0	2	2	1	1	1	0	0	2	0	0	0	2	0	2	1	0	1	0	1	1	1	0	0	2	1	0	2	0	2	1	0	0	1
567	1	0	0	0	0	0	0	0	2	2	0	0	1	1	1	0	2	1	1	1	1	0	0	2	0	0	0	2	0	1	1	2	1	0	1	1	2	1	0	1	1	0	0	0	0	0	1	0	1
568	1	0	0	1	0	1	1	1	0	0	1	0	0	0	0	0	0	1	1	0	1	0	0	2	0	1	0	2	0	2	1	0	0	0	0	2	1	0	1	0	0	0	0	2	0	0	0	1	1
569	1	0	0	0	0	0	1	2	0	0	0	0	2	1	1	1	0	1	1	1	2	0	0	2	0	1	0	2	0	2	1	0	1	0	0	2	1	0	0	1	1	0	0	1	0	0	0	2	1
570	0	0	0	1	0	0	2	2	0	1	1	0	0	0	0	0	1	1	1	0	1	0	0	2	0	0	0	1	2	1	1	2	2	0	1	1	0	0	1	0	0	0	0	0	0	0	0	2	0
571	1	0	1	1	0	0	1	1	1	1	1	1	2	2	2	0	1	0	1	0	1	2	0	2	0	1	0	1	0	1	1	1	2	0	0	2	1	1	0	1	1	0	0	1	1	0	0	2	0
572	0	0	1	0	1	1	2	2	0	1	0	0	0	0	0	0	1	0	1	1	1	0	1	1	1	0	0	1	1	2	1	2	2	0	1	2	2	0	0	2	2	0	0	0	2	1	0	1	0
573	1	0	0	0	0	0	0	0	2	2	0	1	1	1	1	0	0	1	2	0	2	0	1	1	0	1	0	2	0	1	2	0	0	0	0	2	1	0	0	2	1	0	1	0	0	2	0	2	0
574	0	0	0	0	0	0	2	2	0	1	0	0	0	0	0	0	1	0	2	1	2	0	1	1	0	1	0	2	0	2	0	1	1	1	1	2	0	0	1	0	0	0	0	0	0	0	0	2	0
575	0	1	0	0	0	0	2	2	1	1	0	1	2	1	1	1	0	1	1	1	1	0	1	1	1	1	0	2	0	1	1	1	2	0	0	2	1	0	0	1	1	0	0	0	0	1	0	2	0
576	1	0	0	0	0	0	0	1	1	1	0	1	1	1	1	0	2	1	1	1	1	0	0	2	0	1	0	2	1	1	2	0	0	0	1	1	2	0	0	1	1	0	0	0	1	1	0	2	0
577	1	0	1	0	0	1	1	1	1	1	1	0	1	1	1	0	2	0	2	0	2	0	0	2	0	0	0	2	0	2	1	1	1	0	1	1	2	0	0	1	1	0	2	0	1	1	0	2	0
578	0	1	0	0	0	1	1	1	1	1	0	1	1	0	1	1	2	1	2	0	1	0	0	2	0	0	0	2	0	2	1	0	1	0	0	2	1	0	0	1	1	1	0	0	1	1	0	2	1
579	1	0	0	0	0	1	1	2	0	0	0	1	1	0	0	0	0	0	2	0	2	0	0	2	0	1	0	2	1	1	0	1	1	1	0	2	1	0	0	2	1	0	0	0	1	0	0	1	2
580	0	0	0	1	0	0	1	2	0	0	1	1	1	0	0	0	0	0	1	0	2	0	1	1	0	0	0	1	0	1	1	2	2	0	0	2	1	1	0	1	1	1	0	0	1	0	0	2	1
581	0	0	0	0	0	0	2	2	0	1	1	0	0	0	0	0	1	1	1	0	2	0	1	1	0	1	0	2	2	1	2	0	0	0	0	1	1	0	0	2	1	0	0	0	0	0	0	0	2
582	1	0	1	1	1	1	1	1	0	0	1	0	1	1	1	0	2	0	2	0	2	0	0	2	0	0	0	1	2	2	1	0	1	2	1	1	1	0	0	1	0	0	0	0	0	0	0	1	1
583	0	0	0	1	0	0	0	1	1	1	1	1	2	1	1	0	1	2	1	0	1	0	0	2	0	1	0	2	1	1	2	0	1	0	2	1	1	1	0	1	1	0	0	0	0	0	0	2	0
584	0	0	0	0	0	1	2	2	0	0	1	0	1	0	0	1	1	0	2	0	2	0	0	2	0	1	0	2	0	1	0	0	1	1	0	2	2	0	0	1	1	1	0	0	0	0	0	2	0
585	0	0	0	1	0	0	1	1	1	1	0	0	0	0	0	0	1	1	1	0	1	0	0	2	0	1	1	2	1	2	0	0	0	0	0	2	1	0	0	0	0	0	0	1	0	0	0	2	0
586	0	0	0	0	0	0	1	2	0	0	0	2	2	1	1	0	1	0	1	0	1	0	0	2	0	0	0	2	0	1	1	1	2	0	1	1	0	2	0	0	0	0	0	0	0	0	0	2	0
587	1	0	1	0	0	0	1	1	1	1	0	0	1	1	1	0	1	2	0	0	0	0	1	1	1	1	0	2	0	2	0	0	1	0	1	1	1	0	0	2	1	1	0	0	2	0	0	2	0
588	0	0	0	0	0	0	0	0	2	2	0	0	0	0	0	0	2	2	0	2	2	0	1	1	0	1	0	1	0	1	2	0	1	2	1	1	1	1	0	0	0	0	0	0	1	1	0	0	2
589	0	0	0	0	0	0	1	2	0	0	1	1	2	1	1	0	0	0	2	0	2	0	0	2	0	1	0	2	0	2	2	2	1	0	1	0	1	1	1	1	0	0	1	0	1	1	1	1	1
590	0	0	0	0	0	0	1	1	1	1	0	0	1	1	1	0	1	1	1	0	2	0	0	2	0	2	0	2	0	1	2	0	2	0	0	2	1	0	1	1	1	1	0	0	0	0	0	2	0
591	1	0	0	0	0	0	2	2	0	2	0	1	1	1	1	0	1	0	2	0	2	0	1	1	0	1	0	2	2	2	1	1	1	0	1	1	0	1	0	0	0	1	0	0	1	1	0	2	1
592	1	0	0	0	0	0	1	2	0	0	0	1	2	1	1	1	1	1	1	0	1	0	0	2	0	1	0	2	2	0	2	1	1	0	1	2	1	0	0	1	1	0	0	0	0	0	0	1	1
593	0	0	0	0	0	0	1	2	0	1	0	1	1	0	1	1	2	0	2	0	2	0	0	2	0	2	0	1	1	2	1	0	0	0	0	2	2	0	0	2	2	0	0	0	0	0	0	1	1
594	1	0	0	1	0	0	2	2	0	0	0	0	1	1	1	0	1	1	1	1	1	0	0	2	0	1	0	1	2	2	1	1	1	0	0	2	1	0	1	1	1	0	0	0	0	0	0	2	1
595	1	1	0	0	0	1	0	1	1	1	0	0	1	0	0	0	1	2	0	1	2	0	0	2	0	2	0	2	0	1	0	0	2	2	1	2	0	0	0	0	0	2	0	0	0	0	0	1	1
596	1	0	0	0	0	0	2	2	0	0	0	0	0	0	0	0	2	2	0	1	1	0	0	2	0	0	0	1	1	2	0	0	0	0	0	2	1	1	0	1	1	0	1	0	1	1	0	2	0
597	1	0	0	1	0	0	1	1	1	1	0	0	0	0	0	0	0	2	0	1	1	0	1	1	0	2	0	2	1	2	1	1	2	0	1	1	0	1	0	0	0	1	0	1	2	0	0	1	1
598	1	0	0	1	0	0	2	2	0	1	0	0	0	0	0	0	2	2	1	1	2	0	1	1	0	2	0	1	0	1	1	1	2	1	1	1	1	1	1	1	0	0	0	1	0	0	0	2	1
599	1	0	0	0	0	0	1	1	1	2	0	1	1	0	1	1	1	2	0	1	1	0	1	2	0	0	0	1	1	2	1	0	0	0	2	2	1	1	0	1	1	0	2	0	2	1	0	1	1
600	1	0	1	0	1	1	0	0	2	2	0	0	0	0	0	0	1	0	2	0	2	0	2	0	0	1	0	2	0	2	0	2	2	0	1	1	2	0	0	2	2	0	0	1	0	1	1	0	2
601	0	0	0	1	0	1	0	1	1	1	0	0	0	0	0	0	1	0	2	0	2	0	1	1	0	1	0	1	0	1	2	1	1	1	1	1	1	0	0	0	0	0	0	0	1	1	1	1	1
602	1	1	0	0	0	0	1	1	2	2	0	0	0	0	0	0	1	1	1	1	1	0	0	2	0	2	1	2	2	2	1	0	1	0	2	1	1	0	0	0	0	1	0	1	1	0	0	2	0
603	0	0	1	0	1	0	1	1	0	0	0	1	1	0	0	0	2	1	1	0	2	0	0	2	0	2	1	2	0	1	0	0	2	2	1	2	1	1	0	1	1	0	1	0	1	1	0	1	0
604	1	0	0	0	0	0	1	1	1	1	1	1	1	0	0	0	0	1	0	0	0	0	0	2	0	2	0	1	2	2	0	0	2	0	0	2	2	1	1	2	1	0	0	1	0	0	0	2	0
605	0	0	0	1	0	0	0	2	0	0	1	2	2	1	1	0	1	1	1	0	1	0	0	2	0	2	0	1	1	2	0	0	0	0	0	2	0	1	0	0	0	0	0	1	1	1	0	1	1
606	0	0	0	1	0	0	1	1	1	1	0	0	0	0	0	0	1	1	1	0	1	0	1	1	1	1	0	1	0	1	1	1	2	0	1	2	1	1	1	0	0	0	1	0	1	1	0	2	0
607	0	0	0	0	0	1	1	1	0	1	0	0	1	1	1	0	1	0	1	1	1	0	1	1	1	1	0	2	0	2	1	1	2	0	0	2	0	0	0	0	0	0	1	0	1	2	0	2	0
608	0	0	0	0	0	0	1	1	1	1	1	0	0	0	0	0	2	0	1	0	1	0	0	2	0	0	0	2	1	2	2	0	1	1	0	2	1	0	0	0	0	0	0	0	0	1	0	2	0
609	1	0	0	0	0	0	0	1	1	1	0	0	1	1	1	0	1	1	1	1	0	0	0	2	0	1	0	1	1	2	1	1	2	0	1	2	1	1	1	0	0	0	0	0	1	1	0	1	1
610	1	0	0	0	0	0	2	2	0	0	1	0	0	0	0	0	1	1	1	1	1	0	0	2	0	1	0	1	2	1	1	1	1	0	0	2	1	0	0	1	1	0	0	0	0	0	0	1	0
611	1	0	0	0	0	1	1	1	1	1	1	0	1	1	1	0	1	1	1	1	1	0	0	2	0	0	0	1	1	2	0	0	2	1	1	1	2	0	0	1	1	1	0	0	1	0	0	0	2
612	1	0	0	1	0	0	2	2	0	1	1	0	0	0	0	0	1	1	1	1	1	0	0	2	0	1	0	2	1	1	2	1	1	0	0	2	1	0	0	1	1	1	0	0	2	0	0	2	0
613	1	0	0	0	0	0	2	2	2	2	0	0	1	1	1	0	2	0	1	0	1	0	2	0	0	0	0	1	0	1	0	2	2	0	0	2	1	0	0	0	0	1	1	0	1	1	0	1	1
614	1	0	0	1	0	0	0	0	2	2	0	1	2	1	1	1	1	1	1	1	1	0	0	2	0	0	0	1	0	1	1	1	1	1	1	1	1	0	0	1	1	0	0	0	1	1	0	1	1
615	1	0	0	0	0	1	1	2	0	0	0	0	0	0	0	0	2	0	2	0	2	1	1	1	0	1	0	1	1	0	1	2	2	0	0	2	1	1	0	1	1	0	0	0	0	1	0	1	1
616	0	0	0	0	0	0	1	1	1	1	0	0	2	2	2	1	1	0	2	0	2	0	0	2	0	2	0	2	0	2	1	0	2	0	0	2	1	0	0	1	1	0	0	1	0	0	0	1	1
617	0	0	0	0	0	0	1	1	0	0	1	0	1	0	0	0	1	1	1	0	2	0	1	1	0	0	0	1	1	2	1	0	1	1	1	2	0	0	0	1	1	0	0	0	1	1	0	1	1
618	1	0	1	0	1	1	1	1	2	2	0	0	0	0	0	0	1	2	0	1	1	0	1	1	1	2	0	2	0	1	0	1	2	0	1	1	1	0	0	2	2	0	0	0	1	1	0	1	1
619	0	0	0	1	0	1	2	2	0	0	0	0	0	0	0	0	1	2	1	0	1	0	0	2	0	0	0	1	1	0	1	0	1	1	1	2	2	0	0	2	2	1	0	0	1	1	0	2	0
620	1	0	1	1	1	0	1	1	1	1	0	1	1	0	0	0	1	0	2	0	2	0	1	1	0	1	0	2	1	2	1	0	1	1	0	2	1	0	0	1	0	0	0	0	0	0	0	2	1
621	1	0	0	0	0	0	2	2	2	2	0	0	1	1	1	0	2	0	2	0	2	0	0	2	0	1	0	2	1	2	1	2	2	1	0	2	1	1	0	1	1	0	1	0	1	1	1	0	2
622	1	0	0	1	0	0	1	2	0	0	0	0	1	1	1	0	0	0	2	1	2	0	0	2	0	1	0	2	2	2	0	0	1	0	1	1	2	0	0	1	1	0	0	1	0	0	1	1	1
623	0	0	0	0	0	1	2	2	0	0	0	0	1	1	1	0	1	1	2	1	2	0	1	1	0	0	0	1	1	2	1	0	1	1	1	2	1	1	0	1	1	0	0	0	2	0	0	1	0
624	0	0	1	0	1	2	1	1	1	2	0	1	1	0	0	0	1	1	1	0	1	0	0	2	0	2	0	2	0	1	1	2	1	0	1	1	1	0	0	2	1	0	0	0	1	0	0	1	1
625	1	0	0	0	0	0	1	1	1	1	1	0	0	0	0	0	1	1	1	1	2	0	0	2	0	1	0	1	0	1	2	1	1	0	0	2	0	1	0	0	0	0	0	0	1	0	0	0	2
626	0	0	1	1	0	0	1	1	1	1	0	0	0	0	0	0	2	0	1	0	1	0	0	2	0	0	0	2	1	2	2	0	1	0	1	1	2	1	0	1	1	0	0	0	1	1	1	1	1
627	1	0	0	0	0	0	2	2	1	1	1	1	1	0	0	0	0	1	0	1	2	0	0	2	0	1	0	1	1	2	0	0	1	0	1	1	1	0	0	2	2	2	0	0	1	1	0	1	0
628	1	0	0	0	0	0	1	1	1	1	0	1	2	1	1	0	0	2	0	1	1	0	0	2	0	1	0	2	2	2	0	1	1	1	1	1	2	0	0	2	2	1	0	0	0	0	0	1	0
629	0	1	0	0	0	0	0	1	1	1	0	0	1	0	0	1	2	0	2	0	2	0	1	1	1	1	0	2	1	2	2	1	1	1	0	2	2	0	0	1	1	1	0	0	1	2	0	2	0
630	0	0	0	0	0	2	2	2	0	0	0	1	1	0	0	0	1	0	2	0	2	0	0	2	0	1	0	2	0	2	0	0	0	1	0	2	1	0	0	1	0	0	0	0	0	0	0	2	0
631	0	0	1	0	1	1	1	2	0	1	0	1	1	0	0	0	1	1	2	0	2	0	1	1	0	2	0	2	1	2	2	1	2	0	2	0	0	1	0	0	0	1	0	0	0	2	0	1	1
632	0	0	0	1	0	0	0	1	1	1	1	1	1	0	0	0	2	2	1	0	2	0	0	2	0	1	0	2	0	2	0	0	2	1	1	1	1	1	0	1	1	0	0	0	0	0	0	2	0
633	1	0	0	0	0	0	2	2	0	1	1	1	1	0	0	0	0	1	0	0	0	0	0	2	0	1	0	1	2	1	1	0	1	1	0	2	2	0	0	2	2	1	0	0	1	0	0	2	0
634	1	1	0	0	0	1	0	0	1	1	1	1	1	0	0	0	0	2	1	0	2	0	0	2	0	1	0	2	0	1	1	0	2	1	2	1	2	0	0	0	0	0	1	0	1	0	0	2	0
635	0	0	0	0	0	1	2	2	0	1	0	1	1	2	2	0	2	0	2	0	2	0	1	1	0	0	0	1	1	2	1	0	2	0	1	1	0	1	1	0	0	0	0	0	0	0	1	0	1
636	0	0	0	0	0	0	0	1	1	1	0	0	0	0	0	0	0	0	2	1	2	0	0	2	0	0	0	2	1	1	2	0	0	0	0	2	2	0	0	2	2	1	0	1	1	0	0	2	0
637	0	0	0	1	0	0	0	1	1	1	0	0	1	1	1	0	0	2	0	1	0	0	1	1	1	1	1	2	2	2	1	0	0	1	0	2	2	0	0	2	2	0	0	0	0	0	0	1	1
638	0	0	1	0	0	0	2	2	0	0	1	0	0	0	0	0	1	1	1	1	1	0	0	2	0	0	0	2	0	2	1	1	2	0	1	1	1	1	0	1	1	0	0	0	0	0	0	2	0
639	1	0	0	1	0	0	1	2	1	2	0	1	1	0	0	0	2	2	0	1	2	0	1	1	1	1	0	2	0	1	0	1	1	0	0	2	1	0	0	2	1	0	1	0	1	0	0	1	1
640	1	0	0	0	0	0	1	1	1	2	0	1	1	1	1	0	2	0	1	0	1	0	1	1	0	2	0	2	0	2	1	1	2	0	0	2	2	0	0	1	1	0	0	0	0	1	0	0	2
641	1	0	0	0	0	0	0	0	2	2	0	1	1	0	0	0	2	1	1	0	2	1	0	2	0	0	0	2	1	2	0	2	1	1	0	2	0	1	1	0	0	0	1	1	1	2	0	1	0
642	0	0	0	0	0	0	1	2	0	0	1	0	1	1	1	0	1	1	1	1	1	0	1	1	0	0	0	1	1	2	1	0	2	1	0	2	1	1	0	1	1	1	0	0	0	1	0	2	2
643	0	0	0	1	0	0	2	2	0	1	0	1	1	0	0	0	1	1	1	1	2	0	0	2	0	0	1	1	0	1	1	0	0	0	0	2	2	0	0	2	2	0	0	0	0	0	0	0	1
644	0	1	0	0	0	0	2	2	0	0	2	0	0	0	0	0	0	2	0	1	0	0	1	1	0	1	0	2	2	2	2	0	0	0	0	2	1	0	0	0	0	1	0	0	1	0	1	0	1
645	0	0	0	0	0	0	2	2	0	0	1	1	1	0	0	0	0	2	0	1	1	0	0	2	0	0	0	2	0	2	0	0	0	1	1	1	1	0	0	1	1	0	0	0	2	1	0	1	0
646	0	0	0	0	0	0	1	1	2	2	0	0	0	0	0	0	1	0	1	0	2	0	1	1	1	2	0	0	1	1	1	0	2	1	1	1	1	1	0	1	1	2	0	0	1	0	0	2	0
647	0	1	1	1	1	0	1	1	1	2	0	1	1	0	0	0	1	1	1	2	1	0	1	1	0	2	0	2	0	1	0	0	1	1	1	2	2	0	0	1	1	0	1	0	0	0	0	1	1
648	0	0	0	0	0	0	2	2	0	1	0	0	0	0	0	0	2	1	2	1	2	0	0	2	0	0	0	2	0	2	2	1	1	0	2	1	2	0	0	2	1	0	0	0	0	0	0	1	1
649	0	0	0	1	0	0	0	0	1	1	1	0	1	1	1	0	2	2	0	2	1	0	0	2	0	1	0	0	1	2	1	1	1	0	0	2	2	0	0	1	1	0	2	0	1	1	0	1	1
650	0	0	0	0	0	0	2	2	0	0	0	0	1	1	1	0	2	1	1	1	1	0	0	2	0	0	0	2	1	1	1	0	2	2	0	2	1	0	0	1	0	0	1	0	1	1	0	0	2
651	0	0	0	0	0	0	2	2	0	1	1	0	0	0	0	0	1	1	1	0	1	0	0	2	0	1	1	1	1	2	0	2	1	0	1	1	2	0	0	1	1	0	0	1	0	0	0	2	0
652	1	0	1	0	0	0	2	2	0	2	0	0	1	1	1	0	1	2	0	0	0	0	0	2	0	1	0	1	1	2	0	0	1	0	0	2	1	0	0	1	1	0	0	1	0	1	0	0	1
653	0	0	0	0	0	0	2	2	0	0	0	0	1	1	1	0	2	0	2	0	2	1	0	2	0	2	0	1	1	2	0	1	0	0	1	1	2	0	0	2	2	0	0	0	0	1	0	0	1
654	0	1	0	0	0	0	1	1	1	1	1	0	2	2	2	0	2	2	0	1	1	0	0	2	0	1	0	1	1	1	1	0	1	0	1	2	1	1	0	1	1	0	0	0	1	1	0	2	0
655	0	0	0	0	0	0	2	2	0	0	1	0	1	1	1	0	2	1	1	0	2	0	1	1	1	0	0	1	1	2	0	1	2	1	1	1	1	0	0	1	0	0	1	0	2	2	0	1	1
656	0	0	0	1	0	0	0	0	2	2	0	0	0	0	0	0	0	1	1	0	0	0	0	2	0	0	0	2	0	2	0	1	2	0	0	2	1	0	0	0	0	0	1	0	1	0	0	2	0
657	0	0	0	0	0	1	1	2	0	0	0	1	1	0	0	0	0	0	2	1	2	0	0	2	0	0	0	1	2	2	1	2	1	0	1	1	1	0	0	0	0	0	1	0	2	2	0	1	2
658	1	0	0	0	0	0	1	1	1	1	1	0	0	0	0	0	2	1	1	1	2	0	0	2	0	1	0	2	0	2	1	0	2	2	0	2	1	0	1	1	1	0	0	1	0	0	0	1	0
659	1	1	0	0	0	0	2	2	0	0	2	0	1	2	1	0	1	0	2	0	2	0	0	2	0	2	0	2	1	2	1	0	0	0	1	1	1	0	0	1	1	0	0	0	1	1	0	1	1
660	1	0	0	0	0	1	2	2	0	0	1	0	0	0	0	0	2	1	2	1	2	0	1	1	0	0	0	1	1	2	0	0	0	1	1	1	1	1	0	0	0	0	1	0	1	0	1	1	1
661	0	0	0	0	0	0	1	2	0	1	0	0	1	1	1	0	1	1	1	1	1	0	0	2	0	0	0	2	0	1	1	0	1	0	1	2	1	0	0	0	0	0	1	0	1	1	0	1	1
662	0	0	0	0	0	0	0	1	1	1	0	1	2	2	2	0	1	2	1	0	1	1	0	2	0	0	0	1	2	2	0	0	1	1	0	2	2	0	0	1	1	0	0	1	1	1	0	0	2
663	1	0	0	0	0	1	0	0	2	2	0	1	1	0	0	0	2	0	1	0	1	0	1	1	0	0	0	2	1	1	1	0	1	1	1	2	2	0	0	1	1	0	0	1	0	1	0	2	2
664	0	0	0	0	0	0	1	1	1	1	0	0	0	0	0	0	0	0	2	0	1	0	0	2	0	1	1	2	1	2	0	1	1	0	1	1	1	0	0	1	1	0	0	0	0	0	0	1	1
665	1	0	0	1	0	0	1	2	0	0	1	0	0	0	0	0	2	2	1	1	2	0	0	2	0	1	0	2	1	2	0	1	2	0	0	2	1	0	0	1	1	0	1	0	1	1	0	1	1
666	0	0	0	0	0	0	2	2	0	0	0	1	1	0	0	0	1	2	1	0	2	0	0	2	0	1	0	2	1	1	1	2	1	0	0	2	1	0	0	0	0	2	0	0	0	0	0	2	1
667	0	0	0	0	0	2	2	2	0	0	1	0	0	0	0	0	1	2	1	0	1	0	0	2	0	0	0	1	0	0	2	1	1	0	1	1	1	0	0	2	2	0	0	0	1	0	0	1	1
668	1	0	0	0	0	1	1	1	1	1	0	0	0	0	0	0	1	0	2	1	2	0	0	2	0	1	0	1	1	2	1	0	2	1	2	2	1	1	0	1	1	0	0	0	0	0	0	2	0
669	1	0	0	0	0	0	1	2	1	1	0	0	1	1	1	0	1	0	2	1	2	0	1	1	0	2	0	1	1	2	0	0	1	1	0	2	2	0	0	2	2	0	0	1	0	0	0	0	2
670	1	0	0	1	0	0	1	2	1	1	0	0	0	0	0	0	1	0	2	0	2	0	1	1	0	1	0	2	0	2	0	0	0	0	0	2	2	0	0	1	1	0	2	0	1	1	0	0	2
671	0	0	0	0	0	0	1	1	0	0	2	1	2	1	2	1	0	0	2	1	2	0	1	1	0	1	0	1	1	2	1	0	1	1	1	1	1	0	0	2	2	0	1	0	1	1	0	2	0
672	0	0	0	0	0	0	0	1	1	1	0	1	2	1	1	0	2	1	2	1	2	0	0	2	0	1	0	1	1	2	0	1	1	0	1	1	1	0	0	0	0	1	0	0	1	0	1	0	1
673	1	0	0	1	0	0	1	1	1	1	0	1	1	0	1	1	1	2	0	0	1	0	0	2	0	2	0	2	0	2	0	0	0	0	0	2	2	0	0	0	0	1	0	0	0	2	1	1	1
674	1	0	0	1	0	0	2	2	0	1	0	0	1	1	1	0	1	1	1	0	1	0	0	2	0	1	0	1	1	0	1	0	2	1	0	2	0	0	0	1	1	0	1	0	1	0	0	1	1
675	1	0	0	0	0	0	1	1	1	2	0	0	0	0	0	0	2	0	1	0	1	0	1	1	0	0	0	2	0	2	0	1	1	0	0	2	1	0	1	1	1	0	0	0	0	1	1	1	1
676	0	0	1	1	0	0	1	1	1	1	0	1	2	1	2	1	0	1	1	1	2	0	0	2	0	1	0	1	2	1	1	2	1	0	2	0	0	0	1	0	0	1	0	0	1	1	0	2	1
677	1	0	0	0	0	0	2	2	1	1	0	0	1	1	1	0	0	1	1	1	2	0	1	1	0	1	0	2	0	2	0	1	1	1	0	2	1	0	0	1	0	0	0	0	0	0	0	2	1
678	0	0	1	0	1	0	1	1	0	1	0	0	1	0	0	0	1	0	1	0	2	0	0	2	0	1	0	1	0	1	0	0	1	0	1	1	2	0	0	1	1	0	1	0	1	1	0	2	0
679	0	0	0	1	0	0	1	1	1	2	0	0	0	0	0	0	1	1	1	1	2	0	0	2	0	2	0	1	1	2	0	1	2	0	1	1	1	0	0	2	1	1	0	1	1	0	0	1	1
680	0	0	0	1	0	1	2	2	0	1	1	0	0	0	0	0	1	0	1	0	2	0	0	2	0	1	0	2	0	2	1	0	2	1	1	1	1	1	0	1	1	0	0	0	2	0	1	0	2
681	0	0	1	0	1	1	2	2	0	0	0	1	1	0	1	1	0	1	1	0	1	1	0	2	0	2	1	1	0	1	1	0	0	0	0	2	1	1	1	2	1	0	0	0	1	0	0	0	2
682	0	0	0	0	0	2	2	2	0	1	1	1	2	1	1	0	0	1	1	2	1	0	0	2	0	0	2	2	1	2	1	0	2	2	1	2	1	1	0	2	2	0	0	0	0	1	0	2	0
683	1	0	0	0	0	0	1	1	1	1	0	0	1	0	0	0	2	0	1	0	1	0	0	2	0	0	0	1	0	1	1	2	2	0	1	1	2	0	0	1	1	0	0	0	2	0	0	1	1
684	0	0	0	0	0	0	1	1	0	0	0	0	0	0	0	0	1	1	1	1	1	0	0	2	0	2	0	1	1	2	1	1	2	0	1	1	1	0	0	2	2	0	0	1	0	0	0	1	1
685	1	0	0	2	0	0	2	2	0	0	1	0	2	0	0	1	1	0	2	0	1	0	0	2	0	0	0	2	0	2	2	1	2	1	0	2	2	0	0	1	1	0	1	0	1	1	0	0	1
686	1	0	0	1	0	0	1	2	1	1	0	0	1	0	0	0	1	0	2	0	2	1	1	1	1	1	0	1	2	1	1	1	0	0	0	2	1	0	0	2	2	1	0	0	1	0	0	2	0
687	0	0	0	0	0	0	2	2	0	0	1	0	2	1	1	0	0	2	0	1	1	0	0	2	0	2	0	1	2	2	1	0	1	0	0	2	1	0	0	0	0	0	0	0	0	1	0	1	1
688	1	0	0	0	0	1	1	2	1	2	0	0	0	0	0	0	1	0	1	0	2	0	1	1	0	2	0	2	0	1	1	1	2	0	1	1	2	0	0	2	2	1	0	0	0	0	0	1	1
689	1	0	0	0	0	0	1	1	2	2	0	0	1	1	1	0	0	2	0	1	2	0	0	2	0	1	0	0	1	2	1	0	0	1	0	2	2	0	0	1	1	0	0	0	0	0	1	0	2
690	1	0	0	0	0	1	1	1	1	1	1	0	1	1	1	0	1	1	1	1	2	0	0	2	0	1	0	1	2	1	1	1	1	2	1	2	1	1	0	1	1	0	1	0	1	1	0	2	0
691	0	0	0	0	0	0	1	2	1	2	0	0	1	1	1	0	0	2	0	1	0	0	0	2	0	2	0	2	1	1	1	1	1	2	1	2	1	1	0	1	1	0	2	0	2	1	0	1	1
692	0	0	0	0	0	0	2	2	0	0	0	0	1	1	1	0	1	1	1	0	2	0	0	2	0	2	0	1	1	2	1	0	2	0	0	2	2	0	0	1	1	0	1	0	1	2	0	2	0
693	1	0	0	0	0	0	1	1	1	1	0	1	2	1	1	1	1	1	1	1	2	1	1	1	0	1	0	2	0	2	1	2	2	0	1	1	1	1	0	1	1	0	1	0	1	2	0	2	0
694	1	0	0	1	0	0	1	1	1	1	0	1	1	1	1	0	1	1	1	0	2	0	0	2	0	1	1	2	1	2	0	0	1	0	1	2	1	0	0	1	1	0	0	1	0	0	0	2	0
695	0	0	0	1	0	0	0	1	1	1	0	1	1	0	0	0	1	2	0	1	1	0	0	2	0	2	0	2	0	2	2	1	2	0	1	1	0	1	0	0	0	0	0	1	0	1	1	1	1
696	0	0	0	0	0	1	1	1	1	2	0	0	1	0	0	0	2	2	1	0	2	0	0	2	0	0	0	2	1	0	1	1	1	1	2	0	1	0	0	1	1	0	0	0	2	0	0	0	2
697	1	0	0	0	0	0	0	0	2	2	0	1	2	1	1	0	1	0	1	0	2	0	0	2	0	2	0	2	0	2	0	2	2	0	1	1	2	0	0	1	1	1	0	0	2	0	0	2	0
698	1	1	0	0	0	0	0	0	2	2	0	1	1	0	0	0	1	0	1	1	2	0	0	2	0	1	0	2	0	1	0	0	2	1	1	2	2	0	0	2	2	0	0	0	0	0	0	1	1
699	0	0	0	0	0	0	1	1	1	1	1	0	0	0	0	0	0	1	1	0	0	1	0	2	0	1	0	2	0	2	1	0	0	0	0	2	0	0	0	0	0	0	0	0	0	1	0	2	1
700	1	0	0	0	0	0	0	0	2	2	0	0	1	1	1	0	1	1	1	1	1	0	0	2	0	2	0	1	1	2	1	1	2	0	2	0	1	0	0	0	0	0	1	1	1	2	0	2	0
701	1	0	0	1	0	0	2	2	0	1	1	0	1	1	1	0	1	0	2	0	2	0	0	2	0	2	0	2	1	2	2	0	1	0	0	2	0	1	1	0	0	0	0	0	0	0	0	2	0
702	1	0	0	0	0	0	1	2	0	0	1	0	1	1	1	0	1	2	0	0	1	0	0	2	0	2	0	2	1	2	1	1	1	0	1	1	2	0	0	2	2	1	0	0	1	1	1	1	1
703	0	0	0	0	0	2	0	1	1	1	0	1	1	0	0	0	2	0	2	0	2	0	1	1	1	1	0	2	1	2	1	1	2	0	1	1	0	0	1	0	0	2	0	0	0	0	0	2	0
704	0	0	0	0	0	0	1	1	1	1	1	0	0	0	0	0	0	1	0	1	0	0	1	1	0	0	0	2	0	2	0	1	2	0	1	2	1	0	0	1	1	0	0	0	0	0	1	2	1
705	0	0	0	0	0	2	1	2	1	1	0	0	1	1	1	0	2	0	2	0	2	0	0	2	0	2	0	2	1	2	1	2	1	0	0	2	1	0	1	0	0	0	0	1	0	0	0	1	1
706	0	0	0	0	0	1	1	1	1	1	0	1	1	0	0	0	2	0	2	1	1	0	1	1	1	0	0	2	1	2	1	1	2	0	1	1	1	0	0	2	2	2	0	0	1	1	0	2	0
707	1	0	1	0	1	0	1	1	1	1	1	0	0	0	0	0	1	2	0	1	1	0	2	0	0	1	0	1	1	2	0	0	1	0	1	2	1	0	0	1	1	1	0	0	1	0	0	0	2
708	1	0	0	0	0	0	2	2	1	1	0	1	1	1	1	0	1	1	1	1	2	0	1	1	0	1	0	2	1	2	2	0	1	1	0	2	0	0	0	1	0	0	0	0	1	0	0	2	0
709	0	0	0	0	0	0	1	1	1	1	0	2	2	1	1	0	2	1	1	1	1	0	0	2	0	0	0	2	2	1	2	0	1	1	1	1	2	1	0	1	1	0	0	0	0	0	0	2	1
710	1	0	1	0	1	1	2	2	1	1	1	0	1	1	1	0	1	2	0	0	1	1	0	2	0	0	0	2	0	1	0	0	0	0	0	2	2	0	0	1	1	0	0	0	0	0	1	0	2
711	0	0	0	0	0	0	2	2	1	1	1	0	2	2	2	1	0	0	2	1	2	0	1	1	1	2	1	2	1	2	0	0	1	0	0	2	2	0	0	2	2	0	1	1	0	0	0	0	1
712	1	0	0	0	0	1	0	1	1	1	0	1	2	1	1	1	1	1	1	0	1	0	0	2	0	1	0	2	0	2	1	1	2	1	1	2	1	0	0	0	0	0	0	0	0	0	1	1	1
713	1	0	0	0	0	0	1	1	1	1	0	1	1	1	1	0	1	2	0	0	0	0	0	2	0	1	0	2	0	2	2	0	2	0	0	2	1	0	0	1	1	0	0	0	0	0	1	1	1
714	1	0	0	0	0	0	2	2	0	1	0	1	1	0	0	0	2	2	1	1	2	1	1	1	0	1	0	2	1	2	2	0	1	0	1	1	0	0	0	1	1	0	0	1	1	0	0	2	1
715	0	0	1	1	0	0	1	1	0	0	0	0	1	1	1	0	0	2	0	1	0	0	0	2	0	2	0	1	1	0	1	2	1	0	0	2	2	1	0	1	1	0	0	0	0	0	0	2	2
716	0	0	0	0	0	0	2	2	0	1	0	0	2	1	1	0	1	0	2	0	2	0	0	2	0	0	0	1	2	2	0	1	2	0	2	0	2	0	0	2	2	0	0	0	1	0	0	1	1
717	0	1	0	0	0	1	1	1	1	1	0	0	1	0	0	1	1	1	1	1	2	0	0	2	0	1	0	2	0	2	0	0	2	1	1	1	1	0	0	1	1	0	0	1	0	1	0	2	1
718	0	1	0	0	0	0	1	1	1	1	1	0	0	0	0	0	2	0	1	0	1	0	0	2	0	0	0	2	1	2	2	1	2	0	1	1	1	0	0	0	0	0	0	1	1	1	0	2	1
719	1	0	0	1	0	0	1	2	0	0	1	1	1	0	1	1	0	2	0	2	0	0	1	1	1	1	0	1	0	2	1	1	1	0	0	2	2	0	0	0	0	0	0	1	1	1	0	1	1
720	0	0	1	1	0	1	0	1	1	1	0	0	2	1	1	1	1	1	1	1	2	0	0	2	0	0	0	2	0	2	1	0	2	0	1	2	2	0	0	2	2	0	0	0	0	0	0	1	0
721	0	0	0	0	0	0	0	1	1	1	0	1	2	1	1	0	0	2	0	1	1	0	0	2	0	0	0	2	0	2	1	2	1	0	0	2	1	1	1	1	0	0	0	0	0	0	0	0	1
722	1	0	0	2	0	0	1	1	1	1	1	0	1	0	0	1	1	1	1	0	2	0	1	1	0	1	0	2	0	2	1	1	2	1	0	2	1	0	0	1	1	0	1	0	1	1	0	1	2
723	0	0	0	0	0	1	0	0	2	2	0	0	0	0	0	0	2	2	0	2	1	0	1	1	0	1	0	2	0	2	2	1	2	1	1	1	0	0	0	0	0	1	0	0	1	0	0	0	2
724	0	0	1	0	1	1	1	1	1	2	0	1	1	0	0	0	1	0	2	0	2	0	0	2	0	1	1	2	0	2	0	0	1	1	0	2	0	0	1	0	0	0	1	0	1	0	0	1	1
725	0	0	1	0	0	1	1	1	1	1	1	0	1	1	1	0	0	1	0	1	0	0	0	2	0	0	0	2	1	2	0	0	0	0	0	2	2	0	0	2	2	0	0	0	0	1	0	1	1
726	0	0	0	0	0	0	1	2	0	1	0	0	0	0	0	0	2	0	2	0	2	0	0	2	0	1	0	2	1	2	1	0	1	1	2	0	1	0	1	1	1	0	0	0	0	2	0	1	1
727	1	0	1	1	0	0	2	2	0	1	0	0	1	1	1	0	1	1	1	1	2	0	0	2	0	0	0	1	0	1	1	0	1	0	1	2	2	1	1	2	1	0	0	2	0	2	0	1	1
728	0	0	0	0	0	0	1	1	0	0	1	1	2	2	2	0	0	2	0	1	0	0	0	2	0	2	0	1	0	2	1	1	2	1	2	2	0	1	0	0	0	0	1	0	1	0	0	2	0
729	1	0	0	1	0	0	1	2	0	1	0	0	2	2	2	0	0	0	2	0	2	0	0	2	0	1	0	1	0	1	0	0	1	1	1	1	2	1	0	1	1	0	0	0	0	1	1	1	1
730	1	0	0	0	0	1	0	1	0	0	0	0	0	0	0	0	0	1	1	1	1	0	0	2	0	0	0	2	0	2	1	0	1	1	0	2	1	1	1	1	0	0	0	0	0	1	0	2	0
731	0	0	0	1	0	0	2	2	0	1	1	0	0	0	0	0	1	1	1	1	2	0	0	2	0	2	0	2	0	2	1	1	1	1	1	2	2	0	0	1	1	0	0	0	0	0	0	1	1
732	0	0	2	0	1	0	1	1	1	1	0	0	1	0	0	0	1	0	2	0	1	0	0	2	0	2	0	1	1	2	1	2	1	0	0	2	1	0	0	0	0	0	1	0	1	1	1	1	1
733	0	0	0	0	0	0	1	1	0	0	1	0	0	0	0	0	0	2	0	0	1	1	0	2	0	0	0	1	1	2	1	0	2	0	0	2	2	0	0	2	2	1	0	0	0	0	0	1	0
734	1	0	0	0	0	1	1	1	1	1	0	0	1	0	0	0	0	1	1	2	1	0	1	1	0	0	0	0	2	2	0	0	0	0	0	1	1	1	0	1	1	0	0	1	0	0	0	1	0
735	1	0	0	0	0	0	2	2	1	1	0	0	0	0	0	0	2	0	2	1	2	0	0	2	0	1	0	2	1	1	0	2	1	0	0	2	1	0	0	1	1	0	0	0	0	0	0	1	1
736	1	0	0	1	0	1	1	2	1	1	0	0	0	0	0	0	1	0	2	0	2	1	0	2	0	0	0	1	0	2	1	0	1	0	0	2	1	0	0	1	1	0	1	0	2	0	0	2	0
737	1	0	0	0	0	0	1	2	0	0	1	0	1	1	1	0	1	0	2	0	2	0	0	2	0	2	0	2	0	2	1	0	1	1	1	2	1	1	0	0	0	0	1	0	1	0	0	0	2
738	1	0	0	0	0	0	1	1	0	2	0	0	0	0	0	0	1	1	1	0	1	0	0	2	0	1	0	2	1	2	1	0	1	0	1	2	2	0	0	2	1	0	0	1	1	1	1	0	1
739	0	0	0	0	0	1	1	1	1	1	1	0	1	1	1	0	2	0	2	0	2	0	0	2	0	2	0	2	1	2	2	0	2	0	0	2	1	0	0	0	0	0	0	0	0	0	0	2	0
740	1	0	0	0	0	0	1	1	1	2	0	0	0	0	0	0	2	1	1	0	2	0	0	2	0	1	0	2	0	2	1	0	0	0	0	2	1	0	0	2	1	1	0	0	0	0	0	2	0
741	0	0	1	0	0	0	2	2	0	1	0	0	2	1	1	1	2	2	1	1	2	0	0	2	0	1	0	2	1	2	2	1	2	2	1	1	1	0	0	1	1	0	0	0	0	0	0	2	0
742	0	0	0	0	0	0	1	1	1	1	1	1	1	0	1	1	1	1	1	0	1	0	1	1	1	2	0	1	1	2	1	2	2	0	1	1	1	0	0	2	2	1	0	0	1	0	1	1	1
743	1	0	1	1	0	0	1	1	0	0	1	0	1	1	1	0	0	0	2	0	1	0	0	2	0	2	0	1	2	1	1	0	2	1	1	1	1	0	0	0	0	0	0	0	1	0	0	0	2
744	0	0	0	0	0	0	1	1	1	1	0	0	0	0	0	0	1	0	2	0	2	0	0	2	0	1	0	2	1	2	0	1	1	0	0	2	0	0	0	1	1	0	0	0	1	1	1	0	2
745	1	0	1	1	0	0	0	0	2	2	0	0	0	0	0	0	1	0	2	1	2	0	0	2	0	2	0	2	2	1	2	0	1	0	1	1	1	0	0	2	2	0	0	1	0	0	0	2	1
746	1	0	1	1	0	0	0	1	0	0	0	0	0	0	0	0	2	0	2	1	2	0	0	2	0	2	0	2	2	2	1	0	0	1	0	2	0	0	0	0	0	0	0	0	0	0	0	2	1
747	1	0	0	1	0	0	2	2	0	0	2	1	1	0	0	0	2	2	0	1	2	0	0	2	0	0	1	2	1	1	1	0	2	0	1	2	2	0	0	1	1	0	1	0	2	2	0	2	1
748	0	0	0	0	0	0	1	2	0	0	0	0	0	0	0	0	1	2	0	0	0	1	0	2	0	1	0	2	0	2	0	0	0	0	0	2	2	0	0	2	2	0	1	0	1	0	0	1	1
749	1	0	1	1	0	0	0	1	0	0	0	0	0	0	0	0	1	1	1	2	1	1	1	1	0	1	0	1	2	1	1	1	2	1	0	2	1	0	0	2	1	0	0	1	0	0	0	1	0
750	0	0	0	1	0	0	2	2	0	0	1	1	2	2	2	0	1	1	1	1	2	1	0	2	0	1	0	2	2	1	2	0	0	0	1	1	1	0	0	1	1	0	0	1	0	0	0	2	0
751	1	0	0	0	0	1	2	2	0	1	0	0	0	0	0	0	2	0	2	0	2	0	0	2	0	2	0	2	2	2	2	2	1	0	0	2	1	0	0	0	0	0	0	0	0	1	0	2	0
752	0	0	0	0	0	0	1	1	1	1	1	1	1	0	0	0	2	1	1	1	1	0	0	2	0	0	0	2	0	2	0	0	1	1	0	2	2	0	0	1	1	0	0	0	1	1	0	2	0
753	1	0	1	0	1	0	2	2	0	1	0	0	1	0	0	0	1	0	2	0	1	0	0	2	0	2	0	1	0	1	1	1	1	0	2	1	1	0	0	1	1	0	0	0	1	1	0	2	0
754	0	0	0	1	0	0	1	1	1	1	1	0	2	2	2	0	0	2	0	1	0	0	1	1	0	0	0	1	1	2	0	1	1	2	1	2	1	0	0	2	2	0	1	0	1	1	0	0	1
755	0	0	0	0	0	0	2	2	0	0	1	0	1	0	0	0	2	1	1	1	2	0	1	1	1	1	0	0	2	2	0	1	1	0	0	2	1	0	0	0	0	0	0	1	1	1	0	1	0
756	1	0	1	0	1	0	1	1	1	1	0	1	2	1	1	0	1	1	1	1	1	0	0	2	0	2	1	2	1	2	0	2	2	0	1	1	1	0	0	1	1	0	1	0	1	0	0	1	1
757	1	0	0	0	0	0	1	1	1	1	0	0	0	0	0	0	0	0	1	1	2	0	0	2	0	1	0	1	1	2	0	1	1	0	1	1	2	0	0	1	1	0	1	0	1	1	0	1	1
758	0	0	0	0	0	0	1	2	0	1	0	0	1	1	1	0	1	1	1	1	2	0	0	2	0	1	0	2	0	2	2	0	1	1	1	1	0	2	0	0	0	0	2	0	1	1	0	0	1
759	1	0	1	0	0	1	1	2	1	2	0	1	0	0	0	0	1	1	1	1	1	0	1	1	0	0	0	2	1	1	1	0	2	1	1	1	0	0	1	1	0	0	0	1	0	0	0	0	2
760	0	0	0	0	0	0	1	1	1	1	1	0	0	0	0	0	1	0	1	1	1	0	1	1	0	0	0	2	1	2	0	2	2	0	0	2	1	0	0	2	2	0	1	0	1	2	0	1	1
761	0	1	0	0	0	1	1	1	0	1	0	0	0	0	0	0	1	0	2	1	2	0	1	1	0	1	0	1	2	2	0	0	1	0	1	1	1	0	0	2	2	0	1	0	1	0	0	2	0
762	0	0	0	1	0	0	1	2	0	0	0	1	2	1	1	0	1	1	0	2	1	0	2	0	0	1	0	1	1	2	0	1	2	2	2	1	2	0	0	0	0	0	0	0	1	0	0	0	2
763	1	0	0	0	0	0	2	2	0	1	0	0	0	0	0	0	0	2	0	1	1	0	0	2	0	0	0	2	0	2	0	0	2	0	0	2	1	1	0	1	1	1	0	0	1	0	1	0	2
764	1	0	1	1	0	0	2	2	0	0	1	0	0	0	0	0	1	0	2	0	2	0	0	2	0	2	0	2	0	2	0	2	2	0	1	1	1	0	0	2	2	0	0	0	0	2	0	2	0
765	0	1	0	0	0	1	1	1	1	1	0	0	1	0	0	0	0	0	2	1	2	0	0	2	0	0	0	2	0	2	1	1	0	0	0	2	1	0	0	1	1	2	0	0	1	0	0	1	1
766	0	0	1	1	0	0	0	1	1	1	0	0	0	0	0	0	0	1	0	1	2	0	1	1	0	2	0	2	1	1	1	1	2	1	0	2	1	1	0	1	1	0	0	0	0	0	0	1	1
767	0	0	0	0	0	0	1	2	1	2	0	0	1	1	1	0	1	1	1	1	2	0	0	2	0	2	0	2	1	2	0	1	2	1	0	2	1	1	1	1	0	0	0	0	0	0	0	0	2
768	1	0	0	1	0	1	1	1	0	1	0	0	1	1	1	0	1	0	2	1	2	0	0	2	0	1	0	2	0	2	2	2	1	0	0	2	2	0	0	2	1	0	1	0	0	0	0	1	1
769	0	0	0	1	0	0	2	2	0	0	0	0	0	0	0	0	1	0	2	0	2	0	0	2	0	0	0	1	2	2	1	0	1	0	1	1	1	1	1	2	1	1	0	0	1	0	0	0	2
770	0	0	0	1	0	0	1	1	1	2	0	0	0	0	0	0	0	0	1	0	2	0	0	2	0	0	0	1	0	1	0	1	1	1	1	1	1	0	0	1	1	0	1	1	0	0	0	1	1
771	0	1	1	1	0	0	2	2	0	1	1	0	2	2	2	0	2	0	2	1	1	0	0	2	0	1	1	2	1	2	0	1	2	0	1	1	1	1	0	1	1	0	0	0	0	0	0	2	0
772	0	0	0	0	0	1	1	1	1	1	0	1	2	1	1	0	1	2	0	1	1	0	0	2	0	0	0	1	2	2	0	1	2	0	0	2	2	0	0	1	1	0	0	0	0	0	1	1	1
773	0	0	0	0	0	0	0	0	2	2	0	1	2	1	1	1	1	2	0	1	1	1	1	1	0	1	0	1	2	1	1	0	1	1	0	2	0	0	1	1	0	0	1	0	2	0	0	0	2
774	0	0	0	0	0	0	2	2	0	1	0	1	1	0	1	1	2	2	1	1	1	1	1	1	1	0	0	1	1	2	1	0	1	1	1	1	2	0	0	2	2	0	0	0	1	1	0	2	0
775	1	1	0	0	0	0	1	1	1	1	1	1	1	0	0	0	2	1	1	0	2	0	0	2	0	1	0	2	0	1	0	0	1	0	0	2	1	0	0	2	2	0	0	0	1	1	0	2	0
776	1	0	1	0	0	1	0	0	2	2	0	2	2	0	0	1	1	1	1	1	1	0	1	1	0	1	0	2	0	1	0	1	1	0	0	2	1	1	0	1	1	0	0	0	1	0	0	2	0
777	1	1	1	0	1	0	2	2	0	0	1	2	2	2	2	0	1	2	0	1	2	0	0	2	0	0	0	2	2	2	2	1	1	0	0	2	2	0	0	1	1	2	0	0	1	0	0	2	0
778	1	0	0	0	0	2	1	2	0	1	0	0	0	0	0	0	0	1	1	0	0	0	0	2	0	1	1	1	1	2	0	0	2	1	2	1	1	1	0	0	0	0	0	0	0	0	0	2	1
779	1	0	0	0	0	0	1	1	0	0	0	0	0	0	0	0	1	2	0	1	2	0	0	2	0	1	0	2	1	2	1	0	2	0	0	2	1	0	0	2	1	0	0	0	0	0	0	2	0
780	1	0	0	1	0	0	0	0	2	2	0	0	0	0	0	0	0	1	1	0	0	0	1	1	1	1	0	1	1	0	1	0	2	2	1	1	0	1	0	0	0	0	1	0	0	0	1	0	1
781	0	0	0	0	0	0	2	2	1	1	0	0	1	1	1	0	1	1	1	1	1	0	1	1	1	1	0	0	2	2	0	2	1	0	1	1	1	0	0	2	2	0	0	0	0	0	1	1	1
782	0	0	0	0	0	0	0	1	1	1	0	0	2	1	1	1	1	2	0	1	1	0	1	1	0	1	0	2	1	2	1	0	1	1	0	2	1	0	0	1	1	0	0	0	1	0	0	2	0
783	0	0	0	0	0	0	2	2	0	0	1	0	0	0	0	0	2	0	2	0	2	0	0	2	0	1	0	2	0	2	0	0	1	1	2	1	2	0	0	0	0	0	0	0	0	0	0	0	2
784	1	0	0	0	0	0	2	2	0	1	0	0	0	0	0	0	1	2	0	0	0	0	0	2	0	0	0	1	1	2	0	0	2	0	1	2	2	1	1	2	1	1	1	0	0	0	0	2	0
785	0	1	0	0	0	0	1	2	0	1	0	0	1	1	1	0	1	1	1	1	2	0	0	2	0	0	0	2	0	2	0	1	0	0	0	2	1	0	0	1	1	0	1	0	1	0	0	1	1
786	1	1	0	0	0	0	1	1	1	1	0	0	0	0	0	0	0	0	2	0	1	0	0	2	0	0	0	2	0	2	1	0	1	0	1	2	1	0	0	1	1	0	0	0	0	0	0	0	2
787	1	1	0	0	0	0	1	1	1	1	2	0	0	0	0	0	0	1	1	0	1	0	0	2	0	1	0	1	1	2	0	2	2	0	1	1	2	1	0	1	1	0	0	0	0	0	0	1	1
788	0	0	1	1	0	0	0	1	1	1	0	0	0	0	0	0	2	0	2	0	2	0	0	2	0	0	0	2	1	2	2	0	2	2	0	2	2	0	0	2	2	1	0	1	0	1	0	1	0
789	1	0	0	0	0	0	0	0	2	2	0	1	2	1	1	0	1	0	2	1	2	0	0	2	0	0	0	1	1	2	0	2	1	1	0	2	2	0	0	1	1	0	0	0	0	0	0	2	0
790	1	0	0	0	0	0	0	1	1	1	1	0	1	1	1	0	2	0	2	0	2	0	0	2	0	2	0	2	0	2	1	0	2	0	1	1	2	1	0	0	0	2	0	0	1	0	0	2	1
791	0	0	0	1	0	0	1	1	1	2	0	2	2	1	1	0	2	0	2	0	2	0	2	0	0	0	0	1	2	2	0	0	0	0	0	2	2	0	0	1	1	0	0	0	1	0	1	0	2
792	0	0	0	1	0	0	1	2	0	1	0	1	1	0	0	0	0	1	1	0	0	1	0	2	0	0	1	2	1	2	0	0	1	1	2	0	1	0	0	0	0	0	1	0	2	0	0	1	0
793	0	0	0	0	0	0	1	2	0	1	0	0	2	2	2	0	1	1	1	1	1	2	0	2	0	1	0	1	2	2	1	0	2	0	0	2	1	1	0	1	1	1	0	0	2	1	1	1	1
794	0	0	0	1	0	0	1	1	1	1	1	0	0	0	0	0	1	1	1	1	1	0	0	2	0	2	0	1	0	1	1	1	1	2	1	2	1	0	0	0	0	0	0	0	0	0	0	1	1
795	0	0	0	1	0	0	2	2	0	1	0	2	2	1	1	0	0	0	2	0	2	1	0	2	0	1	0	1	0	1	1	0	1	1	0	2	1	1	1	0	0	1	0	1	2	0	0	2	0
796	0	1	0	0	0	0	1	1	1	1	0	0	0	0	0	0	1	0	2	0	2	0	1	1	0	0	1	2	1	1	1	1	0	0	1	1	2	0	0	1	1	0	0	0	0	0	0	1	1
797	0	0	0	1	0	0	2	2	0	0	1	0	0	0	0	0	2	0	2	0	2	0	0	2	0	0	0	1	2	2	0	1	1	0	1	1	2	1	1	2	1	0	0	0	1	1	0	1	1
798	1	0	0	0	0	1	2	2	1	1	1	1	1	0	0	0	1	1	1	0	2	0	2	0	0	0	0	2	1	2	0	2	1	0	0	2	2	0	0	0	0	0	0	0	2	1	0	2	0
799	1	0	0	0	0	1	1	1	1	1	0	1	1	0	1	1	0	2	0	1	1	0	0	2	0	0	0	2	0	1	1	0	2	0	0	2	1	0	1	1	1	0	0	0	1	1	1	1	1
800	0	0	0	0	0	1	1	1	1	1	1	0	2	1	1	0	0	0	2	1	2	0	0	2	0	0	0	2	0	1	1	1	1	1	2	0	1	1	1	2	0	0	0	1	0	0	0	0	2
801	0	0	0	0	0	1	0	0	2	2	0	0	1	0	1	1	2	1	1	1	1	0	0	2	0	2	0	2	0	2	1	1	1	0	1	1	1	0	0	2	1	0	0	1	0	0	1	1	1
802	0	1	0	0	0	0	1	1	1	1	0	1	1	0	1	1	1	1	1	0	2	0	0	2	0	0	0	1	0	1	1	1	2	0	2	2	2	0	0	1	1	0	0	0	1	0	0	2	0
803	0	0	0	1	0	0	2	2	0	0	0	1	2	2	2	0	0	1	1	1	2	0	0	2	0	1	0	1	1	2	1	0	1	0	1	1	2	1	1	2	1	0	1	0	1	1	0	2	0
804	0	0	0	1	0	1	2	2	0	0	0	0	0	0	0	0	0	1	0	0	0	0	0	2	0	0	0	1	0	1	2	0	1	0	1	2	2	0	0	2	2	0	1	0	1	2	0	2	0
805	0	0	0	0	0	0	2	2	0	0	0	0	1	1	1	0	0	1	2	1	2	0	0	2	0	1	0	1	1	2	1	1	2	1	0	2	2	0	0	1	1	0	0	1	0	0	0	1	0
806	0	0	0	0	0	0	1	1	1	1	1	0	1	0	0	1	2	1	2	1	2	0	0	2	0	0	0	2	1	1	1	0	2	2	1	2	0	1	0	0	0	0	0	0	1	0	0	2	0
807	0	1	0	0	0	0	1	1	1	1	1	0	1	1	1	0	2	0	2	0	2	0	0	2	0	1	0	2	0	2	1	1	2	1	0	2	0	0	1	1	0	0	1	0	1	1	0	2	0
808	1	0	0	0	0	0	2	2	0	1	1	1	1	0	0	0	1	0	2	0	2	0	0	2	0	1	1	2	1	2	0	1	2	0	1	1	2	0	0	2	2	0	0	0	0	0	0	1	1
809	0	0	0	0	0	1	1	2	0	0	1	0	0	0	0	0	1	1	1	1	2	0	1	1	0	2	0	1	0	1	0	1	1	1	0	2	2	0	0	2	2	1	1	0	0	0	0	1	1
810	0	0	0	1	0	0	0	1	2	2	0	0	0	0	0	0	1	0	2	1	2	0	1	1	1	2	0	1	1	2	1	2	2	0	2	0	2	0	0	1	1	1	1	0	0	0	0	1	1
811	0	0	0	0	0	0	1	1	1	1	1	0	0	0	0	0	1	1	1	0	2	0	0	2	0	0	0	2	0	1	1	1	1	0	0	2	1	0	0	1	1	0	0	0	0	0	0	0	2
812	0	0	0	0	0	0	1	2	0	1	0	1	1	0	1	1	2	1	2	1	2	0	0	2	0	1	0	0	1	1	1	0	0	0	0	2	0	0	0	1	1	0	1	0	1	1	1	1	1
813	1	1	1	1	1	0	1	1	0	0	1	0	0	0	0	0	1	1	1	0	1	1	0	2	0	0	0	2	0	2	0	0	2	1	0	2	2	0	0	2	2	0	1	0	1	1	1	1	1
814	0	0	0	0	0	1	1	2	0	0	1	0	0	0	0	0	2	0	2	0	2	0	0	2	0	1	0	2	0	2	2	1	2	0	1	1	1	0	0	2	1	0	0	1	0	0	0	1	1
815	0	0	0	1	0	1	2	2	1	1	0	0	0	0	0	0	2	0	2	1	1	0	0	2	0	1	0	1	0	1	1	0	1	1	2	1	1	0	0	2	1	0	2	0	1	1	0	1	1
816	1	0	1	0	1	1	2	2	0	1	0	0	2	2	2	0	1	1	1	1	2	0	0	2	0	0	0	2	0	2	0	1	1	2	1	2	1	0	0	2	1	0	0	0	0	0	0	2	0
817	0	1	0	0	0	1	1	1	1	1	0	0	0	0	0	0	2	0	2	0	2	0	0	2	0	0	0	2	1	1	2	0	1	1	0	2	1	0	0	2	2	0	1	0	1	2	0	1	1
818	1	0	0	1	0	0	2	2	0	1	1	1	2	2	2	0	1	0	2	1	2	0	0	2	0	0	0	2	0	2	0	0	0	0	0	2	1	2	0	0	0	0	0	0	0	0	0	0	2
819	1	0	0	0	0	1	2	2	1	1	1	0	0	0	0	0	0	0	2	0	2	0	0	2	0	0	0	2	0	1	1	1	2	2	2	1	1	0	0	0	0	1	0	0	1	1	0	1	1
820	0	0	0	0	0	0	0	1	1	1	0	0	0	0	0	0	2	1	1	0	2	0	0	2	0	1	0	2	1	2	2	2	1	0	1	1	1	0	0	1	1	0	0	0	0	0	1	1	1
821	0	0	0	0	0	1	1	1	2	2	0	0	0	0	0	0	2	1	2	1	2	0	0	2	0	2	0	1	2	2	1	0	0	0	0	2	2	0	0	2	2	0	0	0	0	1	1	0	2
822	1	0	0	0	0	1	2	2	1	1	1	1	1	0	0	0	2	2	1	0	1	0	0	2	0	1	0	1	1	0	1	0	1	0	1	1	1	0	0	1	1	0	0	0	0	0	0	2	0
823	1	1	0	0	0	1	1	1	0	0	1	0	2	0	0	1	1	2	0	1	1	1	0	2	0	0	0	0	2	2	0	2	2	0	2	0	1	1	0	0	0	0	1	0	1	1	0	1	1
824	1	0	0	0	0	0	2	2	0	1	0	1	2	2	2	0	2	1	1	0	2	0	0	2	0	1	0	2	0	2	1	0	2	0	2	1	1	1	0	1	1	0	1	0	1	1	0	2	1
825	0	0	0	0	0	0	0	1	1	1	1	0	0	0	0	0	2	2	0	1	2	0	0	2	0	1	0	1	1	2	0	1	1	0	0	2	1	0	0	0	0	1	0	0	0	0	0	2	1
826	1	1	0	0	0	1	2	2	1	1	1	0	1	1	1	0	2	0	2	1	2	0	0	2	0	0	0	2	1	2	2	0	2	0	0	2	2	0	0	2	2	0	0	0	0	1	0	1	1
827	0	0	0	1	0	0	1	2	0	1	0	0	0	0	0	0	2	1	1	0	2	0	0	2	0	2	0	1	1	2	0	0	1	1	1	2	1	0	1	1	1	0	0	0	2	1	1	0	2
828	0	0	0	1	0	0	2	2	0	0	1	0	0	1	1	0	1	1	1	1	1	0	0	2	0	1	1	2	0	2	0	0	1	2	1	1	1	0	0	0	0	0	0	0	0	1	0	2	0
829	1	0	0	2	0	0	0	1	2	2	0	0	1	1	1	0	1	1	1	1	2	0	0	2	0	1	0	1	0	1	0	1	1	1	2	0	1	1	1	1	0	0	0	0	0	1	0	0	2
830	1	0	0	0	0	0	2	2	0	0	1	0	0	0	0	0	2	0	2	0	2	0	0	2	0	1	1	2	1	2	0	0	2	0	0	2	2	0	0	1	1	0	1	0	2	0	1	0	2
831	0	0	0	0	0	1	2	2	0	1	1	1	1	0	0	0	2	0	2	1	2	0	0	2	0	0	0	1	0	1	0	0	1	1	0	2	2	0	0	0	0	0	1	0	1	1	0	2	0
832	0	0	0	0	0	1	1	2	0	1	0	0	1	1	1	0	1	1	1	1	2	0	2	0	0	0	0	2	0	1	0	0	2	0	0	2	1	1	0	1	1	0	0	0	0	0	0	1	1
833	1	0	0	1	0	0	1	1	0	0	0	0	1	0	0	0	1	0	2	1	2	0	0	2	0	2	0	2	0	2	1	0	0	0	1	1	2	0	0	2	2	0	0	1	1	0	0	1	1
834	1	0	0	0	0	2	2	2	0	1	0	0	0	0	0	0	1	0	2	0	2	1	1	1	1	1	0	1	1	2	1	0	1	1	1	1	0	0	1	0	0	0	0	0	0	0	0	0	2
835	0	0	0	1	0	0	2	2	0	1	0	0	0	0	0	0	1	0	2	0	2	0	0	2	0	1	1	2	1	2	1	0	2	2	1	1	1	0	0	1	0	1	0	0	1	0	0	2	0
836	1	0	0	0	0	1	2	2	0	1	1	0	0	0	0	0	1	0	2	0	2	0	1	1	0	0	0	1	0	1	2	1	1	2	1	2	2	0	0	2	2	0	1	0	1	1	1	1	1
837	0	0	0	0	0	1	0	1	0	0	0	0	1	1	1	0	1	1	1	1	1	1	0	2	0	2	0	2	2	2	0	0	1	1	1	2	1	0	0	1	1	0	1	0	1	1	0	1	0
838	0	0	0	0	0	0	2	2	0	1	1	0	0	0	0	0	1	0	2	0	2	0	0	2	0	1	0	2	0	2	1	1	2	0	1	1	1	1	0	0	0	0	0	0	0	0	0	2	2
839	0	0	0	0	0	0	1	1	1	1	1	0	1	0	0	0	1	1	1	1	1	0	0	2	0	1	0	2	2	1	2	1	2	0	1	2	2	0	0	2	2	0	0	0	0	0	0	1	0
840	0	0	0	1	0	0	1	1	0	0	0	1	2	1	1	0	2	2	0	1	1	0	1	1	1	1	0	2	0	1	0	1	1	2	0	2	1	1	1	1	0	1	0	1	1	0	1	1	1
841	1	0	0	0	0	0	1	1	2	2	0	0	1	0	0	0	1	1	1	2	1	0	0	2	0	0	0	2	0	1	2	0	0	0	1	1	1	0	0	1	1	0	0	0	0	0	0	0	1
842	1	0	0	0	0	0	2	2	0	0	0	1	1	1	1	0	0	1	2	0	2	0	0	2	0	1	0	2	0	2	1	1	1	0	0	2	1	1	0	1	1	0	1	0	1	0	0	1	1
843	1	0	0	0	0	0	0	0	2	2	0	1	1	0	0	0	2	1	2	1	2	0	1	1	0	1	0	1	1	2	0	1	2	0	1	1	1	0	0	2	2	0	0	0	0	0	0	1	1
844	1	0	0	0	0	0	1	1	1	1	0	0	0	0	0	0	0	1	1	0	1	0	0	2	0	1	0	2	0	1	1	2	2	0	1	1	0	0	0	1	0	0	0	0	0	1	0	2	0
845	0	0	0	0	0	0	1	1	2	2	0	1	2	1	1	0	2	0	1	0	1	1	0	2	0	0	0	2	2	1	2	1	0	0	0	2	1	0	0	1	1	0	0	1	0	0	0	0	1
846	0	0	0	0	0	0	1	1	0	0	0	0	0	0	0	0	0	0	1	1	1	0	0	2	0	0	1	2	2	2	1	0	1	1	0	2	1	1	0	2	2	1	0	0	0	0	0	1	1
847	1	0	1	1	1	0	2	2	0	1	0	0	1	1	1	0	2	1	1	1	2	1	1	1	0	1	0	2	0	2	2	0	2	0	0	2	1	0	0	1	1	1	0	0	0	0	1	1	1
848	1	0	1	1	0	0	2	2	0	1	0	1	2	1	1	0	2	2	0	1	2	1	1	1	0	1	0	2	0	2	0	1	1	0	0	2	2	0	0	1	1	0	0	0	0	0	1	0	2
849	1	0	1	0	1	0	1	2	0	1	0	1	1	0	0	0	1	1	1	2	1	0	0	2	0	0	0	2	1	1	2	0	1	1	0	2	0	0	0	1	1	0	0	0	0	2	1	0	2
850	0	0	0	0	0	0	0	0	1	1	1	0	0	0	0	0	1	2	0	1	1	0	0	2	0	1	0	2	0	2	1	1	1	1	1	1	2	0	0	2	2	0	0	0	0	0	1	0	2
851	1	0	0	0	0	0	2	2	0	1	0	0	2	2	2	0	1	1	1	0	1	0	0	2	0	0	0	2	1	1	1	1	2	0	1	1	1	0	1	1	1	2	0	0	0	2	0	2	0
852	0	0	0	1	0	0	0	2	0	0	1	1	2	1	1	0	1	0	2	0	2	1	0	2	0	1	0	2	0	2	0	2	1	0	1	1	2	0	0	2	1	0	0	0	2	0	0	2	0
853	0	0	0	0	0	0	1	1	1	2	0	0	1	1	1	0	1	2	1	0	1	0	1	1	1	1	0	2	0	2	2	0	0	0	1	1	1	0	0	0	0	1	0	0	1	1	0	1	1
854	0	0	0	0	0	0	1	2	0	0	1	0	1	1	1	0	1	0	2	0	2	0	1	1	0	0	0	1	0	2	1	1	1	0	1	1	1	0	0	1	1	1	0	0	1	0	0	2	1
855	0	0	0	0	0	0	1	2	0	0	1	0	1	1	1	0	1	2	0	0	1	0	0	2	0	1	0	1	0	1	1	0	1	0	1	1	1	0	0	1	1	0	1	0	1	2	1	1	2
856	0	0	0	0	0	0	1	1	1	1	0	0	1	1	1	0	0	2	1	0	2	0	0	2	0	1	1	2	0	2	0	0	0	0	2	2	1	0	0	2	2	0	1	0	1	0	0	1	1
857	0	0	0	0	0	1	0	1	1	1	1	0	0	0	0	0	1	0	2	0	2	1	0	2	0	2	0	1	1	2	1	1	2	1	0	2	1	0	1	0	0	0	0	1	0	1	0	2	0
858	0	0	0	1	0	0	1	1	0	0	0	0	0	0	0	0	1	0	2	1	2	0	0	2	0	1	0	1	2	2	0	0	2	1	1	2	0	1	0	0	0	0	0	0	1	0	0	1	1
859	1	0	0	1	0	0	1	1	1	1	1	1	1	1	1	0	1	1	1	0	1	0	0	2	0	2	0	1	2	2	1	1	1	2	1	2	2	0	0	2	2	0	0	0	0	1	0	1	1
860	0	0	0	1	0	0	0	0	2	2	0	0	0	0	0	0	1	1	2	1	2	0	0	2	0	0	0	2	0	2	0	0	1	1	1	1	1	1	1	1	0	0	0	0	0	0	1	0	2
861	0	0	0	0	0	0	0	1	1	1	0	2	2	2	2	0	0	1	1	1	2	0	0	2	0	1	0	1	1	2	0	0	0	0	1	1	1	0	0	0	0	0	1	0	1	0	1	1	1
862	0	0	0	1	0	0	0	1	1	1	0	0	0	1	1	0	1	2	0	1	1	0	0	2	0	2	0	2	0	1	0	1	2	2	2	1	2	0	0	2	2	0	0	0	2	1	1	0	2
863	1	0	2	0	1	0	1	1	1	1	0	1	1	0	0	0	2	2	1	0	1	0	0	2	0	0	0	2	0	2	1	0	0	0	0	2	1	0	0	1	1	1	1	0	1	1	0	2	0
864	0	0	0	0	0	1	0	0	2	2	0	0	1	1	1	0	2	1	1	1	2	0	0	2	0	0	0	1	1	2	0	0	1	1	0	2	2	0	0	1	1	0	1	0	2	2	0	1	1
865	0	0	0	0	0	0	2	2	0	1	0	1	1	0	0	0	1	1	1	0	1	0	0	2	0	0	0	2	0	2	1	0	1	0	0	2	1	0	0	1	1	0	1	0	1	2	0	2	1
866	1	0	0	1	0	0	1	1	2	2	0	1	1	1	1	0	2	1	1	1	1	0	0	2	0	1	0	2	2	1	2	0	1	1	0	2	1	0	0	1	1	0	0	0	1	1	1	1	1
867	1	0	1	1	0	0	2	2	1	1	1	0	0	0	0	0	0	0	2	1	2	1	0	2	0	1	1	1	0	1	1	2	1	0	0	2	1	0	0	2	1	0	1	0	0	0	0	1	1
868	0	0	0	1	0	0	1	2	0	0	0	0	1	1	1	0	2	1	1	0	2	1	0	2	0	0	0	1	0	1	1	1	1	1	0	2	0	1	0	1	1	0	0	0	1	0	0	0	2
869	1	0	0	0	0	0	1	1	0	0	1	0	1	1	1	0	0	1	1	0	1	0	0	2	0	1	0	1	1	0	1	1	1	0	1	1	2	0	0	1	1	2	0	0	0	0	1	1	1
870	0	0	0	0	0	0	0	0	2	2	0	0	0	0	0	0	0	2	0	2	0	0	0	2	0	1	0	1	2	2	1	1	2	2	2	1	0	1	1	0	0	0	1	0	1	0	0	1	1
871	1	0	0	1	0	1	1	1	1	2	1	1	2	1	1	1	1	0	2	0	2	0	0	2	0	1	0	2	0	2	0	1	2	0	1	1	1	0	0	1	1	1	0	1	2	0	0	0	2
872	0	0	0	1	0	0	1	1	2	2	0	1	1	1	1	0	1	1	1	1	2	0	2	0	0	0	0	2	0	2	0	1	2	0	1	1	2	0	0	2	2	1	0	1	1	0	0	1	1
873	1	0	0	1	0	0	2	2	0	1	0	0	0	0	0	0	1	1	1	1	1	0	1	1	0	2	0	2	1	2	2	0	2	1	1	1	1	0	0	2	1	0	0	0	0	0	0	2	0
874	1	0	0	1	0	0	1	1	1	1	0	0	0	0	0	0	2	0	1	0	1	1	1	1	1	0	0	2	0	2	1	0	2	0	0	2	1	0	0	1	1	0	1	0	0	0	0	1	1
875	1	0	1	1	0	0	2	2	0	1	0	0	1	0	0	0	1	0	1	1	2	0	0	2	0	2	0	1	2	2	1	1	2	0	0	2	2	0	0	0	0	0	0	0	0	1	0	1	1
876	1	0	0	0	0	1	1	2	0	0	1	0	1	1	1	0	0	2	0	2	0	1	0	2	0	2	0	2	0	2	1	1	1	0	0	2	0	1	0	0	0	0	1	0	2	2	0	1	2
877	1	0	0	0	0	0	1	1	0	0	1	0	1	1	1	0	1	1	1	1	2	1	0	2	0	2	0	2	0	2	2	2	2	0	2	1	2	0	0	0	0	0	0	1	0	1	1	1	1
878	1	0	0	0	0	0	0	0	1	1	0	0	0	0	0	0	2	1	1	0	2	0	1	1	0	2	0	1	1	2	0	1	1	0	0	2	2	0	0	1	1	0	0	1	0	0	0	1	1
879	1	0	0	0	0	0	2	2	0	0	1	0	0	0	0	0	1	1	1	1	2	0	0	2	0	0	0	2	1	1	1	1	2	0	0	2	1	1	1	0	0	0	1	0	1	0	0	2	0
880	1	0	0	1	0	0	0	0	2	2	0	0	0	0	0	0	1	1	1	1	1	0	2	0	1	0	0	2	0	2	2	0	0	0	0	2	1	1	0	1	1	0	1	0	1	2	0	1	0
881	1	0	0	0	0	0	1	2	0	0	0	0	0	0	0	0	2	1	2	0	1	0	1	1	1	1	0	2	0	2	0	1	0	0	1	1	1	0	0	1	1	0	1	0	1	0	0	2	0
882	0	0	0	1	0	0	2	2	1	1	0	0	0	0	0	0	1	1	1	1	1	0	0	2	0	1	1	1	0	1	1	0	1	0	0	2	1	0	0	0	0	0	0	0	0	0	0	2	0
883	1	0	0	0	0	0	1	2	0	1	0	0	1	1	1	0	1	1	1	0	1	1	0	2	0	1	0	2	0	2	2	0	1	1	0	2	2	0	0	1	1	0	0	0	0	0	0	2	0
884	1	0	0	2	0	0	2	2	0	0	0	0	0	0	0	0	1	1	1	0	1	1	0	2	0	1	0	2	0	1	2	0	1	1	1	1	0	1	1	0	0	0	1	0	1	1	0	2	1
885	0	0	0	0	0	0	1	1	1	1	0	0	1	0	0	0	0	1	2	0	2	0	1	1	1	0	0	1	0	1	1	0	1	1	1	2	2	0	0	2	2	0	0	0	0	1	0	0	2
886	0	0	1	1	1	0	2	2	0	1	1	0	1	0	1	1	0	2	0	1	1	0	1	1	1	0	0	2	1	2	0	1	1	1	0	2	1	0	1	1	1	0	0	1	0	0	1	0	1
887	0	0	1	1	0	0	1	1	0	1	0	0	1	1	1	0	1	1	1	1	1	0	0	2	0	0	0	2	0	2	0	1	1	0	0	2	2	0	0	1	1	0	1	1	1	2	0	2	0
888	0	0	0	0	0	0	2	2	0	1	1	0	1	1	1	0	2	2	1	0	2	0	0	2	0	1	0	2	0	2	0	0	2	1	0	2	2	0	0	2	2	2	0	0	1	0	0	1	0
889	1	0	0	0	0	1	1	2	0	0	1	0	0	0	0	0	2	0	1	0	1	1	0	2	0	1	0	1	2	2	0	0	1	1	0	2	1	0	0	1	1	0	1	0	0	2	0	0	1
890	1	0	0	1	0	1	0	0	1	1	1	0	1	1	1	0	2	1	2	1	2	0	0	2	0	1	0	2	2	2	0	0	2	0	0	2	1	0	0	1	1	0	0	0	1	1	0	2	0
891	1	0	0	0	0	0	1	2	0	1	0	1	2	1	2	1	1	0	2	0	2	0	0	2	0	1	0	0	2	2	0	0	1	1	0	2	1	1	0	1	1	0	0	0	0	0	0	1	1
892	1	0	0	0	0	0	2	2	0	0	1	0	1	0	0	0	2	0	2	0	2	0	1	1	1	1	0	2	1	2	2	1	1	2	1	2	2	0	0	2	2	0	0	0	0	0	0	2	0
893	1	1	0	0	0	0	1	2	0	0	1	0	1	1	1	0	1	1	1	0	1	0	0	2	0	0	1	2	0	1	0	0	2	0	0	2	1	0	0	0	0	0	0	0	0	1	0	2	1
894	0	0	0	0	0	0	1	1	1	1	0	0	1	1	1	0	1	0	1	0	2	0	0	2	0	2	0	2	0	1	1	0	0	0	0	2	2	0	0	2	2	0	0	1	0	1	0	2	0
895	0	0	1	0	1	2	1	2	0	0	0	1	1	0	1	1	0	1	1	0	1	0	0	2	0	2	0	2	0	1	1	0	2	1	0	2	1	0	1	1	1	1	0	0	1	0	0	1	1
896	0	0	0	0	0	1	2	2	1	1	1	1	1	0	0	0	1	0	2	0	2	0	0	2	0	1	0	2	0	2	0	1	0	0	0	2	1	0	0	1	1	0	0	0	1	1	0	2	0
897	1	0	0	0	0	0	1	1	2	2	0	0	1	0	0	1	2	0	2	1	2	0	0	2	0	2	0	2	0	1	2	0	2	1	2	2	1	1	1	2	0	0	0	0	0	1	0	2	1
898	1	1	1	1	0	0	2	2	0	0	2	0	0	0	0	0	2	0	1	0	1	0	0	2	0	1	1	1	1	2	0	0	0	1	0	2	2	0	0	2	2	0	0	0	0	0	0	0	2
899	1	0	0	0	0	2	1	2	0	0	1	1	2	1	1	1	1	2	0	2	1	0	2	0	0	0	0	2	0	2	0	1	1	0	0	2	1	1	0	0	0	0	0	0	0	0	0	2	0
900	0	1	0	0	0	0	2	2	0	1	0	0	1	0	0	0	1	2	1	0	1	0	0	2	0	1	0	2	0	2	0	1	2	2	1	2	1	0	0	1	1	0	0	0	1	1	1	1	1
901	0	0	0	1	0	0	2	2	1	1	0	0	0	0	0	0	2	0	2	1	2	0	1	1	1	1	0	2	0	1	1	0	2	0	1	1	2	0	0	1	1	1	0	0	0	0	0	1	1
902	0	0	0	0	0	0	0	1	0	0	0	1	1	0	0	0	1	2	1	0	1	0	1	1	1	1	0	2	1	2	0	1	2	0	2	0	1	0	0	1	1	0	0	0	0	0	1	0	2
903	1	0	1	0	1	1	0	1	1	1	0	0	0	0	0	0	1	2	0	1	1	0	0	2	0	0	0	2	0	2	1	0	2	0	0	2	1	0	1	1	1	0	0	0	0	0	0	1	1
904	0	1	0	0	0	1	1	2	0	1	0	0	0	0	0	0	2	0	2	0	2	0	0	2	0	0	0	2	0	2	0	0	1	0	0	2	1	1	0	1	1	0	1	0	1	0	0	1	1
905	0	0	0	0	0	2	2	2	0	0	0	1	1	0	0	0	1	1	1	0	2	0	1	1	1	0	1	2	1	2	0	0	2	2	1	1	1	0	0	2	2	0	0	0	0	0	0	1	1
906	0	0	0	0	0	0	1	1	1	1	1	1	2	1	2	1	1	0	2	0	2	0	1	1	0	1	0	2	0	1	1	1	1	0	0	2	2	1	0	1	1	1	0	0	0	0	0	1	2
907	0	0	1	0	1	0	0	0	2	2	0	0	1	1	1	0	1	1	1	1	2	0	0	2	0	2	1	2	1	2	1	0	1	1	2	1	1	0	1	1	1	0	1	0	1	1	1	1	1
908	1	0	0	1	0	0	0	0	2	2	0	0	0	0	0	0	1	2	0	0	0	1	0	2	0	2	0	1	1	2	0	2	1	0	1	1	2	0	0	1	1	0	0	0	0	0	2	0	2
909	1	0	0	1	0	1	2	2	0	0	0	0	1	1	1	0	0	1	0	1	0	1	0	2	0	2	0	1	0	1	2	1	2	0	1	2	1	0	1	1	1	0	0	0	1	0	0	2	0
910	1	0	0	1	0	0	1	1	2	2	0	0	0	0	0	0	0	1	1	1	2	0	2	0	0	0	0	2	0	2	1	1	2	0	1	1	2	0	0	2	2	0	0	1	0	0	0	1	1
911	0	0	0	0	0	0	1	2	0	1	0	0	0	0	0	0	1	0	1	1	2	0	0	2	0	1	1	1	1	2	0	0	1	1	0	2	0	0	0	0	0	0	0	0	0	0	0	1	0
912	1	0	0	0	0	1	0	2	0	0	1	1	2	1	1	0	0	1	2	0	2	0	0	2	0	2	0	1	1	2	1	0	0	0	0	2	1	0	0	0	0	0	1	0	1	1	1	1	1
913	0	0	0	0	0	0	0	0	2	2	0	1	1	0	0	0	2	0	2	1	1	0	1	1	0	2	0	2	0	2	1	0	2	1	0	2	1	0	0	0	0	0	1	0	1	0	0	1	2
914	0	0	0	0	0	1	2	2	0	0	0	1	1	0	0	0	1	1	1	0	1	1	0	2	0	1	0	1	0	1	1	0	2	1	1	1	2	0	0	1	1	0	1	0	1	1	0	0	2
915	1	0	0	0	0	0	0	1	1	1	1	2	2	2	2	0	0	0	1	1	2	0	0	2	0	1	0	2	0	1	2	0	0	0	0	2	1	0	0	0	0	0	1	0	1	2	0	2	0
916	0	0	0	0	0	1	2	2	0	1	0	0	0	0	0	0	2	0	2	0	2	0	1	1	0	1	0	2	0	2	0	1	2	2	2	1	2	1	1	2	1	0	2	0	1	1	0	2	0
917	0	0	1	0	1	0	1	2	1	1	0	0	0	0	0	0	2	0	2	0	2	0	0	2	0	1	0	2	0	2	0	2	1	0	0	2	1	0	0	2	2	0	0	0	0	0	1	1	1
918	1	0	0	0	0	0	0	1	1	1	0	1	1	1	1	0	1	1	1	0	1	0	0	2	0	0	0	2	2	1	2	1	2	0	0	2	2	0	0	1	1	1	0	0	1	0	0	1	1
919	1	0	0	1	0	0	1	2	0	0	0	0	1	1	1	0	1	1	2	1	2	0	0	2	0	2	0	1	1	2	0	1	2	0	2	0	2	0	0	2	2	0	0	0	0	1	0	2	0
920	1	0	0	0	0	0	0	1	1	1	1	1	1	0	1	1	0	1	1	1	2	0	1	1	1	2	0	2	1	2	2	1	1	0	0	2	1	0	0	0	0	0	0	0	0	1	0	2	1
921	1	0	0	0	0	0	0	1	1	1	0	0	0	0	0	0	1	0	1	0	2	0	0	2	0	1	0	2	2	1	2	0	1	0	1	1	1	0	0	1	0	0	0	0	0	0	0	1	2
922	0	0	0	0	0	1	1	1	1	2	0	0	0	0	0	0	1	1	1	0	1	0	1	1	1	2	1	2	1	2	0	1	2	0	2	0	1	0	0	0	0	1	0	1	1	0	0	2	0
923	1	0	0	0	0	0	0	1	2	2	0	1	1	0	0	0	0	2	1	0	2	0	1	1	0	0	0	1	1	2	1	0	0	0	0	2	0	0	0	1	1	0	0	0	0	0	0	2	1
924	0	0	0	1	0	0	1	1	1	2	0	1	1	0	0	0	0	0	2	1	2	0	0	2	0	1	0	1	2	2	1	0	2	0	1	2	1	1	0	1	1	0	1	0	2	2	0	0	2
925	0	0	0	0	0	0	1	1	2	2	0	0	0	0	0	0	1	2	0	1	0	0	1	1	0	1	0	2	1	2	0	0	1	0	1	2	0	0	0	0	0	0	1	0	1	1	0	2	1
926	0	0	1	1	0	0	1	1	1	1	1	1	1	0	1	1	1	2	0	1	2	0	0	2	0	1	0	2	1	2	1	0	2	2	0	2	1	1	1	1	0	0	0	0	0	1	0	2	0
927	1	0	0	0	0	0	1	1	1	1	1	2	2	1	2	1	2	0	2	0	2	0	0	2	0	1	1	1	0	1	1	1	2	0	1	1	2	0	0	1	1	0	1	1	1	2	0	2	2
928	0	0	0	0	0	0	2	2	0	1	0	0	0	0	0	0	2	1	1	1	2	0	1	1	0	0	0	2	1	2	0	0	2	1	1	1	2	0	0	1	1	0	1	0	0	0	2	0	2
929	1	1	0	0	0	0	1	1	1	1	1	0	0	0	0	0	1	2	1	0	2	0	0	2	0	1	0	2	1	2	2	1	2	0	0	2	0	0	0	0	0	2	0	0	1	0	1	1	1
930	1	0	0	0	0	0	1	1	0	1	0	0	0	0	0	0	2	2	1	0	1	0	0	2	0	0	0	2	0	2	0	0	1	0	0	2	2	0	0	0	0	0	1	0	1	1	0	2	0
931	0	0	0	0	0	1	1	1	0	0	0	0	1	1	1	0	1	1	1	1	2	0	0	2	0	1	0	2	0	2	1	1	2	1	1	1	2	0	0	1	1	0	0	0	0	1	1	1	1
932	0	0	0	0	0	0	1	2	1	2	0	1	1	1	1	0	1	1	1	1	1	0	0	2	0	1	0	2	0	2	1	1	2	0	0	2	2	0	0	2	2	0	0	0	0	1	0	0	2
933	1	0	0	0	0	0	1	2	0	0	1	0	0	0	0	0	0	1	1	2	1	0	1	1	1	1	0	1	1	2	1	0	2	0	2	1	1	0	1	1	1	0	0	0	0	1	0	0	2
934	0	0	0	1	0	0	2	2	0	1	0	1	1	0	0	0	1	0	2	0	2	0	0	2	0	2	0	2	0	2	0	0	2	0	1	1	1	0	0	1	1	0	0	0	0	0	0	2	0
935	0	1	0	0	0	0	1	1	1	1	0	0	2	1	1	0	0	0	2	0	2	0	1	1	0	2	0	2	0	2	1	0	1	0	1	2	1	1	0	1	1	0	0	0	0	0	0	2	1
936	0	0	0	0	0	0	2	2	0	1	1	0	0	0	0	0	1	0	1	1	2	0	0	2	0	0	0	2	0	1	1	1	2	0	1	2	2	0	0	1	1	0	0	0	0	0	0	1	0
937	0	0	0	0	0	0	2	2	1	1	0	0	0	0	0	0	2	0	1	0	1	0	1	1	1	1	0	2	1	1	1	1	1	0	1	2	1	1	0	1	1	0	0	0	2	0	0	1	2
938	1	0	0	1	0	0	1	2	0	0	1	0	1	1	1	0	1	2	0	1	1	0	1	1	1	1	0	1	1	2	0	1	1	0	0	1	1	0	1	1	1	1	0	1	1	0	0	2	1
939	0	0	0	0	0	1	2	2	0	1	1	0	1	1	1	0	1	1	1	1	1	0	1	1	0	1	0	2	0	2	1	0	2	1	0	2	1	0	0	1	1	0	1	0	1	0	0	1	1
940	1	0	0	1	0	0	1	2	0	1	0	0	0	0	0	0	1	2	0	0	0	0	0	2	0	1	0	2	0	1	2	1	0	0	0	2	2	0	0	2	2	0	0	0	0	0	0	2	0
941	1	0	0	0	0	0	1	1	1	1	0	0	1	1	1	0	1	0	2	1	2	0	0	2	0	1	0	2	1	2	2	0	2	1	1	1	1	0	0	0	0	0	2	0	2	1	0	1	0
942	0	0	0	0	0	0	2	2	0	0	1	0	1	1	1	0	1	1	1	1	1	0	0	2	0	1	1	2	0	2	0	0	0	0	1	1	0	0	0	0	0	1	0	0	1	0	0	1	0
943	1	0	0	1	0	0	2	2	0	1	1	1	1	0	0	0	1	1	1	1	1	0	1	1	0	0	0	2	0	2	1	1	1	1	1	2	2	1	0	1	1	0	1	0	0	0	0	2	0
944	1	0	0	0	0	0	1	2	0	1	0	0	0	0	0	0	1	1	1	0	1	0	1	1	0	1	0	1	2	2	1	1	1	0	0	2	2	0	0	1	1	1	0	0	1	1	0	2	0
945	1	0	0	0	0	1	2	2	0	1	0	0	0	0	0	0	2	0	2	0	2	1	1	1	1	1	0	1	1	2	0	2	1	0	1	1	1	0	0	1	1	0	0	0	1	0	0	2	0
946	0	0	0	0	0	0	0	1	1	1	1	0	2	2	2	1	1	1	1	2	1	0	1	1	0	2	0	2	0	2	0	1	1	1	1	2	1	1	0	1	1	0	0	0	0	0	0	2	1
947	0	0	0	0	0	0	1	1	1	2	1	0	0	0	0	0	0	2	1	0	2	0	0	2	0	0	0	1	2	2	0	2	2	0	2	0	1	0	1	1	1	0	0	0	2	1	0	2	0
948	0	0	0	1	0	0	1	1	2	2	0	0	1	0	0	0	1	1	1	1	1	0	0	2	0	2	0	2	0	2	0	1	0	0	1	1	2	0	0	1	1	0	0	0	0	0	0	0	2
949	0	1	1	1	0	0	1	1	1	2	1	0	0	0	0	0	1	1	1	1	2	0	0	2	0	2	0	1	0	1	0	1	1	2	1	1	2	0	0	1	1	0	0	1	1	0	0	2	0
950	1	0	1	0	1	1	1	1	0	0	1	0	1	1	1	0	0	0	2	0	2	0	0	2	0	1	0	2	1	0	1	1	0	0	0	2	1	1	0	1	1	0	0	0	0	0	0	2	0
951	0	0	0	2	0	0	0	0	2	2	0	0	1	1	1	0	2	0	2	0	2	0	1	1	0	0	0	2	0	1	2	0	1	1	1	1	1	0	0	1	1	0	0	0	0	1	0	1	1
952	1	0	0	0	0	1	2	2	1	1	1	0	1	0	0	1	1	1	1	1	1	0	0	2	0	2	0	1	2	1	1	0	1	0	1	2	2	1	1	2	1	0	1	0	1	0	0	2	0
953	0	0	0	0	0	1	1	2	0	1	0	0	1	1	1	0	1	1	1	1	0	0	1	1	0	0	0	2	0	2	0	1	2	0	2	2	1	0	0	2	1	0	1	0	1	0	0	2	0
954	0	0	0	1	0	0	1	1	2	2	0	0	0	0	0	0	1	1	1	1	2	0	0	2	0	1	0	2	0	2	1	2	2	0	2	0	2	0	0	1	1	0	0	0	1	0	0	0	2
955	1	0	0	0	0	1	1	2	1	1	0	1	1	0	0	0	0	0	2	1	2	0	0	2	0	0	0	1	1	2	1	0	1	0	1	2	0	0	1	0	0	0	1	0	0	0	0	2	0
956	0	0	0	0	0	2	0	0	2	2	0	0	0	0	0	0	0	0	1	1	1	0	0	2	0	2	0	2	1	0	1	2	2	0	0	2	2	0	0	1	1	1	0	0	1	0	0	1	1
957	0	0	0	0	0	0	0	0	2	2	0	1	2	2	2	0	0	1	0	0	0	0	1	1	1	1	0	2	0	2	0	0	0	0	0	2	1	0	0	1	1	0	0	0	1	0	0	2	0
958	0	0	0	1	0	1	1	1	1	1	2	0	1	0	1	1	2	1	1	1	1	0	0	2	0	1	0	2	1	0	2	2	2	0	0	2	1	0	0	2	2	0	1	1	0	0	1	0	2
959	0	0	0	0	0	1	1	1	1	2	0	1	0	0	0	0	2	0	2	0	2	0	0	2	0	0	0	1	2	2	0	0	0	0	0	2	1	0	0	0	0	0	0	0	0	0	0	1	1
960	0	0	0	0	0	0	0	1	1	1	0	1	2	1	1	0	1	1	1	0	1	0	0	2	0	1	0	2	0	1	1	1	2	1	0	2	0	0	0	0	0	1	0	0	1	2	0	2	0
961	0	1	1	0	1	0	1	1	1	2	0	0	0	0	0	0	2	1	1	0	2	0	0	2	0	1	2	2	1	2	1	0	2	0	1	2	1	0	0	1	1	1	0	0	1	0	0	2	0
962	0	0	0	1	0	0	2	2	1	1	0	1	1	0	0	0	0	0	2	1	2	0	0	2	0	2	1	2	1	2	0	0	2	1	1	2	1	1	0	1	1	0	0	0	0	0	1	1	1
963	1	0	1	0	0	0	1	2	0	0	0	1	1	0	0	0	0	1	1	2	1	0	0	2	0	2	0	1	1	2	0	1	1	0	0	1	1	1	0	1	1	0	2	0	1	1	0	1	1
964	1	0	0	1	0	0	0	1	1	1	0	0	0	0	0	0	0	0	2	0	2	1	0	2	0	1	0	2	0	2	0	1	1	1	0	2	2	0	0	1	1	0	1	0	1	0	0	1	1
965	1	0	0	0	0	0	2	2	0	0	0	1	1	0	0	0	2	0	2	0	2	0	0	2	0	1	0	2	0	2	1	0	1	1	0	2	2	0	0	1	1	0	1	0	1	0	0	1	1
966	1	0	0	0	0	0	2	2	0	1	0	0	0	0	0	0	1	2	0	2	1	0	0	2	0	0	0	2	0	2	0	1	1	0	1	1	1	0	0	0	0	1	0	0	2	0	0	1	1
967	1	0	0	0	0	0	1	1	1	2	0	1	1	0	0	0	0	1	2	0	2	0	0	2	0	1	0	2	0	2	0	0	1	1	0	2	1	0	0	0	0	0	0	0	0	0	0	2	0
968	1	0	0	0	0	1	0	0	2	2	0	1	2	2	2	0	2	0	2	1	2	0	0	2	0	0	0	2	1	2	1	1	1	0	0	2	1	1	0	1	1	0	0	0	0	0	0	1	1
969	1	1	0	0	0	0	2	2	0	0	1	0	0	0	0	0	2	0	2	0	2	0	0	2	0	1	0	2	0	1	1	0	1	1	0	2	1	1	0	1	1	0	0	0	0	0	0	2	1
970	1	0	0	1	0	1	1	1	1	1	1	1	1	0	1	1	1	2	0	1	1	1	0	2	0	2	1	1	1	2	0	0	1	1	1	1	1	0	1	1	1	0	0	0	0	0	0	1	1
971	0	0	1	1	0	0	1	1	2	2	0	1	1	0	0	0	1	1	1	1	1	0	0	2	0	1	0	1	1	2	1	0	1	1	0	2	1	0	0	1	1	1	0	0	1	1	0	2	0
972	0	0	0	0	0	0	2	2	0	0	1	1	1	0	0	0	1	0	2	0	2	0	0	2	0	1	0	1	1	2	0	0	2	0	0	2	1	0	0	1	1	0	2	0	2	1	0	1	1
973	0	0	0	0	0	1	1	1	2	2	0	0	0	0	0	0	2	0	2	0	2	0	0	2	0	1	0	2	2	2	1	1	0	0	0	2	1	1	0	1	1	0	0	0	0	1	0	2	0
974	0	0	1	1	0	0	1	1	1	1	1	0	0	0	0	0	2	0	2	0	2	0	0	2	0	1	0	2	0	2	0	1	2	1	0	2	1	2	0	0	0	0	0	1	0	0	0	2	0
975	0	0	0	0	0	1	2	2	0	0	1	0	1	1	1	0	1	1	1	1	1	0	0	2	0	0	1	2	1	2	0	2	2	1	0	2	1	1	1	0	0	0	0	0	0	0	0	2	0
976	0	1	1	1	1	0	1	1	1	1	1	0	0	0	0	0	1	1	1	2	1	0	0	2	0	0	0	2	0	2	1	0	0	0	0	2	1	0	0	1	1	1	0	0	0	1	0	1	1
977	0	0	0	0	0	0	0	0	1	1	1	0	0	0	0	0	1	1	1	1	2	1	0	2	0	1	0	2	1	1	2	1	1	1	1	1	0	0	1	0	0	0	0	0	0	0	0	1	1
978	1	0	0	2	0	0	1	1	1	1	0	0	1	1	1	0	1	1	1	2	1	0	0	2	0	1	0	1	1	2	0	0	2	1	1	2	2	0	0	1	1	0	0	0	1	1	0	2	0
979	1	0	0	0	0	0	1	1	1	1	1	1	1	1	1	0	1	1	0	1	0	0	0	2	0	1	1	2	0	2	0	2	2	0	1	1	2	0	0	1	1	1	0	0	0	0	0	2	0
980	0	1	0	0	0	1	0	0	2	2	0	0	1	1	0	0	0	1	1	0	1	0	1	1	1	2	0	2	1	1	2	0	1	0	0	2	0	1	0	0	0	1	0	0	1	1	0	2	0
981	0	1	0	0	0	0	0	1	1	1	0	0	1	1	1	0	0	0	2	0	2	0	0	2	0	0	0	1	1	2	0	1	2	1	0	2	1	0	0	1	1	0	1	0	0	1	0	1	1
982	0	0	0	0	0	1	2	2	1	1	0	1	1	0	0	0	1	1	1	2	1	0	0	2	0	1	0	2	0	2	0	1	2	0	1	1	2	0	0	1	1	2	0	0	0	2	0	1	1
983	0	0	0	0	0	0	1	2	0	0	1	0	0	0	0	0	1	1	1	1	1	1	0	2	0	0	0	2	0	2	1	1	1	1	1	1	2	0	0	2	2	0	0	0	0	0	0	0	2
984	0	0	0	1	0	1	2	2	1	1	0	0	1	0	0	0	0	0	1	1	1	0	0	2	0	1	0	2	1	2	2	0	2	1	0	2	2	1	0	1	1	0	0	0	0	0	0	2	1
985	1	0	0	0	0	0	0	1	1	1	1	0	0	0	0	0	0	1	1	1	2	0	1	1	1	1	0	1	1	2	0	1	2	0	0	2	1	0	0	2	2	0	0	0	0	0	0	2	1
986	0	1	0	0	0	1	2	2	0	1	0	0	0	0	0	0	1	1	1	0	1	0	1	1	0	1	1	2	0	2	0	0	1	1	0	2	2	0	0	2	1	0	0	0	0	0	0	1	1
987	0	0	1	0	0	0	1	1	1	1	1	0	0	0	0	0	1	0	1	1	1	0	1	1	1	1	0	1	0	1	1	1	0	0	0	2	2	0	0	2	2	0	0	0	1	1	0	2	0
988	0	0	0	0	0	0	0	0	2	2	0	0	0	0	0	0	2	0	2	0	2	0	0	2	0	1	0	2	0	1	1	0	2	1	2	1	2	0	0	2	2	0	0	0	0	0	0	2	1
989	1	0	0	0	0	0	1	1	0	0	1	0	2	2	2	0	1	1	1	0	1	0	0	2	0	0	0	2	0	2	1	0	0	0	1	1	1	1	0	1	1	0	0	1	1	1	0	2	0
990	0	0	0	0	0	0	1	1	2	2	0	0	1	1	1	0	0	1	1	1	1	0	0	2	0	0	0	2	0	1	1	1	2	0	0	2	1	0	0	2	2	0	0	0	0	0	0	1	2
991	1	0	0	0	0	1	1	1	0	1	0	0	1	0	0	1	1	1	1	0	1	0	0	2	0	1	0	1	2	2	0	2	2	0	2	1	2	0	0	1	1	0	1	0	1	0	0	1	1
992	1	0	0	1	0	0	2	2	0	1	1	0	0	0	0	0	1	1	1	1	1	0	0	2	0	1	1	2	1	2	0	0	0	0	2	2	2	0	0	2	2	1	1	0	1	1	0	1	1
993	1	0	0	0	0	0	1	2	1	1	0	0	0	0	0	0	1	0	2	1	2	0	0	2	0	1	1	2	1	2	0	1	1	1	0	2	0	0	1	0	0	0	0	1	0	0	0	2	0
994	0	0	0	1	0	0	0	1	1	1	0	1	2	2	2	0	0	2	0	1	0	0	0	2	0	2	0	2	0	1	0	1	2	0	1	2	1	1	1	0	0	0	0	1	1	1	0	1	1
995	0	0	0	0	0	2	2	2	0	0	1	2	2	2	2	0	0	2	1	0	2	0	1	1	0	2	1	2	1	2	0	1	1	1	1	1	2	1	1	2	1	0	1	0	1	1	0	2	0
996	0	0	0	1	0	0	1	1	1	2	0	1	2	1	2	1	2	0	2	0	2	0	1	1	1	1	0	2	1	2	1	0	1	0	2	1	1	0	0	1	1	0	1	0	1	0	0	1	0
997	1	0	1	2	0	0	1	1	1	1	0	0	1	1	1	0	1	0	2	0	1	0	1	1	0	0	0	2	0	2	0	0	2	1	1	1	2	0	0	2	2	0	0	0	0	0	0	2	0
998	0	0	0	1	0	0	2	2	0	0	0	0	0	0	0	0	2	0	1	0	1	0	0	2	0	1	0	2	0	2	2	2	1	0	0	2	1	1	0	1	1	0	1	0	1	2	0	1	1
999	0	0	0	0	0	0	1	2	1	1	0	0	1	1	1	0	1	0	2	0	2	0	0	2	0	1	0	2	0	2	2	0	1	2	1	1	1	1	0	1	1	2	0	0	1	1	0	2	1
1000	1	0	0	1	0	0	1	1	1	1	1	0	1	0	0	0	2	2	0	2	0	0	0	2	0	0	0	1	1	2	0	2	2	0	1	1	1	1	0	1	1	0	0	0	0	0	0	1	1
[truncated: 252 more columns]
