# Supplementary material for: KNN-MDR: a learning approach for improving interactions mapping performances in genome wide association studies
Source: BMC Bioinformatics. 2017 Mar 21;18:184. doi: 10.1186/s12859-017-1599-7 (PMC5361736; doi:10.1186/s12859-017-1599-7)
Supplement: Supplementary file 6 — The data set(s) supporting the results of Table 4. (ZIP 7095 kb) [file 12859_2017_1599_MOESM6_ESM.zip › 100 simulations/S49/mkallsimul.dat]

1	1	2	1	0	0	1	2	1	1	1	0	2	1	1	2	1	1	0	1	1	1	0	2	0	0	0	0	0	2	1	0	1	0	1	1	1	1	0	1	2	1	0	1	2	1	1	0	0	1
2	0	1	1	1	1	2	2	1	1	1	1	0	1	0	0	1	1	0	0	2	2	0	2	0	1	1	1	1	2	2	0	1	0	0	1	1	2	0	1	0	0	1	0	2	0	2	0	0	1
3	1	1	1	0	0	0	1	1	1	1	0	0	1	1	1	1	1	1	2	0	1	0	2	0	0	0	2	2	2	2	1	0	0	0	0	2	1	0	0	2	0	1	0	1	1	0	0	1	2
4	0	2	0	0	0	0	0	0	2	2	0	0	0	0	0	0	1	1	1	0	0	0	2	0	0	0	2	0	2	2	1	1	1	0	0	2	1	0	0	2	0	0	1	2	1	0	0	0	1
5	0	1	1	1	0	2	1	1	2	2	0	0	0	0	0	0	1	1	0	1	1	0	2	0	0	0	1	0	2	2	0	1	1	0	1	1	2	0	2	1	1	0	0	1	0	0	0	0	0
6	1	0	2	1	0	1	1	0	1	1	0	1	1	0	0	0	1	1	1	1	2	0	2	0	0	0	2	0	2	1	1	1	1	1	1	1	0	0	0	2	0	1	0	2	0	1	0	0	1
7	1	0	2	0	1	2	2	0	1	0	1	0	0	0	0	0	2	1	1	1	1	0	2	0	0	0	1	0	2	2	0	1	2	0	0	2	1	0	2	0	0	0	1	2	1	1	0	1	2
8	1	2	1	0	0	2	1	1	2	2	0	1	1	0	0	0	2	2	0	1	1	1	2	0	0	0	1	0	1	1	2	0	0	0	0	2	2	0	1	1	0	0	0	1	0	1	0	0	1
9	0	2	1	1	0	1	2	0	1	1	1	0	0	0	0	0	0	1	0	1	0	0	2	0	0	0	1	0	1	1	0	2	2	0	0	2	1	1	0	1	0	0	0	1	0	0	0	0	1
10	0	1	1	0	1	1	1	0	2	1	1	0	1	0	0	0	1	1	1	1	1	0	2	0	0	0	1	0	2	2	0	2	2	0	1	1	1	0	0	1	0	0	0	1	0	0	0	0	2
11	0	1	1	0	1	2	1	1	2	1	0	0	0	0	0	0	2	0	0	2	2	0	1	1	1	1	1	0	2	2	0	2	1	1	0	2	1	0	1	1	0	1	0	2	1	1	0	0	2
12	1	2	1	0	0	1	2	0	0	0	0	0	0	0	0	0	1	0	0	2	2	0	2	0	0	0	2	2	2	2	0	2	2	1	1	0	0	1	0	1	0	1	0	2	1	1	0	1	2
13	0	2	0	0	0	0	1	0	1	1	1	0	0	0	0	0	0	1	1	1	2	1	2	0	0	0	2	1	2	2	1	1	1	0	0	2	0	0	0	2	0	1	0	2	2	0	0	0	1
14	0	2	1	0	0	0	0	0	2	1	2	1	1	1	1	0	2	1	0	2	2	0	2	0	1	1	0	1	2	2	1	1	1	0	1	1	0	1	0	1	0	0	0	1	0	0	0	0	0
15	1	0	2	0	0	1	1	0	1	1	1	0	2	1	1	0	1	0	0	2	2	0	1	0	1	1	2	1	2	2	1	1	1	1	1	1	1	0	0	1	0	0	0	1	0	0	0	1	1
16	0	0	2	0	0	1	0	0	2	1	1	0	2	2	2	0	1	0	0	2	2	0	2	0	0	0	1	2	1	1	2	1	1	0	0	2	2	1	1	0	0	0	1	2	1	0	0	0	1
17	0	1	2	1	0	1	2	0	1	0	0	0	0	0	0	0	1	0	0	2	2	0	1	0	1	1	2	1	2	2	2	2	2	0	1	1	1	1	0	1	0	0	0	2	0	1	0	0	1
18	1	0	2	0	0	1	1	0	1	1	1	1	2	1	1	0	1	1	0	1	1	1	1	0	0	0	2	1	2	2	0	1	0	1	1	1	1	1	0	2	1	1	0	2	1	0	0	0	1
19	1	0	1	0	0	1	1	1	2	2	0	1	1	0	0	0	0	0	0	2	2	0	1	1	1	1	1	0	2	2	0	0	0	0	0	2	1	1	0	2	1	0	1	1	0	1	0	0	2
20	1	1	1	0	0	0	0	0	1	0	0	1	0	0	1	1	1	1	0	1	1	0	2	0	0	0	2	1	2	2	0	1	0	2	1	2	1	1	0	1	0	0	1	2	1	2	0	1	2
21	1	1	2	0	0	0	2	0	0	0	0	0	0	0	0	0	2	1	0	2	1	0	2	0	0	0	1	1	2	1	1	0	0	0	0	2	1	0	0	2	0	0	1	2	2	0	0	0	0
22	1	1	0	0	0	1	1	0	2	1	0	1	2	2	2	0	1	0	0	2	2	1	2	0	0	0	1	0	2	2	0	1	1	0	1	1	2	0	2	1	0	0	0	0	0	1	0	1	1
23	1	1	1	0	1	1	0	0	2	1	0	0	1	1	1	0	1	1	0	2	2	0	2	0	0	0	2	0	2	2	1	0	0	1	0	2	1	0	1	1	0	1	0	2	1	0	0	0	0
24	0	2	0	0	0	0	2	0	0	0	1	0	1	0	1	1	2	1	1	1	2	0	2	0	0	0	1	1	2	2	0	1	1	0	0	2	1	0	0	2	0	1	0	1	1	0	0	0	0
25	1	1	1	0	1	1	1	0	2	1	0	0	1	1	1	0	1	1	1	1	1	0	2	0	0	0	1	1	2	2	0	1	1	0	1	1	1	0	2	0	0	0	0	0	0	0	0	0	0
26	0	1	1	0	0	2	1	0	1	0	1	1	1	0	0	0	2	2	1	1	2	0	0	1	1	1	1	1	2	2	1	1	2	0	1	1	1	0	0	1	0	0	0	0	0	0	0	0	0
27	1	2	0	0	0	0	1	0	1	1	0	0	0	0	0	0	1	0	0	1	1	0	2	1	1	2	2	0	2	2	1	1	1	1	2	0	1	0	0	1	1	0	0	1	0	0	0	0	1
28	0	0	1	0	0	1	1	0	1	1	1	1	1	0	0	0	0	1	1	1	1	0	2	0	0	0	1	0	2	2	1	1	2	1	1	1	2	0	2	1	1	0	0	1	0	0	0	0	1
29	0	1	1	1	0	1	2	0	1	0	1	0	0	0	0	0	1	1	2	0	2	0	2	0	0	0	2	1	2	2	2	1	1	1	1	1	1	0	1	1	0	0	0	0	0	0	0	0	2
30	1	0	2	1	0	2	1	0	1	1	0	1	1	1	1	0	2	2	1	1	1	0	1	1	1	1	2	0	2	2	2	1	0	2	1	2	0	0	0	1	0	0	0	1	0	0	0	0	1
31	1	1	1	0	0	1	1	1	2	1	0	0	1	1	1	0	1	0	2	0	2	0	1	1	2	2	2	1	1	2	1	0	0	1	0	2	2	0	1	1	0	1	0	2	1	0	0	0	2
32	1	2	1	0	0	0	2	0	0	0	1	1	0	0	0	0	2	1	0	2	1	0	1	0	0	0	1	0	1	1	0	1	1	0	0	2	1	0	1	1	0	0	0	2	0	0	0	1	0
33	0	2	2	1	0	1	2	1	1	1	0	0	1	0	0	0	1	1	0	1	1	0	2	0	0	0	1	1	1	1	2	1	1	0	0	2	2	0	1	0	0	0	1	2	1	0	0	1	0
34	0	0	2	0	1	1	1	0	1	0	1	0	1	0	0	0	0	1	2	0	2	0	1	0	0	0	1	1	2	2	1	1	1	0	1	1	2	0	1	2	1	1	0	2	0	0	0	0	1
35	0	1	1	0	1	2	0	0	2	2	0	0	1	1	1	0	1	0	1	1	2	0	2	0	0	0	2	1	2	1	0	1	1	0	1	1	2	0	2	0	1	0	0	1	2	1	0	0	1
36	0	1	2	0	0	0	1	0	1	1	1	0	0	0	0	0	2	0	0	2	2	0	1	1	1	1	1	0	2	2	0	1	1	0	0	1	1	0	0	0	0	0	0	2	1	0	0	0	1
37	1	1	2	0	0	0	2	1	2	1	0	0	1	0	0	0	0	2	2	0	0	0	2	0	0	0	1	2	2	2	1	1	1	0	1	1	2	0	1	1	0	0	0	2	0	0	0	0	1
38	0	1	1	0	0	0	1	0	1	1	1	0	1	0	0	0	1	2	1	0	2	0	2	0	0	0	1	2	1	1	1	2	1	2	1	2	1	0	0	2	0	0	1	2	1	1	0	0	1
39	0	2	1	1	0	1	1	0	2	2	0	0	1	1	1	0	1	1	1	1	1	0	2	0	1	1	0	0	2	2	0	1	1	0	1	1	1	0	2	0	0	2	0	2	0	0	0	0	1
40	0	1	1	1	0	1	1	0	1	0	0	0	1	1	1	1	1	1	1	1	1	0	1	0	1	1	2	0	2	2	1	2	1	0	0	2	2	0	2	0	0	0	0	1	0	0	0	0	1
41	1	1	2	1	0	2	0	0	2	1	1	1	2	2	2	0	0	1	2	0	1	0	1	1	2	2	2	0	2	2	1	1	1	1	1	2	1	0	0	1	0	1	0	2	2	0	0	0	1
42	0	2	1	0	0	1	1	0	1	0	1	0	0	0	0	0	0	2	2	0	0	0	2	0	1	1	1	1	2	2	1	0	0	0	0	2	0	0	0	2	0	0	1	2	0	2	0	0	1
43	1	1	2	0	0	1	1	0	1	1	0	0	0	0	0	0	2	0	0	2	2	0	2	0	0	0	2	0	2	2	1	2	2	0	1	1	0	0	0	2	0	0	0	2	0	2	0	0	1
44	0	2	0	0	0	0	1	0	1	1	1	0	1	1	1	0	2	0	0	2	2	0	1	0	0	0	2	0	1	1	1	1	1	0	0	2	1	0	0	2	0	0	2	2	1	1	0	0	1
45	1	2	0	0	0	1	1	0	1	0	1	0	0	0	0	0	1	2	1	0	2	0	2	0	0	0	0	1	1	1	1	1	1	1	0	1	1	1	0	1	0	0	1	2	1	0	0	0	1
46	0	1	2	1	0	1	1	0	1	0	2	1	1	1	1	0	1	2	1	0	1	0	2	0	0	0	1	0	1	1	2	1	1	0	0	2	2	1	0	2	1	0	0	2	0	0	0	0	1
47	1	1	1	1	1	2	1	0	2	0	0	0	0	0	0	0	1	1	1	1	2	0	2	0	0	0	2	0	2	2	1	0	0	0	0	2	1	0	0	2	0	0	2	2	1	1	0	0	1
48	0	2	0	0	0	1	2	1	1	1	1	0	0	0	0	0	1	1	0	1	1	0	1	0	0	0	2	1	2	1	0	0	0	2	1	1	1	0	1	1	0	0	1	1	0	0	0	0	1
49	0	2	0	0	0	1	0	0	2	1	1	1	1	0	0	0	1	1	1	1	1	0	2	0	0	0	1	0	2	2	0	1	1	0	0	2	1	1	0	2	0	0	0	1	0	1	0	0	1
50	0	2	1	0	0	0	1	0	2	0	0	0	1	0	0	0	2	0	0	2	2	0	2	0	0	0	1	0	2	2	0	1	1	2	1	1	2	0	1	1	0	0	1	2	1	1	0	0	2
51	1	2	1	0	0	1	1	0	1	0	0	0	0	0	0	0	2	1	1	1	2	0	2	0	0	0	0	0	2	2	0	1	2	0	1	1	0	0	0	2	0	0	0	2	0	0	0	0	1
52	0	1	1	1	0	1	0	0	1	0	1	0	1	1	1	0	2	2	1	1	2	0	2	0	0	0	0	2	1	2	2	1	0	1	1	1	1	0	0	0	0	0	1	2	1	1	0	0	1
53	0	0	2	1	1	2	2	0	0	0	1	0	1	1	1	0	1	0	0	2	2	0	2	0	1	1	2	0	2	2	0	2	1	1	1	1	2	0	1	1	0	1	0	1	1	0	0	0	1
54	1	1	1	0	0	1	1	0	2	1	1	0	1	1	1	0	2	1	0	2	2	0	0	0	0	0	1	0	2	2	0	2	1	0	0	2	1	0	1	1	0	0	0	2	0	0	0	0	1
55	1	1	1	0	0	0	0	0	2	2	0	0	0	0	0	0	2	0	0	2	2	0	1	0	0	0	0	1	1	1	1	1	1	0	0	2	1	0	2	0	0	0	1	2	2	0	0	0	1
56	1	1	1	0	0	1	1	0	1	1	1	1	1	1	1	0	1	1	1	1	1	0	2	0	0	0	1	0	2	2	1	1	1	1	1	1	0	0	0	1	0	0	1	2	1	0	0	1	2
57	1	1	2	1	0	1	0	0	2	2	0	1	2	1	1	0	1	1	0	1	1	0	2	0	0	0	1	1	1	1	1	2	2	0	0	2	1	1	0	1	0	0	0	0	1	1	0	0	2
58	0	2	2	1	0	1	1	0	1	1	0	0	1	1	0	0	1	0	1	1	2	0	2	0	0	0	1	0	2	2	1	1	0	0	2	0	0	0	0	1	0	0	0	2	0	0	0	0	0
59	0	1	1	1	1	2	1	2	2	2	0	1	2	1	1	1	0	2	1	0	0	0	2	0	0	0	2	0	2	2	0	1	1	0	1	1	1	0	0	1	0	0	0	1	0	1	0	1	2
60	1	1	1	1	0	1	1	0	2	1	1	0	0	0	0	0	2	0	0	2	2	0	2	0	0	0	0	0	2	1	0	2	2	0	1	1	2	0	1	1	0	0	1	2	0	0	0	0	0
61	1	1	1	0	0	2	1	0	1	1	1	0	0	0	0	0	1	0	1	1	2	0	2	0	0	0	2	0	2	2	0	1	1	0	0	2	2	0	1	1	1	0	0	1	0	0	0	0	0
62	1	1	1	0	0	1	2	1	2	1	0	1	2	1	1	0	1	0	1	1	2	0	2	0	0	0	1	0	2	2	1	1	1	0	1	1	0	1	0	1	0	0	0	2	0	0	0	0	0
63	0	0	2	0	1	2	1	0	1	1	1	1	1	1	1	0	1	1	1	1	1	0	2	0	0	0	1	1	1	1	1	1	1	1	0	2	1	1	0	1	0	1	0	2	0	1	0	0	0
64	1	2	1	0	0	0	0	0	2	2	0	0	1	0	0	1	0	2	0	1	1	0	1	0	0	0	0	0	1	1	1	1	1	0	1	1	1	0	0	2	0	0	0	2	0	0	0	0	1
65	0	0	2	0	1	1	1	1	2	2	0	1	2	2	2	0	2	1	1	1	1	0	2	0	0	0	2	0	1	1	1	1	1	1	1	1	2	0	2	1	1	0	0	2	1	0	0	0	1
66	1	1	1	0	0	0	2	0	0	0	0	1	1	1	1	0	1	1	1	1	1	0	2	0	1	1	0	1	1	1	1	1	0	0	0	2	2	0	1	1	0	0	0	1	0	0	0	0	0
67	0	1	2	1	0	2	0	0	2	2	0	0	1	1	1	0	2	0	0	1	1	0	2	0	0	0	2	1	2	2	1	1	1	1	0	2	0	0	0	1	0	0	0	1	0	0	1	0	0
68	0	1	1	1	0	1	2	1	1	1	0	1	2	1	1	1	0	2	0	1	1	0	2	0	0	0	1	2	1	1	2	0	0	0	0	2	2	1	0	0	0	0	0	0	0	0	0	0	1
69	1	1	1	0	0	1	0	0	2	2	0	0	0	0	0	0	0	2	1	0	0	0	2	0	0	0	2	0	2	2	0	1	2	1	2	1	2	1	1	1	1	1	0	2	1	0	0	0	1
70	1	0	1	0	0	0	2	0	0	0	0	0	0	0	0	0	1	0	0	1	1	0	1	0	0	0	2	0	2	2	1	0	1	2	1	2	2	0	0	1	0	0	0	2	1	1	0	0	2
71	0	1	2	0	1	2	2	1	2	1	0	0	2	2	2	0	2	1	0	2	2	0	2	0	0	0	2	0	2	2	0	1	1	1	1	1	2	0	1	0	0	0	1	2	0	0	0	0	1
72	0	2	1	1	0	2	2	0	0	0	2	0	0	0	0	0	1	0	0	2	2	0	1	1	1	1	2	0	2	2	0	2	1	0	1	1	1	0	2	0	0	1	0	1	1	0	0	1	1
73	1	1	1	1	0	1	1	0	1	0	0	0	0	0	0	0	1	0	0	2	2	0	2	0	0	0	1	1	2	2	0	0	0	0	0	2	1	0	0	2	0	0	1	2	2	2	0	0	0
74	1	2	0	1	0	1	0	0	1	1	1	0	1	1	1	0	1	1	0	1	1	0	2	0	0	0	2	0	2	2	0	2	2	0	0	2	0	1	0	1	0	0	0	0	0	0	0	0	1
75	1	2	1	0	0	1	1	0	0	0	0	0	1	0	0	0	1	0	1	1	2	0	2	0	1	1	1	0	2	2	0	1	2	1	1	1	2	0	1	0	0	2	0	2	0	2	0	0	1
76	1	1	2	0	0	0	2	0	1	1	1	0	0	0	0	0	1	1	1	1	1	0	2	0	1	1	2	0	2	1	0	1	1	1	2	0	2	0	2	1	1	0	0	2	0	0	0	0	1
77	0	1	1	0	0	1	1	0	1	0	1	0	0	0	0	0	1	1	0	2	2	0	2	0	0	0	0	2	0	0	2	0	0	0	0	2	1	0	1	1	0	0	0	2	0	2	0	0	0
78	0	2	0	0	0	0	0	0	2	2	0	0	1	1	1	0	0	2	2	0	0	0	2	0	0	0	0	1	2	2	1	1	0	2	1	1	1	0	1	0	0	0	1	2	1	1	0	1	1
79	1	2	0	0	0	0	2	1	1	1	1	0	1	1	1	0	1	1	1	1	1	0	2	0	0	0	2	0	2	2	2	1	1	1	2	0	0	0	1	2	1	0	0	2	0	2	0	0	1
80	1	1	1	0	1	1	2	1	1	1	1	1	0	0	1	1	2	1	1	1	2	0	1	1	1	1	2	0	2	2	1	1	1	0	2	1	2	1	0	1	0	0	0	2	0	0	0	1	2
81	1	2	1	0	0	1	1	0	0	0	1	0	2	0	0	1	1	2	1	0	2	0	0	1	1	1	1	0	2	2	1	1	1	0	0	2	2	0	1	1	1	0	1	1	1	1	0	0	0
82	0	0	2	1	0	1	1	0	1	0	0	1	2	1	1	0	1	2	1	1	1	0	1	1	1	1	0	1	1	1	1	1	2	1	1	1	1	0	0	2	0	0	0	1	0	0	0	2	2
83	0	1	2	1	0	2	2	0	0	0	1	1	1	0	0	0	2	2	1	1	1	0	0	1	1	1	1	0	1	1	0	1	0	2	1	1	1	0	0	2	0	0	0	2	0	0	0	0	0
84	1	1	1	0	1	1	2	1	1	1	1	1	0	0	1	1	2	1	1	1	2	0	2	0	0	0	2	0	2	1	0	1	1	0	1	1	1	1	0	2	1	0	1	2	1	1	0	0	1
85	0	0	2	1	1	2	2	1	1	1	1	1	1	0	0	0	2	0	1	1	2	0	1	1	1	1	2	1	2	2	1	1	2	0	1	1	0	0	0	2	0	0	0	1	0	0	0	0	2
86	1	1	2	0	0	2	1	0	1	1	1	1	2	1	1	0	2	0	0	1	1	0	1	0	0	0	2	1	1	1	2	1	0	1	1	1	0	0	0	2	0	0	0	1	0	0	0	0	1
87	0	0	2	0	1	2	1	0	1	0	1	0	0	0	0	0	1	2	1	0	1	0	1	0	0	0	1	0	2	2	0	0	1	1	1	1	1	0	1	1	0	0	0	2	0	0	0	0	1
88	1	2	1	1	0	1	0	0	2	1	0	1	1	0	0	0	0	2	2	0	0	0	1	1	1	1	1	0	2	2	0	2	2	0	0	2	2	0	1	1	0	0	0	2	0	1	0	0	0
89	0	1	1	0	1	1	2	0	0	0	1	0	1	0	0	0	1	1	0	1	2	1	2	0	0	0	2	0	2	2	1	1	1	1	2	0	1	0	1	1	0	0	1	2	1	1	0	0	1
90	0	1	1	0	0	1	2	0	0	0	1	1	2	1	1	1	0	2	0	1	1	0	2	0	0	0	2	1	2	2	2	1	0	1	1	2	1	1	0	0	0	1	0	2	0	2	0	0	1
91	1	0	2	1	0	2	2	0	1	0	1	1	2	1	1	1	1	0	0	2	2	1	2	0	0	0	1	0	1	1	0	2	2	0	1	1	1	1	0	1	0	0	0	1	0	1	0	1	0
92	1	0	2	0	0	1	1	0	2	1	0	0	0	0	0	0	1	2	0	2	2	0	1	1	1	1	1	0	1	2	1	0	0	2	1	1	1	0	0	2	1	0	0	0	0	0	0	0	1
93	1	1	1	0	0	1	0	0	1	1	0	0	0	0	0	0	1	1	1	1	1	0	2	0	1	1	2	0	1	1	1	1	1	0	0	2	0	0	0	2	0	0	1	2	1	1	0	0	0
94	0	2	1	1	0	1	1	0	1	1	1	1	0	0	1	1	0	0	1	1	2	0	2	0	0	0	2	1	2	2	2	1	1	0	0	2	1	0	1	1	0	1	0	2	2	0	0	0	1
95	1	2	1	0	1	1	1	0	0	0	1	0	0	0	0	0	0	1	0	1	1	1	2	0	0	0	0	0	2	2	0	1	1	0	1	1	1	0	0	2	0	0	0	0	0	0	0	0	1
96	1	0	1	0	0	1	1	0	1	1	1	0	1	1	1	0	2	2	2	0	0	0	2	0	1	1	1	0	2	1	0	0	0	1	0	2	1	0	1	1	0	0	1	2	0	0	0	0	0
97	0	2	1	0	0	1	1	0	0	0	1	0	1	1	1	0	2	0	0	2	2	0	2	0	0	0	1	1	2	2	0	1	1	2	0	2	2	1	1	2	2	1	0	1	1	0	0	0	0
98	0	1	1	0	0	1	1	1	2	2	0	0	1	1	1	0	0	0	1	1	2	0	2	0	0	0	1	0	2	2	1	1	1	1	1	1	2	0	1	0	0	0	1	2	0	0	0	0	0
99	0	1	1	0	0	1	1	0	2	2	0	1	1	0	0	0	2	0	0	2	2	0	1	0	1	1	1	0	2	2	1	2	2	0	1	1	0	0	0	2	0	0	1	2	1	2	0	0	1
100	1	2	0	1	0	1	2	1	1	1	0	0	0	0	0	0	2	0	0	2	2	0	2	0	0	0	1	1	2	1	1	2	2	0	1	1	0	0	0	2	0	0	0	2	1	0	0	0	1
101	1	1	1	0	0	0	1	1	2	2	0	1	0	0	0	0	1	2	0	1	1	0	1	0	1	1	1	0	2	2	0	1	1	1	2	0	2	0	0	2	0	0	1	1	1	0	0	1	2
102	1	2	1	0	0	0	1	0	0	0	2	0	0	0	0	0	1	0	1	1	1	0	2	0	0	0	2	1	2	2	0	2	1	1	1	1	1	0	1	1	0	0	1	2	0	0	0	0	2
103	1	1	2	1	0	1	1	0	2	1	1	0	1	1	1	0	0	0	0	2	2	0	2	0	0	0	2	0	2	1	1	2	1	1	0	2	1	0	0	2	0	0	0	2	0	0	0	0	0
104	0	2	2	0	0	1	1	0	1	1	1	0	0	0	0	0	1	1	1	1	2	0	1	0	0	0	2	0	2	2	1	1	1	0	1	1	0	0	1	1	0	0	0	1	0	0	0	0	0
105	0	1	1	0	0	1	0	0	2	2	0	0	2	1	1	0	0	1	1	1	1	0	2	0	0	0	1	2	2	2	2	1	1	0	0	2	1	0	1	1	0	1	0	2	1	0	0	0	0
106	0	2	2	1	0	1	1	1	2	2	0	0	2	2	2	0	1	1	1	1	2	0	1	0	0	0	2	1	2	2	2	0	0	0	0	2	1	0	1	1	0	0	0	0	0	0	0	0	1
107	1	0	2	1	0	2	1	0	1	1	1	0	2	2	2	0	2	0	0	2	2	0	2	0	1	1	2	0	2	2	0	0	0	1	0	2	0	1	0	1	0	0	0	2	0	1	0	0	1
108	1	1	1	0	0	1	2	1	1	1	1	0	0	0	0	0	1	0	0	2	2	0	1	0	0	0	2	2	2	2	0	0	0	0	0	2	0	0	0	2	0	0	0	1	0	0	0	0	1
109	0	1	2	0	0	0	1	0	1	0	0	2	2	1	1	0	1	0	0	2	2	1	2	0	0	0	1	0	2	2	0	1	1	0	2	1	0	1	0	1	0	0	0	2	0	0	0	0	1
110	0	0	2	0	0	1	1	0	1	1	0	0	0	0	0	0	1	0	0	2	2	0	1	0	0	0	2	0	2	2	0	1	1	1	2	0	2	0	1	1	0	0	0	1	0	0	0	0	0
111	1	1	1	1	0	1	1	1	2	1	0	1	1	0	0	0	1	1	0	1	1	0	1	1	1	2	1	0	2	1	1	2	2	0	2	0	1	1	0	0	0	0	1	2	2	0	0	0	0
112	1	1	1	0	0	1	2	0	1	0	2	1	2	1	1	0	2	0	0	2	2	0	2	0	0	0	2	0	1	1	1	1	0	1	0	2	2	2	0	0	0	0	1	2	1	0	0	0	1
113	0	0	2	0	1	1	1	2	2	2	0	0	0	0	0	0	0	1	0	0	0	0	2	0	1	1	2	1	2	2	2	0	0	0	0	2	2	0	2	1	1	0	0	2	0	1	0	0	1
114	1	0	2	0	1	2	1	0	1	1	1	0	2	1	1	1	0	2	0	2	2	0	2	0	0	0	1	0	2	2	1	1	1	0	0	2	0	0	0	1	0	0	2	2	1	1	0	0	1
115	1	1	1	0	0	1	0	0	2	1	0	0	0	0	0	0	1	0	2	0	2	0	2	0	0	0	1	0	2	2	0	2	1	2	1	1	1	0	1	1	0	1	0	2	1	0	0	0	0
116	1	1	1	0	1	1	1	0	1	1	1	0	1	1	1	0	1	1	1	1	1	0	2	0	0	0	2	1	2	2	2	0	0	0	0	2	2	1	0	0	0	0	0	2	0	0	0	1	0
117	1	1	1	0	0	1	0	0	2	2	0	0	0	0	0	0	1	0	0	2	2	1	2	0	0	0	1	0	1	1	1	1	1	1	2	0	0	0	0	1	0	0	1	2	0	1	1	0	0
118	0	2	1	0	0	0	2	0	0	0	1	1	1	1	1	0	2	0	0	2	2	0	2	0	0	0	2	2	2	2	1	1	1	0	0	2	1	0	0	1	0	1	0	1	0	0	0	0	0
119	1	1	1	0	1	2	1	0	1	0	1	0	0	0	0	0	1	1	2	0	1	0	2	0	0	0	2	1	2	2	1	0	0	0	0	2	2	0	1	0	0	0	1	1	1	0	0	0	1
120	0	2	1	1	0	1	0	0	2	2	0	0	1	1	1	0	1	1	1	1	1	0	1	0	0	0	2	0	2	2	1	0	0	1	0	2	2	0	1	0	0	0	0	2	0	0	0	0	0
121	1	2	1	0	0	0	2	1	1	1	0	0	1	0	1	1	0	1	1	1	2	0	1	0	0	0	2	1	2	2	1	1	1	0	0	2	1	0	0	2	0	0	1	2	1	1	0	0	1
122	1	1	2	0	0	0	0	0	2	1	0	1	1	0	0	0	2	0	0	2	2	0	2	0	0	0	2	0	2	2	1	2	2	0	1	1	1	1	0	0	0	1	0	2	1	0	0	0	0
123	1	1	2	1	0	1	2	0	2	1	1	0	1	1	1	0	2	1	1	1	2	0	2	0	0	0	2	0	2	1	0	2	2	0	2	0	2	1	0	2	1	0	1	1	1	1	0	0	0
124	1	2	0	0	1	1	2	1	2	1	0	1	1	0	1	1	2	2	2	0	0	0	2	0	1	1	1	1	2	2	1	0	1	1	1	1	2	2	0	0	0	1	0	1	1	1	0	0	1
125	1	2	1	0	0	0	0	0	2	1	0	0	0	0	0	0	1	1	1	1	1	0	1	0	0	0	2	1	1	2	1	1	1	0	0	2	1	0	1	1	0	0	1	2	1	0	0	1	2
126	1	2	1	0	0	1	1	0	1	1	1	1	1	1	1	0	1	1	0	1	2	0	0	0	0	0	1	1	2	2	0	2	2	0	0	2	1	0	0	2	0	1	1	2	1	1	0	0	0
127	0	1	0	0	0	1	2	1	1	1	1	0	0	0	0	0	1	2	0	1	1	0	2	0	0	0	0	0	1	1	1	2	1	2	1	2	1	0	1	1	0	0	0	1	0	0	0	0	0
128	0	0	2	1	0	2	1	0	1	1	0	1	1	1	1	0	1	1	0	1	1	0	1	1	1	2	1	1	1	1	2	2	2	0	1	1	2	0	0	1	0	0	0	1	0	0	0	0	0
129	0	2	0	0	0	0	2	0	1	0	1	2	2	0	0	0	1	2	1	0	2	0	2	0	0	0	2	0	2	2	1	2	1	0	0	2	2	1	1	0	0	0	0	1	1	0	0	0	1
130	0	1	0	0	0	1	2	0	1	1	1	0	1	1	1	0	1	0	0	2	2	0	2	0	0	0	2	0	2	2	2	0	0	1	1	1	1	0	1	1	0	0	1	2	1	0	0	0	1
131	1	2	1	0	0	2	2	1	1	1	1	0	1	0	0	0	1	2	1	0	1	0	2	0	0	0	2	1	2	2	0	1	0	2	0	2	2	0	1	2	1	0	0	0	1	1	0	0	1
132	1	1	1	1	0	1	1	0	1	1	0	1	2	1	1	0	1	1	2	0	1	0	2	0	0	0	2	0	2	2	1	0	0	1	1	1	1	0	1	2	1	0	1	2	1	0	0	1	2
133	1	1	2	0	0	0	0	0	1	1	1	0	0	0	0	0	2	1	1	1	2	0	2	0	0	0	2	0	2	2	0	1	1	0	1	1	1	0	1	1	0	0	1	2	1	0	0	0	0
134	0	0	2	0	1	2	2	1	1	1	0	1	1	0	0	0	1	0	0	2	2	0	1	1	0	0	2	0	2	2	0	1	2	0	0	2	0	0	0	2	0	1	0	2	0	2	0	0	0
135	1	2	1	0	0	1	1	0	1	1	0	0	1	1	1	0	1	0	1	1	2	0	2	0	1	1	2	0	2	1	1	1	1	0	2	0	2	1	0	0	0	0	0	1	1	1	0	0	1
136	1	0	2	0	0	1	2	0	0	0	2	1	2	2	2	0	1	0	1	1	1	0	1	0	0	0	1	0	2	2	0	2	2	0	0	2	1	0	1	1	0	0	1	2	1	0	0	0	1
137	1	2	1	0	0	0	2	0	1	1	1	0	1	1	1	0	1	0	0	2	2	0	1	0	1	1	2	0	2	1	1	1	1	0	1	1	1	0	1	1	0	0	1	2	1	1	0	0	0
138	1	2	1	0	0	1	2	1	1	1	0	0	0	0	0	0	1	0	2	0	2	0	1	0	0	0	2	1	2	1	0	0	0	1	0	2	2	0	1	2	1	0	0	1	1	1	0	0	1
139	1	1	2	1	0	2	1	0	1	0	1	1	2	1	1	0	1	2	0	2	2	0	2	0	0	0	1	0	2	2	0	1	1	0	0	2	2	0	1	0	0	0	0	2	1	1	0	1	0
140	0	2	0	0	0	0	1	1	2	2	0	1	0	0	0	0	1	2	2	0	1	0	1	1	1	1	1	0	2	2	0	0	1	1	1	2	1	0	1	1	1	0	0	1	0	1	0	0	0
141	1	0	2	0	0	1	2	0	2	2	0	0	0	0	0	0	1	1	1	1	1	0	2	0	0	0	1	0	1	1	1	0	0	0	0	2	2	0	0	1	0	0	0	0	0	0	0	0	0
142	1	1	1	1	0	1	1	0	2	1	0	1	0	0	1	1	1	1	1	1	1	0	1	0	0	0	1	0	2	2	0	2	1	1	0	2	0	0	1	1	0	0	0	2	1	0	0	0	1
143	0	1	1	0	0	1	2	0	1	1	0	1	2	2	2	0	0	2	2	0	0	0	2	0	0	0	2	0	2	2	1	1	0	2	1	1	0	1	0	1	0	0	0	2	0	0	0	0	1
144	0	0	2	0	0	2	1	0	1	1	0	0	0	0	0	0	1	2	0	1	1	0	1	0	0	0	0	0	2	2	0	2	1	0	1	1	0	0	1	1	1	0	1	2	0	0	0	0	1
145	0	2	1	1	0	1	0	0	2	1	0	0	0	0	0	0	0	0	0	2	2	0	2	0	0	0	1	0	2	2	0	1	1	0	1	1	1	0	0	0	0	0	0	1	0	0	0	0	1
146	1	1	1	0	0	2	1	0	1	1	1	1	1	1	1	0	1	1	0	1	1	0	2	0	0	0	1	0	2	2	1	1	1	0	2	0	2	0	1	0	0	0	1	2	1	1	0	1	2
147	1	1	2	0	1	2	2	0	0	0	2	0	0	0	0	0	2	1	1	1	1	0	1	1	1	1	1	1	2	2	1	1	1	0	1	1	1	0	1	1	0	1	1	2	1	1	0	0	1
148	1	2	0	0	0	0	1	0	2	0	1	1	0	0	1	1	2	1	1	1	2	0	2	0	0	0	2	0	2	1	0	1	1	0	0	2	2	0	2	0	0	0	1	1	1	0	0	0	0
149	1	2	0	1	0	1	1	0	1	1	0	1	1	1	1	0	1	0	0	2	2	0	2	0	0	0	2	0	2	1	1	2	1	1	0	2	0	0	0	1	0	0	0	2	0	0	0	0	1
150	0	1	2	0	1	2	1	0	2	1	0	0	1	0	1	1	2	0	0	2	2	0	2	0	0	0	2	1	2	2	0	1	1	2	1	2	0	0	0	1	0	0	2	2	0	1	1	0	1
151	0	1	2	0	0	0	2	1	1	1	0	1	2	1	1	0	0	1	0	1	1	0	2	0	0	0	2	0	2	2	1	0	0	0	1	1	2	2	0	0	0	0	0	2	0	0	0	0	0
152	0	1	1	0	0	0	1	1	2	1	0	0	0	0	0	0	0	2	1	1	2	0	2	0	1	1	1	2	2	2	1	1	1	0	1	1	1	0	1	1	0	0	0	1	0	0	0	0	0
153	0	0	2	1	0	2	2	1	1	1	0	1	1	0	1	1	1	0	0	2	2	0	2	0	0	0	2	1	2	2	1	1	1	0	1	1	1	0	1	1	0	0	1	2	2	2	0	0	2
154	1	1	1	0	1	1	2	1	1	1	1	1	1	0	0	0	2	0	0	2	2	0	1	0	0	0	1	0	2	2	0	1	0	0	1	2	2	0	2	1	1	1	0	1	1	0	0	0	2
155	1	1	1	0	0	2	0	0	1	0	1	1	1	0	0	1	0	1	1	1	2	0	1	0	0	0	1	0	2	1	0	1	1	1	1	1	2	0	1	1	0	0	1	2	1	0	0	0	1
156	1	1	1	1	0	1	0	0	2	1	1	0	1	1	1	0	1	1	1	1	2	0	2	0	0	0	1	0	2	2	0	1	1	0	1	1	1	0	2	0	0	0	0	1	0	0	0	0	1
157	1	1	1	1	0	2	2	1	1	1	0	0	0	0	0	0	1	0	1	1	1	0	2	0	1	1	1	0	2	2	0	2	1	0	0	2	1	0	0	2	0	0	0	0	1	0	0	1	1
158	1	2	1	0	0	1	2	0	0	0	0	0	0	0	0	0	0	0	0	2	2	0	2	0	1	1	2	0	2	2	0	0	0	0	1	1	1	0	1	2	1	0	1	1	1	1	0	0	1
159	0	0	2	0	2	2	1	1	2	2	0	0	0	0	0	0	1	1	1	1	2	1	1	0	1	1	2	0	2	2	1	2	1	1	1	1	1	0	1	1	0	0	1	1	1	0	1	0	0
160	1	2	0	0	0	0	1	0	1	1	0	1	1	0	0	0	1	0	0	2	2	1	1	0	0	0	2	0	2	1	0	1	1	1	1	1	1	0	1	1	0	0	0	1	0	0	0	0	1
161	0	1	1	0	0	0	1	0	2	0	0	0	1	1	1	0	1	0	1	1	1	0	2	0	0	0	2	0	2	2	2	2	1	1	1	1	2	1	1	1	0	1	0	1	0	0	0	0	0
162	0	2	0	0	0	0	0	0	2	1	0	2	1	1	2	1	2	1	1	1	1	0	2	0	0	0	1	2	1	1	2	2	1	1	0	2	1	0	1	1	0	0	0	2	0	1	0	1	0
163	1	1	1	1	0	1	1	1	2	2	0	1	0	0	1	1	1	0	1	1	1	0	1	0	0	0	2	0	2	2	1	1	1	0	0	2	2	1	1	0	0	0	0	1	0	1	0	1	2
164	1	1	1	1	0	1	1	0	1	1	1	0	0	0	0	0	1	0	0	2	2	0	0	0	1	1	1	0	1	1	2	0	0	1	0	2	2	0	1	0	0	0	0	1	0	0	0	0	1
165	0	1	1	0	1	1	1	0	1	1	1	0	0	0	0	0	0	2	0	2	2	0	2	0	0	0	2	0	2	2	0	1	0	2	1	1	2	1	1	1	0	0	1	1	1	0	0	0	1
166	0	0	2	0	1	2	2	1	1	1	0	0	1	1	1	0	2	0	0	2	2	0	2	0	0	0	0	0	2	2	0	0	1	1	1	2	1	0	1	1	0	1	0	2	1	0	0	0	0
167	1	1	2	0	1	2	1	0	0	0	0	0	0	0	0	0	0	2	0	1	1	0	1	0	0	0	1	1	2	1	1	2	1	0	1	1	1	0	2	0	1	0	0	1	0	0	0	0	1
168	0	0	2	0	0	1	1	0	1	0	2	1	1	0	0	0	2	0	0	2	2	0	2	0	1	1	1	0	2	1	0	1	1	0	1	1	1	1	0	1	0	0	1	1	1	0	0	0	2
169	0	2	0	0	0	0	1	2	2	2	0	1	0	0	0	0	1	0	0	2	2	0	2	0	0	0	2	0	2	2	1	1	1	0	0	1	0	0	0	1	0	0	0	1	0	0	0	0	1
170	0	2	1	0	0	0	1	0	1	1	1	1	1	1	1	0	1	2	1	0	1	0	2	0	1	1	1	1	2	2	2	0	0	1	0	2	0	0	0	2	0	0	0	2	0	0	0	0	0
171	0	2	1	0	0	0	2	1	1	1	1	1	1	1	1	0	1	1	0	1	1	0	2	0	0	0	2	0	2	2	1	2	2	0	1	1	1	0	0	1	0	1	0	2	1	0	0	1	1
172	1	0	1	0	0	0	1	0	1	1	1	0	0	0	0	0	1	1	2	0	1	0	2	0	0	0	0	0	1	1	1	0	0	0	0	2	2	0	2	1	1	0	0	2	1	0	0	0	1
173	1	1	1	0	0	0	2	0	0	0	1	1	0	0	1	1	2	2	1	1	2	0	2	0	1	1	2	0	2	2	0	2	1	0	1	1	1	0	0	2	0	0	0	2	0	0	0	1	2
174	1	1	1	1	0	1	2	1	1	1	0	0	1	1	1	0	1	1	0	1	1	0	1	0	0	0	0	1	1	1	1	0	0	1	1	1	0	0	0	1	0	0	1	2	1	1	0	0	1
175	0	1	1	0	1	2	1	1	2	1	0	0	1	1	1	0	1	1	0	1	1	0	2	0	0	0	2	1	2	2	2	1	0	1	0	2	1	0	1	2	1	0	1	2	1	0	0	0	0
176	1	2	0	1	0	1	1	0	1	1	1	0	1	1	1	0	2	1	0	2	2	0	2	0	0	0	1	1	2	1	1	0	0	0	0	2	1	0	1	0	0	0	0	1	0	0	0	0	0
177	1	0	2	1	1	2	2	0	0	0	2	1	1	0	0	0	1	0	0	2	2	0	1	0	0	0	2	1	2	2	1	1	1	0	1	1	2	0	1	0	0	0	0	2	0	1	0	0	0
178	0	1	1	0	1	1	1	0	1	1	1	0	2	2	2	1	1	0	0	2	2	0	2	0	0	0	2	1	2	2	0	0	1	1	1	1	1	0	1	1	1	0	0	2	0	2	0	0	2
179	0	2	0	1	0	1	1	0	1	1	1	0	0	0	0	0	1	0	0	1	1	0	2	0	0	0	1	2	1	1	2	0	0	0	0	2	1	0	0	2	0	0	0	2	0	1	0	0	1
180	1	1	2	1	0	1	1	0	2	2	0	0	0	0	0	0	1	0	1	1	1	1	0	1	1	1	0	0	2	2	0	0	2	1	2	1	1	0	1	1	0	0	1	1	0	0	0	0	0
181	0	1	1	0	0	1	1	0	1	1	1	1	2	1	1	0	1	1	0	1	1	0	0	0	0	0	2	0	2	2	1	1	1	1	1	1	1	0	1	1	0	0	0	2	0	0	0	0	1
182	0	0	2	0	0	2	2	0	0	0	0	0	0	0	0	0	2	0	0	2	2	0	2	0	0	0	1	0	1	1	2	1	0	1	1	1	2	1	0	1	0	0	0	0	1	1	0	1	2
183	1	1	1	0	0	0	1	0	1	1	0	0	0	0	0	0	1	1	1	1	1	0	2	0	0	0	1	1	1	1	2	1	0	0	1	2	2	1	1	1	1	0	0	0	0	0	0	0	1
184	0	0	2	1	0	1	1	0	1	0	1	0	1	1	1	0	1	0	1	1	1	0	2	0	0	0	2	0	1	1	1	1	1	0	0	2	1	1	0	0	0	0	0	2	1	1	0	1	1
185	1	1	1	0	1	1	0	0	2	2	0	1	1	1	1	0	2	1	1	1	2	0	2	0	0	0	2	0	2	2	1	2	2	1	0	2	1	0	0	2	0	0	0	0	0	0	0	1	1
186	1	0	1	0	0	1	1	0	2	0	1	0	1	1	1	0	2	1	1	1	1	0	2	0	0	0	2	0	2	1	1	0	0	0	0	2	1	0	1	1	0	0	0	1	2	1	0	0	1
187	1	2	2	0	0	1	1	0	2	2	0	0	0	0	0	0	0	0	0	2	2	0	2	0	0	0	1	0	2	2	0	0	0	0	1	1	1	0	1	1	0	1	0	1	1	0	0	0	0
188	1	0	2	1	0	1	1	0	0	0	0	0	0	0	0	0	2	2	2	0	0	0	0	1	1	1	2	1	2	2	2	1	1	0	0	2	1	0	0	2	0	1	0	1	1	0	0	0	0
189	0	1	2	0	1	2	1	0	1	1	1	0	1	0	0	1	0	2	1	1	2	0	2	0	1	1	1	0	2	2	0	0	0	0	0	2	2	1	0	2	1	0	0	1	0	1	0	0	1
190	0	1	2	1	0	1	2	0	1	0	1	0	1	1	1	0	1	1	1	1	1	0	2	0	0	0	1	0	2	2	0	0	0	1	0	2	0	0	1	1	0	0	0	1	0	0	0	0	1
191	1	2	0	1	0	1	2	1	1	1	1	0	1	1	1	1	1	2	1	1	1	0	2	0	0	0	2	0	2	2	2	1	1	0	1	1	1	0	0	2	0	0	0	1	0	0	0	0	1
192	1	1	1	0	1	1	2	0	0	0	0	1	1	0	0	0	0	1	0	1	0	1	2	0	0	0	2	0	2	1	0	1	1	1	2	0	1	0	0	2	0	1	0	1	1	0	0	0	1
193	1	2	1	0	0	1	0	0	2	0	1	1	2	1	2	1	2	0	0	2	2	0	1	0	1	1	1	1	2	2	0	1	1	1	0	2	0	0	1	1	1	2	0	2	0	0	0	1	1
194	1	1	1	0	0	0	1	0	0	0	1	0	2	1	1	0	1	1	0	1	1	0	2	0	0	0	0	0	2	2	0	1	0	1	0	2	2	1	0	0	0	0	0	0	1	1	0	0	2
195	0	2	0	1	0	1	1	1	2	1	0	0	1	1	1	0	2	1	0	2	2	1	2	0	0	0	1	2	2	2	0	1	1	1	1	1	0	0	1	1	0	0	0	1	0	1	0	0	0
196	0	0	2	1	0	2	0	0	2	1	1	0	0	0	0	0	1	1	0	1	2	0	2	0	0	0	2	0	2	2	0	1	1	0	1	1	2	0	1	0	0	0	1	2	1	1	0	0	1
197	1	0	2	0	1	2	1	0	1	0	1	0	1	1	1	1	2	0	0	2	2	0	2	0	0	1	1	2	2	2	2	1	1	0	0	2	2	0	1	1	1	0	0	1	0	0	0	0	0
198	0	2	0	0	0	0	2	1	1	1	1	0	2	1	1	0	2	2	1	1	2	0	2	0	0	0	2	1	1	2	1	2	2	0	0	2	2	1	1	0	0	0	1	2	1	1	0	0	0
199	0	1	2	1	1	2	2	0	0	0	2	0	1	1	1	0	1	1	0	1	1	0	2	0	0	0	2	0	2	2	1	1	2	0	1	1	2	2	0	0	0	0	2	2	1	1	0	0	1
200	0	0	2	0	0	1	1	0	2	0	0	0	0	0	0	0	0	0	0	2	2	0	2	0	0	0	1	0	1	1	0	1	2	1	2	1	2	0	1	1	0	1	1	2	0	0	0	0	0
201	1	2	0	0	0	0	2	1	2	1	0	0	1	1	1	0	0	1	2	0	2	0	2	0	0	0	2	0	2	2	1	1	1	0	1	1	2	0	2	1	1	0	1	2	0	1	0	0	1
202	1	1	1	1	0	1	1	0	1	1	1	2	2	1	1	0	2	1	1	1	2	0	2	0	0	0	0	1	1	0	1	1	1	0	1	1	1	0	2	0	0	1	0	2	1	1	0	0	1
203	0	1	2	0	0	2	1	0	2	2	0	1	1	0	0	0	0	0	1	1	2	0	1	1	1	1	0	1	1	0	1	2	2	0	0	2	2	0	1	1	0	0	0	0	2	0	0	0	1
204	0	1	1	1	0	1	1	1	2	1	0	1	2	1	1	1	1	0	0	2	2	0	2	0	0	0	1	1	1	1	1	1	0	0	0	2	2	0	1	1	0	0	0	1	0	1	0	0	2
205	1	1	2	0	0	0	1	0	0	0	1	0	1	1	1	0	1	0	0	2	2	0	2	0	0	0	1	0	1	1	2	0	0	0	0	2	1	0	1	1	1	0	0	1	0	1	0	1	1
206	1	1	1	0	0	1	0	0	1	0	0	1	1	0	0	0	1	0	0	2	2	0	1	1	1	1	2	0	2	2	2	2	2	0	2	0	0	0	0	2	0	0	0	1	0	0	0	0	0
207	1	1	0	1	0	1	2	0	1	0	2	0	2	0	0	1	0	0	0	2	2	0	2	0	1	1	2	0	1	1	2	2	1	0	0	2	2	0	2	0	0	0	0	2	0	0	0	0	0
208	1	1	1	0	0	1	0	0	2	2	0	0	0	0	0	0	1	1	2	0	1	0	2	0	0	0	2	0	2	2	0	1	1	0	0	2	2	1	0	0	0	0	0	2	0	0	0	0	1
209	1	1	1	1	0	1	1	0	2	0	1	0	0	0	0	0	0	0	0	2	2	1	2	0	0	0	1	0	2	2	0	1	1	0	1	1	1	0	1	1	0	0	2	2	1	1	0	0	1
210	1	2	0	0	0	0	1	0	1	1	0	0	0	0	0	0	1	0	1	1	2	0	2	0	1	1	1	0	2	2	1	0	0	0	1	1	2	2	0	0	0	0	0	2	0	1	0	0	2
211	0	1	2	0	0	2	1	0	1	1	1	1	1	0	0	0	1	1	1	0	0	0	1	1	1	1	2	0	2	2	0	1	1	0	1	1	1	0	2	0	0	0	0	2	0	0	0	0	1
212	1	1	2	0	0	0	2	0	1	0	1	0	1	1	2	0	1	0	0	2	2	0	2	0	0	0	2	0	2	2	0	0	0	0	0	2	2	1	1	2	2	0	1	2	0	0	0	0	1
213	0	2	0	0	0	1	1	1	2	1	0	0	0	0	0	0	1	0	0	2	2	0	2	1	1	2	1	0	2	2	0	1	1	0	0	2	1	0	0	2	1	0	0	0	1	1	0	0	1
214	1	1	1	1	0	2	2	1	1	1	0	0	0	0	0	0	1	0	0	2	2	0	2	0	0	0	1	0	2	2	1	1	2	0	2	0	1	0	2	0	0	0	0	2	1	1	0	0	1
215	0	2	1	1	0	1	2	1	1	1	0	0	1	1	1	0	0	1	1	1	2	0	0	1	1	1	1	1	2	1	2	1	1	0	1	1	2	0	2	1	0	0	1	2	1	0	0	0	0
216	0	0	2	0	1	1	1	0	1	1	1	0	0	0	0	0	1	1	1	1	1	0	2	0	0	0	1	0	2	2	0	1	1	0	1	1	1	0	0	0	0	0	1	2	1	2	0	0	0
217	1	1	1	1	0	2	1	1	2	1	0	1	1	1	1	0	0	0	1	1	2	0	2	0	0	0	2	0	2	2	1	0	1	2	1	2	2	0	1	2	1	1	0	2	2	0	0	0	0
218	0	0	2	0	1	1	1	1	2	2	0	0	1	1	1	0	1	0	0	2	2	1	2	0	0	0	1	2	2	2	0	1	1	0	0	2	1	0	0	2	0	1	0	2	1	0	0	0	1
219	1	1	1	0	0	0	1	1	2	2	0	0	1	1	2	0	2	2	2	0	1	0	0	0	0	0	2	0	2	2	2	1	1	1	1	1	2	0	2	0	1	0	1	2	0	0	0	0	1
220	0	1	1	1	0	2	2	1	2	2	1	0	0	0	0	0	1	2	2	0	1	0	2	0	0	0	1	0	2	2	0	0	0	0	1	1	1	0	2	0	0	1	0	1	1	0	0	0	1
221	0	0	2	0	0	1	1	0	1	0	1	0	2	2	2	0	1	1	1	1	1	0	1	0	0	0	2	1	2	2	2	1	1	1	0	1	1	0	0	1	1	0	2	2	1	1	0	1	1
222	1	2	0	0	0	0	2	1	1	1	1	0	2	2	2	1	0	2	1	0	0	0	1	0	1	1	2	1	2	1	0	2	2	0	1	1	1	1	0	1	0	0	0	1	0	0	0	0	0
223	0	2	1	0	0	0	2	1	1	1	0	0	0	0	0	0	1	1	1	1	2	0	1	0	0	0	0	0	1	1	2	2	2	0	1	1	2	0	1	1	0	0	1	2	1	1	0	0	1
224	1	0	2	0	1	2	2	1	1	1	0	0	0	0	0	0	0	1	0	0	0	0	1	0	0	0	1	0	2	2	0	0	0	1	0	2	0	0	0	1	0	0	0	1	0	1	0	0	0
225	0	2	0	0	0	0	1	0	1	1	0	1	0	0	1	1	2	1	1	1	1	0	2	0	0	0	1	0	1	1	2	2	1	0	1	1	1	0	0	1	0	1	0	1	0	1	0	0	0
226	0	2	0	0	0	0	2	0	0	0	1	0	0	0	0	0	2	0	0	2	2	0	2	0	1	1	1	0	2	2	0	0	0	0	1	1	1	0	1	1	0	0	1	1	1	0	0	0	2
227	1	2	0	0	0	0	2	1	1	1	1	0	0	0	0	0	1	1	0	1	1	0	2	0	0	0	1	1	1	1	2	0	0	0	0	2	2	0	2	1	1	0	1	2	1	0	0	0	0
228	0	1	2	1	1	2	1	1	2	2	0	0	0	0	0	0	1	1	1	1	2	0	2	0	0	0	1	0	2	2	1	2	2	0	0	2	0	0	0	2	0	0	0	2	0	0	0	0	1
229	0	1	1	0	0	0	2	0	1	1	0	0	0	0	0	0	2	1	0	2	2	0	0	0	0	0	1	1	1	1	2	0	0	1	0	2	2	0	1	0	0	0	0	2	0	1	0	0	0
230	1	0	2	1	1	2	0	0	2	1	0	0	0	0	0	0	0	2	2	0	1	0	2	0	0	0	1	0	1	1	1	1	1	1	0	2	2	0	2	0	0	0	1	1	0	0	0	0	1
231	0	2	1	0	0	1	0	0	1	1	1	0	1	1	1	0	1	1	0	1	1	0	2	0	0	0	2	1	2	2	0	2	1	0	1	1	2	0	0	1	0	1	0	1	0	0	0	0	0
232	0	0	1	0	0	1	0	0	2	2	0	0	0	0	0	0	2	1	0	2	2	1	2	0	0	0	1	0	2	2	0	1	0	1	0	2	1	0	0	2	0	0	0	1	0	0	0	0	1
233	0	1	1	0	1	1	1	0	1	1	0	0	0	0	0	0	1	1	1	1	2	0	1	1	1	1	0	1	1	1	1	1	1	0	0	2	0	0	0	2	0	0	0	2	0	0	0	0	1
234	0	1	1	1	0	2	2	0	0	0	1	0	1	1	1	0	0	1	1	1	2	0	2	0	0	0	1	0	2	2	1	1	1	1	0	2	1	0	0	1	0	0	0	0	0	0	0	0	0
235	0	1	2	1	1	2	2	0	0	0	0	1	1	0	0	0	0	1	1	1	2	0	2	0	1	1	2	0	2	2	1	1	1	0	2	0	1	0	0	0	0	1	0	2	0	2	0	0	0
236	1	2	2	1	0	1	1	0	1	0	1	0	1	0	0	0	1	1	1	1	1	0	2	0	0	0	0	0	2	2	0	2	1	1	1	0	1	0	0	1	0	0	1	1	1	2	0	0	0
237	1	1	1	1	0	2	1	0	1	1	0	0	2	2	2	1	1	1	1	1	1	0	2	0	0	0	1	0	2	2	0	2	2	0	1	1	1	0	1	1	0	0	0	2	0	0	0	0	0
238	1	1	1	1	0	1	0	0	1	1	0	1	1	0	0	0	2	0	0	2	2	0	2	0	0	0	2	0	2	1	0	1	1	0	0	2	2	0	2	0	0	0	1	1	1	2	0	0	1
239	1	2	2	0	1	1	0	0	2	1	1	1	2	0	0	0	1	1	0	1	1	0	2	0	0	0	2	1	2	2	0	0	2	1	2	1	2	1	1	1	1	0	0	1	0	0	0	0	1
240	0	1	2	1	0	2	1	0	1	1	0	0	1	1	1	0	0	1	0	1	1	0	2	0	0	0	1	1	2	2	0	1	1	1	0	2	1	0	0	2	0	0	0	2	0	0	0	0	0
241	1	0	2	0	1	1	0	0	1	1	1	1	1	0	0	0	1	1	1	1	2	0	2	0	1	1	1	1	0	0	2	1	1	0	1	1	0	0	0	2	0	0	0	1	0	0	0	0	1
242	0	0	1	0	0	1	1	1	2	2	0	0	0	0	0	0	1	0	0	2	2	1	0	1	0	1	2	0	2	1	1	1	1	1	0	1	2	0	0	1	0	0	0	1	0	0	0	1	1
243	0	2	0	0	0	1	2	1	1	1	0	0	0	0	0	0	2	1	1	1	2	1	1	0	0	0	2	1	2	1	0	1	1	0	0	2	1	0	1	1	0	0	0	0	2	0	0	1	2
244	0	1	1	0	1	2	2	0	0	0	0	1	1	1	2	1	1	0	0	2	2	0	2	0	0	0	2	1	2	2	1	1	1	0	1	1	1	0	0	1	0	1	0	2	1	0	0	0	1
245	1	1	1	0	1	1	1	1	2	2	0	0	0	0	0	0	1	0	1	1	1	0	2	0	0	0	1	0	2	2	0	2	1	1	1	1	1	0	0	1	0	0	0	1	0	0	1	0	0
246	1	1	1	0	0	2	1	0	2	1	1	0	1	1	1	1	2	1	1	1	2	0	2	0	0	0	2	0	2	1	1	1	0	0	1	2	1	1	0	1	0	0	1	2	1	2	0	0	0
247	0	1	2	1	0	2	2	1	1	1	0	1	2	2	2	0	2	2	0	1	1	0	1	0	0	0	2	0	2	2	1	2	2	0	1	1	2	0	1	0	0	0	0	2	1	1	0	0	1
248	0	0	1	0	0	1	1	0	2	1	0	0	1	1	1	0	1	2	2	0	1	0	1	1	1	1	2	0	2	2	1	1	1	0	1	1	2	0	1	1	0	0	1	2	1	0	0	0	1
249	1	0	2	0	1	2	2	0	0	0	1	0	0	0	0	0	1	1	0	1	1	0	2	0	0	0	2	0	2	2	1	2	1	2	1	1	1	0	1	1	0	0	0	2	0	1	0	0	1
250	0	1	1	0	0	1	1	0	2	2	0	0	1	1	1	0	1	0	2	0	2	0	2	0	0	0	2	0	2	2	2	1	1	0	1	1	1	0	1	2	1	1	0	1	1	1	0	0	1
251	0	1	1	0	0	1	2	0	1	1	0	0	2	1	1	0	2	0	0	2	2	0	2	0	0	0	2	1	1	1	2	0	0	0	0	2	1	0	0	1	0	1	0	2	1	1	0	0	1
252	0	0	2	1	0	1	2	0	2	1	1	1	2	1	1	1	1	0	0	2	2	0	0	0	1	1	1	0	2	2	0	1	0	2	1	1	2	0	0	2	0	0	0	1	0	0	0	0	2
253	1	1	1	1	0	2	1	1	2	2	0	2	2	1	1	0	1	1	0	2	2	0	1	1	1	1	1	0	1	1	0	1	1	0	2	1	1	1	0	1	0	0	1	2	0	0	0	0	1
254	1	1	2	1	0	1	2	1	1	1	0	1	2	1	1	0	1	1	0	1	1	1	2	0	0	0	1	0	1	1	1	1	1	2	0	2	1	0	1	1	0	0	0	2	0	2	0	0	1
255	1	2	1	0	0	1	1	0	1	1	1	0	1	1	1	0	0	2	2	0	0	0	2	0	1	1	0	1	1	1	1	0	0	0	0	2	1	0	0	0	0	1	0	1	1	0	0	0	1
256	1	0	2	0	0	1	2	0	0	0	0	1	1	1	1	0	1	1	1	1	1	0	2	0	0	0	2	0	2	2	1	1	1	1	1	1	1	0	2	0	0	0	1	2	1	1	0	0	0
257	1	0	2	0	1	2	2	0	0	0	0	1	1	1	1	0	1	0	0	2	2	0	1	0	1	1	2	0	2	2	2	1	1	1	2	0	1	0	0	1	0	0	0	1	0	0	0	0	1
258	0	0	1	0	0	1	1	2	2	2	0	0	0	0	0	0	1	1	1	1	2	0	0	0	1	1	2	0	2	2	0	2	1	1	1	1	1	0	0	2	0	0	0	0	2	0	0	0	0
259	0	1	2	1	0	2	2	0	1	1	1	0	1	1	1	0	1	0	0	2	2	0	1	0	0	0	1	0	2	2	0	0	0	0	0	2	1	1	0	1	0	0	0	2	0	0	0	0	1
260	0	2	2	0	1	1	1	1	2	2	0	1	2	1	1	0	2	0	0	1	1	0	2	0	1	1	2	0	1	1	1	1	1	0	0	2	2	1	1	1	0	0	0	2	0	0	0	0	1
261	0	2	1	0	0	1	0	0	1	0	0	0	0	0	0	0	2	0	0	2	2	0	2	0	0	0	1	0	1	1	1	2	1	0	1	1	1	0	0	0	0	0	1	2	0	0	0	0	2
262	0	1	1	0	0	1	1	0	1	0	1	0	1	1	1	0	1	0	0	2	2	0	2	0	0	0	1	0	2	2	0	1	1	0	1	1	2	0	2	0	1	0	0	2	0	0	0	0	0
263	1	1	0	1	0	1	2	0	1	1	0	0	2	2	2	0	1	2	0	1	1	0	2	0	0	0	2	0	2	2	1	0	0	0	0	2	1	1	0	2	1	1	0	2	1	0	0	0	0
264	0	2	1	1	0	1	2	1	1	1	0	1	2	1	1	0	0	1	2	0	2	1	2	0	0	0	0	1	1	1	1	2	2	0	0	2	0	1	0	1	0	0	0	1	0	0	0	1	1
265	0	1	2	2	0	2	2	0	0	0	1	1	1	1	1	0	1	1	1	1	2	0	1	0	0	0	2	1	2	2	0	1	1	2	0	2	1	0	0	2	0	0	0	1	0	0	0	0	1
266	0	1	2	1	0	2	2	0	1	1	0	0	0	0	0	0	1	0	0	2	2	0	2	0	1	1	1	0	2	2	1	1	0	1	1	1	1	0	1	2	1	0	0	0	0	0	0	0	1
267	1	1	1	0	1	1	1	1	2	2	0	0	0	0	0	0	0	2	0	1	1	0	2	0	1	1	0	0	1	2	1	1	1	0	2	1	1	0	0	1	0	0	0	0	0	0	0	0	1
268	1	2	0	1	0	1	1	1	2	2	0	1	1	0	0	0	1	2	0	1	1	0	2	0	0	0	1	1	1	1	2	2	2	1	0	2	0	0	0	2	0	0	1	2	1	0	0	0	0
269	1	1	1	0	0	0	1	0	2	0	0	1	1	0	0	0	1	1	2	0	1	0	2	0	1	1	1	2	1	1	2	1	1	0	1	1	1	0	2	0	0	0	0	2	0	0	0	0	1
270	1	1	1	0	1	2	1	0	1	1	0	1	2	1	1	1	2	1	0	2	2	0	2	0	0	0	1	1	2	2	0	2	2	0	2	0	2	1	0	2	1	0	1	1	1	0	0	0	1
271	1	2	0	0	0	0	2	0	1	1	0	1	1	0	0	0	2	1	1	1	2	1	2	0	0	0	2	0	2	1	1	0	0	0	0	2	1	0	1	1	0	0	0	2	0	0	0	0	1
272	0	1	0	1	0	1	0	0	2	1	0	0	0	0	0	0	1	0	0	2	2	1	2	0	0	0	1	1	2	2	0	1	1	2	2	1	2	0	1	1	0	0	0	2	1	0	0	0	0
273	1	2	0	0	0	0	1	0	2	1	1	0	0	0	0	0	0	1	0	1	0	1	0	1	1	1	2	0	1	1	1	1	1	2	0	2	1	1	0	1	0	1	0	2	1	0	0	0	2
274	0	1	1	0	0	1	2	0	0	0	0	0	1	0	1	1	1	0	0	2	2	0	0	0	0	1	2	0	2	2	1	1	1	1	2	0	0	0	0	2	0	0	0	0	0	0	0	1	1
275	1	1	2	0	0	0	1	0	2	1	0	0	0	0	0	0	2	1	0	2	2	1	1	0	0	0	1	1	2	1	2	2	1	1	1	1	1	0	1	1	0	1	0	2	1	0	0	0	1
276	1	2	1	1	0	2	1	0	1	1	1	0	0	0	0	0	2	1	1	1	2	0	2	0	0	0	1	1	2	2	0	0	0	0	0	2	0	0	0	2	0	0	1	1	1	0	0	0	1
277	1	1	1	0	1	2	0	0	2	1	0	1	2	1	1	1	1	0	0	2	2	0	2	0	1	1	1	1	1	1	1	1	1	1	1	2	1	0	1	1	0	0	0	2	0	1	0	0	1
278	0	0	2	0	0	2	1	0	1	0	1	0	0	0	0	0	2	1	1	1	1	0	2	0	1	1	2	0	2	2	0	2	2	0	2	0	1	1	0	1	0	0	0	1	0	0	0	2	2
279	1	2	1	0	0	1	1	0	1	0	1	0	1	1	1	0	2	1	1	1	2	0	1	0	0	0	1	1	1	1	1	1	1	0	1	1	0	0	0	2	0	0	1	1	1	0	0	0	1
280	0	1	1	0	0	2	1	0	1	1	1	0	0	0	0	0	0	2	0	1	1	0	1	0	0	0	2	1	2	2	2	1	2	0	0	2	1	0	0	1	0	0	1	1	1	0	0	0	0
281	1	1	0	1	0	1	0	0	1	1	1	1	2	1	1	0	1	1	0	1	1	0	2	0	0	0	1	1	1	0	1	1	1	1	0	2	0	0	0	1	0	0	0	2	0	2	0	0	0
282	0	1	2	1	0	2	1	0	1	1	1	1	2	1	1	1	1	0	2	0	2	0	2	0	0	0	1	0	2	2	0	1	0	1	0	2	1	1	0	2	0	0	1	1	1	0	0	0	0
283	1	1	1	0	0	1	1	0	1	1	0	0	0	0	0	0	2	0	0	2	2	1	2	0	0	0	0	0	2	1	0	0	0	1	0	2	2	1	1	1	0	0	0	1	0	0	0	0	0
284	1	2	0	0	0	0	0	0	1	1	1	1	1	1	1	0	2	1	1	1	1	0	2	0	1	1	1	0	2	2	0	0	0	0	0	2	1	0	1	1	0	0	1	2	1	1	0	1	2
285	0	0	2	1	1	2	0	0	1	0	0	0	1	1	1	0	1	0	1	1	2	2	0	0	0	0	1	1	1	2	2	2	1	1	1	1	2	0	0	1	0	0	0	1	0	0	0	0	1
286	1	1	2	1	0	1	2	1	1	1	0	0	1	1	1	0	0	2	2	0	0	0	2	0	1	1	1	2	1	1	2	0	0	0	0	2	2	0	2	0	1	0	0	2	0	0	0	0	1
287	1	1	1	0	0	0	1	0	2	0	1	1	2	2	2	0	2	1	1	1	2	0	2	0	0	0	2	0	2	2	1	2	1	1	0	2	1	0	0	2	1	0	0	2	0	0	0	1	2
288	1	2	1	1	0	1	2	1	1	1	1	0	0	0	0	0	1	1	1	1	1	0	2	0	0	0	1	1	2	2	0	1	1	0	1	1	1	0	1	0	0	0	2	2	1	1	0	0	0
289	1	2	0	1	0	1	1	1	1	1	0	1	1	0	0	0	2	1	0	2	2	0	1	0	0	0	1	1	2	1	2	2	2	0	1	1	1	0	0	2	0	0	2	2	1	1	0	0	1
290	1	0	2	0	0	1	1	0	1	1	1	0	0	0	0	0	2	0	0	2	2	1	2	0	0	0	2	1	2	2	0	1	1	0	0	2	2	0	2	0	1	0	0	2	0	1	0	0	0
291	1	1	1	0	0	0	0	0	2	2	0	0	0	0	0	0	2	0	0	2	2	0	2	0	0	0	2	0	2	2	0	2	1	0	1	1	1	1	0	0	0	0	1	2	1	1	0	0	0
292	0	0	2	0	1	2	0	0	2	0	1	1	1	1	1	0	1	1	0	1	2	0	2	0	0	0	2	0	2	2	0	0	0	0	0	2	1	1	0	1	0	0	1	2	1	0	0	0	1
293	1	2	0	0	0	0	2	0	2	2	0	0	0	0	0	0	0	1	1	1	2	0	2	0	0	0	1	0	1	1	2	2	1	2	1	1	1	0	1	1	0	0	0	1	0	0	0	0	2
294	0	1	2	0	0	2	1	0	1	1	1	0	0	0	0	0	2	0	0	2	2	1	0	1	1	1	1	0	2	2	1	1	1	0	1	1	0	0	0	1	0	0	1	2	1	0	0	0	2
295	1	1	1	0	1	1	2	1	1	1	0	0	0	0	0	0	0	1	1	1	2	0	1	0	0	0	1	0	2	2	0	1	1	0	0	2	0	1	0	1	0	0	0	2	0	0	0	0	0
296	1	2	0	0	0	0	0	0	2	2	0	1	2	2	2	0	1	2	1	0	1	0	2	0	0	0	1	2	2	2	2	1	1	0	1	1	1	0	1	1	0	0	0	1	0	0	0	0	0
297	0	2	0	0	0	0	1	1	2	2	0	0	0	0	0	0	1	1	1	1	1	0	2	0	1	1	2	0	1	1	1	1	1	1	2	0	0	0	0	2	0	1	0	2	1	0	0	0	1
298	1	0	2	0	1	2	2	1	1	1	0	0	0	0	0	0	1	0	1	1	2	0	2	0	1	1	2	0	2	1	0	1	1	1	1	1	1	1	0	1	0	0	1	1	1	0	0	0	1
299	1	1	1	0	0	1	1	0	2	1	0	1	0	0	1	1	1	0	0	2	2	0	2	0	0	0	1	0	2	2	0	2	1	0	1	1	1	0	1	2	1	0	0	1	0	0	0	0	2
300	0	2	1	1	0	1	1	0	1	1	0	1	0	0	0	0	1	1	1	1	1	0	1	0	0	0	2	0	2	2	1	1	0	0	0	2	2	0	2	1	1	2	0	2	0	0	0	0	1
301	0	2	0	0	0	0	1	0	2	1	0	0	0	0	0	0	0	1	0	1	1	0	2	0	0	0	1	1	1	1	2	2	1	1	0	2	0	0	0	2	0	0	0	0	2	1	0	0	1
302	0	1	1	1	0	1	1	0	2	1	1	0	0	0	0	0	1	1	1	1	1	0	1	0	0	0	2	0	2	2	1	2	1	0	1	1	1	1	0	1	0	0	0	2	1	1	0	0	1
303	0	0	2	0	0	1	1	0	1	1	0	0	0	0	0	0	0	0	0	2	2	0	2	0	0	0	1	0	2	2	2	1	1	0	0	2	1	0	2	0	0	0	0	1	0	0	0	0	1
304	0	1	1	0	0	1	2	0	0	0	1	0	1	0	0	0	2	2	2	0	2	1	2	0	0	0	1	0	2	2	0	0	0	0	1	1	2	1	1	0	0	0	0	2	0	1	0	0	0
305	1	1	1	0	0	2	0	0	2	2	0	2	2	1	1	0	2	1	1	1	1	0	2	0	0	0	1	0	2	2	0	2	1	2	1	1	2	0	1	1	0	0	0	2	1	0	0	1	2
306	0	1	1	0	0	0	2	0	0	0	2	0	1	0	0	1	0	2	1	0	1	0	2	0	1	1	2	0	2	1	0	2	2	0	0	2	1	0	0	1	0	0	1	2	1	1	0	0	0
307	1	1	1	0	0	1	1	0	1	1	0	2	2	1	1	0	0	1	1	1	1	0	2	0	0	0	2	0	2	2	1	1	1	2	1	1	1	0	0	1	0	0	1	2	1	1	0	0	2
308	0	2	1	1	0	1	1	1	2	1	0	1	1	0	0	0	0	0	0	2	2	1	2	0	0	0	2	0	2	2	0	1	0	0	0	2	1	0	0	2	0	0	0	1	1	0	0	0	1
309	0	1	1	1	0	1	2	0	1	1	1	0	1	1	1	0	1	2	0	1	1	0	2	0	0	0	2	1	1	2	1	1	0	1	0	2	2	0	2	0	1	0	1	2	2	0	0	0	2
310	0	0	2	0	1	2	2	0	1	0	2	1	1	1	1	0	1	1	1	1	1	0	1	0	1	1	2	0	2	2	1	1	1	1	2	0	1	0	1	1	0	0	0	1	0	0	0	0	0
311	1	2	1	0	0	1	2	1	1	1	1	1	1	0	0	0	2	2	2	0	1	0	2	0	0	0	1	0	2	2	1	1	1	0	1	1	2	0	2	0	0	0	1	2	2	2	0	0	1
312	1	2	0	0	0	0	1	0	2	2	0	2	2	0	0	1	0	0	0	2	1	0	2	0	0	0	2	0	2	2	2	1	1	1	0	2	0	0	0	2	0	0	0	1	0	0	0	0	0
313	1	0	2	0	1	2	0	0	2	1	1	0	0	0	0	0	1	1	1	1	2	0	1	1	1	1	2	0	2	2	0	0	0	0	0	2	0	0	0	1	0	0	0	0	0	0	0	0	0
314	1	0	2	0	0	1	1	0	1	1	1	0	0	0	0	0	1	1	2	0	1	0	2	0	0	0	2	1	2	2	0	1	1	0	0	2	1	1	0	1	0	1	0	2	2	0	0	0	1
315	0	0	2	0	1	2	1	1	2	1	0	1	1	0	0	0	2	0	0	2	2	0	2	0	0	0	1	0	2	2	1	0	0	0	0	2	1	0	1	2	1	0	0	2	0	2	0	0	1
316	1	1	1	0	0	0	1	0	2	0	1	1	0	0	1	1	1	0	0	1	1	0	2	0	1	1	2	2	2	2	1	1	2	0	0	2	2	0	2	0	0	0	0	1	2	1	0	0	1
317	1	1	1	0	1	1	1	0	2	1	0	0	1	1	1	0	1	0	0	2	2	0	1	0	0	0	1	1	2	2	0	1	1	1	1	1	1	1	0	0	0	2	0	2	0	1	0	0	1
318	0	1	1	0	0	0	1	0	1	1	0	0	0	0	0	0	2	1	1	1	2	0	2	0	1	1	1	0	2	2	0	1	2	0	0	2	0	0	0	1	0	0	1	2	1	1	0	0	2
319	1	1	2	0	1	1	1	0	1	1	0	1	1	0	0	0	0	2	1	1	2	0	2	0	0	0	0	0	1	1	1	1	1	1	1	1	2	0	2	1	1	0	0	2	0	0	0	0	1
320	0	1	1	0	1	1	1	0	1	1	1	1	1	0	0	0	0	0	1	1	2	0	1	0	0	0	2	0	2	2	0	1	0	1	0	2	2	0	1	1	0	0	1	2	2	0	0	1	2
321	0	1	1	1	0	1	1	0	1	1	0	0	1	1	0	0	1	2	1	0	1	0	2	0	0	0	2	1	2	2	1	1	0	2	1	1	0	0	0	2	0	0	1	1	1	2	0	0	1
322	1	0	1	0	0	1	1	1	2	1	0	0	0	0	0	0	0	1	1	1	2	0	2	0	0	0	1	0	2	2	0	2	2	0	1	1	2	0	2	1	1	0	1	2	1	2	0	0	0
323	0	2	1	1	0	1	1	1	2	1	0	0	0	0	0	0	1	1	1	1	1	0	2	0	0	0	0	0	1	1	1	0	0	1	0	2	1	0	0	1	0	0	0	1	0	0	0	0	2
324	0	1	2	1	0	2	1	0	1	1	0	0	0	0	0	0	0	2	1	0	1	0	2	0	0	0	1	1	2	2	1	1	2	0	0	2	2	1	1	0	0	1	0	2	0	2	0	0	1
325	1	1	1	0	1	2	1	1	2	2	0	0	0	0	0	0	2	0	0	2	2	0	2	0	0	0	1	1	2	2	0	2	1	0	0	2	1	0	1	1	0	0	0	2	0	0	0	2	2
326	1	1	1	1	0	2	0	0	2	1	1	0	0	0	0	0	2	0	0	2	2	0	2	0	0	0	2	0	2	2	0	1	1	1	1	1	1	0	1	1	1	0	0	0	0	0	0	0	2
327	1	0	2	0	1	1	2	1	1	1	0	0	0	0	0	0	0	0	1	1	2	1	2	0	0	0	1	0	1	1	2	0	1	0	1	2	0	0	0	1	0	2	0	2	0	0	0	0	0
328	0	0	2	0	1	1	0	0	2	1	0	0	1	1	1	0	1	2	1	0	0	0	2	0	1	1	2	0	2	2	0	2	2	0	1	1	0	0	0	2	0	0	0	2	0	1	0	0	1
329	0	0	2	0	0	1	0	0	2	2	0	1	0	0	0	0	2	1	1	1	1	1	2	0	0	0	2	1	2	2	2	1	1	0	1	1	2	0	1	1	0	0	0	1	0	0	0	0	1
330	0	2	1	2	0	2	0	0	2	1	0	0	0	0	0	0	0	0	0	2	2	0	0	0	0	0	2	0	2	1	0	2	1	1	1	1	2	0	2	0	0	0	0	1	0	0	0	0	0
331	1	2	1	0	0	1	0	0	2	1	0	2	2	0	0	1	1	1	1	1	1	0	2	0	0	0	0	0	2	1	0	1	1	2	2	1	1	0	2	0	0	0	0	1	0	1	0	0	1
332	0	2	1	0	1	1	1	0	2	1	1	0	0	0	0	0	1	2	1	0	0	0	0	0	0	0	2	0	1	1	2	2	1	1	1	1	1	0	1	1	0	1	0	2	0	0	0	0	1
333	1	2	0	1	0	1	1	0	1	1	1	0	0	0	0	0	0	2	2	0	0	0	2	0	0	0	2	0	2	2	0	0	1	1	0	2	2	0	2	0	1	0	0	2	0	0	0	1	2
334	0	1	2	1	0	1	2	0	0	0	0	1	0	0	0	0	2	1	1	1	2	0	1	0	0	0	1	1	2	1	2	1	0	2	1	1	1	0	0	2	0	0	1	1	1	1	0	0	1
335	1	1	1	1	0	1	2	0	1	0	1	0	0	0	0	0	1	2	0	1	1	0	0	0	0	1	2	0	2	2	1	1	0	0	1	2	1	0	0	1	0	0	0	2	0	0	0	0	0
336	0	2	0	0	0	0	2	1	1	1	1	0	0	0	0	0	2	0	0	2	2	0	1	1	1	1	2	0	1	1	1	1	1	2	2	1	2	0	1	1	0	0	1	2	1	0	0	0	0
337	1	1	2	1	0	2	1	1	2	1	0	0	0	0	0	0	2	0	0	2	2	0	2	0	0	0	2	0	2	2	0	2	2	0	0	2	0	0	0	1	0	1	0	1	1	0	0	0	2
338	1	1	0	1	0	1	2	0	0	0	1	0	1	0	0	0	2	1	1	1	1	0	2	0	0	0	2	0	2	2	2	1	1	1	0	2	1	0	1	1	0	0	0	1	1	0	1	0	0
339	1	1	2	1	0	1	1	0	1	1	1	0	0	0	0	0	0	0	1	1	2	0	2	0	1	1	2	0	2	2	2	2	1	2	1	1	2	0	2	0	0	0	1	2	0	0	0	0	0
340	1	1	2	0	0	2	2	0	0	0	2	1	2	2	2	0	1	2	1	0	2	0	2	0	0	0	2	0	2	2	1	0	0	0	0	2	1	0	0	1	0	0	1	1	1	0	0	0	2
341	1	1	1	1	0	1	2	1	1	1	1	0	0	0	0	0	1	0	0	2	2	0	1	1	0	0	2	1	2	2	0	2	1	1	1	1	0	0	0	2	0	0	0	2	1	0	0	0	2
342	1	0	2	0	0	1	1	0	1	1	0	0	1	1	2	0	0	1	1	1	1	0	2	0	0	0	0	0	2	2	0	2	2	0	1	1	1	0	1	1	0	0	0	0	0	0	0	1	1
343	0	1	1	1	0	1	1	0	1	1	0	0	1	1	1	0	0	2	2	0	0	0	1	0	1	1	1	2	1	1	2	2	2	0	1	1	1	0	0	1	0	0	0	1	2	1	0	2	2
344	1	0	2	0	0	2	0	0	2	1	0	0	1	1	1	0	1	1	1	1	1	0	2	0	0	0	1	0	1	1	1	0	1	0	0	2	1	1	0	1	0	1	0	1	0	0	0	0	1
345	1	2	0	0	0	0	1	0	1	1	0	1	1	0	0	0	2	1	0	2	2	0	2	0	0	0	2	0	2	2	1	1	2	0	0	2	1	0	1	1	0	1	1	2	0	0	0	0	1
346	1	2	0	1	0	1	2	0	1	1	0	0	0	0	0	0	0	2	2	0	0	0	2	0	0	0	2	0	2	2	1	2	2	0	2	0	1	0	0	2	0	0	1	2	1	0	0	1	2
347	1	1	1	1	0	1	1	0	1	1	1	0	1	1	1	0	1	0	0	2	2	0	2	0	0	0	0	0	1	1	1	1	1	0	0	2	1	0	1	1	0	2	0	2	0	2	0	0	1
348	0	1	1	0	1	1	1	0	1	1	0	0	0	0	0	0	1	1	2	0	1	0	2	0	1	1	1	0	2	2	1	1	1	2	0	2	0	0	0	1	0	0	1	2	1	2	0	0	0
349	0	1	1	0	0	1	2	0	1	1	0	1	1	0	0	0	1	0	2	0	2	0	1	0	0	0	2	0	2	2	1	0	0	0	0	2	1	1	0	1	0	0	0	2	0	0	0	1	1
350	1	0	2	0	1	1	2	0	1	1	1	2	2	1	1	0	0	0	0	2	1	0	1	0	0	0	2	0	2	2	1	1	2	1	2	1	2	0	1	1	0	0	0	2	0	1	0	0	1
351	0	2	0	0	0	0	1	0	1	1	0	0	1	1	1	0	0	1	1	1	2	1	0	1	1	1	0	1	1	1	1	1	1	0	0	2	1	0	0	2	0	1	0	2	1	0	0	1	2
352	1	1	2	1	0	1	2	0	1	0	1	0	0	0	0	0	0	0	1	1	2	0	1	1	1	1	2	0	2	1	1	0	0	0	0	2	1	1	0	0	0	0	0	1	1	1	0	1	2
353	1	0	1	0	0	1	2	1	1	1	1	0	1	1	1	0	2	0	0	2	2	0	2	0	0	0	1	0	2	2	0	1	1	1	0	1	1	0	0	1	0	1	0	1	0	1	0	1	2
354	1	0	2	1	0	2	0	0	2	2	0	0	0	0	0	0	1	0	0	2	2	0	2	0	0	0	1	0	2	2	1	2	1	2	1	2	2	0	1	1	0	0	0	1	0	0	0	0	1
355	1	1	1	0	1	1	1	0	2	1	1	0	1	1	1	0	1	0	1	1	2	0	2	0	0	0	2	0	2	2	1	1	0	1	0	2	1	0	0	1	0	0	1	1	1	1	0	0	1
356	1	0	1	0	0	1	2	1	1	1	0	1	2	2	2	0	2	2	0	1	1	0	2	0	0	0	0	1	1	1	1	0	0	0	0	2	0	0	0	1	0	0	0	2	0	2	0	0	0
357	0	1	1	1	0	2	1	1	2	1	0	1	1	1	1	0	1	1	0	1	1	0	1	1	1	1	1	0	2	2	0	2	2	0	1	1	2	0	0	1	0	0	0	2	0	0	0	1	1
358	0	1	2	1	0	1	1	1	2	1	0	0	1	0	0	0	0	2	2	0	0	0	1	0	0	0	1	0	2	2	0	1	1	1	2	0	0	0	0	2	0	0	0	1	0	0	0	0	0
359	1	0	2	0	1	1	1	0	1	0	0	0	1	1	1	1	0	2	1	0	0	0	2	0	1	1	0	1	1	1	1	1	1	0	1	1	0	0	0	2	0	0	0	2	1	0	0	0	0
360	0	2	0	0	0	0	2	1	1	1	1	1	1	1	2	1	0	2	2	0	0	0	1	0	0	0	1	0	2	2	0	2	2	0	1	1	1	0	2	0	0	0	1	2	2	0	0	0	2
361	1	0	2	1	1	2	1	0	1	0	0	0	0	0	0	0	1	0	0	2	2	1	1	0	0	0	0	0	1	1	2	1	1	0	1	1	1	0	2	0	0	0	0	0	1	1	0	1	2
362	0	1	2	0	0	2	0	0	2	1	1	0	1	0	0	0	1	0	0	2	2	0	2	0	0	0	2	0	2	1	0	0	0	0	0	2	1	0	0	1	0	1	0	2	0	2	0	0	1
363	0	1	1	1	0	2	0	0	1	1	1	0	0	0	0	0	1	2	1	0	0	0	2	0	1	1	2	0	2	2	0	1	1	0	1	1	2	0	2	0	0	2	0	2	0	1	0	0	1
364	1	1	1	0	0	2	2	1	1	1	1	0	1	1	1	1	1	1	1	1	1	0	2	0	0	0	1	1	1	2	2	0	1	1	1	2	0	0	1	1	0	0	0	1	1	0	0	0	1
365	0	2	2	1	0	1	1	0	1	1	1	0	0	0	0	0	0	0	0	2	2	0	2	0	0	0	2	1	2	2	0	2	2	1	1	0	1	0	0	2	0	0	1	2	2	2	0	0	1
366	1	1	2	1	0	1	0	0	2	1	1	0	0	0	0	0	0	0	0	2	2	0	1	1	1	1	1	0	2	2	0	1	1	1	1	1	1	0	0	2	0	0	1	1	1	0	0	0	1
367	0	1	1	0	0	0	2	1	1	1	0	0	0	0	0	0	2	1	1	1	2	0	2	0	0	0	1	1	2	2	1	0	1	0	0	2	2	0	2	1	1	1	1	2	1	1	0	1	1
368	1	1	1	0	1	2	0	0	2	2	0	0	1	1	1	0	2	1	0	2	2	0	1	0	0	0	2	0	2	2	0	1	1	1	0	2	1	0	0	0	0	0	1	1	1	0	0	0	0
369	1	0	2	0	1	2	1	1	2	2	0	2	2	0	0	0	0	2	2	0	0	0	2	0	0	0	1	0	2	2	0	1	1	0	1	1	1	0	2	0	1	0	1	1	1	0	0	0	0
370	0	2	0	0	0	0	1	0	1	1	1	0	0	0	0	0	1	0	0	2	2	0	2	0	0	0	2	0	2	2	0	1	1	0	0	2	2	0	2	0	0	1	0	1	0	0	1	0	0
371	0	1	2	1	0	1	1	1	2	1	0	0	0	0	0	0	1	1	1	1	1	0	2	0	0	0	1	0	2	2	0	1	1	0	0	2	0	0	1	1	0	0	0	1	0	1	0	0	0
372	0	2	1	1	0	2	1	0	0	0	1	0	1	1	1	0	0	1	0	1	1	0	2	0	1	1	1	0	1	1	2	1	1	0	1	1	2	0	1	1	0	0	1	2	1	2	0	1	0
373	0	2	0	0	0	0	0	0	2	2	0	0	0	0	0	0	1	1	1	0	0	0	2	0	0	0	0	1	2	2	1	2	1	0	2	2	1	1	0	1	0	0	0	1	0	0	1	0	1
374	1	1	2	0	1	1	1	0	1	1	0	1	2	1	1	0	2	1	1	1	1	0	0	0	0	0	2	1	2	1	0	2	1	1	0	2	1	0	0	2	1	0	0	2	1	0	0	0	0
375	1	1	1	0	0	1	0	0	2	2	0	1	0	0	1	1	1	0	1	1	2	0	2	0	0	0	1	0	2	2	0	2	2	0	2	0	0	0	1	1	0	1	0	2	1	0	0	0	2
376	0	2	0	0	0	0	2	0	1	1	0	0	1	1	1	0	1	0	1	1	1	0	2	0	0	0	2	1	2	2	1	0	0	0	0	2	1	0	0	2	0	0	0	1	0	0	0	0	2
377	0	1	2	0	0	0	1	1	2	2	0	0	0	0	0	0	2	2	2	0	2	0	2	0	1	1	0	1	1	0	1	1	2	0	1	1	2	0	2	0	1	0	0	2	0	0	0	0	0
378	1	1	2	0	1	1	0	0	2	2	0	1	0	0	1	1	1	1	0	1	1	0	2	0	0	0	1	1	2	2	0	1	1	0	2	1	0	0	1	1	0	0	0	2	0	0	0	0	1
379	0	1	1	0	0	1	2	0	2	1	1	1	1	0	0	0	1	2	1	0	1	1	1	0	0	0	1	1	1	1	2	1	1	0	1	1	1	0	0	2	0	0	0	1	1	1	0	0	0
380	1	2	1	1	0	1	0	0	2	0	1	0	0	0	0	0	1	1	0	2	2	1	1	0	0	0	2	0	2	2	0	1	1	0	0	2	0	0	0	2	0	0	0	1	0	0	0	0	1
381	1	1	1	1	0	1	1	1	2	2	0	1	0	0	1	1	2	1	1	1	1	0	2	0	0	0	2	0	2	2	1	1	2	0	2	0	2	0	1	1	0	0	0	2	0	1	0	0	0
382	1	1	2	1	0	2	0	0	2	2	0	0	0	0	0	0	1	0	0	2	2	1	2	0	0	0	0	0	1	1	2	1	1	0	0	2	1	0	1	1	1	0	0	1	1	1	0	0	0
383	0	1	2	0	0	2	2	0	0	0	0	0	1	1	1	0	2	2	1	1	2	0	2	0	0	0	1	0	2	2	0	1	1	0	0	2	2	0	1	1	0	0	0	2	0	2	0	0	1
384	0	1	1	0	1	1	2	0	0	0	0	0	1	1	1	0	2	2	1	1	2	0	2	0	0	0	1	0	2	2	0	1	0	2	1	1	1	0	0	2	0	0	1	2	1	1	0	0	2
385	1	0	2	0	1	1	1	0	1	1	0	0	0	0	0	0	0	0	1	1	2	0	1	0	1	1	2	2	2	2	1	1	1	0	1	1	2	0	2	0	0	0	0	1	0	0	0	0	1
386	0	1	1	0	1	1	2	1	1	1	1	0	0	0	0	0	1	1	1	1	1	0	2	0	0	0	1	0	2	2	0	0	1	1	1	1	2	0	2	1	1	0	0	2	0	0	0	0	1
387	0	1	2	1	0	1	1	0	2	0	1	0	0	0	0	0	1	2	1	1	1	0	2	0	0	0	1	1	2	1	1	1	1	0	1	1	1	1	0	0	0	0	0	1	0	0	0	2	2
388	0	1	1	1	0	2	1	0	2	2	0	0	2	0	0	1	0	2	1	1	2	0	2	0	0	0	1	0	1	1	1	0	0	0	2	0	1	0	1	1	0	0	0	0	0	1	0	0	1
389	1	2	1	1	0	1	1	0	1	1	1	0	0	0	0	0	0	2	2	0	0	0	2	0	0	0	2	0	2	2	1	2	1	1	0	2	1	1	0	0	0	1	0	2	2	0	0	0	0
390	1	1	1	0	0	0	1	0	1	1	1	0	0	0	0	0	2	0	0	2	2	0	2	0	0	0	0	0	1	1	1	2	2	0	1	1	1	0	1	1	1	2	0	2	0	2	0	0	1
391	1	1	1	1	0	1	0	0	2	1	0	1	2	1	1	0	1	2	0	1	1	0	2	0	0	0	1	2	1	1	2	1	1	0	0	2	2	1	1	1	1	0	0	0	0	1	0	1	2
392	1	2	0	1	0	1	0	0	2	2	0	0	0	0	0	0	0	0	0	2	2	0	2	0	1	1	2	0	1	1	1	0	0	0	1	1	1	0	0	2	0	1	0	2	1	0	0	0	1
393	1	1	2	0	0	0	2	0	0	0	1	0	0	0	0	0	0	0	0	2	2	1	1	0	0	0	0	1	1	1	1	0	0	0	0	1	0	0	0	2	0	0	0	2	0	0	0	0	1
394	1	1	1	0	0	2	2	1	1	1	1	0	1	1	0	0	0	0	1	1	1	0	1	0	0	0	2	1	2	2	1	2	1	0	1	1	1	0	0	1	0	0	0	2	0	0	0	0	1
395	1	1	1	1	0	2	2	0	1	0	0	0	0	0	0	0	0	1	0	2	2	0	2	0	0	0	2	0	2	2	1	0	0	0	0	2	2	0	0	1	0	1	0	1	1	0	0	0	2
396	1	2	0	0	0	0	0	0	2	1	2	0	0	0	0	0	2	2	2	0	2	0	2	0	0	0	2	0	2	1	0	1	1	0	1	1	1	0	0	1	0	0	0	1	0	0	0	0	0
397	0	0	2	0	0	1	1	0	1	1	0	0	2	1	1	0	1	1	1	1	2	0	2	0	0	0	2	0	2	1	0	1	2	0	1	1	2	2	0	0	0	0	0	1	0	1	0	0	2
398	0	2	0	1	0	1	0	0	2	1	0	0	0	0	0	0	0	2	1	0	0	0	2	0	0	0	2	1	2	2	1	1	0	1	0	2	1	0	1	1	0	0	0	2	0	1	0	0	0
399	1	2	0	0	0	0	2	0	1	0	1	0	0	0	0	0	2	1	1	1	2	0	2	0	0	0	2	0	2	2	1	1	0	0	1	2	1	0	0	1	1	0	0	2	0	0	0	0	1
400	0	1	2	1	0	1	1	1	2	2	0	0	1	0	0	0	1	1	1	1	2	0	2	0	1	1	1	0	2	2	1	0	1	1	1	1	1	0	2	0	1	1	0	2	0	2	0	0	1
401	0	1	1	1	0	2	2	1	1	1	1	0	1	1	1	0	0	1	0	1	1	0	2	0	0	0	1	0	2	2	0	2	1	0	1	1	1	0	0	1	0	1	0	1	0	0	0	0	1
402	0	2	0	0	0	0	0	0	2	0	1	0	0	0	0	0	2	0	0	1	1	0	2	0	0	0	1	1	2	2	0	1	1	1	2	0	0	0	0	1	0	0	0	0	0	0	0	0	0
403	0	1	2	0	0	0	1	0	2	0	0	0	0	0	0	0	1	1	1	0	0	0	2	0	0	0	2	0	2	2	1	1	1	1	1	1	0	0	0	2	0	1	0	1	0	0	0	2	2
404	1	1	1	0	1	1	0	0	2	1	0	1	1	0	0	0	2	2	2	0	2	0	2	0	0	0	1	0	1	1	1	1	1	2	0	2	0	0	0	2	0	0	1	2	1	1	0	0	2
405	0	2	0	0	0	1	0	0	2	2	0	0	0	0	0	0	0	1	1	1	1	0	0	1	1	1	2	1	2	1	0	1	0	1	1	1	0	0	1	1	0	0	0	2	1	1	0	1	1
406	0	2	1	2	0	2	2	0	1	1	0	0	0	0	0	0	1	1	1	1	1	0	1	1	1	1	2	0	2	2	2	1	1	0	1	1	2	0	1	0	0	0	0	1	0	1	0	0	2
407	1	2	0	0	0	0	1	0	1	0	1	0	1	1	1	0	0	1	1	1	2	1	1	0	1	1	2	0	2	2	0	1	1	0	0	2	1	1	0	1	0	0	0	1	0	0	0	0	2
408	1	1	1	0	0	1	2	0	0	0	0	0	0	0	0	0	0	1	0	2	2	0	2	0	1	1	2	0	2	2	0	1	1	2	0	2	1	0	1	1	0	1	0	2	0	0	0	1	2
409	0	2	0	0	0	1	2	0	1	0	1	1	1	0	0	0	0	2	0	2	2	0	2	0	0	0	0	0	2	2	0	1	1	0	1	1	1	1	0	1	0	0	1	1	1	2	0	0	1
410	0	1	1	0	0	1	1	0	2	1	0	1	2	1	1	1	0	1	0	1	1	0	2	0	0	0	1	0	2	2	1	1	1	2	1	1	2	2	0	0	0	0	1	2	1	1	0	0	1
411	1	0	2	0	0	1	1	0	1	1	0	1	1	0	0	0	2	1	0	2	2	1	2	0	0	0	0	1	1	1	1	0	0	0	1	1	2	0	2	0	0	0	0	1	0	0	0	0	1
412	1	2	1	1	0	2	1	0	2	1	1	0	2	2	2	1	1	2	1	0	2	0	1	1	2	2	1	1	1	2	2	2	2	0	0	2	2	1	1	1	1	1	0	2	0	2	0	0	1
413	1	2	1	1	0	1	1	1	1	1	0	0	1	1	1	0	2	0	0	2	2	0	2	0	0	0	2	0	2	2	0	0	0	1	0	2	2	0	1	1	0	0	1	1	1	2	0	0	0
414	0	1	2	1	0	2	2	1	1	1	0	2	1	1	2	1	1	1	1	1	2	0	2	0	0	0	2	1	2	1	0	1	0	2	0	2	1	0	1	1	0	0	0	0	1	1	0	0	1
415	1	1	1	0	0	0	1	0	1	1	0	0	0	0	0	0	1	1	0	1	1	0	2	0	0	0	2	2	2	2	1	0	0	0	0	2	1	0	2	0	0	0	1	1	1	1	0	0	1
416	1	0	2	0	0	1	1	0	2	2	0	0	0	0	0	0	0	0	0	2	1	0	1	0	0	0	1	0	2	2	0	1	1	0	1	1	1	0	2	0	0	0	0	1	0	1	0	1	1
417	1	2	0	0	0	0	0	0	2	2	0	0	0	0	0	0	0	0	0	2	2	0	2	0	0	0	1	0	2	2	0	2	2	0	2	0	0	0	1	0	0	0	1	1	0	1	0	1	2
418	0	0	2	0	0	1	2	1	2	2	1	0	1	1	1	0	0	0	0	2	2	0	1	0	0	0	2	0	2	2	1	0	0	1	0	2	2	0	0	1	0	0	0	2	0	2	0	0	1
419	1	2	1	0	0	1	2	0	1	1	0	0	1	1	1	0	1	0	0	2	2	0	2	0	0	0	2	0	2	2	0	1	1	1	0	2	1	0	1	1	0	0	1	1	0	0	0	0	0
420	0	2	0	0	0	1	0	0	2	2	0	0	1	1	1	0	0	2	2	0	1	0	2	0	1	1	2	0	2	2	2	0	0	1	0	2	0	0	0	2	0	1	0	1	1	0	1	0	0
421	0	0	2	0	1	2	2	1	1	1	1	1	1	0	0	0	0	2	1	1	2	0	1	0	0	0	1	0	1	1	1	2	2	0	1	1	1	0	0	1	0	0	0	2	0	2	0	0	1
422	0	2	1	1	0	1	0	0	2	2	0	0	2	2	2	0	2	2	1	1	2	0	2	0	0	0	2	1	2	2	1	0	0	1	0	2	2	0	2	0	0	0	0	2	1	0	0	1	1
423	0	0	1	0	0	1	0	0	2	1	0	1	0	0	1	1	1	1	1	1	2	0	1	0	0	0	0	0	1	1	1	1	0	2	1	1	1	0	1	1	0	1	0	2	1	0	0	0	1
424	0	2	0	1	0	1	1	0	1	1	1	0	0	0	0	0	0	2	0	1	1	0	2	0	0	0	1	1	1	1	2	2	2	0	2	0	2	1	1	2	2	0	0	2	0	0	0	0	1
425	1	0	2	0	1	2	2	1	1	1	1	0	0	0	0	0	1	1	1	1	1	2	0	0	0	0	1	0	2	2	0	1	2	0	1	1	1	0	1	1	0	1	0	1	1	0	1	0	1
426	0	1	2	1	0	2	2	0	1	1	1	0	0	0	0	0	2	0	0	2	2	1	2	0	0	0	1	0	2	2	0	2	1	0	2	2	1	0	0	1	0	0	0	2	0	1	0	0	0
427	0	1	2	0	1	1	1	0	2	1	0	1	2	1	1	0	0	2	2	0	0	0	2	0	0	0	1	0	1	1	0	1	0	0	1	1	1	0	1	1	0	1	0	2	0	1	0	0	1
428	0	1	2	1	0	2	2	0	0	0	2	0	0	0	0	0	2	0	0	2	2	0	1	0	0	0	2	0	2	1	1	0	0	1	0	2	2	1	0	1	0	0	2	2	1	1	0	0	1
429	1	1	1	0	0	0	2	0	0	0	2	0	1	1	1	0	2	0	0	2	2	0	2	0	0	0	1	0	2	2	0	1	2	1	2	1	1	0	1	1	0	0	0	1	0	0	0	0	2
430	1	1	2	0	1	2	1	1	1	1	0	0	1	0	0	1	1	2	1	0	1	0	2	0	0	0	2	0	2	2	0	0	0	0	2	0	1	0	0	1	1	0	0	1	1	0	0	0	1
431	1	1	1	1	0	2	0	0	2	2	0	1	1	0	0	0	0	1	0	1	1	1	2	0	0	0	2	0	2	1	0	1	1	2	1	1	1	0	2	0	0	0	0	2	0	1	0	0	0
432	0	0	2	0	0	1	1	0	1	1	0	0	1	1	1	0	2	2	2	0	1	1	2	0	0	0	1	1	1	0	1	1	1	0	1	1	1	0	1	1	0	0	0	2	1	1	0	0	2
433	0	1	1	0	1	1	2	0	1	0	1	0	0	0	0	0	1	0	0	2	2	1	2	0	0	0	1	1	2	1	1	0	1	1	1	2	1	0	0	1	0	0	0	2	1	0	0	1	1
434	1	1	1	0	1	2	2	0	1	0	1	0	0	0	0	0	1	1	0	2	2	0	2	0	1	1	2	1	2	2	2	1	1	1	2	0	0	0	1	1	0	0	0	1	0	0	0	0	1
435	0	0	2	0	2	2	0	0	2	1	1	1	2	1	1	0	0	2	1	1	2	0	2	0	0	0	2	0	2	2	1	2	1	0	1	1	1	0	1	1	0	0	0	2	0	0	0	0	0
436	1	1	2	1	0	2	2	0	0	0	2	0	1	1	1	1	0	0	0	2	2	0	2	0	1	1	1	0	1	1	1	1	1	0	0	2	2	0	1	1	0	0	0	2	0	0	0	0	0
437	0	2	0	0	0	0	0	0	2	0	1	2	2	1	1	0	2	2	1	1	2	0	2	0	0	1	0	1	1	1	1	0	0	1	2	1	1	0	1	1	0	0	0	2	0	0	0	0	1
438	1	1	1	0	1	1	2	1	2	2	1	0	2	0	0	1	0	0	1	1	2	0	2	0	0	0	0	0	1	1	1	2	1	0	1	1	2	0	2	1	1	0	0	1	0	0	0	0	1
439	1	1	1	0	0	1	1	1	1	1	0	1	0	0	1	1	1	0	0	2	2	0	0	1	1	1	0	1	1	0	1	0	0	1	0	2	1	0	1	1	0	0	0	1	0	0	0	0	0
440	0	2	0	0	0	0	1	1	2	1	0	1	0	0	1	1	2	1	1	1	2	0	2	0	0	0	1	0	2	2	0	1	1	0	0	2	1	0	2	0	0	1	0	2	1	1	0	0	0
441	0	2	1	0	0	1	1	0	1	0	0	0	1	1	1	0	2	0	0	2	2	0	0	1	1	1	2	1	2	1	0	1	0	1	0	2	1	0	0	1	0	1	1	2	0	0	0	0	1
442	0	0	2	0	1	2	1	0	0	0	1	1	2	1	2	1	1	2	1	0	0	1	1	0	1	1	1	2	1	1	2	1	1	1	1	1	0	0	1	1	0	1	0	2	0	2	0	0	1
443	0	1	1	0	1	2	1	0	1	1	1	0	0	0	0	0	1	2	0	2	2	0	1	0	1	1	2	0	2	2	0	1	0	1	0	2	0	0	0	2	0	0	1	2	1	0	0	0	1
444	0	1	1	0	0	1	0	0	2	1	1	0	1	1	1	0	1	1	1	1	2	0	1	0	0	0	2	0	2	2	0	1	1	2	1	1	0	0	0	2	0	1	0	1	1	0	0	0	0
445	1	2	1	0	0	1	1	0	1	0	1	1	1	0	0	0	1	2	1	0	1	0	2	0	0	0	2	1	1	1	2	1	0	1	1	1	1	0	0	1	0	0	2	2	1	1	0	0	1
446	0	2	0	0	1	1	1	1	2	2	0	0	0	0	0	0	1	0	0	2	2	0	2	1	1	2	0	2	1	2	2	0	0	0	0	2	1	0	1	1	0	0	0	1	0	1	0	1	2
447	1	2	0	0	0	0	1	0	1	0	1	0	0	0	0	0	1	1	1	1	2	0	2	0	0	0	2	0	2	2	1	1	1	0	1	1	2	1	1	0	0	0	0	1	0	0	0	0	1
448	1	0	2	0	1	2	1	0	1	0	1	0	0	0	0	0	1	0	0	1	1	0	2	0	0	0	1	0	2	2	0	0	1	1	0	2	2	0	1	1	0	2	0	2	0	0	0	0	0
449	1	1	1	0	0	0	2	1	1	1	0	0	1	1	1	1	2	0	0	2	2	0	2	0	0	0	2	1	2	2	2	1	1	0	0	2	1	0	0	2	0	0	1	2	1	1	0	0	0
450	1	1	2	0	1	1	0	0	2	2	0	0	1	1	1	1	0	2	2	0	0	0	2	0	0	0	2	1	2	2	1	1	1	1	0	2	2	0	2	0	1	0	0	1	0	0	0	0	2
451	0	2	0	0	0	0	1	0	2	2	0	0	0	0	0	0	0	1	2	0	2	0	2	0	0	0	1	0	2	1	0	1	2	0	1	1	0	0	1	1	1	0	0	1	0	0	0	0	1
452	1	2	2	1	0	1	2	1	1	1	1	0	1	1	1	0	0	1	1	1	2	0	1	0	0	0	2	0	1	1	1	0	0	0	0	2	2	0	2	0	0	0	0	2	0	0	0	0	1
453	0	1	1	0	0	0	1	0	2	0	1	1	0	0	1	1	2	0	0	2	2	0	1	1	0	0	0	0	1	1	2	1	1	0	0	2	2	1	1	1	1	0	0	2	0	0	0	0	2
454	0	1	2	1	0	2	2	0	1	0	1	0	1	1	1	0	0	2	2	0	0	0	2	0	0	0	1	0	2	2	0	0	1	2	1	2	1	0	1	1	0	0	0	1	0	0	0	0	0
455	1	2	1	2	0	2	1	1	2	2	0	0	0	0	0	0	0	0	0	2	2	0	2	0	0	0	2	0	2	1	0	1	0	0	1	1	2	1	1	0	0	0	0	2	0	0	0	1	0
456	0	1	1	0	0	1	1	1	2	2	0	0	1	1	1	0	0	1	1	1	2	0	2	0	0	0	0	1	2	2	1	1	2	0	0	2	1	0	1	1	0	0	0	1	0	1	0	0	0
457	1	2	0	0	0	0	2	0	0	0	2	1	1	0	0	0	2	1	1	1	2	1	2	0	0	0	2	1	1	1	1	1	2	0	1	1	2	1	1	1	0	1	0	2	0	2	0	0	0
458	1	2	0	0	0	0	1	0	1	1	0	0	1	1	1	0	2	1	1	1	2	0	2	0	0	0	2	1	2	2	0	1	1	0	1	1	2	0	2	1	0	0	1	2	1	0	0	1	1
459	1	1	1	0	0	1	2	0	0	0	2	0	0	0	0	0	1	1	1	0	0	0	2	0	0	0	2	0	2	2	1	1	1	0	1	1	1	0	0	2	0	1	1	2	0	0	0	0	1
460	1	1	1	1	0	1	0	0	2	1	0	1	1	0	0	0	1	1	0	1	1	0	2	0	0	0	2	0	2	2	0	1	1	0	1	1	1	0	2	0	0	0	1	2	1	0	0	0	1
461	1	0	2	1	0	2	0	0	2	2	0	0	0	0	0	0	1	1	0	1	1	0	2	0	0	0	2	0	2	2	0	0	0	0	0	2	0	0	1	2	1	0	0	1	0	0	0	0	0
462	1	0	1	0	0	1	1	1	2	2	1	0	0	0	0	0	2	1	1	1	2	0	2	0	0	0	1	1	2	2	1	1	1	0	1	1	1	0	0	1	1	1	0	2	0	0	0	1	2
463	1	0	2	0	1	1	0	0	2	2	0	0	0	0	0	0	2	0	0	1	1	1	2	0	0	0	2	0	1	1	1	1	1	0	0	2	1	1	0	2	0	0	0	1	0	0	0	1	2
464	1	0	2	1	1	2	0	0	1	1	1	1	0	0	0	0	2	1	1	1	2	0	2	0	0	0	2	0	2	2	1	1	0	0	1	1	0	0	1	0	0	1	0	2	0	2	0	0	0
465	0	2	1	0	0	0	1	1	2	2	0	0	0	0	0	0	1	0	0	1	1	0	2	0	0	0	1	0	2	2	0	1	1	0	0	2	2	0	2	1	1	0	0	2	0	0	0	1	2
466	1	1	1	0	0	1	0	0	1	0	1	1	0	0	1	1	0	2	2	0	1	1	2	0	0	0	2	0	2	2	1	2	2	0	0	2	1	0	2	0	1	0	2	2	0	1	0	1	1
467	0	2	1	0	0	1	0	0	2	2	0	0	0	0	0	0	0	2	1	0	1	0	2	0	0	0	2	2	2	2	0	1	1	2	2	1	1	0	0	2	0	0	0	0	0	0	0	0	0
468	1	1	1	1	0	1	1	1	2	2	0	0	0	0	0	0	1	1	0	1	1	0	2	0	1	1	2	0	2	2	1	1	2	0	1	1	0	1	0	1	0	0	1	2	1	2	0	0	0
469	1	2	2	1	0	1	0	0	1	1	1	1	1	0	0	0	1	1	0	1	1	0	1	0	0	0	2	0	2	2	1	0	0	1	0	2	0	0	0	2	0	0	0	0	0	0	0	0	0
470	1	1	1	1	0	1	0	0	1	1	1	0	2	1	1	0	0	1	1	0	0	0	1	0	0	0	2	1	2	2	1	1	0	0	0	2	2	1	0	1	0	0	0	0	1	1	0	0	0
471	1	1	1	0	0	0	1	0	2	2	0	0	0	0	0	0	2	2	2	0	0	0	2	0	0	0	2	0	2	2	0	1	1	1	0	2	1	1	0	0	0	0	1	2	1	1	0	0	0
472	1	1	2	0	1	1	2	1	1	1	1	1	0	0	1	1	1	0	0	2	1	0	2	0	1	1	2	0	2	2	1	1	1	0	0	2	2	0	0	1	0	0	0	2	0	0	0	1	1
473	1	0	2	0	1	1	0	0	2	0	1	0	1	1	1	0	1	1	1	1	2	0	1	1	1	1	1	1	2	1	2	1	1	1	2	0	0	0	0	1	0	1	0	1	1	0	0	0	1
474	0	1	1	1	0	2	2	0	0	0	0	0	0	0	0	0	2	1	1	1	1	0	0	1	1	1	0	1	1	1	1	2	2	0	1	1	1	0	0	1	0	0	0	1	0	1	0	0	0
475	1	1	1	1	0	1	2	1	1	1	0	1	1	0	0	0	1	1	1	1	1	0	2	0	0	0	1	0	1	1	0	1	1	0	0	1	2	1	1	0	0	1	0	2	0	0	0	0	1
476	1	2	0	1	0	1	2	0	0	0	0	0	0	0	0	0	1	1	1	1	1	0	2	0	0	0	1	0	2	2	1	1	1	0	1	1	0	0	0	1	0	0	1	1	1	1	0	0	2
477	0	2	0	0	0	0	1	0	1	1	0	0	1	1	1	0	1	1	1	1	2	0	2	0	0	0	2	1	2	2	2	1	1	2	0	2	1	0	0	0	0	0	0	0	0	0	0	1	2
478	0	2	1	0	0	2	1	0	1	0	1	0	2	1	1	0	1	0	0	2	2	0	2	0	0	0	1	1	1	2	2	1	1	0	0	2	1	0	0	1	0	0	1	1	1	2	0	0	2
479	0	1	2	1	0	2	1	1	2	2	0	0	1	0	1	1	0	2	0	2	2	0	2	0	0	0	1	2	2	2	1	1	1	0	1	1	1	0	1	1	0	0	0	2	0	1	0	0	1
480	1	1	1	0	0	1	1	1	2	1	0	0	2	2	2	1	2	0	0	2	2	1	1	0	0	0	1	0	2	2	1	0	0	0	0	2	2	1	0	0	0	0	0	0	1	1	0	0	1
481	1	0	2	0	2	2	2	1	1	1	1	1	2	2	2	0	1	1	1	1	1	0	2	0	2	2	2	1	2	2	2	0	0	0	0	2	1	0	2	0	1	0	0	1	0	0	0	0	1
482	0	1	1	0	1	1	1	0	2	1	1	0	1	1	1	0	1	0	0	2	2	0	2	1	1	2	1	0	2	2	0	1	1	0	1	1	2	0	2	0	1	0	1	2	1	2	0	0	1
483	0	0	2	0	1	2	0	0	2	2	0	0	1	1	1	0	1	1	0	1	1	0	1	1	1	2	2	0	2	2	1	1	1	0	2	0	1	0	0	2	0	1	0	1	0	0	0	0	0
484	1	2	1	0	0	0	1	0	1	1	1	0	1	1	2	0	2	1	1	1	2	0	1	0	0	0	2	0	2	2	0	2	2	0	1	1	2	0	2	0	0	1	0	1	1	1	0	0	0
485	1	1	2	0	0	2	2	1	1	1	1	0	1	1	1	0	1	1	0	1	1	0	2	0	0	0	1	1	1	1	2	1	0	1	1	1	1	1	0	1	0	0	0	0	0	0	0	0	1
486	1	0	2	0	0	1	0	0	2	2	0	0	1	1	1	0	1	1	1	1	1	0	2	0	0	0	1	1	2	2	2	2	1	1	0	2	0	1	0	1	0	0	0	0	1	0	0	0	0
487	1	0	1	0	0	0	0	0	2	1	0	0	0	0	0	0	2	0	0	2	2	0	1	0	0	0	0	1	2	2	1	1	1	0	0	2	2	0	0	1	0	0	1	2	0	0	0	1	0
488	1	1	1	1	0	1	1	0	2	2	0	0	0	0	0	0	1	1	1	1	2	0	2	0	0	0	1	0	1	1	0	1	1	0	0	2	0	0	0	1	0	0	0	0	0	1	0	2	2
489	0	1	2	1	0	1	2	0	0	0	2	0	1	1	1	0	0	2	1	1	2	0	2	0	0	0	2	0	1	1	2	2	2	0	0	2	2	1	0	1	0	1	0	1	0	1	0	0	0
490	1	1	2	1	0	1	1	0	2	0	1	0	1	1	1	0	2	0	0	2	2	0	1	1	1	2	1	0	2	2	0	1	1	0	0	2	1	1	0	1	0	1	0	1	1	0	0	0	0
491	0	1	1	1	0	2	1	1	2	2	0	0	0	0	0	0	0	2	0	1	1	0	2	0	0	0	2	0	2	1	0	1	0	2	1	2	2	0	0	1	0	0	1	1	1	1	0	0	0
492	0	1	1	1	0	1	1	0	1	0	0	0	0	0	0	0	2	2	0	1	1	0	2	0	1	1	1	0	2	2	0	2	1	1	1	1	0	0	0	2	0	1	0	2	1	0	0	0	0
493	1	1	1	0	0	1	2	0	0	0	0	0	1	1	1	0	1	1	1	0	0	0	2	0	1	1	2	1	2	2	0	2	2	0	2	0	2	0	2	0	0	1	0	1	0	0	0	2	2
494	0	1	2	1	0	1	1	0	1	0	1	1	1	0	0	0	1	0	0	2	2	0	2	0	0	0	2	0	2	2	0	1	1	2	0	2	1	0	2	0	1	0	0	1	0	1	0	0	1
495	1	1	1	0	0	0	2	0	1	0	0	0	2	2	2	0	2	0	0	2	2	0	1	1	1	1	1	0	2	2	0	0	0	0	0	1	1	0	1	2	1	0	1	1	0	0	0	0	1
496	0	1	1	0	0	1	0	0	2	2	0	1	1	0	0	0	1	1	0	2	2	0	2	0	0	1	1	0	2	2	0	1	0	2	0	2	2	1	1	0	0	0	1	2	1	0	0	1	1
497	1	1	1	0	1	1	1	0	1	0	0	0	1	1	1	0	1	2	0	1	1	0	1	1	1	2	1	0	1	1	0	0	0	0	0	1	1	0	1	1	1	0	0	1	1	1	0	1	1
498	0	1	1	0	1	1	1	0	1	1	0	1	1	1	1	0	1	1	2	0	1	0	2	0	0	0	2	0	2	2	1	1	1	0	1	1	0	0	1	2	1	0	0	1	0	1	0	0	1
499	0	2	0	1	0	1	0	0	2	1	0	0	0	0	0	0	2	0	0	2	2	0	2	0	0	0	1	2	1	1	2	1	1	0	1	1	1	0	1	1	0	0	0	2	0	1	0	0	2
500	0	1	2	1	0	1	1	0	1	1	0	1	1	0	0	0	2	0	0	1	1	0	1	1	1	1	0	1	2	2	1	1	1	0	1	1	1	0	1	0	0	0	1	2	1	0	0	0	0
501	0	1	1	0	0	0	2	0	0	0	2	1	2	2	2	0	1	2	0	2	2	0	2	0	0	0	1	0	2	2	0	2	1	0	1	1	2	0	2	0	0	0	0	2	0	1	0	0	1
502	1	2	0	1	0	1	1	0	2	1	1	1	1	1	2	1	1	0	0	2	2	0	1	0	0	0	2	0	2	1	0	0	1	1	1	1	1	0	0	2	0	0	1	1	1	2	0	0	1
503	1	2	0	0	0	0	2	0	1	0	1	0	0	0	0	0	0	2	2	0	1	0	2	0	0	0	2	0	2	2	1	2	2	0	1	1	1	0	1	1	0	1	0	2	0	1	0	0	2
504	1	2	2	0	0	1	1	0	1	0	0	1	1	1	1	0	0	1	0	1	1	0	1	1	1	2	2	0	2	2	0	1	1	0	0	2	0	0	1	1	0	0	0	2	0	1	0	0	1
505	1	1	1	0	1	2	2	0	1	1	1	1	0	0	1	1	1	0	1	1	2	0	1	0	0	0	2	1	2	2	1	1	2	0	0	2	1	0	1	1	0	0	0	2	0	1	0	0	1
506	1	1	1	0	0	0	2	0	0	0	0	1	1	1	1	0	1	1	1	1	1	1	0	1	1	1	2	0	2	2	0	0	1	0	0	2	2	1	0	2	1	0	0	1	1	0	0	0	0
507	1	0	2	1	0	2	2	1	1	1	0	1	2	1	2	1	1	0	1	1	1	0	2	0	0	0	2	1	2	2	1	2	2	0	1	1	2	0	2	1	1	0	1	1	1	1	0	0	1
508	0	1	2	0	1	2	2	0	0	0	0	0	1	0	0	0	1	2	1	0	1	0	1	0	0	0	0	0	2	2	0	1	1	1	1	1	2	0	1	0	0	0	0	0	0	0	0	0	1
509	1	0	2	0	1	1	1	0	0	0	1	0	1	1	1	0	1	0	0	2	1	1	0	1	0	1	1	1	1	1	1	1	0	1	1	1	2	0	1	1	0	0	1	1	0	1	0	0	1
510	1	1	2	0	0	1	2	1	1	1	0	0	1	1	1	0	0	0	0	2	2	1	0	1	1	1	2	1	2	2	0	0	0	0	0	2	2	0	0	1	0	1	0	1	0	0	0	0	0
511	0	1	1	0	0	1	2	0	1	0	2	0	1	1	1	0	2	1	1	1	2	0	2	0	0	0	1	0	2	2	1	2	1	0	0	2	1	0	0	1	0	0	0	0	2	0	0	0	1
512	0	2	2	0	0	1	1	1	2	1	0	1	1	0	0	0	0	2	0	1	1	0	2	0	0	0	1	0	2	2	0	1	0	0	1	1	1	0	1	1	0	0	1	1	1	1	0	0	0
513	1	1	1	0	0	0	1	0	1	1	1	0	1	1	1	0	1	1	0	1	1	0	2	0	0	0	1	1	2	2	0	1	1	0	0	2	0	0	0	2	0	0	0	2	0	0	0	0	1
514	0	2	1	0	0	0	0	0	2	0	1	1	1	1	1	0	2	0	0	2	2	0	1	0	0	0	2	0	2	1	0	1	1	1	2	0	0	0	0	1	0	0	1	1	1	0	0	0	0
515	1	0	2	0	1	1	1	0	2	1	1	0	0	0	0	0	0	1	1	1	2	0	2	0	0	0	1	1	1	1	2	1	0	1	1	1	1	0	1	2	1	0	1	1	0	1	0	1	2
516	1	0	2	0	1	2	0	0	2	2	0	1	2	1	1	0	0	0	0	2	2	2	0	0	0	0	0	1	1	1	1	1	0	1	1	1	1	0	1	1	0	1	0	2	1	1	0	0	1
517	0	2	2	1	0	1	2	0	1	0	1	0	1	2	1	0	1	1	1	0	0	0	2	0	0	0	2	0	2	2	2	2	2	0	2	0	2	1	1	0	0	0	0	1	0	0	0	0	2
518	0	1	1	0	0	2	0	0	1	1	1	0	1	1	1	1	2	0	0	2	2	0	2	0	0	0	1	0	2	2	0	1	1	1	2	0	2	0	0	2	0	0	0	0	0	0	0	0	0
519	1	2	0	0	0	0	0	0	2	2	0	1	2	1	2	1	1	2	1	0	1	0	2	0	0	0	1	0	2	1	0	1	0	1	0	2	1	0	0	0	0	0	1	2	1	1	0	0	0
520	0	0	1	0	0	1	0	0	2	2	0	0	2	1	1	0	1	1	1	1	1	0	2	0	0	0	1	1	2	2	1	1	2	0	0	2	2	0	1	2	1	0	0	2	0	1	0	0	1
521	0	1	2	0	0	2	1	0	2	2	0	0	1	1	1	0	0	0	0	2	2	0	2	0	0	0	1	0	2	2	1	1	1	0	1	1	2	0	0	1	0	0	1	2	1	1	0	1	2
522	0	0	1	0	0	1	1	0	1	0	1	0	0	0	0	0	0	1	2	0	1	0	2	0	0	0	1	1	1	1	1	2	2	0	2	0	2	0	1	2	1	0	1	2	1	1	0	2	2
523	0	2	1	0	0	1	1	0	2	2	0	0	1	1	1	0	2	1	1	1	2	0	2	0	0	0	2	0	2	1	1	2	2	0	2	0	1	0	0	2	0	0	1	2	1	1	0	1	2
524	0	1	1	0	0	1	2	1	2	2	1	0	1	1	1	0	1	1	1	1	1	0	2	0	0	0	2	1	2	2	1	0	0	0	2	0	1	0	0	1	0	0	0	1	0	0	0	0	2
525	0	1	1	1	0	1	1	0	2	0	1	1	1	0	0	0	1	0	0	2	2	0	2	0	0	0	1	2	1	1	1	1	1	0	0	2	2	0	2	0	1	0	0	2	0	1	0	0	1
526	1	1	1	1	0	1	1	1	2	2	0	0	0	0	0	0	2	0	0	2	2	0	2	0	0	0	2	0	2	2	1	2	2	0	1	1	1	0	1	1	0	1	0	2	0	2	0	0	2
527	1	1	1	0	0	0	2	0	0	0	1	0	1	1	1	0	0	2	0	1	1	0	2	0	1	1	2	0	2	2	0	1	1	0	1	1	1	0	0	2	0	1	0	1	1	0	0	0	0
528	1	2	1	0	0	2	1	0	1	1	0	0	0	0	0	0	2	0	0	2	2	0	1	1	1	1	2	0	2	2	1	1	1	0	0	2	0	0	0	2	0	1	0	2	0	0	0	0	1
529	1	2	1	0	1	1	2	1	1	1	1	1	1	1	1	0	2	0	0	2	2	0	2	0	0	0	1	1	2	2	0	1	1	0	0	2	1	0	0	1	1	0	1	2	1	0	0	1	1
530	1	2	0	0	1	1	2	0	1	0	1	0	0	0	0	0	2	0	0	2	2	0	2	0	0	0	0	0	2	2	0	1	1	0	1	1	1	0	0	2	0	0	1	2	1	0	0	0	0
531	1	1	2	1	0	2	1	0	1	1	1	1	1	0	0	0	1	0	0	2	2	0	2	0	0	0	1	1	2	2	1	1	1	0	2	1	1	1	0	1	0	0	0	1	1	1	0	0	0
532	1	1	2	0	1	1	1	0	1	0	1	0	1	1	1	0	1	1	1	1	2	0	2	0	0	0	2	0	2	2	1	1	1	0	1	1	2	0	1	1	0	0	0	2	0	0	0	0	1
533	0	1	2	0	1	2	1	0	0	0	1	1	1	0	0	0	1	0	0	2	2	1	2	0	0	0	1	0	2	2	0	1	1	0	1	1	2	0	2	1	1	0	2	2	0	1	0	0	1
534	0	1	1	0	1	2	0	0	2	0	1	0	0	0	0	0	1	0	1	1	2	0	2	0	0	0	2	1	2	2	1	1	0	0	1	1	2	0	1	1	0	0	0	2	1	0	0	0	1
535	1	0	2	0	2	2	2	1	1	1	1	0	0	0	0	0	0	2	0	2	2	0	2	0	0	0	1	0	1	1	1	1	1	1	0	2	2	1	0	2	1	0	0	1	0	0	0	0	1
536	1	2	0	0	0	0	1	0	0	0	1	0	1	0	0	0	0	2	0	2	2	0	2	0	0	0	1	0	2	2	1	0	0	0	0	2	2	1	1	0	0	0	0	2	0	0	0	0	1
537	1	0	2	0	2	2	1	1	2	1	0	1	1	0	0	1	1	1	0	1	1	0	0	0	1	1	2	0	2	2	1	2	1	0	1	1	2	0	1	0	0	0	0	1	0	0	0	0	0
538	1	1	1	0	0	1	0	0	2	2	0	0	1	1	1	0	2	0	1	1	2	0	2	0	0	0	1	0	2	2	0	2	2	0	2	0	2	0	2	0	1	0	0	1	0	1	0	0	2
539	0	0	1	0	0	1	2	0	0	0	1	0	0	0	0	0	2	0	0	2	2	1	2	0	0	0	1	0	1	1	0	1	1	0	0	2	1	0	1	1	0	1	0	1	0	1	0	0	1
540	0	1	2	0	0	2	2	1	1	1	0	0	1	2	1	0	2	0	0	2	2	0	2	0	0	0	1	0	2	2	0	1	1	1	1	2	1	1	0	1	0	0	0	2	0	1	0	0	0
541	0	0	2	0	1	1	2	1	1	1	1	0	1	1	1	0	2	0	0	1	1	0	2	0	1	1	2	0	2	2	1	1	2	0	2	0	1	0	0	1	0	0	0	2	0	0	0	0	0
542	0	2	0	0	0	1	2	0	0	0	0	1	0	0	1	1	2	0	0	2	1	0	2	0	0	0	2	0	2	2	1	1	1	1	1	1	0	0	0	2	0	0	0	2	0	0	0	1	2
543	0	1	2	0	1	2	1	0	1	1	1	1	2	1	1	1	1	0	0	2	2	0	2	0	0	0	2	0	2	2	0	1	1	1	0	2	2	0	1	0	0	0	0	1	1	0	0	0	0
544	1	2	2	0	0	1	1	0	1	1	0	1	0	0	1	1	1	1	1	1	2	0	2	0	0	0	1	0	2	1	0	2	2	1	0	2	1	0	0	1	0	1	1	2	0	0	0	0	0
545	1	2	1	1	0	1	0	0	2	0	1	1	0	0	1	1	1	1	2	0	1	0	1	0	0	0	1	1	2	2	0	2	2	0	1	1	1	0	0	2	0	0	1	2	1	1	0	0	0
546	0	2	0	0	0	0	1	0	2	1	0	1	1	1	1	0	2	0	0	2	2	1	2	0	0	0	1	0	2	2	1	2	2	0	1	1	1	0	2	0	0	0	0	1	0	0	0	0	0
547	0	0	2	0	1	2	1	1	2	2	0	1	2	1	1	0	2	1	1	1	2	0	2	0	0	0	0	0	2	2	0	1	1	0	0	2	1	0	0	2	0	0	0	1	0	0	0	0	1
548	0	1	1	0	0	0	0	0	2	2	0	0	0	0	0	0	2	0	0	2	2	0	0	0	1	1	2	0	2	2	2	1	1	0	1	1	1	0	1	1	0	0	0	2	0	0	0	0	1
549	0	2	2	0	0	1	1	0	2	1	0	1	2	1	1	0	1	0	0	2	2	0	0	1	1	1	2	1	2	2	0	1	0	2	0	2	0	0	0	2	0	1	0	2	2	0	0	0	2
550	0	0	2	0	1	1	2	1	1	1	1	0	2	2	2	1	2	2	1	1	2	0	2	0	0	0	1	2	2	2	2	1	1	0	0	2	1	0	0	1	0	1	0	2	1	0	0	0	1
551	0	2	1	0	0	1	1	1	2	1	0	0	0	0	0	0	2	0	0	2	2	0	1	1	1	1	1	1	2	1	1	2	2	0	1	1	2	0	1	0	0	0	1	1	1	1	0	0	1
552	0	0	1	0	0	1	2	0	0	0	0	1	2	2	2	0	0	1	0	1	1	0	2	0	0	0	2	0	2	2	1	1	1	2	2	1	2	0	1	2	1	0	1	1	1	1	0	1	2
553	0	2	1	2	0	2	2	0	0	0	0	0	0	0	0	0	2	0	0	2	2	0	1	1	1	1	2	0	2	1	0	1	1	0	0	2	2	0	1	0	0	0	0	2	0	1	1	0	0
554	0	1	2	0	0	2	1	0	2	0	1	0	1	1	1	0	2	0	0	2	2	0	2	0	0	0	1	1	1	1	2	2	1	1	1	1	1	0	2	0	1	0	0	2	0	0	0	1	1
555	1	0	2	0	1	1	1	0	2	1	1	1	1	0	1	1	0	1	0	1	1	0	2	0	0	0	1	0	2	2	0	1	0	1	1	1	0	0	0	2	0	0	0	0	0	0	0	0	1
556	1	1	1	0	1	2	0	0	2	1	0	0	1	1	1	0	0	0	1	1	2	0	2	0	0	0	2	2	2	2	1	1	1	0	0	2	0	1	0	1	0	0	0	2	0	0	0	0	0
557	0	1	2	1	0	2	1	1	2	2	0	1	2	1	1	0	2	1	1	1	1	0	1	1	1	1	1	0	1	1	2	0	1	1	1	1	0	0	1	1	0	0	0	0	1	0	0	0	2
558	0	2	0	0	0	0	1	1	2	2	0	1	2	1	1	0	2	0	0	1	1	0	2	0	1	1	2	1	2	2	2	1	0	1	1	1	1	1	0	1	0	0	0	1	0	0	0	1	0
559	0	0	2	0	1	2	1	0	1	0	1	0	1	1	1	0	0	2	2	0	0	0	0	0	0	0	1	1	1	1	1	0	0	2	1	1	1	0	1	1	1	0	0	0	0	0	0	0	2
560	1	1	1	0	0	1	1	0	2	1	0	1	1	0	0	0	1	1	1	0	0	0	2	0	1	1	2	0	2	2	0	1	0	0	1	2	2	0	1	1	0	0	0	2	0	0	0	0	0
561	1	1	2	1	0	2	1	1	2	2	0	1	1	1	1	0	2	1	1	1	1	0	2	0	0	0	1	0	1	1	2	1	1	0	1	1	1	0	2	0	0	1	0	1	1	0	0	0	0
562	1	2	1	0	0	1	1	0	1	1	1	1	1	0	0	0	0	1	0	1	0	1	2	0	0	0	2	0	2	2	0	2	1	0	1	1	0	0	1	1	0	0	0	2	1	0	0	0	1
563	0	0	2	1	0	2	2	1	2	2	1	0	0	0	0	0	2	0	0	2	2	1	1	0	0	0	1	0	2	2	0	1	0	2	1	2	2	1	1	1	1	0	0	1	1	1	0	0	1
564	0	1	1	0	0	0	0	0	2	2	0	0	0	0	0	0	2	1	1	1	2	0	2	0	1	1	2	1	2	2	2	1	1	0	0	2	0	0	1	1	0	0	1	2	0	0	0	0	1
565	1	0	2	1	1	2	2	0	0	0	0	1	0	0	1	1	2	1	1	1	1	0	1	0	0	0	1	1	2	2	1	1	0	1	1	1	2	0	1	1	0	0	0	1	0	1	0	0	1
566	1	1	1	0	0	0	1	0	2	0	1	0	0	0	0	0	1	0	1	1	2	1	0	1	1	1	1	1	2	1	2	1	1	0	0	2	1	1	0	1	0	1	0	1	0	0	0	0	1
567	0	0	2	0	1	1	0	0	2	0	1	0	1	1	1	0	2	0	0	1	1	0	1	1	0	0	1	0	1	1	0	0	0	1	1	1	2	1	0	1	0	0	1	2	2	2	0	0	1
568	1	1	1	0	0	1	1	0	1	1	1	1	1	0	0	0	0	1	0	2	2	0	2	0	0	0	1	0	2	2	1	0	0	0	1	1	2	0	0	2	0	0	0	2	1	0	0	0	0
569	1	1	1	1	0	1	1	0	1	0	1	1	1	1	1	0	0	2	1	0	0	0	2	0	1	1	2	0	2	1	0	1	2	1	1	1	2	0	1	0	0	1	0	2	0	2	0	0	0
570	1	1	1	1	0	2	2	1	1	1	1	1	1	0	1	1	1	1	0	1	1	0	1	1	1	1	1	0	2	2	0	1	1	0	1	1	2	0	2	1	1	0	0	0	0	0	0	0	1
571	0	1	1	0	1	1	2	1	1	1	1	0	2	1	1	1	0	1	1	1	2	0	2	0	0	0	1	1	2	1	1	2	1	0	1	1	1	1	0	1	0	2	0	2	0	0	0	0	1
572	1	2	1	1	0	2	2	0	0	0	1	0	1	1	1	1	2	1	1	1	1	0	2	0	0	0	1	1	2	2	0	2	1	1	0	2	2	0	2	1	1	0	0	2	0	1	0	0	1
573	0	2	1	1	0	2	1	1	2	2	0	1	2	2	2	0	1	1	0	1	1	0	0	0	0	0	2	1	2	2	2	0	0	0	0	2	0	0	0	2	0	0	1	2	0	0	0	0	1
574	0	2	1	2	0	2	1	0	0	0	2	0	1	0	0	1	0	2	0	1	1	0	2	0	0	0	2	0	2	2	0	1	0	1	1	1	2	0	1	0	0	0	1	2	1	1	0	0	2
575	1	2	0	1	0	1	1	1	2	1	0	1	2	2	2	0	2	0	0	2	2	0	1	1	0	0	1	0	1	1	2	1	1	1	2	0	2	0	1	1	0	1	0	1	1	0	0	1	2
576	0	1	1	0	0	0	1	0	1	1	1	2	2	0	0	0	2	2	1	1	2	0	2	0	0	0	1	1	1	1	2	1	1	0	0	2	2	2	0	0	0	0	0	1	0	0	0	0	1
577	0	1	1	0	1	1	1	0	1	0	1	0	1	1	1	0	0	0	0	2	2	0	2	0	1	1	1	0	2	2	0	2	1	0	0	2	1	1	0	1	0	0	0	1	0	0	0	1	2
578	0	1	1	0	0	1	1	1	2	1	0	0	0	0	0	0	1	0	0	2	2	1	2	0	1	1	2	1	2	2	2	1	1	1	0	2	2	1	1	1	1	0	0	2	0	1	0	1	1
579	1	2	0	0	0	0	0	0	2	0	1	1	1	0	0	0	1	2	0	1	1	0	1	1	1	1	2	0	2	2	0	2	1	0	1	1	2	0	1	0	0	0	2	2	1	1	0	1	1
580	0	2	0	1	0	1	2	1	1	1	0	0	2	1	1	1	0	1	2	0	2	1	2	0	0	0	1	0	1	1	2	0	1	2	1	2	2	0	2	1	1	0	0	1	0	0	0	0	1
581	0	1	1	0	0	1	1	0	2	2	0	0	0	0	0	0	1	1	1	1	1	0	0	0	1	1	1	0	2	2	0	2	2	1	0	2	1	0	0	1	0	0	1	2	1	1	0	0	0
582	1	0	2	0	2	2	2	0	0	0	1	1	1	0	0	0	1	1	1	1	1	0	2	0	0	0	2	0	2	2	0	1	1	2	1	1	2	0	0	1	0	1	0	1	0	0	0	1	1
583	1	2	0	0	0	0	1	0	1	1	1	1	2	1	1	1	0	2	1	1	2	0	2	0	0	0	2	0	2	2	2	2	1	1	1	1	2	1	1	0	0	0	1	2	0	1	0	1	2
584	1	2	1	0	0	2	1	0	1	1	0	0	2	1	1	0	0	2	2	0	1	0	2	0	0	0	2	1	1	1	1	1	1	0	2	1	2	0	2	1	1	0	0	2	0	0	0	0	1
585	0	2	0	0	0	0	2	1	1	1	0	0	0	0	0	0	2	2	1	1	2	0	2	0	2	2	2	0	2	2	0	2	2	0	0	2	2	0	0	2	0	0	0	2	0	0	0	0	1
586	1	1	1	0	1	1	0	0	2	1	0	0	0	0	0	0	2	0	0	2	2	0	1	1	1	1	2	0	2	2	1	0	1	1	1	1	2	0	2	0	1	0	0	1	0	0	0	0	0
587	1	1	2	1	0	2	1	0	2	1	1	0	0	0	0	0	1	1	1	1	1	0	2	0	0	0	2	0	2	1	0	0	0	0	1	1	1	0	1	1	0	0	0	1	0	0	0	0	0
588	0	0	2	0	0	1	1	1	2	2	1	0	1	0	0	0	1	2	1	0	2	0	1	1	1	1	1	0	1	2	1	0	0	0	0	2	1	0	1	1	0	1	1	2	1	1	0	0	2
589	1	0	2	0	0	1	2	1	1	1	0	1	1	1	2	1	1	0	0	2	2	0	2	0	0	0	1	1	2	2	0	0	0	1	0	2	1	1	0	1	0	0	0	2	0	0	0	0	2
590	1	2	1	0	0	0	2	0	0	0	2	2	2	1	1	0	0	2	0	2	2	0	2	0	0	0	2	0	2	2	0	0	0	1	0	2	0	0	1	0	0	0	0	2	0	0	0	0	1
591	0	1	1	1	0	1	2	0	1	0	1	1	2	1	2	1	0	1	2	0	2	0	1	0	1	1	2	0	2	2	0	1	1	0	1	1	1	0	1	1	0	0	0	0	0	0	0	0	2
592	1	1	1	1	0	1	1	0	1	1	0	0	0	0	0	0	0	2	2	0	0	0	1	1	1	1	2	0	2	2	1	2	1	1	1	1	1	1	0	2	0	0	0	0	1	1	0	0	0
593	1	1	2	0	0	0	0	0	2	2	0	0	0	0	0	0	1	1	0	1	1	0	2	0	2	2	1	0	2	2	1	1	1	0	1	1	1	0	0	1	0	0	0	0	0	0	0	1	1
594	1	1	2	2	0	2	0	0	2	1	0	0	0	0	0	0	1	0	0	2	1	0	0	0	0	0	2	1	2	2	0	1	1	1	0	2	1	0	1	0	0	0	0	0	0	0	0	0	1
595	1	2	1	0	0	0	0	0	2	2	0	1	1	0	0	0	1	0	0	2	1	0	2	0	0	0	2	0	2	2	1	0	0	0	0	1	0	0	0	1	0	0	0	1	0	0	0	0	0
596	0	2	0	0	0	1	0	0	2	1	1	0	0	0	0	0	2	1	0	2	2	1	2	0	0	0	2	0	2	2	0	2	2	0	1	1	2	0	2	0	0	0	0	2	0	0	0	1	2
597	0	0	2	0	0	1	1	0	1	0	0	0	0	0	0	0	1	0	1	1	1	0	0	1	1	1	1	0	2	2	1	1	1	0	1	1	0	0	0	1	0	1	0	2	1	1	0	1	1
598	0	0	2	0	0	2	0	0	2	1	0	1	2	1	1	0	0	2	2	0	0	0	2	0	0	0	1	0	1	1	1	0	0	1	0	2	0	0	0	1	0	0	1	2	1	0	0	1	1
599	0	0	2	0	1	1	2	1	1	1	0	0	0	0	0	0	1	2	1	1	1	0	2	0	1	1	0	0	2	1	0	1	0	1	0	2	2	0	1	0	0	1	0	2	1	1	0	0	0
600	0	1	2	0	1	1	1	1	2	2	0	1	1	1	1	0	1	1	1	1	2	0	2	0	0	0	1	0	2	1	0	2	1	0	0	2	1	0	0	1	0	0	2	2	1	1	0	0	1
601	0	1	1	1	0	2	2	1	2	1	0	0	0	0	0	0	1	1	0	1	1	0	2	0	0	0	2	0	2	2	0	1	1	1	1	1	1	1	0	1	0	0	1	1	1	2	0	0	0
602	1	1	1	0	0	1	2	0	1	1	0	1	1	0	0	0	1	2	1	0	2	0	1	0	0	0	2	0	2	1	0	0	0	0	0	2	2	0	2	0	0	0	0	1	0	0	0	0	1
603	1	2	1	1	0	1	2	1	2	2	1	0	0	0	0	0	0	2	2	0	0	0	2	0	0	0	1	1	2	2	2	1	2	0	1	1	0	1	0	1	0	0	0	1	0	0	0	0	1
604	0	1	1	1	0	2	2	0	2	1	1	0	0	0	0	0	1	1	1	1	1	0	1	1	0	0	2	0	2	1	0	2	2	0	2	0	1	1	0	0	0	0	0	1	0	1	0	0	0
605	0	1	1	0	1	1	1	0	0	0	1	0	0	0	0	0	2	1	1	1	2	0	2	0	0	0	2	0	2	1	1	2	1	1	1	0	2	0	1	1	0	0	0	1	0	1	0	0	1
606	0	1	2	1	0	2	2	1	1	1	0	0	0	0	0	0	0	0	0	2	1	0	0	1	1	1	2	0	2	2	0	1	1	0	1	1	2	0	0	1	0	0	0	1	0	0	0	0	1
607	0	1	1	0	1	1	2	1	1	1	0	0	1	1	1	0	2	0	0	1	1	0	2	0	0	0	1	1	1	1	1	1	1	1	0	2	2	0	1	1	0	0	0	0	0	0	0	0	1
608	1	2	1	0	0	1	0	0	2	1	1	1	1	0	0	0	1	2	1	0	0	0	2	0	0	0	2	0	2	2	1	2	2	0	1	1	1	0	0	2	0	0	0	2	0	1	0	1	1
609	0	0	2	0	0	1	0	0	2	2	0	0	0	0	0	0	0	2	2	0	0	0	2	0	1	1	2	1	2	2	0	1	1	1	0	2	1	0	0	2	0	0	1	1	1	0	0	0	2
610	0	1	1	0	0	1	1	1	2	2	0	0	0	0	0	0	1	0	0	2	2	1	2	0	0	0	2	0	2	2	0	1	1	0	1	1	0	0	0	1	0	0	0	2	0	0	0	0	1
611	1	1	1	0	0	1	1	0	2	1	0	1	1	0	0	0	1	1	1	0	0	0	1	0	0	0	1	1	2	1	1	1	1	0	0	2	2	0	1	1	0	0	1	2	1	2	0	0	1
612	0	0	2	0	1	1	0	0	2	2	0	0	1	0	0	0	1	1	1	1	1	0	2	0	0	0	1	0	1	1	2	2	2	0	1	1	1	1	0	1	0	1	0	2	1	1	0	0	0
613	0	1	1	1	0	1	2	0	0	0	2	0	0	0	0	0	1	1	1	1	1	0	2	0	0	0	1	0	2	2	0	0	0	0	0	2	2	1	0	1	0	0	0	2	0	0	0	0	0
614	0	1	1	1	1	2	0	0	2	2	0	1	1	0	0	0	1	1	1	1	1	1	0	1	0	1	1	0	1	2	1	1	1	0	1	1	2	1	1	1	1	0	0	2	0	0	0	0	1
615	0	1	1	0	1	1	0	0	2	2	0	0	1	0	0	0	2	1	1	1	2	0	0	0	1	1	0	0	2	2	0	1	2	0	1	1	1	0	0	2	0	0	1	1	1	1	0	0	1
616	0	1	2	1	0	2	0	0	2	1	1	0	2	0	0	1	2	2	1	1	2	0	2	0	0	0	2	0	2	2	0	2	1	2	1	2	1	0	1	1	1	1	0	1	1	0	0	0	1
617	0	0	2	0	0	1	2	0	0	0	0	0	0	0	0	0	1	2	0	0	0	0	2	0	0	0	2	2	2	2	0	1	1	0	0	2	2	0	0	1	0	0	0	2	0	0	0	0	1
618	1	1	2	1	0	1	1	0	0	0	1	0	1	1	1	0	2	1	1	1	1	0	2	0	0	0	1	1	2	2	1	0	0	0	1	1	1	0	0	1	0	0	0	2	0	2	0	0	0
619	0	1	1	0	0	1	1	1	2	2	0	0	0	0	0	0	0	2	2	0	0	0	2	0	0	0	1	0	2	2	1	1	1	0	1	1	1	0	1	1	0	1	0	2	1	1	0	0	1
620	0	2	1	1	0	1	0	0	2	1	0	1	2	0	0	0	2	1	1	1	2	0	0	1	1	1	1	1	1	1	2	0	0	0	0	2	1	0	0	0	0	0	0	0	0	0	0	1	2
621	1	1	2	1	0	1	0	0	1	0	1	0	0	0	0	0	1	0	0	2	2	0	1	0	1	1	1	0	1	1	1	1	1	2	0	2	2	0	1	1	1	0	0	1	1	0	0	0	0
622	0	1	1	0	0	0	1	0	2	0	0	0	0	0	0	0	2	1	1	1	2	1	2	0	1	1	1	0	2	1	0	1	1	0	1	1	1	0	1	1	0	1	0	1	1	0	0	0	1
623	1	0	2	1	0	2	2	0	1	0	1	0	0	0	0	0	1	0	0	2	2	0	2	0	2	2	1	1	2	2	0	0	1	1	1	1	2	1	0	1	0	0	0	1	0	0	0	0	1
624	0	1	1	0	0	1	2	0	1	0	1	0	0	0	0	0	2	0	0	2	2	0	1	0	0	0	0	1	1	0	1	0	1	0	1	2	2	1	0	2	1	0	0	0	0	0	0	0	0
625	0	1	1	0	0	0	2	0	0	0	2	1	1	0	0	0	0	1	1	0	0	0	2	0	0	0	1	1	2	1	1	0	0	1	1	1	1	0	0	0	0	0	1	2	2	2	0	0	1
626	1	1	1	0	1	1	0	0	2	1	2	0	1	1	1	1	0	1	1	1	2	1	0	1	1	1	0	1	1	0	1	1	1	2	1	1	1	0	1	1	0	1	0	2	1	1	0	0	1
627	1	1	1	0	1	1	1	0	1	0	1	0	1	1	1	0	2	1	1	1	2	0	1	0	0	0	0	0	2	2	0	2	2	1	0	2	1	0	0	2	0	0	0	2	0	0	0	0	0
628	1	1	1	0	0	1	1	1	2	1	0	0	0	0	0	0	0	2	0	1	1	0	2	0	0	0	1	0	2	2	0	1	1	0	1	1	0	0	0	1	0	0	0	2	0	0	0	0	0
629	1	2	1	0	0	2	1	0	2	0	0	1	2	2	2	0	1	1	1	1	2	0	2	0	0	0	1	0	2	2	0	2	2	1	1	0	2	0	2	1	1	0	0	1	0	0	1	0	1
630	1	1	1	0	0	1	1	0	2	2	0	1	1	0	0	0	0	1	2	0	1	0	2	0	0	0	1	1	2	1	2	1	1	0	0	2	1	1	0	1	0	0	0	0	2	0	0	1	1
631	0	2	0	1	0	1	1	0	0	0	1	2	2	2	2	0	1	2	1	0	1	0	0	0	0	0	1	0	2	2	0	0	0	0	0	2	2	0	2	0	1	0	0	1	0	0	0	2	2
632	1	1	0	0	0	0	2	0	0	0	0	0	1	0	0	0	0	1	0	1	1	0	2	0	0	0	2	1	2	2	1	2	2	1	0	2	1	0	1	1	0	0	0	1	0	0	0	0	1
633	0	1	1	0	0	2	2	1	1	1	0	1	1	0	0	1	0	2	2	0	0	0	2	0	0	0	2	0	1	1	2	1	1	0	1	1	2	0	1	1	0	0	0	0	0	0	0	0	0
634	0	1	2	1	1	2	2	1	2	2	1	0	0	0	0	0	1	1	1	0	0	0	2	0	0	0	2	2	2	2	1	1	2	0	0	2	1	1	0	1	0	0	1	2	1	0	0	0	1
635	1	1	1	0	0	1	1	0	2	1	0	0	0	0	0	0	1	0	0	2	2	0	2	0	0	0	1	0	2	2	1	0	1	1	1	2	0	0	0	2	0	0	0	2	0	0	0	0	0
636	0	1	1	1	0	1	2	1	1	1	1	0	0	0	0	0	1	2	0	1	1	0	2	0	0	0	2	1	1	2	1	0	0	1	0	2	2	1	1	0	0	0	0	2	0	0	0	0	0
637	1	2	1	1	0	1	1	0	2	1	0	0	1	0	0	0	1	0	0	2	2	0	1	1	1	1	2	1	2	2	1	1	1	0	0	2	1	0	1	2	1	0	0	2	0	2	0	0	0
638	0	0	2	0	1	2	1	0	1	1	0	1	1	0	0	0	0	2	2	0	1	0	1	0	0	0	1	1	1	1	1	0	0	1	0	2	2	0	0	1	0	0	0	2	0	0	0	1	1
639	1	1	2	1	0	2	1	1	2	1	0	0	0	0	0	0	2	1	0	2	2	0	1	0	0	0	0	0	1	1	1	1	0	1	1	1	1	1	0	0	0	0	2	2	0	1	0	0	2
640	0	0	2	0	0	1	1	0	2	0	0	0	1	1	1	0	1	0	0	2	2	1	2	0	0	0	1	0	2	1	1	1	0	1	1	2	2	0	2	0	1	0	0	1	0	0	0	0	1
641	1	1	1	0	0	0	1	0	2	1	0	1	2	1	1	1	2	0	0	2	2	0	2	0	0	0	2	0	2	2	2	1	1	2	0	2	1	0	1	1	0	0	0	2	0	1	0	1	2
642	0	2	2	0	0	1	0	0	1	1	1	1	1	0	0	0	1	1	1	0	0	1	0	1	1	1	1	0	2	2	1	1	1	0	0	1	1	0	0	2	0	0	1	2	1	0	0	0	0
643	0	2	1	0	0	0	2	1	1	1	0	0	1	1	1	1	0	0	1	1	2	0	2	0	1	1	1	0	2	2	1	0	0	1	0	2	2	1	0	1	0	0	2	2	1	1	0	0	2
644	1	1	2	0	0	1	1	1	2	1	0	1	2	2	2	0	0	2	0	1	1	0	1	0	0	0	2	0	2	2	2	1	1	0	0	2	1	1	0	1	0	0	1	2	1	0	0	0	1
645	0	1	1	1	0	2	2	0	1	0	0	0	1	1	1	0	2	0	0	2	2	0	2	0	0	0	1	0	2	2	0	1	1	1	1	1	2	0	1	1	0	0	1	2	1	1	0	0	2
646	0	2	1	0	0	0	1	0	2	0	0	1	2	1	1	0	0	0	1	1	2	0	2	0	0	0	2	1	2	2	1	2	2	0	0	2	0	0	1	1	0	0	1	1	1	2	0	0	0
647	0	2	0	0	0	0	1	0	0	0	0	0	0	0	0	0	1	1	1	1	1	0	2	0	1	1	2	0	2	2	0	2	2	0	1	1	1	0	1	1	0	0	0	0	2	1	0	0	0
648	0	1	1	0	0	1	2	1	1	1	1	2	2	1	1	0	0	0	0	2	2	0	2	0	1	1	1	1	2	1	2	1	0	1	0	2	1	0	0	1	0	0	0	2	0	1	0	1	2
649	0	2	0	0	0	0	1	0	1	1	0	1	1	0	0	0	1	1	0	1	1	0	2	0	0	0	2	0	2	1	0	1	1	1	1	1	1	0	0	1	0	0	1	1	1	1	0	0	2
650	1	1	2	1	0	1	1	0	1	0	0	0	1	1	1	0	1	0	0	2	2	0	2	0	0	0	1	1	2	2	1	1	1	0	1	1	0	1	0	1	0	0	0	2	0	0	0	0	1
651	1	1	1	0	1	1	1	1	2	2	0	1	1	1	1	0	2	2	1	1	2	0	2	0	0	0	2	0	2	2	0	1	1	0	0	2	1	0	0	2	0	0	0	1	0	0	0	0	2
652	1	1	1	1	0	1	2	0	0	0	2	0	0	0	0	0	1	1	1	0	0	0	2	0	0	0	2	0	2	2	1	1	1	1	2	0	0	0	0	1	0	0	0	1	0	0	0	0	1
653	0	1	0	0	0	0	2	1	2	1	0	0	1	0	0	1	2	1	1	1	2	1	0	1	0	1	1	1	1	1	2	1	1	0	1	1	0	0	0	2	0	0	1	1	1	0	0	0	0
654	0	0	2	0	1	2	2	1	1	1	1	0	0	0	0	0	0	2	1	1	2	0	2	0	0	0	1	0	2	2	0	1	1	0	0	2	2	0	1	1	0	1	0	1	1	0	0	0	2
655	1	0	2	0	1	2	0	0	2	1	0	0	0	0	0	0	0	0	0	2	2	0	2	0	0	0	0	0	1	1	1	2	2	0	0	2	1	1	0	1	0	0	0	2	1	1	0	0	0
656	0	1	2	0	1	2	2	0	0	0	1	0	1	1	1	0	1	0	0	2	2	0	2	0	1	1	1	1	1	0	1	1	1	0	1	1	1	0	2	0	0	0	0	2	0	1	0	1	2
657	0	1	1	0	0	2	1	1	2	2	0	0	0	0	0	0	2	0	0	2	2	1	2	0	0	0	1	1	2	1	2	2	1	1	0	2	1	0	0	1	0	0	0	2	0	0	0	0	1
658	0	1	2	1	0	1	2	0	0	0	2	0	0	0	0	0	1	0	1	1	2	0	2	0	0	0	0	0	2	2	0	1	1	0	0	2	1	0	0	2	0	0	1	2	1	0	0	2	2
659	0	0	2	1	0	2	1	0	1	0	0	1	1	0	0	0	1	2	1	0	2	0	2	0	0	0	2	0	2	1	0	0	0	0	0	2	2	0	2	1	1	1	0	2	2	0	1	0	1
660	1	1	1	0	1	2	1	1	2	1	0	0	1	1	1	0	1	0	1	1	1	0	2	0	0	0	2	0	2	1	0	2	1	1	0	2	1	1	0	1	0	0	0	1	0	0	0	0	1
661	0	0	2	0	0	1	1	0	2	1	0	1	1	0	0	0	1	0	0	2	2	0	2	0	0	0	1	0	2	2	1	0	0	1	0	2	2	1	0	1	0	0	1	2	0	0	0	1	1
662	1	0	2	0	0	1	2	1	1	1	1	0	1	0	0	1	2	2	1	1	1	0	2	0	1	1	1	2	1	1	2	0	0	0	0	1	1	0	1	1	0	0	0	0	0	0	0	0	1
663	0	1	1	0	0	1	1	0	0	0	1	0	1	1	1	0	1	1	1	1	1	0	2	0	0	0	2	0	2	2	0	1	1	0	1	1	1	0	0	1	0	0	1	1	1	0	0	0	1
664	0	1	2	0	1	1	1	0	2	2	0	0	0	0	0	0	2	0	0	2	2	0	2	0	1	1	1	1	1	1	1	2	1	0	0	2	1	1	0	1	0	0	0	2	0	1	0	0	0
665	0	1	1	1	1	2	0	0	2	1	0	0	1	1	1	0	2	0	0	2	2	0	2	0	0	0	0	0	1	2	1	1	0	1	0	2	0	0	0	2	0	0	1	2	0	0	0	2	2
666	0	0	2	0	0	1	0	0	2	2	0	0	0	0	0	0	2	0	0	2	2	0	2	0	0	0	1	0	2	2	1	1	1	0	1	1	1	1	0	1	0	1	0	2	0	1	0	0	1
667	0	0	2	1	0	2	2	0	2	1	1	1	2	2	2	0	2	1	1	1	1	0	2	0	0	0	1	0	2	2	0	1	1	0	1	1	1	0	0	2	0	0	0	2	0	0	0	0	1
668	1	2	1	0	1	1	1	0	1	1	0	1	2	2	2	0	1	1	1	1	2	0	0	0	0	1	2	0	2	2	1	1	1	0	1	1	2	0	1	0	0	0	1	1	0	1	0	1	1
669	1	1	1	0	1	2	1	0	1	0	1	0	1	1	1	0	2	0	0	2	2	1	2	0	0	0	0	1	2	2	1	0	0	1	1	1	2	0	2	0	0	2	0	2	0	0	0	0	1
670	0	0	2	0	1	2	1	1	2	2	0	1	1	0	0	0	1	0	1	1	2	0	2	0	0	0	1	0	1	1	1	1	1	1	2	0	1	0	0	1	0	0	1	2	1	1	0	1	0
671	0	0	2	0	1	2	0	0	2	2	0	1	1	1	1	0	2	2	2	0	1	0	2	0	0	0	0	1	1	1	1	1	1	0	1	1	0	0	0	2	0	0	0	1	0	0	0	1	2
672	1	0	2	0	1	2	1	0	1	0	1	1	1	0	0	0	0	0	0	2	2	0	2	0	0	0	2	0	2	2	0	0	1	0	1	2	1	0	0	1	0	0	0	1	0	0	0	0	0
673	0	2	0	1	0	1	1	0	1	0	0	1	2	1	1	0	2	0	0	2	2	1	2	0	0	0	0	2	1	1	2	0	0	0	1	1	1	0	0	2	0	0	0	0	0	0	0	0	1
674	1	1	2	1	0	1	2	0	1	1	1	0	0	0	0	0	1	1	1	1	1	0	0	1	1	1	1	0	2	2	0	0	0	0	0	2	2	0	1	1	0	0	0	1	0	1	0	0	0
675	1	2	0	0	0	0	0	0	2	2	0	0	0	0	0	0	0	0	0	2	2	0	2	0	0	0	1	2	2	2	2	1	1	1	0	2	2	2	0	0	0	0	0	0	0	1	0	0	1
676	1	2	1	0	0	1	2	0	0	0	1	1	1	0	0	0	1	2	2	0	1	0	2	0	0	0	1	1	2	2	1	0	2	1	2	1	1	0	1	1	0	0	0	1	0	0	0	1	1
677	0	2	0	1	0	1	1	0	2	2	0	0	0	0	0	0	2	1	0	2	2	0	2	0	0	0	2	1	2	2	2	1	1	0	2	1	2	0	2	0	0	0	0	2	0	1	0	0	1
678	1	0	2	0	0	1	1	2	2	2	0	0	0	0	0	0	2	0	0	2	2	1	1	0	0	0	2	2	2	2	0	1	1	0	1	1	0	0	0	2	0	0	1	1	1	0	0	0	1
679	0	1	1	0	0	1	1	1	2	2	0	1	1	0	0	0	0	0	0	2	2	1	1	0	0	0	1	0	2	2	1	1	2	1	1	1	2	0	2	0	0	1	0	2	1	0	0	1	0
680	0	1	2	1	0	1	0	0	2	2	0	0	0	0	0	0	2	1	1	1	2	0	2	0	0	0	1	0	2	2	1	1	1	0	1	1	0	0	0	2	0	0	1	2	0	0	0	0	1
681	0	2	1	1	0	1	0	0	2	0	1	0	0	0	0	0	2	2	1	1	2	0	2	0	0	0	2	0	2	2	2	2	2	0	1	1	0	0	0	2	0	0	0	2	0	1	0	0	0
682	1	2	0	0	0	0	1	0	1	0	1	0	1	1	1	0	0	0	1	1	2	1	2	0	0	0	1	1	2	2	0	1	2	0	0	2	1	0	1	2	1	0	0	1	0	0	0	0	1
683	1	0	2	0	0	1	0	0	1	1	1	0	0	0	0	0	2	1	1	1	2	0	2	0	0	0	2	1	1	2	1	0	1	1	1	1	2	2	0	0	0	0	0	1	0	0	0	0	1
684	1	1	1	0	0	1	0	0	2	1	1	0	1	1	1	0	1	2	1	1	1	0	2	0	0	0	1	1	2	1	1	1	1	1	0	2	1	0	0	1	0	0	1	2	1	1	1	0	1
685	1	2	1	0	1	1	2	1	1	1	1	0	2	1	1	0	1	1	1	1	1	1	1	0	0	0	1	0	2	2	0	2	1	1	1	1	2	0	2	1	1	0	0	1	0	0	0	0	1
686	1	2	0	0	0	1	1	1	2	2	0	0	0	0	0	0	2	1	1	1	2	0	1	1	0	0	1	1	2	2	0	1	1	2	1	2	2	0	1	1	0	0	0	2	0	0	0	0	0
687	1	1	2	1	0	1	1	0	1	1	1	1	0	0	1	1	1	0	0	1	1	0	2	0	0	0	2	0	2	2	0	0	0	0	0	2	2	1	0	1	0	1	0	2	0	2	0	0	1
688	0	0	2	0	1	2	1	1	2	2	0	1	1	1	1	0	1	0	1	1	1	0	2	0	0	0	2	0	2	2	1	2	2	0	2	0	2	0	0	1	0	1	0	2	1	1	0	0	1
689	0	1	2	0	0	2	1	1	2	1	0	0	0	0	0	0	0	0	1	1	2	0	2	0	0	0	2	0	2	2	1	2	2	0	0	2	1	0	1	1	0	0	0	1	0	0	0	0	0
690	1	2	1	0	0	1	2	0	1	0	0	0	1	1	1	0	1	1	1	1	2	0	1	1	1	1	1	1	2	1	2	1	1	1	2	0	0	0	0	1	0	0	0	1	0	0	0	0	1
691	0	2	0	0	0	1	1	1	2	2	0	0	0	0	0	0	1	1	1	1	2	0	2	0	0	0	2	1	2	2	2	2	2	0	1	1	2	0	0	2	0	0	2	2	1	1	0	0	1
692	1	1	2	1	0	2	1	1	2	1	0	0	0	0	0	0	1	0	0	2	2	0	2	0	0	0	2	0	2	2	1	1	1	0	0	1	2	0	1	0	0	1	0	2	0	2	0	0	2
693	1	1	1	0	1	2	1	0	1	1	0	0	1	1	1	1	1	2	1	1	1	0	2	0	0	0	2	0	1	1	1	0	0	2	1	1	1	0	2	0	0	0	0	1	0	0	0	0	0
694	0	0	2	1	0	2	1	0	1	1	0	1	2	2	2	0	0	2	1	0	0	0	2	0	0	0	2	0	2	1	0	1	1	0	2	1	1	0	0	1	1	1	0	1	1	0	0	0	2
695	1	1	2	0	0	1	1	0	1	0	0	0	1	1	1	0	1	0	0	2	2	0	2	0	0	0	0	1	2	2	1	0	0	0	0	2	1	0	1	1	0	0	0	2	0	0	0	0	0
696	0	1	0	1	0	1	1	1	2	2	1	0	0	0	0	0	0	0	0	2	2	0	2	0	0	0	2	0	2	1	0	0	0	0	0	2	0	0	0	2	0	0	0	2	0	0	0	1	0
697	1	1	1	0	0	1	1	1	2	2	0	1	1	0	0	0	1	2	1	1	1	0	2	0	0	0	2	2	2	2	0	0	1	1	1	1	2	1	0	0	0	1	0	2	0	0	0	1	1
698	0	1	1	0	0	0	1	1	2	2	0	1	1	0	0	0	0	1	1	1	2	0	2	0	0	0	2	0	2	2	0	0	1	1	1	1	1	0	1	2	1	0	0	2	0	1	0	0	1
699	1	2	0	1	0	1	1	0	1	0	0	0	0	0	0	0	0	2	0	1	1	0	2	0	0	0	1	1	2	1	1	1	1	0	0	2	1	1	0	1	0	0	0	2	1	1	0	0	0
700	1	1	1	1	0	1	1	0	1	1	1	0	1	1	1	0	0	2	0	1	1	0	2	0	0	0	1	0	1	1	1	2	1	0	1	1	1	0	0	2	0	0	1	2	1	0	0	0	1
701	1	0	2	1	0	1	2	1	1	1	0	0	0	0	0	0	1	1	0	1	1	0	2	0	0	0	2	0	2	2	1	1	2	0	0	2	1	0	0	2	0	0	0	2	0	0	0	0	0
702	0	2	1	1	0	1	0	0	2	2	0	0	0	0	0	0	0	1	0	2	2	0	2	0	1	1	2	0	2	1	1	1	1	0	1	1	2	0	2	0	0	0	0	2	0	2	0	0	0
703	1	1	1	0	0	2	1	0	1	1	1	0	1	1	1	0	1	0	0	2	2	0	2	0	0	0	0	0	2	2	0	1	1	0	1	1	0	0	0	2	0	0	0	1	1	0	0	0	0
704	1	1	1	0	0	1	1	0	1	1	1	0	1	1	1	0	0	1	1	1	2	0	2	0	0	0	2	0	2	1	0	0	0	0	0	1	2	0	2	1	1	0	1	1	1	1	0	0	0
705	0	1	1	0	1	2	0	0	1	0	0	1	0	0	1	1	1	0	1	1	1	0	2	0	0	0	2	0	2	2	0	0	0	0	0	2	0	0	0	2	0	1	0	2	0	1	0	1	1
706	0	1	2	0	0	1	2	0	1	1	0	0	0	0	0	0	1	0	0	2	2	0	0	0	0	1	2	1	2	2	0	2	1	0	0	2	2	1	1	2	2	0	0	0	0	1	0	1	1
707	1	0	2	0	1	2	1	1	2	1	0	0	1	0	0	0	0	0	1	1	1	0	2	0	0	0	1	0	2	2	0	1	1	1	2	0	1	0	1	0	0	0	0	2	0	0	0	1	2
708	0	1	1	1	0	1	2	0	1	1	0	1	1	0	0	0	1	1	0	1	1	0	2	0	0	0	2	1	2	2	0	1	1	0	1	1	1	0	1	2	1	0	0	2	0	0	1	0	1
709	1	1	1	1	0	1	2	0	1	0	2	0	0	0	0	0	1	1	0	1	2	0	1	0	0	0	1	1	2	2	0	0	0	1	0	2	2	1	0	0	0	1	0	2	0	1	0	0	2
710	1	1	1	0	0	1	2	1	2	2	1	1	1	0	1	1	2	0	0	2	2	0	2	0	1	1	2	0	2	2	0	2	2	0	1	1	1	0	0	1	0	0	0	0	0	0	0	0	2
711	0	1	1	0	0	1	2	0	1	0	1	0	0	0	0	0	1	1	2	0	2	0	2	0	1	1	2	1	2	2	1	1	0	1	1	2	1	1	0	0	0	0	0	1	0	1	0	0	1
712	0	1	2	0	0	0	1	0	1	1	1	0	0	0	0	0	1	0	0	2	2	0	1	1	1	1	1	0	2	2	0	2	1	1	1	1	1	0	1	1	0	0	1	1	1	0	0	0	0
713	0	1	1	1	0	1	0	0	2	0	1	1	1	0	0	0	1	0	1	1	2	0	2	0	0	0	1	0	2	2	0	2	1	1	1	1	2	0	2	0	1	0	0	0	0	1	0	1	1
714	1	2	0	0	0	0	0	0	2	0	1	0	1	1	1	0	1	2	1	0	1	0	2	0	0	0	1	0	2	2	1	2	2	0	1	1	2	0	2	0	1	1	0	1	1	0	0	1	2
715	1	1	1	0	1	1	1	1	2	2	0	1	1	0	0	0	0	0	0	2	2	0	2	0	1	1	1	0	1	1	1	1	2	0	0	2	2	0	1	0	0	0	0	1	0	0	0	1	0
716	1	1	1	1	0	1	0	0	2	2	0	1	2	1	1	0	0	1	2	0	2	0	2	0	0	0	1	0	2	2	0	1	1	1	0	2	1	0	1	1	1	0	0	1	2	1	0	0	1
717	1	2	0	1	0	1	1	0	1	0	1	0	0	0	0	0	1	0	0	2	2	0	2	0	0	0	2	1	2	2	1	1	1	2	1	2	1	0	1	1	0	0	1	1	1	1	0	0	0
718	1	2	0	0	0	1	1	0	1	1	1	0	1	1	1	0	2	1	1	1	1	0	1	0	0	0	2	1	2	1	0	1	1	2	0	2	1	0	1	1	0	0	0	2	0	0	0	0	1
719	0	1	1	0	0	0	2	0	0	0	1	0	1	1	1	0	1	1	1	1	2	0	0	0	1	1	2	0	2	2	0	1	1	0	1	1	2	1	0	1	0	1	0	1	0	0	0	0	0
720	1	1	1	1	0	2	2	0	0	0	1	0	0	0	0	0	0	0	0	2	2	0	1	0	0	0	1	0	2	2	0	1	1	1	0	2	2	0	2	1	1	0	0	1	0	0	0	0	1
721	0	1	1	0	0	1	1	0	2	1	0	0	0	0	0	0	2	1	1	1	2	0	2	0	0	0	1	0	2	2	1	2	2	0	1	1	2	0	1	1	0	0	0	0	0	0	0	0	0
722	1	1	1	0	0	0	0	0	2	1	1	0	1	0	0	1	1	0	0	2	2	0	2	0	0	0	0	1	2	2	1	1	1	0	1	1	0	0	1	0	0	0	0	1	0	0	0	1	1
723	0	0	2	0	0	1	1	0	1	1	1	0	0	0	0	0	1	0	0	2	2	0	2	0	1	1	2	1	2	1	0	1	1	0	0	2	1	0	2	0	0	0	1	2	1	2	0	0	2
724	0	0	2	0	0	1	2	1	1	1	1	1	1	0	0	0	0	0	0	2	2	0	2	0	1	1	1	2	2	2	2	0	0	1	0	2	0	1	0	1	0	0	1	2	1	1	0	0	1
725	0	0	2	0	2	2	2	0	1	0	2	0	1	1	1	0	2	0	0	2	2	0	2	0	0	0	1	0	2	2	0	2	1	0	1	1	0	0	1	1	0	0	0	2	0	1	0	0	1
726	0	2	0	0	0	1	1	1	2	2	1	0	1	0	0	1	0	1	1	1	1	0	2	0	0	0	2	0	2	1	1	2	1	1	0	2	2	1	0	1	0	0	0	1	0	0	0	1	0
727	0	0	2	0	0	1	1	0	2	1	0	1	1	1	1	0	0	2	2	0	0	0	2	0	0	0	0	1	2	2	1	2	2	0	0	2	1	1	0	2	0	0	1	1	0	0	0	2	2
728	1	0	1	0	0	1	0	0	2	2	0	0	0	0	0	0	0	2	1	0	1	0	2	0	1	1	2	0	2	2	1	1	1	0	0	2	0	0	0	1	0	1	1	2	0	0	0	2	2
729	1	2	1	0	0	0	1	0	2	1	1	1	1	0	0	0	1	1	1	1	2	0	1	0	0	0	2	0	2	1	1	1	0	2	1	1	2	0	2	0	0	0	1	2	0	2	0	1	1
730	0	0	2	0	2	2	2	0	1	1	0	0	1	1	1	1	1	2	1	0	1	0	1	1	1	1	1	1	2	2	0	2	1	0	0	2	0	0	0	2	0	0	0	0	0	0	0	0	0
731	1	1	1	1	0	1	1	0	2	2	0	1	1	1	1	0	0	2	2	0	0	0	2	0	0	0	2	1	2	2	0	1	1	1	2	0	0	0	0	1	0	0	1	1	1	2	0	0	1
732	1	1	1	0	0	0	0	0	2	1	0	0	0	0	0	0	1	1	1	1	1	0	2	0	0	0	1	0	2	2	1	1	1	0	1	1	2	0	1	1	0	1	0	1	1	0	0	0	0
733	0	2	1	0	0	1	1	0	1	0	0	0	0	0	0	0	0	0	1	1	2	0	2	0	1	1	1	2	1	1	2	1	2	0	0	2	2	0	1	1	1	0	1	1	0	1	0	0	0
734	0	2	0	1	0	1	1	0	1	1	1	0	1	1	1	0	1	0	0	2	2	0	1	1	1	1	2	0	2	2	0	0	0	0	0	2	0	0	0	2	0	0	0	1	0	0	0	0	1
735	1	1	1	1	1	2	2	0	0	0	0	0	1	1	2	0	0	0	0	2	1	0	2	0	0	0	2	1	2	2	1	0	0	0	0	2	2	0	2	1	1	0	1	2	1	0	0	0	1
736	1	1	2	1	0	2	0	0	2	2	0	0	0	0	0	0	0	2	2	0	0	0	2	0	0	0	1	0	2	2	0	1	1	2	0	2	0	0	0	2	0	1	0	1	1	0	0	0	1
737	1	2	1	1	0	1	1	0	1	1	1	0	0	0	0	0	1	0	0	2	2	0	2	0	0	0	0	2	1	1	2	1	1	1	1	1	2	0	2	0	0	1	0	2	1	0	0	0	1
738	1	0	2	0	0	1	1	0	1	0	0	0	0	0	0	0	1	2	1	1	1	0	2	0	0	0	2	0	1	1	1	2	1	0	1	1	1	1	0	0	0	0	0	1	0	0	0	0	1
739	1	1	1	0	0	1	2	0	2	2	0	1	1	0	1	1	1	1	0	2	2	0	2	0	0	0	2	0	2	2	2	1	1	0	1	1	1	0	1	1	0	0	1	2	2	0	0	0	1
740	0	1	1	0	1	1	0	0	2	2	0	0	1	1	1	0	2	0	0	2	2	0	2	0	0	0	2	0	2	2	0	0	2	1	2	1	2	0	2	0	1	0	0	1	0	0	0	0	2
741	0	1	1	0	0	1	2	0	0	0	0	1	2	1	1	1	1	1	1	1	2	0	2	0	0	0	2	0	2	2	1	1	1	2	1	2	2	1	1	1	1	2	0	2	1	0	0	1	1
742	1	2	2	0	0	1	1	0	1	0	2	1	2	2	2	0	2	0	0	2	2	0	2	0	0	0	1	0	2	2	0	0	0	0	0	2	1	0	1	1	0	0	0	2	0	1	0	0	0
743	1	1	1	1	0	2	2	0	0	0	0	0	0	0	0	0	2	0	1	1	2	0	1	1	1	2	2	0	2	2	1	2	2	0	1	1	1	0	0	2	0	2	0	2	0	2	0	0	0
744	1	2	0	0	0	0	1	1	2	2	0	0	0	0	0	0	1	0	1	1	1	0	1	1	1	1	2	1	2	2	0	1	1	1	2	0	2	1	1	1	0	0	0	2	0	0	0	0	1
745	1	0	2	0	1	2	1	0	1	1	1	0	0	0	0	0	1	1	1	1	2	0	2	0	0	0	2	0	2	2	1	2	2	0	0	2	1	0	1	2	1	0	1	1	1	2	0	0	1
746	1	2	0	0	0	0	1	0	0	0	1	0	0	0	0	0	1	0	0	2	2	0	2	0	0	0	1	0	1	1	2	1	1	0	1	1	1	1	0	2	1	0	1	1	1	0	0	0	1
747	1	2	0	1	0	1	1	0	2	1	1	0	0	0	0	0	1	1	2	0	2	0	1	0	0	0	2	2	2	2	1	2	1	1	0	2	0	0	0	2	0	0	1	1	1	0	0	0	1
748	1	1	2	1	0	1	2	0	0	0	1	1	2	2	2	0	0	0	0	2	2	0	2	0	0	0	1	0	2	1	0	1	1	0	2	0	1	0	0	1	0	1	0	2	0	0	0	1	2
749	0	2	1	0	0	1	1	0	1	1	0	0	1	0	0	1	1	1	1	1	1	0	2	0	0	0	1	0	2	2	0	1	1	0	1	1	0	0	0	1	0	0	1	1	1	1	0	0	1
750	1	1	1	1	0	1	2	1	1	1	0	0	0	0	0	0	2	0	0	2	2	0	2	0	0	0	1	1	2	1	2	0	0	0	0	2	2	0	2	0	0	0	0	2	0	0	0	0	1
751	1	2	1	0	0	0	0	0	2	2	0	0	1	1	1	0	1	0	0	2	2	0	1	1	1	1	2	0	2	2	2	2	2	0	1	1	2	0	0	2	0	0	0	0	1	1	0	1	1
752	1	1	1	0	1	2	1	0	1	1	0	0	1	1	1	1	1	2	1	0	2	1	1	0	0	0	1	0	2	2	0	0	0	0	1	1	2	0	1	0	0	2	0	2	0	0	0	1	1
753	0	2	1	0	0	1	1	1	2	1	0	0	0	0	0	0	1	1	0	1	1	0	2	0	0	0	2	1	2	2	2	1	1	0	0	2	1	1	0	1	0	0	1	1	1	1	0	0	1
754	0	2	1	0	0	0	1	1	2	2	0	0	1	1	1	0	1	1	0	1	1	0	1	1	1	1	1	1	2	2	1	1	1	1	0	2	1	0	0	1	0	0	0	2	0	0	0	0	0
755	0	2	0	0	0	0	2	0	1	0	1	1	2	1	1	0	1	1	1	1	1	0	2	0	0	0	2	0	2	2	1	1	1	1	0	2	2	0	1	0	0	0	0	2	0	1	1	0	0
756	1	0	2	0	1	1	2	1	1	1	1	0	1	1	1	0	2	1	1	1	1	0	2	0	0	0	1	0	1	1	1	2	1	1	0	2	2	0	1	0	0	0	1	2	1	1	0	0	0
757	0	2	0	0	0	1	2	0	1	1	0	0	1	0	1	1	1	1	1	1	1	0	0	0	1	1	2	0	2	2	0	2	2	0	2	0	2	1	1	1	1	0	0	1	0	0	0	0	1
758	1	1	1	0	0	0	1	0	1	0	0	0	0	0	0	0	1	2	1	0	1	0	2	0	0	0	1	0	2	2	1	2	2	0	2	0	1	0	0	2	0	2	0	2	1	0	0	0	1
759	1	1	1	1	0	1	1	0	1	0	0	0	0	0	0	0	0	0	0	2	2	0	2	0	0	0	0	1	1	1	1	1	0	1	1	1	1	0	1	1	0	0	2	2	1	1	0	0	0
760	1	1	1	1	0	1	0	0	1	0	0	1	1	0	0	0	0	0	0	2	1	0	1	0	0	0	2	0	2	2	0	1	2	1	2	1	0	0	1	2	1	0	0	1	1	1	0	0	2
761	1	0	2	0	0	2	2	1	2	2	1	0	0	0	0	0	0	0	1	1	2	0	2	0	0	0	2	1	2	2	2	2	2	0	2	0	2	0	2	0	0	2	0	2	0	0	0	0	0
762	0	2	1	0	0	2	1	0	1	1	0	0	2	2	2	1	0	0	0	2	2	0	2	0	0	0	0	2	1	2	2	2	2	0	1	1	2	0	1	1	0	0	0	2	0	0	0	0	2
763	1	0	1	0	0	1	2	0	1	0	1	1	2	2	2	0	0	1	0	0	0	0	2	0	0	0	1	0	1	1	0	0	1	1	1	2	1	1	0	0	0	2	0	2	0	0	0	0	2
764	0	2	0	0	0	0	0	0	1	1	0	0	0	0	0	0	1	2	0	0	0	0	1	1	1	1	1	0	2	2	0	1	1	1	0	2	1	0	1	1	1	0	1	1	1	2	0	0	0
765	1	1	1	0	1	2	2	0	1	0	1	1	1	1	2	1	0	0	0	2	2	0	2	0	0	0	2	1	2	2	0	1	1	0	1	1	1	0	0	1	1	0	0	2	0	0	1	0	0
766	0	1	1	1	0	1	0	0	2	2	0	0	0	0	0	0	1	0	1	1	1	0	1	1	1	1	1	0	2	2	1	1	0	2	1	1	2	1	0	1	0	1	0	1	0	0	0	0	0
767	1	2	1	0	0	0	1	0	0	0	0	1	0	0	0	0	0	2	1	1	2	1	2	0	0	0	2	0	2	2	0	2	1	0	0	2	1	0	0	1	0	0	1	2	1	1	0	2	2
768	1	1	2	1	0	1	1	0	2	1	0	0	0	0	0	0	1	1	1	1	1	0	0	0	0	0	1	0	2	2	1	2	1	1	1	1	1	0	0	1	0	0	1	2	1	1	0	1	2
769	0	2	0	0	0	0	2	1	1	1	0	1	1	1	1	0	1	1	1	1	1	0	1	1	1	1	2	0	2	2	2	2	2	0	2	0	2	0	1	1	0	0	1	2	1	2	0	1	2
770	1	1	1	0	0	0	1	1	2	2	0	0	1	1	1	0	1	0	0	2	2	0	2	0	0	0	0	0	1	1	1	1	1	1	2	0	2	1	0	1	0	0	0	1	0	1	0	0	1
771	1	1	2	1	0	2	2	0	0	0	1	0	1	1	1	0	2	0	0	2	2	0	2	0	0	0	1	0	1	1	0	1	1	0	1	1	1	1	0	1	0	0	0	1	0	0	0	0	1
772	0	0	1	0	0	1	1	0	1	1	1	0	0	0	0	0	0	2	2	0	0	0	1	0	0	0	1	1	2	2	2	2	1	0	1	1	1	0	1	1	0	0	1	1	1	1	0	1	1
773	1	2	0	0	0	0	1	0	1	0	1	1	2	1	1	0	2	0	0	2	2	0	2	0	0	0	1	1	1	2	2	2	2	0	0	2	2	2	0	0	0	0	0	2	1	1	0	0	0
774	1	0	2	0	1	2	1	1	2	1	0	0	0	0	0	0	0	1	0	0	0	0	1	0	0	0	1	2	1	1	2	1	1	0	0	2	1	0	1	1	0	0	0	1	0	0	0	0	0
775	0	2	2	0	0	1	2	0	0	0	1	1	0	0	1	1	2	2	1	1	2	0	2	0	1	1	2	0	2	2	0	1	1	0	0	2	0	0	0	2	0	0	1	2	0	1	0	1	1
776	0	0	2	0	0	2	2	1	1	1	0	0	1	1	1	0	1	2	0	2	2	1	1	0	0	0	1	0	2	2	0	2	2	0	1	1	1	0	0	2	0	0	1	1	1	0	0	1	2
777	1	1	1	1	0	1	0	0	2	2	0	0	0	0	0	0	1	0	0	2	2	0	2	0	0	0	1	0	2	2	0	1	0	1	1	2	2	0	1	1	0	1	0	1	0	0	0	0	1
778	1	0	2	0	0	2	2	1	1	1	1	0	0	0	0	0	0	0	0	2	1	0	0	0	0	0	2	1	2	2	1	0	0	1	2	1	1	0	0	1	0	0	1	1	1	1	0	1	2
779	1	1	2	0	0	0	0	0	2	1	0	0	2	1	1	1	0	0	0	2	2	0	2	0	0	0	1	0	2	2	0	1	1	0	0	2	0	0	0	2	0	0	0	1	1	0	0	0	2
780	1	1	0	0	0	1	1	0	0	0	1	0	1	0	0	1	1	1	1	1	1	0	2	0	0	0	2	0	2	2	0	1	1	1	2	0	0	0	0	2	0	1	0	2	1	1	0	1	1
781	0	1	1	0	1	2	1	0	1	1	1	0	0	0	0	0	1	1	1	1	1	0	2	0	0	0	1	0	2	2	0	1	1	0	0	2	1	1	0	1	0	0	0	1	0	0	0	0	1
782	1	1	1	0	0	1	1	0	1	0	0	0	0	0	0	0	0	0	0	2	2	0	2	0	1	1	2	1	2	2	0	2	1	1	0	2	1	0	1	2	1	0	1	1	0	1	0	0	0
783	1	2	0	0	0	0	1	0	1	1	1	1	1	0	0	0	2	1	0	2	1	0	2	0	0	0	1	1	2	2	0	0	0	0	0	2	0	0	0	2	0	1	0	1	1	0	0	0	1
784	0	0	2	1	0	1	0	0	2	2	0	1	1	0	0	0	2	2	1	1	1	2	0	0	0	0	1	1	1	1	1	1	2	1	1	1	2	0	0	1	0	0	0	1	0	0	0	0	1
785	1	1	1	0	0	1	2	0	0	0	0	1	1	0	0	0	1	1	0	1	1	0	2	0	0	0	2	0	2	2	0	1	1	1	2	0	1	0	2	0	0	0	0	2	0	0	0	0	1
786	0	2	0	0	0	0	1	1	2	1	0	0	0	0	0	0	2	0	0	2	2	0	1	1	0	0	1	1	1	0	1	1	1	0	1	1	2	1	0	1	0	2	0	2	0	1	0	0	1
787	0	1	1	0	0	1	2	0	1	1	0	0	0	0	0	0	2	1	1	1	2	0	0	0	0	0	2	1	2	2	1	2	1	0	1	1	1	0	0	1	0	0	1	1	0	0	0	0	0
788	1	0	2	0	1	2	1	0	2	2	0	1	0	0	0	0	1	0	0	2	2	0	2	0	0	0	1	1	1	1	2	1	1	1	0	2	0	0	1	1	0	0	0	1	1	1	0	0	0
789	1	0	2	0	1	2	1	0	0	0	1	0	0	0	0	0	2	1	1	1	1	0	2	0	0	0	1	1	2	2	1	0	0	0	1	1	1	1	0	1	0	0	0	1	0	0	0	0	1
790	1	0	2	0	0	1	1	0	2	0	0	1	1	0	0	0	1	1	2	0	1	0	2	0	1	1	2	0	2	2	1	1	0	1	0	2	2	2	0	0	0	0	1	2	1	1	0	0	1
791	1	1	1	1	0	2	2	1	1	1	0	0	0	0	0	0	1	1	1	1	1	0	2	0	0	0	1	0	2	2	1	2	1	0	1	1	0	1	0	1	0	0	0	0	2	1	0	0	1
792	1	0	2	0	2	2	0	0	2	2	0	0	0	0	0	0	0	2	1	0	0	1	2	0	0	0	2	0	2	1	1	1	1	0	1	1	2	1	1	0	0	0	1	2	1	1	0	0	0
793	1	2	2	0	1	1	0	0	2	1	0	1	1	1	1	0	1	2	1	0	1	0	2	0	0	0	0	2	1	2	2	2	1	0	1	1	1	0	0	2	0	1	0	1	1	0	0	0	1
794	1	0	2	0	0	2	1	0	1	1	1	1	1	1	1	0	1	1	1	1	1	0	2	0	0	0	1	0	2	2	0	0	0	1	2	1	0	0	0	2	0	0	0	2	0	1	0	0	0
795	1	1	2	1	0	1	1	0	2	1	1	0	1	1	1	0	1	0	0	2	2	0	1	1	1	1	0	1	1	1	1	0	0	0	0	2	1	0	0	1	0	1	0	1	1	0	0	0	0
796	1	0	2	0	0	1	2	0	2	1	1	1	2	1	1	0	1	0	0	2	2	0	1	0	0	0	1	1	2	1	1	1	1	1	1	1	2	0	1	1	0	0	1	2	1	2	0	0	1
797	0	0	1	0	0	1	2	0	1	1	1	1	2	1	1	0	2	0	0	2	2	0	2	0	0	0	1	1	2	2	0	1	1	2	2	1	1	0	0	2	0	1	0	1	1	0	0	0	1
798	1	0	1	0	0	1	2	0	0	0	2	0	1	1	0	0	1	1	2	0	1	0	2	0	0	0	1	2	2	2	0	0	1	1	1	2	0	0	1	1	1	1	0	1	0	0	0	1	1
799	0	2	0	0	0	1	2	0	1	1	1	0	2	0	0	1	1	2	0	2	2	0	1	0	0	0	0	0	2	1	0	0	0	2	1	1	1	1	0	0	0	1	0	1	1	1	0	0	1
800	0	1	1	1	0	1	1	0	1	0	1	1	1	0	0	0	1	1	0	1	1	0	2	0	1	1	2	0	2	2	0	2	2	0	0	2	2	0	2	1	1	0	0	2	0	0	0	2	2
801	1	1	2	0	1	1	1	0	1	0	0	0	0	0	0	0	0	0	0	2	2	0	1	0	0	0	1	0	1	1	0	0	0	0	0	2	0	0	0	2	0	0	0	1	0	0	0	0	0
802	1	1	2	0	0	2	0	0	2	2	0	0	0	0	0	0	2	1	1	1	1	0	2	0	0	0	2	1	2	2	2	2	1	1	1	1	2	0	1	1	0	0	0	1	0	0	0	0	0
803	0	2	0	0	0	0	2	1	2	1	0	0	2	2	2	0	2	2	0	1	1	0	2	0	0	0	1	0	2	2	0	1	1	1	1	1	1	0	0	1	0	0	1	2	0	0	0	1	2
804	1	2	0	1	0	1	1	0	2	2	0	1	1	0	0	1	1	1	0	1	1	1	1	0	1	1	2	0	2	1	0	2	2	1	1	0	2	0	0	1	0	1	0	1	1	0	0	0	1
805	0	2	1	0	0	0	1	1	2	1	0	0	0	0	0	0	1	1	1	1	2	0	2	0	0	0	0	0	1	2	1	1	1	0	1	1	1	0	1	1	0	0	0	2	0	0	0	0	1
806	1	0	2	0	0	1	0	0	2	2	0	1	2	1	1	0	2	0	0	2	2	0	2	0	0	0	1	1	2	2	0	1	0	1	0	2	1	0	0	2	0	0	0	1	1	0	0	0	1
807	1	1	1	0	1	1	2	0	1	0	1	0	1	1	1	0	0	0	0	2	2	0	1	1	0	0	2	0	2	2	0	1	1	2	0	2	2	0	1	1	0	0	1	2	1	1	1	0	0
808	0	2	1	0	0	1	0	0	2	1	1	0	1	1	1	0	2	2	2	0	1	0	2	0	1	1	2	1	1	2	1	1	1	0	1	1	1	0	0	2	1	0	0	1	0	0	0	0	1
809	0	0	2	0	1	2	1	0	1	0	1	0	0	0	0	0	0	0	1	1	1	0	2	0	0	0	2	0	2	2	0	2	1	1	1	1	2	0	0	2	0	0	1	2	0	2	1	0	1
810	1	2	1	0	0	1	1	0	1	0	0	1	1	0	0	0	2	0	0	1	1	0	2	1	1	2	0	1	1	1	1	1	0	0	0	2	1	0	0	1	0	1	0	2	0	1	0	0	1
811	0	1	2	0	0	0	2	1	2	1	0	0	0	0	0	0	1	1	1	1	1	0	2	0	0	0	2	1	2	2	0	1	1	1	0	2	1	0	1	0	0	0	0	1	0	0	0	0	0
812	1	2	1	1	0	1	2	0	1	0	0	0	0	0	0	0	2	1	1	1	2	0	2	0	0	0	1	2	2	2	1	1	1	1	0	2	1	1	0	1	0	1	0	2	1	1	0	0	1
813	0	0	2	0	0	1	1	1	1	1	0	0	0	0	0	0	1	1	1	1	2	1	1	0	0	0	0	0	1	1	1	1	1	1	0	2	1	0	1	1	0	1	0	2	1	0	0	0	0
814	0	0	2	0	1	2	1	1	2	2	0	1	0	0	1	1	0	2	0	1	1	0	2	0	0	0	2	0	1	1	1	1	1	1	1	1	2	1	1	2	2	0	0	1	0	1	1	0	0
815	1	1	1	0	0	1	1	0	1	1	1	1	2	0	0	0	1	1	1	1	1	1	2	0	1	1	1	1	2	2	0	1	1	0	0	2	1	1	0	1	0	0	0	0	2	0	0	1	0
816	0	0	2	0	0	1	1	0	1	0	1	0	0	0	0	0	1	1	0	1	1	0	2	0	0	0	1	0	2	1	1	1	1	0	0	2	1	0	1	1	0	0	0	0	0	0	0	0	1
817	1	2	0	1	0	1	2	0	0	0	2	0	1	1	2	0	2	1	0	2	2	0	1	0	0	0	1	0	2	2	1	2	2	0	2	0	1	0	0	2	0	2	0	2	0	0	0	0	1
818	0	0	2	0	2	2	1	1	2	1	0	1	1	1	2	1	0	0	0	2	2	0	2	0	0	0	2	0	2	2	1	2	1	0	1	1	1	0	0	2	0	1	0	1	1	0	0	0	0
819	1	1	1	0	0	2	1	1	2	2	0	1	2	2	2	0	1	0	0	2	2	0	1	0	1	1	2	1	2	2	2	1	2	1	2	1	1	1	0	0	0	0	0	0	0	1	0	0	0
820	1	0	2	0	1	2	1	0	2	1	0	0	1	1	1	0	1	0	0	2	2	0	1	1	1	1	2	0	2	2	0	1	0	1	1	1	1	0	1	1	0	2	0	2	1	0	0	0	1
821	0	1	1	0	1	1	1	1	2	2	0	0	0	0	0	0	0	2	0	1	1	0	2	0	0	0	1	0	2	2	1	2	2	0	0	2	1	0	0	2	0	0	0	1	0	0	0	0	1
822	0	1	2	0	1	2	2	0	0	0	1	2	2	2	2	0	0	0	0	2	2	0	1	1	1	1	1	2	1	1	2	1	1	0	0	2	1	0	1	1	0	0	0	2	0	0	0	0	2
823	0	0	2	0	1	2	0	0	2	2	0	0	1	1	1	0	0	2	0	1	1	0	2	0	0	0	2	0	2	2	1	0	0	0	0	2	1	0	1	1	1	0	0	1	0	0	0	1	2
824	0	0	2	0	1	2	2	1	1	1	1	1	2	2	2	0	2	2	2	0	2	0	2	0	0	0	0	0	1	1	1	1	2	0	1	1	1	1	0	1	0	0	0	2	0	0	0	0	1
825	1	2	0	0	1	1	2	0	0	0	1	0	0	0	0	0	1	0	1	1	1	0	2	0	0	0	1	0	2	2	0	1	1	1	0	2	1	0	1	1	0	0	0	2	0	0	0	0	0
826	0	1	1	0	1	1	0	0	2	2	0	1	1	1	1	0	2	1	1	1	1	0	2	0	0	0	0	1	1	1	1	0	0	0	0	2	0	0	0	1	0	0	1	1	1	0	0	0	1
827	1	1	1	0	0	1	1	0	2	0	0	1	1	0	0	1	0	0	1	1	2	1	1	0	1	1	0	0	1	1	2	0	1	1	1	1	1	0	1	1	0	0	1	1	0	0	0	0	0
828	0	1	1	1	0	2	1	0	1	1	0	0	1	1	1	1	1	2	0	0	0	0	0	1	1	1	1	1	2	1	1	1	1	1	2	0	1	0	1	1	0	0	0	2	0	1	0	0	1
829	1	1	1	0	0	1	1	0	1	1	1	1	1	0	0	0	0	1	2	0	2	0	2	0	0	0	2	0	2	2	1	1	1	1	1	1	2	1	1	0	0	0	1	2	0	0	0	0	1
830	1	1	1	1	0	2	0	0	2	1	0	0	0	0	0	0	2	2	0	1	1	0	1	0	1	1	2	0	2	2	1	1	1	0	1	1	0	0	0	2	0	0	1	2	0	1	0	0	0
831	1	1	2	1	0	2	1	1	2	2	0	0	1	1	1	0	0	1	1	0	0	0	2	0	0	0	1	0	1	1	2	2	1	0	1	1	2	1	0	0	0	0	0	1	0	1	0	0	0
832	0	1	2	1	0	1	2	0	0	0	2	2	1	1	2	1	1	0	0	2	2	0	2	0	0	0	1	2	2	2	1	2	2	0	1	1	0	0	0	2	0	0	0	0	0	0	0	1	0
833	0	2	0	1	0	1	1	0	1	0	2	0	0	0	0	0	2	2	1	1	2	1	2	0	0	0	1	0	2	2	0	1	1	0	1	1	1	0	1	1	1	0	0	2	0	0	0	1	2
834	0	1	2	0	0	0	0	0	2	2	0	1	2	1	2	1	1	2	0	1	1	0	1	0	0	0	1	1	2	2	0	2	1	1	0	2	1	0	0	1	0	1	0	1	1	0	0	0	1
835	1	1	2	1	0	1	2	0	0	0	0	1	2	2	2	0	0	1	1	1	1	0	1	0	0	0	1	0	1	1	1	1	1	0	1	1	0	0	1	0	0	0	0	2	0	0	0	1	1
836	1	2	0	1	0	1	0	0	1	1	0	1	2	1	1	0	2	1	0	2	1	0	1	1	1	1	1	1	1	0	1	1	1	0	1	1	1	0	0	1	1	0	1	1	1	0	0	0	0
837	1	0	2	0	0	1	1	1	2	1	0	0	0	0	0	0	0	0	1	1	2	1	2	0	0	0	2	0	2	2	0	1	1	1	1	1	1	0	0	1	0	0	1	1	1	1	0	0	1
838	0	0	2	2	1	2	2	0	0	0	0	1	1	0	0	0	1	2	1	0	1	0	1	0	0	0	0	0	2	2	0	1	1	0	1	1	2	0	2	1	1	0	1	2	0	2	0	0	0
839	0	2	0	0	0	1	1	0	1	0	1	0	0	0	0	0	2	1	1	1	2	0	1	0	0	0	2	0	2	1	1	1	1	0	0	2	0	0	0	2	0	1	0	2	2	0	0	0	2
840	1	2	2	0	0	1	2	1	1	1	0	1	1	0	0	0	0	2	2	0	0	0	0	0	0	0	2	0	2	2	1	1	1	0	0	2	1	0	0	1	0	0	0	0	0	0	0	0	0
841	1	1	2	0	1	1	2	0	1	1	0	0	2	2	2	0	1	0	1	1	2	0	2	0	1	1	2	0	2	2	1	0	0	0	0	2	1	1	0	1	0	0	0	1	0	1	0	0	0
842	0	1	1	0	0	1	1	0	1	1	0	0	1	1	1	0	2	1	1	1	2	0	2	0	0	0	1	1	2	2	2	1	1	1	1	1	2	0	1	1	0	0	0	0	2	1	0	1	0
843	1	1	1	1	0	1	1	0	1	1	1	0	1	1	1	0	0	2	2	0	0	0	2	0	0	0	1	0	2	2	0	2	2	0	2	0	0	0	0	2	0	1	0	2	0	0	0	0	1
844	0	0	2	0	0	1	1	0	1	1	0	0	0	0	0	0	1	1	1	1	2	0	2	0	0	0	2	0	2	2	1	1	2	0	1	1	2	0	1	1	0	0	0	1	0	0	0	0	1
845	0	0	2	0	1	1	0	0	2	1	1	0	0	0	0	0	1	1	0	2	2	0	2	0	1	1	2	0	2	2	1	1	0	1	0	2	1	0	1	1	0	1	0	1	0	0	0	0	1
846	1	2	0	1	0	1	0	0	2	2	0	0	0	0	0	0	0	0	1	1	2	0	2	0	1	1	2	1	2	2	0	1	0	0	2	0	0	0	0	2	0	1	0	2	0	2	0	0	1
847	0	0	2	0	0	1	1	0	1	0	1	1	2	1	1	0	2	1	1	1	2	0	2	0	0	0	1	0	2	2	0	0	0	0	0	2	2	1	1	2	2	1	0	2	1	0	0	0	1
848	0	1	1	1	1	2	2	0	1	0	1	1	1	1	1	0	0	1	1	0	0	0	2	0	0	0	0	1	1	0	2	1	1	0	0	2	1	0	1	1	0	0	0	1	0	0	0	0	0
849	1	0	2	0	1	1	1	0	1	0	0	2	2	0	0	1	1	1	1	1	2	0	2	0	0	0	1	0	2	2	1	0	1	0	0	2	1	0	0	1	0	0	1	1	0	1	0	0	0
850	1	1	2	0	0	0	2	1	1	1	1	0	0	0	0	0	2	0	0	2	2	0	2	0	2	2	2	1	2	2	1	2	2	0	1	1	1	0	0	2	0	0	0	1	0	0	0	0	1
851	1	0	2	0	1	1	1	0	1	1	1	0	0	0	0	0	1	1	0	1	1	2	0	0	0	0	1	0	2	2	0	2	1	1	1	1	2	0	1	2	1	1	0	2	1	0	0	0	1
852	0	0	2	0	1	1	2	0	1	1	0	1	2	2	2	0	0	1	0	0	0	0	2	0	0	0	1	0	2	2	0	0	1	1	1	2	1	0	1	1	0	0	1	1	0	1	0	0	1
853	0	2	0	0	0	0	0	0	2	1	0	1	2	1	1	0	2	0	0	2	2	0	0	0	0	1	1	0	1	2	1	2	2	0	1	1	1	0	1	1	0	1	0	2	0	1	0	0	1
854	0	1	1	1	0	1	1	1	2	2	0	1	0	0	1	1	1	0	0	2	2	0	2	0	0	0	1	1	1	1	2	1	1	0	0	2	2	0	2	0	0	0	0	2	0	0	0	1	1
855	0	1	1	0	0	1	0	0	2	1	0	1	1	0	0	0	1	1	1	1	1	0	1	0	1	1	1	1	2	2	0	2	2	0	0	2	1	0	1	1	0	0	1	1	1	0	0	0	1
856	0	2	0	0	0	1	1	0	1	1	1	1	1	0	0	0	1	0	1	1	2	0	2	0	0	0	1	1	2	1	1	1	1	0	1	1	1	0	0	2	0	0	0	2	1	0	0	1	1
857	1	0	2	1	0	1	2	0	0	0	0	0	0	0	0	0	1	0	1	1	2	1	2	0	0	0	0	1	2	2	1	1	1	0	1	1	1	0	1	1	0	0	1	2	1	0	0	0	1
858	0	2	1	1	0	1	0	0	1	1	1	0	0	0	0	0	0	1	0	1	0	0	2	0	0	0	1	2	1	1	2	0	0	1	0	2	2	1	0	2	1	0	2	2	1	1	0	0	1
859	0	0	2	1	0	1	2	0	2	1	1	1	1	1	1	0	1	1	1	0	0	1	1	0	0	0	2	1	2	1	0	1	1	2	1	1	2	2	0	0	0	1	0	1	1	0	0	0	1
860	0	0	2	0	1	1	1	0	1	1	1	1	1	0	0	0	1	1	0	2	2	1	2	0	1	1	2	0	2	2	1	2	2	0	0	2	2	1	1	2	2	0	0	2	0	2	0	1	2
861	1	1	1	0	0	1	1	1	2	2	0	0	0	0	0	0	0	0	0	2	2	0	2	0	0	0	2	0	2	2	2	1	1	1	0	1	2	1	1	0	0	0	0	1	0	0	0	0	0
862	1	1	1	0	1	2	1	1	2	2	0	0	0	0	0	0	0	1	0	1	1	1	2	0	1	1	2	0	2	1	0	2	2	0	1	1	1	0	0	0	0	0	1	2	1	0	0	0	1
863	0	1	1	0	0	0	0	0	2	1	0	1	1	1	1	0	2	2	2	0	1	0	2	0	0	0	2	0	2	2	1	0	1	0	1	2	2	1	0	1	0	0	1	2	1	0	0	1	1
864	0	1	1	0	0	1	0	0	2	2	0	0	0	0	0	0	0	1	1	1	2	0	2	0	0	0	1	0	2	2	0	0	1	1	1	1	2	0	2	0	1	0	1	2	0	0	0	0	1
865	1	2	1	1	0	1	1	2	2	2	0	0	0	0	0	0	0	1	1	1	1	0	1	0	0	0	2	0	1	1	1	1	1	0	1	1	2	0	1	1	0	0	0	2	0	0	0	0	0
866	1	2	0	0	0	0	1	1	2	1	0	0	0	0	0	0	1	1	0	1	1	0	2	0	0	0	2	0	2	2	0	1	1	1	1	1	1	0	0	2	0	0	0	2	1	1	0	0	0
867	1	1	1	0	0	1	2	0	1	0	1	0	0	0	0	0	1	1	1	1	2	1	2	0	1	1	1	2	1	1	2	1	1	0	1	1	2	0	2	1	0	0	1	2	1	1	0	0	1
868	1	0	2	0	1	2	1	0	1	1	0	0	1	1	1	0	2	1	1	1	2	0	2	0	0	0	2	0	2	2	0	1	0	1	0	2	2	0	2	0	1	1	0	1	0	0	0	1	2
869	0	1	1	0	0	0	2	1	1	1	0	0	0	0	0	0	1	2	1	0	2	0	2	0	0	0	1	1	1	2	2	2	2	0	2	0	1	0	0	2	0	0	0	0	0	0	0	0	2
870	0	0	2	0	1	1	1	0	2	2	0	2	2	2	2	0	1	1	0	1	1	0	2	0	0	0	0	0	2	2	0	0	1	2	1	2	1	0	1	1	0	1	0	2	1	1	0	0	1
871	0	2	1	0	0	0	1	0	1	0	1	0	0	0	0	0	2	0	0	2	2	0	2	0	0	0	2	0	1	1	1	1	1	0	0	2	1	0	1	1	0	0	1	2	1	0	0	0	1
872	1	1	2	1	0	2	1	0	1	1	0	2	1	1	2	1	2	1	1	1	2	0	1	0	0	0	0	0	1	1	1	0	0	0	0	2	2	1	1	0	0	1	0	1	1	0	0	0	0
873	1	1	1	0	1	1	1	0	1	0	1	0	0	0	0	0	2	1	0	2	2	1	1	0	0	0	1	0	2	2	0	2	1	0	1	1	1	0	1	1	0	0	1	1	1	1	0	0	2
874	0	2	2	0	0	1	2	0	1	0	2	0	1	1	0	0	2	0	0	2	2	0	2	0	0	0	1	0	2	2	1	2	2	0	1	1	2	1	0	0	0	0	0	2	1	0	0	0	0
875	1	1	1	1	1	2	1	0	1	1	0	0	0	0	0	0	1	0	0	2	2	0	0	1	1	1	1	0	2	2	1	1	0	0	1	1	0	0	0	2	0	0	1	1	1	0	0	0	1
876	0	1	1	0	1	2	1	0	1	0	0	0	1	1	2	0	1	1	1	0	0	0	2	0	0	0	1	0	1	1	2	0	0	0	0	2	0	0	1	0	0	0	0	2	0	0	0	0	0
877	1	1	1	1	0	1	2	0	1	1	1	1	1	1	1	0	2	0	0	2	2	0	2	0	0	0	1	0	2	2	1	0	0	0	1	1	2	1	1	0	0	0	1	2	0	1	0	0	2
878	0	0	2	0	0	1	1	0	1	1	1	1	1	1	1	0	2	0	0	2	2	0	1	0	1	1	2	0	2	1	0	2	2	0	1	1	1	0	0	1	0	0	0	1	0	0	0	0	0
879	0	2	0	0	0	0	1	0	1	0	1	0	1	0	0	0	1	0	0	2	2	0	2	0	0	0	1	0	2	2	0	0	0	0	1	1	2	0	1	2	1	0	0	1	0	0	0	0	1
880	1	1	1	0	0	1	0	0	2	2	0	1	1	0	0	0	1	1	1	1	1	0	2	0	0	0	1	1	2	2	1	2	1	0	0	2	0	0	1	1	0	0	0	1	0	0	0	0	2
881	1	2	1	0	0	1	0	0	2	2	0	1	0	0	1	1	1	1	1	0	0	0	1	0	0	0	0	0	1	2	1	2	2	0	1	1	1	0	0	2	0	0	1	1	1	2	0	0	2
882	1	2	0	0	0	0	1	1	2	2	0	0	1	1	1	0	2	0	0	2	2	1	1	0	1	1	1	0	2	1	0	2	2	1	1	0	2	0	1	0	0	0	0	2	0	0	1	0	0
883	0	1	1	0	0	0	1	1	2	2	0	0	2	2	2	0	1	0	2	0	2	0	1	0	0	0	2	0	2	2	1	1	1	0	1	1	1	0	0	2	0	0	0	2	0	1	0	0	1
884	0	1	1	0	1	1	1	0	1	1	0	0	0	0	0	0	0	0	1	1	1	0	1	1	1	1	2	1	2	2	1	0	0	0	0	2	1	0	1	0	0	0	0	2	1	1	0	0	1
885	1	2	0	0	1	1	1	0	1	0	0	0	0	0	0	0	1	1	1	1	1	0	2	0	0	0	0	2	1	2	2	2	2	0	0	2	2	0	2	1	0	1	0	1	1	0	0	0	1
886	0	1	1	1	0	1	0	0	2	1	0	0	0	0	0	0	0	1	1	1	1	0	2	0	2	2	2	0	2	2	1	2	1	0	0	2	0	0	0	2	0	1	0	1	1	0	0	0	0
887	1	2	1	1	0	2	0	0	2	1	0	0	0	0	0	0	1	1	1	0	0	0	2	0	1	1	2	0	2	2	1	1	0	0	2	0	1	0	0	1	0	0	0	2	0	0	0	2	2
888	0	2	1	1	0	1	2	0	1	1	0	0	1	1	1	0	1	0	1	1	2	0	1	1	0	0	2	0	2	1	1	1	1	0	1	1	2	0	1	1	0	0	0	1	0	0	0	0	2
889	1	1	1	1	1	2	1	1	2	1	0	1	1	0	0	0	1	0	0	2	2	0	2	0	1	1	2	1	2	2	1	0	1	1	1	2	0	0	0	2	0	1	0	1	1	0	0	0	1
890	1	2	0	0	1	1	0	0	2	0	1	0	0	0	0	0	0	0	1	1	2	0	2	0	0	0	1	2	1	1	2	1	1	0	1	1	2	0	2	1	1	1	0	2	0	1	0	0	1
891	1	2	0	0	0	0	1	0	1	1	1	1	2	1	1	0	1	2	1	0	1	0	2	0	0	0	2	0	2	2	0	2	2	0	0	2	2	0	1	1	0	0	0	1	0	0	0	0	0
892	0	1	1	0	0	2	1	0	2	2	0	1	2	1	2	1	1	1	1	0	0	0	0	0	0	0	2	0	2	2	1	1	1	0	0	2	1	0	1	1	0	0	0	2	0	0	0	0	0
893	1	0	2	0	0	1	2	1	1	1	0	1	1	0	0	0	0	1	0	2	2	0	2	0	1	1	1	0	1	1	0	0	0	1	0	2	2	0	1	1	0	0	0	1	0	0	0	1	1
894	0	1	2	1	0	1	2	0	1	1	0	1	2	0	0	0	0	0	1	1	2	0	2	0	0	0	1	2	1	1	1	2	1	0	1	1	2	0	1	0	0	0	0	0	0	0	0	0	1
895	1	2	1	1	0	1	0	0	2	2	0	0	0	0	0	0	2	0	0	2	2	0	2	0	0	0	2	0	2	2	0	1	1	1	2	0	1	1	0	1	0	0	0	2	1	0	0	0	0
896	0	1	1	1	0	1	1	0	0	0	1	0	0	0	0	0	0	0	1	1	1	0	2	0	0	0	2	0	2	1	0	1	1	0	0	1	2	0	1	1	0	0	2	2	1	1	0	0	0
897	1	2	0	0	0	0	2	0	1	0	0	0	0	0	0	0	2	0	0	2	2	0	2	0	0	0	1	0	2	2	0	0	0	1	2	1	1	1	0	1	0	0	1	2	1	1	0	0	1
898	0	0	2	0	2	2	0	0	2	1	1	0	0	0	0	0	1	2	1	0	1	0	2	0	0	0	2	0	2	2	0	1	1	2	0	2	1	0	0	2	0	0	1	2	1	0	0	0	1
899	1	2	1	0	0	2	2	0	1	0	0	0	1	1	1	0	1	1	2	0	1	0	2	0	0	0	0	0	1	1	2	1	2	1	1	1	2	0	0	2	0	0	1	1	1	0	0	0	2
900	0	0	1	0	0	1	1	0	1	1	2	0	0	0	0	0	2	1	1	1	1	0	2	0	0	0	0	1	1	0	1	1	0	0	0	2	1	0	1	1	1	0	0	1	1	0	0	0	1
901	0	1	1	1	1	2	0	0	1	0	1	2	2	0	0	0	1	0	1	1	1	0	2	0	0	0	2	0	2	2	1	2	2	0	1	1	1	0	1	0	0	0	1	1	1	1	0	0	1
902	0	1	2	2	0	2	1	1	2	2	0	0	0	0	0	0	2	2	2	0	1	0	2	0	0	0	1	0	2	1	1	0	0	0	0	2	1	1	0	1	0	0	0	1	0	0	0	0	1
903	1	2	0	0	0	1	2	1	2	1	0	1	1	0	0	0	0	0	0	2	2	0	2	0	0	0	1	0	1	1	2	2	2	0	2	0	2	0	0	1	0	0	0	1	0	0	0	0	0
904	0	1	1	0	0	1	1	0	1	0	1	1	0	0	0	0	1	0	0	1	1	0	0	1	1	1	1	0	2	2	0	1	1	1	1	1	1	0	0	2	0	0	1	2	1	0	0	0	2
905	1	2	1	0	0	1	0	0	2	2	0	0	1	1	0	0	2	2	2	0	1	0	2	0	0	0	2	0	2	2	0	2	1	0	0	2	1	0	1	1	0	0	0	2	0	1	0	0	1
906	1	0	2	0	2	2	2	0	0	0	2	0	0	0	0	0	2	0	0	2	2	0	1	0	0	0	1	1	2	1	1	2	1	0	0	2	1	0	1	1	0	0	0	1	0	0	0	0	2
907	1	2	0	0	0	0	2	0	1	0	2	1	2	1	1	1	1	0	0	2	2	0	2	0	0	0	2	1	2	2	1	1	0	1	0	2	1	0	0	1	0	0	0	1	0	0	0	0	1
908	0	0	2	0	0	1	0	0	2	1	0	0	0	0	0	0	1	1	1	1	1	1	2	0	0	0	1	1	2	2	1	1	1	0	1	1	2	0	2	0	0	0	0	1	0	0	0	0	0
909	0	2	0	1	0	1	1	0	1	1	1	0	0	0	0	0	1	0	0	2	2	1	1	0	0	0	2	1	2	2	2	2	1	0	0	2	2	2	0	0	0	0	1	1	0	1	0	0	1
910	0	1	1	0	1	1	2	0	1	1	1	0	0	0	0	0	1	1	0	1	1	0	2	0	0	0	2	0	2	2	1	0	1	1	1	1	2	0	1	1	0	0	0	0	0	0	0	0	1
911	1	0	2	1	0	2	0	0	2	2	0	0	0	0	0	0	1	0	0	2	2	0	2	0	0	0	1	0	2	2	1	1	1	0	1	1	1	0	0	1	0	0	1	2	0	2	0	0	1
912	0	2	0	0	0	0	0	0	2	2	0	0	1	1	1	0	1	1	2	0	1	0	2	0	0	0	1	0	2	2	0	1	1	2	0	2	1	0	1	1	1	0	1	1	1	2	0	0	1
913	1	2	2	0	0	1	2	0	0	0	0	0	1	1	1	0	1	0	0	2	2	0	2	0	0	0	2	0	2	2	0	2	1	1	0	2	1	0	0	1	0	0	0	1	0	0	0	0	1
914	0	0	2	0	1	1	2	0	1	0	0	0	0	0	0	0	2	2	2	0	2	0	0	0	0	0	2	0	2	2	2	0	0	0	0	2	0	0	0	2	0	0	0	1	0	0	0	0	0
915	0	1	1	0	1	2	1	0	1	0	0	1	1	1	1	0	1	2	1	0	1	0	1	0	0	0	2	0	2	2	2	1	1	0	1	1	1	1	0	0	0	0	0	2	0	0	0	1	0
916	0	1	1	1	0	2	1	0	1	0	2	0	1	0	0	1	2	1	1	1	2	0	2	0	0	0	1	0	2	2	0	1	1	2	1	1	2	0	2	1	1	1	0	2	1	0	0	1	1
917	0	1	1	0	0	1	1	1	2	2	0	0	0	0	0	0	0	0	0	2	2	0	2	0	1	1	1	0	2	2	0	1	1	0	0	1	1	0	1	0	0	0	1	2	1	1	0	0	0
918	1	1	2	1	0	2	1	0	1	1	1	1	1	0	0	0	0	0	0	2	2	0	2	0	0	0	2	1	2	2	0	1	1	0	0	2	2	0	2	0	0	0	0	1	1	0	0	0	1
919	1	1	1	0	0	0	1	1	2	2	0	0	0	0	0	0	1	2	0	2	2	0	2	0	0	0	1	1	2	2	0	2	2	0	0	2	2	0	1	0	0	1	0	1	0	0	0	0	0
920	0	1	1	0	0	1	2	0	0	0	2	0	0	0	0	0	1	1	0	1	1	0	2	0	0	0	0	2	0	0	2	1	2	1	1	1	1	0	0	1	0	1	1	2	1	1	0	0	0
921	0	0	2	0	1	2	1	0	0	0	0	1	2	1	1	0	1	0	0	2	2	0	2	0	0	0	1	1	1	0	1	1	1	0	0	2	1	0	0	0	0	0	1	1	1	2	0	0	2
922	1	2	1	0	0	2	2	0	1	1	1	1	1	0	0	0	1	1	1	0	0	0	2	0	0	0	1	1	1	2	2	1	1	0	0	2	2	1	0	1	0	0	0	1	0	0	0	0	1
923	0	2	1	2	0	2	1	0	1	1	1	0	1	1	1	0	1	0	0	2	2	0	2	1	1	2	2	0	2	2	2	0	0	0	0	2	0	0	0	2	0	0	0	1	0	0	0	1	2
924	1	1	2	1	0	1	1	0	2	1	0	0	1	2	1	0	1	2	2	0	0	0	2	0	0	0	1	1	2	2	1	2	2	0	0	2	2	0	2	1	1	0	0	2	0	1	0	1	2
925	1	1	1	1	0	1	0	0	2	2	0	0	0	0	0	0	2	0	0	1	1	0	2	0	0	0	0	0	1	1	2	1	1	0	0	2	1	1	0	0	0	0	0	2	1	0	0	0	1
926	0	1	1	0	1	2	2	0	0	0	1	0	1	0	0	0	2	1	1	1	2	0	0	0	1	1	2	2	2	2	1	0	1	1	1	1	2	0	2	0	0	0	0	2	0	0	0	0	1
927	0	1	1	0	1	1	2	1	2	1	0	1	2	1	1	0	0	0	0	2	2	0	2	0	0	0	0	1	2	2	1	2	1	1	0	2	2	2	0	0	0	1	0	2	0	1	0	1	1
928	1	0	2	0	1	2	1	0	1	1	2	0	1	1	1	0	1	1	1	1	1	0	2	0	0	0	1	0	2	1	1	1	1	1	0	2	1	0	1	1	0	0	0	1	0	0	1	0	1
929	0	1	1	0	1	1	2	1	1	1	0	1	1	0	0	0	1	2	1	0	0	0	2	0	0	0	1	0	1	1	0	2	1	1	0	2	1	0	0	1	0	1	0	2	1	0	0	0	1
930	1	2	0	0	0	0	0	0	2	1	1	0	0	0	0	0	1	0	0	2	2	0	2	0	0	0	1	0	2	2	0	1	1	1	1	1	1	0	0	0	0	0	0	2	0	0	0	0	1
931	1	0	2	1	0	2	0	0	2	1	0	0	1	1	1	0	2	2	2	0	1	0	2	0	0	0	1	1	1	1	1	0	0	0	1	1	1	0	1	1	0	0	0	2	0	0	0	0	1
932	1	1	2	2	0	2	0	0	2	2	0	0	1	0	0	0	1	1	1	1	1	0	2	0	0	0	2	1	2	2	2	1	1	1	0	2	1	0	1	2	1	1	0	2	0	0	0	1	1
933	1	1	1	0	0	0	0	0	2	1	1	0	1	1	1	0	1	0	0	2	2	0	0	0	0	0	1	0	2	2	0	0	0	0	0	2	2	1	1	1	1	0	0	2	1	1	0	0	0
934	0	1	1	0	1	2	2	0	1	0	1	1	2	2	2	0	0	2	0	1	1	0	2	0	0	0	1	0	2	2	0	1	1	1	1	1	1	0	2	0	0	0	1	2	1	1	0	0	2
935	0	2	0	0	0	0	2	0	0	0	2	1	1	0	0	0	0	1	1	1	1	1	0	1	1	1	2	1	2	2	0	0	0	0	0	2	0	0	0	2	0	0	1	2	1	1	0	1	2
936	1	2	0	0	0	0	1	0	1	1	0	0	1	0	0	1	0	0	0	2	2	0	1	1	1	1	1	2	2	2	2	1	1	1	2	0	1	0	2	0	0	1	0	1	1	0	0	0	1
937	1	0	2	0	0	1	1	0	1	1	0	0	0	0	0	0	2	1	1	1	2	0	1	1	2	2	2	0	2	2	1	1	1	0	0	2	2	0	2	1	1	0	1	2	0	0	0	1	1
938	0	1	1	0	0	0	0	0	2	1	1	0	0	0	0	0	2	1	1	1	2	0	2	0	0	0	2	0	2	2	2	0	1	2	1	2	0	0	0	1	0	1	0	2	0	0	0	0	1
939	1	1	1	0	0	1	0	0	2	2	0	0	1	1	1	0	1	1	2	0	1	0	1	0	0	0	2	0	2	2	0	2	2	0	2	0	0	0	0	2	0	0	0	2	1	1	0	0	1
940	1	1	2	1	0	2	1	1	2	1	0	0	1	0	0	1	0	1	0	1	0	1	1	0	0	0	2	0	2	2	0	1	1	0	1	1	2	0	1	1	0	1	0	2	0	0	0	0	0
941	1	0	2	0	1	1	1	0	0	0	1	0	1	1	1	0	2	0	0	2	2	0	2	0	0	0	2	1	1	2	1	0	0	0	0	2	2	0	2	1	1	0	0	1	1	1	0	0	0
942	1	1	2	0	1	1	1	0	2	0	0	0	0	0	0	0	1	0	0	2	2	0	2	0	0	0	2	1	2	2	2	1	1	1	2	0	1	0	1	1	0	0	0	2	0	1	1	0	0
943	0	1	2	1	1	2	1	1	2	1	0	0	1	1	1	0	1	0	0	2	2	1	1	0	0	0	2	0	2	2	0	2	1	2	1	2	2	1	0	2	1	0	1	1	1	1	0	0	1
944	0	1	0	1	0	1	2	0	0	0	1	1	2	1	1	0	2	1	1	1	2	0	2	0	0	0	1	2	1	1	2	1	1	0	0	2	1	0	0	1	0	1	0	1	1	0	0	0	0
945	1	1	1	0	0	1	1	0	1	0	1	1	1	0	0	0	2	0	0	2	2	0	2	0	1	1	2	1	2	2	2	2	1	1	0	2	2	2	0	0	0	0	1	1	0	1	0	0	0
946	0	1	2	0	0	0	0	0	1	1	1	1	1	1	1	0	1	0	1	1	2	0	2	0	1	1	2	1	2	2	0	1	1	1	1	1	2	1	0	1	0	0	1	2	1	2	0	1	2
947	0	1	1	0	0	1	1	0	2	0	0	0	1	1	1	0	1	1	1	1	1	0	2	0	1	1	1	0	2	2	1	1	1	1	2	0	2	0	0	1	0	0	0	0	0	1	0	0	1
948	0	0	1	0	0	1	1	0	2	1	0	1	2	2	2	0	1	0	0	2	2	0	2	0	1	1	1	0	2	1	0	1	0	1	0	2	1	0	1	1	0	0	1	1	1	0	0	0	0
949	1	2	0	1	0	1	0	0	1	1	0	0	1	1	1	0	1	1	1	1	2	0	2	0	0	0	2	0	2	2	1	1	1	2	0	2	1	0	0	2	0	0	0	2	0	0	1	0	0
950	0	0	2	0	1	2	0	0	2	2	0	1	2	1	1	0	2	0	0	2	1	0	2	0	0	0	2	0	2	1	0	1	1	0	1	1	1	0	0	0	0	0	0	1	0	0	0	0	0
951	0	0	2	0	1	2	1	0	2	0	1	0	0	0	0	0	1	1	1	1	1	0	2	0	1	1	1	2	2	2	1	1	1	1	2	0	2	1	1	1	1	0	0	2	0	0	0	2	2
952	0	0	2	1	0	1	1	1	2	2	0	0	0	0	0	0	1	1	0	1	1	0	2	0	0	0	2	0	2	1	0	1	1	0	2	1	1	0	1	1	0	1	0	2	1	1	0	0	2
953	0	0	2	1	1	2	2	0	1	1	0	0	0	0	0	0	1	1	0	1	1	0	1	0	0	0	1	1	2	1	1	1	1	1	1	1	0	0	0	1	0	0	1	2	0	2	0	0	1
954	1	2	1	0	0	1	1	1	2	1	0	1	1	0	0	0	1	1	0	1	1	0	2	0	0	0	2	1	2	2	0	2	1	0	1	1	0	0	0	2	0	0	0	1	1	1	0	0	2
955	0	2	1	0	0	0	1	0	2	1	0	0	0	0	0	0	1	0	1	1	2	0	1	0	0	0	2	1	2	2	1	1	1	0	0	2	2	1	0	1	0	0	0	2	0	0	0	0	1
956	0	0	2	0	0	2	2	0	1	0	1	0	1	1	1	0	1	0	1	1	2	0	2	0	1	1	2	0	2	2	1	2	1	0	1	1	0	0	0	2	0	0	1	2	1	0	0	1	2
957	1	1	2	0	0	0	0	0	2	1	0	0	1	1	1	0	2	1	1	1	2	0	2	0	0	0	2	0	2	2	1	1	1	0	0	1	1	0	1	1	0	0	0	2	0	1	0	0	1
958	1	1	1	0	0	1	2	0	0	0	1	0	0	0	0	0	2	1	1	1	2	0	2	0	0	0	1	1	2	2	2	1	1	0	2	1	0	1	0	1	0	0	0	0	0	0	0	0	0
959	0	1	2	1	0	2	2	1	1	1	0	0	0	0	0	0	1	0	0	2	2	0	2	0	0	0	0	1	2	2	1	1	1	0	1	1	0	0	0	2	0	0	0	1	0	1	0	0	1
960	0	1	1	1	0	2	0	0	2	2	0	1	2	1	1	0	0	1	1	1	1	0	1	0	0	0	2	0	2	2	0	0	0	0	0	2	1	0	0	1	0	0	0	1	0	1	0	0	1
961	0	1	2	1	1	2	1	0	1	0	2	0	0	0	0	0	1	1	1	1	1	0	2	0	0	0	2	1	2	2	1	2	2	0	2	0	0	0	0	2	0	1	0	1	1	0	0	0	1
962	1	1	1	1	1	2	1	0	2	1	0	0	0	0	0	0	1	0	0	2	2	0	0	0	0	0	1	1	2	2	0	1	1	1	1	1	2	2	0	0	0	0	1	1	1	1	0	0	1
963	0	0	1	0	0	1	2	1	1	1	0	0	1	0	0	1	1	2	0	1	1	0	2	0	0	0	2	0	2	2	1	1	1	1	1	1	2	1	1	2	2	0	0	2	1	0	1	0	0
964	1	2	1	0	0	1	1	0	1	0	1	0	0	0	0	0	0	1	1	1	2	0	1	0	0	0	1	0	2	2	1	0	1	2	1	2	0	0	0	1	0	0	2	2	0	1	0	0	1
965	0	0	1	0	0	0	2	1	1	1	0	0	1	1	1	0	1	1	1	1	1	0	1	1	0	0	2	0	2	2	0	0	0	0	0	2	1	0	1	2	1	0	1	2	0	1	0	0	0
966	0	0	2	0	1	1	1	1	2	2	0	1	1	0	0	0	1	0	0	2	2	0	2	0	0	0	1	1	0	0	2	2	1	0	0	2	2	0	2	1	1	0	1	1	0	1	0	1	2
967	1	2	0	1	0	1	1	0	2	2	0	0	0	0	0	0	1	0	1	1	1	0	2	0	0	0	2	0	2	2	1	2	2	0	1	1	2	0	2	0	0	0	0	1	0	0	0	0	0
968	0	1	2	1	0	1	1	1	2	2	0	1	2	1	1	0	0	0	0	2	2	0	1	1	1	1	0	1	1	1	1	2	1	0	1	1	2	1	1	1	0	0	0	2	0	0	0	0	2
969	0	2	1	0	0	0	0	0	2	2	0	0	0	0	0	0	1	1	2	0	1	0	2	0	0	0	2	0	2	2	1	1	1	0	0	2	1	0	1	1	0	0	1	2	1	0	0	1	0
970	0	2	0	0	0	0	1	0	0	0	1	1	0	0	0	0	2	1	1	1	2	0	2	0	0	0	1	1	2	1	1	0	0	0	1	1	1	0	0	1	0	0	0	1	2	1	0	1	2
971	1	1	1	1	1	2	2	0	1	1	1	0	0	0	0	0	2	0	0	2	2	0	1	0	0	0	1	1	2	2	1	1	1	0	0	2	2	1	1	0	0	0	0	2	0	0	0	0	1
972	1	1	1	0	0	0	2	1	2	2	1	0	0	0	0	0	2	1	1	1	2	0	2	0	1	1	2	0	2	1	0	1	0	1	0	2	1	0	0	2	0	0	1	2	1	1	0	1	2
973	1	0	1	0	0	1	0	0	1	1	0	0	1	1	0	0	1	0	2	0	2	0	2	0	1	1	1	0	2	2	0	0	0	0	2	0	0	0	0	1	0	0	1	1	0	0	0	1	2
974	0	2	1	0	0	0	2	0	0	0	1	0	0	0	0	0	0	2	1	0	0	0	2	0	0	0	2	0	2	2	1	1	1	0	1	1	2	1	0	1	0	0	0	2	0	0	0	0	2
975	1	1	1	1	0	1	1	1	2	1	0	0	0	0	0	0	2	0	0	2	2	0	2	0	0	0	1	0	2	2	0	1	2	0	0	2	1	1	0	1	0	0	0	1	1	1	0	0	0
976	1	0	2	0	0	1	1	0	0	0	1	0	0	0	0	0	1	0	0	2	2	0	1	0	0	0	2	0	2	1	0	2	2	0	1	1	2	0	1	0	0	0	0	2	0	0	0	0	0
977	0	2	0	0	0	0	2	0	1	1	0	1	2	0	0	0	1	1	0	1	2	0	2	0	1	1	2	0	2	1	0	2	1	1	0	2	0	0	0	2	0	0	0	1	0	1	0	0	0
978	0	2	0	0	0	0	0	0	2	2	0	1	1	1	1	0	1	2	2	0	0	0	2	0	0	0	2	1	2	2	1	1	1	0	0	2	2	0	1	1	0	0	0	1	0	1	0	0	0
979	1	0	2	0	1	1	0	0	2	2	0	0	0	0	0	0	0	1	0	1	1	0	2	0	0	0	1	2	1	1	2	0	0	0	0	2	0	0	1	1	0	0	2	2	1	1	0	2	2
980	0	0	2	0	1	1	1	0	1	1	1	1	1	1	1	0	1	1	1	1	1	0	1	0	0	0	1	0	2	2	0	1	1	1	2	0	2	0	2	0	1	0	0	1	1	1	0	0	1
981	0	1	1	1	0	2	0	0	1	0	0	0	1	1	1	0	1	0	0	2	2	0	1	0	0	0	2	0	2	1	1	1	2	0	2	0	0	0	1	1	1	1	0	2	0	1	0	0	1
982	0	2	0	0	0	0	2	1	1	1	1	0	1	0	1	1	2	2	1	1	2	0	2	0	0	0	1	0	2	2	0	0	0	1	0	2	1	0	2	0	0	0	0	1	0	0	0	0	1
983	0	2	1	0	0	1	1	1	2	1	0	0	0	0	0	0	0	0	1	1	2	0	1	0	0	0	1	1	2	1	1	1	1	1	1	2	2	0	0	1	0	0	0	2	0	0	0	1	1
984	1	1	1	0	0	2	1	0	1	1	0	0	0	0	0	0	2	0	0	2	2	0	2	0	0	0	0	0	2	2	0	1	1	2	2	1	1	1	0	1	0	1	0	2	0	1	0	0	1
985	1	2	0	0	0	0	0	0	2	2	0	0	0	0	0	0	1	1	1	0	0	0	2	0	0	0	2	0	2	2	1	1	0	1	1	2	2	1	0	2	1	1	0	2	1	0	0	0	0
986	1	1	1	0	0	1	1	0	2	2	0	1	1	1	1	0	0	0	0	2	2	0	2	0	0	0	1	1	2	1	1	1	2	1	2	1	1	0	0	1	0	0	0	1	1	0	0	1	2
987	1	0	2	0	0	2	2	0	1	0	1	0	0	0	0	0	0	1	0	2	2	0	2	0	0	0	2	0	2	2	1	1	1	1	2	0	1	0	0	1	0	2	0	2	0	0	0	0	2
988	1	0	1	0	0	1	1	0	1	1	1	0	0	0	0	0	2	0	0	1	1	0	2	0	0	0	2	0	2	2	1	2	1	0	1	1	2	1	1	0	0	0	0	0	0	0	0	1	0
989	0	1	1	0	0	1	1	0	1	0	1	1	1	0	0	0	2	1	1	1	1	0	1	0	1	1	1	1	2	2	2	0	1	1	1	1	2	0	1	1	1	1	0	2	1	0	0	0	0
990	0	2	1	1	0	1	2	0	0	0	0	1	2	2	2	0	0	0	1	1	2	1	1	0	0	0	2	1	2	2	2	1	1	0	1	1	2	0	2	1	1	0	0	1	0	0	0	1	1
991	0	1	1	1	1	2	1	0	2	0	1	1	0	0	1	1	1	1	0	1	1	0	1	1	1	1	2	1	2	2	2	0	0	0	0	2	2	0	0	2	0	0	0	1	0	1	0	0	1
992	0	1	1	0	0	0	2	1	1	1	0	0	1	1	1	0	1	2	0	1	1	1	2	0	1	1	1	0	2	2	0	2	2	0	1	1	1	1	0	0	0	0	0	1	1	1	0	0	1
993	0	2	0	0	0	0	2	0	2	1	1	0	0	0	0	0	2	1	1	1	2	0	2	0	0	0	1	0	1	1	1	0	0	0	1	1	1	0	0	1	0	1	0	1	1	1	0	0	1
994	1	0	2	0	2	2	1	0	2	1	1	0	0	0	0	0	2	2	0	1	1	0	2	0	1	1	0	2	0	0	2	2	1	0	1	1	2	1	0	0	0	0	1	2	1	0	0	0	1
995	1	1	2	1	0	2	0	0	2	1	1	1	2	2	2	0	2	0	0	2	2	0	2	0	0	0	2	0	2	2	0	1	0	0	2	0	1	0	1	1	0	0	0	2	0	2	0	0	1
996	0	2	1	1	0	1	1	0	2	1	0	0	0	0	0	0	1	1	0	2	2	0	2	0	0	0	1	0	2	2	0	1	0	0	2	0	1	1	0	1	0	0	1	1	1	0	0	0	1
997	0	0	1	0	0	1	1	0	0	0	2	0	0	0	0	0	0	0	0	2	2	0	2	0	0	0	0	0	1	1	1	1	1	1	2	0	2	0	1	0	0	0	0	1	0	0	0	0	1
998	0	2	1	0	0	0	2	1	1	1	1	0	1	1	1	0	0	0	0	2	2	1	2	0	0	0	2	2	2	2	1	1	0	0	0	2	2	0	1	1	0	0	0	2	0	2	0	0	0
999	0	1	1	0	0	1	2	1	1	1	0	1	1	1	1	0	1	1	1	1	1	0	2	0	0	0	2	0	2	2	2	1	1	0	0	2	1	0	2	0	0	0	0	2	0	0	0	0	2
1000	1	1	1	0	0	1	2	0	0	0	2	1	2	2	2	0	1	0	1	1	2	0	1	1	1	2	1	1	2	2	0	2	1	2	1	2	2	0	1	0	0	1	0	1	1	1	1	0	0
[truncated: 252 more columns]
