# Supplementary material for: KNN-MDR: a learning approach for improving interactions mapping performances in genome wide association studies
Source: BMC Bioinformatics. 2017 Mar 21;18:184. doi: 10.1186/s12859-017-1599-7 (PMC5361736; doi:10.1186/s12859-017-1599-7)
Supplement: Supplementary file 6 — The data set(s) supporting the results of Table 4. (ZIP 7095 kb) [file 12859_2017_1599_MOESM6_ESM.zip › 100 simulations/S4/mkallsimul.dat]

1	1	0	1	0	0	1	0	0	2	0	0	0	2	1	1	1	0	1	1	1	1	0	2	0	0	2	2	2	2	2	2	0	1	2	0	1	1	0	0	1	0	0	0	0	0	0	0	2	0
2	1	0	1	0	0	0	1	0	1	0	0	1	1	1	1	0	0	2	2	0	2	0	2	0	0	1	2	2	2	2	2	2	2	2	1	2	2	0	0	1	0	0	1	0	0	0	0	2	0
3	0	0	1	0	0	0	1	1	2	0	0	0	0	0	0	0	0	0	0	1	1	0	2	0	0	1	1	2	2	1	0	1	2	0	0	1	1	0	0	1	0	0	0	0	0	0	0	0	2
4	0	0	2	0	0	2	0	0	2	0	0	0	0	0	0	0	0	0	2	0	2	0	1	1	1	0	2	2	2	1	1	0	1	0	0	2	2	0	0	1	0	0	0	1	0	0	0	2	0
5	1	0	1	0	0	0	0	0	2	0	0	0	2	2	2	0	0	0	1	1	2	0	2	0	0	2	1	2	2	1	1	1	0	1	0	2	1	0	0	1	0	1	1	0	1	0	0	1	0
6	1	0	1	0	0	1	1	0	1	1	1	1	2	2	2	0	0	0	1	0	1	0	2	0	1	2	1	2	2	2	1	1	0	2	2	2	1	0	0	1	0	0	1	0	0	2	0	0	1
7	0	0	2	0	0	2	0	0	2	0	0	1	1	0	0	0	0	1	0	0	0	0	2	0	0	1	1	2	2	2	0	0	1	1	1	1	0	0	0	2	0	0	0	1	0	0	0	1	1
8	0	1	2	0	1	2	1	1	2	0	0	0	1	1	1	0	0	0	2	0	2	0	2	0	0	2	1	1	2	2	1	1	1	1	0	2	1	0	0	1	0	1	0	0	1	0	0	1	1
9	0	1	1	0	0	1	1	0	1	0	1	0	0	0	0	0	0	0	1	0	2	0	1	0	0	2	0	2	1	1	1	1	1	0	0	0	1	1	1	1	0	1	1	0	1	1	0	1	1
10	1	0	2	0	0	0	1	0	2	0	1	0	2	2	2	0	0	1	1	0	2	0	1	0	0	0	1	2	2	1	1	1	1	0	0	1	1	0	0	1	0	2	2	0	2	1	0	2	0
11	0	0	0	0	0	1	1	0	1	0	1	0	2	1	1	1	0	0	1	1	2	0	2	0	0	0	1	0	2	2	0	0	1	1	1	2	2	0	0	1	0	0	1	0	0	1	0	0	0
12	0	0	2	0	0	2	2	0	0	0	1	0	0	0	0	0	0	0	0	1	0	0	1	1	0	1	2	2	2	2	2	1	2	0	0	0	0	0	0	1	0	0	0	0	0	0	0	2	0
13	0	0	1	0	1	1	0	0	2	0	0	0	1	1	1	1	0	0	1	0	2	0	2	0	0	1	1	1	2	2	1	0	1	2	0	2	1	0	0	1	0	1	1	0	1	0	0	2	0
14	0	0	2	0	1	2	0	0	2	0	0	0	1	1	1	0	0	0	0	1	1	0	1	0	0	1	1	1	2	2	0	2	1	1	0	1	2	0	0	0	1	0	0	0	0	0	0	1	0
15	1	0	2	0	0	2	1	1	2	0	0	0	0	0	0	0	0	1	1	2	1	1	2	0	1	1	2	2	2	2	1	0	0	2	2	2	2	1	1	0	0	0	0	0	0	1	0	2	0
16	1	0	0	0	0	0	0	0	2	0	0	0	0	0	0	0	0	1	1	1	0	1	2	0	0	2	1	1	1	1	1	2	2	1	1	2	0	0	0	0	0	1	1	0	1	2	0	0	0
17	1	0	1	1	0	1	1	0	1	0	1	1	1	0	0	0	0	1	2	0	2	0	2	0	0	1	1	1	2	2	0	1	1	1	0	2	2	0	0	1	0	2	1	0	1	0	0	1	1
18	0	0	2	0	1	1	2	1	1	0	1	0	0	0	0	0	0	0	2	0	2	0	0	0	0	1	2	2	2	2	1	1	1	1	0	1	0	0	0	1	0	1	2	0	1	1	0	2	0
19	0	0	0	0	0	0	1	1	2	0	1	0	0	0	0	0	0	0	1	1	1	0	2	0	1	0	2	2	2	2	0	1	2	0	0	0	1	0	0	2	1	0	1	0	1	0	0	2	0
20	1	0	1	0	0	2	1	0	1	0	1	1	1	0	0	0	0	0	1	1	2	0	2	0	0	1	2	2	2	2	1	1	1	2	0	2	2	0	1	2	1	0	0	0	0	0	0	0	0
21	1	0	2	0	0	1	1	0	1	0	2	0	1	1	1	0	0	0	1	0	1	0	2	0	0	1	1	1	2	2	0	1	2	0	0	1	2	0	1	1	1	0	0	0	0	0	0	2	0
22	1	0	2	0	0	2	2	0	0	0	1	0	0	0	0	0	0	1	1	1	2	1	0	1	1	1	2	2	2	2	1	0	1	2	0	2	1	0	0	2	0	0	0	1	0	0	0	0	0
23	0	0	2	0	0	2	0	0	2	0	0	0	2	0	0	1	0	1	0	2	1	0	1	1	1	2	2	2	2	2	0	1	1	2	1	2	2	0	0	0	0	0	1	0	1	1	0	0	1
24	1	0	1	0	0	1	1	0	1	0	1	0	0	0	0	0	0	1	1	1	1	0	1	0	0	1	1	2	1	1	2	0	1	1	0	1	2	0	0	0	0	1	0	0	0	0	0	2	0
25	0	0	1	0	0	1	1	0	1	0	1	0	0	0	0	0	0	2	2	0	2	0	0	0	0	0	2	2	2	2	0	1	1	1	0	1	2	0	0	1	0	1	1	0	1	2	0	2	0
26	0	0	1	0	0	1	1	0	2	0	1	0	0	0	0	0	1	0	2	1	2	0	1	0	0	0	2	2	2	2	1	1	1	2	1	2	1	0	0	2	0	1	1	0	1	1	0	2	0
27	1	0	0	0	0	0	1	0	1	0	1	1	1	0	0	0	0	0	1	1	2	0	2	0	1	1	1	1	2	2	0	0	1	1	0	2	2	0	1	1	1	0	0	0	2	0	0	1	0
28	0	0	2	0	0	1	2	0	0	0	0	0	0	0	0	0	0	0	1	0	1	0	2	0	0	0	1	1	2	2	1	1	1	0	0	1	1	0	0	1	0	0	0	0	0	0	0	2	0
29	1	0	1	0	1	1	1	0	0	0	1	0	1	1	1	0	0	0	1	0	2	0	2	0	0	1	2	2	2	2	1	0	1	1	0	1	1	0	0	2	0	0	0	0	0	0	0	0	0
30	1	0	2	0	0	2	1	1	2	0	0	2	2	1	1	0	0	1	0	1	0	0	2	0	1	1	1	2	2	1	1	1	1	1	0	2	1	0	0	1	0	0	1	1	0	1	0	2	0
31	1	0	1	0	0	0	2	1	2	0	0	0	1	1	1	0	0	0	2	1	2	0	0	1	1	0	1	1	2	2	0	1	2	1	0	2	1	0	0	1	0	0	0	0	0	0	0	2	0
32	0	1	1	0	1	1	1	1	2	0	1	0	0	0	0	0	0	1	0	1	2	0	2	0	0	0	1	1	1	1	1	1	1	1	0	1	2	0	0	1	0	1	0	0	1	1	0	1	0
33	0	0	1	0	1	1	0	0	2	0	0	1	1	0	1	1	0	0	2	0	2	0	2	0	1	0	2	2	2	2	0	0	2	1	0	2	0	0	0	2	1	1	0	0	0	0	0	2	0
34	1	0	1	0	0	0	1	1	1	1	0	0	1	1	1	0	0	0	1	1	1	0	1	1	1	1	0	2	2	2	1	0	1	1	1	1	0	0	0	1	0	0	0	0	1	1	0	2	0
35	0	1	0	0	0	1	2	0	0	0	1	1	1	1	1	0	0	1	2	0	1	0	1	0	0	1	2	2	2	2	2	0	0	2	0	2	1	0	0	1	0	0	1	1	2	0	0	0	0
36	0	0	1	1	0	1	0	0	2	0	0	0	2	1	1	1	0	1	2	0	2	0	2	0	0	1	1	2	1	1	2	1	2	0	0	2	1	0	0	2	1	0	0	0	0	0	0	2	0
37	1	0	1	0	0	1	1	1	2	0	0	1	2	1	1	0	0	1	1	1	1	0	2	0	1	2	2	2	2	2	1	0	0	1	1	2	1	1	0	0	0	0	0	0	0	1	0	1	1
38	0	0	2	0	1	1	2	0	2	0	0	1	1	1	1	0	0	0	2	0	2	0	2	0	0	1	2	2	2	2	1	0	0	1	0	1	1	0	0	0	0	1	1	0	0	2	0	2	0
39	0	0	2	0	0	2	0	0	2	0	1	0	1	1	1	0	0	0	1	0	1	0	2	0	0	1	1	1	1	2	1	1	2	1	0	1	2	0	0	0	0	0	0	0	0	0	0	2	0
40	1	0	1	0	0	0	1	0	1	0	0	0	1	1	1	0	0	0	1	1	2	0	2	0	2	1	2	2	1	2	1	1	2	0	0	1	1	0	0	0	0	0	0	0	0	0	0	0	0
41	0	0	1	0	0	1	1	0	1	0	0	1	2	1	1	0	0	0	2	1	2	0	1	0	0	1	1	1	2	2	0	1	0	1	0	1	1	1	1	1	0	1	1	0	1	0	0	0	0
42	0	0	0	0	0	1	2	1	1	0	1	1	2	1	1	1	0	0	2	1	2	0	2	0	0	1	1	2	2	1	1	0	0	2	0	2	2	0	0	0	1	1	0	0	0	0	0	2	0
43	0	1	1	0	1	1	0	0	2	0	1	0	1	0	0	0	0	0	2	0	2	0	1	1	1	1	1	1	2	2	1	2	2	1	1	2	2	0	0	0	0	1	1	0	0	1	0	1	0
44	0	0	0	0	0	0	1	0	1	0	0	0	0	0	0	0	0	1	2	0	2	0	1	0	0	0	0	1	1	1	1	0	0	2	1	1	1	0	0	2	0	0	0	0	1	1	1	1	0
45	0	0	2	0	0	1	1	1	2	0	0	0	1	0	0	0	0	0	2	0	2	0	2	0	1	2	2	1	2	2	1	0	0	2	0	2	2	0	1	2	1	0	0	0	0	1	0	2	0
46	0	0	2	0	2	2	1	0	1	0	1	0	1	1	1	0	0	2	2	0	2	0	1	0	0	1	1	1	2	2	1	0	0	2	1	2	2	0	0	1	0	1	1	0	1	0	0	1	0
47	1	0	0	0	0	1	2	0	1	0	1	1	1	0	0	0	0	0	1	0	1	0	2	0	0	1	0	0	2	1	0	1	1	1	0	1	2	0	0	0	0	0	0	0	2	0	0	1	0
48	1	1	1	0	0	1	1	0	0	1	2	0	0	0	0	0	0	0	2	0	2	0	1	1	1	1	2	0	1	1	1	0	0	2	0	2	0	0	0	1	0	0	0	0	0	0	0	2	0
49	1	1	0	0	0	1	1	0	1	0	1	0	0	0	0	0	0	0	0	2	0	0	2	0	0	1	1	2	1	1	1	1	2	2	0	2	2	0	0	2	1	0	0	0	0	1	0	1	1
50	0	0	2	0	0	1	1	1	2	0	0	1	1	1	1	0	0	1	1	1	1	0	1	0	1	1	2	2	2	2	0	0	0	1	0	2	0	0	0	2	0	0	0	0	0	0	0	1	0
51	1	0	1	0	0	0	2	0	0	0	0	0	0	0	0	0	0	1	1	1	1	0	2	0	0	0	2	2	2	2	0	2	1	0	0	1	2	0	0	1	0	1	0	0	1	1	0	2	0
52	0	0	1	0	0	1	1	0	1	0	2	0	0	0	0	0	1	0	2	1	2	0	2	0	0	0	1	1	1	2	1	2	2	0	0	0	1	0	0	2	0	0	0	0	0	0	0	0	1
53	1	0	0	0	0	0	0	0	2	0	2	0	1	1	1	0	0	0	0	2	0	0	0	1	1	0	1	1	2	2	1	0	0	1	1	1	2	0	0	1	0	0	0	0	0	2	0	0	0
54	1	0	2	0	1	2	1	0	1	0	2	1	2	1	1	0	0	1	2	0	2	0	1	1	1	1	1	2	2	1	1	0	0	1	0	1	0	0	0	2	0	0	0	0	0	0	0	2	0
55	0	0	0	0	0	0	2	0	1	0	2	0	0	0	0	0	1	1	0	1	1	0	2	0	0	1	1	1	2	2	0	2	2	1	0	2	2	0	1	2	1	0	0	0	0	0	0	2	0
56	1	0	2	0	0	2	0	0	2	0	0	1	1	0	0	0	0	1	1	1	2	0	2	0	1	1	2	2	1	1	1	1	2	1	1	1	1	0	1	2	1	1	0	0	1	0	0	1	0
57	1	0	1	0	0	2	1	1	2	0	0	1	2	1	1	0	0	1	2	0	2	1	1	0	0	1	2	1	2	2	1	2	1	2	1	2	1	0	0	1	0	0	0	0	0	0	0	2	0
58	0	0	2	0	0	2	1	0	2	0	0	0	1	1	0	0	0	1	1	1	2	0	2	0	0	1	0	1	2	2	0	0	1	1	1	2	0	0	0	2	1	0	2	0	1	1	0	1	1
59	1	0	1	0	0	2	2	1	1	0	0	0	0	0	0	0	0	2	1	1	1	0	2	0	0	0	2	2	2	2	2	0	1	1	0	1	2	0	1	2	1	0	1	0	1	1	0	1	0
60	0	1	2	0	0	1	1	0	1	0	1	0	1	1	1	0	0	0	1	0	1	0	2	0	1	0	0	2	1	1	2	0	1	0	0	1	0	0	0	2	0	0	0	0	1	1	0	0	0
61	1	0	1	0	1	2	2	0	1	0	2	0	2	1	1	0	1	1	0	1	1	0	2	0	0	2	2	2	2	2	1	1	1	1	1	1	1	0	0	0	0	0	0	0	0	0	0	2	0
62	0	0	0	0	0	1	2	0	0	0	2	0	0	0	0	0	0	1	1	0	2	0	2	0	0	1	1	1	2	2	0	2	1	1	0	2	1	1	1	1	0	0	1	0	0	0	0	1	1
63	1	0	0	0	0	0	2	0	0	0	0	0	1	1	1	0	1	1	0	2	1	0	1	0	0	0	2	2	2	1	0	1	0	1	1	2	1	1	0	1	0	0	2	0	0	0	0	2	0
64	1	0	2	0	0	2	2	0	1	0	0	1	0	0	0	0	0	1	2	0	2	2	0	0	0	1	0	2	1	1	1	1	1	1	0	2	2	0	0	1	1	0	0	0	0	0	0	1	1
65	1	0	1	0	0	0	0	0	2	0	0	0	1	1	1	0	0	2	0	2	0	0	1	0	0	0	2	2	2	2	0	1	1	0	0	1	2	0	1	2	1	0	1	0	1	0	0	1	1
66	1	0	2	0	0	2	2	0	0	0	0	0	2	2	2	1	0	0	2	1	2	0	0	0	0	1	1	2	2	2	2	0	1	1	0	1	1	1	0	1	0	0	0	1	0	0	0	0	0
67	1	0	2	0	1	2	1	0	1	0	0	0	0	0	0	0	0	0	0	1	2	0	2	0	0	1	2	2	2	2	0	2	1	2	1	2	2	1	1	0	0	1	1	0	0	1	0	2	0
68	0	0	1	0	0	1	1	0	1	0	0	0	1	1	1	0	0	1	2	1	2	0	2	0	0	1	0	1	2	2	1	1	2	1	0	2	1	0	0	1	1	1	0	0	1	0	0	0	1
69	0	1	2	0	0	1	1	1	2	0	0	0	1	1	1	0	0	1	1	1	1	0	2	0	1	1	1	1	2	2	1	0	1	1	0	1	1	0	0	0	0	0	0	0	1	0	0	1	0
70	1	0	1	0	0	0	0	0	2	0	0	0	0	0	0	0	0	2	0	2	0	0	2	0	1	0	1	1	2	2	0	1	2	0	0	2	2	0	0	1	0	0	0	0	0	1	0	2	0
71	1	0	2	0	0	1	2	1	1	0	0	1	1	0	0	0	0	1	2	0	2	0	2	0	0	1	2	2	2	2	1	0	1	1	0	2	2	0	0	1	0	0	0	1	1	1	0	1	0
72	1	0	1	0	0	1	1	0	2	0	0	0	0	0	0	0	0	1	1	0	2	0	1	0	0	0	2	2	2	2	2	1	2	0	0	1	1	0	0	2	0	1	0	0	1	1	0	0	0
73	0	0	1	0	0	0	2	0	0	0	0	0	0	0	0	0	0	0	1	1	2	1	2	0	0	2	1	0	2	2	0	1	0	1	0	1	0	0	0	1	0	0	1	0	1	0	0	0	2
74	0	0	2	0	2	2	1	0	1	0	2	0	1	1	1	0	0	0	0	1	1	0	2	0	0	2	1	1	2	2	1	1	0	1	0	2	1	1	0	0	0	0	0	0	0	0	0	1	0
75	0	0	2	0	0	2	0	0	2	0	0	1	2	1	1	1	0	2	0	2	0	0	2	0	1	0	2	2	2	2	1	2	2	0	0	0	1	0	0	1	0	2	2	0	2	1	0	2	0
76	1	1	1	0	0	2	2	1	2	0	0	0	0	0	0	0	0	1	1	1	1	0	2	0	0	1	1	2	1	1	1	0	1	1	0	2	2	0	0	1	0	0	0	0	0	0	1	1	0
77	1	0	2	0	0	2	2	1	2	0	0	0	1	0	1	1	0	1	2	0	2	0	2	0	0	0	2	2	2	2	0	0	1	0	0	1	2	1	1	0	0	0	0	0	0	0	0	2	0
78	1	0	1	0	0	0	1	0	2	0	0	0	2	2	2	1	1	1	1	1	1	0	2	0	0	1	2	2	2	2	1	0	1	2	1	2	1	0	0	2	0	0	1	0	0	0	0	0	0
79	1	0	1	0	0	1	1	0	1	0	0	0	1	1	1	0	0	1	0	2	1	0	2	0	0	1	2	2	2	2	0	1	1	2	0	2	0	0	0	2	0	0	1	1	0	1	0	0	0
80	0	0	0	0	0	0	2	1	1	0	0	1	1	0	1	1	0	1	0	2	1	0	2	0	1	1	2	2	2	1	0	1	1	1	0	2	1	0	0	1	0	2	2	0	1	1	0	2	0
81	0	0	1	0	0	1	1	1	2	0	0	0	0	0	0	0	0	0	1	1	2	0	2	0	0	0	2	2	2	2	1	1	0	1	0	1	2	0	0	1	0	1	0	0	1	0	0	1	0
82	0	0	1	0	0	1	1	0	2	0	0	0	0	0	0	0	0	1	1	1	1	0	2	0	1	2	1	2	2	1	1	0	0	1	1	2	1	0	0	1	0	1	1	0	1	1	0	2	0
83	0	0	1	1	0	1	1	0	1	0	0	0	1	1	1	0	0	0	1	0	1	0	2	0	0	0	1	2	2	2	0	1	1	0	0	1	1	0	0	1	0	0	2	0	0	2	0	1	0
84	0	0	1	0	0	1	2	0	1	0	2	0	1	1	1	0	0	0	2	0	2	0	2	0	0	1	1	1	2	2	0	1	1	1	0	2	0	0	0	1	0	0	0	0	1	1	0	1	0
85	1	0	1	0	0	1	0	0	2	0	1	1	1	0	0	0	0	0	1	2	1	0	2	0	0	1	2	2	2	2	0	2	2	0	0	0	2	1	1	0	0	1	1	0	1	1	0	2	0
86	1	0	1	0	0	1	2	0	1	0	2	0	1	1	1	0	1	1	1	0	1	0	1	1	1	0	2	2	2	2	2	0	1	0	0	2	1	0	0	2	0	0	0	1	0	1	0	2	0
87	1	0	2	0	0	0	0	0	2	0	2	0	0	0	0	0	1	2	1	0	1	0	1	0	0	1	2	2	2	1	0	1	1	2	2	2	1	0	0	2	1	0	0	0	0	0	0	0	1
88	1	0	1	0	1	2	1	0	1	0	0	1	2	1	1	0	0	0	2	1	2	0	1	0	0	1	0	1	2	2	0	0	1	2	0	2	2	0	0	0	0	0	0	1	1	1	0	0	2
89	0	0	2	0	0	1	0	0	2	0	1	1	1	0	0	0	0	1	1	1	2	0	1	0	0	2	2	2	2	2	0	1	0	2	1	2	2	1	1	1	0	0	1	1	1	0	0	0	0
90	0	0	1	0	1	2	1	1	2	0	0	1	2	1	1	1	0	0	2	1	2	0	2	0	0	1	2	2	2	2	1	2	1	0	0	0	2	0	0	2	1	1	1	0	1	0	0	1	0
91	1	0	1	0	0	1	2	1	1	0	1	0	0	0	0	0	0	1	2	1	1	0	2	0	0	1	1	1	1	1	0	0	1	1	0	2	2	0	0	1	0	0	0	0	0	1	0	2	0
92	1	0	1	0	0	1	2	0	1	1	1	1	1	1	1	0	0	0	2	0	1	0	2	0	0	2	2	2	2	2	1	0	2	1	0	2	0	0	0	2	0	1	1	0	1	2	0	2	0
93	0	0	1	0	0	2	1	0	1	0	1	1	1	1	1	0	0	1	1	0	1	0	1	0	0	1	1	0	2	2	0	1	0	2	1	2	1	0	0	2	0	0	0	0	0	0	0	0	2
94	0	0	1	0	0	1	2	0	0	0	1	0	0	0	0	0	0	2	1	0	1	0	1	0	0	2	2	2	2	2	0	1	1	1	0	2	2	0	0	1	1	2	2	0	2	1	0	1	0
95	0	1	1	0	0	0	2	0	0	0	1	0	0	0	0	0	0	1	1	0	2	0	2	0	0	1	1	1	2	2	1	0	0	1	1	2	2	0	1	1	1	0	0	0	0	0	0	2	0
96	1	0	0	0	0	0	1	0	1	0	0	0	0	0	0	0	0	1	2	0	2	0	1	0	0	2	1	2	1	1	1	0	0	2	0	2	2	0	0	0	1	0	1	1	0	1	0	1	0
97	1	0	1	0	0	1	0	0	2	0	0	0	1	1	1	0	0	1	0	1	2	1	2	0	0	1	1	1	2	2	0	1	1	0	0	1	2	0	1	1	1	0	1	0	1	0	0	2	0
98	0	0	2	0	0	1	0	0	2	0	0	0	1	0	0	0	0	2	1	1	2	0	1	0	0	2	1	1	2	2	1	0	0	1	0	1	1	0	0	1	0	0	2	0	1	1	0	1	1
99	0	0	1	0	0	0	2	0	0	0	2	1	1	0	1	1	0	0	2	0	2	0	1	0	0	0	2	2	2	2	2	2	1	2	0	2	1	0	0	2	0	2	1	0	1	0	0	1	0
100	1	0	1	0	0	1	0	0	2	0	0	0	0	0	0	0	0	0	2	0	2	0	1	0	0	1	2	2	2	1	0	1	1	0	0	1	1	0	0	1	0	1	0	0	0	0	0	0	0
101	0	0	0	0	0	1	2	0	0	0	0	1	2	1	1	1	0	1	0	2	1	0	1	0	0	1	0	1	2	2	0	1	2	0	0	2	2	0	0	1	0	1	2	0	0	0	0	2	0
102	0	0	2	0	0	2	2	1	1	0	0	1	1	0	0	0	0	0	1	0	1	0	2	0	0	1	2	2	2	1	0	2	2	2	1	2	1	0	0	0	0	0	0	0	0	0	1	0	1
103	1	1	0	0	0	1	1	1	2	0	0	0	0	0	0	0	0	1	0	0	1	0	2	0	0	0	2	2	2	2	2	2	1	0	0	1	0	0	0	1	0	1	1	0	0	0	0	1	0
104	0	0	2	0	1	2	0	0	2	0	0	0	1	1	1	0	0	1	1	0	2	0	1	0	0	1	1	1	2	2	0	2	1	2	1	2	1	0	0	1	0	1	0	0	2	1	0	2	0
105	1	0	0	0	0	0	1	0	2	0	1	1	0	0	0	0	0	1	1	0	2	0	2	0	0	1	2	2	2	2	0	0	1	0	0	1	1	0	0	1	0	0	0	0	0	0	0	2	0
106	1	0	0	0	0	0	0	0	2	0	0	0	1	0	0	0	0	1	2	1	2	0	2	1	1	1	1	1	2	2	0	0	1	1	1	1	1	0	0	1	0	1	1	0	1	0	0	1	0
107	1	0	2	0	0	2	1	0	2	0	0	1	1	0	1	1	0	0	1	1	2	0	2	0	0	0	1	1	2	2	0	0	1	1	1	2	2	0	0	2	1	0	2	0	0	2	0	2	0
108	1	0	2	0	0	2	1	1	2	0	0	1	1	1	1	0	0	1	2	1	2	0	0	1	1	1	2	2	2	2	1	0	1	0	0	2	2	0	0	2	0	1	1	0	1	1	0	1	1
109	0	0	1	0	0	1	1	0	2	0	0	1	1	0	0	0	0	1	2	0	2	0	2	0	1	0	2	2	2	2	1	2	1	0	0	1	1	0	0	0	0	0	0	0	0	1	0	2	0
110	0	0	1	0	0	0	0	0	1	0	1	0	1	0	0	1	1	2	0	2	2	0	1	0	1	2	1	1	1	1	0	1	1	1	1	1	2	0	0	0	0	1	1	0	0	1	0	2	0
111	1	0	1	0	1	1	1	0	1	0	0	1	2	2	2	0	0	0	2	1	2	0	1	0	1	2	1	1	2	2	0	0	2	0	0	2	2	0	0	0	0	0	0	0	1	0	0	1	0
112	1	0	0	0	1	1	1	0	1	0	0	0	0	0	0	0	0	0	1	0	1	0	1	0	1	0	1	1	1	1	2	0	1	2	1	1	2	0	0	1	0	2	2	0	2	1	0	2	0
113	1	0	1	1	1	2	0	0	2	0	0	0	0	0	0	0	0	1	2	0	2	0	2	0	0	0	1	1	2	2	0	0	2	1	0	2	1	0	0	1	0	0	0	1	0	1	0	1	0
114	1	0	0	0	0	0	1	0	2	1	1	0	0	0	0	0	0	0	2	0	2	0	2	0	0	2	2	2	2	2	1	1	2	0	0	2	1	0	0	1	0	1	1	0	1	0	0	0	0
115	1	0	1	0	0	1	1	1	2	0	0	1	1	1	1	0	0	0	2	1	2	0	2	0	1	0	0	1	1	0	1	1	1	2	0	2	1	0	0	1	0	0	1	1	2	0	0	1	0
116	0	0	2	0	1	2	1	0	1	0	1	0	0	1	1	0	0	0	1	0	1	0	1	1	1	1	1	1	2	2	0	0	1	1	0	2	1	1	1	1	1	1	1	0	1	1	0	1	0
117	0	0	1	0	0	1	2	0	0	0	0	1	1	1	1	0	0	0	1	1	1	0	1	1	1	0	2	2	1	1	1	0	2	1	0	1	0	0	0	1	0	1	1	0	1	0	0	2	0
118	1	1	1	0	0	1	2	0	1	0	0	1	1	1	1	0	0	1	2	0	2	0	2	0	0	0	1	1	2	2	0	0	1	0	0	2	1	0	0	2	0	1	1	0	1	1	0	2	0
119	1	0	1	1	0	2	1	0	1	0	0	0	2	1	1	0	0	0	2	0	2	0	2	0	0	2	2	2	2	1	0	0	1	0	0	1	2	0	0	0	0	1	1	0	1	2	0	1	1
120	1	0	2	0	0	1	1	0	1	0	0	1	1	0	0	0	0	0	2	1	2	0	1	1	1	0	1	1	2	2	1	0	0	2	2	2	1	1	0	1	0	1	0	0	0	1	0	1	0
121	0	0	1	0	1	2	1	1	2	0	1	1	1	0	0	0	0	1	1	0	2	0	2	0	0	1	1	2	1	1	2	2	1	1	0	1	0	0	0	0	0	0	0	0	0	0	0	1	1
122	1	0	1	0	0	0	1	0	2	0	1	0	1	1	1	0	0	0	1	0	2	0	2	0	0	1	1	1	2	2	0	0	0	1	1	2	2	0	0	0	0	0	0	0	0	0	0	2	0
123	1	0	0	0	0	1	1	0	2	0	0	0	1	1	1	0	0	0	2	1	2	0	1	0	0	1	2	2	2	2	1	1	1	1	1	2	1	0	0	1	0	0	0	0	0	0	0	1	0
124	1	0	1	0	0	1	1	0	1	0	0	0	1	1	1	0	0	1	1	0	1	0	1	1	1	0	1	1	2	2	0	0	0	2	2	2	0	0	0	2	0	1	1	0	1	0	0	2	0
125	1	0	2	0	0	1	2	1	1	0	0	0	0	0	0	0	0	0	0	0	0	0	1	0	0	0	1	1	2	2	0	0	0	1	1	2	2	0	0	0	0	0	0	0	1	0	0	2	0
126	0	1	2	0	0	1	2	1	1	0	0	1	1	1	1	0	0	2	2	1	2	0	2	0	0	2	2	2	1	1	2	0	0	2	1	2	1	1	1	1	0	1	1	0	1	0	0	2	0
127	0	0	0	0	0	0	1	0	1	0	1	0	0	0	0	0	0	0	2	0	2	0	1	0	0	2	2	2	2	2	0	0	1	1	0	1	1	0	0	0	0	1	1	0	1	0	0	1	1
128	0	0	2	0	1	2	1	1	2	0	0	0	1	1	1	0	1	1	0	2	1	0	2	0	0	1	1	1	2	2	0	1	1	1	0	2	1	1	0	0	0	1	1	0	1	2	0	1	1
129	0	0	2	0	0	2	1	0	2	0	0	1	1	0	0	0	0	0	1	0	1	0	2	0	1	1	2	2	2	2	0	0	2	0	0	2	1	0	0	1	1	0	1	0	1	0	0	1	0
130	1	0	2	0	0	1	0	0	2	0	0	1	1	0	1	1	0	0	0	0	0	0	1	0	0	1	1	2	2	2	1	1	1	2	1	2	0	0	0	2	0	1	1	0	0	0	0	2	0
131	0	0	0	0	0	0	1	0	1	0	0	1	2	0	0	0	0	0	2	1	2	1	1	0	0	1	1	2	2	1	1	1	1	1	0	2	0	0	0	1	0	0	0	1	1	1	0	1	0
132	0	0	2	0	1	1	2	1	1	0	0	0	0	0	0	0	0	2	1	1	2	0	0	0	1	0	2	2	2	2	1	0	1	2	1	2	2	0	1	1	1	0	0	2	0	2	0	0	0
133	1	0	2	0	1	1	1	0	2	0	0	0	1	0	0	1	0	2	1	1	2	0	2	0	0	0	2	2	2	2	1	0	0	2	2	2	2	0	0	1	0	0	0	0	1	0	0	1	0
134	0	0	2	0	1	1	2	0	0	0	0	0	1	0	0	0	0	1	2	0	2	0	1	1	1	1	0	1	1	1	1	0	1	1	0	2	1	0	0	1	0	1	0	0	1	0	0	0	1
135	0	0	2	0	0	1	0	0	2	0	0	0	1	0	0	1	0	0	1	0	1	0	0	0	0	1	0	2	2	2	1	0	1	2	0	2	2	0	0	2	1	0	0	1	0	0	0	2	0
136	0	0	0	0	0	1	0	0	2	0	0	1	2	1	1	1	0	0	1	0	2	0	2	0	0	0	2	2	2	2	1	1	1	1	0	2	2	0	1	1	1	0	0	0	0	0	0	2	0
137	0	0	1	0	1	2	0	0	2	0	0	0	1	1	2	0	0	0	1	0	2	0	2	0	0	1	2	2	2	2	2	0	2	1	0	1	1	1	0	1	0	1	0	0	1	0	0	1	1
138	0	0	0	0	0	1	0	0	1	0	1	1	1	0	0	0	0	2	1	1	1	0	2	0	0	1	2	2	2	2	0	1	2	0	0	2	1	0	0	2	0	2	2	0	1	1	0	1	1
139	0	0	0	0	1	1	1	0	1	0	0	0	0	0	0	0	0	1	2	0	1	0	1	1	0	1	2	2	2	2	1	1	1	2	1	1	2	1	1	0	0	0	0	0	1	1	0	1	0
140	0	0	0	0	0	1	2	1	1	0	1	0	1	0	0	0	0	0	1	1	2	0	1	0	0	0	1	2	2	1	1	1	0	1	0	1	1	0	0	1	0	0	0	2	0	2	0	1	0
141	1	0	1	0	0	0	1	0	2	0	1	0	0	0	0	0	1	1	2	1	2	0	2	0	0	2	2	2	2	2	0	1	1	1	0	2	1	0	0	2	0	0	0	1	0	1	0	2	0
142	1	0	1	0	0	1	2	1	1	0	1	0	0	0	0	0	1	2	1	0	1	0	2	0	0	2	1	1	2	2	0	1	0	2	1	2	0	0	0	1	0	2	2	0	2	1	0	1	0
143	0	0	2	0	0	1	2	1	1	0	0	0	0	0	0	0	0	1	0	1	2	1	2	0	0	0	2	2	2	2	1	0	1	0	0	1	1	0	0	0	0	0	0	1	0	0	0	0	1
144	1	1	0	0	0	1	1	0	1	0	0	0	0	0	0	0	0	1	0	2	1	0	2	0	0	1	1	2	2	1	0	0	1	2	0	2	0	0	0	1	0	0	0	0	0	0	0	1	1
145	0	0	1	0	0	0	2	0	0	0	2	0	1	0	0	0	0	0	2	0	2	0	2	0	1	0	2	2	2	2	1	0	0	2	0	2	1	0	0	0	0	0	0	0	0	0	0	2	0
146	1	0	2	0	1	2	1	0	1	0	0	1	1	0	1	1	0	1	2	0	1	0	0	0	0	0	2	2	2	2	1	1	2	0	0	0	2	0	0	1	0	1	0	0	1	0	0	1	1
147	1	0	1	0	0	2	1	0	1	1	2	2	2	0	0	0	0	0	1	1	2	1	2	0	0	1	2	2	2	2	1	0	1	1	1	1	0	0	0	1	1	1	1	0	1	1	0	0	0
148	0	0	1	0	0	0	1	1	2	0	0	1	1	0	0	0	0	1	1	1	2	1	2	0	0	2	1	2	1	1	2	1	1	1	0	2	2	0	0	0	0	0	1	0	1	1	0	2	0
149	1	0	1	0	0	0	0	0	2	0	1	0	1	1	1	0	0	2	1	1	2	0	2	0	1	0	2	2	2	2	1	0	1	1	0	2	2	0	0	1	0	0	0	1	0	0	0	1	0
150	1	0	2	0	0	2	0	0	2	0	0	1	1	0	0	0	0	0	2	0	1	0	2	0	0	2	2	2	2	2	0	2	2	0	0	0	0	0	0	1	0	0	1	0	0	1	0	1	0
151	1	0	2	0	0	1	0	0	2	0	0	1	2	1	1	0	0	1	2	1	1	0	2	0	0	1	0	1	1	1	1	0	2	2	0	2	1	0	0	1	0	1	1	0	1	1	0	1	1
152	1	0	2	0	1	2	1	0	1	0	0	0	0	0	0	0	1	2	2	0	1	0	1	0	0	1	2	2	2	2	1	0	1	1	0	1	1	0	0	1	0	0	1	0	1	0	0	1	0
153	0	0	1	1	0	1	2	1	1	0	0	0	1	0	0	0	0	1	2	0	2	0	1	0	0	1	1	1	1	1	0	1	1	1	0	2	0	0	0	1	1	0	0	0	0	0	0	1	0
154	0	0	2	0	0	2	0	0	2	0	0	0	0	0	0	0	0	0	1	1	2	0	2	0	1	2	1	2	2	2	2	0	1	2	1	2	1	0	0	2	0	0	0	0	0	0	0	2	0
155	1	0	1	0	0	1	0	0	2	0	0	0	0	0	0	0	0	0	1	1	1	0	2	0	0	1	2	2	2	2	1	0	1	1	0	2	1	0	0	1	0	1	1	0	1	1	0	1	1
156	1	0	1	0	1	2	0	0	1	0	0	1	1	0	0	0	0	1	1	1	2	0	2	0	1	2	2	2	2	2	0	1	1	2	0	2	1	0	0	1	0	0	0	0	1	0	0	0	1
157	0	0	1	0	0	2	1	2	2	0	0	0	1	1	1	0	0	0	1	0	2	0	2	0	0	1	2	2	2	2	1	0	0	2	0	2	1	0	0	1	0	0	0	1	0	0	0	1	1
158	1	0	1	0	0	0	2	1	1	0	0	1	1	0	0	0	0	0	1	0	1	0	2	0	1	0	2	2	2	1	1	1	1	1	0	2	1	1	0	1	0	0	1	0	0	0	0	2	0
159	0	0	0	0	0	0	0	0	2	0	0	0	0	0	0	0	0	1	1	0	2	0	2	0	0	1	0	1	1	0	1	0	1	1	0	1	2	0	0	2	1	0	0	0	0	0	0	0	0
160	0	0	1	0	0	0	1	0	1	0	0	0	0	0	0	0	0	1	1	0	2	0	2	0	0	0	2	2	2	2	0	1	1	1	0	1	1	0	0	1	0	0	0	2	0	2	0	2	0
161	1	0	2	0	0	1	1	1	2	0	0	0	1	1	1	0	0	0	1	1	2	0	2	0	0	0	2	2	2	1	1	2	1	1	0	1	1	0	0	2	0	0	0	0	0	0	0	1	1
162	0	0	0	0	0	1	2	0	0	0	1	0	1	1	1	0	1	0	2	1	2	0	1	1	1	0	0	1	1	1	1	0	1	1	1	2	0	0	0	1	0	1	1	0	0	0	0	0	1
163	0	0	2	0	0	2	1	0	1	0	1	0	1	1	1	0	0	0	1	2	1	1	2	0	0	1	2	2	2	2	1	0	2	0	0	1	2	0	1	2	1	0	1	0	1	2	0	1	1
164	0	0	1	0	0	2	2	0	0	0	1	0	1	0	0	0	0	1	1	1	1	0	2	0	0	1	2	2	1	1	1	2	1	2	0	2	2	0	0	0	0	0	0	0	0	0	0	1	0
165	1	0	1	0	0	1	2	0	0	0	1	0	1	1	1	0	0	0	1	0	2	0	2	0	0	2	1	1	2	2	1	1	1	1	0	2	1	0	0	2	0	0	0	0	2	0	0	1	1
166	0	0	1	0	0	0	1	0	1	0	0	0	1	1	1	0	1	1	2	1	2	0	2	0	0	2	1	2	1	1	1	1	2	2	1	2	1	0	0	2	0	0	1	1	0	1	0	2	0
167	1	0	0	0	0	0	1	0	1	0	1	1	2	1	1	0	0	1	1	1	1	1	2	0	0	2	1	2	1	1	2	1	1	1	0	2	1	0	0	2	0	0	1	1	2	0	0	1	0
168	1	0	1	0	0	1	0	0	2	0	2	1	1	0	0	0	0	1	1	0	2	0	2	0	0	0	2	2	2	2	0	1	1	2	0	2	1	0	0	2	0	0	0	0	0	0	0	1	0
169	0	0	1	0	1	2	1	0	1	0	0	0	0	0	0	0	0	0	1	0	2	0	1	0	0	2	1	1	2	2	0	1	1	1	0	1	1	1	1	1	0	0	0	0	0	1	0	1	0
170	0	0	0	0	0	0	2	1	1	0	0	1	1	0	0	0	0	0	1	0	1	0	2	0	0	2	2	2	2	2	0	0	2	1	0	2	1	1	1	1	0	1	1	0	1	0	0	0	1
171	0	0	1	0	0	2	2	0	1	0	0	0	0	0	0	0	0	0	0	1	1	0	2	0	0	1	1	2	1	1	1	0	1	1	0	1	2	0	0	1	0	0	1	0	1	1	0	1	0
172	0	0	0	0	0	0	1	0	2	0	0	0	0	0	0	0	1	1	1	0	2	0	2	0	0	1	1	0	2	2	0	0	1	1	0	1	2	0	1	1	1	0	1	0	1	1	0	1	1
173	0	0	2	0	0	0	2	1	1	0	0	1	2	1	1	0	0	1	1	2	1	0	2	0	1	1	1	1	2	2	0	0	0	2	0	2	2	0	0	1	0	0	1	0	0	0	0	2	0
174	0	0	2	0	0	1	2	1	1	0	0	0	0	0	0	0	0	2	2	0	2	0	2	0	1	0	1	2	1	1	1	0	1	1	1	2	2	0	0	1	0	1	1	0	1	0	0	0	0
175	1	0	0	0	0	0	2	0	0	0	2	1	1	1	1	0	0	1	1	1	1	0	2	0	0	2	2	2	1	1	1	0	1	1	1	2	1	0	0	1	0	1	0	0	1	0	0	2	0
176	0	0	1	0	0	1	2	1	1	0	0	0	1	1	1	0	0	2	0	2	0	0	2	0	0	1	1	2	1	0	1	1	0	2	1	2	2	1	1	0	0	0	0	1	0	1	0	2	0
177	1	1	0	0	0	1	1	1	2	0	0	0	0	0	0	0	0	1	0	1	2	0	1	0	0	1	0	2	1	1	2	2	2	0	0	1	0	0	0	0	0	0	0	0	0	0	0	2	0
178	0	0	2	0	0	2	0	0	1	0	1	1	1	0	0	0	0	0	1	1	1	0	0	1	1	1	0	1	1	1	1	0	0	2	1	1	0	0	0	2	0	0	0	0	0	0	0	2	0
179	1	0	1	0	0	1	1	1	2	0	0	0	0	0	0	0	0	0	1	1	2	0	2	0	0	1	1	1	2	2	0	0	1	2	1	2	0	0	0	1	0	1	0	0	0	0	0	2	0
180	1	0	1	0	1	2	2	0	0	0	1	0	0	0	0	0	0	1	2	0	2	0	2	0	0	1	1	1	2	2	0	2	2	0	0	1	1	0	0	2	0	0	0	0	1	1	0	1	0
181	1	0	0	0	0	1	0	0	2	0	0	0	0	0	0	0	0	0	0	1	0	0	2	0	0	2	2	2	2	1	1	1	2	0	0	2	1	0	0	2	0	0	1	0	1	0	0	1	0
182	1	0	1	0	0	0	2	1	1	0	1	1	0	0	0	0	1	2	1	1	2	0	2	0	0	1	1	2	2	2	0	0	1	1	0	1	2	1	1	0	0	1	1	0	2	1	0	1	0
183	0	0	1	0	0	1	2	0	1	0	0	1	1	0	1	1	0	0	2	0	2	0	1	0	0	1	2	2	2	2	2	2	1	1	0	0	2	0	1	1	1	1	1	0	1	0	0	0	1
184	1	0	2	0	0	2	1	0	1	1	1	0	0	0	0	0	1	0	2	1	2	0	2	0	0	0	1	1	1	1	2	0	1	2	0	2	2	0	0	0	0	0	0	0	0	0	1	1	0
185	0	0	2	0	1	1	1	1	2	0	0	0	1	1	1	0	0	1	0	2	1	0	1	1	1	0	1	1	2	2	0	2	1	0	0	0	0	0	0	2	0	0	0	0	0	0	0	2	0
186	1	0	2	0	0	2	1	0	0	1	1	1	2	1	1	0	0	0	0	1	1	0	0	0	0	0	2	2	2	2	0	0	0	1	0	1	2	0	0	0	0	2	2	0	2	1	0	1	1
187	1	0	1	0	0	1	2	0	1	1	1	1	1	1	1	0	1	1	1	1	1	0	0	0	0	0	0	2	1	1	1	1	1	1	0	2	0	0	0	1	0	0	1	0	1	0	0	1	0
188	1	0	1	0	0	1	1	0	1	0	0	1	1	0	0	0	0	1	2	0	2	0	2	0	0	1	1	2	2	2	0	1	2	2	0	2	2	0	0	0	0	0	1	0	1	1	0	0	1
189	1	0	2	0	0	1	1	1	2	0	0	0	1	1	1	1	1	1	1	1	1	0	1	1	1	0	1	1	2	2	0	1	1	1	0	2	2	0	0	0	1	1	1	0	1	1	0	2	0
190	1	0	1	0	0	0	2	0	0	0	1	2	2	0	0	0	0	0	0	1	1	0	2	0	0	1	2	2	2	2	1	1	2	1	1	1	2	0	0	0	0	1	1	0	0	0	0	0	1
191	1	0	2	0	0	2	1	0	1	1	1	1	1	1	1	0	1	1	1	1	1	0	2	0	1	0	1	1	2	2	0	0	0	2	1	2	1	0	0	1	0	0	0	0	0	0	0	2	0
192	1	0	2	0	0	1	2	1	1	0	1	0	0	0	0	0	0	0	1	0	1	0	1	0	0	0	2	2	2	2	0	0	1	1	0	2	2	0	0	1	0	1	1	0	1	1	0	0	1
193	0	0	0	0	0	1	1	0	1	0	1	1	1	0	0	0	0	0	2	0	2	0	2	0	0	1	1	2	2	1	2	2	1	2	0	2	0	0	0	2	0	0	0	0	2	0	0	0	1
194	0	0	2	0	1	2	2	0	0	0	0	0	0	0	0	0	0	2	1	1	2	0	1	0	0	1	1	2	2	2	1	1	2	0	0	1	2	0	0	1	0	0	0	0	0	0	0	0	0
195	0	0	1	0	1	1	0	0	2	0	0	0	1	1	1	1	0	0	1	1	2	0	0	0	0	1	2	2	2	2	1	0	0	2	0	2	1	0	0	2	0	0	0	0	0	0	0	1	1
196	0	0	1	0	0	1	1	0	1	0	0	0	1	0	1	1	0	0	1	0	2	0	2	0	1	0	2	2	2	1	0	1	1	2	0	2	1	0	0	2	0	0	1	0	1	0	0	0	0
197	0	0	0	0	0	0	1	0	1	0	0	0	0	0	0	0	0	0	1	0	1	0	2	0	1	0	2	2	1	2	1	2	2	0	0	0	1	0	0	0	0	1	1	0	1	0	0	2	0
198	0	1	1	0	0	1	1	0	2	0	0	0	0	0	0	0	0	1	1	0	2	0	2	0	0	0	1	1	1	1	2	0	1	1	0	2	1	0	0	0	0	0	1	0	1	0	0	2	0
199	1	0	1	0	1	1	1	0	1	1	2	2	2	0	0	0	0	0	0	1	0	0	0	1	1	0	1	0	1	2	1	1	1	1	1	2	2	0	0	1	0	0	1	0	0	2	0	2	0
200	0	0	1	1	0	2	2	0	1	0	1	0	1	1	1	0	0	0	1	1	1	0	1	1	1	1	1	1	1	1	1	1	0	2	1	2	2	0	0	1	0	0	0	0	0	1	0	0	0
201	1	0	2	0	1	2	1	0	1	0	1	0	2	2	2	1	0	0	1	1	2	0	1	0	0	1	2	2	2	2	0	1	1	1	0	2	2	0	0	0	0	0	0	0	0	0	0	2	0
202	1	0	2	0	1	2	0	0	1	0	0	0	0	0	0	0	0	0	2	1	2	0	2	0	1	1	0	1	1	1	1	0	0	0	0	1	2	0	0	1	0	0	0	1	1	0	0	2	0
203	1	0	1	0	0	1	2	0	0	0	1	1	1	0	1	1	0	0	1	0	2	0	1	0	0	1	1	1	2	2	1	2	1	0	0	1	1	0	0	0	0	0	2	0	1	0	0	1	0
204	1	0	2	0	1	1	1	0	2	0	1	0	0	0	0	0	0	0	1	0	1	0	1	0	0	0	1	2	1	1	1	0	1	1	1	1	0	0	0	2	0	0	0	0	0	0	0	0	0
205	1	0	1	0	1	2	2	0	2	0	0	0	0	0	0	0	1	1	0	2	1	0	2	0	0	1	0	2	1	1	1	1	1	0	0	1	2	0	0	0	0	0	0	0	0	0	0	2	0
206	1	0	1	0	0	0	2	1	1	0	0	0	1	1	1	1	0	1	2	0	2	0	2	0	0	2	2	2	2	2	0	0	0	2	1	2	1	0	0	1	0	0	0	0	0	0	0	2	0
207	0	0	2	0	2	2	1	0	1	1	1	0	0	0	0	0	0	2	2	0	2	0	1	1	1	2	1	1	1	1	1	1	1	2	1	2	2	0	0	1	0	0	2	0	1	0	0	1	0
208	1	0	1	0	0	1	1	0	1	0	1	1	1	1	1	0	0	1	0	0	0	0	1	0	0	1	2	2	2	1	1	0	0	1	0	1	1	0	0	1	0	0	2	0	0	0	0	1	0
209	0	0	1	0	0	2	1	1	2	0	0	0	0	0	0	0	0	2	1	1	2	0	2	0	0	0	2	2	2	1	0	1	2	1	0	2	1	0	0	1	0	0	0	0	1	1	0	2	0
210	0	0	0	0	0	1	1	1	1	1	0	1	2	1	1	0	1	2	2	0	1	0	2	0	0	0	1	2	2	2	2	1	1	0	0	1	2	1	1	1	0	0	1	0	0	0	0	2	0
211	0	0	1	0	0	0	1	0	1	0	0	2	2	0	0	1	0	0	2	0	2	0	2	0	1	1	2	2	2	2	0	0	1	1	0	2	1	1	1	1	0	1	1	0	2	0	0	0	0
212	0	0	1	0	0	1	1	0	1	0	0	0	1	1	1	0	0	0	2	0	2	1	1	0	0	1	2	2	2	2	2	0	1	1	0	2	1	0	0	1	0	0	0	0	0	0	0	1	0
213	0	0	0	0	0	1	1	0	1	0	1	1	1	0	0	0	1	1	1	1	1	0	2	0	1	1	2	2	2	2	1	2	2	0	0	0	2	1	1	0	0	0	0	0	0	1	0	2	0
214	1	0	1	0	0	1	2	0	0	0	1	0	1	1	1	0	0	1	2	1	1	0	2	0	0	1	2	2	2	1	0	0	1	1	0	2	1	0	0	2	0	0	0	0	0	0	0	1	0
215	1	0	2	0	0	1	1	0	2	0	1	1	2	1	2	1	0	2	2	0	2	0	1	1	1	2	1	1	2	2	1	1	1	1	0	2	2	0	0	1	0	0	1	0	0	0	0	1	1
216	0	1	2	0	0	1	1	1	1	1	0	0	0	0	0	0	0	0	1	1	2	1	1	0	0	1	2	2	2	2	0	2	1	2	1	2	1	1	1	1	0	0	0	0	0	0	0	0	0
217	1	0	1	1	1	2	1	0	2	0	0	0	0	0	0	0	0	0	1	0	0	0	2	0	0	1	1	1	2	2	0	0	0	1	1	2	0	0	0	1	0	1	1	0	1	0	0	1	1
218	1	0	1	0	0	0	1	0	1	0	1	0	1	1	1	0	0	0	1	2	1	0	2	0	0	0	1	2	2	2	0	0	0	2	0	2	2	0	0	0	1	1	2	0	1	1	0	1	0
219	1	0	1	0	0	0	1	1	2	0	0	0	0	0	0	0	0	0	2	0	2	0	0	0	0	0	2	2	2	2	0	0	0	2	0	2	2	0	0	1	0	0	1	0	0	1	0	2	0
220	1	0	2	0	0	1	2	1	1	0	1	1	1	0	0	0	0	1	2	0	2	0	2	0	0	1	0	1	1	0	2	0	2	2	0	2	2	0	1	2	2	1	1	0	0	0	0	1	0
221	1	0	1	0	0	1	1	0	0	0	1	0	1	0	1	1	0	0	1	1	2	0	2	0	0	1	0	1	1	1	1	2	1	0	0	1	2	0	0	1	0	1	2	0	0	0	0	1	1
222	1	0	0	0	1	1	1	0	1	0	1	0	1	1	1	0	0	0	2	0	2	0	1	0	1	0	2	1	2	2	1	1	1	1	1	1	1	0	0	2	0	0	2	0	1	1	0	1	1
223	0	0	0	0	0	0	1	0	2	0	0	0	1	1	1	0	0	0	1	0	2	0	2	0	1	1	1	2	1	1	1	1	2	1	0	1	1	2	1	1	1	1	1	0	1	0	0	2	0
224	1	0	1	0	0	1	0	0	2	0	0	0	0	0	0	0	0	0	2	0	2	0	2	0	0	1	0	0	2	1	0	1	1	2	1	2	1	0	0	2	1	0	0	0	0	0	0	1	0
225	0	0	2	0	0	1	2	0	1	0	1	0	1	0	0	0	1	1	1	1	1	0	2	0	0	0	1	0	2	2	0	0	1	1	0	2	1	0	0	1	0	1	0	0	2	1	0	0	0
226	1	0	1	0	0	1	1	1	2	0	0	0	0	0	0	0	0	0	0	1	0	0	2	0	0	1	2	2	2	2	0	1	1	2	0	2	1	1	0	0	0	1	0	0	1	1	0	1	1
227	0	0	1	1	0	1	1	1	2	0	0	0	1	1	1	0	0	0	0	1	1	0	2	0	0	1	2	2	2	2	1	0	0	1	1	1	1	0	0	1	0	0	0	0	0	0	1	0	1
228	0	0	0	0	0	1	1	0	1	0	0	1	1	0	0	0	0	1	0	1	1	1	1	0	1	0	2	2	1	1	2	1	1	0	0	1	1	0	0	1	0	0	0	0	0	1	0	2	0
229	0	0	2	0	0	2	0	0	2	0	0	0	0	0	0	0	1	1	1	0	1	0	2	0	0	1	1	1	2	2	0	0	0	2	1	2	2	0	0	1	1	0	0	0	0	0	0	2	0
230	0	0	1	0	0	0	2	1	1	0	1	0	2	1	1	0	1	2	1	1	1	0	2	0	1	1	1	2	2	2	1	1	1	1	1	1	0	0	0	1	0	2	2	0	1	1	0	2	0
231	0	0	2	0	0	1	1	1	2	0	0	0	0	0	0	0	0	2	1	1	1	1	1	0	1	0	0	1	1	0	2	2	2	0	0	1	2	0	0	0	0	0	2	0	0	0	0	2	0
232	0	0	2	0	0	0	1	0	1	0	1	0	0	0	0	0	0	1	1	1	1	0	1	0	0	1	0	1	1	0	2	0	1	0	0	1	0	0	0	1	0	0	0	0	0	0	0	1	0
233	0	0	2	0	0	1	1	0	1	0	1	1	2	2	2	0	0	0	2	1	2	0	1	0	0	1	2	2	2	2	1	1	1	1	1	1	1	0	0	0	1	1	0	0	1	0	0	1	1
234	1	1	1	0	0	2	2	1	1	0	0	0	1	1	1	0	0	0	1	1	1	1	2	0	0	0	2	2	2	2	0	1	1	1	0	2	1	0	0	1	0	1	1	0	2	0	0	1	1
235	0	0	1	0	1	2	1	0	1	0	0	0	1	1	0	0	0	0	1	1	2	0	2	0	1	1	2	2	1	1	2	0	0	2	0	2	2	0	0	1	0	1	1	0	0	0	0	0	1
236	0	0	1	0	0	0	2	1	1	0	1	2	2	0	0	1	0	1	2	0	2	0	0	1	1	0	2	2	2	2	0	1	1	1	0	2	1	0	0	0	0	0	2	0	1	1	0	0	0
237	0	0	2	0	0	2	1	0	2	1	1	0	0	0	0	0	0	1	0	2	1	0	2	0	0	2	2	2	2	2	2	0	0	2	0	2	1	0	0	1	0	1	1	1	1	2	0	1	1
238	0	0	1	0	0	1	0	0	1	0	0	1	1	0	0	0	0	0	1	2	1	0	1	0	0	1	2	2	2	2	0	1	1	1	0	2	1	0	0	2	1	0	2	0	0	2	0	1	1
239	0	0	0	0	0	0	1	0	1	0	0	0	2	2	2	1	0	1	1	1	2	0	2	0	0	1	1	1	1	1	0	1	1	0	0	1	1	1	1	0	0	1	1	0	1	0	0	1	1
240	1	0	2	0	1	1	2	1	1	0	1	0	1	1	1	0	0	1	1	1	1	0	2	0	0	1	2	2	2	2	0	0	2	1	0	2	2	0	0	1	0	1	1	0	1	0	0	0	1
241	0	0	2	0	0	2	1	1	2	0	0	1	2	2	2	0	1	1	1	1	1	0	2	0	0	0	0	1	1	1	1	0	1	2	0	2	2	1	1	0	0	0	1	0	1	1	0	2	0
242	1	0	0	0	0	0	2	0	0	0	2	0	0	0	0	0	0	0	1	1	1	0	2	0	0	1	2	2	2	2	1	0	0	1	1	2	2	0	0	1	0	1	0	0	1	1	0	0	1
243	0	0	1	0	0	1	2	0	0	0	0	0	0	0	0	0	0	0	0	2	0	1	0	1	0	0	1	1	2	2	1	2	2	0	0	1	2	0	0	1	0	0	1	0	0	1	0	1	1
244	0	0	2	0	0	2	2	0	0	0	0	0	0	0	0	0	0	0	2	0	2	0	2	0	0	0	1	1	2	2	1	2	2	1	0	2	0	0	0	1	1	0	1	0	1	0	0	2	0
245	0	0	0	0	0	0	1	0	2	0	0	0	1	1	1	0	0	0	2	0	2	0	0	0	0	0	0	1	2	2	0	0	1	1	0	2	0	0	0	2	0	0	0	1	0	0	0	1	1
246	0	0	2	0	1	2	2	1	1	0	0	0	0	0	0	0	0	1	1	1	1	0	2	0	1	0	1	1	2	2	1	0	1	2	1	2	1	0	0	0	0	0	0	0	0	0	0	2	0
247	0	0	1	0	0	2	1	0	1	1	1	2	2	1	2	1	0	0	1	0	1	0	2	0	0	1	0	1	2	2	0	0	0	1	0	1	2	0	0	0	0	1	1	0	1	0	0	0	0
248	1	0	2	0	0	1	1	2	2	0	0	1	1	1	1	0	0	1	0	1	2	0	2	0	1	0	2	2	2	1	0	1	1	1	0	2	0	0	0	2	0	0	0	1	0	0	1	1	0
249	1	0	1	0	0	1	2	0	0	0	1	1	1	0	1	1	0	0	1	0	1	0	2	0	1	2	1	2	2	1	1	0	1	1	0	2	2	0	0	1	0	1	1	0	1	0	0	1	0
250	1	0	0	0	0	0	1	0	0	0	0	0	1	1	1	0	0	0	1	1	1	1	0	1	1	1	2	2	2	2	1	0	1	1	1	1	2	0	0	1	0	1	1	0	1	1	0	0	1
251	1	0	1	0	0	1	2	1	1	0	0	0	0	0	0	0	1	1	1	0	1	0	2	0	0	1	1	1	1	1	2	0	1	1	0	1	1	1	0	1	0	1	0	0	1	0	0	1	1
252	0	0	1	0	0	1	1	0	1	1	1	0	0	0	0	0	0	0	2	1	2	0	2	0	0	0	2	2	2	2	1	0	1	2	2	2	1	0	0	1	0	2	2	0	1	1	0	1	1
253	0	1	1	0	0	1	1	0	2	0	1	0	1	1	2	0	0	1	2	1	2	0	2	0	0	0	1	1	2	2	1	0	1	1	0	2	0	0	0	2	0	0	0	1	0	0	0	2	0
254	0	0	1	0	1	1	0	0	2	0	0	1	1	1	1	0	0	2	2	1	2	0	2	0	0	2	2	1	2	2	1	0	1	1	0	2	1	0	0	1	0	0	0	0	0	0	0	1	0
255	1	0	2	0	1	1	0	0	2	0	1	1	1	1	1	0	0	0	1	1	1	0	2	0	0	0	2	2	2	2	1	0	1	0	0	1	2	0	0	0	0	1	1	0	1	0	0	2	0
256	0	0	1	0	0	1	1	1	2	0	0	0	1	1	2	0	1	2	1	0	1	0	2	0	0	0	1	1	1	1	1	1	0	1	1	2	2	0	0	0	0	1	1	0	1	1	0	2	0
257	1	0	1	0	0	0	0	0	2	0	1	1	1	0	0	0	0	0	2	0	2	0	1	0	0	0	2	2	2	2	1	1	1	2	1	2	0	0	0	2	0	0	0	0	0	1	0	1	0
258	0	0	1	0	1	2	1	0	1	0	0	1	2	0	0	0	0	2	2	0	2	1	2	0	0	1	2	2	2	2	1	1	2	1	1	1	0	0	0	1	0	0	1	0	1	0	0	2	0
259	1	0	1	0	0	2	1	0	1	0	0	0	0	0	0	0	1	1	1	0	2	0	2	0	1	2	2	2	2	2	0	1	2	1	1	1	2	1	1	1	1	0	0	0	0	0	0	2	0
260	0	1	1	0	0	2	1	0	2	0	0	0	1	1	1	0	0	0	2	1	2	0	2	0	0	2	2	2	2	2	0	1	1	0	0	1	0	0	0	2	0	1	1	0	1	0	0	2	0
261	1	0	2	0	1	2	0	0	2	0	0	0	0	0	0	0	0	0	1	1	1	0	2	0	0	1	1	1	2	2	1	0	0	2	0	2	0	0	0	1	0	1	0	0	2	1	0	1	1
262	0	0	1	0	0	1	2	0	1	0	1	0	0	0	0	0	0	1	2	0	2	0	2	0	0	2	2	2	2	2	2	0	0	1	0	2	1	0	0	1	0	0	0	0	0	0	0	2	0
263	1	0	1	0	0	0	1	0	1	0	0	2	2	1	1	0	0	0	1	1	1	0	2	0	0	1	2	2	2	2	1	1	1	1	1	1	2	1	1	0	0	0	0	1	0	1	0	1	1
264	0	0	2	0	0	2	2	0	2	0	1	0	1	1	1	0	0	1	2	0	2	0	2	0	0	1	2	2	2	2	0	1	1	1	0	2	2	0	0	0	0	0	1	0	1	1	0	2	0
265	0	0	1	0	0	1	1	0	1	0	1	0	2	1	1	0	0	0	0	1	1	0	2	0	0	1	0	2	1	1	2	0	1	1	1	2	1	0	0	1	0	0	0	0	1	1	0	2	0
266	1	0	2	0	2	2	1	1	2	0	0	0	1	0	0	0	0	0	2	0	2	1	2	0	1	1	1	1	1	1	2	1	2	0	0	2	2	0	0	0	0	1	1	0	1	2	0	0	0
267	0	0	2	0	1	1	2	0	1	0	0	0	0	0	0	0	0	1	0	0	1	1	0	1	0	0	2	2	2	2	0	0	0	1	0	1	1	0	0	2	1	0	1	0	2	1	0	1	1
268	0	0	1	0	0	1	1	0	1	0	0	0	2	2	2	1	0	1	1	0	2	0	2	0	0	1	2	2	2	2	1	0	1	1	0	2	2	0	0	1	1	0	0	1	0	0	0	0	0
269	0	0	1	0	0	0	2	0	1	0	0	0	0	0	0	0	0	0	1	1	1	0	2	0	0	0	1	2	2	1	1	0	0	1	0	2	1	0	0	2	0	0	1	1	0	1	0	0	1
270	1	0	2	0	0	2	1	0	1	0	1	0	1	1	1	0	0	0	1	1	1	0	2	0	0	0	2	2	2	2	1	1	1	2	0	2	2	0	0	0	1	1	1	0	0	1	0	0	2
271	0	0	1	0	0	0	2	1	2	0	0	0	1	1	1	1	0	0	0	0	0	0	0	0	0	1	1	2	2	2	0	1	1	1	0	1	2	0	0	2	0	0	0	0	0	0	0	2	0
272	0	0	0	0	0	1	1	0	1	0	0	2	2	1	1	0	0	1	2	0	2	1	2	0	0	1	2	2	1	1	1	0	0	1	1	1	0	0	0	2	0	0	0	0	0	0	0	2	0
273	0	0	1	0	0	2	1	0	1	0	1	1	1	1	1	0	1	2	2	0	1	0	1	0	0	0	1	1	1	1	1	0	1	0	0	1	2	0	0	0	0	1	1	0	1	1	0	1	1
274	1	0	1	0	0	1	1	0	1	0	0	1	0	0	0	0	0	0	2	0	2	0	1	0	0	0	1	1	1	1	0	1	0	2	0	2	1	0	0	1	0	0	0	0	0	0	0	0	0
275	1	0	1	0	0	1	1	0	0	1	2	0	1	1	1	0	0	2	1	1	2	0	2	0	1	0	0	1	2	2	0	0	1	1	1	2	1	0	0	1	0	0	1	0	0	0	0	2	0
276	0	0	2	0	0	2	2	0	0	0	0	1	2	1	1	1	0	2	1	1	2	0	1	1	1	1	1	1	2	2	1	1	1	2	1	2	2	1	1	0	0	0	0	0	0	2	0	0	0
277	0	0	2	0	1	2	0	0	2	0	1	0	1	1	1	0	0	1	1	0	1	0	2	1	1	1	1	2	1	1	2	2	2	2	1	2	1	0	0	2	0	0	0	0	0	0	0	0	1
278	1	0	0	0	0	1	0	0	2	0	0	0	0	0	0	0	0	0	1	0	2	0	2	0	0	0	2	2	2	1	0	1	1	2	1	2	0	0	0	1	0	0	0	0	0	0	0	0	2
279	1	0	1	0	0	0	2	0	2	0	0	0	1	1	1	0	0	1	1	1	1	0	2	0	0	2	0	1	2	2	1	1	1	1	0	2	1	1	0	1	0	0	1	1	1	0	0	2	0
280	0	0	0	0	0	1	1	0	1	0	1	0	0	0	0	0	0	1	1	1	2	1	2	0	0	2	2	2	2	2	1	1	1	1	0	2	2	0	1	2	1	0	2	0	0	0	0	1	0
281	1	1	1	0	0	1	0	0	2	0	0	1	1	0	0	0	0	1	1	0	1	0	1	0	0	1	2	2	2	2	1	1	1	2	1	2	2	0	0	0	0	0	0	0	0	0	0	0	1
282	1	0	0	0	0	0	2	0	1	0	0	2	2	0	0	1	0	1	0	1	0	0	1	1	1	1	1	2	0	0	2	1	1	2	0	2	1	0	0	2	0	0	0	0	0	0	0	1	0
283	1	0	1	0	0	1	2	0	0	0	1	0	1	1	1	0	0	1	2	0	2	0	2	0	0	0	2	2	2	2	0	1	1	1	1	2	1	0	0	0	0	0	2	0	1	1	0	1	0
284	1	0	1	0	0	1	1	0	1	0	0	2	2	1	1	0	0	0	1	0	2	0	2	0	0	1	2	2	2	2	2	0	1	1	0	1	1	1	1	0	0	1	1	0	0	0	0	1	1
285	1	0	1	1	0	1	0	0	2	0	1	0	0	0	0	0	0	1	1	1	1	1	1	0	0	1	2	1	2	2	1	0	1	0	0	1	2	0	0	1	0	0	0	0	2	1	0	0	1
286	1	0	1	0	1	2	1	0	1	1	1	0	2	1	1	0	0	0	0	1	0	0	2	0	0	0	0	0	2	1	0	1	1	0	0	1	2	0	0	0	0	0	0	0	0	2	0	0	0
287	0	0	1	0	0	1	1	0	1	0	0	0	1	1	1	0	0	1	1	1	2	0	2	0	0	0	0	2	2	2	1	1	1	1	0	2	1	1	1	1	0	0	0	1	1	0	0	2	0
288	1	0	1	0	0	0	1	0	1	0	0	0	2	2	2	1	0	0	1	1	1	0	1	0	0	1	1	2	2	1	0	0	1	2	0	2	1	0	0	1	0	0	1	0	1	0	0	1	0
289	0	0	1	0	0	1	1	0	2	0	0	0	0	0	0	0	0	0	0	1	2	0	1	1	1	1	1	1	2	2	0	1	1	1	0	2	2	0	0	1	1	0	1	0	0	1	0	0	1
290	0	0	2	0	0	2	2	0	1	0	0	0	0	0	0	0	0	1	1	1	1	0	2	0	0	2	1	2	2	2	1	0	1	2	2	2	0	0	0	2	0	0	0	0	0	0	0	2	0
291	0	0	1	0	1	1	1	0	2	0	1	0	0	0	0	0	0	0	2	0	2	0	2	0	0	1	2	2	2	2	0	0	2	0	0	1	1	0	0	1	0	0	1	0	1	0	0	2	0
292	0	0	1	0	0	2	0	0	2	0	0	0	1	1	1	0	0	0	2	0	2	0	2	0	0	0	1	1	2	2	0	0	0	2	1	2	2	1	1	1	1	0	0	1	0	1	0	0	1
293	0	0	1	0	0	1	0	0	2	0	0	1	1	0	0	0	0	1	0	1	1	0	2	0	0	0	2	2	2	2	1	2	1	1	0	0	1	0	0	1	0	0	0	0	0	0	0	2	0
294	0	0	0	0	0	0	2	1	1	0	1	1	1	0	0	0	0	0	0	1	1	0	2	1	1	1	2	2	2	2	0	1	1	1	0	2	0	0	0	1	0	1	0	0	0	1	0	1	1
295	0	1	2	0	0	1	1	1	2	0	0	0	0	0	0	0	0	0	2	1	2	0	1	0	0	0	0	2	1	1	1	0	1	1	0	2	1	0	0	2	0	0	1	0	1	1	0	2	0
296	0	0	0	0	0	1	1	0	2	0	1	0	1	1	1	0	0	0	1	1	2	0	2	0	0	1	1	1	1	1	1	0	1	0	0	2	1	0	0	1	0	0	0	0	0	0	0	0	1
297	0	0	2	0	0	1	1	0	1	0	1	0	1	1	1	0	0	1	1	0	2	0	2	0	0	0	1	1	1	1	1	0	0	2	0	2	0	0	0	2	0	0	0	0	0	1	0	0	1
298	1	1	1	0	1	2	1	0	1	1	1	1	2	1	1	0	0	0	1	0	2	0	1	1	1	2	2	2	2	2	1	1	2	0	0	1	2	0	0	1	0	1	1	0	1	0	0	2	0
299	1	0	1	0	0	1	0	0	2	0	1	0	0	0	0	0	0	0	0	0	0	0	2	0	1	0	2	2	2	2	2	1	2	0	0	0	1	0	0	1	0	0	0	0	0	0	0	1	0
300	1	0	2	0	0	0	1	1	2	0	0	0	0	0	0	0	0	1	2	0	2	0	2	0	0	0	1	2	2	2	0	1	1	2	1	1	1	1	1	1	0	1	1	0	1	0	0	2	0
301	0	0	2	0	1	1	2	0	1	0	2	1	1	0	0	0	0	1	2	1	2	0	2	0	0	0	1	2	1	1	2	0	1	0	0	1	0	0	0	2	0	1	0	0	1	1	0	1	0
302	1	0	2	0	0	2	0	0	1	0	0	2	2	0	0	1	0	2	1	1	2	0	2	0	0	0	2	2	2	2	0	0	1	2	2	2	2	1	1	1	0	0	0	1	0	0	0	1	0
303	1	0	2	0	1	2	1	0	1	0	1	1	2	1	1	1	0	0	1	0	1	0	2	0	0	1	2	2	2	2	0	0	0	2	2	2	2	1	1	0	0	0	0	0	1	1	0	2	0
304	1	0	1	0	0	2	2	0	1	0	1	0	2	1	1	1	0	1	2	0	2	0	2	0	0	1	0	2	1	1	2	0	0	2	1	2	1	0	0	2	0	1	1	0	1	1	0	2	0
305	1	0	1	0	0	1	1	1	2	0	0	0	0	0	0	0	0	2	1	0	1	0	1	1	1	1	2	2	2	2	1	1	0	1	0	1	1	0	0	2	0	0	1	0	1	1	0	2	0
306	1	1	2	0	1	2	2	1	1	0	0	0	1	1	1	0	0	0	2	0	2	0	2	0	0	0	1	1	2	2	0	0	1	1	0	1	1	0	0	1	0	1	0	0	2	1	0	1	1
307	0	1	1	0	1	1	1	0	1	0	1	0	1	1	1	0	0	1	2	0	2	0	2	0	0	1	0	1	1	0	2	1	1	1	1	2	0	0	0	1	0	0	0	0	0	0	0	1	0
308	0	0	0	0	0	1	2	0	1	0	1	1	1	0	0	0	0	1	1	1	1	0	2	0	0	0	1	2	2	2	1	0	0	2	0	2	1	0	0	2	0	1	1	0	0	0	0	0	1
309	0	0	1	0	0	0	2	1	1	0	1	1	2	1	1	1	0	2	2	1	2	1	1	0	0	1	2	2	2	2	1	2	2	0	0	1	1	0	0	2	0	0	1	0	1	0	0	1	0
310	0	0	0	0	0	0	2	0	1	0	0	1	1	1	1	0	0	0	1	1	2	0	2	0	0	2	0	2	2	2	1	1	0	2	1	2	1	0	0	1	0	0	0	0	0	0	0	1	1
311	0	0	2	0	0	1	1	1	2	0	0	0	0	0	0	0	0	1	1	1	1	0	2	0	0	0	2	2	1	1	2	1	1	0	0	1	2	1	1	1	1	0	0	0	0	0	0	0	1
312	1	0	1	0	0	1	1	0	1	0	1	0	1	1	1	0	0	0	0	1	0	0	1	0	0	1	2	2	2	2	1	2	2	2	1	2	1	0	0	2	0	1	0	0	1	1	0	1	0
313	0	0	1	0	0	0	1	0	1	0	1	0	0	0	0	0	0	1	2	0	2	0	2	0	0	1	1	2	2	2	0	2	1	2	1	2	1	1	1	1	0	0	1	0	0	0	0	1	0
314	1	0	1	1	0	2	1	1	2	0	0	0	2	1	1	0	0	0	1	0	1	0	2	0	0	1	2	2	2	2	1	1	1	2	0	2	1	1	1	0	0	0	2	0	0	0	0	1	1
315	1	1	0	0	0	1	2	0	1	0	1	1	2	0	0	0	0	0	1	0	1	0	2	0	0	2	2	2	2	2	2	1	0	2	1	2	0	0	0	2	0	0	0	0	0	0	0	0	1
316	0	0	2	0	0	2	2	1	1	0	0	0	1	0	0	0	1	0	2	1	2	0	2	0	0	0	1	1	1	1	2	1	1	0	0	1	2	0	0	0	0	0	0	0	0	1	0	2	0
317	0	0	2	0	0	2	1	0	1	0	0	1	2	1	1	0	0	0	1	1	2	0	1	0	0	1	1	2	2	2	0	1	1	2	0	2	1	0	0	1	0	0	0	0	0	0	0	0	0
318	1	0	1	0	0	1	1	0	2	0	1	0	0	0	0	0	0	0	1	1	1	0	1	1	1	1	1	0	2	2	0	1	1	0	0	1	1	0	0	1	0	0	0	0	1	1	0	2	0
319	0	0	2	0	0	2	2	0	1	0	0	0	0	0	0	0	0	0	2	1	2	0	1	1	1	0	2	2	2	2	0	0	0	2	1	2	1	0	0	1	0	1	1	0	0	0	0	2	0
320	0	0	2	0	1	2	1	0	1	0	0	1	1	1	1	0	0	1	2	0	2	0	2	0	0	0	2	2	2	2	1	2	2	1	0	2	2	0	1	2	2	0	0	1	0	1	1	1	0
321	1	0	1	0	1	1	2	0	1	0	0	0	1	1	1	0	0	0	2	1	2	0	2	0	0	1	2	2	2	2	1	1	2	1	0	2	2	0	0	0	0	1	0	0	2	0	0	1	1
322	1	0	1	0	0	1	1	0	1	0	0	2	2	1	1	0	0	0	1	1	1	0	1	1	1	1	1	2	0	0	2	0	1	0	0	1	2	0	0	2	1	1	0	0	1	1	0	1	1
323	1	0	0	0	0	1	0	0	2	0	1	0	0	0	0	0	0	0	1	0	2	0	2	0	0	2	1	1	2	2	1	1	1	0	0	1	1	0	0	2	0	1	1	0	0	1	0	0	1
324	0	0	0	0	1	1	1	1	2	0	0	0	0	0	0	0	0	2	2	0	2	0	1	1	1	1	1	1	2	2	0	1	0	2	0	2	2	0	0	0	0	1	1	0	2	0	0	2	0
325	1	0	2	0	1	1	1	0	1	0	1	1	1	0	1	1	0	0	1	0	1	0	2	0	0	1	1	2	2	2	2	0	1	1	0	2	0	0	0	2	0	1	1	0	1	2	0	1	1
326	0	0	2	0	0	2	0	0	2	0	0	0	0	0	0	0	0	1	1	0	2	0	1	0	0	1	0	1	1	1	1	2	2	1	0	2	1	0	0	0	0	0	0	0	0	0	0	2	0
327	0	0	1	1	0	1	0	0	2	0	0	0	0	0	0	0	0	0	2	0	2	0	2	0	0	1	2	2	2	2	1	0	1	1	1	1	1	0	0	1	0	0	0	0	1	1	0	2	0
328	1	0	1	0	0	1	1	1	2	0	0	0	0	0	0	0	0	2	2	1	2	0	2	0	0	1	1	2	2	1	2	0	1	0	0	1	0	0	0	2	0	0	0	1	0	0	0	1	0
329	1	0	1	0	0	0	2	1	1	0	0	1	1	0	1	1	0	0	0	1	0	0	2	1	1	1	1	2	2	2	0	0	2	2	0	2	1	0	0	1	0	1	0	0	1	1	0	1	1
330	1	0	2	0	1	2	2	1	2	0	0	1	1	0	0	0	0	0	0	1	2	0	2	0	0	1	1	2	2	2	0	0	1	1	0	1	2	0	0	1	0	2	2	0	1	1	0	2	0
331	0	0	2	0	0	1	1	0	2	1	0	0	0	0	0	0	1	1	1	0	1	0	2	0	0	0	1	2	1	1	1	0	0	2	1	2	2	0	0	1	0	0	2	0	1	1	1	2	0
332	0	0	0	0	0	0	0	0	2	0	0	0	1	2	1	0	0	0	2	1	2	0	2	0	0	1	2	2	2	2	1	0	1	2	0	2	1	0	0	2	0	0	0	1	0	0	0	1	0
333	0	0	0	0	0	0	2	0	0	0	1	1	1	1	1	0	0	0	2	0	2	0	1	0	0	1	2	2	2	2	1	2	2	1	0	2	1	0	0	2	1	1	1	1	0	0	0	0	1
334	0	1	2	0	0	1	1	0	1	0	1	0	1	1	1	0	0	0	1	1	2	0	1	0	0	1	0	2	1	1	1	1	1	1	0	2	1	0	1	2	1	2	2	0	2	1	0	1	0
335	0	0	2	0	0	1	2	0	1	0	1	2	2	1	1	0	0	1	2	0	2	0	2	0	0	0	2	2	2	1	0	1	1	2	1	2	2	0	0	0	0	1	0	0	1	1	0	0	1
336	1	0	2	0	0	2	1	0	1	0	1	0	1	1	1	0	0	0	1	1	1	0	1	1	0	1	1	2	2	2	0	0	1	1	0	2	2	0	0	1	0	1	0	0	0	1	0	1	1
337	1	0	2	0	2	2	2	1	1	0	1	1	1	0	0	0	0	2	2	0	2	0	2	0	0	1	1	1	2	2	1	2	2	0	0	1	2	0	0	0	0	0	0	1	1	1	0	1	0
338	1	0	1	0	0	0	1	0	2	0	0	0	2	2	2	0	0	0	2	0	2	1	2	0	0	2	1	1	2	2	0	1	2	1	0	1	2	0	0	0	0	0	0	0	0	0	0	2	0
339	0	0	1	0	0	1	1	1	2	0	0	0	0	0	0	0	0	0	2	1	2	0	2	0	0	1	1	1	2	2	0	0	1	0	0	1	1	0	0	1	0	0	0	0	0	1	0	2	0
340	1	0	2	0	0	0	1	1	2	0	0	0	1	1	1	0	0	0	1	1	1	0	1	1	1	1	0	2	2	2	1	2	1	2	1	2	1	0	0	0	0	0	2	0	0	2	0	1	0
341	1	0	0	0	0	0	0	0	2	0	0	1	2	1	1	0	0	0	0	1	1	0	2	0	0	2	2	2	2	2	1	0	1	2	1	2	2	1	1	1	0	1	0	0	1	0	1	2	0
342	1	0	0	0	0	0	1	0	1	0	0	0	0	0	0	0	0	0	2	0	2	0	2	0	0	0	2	2	2	2	0	1	1	1	0	2	0	0	0	2	0	0	0	1	0	0	0	1	1
343	1	0	1	0	0	1	1	0	1	0	0	0	0	0	0	0	0	1	2	0	2	0	2	0	0	0	2	2	2	1	0	0	0	1	1	1	2	0	0	0	0	1	1	1	1	2	0	1	0
344	1	0	2	0	1	1	1	0	2	1	1	0	0	0	0	0	0	0	0	1	0	0	2	0	0	1	1	1	2	2	1	0	0	2	0	2	1	0	0	2	0	2	1	0	1	0	0	2	0
345	1	0	2	0	0	0	1	0	1	1	1	2	2	0	0	0	0	1	2	0	2	1	2	0	0	1	1	1	2	2	0	0	0	2	0	2	1	0	0	0	0	0	0	0	0	0	0	2	0
346	1	0	2	0	0	2	1	1	2	0	0	1	1	2	2	0	0	0	1	0	1	0	1	1	1	1	0	2	1	1	1	1	1	2	1	1	1	0	0	1	0	0	0	0	0	0	0	2	0
347	0	0	1	0	0	0	2	0	2	0	0	0	0	0	0	0	0	1	1	0	2	0	1	0	0	1	2	2	2	2	1	2	1	2	1	2	2	0	0	0	0	0	0	1	0	0	0	1	1
348	0	0	1	0	0	1	0	0	2	0	0	0	0	0	0	0	0	0	2	0	2	0	1	0	0	1	1	1	2	2	1	1	1	2	1	1	0	0	0	2	0	0	1	0	0	1	0	2	0
349	1	0	2	0	1	1	2	1	1	0	0	0	1	2	1	0	0	0	2	0	2	0	1	1	1	1	2	2	2	2	1	0	1	0	0	2	0	0	0	1	0	0	0	0	0	0	0	1	1
350	0	0	1	0	0	2	1	0	1	0	0	1	1	0	0	0	0	1	1	0	2	0	2	0	0	1	1	1	2	2	1	2	1	0	0	1	0	0	0	1	0	1	1	0	1	0	0	0	0
351	0	0	1	0	0	0	1	0	1	0	0	0	2	1	1	0	0	0	2	0	2	0	2	0	0	1	1	0	2	2	0	0	1	2	0	1	2	0	0	1	1	0	0	0	0	0	0	2	0
352	0	0	1	0	0	1	1	0	1	0	0	0	0	0	0	0	0	0	0	1	0	0	2	0	0	1	1	2	1	1	2	1	0	1	0	1	2	0	0	1	0	1	1	0	0	1	0	2	0
353	0	0	0	0	0	1	2	1	1	0	1	0	0	0	0	0	0	0	1	0	1	0	2	0	0	1	2	2	2	2	0	1	1	1	0	1	0	0	0	2	0	0	0	0	0	0	0	1	1
354	0	0	1	0	0	2	0	0	2	0	1	0	0	0	0	0	1	2	0	2	2	0	2	0	0	2	2	2	1	1	1	1	1	1	0	2	0	0	0	1	0	1	1	0	1	2	0	1	1
355	1	0	1	0	0	2	2	0	0	0	1	1	2	1	1	1	0	1	1	1	2	0	1	1	2	2	2	2	2	2	1	0	1	2	0	2	2	0	0	1	0	0	1	1	1	0	0	0	0
356	1	0	0	0	0	1	0	0	2	0	0	1	1	0	1	1	0	1	2	0	2	0	2	0	1	2	2	2	2	2	0	1	1	1	0	2	0	0	0	1	0	1	1	0	1	1	0	1	1
357	1	1	1	0	1	1	1	1	2	0	0	0	0	0	0	0	0	0	2	1	2	0	2	0	0	2	2	2	2	2	0	1	0	2	2	2	0	0	0	2	0	0	0	0	0	0	0	1	1
358	0	0	0	0	0	0	1	0	2	0	0	0	0	0	0	0	0	0	2	0	2	0	2	0	0	1	1	1	2	2	0	1	2	1	0	2	2	0	0	2	1	2	2	0	2	1	0	2	0
359	0	0	1	0	0	0	1	0	1	0	1	1	1	1	1	0	0	2	1	0	1	1	2	0	0	2	1	0	1	2	1	1	2	0	0	1	1	0	0	2	0	0	2	0	1	0	0	2	0
360	1	0	2	0	1	2	2	0	1	0	1	0	0	0	0	0	0	1	1	1	1	1	1	0	0	1	2	2	2	2	1	1	1	0	0	1	0	0	0	2	0	0	0	0	0	1	0	2	0
361	1	0	1	0	0	1	2	1	2	0	0	0	0	0	0	0	0	2	1	1	2	0	2	0	0	1	2	2	2	2	2	0	1	1	0	2	1	0	0	2	0	0	2	0	0	0	0	0	1
362	0	0	1	0	0	1	1	0	1	0	1	0	1	1	1	0	0	0	1	1	1	0	1	1	1	1	2	2	2	2	0	2	2	0	0	1	1	0	0	2	0	1	0	0	0	0	0	2	0
363	1	0	1	0	0	1	1	0	1	0	1	1	1	1	1	0	0	0	2	0	2	0	1	0	1	0	1	2	2	2	2	2	1	2	0	2	2	0	0	2	0	0	0	0	0	0	0	0	0
364	1	0	1	0	1	2	1	1	2	0	0	0	2	2	2	0	0	0	2	0	2	0	2	0	0	0	1	2	2	2	2	0	2	1	0	1	1	0	0	0	0	0	1	0	1	0	0	2	0
365	1	0	2	0	1	1	1	0	1	0	1	0	0	0	0	0	0	1	0	1	0	0	2	0	0	1	1	1	2	2	0	1	1	0	0	1	1	0	0	2	1	0	0	0	0	0	0	2	0
366	1	0	1	0	1	1	2	1	1	0	1	0	0	0	0	0	0	0	1	1	2	0	2	1	1	1	1	2	2	2	2	1	1	1	0	2	1	0	0	2	0	1	1	0	1	1	0	0	2
367	0	0	0	0	0	0	1	0	1	0	1	1	2	2	2	0	0	2	1	1	1	0	2	0	1	1	1	1	2	2	1	0	0	1	0	2	2	0	0	0	0	1	1	0	1	0	0	0	1
368	0	1	2	0	0	1	0	0	2	0	1	0	0	0	0	0	0	0	1	1	2	0	1	1	1	1	1	1	1	1	1	0	0	2	0	2	1	1	1	1	0	0	0	0	0	0	0	1	1
369	0	0	2	0	0	2	1	0	1	1	1	0	0	1	1	0	0	0	1	0	1	0	2	0	0	1	0	1	2	2	0	0	1	2	1	2	1	0	0	2	0	1	1	0	1	2	0	1	0
370	1	0	1	1	1	2	1	0	1	0	0	1	2	1	1	1	0	1	1	0	2	0	1	1	0	1	2	2	2	1	0	0	1	2	1	1	1	0	0	2	1	0	1	0	1	0	0	2	0
371	1	0	2	0	1	2	1	0	1	0	0	0	0	0	0	0	0	1	1	0	2	0	2	0	0	1	0	2	1	1	1	1	1	1	0	2	2	0	0	2	1	0	0	0	0	0	0	2	0
372	1	0	0	0	0	1	0	0	2	0	0	0	0	0	0	0	1	2	1	1	2	0	1	0	0	1	1	2	1	1	2	1	1	2	1	2	1	0	0	0	0	1	1	0	2	1	0	2	0
373	1	0	1	0	0	1	1	0	1	0	1	0	2	2	2	0	0	1	2	0	2	0	2	0	0	2	2	2	2	2	1	2	2	0	0	1	2	0	0	1	0	0	1	0	0	0	0	2	0
374	1	0	2	0	0	0	2	0	1	0	0	1	1	0	0	0	0	1	2	0	2	0	1	1	1	1	1	1	1	2	1	1	2	1	1	1	1	0	0	1	0	1	1	0	2	1	0	2	0
375	1	0	1	0	1	1	1	0	1	0	1	1	1	0	0	0	0	0	2	1	2	0	1	1	1	0	2	2	2	2	2	1	1	1	0	1	2	0	0	1	0	0	0	0	0	0	0	2	0
376	1	0	1	0	0	0	0	0	1	0	0	0	1	1	1	1	0	2	0	2	0	0	2	0	0	1	2	2	2	2	0	0	1	1	0	2	2	0	0	1	0	1	0	0	1	1	0	2	0
377	1	0	1	0	0	1	1	1	2	0	0	1	1	0	0	0	0	0	1	0	1	0	2	0	0	1	1	1	2	2	1	0	0	2	2	2	2	0	0	2	0	2	2	0	2	1	1	2	0
378	0	0	2	0	0	2	0	0	2	0	0	0	2	1	1	1	0	0	1	0	2	0	1	0	0	0	2	2	1	1	1	0	0	2	1	2	1	1	1	1	1	0	2	0	1	0	0	2	0
379	1	0	0	0	0	1	2	0	0	0	2	2	2	1	1	0	0	0	2	0	2	0	2	0	1	1	0	2	0	0	2	2	1	1	0	0	1	1	0	0	0	0	0	0	0	0	0	1	0
380	1	0	2	0	0	2	1	1	1	1	0	0	0	0	0	0	1	2	1	0	1	0	2	0	0	1	2	2	2	2	1	2	1	1	0	0	0	0	0	1	0	1	0	0	0	0	0	0	1
381	1	0	0	0	0	0	1	1	2	0	0	1	2	1	1	0	0	1	2	0	2	0	2	0	1	1	1	1	2	2	0	0	0	2	0	1	1	0	0	2	0	1	0	0	1	0	0	1	0
382	0	0	0	0	0	1	2	0	1	0	0	0	0	0	0	0	0	1	1	0	1	1	0	1	1	1	1	2	2	2	0	2	2	2	1	2	2	0	0	0	1	0	1	0	1	1	0	1	0
383	0	0	1	0	0	1	0	0	1	0	0	0	1	1	1	1	0	0	1	1	1	0	2	0	0	1	2	2	2	2	1	1	1	1	0	2	0	0	0	1	0	0	1	0	1	0	0	1	1
384	1	0	2	0	0	2	1	0	0	0	1	0	0	0	0	0	0	0	1	1	2	0	2	0	0	1	1	2	2	2	1	1	0	1	0	2	0	0	0	1	0	0	1	0	1	1	0	2	0
385	0	0	1	0	0	1	2	1	1	0	0	1	1	0	0	0	0	1	1	1	1	0	2	0	0	1	0	2	1	1	2	1	1	1	0	2	2	1	1	0	0	1	1	0	1	0	0	0	0
386	1	0	1	0	1	2	1	0	1	0	0	0	1	0	0	0	1	2	2	0	1	1	1	0	0	1	1	2	2	2	0	1	2	1	0	2	1	0	0	0	0	1	1	0	0	0	0	2	0
387	0	0	1	0	0	0	2	0	0	0	0	2	2	0	0	1	0	1	2	1	1	0	1	0	1	0	1	2	2	2	0	0	0	1	1	2	2	0	0	1	0	1	0	0	1	0	0	1	1
388	0	1	2	0	0	1	1	0	2	0	0	1	2	1	1	0	0	2	1	1	2	0	0	1	1	1	1	1	2	2	0	0	0	2	0	1	2	0	0	2	1	1	1	0	2	1	0	2	0
389	0	0	1	0	0	0	1	0	2	0	0	0	1	1	1	0	0	1	1	1	1	0	1	0	0	1	2	2	2	2	1	2	2	2	1	2	2	0	0	2	1	0	2	0	0	0	0	2	0
390	1	0	1	0	0	0	0	0	1	0	1	1	2	2	2	0	0	0	0	1	0	0	2	0	1	0	2	2	2	2	2	0	1	2	0	2	0	0	0	2	0	0	0	0	1	1	0	2	0
391	0	0	1	0	0	1	2	0	0	0	1	0	1	1	1	0	0	0	1	0	2	0	2	0	1	0	1	2	2	2	0	0	1	1	0	2	1	1	1	1	0	1	0	0	1	0	0	2	0
392	1	0	2	0	0	1	2	0	1	0	0	0	0	0	0	0	0	0	1	1	1	0	2	0	0	1	2	2	2	2	1	1	2	2	0	2	1	0	0	1	0	0	0	0	0	0	0	2	0
393	0	0	1	0	0	1	1	1	1	1	0	0	0	0	0	0	0	1	1	1	1	0	2	0	0	0	2	2	2	1	0	1	0	1	0	2	1	0	0	1	0	0	0	0	0	0	0	1	0
394	0	0	1	1	0	2	1	0	0	1	1	1	1	1	1	0	0	0	1	1	1	0	1	0	0	1	2	2	2	1	1	1	2	1	1	1	1	0	0	1	0	0	0	0	0	0	0	2	0
395	1	0	1	0	0	1	1	0	2	0	0	1	1	0	0	0	0	2	1	1	2	0	2	0	1	0	2	2	2	2	0	1	1	2	0	2	1	0	0	0	0	0	0	1	0	1	0	2	0
396	1	0	2	0	0	0	2	1	1	0	0	1	2	1	1	1	0	0	1	1	2	0	2	0	0	1	1	2	2	2	0	1	1	0	0	1	1	0	0	1	0	0	0	0	1	1	0	1	0
397	0	0	2	0	0	2	1	0	1	0	1	1	1	0	0	0	0	1	1	0	2	0	2	0	0	2	2	2	2	2	2	1	1	1	0	2	1	0	0	1	0	0	0	2	0	2	0	1	0
398	0	0	2	0	0	0	0	0	2	0	0	1	1	0	0	0	0	2	1	1	2	0	0	0	0	0	2	2	2	2	1	2	2	0	0	1	1	0	0	1	0	0	1	0	0	1	0	1	0
399	0	0	1	0	0	1	1	0	2	0	0	0	2	2	2	0	0	0	1	0	1	0	2	0	0	2	1	2	1	1	1	1	1	1	1	2	1	2	1	1	1	1	1	0	2	0	0	1	0
400	1	0	1	0	0	1	0	0	2	0	0	0	1	1	1	0	0	0	1	0	1	0	2	0	0	2	2	2	2	2	1	1	2	0	0	0	2	0	0	0	1	0	1	0	1	0	0	1	0
401	1	1	2	0	0	1	2	0	0	0	2	0	1	1	1	0	0	1	1	1	2	0	2	0	0	2	2	2	2	2	1	1	0	1	0	1	1	0	0	0	0	1	1	0	1	0	0	2	0
402	1	0	2	0	0	2	0	0	2	0	0	0	1	0	0	0	0	1	2	0	2	0	2	0	0	1	1	1	2	2	1	1	2	1	0	2	0	0	0	2	0	0	1	0	1	1	0	2	0
403	0	0	1	0	0	1	2	0	0	0	1	0	1	1	1	1	0	0	1	0	1	0	2	0	0	0	0	1	1	1	1	0	2	0	0	2	2	0	0	1	0	0	1	0	1	1	0	1	0
404	1	0	2	0	1	2	1	0	1	1	1	1	1	1	1	0	0	1	1	1	1	1	2	0	0	2	1	1	2	2	0	1	1	0	0	1	2	0	0	0	0	0	1	0	1	0	0	0	1
405	0	0	2	0	0	2	1	0	1	0	2	0	0	0	0	0	0	0	2	0	2	0	2	0	1	0	1	2	1	0	1	2	2	2	1	2	0	0	0	1	0	0	0	0	0	0	0	1	1
406	1	0	1	0	0	2	2	0	1	0	1	0	2	1	1	0	0	0	2	0	2	0	2	0	1	2	2	2	2	1	0	2	1	2	1	2	2	0	0	1	0	1	1	0	1	0	0	1	0
407	0	0	2	0	1	2	1	0	1	0	1	0	1	1	1	0	0	1	1	0	2	0	1	0	0	0	1	0	2	2	0	0	1	2	1	2	1	0	0	0	0	1	0	0	1	0	1	1	0
408	1	0	1	0	0	0	2	1	1	0	0	1	2	2	2	0	0	0	1	0	2	0	2	0	0	2	2	2	2	2	2	0	1	2	0	1	0	0	0	1	0	0	0	0	1	1	0	0	0
409	1	0	2	0	1	2	1	0	2	0	0	0	0	0	0	0	0	1	0	1	1	0	1	0	0	1	1	1	2	2	1	1	1	1	0	2	1	0	0	2	0	0	0	0	0	0	0	1	1
410	0	0	1	0	0	0	2	0	0	0	2	0	0	0	0	0	0	1	0	1	0	0	1	1	1	0	0	1	1	1	1	1	1	1	1	2	0	0	0	1	0	1	1	0	1	0	0	1	0
411	0	1	1	0	0	0	0	0	2	0	1	0	0	0	0	0	1	1	0	1	1	0	2	0	0	1	2	2	2	2	0	0	0	2	0	2	1	0	1	2	1	0	1	0	1	0	0	0	0
412	0	0	2	0	1	1	1	0	2	0	0	1	1	0	0	0	0	0	1	1	1	0	1	0	0	2	2	2	2	2	1	0	1	2	0	1	1	0	0	2	1	1	1	0	1	0	0	1	0
413	0	0	2	0	0	1	1	0	2	0	1	0	1	0	0	0	0	1	2	0	2	0	2	0	0	1	1	2	1	1	2	0	1	1	0	2	1	0	0	1	0	0	0	1	0	0	0	2	0
414	1	0	1	0	0	1	0	0	2	0	1	0	0	0	0	0	0	0	2	1	2	0	2	0	0	0	0	2	1	1	2	0	1	1	0	1	2	0	0	0	0	0	0	0	0	0	0	2	0
415	0	0	2	0	0	1	2	1	1	1	1	0	0	0	0	0	0	0	0	1	2	0	1	0	0	1	1	2	2	2	0	1	0	1	0	2	1	0	0	2	1	1	0	0	1	1	0	2	0
416	1	0	2	0	0	1	1	1	2	0	0	0	1	1	0	0	0	1	2	1	2	0	2	0	0	1	1	2	2	2	0	1	1	0	0	1	2	0	0	1	1	1	1	0	1	0	0	1	0
417	0	0	2	0	0	1	1	0	2	0	1	0	2	2	2	0	0	0	0	1	1	1	0	1	0	0	2	2	2	2	2	0	0	2	0	2	2	0	0	0	0	0	0	1	0	0	0	1	0
418	1	0	1	0	1	2	1	2	2	0	0	1	2	1	1	0	1	0	2	1	2	0	2	0	1	1	0	1	1	0	1	0	0	1	1	1	0	0	0	2	0	1	1	0	1	2	0	2	0
419	0	0	2	0	1	1	2	0	0	0	2	0	0	0	0	0	0	1	0	0	1	0	2	0	0	1	1	1	2	2	0	2	2	2	1	2	1	0	0	2	0	1	1	0	2	0	0	1	1
420	0	0	2	0	0	2	1	0	0	1	1	0	0	0	0	0	0	0	1	0	0	0	1	1	1	0	2	2	2	2	1	0	0	2	0	2	2	0	0	1	0	0	1	0	1	0	1	1	0
421	1	1	1	0	0	1	1	0	1	0	0	0	0	0	0	0	1	2	1	1	2	1	1	0	1	0	1	1	2	2	1	0	1	0	0	1	2	0	0	0	0	0	1	0	1	2	0	2	0
422	1	0	1	0	0	2	2	1	1	0	0	1	1	0	0	0	0	0	1	1	1	0	1	0	0	1	2	2	2	2	1	1	0	1	0	1	2	0	0	2	1	0	1	1	1	0	0	1	0
423	0	0	1	0	0	1	1	0	2	0	1	0	0	0	0	0	0	1	0	0	0	0	2	0	0	1	2	2	2	2	0	0	0	2	2	2	0	0	0	1	0	1	1	0	1	0	0	1	0
424	0	0	1	0	0	2	1	0	1	0	1	1	2	0	0	0	0	1	1	0	2	1	0	1	1	1	2	2	2	2	0	2	2	1	1	2	1	1	1	1	0	1	1	0	0	0	0	2	0
425	0	1	2	0	0	1	1	1	2	0	0	0	1	1	1	0	0	1	1	0	2	0	2	0	0	0	1	2	2	2	0	1	1	2	0	2	1	0	0	1	0	0	0	0	0	0	0	1	0
426	1	0	1	0	0	0	2	1	1	0	1	1	2	1	1	0	0	0	0	1	1	0	1	1	1	1	1	1	2	2	0	0	1	0	0	1	2	0	0	1	0	0	0	0	0	1	0	2	0
427	0	0	2	0	0	1	1	0	1	0	0	1	2	1	1	0	0	1	2	0	2	0	2	0	0	1	2	2	2	2	1	2	1	2	1	2	1	0	0	2	0	1	2	0	1	1	0	1	1
428	1	1	1	0	1	2	0	0	2	0	0	0	0	0	0	0	0	1	1	1	1	0	1	0	1	1	1	2	1	0	1	0	1	1	0	2	2	0	0	2	1	1	1	0	1	1	0	1	0
429	0	0	2	0	0	2	1	0	0	0	1	0	1	1	1	0	0	1	2	1	2	0	2	0	0	0	2	2	2	2	0	1	2	0	0	0	2	0	0	0	0	0	0	0	0	0	0	2	0
430	1	0	0	0	0	0	1	0	2	0	1	0	0	0	0	0	0	0	1	0	1	0	2	0	0	1	1	2	2	2	0	0	1	2	0	2	0	0	0	2	0	1	2	0	0	0	0	2	0
431	1	0	1	1	1	2	1	1	2	0	0	0	1	1	1	0	0	2	2	0	2	0	1	0	0	1	2	2	2	2	0	0	1	1	0	1	1	0	0	2	0	1	1	0	1	1	0	1	0
432	0	0	1	0	0	1	0	0	2	0	0	1	2	1	1	0	1	1	1	0	2	0	2	0	0	0	1	1	2	2	0	2	2	2	1	2	2	0	0	1	0	1	1	0	1	0	0	0	0
433	0	0	2	0	1	2	1	1	2	0	0	1	1	0	0	0	0	0	1	1	1	0	2	0	1	1	1	0	2	2	0	1	1	0	0	1	0	0	0	1	0	1	1	0	1	1	0	0	2
434	0	0	1	1	0	2	2	0	1	0	1	0	2	1	1	0	0	1	1	1	2	0	2	0	0	1	1	1	2	2	0	1	1	1	0	1	0	0	0	2	0	0	1	1	1	0	0	2	0
435	1	0	2	0	0	2	0	0	2	0	0	0	0	0	0	0	0	0	2	0	1	0	2	0	0	0	2	2	2	2	0	0	1	1	0	1	1	0	0	2	1	0	1	0	1	0	0	2	0
436	0	0	0	0	0	0	2	0	2	0	1	1	1	1	1	0	0	0	2	0	2	0	1	1	1	1	2	2	2	2	1	1	1	1	0	2	1	0	0	1	0	0	0	0	0	1	0	2	0
437	0	0	2	0	0	1	1	0	1	0	0	0	1	1	1	0	0	0	1	1	2	1	2	0	0	2	1	1	1	1	0	0	1	2	2	2	2	0	0	1	1	0	0	0	0	0	0	0	1
438	1	0	1	0	0	2	1	0	2	0	0	0	1	1	1	0	0	2	2	0	2	0	1	0	0	1	1	1	2	2	0	2	2	2	1	2	2	0	0	1	0	0	0	0	2	1	0	2	0
439	1	0	2	0	0	0	2	0	0	0	0	0	0	0	0	0	0	0	1	0	2	0	2	0	2	1	0	0	1	2	1	1	1	2	1	2	1	0	0	2	0	1	1	0	0	0	1	2	0
440	1	0	1	0	0	1	1	0	1	0	1	0	0	0	0	0	0	0	1	1	2	0	2	0	0	0	1	1	2	2	0	2	1	0	0	1	2	0	0	1	0	1	1	0	1	1	0	2	0
441	1	0	1	0	0	1	2	0	2	0	1	0	0	0	0	0	0	1	1	1	1	0	2	0	0	2	2	2	1	1	2	2	1	1	0	0	1	0	0	2	0	0	0	1	0	0	0	2	0
442	0	0	1	0	0	1	1	1	2	0	0	1	2	1	1	0	1	2	1	0	1	0	2	0	0	1	1	2	1	1	1	1	1	1	0	2	1	1	1	1	0	1	1	0	1	1	0	1	1
443	0	0	0	0	0	0	1	1	2	0	0	0	0	0	0	0	1	1	2	1	2	0	2	0	1	0	1	2	1	1	2	1	1	1	0	2	2	0	0	0	0	1	1	0	2	1	0	0	1
444	1	0	2	0	0	2	2	1	1	0	1	1	1	0	0	0	0	0	1	1	2	0	1	0	0	2	2	2	2	2	1	0	1	2	0	2	0	0	0	2	0	0	0	0	0	0	0	1	0
445	1	0	2	0	0	1	1	0	1	0	1	1	2	1	1	0	0	0	1	0	1	0	2	0	1	1	1	2	1	1	2	0	0	2	0	2	1	1	1	1	0	0	0	0	0	0	0	0	0
446	0	0	1	0	0	1	1	0	1	0	1	1	2	1	1	0	0	0	1	1	1	0	2	0	0	1	1	1	2	2	1	0	2	1	0	2	2	0	0	0	0	0	0	0	0	0	0	0	0
447	0	0	2	0	0	2	1	2	2	0	0	0	1	0	0	0	0	0	2	1	2	0	2	0	0	1	1	2	1	1	1	1	0	2	1	2	1	1	1	1	0	0	1	0	1	0	0	2	0
448	0	0	1	0	1	2	2	0	0	0	2	1	2	1	1	0	0	0	0	0	1	0	2	0	1	0	1	1	2	2	1	1	1	0	0	1	1	0	0	1	0	0	1	0	1	0	0	1	0
449	0	0	1	0	0	0	2	0	0	0	0	0	1	1	1	0	0	0	2	0	2	0	1	0	0	1	1	2	2	2	2	2	2	1	0	2	0	0	0	2	0	0	0	0	0	0	0	1	0
450	0	0	1	0	0	1	0	0	2	0	0	0	0	0	0	0	0	0	1	1	1	0	2	0	0	1	1	1	2	2	0	2	1	2	1	2	1	2	1	1	1	0	1	0	1	0	0	1	0
451	0	0	2	0	0	2	1	2	2	0	0	0	0	0	0	0	0	0	2	0	1	0	2	0	0	0	1	2	1	1	2	1	0	2	0	2	0	0	0	2	0	0	0	1	1	0	0	1	0
452	0	0	2	0	1	1	2	0	0	0	0	0	0	0	0	0	0	1	1	2	1	1	2	0	0	1	2	2	2	2	2	1	2	1	0	2	1	0	0	1	0	0	0	0	0	0	0	1	1
453	1	0	2	0	0	2	2	0	1	0	0	0	0	0	0	0	0	2	1	1	2	0	1	0	0	0	1	1	2	2	1	0	0	1	0	1	0	0	0	0	0	0	0	0	2	1	0	1	0
454	1	0	1	0	0	1	0	0	2	0	0	0	0	0	0	0	0	0	2	1	2	0	1	0	0	1	1	1	2	2	0	1	1	1	0	1	1	1	1	1	0	1	0	0	1	0	0	2	0
455	1	0	1	0	1	1	1	1	2	0	0	1	1	1	1	0	0	1	1	1	2	0	2	0	0	1	1	1	2	1	1	1	0	2	0	2	1	0	0	1	0	1	1	0	1	2	0	2	0
456	1	1	1	0	1	1	2	1	1	0	1	0	1	1	1	0	1	0	2	1	2	0	2	0	0	1	2	2	2	2	1	1	1	1	1	2	1	0	0	1	0	2	2	0	2	1	0	2	0
457	0	0	1	0	0	1	2	0	1	0	1	1	1	0	1	1	1	1	0	1	1	0	2	0	0	1	0	2	1	1	2	1	2	1	0	1	1	0	0	1	0	0	0	0	0	0	0	0	0
458	0	0	1	0	0	1	1	1	2	0	0	1	2	1	1	0	0	0	2	0	1	0	1	0	0	0	2	2	2	2	0	0	0	2	2	2	0	0	0	2	0	0	0	0	0	0	0	2	0
459	0	0	1	0	0	2	2	0	1	0	0	0	0	0	0	0	0	1	1	1	1	1	2	0	0	1	2	2	2	1	0	2	1	0	0	1	1	0	0	1	0	0	0	0	0	0	0	1	1
460	1	0	0	0	0	0	0	0	2	0	1	0	0	0	0	0	0	0	1	0	2	0	2	0	0	0	2	2	2	2	2	0	1	0	0	1	2	0	0	1	0	0	0	1	0	1	0	2	0
461	1	0	1	0	0	1	2	0	0	0	1	1	2	1	1	0	0	1	2	1	1	0	2	0	1	0	1	2	2	2	0	1	1	0	0	1	0	0	0	2	0	0	0	0	0	0	0	2	0
462	1	0	2	0	0	2	2	0	1	0	1	0	0	0	0	0	0	0	0	1	2	0	2	0	0	2	2	2	1	1	2	0	0	1	0	1	1	0	0	1	0	0	0	1	0	0	0	1	1
463	1	0	2	0	1	2	0	0	2	0	1	1	1	1	1	0	0	0	0	1	1	0	2	0	0	0	1	1	2	2	1	0	1	2	0	2	2	1	1	0	0	0	0	0	0	0	0	1	1
464	0	0	1	0	0	2	2	0	1	0	1	0	0	0	0	0	0	1	0	0	0	0	2	0	0	0	2	2	2	2	1	0	0	2	0	2	1	0	0	0	0	0	1	0	0	0	0	1	0
465	1	1	1	0	0	1	0	0	2	0	0	0	1	0	0	1	0	0	2	1	2	0	2	0	0	1	1	1	1	1	1	1	1	2	0	2	0	0	0	1	0	2	2	0	2	1	0	1	0
466	1	0	1	0	0	1	1	0	2	0	0	1	1	0	0	0	0	1	1	0	1	0	2	0	1	0	2	2	1	1	1	0	1	1	0	2	2	0	0	1	0	0	0	0	0	0	0	0	1
467	1	1	1	0	1	1	1	0	1	0	0	0	0	0	0	0	0	1	2	0	2	1	1	0	0	0	2	2	2	2	0	1	0	1	0	1	1	0	0	1	0	0	0	0	0	0	0	1	0
468	1	0	2	0	1	2	2	0	0	0	0	0	0	0	0	0	0	1	0	0	0	0	1	0	0	1	2	2	2	2	1	1	1	2	2	2	0	0	0	2	0	1	1	0	1	2	0	1	1
469	0	0	2	0	0	1	1	0	1	0	0	0	1	1	1	1	0	0	1	0	0	0	2	0	0	1	2	2	2	1	0	1	1	2	1	1	1	0	0	1	0	0	0	0	0	1	0	1	0
470	0	0	1	0	0	1	2	1	1	0	1	0	1	1	2	0	0	1	2	0	2	0	2	0	0	1	1	2	2	2	1	1	2	1	0	2	2	0	0	1	1	1	1	0	1	2	0	1	1
471	1	0	0	0	0	0	1	1	2	0	0	0	0	0	0	0	0	1	2	1	2	1	2	0	1	1	2	2	2	2	1	0	1	1	1	1	1	1	0	0	0	0	1	0	1	0	0	1	1
472	0	0	0	0	0	1	0	0	2	0	0	0	0	0	0	0	0	0	2	1	2	0	2	0	0	2	0	1	1	0	1	0	0	2	0	2	2	0	0	1	1	0	0	0	0	0	0	2	0
473	1	0	2	0	1	1	2	0	0	0	1	0	0	0	0	0	0	1	2	0	2	0	1	0	0	0	2	2	2	2	0	1	2	1	1	1	2	0	0	0	0	0	0	0	1	1	0	2	0
474	0	0	0	0	0	0	1	1	2	0	0	0	1	1	1	0	0	1	0	1	0	0	2	0	0	2	2	2	2	2	1	0	0	0	0	1	0	0	0	1	1	0	1	0	1	0	0	1	0
475	0	1	0	0	0	1	2	0	1	0	2	1	1	0	0	0	0	1	2	1	1	0	2	0	0	1	1	1	2	2	0	1	1	1	0	2	1	0	0	1	0	0	0	0	0	0	0	2	0
476	0	0	1	0	0	1	0	0	2	0	1	0	0	0	0	0	0	0	1	0	2	0	2	0	0	1	1	1	1	1	1	1	1	2	0	2	1	1	0	1	0	0	1	0	1	0	0	1	1
477	0	0	2	0	1	1	1	0	1	0	1	0	0	0	0	0	0	1	0	1	1	0	1	0	0	1	2	2	2	2	0	0	1	1	0	1	1	0	0	2	1	1	0	0	0	0	0	2	0
478	1	0	2	0	1	1	2	1	1	0	0	0	0	0	0	0	0	0	1	2	1	0	2	0	0	1	1	1	2	2	1	0	2	1	0	1	2	0	0	0	0	0	0	0	0	1	0	1	0
479	1	0	2	0	1	1	2	0	0	0	0	1	0	0	0	0	0	0	1	0	0	0	2	0	0	2	2	2	2	2	2	0	1	1	0	2	1	0	0	1	0	0	1	0	0	0	0	1	0
480	1	0	1	0	0	1	2	0	1	0	1	1	1	1	1	0	0	2	1	1	2	0	2	0	0	0	0	2	1	1	2	1	0	1	0	1	0	0	0	1	0	1	0	0	1	0	0	0	1
481	0	0	1	0	0	0	0	0	2	0	0	1	2	1	1	0	0	1	2	0	2	0	0	1	1	1	2	0	1	1	1	1	0	1	0	2	1	0	0	0	0	0	0	2	0	2	0	1	0
482	1	0	2	0	1	1	1	0	1	0	0	0	1	0	0	1	0	0	2	1	2	0	0	0	0	0	2	2	2	2	0	0	1	1	1	1	1	0	0	2	1	0	0	1	1	1	0	0	0
483	0	0	2	0	0	1	2	0	0	0	1	1	0	0	0	0	1	2	2	0	1	0	2	0	0	2	1	1	2	2	0	2	2	0	0	1	1	0	0	1	0	0	0	0	0	0	0	2	0
484	1	0	1	0	0	1	0	0	2	0	0	0	0	0	0	0	1	1	1	0	2	0	2	0	0	0	2	2	2	2	0	0	0	2	2	2	2	0	0	1	0	0	0	1	0	1	0	2	0
485	1	1	2	0	0	1	1	0	1	0	1	0	1	1	1	0	0	0	1	0	1	0	2	0	0	0	1	1	2	2	1	1	0	2	0	2	1	0	0	1	0	0	1	1	1	0	0	0	1
486	1	1	1	0	0	1	2	1	2	0	1	0	0	0	0	0	0	1	2	0	2	0	2	0	0	0	0	1	1	0	1	0	2	1	0	2	1	0	0	1	0	1	0	0	0	0	0	1	0
487	1	0	2	0	1	1	1	2	2	0	0	0	0	0	0	0	0	0	1	1	1	0	1	1	2	2	2	2	2	2	2	0	1	1	0	2	0	0	0	1	1	1	0	0	1	0	0	1	0
488	1	0	2	0	0	0	0	0	2	0	0	0	0	0	0	0	0	0	1	1	1	0	2	0	0	1	1	2	2	1	2	1	0	1	0	1	0	0	0	2	0	0	0	0	0	0	0	1	1
489	0	0	2	0	1	2	0	0	2	0	1	0	0	0	0	0	0	0	1	1	1	0	2	0	0	0	2	2	2	2	0	0	0	2	1	2	2	0	0	2	1	1	1	0	1	0	0	1	0
490	0	0	1	0	0	1	2	0	1	0	0	1	2	2	2	0	0	0	2	0	2	1	2	0	0	0	0	1	1	1	1	0	2	1	0	1	1	1	1	1	0	0	2	0	1	1	0	1	0
491	1	0	2	0	0	1	2	0	0	0	1	0	1	1	1	1	1	1	1	0	2	0	1	0	1	1	1	2	2	1	1	0	2	0	0	2	2	0	0	2	1	0	0	0	0	0	0	1	0
492	1	0	1	0	0	0	1	0	1	0	0	2	2	1	1	0	0	0	1	0	1	0	1	0	0	0	2	2	2	2	1	0	1	1	1	2	2	0	0	1	0	1	1	0	1	0	0	2	0
493	0	0	2	0	0	2	1	1	2	0	0	0	0	0	0	0	0	2	1	1	2	0	2	0	0	2	2	2	2	2	1	1	1	2	0	2	0	0	0	1	0	0	1	0	1	1	0	1	0
494	1	0	1	0	0	0	1	0	1	0	0	0	0	0	0	0	0	1	2	0	2	0	2	0	0	0	1	2	1	1	1	0	0	2	0	2	2	0	0	1	1	0	0	0	0	0	0	0	0
495	0	0	1	0	1	1	0	0	2	0	0	0	0	0	0	0	0	0	1	1	1	0	2	0	1	2	1	1	2	2	1	0	0	2	0	2	0	0	0	2	0	0	0	0	0	0	0	2	0
496	1	0	2	0	0	1	1	0	1	0	1	0	1	1	1	0	0	0	1	0	1	0	1	0	0	1	2	2	2	1	0	0	1	1	1	2	1	0	0	0	0	0	1	0	0	0	0	0	1
497	0	0	2	0	0	2	1	1	2	0	0	1	1	0	0	0	0	0	2	0	2	0	2	0	0	2	2	2	2	2	1	0	0	2	1	2	1	0	0	1	0	1	1	0	1	2	0	0	0
498	0	0	1	0	1	2	1	0	1	0	0	1	1	0	0	0	1	2	1	1	1	0	2	0	0	1	2	2	2	2	0	2	1	2	1	2	2	0	0	0	0	1	1	0	1	1	0	1	0
499	0	0	1	0	0	2	2	0	0	0	0	0	0	0	0	0	0	1	1	0	2	0	2	0	0	0	2	2	2	2	2	2	1	2	1	2	1	0	0	1	1	0	0	1	0	0	0	2	0
500	1	0	1	0	0	1	1	0	1	1	1	0	1	0	0	1	0	0	1	1	1	0	2	0	1	1	2	2	1	1	1	0	2	0	0	2	1	0	0	2	1	1	1	0	1	0	0	1	0
501	1	0	1	1	0	1	0	0	2	0	0	0	0	0	0	0	0	0	1	0	1	0	1	1	1	0	1	2	2	2	0	0	0	2	1	1	2	0	0	1	1	1	2	0	0	0	0	0	0
502	1	0	0	0	0	0	1	0	1	0	0	0	1	1	1	0	0	2	1	1	2	0	2	0	0	1	1	2	0	0	2	1	2	1	0	2	2	0	0	1	1	0	0	0	1	1	0	1	0
503	1	0	0	0	0	0	1	1	2	0	0	0	2	2	2	0	0	1	0	2	1	0	2	0	0	1	2	2	2	1	0	1	1	0	0	1	1	0	0	2	0	0	0	0	0	0	0	0	1
504	1	0	0	0	0	0	2	0	1	0	1	1	2	1	1	0	0	1	1	0	2	0	2	0	0	1	0	1	1	0	2	1	1	2	1	2	1	0	0	1	0	0	1	0	1	0	0	1	0
505	0	0	2	0	1	2	1	0	2	0	1	1	2	2	2	0	0	0	1	1	2	0	2	0	0	1	2	2	2	2	0	0	1	2	0	2	2	0	0	1	0	0	0	1	1	0	0	0	1
506	0	0	0	0	0	0	2	0	0	0	0	0	1	1	1	0	0	0	0	1	2	0	2	0	0	1	2	2	1	1	2	0	1	1	0	2	1	0	0	2	0	0	0	2	0	0	0	2	0
507	1	0	1	0	0	1	0	0	2	0	0	1	1	0	0	0	0	0	1	1	1	0	2	0	1	1	1	2	2	2	1	0	1	2	0	2	1	0	0	0	0	0	0	0	0	0	0	1	1
508	0	0	1	0	0	0	1	0	2	0	0	0	0	0	0	0	0	0	1	1	1	1	2	0	1	1	1	1	2	2	0	1	1	1	0	2	1	0	0	1	1	1	0	0	1	1	0	1	0
509	1	0	0	0	0	0	1	0	1	0	0	0	0	0	0	0	0	1	2	0	2	0	1	1	1	1	1	1	1	1	2	0	1	1	0	1	2	0	0	1	0	1	1	0	2	0	0	0	0
510	1	0	1	0	0	1	2	0	1	0	0	0	0	0	0	0	1	0	2	1	2	0	1	0	0	0	2	2	2	2	1	0	2	0	0	1	1	1	1	1	0	0	1	0	2	1	0	2	0
511	1	0	2	0	0	1	2	0	1	0	0	0	1	1	1	0	0	0	2	0	2	0	2	0	0	0	0	1	2	2	0	0	0	1	0	2	2	0	0	1	0	0	1	1	0	1	0	2	0
512	0	0	1	0	0	1	0	0	2	0	0	0	0	0	0	0	0	1	1	1	1	0	2	0	0	0	2	2	2	2	0	0	0	2	1	2	1	0	0	1	0	0	0	0	0	0	0	2	0
513	0	0	0	0	0	1	1	0	1	0	0	0	0	0	0	0	0	1	2	1	2	0	0	0	0	0	1	2	0	0	2	0	0	2	0	2	2	0	0	1	0	2	2	0	1	1	0	1	0
514	1	0	1	0	0	1	2	0	0	0	0	0	0	0	0	0	0	1	0	0	1	0	2	0	0	2	2	2	2	2	0	2	2	1	0	2	0	0	0	1	0	0	0	0	0	0	0	1	0
515	0	0	1	0	0	1	1	0	2	0	0	0	2	2	2	1	0	1	2	0	2	0	1	0	0	0	2	2	2	1	0	2	2	0	0	1	1	0	0	1	0	0	0	0	0	0	0	1	1
516	0	0	0	0	0	0	2	1	2	0	0	0	0	0	0	0	0	1	0	0	0	0	2	0	0	1	1	2	2	2	0	1	1	1	1	1	2	0	0	0	0	0	1	0	1	0	0	2	0
517	0	0	2	0	0	1	0	0	1	0	1	1	1	0	0	0	0	0	0	1	2	0	2	0	1	0	1	2	2	2	1	0	1	1	1	1	1	0	0	1	0	0	0	0	0	0	0	1	0
518	1	0	1	0	1	2	1	0	2	1	1	0	1	0	0	0	0	0	2	1	2	0	0	1	1	1	0	2	1	1	1	1	2	0	0	2	2	0	0	2	0	2	1	0	1	0	0	1	0
519	1	0	1	0	1	2	1	0	1	0	1	0	1	1	1	0	0	1	1	1	2	0	1	1	1	0	1	2	2	2	0	0	0	2	2	2	1	0	0	1	0	0	0	0	0	0	0	2	0
520	0	0	1	0	0	1	1	0	1	0	0	0	0	0	0	0	0	0	0	1	1	0	2	0	0	0	1	1	1	1	1	0	0	2	0	1	1	0	0	2	1	0	0	0	0	0	0	2	0
521	0	0	2	0	0	2	1	0	2	0	0	0	2	1	1	0	0	2	1	1	2	0	2	0	0	0	1	0	2	2	0	0	2	1	0	2	2	0	0	0	0	0	1	0	0	1	0	1	0
522	1	0	1	0	0	1	1	0	1	0	1	0	1	0	0	0	1	1	1	0	1	0	2	0	0	1	2	2	2	1	0	1	2	0	0	1	2	1	1	0	0	1	1	0	1	0	0	2	0
523	1	0	2	0	2	2	2	0	0	0	0	2	2	1	1	0	0	0	2	0	2	0	1	1	1	1	2	2	2	1	1	1	1	2	0	2	1	0	0	0	0	0	0	0	0	0	0	2	0
524	1	0	2	0	0	1	1	1	2	0	0	1	1	0	0	0	0	0	0	1	2	1	2	0	1	1	2	2	2	2	0	1	1	1	0	2	1	0	0	2	0	0	0	1	0	0	0	0	1
525	1	0	0	0	0	1	1	0	1	0	1	1	1	0	1	1	0	0	2	1	2	0	2	0	0	2	2	2	2	2	1	0	0	2	1	2	1	0	0	1	0	0	0	0	0	0	0	1	1
526	1	0	2	0	0	1	2	0	1	0	0	0	1	1	1	0	0	1	0	1	1	1	2	0	0	2	1	1	2	2	1	0	2	0	0	1	1	0	0	2	0	0	1	0	1	2	0	1	1
527	1	0	1	0	0	0	1	0	2	0	0	0	1	0	0	0	0	0	1	1	1	0	2	0	0	2	1	2	1	1	2	1	2	0	0	2	0	0	0	1	0	1	0	0	0	0	0	1	0
528	1	0	1	0	0	0	1	0	1	0	1	0	0	0	0	0	0	1	2	0	2	0	1	0	0	0	1	1	1	1	1	0	1	2	1	2	1	0	0	2	0	0	0	0	0	0	0	2	0
529	1	0	2	0	2	2	1	0	1	0	1	1	2	1	1	0	0	0	2	1	2	0	1	1	1	1	0	2	1	2	2	1	2	1	0	1	0	0	0	2	0	1	1	0	1	1	0	1	1
530	1	0	1	0	0	2	1	0	1	0	1	1	1	0	0	0	0	1	2	0	2	0	2	0	0	2	1	2	1	1	1	0	0	2	0	2	1	0	0	2	1	0	0	2	0	2	0	1	1
531	0	0	2	0	0	2	2	0	0	0	0	1	1	0	0	0	0	0	1	0	1	0	2	0	0	0	2	2	2	2	0	0	2	0	0	1	1	0	0	2	0	0	2	0	1	0	0	2	0
532	1	1	2	0	0	1	1	1	2	0	0	0	1	2	1	0	0	0	1	0	1	0	2	0	0	1	1	2	2	2	0	1	1	0	0	2	1	0	0	1	0	0	0	0	0	1	0	2	0
533	1	0	1	0	0	1	0	0	2	0	0	0	1	0	0	0	1	1	1	0	1	0	2	0	0	0	2	2	2	2	1	0	0	2	0	2	1	1	0	0	0	0	0	1	0	0	0	2	0
534	1	0	0	0	0	0	2	1	1	0	0	0	1	1	1	0	0	1	2	0	2	1	1	0	0	1	1	2	2	1	2	1	0	2	1	2	2	0	0	1	0	0	0	0	0	1	0	0	0
535	1	0	2	0	0	1	0	0	2	0	0	0	0	0	0	0	0	0	2	1	2	0	2	0	1	1	2	2	2	2	2	2	2	1	1	2	1	0	0	2	0	1	1	0	1	1	0	2	0
536	0	0	0	0	0	0	2	0	0	0	1	0	1	1	1	0	0	0	1	0	2	0	2	0	0	0	2	2	2	2	1	1	1	2	2	2	2	0	0	0	0	2	2	0	1	1	0	1	1
537	1	0	2	0	0	1	1	0	1	0	0	0	2	2	2	0	0	1	2	1	2	0	1	1	0	1	1	1	1	1	0	1	2	0	0	0	2	0	0	0	0	1	0	0	1	0	0	2	0
538	1	0	1	0	0	1	2	1	1	0	1	0	0	0	0	0	1	2	0	2	2	0	2	0	0	1	1	2	1	1	2	1	1	1	0	2	1	0	0	0	0	0	1	0	1	1	0	0	1
539	1	1	1	0	0	1	1	0	0	0	1	0	0	0	0	0	0	0	1	0	1	0	2	0	0	2	1	2	1	1	2	0	2	0	0	2	1	0	0	1	0	0	0	0	0	0	0	2	0
540	0	1	1	0	0	1	2	0	0	1	2	0	0	0	0	0	0	0	1	0	1	0	2	0	0	0	2	2	2	2	2	1	1	2	0	2	0	0	0	2	0	1	1	0	1	2	0	2	0
541	0	0	2	0	0	1	2	0	2	0	1	0	1	1	1	0	0	1	0	1	2	0	2	0	0	1	2	2	2	1	0	1	1	1	0	1	1	0	0	1	0	0	0	0	0	0	0	2	0
542	0	0	1	0	1	1	2	0	1	0	2	0	1	0	1	1	0	1	1	1	1	0	2	0	0	2	2	2	2	2	1	2	1	1	0	1	1	0	0	1	0	0	0	0	1	1	0	1	0
543	0	0	1	0	0	0	1	0	1	0	1	1	1	0	1	1	0	0	1	0	1	0	1	0	1	0	2	2	2	2	2	0	1	2	0	2	1	0	0	1	0	0	0	0	0	0	0	0	1
544	1	0	2	0	0	2	1	0	1	0	1	0	0	0	0	0	0	0	1	1	2	1	2	0	0	2	2	1	2	2	1	2	2	2	1	2	2	0	0	0	0	2	2	0	2	1	0	2	0
545	0	0	1	0	0	1	1	0	0	1	2	0	0	0	0	0	0	1	1	1	1	0	1	1	1	0	0	1	1	1	1	1	1	2	0	2	2	1	1	0	0	0	0	1	0	1	0	0	0
546	1	0	1	0	0	1	2	1	1	0	0	1	1	0	0	0	0	0	2	0	2	0	2	0	0	2	1	1	1	1	1	1	1	1	0	2	1	0	0	1	0	0	0	0	1	0	0	0	1
547	0	1	2	0	0	1	2	1	1	0	0	0	0	0	0	0	0	0	1	0	1	1	2	0	0	2	2	2	2	2	1	1	1	2	2	2	1	0	0	2	0	1	1	0	1	1	0	0	1
548	1	0	2	0	1	1	1	1	2	0	0	1	2	1	1	0	0	1	2	0	2	0	1	1	1	1	1	1	1	1	2	0	0	2	1	2	2	0	0	0	0	0	0	0	0	0	0	2	0
549	0	0	1	0	0	1	0	0	2	0	0	0	0	0	0	0	0	0	0	0	1	1	2	0	0	0	1	1	2	2	1	1	1	2	0	2	2	0	0	1	0	0	0	0	0	0	0	1	0
550	1	0	1	0	0	1	1	0	2	1	0	0	0	0	0	0	1	2	0	2	2	1	1	0	0	1	0	0	1	2	1	0	0	1	1	1	0	0	0	1	0	1	1	0	1	2	0	2	0
551	1	0	2	0	1	2	0	0	2	0	0	1	1	0	0	0	0	0	2	0	2	0	2	0	0	0	2	2	2	2	1	1	2	1	1	1	0	0	0	1	1	0	0	1	0	1	0	2	0
552	0	1	2	0	0	1	0	0	2	0	1	0	1	0	0	0	0	1	1	1	1	0	2	0	0	1	2	2	2	1	0	1	1	0	0	1	2	0	0	2	0	0	1	0	1	1	0	1	1
553	1	0	2	0	0	2	1	0	1	0	1	0	0	0	0	0	0	1	0	1	0	0	1	0	0	1	2	2	2	2	1	0	0	2	1	2	1	0	0	2	0	0	0	1	0	0	0	2	0
554	1	0	1	0	0	1	1	0	1	0	2	0	0	1	1	0	0	1	2	0	2	0	2	0	1	0	0	2	1	1	1	0	0	2	0	2	2	0	0	1	0	0	0	0	0	0	0	0	0
555	0	0	2	0	1	2	1	0	1	0	1	1	1	1	1	0	0	1	1	0	1	1	1	0	0	0	1	2	2	1	2	0	1	1	0	1	2	0	0	0	0	0	0	0	0	0	0	2	0
556	1	1	0	0	0	1	1	0	2	0	0	1	1	0	1	1	0	0	1	0	2	0	2	0	1	2	1	1	2	2	1	1	1	1	0	2	2	0	0	1	0	0	0	0	0	0	0	2	0
557	1	0	1	0	0	1	2	0	1	0	1	0	1	1	1	0	1	1	1	0	1	0	2	0	0	1	1	1	2	2	1	1	0	2	1	2	1	0	0	2	1	0	0	0	0	0	0	1	0
558	1	0	0	0	0	1	1	1	2	0	0	0	0	0	0	0	0	0	1	1	2	0	2	0	0	1	1	1	2	2	0	0	0	1	0	2	2	0	0	0	1	1	1	0	1	0	0	1	0
559	1	0	1	0	0	1	1	0	1	0	0	0	1	1	1	0	0	0	1	2	1	0	2	0	1	2	1	2	2	2	1	1	1	0	0	1	1	1	1	1	0	0	1	0	1	1	0	1	0
560	0	0	2	0	0	2	1	0	1	0	0	0	0	0	0	0	0	1	1	0	1	0	2	0	1	0	2	2	2	1	0	1	1	1	0	2	0	0	0	1	0	0	0	0	0	0	0	1	0
561	0	0	0	0	0	1	0	0	1	0	1	0	1	1	1	0	0	0	0	1	1	0	2	0	0	1	2	2	2	1	1	0	0	2	2	2	0	0	0	1	0	1	0	0	1	1	0	2	0
562	0	0	1	0	0	1	1	0	1	0	0	0	2	0	0	1	0	1	1	1	1	0	2	0	0	1	1	0	2	2	0	1	1	1	0	1	0	0	0	2	0	0	1	0	1	0	0	1	1
563	1	0	1	0	1	2	0	0	2	0	0	0	0	0	0	0	0	0	1	0	2	0	2	0	0	1	2	2	2	2	2	2	1	0	0	1	1	1	1	0	0	0	0	0	0	0	0	1	0
564	1	0	1	0	0	1	1	0	1	0	1	0	1	0	0	0	0	0	1	1	1	0	2	0	0	0	2	2	2	2	0	0	1	2	0	2	2	1	1	1	1	0	1	0	1	0	0	1	0
565	1	0	1	0	0	1	1	0	1	0	1	0	1	0	0	1	0	0	2	1	2	0	2	0	0	0	1	1	1	1	2	0	1	1	0	2	2	0	0	1	0	1	1	0	1	0	0	1	1
566	0	0	2	0	0	2	2	0	0	0	1	1	2	1	1	0	0	0	1	1	1	0	0	1	1	1	2	2	2	2	0	1	1	1	1	1	1	0	0	0	0	1	1	0	1	0	0	2	0
567	0	0	2	0	1	2	2	0	0	0	2	0	0	0	0	0	0	1	0	1	2	0	2	0	0	1	1	1	2	2	0	1	1	2	0	2	2	0	0	1	0	1	1	0	1	0	0	1	0
568	1	0	1	0	0	0	1	0	1	0	1	0	0	0	0	0	0	0	0	1	0	0	2	0	1	0	0	2	2	2	1	2	1	2	0	2	1	0	0	1	0	1	1	0	1	1	0	0	2
569	1	0	1	0	0	0	2	0	1	0	0	1	1	0	0	0	0	0	1	1	1	0	2	0	0	1	2	2	2	2	0	0	2	1	0	2	1	0	0	1	0	0	0	1	1	0	0	2	0
570	1	0	1	0	1	2	0	0	2	0	0	0	1	1	1	0	0	0	2	0	2	0	2	0	0	1	1	1	1	1	2	1	0	1	0	2	1	0	0	1	0	0	0	0	0	1	0	0	0
571	0	0	1	0	0	1	1	0	1	0	0	0	0	0	0	0	0	0	0	0	0	2	0	0	0	1	2	2	2	2	0	0	1	0	0	1	1	1	1	0	0	2	2	0	2	1	0	1	0
572	0	0	1	0	1	1	2	0	0	0	1	0	0	0	0	0	0	0	1	0	2	0	2	0	0	0	1	2	1	1	1	0	2	1	0	2	2	1	1	1	0	0	2	0	0	0	0	0	0
573	0	1	2	0	0	1	2	0	0	0	2	1	1	0	0	0	0	0	2	0	2	0	2	0	0	1	0	1	1	1	1	0	1	0	0	2	1	0	0	2	0	0	1	0	1	0	0	0	1
574	1	0	1	0	1	2	2	1	1	0	0	0	1	1	1	0	0	0	1	0	2	0	2	0	0	0	1	2	2	2	0	0	1	0	0	2	0	0	0	2	0	1	0	0	1	1	0	2	0
575	1	0	0	0	0	0	2	1	1	0	0	1	2	2	2	0	0	0	2	0	2	0	2	0	0	1	1	2	2	1	1	1	2	1	0	1	0	0	0	1	0	0	0	1	0	0	0	2	0
576	1	0	0	0	0	0	2	1	1	0	0	0	0	0	0	0	0	0	1	1	1	0	2	0	0	0	2	2	2	2	2	1	1	0	0	1	1	1	1	1	0	0	1	0	1	1	0	2	0
577	1	0	2	0	1	2	1	0	2	1	0	0	0	0	0	0	0	0	2	1	2	0	2	0	0	1	2	2	2	1	0	0	1	2	1	2	2	0	0	0	0	1	2	0	1	1	0	2	0
578	0	0	0	0	0	0	1	0	1	0	1	0	1	1	1	0	0	0	1	1	2	0	2	0	0	0	2	2	2	1	1	0	0	2	0	2	2	0	0	1	0	1	1	0	1	1	0	1	0
579	0	0	0	0	0	0	2	0	1	0	1	0	1	1	1	0	0	1	1	0	2	0	2	0	0	2	1	2	2	2	2	0	1	0	0	1	0	1	1	1	0	0	0	0	0	0	0	1	0
580	0	0	1	0	0	1	1	0	1	0	1	1	1	0	0	0	0	1	1	1	0	0	2	0	0	0	1	2	2	2	1	0	0	2	2	2	1	0	0	1	0	0	0	0	0	0	0	1	0
581	1	0	1	0	1	1	1	0	0	1	1	1	2	1	1	0	0	1	2	0	2	0	1	1	1	1	1	2	2	2	1	1	0	1	1	2	0	0	0	2	0	0	1	0	1	0	0	1	0
582	0	0	0	0	0	0	0	0	2	0	0	1	2	1	1	1	1	2	1	1	1	0	1	0	0	1	0	0	1	2	1	0	1	1	0	2	1	1	1	0	0	0	1	0	1	1	0	0	0
583	1	0	2	0	0	2	0	0	2	0	2	1	1	0	0	0	0	0	2	0	2	0	2	0	0	1	2	2	2	1	0	1	0	1	0	2	1	0	0	2	0	0	0	0	0	0	0	1	1
584	0	0	1	0	0	1	1	0	0	0	0	1	1	0	0	0	0	0	0	1	1	0	0	0	0	0	2	2	2	2	1	0	1	0	0	0	1	0	0	2	0	0	1	1	2	0	0	1	1
585	1	0	1	0	0	1	2	0	0	0	1	1	1	0	0	0	0	0	1	0	1	0	2	0	0	1	1	1	2	2	0	0	1	1	0	1	0	0	0	1	0	1	0	0	2	0	0	1	1
586	0	0	0	0	0	0	1	1	2	0	0	1	2	2	2	0	0	0	1	0	1	0	1	0	0	1	2	2	2	2	1	0	1	1	1	2	2	0	0	1	0	1	0	0	1	0	0	1	0
587	1	0	2	0	0	2	2	0	0	0	0	0	1	1	1	0	0	0	0	0	0	0	2	0	0	2	2	2	2	2	2	2	1	2	1	2	0	0	0	1	0	2	2	0	1	1	0	2	0
588	0	0	1	0	0	0	2	1	2	0	0	0	0	0	0	0	0	1	2	0	2	2	0	0	0	1	2	2	2	2	2	0	1	2	0	1	1	0	0	2	1	0	0	1	1	1	0	2	0
589	1	0	1	0	0	2	2	0	1	0	0	1	1	0	1	1	0	1	2	0	2	0	2	0	0	1	0	2	1	1	1	1	1	1	0	2	2	0	1	1	1	0	1	0	1	0	0	0	0
590	0	0	1	0	1	1	1	0	0	0	0	1	1	0	0	0	0	0	1	1	1	0	1	0	0	1	2	2	2	2	2	2	1	1	0	1	2	0	0	1	1	0	0	0	0	1	0	2	0
591	0	0	2	0	0	0	1	0	1	0	0	0	0	0	0	0	0	0	2	1	2	0	2	0	0	1	1	2	1	1	1	0	1	2	0	2	1	0	0	1	0	0	0	0	1	0	0	2	0
592	0	0	2	0	1	1	0	0	1	0	1	0	0	0	0	0	1	1	1	0	1	0	1	0	0	1	0	2	1	1	1	2	1	2	1	2	0	0	0	2	0	1	1	0	1	1	0	0	0
593	1	0	1	0	1	2	1	0	1	0	0	1	1	0	0	0	0	0	1	1	1	0	0	0	0	0	1	1	2	2	0	1	1	1	0	2	2	0	0	1	0	1	1	0	1	0	0	1	0
594	0	0	1	0	1	1	0	0	2	0	0	1	2	0	0	0	1	2	1	1	1	0	2	0	1	2	1	0	2	2	0	0	2	2	0	2	1	0	0	1	0	0	0	2	0	0	0	0	0
595	0	0	2	0	0	2	2	0	0	0	0	1	1	0	0	0	0	0	1	0	2	0	2	0	0	1	1	2	1	1	1	0	1	1	0	2	1	0	0	1	0	1	1	0	1	1	0	0	1
596	1	0	1	0	0	1	2	0	0	0	0	0	0	0	0	0	0	1	1	0	2	0	2	0	0	2	0	2	1	2	2	1	0	2	2	2	0	0	0	2	1	0	0	0	0	1	0	2	0
597	0	0	1	1	1	2	2	0	2	0	0	0	1	1	1	0	0	1	1	0	2	0	1	1	1	1	2	2	2	2	2	1	0	1	1	2	2	0	0	1	0	1	1	0	2	2	0	2	0
598	0	0	1	0	0	0	1	0	1	0	1	1	1	1	1	0	1	1	1	1	1	0	2	0	1	0	2	2	2	2	1	0	1	1	0	2	1	0	0	0	0	2	2	0	2	1	0	1	1
599	0	1	1	0	1	1	1	0	1	0	1	0	0	0	0	0	0	0	0	2	0	0	2	0	0	1	1	2	0	0	2	2	1	0	0	1	1	0	0	1	0	0	0	0	0	0	0	2	0
600	0	0	0	0	0	0	2	0	1	0	1	0	0	0	0	0	1	1	0	1	1	0	2	0	0	1	0	1	1	1	1	1	1	1	0	2	2	0	0	0	1	0	0	0	0	0	0	0	1
601	0	0	1	0	0	0	0	0	2	0	1	0	1	1	1	0	0	1	0	1	0	0	1	0	0	1	2	2	2	2	1	0	2	0	0	1	1	1	1	1	1	1	0	0	1	1	0	1	1
602	0	0	1	0	0	2	1	0	2	0	0	1	1	1	1	0	0	0	2	1	2	0	2	0	0	1	2	2	2	2	2	2	1	1	0	2	1	0	0	1	0	0	0	2	0	0	0	1	0
603	1	0	2	0	1	1	2	1	1	0	0	0	1	0	0	1	0	0	0	1	1	0	2	0	0	1	1	2	2	2	0	0	1	1	0	1	1	0	0	2	0	1	1	0	1	1	0	2	0
604	0	0	1	0	0	1	2	0	1	0	1	1	2	1	1	1	0	0	0	1	0	0	2	0	0	0	1	2	2	2	0	1	1	0	0	1	1	0	0	2	0	1	0	0	0	1	0	2	0
605	1	0	0	0	0	0	2	0	0	0	1	0	0	0	0	0	0	1	1	0	2	0	2	0	0	1	1	2	2	2	1	0	0	1	0	2	1	0	0	1	0	1	1	0	0	0	0	1	0
606	0	0	2	0	1	2	1	0	0	1	2	0	0	0	0	0	0	0	1	1	2	0	1	0	0	1	0	1	1	0	1	1	2	2	1	2	1	1	1	1	0	0	0	0	0	0	0	1	0
607	0	0	1	0	0	0	1	0	0	0	1	0	0	0	0	0	0	0	2	1	2	0	0	1	1	1	2	2	2	1	0	0	1	0	0	2	1	0	0	2	0	0	1	0	1	1	0	2	0
608	0	0	0	0	0	1	2	0	1	0	0	0	0	0	0	0	0	1	2	0	2	1	1	0	0	0	1	1	2	2	0	0	1	2	0	2	2	0	1	1	1	1	1	0	0	1	0	2	0
609	1	0	1	0	0	0	2	1	1	0	0	0	1	1	1	0	0	0	1	1	2	0	2	0	0	0	1	2	2	2	0	1	1	0	0	1	1	0	0	1	0	0	1	0	2	1	0	2	0
610	1	0	1	0	0	1	0	0	2	0	0	0	1	1	1	0	0	0	1	0	1	0	1	1	2	2	2	2	2	2	0	2	1	1	0	2	1	0	0	1	0	1	1	0	1	1	0	2	0
611	0	1	1	0	1	2	1	0	1	0	0	0	1	1	1	0	0	1	1	0	2	0	2	0	0	1	2	2	2	2	1	1	1	2	1	2	2	0	0	1	0	1	1	0	1	2	0	1	1
612	1	0	2	0	0	1	1	0	1	0	1	0	1	1	1	0	0	0	1	2	1	0	2	0	0	0	2	0	1	1	1	0	1	1	0	1	2	0	0	0	0	1	0	0	1	1	0	2	0
613	0	0	1	0	0	1	2	0	0	1	2	0	2	2	2	0	0	2	1	1	2	0	2	0	0	1	0	1	2	2	1	0	0	0	0	1	2	0	1	1	1	0	1	0	1	0	0	0	0
614	1	0	2	0	0	1	2	0	0	0	0	2	2	0	0	1	0	1	1	1	1	0	2	0	0	0	2	2	2	2	0	1	1	1	0	2	2	0	1	1	1	0	1	0	1	0	0	2	0
615	1	0	2	0	0	2	0	0	1	0	1	0	0	0	0	0	0	0	0	1	1	0	1	1	1	1	1	2	1	1	2	0	0	2	0	2	2	0	1	1	1	0	2	0	1	1	0	2	0
616	0	0	1	0	0	0	0	0	2	0	0	0	0	0	0	0	0	0	1	0	1	0	2	0	0	2	2	2	2	2	1	1	0	1	0	1	2	0	0	0	0	0	2	0	1	0	0	2	0
617	0	0	2	0	0	1	1	0	1	0	0	2	2	0	0	0	0	0	0	1	0	0	2	0	0	1	1	1	2	2	0	1	0	2	0	2	2	0	0	0	1	0	0	0	0	0	0	1	1
618	1	0	2	0	1	2	1	0	1	0	0	0	2	2	2	0	0	1	2	1	2	0	2	0	0	1	0	1	2	2	0	0	0	2	1	2	1	1	0	0	0	1	1	0	1	0	0	1	1
619	1	0	1	1	0	1	2	0	1	0	0	0	1	1	1	0	0	0	1	2	1	0	1	0	0	2	0	1	2	2	1	0	0	2	2	2	1	0	0	1	0	0	0	1	0	0	0	2	0
620	1	0	1	0	0	1	0	0	1	0	1	0	0	0	0	0	0	0	0	1	1	1	2	0	0	2	2	2	2	1	0	1	1	0	0	1	0	0	0	1	0	0	2	0	0	0	0	1	0
621	0	0	1	0	0	1	1	1	2	0	0	1	1	0	0	0	0	1	2	0	2	0	2	0	0	1	2	2	2	2	0	1	1	1	0	1	2	0	0	0	0	1	0	0	1	0	0	1	1
622	1	0	1	0	0	0	0	0	2	0	0	0	0	0	0	0	0	0	0	1	2	0	0	1	1	1	2	0	1	1	1	1	1	1	0	1	1	0	0	1	0	0	0	0	1	1	0	1	1
623	0	0	1	0	1	2	2	0	0	0	1	0	1	1	0	0	0	1	0	2	1	0	2	0	0	0	2	2	1	1	1	2	2	1	1	2	1	1	0	0	0	0	1	1	1	0	0	1	0
624	1	0	2	0	1	1	1	0	1	0	0	0	0	0	0	0	0	0	2	0	2	0	2	0	0	0	1	1	1	1	0	0	1	1	0	1	2	0	0	0	0	1	0	0	0	0	0	1	0
625	1	1	1	0	0	1	1	0	2	0	0	1	1	0	0	0	0	1	1	0	2	0	2	1	1	1	1	1	2	2	0	1	1	1	0	1	2	0	0	1	0	0	0	0	0	0	0	2	0
626	1	1	1	0	0	1	1	0	1	0	1	0	1	1	1	0	0	0	1	1	1	0	2	0	0	1	2	2	2	2	1	1	1	0	0	1	0	0	0	2	0	0	1	1	2	0	0	2	0
627	0	0	1	0	0	1	2	1	1	0	1	0	1	1	1	0	0	0	0	1	1	0	2	0	0	1	2	2	2	2	1	1	0	2	0	2	1	0	0	1	0	0	1	1	1	0	0	1	0
628	1	0	1	0	1	1	0	0	2	0	0	0	0	0	0	0	0	0	1	0	2	0	1	1	1	1	0	1	2	2	0	0	1	2	2	2	0	0	0	2	0	2	2	0	2	1	0	1	1
629	1	0	1	0	0	1	2	1	1	0	0	1	1	1	1	0	0	1	2	0	2	0	2	0	0	0	1	2	2	2	1	0	1	2	2	2	1	0	0	1	0	0	0	1	0	0	0	0	0
630	1	0	2	0	0	2	2	0	1	0	1	0	2	1	1	0	0	1	1	0	2	0	2	0	0	0	1	1	2	2	1	2	1	2	1	2	0	0	0	2	0	2	2	0	2	1	0	2	0
631	1	0	1	0	0	2	1	0	1	0	1	0	0	0	0	0	0	0	1	0	1	0	1	1	1	1	2	2	2	2	0	1	1	0	0	1	1	0	0	1	0	0	1	0	1	0	0	0	0
632	1	0	1	1	0	1	0	0	1	0	0	1	1	0	1	1	1	1	1	0	2	1	2	0	0	2	0	0	1	2	1	0	2	1	0	1	1	0	0	1	0	0	0	0	0	0	0	0	0
633	0	1	2	0	0	1	2	0	0	0	1	0	0	0	0	0	0	0	2	0	2	0	2	0	0	1	2	2	2	2	0	0	0	2	1	2	2	0	1	1	1	0	0	1	1	1	0	2	0
634	0	0	2	0	0	0	0	0	2	0	1	0	0	0	0	0	0	0	2	1	2	1	2	0	0	0	0	1	1	0	1	0	0	2	0	1	0	0	0	2	0	0	2	0	0	0	0	2	0
635	0	0	1	0	0	2	1	0	1	0	0	0	0	0	0	0	0	0	1	0	1	0	2	0	0	0	2	2	2	2	1	1	1	1	0	2	1	0	0	1	0	0	0	0	2	0	0	0	1
636	1	0	0	0	0	0	0	0	2	0	0	1	1	0	0	0	0	0	1	1	2	0	2	0	0	1	0	1	2	2	0	1	0	1	0	2	2	0	0	1	0	0	0	0	0	2	0	0	0
637	1	1	2	0	1	2	2	0	1	0	0	1	1	1	1	0	0	1	2	0	2	0	2	0	0	1	2	2	2	2	1	1	0	2	1	2	1	0	0	0	1	0	0	0	0	0	0	1	0
638	1	0	2	0	1	2	2	0	0	0	0	0	0	0	0	0	1	2	0	2	2	0	2	0	0	1	1	2	2	1	0	2	1	1	0	1	0	0	0	2	0	0	0	0	0	0	0	0	0
639	0	0	2	0	0	1	1	1	2	0	0	0	1	0	0	0	0	0	1	0	0	0	1	0	0	1	1	2	2	2	0	0	1	0	0	2	1	0	0	2	0	1	1	0	1	1	0	1	0
640	0	0	2	0	1	2	2	0	1	0	1	0	0	0	0	0	1	2	1	1	1	0	1	0	1	1	1	2	2	1	1	1	1	1	0	2	0	0	0	1	0	0	1	0	1	0	0	0	0
641	1	0	1	1	0	1	0	0	1	0	1	0	1	1	0	0	0	0	1	1	1	0	2	0	0	1	1	2	1	1	2	1	2	0	0	2	2	0	1	1	1	1	1	0	1	1	1	2	0
642	0	0	0	0	0	1	2	0	1	0	0	1	1	0	0	0	0	0	0	1	0	0	2	0	0	0	1	1	2	2	0	1	1	0	0	1	0	0	0	1	0	1	1	0	1	0	1	1	0
643	0	0	2	0	0	2	0	0	2	0	0	0	2	0	0	1	1	1	0	2	1	0	2	0	0	2	2	2	2	2	0	1	1	1	1	2	2	0	0	1	0	0	0	0	0	1	0	2	0
644	1	0	1	0	0	1	1	0	1	0	0	0	1	0	0	0	0	0	1	1	1	0	2	0	0	0	2	2	2	2	1	0	2	1	0	2	1	0	0	1	0	1	1	0	1	1	0	2	0
645	1	0	0	0	0	1	2	0	0	0	2	0	1	1	1	0	1	1	1	0	2	0	2	0	0	0	0	1	1	0	2	1	1	2	0	2	1	0	0	2	1	0	0	0	0	0	0	1	0
646	0	0	1	0	0	1	1	1	2	0	0	0	0	0	0	0	0	1	2	0	2	0	2	0	0	1	1	2	2	1	1	0	1	2	0	2	0	0	0	2	0	0	0	0	0	0	0	0	0
647	1	0	1	0	0	1	2	0	1	0	0	0	0	0	0	0	0	1	1	1	2	0	2	0	0	1	1	1	2	2	0	2	2	0	0	0	1	1	0	0	0	1	0	0	1	1	0	2	0
648	1	0	2	0	0	1	1	0	1	0	1	0	1	1	1	0	0	0	1	1	2	0	2	0	0	0	2	2	2	2	0	0	2	1	0	2	1	0	0	1	0	1	1	0	1	1	0	2	0
649	0	0	1	0	0	1	1	0	1	0	0	1	2	1	1	0	0	0	1	2	1	0	2	0	0	1	1	1	1	2	1	0	1	1	0	1	2	0	0	0	0	0	1	0	1	1	0	1	0
650	1	0	1	0	1	1	2	0	0	0	2	1	1	0	0	0	0	0	1	1	1	0	1	0	0	1	1	1	1	1	2	1	1	0	0	1	0	0	0	1	0	1	1	0	1	1	0	2	0
651	0	0	0	0	0	1	1	0	1	0	0	1	1	0	0	0	0	1	1	1	1	1	2	0	0	2	2	2	2	2	0	0	0	2	0	2	1	0	0	2	0	0	1	0	0	0	0	2	0
652	0	0	1	0	0	1	1	0	1	0	0	2	2	2	2	0	0	0	1	0	2	0	2	0	0	1	1	1	2	2	0	2	1	0	0	0	1	0	0	1	0	2	1	0	1	0	0	0	1
653	1	0	2	0	0	2	1	0	1	0	0	0	1	0	0	1	0	2	2	1	2	1	2	0	1	1	0	1	2	2	0	0	1	2	2	2	1	0	0	1	0	0	1	0	0	2	0	2	0
654	0	0	1	0	0	1	0	0	2	0	0	0	0	0	0	0	0	0	1	1	1	1	0	1	0	0	1	2	2	1	1	0	1	1	0	2	2	1	1	0	0	1	0	0	1	0	0	2	0
655	1	0	2	0	0	2	1	0	1	1	2	1	1	1	1	0	0	1	1	1	1	0	2	0	0	0	2	2	2	1	1	2	1	1	0	1	0	0	0	2	0	0	0	1	0	0	0	2	0
656	0	0	2	0	0	0	1	2	2	0	0	0	1	0	0	1	0	0	2	1	2	0	2	0	1	1	2	2	2	2	0	1	1	1	0	2	1	0	0	2	1	0	1	0	1	1	0	1	0
657	0	0	2	0	0	2	0	0	2	0	1	0	0	0	0	0	0	1	1	1	1	0	2	0	0	0	1	2	2	2	1	1	2	1	0	1	2	0	0	0	1	1	1	0	2	0	0	1	0
658	1	0	2	0	0	1	1	0	2	0	1	0	0	0	0	0	1	1	2	1	2	0	2	0	0	0	2	2	1	1	2	1	0	2	2	2	1	0	0	1	0	0	0	1	0	1	0	2	0
659	0	0	0	0	0	1	0	0	2	0	0	0	0	0	0	0	0	0	2	1	2	0	2	0	0	0	2	2	2	1	0	0	1	2	0	2	0	0	0	2	0	0	1	1	2	0	0	0	1
660	1	0	1	0	1	1	1	0	0	0	1	0	1	1	1	0	0	0	1	0	2	0	2	0	0	0	0	1	2	2	0	1	1	1	0	2	2	0	0	2	1	1	2	0	1	1	0	1	0
661	1	1	1	0	0	0	1	1	2	0	0	1	1	0	0	1	0	0	1	0	1	0	2	0	0	2	1	1	1	2	1	1	1	0	0	1	0	0	0	1	0	0	0	0	1	1	0	0	0
662	0	0	0	0	0	1	1	0	0	1	2	0	1	1	1	0	0	0	1	1	1	0	2	0	0	2	1	2	2	1	2	1	1	1	1	1	0	0	0	2	0	0	1	0	1	0	0	1	0
663	1	0	2	0	1	2	0	0	2	0	0	0	0	0	0	0	0	1	2	1	2	0	2	0	0	0	1	1	2	2	1	1	2	0	0	2	2	1	1	0	0	0	1	0	1	0	1	1	0
664	1	0	2	0	1	1	0	0	1	0	1	1	0	0	0	0	0	1	1	1	1	0	2	0	0	0	1	1	2	2	0	0	0	2	0	2	1	0	0	1	0	0	0	0	0	0	0	1	1
665	0	1	1	0	1	2	2	0	0	0	0	0	0	0	0	0	0	0	0	1	1	0	1	1	1	1	2	2	2	2	2	0	0	2	2	2	1	0	0	1	0	0	0	2	0	0	0	1	0
666	1	0	2	0	0	1	0	0	2	0	1	0	1	0	0	0	0	1	1	1	1	0	2	0	0	0	2	2	2	2	1	0	1	2	0	1	1	1	1	0	0	0	0	0	1	0	0	1	1
667	0	0	1	0	0	1	0	0	2	0	1	1	1	1	1	0	0	0	1	1	2	0	2	0	0	1	1	2	1	1	2	2	1	2	1	2	2	0	0	0	0	1	1	0	1	0	0	1	0
668	1	0	0	0	0	1	1	0	1	0	0	0	0	0	0	0	0	1	1	1	1	0	1	1	1	0	0	2	1	1	2	0	0	2	0	2	1	1	0	0	0	1	0	0	0	0	0	1	0
669	0	0	1	0	0	1	0	0	2	0	0	0	1	1	1	0	0	2	1	1	1	0	0	0	1	0	1	1	1	1	2	0	1	1	0	1	2	1	1	0	0	0	0	0	1	1	0	2	0
670	0	0	1	0	1	1	1	0	1	0	0	2	2	0	0	1	0	1	2	0	2	0	1	0	0	2	1	1	2	2	0	0	2	1	0	2	1	1	1	1	0	0	0	0	0	0	0	2	0
671	0	0	0	0	0	1	0	0	1	0	1	1	1	0	1	1	0	1	2	0	2	0	2	0	1	1	1	1	1	1	0	0	1	2	0	2	2	0	0	0	0	1	1	0	1	0	0	2	0
672	1	0	0	0	0	1	1	0	2	0	1	0	0	0	0	0	0	1	2	0	2	0	1	0	0	1	1	1	2	2	1	2	1	2	1	2	2	0	0	1	0	0	0	0	0	0	0	1	0
673	1	0	2	0	0	1	1	0	1	0	1	0	0	0	0	0	0	1	1	1	2	0	2	0	0	0	1	1	1	1	0	1	1	1	1	2	1	0	0	0	0	0	0	0	1	1	0	2	0
674	0	0	2	0	0	2	2	0	1	0	2	0	0	0	0	0	0	0	2	1	2	0	1	0	0	0	2	2	2	2	0	1	1	2	0	2	2	0	0	0	0	0	0	0	1	1	0	0	0
675	0	0	1	0	1	2	1	0	0	1	1	0	0	0	0	0	0	1	1	0	2	0	2	0	0	0	2	2	2	2	0	0	1	2	2	2	1	0	0	1	0	0	1	0	1	1	0	1	1
676	1	0	1	0	0	0	0	0	2	0	1	0	0	0	0	0	0	1	1	0	2	1	1	0	1	0	1	2	2	2	1	0	1	2	0	2	0	0	0	2	0	1	1	0	1	0	0	1	1
677	1	0	1	0	1	2	2	0	0	0	1	0	0	0	0	0	0	0	2	1	2	0	2	0	0	0	1	1	2	2	0	1	1	0	0	1	1	1	1	1	0	0	2	0	0	0	0	1	0
678	1	0	0	0	0	0	1	0	2	0	0	0	0	0	0	0	0	1	1	0	1	0	0	1	1	1	1	0	2	2	0	0	1	0	0	1	1	0	0	2	0	1	1	1	1	2	0	2	0
679	0	1	2	0	0	1	0	0	2	0	1	0	0	0	0	0	0	1	1	1	2	0	1	0	0	0	2	1	2	2	0	0	1	2	2	2	0	0	0	2	0	0	0	0	0	0	0	0	1
680	1	0	1	0	0	0	2	0	1	0	1	1	1	0	0	0	0	2	2	0	2	0	2	0	0	1	2	2	1	1	2	1	0	1	1	2	1	0	0	1	0	1	0	0	1	1	0	2	0
681	0	0	1	0	1	1	0	0	2	0	0	0	0	0	0	0	0	1	1	0	2	0	2	0	0	2	2	0	1	1	1	0	0	2	0	2	0	0	0	2	0	0	0	1	0	0	0	2	0
682	1	0	1	0	0	2	1	0	1	0	0	1	1	1	1	0	1	2	2	0	1	0	2	0	0	2	2	2	2	2	0	1	1	1	0	2	0	0	0	1	0	1	0	0	1	1	0	2	0
683	1	0	2	0	0	2	2	0	2	0	0	1	2	1	1	0	0	1	1	0	1	0	1	1	1	0	1	0	2	2	0	1	0	1	0	2	2	0	0	0	0	1	1	0	1	0	0	2	0
684	0	0	2	0	0	1	0	0	2	0	0	0	0	0	0	0	0	0	1	1	1	0	1	1	1	0	2	2	2	2	0	0	1	2	1	2	1	1	0	0	0	0	0	1	0	1	0	1	1
685	1	1	1	0	1	2	1	0	2	0	0	0	1	1	1	0	0	0	2	1	2	0	2	0	0	0	0	2	1	1	1	0	0	1	0	2	2	0	0	2	1	1	1	0	1	0	0	1	0
686	0	0	2	0	1	2	1	0	1	0	1	0	1	1	1	0	0	0	0	0	0	0	1	1	1	0	1	2	2	2	1	2	1	1	0	1	1	0	0	1	1	0	0	1	0	0	0	1	1
687	0	0	1	0	0	1	2	0	1	0	1	0	0	0	0	0	1	1	1	0	2	0	2	0	1	0	0	1	1	1	1	2	2	0	0	0	1	0	0	2	0	0	0	0	0	0	0	1	0
688	0	0	1	0	0	1	2	0	1	0	0	0	1	1	1	0	0	0	1	2	1	0	2	0	0	0	1	2	2	2	0	1	2	1	0	2	1	0	0	1	0	0	0	0	0	0	0	1	1
689	0	0	2	0	2	2	1	0	2	0	0	0	0	0	0	0	1	2	1	0	1	0	1	1	1	0	2	2	2	2	1	1	2	0	0	1	1	0	0	2	0	0	0	0	0	0	0	2	0
690	1	0	0	0	0	0	1	0	1	0	0	0	0	0	0	0	0	0	1	2	1	0	2	0	0	0	1	2	1	1	1	1	1	0	0	1	2	0	1	1	1	0	1	0	1	0	0	0	1
691	1	0	1	0	0	1	1	0	1	0	0	0	2	2	2	1	0	0	1	1	2	1	2	0	0	1	2	2	2	2	2	2	1	1	0	2	2	0	0	0	0	0	0	1	0	0	0	1	0
692	1	0	1	0	0	1	2	1	1	0	1	1	1	0	0	0	0	1	1	1	2	0	1	1	1	1	0	2	1	2	2	1	1	0	0	1	1	0	0	2	0	0	0	0	1	1	0	1	0
693	1	0	0	0	0	0	1	1	2	0	0	1	2	0	0	0	0	0	0	1	1	0	2	0	0	1	0	1	1	1	1	1	2	0	0	0	2	1	1	0	0	0	0	0	0	0	0	2	0
694	0	0	1	0	0	0	1	0	2	0	1	1	2	1	2	1	0	1	2	0	2	0	2	0	0	2	2	2	2	2	0	0	1	2	1	2	2	0	0	1	0	1	0	0	1	1	0	0	2
695	1	0	2	0	2	2	0	0	2	0	1	0	0	0	0	0	0	0	0	1	2	0	1	0	1	1	1	2	2	1	1	0	2	1	0	2	1	0	0	2	0	0	1	1	1	0	0	2	0
696	1	0	1	0	0	2	2	0	1	0	0	1	0	0	0	0	0	2	1	1	2	0	1	1	1	1	2	2	1	1	1	1	1	0	0	2	2	0	0	1	0	0	0	0	0	0	0	1	0
697	1	0	1	0	0	0	1	1	2	0	0	0	1	1	1	0	0	0	0	1	2	0	2	0	0	2	2	2	2	1	0	1	1	1	0	1	0	0	0	2	0	1	1	0	1	0	0	1	0
698	0	1	1	0	0	2	0	0	2	0	0	0	0	0	0	0	0	0	0	2	0	1	2	0	0	1	1	1	2	2	1	0	1	1	0	1	0	0	0	2	0	1	1	0	1	0	0	0	1
699	1	0	2	0	0	1	1	0	2	0	0	0	1	1	1	0	0	0	2	1	2	0	2	0	0	0	0	1	2	2	0	1	1	1	0	2	1	0	0	1	0	1	1	0	0	2	0	2	0
700	1	0	1	0	0	0	1	0	2	0	0	0	0	0	0	0	0	0	0	1	0	0	2	0	0	1	1	2	1	1	2	1	1	2	0	2	0	0	0	1	0	1	0	0	1	1	0	1	1
701	1	1	2	0	1	2	0	0	2	0	1	0	0	0	0	0	0	1	1	0	1	0	2	0	0	0	1	1	2	2	0	1	1	0	0	1	2	0	0	0	0	0	0	0	0	1	0	1	0
702	1	0	1	0	0	1	0	0	2	0	0	0	0	0	0	0	0	1	1	0	2	1	2	0	0	2	1	2	2	1	1	1	1	1	0	2	1	0	0	2	0	0	1	0	2	1	0	1	1
703	0	0	2	0	1	2	0	0	2	0	1	0	0	0	0	0	0	0	0	1	0	0	2	0	0	1	1	2	0	0	2	1	2	0	0	0	1	0	0	0	0	0	0	1	0	0	0	1	1
704	1	0	2	0	0	1	1	0	1	0	1	1	2	1	1	0	1	2	0	2	2	0	1	0	0	0	2	2	2	2	0	1	2	0	0	2	0	0	0	2	0	1	1	0	1	0	0	1	0
705	0	0	1	1	0	1	1	0	2	0	1	0	1	0	0	0	1	2	1	1	2	0	1	1	1	0	1	1	2	2	1	2	2	1	0	2	0	0	0	2	0	1	0	0	2	1	0	2	0
706	0	0	2	0	1	2	2	1	1	0	1	1	1	0	0	0	0	0	2	1	2	0	1	1	1	0	2	2	2	2	0	0	0	2	2	2	0	0	0	2	0	0	2	0	0	0	0	0	0
707	0	0	1	0	0	1	2	0	0	0	0	0	1	1	1	0	0	1	1	1	1	0	2	0	0	0	2	2	2	1	1	0	2	0	0	2	1	0	0	2	1	0	1	0	1	1	0	1	0
708	0	0	1	0	1	2	1	0	2	0	1	1	1	0	0	0	0	0	1	0	1	0	2	0	0	1	0	1	1	0	2	0	1	0	0	1	0	0	0	1	0	0	1	1	0	1	0	0	1
709	0	0	2	0	0	2	1	0	2	0	0	1	1	0	0	0	0	2	1	1	2	1	1	0	0	1	2	2	2	2	0	2	1	0	0	0	2	0	0	0	0	0	0	0	0	0	0	0	2
710	1	0	1	0	0	0	1	1	2	0	0	0	0	0	0	0	1	1	1	1	1	0	2	0	0	0	0	1	1	1	1	0	0	1	0	1	1	1	1	1	0	0	0	0	0	2	0	2	0
711	0	0	1	0	0	1	1	0	1	1	1	0	1	0	0	0	0	1	2	0	2	0	2	0	0	1	2	0	1	1	1	0	0	2	2	2	2	0	0	0	1	0	1	0	1	1	0	0	0
712	1	1	2	0	1	1	0	0	2	0	0	0	0	0	0	0	0	0	1	0	0	0	2	0	0	1	1	1	1	1	0	1	0	2	1	2	1	0	0	2	1	1	0	0	1	0	0	1	1
713	0	0	1	0	0	0	1	0	1	0	1	0	1	0	0	0	0	1	1	0	2	0	2	0	0	1	2	2	2	2	0	0	2	1	0	2	2	0	0	1	0	1	1	1	0	0	0	0	0
714	0	0	1	0	0	1	2	1	1	0	0	0	0	0	0	0	0	0	0	2	0	0	2	0	0	1	2	2	1	1	1	1	1	1	0	1	1	0	0	0	0	1	0	0	0	0	0	2	0
715	1	0	0	0	0	0	1	0	2	0	0	1	1	0	0	0	0	0	1	0	1	0	2	0	0	0	1	1	2	2	0	1	0	1	1	2	0	0	0	2	0	0	0	0	0	0	0	1	0
716	1	0	0	0	0	1	1	0	2	0	1	0	1	1	1	0	0	1	2	0	2	0	2	0	1	0	0	1	1	1	1	0	1	1	0	2	0	0	0	2	0	1	1	0	0	0	0	2	0
717	1	0	0	0	0	0	2	0	0	1	2	0	1	0	0	0	0	0	1	0	1	1	2	0	0	0	1	2	2	2	0	0	1	0	0	2	0	0	0	2	1	1	1	0	1	0	0	2	0
718	0	0	1	0	0	0	0	0	2	0	1	0	1	1	1	0	0	0	1	1	1	0	2	0	0	1	1	1	2	2	0	0	0	2	0	2	0	0	0	1	0	0	0	0	0	0	0	1	1
719	1	0	0	0	0	0	0	0	2	0	0	1	1	0	0	0	0	0	1	1	2	0	2	0	0	1	2	2	2	2	1	0	2	1	0	2	2	0	0	0	1	0	0	0	0	0	0	1	1
720	0	0	1	0	1	1	2	0	1	0	0	1	2	1	1	0	0	1	2	0	2	0	2	0	0	1	2	2	2	2	1	2	2	0	0	1	0	0	0	1	0	0	0	0	0	2	0	2	0
721	0	0	2	0	1	2	1	0	1	0	1	0	1	1	1	0	0	0	0	1	2	0	2	0	1	1	0	2	2	2	1	0	1	2	2	2	0	0	0	2	0	0	0	1	0	1	0	0	1
722	0	0	1	0	0	0	0	0	2	0	0	0	0	0	0	0	0	1	1	0	2	0	2	0	0	1	1	2	2	2	0	0	1	0	0	2	1	0	0	2	0	0	1	0	0	1	0	2	0
723	0	0	2	0	1	1	1	0	1	0	1	1	2	1	1	0	0	0	1	0	1	0	0	1	1	1	2	2	2	2	1	1	1	2	0	2	0	0	0	2	0	1	1	0	2	0	0	2	0
724	0	0	2	0	1	2	2	0	0	0	2	0	1	1	1	0	0	0	0	1	2	0	2	0	0	0	2	2	1	1	1	0	0	2	2	2	2	0	0	0	0	0	0	0	0	0	0	0	0
725	0	0	2	0	1	2	1	0	1	0	0	0	1	0	0	0	0	1	1	0	2	0	2	0	0	0	2	2	2	2	1	1	0	2	1	2	1	2	1	1	1	0	1	1	0	1	0	1	1
726	0	1	1	0	0	1	1	1	1	1	0	0	0	0	0	0	0	1	1	0	1	0	2	0	0	2	2	2	2	2	2	2	1	1	0	2	0	0	0	1	0	1	1	0	1	1	0	0	0
727	0	0	2	0	1	2	2	1	1	0	0	0	0	0	0	0	0	0	1	1	1	0	2	0	0	0	0	1	1	0	2	1	1	1	0	2	1	0	0	0	0	0	0	0	0	0	0	0	2
728	1	0	1	0	0	2	1	0	1	0	1	2	2	1	1	0	1	1	1	1	1	0	2	0	0	0	2	1	2	2	0	0	0	0	0	1	1	0	0	2	0	0	0	0	1	1	0	0	1
729	1	1	1	0	1	1	0	0	2	0	1	0	0	0	0	0	0	1	2	0	2	0	2	0	0	2	1	1	2	2	0	1	1	0	0	1	1	0	0	1	0	0	0	0	0	0	0	2	0
730	0	0	2	0	0	2	2	0	1	1	1	0	1	0	0	0	0	1	1	1	2	0	2	0	0	0	0	1	2	2	0	0	2	0	0	2	1	1	0	1	0	1	1	0	2	2	0	0	0
731	0	0	1	0	0	1	0	0	2	0	0	0	2	2	2	0	0	1	2	0	2	0	1	0	0	1	2	1	2	2	0	0	1	1	0	2	1	1	1	1	0	1	1	0	0	0	0	1	0
732	1	0	2	0	0	1	1	1	2	0	0	0	0	0	0	0	0	1	0	2	1	0	1	0	1	2	0	1	1	1	1	0	1	2	1	2	1	0	0	1	0	0	0	0	0	1	0	1	0
733	1	0	1	0	1	2	2	1	1	0	0	1	2	1	1	0	0	0	1	1	2	0	2	0	0	0	0	1	1	0	2	1	1	1	0	2	2	0	0	0	0	1	1	0	0	0	0	1	0
734	1	0	0	0	0	1	1	0	2	0	1	0	0	0	0	0	0	0	0	1	0	0	1	1	1	1	2	2	2	2	0	0	1	2	0	1	1	0	0	1	0	1	1	0	1	1	0	1	1
735	0	0	2	0	1	2	1	0	1	0	1	1	1	1	1	0	0	1	2	0	2	0	2	0	0	0	1	1	2	2	0	1	1	1	0	1	1	0	0	2	0	1	1	0	1	0	0	1	0
736	1	0	2	0	0	1	1	1	2	0	0	0	0	0	0	0	0	0	2	0	2	1	2	0	0	2	1	2	2	2	0	0	1	1	0	2	2	0	0	0	0	1	1	1	0	0	0	2	0
737	0	0	2	0	0	2	2	0	0	0	1	0	0	0	0	0	1	2	0	2	2	0	2	0	2	1	1	0	2	2	0	0	1	1	0	1	0	0	0	1	0	0	2	0	0	0	0	2	0
738	0	0	1	0	0	2	1	0	2	0	0	1	1	0	0	0	0	1	1	0	2	0	2	0	2	1	2	2	2	2	0	0	1	1	1	1	1	0	0	1	0	0	1	1	1	0	0	1	0
739	1	0	2	0	0	1	0	0	2	0	0	0	2	1	1	0	0	0	2	1	2	0	2	0	1	1	1	2	1	1	2	0	0	2	1	2	1	0	0	2	1	0	0	0	0	2	0	2	0
740	0	0	0	0	0	0	0	0	1	0	1	0	1	0	1	1	0	1	2	1	2	0	2	0	0	1	2	2	2	2	1	1	1	0	0	0	1	0	0	2	0	1	1	0	1	0	0	1	1
741	1	0	2	0	0	2	1	0	2	0	0	1	1	1	1	0	0	1	1	1	1	0	1	0	1	1	2	2	2	2	0	2	2	1	0	2	1	0	0	1	0	0	0	0	1	0	0	1	0
742	1	0	0	0	0	0	2	1	1	0	1	0	1	1	1	0	0	1	2	0	2	0	2	0	0	1	1	2	2	1	0	0	1	2	0	2	1	0	0	1	0	0	0	0	0	0	0	1	0
743	0	0	2	0	1	2	2	0	1	1	1	1	2	1	1	0	1	1	1	1	1	0	2	0	0	1	0	1	1	1	1	1	1	0	0	2	2	0	0	0	0	0	0	0	1	1	0	2	0
744	0	0	1	0	0	0	1	0	1	0	1	0	2	1	1	0	0	1	1	1	1	0	2	0	1	0	2	2	1	1	1	1	2	0	0	0	1	0	0	2	0	0	0	0	0	0	0	2	0
745	0	1	1	0	0	1	2	0	0	0	2	0	2	1	1	1	0	0	1	0	1	0	2	0	0	1	0	0	1	2	1	1	1	1	1	1	0	0	0	1	0	0	0	0	0	0	0	1	1
746	0	0	2	0	1	2	1	0	1	0	1	0	1	1	0	0	0	0	2	1	2	0	2	0	0	2	1	1	2	2	1	0	0	2	1	2	2	0	0	1	0	0	0	0	0	0	0	1	1
747	0	0	1	0	0	1	2	0	0	0	0	0	0	0	0	0	0	2	1	1	2	1	1	0	0	0	1	1	2	2	0	1	0	2	1	2	1	0	0	1	0	0	1	1	1	0	0	1	1
748	1	0	1	0	0	1	2	0	0	0	2	0	0	0	0	0	0	1	0	2	1	0	2	0	0	2	1	1	1	1	1	0	1	1	0	2	1	0	0	1	0	0	1	0	1	2	0	1	0
749	1	0	0	0	0	1	2	0	1	0	1	0	1	0	0	1	0	0	1	0	2	0	0	1	1	1	1	2	2	2	0	1	1	1	1	1	2	0	0	1	0	0	0	0	0	0	0	2	0
750	1	0	0	0	0	0	1	0	1	1	1	1	1	0	1	1	0	1	1	1	1	0	2	0	0	2	1	2	2	2	0	0	1	1	0	2	1	0	0	1	0	0	0	0	0	0	0	1	1
751	1	0	2	0	0	1	0	0	2	0	1	0	0	0	0	0	0	2	1	1	1	0	2	0	1	2	1	2	2	2	0	1	1	1	0	2	1	0	0	1	0	0	0	1	0	0	0	2	0
752	1	0	1	0	0	0	2	0	0	0	1	0	1	1	1	0	0	0	0	1	0	0	2	0	1	0	2	2	2	2	0	1	1	1	1	1	1	1	0	0	0	0	0	0	0	1	0	0	1
753	0	0	1	1	0	1	0	0	2	0	0	0	1	1	1	0	0	2	1	1	2	0	2	0	1	1	2	2	2	2	0	1	1	0	0	1	1	0	0	0	0	0	1	1	2	0	0	0	0
754	0	0	0	0	0	0	1	1	2	0	0	1	1	1	1	0	0	0	1	0	1	0	2	0	0	1	1	2	2	1	1	0	0	2	0	2	1	0	0	1	0	0	0	0	0	0	1	1	0
755	1	0	1	0	1	2	1	1	2	0	0	1	1	0	0	0	1	2	1	1	2	0	2	0	0	1	2	2	2	2	0	1	1	2	0	2	0	0	0	2	0	0	0	1	0	1	0	1	0
756	1	0	2	0	0	1	1	0	1	0	1	0	1	1	1	0	0	1	1	0	2	0	2	0	0	0	2	2	2	2	1	1	1	0	0	1	1	0	0	0	0	2	2	0	2	1	0	0	0
757	0	0	2	0	1	2	1	1	2	0	0	0	0	0	0	0	0	1	0	0	1	0	2	0	0	1	0	1	1	1	1	1	1	0	0	1	0	0	0	1	0	0	1	0	1	0	0	1	0
758	0	0	1	0	0	1	2	0	0	0	2	0	1	1	1	0	0	0	2	1	2	0	2	0	0	1	2	2	2	2	1	1	1	0	0	1	1	0	0	2	1	1	1	0	1	2	0	1	0
759	0	0	1	0	0	1	1	0	1	0	2	2	2	0	0	0	0	0	1	0	1	0	2	0	0	1	0	2	1	2	2	1	1	2	1	1	1	0	0	1	0	1	1	0	1	0	0	1	0
760	0	0	1	0	0	0	2	0	1	0	0	1	1	0	1	1	0	1	2	0	2	0	1	0	0	1	1	1	1	1	1	0	1	1	0	1	0	0	0	1	0	0	0	0	2	1	0	1	0
761	0	0	0	0	0	0	0	0	2	0	2	0	1	1	1	0	0	1	0	1	1	0	2	0	0	0	2	2	2	2	0	1	2	0	0	0	1	0	0	1	0	0	1	0	1	1	0	2	0
762	0	0	1	0	0	1	1	0	2	0	0	1	1	0	0	1	1	1	0	1	1	0	2	0	0	0	1	2	2	2	1	0	1	1	0	1	1	0	0	0	0	0	0	0	0	1	0	2	0
763	0	0	0	0	0	1	0	0	2	0	0	0	0	1	1	0	0	1	2	0	2	0	2	0	0	1	1	1	2	2	0	0	0	2	0	2	1	0	0	0	0	1	1	0	1	0	0	1	0
764	0	0	2	0	0	2	1	0	0	0	1	0	1	1	1	0	0	0	0	1	0	1	1	0	0	1	1	2	2	2	0	0	0	1	1	1	0	0	0	2	0	1	0	0	1	0	0	2	0
765	0	0	1	0	1	2	1	1	2	0	0	0	1	1	1	0	0	2	1	1	2	0	1	1	1	2	2	2	2	1	0	0	1	1	0	1	0	0	0	1	0	0	0	0	0	0	0	2	0
766	1	0	1	0	0	1	0	0	2	0	0	1	2	1	1	1	0	0	2	1	2	0	2	0	1	2	1	2	2	2	0	0	0	2	1	2	1	1	1	0	0	0	2	0	1	0	0	2	0
767	0	0	1	0	0	0	1	0	1	0	1	1	1	0	0	0	0	0	0	0	0	0	2	0	0	1	1	1	2	2	0	0	1	1	0	1	1	0	0	0	0	0	1	0	0	1	0	1	0
768	0	0	1	0	0	1	1	0	2	0	0	0	0	0	0	0	0	1	1	1	2	0	2	0	0	2	2	2	2	2	0	0	1	0	0	2	0	0	0	1	1	0	0	0	0	0	0	1	1
769	1	0	2	0	0	1	1	0	1	0	1	1	2	1	1	1	0	0	2	0	2	0	1	1	1	1	1	1	2	2	0	0	1	0	0	1	1	0	0	2	0	1	0	0	1	1	0	1	1
770	0	0	1	0	0	2	1	0	0	0	0	0	0	0	0	0	0	0	1	1	1	0	1	1	0	1	2	2	2	2	0	0	1	0	0	2	2	0	0	1	0	0	0	1	0	1	0	0	1
771	0	0	0	0	0	0	1	0	1	0	0	0	0	0	0	0	0	1	1	1	2	0	2	0	0	2	0	2	1	1	2	0	0	2	0	1	1	0	0	1	0	0	0	0	0	0	0	2	0
772	1	0	2	0	1	1	2	1	1	0	1	0	0	0	0	0	0	0	1	0	1	0	2	0	0	1	2	2	2	2	1	0	0	2	0	1	0	0	0	1	0	1	1	0	1	1	0	1	0
773	0	0	1	0	0	1	2	1	1	0	1	0	1	1	1	0	0	0	1	1	1	0	0	0	1	0	2	2	2	2	2	1	1	0	0	1	2	0	0	2	1	1	1	0	1	1	0	0	0
774	1	0	2	0	0	2	1	0	2	0	0	0	0	0	0	0	0	1	1	1	1	0	2	0	1	0	1	2	1	1	1	0	1	0	0	2	2	0	0	2	1	1	2	0	0	0	0	2	0
775	1	0	1	0	0	1	1	1	2	0	1	1	2	1	1	0	0	0	2	0	2	1	2	0	0	2	1	1	2	2	0	0	0	1	1	2	1	0	0	2	0	0	0	0	2	0	0	2	0
776	0	0	2	0	2	2	1	1	2	0	1	0	0	0	0	0	0	1	1	2	1	0	2	0	0	1	1	2	1	1	1	0	2	1	0	2	0	0	0	1	0	0	0	0	0	0	0	0	1
777	0	0	0	0	0	1	1	1	2	0	1	0	0	0	0	0	0	1	1	1	2	0	0	0	0	1	2	1	2	2	1	1	1	0	0	1	1	0	0	1	0	0	0	2	0	2	0	2	0
778	1	0	0	0	0	0	2	0	1	0	2	0	0	0	0	0	0	0	1	2	1	0	0	0	0	1	1	2	2	2	0	0	1	2	2	2	2	0	0	1	0	1	1	0	0	0	0	2	0
779	1	0	1	0	1	2	1	0	1	0	1	0	0	0	0	0	0	0	1	0	2	0	2	0	0	0	0	2	2	2	1	2	2	1	0	2	1	0	0	0	0	1	1	0	1	1	0	0	0
780	0	0	2	0	0	2	1	0	1	0	0	0	0	0	0	0	0	2	1	1	2	0	2	0	0	1	1	2	2	2	1	0	0	1	0	1	2	0	0	0	1	1	0	0	0	0	0	1	1
781	1	0	0	0	0	0	0	0	2	0	0	0	0	1	1	0	1	1	0	1	1	0	2	0	0	2	1	2	0	0	2	1	1	1	1	1	1	0	0	2	1	1	1	0	0	0	1	1	0
782	1	0	1	0	0	1	2	0	0	0	1	1	2	1	1	1	0	0	2	0	2	0	1	0	1	2	0	2	1	1	2	2	2	0	0	1	2	0	0	1	1	0	0	0	0	0	0	2	0
783	0	0	1	0	1	2	1	0	1	0	1	0	1	1	1	0	0	1	2	1	2	0	1	0	0	1	2	2	2	2	1	1	1	1	0	2	2	0	0	1	0	1	1	0	0	1	0	2	0
784	1	1	1	0	1	2	0	0	2	0	0	0	1	1	1	0	0	0	0	1	0	1	2	0	0	2	1	1	2	2	1	0	2	2	0	2	1	0	0	1	0	0	2	0	1	0	0	2	0
785	0	0	2	0	0	2	0	0	2	0	1	0	0	0	0	0	0	1	1	0	1	1	2	0	1	1	2	2	1	2	1	0	1	1	0	1	2	0	0	0	0	1	1	0	1	0	0	2	0
786	1	0	0	0	0	0	2	0	1	0	1	0	0	0	0	0	0	0	0	1	2	0	2	0	0	1	1	1	2	2	0	0	1	2	2	2	2	0	0	1	0	0	0	1	0	0	0	0	0
787	0	0	0	0	0	1	1	0	1	0	1	0	1	1	1	0	0	0	0	1	1	0	1	0	0	1	2	2	2	2	0	0	1	1	1	1	1	0	0	1	0	1	1	0	1	0	0	2	0
788	0	0	2	0	1	2	2	0	0	0	1	1	1	0	0	0	0	0	2	0	2	0	2	0	0	2	2	2	2	2	0	1	0	2	1	2	0	0	0	2	1	0	0	0	0	0	0	1	1
789	1	0	2	0	1	2	2	0	0	0	0	0	1	1	1	0	0	2	1	1	1	0	2	0	0	1	2	0	1	1	1	1	1	2	0	2	1	1	0	1	0	0	0	0	0	0	0	2	0
790	0	0	1	0	0	2	2	1	1	0	1	1	1	1	1	0	0	0	1	0	1	0	2	0	0	0	1	1	2	2	1	1	0	1	0	1	0	0	0	2	0	0	0	0	0	0	0	0	0
791	1	0	2	0	1	2	1	0	1	0	1	0	0	0	0	0	0	2	1	1	2	1	2	0	0	1	2	2	2	2	0	1	1	1	0	2	0	0	0	1	0	0	1	0	1	0	0	2	0
792	1	0	1	0	0	1	1	0	0	1	2	0	0	0	0	0	0	0	2	1	2	0	2	0	0	0	2	2	2	1	1	1	1	2	2	2	1	1	1	1	0	0	0	1	0	0	0	1	0
793	0	0	2	0	1	2	0	0	2	0	0	0	2	1	1	0	0	1	2	0	2	0	2	0	0	0	0	2	1	2	2	0	1	1	0	1	1	0	0	1	0	0	1	1	1	0	0	0	1
794	1	0	1	0	0	1	0	0	2	0	0	0	1	1	1	0	1	2	0	2	2	0	2	0	0	0	2	2	2	2	2	0	2	1	0	2	2	0	0	0	0	0	0	1	0	0	0	1	0
795	1	0	1	0	0	0	2	0	1	0	1	1	1	0	0	0	0	0	2	0	2	0	2	0	0	1	2	2	2	1	0	0	2	1	0	2	1	1	1	1	0	0	2	0	1	1	0	2	0
796	1	0	2	0	0	2	0	0	2	0	0	0	0	0	0	0	0	1	1	0	1	0	1	0	0	1	2	2	2	2	2	0	0	2	1	1	1	0	0	0	0	1	1	0	1	0	0	1	0
797	1	0	2	0	0	0	2	0	0	0	0	0	1	1	1	0	0	1	1	1	1	0	2	0	0	1	1	1	1	1	1	0	2	1	0	2	1	1	1	0	0	0	1	1	0	1	0	1	0
798	1	0	1	0	0	1	2	0	1	0	1	0	1	1	1	1	0	0	2	0	2	1	2	0	1	1	1	2	1	1	1	0	1	2	1	2	2	1	1	0	0	1	2	0	0	0	0	2	0
799	1	0	1	0	0	1	1	1	2	0	0	0	0	0	0	0	0	0	2	1	2	0	1	0	0	1	1	1	2	2	1	0	1	0	0	2	1	0	0	1	0	0	2	0	0	0	0	1	1
800	0	0	1	0	0	2	2	0	0	1	2	1	2	1	1	1	0	1	1	1	1	0	2	0	0	2	1	1	1	2	1	0	1	2	0	2	2	0	0	0	1	0	2	0	1	0	0	2	0
801	1	1	2	0	0	1	1	0	2	0	0	2	2	0	0	1	0	1	1	1	0	0	2	0	0	0	2	2	2	2	0	0	1	1	0	2	2	0	0	1	0	0	1	0	1	1	0	0	0
802	0	0	1	0	0	0	2	0	1	0	1	1	1	1	1	0	0	1	0	1	0	0	2	0	1	0	2	2	2	2	0	2	2	1	0	2	2	0	0	0	0	0	0	0	0	0	0	0	0
803	1	0	2	0	0	1	1	1	2	0	0	0	1	1	1	0	0	2	1	1	1	0	2	0	1	0	1	1	2	2	0	1	2	0	0	2	1	1	1	1	0	0	0	0	0	0	0	1	0
804	1	0	2	0	0	1	1	0	1	0	1	0	2	1	1	1	0	2	2	0	2	1	2	0	0	1	1	1	2	2	0	1	1	1	0	1	1	0	0	1	0	1	1	0	2	0	0	0	2
805	0	0	1	0	1	1	0	0	2	0	0	0	0	0	0	0	0	0	2	0	2	0	2	0	0	1	1	1	1	1	2	1	1	1	0	2	1	0	0	1	0	0	0	0	0	0	0	2	0
806	1	0	1	0	0	1	1	0	1	0	1	1	1	0	0	0	1	2	0	2	2	0	1	0	0	0	0	2	0	0	2	0	2	1	0	2	1	0	0	1	0	1	0	0	2	1	0	1	0
807	0	0	2	0	2	2	2	1	1	0	1	1	1	0	1	1	0	0	0	1	0	0	2	0	0	1	1	1	2	2	1	0	0	1	0	2	2	0	0	1	0	0	2	0	1	0	0	0	0
808	1	0	2	0	0	1	2	1	2	0	1	0	0	0	0	0	0	0	0	1	2	0	2	0	0	1	1	1	1	1	0	0	1	0	0	0	1	0	0	1	1	2	2	0	2	1	0	1	0
809	1	1	1	0	0	2	1	0	1	0	1	1	1	0	0	0	0	0	1	1	1	0	0	0	0	0	1	1	2	2	1	1	1	0	0	1	2	0	0	1	0	1	1	0	1	0	0	1	1
810	0	0	1	0	0	2	0	0	2	0	0	0	1	1	1	1	0	1	2	0	2	0	2	0	0	1	2	2	2	2	2	0	0	1	1	2	1	0	0	0	0	0	0	0	0	0	0	2	0
811	1	0	1	0	0	1	1	0	1	0	0	0	0	0	0	0	0	0	0	1	1	0	2	0	0	0	2	2	2	2	1	0	2	2	0	2	1	1	1	1	0	2	1	0	1	0	0	1	0
812	0	0	2	0	0	1	2	0	1	0	0	0	0	0	0	0	0	1	1	0	2	0	1	0	0	0	2	2	2	2	0	0	1	0	0	1	0	0	0	1	0	0	0	1	0	0	0	2	0
813	1	0	1	0	0	0	0	0	2	0	0	0	0	0	0	0	0	0	2	0	2	0	2	0	0	1	0	1	2	2	1	0	0	2	0	2	0	0	0	1	0	1	1	0	1	0	0	0	0
814	0	0	1	0	0	1	1	0	0	0	0	1	2	1	2	1	0	0	2	0	2	0	2	0	0	1	2	2	2	2	1	0	0	2	2	2	0	0	0	2	0	0	1	0	1	1	0	2	0
815	0	0	2	0	1	1	1	0	1	1	2	1	1	0	1	1	0	0	1	1	1	0	2	0	0	1	1	2	2	2	1	1	0	2	1	2	2	0	0	0	0	0	0	0	0	0	0	0	0
816	0	0	2	0	0	1	1	1	2	0	0	0	1	1	1	0	0	1	1	1	1	1	2	0	0	1	0	2	1	1	1	0	0	2	0	2	2	0	0	0	0	0	0	0	0	0	0	1	1
817	1	0	0	0	0	0	2	0	1	0	0	0	1	1	1	0	1	2	2	0	1	0	2	0	1	0	2	2	2	1	1	0	2	0	0	1	1	0	0	1	0	0	2	0	0	0	0	2	0
818	1	0	2	0	0	1	1	0	1	0	1	0	1	0	0	0	0	0	0	0	1	0	2	0	0	1	2	2	2	1	0	1	2	0	0	1	1	0	0	1	0	0	0	0	2	1	0	1	0
819	1	0	2	0	0	1	1	0	1	1	1	0	0	0	0	0	1	1	1	0	2	0	2	0	0	1	2	2	2	2	0	0	1	1	0	2	1	0	0	2	0	1	1	0	0	0	0	2	0
820	0	0	1	0	0	1	2	1	1	1	1	0	1	0	1	1	0	1	1	1	2	0	2	0	0	0	2	2	2	2	0	1	1	2	0	2	1	0	0	1	0	1	1	0	1	2	0	1	0
821	0	0	1	0	0	1	2	0	0	0	0	0	1	1	1	0	0	1	1	1	1	0	2	0	0	1	1	2	2	2	0	1	1	1	0	2	2	0	0	1	0	0	0	0	0	0	0	0	2
822	1	0	1	0	0	1	2	0	0	0	1	0	1	1	1	0	0	0	1	0	1	0	2	0	1	2	2	2	2	2	0	0	1	2	0	2	1	0	0	1	0	0	2	0	0	2	0	2	0
823	0	1	1	0	1	1	1	1	2	0	0	1	2	2	2	0	0	1	1	1	2	0	1	0	0	0	1	1	2	2	0	0	1	1	0	2	1	0	0	1	0	1	1	0	1	0	0	1	1
824	0	0	0	0	0	1	2	0	0	0	0	0	0	0	0	0	0	0	0	1	0	0	1	0	0	2	2	2	2	2	0	0	1	0	0	2	2	0	0	1	0	1	1	0	1	1	0	2	0
825	0	0	2	0	0	2	1	0	1	0	0	0	1	1	1	0	0	0	2	1	2	2	0	0	0	1	2	2	2	2	0	1	1	1	0	2	1	0	0	0	0	0	0	0	0	0	0	1	0
826	1	0	1	0	0	1	1	1	2	0	0	0	1	1	1	0	0	0	2	0	2	1	1	0	0	0	2	2	2	1	0	1	2	1	1	1	0	0	0	1	0	0	1	0	1	0	0	1	0
827	0	1	1	0	1	1	0	0	2	0	0	0	0	0	0	0	0	0	2	0	2	0	2	0	0	1	1	1	2	2	0	1	1	1	1	1	0	0	0	1	0	1	1	0	1	0	0	1	0
828	1	0	2	0	0	1	1	0	1	0	0	0	0	0	0	0	0	0	2	0	2	0	2	0	0	1	0	2	1	1	2	1	1	2	2	2	1	1	1	1	0	0	0	0	0	0	0	1	0
829	1	0	1	0	0	1	1	0	1	0	0	0	0	0	0	0	0	2	1	1	2	0	0	1	1	0	1	2	2	2	0	0	1	1	0	2	1	1	1	1	0	0	0	0	0	2	0	1	0
830	0	0	2	0	1	2	0	0	2	0	0	0	0	0	0	0	0	0	1	2	1	0	2	0	0	1	1	2	2	1	0	1	0	1	0	1	0	0	0	1	0	0	0	0	0	0	0	2	0
831	1	0	2	0	1	2	2	1	1	0	1	0	1	1	1	0	0	1	1	1	1	0	2	0	0	2	0	2	1	1	2	2	1	1	0	2	2	0	0	2	0	1	1	0	1	0	0	1	0
832	1	0	1	0	0	0	0	0	1	0	1	0	0	0	0	0	0	0	1	1	1	0	1	0	0	0	2	2	2	2	2	0	2	1	0	2	2	0	0	1	0	0	0	0	1	1	0	2	0
833	1	0	2	0	2	2	1	1	2	0	0	0	1	1	1	0	0	0	1	0	2	0	2	0	0	1	0	2	1	1	1	0	0	2	1	2	1	0	0	1	0	1	1	0	1	0	0	2	0
834	0	0	1	0	0	2	0	0	2	0	0	0	1	1	1	0	0	1	1	1	1	0	2	0	0	1	1	2	2	2	2	1	1	2	1	2	2	0	0	1	1	0	0	0	0	0	0	0	1
835	0	0	0	0	0	0	2	0	0	0	0	1	1	1	1	0	0	1	2	0	2	0	1	1	1	1	1	2	1	1	2	2	2	0	0	0	2	0	0	0	0	0	0	0	0	1	0	2	0
836	1	0	0	0	0	0	0	0	2	0	0	0	0	0	0	0	1	1	1	0	1	1	0	1	0	0	1	1	2	2	0	1	1	1	0	2	1	0	0	1	0	1	1	1	1	2	0	2	0
837	1	0	2	0	0	1	1	0	1	0	0	1	2	1	1	0	0	1	2	1	1	1	2	0	0	1	1	2	1	1	2	2	1	0	0	1	2	0	0	0	0	1	1	0	1	0	0	0	0
838	0	0	1	0	0	1	2	1	1	1	1	1	2	2	2	0	0	1	1	1	1	0	2	0	0	0	2	2	2	2	0	0	0	2	0	2	1	0	0	2	0	0	1	0	1	0	0	0	0
839	0	1	2	0	1	1	2	0	1	0	0	0	0	0	0	0	0	0	2	1	2	0	2	0	0	1	1	1	2	2	0	2	1	1	0	0	1	0	0	1	1	0	0	0	1	0	0	0	1
840	1	0	2	0	1	2	1	1	2	0	0	1	1	0	0	0	0	0	2	0	2	0	2	0	0	1	1	2	1	1	1	2	1	2	1	2	2	1	1	1	1	2	2	0	2	1	0	0	0
841	0	0	0	0	0	0	1	0	2	0	1	0	1	0	0	0	1	1	1	0	2	0	2	0	0	0	1	1	1	1	1	0	0	2	2	2	0	0	0	2	0	1	1	0	0	0	0	0	1
842	0	0	1	0	0	1	1	1	2	0	0	2	2	1	1	0	0	0	1	0	1	0	2	0	0	0	2	2	2	2	1	1	2	1	0	2	1	0	0	0	1	0	0	0	0	0	0	1	0
843	1	0	1	1	0	1	2	0	0	0	0	0	2	1	1	1	0	0	1	0	1	0	2	0	0	1	2	1	2	2	0	0	0	2	0	2	1	0	0	2	0	0	0	0	0	0	0	2	0
844	0	0	2	0	0	2	1	1	2	0	0	0	2	0	0	1	0	1	1	1	1	0	2	0	0	1	1	2	2	1	1	1	1	1	1	1	0	0	0	1	0	0	0	0	0	0	0	2	0
845	0	0	2	0	0	2	1	0	1	0	1	0	0	0	0	0	0	0	1	0	1	0	2	0	0	0	2	2	2	2	1	1	0	1	0	1	2	0	1	2	2	0	0	0	0	0	0	2	0
846	1	0	1	0	0	1	1	0	1	0	1	0	0	0	0	0	0	1	0	0	0	0	2	0	0	2	1	1	1	1	0	1	1	1	0	1	1	0	0	2	0	0	0	0	0	0	0	2	0
847	1	0	0	0	0	0	2	0	1	0	1	0	2	1	1	0	0	0	1	2	1	0	1	0	1	2	1	1	2	2	0	1	1	1	0	2	1	0	0	1	0	1	0	0	1	0	1	0	1
848	0	0	1	0	1	1	1	0	1	0	0	0	1	1	1	0	0	0	0	1	1	0	1	0	0	1	2	2	2	2	0	0	0	2	0	2	1	0	0	1	0	0	1	0	1	0	0	2	0
849	0	0	1	0	0	1	1	0	1	0	0	0	1	1	1	1	0	0	1	1	1	0	2	0	0	0	1	2	1	1	2	2	1	1	0	1	1	0	0	0	0	2	2	0	2	1	0	2	0
850	0	0	1	0	0	0	2	1	1	0	0	2	2	0	0	0	1	2	1	0	1	0	2	0	1	0	2	2	2	2	2	1	2	0	0	2	1	0	0	1	0	0	0	0	0	0	0	2	0
851	0	0	2	0	0	0	2	1	1	0	0	0	1	1	1	0	0	0	1	0	1	0	1	0	0	1	2	2	2	1	0	1	1	1	0	1	2	0	1	2	2	0	1	0	1	0	0	0	0
852	1	0	1	0	0	1	2	0	0	0	0	0	0	0	0	0	0	1	1	2	1	0	1	0	0	0	1	2	2	1	1	0	0	1	0	2	1	0	0	1	0	0	0	0	0	0	0	1	0
853	0	0	1	0	0	1	1	1	2	0	0	0	1	1	1	0	0	1	1	1	1	0	1	0	0	2	2	2	2	2	1	0	2	0	0	2	1	0	0	1	0	1	1	0	1	0	0	1	0
854	1	0	2	0	1	2	2	0	1	0	0	0	0	0	0	0	0	1	2	0	2	0	2	0	0	0	1	1	2	2	0	1	0	2	0	2	2	0	0	1	1	2	1	0	1	0	0	1	1
855	1	0	0	0	0	1	0	0	1	0	1	0	1	0	1	1	0	0	2	1	2	1	2	0	0	0	2	2	2	1	1	1	2	2	0	2	1	0	0	1	0	0	1	0	0	0	0	2	0
856	0	1	1	0	1	2	1	0	1	0	1	0	1	1	1	1	0	0	1	1	2	0	1	0	0	1	2	2	2	2	2	0	2	0	0	1	1	0	0	1	0	1	1	0	1	0	0	2	0
857	0	0	0	0	0	0	0	0	2	0	0	0	0	0	0	0	0	0	1	0	2	0	2	0	0	0	2	2	2	1	0	0	0	2	0	2	1	0	1	2	1	0	0	0	0	1	0	1	1
858	1	0	1	0	0	1	0	0	2	0	0	2	2	1	2	1	0	1	1	0	1	0	2	0	0	0	1	1	2	2	0	1	1	1	0	1	2	0	0	1	1	0	0	0	0	0	0	2	0
859	0	0	1	0	0	1	2	1	1	0	1	0	0	0	0	0	0	2	1	1	2	0	2	0	0	0	2	2	2	2	0	0	2	0	0	1	1	0	0	0	0	0	1	0	1	0	0	0	2
860	0	0	2	0	0	1	1	0	1	0	0	0	0	0	0	0	0	0	2	0	2	0	1	1	1	0	2	0	1	1	1	0	1	2	0	2	1	0	0	1	0	0	0	0	0	1	0	2	0
861	1	0	1	0	0	2	1	0	1	0	0	1	1	0	0	0	0	0	0	1	0	0	1	0	0	1	2	2	2	1	1	0	1	1	0	2	1	0	0	1	1	1	2	0	1	1	0	0	1
862	0	0	1	0	0	1	1	0	1	0	0	0	1	1	1	1	0	0	1	2	1	0	1	1	1	1	0	2	1	1	1	0	1	2	0	1	1	0	0	0	0	1	1	0	1	2	0	1	0
863	1	0	2	0	0	2	1	0	1	0	1	0	1	0	0	0	0	2	2	1	2	0	2	0	0	0	2	2	2	2	1	2	2	1	1	2	2	0	0	1	0	1	1	0	1	1	0	0	1
864	0	0	1	0	0	1	0	0	2	0	1	1	2	1	2	1	0	1	0	1	2	0	2	0	0	0	2	2	2	2	1	0	0	2	2	2	2	0	0	1	0	0	0	0	0	0	0	2	0
865	0	0	2	0	0	0	1	0	1	0	1	0	0	0	0	0	0	1	2	0	2	0	2	0	0	1	2	2	2	2	1	1	2	1	0	1	2	0	0	1	0	0	0	0	0	0	0	0	2
866	1	0	2	0	2	2	2	0	1	0	1	1	2	1	1	1	0	1	0	2	1	0	2	0	1	0	1	1	1	1	0	0	1	1	0	2	1	1	1	0	0	1	1	0	1	1	0	2	0
867	0	0	1	0	0	2	2	1	2	0	1	0	2	2	2	1	0	0	1	0	1	0	0	0	0	0	0	1	1	0	1	0	0	1	1	1	2	0	0	1	0	1	1	0	1	1	0	1	0
868	0	0	1	0	0	1	1	0	0	0	0	1	1	1	1	0	0	1	0	0	1	0	2	0	0	1	1	1	2	2	0	0	1	0	0	2	1	0	0	2	0	1	1	1	0	0	0	0	0
869	0	1	1	0	0	1	1	0	0	0	0	1	2	1	1	0	0	0	0	1	0	0	2	0	0	0	0	1	2	2	0	1	0	2	0	2	1	0	0	1	0	1	0	0	1	1	0	1	1
870	1	0	1	1	0	2	1	0	1	0	0	0	1	1	1	0	0	1	1	0	2	0	2	0	0	1	0	1	1	1	1	1	2	2	1	2	2	0	0	1	0	1	0	0	0	1	0	1	0
871	0	0	1	1	0	2	2	0	0	0	0	1	0	0	0	0	0	1	1	1	1	0	2	0	0	1	1	1	1	1	0	0	0	2	0	2	2	0	1	1	1	1	1	0	1	0	0	1	0
872	0	0	1	0	0	1	1	0	1	0	1	1	1	1	1	0	0	0	0	1	0	0	2	0	1	0	2	2	2	2	1	0	1	1	0	1	2	0	0	1	0	0	0	0	0	0	1	0	1
873	1	0	2	0	1	1	2	1	1	0	1	0	0	0	0	0	0	0	1	1	2	0	2	0	1	1	0	2	2	2	1	0	1	1	1	1	1	0	0	1	0	2	2	0	1	1	0	2	0
874	0	1	1	0	0	1	2	0	1	0	0	0	0	0	0	0	0	1	2	0	2	0	1	0	0	1	1	1	2	2	0	0	0	2	2	2	2	0	0	0	1	0	0	0	0	0	0	1	1
875	1	0	1	0	0	0	1	0	2	0	0	1	1	0	0	0	0	0	2	1	2	0	2	0	0	0	2	2	2	1	0	0	0	1	0	1	0	0	0	0	0	0	0	0	1	1	0	1	0
876	0	0	0	0	0	0	0	0	1	0	1	1	2	1	1	1	0	0	2	1	2	0	1	0	1	0	1	1	1	1	1	1	2	0	0	0	1	1	1	1	0	0	1	1	1	0	0	2	0
877	0	0	1	0	0	2	1	0	0	0	1	0	1	1	1	0	0	0	2	0	1	1	2	0	0	0	1	2	1	2	2	0	1	1	0	2	0	0	0	1	0	0	0	1	1	1	0	1	1
878	0	1	2	0	0	1	2	1	1	0	0	1	1	0	0	0	0	0	1	0	1	0	2	0	0	0	1	1	2	2	0	1	1	2	0	2	0	0	0	1	0	0	1	0	1	2	0	1	0
879	1	0	2	0	1	2	0	0	2	0	0	1	1	0	0	0	0	0	2	1	2	1	0	1	1	1	2	2	2	2	0	0	1	1	0	1	2	0	0	0	1	0	0	0	1	0	0	1	0
880	1	0	1	0	0	1	0	0	2	0	0	1	1	0	1	1	1	1	1	0	2	0	2	0	0	1	2	2	2	2	2	0	1	2	1	1	1	0	0	2	0	0	2	0	0	2	0	2	0
881	0	0	2	0	1	1	2	0	0	0	0	0	0	0	0	0	0	1	1	0	2	0	1	0	0	1	2	2	2	2	2	0	1	1	0	1	1	0	0	1	0	1	1	0	1	1	0	2	0
882	0	0	2	0	0	0	1	0	1	0	1	1	1	0	1	1	0	1	1	1	1	0	2	0	0	1	1	1	2	2	0	0	0	2	1	2	2	0	0	1	0	0	0	0	0	0	0	0	0
883	0	0	0	0	0	1	1	1	2	0	0	0	1	1	1	0	0	0	2	0	2	0	0	1	1	1	2	2	2	2	0	0	1	0	0	1	2	1	1	1	0	0	0	0	0	0	0	2	0
884	0	0	1	0	0	1	1	1	2	0	0	1	1	0	0	0	0	1	0	1	2	0	2	0	1	2	0	1	1	1	1	0	0	1	1	1	1	0	0	1	1	0	1	0	0	0	0	2	0
885	1	0	0	0	0	0	1	2	2	0	0	0	1	1	1	0	0	1	0	1	1	0	1	0	0	1	1	2	1	0	1	1	1	1	1	2	2	0	0	1	0	1	0	0	1	0	0	2	0
886	1	0	1	0	1	1	2	0	0	0	2	1	1	0	1	1	0	0	1	0	1	0	2	0	0	2	1	2	1	1	1	0	2	0	0	1	1	0	0	1	0	1	1	0	1	1	0	2	0
887	1	0	2	0	0	2	0	0	2	0	0	1	2	2	2	0	0	0	2	0	2	0	2	0	0	1	1	2	2	1	2	1	2	1	0	1	1	0	1	2	1	1	1	0	1	0	0	2	0
888	0	0	1	0	0	1	1	1	1	1	0	0	1	1	1	0	0	1	2	0	2	0	2	0	0	1	2	2	2	2	1	1	0	2	1	2	1	0	0	1	0	1	1	0	1	1	0	1	1
889	1	0	1	0	0	1	0	0	2	0	1	0	1	1	1	0	1	2	1	0	1	0	2	0	1	1	2	2	2	2	1	2	2	0	0	1	2	0	0	1	0	0	2	0	0	0	0	2	0
890	0	0	0	0	0	1	2	1	1	0	0	1	2	2	2	0	0	1	0	2	1	0	2	0	0	1	2	2	2	2	1	0	0	2	1	2	1	0	0	1	0	0	0	1	0	1	0	2	0
891	1	1	0	0	0	1	2	0	1	0	1	0	1	1	1	1	0	1	1	0	2	1	2	0	0	0	2	2	2	2	1	1	0	2	0	2	0	0	0	1	0	0	1	0	1	0	0	2	0
892	1	0	1	0	1	1	1	0	2	0	0	0	1	1	1	0	0	0	0	1	2	0	2	0	0	1	2	2	1	1	1	0	0	1	1	1	2	0	0	1	0	0	0	0	0	0	0	2	0
893	1	0	1	0	0	1	1	0	1	0	1	0	1	1	1	0	0	1	1	1	1	0	0	0	0	1	1	2	2	1	1	1	2	0	0	1	1	1	1	1	1	0	0	0	0	1	0	1	0
894	0	0	0	0	0	0	0	0	2	0	1	0	1	0	0	0	0	1	2	0	2	0	2	0	0	0	2	2	2	2	1	1	0	1	1	2	2	0	0	0	0	1	0	0	1	1	0	2	0
895	0	0	0	0	0	1	0	0	2	0	0	0	0	0	0	0	0	1	0	1	2	0	1	0	0	1	1	1	2	2	1	1	1	2	1	2	1	0	0	2	1	0	1	0	1	0	0	0	0
896	1	0	1	0	1	1	0	0	1	0	0	0	0	0	0	0	0	1	1	0	2	0	2	0	0	2	2	2	2	2	1	1	1	0	0	1	2	0	0	1	0	1	1	0	1	0	0	1	1
897	0	0	0	0	0	0	1	0	1	1	1	0	1	1	1	0	1	1	0	1	1	0	2	0	0	1	0	2	1	1	1	1	2	1	0	2	0	0	0	2	0	0	1	0	0	1	0	1	1
898	0	0	0	0	0	0	0	0	2	0	1	0	0	0	0	0	0	1	1	1	1	0	2	0	0	0	1	2	2	2	2	1	1	0	0	1	2	0	0	1	0	0	0	0	0	1	0	0	0
899	0	0	2	0	0	1	1	0	1	0	1	1	1	0	0	0	0	0	2	1	2	0	1	1	1	2	0	2	1	1	2	0	1	0	0	2	2	0	1	1	1	0	0	1	0	1	0	1	1
900	0	0	2	0	0	1	0	0	1	0	1	1	1	1	1	0	0	1	1	0	2	0	2	0	0	1	0	2	1	1	2	1	1	2	1	2	0	0	0	1	0	0	0	0	0	0	0	0	0
901	1	0	2	0	0	1	1	1	2	0	0	0	0	0	0	0	0	0	1	1	1	0	1	0	0	1	1	1	2	2	1	1	1	1	0	2	1	1	0	0	0	0	1	0	0	1	0	1	0
902	1	0	1	0	0	1	1	1	2	0	0	0	1	1	1	0	1	1	1	1	1	0	1	0	0	0	1	1	1	1	0	1	1	2	2	2	1	0	0	2	1	1	1	0	2	0	0	0	1
903	1	0	0	0	0	1	1	0	1	0	0	0	1	1	1	0	0	1	2	0	2	0	2	0	1	0	1	2	2	1	1	1	1	0	0	1	1	0	0	2	1	1	1	0	1	0	0	1	1
904	0	0	2	0	0	1	2	0	0	0	0	0	0	0	0	0	0	0	0	1	0	0	2	0	1	0	1	2	1	1	2	1	1	1	0	2	1	0	0	1	0	1	1	0	2	2	0	2	0
905	0	0	0	0	0	1	2	0	1	0	0	0	0	0	0	0	0	0	2	0	2	0	2	0	0	1	1	0	2	2	0	1	2	1	0	1	1	0	0	0	0	0	0	0	0	0	0	2	0
906	1	0	1	0	1	1	1	0	1	0	1	2	2	1	1	0	0	2	0	2	0	0	2	0	0	1	1	2	2	2	2	0	1	0	0	2	1	0	0	2	1	0	0	0	0	0	0	2	0
907	1	0	2	0	0	0	2	0	0	0	0	1	2	2	2	0	0	0	2	0	2	0	1	0	0	1	2	2	2	2	1	2	1	2	1	2	0	0	0	2	0	1	1	0	1	0	0	1	0
908	1	0	1	0	0	1	2	0	1	0	2	0	0	0	0	0	0	1	1	1	1	0	2	0	0	1	2	2	2	2	0	2	1	1	0	2	1	0	0	1	0	0	0	0	0	1	0	2	0
909	1	1	0	0	0	1	0	0	2	0	0	0	0	0	0	0	0	0	2	0	2	1	1	0	0	1	1	1	1	1	0	1	1	1	0	2	0	0	0	2	0	0	1	0	1	0	0	1	1
910	1	0	1	0	0	0	1	0	2	0	0	0	1	1	1	0	0	0	2	1	2	0	2	0	0	1	1	1	2	2	0	2	1	2	1	2	0	0	0	1	0	2	2	0	2	1	0	1	0
911	0	0	0	0	0	0	2	0	1	0	0	1	1	0	1	1	0	0	2	1	2	0	2	0	0	2	0	2	1	1	1	0	0	2	1	2	1	0	0	0	1	1	1	0	1	0	0	1	0
912	1	0	1	0	0	2	2	0	0	0	1	0	1	1	1	1	0	0	1	0	1	0	2	0	0	2	1	1	1	1	2	0	1	1	0	1	2	0	0	0	0	0	1	0	1	0	1	1	0
913	0	0	2	0	0	2	1	0	2	0	1	0	2	2	2	1	0	1	1	0	2	0	2	0	1	0	1	0	2	2	0	1	1	1	0	2	1	0	0	1	1	1	1	0	1	0	0	2	0
914	1	1	2	0	1	1	1	0	1	0	0	0	0	0	0	0	0	1	0	1	1	1	1	0	1	0	2	1	2	2	0	0	1	0	0	2	1	0	0	1	0	0	1	0	1	0	0	0	1
915	1	0	2	0	0	2	0	0	2	0	0	0	0	0	0	0	0	1	1	2	1	0	2	0	1	0	0	2	2	2	1	1	1	2	0	2	1	0	0	2	0	0	1	0	0	0	0	2	0
916	1	1	2	0	0	1	1	0	1	0	0	1	1	0	0	0	0	1	2	0	2	0	1	1	1	2	2	2	2	2	1	0	1	1	0	2	0	0	0	1	0	0	1	0	1	1	0	2	0
917	1	0	0	0	0	1	1	0	1	0	2	1	2	0	0	0	0	0	0	1	0	1	2	0	0	1	2	2	2	1	0	1	1	2	0	2	1	0	0	1	0	0	0	0	0	0	0	2	0
918	0	1	1	0	0	0	1	0	1	0	0	0	1	1	1	0	0	1	1	0	1	0	2	0	0	1	2	2	1	1	1	0	0	2	0	2	0	0	0	1	0	0	0	0	0	0	0	2	0
919	0	0	2	0	0	2	2	0	1	0	0	0	0	0	0	0	0	0	1	1	2	0	2	0	0	1	0	1	1	1	1	0	0	2	0	2	1	0	0	1	0	0	0	1	0	0	0	1	0
920	0	0	1	0	0	1	1	0	2	1	1	0	1	0	1	1	0	1	1	1	1	0	1	0	0	0	0	1	1	1	1	0	0	2	0	2	0	0	0	1	0	0	0	0	1	1	0	0	0
921	0	0	1	1	0	2	2	1	1	0	1	0	1	1	1	0	0	1	0	1	2	0	2	0	0	0	1	2	1	1	2	0	0	2	0	2	1	1	1	1	0	1	1	0	1	0	1	1	0
922	0	0	2	0	0	2	0	0	2	0	0	0	1	0	0	0	0	1	1	1	1	0	1	0	0	0	1	1	2	2	1	2	1	1	0	1	0	0	0	2	0	0	1	0	1	0	0	2	0
923	1	1	1	0	0	1	1	0	1	0	0	0	1	1	1	0	0	1	2	0	2	0	2	0	0	1	1	2	2	2	2	0	1	1	1	2	1	0	0	0	0	2	2	0	1	1	0	0	1
924	0	0	2	0	1	2	0	0	2	0	0	0	0	0	0	0	0	1	2	0	2	0	2	0	0	1	2	2	2	2	0	0	1	0	0	2	1	0	0	1	1	1	1	0	1	1	0	2	0
925	0	0	1	0	0	1	0	0	1	0	0	0	1	1	1	0	0	2	1	0	1	0	1	0	0	2	2	2	2	2	2	0	1	2	0	2	1	0	0	1	0	1	1	0	1	0	0	1	1
926	0	0	0	0	0	0	1	0	1	0	1	1	2	1	1	0	0	0	1	2	1	1	2	0	0	1	2	2	2	2	1	0	0	2	0	2	1	0	0	0	0	0	0	0	0	0	0	2	0
927	0	0	2	0	1	1	1	0	1	0	0	1	1	0	0	0	0	0	0	1	1	0	2	0	0	2	2	2	2	2	2	1	1	1	0	1	2	0	0	0	0	0	0	0	0	0	0	1	0
928	1	0	2	0	1	1	1	1	2	0	0	0	0	0	0	0	0	1	2	0	2	0	1	1	1	1	1	2	2	1	0	2	1	2	1	2	2	1	1	1	0	0	0	1	0	1	0	2	0
929	0	0	1	0	0	1	1	0	1	0	1	0	2	2	2	0	0	1	2	0	2	0	2	0	0	2	1	2	2	2	2	1	1	2	1	2	1	0	0	1	0	0	1	0	0	1	0	1	1
930	1	0	2	0	1	2	0	0	2	0	0	0	1	1	1	0	0	1	0	1	1	0	2	0	1	0	1	1	2	2	1	1	1	2	1	2	1	0	0	1	0	0	1	0	1	0	0	2	0
931	1	0	2	0	0	2	1	1	2	0	0	0	0	0	0	0	0	2	1	1	1	0	2	0	0	1	2	2	2	2	1	0	0	1	1	1	1	0	0	2	0	0	1	0	1	1	0	0	1
932	1	0	1	0	0	1	0	0	2	0	0	0	0	0	0	0	0	0	1	0	2	0	1	0	0	1	2	2	2	2	0	0	1	2	0	2	2	1	1	0	0	1	0	0	0	0	0	0	0
933	1	0	2	0	2	2	2	0	0	0	0	0	1	1	1	0	0	0	1	0	2	0	2	0	1	0	2	2	2	2	1	1	0	1	0	1	2	0	0	1	1	1	1	0	1	1	0	1	1
934	1	0	2	0	1	1	1	0	1	0	0	0	0	0	0	0	0	0	0	1	0	0	2	0	0	0	2	2	2	2	1	2	2	2	1	2	2	0	0	2	1	0	0	0	0	0	0	0	1
935	1	0	2	0	0	1	1	0	2	0	0	0	0	0	0	0	0	0	0	1	1	0	2	0	0	1	1	1	2	2	0	0	0	2	1	2	1	0	0	1	0	1	0	0	1	1	0	2	0
936	0	0	1	0	0	0	1	0	1	0	1	0	1	1	1	0	0	0	1	1	2	0	1	0	0	1	1	2	1	1	2	0	1	1	0	1	2	0	0	0	0	0	1	1	1	0	0	1	0
937	0	1	1	0	0	1	1	0	1	0	1	0	1	0	0	1	0	2	1	1	2	0	1	0	0	1	0	1	2	2	0	2	1	2	1	2	1	0	0	1	0	0	2	0	1	0	0	1	0
938	0	0	2	0	0	1	1	0	0	0	1	0	0	0	0	0	0	0	1	0	1	0	2	0	0	1	2	2	1	1	1	0	0	1	0	1	0	0	0	2	0	1	1	0	1	1	0	0	1
939	0	0	2	0	1	2	2	0	0	0	1	0	0	0	0	0	0	1	1	1	2	1	2	0	1	1	0	1	1	1	1	0	0	2	1	2	1	0	0	1	0	0	1	1	1	0	0	2	0
940	0	0	2	0	1	2	1	0	1	0	0	1	1	0	0	0	0	2	1	1	2	0	1	0	1	1	1	2	2	1	2	1	1	1	0	1	0	0	0	2	0	0	1	0	1	0	0	1	0
941	0	0	1	0	0	1	1	1	2	0	0	0	0	0	0	0	0	0	1	1	1	0	2	0	0	1	1	1	2	2	1	2	1	2	0	2	1	1	1	1	0	0	0	0	0	0	0	1	0
942	1	0	2	0	0	2	1	1	2	0	0	0	0	0	0	0	0	0	1	0	1	0	1	1	1	0	1	2	1	1	2	1	2	1	0	1	2	0	0	1	0	0	0	0	0	0	0	2	0
943	1	0	2	0	0	1	2	0	0	0	0	0	0	0	0	0	0	1	1	1	1	0	1	1	1	1	1	0	1	2	1	1	1	0	0	1	2	0	1	2	1	0	0	0	0	0	0	1	1
944	0	0	2	0	1	2	1	0	1	0	0	0	0	0	0	0	0	1	1	0	2	0	2	0	0	0	2	2	2	2	0	1	0	2	2	2	1	1	1	1	0	1	1	0	1	2	0	2	0
945	1	0	0	0	0	0	1	0	1	0	0	1	2	1	1	1	0	1	1	1	1	0	1	0	0	1	0	2	0	0	2	0	0	2	0	2	2	0	0	1	0	2	1	0	1	0	0	1	1
946	0	0	0	0	0	0	0	0	2	0	0	2	2	1	1	0	0	1	0	1	1	0	1	0	0	0	1	1	2	2	0	2	2	1	0	2	1	0	0	1	0	0	1	1	1	0	0	1	0
947	0	0	1	0	0	2	1	0	2	0	0	0	0	0	0	0	0	0	0	0	1	0	1	0	0	1	1	1	1	1	0	0	2	2	0	2	2	1	1	1	1	0	1	0	1	1	0	0	1
948	1	0	1	1	0	1	0	0	2	0	0	0	1	1	1	0	0	2	1	1	1	0	1	0	0	1	1	2	2	1	1	1	0	2	1	2	2	0	0	1	0	1	1	0	1	0	0	1	1
949	0	0	0	0	0	0	1	0	1	0	1	0	1	1	1	0	0	0	1	1	1	0	2	0	0	0	1	1	2	2	0	1	1	2	1	1	1	1	0	1	0	0	2	0	1	1	0	1	0
950	0	0	1	0	0	0	2	0	0	0	1	0	0	0	0	0	0	1	0	1	0	0	2	0	1	0	2	2	2	2	0	0	0	1	1	2	1	1	0	1	0	0	0	0	0	0	0	2	0
951	1	0	1	0	0	0	1	1	2	0	0	0	0	0	0	0	0	1	2	0	1	0	1	0	0	1	1	0	2	2	0	0	1	1	0	1	2	0	0	0	0	0	0	0	0	0	0	1	0
952	0	0	0	0	0	0	0	0	2	0	0	1	0	0	0	0	0	0	1	1	2	0	2	0	0	1	2	2	2	2	1	0	1	0	0	1	1	1	1	0	0	0	1	0	0	0	0	2	0
953	0	0	2	0	0	1	2	0	1	0	1	1	1	0	0	0	0	0	2	1	2	0	2	0	0	0	2	2	2	1	0	0	1	1	0	2	0	0	0	1	0	0	2	0	0	2	0	1	1
954	1	0	2	0	0	0	0	0	2	0	0	1	2	1	2	1	0	0	2	1	2	0	2	0	0	1	2	2	2	2	1	0	0	2	1	2	0	0	0	2	0	1	1	0	1	1	0	2	0
955	0	0	0	0	0	0	1	0	1	0	1	0	1	1	1	0	0	0	2	1	2	0	2	0	0	1	0	2	0	0	2	1	1	1	0	2	2	0	0	1	0	0	1	0	1	0	0	2	0
956	0	0	0	0	0	0	1	1	2	0	0	0	2	2	2	0	0	0	1	1	1	0	2	0	0	0	1	2	2	2	0	1	1	0	0	0	2	0	0	1	0	0	1	0	0	2	0	1	1
957	1	0	0	0	0	1	0	0	2	0	0	1	2	1	1	0	0	1	2	1	2	0	2	0	0	0	2	2	2	2	1	0	1	1	0	1	1	1	1	1	0	1	1	0	0	0	0	1	1
958	1	0	1	0	0	1	2	0	0	0	1	0	0	0	0	0	0	1	1	1	2	1	2	0	0	0	0	2	1	1	2	1	1	1	0	2	1	0	0	2	0	1	1	0	1	0	0	2	0
959	0	0	1	0	0	1	0	0	2	0	1	1	2	1	1	1	0	1	1	0	2	0	2	0	0	1	1	2	2	2	1	2	2	0	0	1	1	0	0	1	0	0	0	2	0	2	1	1	0
960	0	0	1	0	0	2	1	0	0	1	2	0	0	0	0	0	0	0	1	1	1	1	2	0	0	1	2	2	2	2	0	1	1	1	0	1	1	0	0	2	0	1	1	0	1	0	0	2	0
961	0	0	1	0	0	1	2	0	0	0	2	0	0	0	0	0	0	0	0	1	2	0	0	0	0	0	2	2	2	1	0	1	1	1	0	2	1	0	0	2	0	0	1	0	1	0	0	2	0
962	0	1	1	0	1	1	2	0	0	0	2	0	1	1	1	0	0	1	1	1	2	0	2	0	0	0	2	2	2	2	1	1	1	2	1	1	1	0	0	1	0	0	0	1	0	0	0	0	0
963	1	0	1	0	0	1	0	0	2	0	0	0	0	0	0	0	0	1	1	0	2	0	2	0	0	0	2	2	2	2	1	1	1	1	1	1	1	0	0	2	0	0	0	0	0	0	0	1	0
964	1	0	0	0	0	0	2	0	1	0	0	0	1	1	1	1	0	0	2	0	2	1	2	0	1	1	1	2	2	2	2	0	1	1	0	1	1	0	0	2	1	0	0	0	2	1	0	1	0
965	0	0	2	0	1	2	1	0	1	0	0	1	1	0	1	1	0	1	2	1	2	0	1	0	0	2	1	1	2	2	0	2	1	0	0	0	2	0	0	1	0	0	0	0	0	0	0	0	0
966	1	0	1	0	0	0	1	0	1	1	1	1	1	0	0	0	1	1	0	1	1	0	2	0	0	2	1	1	2	2	0	1	2	0	0	0	1	0	0	2	0	0	0	0	0	0	0	1	0
967	1	0	1	0	0	1	1	1	2	0	0	0	0	0	0	0	0	1	2	0	2	0	2	0	0	1	1	1	2	2	0	0	0	2	1	2	2	0	0	1	0	0	0	0	0	0	0	1	1
968	1	0	1	0	0	1	1	0	1	0	1	0	2	2	2	1	1	1	0	2	1	0	2	0	0	1	1	2	1	1	2	0	1	1	1	2	1	0	0	2	0	0	0	0	0	0	0	1	0
969	0	0	1	0	0	1	1	0	1	0	1	1	2	1	2	1	0	0	1	0	1	0	2	0	0	0	1	1	1	1	1	1	1	2	1	1	2	0	0	1	0	2	2	0	2	1	0	1	0
970	0	0	2	0	0	2	0	0	2	0	0	0	0	0	0	0	0	1	1	1	1	0	2	0	0	1	2	2	2	1	0	1	0	1	0	2	1	0	0	2	0	0	0	1	0	0	0	1	1
971	0	0	1	0	0	1	1	0	2	0	0	0	0	0	0	0	0	1	2	0	2	0	2	0	0	0	2	2	2	2	2	0	0	2	0	2	2	0	0	0	0	0	0	0	0	0	0	1	0
972	1	0	1	0	0	1	0	0	2	0	0	0	0	0	0	0	0	0	1	1	2	0	2	0	1	1	1	1	2	2	0	0	1	1	0	1	1	0	0	1	1	1	1	0	0	0	0	0	0
973	0	0	1	0	0	0	2	0	2	0	0	0	1	0	0	0	0	0	1	0	2	1	2	0	0	2	2	2	2	2	1	2	2	0	0	1	2	0	0	1	1	0	1	0	0	0	0	0	2
974	1	0	0	0	0	0	1	2	2	0	0	0	0	0	0	0	0	0	1	2	1	0	2	0	0	2	1	2	1	1	2	0	1	2	0	2	2	0	0	2	1	0	0	0	0	0	0	2	0
975	1	0	2	0	0	2	1	0	1	0	0	0	1	0	0	0	0	1	0	2	1	0	2	0	0	0	1	1	1	1	1	1	1	1	0	2	2	1	1	0	0	0	0	1	0	0	0	0	2
976	1	0	1	1	0	1	1	0	1	0	1	0	0	0	0	0	1	2	1	1	1	0	2	0	0	0	0	1	1	1	1	1	2	1	1	1	1	0	0	1	0	0	0	0	1	1	0	1	1
977	0	0	2	0	0	1	1	0	0	1	1	0	0	0	0	0	0	1	0	1	2	0	2	0	0	0	2	2	2	2	1	1	1	1	0	2	1	0	0	1	0	0	1	0	1	1	0	0	1
978	1	0	1	0	0	1	1	0	2	0	0	0	2	1	1	1	0	0	2	1	2	1	2	0	0	0	1	1	2	2	1	1	0	1	0	1	1	0	0	2	1	0	1	0	1	1	0	1	0
979	0	0	0	0	0	0	2	1	1	0	1	0	0	0	0	0	0	0	2	0	2	0	1	1	1	1	1	2	1	1	2	1	1	2	2	2	2	0	0	1	0	0	0	0	0	0	0	1	1
980	0	0	1	0	0	1	2	0	0	0	1	0	1	1	1	0	0	1	1	1	0	0	2	0	1	2	2	2	2	1	0	0	1	0	0	1	2	0	0	0	0	1	1	0	0	0	0	2	0
981	0	0	0	0	0	0	2	0	0	0	0	1	1	2	2	0	0	0	2	0	2	0	0	0	0	0	0	1	1	1	1	0	0	2	0	2	2	0	0	2	0	1	1	0	1	2	0	1	0
982	1	1	1	0	1	1	2	1	1	0	1	2	2	1	1	0	0	0	2	0	2	0	2	0	0	1	1	2	2	2	2	1	2	0	0	2	2	0	0	1	0	0	0	0	0	0	0	0	0
983	1	0	1	0	1	1	0	0	2	0	1	0	1	1	1	0	1	2	0	2	2	0	2	0	1	2	2	2	2	2	1	0	2	1	0	1	1	0	0	1	0	1	1	0	1	1	0	1	0
984	1	1	2	0	0	1	2	0	2	0	1	0	2	1	1	1	0	0	1	1	1	0	2	0	1	0	1	2	2	2	0	0	0	1	0	2	2	0	0	0	0	0	0	0	1	1	0	0	2
985	1	0	1	0	0	2	1	0	2	0	0	1	1	0	0	1	0	0	1	0	1	0	1	1	1	0	2	2	2	2	1	0	2	2	0	2	2	1	1	1	0	0	0	0	0	0	0	1	1
986	1	0	2	0	0	0	1	0	1	0	1	1	1	0	1	1	0	1	1	0	2	0	2	0	1	0	1	2	2	2	0	0	1	1	0	1	0	0	0	2	0	0	1	0	1	0	0	2	0
987	1	0	2	0	0	0	2	0	0	0	1	0	0	0	0	0	1	1	1	0	1	0	2	0	0	1	2	2	2	2	0	0	1	2	1	2	2	0	0	1	0	1	0	0	1	1	0	1	0
988	1	0	0	0	0	0	1	1	2	0	0	2	2	1	1	0	0	1	2	0	2	1	2	0	0	1	1	2	1	1	2	0	0	2	0	2	2	1	1	1	0	1	1	1	0	0	0	1	1
989	0	0	0	0	0	0	1	0	1	0	0	0	0	0	0	0	0	0	0	1	0	0	2	0	0	0	2	2	2	2	1	0	0	0	0	1	1	0	0	0	0	0	1	0	1	2	0	2	0
990	1	0	2	0	1	2	1	0	2	0	0	0	1	1	1	0	0	1	1	0	2	0	2	0	0	1	2	2	2	1	0	0	0	2	0	1	2	0	0	0	0	1	1	0	0	0	0	2	0
991	0	0	2	0	0	2	2	0	0	0	1	0	0	0	0	0	0	1	2	0	2	0	2	0	0	1	2	2	2	2	2	2	1	1	0	2	2	0	0	0	0	2	2	0	1	1	0	1	1
992	1	1	2	0	0	1	1	0	1	0	0	0	0	0	0	0	1	2	0	2	2	0	2	0	0	0	2	0	1	1	1	1	1	1	1	1	1	1	1	1	1	0	0	1	1	1	0	1	1
993	1	1	1	0	1	1	2	0	1	0	1	0	0	0	0	0	0	0	2	1	2	0	2	0	0	2	2	2	2	1	1	1	2	0	0	1	0	0	0	0	0	0	0	1	1	0	0	2	0
994	1	0	2	0	1	1	1	0	1	0	0	0	1	1	1	0	0	0	2	1	2	0	1	0	0	1	1	2	2	2	0	2	2	0	0	1	2	0	0	2	1	1	1	0	1	1	0	1	0
995	0	0	1	0	0	1	2	0	0	0	1	0	0	0	0	0	0	0	1	1	1	0	2	0	0	2	1	1	1	1	2	1	1	0	0	1	1	0	0	0	0	0	0	1	0	1	0	1	1
996	0	0	1	0	0	1	2	0	0	1	2	1	1	0	0	0	0	1	1	1	1	0	0	0	1	0	1	1	2	2	1	0	1	1	0	1	0	0	0	2	0	0	0	0	1	1	0	2	0
997	1	0	2	0	0	2	2	0	0	0	2	0	1	1	1	0	0	1	1	1	1	0	2	0	0	1	1	1	2	2	0	0	0	2	1	1	1	0	0	1	0	0	0	1	0	1	0	2	0
998	0	0	2	0	0	1	1	0	1	1	1	0	0	0	0	0	0	0	2	0	2	0	2	0	0	1	2	2	2	1	1	2	2	0	0	0	1	0	0	2	0	1	1	0	2	0	0	2	0
999	0	0	0	0	0	1	1	1	2	0	0	1	2	1	1	0	0	0	0	1	2	0	2	0	0	1	1	1	1	1	1	0	0	2	1	2	2	0	0	0	0	0	0	1	0	0	0	2	0
1000	1	0	2	0	0	2	2	1	1	0	0	1	2	1	1	0	0	0	1	0	2	0	2	0	0	1	2	2	2	2	2	1	1	0	0	1	2	0	1	2	2	0	0	0	1	1	0	2	0
[truncated: 252 more columns]
