# Supplementary material for: KNN-MDR: a learning approach for improving interactions mapping performances in genome wide association studies
Source: BMC Bioinformatics. 2017 Mar 21;18:184. doi: 10.1186/s12859-017-1599-7 (PMC5361736; doi:10.1186/s12859-017-1599-7)
Supplement: Supplementary file 6 — The data set(s) supporting the results of Table 4. (ZIP 7095 kb) [file 12859_2017_1599_MOESM6_ESM.zip › 100 simulations/S50/mkallsimul.dat]

1	0	0	1	1	0	0	1	1	1	0	0	0	1	0	1	1	0	0	2	2	0	0	0	0	0	0	0	2	2	2	1	0	2	1	1	2	1	0	1	0	1	2	2	2	0	0	0	1	1
2	1	0	2	1	0	0	2	0	0	0	0	0	0	0	0	0	0	1	1	1	1	0	0	0	0	0	0	2	2	2	0	1	1	1	1	1	1	0	0	0	1	0	0	1	0	0	0	2	1
3	1	0	1	0	0	0	1	1	0	0	0	1	2	1	1	1	0	1	1	1	1	0	1	0	0	0	0	2	2	1	2	1	2	1	1	2	1	0	0	0	1	1	1	2	0	1	0	1	1
4	1	0	2	1	0	0	0	0	0	0	1	0	0	0	0	0	1	2	1	1	0	0	0	0	1	1	0	1	2	0	0	1	2	1	1	1	0	0	2	1	0	0	0	1	0	0	0	1	0
5	1	0	2	0	1	1	1	0	0	0	1	1	1	0	1	0	0	0	2	1	1	0	0	0	0	0	0	2	2	2	0	0	0	0	1	1	2	0	0	0	1	0	0	2	0	0	0	1	1
6	0	0	2	0	0	0	2	1	0	0	1	0	0	0	0	0	0	0	2	2	0	0	0	0	1	1	1	1	1	0	1	1	1	2	0	2	2	0	1	1	1	1	1	1	1	0	0	2	1
7	0	0	2	0	0	0	1	1	0	0	0	0	2	0	2	1	0	0	2	2	0	0	1	1	1	1	0	2	2	1	0	1	2	1	1	1	2	0	0	0	1	0	0	2	0	0	0	2	0
8	0	0	2	0	0	0	1	0	2	0	0	0	0	0	0	0	0	0	1	1	1	0	1	1	1	1	0	1	2	1	0	0	0	2	0	2	1	0	0	0	1	0	0	1	0	0	0	0	2
9	0	0	1	0	1	1	1	0	0	0	1	0	0	0	0	0	0	0	2	2	0	0	0	0	0	0	0	2	2	2	1	2	1	1	0	2	1	0	0	0	1	0	1	2	1	0	0	0	1
10	1	0	1	0	0	0	0	0	1	0	0	1	2	0	2	0	1	1	1	1	0	0	1	1	1	1	0	2	2	2	0	1	1	1	0	2	1	1	1	1	0	0	1	2	0	1	0	2	2
11	0	0	0	0	0	0	2	0	0	0	0	0	0	0	0	0	0	2	0	0	1	0	0	0	1	1	0	2	2	2	1	2	1	2	0	2	1	0	0	0	2	0	0	2	0	2	0	1	1
12	1	0	2	1	0	0	2	0	1	0	1	1	2	0	1	0	0	0	2	2	0	0	1	0	0	0	0	2	2	2	0	0	2	1	1	1	2	0	0	0	2	0	0	2	0	1	0	0	2
13	1	0	2	1	0	0	1	0	1	0	1	1	2	0	1	0	0	1	1	1	1	0	0	0	0	0	0	1	2	0	0	1	2	0	1	1	0	0	2	2	0	0	1	1	1	1	0	1	1
14	1	0	1	0	0	0	2	0	0	0	0	0	0	0	0	0	0	1	1	1	0	0	0	0	0	0	0	1	2	0	0	1	0	2	0	2	1	0	1	1	1	0	0	1	0	0	0	0	2
15	0	0	0	0	0	0	2	1	0	0	0	0	1	0	0	0	0	1	1	1	1	0	0	0	0	0	0	1	2	1	0	2	2	2	0	2	1	0	0	0	2	0	0	0	0	0	0	0	2
16	0	0	1	1	0	0	0	0	2	0	0	0	2	0	1	1	0	1	2	1	1	0	0	0	0	0	0	2	2	2	0	0	1	1	1	1	1	0	1	1	1	0	2	2	1	1	0	1	1
17	1	1	1	0	0	0	2	1	0	0	0	0	1	0	0	0	0	1	1	1	0	0	0	0	0	0	0	2	2	2	0	0	0	2	0	2	1	0	1	1	1	1	1	1	1	0	0	0	2
18	1	0	1	1	0	0	0	0	1	0	1	0	1	0	1	0	0	0	2	1	1	0	1	0	0	0	0	2	2	1	1	0	1	1	1	2	1	0	0	0	1	0	0	1	0	1	0	1	1
19	0	0	1	0	0	0	2	0	0	0	1	1	2	0	1	0	0	0	2	2	0	0	0	0	0	0	0	1	1	0	1	2	2	0	1	1	1	0	0	0	1	0	0	1	0	1	0	2	1
20	0	0	2	1	0	0	1	0	2	0	0	1	1	0	1	0	0	0	2	0	1	0	0	0	0	0	0	1	2	0	0	1	2	1	1	1	1	0	1	1	1	0	1	2	0	0	0	2	0
21	1	1	1	0	1	1	1	0	0	0	0	2	2	0	2	0	1	2	1	1	0	0	1	1	2	2	0	1	1	1	2	1	1	1	1	2	0	1	1	0	0	0	1	2	1	0	0	0	2
22	1	0	0	0	0	0	1	0	1	0	1	1	2	0	1	0	0	0	2	2	0	0	0	0	0	0	0	1	2	1	0	0	1	2	1	1	1	0	1	1	0	1	1	1	0	1	1	0	1
23	1	0	1	0	1	1	2	1	0	0	1	1	1	0	1	0	0	1	1	1	0	0	0	0	0	0	0	1	2	1	0	1	1	1	1	2	1	0	0	0	1	1	1	2	1	0	0	1	1
24	1	0	1	0	0	0	2	1	0	0	1	0	2	0	1	0	0	2	0	0	1	0	0	0	0	0	0	2	2	2	1	2	1	1	0	2	1	0	1	1	1	0	0	2	0	1	0	1	0
25	0	0	2	1	0	0	1	0	1	0	0	0	1	0	0	0	0	1	1	1	1	0	0	0	0	0	0	2	2	2	0	2	1	2	0	2	2	0	1	1	1	0	1	2	0	1	0	1	1
26	0	0	2	0	0	0	1	0	0	1	1	1	1	0	1	0	0	1	1	1	0	0	0	0	0	0	0	2	2	2	0	0	1	2	0	2	1	1	0	0	1	0	1	2	1	1	0	1	1
27	1	0	2	1	1	1	0	0	1	0	1	1	2	0	2	0	0	2	0	0	0	0	0	0	0	0	0	1	2	1	0	0	0	0	1	1	0	1	1	1	0	0	0	0	0	1	0	0	2
28	1	0	2	1	0	0	1	0	0	0	1	1	1	0	1	0	0	1	1	1	1	0	0	0	0	0	0	2	2	1	2	1	1	1	1	1	2	0	1	1	1	0	1	2	1	0	0	1	1
29	0	0	1	0	0	0	2	1	0	0	1	1	1	0	1	0	0	2	0	0	1	0	0	0	0	0	0	1	1	1	1	0	1	1	1	1	1	0	0	0	1	0	0	1	0	0	0	2	0
30	1	0	2	1	0	0	1	0	1	0	0	0	1	0	0	0	0	0	2	2	0	0	0	0	0	0	0	2	1	1	1	0	2	0	1	2	1	0	2	2	0	0	0	2	0	2	0	0	1
31	0	1	2	0	0	0	1	0	1	0	0	0	1	0	1	1	0	1	1	1	0	0	0	0	0	0	0	2	2	1	2	1	1	1	1	1	2	0	0	0	2	0	0	1	0	0	0	2	0
32	0	0	2	1	1	1	1	0	1	0	0	1	1	0	1	0	1	2	0	0	1	0	1	1	1	1	0	2	2	2	0	1	2	1	2	2	1	0	0	0	1	0	1	2	0	0	0	0	1
33	0	0	2	0	0	0	2	1	0	0	0	0	1	0	1	1	0	1	1	1	0	0	0	0	0	0	0	0	1	0	1	0	0	2	0	2	0	1	1	0	0	0	0	1	1	1	0	2	0
34	0	0	2	0	1	1	2	1	0	0	0	0	1	0	1	0	0	1	1	1	0	0	0	0	0	0	0	1	1	1	1	1	2	1	1	1	2	0	2	2	1	1	1	1	1	1	0	0	2
35	1	0	1	0	0	0	2	1	0	0	1	0	0	0	0	0	0	0	2	2	0	0	0	0	1	1	0	2	2	1	0	0	1	2	0	2	1	0	1	1	1	0	0	1	0	0	0	1	2
36	0	0	0	1	0	0	2	0	2	0	0	0	0	0	0	0	0	1	1	2	0	0	0	0	0	0	0	2	2	2	0	1	2	2	0	2	1	0	0	0	1	0	1	2	1	0	0	1	0
37	1	0	1	0	0	0	2	0	0	0	2	1	1	1	0	1	0	1	1	1	1	0	1	0	0	0	1	1	1	0	1	1	2	2	0	2	1	0	0	0	2	0	0	2	0	0	0	1	1
38	1	0	1	0	0	1	1	0	1	0	0	0	2	0	1	0	0	2	0	0	0	0	0	0	1	1	0	1	1	1	1	2	1	1	1	1	1	1	0	0	1	0	0	0	0	1	0	0	1
39	1	0	1	1	0	0	2	1	0	0	0	1	1	0	1	0	0	2	0	0	0	0	0	0	0	0	0	2	2	2	1	1	1	2	0	2	1	0	1	1	1	0	0	1	0	0	0	1	1
40	1	0	1	0	0	0	1	0	1	0	1	1	1	0	1	0	0	2	0	0	0	0	0	0	0	0	1	2	2	1	1	1	1	1	1	1	1	1	0	0	1	0	0	2	0	1	0	2	1
41	1	0	1	0	0	0	0	0	1	0	1	0	0	0	0	0	0	1	1	1	1	0	1	0	0	0	0	2	2	2	1	0	1	1	1	1	1	0	1	0	0	0	2	2	1	1	0	1	1
42	0	0	1	0	0	1	0	0	2	0	0	1	2	0	1	0	0	2	0	0	0	1	0	0	0	0	0	2	2	1	2	1	1	1	1	1	2	0	1	1	1	0	0	1	0	1	0	2	0
43	0	0	2	0	0	0	2	0	1	0	0	0	1	0	1	1	0	1	1	0	1	0	0	0	0	0	0	2	2	1	2	1	2	0	1	1	0	0	1	1	0	0	0	1	0	0	0	0	1
44	1	0	1	0	0	0	0	0	2	0	0	1	0	0	0	0	0	2	0	1	0	0	0	0	0	0	0	2	2	2	1	2	2	1	0	2	2	0	0	0	1	1	1	1	0	1	0	1	1
45	0	0	1	0	0	0	2	0	0	0	1	0	1	0	0	0	0	1	1	1	0	0	0	0	0	0	1	1	1	0	1	0	0	2	0	2	1	0	0	0	1	1	1	2	1	0	0	2	1
46	0	0	2	1	0	0	0	0	2	0	0	1	1	0	1	0	0	0	2	2	0	0	0	0	0	0	0	1	2	0	1	2	2	0	2	0	2	0	0	0	1	0	0	1	1	1	0	2	0
47	1	1	2	0	0	0	1	0	0	1	2	0	0	0	0	0	0	1	1	1	1	0	0	0	1	1	0	2	1	1	1	0	2	2	0	2	2	0	0	0	2	1	1	2	0	0	0	0	2
48	0	0	2	0	1	1	1	1	1	0	0	0	1	0	1	0	0	1	1	1	1	0	1	1	1	1	0	2	2	2	1	0	1	2	0	2	2	0	2	2	0	0	0	2	0	0	0	0	2
49	0	0	0	0	0	0	2	0	0	0	0	0	0	0	0	0	1	2	1	1	1	0	1	0	0	0	0	1	2	1	1	0	1	0	1	1	1	0	1	1	1	1	1	1	1	0	0	2	1
50	0	1	2	0	0	0	1	0	0	0	0	0	0	0	0	0	0	1	1	1	1	1	0	0	0	0	0	0	1	0	1	0	2	0	1	2	0	1	1	1	0	1	1	2	1	0	0	0	2
51	1	0	0	0	0	0	2	1	0	0	0	1	1	0	1	0	0	2	0	0	0	0	1	0	0	0	1	2	2	1	1	0	1	2	0	2	0	1	0	0	0	0	0	0	0	1	0	2	0
52	0	0	1	0	0	0	1	1	0	0	0	0	0	0	0	0	1	0	2	1	1	0	1	0	1	1	0	1	2	1	0	1	1	2	0	2	1	0	0	0	2	0	0	2	1	1	0	1	1
53	0	0	0	0	0	0	0	0	1	0	0	0	1	0	1	0	0	0	2	2	0	0	0	0	1	1	0	1	2	1	0	1	2	0	0	2	0	0	0	0	1	0	0	0	1	0	0	2	1
54	1	0	2	0	1	1	1	0	0	1	1	1	0	0	0	0	0	0	1	1	0	0	0	0	1	1	0	1	2	1	0	1	1	2	1	2	1	0	1	0	1	1	1	2	1	0	0	1	0
55	0	0	1	0	0	0	2	1	0	0	0	0	1	0	0	0	0	0	2	2	0	1	0	0	1	1	0	1	2	1	1	0	0	2	0	2	1	0	1	1	1	0	0	1	0	1	0	1	1
56	0	0	2	1	0	0	1	1	1	0	0	0	0	0	0	0	0	0	2	2	0	0	0	0	0	0	0	2	2	2	0	0	1	2	2	1	1	0	1	1	1	1	1	2	1	0	1	1	0
57	1	0	1	0	1	2	1	0	1	1	0	1	1	0	1	0	1	2	1	1	0	0	0	0	0	0	0	2	1	1	1	0	1	2	0	2	1	0	1	0	1	0	0	1	0	1	0	2	0
58	0	0	0	0	0	0	2	0	0	0	1	1	1	0	1	0	0	1	1	1	1	0	0	0	1	1	0	2	2	1	1	0	2	1	0	2	1	0	2	2	0	0	0	2	0	0	0	2	0
59	1	0	0	0	0	0	0	0	1	0	0	0	0	0	0	0	0	1	1	1	0	0	0	0	0	0	0	1	1	0	1	0	2	0	2	2	1	0	0	0	1	0	0	0	1	0	0	0	2
60	1	0	0	0	0	0	1	0	0	0	0	0	0	0	0	0	0	1	1	1	1	0	0	0	0	0	0	1	2	1	0	2	2	0	1	1	1	0	0	0	2	1	2	2	0	1	0	2	1
61	1	0	2	1	0	0	2	0	0	0	0	1	1	0	1	0	0	0	2	2	0	1	0	0	0	0	0	2	2	2	0	1	1	1	1	1	1	0	0	0	2	2	2	2	0	0	0	2	1
62	1	0	1	0	0	0	2	0	1	0	0	0	1	0	0	0	0	1	1	1	0	0	0	0	0	0	0	1	2	1	1	1	1	2	0	2	0	0	0	0	1	0	0	2	0	2	0	1	1
63	0	0	1	2	0	0	0	0	2	0	0	0	1	0	0	0	0	0	2	2	0	0	0	0	0	0	0	2	2	2	1	1	1	1	0	2	1	0	1	1	1	0	0	1	0	1	0	1	1
64	1	0	2	0	1	1	1	0	0	0	1	1	2	0	2	1	0	0	2	2	0	0	0	0	0	0	0	2	2	2	0	2	2	0	1	1	1	0	0	0	1	0	1	2	0	1	0	1	1
65	1	0	0	1	0	0	2	0	0	0	2	0	0	0	0	0	0	1	1	1	0	0	0	0	0	0	0	2	2	1	1	0	2	1	1	2	2	0	1	1	0	0	0	1	0	0	0	0	2
66	0	0	1	0	0	0	1	0	1	0	1	0	0	0	0	0	0	2	0	0	0	0	0	0	0	0	0	2	2	2	1	2	2	1	1	2	1	1	0	0	0	0	1	2	1	0	0	1	1
67	1	0	1	0	0	0	0	0	1	0	0	0	0	0	0	0	0	2	0	0	1	0	0	0	0	0	1	1	1	0	1	0	2	1	1	2	0	0	2	2	0	0	1	2	2	2	0	2	0
68	1	0	2	0	0	0	1	1	1	0	0	1	2	0	1	0	0	1	1	2	0	0	0	0	0	0	0	2	2	1	2	1	2	0	1	1	2	0	2	2	0	1	1	2	1	1	0	1	1
69	1	0	2	0	0	0	1	0	1	1	0	0	0	0	0	0	0	1	1	1	1	0	2	0	0	0	0	2	2	2	0	0	1	2	2	1	1	0	1	1	1	0	0	1	0	1	0	2	0
70	1	0	1	0	0	0	0	0	2	0	0	0	0	0	0	0	0	0	1	1	1	1	0	0	0	0	0	2	1	1	1	1	1	1	0	2	2	1	0	0	0	0	2	2	0	1	0	2	1
71	1	0	1	0	1	2	0	0	2	0	0	0	1	0	1	0	0	0	2	2	0	0	0	0	0	0	0	1	1	1	1	0	2	0	2	1	1	1	0	0	1	0	0	0	0	1	0	0	2
72	1	0	0	0	0	0	1	0	1	0	0	0	1	0	0	0	0	1	1	1	1	0	1	0	1	1	0	2	2	2	1	0	0	2	0	2	1	0	0	1	1	0	0	1	0	0	0	0	2
73	1	0	1	1	0	0	1	0	2	0	0	0	1	1	0	1	0	1	1	1	0	0	0	0	0	0	0	1	1	1	2	0	2	1	0	2	1	0	0	0	1	0	1	1	1	1	0	1	1
74	1	1	2	0	0	0	0	0	1	0	0	1	1	0	1	0	0	1	1	1	0	0	1	0	0	0	0	1	1	1	1	0	0	2	0	2	2	0	1	1	1	0	0	2	0	2	0	2	0
75	0	0	2	1	1	1	1	2	0	0	0	0	0	0	0	0	0	1	1	1	1	1	0	0	0	0	0	2	1	0	2	0	1	2	0	2	2	0	0	0	1	1	1	2	1	0	0	2	0
76	0	0	2	0	0	0	1	0	1	0	1	1	2	0	1	0	0	0	2	2	0	0	1	0	0	0	0	1	2	2	1	2	2	0	2	0	2	0	1	1	1	0	0	0	0	1	0	2	0
77	0	0	2	0	2	2	0	0	1	0	0	2	1	0	1	0	0	0	2	2	0	0	0	0	0	0	0	1	2	1	1	1	1	1	0	2	1	0	0	0	0	0	0	1	0	0	0	2	1
78	0	0	1	0	0	0	0	0	2	0	0	1	1	0	1	0	1	2	1	1	1	0	1	0	0	0	0	2	1	1	2	0	1	0	2	1	1	0	1	1	1	0	0	1	0	0	0	1	0
79	0	0	2	2	1	1	1	0	0	0	0	1	2	0	1	0	0	0	2	2	1	0	0	0	1	1	0	2	1	1	2	0	1	2	0	2	1	0	2	2	0	2	2	2	0	0	0	1	1
80	1	0	2	0	0	0	1	0	1	0	0	0	2	1	0	1	0	2	0	0	0	0	0	0	1	1	0	2	2	1	1	0	1	1	1	1	0	1	1	0	0	0	1	2	0	0	0	2	0
81	0	0	1	1	1	1	2	0	1	0	1	0	0	0	0	0	0	1	1	1	1	0	0	0	0	0	0	2	2	1	1	1	2	0	2	0	1	0	0	0	1	0	0	1	0	1	0	1	1
82	1	0	0	0	0	0	2	0	0	0	1	0	2	0	1	0	0	1	1	1	0	0	0	0	0	0	0	2	1	1	2	0	2	0	1	1	1	1	0	0	1	0	0	2	0	1	0	1	0
83	1	0	1	0	0	0	1	0	2	0	0	0	0	0	0	0	0	0	1	1	1	0	0	0	0	0	0	2	2	2	0	1	1	1	1	1	1	0	2	2	0	0	0	2	0	1	0	0	1
84	0	1	1	0	0	0	1	0	1	0	1	0	0	0	0	0	0	1	1	1	0	0	0	0	0	0	0	1	1	1	1	1	2	2	0	2	2	0	1	1	1	0	1	1	0	1	0	2	1
85	0	0	0	0	0	0	2	1	0	1	1	0	0	0	0	0	0	1	1	1	0	0	0	0	1	1	0	0	1	0	1	0	1	2	0	2	2	0	0	0	2	1	1	1	1	0	0	1	1
86	0	0	2	0	0	0	1	0	1	1	1	0	0	0	0	0	0	1	1	1	1	0	1	1	1	1	0	2	2	2	0	0	1	2	0	2	2	0	0	0	1	0	0	2	0	0	0	0	2
87	1	1	1	1	0	0	2	1	0	0	0	0	0	0	0	0	0	2	0	1	0	0	1	1	1	1	0	2	2	2	0	1	1	2	1	2	0	1	1	1	0	0	0	2	0	1	0	1	1
88	0	0	0	1	0	0	1	0	1	0	0	0	0	0	0	0	0	0	2	2	0	0	1	0	0	0	0	2	2	2	1	1	2	2	0	2	1	1	0	0	1	0	0	2	0	1	0	2	1
89	1	0	1	0	1	1	1	0	0	0	1	0	0	0	0	0	0	2	0	0	0	0	0	0	0	0	0	2	2	1	2	0	0	2	1	1	2	0	1	1	1	1	2	2	0	1	0	1	1
90	0	0	2	0	1	1	1	0	0	0	1	1	1	0	1	0	0	2	0	0	1	0	1	1	1	1	0	1	1	0	1	0	1	2	0	2	1	0	1	1	1	0	0	2	0	2	0	1	1
91	0	0	1	0	0	0	1	0	1	0	0	0	1	0	0	0	0	1	1	1	0	0	0	0	0	0	2	2	2	0	1	2	2	1	0	2	0	1	1	0	0	0	0	1	0	0	0	2	0
92	0	0	1	0	1	1	0	0	1	0	1	0	1	0	1	1	0	2	0	1	1	0	0	0	0	0	0	2	2	2	0	1	2	0	0	2	1	0	0	0	2	0	1	2	1	1	0	0	2
93	1	0	2	0	1	1	2	0	0	0	0	1	2	0	1	0	0	2	0	0	1	0	1	1	1	1	0	2	2	2	0	2	2	0	1	1	1	0	1	1	1	0	0	1	0	0	0	0	2
94	0	0	2	0	0	1	0	0	2	0	0	2	1	0	1	0	0	1	1	1	0	1	0	0	0	0	0	2	2	2	0	0	0	1	2	2	2	0	0	0	1	0	1	2	0	0	0	1	1
95	0	0	0	0	0	0	0	0	2	0	0	1	1	0	1	0	0	1	2	1	1	0	0	0	0	0	0	1	1	0	1	0	1	2	0	2	1	0	0	0	2	0	0	0	0	1	0	1	1
96	1	0	0	0	0	0	0	0	1	0	0	0	1	0	0	0	0	0	2	2	0	0	0	0	0	0	0	2	2	1	1	0	2	2	0	2	2	0	0	0	2	1	1	1	1	1	0	2	1
97	0	1	1	0	0	0	0	0	1	0	0	1	1	0	1	0	0	1	1	0	1	0	0	0	0	0	0	1	2	1	1	1	1	1	1	2	1	0	0	0	0	0	0	1	0	0	0	1	1
98	1	0	2	0	1	1	1	1	0	0	0	0	0	0	0	0	0	0	2	2	0	0	0	0	0	0	0	2	1	1	1	1	2	1	1	1	2	0	1	1	1	0	0	0	2	2	0	1	1
99	0	1	1	0	0	0	1	0	1	0	0	1	1	0	1	0	0	0	2	2	1	0	0	0	1	1	0	2	1	1	1	0	2	2	0	2	2	0	0	0	1	0	0	1	0	1	0	2	1
100	1	1	2	0	0	0	1	0	0	0	0	0	0	0	0	0	0	0	1	1	1	0	0	0	0	0	0	1	2	1	0	1	1	2	0	2	1	0	0	0	1	0	0	2	0	2	0	1	1
101	1	0	2	0	1	1	1	0	1	1	1	0	1	0	0	0	0	1	1	1	0	0	0	0	1	1	0	2	2	2	1	0	1	1	1	1	1	1	0	0	1	0	0	1	0	1	0	2	0
102	0	0	2	0	0	0	1	1	0	0	0	0	0	0	0	0	0	0	2	2	0	0	1	1	1	1	0	0	2	0	0	0	0	1	2	2	2	0	0	0	2	0	0	2	0	1	0	1	1
103	1	0	1	1	0	0	0	0	2	0	0	0	1	0	1	1	0	2	0	1	0	1	0	0	0	0	0	1	2	0	1	1	1	1	1	1	1	0	0	0	2	1	2	2	1	0	0	1	1
104	0	0	2	1	0	0	1	0	2	0	0	0	0	0	0	0	0	1	2	2	0	0	0	0	0	0	0	2	2	2	0	0	1	1	1	1	1	1	0	0	1	2	2	2	0	0	0	0	2
105	0	0	2	0	0	0	0	0	2	0	0	0	0	0	0	0	0	1	1	1	0	0	0	0	0	0	0	2	2	1	1	2	2	0	1	1	1	0	2	2	0	1	1	2	1	0	0	2	1
106	0	0	1	0	1	1	2	1	0	0	0	0	1	0	1	1	0	1	1	0	0	1	0	0	0	0	0	1	2	1	0	0	0	2	0	2	2	0	1	1	1	0	0	1	0	0	0	1	1
107	1	0	1	1	0	0	1	0	0	0	1	1	1	0	1	0	0	0	2	1	1	0	0	0	0	0	0	1	2	1	1	1	1	1	0	2	2	0	0	0	1	1	1	2	1	0	0	1	0
108	1	0	1	0	0	0	2	1	0	0	1	0	0	0	0	0	0	0	2	2	0	0	1	1	1	2	0	2	2	2	1	1	1	2	0	2	2	0	1	1	1	0	0	2	1	2	0	1	1
109	1	0	2	2	0	0	2	0	0	1	2	0	0	0	0	0	0	0	2	2	0	0	1	1	1	1	1	2	2	1	1	1	1	2	0	2	0	0	1	1	0	0	2	2	1	1	0	2	0
110	1	0	2	1	0	0	0	0	2	0	0	0	1	0	2	0	0	1	1	1	0	0	1	0	0	0	0	2	2	2	0	0	2	1	0	2	2	0	0	0	2	0	0	2	0	0	0	2	0
111	0	0	0	0	0	0	0	0	1	0	1	0	1	0	1	1	0	2	0	1	1	0	1	1	1	1	0	1	2	1	0	1	2	1	1	2	1	0	0	0	0	1	1	2	1	0	0	1	1
112	0	0	1	0	0	0	0	0	1	0	1	0	0	0	0	0	0	0	2	2	0	0	1	0	0	0	0	2	1	1	2	2	2	0	2	0	1	0	0	0	2	1	1	2	0	0	0	2	0
113	1	0	1	0	0	0	1	0	1	0	1	0	0	0	0	0	0	0	2	2	0	0	0	0	0	0	0	2	2	2	0	0	1	2	0	2	0	1	0	0	0	0	0	2	0	2	0	1	1
114	0	0	1	0	0	0	1	0	1	0	1	1	1	0	1	0	0	2	0	1	1	0	0	0	0	0	0	2	1	1	2	1	1	2	0	2	1	0	0	0	0	0	0	2	1	1	0	1	1
115	1	0	2	0	1	1	1	0	1	0	0	0	0	0	0	0	0	1	1	1	1	0	0	0	0	0	0	2	2	2	1	1	2	0	2	1	2	0	2	2	1	0	0	2	0	2	0	0	2
116	0	0	2	1	1	1	2	1	0	0	0	0	1	0	1	0	0	0	2	2	0	0	1	0	0	0	0	2	2	2	0	0	1	1	1	1	2	0	0	0	2	0	1	2	2	0	1	1	1
117	0	0	1	1	0	0	1	0	1	0	0	1	1	1	0	1	0	2	0	0	1	0	0	0	0	0	1	2	2	1	0	0	2	1	1	2	1	0	1	1	1	0	0	1	1	1	0	1	1
118	0	0	0	0	0	0	1	1	1	0	0	0	0	0	0	0	0	1	1	1	0	0	1	0	0	0	0	2	2	2	0	0	2	1	1	1	1	0	0	0	1	1	1	1	1	1	0	1	1
119	0	0	1	1	0	0	2	1	0	0	0	0	0	0	0	0	0	2	0	1	1	0	1	1	1	1	0	2	2	2	0	1	1	1	1	1	1	1	0	0	0	0	0	1	0	1	0	2	0
120	1	0	1	0	0	0	1	0	1	0	0	0	1	0	0	0	0	1	1	1	0	0	0	0	0	0	0	1	1	1	1	1	1	1	1	1	1	0	1	1	0	0	0	2	1	1	0	1	1
121	1	0	1	0	0	0	1	0	0	0	1	2	1	0	1	0	0	0	1	1	0	0	0	0	0	0	0	1	1	1	1	1	2	1	0	2	2	0	0	0	2	0	0	1	0	1	0	2	0
122	1	0	1	0	0	0	0	0	2	0	0	0	1	0	1	0	0	0	2	2	1	0	1	0	0	0	1	2	2	1	1	1	1	0	0	1	1	0	0	1	1	0	1	2	0	0	0	2	0
123	1	0	1	1	0	0	1	1	1	0	0	1	1	0	1	0	0	1	1	1	0	0	0	0	0	0	0	2	2	2	1	0	2	2	0	2	1	0	0	0	0	0	1	1	1	1	0	2	1
124	0	0	1	0	0	1	2	0	1	0	1	2	2	0	2	0	0	2	0	0	1	0	0	0	0	0	0	2	2	2	0	0	0	2	0	2	2	0	0	0	1	1	1	2	1	0	0	1	1
125	1	0	1	1	0	0	0	0	2	0	0	0	1	0	1	0	1	1	1	1	0	0	0	0	0	0	0	2	2	1	2	0	2	0	2	1	2	0	1	1	1	1	1	2	1	0	0	1	1
126	1	0	2	1	0	0	1	0	1	0	0	1	2	1	1	1	0	1	1	1	1	0	0	0	0	0	0	1	2	1	0	0	2	0	1	1	1	0	1	0	1	0	1	2	1	1	0	1	1
127	0	0	1	0	0	0	2	0	1	0	1	0	0	0	0	0	0	0	2	2	0	0	1	1	1	2	1	2	2	1	0	0	2	1	1	1	2	0	0	0	2	2	2	2	0	0	0	2	0
128	1	0	2	0	0	0	0	0	2	0	0	2	1	0	1	0	1	0	2	1	1	0	0	0	0	0	0	2	1	1	1	0	0	2	0	1	1	1	0	0	1	0	0	2	0	0	0	2	2
129	0	0	2	0	0	0	0	0	2	0	0	0	1	0	1	1	0	1	0	0	1	0	0	0	1	1	0	2	2	2	0	1	2	2	0	2	2	0	0	0	1	1	1	1	0	1	0	1	1
130	1	0	1	1	0	0	1	0	1	0	0	0	2	0	0	0	0	1	1	1	1	0	0	0	0	0	0	2	1	1	1	1	1	1	1	1	1	0	1	1	1	0	0	2	0	0	0	2	0
131	0	0	2	0	1	1	0	0	2	0	0	1	1	0	0	0	0	1	2	1	1	0	1	0	0	0	0	2	2	2	0	1	2	1	0	2	2	0	0	0	2	0	1	2	1	1	0	2	0
132	1	0	1	0	1	1	1	1	1	0	0	0	1	0	0	0	0	1	1	1	1	0	0	0	0	0	0	2	2	2	0	2	1	1	0	2	1	0	1	1	1	0	0	2	0	0	1	1	0
133	0	0	1	0	0	0	2	0	1	0	1	1	1	0	1	0	0	0	2	2	0	0	0	0	0	0	0	1	1	0	2	0	2	1	0	2	1	0	2	1	0	0	0	1	0	1	0	0	2
134	0	0	2	0	0	0	2	0	0	0	1	1	2	0	2	0	0	1	1	1	1	0	0	0	0	0	0	1	2	1	1	1	1	2	0	2	0	0	0	0	0	0	0	1	0	1	0	1	1
135	1	0	0	0	0	0	0	0	1	0	1	0	1	0	0	0	0	0	2	1	1	0	1	0	0	0	0	1	2	0	1	2	2	0	1	1	2	0	2	2	1	0	0	2	0	1	0	1	1
136	1	0	0	0	0	0	0	0	1	0	0	0	1	0	1	1	0	0	2	2	0	0	0	0	0	0	0	2	2	0	0	0	1	0	2	2	1	0	0	0	1	1	1	2	2	0	0	1	0
137	0	0	1	1	0	0	2	0	0	0	2	0	1	0	1	1	0	1	1	1	1	0	1	1	1	1	0	2	2	2	0	1	1	1	0	2	2	0	1	1	1	0	0	2	0	0	0	1	1
138	1	0	2	0	0	0	2	0	0	0	2	1	1	1	0	1	0	0	2	2	0	0	0	0	0	0	0	0	2	0	0	2	2	0	2	1	0	1	1	1	0	1	1	2	1	0	0	2	0
139	0	0	2	0	1	1	2	0	0	0	2	0	1	0	0	0	0	2	0	1	1	0	1	0	1	1	0	2	2	2	1	0	1	2	0	2	1	0	1	1	1	0	0	2	0	2	0	2	0
140	0	0	2	0	0	0	1	0	0	0	1	0	0	0	0	0	0	2	0	0	2	0	0	0	1	1	0	2	2	2	0	1	2	1	0	2	0	1	0	0	0	0	1	2	0	1	0	2	0
141	1	0	1	0	1	1	1	2	0	0	0	0	1	0	1	0	0	1	1	1	0	0	0	0	0	0	0	2	2	1	1	0	1	1	1	1	1	0	2	2	0	0	1	2	1	0	0	1	1
142	1	0	2	0	0	0	0	0	2	0	0	0	0	0	0	0	0	1	1	1	1	0	1	0	1	1	0	1	2	1	0	1	1	1	1	1	1	0	0	0	0	0	0	2	0	0	1	1	1
143	1	0	2	0	0	0	2	1	0	0	0	0	1	0	0	0	0	1	1	1	1	0	0	0	0	0	0	1	1	0	1	1	2	0	0	2	2	0	1	1	1	0	1	2	1	2	0	1	1
144	1	0	1	0	0	0	2	0	0	0	0	0	0	0	0	0	0	1	1	1	0	0	0	0	0	0	0	1	1	1	1	0	1	1	1	1	2	0	0	0	2	0	1	1	1	0	0	2	2
145	1	0	2	1	0	0	2	1	0	0	1	1	1	0	1	0	0	0	2	2	0	0	0	0	0	0	0	2	1	1	2	2	2	1	0	2	1	0	1	1	1	0	0	0	0	1	0	0	2
146	1	0	1	0	0	0	2	1	0	0	0	0	1	0	1	0	0	2	0	1	0	0	0	0	0	0	0	2	1	0	2	0	0	1	0	2	2	0	0	0	2	0	0	2	1	0	0	2	0
147	0	0	1	1	0	0	1	0	0	0	0	0	1	0	0	0	0	0	2	2	0	0	0	0	0	0	1	2	2	0	1	1	1	2	0	2	1	0	0	0	2	0	0	1	0	0	0	1	1
148	1	0	1	0	0	0	1	1	1	1	0	2	1	0	1	0	0	1	2	2	0	0	0	0	0	0	0	0	2	1	0	1	1	2	0	2	1	0	1	1	1	0	0	0	0	0	0	1	1
149	0	0	1	1	0	0	1	0	2	0	0	1	1	0	1	0	0	0	2	2	0	0	1	1	0	0	0	2	2	2	0	1	0	2	0	2	0	0	1	1	1	0	1	2	1	0	0	1	1
150	0	0	2	0	0	0	0	0	2	0	0	0	1	0	0	0	0	0	2	2	0	0	0	0	0	0	0	1	2	0	0	1	0	1	1	1	2	0	0	0	2	0	1	1	1	1	0	0	2
151	0	0	2	1	1	1	2	0	0	0	1	1	1	0	1	0	0	0	2	2	0	0	0	0	0	0	0	2	2	1	1	0	1	0	1	2	1	0	1	1	1	1	1	1	0	1	0	0	2
152	0	0	0	1	0	0	1	0	1	0	1	1	1	0	1	0	0	1	1	1	0	0	0	0	0	0	0	2	2	2	0	0	1	1	1	2	1	0	1	1	1	1	1	1	1	0	0	0	2
153	1	0	2	0	1	1	1	0	0	1	1	0	0	0	0	0	0	0	1	1	1	0	0	0	0	0	0	1	2	1	1	0	2	2	1	2	2	0	1	1	1	1	2	2	1	0	0	1	2
154	0	0	1	1	0	0	2	0	1	0	0	1	2	1	1	1	0	0	2	2	0	0	0	0	1	1	0	2	2	2	0	0	1	2	0	2	1	0	2	2	0	0	0	0	2	2	0	2	1
155	0	0	2	1	0	0	1	0	1	1	1	0	1	0	0	0	0	1	0	0	2	0	0	0	0	0	0	1	2	1	0	0	2	2	1	2	2	0	2	2	1	0	1	2	1	0	0	1	1
156	0	0	2	0	0	0	2	1	0	0	0	0	0	0	0	0	0	0	2	2	0	0	1	0	0	0	0	2	2	2	1	1	1	2	0	2	2	0	0	0	1	0	0	2	0	0	0	0	2
157	0	0	1	0	1	1	1	0	0	1	1	1	1	1	0	1	0	1	1	1	1	0	1	0	0	0	0	2	2	1	2	1	1	1	1	1	2	0	1	1	1	0	1	1	1	2	0	2	0
158	1	0	2	0	0	0	1	0	1	0	0	0	0	0	0	0	0	2	0	0	0	0	1	0	0	0	0	2	2	2	0	1	2	0	1	1	1	0	2	2	0	0	0	0	0	1	0	2	0
159	0	0	0	0	0	0	1	0	0	0	1	1	1	0	1	0	0	0	2	2	0	0	0	0	0	0	0	1	2	1	0	1	1	1	0	2	0	0	1	1	1	0	1	2	0	0	0	0	2
160	1	0	0	1	0	0	0	0	2	0	0	0	0	0	0	0	0	0	2	2	0	0	0	0	0	0	0	2	1	1	1	1	1	2	1	2	1	0	2	2	0	0	0	1	0	0	0	2	0
161	0	0	0	0	0	0	1	0	0	0	1	0	0	0	0	0	0	1	2	1	1	0	0	0	1	1	1	1	1	0	1	1	1	1	0	2	1	0	0	0	2	1	1	2	1	0	0	0	2
162	0	0	1	0	0	0	0	0	2	0	0	0	1	0	0	0	0	0	2	2	0	0	1	1	1	1	0	2	2	2	0	1	1	1	0	2	1	0	1	1	1	1	1	2	2	1	0	0	2
163	1	0	0	0	0	0	1	0	2	0	0	0	0	0	0	0	0	1	1	1	0	0	0	0	1	1	0	2	2	1	1	1	1	1	0	2	1	0	0	0	1	0	2	2	1	0	0	2	1
164	0	0	2	0	2	2	2	0	1	0	1	0	0	0	0	0	0	0	2	2	0	0	0	0	0	0	0	1	1	1	1	0	1	1	1	1	2	0	0	0	2	2	2	2	0	1	0	1	1
165	0	0	1	0	0	0	1	1	1	0	1	0	0	0	0	0	0	0	1	2	0	0	0	0	1	1	1	2	1	0	1	0	2	1	1	1	1	0	0	0	2	0	0	1	0	1	0	2	2
166	0	0	1	2	0	0	0	0	1	0	0	0	0	0	0	0	0	0	2	2	0	0	0	0	0	0	0	2	2	2	1	0	0	0	1	1	1	0	0	0	1	0	0	0	0	0	0	0	2
167	0	0	1	0	1	1	2	0	0	0	0	1	1	0	0	0	0	0	2	2	0	0	0	0	0	0	0	2	1	1	1	1	1	2	0	2	1	0	0	0	1	0	1	1	1	1	0	0	2
168	0	0	1	0	0	0	0	0	0	0	0	0	1	0	0	0	0	1	1	1	1	0	1	0	0	0	0	1	2	1	0	1	1	2	2	1	1	0	0	0	1	0	0	0	0	0	0	2	0
169	0	0	1	0	1	1	1	2	0	0	0	0	1	0	0	0	0	2	0	0	0	0	0	0	0	0	0	2	2	2	0	2	2	1	0	2	1	0	1	1	1	0	0	1	0	0	0	1	1
170	1	0	1	0	0	0	2	1	0	0	1	0	0	0	0	0	0	0	1	1	0	0	0	0	0	0	0	2	1	1	2	0	0	0	0	2	1	0	0	0	2	1	1	1	1	0	0	1	1
171	0	0	1	1	0	0	1	0	0	1	2	1	2	0	1	0	0	0	1	2	0	0	0	0	0	0	0	2	2	1	2	0	1	0	1	2	2	0	0	1	1	0	0	2	0	2	0	0	1
172	0	1	1	0	1	1	0	0	0	0	1	0	0	0	0	0	0	0	1	2	0	0	0	0	0	0	0	2	2	1	2	0	1	1	1	1	0	0	1	1	1	0	0	0	0	0	0	2	0
173	0	0	1	0	0	0	0	0	1	0	1	2	2	1	1	1	0	1	1	1	0	0	1	1	1	1	0	2	2	0	0	0	0	1	0	2	1	0	2	2	0	0	0	1	0	0	0	0	1
174	0	0	2	1	0	0	1	0	0	0	1	1	2	0	2	1	0	1	1	0	1	1	1	1	1	1	0	2	2	2	1	1	2	1	0	2	0	0	1	1	0	0	0	2	0	1	0	0	2
175	0	0	2	1	0	0	0	0	1	0	0	1	1	0	1	0	1	2	1	1	0	0	0	0	0	0	0	0	1	0	1	1	1	0	0	1	1	0	1	0	2	0	0	2	0	0	0	1	1
176	1	1	2	0	0	0	2	0	0	0	1	0	0	0	0	0	0	0	2	2	0	0	0	0	0	0	0	2	2	1	1	1	2	1	1	1	2	0	1	0	1	0	0	2	0	1	0	1	1
177	0	0	0	0	0	0	1	0	0	0	1	1	1	0	1	0	0	1	0	0	1	0	0	0	0	0	0	2	2	2	0	0	1	0	1	1	2	0	1	1	1	0	2	2	1	1	0	2	1
178	0	0	1	0	0	0	1	0	0	0	0	0	0	0	0	0	0	0	2	2	0	1	1	1	0	1	0	1	2	0	1	2	1	2	0	2	1	0	1	1	1	0	1	2	1	1	0	1	0
179	0	0	1	0	0	0	0	0	2	0	0	0	0	0	0	0	0	0	2	1	1	0	0	0	0	0	0	2	2	1	2	1	1	0	2	0	1	0	1	1	1	0	1	2	1	0	0	2	0
180	1	0	0	0	0	0	0	0	1	0	1	1	1	0	1	0	0	0	2	2	0	0	0	0	0	1	0	1	2	1	0	1	2	2	0	2	1	1	0	0	1	0	0	1	1	0	0	2	0
181	1	0	1	0	0	0	1	0	1	0	1	1	2	0	1	0	0	0	2	2	0	0	1	1	1	2	0	1	2	0	0	1	2	0	1	1	1	1	1	1	0	0	1	2	0	1	0	1	1
182	1	0	1	0	1	1	2	0	0	0	1	1	1	0	1	0	0	0	2	2	0	0	1	0	0	0	0	1	1	1	1	0	0	2	0	2	1	0	0	0	1	0	0	1	2	1	0	0	1
183	1	0	1	0	1	2	1	1	1	0	1	1	1	0	1	0	0	2	0	1	0	0	0	0	0	0	0	2	1	0	1	2	1	1	1	1	1	0	1	1	1	0	0	1	0	1	0	1	2
184	1	0	1	0	0	0	2	1	0	1	1	0	1	0	0	0	0	1	1	1	0	1	0	0	0	0	0	2	2	2	0	1	1	2	0	2	1	0	1	1	0	0	0	1	0	1	0	2	0
185	1	0	2	0	1	1	1	0	1	0	0	1	1	0	2	0	0	1	1	1	1	0	1	1	1	1	0	2	2	1	2	1	1	1	1	1	0	1	1	0	0	0	1	2	1	0	0	1	2
186	1	0	1	1	0	0	1	0	1	0	1	0	1	0	0	0	0	0	2	2	0	0	0	0	0	0	1	2	2	1	1	0	2	1	2	1	2	0	1	1	1	1	1	1	1	1	0	2	1
187	1	0	1	0	1	1	0	0	1	0	0	1	0	0	0	0	0	2	0	0	0	0	0	0	1	1	0	2	2	2	0	2	2	0	2	0	0	0	2	2	0	0	0	2	0	1	0	0	2
188	1	0	1	0	0	0	2	0	0	1	1	0	2	0	2	0	0	2	0	1	0	0	0	0	0	0	0	2	2	1	1	0	0	2	0	2	1	0	1	1	1	0	1	2	0	1	0	1	1
189	1	0	2	0	2	2	1	1	0	0	0	0	0	0	0	0	0	1	1	1	0	0	0	0	0	0	0	2	2	2	0	0	2	2	0	2	2	0	1	1	1	1	1	2	1	0	0	2	1
190	1	0	1	0	0	1	1	0	2	0	0	1	1	0	1	0	0	0	2	2	0	0	1	1	1	1	0	2	2	2	0	1	2	1	1	2	0	0	2	2	0	0	0	1	0	1	0	0	1
191	1	0	0	0	0	0	2	1	0	0	0	1	2	0	1	0	0	0	2	0	1	0	1	1	1	1	1	1	1	0	1	0	1	2	0	2	1	0	0	0	1	0	1	1	1	0	0	0	2
192	1	0	1	0	1	1	1	0	1	0	1	1	1	0	1	0	0	1	1	1	0	0	0	0	0	0	1	2	2	1	0	0	2	2	0	2	1	0	2	2	0	0	0	0	0	0	0	1	1
193	1	0	0	1	0	0	2	1	0	0	0	0	1	0	1	1	0	1	0	0	1	1	0	0	0	0	0	2	2	2	0	0	2	0	1	2	1	0	0	0	2	1	2	2	1	0	0	1	1
194	1	0	1	0	0	0	0	0	2	0	0	0	1	0	0	0	0	1	1	1	1	1	1	0	0	0	0	2	1	1	1	2	1	0	2	0	2	1	0	0	0	0	1	2	0	0	0	2	1
195	0	0	1	1	0	0	0	0	2	0	0	0	0	0	0	0	1	1	2	2	1	0	1	0	0	0	0	2	1	0	2	1	1	1	1	2	1	0	0	0	0	0	0	1	0	1	0	0	1
196	1	0	2	0	0	0	1	1	0	0	0	1	2	0	2	0	0	1	1	2	0	0	1	1	1	2	0	2	2	2	0	0	0	2	0	2	2	0	2	2	1	0	0	1	0	0	0	1	1
197	0	0	1	0	0	0	1	0	1	0	0	1	1	0	2	0	1	2	1	2	0	0	1	0	0	0	0	2	1	1	1	0	1	1	1	1	1	0	0	0	0	1	1	2	1	0	0	0	2
198	1	0	1	0	1	1	2	1	0	0	0	1	2	0	2	0	0	1	1	1	1	0	0	0	0	0	0	2	1	1	1	0	2	1	1	1	1	1	0	0	1	1	1	1	0	1	0	2	0
199	0	0	2	1	0	0	2	1	0	0	1	0	0	0	0	0	0	2	0	0	2	0	0	0	0	0	0	2	2	2	0	2	2	0	1	1	1	0	0	0	1	0	1	2	1	0	0	1	1
200	0	0	0	0	0	0	1	0	0	0	1	1	2	1	1	1	0	0	1	2	0	0	1	1	1	1	0	0	1	0	1	0	2	0	2	1	1	0	0	0	2	1	1	2	0	0	0	2	0
201	0	0	1	0	0	0	0	0	2	0	0	0	1	0	1	1	0	0	1	2	0	1	0	0	0	0	1	2	2	1	0	1	1	2	1	2	2	0	1	1	1	0	0	0	0	0	0	1	1
202	1	0	2	0	0	0	2	0	1	0	1	0	1	0	0	0	0	1	1	1	0	0	0	0	0	0	0	2	1	1	2	0	2	1	1	1	2	0	0	0	1	1	1	2	0	0	0	1	1
203	1	1	2	0	1	1	0	0	1	0	0	0	2	0	2	1	0	0	1	1	0	0	0	0	0	0	0	1	2	1	0	1	2	0	2	0	1	1	0	0	1	0	0	1	0	0	0	0	1
204	0	1	1	1	0	0	1	0	1	0	1	0	0	0	0	0	0	1	1	1	0	0	0	0	0	0	0	2	2	1	2	0	2	0	2	1	2	0	0	0	1	1	1	2	0	0	0	2	1
205	0	0	2	0	1	1	1	1	0	0	0	0	1	0	2	0	0	0	2	2	0	0	0	0	0	0	0	2	2	1	1	1	2	0	0	2	1	0	0	0	2	0	0	1	0	1	0	1	1
206	1	0	0	0	0	0	2	0	1	0	1	0	1	0	0	0	0	1	1	1	0	0	0	0	0	0	2	2	2	0	1	1	1	1	0	2	0	0	2	2	0	0	0	0	0	1	0	1	1
207	0	0	2	1	0	0	0	0	2	0	0	0	1	0	0	0	0	0	1	1	0	0	0	0	1	1	0	1	2	0	0	1	2	0	1	1	1	1	0	0	0	0	0	0	2	0	0	0	1
208	0	0	0	0	0	0	0	0	1	0	0	0	1	0	0	0	0	1	1	1	1	0	1	1	1	1	0	2	2	2	1	2	1	1	0	2	2	0	0	0	1	1	1	1	1	0	0	1	0
209	0	0	2	0	1	1	1	0	0	0	1	1	1	0	1	0	0	0	2	2	0	0	0	0	1	1	0	1	1	1	1	0	2	1	0	2	1	2	0	0	1	0	0	0	0	0	1	2	0
210	0	0	0	0	0	0	2	1	0	0	0	0	1	0	0	0	0	0	2	2	0	0	1	0	0	0	0	2	1	1	1	2	2	2	0	2	1	0	2	1	0	0	1	2	0	1	0	0	2
211	0	0	2	0	0	0	1	0	0	0	0	0	0	0	0	0	0	1	1	1	0	0	0	0	0	0	0	2	2	2	1	0	2	2	0	2	1	0	1	0	1	0	0	1	0	0	0	0	2
212	0	0	1	1	0	0	0	0	1	0	1	0	0	0	0	0	0	0	2	1	1	0	1	0	0	0	0	2	2	2	0	1	2	0	1	1	2	0	1	1	1	0	1	1	1	0	0	2	1
213	1	0	1	1	0	0	1	0	0	0	0	0	0	0	1	0	0	0	2	1	1	0	0	0	0	0	0	2	2	2	0	0	2	1	1	1	1	0	1	1	1	1	1	2	0	0	0	0	2
214	0	0	1	0	0	0	1	0	0	0	1	1	1	0	1	0	0	2	0	0	0	0	0	0	1	1	0	2	1	1	2	1	2	2	0	2	2	0	2	2	0	0	0	1	0	1	0	1	1
215	0	0	2	0	0	0	0	0	2	0	0	1	1	0	1	0	0	1	1	1	0	0	0	0	0	0	0	2	1	1	2	1	1	1	0	2	1	0	1	1	0	0	1	2	1	0	0	1	1
216	0	0	1	0	0	0	1	0	1	0	0	1	1	0	1	0	0	1	0	0	0	0	0	0	0	0	0	2	2	2	1	1	1	0	2	0	1	0	0	0	0	0	1	1	1	0	0	1	0
217	0	0	0	0	0	0	0	0	2	0	0	0	0	0	0	0	0	1	0	0	1	0	0	0	0	0	1	1	1	0	1	0	2	2	0	2	1	0	2	1	0	1	1	2	1	0	0	2	1
218	0	0	2	0	2	2	1	0	1	0	1	0	0	0	0	0	0	0	2	2	0	1	1	0	0	0	0	2	2	2	1	0	1	1	1	1	1	0	1	1	1	0	0	1	0	0	0	0	2
219	1	0	2	2	1	1	2	0	1	0	1	1	2	0	1	0	0	1	0	0	1	0	1	0	1	1	0	1	2	1	1	1	2	1	2	2	2	0	0	0	2	0	0	0	1	1	0	2	1
220	1	0	1	0	0	0	1	0	1	0	1	1	2	0	2	0	1	2	1	1	0	0	0	0	0	0	0	2	2	1	1	1	2	1	1	2	2	0	0	0	2	0	0	2	0	0	0	1	0
221	1	0	1	1	0	0	2	0	0	0	1	1	1	0	1	0	0	0	2	2	0	0	0	0	0	0	0	2	2	2	1	0	1	1	1	2	1	0	0	0	2	1	1	1	1	1	0	0	2
222	1	0	2	0	0	0	1	0	0	0	1	1	1	0	1	0	0	0	2	2	0	0	2	0	0	0	0	1	2	1	0	1	2	0	1	1	1	0	2	2	0	0	0	1	0	0	0	0	1
223	1	1	1	0	1	1	2	0	0	1	2	0	1	0	1	0	0	2	0	0	2	0	0	0	0	0	0	2	1	0	2	1	1	0	1	1	0	1	1	1	0	1	2	2	0	1	0	1	0
224	1	0	0	0	0	0	0	0	1	0	0	0	0	0	0	0	0	0	2	2	0	0	0	0	0	0	0	0	1	0	1	0	2	2	0	2	1	0	0	0	1	0	1	2	1	1	0	0	1
225	0	1	2	0	0	0	2	0	0	0	2	0	0	0	0	0	0	0	2	2	0	0	0	0	0	0	0	2	2	1	0	1	1	1	1	1	2	0	0	0	1	0	2	2	0	1	0	2	0
226	0	0	1	0	0	0	0	0	2	0	0	1	1	0	1	0	0	0	1	1	0	1	0	0	0	0	0	1	1	0	1	0	1	1	0	2	1	0	1	1	1	0	0	1	0	0	0	2	0
227	1	0	2	0	0	0	1	0	1	1	1	1	0	0	0	0	1	2	0	0	1	0	0	0	1	1	0	2	0	0	2	1	1	1	0	2	1	0	0	0	1	0	1	1	1	2	0	1	1
228	0	1	2	0	1	1	2	0	0	0	0	0	0	0	0	0	0	0	1	1	0	1	0	0	0	0	0	2	1	1	2	0	0	0	1	1	2	0	0	0	2	0	0	2	0	0	0	2	0
229	0	0	2	0	0	0	1	1	1	0	0	0	2	0	1	0	0	1	1	1	0	0	0	0	1	1	0	2	2	2	1	1	1	0	1	1	2	0	0	0	2	1	1	2	0	0	0	1	1
230	1	0	0	0	0	0	2	1	0	0	0	0	0	0	0	0	0	0	2	2	0	0	0	0	0	0	0	2	2	0	0	1	1	1	1	1	2	1	0	0	1	1	1	2	0	1	0	0	2
231	0	0	1	0	1	1	2	0	1	0	0	0	0	0	0	0	0	2	0	0	1	0	2	1	1	1	0	2	2	2	0	0	2	1	1	1	2	0	0	0	2	0	0	2	0	1	0	1	0
232	0	0	2	1	1	1	1	0	0	0	0	1	0	0	0	0	0	2	0	0	0	1	0	0	0	0	0	2	2	2	0	2	2	0	2	0	1	0	2	2	0	0	0	0	0	1	0	0	2
233	0	0	1	1	0	0	0	0	1	0	1	0	1	0	1	0	0	0	2	2	0	0	0	0	0	0	0	2	2	1	1	0	2	2	1	2	2	0	1	1	1	0	1	1	1	1	0	1	1
234	1	0	2	0	1	1	1	0	1	0	0	1	1	0	1	0	0	1	1	1	1	0	0	0	0	0	0	2	2	2	1	0	2	1	1	2	1	1	1	1	0	0	1	2	0	0	0	1	1
235	0	0	2	0	2	2	1	1	1	1	0	1	1	0	0	0	0	2	0	0	0	0	0	0	0	0	0	1	2	1	0	0	2	1	0	2	1	0	2	1	0	0	1	2	0	1	0	2	0
236	0	0	1	1	0	0	0	0	1	0	2	2	2	1	1	1	0	1	1	1	1	0	1	1	1	1	0	2	2	2	0	0	2	1	1	1	1	0	0	0	1	0	1	2	1	1	0	0	1
237	0	0	2	1	1	1	2	1	0	0	0	0	0	0	0	0	0	0	2	0	1	0	0	0	0	0	0	2	1	0	2	1	1	1	1	2	1	0	1	1	1	0	1	1	0	1	0	2	0
238	1	0	0	1	0	0	1	1	1	0	0	0	0	0	0	0	0	0	2	2	0	0	0	0	1	1	0	1	2	1	0	0	0	2	0	2	2	0	2	2	0	0	0	2	0	0	0	2	0
239	0	1	0	0	0	0	1	0	0	1	2	1	1	0	1	0	0	0	2	2	0	0	0	0	0	0	0	2	1	0	2	1	2	1	2	2	1	0	0	0	1	0	0	2	0	1	0	0	2
240	0	0	0	0	0	0	0	0	2	0	0	0	1	0	0	0	1	2	1	1	0	0	0	0	0	0	0	1	2	0	1	2	2	0	2	1	1	0	1	1	1	0	1	1	1	1	0	1	1
241	1	0	1	0	0	0	1	1	1	0	0	1	2	0	1	0	0	1	1	1	0	0	0	0	0	0	1	2	2	1	0	1	2	0	1	2	1	0	2	2	0	1	1	1	0	1	0	2	0
242	1	0	1	1	0	0	1	1	0	0	0	0	0	0	0	0	0	0	2	2	0	0	1	0	0	0	0	2	2	2	1	0	1	2	0	2	2	0	0	0	2	0	1	1	1	0	0	2	0
243	1	0	1	1	0	0	1	0	1	1	2	0	0	0	0	0	0	1	1	1	1	0	0	0	0	0	0	1	1	0	1	0	2	1	1	1	1	0	0	0	1	1	1	2	0	0	0	0	2
244	0	1	1	0	0	0	1	0	1	0	0	0	1	0	0	0	0	0	2	2	0	0	0	0	0	0	0	2	1	1	1	1	2	0	1	1	1	0	1	1	1	0	1	2	1	0	0	2	1
245	0	0	1	1	0	0	2	1	0	0	1	0	0	0	0	0	0	0	2	2	0	0	1	1	1	1	0	2	2	2	0	0	1	1	1	1	2	0	1	1	1	1	2	2	0	1	0	1	1
246	0	0	1	0	0	0	2	0	0	0	2	0	0	0	0	0	0	1	1	1	0	0	0	0	0	0	0	1	2	1	1	0	2	1	1	1	2	0	0	1	1	0	1	1	1	1	0	0	2
247	0	0	1	1	0	0	1	0	0	0	0	1	1	0	1	0	0	0	2	2	0	0	1	0	0	0	0	1	2	1	1	0	2	1	2	1	0	0	1	1	0	0	0	2	0	0	0	2	0
248	0	0	1	0	0	0	1	1	0	0	0	0	0	0	1	0	0	0	2	2	0	0	0	0	1	1	0	2	2	1	1	1	1	2	0	2	1	0	0	0	0	0	1	2	1	1	0	0	2
249	0	0	2	1	0	0	0	0	2	0	0	1	1	0	1	0	0	0	2	2	0	0	0	0	0	0	0	1	2	1	0	0	2	0	1	2	2	0	0	0	1	0	0	2	0	0	0	1	1
250	1	0	2	1	0	0	2	0	0	0	0	0	0	0	0	0	0	0	2	2	0	0	0	0	0	0	0	2	1	1	2	0	2	2	0	2	2	0	1	1	1	2	2	2	0	0	0	2	1
251	1	0	2	0	0	0	1	0	0	0	1	0	0	0	0	0	0	2	0	0	1	0	0	0	1	1	0	2	2	2	0	1	1	1	0	2	1	0	0	0	2	0	0	0	1	0	0	1	1
252	1	0	2	0	0	1	0	0	2	0	0	1	1	0	1	0	0	1	1	1	1	0	0	0	0	0	0	2	2	2	1	1	1	1	0	2	0	0	2	1	0	0	0	2	0	1	0	1	1
253	0	0	2	0	2	2	1	1	0	0	0	1	2	0	1	0	0	1	1	1	0	0	0	0	0	0	0	2	1	1	1	1	1	1	1	1	2	0	0	0	1	0	0	2	0	2	0	2	0
254	0	0	2	1	0	0	1	0	1	0	0	0	0	0	0	0	0	1	1	1	0	1	0	0	0	0	0	2	2	1	1	1	1	2	0	2	1	0	0	0	1	0	0	2	0	0	0	1	1
255	1	0	1	0	0	0	0	0	1	0	0	1	0	0	0	0	0	2	0	0	0	0	0	0	1	1	0	2	2	2	1	0	1	2	0	2	1	1	0	0	1	0	1	2	1	1	0	2	0
256	1	0	2	0	0	0	1	0	1	0	0	0	1	0	1	1	0	0	2	1	1	2	0	0	0	0	0	2	2	2	0	0	2	0	1	1	1	0	0	0	2	0	0	1	1	0	0	1	1
257	0	0	1	0	0	0	2	1	0	0	1	0	0	0	0	0	0	0	2	2	0	0	0	0	1	1	0	2	2	1	1	1	1	0	2	1	0	1	1	1	0	0	0	1	0	1	0	1	0
258	0	0	2	0	1	1	2	1	0	1	1	0	0	0	0	0	0	0	1	1	0	0	1	0	1	1	0	2	0	0	2	1	2	2	0	2	0	0	2	2	0	0	0	1	0	1	0	2	1
259	1	0	1	0	1	1	1	0	1	0	0	0	0	0	0	0	0	1	1	1	1	0	1	1	1	1	0	2	2	2	0	1	1	2	0	2	1	1	0	0	1	0	0	1	1	1	0	2	0
260	0	0	0	0	0	0	1	0	0	0	0	1	2	0	1	0	0	1	1	1	0	0	0	0	0	0	0	2	2	2	1	1	1	2	1	2	0	0	1	1	0	0	0	2	0	1	0	2	0
261	0	0	0	0	0	0	1	0	2	0	0	0	0	0	0	0	0	0	2	2	0	1	0	0	0	0	0	1	2	0	1	0	1	1	1	1	1	0	0	0	1	0	0	0	0	1	0	1	1
262	1	0	0	0	0	0	1	0	0	0	1	0	0	0	0	0	1	2	1	1	0	0	0	0	0	0	0	1	1	1	1	1	1	1	0	2	2	0	0	0	1	0	1	1	1	1	0	1	0
263	0	0	1	1	0	0	1	0	1	0	1	1	2	0	2	1	0	0	2	2	0	0	0	0	0	0	1	2	2	1	0	1	0	1	1	1	2	0	1	1	1	0	0	1	0	0	0	2	0
264	0	1	1	0	1	1	1	2	0	0	0	1	2	0	1	0	0	0	1	1	1	0	0	0	1	1	0	2	2	1	2	1	1	2	1	2	1	0	0	0	2	0	0	0	1	0	0	2	0
265	1	0	0	0	0	0	2	0	1	0	0	1	2	0	1	0	0	1	1	1	1	0	0	0	1	1	1	2	2	2	0	2	2	0	2	0	1	0	0	0	1	0	0	1	0	1	0	0	1
266	0	1	0	0	0	0	0	0	0	0	1	0	1	0	1	0	1	1	1	2	0	0	0	0	0	0	0	1	2	0	1	1	1	1	1	1	1	0	1	1	1	1	1	2	0	1	0	0	2
267	1	0	0	0	0	0	1	0	2	0	0	0	1	0	0	0	0	0	2	2	1	0	1	0	1	1	0	2	2	2	0	1	1	2	0	2	1	0	1	0	2	0	0	0	0	0	0	1	0
268	1	0	2	0	0	0	2	1	0	0	0	0	1	0	0	0	0	2	0	0	1	0	0	0	0	0	0	2	2	2	0	1	1	0	2	0	1	1	0	0	1	0	0	2	0	2	0	0	2
269	1	0	2	1	0	0	2	0	1	0	1	0	0	0	0	0	0	0	2	2	0	0	0	0	0	0	0	2	2	1	0	1	1	0	2	1	0	0	2	1	0	1	1	1	1	0	0	1	1
270	1	0	1	0	0	0	1	0	0	0	1	0	0	0	0	0	0	2	0	0	0	0	0	0	0	0	0	1	2	1	0	1	1	0	2	0	2	0	0	0	2	0	0	1	1	1	0	2	0
271	0	0	0	0	0	0	1	1	1	0	0	1	0	0	0	0	0	1	1	1	1	0	0	0	0	0	0	1	2	0	1	1	2	2	0	2	2	1	0	0	0	0	1	2	0	1	0	2	0
272	0	0	1	0	0	0	2	1	0	0	0	0	0	0	0	0	0	1	1	1	1	0	0	0	0	0	1	2	2	1	0	1	2	1	1	1	2	0	1	1	1	0	0	2	1	1	0	1	1
273	0	0	1	0	0	0	1	0	0	0	1	0	2	0	2	0	0	1	1	1	1	0	1	0	0	0	0	2	2	2	0	1	1	1	0	2	1	0	1	1	1	0	0	1	0	0	0	2	0
274	0	0	2	0	0	0	0	0	2	0	0	0	1	0	0	0	0	1	1	1	1	0	0	0	0	0	0	2	2	2	0	0	1	2	0	2	2	0	1	1	1	0	1	1	1	1	0	1	1
275	0	0	2	0	0	0	0	0	1	0	0	0	0	0	0	0	0	1	1	1	0	0	0	0	0	0	1	2	2	1	1	1	1	1	1	2	1	0	2	2	0	0	0	1	0	1	0	2	0
276	1	0	2	1	0	0	1	1	1	0	0	2	2	0	2	0	0	2	0	0	0	0	0	0	0	0	0	1	2	1	0	2	2	0	2	1	0	0	2	1	0	0	0	2	0	1	0	2	0
277	0	0	1	0	0	0	1	1	0	0	0	0	0	0	0	0	0	1	1	1	0	0	0	0	0	0	0	2	1	1	2	0	2	2	0	2	1	0	0	0	0	0	0	0	0	0	0	1	1
278	1	0	2	1	0	0	1	0	1	0	1	1	1	0	1	0	0	1	1	1	0	0	0	0	0	0	0	1	2	1	1	0	0	1	2	2	1	0	0	0	2	0	2	2	1	1	0	1	1
279	1	0	1	0	0	0	0	0	2	0	0	0	1	0	0	0	0	0	2	2	0	0	0	0	0	0	0	1	2	1	1	0	1	2	1	2	1	0	1	1	1	1	2	2	1	0	1	2	0
280	1	0	2	0	0	0	2	1	0	1	1	0	0	0	0	0	0	0	1	2	0	0	1	0	1	1	0	2	2	1	0	0	2	2	1	2	2	0	0	0	2	0	0	1	0	0	0	1	1
281	1	0	0	0	0	0	1	1	0	0	0	0	0	0	0	0	0	0	2	2	0	0	1	0	0	0	1	2	2	1	1	2	1	0	2	0	2	0	0	0	1	0	0	1	0	1	0	2	1
282	1	0	1	0	1	1	1	1	0	0	0	0	0	0	0	0	1	1	1	2	0	0	0	0	0	0	0	2	2	1	2	2	2	0	1	1	1	0	0	0	2	0	1	2	1	2	0	2	0
283	0	0	1	0	0	0	2	0	0	0	0	0	0	0	0	0	1	2	1	1	0	0	0	0	0	0	0	2	2	2	1	0	2	0	1	2	2	0	1	1	1	0	0	1	0	0	0	2	0
284	0	0	1	0	0	0	1	0	0	0	1	0	0	0	0	0	0	0	2	2	0	0	0	0	0	0	0	2	2	1	0	0	1	2	2	1	1	0	2	2	0	0	1	2	1	1	0	2	1
285	0	0	1	0	1	1	2	1	0	0	1	0	1	0	0	0	0	0	1	1	1	0	0	0	0	0	0	1	2	0	0	1	1	1	0	2	0	1	1	1	0	0	1	2	1	1	0	0	2
286	1	0	1	0	0	0	2	1	0	0	0	0	0	0	0	0	0	0	1	1	1	0	0	0	0	0	0	0	1	0	1	1	1	1	1	1	2	0	0	0	2	0	0	1	0	1	0	2	1
287	1	0	0	0	0	0	2	0	0	0	2	0	0	0	0	0	0	0	2	2	0	0	1	1	0	0	0	1	2	1	0	0	0	1	0	2	1	0	0	0	2	0	1	2	1	1	0	1	1
288	0	0	1	0	0	0	1	0	1	0	1	1	1	0	1	0	0	1	1	1	1	0	0	0	0	0	0	1	2	1	0	0	1	1	1	1	1	0	0	0	2	1	1	2	0	0	0	2	0
289	0	0	0	0	0	0	1	0	0	0	0	1	2	0	1	0	0	2	1	1	0	0	0	0	0	0	0	1	1	1	0	1	2	1	2	2	1	0	2	1	0	0	0	1	0	1	0	0	2
290	0	0	1	0	0	0	2	0	0	0	0	0	1	0	0	0	0	0	1	2	0	0	0	0	0	0	0	2	2	2	0	0	2	1	1	1	2	0	0	0	2	1	1	2	1	1	0	1	1
291	0	0	2	0	0	0	0	0	2	0	0	0	1	0	0	0	0	0	2	2	0	0	0	0	0	0	0	1	1	1	1	0	1	0	1	1	1	0	1	0	1	0	1	2	1	0	0	1	1
292	1	0	2	0	2	2	0	0	1	0	1	0	0	0	0	0	0	2	0	0	1	0	1	1	1	1	1	2	2	1	1	2	1	2	0	2	2	0	1	1	0	0	1	2	2	0	0	2	1
293	1	0	2	0	0	0	2	0	0	0	0	0	1	0	0	0	0	1	1	1	1	0	0	0	0	0	0	1	2	1	0	1	2	1	1	1	1	0	2	2	0	0	0	1	1	0	0	2	0
294	1	0	1	0	0	1	1	0	0	0	1	1	2	0	1	0	1	2	1	1	0	1	0	0	0	0	0	2	1	0	2	0	0	0	0	2	1	0	0	0	1	0	1	2	1	0	0	2	0
295	0	0	1	0	0	0	2	1	0	0	1	0	1	0	0	0	0	0	2	2	0	0	1	1	1	1	0	2	1	0	1	1	1	1	1	1	1	1	0	0	0	0	0	2	0	1	0	1	2
296	1	0	2	1	0	0	0	0	0	0	1	1	2	0	1	0	0	1	1	1	1	0	0	0	0	0	0	1	1	1	0	0	1	2	0	2	1	0	2	2	0	0	1	2	1	0	0	2	0
297	0	0	2	0	0	0	2	0	1	0	0	0	1	0	0	0	0	1	1	1	0	0	0	0	0	0	0	1	2	1	0	0	2	1	1	2	2	0	0	0	2	2	2	2	0	0	0	2	0
298	1	0	1	2	0	0	0	0	2	0	0	0	0	0	0	0	0	1	1	1	1	0	1	0	0	0	1	2	2	1	0	1	2	2	0	2	1	0	1	0	0	0	0	0	0	0	0	1	1
299	0	0	1	1	0	0	1	0	0	0	0	1	2	0	2	0	0	1	1	1	1	0	0	0	1	1	0	2	1	0	2	1	1	0	2	1	1	0	0	0	2	0	1	1	1	1	0	2	0
300	0	0	2	0	0	0	0	0	1	0	0	0	0	0	0	0	0	1	1	1	0	0	0	0	0	0	0	1	2	1	0	1	2	0	1	2	2	0	0	0	2	0	1	1	1	2	0	1	1
301	0	0	2	1	1	1	2	1	0	0	0	1	1	0	1	0	0	0	2	2	0	0	0	0	0	0	0	2	2	1	1	1	1	1	1	1	2	0	1	1	1	1	1	1	0	1	0	0	1
302	1	0	2	0	1	1	2	1	0	0	0	0	0	0	0	0	0	1	1	0	0	0	1	0	0	0	0	1	2	1	0	2	2	2	0	2	2	0	0	0	2	2	2	2	0	0	0	0	2
303	1	0	2	0	0	0	0	0	2	0	0	0	2	0	0	0	0	2	0	0	2	0	0	0	1	1	0	1	2	1	0	2	1	2	0	2	2	0	1	1	1	0	0	2	0	1	0	2	0
304	0	1	1	0	0	0	0	0	2	0	0	0	1	0	2	0	0	1	1	1	1	0	0	0	0	0	1	2	2	0	1	0	2	0	2	2	0	0	1	1	0	0	0	2	0	1	0	1	1
305	1	0	0	0	0	0	1	0	0	0	1	0	2	0	2	1	0	1	1	1	1	0	0	0	1	1	0	1	2	0	1	0	2	1	1	2	2	0	0	0	2	1	1	2	0	1	0	1	1
306	1	0	2	0	1	1	2	1	0	0	1	0	1	0	0	0	0	0	2	2	0	0	0	0	0	0	0	2	2	2	0	0	1	2	0	2	2	0	1	1	1	0	1	2	1	1	0	0	2
307	0	0	0	1	0	0	1	0	0	0	1	0	2	1	0	1	0	1	1	1	0	0	0	0	1	1	0	1	1	1	0	0	0	2	0	2	1	1	0	0	1	0	0	1	1	1	0	1	1
308	0	0	0	0	0	0	1	0	0	0	0	1	1	0	1	0	0	2	1	1	0	0	0	0	0	0	0	2	1	1	2	2	2	0	1	1	2	0	0	0	1	0	1	2	1	0	0	2	0
309	0	0	1	1	0	0	2	0	2	0	0	1	1	0	1	0	0	0	2	2	0	0	0	0	0	0	0	1	2	0	1	1	2	1	1	2	1	0	1	1	1	0	0	1	0	0	0	2	0
310	1	0	2	2	0	0	1	0	0	1	2	0	2	0	1	0	0	0	2	1	1	0	0	0	0	0	0	2	2	2	1	0	1	2	0	2	2	0	0	0	2	0	1	1	1	2	0	0	2
311	1	0	2	0	0	0	2	0	0	0	1	0	0	0	0	0	0	1	1	1	0	0	0	0	0	0	0	0	2	1	0	1	1	1	1	2	0	0	1	1	0	0	0	1	0	0	0	1	1
312	1	0	1	0	0	0	1	1	1	0	0	1	1	0	1	0	0	1	0	0	1	0	1	1	1	1	0	2	1	1	1	1	1	2	0	2	2	0	1	1	1	0	0	2	0	1	0	0	2
313	0	0	1	0	0	0	1	0	0	0	1	1	1	0	1	0	0	1	1	1	0	0	0	0	0	0	0	2	2	1	2	1	2	1	1	2	1	0	2	2	0	0	1	1	1	0	0	1	1
314	0	0	1	1	0	0	0	0	2	0	0	0	1	0	0	0	0	0	2	1	1	0	1	1	1	1	0	1	2	0	1	1	1	1	1	1	2	0	0	0	1	0	0	1	0	1	0	2	0
315	1	0	0	0	0	0	1	0	1	0	0	0	0	0	0	0	0	1	1	1	1	0	0	0	0	0	0	2	2	2	1	0	1	2	1	2	1	0	0	0	2	0	0	0	0	1	0	2	1
316	1	0	1	0	0	0	1	0	1	1	1	0	0	0	0	0	0	0	2	2	0	0	0	0	0	0	0	1	1	1	0	2	1	0	2	0	2	0	0	0	2	0	0	1	0	1	0	1	1
317	0	0	2	0	1	1	2	1	0	0	1	0	1	0	0	0	0	2	0	0	0	0	0	0	0	0	0	1	2	1	0	1	1	0	2	0	2	0	1	1	0	0	0	2	0	1	0	2	0
318	1	0	2	0	0	0	2	1	0	0	0	1	2	0	2	1	0	0	2	2	0	0	0	0	0	0	0	2	2	2	0	0	0	2	0	2	2	0	0	0	1	0	0	2	0	2	0	0	2
319	0	0	1	0	0	0	0	0	2	0	0	1	1	0	1	0	1	2	1	1	0	0	0	0	0	0	0	2	1	1	2	1	0	2	0	2	1	0	0	0	1	0	0	0	1	1	0	1	1
320	0	0	2	1	0	0	2	0	0	0	1	0	1	0	1	0	0	1	2	1	1	0	1	0	0	0	0	2	2	1	0	1	1	1	1	1	0	1	1	0	0	0	0	0	2	2	0	2	0
321	0	0	2	1	0	0	1	0	0	1	2	1	1	0	0	0	1	0	2	1	1	0	0	0	0	0	0	2	2	1	1	0	0	0	1	1	2	0	1	1	1	1	1	2	1	0	0	1	2
322	0	0	1	0	0	0	2	0	0	1	1	0	1	0	1	1	0	1	1	1	0	0	0	0	1	1	0	0	2	1	0	0	0	2	0	2	2	0	2	2	0	1	1	1	1	1	0	0	1
323	1	0	1	0	1	1	2	0	0	1	1	0	1	0	0	0	0	0	2	2	0	0	0	0	0	0	0	1	2	1	0	1	2	0	1	1	0	0	2	2	0	0	0	1	0	1	0	2	0
324	1	0	0	0	0	0	0	0	1	0	0	0	1	0	0	0	0	1	1	1	0	0	0	0	0	0	0	1	2	1	0	0	0	2	0	2	1	0	1	0	1	0	0	2	0	1	0	1	1
325	1	0	1	0	0	0	1	0	1	0	1	0	0	0	0	0	0	0	1	1	0	0	1	1	1	1	0	0	2	1	0	0	1	1	0	2	1	0	0	0	2	0	1	1	1	2	0	1	1
326	0	0	1	0	0	0	2	0	0	1	1	0	0	0	0	0	0	0	2	2	0	1	1	0	0	0	0	1	2	0	0	0	2	1	1	1	1	0	1	1	1	1	1	1	0	1	0	1	1
327	0	0	1	1	0	0	1	0	0	0	2	1	1	0	1	0	0	0	2	2	0	0	1	1	1	1	0	1	2	1	0	1	0	1	1	1	1	0	0	0	0	0	0	1	0	1	0	1	1
328	0	0	1	0	1	1	1	0	0	0	0	0	0	0	0	0	0	0	1	1	0	0	1	1	1	1	0	2	2	2	0	0	1	1	1	2	1	0	1	1	1	0	0	2	0	0	0	1	1
329	1	0	1	0	1	1	1	0	1	0	1	1	2	1	0	1	0	1	1	1	1	0	0	0	0	0	0	2	2	2	2	1	1	2	0	2	1	1	0	0	1	0	1	1	1	2	0	2	0
330	0	0	2	0	0	0	2	0	2	0	0	0	0	0	0	0	0	1	1	1	1	0	1	1	1	1	0	2	2	1	1	0	1	1	0	2	1	0	0	0	2	0	0	1	1	1	0	2	0
331	1	0	2	0	0	0	2	1	0	0	1	0	0	0	0	0	1	2	0	0	1	0	0	0	0	0	0	2	2	1	1	2	2	2	0	2	2	0	1	1	1	0	0	2	0	0	0	2	0
332	1	0	0	1	0	0	2	0	0	0	0	0	2	1	0	1	0	0	2	2	0	0	0	0	0	0	0	2	2	2	1	1	1	2	0	2	2	0	1	1	1	0	0	1	1	1	0	1	1
333	1	0	1	0	0	0	0	0	1	0	0	1	1	0	1	0	0	1	1	1	0	0	0	0	0	0	0	2	2	1	1	2	1	2	0	2	2	0	1	1	1	0	0	0	0	0	0	0	1
334	1	0	0	0	0	0	1	1	1	0	0	1	1	0	1	0	0	2	0	0	1	1	0	0	0	0	1	2	1	0	1	0	2	0	1	1	1	0	1	0	1	0	1	2	0	0	0	2	0
335	1	0	1	0	0	0	1	0	0	0	1	0	0	0	0	0	0	1	1	1	1	0	0	0	1	1	0	2	2	2	0	1	0	1	0	2	2	0	1	1	0	0	0	0	0	1	0	1	1
336	0	0	1	0	1	1	2	1	0	0	0	0	1	0	1	1	0	0	2	2	0	0	1	1	1	2	0	2	2	2	1	0	0	1	2	2	1	1	0	0	1	0	0	2	0	1	0	1	1
337	1	0	2	1	0	0	0	0	1	0	0	0	1	0	0	0	0	0	1	1	1	0	0	0	0	0	0	2	2	2	0	0	0	1	2	2	1	0	0	0	1	0	0	1	0	0	0	2	0
338	0	1	1	0	0	0	2	1	0	0	1	0	1	0	0	0	0	2	0	0	1	0	0	0	0	0	0	2	2	1	1	1	1	2	1	2	0	0	2	2	0	0	0	2	0	1	0	0	2
339	0	0	1	0	0	0	0	0	2	0	0	0	0	0	0	0	0	0	1	1	1	0	1	0	0	0	0	2	2	1	1	1	2	0	0	2	1	0	1	1	1	0	0	0	0	0	1	2	0
340	1	0	1	0	0	1	1	1	1	0	0	0	0	0	0	0	0	0	1	1	1	0	0	0	0	0	0	2	2	1	0	0	2	1	1	1	1	0	1	0	0	0	0	0	1	0	0	1	1
341	0	0	1	0	0	0	1	0	1	0	1	1	0	0	0	0	0	1	1	2	0	0	1	1	1	1	0	1	2	1	0	2	1	2	0	2	0	0	2	2	0	0	1	2	1	0	0	1	1
342	0	0	1	0	0	0	1	0	0	0	0	0	0	0	0	0	0	0	1	1	1	0	0	0	0	0	0	0	1	0	1	1	2	1	0	2	1	1	0	0	0	0	0	2	0	0	0	0	2
343	1	0	0	0	0	0	2	1	0	0	1	2	2	1	1	1	0	1	0	0	0	0	0	0	0	0	0	2	2	2	0	1	2	1	0	2	1	0	1	1	1	0	1	2	1	0	0	2	0
344	0	1	2	0	0	0	2	1	0	0	1	1	1	0	1	0	0	0	2	2	0	0	1	1	1	1	0	2	1	1	2	0	0	2	0	2	2	0	0	0	1	0	0	1	0	1	0	1	1
345	1	0	2	1	1	1	1	0	1	0	1	0	1	0	0	0	0	2	0	0	1	1	0	0	0	0	0	1	2	2	0	0	2	2	0	2	1	0	0	0	0	0	0	1	0	1	0	1	1
346	0	0	2	0	0	0	0	0	2	0	0	0	0	0	0	0	1	0	2	1	1	0	1	0	0	0	0	1	2	0	0	1	2	1	1	2	0	0	0	0	0	0	1	2	1	1	0	1	1
347	1	0	1	1	1	1	2	1	0	0	0	0	0	0	0	0	0	0	2	0	1	0	0	0	0	0	0	2	2	2	0	1	1	1	1	1	2	0	0	0	2	0	1	1	1	2	0	2	1
348	1	0	2	0	0	0	2	1	0	0	0	0	0	0	0	0	1	1	1	2	0	0	0	0	0	0	0	2	2	1	1	0	0	2	0	2	0	1	1	1	0	0	0	2	0	2	0	1	1
349	0	0	1	0	0	0	2	0	0	0	1	0	1	1	0	0	0	0	2	1	1	0	0	0	1	1	0	2	2	2	0	0	2	1	1	2	2	0	1	1	1	0	0	0	0	1	0	2	0
350	1	0	2	1	0	0	1	0	0	0	0	0	1	0	1	0	0	0	1	1	1	0	1	0	0	0	0	2	2	2	1	0	0	2	0	2	2	0	1	0	1	0	0	0	0	0	0	2	2
351	1	0	2	0	0	0	2	0	0	0	2	0	1	0	1	1	0	2	0	1	1	0	0	0	0	0	0	2	1	1	1	0	1	1	0	2	1	0	2	1	0	0	1	1	1	1	0	1	0
352	1	0	1	0	0	0	1	0	1	0	0	1	1	0	1	0	0	2	0	0	0	0	0	0	0	0	0	1	2	1	0	2	2	0	2	0	2	0	1	1	1	0	0	0	0	0	0	1	1
353	0	0	2	1	0	0	1	0	2	0	0	0	0	0	0	0	0	1	2	2	0	0	0	0	1	1	0	2	1	0	2	0	2	1	1	1	2	0	0	0	1	0	0	1	0	1	0	0	2
354	1	0	1	0	0	0	1	0	0	0	0	0	1	0	1	1	0	1	1	1	1	0	1	0	0	0	0	2	1	0	2	1	2	2	0	2	1	0	0	0	2	1	1	1	1	0	0	0	2
355	1	0	0	0	0	0	1	0	0	0	0	0	1	0	1	1	0	2	0	1	0	0	0	0	0	0	0	2	1	1	2	1	1	2	0	2	2	0	0	0	2	0	0	1	0	1	0	1	1
356	0	0	2	1	0	0	1	0	0	0	1	0	1	0	1	0	0	1	2	1	1	0	0	0	0	0	0	2	2	1	2	0	0	0	1	1	1	0	0	0	1	0	0	1	0	0	1	2	0
357	1	0	0	1	0	0	1	0	1	0	1	0	0	0	0	0	0	1	1	1	0	0	0	0	0	0	0	2	1	1	2	0	2	1	2	1	0	0	1	1	1	0	1	1	1	1	0	2	0
358	1	0	1	0	0	0	0	0	1	0	1	0	2	0	1	1	0	0	2	2	1	1	0	0	0	0	0	2	2	2	0	1	1	1	1	2	2	0	1	1	1	0	0	2	0	1	0	0	2
359	1	0	1	0	1	1	0	0	2	0	0	1	0	0	0	0	0	2	0	0	0	0	1	0	0	0	0	1	2	1	0	1	1	1	0	2	1	0	0	0	1	1	1	2	1	0	0	2	0
360	1	0	2	0	0	0	1	0	1	0	1	0	1	0	1	1	0	1	1	1	1	1	1	1	0	1	0	0	2	0	0	0	1	1	1	1	2	0	1	1	1	0	0	0	0	0	0	2	0
361	1	0	0	1	0	0	1	0	0	0	1	0	2	0	1	0	0	1	1	0	1	0	1	0	0	0	0	1	2	1	1	0	2	0	2	1	1	0	0	0	1	0	1	2	1	1	0	0	2
362	1	0	0	0	0	0	2	0	1	0	0	1	1	0	1	0	0	1	0	0	0	0	0	0	1	1	1	2	2	2	0	1	0	1	1	1	1	0	1	1	1	0	2	2	0	1	0	1	2
363	0	0	2	0	1	1	2	0	1	0	0	0	0	0	0	0	0	0	1	1	0	0	1	0	0	0	0	2	1	1	1	0	0	2	1	1	1	0	2	2	0	0	0	0	0	0	0	1	2
364	1	0	2	0	1	1	1	0	1	0	0	0	0	0	0	0	0	1	1	1	1	0	0	0	0	0	0	2	1	0	2	0	1	2	2	1	1	1	0	0	1	0	0	1	0	0	0	2	0
365	1	0	1	0	0	0	1	0	1	1	1	1	1	0	1	0	0	1	1	1	0	0	0	0	0	0	0	1	2	1	0	1	0	2	0	2	0	0	1	1	0	0	1	2	0	1	0	0	2
366	1	0	0	0	0	0	1	1	0	0	0	0	0	0	0	0	0	0	1	1	1	0	1	1	1	1	0	2	2	1	1	0	2	0	1	1	1	0	1	1	0	0	0	1	1	1	1	1	0
367	0	0	1	1	0	0	0	0	2	0	0	0	1	0	1	1	0	1	1	1	0	0	0	0	0	0	0	2	2	2	0	1	1	1	0	2	1	0	0	0	1	0	1	2	1	1	0	1	1
368	0	0	2	0	0	0	2	0	0	0	2	0	0	0	0	0	0	1	0	0	2	0	1	1	1	2	0	2	2	1	1	1	1	1	1	1	1	0	1	0	2	0	1	2	1	1	0	0	2
369	0	0	1	1	1	1	2	1	0	0	0	1	1	0	1	0	0	1	0	0	1	0	0	0	0	0	0	2	2	1	1	2	1	1	0	2	1	0	0	0	1	1	1	2	2	1	0	0	2
370	0	0	0	0	0	0	1	0	1	0	1	1	1	0	1	0	0	1	1	1	0	0	0	0	0	0	0	2	2	1	0	1	1	2	0	2	1	0	1	1	1	0	1	2	0	1	0	2	0
371	0	0	1	2	0	0	1	0	1	0	0	0	1	0	1	0	0	1	1	1	0	0	0	0	0	0	0	2	2	2	0	1	2	0	1	1	1	0	1	1	0	0	0	1	0	0	0	1	1
372	0	1	1	0	0	0	2	0	0	0	2	0	1	0	1	1	0	2	0	1	1	0	0	0	0	0	0	1	2	1	1	0	0	1	2	2	2	0	0	0	2	1	1	2	0	0	0	1	2
373	1	0	1	0	0	0	2	1	0	0	1	0	1	0	0	0	0	0	2	2	0	1	0	0	0	0	0	1	2	1	0	0	2	1	1	2	2	0	0	0	2	1	1	1	1	0	0	1	1
374	0	0	0	0	0	0	1	0	1	0	1	0	1	0	0	0	1	2	0	0	1	0	0	0	0	0	0	2	2	2	1	1	1	1	1	1	1	0	1	1	1	0	0	2	1	0	0	2	0
375	1	0	1	0	0	0	1	0	1	0	1	0	0	0	0	0	0	1	1	2	0	0	1	1	1	1	0	2	2	1	2	1	1	2	0	2	1	0	0	0	1	0	0	2	0	0	0	0	2
376	1	0	1	1	0	0	2	0	1	0	1	0	1	0	0	0	0	2	1	1	1	0	0	0	1	1	1	2	2	1	0	0	0	2	0	2	1	0	2	1	0	0	0	1	0	0	0	2	0
377	1	0	1	0	0	0	1	0	0	1	1	1	2	1	0	1	0	0	1	1	0	0	0	0	0	0	0	2	1	0	2	0	1	1	0	2	1	0	0	0	2	0	0	2	0	1	0	1	0
378	1	1	1	0	1	1	1	1	1	0	1	1	2	0	1	0	1	2	1	1	0	0	2	0	0	1	0	2	1	1	2	0	1	2	0	2	2	0	2	2	0	0	0	0	0	0	0	1	1
379	0	0	0	0	0	0	2	1	0	0	1	1	2	0	1	0	0	0	1	1	1	0	0	0	0	0	0	2	2	1	1	1	2	0	1	1	2	0	0	0	2	0	0	0	2	0	0	1	1
380	1	0	1	0	0	0	0	0	1	0	0	0	1	0	1	0	0	0	1	1	1	0	1	1	1	1	0	1	1	1	1	0	1	1	1	1	1	0	2	2	0	0	1	1	1	1	0	2	0
381	0	0	2	0	1	1	1	0	1	0	1	1	2	0	1	0	0	0	2	1	1	0	0	0	0	0	0	2	1	1	1	0	0	2	0	2	2	0	0	0	2	1	1	1	1	0	0	1	1
382	0	0	1	0	0	0	1	1	0	0	0	1	2	0	2	1	0	1	1	1	1	0	0	0	0	0	0	1	2	1	0	1	0	2	0	2	1	0	0	0	1	1	1	2	2	0	0	1	1
383	0	0	2	0	1	1	1	0	1	1	1	1	2	0	1	0	0	0	2	2	0	0	1	0	1	1	1	1	2	0	0	2	1	1	0	2	0	0	1	1	0	0	0	1	0	1	1	1	1
384	0	1	1	0	1	1	0	0	1	0	0	0	1	0	0	0	0	0	2	2	0	0	0	0	0	0	0	0	2	1	0	0	1	0	2	0	1	0	0	0	1	0	1	1	1	1	0	1	1
385	1	0	2	0	0	0	1	0	1	0	0	0	1	0	0	0	0	1	1	1	1	0	0	0	0	0	0	2	2	2	0	0	2	2	0	2	1	0	0	0	0	1	1	1	1	1	0	1	1
386	0	0	2	0	0	0	1	0	0	0	0	0	0	0	0	0	0	1	1	1	1	1	0	0	0	0	0	1	2	1	1	1	2	2	0	2	1	0	1	1	1	0	1	1	1	1	0	1	1
387	1	0	0	0	0	0	0	0	1	0	1	0	0	0	0	0	0	0	2	1	1	0	1	1	0	0	0	1	2	1	0	2	2	0	2	0	1	1	0	0	0	0	0	1	0	1	0	1	1
388	0	0	2	0	0	0	2	0	0	0	2	0	0	0	0	0	0	0	2	1	1	0	0	0	0	0	0	2	2	2	1	1	1	2	0	2	1	0	0	0	2	0	1	1	1	1	0	2	0
389	1	0	2	0	1	1	1	1	1	0	0	0	0	0	0	0	0	0	2	2	0	0	0	0	0	0	0	2	2	2	0	0	1	1	0	2	1	0	0	0	2	0	0	1	0	0	0	1	1
390	0	0	0	0	0	0	1	0	1	0	0	0	0	0	0	0	0	1	1	1	0	0	0	0	0	0	0	2	2	1	1	0	1	0	1	2	1	0	1	1	0	0	1	2	1	0	0	1	1
391	1	0	1	1	0	0	1	0	1	0	1	1	1	0	1	0	0	1	1	1	0	0	0	0	0	0	0	2	2	1	1	1	1	2	0	2	1	0	1	1	1	0	0	2	1	1	0	1	0
392	1	0	2	0	0	0	2	0	1	0	1	0	1	0	0	0	0	1	1	2	0	0	1	1	1	1	0	2	2	1	1	1	1	1	1	1	1	0	1	1	1	0	0	2	0	1	0	1	0
393	0	0	2	0	0	0	1	0	2	0	0	0	0	0	0	0	1	1	2	2	1	0	0	0	0	0	0	2	2	2	1	1	2	1	1	2	2	0	1	1	1	0	0	0	1	1	0	0	2
394	0	0	2	0	1	1	1	0	1	1	2	1	1	0	1	0	1	2	1	1	0	0	1	0	0	0	0	2	2	2	0	1	2	0	2	0	0	1	0	0	0	2	2	2	0	0	0	1	1
395	1	0	2	0	0	1	1	1	1	1	0	0	1	0	0	0	0	0	2	1	0	0	1	0	0	0	0	1	1	1	2	0	0	2	0	2	2	0	0	0	2	0	1	2	1	0	0	1	1
396	0	0	1	0	0	0	1	1	1	0	0	0	1	0	0	0	0	0	2	1	1	0	1	0	0	0	0	2	2	2	0	0	2	1	1	1	2	0	0	0	2	0	1	2	2	2	0	1	1
397	0	0	1	0	0	0	1	0	0	0	0	1	1	0	1	0	0	1	1	1	1	0	0	0	1	1	0	2	1	1	2	1	2	1	1	2	1	0	2	2	0	1	1	2	1	0	0	2	0
398	1	0	1	0	0	0	2	0	1	0	0	0	1	1	0	1	0	0	2	2	0	0	0	0	0	0	0	2	2	1	2	1	1	2	1	2	1	0	1	1	1	2	2	2	0	0	0	1	1
399	0	0	1	0	0	0	0	0	2	0	0	0	0	0	0	0	0	0	2	2	0	0	0	0	0	0	0	2	1	1	2	1	2	2	0	2	2	0	1	1	1	0	0	0	0	0	0	0	2
400	1	0	2	0	2	2	1	0	0	0	1	1	1	0	1	0	0	1	1	1	1	0	2	1	1	1	1	2	2	1	0	1	0	1	0	2	1	0	0	0	2	0	1	1	1	0	0	1	1
401	0	0	2	0	0	0	2	0	1	0	1	1	1	1	0	1	0	0	2	2	0	0	0	0	0	0	0	1	1	1	1	1	2	0	1	1	1	0	2	2	0	0	0	1	0	1	0	1	1
402	0	0	1	0	0	0	1	0	1	0	0	0	2	0	0	0	0	1	1	1	0	0	1	0	0	0	0	2	2	1	2	0	2	1	1	2	1	0	1	0	2	1	1	2	1	0	0	1	1
403	1	0	1	0	0	0	1	0	0	0	1	0	0	0	0	0	0	0	2	2	0	0	1	1	1	1	0	1	2	1	0	1	1	1	1	1	2	0	2	2	0	0	0	2	0	1	0	1	1
404	0	0	1	0	0	0	1	1	0	0	0	2	2	0	2	0	0	0	2	2	0	0	0	0	0	0	0	2	2	2	1	0	0	2	0	1	1	0	0	1	1	1	1	1	1	0	0	0	1
405	0	0	1	1	0	0	0	0	2	0	0	0	2	0	2	1	1	2	1	1	1	0	0	0	0	0	0	2	2	2	1	1	1	1	0	2	2	0	0	0	1	0	1	1	1	0	0	2	0
406	0	0	1	1	0	0	1	0	1	0	0	0	0	0	0	0	1	2	0	0	1	0	0	0	0	0	0	1	2	1	0	2	2	1	0	2	1	0	1	1	1	1	1	2	0	0	0	1	1
407	0	0	1	1	0	0	1	0	1	0	1	0	1	0	0	0	0	1	1	1	1	0	1	1	1	1	0	2	2	2	0	1	2	1	1	1	1	0	2	2	0	0	0	2	0	1	0	2	1
408	1	0	1	0	0	0	1	1	1	0	0	1	0	0	0	0	0	1	0	0	1	0	1	1	1	1	1	2	1	0	1	0	1	1	1	1	1	0	0	0	2	0	0	1	0	0	0	2	0
409	1	0	0	1	0	0	2	0	0	0	0	0	0	0	0	0	0	1	1	1	0	0	0	0	0	0	0	1	2	0	1	1	1	2	0	2	1	0	0	0	1	0	1	2	1	0	0	2	0
410	1	1	2	0	0	0	2	0	0	0	2	0	2	0	0	0	0	1	1	1	1	0	0	0	0	0	0	1	2	0	0	1	2	0	0	2	1	0	1	1	1	0	0	2	0	2	0	0	2
411	0	0	2	1	0	0	2	0	0	0	0	0	0	0	0	0	0	2	0	0	0	0	0	0	0	0	0	2	2	1	1	2	2	0	2	0	1	0	1	1	1	0	1	2	1	0	0	1	0
412	0	0	2	0	0	0	2	0	1	0	0	0	0	0	0	0	1	2	1	1	1	0	0	0	0	0	0	2	2	1	0	0	2	2	0	2	0	1	1	1	0	0	0	0	1	1	0	1	1
413	0	0	2	1	0	0	1	0	1	0	1	0	1	0	0	0	0	0	2	2	0	0	0	0	0	0	0	2	1	1	2	0	0	0	0	2	0	0	2	2	0	0	0	1	1	2	0	2	0
414	0	0	1	0	0	0	1	0	0	0	1	0	0	0	0	0	0	2	1	1	0	0	1	0	1	1	0	2	1	1	1	0	0	0	0	2	0	0	2	1	0	0	1	2	1	2	0	1	1
415	1	0	0	0	0	0	1	0	1	0	1	1	2	0	2	0	0	1	1	1	0	0	0	0	0	0	1	2	2	1	0	0	1	1	1	1	1	0	0	0	1	0	1	2	1	0	0	2	0
416	1	0	2	0	0	0	1	0	0	0	0	0	0	0	0	0	0	0	1	1	0	0	0	0	0	0	0	2	2	2	1	1	0	1	0	2	2	0	1	1	0	0	1	2	0	1	0	2	1
417	0	0	0	0	0	0	0	0	1	0	1	1	1	0	1	0	0	2	0	0	0	0	0	0	0	0	0	2	2	1	1	1	2	1	2	2	2	0	1	0	1	1	1	2	0	0	0	0	2
418	0	0	1	0	0	0	1	0	0	0	2	0	0	0	0	0	0	0	2	0	1	0	0	0	0	0	0	2	2	2	1	0	2	2	0	2	2	0	1	1	1	0	0	0	1	1	0	1	2
419	1	1	1	0	0	0	1	0	1	1	1	0	0	0	0	0	0	2	0	0	2	0	0	0	0	0	1	1	2	2	0	0	1	0	1	1	1	0	0	0	2	1	1	2	2	1	0	2	0
420	1	0	2	0	0	0	1	0	0	0	1	0	1	0	0	0	0	1	1	1	1	0	2	0	0	0	0	1	1	1	1	0	1	1	1	1	1	0	0	0	2	0	1	1	0	1	0	1	1
421	0	0	1	2	0	0	2	1	0	0	0	1	1	0	1	0	1	2	0	0	2	0	0	0	0	0	0	1	2	0	1	0	0	2	0	2	2	0	0	0	2	1	1	2	0	0	0	1	1
422	0	0	2	0	0	0	2	0	0	0	0	1	1	0	1	0	0	0	1	1	0	0	0	0	0	0	0	2	2	1	1	0	1	1	0	2	1	0	0	0	1	0	1	1	1	0	0	1	1
423	0	0	1	0	0	0	1	0	0	0	0	0	0	0	0	0	0	1	1	1	0	0	0	0	0	0	1	2	2	1	0	1	1	1	1	1	1	0	1	1	1	0	0	2	0	1	0	1	1
424	1	0	1	1	0	0	2	0	0	0	1	0	0	0	0	0	0	2	0	0	1	0	1	1	1	1	0	2	2	2	0	1	2	0	1	1	1	0	0	0	1	0	0	2	0	1	1	2	0
425	0	1	1	0	0	0	0	0	2	0	0	0	0	0	0	0	0	0	2	2	0	0	0	0	0	0	0	2	2	2	1	0	1	2	1	2	1	0	0	0	2	0	0	1	0	1	0	2	0
426	1	0	1	0	1	1	1	0	1	0	0	0	0	0	0	0	0	0	2	2	0	0	1	1	2	2	0	2	1	1	2	0	0	2	0	2	1	0	1	1	1	0	0	2	0	1	0	2	1
427	0	0	2	0	1	1	1	0	0	0	2	1	2	0	1	0	0	0	1	1	1	0	1	1	1	1	0	2	2	2	1	0	2	0	1	2	2	0	2	2	0	1	1	2	2	1	0	2	0
428	1	0	0	0	0	0	2	0	1	0	1	1	1	0	1	0	0	2	0	1	1	0	0	0	0	0	0	2	2	2	1	0	2	2	0	2	1	0	1	1	1	0	0	2	0	2	0	1	2
429	1	0	0	1	0	0	2	0	0	0	1	0	1	0	0	0	0	1	1	1	0	0	1	1	1	1	0	2	0	0	2	0	0	2	0	1	1	0	0	0	1	0	0	1	1	1	0	0	2
430	1	0	1	1	0	0	1	1	0	0	0	1	2	0	1	0	0	1	1	0	1	0	0	0	1	1	0	2	2	1	2	0	1	2	0	2	2	0	1	1	1	0	0	1	0	0	0	1	2
431	0	0	2	0	1	1	0	0	0	0	1	0	1	0	1	1	0	1	1	1	0	0	0	0	0	0	0	1	2	0	0	0	1	1	0	2	1	0	1	1	1	0	0	2	0	1	0	2	0
432	1	1	1	0	1	1	1	0	1	0	0	0	0	0	0	0	0	0	1	2	0	0	1	1	1	1	0	2	2	2	0	0	1	0	1	1	1	1	0	0	1	0	0	1	0	1	0	1	1
433	0	1	1	0	0	0	1	0	0	0	0	2	1	0	1	0	0	0	2	2	0	0	2	1	1	1	0	2	2	2	0	2	2	0	2	0	2	0	0	0	2	0	1	1	1	1	0	0	1
434	0	0	0	0	0	0	2	0	0	0	1	0	0	0	0	0	0	1	1	1	0	0	1	1	1	1	0	2	2	2	1	1	2	0	2	0	1	0	1	1	1	0	1	1	1	0	0	1	1
435	0	0	2	0	1	1	2	0	0	0	1	1	1	0	1	0	1	2	1	1	1	0	0	0	1	1	0	2	2	1	1	1	1	2	1	2	2	0	1	1	1	0	1	2	2	2	0	1	0
436	1	0	1	0	1	1	1	0	1	1	1	0	0	0	0	0	0	0	2	2	0	0	1	1	1	1	0	2	2	1	2	2	1	1	1	1	1	0	0	0	1	0	1	1	1	1	0	2	0
437	0	0	1	1	1	1	2	0	0	0	2	0	0	0	0	0	0	1	1	1	0	0	0	0	0	0	1	2	2	1	0	1	2	1	1	1	1	0	2	2	0	0	1	2	1	0	0	2	1
438	0	0	2	2	0	0	0	0	0	0	1	0	0	0	0	0	0	0	2	2	1	0	0	0	1	1	0	2	2	1	2	1	2	0	1	1	1	0	0	0	2	0	0	2	0	0	0	2	0
439	0	0	2	0	0	0	1	0	0	0	1	0	0	0	0	0	0	1	1	1	0	0	1	0	0	0	0	1	2	1	0	1	2	0	1	1	1	0	0	0	2	0	2	2	1	1	0	2	0
440	1	0	1	1	0	0	1	1	1	0	0	0	0	0	0	0	0	1	2	2	0	0	0	0	0	0	0	2	1	1	2	0	1	2	0	2	2	0	2	2	0	0	0	1	0	1	0	2	0
441	1	0	0	0	0	0	2	1	0	0	0	0	0	0	0	0	0	2	0	0	0	0	0	0	1	1	0	2	2	1	1	0	0	0	1	1	1	0	0	0	2	0	0	2	0	1	0	1	0
442	1	0	2	1	0	0	2	1	0	0	0	0	2	0	1	1	0	1	1	2	0	0	0	0	1	1	0	1	2	1	1	1	2	2	0	2	2	0	0	0	2	0	1	2	1	1	0	1	1
443	1	1	2	0	0	0	1	1	0	0	0	1	1	0	1	0	1	1	2	2	0	0	0	0	0	0	0	2	2	2	0	1	1	1	0	2	1	0	1	1	0	0	0	1	0	1	0	1	1
444	1	0	1	0	0	0	0	0	1	0	0	0	0	0	0	0	0	1	1	1	1	0	0	0	0	0	0	1	1	1	0	0	1	0	1	1	2	0	2	2	0	0	0	2	0	1	0	0	2
445	1	0	2	1	0	0	1	0	0	0	1	1	2	0	1	0	1	1	2	2	0	0	1	0	1	1	0	2	2	1	0	1	1	2	1	2	1	2	0	0	1	1	1	2	1	0	0	1	1
446	0	0	1	0	0	0	1	0	1	0	1	0	2	0	1	0	0	0	2	2	0	0	0	0	1	1	1	2	2	1	0	1	1	2	0	2	2	0	1	1	1	0	0	0	2	0	0	0	2
447	1	0	0	1	0	0	2	0	0	0	0	0	1	0	0	0	0	1	1	1	1	1	0	0	0	0	1	2	2	1	0	0	1	1	1	2	1	0	1	1	0	0	1	1	1	0	0	2	0
448	1	0	2	1	0	0	1	0	1	0	0	1	1	0	1	0	1	2	1	1	0	0	0	0	0	0	0	1	1	1	2	0	1	1	0	2	0	0	1	1	1	0	1	2	1	0	0	1	1
449	0	1	2	0	0	0	2	1	0	0	0	0	1	0	1	1	0	1	1	1	1	0	0	0	0	0	1	2	2	1	0	0	2	2	0	2	2	0	0	1	1	0	0	1	0	1	0	2	1
450	1	0	2	0	0	0	1	0	1	0	1	0	1	0	0	0	0	0	2	2	0	0	1	1	1	1	1	2	2	1	0	1	2	2	0	2	0	0	2	1	0	0	0	2	0	2	0	0	2
451	1	0	2	1	0	0	1	0	1	0	1	0	1	0	1	0	0	0	1	2	0	0	0	0	0	0	0	2	2	1	1	1	2	0	2	1	1	0	1	1	1	0	0	2	0	1	0	1	1
452	1	0	2	1	0	0	2	0	1	0	0	1	1	0	1	0	0	2	0	0	1	0	1	1	1	1	0	1	2	0	1	2	2	0	1	1	1	0	0	0	2	0	0	0	0	1	0	1	1
453	0	0	1	0	0	0	1	0	1	0	0	0	1	0	0	0	0	0	2	2	0	1	0	0	0	0	0	2	2	2	1	1	1	1	1	1	1	0	1	0	0	0	0	2	0	0	0	0	0
454	1	0	1	0	0	0	1	0	1	1	0	1	1	0	1	0	0	0	2	2	0	0	0	0	0	0	0	2	2	2	0	1	0	1	1	1	1	1	0	0	1	0	1	2	1	1	0	2	0
455	1	0	0	0	0	0	0	0	1	0	0	0	1	0	0	0	0	0	2	1	1	0	0	0	0	0	0	2	2	1	1	2	1	1	0	2	1	0	1	1	1	1	1	1	0	1	0	1	1
456	0	0	1	0	0	0	2	0	0	0	1	0	1	0	0	0	0	2	0	1	1	0	0	0	1	1	0	2	2	1	1	0	0	2	0	2	1	1	0	0	1	0	0	1	0	0	0	1	1
457	1	0	0	0	0	0	2	1	0	0	0	0	0	0	0	0	0	0	2	2	0	0	0	0	1	1	0	2	2	2	0	0	0	1	0	2	0	0	1	1	0	0	2	2	1	1	0	2	1
458	0	0	1	0	0	0	0	0	1	0	0	0	1	0	1	1	0	1	1	1	1	1	0	0	0	0	0	1	2	1	0	0	2	1	0	2	0	0	1	1	0	0	1	1	1	1	0	0	2
459	0	0	2	0	0	0	1	0	1	0	1	0	0	0	0	0	0	1	1	1	1	0	0	0	0	0	0	1	2	1	1	1	1	2	1	2	2	0	2	2	0	1	1	1	1	0	0	2	1
460	1	0	2	1	1	1	1	0	1	0	1	1	1	0	1	0	0	2	0	0	0	0	0	0	1	1	0	0	1	0	1	0	1	2	0	2	1	0	1	1	1	0	1	1	1	1	0	2	0
461	0	0	1	0	0	0	1	0	0	0	1	0	0	0	0	0	0	1	1	1	1	0	1	0	1	1	1	2	1	0	1	1	1	0	2	1	2	0	0	0	2	1	1	2	0	1	0	0	1
462	0	0	0	0	0	0	0	0	1	0	1	0	0	0	0	0	0	1	1	0	0	0	0	0	0	0	0	2	1	1	2	0	0	2	0	2	2	0	0	0	2	0	0	2	0	1	0	2	0
463	1	0	1	1	0	1	0	0	1	0	0	0	0	0	0	0	0	2	0	0	0	0	1	0	0	0	1	1	1	0	1	0	1	0	1	2	0	1	0	0	0	0	0	2	1	0	0	2	0
464	0	0	1	1	1	1	1	1	1	0	0	0	2	0	2	0	0	0	2	1	1	1	1	1	0	1	1	2	2	1	0	0	0	2	0	2	0	0	1	1	0	0	0	2	0	2	0	1	1
465	0	0	2	0	1	1	2	0	0	0	2	1	1	0	1	0	0	1	1	1	0	0	0	0	0	0	0	2	2	2	0	0	0	1	1	1	1	0	1	1	1	1	2	2	1	0	0	1	2
466	1	0	2	1	0	0	0	0	1	0	0	1	1	0	1	0	0	0	2	2	0	0	0	0	0	0	0	2	2	2	0	0	2	1	1	2	2	0	0	0	1	1	1	1	1	1	0	0	1
467	1	0	1	0	0	0	0	0	1	0	0	2	2	0	2	0	0	0	1	2	0	1	1	1	1	1	0	2	2	2	1	1	1	1	0	2	2	0	0	0	1	1	2	2	0	1	0	1	1
468	0	0	2	0	0	0	1	0	1	0	0	0	0	0	0	0	0	0	2	2	0	0	0	0	0	0	0	2	1	0	2	0	2	1	0	2	1	0	0	0	1	0	0	2	0	1	0	2	1
469	0	0	1	1	1	1	1	0	1	0	0	1	1	0	1	0	1	2	0	0	1	0	1	1	1	1	0	2	2	2	0	0	0	0	1	1	1	0	1	1	1	0	0	2	0	0	0	1	1
470	1	0	1	1	1	1	2	1	0	0	1	0	1	0	0	0	0	1	1	1	1	0	0	0	0	0	0	1	2	1	1	1	0	2	0	2	1	1	0	0	1	0	0	2	1	0	0	1	1
471	0	0	1	1	0	0	1	0	0	0	0	1	1	0	1	0	0	1	1	1	0	1	0	0	0	0	0	2	1	0	1	1	1	1	1	1	1	0	0	0	1	0	1	2	1	0	0	0	1
472	1	0	1	0	1	1	1	0	1	1	1	0	0	0	0	0	0	1	1	2	0	0	1	0	1	1	0	2	1	1	2	0	0	2	0	2	0	0	2	1	0	1	1	1	1	1	0	0	2
473	1	0	2	0	0	0	1	0	1	0	0	0	2	0	1	0	0	1	2	1	1	0	0	0	0	0	0	2	2	1	0	1	2	0	1	1	1	0	1	0	1	0	0	0	1	1	0	1	1
474	0	1	1	0	0	0	1	1	1	0	0	1	2	0	2	0	0	1	1	1	1	0	0	0	0	0	0	2	1	0	2	1	1	2	0	2	1	0	1	1	1	0	1	2	1	1	0	1	1
475	1	0	0	0	0	0	1	1	1	0	0	1	1	0	0	0	0	1	1	1	0	0	1	1	1	1	0	2	2	0	0	1	2	0	2	0	2	0	2	2	1	0	1	2	1	1	0	2	0
476	0	0	1	0	0	0	0	0	1	0	0	0	0	0	0	0	1	1	1	1	0	0	0	0	0	0	0	1	2	0	1	1	1	2	1	2	1	0	0	0	1	0	0	2	0	1	0	2	1
477	0	0	2	0	0	0	0	0	1	0	2	1	1	0	1	0	1	1	1	1	1	1	0	0	0	0	0	2	2	2	0	0	1	2	1	1	2	0	1	0	1	0	1	2	2	0	0	2	0
478	0	0	0	0	0	0	1	1	1	0	0	0	0	0	1	0	0	2	0	1	1	0	0	0	2	2	0	1	1	1	1	1	2	0	1	1	2	0	1	1	1	1	1	1	1	1	0	2	0
479	0	0	2	0	0	0	1	0	0	0	1	0	0	0	0	0	0	1	1	1	0	0	1	0	0	0	0	2	2	2	0	1	2	1	1	2	1	0	2	2	0	0	0	2	0	0	0	1	1
480	1	0	2	2	0	0	0	0	2	0	0	1	2	1	1	1	0	0	2	2	0	0	0	0	1	1	0	1	2	1	1	1	2	0	2	0	2	0	2	2	0	1	1	2	1	0	0	1	1
481	0	0	0	0	0	0	1	0	0	0	1	1	2	0	1	0	0	1	1	1	0	0	0	0	0	0	0	0	2	0	0	2	2	0	1	1	2	0	1	1	1	1	1	1	0	1	0	2	0
482	0	0	0	0	0	0	1	0	1	0	1	0	2	0	0	0	0	2	0	0	1	1	0	0	0	0	0	1	2	1	0	0	2	1	1	1	2	0	1	1	1	0	0	2	0	1	0	1	1
483	0	0	2	0	1	1	2	0	0	0	0	1	1	0	0	0	0	0	2	1	1	0	0	0	0	0	0	2	2	1	2	1	2	1	1	1	1	0	0	0	1	0	0	1	0	1	0	2	0
484	0	0	2	2	0	0	1	0	0	0	1	1	2	1	0	1	0	2	0	0	1	0	0	0	0	0	0	1	2	1	0	2	2	0	1	1	1	0	0	0	1	1	1	2	1	0	0	1	1
485	1	0	1	1	1	1	1	0	1	0	1	0	1	0	1	0	0	0	2	2	0	0	0	0	0	0	0	2	2	1	2	0	1	2	0	2	1	0	2	2	0	0	0	1	0	0	0	0	2
486	1	0	0	0	1	1	2	0	1	0	1	0	1	0	0	0	0	1	1	1	0	1	0	0	0	0	0	2	2	1	2	0	1	0	1	2	1	0	1	1	1	2	2	2	0	0	0	2	0
487	1	0	1	1	0	0	1	0	0	0	0	2	1	0	1	0	1	0	2	1	1	0	0	0	0	0	1	1	2	0	0	1	2	0	1	1	2	0	0	0	2	0	0	2	0	1	0	2	0
488	1	0	2	0	2	2	2	0	1	0	0	0	0	0	0	0	0	1	1	1	0	0	0	0	0	0	0	1	2	0	1	0	1	2	0	2	2	0	0	0	2	0	2	2	1	1	0	0	2
489	1	0	2	1	1	1	2	0	0	0	2	1	1	0	1	0	0	0	1	1	0	0	0	0	0	0	0	2	2	2	1	0	1	1	1	2	1	0	1	1	1	0	0	0	0	1	0	2	0
490	1	0	2	0	1	1	2	0	1	0	0	0	1	0	0	0	0	2	0	0	0	0	0	0	0	0	0	1	2	1	0	0	1	2	1	2	2	0	0	0	1	2	2	2	0	0	0	2	0
491	1	0	0	0	0	0	1	0	0	0	2	1	1	0	0	0	0	1	1	1	0	1	1	0	0	0	0	2	2	2	1	2	1	2	0	2	2	0	0	0	1	0	1	2	0	1	0	1	1
492	1	0	2	0	0	0	2	1	0	0	0	1	2	0	2	1	0	1	1	2	0	0	0	0	0	0	0	2	2	1	1	0	1	2	0	2	1	1	0	0	1	0	0	2	0	0	0	1	0
493	0	0	0	0	0	0	1	0	1	0	1	0	0	0	0	0	0	0	1	1	1	0	1	1	1	1	0	2	2	1	2	0	1	2	0	2	1	0	1	0	0	0	0	1	0	0	0	0	1
494	0	0	1	1	0	0	2	1	0	0	0	1	1	0	1	0	1	0	2	1	1	0	0	0	0	0	0	2	2	1	2	0	0	2	0	2	2	0	0	0	1	0	0	1	1	2	0	1	1
495	1	0	2	1	0	0	2	1	0	0	1	0	1	0	0	0	0	1	1	1	1	0	1	0	0	0	0	2	1	1	2	0	2	1	1	1	1	0	0	0	0	0	0	1	0	0	0	0	2
496	1	0	1	0	0	0	1	0	1	0	0	0	0	0	0	0	0	0	1	2	0	0	0	0	0	0	0	1	1	1	0	2	2	1	0	2	2	1	0	0	0	2	2	2	0	0	0	0	2
497	1	0	0	0	0	0	0	0	0	0	1	0	0	0	0	0	0	1	2	1	1	0	1	0	1	1	0	2	2	1	1	1	1	2	0	2	1	1	0	0	1	0	0	1	0	1	0	2	0
498	1	0	1	0	0	0	1	1	0	0	0	0	1	1	0	1	0	2	0	0	1	0	0	0	0	0	0	1	2	1	0	1	1	1	0	2	2	0	1	1	1	1	1	1	0	1	0	1	1
499	1	1	1	0	1	1	1	0	2	0	0	0	1	0	0	0	0	0	2	2	0	1	0	0	0	0	0	2	2	2	0	1	1	0	1	1	1	0	1	0	0	0	0	2	0	2	0	0	1
500	1	1	2	0	0	0	2	0	0	0	0	0	0	0	0	0	0	2	0	1	0	0	0	0	0	0	0	0	2	0	0	1	2	2	0	2	1	0	2	2	0	0	1	2	1	1	0	1	2
501	1	0	2	1	0	0	0	0	2	0	0	1	1	0	1	0	0	1	1	1	1	0	1	0	1	1	0	2	2	2	0	2	1	1	1	1	2	0	1	1	1	0	0	1	0	0	0	2	0
502	1	0	1	1	0	1	0	0	1	0	0	1	1	0	1	0	0	1	1	1	1	1	0	0	0	0	0	2	1	1	1	1	1	1	0	2	2	0	0	0	1	0	0	1	0	1	0	2	0
503	1	0	1	0	0	0	0	0	1	0	0	0	1	0	0	0	0	0	2	2	0	0	0	0	1	1	0	2	1	1	2	0	2	2	0	2	1	0	0	0	0	0	1	1	0	1	0	1	1
504	0	0	1	0	0	0	1	0	0	0	2	0	1	0	0	0	0	0	2	2	1	0	0	0	0	0	0	2	2	2	1	0	1	2	0	2	1	0	0	0	0	0	0	2	0	1	0	1	0
505	1	0	2	1	0	0	1	0	0	0	1	0	1	0	1	1	0	1	1	1	0	0	1	0	0	0	0	2	2	1	1	0	2	2	1	2	1	0	2	2	0	0	1	2	1	0	0	2	0
506	0	0	1	0	0	0	2	0	0	0	1	0	1	0	1	1	0	0	1	1	0	0	0	0	0	0	0	2	2	2	0	1	1	2	0	2	1	1	0	0	1	0	0	1	0	0	0	1	1
507	1	0	2	0	0	0	0	0	1	0	0	0	1	0	0	0	0	1	0	0	2	0	0	0	0	0	0	1	1	0	1	1	0	2	0	2	2	0	0	0	2	0	0	0	0	1	0	2	0
508	1	0	0	0	0	0	2	0	0	0	1	1	2	0	1	0	0	0	2	2	0	0	0	0	0	0	1	2	2	1	0	1	1	1	0	2	1	0	0	0	1	0	0	0	1	0	0	2	0
509	0	0	2	0	1	1	2	1	0	0	0	0	1	0	1	1	0	2	0	0	0	0	2	1	1	1	0	1	2	1	0	1	2	1	1	1	2	0	1	1	1	0	0	1	0	0	0	1	1
510	1	0	1	0	0	0	2	1	0	0	1	1	1	0	1	0	0	1	1	1	0	0	0	0	1	1	0	0	1	0	1	0	1	2	0	2	2	0	1	0	1	0	0	1	0	0	0	0	1
511	0	0	2	0	0	0	2	0	0	0	2	0	0	0	0	0	0	0	2	2	0	0	1	1	1	1	0	2	2	2	2	0	0	1	0	2	2	0	0	0	2	0	0	2	0	0	0	2	1
512	0	0	1	0	0	0	1	1	1	0	0	1	1	0	1	0	0	0	2	2	0	0	0	0	0	0	0	1	2	2	0	1	0	1	1	1	1	0	0	0	0	0	0	2	0	0	0	0	2
513	1	0	1	0	0	0	0	0	2	0	0	1	1	0	1	0	0	1	1	1	1	0	1	1	1	1	0	2	2	2	1	0	2	1	0	2	1	1	1	1	0	0	0	2	0	1	0	1	1
514	0	0	1	0	0	0	2	1	0	0	0	0	1	0	1	0	0	2	0	0	0	0	0	0	0	0	0	1	2	1	0	1	1	0	2	0	1	0	1	0	2	1	2	2	0	1	0	2	0
515	1	0	2	0	0	0	1	1	1	0	0	0	1	0	0	0	0	2	0	0	0	0	0	0	1	1	0	2	2	2	0	0	2	1	1	1	2	0	0	0	1	0	1	2	0	0	0	2	2
516	1	0	0	0	0	0	1	0	1	0	1	0	1	0	1	1	0	1	1	1	0	0	1	0	0	0	0	0	2	1	0	2	1	2	0	2	1	0	1	0	1	0	0	2	0	2	0	2	0
517	0	0	2	0	0	0	2	1	0	0	1	2	2	1	1	1	0	0	2	2	0	0	1	1	1	1	0	2	2	2	1	0	1	1	1	1	1	0	1	0	1	1	1	1	1	0	0	1	1
518	1	0	1	2	0	0	0	0	1	0	0	0	0	0	0	0	0	1	1	1	0	1	0	0	0	0	0	1	2	1	0	0	1	2	0	2	2	0	0	0	2	0	1	2	1	0	0	1	1
519	1	0	1	1	0	1	1	0	1	0	1	0	0	0	0	0	0	0	2	2	0	0	0	0	0	0	0	2	0	0	2	1	2	0	1	1	2	0	1	1	1	0	1	2	1	0	1	1	0
520	1	0	1	0	0	0	1	0	0	0	1	1	2	0	2	0	0	0	1	2	0	0	0	0	0	0	1	2	2	1	0	0	2	1	1	1	2	0	1	1	1	0	0	0	0	0	0	0	2
521	0	0	1	0	0	0	1	1	0	0	0	1	1	0	1	0	0	2	0	0	1	0	0	0	0	0	0	0	1	0	1	2	2	0	1	1	1	0	0	0	2	1	1	2	1	0	0	1	1
522	1	0	2	0	0	0	1	0	1	0	0	0	1	0	0	0	0	1	1	1	0	0	1	0	1	1	0	1	1	1	0	0	0	1	2	2	1	1	0	0	1	0	1	2	1	0	0	1	1
523	1	0	2	1	0	0	0	0	2	0	0	1	0	0	0	0	0	1	2	1	1	0	0	0	0	0	0	2	2	2	0	1	2	1	0	2	1	0	1	0	1	0	1	2	0	1	0	1	1
524	1	0	0	0	0	0	1	0	1	0	1	1	1	0	1	0	0	2	0	1	0	1	0	0	0	0	0	0	1	0	1	2	1	2	0	2	1	0	1	1	1	0	0	1	0	1	0	0	2
525	0	0	0	0	0	0	1	0	1	0	0	1	1	0	1	0	0	1	1	1	0	1	0	0	1	1	0	1	2	0	1	0	1	0	2	2	2	0	1	1	1	0	0	0	0	0	0	1	1
526	0	1	2	0	0	0	0	0	2	0	0	1	1	0	1	0	0	2	0	0	1	0	0	0	0	0	0	2	1	1	1	1	1	1	0	2	1	0	0	0	2	0	0	1	0	1	0	2	1
527	1	0	1	0	0	0	2	0	0	1	1	0	0	0	0	0	0	1	1	1	0	0	0	0	0	0	0	2	2	1	1	0	1	1	1	1	0	0	1	1	0	0	0	2	0	0	0	2	0
528	0	0	0	0	1	1	1	0	1	0	1	1	1	0	1	0	0	1	1	0	1	0	1	0	0	0	0	2	2	1	2	0	2	0	1	1	1	0	2	2	0	0	0	1	0	1	0	0	1
529	0	0	0	0	0	0	1	0	0	0	1	0	1	0	1	1	0	2	0	0	0	0	0	0	0	0	1	2	2	2	0	0	1	2	0	2	1	1	0	0	1	0	0	0	1	1	0	1	1
530	1	0	2	0	0	0	2	0	0	0	1	0	1	0	0	0	0	1	0	0	1	0	0	0	1	1	0	2	2	1	1	0	1	0	1	2	0	0	1	1	0	0	0	1	0	1	0	1	0
531	0	0	2	1	1	1	2	1	0	0	0	0	1	0	0	0	0	1	1	1	1	0	2	0	0	0	0	0	2	0	0	0	2	2	1	2	0	1	0	0	0	0	1	2	1	0	0	0	2
532	1	0	1	0	0	0	1	1	1	0	0	0	0	0	0	0	0	0	1	1	0	2	0	0	0	0	0	2	2	2	0	2	1	2	0	2	1	0	0	0	0	0	1	1	0	1	0	2	0
533	0	0	0	0	0	0	1	0	1	0	0	1	1	0	1	0	0	1	1	1	1	0	0	0	0	0	0	2	1	0	2	0	0	2	0	2	1	0	1	1	1	0	0	1	0	0	0	2	0
534	0	0	0	0	0	0	1	0	1	0	0	1	1	0	1	0	0	2	0	0	0	0	0	0	0	0	0	2	2	1	2	0	1	2	0	2	1	0	1	0	0	0	0	1	0	0	0	1	1
535	1	0	2	0	2	2	0	0	1	0	0	0	1	0	0	0	0	1	1	0	1	0	1	1	1	1	0	2	2	2	0	0	2	0	1	1	1	0	0	0	2	1	1	1	0	1	0	1	1
536	1	0	0	0	0	0	1	1	1	0	0	0	0	0	0	0	0	0	2	2	0	0	0	0	0	0	0	1	2	0	0	0	2	1	0	2	1	0	0	0	2	0	1	1	1	0	0	2	0
537	0	0	0	0	0	0	2	0	1	0	0	1	2	1	0	1	0	1	1	1	1	0	0	0	0	0	1	2	2	1	1	0	0	1	2	2	1	0	0	0	1	1	1	2	0	1	1	2	0
538	0	1	1	0	0	0	0	0	2	0	0	0	1	0	0	0	0	1	1	1	1	0	0	0	0	0	0	2	1	1	2	0	0	2	0	2	1	0	0	0	0	1	1	1	1	0	0	2	0
539	1	0	2	1	0	0	1	1	1	0	0	0	2	0	1	1	1	1	2	2	0	1	1	1	1	1	0	0	1	0	1	1	2	1	1	1	1	0	0	0	1	0	1	2	0	0	0	2	0
540	1	0	1	0	0	0	1	0	1	0	0	0	0	0	0	0	0	1	1	1	0	1	0	0	0	0	0	2	0	0	2	0	2	1	1	1	2	0	0	0	1	0	1	2	0	1	0	2	0
541	1	0	1	1	0	0	0	0	2	0	0	0	0	0	0	0	1	1	1	1	1	1	0	0	1	1	0	2	2	0	0	1	1	1	1	1	2	0	0	0	1	0	1	2	0	1	0	1	1
542	1	1	0	0	0	0	1	0	2	0	0	0	1	0	0	0	0	1	1	1	1	0	0	0	0	0	0	2	1	0	2	1	0	2	0	2	0	0	2	2	0	1	1	1	1	0	0	2	1
543	0	0	0	0	0	0	0	0	2	0	0	1	1	0	0	0	0	0	2	2	0	0	0	0	0	0	0	2	2	1	2	0	1	1	1	2	1	0	2	2	0	2	2	2	0	1	0	1	0
544	0	0	1	0	0	0	0	0	1	0	1	1	1	0	1	0	0	1	1	2	0	0	0	0	1	1	0	2	2	2	0	0	1	0	2	1	2	0	1	1	0	0	0	2	0	0	0	1	1
545	0	0	1	1	0	0	1	0	1	0	1	0	1	0	1	1	0	0	2	2	0	1	0	0	0	0	0	2	2	2	0	0	1	2	0	2	2	0	0	0	1	0	0	0	0	1	0	1	1
546	0	0	2	1	1	1	0	0	2	0	0	0	0	0	0	0	0	1	1	2	0	0	0	0	0	0	0	1	2	1	0	1	1	1	1	1	2	0	0	0	2	1	1	1	0	1	0	0	2
547	1	0	0	0	0	0	0	0	2	0	0	0	0	0	0	0	0	0	2	2	0	0	0	0	0	0	0	1	2	1	0	0	1	1	1	1	2	0	0	0	1	0	0	2	0	1	1	1	0
548	0	0	0	0	0	0	2	0	0	0	2	0	0	0	0	0	0	1	1	1	1	0	1	0	0	0	0	2	2	1	2	0	1	1	1	1	2	0	1	1	1	0	0	2	0	1	0	0	1
549	0	0	0	0	0	0	1	2	0	0	0	1	1	0	1	0	0	1	1	1	0	0	1	1	1	1	0	2	2	2	0	1	1	2	1	2	1	2	0	0	1	0	1	2	1	0	0	2	0
550	0	0	2	0	0	0	2	1	0	0	1	0	0	0	0	0	0	2	0	1	0	0	0	0	0	0	0	1	2	1	0	0	2	1	0	2	1	0	0	0	2	0	0	1	0	0	0	1	0
551	0	0	1	0	0	1	1	0	0	0	1	0	1	0	0	0	1	0	2	1	1	0	1	1	1	1	0	1	2	0	1	0	0	1	2	2	1	0	1	1	1	0	0	1	0	1	1	1	1
552	1	0	0	1	0	0	1	1	0	0	0	0	0	0	0	0	0	0	1	2	0	0	1	0	0	0	0	1	2	1	1	1	2	0	2	1	1	0	1	1	1	1	1	2	1	1	0	1	1
553	0	1	2	0	0	0	1	0	1	0	1	0	1	0	0	0	0	0	2	2	0	0	0	0	0	0	0	1	2	1	1	0	0	1	1	1	2	0	0	0	2	0	0	0	0	0	0	1	0
554	1	0	0	0	1	1	0	0	2	0	0	1	1	0	1	0	1	1	1	1	0	0	0	0	0	0	0	2	2	2	1	0	1	1	0	2	2	0	0	0	2	1	1	1	1	0	0	1	1
555	1	0	2	0	1	1	2	0	0	0	2	1	1	0	1	0	0	0	1	1	0	0	0	0	0	0	1	2	1	0	1	2	1	2	0	2	2	0	1	1	1	1	1	1	1	1	0	1	1
556	1	0	2	1	1	1	0	0	2	0	0	2	1	0	1	0	0	2	0	1	1	0	0	0	0	0	0	2	1	1	2	0	1	1	1	1	2	0	1	1	0	0	0	2	0	1	0	1	1
557	1	0	0	0	0	0	0	0	2	0	0	1	1	0	1	0	0	0	2	2	0	0	0	0	0	0	0	0	2	0	0	0	1	2	1	2	1	1	1	1	0	0	0	1	0	0	0	1	0
558	1	0	1	1	0	0	0	0	2	0	0	0	0	0	0	0	0	0	2	2	0	0	0	0	0	0	0	1	2	1	0	0	0	2	0	2	0	0	2	1	0	0	0	1	0	1	0	2	1
559	1	1	1	0	1	1	1	0	1	0	0	0	1	0	1	0	0	0	2	2	0	0	0	0	0	0	0	1	2	1	1	0	2	1	0	2	1	0	0	0	1	0	1	2	1	1	0	2	0
560	1	1	1	0	1	1	1	0	1	0	1	1	1	0	1	0	0	1	1	1	1	0	0	0	0	0	0	2	2	1	1	0	0	2	0	2	1	0	0	0	0	0	0	2	0	2	0	2	1
561	1	0	2	0	0	0	1	0	0	0	1	0	0	0	0	0	0	0	1	1	1	0	1	0	0	0	0	2	2	1	2	1	1	1	1	1	1	0	0	0	1	1	1	2	0	0	0	1	1
562	1	0	2	1	0	0	2	1	0	0	1	1	2	0	2	0	0	1	1	1	0	0	0	0	0	0	0	2	2	2	1	1	2	1	2	2	1	0	1	1	1	0	0	1	0	1	0	1	1
563	0	0	2	2	1	1	0	0	2	0	0	0	0	0	0	0	0	0	1	2	0	0	1	1	1	1	0	2	2	1	2	2	2	0	1	1	2	0	0	0	1	0	1	2	1	1	0	2	1
564	0	0	2	0	0	0	1	0	1	0	0	0	1	0	1	1	0	1	1	1	1	0	0	0	0	0	0	1	1	0	1	0	2	2	1	2	1	0	0	0	2	0	0	1	0	1	0	0	1
565	0	0	2	0	0	0	1	0	1	0	1	0	0	0	0	0	0	2	0	0	2	0	0	0	0	0	0	2	1	0	2	0	0	2	0	2	2	0	0	0	2	0	0	2	0	1	0	2	0
566	0	0	0	1	0	0	0	0	1	0	1	0	0	0	0	0	0	1	1	1	1	0	0	0	0	0	0	1	2	2	0	2	2	0	2	1	2	0	1	1	1	0	0	0	0	0	0	1	1
567	0	0	0	0	0	0	0	0	2	0	0	0	1	0	1	1	0	1	1	0	0	0	1	1	1	1	0	2	1	1	2	0	1	2	0	2	0	0	1	1	0	0	1	2	2	0	0	2	0
568	0	0	2	2	0	0	1	0	2	0	0	0	0	0	0	0	0	0	2	2	0	0	0	0	0	0	0	2	2	1	1	0	1	2	1	2	2	0	0	0	2	0	0	2	0	2	0	1	1
569	0	0	0	0	0	0	2	0	0	0	2	0	1	0	0	0	0	1	1	1	0	0	1	1	1	1	0	2	2	2	1	0	0	2	0	2	2	0	1	0	1	0	1	2	2	0	0	1	1
570	1	0	2	2	0	0	0	0	1	0	0	0	0	0	0	0	0	2	0	1	0	0	0	0	1	1	0	2	2	2	1	1	1	2	0	2	1	0	1	1	1	1	1	2	2	1	0	1	0
571	1	0	1	0	0	0	1	0	1	0	0	0	1	0	0	0	0	1	1	1	1	0	1	1	1	1	0	1	2	1	1	0	1	1	1	1	2	0	0	0	1	1	1	2	0	1	0	2	1
572	0	0	2	0	1	1	1	0	1	0	0	0	0	0	0	0	0	0	1	1	0	0	0	0	0	0	0	1	1	1	2	0	1	2	0	2	2	0	1	1	1	0	1	2	1	1	0	1	1
573	0	0	1	1	0	0	2	0	1	0	1	0	0	0	0	0	0	0	2	1	1	0	1	0	1	1	0	2	2	2	0	1	1	1	0	2	0	1	1	1	0	0	0	1	0	1	0	2	0
574	1	0	0	0	0	0	1	0	1	0	1	0	1	0	1	1	0	1	1	1	1	0	0	0	0	0	0	2	2	1	1	0	2	2	1	1	1	0	1	1	1	0	1	2	1	0	0	0	2
575	1	1	1	0	1	1	1	0	2	0	0	0	0	0	0	0	1	2	0	0	1	0	1	1	1	1	0	2	2	2	0	1	1	1	1	1	2	0	1	1	0	1	2	2	1	0	0	0	2
576	1	0	1	1	0	0	1	0	1	0	1	0	1	0	0	0	1	2	0	0	1	0	0	0	0	0	0	2	2	2	0	0	2	1	1	1	1	0	1	1	1	0	0	2	0	2	0	0	2
577	0	0	2	1	1	1	1	0	1	0	1	0	1	0	1	1	0	0	2	2	0	0	0	0	0	0	0	2	2	2	0	1	2	1	1	2	2	0	2	2	0	0	1	2	1	1	0	2	0
578	0	0	2	0	0	0	2	0	0	0	1	0	1	0	1	1	0	0	2	2	0	0	0	0	0	0	0	2	2	2	0	0	0	2	0	2	2	0	1	1	0	0	0	2	0	1	0	1	1
579	1	0	0	0	0	0	0	0	1	0	0	1	0	0	0	0	0	1	1	1	0	1	0	0	0	0	0	2	2	2	0	0	1	2	0	2	2	0	0	0	1	0	0	2	1	0	0	0	2
580	1	0	2	0	1	1	2	0	1	0	1	1	1	0	1	0	0	2	0	0	0	0	0	0	0	0	0	2	1	1	2	1	2	2	0	2	2	0	0	0	2	0	1	1	1	1	0	2	1
581	1	0	0	0	1	1	0	0	1	0	1	1	2	0	2	0	0	0	2	2	0	0	0	0	0	0	0	1	1	1	2	0	2	1	1	1	1	0	2	2	0	0	1	2	0	1	0	1	0
582	0	0	2	1	0	0	1	0	0	0	1	0	1	0	1	0	0	2	0	1	0	0	1	1	1	1	0	1	1	1	0	0	1	0	2	2	0	0	1	1	0	0	0	0	0	0	0	1	0
583	1	0	0	1	0	0	1	0	0	0	0	1	2	0	1	0	0	1	1	1	0	0	0	0	0	0	0	2	2	1	1	1	1	0	1	1	1	0	1	1	1	0	0	0	0	1	0	1	1
584	1	0	1	1	0	0	1	0	0	0	0	0	1	0	1	1	0	1	1	1	0	0	0	0	1	1	0	1	1	1	0	2	1	1	1	1	1	1	0	0	1	0	1	2	1	1	0	1	0
585	0	0	1	0	0	0	0	0	1	0	0	1	2	0	1	0	0	1	1	1	0	0	1	0	1	1	0	2	2	2	0	0	0	0	1	1	2	0	0	0	1	2	2	2	0	0	0	1	2
586	1	0	1	0	0	0	2	0	1	0	1	0	0	0	0	0	0	1	1	1	1	0	0	0	0	0	0	2	2	2	0	1	1	2	0	2	1	0	0	0	0	0	0	1	0	0	0	1	1
587	0	0	2	2	1	1	1	0	0	0	1	0	0	0	0	0	0	1	1	1	0	0	0	0	0	0	0	2	2	2	0	0	2	2	0	2	1	1	0	0	0	0	0	1	0	1	0	1	1
588	0	0	0	1	0	0	1	0	0	1	1	1	0	0	0	0	0	1	1	1	0	0	0	0	0	0	0	2	2	1	0	0	1	0	2	2	2	0	0	0	2	0	0	0	0	0	0	0	2
589	1	0	1	1	0	0	2	0	0	0	1	0	0	0	0	0	0	1	1	1	0	0	2	0	0	1	0	2	2	2	0	1	2	1	1	1	0	0	2	1	0	0	0	2	0	1	0	1	0
590	1	0	0	0	0	0	2	0	1	0	0	1	1	0	1	0	1	1	2	2	1	0	1	0	0	0	0	2	2	2	0	0	1	2	0	2	1	1	1	1	0	0	0	2	0	2	0	0	1
591	1	0	1	1	0	0	1	0	0	1	1	1	1	1	0	1	0	1	1	1	1	0	0	0	1	1	1	1	2	2	0	2	1	1	1	0	2	0	1	0	1	0	0	0	0	0	0	2	0
592	0	0	2	1	0	0	1	1	1	1	0	0	1	0	1	0	0	1	1	1	0	0	0	0	1	1	0	1	1	1	1	0	1	2	1	2	1	0	1	1	1	0	0	1	0	0	0	1	1
593	0	0	0	0	0	0	0	0	1	0	1	1	2	0	2	0	0	1	1	0	1	1	1	1	1	1	0	2	2	2	1	1	2	1	2	2	2	0	0	0	2	1	1	1	0	1	0	0	2
594	1	0	2	0	0	0	0	0	0	0	1	0	0	0	0	0	0	1	1	1	1	0	0	0	0	0	0	2	2	2	1	0	1	1	1	2	2	0	1	1	1	0	0	1	0	0	0	0	2
595	1	0	1	0	0	1	1	0	0	0	1	1	0	0	0	0	1	1	2	2	1	1	0	0	0	0	1	2	2	1	1	0	0	1	1	1	1	0	1	1	1	0	0	2	0	0	0	2	1
596	0	0	1	0	1	1	1	1	1	0	0	0	1	0	0	0	0	0	1	1	0	0	1	1	1	1	0	2	2	2	0	1	1	1	1	1	1	0	0	0	2	0	0	2	1	1	0	1	2
597	1	0	1	1	0	0	1	0	0	0	1	0	0	0	0	0	0	0	1	2	0	1	0	0	0	0	1	1	1	0	1	0	1	2	0	2	1	0	0	0	2	0	0	1	0	0	0	0	0
598	0	0	2	0	1	1	1	1	0	0	0	0	1	0	0	0	1	1	1	2	0	1	1	1	1	1	0	0	1	0	1	1	1	1	1	1	1	0	1	0	1	0	0	2	0	0	0	2	0
599	1	0	1	0	0	0	0	0	1	0	1	1	2	0	1	0	0	0	2	2	0	1	0	0	0	0	0	1	2	0	1	1	1	1	2	1	2	0	0	0	1	0	0	2	0	0	0	1	1
600	1	0	1	1	0	0	0	0	1	0	1	1	2	0	2	1	0	0	1	2	0	0	0	0	0	0	0	2	2	2	0	0	1	1	1	1	2	0	0	0	1	0	0	0	0	0	0	2	1
601	0	0	1	0	0	0	0	0	1	0	1	0	2	0	1	0	0	0	2	1	1	0	0	0	0	0	0	2	1	1	1	0	1	0	1	1	0	0	2	2	0	0	1	2	1	0	0	2	1
602	1	0	2	0	0	0	2	0	0	0	0	0	2	0	1	1	0	1	1	1	0	0	0	0	0	0	0	2	2	1	2	0	1	2	0	2	1	0	2	2	0	0	0	1	0	1	0	2	0
603	1	0	1	1	0	0	1	0	0	0	0	1	1	0	1	0	0	0	1	1	1	0	0	0	0	0	0	2	1	1	2	2	1	2	0	2	0	0	2	1	0	0	0	2	0	1	0	1	1
604	0	0	0	0	0	0	2	1	0	0	0	0	1	0	1	1	0	1	1	1	0	0	0	0	0	0	0	2	1	0	2	2	2	2	0	2	1	0	0	0	1	0	0	2	1	0	1	1	0
605	0	0	2	0	0	0	0	0	1	0	1	0	1	0	0	0	0	0	2	2	0	0	1	0	1	1	0	2	2	2	0	0	1	2	1	2	0	0	2	1	0	0	1	1	0	0	0	0	2
606	1	0	1	0	0	1	0	0	2	0	0	0	0	0	0	0	1	2	1	1	1	1	0	0	0	0	1	2	1	0	1	0	0	1	2	2	0	0	2	2	0	0	1	1	1	1	0	1	0
607	1	0	1	1	1	1	1	1	1	1	0	1	0	0	0	0	0	0	2	1	0	0	0	0	0	0	0	1	1	1	1	1	2	1	1	1	1	0	0	0	1	0	1	1	1	1	0	2	0
608	1	0	2	1	0	0	2	0	1	0	0	0	1	0	0	0	0	1	1	1	1	0	1	0	0	0	0	1	2	1	0	1	1	2	1	2	1	0	2	1	0	0	1	2	0	1	0	1	1
609	0	1	1	0	1	1	1	1	0	0	0	0	0	0	0	0	0	1	1	0	1	0	0	0	0	0	1	1	1	0	1	2	2	1	0	2	2	0	2	2	0	0	0	0	0	0	0	0	1
610	1	0	0	0	0	0	1	0	1	0	0	0	2	0	2	0	0	1	1	1	1	0	0	0	2	2	0	1	2	1	0	1	1	1	1	1	1	0	0	0	2	0	1	2	1	1	0	2	1
611	1	0	0	0	0	0	2	0	1	0	1	1	1	0	1	0	0	1	1	1	0	0	0	0	0	0	0	2	2	2	1	0	1	1	1	1	2	0	0	0	2	0	0	2	0	1	0	2	0
612	1	0	1	0	0	0	0	0	1	0	0	1	2	0	2	1	0	1	1	1	0	0	0	0	0	0	0	2	1	1	1	0	1	2	1	2	1	0	2	2	0	0	0	2	0	0	0	0	2
613	0	1	1	0	0	0	0	0	1	0	0	0	0	0	0	0	0	2	1	1	0	0	0	0	0	0	0	2	2	0	0	2	1	2	0	2	1	0	1	1	0	1	1	2	0	0	0	2	0
614	0	1	1	0	0	0	1	1	1	0	0	0	0	0	0	0	0	1	1	1	0	0	1	1	1	2	0	2	2	2	0	0	0	0	1	1	1	0	1	0	0	0	0	2	0	1	0	1	1
615	0	0	2	0	1	1	2	0	0	0	1	1	1	0	1	0	0	0	2	2	0	0	0	0	0	1	0	2	2	2	0	1	1	2	1	2	1	0	1	1	1	0	0	0	0	1	0	2	0
616	0	0	2	1	0	0	0	0	2	0	0	1	1	1	0	1	0	1	1	1	1	0	0	0	0	0	0	1	2	1	0	0	1	2	0	2	1	0	1	1	1	0	1	2	0	0	0	2	0
617	0	0	2	0	0	0	1	1	0	0	0	1	2	0	1	0	0	0	1	2	0	0	0	0	0	0	0	1	1	1	1	0	2	2	1	2	1	0	1	1	1	0	0	2	0	2	0	1	1
618	0	0	2	0	1	1	0	0	2	0	0	0	0	0	0	0	0	1	1	0	1	0	0	0	1	1	1	2	2	1	0	1	1	1	0	2	0	1	1	1	0	0	0	1	0	0	0	2	1
619	0	1	1	0	0	0	1	0	0	1	1	1	1	0	1	0	1	1	1	1	1	0	0	0	0	0	0	1	1	1	1	0	1	2	0	2	1	2	0	0	1	1	2	2	0	1	0	1	1
620	1	0	0	1	0	0	1	0	1	0	1	0	1	0	1	1	0	0	1	2	0	0	0	0	0	0	1	2	2	1	0	2	1	1	1	1	2	0	2	2	0	0	0	2	0	1	0	0	2
621	1	0	0	0	0	0	2	0	0	0	1	1	2	0	2	1	0	0	2	2	0	1	0	0	1	1	1	1	1	0	1	1	1	1	0	2	1	0	1	0	0	1	2	2	1	0	0	1	1
622	1	0	1	0	0	0	1	0	1	0	0	1	1	0	1	0	0	1	1	1	0	1	0	0	0	0	0	1	2	1	0	0	1	1	0	2	0	1	1	1	0	0	2	2	1	1	0	1	0
623	0	0	1	0	1	1	1	1	0	0	0	0	1	0	1	1	0	1	1	1	0	0	0	0	0	0	0	1	2	1	1	1	2	2	0	2	1	0	1	1	0	0	1	2	1	0	0	1	1
624	1	0	2	1	1	1	1	0	0	0	0	0	0	0	0	0	0	0	2	1	1	0	0	0	0	0	1	2	2	1	0	0	0	2	0	2	1	0	1	1	1	0	0	2	1	0	0	2	0
625	0	0	1	1	0	0	0	0	1	0	0	1	1	0	2	0	0	0	2	2	0	1	0	0	0	0	0	2	2	2	0	1	2	0	2	0	1	0	0	0	2	0	1	2	0	0	0	2	0
626	0	0	0	0	0	0	1	1	0	0	0	2	1	0	1	0	1	1	1	1	0	0	0	0	0	0	0	2	2	2	0	0	2	1	0	2	2	0	0	0	2	0	0	1	0	0	1	1	0
627	1	1	1	0	1	1	2	0	1	0	0	0	0	0	0	0	0	0	2	2	0	0	1	0	0	0	0	1	1	1	0	1	1	1	0	2	1	0	0	0	1	0	1	1	1	2	0	1	2
628	0	0	1	0	0	0	2	1	0	0	0	1	1	0	1	0	0	1	1	1	1	0	0	0	1	1	0	1	2	1	1	0	0	0	1	1	1	0	0	0	2	0	1	2	1	0	0	0	2
629	1	1	2	0	0	0	1	0	0	0	0	0	0	0	0	0	1	1	1	2	0	0	0	0	0	0	1	2	2	1	0	1	1	0	1	1	2	0	0	0	2	0	0	2	0	2	0	2	1
630	0	1	1	0	0	0	1	0	1	1	1	0	0	0	0	0	0	2	0	0	0	0	0	0	0	0	0	2	2	0	1	0	0	0	1	1	1	0	1	1	1	1	1	1	0	2	0	2	0
631	0	0	1	0	0	0	1	0	0	0	0	0	2	0	1	1	0	1	1	1	0	0	1	0	0	0	0	1	2	1	1	1	2	2	0	2	2	0	1	1	1	1	1	2	1	0	0	2	0
632	1	0	1	1	0	0	2	0	0	0	0	0	0	0	0	0	0	2	0	0	1	1	0	0	1	1	0	2	2	1	2	1	1	2	0	2	1	0	0	0	1	1	1	1	1	1	0	0	1
633	0	0	1	0	0	0	2	0	0	0	0	0	0	0	0	0	0	1	2	2	0	0	0	0	1	1	0	1	2	1	1	0	1	1	1	2	2	0	1	1	1	0	1	1	1	0	0	2	0
634	1	0	1	0	0	0	1	1	1	0	0	0	0	0	0	0	0	1	1	1	1	0	0	0	1	1	0	2	1	1	2	0	2	1	0	2	1	0	1	1	1	0	0	1	0	1	0	0	2
635	1	0	2	1	1	1	1	0	1	0	0	1	1	0	1	0	0	1	1	1	0	0	0	0	0	0	0	2	1	1	1	1	1	2	0	2	1	0	1	1	1	0	1	2	0	0	0	2	1
636	0	0	0	0	0	0	0	0	2	0	0	1	1	0	1	0	0	1	1	1	1	1	0	0	0	0	0	2	1	1	1	0	1	2	0	2	1	0	0	0	0	0	0	1	1	1	0	1	2
637	0	0	0	0	0	0	1	1	1	0	0	0	1	0	0	0	0	0	2	2	1	0	0	0	0	0	0	2	2	2	0	0	2	1	1	1	1	0	1	0	1	0	0	1	0	1	0	1	0
638	0	0	2	0	1	1	2	0	0	0	1	0	0	0	0	0	0	2	0	0	0	1	0	0	0	0	0	1	2	1	1	2	2	1	0	2	2	0	0	0	2	1	2	2	1	0	0	1	2
639	0	0	2	0	0	0	1	0	0	1	2	0	1	0	0	0	0	1	1	1	1	0	0	0	0	0	0	2	2	2	1	1	1	1	1	1	1	1	0	0	1	0	1	2	0	0	0	1	1
640	1	0	1	0	0	0	0	0	2	0	0	0	0	0	0	0	0	0	1	1	1	0	0	0	0	0	0	2	2	2	1	0	1	1	0	2	1	0	1	0	1	1	1	1	0	1	0	1	1
641	1	0	2	1	0	0	2	0	0	0	2	0	1	0	1	1	1	1	1	1	1	0	0	0	0	0	0	2	1	0	2	1	1	1	1	1	1	0	1	1	1	0	0	2	0	1	0	2	2
642	0	0	1	0	1	1	1	0	0	0	1	0	0	0	0	0	0	0	2	2	0	0	1	0	0	0	0	1	1	1	0	2	1	2	0	2	2	0	0	0	2	0	0	1	0	1	0	1	1
643	1	0	1	1	1	1	2	0	0	0	1	0	1	0	0	0	0	2	0	1	1	0	1	1	1	1	1	2	2	1	0	1	2	0	0	2	2	0	1	1	1	0	0	2	0	1	0	1	1
644	1	0	1	0	1	1	2	0	1	0	1	1	1	0	1	0	0	2	1	2	0	0	1	1	2	2	0	2	2	2	0	0	2	1	2	1	1	0	1	0	0	0	1	2	1	0	0	2	0
645	0	0	0	0	0	0	2	1	0	0	0	0	2	0	2	0	0	1	1	1	0	0	0	0	0	0	0	2	2	1	2	0	0	2	0	2	2	0	0	0	2	0	0	2	0	1	0	0	2
646	1	0	1	1	0	0	1	0	2	0	0	0	1	0	0	0	0	0	2	2	0	1	0	0	0	0	0	1	2	0	1	0	0	2	0	2	1	0	0	0	2	0	0	1	0	1	0	2	1
647	1	0	1	1	0	0	1	0	1	1	1	0	0	0	0	0	0	0	1	1	0	0	1	1	1	2	0	2	2	2	0	2	1	1	0	2	2	0	2	2	0	0	1	1	1	0	1	1	0
648	1	0	2	0	1	1	0	0	2	0	0	1	1	1	0	1	0	2	0	0	1	0	0	0	0	0	0	2	1	0	1	1	1	1	1	1	0	0	2	2	0	0	1	1	1	0	0	1	1
649	1	0	2	1	1	1	0	0	1	0	0	0	0	0	0	0	0	0	1	2	0	0	0	0	0	0	0	2	2	2	0	1	2	1	1	1	2	0	0	0	2	0	0	0	0	0	0	0	2
650	0	0	2	0	1	1	0	0	1	0	0	2	2	0	2	0	0	2	0	0	1	0	0	0	0	0	0	2	2	1	1	0	0	0	1	1	0	0	1	1	1	0	0	0	0	0	0	1	1
651	1	0	2	0	2	2	1	0	1	1	2	0	0	0	0	0	0	0	2	2	1	0	2	0	0	0	0	2	2	2	0	2	1	2	0	2	2	0	1	1	1	0	0	2	0	1	0	2	0
652	0	0	1	0	0	1	2	0	0	0	1	0	1	0	0	0	0	0	2	2	0	0	0	0	0	0	0	1	2	1	0	0	1	2	1	2	0	1	1	0	0	0	0	1	0	0	0	0	2
653	0	0	2	1	0	0	0	0	1	0	0	0	1	0	1	0	0	1	2	2	0	0	0	0	0	0	0	2	2	1	2	0	0	2	0	2	0	0	2	2	0	0	1	2	0	1	0	0	2
654	0	0	0	1	0	0	1	0	1	0	1	0	0	0	0	0	0	1	1	1	1	0	0	0	0	0	0	2	2	1	2	0	2	0	2	2	2	0	1	1	1	1	1	2	2	0	0	1	1
655	0	0	2	1	0	0	2	0	0	0	2	0	1	0	1	0	0	1	1	1	0	0	2	0	0	0	0	2	1	0	1	1	2	0	1	1	2	0	1	1	1	0	0	1	0	1	0	2	0
656	0	0	2	0	0	0	1	0	0	1	2	0	2	1	0	1	0	1	1	1	0	0	0	0	0	0	0	2	1	1	2	0	0	0	0	2	2	0	0	0	1	0	1	2	1	1	0	1	1
657	0	0	0	0	0	0	1	0	1	0	0	0	0	0	0	0	0	1	1	1	1	0	0	0	0	0	0	2	1	1	1	0	2	1	0	2	1	0	2	2	0	1	1	1	1	0	0	1	1
658	1	0	2	0	0	0	1	0	1	1	1	0	1	0	0	0	1	2	1	1	0	0	0	0	0	0	0	2	2	2	0	0	1	0	2	0	1	0	1	1	1	0	0	2	1	0	0	1	1
659	0	0	2	0	0	0	2	1	0	0	1	0	1	0	0	0	0	2	0	0	0	0	0	0	0	0	1	2	2	0	1	1	1	1	1	1	0	1	1	1	0	0	1	2	0	1	0	1	1
660	1	1	0	0	0	0	2	1	0	0	0	1	1	0	1	0	0	1	1	0	1	0	0	0	0	0	0	1	2	1	0	0	0	0	0	2	1	0	1	1	1	0	1	1	1	0	0	0	2
661	0	0	0	1	0	0	2	0	1	0	1	0	0	0	0	0	0	1	1	1	0	0	1	1	1	1	0	1	1	1	1	1	2	1	1	1	1	1	1	1	0	0	0	2	0	1	0	1	1
662	1	0	1	1	0	0	1	0	0	0	0	1	1	0	1	0	0	1	1	1	1	0	0	0	0	0	0	2	2	2	1	1	1	1	0	2	1	0	0	0	2	0	1	2	1	0	0	2	0
663	0	0	0	1	0	0	1	1	1	0	0	0	1	0	1	0	0	1	0	0	1	0	0	0	0	0	0	2	2	2	0	1	1	0	1	1	1	0	1	1	1	0	1	2	1	1	0	2	1
664	0	0	1	0	0	0	1	0	0	0	2	0	1	0	0	0	1	2	1	1	0	0	0	0	0	0	0	1	1	1	2	0	0	2	0	2	1	0	1	1	1	0	0	2	0	1	0	2	0
665	0	0	1	1	1	1	0	0	2	0	0	0	0	0	0	0	1	2	0	0	2	0	0	0	0	0	0	2	2	1	1	1	2	0	1	1	1	2	0	0	1	0	1	2	1	1	0	1	1
666	0	0	1	0	0	0	0	0	1	0	0	0	1	0	0	0	0	1	1	1	0	0	0	0	0	0	0	1	2	1	1	0	2	1	0	2	2	0	0	0	2	0	1	2	1	0	0	2	1
667	0	0	1	1	0	0	0	0	2	0	0	0	1	0	0	0	0	1	1	1	1	0	1	1	1	1	0	2	2	2	1	1	2	1	1	2	1	0	0	0	2	1	1	1	1	0	0	0	1
668	1	0	2	1	1	1	0	0	2	0	0	0	0	0	0	0	0	1	1	1	1	0	0	0	0	0	0	2	1	0	2	1	1	1	1	1	1	0	0	0	2	0	0	2	0	1	0	2	0
669	0	0	1	0	0	0	1	0	1	1	1	1	1	0	1	0	0	1	1	1	0	0	1	1	0	0	0	2	1	1	2	1	1	1	1	1	2	0	0	0	1	0	0	2	0	2	0	2	1
670	1	0	0	0	0	0	0	0	1	0	1	1	1	1	0	1	0	2	0	0	2	0	1	0	0	0	0	1	2	0	1	0	1	1	1	1	1	1	0	0	1	1	2	2	1	0	0	2	0
671	0	0	1	0	0	0	1	0	0	0	1	1	1	0	1	0	0	1	1	1	0	0	0	0	0	0	0	2	1	1	2	1	1	0	0	1	1	0	2	1	0	0	0	2	0	1	0	1	1
672	1	1	1	1	0	0	2	1	0	0	1	0	0	0	0	0	0	0	2	2	0	0	1	1	2	2	0	2	2	2	1	0	0	2	0	2	1	0	0	0	1	1	1	1	0	1	0	2	0
673	0	0	2	1	0	0	1	0	1	0	1	0	0	0	0	0	1	2	1	1	0	0	0	0	0	0	0	2	2	2	0	1	2	0	2	0	1	0	1	1	1	1	2	2	1	0	0	2	0
674	0	1	1	0	0	0	2	0	0	0	2	0	0	0	0	0	1	2	1	1	0	0	0	0	0	0	0	1	2	1	0	0	2	1	0	2	1	0	0	0	2	0	0	0	0	1	0	1	1
675	0	0	1	1	0	0	1	0	1	0	1	0	1	0	1	0	0	2	1	1	0	0	0	0	0	0	0	2	2	1	1	0	1	2	0	2	1	1	0	0	1	0	0	2	0	2	0	2	1
676	0	0	0	0	0	0	1	0	1	0	1	0	0	0	0	0	0	1	1	1	0	0	0	0	1	1	0	1	2	1	0	0	2	2	1	1	2	0	1	1	1	0	1	2	0	0	1	1	0
677	1	0	0	0	0	0	0	0	2	0	0	0	1	0	1	1	0	0	2	1	1	0	0	0	0	0	0	1	2	0	0	1	1	2	1	2	1	0	0	0	1	2	2	2	0	0	0	2	0
678	0	0	1	0	0	0	1	0	0	0	0	0	1	0	0	0	0	0	2	2	0	0	0	0	0	0	0	2	2	2	1	0	2	1	1	1	1	0	0	0	2	0	0	0	0	1	0	0	1
679	1	0	1	0	0	0	1	0	1	0	1	0	1	0	0	0	0	1	1	1	1	0	0	0	0	0	0	2	0	0	2	1	1	1	0	2	2	0	2	2	0	1	2	2	0	1	0	1	1
680	1	0	2	0	0	0	2	1	0	0	1	0	0	0	0	0	0	1	1	1	1	0	0	0	0	0	0	2	2	2	0	0	1	1	1	1	2	0	2	2	0	0	0	2	0	0	0	2	0
681	0	0	0	0	0	0	0	0	2	0	0	0	0	0	0	0	0	1	2	2	0	0	0	0	0	0	0	2	2	2	0	1	1	1	1	1	2	0	1	1	1	0	0	2	0	0	0	2	1
682	1	0	2	1	0	0	1	0	1	0	1	0	0	0	0	0	0	1	1	1	1	0	0	0	0	0	0	2	2	1	1	1	1	0	1	1	0	0	1	1	0	0	0	1	0	0	0	1	1
683	1	1	1	0	0	0	1	0	0	0	2	0	0	0	0	0	0	1	1	1	1	0	0	0	0	0	0	1	2	1	1	0	1	1	0	2	1	0	1	1	1	0	0	0	0	1	0	2	0
684	0	0	2	0	0	1	1	1	1	0	0	1	1	0	1	0	0	1	1	1	0	0	2	1	1	1	0	2	2	0	0	1	2	2	0	2	0	1	1	0	0	0	1	2	2	0	0	1	1
685	0	0	2	1	0	0	1	1	0	0	0	0	0	0	0	0	0	1	1	1	0	0	0	0	0	0	0	2	1	0	2	0	1	1	0	2	1	0	2	1	0	0	0	2	0	1	0	2	1
686	1	0	1	0	0	0	1	0	1	0	1	0	0	0	0	0	0	0	2	2	0	0	0	0	0	0	0	1	2	1	1	0	1	1	1	1	1	0	0	0	1	0	0	0	0	0	0	1	1
687	0	0	1	0	0	0	2	1	0	0	0	1	1	0	1	0	0	1	1	1	0	1	0	0	0	0	0	2	2	2	1	0	2	1	2	1	1	0	2	2	0	0	0	2	1	2	0	0	2
688	1	0	1	0	0	0	0	0	1	0	1	0	0	0	0	0	0	0	2	2	0	0	0	0	0	0	0	2	1	1	1	1	1	2	0	2	1	0	2	2	0	0	0	1	0	1	0	0	1
689	1	1	1	0	1	1	1	0	0	0	0	0	1	0	1	1	0	1	1	1	0	0	1	0	0	0	0	1	2	0	1	0	0	0	1	1	1	0	0	0	1	0	0	1	0	1	0	2	1
690	1	0	1	0	0	0	0	0	2	0	0	0	0	0	0	0	0	1	1	1	0	0	0	0	0	1	0	2	2	1	1	2	2	2	0	2	1	0	2	2	0	0	0	2	0	1	0	2	1
691	0	0	1	0	0	0	2	1	0	0	1	1	1	0	1	0	0	0	1	1	1	0	1	0	0	0	0	2	2	2	1	1	2	2	0	2	2	0	0	0	2	0	0	1	0	1	0	2	1
692	0	0	1	0	0	0	2	1	0	0	1	1	2	1	1	1	0	1	1	0	0	0	0	0	0	0	0	1	2	0	0	1	1	1	1	2	2	0	1	1	1	0	0	2	0	0	0	2	0
693	1	0	0	0	0	0	1	0	0	0	1	1	2	0	2	0	0	0	2	2	0	0	0	0	0	0	0	2	2	2	0	1	2	0	1	1	1	0	1	0	1	1	2	2	1	0	0	1	1
694	1	0	1	0	0	1	1	0	1	0	1	0	1	0	0	0	0	1	1	1	0	0	1	0	0	0	0	2	2	2	0	2	1	0	2	0	1	0	0	0	2	0	1	2	2	2	0	1	1
695	1	0	2	0	0	0	1	0	1	0	0	0	0	0	0	0	0	1	1	1	1	0	1	0	0	0	0	2	2	0	1	1	1	2	1	2	2	0	1	0	1	0	1	2	1	1	0	1	1
696	0	0	1	0	0	0	1	0	0	0	0	0	1	0	0	0	0	0	2	2	0	0	1	0	1	1	0	2	2	2	1	0	1	2	0	2	1	0	0	0	2	0	0	2	0	0	1	1	0
697	0	0	2	0	0	0	1	0	0	0	1	2	2	0	2	0	0	1	1	2	0	0	0	0	0	0	0	1	2	0	1	2	2	0	1	1	1	0	1	1	1	1	1	2	0	0	0	0	2
698	0	0	2	1	0	0	1	1	1	0	0	0	0	0	0	0	0	1	1	1	0	0	0	0	0	0	1	2	2	1	1	2	2	1	1	2	0	1	1	1	0	0	0	1	0	1	0	2	1
699	0	0	1	0	0	0	0	0	2	0	0	1	2	0	1	0	0	2	0	0	1	0	0	0	0	0	0	2	2	1	2	1	0	1	1	1	2	0	0	0	1	0	1	1	1	2	0	0	2
700	1	1	1	0	0	0	1	0	1	1	1	0	0	0	0	0	0	0	1	1	0	0	0	0	0	0	0	2	2	2	1	0	0	2	0	2	0	0	1	1	0	1	1	1	0	1	0	2	1
701	0	0	2	0	0	0	2	1	0	0	1	0	0	0	0	0	0	0	2	2	0	0	1	0	0	0	0	1	2	0	1	1	2	1	1	2	1	0	0	1	1	0	1	2	0	0	0	0	1
702	0	0	1	0	0	0	0	0	1	0	1	0	0	0	0	0	0	0	2	2	0	0	0	0	0	0	0	2	2	1	2	1	1	1	1	1	1	0	1	1	1	0	1	2	1	0	0	0	1
703	0	0	1	0	1	1	0	0	1	0	1	0	1	0	1	1	0	1	1	1	1	0	1	1	1	1	0	2	2	1	2	1	2	1	1	2	2	0	1	1	1	2	2	2	1	0	0	1	1
704	0	0	1	0	0	0	1	0	1	0	1	0	0	0	0	0	0	1	1	1	0	0	1	0	0	0	0	2	1	1	2	0	2	1	1	1	1	1	0	0	1	0	0	0	0	1	0	1	1
705	1	0	1	1	0	0	1	0	0	0	1	0	2	0	1	0	0	1	1	1	0	0	0	0	0	0	0	1	1	1	2	0	0	2	1	1	2	0	0	0	2	2	2	2	0	0	0	2	0
706	1	0	2	1	1	1	1	0	1	0	0	0	0	0	0	0	0	1	1	2	0	0	0	0	1	1	0	1	2	2	0	0	2	2	1	2	1	0	1	0	1	0	0	1	0	1	0	1	1
707	1	0	2	0	0	0	1	0	1	0	1	1	2	0	2	0	0	0	1	2	0	0	0	0	1	1	0	1	1	1	2	2	2	1	0	2	1	0	0	0	2	0	2	2	1	1	0	2	1
708	1	0	2	1	0	0	2	0	0	0	1	1	1	0	1	0	1	2	1	2	0	0	1	1	1	1	0	1	2	0	0	0	1	0	1	2	2	0	0	0	2	1	1	1	1	1	0	2	0
709	1	0	1	0	0	0	0	0	1	0	1	0	0	0	0	0	0	1	1	1	1	0	1	0	0	0	0	1	1	1	1	0	1	2	0	2	1	1	0	0	0	1	1	1	1	0	0	2	0
710	0	0	2	0	1	1	2	1	0	0	0	0	0	0	0	0	0	0	2	1	1	0	0	0	0	0	0	2	1	1	2	0	0	2	0	2	2	0	2	2	1	0	1	2	0	1	0	1	1
711	1	0	1	0	0	0	2	0	0	0	0	1	2	0	2	0	0	0	2	2	0	0	1	1	1	1	0	1	2	1	0	1	1	1	1	1	2	0	1	1	0	0	0	1	0	1	0	2	1
712	0	0	1	0	1	1	1	1	1	0	0	0	1	0	1	1	0	1	2	2	0	0	1	1	1	1	0	1	2	1	0	1	2	1	1	1	0	0	2	2	0	0	0	1	1	1	0	0	1
713	1	0	1	0	1	1	1	0	0	0	2	1	1	0	1	0	0	1	1	1	0	1	0	0	0	0	0	2	2	2	1	2	1	2	0	2	2	0	1	1	1	0	1	2	1	0	0	1	1
714	1	1	2	0	0	0	2	1	0	0	1	1	1	0	1	0	0	0	2	2	0	0	0	0	0	0	0	2	1	1	1	0	1	2	0	2	0	1	1	1	0	1	1	1	1	0	0	2	0
715	1	0	2	1	0	0	2	0	0	0	2	1	1	0	1	0	1	2	1	1	0	0	0	0	0	0	0	2	2	1	2	0	0	1	0	2	2	0	0	0	1	0	0	2	0	0	0	1	1
716	0	0	2	1	0	0	1	1	1	0	0	2	2	0	2	0	0	1	1	1	1	0	1	1	1	1	0	1	1	0	1	2	1	2	0	2	1	0	1	1	1	1	1	2	1	0	0	2	1
717	1	0	2	1	0	0	2	1	0	0	0	0	1	0	0	0	0	1	1	1	1	0	1	0	1	1	1	2	2	1	0	0	2	1	0	2	0	0	0	0	0	1	2	2	1	0	0	2	1
718	0	0	2	0	0	0	0	0	0	0	1	1	1	1	0	1	0	0	2	1	1	0	0	0	0	0	0	2	2	2	0	0	1	1	1	1	2	0	1	1	1	0	1	1	1	2	0	0	2
719	1	0	1	1	1	1	1	0	1	0	1	2	2	1	1	1	0	0	2	2	0	0	0	0	0	0	0	2	2	2	0	1	2	0	1	1	2	0	0	0	2	0	0	1	0	1	0	2	1
720	0	0	1	1	0	0	2	0	1	0	0	0	1	0	0	0	1	2	0	0	1	0	0	0	0	0	0	2	2	1	2	1	2	0	0	2	2	0	1	1	1	1	1	1	0	1	0	2	0
721	1	0	1	1	0	0	2	1	0	0	1	0	0	0	0	0	0	0	2	2	0	0	1	0	0	0	1	1	1	0	1	0	2	0	1	1	1	0	0	0	0	0	1	1	1	2	0	1	2
722	0	0	0	0	0	0	1	1	0	0	0	0	1	0	0	0	0	0	2	2	0	0	2	0	0	0	0	1	2	1	0	1	0	1	1	1	1	0	1	1	1	0	0	1	0	0	0	1	1
723	0	0	1	0	0	0	1	0	1	0	0	0	0	0	0	0	0	0	2	2	0	0	0	0	0	0	0	2	1	1	2	1	1	1	0	2	1	0	1	1	1	0	0	0	0	1	0	0	2
724	0	0	2	1	0	0	1	0	0	0	1	1	1	0	1	0	0	1	1	1	1	1	0	0	0	0	1	2	2	1	0	1	2	2	0	2	1	0	1	1	1	0	0	2	0	1	0	0	2
725	0	0	2	1	0	0	2	1	0	0	1	0	1	0	0	0	0	1	1	1	0	0	0	0	0	0	0	1	2	1	0	0	2	1	0	2	2	0	0	0	2	0	0	2	0	0	0	0	2
726	0	0	1	1	0	0	0	0	1	0	1	0	0	0	0	0	0	0	1	1	0	0	0	0	0	0	0	1	2	0	1	1	2	0	1	1	1	0	0	1	1	0	0	1	0	1	0	1	0
727	0	0	0	0	0	0	2	0	0	0	1	0	0	0	0	0	0	0	1	1	0	0	0	0	0	0	0	1	2	1	0	1	2	0	0	2	1	0	1	1	1	1	1	1	0	2	0	2	0
728	1	0	2	0	1	1	2	0	0	0	1	0	0	0	0	0	0	0	2	1	1	0	2	1	1	1	0	1	1	1	1	0	0	0	0	2	1	0	2	1	0	0	0	2	0	1	0	2	2
729	0	0	1	0	0	0	2	0	0	0	1	2	2	1	1	1	0	1	1	1	0	0	0	0	0	0	0	1	2	2	0	1	2	1	1	2	2	0	0	0	1	2	2	2	1	0	0	2	0
730	0	0	2	1	0	0	0	0	1	0	0	0	0	0	0	0	1	0	2	1	1	0	0	0	0	0	0	2	2	1	2	1	1	0	2	1	2	0	0	0	1	0	0	2	0	2	0	1	1
731	0	0	0	0	0	0	0	0	2	0	0	1	1	0	1	0	0	1	1	1	1	0	0	0	0	0	0	2	2	1	1	1	2	1	0	2	0	0	1	1	1	0	1	2	1	0	0	1	0
732	1	0	1	0	0	0	2	1	0	0	1	1	1	0	1	0	0	0	2	1	1	0	0	0	0	0	0	1	2	2	0	1	2	0	0	2	1	0	1	1	1	0	1	2	1	0	0	1	1
733	0	0	1	1	0	0	0	0	1	0	1	0	2	0	1	1	0	1	1	1	0	0	0	0	0	0	0	1	2	1	0	0	2	2	0	2	1	0	1	1	1	0	0	1	0	1	1	0	1
734	0	1	2	0	1	1	1	2	0	0	0	0	0	0	0	0	1	0	2	1	1	0	0	0	0	0	0	0	1	0	1	1	1	1	0	2	1	1	0	0	0	1	1	1	1	1	0	1	1
735	0	0	0	0	0	0	1	0	0	0	1	0	0	0	0	0	0	2	0	0	0	0	0	0	0	0	0	2	2	1	1	2	1	1	0	2	1	0	0	0	1	0	1	1	1	0	0	1	2
736	0	0	1	1	0	0	1	0	1	0	0	1	1	0	1	0	0	2	0	0	0	0	0	0	0	0	0	1	2	1	0	1	1	2	1	2	2	0	2	2	0	0	0	1	1	0	0	1	1
737	0	1	2	0	1	1	0	0	1	0	0	0	0	0	0	0	0	1	1	1	1	0	0	0	0	0	0	2	2	2	0	1	1	1	1	2	1	0	1	1	1	2	2	2	0	0	0	1	1
738	0	1	1	0	0	0	1	1	0	0	0	1	2	1	0	1	0	0	2	2	0	0	0	0	0	0	0	2	2	2	0	1	2	2	0	2	2	0	0	0	2	1	1	2	0	0	0	2	0
739	1	0	2	0	2	2	2	0	0	0	1	2	2	0	2	0	0	1	1	1	1	0	1	0	0	0	0	2	2	1	1	0	2	2	1	2	1	0	1	0	0	0	1	2	2	0	0	2	1
740	1	0	1	1	0	0	0	0	1	0	0	0	0	0	0	0	0	1	1	1	0	0	0	0	0	0	0	2	2	2	0	0	0	2	0	2	2	0	0	0	1	0	0	1	0	0	0	1	1
741	1	0	2	1	0	0	2	0	0	0	1	2	2	1	1	1	0	1	1	1	1	0	0	0	0	0	0	2	1	1	1	0	2	2	0	2	1	1	0	0	1	0	0	2	0	1	0	0	1
742	1	0	0	1	0	0	1	0	2	0	0	0	0	0	0	0	0	1	1	1	1	0	0	0	1	1	0	1	2	0	0	0	2	2	0	2	1	0	2	2	0	1	1	2	2	0	0	2	0
743	0	0	1	0	0	0	1	1	1	0	0	0	0	0	0	0	0	0	1	1	1	0	0	0	0	0	0	2	2	2	0	1	1	1	0	2	2	0	2	2	1	0	0	0	0	0	0	2	0
744	0	0	0	0	0	0	0	0	0	0	1	0	1	0	0	0	0	1	0	0	1	0	0	0	0	0	0	2	2	2	1	0	0	0	0	2	1	0	1	1	1	1	1	1	1	0	0	2	0
745	1	0	1	0	1	2	2	0	1	0	1	0	0	0	0	0	0	0	1	1	1	0	0	0	0	0	0	2	2	1	1	2	2	1	1	2	1	1	0	0	1	0	1	1	1	2	0	1	1
746	1	0	2	0	1	1	2	0	0	0	0	0	0	0	0	0	1	2	0	0	1	0	1	1	1	1	0	2	2	2	0	0	2	2	0	2	1	0	1	1	1	1	1	2	0	0	0	2	0
747	1	0	1	2	0	0	2	0	1	0	0	1	1	1	0	1	0	0	1	1	1	0	0	0	0	0	0	2	2	2	0	1	2	2	0	2	1	0	2	1	0	0	0	1	0	1	0	0	2
748	0	0	1	0	0	0	1	0	1	1	1	0	0	0	0	0	0	1	1	1	0	0	0	0	1	1	0	2	2	2	0	1	1	1	1	1	0	1	1	1	0	0	0	2	0	1	0	0	2
749	0	1	1	0	0	0	1	0	1	0	1	0	0	0	0	0	0	1	1	1	0	1	1	0	0	0	0	2	1	1	1	1	0	1	1	1	1	0	0	0	2	0	1	1	0	1	0	1	1
750	0	0	0	0	0	0	1	0	0	1	1	0	1	1	0	1	0	1	1	1	1	0	1	1	0	0	0	2	2	2	1	1	2	2	0	2	1	0	0	0	2	2	2	2	0	0	0	2	1
751	0	0	0	0	0	0	0	0	2	0	0	1	2	0	2	1	0	1	0	0	1	0	1	1	1	1	0	1	1	0	2	1	1	0	1	1	1	0	2	2	0	0	0	0	0	1	0	1	1
752	0	0	2	0	0	0	2	0	1	0	1	0	1	0	0	0	0	1	1	1	0	0	0	0	0	0	0	2	2	2	0	0	1	2	0	2	1	0	1	1	1	0	0	0	0	1	0	1	1
753	0	0	1	0	0	0	1	0	1	0	0	1	2	0	1	0	0	1	1	1	0	0	0	0	0	0	0	2	2	2	1	1	1	0	2	1	0	1	1	0	0	0	0	0	0	0	0	1	1
754	1	0	1	0	1	1	0	0	1	0	1	1	1	0	1	0	0	0	2	2	0	0	0	0	0	0	0	2	2	2	0	1	2	1	1	2	1	0	0	1	1	0	0	1	0	1	0	2	0
755	1	0	2	0	0	0	1	0	1	0	1	1	1	0	2	0	0	0	2	2	0	0	0	0	1	1	0	1	1	0	2	0	0	2	1	1	1	0	0	0	1	1	1	1	1	0	0	2	0
756	1	0	1	0	0	0	1	0	2	0	0	1	0	0	0	0	0	1	1	1	1	0	0	0	0	0	0	2	2	1	1	1	1	1	1	1	2	0	1	1	1	0	0	1	0	1	0	1	1
757	1	0	0	1	0	0	1	0	2	0	0	0	1	0	1	0	0	2	0	0	0	0	0	0	0	0	0	2	2	1	1	1	2	0	0	2	1	1	1	1	0	1	1	2	1	0	0	1	1
758	0	0	1	0	1	2	1	0	1	0	1	0	0	0	0	0	0	1	2	1	1	1	0	0	1	1	0	2	1	1	2	1	2	0	0	2	1	0	0	0	1	0	1	2	2	2	0	1	2
759	1	0	2	1	0	0	1	0	2	0	0	2	2	0	2	0	1	0	2	1	1	0	1	1	1	1	0	1	2	1	0	0	1	2	1	2	1	0	0	0	2	0	0	0	0	0	0	1	1
760	0	0	1	0	1	1	1	0	1	0	1	0	0	0	0	0	0	0	2	1	1	0	1	1	0	0	0	2	1	1	1	0	1	0	1	1	2	0	0	0	1	0	0	0	0	1	0	2	0
761	1	0	1	0	0	0	1	1	0	0	0	1	1	0	1	0	0	1	1	1	1	0	0	0	0	0	1	2	2	1	0	1	2	1	2	2	2	0	1	1	1	0	0	2	0	1	0	2	0
762	0	0	1	1	0	0	0	0	1	0	1	2	2	0	2	0	0	0	2	2	0	0	0	0	0	0	0	2	2	2	0	0	1	0	2	1	1	0	2	2	0	0	0	1	0	1	0	2	0
763	1	1	1	0	1	1	2	0	0	0	0	0	0	0	0	0	0	1	1	1	0	0	0	0	0	0	0	0	2	1	0	1	2	1	1	2	1	0	2	1	0	1	1	1	1	1	0	2	0
764	1	0	0	1	0	0	2	0	0	0	1	0	1	0	0	0	0	2	0	0	1	0	1	1	1	1	0	2	1	1	1	0	2	2	0	2	1	1	0	0	1	1	2	2	0	1	0	1	1
765	0	0	1	1	0	0	2	1	0	0	0	0	2	0	1	0	0	0	1	2	0	0	0	0	0	0	0	2	2	2	0	0	2	2	0	2	0	0	1	1	0	0	0	1	0	0	1	0	1
766	0	0	1	0	0	0	1	0	1	0	1	0	0	0	0	0	0	0	2	2	0	0	1	1	1	1	0	2	1	1	1	1	1	2	0	2	1	0	1	1	1	0	0	1	1	1	0	1	1
767	1	0	1	0	1	1	0	0	2	0	0	0	1	0	0	0	0	0	2	2	0	0	0	0	0	0	0	2	1	0	1	0	0	2	0	2	2	0	0	0	2	1	1	2	2	0	0	1	1
768	0	0	1	0	0	0	0	0	2	0	0	0	1	0	0	0	0	0	1	1	1	0	0	0	0	0	0	2	2	1	1	1	2	1	1	1	1	0	0	0	1	1	1	2	0	0	0	1	1
769	1	0	2	1	0	0	2	1	0	0	1	0	0	0	0	0	0	1	1	1	0	0	1	1	1	1	0	1	2	1	1	2	1	0	2	0	2	0	0	0	1	0	0	2	0	2	0	2	1
770	1	0	1	0	0	0	1	0	0	0	1	0	1	0	0	0	0	0	2	2	0	0	0	0	0	0	0	2	2	2	0	1	2	0	1	2	2	0	0	0	2	0	0	1	0	1	0	2	0
771	1	0	0	0	0	0	1	1	0	0	0	0	0	0	0	0	0	0	2	2	0	0	0	0	0	0	0	2	1	1	1	0	1	1	0	2	2	0	1	1	1	1	1	2	1	0	0	2	0
772	1	0	1	1	0	0	1	0	2	0	0	2	1	0	1	0	0	1	0	0	0	0	1	0	0	0	0	1	2	0	1	1	1	1	0	2	2	0	0	1	1	2	2	2	1	0	0	0	2
773	0	0	2	0	1	1	1	1	0	0	0	0	1	0	1	1	0	0	1	1	1	1	0	0	0	0	0	1	1	0	1	0	1	0	2	2	2	0	0	0	1	1	1	2	0	0	0	2	0
774	0	0	2	0	0	0	0	0	2	0	0	1	2	0	2	1	0	1	1	1	0	0	0	0	0	0	0	1	2	1	0	0	2	1	0	2	2	0	1	1	0	0	1	2	2	0	0	1	1
775	1	1	1	0	0	0	1	0	2	0	0	0	0	0	0	0	0	2	0	1	1	0	0	0	0	0	0	2	2	1	0	0	2	1	1	1	1	0	0	0	2	0	0	1	0	0	0	0	2
776	1	0	1	0	0	0	2	0	0	0	0	2	2	0	2	0	0	1	1	1	0	0	0	0	0	0	0	2	2	2	0	0	1	2	2	1	2	0	0	0	1	1	1	2	1	0	0	1	1
777	1	0	1	0	0	0	2	0	0	0	0	1	1	0	1	0	0	0	2	1	1	0	0	0	1	1	0	2	2	1	2	0	1	1	0	2	1	0	1	0	1	0	1	2	1	0	0	1	1
778	0	1	2	0	0	0	1	0	0	0	0	0	2	0	2	1	0	0	1	1	0	0	0	0	0	0	0	2	2	1	2	0	2	2	1	1	1	0	1	0	1	0	0	1	0	0	0	2	0
779	0	0	2	1	0	0	1	0	2	0	0	0	1	0	1	1	0	1	1	1	0	0	1	0	0	0	0	1	2	1	0	1	0	2	0	2	1	0	0	0	1	2	2	2	0	0	0	1	1
780	0	0	2	0	1	1	1	0	1	0	1	1	1	0	1	0	0	1	1	1	0	0	0	0	0	0	0	2	2	1	2	1	2	0	2	0	1	1	1	1	0	0	1	2	1	0	0	2	1
781	0	0	1	0	0	0	2	1	0	0	1	0	0	0	0	0	0	0	2	2	0	0	1	0	1	1	1	1	1	0	1	0	1	0	2	2	1	0	1	1	0	0	0	1	0	1	0	2	0
782	0	0	2	1	0	0	1	0	0	0	1	0	0	0	0	0	0	1	1	1	0	0	0	0	0	0	0	2	2	1	2	0	1	1	1	1	2	0	0	0	2	0	1	2	1	0	0	1	1
783	0	1	1	0	1	1	1	0	0	0	1	0	0	0	0	0	0	0	1	1	1	0	1	0	1	1	0	2	1	1	1	0	1	1	1	1	1	0	0	0	2	1	1	2	0	0	0	2	0
784	1	0	1	0	0	0	1	0	1	0	1	0	0	0	0	0	0	0	2	2	1	0	0	0	0	0	0	1	2	1	1	2	2	2	0	2	0	0	1	1	1	0	1	1	1	1	0	1	1
785	0	0	1	1	0	0	2	0	1	0	0	0	1	0	0	0	0	0	2	2	0	0	0	0	0	0	0	1	2	1	0	1	2	0	1	2	0	0	0	0	1	0	1	2	2	0	0	2	1
786	0	0	1	2	0	0	1	1	1	0	1	0	2	0	0	0	0	1	1	1	1	0	1	1	1	1	1	1	1	0	1	1	2	2	0	2	1	0	0	0	2	0	0	0	0	0	0	2	0
787	1	0	1	0	0	0	1	0	1	0	1	0	0	0	0	0	0	2	0	1	0	0	1	1	1	1	0	1	2	0	1	0	1	1	1	1	1	0	2	1	0	1	1	2	0	0	0	2	0
788	1	0	2	1	0	0	1	0	1	0	1	0	0	0	0	0	0	1	1	1	0	0	0	0	1	1	0	2	2	2	2	2	2	0	1	1	0	0	2	1	0	0	0	2	1	2	0	2	0
789	1	0	2	1	0	0	2	0	0	0	0	0	1	0	0	0	0	0	2	2	0	0	1	1	0	0	0	2	2	1	1	1	0	1	1	1	0	0	1	1	1	0	0	0	2	2	0	1	0
790	1	0	2	0	0	0	2	0	1	0	0	1	1	0	1	0	0	0	2	2	0	0	1	1	1	1	0	2	2	2	0	0	2	2	1	2	0	0	1	1	0	0	1	2	1	0	0	2	0
791	0	0	1	0	0	0	1	1	1	0	0	0	2	0	1	1	0	0	1	2	0	0	1	0	0	0	0	1	2	0	1	0	2	0	1	1	2	0	0	0	1	0	0	1	1	0	0	1	1
792	1	0	2	0	1	1	2	0	0	0	1	0	1	0	2	0	0	1	1	1	1	0	1	1	1	1	0	2	1	1	1	1	2	1	2	2	1	0	0	0	2	0	2	2	1	0	0	2	0
793	1	0	0	1	0	0	0	0	2	0	0	0	1	0	0	0	0	1	1	1	1	1	0	0	0	0	0	2	2	1	1	1	1	1	0	2	0	0	1	1	1	0	0	1	0	0	0	0	2
794	1	0	2	1	0	0	1	0	1	0	1	2	1	0	1	0	0	0	2	2	0	0	1	1	1	1	0	1	2	0	0	0	2	1	2	1	2	0	1	1	1	0	0	1	0	1	0	1	1
795	0	0	1	0	1	1	2	0	0	0	0	0	0	0	0	0	0	0	1	1	0	0	0	0	0	0	1	2	2	1	0	0	2	0	2	2	2	0	0	0	1	0	1	2	0	0	0	2	1
796	1	0	2	0	1	1	1	0	1	1	1	1	2	0	1	0	0	1	1	1	1	0	0	0	0	0	0	2	2	1	1	0	1	2	0	2	1	0	2	2	0	1	1	1	1	1	1	1	0
797	1	0	1	1	0	0	0	0	0	0	1	0	0	0	0	0	0	0	1	2	0	0	1	1	1	1	0	2	2	2	1	1	2	2	0	2	0	0	2	1	0	0	2	2	0	1	0	0	1
798	0	0	1	1	0	0	1	1	1	0	0	0	1	0	0	0	1	1	1	2	0	0	0	0	0	0	0	2	2	2	0	1	2	2	0	2	1	0	0	0	1	2	2	2	0	1	0	1	0
799	0	0	0	0	0	0	0	0	1	0	1	0	0	0	0	0	0	1	0	0	1	0	1	0	1	1	0	1	2	1	0	1	1	2	1	2	2	0	0	0	1	0	1	2	1	0	0	1	1
800	0	0	1	1	0	0	2	1	0	0	1	0	1	0	1	0	0	1	1	0	1	0	0	0	0	0	2	2	2	0	1	2	2	0	1	1	1	1	0	0	1	0	1	1	1	2	0	0	2
801	1	0	1	0	0	0	1	0	1	0	1	0	0	0	0	0	0	1	0	0	2	0	0	0	0	0	0	1	2	0	1	1	2	0	1	1	1	0	0	0	0	1	1	2	0	0	0	2	0
802	0	1	2	0	0	0	2	0	0	0	1	0	1	0	0	0	0	1	1	1	0	0	2	0	0	0	0	2	2	2	0	0	0	2	0	1	1	0	1	1	1	1	2	2	1	0	0	1	0
803	0	0	0	0	0	0	0	0	1	0	1	1	2	0	1	0	0	0	2	2	0	0	0	0	0	0	0	2	1	1	1	0	2	1	0	2	1	0	0	0	0	1	1	1	1	0	0	2	1
804	0	0	0	0	0	0	2	0	0	0	1	0	1	0	1	1	0	1	0	0	0	0	0	0	0	0	0	1	1	1	1	0	2	1	0	2	1	0	1	1	0	0	1	2	1	0	0	2	0
805	0	0	2	1	0	0	1	0	0	1	2	0	0	0	0	0	0	0	2	2	0	0	1	0	0	0	1	1	2	2	0	1	1	1	1	2	1	0	1	1	1	0	1	2	1	2	0	2	1
806	1	0	1	1	0	0	1	0	0	0	1	1	1	1	0	1	0	0	2	1	1	0	0	0	0	0	0	2	1	1	1	0	2	1	0	2	2	0	0	0	2	1	1	2	0	1	0	1	2
807	1	0	2	1	0	0	2	0	0	0	2	0	0	0	0	0	0	0	2	2	0	0	0	0	0	0	0	1	2	0	0	1	2	0	1	1	1	0	0	0	1	1	1	2	1	0	0	1	1
808	1	0	2	0	2	2	2	1	0	0	1	0	1	0	1	1	0	1	0	0	1	0	0	0	0	0	0	2	2	2	1	1	2	0	1	1	1	0	0	0	0	0	0	2	0	2	0	1	1
809	0	1	2	0	0	0	2	1	0	0	0	1	1	0	1	0	0	1	1	1	1	0	0	0	0	0	0	1	1	1	1	2	2	0	2	0	1	0	1	1	1	0	0	0	0	0	0	1	1
810	0	0	2	1	0	0	0	0	1	0	0	0	1	0	0	0	0	2	0	0	1	0	0	0	0	0	0	1	2	1	1	0	2	1	1	1	1	0	0	0	1	0	1	2	1	1	0	1	0
811	1	0	2	0	0	0	1	0	1	0	1	1	1	0	1	0	0	1	1	1	0	0	0	0	0	0	0	2	2	1	1	0	1	2	0	2	2	0	1	1	1	0	0	1	0	1	0	1	1
812	1	0	2	0	1	1	2	0	0	0	1	0	1	0	0	0	0	0	1	1	0	0	0	0	0	0	0	1	1	0	1	1	1	1	0	2	0	0	0	0	1	0	0	2	0	0	0	1	0
813	1	0	0	0	0	0	1	0	0	0	0	1	2	1	0	1	0	1	1	1	0	0	0	0	0	0	0	2	2	2	1	1	1	1	1	2	1	0	0	0	2	0	0	0	0	0	0	2	0
814	0	0	2	0	0	0	2	0	1	0	0	0	0	0	0	0	0	0	2	2	0	0	0	0	0	0	0	2	2	1	2	0	1	1	1	1	1	0	1	1	1	0	0	1	1	1	1	2	0
815	1	0	1	1	1	1	2	0	0	0	0	0	1	0	0	0	0	1	1	1	0	0	0	0	0	0	0	1	2	1	1	1	1	2	0	2	1	0	1	0	1	1	1	2	1	1	0	1	0
816	0	0	2	0	0	0	0	0	2	0	0	0	1	0	0	0	0	0	2	2	0	0	0	0	1	1	0	2	2	2	0	1	1	0	1	1	2	0	1	1	1	0	1	2	1	1	0	0	2
817	1	0	0	1	0	0	2	0	1	0	1	0	0	0	0	0	1	2	0	0	2	0	0	0	0	0	1	2	2	1	0	1	2	2	0	2	1	0	0	0	2	0	1	1	1	1	0	1	0
818	1	0	2	0	0	0	2	0	0	0	0	1	2	0	1	0	0	0	2	2	0	0	0	0	0	0	0	2	1	1	2	1	2	0	1	1	1	0	2	2	0	1	1	1	0	1	0	1	1
819	1	0	1	0	0	0	1	0	1	0	1	0	2	0	2	1	0	1	0	0	1	0	0	0	0	0	0	2	2	2	0	0	1	1	0	2	1	0	2	2	0	0	0	1	0	1	0	0	2
820	0	0	2	0	0	0	1	0	2	0	0	0	0	0	0	0	0	0	2	1	1	0	0	0	0	0	1	1	2	2	0	1	2	0	1	1	1	0	0	0	2	0	0	1	0	0	0	2	0
821	0	0	0	0	0	0	2	0	0	0	0	0	1	0	0	0	0	1	1	1	0	0	1	0	1	1	0	1	2	0	1	0	1	1	1	1	0	0	1	1	0	0	0	1	2	1	0	2	0
822	0	0	0	0	0	0	2	0	0	0	1	0	1	0	1	1	0	1	1	1	0	0	0	0	0	0	0	2	2	2	1	0	2	1	1	1	2	0	1	1	1	0	1	2	1	1	0	1	0
823	1	0	2	1	0	0	2	0	1	0	0	2	2	1	1	1	0	0	2	2	0	0	0	0	2	2	0	2	2	2	1	1	1	1	0	2	2	0	2	2	0	1	1	1	1	1	0	0	2
824	0	0	1	1	0	0	0	0	2	0	0	0	1	0	0	0	0	1	1	1	1	0	1	0	1	1	0	1	2	1	0	0	2	2	0	2	1	1	0	0	0	0	0	1	0	1	0	1	2
825	0	0	1	0	0	0	0	0	1	0	1	0	1	0	0	0	0	1	1	1	1	0	1	1	1	1	0	0	1	0	1	2	2	0	1	1	1	1	0	0	1	1	1	1	0	2	0	1	2
826	1	0	2	0	0	0	2	1	0	0	1	0	0	0	0	0	0	0	2	2	0	0	1	0	0	0	0	2	2	1	1	0	0	2	0	2	1	0	1	1	0	0	1	2	0	1	0	2	1
827	0	0	2	0	0	0	0	0	2	0	0	0	0	0	0	0	0	2	0	0	1	0	0	0	0	0	0	2	2	2	0	0	1	2	0	2	1	0	2	1	0	0	0	0	1	0	0	2	0
828	1	0	1	0	0	0	2	1	0	0	0	0	1	0	1	0	0	0	2	2	0	0	0	0	0	0	0	2	1	1	2	0	1	1	1	1	1	0	0	0	0	1	1	1	1	1	1	0	1
829	1	0	1	0	0	0	1	1	1	0	0	1	1	0	1	0	0	0	2	0	1	0	0	0	1	1	0	1	2	0	1	0	1	1	1	2	1	1	0	0	1	1	1	2	0	0	0	1	1
830	1	0	2	0	0	0	2	0	1	0	1	0	0	0	1	0	1	1	2	2	1	0	0	0	0	0	0	1	2	0	1	2	1	2	0	2	1	1	0	0	1	0	0	2	0	2	0	1	1
831	0	0	2	1	0	0	0	0	2	0	0	1	1	0	1	0	0	1	1	1	0	1	1	1	0	1	0	1	2	0	1	0	0	0	1	1	2	0	1	1	1	0	0	1	0	0	0	1	2
832	0	0	1	0	0	0	0	0	1	0	0	0	0	0	0	0	0	0	2	1	1	0	2	1	1	1	0	1	2	0	1	0	2	1	1	1	2	0	0	0	1	0	0	1	0	1	0	1	0
833	1	0	2	1	0	0	1	1	1	0	0	0	1	0	1	1	0	1	1	1	1	0	0	0	0	0	1	2	2	1	0	1	1	1	1	1	1	0	1	1	1	0	0	0	0	1	0	1	0
834	1	0	1	1	0	0	1	0	1	1	1	1	1	0	1	0	0	0	2	1	1	0	0	0	0	0	0	2	1	1	2	1	1	2	0	2	1	2	0	0	1	0	0	1	1	1	0	2	0
835	0	0	0	0	0	0	2	0	1	0	0	0	0	0	0	0	0	1	1	1	0	0	0	0	0	0	0	2	2	2	0	0	1	1	1	1	2	1	0	0	0	0	0	1	0	0	0	0	2
836	1	0	0	1	0	0	1	0	0	0	0	1	2	0	2	0	0	0	2	2	0	0	0	0	0	0	0	1	2	1	0	0	1	1	1	1	1	0	1	0	1	1	1	1	1	0	0	1	1
837	1	0	1	0	0	0	2	0	0	0	2	1	2	0	2	1	0	0	2	2	0	0	1	1	2	2	0	1	2	1	0	0	2	1	1	1	2	0	0	1	1	0	0	2	0	0	0	1	1
838	1	0	2	1	1	1	0	0	0	0	1	0	0	0	0	0	0	0	1	1	0	0	0	0	0	0	0	2	1	1	1	0	2	0	1	2	1	0	0	0	0	0	0	2	0	0	0	2	1
839	0	0	1	0	0	0	1	0	0	0	1	1	1	0	1	0	0	0	1	1	0	0	0	0	0	0	0	1	1	1	0	0	1	1	1	1	1	0	0	0	2	0	1	1	1	0	0	1	0
840	0	1	1	0	0	0	0	0	2	0	0	0	2	0	1	1	0	0	1	1	1	0	0	0	0	0	0	2	1	1	2	2	1	0	2	0	1	0	1	1	1	0	0	1	0	1	0	1	1
841	0	0	1	0	0	0	1	1	0	0	0	1	1	0	1	0	0	1	1	1	0	0	0	0	1	1	0	2	2	1	1	2	2	0	1	1	1	1	0	0	1	0	0	2	0	1	0	0	1
842	0	0	0	0	0	0	2	0	0	0	2	1	1	0	1	0	0	0	2	2	0	0	0	0	0	0	0	2	2	2	0	1	1	0	0	1	1	2	0	0	1	1	1	1	0	1	0	1	1
843	1	0	0	1	0	0	2	0	0	1	1	1	1	0	1	0	0	1	0	0	1	0	0	0	0	0	0	2	1	1	1	1	2	0	1	1	1	0	0	0	0	0	0	1	0	0	0	2	0
844	1	0	2	0	0	0	1	0	1	0	1	0	1	0	1	0	0	1	1	1	0	0	1	0	1	1	0	2	2	2	1	0	0	2	0	2	1	0	1	1	1	0	1	2	1	0	0	0	1
845	0	0	0	1	0	0	0	0	2	0	0	0	1	0	2	0	0	1	2	2	0	1	1	0	0	0	0	2	1	1	2	1	1	1	1	1	1	0	0	0	2	0	0	2	0	2	0	2	0
846	0	0	0	1	0	0	1	0	1	0	1	1	1	0	1	0	0	0	2	2	0	0	0	0	0	0	1	2	2	1	0	0	1	0	1	1	0	0	2	1	0	0	0	1	0	1	0	1	1
847	0	0	1	1	0	0	2	0	1	0	1	0	0	0	0	0	0	2	0	1	1	0	0	0	0	0	0	2	2	2	0	0	1	1	1	1	1	0	1	0	0	0	0	2	0	2	0	1	1
848	0	0	1	1	1	1	1	0	1	0	0	1	1	0	1	0	0	1	1	1	1	0	1	1	1	1	0	2	1	1	1	0	0	2	0	2	1	1	0	0	0	0	0	1	0	1	0	0	1
849	0	0	1	0	0	1	1	0	1	0	1	0	1	0	1	0	0	0	1	1	1	0	0	0	0	0	0	2	0	0	2	0	1	2	0	2	1	1	0	0	1	0	1	1	1	1	0	1	0
850	1	1	2	0	0	0	0	0	1	0	0	0	0	0	0	0	0	0	2	2	0	0	0	0	0	0	0	2	2	1	1	2	2	0	2	0	1	1	0	0	1	1	1	2	1	0	0	1	1
851	1	0	2	1	1	1	0	0	0	0	1	0	0	0	0	0	0	0	1	2	0	0	0	0	1	1	0	1	2	1	1	1	1	1	0	2	1	0	2	1	0	0	0	2	0	1	0	0	2
852	1	0	1	0	0	0	2	0	0	0	2	1	2	0	2	1	0	1	1	1	0	0	0	0	0	0	0	0	2	0	0	0	2	1	0	2	0	1	1	0	0	0	0	0	0	0	0	1	1
853	0	0	2	0	1	1	1	0	0	0	0	0	1	0	2	0	0	2	0	0	1	0	0	0	0	0	1	2	2	0	1	1	0	2	0	2	2	0	0	0	2	1	1	2	2	0	0	0	2
854	1	0	2	0	0	0	0	0	1	0	0	0	0	0	0	0	0	1	1	0	1	0	0	0	0	0	0	2	1	1	1	0	1	2	0	2	1	1	0	0	1	0	1	2	1	0	0	2	0
855	0	0	0	0	0	0	0	0	1	0	0	1	1	0	1	0	0	0	1	2	0	0	0	0	0	0	0	2	1	1	2	1	2	2	0	2	2	0	0	0	2	0	0	1	0	0	0	2	0
856	0	0	1	0	0	0	1	0	1	0	0	1	2	0	1	0	0	0	2	2	0	0	1	1	1	1	0	1	2	1	0	0	2	0	2	2	1	1	0	0	0	0	0	2	0	0	0	2	0
857	1	0	1	1	0	0	1	0	0	0	0	1	1	0	1	0	0	2	0	0	0	0	2	1	1	1	1	2	2	1	0	1	1	2	0	2	1	1	0	0	1	0	0	2	0	0	0	2	0
858	0	0	1	0	0	0	1	0	0	1	1	0	0	0	0	0	0	1	1	1	0	0	0	0	0	0	0	1	2	1	1	1	2	0	1	1	1	0	1	0	0	0	1	1	1	1	0	0	2
859	1	0	2	0	0	1	1	0	1	0	0	0	0	0	0	0	0	0	2	2	1	0	1	0	1	1	0	1	2	0	1	1	1	1	1	2	2	0	0	0	2	0	0	2	0	1	0	1	1
860	0	0	1	0	1	1	0	0	1	0	0	1	2	0	1	0	0	1	0	0	1	0	0	0	0	0	0	2	2	2	1	1	2	0	1	2	1	0	0	0	1	0	0	2	0	0	0	2	1
861	0	0	0	0	0	0	2	0	0	0	1	1	2	0	1	0	0	1	1	1	0	0	0	0	0	0	0	2	2	2	1	2	1	1	0	2	1	0	1	0	1	0	0	1	0	1	0	1	1
862	0	0	2	1	1	1	2	0	0	0	2	0	0	0	0	0	0	2	0	0	0	0	0	0	0	0	1	2	2	1	0	1	1	2	1	2	2	0	2	2	0	1	1	2	1	0	0	1	1
863	0	0	2	0	0	0	1	0	1	0	1	0	1	0	1	1	0	0	2	1	1	0	0	0	0	0	0	1	2	0	1	1	2	0	1	1	1	0	0	0	1	0	0	2	0	0	0	1	1
864	1	0	2	0	0	0	2	0	0	0	0	0	1	0	0	0	0	1	1	1	1	0	1	1	2	2	0	2	1	0	2	1	2	0	2	0	1	1	0	0	1	0	0	1	0	0	0	2	0
865	1	0	2	0	1	1	1	1	1	0	0	2	1	0	1	0	0	1	1	1	0	0	0	0	0	0	0	1	2	1	0	0	1	1	1	1	0	0	1	1	0	1	1	2	1	0	0	2	0
866	0	0	2	0	0	0	1	0	1	0	1	1	1	1	0	1	0	0	2	2	0	0	0	0	0	0	0	1	2	0	1	0	0	2	1	1	1	0	1	1	0	1	1	1	1	0	0	0	2
867	1	0	1	0	0	0	2	0	0	0	1	1	1	0	2	0	0	2	0	0	1	0	0	0	0	0	0	2	2	2	0	1	2	0	1	1	0	0	1	1	0	0	1	2	1	1	0	0	2
868	1	1	1	0	1	1	1	0	0	0	1	1	1	0	1	0	0	0	2	2	0	1	0	0	0	0	0	1	2	2	1	1	1	2	0	2	1	0	1	1	1	0	1	2	1	1	0	1	1
869	1	0	1	0	0	0	0	0	2	0	0	0	1	0	0	0	0	1	1	1	0	0	0	0	1	1	0	2	1	1	1	1	1	1	0	2	0	0	2	2	0	0	1	2	1	0	0	1	1
870	0	0	1	0	0	0	1	0	1	0	0	0	1	0	1	0	1	0	2	1	1	0	1	0	1	1	0	1	1	1	0	0	2	0	2	2	2	0	1	0	1	1	1	1	1	0	0	0	2
871	1	0	1	1	0	0	2	0	1	0	0	1	1	0	2	0	0	1	1	1	0	0	1	1	1	1	0	0	1	0	1	1	2	1	1	1	2	0	0	0	2	0	1	2	1	0	0	2	1
872	1	0	1	1	0	0	1	0	0	0	1	1	0	0	0	0	0	1	1	1	1	0	0	0	0	0	0	1	2	0	0	1	1	0	2	1	2	0	0	0	1	0	0	2	1	1	0	2	1
873	1	0	2	0	2	2	1	0	0	0	1	0	1	0	1	0	0	1	1	1	0	0	0	0	0	0	0	2	2	1	2	1	1	2	0	2	1	0	1	0	1	1	1	2	0	0	0	1	1
874	0	0	2	0	0	0	2	0	1	0	0	1	1	0	1	0	0	2	0	0	1	0	0	0	0	0	0	2	2	2	0	1	1	1	0	2	2	0	0	0	2	0	0	1	0	0	0	0	2
875	0	0	1	0	0	0	2	1	0	0	0	0	0	0	0	0	1	2	1	1	0	0	1	1	1	1	0	2	2	1	0	0	1	1	1	1	1	0	1	1	1	2	2	2	1	0	0	1	1
876	0	0	1	1	0	0	2	0	0	0	1	1	1	0	1	0	0	0	1	1	0	0	1	0	0	0	0	2	2	1	0	1	1	1	1	2	1	0	0	0	1	0	1	1	1	2	0	1	1
877	0	0	2	1	1	1	0	0	2	0	0	1	1	0	1	0	0	0	2	2	0	0	0	0	0	0	0	2	1	1	1	0	0	2	0	2	1	0	1	1	0	2	2	2	1	0	0	1	2
878	0	0	2	1	1	1	0	0	1	0	1	0	1	0	0	0	0	0	2	1	1	0	0	0	0	0	0	2	2	2	1	0	1	1	1	1	2	0	1	1	1	0	0	1	1	0	0	1	1
879	1	0	2	0	1	1	1	0	0	0	0	0	1	0	0	0	0	1	0	0	1	0	0	0	1	1	0	2	2	2	1	1	1	1	0	2	1	0	0	0	0	1	1	2	0	0	0	1	2
880	1	0	2	0	1	1	0	0	0	0	1	0	1	0	1	1	1	2	1	1	0	0	0	0	0	0	0	1	2	1	0	0	0	2	0	2	1	0	0	0	0	0	1	1	0	1	1	1	0
881	1	0	1	0	0	0	2	1	0	0	1	0	2	0	2	0	0	2	0	1	0	0	0	0	0	0	0	2	2	2	0	0	0	1	0	2	2	0	2	2	0	0	1	2	1	0	0	2	0
882	1	0	0	0	0	0	1	0	1	1	0	1	1	0	0	0	1	0	2	1	1	0	1	1	1	1	0	2	2	0	1	1	2	2	0	2	1	0	0	0	2	0	0	2	0	2	0	1	1
883	0	0	1	0	1	1	2	0	1	0	1	0	0	0	0	0	0	1	1	1	0	0	0	0	0	0	0	0	2	0	0	1	1	1	1	1	2	0	0	0	1	0	1	2	0	1	0	0	2
884	0	0	0	0	0	0	2	1	0	0	0	0	0	0	0	0	0	1	1	1	0	0	1	1	2	2	0	2	2	2	1	1	1	1	1	2	2	0	0	0	1	0	0	1	1	0	0	1	1
885	0	0	2	0	1	1	2	1	0	0	0	1	1	0	1	0	0	0	2	1	0	0	0	0	0	0	0	2	1	1	2	1	2	0	0	2	1	0	1	1	1	0	0	1	0	1	0	0	1
886	0	0	1	1	0	0	1	0	0	0	0	1	2	1	1	1	0	0	2	2	0	0	0	0	0	0	0	2	1	1	1	0	0	2	0	2	1	0	0	0	2	1	2	2	1	0	0	2	1
887	1	0	2	0	1	1	1	0	0	0	0	1	2	0	1	0	0	0	1	2	0	0	2	1	1	1	0	1	2	1	0	0	1	1	1	1	2	0	0	0	1	0	1	1	0	1	0	0	2
888	0	0	0	0	0	0	0	0	1	0	0	0	2	0	2	0	1	2	1	1	0	0	1	0	0	0	0	2	2	1	0	1	2	0	2	1	2	0	1	0	1	2	2	2	0	0	0	0	2
889	1	0	1	0	1	1	0	0	2	0	0	1	2	0	1	0	0	0	2	2	0	0	0	0	0	0	0	2	2	2	1	2	2	0	1	1	1	0	2	2	0	0	0	1	0	1	0	1	1
890	0	0	2	2	0	0	1	0	0	0	1	0	0	0	0	0	0	1	1	1	0	1	0	0	0	0	0	2	2	2	1	0	0	2	0	2	1	0	1	1	1	0	0	1	1	0	0	2	1
891	1	0	1	2	0	0	1	0	1	1	1	0	2	0	0	0	0	0	1	1	0	0	1	0	0	0	0	1	1	1	0	0	0	0	1	1	1	0	1	1	1	0	0	2	0	1	0	1	1
892	0	0	1	1	0	0	0	0	0	0	1	0	0	0	0	0	0	1	1	1	0	0	1	0	0	0	0	1	2	0	0	0	1	1	0	2	1	0	0	0	0	1	1	2	0	0	0	1	1
893	1	0	0	0	0	0	0	0	2	0	0	1	0	0	0	0	0	0	2	2	0	0	0	0	0	0	0	2	2	2	0	0	1	2	0	2	0	1	1	1	0	0	1	2	1	1	0	2	0
894	0	0	1	0	0	0	1	0	0	0	0	1	1	0	1	0	0	0	2	2	0	1	0	0	1	1	0	1	2	0	1	1	2	1	1	2	1	0	1	1	1	0	0	1	0	1	0	0	2
895	0	1	1	0	0	0	1	0	1	1	1	0	2	0	2	1	0	1	1	2	0	1	0	0	0	0	0	1	1	1	1	1	1	2	0	2	1	0	2	2	0	0	0	1	0	1	0	1	1
896	0	0	0	0	0	0	1	2	0	0	0	0	1	0	1	1	0	0	2	2	0	0	1	0	1	1	0	1	2	1	0	0	1	1	1	2	2	0	0	0	2	1	1	1	1	0	0	0	2
897	1	0	2	0	1	1	2	0	0	0	0	1	1	0	1	0	0	2	0	0	1	0	0	0	0	0	0	2	2	2	0	1	1	1	0	2	1	0	0	0	1	0	0	2	1	2	0	1	1
898	1	0	1	0	0	0	1	0	1	0	0	0	1	0	0	0	0	0	2	2	0	0	0	0	1	1	0	1	1	0	1	2	2	0	2	0	2	0	0	0	2	0	1	2	1	0	0	0	2
899	0	0	1	0	0	0	1	0	0	1	2	0	1	0	1	1	0	2	0	0	1	0	1	1	1	1	0	2	1	1	1	0	1	0	1	1	1	0	2	2	0	0	1	2	0	0	0	0	1
900	1	0	1	1	0	0	1	0	1	0	0	1	2	0	1	0	1	2	1	1	1	1	0	0	1	1	0	1	1	0	1	0	0	2	0	2	1	1	0	0	1	0	0	2	0	2	0	0	2
901	0	0	1	0	0	0	0	0	2	0	0	0	0	0	0	0	0	2	0	1	1	0	0	0	0	0	0	2	1	0	1	0	1	1	1	2	1	0	1	1	1	0	1	2	1	0	0	1	1
902	1	0	1	0	0	0	2	0	0	0	2	0	1	0	1	1	1	2	1	1	0	0	0	0	1	1	0	2	2	2	0	1	1	1	1	1	2	0	1	0	1	0	0	1	0	0	0	1	0
903	1	0	2	1	1	1	2	1	0	0	0	0	1	0	1	1	0	2	1	2	0	0	1	0	0	0	0	2	2	2	1	0	1	1	1	1	0	0	1	1	0	0	1	2	1	0	0	0	2
904	0	0	2	1	1	1	0	0	1	0	1	0	1	0	0	0	1	2	1	1	0	1	0	0	0	0	0	2	2	1	1	0	1	0	1	1	1	0	1	1	1	0	1	2	1	1	0	2	0
905	0	0	2	1	0	0	1	0	0	0	0	1	1	1	0	1	0	1	1	1	1	0	1	0	0	0	0	1	2	1	1	0	0	2	0	2	1	0	2	2	0	0	1	1	1	2	0	1	1
906	0	0	2	0	0	0	0	0	2	0	0	0	2	0	2	1	0	0	2	2	0	0	1	1	1	1	1	1	1	0	1	0	0	2	0	2	0	0	1	1	0	0	0	2	1	0	0	0	2
907	0	1	1	0	1	1	1	0	1	1	2	0	1	0	0	0	1	1	1	1	0	0	0	0	0	0	1	2	2	1	0	0	1	2	0	2	1	0	1	1	1	0	0	1	0	1	0	2	0
908	1	0	0	0	0	0	1	0	1	0	1	0	1	0	1	1	0	0	2	2	0	0	1	0	0	0	0	1	1	1	1	0	1	0	1	1	0	0	0	0	1	0	1	1	1	1	0	1	1
909	0	0	2	0	0	0	1	0	1	0	1	0	2	1	0	1	0	0	2	2	0	1	0	0	0	0	0	2	2	2	0	0	2	1	1	1	0	0	2	2	0	0	0	1	1	2	0	2	0
910	0	0	1	1	0	0	1	1	1	0	0	1	1	0	1	0	0	0	2	1	1	0	1	0	0	0	0	2	2	1	1	0	0	2	0	2	1	0	2	2	0	0	1	2	0	1	0	1	1
911	0	0	1	0	0	0	1	0	1	0	1	0	1	0	1	0	0	1	1	1	1	1	0	0	0	0	1	2	2	1	1	1	1	2	0	2	1	0	0	0	2	0	0	1	0	1	0	0	2
912	1	0	2	1	1	1	0	0	1	0	0	1	1	0	1	0	0	1	1	1	1	0	1	0	0	0	0	1	2	0	1	0	1	2	2	1	2	0	0	0	1	0	0	0	2	2	0	2	0
913	1	0	2	0	0	0	1	0	0	0	0	1	1	0	1	0	0	0	2	0	1	0	0	0	0	0	0	2	2	2	0	0	1	2	0	2	1	0	1	1	1	0	0	0	0	1	0	1	1
914	1	0	2	1	0	0	1	0	0	0	0	0	2	0	1	0	0	1	0	0	1	0	0	0	0	0	0	2	1	1	1	1	2	0	0	2	1	1	0	0	1	0	0	1	0	1	0	0	2
915	0	0	2	0	0	1	1	2	0	0	0	0	1	0	1	1	1	2	1	1	0	0	0	0	1	1	0	2	2	2	0	1	2	2	0	2	1	1	0	0	0	0	1	1	1	0	0	1	0
916	0	0	1	1	0	0	2	0	0	0	2	1	1	0	1	0	0	0	2	2	0	0	0	0	1	1	0	2	2	2	1	0	1	1	0	2	2	0	0	0	2	0	0	2	0	0	0	1	1
917	1	0	0	0	0	0	1	0	1	0	1	0	1	0	1	1	0	1	1	1	1	0	0	0	0	0	0	2	2	2	0	1	2	0	1	1	1	0	1	1	1	0	1	2	1	0	0	1	1
918	0	0	2	0	0	0	0	0	1	0	0	0	0	0	1	0	0	1	1	0	1	0	0	0	1	1	0	1	2	0	1	0	2	1	2	1	1	0	2	2	0	1	1	2	0	1	0	0	1
919	0	1	2	0	0	0	1	0	1	1	0	1	1	0	1	0	0	2	0	0	1	0	0	0	0	0	0	1	1	0	1	0	1	0	1	1	1	0	1	1	0	0	1	1	0	0	0	0	2
920	0	0	2	1	0	0	1	0	1	0	0	1	1	0	1	0	0	1	1	1	0	0	0	0	0	0	0	2	2	2	0	0	0	2	0	2	1	0	0	0	2	0	0	1	0	1	0	1	2
921	1	0	1	0	0	1	1	1	0	0	0	0	1	0	1	0	0	2	0	0	1	0	0	0	0	0	0	2	2	2	0	2	2	0	2	1	2	0	1	1	1	0	0	1	0	1	0	2	1
922	0	0	1	1	0	0	1	0	1	0	0	0	1	0	1	0	0	2	0	1	0	0	1	0	0	0	0	1	2	1	0	0	2	0	1	2	1	0	1	1	1	1	1	1	0	2	0	1	1
923	1	0	1	0	0	0	2	0	1	0	1	0	1	0	0	0	1	1	1	1	1	0	0	0	0	0	0	2	2	1	2	2	1	2	0	2	1	0	0	0	0	0	0	1	0	1	0	0	2
924	1	0	0	1	0	0	2	0	0	0	0	1	1	0	1	0	0	1	1	1	1	0	0	0	0	0	0	2	1	1	1	0	1	2	0	2	2	0	0	0	2	0	0	0	2	0	0	0	2
925	1	1	2	0	0	0	0	0	0	0	1	1	1	0	1	0	0	1	1	1	0	0	1	1	1	1	1	1	1	0	1	1	2	2	0	2	1	1	1	1	0	0	0	2	0	0	0	1	1
926	0	0	1	1	0	0	1	0	0	1	1	0	1	0	0	0	0	2	0	0	0	0	0	0	0	0	0	2	1	1	2	0	0	1	0	2	2	0	0	0	2	0	0	1	0	0	0	1	1
927	0	0	2	0	1	1	0	0	1	0	1	0	0	0	0	0	0	1	1	1	1	0	0	0	1	1	0	2	2	1	1	0	1	2	0	2	1	0	0	0	1	0	0	1	0	1	0	0	1
928	0	0	2	0	0	0	1	1	1	0	1	1	1	0	1	0	0	0	2	2	0	0	0	0	0	0	0	2	2	1	2	1	2	1	1	1	1	0	1	1	1	0	1	1	1	1	0	2	0
929	1	0	2	1	0	0	2	1	0	0	0	1	2	1	1	1	1	2	0	0	1	1	0	0	0	0	0	2	2	1	1	1	2	2	0	2	0	1	0	0	0	0	1	2	1	0	0	2	0
930	1	0	2	0	0	0	1	1	1	0	0	0	1	0	0	0	0	0	2	2	0	0	1	1	0	0	0	2	2	0	0	0	1	0	1	1	2	0	0	0	1	2	2	2	1	0	0	1	1
931	1	0	2	0	1	1	2	1	0	0	0	0	0	0	0	0	0	0	2	2	0	0	0	0	1	1	0	2	2	2	1	1	1	0	2	1	1	0	2	1	0	0	0	2	1	2	1	1	0
932	0	0	1	0	0	0	1	1	1	0	0	0	0	0	0	0	0	0	2	2	0	0	0	0	0	0	0	1	2	1	1	0	1	1	0	2	1	0	0	0	1	0	0	1	0	1	0	1	1
933	0	0	2	0	1	1	0	0	2	0	0	0	0	0	0	0	0	0	2	2	0	0	0	0	0	0	0	2	2	2	1	0	1	1	1	1	1	0	2	2	0	0	1	2	1	1	0	1	1
934	1	0	0	1	0	0	1	0	0	1	1	0	1	0	0	0	0	1	1	1	1	0	1	0	0	0	0	1	2	1	0	1	0	2	0	2	1	1	0	0	1	0	2	2	1	1	0	2	0
935	1	0	1	0	1	1	0	0	2	0	0	1	1	0	1	0	0	1	0	0	1	0	1	0	1	1	0	2	2	2	0	0	1	2	0	2	1	0	2	2	0	0	0	0	0	1	0	2	0
936	1	0	1	0	0	0	1	1	0	0	0	0	1	0	0	0	0	0	2	2	1	0	0	0	0	0	1	1	2	0	0	0	2	0	1	2	1	0	1	1	1	0	0	2	0	0	0	2	0
937	0	1	0	0	0	0	1	0	0	0	1	0	0	0	0	0	0	2	1	2	0	0	0	0	0	0	0	1	1	0	1	1	2	0	1	1	1	0	2	1	0	1	1	2	0	0	0	1	1
938	0	0	2	1	0	0	1	0	1	0	1	0	1	0	1	0	0	0	2	1	1	0	0	0	1	1	0	1	1	1	1	0	2	1	0	2	2	0	0	0	1	0	1	2	0	1	0	0	2
939	1	0	1	0	1	1	1	0	0	0	1	0	1	1	0	0	0	1	1	1	1	0	1	0	1	1	0	2	1	0	2	0	0	1	2	2	1	0	2	1	0	0	0	2	0	0	0	2	1
940	1	0	2	0	0	0	2	0	0	0	0	2	2	0	2	0	0	0	1	1	0	0	0	0	0	0	1	1	1	0	1	1	2	1	1	1	1	0	1	1	0	0	0	1	0	1	0	0	1
941	1	0	1	0	0	0	1	0	0	0	1	0	1	0	0	0	0	2	0	0	1	0	0	0	0	0	0	1	2	1	0	1	1	1	1	1	2	0	0	0	2	1	1	1	0	1	0	2	0
942	0	0	1	0	1	1	0	0	2	0	0	1	2	0	2	0	0	1	1	1	0	0	0	0	0	0	0	2	2	1	2	0	1	1	1	1	1	0	0	0	2	0	1	2	1	0	0	0	2
943	0	0	1	1	0	0	1	0	1	0	1	0	0	0	0	0	0	1	1	0	1	0	0	0	0	0	0	2	2	1	2	1	1	1	1	1	0	0	1	1	0	1	1	2	1	0	0	1	1
944	1	0	2	0	0	0	1	1	1	0	0	1	1	0	1	0	0	1	1	1	0	0	1	0	0	0	1	2	2	1	0	0	1	2	0	2	0	1	1	1	0	0	0	1	0	0	0	1	1
945	1	0	0	0	0	0	0	0	2	0	0	1	1	0	1	0	0	1	1	1	0	0	0	0	0	0	0	2	2	2	1	0	2	2	1	2	2	0	1	1	1	0	0	2	0	0	0	2	1
946	0	0	1	0	0	0	2	1	0	0	1	0	0	0	0	0	0	0	2	2	0	0	1	0	0	0	0	1	2	1	0	0	0	2	0	2	2	0	0	1	1	0	1	1	1	0	0	2	0
947	0	0	1	0	0	0	1	0	1	0	1	1	1	0	1	0	0	2	0	0	0	0	0	0	0	0	0	2	2	2	0	1	1	1	1	2	1	0	1	0	0	1	1	2	1	0	0	1	1
948	0	0	0	0	0	0	0	0	0	0	1	0	1	0	1	0	0	1	1	1	1	2	0	0	0	0	0	2	1	1	1	2	1	1	1	1	1	0	1	1	0	2	2	2	0	0	0	2	0
949	0	0	2	1	1	1	1	0	1	0	1	0	1	0	1	0	0	1	2	1	1	0	0	0	0	0	0	1	2	1	0	1	1	2	0	2	1	0	1	1	1	0	0	1	0	0	0	2	0
950	1	0	1	0	0	0	1	0	2	0	0	0	0	0	0	0	0	0	2	1	1	0	0	0	0	0	0	1	1	1	1	0	2	2	1	2	0	0	2	2	0	0	1	1	1	1	0	2	0
951	1	0	2	0	1	1	1	1	1	0	0	0	1	0	0	0	0	2	0	0	1	0	0	0	1	1	0	2	2	2	0	1	2	1	1	2	2	0	0	0	2	0	0	1	1	1	0	2	0
952	0	0	1	0	1	1	2	1	0	0	0	1	2	0	1	0	0	0	2	2	0	0	1	0	1	1	0	2	2	2	1	0	1	1	1	2	2	0	0	0	2	0	1	2	0	0	0	2	2
953	0	0	1	0	0	1	0	0	2	0	0	0	0	0	0	0	0	2	0	0	0	1	1	1	1	1	0	2	1	1	1	1	1	1	1	2	1	0	1	1	1	0	0	2	0	0	0	0	2
954	1	0	0	1	0	0	2	0	1	0	0	0	1	0	0	0	0	1	1	1	1	0	0	0	0	0	1	2	2	1	0	1	2	1	0	2	1	0	1	1	1	0	0	2	0	1	0	1	0
955	1	0	0	0	0	0	1	0	1	0	1	0	0	0	0	0	0	2	0	0	0	0	0	0	0	0	0	1	1	1	1	1	2	0	1	1	1	1	0	0	0	0	0	2	0	2	0	1	1
956	0	0	1	1	0	0	0	0	2	0	0	1	2	0	1	0	0	1	1	1	1	0	0	0	0	0	0	1	1	1	0	1	2	1	1	1	0	0	0	0	0	0	0	1	0	1	0	1	1
957	0	0	1	0	1	2	1	2	0	0	0	0	0	0	0	0	0	2	0	0	1	0	0	0	0	0	0	2	2	2	0	1	0	2	0	2	2	0	0	0	2	1	1	1	1	1	0	2	0
958	0	0	1	0	0	0	2	0	0	0	1	0	1	0	1	1	0	1	1	1	0	0	1	1	1	1	0	1	2	1	0	0	1	1	1	1	1	0	1	0	1	0	1	2	1	1	0	2	1
959	0	0	2	0	1	1	1	0	0	0	1	1	2	0	2	0	0	0	1	1	1	0	1	1	1	1	0	2	2	2	0	1	1	1	0	2	1	1	0	0	1	0	0	1	0	0	0	1	1
960	1	0	1	1	0	0	2	0	0	0	1	1	1	0	1	0	0	0	2	1	1	1	1	1	0	1	0	1	2	0	1	1	1	2	0	2	1	1	0	0	1	0	0	1	1	2	0	2	0
961	0	0	2	0	1	1	2	0	0	0	1	0	0	0	0	0	0	1	1	1	0	0	1	1	1	1	0	0	2	0	0	0	1	1	0	2	1	0	0	0	1	0	0	0	0	0	0	2	0
962	0	0	0	1	0	0	1	1	1	1	0	0	2	0	1	1	1	2	1	1	1	0	0	0	0	0	0	1	1	1	0	1	2	1	1	1	1	0	0	0	0	0	0	0	1	0	0	0	2
963	1	0	2	1	0	0	1	1	1	0	0	0	1	0	1	1	0	0	2	2	0	0	0	0	1	1	1	2	2	1	0	1	2	1	2	2	1	0	0	0	2	0	0	1	0	0	0	1	1
964	1	1	2	0	0	0	2	0	0	0	0	0	0	0	0	0	0	2	0	0	1	0	0	0	0	0	0	1	2	0	1	0	0	2	0	2	2	0	1	1	1	0	2	2	1	1	0	1	1
965	1	0	1	0	0	0	1	0	0	0	0	1	1	0	0	0	0	1	1	1	1	0	0	0	1	1	0	2	2	1	1	0	1	1	0	2	1	0	1	1	1	0	0	2	0	1	0	1	1
966	0	0	2	0	0	0	0	0	1	0	0	0	1	0	0	0	0	0	2	2	0	0	1	1	0	0	0	1	2	0	1	0	1	1	1	1	1	0	0	0	2	0	0	2	0	1	0	2	1
967	0	0	0	0	0	0	1	0	1	0	0	0	0	0	1	0	0	2	0	0	0	0	0	0	0	0	0	2	2	2	0	0	0	2	0	2	1	0	1	1	1	0	1	1	1	1	0	1	1
968	1	0	1	0	1	1	2	0	0	0	0	0	1	0	1	1	0	2	0	0	0	0	0	0	0	0	0	1	2	0	0	1	2	0	1	2	1	0	2	1	0	0	0	0	0	1	0	1	1
969	0	0	2	0	0	0	1	0	1	0	0	0	2	0	1	0	0	1	1	1	1	0	0	0	0	0	0	2	2	1	2	0	1	1	0	2	2	0	1	1	1	1	1	2	1	0	0	1	1
970	0	0	1	1	1	1	0	0	1	0	1	0	0	0	0	0	0	2	0	1	1	0	0	0	0	0	0	2	2	1	1	2	2	1	0	2	0	1	1	1	0	0	0	2	0	1	0	0	2
971	0	0	2	0	0	1	1	0	0	0	0	0	0	0	0	0	0	2	0	0	0	0	0	0	0	0	0	2	2	1	2	0	2	1	1	1	2	0	0	0	1	0	2	2	1	1	0	1	1
972	1	0	1	0	0	0	2	0	0	0	2	0	1	0	0	0	0	1	1	1	0	0	0	0	1	1	0	2	1	1	2	0	1	2	0	2	0	1	1	1	0	0	0	2	0	2	0	2	0
973	1	0	2	0	2	2	1	0	1	0	1	0	0	0	0	0	0	1	1	2	0	0	2	0	0	1	0	2	2	1	2	0	2	2	1	2	1	1	0	0	0	0	2	2	1	1	0	1	1
974	1	0	2	0	1	1	2	0	0	0	1	0	0	0	0	0	0	1	1	1	0	0	2	1	1	1	0	1	2	1	1	0	2	2	0	2	0	1	1	1	0	0	0	0	1	0	0	0	2
975	1	0	2	1	0	0	0	0	1	0	0	1	1	0	1	0	1	2	1	1	0	0	0	0	0	0	0	2	2	2	0	1	1	0	1	1	1	0	2	2	0	0	0	1	0	1	0	2	0
976	1	0	1	0	0	1	2	0	0	0	0	0	0	0	0	0	0	1	1	1	0	0	0	0	0	0	0	1	2	0	1	0	1	2	2	1	1	0	1	1	1	0	0	1	0	0	0	2	0
977	1	0	2	0	1	1	2	0	1	0	1	0	0	0	0	0	0	0	1	1	0	0	0	0	0	0	1	2	2	1	1	0	2	2	0	2	1	0	0	0	2	0	1	1	0	1	0	0	1
978	0	0	2	1	0	0	1	0	0	0	1	0	1	0	0	0	0	1	0	0	1	0	1	0	0	0	1	1	1	0	1	1	1	2	0	2	2	0	1	0	1	0	0	1	0	1	0	0	1
979	0	0	0	0	0	0	0	0	1	0	0	1	0	0	0	0	0	1	0	0	1	0	0	0	0	0	0	2	2	1	1	2	1	2	0	2	2	0	1	1	1	0	1	2	0	0	0	1	1
980	1	0	1	0	0	0	1	1	0	0	0	1	1	0	1	0	0	1	0	0	2	0	0	0	0	0	0	2	2	2	0	0	1	2	1	2	1	0	0	0	2	0	0	1	0	1	0	0	2
981	1	0	2	0	0	0	2	0	0	1	2	0	2	0	1	1	1	1	1	2	0	0	0	0	0	0	0	2	2	2	0	0	1	2	0	2	2	0	0	0	1	1	1	2	0	1	0	2	1
982	1	0	0	0	0	0	2	1	0	0	1	0	1	0	0	0	0	1	1	0	1	0	1	0	0	0	1	1	1	0	1	0	2	2	0	2	2	0	0	0	2	0	0	2	0	1	0	2	0
983	1	0	2	1	0	0	1	0	0	0	1	0	0	0	0	0	0	1	1	1	0	0	1	1	1	1	0	2	2	2	0	0	0	2	0	2	1	0	1	1	1	0	0	2	0	2	0	2	1
984	0	0	1	0	0	0	0	0	1	0	0	0	1	0	0	0	0	1	1	1	1	0	0	0	0	0	0	2	2	2	0	0	0	1	1	1	1	0	0	0	0	0	0	1	2	1	0	0	2
985	0	0	1	0	0	0	1	1	1	0	0	0	0	0	0	0	0	0	2	2	0	1	0	0	0	0	0	2	2	2	1	1	1	1	0	2	2	0	2	2	0	0	1	2	1	0	0	0	1
986	0	0	0	1	0	0	0	0	2	0	0	0	1	0	1	0	0	0	2	2	0	0	0	0	0	0	0	1	2	1	0	0	2	0	1	2	0	0	1	1	0	0	0	1	0	0	0	2	1
987	1	0	1	0	0	0	2	1	0	0	0	1	1	0	1	0	0	0	2	2	0	0	1	1	1	1	0	2	2	2	0	0	0	2	0	2	1	1	0	0	1	0	1	2	0	1	0	1	2
988	0	0	1	0	0	1	2	0	0	0	1	1	1	0	2	0	0	1	1	1	1	0	0	0	0	0	0	2	2	2	0	2	2	0	1	1	1	0	1	1	1	1	2	2	1	0	0	2	0
989	1	0	1	0	1	1	0	0	2	0	0	0	0	0	0	0	0	0	2	2	0	0	0	0	0	0	0	2	2	1	1	1	2	1	2	2	1	0	1	0	0	0	1	1	1	1	0	2	0
990	0	1	1	0	1	1	0	0	0	0	1	0	0	0	0	0	0	1	2	2	0	0	0	0	1	1	1	2	2	1	0	0	0	2	0	2	1	0	1	1	1	0	0	1	1	1	0	0	2
991	0	0	1	0	1	1	1	0	0	0	1	1	2	0	1	0	0	1	1	1	0	0	1	0	1	1	0	2	2	2	1	1	2	0	1	2	1	0	2	2	0	0	2	2	1	1	0	2	0
992	1	0	2	1	0	0	1	0	2	0	0	0	0	0	0	0	0	0	2	1	1	0	0	0	0	0	0	2	2	1	0	2	2	0	1	1	1	0	0	0	2	0	0	1	0	1	0	2	0
993	1	0	2	0	1	1	2	0	0	0	0	1	1	1	0	1	0	0	1	1	0	0	0	0	0	0	0	2	2	1	0	2	2	0	2	1	1	1	0	0	1	0	0	1	0	1	0	0	2
994	0	0	0	1	0	0	0	0	2	0	0	0	0	0	0	0	1	2	1	1	0	0	1	0	0	0	0	1	2	0	1	0	1	2	0	2	2	0	0	0	2	0	0	1	0	1	0	2	0
995	1	1	0	0	0	0	1	1	1	0	0	2	2	0	2	0	1	1	2	2	0	1	0	0	0	0	0	2	1	1	2	2	1	2	0	2	1	0	1	1	1	0	0	2	0	0	0	1	1
996	1	0	1	0	0	0	1	0	0	0	0	1	1	0	1	0	0	0	2	2	0	0	0	0	0	0	0	1	2	1	0	1	1	2	1	2	1	0	0	0	1	0	0	0	1	0	0	1	0
997	1	0	1	1	0	0	1	0	0	0	1	1	1	0	1	0	0	2	0	0	0	0	0	0	2	2	0	1	2	1	0	0	0	0	0	2	1	0	0	0	1	0	1	1	0	0	0	1	1
998	1	0	1	0	1	1	1	1	1	1	0	1	2	0	2	0	0	1	1	1	1	0	0	0	0	0	0	1	1	0	1	1	1	1	0	2	1	0	1	1	1	0	0	1	0	1	0	2	1
999	1	0	2	0	1	1	1	0	1	0	1	0	0	0	0	0	0	0	1	1	1	0	0	0	0	0	0	2	2	1	1	1	1	1	0	2	2	1	0	0	0	0	0	2	0	0	0	1	1
1000	1	0	1	0	0	0	2	1	0	0	0	0	1	0	1	0	0	1	1	1	0	0	1	0	0	0	0	2	2	1	2	1	2	1	1	2	2	0	0	0	2	1	1	2	0	0	0	2	0
[truncated: 252 more columns]
