# Supplementary material for: KNN-MDR: a learning approach for improving interactions mapping performances in genome wide association studies
Source: BMC Bioinformatics. 2017 Mar 21;18:184. doi: 10.1186/s12859-017-1599-7 (PMC5361736; doi:10.1186/s12859-017-1599-7)
Supplement: Supplementary file 6 — The data set(s) supporting the results of Table 4. (ZIP 7095 kb) [file 12859_2017_1599_MOESM6_ESM.zip › 100 simulations/S51/mkallsimul.dat]

1	1	0	0	0	0	0	1	1	1	1	1	0	0	0	0	0	0	1	0	2	1	0	1	0	0	2	1	2	2	2	0	0	1	2	0	2	0	0	0	2	1	0	1	2	1	1	0	2	0
2	1	1	0	0	0	1	2	2	2	2	0	0	1	0	0	0	0	0	0	2	0	0	0	0	0	1	0	2	2	2	1	1	2	2	1	2	0	0	0	2	0	0	0	2	0	0	0	2	0
3	0	2	0	0	0	0	0	0	2	2	0	1	2	0	0	0	0	1	0	2	0	0	1	0	0	0	0	1	2	2	1	0	1	2	0	2	1	0	0	0	0	0	0	2	0	1	0	2	0
4	1	2	0	0	0	0	1	1	1	1	0	1	0	0	0	1	1	1	0	2	0	0	0	0	0	2	0	2	1	2	2	0	0	2	0	2	1	0	0	2	0	1	0	2	1	0	0	2	0
5	1	1	0	0	0	0	1	1	1	1	0	0	1	0	0	0	0	1	0	2	0	0	1	0	0	0	0	1	2	2	1	0	0	2	1	1	2	1	0	1	0	0	0	1	0	0	0	2	0
6	1	1	0	0	0	0	0	0	2	2	0	0	1	0	0	0	0	0	0	1	0	0	1	1	1	1	0	1	2	2	1	0	0	0	0	2	0	0	1	1	0	0	0	1	0	0	0	2	0
7	0	1	0	0	0	0	1	1	1	2	1	0	1	0	0	0	0	1	0	2	1	0	0	0	0	0	0	2	2	2	1	1	1	0	0	1	1	0	0	1	0	0	0	2	0	2	0	0	0
8	0	2	0	0	0	0	1	1	0	0	1	0	1	0	0	0	0	0	0	1	0	0	0	0	0	0	0	2	1	1	2	1	1	1	1	1	1	0	0	1	0	0	0	2	0	2	0	1	0
9	0	0	0	0	0	0	0	1	1	1	0	0	2	1	1	1	0	1	2	0	0	0	0	0	0	1	0	0	2	2	0	0	2	1	0	1	1	0	1	1	0	0	0	1	0	1	0	2	0
10	0	0	0	0	0	2	1	1	1	2	0	1	1	0	0	0	0	0	0	1	0	0	1	0	0	1	0	1	2	2	1	0	2	2	2	2	0	0	0	2	0	0	0	2	1	0	0	0	1
11	0	0	0	0	0	0	1	1	1	2	0	0	0	0	0	0	0	2	1	1	1	0	0	0	0	2	0	1	1	1	0	1	2	2	1	2	1	0	0	1	1	0	1	2	0	1	0	2	0
12	1	1	0	0	0	0	0	0	2	2	0	1	1	0	0	0	0	0	1	1	1	0	1	1	1	1	0	1	2	2	1	0	2	1	0	1	2	0	0	0	1	0	2	2	1	1	0	0	0
13	0	1	0	0	0	0	2	2	0	0	1	0	1	0	0	0	0	2	0	2	0	0	0	0	0	1	0	2	2	2	2	0	2	2	2	2	0	0	1	1	0	0	0	1	0	0	1	1	0
14	1	1	0	0	0	0	1	1	0	0	2	0	1	0	0	0	0	0	0	2	0	0	1	0	0	0	0	1	2	2	0	1	1	1	0	1	1	0	0	2	0	0	1	2	0	1	0	2	0
15	1	1	0	0	0	0	1	1	1	1	1	0	2	0	0	0	0	0	1	1	1	0	0	0	0	0	0	1	1	1	1	2	2	0	0	1	1	0	0	2	0	0	0	2	1	0	0	1	1
16	0	1	0	0	0	0	1	1	1	1	1	0	1	0	0	0	0	0	0	2	0	0	0	0	0	1	0	2	2	2	2	0	0	2	0	2	2	0	0	0	0	0	0	1	0	1	0	2	0
17	1	1	0	0	0	0	0	1	1	1	1	0	1	1	0	0	0	1	0	2	0	0	1	1	1	1	0	2	1	1	1	1	1	1	1	1	1	1	0	1	0	0	1	2	1	0	0	2	0
18	0	1	0	0	0	0	1	2	0	0	0	1	1	0	0	0	0	2	0	1	0	0	0	0	0	2	0	2	2	2	2	1	2	2	0	2	0	0	0	2	0	0	0	2	1	0	0	0	2
19	0	1	0	0	0	1	1	1	0	0	2	0	0	0	0	0	0	0	1	1	1	0	1	0	0	2	0	1	2	2	0	1	2	1	0	1	2	0	0	0	0	0	0	1	0	1	0	2	0
20	1	2	1	0	0	0	1	1	1	2	0	0	0	0	0	0	0	0	0	2	0	0	0	0	0	1	0	2	1	2	1	0	1	1	0	2	0	0	0	2	0	0	0	0	0	1	0	1	0
21	0	2	0	0	0	0	0	1	1	1	0	0	2	0	0	0	0	0	1	1	1	0	2	1	1	0	0	2	2	2	0	1	1	2	0	2	1	0	0	2	0	0	0	1	0	1	0	2	0
22	1	2	0	0	0	1	1	2	0	0	0	0	1	1	0	0	0	1	1	1	0	0	1	0	0	2	0	1	2	2	1	1	1	1	0	2	0	0	0	2	0	0	1	2	1	0	0	2	0
23	1	1	0	0	0	0	1	2	0	0	0	1	2	0	0	0	0	0	0	2	0	0	0	0	0	1	0	2	1	1	1	0	0	0	0	2	0	0	0	1	0	0	0	0	0	1	0	1	1
24	0	0	1	0	1	0	1	1	1	1	1	0	0	0	0	0	0	1	1	1	0	1	0	0	0	1	0	1	1	1	0	1	1	1	0	1	0	0	0	1	0	0	0	1	0	1	0	1	0
25	1	1	1	1	1	1	1	1	1	2	0	0	0	0	0	0	0	0	1	1	0	0	0	0	0	1	0	2	1	1	2	1	1	2	1	2	0	0	0	2	0	0	0	0	0	1	0	1	0
26	0	1	0	0	0	0	1	1	1	1	0	0	1	0	0	0	0	0	0	1	0	0	0	0	0	0	0	2	2	2	1	2	1	2	1	2	2	1	0	0	0	0	0	1	0	1	0	2	0
27	1	2	1	0	1	0	0	1	1	1	0	0	0	0	0	0	0	0	0	2	0	0	0	0	0	0	0	2	2	2	2	1	0	2	0	2	1	0	0	1	0	0	1	1	0	1	0	1	0
28	0	1	1	1	1	2	1	2	0	0	1	0	0	0	0	0	0	0	0	1	0	0	1	0	0	1	0	1	2	2	0	1	1	0	0	1	2	0	0	1	0	0	1	2	1	1	0	0	1
29	0	0	0	0	0	0	1	1	1	1	1	1	1	0	0	0	0	0	1	1	1	0	0	0	0	1	0	0	1	1	1	2	2	0	0	1	1	0	0	2	0	0	0	0	1	1	0	1	0
30	0	1	0	0	0	0	2	2	1	1	1	0	0	0	0	0	0	0	0	2	0	0	0	0	0	1	1	2	2	2	0	0	1	2	1	2	2	0	0	0	0	0	0	2	0	0	0	2	0
31	1	2	0	0	0	0	2	2	0	1	0	1	1	0	0	0	0	1	0	2	0	0	1	1	1	1	1	2	2	2	0	2	2	0	0	0	1	0	0	0	0	0	0	2	0	1	0	0	0
32	0	1	0	0	0	0	2	2	1	1	1	0	1	0	0	0	0	2	0	2	0	0	0	0	0	0	0	2	2	2	2	1	2	1	0	2	1	0	0	1	0	0	0	2	0	1	0	2	0
33	1	2	0	0	0	0	1	1	1	1	1	0	1	0	0	0	0	0	0	1	0	0	0	0	0	0	0	2	1	1	1	0	1	1	1	1	1	0	0	0	0	0	1	2	1	0	0	1	1
34	1	1	1	0	0	0	1	1	0	0	2	1	1	0	0	0	0	0	0	2	0	0	0	0	0	1	0	0	2	2	0	0	2	1	1	1	2	1	0	0	0	0	0	2	0	0	0	0	1
35	1	2	0	0	0	0	0	1	1	1	1	2	2	0	0	0	0	0	1	0	0	0	0	0	0	1	0	1	1	1	0	0	0	2	0	2	0	1	0	1	0	0	0	0	0	1	0	2	0
36	1	1	0	0	0	0	0	0	2	2	0	0	0	0	0	0	0	0	0	1	0	0	0	0	0	1	1	1	2	2	0	1	2	1	1	1	1	0	0	0	0	0	1	1	1	0	1	1	0
37	0	1	0	0	0	0	2	2	0	1	1	0	0	0	0	0	0	0	2	0	0	0	0	0	0	1	0	1	1	1	1	1	1	0	0	1	1	1	0	1	0	0	0	0	0	0	0	0	0
38	0	1	0	0	0	0	0	0	2	2	0	0	1	0	0	0	0	0	1	1	0	0	0	0	0	1	1	2	2	2	0	1	1	2	1	1	2	0	0	0	0	1	0	2	1	0	0	1	1
39	0	1	0	0	0	0	1	1	1	1	0	2	2	0	0	0	0	1	1	1	1	0	0	0	0	1	0	2	1	1	1	1	2	2	0	2	1	0	0	2	0	0	1	2	1	0	0	2	0
40	1	1	0	0	0	1	1	2	0	0	1	0	0	0	0	0	0	0	0	1	0	0	0	0	0	1	0	2	2	2	0	0	1	2	0	2	0	0	0	1	0	0	0	0	0	1	0	2	0
41	0	0	0	0	0	0	2	2	0	1	1	0	0	0	0	0	0	0	0	1	0	0	0	0	0	1	0	2	2	1	0	0	1	1	0	2	1	0	0	2	0	1	0	1	1	0	0	1	0
42	0	1	0	0	0	0	2	2	0	0	0	0	0	0	0	0	0	0	1	1	0	0	1	0	0	1	1	2	2	2	0	0	2	2	0	2	1	0	1	1	0	0	1	1	1	1	0	1	1
43	1	1	0	0	0	1	2	2	0	1	0	0	0	0	0	0	0	1	0	2	0	0	0	0	0	2	0	2	2	2	0	0	0	2	0	2	2	0	0	1	0	0	0	2	0	0	0	2	0
44	0	1	0	0	0	1	1	1	1	1	0	0	1	0	0	0	0	0	1	1	1	1	0	0	0	1	0	1	1	1	1	1	2	1	1	1	2	1	0	0	0	0	0	2	0	1	0	1	0
45	0	2	0	0	0	0	1	1	1	1	1	1	2	0	0	0	0	0	1	1	1	0	0	0	0	1	0	1	1	1	0	0	2	0	0	2	2	0	0	0	0	0	0	2	0	0	0	1	0
46	0	0	0	0	0	1	1	1	2	2	0	1	1	0	0	0	0	1	1	1	1	0	0	0	0	0	0	2	2	1	2	2	2	1	1	2	1	0	0	1	0	0	0	1	0	1	0	1	0
47	0	0	0	0	0	0	1	1	1	2	0	1	1	0	0	0	0	0	0	2	1	0	0	0	0	1	0	1	2	2	0	0	2	1	1	1	1	0	1	1	0	0	1	2	1	1	0	2	0
48	1	2	0	0	0	0	2	2	0	1	1	0	1	0	0	0	0	0	0	2	0	0	2	1	1	0	0	1	2	2	0	0	2	2	0	2	2	0	0	1	0	0	0	2	0	0	0	2	0
49	1	1	0	0	0	0	0	0	2	2	0	0	1	0	0	0	0	0	1	1	0	0	0	0	0	1	0	1	2	2	0	0	0	1	1	2	1	0	0	1	0	0	1	1	0	1	0	0	0
50	1	1	0	0	0	0	0	0	2	2	0	0	0	0	0	0	0	1	0	2	0	1	0	0	0	0	0	0	1	1	1	1	2	1	0	2	1	1	0	1	0	0	0	2	0	1	0	1	1
51	0	2	0	0	0	0	1	1	1	1	0	0	0	0	0	0	1	1	1	0	1	0	0	0	0	1	0	2	2	2	0	1	1	0	0	1	1	0	1	1	0	0	1	1	1	1	0	1	1
52	0	0	0	0	0	0	2	2	1	1	0	0	0	0	0	0	0	0	0	1	0	0	0	0	0	0	0	2	2	2	2	1	2	0	0	2	1	0	0	2	0	1	0	2	2	0	0	0	2
53	0	1	0	0	0	0	1	2	0	0	1	0	0	0	0	0	0	2	0	2	0	0	1	1	1	0	0	2	2	1	1	0	2	2	1	2	1	0	0	1	0	0	0	1	0	0	0	2	0
54	1	0	0	0	0	1	0	1	0	0	1	0	2	1	1	1	0	0	0	1	0	0	0	0	0	1	0	2	2	2	0	1	1	1	0	2	0	0	0	1	0	0	0	2	0	0	0	1	0
55	0	2	0	0	0	0	2	2	0	0	2	1	1	0	0	0	0	1	0	1	0	0	1	0	0	0	0	2	2	2	0	0	0	1	0	1	2	0	0	0	0	0	0	1	0	1	0	1	1
56	1	1	0	0	0	0	2	2	1	1	1	0	0	0	0	0	0	1	1	0	0	0	0	0	0	1	0	2	2	1	0	1	2	0	0	0	2	0	0	1	1	0	1	2	0	0	0	2	0
57	1	1	0	0	0	0	2	2	2	2	0	0	0	0	0	0	0	1	1	0	0	0	0	0	0	0	0	2	0	0	2	1	1	1	0	2	1	0	0	2	0	0	0	2	0	0	0	0	0
58	0	1	0	0	0	0	2	2	0	0	0	1	1	0	0	0	0	0	0	2	0	0	0	0	0	0	0	1	2	2	0	0	1	2	0	2	2	0	0	0	1	1	1	2	1	0	0	2	0
59	0	1	0	0	0	0	2	2	0	1	0	1	1	0	0	0	0	1	1	1	1	0	0	0	0	1	0	1	2	2	1	1	1	2	1	2	1	0	0	2	0	0	1	1	1	2	0	2	0
60	0	0	0	0	0	0	1	1	1	1	0	0	1	0	0	0	0	1	1	1	0	0	0	0	0	0	0	1	1	1	1	1	2	0	0	2	1	1	0	1	0	0	0	1	0	1	0	1	0
61	1	1	1	1	1	2	0	1	1	1	0	1	1	0	0	0	0	1	1	1	0	0	1	1	1	1	0	2	2	2	1	1	2	1	1	1	1	0	0	1	0	0	0	1	1	2	0	1	0
62	1	0	0	0	0	0	1	1	1	2	1	0	1	0	0	1	0	1	2	0	1	0	0	0	0	1	0	2	2	2	1	0	1	2	0	2	1	0	0	2	0	0	1	1	1	2	0	1	0
63	0	0	0	0	0	1	0	0	2	2	0	0	0	0	0	0	1	2	2	0	2	1	0	0	0	1	0	2	2	2	1	1	1	1	1	1	1	0	0	1	0	0	0	0	0	1	0	2	0
64	1	1	0	0	0	0	2	2	0	1	0	1	1	0	0	0	1	1	0	2	1	0	1	1	1	1	0	1	2	2	0	1	2	1	0	1	2	0	0	1	0	0	1	2	1	1	0	1	0
65	1	0	0	0	0	1	1	1	1	1	1	1	1	0	0	0	0	0	0	2	0	0	0	0	0	0	0	1	1	0	1	0	1	1	0	2	1	0	0	1	0	0	1	1	1	1	0	1	0
66	1	1	0	0	0	0	1	2	0	1	0	1	1	0	0	0	0	0	1	1	0	0	0	0	0	1	0	2	2	2	2	1	2	0	0	2	2	1	0	1	0	0	0	1	2	1	0	1	0
67	1	2	0	0	0	0	1	2	0	0	1	1	1	0	0	0	0	1	1	0	0	1	0	0	0	1	0	2	2	1	0	1	1	1	0	1	1	0	0	1	0	0	1	1	1	0	0	0	2
68	0	0	0	0	0	0	0	1	1	1	0	0	1	0	0	0	0	0	1	1	0	0	0	0	0	2	0	1	1	1	1	2	2	0	0	0	1	0	0	1	0	0	0	0	0	1	0	0	0
69	0	2	0	0	0	0	0	0	2	2	0	1	2	0	0	0	0	1	1	0	1	0	1	1	1	2	0	2	1	1	1	1	2	2	0	2	1	0	1	1	0	1	0	1	0	2	0	2	0
70	1	2	0	0	0	0	2	2	0	0	0	0	1	0	0	0	0	0	0	0	0	0	0	0	0	0	0	1	2	2	1	0	1	1	1	1	2	1	0	0	0	0	0	0	0	0	0	2	0
71	0	1	0	0	0	0	2	2	0	1	1	1	1	0	0	0	1	1	1	1	0	0	0	0	0	1	0	2	1	1	2	0	1	0	0	2	1	0	0	2	0	0	0	0	0	0	0	1	0
72	1	1	0	0	0	0	1	2	1	1	0	0	1	0	0	0	0	1	1	1	0	0	0	0	0	2	0	2	1	1	2	1	1	2	1	1	2	0	0	0	1	0	0	2	0	1	0	1	0
73	0	2	0	0	0	0	1	1	1	1	0	0	0	0	0	0	0	0	0	1	0	0	0	0	0	1	0	1	1	1	1	0	2	1	1	2	1	0	1	1	0	1	0	2	1	0	0	2	0
74	0	1	0	0	0	1	1	1	1	1	0	0	0	0	0	0	0	1	0	2	0	0	0	0	0	0	0	2	2	2	0	0	1	2	1	1	2	0	0	2	0	0	0	2	0	0	0	1	1
75	0	0	0	0	0	0	2	2	1	1	0	1	1	0	0	1	0	1	1	0	0	0	1	1	1	0	0	2	1	1	2	1	2	0	0	1	2	1	1	1	1	0	0	0	2	0	0	2	0
76	1	0	0	0	0	0	0	1	1	1	0	0	1	0	0	0	0	1	0	2	0	0	0	0	0	0	0	2	2	2	2	1	1	1	1	2	1	0	0	1	0	0	1	1	1	0	0	0	0
77	1	2	0	0	0	0	2	2	0	1	1	0	0	0	0	0	0	0	1	1	1	0	0	0	0	0	0	2	1	1	2	1	1	1	0	2	2	2	0	0	0	0	0	1	0	0	0	1	0
78	1	0	0	0	0	0	2	2	1	1	0	1	1	0	0	0	0	1	0	1	0	0	0	0	0	2	0	2	2	2	1	0	1	2	0	2	2	2	0	0	0	0	0	1	0	0	0	0	1
79	0	2	0	0	0	1	1	2	0	1	0	0	0	0	0	0	0	1	0	2	0	0	1	0	0	0	0	2	2	1	0	0	1	2	0	2	2	0	1	1	1	0	0	1	0	0	0	1	0
80	1	0	0	0	0	0	1	1	1	2	0	0	0	0	0	0	0	1	0	2	0	1	0	0	0	2	0	2	2	2	1	0	0	2	0	2	1	0	0	0	0	0	0	2	0	0	0	1	1
81	1	1	0	0	0	1	1	1	1	2	0	0	1	0	0	0	0	1	0	1	0	0	0	0	0	2	0	1	1	1	0	0	1	1	0	1	2	0	0	1	0	0	0	2	0	0	0	1	1
82	1	2	0	0	0	0	0	0	2	2	0	1	1	0	0	0	0	0	0	2	0	0	1	1	1	0	0	1	2	2	0	1	2	0	0	2	0	0	0	2	0	0	0	2	0	1	0	1	0
83	0	1	0	0	0	0	2	2	0	0	1	0	0	0	0	0	0	1	1	0	1	1	1	1	1	0	0	1	1	1	1	0	0	2	0	2	2	0	0	0	0	0	1	1	1	1	0	1	0
84	1	1	1	0	0	0	0	0	2	2	0	0	0	0	0	0	0	0	1	1	1	0	0	0	0	0	0	0	2	2	0	1	2	1	0	1	1	0	0	2	0	1	0	1	1	0	0	1	0
85	1	1	0	0	0	1	0	1	1	1	0	0	1	0	0	0	0	0	2	0	1	0	1	0	0	1	0	1	1	2	1	0	1	0	0	1	0	0	0	2	0	0	0	1	0	1	0	0	0
86	0	1	2	0	1	0	1	1	1	1	0	0	0	0	0	0	0	1	0	2	0	0	0	0	0	1	0	2	2	2	1	0	0	2	0	2	1	0	0	1	0	0	0	0	0	0	1	1	0
87	1	0	1	0	1	0	1	1	1	1	1	0	0	0	0	0	0	0	0	2	0	0	0	0	0	2	0	2	2	1	0	0	2	1	1	1	2	0	0	0	0	0	0	0	0	1	0	1	0
88	1	2	0	0	0	0	1	1	1	2	0	1	2	0	0	1	0	1	2	0	1	0	1	1	1	0	0	2	2	2	0	0	0	2	0	2	1	0	1	1	0	0	1	1	1	2	0	2	0
89	0	2	0	0	0	0	2	2	1	1	0	0	1	0	0	0	0	1	0	1	0	0	0	0	0	1	0	1	2	2	0	1	2	0	0	2	2	0	0	0	0	1	1	2	1	0	0	0	0
90	1	1	0	0	0	0	0	1	1	1	0	1	2	0	0	1	0	0	1	1	0	0	0	0	0	0	1	2	2	2	0	0	2	1	0	2	2	1	0	0	0	1	0	1	1	0	0	2	0
91	0	1	0	0	0	0	1	1	1	1	0	0	1	0	0	0	0	1	0	2	0	0	0	0	0	1	0	2	2	2	0	0	1	2	0	2	1	0	0	2	0	0	0	2	0	1	0	1	0
92	0	1	0	0	0	0	0	1	1	1	1	0	0	0	0	0	0	0	0	1	0	0	1	0	0	0	0	1	2	2	0	2	1	1	0	1	2	1	1	1	1	0	1	1	1	1	0	2	0
93	1	2	0	0	0	1	1	1	1	2	0	1	1	0	0	0	0	1	2	0	2	0	0	0	0	0	0	2	2	1	1	0	1	0	0	1	0	0	0	2	0	0	0	1	0	1	0	2	0
94	0	1	0	0	0	0	0	1	1	1	0	0	1	0	0	0	0	1	1	1	1	0	0	0	0	0	0	1	1	1	1	0	0	1	1	2	2	0	0	1	0	0	1	1	1	1	0	2	0
95	0	1	0	0	0	0	1	2	0	0	1	0	1	1	1	1	0	1	1	0	1	0	0	0	0	1	0	1	1	1	0	1	2	2	1	2	1	0	0	0	0	0	1	1	1	0	0	1	0
96	0	1	0	0	0	0	1	1	1	1	0	0	0	0	0	0	0	1	0	2	0	0	1	1	1	0	0	2	1	2	2	1	0	2	0	2	2	1	1	0	0	0	0	2	0	1	0	2	0
97	1	0	0	0	0	0	2	2	0	0	0	0	0	0	0	0	0	0	0	1	0	0	1	0	0	0	0	1	2	2	1	1	1	1	0	1	2	0	0	0	1	0	1	1	1	1	0	2	0
98	0	0	0	0	0	1	0	1	1	1	0	0	0	0	0	0	0	0	0	2	0	0	1	0	0	0	0	1	2	2	1	2	2	2	1	2	2	1	0	1	0	0	1	1	0	1	0	2	0
99	0	1	0	0	0	0	2	2	1	1	1	1	1	0	0	0	0	0	2	0	0	0	0	0	0	1	0	2	1	1	2	1	1	2	1	2	2	1	1	1	1	0	2	2	1	1	0	0	0
100	1	0	0	0	0	1	2	2	0	0	2	0	1	0	0	0	0	1	1	1	1	0	0	0	0	1	0	2	2	2	2	0	1	2	1	2	1	0	0	1	0	0	1	2	1	2	0	1	0
101	1	1	0	0	0	0	1	2	0	0	1	1	1	0	0	0	0	0	1	0	1	0	0	0	0	2	0	2	2	1	2	0	0	1	1	2	0	0	0	1	0	0	0	2	0	1	0	2	0
102	0	0	1	0	1	0	0	1	0	0	1	0	0	0	0	0	0	2	2	0	0	0	1	0	0	0	0	1	2	2	0	0	1	2	2	2	0	0	0	2	0	1	0	2	0	0	0	1	0
103	0	1	0	0	0	1	1	2	0	1	0	0	1	0	0	1	0	1	0	2	0	0	0	0	0	0	0	2	2	2	1	2	2	1	1	2	0	0	0	1	0	0	0	1	2	1	0	1	0
104	0	1	0	0	0	0	1	1	1	1	1	0	1	0	0	1	1	1	0	2	1	0	1	1	1	1	0	1	1	1	0	0	2	2	2	2	0	0	0	1	0	0	0	2	0	0	0	2	0
105	0	0	0	0	0	1	1	2	1	1	0	1	2	0	0	0	0	1	0	1	1	0	0	0	0	1	0	1	1	1	0	0	2	2	1	2	0	0	0	2	0	0	0	1	0	1	0	1	1
106	1	1	0	0	0	0	2	2	0	0	0	0	1	0	0	0	0	1	1	1	0	0	0	0	0	0	1	2	2	2	0	0	2	1	0	1	0	0	0	2	0	0	0	2	0	1	0	2	0
107	1	2	0	0	0	0	2	2	0	1	1	2	2	0	0	0	0	0	1	1	1	0	0	0	0	1	0	2	2	2	0	0	2	1	1	1	2	0	0	1	0	0	1	2	0	0	0	1	0
108	1	2	0	0	0	0	1	2	0	0	1	0	0	0	0	0	1	1	1	0	1	0	0	0	0	2	0	2	2	2	0	0	1	1	0	2	2	0	0	0	1	0	1	1	1	2	0	2	0
109	0	1	1	0	1	0	0	1	1	1	0	0	1	0	0	0	0	0	2	0	1	0	0	0	0	1	0	2	2	1	1	1	2	2	0	2	2	0	0	1	0	0	0	2	1	1	0	0	0
110	0	1	0	0	0	0	2	2	0	1	1	1	2	0	0	1	0	1	1	1	1	0	1	0	0	1	0	1	1	1	0	0	2	1	1	1	2	2	0	0	0	0	1	2	1	1	0	1	0
111	1	0	0	0	0	0	2	2	0	0	0	0	0	0	0	0	0	0	1	1	0	0	0	0	0	1	0	2	1	1	2	2	2	0	0	1	2	0	0	1	0	0	0	2	0	1	0	1	1
112	1	1	0	0	0	0	2	2	1	1	0	1	0	0	0	1	0	1	0	2	0	0	0	0	0	1	0	2	2	2	1	1	1	1	0	1	2	0	0	0	0	0	0	2	0	1	0	2	0
113	1	1	0	0	0	1	2	2	0	1	1	1	1	0	0	0	0	0	0	2	0	1	0	0	0	1	0	2	1	1	2	0	1	1	0	1	0	0	0	2	0	0	0	2	0	1	0	1	0
114	1	0	0	0	0	1	1	2	0	0	1	0	1	0	0	0	0	1	0	2	0	0	0	0	0	0	0	0	1	2	1	0	2	1	0	2	1	0	0	1	0	0	0	1	0	0	0	2	0
115	0	1	0	0	0	0	1	1	0	0	1	0	2	0	0	1	0	1	0	2	0	0	0	0	0	1	0	1	1	2	1	0	2	2	0	1	1	0	1	0	0	0	0	1	0	1	0	1	0
116	0	1	0	0	0	0	1	2	0	0	1	0	1	0	0	0	0	1	0	2	0	0	0	0	0	0	0	1	2	2	0	1	0	1	0	2	1	1	0	1	0	0	0	1	1	0	0	1	1
117	1	2	0	0	0	0	2	2	0	0	0	0	0	0	0	0	0	1	0	2	0	0	0	0	0	1	0	2	2	1	0	1	1	1	0	1	1	0	1	1	1	0	0	1	0	0	0	2	0
118	0	1	0	0	0	0	2	2	0	0	1	0	2	1	1	1	0	2	0	2	0	0	0	0	0	2	0	2	2	2	2	1	2	0	0	1	2	1	1	2	2	0	0	0	0	1	0	1	0
119	0	2	0	0	0	0	0	0	2	2	0	0	0	0	0	0	0	0	1	1	0	0	0	0	0	0	0	2	2	2	0	1	1	1	0	2	2	0	0	0	0	0	0	0	1	1	0	1	0
120	0	2	0	0	0	0	0	1	0	0	1	0	0	0	0	0	0	0	0	1	0	0	0	0	0	1	0	2	2	2	0	1	1	1	0	2	1	0	0	2	0	0	0	2	0	0	0	1	1
121	1	2	0	0	0	0	2	2	0	1	1	1	0	0	0	1	0	1	1	1	1	0	0	0	0	0	0	1	2	2	0	2	2	0	0	0	2	2	0	0	0	0	0	1	0	1	0	1	0
122	1	1	0	0	0	0	2	2	1	1	1	0	2	0	0	1	0	2	1	1	1	0	1	1	1	2	0	2	2	2	1	0	1	0	0	1	0	0	0	1	0	0	0	2	0	1	0	0	0
123	1	2	0	0	0	0	2	2	0	0	0	0	0	0	0	0	0	0	0	2	0	0	0	0	0	2	0	2	2	2	0	0	1	2	1	2	2	0	0	1	0	0	0	0	2	0	1	1	0
124	1	1	0	0	0	0	2	2	1	1	1	1	2	0	0	0	0	1	0	2	0	0	2	1	1	1	0	2	2	2	0	2	2	0	0	0	0	0	0	2	0	1	0	2	1	0	0	1	1
125	0	2	0	0	0	0	1	1	1	2	0	0	1	0	0	0	0	0	2	0	0	0	0	0	0	0	0	2	2	2	0	2	2	2	1	2	1	0	0	1	0	0	1	2	0	0	0	1	0
126	0	1	0	0	0	0	1	1	0	0	2	1	1	0	0	0	0	0	0	1	0	1	0	0	0	0	0	2	2	2	2	0	1	1	0	1	1	0	1	1	0	1	0	2	0	0	0	1	0
127	0	1	0	0	0	0	2	2	0	0	2	0	2	0	0	0	0	2	1	1	1	0	0	0	0	1	0	2	2	2	2	0	1	2	0	2	2	0	0	0	1	0	0	1	0	1	0	0	2
128	0	2	0	0	0	0	0	1	1	1	0	1	2	0	0	0	0	0	1	0	1	0	1	1	1	1	1	2	2	2	1	0	1	2	0	2	2	0	0	0	0	1	0	2	1	0	0	1	1
129	1	1	0	0	0	0	1	1	2	2	0	0	0	0	0	0	0	0	2	0	1	0	1	0	0	0	0	0	2	2	0	0	1	2	0	2	1	0	0	1	0	0	0	1	0	1	0	1	1
130	0	1	1	0	0	0	1	1	1	2	0	1	1	0	0	0	0	0	1	1	0	0	0	0	0	2	0	2	2	2	0	0	1	0	0	2	2	1	0	0	0	2	0	2	0	0	0	2	0
131	0	2	0	0	0	0	2	2	1	1	1	0	1	0	0	0	0	0	0	1	0	0	0	0	0	1	1	2	2	2	1	1	0	1	0	1	0	0	0	2	0	1	0	1	1	0	0	0	0
132	0	1	0	0	0	1	1	1	1	2	0	2	1	0	0	1	0	0	1	1	1	0	0	0	0	0	2	2	2	2	1	0	0	2	0	2	1	0	0	1	0	0	0	2	0	0	0	1	0
133	0	2	1	0	0	0	1	1	1	1	0	0	0	0	0	0	1	2	1	1	1	0	0	0	0	2	0	2	2	2	1	0	0	2	0	2	1	1	1	2	1	1	0	2	1	0	0	2	0
134	1	2	0	0	0	1	2	2	0	0	1	0	0	0	0	0	0	0	0	2	1	1	0	0	0	1	0	1	1	2	1	0	1	2	1	2	0	0	0	1	0	0	1	1	1	1	0	1	0
135	0	1	0	0	0	0	0	1	0	0	1	0	2	0	0	1	0	0	1	1	0	1	1	0	0	1	0	2	2	2	2	2	1	1	0	1	2	1	0	0	0	0	0	2	1	0	0	1	0
136	1	1	0	0	0	0	2	2	1	1	1	0	0	0	0	0	0	1	1	1	1	0	0	0	0	2	0	2	2	2	1	1	1	0	0	1	0	0	0	2	0	0	1	2	1	1	0	2	0
137	1	0	0	0	0	1	1	1	2	2	0	0	1	0	0	0	0	2	0	2	0	0	0	0	0	1	0	2	2	2	0	0	2	1	0	2	1	1	0	1	0	0	0	2	0	2	0	2	0
138	0	1	0	0	0	0	1	1	1	1	1	1	1	0	0	1	0	0	0	1	0	0	0	0	0	2	0	2	2	1	2	1	2	0	0	1	1	1	1	0	0	0	2	2	1	1	0	2	0
139	0	2	0	0	0	0	0	0	2	2	0	1	1	0	0	0	0	0	0	2	0	0	0	0	0	2	0	2	2	2	0	0	1	2	1	2	1	1	0	1	0	0	0	1	0	0	0	1	0
140	1	2	0	0	0	0	1	1	1	2	0	0	0	0	0	0	0	0	1	1	1	0	0	0	0	1	0	2	2	2	0	2	2	1	1	2	2	1	0	0	0	0	0	1	1	0	0	1	1
141	0	2	0	0	0	0	2	2	0	0	2	0	0	0	0	0	0	2	1	1	0	0	0	0	0	0	0	2	2	2	1	1	1	2	1	2	2	0	0	1	0	1	0	1	1	1	0	2	0
142	1	1	0	0	0	1	1	1	1	1	0	1	1	0	0	0	0	1	1	1	1	0	0	0	0	0	0	2	2	2	0	0	1	1	0	2	1	1	0	0	0	0	0	0	0	0	0	1	0
143	0	1	0	0	0	1	2	2	0	1	1	1	2	0	0	0	0	1	2	0	1	0	0	0	0	1	0	2	2	2	1	1	1	2	1	1	1	0	0	2	0	0	0	2	0	1	0	1	0
144	0	1	0	0	0	1	2	2	0	0	0	1	2	0	0	0	1	2	1	1	1	0	0	0	0	1	0	2	2	2	0	0	1	1	0	1	2	0	0	1	0	1	0	2	2	0	0	1	0
145	1	0	0	0	0	0	2	2	0	1	0	0	1	0	0	0	0	0	2	0	0	1	0	0	0	1	0	1	2	2	0	0	2	1	1	1	2	0	0	2	0	0	0	0	1	1	0	1	0
146	0	2	0	0	0	0	1	2	0	0	1	0	0	0	0	0	0	0	0	2	0	0	0	0	0	2	0	1	2	2	1	2	2	0	0	1	1	0	0	0	0	0	0	1	0	0	0	1	0
147	1	1	0	0	0	0	1	1	1	1	1	1	1	0	0	0	0	0	1	1	0	0	0	0	0	2	0	1	1	1	2	1	2	0	0	2	2	1	1	1	1	0	1	2	2	2	0	2	0
148	0	2	0	0	0	0	2	2	0	1	1	0	0	0	0	0	0	1	1	1	1	0	0	0	0	0	0	2	1	1	1	2	2	1	0	2	2	0	0	0	1	0	0	1	0	0	0	2	0
149	0	1	0	0	0	0	1	1	1	2	0	2	2	0	0	0	0	0	0	2	0	0	1	0	0	0	0	2	1	1	1	1	1	2	1	2	1	0	1	1	0	1	0	1	1	1	0	1	0
150	0	2	0	0	0	0	2	2	0	1	1	1	0	0	0	1	0	0	0	1	0	1	0	0	0	1	0	1	2	2	0	0	0	1	0	2	0	0	0	2	0	1	0	2	0	1	0	2	0
151	0	2	0	0	0	0	2	2	0	2	1	1	1	0	0	0	0	1	0	0	0	0	0	0	0	1	0	2	2	1	0	0	1	0	0	1	1	0	0	0	0	0	0	1	0	0	0	1	1
152	1	1	0	0	0	0	0	0	1	1	1	0	0	0	0	0	0	0	1	1	0	0	0	0	0	0	1	2	2	2	0	0	1	2	1	2	2	0	0	0	0	1	0	1	0	1	0	1	0
153	0	0	0	0	0	1	1	1	2	2	0	1	1	0	0	0	0	0	0	1	0	0	0	0	0	1	0	2	2	2	1	0	2	2	0	2	1	0	1	1	1	0	0	2	0	1	0	2	0
154	1	1	0	0	0	0	0	1	1	1	1	0	0	0	0	0	0	1	1	1	0	1	0	0	0	1	0	2	2	2	0	0	1	1	0	2	0	0	0	1	1	1	0	2	1	0	0	1	1
155	1	1	0	0	0	0	2	2	0	1	0	1	2	0	0	0	0	1	1	1	1	0	0	0	0	1	0	2	2	2	1	0	2	1	0	2	1	0	0	0	1	0	0	2	1	1	0	0	1
156	1	1	0	0	0	0	1	1	1	2	0	2	1	0	0	1	0	1	0	2	0	0	2	0	0	0	0	2	2	1	1	1	1	1	0	2	2	1	0	1	0	0	0	1	0	1	0	1	0
157	1	1	1	0	0	0	1	2	0	0	1	0	1	0	0	1	0	1	0	2	1	0	1	1	1	0	0	2	2	2	0	0	2	0	0	2	2	0	0	1	0	0	0	2	1	0	0	1	0
158	1	1	0	0	0	0	1	2	0	0	1	1	1	0	0	0	0	0	2	0	0	0	0	0	0	1	0	2	2	2	0	1	2	2	1	2	1	0	0	2	0	0	2	2	0	1	0	1	0
159	0	0	0	0	0	0	0	0	2	2	0	0	1	0	0	0	0	1	2	0	2	0	0	0	0	1	0	1	1	1	1	0	1	1	0	2	2	0	0	0	1	0	0	1	0	1	0	2	0
160	0	1	0	0	0	0	2	2	0	1	1	1	1	0	0	0	0	0	1	1	1	0	0	0	0	1	0	2	2	2	1	1	2	1	0	2	1	0	0	1	0	0	0	1	0	0	0	2	0
161	1	1	0	0	0	0	1	1	1	1	0	0	1	0	0	0	0	0	0	2	0	1	1	1	1	0	0	2	2	2	1	2	2	0	0	1	0	0	0	0	0	0	1	2	2	2	0	2	0
162	1	1	0	0	0	0	1	1	1	1	1	0	1	0	0	0	0	1	0	2	0	1	0	0	0	0	0	2	2	2	1	1	1	2	1	2	0	0	0	2	0	0	0	2	1	1	0	2	0
163	1	1	0	0	0	0	2	2	0	0	2	1	1	0	0	0	1	1	1	1	0	0	0	0	0	2	0	1	2	2	0	0	1	2	0	1	0	0	0	2	0	1	0	1	1	1	0	1	1
164	1	1	0	0	0	0	0	0	2	2	0	0	1	0	0	1	0	1	0	1	0	1	0	0	0	1	0	0	2	2	0	0	1	1	0	1	1	1	0	1	0	2	0	2	0	1	0	2	0
165	0	2	0	0	0	0	2	2	0	1	1	0	1	0	0	0	0	1	0	2	0	1	0	0	0	0	0	2	2	2	2	0	2	1	1	2	0	0	0	2	0	0	0	2	0	0	0	2	0
166	1	1	0	0	0	0	2	2	2	2	0	1	2	0	0	0	0	0	1	1	1	0	1	1	1	1	0	1	2	2	0	0	2	1	1	2	1	0	0	1	0	0	1	2	1	0	0	2	0
167	0	0	0	0	0	0	2	2	0	0	2	1	1	0	0	0	0	1	0	2	1	0	1	0	0	2	0	2	1	1	1	0	2	2	1	2	0	0	0	1	0	0	0	1	0	0	0	2	0
168	0	1	0	0	0	0	2	2	0	1	0	1	1	0	0	0	0	0	1	1	1	0	1	0	0	1	1	2	2	2	0	2	2	0	0	0	1	0	0	2	1	0	0	0	1	1	0	1	1
169	0	2	0	0	0	0	2	2	0	0	2	0	0	0	0	0	0	0	1	0	0	0	1	0	0	0	0	1	1	1	0	0	0	2	1	2	2	0	0	0	0	0	1	1	1	2	0	2	0
170	0	0	0	0	0	0	0	1	1	1	0	1	0	0	0	1	0	0	1	1	1	0	1	0	0	1	0	2	2	2	0	0	1	1	0	2	1	0	0	2	0	0	1	2	1	1	0	2	0
171	0	1	0	0	0	1	0	1	2	2	0	0	1	0	0	0	0	0	1	1	1	0	0	0	0	1	0	2	2	2	0	0	1	2	1	2	1	0	0	1	0	0	1	2	0	1	0	2	0
172	1	1	1	1	1	1	1	1	1	2	0	0	1	0	0	0	0	0	0	2	0	0	1	1	1	0	0	1	2	2	0	0	1	2	2	2	1	0	0	1	0	0	0	1	0	1	0	0	0
173	1	2	1	0	0	1	2	2	0	0	2	0	1	0	0	0	0	0	1	0	1	0	0	0	0	1	0	1	1	0	2	1	1	1	1	2	1	0	0	1	0	0	0	2	0	1	0	2	0
174	1	1	1	0	1	0	2	2	0	0	2	0	0	0	0	0	0	2	2	0	0	1	0	0	0	0	0	2	2	2	1	1	1	2	0	2	2	1	1	1	1	0	0	2	1	2	0	2	0
175	0	1	0	0	0	1	2	2	0	0	1	0	1	0	0	0	0	1	1	1	0	0	1	0	0	0	0	1	2	2	0	0	1	1	0	1	2	1	0	1	0	0	0	1	0	1	0	2	0
176	0	1	0	0	0	1	2	2	0	1	0	1	1	0	0	0	1	1	0	2	0	0	1	0	0	1	0	2	1	1	1	0	2	2	2	2	0	1	0	1	0	0	0	2	0	1	0	0	2
177	0	1	0	0	0	0	2	2	0	0	2	0	0	0	0	0	0	0	1	1	1	0	0	0	0	1	0	2	2	2	0	1	2	2	0	2	1	0	0	1	0	1	0	2	1	0	0	1	0
178	1	0	0	0	0	1	0	1	1	1	1	1	2	0	0	0	1	1	2	0	1	0	0	0	0	1	0	1	2	2	1	0	2	2	0	2	0	1	0	1	0	0	1	1	1	0	0	2	0
179	0	1	1	1	1	1	1	2	0	1	0	1	2	0	0	0	0	1	0	1	0	0	0	0	0	0	0	2	2	2	1	2	2	0	0	1	1	0	0	1	0	0	2	2	1	0	0	0	0
180	0	2	0	0	0	0	1	1	0	0	2	0	0	0	0	0	0	1	2	0	1	0	0	0	0	0	1	1	1	1	1	0	1	0	0	1	1	0	0	1	0	0	1	2	0	1	0	2	0
181	1	1	0	0	0	0	0	0	2	2	0	2	1	0	0	1	0	1	1	1	1	0	0	0	0	1	0	2	2	2	0	1	1	0	0	0	1	0	0	2	0	0	1	2	0	1	0	1	0
182	0	1	0	0	0	0	2	2	0	0	0	0	1	0	0	0	0	1	0	2	0	0	0	0	0	2	0	2	2	1	1	1	1	1	0	1	2	0	0	1	0	0	0	2	0	2	0	2	0
183	0	1	0	0	0	1	1	1	1	1	1	1	2	0	0	0	0	1	2	0	1	0	1	1	1	1	0	1	2	2	1	1	2	1	0	2	1	1	0	1	0	0	0	0	0	1	0	1	0
184	1	1	0	0	0	0	0	0	2	2	0	0	0	0	0	0	0	0	0	2	0	0	0	0	0	0	0	2	2	2	1	0	1	1	0	2	2	0	0	0	0	0	0	1	0	0	0	2	0
185	0	2	1	0	0	0	2	2	0	0	0	0	1	0	0	1	0	0	2	0	0	0	0	0	0	0	0	1	2	2	1	0	0	0	0	1	2	0	0	1	0	0	0	2	0	0	0	2	0
186	1	0	0	0	0	0	1	1	1	1	0	0	1	0	0	1	0	0	1	1	1	0	1	1	1	0	0	1	2	2	0	1	1	1	1	2	1	0	0	2	0	0	0	1	0	0	0	0	0
187	0	2	1	0	0	0	2	2	0	2	1	1	0	0	0	1	0	1	0	2	0	0	2	1	1	0	0	2	2	2	1	2	1	1	0	2	2	1	1	2	1	0	0	1	0	1	0	2	0
188	0	1	0	0	0	0	1	2	1	2	0	0	0	0	0	0	0	0	2	0	1	0	0	0	0	2	0	2	2	2	1	0	2	2	2	2	1	0	0	2	1	0	0	1	0	0	0	2	0
189	0	0	0	0	0	1	1	1	1	2	0	0	0	0	0	0	0	1	1	1	1	0	0	0	0	2	0	0	1	1	1	0	2	0	0	1	2	0	0	2	1	0	0	1	0	0	0	1	1
190	1	0	0	0	0	0	2	2	0	0	2	0	1	0	0	0	0	0	0	2	0	0	0	0	0	0	0	1	1	1	1	0	0	0	0	2	1	0	1	1	0	0	2	2	1	1	0	1	1
191	1	0	0	0	0	2	2	2	0	1	1	0	0	0	0	0	0	0	1	1	0	0	0	0	0	1	0	1	2	2	0	1	1	1	0	2	2	1	0	0	0	0	0	2	0	0	0	2	0
192	1	0	0	0	0	0	2	2	0	0	1	0	1	0	0	0	0	0	1	1	1	0	0	0	0	1	0	2	1	1	1	0	2	1	0	2	2	0	1	0	0	0	0	1	1	1	0	2	0
193	1	1	1	1	1	1	1	1	1	1	1	1	1	0	0	0	0	0	0	2	0	0	0	0	0	1	1	2	2	2	0	0	2	0	0	1	2	1	0	1	0	0	1	2	1	1	0	1	0
194	1	1	0	0	0	0	1	1	2	2	0	0	0	0	0	0	0	1	1	1	1	0	0	0	0	2	0	2	2	2	2	1	1	1	0	1	2	1	1	1	1	1	0	1	1	1	0	2	0
195	0	1	0	0	0	0	2	2	0	1	0	0	0	0	0	0	1	1	0	2	0	0	0	0	0	1	2	2	2	2	1	0	1	1	1	2	1	0	0	1	0	0	0	2	0	0	0	1	1
196	1	2	0	0	0	0	1	1	1	1	1	0	0	0	0	0	0	1	1	1	0	0	0	0	0	1	0	0	1	2	1	1	1	1	0	2	1	1	0	1	0	0	1	2	1	1	0	2	0
197	1	1	0	0	0	0	1	1	1	1	0	0	0	0	0	0	0	0	2	0	0	0	1	0	0	2	0	1	2	2	1	1	1	2	1	2	1	0	0	1	0	0	1	1	0	1	0	1	1
198	1	1	0	0	0	0	2	2	0	0	2	0	1	0	0	0	1	1	1	1	0	0	0	0	0	0	0	2	1	1	2	0	1	1	1	2	2	0	0	1	1	0	0	0	1	0	0	2	0
199	0	0	0	0	0	0	0	0	2	2	0	0	2	0	0	0	0	0	2	0	0	0	1	0	0	0	1	1	2	2	0	0	2	1	0	1	2	0	1	1	0	0	2	2	1	1	0	1	0
200	0	0	1	0	1	0	1	1	1	2	0	0	0	0	0	0	0	0	1	0	0	0	0	0	0	1	0	1	2	2	1	2	2	1	0	2	1	0	0	1	0	1	0	1	1	1	0	1	1
201	0	1	0	0	0	1	0	1	0	0	1	0	0	0	0	0	0	0	0	2	0	0	0	0	0	1	0	1	1	1	1	0	1	1	0	1	0	0	0	2	0	1	1	2	0	1	0	0	0
202	0	1	1	0	0	0	1	1	0	0	0	0	0	0	0	0	0	0	1	1	1	0	1	1	1	1	0	2	2	2	0	0	2	2	2	2	1	0	0	1	0	0	1	2	0	0	0	0	1
203	0	2	0	0	0	0	1	1	0	2	0	0	1	0	0	0	0	0	0	1	0	0	1	0	0	0	0	2	2	2	1	0	1	2	0	2	1	0	0	1	0	0	0	1	1	2	0	0	0
204	0	0	0	0	0	0	2	2	0	0	0	0	0	0	0	0	0	0	0	1	0	0	1	1	1	1	1	1	1	1	1	0	2	0	0	1	0	0	0	2	0	0	1	2	0	0	0	2	0
205	1	1	0	0	0	0	1	1	0	0	1	1	1	0	0	0	0	0	0	2	0	0	0	0	0	1	0	2	2	1	1	0	1	1	0	1	1	0	0	1	0	0	1	1	1	1	0	2	0
206	0	1	0	0	0	0	1	1	1	1	0	1	2	0	0	0	0	1	0	2	0	0	1	1	1	1	0	2	1	2	1	0	1	2	0	1	2	1	1	1	1	0	0	0	0	0	0	0	1
207	1	1	0	0	0	0	1	2	0	0	1	1	0	0	0	1	0	0	0	2	0	0	0	0	0	0	0	2	2	2	1	0	2	1	1	1	2	0	0	1	0	0	0	1	0	1	0	2	0
208	1	1	0	0	0	0	0	0	2	2	0	1	0	0	0	1	0	0	0	1	0	0	0	0	0	0	0	1	2	2	0	0	2	0	0	1	0	0	0	1	0	0	0	0	0	0	0	0	1
209	1	1	1	0	0	0	2	2	0	1	0	1	2	0	0	0	0	1	0	2	0	0	0	0	0	0	0	1	1	1	1	0	2	2	2	2	2	0	0	0	0	0	0	0	1	1	0	2	0
210	0	1	0	0	0	1	2	2	0	1	1	1	2	0	0	1	0	1	0	2	0	0	0	0	0	0	0	0	2	2	0	0	2	2	0	2	0	0	0	2	0	0	2	2	1	1	0	0	0
211	1	1	0	0	0	0	1	1	1	1	0	0	0	0	0	0	0	0	1	1	0	0	2	0	0	1	0	1	2	2	0	0	2	0	0	2	2	2	0	0	0	0	0	1	0	1	0	0	0
212	0	2	0	0	0	0	1	2	0	0	0	0	0	0	0	0	0	0	0	2	0	0	0	0	0	0	0	2	2	2	1	1	2	0	0	2	0	0	0	2	0	0	0	1	0	0	0	2	0
213	1	0	0	0	0	1	1	1	0	0	1	0	1	0	0	0	0	0	1	1	0	0	0	0	0	1	0	1	1	1	1	1	2	2	0	2	1	0	0	1	0	0	0	1	0	1	0	0	0
214	1	1	0	0	0	1	1	2	0	0	1	0	1	0	0	0	1	1	1	1	0	0	0	0	0	1	0	2	2	2	0	1	0	1	0	2	0	0	0	1	0	0	0	1	1	1	0	1	1
215	0	0	0	0	0	0	1	1	1	2	0	0	0	0	0	0	0	0	0	1	0	0	0	0	0	1	0	2	2	2	1	1	2	1	1	2	1	0	0	1	1	0	1	2	1	1	0	2	0
216	1	1	0	0	0	0	1	1	2	2	0	0	2	0	0	1	0	1	0	2	0	0	0	0	0	1	0	1	2	2	0	1	2	1	0	2	1	0	0	0	0	0	1	1	1	2	0	2	0
217	1	2	0	0	0	0	1	2	0	1	0	0	1	0	0	0	0	1	0	2	0	0	1	0	0	0	0	1	2	2	1	0	2	0	0	2	2	0	0	0	0	0	1	1	0	0	0	2	0
218	1	2	0	0	0	0	1	1	1	1	1	1	0	0	0	0	0	0	1	1	0	0	0	0	0	2	0	1	1	1	0	1	1	1	1	1	0	0	0	1	0	0	0	2	0	0	0	2	0
219	0	2	0	0	0	0	1	1	1	1	1	0	1	0	0	0	0	0	1	1	1	0	0	0	0	0	0	2	1	2	1	0	0	0	0	1	2	0	0	1	1	0	1	1	1	1	0	1	0
220	1	1	0	0	0	0	0	1	1	1	1	0	0	0	0	0	0	2	1	1	1	0	2	1	1	0	0	2	2	2	0	0	2	2	0	2	2	0	0	0	0	0	0	2	0	2	0	1	0
221	0	2	0	0	0	0	1	2	0	0	0	0	0	0	0	0	0	0	0	2	0	0	0	0	0	1	0	2	2	2	1	2	1	1	0	1	1	0	0	1	0	0	1	2	0	1	0	2	0
222	0	1	0	0	0	0	2	2	0	0	2	0	0	0	0	0	0	1	0	2	0	1	0	0	0	0	0	1	1	2	1	1	2	0	0	2	0	0	0	1	0	0	0	0	0	0	0	2	0
223	1	2	0	0	0	0	0	0	1	1	1	0	1	0	0	0	0	1	1	1	1	0	1	1	1	1	0	2	1	1	2	1	2	0	0	0	2	0	0	2	1	0	0	1	0	0	0	2	0
224	1	0	0	0	0	1	2	2	0	0	2	0	1	0	0	0	0	2	1	1	1	0	0	0	0	0	0	2	1	1	1	0	2	1	0	2	1	0	0	2	0	0	1	2	1	0	0	2	0
225	0	1	0	0	0	0	1	1	1	1	1	0	0	0	0	0	0	0	0	1	0	0	0	0	0	1	0	1	2	2	0	1	1	2	0	2	2	0	0	1	0	1	0	2	1	0	0	2	0
226	1	2	0	0	0	0	0	1	1	1	1	0	1	0	0	0	1	1	1	0	1	0	1	0	0	0	0	2	2	2	0	1	1	2	1	2	2	1	0	1	0	0	0	0	0	0	0	2	0
227	0	1	1	1	1	1	1	1	1	1	1	0	0	0	0	0	0	1	2	0	1	0	1	1	1	1	1	1	2	2	0	1	2	2	1	2	1	0	0	2	0	0	0	2	0	1	0	0	1
228	0	2	0	0	0	0	0	0	2	2	0	0	1	0	0	0	0	0	1	1	1	2	0	0	0	1	0	2	2	2	2	0	1	1	0	2	1	0	0	2	1	1	0	2	1	0	0	0	1
229	1	2	0	0	0	0	1	1	1	1	2	1	2	0	0	0	0	1	2	0	0	0	1	0	0	0	0	2	2	2	1	1	0	1	0	1	1	0	1	1	0	0	0	1	0	1	0	1	1
230	1	0	0	0	0	1	1	1	1	1	1	1	0	0	0	0	0	0	1	1	1	0	0	0	0	1	0	2	1	1	2	0	2	0	0	2	2	1	0	1	0	2	0	2	0	0	0	1	0
231	1	2	0	0	0	0	2	2	0	0	0	1	1	0	0	0	0	0	0	1	0	0	0	0	0	2	0	1	2	2	0	1	2	1	1	2	1	0	0	1	0	0	0	1	0	1	0	0	1
232	0	1	0	0	0	1	0	0	2	2	0	0	1	0	0	0	0	0	2	0	1	0	0	0	0	2	0	2	2	2	2	0	2	1	0	1	1	0	0	2	0	0	0	1	0	1	0	0	0
233	1	2	0	0	0	0	2	2	0	1	1	1	2	0	0	0	0	0	0	2	0	0	0	0	0	0	0	2	2	2	1	0	2	2	2	2	0	0	0	2	0	1	0	2	1	0	0	1	1
234	0	0	0	0	0	0	0	0	2	2	0	0	1	0	0	0	0	0	2	0	1	0	1	1	1	1	0	1	1	1	1	1	2	0	0	0	2	0	1	1	0	1	0	2	1	0	0	2	0
235	0	0	0	0	0	0	1	1	1	1	1	0	0	0	0	0	0	0	1	0	1	0	0	0	0	1	0	1	2	2	0	0	0	2	0	2	1	0	0	1	0	0	0	2	0	2	0	0	0
236	1	1	0	0	0	0	2	2	0	0	2	0	0	0	0	0	0	2	0	2	0	0	0	0	0	1	0	1	2	2	0	1	1	2	1	2	1	0	0	0	0	0	2	2	1	1	0	1	1
237	0	2	0	0	0	0	1	2	0	0	1	1	1	0	0	0	0	0	0	2	0	0	0	0	0	0	0	2	2	2	2	1	1	1	0	1	0	0	0	1	0	0	0	0	0	1	0	1	0
238	0	2	0	0	0	0	1	1	1	1	0	0	1	0	0	0	0	0	0	2	0	0	2	1	1	1	1	2	2	2	0	0	1	1	0	2	2	0	0	2	1	0	1	2	1	0	0	1	1
239	0	0	0	0	0	0	1	1	1	1	1	0	0	0	0	0	0	0	0	1	0	0	0	0	0	0	0	2	1	1	1	1	1	2	1	2	1	0	0	1	0	0	1	2	1	0	0	2	0
240	1	0	0	0	0	1	1	2	0	1	0	0	0	0	0	0	1	0	1	1	1	0	0	0	0	0	0	1	1	1	0	1	2	1	0	2	2	1	0	0	0	0	0	1	0	1	0	1	0
241	0	1	0	0	0	0	2	2	0	2	1	0	0	0	0	0	0	0	0	1	0	0	0	0	0	0	0	2	2	2	1	0	0	2	0	2	1	0	0	2	1	0	0	0	0	1	0	1	1
242	1	1	0	0	0	0	0	0	2	2	0	1	2	0	0	0	0	1	1	1	1	0	1	1	1	1	0	2	2	2	2	1	2	0	0	2	0	0	0	2	0	0	0	1	0	0	0	2	0
243	1	1	1	0	1	0	1	1	2	2	0	0	2	1	1	1	1	2	2	0	2	0	0	0	0	1	1	2	2	2	0	0	1	2	1	2	2	1	1	1	1	0	1	2	1	1	0	1	1
244	1	0	1	0	1	0	2	2	0	0	1	0	0	0	0	0	1	2	2	0	2	0	0	0	0	0	0	2	2	2	0	0	1	0	0	2	1	0	1	0	0	1	0	2	0	0	0	0	1
245	0	2	0	0	0	0	0	0	2	2	0	2	2	0	0	0	0	0	1	1	1	1	1	1	1	0	0	1	2	2	0	0	1	1	0	2	0	1	0	1	0	0	0	0	0	1	0	2	0
246	1	0	0	0	0	0	0	1	1	1	0	0	1	0	0	0	0	1	0	2	0	0	0	0	0	2	0	2	2	2	1	0	1	2	0	2	2	0	0	1	0	0	0	0	0	0	0	2	0
247	0	0	0	0	0	0	2	2	0	1	1	0	0	0	0	0	0	1	0	2	1	0	0	0	0	2	0	1	2	2	0	1	2	0	0	1	0	0	0	2	0	1	0	1	1	1	0	2	0
248	0	0	0	0	0	1	0	0	2	2	0	0	1	1	1	1	0	1	2	0	2	1	0	0	0	0	0	2	1	2	2	1	2	2	1	2	2	0	0	0	0	1	0	2	0	1	0	1	0
249	0	0	0	0	0	1	2	2	1	1	0	0	2	1	1	1	1	1	1	0	1	0	1	0	0	0	0	2	2	2	2	1	2	0	0	2	1	0	0	2	1	0	0	2	0	0	0	2	0
250	0	0	0	0	0	1	0	0	1	1	0	0	0	0	0	0	0	1	1	1	1	0	0	0	0	0	0	2	2	1	0	0	2	0	0	1	0	0	0	1	0	0	0	2	0	0	0	2	0
251	0	1	0	0	0	0	0	1	1	1	0	2	2	0	0	0	0	0	0	1	0	0	0	0	0	0	1	1	2	2	0	1	2	0	0	0	1	1	0	1	0	0	2	2	1	0	0	2	0
252	0	1	0	0	0	1	1	2	0	0	0	1	2	0	0	0	0	0	1	1	0	0	0	0	0	1	0	2	2	2	1	0	2	1	1	2	0	0	0	2	0	0	0	0	0	0	0	1	0
253	1	1	0	0	0	1	1	1	1	2	0	1	1	0	0	0	0	2	1	1	1	0	0	0	0	0	0	2	1	1	1	0	1	1	0	2	2	0	0	0	0	0	1	1	0	0	0	2	0
254	0	1	0	0	0	1	0	0	1	1	1	1	1	0	0	0	1	1	0	2	1	0	1	0	0	1	0	1	1	1	2	0	1	1	1	1	1	0	0	1	0	0	0	0	2	0	0	1	1
255	1	0	0	0	0	0	1	1	1	1	0	0	0	0	0	0	1	1	0	1	0	0	0	0	0	1	0	2	2	1	0	1	1	1	0	1	0	0	0	1	0	0	0	2	0	1	0	1	1
256	1	1	0	0	0	0	1	2	0	1	0	1	2	0	0	0	0	0	2	0	1	0	1	1	1	0	0	1	1	1	0	1	1	2	2	2	0	0	0	2	0	0	1	1	1	0	0	1	1
257	0	1	1	0	0	0	1	1	1	1	0	0	0	0	0	0	1	1	1	1	0	0	1	1	1	1	0	1	1	2	1	2	1	1	0	1	1	0	0	1	0	0	0	0	0	0	0	1	0
258	1	0	0	0	0	0	1	1	1	1	2	0	1	0	0	0	1	0	1	1	1	0	2	0	0	0	0	2	2	2	1	2	1	2	1	2	1	0	0	1	0	1	0	2	1	0	0	1	1
259	1	2	0	0	0	0	1	2	0	1	0	0	0	0	0	0	0	0	0	1	0	0	0	0	0	1	1	2	2	2	0	0	2	1	1	2	1	0	0	2	1	0	1	1	1	2	0	1	0
260	1	0	0	0	0	1	1	1	1	1	0	1	1	0	0	0	0	1	2	0	0	0	0	0	0	0	0	0	2	2	0	0	1	1	0	1	1	0	0	2	0	0	0	0	2	0	0	2	0
261	1	2	0	0	0	0	1	1	1	1	1	0	1	0	0	0	0	1	0	1	0	0	1	0	0	0	0	2	1	2	1	2	1	1	0	2	1	0	0	1	0	0	0	2	0	1	0	1	1
262	1	2	0	0	0	0	1	1	1	1	1	0	0	0	0	0	0	1	0	0	0	0	0	0	0	2	1	2	2	2	0	0	2	0	0	2	0	0	0	2	0	0	0	2	0	1	0	2	0
263	0	0	0	0	0	1	2	2	0	0	0	1	1	0	0	0	0	0	0	1	0	0	0	0	0	1	0	2	2	1	0	1	2	2	1	2	0	0	0	2	0	1	0	1	1	0	0	2	0
264	0	1	0	0	0	1	0	0	2	2	0	1	1	0	0	0	0	0	1	1	1	0	1	1	1	2	0	2	2	2	1	1	1	1	0	2	2	1	0	0	0	0	0	2	1	0	0	0	0
265	1	0	0	0	0	1	2	2	0	0	2	0	1	0	0	0	0	1	1	1	0	0	0	0	0	1	1	2	2	2	0	0	0	0	0	1	2	0	1	0	0	1	0	2	0	0	0	2	0
266	1	0	0	0	0	0	1	1	1	1	1	0	0	0	0	0	0	1	1	0	0	0	0	0	0	2	0	1	2	2	1	1	2	2	1	2	1	1	0	1	0	0	1	1	1	0	0	2	0
267	1	1	0	0	0	0	0	1	2	2	0	0	0	0	0	0	0	1	1	1	0	0	0	0	0	1	1	1	2	2	0	1	2	0	0	1	1	0	0	2	0	1	0	2	0	0	0	2	0
268	1	1	0	0	0	0	1	2	0	1	0	1	2	0	0	0	0	1	0	1	0	0	0	0	0	1	0	2	2	2	0	1	2	1	0	2	1	0	0	2	0	0	0	2	0	1	0	0	1
269	1	0	0	0	0	1	1	1	1	1	0	1	1	0	0	0	0	0	1	1	1	1	0	0	0	1	0	0	2	2	0	1	2	2	0	2	2	0	0	1	0	0	0	1	0	0	0	1	1
270	1	0	0	0	0	0	2	2	1	1	1	0	0	0	0	0	0	0	1	1	0	0	0	0	0	2	0	2	2	2	1	0	2	1	0	2	1	1	0	0	0	0	1	2	0	1	0	0	0
271	1	1	1	1	1	1	1	2	0	0	0	2	2	0	0	0	0	0	1	1	0	0	1	1	1	0	0	2	2	1	1	0	1	2	0	2	2	2	0	0	0	0	0	1	0	0	0	1	0
272	0	1	0	0	0	1	0	1	1	1	0	1	1	0	0	0	0	0	1	1	1	0	0	0	0	2	0	2	2	1	1	2	1	1	0	0	1	0	0	2	0	0	0	2	0	0	0	0	0
273	1	0	0	0	0	1	1	1	2	2	0	0	0	0	0	0	0	1	0	2	0	0	0	0	0	2	0	1	1	0	1	0	0	1	0	2	0	0	0	1	0	1	0	1	0	1	0	1	0
274	0	2	0	0	0	0	1	1	1	1	0	0	1	0	0	0	0	1	1	0	1	0	0	0	0	0	0	1	2	2	0	1	2	2	1	2	1	0	0	1	1	0	0	2	0	1	0	2	0
275	1	1	0	0	0	0	1	1	0	0	1	0	1	0	0	0	0	0	1	1	0	0	1	0	0	1	0	2	2	2	1	1	2	0	0	1	2	1	0	0	0	0	0	1	1	1	0	1	0
276	1	1	0	0	0	0	2	2	0	0	1	0	0	0	0	0	0	0	1	1	1	0	0	0	0	2	0	2	2	2	1	0	2	1	0	2	1	0	0	1	0	0	0	0	1	1	0	1	1
277	0	0	0	0	0	0	2	2	0	1	0	1	2	0	0	0	0	0	1	1	1	0	0	0	0	2	0	1	1	1	1	0	1	1	1	1	0	0	0	2	0	0	1	2	1	1	0	2	0
278	0	1	0	0	0	0	0	0	1	1	0	0	2	0	0	0	0	1	1	0	1	0	0	0	0	1	0	2	2	2	0	2	1	2	1	2	2	1	0	1	0	0	1	2	1	1	0	0	1
279	0	1	0	0	0	0	1	1	0	0	0	0	1	0	0	0	0	1	1	1	1	0	0	0	0	1	0	0	2	2	0	0	1	2	0	2	1	0	0	1	0	0	0	1	0	0	0	1	1
280	0	0	0	0	0	0	0	0	2	2	0	0	2	0	0	0	0	0	0	1	0	0	0	0	0	1	0	2	1	1	2	2	2	0	0	1	2	0	0	0	0	1	0	2	2	0	0	0	1
281	1	1	0	0	0	1	2	2	0	0	0	0	0	0	0	0	0	1	1	1	0	0	0	0	0	1	0	1	2	2	0	1	1	0	0	1	1	0	0	2	0	0	1	1	1	2	0	1	0
282	1	1	0	0	0	0	0	0	2	2	0	0	0	0	0	0	0	1	2	0	0	0	0	0	0	0	1	2	2	2	0	0	0	2	1	2	2	0	0	1	1	0	0	1	1	0	0	2	0
283	1	0	0	0	0	0	1	1	2	2	0	0	1	0	0	0	0	0	1	1	0	0	0	0	0	2	0	2	2	2	0	0	1	1	0	1	2	0	1	1	0	0	0	1	1	2	0	1	0
284	0	2	1	0	0	0	2	2	1	1	1	0	0	0	0	0	0	0	0	2	0	1	0	0	0	2	0	1	1	1	1	2	2	1	1	2	2	1	0	1	0	0	0	1	0	0	0	1	1
285	1	2	0	0	0	0	1	1	1	2	0	0	2	1	1	1	0	1	1	1	0	0	0	0	0	1	0	1	1	1	0	1	1	2	1	1	1	0	1	1	0	1	1	2	0	1	0	2	0
286	0	0	0	0	0	1	1	2	0	1	0	0	1	0	0	0	1	1	0	1	0	0	1	0	0	0	0	1	1	1	1	2	1	2	1	2	1	0	0	1	0	0	0	1	0	1	0	1	0
287	0	0	0	0	0	1	0	0	2	2	0	0	1	0	0	0	0	0	0	2	0	0	0	0	0	2	0	1	1	1	0	1	2	1	1	1	2	1	0	1	0	0	0	2	1	1	0	2	0
288	0	1	0	0	0	0	2	2	0	1	1	0	0	0	0	0	0	0	1	1	1	0	0	0	0	2	0	2	1	0	1	1	1	1	0	2	0	1	0	1	0	0	1	1	1	1	0	2	0
289	0	2	0	0	0	0	1	1	1	1	1	1	0	0	0	0	0	0	0	2	0	0	0	0	0	0	0	2	2	2	0	1	2	1	0	2	1	0	0	1	0	0	0	1	0	1	0	1	0
290	1	1	0	0	0	0	1	1	1	1	0	0	1	0	0	0	0	1	2	0	0	1	0	0	0	0	0	2	1	2	2	0	2	2	0	2	1	0	0	1	0	0	2	2	1	0	0	2	0
291	0	1	0	0	0	0	2	2	0	1	0	0	0	0	0	0	0	1	0	1	0	0	1	1	1	0	0	2	2	2	0	0	1	2	1	2	1	0	0	2	0	0	0	0	0	0	0	1	0
292	0	1	0	0	0	0	2	2	0	1	0	0	0	0	0	0	0	0	0	1	0	0	1	1	1	1	0	2	2	2	1	0	1	2	0	2	1	0	0	1	0	0	1	2	1	0	0	1	1
293	0	2	0	0	0	0	2	2	0	0	0	1	2	0	0	0	0	0	1	1	1	0	0	0	0	2	0	2	1	1	2	1	1	1	0	2	1	0	0	2	0	0	1	2	1	0	0	1	0
294	0	0	0	0	0	0	0	0	2	2	0	1	1	0	0	0	0	0	1	1	1	0	0	0	0	1	0	2	2	2	0	1	1	1	0	2	2	0	0	1	0	1	0	1	0	1	0	2	0
295	1	0	0	0	0	1	1	1	1	1	1	1	1	0	0	1	0	1	1	1	0	0	0	0	0	2	1	2	2	2	1	2	1	0	0	0	2	0	0	0	1	0	0	2	0	1	0	2	0
296	0	0	1	0	1	0	2	2	0	0	0	1	0	0	0	1	0	1	1	1	1	0	1	0	0	0	0	2	2	1	1	0	0	0	0	2	2	0	0	0	0	0	1	1	0	0	0	2	0
297	0	2	1	0	0	0	1	2	0	0	0	0	1	0	0	1	0	0	0	2	0	1	0	0	0	0	0	0	2	2	0	1	1	1	1	1	2	1	0	1	0	0	1	1	1	0	0	1	0
298	0	1	0	0	0	0	1	1	1	1	1	0	0	0	0	0	0	0	0	2	0	0	0	0	0	1	0	1	1	1	0	0	2	2	2	2	2	1	0	1	0	0	1	2	1	1	0	1	1
299	0	1	0	0	0	0	0	1	1	1	1	1	1	0	0	0	0	0	0	2	0	0	1	1	1	1	0	2	2	1	1	1	2	0	0	1	2	0	0	0	0	0	1	1	1	1	0	1	0
300	1	2	0	0	0	1	1	2	0	0	1	0	0	0	0	0	0	0	1	0	1	0	1	0	0	0	0	2	2	2	1	1	1	1	0	1	1	0	0	1	0	0	0	2	0	0	0	0	0
301	1	0	0	0	0	0	1	2	1	1	0	1	1	0	0	0	0	1	1	0	1	1	1	0	0	1	0	2	2	2	1	1	1	1	0	2	0	0	0	2	1	0	1	2	1	1	0	2	0
302	0	2	0	0	0	0	2	2	0	1	0	0	1	0	0	0	0	0	0	2	0	0	2	1	1	0	1	2	2	2	0	1	1	1	0	2	2	0	0	0	0	0	1	2	1	0	0	2	0
303	1	1	0	0	0	0	1	1	1	2	0	0	0	0	0	0	0	0	1	1	1	0	1	0	0	2	0	2	1	1	2	0	2	2	0	2	1	1	0	1	0	0	1	2	1	0	0	1	0
304	0	0	1	0	1	0	1	2	0	0	0	0	1	1	1	1	0	0	0	2	0	0	0	0	0	0	0	1	1	1	1	0	1	2	0	2	1	0	0	1	0	0	0	1	0	0	0	1	0
305	1	0	0	0	0	0	2	2	1	1	0	0	0	0	0	0	0	0	1	0	1	0	0	0	0	1	0	1	2	2	0	0	2	1	1	1	1	0	0	1	1	0	1	2	1	0	0	2	0
306	0	1	1	0	0	0	1	2	0	0	1	0	0	0	0	0	0	1	1	1	0	0	0	0	0	2	0	2	2	2	1	1	1	2	0	2	2	1	0	1	0	0	0	1	0	0	0	1	0
307	0	1	0	0	0	0	1	1	1	1	1	1	1	0	0	0	1	0	1	1	1	0	1	1	1	1	0	1	2	2	0	1	1	1	0	1	0	0	0	1	0	0	0	2	0	1	0	2	0
308	1	1	0	0	0	0	2	2	0	0	0	0	0	0	0	0	0	1	0	2	0	0	1	1	1	2	0	1	2	2	1	1	2	0	0	1	2	0	0	2	1	0	0	2	1	1	0	0	0
309	1	1	0	0	0	0	1	1	1	2	0	0	0	0	0	0	0	0	0	1	0	0	0	0	0	1	0	1	2	2	0	0	1	2	0	2	2	0	0	1	1	0	1	2	1	1	0	0	0
310	1	2	0	0	0	0	2	2	0	0	2	1	1	0	0	0	0	0	0	2	0	0	1	0	0	0	0	2	2	2	2	1	2	0	0	1	2	0	0	0	0	0	1	2	1	1	0	1	1
311	1	2	0	0	0	0	2	2	0	0	1	0	1	0	0	0	0	1	0	1	0	0	0	0	0	1	0	2	2	2	1	1	0	2	0	2	0	0	0	2	0	0	0	2	0	1	0	1	1
312	0	1	0	0	0	0	1	2	0	0	1	1	1	0	0	0	0	1	0	2	0	0	2	0	0	0	1	1	1	1	1	1	2	2	1	2	2	0	0	1	1	0	0	2	0	1	0	0	0
313	1	1	0	0	0	0	1	1	1	1	0	0	0	0	0	0	0	1	0	2	0	0	0	0	0	2	0	2	2	2	1	0	1	1	0	2	2	0	0	1	0	0	0	1	0	1	0	2	0
314	0	1	0	0	0	0	1	2	0	0	1	1	2	0	0	0	0	0	0	2	0	0	0	0	0	2	0	2	2	2	2	1	2	1	1	1	1	0	1	1	1	0	2	2	0	1	0	1	0
315	1	2	0	0	0	0	2	2	0	1	0	1	1	0	0	0	1	1	1	0	1	0	1	0	0	1	0	1	2	2	0	0	1	1	0	1	1	0	0	1	0	1	0	2	0	0	0	1	0
316	0	2	0	0	0	0	2	2	0	0	0	1	1	0	0	0	0	0	1	1	0	1	0	0	0	1	0	1	1	1	1	0	1	2	0	2	2	0	0	1	0	0	1	2	1	1	0	2	0
317	0	1	0	0	0	0	0	1	1	1	0	0	0	0	0	0	0	0	0	2	0	0	0	0	0	1	1	2	2	2	0	1	1	0	0	1	1	0	0	1	0	0	0	2	0	1	0	0	0
318	0	1	0	0	0	0	1	2	0	1	0	0	0	0	0	0	0	1	2	0	1	0	1	1	1	1	0	2	1	2	2	0	1	1	0	2	1	1	0	1	0	1	0	1	1	1	0	2	0
319	0	0	0	0	0	2	1	1	0	0	0	0	0	0	0	0	0	1	0	2	0	0	1	1	1	1	0	2	2	2	2	0	1	2	0	2	2	0	0	0	1	0	0	2	0	1	0	1	0
320	0	1	0	0	0	0	1	1	1	1	0	0	0	0	0	0	0	0	0	2	0	0	0	0	0	0	0	2	2	2	1	1	2	0	0	1	1	0	0	1	0	2	0	2	0	0	0	2	0
321	0	0	0	0	0	0	2	2	0	0	1	0	0	0	0	0	0	1	1	1	0	0	1	0	0	1	0	1	2	2	0	1	1	0	0	1	2	1	0	1	0	0	0	2	0	2	1	1	0
322	0	1	1	1	1	2	1	1	2	2	0	1	1	0	0	0	0	1	0	2	0	1	0	0	0	0	0	2	1	1	1	2	2	0	0	1	2	0	0	0	1	0	1	1	1	0	0	1	1
323	0	2	1	0	1	0	1	2	0	0	1	1	1	0	0	0	1	1	1	0	1	0	2	0	0	0	0	1	2	2	1	1	2	0	0	1	0	0	0	1	0	0	0	2	0	2	0	0	1
324	0	0	0	0	0	1	0	0	2	2	0	2	2	0	0	0	0	1	1	1	0	0	2	1	1	1	0	2	2	2	1	1	1	2	0	2	1	0	0	2	1	0	0	1	0	0	0	1	0
325	0	0	0	0	0	0	1	2	0	0	1	0	1	0	0	0	0	0	1	1	1	0	1	0	0	2	0	2	1	1	1	1	1	0	0	0	1	1	1	0	0	0	0	1	0	1	0	2	0
326	0	2	0	0	0	0	2	2	1	1	0	1	1	0	0	0	0	1	2	0	1	0	0	0	0	0	0	2	2	2	2	0	2	2	0	2	1	1	0	1	0	0	0	2	1	0	0	1	0
327	1	1	0	0	0	0	1	1	1	1	1	1	1	0	0	0	0	0	1	0	1	0	0	0	0	1	0	1	1	1	0	1	1	2	0	2	2	0	0	0	0	1	0	2	1	0	0	2	0
328	1	0	0	0	0	0	2	2	2	2	0	0	1	0	0	0	0	1	2	0	1	0	1	1	1	0	0	2	2	2	2	1	2	0	0	0	2	0	0	1	0	0	0	1	0	0	0	1	0
329	1	2	0	0	0	0	2	2	0	2	1	0	0	0	0	0	0	0	1	1	1	0	0	0	0	1	0	0	1	1	1	0	0	0	0	1	2	1	0	1	0	0	0	0	1	0	1	1	0
330	0	1	1	1	1	2	1	1	1	1	1	0	1	0	0	0	0	1	1	1	0	0	2	1	1	1	0	2	2	2	0	0	1	1	0	2	1	1	0	0	0	0	0	2	0	0	0	2	0
331	0	2	0	0	0	0	1	1	1	1	0	1	2	0	0	0	0	0	0	2	0	0	0	0	0	0	0	1	2	2	1	1	1	1	1	2	1	0	0	2	0	0	0	0	1	0	0	1	0
332	0	0	0	0	0	0	1	1	1	1	0	0	0	0	0	0	0	1	0	2	0	0	0	0	0	2	0	2	1	1	2	0	0	2	1	2	1	0	0	0	0	1	0	1	1	1	0	1	0
333	1	1	0	0	0	0	2	2	0	0	0	0	1	0	0	0	0	1	1	1	1	0	0	0	0	2	0	1	2	2	0	0	2	2	0	2	2	0	0	1	0	0	1	1	0	0	0	1	1
334	1	2	0	0	0	0	0	1	1	1	0	0	1	0	0	0	0	1	0	2	0	0	0	0	0	1	0	2	2	1	0	1	2	0	0	1	2	1	0	1	0	0	1	2	1	0	0	2	0
335	0	0	0	0	0	0	0	0	1	1	2	0	1	0	0	0	0	1	0	1	1	0	1	0	0	1	0	0	2	2	0	1	1	1	0	2	1	0	1	1	1	0	0	1	0	1	0	0	1
336	0	2	0	0	0	0	1	1	0	0	0	1	2	0	0	0	0	1	0	2	0	0	0	0	0	2	0	2	2	2	0	0	1	0	0	1	0	1	0	1	0	1	0	1	1	0	0	0	1
337	0	1	0	0	0	0	1	1	1	1	1	1	1	0	0	0	0	0	0	2	0	0	1	0	0	2	0	2	2	2	0	2	2	0	0	0	2	0	0	2	1	0	0	0	0	0	1	1	0
338	0	1	2	0	1	0	0	0	2	2	0	0	0	0	0	0	0	1	1	1	1	0	0	0	0	0	0	0	2	1	0	1	2	2	0	2	2	0	0	1	0	0	0	1	1	1	0	1	0
339	0	2	1	0	0	0	2	2	0	0	1	0	0	0	0	0	0	1	2	0	2	0	1	1	1	1	0	2	1	2	2	2	2	1	0	2	0	0	1	1	0	1	0	2	1	0	0	2	0
340	1	1	0	0	0	0	2	2	0	0	1	0	1	0	0	0	0	0	1	1	1	0	0	0	0	0	0	2	1	2	2	2	1	1	0	2	2	0	0	1	0	0	0	2	0	1	0	1	1
341	0	2	0	0	0	0	1	2	0	0	1	1	1	0	0	0	1	0	1	1	1	0	0	0	0	0	0	1	1	1	2	0	2	2	0	2	0	0	0	1	0	0	1	2	1	1	0	1	0
342	1	1	0	0	0	1	1	1	1	2	0	1	1	0	0	0	0	0	1	1	1	0	0	0	0	1	1	2	2	1	0	1	1	2	2	2	1	0	0	2	1	0	0	1	0	0	0	2	0
343	1	1	0	0	0	1	2	2	0	1	1	0	0	0	0	0	0	1	1	0	1	0	0	0	0	1	0	2	2	2	1	0	0	2	0	2	1	0	0	2	1	0	1	1	1	0	0	1	1
344	0	2	1	1	1	1	1	2	0	0	1	1	1	0	0	0	0	2	1	1	1	0	0	0	0	2	1	1	2	2	0	0	1	0	0	1	1	0	0	1	0	0	1	2	1	0	0	2	0
345	0	1	1	1	1	2	0	0	2	2	0	1	1	0	0	0	0	0	0	1	0	1	0	0	0	1	0	2	2	1	1	0	2	1	0	1	2	0	0	1	1	0	0	2	0	1	0	0	2
346	1	0	0	0	0	0	0	1	1	1	0	0	1	0	0	0	0	1	0	2	0	0	0	0	0	1	0	2	2	2	0	0	2	2	1	2	0	0	0	1	0	0	1	2	0	1	0	0	0
347	1	2	0	0	0	0	2	2	0	1	1	1	1	0	0	0	0	1	2	0	1	0	1	1	1	0	0	2	2	2	1	1	1	0	0	1	1	1	1	2	1	1	0	1	1	1	0	1	1
348	1	1	0	0	0	1	2	2	0	1	0	0	0	0	0	0	0	0	0	2	0	0	0	0	0	1	0	2	2	2	2	0	2	2	0	1	1	0	0	2	1	0	0	1	0	0	0	2	0
349	1	2	0	0	0	0	2	2	0	1	0	0	1	0	0	0	0	1	0	2	1	0	0	0	0	0	0	1	1	2	1	1	2	2	0	2	0	0	0	2	0	0	0	1	0	0	0	2	0
350	1	2	0	0	0	0	1	1	0	1	0	1	0	0	0	1	0	0	1	1	1	1	0	0	0	2	2	2	2	2	1	0	1	2	1	2	1	0	0	1	1	0	0	2	0	0	0	1	0
351	0	1	0	0	0	0	2	2	0	1	0	0	0	0	0	0	0	0	2	0	0	0	1	0	0	1	0	2	2	2	1	1	2	1	0	1	1	0	0	2	0	0	0	0	0	0	0	2	0
352	1	1	0	0	0	0	0	0	2	2	0	0	1	0	0	0	0	0	0	1	0	0	0	0	0	1	0	1	1	1	0	0	1	1	0	2	1	0	0	1	0	0	0	0	1	1	0	1	0
353	0	1	0	0	0	0	2	2	0	1	0	0	1	0	0	0	0	1	0	2	0	0	2	1	1	1	0	2	2	2	0	1	1	2	0	2	1	0	0	2	0	0	0	1	1	1	0	1	0
354	1	0	0	0	0	0	2	2	0	1	1	0	0	0	0	0	0	0	1	1	1	0	0	0	0	1	0	2	1	0	1	1	0	1	0	2	1	0	1	1	0	1	0	2	0	0	0	1	1
355	1	1	1	0	0	0	2	2	0	0	0	0	0	0	0	0	0	0	1	1	0	1	0	0	0	0	0	2	0	0	2	0	1	1	0	2	0	0	0	2	0	0	1	2	0	0	0	2	0
356	1	1	0	0	0	0	2	2	0	1	1	1	1	0	0	0	0	0	2	0	0	0	0	0	0	0	0	1	2	2	1	2	1	2	0	2	1	1	1	2	1	0	0	1	0	1	0	2	0
357	0	1	1	1	1	1	1	1	1	1	1	1	1	0	0	0	0	0	1	1	1	0	0	0	0	0	2	2	2	2	1	1	0	1	0	2	1	0	1	1	0	0	0	2	0	1	0	2	0
358	0	0	0	0	0	0	1	2	0	1	0	0	1	0	0	1	0	1	0	2	0	0	0	0	0	2	0	1	2	2	0	0	2	2	2	2	1	0	0	0	0	0	1	2	1	0	0	2	0
359	0	0	0	0	0	1	0	1	0	0	0	0	0	0	0	0	1	1	1	0	1	0	0	0	0	1	0	1	2	2	0	1	2	0	0	1	2	0	0	0	0	0	1	1	0	0	0	2	0
360	1	1	0	0	0	1	1	1	1	2	0	0	0	0	0	0	1	0	1	1	1	0	0	0	0	2	0	1	2	2	1	1	2	2	1	2	1	0	0	2	0	0	0	1	0	0	0	1	1
361	0	2	0	0	0	0	1	1	2	2	0	0	2	1	1	1	0	0	1	0	1	0	0	0	0	1	1	2	2	2	1	2	1	2	1	2	2	1	0	1	0	0	1	2	0	0	0	2	0
362	1	0	0	0	0	0	0	1	1	1	0	0	0	0	0	0	0	0	1	1	1	0	1	1	1	0	0	2	2	2	1	0	1	1	0	1	2	0	0	0	0	0	0	1	1	0	0	0	1
363	0	1	0	0	0	1	2	2	0	1	1	0	1	1	1	1	0	1	1	1	1	0	1	1	1	1	0	1	1	1	0	1	2	1	1	1	1	0	0	0	0	2	0	2	0	0	0	2	0
364	1	2	0	0	0	0	1	1	1	2	0	1	1	0	0	0	0	0	1	1	0	1	0	0	0	0	0	2	2	2	1	1	1	1	1	1	0	0	0	1	0	0	0	2	0	2	0	2	0
365	0	0	0	0	0	1	1	1	1	1	1	0	0	0	0	0	1	1	0	2	0	0	1	1	1	1	0	2	1	0	1	1	1	0	0	1	2	1	1	0	0	0	0	1	0	0	0	1	0
366	1	2	0	0	0	0	0	0	2	2	0	0	0	0	0	0	0	0	0	2	0	0	0	0	0	1	0	2	2	2	2	0	2	1	1	1	2	0	1	1	0	0	0	1	0	0	0	1	0
367	0	2	0	0	0	0	1	2	0	1	0	1	1	0	0	1	0	0	0	1	0	0	0	0	0	2	0	2	2	2	0	0	1	1	0	1	2	0	0	1	0	0	0	0	0	0	0	2	0
368	0	0	1	0	1	0	1	1	1	1	0	0	0	0	0	0	0	1	0	2	0	0	0	0	0	0	0	1	2	2	0	2	2	0	0	1	0	1	0	1	0	1	0	2	2	0	0	2	0
369	0	1	0	0	0	0	2	2	1	1	0	0	0	0	0	0	1	1	0	2	0	0	1	0	0	1	0	2	2	2	0	0	1	1	0	1	2	1	0	1	0	0	0	1	0	0	0	1	0
370	1	2	0	0	0	0	2	2	0	1	0	0	0	0	0	0	0	1	1	1	0	1	0	0	0	2	0	1	1	1	1	0	1	0	0	2	0	0	0	2	0	0	1	2	1	0	0	0	0
371	0	2	0	0	0	0	1	2	0	0	1	0	2	0	0	0	0	1	1	1	1	0	2	1	1	0	0	2	2	2	1	0	2	1	1	1	1	0	0	2	1	1	0	1	1	0	0	2	0
372	1	1	0	0	0	0	1	1	0	0	1	0	1	0	0	0	1	2	0	1	0	0	1	0	0	0	0	1	2	2	0	0	1	2	0	2	1	0	0	0	0	0	0	0	0	1	0	2	0
373	0	0	0	0	0	1	1	1	1	1	0	0	0	0	0	0	0	0	0	2	0	0	0	0	0	1	0	1	2	2	0	0	1	2	1	1	1	0	1	0	0	0	0	1	1	0	0	1	1
374	0	1	0	0	0	0	1	1	1	1	0	0	0	0	0	0	0	0	0	2	0	0	0	0	0	0	1	2	2	2	0	1	2	2	0	2	0	0	0	2	0	0	0	1	0	1	1	1	0
375	1	0	0	0	0	0	1	2	0	1	0	0	0	0	0	0	0	0	0	2	0	0	0	0	0	0	0	2	2	1	0	2	2	0	0	1	1	0	0	2	1	1	0	1	1	1	0	2	0
376	1	2	0	0	0	0	0	1	1	1	1	1	2	0	0	0	0	1	1	1	0	0	0	0	0	2	0	2	2	2	0	0	1	1	0	1	1	1	0	0	0	0	1	2	1	2	0	2	0
377	1	1	1	0	1	0	2	2	0	0	1	0	0	0	0	0	0	0	1	1	1	0	0	0	0	1	0	2	2	2	2	0	1	1	0	2	0	0	0	1	0	0	1	2	0	1	0	0	0
378	0	0	0	0	0	0	1	1	1	1	1	1	1	0	0	0	0	1	1	0	0	1	0	0	0	0	0	1	2	2	0	0	0	2	0	2	0	1	0	1	0	0	0	1	0	0	0	2	0
379	0	2	0	0	0	0	1	1	1	1	0	1	1	0	0	1	0	0	1	1	1	0	0	0	0	1	0	2	2	1	0	1	2	1	1	1	2	1	1	0	0	0	0	0	0	0	0	2	0
380	1	1	0	0	0	0	1	2	0	0	1	1	1	0	0	0	1	1	1	1	0	0	0	0	0	0	0	2	2	2	2	0	2	2	0	1	0	0	0	1	0	0	0	2	0	2	0	2	0
381	1	2	0	0	0	0	1	1	1	1	0	1	2	0	0	0	0	0	0	1	0	1	1	1	1	1	0	2	2	2	0	2	2	0	0	1	2	1	1	0	0	0	0	0	0	1	0	2	0
382	0	0	0	0	0	0	1	1	0	0	0	1	0	0	0	1	0	0	1	0	1	0	1	1	1	1	0	2	2	1	2	2	1	2	0	2	2	1	0	0	0	0	0	2	0	0	0	1	0
383	1	0	0	0	0	0	2	2	0	0	1	1	1	1	1	1	0	0	1	1	1	0	0	0	0	2	0	2	1	0	1	0	1	1	0	2	1	0	1	1	0	0	0	2	0	0	0	0	1
384	0	1	0	0	0	1	1	1	1	1	0	1	1	0	0	0	0	1	0	2	0	0	0	0	0	1	0	2	2	2	0	0	1	2	1	2	1	0	0	1	0	1	1	2	0	1	0	1	0
385	0	1	2	0	1	0	0	1	1	1	0	2	2	0	0	0	0	2	1	1	1	0	0	0	0	1	0	1	2	2	1	1	1	2	1	2	1	0	1	1	0	1	0	1	1	1	0	2	0
386	1	2	0	0	0	0	1	1	1	1	1	0	2	1	1	1	0	1	0	2	0	0	0	0	0	1	0	2	2	2	0	1	1	1	1	1	1	0	0	1	0	0	0	1	0	0	0	1	0
387	1	2	0	0	0	0	1	1	0	0	0	0	1	0	0	0	0	0	1	1	1	0	0	0	0	0	0	2	2	2	2	1	2	1	0	1	2	0	0	0	0	0	0	1	0	0	0	1	1
388	0	1	0	0	0	0	1	2	0	1	0	1	1	0	0	0	1	1	1	0	1	0	0	0	0	2	0	2	1	1	2	0	0	2	0	2	1	0	1	1	0	0	0	1	0	1	1	1	0
389	1	1	0	0	0	0	1	1	1	2	0	0	1	0	0	0	0	0	1	1	0	1	0	0	0	0	1	2	2	1	0	0	1	0	0	1	1	1	0	2	0	0	0	1	0	1	0	2	0
390	1	0	0	0	0	1	1	2	0	0	0	1	1	0	0	0	0	0	1	1	1	0	0	0	0	1	0	1	2	2	0	2	2	0	0	1	1	0	0	2	0	0	0	0	0	0	0	1	0
391	0	1	1	0	1	0	0	0	2	2	0	0	1	0	0	0	0	0	2	0	1	0	0	0	0	1	0	2	2	2	1	1	2	0	0	1	2	0	0	1	0	0	1	1	1	1	0	1	0
392	1	2	0	0	0	0	0	1	1	1	0	1	1	0	0	0	0	1	0	1	0	0	0	0	0	1	0	1	2	2	0	1	1	2	1	2	1	0	0	2	0	0	0	1	0	1	0	0	0
393	1	0	0	0	0	1	0	0	2	2	0	0	1	0	0	0	0	1	0	2	1	0	0	0	0	0	1	2	2	2	0	1	2	0	0	2	1	0	0	1	0	1	0	1	1	1	0	0	1
394	0	2	0	0	0	0	1	2	0	0	1	1	1	0	0	0	1	1	2	0	1	1	1	0	0	1	0	2	1	1	1	0	1	1	0	1	1	0	0	2	0	0	1	2	1	0	0	1	0
395	0	0	0	0	0	0	0	0	1	1	2	0	1	0	0	0	0	1	0	1	0	0	1	1	1	1	0	2	1	1	1	0	1	1	0	2	1	0	0	0	0	0	0	1	0	0	0	1	1
396	1	0	0	0	0	2	2	2	0	0	0	0	1	0	0	0	0	0	1	1	1	0	0	0	0	1	0	2	2	2	2	0	0	2	0	2	1	0	0	0	0	1	1	2	0	1	0	2	0
397	0	1	0	0	0	0	0	1	1	1	1	0	0	0	0	0	0	0	1	1	1	0	1	1	1	0	0	2	2	1	1	2	2	0	0	1	0	0	0	1	0	0	0	2	0	1	0	1	1
398	0	1	0	0	0	0	1	1	1	1	0	1	1	1	1	1	0	0	1	1	1	1	0	0	0	0	1	2	2	2	0	0	1	1	0	1	1	1	0	1	0	0	0	2	0	0	0	2	0
399	0	0	0	0	0	1	2	2	0	0	2	0	0	0	0	0	0	1	1	1	1	0	0	0	0	1	0	2	2	2	2	0	0	0	0	1	1	0	0	1	0	0	0	0	0	1	0	2	0
400	0	2	0	0	0	0	1	1	1	1	0	0	0	0	0	0	0	1	0	2	0	0	0	0	0	2	0	2	2	2	1	2	2	0	0	1	1	0	0	2	1	0	0	0	2	0	0	1	1
401	0	2	0	0	0	0	0	1	1	1	0	0	1	0	0	0	0	0	0	2	0	0	1	0	0	0	0	1	2	2	0	0	1	1	0	2	2	1	0	0	0	0	1	1	1	1	0	2	0
402	1	1	0	0	0	0	0	0	1	1	1	0	2	0	0	0	0	0	0	2	0	0	2	0	0	0	0	1	1	1	1	1	2	1	0	2	0	0	0	2	0	0	1	1	0	1	0	1	0
403	1	1	0	0	0	0	1	1	1	2	0	1	1	0	0	0	1	1	1	1	0	0	1	1	1	1	0	1	2	2	1	0	1	1	0	1	1	0	0	2	1	0	0	1	1	0	0	1	0
404	0	2	1	1	1	1	1	1	1	1	0	1	1	0	0	0	0	1	0	2	1	0	0	0	0	0	0	2	0	0	2	1	1	1	1	1	1	0	0	1	0	0	1	2	1	1	0	1	0
405	1	1	0	0	0	0	1	1	1	1	0	1	2	0	0	0	0	0	1	1	1	0	0	0	0	1	0	2	1	1	2	1	1	1	1	2	1	0	0	2	0	0	0	2	0	1	0	2	0
406	1	1	1	0	0	0	1	1	1	1	0	1	1	0	0	0	0	0	0	2	0	0	0	0	0	1	0	2	2	2	0	1	1	1	0	2	1	1	0	0	0	0	0	2	0	0	0	1	0
407	1	1	0	0	0	0	0	0	2	2	0	0	0	0	0	0	0	0	0	2	0	0	1	0	0	1	0	2	2	2	1	0	1	1	0	1	1	0	0	2	1	0	0	1	0	0	0	2	0
408	0	1	0	0	0	0	1	1	1	2	0	0	0	0	0	0	0	1	1	1	0	0	0	0	0	1	0	1	2	2	1	0	2	1	0	2	0	0	0	1	0	0	1	2	0	1	0	2	0
409	1	1	0	0	0	0	2	2	0	1	1	1	0	0	0	1	0	1	0	2	0	0	1	0	0	0	0	2	1	1	2	0	0	1	0	1	2	1	1	2	1	2	0	2	0	0	0	2	0
410	0	2	0	0	0	0	0	0	2	2	0	2	2	0	0	0	0	0	1	1	0	0	0	0	0	1	0	2	1	1	2	0	0	2	0	2	2	0	0	1	0	2	0	2	0	1	0	1	0
411	1	1	0	0	0	0	0	0	2	2	0	0	0	0	0	0	0	2	1	1	1	1	0	0	0	1	0	2	2	2	1	0	2	1	0	2	1	0	0	1	0	0	0	2	0	0	0	2	0
412	0	1	1	0	1	0	1	2	0	0	0	0	1	0	0	0	0	0	0	2	0	0	0	0	0	1	0	0	1	2	1	0	1	1	0	2	2	0	0	1	0	0	0	0	1	0	0	2	0
413	0	2	1	1	1	1	2	2	0	0	2	0	0	0	0	0	0	2	0	2	0	1	1	0	0	1	0	2	2	1	1	1	0	1	0	1	2	2	0	0	0	0	0	1	0	0	0	0	1
414	1	1	0	0	0	0	2	2	0	0	0	0	0	0	0	0	0	0	1	1	0	0	0	0	0	1	0	2	2	2	0	0	1	2	1	2	1	0	0	1	0	0	1	1	0	1	0	2	0
415	1	1	0	0	0	0	2	2	1	1	0	1	1	0	0	0	0	0	1	1	1	0	1	1	1	1	0	2	2	2	2	0	2	0	0	2	1	0	0	0	0	0	1	2	0	0	0	1	0
416	0	1	0	0	0	0	2	2	0	1	0	1	1	0	0	0	0	1	1	1	0	1	0	0	0	1	0	2	2	2	0	0	1	1	0	1	1	0	0	2	0	0	1	2	1	0	0	1	0
417	0	1	0	0	0	1	0	1	1	1	1	0	0	0	0	0	0	0	1	1	1	0	1	1	1	0	0	2	2	2	0	1	1	1	0	2	1	0	0	1	0	0	0	0	0	1	1	1	0
418	0	0	0	0	0	0	1	1	1	2	0	0	1	0	0	0	0	2	0	2	0	0	0	0	0	1	1	2	2	2	0	1	1	0	0	1	1	0	1	1	0	0	0	0	1	1	0	1	0
419	0	1	0	0	0	1	1	2	1	1	0	1	0	0	0	0	0	0	0	2	0	0	0	0	0	1	0	2	2	2	1	0	1	1	0	2	0	0	0	2	0	1	0	2	1	0	0	0	0
420	1	0	0	0	0	1	1	1	1	1	0	0	0	0	0	0	0	1	1	1	1	0	0	0	0	1	0	2	2	2	1	0	2	1	0	2	2	0	0	0	0	0	0	1	0	1	0	2	0
421	0	1	0	0	0	0	0	0	2	2	0	0	0	0	0	0	0	0	0	2	0	0	1	1	1	1	0	1	2	2	1	2	1	1	0	2	1	1	0	1	0	0	0	1	0	0	0	1	1
422	0	1	0	0	0	0	1	1	1	1	1	0	0	0	0	0	0	1	1	1	1	0	0	0	0	0	0	1	2	2	0	1	1	0	0	1	1	0	0	1	0	0	1	2	1	1	0	1	1
423	1	1	0	0	0	1	1	1	2	2	0	0	0	0	0	0	0	0	0	1	0	0	0	0	0	1	1	2	2	2	1	1	1	1	0	2	2	0	0	1	1	2	0	2	0	0	1	2	0
424	1	1	0	0	0	0	0	0	2	2	0	0	2	1	1	1	0	1	1	1	0	1	0	0	0	1	0	2	2	2	2	0	1	1	1	2	1	0	0	2	0	0	0	0	1	1	0	2	0
425	1	1	0	0	0	0	0	0	2	2	0	0	0	0	0	0	0	2	1	1	1	0	0	0	0	0	0	2	2	2	1	0	1	1	0	2	1	0	1	1	0	0	1	2	1	1	0	1	0
426	0	1	0	0	0	0	2	2	0	0	0	1	1	0	0	0	0	0	1	1	0	0	0	0	0	1	0	2	2	2	0	0	1	2	1	2	1	0	0	1	0	0	0	1	0	0	0	0	0
427	0	1	0	0	0	0	0	0	2	2	0	0	1	0	0	0	0	0	0	1	0	0	0	0	0	1	0	1	2	1	1	0	1	2	0	2	1	0	0	2	0	0	1	1	0	1	0	1	0
428	1	1	1	0	0	0	2	2	1	1	0	0	1	0	0	0	0	0	0	2	0	1	1	1	1	0	0	2	1	1	2	1	2	0	0	2	1	0	0	1	0	0	0	1	1	0	0	2	0
429	0	0	0	0	0	0	1	1	1	1	1	1	2	0	0	0	0	0	1	1	1	0	0	0	0	2	1	1	1	1	1	1	1	0	0	1	1	0	0	1	0	0	0	2	1	0	0	1	0
430	0	1	0	0	0	0	2	2	0	0	0	0	0	0	0	0	0	1	0	1	1	0	0	0	0	0	0	2	2	1	1	1	1	1	1	1	0	0	0	2	0	0	0	2	0	0	0	1	0
431	1	1	0	0	0	1	1	1	0	0	2	0	0	0	0	0	0	0	1	1	0	0	1	0	0	0	0	0	2	2	0	0	1	1	0	2	2	1	1	1	1	0	2	2	0	1	0	1	1
432	0	2	0	0	0	1	1	1	1	1	0	1	1	0	0	0	1	1	1	0	1	0	0	0	0	0	0	0	2	2	0	1	2	1	0	2	1	0	1	1	0	1	0	1	0	1	0	0	1
433	1	1	0	0	0	0	1	2	0	0	1	1	1	0	0	0	0	1	0	2	0	0	0	0	0	1	0	2	2	2	2	0	0	2	1	2	1	1	0	0	0	0	0	0	0	0	0	0	1
434	1	0	0	0	0	1	2	2	0	1	0	1	1	0	0	0	0	1	2	0	1	0	0	0	0	2	0	2	0	0	2	0	0	2	1	2	2	0	0	1	0	0	1	2	1	0	0	2	0
435	1	1	0	0	0	0	1	1	1	1	0	0	1	0	0	0	0	0	1	1	1	0	0	0	0	1	0	1	2	2	0	0	1	2	0	2	0	0	0	1	0	0	0	0	2	0	0	2	0
436	1	1	0	0	0	0	1	2	0	0	1	0	0	0	0	0	1	1	0	2	0	0	0	0	0	2	0	2	2	1	0	0	1	1	0	1	0	0	0	2	0	0	2	2	1	1	0	2	0
437	1	1	0	0	0	0	2	2	0	1	1	1	1	0	0	0	0	1	0	1	0	0	0	0	0	0	0	1	2	2	1	2	2	2	1	2	2	0	0	0	0	0	1	1	1	1	0	1	0
438	0	2	1	0	0	0	1	1	0	0	0	1	1	0	0	0	0	1	1	1	0	0	0	0	0	0	0	0	2	2	0	1	0	2	0	2	1	0	0	1	0	1	0	1	1	1	0	1	1
439	0	0	0	0	0	1	1	1	0	0	2	0	0	0	0	0	0	1	0	2	0	0	0	0	0	0	0	2	2	2	1	0	1	1	0	2	1	0	0	0	0	1	0	1	1	1	0	1	0
440	0	0	0	0	0	0	0	0	2	2	0	0	1	0	0	0	0	0	1	1	1	0	0	0	0	1	1	1	2	2	0	0	1	0	0	2	1	0	0	0	0	1	0	2	0	0	0	2	0
441	0	0	0	0	0	0	2	2	1	1	1	0	1	0	0	0	0	1	0	2	0	0	1	1	1	1	0	1	1	1	1	0	1	1	0	1	2	0	0	1	0	0	0	1	0	1	0	2	0
442	0	1	0	0	0	1	2	2	0	1	0	0	1	1	0	0	0	1	2	0	0	0	0	0	0	0	1	2	2	2	0	0	2	2	1	2	0	0	0	2	0	0	0	1	0	1	0	0	1
443	1	2	1	0	0	0	2	2	1	1	1	1	1	0	0	0	0	0	0	2	0	0	1	1	1	1	0	1	2	2	1	0	2	1	0	1	1	0	1	0	0	1	0	2	0	0	0	0	1
444	1	1	0	0	0	0	1	1	1	2	0	0	1	0	0	0	0	0	0	2	0	0	0	0	0	2	1	2	2	2	1	0	1	1	0	1	2	0	0	2	1	0	0	1	0	0	0	0	1
445	1	1	0	0	0	0	1	1	1	1	1	0	0	0	0	0	0	0	0	2	0	0	0	0	0	2	1	1	1	1	1	0	0	2	0	2	1	0	0	2	0	0	0	2	0	1	0	1	0
446	0	2	0	0	0	0	2	2	0	1	0	0	0	0	0	0	1	1	1	1	0	0	1	1	1	0	0	1	2	2	1	0	2	1	0	2	2	0	0	0	0	0	0	2	0	1	0	0	1
447	0	1	1	0	0	0	1	2	0	0	1	0	0	0	0	0	1	1	1	1	0	0	1	1	1	1	0	2	1	1	1	0	2	1	0	2	1	0	0	1	1	0	0	1	0	1	0	1	1
448	1	1	0	0	0	1	0	1	1	1	0	1	1	0	0	0	0	1	1	1	0	1	0	0	0	0	0	1	2	2	1	1	1	1	1	1	0	0	0	2	0	0	0	2	0	0	0	2	0
449	0	1	0	0	0	1	2	2	1	1	1	0	0	0	0	0	0	1	0	1	0	0	0	0	0	2	0	1	2	2	0	1	1	1	0	2	1	0	0	1	0	2	0	2	0	0	0	1	0
450	0	1	0	0	0	0	2	2	0	1	0	0	1	0	0	0	0	0	1	1	0	0	0	0	0	2	0	1	1	0	2	0	2	1	0	1	0	0	0	2	0	0	0	0	0	1	0	1	0
451	1	2	0	0	0	0	1	1	0	0	0	0	0	0	0	0	0	0	0	1	0	0	0	0	0	1	1	2	2	1	0	0	1	1	0	2	0	0	0	2	0	1	0	2	1	0	0	2	0
452	1	0	0	0	0	0	1	1	1	2	0	0	0	0	0	0	0	1	1	1	0	0	1	1	1	0	0	1	2	2	1	1	2	2	1	2	2	1	0	1	0	0	0	2	0	1	0	2	0
453	1	1	0	0	0	0	1	2	0	0	0	1	2	0	0	0	0	0	0	2	0	0	0	0	0	2	0	2	2	2	0	0	1	1	0	1	0	0	0	1	0	0	0	2	0	1	0	1	1
454	0	0	0	0	0	1	1	2	0	0	1	0	2	0	0	0	0	0	0	2	0	0	0	0	0	0	0	2	2	1	1	2	2	1	1	2	2	0	0	1	0	0	1	2	1	0	0	1	1
455	1	1	1	0	0	0	2	2	0	1	1	1	0	0	0	1	0	1	0	2	0	1	0	0	0	2	0	1	2	2	0	0	2	1	0	1	1	0	0	1	0	0	0	0	1	1	0	1	0
456	0	1	0	0	0	0	2	2	0	1	0	0	1	0	0	0	0	1	0	2	0	0	0	0	0	0	0	2	2	2	2	0	2	2	2	2	2	0	0	1	0	1	0	1	0	2	0	2	0
457	1	1	0	0	0	0	1	1	1	1	1	0	1	1	1	1	0	0	1	1	0	0	0	0	0	1	0	1	1	1	0	1	1	1	0	1	2	1	1	1	1	0	1	1	0	0	0	2	0
458	0	1	0	0	0	0	1	1	0	0	2	1	2	0	0	0	0	1	0	2	0	0	1	0	0	0	0	2	2	2	1	2	2	0	0	1	2	0	0	0	0	0	1	1	1	1	1	2	0
459	0	0	0	0	0	0	1	1	1	2	0	2	2	0	0	0	0	0	1	1	1	0	0	0	0	1	0	1	2	2	0	0	1	2	0	2	2	0	0	1	0	0	0	1	1	1	0	2	0
460	0	1	0	0	0	0	1	2	0	0	0	0	1	1	0	0	0	0	0	1	0	0	0	0	0	1	0	1	2	2	1	0	1	2	0	2	2	0	0	2	0	0	1	2	1	0	0	1	0
461	0	1	0	0	0	0	1	1	0	0	0	0	1	0	0	0	0	0	1	1	1	0	0	0	0	1	0	2	2	2	0	0	1	1	0	2	1	0	0	1	0	0	2	2	1	0	0	0	0
462	0	1	0	0	0	0	0	1	1	1	0	0	0	0	0	0	0	1	2	0	2	0	0	0	0	2	0	0	2	2	0	1	1	1	1	1	0	0	0	2	0	0	0	0	1	1	0	1	0
463	0	0	0	0	0	0	1	2	0	0	1	0	1	0	0	1	0	1	1	1	1	0	1	0	0	1	0	2	2	2	1	1	1	2	0	2	2	1	0	0	0	0	0	2	1	1	0	2	0
464	0	0	1	0	1	0	2	2	1	1	0	0	0	0	0	0	1	0	1	1	1	0	1	1	1	2	0	1	2	2	1	0	1	2	0	1	1	0	0	1	0	1	0	2	1	1	0	2	0
465	0	2	0	0	0	0	0	1	1	1	0	1	2	0	0	0	0	0	1	1	1	0	0	0	0	1	0	2	2	1	0	1	1	1	1	1	2	0	0	1	0	0	0	2	0	1	0	2	0
466	1	2	0	0	0	0	0	0	2	2	0	1	2	1	1	1	0	1	0	2	0	1	0	0	0	0	0	2	2	2	0	1	1	0	0	0	1	0	0	2	0	0	0	0	2	2	0	0	1
467	1	1	0	0	0	1	1	1	1	1	1	1	1	0	0	0	1	1	1	1	0	0	0	0	0	1	0	1	2	2	1	1	2	1	0	2	2	0	1	0	0	0	1	2	0	1	0	2	0
468	1	2	0	0	0	0	1	2	0	0	0	1	1	0	0	0	0	1	0	2	0	0	1	0	0	1	0	2	2	2	1	0	0	1	0	2	1	0	0	1	0	0	2	2	1	1	0	1	0
469	0	0	0	0	0	0	1	2	0	0	1	1	1	0	0	0	0	0	1	1	1	0	0	0	0	0	1	1	2	2	0	0	0	2	0	2	1	0	0	0	1	0	0	1	0	0	0	1	1
470	0	1	0	0	0	0	1	1	1	1	0	1	1	0	0	0	0	0	1	1	1	0	1	1	1	1	0	2	0	0	2	0	2	2	0	2	1	0	0	1	0	0	0	1	0	1	0	2	0
471	1	1	0	0	0	0	1	2	0	0	0	2	2	0	0	0	0	1	1	1	1	1	0	0	0	1	0	2	2	1	1	0	0	1	1	2	1	1	0	1	0	0	1	2	1	2	1	1	0
472	0	1	0	0	0	0	1	1	1	2	0	1	1	0	0	1	0	2	1	1	1	0	0	0	0	0	0	2	2	2	0	0	1	1	0	1	1	0	0	1	0	0	0	1	2	1	0	1	1
473	0	1	0	0	0	1	2	2	0	0	0	0	0	0	0	0	0	0	1	1	1	0	1	1	1	1	0	2	2	2	1	0	2	1	0	1	1	0	1	1	0	0	0	2	1	0	0	1	0
474	1	2	0	0	0	0	1	2	0	0	0	0	0	0	0	0	0	1	0	1	0	0	0	0	0	0	1	2	2	2	1	0	1	2	0	2	1	0	0	2	0	0	0	1	0	1	0	2	0
475	0	1	1	1	1	1	0	1	1	1	0	1	2	0	0	0	0	1	0	2	0	1	0	0	0	1	0	1	2	2	0	1	2	0	0	1	1	1	0	1	0	0	1	2	1	1	0	2	0
476	0	2	0	0	0	0	1	1	1	1	1	1	1	0	0	0	0	1	1	1	1	0	0	0	0	2	0	2	2	1	0	0	2	1	0	1	1	0	0	0	0	0	0	1	1	0	0	0	2
477	1	1	0	0	0	0	2	2	0	1	1	0	0	0	0	0	0	1	0	2	1	0	0	0	0	1	0	1	2	2	0	2	2	0	0	0	2	0	0	1	0	0	0	2	0	0	0	1	0
478	0	0	0	0	0	0	1	2	0	0	1	0	0	0	0	0	0	0	1	1	1	0	0	0	0	0	0	2	2	2	1	0	0	2	0	2	1	0	0	1	0	0	0	2	0	1	0	2	0
479	1	2	0	0	0	0	0	1	0	0	0	0	1	0	0	0	0	0	1	1	1	0	1	1	1	1	0	2	1	1	2	0	0	2	0	2	1	0	0	0	0	0	0	2	0	2	0	2	0
480	0	2	1	0	0	0	0	1	1	1	1	0	0	0	0	0	0	1	0	2	0	0	0	0	0	1	0	0	1	2	1	1	2	0	0	1	2	0	0	1	0	0	0	1	1	0	0	2	0
481	1	1	2	0	1	0	1	1	1	1	0	0	0	0	0	0	0	1	1	1	1	0	0	0	0	0	0	2	2	2	0	1	2	1	1	2	2	0	0	0	0	0	0	0	0	1	0	0	2
482	0	0	0	0	0	1	2	2	1	1	0	0	1	0	0	0	0	0	1	1	1	0	1	1	1	0	0	2	2	2	0	1	2	0	0	0	2	0	0	1	1	0	1	2	1	0	0	1	0
483	0	1	0	0	0	0	1	2	0	1	0	0	0	0	0	0	0	0	1	1	1	0	1	0	0	2	0	2	2	1	0	0	2	1	0	2	2	1	0	1	0	0	1	2	1	1	0	0	1
484	1	2	0	0	0	0	1	2	0	0	1	0	0	0	0	0	1	0	1	1	1	0	0	0	0	1	0	1	2	2	1	1	2	0	0	2	1	0	0	2	0	0	0	1	0	1	0	2	0
485	0	2	0	0	0	0	1	2	0	0	1	0	0	0	0	0	0	0	1	0	0	0	0	0	0	1	0	2	2	2	0	0	2	2	2	2	0	0	0	1	0	0	0	1	0	1	0	1	0
486	0	1	0	0	0	0	2	2	0	0	2	1	1	0	0	0	0	1	0	1	0	0	0	0	0	0	0	2	2	2	1	0	1	0	0	1	1	0	0	1	0	0	1	2	1	0	0	1	0
487	0	2	0	0	0	0	1	1	1	1	0	0	0	0	0	0	1	1	1	0	1	0	0	0	0	0	0	2	2	1	1	2	2	1	0	2	1	1	0	1	0	0	0	2	1	1	0	1	1
488	1	2	0	0	0	0	1	2	0	0	0	1	1	0	0	0	0	1	0	1	0	0	0	0	0	0	0	2	2	2	0	1	2	0	0	1	0	0	0	2	0	0	0	1	1	0	0	1	1
489	0	0	0	0	0	0	1	2	0	0	1	0	1	0	0	0	0	0	0	2	0	0	0	0	0	0	0	2	2	2	1	0	0	2	0	1	2	0	0	1	0	0	0	0	0	0	0	0	1
490	1	1	0	0	0	0	2	2	0	0	2	0	1	0	0	0	0	1	1	1	1	0	0	0	0	0	0	1	2	2	0	0	1	1	0	2	2	0	0	0	0	0	0	2	0	1	0	1	1
491	0	0	0	0	0	1	2	2	0	0	1	0	0	0	0	0	0	2	0	2	0	0	0	0	0	0	0	1	1	1	1	1	1	1	0	2	1	0	0	0	0	0	0	1	0	1	0	1	0
492	1	1	0	0	0	0	2	2	1	1	1	0	0	0	0	0	0	1	2	0	1	0	0	0	0	0	0	2	2	2	0	1	2	0	0	0	0	0	0	2	1	0	1	2	0	0	0	0	1
493	0	2	1	0	0	0	0	1	1	1	0	1	0	0	0	0	0	0	0	2	0	0	0	0	0	0	1	2	2	2	0	0	2	2	0	1	1	1	0	2	0	0	0	2	0	1	0	1	1
494	1	2	0	0	0	0	2	2	0	0	2	0	0	0	0	0	1	2	1	1	1	0	2	0	0	0	0	2	2	2	0	1	1	0	0	1	1	0	0	1	0	0	2	2	0	1	0	1	0
495	1	1	0	0	0	0	0	1	1	1	0	1	2	0	0	0	0	0	1	1	1	0	1	0	0	1	0	1	2	2	0	0	0	1	1	2	1	0	0	2	0	0	0	0	0	1	0	2	0
496	0	0	0	0	0	2	1	1	1	2	0	1	2	0	0	1	0	2	0	1	0	0	0	0	0	1	0	1	1	0	2	0	0	1	0	1	2	1	1	0	0	0	0	2	0	0	0	1	1
497	1	1	0	0	0	0	2	2	0	1	0	0	0	0	0	0	0	1	2	0	2	0	0	0	0	2	1	2	2	2	0	0	2	0	0	1	0	0	0	2	0	0	0	2	0	1	0	1	0
498	0	1	1	1	1	1	0	0	1	1	1	0	1	0	0	0	0	0	1	1	1	0	1	0	0	1	0	2	1	1	2	0	2	1	1	1	0	0	0	2	0	0	1	2	1	0	0	2	0
499	0	1	0	0	0	0	1	1	1	1	1	0	0	0	0	0	0	0	1	1	0	0	0	0	0	0	0	2	0	0	2	0	1	1	0	1	2	1	0	1	0	0	0	1	0	0	0	0	0
500	0	2	0	0	0	0	1	1	1	1	1	0	1	0	0	0	0	0	2	0	0	0	1	0	0	2	0	2	1	1	2	0	1	1	1	1	1	0	0	1	0	0	1	2	1	0	0	2	0
501	1	2	0	0	0	0	2	2	0	0	0	0	1	0	0	0	0	0	0	2	0	0	0	0	0	0	0	2	2	2	1	0	2	2	0	2	0	0	0	2	1	1	0	1	1	0	0	2	0
502	0	0	0	0	0	1	1	1	1	1	0	0	0	0	0	0	0	0	0	0	0	0	0	0	0	1	0	1	1	1	1	0	0	2	0	2	0	0	0	2	0	0	0	2	0	1	0	0	1
503	0	0	0	0	0	0	0	0	2	2	0	0	1	1	1	1	0	1	1	0	0	0	0	0	0	1	0	2	1	1	2	2	1	1	0	1	2	1	0	1	0	0	1	2	0	0	0	1	0
504	1	1	0	0	0	0	2	2	0	0	1	0	1	0	0	0	0	1	0	2	1	0	0	0	0	1	0	1	2	2	1	1	2	1	0	2	0	0	0	1	0	0	0	2	0	0	0	2	0
505	1	1	1	0	0	0	0	0	1	1	1	1	1	0	0	0	0	2	1	1	1	0	1	0	0	1	0	2	2	2	1	1	2	0	0	1	1	0	0	1	0	0	1	2	1	0	0	2	0
506	1	0	0	0	0	1	1	1	1	1	0	1	1	0	0	0	0	0	2	0	0	0	1	1	1	0	1	2	2	2	0	0	1	1	0	1	0	0	0	2	0	2	0	2	0	0	0	1	0
507	0	1	0	0	0	0	0	0	2	2	0	0	0	0	0	0	0	0	0	1	0	0	0	0	0	0	0	2	2	2	0	0	1	0	0	1	2	0	0	1	0	1	0	2	1	0	0	2	0
508	1	1	0	0	0	0	0	0	1	1	0	1	1	0	0	1	0	0	0	1	0	0	0	0	0	1	1	2	2	2	0	0	0	1	0	2	2	0	0	0	1	0	1	2	0	1	0	0	0
509	1	1	0	0	0	0	1	1	2	2	0	0	1	0	0	0	0	2	1	1	1	0	1	0	0	0	1	1	1	1	1	0	1	2	1	2	1	1	0	0	0	0	1	2	0	0	0	1	0
510	0	2	0	0	0	0	0	1	2	2	0	1	2	0	0	0	0	2	1	1	1	0	1	0	0	1	1	2	1	1	1	0	1	1	0	2	1	0	0	2	0	0	0	2	0	1	0	2	0
511	1	0	0	0	0	0	2	2	0	1	1	0	1	1	0	0	0	0	0	2	0	0	0	0	0	0	0	2	2	2	0	1	1	1	1	2	1	0	0	1	0	0	0	2	0	1	0	1	0
512	1	1	0	0	0	0	1	1	2	2	0	0	2	1	1	1	0	1	2	0	0	0	0	0	0	1	0	1	2	2	1	1	2	1	0	1	0	0	0	1	0	0	0	2	0	0	0	1	0
513	1	2	0	0	0	0	1	2	0	0	1	0	1	0	0	0	0	0	0	2	0	0	1	1	1	1	0	2	1	2	2	0	2	2	2	2	0	0	0	2	0	1	0	1	0	2	0	2	0
514	0	0	0	0	0	0	1	1	1	1	1	1	1	0	0	0	0	0	1	1	0	0	0	0	0	1	1	2	2	2	0	0	1	2	1	1	1	0	0	1	0	1	0	2	0	0	0	1	0
515	1	1	0	0	0	0	1	1	0	0	0	0	1	0	0	0	0	0	1	0	1	0	0	0	0	1	0	0	2	2	0	0	2	1	0	2	2	0	0	0	0	0	1	1	1	0	0	2	0
516	1	1	0	0	0	1	0	0	2	2	0	0	0	0	0	0	0	0	2	0	1	0	1	1	1	0	0	2	2	2	1	0	2	1	0	2	2	0	0	2	1	0	1	2	0	1	0	2	0
517	0	0	0	0	0	1	2	2	0	0	0	0	0	0	0	0	0	2	0	2	0	0	0	0	0	1	0	2	2	2	1	0	1	1	1	1	1	0	0	1	1	0	0	1	0	0	0	1	0
518	1	1	0	0	0	0	1	2	0	0	0	0	0	0	0	0	0	0	1	1	0	0	0	0	0	0	0	1	1	1	1	0	0	2	0	2	1	0	0	2	0	0	0	1	0	0	0	1	0
519	1	1	0	0	0	0	1	1	1	1	0	0	0	0	0	0	0	0	1	1	1	0	0	0	0	1	0	2	2	2	2	1	2	0	0	2	1	1	0	1	0	0	0	1	0	1	0	1	0
520	1	0	0	0	0	0	2	2	0	2	1	2	2	0	0	0	0	1	1	1	1	0	0	0	0	0	0	2	2	2	1	0	0	2	1	2	1	1	0	1	0	0	0	1	1	1	0	0	1
521	0	0	0	0	0	1	2	2	0	0	1	0	1	0	0	0	1	1	0	2	0	0	0	0	0	1	0	1	2	2	0	0	2	2	2	2	1	0	0	1	0	0	0	0	0	1	0	1	0
522	1	1	0	0	0	0	1	2	0	0	0	0	0	0	0	0	0	0	1	1	1	1	0	0	0	0	0	2	2	2	0	2	2	0	0	1	2	0	0	1	0	0	2	2	0	1	0	1	0
523	0	1	0	0	0	0	2	2	0	1	1	1	1	0	0	0	1	1	1	1	0	0	0	0	0	2	0	2	2	2	1	0	1	2	0	2	2	1	1	2	1	0	0	2	0	1	0	1	0
524	0	1	0	0	0	1	2	2	0	1	0	0	0	0	0	0	0	1	2	0	1	1	1	1	1	0	0	1	1	1	0	1	1	1	0	2	1	0	0	0	0	0	0	2	0	0	0	2	0
525	1	1	1	0	0	1	1	2	0	0	1	1	2	0	0	0	0	0	0	2	0	0	0	0	0	1	0	1	2	2	0	1	1	1	0	1	1	1	0	1	0	1	1	2	1	0	0	2	0
526	0	1	0	0	0	0	1	1	1	1	0	0	0	0	0	0	0	0	1	1	1	0	0	0	0	1	0	2	2	2	1	0	0	2	0	2	2	0	0	2	1	0	0	1	0	1	0	1	0
527	0	2	0	0	0	0	1	2	0	0	0	0	1	0	0	0	0	0	0	2	0	0	0	0	0	1	0	2	2	2	0	0	1	2	1	2	0	0	0	1	0	0	1	2	1	1	0	2	0
528	0	0	0	0	0	0	2	2	0	0	0	0	1	0	0	0	0	1	0	2	0	0	2	0	0	1	0	1	2	2	1	0	2	1	1	2	1	1	0	1	0	0	0	2	0	1	1	0	1
529	0	1	0	0	0	0	2	2	0	0	1	0	1	0	0	0	1	1	1	0	1	0	0	0	0	1	0	2	2	2	1	0	1	2	1	1	1	1	0	0	0	0	0	1	1	0	0	1	1
530	1	1	1	0	0	0	0	1	1	1	0	1	1	1	1	1	0	0	0	2	0	0	0	0	0	0	0	1	2	2	1	2	2	0	0	1	2	1	1	1	1	0	0	1	0	0	0	2	0
531	1	2	0	0	0	1	1	1	2	2	0	0	0	0	0	0	0	0	0	1	0	0	0	0	0	0	0	1	2	2	1	0	2	2	2	2	1	0	1	1	0	0	1	1	1	1	0	0	0
532	0	2	0	0	0	0	1	1	2	2	0	0	0	0	0	0	1	1	1	0	1	0	1	0	0	2	0	1	2	2	1	0	1	1	0	2	0	0	0	2	0	0	1	1	1	0	0	0	0
533	1	1	0	0	0	0	0	1	0	0	1	1	2	0	0	0	0	0	0	1	0	0	1	0	0	0	0	2	2	2	0	1	2	2	0	2	0	0	0	1	1	0	1	2	1	0	1	0	1
534	1	2	0	0	0	0	1	1	1	1	1	1	2	0	0	0	0	0	2	0	1	0	1	1	1	0	0	2	2	2	0	1	2	2	1	2	1	0	1	1	0	0	0	2	1	2	0	1	0
535	1	2	0	0	0	0	2	2	0	1	0	0	1	0	0	0	0	1	0	0	0	0	0	0	0	1	0	0	2	2	0	0	1	2	1	2	2	0	0	1	0	0	0	2	1	1	0	0	2
536	1	0	1	0	1	0	0	0	2	2	0	1	2	0	0	0	0	0	0	1	0	0	0	0	0	2	0	2	2	2	1	2	1	2	1	2	1	0	0	0	0	0	1	1	0	0	0	2	0
537	1	0	1	0	1	0	0	1	1	1	1	1	2	0	0	0	0	0	0	1	0	1	1	1	1	0	0	2	2	2	2	0	2	2	0	2	2	1	1	0	0	1	0	2	0	0	0	2	0
538	1	2	1	0	0	0	1	2	0	1	0	0	0	0	0	0	0	0	1	1	1	0	0	0	0	1	0	1	2	2	1	1	1	1	0	2	0	0	0	2	0	0	0	1	0	1	0	1	1
539	0	0	0	0	0	1	1	2	0	0	0	0	0	0	0	0	0	0	1	1	1	1	0	0	0	1	0	1	2	2	1	1	2	2	1	2	1	0	0	1	1	1	0	2	1	0	0	0	0
540	0	2	0	0	0	0	2	2	0	1	0	1	1	0	0	0	0	1	2	0	1	0	1	1	1	0	1	2	2	1	0	1	1	2	1	2	2	1	0	0	0	0	1	1	1	1	0	2	0
541	0	2	1	0	0	0	1	2	0	0	1	2	2	0	0	0	0	0	0	2	0	0	0	0	0	0	0	2	2	2	1	0	0	2	0	2	2	1	0	1	0	0	2	2	1	1	0	1	0
542	1	2	0	0	0	0	2	2	0	0	2	1	2	0	0	1	0	1	1	1	1	0	0	0	0	2	0	2	2	2	1	1	1	1	1	1	1	0	0	2	0	1	0	2	0	1	0	2	0
543	1	2	0	0	0	0	1	2	0	1	0	0	1	0	0	0	0	0	1	1	0	0	0	0	0	1	1	2	2	2	0	1	1	2	1	1	1	0	0	0	0	0	1	2	1	0	0	0	1
544	1	0	0	0	0	1	1	1	1	1	0	0	2	0	0	0	0	0	2	0	0	0	0	0	0	0	0	2	2	2	0	0	2	2	2	2	1	1	1	0	0	1	0	1	1	1	0	2	0
545	0	2	1	0	0	0	0	0	2	2	0	0	1	0	0	0	0	0	1	1	0	0	0	0	0	0	0	0	1	1	1	2	2	0	0	0	0	0	0	1	0	0	1	2	1	0	0	1	0
546	1	0	1	0	1	0	1	1	1	1	0	0	1	0	0	0	0	2	1	1	1	0	0	0	0	1	0	1	2	2	0	2	1	1	0	2	1	0	0	0	0	0	0	2	0	0	0	2	0
547	0	1	1	1	1	1	2	2	0	0	1	1	1	0	0	0	0	0	0	0	0	0	0	0	0	1	0	1	2	2	0	0	1	0	0	2	0	0	0	2	0	0	1	2	2	2	0	2	0
548	0	1	0	0	0	0	0	1	2	2	0	1	1	0	0	0	0	0	0	2	0	0	0	0	0	0	0	2	2	2	0	0	1	0	0	1	1	0	1	1	0	0	0	0	0	1	0	1	1
549	1	1	1	1	1	1	1	2	0	0	0	0	1	1	0	0	0	1	1	1	1	0	0	0	0	0	2	2	2	2	1	0	2	1	0	1	2	1	1	2	1	0	0	2	0	2	0	0	0
550	0	1	0	0	0	0	1	2	0	0	1	0	0	0	0	0	0	0	1	1	1	1	0	0	0	1	0	2	2	2	1	0	1	2	0	1	2	0	0	1	0	1	0	2	0	1	0	1	1
551	1	2	0	0	0	0	0	1	1	1	0	1	1	0	0	0	0	0	0	2	0	0	1	1	1	1	0	2	2	2	1	0	0	2	0	2	2	1	0	0	0	0	0	1	0	1	0	1	0
552	1	1	0	0	0	0	1	1	1	1	0	1	1	0	0	0	0	1	1	1	1	0	0	0	0	1	0	1	1	1	1	0	1	2	1	2	1	0	0	2	0	0	1	2	1	1	0	2	0
553	0	1	0	0	0	0	0	0	1	1	1	0	0	0	0	0	0	0	0	2	0	1	1	1	1	1	0	2	2	2	1	0	0	2	1	2	1	0	0	2	0	0	0	2	0	1	0	1	0
554	0	0	0	0	0	1	1	1	2	2	0	0	0	0	0	0	1	1	1	0	1	0	0	0	0	1	0	2	2	2	0	1	2	0	0	0	1	0	0	1	0	1	0	2	2	0	0	1	1
555	0	2	0	0	0	0	0	0	2	2	0	1	2	0	0	1	0	1	0	2	0	0	0	0	0	1	0	1	1	1	1	1	2	1	0	1	1	0	0	0	1	0	1	1	1	0	0	1	1
556	0	1	0	0	0	0	0	0	2	2	0	0	1	0	0	0	0	1	0	2	0	0	0	0	0	1	0	1	2	2	0	0	2	1	0	1	2	0	0	0	0	0	1	2	0	1	0	2	0
557	1	0	0	0	0	0	2	2	0	0	1	0	0	0	0	0	0	1	0	2	0	1	0	0	0	1	0	2	2	1	1	1	1	1	1	2	2	0	0	1	0	0	0	0	0	0	0	2	0
558	1	1	0	0	0	0	1	1	1	1	0	0	0	0	0	0	0	0	0	1	0	0	1	1	1	1	0	0	1	1	1	0	1	1	0	1	1	0	0	1	0	2	0	2	0	0	0	2	0
559	1	2	0	0	0	0	1	1	1	1	1	0	0	0	0	0	0	0	1	0	1	0	0	0	0	1	1	2	2	1	0	0	1	1	0	2	0	0	0	2	0	0	1	2	1	0	0	1	1
560	1	1	0	0	0	0	0	1	1	1	1	0	2	1	1	1	0	1	1	1	0	0	0	0	0	1	1	2	1	1	1	0	1	0	0	1	1	0	0	1	0	0	1	2	2	2	0	2	0
561	0	1	0	0	0	0	1	1	1	1	1	1	1	0	0	0	0	1	0	1	1	0	0	0	0	0	1	1	1	1	1	1	1	1	0	2	0	0	0	2	0	0	0	2	0	1	0	2	0
562	0	2	0	0	0	1	2	2	0	0	0	0	1	0	0	0	0	1	1	1	1	0	0	0	0	0	0	2	2	2	1	0	2	2	0	2	1	0	1	1	1	0	0	1	0	0	0	1	0
563	1	2	0	0	0	1	1	1	2	2	0	1	1	0	0	0	0	1	0	2	0	0	0	0	0	0	0	2	1	2	1	2	2	0	0	1	2	1	0	1	0	1	0	2	1	0	0	2	0
564	1	2	1	0	0	0	1	1	1	1	1	0	1	0	0	0	1	0	1	1	1	0	0	0	0	1	0	2	2	2	1	0	0	2	0	2	1	0	0	2	1	0	0	1	1	1	0	1	1
565	0	1	0	0	0	0	1	1	1	2	0	0	2	0	0	0	0	1	0	2	0	0	0	0	0	1	0	2	2	2	1	0	1	0	0	1	0	0	0	1	0	0	1	2	1	0	0	0	1
566	0	2	0	0	0	0	2	2	1	1	1	0	0	0	0	0	0	0	0	2	0	0	0	0	0	1	0	2	1	1	1	0	0	1	0	1	1	0	0	0	0	0	0	2	0	2	0	2	0
567	1	2	0	0	0	0	1	1	1	1	0	0	0	0	0	0	0	1	0	2	0	0	1	1	1	1	0	2	2	2	2	1	2	1	0	1	1	0	0	2	0	0	0	1	0	1	0	0	0
568	1	1	0	0	0	0	0	1	1	1	0	0	1	1	0	0	0	0	1	1	1	0	0	0	0	2	0	2	2	2	0	0	2	0	0	1	2	0	0	0	1	1	0	2	1	0	0	0	1
569	1	1	0	0	0	0	0	0	2	2	0	1	1	0	0	0	0	0	1	1	1	0	0	0	0	0	0	2	2	2	2	1	1	1	1	1	0	0	0	1	1	0	0	1	0	0	0	2	0
570	0	0	0	0	0	1	1	1	1	2	0	0	1	0	0	0	1	2	1	1	1	0	0	0	0	1	0	1	1	2	1	1	0	1	0	1	0	0	0	1	0	0	0	1	1	1	0	1	0
571	1	1	0	0	0	0	2	2	1	1	0	0	0	0	0	0	0	1	0	2	1	0	0	0	0	1	0	2	1	1	1	1	2	0	0	1	0	0	0	1	0	0	0	1	0	0	0	1	0
572	1	1	0	0	0	0	1	2	0	0	0	0	0	0	0	0	0	1	0	1	1	0	0	0	0	0	0	2	1	1	2	0	1	1	0	2	2	1	1	0	0	1	0	1	0	1	0	0	1
573	1	1	0	0	0	0	2	2	0	1	1	0	0	0	0	0	0	0	1	1	0	0	1	0	0	1	1	1	2	2	0	1	1	2	0	2	2	0	0	0	0	1	0	2	1	0	0	2	0
574	0	0	0	0	0	2	2	2	0	0	1	1	1	0	0	0	0	0	1	1	0	0	0	0	0	0	0	2	2	2	1	1	2	0	0	1	2	0	0	0	1	0	0	2	0	0	0	0	0
575	0	1	0	0	0	1	1	1	2	2	0	0	0	0	0	0	0	2	1	1	1	0	0	0	0	2	0	2	2	2	0	0	2	0	0	2	2	0	1	1	0	0	0	0	0	0	0	2	0
576	0	0	0	0	0	2	0	0	2	2	0	1	1	0	0	0	0	0	1	0	1	0	0	0	0	1	0	1	2	2	1	0	1	2	0	2	1	0	0	0	1	1	0	2	1	0	0	0	0
577	1	1	0	0	0	0	1	1	1	1	1	1	1	0	0	0	0	0	1	0	1	0	0	0	0	1	0	2	2	2	0	1	2	2	1	2	0	0	0	1	0	0	1	1	1	2	0	2	0
578	1	1	0	0	0	0	2	2	0	1	0	0	1	0	0	0	0	0	0	2	0	0	1	1	1	1	0	1	2	2	1	0	1	1	0	2	0	0	0	2	0	0	0	1	0	0	0	1	0
579	1	1	0	0	0	0	1	1	1	2	0	1	2	0	0	0	1	2	2	0	2	0	0	0	0	0	0	2	2	2	0	0	1	1	0	2	1	0	0	1	0	0	0	1	0	1	0	2	0
580	1	1	1	0	0	0	2	2	1	1	0	1	2	0	0	0	0	0	1	1	1	0	2	1	1	1	0	2	2	2	1	1	1	2	1	2	1	0	1	1	0	0	1	1	1	1	0	2	0
581	0	1	1	0	0	0	1	1	1	2	0	0	1	0	0	0	0	0	1	1	0	0	0	0	0	1	0	2	2	2	1	1	2	0	0	1	1	0	0	0	0	1	0	1	0	2	0	2	0
582	0	0	0	0	0	0	0	1	1	1	0	1	1	0	0	0	0	1	0	2	0	0	0	0	0	1	0	2	2	2	1	0	1	2	0	2	2	1	0	1	0	0	1	2	1	2	1	2	0
583	1	2	0	0	0	0	2	2	1	1	1	1	1	0	0	0	0	0	1	1	1	0	0	0	0	0	0	1	2	2	1	1	2	0	0	1	1	1	0	0	0	0	0	0	1	1	0	0	2
584	1	1	0	0	0	0	2	2	0	1	1	0	1	0	0	0	0	0	1	1	0	0	0	0	0	1	0	1	2	2	1	0	1	1	0	1	1	1	0	1	0	0	0	2	1	0	0	1	0
585	0	0	0	0	0	0	0	1	0	0	1	1	1	0	0	0	1	1	0	1	0	0	0	0	0	1	0	1	1	2	1	1	1	2	1	2	2	1	0	0	0	0	0	1	0	1	0	0	0
586	0	2	1	1	1	1	0	1	0	0	1	1	1	0	0	0	0	1	1	1	0	0	0	0	0	1	0	2	2	2	0	1	2	1	0	2	2	1	0	0	0	0	1	1	1	0	0	2	0
587	0	2	0	0	0	0	0	0	2	2	0	0	2	0	0	0	0	1	0	2	0	1	1	0	0	1	0	2	2	2	0	1	1	2	1	2	1	0	0	0	0	0	0	1	0	0	0	0	0
588	1	1	0	0	0	0	2	2	0	1	0	0	0	0	0	0	0	2	2	0	0	0	0	0	0	1	0	2	2	2	1	0	1	0	0	1	0	0	0	2	0	0	0	2	0	1	0	0	0
589	1	1	1	1	1	1	0	0	2	2	0	0	0	0	0	0	0	0	1	1	1	0	0	0	0	0	0	2	2	1	0	1	2	1	1	2	1	0	0	0	0	1	0	1	1	0	0	2	0
590	0	0	0	0	0	0	2	2	0	2	1	1	0	0	0	1	0	0	0	1	0	1	0	0	0	1	0	2	2	2	2	0	2	1	1	2	0	0	0	1	1	0	1	1	1	0	0	1	1
591	0	1	0	0	0	0	2	2	0	0	2	0	1	0	0	0	0	1	1	0	0	0	0	0	0	1	0	1	2	2	1	1	2	2	1	2	1	0	0	0	0	0	0	2	0	0	1	1	0
592	0	1	0	0	0	0	1	1	2	2	0	2	2	0	0	0	0	0	1	1	1	0	0	0	0	1	1	1	1	1	1	0	0	2	1	2	1	0	1	1	0	0	1	2	1	0	0	1	0
593	0	1	0	0	0	0	1	2	0	0	1	1	1	0	0	0	0	1	1	0	0	0	0	0	0	0	0	2	1	1	1	0	1	2	1	1	2	0	0	0	0	0	0	2	0	1	0	0	0
594	0	2	0	0	0	0	0	0	2	2	0	0	2	0	0	1	0	0	0	2	0	0	0	0	0	1	0	2	2	2	0	0	2	2	2	2	1	0	0	0	0	0	1	2	1	0	0	1	0
595	0	1	0	0	0	0	0	0	2	2	0	0	1	0	0	0	0	1	0	2	0	0	0	0	0	2	0	2	2	2	0	1	2	1	0	2	2	0	0	1	0	0	1	1	1	2	0	1	0
596	1	1	1	0	0	0	2	2	1	1	0	0	0	0	0	0	0	0	0	2	0	0	0	0	0	2	0	2	2	2	0	0	1	2	2	2	1	0	0	1	0	1	0	2	0	1	0	1	0
597	1	0	0	0	0	0	2	2	0	0	1	0	0	0	0	0	0	1	0	2	0	0	1	1	1	2	0	2	1	1	1	2	1	1	0	1	0	0	0	2	0	0	0	1	0	1	0	2	0
598	0	1	0	0	0	0	2	2	1	1	0	0	1	0	0	0	0	0	0	1	0	0	0	0	0	1	0	2	2	2	0	0	0	0	0	2	0	0	0	1	0	0	0	1	0	0	0	0	0
599	1	2	0	0	0	0	1	1	1	1	1	0	0	0	0	0	0	0	0	1	0	0	0	0	0	1	0	2	2	1	0	1	1	1	1	1	1	0	0	2	0	0	1	1	1	2	0	0	0
600	1	1	1	0	0	0	0	1	1	1	1	0	1	0	0	0	0	0	1	1	1	0	1	0	0	2	0	2	2	2	0	1	1	1	1	1	2	1	1	0	0	0	0	1	0	1	0	2	0
601	0	1	1	1	1	1	1	2	0	0	1	0	1	0	0	0	0	1	0	2	0	1	0	0	0	1	0	0	2	2	0	1	1	1	1	1	0	0	0	1	0	0	0	2	1	1	0	2	0
602	1	1	0	0	0	0	1	0	1	1	1	0	1	0	0	0	0	0	1	1	1	1	0	0	0	1	0	2	2	2	0	0	1	2	0	2	1	0	0	0	0	0	0	1	0	0	0	2	0
603	1	2	0	0	0	0	1	1	1	1	1	0	1	0	0	0	0	1	1	1	0	0	0	0	0	0	0	1	1	1	1	0	1	2	1	1	2	0	0	1	0	0	0	1	0	1	0	0	0
604	0	0	0	0	0	0	2	2	1	1	1	0	2	0	0	0	0	0	0	2	0	0	1	0	0	1	0	2	2	2	0	1	1	1	1	1	1	0	0	1	0	0	0	1	0	1	0	1	0
605	1	2	0	0	0	0	1	2	0	1	0	0	1	0	0	0	0	0	0	2	0	0	1	1	1	1	1	2	2	2	0	1	1	2	2	2	1	0	0	2	0	0	0	2	0	2	0	1	0
606	0	1	0	0	0	0	1	2	0	0	0	1	1	0	0	0	0	0	0	1	0	0	1	0	0	2	0	2	2	2	0	2	2	0	0	1	1	1	0	1	0	0	1	2	0	1	0	2	0
607	1	1	0	0	0	0	1	2	0	1	0	0	1	0	0	0	0	0	1	1	1	0	1	1	1	1	0	2	2	1	0	0	2	2	1	2	2	0	0	2	1	0	0	1	0	1	0	1	0
608	0	0	0	0	0	0	1	1	2	2	0	0	0	0	0	0	0	0	1	1	1	0	0	0	0	2	1	2	2	2	1	0	0	2	0	2	0	0	0	2	0	0	0	2	0	0	0	1	0
609	0	1	0	0	0	1	1	2	0	0	0	0	1	0	0	1	1	1	0	2	0	0	1	0	0	0	0	1	1	1	2	1	2	0	0	1	2	0	0	0	0	1	0	1	0	1	1	1	0
610	1	1	0	0	0	0	2	2	1	1	0	1	0	0	0	1	0	0	0	1	0	0	0	0	0	0	0	2	2	2	1	0	0	2	1	2	0	0	0	2	0	0	0	1	0	0	0	1	0
611	1	0	1	0	1	0	2	2	0	2	1	0	1	0	0	0	0	0	1	1	1	1	1	1	1	0	0	2	1	1	1	0	1	1	0	1	2	1	0	0	0	1	0	2	0	1	0	1	1
612	0	0	0	0	0	2	0	1	1	1	0	0	1	0	0	0	0	0	0	2	0	0	1	1	1	0	0	2	1	1	1	1	1	1	0	2	2	1	0	1	0	0	0	0	2	2	0	0	0
613	0	1	0	0	0	0	2	2	0	1	0	0	0	0	0	0	0	1	1	1	0	0	0	0	0	1	0	2	2	2	1	2	2	1	0	2	1	0	1	1	0	0	0	2	0	0	0	0	2
614	0	2	0	0	0	0	1	1	1	1	1	0	1	0	0	0	1	1	1	0	1	0	0	0	0	1	0	1	2	2	0	0	1	0	0	1	1	0	0	2	0	0	0	1	0	0	0	1	0
615	0	1	0	0	0	0	2	2	0	0	1	1	0	0	0	1	0	0	0	1	0	0	0	0	0	0	0	2	1	1	2	1	2	1	0	1	1	0	0	2	1	0	0	1	1	1	0	1	0
616	0	2	1	0	0	0	2	2	1	1	1	1	1	0	0	1	0	2	1	1	1	0	0	0	0	0	0	1	2	2	0	1	1	0	0	1	0	0	0	1	0	0	0	0	1	1	0	2	0
617	1	2	0	0	0	0	0	1	1	1	0	0	2	0	0	0	0	2	0	2	0	0	0	0	0	0	0	2	2	2	1	0	0	2	0	2	1	0	1	1	0	0	2	2	1	1	0	2	0
618	1	2	1	0	0	1	0	1	1	1	1	1	1	0	0	0	0	0	1	1	1	0	0	0	0	1	0	2	1	1	2	1	2	2	0	2	1	0	0	2	0	0	0	1	0	1	0	1	0
619	1	1	0	0	0	0	0	1	1	1	0	1	2	0	0	0	0	0	1	1	1	0	0	0	0	1	0	2	2	2	1	1	1	2	1	1	1	1	1	0	0	0	0	2	0	0	0	2	0
620	1	1	0	0	0	1	1	1	1	1	1	0	1	0	0	0	0	1	1	1	0	0	1	0	0	0	0	2	0	0	2	0	1	1	0	2	1	0	0	1	0	0	0	1	0	0	0	0	0
621	0	2	0	0	0	0	1	1	1	1	0	0	0	0	0	0	0	1	1	1	1	0	1	1	1	0	0	1	1	1	1	0	1	2	0	2	1	0	0	2	1	0	0	2	0	0	0	0	1
622	0	0	0	0	0	1	1	1	1	2	0	0	0	0	0	0	0	0	0	1	0	0	1	1	1	1	0	2	2	2	2	0	0	2	0	2	0	0	0	2	0	1	0	2	0	0	0	0	1
623	0	2	0	0	0	0	1	1	1	1	0	1	1	0	0	0	1	1	1	1	0	0	0	0	0	0	0	2	2	1	0	0	2	1	0	1	2	0	0	1	0	0	0	0	0	1	1	0	1
624	1	2	0	0	0	0	1	2	0	0	0	1	1	0	0	0	1	2	0	1	0	0	0	0	0	1	0	2	2	2	0	1	1	1	0	2	2	1	1	0	0	1	0	2	1	0	0	1	1
625	0	0	0	0	0	1	2	2	1	1	0	1	2	0	0	0	0	2	0	1	0	1	0	0	0	0	0	1	1	1	0	0	2	1	0	2	2	1	0	0	0	0	0	1	0	0	0	1	1
626	1	1	0	0	0	0	2	2	0	1	0	0	0	0	0	0	0	0	0	2	0	0	1	0	0	1	0	2	2	2	0	1	2	1	0	2	0	0	0	2	0	0	0	2	0	1	0	1	0
627	0	0	0	0	0	2	1	2	0	0	0	0	0	0	0	0	0	1	1	1	0	0	0	0	0	2	0	2	2	1	1	0	1	1	0	2	0	0	0	0	0	1	0	1	1	0	0	1	0
628	0	1	1	0	0	0	1	1	1	1	1	0	0	0	0	0	0	1	0	2	0	0	0	0	0	1	0	1	2	2	0	0	1	1	0	1	1	1	0	0	0	0	0	1	0	1	0	2	0
629	1	0	0	0	0	1	1	0	1	1	1	1	0	0	0	1	0	1	1	1	0	0	0	0	0	1	1	2	2	2	0	0	0	2	0	2	2	0	0	2	0	0	0	0	0	1	0	2	0
630	0	0	0	0	0	0	0	0	2	2	0	0	1	0	0	0	0	0	0	2	0	0	0	0	0	1	1	2	2	2	1	0	2	2	0	2	2	0	0	2	1	0	0	0	0	1	0	2	0
631	1	1	0	0	0	1	1	1	1	1	1	0	1	1	1	1	0	0	0	1	0	0	1	0	0	2	0	2	2	2	0	0	2	2	1	2	1	0	0	1	0	0	0	1	0	1	1	1	0
632	0	1	0	0	0	0	0	2	0	0	1	0	0	0	0	0	0	0	1	1	1	1	0	0	0	0	0	2	2	2	1	0	0	2	1	2	1	1	0	1	0	1	0	1	0	1	0	1	0
633	0	0	0	0	0	0	0	0	2	2	0	1	1	0	0	0	0	1	1	1	0	0	0	0	0	2	0	2	2	2	2	0	1	1	0	1	1	0	0	2	0	0	1	2	1	1	0	0	1
634	0	0	1	0	1	0	1	1	2	2	0	0	2	0	0	0	0	0	1	1	1	0	0	0	0	2	0	2	1	1	1	0	1	2	0	2	1	0	0	1	0	0	1	1	1	0	0	2	0
635	0	2	0	0	0	0	1	1	2	2	0	0	1	0	0	0	1	1	1	1	0	0	1	0	0	0	0	1	2	2	1	0	1	2	0	2	0	0	0	2	0	0	0	2	1	1	0	0	2
636	0	2	1	0	0	0	1	1	0	2	0	0	0	0	0	0	0	0	1	1	1	0	0	0	0	0	0	2	2	2	1	0	2	1	1	1	2	1	0	0	0	0	1	2	1	0	0	2	0
637	1	1	0	0	0	0	1	2	0	0	0	1	0	0	0	1	0	0	2	0	1	0	0	0	0	2	1	2	2	2	0	0	0	1	1	2	2	1	0	1	0	0	0	2	0	2	0	1	0
638	0	2	0	0	0	0	2	2	0	0	2	0	0	0	0	0	0	1	0	2	0	0	1	0	0	0	0	2	2	2	2	1	2	0	0	1	2	0	1	0	0	1	0	2	1	0	0	2	0
639	0	2	1	0	1	0	1	1	2	2	0	0	0	0	0	0	0	1	1	1	1	0	0	0	0	0	0	1	1	1	0	2	2	0	0	1	1	0	0	2	0	0	0	1	0	1	0	2	0
640	0	1	0	0	0	0	1	1	1	1	0	0	0	0	0	0	0	1	1	1	0	0	1	0	0	2	0	1	2	2	1	1	2	1	0	2	1	0	0	1	0	0	0	1	1	2	0	1	0
641	1	1	0	0	0	0	2	2	0	1	1	1	1	0	0	0	0	0	0	1	0	0	0	0	0	2	0	0	1	1	1	2	1	1	0	1	2	0	0	1	0	0	0	2	0	0	0	2	0
642	1	0	0	0	0	0	2	2	0	0	2	0	0	0	0	0	0	1	1	1	1	0	1	0	0	1	0	2	2	2	0	0	2	2	0	1	1	0	0	0	0	0	0	2	0	1	0	1	0
643	0	1	0	0	0	1	1	1	2	2	0	0	1	0	0	1	0	0	0	1	0	0	1	0	0	0	0	2	2	2	1	0	1	1	0	2	2	0	0	0	0	0	1	1	1	0	0	2	0
644	0	1	0	0	0	0	0	1	1	1	0	0	1	0	0	1	0	1	1	1	0	0	0	0	0	1	0	1	2	2	0	1	2	1	1	1	1	0	0	2	0	0	0	0	0	1	0	1	0
645	0	1	0	0	0	0	1	1	1	1	0	0	0	0	0	0	0	1	0	2	0	0	0	0	0	1	0	2	2	2	1	1	1	2	0	2	1	1	0	1	0	0	1	2	0	1	0	1	0
646	0	2	1	0	1	0	1	2	0	1	0	1	1	0	0	0	0	0	0	2	0	0	0	0	0	1	0	0	1	2	1	0	0	1	1	2	2	0	0	0	0	0	0	1	0	1	0	1	0
647	0	2	0	0	0	0	1	2	1	1	0	1	1	0	0	0	0	1	0	2	0	0	0	0	0	1	1	1	2	2	0	2	1	2	1	2	1	0	0	1	0	0	0	1	0	0	0	2	0
648	1	1	0	0	0	0	2	2	0	0	1	0	2	0	0	0	0	1	1	1	1	0	1	0	0	2	0	1	2	2	0	0	2	1	1	1	0	0	0	1	0	0	1	1	1	1	0	0	2
649	1	0	0	0	0	1	1	2	0	0	0	1	2	0	0	0	1	1	0	2	1	0	0	0	0	0	0	2	1	1	2	0	2	1	0	1	1	0	0	2	0	0	0	1	0	1	0	2	0
650	0	2	0	0	0	0	0	0	2	2	0	0	1	0	0	0	0	0	0	1	0	0	1	0	0	0	0	2	1	1	1	1	2	2	1	2	2	0	0	0	0	0	0	2	0	0	0	1	0
651	1	1	0	0	0	0	2	2	0	0	1	1	1	0	0	0	0	0	1	1	1	0	0	0	0	1	0	2	2	2	1	0	2	2	1	2	0	0	0	2	0	0	1	1	1	0	0	2	0
652	1	1	0	0	0	0	2	2	1	1	1	1	1	0	0	0	0	0	2	0	1	0	0	0	0	1	2	2	2	2	1	1	1	1	0	2	1	1	0	1	0	0	0	1	0	0	0	0	0
653	1	2	1	0	0	0	1	1	1	1	0	0	0	0	0	0	0	1	1	1	1	0	1	0	0	1	0	1	2	2	0	0	2	0	0	2	2	0	0	2	1	1	0	2	0	0	0	2	0
654	1	0	0	0	0	0	1	1	1	1	0	0	0	0	0	0	0	1	1	1	0	0	0	0	0	1	0	1	2	2	0	0	0	2	1	2	2	0	0	0	0	0	0	2	1	0	0	2	0
655	1	1	0	0	0	0	1	1	1	1	1	0	0	0	0	0	0	0	2	0	0	0	0	0	0	0	0	2	2	2	1	1	1	1	0	1	1	0	0	1	0	0	0	1	0	0	0	2	0
656	0	2	0	0	0	0	0	1	1	1	1	0	0	0	0	0	0	0	0	2	0	0	0	0	0	1	0	1	2	2	1	1	2	0	0	1	0	0	0	2	0	0	0	2	0	0	0	0	1
657	1	2	1	0	0	0	0	0	2	2	0	0	0	0	0	0	0	2	1	1	0	0	0	0	0	0	0	2	2	2	1	1	2	1	0	1	1	0	0	2	0	0	0	2	0	1	0	2	0
658	0	1	0	0	0	0	1	1	0	2	0	0	1	0	0	0	0	2	0	1	0	0	0	0	0	1	0	2	2	2	0	0	0	2	0	2	2	0	0	1	0	0	0	0	0	1	0	2	0
659	0	2	0	0	0	0	1	1	1	2	0	0	1	0	0	0	0	0	1	0	1	0	0	0	0	2	0	2	2	1	0	2	2	1	1	2	0	0	0	2	0	0	0	0	0	1	0	2	0
660	1	1	0	0	0	1	2	2	0	1	1	1	2	0	0	0	0	1	0	2	0	0	0	0	0	0	0	2	2	2	0	0	0	2	0	2	2	2	0	0	0	0	0	1	0	1	0	2	0
661	1	0	0	0	0	0	2	2	0	0	0	0	0	0	0	0	0	0	1	0	1	0	0	0	0	1	0	2	2	1	1	0	1	1	0	1	0	0	0	2	1	0	0	2	1	2	0	1	1
662	0	1	0	0	0	0	1	1	1	1	1	1	1	0	0	0	0	2	1	1	1	0	0	0	0	1	0	2	0	0	2	2	2	0	0	1	1	0	0	2	0	1	0	1	0	1	0	1	0
663	1	1	0	0	0	0	2	2	0	0	2	0	0	0	0	0	0	0	1	1	1	0	2	0	0	0	1	2	2	2	0	0	0	2	0	2	2	0	1	0	0	0	0	2	1	0	0	1	0
664	0	1	0	0	0	0	2	2	0	1	0	0	1	0	0	1	0	1	0	1	1	0	1	0	0	1	0	1	1	1	2	2	1	0	0	0	2	0	1	0	0	0	1	1	0	1	0	2	0
665	0	1	0	0	0	0	0	0	2	2	0	1	2	0	0	0	0	0	0	2	0	0	1	0	0	2	0	1	2	2	1	1	1	1	0	2	2	0	0	1	0	0	1	2	1	0	0	0	0
666	1	2	1	0	0	0	1	2	0	0	0	0	0	0	0	0	0	0	1	1	1	0	0	0	0	2	0	2	2	2	1	0	2	0	0	2	2	1	0	0	0	0	2	2	1	0	0	2	0
667	0	1	0	0	0	1	2	2	0	0	0	0	1	0	0	0	0	1	0	1	0	0	0	0	0	0	0	1	2	2	1	0	1	1	0	1	1	0	1	1	0	0	0	1	0	0	0	2	0
668	1	1	0	0	0	0	1	2	0	0	1	0	0	0	0	0	0	1	0	2	0	0	0	0	0	1	0	2	1	1	1	1	0	1	0	1	2	0	0	0	0	0	1	1	0	0	0	1	0
669	0	0	0	0	0	0	1	1	1	1	0	0	0	0	0	0	0	0	0	1	0	0	0	0	0	0	0	2	2	2	2	0	1	1	1	1	1	0	0	1	0	0	0	1	0	0	0	1	0
670	0	2	0	0	0	0	2	2	0	1	0	0	1	0	0	0	0	0	0	0	0	0	0	0	0	2	1	2	2	1	0	0	2	2	0	1	1	0	0	2	0	0	0	2	0	1	0	2	0
671	0	1	0	0	0	0	1	1	0	0	0	1	0	0	0	0	0	1	1	1	0	0	0	0	0	0	1	2	2	2	0	0	2	1	0	1	1	1	0	1	0	1	0	1	1	1	0	2	0
672	1	0	0	0	0	0	1	1	1	1	1	0	1	0	0	0	0	1	1	1	1	0	1	0	0	1	0	2	1	1	2	0	1	0	0	1	2	0	0	0	0	1	0	1	1	0	0	2	0
673	1	0	0	0	0	1	0	1	1	1	0	0	1	0	0	0	0	0	1	1	1	0	0	0	0	2	0	2	2	2	0	0	0	2	0	1	2	0	0	0	1	0	0	2	0	0	0	0	0
674	0	1	1	1	1	1	0	1	1	1	0	0	0	0	0	0	0	1	1	1	1	0	0	0	0	1	0	2	2	2	2	2	1	2	1	2	1	0	0	2	0	0	0	0	1	1	0	1	0
675	0	1	0	0	0	0	0	0	2	2	0	0	1	0	0	0	0	0	1	1	1	0	1	0	0	1	0	2	2	2	1	1	2	0	0	1	2	0	0	0	0	0	0	1	0	1	0	1	1
676	1	2	0	0	0	0	0	0	2	2	0	0	2	0	0	0	0	0	0	1	0	0	0	0	0	2	0	2	2	2	2	1	1	0	0	1	1	0	0	1	0	0	0	2	0	2	0	2	0
677	0	0	0	0	0	0	2	2	0	0	2	0	0	0	0	0	0	1	1	1	1	0	0	0	0	2	0	2	1	1	1	0	2	2	0	1	2	1	1	1	1	0	0	1	0	1	0	0	0
678	1	1	0	0	0	0	1	1	1	1	1	0	1	0	0	0	0	1	1	1	1	0	1	0	0	0	0	2	2	2	1	1	2	0	0	1	2	1	1	2	1	0	0	1	0	0	0	2	0
679	0	0	0	0	0	1	1	1	1	1	1	0	0	0	0	0	0	1	0	2	0	0	0	0	0	1	0	2	2	2	0	2	1	1	0	0	1	0	0	1	0	0	0	2	0	1	1	1	0
680	1	1	0	0	0	0	2	2	0	0	0	1	2	0	0	0	0	0	1	1	1	0	0	0	0	2	0	1	2	2	0	1	1	2	1	2	1	1	0	1	0	0	0	2	0	1	0	2	0
681	0	2	1	0	0	0	1	1	1	1	1	1	1	0	0	0	1	1	1	0	1	0	1	1	1	1	0	2	2	2	0	0	0	1	1	2	0	0	0	2	0	0	0	0	0	1	0	2	0
682	0	2	0	0	0	0	1	2	0	0	1	0	0	0	0	0	1	0	1	1	1	0	0	0	0	0	0	2	2	1	1	1	1	1	1	1	1	0	0	2	0	1	0	2	1	0	0	2	0
683	0	1	0	0	0	1	0	0	1	1	2	1	1	0	0	0	0	1	0	2	0	0	1	1	1	1	0	1	2	2	0	2	1	1	0	1	2	1	1	2	1	0	1	2	1	0	0	1	0
684	1	2	1	0	0	0	1	1	2	2	0	1	2	0	0	1	0	1	2	0	2	0	0	0	0	1	0	1	1	1	0	0	2	1	0	2	2	0	0	2	0	0	0	2	1	0	0	0	1
685	1	2	0	0	0	0	1	1	2	2	0	1	1	0	0	0	0	0	1	1	1	0	0	0	0	2	0	2	2	1	1	0	2	1	0	1	2	0	0	0	0	0	0	1	0	0	0	0	1
686	1	0	0	0	0	1	0	0	1	1	0	0	0	0	0	0	0	0	0	2	0	0	0	0	0	1	0	2	2	2	1	0	2	1	0	1	1	0	0	1	0	0	0	1	0	0	0	0	1
687	1	2	1	0	0	0	1	1	1	1	1	0	1	0	0	0	0	1	0	2	1	0	0	0	0	1	0	2	1	1	2	0	2	1	0	1	1	0	0	2	0	0	1	2	1	0	0	1	1
688	1	0	1	0	1	0	0	0	2	2	0	0	1	0	0	0	0	1	1	1	0	0	0	0	0	1	0	2	2	2	1	1	1	2	0	2	2	1	0	1	0	0	0	2	1	0	0	0	1
689	1	2	0	0	0	1	2	2	1	1	0	0	0	0	0	0	0	0	1	1	1	0	0	0	0	1	0	1	2	2	1	1	1	2	0	2	2	0	0	1	0	0	0	2	0	0	0	0	1
690	1	2	0	0	0	0	0	0	2	2	0	1	1	0	0	0	0	0	1	1	1	0	1	1	1	1	1	1	1	1	1	0	1	1	1	1	0	0	0	0	0	0	0	1	0	1	0	1	1
691	1	2	0	0	0	0	1	2	0	0	0	0	1	0	0	0	0	1	0	2	0	0	0	0	0	1	0	2	2	1	0	0	2	0	0	1	1	0	0	2	1	1	0	2	0	0	0	1	0
692	1	0	0	0	0	0	2	2	1	1	1	0	0	0	0	0	0	0	1	1	1	0	0	0	0	0	0	2	2	2	1	0	2	2	2	2	2	1	0	0	0	0	0	1	0	1	0	1	0
693	1	2	0	0	0	0	1	1	0	0	0	0	0	0	0	0	0	0	1	1	1	0	0	0	0	2	1	2	2	2	0	1	1	1	0	1	1	0	1	1	0	0	0	2	0	1	0	1	0
694	1	1	0	0	0	0	0	0	2	2	0	0	1	0	0	0	0	1	0	2	0	1	0	0	0	2	0	1	2	2	1	0	1	1	0	2	2	0	0	0	0	0	0	2	0	0	0	1	0
695	1	2	0	0	0	0	2	2	1	1	0	0	1	0	0	0	0	1	0	2	0	0	1	0	0	1	1	2	2	2	1	1	1	1	1	1	2	0	0	0	0	0	0	2	0	0	0	1	0
696	0	1	0	0	0	0	1	1	1	2	0	0	1	0	0	0	0	2	0	2	0	0	0	0	0	1	0	2	1	1	2	0	0	2	1	2	2	0	0	1	1	0	0	2	0	1	0	0	1
697	1	1	1	0	0	0	0	0	1	1	1	0	0	0	0	0	0	1	1	1	0	0	0	0	0	0	0	1	2	2	0	0	1	2	1	2	0	0	0	1	0	2	0	2	0	0	0	1	0
698	1	0	0	0	0	1	0	1	1	1	0	1	2	0	0	1	1	2	0	1	0	1	0	0	0	0	0	2	2	2	0	0	2	1	0	1	0	0	0	2	0	0	1	2	1	1	0	1	0
699	1	2	0	0	0	0	0	0	2	2	0	1	1	0	0	0	1	1	1	1	0	0	0	0	0	1	0	2	2	2	1	0	2	1	1	2	0	0	0	1	0	0	0	2	1	0	0	1	0
700	1	1	0	0	0	0	0	0	2	2	0	0	0	0	0	0	0	0	1	1	1	0	0	0	0	1	0	2	1	2	2	1	1	2	1	2	0	0	0	1	0	0	0	2	0	2	0	2	0
701	0	0	0	0	0	1	2	2	0	2	1	0	0	0	0	0	0	1	1	1	1	0	0	0	0	0	0	2	2	1	0	1	2	2	0	2	2	0	0	2	1	0	0	1	0	0	0	0	0
702	0	1	0	0	0	0	1	2	0	0	1	1	1	0	0	0	0	0	1	1	1	1	0	0	0	0	0	2	2	2	1	0	2	1	0	1	2	1	1	1	1	1	1	2	1	0	0	2	0
703	1	1	0	0	0	0	2	2	0	0	1	1	2	0	0	0	0	1	1	1	1	0	0	0	0	0	0	2	2	2	2	1	1	1	0	2	1	0	0	2	0	0	1	2	0	1	0	2	0
704	0	0	0	0	0	1	1	1	1	1	1	1	1	0	0	0	0	0	0	0	0	0	0	0	0	1	0	1	2	2	1	0	1	1	0	1	2	1	1	2	2	1	0	1	1	1	0	1	0
705	0	1	0	0	0	0	1	1	1	1	0	0	1	0	0	0	0	1	2	0	2	0	0	0	0	2	0	2	2	2	0	1	1	1	1	1	1	1	1	0	0	0	1	1	1	0	0	1	0
706	0	1	0	0	0	0	1	2	0	1	0	0	0	0	0	0	0	1	1	1	0	1	0	0	0	1	0	2	2	2	1	1	1	1	0	2	1	1	0	1	0	0	0	2	0	2	0	2	0
707	0	2	1	0	1	0	2	2	0	0	1	0	0	0	0	0	0	2	1	1	1	1	0	0	0	0	0	1	2	2	0	1	1	1	0	2	1	0	0	2	0	0	0	1	0	1	0	2	0
708	1	1	0	0	0	0	2	2	0	0	1	0	2	0	0	0	0	0	0	1	0	0	0	0	0	2	0	2	2	2	1	0	1	1	0	1	1	0	0	1	0	0	1	2	1	0	0	1	1
709	1	0	0	0	0	1	0	0	2	2	0	1	1	0	0	0	0	0	1	0	1	0	0	0	0	2	0	2	2	2	0	2	1	2	1	2	1	0	0	0	0	0	0	2	0	0	0	1	1
710	1	2	0	0	0	0	0	0	2	2	0	1	1	0	0	0	0	0	1	0	1	0	0	0	0	0	0	1	2	2	1	1	1	1	0	1	0	0	0	2	0	0	1	2	1	0	0	0	1
711	1	1	0	0	0	1	2	2	0	1	1	0	0	0	0	0	0	1	1	1	1	0	0	0	0	0	0	1	2	2	1	1	1	2	1	2	2	2	0	0	0	0	1	1	0	0	0	2	0
712	0	0	0	0	0	1	1	1	1	1	0	1	1	0	0	1	0	1	0	2	0	0	2	1	1	0	0	2	2	2	1	0	1	2	0	2	1	0	0	1	0	1	0	2	1	0	1	2	0
713	1	1	1	0	0	0	1	1	1	2	0	0	0	0	0	0	0	1	1	1	0	1	0	0	0	1	0	2	2	2	2	1	1	1	0	2	0	0	0	1	0	0	0	1	0	1	0	1	0
714	1	1	0	0	0	1	1	1	2	2	0	0	1	0	0	0	0	1	0	2	1	0	0	0	0	1	0	1	2	2	0	2	2	1	1	2	2	0	0	1	0	0	0	2	1	1	0	2	0
715	0	1	0	0	0	0	2	2	1	1	1	0	1	0	0	0	0	0	0	1	0	1	0	0	0	1	0	2	1	1	2	0	0	2	2	2	2	0	0	1	0	1	0	1	1	1	0	2	0
716	1	2	1	0	0	1	1	1	0	2	0	0	2	0	0	0	0	0	0	1	0	0	0	0	0	1	0	2	2	2	0	0	2	1	0	2	1	0	0	2	0	0	1	2	1	1	0	0	0
717	0	1	0	0	0	0	2	2	0	0	2	0	1	0	0	0	0	0	2	0	0	0	1	1	1	1	0	2	2	2	0	1	1	1	1	1	1	0	0	2	0	0	0	0	1	1	0	0	0
718	1	2	0	0	0	0	2	2	0	1	1	0	2	0	0	1	0	0	1	1	1	0	0	0	0	1	1	2	2	2	1	0	1	1	1	1	2	0	1	0	0	0	0	0	2	2	0	2	0
719	1	1	0	0	0	1	2	2	1	1	1	0	0	0	0	0	0	1	1	1	1	1	0	0	0	0	0	1	2	2	0	2	1	1	0	1	1	0	0	2	1	1	0	2	1	0	0	1	1
720	1	1	0	0	0	0	0	0	2	2	0	0	0	0	0	0	0	0	1	0	1	0	0	0	0	0	0	2	2	2	0	1	1	1	0	2	1	1	0	0	0	0	0	2	0	1	0	0	0
721	0	1	0	0	0	0	0	0	2	2	0	1	1	0	0	0	0	1	2	0	1	0	0	0	0	1	0	2	0	0	2	0	1	2	0	2	1	0	0	2	0	0	0	1	0	1	0	0	0
722	0	2	0	0	0	0	2	2	1	1	0	0	0	0	0	0	0	0	0	2	0	0	2	1	1	1	0	2	2	1	0	1	2	1	0	1	2	0	0	0	0	0	1	2	1	0	0	2	0
723	0	1	1	0	0	1	2	2	1	1	0	1	2	0	0	0	0	2	0	2	0	0	1	1	1	1	0	1	2	2	1	0	1	1	1	1	0	0	0	2	0	0	0	1	0	1	0	0	2
724	1	2	0	0	0	0	1	1	1	2	0	0	0	0	0	0	0	0	1	1	0	0	0	0	0	1	0	2	2	2	1	0	1	2	1	2	2	1	0	1	0	0	1	2	0	0	0	0	0
725	0	0	0	0	0	1	1	1	0	0	0	0	0	0	0	0	0	0	0	2	0	0	1	1	1	1	0	2	1	1	2	1	2	0	0	1	2	0	0	1	0	0	0	2	1	2	0	2	0
726	1	2	0	0	0	0	2	2	0	0	2	1	1	0	0	0	0	1	2	0	1	0	0	0	0	1	0	2	2	2	1	1	1	1	0	2	0	0	0	2	0	0	1	1	0	0	0	0	1
727	1	1	0	0	0	0	1	1	1	1	1	0	1	0	0	0	0	0	1	1	1	0	2	0	0	0	0	1	1	1	1	2	1	1	0	2	1	0	0	0	0	0	0	1	0	1	0	1	0
728	0	1	0	0	0	0	2	2	0	1	0	0	1	0	0	0	0	0	2	0	0	0	0	0	0	2	0	1	1	1	0	1	1	1	0	1	0	0	0	2	0	0	1	2	1	1	0	1	0
729	1	1	1	0	0	0	2	2	0	1	0	0	0	0	0	0	0	0	0	1	0	0	2	0	0	0	0	2	1	1	2	1	1	1	1	1	2	0	0	0	0	0	0	2	0	0	0	0	0
730	1	1	0	0	0	0	1	1	2	2	0	2	2	0	0	0	0	0	0	1	0	0	0	0	0	2	0	2	1	1	2	1	2	1	0	2	0	1	0	1	0	0	0	1	0	0	0	1	0
731	1	0	0	0	0	0	1	1	1	1	1	0	1	0	0	0	0	0	0	2	0	1	0	0	0	1	0	2	2	2	0	1	1	1	1	2	1	0	0	1	0	0	0	2	1	0	0	0	0
732	0	1	0	0	0	0	1	2	0	0	1	0	0	0	0	0	0	0	1	1	0	0	1	0	0	1	0	2	2	2	2	2	1	2	1	2	1	0	0	2	1	0	1	1	0	1	0	0	1
733	0	0	0	0	0	0	2	2	0	0	0	1	2	0	0	0	0	0	1	1	1	0	2	0	0	0	0	1	2	2	0	1	1	2	2	2	2	1	0	0	0	0	0	2	1	0	0	1	1
734	1	1	0	0	0	0	1	1	1	1	0	1	1	0	0	1	0	0	1	1	1	0	0	0	0	2	0	2	1	1	1	2	2	0	0	0	1	1	0	1	0	0	0	2	1	1	0	1	0
735	1	2	1	0	0	0	1	1	1	1	1	1	1	0	0	1	0	0	0	2	0	0	0	0	0	0	0	2	2	2	1	1	1	1	0	2	0	0	0	2	0	0	0	0	1	1	0	2	0
736	0	2	1	0	0	1	1	1	0	2	0	1	1	0	0	0	0	1	1	1	0	0	1	0	0	2	0	2	2	2	1	1	2	1	0	2	1	0	1	1	0	0	0	1	1	0	0	2	0
737	0	1	0	0	0	0	1	1	1	2	0	0	0	0	0	0	0	0	0	1	0	0	1	0	0	1	0	2	2	2	1	0	2	2	2	2	1	0	0	2	0	1	0	1	1	0	0	1	0
738	1	1	0	0	0	1	1	1	1	1	1	0	1	0	0	0	0	0	1	1	1	0	0	0	0	1	1	2	2	2	0	1	2	0	0	1	2	0	0	1	0	0	1	2	1	0	0	0	1
739	1	2	1	0	0	0	1	1	1	2	0	1	2	1	1	1	0	1	0	2	1	0	0	0	0	1	0	1	2	2	1	2	1	0	0	0	1	1	1	0	0	0	0	1	0	0	0	2	0
740	1	1	0	0	0	0	1	1	1	1	0	0	0	0	0	0	0	2	1	1	1	0	0	0	0	1	0	1	2	2	0	0	1	1	0	2	1	0	0	0	0	0	0	2	0	1	0	1	0
741	1	1	1	0	0	0	1	2	0	0	1	0	1	0	0	0	0	0	0	2	0	0	0	0	0	0	0	2	2	2	1	0	2	1	0	1	2	0	1	0	0	0	1	2	2	2	0	2	0
742	1	0	0	0	0	0	1	1	1	2	0	1	1	0	0	0	0	1	2	0	2	0	0	0	0	2	0	2	2	2	1	2	1	2	1	2	2	0	0	1	0	0	0	1	0	1	0	0	0
743	1	2	0	0	0	0	0	0	2	2	0	1	1	0	0	0	0	1	0	2	0	0	1	0	0	0	0	2	1	1	2	0	1	1	0	2	1	0	0	0	0	0	1	1	1	1	0	2	0
744	1	1	0	0	0	0	1	2	0	0	1	0	1	0	0	0	0	0	1	1	0	0	0	0	0	0	0	2	2	2	1	1	2	1	0	2	1	0	0	1	0	0	0	2	1	0	0	1	0
745	0	1	0	0	0	1	1	1	1	2	0	0	1	0	0	0	0	0	0	1	0	0	1	1	1	0	0	2	2	2	0	0	0	1	0	2	0	0	0	1	0	0	0	1	2	1	0	1	1
746	1	2	0	0	0	0	1	1	1	2	0	0	0	0	0	0	0	0	1	1	1	0	0	0	0	1	0	2	2	2	0	1	2	1	0	2	1	0	0	1	0	1	0	1	1	1	0	0	1
747	1	0	0	0	0	0	1	1	1	1	0	0	0	0	0	0	0	0	1	1	1	0	0	0	0	0	0	2	2	2	1	0	0	2	0	2	2	1	1	2	2	2	0	2	1	0	0	2	0
748	0	1	1	0	1	0	0	0	2	2	0	1	2	1	1	1	0	0	0	1	0	1	0	0	0	1	0	1	1	1	0	0	2	0	0	1	0	0	0	2	0	0	1	2	1	0	0	2	0
749	1	2	0	0	0	0	2	2	1	1	1	0	1	0	0	0	0	1	0	2	0	0	0	0	0	2	0	2	2	2	1	0	1	1	0	2	2	0	0	0	0	0	1	2	1	1	0	1	0
750	1	1	0	0	0	0	1	1	1	2	0	1	1	0	0	0	0	1	0	2	0	0	1	0	0	2	0	2	2	2	1	1	0	1	0	1	0	0	0	1	1	0	1	1	1	0	0	0	0
751	0	1	1	0	0	0	1	1	1	1	1	0	0	0	0	0	0	1	2	0	2	0	0	0	0	1	0	2	1	1	1	0	0	2	1	2	1	0	0	2	0	1	0	2	2	1	0	2	0
752	0	1	0	0	0	1	1	1	0	0	1	1	1	0	0	0	0	1	0	1	0	0	0	0	0	0	0	2	2	2	0	1	2	0	0	2	1	0	0	1	0	0	1	2	0	1	0	2	0
753	0	2	0	0	0	1	1	2	0	0	0	1	1	0	0	0	0	1	1	1	1	0	0	0	0	0	0	2	2	2	1	0	0	0	0	1	1	0	0	0	1	0	1	1	0	0	0	0	0
754	0	1	0	0	0	1	0	1	1	1	1	0	1	0	0	1	0	2	0	1	0	0	0	0	0	0	0	2	2	2	1	2	1	1	0	1	2	0	0	0	0	0	0	1	0	0	0	0	1
755	1	0	0	0	0	2	0	1	1	1	1	0	0	0	0	0	0	1	1	1	0	0	0	0	0	1	0	1	1	1	1	1	2	2	0	2	1	0	0	2	0	0	1	1	1	0	0	2	0
756	1	2	0	0	0	0	0	0	2	2	0	0	0	0	0	0	0	1	1	1	1	0	0	0	0	0	0	1	2	2	1	1	2	1	1	2	1	0	0	2	1	0	0	2	0	0	0	1	0
757	0	1	1	0	0	0	2	2	0	1	1	0	0	0	0	0	1	1	1	0	1	0	0	0	0	2	0	2	2	2	2	0	1	0	0	0	2	1	0	1	0	0	0	2	0	2	0	2	0
758	0	1	0	0	0	0	0	1	1	1	1	0	1	0	0	0	0	1	1	1	1	0	0	0	0	1	0	2	2	2	1	0	1	0	0	1	2	1	0	0	0	2	0	2	0	1	0	1	0
759	0	1	0	0	0	0	1	2	0	0	0	0	0	0	0	0	0	1	0	2	0	0	1	0	0	1	1	2	2	2	1	1	2	0	0	1	2	0	0	0	0	0	0	2	0	0	0	1	0
760	0	1	0	0	0	0	2	2	0	1	1	0	0	0	0	0	0	0	1	1	1	0	0	0	0	1	0	1	2	2	1	1	1	1	0	2	2	0	1	1	0	0	0	2	0	1	0	0	1
761	0	1	0	0	0	0	2	2	1	1	1	0	1	0	0	0	0	0	1	1	1	0	0	0	0	0	0	1	2	2	0	0	1	2	0	2	1	0	0	1	0	0	0	1	0	1	0	2	0
762	1	1	0	0	0	0	1	2	0	0	0	0	1	0	0	0	0	0	0	2	0	0	1	1	1	1	0	1	2	2	0	0	2	1	0	2	0	1	0	1	0	1	0	2	1	0	0	2	0
763	1	1	0	0	0	0	0	0	1	1	0	0	0	0	0	0	0	0	2	0	1	0	0	0	0	1	0	2	2	2	1	0	1	0	0	2	2	0	0	0	0	0	0	2	0	0	0	0	0
764	0	2	0	0	0	1	1	1	0	0	0	0	0	0	0	0	0	1	0	2	0	0	0	0	0	1	0	2	2	2	2	0	1	0	0	1	1	0	0	1	0	0	0	1	1	0	0	2	0
765	0	2	0	0	0	0	1	2	0	1	0	0	0	0	0	0	0	0	1	1	1	0	1	1	1	0	0	0	1	1	1	0	0	2	1	2	2	0	0	2	1	0	1	2	1	0	0	2	0
766	0	2	0	0	0	0	2	2	0	0	2	0	0	0	0	0	0	0	0	2	0	0	0	0	0	1	0	2	2	2	0	0	1	1	0	2	1	0	0	2	0	0	0	2	0	2	0	2	0
767	0	0	1	0	1	0	1	2	0	0	1	1	2	0	0	0	0	0	1	0	1	0	1	0	0	1	0	2	2	2	1	1	1	1	0	1	0	0	0	1	0	1	0	1	0	1	0	1	1
768	1	1	0	0	0	0	2	2	0	1	0	2	2	1	1	1	0	1	1	0	1	0	0	0	0	1	0	2	0	0	2	1	1	1	1	2	0	0	0	1	0	0	0	2	0	1	0	1	0
769	1	1	0	0	0	0	0	0	2	2	0	0	0	0	0	0	0	0	0	2	0	0	1	0	0	1	0	2	2	2	0	0	2	1	0	1	2	0	0	1	1	0	0	2	0	1	0	1	0
770	0	0	0	0	0	1	1	1	2	2	0	0	0	0	0	0	0	0	1	1	1	1	0	0	0	0	0	1	2	2	0	1	1	1	0	2	2	1	0	0	0	0	1	2	1	0	0	2	0
771	1	2	0	0	0	0	1	1	0	0	2	1	1	0	0	0	0	0	1	1	1	0	1	1	1	1	1	2	2	2	0	0	1	1	0	1	2	1	0	0	0	1	0	2	1	1	0	1	0
772	1	1	0	0	0	1	1	2	0	0	1	1	2	0	0	0	1	0	1	1	1	0	0	0	0	0	0	2	2	1	0	0	0	2	0	2	0	0	0	2	0	0	0	2	0	0	0	1	0
773	1	0	0	0	0	1	0	1	1	1	1	0	1	0	0	0	0	0	1	1	1	0	0	0	0	1	0	1	2	2	1	0	0	2	2	2	0	0	0	2	0	0	0	1	0	0	1	1	0
774	1	2	0	0	0	0	2	2	0	0	0	1	1	0	0	0	0	1	2	0	2	1	0	0	0	1	0	2	2	2	0	2	2	0	0	1	2	0	0	0	0	0	0	2	0	1	0	1	0
775	1	1	0	0	0	1	1	1	1	2	0	1	2	0	0	0	0	0	1	1	0	0	0	0	0	1	0	2	1	2	2	2	2	0	0	0	1	0	0	1	0	1	0	2	2	1	0	1	1
776	1	2	0	0	0	0	2	2	0	0	0	0	0	0	0	0	1	1	1	1	0	0	0	0	0	0	0	2	1	2	2	0	2	0	0	2	1	1	1	0	0	1	0	1	1	0	1	1	0
777	1	2	0	0	0	0	1	2	0	0	0	1	1	0	0	0	0	0	0	2	0	1	0	0	0	0	0	2	2	2	1	0	1	1	0	2	0	0	0	2	0	1	0	1	1	0	0	1	0
778	0	0	0	0	0	0	2	2	0	1	0	0	0	0	0	0	0	0	1	0	1	0	0	0	0	1	0	1	1	1	1	0	0	2	1	1	0	0	1	1	0	0	0	2	0	0	0	2	0
779	1	0	0	0	0	0	1	1	1	2	1	0	0	0	0	0	0	1	1	1	1	0	0	0	0	1	0	2	2	1	0	1	2	1	0	2	0	0	0	2	1	0	0	2	0	2	0	2	0
780	1	2	0	0	0	0	1	1	1	1	1	0	2	0	0	0	0	1	0	1	0	0	0	0	0	1	1	2	2	2	0	0	2	0	0	2	1	0	0	2	0	2	0	2	0	1	0	2	0
781	1	2	0	0	0	0	2	2	0	1	0	1	1	0	0	0	0	0	0	2	0	0	1	0	0	2	0	2	1	1	1	2	2	0	0	0	2	0	0	1	0	0	0	0	0	0	0	1	1
782	0	2	0	0	0	0	1	1	1	2	0	1	2	0	0	0	1	1	0	2	1	1	1	1	1	0	0	1	2	2	1	0	1	1	1	1	1	0	0	2	0	0	1	2	1	0	0	1	1
783	1	0	0	0	0	1	0	1	1	1	0	0	1	0	0	0	0	1	0	2	0	0	1	1	1	1	0	2	2	2	2	1	1	0	0	1	1	0	0	1	0	1	0	2	0	0	0	2	0
784	0	1	0	0	0	0	1	2	0	0	0	0	0	0	0	0	0	0	0	2	0	0	1	0	0	1	0	2	1	1	1	0	1	0	0	0	0	0	0	1	0	0	0	1	1	1	0	1	0
785	0	1	1	0	0	1	0	0	1	1	1	1	1	0	0	0	0	1	2	0	2	0	1	0	0	0	0	2	2	2	0	1	1	1	1	1	1	0	0	1	1	2	0	2	0	1	0	1	1
786	1	1	1	1	1	1	1	1	1	1	1	0	0	0	0	0	1	1	1	1	0	1	0	0	0	1	0	2	1	1	2	0	2	1	0	2	0	0	0	2	0	0	0	1	1	1	0	1	1
787	1	2	0	0	0	0	0	0	2	2	0	1	1	0	0	1	0	0	0	2	0	0	0	0	0	0	0	2	2	1	2	0	0	2	1	1	0	0	0	2	0	0	1	2	1	0	0	0	0
788	1	0	0	0	0	0	1	2	0	1	0	0	1	0	0	0	0	0	0	2	0	0	0	0	0	1	0	2	2	2	0	0	0	2	1	2	2	1	0	1	0	0	0	2	0	0	0	0	1
789	1	2	0	0	0	0	2	2	0	0	1	1	1	0	0	0	0	1	0	2	0	0	0	0	0	2	0	2	2	2	2	0	2	1	1	1	2	0	0	1	0	1	0	1	1	0	0	2	0
790	0	1	0	0	0	0	1	2	0	1	0	0	1	0	0	0	1	2	1	1	1	0	0	0	0	0	0	1	1	1	0	2	2	2	1	2	0	0	0	1	0	0	0	0	0	0	0	0	2
791	1	2	0	0	0	0	1	2	0	0	0	1	1	0	0	0	0	1	0	1	0	0	0	0	0	1	0	1	2	2	1	0	0	2	1	2	1	0	0	2	1	0	0	2	0	2	0	0	0
792	1	1	2	0	1	0	2	2	0	0	0	1	1	0	0	0	1	2	1	1	1	0	0	0	0	1	0	2	2	2	0	0	1	0	0	2	0	0	1	1	0	0	0	1	0	0	0	2	0
793	1	2	0	0	0	0	1	1	1	2	0	0	0	0	0	0	0	1	1	1	1	0	0	0	0	0	0	2	1	1	1	0	2	1	0	2	2	1	0	1	0	0	0	0	0	0	0	2	0
794	0	2	0	0	0	0	2	2	1	1	0	0	0	0	0	0	0	1	1	0	1	0	1	0	0	2	0	2	1	1	2	0	2	1	0	2	2	0	0	1	0	0	1	1	1	0	0	1	0
795	1	2	0	0	0	0	1	1	0	2	0	0	0	0	0	0	0	1	0	2	0	0	0	0	0	1	0	1	1	0	2	0	0	0	0	2	2	1	0	0	0	0	0	2	0	1	0	2	0
796	1	0	0	0	0	0	1	2	0	0	0	0	1	0	0	0	0	1	2	0	2	2	0	0	0	1	0	2	2	2	0	2	1	1	0	2	2	0	0	1	0	0	1	1	0	0	0	2	0
797	1	2	0	0	0	0	0	1	1	1	1	0	1	0	0	0	0	0	1	0	1	1	0	0	0	0	0	2	2	2	2	1	1	2	1	2	1	0	0	0	0	0	0	2	0	2	0	1	0
798	0	2	0	0	0	0	2	2	0	1	1	1	1	0	0	0	0	1	0	2	0	0	0	0	0	1	0	2	2	2	1	0	0	2	2	2	2	0	1	1	0	0	1	2	1	0	0	0	0
799	1	1	0	0	0	0	1	1	0	0	1	1	0	0	0	1	0	0	0	1	0	0	1	0	0	0	0	2	2	2	0	1	2	0	0	2	1	0	0	2	1	0	1	1	1	1	0	1	0
800	1	2	0	0	0	0	2	2	0	2	1	0	1	0	0	0	0	1	0	2	0	0	0	0	0	1	0	2	2	1	0	0	2	2	2	2	1	1	0	1	0	1	0	2	0	0	0	1	0
801	0	0	0	0	0	1	1	2	0	0	1	1	1	0	0	0	0	1	1	1	1	0	0	0	0	0	0	1	2	2	1	1	2	0	0	1	1	0	0	1	0	0	0	2	0	1	0	2	0
802	0	2	0	0	0	0	1	1	0	2	0	0	0	0	0	0	0	1	0	2	0	0	0	0	0	2	0	1	2	2	0	1	1	1	1	1	1	0	0	2	0	0	0	0	1	1	0	2	0
803	0	0	1	0	1	0	0	0	1	1	0	0	1	0	0	0	0	0	1	0	0	0	0	0	0	1	0	1	2	2	0	1	2	1	0	2	1	0	0	2	1	0	1	2	1	0	0	2	0
804	1	1	0	0	0	1	1	2	0	0	1	1	1	0	0	0	0	1	2	0	0	0	1	0	0	0	1	2	2	2	0	0	1	1	0	1	0	0	0	1	1	0	2	2	1	1	0	1	1
805	0	0	0	0	0	1	2	2	0	1	0	1	2	0	0	1	0	1	1	1	1	1	0	0	0	0	0	1	2	2	0	1	1	1	0	1	0	1	0	1	0	0	0	1	0	0	0	0	0
806	0	1	0	0	0	0	1	1	1	2	0	0	1	0	0	1	0	1	1	1	0	0	1	1	1	1	0	2	1	0	1	1	2	0	0	1	0	0	0	2	0	1	0	1	0	2	0	1	0
807	1	1	0	0	0	0	1	2	0	0	0	1	2	1	1	1	0	1	0	1	0	0	0	0	0	1	0	1	2	2	0	0	0	2	0	2	1	0	0	2	0	1	0	2	0	1	0	0	0
808	1	2	0	0	0	0	1	1	2	2	0	0	0	0	0	0	0	0	0	2	0	0	1	0	0	2	1	2	2	2	1	1	1	1	0	1	2	0	0	1	0	0	1	1	1	1	0	2	0
809	0	2	0	0	0	1	1	2	1	1	0	1	1	0	0	0	0	0	2	0	1	0	0	0	0	1	0	1	2	2	0	1	2	0	0	1	2	0	0	1	1	2	0	2	0	0	0	1	1
810	0	0	0	0	0	0	1	1	2	2	0	0	1	0	0	0	0	1	1	1	0	0	0	0	0	2	1	2	2	2	0	0	2	2	2	2	2	1	0	0	0	0	0	1	0	0	0	2	0
811	1	1	0	0	0	0	0	1	0	0	1	0	0	0	0	0	1	1	1	0	1	0	1	1	1	1	0	2	2	1	0	0	2	1	0	2	1	0	0	1	0	0	0	0	0	1	0	1	1
812	0	1	0	0	0	0	1	2	0	1	0	0	1	0	0	0	0	0	1	1	1	0	0	0	0	2	0	2	2	1	1	0	1	2	2	2	0	0	0	2	0	0	0	2	0	2	0	2	0
813	1	0	0	0	0	1	2	2	0	1	1	0	0	0	0	0	0	2	0	1	0	0	0	0	0	2	0	1	1	1	0	0	1	1	0	1	2	0	0	0	0	0	0	2	0	0	0	1	0
814	1	1	0	0	0	0	0	0	2	2	0	0	1	0	0	0	0	0	2	0	0	1	0	0	0	2	0	1	2	2	1	0	2	0	0	2	1	0	0	1	0	0	0	0	0	0	0	1	0
815	1	0	0	0	0	0	1	1	1	1	0	1	1	0	0	0	0	1	1	1	1	0	0	0	0	0	1	1	2	2	0	1	2	2	0	2	2	0	0	1	0	0	1	1	1	0	0	1	1
816	1	2	0	0	0	0	0	0	1	1	0	0	0	0	0	0	0	0	1	1	1	0	0	0	0	1	0	2	2	2	2	0	2	2	2	2	1	0	0	1	0	0	0	0	0	1	0	2	0
817	1	1	0	0	0	0	0	0	1	1	1	1	2	0	0	0	0	0	0	1	0	0	0	0	0	0	0	2	2	2	1	1	1	1	0	2	2	1	1	2	1	0	0	0	0	1	0	1	0
818	1	0	0	0	0	0	0	0	1	1	0	1	1	0	0	0	0	1	0	2	0	0	0	0	0	1	0	1	2	2	1	1	1	1	0	2	1	0	0	2	0	0	0	0	1	1	0	0	0
819	1	0	0	0	0	0	1	1	1	1	0	0	0	0	0	0	0	2	0	1	0	1	0	0	0	1	0	1	1	1	1	2	2	2	1	2	2	1	1	1	1	0	0	1	0	1	0	2	0
820	1	1	0	0	0	0	2	2	0	0	2	1	2	0	0	0	0	0	1	1	1	0	0	0	0	0	0	2	2	2	1	1	2	2	1	2	2	0	0	1	0	0	0	1	0	0	0	2	0
821	0	1	0	0	0	0	0	0	2	2	0	1	1	0	0	0	0	0	2	0	1	0	0	0	0	0	0	1	1	0	2	0	2	1	1	2	2	0	0	1	0	1	0	2	1	0	0	2	0
822	0	1	0	0	0	0	1	1	1	2	0	0	0	0	0	0	0	1	0	2	0	0	1	0	0	2	0	2	2	2	1	0	2	1	0	1	1	0	0	1	0	0	1	1	1	1	0	0	0
823	1	1	0	0	0	0	0	0	2	2	0	0	0	0	0	0	0	0	1	1	1	0	0	0	0	1	0	2	2	2	1	0	1	2	1	2	0	0	0	1	0	1	1	2	1	0	0	1	0
824	1	1	0	0	0	0	2	2	0	1	1	0	0	0	0	0	0	1	0	1	0	0	0	0	0	1	0	1	2	2	0	1	2	1	1	1	1	0	0	2	1	0	1	1	1	1	0	1	0
825	1	1	2	0	1	0	2	2	0	1	0	0	1	0	0	0	0	1	0	2	0	0	1	0	0	0	0	2	2	2	1	0	2	0	0	1	2	0	0	1	1	0	0	1	0	0	0	0	0
826	0	2	0	0	0	0	2	2	0	1	0	1	1	0	0	0	0	1	0	1	0	0	0	0	0	1	0	0	1	2	1	0	2	2	2	2	1	1	0	1	0	0	0	1	0	0	0	0	1
827	0	2	0	0	0	0	0	0	2	2	0	0	1	0	0	1	0	0	1	1	1	0	0	0	0	0	0	2	2	2	1	0	0	2	0	2	0	0	0	1	0	1	0	2	0	1	0	0	1
828	1	0	0	0	0	2	2	2	0	0	1	1	0	0	0	1	1	2	1	1	1	0	0	0	0	1	0	2	1	1	2	1	1	1	0	2	1	0	1	0	0	0	1	1	1	0	0	2	0
829	1	1	0	0	0	0	0	0	2	2	0	1	0	0	0	1	0	0	0	2	0	0	0	0	0	2	0	2	1	1	2	1	1	1	0	1	0	0	0	1	0	1	0	2	1	0	0	0	1
830	0	1	1	1	1	1	0	1	1	1	0	1	0	0	0	1	0	0	1	1	1	0	0	0	0	0	0	1	2	2	0	0	1	1	1	2	1	0	0	1	0	1	0	1	1	1	0	1	0
831	1	1	0	0	0	0	0	1	1	1	1	1	0	0	0	0	0	2	2	0	0	0	0	0	0	1	0	2	1	2	2	1	2	2	1	2	2	0	0	0	0	2	0	2	0	1	0	1	1
832	0	0	0	0	0	0	1	1	1	1	0	0	1	0	0	0	0	0	0	2	0	0	1	1	1	1	0	2	2	2	0	0	1	1	0	1	2	1	1	2	2	1	0	2	0	0	1	1	0
833	1	1	1	1	1	1	1	1	1	1	0	1	1	1	1	1	0	1	2	0	1	0	0	0	0	0	0	1	2	2	1	0	2	1	0	2	2	0	1	1	0	0	0	1	0	1	0	2	0
834	0	0	0	0	0	1	2	2	0	0	1	1	1	0	0	0	0	1	0	2	0	2	0	0	0	1	0	2	2	2	0	1	1	1	0	1	0	0	0	2	0	1	0	2	1	0	0	1	1
835	1	1	1	1	1	1	1	1	0	0	1	1	2	0	0	0	0	0	1	1	1	0	1	0	0	2	0	1	2	2	1	1	1	1	0	1	0	0	0	2	0	0	1	1	1	1	0	0	0
836	1	0	0	0	0	1	2	2	0	0	1	0	1	0	0	1	0	0	1	1	1	0	0	0	0	1	0	1	2	2	1	1	1	2	1	2	0	0	0	2	0	1	0	2	0	0	0	1	1
837	1	0	0	0	0	1	2	2	0	0	0	0	0	0	0	0	0	1	1	1	1	0	1	0	0	2	0	2	2	2	2	1	2	1	0	2	2	0	0	0	0	0	1	2	1	1	0	2	0
838	0	2	0	0	0	0	0	2	0	0	1	0	0	0	0	0	0	0	1	1	1	0	0	0	0	1	0	2	2	2	0	0	2	1	0	1	2	0	0	1	1	0	0	2	0	2	0	1	1
839	1	1	0	0	0	1	1	1	1	2	0	2	2	0	0	0	0	2	1	1	1	1	0	0	0	2	0	2	2	1	1	2	2	0	0	1	1	0	0	1	0	0	0	2	0	0	0	1	0
840	0	2	0	0	0	0	2	2	0	0	0	1	1	0	0	0	0	1	1	1	1	0	0	0	0	2	1	2	2	2	0	0	1	1	1	1	1	1	0	2	0	0	0	1	1	0	0	2	0
841	0	2	0	0	0	0	2	2	1	1	0	0	0	0	0	0	0	1	0	2	0	1	0	0	0	0	0	1	2	2	0	0	2	2	2	2	0	0	0	2	0	0	0	1	1	1	0	0	0
842	1	0	0	0	0	0	1	1	1	1	0	0	0	0	0	0	0	0	0	2	0	0	1	0	0	0	0	2	1	1	2	1	1	1	1	2	2	0	0	0	0	1	0	2	0	1	0	1	0
843	0	2	1	0	0	0	1	2	0	0	0	0	2	1	1	1	0	0	1	1	1	0	0	0	0	2	0	2	1	1	2	0	1	0	0	1	1	0	0	1	0	0	1	2	1	1	0	1	0
844	0	2	0	0	0	0	1	1	2	2	0	0	0	0	0	0	1	1	0	2	0	1	0	0	0	1	0	1	2	2	1	0	2	1	1	2	1	0	0	2	1	0	0	1	0	0	0	2	0
845	1	1	0	0	0	1	1	2	0	1	0	1	0	0	0	1	0	1	1	1	1	0	0	0	0	2	0	1	1	1	1	1	2	0	0	0	1	0	0	1	0	0	0	1	0	0	0	2	0
846	1	2	0	0	0	0	2	2	0	0	0	0	0	0	0	0	0	0	1	0	1	0	1	1	1	1	0	2	2	2	2	0	1	1	1	2	0	1	0	1	0	1	0	1	1	1	0	1	0
847	0	0	0	0	0	0	2	2	0	0	1	0	1	0	0	0	0	0	1	1	0	0	1	0	0	1	0	2	1	1	2	0	1	2	0	2	2	0	0	0	0	0	0	2	1	0	0	0	0
848	0	1	0	0	0	0	1	2	0	0	0	0	0	0	0	0	0	1	0	2	0	0	0	0	0	2	0	1	2	2	0	1	2	0	0	1	2	0	0	0	0	0	0	1	0	1	0	2	0
849	1	1	0	0	0	1	2	2	0	1	1	1	1	0	0	0	0	1	1	1	1	0	0	0	0	1	0	2	2	2	2	0	2	1	0	2	1	1	0	1	0	1	0	2	0	0	0	1	0
850	0	1	0	0	0	1	1	2	0	1	0	0	1	0	0	0	0	0	1	1	0	0	0	0	0	2	0	2	2	2	0	1	1	1	0	1	1	0	0	2	0	0	0	1	0	0	0	2	0
851	0	1	1	1	1	1	2	2	0	1	0	0	0	0	0	0	1	2	1	1	1	0	0	0	0	1	0	1	2	2	0	2	2	0	0	1	2	0	0	0	0	0	2	2	1	1	0	2	0
852	1	1	0	0	0	0	1	1	1	1	1	0	1	0	0	0	0	0	0	2	0	0	1	0	0	1	0	2	2	2	2	0	2	1	1	1	1	0	0	1	0	1	0	1	0	1	0	2	0
853	0	1	1	0	0	0	1	2	0	0	1	0	1	0	0	1	0	1	0	2	0	0	1	1	1	2	0	2	2	2	1	2	2	0	0	1	1	0	0	1	0	1	0	2	2	0	0	2	0
854	1	1	0	0	0	0	1	1	1	1	1	0	0	0	0	0	0	1	1	1	1	0	1	0	0	1	0	1	1	1	1	0	1	1	0	2	0	0	0	2	0	0	0	1	1	0	0	2	0
855	0	2	0	0	0	0	0	0	2	2	0	0	0	0	0	0	0	0	1	1	1	0	0	0	0	0	1	2	2	2	0	1	1	1	0	1	2	1	0	0	0	0	1	1	1	0	0	2	0
856	0	2	0	0	0	0	1	1	1	1	0	0	0	0	0	0	0	0	1	1	1	1	0	0	0	1	0	2	2	2	0	1	2	1	1	1	2	0	0	2	1	0	0	2	0	1	0	0	0
857	1	2	0	0	0	0	2	2	1	1	0	1	1	0	0	0	0	1	1	0	1	0	1	1	1	1	0	1	2	2	0	2	2	0	0	1	2	0	0	1	1	1	0	2	1	0	0	1	0
858	1	2	0	0	0	0	1	2	0	0	1	0	0	0	0	0	0	0	1	1	0	0	0	0	0	2	0	2	2	2	0	1	1	1	0	2	1	1	0	0	0	0	0	0	0	1	0	1	1
859	1	1	0	0	0	0	0	1	1	1	1	0	2	1	1	1	0	0	1	0	1	0	0	0	0	1	0	2	2	2	2	1	2	0	0	1	1	0	0	1	0	1	0	2	0	0	0	1	1
860	1	1	1	0	0	0	1	2	0	0	0	0	1	0	0	0	0	2	1	1	1	0	2	0	0	1	0	2	2	2	1	1	1	1	1	1	2	0	0	1	1	0	1	1	1	1	0	0	0
861	0	1	0	0	0	1	1	1	1	1	0	0	0	0	0	0	0	0	0	2	0	0	0	0	0	1	0	2	2	2	1	1	2	0	0	1	2	0	0	1	1	0	1	2	1	0	0	0	1
862	1	1	1	0	0	1	1	1	2	2	0	1	1	0	0	0	0	1	0	2	0	0	1	1	1	1	0	2	2	2	2	0	1	0	0	2	0	1	0	1	0	0	0	2	0	1	0	1	1
863	0	0	0	0	0	0	1	2	0	0	1	0	0	0	0	0	0	2	1	1	1	0	0	0	0	1	0	2	2	2	0	1	1	2	1	1	0	0	1	1	0	0	0	2	0	2	0	1	1
864	0	1	1	0	0	0	1	1	0	0	2	0	0	0	0	0	0	0	0	2	0	0	1	1	1	1	0	2	2	2	2	0	2	1	1	1	1	0	0	2	0	0	0	0	0	1	0	2	0
865	0	2	0	0	0	0	1	1	0	0	1	0	1	0	0	0	0	0	1	1	1	1	0	0	0	1	0	2	2	2	1	0	2	2	0	2	2	0	0	0	0	0	0	1	0	1	0	0	1
866	1	2	0	0	0	0	1	1	2	2	0	0	1	0	0	1	0	0	0	1	0	0	0	0	0	0	0	2	2	2	1	0	1	0	0	0	1	0	1	0	0	0	0	1	0	0	0	2	0
867	0	0	0	0	0	0	2	2	0	1	1	0	1	0	0	0	0	0	1	1	0	0	0	0	0	1	0	2	2	2	0	1	1	1	0	1	1	0	0	0	0	0	0	0	0	0	0	1	0
868	0	1	1	0	0	0	1	1	1	1	1	0	1	0	0	0	0	1	0	2	1	0	0	0	0	1	1	1	1	1	1	1	1	1	0	2	1	0	0	1	0	0	0	1	0	1	1	2	0
869	1	2	0	0	0	0	1	1	2	2	0	0	1	0	0	0	0	1	0	2	0	0	0	0	0	0	0	2	2	1	1	2	1	2	0	2	0	0	0	2	0	0	1	1	1	0	0	1	0
870	1	2	0	0	0	0	1	2	0	0	1	1	2	0	0	0	0	0	0	2	0	1	0	0	0	2	0	2	2	2	2	0	1	1	0	1	1	0	0	1	0	0	0	0	0	1	0	2	0
871	0	1	1	0	1	0	2	2	0	1	0	0	0	0	0	0	0	0	0	2	0	0	0	0	0	2	0	2	2	2	2	1	2	0	0	1	2	0	0	1	0	1	0	2	0	0	0	1	1
872	1	1	1	0	0	1	1	2	0	0	1	0	1	0	0	0	0	0	1	1	1	0	0	0	0	2	0	2	2	2	0	0	2	1	1	1	1	0	1	1	0	0	0	0	0	1	0	1	0
873	0	1	0	0	0	0	1	1	0	0	2	0	1	0	0	0	0	0	1	1	1	1	0	0	0	1	0	2	2	2	1	0	1	0	0	1	1	0	1	1	0	1	0	2	1	0	0	1	1
874	0	2	0	0	0	0	2	2	0	1	0	0	0	0	0	0	0	0	0	1	0	0	0	0	0	0	0	1	2	2	0	1	2	0	0	1	1	0	1	1	1	0	1	1	1	1	0	2	0
875	0	2	0	0	0	0	0	0	2	2	0	1	1	0	0	0	0	1	2	0	1	0	1	1	1	1	0	2	2	1	0	0	2	2	2	2	1	1	0	1	0	0	0	1	0	1	0	2	0
876	1	2	1	0	0	0	1	1	0	0	2	1	1	0	0	0	1	0	1	1	1	0	0	0	0	1	0	2	2	2	2	1	1	0	0	1	1	1	1	0	0	0	0	2	0	2	0	0	0
877	0	0	0	0	0	0	2	2	0	0	0	0	0	0	0	0	0	1	2	0	2	0	0	0	0	1	0	2	1	1	2	0	2	1	0	2	1	1	0	1	0	0	0	1	0	1	0	2	0
878	0	0	1	0	1	0	2	2	0	1	0	0	0	0	0	0	0	1	0	1	0	0	0	0	0	2	0	2	2	2	1	1	0	1	0	1	0	0	0	1	0	0	0	2	0	0	0	1	1
879	0	1	0	0	0	0	1	2	0	1	0	0	0	0	0	0	0	0	0	1	0	0	0	0	0	0	0	2	1	0	1	0	0	2	0	2	1	0	0	1	0	0	0	2	0	2	0	0	1
880	0	1	1	1	1	1	1	2	0	0	1	0	2	1	1	1	0	1	0	2	0	0	1	0	0	1	0	2	2	2	0	0	2	1	0	2	0	0	0	2	0	0	0	2	0	2	0	1	0
881	0	0	1	0	1	0	1	2	0	0	0	0	0	0	0	0	0	0	1	1	0	0	0	0	0	1	0	1	2	2	1	1	2	1	0	1	1	0	0	1	0	0	1	2	0	0	0	2	0
882	1	2	0	0	0	0	1	2	0	0	1	1	2	0	0	0	0	1	0	2	0	1	0	0	0	1	0	2	2	1	1	2	1	2	1	2	2	0	0	0	0	0	0	0	0	0	0	1	0
883	0	2	0	0	0	0	1	1	1	1	1	1	1	0	0	0	0	0	1	1	0	0	0	0	0	0	0	2	2	2	0	1	2	2	1	2	2	1	0	1	0	0	0	1	1	0	0	2	0
884	0	1	0	0	0	1	2	2	0	1	0	1	2	0	0	1	0	0	0	2	0	0	0	0	0	1	0	1	2	2	1	1	1	1	0	2	1	0	0	2	1	0	0	2	0	0	1	0	1
885	1	2	1	0	0	0	1	2	0	1	0	1	1	0	0	0	0	1	0	2	0	0	0	0	0	1	0	2	2	2	0	0	0	2	2	2	2	0	0	1	0	0	1	2	1	0	0	1	0
886	0	1	0	0	0	0	2	2	0	1	0	0	0	0	0	0	0	2	1	1	1	0	0	0	0	1	0	1	2	2	0	1	2	1	0	2	2	0	0	1	0	0	0	2	0	0	0	2	0
887	0	2	0	0	0	0	1	1	1	1	0	1	1	0	0	0	0	0	1	1	0	0	0	0	0	1	0	2	2	2	2	0	2	1	0	1	0	0	0	2	1	0	0	0	0	0	0	1	1
888	0	1	0	0	0	0	1	1	1	1	1	1	2	0	0	0	0	0	1	1	1	0	1	0	0	0	0	2	2	2	2	1	1	0	0	1	1	0	0	1	0	0	1	1	1	0	0	2	0
889	1	1	0	0	0	0	0	0	2	2	0	0	0	0	0	0	0	0	1	1	1	0	0	0	0	1	0	2	1	2	2	1	1	1	0	1	2	0	0	0	0	0	0	1	0	0	0	0	1
890	0	0	0	0	0	0	1	1	1	2	0	0	0	0	0	0	0	0	1	1	1	0	0	0	0	0	0	2	0	0	2	1	1	1	0	2	2	0	0	1	0	0	0	2	0	1	0	2	0
891	0	2	0	0	0	0	2	2	1	1	1	1	0	0	0	0	0	0	1	1	1	0	0	0	0	1	0	1	2	2	1	1	1	2	1	2	1	1	0	1	0	0	0	2	0	1	0	2	0
892	1	1	0	0	0	0	2	2	0	0	1	2	2	0	0	0	0	0	0	2	0	0	0	0	0	2	0	1	2	2	0	1	1	2	1	2	2	0	0	1	0	0	0	1	0	0	0	2	0
893	1	1	1	0	0	1	2	2	0	0	0	0	0	0	0	0	0	0	0	1	0	0	1	0	0	0	0	2	2	2	1	0	1	1	0	1	1	0	1	1	1	0	0	2	1	0	0	2	0
894	1	0	0	0	0	0	1	1	1	1	0	1	1	0	0	0	0	1	1	0	1	0	1	0	0	1	0	2	2	2	0	0	2	1	0	1	1	0	0	0	0	0	0	1	0	0	0	0	0
895	1	1	0	0	0	0	1	1	1	1	1	0	0	0	0	0	0	1	1	1	1	0	0	0	0	0	0	2	1	1	2	1	2	0	0	1	1	1	0	1	0	0	1	1	0	0	0	1	0
896	1	1	0	0	0	1	0	0	1	1	0	0	0	0	0	0	0	1	0	2	0	1	0	0	0	1	0	2	2	2	2	0	1	1	0	2	2	0	0	1	0	0	1	2	0	0	0	0	1
897	1	0	0	0	0	0	0	0	1	1	1	2	1	0	0	1	0	1	0	1	1	0	1	0	0	0	0	2	2	1	1	0	1	1	0	2	2	1	1	1	1	0	1	2	1	1	0	1	1
898	0	0	0	0	0	1	1	1	1	2	0	0	0	0	0	0	0	0	0	2	0	0	0	0	0	0	0	0	1	2	1	1	1	2	1	2	1	0	0	0	0	0	0	2	0	0	0	2	0
899	1	1	0	0	0	0	1	2	0	0	0	0	0	0	0	0	0	0	0	2	0	0	0	0	0	0	0	2	2	2	1	0	1	1	0	1	2	0	0	0	0	0	2	2	1	0	0	0	0
900	0	0	1	0	1	0	1	2	0	0	1	0	1	0	0	0	0	0	0	2	0	0	0	0	0	0	0	1	2	2	0	1	2	1	0	1	1	1	0	1	0	1	0	1	1	0	0	2	0
901	1	2	0	0	0	0	2	2	0	0	0	0	1	0	0	0	0	0	0	2	0	0	0	0	0	1	0	2	2	2	0	2	2	0	0	1	0	0	0	1	0	0	0	1	0	1	0	1	1
902	0	0	0	0	0	0	1	1	0	0	0	1	1	0	0	1	0	2	0	2	0	0	0	0	0	1	0	2	2	2	1	2	1	2	1	2	2	1	1	2	1	1	0	2	1	0	0	1	0
903	1	2	0	0	0	0	1	1	1	1	0	0	1	0	0	0	0	0	1	1	0	0	0	0	0	1	0	2	2	2	2	0	1	0	0	2	1	0	0	2	0	0	0	2	0	1	0	0	1
904	1	2	1	0	0	0	1	1	2	2	0	0	1	0	0	0	0	0	1	1	1	0	0	0	0	1	0	2	1	1	2	2	2	0	0	1	2	0	0	0	0	0	0	2	0	2	0	1	0
905	0	1	0	0	0	0	2	2	0	0	1	1	0	0	0	1	0	0	1	1	1	0	0	0	0	2	0	2	2	2	2	2	1	1	0	1	1	0	0	2	1	0	0	2	0	1	0	2	0
906	0	1	0	0	0	1	0	0	1	1	0	0	0	0	0	0	0	0	1	1	1	0	1	0	0	1	0	1	1	2	1	1	1	2	1	2	1	0	0	0	0	0	1	1	1	1	0	1	0
907	0	1	0	0	0	0	1	1	1	1	0	0	0	0	0	0	0	1	0	1	0	0	0	0	0	2	0	2	2	2	1	0	1	1	0	1	1	1	1	0	0	0	1	2	1	0	0	0	0
908	1	1	0	0	0	0	1	2	1	1	0	0	0	0	0	0	0	0	0	2	0	0	0	0	0	0	0	2	2	2	2	1	2	2	1	2	1	0	0	1	0	1	0	1	1	0	0	1	1
909	0	1	0	0	0	0	1	1	1	1	1	1	2	0	0	1	0	0	2	0	1	0	1	0	0	1	0	2	1	1	1	0	1	2	0	2	2	0	0	1	0	0	0	2	0	2	0	2	0
910	1	1	0	0	0	1	1	2	0	1	0	0	0	0	0	0	0	0	0	1	0	0	2	0	0	1	0	2	2	2	1	1	2	0	0	1	2	0	0	2	1	0	0	0	0	0	0	2	0
911	1	1	0	0	0	0	1	2	0	0	0	0	1	1	1	1	0	0	0	2	0	0	0	0	0	2	0	2	2	2	1	0	0	1	1	2	1	0	0	1	0	0	1	1	1	2	0	2	0
912	0	1	0	0	0	1	1	1	0	0	0	1	1	0	0	0	1	2	2	0	2	1	0	0	0	1	0	2	1	1	2	1	0	1	0	1	1	0	0	1	0	0	0	2	0	1	0	0	2
913	0	2	0	0	0	0	1	2	0	0	1	0	2	0	0	1	0	0	1	0	0	0	0	0	0	2	0	2	1	1	2	1	2	1	0	2	2	1	1	0	0	1	0	2	0	1	0	2	0
914	0	0	0	0	0	0	1	1	0	0	2	1	2	0	0	0	0	1	1	1	0	0	0	0	0	0	0	2	2	2	1	0	0	2	1	2	1	0	0	0	1	0	0	0	0	0	0	2	0
915	1	2	0	0	0	0	1	2	1	1	0	0	0	0	0	0	1	1	0	2	0	0	1	0	0	1	0	1	2	2	1	0	1	2	0	2	2	0	1	0	0	0	0	2	1	1	0	0	0
916	1	2	1	1	1	1	1	1	1	2	0	1	2	0	0	0	0	0	0	1	0	0	0	0	0	1	0	2	1	1	2	0	2	0	0	1	1	0	0	2	0	0	0	1	2	1	0	1	1
917	0	1	0	0	0	1	2	2	0	2	1	0	1	1	1	1	0	0	1	1	1	0	0	0	0	0	0	2	2	2	0	0	0	0	0	2	2	0	0	1	0	0	0	2	1	1	0	1	0
918	0	1	0	0	0	0	1	2	0	0	0	0	0	0	0	0	0	1	0	2	0	0	1	0	0	1	0	2	2	1	0	0	1	1	1	1	2	0	1	1	0	2	0	2	0	0	0	1	0
919	0	1	0	0	0	0	1	1	1	2	0	0	0	0	0	0	0	0	2	0	1	0	1	0	0	2	0	2	2	2	1	2	2	0	0	1	1	0	0	1	0	0	1	2	0	0	0	0	0
920	1	0	0	0	0	0	2	2	0	0	2	0	0	0	0	0	0	1	0	2	0	0	0	0	0	1	0	1	2	2	1	1	1	1	0	1	1	0	0	1	0	0	1	2	1	0	0	1	0
921	0	2	0	0	0	0	1	1	2	2	0	1	1	0	0	0	0	1	2	0	1	0	1	1	1	1	0	2	2	2	0	1	1	0	0	1	1	0	0	0	0	0	1	1	1	2	0	2	0
922	1	1	0	0	0	1	1	2	0	0	1	1	1	0	0	0	0	0	2	0	1	0	0	0	0	1	0	2	2	2	1	1	2	2	1	2	0	0	0	2	1	0	0	1	0	0	0	2	0
923	1	1	0	0	0	0	0	0	2	2	0	0	0	0	0	0	0	1	0	2	1	0	0	0	0	1	1	2	2	2	0	2	2	1	0	2	1	0	1	1	0	0	0	1	0	1	0	1	1
924	1	1	0	0	0	0	1	1	2	2	0	0	0	0	0	0	0	0	0	2	0	0	2	0	0	0	1	1	2	2	0	1	1	1	0	2	1	0	0	2	1	0	0	0	0	1	0	1	0
925	1	0	0	0	0	1	2	2	1	1	0	1	1	0	0	0	1	1	0	2	0	0	1	1	1	1	0	1	2	2	1	1	1	1	1	1	2	1	1	0	0	2	0	2	0	0	0	0	1
926	1	0	0	0	0	1	0	0	2	2	0	0	1	0	0	0	0	0	1	1	1	0	1	0	0	0	1	2	2	2	0	1	2	2	1	2	2	1	0	1	0	1	0	2	0	0	0	2	0
927	1	1	0	0	0	0	2	2	0	1	0	0	0	0	0	0	0	0	0	2	0	0	0	0	0	1	1	2	2	2	0	1	2	2	1	2	1	0	0	1	0	0	1	1	1	1	0	0	1
928	0	0	0	0	0	0	1	1	0	1	0	0	0	0	0	0	0	0	1	1	1	0	0	0	0	0	0	2	2	2	2	0	2	2	0	2	2	1	0	0	0	0	1	2	0	1	1	1	0
929	1	1	0	0	0	0	2	2	1	1	0	0	2	1	1	1	0	1	2	0	0	0	1	0	0	0	0	2	2	2	0	1	1	2	2	2	1	0	0	0	0	0	0	2	0	1	0	1	0
930	1	1	0	0	0	0	1	2	0	1	0	0	2	0	0	1	0	1	0	2	0	0	0	0	0	2	0	1	2	2	0	0	1	0	0	1	1	0	0	2	0	0	0	2	0	1	0	0	0
931	1	1	0	0	0	0	1	2	0	0	1	0	0	0	0	0	0	2	1	1	1	0	0	0	0	1	0	2	2	2	1	1	2	0	0	2	2	0	0	1	1	0	1	2	1	0	0	1	1
932	1	1	0	0	0	0	2	2	0	0	2	1	1	0	0	0	0	0	1	1	0	0	1	0	0	1	0	2	2	2	0	1	2	1	1	2	1	0	0	1	0	0	1	2	1	0	0	0	1
933	0	1	0	0	0	0	2	2	0	0	0	1	1	0	0	0	0	1	0	2	0	0	0	0	0	1	0	2	2	1	0	0	2	2	0	2	2	1	0	0	0	1	0	2	0	0	0	1	0
934	1	1	1	0	0	0	0	1	1	1	0	1	1	0	0	0	0	1	0	2	0	0	0	0	0	2	0	0	2	1	0	1	1	2	0	2	1	0	1	1	0	1	0	2	2	0	0	0	0
935	1	2	1	0	0	0	1	2	1	1	0	2	2	1	1	1	0	0	1	1	1	0	0	0	0	0	0	1	2	2	0	1	1	1	0	2	1	0	0	1	0	2	0	2	0	0	0	1	0
936	0	2	0	0	0	1	2	2	0	0	0	0	0	0	0	0	0	0	0	2	0	1	1	1	1	0	0	2	2	2	2	0	1	1	0	2	0	0	0	1	0	0	1	2	1	0	0	2	0
937	0	1	0	0	0	0	2	2	0	1	0	0	1	1	1	1	0	0	0	2	0	1	0	0	0	1	0	2	2	1	0	0	1	2	1	2	0	0	0	2	0	0	0	2	0	0	0	1	0
938	0	2	0	0	0	0	1	1	1	2	0	0	0	0	0	0	0	0	0	2	0	0	0	0	0	1	0	1	2	1	1	2	2	1	0	2	1	0	0	2	0	1	0	2	2	0	0	2	0
939	1	1	0	0	0	0	1	2	0	0	0	0	0	0	0	0	0	1	2	0	1	0	0	0	0	2	0	2	2	2	2	0	1	2	1	2	1	0	0	1	0	1	0	1	1	1	0	1	0
940	1	1	0	0	0	0	1	1	1	1	0	0	1	1	0	0	0	1	1	1	0	0	0	0	0	0	0	2	2	2	2	0	0	1	1	2	0	0	0	1	0	0	1	2	1	1	0	2	0
941	1	2	0	0	0	0	1	2	0	0	0	1	2	0	0	0	1	1	0	2	0	0	1	0	0	2	0	1	2	2	0	0	0	2	0	2	1	1	0	1	0	0	0	1	0	0	0	0	1
942	0	1	0	0	0	0	1	1	1	2	0	0	0	0	0	0	0	1	1	0	1	0	0	0	0	0	0	1	2	1	1	1	2	0	0	2	0	0	0	2	0	0	2	2	0	1	0	2	0
943	0	1	0	0	0	0	1	1	1	2	0	1	1	0	0	0	0	1	0	2	0	0	0	0	0	0	0	2	2	2	2	0	1	1	0	2	1	1	0	1	0	0	1	2	1	1	0	1	0
944	1	0	0	0	0	1	2	2	0	1	0	0	2	0	0	0	0	0	2	0	1	0	0	0	0	2	0	2	2	2	1	1	2	2	0	2	1	0	0	1	0	0	1	2	1	0	0	2	0
945	0	2	0	0	0	0	2	2	0	0	0	0	0	0	0	0	0	0	1	1	1	0	1	0	0	2	0	2	2	2	0	2	2	0	0	0	2	1	0	1	0	0	0	2	1	1	0	2	0
946	1	2	1	0	0	0	2	2	1	1	0	0	0	0	0	0	0	0	0	2	0	0	0	0	0	0	0	1	2	2	0	1	1	1	1	1	2	0	0	0	0	0	0	2	0	0	0	1	0
947	1	2	0	0	0	0	1	1	1	2	0	0	2	0	0	0	0	0	2	0	0	0	2	0	0	1	0	0	1	1	1	1	1	0	0	1	1	0	1	1	0	0	1	2	0	1	0	0	1
948	1	0	0	0	0	0	1	1	0	0	1	0	0	0	0	0	0	1	1	1	1	1	0	0	0	0	1	2	2	2	0	0	2	1	0	1	1	0	1	1	1	1	0	1	1	1	0	0	0
949	1	1	0	0	0	0	1	2	0	0	0	0	0	0	0	0	0	1	0	1	0	0	1	0	0	2	0	2	2	2	2	0	1	2	0	2	2	1	0	0	0	0	1	2	1	1	0	1	0
950	1	1	0	0	0	1	1	2	0	0	1	0	1	0	0	0	1	1	1	0	1	0	1	0	0	2	0	1	2	2	0	1	1	1	1	1	0	0	0	2	0	0	0	1	0	0	1	1	0
951	0	1	1	0	0	0	2	2	1	1	1	2	1	0	0	1	0	0	1	0	1	0	1	0	0	2	0	2	2	2	2	1	2	1	0	1	1	0	0	2	0	0	0	1	0	0	0	1	0
952	0	0	1	0	1	0	1	1	1	1	1	0	1	0	0	0	0	0	2	0	1	0	1	0	0	1	0	1	2	2	1	2	2	0	0	1	0	0	0	2	0	0	0	1	0	1	0	2	0
953	0	0	0	0	0	0	1	1	1	1	1	0	0	0	0	0	0	0	0	1	0	0	0	0	0	0	0	2	2	1	0	0	2	2	2	2	1	1	0	1	0	0	0	2	0	0	0	1	0
954	1	1	0	0	0	1	1	1	0	0	1	0	0	0	0	0	0	0	1	1	1	0	0	0	0	1	0	1	2	2	1	1	1	1	0	1	1	0	0	0	0	0	0	1	0	1	0	2	0
955	0	2	0	0	0	0	0	1	1	1	0	0	0	0	0	0	0	1	1	0	1	0	1	1	1	1	0	2	2	2	1	2	2	0	0	1	1	1	0	1	0	0	0	1	0	1	0	1	1
956	1	2	0	0	0	0	0	1	2	2	0	0	1	0	0	0	0	0	1	1	1	0	1	0	0	1	0	2	1	2	1	1	1	0	0	1	2	0	0	1	0	1	0	1	0	1	0	0	2
957	1	1	0	0	0	0	0	0	2	2	0	0	0	0	0	0	1	1	1	1	0	0	1	0	0	2	1	2	2	2	0	0	2	1	1	2	1	0	0	2	0	1	0	2	0	0	0	1	0
958	0	1	0	0	0	0	1	1	2	2	0	0	1	1	1	1	0	1	0	2	0	0	0	0	0	2	0	2	2	2	1	1	1	1	1	1	1	0	1	1	0	1	0	2	1	0	0	1	1
959	1	2	0	0	0	0	2	2	0	1	1	1	1	0	0	0	0	1	0	2	0	0	1	1	1	1	0	2	2	2	2	0	1	2	0	2	1	0	1	1	0	0	0	1	0	0	0	1	0
960	1	0	0	0	0	1	1	1	1	1	0	0	1	0	0	0	0	1	0	2	0	0	0	0	0	1	0	2	2	2	1	1	2	0	0	2	1	0	1	1	0	0	0	2	0	1	0	2	0
961	0	0	0	0	0	0	1	2	0	0	1	0	0	0	0	0	0	0	1	1	1	0	1	1	1	1	0	1	2	2	0	0	0	0	0	1	2	1	1	1	1	0	0	1	1	0	0	1	0
962	0	0	0	0	0	0	1	2	1	1	0	1	2	0	0	0	0	0	1	1	1	0	0	0	0	1	0	0	1	1	1	0	0	2	0	2	0	1	0	1	0	0	0	0	0	0	0	1	1
963	1	1	0	0	0	0	2	2	0	0	2	1	2	0	0	1	0	0	1	1	1	0	0	0	0	2	0	2	2	2	0	2	2	0	0	1	1	0	0	2	1	0	1	1	0	1	0	1	1
964	0	0	0	0	0	0	1	2	1	1	0	1	1	0	0	0	0	1	1	1	0	1	0	0	0	2	0	1	2	2	1	0	2	1	1	1	1	0	0	1	0	0	0	1	0	0	0	2	0
965	0	0	0	0	0	1	0	0	2	2	0	1	1	0	0	0	0	0	1	1	0	0	1	1	1	1	0	2	1	1	2	0	0	1	0	1	1	1	0	1	0	0	0	1	0	0	0	1	1
966	0	1	0	0	0	1	2	2	0	0	1	1	1	0	0	0	0	0	2	0	0	1	0	0	0	2	0	1	1	1	0	0	1	1	0	2	0	0	0	2	0	1	0	2	1	0	0	1	0
967	0	0	0	0	0	0	0	1	2	2	0	0	1	0	0	0	0	0	0	2	0	0	0	0	0	1	0	1	1	1	1	1	0	1	0	1	1	0	0	1	0	0	0	1	0	1	0	2	0
968	1	1	0	0	0	0	2	2	1	1	1	0	0	0	0	0	1	2	0	1	0	1	0	0	0	0	0	2	2	2	1	0	1	1	0	2	1	1	0	1	0	0	0	1	2	1	0	0	0
969	0	1	0	0	0	1	1	2	0	0	1	1	1	0	0	0	1	1	1	1	0	0	0	0	0	0	0	2	2	2	0	0	2	0	0	1	1	0	0	2	0	0	1	1	1	1	0	1	0
970	1	1	0	0	0	0	2	2	0	0	2	1	1	0	0	0	1	1	1	1	0	0	0	0	0	2	0	2	2	2	2	0	1	2	2	2	1	0	0	0	0	1	0	1	1	1	0	1	1
971	1	1	0	0	0	1	2	2	0	0	2	0	1	0	0	0	0	0	0	1	0	0	1	0	0	2	0	2	1	1	2	1	2	1	1	1	1	1	0	1	0	1	0	2	2	1	0	1	0
972	0	1	0	0	0	0	0	1	1	1	0	1	2	0	0	1	0	1	1	1	1	0	0	0	0	1	0	1	1	1	1	0	1	1	0	2	1	0	0	1	0	0	1	1	1	1	0	2	0
973	0	2	0	0	0	0	1	1	1	1	1	0	0	0	0	0	1	1	1	1	0	0	2	1	1	1	0	2	1	1	1	1	1	1	0	1	0	0	1	1	0	0	1	1	1	0	0	2	0
974	0	1	0	0	0	0	1	1	0	0	0	1	2	0	0	0	0	0	0	1	0	0	0	0	0	0	0	2	2	2	1	0	1	1	0	1	1	0	0	2	0	2	0	2	0	0	0	0	0
975	1	0	0	0	0	1	2	2	0	1	1	0	2	0	0	0	0	0	0	1	0	0	0	0	0	0	0	2	2	2	2	2	1	1	0	1	1	0	0	2	0	0	1	2	1	1	0	1	0
976	0	1	0	0	0	0	1	1	0	0	0	1	2	0	0	1	0	1	0	2	0	0	0	0	0	1	0	1	1	1	1	0	0	0	0	2	2	1	0	1	0	0	1	2	1	0	0	1	1
977	1	1	0	0	0	0	1	2	0	0	0	0	0	0	0	0	0	2	1	1	0	0	0	0	0	1	0	2	2	1	0	1	1	1	0	2	0	0	0	1	0	1	0	2	1	0	0	2	0
978	0	1	0	0	0	0	2	2	0	0	0	0	0	0	0	0	0	1	0	2	0	0	1	1	1	0	0	2	2	1	0	1	1	1	0	1	1	0	0	2	0	0	0	1	0	1	0	1	1
979	1	2	1	0	0	0	0	1	1	1	1	0	2	1	1	1	0	2	0	2	0	0	0	0	0	0	0	1	2	2	0	1	2	2	1	2	1	0	0	1	0	0	1	1	1	0	0	1	1
980	1	1	0	0	0	0	1	1	1	1	1	0	0	0	0	0	0	2	0	2	0	0	0	0	0	0	2	2	2	2	1	0	1	0	0	1	2	0	1	1	0	1	0	2	1	0	0	2	0
981	1	0	0	0	0	0	1	2	0	0	0	0	0	0	0	0	0	0	1	1	1	0	1	0	0	1	0	2	2	1	0	1	2	0	0	1	1	0	0	0	0	0	0	1	0	1	1	0	1
982	1	1	0	0	0	0	2	2	0	0	1	0	0	0	0	0	0	1	1	1	0	0	0	0	0	1	0	2	2	2	0	1	2	0	0	0	2	0	0	1	0	0	1	2	0	1	0	0	2
983	1	0	0	0	0	2	2	2	0	0	2	1	1	0	0	0	0	0	1	1	0	0	0	0	0	2	0	2	2	2	0	0	2	1	0	2	1	0	0	0	0	0	0	2	0	1	0	2	0
984	1	0	0	0	0	1	2	2	0	1	0	1	1	0	0	0	0	1	0	2	0	0	0	0	0	0	0	0	2	2	0	2	2	0	0	1	2	0	0	1	1	0	1	2	1	1	0	1	1
985	0	1	0	0	0	0	0	0	2	2	0	1	2	0	0	0	1	1	2	0	1	0	0	0	0	1	0	2	2	2	1	0	2	1	0	2	1	0	0	2	1	0	0	2	1	0	0	2	0
986	0	0	0	0	0	1	1	2	0	0	1	0	1	0	0	0	1	1	2	0	1	0	0	0	0	1	1	2	2	2	0	2	2	2	1	2	2	1	1	1	1	0	0	1	0	1	0	0	0
987	1	0	0	0	0	1	2	2	0	0	0	0	1	0	0	0	0	1	1	1	0	0	0	0	0	1	0	1	2	2	1	0	0	1	0	2	2	0	0	1	0	0	1	1	0	1	0	1	0
988	0	2	1	0	1	0	1	1	1	1	1	1	1	0	0	0	0	0	0	2	0	0	1	0	0	1	0	2	1	1	2	0	1	0	0	2	1	0	0	1	0	0	0	2	0	0	1	2	0
989	0	1	0	0	0	0	2	2	0	1	1	0	1	0	0	0	0	0	1	1	1	0	0	0	0	0	0	2	2	2	2	2	2	0	0	1	2	0	0	1	1	1	0	1	1	0	0	2	0
990	1	0	0	0	0	1	2	2	0	1	0	1	1	0	0	0	1	0	1	1	1	0	0	0	0	1	0	1	1	1	1	0	1	2	0	2	1	0	0	1	0	0	1	2	0	0	0	2	0
991	1	1	0	0	0	0	0	1	2	2	0	0	2	0	0	0	0	0	1	1	1	0	0	0	0	0	0	2	2	2	2	0	1	1	0	1	1	0	0	2	1	0	0	2	0	0	0	1	1
992	1	1	0	0	0	0	0	0	2	2	0	0	1	0	0	0	0	1	1	1	1	0	0	0	0	0	0	2	2	2	1	1	2	2	0	2	1	0	0	1	0	0	2	2	1	1	0	1	0
993	1	2	0	0	0	0	1	1	1	1	1	0	0	0	0	0	0	1	0	2	0	0	1	0	0	1	0	2	2	2	1	0	2	2	0	2	0	0	0	1	0	0	1	2	2	0	0	2	0
994	0	2	0	0	0	0	1	2	0	0	1	2	2	0	0	0	0	0	1	0	1	0	0	0	0	2	0	1	2	2	1	1	1	1	0	2	1	0	0	0	0	0	0	1	0	0	0	1	0
995	0	0	0	0	0	1	0	0	2	2	0	0	0	0	0	0	0	0	2	0	1	0	0	0	0	2	0	2	2	1	0	1	1	1	0	2	1	1	1	2	1	0	0	1	0	1	0	2	0
996	1	1	0	0	0	1	2	2	2	2	0	0	0	0	0	0	0	1	0	2	0	0	0	0	0	2	0	2	2	2	0	1	2	1	1	1	2	0	0	0	0	0	0	2	0	1	0	2	0
997	1	1	0	0	0	1	1	1	1	1	1	0	2	1	1	1	0	1	1	1	0	0	1	0	0	1	0	2	1	1	2	0	2	2	2	2	2	0	0	0	1	0	1	1	1	1	0	0	0
998	1	0	0	0	0	0	1	1	1	1	1	1	2	0	0	0	0	0	0	1	0	0	0	0	0	1	0	0	2	2	0	0	2	0	0	2	1	0	0	1	0	0	0	2	0	2	0	1	1
999	0	2	0	0	0	0	2	2	1	1	0	1	0	0	0	1	0	1	1	1	0	0	1	1	1	0	0	2	1	1	2	1	2	1	1	1	2	0	0	1	0	0	1	2	1	0	1	2	0
1000	1	1	0	0	0	0	1	1	1	1	0	1	2	0	0	0	0	0	2	0	0	0	0	0	0	2	0	2	2	2	1	0	1	1	0	2	2	0	0	2	1	0	0	0	0	1	0	1	0
[truncated: 252 more columns]
