# Supplementary material for: KNN-MDR: a learning approach for improving interactions mapping performances in genome wide association studies
Source: BMC Bioinformatics. 2017 Mar 21;18:184. doi: 10.1186/s12859-017-1599-7 (PMC5361736; doi:10.1186/s12859-017-1599-7)
Supplement: Supplementary file 6 — The data set(s) supporting the results of Table 4. (ZIP 7095 kb) [file 12859_2017_1599_MOESM6_ESM.zip › 100 simulations/S52/mkallsimul.dat]

1	1	2	1	0	0	0	1	1	2	0	0	0	0	0	0	0	0	0	0	2	2	0	0	2	0	0	0	1	2	1	0	1	1	0	0	1	1	0	0	0	1	0	0	1	0	0	1	0	0
2	1	1	1	0	0	0	0	1	2	0	0	2	2	0	2	0	2	2	1	1	2	0	0	2	0	2	0	2	2	2	0	0	0	2	0	1	2	0	1	0	1	0	1	2	1	2	0	0	0
3	0	0	2	0	0	0	0	1	1	0	1	0	0	0	0	0	1	0	1	1	1	0	0	2	0	1	0	2	1	1	0	0	0	2	0	2	2	0	0	1	0	0	0	2	0	0	0	1	0
4	0	1	1	0	0	0	0	0	2	0	0	0	0	0	0	0	0	0	2	0	0	0	0	2	0	0	0	2	2	2	0	1	1	2	0	2	2	0	0	1	0	0	0	1	0	0	1	0	1
5	1	0	2	0	0	1	1	1	1	0	1	1	0	0	0	0	1	0	1	1	2	0	0	2	0	1	0	2	1	1	0	0	1	1	1	2	2	0	0	2	1	0	0	1	0	0	0	0	1
6	0	2	1	0	0	0	1	1	2	0	0	0	0	0	0	0	2	2	0	1	1	0	0	2	0	0	0	2	2	2	0	2	2	0	0	1	0	0	0	0	0	0	0	2	0	1	0	0	0
7	0	1	1	0	0	0	1	1	1	0	1	1	2	0	1	1	1	0	1	1	2	0	0	2	0	1	0	0	2	0	0	1	1	2	0	2	1	0	0	1	0	0	1	1	1	1	1	0	0
8	0	1	1	0	0	0	1	2	1	0	1	0	1	0	1	0	0	0	1	1	1	0	0	2	0	0	0	1	2	1	1	0	1	1	0	1	1	0	0	0	0	0	0	1	0	0	0	0	0
9	1	1	1	0	0	0	0	0	2	0	0	1	1	0	0	1	1	2	1	1	2	0	0	2	0	1	0	2	2	2	0	2	2	0	0	0	1	0	0	0	0	1	0	2	2	0	0	0	0
10	0	1	1	0	0	0	1	1	1	1	2	0	0	0	0	0	1	1	2	0	1	0	0	2	0	1	0	2	2	2	0	1	1	1	0	1	2	0	0	2	0	0	0	1	0	1	0	0	0
11	1	1	2	0	0	0	1	1	1	1	2	1	1	0	1	0	0	0	2	0	1	1	1	1	1	1	0	2	2	1	1	0	0	2	0	2	2	1	1	0	0	2	0	2	0	0	0	0	0
12	1	0	2	0	0	0	1	1	2	0	0	2	2	0	2	0	0	0	1	0	0	0	0	2	0	2	0	2	1	1	0	0	2	1	0	1	2	0	1	0	1	0	1	1	1	0	0	0	0
13	0	2	0	0	0	0	1	1	2	0	0	0	0	0	0	0	1	0	1	1	2	0	0	2	0	1	0	1	2	0	1	0	1	0	0	1	2	0	0	0	1	0	0	2	0	0	0	0	2
14	1	1	0	0	0	0	0	0	2	0	0	1	1	0	0	1	0	0	0	1	1	0	0	2	0	2	0	2	1	1	1	0	1	1	0	2	2	0	0	1	0	0	0	1	0	1	0	0	0
15	1	2	1	0	0	0	2	2	2	0	0	1	1	0	1	0	1	1	0	2	2	0	0	2	0	1	0	1	1	1	0	1	2	1	1	1	2	0	0	1	1	0	1	1	0	1	0	0	2
16	1	1	1	1	0	1	1	1	1	0	1	0	1	0	1	0	1	1	0	2	2	0	0	2	0	0	1	1	2	0	0	0	0	2	2	2	2	0	0	1	1	0	0	1	0	1	0	0	0
17	1	1	1	1	1	2	1	2	2	0	0	0	0	0	0	0	2	2	1	1	1	0	0	2	0	1	0	0	2	0	0	0	0	2	1	2	1	0	0	1	0	1	0	2	1	0	0	0	0
18	1	0	2	0	2	2	2	2	1	0	0	1	1	0	0	1	0	0	2	0	0	0	0	2	0	1	0	2	2	2	1	1	0	2	0	2	1	0	0	1	0	0	1	2	0	0	0	0	0
19	1	1	1	0	0	0	1	1	1	0	0	0	0	0	0	0	2	0	0	2	2	0	0	2	0	1	1	1	1	0	0	0	1	2	2	2	1	0	0	0	0	0	1	2	1	0	1	0	0
20	1	1	1	0	0	0	2	2	1	0	1	1	1	0	0	1	2	2	1	1	2	0	1	1	1	0	0	2	2	1	0	2	2	1	0	2	1	0	0	0	1	1	0	2	0	1	0	0	0
21	1	1	1	0	0	0	1	1	1	0	0	0	2	0	2	0	2	2	1	1	2	0	1	1	0	2	0	1	2	1	0	0	1	2	2	2	1	0	0	1	0	0	0	2	0	0	0	0	0
22	0	1	2	0	0	0	0	1	2	0	0	0	1	1	0	0	1	0	1	1	1	0	1	1	1	2	0	1	2	0	0	0	2	1	0	1	2	0	0	1	0	1	0	2	1	0	0	0	2
23	0	2	1	0	0	0	1	2	2	0	0	0	2	0	1	0	2	1	0	2	2	1	1	1	1	1	0	2	2	2	0	0	1	2	0	2	2	0	0	2	0	0	1	2	1	1	0	0	0
24	0	0	2	0	0	0	0	1	2	0	0	1	1	0	1	0	1	1	1	1	1	0	0	2	0	0	0	2	2	2	0	0	0	1	1	1	0	0	0	0	0	0	0	0	1	0	1	0	0
25	0	2	1	0	0	0	1	2	1	0	1	0	0	0	0	0	2	1	2	0	1	0	0	2	0	1	1	2	2	1	1	0	0	1	1	2	2	0	0	1	0	0	0	1	0	0	0	0	0
26	1	0	2	0	1	1	2	2	2	0	0	0	0	0	0	1	1	0	1	1	2	0	0	2	0	1	0	2	2	1	0	2	1	0	0	0	2	0	0	1	0	0	0	0	0	0	0	0	0
27	1	1	1	0	0	0	1	1	1	0	0	2	2	0	1	1	2	0	0	2	2	0	1	1	1	1	0	1	2	1	0	1	0	1	0	1	1	0	0	1	0	0	0	2	0	1	0	0	0
28	0	0	2	0	0	0	1	1	1	1	1	0	1	0	1	0	1	1	0	2	2	0	0	2	0	0	0	0	2	0	0	0	1	2	1	1	1	0	0	0	0	0	0	0	1	1	0	0	0
29	1	2	0	0	0	0	1	1	1	0	1	1	2	0	1	0	2	0	0	2	2	0	1	1	0	0	0	1	1	0	0	1	0	2	1	2	2	0	0	2	1	0	0	1	0	0	0	1	0
30	0	0	2	0	0	0	1	1	1	0	0	2	2	0	1	1	0	0	0	1	1	0	2	0	0	0	0	2	2	2	1	1	1	1	1	1	1	0	0	1	0	0	1	1	1	2	0	0	0
31	0	2	0	0	0	0	1	1	2	0	0	0	1	0	1	0	1	0	1	1	2	0	0	2	0	0	0	2	2	2	0	1	2	0	0	1	0	0	0	1	0	0	0	2	1	0	1	1	0
32	1	1	1	1	0	1	2	2	1	0	0	0	1	0	2	0	1	0	0	2	2	0	0	2	0	0	0	2	2	1	1	0	0	2	0	2	0	0	0	1	0	0	0	2	1	0	0	0	0
33	0	0	2	0	0	0	1	1	1	1	0	1	1	0	0	1	1	0	0	1	1	0	0	2	0	1	0	1	2	0	1	0	0	1	1	1	1	0	0	0	0	0	1	2	1	0	0	0	0
34	1	1	2	0	1	1	2	2	0	0	2	0	1	0	0	0	0	0	1	1	2	0	0	2	0	0	0	1	2	1	0	2	1	1	0	0	0	0	0	0	0	0	1	1	1	1	0	1	0
35	0	1	1	0	0	0	1	2	2	0	0	0	0	0	0	0	1	0	0	1	1	0	0	2	0	1	0	2	1	1	0	0	1	1	0	1	2	0	0	1	0	0	0	1	0	1	0	0	0
36	0	1	2	0	0	0	0	0	2	0	0	0	0	0	0	0	1	1	0	2	2	0	0	2	0	0	0	2	2	2	1	2	1	0	0	1	1	0	0	2	0	0	0	0	0	0	0	0	0
37	0	2	0	0	0	0	1	1	2	0	0	0	0	0	0	0	2	1	1	1	1	0	0	2	0	0	0	2	2	2	2	1	1	1	0	2	2	0	0	2	0	0	1	1	0	0	0	0	0
38	0	1	1	0	0	0	2	2	1	0	0	0	0	0	0	0	1	0	1	1	2	0	0	2	0	0	0	2	2	2	0	1	1	2	0	2	1	1	0	0	0	0	0	0	0	0	0	1	0
39	1	1	1	0	0	0	1	1	0	0	0	0	0	0	0	0	2	0	1	1	2	1	0	2	0	2	1	2	2	0	1	0	0	2	2	2	2	0	0	0	0	0	0	1	0	0	0	0	0
40	1	2	0	0	1	1	1	1	1	0	1	0	1	0	1	0	1	1	1	1	1	0	1	1	1	1	0	2	2	2	0	0	0	2	0	2	2	0	0	2	0	0	0	0	0	0	0	0	0
41	1	0	2	0	1	1	0	1	2	0	0	1	1	0	0	1	2	0	0	2	2	0	0	2	0	0	0	1	1	1	0	1	2	0	0	1	1	0	0	0	0	2	0	2	1	0	0	1	0
42	1	2	0	0	0	0	2	2	0	1	1	1	2	0	0	1	1	0	1	1	2	0	0	2	0	2	0	2	2	1	2	1	2	0	0	1	2	0	0	1	0	0	1	1	1	1	0	0	0
43	1	2	1	0	0	0	1	1	2	0	0	0	0	0	0	0	1	0	0	1	1	0	0	2	0	0	0	1	1	1	0	1	2	0	0	2	1	0	0	1	0	0	0	2	0	0	0	0	0
44	1	2	1	0	0	0	1	2	2	0	0	1	2	0	2	0	0	0	1	1	2	1	0	2	0	1	0	2	2	1	1	0	1	2	2	2	0	0	0	1	0	2	0	2	0	0	0	0	0
45	0	1	1	0	1	1	1	1	2	0	0	0	1	0	1	0	2	0	0	1	1	1	0	2	0	2	0	1	1	0	0	0	0	1	0	1	0	0	0	1	0	0	0	2	0	0	0	0	0
46	1	1	1	0	0	0	2	2	1	0	0	0	1	0	1	0	1	0	1	1	2	0	0	2	0	1	0	2	2	2	0	1	1	2	0	2	2	0	0	1	0	1	0	2	0	0	1	0	0
47	1	2	1	0	1	1	1	2	1	0	0	0	0	0	0	0	2	0	0	2	2	1	0	2	0	2	0	1	2	0	0	0	2	0	0	2	1	0	0	0	1	0	0	2	0	1	0	0	0
48	0	2	1	0	0	0	0	1	2	0	0	1	1	0	0	1	2	2	1	1	2	0	0	2	0	0	0	1	2	1	1	0	1	0	0	1	1	0	0	0	0	0	1	2	2	0	1	0	0
49	1	1	1	0	0	0	1	2	1	0	1	1	1	0	0	0	0	1	0	2	2	0	0	2	0	1	0	2	2	1	0	1	2	1	1	1	1	0	0	1	0	0	0	2	0	1	0	0	0
50	1	0	2	0	1	1	0	1	2	0	1	1	1	0	0	0	1	1	1	0	0	0	0	2	0	0	0	2	2	2	0	1	1	2	1	2	2	0	0	1	0	0	0	1	0	0	0	1	0
51	0	1	1	0	0	0	1	1	2	0	0	0	1	0	1	0	0	1	0	2	2	0	0	2	0	0	0	1	1	1	0	1	1	1	0	1	0	0	0	0	0	0	1	2	1	0	0	0	0
52	0	2	0	0	0	0	2	2	1	0	0	0	0	0	0	0	0	0	1	1	2	0	0	2	0	2	0	2	2	2	0	0	0	2	0	2	1	1	1	0	0	0	0	1	0	0	0	0	0
53	0	1	1	0	0	0	1	1	1	1	1	0	1	0	1	0	1	1	0	2	2	0	0	2	0	0	0	2	1	0	1	2	1	1	0	0	1	0	0	0	0	1	0	1	1	0	0	0	0
54	0	1	1	0	0	0	1	2	1	0	1	0	0	0	0	0	1	1	0	2	2	0	0	2	0	0	0	2	2	1	1	0	0	2	0	2	2	0	0	1	0	0	0	2	0	1	0	0	0
55	0	0	2	0	0	0	2	2	0	0	2	0	1	1	0	0	0	1	0	2	2	0	0	2	0	2	0	2	2	2	0	1	1	2	1	1	2	0	1	1	1	0	0	2	0	1	0	0	0
56	0	2	1	0	0	0	1	2	2	0	0	1	2	0	1	1	2	1	0	2	2	0	0	2	0	1	0	1	2	1	1	1	1	2	1	2	2	0	0	1	0	0	0	2	0	0	1	0	0
57	1	1	1	0	1	1	1	1	2	0	0	1	1	0	0	1	1	1	0	2	2	0	0	2	0	1	0	2	2	2	1	0	1	2	0	2	2	0	0	0	0	0	0	2	0	0	0	0	0
58	1	1	2	0	0	0	1	1	1	0	1	0	0	0	0	0	0	0	1	1	1	0	0	2	0	0	0	2	2	2	0	1	1	2	1	2	2	0	0	2	0	0	0	2	1	1	0	0	1
59	1	2	1	0	0	0	2	2	1	0	0	0	0	0	0	0	2	2	1	1	2	0	0	2	0	2	0	2	2	2	1	1	1	1	0	2	2	0	0	0	0	2	0	2	1	0	0	0	0
60	0	1	2	0	1	1	0	1	2	0	0	0	1	0	0	0	1	1	2	0	1	0	0	2	0	2	0	2	2	2	0	0	0	1	1	1	0	0	0	0	0	1	0	2	1	0	0	0	0
61	0	1	1	0	0	0	1	2	1	0	1	0	0	0	0	0	1	0	0	2	2	0	0	2	0	1	0	0	1	0	0	1	1	2	2	2	1	0	0	0	0	0	0	1	0	0	0	0	1
62	0	1	2	0	1	1	0	0	2	0	0	0	1	0	0	0	1	0	1	0	2	2	0	2	0	1	1	2	2	1	0	0	2	0	0	1	1	0	0	2	0	0	0	0	0	0	0	1	1
63	1	1	1	0	1	1	1	2	2	0	0	0	0	0	0	0	1	0	0	1	1	0	0	2	0	0	0	1	2	1	1	0	0	2	1	1	2	0	0	2	0	0	0	1	0	0	0	0	0
64	0	1	2	0	1	1	1	1	0	0	1	0	1	0	1	0	0	0	0	2	2	0	0	2	0	2	0	2	2	1	1	2	2	1	0	2	2	1	1	1	0	0	0	1	0	1	1	0	1
65	0	0	1	0	0	0	1	1	2	0	0	0	0	0	0	0	2	2	1	1	2	0	0	2	0	2	0	1	2	1	0	1	2	1	0	2	1	0	0	2	0	0	0	1	0	0	0	0	0
66	1	1	1	0	0	0	2	2	1	0	1	1	1	0	0	1	2	2	1	1	2	0	0	2	0	1	0	2	1	1	1	0	1	0	0	1	2	0	0	2	0	1	0	1	1	0	0	0	0
67	1	2	1	0	0	0	1	2	0	0	1	0	0	0	0	0	0	0	0	2	2	0	0	2	0	1	0	1	1	1	1	0	0	1	1	2	0	0	0	0	0	0	0	1	0	0	0	0	0
68	1	1	1	0	1	1	1	1	2	0	0	1	1	0	1	0	2	1	0	2	2	1	0	2	0	1	0	1	2	1	1	2	2	2	1	2	1	0	0	0	0	0	0	1	1	0	0	0	1
69	0	0	2	0	0	0	2	2	1	0	0	0	1	0	1	0	1	2	0	2	2	0	1	1	0	2	2	2	2	0	1	0	1	1	0	2	0	0	0	0	1	0	0	1	0	0	0	0	1
70	1	0	2	0	0	0	2	2	0	0	1	0	1	0	1	0	2	1	0	2	2	0	0	2	0	1	0	1	2	1	1	1	2	1	0	2	2	0	0	1	0	0	1	1	1	2	0	0	0
71	1	2	0	0	0	0	1	2	1	0	0	1	1	0	0	0	1	0	0	2	2	0	0	2	0	1	0	1	2	1	0	0	1	1	1	2	0	0	0	0	0	0	2	2	1	1	0	1	0
72	1	1	1	0	0	0	0	1	1	0	0	0	1	0	1	0	1	1	1	1	2	0	0	2	0	0	0	2	2	2	1	2	2	2	1	2	2	0	1	0	1	0	0	2	1	0	1	0	0
73	0	1	1	0	0	0	1	1	1	0	0	1	1	0	0	1	1	1	0	2	2	0	0	2	0	0	0	2	2	1	1	0	1	2	1	2	1	2	1	0	1	0	0	1	0	0	0	1	0
74	0	2	2	0	0	0	0	1	2	0	0	0	1	0	1	0	1	1	1	0	0	0	0	2	0	1	0	1	2	1	1	0	0	1	1	2	2	1	1	1	0	1	0	2	1	0	0	0	0
75	1	2	0	0	0	0	0	1	2	0	0	0	1	0	1	0	1	0	1	0	1	0	0	2	0	1	0	2	2	2	1	0	0	2	1	2	1	0	0	1	0	1	1	2	0	0	0	0	0
76	1	0	2	0	1	1	2	2	0	0	0	1	2	1	1	0	1	0	0	1	1	0	0	2	0	2	0	2	2	1	0	0	1	1	0	1	0	0	0	0	0	0	0	0	1	1	0	0	0
77	0	1	1	0	0	0	0	1	2	0	0	0	0	0	0	0	1	1	0	2	1	0	0	2	0	0	0	1	1	1	1	0	1	1	1	1	0	0	0	0	0	0	0	1	0	0	0	1	0
78	1	1	2	0	0	0	0	0	2	0	0	1	1	1	0	0	1	0	1	1	2	0	0	2	0	1	0	2	2	1	1	1	1	2	1	1	2	0	0	1	0	0	1	2	0	0	0	0	1
79	0	0	2	0	0	0	1	1	2	0	0	0	1	0	1	0	2	1	0	2	2	0	0	2	0	1	0	2	2	2	0	0	0	2	2	2	1	0	0	0	0	0	0	2	0	2	0	1	0
80	0	2	0	0	0	0	1	1	1	0	0	0	1	0	1	0	2	0	1	1	2	0	1	1	0	1	0	0	1	0	0	0	1	0	0	1	1	1	1	0	0	0	1	1	1	0	1	1	0
81	0	1	1	0	0	0	1	1	1	0	1	0	1	0	1	0	1	1	0	2	2	0	0	2	0	1	0	2	1	0	0	1	1	1	1	1	1	0	0	0	1	0	0	1	0	0	0	0	1
82	1	1	2	0	0	0	1	1	2	0	0	0	0	0	0	0	1	1	0	1	1	0	0	2	0	0	0	1	2	0	0	1	1	0	0	1	2	0	1	0	1	0	0	1	1	1	0	0	1
83	0	0	2	0	0	0	0	0	2	0	0	0	1	0	0	0	0	0	2	0	1	0	0	2	0	2	0	2	2	2	0	1	1	1	0	1	2	0	1	0	1	0	0	1	0	0	0	0	2
84	0	0	2	0	1	1	1	1	1	1	0	0	0	0	0	0	1	1	1	0	1	0	0	2	0	2	0	2	2	1	1	2	2	1	1	2	2	0	0	2	1	1	0	1	0	0	0	0	0
85	0	2	0	0	0	0	2	2	1	0	0	0	1	0	1	0	1	1	1	0	2	0	1	2	0	0	0	1	1	1	0	0	0	2	1	2	1	0	0	0	1	1	0	2	1	0	0	0	1
86	1	2	1	0	0	0	2	2	1	0	1	1	1	0	0	1	2	0	1	1	2	0	0	2	0	1	0	1	2	1	0	0	2	1	0	2	1	0	0	1	1	0	1	2	1	2	1	1	0
87	1	2	0	0	0	0	0	1	2	0	0	0	1	0	1	0	1	1	1	1	1	0	0	2	0	2	1	2	2	1	0	1	1	2	0	2	1	0	0	1	0	0	1	2	1	0	0	0	2
88	0	0	1	0	0	0	2	2	0	0	1	0	0	0	1	0	2	2	0	2	1	0	0	2	0	0	0	2	1	1	1	0	2	1	0	2	1	0	1	0	1	0	0	1	0	0	0	1	0
89	1	2	0	0	0	0	0	0	2	0	0	0	1	0	1	0	2	0	1	1	2	0	0	2	0	1	0	1	2	0	0	1	2	1	1	1	1	0	0	0	0	0	0	2	0	0	0	1	1
90	1	2	0	0	0	0	0	1	2	0	0	0	0	0	0	0	1	0	1	1	2	0	1	1	0	0	0	2	2	1	2	0	0	2	1	2	2	0	1	0	1	0	0	1	0	0	0	1	0
91	0	0	2	0	2	2	1	1	1	1	0	0	1	0	1	0	0	0	0	2	2	0	0	2	0	0	0	2	0	0	0	1	1	2	1	2	1	0	0	1	0	0	0	2	0	1	0	0	0
92	0	0	2	0	0	0	0	0	2	0	0	0	0	0	0	0	1	1	1	1	1	0	1	1	1	1	0	2	2	2	1	0	0	1	0	1	0	0	0	0	0	1	0	1	0	0	0	0	0
93	1	1	1	0	1	1	0	0	2	0	1	0	0	0	1	0	2	1	0	2	2	0	0	2	0	0	0	1	2	1	0	1	1	2	0	2	2	0	0	0	1	1	0	2	1	0	0	0	0
94	1	0	2	0	0	0	2	2	2	0	0	1	1	0	0	1	2	0	1	1	1	0	0	2	0	0	0	2	2	2	0	0	1	0	0	0	1	0	0	0	0	0	1	2	1	0	1	0	0
95	1	1	1	0	1	1	1	1	2	1	0	0	1	0	1	0	1	0	1	1	1	0	0	2	0	2	0	2	2	0	1	1	1	1	0	2	2	0	0	0	1	0	0	1	0	1	0	0	2
96	0	1	1	0	0	0	2	2	0	0	2	0	0	0	0	0	0	0	1	0	0	0	0	2	0	0	0	1	2	2	1	1	1	0	0	2	0	0	0	0	0	0	0	1	0	1	0	0	0
97	0	2	0	0	0	0	0	1	2	0	0	1	2	0	2	0	1	0	0	1	1	0	0	2	0	2	0	1	2	0	1	2	1	0	0	1	2	1	0	0	0	1	1	2	1	1	0	1	0
98	1	2	2	0	0	0	2	2	1	0	0	0	0	0	0	0	1	1	2	0	0	0	0	2	0	1	1	2	2	2	0	1	2	0	0	1	0	0	0	1	0	0	0	1	0	1	0	1	1
99	0	0	2	0	0	0	1	1	2	0	0	0	0	0	0	0	1	1	0	2	2	0	0	2	0	1	0	2	2	1	2	0	1	2	1	1	2	1	1	1	0	0	0	2	0	0	0	0	0
100	0	2	0	0	0	0	2	2	1	0	1	0	0	0	0	0	1	0	0	1	1	0	0	2	0	1	0	2	1	1	0	1	0	1	0	2	2	1	1	1	0	0	0	1	0	0	0	0	0
101	0	1	1	0	0	0	1	1	1	0	0	0	1	0	1	0	2	1	1	1	2	0	0	2	0	0	0	2	1	1	1	1	1	1	0	2	1	0	0	0	0	1	0	2	1	0	0	0	0
102	0	1	1	0	0	0	1	2	2	0	0	1	1	0	0	1	1	1	1	1	1	0	0	2	0	2	0	2	2	2	0	0	1	0	0	2	0	0	0	0	0	2	0	2	0	0	0	0	0
103	0	2	0	0	0	0	1	1	1	0	1	1	1	0	0	1	0	0	2	0	0	0	2	0	0	0	0	1	2	1	0	1	2	1	0	2	2	0	0	1	0	0	1	1	1	1	0	1	0
104	0	1	2	0	0	0	1	2	1	0	0	2	2	1	0	1	1	1	0	1	1	0	0	2	0	0	0	2	2	2	0	1	1	0	0	1	1	0	0	0	0	0	0	2	0	1	0	0	0
105	0	0	2	0	1	1	1	1	1	1	1	0	0	0	0	0	2	2	1	1	2	0	0	2	0	1	0	2	2	1	0	0	1	0	0	1	2	1	1	1	0	0	0	1	0	0	0	0	0
106	0	0	2	0	0	0	0	1	2	0	0	0	1	0	1	0	1	2	0	2	2	1	0	2	0	1	0	1	2	0	1	1	2	1	1	1	2	0	0	1	0	0	1	2	1	1	0	0	0
107	0	1	1	0	0	0	0	0	2	0	0	0	1	0	1	0	2	2	2	0	2	0	0	2	0	1	0	2	1	1	1	0	1	1	0	1	1	0	0	1	0	0	0	2	0	1	1	1	0
108	0	1	1	0	0	0	1	1	0	1	1	0	0	0	0	0	1	0	0	2	2	0	1	1	0	1	0	2	1	1	0	0	0	2	1	2	1	0	0	0	0	0	2	2	1	1	0	0	1
109	0	0	2	0	0	0	1	1	1	0	1	0	0	0	0	0	2	0	1	1	2	0	1	1	0	2	0	1	2	1	1	0	0	2	0	2	1	1	1	0	0	0	1	1	1	1	0	1	0
110	0	1	1	0	0	0	0	1	2	0	0	1	2	0	1	1	1	0	1	1	2	0	0	2	0	1	1	2	1	0	0	1	1	1	1	2	1	0	0	0	0	0	1	1	1	0	0	0	0
111	0	2	0	0	0	0	2	2	1	0	1	0	0	0	0	0	1	0	0	2	2	0	0	2	0	1	0	2	2	1	2	2	1	2	1	2	2	0	0	1	0	0	1	2	1	2	0	0	1
112	1	2	1	0	0	0	1	1	2	0	0	0	1	0	1	0	2	1	1	1	2	0	0	2	0	1	0	2	2	1	1	1	1	1	0	2	1	0	0	0	1	1	0	2	1	0	0	0	0
113	1	1	1	0	0	0	0	1	2	0	0	0	0	0	0	0	0	0	2	0	1	0	0	2	0	2	0	2	2	1	2	1	1	1	0	2	1	0	0	1	0	0	1	2	0	0	1	0	0
114	0	2	1	0	0	0	1	1	1	0	1	0	0	0	0	0	0	0	1	1	1	0	0	2	0	0	1	2	2	2	0	2	2	0	0	1	1	1	1	0	0	0	0	2	1	0	0	1	0
115	1	2	0	0	0	0	2	2	1	0	0	0	0	0	0	0	2	2	1	1	2	0	1	1	1	1	0	2	2	2	0	0	1	1	1	2	1	0	0	0	1	0	0	1	0	0	0	1	0
116	1	1	1	0	1	1	1	1	1	1	0	0	1	0	2	0	2	2	0	1	1	0	0	2	0	2	0	2	2	2	0	0	0	2	2	2	2	0	0	0	0	0	0	1	1	0	0	0	1
117	0	1	1	0	0	0	1	2	1	0	1	0	0	0	0	1	0	0	1	1	2	0	1	1	0	1	0	2	1	1	0	0	1	0	0	1	2	1	1	1	0	0	1	2	1	1	0	0	1
118	0	0	2	0	0	0	1	1	1	1	1	1	2	0	1	1	1	1	2	0	1	0	0	2	0	2	0	1	2	0	1	1	1	2	2	2	0	1	1	0	0	1	0	1	1	0	0	1	1
119	0	2	1	0	0	0	0	0	2	0	0	0	1	0	0	0	1	1	1	0	1	0	0	2	0	0	0	0	2	1	0	0	0	1	0	2	2	0	0	0	1	2	0	2	0	0	0	0	0
120	0	1	2	0	0	0	0	1	1	0	1	0	0	0	0	0	1	1	1	1	1	0	0	2	0	2	0	2	2	2	0	1	2	0	0	2	1	0	0	0	0	0	0	2	1	1	1	0	0
121	0	1	1	0	0	0	2	2	0	0	1	1	1	0	0	0	2	2	1	1	2	0	0	2	0	1	1	2	2	1	1	0	1	0	0	2	2	0	0	1	1	0	0	1	0	1	0	0	0
122	0	0	2	0	1	1	0	1	2	0	0	0	0	0	0	0	2	2	1	1	2	0	1	1	0	1	0	1	2	2	0	1	2	0	0	2	0	0	0	0	0	0	0	1	0	1	1	1	0
123	1	2	1	0	0	0	1	1	1	0	1	0	0	0	0	0	1	1	1	1	1	0	1	1	1	0	0	2	1	1	0	1	2	0	0	1	1	1	0	0	0	0	0	0	1	1	0	1	0
124	0	1	2	0	0	0	1	1	2	0	0	0	0	0	0	0	1	0	0	2	2	1	1	1	1	0	0	2	0	0	0	1	1	1	1	1	2	1	1	0	0	0	0	1	0	1	0	0	1
125	0	2	1	0	0	0	1	2	1	0	1	0	0	0	0	0	1	1	0	1	1	0	0	2	0	1	0	1	1	1	1	2	2	1	1	2	2	0	0	1	0	0	0	0	0	0	1	0	0
126	0	2	1	0	0	0	1	1	0	1	1	0	0	0	0	0	1	1	1	1	1	0	1	1	1	1	0	2	1	1	1	1	2	2	0	2	0	0	0	0	0	0	0	2	1	0	0	0	1
127	1	1	1	0	0	0	1	2	0	0	1	0	1	0	1	0	2	0	0	2	2	0	0	2	0	0	0	2	1	1	0	1	1	0	0	0	0	0	0	1	0	0	0	0	2	0	0	0	0
128	1	1	1	0	0	0	1	2	1	0	0	0	0	0	0	0	1	0	0	1	1	0	0	2	0	0	0	2	2	1	1	0	1	0	0	1	1	0	0	0	0	0	0	1	0	0	0	1	0
129	1	2	0	0	0	0	0	0	2	0	0	0	1	0	1	0	2	2	1	1	2	0	1	1	0	1	0	1	2	1	0	1	1	1	0	2	2	0	0	2	0	0	0	2	0	0	0	2	0
130	1	2	0	0	0	0	1	2	2	0	0	0	0	0	0	0	0	0	1	1	2	1	1	1	1	1	0	2	2	1	1	2	2	0	0	0	2	0	0	1	0	0	0	1	0	1	0	0	0
131	0	1	1	0	0	0	1	1	1	0	1	1	2	0	1	0	2	0	1	1	2	1	1	1	1	1	0	2	1	0	0	0	1	1	1	2	2	0	0	1	0	0	0	2	0	1	0	0	0
132	1	1	1	0	0	1	2	2	0	0	1	1	2	0	1	0	1	2	1	1	2	0	0	2	0	0	0	2	2	1	1	0	0	2	0	1	0	0	0	0	0	0	0	2	0	0	0	0	0
133	1	2	1	0	0	0	2	2	0	0	2	0	1	0	1	0	0	0	0	2	1	2	0	2	0	1	0	2	2	2	2	1	1	1	1	1	1	0	0	1	0	1	0	1	1	0	0	0	0
134	0	1	1	0	0	0	2	2	2	0	0	0	0	0	1	0	1	1	0	1	1	0	0	2	0	2	0	1	1	1	0	0	0	1	0	1	1	1	1	0	0	1	0	1	0	0	0	0	0
135	1	1	1	0	0	0	1	1	1	0	1	0	1	0	1	0	1	1	0	2	2	0	0	2	0	0	0	2	1	1	0	0	1	1	0	1	2	1	1	1	0	0	0	0	0	0	0	1	0
136	1	0	2	0	1	1	2	2	1	0	0	1	1	0	0	1	0	0	0	2	2	0	0	2	0	1	0	2	1	0	1	2	2	0	0	0	1	0	0	0	0	1	0	2	0	1	0	0	1
137	0	1	1	0	0	0	2	2	1	0	0	1	1	0	1	0	1	1	0	1	1	0	0	2	0	1	0	1	1	1	0	1	1	1	1	1	1	1	0	0	0	0	0	2	0	1	0	0	0
138	1	1	1	0	1	1	1	1	0	0	1	0	1	0	1	0	2	0	1	1	2	0	0	2	0	2	0	1	1	0	0	0	0	2	1	2	2	0	0	2	1	0	1	2	1	0	0	0	0
139	1	2	1	0	0	0	1	1	2	0	1	0	0	0	0	0	2	1	0	2	2	0	1	1	0	1	0	2	1	1	1	1	1	1	1	1	2	0	0	1	0	0	0	2	1	0	1	1	0
140	1	1	1	0	1	1	2	2	0	0	1	0	1	0	1	0	1	0	1	1	2	1	0	2	0	0	0	2	2	2	0	0	0	1	0	1	2	0	1	1	1	0	0	2	0	1	0	1	0
141	1	2	1	0	0	0	1	2	0	0	1	0	0	0	0	0	1	0	1	1	2	0	0	2	0	1	0	2	2	2	0	0	1	2	0	2	2	0	0	2	1	0	0	1	2	1	1	0	0
142	1	1	1	0	1	1	2	2	1	0	0	1	1	0	0	1	2	0	1	1	2	0	0	2	0	1	0	2	2	2	1	1	2	1	1	1	1	0	0	0	0	1	0	1	0	1	1	1	0
143	0	1	1	0	0	0	1	2	1	0	1	0	1	0	1	0	1	0	1	1	2	0	0	2	0	0	0	2	2	2	0	0	1	1	0	2	1	0	0	0	0	0	1	2	0	2	0	0	1
144	1	1	1	0	0	0	1	2	2	0	0	1	0	0	0	0	2	2	1	1	2	0	0	2	0	2	0	2	2	1	1	0	0	1	0	1	1	0	0	1	1	0	1	1	0	1	0	0	1
145	0	1	1	0	0	0	2	2	2	0	0	0	0	0	0	0	1	0	0	1	1	0	0	2	0	2	0	2	1	1	0	0	0	2	0	2	1	0	0	1	0	0	0	1	0	1	0	0	0
146	0	1	1	0	0	0	1	1	2	0	0	0	0	0	0	0	1	0	1	1	1	0	0	2	0	1	1	2	2	1	0	0	1	2	0	1	2	0	1	0	1	0	0	0	0	0	0	0	0
147	0	2	0	0	0	0	0	0	2	0	0	0	0	0	0	0	1	1	1	1	1	0	0	2	0	2	0	2	2	1	1	0	0	2	1	2	1	0	0	0	0	0	0	1	0	0	0	0	0
148	0	2	1	0	0	0	2	2	1	0	1	0	1	0	1	0	1	1	0	2	2	0	0	2	0	2	0	2	2	2	0	2	1	1	0	2	2	0	0	1	0	0	0	2	0	0	0	0	1
149	1	1	1	0	0	0	0	0	2	0	0	0	0	0	0	0	1	0	1	1	2	0	1	1	1	1	0	2	2	1	0	1	1	2	0	2	2	0	0	2	0	0	0	0	2	1	0	0	2
150	1	2	1	0	0	0	1	1	2	0	0	1	2	0	2	0	1	0	0	1	1	0	0	2	0	1	0	2	2	2	0	1	2	1	0	2	2	0	1	1	1	1	0	1	1	0	0	0	0
151	0	2	1	0	0	0	2	2	0	0	2	0	1	0	1	0	0	0	0	2	2	0	0	2	0	1	0	2	2	1	1	0	1	1	0	1	2	1	1	0	1	0	0	2	0	0	0	0	1
152	0	2	0	0	0	0	2	2	0	0	2	1	1	0	0	1	2	1	1	1	2	0	1	1	0	2	0	1	1	0	0	1	1	1	0	2	1	0	0	1	0	1	0	2	1	0	1	1	0
153	1	0	1	0	0	0	2	2	1	0	1	0	1	0	1	0	0	0	2	0	0	0	1	1	0	2	0	2	1	0	0	0	1	0	0	1	2	0	0	1	1	0	0	1	0	0	1	0	0
154	0	1	1	0	0	0	1	2	1	0	1	0	0	0	0	0	2	1	0	2	1	0	0	2	0	1	0	2	1	1	1	0	1	0	0	1	1	0	0	2	0	0	1	2	2	0	0	0	1
155	1	1	1	0	0	0	0	0	2	0	0	0	0	0	0	0	2	0	0	2	2	0	1	1	0	0	1	1	1	0	0	1	1	0	0	1	1	1	1	0	0	1	0	2	0	2	0	0	0
156	1	2	0	0	0	0	0	0	2	0	0	1	1	1	0	0	0	0	0	2	2	0	0	2	0	1	0	2	1	1	1	0	1	1	0	2	2	0	0	1	0	0	0	2	0	0	0	0	1
157	1	2	1	0	0	0	2	2	2	0	0	0	1	1	0	0	0	0	1	0	1	1	0	2	0	0	0	0	1	0	0	1	2	1	1	1	0	0	0	0	0	0	0	0	0	0	0	1	1
158	1	1	1	0	0	0	1	1	2	0	0	0	0	0	0	0	0	0	2	0	0	1	0	2	0	0	0	2	2	2	0	0	0	2	0	2	2	1	1	1	0	0	1	2	1	0	0	0	0
159	1	0	2	0	1	1	1	1	2	0	0	0	1	0	1	0	2	0	0	2	2	0	2	0	1	1	0	2	2	2	0	1	1	1	1	1	2	0	1	0	1	0	1	2	0	0	0	0	1
160	1	2	1	0	0	0	1	2	2	0	0	0	2	1	0	0	0	0	0	1	1	1	0	2	0	0	0	2	2	2	0	0	1	2	1	2	1	0	0	1	0	2	0	2	0	0	0	0	1
161	0	1	1	0	0	0	1	1	2	0	0	1	1	0	2	0	1	0	1	1	1	0	0	2	0	0	0	2	2	1	1	0	0	1	0	1	1	0	0	0	0	2	0	2	0	0	0	0	1
162	1	2	0	0	0	0	1	1	1	0	0	1	1	0	1	0	2	2	0	2	2	0	0	2	0	2	0	1	2	0	1	2	2	1	0	2	2	0	1	0	1	1	0	2	1	1	0	0	0
163	1	0	2	0	1	1	1	2	0	0	1	0	1	0	1	0	1	1	1	1	2	0	0	2	0	2	0	2	2	1	0	1	1	1	0	2	0	0	0	0	0	0	1	1	1	2	0	2	0
164	1	2	1	0	0	0	2	2	0	1	1	0	1	0	1	0	0	0	0	1	1	1	0	2	0	0	0	2	1	1	0	0	0	1	0	2	1	0	0	0	0	0	1	1	1	1	0	0	0
165	1	1	2	0	0	0	0	1	2	0	0	0	1	1	0	0	0	0	0	1	1	0	0	2	0	0	0	2	2	1	0	0	1	1	0	2	1	0	0	0	0	0	0	1	0	0	0	0	0
166	1	1	1	0	0	0	1	1	1	0	1	0	0	0	0	0	1	0	1	0	2	0	1	1	0	1	0	2	2	2	0	0	0	1	1	1	2	0	0	2	1	0	0	2	1	0	0	0	0
167	0	1	2	0	0	0	0	1	2	0	0	0	1	0	1	0	2	2	2	0	0	0	0	2	0	2	0	2	2	1	1	0	0	2	1	2	1	0	0	0	0	0	0	1	0	0	0	0	0
168	1	0	2	0	0	0	0	0	1	0	1	0	1	0	1	0	1	0	0	1	1	0	1	1	1	0	0	1	1	0	0	0	0	0	0	1	2	0	0	1	0	0	0	1	0	1	0	0	0
169	0	0	2	0	1	1	1	1	2	0	0	0	0	0	0	0	2	2	0	2	2	0	1	1	0	0	1	1	2	2	0	0	0	2	1	2	0	0	0	0	1	1	0	2	2	0	0	0	0
170	0	2	1	0	0	0	0	0	1	0	1	0	1	0	1	0	0	0	1	0	1	0	0	2	0	0	0	2	2	1	2	1	1	1	0	1	1	0	0	2	0	0	0	2	0	0	0	1	1
171	0	2	0	0	0	0	1	2	2	0	0	0	1	0	1	0	0	0	1	1	1	1	0	2	0	2	1	2	2	0	1	1	2	1	1	1	2	0	0	2	0	0	0	2	0	0	0	0	0
172	0	1	2	0	0	0	0	0	1	0	0	1	1	0	0	1	1	0	2	0	1	0	0	2	0	1	0	1	1	1	0	1	1	1	0	1	2	0	0	1	1	1	0	2	1	0	0	0	1
173	0	0	2	0	1	1	2	2	2	0	0	1	1	0	0	1	1	1	0	1	1	0	0	2	0	0	0	2	2	2	2	1	1	1	0	2	1	0	0	0	1	1	0	2	1	0	0	0	0
174	1	1	2	0	1	1	1	1	2	0	0	0	2	0	2	0	2	1	0	1	1	0	1	1	0	1	0	2	2	1	1	0	0	1	0	1	1	0	0	2	0	0	0	1	0	0	0	0	0
175	1	1	1	0	0	0	0	0	2	0	0	1	2	0	1	1	0	0	2	0	0	0	1	1	1	1	0	2	1	1	1	0	1	1	0	2	1	0	0	0	0	0	0	1	1	0	0	0	0
176	1	0	2	0	0	0	1	1	2	0	0	0	1	0	1	0	1	0	1	1	1	0	0	2	0	0	0	2	2	2	2	0	0	2	1	1	1	1	0	0	0	0	0	2	0	0	0	0	0
177	0	2	1	0	0	0	1	1	1	1	1	0	0	0	0	0	1	1	1	1	1	0	0	2	0	1	0	2	1	1	0	0	0	2	0	2	2	0	0	1	0	1	0	2	1	1	1	0	0
178	1	1	2	0	0	0	1	2	1	0	0	0	0	0	0	0	1	0	1	1	2	0	1	1	0	0	0	2	0	0	0	0	0	2	0	2	2	0	1	0	2	0	0	0	0	0	0	1	0
179	1	1	1	0	0	0	0	0	2	0	0	0	0	0	0	0	1	1	0	1	2	0	0	2	0	1	0	2	2	2	0	2	1	1	0	2	1	0	0	1	0	0	1	2	1	2	0	0	1
180	0	2	0	0	0	0	1	1	2	0	0	0	1	0	1	0	0	0	0	2	2	0	0	2	0	2	0	2	1	1	0	0	2	0	0	1	2	0	0	2	1	0	0	2	1	0	1	0	0
181	1	1	1	0	0	0	2	2	1	0	0	1	2	1	1	0	2	1	1	1	2	0	0	2	0	0	1	2	2	1	0	0	1	1	0	2	2	0	0	2	0	0	0	1	0	0	0	0	0
182	0	1	1	0	1	1	2	2	0	0	0	0	0	0	0	0	1	1	1	1	1	1	0	2	0	2	1	2	2	1	0	1	1	2	0	2	2	0	0	1	0	0	0	0	0	0	0	0	0
183	0	1	1	0	0	0	0	1	2	0	0	0	1	0	1	0	2	1	1	1	2	0	0	2	0	0	1	2	2	1	0	0	1	1	1	1	1	0	0	2	0	0	0	1	2	1	0	0	0
184	0	1	1	0	0	0	2	2	1	0	1	0	0	0	0	0	1	0	0	1	1	0	0	2	0	0	1	2	2	1	0	0	1	1	1	2	1	0	0	0	0	0	0	1	1	1	0	0	0
185	0	0	2	0	0	0	2	2	1	0	0	0	0	0	0	0	1	0	0	2	2	0	0	2	0	0	0	2	2	2	0	1	0	1	0	1	2	0	0	1	0	0	1	1	1	1	0	1	0
186	1	0	2	0	1	1	2	2	1	0	1	0	1	0	1	0	1	0	0	2	2	0	1	1	1	1	0	2	1	1	1	0	1	1	1	2	1	0	0	1	0	1	0	2	1	1	0	0	1
187	0	1	1	0	0	0	1	2	2	0	0	0	1	0	0	0	2	1	1	1	1	0	0	2	0	1	0	2	1	1	1	0	0	2	1	2	1	0	0	1	0	0	0	1	1	1	0	0	0
188	0	1	2	0	0	0	0	0	2	0	0	0	0	0	0	1	1	1	0	1	1	0	1	1	1	0	0	1	2	1	1	0	1	2	1	2	1	0	0	2	0	0	1	2	1	0	0	0	0
189	1	1	1	0	0	0	1	1	1	0	1	0	0	0	0	0	0	0	0	2	2	0	0	2	0	0	1	2	2	1	1	1	2	1	0	2	1	0	0	0	1	0	1	2	1	0	0	0	0
190	0	2	1	0	0	0	1	2	2	1	0	0	2	0	2	0	1	0	0	2	2	0	0	2	0	1	0	1	1	1	1	0	0	2	1	1	1	0	0	2	1	1	0	1	0	1	0	0	0
191	1	1	1	0	1	1	2	2	1	0	0	1	1	0	1	0	2	2	0	2	1	0	0	2	0	1	0	2	1	1	0	2	2	1	0	2	1	0	0	1	0	0	0	0	0	0	0	0	0
192	0	1	2	0	0	0	1	1	0	0	0	0	0	0	0	0	0	0	1	1	1	1	0	2	0	2	0	2	2	2	0	0	0	1	0	1	1	0	0	2	0	0	1	1	1	1	0	1	0
193	0	2	1	0	0	0	2	2	1	0	0	0	0	0	0	0	1	1	0	1	1	0	1	1	1	1	0	2	1	1	1	0	1	0	0	1	1	0	1	0	1	0	0	2	1	1	1	0	0
194	1	2	0	0	0	0	1	1	2	0	0	1	2	0	1	0	1	0	1	1	1	0	0	2	0	1	0	1	2	1	0	0	0	2	0	2	2	0	0	1	0	0	1	2	1	0	0	1	0
195	1	1	1	1	0	1	1	1	1	0	0	1	2	0	1	0	1	0	1	1	2	0	0	2	0	2	0	1	2	1	0	1	1	0	0	1	0	0	0	0	0	0	1	1	1	1	0	0	0
196	1	2	1	0	0	0	1	1	1	0	1	0	0	0	0	0	1	0	0	1	1	0	0	2	0	1	0	1	2	1	1	0	2	2	0	2	2	0	0	1	0	0	0	2	1	1	0	0	0
197	0	0	2	0	0	0	1	1	2	0	0	1	1	0	0	1	1	1	1	1	1	0	0	2	0	1	0	0	1	0	0	1	2	1	0	2	2	0	0	1	0	1	1	2	0	0	0	0	0
198	0	1	2	0	1	1	1	1	2	0	0	0	1	0	2	0	1	0	0	2	2	0	2	0	0	0	0	1	2	2	1	0	1	1	1	2	2	0	0	2	0	0	0	1	0	1	0	0	1
199	0	2	0	0	0	0	0	2	2	0	1	0	0	0	0	0	0	0	1	1	2	0	0	2	0	0	0	1	2	0	0	0	0	2	0	2	2	1	1	1	0	0	0	1	0	0	0	0	0
200	0	2	1	0	0	0	1	1	2	0	0	1	2	0	1	0	1	0	1	1	2	0	1	1	0	0	1	2	2	1	0	0	1	0	0	2	1	1	1	0	0	0	2	2	1	1	0	0	0
201	1	0	2	0	0	0	1	1	2	0	0	0	0	0	0	0	1	0	0	2	2	2	0	2	0	1	0	1	2	1	0	0	1	0	0	2	1	0	0	0	0	0	0	1	0	0	0	1	0
202	0	2	0	0	0	0	1	1	2	0	0	2	2	0	2	0	1	0	0	1	1	0	0	2	0	1	0	2	0	0	0	1	1	0	0	1	2	0	0	1	0	0	2	2	1	1	1	1	0
203	1	0	2	0	1	1	1	2	2	1	0	0	1	0	1	0	2	0	1	1	2	0	0	2	0	1	0	1	2	1	0	0	0	2	0	2	1	0	0	0	0	0	0	1	0	0	0	0	0
204	0	1	1	0	0	0	1	2	1	0	1	1	2	0	1	0	1	0	1	0	2	0	0	2	0	0	0	1	1	1	0	0	0	2	1	2	0	0	0	0	0	0	0	1	0	1	0	0	0
205	0	2	1	0	0	0	1	1	2	0	0	1	1	0	0	1	0	0	0	2	2	0	0	2	0	1	0	2	2	2	0	1	0	2	0	2	0	0	0	0	0	1	0	2	0	1	1	0	1
206	0	0	2	0	1	1	2	2	1	0	1	0	1	0	1	0	1	1	0	2	1	0	0	2	0	1	0	1	1	1	0	0	1	1	0	1	1	0	0	0	0	0	1	2	1	0	1	1	0
207	0	0	2	0	1	1	0	0	1	0	1	0	0	0	0	0	1	0	1	0	1	0	1	1	0	0	0	2	2	1	0	0	0	2	0	2	0	0	0	0	0	0	1	1	1	0	0	0	0
208	1	1	2	0	0	0	1	1	0	0	1	1	1	0	0	1	1	1	0	2	2	0	0	2	0	1	0	1	1	1	0	0	1	1	0	1	2	0	1	0	1	1	0	2	1	0	0	0	1
209	1	2	1	0	0	0	0	0	2	0	0	0	0	0	0	0	1	1	0	2	2	0	0	2	0	0	0	1	2	0	0	0	0	2	1	2	1	0	0	0	0	0	1	1	1	1	0	1	0
210	0	1	1	0	0	0	2	2	2	0	0	0	0	0	0	0	2	0	0	2	2	0	0	2	0	1	0	1	2	1	0	0	1	2	1	2	2	0	1	1	1	0	0	2	0	0	1	0	1
211	0	2	1	0	0	0	2	2	1	0	0	0	0	0	0	0	1	1	0	1	1	0	0	2	0	1	0	2	2	2	0	0	0	2	0	2	1	0	0	2	0	0	0	2	0	0	0	0	1
212	0	2	1	0	0	0	2	2	0	0	2	0	0	0	0	0	2	0	0	2	2	0	0	2	0	1	0	2	2	1	1	0	0	2	1	2	1	0	0	0	0	1	1	2	1	1	0	0	0
213	1	2	0	0	0	0	1	1	1	1	0	1	1	0	0	1	1	1	0	2	2	0	0	2	0	0	0	2	2	1	1	0	0	1	1	2	0	0	0	0	0	0	1	1	1	2	0	0	0
214	1	1	1	0	0	0	1	1	2	0	0	0	0	0	0	0	2	2	0	2	1	0	1	1	0	1	0	1	2	1	0	1	1	0	0	1	1	0	0	1	0	1	1	2	1	1	0	0	0
215	1	2	0	0	0	0	2	2	1	0	1	0	0	0	0	0	1	0	1	1	1	1	0	2	0	0	0	1	2	1	0	1	2	0	0	2	2	1	1	0	0	0	0	2	0	1	0	0	1
216	0	0	2	0	0	0	0	0	1	0	1	0	1	0	1	0	2	0	1	1	2	0	0	2	0	1	1	2	2	1	0	2	2	0	0	1	1	0	0	0	0	0	1	1	1	1	0	0	1
217	0	2	1	0	0	0	1	1	2	1	0	0	0	0	0	0	2	0	0	2	2	1	1	1	1	0	0	2	2	1	2	0	0	2	0	2	2	0	1	1	1	0	0	1	0	0	0	0	1
218	0	2	1	0	0	0	0	1	1	0	0	1	2	0	2	0	1	0	0	1	1	0	0	2	0	0	1	2	2	1	0	1	1	2	1	1	1	1	1	0	0	0	0	1	1	0	0	0	2
219	0	2	1	0	0	0	1	1	1	1	1	0	0	0	0	0	2	0	1	1	1	0	0	2	0	2	0	2	1	1	0	1	2	0	0	1	1	0	0	2	1	0	1	1	0	1	0	1	0
220	0	0	2	0	1	1	1	1	2	0	0	0	0	0	0	0	1	1	0	2	2	1	0	2	0	1	0	2	2	1	0	0	1	1	1	1	1	0	0	1	0	0	0	1	0	1	1	1	0
221	1	0	2	0	1	1	1	1	1	0	1	0	0	0	0	0	1	1	1	0	0	0	0	2	0	2	0	2	1	1	0	1	1	2	1	2	1	0	0	0	1	0	0	1	0	0	0	0	2
222	0	0	2	0	0	0	2	2	1	0	1	0	1	0	0	0	1	0	1	1	2	0	0	2	0	1	0	1	2	1	0	1	2	1	0	2	2	0	0	0	0	0	1	1	1	0	0	1	1
223	1	1	1	1	0	1	1	1	2	0	0	0	0	0	0	0	1	0	1	1	1	0	0	2	0	2	0	2	2	1	1	2	1	2	0	2	0	0	0	0	0	0	0	1	1	0	1	0	0
224	0	0	2	0	0	0	2	2	1	0	0	0	0	0	0	0	0	0	0	1	1	0	1	1	1	0	0	2	2	2	0	0	0	2	1	2	2	0	0	1	0	0	0	2	0	1	0	0	0
225	1	0	2	0	1	1	1	1	1	0	1	1	1	0	0	1	1	1	2	0	1	0	0	2	0	2	1	2	2	1	0	0	1	1	1	2	1	1	1	0	0	0	0	2	1	0	0	0	1
226	1	0	2	0	1	1	2	2	1	0	1	0	0	0	0	0	1	0	1	1	1	0	0	2	0	2	0	2	1	1	0	0	0	2	0	2	2	0	0	1	0	0	0	2	0	0	0	0	0
227	1	2	1	0	0	0	2	2	0	0	2	1	1	0	0	1	2	0	0	2	2	1	0	2	0	0	0	1	2	1	0	0	1	1	0	1	1	0	0	0	0	1	0	2	0	0	0	0	0
228	0	1	0	0	0	0	1	1	1	0	0	0	2	0	2	0	1	1	2	0	2	0	0	2	0	1	0	2	2	1	1	1	1	2	1	2	1	0	0	0	0	0	1	1	1	0	1	0	0
229	0	0	2	0	1	1	1	1	2	0	0	1	2	0	2	0	0	1	1	1	2	0	1	1	0	1	1	2	2	1	0	0	1	0	0	2	0	0	0	1	0	0	0	0	0	0	1	0	0
230	0	0	2	0	0	0	1	1	1	0	1	1	1	0	1	0	1	0	1	1	2	0	0	2	0	1	0	2	1	1	1	0	0	2	0	2	2	0	0	0	1	1	0	2	2	0	1	0	0
231	0	1	1	0	0	0	0	1	1	0	1	0	0	0	0	0	2	0	0	2	2	0	1	1	0	2	0	2	1	1	1	1	1	1	0	2	1	0	0	1	0	0	0	0	0	1	0	0	0
232	1	1	2	0	0	0	0	0	2	0	0	2	2	0	2	0	0	0	1	1	2	0	0	2	0	2	0	2	1	1	0	0	2	0	0	2	1	0	0	1	0	0	0	1	0	0	1	1	0
233	0	1	0	0	0	0	1	1	2	1	0	0	2	1	0	0	2	2	0	2	1	0	0	2	0	1	0	0	1	0	0	0	0	2	0	2	1	0	0	0	0	1	0	1	0	0	0	0	1
234	0	1	1	0	1	1	1	0	2	0	0	0	0	0	0	0	2	1	0	2	2	0	1	2	0	0	0	2	2	2	0	0	1	0	0	1	2	0	0	2	0	0	0	1	0	1	0	0	0
235	0	2	0	0	0	0	1	2	0	0	1	0	1	0	1	0	2	1	0	2	2	1	1	1	0	1	0	1	1	1	0	0	1	1	0	1	0	0	0	0	0	0	0	2	0	0	0	0	0
236	1	2	0	0	0	0	0	0	2	0	0	1	0	0	0	0	2	1	1	1	1	0	0	2	0	0	0	2	1	1	1	0	1	1	1	1	2	0	0	0	0	0	0	1	1	0	0	0	2
237	1	0	2	0	0	0	0	1	2	0	0	1	2	0	2	0	1	1	2	0	1	0	0	2	0	1	0	2	2	1	1	0	2	0	0	2	1	0	0	0	0	0	0	1	0	1	0	0	0
238	1	2	1	0	0	0	2	2	1	1	1	0	0	0	0	0	0	0	1	1	1	0	0	2	0	0	0	1	2	1	0	1	1	1	1	1	1	1	1	0	0	0	0	1	0	1	0	0	0
239	0	2	1	0	0	0	1	1	1	0	0	0	0	0	0	0	2	2	1	1	1	0	0	2	0	2	0	2	2	1	2	1	0	2	1	2	2	0	0	1	0	0	0	1	0	0	1	0	1
240	1	0	2	0	0	0	2	2	2	0	0	0	1	0	1	0	1	1	2	0	1	0	0	2	0	0	0	0	1	0	0	0	0	0	0	1	2	0	0	2	1	0	0	1	0	0	0	1	0
241	1	2	0	0	0	0	1	1	1	0	0	0	0	0	0	0	1	1	0	1	1	0	1	1	0	1	0	2	2	0	1	1	1	2	1	2	2	0	0	1	0	0	0	1	2	1	1	0	0
242	0	2	0	0	0	0	2	2	1	1	1	0	0	0	1	0	1	1	0	2	2	0	0	2	0	0	0	2	2	2	0	0	1	0	0	0	1	1	1	0	0	0	0	2	0	0	0	0	1
243	1	2	1	0	0	0	1	2	2	0	0	1	1	0	0	0	1	1	1	0	1	0	0	2	0	1	0	1	2	0	1	0	1	0	0	2	0	0	0	0	0	0	0	0	0	0	1	0	1
244	1	1	2	0	0	0	0	0	2	0	0	1	2	0	2	0	0	0	1	1	2	0	0	2	0	0	0	1	2	1	0	0	0	2	0	1	1	0	0	0	1	0	0	0	2	0	0	1	0
245	0	2	0	0	0	0	0	0	2	0	0	0	0	0	0	0	0	0	0	1	1	0	1	1	0	0	0	2	1	1	1	0	1	1	0	2	1	0	0	2	0	0	1	1	1	2	0	0	0
246	1	0	2	0	0	0	1	2	2	0	0	1	2	0	2	0	1	0	1	1	1	0	0	2	0	0	0	2	2	2	0	0	0	2	2	2	1	0	0	1	0	0	1	1	1	1	0	0	0
247	0	2	0	0	0	0	2	2	0	0	0	0	2	1	0	0	1	0	0	1	1	0	1	1	0	1	0	1	2	1	0	0	1	2	2	2	2	0	0	0	0	1	0	1	1	0	0	1	0
248	1	1	2	0	1	1	1	1	2	0	0	1	1	0	0	1	1	1	0	2	2	0	0	2	0	1	0	1	1	1	1	1	1	1	0	2	1	0	0	0	0	0	0	2	0	1	0	0	0
249	0	1	1	0	0	0	1	1	1	0	1	1	2	0	1	0	2	2	0	1	1	0	1	1	0	1	0	2	1	1	1	0	0	2	0	2	1	1	1	0	0	1	0	2	2	0	0	0	0
250	0	1	1	0	0	0	2	2	1	0	1	1	1	1	0	0	1	1	2	0	1	0	1	1	0	2	0	1	2	1	0	1	1	2	0	2	1	0	0	1	0	1	1	2	1	1	1	0	1
251	0	2	1	0	0	0	1	2	1	0	1	0	1	0	1	0	1	1	0	1	1	0	0	2	0	2	0	2	2	2	2	0	0	1	0	1	1	0	0	0	0	0	0	2	0	0	0	0	0
252	1	0	2	0	0	0	0	1	1	0	0	0	0	0	0	0	1	1	1	0	1	0	0	2	0	1	0	2	2	1	1	0	1	2	1	2	0	0	0	0	0	0	0	0	2	0	1	0	0
253	1	2	1	0	0	0	1	1	1	1	1	1	1	0	0	1	2	1	0	2	2	0	0	2	0	1	0	1	2	0	1	2	2	1	0	2	1	0	0	0	0	0	0	0	0	0	0	0	1
254	1	1	2	0	0	0	1	1	2	0	0	0	0	0	0	0	0	0	2	0	1	0	1	1	1	2	0	1	2	1	0	1	1	2	1	2	0	0	0	0	0	0	0	1	0	1	0	0	0
255	0	2	0	0	0	0	1	2	2	0	0	0	1	1	0	0	2	2	0	1	1	0	0	2	0	2	0	2	2	0	0	1	1	1	1	2	1	0	0	0	0	0	2	2	0	1	1	1	0
256	1	2	0	0	0	0	0	1	1	0	1	0	0	0	0	0	0	0	0	2	2	0	0	2	0	1	0	2	2	2	0	1	1	1	0	2	2	0	0	1	0	0	0	1	0	0	0	0	0
257	0	1	2	0	0	0	1	1	2	0	0	1	1	0	0	1	1	0	0	1	1	0	0	2	0	0	0	1	2	1	1	0	0	2	1	2	1	0	0	0	0	0	0	2	0	0	0	0	0
258	1	2	1	0	0	0	1	1	2	0	0	1	1	1	0	0	0	0	2	0	0	0	0	2	0	1	1	2	2	1	0	0	0	2	1	2	1	1	1	0	0	1	0	1	1	0	0	0	0
259	1	2	1	0	0	0	1	1	2	0	0	0	0	0	0	0	2	2	1	1	2	0	1	1	1	1	0	1	2	1	0	1	1	0	0	1	2	1	1	0	0	2	0	2	0	0	0	1	0
260	1	1	1	0	0	0	2	2	1	0	0	0	1	0	1	0	0	0	1	1	2	0	0	2	0	2	0	2	2	2	1	0	0	1	1	1	1	1	0	0	0	0	0	1	0	0	1	1	0
261	1	1	1	0	0	0	1	2	2	0	0	1	2	0	2	0	0	0	1	1	1	0	0	2	0	1	0	2	2	1	0	1	1	1	0	2	2	0	0	2	1	0	0	2	1	1	0	0	0
262	0	1	2	0	0	0	2	2	0	0	1	0	0	0	0	0	0	0	0	2	2	0	2	0	0	1	0	2	2	2	1	0	0	1	1	1	1	0	0	0	0	0	0	0	2	0	1	0	0
263	1	2	0	0	0	0	0	1	2	0	0	0	0	0	0	0	0	1	1	1	2	0	0	2	0	1	0	1	2	0	1	0	0	2	0	2	0	0	0	1	0	0	0	2	0	1	0	0	0
264	1	2	0	0	0	0	1	1	2	0	0	0	0	0	0	0	1	1	1	1	1	0	0	2	0	0	0	1	1	1	1	0	1	1	0	2	0	0	0	0	0	0	0	2	0	1	0	0	0
265	1	1	2	0	0	0	1	1	1	0	1	0	0	0	0	0	1	1	0	2	2	0	0	2	0	0	0	2	2	2	0	1	0	1	0	1	2	0	0	1	0	0	0	1	1	1	0	1	0
266	1	1	1	0	0	0	1	1	0	0	0	0	1	0	1	0	1	1	1	1	2	0	1	1	0	2	0	2	1	1	0	1	1	2	0	2	2	0	0	1	0	0	0	2	0	2	0	1	0
267	0	1	2	0	0	0	2	2	1	0	0	0	1	0	1	0	2	2	1	1	2	0	0	2	0	1	0	2	2	2	1	0	0	1	0	2	1	0	0	0	0	2	0	2	0	0	0	0	0
268	1	1	1	0	0	0	2	2	0	0	1	0	0	0	0	0	1	1	1	1	1	0	0	2	0	0	0	2	2	2	0	0	0	2	0	1	1	0	0	0	0	0	0	1	1	0	0	0	0
269	0	2	1	0	0	0	0	1	2	0	1	1	1	0	1	0	2	0	0	2	2	0	0	2	0	2	0	1	2	0	0	1	1	1	0	1	1	1	0	1	0	1	0	1	1	0	0	1	0
270	0	1	2	0	0	0	0	1	2	0	0	0	1	1	0	0	0	0	1	1	2	0	1	1	1	1	0	2	2	2	1	0	0	1	0	1	1	0	0	0	0	0	0	2	0	0	0	0	1
271	0	1	1	0	0	0	0	1	2	0	0	0	0	0	0	0	1	0	1	1	2	0	1	1	0	0	0	1	2	1	0	1	1	2	0	2	0	0	0	0	0	0	1	2	0	0	0	0	0
272	1	0	2	0	0	0	2	2	1	1	0	0	1	1	0	0	1	1	0	2	2	0	0	2	0	2	0	2	2	2	0	0	1	2	1	2	2	0	0	1	0	1	0	2	1	0	0	0	0
273	0	1	2	0	1	1	0	1	2	0	0	0	0	0	0	0	1	1	0	2	2	0	0	2	0	0	0	2	2	1	1	0	1	2	2	2	2	0	0	1	0	1	0	2	1	1	0	0	1
274	0	2	0	0	0	0	1	1	2	0	0	0	1	0	1	0	2	0	1	1	2	0	0	2	0	1	0	1	2	1	0	2	2	0	0	0	2	0	0	1	0	0	1	2	1	1	0	0	1
275	1	0	2	0	1	1	0	1	2	0	0	1	2	0	1	0	1	1	0	2	2	0	0	2	0	0	0	1	2	0	0	1	1	0	0	1	0	0	0	0	1	0	0	0	0	0	0	0	1
276	0	1	2	0	0	0	2	2	1	0	1	0	1	0	1	0	0	0	0	1	1	0	0	2	0	0	1	2	2	1	1	0	2	1	0	2	1	0	0	0	0	1	0	1	1	0	0	1	0
277	1	1	1	0	1	1	1	2	2	0	0	1	1	0	0	1	0	0	0	2	2	0	1	1	1	1	0	2	2	2	1	0	1	2	1	2	1	0	0	1	0	0	0	1	0	1	0	0	1
278	0	1	1	1	0	1	0	0	2	0	0	1	2	0	2	0	1	1	0	2	2	0	0	2	0	1	0	2	2	2	1	0	0	2	2	2	1	0	0	0	0	0	1	1	1	1	1	0	1
279	1	1	1	0	0	0	2	2	1	0	1	0	0	0	0	0	0	0	1	0	0	0	1	1	1	1	0	2	2	2	1	0	1	1	1	1	1	0	0	0	0	0	1	2	1	0	0	1	0
280	0	1	1	0	0	0	1	2	1	0	0	0	0	0	0	0	1	0	1	1	2	1	0	2	0	2	0	2	1	1	1	0	1	0	0	1	1	0	0	0	0	0	2	2	1	1	0	0	0
281	1	0	2	0	0	0	0	0	2	0	0	1	1	0	0	1	1	0	1	1	2	1	0	2	0	1	0	2	2	1	1	0	0	2	1	1	2	0	0	1	0	0	2	2	1	1	0	0	0
282	1	2	0	0	1	1	2	2	1	0	0	1	1	1	0	0	2	0	0	2	2	0	1	1	0	0	0	1	2	1	0	1	1	0	0	2	2	0	0	2	0	0	0	0	2	1	0	0	1
283	1	0	2	0	1	1	1	2	2	0	0	0	0	0	0	0	1	0	1	1	2	0	0	2	0	1	0	2	2	1	1	1	1	1	1	1	0	0	0	1	0	0	1	1	1	0	0	0	0
284	1	0	1	0	0	0	2	2	2	0	0	0	1	0	1	0	1	1	0	1	1	0	1	1	1	1	0	2	2	2	0	0	2	0	0	2	1	0	0	1	0	0	0	2	1	0	0	0	1
285	0	2	1	0	0	0	1	2	2	0	0	1	1	1	0	0	2	0	1	1	2	0	1	1	0	1	0	0	2	0	0	0	0	2	0	1	1	0	0	2	0	1	0	2	0	2	0	1	0
286	1	2	0	0	0	0	2	2	1	0	0	0	0	0	0	0	0	0	0	1	0	1	0	2	0	0	0	1	2	0	1	1	1	1	0	2	0	0	0	1	0	2	0	2	0	1	0	0	0
287	0	2	0	0	0	0	1	2	2	0	0	1	2	0	1	0	2	1	0	2	2	0	0	2	0	2	0	1	2	2	1	0	0	1	1	2	2	0	0	1	0	0	0	2	0	2	0	0	0
288	1	0	2	0	2	2	0	1	1	0	0	0	0	0	0	0	1	1	1	1	1	0	0	2	0	1	1	2	2	0	1	1	1	0	0	1	0	0	0	0	0	0	1	1	1	2	0	0	0
289	1	1	1	0	0	0	1	1	1	0	0	0	0	0	0	0	2	2	2	0	0	0	0	2	0	1	0	2	1	1	1	0	1	0	0	1	1	0	0	1	0	0	0	2	0	1	0	0	0
290	0	2	1	0	0	0	0	0	2	0	0	0	1	0	1	0	1	0	0	2	2	0	1	1	0	1	0	1	2	0	1	1	2	0	0	0	1	0	0	1	0	0	0	2	0	0	0	0	0
291	0	0	2	0	0	0	0	0	2	0	0	0	0	0	0	0	2	2	1	1	2	0	1	1	0	2	0	2	2	1	1	0	1	2	0	2	1	0	0	0	0	0	0	1	0	0	0	0	1
292	1	1	2	0	0	0	2	2	0	0	0	0	0	0	0	0	1	1	1	1	2	1	0	2	0	2	0	1	1	0	0	0	1	2	0	2	1	0	0	1	0	0	0	1	0	0	0	0	0
293	1	0	2	0	1	1	0	1	2	0	1	0	1	0	1	0	0	0	1	1	2	0	0	2	0	1	0	1	2	0	1	1	1	0	0	1	1	0	0	0	0	0	1	1	1	1	0	0	0
294	0	0	2	0	0	0	2	2	1	0	1	0	0	0	0	0	1	0	1	1	2	0	0	2	0	0	0	2	2	2	0	2	1	1	0	1	2	0	0	1	0	0	0	1	1	0	0	0	0
295	1	1	2	0	0	0	1	2	2	0	0	1	1	0	1	0	1	1	2	0	0	0	1	1	0	1	0	1	1	0	0	0	0	2	1	2	0	0	0	0	0	0	1	2	1	0	1	0	0
296	1	1	2	0	0	0	2	2	1	0	0	0	0	0	0	0	0	0	0	1	1	0	0	2	0	1	0	2	2	2	0	1	2	1	0	2	1	0	0	0	1	0	0	2	0	2	0	0	0
297	0	2	0	0	0	0	2	2	2	0	0	0	0	0	0	0	2	1	1	1	2	0	0	2	0	2	1	2	2	1	0	1	1	1	0	2	2	0	0	0	0	2	0	2	0	0	0	0	0
298	0	0	2	0	0	0	1	1	1	0	1	0	0	0	0	0	2	2	2	0	0	0	0	2	0	1	0	2	2	2	1	0	0	0	0	1	0	0	0	0	0	0	1	2	1	0	0	0	1
299	0	2	0	0	0	0	2	2	0	0	2	1	2	0	1	0	2	1	1	1	2	0	1	1	0	0	0	2	2	2	0	0	2	2	0	2	2	0	1	0	2	0	1	2	1	1	0	0	0
300	0	1	2	0	0	0	2	2	1	0	0	0	0	0	0	0	0	0	2	0	0	0	0	2	0	1	0	1	1	1	0	0	1	1	0	1	1	1	0	0	0	0	1	2	1	1	0	0	0
301	0	0	2	0	1	1	0	2	2	0	1	0	1	0	0	0	0	0	0	1	1	0	0	2	0	1	0	1	1	1	0	1	0	1	1	2	1	0	0	1	0	0	0	1	0	1	0	0	0
302	0	2	0	0	0	0	1	1	2	1	0	0	0	0	0	0	2	0	0	2	2	0	0	2	0	1	0	0	2	0	0	0	2	0	0	1	2	1	1	1	0	1	0	2	1	1	0	0	0
303	1	1	1	0	0	0	0	0	2	0	0	1	2	0	1	0	0	0	1	1	2	0	0	2	0	0	0	2	2	2	2	0	1	0	0	2	1	0	0	0	0	0	1	2	0	1	1	1	0
304	0	1	2	0	0	0	0	0	2	0	0	0	0	0	0	0	1	0	0	1	1	0	0	2	0	2	0	2	2	2	1	1	2	1	0	1	2	0	0	0	0	0	0	1	0	0	0	0	0
305	1	2	1	0	0	0	1	2	2	0	0	0	0	0	0	0	1	1	2	0	2	0	0	2	0	0	0	2	2	2	0	2	1	1	0	2	1	0	0	0	1	0	0	0	0	0	0	0	0
306	1	1	1	0	0	0	1	1	1	0	1	0	1	0	1	0	0	0	0	2	2	0	0	2	0	1	0	2	1	1	1	0	1	2	2	2	2	0	0	0	0	1	0	1	1	0	0	0	0
307	0	2	1	0	0	0	1	1	2	0	0	1	1	0	1	0	2	0	0	2	2	0	1	1	0	0	0	2	2	2	0	1	2	0	0	2	1	0	0	0	0	1	0	1	0	1	0	0	0
308	1	2	0	0	0	0	0	0	1	0	1	0	0	0	0	0	0	0	0	1	1	0	0	2	0	1	0	2	2	1	1	0	1	0	0	1	1	0	0	1	0	1	0	1	1	0	0	0	0
309	1	0	2	0	0	0	1	1	2	0	0	1	2	0	2	0	2	1	0	2	2	0	0	2	0	1	0	1	2	2	0	2	1	2	1	2	1	0	0	1	0	0	0	2	0	1	0	0	0
310	0	1	1	0	0	0	1	2	1	0	1	0	0	0	0	0	1	1	1	1	1	0	0	2	0	0	0	2	2	2	0	1	0	1	1	2	1	0	0	0	0	0	0	1	0	0	1	0	1
311	1	1	1	0	0	0	1	2	2	0	0	0	0	0	0	0	0	0	2	0	0	0	0	2	0	2	0	2	2	1	1	2	1	2	1	2	1	1	1	0	0	0	0	1	0	0	0	0	1
312	1	2	0	0	0	0	1	1	1	0	1	1	1	0	0	1	2	0	1	1	2	0	0	2	0	1	0	1	2	1	0	2	2	0	0	0	0	0	0	0	0	1	0	2	0	0	0	0	0
313	1	2	0	0	0	0	1	1	1	0	0	0	2	0	2	0	1	0	1	1	1	0	0	2	0	1	0	2	1	1	0	0	0	2	0	2	2	0	1	1	1	0	0	2	0	0	0	1	0
314	0	1	1	0	0	0	1	1	1	0	0	1	1	0	0	1	0	0	2	0	1	0	1	1	1	1	0	1	2	1	0	2	2	0	0	1	0	0	0	0	0	0	1	2	1	0	0	1	0
315	1	1	2	0	0	0	1	1	2	0	0	0	2	0	2	0	2	2	1	1	2	0	0	2	0	2	0	2	1	1	1	1	1	0	0	2	2	0	0	2	0	0	0	1	0	0	0	0	0
316	0	1	1	0	0	0	2	2	1	0	1	0	2	1	1	0	0	0	0	2	1	0	1	1	0	0	0	2	2	2	1	1	1	2	1	2	1	0	0	1	0	0	1	2	1	0	0	0	0
317	1	1	1	1	0	1	0	0	2	0	0	0	1	0	1	0	1	1	1	0	1	0	0	2	0	0	0	2	2	2	1	0	0	2	0	1	0	0	0	1	0	0	0	1	1	1	0	0	0
318	1	1	2	0	0	0	1	1	2	0	0	0	0	0	0	0	1	1	1	1	2	1	0	2	0	1	0	2	2	1	1	1	1	0	0	1	1	0	0	0	0	1	0	1	1	0	0	0	1
319	1	2	0	0	0	0	1	1	1	0	0	0	1	0	1	0	1	1	0	1	1	0	1	1	0	0	0	2	1	1	0	1	1	1	0	2	2	0	0	1	1	0	0	2	0	1	0	0	0
320	1	2	0	0	0	0	1	1	2	0	1	1	1	0	1	0	2	1	0	2	2	0	0	2	0	2	0	1	2	1	1	0	2	0	0	2	2	0	0	2	1	0	1	1	1	1	0	0	0
321	1	0	2	0	0	0	1	2	1	0	0	1	2	0	2	0	0	0	0	1	1	0	1	1	0	0	0	2	2	1	1	0	0	1	1	1	0	0	0	1	0	0	0	1	2	1	1	1	0
322	0	0	1	0	0	0	1	2	2	0	0	0	0	0	0	0	2	0	0	2	2	0	1	1	0	1	0	2	2	2	0	1	1	2	1	1	1	0	0	0	0	0	0	1	0	0	0	1	0
323	0	0	2	0	1	1	1	2	2	0	0	0	0	0	0	0	1	1	1	0	0	0	0	2	0	1	0	2	2	1	1	0	1	1	0	1	0	0	0	1	0	0	0	2	1	1	0	1	0
324	1	1	2	0	0	0	0	1	2	0	0	0	0	0	0	0	0	1	0	2	2	0	0	2	0	2	0	2	2	2	0	0	1	2	1	1	2	0	0	1	0	0	0	1	1	0	1	0	0
325	1	0	2	0	0	0	2	2	1	0	1	0	0	0	0	0	1	1	1	1	1	0	0	2	0	1	0	1	2	1	0	1	1	2	0	2	1	0	0	1	0	2	0	2	0	2	0	0	0
326	0	1	2	0	1	1	2	2	2	0	0	0	1	0	1	0	2	0	0	2	2	0	0	2	0	2	0	1	1	1	0	0	1	2	1	1	2	0	0	1	0	0	0	1	0	0	0	0	0
327	1	2	2	0	0	0	1	0	2	0	0	1	2	0	1	1	2	1	1	1	2	0	1	1	0	0	0	2	2	2	1	0	2	0	0	1	2	0	1	0	1	0	0	2	0	1	0	0	0
328	0	2	0	0	0	0	1	2	2	0	0	0	1	0	1	0	0	0	1	1	2	0	1	1	0	0	0	1	1	1	0	0	1	1	0	1	2	0	0	1	1	1	0	2	1	0	1	0	0
329	1	2	0	0	0	0	0	0	2	0	0	0	1	0	1	0	1	1	2	0	0	0	0	2	0	2	0	2	2	2	0	1	2	1	0	1	0	0	0	0	0	0	1	1	1	2	0	1	0
330	1	2	2	0	0	0	1	2	2	1	0	1	2	0	1	0	2	1	0	2	2	0	0	2	0	0	0	2	2	2	0	0	1	2	2	2	0	0	0	0	0	1	0	2	0	1	0	0	1
331	1	2	0	0	0	0	0	0	2	0	0	0	0	0	0	0	0	0	1	1	2	0	0	2	0	2	0	2	1	0	1	0	0	1	0	1	1	0	0	1	0	1	0	2	1	0	0	1	0
332	1	0	1	0	0	0	1	2	2	0	0	0	1	0	1	0	1	1	1	1	1	0	1	1	1	0	0	2	2	2	0	0	1	2	1	2	0	0	0	0	0	0	0	1	0	0	0	1	1
333	1	2	1	0	0	0	1	2	2	0	0	1	1	0	1	0	0	0	1	1	1	0	0	2	0	1	0	2	2	2	0	2	2	0	0	1	2	0	1	1	1	0	0	0	0	0	0	0	0
334	0	1	2	0	0	0	1	1	1	0	0	0	0	0	0	0	1	1	0	2	2	0	0	2	0	0	0	2	2	1	1	2	1	0	0	0	1	0	0	0	0	0	0	2	0	2	0	0	0
335	1	1	1	0	0	1	0	1	2	0	0	0	0	0	0	0	0	1	0	2	2	0	1	1	1	1	0	1	2	1	0	0	0	2	1	2	1	0	0	0	0	1	1	2	0	0	0	0	0
336	0	0	2	0	0	0	2	2	1	0	1	0	0	0	0	0	1	0	1	1	2	0	0	2	0	1	0	2	1	1	0	0	0	0	0	1	0	0	0	0	0	0	0	0	1	1	0	1	0
337	0	1	0	0	0	0	1	2	1	0	1	0	1	1	0	0	1	1	1	1	1	0	0	2	0	1	0	1	2	1	0	1	1	1	0	2	2	0	0	1	0	0	1	1	1	2	0	0	0
338	0	1	2	0	0	0	2	2	1	0	0	0	1	0	0	0	2	1	0	2	2	0	1	1	1	0	0	2	2	1	1	1	1	2	1	2	1	1	1	0	0	0	0	1	0	1	1	1	0
339	1	1	1	0	0	0	2	2	1	0	1	1	2	0	1	0	0	0	1	1	1	0	0	2	0	1	0	2	2	1	2	1	1	1	0	2	1	0	0	1	0	1	0	2	1	1	1	0	0
340	0	2	1	0	0	0	0	0	2	0	0	1	2	0	1	0	1	1	1	1	2	0	1	1	0	0	0	2	0	0	0	0	0	1	0	1	1	0	0	1	0	0	0	1	1	0	0	0	0
341	1	2	0	0	0	0	1	1	1	0	1	0	1	0	1	0	0	1	1	1	2	0	1	1	1	1	0	0	2	0	0	0	1	1	0	2	0	0	0	1	0	1	0	2	0	0	0	0	0
342	0	1	1	0	0	0	0	0	2	0	0	1	0	0	0	0	1	1	2	0	1	0	1	1	0	1	0	2	2	2	1	0	1	2	0	2	1	1	1	0	0	0	0	1	0	0	0	0	1
343	1	0	2	0	1	1	2	2	1	0	1	0	1	0	0	0	0	0	0	2	2	0	1	1	0	0	0	0	1	0	0	2	2	1	1	2	2	0	0	1	0	0	0	2	0	0	0	0	0
344	0	1	2	0	0	0	1	1	1	0	1	0	1	1	0	0	1	0	1	1	2	0	0	2	0	1	0	2	2	1	1	0	1	2	1	1	2	0	1	0	1	0	1	2	1	0	0	0	0
345	1	1	1	0	1	1	2	2	1	0	0	0	1	0	1	0	2	0	0	2	2	0	0	2	0	2	0	1	1	1	1	1	1	0	0	1	2	1	1	0	0	2	0	2	0	2	0	1	0
346	1	2	1	0	0	0	2	2	0	0	0	0	0	0	0	0	1	1	0	2	2	0	0	2	0	1	0	2	2	2	0	2	1	1	0	2	2	1	1	0	1	0	0	1	1	0	0	0	1
347	0	2	0	0	0	0	1	1	1	0	1	0	0	0	0	0	1	1	0	1	1	2	0	2	0	1	0	2	2	2	1	0	2	1	0	2	2	1	1	1	0	0	0	1	0	0	0	2	0
348	0	1	1	0	1	1	1	2	1	0	1	1	2	0	2	0	1	0	0	1	1	0	0	2	0	0	0	1	2	0	1	0	0	2	0	2	1	0	0	0	0	0	0	0	0	0	1	0	1
349	1	0	2	0	1	1	0	0	2	0	0	1	2	0	2	0	0	0	1	1	1	0	1	1	1	1	0	2	2	2	0	0	0	2	0	2	1	0	0	1	0	0	0	2	0	0	1	0	0
350	0	2	1	0	0	0	2	2	1	0	0	0	0	0	0	0	2	1	1	1	1	2	0	2	0	1	1	2	2	1	1	0	1	1	0	1	1	1	0	0	0	0	0	1	0	0	0	0	0
351	0	1	1	0	0	0	0	0	2	0	0	1	1	0	1	0	2	2	1	1	2	0	0	2	0	0	0	2	2	2	0	2	1	2	1	2	2	1	1	0	0	0	0	1	0	0	0	0	0
352	0	0	2	0	1	1	0	1	2	0	0	0	0	0	0	0	0	0	1	1	2	0	1	1	1	1	0	2	1	0	1	1	1	1	1	1	2	0	0	1	0	0	1	2	1	1	0	0	1
353	0	1	1	0	1	1	1	2	1	0	1	1	1	0	0	0	0	0	0	1	0	1	0	2	0	1	0	2	2	2	0	2	2	0	0	1	1	0	0	0	0	0	0	1	0	0	0	0	0
354	1	2	0	0	0	0	2	2	1	0	1	2	2	0	2	0	2	0	1	1	2	0	1	1	0	0	0	2	2	1	2	0	1	1	0	1	0	0	0	0	0	0	0	1	0	0	0	0	0
355	0	2	1	0	0	0	2	2	2	0	0	1	2	0	1	0	2	1	2	0	1	0	1	1	0	0	0	2	2	2	1	1	1	1	0	2	0	1	1	0	0	0	0	0	0	0	0	0	0
356	1	2	1	0	0	0	2	2	1	0	1	0	0	0	0	0	1	1	0	2	2	0	0	2	0	1	0	2	2	2	0	1	2	0	0	1	0	0	0	1	0	1	0	2	1	0	0	0	0
357	0	1	1	0	1	1	1	1	0	0	0	1	1	0	0	1	2	0	0	2	2	0	0	2	0	1	1	2	2	1	1	0	0	1	0	1	1	0	0	1	0	2	0	2	1	0	0	0	0
358	0	2	0	0	0	0	1	1	1	0	1	0	0	0	0	0	0	0	0	2	2	0	1	1	0	2	1	2	2	1	0	1	1	2	1	1	2	0	0	0	0	2	0	2	0	0	0	0	0
359	1	1	2	0	0	0	0	0	2	0	0	0	1	0	1	0	1	0	0	2	2	0	0	2	0	0	1	2	2	1	0	0	1	0	0	1	2	0	1	0	2	0	1	2	1	1	0	1	0
360	0	0	2	0	1	1	2	2	1	0	0	1	1	0	0	1	2	0	1	1	2	0	0	2	0	0	0	2	1	1	1	0	1	2	0	2	2	1	1	1	0	0	1	2	1	1	0	0	0
361	1	2	1	0	0	0	2	2	1	0	1	0	0	0	0	0	2	1	0	2	2	0	0	2	0	1	0	1	1	1	0	1	1	0	0	2	2	0	0	2	0	0	0	1	0	0	0	0	0
362	0	0	2	0	1	1	2	2	0	0	1	0	2	0	1	0	2	1	0	2	2	0	1	1	0	1	0	2	2	2	0	1	1	0	0	1	1	1	1	0	1	0	0	2	0	1	0	0	0
363	1	1	1	0	0	0	0	1	1	0	1	0	2	0	1	0	0	0	0	2	2	0	0	2	0	1	1	2	2	1	0	1	2	0	0	2	1	0	0	1	0	0	0	0	0	0	1	0	1
364	1	2	1	0	0	0	0	1	2	0	0	0	1	0	1	0	1	1	1	1	1	0	0	2	0	1	0	2	2	2	0	0	1	1	0	1	2	0	0	0	1	0	0	2	0	2	0	0	1
365	0	2	1	0	0	0	1	1	2	0	0	0	0	0	0	0	2	1	0	2	1	0	0	2	0	2	0	1	2	1	0	0	0	1	0	1	1	0	0	0	0	0	0	1	0	0	1	0	0
366	0	1	2	0	0	0	0	0	2	0	0	1	2	0	2	0	1	0	1	1	2	0	0	2	0	2	1	2	2	1	0	0	0	2	0	2	2	0	0	0	0	0	1	2	0	0	0	0	0
367	1	1	1	0	0	0	1	1	1	0	0	0	0	0	0	0	1	0	1	1	2	1	0	2	0	1	0	1	2	0	0	0	0	0	0	1	0	0	0	0	0	0	0	2	0	0	0	0	0
368	0	1	1	0	0	0	2	2	1	0	1	0	2	0	2	0	2	0	1	1	2	0	0	2	0	2	0	2	2	1	2	0	2	1	0	1	0	0	0	1	0	1	0	2	1	0	0	0	0
369	1	2	0	0	0	0	2	2	0	0	1	0	1	0	1	0	2	0	0	2	2	1	1	1	1	0	0	2	2	2	1	0	0	2	0	2	2	1	1	1	0	1	0	2	0	2	0	0	0
370	1	0	2	0	0	0	2	2	0	0	0	0	0	0	0	0	1	1	0	2	2	1	0	2	0	0	0	1	2	1	0	2	1	0	0	0	1	0	0	1	0	1	0	1	1	1	0	0	0
371	0	2	1	0	0	0	1	1	2	0	0	1	1	0	2	0	2	1	0	2	2	0	0	2	0	1	0	1	2	1	1	0	0	2	0	2	2	0	0	1	1	0	1	2	2	2	0	0	1
372	0	0	2	0	1	1	2	2	0	0	0	0	1	0	1	0	1	1	1	0	0	0	0	2	0	0	2	2	2	0	1	0	0	2	1	2	1	0	0	0	0	0	0	1	0	1	0	0	0
373	1	2	0	0	0	0	1	1	1	1	0	1	2	0	2	0	2	0	0	2	2	0	0	2	0	1	0	1	1	1	0	0	1	0	0	1	1	1	0	1	0	0	0	1	0	0	0	0	0
374	0	0	2	0	0	0	1	1	1	0	0	0	1	0	1	0	1	0	1	1	2	0	0	2	0	1	0	2	2	2	1	1	1	1	1	1	1	0	0	0	0	1	0	2	2	0	0	0	0
375	0	2	0	0	0	0	1	1	1	0	0	1	1	0	0	1	1	0	1	0	1	0	0	2	0	1	0	1	2	0	0	0	0	1	1	1	1	0	0	1	0	1	0	1	1	0	1	0	0
376	0	1	1	0	0	0	1	1	1	0	0	0	1	1	0	0	1	1	2	0	1	0	0	2	0	0	0	1	2	1	0	0	1	2	1	2	2	0	1	0	1	0	0	0	0	1	0	0	1
377	1	0	2	0	0	1	2	2	1	0	1	0	1	1	0	0	0	0	1	1	2	0	2	0	1	0	0	2	2	1	1	0	1	0	0	0	1	1	0	1	0	0	0	2	0	0	1	0	0
378	0	1	1	0	0	0	1	1	2	0	0	0	1	0	1	0	1	0	0	1	1	0	0	2	0	2	0	2	2	2	0	0	1	2	0	2	2	0	0	2	0	0	0	1	0	1	0	0	1
379	0	1	1	0	1	1	1	2	1	0	1	0	1	0	1	0	1	1	1	0	0	0	1	1	0	1	0	1	2	0	1	0	0	2	1	2	1	0	0	0	0	0	1	2	1	1	1	1	0
380	0	2	0	0	0	0	2	2	0	0	1	0	2	0	1	0	1	0	0	2	2	0	1	1	0	1	0	2	2	2	0	1	1	1	1	1	1	0	0	0	0	0	0	0	2	0	0	0	0
381	1	0	2	0	1	1	1	1	1	0	0	1	2	0	0	1	2	2	0	2	2	0	0	2	0	2	0	2	1	0	1	1	1	2	0	2	1	1	0	1	0	1	1	2	1	1	0	0	0
382	1	1	2	0	0	0	2	2	1	0	0	0	1	0	1	0	1	0	1	1	2	1	0	2	0	1	0	2	2	2	0	2	2	1	1	2	2	1	0	0	0	0	0	2	0	1	0	0	0
383	1	2	0	0	0	0	2	2	1	1	1	1	2	0	0	1	1	1	1	1	1	0	0	2	0	0	0	2	2	1	0	1	1	1	0	2	1	0	0	1	0	1	0	2	1	0	0	1	0
384	0	1	1	0	0	0	2	2	1	0	0	0	1	0	1	0	0	0	0	2	2	0	2	0	0	0	0	2	2	1	1	1	1	0	0	1	1	0	0	0	0	0	0	2	0	0	0	0	0
385	1	0	2	0	1	1	2	2	1	0	1	0	0	0	0	0	2	0	0	2	2	0	0	2	0	0	0	1	1	0	1	0	0	2	2	2	2	0	0	1	1	1	1	2	1	1	0	0	1
386	0	1	1	1	0	1	1	2	2	1	0	1	1	0	1	0	1	1	0	2	2	0	0	2	0	1	0	1	1	1	0	1	1	1	0	2	2	0	1	0	1	0	0	2	0	0	0	0	0
387	1	2	1	0	0	0	1	2	1	0	1	1	1	0	1	0	2	2	2	0	0	0	0	2	0	1	0	2	1	1	0	0	1	1	0	1	2	0	0	0	0	0	0	2	0	0	0	0	1
388	0	2	2	0	0	0	2	2	0	0	0	0	1	0	0	0	1	0	0	1	1	0	0	2	0	1	0	1	1	0	0	1	2	2	0	2	1	0	0	2	0	0	1	2	1	1	0	0	0
389	0	0	2	0	0	0	2	2	1	0	1	0	0	0	0	0	0	0	1	1	1	0	0	2	0	0	0	2	2	2	0	1	1	0	0	1	2	0	1	1	1	0	0	1	0	0	2	0	0
390	0	2	0	0	0	0	1	1	2	0	0	1	1	0	0	1	1	0	1	0	2	0	0	2	0	1	0	2	2	2	0	0	2	1	0	2	0	0	0	1	0	0	0	2	0	2	0	0	0
391	1	1	2	0	0	0	2	2	1	0	1	0	1	0	1	0	1	0	1	1	2	0	0	2	0	2	0	2	2	2	0	0	1	0	0	2	1	0	0	0	1	0	0	2	0	0	0	0	1
392	0	2	1	0	0	0	1	1	1	0	1	0	0	0	0	0	1	0	0	2	2	0	0	2	0	1	1	2	2	1	1	1	2	0	0	2	1	0	0	2	0	2	0	2	0	1	0	0	1
393	0	2	1	0	0	0	2	2	0	0	1	1	1	0	0	1	0	0	2	0	0	0	1	1	0	1	0	2	2	1	0	0	0	1	0	1	1	0	0	0	0	0	1	1	1	0	0	0	0
394	0	2	0	0	0	0	1	1	1	0	1	1	1	0	1	0	2	1	1	1	1	0	0	2	0	1	0	2	1	1	1	0	1	1	1	1	0	0	0	0	0	0	1	2	1	1	0	1	0
395	1	1	1	0	0	0	1	2	2	0	0	0	0	0	0	0	1	0	1	1	1	0	0	2	0	1	0	2	1	0	0	1	1	1	0	2	1	0	0	1	0	0	0	1	2	1	0	0	0
396	0	1	1	0	0	0	2	2	1	0	0	0	0	0	0	0	2	1	0	2	2	0	0	2	0	1	0	1	2	1	0	1	0	1	0	1	2	0	0	1	1	0	1	2	0	0	0	0	1
397	1	2	1	0	0	0	1	1	2	0	0	0	1	0	1	0	1	0	1	1	2	0	0	2	0	1	0	1	1	1	0	1	1	1	0	2	1	0	0	1	0	1	0	2	1	0	0	0	1
398	1	1	2	0	0	0	1	2	2	0	0	1	1	0	0	1	1	1	1	1	2	0	0	2	0	1	0	1	1	1	1	1	0	1	0	1	1	0	0	0	0	0	2	2	1	1	0	0	0
399	0	1	1	0	0	0	0	0	2	0	0	1	2	0	1	1	1	1	2	0	1	0	0	2	0	1	0	2	2	1	1	0	1	1	0	1	1	1	1	0	0	0	1	2	1	1	0	0	0
400	1	2	0	0	0	0	2	2	1	0	0	0	1	0	1	0	2	2	0	2	2	0	0	2	0	1	0	2	2	2	0	1	1	2	0	2	2	0	0	2	1	0	0	2	0	0	0	0	2
401	1	1	0	0	0	0	0	0	2	0	0	1	1	0	0	1	0	0	1	1	2	0	0	2	0	2	0	1	1	0	0	1	0	1	1	2	2	0	0	1	0	0	0	0	0	0	0	0	1
402	1	2	0	0	0	0	0	0	2	0	0	0	0	0	0	0	0	0	1	1	2	0	1	1	0	0	0	2	2	2	0	1	2	0	0	2	2	0	0	2	0	0	0	0	0	0	0	0	1
403	1	1	1	0	1	1	1	1	1	0	1	0	0	0	0	0	2	1	1	1	2	0	1	1	0	2	0	2	2	2	0	1	1	2	0	2	2	0	0	0	0	0	0	2	0	0	0	0	0
404	1	1	2	0	0	0	1	2	2	0	0	0	0	0	0	0	2	2	0	2	1	0	0	2	0	0	0	1	2	1	0	1	1	1	1	1	2	1	1	0	0	0	0	2	0	1	0	0	0
405	0	1	2	0	0	0	2	2	1	0	0	1	1	0	0	1	2	2	1	1	2	0	0	2	0	2	0	2	2	2	0	1	1	2	0	2	1	0	0	2	0	0	1	2	1	1	0	0	1
406	0	2	0	0	0	0	1	1	2	0	0	0	0	0	0	0	2	2	0	2	2	0	1	1	0	0	0	1	2	1	0	0	2	0	0	2	1	1	0	0	0	1	0	1	1	0	0	1	0
407	1	2	0	0	0	0	2	2	1	0	0	0	0	0	0	0	1	1	0	2	2	0	1	1	0	1	0	2	2	1	1	0	1	1	0	2	1	0	0	0	0	0	0	1	0	0	0	0	1
408	1	1	1	1	0	1	1	2	2	1	0	0	1	0	1	0	2	2	2	0	0	0	0	2	0	1	0	1	2	1	0	1	1	0	0	1	2	0	0	2	0	0	0	0	2	1	0	0	0
409	0	2	1	0	0	0	2	2	1	0	1	1	2	0	1	0	1	0	1	1	1	0	0	2	0	1	0	2	2	2	1	1	1	1	0	2	2	0	0	1	0	0	1	2	0	0	0	0	0
410	0	0	2	0	0	0	1	1	1	0	0	0	0	0	0	0	2	0	0	2	2	0	1	1	0	0	0	1	2	1	0	2	2	1	0	2	0	0	0	0	0	0	0	2	0	0	0	0	0
411	0	1	1	0	0	0	0	1	2	0	0	0	0	0	0	0	0	0	1	1	2	0	1	1	0	1	0	1	2	1	0	0	0	2	1	2	0	0	0	0	0	1	0	2	0	0	0	0	0
412	1	0	2	0	1	1	2	2	0	0	1	0	0	0	0	0	1	0	1	1	1	0	0	2	0	1	1	2	2	1	0	0	0	2	0	1	1	0	0	0	0	0	0	1	0	0	1	0	1
413	0	1	2	0	0	0	1	1	1	0	0	1	1	0	1	0	0	1	1	1	2	0	1	2	0	0	0	2	2	1	1	0	0	2	0	2	1	0	0	0	0	0	0	1	0	0	0	0	1
414	1	0	2	0	0	0	2	2	0	1	1	0	0	0	0	0	1	1	0	2	2	0	1	1	0	1	0	2	2	2	1	0	0	0	0	1	2	1	1	0	0	0	1	1	1	0	0	0	0
415	0	1	1	0	0	0	0	1	2	0	0	1	1	0	1	0	1	1	1	0	0	0	0	2	0	0	0	1	2	2	0	2	1	2	0	2	1	0	0	1	0	0	0	0	1	1	0	0	0
416	1	1	1	0	0	0	1	1	1	0	0	0	1	0	1	0	0	0	1	1	1	0	0	2	0	1	0	2	2	2	0	0	0	2	0	2	2	0	0	2	0	0	0	2	0	0	0	0	2
417	1	2	0	0	0	0	1	1	2	0	0	1	1	0	1	0	1	1	0	2	2	0	0	2	0	0	0	1	2	1	0	0	0	2	0	2	1	0	0	2	0	0	1	2	1	1	0	2	0
418	1	1	2	0	1	1	1	1	1	0	0	1	1	0	0	1	1	0	0	1	1	0	0	2	0	2	0	0	1	0	0	0	0	1	0	1	1	0	0	0	0	0	1	2	1	1	0	0	1
419	0	1	1	0	0	0	0	0	2	0	1	1	1	0	0	1	1	1	0	1	1	0	0	2	0	2	0	1	2	0	0	0	0	2	0	2	2	0	0	0	0	0	0	0	1	1	1	0	0
420	0	1	1	0	0	0	1	1	1	1	1	1	1	0	0	1	2	1	0	2	2	0	1	1	1	1	0	2	2	2	1	0	0	1	0	2	0	0	0	1	0	0	1	1	1	0	0	1	0
421	1	0	2	0	0	0	2	2	0	0	1	0	0	0	0	0	2	2	1	1	2	0	0	2	0	0	0	2	1	1	1	0	1	0	0	1	2	0	1	1	1	0	1	1	1	1	1	0	0
422	1	2	1	0	0	0	0	0	2	0	0	0	1	0	1	0	0	0	0	1	1	0	0	2	0	1	0	2	1	1	0	1	1	1	0	1	0	0	0	0	0	0	0	2	0	0	0	0	0
423	1	2	1	0	0	0	2	2	1	0	0	0	1	0	1	0	0	0	1	1	2	0	0	2	0	0	0	2	2	1	1	2	1	0	0	1	1	1	0	1	0	1	1	2	0	0	0	0	1
424	1	1	1	0	0	0	1	2	2	0	0	0	0	0	0	0	0	1	0	2	2	0	0	2	0	1	0	1	2	1	1	1	2	0	0	2	0	0	0	0	0	1	0	2	0	0	1	1	0
425	0	0	2	0	0	0	1	0	2	0	0	0	1	0	0	0	2	2	1	1	2	0	1	2	0	0	0	2	1	1	1	1	1	0	0	1	1	0	0	0	0	0	0	2	0	0	0	0	0
426	1	0	2	0	0	0	1	1	1	1	1	1	2	0	1	0	1	0	0	2	2	0	1	1	1	1	0	2	2	2	0	0	2	0	0	1	1	0	0	1	1	0	1	1	0	0	0	0	1
427	0	1	2	0	1	1	2	2	0	0	1	0	1	0	1	0	2	0	1	1	2	0	2	0	0	1	0	1	2	2	0	1	1	1	1	1	1	0	0	0	0	0	0	2	0	0	0	0	0
428	0	1	1	0	1	1	1	1	1	0	0	0	1	0	1	0	1	0	0	1	1	0	1	1	0	2	0	2	1	1	0	0	0	2	0	2	1	0	0	1	0	0	2	2	1	1	0	0	0
429	0	2	1	0	0	0	2	2	1	0	1	0	0	0	0	0	1	1	0	1	1	0	0	2	0	1	0	2	2	1	1	1	1	2	0	2	1	0	0	1	0	2	0	2	0	2	0	0	1
430	1	2	1	0	0	0	1	1	1	0	0	0	0	0	0	0	0	0	1	1	2	1	1	1	0	1	0	2	2	1	1	0	0	1	1	1	2	0	0	0	0	1	0	2	0	0	0	0	0
431	1	1	1	0	0	0	1	2	2	0	0	1	1	0	1	0	0	0	0	2	2	0	0	2	0	0	1	1	1	0	0	0	0	2	0	2	2	0	0	2	0	0	0	1	0	1	0	0	0
432	0	2	0	0	0	0	2	2	0	0	0	0	2	0	2	0	2	0	1	1	2	0	0	2	0	0	0	2	2	2	0	0	1	1	0	2	2	0	0	1	1	0	1	2	2	0	0	0	0
433	1	0	1	0	0	0	1	1	2	0	0	1	1	0	0	1	0	0	0	1	0	0	1	1	0	0	0	2	2	1	2	1	1	0	0	1	2	0	0	1	1	0	1	2	1	1	1	1	0
434	0	1	2	0	0	0	1	2	0	0	1	0	1	0	1	0	1	1	1	1	1	0	1	1	1	1	0	1	1	1	0	1	1	0	0	0	1	0	0	0	0	0	0	2	0	0	0	0	0
435	0	1	1	1	1	2	0	1	2	0	0	1	2	0	1	0	1	1	2	0	1	0	1	1	1	2	1	2	2	1	0	1	1	1	0	2	1	1	0	0	0	0	0	2	0	0	1	0	0
436	0	1	0	0	0	0	2	2	1	0	1	0	0	0	0	0	1	1	0	2	2	0	0	2	0	1	0	1	2	0	0	1	1	1	0	2	1	0	0	0	0	0	0	2	0	0	1	0	0
437	1	1	1	0	1	1	0	0	2	0	0	0	0	0	0	0	1	1	2	0	1	0	0	2	0	0	0	2	2	1	2	0	2	1	0	2	0	0	0	0	0	0	0	2	0	0	0	2	0
438	1	0	1	0	0	0	1	2	2	0	0	1	2	0	1	0	0	0	2	0	1	0	0	2	0	2	0	1	2	1	0	0	1	2	0	2	1	0	0	1	0	0	0	1	0	0	1	0	0
439	1	2	2	0	1	1	0	2	2	0	1	1	1	0	0	0	1	0	1	1	1	1	0	2	0	2	0	0	1	0	0	0	1	2	1	2	1	0	0	0	0	0	0	2	0	2	0	0	0
440	1	1	2	0	0	0	1	2	2	0	0	0	1	0	1	0	1	1	0	1	1	0	1	1	1	0	0	2	1	0	1	0	1	2	0	1	1	0	0	0	0	0	0	1	0	0	0	0	0
441	0	1	0	0	0	0	2	2	2	0	0	0	1	0	0	0	0	0	1	1	2	0	0	2	0	1	0	1	2	1	0	1	1	2	1	2	0	0	0	0	0	0	1	1	1	1	0	0	0
442	0	0	2	0	1	1	2	2	0	0	1	0	1	0	0	0	1	1	2	0	1	1	0	2	0	1	0	2	2	2	0	0	1	2	2	2	1	0	0	0	0	0	1	2	0	0	0	0	0
443	1	0	2	0	0	0	1	1	2	0	0	0	0	0	0	0	0	0	0	2	2	0	0	2	0	1	0	2	2	2	1	2	1	0	0	0	0	0	0	0	0	0	0	2	0	0	0	0	0
444	1	2	0	0	0	0	1	1	2	0	0	1	1	0	0	1	2	0	0	2	2	0	0	2	0	1	0	2	1	0	1	0	0	2	0	2	2	0	0	2	1	0	0	1	0	1	0	0	0
445	1	2	0	0	0	0	2	2	1	0	0	0	0	0	0	0	0	0	0	2	2	0	0	2	0	0	0	2	2	1	1	0	1	0	0	1	0	0	0	1	0	1	0	1	0	1	0	0	0
446	1	1	1	0	0	0	2	2	1	0	1	0	0	0	0	0	1	0	1	1	1	0	0	2	0	1	2	2	2	0	1	0	0	1	0	1	2	0	0	2	1	1	0	1	1	0	0	0	2
447	1	1	1	0	0	0	0	1	1	0	1	0	0	0	0	0	1	0	0	1	1	0	0	2	0	2	0	1	2	0	0	0	1	1	0	1	2	0	0	0	0	0	0	0	0	0	1	0	0
448	1	2	0	0	0	0	0	2	2	0	1	0	1	0	0	0	1	1	1	0	1	0	0	2	0	1	0	1	2	1	1	0	0	1	0	1	1	0	0	1	0	0	1	2	1	0	0	0	0
449	1	0	2	0	1	1	1	1	1	0	0	0	0	0	0	0	1	1	0	2	2	0	0	2	0	1	0	2	2	2	0	0	0	2	0	2	2	0	0	1	0	0	0	0	0	1	0	0	0
450	1	2	0	0	0	0	1	1	2	0	0	0	0	0	0	0	1	1	2	0	1	1	0	2	0	2	0	2	1	1	1	0	0	2	0	2	1	0	0	1	1	0	0	0	0	1	0	0	0
451	1	0	2	0	0	0	2	2	1	1	1	0	2	0	2	0	1	1	0	2	2	0	0	2	0	1	1	2	2	1	0	1	0	2	1	2	0	0	0	1	0	0	0	1	0	0	0	0	1
452	0	2	0	0	0	0	1	2	2	0	0	1	1	0	0	1	1	1	1	1	1	0	1	1	1	1	0	1	2	0	1	0	2	1	0	2	1	0	0	0	0	0	0	2	0	0	0	0	0
453	1	2	2	0	1	1	1	1	2	0	0	0	1	0	0	0	0	0	0	1	0	0	0	2	0	2	0	2	1	1	0	0	0	2	0	2	2	1	1	1	0	0	0	2	0	0	0	0	0
454	1	1	1	0	0	0	2	2	1	0	1	1	1	0	0	1	1	1	1	1	1	0	2	0	1	1	0	2	2	2	0	2	1	1	0	2	2	0	0	1	0	0	1	2	1	1	0	0	1
455	0	1	1	0	0	0	2	2	1	0	0	1	0	0	0	0	2	1	0	2	2	0	0	2	0	1	0	1	2	1	1	1	1	1	0	1	1	0	0	1	0	0	1	1	1	1	0	0	0
456	0	0	2	0	0	0	0	1	2	0	0	0	1	0	1	0	1	1	2	0	2	0	0	2	0	0	0	1	2	0	0	0	1	2	1	2	1	1	0	0	0	0	0	0	2	1	0	0	0
457	1	2	1	0	0	0	1	1	2	0	0	0	1	0	0	0	2	2	1	1	2	0	1	1	1	1	0	1	1	1	0	0	1	0	0	0	2	1	1	0	0	0	0	2	0	1	0	0	0
458	0	2	0	0	0	0	2	2	0	0	1	0	0	0	0	0	1	0	0	2	2	0	0	2	0	1	0	2	2	1	2	0	2	1	0	1	0	0	0	0	0	0	1	2	2	2	0	1	0
459	1	1	2	0	0	0	0	0	2	0	0	2	2	0	1	1	0	0	1	1	2	0	0	2	0	2	0	2	1	1	0	1	1	2	1	2	1	0	0	1	0	0	0	2	0	0	1	0	0
460	1	0	2	0	1	1	1	1	1	0	1	0	1	0	1	0	1	1	1	1	1	1	0	2	0	2	0	2	2	2	0	1	2	1	0	2	1	0	0	0	0	0	0	2	0	1	0	0	0
461	1	0	2	0	1	1	1	1	1	0	1	1	1	0	0	1	2	0	0	2	2	0	0	2	0	1	1	1	2	2	0	2	2	1	1	2	1	0	0	0	0	0	0	0	2	1	0	0	0
462	1	0	2	0	1	1	0	1	1	0	1	1	1	0	0	1	2	0	0	2	2	1	0	2	0	1	1	1	2	0	0	2	2	0	0	1	0	0	0	0	0	0	0	2	0	0	0	0	0
463	0	1	2	0	1	1	2	2	1	0	0	0	1	0	1	0	2	0	0	2	2	0	0	2	0	0	0	2	2	1	2	0	1	1	0	2	2	1	1	1	0	0	0	1	0	0	0	0	0
464	0	1	2	0	1	1	0	1	1	0	1	1	1	0	0	1	1	1	1	0	0	0	1	1	0	0	0	2	2	2	0	2	2	2	1	2	0	1	1	0	0	0	1	2	1	1	0	1	0
465	0	1	1	0	0	0	1	1	1	0	0	1	1	0	0	1	1	0	1	1	1	0	0	2	0	1	0	2	2	1	2	0	1	2	0	2	0	0	0	0	0	0	0	2	0	1	0	0	0
466	0	2	1	0	0	0	2	2	0	0	0	1	1	1	0	0	1	0	1	1	1	0	0	2	0	2	0	2	2	2	1	1	1	2	0	2	1	0	0	2	0	1	0	1	1	0	0	0	1
467	0	2	0	0	0	0	0	1	2	0	0	0	0	0	0	0	1	0	1	1	2	0	0	2	0	2	1	2	2	1	0	0	2	0	0	1	2	0	0	1	0	1	0	2	1	1	0	0	0
468	0	1	1	0	0	0	2	2	2	0	0	1	1	0	1	0	2	0	0	2	2	0	0	2	0	1	0	2	2	1	1	0	0	1	1	1	2	0	0	2	0	1	0	2	1	0	0	0	0
469	0	1	2	0	0	0	1	1	1	0	0	1	1	0	0	1	2	0	1	1	2	1	0	2	0	1	0	1	1	0	1	0	1	2	0	2	2	0	0	1	0	0	0	2	0	0	0	0	0
470	0	1	2	0	0	0	1	2	2	0	0	0	0	0	0	0	2	1	1	1	1	0	0	2	0	1	0	1	2	1	1	0	0	2	0	2	1	2	1	0	1	0	0	1	0	0	0	0	1
471	0	1	1	0	0	0	1	1	1	1	0	0	0	0	0	0	2	0	0	1	1	0	1	1	1	1	0	2	2	1	1	1	1	0	0	0	2	0	0	1	0	0	1	1	1	0	0	0	0
472	1	1	1	0	0	0	1	1	1	0	0	1	2	0	2	0	2	1	0	1	1	0	0	2	0	2	0	2	2	2	0	1	1	1	0	2	2	0	0	2	1	0	0	1	1	0	0	0	1
473	0	2	1	0	0	0	2	2	1	0	1	0	1	0	1	0	2	2	0	1	1	0	0	2	0	1	0	1	2	1	1	0	1	0	0	2	1	0	0	1	0	0	1	2	1	0	0	0	1
474	1	1	1	0	0	0	1	1	1	1	0	0	1	0	1	0	0	0	0	2	2	0	0	2	0	0	0	2	2	1	1	0	1	1	0	2	1	1	1	0	0	0	0	1	0	0	0	0	1
475	1	1	1	0	0	0	1	1	1	1	0	1	0	0	0	0	1	0	1	1	2	0	0	2	0	0	0	2	2	2	0	0	2	1	0	2	1	0	0	0	0	0	0	2	1	0	0	0	1
476	1	2	0	0	0	0	2	2	0	0	0	1	1	0	0	1	2	1	0	2	2	0	0	2	0	0	0	2	2	1	1	1	0	1	1	2	2	0	1	0	1	0	1	2	0	1	0	0	1
477	1	1	1	0	1	1	1	1	1	1	0	0	0	0	0	0	2	1	1	1	2	0	0	2	0	2	0	1	1	1	0	0	0	1	0	1	1	0	0	0	0	1	0	2	1	1	1	1	0
478	0	1	2	0	0	0	1	1	2	0	0	1	1	0	0	1	2	1	1	1	2	0	0	2	0	0	0	1	2	1	0	0	1	2	0	2	2	0	0	1	0	0	0	2	0	0	1	0	0
479	1	1	1	0	1	1	1	2	1	0	0	0	1	0	0	0	2	1	1	1	1	0	1	1	0	1	0	2	1	1	0	1	1	2	2	2	1	0	0	0	0	0	0	0	0	1	0	0	1
480	0	0	2	0	1	1	2	2	1	0	0	0	0	0	0	0	2	2	1	1	2	0	2	0	1	0	0	1	1	1	0	0	1	2	1	2	2	0	0	0	1	0	1	2	0	2	0	0	0
481	0	2	1	0	0	0	2	2	1	0	0	0	1	0	0	0	1	1	0	2	2	0	0	2	0	2	0	1	2	1	1	1	1	0	0	1	1	0	0	1	0	0	2	2	1	1	0	0	1
482	0	1	1	1	0	1	1	2	1	0	1	0	0	0	0	1	2	1	0	1	1	1	1	1	1	0	1	1	2	0	0	0	1	0	0	0	2	0	0	1	0	0	0	1	0	0	0	0	1
483	1	1	1	0	0	0	0	0	2	0	0	1	1	0	1	0	1	0	1	1	2	1	0	2	0	2	0	2	2	2	0	0	1	1	0	1	1	0	0	2	0	0	0	2	0	0	0	0	1
484	1	1	1	0	0	0	1	2	1	0	1	1	1	0	0	1	1	1	0	2	2	0	0	2	0	2	0	0	1	0	0	1	1	0	0	1	0	0	0	0	0	0	0	2	0	1	0	0	0
485	1	1	0	0	0	0	1	1	0	1	1	0	0	0	0	0	1	0	1	1	1	0	0	2	0	2	0	2	2	2	1	1	1	1	1	1	1	0	0	0	0	0	0	0	0	0	0	0	0
486	0	1	1	0	0	0	1	2	1	0	1	0	0	0	0	0	2	0	0	1	1	0	1	1	0	1	1	2	1	0	0	2	2	0	0	1	1	0	0	0	0	0	1	2	1	0	0	0	0
487	0	1	2	0	0	0	1	1	2	0	0	0	1	0	1	0	1	0	0	2	2	0	0	2	0	1	1	2	2	1	0	1	0	2	1	2	1	0	0	1	0	1	0	2	0	0	1	0	0
488	0	1	1	0	0	0	2	2	1	0	0	0	0	0	0	0	1	1	2	0	1	1	0	2	0	1	0	0	1	0	0	0	1	1	1	1	2	0	0	1	0	0	0	2	0	0	1	0	0
489	1	1	2	0	0	0	0	0	2	0	0	0	1	0	1	0	1	1	0	2	2	0	1	1	1	1	0	2	1	1	0	1	1	2	0	2	1	0	0	1	0	0	1	1	1	0	0	0	0
490	0	0	2	0	0	0	1	1	2	0	0	0	0	0	0	0	0	0	1	1	2	0	1	1	0	0	1	2	2	1	0	1	1	1	1	1	2	0	0	2	0	0	0	1	0	0	0	2	0
491	0	2	1	0	0	0	0	1	2	0	0	1	1	0	1	0	0	0	1	0	0	0	0	2	0	1	0	2	2	2	0	0	1	0	0	2	2	0	0	1	0	0	0	1	0	0	0	0	0
492	1	2	0	0	0	0	1	1	2	0	0	0	0	0	0	0	2	1	0	2	2	0	1	1	0	1	0	2	2	2	0	0	0	2	1	2	2	0	0	1	0	0	0	2	0	0	1	1	0
493	1	1	1	0	0	0	2	2	1	0	1	0	1	0	1	0	2	2	1	1	2	0	0	2	0	1	0	2	2	1	2	1	1	2	0	2	1	0	0	2	0	1	0	1	1	0	0	0	0
494	1	1	2	0	0	0	1	1	2	0	0	0	0	0	0	0	2	1	0	2	1	0	0	2	0	1	0	1	2	1	1	1	1	0	0	1	2	0	0	2	0	0	0	2	1	0	1	0	0
495	1	0	2	0	0	0	1	1	1	0	1	1	1	0	0	1	2	1	0	2	2	0	1	1	0	1	0	2	2	1	2	1	1	1	0	2	2	0	1	1	1	0	0	2	0	2	0	0	0
496	1	2	1	0	0	0	2	2	2	0	0	1	1	0	1	0	1	1	0	2	2	0	1	1	0	1	0	2	2	2	2	2	1	2	0	2	1	0	0	0	0	0	1	2	1	1	0	0	0
497	0	0	2	0	0	0	1	2	2	0	0	0	2	0	1	0	0	0	1	0	0	0	0	2	0	1	0	2	2	1	0	1	0	2	0	2	1	0	0	1	0	0	0	2	0	0	0	0	1
498	1	1	2	0	0	0	0	0	2	0	1	1	1	0	0	0	0	1	0	2	2	1	0	2	0	1	0	2	1	1	1	0	1	1	1	1	1	0	0	0	0	1	0	2	1	1	0	0	0
499	1	1	1	0	1	1	1	2	1	0	0	0	0	0	0	0	2	1	2	0	1	0	2	0	0	0	0	1	2	1	1	0	2	1	0	2	1	0	0	0	0	0	0	1	0	0	0	0	0
500	1	1	2	0	1	1	2	2	0	1	1	0	0	0	0	0	2	0	0	1	1	0	0	2	0	1	0	2	1	1	0	0	0	2	0	2	0	0	0	0	0	0	0	1	0	0	0	1	0
501	0	2	0	0	0	0	0	0	2	0	0	1	1	0	1	0	0	0	2	0	1	0	1	1	1	2	0	2	2	1	1	2	1	0	0	0	2	0	0	1	0	0	0	1	0	1	0	0	0
502	1	1	1	0	0	0	0	1	1	0	0	2	2	1	0	1	0	0	1	1	2	0	1	1	1	1	0	1	1	1	0	1	1	2	0	2	2	0	0	0	1	0	0	2	0	1	0	0	0
503	1	2	1	0	0	0	2	2	1	0	0	1	1	0	0	1	2	1	0	1	1	0	0	2	0	1	1	1	2	2	0	1	2	0	0	1	1	0	0	2	0	1	1	2	1	1	0	0	1
504	0	2	0	0	0	0	1	1	2	0	0	1	1	0	0	1	1	0	0	1	1	0	0	2	0	0	0	2	2	1	1	0	1	2	1	2	1	0	0	1	0	0	1	1	1	0	0	0	0
505	1	0	2	0	1	1	2	2	2	0	0	1	2	0	1	1	1	0	0	1	1	0	0	2	0	1	0	2	2	1	1	0	2	1	0	2	0	0	0	1	0	0	0	2	0	0	0	0	0
506	1	0	2	0	0	0	1	1	1	0	1	1	1	0	0	1	1	0	0	1	1	0	1	1	1	0	1	2	2	1	0	2	1	2	0	2	1	0	0	0	0	0	0	1	0	0	0	0	0
507	0	2	1	0	0	0	1	1	2	0	0	0	0	0	0	0	2	0	0	2	2	0	0	2	0	0	0	1	2	1	0	1	2	0	0	1	1	1	0	0	0	0	0	2	0	1	1	1	0
508	1	1	1	1	0	1	2	2	0	0	1	0	1	0	1	0	1	1	0	2	2	0	0	2	0	0	0	2	2	1	0	0	1	0	0	2	0	0	0	0	0	0	1	1	0	1	0	0	0
509	0	2	0	0	0	0	2	2	1	0	0	0	1	0	0	0	2	1	0	1	1	0	0	2	0	2	0	1	2	1	0	0	1	0	0	2	2	0	0	2	0	0	0	0	0	0	0	0	0
510	0	1	2	0	0	0	0	1	2	0	0	0	0	0	0	0	1	1	2	0	1	0	1	1	0	1	0	1	2	1	0	1	2	0	0	1	2	0	1	0	1	0	1	2	1	1	0	0	1
511	0	2	2	0	1	1	1	1	1	0	0	1	2	0	1	1	1	1	0	1	2	0	1	1	1	1	0	1	1	1	0	1	0	1	0	1	2	0	0	1	0	0	1	2	1	0	0	1	0
512	0	0	2	0	0	0	1	1	2	0	0	0	1	0	0	0	2	0	0	2	2	0	0	2	0	1	0	1	2	0	0	0	0	1	0	1	0	0	0	0	0	1	0	2	1	0	0	1	0
513	1	0	1	0	0	0	1	1	1	0	0	0	1	0	1	0	1	1	0	1	1	0	1	1	1	2	0	2	2	1	1	1	1	2	0	2	1	0	0	0	0	0	0	1	0	0	2	0	0
514	1	1	1	0	1	1	1	2	2	0	0	0	0	0	0	0	0	0	1	0	1	0	1	1	1	1	0	1	2	2	1	0	2	0	0	2	2	0	0	0	0	0	1	2	1	0	1	0	0
515	0	1	2	0	0	0	0	0	2	0	0	0	0	0	0	0	0	0	1	1	2	0	1	1	1	2	0	2	2	2	0	1	1	2	2	2	0	0	0	0	0	0	0	2	0	0	0	1	0
516	1	2	0	0	0	0	0	0	2	0	0	0	0	0	1	0	1	0	0	2	2	0	1	1	1	1	0	0	2	1	0	2	2	0	0	1	1	1	1	0	1	0	0	1	0	0	0	0	0
517	1	1	1	0	0	0	0	1	1	0	0	0	0	0	0	0	1	1	2	0	1	0	0	2	0	1	0	1	2	1	0	0	1	1	0	2	1	0	0	1	0	0	0	2	0	1	0	0	0
518	0	2	1	0	0	0	2	2	1	0	0	0	0	0	0	0	0	0	0	1	1	0	1	1	0	1	0	2	2	2	0	1	2	0	0	0	0	0	0	1	0	0	1	2	1	2	0	0	0
519	0	1	1	0	0	0	2	2	0	0	2	0	0	0	0	0	1	1	2	0	0	0	0	2	0	2	0	2	1	1	1	0	1	0	0	0	1	0	0	0	0	0	0	2	0	0	0	0	0
520	1	1	1	0	0	0	2	2	1	0	0	1	1	0	1	0	0	0	1	0	1	0	0	2	0	1	0	1	2	1	0	2	1	1	0	1	1	0	0	0	0	0	0	2	0	0	0	0	1
521	0	1	1	0	0	0	2	2	1	0	1	1	2	0	0	1	2	2	1	1	2	0	0	2	0	1	0	2	2	2	0	0	0	2	0	2	2	0	0	1	0	0	0	2	0	0	1	0	0
522	1	2	0	0	0	0	1	2	2	0	0	0	0	0	1	0	2	1	1	1	2	1	0	2	0	2	0	1	2	1	0	1	1	1	1	1	2	0	0	1	0	0	0	2	0	0	0	1	0
523	1	2	1	0	0	0	1	2	2	0	0	0	0	0	0	0	1	1	1	0	0	0	0	2	0	2	0	2	2	1	1	1	2	0	0	1	1	0	0	0	0	0	0	2	0	0	0	0	0
524	1	1	1	0	0	0	2	2	0	0	0	0	0	0	0	0	1	0	1	1	2	0	0	2	0	1	0	1	2	1	0	1	1	1	1	2	0	0	0	1	0	0	1	1	1	0	0	0	0
525	1	1	2	0	0	0	0	2	2	0	1	0	0	0	0	0	1	0	0	1	1	0	0	2	0	2	0	1	2	2	0	0	1	2	1	2	0	0	0	0	0	0	0	2	1	1	0	0	0
526	0	1	1	0	1	1	1	2	1	0	0	0	0	0	0	0	2	1	1	1	2	0	0	2	0	1	0	2	2	2	1	1	2	1	1	1	2	1	0	0	0	0	0	1	1	1	0	2	0
527	0	2	1	0	0	0	2	2	1	0	1	1	1	0	0	1	1	1	2	0	2	0	0	2	0	1	0	1	1	0	0	0	2	1	0	2	2	0	0	1	1	1	0	1	0	0	0	0	0
528	0	0	2	0	0	0	0	1	2	0	0	0	0	0	0	0	2	1	0	2	2	0	0	2	0	1	0	1	2	0	0	0	0	2	2	2	1	0	0	0	0	0	0	1	0	1	0	0	1
529	1	1	1	0	0	0	1	0	2	0	0	1	1	0	0	1	1	0	0	2	2	0	0	2	0	1	0	1	2	1	0	0	0	2	1	2	1	0	0	0	1	0	0	1	0	1	0	1	0
530	0	1	1	0	1	1	2	2	0	0	1	1	0	0	0	0	1	0	0	1	1	0	0	2	0	2	0	1	1	0	0	1	1	0	0	0	2	0	0	1	1	0	0	0	0	1	0	0	0
531	0	1	1	0	0	0	1	2	2	0	0	0	0	0	0	0	1	1	2	0	1	0	0	2	0	1	0	2	2	2	0	0	2	1	0	2	2	0	0	1	0	0	0	1	0	0	0	0	0
532	0	0	2	0	0	0	0	0	2	0	0	1	1	0	0	0	0	0	0	1	0	0	0	2	0	1	0	2	1	1	1	1	2	0	0	2	0	0	0	1	0	1	0	2	1	1	0	0	2
533	0	1	2	0	0	0	0	0	2	0	0	0	1	0	1	0	1	0	1	1	2	0	0	2	0	2	1	1	1	0	0	1	0	1	0	1	2	1	1	0	1	0	0	2	1	1	0	1	0
534	0	1	1	0	1	1	1	1	1	0	1	0	0	0	0	0	1	0	0	1	1	0	1	1	0	0	0	2	1	1	0	0	0	1	1	1	2	0	0	0	0	1	1	2	0	0	0	1	0
535	1	2	0	0	0	0	0	0	2	0	0	1	1	0	0	1	1	1	0	2	2	0	0	2	0	1	0	1	2	1	0	1	0	1	0	1	1	0	0	1	0	0	1	1	0	0	0	0	0
536	1	1	1	0	0	0	2	2	0	0	0	0	1	0	0	0	1	0	0	1	1	0	1	1	1	1	0	2	2	2	1	0	1	1	1	2	2	0	0	0	0	0	0	1	0	1	0	0	1
537	1	0	2	0	1	1	0	1	2	0	0	0	1	0	1	0	1	0	0	2	2	0	0	2	0	1	0	2	1	1	0	1	1	1	1	1	2	0	0	2	0	0	0	1	0	0	0	1	0
538	1	2	0	0	1	1	2	2	1	0	0	0	0	0	0	0	0	0	0	1	1	0	0	2	0	0	0	2	2	2	0	1	1	1	0	2	1	1	0	0	0	0	0	0	0	1	1	1	0
539	0	2	1	0	0	0	1	2	2	0	0	0	0	0	0	0	1	1	1	1	1	0	1	1	1	2	0	2	2	1	2	1	1	0	0	1	2	0	0	2	0	0	0	2	0	0	0	0	2
540	1	1	1	0	1	1	1	1	1	0	0	1	1	0	1	0	0	0	0	1	1	0	1	1	1	1	0	1	2	1	1	0	0	2	2	2	1	0	0	1	0	0	1	2	1	2	0	0	1
541	0	2	0	0	0	0	2	2	1	0	1	0	1	0	1	0	0	0	2	0	2	1	0	2	0	0	0	2	2	2	0	0	1	2	1	2	2	1	1	1	0	0	0	2	1	1	0	0	0
542	0	0	2	0	1	1	1	1	1	0	0	0	0	0	0	0	2	2	0	2	2	0	0	2	0	0	0	1	2	1	1	0	1	2	0	2	2	1	1	0	0	1	0	1	0	1	0	1	0
543	0	1	1	0	0	0	1	1	2	0	0	0	0	0	0	0	0	1	0	2	2	1	0	2	0	1	1	1	2	0	0	1	0	1	0	1	1	0	0	1	0	1	0	2	1	0	0	0	0
544	0	2	0	0	0	0	0	1	2	0	0	1	1	0	0	1	1	1	0	2	2	0	1	1	0	1	0	2	2	2	0	0	0	1	0	1	1	0	0	0	0	1	0	2	1	0	0	0	0
545	0	2	0	0	0	0	2	2	0	0	1	0	1	0	1	0	1	1	1	1	2	0	0	2	0	1	0	2	2	0	1	1	1	1	0	2	0	0	0	0	0	0	1	2	1	0	0	0	2
546	1	1	1	0	0	0	0	0	2	0	0	0	2	1	1	0	0	0	0	2	2	0	0	2	0	1	0	1	2	1	1	0	0	2	0	2	1	0	0	0	0	0	0	2	0	1	0	0	0
547	0	2	1	0	0	0	0	0	2	0	0	0	1	0	1	0	1	1	0	1	1	0	1	1	1	0	0	1	1	1	0	1	2	2	1	2	1	0	0	0	0	0	0	0	0	0	0	0	1
548	0	1	1	0	0	0	2	2	1	0	0	1	2	0	2	0	1	1	0	2	1	0	1	1	0	2	1	2	2	1	0	2	1	1	0	1	1	1	0	1	0	0	1	1	1	1	0	1	0
549	0	1	1	0	1	1	0	0	2	0	0	0	1	0	1	0	0	0	0	1	1	0	0	2	0	0	0	2	1	0	1	1	1	0	0	1	1	1	1	0	0	1	0	2	1	0	0	0	1
550	0	0	2	0	0	0	1	1	2	0	0	0	1	0	1	0	1	0	1	1	2	0	0	2	0	0	0	2	2	2	1	0	1	2	1	1	1	1	0	0	0	0	0	1	0	1	0	0	1
551	0	1	2	0	1	1	1	2	2	0	0	0	0	0	0	0	1	0	0	2	2	0	0	2	0	1	0	1	2	1	0	0	1	0	0	2	2	0	0	2	0	0	1	2	1	1	0	0	1
552	0	1	1	0	0	0	1	2	2	0	0	0	0	0	0	0	1	1	0	1	2	0	0	2	0	2	0	2	1	0	0	1	1	1	0	2	2	0	1	0	1	0	1	1	1	0	0	0	2
553	1	0	2	0	0	1	1	1	1	0	0	0	0	0	0	0	1	1	1	1	1	0	1	1	0	0	1	2	2	1	0	1	1	1	0	2	0	0	0	0	0	0	1	2	0	0	1	0	0
554	0	1	2	0	0	0	1	2	2	0	0	1	2	0	1	0	0	0	0	0	0	0	0	2	0	1	0	2	2	2	0	1	1	0	0	2	1	1	1	0	0	1	0	2	0	0	0	0	0
555	0	1	1	0	1	1	2	2	1	0	1	1	1	0	1	0	2	0	1	1	1	0	0	2	0	1	0	2	2	1	0	1	1	1	1	1	1	0	0	1	0	0	0	2	0	0	0	0	0
556	0	1	1	0	0	0	2	2	1	0	0	0	0	0	0	0	2	2	1	1	1	0	0	2	0	0	0	2	2	2	1	2	2	0	0	1	0	0	0	0	0	0	0	1	0	0	0	0	0
557	1	1	1	0	0	0	2	2	0	0	1	0	1	0	0	0	1	0	0	1	1	0	1	1	0	2	0	1	2	1	0	0	1	1	0	1	1	0	0	0	0	0	0	2	0	0	0	0	1
558	0	2	1	0	0	0	1	1	1	0	1	0	1	0	1	0	1	0	1	1	2	2	0	2	0	1	0	2	2	1	1	1	2	0	0	0	0	0	0	0	0	2	0	2	1	0	1	0	0
559	0	1	1	0	0	1	1	2	1	0	1	0	1	0	1	0	0	0	0	2	2	0	0	2	0	1	0	1	2	0	1	2	1	1	0	2	2	0	1	1	1	1	0	2	0	1	0	0	0
560	1	0	2	0	1	1	2	2	1	0	1	0	0	0	0	0	1	0	0	2	2	1	0	2	0	1	0	2	1	1	1	1	1	2	0	2	1	0	0	2	0	1	0	2	0	1	1	0	0
561	0	1	1	0	0	0	1	2	1	0	0	0	1	0	1	0	2	0	1	1	2	0	0	2	0	0	0	2	1	0	1	0	0	1	0	2	1	0	0	1	0	1	0	2	1	1	0	0	1
562	0	2	1	0	0	0	1	1	1	1	2	0	1	0	1	0	0	0	0	1	1	0	0	2	0	2	0	1	2	0	1	1	1	1	0	2	1	1	1	0	0	0	0	2	1	0	0	0	1
563	0	2	0	0	0	0	2	2	1	0	0	1	1	0	1	0	2	0	0	2	2	0	0	2	0	1	0	2	2	2	0	0	1	1	0	1	0	0	0	0	0	1	1	2	1	1	0	1	0
564	1	1	1	0	0	0	0	0	2	0	0	0	0	0	0	0	0	0	1	1	2	0	0	2	0	1	0	2	2	1	1	0	1	1	0	2	2	0	0	2	0	0	1	2	1	0	1	0	1
565	0	2	1	0	0	0	1	1	2	0	0	0	1	0	1	0	1	0	0	1	1	0	0	2	0	1	0	2	2	1	2	1	2	1	0	2	2	0	0	2	0	0	1	1	0	0	0	0	0
566	0	1	2	0	1	1	0	1	2	0	0	0	1	0	1	0	1	1	1	1	1	0	0	2	0	2	0	2	2	1	2	1	1	0	0	1	1	0	0	0	0	0	0	1	0	1	0	1	0
567	1	0	2	0	0	0	0	0	2	0	0	0	1	0	1	0	2	2	0	1	1	0	0	2	0	2	0	2	2	2	1	1	0	1	1	2	1	0	0	0	0	2	0	2	0	1	1	0	0
568	0	0	2	0	2	2	1	1	1	0	1	0	1	0	1	0	1	1	1	1	2	0	0	2	0	2	0	2	2	2	0	1	2	0	0	1	1	0	0	1	0	0	1	1	1	0	0	0	0
569	0	1	2	0	0	0	1	1	2	0	1	1	1	0	0	1	0	0	1	1	2	1	1	1	0	1	0	2	1	0	0	1	2	0	0	1	2	0	0	1	0	0	1	1	1	0	0	0	0
570	1	2	1	1	0	1	1	1	1	1	1	0	1	1	0	0	1	1	1	1	2	0	1	1	1	1	1	2	1	0	0	1	2	1	0	1	1	0	0	0	0	0	0	2	0	0	0	1	0
571	0	1	2	0	0	0	2	2	1	0	1	0	1	1	0	0	0	0	2	0	0	0	1	1	1	1	0	1	2	0	0	0	1	1	0	1	2	0	0	1	0	1	0	2	1	1	0	0	1
572	1	0	2	0	1	1	2	2	2	0	0	1	1	0	0	1	0	0	1	0	0	0	1	1	1	1	0	2	2	2	0	0	0	2	0	1	1	1	1	0	0	1	0	1	1	0	0	0	0
573	1	1	2	0	0	0	1	1	0	0	0	0	0	0	0	0	1	1	1	1	2	0	0	2	0	1	0	2	2	1	1	1	1	1	0	2	1	1	1	0	0	0	0	0	0	0	0	0	1
574	1	0	2	0	0	0	1	2	2	0	0	0	0	0	0	0	1	1	1	1	1	0	0	2	0	1	1	2	1	0	0	2	2	1	0	2	2	0	0	0	0	0	0	1	1	0	1	0	0
575	1	0	2	0	0	0	1	1	2	0	0	0	1	0	1	0	1	1	0	2	2	0	1	1	0	2	0	1	2	2	0	2	1	2	1	2	2	0	0	2	1	1	0	2	1	0	0	1	0
576	1	1	1	0	1	1	2	2	0	0	2	0	1	0	1	0	2	1	0	1	1	0	0	2	0	2	0	2	2	2	1	0	1	2	0	1	1	0	0	0	0	1	0	2	1	1	0	0	1
577	1	1	2	0	0	0	0	0	2	0	0	0	0	0	0	0	1	0	1	1	1	0	0	2	0	1	0	1	2	0	1	1	0	1	0	2	0	0	0	0	0	0	0	2	1	0	1	0	0
578	1	1	1	0	0	0	1	2	1	0	0	0	0	0	0	0	1	0	0	1	1	0	1	1	0	0	0	2	2	1	0	0	0	2	0	2	1	0	0	0	0	0	0	0	0	0	0	0	0
579	1	0	2	0	1	1	1	1	2	0	0	0	0	0	0	0	0	1	1	1	1	0	0	2	0	2	0	2	2	1	1	1	1	1	0	1	2	0	0	1	0	0	0	1	2	1	0	1	0
580	1	0	2	0	1	1	1	1	2	0	0	0	2	1	0	0	2	0	1	1	1	0	1	1	0	0	0	1	2	2	0	0	0	1	1	1	1	0	0	0	0	0	0	0	0	0	0	0	0
581	0	1	2	0	0	0	2	2	0	0	1	0	0	0	0	0	2	1	0	2	2	0	0	2	0	1	0	2	2	1	1	2	1	1	0	2	0	0	0	0	0	0	0	1	0	0	0	0	0
582	1	1	1	0	0	0	0	0	2	0	0	0	0	0	0	0	2	1	1	1	2	0	0	2	0	1	0	2	2	1	1	0	1	1	0	2	2	0	0	2	0	0	0	1	0	0	0	2	0
583	0	2	1	0	0	0	2	2	1	0	1	1	2	0	2	0	0	0	1	1	2	0	0	2	0	1	0	0	2	0	0	0	1	1	0	2	2	1	1	1	0	0	0	1	0	0	0	0	0
584	0	2	0	0	0	0	1	1	1	0	0	1	2	0	1	1	1	0	1	1	2	1	0	2	0	1	1	2	2	1	0	0	0	1	1	1	0	0	0	1	0	0	0	2	0	0	0	0	1
585	1	2	1	0	0	0	1	2	2	1	0	0	0	0	0	0	0	0	2	0	0	0	0	2	0	0	0	2	2	1	1	0	1	1	1	1	1	0	0	2	1	0	0	2	0	1	0	1	0
586	1	0	2	0	1	1	1	1	1	1	1	0	1	0	1	0	1	1	1	1	2	0	0	2	0	1	0	1	2	1	0	1	1	1	0	2	1	0	0	0	0	1	0	2	2	0	0	0	0
587	1	0	2	0	1	1	2	2	1	0	1	0	1	0	1	0	0	0	0	1	0	0	0	2	0	2	0	2	2	1	2	0	0	2	1	1	2	0	0	1	0	0	0	0	0	0	0	0	2
588	1	2	1	0	0	0	2	2	0	0	2	0	0	0	0	0	1	0	0	1	1	0	1	1	0	1	0	2	2	2	1	1	1	1	0	1	1	0	0	1	0	0	1	2	1	1	1	0	0
589	0	1	1	0	0	0	1	2	2	0	0	0	1	0	1	0	1	0	1	1	2	0	0	2	0	1	0	2	0	0	0	0	1	2	0	2	2	0	1	0	1	0	1	2	1	1	0	1	0
590	1	1	1	0	0	0	0	0	1	0	0	0	1	0	1	0	1	0	1	1	1	0	0	2	0	0	0	0	2	1	0	0	1	0	0	0	0	0	0	0	0	0	0	1	0	1	0	0	1
591	1	1	2	0	0	0	1	1	2	0	0	0	0	0	0	0	1	0	1	1	2	0	1	2	0	0	0	2	2	1	2	0	0	2	1	2	2	0	0	1	0	0	1	2	1	2	0	0	0
592	1	1	2	0	1	1	0	0	2	0	0	0	0	0	0	0	1	1	0	2	2	1	0	2	0	0	0	2	2	2	0	1	1	1	1	1	1	0	0	0	0	0	1	2	1	1	0	0	0
593	0	1	2	0	0	0	1	1	1	0	1	0	0	0	0	0	1	1	0	1	2	0	1	1	0	0	0	1	2	1	0	1	1	2	0	2	2	0	0	0	1	0	1	1	1	1	0	1	0
594	1	2	0	0	0	0	1	1	2	0	0	1	2	0	1	0	2	1	0	2	1	0	0	2	0	2	0	2	2	2	1	0	0	1	0	2	2	0	0	2	0	0	1	2	0	0	0	1	1
595	1	1	1	0	0	0	0	0	2	0	0	0	0	0	0	0	1	1	0	2	2	0	1	1	0	0	0	2	1	1	1	0	1	1	0	1	2	0	0	1	0	0	0	1	0	0	0	1	0
596	0	1	1	0	0	0	0	0	2	0	0	0	1	0	1	0	0	0	1	1	1	0	0	2	0	2	0	2	2	1	1	1	1	1	1	1	2	0	0	2	0	2	0	2	1	0	0	0	1
597	0	0	2	0	0	0	1	1	2	0	0	1	0	0	0	0	1	1	0	2	2	0	0	2	0	2	0	2	2	2	1	1	1	1	1	2	2	1	1	0	0	0	0	1	0	1	1	0	0
598	1	2	2	0	0	0	1	1	1	0	1	0	2	0	1	0	1	0	0	2	2	0	0	2	0	1	0	2	2	2	0	1	2	1	0	2	2	0	0	0	0	0	0	1	1	0	0	1	0
599	1	2	1	0	0	0	2	2	0	0	0	0	0	0	0	0	0	0	1	0	1	1	0	2	0	2	0	1	2	1	0	1	1	0	0	2	2	0	1	0	1	0	0	1	0	1	0	0	1
600	0	1	1	0	0	0	2	2	1	0	1	0	0	0	0	0	1	1	0	2	2	0	0	2	0	0	0	2	2	1	0	1	1	1	1	1	2	1	1	1	0	0	0	1	0	0	0	0	0
601	0	2	0	0	0	0	1	1	1	0	1	1	2	0	1	0	2	0	0	2	2	0	1	1	1	1	0	2	2	2	0	1	1	1	0	2	1	0	0	0	0	0	0	2	1	0	0	0	0
602	1	1	1	0	0	0	1	1	2	0	0	0	1	0	1	0	1	1	1	0	2	1	0	2	0	2	0	1	2	0	0	2	1	1	0	1	1	0	0	0	0	0	1	2	0	2	0	0	2
603	1	1	1	0	0	0	2	2	1	0	0	0	0	0	0	0	1	1	2	0	2	1	0	2	0	1	0	2	0	0	0	1	2	2	0	2	1	1	1	0	0	0	0	2	0	0	0	0	1
604	1	1	1	0	0	0	1	2	2	0	0	0	0	0	0	0	1	1	0	0	0	0	1	1	0	1	0	2	2	1	2	1	1	0	0	2	0	1	1	0	0	0	0	2	0	0	0	0	0
605	1	1	1	0	0	0	1	1	2	1	0	1	1	0	0	1	1	0	0	2	2	0	1	1	0	1	0	2	2	2	1	2	2	0	0	1	1	0	0	0	0	0	1	2	0	0	0	0	2
606	0	0	2	0	0	0	0	0	2	0	0	0	1	0	1	0	0	0	0	2	2	1	0	2	0	2	0	2	2	1	1	0	2	1	0	2	2	0	0	0	0	0	1	2	1	2	0	0	1
607	0	0	2	0	1	1	1	1	0	1	1	1	2	0	2	0	2	1	2	0	1	0	0	2	0	0	0	2	1	1	0	0	1	1	1	1	1	0	0	0	0	0	2	2	0	1	0	0	1
608	1	2	0	0	0	0	0	1	1	0	1	0	1	0	1	0	1	1	1	1	2	0	1	1	1	1	0	2	1	1	0	1	1	0	0	1	1	0	0	1	0	0	0	2	0	0	0	0	0
609	1	2	0	0	0	0	0	1	2	0	0	1	1	1	0	0	2	0	1	1	2	0	0	2	0	0	0	2	2	2	0	0	0	2	0	2	1	0	0	0	0	0	1	1	1	1	0	0	0
610	1	1	1	0	1	1	1	1	1	0	1	1	1	0	1	0	0	1	0	2	2	0	1	1	0	2	0	2	0	0	0	0	1	0	0	0	2	0	0	2	0	0	0	1	1	0	0	0	0
611	1	1	1	0	0	0	0	0	2	0	0	0	0	0	0	0	0	1	0	2	2	0	0	2	0	1	0	2	1	0	1	1	1	1	0	1	0	0	0	0	0	0	0	2	0	0	0	0	1
612	0	1	2	0	0	0	1	2	1	0	0	0	2	0	2	0	1	0	0	2	2	0	0	2	0	0	0	1	2	0	0	0	2	1	0	2	1	0	0	0	0	0	0	2	0	1	1	0	0
613	1	2	0	0	0	0	1	1	1	0	1	0	0	0	0	0	1	1	1	1	1	0	1	1	1	1	0	2	2	1	0	2	1	0	0	1	1	1	1	0	0	0	0	2	1	0	0	0	0
614	1	1	1	0	1	1	2	2	0	0	1	0	1	0	1	0	0	0	1	1	2	0	0	2	0	1	0	0	2	0	0	2	2	0	0	0	2	0	0	1	0	0	0	2	0	1	0	0	0
615	0	0	2	0	0	0	2	2	0	0	1	0	0	0	0	0	0	0	1	1	1	0	1	1	0	0	0	0	1	0	0	0	1	2	0	2	1	0	0	0	0	1	0	1	1	0	0	0	0
616	1	1	1	0	0	0	2	2	1	0	0	1	1	0	0	1	1	0	1	1	1	0	0	2	0	1	0	1	2	1	0	0	0	1	1	1	1	0	0	0	0	0	0	1	0	0	0	0	1
617	0	2	0	0	0	0	1	2	2	0	0	0	0	0	0	0	1	1	1	0	1	0	0	2	0	0	0	2	2	1	1	2	1	0	0	0	1	0	0	0	1	0	0	2	0	0	0	0	0
618	1	1	2	0	0	0	2	2	0	0	0	0	0	0	0	0	1	0	1	1	1	0	0	2	0	1	0	1	1	1	0	0	1	0	0	1	1	0	0	2	1	0	1	2	1	0	0	0	1
619	1	0	2	0	0	0	0	1	2	0	0	1	1	0	1	0	0	0	1	0	0	2	0	2	0	1	0	2	2	1	2	1	1	2	1	2	1	1	1	0	0	0	0	2	0	1	0	1	0
620	0	1	1	0	0	0	1	1	1	1	0	0	0	0	0	0	2	1	1	1	2	0	1	1	1	1	0	1	1	1	0	2	2	0	0	1	0	0	0	0	0	0	0	2	0	2	0	0	0
621	0	1	1	0	0	0	1	2	1	0	1	0	0	0	0	0	1	0	2	0	1	0	1	1	0	0	0	2	2	2	0	2	1	1	0	2	2	0	0	1	0	0	1	2	1	0	0	0	0
622	0	2	0	0	0	0	0	0	2	0	0	0	0	0	0	0	2	2	1	1	2	0	0	2	0	2	0	2	1	1	0	1	1	0	0	1	1	0	0	2	0	1	0	2	0	1	0	0	0
623	1	1	1	0	0	0	1	1	1	0	0	1	1	0	1	0	1	1	1	0	1	0	0	2	0	2	0	2	2	0	0	2	1	0	0	0	1	0	0	2	1	0	1	1	1	2	0	0	0
624	1	1	1	0	0	0	1	1	1	1	0	1	2	0	2	0	2	2	0	1	1	0	0	2	0	1	0	2	2	2	1	1	1	1	1	2	1	0	0	0	0	0	0	1	0	0	0	0	0
625	1	1	1	0	1	1	1	1	0	1	2	0	1	0	1	0	0	0	1	1	2	0	0	2	0	0	0	2	1	1	1	2	2	0	0	0	1	0	0	0	0	0	1	1	1	2	0	0	0
626	0	2	0	0	0	0	0	1	2	0	0	0	1	0	1	0	1	2	1	1	2	0	0	2	0	1	0	2	2	2	0	0	1	0	0	2	1	0	0	1	0	0	0	2	0	0	0	0	0
627	1	1	1	0	0	0	1	2	2	0	0	0	2	0	1	0	2	0	0	2	2	0	0	2	0	0	0	1	1	1	1	0	2	0	0	2	1	0	0	0	0	0	0	2	0	2	0	0	0
628	1	1	1	0	1	1	1	1	1	0	0	0	0	0	0	0	1	1	2	0	1	1	0	2	0	1	0	2	2	1	0	2	2	0	0	0	1	0	0	1	0	0	0	1	0	1	0	0	0
629	1	2	1	0	0	0	0	1	1	0	1	0	1	0	1	0	2	2	1	1	2	0	0	2	0	2	0	1	2	1	0	0	1	0	0	1	2	0	0	1	1	0	0	2	0	0	1	0	0
630	1	0	2	0	0	0	2	2	1	0	0	0	0	0	0	0	2	1	1	1	2	0	0	2	0	0	0	1	1	1	0	0	0	2	0	2	2	0	0	0	0	0	1	2	1	0	0	1	0
631	0	0	2	0	2	2	1	2	2	0	0	0	1	0	1	0	2	1	1	1	2	0	1	1	1	1	0	2	2	2	0	0	0	1	0	1	1	2	1	0	1	0	0	1	0	0	2	0	0
632	0	1	2	0	0	0	1	1	1	0	1	0	0	0	0	0	1	0	0	1	1	0	0	2	0	0	2	2	2	0	1	0	0	2	1	2	2	0	0	1	0	0	1	2	1	1	0	0	0
633	1	1	2	0	0	0	1	1	2	0	0	0	0	0	0	0	1	1	2	0	2	0	0	2	0	1	0	1	2	0	1	0	1	0	0	1	2	0	0	2	1	1	0	1	1	1	0	0	0
634	1	1	2	0	0	0	2	2	0	0	1	0	0	0	0	0	1	1	1	0	1	0	0	2	0	1	1	2	1	0	0	2	2	2	1	2	0	0	0	0	0	1	0	2	0	0	0	0	0
635	0	1	1	0	0	0	2	2	1	0	1	0	1	0	1	0	1	0	1	1	2	0	1	1	0	2	0	2	2	2	0	0	0	2	0	2	2	0	0	0	0	0	0	2	0	0	0	0	1
636	0	1	1	0	0	0	1	1	1	1	0	0	1	0	1	0	2	1	1	1	2	0	1	1	1	1	0	1	2	0	1	0	1	1	0	2	2	1	1	1	0	0	0	2	0	0	0	0	1
637	1	1	1	0	0	0	0	0	2	0	0	0	1	0	1	0	1	0	0	1	1	0	0	2	0	1	0	2	2	2	0	0	1	1	0	2	1	1	1	0	1	0	0	2	1	0	0	0	0
638	1	2	0	0	0	0	0	1	2	0	0	0	0	0	0	0	0	0	1	1	2	0	0	2	0	0	0	1	1	0	0	0	0	2	0	1	2	0	0	2	0	0	1	1	0	0	0	0	2
639	0	0	2	0	2	2	1	1	2	0	0	2	2	0	1	1	1	1	0	1	1	0	1	2	0	0	0	1	2	0	0	1	1	1	0	2	2	0	1	0	2	0	1	1	1	0	1	0	1
640	1	0	2	0	0	0	2	2	0	0	1	0	0	0	0	0	2	2	1	1	1	0	0	2	0	2	0	1	1	1	0	2	1	0	0	1	2	0	0	0	0	0	0	2	0	0	0	0	0
641	1	2	1	0	0	0	1	2	2	1	0	1	1	0	1	0	0	0	1	1	1	0	1	1	0	0	0	2	2	2	0	0	0	2	0	2	1	0	0	0	1	0	2	2	1	1	1	0	1
642	0	1	1	0	0	0	0	0	2	0	0	0	1	0	1	0	2	1	0	2	2	0	1	1	0	1	0	2	2	1	1	1	1	1	1	2	2	0	0	1	0	0	2	2	1	1	0	0	1
643	1	1	1	0	0	0	2	2	0	0	1	0	0	0	0	0	2	0	0	2	2	0	0	2	0	0	1	2	2	1	0	1	1	2	1	2	1	0	0	0	0	1	0	1	1	0	0	0	1
644	1	1	1	0	1	1	1	2	2	0	0	1	2	0	2	0	0	0	1	0	0	0	1	1	1	1	0	2	2	1	1	1	1	1	0	2	0	0	0	0	0	0	0	0	0	1	0	0	1
645	1	1	1	0	1	1	2	2	1	0	0	0	0	0	0	0	1	0	1	1	2	0	0	2	0	2	0	1	1	1	1	2	1	0	0	0	1	0	0	0	0	0	0	0	0	0	1	0	0
646	0	2	0	0	0	0	2	2	1	0	0	0	0	0	0	0	0	0	2	0	0	1	0	2	0	1	0	1	1	1	0	0	2	0	0	1	1	0	0	0	0	0	1	1	1	0	0	0	0
647	1	2	0	0	0	0	0	0	2	0	0	1	1	0	1	0	2	1	1	1	1	0	1	1	1	2	1	1	2	2	0	0	0	2	0	2	1	0	0	0	0	0	0	1	0	1	0	1	0
648	0	2	0	0	1	1	0	1	2	0	1	1	1	0	1	0	2	0	1	1	2	0	0	2	0	0	0	2	2	2	0	1	0	2	0	2	2	0	0	1	0	0	1	1	1	2	1	0	1
649	0	2	1	0	0	0	2	2	0	0	1	1	2	1	1	0	1	1	0	0	0	0	0	2	0	1	0	2	1	1	0	0	0	2	1	2	1	0	0	1	0	0	1	2	0	0	0	0	0
650	1	0	1	0	0	0	0	1	2	0	0	0	0	0	0	0	2	1	2	0	1	0	1	1	1	1	0	1	2	1	0	0	1	0	0	2	0	0	0	0	0	1	0	1	1	0	1	0	1
651	1	2	0	0	0	0	0	0	2	0	0	0	0	0	0	0	1	0	1	1	2	0	0	2	0	0	1	2	2	1	0	1	2	2	0	2	2	0	1	1	1	0	0	0	2	1	0	0	0
652	1	1	1	0	0	0	1	1	2	0	0	0	0	0	0	0	1	0	0	1	1	0	0	2	0	0	0	1	1	0	1	0	1	1	0	1	2	0	0	1	0	0	0	2	1	1	0	0	0
653	1	1	1	0	1	1	1	2	0	0	1	0	1	0	1	0	1	0	1	1	1	0	0	2	0	2	0	2	2	2	1	0	1	2	0	2	1	0	0	1	0	1	0	2	1	0	1	0	1
654	1	0	2	0	1	1	0	0	2	0	0	0	0	0	0	0	1	0	0	1	1	0	1	1	1	1	0	2	2	2	2	1	1	2	0	2	1	0	0	0	0	0	0	1	2	1	0	0	0
655	0	0	2	0	0	0	2	2	1	0	1	0	0	0	0	0	2	2	1	1	2	0	0	2	0	1	0	1	2	1	0	0	0	2	0	2	2	0	0	2	0	0	0	2	0	1	0	0	1
656	0	0	2	0	0	0	1	1	2	0	0	1	0	0	0	0	2	2	1	1	2	1	0	2	0	1	0	2	2	2	0	1	0	1	1	2	0	1	1	0	0	0	0	2	1	1	0	0	0
657	0	2	0	0	0	0	0	1	2	0	0	0	0	0	0	0	0	1	0	2	2	0	0	2	0	0	0	0	1	0	0	1	2	0	0	2	2	1	1	1	0	0	0	1	0	1	1	0	1
658	0	0	2	0	1	1	2	2	1	0	1	1	2	0	1	0	2	0	1	1	2	0	0	2	0	0	0	2	1	1	1	0	1	0	0	1	2	0	0	1	0	0	0	1	0	0	0	0	1
659	1	1	2	0	0	0	0	1	1	0	1	0	1	0	0	0	1	0	1	1	1	0	0	2	0	0	1	2	1	0	0	0	1	1	0	1	2	0	0	1	0	0	1	2	0	0	0	0	0
660	1	1	1	0	0	0	0	1	2	0	0	1	2	0	1	0	0	0	1	1	1	1	0	2	0	0	0	1	2	1	0	0	1	1	0	2	0	0	0	1	0	0	0	2	0	2	0	0	0
661	1	0	2	0	1	1	2	2	1	0	1	1	1	0	1	0	0	0	0	1	1	0	0	2	0	1	0	1	2	2	1	1	0	1	0	2	1	0	0	0	0	0	0	1	0	0	0	0	0
662	1	1	1	0	0	0	1	2	1	0	0	0	1	0	1	0	0	0	0	2	2	0	0	2	0	1	0	2	2	1	1	0	2	2	0	2	2	0	0	2	0	0	0	1	0	1	0	0	0
663	1	2	1	0	0	0	2	2	1	0	1	0	1	0	1	0	2	0	0	2	2	1	0	2	0	0	0	1	1	1	0	0	2	1	0	2	1	0	0	0	0	0	0	1	0	1	0	1	0
664	0	0	2	0	0	0	1	1	1	0	0	0	0	0	0	1	1	1	1	0	0	0	1	1	1	1	0	2	2	1	1	0	2	2	0	2	2	0	0	1	0	0	0	1	0	0	0	0	0
665	0	2	1	0	0	0	1	2	2	0	0	0	1	0	1	0	0	1	1	1	1	0	1	1	1	0	0	2	1	0	0	1	1	1	1	2	1	0	0	0	0	0	0	2	0	1	0	0	0
666	0	1	1	0	0	0	2	2	1	0	0	0	0	0	0	0	2	2	1	1	2	0	0	2	0	1	0	2	2	2	1	2	1	0	0	0	2	0	0	2	0	0	0	0	2	0	0	0	0
667	1	1	1	0	0	0	2	2	0	0	1	1	1	0	0	1	2	1	0	2	2	0	0	2	0	2	0	2	2	2	0	1	1	2	0	2	0	0	0	0	0	0	1	2	1	2	0	0	1
668	0	1	1	0	0	0	2	2	2	0	0	1	2	0	2	0	1	1	2	0	1	0	0	2	0	0	0	1	2	1	0	0	1	1	0	1	1	0	0	0	0	0	0	2	0	0	0	0	1
669	0	1	1	0	0	0	1	2	1	0	1	0	0	0	0	0	1	0	1	1	1	0	0	2	0	1	0	1	2	2	0	2	2	1	0	2	2	0	0	2	0	0	2	2	1	1	0	0	0
670	0	0	2	0	0	0	1	1	1	0	1	1	1	0	0	0	2	1	0	2	1	0	0	2	0	2	0	2	2	2	0	2	2	0	0	0	2	0	0	1	1	0	1	2	1	0	0	1	0
671	0	1	1	0	1	1	2	2	0	0	1	1	2	0	2	0	1	1	1	1	1	1	0	2	0	2	0	2	2	2	0	0	1	2	0	2	2	0	0	1	0	0	2	2	1	1	0	1	0
672	1	1	1	0	0	0	0	0	2	0	0	1	1	0	1	0	0	0	1	1	2	0	0	2	0	1	0	1	2	1	0	0	1	0	0	1	0	0	0	1	0	1	0	2	2	0	0	0	0
673	0	1	1	0	0	0	0	2	2	0	1	0	0	0	0	0	2	0	1	1	2	0	0	2	0	1	0	2	2	1	0	1	1	2	1	2	1	0	0	1	0	0	0	1	0	1	0	0	0
674	0	1	0	0	0	0	1	1	2	0	0	1	1	0	1	0	1	0	1	1	2	0	0	2	0	0	0	2	2	2	0	0	0	1	0	1	2	0	0	1	0	0	1	2	1	0	0	0	0
675	0	1	2	0	0	0	2	2	1	0	0	0	2	0	2	0	1	0	1	0	1	0	0	2	0	1	0	2	2	0	1	0	1	1	1	1	2	0	0	1	0	0	0	0	0	0	1	0	0
676	1	0	2	0	0	0	1	2	1	0	0	0	1	0	1	0	2	1	0	2	2	0	1	1	0	2	1	1	2	2	0	2	2	0	0	0	0	0	0	0	0	0	0	1	0	1	0	0	0
677	1	2	0	0	0	0	1	1	1	0	1	1	1	0	1	0	1	0	1	0	2	0	1	1	1	0	0	2	2	1	2	0	0	2	0	2	1	1	1	0	0	2	0	2	0	0	0	0	0
678	0	1	1	0	0	0	1	2	1	0	1	0	0	0	0	0	0	0	1	0	0	0	0	2	0	0	0	1	2	1	0	1	1	0	0	1	0	0	0	0	0	1	0	1	0	0	1	0	0
679	0	1	1	0	1	1	2	2	0	0	0	0	0	0	0	0	2	1	0	2	2	0	0	2	0	0	0	2	1	1	0	1	0	2	1	2	2	0	0	1	1	0	0	1	0	1	0	0	0
680	1	0	2	0	1	1	1	1	2	0	0	0	0	0	0	0	0	0	1	1	2	0	0	2	0	1	0	1	2	1	0	1	2	1	0	1	1	1	1	0	0	0	0	0	0	0	0	0	0
681	1	2	1	0	0	0	2	2	0	0	1	0	0	0	0	0	2	2	1	1	2	0	0	2	0	1	0	2	1	1	0	0	1	1	0	2	1	0	0	1	0	0	1	2	0	0	0	1	0
682	1	1	1	0	0	0	1	1	1	0	1	0	0	0	0	0	1	1	1	1	2	0	0	2	0	1	0	2	2	2	0	0	0	2	1	2	2	0	0	2	0	0	0	0	0	0	0	0	1
683	0	1	2	0	0	0	0	0	2	0	0	0	1	0	2	0	1	0	1	1	2	0	1	1	1	2	1	2	2	1	1	0	0	1	0	1	1	0	0	0	0	0	1	2	1	1	0	1	0
684	1	1	1	0	1	1	1	1	1	0	1	0	1	0	1	0	2	0	0	2	2	1	0	2	0	1	0	2	2	1	1	0	2	1	0	1	0	0	0	1	0	0	1	1	1	1	0	0	0
685	1	2	0	0	0	0	1	2	2	0	0	1	2	0	1	0	1	0	1	1	1	0	1	1	1	1	0	1	2	0	0	0	1	2	2	2	0	1	1	0	0	0	0	1	1	1	0	0	0
686	1	2	0	0	0	0	0	0	2	0	0	0	0	0	0	0	0	1	0	2	2	0	0	2	0	1	0	2	1	0	1	1	1	1	0	2	1	0	0	1	0	0	0	2	1	1	0	0	0
687	0	1	2	0	0	0	0	0	2	0	0	0	1	0	1	0	1	1	1	0	0	0	0	2	0	1	0	2	2	2	0	0	1	1	0	2	2	0	0	2	0	0	0	2	0	1	0	0	0
688	0	1	1	0	0	0	1	2	2	0	0	0	1	0	1	0	0	0	1	1	1	0	0	2	0	0	0	1	2	1	0	0	1	1	0	2	2	0	0	2	0	0	0	2	1	0	0	1	0
689	0	1	1	0	0	0	0	0	2	0	1	0	2	0	2	0	2	1	0	2	2	0	0	2	0	2	0	2	2	2	0	0	1	0	0	2	1	1	1	0	0	0	1	1	1	0	0	0	0
690	0	2	0	0	0	0	0	1	2	0	0	0	0	0	0	0	1	0	1	1	1	0	1	1	0	0	1	1	1	0	0	0	1	2	0	2	1	0	0	1	0	0	0	1	0	0	0	0	0
691	0	1	1	0	0	0	1	1	1	1	0	0	1	0	1	0	2	1	0	1	1	0	0	2	0	1	0	2	2	2	0	0	0	2	0	2	2	0	0	2	0	0	0	0	0	0	1	1	0
692	1	1	1	0	0	0	1	2	1	0	0	0	0	0	1	0	1	1	1	1	1	0	0	2	0	1	0	2	2	2	1	1	1	1	0	2	1	1	0	0	0	0	0	1	1	1	0	1	0
693	0	0	2	0	1	1	0	0	2	0	0	0	1	0	0	0	0	0	1	1	1	0	1	1	1	1	1	1	1	0	0	1	1	2	2	2	0	0	0	0	0	0	1	2	1	1	0	0	0
694	0	1	2	0	0	0	1	1	2	0	1	0	1	0	1	0	1	1	1	1	2	0	1	1	0	1	0	2	2	1	1	0	0	2	0	2	1	0	0	0	0	0	2	2	1	1	0	0	0
695	0	1	1	0	0	0	1	2	1	0	1	0	1	0	1	0	1	1	0	2	2	0	1	1	1	0	0	1	2	0	1	1	0	2	1	2	2	0	0	2	0	0	0	2	1	1	0	0	0
696	0	0	2	0	0	0	1	1	2	0	0	0	0	0	0	0	2	0	0	2	2	0	0	2	0	2	1	1	1	0	0	2	2	0	0	1	2	0	0	2	0	1	0	2	1	0	0	0	0
697	0	1	1	0	0	0	1	1	0	0	1	2	2	0	2	0	0	1	0	2	2	0	0	2	0	0	0	1	2	1	0	1	1	1	0	2	1	1	0	1	0	0	0	2	1	1	0	0	0
698	0	0	2	0	0	0	1	1	2	0	0	0	1	1	0	0	1	2	1	1	2	0	0	2	0	0	1	2	2	1	0	1	1	1	0	2	1	0	0	1	0	0	1	1	0	0	0	0	0
699	0	0	2	0	1	1	1	2	2	0	0	0	0	0	0	0	1	1	1	0	1	0	0	2	0	1	0	2	2	2	0	2	2	0	0	1	1	0	0	0	0	0	0	1	0	0	1	0	0
700	1	2	0	0	0	0	2	2	1	0	1	0	0	0	0	0	1	1	0	1	1	1	0	2	0	0	1	2	2	1	0	1	0	1	0	1	1	0	0	2	0	0	1	2	1	0	0	0	1
701	0	1	2	0	0	0	2	2	1	0	1	0	0	0	0	0	1	0	1	1	2	0	0	2	0	1	0	1	2	1	1	0	1	1	0	2	0	0	0	0	0	0	0	2	0	0	0	0	1
702	0	1	1	0	0	0	0	0	2	0	0	0	0	0	0	0	2	1	1	1	1	0	0	2	0	2	0	2	1	1	1	0	1	1	0	1	0	0	0	1	0	0	1	2	1	0	1	0	0
703	1	0	2	0	0	0	0	0	2	0	0	0	0	0	0	0	0	0	1	1	1	0	0	2	0	1	0	2	2	2	0	1	2	0	0	1	1	0	0	1	0	0	1	2	0	0	0	0	0
704	1	2	1	0	0	0	1	1	2	0	0	1	1	0	0	1	2	2	0	2	2	0	0	2	0	1	0	2	2	2	1	1	2	1	1	1	2	0	0	1	0	1	0	2	1	1	0	0	0
705	1	2	0	0	0	0	1	2	0	0	1	0	0	0	0	0	2	0	0	2	2	0	0	2	0	1	0	0	2	0	0	0	0	0	0	1	1	0	0	1	0	0	0	2	0	0	0	0	0
706	1	2	0	0	0	0	1	2	1	0	0	0	1	0	1	0	1	1	0	2	2	0	0	2	0	2	0	2	2	2	1	0	1	0	0	2	2	0	0	2	0	0	0	0	2	0	0	0	0
707	0	2	0	0	1	1	1	2	2	0	0	1	1	0	0	1	2	0	1	1	2	0	2	0	1	0	0	2	1	1	0	0	2	0	0	2	1	0	0	0	0	0	0	1	0	0	0	0	0
708	1	1	1	0	0	0	1	2	1	0	0	0	0	0	0	0	1	2	1	1	2	0	0	2	0	1	0	2	1	1	0	0	2	2	0	2	2	0	0	1	0	0	0	1	2	1	0	0	0
709	0	1	2	0	0	0	0	0	2	0	0	0	0	0	0	0	1	1	1	0	0	0	0	2	0	1	0	1	2	0	0	2	1	1	0	1	2	0	0	0	1	0	2	2	1	1	0	0	1
710	1	2	2	0	0	0	1	1	2	0	0	1	1	0	0	1	2	1	0	2	2	0	0	2	0	1	0	1	2	1	0	1	2	0	0	1	1	0	0	2	0	1	0	2	1	1	1	0	0
711	0	2	0	0	0	0	1	1	2	0	0	0	0	0	0	0	0	1	1	1	1	1	0	2	0	0	0	2	2	2	0	0	0	2	0	2	1	0	0	1	0	0	0	0	0	0	0	1	0
712	0	2	1	0	0	0	2	2	2	0	0	1	1	1	0	0	1	0	0	2	2	1	0	2	0	2	0	1	2	0	0	0	0	2	0	2	0	0	0	0	0	0	0	1	1	0	1	0	0
713	1	1	1	1	0	1	2	2	1	0	0	0	0	0	0	0	1	0	0	1	1	0	0	2	0	0	0	2	2	2	0	1	2	1	1	1	2	0	0	1	0	0	0	1	0	0	0	0	0
714	1	1	1	0	0	0	1	2	1	0	1	1	1	0	0	1	1	1	1	0	0	0	0	2	0	0	0	2	1	1	0	1	2	1	0	2	2	0	0	0	0	1	0	1	1	0	0	0	0
715	0	0	2	0	0	0	1	1	2	0	1	0	0	0	0	0	0	0	1	1	1	0	1	1	0	1	0	2	2	2	0	1	1	2	0	2	1	0	0	0	0	0	1	1	1	1	0	1	0
716	0	1	0	0	0	0	2	2	0	0	2	1	1	0	0	1	0	0	2	0	0	0	0	2	0	0	0	2	1	1	0	1	1	1	1	2	1	0	0	0	0	0	0	1	0	0	0	0	0
717	0	0	2	0	0	0	0	0	2	0	0	0	0	0	0	0	2	1	2	0	1	0	1	1	1	0	0	2	2	2	0	2	2	0	0	0	2	0	0	0	0	1	0	2	1	1	0	0	0
718	1	2	0	0	0	0	2	2	0	0	2	0	0	0	0	0	1	1	1	1	1	0	0	2	0	2	0	2	2	2	0	2	2	0	0	1	1	0	0	2	0	0	0	2	1	0	0	0	0
719	0	1	1	0	0	0	1	1	1	0	1	0	2	0	2	0	1	1	0	1	1	0	1	1	0	2	0	0	2	0	0	0	2	0	0	1	2	0	0	2	0	0	0	2	0	0	0	2	0
720	0	1	1	0	1	1	1	1	2	0	0	1	1	0	0	0	1	1	0	1	1	0	0	2	0	1	0	2	1	1	0	1	0	2	1	2	2	1	1	0	0	0	0	1	0	0	0	0	0
721	1	1	1	1	0	1	2	2	2	0	0	0	0	0	0	0	1	1	0	2	2	0	0	2	0	1	0	1	2	0	1	0	1	1	1	2	2	0	1	1	1	0	1	1	1	0	0	0	1
722	1	0	2	0	1	1	1	2	0	0	1	0	0	0	0	0	0	0	1	1	2	0	0	2	0	1	0	2	2	2	1	0	1	0	0	2	2	0	0	0	0	0	1	1	1	1	0	0	0
723	1	0	2	0	0	0	1	1	1	0	1	1	2	0	2	0	1	1	0	2	2	0	1	1	1	2	1	2	2	0	1	1	1	1	1	1	1	0	0	0	0	0	0	1	1	1	0	1	1
724	0	0	2	0	0	0	2	2	1	0	1	0	0	0	0	0	1	0	0	1	1	1	0	2	0	2	0	2	2	1	2	1	2	0	0	0	0	0	0	0	1	0	0	2	0	0	0	1	0
725	0	2	1	0	0	0	2	2	1	0	0	0	0	0	0	0	0	0	1	1	2	0	0	2	0	2	1	2	2	1	1	1	2	1	0	2	2	0	0	1	0	0	0	2	0	1	0	0	0
726	0	1	1	0	1	1	2	2	1	0	0	0	1	0	1	0	0	0	0	1	1	0	0	2	0	2	0	1	1	1	0	0	1	1	0	1	1	0	1	0	1	0	0	1	0	1	0	0	0
727	0	1	1	0	1	1	1	1	2	0	0	0	0	0	0	0	1	0	0	2	2	0	0	2	0	1	0	2	2	1	0	0	1	2	1	2	0	0	0	0	1	0	0	1	0	0	0	2	0
728	0	0	2	0	1	1	0	1	2	0	0	1	1	0	0	1	1	1	1	1	1	0	0	2	0	0	0	2	1	0	1	0	2	2	0	2	2	0	0	1	0	1	0	1	0	0	0	0	0
729	0	0	2	0	0	0	1	1	2	0	0	1	1	0	0	1	0	0	0	2	2	0	1	1	0	1	0	1	2	0	1	1	1	1	0	2	2	0	0	0	1	0	0	1	1	1	0	0	0
730	1	1	2	0	0	0	1	1	2	0	0	1	1	0	1	0	2	2	0	1	1	0	1	1	0	1	0	2	2	2	1	0	1	1	0	1	2	0	0	1	0	1	0	1	1	0	0	0	0
731	0	2	0	0	0	0	2	2	0	0	0	0	0	0	0	0	1	0	1	1	2	0	1	1	1	1	0	1	2	0	0	1	1	1	1	2	1	0	0	1	0	1	0	2	1	0	0	0	1
732	1	2	1	0	0	0	0	1	2	0	0	0	0	0	0	0	2	1	1	1	1	0	1	1	0	2	0	1	2	1	0	1	0	2	1	2	2	0	0	1	0	0	1	2	1	1	0	0	0
733	1	1	1	0	0	0	1	1	1	0	0	0	1	0	1	0	1	1	1	1	2	0	0	2	0	1	0	2	1	1	0	0	1	0	0	1	2	0	0	1	0	0	2	2	1	1	1	0	0
734	0	1	2	0	1	1	2	2	2	0	0	0	1	0	1	0	2	2	0	1	1	0	1	1	1	1	0	2	1	1	1	1	1	2	1	2	1	0	0	2	1	1	0	1	0	0	0	0	0
735	1	1	2	0	0	0	1	2	2	0	0	1	2	0	0	1	1	0	1	0	1	0	1	1	0	1	0	2	2	2	0	2	1	0	0	1	0	0	0	0	0	0	1	1	1	1	0	0	0
736	0	2	0	0	0	0	1	1	2	0	0	0	0	0	0	0	2	0	0	2	2	0	0	2	0	2	0	1	2	1	0	0	1	0	0	1	1	0	0	0	0	0	0	0	2	1	0	0	0
737	0	2	0	0	0	0	0	1	1	0	0	0	0	0	0	0	1	1	0	2	2	1	0	2	0	1	0	1	2	0	1	0	1	2	0	1	2	0	1	0	1	0	0	1	0	0	0	2	0
738	1	0	1	0	0	0	1	2	1	0	1	0	0	0	0	0	2	0	1	1	2	0	2	0	1	1	0	2	2	2	0	1	1	2	1	2	1	0	0	0	0	0	0	1	1	1	0	0	0
739	0	0	1	0	0	0	1	1	1	0	0	0	2	1	1	0	1	1	0	2	2	0	1	1	0	1	0	1	2	0	1	1	1	1	0	2	2	0	0	1	0	0	0	2	0	2	0	0	0
740	1	2	0	0	0	0	1	1	1	0	1	0	0	0	0	0	0	0	1	1	2	0	0	2	0	1	0	1	2	1	0	1	1	1	1	2	0	0	0	0	1	0	2	2	1	1	0	0	0
741	1	0	2	0	1	1	1	2	2	0	0	1	1	0	0	1	1	1	0	2	2	0	0	2	0	0	0	1	1	1	0	1	1	1	0	2	1	0	0	1	0	0	0	1	0	0	0	0	0
742	1	0	1	0	0	0	2	2	1	0	0	0	1	0	1	0	1	1	1	1	2	0	1	1	0	0	0	2	2	1	2	2	1	2	1	2	2	0	0	0	0	1	0	2	1	0	0	0	1
743	1	1	1	0	0	0	1	0	2	0	0	0	1	0	1	0	1	1	1	1	1	0	0	2	0	1	0	1	2	0	0	0	0	2	2	2	1	1	1	0	0	0	0	2	0	0	0	0	1
744	1	1	1	0	0	0	1	0	2	0	0	0	1	0	0	0	1	1	2	0	1	0	0	2	0	2	0	2	2	1	1	1	1	1	0	2	2	0	0	1	0	0	0	2	1	1	0	0	1
745	0	0	2	0	0	0	0	0	2	0	0	1	1	0	0	1	2	1	2	0	1	0	0	2	0	0	0	2	2	2	0	1	2	0	0	1	1	0	0	1	0	0	0	1	1	1	0	0	0
746	0	1	1	0	0	0	1	1	1	0	1	0	1	0	1	0	1	1	1	1	1	0	0	2	0	0	0	1	2	1	1	0	0	1	1	2	1	0	0	0	0	1	0	2	2	0	0	0	1
747	0	1	1	0	0	0	2	2	0	0	2	0	1	0	1	0	1	1	0	2	2	0	0	2	0	0	0	2	2	2	0	0	1	1	0	1	0	0	0	0	0	0	0	0	0	0	0	0	0
748	0	1	1	0	0	0	1	2	1	0	0	0	0	0	0	0	1	0	1	1	2	1	0	2	0	1	0	0	1	0	0	1	1	0	0	1	2	0	0	2	0	0	0	2	0	2	0	0	1
749	0	0	2	0	1	1	0	1	1	0	0	1	1	0	0	1	0	0	1	1	2	0	1	1	0	0	0	2	2	1	1	0	0	2	0	2	1	1	1	0	0	1	0	2	1	1	0	0	0
750	1	0	2	0	0	0	0	1	1	0	0	0	0	0	0	0	1	1	1	1	2	0	1	1	0	1	0	1	2	1	1	1	1	1	0	2	1	0	0	0	0	0	2	2	1	1	0	0	0
751	1	2	0	0	0	0	2	2	1	0	1	0	1	0	0	0	2	1	1	1	2	1	1	1	1	0	0	2	2	2	1	0	1	0	0	2	1	0	0	0	0	0	1	1	1	1	0	0	0
752	1	1	2	0	1	1	1	1	1	0	1	0	1	0	0	0	0	0	0	2	2	0	1	1	0	1	1	2	2	1	0	0	0	2	0	2	2	0	0	1	0	0	0	2	0	0	0	0	0
753	1	0	2	0	0	0	1	2	1	0	0	0	1	0	1	0	0	1	0	2	2	0	0	2	0	0	0	2	2	1	1	2	2	0	0	1	1	0	0	0	0	0	0	2	0	1	1	0	0
754	0	2	0	0	0	0	2	2	0	0	1	1	1	0	0	1	0	0	0	2	2	0	0	2	0	1	0	1	2	1	0	1	0	2	1	2	1	0	0	0	0	0	0	2	0	0	0	0	0
755	1	1	2	0	0	0	1	1	1	0	0	0	0	0	0	0	2	2	0	2	2	0	0	2	0	0	0	2	2	2	0	2	2	2	1	2	2	0	0	0	0	0	0	2	0	0	0	0	1
756	1	1	1	0	0	0	1	1	2	0	0	0	0	0	0	0	0	0	1	1	2	0	0	2	0	1	0	2	2	2	0	1	1	2	1	1	2	0	0	0	0	0	0	2	0	0	0	0	1
757	0	1	2	0	1	1	1	2	2	0	0	0	0	0	0	0	0	0	2	0	2	0	0	2	0	0	1	2	2	1	1	0	2	0	0	2	1	0	0	0	0	1	0	1	1	0	0	2	0
758	1	1	1	0	0	0	2	2	2	0	0	0	1	0	1	0	1	0	1	1	1	0	0	2	0	0	1	2	2	1	1	1	1	0	0	0	1	0	0	0	0	0	1	1	0	1	0	0	0
759	1	2	0	0	0	0	0	1	2	0	0	0	0	0	0	0	2	2	1	1	2	0	0	2	0	1	0	2	2	2	1	1	1	0	0	1	0	0	0	0	0	0	1	1	1	0	0	0	1
760	1	0	2	0	1	1	2	2	0	0	0	1	1	0	0	1	1	0	0	1	1	0	1	1	0	1	0	2	2	1	1	0	1	0	0	0	1	0	0	1	0	0	0	1	0	1	1	0	1
761	1	1	2	0	0	0	1	1	0	0	0	1	1	0	0	0	0	0	1	1	2	0	0	2	0	1	0	2	2	2	2	2	1	1	0	1	2	0	0	2	0	0	0	1	0	0	1	0	0
762	1	2	1	1	0	1	1	1	2	0	0	0	1	0	0	0	1	0	1	1	2	0	0	2	0	0	0	1	1	0	1	1	1	2	0	2	1	0	0	1	0	0	1	1	1	0	0	0	0
763	1	1	1	0	0	0	2	2	0	0	0	0	1	0	1	0	0	0	0	1	1	0	0	2	0	1	0	2	1	1	0	0	0	1	0	1	1	0	0	0	1	1	0	2	1	0	0	0	0
764	1	1	1	0	0	0	1	2	2	0	0	0	1	0	1	0	2	0	0	2	2	0	0	2	0	1	0	1	2	1	0	0	0	2	0	2	1	0	0	0	1	2	0	2	0	2	0	1	1
765	1	2	0	0	0	0	2	2	1	0	0	0	0	0	0	0	1	1	0	2	2	0	0	2	0	0	0	2	2	1	1	1	1	0	0	1	2	0	0	0	0	0	1	2	1	1	0	0	0
766	1	1	0	0	0	0	2	2	1	0	1	0	0	0	0	0	0	0	1	1	2	0	0	2	0	1	0	2	2	1	2	1	1	2	1	2	1	1	0	1	0	0	1	2	1	1	0	0	1
767	1	0	2	0	1	1	2	2	2	0	0	0	0	0	0	0	2	2	2	0	2	0	0	2	0	0	0	1	2	0	0	2	2	0	0	1	1	1	1	0	0	0	1	1	1	1	0	1	0
768	1	2	2	0	0	0	1	1	1	0	1	0	0	0	0	0	2	1	1	1	1	0	0	2	0	2	0	2	2	1	1	2	1	2	0	2	1	0	0	0	0	1	0	1	1	1	0	0	0
769	0	1	2	0	0	0	1	1	1	0	1	0	0	0	0	0	1	1	1	0	1	0	1	1	0	1	0	2	1	1	1	0	1	2	2	2	1	0	0	0	0	0	0	1	0	0	0	0	0
770	1	0	2	0	0	0	1	2	1	0	0	0	0	0	0	0	2	2	2	0	0	0	0	2	0	0	0	2	2	2	1	0	0	2	1	2	2	0	0	1	0	0	0	1	0	0	0	0	2
771	0	2	1	0	0	0	1	2	1	0	1	1	2	0	1	0	1	0	1	1	1	0	0	2	0	2	0	2	2	1	1	2	1	0	0	1	2	0	0	1	0	0	1	2	1	1	0	0	0
772	0	1	2	0	0	0	2	2	1	0	0	0	0	0	0	0	1	1	1	1	1	0	0	2	0	1	0	2	1	0	1	1	1	2	0	2	1	0	0	0	1	0	0	2	0	0	0	0	2
773	0	1	1	0	0	0	1	1	2	0	0	0	0	0	0	0	2	1	0	2	2	0	0	2	0	2	0	1	2	1	0	1	1	1	0	2	2	0	0	0	0	0	1	1	1	0	0	0	0
774	0	0	2	0	2	2	0	0	2	0	0	1	2	0	2	0	1	1	1	1	2	1	0	2	0	1	0	1	2	0	0	1	0	2	1	2	1	0	0	0	0	0	1	2	0	0	0	0	0
775	0	1	1	0	1	1	2	2	1	0	0	0	0	0	0	0	1	1	1	1	1	0	0	2	0	2	0	2	2	1	0	0	1	0	0	1	1	1	0	0	0	0	0	0	0	0	1	0	1
776	0	2	1	0	0	0	1	1	0	0	1	0	0	0	0	0	1	1	0	2	2	0	0	2	0	2	0	1	2	1	0	0	0	1	0	1	1	1	1	0	0	1	0	1	1	1	0	0	0
777	0	0	2	0	1	1	0	0	2	0	0	0	1	0	0	0	1	0	1	1	1	1	0	2	0	2	0	2	2	1	1	1	2	1	1	1	2	0	1	1	1	0	0	2	1	0	0	0	1
778	0	1	2	0	0	0	1	1	1	0	1	0	1	0	1	0	0	0	1	0	0	0	0	2	0	2	0	1	2	1	0	1	1	1	0	2	1	0	0	0	0	1	0	1	1	0	0	0	1
779	0	2	1	0	0	0	1	1	1	0	0	0	0	0	0	0	0	0	1	1	2	1	0	2	0	1	1	2	2	1	1	0	1	1	0	1	0	0	0	0	0	0	1	1	1	1	1	0	0
780	1	1	1	0	0	0	1	2	1	0	0	0	0	0	0	0	1	1	0	2	2	0	1	1	0	0	0	1	2	1	0	0	1	1	0	1	1	0	0	0	0	1	0	1	1	0	0	0	1
781	0	1	2	0	0	0	1	1	0	1	2	1	1	0	0	1	0	1	1	1	2	0	0	2	0	1	0	2	2	2	1	1	1	1	0	1	1	1	1	0	0	1	0	1	1	0	0	2	0
782	0	2	1	1	0	1	0	1	2	0	0	0	0	0	1	0	0	0	1	1	2	0	1	1	1	0	0	2	2	1	1	1	1	0	0	1	1	0	0	0	0	0	0	0	0	0	0	1	1
783	0	1	1	0	0	0	1	2	1	0	0	0	1	0	1	0	1	1	1	0	1	0	0	2	0	1	0	2	2	2	0	1	1	2	0	2	2	0	0	2	0	0	0	1	1	0	1	0	1
784	0	1	1	1	0	1	2	2	1	0	1	0	0	0	0	0	1	0	0	1	1	0	0	2	0	2	0	2	2	1	0	0	1	0	0	2	1	0	0	0	1	0	0	2	1	0	0	0	0
785	1	2	0	0	0	0	1	2	1	0	1	1	1	0	0	1	0	0	0	0	0	1	0	2	0	0	0	2	0	0	0	0	1	2	1	2	1	2	1	0	1	0	0	0	0	0	1	1	0
786	1	1	1	0	0	0	1	2	2	0	0	1	1	0	1	0	1	0	0	2	2	0	0	2	0	2	0	1	1	1	0	2	2	0	0	0	0	0	0	0	0	0	0	1	0	0	0	0	1
787	0	1	2	0	0	0	2	2	1	0	0	0	0	0	0	0	1	0	0	1	1	0	0	2	0	1	0	2	2	2	1	0	2	0	0	2	1	0	0	0	0	0	2	2	1	1	0	0	0
788	1	0	2	0	2	2	0	1	2	0	0	1	1	0	0	1	2	1	0	2	2	0	1	1	0	0	0	2	2	2	0	0	1	1	0	2	2	0	0	2	0	0	0	2	0	0	0	0	0
789	1	1	0	0	0	0	1	2	2	0	0	1	1	0	0	1	0	0	1	1	2	0	1	1	1	1	0	2	2	2	0	0	1	1	0	2	0	1	1	0	0	0	1	2	1	0	0	0	0
790	0	0	2	0	0	1	0	1	1	0	0	0	0	0	0	0	2	1	0	2	1	0	0	2	0	0	0	1	1	0	1	0	1	1	0	2	2	0	0	1	0	0	1	2	1	1	0	0	0
791	0	0	2	0	2	2	1	1	2	0	0	1	2	0	1	1	2	1	0	2	2	0	0	2	0	0	0	2	2	2	0	2	1	2	1	2	0	0	0	0	0	0	1	2	2	2	0	0	0
792	1	1	0	0	0	0	1	1	1	0	1	0	2	1	1	0	1	0	1	1	2	0	0	2	0	1	0	1	2	1	0	0	0	2	0	2	1	0	0	1	1	0	0	1	0	0	0	0	0
793	1	0	2	0	1	1	2	2	0	0	0	0	0	0	0	0	0	0	0	1	1	0	0	2	0	0	0	0	1	0	0	1	1	1	0	1	1	0	0	1	0	1	0	2	1	0	0	0	0
794	1	1	1	0	0	0	1	2	2	0	0	0	1	0	1	0	1	1	1	1	1	0	0	2	0	2	0	1	1	1	1	1	1	1	0	1	2	0	0	1	0	0	0	1	0	0	0	0	0
795	1	0	1	0	0	0	0	0	2	0	0	0	1	0	1	0	0	0	1	1	2	0	0	2	0	1	0	2	2	2	0	1	1	1	1	1	0	0	0	1	0	0	0	1	0	0	0	0	0
796	1	1	1	0	1	1	0	0	2	0	0	0	2	0	2	0	1	1	1	1	1	0	0	2	0	1	0	2	2	2	1	1	1	2	0	2	1	1	1	0	0	0	0	1	0	1	0	1	0
797	0	1	1	0	0	0	1	1	1	0	1	0	1	0	1	0	1	1	0	1	1	0	0	2	0	1	1	2	2	1	0	1	1	2	0	2	0	0	0	0	0	0	0	2	1	0	0	0	1
798	0	1	1	0	0	0	1	1	2	0	0	1	1	0	2	0	1	0	1	0	1	0	0	2	0	1	1	2	2	1	0	0	1	2	0	2	1	0	0	0	1	1	0	2	1	0	0	0	0
799	0	0	2	0	0	0	2	2	0	0	0	0	0	0	0	0	1	1	0	2	2	1	0	2	0	0	0	2	2	1	1	0	1	1	1	2	1	0	0	0	1	1	0	1	1	0	0	0	1
800	0	1	2	0	0	0	2	2	0	1	1	0	0	0	0	0	1	0	1	1	2	0	0	2	0	2	0	2	2	1	1	1	1	1	1	1	1	1	0	0	0	0	0	2	0	0	0	0	1
801	0	2	0	0	0	0	2	2	2	0	0	1	1	0	1	0	1	0	1	1	1	0	0	2	0	2	0	2	2	2	0	2	2	0	0	0	0	0	0	1	0	0	1	2	0	0	0	0	0
802	0	1	2	0	0	0	1	1	2	0	0	0	1	1	0	0	1	1	0	2	1	0	0	2	0	1	0	2	2	2	0	0	1	1	1	1	2	0	0	1	0	1	0	2	0	2	0	0	0
803	1	2	0	0	0	0	2	2	1	0	1	1	1	0	1	0	2	1	0	1	1	0	0	2	0	1	0	1	2	0	1	2	1	1	0	0	2	0	0	0	0	0	1	2	1	1	0	2	0
804	0	1	1	0	0	0	1	1	2	0	0	0	0	0	1	0	1	0	0	2	2	0	0	2	0	0	0	1	1	1	0	1	1	0	0	1	1	0	0	0	0	0	0	1	0	0	0	0	0
805	0	2	1	0	0	0	1	1	2	0	0	0	0	0	0	0	1	1	0	2	2	0	0	2	0	0	0	2	1	1	1	0	1	2	2	2	1	0	0	1	0	0	0	2	0	1	0	0	2
806	0	1	1	0	0	0	1	1	2	0	0	0	0	0	0	0	1	0	1	1	1	0	0	2	0	1	0	1	2	1	1	0	1	0	0	1	1	0	0	0	0	0	1	2	1	1	0	0	0
807	0	1	2	0	1	1	0	1	2	0	0	1	2	1	1	0	1	0	1	1	2	0	0	2	0	1	0	2	2	1	2	0	1	1	0	2	2	1	0	0	0	2	0	2	0	0	0	0	2
808	0	0	2	0	0	0	1	2	2	0	0	0	1	0	1	0	1	1	1	1	1	0	0	2	0	1	0	2	2	1	1	0	0	2	0	2	0	0	0	0	0	1	0	2	0	1	0	1	0
809	0	1	1	0	0	0	2	2	2	0	0	0	2	0	1	0	0	0	1	1	2	0	0	2	0	1	0	2	2	2	0	1	2	1	0	2	1	0	0	1	0	0	1	2	0	2	0	0	2
810	1	1	1	0	0	0	1	2	2	0	0	0	0	0	0	0	1	2	0	2	2	0	0	2	0	1	0	2	2	2	1	1	1	1	0	2	2	0	0	1	0	0	0	2	1	1	0	0	0
811	0	1	2	0	1	1	1	1	2	0	0	2	2	0	0	1	1	1	0	1	1	0	0	2	0	0	0	2	2	1	1	1	2	2	1	2	2	0	1	0	1	0	0	2	0	0	0	0	1
812	1	1	2	0	0	0	1	2	1	0	1	0	2	1	0	0	0	0	0	0	0	0	0	2	0	1	0	1	2	1	0	0	0	2	0	2	1	1	0	1	0	0	1	2	2	0	0	0	0
813	1	0	1	0	0	0	2	2	1	0	0	1	1	0	2	0	1	1	1	1	1	0	0	2	0	1	0	2	2	2	0	1	1	0	0	1	0	0	0	1	0	0	0	1	0	0	0	0	0
814	1	1	1	0	0	0	2	2	1	0	0	0	1	0	1	0	1	0	1	0	2	0	0	2	0	0	0	1	1	1	0	1	1	1	0	2	2	0	0	1	0	0	1	2	2	0	0	0	0
815	1	2	1	0	0	0	0	1	1	0	0	0	1	0	1	0	0	1	0	2	2	0	0	2	0	1	0	2	2	1	1	1	2	1	1	1	2	1	1	0	0	0	0	0	0	0	1	0	0
816	1	0	2	0	1	1	1	1	1	0	0	1	2	0	2	0	1	1	0	2	2	0	1	1	1	2	0	2	2	1	0	1	0	1	0	1	1	0	0	0	0	1	0	2	1	1	0	0	0
817	0	0	2	0	1	1	1	2	2	0	0	1	2	0	2	0	1	0	1	1	1	0	1	1	0	2	0	2	0	0	0	1	1	2	0	2	1	0	0	0	0	1	0	2	0	0	0	0	1
818	1	1	1	0	0	0	0	0	2	0	0	0	1	1	0	0	1	1	2	0	2	0	0	2	0	1	0	2	1	1	0	2	2	0	0	1	1	1	1	0	0	1	0	1	1	0	0	0	0
819	1	1	1	0	0	0	1	2	2	0	0	0	2	1	1	0	0	0	1	1	1	0	0	2	0	0	1	2	2	1	0	2	2	1	1	2	1	0	0	1	0	0	0	2	1	1	1	0	0
820	1	1	1	0	0	0	1	1	1	1	0	0	2	0	2	0	0	0	1	1	2	0	2	0	0	0	0	1	2	1	1	0	1	0	0	2	2	0	0	1	0	1	0	2	0	1	0	0	0
821	0	0	2	0	0	0	1	1	1	0	1	0	1	0	1	0	1	2	1	1	2	1	0	2	0	0	0	2	2	2	1	1	1	1	0	1	1	0	0	1	0	1	0	1	1	0	0	0	0
822	1	1	1	0	1	1	2	2	0	0	2	0	0	0	0	0	0	0	0	1	1	0	0	2	0	1	0	2	2	2	1	0	0	1	0	1	0	0	0	0	0	0	0	2	0	0	0	0	0
823	1	1	1	0	0	0	1	1	2	0	1	0	1	0	1	0	2	0	0	2	2	0	0	2	0	0	0	2	2	2	0	0	1	1	0	1	2	0	1	1	1	0	0	1	1	1	0	0	1
824	0	1	1	0	0	0	2	2	1	0	0	0	0	0	0	0	2	2	0	2	2	0	0	2	0	1	0	2	2	2	0	1	2	1	0	2	2	0	0	2	1	0	1	2	1	2	0	1	0
825	1	0	2	0	1	1	0	2	2	0	1	2	2	0	2	0	2	2	1	1	2	0	1	1	1	1	0	2	2	1	2	1	1	0	0	0	1	0	0	1	0	0	0	2	0	0	0	0	1
826	0	1	2	0	1	1	0	0	2	0	0	1	2	0	1	0	2	1	0	2	1	0	0	2	0	0	0	2	2	1	1	1	1	0	0	1	2	1	1	1	0	0	1	2	2	0	0	0	0
827	1	2	0	0	1	1	1	2	2	1	0	0	0	0	0	0	1	1	1	0	2	2	0	2	0	1	0	1	1	1	1	1	2	2	0	2	1	0	0	0	0	1	1	2	0	0	0	0	0
828	1	1	1	0	1	1	1	1	2	0	0	0	1	0	1	0	1	0	1	0	2	0	1	1	0	0	0	2	2	2	0	1	1	0	0	1	1	0	0	0	0	0	1	1	1	1	0	0	1
829	1	1	1	0	0	0	1	1	2	0	0	2	2	1	0	1	0	0	1	1	1	0	0	2	0	2	1	1	2	2	0	0	0	2	0	2	0	0	0	0	0	0	0	1	0	0	0	0	0
830	1	1	1	0	1	1	1	1	2	0	0	1	1	0	0	1	1	1	0	1	2	0	0	2	0	1	1	1	1	0	0	0	1	0	0	2	2	0	0	1	0	0	0	2	0	2	0	0	2
831	1	1	2	0	1	1	1	1	2	0	0	1	1	0	1	0	0	1	1	1	1	0	0	2	0	2	0	1	2	1	0	0	0	2	2	2	1	1	1	0	0	0	0	2	0	0	1	1	0
832	1	1	1	0	0	0	2	2	1	0	1	2	2	0	2	0	0	0	0	0	0	0	2	0	0	1	0	2	2	2	1	1	1	2	0	2	1	0	0	1	0	1	0	2	2	0	1	0	0
833	0	1	1	0	0	0	2	2	0	0	1	1	2	0	0	1	1	1	1	1	1	0	0	2	0	1	0	2	2	1	1	0	2	1	0	1	2	0	0	0	0	0	1	1	0	0	1	0	0
834	1	2	0	0	0	0	1	2	0	0	1	1	1	0	1	0	0	0	0	2	2	1	0	2	0	2	0	2	2	2	1	1	1	1	1	1	0	0	0	0	0	0	0	2	0	0	0	0	0
835	1	1	1	0	0	0	0	1	2	0	0	0	1	0	1	0	1	2	0	2	2	1	0	2	0	2	0	2	2	2	0	0	0	2	0	2	0	0	0	0	0	0	0	1	0	0	0	0	0
836	1	0	2	0	0	0	2	2	1	0	1	0	2	0	2	0	0	0	0	1	0	0	0	2	0	2	0	2	2	1	1	0	0	1	1	2	1	1	1	0	0	1	1	2	1	1	1	0	1
837	0	1	2	0	0	0	0	0	2	0	0	0	2	0	2	0	1	1	1	1	1	0	0	2	0	2	0	2	2	1	1	1	2	1	0	1	0	0	0	0	0	0	0	1	0	1	0	0	0
838	1	1	1	1	0	1	1	1	2	0	1	1	1	0	2	0	1	0	1	1	1	0	2	0	0	0	0	2	2	2	1	0	1	1	1	1	2	0	0	0	1	0	2	2	0	1	0	0	2
839	1	1	1	0	0	0	1	1	1	1	2	0	1	0	0	0	0	0	0	2	2	0	0	2	0	1	0	1	2	1	1	2	1	0	0	0	2	0	0	2	0	0	0	0	1	1	0	0	1
840	1	1	2	0	0	0	2	2	1	0	1	0	0	0	0	0	0	0	1	1	2	0	0	2	0	2	0	2	2	1	1	0	0	2	1	2	1	0	0	1	0	0	0	1	1	0	0	1	0
841	1	2	1	0	0	0	0	0	2	0	0	1	1	1	0	0	2	1	0	1	1	0	0	2	0	1	0	1	2	1	1	1	1	0	0	1	2	0	0	1	0	0	0	1	0	0	0	0	0
842	0	2	0	0	0	0	1	1	1	0	0	0	0	0	0	0	1	0	1	1	2	0	0	2	0	0	0	1	2	1	0	0	0	2	1	2	2	1	1	1	0	0	0	2	0	0	0	0	0
843	0	1	1	0	1	1	2	2	0	0	0	2	2	0	2	0	2	1	0	2	2	0	0	2	0	1	0	2	2	2	0	1	0	1	1	2	1	0	0	1	0	0	0	0	0	1	0	0	0
844	1	1	1	0	0	0	1	1	2	0	0	0	1	0	1	0	2	2	1	1	2	0	0	2	0	0	0	0	2	1	0	0	2	1	0	2	1	0	0	1	0	1	0	2	1	0	0	0	0
845	1	2	0	0	0	0	1	1	2	0	0	0	1	0	1	0	1	1	1	1	2	0	0	2	0	0	0	1	2	1	0	0	1	2	1	2	2	0	0	1	1	0	0	2	1	0	0	0	2
846	0	2	1	0	0	0	0	1	2	0	0	1	1	0	0	1	1	1	0	2	2	0	0	2	0	0	0	2	2	2	0	0	0	2	0	2	2	0	0	1	0	0	0	2	0	0	1	0	0
847	1	0	2	0	0	0	1	1	2	0	0	0	0	0	0	0	0	0	0	2	1	0	0	2	0	0	0	2	2	2	1	1	2	0	0	1	1	1	0	0	0	0	1	2	1	1	0	0	1
848	0	2	1	0	0	0	1	1	0	0	1	1	1	0	0	0	0	0	1	1	2	0	0	2	0	1	0	2	1	1	1	1	1	2	0	2	1	1	1	0	0	0	0	2	0	0	1	0	0
849	1	1	1	0	0	0	1	1	2	0	0	0	0	0	0	0	2	1	0	2	2	0	0	2	0	0	0	1	2	1	0	0	2	0	0	2	2	1	1	1	0	0	0	1	0	0	0	1	0
850	0	0	2	0	0	0	1	2	1	0	1	1	1	0	0	1	1	1	0	1	1	0	0	2	0	0	0	2	2	2	1	1	1	2	0	2	1	0	0	0	0	1	0	2	0	1	0	0	0
851	1	2	1	0	0	0	1	1	2	0	0	0	0	0	0	0	2	2	0	1	1	0	0	2	0	2	0	2	2	1	2	0	1	1	1	1	2	0	0	1	0	0	1	2	1	1	0	0	0
852	0	2	0	0	0	0	2	2	0	0	1	0	2	0	2	0	1	1	0	2	2	0	1	1	0	0	0	2	2	2	1	1	1	1	0	2	2	0	0	2	1	0	0	2	0	0	1	0	0
853	1	2	1	0	0	0	0	0	2	0	0	0	0	0	0	0	1	0	0	1	1	0	0	2	0	0	0	2	1	1	0	2	2	1	0	2	0	0	0	0	0	0	0	2	0	0	0	0	0
854	0	2	0	0	0	0	2	2	1	0	0	1	1	0	1	0	1	1	0	2	2	0	0	2	0	1	0	1	2	0	0	2	2	0	0	1	1	1	0	1	0	2	0	2	0	0	0	0	0
855	0	1	1	0	1	1	1	2	0	0	1	2	2	0	1	0	0	0	2	0	2	0	1	1	1	1	0	1	2	1	0	1	2	0	0	1	0	0	0	0	0	1	0	2	1	0	0	0	0
856	0	1	2	0	1	1	1	1	2	0	0	2	2	0	2	0	2	1	0	2	2	1	0	2	0	1	0	2	1	1	0	0	0	1	0	1	1	0	0	1	0	1	0	2	0	1	0	0	0
857	0	2	0	0	0	0	2	2	1	0	1	1	2	0	2	0	2	0	0	2	2	0	0	2	0	0	0	2	2	2	0	1	1	2	0	2	1	0	0	1	0	0	2	2	0	1	0	0	0
858	1	1	1	0	1	1	2	2	0	0	0	0	0	0	0	0	2	0	0	2	2	0	0	2	0	0	0	2	1	1	0	0	0	2	0	2	1	0	0	0	0	0	0	2	0	0	0	2	0
859	1	0	2	0	1	1	2	2	0	0	2	1	1	0	2	0	1	1	0	2	2	0	0	2	0	2	0	2	2	2	0	0	0	1	0	1	2	0	0	2	0	0	0	2	0	0	0	1	0
860	1	0	2	0	1	1	2	2	0	0	0	0	1	0	1	0	2	0	1	1	2	0	1	1	0	1	0	2	2	2	0	0	1	0	0	1	2	0	0	0	1	0	0	2	0	1	1	0	1
861	1	0	2	0	0	0	1	1	2	0	1	0	1	0	0	0	2	1	0	2	2	0	0	2	0	0	0	1	2	0	0	0	1	1	0	1	1	0	0	0	0	0	1	1	0	1	0	0	0
862	0	0	2	0	0	0	1	1	2	0	0	0	0	0	0	0	1	1	1	0	1	0	1	1	0	1	0	2	2	2	0	0	1	1	0	2	1	0	0	1	0	0	0	1	0	0	0	0	0
863	1	0	2	0	0	0	1	1	1	1	0	1	2	0	1	1	2	1	0	2	2	0	0	2	0	1	1	2	2	1	1	0	1	1	1	1	2	0	0	1	0	2	0	2	1	0	0	0	0
864	0	1	1	0	1	1	2	2	1	0	1	2	2	0	0	1	2	1	1	1	2	0	0	2	0	1	0	2	2	0	0	1	0	2	2	2	2	0	0	2	1	0	0	0	0	0	1	1	0
865	1	2	0	0	0	0	1	2	2	0	0	0	1	0	0	0	1	0	1	1	2	0	0	2	0	0	1	2	2	1	0	0	1	1	0	1	1	0	0	0	0	0	1	2	1	1	0	0	0
866	0	1	1	0	1	1	2	2	1	0	0	0	0	0	0	0	0	0	1	0	1	0	0	2	0	1	0	2	2	2	1	1	1	1	0	2	2	0	0	2	0	0	0	0	0	0	0	0	0
867	0	1	2	0	0	0	2	2	0	0	1	0	0	0	0	0	2	2	1	1	2	1	0	2	0	2	0	2	0	0	0	0	1	1	1	2	0	0	0	0	0	2	0	2	1	0	0	2	0
868	0	2	1	0	0	0	2	2	1	0	0	1	2	1	1	0	1	0	1	0	1	0	0	2	0	2	0	1	1	1	0	0	1	0	0	1	2	1	1	0	0	1	0	2	1	0	0	1	0
869	1	1	1	0	1	1	2	2	1	0	0	0	1	0	1	0	1	1	1	1	2	0	0	2	0	0	1	2	2	1	0	0	1	1	0	2	2	0	0	2	0	0	2	2	1	1	0	0	1
870	1	0	2	0	0	0	2	2	2	0	0	0	0	0	0	0	0	0	1	1	1	0	1	1	1	1	0	2	2	1	1	0	0	1	0	2	2	0	0	1	0	0	0	2	1	0	0	0	0
871	0	1	1	0	1	1	1	1	2	0	0	1	1	0	0	1	1	0	0	2	2	1	0	2	0	0	0	2	2	2	0	1	2	1	0	1	1	1	0	1	0	1	0	1	0	0	0	0	0
872	0	0	2	0	0	1	2	2	1	0	0	0	0	0	0	0	1	0	1	1	1	1	0	2	0	0	0	2	1	1	0	1	1	1	0	2	2	0	0	1	0	0	0	1	1	1	0	0	0
873	1	1	1	0	0	0	1	1	1	0	1	0	0	0	0	0	2	2	1	1	2	0	1	1	0	0	0	2	2	2	0	2	1	1	0	2	2	0	0	0	0	0	0	1	0	0	0	2	0
874	1	1	2	0	0	0	1	1	1	0	0	0	0	0	0	0	1	0	1	0	1	0	0	2	0	2	0	2	2	2	1	1	2	0	0	1	2	0	0	0	0	0	0	2	1	1	0	0	0
875	0	2	0	0	0	0	2	2	1	0	0	1	2	0	0	1	2	0	1	1	2	0	0	2	0	0	0	2	2	2	1	0	1	1	1	1	2	0	0	0	0	0	0	0	0	0	0	0	0
876	1	1	1	0	1	1	1	1	0	1	1	1	1	0	0	1	2	1	1	1	2	0	0	2	0	2	0	2	2	1	2	2	2	1	1	2	1	0	0	0	0	0	0	2	0	0	0	0	0
877	1	0	2	0	1	1	1	1	1	0	0	1	1	0	1	0	0	0	0	1	1	0	1	1	1	1	0	2	1	1	1	2	2	1	1	2	2	0	1	0	1	0	0	1	0	0	0	0	0
878	0	1	1	1	1	2	0	0	2	0	0	0	1	0	0	0	1	1	2	0	2	0	0	2	0	2	0	2	2	1	2	1	0	1	0	1	0	0	0	0	0	0	1	1	1	1	0	0	0
879	0	1	2	0	1	1	0	1	2	0	0	1	1	0	0	1	0	0	1	1	1	0	0	2	0	2	0	1	2	1	0	1	2	0	0	1	1	0	0	0	0	0	0	2	0	1	0	1	0
880	0	1	2	0	0	0	1	1	2	0	1	0	1	1	0	0	2	2	1	1	2	0	1	1	1	2	0	2	2	2	1	0	0	0	0	1	1	1	0	0	0	0	0	1	0	0	0	0	1
881	1	0	2	0	0	0	1	1	2	0	0	0	0	0	0	0	1	1	0	1	2	0	1	2	0	0	0	2	2	2	0	2	2	1	0	2	0	0	0	1	0	0	0	0	2	0	0	0	0
882	1	2	1	0	0	0	1	1	2	0	0	2	2	1	0	1	0	0	1	1	1	0	0	2	0	1	0	2	2	1	0	1	0	1	0	1	2	0	0	2	0	0	0	1	1	0	1	0	0
883	1	1	2	0	0	0	2	2	1	0	1	0	0	0	0	0	2	1	0	2	2	0	1	1	1	1	0	1	2	1	0	0	0	1	1	1	1	0	0	0	1	1	0	2	0	0	0	1	0
884	1	0	2	0	2	2	1	1	1	0	1	0	0	0	0	0	2	2	0	1	1	0	0	2	0	1	0	1	2	0	1	0	1	2	1	2	1	1	1	0	0	0	0	2	0	0	0	1	0
885	0	0	2	0	2	2	1	1	1	1	0	0	0	0	0	0	1	1	0	2	2	0	0	2	0	0	1	2	2	1	0	0	1	2	1	2	2	0	0	1	0	0	0	1	1	1	0	0	0
886	0	0	2	0	1	1	1	1	1	0	1	0	2	0	1	0	0	0	1	1	1	0	0	2	0	0	0	2	2	2	1	0	2	2	0	2	1	0	0	0	0	0	0	2	0	0	0	0	1
887	0	2	1	0	0	0	0	1	2	0	0	0	0	0	0	0	1	1	2	0	0	0	0	2	0	2	0	2	2	2	0	0	1	2	0	2	0	0	0	1	0	0	0	1	0	0	0	0	0
888	0	2	1	0	0	0	1	1	2	0	0	1	0	0	0	0	1	1	2	0	1	0	0	2	0	0	0	2	2	2	1	0	0	2	0	1	1	0	0	0	0	1	0	1	1	0	0	0	2
889	1	1	1	0	0	0	1	1	1	0	1	0	2	0	1	0	1	1	0	2	2	0	0	2	0	2	0	2	2	1	1	0	0	2	0	2	1	0	0	1	0	0	1	1	1	1	0	0	1
890	0	2	1	0	0	0	0	1	2	0	0	1	0	0	0	0	1	1	1	1	2	0	1	1	0	0	0	1	2	1	1	0	0	1	0	1	1	0	0	1	0	0	1	1	1	2	1	1	0
891	0	1	2	0	0	0	2	2	1	0	1	0	0	0	0	0	1	0	0	2	2	0	1	1	0	2	0	2	2	2	2	0	1	0	0	2	1	0	0	0	0	0	0	2	1	0	0	0	0
892	1	1	2	0	0	0	0	1	2	0	0	1	1	0	1	0	1	0	1	1	2	0	0	2	0	1	0	1	2	1	1	1	2	0	0	2	2	0	0	1	0	0	0	1	0	0	0	0	0
893	1	1	1	0	0	0	0	1	2	0	0	0	1	0	1	0	1	0	0	2	2	1	1	1	0	1	0	2	2	2	0	1	0	2	0	2	1	0	0	0	0	1	0	2	0	1	0	0	0
894	1	1	2	0	0	0	0	0	1	0	1	1	2	0	1	1	2	0	0	2	2	0	0	2	0	2	0	1	2	0	1	1	1	1	0	1	0	0	0	0	0	0	1	2	0	0	0	0	0
895	0	1	1	0	0	0	1	2	2	0	0	0	0	0	0	0	0	0	0	1	1	0	0	2	0	2	0	2	1	1	1	1	2	0	0	1	1	0	0	1	0	0	0	1	0	0	0	1	0
896	1	1	2	0	0	0	0	0	2	0	0	1	1	0	0	1	1	0	2	0	1	0	0	2	0	0	0	1	2	1	1	0	0	1	0	1	0	0	0	1	0	0	0	0	1	1	0	0	0
897	1	0	2	0	0	0	1	1	2	0	0	0	0	0	0	0	1	0	1	1	1	0	0	2	0	1	0	2	1	1	0	1	1	1	0	1	2	0	0	0	0	1	1	2	1	1	0	1	0
898	0	1	2	0	0	0	1	1	1	0	1	0	2	0	2	0	2	1	0	2	2	1	0	2	0	1	0	2	2	1	0	1	2	0	0	0	1	0	0	2	0	0	0	1	1	0	0	0	1
899	0	1	0	0	0	0	1	2	2	0	0	2	2	1	0	1	1	0	0	1	1	0	0	2	0	0	1	2	2	1	0	2	1	1	0	2	2	0	0	0	0	0	0	1	0	1	0	0	0
900	1	1	1	0	0	0	0	0	2	0	0	0	1	0	1	0	2	1	2	0	1	0	0	2	0	0	0	1	2	1	1	0	1	0	0	2	1	0	0	1	0	0	1	2	0	0	0	0	0
901	0	1	1	0	0	0	2	2	1	0	1	0	1	0	1	0	2	2	1	1	2	0	0	2	0	1	0	1	1	1	0	1	0	1	1	2	1	0	0	1	0	0	0	1	0	0	0	0	0
902	0	2	0	0	0	0	1	2	1	0	0	0	0	0	0	0	0	0	0	1	1	0	0	2	0	1	0	1	2	1	0	1	1	1	0	2	1	0	0	0	0	0	0	2	0	1	0	0	1
903	0	0	2	0	0	0	2	2	1	0	1	1	2	0	1	0	0	0	2	0	0	0	0	2	0	0	0	1	2	2	0	1	0	2	0	2	2	0	0	1	0	0	0	2	1	0	0	0	1
904	1	2	1	0	0	0	1	1	2	0	0	0	0	0	0	0	1	1	0	1	1	1	1	1	1	1	0	1	2	0	1	1	1	0	0	1	0	0	0	0	0	0	0	0	0	1	0	0	1
905	1	0	2	0	0	0	1	2	1	0	0	0	0	0	0	0	0	0	2	0	1	0	1	1	0	1	0	2	2	1	1	2	1	1	0	1	1	1	1	0	0	0	0	2	0	0	0	0	0
906	0	1	1	1	0	1	2	2	1	0	1	0	0	0	0	1	1	1	1	0	1	0	1	1	1	2	0	2	2	1	1	0	0	2	0	2	1	0	0	1	1	0	0	2	0	1	0	0	1
907	1	1	1	0	0	0	0	1	2	0	0	1	2	0	1	0	0	1	0	2	2	1	0	2	0	2	0	2	1	0	0	1	2	0	0	1	1	0	0	0	0	0	0	0	1	1	2	0	0
908	0	1	1	0	0	0	2	2	1	0	1	0	1	0	1	0	1	1	0	2	2	0	1	1	1	0	0	2	2	2	0	1	1	1	0	1	0	0	0	0	0	0	0	2	0	0	0	0	0
909	1	2	1	1	0	1	2	2	2	0	0	1	2	0	2	0	1	0	1	1	1	0	0	2	0	2	0	2	2	2	1	1	0	2	1	2	1	0	0	0	1	0	0	2	0	0	0	0	0
910	0	1	0	0	0	0	1	1	0	0	0	0	1	1	0	0	1	0	0	2	2	0	0	2	0	2	0	2	1	0	1	0	1	2	1	2	2	0	0	1	0	0	0	1	0	0	0	0	1
911	0	1	1	0	1	1	1	1	2	0	0	0	1	0	0	0	2	1	0	1	1	0	0	2	0	1	0	2	2	2	0	1	2	2	0	2	0	0	0	0	0	0	0	2	0	0	1	0	0
912	1	1	1	0	1	1	1	2	1	0	1	0	0	0	0	0	0	0	1	1	2	0	0	2	0	0	0	1	2	0	0	0	1	1	0	2	2	0	0	2	0	0	0	1	0	0	0	0	0
913	0	0	2	0	0	0	1	1	1	0	1	0	1	0	1	0	1	1	2	0	1	1	1	1	1	0	0	2	2	2	0	2	1	2	1	2	1	1	0	0	0	1	1	2	0	0	0	0	0
914	1	1	2	0	0	0	2	2	1	0	1	0	1	0	1	0	1	1	1	1	1	0	0	2	0	1	0	2	2	1	1	2	1	1	0	1	1	0	0	0	0	0	0	1	0	0	0	0	1
915	0	0	2	0	1	1	1	1	1	0	0	0	1	0	1	0	2	1	1	1	2	0	0	2	0	1	1	2	2	1	0	1	2	0	0	0	1	0	0	0	0	0	1	2	1	1	0	0	1
916	0	1	2	0	0	0	0	1	2	0	0	0	1	0	1	0	1	0	1	1	1	0	0	2	0	1	0	2	2	2	0	2	2	0	0	1	1	0	0	1	0	0	0	1	1	0	0	0	0
917	1	1	2	0	0	0	1	1	2	0	0	0	0	0	0	0	1	1	1	0	1	0	0	2	0	0	1	2	1	0	0	1	1	1	1	1	2	0	1	1	1	0	1	2	1	1	1	0	0
918	0	2	2	0	0	0	1	1	1	0	1	1	2	0	1	0	0	0	0	2	2	0	1	1	0	1	0	1	2	1	0	2	2	2	1	2	2	0	1	0	1	0	0	0	0	1	0	0	0
919	1	2	1	0	0	0	2	2	1	0	0	1	1	0	1	0	1	0	0	1	1	0	0	2	0	2	1	2	2	1	0	1	1	0	0	1	0	0	0	0	0	0	1	2	1	1	0	0	0
920	1	0	2	0	1	1	1	1	2	0	0	0	1	0	0	0	0	0	0	1	0	0	0	2	0	1	0	2	2	2	1	0	0	2	0	2	0	0	0	0	0	0	0	0	0	0	0	0	0
921	0	2	0	0	0	0	1	1	1	0	1	1	1	0	1	0	1	0	1	1	1	0	1	1	1	1	0	2	2	2	1	2	1	1	0	2	2	0	0	1	0	0	1	2	1	0	0	0	0
922	1	0	2	0	1	1	1	1	1	0	1	0	0	0	0	0	0	0	1	0	1	0	0	2	0	2	0	2	2	1	1	1	1	0	0	1	1	1	1	0	0	2	0	2	1	0	0	0	0
923	0	0	2	0	1	1	2	2	1	0	1	0	0	0	0	0	2	1	1	1	2	0	1	1	0	0	0	1	2	1	0	0	1	1	0	2	0	0	0	0	1	0	0	2	0	1	0	0	0
924	0	1	2	0	1	1	0	1	2	0	0	1	1	0	0	1	2	0	0	2	2	0	0	2	0	0	0	2	2	1	1	1	2	0	0	1	1	1	1	0	1	0	0	1	0	1	0	0	1
925	1	1	2	0	0	0	1	2	2	0	0	0	0	0	0	0	2	0	1	1	2	0	0	2	0	1	0	1	2	0	1	0	0	1	1	1	0	0	0	0	0	0	1	2	1	0	0	0	0
926	0	1	1	0	0	0	1	1	2	0	0	0	2	1	1	0	0	0	0	2	2	0	0	2	0	2	0	1	2	1	0	1	1	0	0	1	2	0	0	1	0	0	1	1	1	0	0	0	0
927	1	1	1	0	0	0	0	2	2	0	1	0	2	0	2	0	0	0	1	0	1	0	0	2	0	2	0	2	1	1	0	0	1	1	0	2	0	0	0	0	0	1	0	1	0	1	0	0	2
928	1	1	1	0	0	0	2	2	1	0	0	0	1	0	1	0	1	1	0	1	1	0	0	2	0	1	1	1	2	0	0	0	0	0	0	1	1	0	0	1	0	0	0	2	1	0	0	0	1
929	1	0	2	0	0	0	0	0	2	0	0	0	0	0	0	0	0	0	1	1	1	0	0	2	0	1	0	1	2	1	0	2	2	0	0	1	0	1	1	0	0	0	0	0	0	0	0	1	0
930	0	1	1	0	0	0	2	2	1	0	0	0	0	0	0	0	1	1	1	1	1	0	0	2	0	0	0	1	2	1	1	0	2	1	0	2	1	0	0	0	0	0	0	1	0	0	0	0	0
931	1	2	1	0	0	0	2	2	1	0	1	0	0	0	0	0	1	0	1	1	1	0	1	1	1	1	0	1	2	1	0	1	1	1	0	2	1	0	0	1	0	0	0	2	0	1	0	0	0
932	1	1	2	0	1	1	2	2	0	0	0	0	0	0	0	0	0	1	1	1	2	0	0	2	0	1	0	2	1	1	1	0	1	0	0	1	2	0	0	0	0	0	0	2	0	1	0	0	0
933	0	2	0	0	0	0	1	2	2	0	0	0	1	0	1	0	1	1	0	1	1	0	2	0	1	1	0	2	1	1	1	0	2	1	0	1	1	0	0	0	1	0	0	0	0	0	0	0	1
934	1	1	1	0	0	0	0	0	2	0	1	0	0	0	0	0	1	1	1	1	2	1	0	2	0	2	0	1	2	0	0	1	1	0	0	1	1	0	0	0	0	0	0	1	0	0	0	0	0
935	1	2	1	0	0	0	2	2	0	0	1	0	0	0	0	0	0	0	1	1	2	1	0	2	0	1	0	2	2	2	0	1	2	0	0	1	2	0	0	0	0	2	0	2	0	0	0	0	0
936	1	1	1	0	1	1	0	1	2	0	0	0	1	0	1	0	1	1	1	0	0	1	0	2	0	0	0	2	0	0	0	0	0	1	1	1	1	0	0	0	0	0	0	1	0	0	0	0	0
937	0	0	1	0	0	0	0	1	2	0	0	1	1	0	0	1	2	0	0	2	2	0	0	2	0	1	0	2	2	2	0	1	0	1	1	2	1	0	0	1	0	0	0	1	0	1	0	1	0
938	0	0	2	0	0	0	2	2	0	0	0	0	0	0	0	0	0	0	2	0	0	0	0	2	0	2	0	2	2	2	0	2	2	0	0	1	2	0	0	1	0	1	0	2	0	2	0	0	0
939	0	1	1	0	0	0	1	2	1	0	1	0	0	0	0	0	1	1	0	1	2	0	0	2	0	0	1	2	2	1	0	0	1	2	2	2	1	1	1	0	0	0	0	2	0	0	0	0	0
940	0	1	1	0	0	0	1	1	2	0	0	1	1	0	1	0	1	0	1	1	1	0	0	2	0	0	1	1	2	0	0	0	0	2	0	2	1	0	0	1	0	1	0	2	1	1	0	1	0
941	0	0	2	0	2	2	1	1	1	0	1	2	2	0	2	0	2	2	1	1	2	1	1	1	1	1	0	1	2	0	0	0	0	2	0	2	1	0	0	1	0	0	0	2	0	1	0	0	1
942	1	2	1	0	0	0	1	2	2	0	0	1	1	0	1	0	1	1	0	1	1	0	0	2	0	1	1	2	2	1	1	1	1	2	0	2	1	0	0	1	0	0	0	1	0	0	0	0	0
943	0	1	2	0	0	0	1	1	2	0	0	1	2	0	1	1	2	0	0	2	2	1	0	2	0	2	0	1	1	1	0	0	1	1	0	2	0	1	1	0	0	0	0	1	0	1	0	0	0
944	1	1	2	0	0	0	0	0	2	0	0	0	1	0	1	0	1	1	1	0	0	0	0	2	0	1	1	2	2	1	0	0	1	1	0	2	1	0	0	2	0	0	1	1	1	1	0	2	0
945	1	1	1	0	1	1	0	0	2	0	0	0	1	0	1	0	0	0	1	1	2	0	1	1	0	0	0	2	2	2	0	1	1	0	0	1	2	0	0	1	0	0	0	1	1	0	0	0	0
946	1	0	2	0	1	1	1	1	1	0	1	1	1	0	2	0	1	1	0	1	2	1	0	2	0	1	0	2	2	2	1	2	1	0	0	1	1	0	0	0	0	0	1	1	1	0	0	1	0
947	1	1	1	0	0	0	0	0	1	0	0	0	1	0	0	0	1	0	1	1	1	0	0	2	0	1	0	2	2	2	0	0	1	1	0	1	2	1	1	1	0	0	0	0	2	0	0	0	0
948	1	1	1	0	0	0	2	2	0	0	2	1	1	0	1	0	2	1	0	2	2	1	0	2	0	1	0	1	2	1	0	1	1	2	1	2	2	0	0	0	0	0	0	1	0	0	0	0	0
949	0	2	0	0	0	0	0	0	2	0	0	0	1	0	1	0	2	1	2	0	1	1	0	2	0	2	0	1	2	1	0	0	1	2	0	1	2	0	0	1	0	0	0	1	0	0	0	0	0
950	0	1	1	0	0	0	2	2	1	0	1	0	0	0	0	0	1	1	2	0	1	0	0	2	0	2	0	2	2	1	1	1	0	2	1	2	1	0	0	0	0	0	1	2	1	1	1	0	0
951	0	1	1	0	0	0	1	2	1	0	1	0	1	0	1	0	0	0	0	2	2	0	0	2	0	0	0	2	2	1	1	1	1	0	0	1	1	0	0	1	0	0	0	1	0	0	0	0	1
952	1	1	1	0	0	0	1	1	1	1	2	1	2	0	1	0	1	1	1	0	0	0	1	1	1	1	0	2	2	2	0	1	0	2	1	2	1	1	1	0	0	1	0	2	1	0	0	0	1
953	0	0	2	0	1	1	1	2	2	1	0	1	1	0	0	1	1	0	1	1	2	1	0	2	0	1	0	1	2	1	1	0	1	1	0	2	0	0	0	0	0	0	0	2	0	0	1	0	0
954	1	1	2	0	0	0	2	2	1	0	1	0	0	0	0	0	1	1	0	2	2	0	0	2	0	0	0	2	1	0	0	2	2	0	0	1	1	0	0	0	0	0	0	2	0	1	0	0	0
955	1	1	2	0	0	0	2	2	0	0	0	0	0	0	0	0	1	0	1	1	1	0	1	1	0	1	0	1	2	0	0	0	1	1	0	1	1	1	1	0	0	0	1	1	0	1	0	0	0
956	0	1	1	1	0	1	2	2	0	0	1	1	2	0	1	0	2	0	1	1	1	0	1	1	1	0	0	2	1	1	0	0	0	2	0	2	2	0	1	1	1	0	0	0	0	1	0	0	0
957	0	0	2	0	1	1	2	2	1	0	0	2	2	0	2	0	2	2	1	1	2	0	0	2	0	1	1	2	2	1	0	1	1	1	0	1	0	0	0	0	0	0	0	1	0	0	0	0	0
958	1	1	1	0	0	0	1	1	1	0	0	1	1	0	1	0	0	0	1	1	1	0	0	2	0	2	0	2	2	2	0	0	2	1	0	2	1	1	1	0	0	1	0	1	0	0	0	0	0
959	0	2	1	0	0	0	1	1	1	0	1	0	0	0	0	0	2	2	1	1	2	0	0	2	0	2	0	1	2	1	0	0	1	2	1	1	1	0	0	0	0	0	0	0	0	0	0	0	0
960	0	2	1	0	0	0	2	2	0	0	1	0	2	0	1	0	1	0	1	0	1	0	0	2	0	1	0	2	2	1	1	2	2	0	0	1	1	0	0	2	0	0	0	0	0	0	0	0	0
961	0	2	0	0	0	0	0	1	2	0	0	0	0	0	0	0	1	0	1	0	2	0	0	2	0	1	0	1	2	1	0	0	0	1	0	1	1	0	0	0	0	0	0	2	1	1	0	0	0
962	0	1	1	0	0	0	1	1	2	0	0	0	0	0	0	0	1	1	1	1	1	0	2	0	0	1	0	1	2	1	0	2	1	0	0	1	1	0	0	2	0	0	1	2	1	1	0	0	0
963	0	1	2	0	0	0	0	0	2	0	0	0	1	0	1	0	1	0	1	1	2	0	1	1	0	1	0	2	2	1	1	0	0	2	1	2	1	0	0	0	0	0	1	1	0	1	0	0	0
964	0	2	0	0	0	0	1	2	1	0	1	1	1	0	0	1	0	0	1	1	1	0	0	2	0	1	0	2	2	1	1	2	1	2	1	2	2	0	0	1	0	0	0	1	0	0	0	0	0
965	0	1	2	0	0	0	0	0	2	0	0	1	1	0	0	1	0	0	0	2	2	0	1	1	0	2	0	2	2	2	0	1	1	1	0	2	1	1	1	0	0	0	0	2	0	1	1	1	0
966	0	1	1	0	1	1	1	2	2	0	0	0	1	0	1	0	2	2	1	1	1	0	0	2	0	1	0	1	2	1	1	0	0	1	1	2	1	0	0	1	0	0	0	1	0	0	0	0	0
967	0	1	1	0	1	1	1	1	2	0	0	1	1	0	1	0	2	0	1	1	2	0	0	2	0	0	0	1	1	1	0	0	1	2	0	2	1	0	0	0	0	0	1	1	0	1	0	0	0
968	1	1	1	0	0	0	2	2	1	0	0	1	1	0	0	1	0	0	2	0	0	0	0	2	0	1	0	2	0	0	0	1	1	1	1	2	2	0	0	1	1	0	1	1	1	0	1	0	0
969	1	1	0	0	0	0	1	2	2	1	0	0	0	0	1	0	1	0	1	0	1	0	0	2	0	1	0	2	1	1	1	1	2	1	0	2	2	0	0	1	1	0	0	1	0	0	0	0	1
970	0	1	1	0	0	1	1	1	2	0	0	1	1	0	0	0	2	0	0	1	1	0	1	1	0	1	0	2	2	2	0	2	2	0	0	0	1	1	1	0	0	0	0	2	0	1	0	0	0
971	0	1	1	0	1	1	0	0	2	0	0	0	0	0	0	0	0	0	0	2	2	0	1	1	1	1	0	1	1	1	1	1	1	1	0	2	0	0	0	0	0	0	1	2	0	2	0	0	1
972	1	2	1	0	0	0	0	2	2	0	1	0	0	0	1	0	0	0	1	1	2	1	0	2	0	0	0	2	2	1	1	1	2	0	0	0	0	0	0	0	0	0	0	2	0	1	0	0	0
973	1	2	0	0	0	0	1	2	0	0	1	0	1	1	0	0	2	0	0	2	2	0	1	1	0	1	0	0	1	0	0	0	0	2	2	2	2	0	0	1	0	0	0	2	1	0	0	0	1
974	0	1	1	0	0	0	1	1	1	0	0	0	1	0	1	0	2	0	1	1	2	0	1	1	0	2	0	2	1	1	0	0	1	1	0	1	1	0	0	0	0	0	0	2	1	1	0	0	1
975	0	0	2	0	0	0	2	2	1	0	0	0	1	1	0	0	0	0	1	1	2	1	0	2	0	1	0	2	1	1	0	0	0	2	1	2	1	0	0	1	0	0	0	0	0	0	1	0	1
976	0	2	0	0	0	0	1	1	0	1	2	0	0	0	0	0	2	2	1	1	2	0	0	2	0	1	0	0	1	0	0	0	1	0	0	1	1	0	0	1	0	0	0	1	0	0	0	0	1
977	0	2	1	0	0	0	0	0	2	0	0	1	1	0	0	1	0	0	2	0	1	0	1	1	0	0	1	1	2	0	0	0	1	2	1	1	1	1	1	0	1	0	1	2	1	1	0	1	1
978	0	2	1	0	0	0	2	2	1	0	0	2	2	0	1	1	1	0	0	1	1	0	0	2	0	2	0	2	2	1	2	0	0	1	1	2	1	1	1	0	0	1	0	2	1	0	1	0	0
979	1	1	1	0	0	0	2	2	0	0	1	1	2	0	1	1	1	1	1	0	1	0	0	2	0	1	0	2	2	2	1	1	1	1	0	2	1	0	0	1	0	0	0	1	1	0	0	0	1
980	1	1	1	0	1	1	1	0	2	0	0	0	0	0	0	0	0	0	2	0	1	0	0	2	0	0	0	2	2	1	1	1	1	2	1	2	1	0	0	1	0	1	1	2	1	1	0	0	0
981	1	1	2	0	0	0	1	2	2	0	0	0	1	0	1	0	1	0	1	1	1	0	0	2	0	2	0	1	2	0	1	0	1	1	0	1	1	0	0	0	0	0	0	1	0	1	0	0	0
982	0	1	1	0	0	0	2	2	1	0	0	0	0	0	0	0	1	1	0	1	1	0	1	1	0	0	0	2	2	2	0	1	1	2	1	2	1	0	0	1	0	0	0	2	0	1	0	0	0
983	1	0	2	0	0	0	1	1	2	0	0	0	2	0	2	0	1	0	1	1	2	0	1	1	0	1	1	2	2	1	0	0	0	2	0	2	1	0	0	0	0	0	0	2	1	1	1	0	0
984	1	1	1	0	1	1	1	1	1	0	0	0	2	0	1	0	1	1	1	0	2	0	1	1	1	1	0	1	2	0	1	0	2	1	0	1	1	0	0	0	0	0	0	1	0	0	0	1	1
985	1	2	1	0	0	0	2	2	0	0	1	0	1	0	1	0	2	2	1	1	2	0	0	2	0	1	0	2	2	2	1	1	1	1	0	2	1	0	1	0	1	0	0	1	0	0	0	0	1
986	0	2	1	0	0	0	0	1	2	0	0	1	1	0	0	0	1	0	0	2	2	0	1	1	1	0	0	2	2	2	1	0	2	2	0	2	1	0	0	0	0	0	1	1	1	1	0	1	0
987	0	2	1	0	1	1	1	2	1	0	1	0	1	1	0	0	1	1	0	2	2	0	0	2	0	2	0	1	2	1	0	1	1	0	0	1	2	0	1	0	1	0	0	1	0	1	0	1	0
988	1	1	1	0	0	0	0	0	2	0	0	1	2	0	2	0	2	0	0	2	2	0	1	1	0	2	0	2	2	2	0	0	2	0	0	2	2	0	0	0	0	0	0	1	0	0	1	0	0
989	0	1	2	0	0	0	1	1	2	0	0	0	0	0	0	0	0	1	0	2	2	0	0	2	0	1	0	2	2	1	1	1	2	0	0	2	1	1	1	0	0	0	1	2	0	0	0	0	0
990	1	0	1	0	0	0	1	1	1	0	1	0	0	0	0	0	0	0	0	2	2	0	0	2	0	0	0	2	2	2	0	0	1	1	1	1	1	0	0	1	0	1	1	2	0	0	0	0	0
991	1	2	1	0	0	0	2	2	1	1	0	1	2	0	1	0	1	0	1	0	1	0	0	2	0	0	0	2	2	2	0	1	2	0	0	1	1	0	0	0	0	0	0	2	0	2	0	0	0
992	0	1	2	0	0	0	1	1	1	0	1	0	0	0	0	0	1	0	1	1	1	0	0	2	0	1	0	1	1	1	0	0	1	0	0	2	1	0	0	2	0	0	1	1	1	0	0	0	1
993	0	1	2	0	0	0	1	1	2	0	0	0	2	0	2	0	0	1	1	1	2	0	0	2	0	0	1	1	1	0	0	0	0	1	1	1	1	0	0	1	0	0	2	2	0	1	0	1	1
994	1	0	2	0	1	1	0	0	2	0	0	1	1	0	0	1	2	0	1	1	1	0	0	2	0	1	0	2	2	2	0	1	1	1	0	2	2	1	1	0	1	1	0	2	1	1	0	0	0
995	0	1	1	0	1	1	2	2	1	0	0	0	1	1	0	0	1	0	1	0	1	0	1	1	0	2	0	2	1	1	0	0	1	1	1	2	1	0	0	0	0	0	0	2	1	1	0	0	0
996	0	1	1	0	0	0	2	2	1	0	0	0	1	0	1	0	0	1	0	2	2	0	0	2	0	1	0	2	2	2	0	0	2	0	0	1	0	0	0	1	0	2	0	2	0	0	0	0	0
997	0	0	2	0	0	0	2	2	1	0	0	0	1	0	1	0	2	1	0	2	2	0	1	1	1	1	0	2	2	2	0	1	1	1	0	1	1	0	0	0	0	0	1	1	1	2	0	0	0
998	1	1	1	0	0	0	1	1	2	0	0	0	1	0	1	0	0	0	1	1	2	0	1	2	0	0	0	2	2	2	1	0	0	1	0	2	2	0	0	1	0	0	0	2	0	0	0	0	0
999	1	1	1	0	0	0	1	1	1	0	0	0	0	0	0	0	2	1	1	1	2	0	1	1	1	1	0	1	2	1	0	0	2	1	0	2	1	0	0	0	1	0	0	1	0	1	0	0	0
1000	0	1	1	0	0	0	1	1	1	0	0	0	0	0	0	0	0	0	1	1	2	1	0	2	0	0	0	1	2	0	1	0	0	2	2	2	1	0	0	1	0	0	0	2	0	2	0	0	0
[truncated: 252 more columns]
