# Supplementary material for: KNN-MDR: a learning approach for improving interactions mapping performances in genome wide association studies
Source: BMC Bioinformatics. 2017 Mar 21;18:184. doi: 10.1186/s12859-017-1599-7 (PMC5361736; doi:10.1186/s12859-017-1599-7)
Supplement: Supplementary file 6 — The data set(s) supporting the results of Table 4. (ZIP 7095 kb) [file 12859_2017_1599_MOESM6_ESM.zip › 100 simulations/S53/mkallsimul.dat]

1	1	1	0	0	0	1	1	1	1	0	1	0	1	0	0	1	0	1	0	2	1	1	0	1	0	1	1	1	2	2	0	0	0	1	2	1	1	0	0	1	1	0	0	1	0	1	0	0	0
2	0	2	0	0	0	1	2	2	0	1	1	1	2	0	1	0	0	1	0	1	1	1	2	2	0	0	1	1	1	0	0	1	1	0	0	2	2	0	0	1	0	0	0	0	0	1	1	0	1
3	1	1	0	0	0	2	1	1	1	0	1	0	0	0	0	0	0	0	1	1	2	0	1	1	0	1	2	0	1	1	0	2	2	0	1	1	2	0	0	0	1	2	2	2	0	1	0	0	1
4	0	1	0	0	0	2	1	1	1	0	0	1	1	0	1	0	0	1	0	2	2	0	2	2	0	1	2	1	2	2	1	1	1	2	1	1	1	0	0	0	2	0	0	2	0	0	0	0	0
5	1	1	0	0	0	0	1	1	1	0	0	0	1	0	0	1	0	0	2	0	0	0	2	2	0	0	1	0	2	2	0	0	0	1	0	2	2	1	1	0	0	0	0	2	0	1	0	0	0
6	0	1	0	0	0	0	1	1	1	0	0	0	1	0	1	0	0	1	2	0	0	0	2	2	0	1	2	0	2	2	1	1	0	0	1	2	1	1	0	0	0	0	2	2	0	0	0	0	1
7	1	1	0	0	0	0	0	1	1	0	0	1	1	0	1	0	0	1	0	2	2	0	2	2	0	1	2	0	2	2	0	0	2	1	2	1	2	0	0	1	0	2	2	2	1	1	0	0	1
8	1	1	0	0	0	1	0	2	0	0	1	0	1	0	0	1	0	1	0	2	2	2	2	2	0	0	1	0	2	2	1	1	2	0	0	2	1	0	0	1	1	1	1	2	0	1	0	0	1
9	1	0	0	0	0	1	1	1	2	0	0	0	0	0	0	0	0	1	0	1	1	1	1	1	1	2	2	0	2	2	0	1	1	0	1	1	1	0	0	0	0	0	0	0	0	1	0	0	1
10	0	1	0	0	0	0	1	1	1	0	1	1	2	0	1	1	0	1	1	1	1	0	2	2	0	1	2	0	2	2	0	1	1	0	1	1	1	0	0	0	1	0	2	2	0	0	0	0	0
11	1	1	0	0	0	1	0	0	2	0	0	2	2	1	1	0	0	1	1	1	2	0	2	2	0	1	2	0	2	2	0	2	2	0	1	1	1	0	0	0	2	1	1	1	1	0	0	0	2
12	0	2	0	0	0	0	2	2	0	0	0	0	1	0	1	0	0	1	0	1	1	0	1	1	0	0	1	1	2	1	1	1	0	1	0	2	1	1	1	0	1	0	1	2	1	0	0	0	0
13	1	0	0	0	0	1	0	1	1	0	0	0	0	0	0	0	0	0	0	2	2	0	2	2	0	2	1	2	1	1	1	1	1	1	0	2	0	1	1	0	1	0	0	2	0	1	0	0	1
14	0	2	0	0	0	1	1	1	1	0	1	0	0	0	0	0	0	1	1	1	1	1	0	0	1	1	2	0	2	2	0	2	1	1	0	2	2	0	0	2	0	1	1	1	1	1	1	0	1
15	1	1	0	0	0	1	0	1	0	0	1	0	0	0	0	0	0	0	0	1	1	1	2	2	0	0	0	1	1	1	0	0	0	0	0	1	2	0	0	0	1	1	1	2	1	1	0	1	0
16	1	1	0	0	0	2	1	2	0	0	0	1	2	0	1	0	0	1	2	0	1	0	2	2	0	1	1	1	2	1	1	2	2	0	1	1	2	0	0	1	1	0	1	1	0	1	0	0	0
17	1	1	0	0	0	1	1	1	1	1	1	0	1	0	0	1	0	1	0	2	2	1	2	2	0	0	2	0	2	2	1	1	1	0	0	2	1	1	0	1	0	0	0	1	1	0	0	0	1
18	1	0	0	0	0	2	2	2	0	0	0	0	0	0	0	0	0	0	0	2	2	0	2	2	0	1	2	0	2	2	0	1	1	0	0	2	2	1	1	1	0	1	1	1	1	0	0	0	2
19	0	1	0	0	0	1	1	1	0	0	0	1	2	0	1	1	0	1	0	2	2	0	1	1	0	1	1	0	1	1	0	0	1	1	0	2	0	0	0	0	2	0	0	2	0	0	0	0	1
20	1	0	0	0	0	2	1	2	0	0	0	0	2	0	2	0	0	0	1	0	2	0	2	2	0	1	2	0	2	2	2	1	1	1	0	2	2	0	1	1	0	0	1	2	1	0	1	0	1
21	0	1	1	0	0	2	1	1	2	0	0	0	0	0	0	0	0	1	0	1	1	0	2	2	0	0	1	1	2	1	2	1	1	1	0	2	0	0	0	0	2	0	1	2	1	0	0	0	1
22	1	1	0	0	0	1	2	2	0	0	0	0	0	0	0	0	0	2	0	2	2	1	2	2	0	1	0	0	1	1	0	1	0	0	0	2	2	0	1	1	0	0	0	0	0	0	0	0	2
23	0	1	0	0	0	1	0	1	1	0	0	0	0	0	0	0	0	1	1	1	2	0	2	2	0	2	1	2	1	1	0	1	1	0	1	1	1	0	0	1	1	1	1	1	1	0	0	0	1
24	0	1	1	0	0	2	1	1	0	0	0	1	0	0	0	0	1	1	0	1	1	0	1	1	0	1	2	0	2	2	1	1	0	2	1	1	1	0	0	1	1	1	1	2	0	0	0	0	2
25	1	1	1	0	0	2	1	1	1	1	2	0	0	0	0	0	0	1	0	2	2	1	1	1	1	1	0	0	1	2	0	0	0	0	0	2	2	0	0	1	0	0	1	2	2	1	0	0	1
26	1	0	0	0	0	2	1	1	1	1	0	0	1	0	1	0	0	1	1	1	2	0	2	2	0	1	2	1	2	2	0	1	0	1	0	2	2	0	1	1	0	1	1	1	1	1	1	1	1
27	1	2	0	0	0	0	2	2	0	0	1	0	2	0	1	0	1	1	1	1	1	0	1	1	0	0	0	0	1	1	0	0	0	1	2	1	2	0	0	1	1	0	0	1	0	1	0	0	0
28	1	1	0	0	0	0	1	1	1	0	0	0	1	0	1	0	0	0	1	1	2	1	2	2	0	1	0	1	1	1	0	1	1	0	0	2	1	1	1	0	1	1	1	2	0	1	0	0	0
29	1	2	0	0	0	0	1	1	1	0	1	0	0	0	0	0	0	1	0	2	2	1	2	2	0	2	2	0	2	2	0	1	1	0	0	2	1	1	0	0	1	0	0	1	1	1	0	0	0
30	0	1	0	0	0	1	2	2	0	0	1	0	0	0	0	0	0	1	1	1	2	0	2	2	0	1	2	0	2	2	1	0	0	0	0	2	1	0	0	0	1	1	1	2	1	0	0	0	1
31	1	1	1	1	1	1	2	2	0	0	0	0	0	0	0	0	0	0	0	1	1	1	1	1	1	1	1	0	2	2	0	0	1	0	0	2	2	0	0	1	1	0	2	2	1	0	1	0	1
32	1	1	0	0	0	2	0	0	1	0	1	0	0	0	0	0	0	1	1	1	1	1	1	2	0	0	0	1	1	1	0	1	1	0	1	1	2	0	0	1	0	1	1	1	1	1	0	0	1
33	0	2	1	0	0	1	1	2	0	0	0	0	1	0	1	0	0	0	1	1	1	0	2	2	0	1	1	2	2	2	2	2	1	0	1	1	1	0	0	1	1	0	0	1	0	0	0	0	1
34	1	1	0	0	0	0	2	2	1	0	0	0	0	0	0	0	0	1	0	1	1	0	2	2	0	2	2	2	2	2	1	2	2	0	1	1	2	0	0	1	1	1	1	1	1	1	0	0	1
35	0	1	1	1	1	1	0	1	0	0	1	1	2	0	2	0	0	1	0	2	2	0	1	1	0	1	1	1	1	1	1	2	2	0	0	2	1	0	0	0	1	0	0	2	0	0	0	0	1
36	0	0	0	0	0	2	2	2	0	0	1	0	1	0	1	0	0	0	0	2	2	1	2	2	0	0	2	0	2	2	0	1	1	0	1	1	2	0	0	2	0	0	0	2	0	2	0	0	2
37	0	0	0	0	0	2	1	2	0	0	0	0	1	0	0	0	1	1	0	2	2	1	2	2	0	0	1	0	2	2	0	0	2	1	2	1	1	0	0	1	1	1	1	2	0	1	0	1	1
38	1	1	0	0	0	1	1	1	1	0	0	1	2	0	1	0	0	0	0	1	1	0	2	2	0	0	2	0	1	1	1	0	0	0	0	2	2	1	1	1	0	0	0	2	0	1	0	0	1
39	1	1	0	0	0	1	1	1	1	0	1	1	1	0	1	0	0	1	1	0	2	0	2	2	0	1	2	2	2	2	0	1	1	1	0	2	2	1	1	0	1	1	0	0	0	0	0	0	0
40	1	1	0	0	0	1	2	2	0	0	1	1	1	0	1	0	0	0	0	2	2	0	2	2	0	2	1	2	2	2	1	1	1	0	1	1	2	0	0	2	0	0	0	1	0	1	0	0	1
41	1	0	0	0	0	2	0	1	1	0	1	0	1	0	0	0	0	0	1	1	2	1	0	1	0	0	0	1	2	2	1	1	0	0	0	2	0	0	0	0	1	0	0	2	0	1	0	0	1
42	1	0	1	0	1	1	0	0	2	0	0	0	0	0	0	0	0	1	1	1	1	0	1	1	0	0	2	0	2	2	1	0	0	0	0	2	1	0	0	1	1	1	1	2	0	0	0	0	1
43	1	1	0	0	0	2	0	0	2	0	0	1	1	0	1	0	0	0	0	2	1	0	2	2	0	1	2	0	2	2	0	0	0	0	0	2	1	0	0	0	1	0	0	1	0	1	0	0	2
44	0	2	1	0	0	1	2	2	0	0	0	0	0	0	0	1	0	0	0	2	2	2	0	1	1	1	1	0	1	1	0	0	0	0	1	1	2	0	0	0	1	0	1	1	1	0	1	1	2
45	0	1	0	0	0	1	2	2	0	0	0	0	1	0	0	0	0	0	1	1	1	0	1	1	0	0	1	0	2	2	0	1	1	2	2	1	2	0	0	1	0	0	0	2	0	1	0	1	0
46	0	2	0	0	0	1	2	2	1	0	0	0	0	0	0	0	0	1	1	1	2	0	2	2	0	1	1	0	2	2	0	1	0	1	1	1	2	0	0	2	0	0	0	2	1	0	0	0	0
47	0	1	0	0	0	1	1	2	0	0	0	1	2	1	0	0	0	2	1	1	2	0	2	2	0	0	2	0	2	2	0	1	1	1	1	1	0	0	0	1	1	1	1	2	1	1	0	0	1
48	1	0	0	0	0	2	1	1	1	0	1	1	2	0	1	1	0	2	1	1	2	0	2	2	0	1	1	0	2	2	0	1	1	0	0	2	2	0	0	1	0	0	1	2	2	1	0	0	2
49	1	1	1	1	1	2	0	0	1	0	0	0	0	0	0	0	0	0	0	0	0	0	2	2	0	1	1	0	1	1	1	2	2	1	1	0	1	0	0	0	2	0	1	1	1	0	0	0	1
50	1	2	0	0	0	0	1	1	1	0	0	0	1	0	1	0	0	0	1	1	1	1	2	2	0	0	2	1	1	1	1	1	1	0	1	1	1	0	0	1	1	1	0	0	0	0	1	1	2
51	1	1	0	0	0	2	2	2	0	0	1	1	2	0	2	0	0	1	1	1	2	0	2	2	0	1	2	0	2	2	0	1	1	0	0	2	0	0	0	0	2	0	1	2	2	0	1	1	2
52	1	1	0	0	0	1	1	1	1	0	0	1	0	0	0	0	0	0	0	2	2	1	2	2	0	1	1	1	2	2	0	1	2	0	1	1	0	0	0	0	1	1	0	1	0	1	0	0	1
53	0	1	0	0	0	2	1	1	0	0	0	0	0	0	1	0	0	0	1	0	0	0	2	2	0	1	0	0	2	1	0	1	0	1	0	2	0	0	0	0	2	0	2	2	0	0	0	0	1
54	1	0	0	0	0	1	2	2	0	0	0	0	0	0	0	0	1	1	0	2	2	0	1	1	0	0	2	0	2	1	0	2	2	0	2	0	1	0	0	0	1	0	0	0	0	1	1	0	1
55	1	0	0	0	0	2	1	2	0	0	1	0	1	0	1	0	0	1	1	1	1	0	1	1	0	1	0	1	1	0	1	1	0	0	2	0	1	1	1	0	1	2	2	2	0	1	0	1	1
56	1	1	0	0	0	1	1	1	1	0	1	0	1	0	0	1	0	0	1	1	2	1	2	2	0	0	0	1	2	2	1	1	1	1	1	1	1	0	0	0	2	0	0	1	0	0	1	0	1
57	0	0	1	0	1	1	2	2	0	0	2	1	1	0	1	0	0	0	1	1	2	0	1	1	1	2	2	1	1	1	0	2	1	1	0	2	2	0	1	1	0	1	0	0	0	0	0	0	2
58	1	2	0	0	0	0	1	1	1	1	0	1	1	0	1	0	0	0	0	1	1	0	1	1	0	1	1	0	2	2	0	0	1	0	1	2	2	0	0	1	0	0	0	0	0	1	0	0	1
59	1	2	0	0	0	0	2	2	1	0	0	1	1	0	1	0	0	1	1	1	1	0	2	2	0	1	1	1	2	2	0	1	0	2	1	1	2	0	0	0	1	1	1	2	0	0	0	0	1
60	0	1	0	0	0	1	2	2	0	0	0	0	1	0	1	0	0	0	1	1	1	0	1	1	0	1	2	1	2	2	0	2	2	0	1	1	2	0	0	1	1	1	0	1	0	1	0	2	2
61	0	2	0	0	0	0	2	2	1	0	1	1	1	0	1	0	0	1	0	2	2	0	1	1	0	1	2	0	2	2	1	1	2	1	2	1	2	0	0	1	0	0	0	1	0	0	0	0	0
62	0	1	0	0	0	1	1	1	1	0	0	0	0	0	0	0	0	0	0	2	2	0	1	1	0	0	2	0	2	2	1	2	2	0	2	0	1	0	0	0	2	0	1	2	1	0	1	0	1
63	0	1	0	0	0	1	2	2	0	0	2	0	0	0	0	0	0	0	0	2	2	1	1	1	1	0	2	1	2	2	2	1	1	2	1	2	2	0	0	0	2	1	1	2	1	0	0	0	1
64	1	2	0	0	0	1	1	1	1	1	0	0	0	0	0	0	0	1	0	2	2	0	2	2	0	1	1	0	2	2	0	0	0	0	0	2	2	0	0	2	0	0	0	1	0	0	0	0	1
65	1	1	0	0	0	1	1	1	1	0	0	0	0	0	0	0	0	0	1	1	2	0	2	2	0	1	1	1	1	2	1	1	1	0	1	1	1	1	1	0	1	1	1	2	1	1	1	0	1
66	0	1	0	0	0	2	1	1	1	0	0	0	1	0	0	1	0	1	2	0	2	0	2	2	0	1	2	0	2	2	0	1	1	0	1	1	2	1	1	0	0	1	1	2	1	0	0	0	0
67	0	0	0	0	0	2	1	2	0	0	0	0	0	0	0	0	0	0	1	1	1	1	2	2	0	2	1	0	2	2	0	0	1	1	1	2	2	0	0	1	0	1	1	2	2	2	0	0	1
68	1	1	0	0	0	1	1	2	0	0	0	0	1	0	0	0	0	0	1	1	2	0	2	2	0	2	0	2	1	2	1	2	2	0	0	2	0	0	0	0	2	1	0	0	0	0	0	0	1
69	0	0	0	0	0	2	2	2	0	0	1	1	1	0	1	0	0	0	0	2	2	0	2	2	0	2	2	0	2	2	1	1	1	1	1	1	0	0	0	0	2	0	0	1	0	0	0	0	1
70	1	0	0	0	0	2	2	2	0	0	1	1	1	0	1	0	0	0	1	1	2	0	2	2	0	1	2	0	2	2	1	1	0	2	0	2	2	1	1	1	0	1	1	1	1	1	0	0	1
71	1	0	0	0	0	2	1	2	0	0	1	0	0	0	0	0	0	2	0	2	2	0	2	2	0	0	1	0	2	2	0	2	2	0	1	1	1	1	1	0	0	2	2	2	1	1	0	0	0
72	1	1	0	0	0	1	2	2	0	0	0	0	1	0	2	0	0	0	2	0	1	0	2	2	0	2	2	1	1	1	1	1	1	1	1	1	2	0	0	2	0	1	1	2	1	0	0	1	0
73	1	1	0	0	0	2	1	2	0	0	0	0	0	0	0	0	0	1	0	2	2	1	2	2	0	2	2	0	2	2	1	1	1	1	0	2	0	0	0	0	1	0	0	0	1	1	0	0	0
74	0	1	0	0	0	1	2	2	0	0	0	1	1	0	1	0	0	1	1	1	2	1	2	2	0	0	1	0	2	2	1	1	1	0	0	2	0	0	0	0	2	0	0	1	0	1	0	0	0
75	0	1	0	0	0	2	1	1	0	1	2	2	2	0	2	0	0	0	0	2	2	0	2	2	0	0	1	1	2	2	1	1	1	1	0	2	2	0	0	1	1	1	1	2	1	0	0	0	1
76	0	1	0	0	0	1	1	1	1	0	0	0	1	0	1	0	0	1	1	1	1	0	2	2	0	1	1	1	2	2	1	0	0	0	0	2	0	0	0	0	2	0	0	2	0	2	1	0	1
77	0	1	0	0	0	2	0	0	2	0	0	0	0	0	0	0	0	0	0	2	2	0	2	2	0	1	2	0	2	1	0	1	1	2	2	1	2	0	1	1	0	0	0	1	1	1	0	0	1
78	1	2	0	0	0	1	1	1	1	0	0	0	2	0	1	1	0	1	0	2	2	1	2	2	0	0	2	0	2	2	2	1	0	1	1	1	0	0	0	0	2	1	1	2	0	1	0	0	2
79	1	2	1	0	0	0	2	2	0	0	1	0	0	0	0	0	0	2	0	2	2	0	2	2	0	2	0	2	0	0	0	1	2	0	2	0	2	1	1	0	0	1	1	2	1	0	0	0	1
80	1	1	0	0	0	1	0	0	2	0	0	0	1	0	0	1	0	0	1	1	1	0	1	1	1	1	1	0	2	2	0	0	0	0	0	2	1	0	0	1	1	0	0	2	0	1	1	0	1
81	0	2	0	0	0	0	2	2	1	0	0	1	2	0	1	0	0	0	0	1	1	0	2	2	0	1	2	1	2	2	1	1	1	2	1	1	2	0	0	2	0	0	0	1	0	0	0	2	2
82	0	0	0	0	0	2	1	1	1	0	0	1	1	0	1	0	0	0	0	2	2	0	2	2	0	1	2	0	2	1	0	0	0	0	0	2	1	0	0	0	1	0	2	2	1	0	0	0	1
83	1	1	0	0	0	1	1	1	1	0	1	1	2	0	2	0	0	0	0	2	2	0	2	2	0	0	0	1	1	0	0	0	0	0	0	2	2	0	0	1	0	0	1	2	0	0	0	0	0
84	1	0	0	0	0	1	1	2	0	0	1	1	1	0	1	0	0	1	1	1	2	1	1	2	0	0	2	0	2	1	0	1	0	2	1	1	1	1	1	0	1	0	1	2	2	1	0	0	1
85	0	1	0	0	0	1	1	2	0	0	0	1	2	0	2	0	0	0	1	1	1	0	2	2	0	0	2	0	2	2	0	1	1	2	2	1	0	0	0	1	0	1	1	2	1	1	1	0	2
86	1	1	0	0	0	1	1	1	1	0	0	1	1	0	0	0	0	0	1	0	1	0	1	1	0	1	2	0	2	2	1	1	1	0	0	2	2	0	0	1	1	0	2	2	0	0	0	1	0
87	0	1	0	0	0	1	2	2	0	1	1	1	2	0	2	0	1	2	0	2	1	0	2	2	0	1	1	0	2	1	1	0	0	0	0	2	0	0	0	0	2	0	0	2	0	1	0	0	0
88	1	1	0	0	0	1	1	1	1	0	0	0	1	0	1	0	0	0	0	2	2	1	2	2	0	2	0	1	1	0	0	1	2	0	0	2	2	0	0	0	2	0	0	0	0	1	0	0	1
89	1	1	1	1	1	2	1	1	1	0	1	0	1	0	1	0	0	1	2	0	1	0	1	1	1	0	2	0	2	2	1	0	1	1	1	1	2	0	0	1	0	0	0	1	0	1	0	0	1
90	0	1	0	0	0	1	0	0	1	0	1	1	1	1	0	0	0	1	2	0	2	0	1	1	0	0	1	1	1	1	0	0	0	0	0	2	0	0	0	1	1	0	0	2	0	1	1	0	1
91	1	1	0	0	0	1	1	2	0	0	0	0	1	0	0	1	0	0	0	2	2	2	2	2	0	0	2	1	2	2	2	1	1	1	1	1	0	0	0	0	2	2	2	2	0	1	0	0	0
92	1	1	0	0	0	2	1	1	0	0	1	0	0	0	0	1	0	1	0	1	1	0	2	2	0	2	1	0	2	2	0	1	1	2	2	1	2	0	0	1	0	1	1	2	1	1	0	0	0
93	0	1	0	0	0	0	1	2	0	0	0	0	1	0	1	0	0	0	0	2	2	0	2	2	0	2	1	0	2	2	1	1	1	1	1	1	1	0	0	1	1	1	1	1	1	1	0	0	1
94	0	1	1	0	0	2	1	2	0	0	0	1	1	0	1	0	0	1	0	2	2	0	2	2	0	1	2	0	2	2	0	1	1	0	0	2	1	0	0	0	1	1	1	1	1	1	0	0	0
95	0	1	0	0	0	2	2	2	0	0	0	0	2	0	1	0	0	0	1	1	1	0	2	2	0	1	0	0	1	2	0	1	2	0	0	2	1	0	0	0	2	1	1	2	0	1	0	0	0
96	1	2	0	0	0	1	0	0	2	0	0	0	0	0	0	0	0	0	1	1	2	0	2	2	0	2	2	0	2	2	0	2	2	0	1	1	0	0	0	0	1	0	1	1	1	1	0	0	2
97	1	1	0	0	0	0	2	2	0	0	0	0	1	0	2	0	0	2	1	1	1	0	1	2	0	1	1	0	2	2	1	1	1	0	1	1	0	0	0	0	2	1	1	2	0	1	0	0	1
98	0	1	0	0	0	1	2	2	0	0	1	0	0	0	0	0	0	0	0	2	2	0	2	2	0	0	0	1	1	1	0	1	1	0	0	2	2	0	0	0	1	0	1	2	1	0	0	0	0
99	1	0	0	0	0	1	0	0	2	0	0	1	1	0	1	0	0	0	1	1	2	0	2	2	0	1	1	0	2	2	0	1	2	0	0	2	2	0	0	1	1	0	0	1	0	1	0	0	0
100	1	2	0	0	0	0	0	0	2	0	0	0	2	0	1	0	0	1	2	0	1	0	1	2	0	1	1	0	2	2	0	0	0	0	0	2	1	0	0	0	2	1	0	0	0	0	0	0	2
101	1	0	0	0	0	2	1	2	0	0	0	1	1	0	1	0	0	0	0	2	2	0	2	2	0	1	0	0	2	1	0	0	1	1	1	2	2	0	0	1	1	0	0	1	0	0	1	0	1
102	1	1	0	0	0	2	2	2	0	0	2	1	1	0	1	0	0	0	0	2	2	0	2	2	0	1	1	0	2	2	0	1	1	0	0	2	0	0	0	0	2	1	1	1	1	0	1	0	1
103	0	1	1	1	1	1	2	2	0	0	0	2	2	0	2	0	0	1	0	2	2	0	2	2	0	1	0	0	1	1	0	1	1	0	1	1	1	0	0	0	1	1	1	2	1	1	0	0	1
104	1	2	0	0	0	1	2	2	0	0	0	0	0	0	0	0	0	1	0	1	1	0	2	2	0	2	1	0	2	2	0	1	1	1	2	0	1	0	0	0	1	0	0	1	0	1	0	0	1
105	0	2	0	0	0	0	0	0	2	0	0	1	2	0	1	0	0	0	1	1	2	0	2	2	0	0	2	0	2	2	0	1	1	0	0	2	1	0	0	0	1	0	0	1	0	1	0	0	1
106	0	2	1	0	1	1	1	1	1	0	0	1	2	0	1	0	0	1	1	1	1	1	2	2	0	1	2	0	2	2	1	0	0	0	0	2	2	0	0	2	1	0	1	2	0	0	0	1	0
107	0	2	0	0	0	1	2	2	0	0	1	0	0	0	0	0	0	1	1	1	2	1	2	2	0	0	2	1	2	2	0	0	1	1	0	2	0	0	0	1	1	0	1	2	0	0	0	0	0
108	0	1	0	0	0	1	2	2	0	0	0	1	1	0	1	0	0	1	0	1	1	0	2	2	0	2	1	1	2	2	0	0	0	1	2	1	2	0	0	1	0	1	1	1	1	0	0	0	1
109	1	1	0	0	0	0	1	2	0	0	0	0	1	0	0	1	0	1	0	2	2	0	2	2	0	1	2	0	2	2	0	2	1	0	1	1	1	0	0	1	1	0	0	2	0	1	0	0	0
110	0	0	0	0	0	2	2	2	0	0	0	0	0	0	0	0	0	0	1	1	2	0	2	2	0	0	2	0	2	2	1	1	1	0	1	1	2	0	0	1	0	1	1	1	0	1	0	0	1
111	0	1	0	0	0	2	2	2	0	0	0	1	2	0	1	0	0	1	0	2	2	0	2	2	0	1	2	2	2	2	1	1	0	2	1	1	2	0	1	0	1	0	1	2	0	0	0	0	1
112	1	1	1	1	1	2	2	2	0	0	2	0	0	0	0	0	0	0	0	1	1	1	1	1	0	0	1	1	2	2	1	0	1	1	1	1	1	0	0	0	2	0	0	0	0	0	0	0	0
113	0	1	0	0	0	1	0	1	0	0	0	1	1	0	1	0	0	1	1	0	0	1	1	1	1	1	2	0	2	1	0	1	1	1	2	0	1	0	0	0	1	0	1	2	1	0	0	0	1
114	0	2	1	1	1	1	1	1	0	0	0	0	0	0	0	0	0	1	0	2	2	0	2	2	0	1	2	0	2	2	1	2	2	0	1	1	2	0	0	1	0	0	1	2	1	0	0	0	0
115	1	0	0	0	0	1	1	1	1	0	0	0	0	0	0	0	0	0	0	2	2	1	1	1	0	1	2	0	2	1	0	1	1	0	0	2	1	0	0	2	0	0	0	2	1	1	0	1	1
116	0	1	0	0	0	2	1	1	2	0	0	1	1	0	1	0	0	2	2	0	0	2	1	1	1	1	2	0	2	2	0	1	0	1	0	2	0	0	0	0	1	0	0	0	0	1	0	0	2
117	0	1	0	0	0	0	2	2	0	0	1	1	2	0	1	1	0	0	1	1	2	0	2	2	0	1	1	0	2	2	0	2	1	1	0	2	1	0	0	0	0	0	0	1	0	0	0	0	2
118	1	0	0	0	0	2	2	2	0	0	1	0	2	0	1	0	0	0	1	1	2	0	2	2	0	0	1	1	2	2	0	1	0	1	0	2	1	0	0	0	1	1	1	2	1	1	0	0	1
119	1	1	0	0	0	1	0	0	2	0	0	0	0	0	0	1	0	0	1	1	1	0	2	2	0	2	1	0	2	2	0	0	0	0	0	2	2	0	1	0	1	0	0	2	0	2	1	0	1
120	1	1	0	0	0	2	1	1	1	1	0	0	1	0	0	1	0	0	1	1	2	0	1	2	0	1	1	1	2	1	2	1	1	2	1	1	2	0	0	2	0	1	1	1	1	2	0	0	0
121	0	1	0	0	0	1	1	1	1	0	0	2	2	0	2	0	0	1	0	2	2	0	0	0	0	0	1	0	2	1	0	1	1	0	1	1	1	0	0	1	1	0	0	2	0	1	0	2	2
122	0	0	0	0	0	1	2	2	0	0	0	0	2	0	1	0	0	1	0	1	1	0	2	2	0	1	0	0	2	2	0	1	0	1	0	2	2	0	0	0	1	0	0	1	0	1	0	0	2
123	1	0	0	0	0	1	0	1	1	0	0	0	1	0	1	0	1	1	0	2	2	1	2	2	0	1	0	1	1	0	1	0	0	0	1	1	1	0	0	0	2	0	0	2	1	1	0	0	1
124	0	2	0	0	0	1	1	1	1	0	0	0	1	0	1	0	0	0	0	2	2	1	2	2	0	1	0	0	2	2	0	1	2	1	2	1	1	0	0	1	1	1	1	2	1	0	0	0	0
125	1	2	0	0	0	1	2	2	0	0	0	1	1	0	1	0	0	0	2	0	0	0	2	2	0	1	0	1	1	1	0	0	0	1	1	1	2	1	1	0	0	0	0	1	0	1	1	1	2
126	0	2	0	0	0	1	0	0	2	0	0	1	1	0	1	0	0	1	2	0	1	1	1	1	1	0	1	0	2	2	0	0	1	1	1	1	0	0	0	0	1	0	0	2	0	0	0	0	2
127	0	1	0	0	0	1	2	2	0	0	2	0	1	0	1	0	0	0	1	1	2	2	1	1	1	1	1	0	1	1	1	1	1	0	1	1	2	0	0	0	1	0	0	2	0	0	1	0	1
128	1	2	0	0	0	0	2	2	0	0	1	2	2	0	2	0	0	1	1	1	1	1	1	1	1	2	0	2	0	0	0	0	0	0	0	2	1	0	0	0	0	0	1	2	1	0	0	0	0
129	0	2	0	0	0	1	2	2	0	0	2	1	1	0	1	0	0	1	0	2	2	1	1	1	1	1	0	1	1	0	0	1	1	0	0	2	2	0	0	1	1	1	1	2	1	1	0	0	1
130	1	0	1	0	1	1	0	0	2	0	0	0	0	0	0	0	0	1	0	2	2	0	2	2	0	0	1	0	1	1	0	2	1	0	1	1	1	0	0	0	1	0	0	2	0	1	0	0	1
131	0	2	1	0	0	1	1	2	0	0	1	0	0	0	0	0	0	0	0	2	2	1	0	1	0	1	1	0	2	2	0	1	0	1	1	1	1	0	0	0	1	1	1	1	0	0	1	0	1
132	0	2	0	0	0	0	2	2	0	0	2	1	1	0	1	0	0	0	0	2	2	0	2	2	0	1	0	1	1	1	0	1	1	1	1	1	1	2	1	0	1	1	1	2	0	1	0	1	0
133	1	1	0	0	0	2	0	0	2	0	0	1	2	0	2	0	0	1	1	0	1	1	1	2	0	2	2	0	2	2	0	2	2	0	1	1	2	0	0	0	0	1	1	1	1	0	0	1	2
134	0	1	1	1	1	1	2	2	0	0	0	1	1	0	1	0	0	0	0	2	2	0	2	2	0	1	1	1	1	0	0	0	1	2	1	2	2	0	0	1	1	0	1	2	0	0	0	0	1
135	1	2	0	0	0	0	1	2	0	0	0	0	0	0	0	0	0	0	1	1	1	1	1	1	1	0	2	0	2	2	1	1	1	2	2	1	1	0	0	2	0	0	0	2	0	1	1	1	2
136	0	1	0	0	0	1	2	2	0	0	2	0	0	0	0	0	0	0	1	1	2	0	2	2	0	1	1	0	2	2	0	1	0	2	1	2	2	0	0	2	0	2	2	2	0	1	0	0	0
137	0	0	0	0	0	2	2	2	0	0	0	1	1	0	1	0	1	1	1	1	1	0	2	2	0	1	2	2	2	2	0	1	1	1	1	1	1	0	0	1	1	1	0	1	1	2	0	0	0
138	0	2	0	0	0	1	2	2	0	0	1	0	1	0	1	0	0	0	0	2	2	0	2	2	0	1	2	0	2	2	0	1	0	2	1	1	2	1	1	0	1	0	2	2	0	1	0	0	0
139	0	2	0	0	0	0	1	1	1	1	2	0	1	0	0	0	0	0	1	1	1	0	2	2	0	0	1	0	2	2	0	1	1	1	2	0	1	1	0	0	0	0	0	2	0	0	0	0	1
140	1	1	0	0	0	0	2	2	0	0	2	0	1	0	0	1	0	1	0	2	2	0	1	1	0	2	2	1	2	2	0	1	1	2	2	1	2	0	0	1	0	1	1	2	0	1	0	0	0
141	1	1	0	0	0	1	0	0	2	0	0	1	2	0	1	0	0	0	0	2	2	2	0	1	1	1	0	0	2	2	0	2	1	1	0	2	0	0	0	0	2	0	1	2	1	0	0	0	1
142	0	0	0	0	0	1	1	1	1	0	0	0	1	0	0	0	0	0	0	2	2	0	1	1	0	2	0	1	1	0	0	2	1	1	0	2	2	0	0	1	0	0	0	1	0	1	1	0	1
143	0	0	0	0	0	1	1	1	0	0	0	1	1	0	1	0	0	0	0	2	2	0	0	0	0	1	2	0	2	1	0	2	2	0	1	1	1	0	0	0	2	0	0	2	0	1	0	0	0
144	0	1	0	0	0	1	0	1	1	0	0	0	0	0	0	0	0	1	0	2	2	0	2	2	0	0	1	0	2	2	1	1	1	0	1	1	2	0	1	1	0	0	2	2	1	0	0	0	0
145	1	1	0	0	0	1	0	1	1	0	0	1	1	0	1	0	0	1	1	1	1	0	2	2	0	1	1	2	2	2	0	1	1	1	2	0	1	0	0	2	0	0	0	1	0	1	0	1	2
146	1	0	0	0	0	0	2	2	0	0	0	0	1	0	0	0	0	0	1	1	2	1	0	0	1	1	1	0	2	2	1	1	1	0	0	2	0	0	0	0	2	1	1	2	0	1	0	0	2
147	0	2	0	0	0	0	1	1	1	0	0	0	0	0	0	0	0	1	2	0	1	1	1	1	1	1	1	0	2	2	0	1	1	0	0	1	1	0	0	0	1	0	0	2	1	2	0	0	2
148	1	1	1	1	1	2	1	1	1	0	0	1	1	0	1	0	0	0	1	1	1	1	1	1	1	2	0	1	1	0	0	0	0	1	1	1	1	0	0	0	2	0	1	2	1	0	0	0	1
149	0	1	0	0	0	0	1	1	1	0	0	0	2	0	2	0	0	0	1	1	2	0	0	0	0	0	1	0	2	2	1	1	2	1	1	1	1	1	0	0	0	1	1	2	1	0	0	0	0
150	0	2	0	0	0	0	1	1	1	0	0	0	0	0	0	0	0	1	0	2	2	0	2	2	0	2	1	1	0	0	0	2	1	2	1	2	2	0	0	0	1	0	0	2	0	0	0	0	1
151	0	2	0	0	0	0	1	1	0	0	0	1	2	1	0	0	0	2	1	1	1	1	2	2	0	1	1	0	1	2	0	2	1	0	1	1	0	0	0	1	1	1	0	1	0	0	0	0	0
152	1	1	0	0	0	2	1	1	1	0	1	1	1	0	1	0	0	1	0	2	2	0	0	0	0	0	1	0	2	2	0	0	1	1	0	2	1	0	0	2	0	0	2	2	0	1	0	0	1
153	0	1	0	0	0	2	1	1	1	1	0	0	0	0	0	0	0	2	1	1	2	0	2	2	0	1	1	1	1	1	0	1	1	1	0	2	1	0	0	0	1	0	0	2	0	1	1	0	1
154	0	1	0	0	0	2	2	2	0	0	0	1	1	0	1	0	0	1	0	1	1	0	2	2	0	2	1	1	2	2	1	1	1	1	2	0	1	0	0	0	1	1	0	1	1	2	0	1	2
155	0	1	0	0	0	0	1	1	1	0	1	1	2	0	1	1	0	0	2	0	0	0	1	1	0	1	2	1	2	1	0	1	1	0	1	1	1	0	0	2	0	0	0	1	0	1	0	0	0
156	1	1	0	0	0	0	0	0	1	0	0	1	1	0	0	0	0	0	0	1	1	0	1	1	0	2	2	0	2	2	0	0	0	1	0	2	2	0	0	2	0	0	0	1	0	0	0	0	2
157	0	2	0	0	0	1	2	2	0	0	0	0	0	0	0	0	0	0	0	1	1	0	2	2	0	1	2	1	2	2	1	2	2	1	1	0	2	0	0	2	0	0	0	2	0	0	0	2	2
158	1	2	1	0	0	1	2	2	0	0	1	1	2	0	2	0	0	2	2	0	0	0	2	2	0	1	2	0	2	1	0	2	1	0	1	1	1	0	0	0	2	1	0	0	1	1	0	0	1
159	0	1	1	0	0	1	2	2	0	0	0	1	1	0	1	0	0	0	0	2	2	1	2	2	0	1	1	1	1	2	1	2	2	0	0	2	1	0	0	1	1	0	1	1	1	0	0	0	1
160	0	0	1	0	1	1	1	1	2	0	0	1	1	0	1	0	0	0	0	2	2	0	2	2	0	1	2	0	2	2	1	2	1	0	0	2	2	0	0	0	1	0	2	2	1	0	0	1	1
161	0	0	0	0	0	2	2	2	0	0	0	0	0	0	0	0	0	1	2	0	1	1	0	1	0	1	1	0	1	1	1	2	2	0	1	1	1	1	1	0	0	0	0	2	1	1	0	1	2
162	1	2	0	0	0	2	1	1	1	0	0	0	0	0	0	0	0	2	1	1	2	0	2	2	0	2	1	1	2	2	1	2	2	0	2	0	1	0	0	0	1	2	2	2	1	1	0	0	0
163	1	0	0	0	0	1	2	2	0	0	0	0	0	0	0	0	0	1	1	1	1	1	1	1	1	1	1	0	2	2	0	1	0	0	1	1	1	0	0	0	1	0	0	1	0	0	0	0	1
164	0	1	0	0	0	1	2	2	0	0	1	0	1	0	0	1	0	0	1	1	2	0	2	2	0	1	2	0	2	2	1	2	2	0	1	1	2	0	0	2	0	1	1	2	1	1	0	0	1
165	0	0	0	0	0	2	1	1	0	0	1	0	1	0	0	0	0	1	0	1	1	0	1	1	0	1	1	0	2	2	0	1	1	0	1	1	1	0	0	0	2	0	0	2	0	1	0	0	0
166	1	0	1	0	0	2	1	1	1	0	0	0	2	0	0	1	0	0	2	0	0	0	2	2	0	2	2	1	2	2	2	1	1	1	1	1	2	0	0	0	0	0	0	2	0	0	0	0	1
167	1	1	0	0	0	1	1	1	1	0	1	0	0	0	0	0	0	1	2	0	1	1	0	1	1	1	2	0	2	2	2	1	1	1	0	1	2	0	0	1	1	0	0	1	0	1	0	1	1
168	1	2	0	0	0	0	2	2	0	1	1	0	0	0	0	0	0	0	0	1	1	1	1	2	0	1	2	0	2	2	0	1	1	1	1	1	1	0	0	0	2	1	0	1	0	1	0	0	1
169	0	0	1	0	1	1	2	2	0	0	1	1	0	0	0	0	1	1	0	2	2	1	2	2	0	0	0	0	1	2	0	1	1	0	1	1	2	0	0	1	0	0	0	2	0	2	0	0	1
170	0	2	1	0	0	0	0	1	1	0	1	0	2	0	1	1	0	1	1	1	2	0	2	2	0	1	2	0	1	1	1	1	1	1	0	2	2	0	0	2	0	1	1	1	1	0	0	2	2
171	1	2	0	0	0	0	2	2	1	0	0	0	1	0	1	0	0	1	1	0	0	0	2	2	0	2	1	0	2	2	0	1	1	0	0	2	2	0	0	2	1	0	0	1	0	1	1	0	1
172	1	1	0	0	0	1	0	0	2	0	0	0	0	0	0	0	0	1	0	1	1	0	2	2	0	1	1	1	1	1	1	1	2	1	2	1	1	0	0	1	1	1	1	1	1	1	0	0	1
173	0	2	1	0	0	0	1	1	1	1	1	0	0	0	0	0	0	0	0	0	0	0	2	2	0	0	2	0	2	2	1	2	1	1	0	2	2	0	0	2	1	0	0	2	0	1	0	0	1
174	0	1	0	0	0	0	0	0	2	0	0	0	0	0	0	0	0	2	1	1	2	1	0	0	1	1	1	1	2	1	1	1	1	0	0	2	2	1	1	1	0	1	0	1	0	0	0	0	1
175	0	2	0	0	0	2	0	0	2	0	0	0	0	0	0	0	0	0	0	1	0	0	2	2	0	1	1	0	2	1	1	0	0	0	0	2	1	0	0	0	2	0	1	2	1	0	0	0	1
176	1	2	0	0	0	0	0	1	1	0	0	1	1	0	1	0	0	0	1	1	2	0	2	2	0	1	1	0	2	2	0	1	0	1	1	1	1	0	0	1	1	0	0	1	1	1	0	0	1
177	0	2	0	0	0	0	1	1	0	0	0	1	1	0	1	0	1	0	1	1	2	0	2	2	0	1	0	1	1	1	0	2	2	0	0	2	2	1	1	1	0	1	1	2	1	0	0	0	0
178	1	1	0	0	0	1	1	1	1	0	0	0	2	0	2	0	0	0	0	1	0	1	2	2	0	0	0	1	1	0	1	0	2	1	2	1	1	1	0	0	0	1	1	1	0	1	0	0	1
179	1	2	0	0	0	1	1	2	0	0	0	0	1	0	0	1	0	0	1	0	1	1	2	2	0	2	1	0	1	1	0	1	1	0	0	2	0	0	0	0	1	0	0	0	0	0	0	0	0
180	0	0	0	0	0	1	1	1	1	0	0	1	1	1	0	0	0	0	1	0	0	1	2	2	0	0	1	1	2	2	1	1	1	0	1	1	0	0	0	0	2	1	0	1	0	1	0	0	0
181	0	1	0	0	0	1	0	0	2	0	0	0	0	0	0	0	0	1	2	0	1	0	2	2	0	2	1	1	2	2	1	1	1	0	1	1	2	0	0	1	1	1	1	1	1	0	0	0	1
182	0	1	0	0	0	2	0	0	2	0	0	1	2	1	1	0	0	0	1	1	1	0	2	2	0	2	0	0	2	2	0	1	1	1	0	2	2	1	1	0	1	1	1	2	1	1	0	0	2
183	0	0	0	0	0	1	1	1	1	0	0	1	1	0	1	0	0	0	1	1	2	1	1	1	1	1	2	1	2	2	0	0	0	0	1	1	2	0	1	1	0	1	0	0	0	0	0	0	1
184	1	1	0	0	0	1	2	2	0	0	0	0	0	0	0	0	0	1	0	2	2	0	1	1	0	2	2	0	2	2	0	1	1	1	0	2	2	0	0	1	0	1	0	1	0	1	0	0	1
185	1	2	1	0	0	1	1	1	1	0	0	0	0	0	0	0	0	0	1	1	1	0	2	2	0	1	1	0	1	1	0	1	1	1	0	2	2	0	1	1	0	1	1	2	0	1	0	0	0
186	0	2	0	0	0	1	2	2	0	0	0	0	0	0	0	0	0	0	2	0	2	0	1	1	0	0	2	1	2	2	2	0	1	0	0	2	1	0	0	1	1	2	2	2	1	1	0	1	1
187	1	2	1	0	0	2	2	2	0	0	0	0	0	0	0	0	0	0	1	1	2	0	1	1	0	1	2	0	2	1	0	1	1	1	0	2	2	0	0	0	1	0	1	2	1	0	0	1	1
188	0	1	0	0	0	0	0	1	1	0	0	0	1	0	0	1	0	1	1	1	2	0	2	2	0	2	2	0	2	2	2	1	1	1	2	0	2	0	0	1	1	0	0	2	0	0	0	0	1
189	1	1	1	0	1	1	2	2	0	0	0	1	1	0	0	0	0	1	2	0	2	0	2	2	0	0	2	1	2	2	2	2	2	0	0	2	1	1	0	1	0	0	2	2	0	0	0	1	2
190	1	2	0	0	0	0	2	2	0	0	1	0	0	0	0	0	0	1	1	1	1	0	1	1	0	2	2	0	2	2	1	0	0	0	0	2	2	1	1	0	0	0	1	2	0	1	0	0	1
191	1	2	0	0	0	0	1	1	1	0	0	1	1	0	1	0	0	0	1	1	2	0	2	2	0	2	2	0	2	2	2	2	2	0	2	0	1	0	0	1	1	1	1	1	1	1	0	0	1
192	0	1	1	1	1	2	1	2	0	0	0	0	1	0	0	1	0	0	0	1	0	0	2	2	0	1	2	1	2	2	1	1	1	2	1	1	2	0	0	1	0	0	0	2	0	1	0	0	2
193	1	1	0	0	0	1	2	2	1	0	1	0	2	0	2	0	0	0	1	1	2	1	2	2	0	1	0	1	2	2	1	1	1	0	1	1	2	0	0	1	0	2	2	2	1	1	0	0	1
194	1	1	0	0	0	0	2	2	0	0	0	0	1	0	1	0	0	1	0	2	2	0	2	2	0	0	2	0	2	2	0	0	0	0	0	2	1	0	0	1	1	0	0	2	1	1	0	0	1
195	1	1	0	0	0	1	0	2	0	0	1	0	0	0	0	0	0	2	0	2	2	2	0	1	1	1	1	2	2	2	2	1	2	0	1	1	0	0	0	0	1	1	1	1	1	1	1	1	2
196	0	2	0	0	0	1	1	1	1	0	0	0	0	0	0	0	0	0	1	0	1	0	2	2	0	1	2	0	2	2	0	1	1	0	1	1	2	1	0	0	0	0	0	2	0	0	1	0	1
197	0	1	0	0	0	2	2	2	1	0	0	0	0	0	0	0	0	0	1	1	2	1	2	2	0	1	1	0	2	2	1	1	1	0	0	2	1	0	0	0	2	0	0	0	0	1	0	1	1
198	1	1	0	0	0	1	1	2	0	0	0	0	1	0	0	0	0	1	0	0	0	0	1	1	1	1	1	0	2	2	0	2	1	0	0	2	0	0	0	0	2	1	1	2	1	1	0	0	1
199	0	1	0	0	0	0	1	2	0	0	1	0	1	0	0	0	0	0	1	1	1	1	2	2	0	1	1	1	2	1	1	1	0	1	0	2	2	0	0	1	1	0	1	2	1	0	0	0	0
200	1	1	0	0	0	1	1	1	1	0	0	0	0	0	0	0	0	1	0	2	2	1	2	2	0	0	2	1	2	1	0	1	1	1	1	1	1	0	0	0	2	0	0	0	0	0	0	0	1
201	1	1	0	0	0	0	2	2	0	0	2	0	1	0	1	0	0	2	1	1	1	0	2	2	0	1	2	0	2	1	0	2	1	1	1	1	0	0	0	0	1	0	1	2	2	0	0	1	1
202	0	1	0	0	0	1	2	2	0	0	0	0	2	1	0	1	0	1	1	1	1	1	2	2	0	0	2	0	2	2	0	1	1	1	1	1	2	0	0	0	2	2	2	2	1	1	0	1	1
203	1	0	0	0	0	1	0	1	0	0	0	0	1	0	1	0	0	1	1	1	1	0	0	2	0	1	1	1	2	1	2	1	1	1	0	2	1	0	0	0	2	0	0	1	0	1	0	1	0
204	1	0	0	0	0	1	2	2	0	0	1	0	0	0	0	0	0	0	0	2	2	0	2	2	0	1	2	0	2	2	0	1	1	0	0	2	0	0	0	1	1	1	1	2	1	0	0	0	1
205	0	2	0	0	0	1	0	1	1	0	0	0	0	0	0	1	0	1	1	1	2	0	0	0	0	0	2	0	2	1	0	2	1	1	0	2	1	0	0	1	1	0	1	1	1	1	0	0	1
206	0	1	0	0	0	1	1	1	1	0	0	0	0	0	0	0	0	0	1	1	2	1	1	1	0	1	1	0	1	1	1	2	2	0	2	0	1	0	0	0	2	0	1	2	0	0	0	0	0
207	1	2	1	1	1	1	2	2	0	0	0	0	2	0	1	0	0	1	1	1	1	0	1	1	0	0	0	0	1	1	0	1	1	0	0	2	2	1	1	1	0	0	2	2	0	1	1	0	1
208	0	2	0	0	0	0	0	1	1	0	0	1	1	0	1	0	0	1	2	0	1	0	2	2	0	1	0	1	1	1	0	2	1	0	2	2	1	0	0	0	2	1	1	2	1	0	0	0	2
209	0	0	0	0	0	1	2	2	1	0	0	1	1	0	0	0	0	1	1	1	1	0	2	2	0	1	2	0	2	2	1	1	1	0	0	1	1	0	0	0	2	0	0	2	0	0	0	0	0
210	0	2	1	0	0	1	0	1	1	0	0	0	1	0	1	0	0	0	2	0	1	0	2	2	0	1	0	0	1	2	0	1	2	0	1	1	1	0	0	0	0	0	1	2	1	0	0	0	0
211	0	1	0	0	0	1	1	2	0	0	0	0	1	0	0	1	0	0	0	1	1	2	0	1	1	1	1	0	1	2	0	2	2	0	1	1	2	0	0	0	0	1	1	2	1	0	0	0	1
212	0	1	0	0	0	1	1	1	1	0	1	1	1	0	1	0	0	0	1	1	2	1	2	2	0	0	1	0	2	2	0	2	2	0	1	1	2	0	1	0	0	1	1	2	1	1	0	1	0
213	1	1	0	0	0	2	0	0	2	0	0	0	0	0	0	0	0	0	0	1	1	0	2	2	0	0	2	1	2	2	0	1	0	1	0	2	0	0	0	0	2	1	0	0	0	0	0	0	2
214	0	1	0	0	0	1	1	1	0	1	1	0	1	0	0	0	0	0	1	1	1	0	1	2	0	1	2	0	2	2	2	1	1	1	0	1	2	0	0	2	0	1	0	1	0	1	1	0	1
215	1	0	0	0	0	1	1	2	0	0	0	0	1	0	0	1	0	0	1	1	1	1	2	2	0	1	1	0	2	2	1	2	1	0	1	1	1	0	0	0	2	1	1	1	0	1	0	1	0
216	0	1	0	0	0	1	2	2	0	0	1	0	0	0	0	0	0	1	0	2	2	2	0	1	1	1	2	1	2	2	2	2	2	0	1	1	2	0	1	0	1	0	0	1	0	1	0	0	1
217	0	0	0	0	0	2	2	2	0	0	0	0	1	0	1	0	0	0	1	1	1	0	2	2	0	0	0	1	1	0	0	1	1	1	1	2	1	0	0	0	0	0	1	2	0	0	0	0	0
218	0	0	0	0	0	1	0	1	1	0	0	1	0	0	0	0	0	1	2	0	1	1	2	2	0	1	2	1	2	2	0	2	1	1	1	1	1	0	0	0	1	0	0	2	0	0	0	0	1
219	1	1	0	0	0	0	1	2	0	0	0	0	0	0	0	0	0	0	1	1	2	1	0	0	1	0	1	0	2	2	1	0	0	0	0	2	1	0	0	1	1	0	0	2	0	1	0	2	2
220	0	1	0	0	0	1	0	0	2	0	0	0	2	0	1	0	0	1	0	1	1	0	2	2	0	0	2	0	2	2	0	2	2	0	1	1	1	0	0	0	1	0	0	0	0	0	0	0	0
221	1	1	0	0	0	1	1	2	0	0	0	0	0	0	0	0	0	2	0	2	2	1	2	2	0	1	2	0	2	2	1	1	1	0	2	1	1	0	0	0	1	0	0	0	0	1	0	0	1
222	1	0	0	0	0	1	1	2	0	0	0	0	0	0	0	0	0	0	2	0	1	0	2	2	0	1	2	1	2	2	2	2	2	0	2	0	1	0	0	0	1	0	0	1	0	1	0	0	1
223	0	0	0	0	0	1	1	1	1	0	0	0	0	0	1	0	0	2	1	1	2	0	1	1	0	2	1	0	2	2	0	2	2	0	1	1	2	0	0	1	1	0	0	2	0	1	0	0	0
224	0	0	0	0	0	1	2	2	0	1	0	2	2	1	1	0	0	0	0	2	2	1	0	1	0	0	1	0	2	2	0	0	0	0	0	1	0	0	0	0	1	0	0	1	0	0	0	0	0
225	1	1	0	0	0	1	1	1	1	0	1	0	2	0	0	1	0	1	1	0	1	0	2	2	0	0	1	1	2	1	1	1	1	0	0	2	2	0	0	1	0	0	0	0	0	1	0	1	2
226	1	2	0	0	0	1	0	0	2	0	0	1	1	0	1	0	0	1	0	2	2	1	2	2	0	0	1	1	2	2	0	2	2	0	0	2	2	0	0	0	1	1	1	2	0	1	0	0	0
227	1	1	0	0	0	1	0	0	1	0	0	0	1	0	1	0	0	0	0	1	1	1	0	1	1	0	0	0	2	2	0	2	2	0	0	2	1	0	0	0	1	0	2	2	0	0	0	0	1
228	1	1	0	0	0	1	2	2	0	0	0	0	0	0	0	0	0	0	0	1	1	0	2	2	0	1	1	0	2	2	1	1	2	0	0	2	1	1	1	0	1	0	2	2	0	0	0	1	1
229	0	1	0	0	0	2	0	0	2	0	0	0	0	0	0	0	1	1	1	0	1	0	1	1	0	1	1	1	2	2	1	2	1	1	1	1	1	1	1	0	0	0	0	0	0	0	0	0	0
230	0	1	0	0	0	1	1	1	1	0	0	0	0	0	0	0	0	0	0	1	1	0	2	2	0	1	1	0	1	2	0	1	1	0	1	1	2	0	0	2	0	0	1	2	1	0	0	0	1
231	0	2	0	0	0	2	2	2	1	0	0	0	1	0	0	1	0	0	0	1	0	1	0	1	0	0	2	0	2	2	2	0	0	0	0	2	2	0	0	1	1	0	0	2	1	0	0	1	2
232	1	1	1	1	1	1	1	1	1	0	0	1	1	0	1	0	0	0	1	1	2	0	2	2	0	1	1	0	2	1	0	2	1	0	1	1	2	0	0	1	1	0	1	2	0	0	0	0	0
233	1	0	0	0	0	2	0	0	2	0	0	0	1	0	0	0	0	1	1	0	2	0	2	2	0	1	2	0	2	2	0	1	2	0	1	1	2	0	0	1	1	0	0	2	1	1	0	0	2
234	1	1	0	0	0	1	0	1	2	0	0	1	1	0	1	0	0	1	1	1	1	1	1	2	0	0	2	0	2	2	0	1	2	0	0	2	1	0	0	0	1	0	1	1	1	0	0	0	1
235	1	0	0	0	0	2	0	1	0	0	1	0	1	0	1	0	0	2	0	2	2	1	2	2	0	2	0	2	1	1	0	1	1	1	0	2	1	0	0	0	2	0	0	2	0	0	1	0	1
236	1	0	0	0	0	0	0	0	2	0	0	1	2	0	1	0	0	0	2	0	1	0	1	1	0	2	1	0	1	2	0	0	0	0	2	0	0	0	0	0	1	2	1	2	1	0	1	0	1
237	0	2	0	0	0	1	2	2	0	0	1	1	1	0	1	0	0	0	0	2	2	1	0	1	1	1	1	0	1	1	1	1	1	1	2	0	2	0	0	0	1	0	0	2	0	1	1	0	2
238	0	2	0	0	0	0	2	2	0	0	0	0	0	0	0	0	1	0	1	1	2	1	2	2	0	0	2	1	2	2	1	2	2	0	1	1	1	0	0	0	1	0	0	2	0	1	1	1	2
239	1	2	0	0	0	0	1	1	2	0	0	0	1	0	1	0	0	1	1	1	2	0	2	2	0	1	1	1	2	2	1	1	0	1	1	1	0	1	1	0	1	0	1	2	2	0	0	0	1
240	0	1	1	1	1	1	2	2	0	0	1	1	1	0	1	0	0	2	0	2	2	0	2	2	0	0	0	1	1	1	0	2	2	0	2	0	1	0	0	2	0	0	0	2	0	1	1	1	2
241	1	0	0	0	0	2	0	1	0	0	0	0	0	0	0	0	1	0	1	1	2	0	2	2	0	2	0	1	2	2	1	0	0	0	0	2	0	0	0	0	2	0	0	2	1	1	0	0	1
242	1	2	0	0	0	0	2	2	0	0	0	1	1	1	0	0	0	0	1	1	2	1	0	0	1	0	2	1	2	2	0	1	0	1	1	1	2	0	0	1	1	0	0	2	0	1	0	1	2
243	1	1	0	0	0	1	1	1	1	0	0	1	2	0	1	0	0	0	1	1	1	0	2	2	0	2	0	0	1	1	0	1	0	0	0	2	2	0	1	1	0	0	1	2	1	0	0	0	0
244	0	2	0	0	0	2	1	1	1	0	0	0	0	0	0	0	1	1	1	1	1	1	1	1	1	1	0	0	1	1	0	0	0	0	1	1	0	0	0	0	1	0	0	1	0	0	1	0	1
245	0	1	0	0	0	2	0	1	2	0	0	0	2	0	1	0	0	1	1	1	1	1	2	2	0	1	2	0	2	2	0	0	1	0	1	2	2	0	0	1	1	0	0	2	0	1	0	0	0
246	1	1	0	0	0	0	2	2	1	0	1	0	1	0	1	0	0	1	1	1	1	1	2	2	0	1	2	0	2	2	1	0	0	0	0	2	1	0	0	1	1	0	2	2	1	0	1	1	2
247	1	1	0	0	0	2	1	1	1	0	0	0	0	0	0	0	0	0	1	1	2	0	1	1	0	2	0	2	1	2	1	2	1	1	1	1	2	0	0	0	1	0	1	2	1	0	0	0	0
248	1	1	0	0	0	1	1	2	0	0	1	0	1	0	0	0	0	0	2	0	0	0	2	2	0	1	0	1	2	2	1	2	1	0	1	1	0	0	0	0	2	0	0	2	0	1	0	0	1
249	1	0	0	0	0	2	2	2	0	0	1	0	1	0	1	0	0	0	0	2	2	0	1	1	0	1	1	1	2	2	0	1	1	0	1	1	0	0	0	1	0	0	2	2	0	0	0	0	0
250	1	1	0	0	0	1	2	2	0	0	1	0	0	0	0	0	0	0	0	2	2	0	2	2	0	0	0	2	1	2	1	1	1	0	1	1	2	0	1	0	0	1	0	1	0	0	0	0	1
251	1	2	0	0	0	0	2	2	0	0	0	0	0	0	0	0	0	1	0	1	1	1	2	2	0	1	0	0	1	1	0	0	0	0	0	2	2	0	0	1	0	0	0	2	0	2	0	1	1
252	1	2	1	0	0	1	1	2	0	0	1	1	0	0	0	0	0	0	0	1	1	1	1	1	1	1	2	1	2	2	2	2	2	0	0	2	2	0	0	1	0	0	0	1	0	1	2	0	2
253	0	0	0	0	0	2	2	2	0	0	1	1	2	0	2	0	0	0	2	0	0	0	1	1	0	0	2	0	2	2	0	2	2	0	2	0	2	1	1	1	0	0	0	1	0	1	0	0	1
254	0	1	0	0	0	1	1	1	1	0	0	0	0	0	0	0	0	0	1	0	1	0	2	2	0	2	1	0	2	2	1	1	1	2	2	1	2	0	0	0	2	0	0	0	0	1	0	0	1
255	0	1	0	0	0	1	2	2	0	0	0	2	1	0	1	0	0	0	0	2	2	1	2	2	0	0	2	0	2	2	0	1	1	2	2	1	1	0	0	1	1	0	0	2	1	1	1	0	1
256	1	1	2	0	1	0	1	1	1	0	0	0	1	0	1	0	0	0	1	1	2	1	2	2	0	2	2	0	2	2	1	1	1	1	1	1	0	0	0	0	2	0	0	1	0	0	0	0	0
257	1	1	0	0	0	1	2	2	0	0	0	0	1	0	0	1	0	0	1	0	2	0	2	1	1	1	2	2	2	2	1	1	1	0	1	1	1	0	0	0	1	1	1	2	1	0	0	0	1
258	0	2	1	0	0	1	1	2	0	0	0	0	1	0	0	1	0	0	1	1	2	0	2	2	0	1	1	0	2	2	1	1	2	0	0	2	2	0	0	1	1	0	1	1	1	1	0	0	0
259	0	1	0	0	0	1	1	1	1	0	0	0	1	0	0	1	0	2	1	1	1	2	0	1	1	1	1	1	2	2	0	1	1	1	0	2	1	0	0	0	2	1	1	2	1	1	0	0	0
260	0	1	0	0	0	2	0	0	2	0	0	0	0	0	0	0	0	0	0	1	1	0	1	1	0	2	2	1	2	1	0	2	2	0	2	0	1	0	0	0	2	0	0	2	0	1	0	0	1
261	1	2	0	0	0	1	2	2	0	0	1	0	1	0	1	0	0	1	0	2	2	0	2	2	0	1	2	1	2	2	2	1	1	0	0	2	1	1	1	0	1	0	1	2	1	0	0	1	0
262	1	1	0	0	0	1	1	1	0	0	1	0	1	0	0	1	0	1	1	0	2	1	1	1	1	1	1	1	2	2	0	0	2	1	2	1	2	0	0	1	0	0	0	1	0	1	0	0	1
263	1	1	1	1	1	2	0	1	0	0	0	1	2	0	1	0	0	1	1	1	1	0	2	2	0	1	2	0	2	1	0	1	1	1	0	2	2	0	0	2	0	0	0	2	0	0	0	0	1
264	1	2	1	0	1	1	2	2	0	0	0	0	1	0	0	0	0	0	0	2	2	1	0	0	1	0	0	0	1	1	0	0	0	0	0	2	2	0	0	1	1	0	1	1	1	0	0	0	1
265	0	1	0	0	0	1	2	2	0	0	1	0	1	0	0	1	0	1	1	1	2	1	1	1	1	0	2	0	2	2	1	0	0	0	0	2	1	0	0	1	1	0	0	1	1	1	0	0	1
266	0	1	2	0	1	0	1	1	1	0	0	0	1	0	0	1	0	1	0	1	1	0	2	2	0	1	2	0	2	2	1	1	1	0	1	1	2	0	0	1	1	0	1	2	0	1	0	0	2
267	1	0	1	0	1	1	1	1	1	0	0	1	1	0	1	0	0	2	1	1	1	2	1	1	1	1	1	1	2	1	2	1	1	0	1	1	2	0	1	0	1	0	0	1	0	0	0	0	1
268	0	2	0	0	0	2	2	2	1	0	1	0	0	0	0	0	0	0	1	1	2	1	2	2	0	0	1	0	1	1	0	1	1	0	1	1	2	0	0	1	1	0	0	0	0	1	0	0	1
269	1	1	0	0	0	1	0	0	1	0	1	0	0	0	0	0	1	2	1	1	1	0	2	2	0	1	2	0	2	2	0	0	0	0	0	2	1	1	0	1	0	1	1	1	1	1	0	1	1
270	0	1	0	0	0	2	0	0	2	0	0	0	1	0	0	1	1	1	0	2	2	1	2	2	0	2	1	1	2	2	0	1	1	1	2	0	0	0	0	0	1	0	2	2	0	0	1	0	1
271	1	0	0	0	0	2	1	1	1	1	0	2	1	0	1	0	0	0	1	1	2	0	2	2	0	0	2	1	2	2	0	2	2	0	1	1	0	0	0	1	1	0	0	2	0	0	0	0	1
272	1	0	0	0	0	2	1	2	0	0	1	0	0	0	0	1	0	0	1	1	1	0	2	2	0	1	0	1	1	0	0	1	1	1	1	1	2	0	0	1	1	1	1	2	0	1	0	0	0
273	0	1	0	0	0	1	2	2	0	0	2	0	0	0	0	0	0	1	1	0	2	2	1	1	1	1	2	0	2	2	0	1	1	1	1	1	1	0	0	1	1	1	0	0	2	0	0	0	1
274	1	2	0	0	0	1	0	0	2	0	0	0	0	0	0	0	0	0	1	1	1	0	0	0	0	0	2	1	2	2	0	0	0	1	0	2	2	0	1	0	0	1	1	1	0	1	0	0	1
275	0	2	0	0	0	0	0	1	1	0	0	1	1	0	1	0	0	0	0	2	2	1	0	1	1	1	1	1	1	0	0	1	1	1	1	1	2	0	0	1	1	1	0	1	0	0	0	0	1
276	0	2	0	0	0	0	1	1	1	1	1	1	2	0	1	0	0	1	0	1	1	1	2	2	0	0	2	1	2	2	0	1	1	2	0	2	0	0	0	0	1	1	0	1	0	0	0	0	0
277	0	1	0	0	0	1	2	2	0	1	1	0	0	0	0	0	0	1	0	2	2	0	2	2	0	1	1	0	1	1	1	1	2	0	0	2	1	0	0	2	0	1	1	2	1	1	0	0	1
278	0	0	0	0	0	0	1	1	1	0	0	2	2	0	2	0	0	1	1	1	1	0	2	2	0	2	2	0	2	2	1	1	1	0	0	2	0	0	0	1	1	1	1	2	1	1	0	0	1
279	1	1	0	0	0	1	0	2	0	0	1	1	1	0	1	0	0	0	0	1	1	0	2	2	0	0	1	0	2	2	0	1	0	1	1	1	1	1	0	0	0	1	0	0	1	0	0	0	0
280	1	1	0	0	0	2	1	1	1	0	0	1	2	0	1	0	0	0	1	0	1	0	0	0	0	0	2	0	2	2	0	0	1	1	0	2	1	0	0	0	2	0	0	2	0	1	1	0	1
281	1	0	0	0	0	1	1	1	1	0	0	0	0	0	0	0	0	0	1	1	2	0	1	1	0	1	2	1	2	2	2	2	2	0	2	0	2	0	0	1	1	0	0	2	0	1	0	0	0
282	1	0	0	0	0	2	1	1	1	0	0	0	0	0	0	0	0	0	0	1	1	0	2	2	0	2	1	1	1	1	1	0	0	1	0	2	1	0	0	1	1	1	1	2	1	0	0	0	0
283	1	1	0	0	0	1	0	1	1	0	1	0	0	0	0	0	0	0	0	2	2	1	1	1	1	1	1	0	1	1	0	1	1	0	1	1	0	0	0	1	1	1	0	0	1	1	0	0	1
284	0	0	0	0	0	2	2	2	0	0	0	0	1	1	0	0	0	1	1	1	1	2	2	2	0	0	1	0	2	2	0	2	2	0	1	1	2	0	0	0	0	0	0	1	0	0	1	0	2
285	0	2	0	0	0	0	2	2	0	0	0	0	0	0	0	0	0	0	1	1	2	1	2	2	0	2	2	0	1	1	1	1	1	0	0	2	0	0	0	1	1	0	0	2	0	0	1	0	1
286	0	1	0	0	0	1	2	2	0	0	1	0	0	0	0	0	0	0	1	1	2	0	0	2	0	1	0	0	1	1	0	2	1	0	1	1	0	0	0	1	1	1	0	0	1	0	1	0	2
287	1	1	0	0	0	0	1	1	1	0	0	0	2	0	1	1	0	0	0	1	0	1	2	2	0	2	1	0	2	2	0	1	1	0	2	1	2	0	0	0	2	1	1	2	1	1	0	0	0
288	0	2	0	0	0	0	1	2	0	0	0	1	1	0	1	0	0	0	0	2	2	0	2	2	0	0	2	2	2	2	1	2	2	0	1	1	0	0	0	0	2	1	0	1	1	2	0	0	1
289	1	1	0	0	0	1	1	2	0	0	0	0	1	0	0	0	0	1	0	2	1	0	1	1	0	0	1	0	1	1	0	1	1	0	0	1	1	0	0	2	0	0	1	2	1	0	0	0	1
290	1	2	0	0	0	0	2	2	1	0	0	0	0	0	0	0	1	1	1	1	1	0	2	2	0	2	2	0	2	2	0	1	1	1	0	2	2	0	0	1	0	1	0	0	1	0	0	0	2
291	0	1	0	0	0	1	1	1	1	0	0	1	1	0	1	0	0	1	2	0	1	0	2	2	0	1	2	0	2	2	0	0	1	1	1	2	1	0	0	1	1	2	2	2	1	1	0	0	2
292	0	1	0	0	0	1	0	1	1	0	0	0	1	0	1	0	1	1	1	1	1	1	1	2	0	1	1	0	2	2	0	1	0	1	1	1	1	1	0	0	0	0	2	2	1	0	0	0	2
293	0	0	0	0	0	1	1	1	2	0	0	0	0	0	0	0	0	0	0	2	2	0	2	2	0	0	2	1	2	2	0	0	1	0	1	2	1	0	0	1	1	0	0	2	0	0	0	0	1
294	1	2	0	0	0	0	1	2	0	0	0	0	0	0	0	0	1	1	1	0	1	0	2	2	0	1	2	0	2	1	0	2	1	1	1	0	2	0	0	2	1	0	0	2	1	1	0	1	0
295	1	2	0	0	0	2	1	1	1	0	1	1	2	0	2	0	0	0	0	1	1	0	2	2	0	2	2	0	2	2	0	1	0	1	0	2	2	0	0	2	0	0	0	2	0	0	0	0	2
296	0	1	0	0	0	2	2	2	1	0	0	0	1	0	1	0	1	1	1	1	1	0	2	2	0	1	2	1	2	2	0	1	2	1	1	1	2	0	0	2	0	1	1	2	1	0	0	1	1
297	0	1	0	0	0	1	1	1	1	0	0	0	2	0	1	1	1	2	1	1	1	0	1	2	0	0	0	0	1	1	0	2	2	1	1	0	1	0	0	0	0	0	1	1	0	1	0	0	0
298	0	1	1	1	1	2	1	1	1	0	0	0	0	0	0	0	0	2	1	1	2	0	2	2	0	2	2	0	1	1	1	1	0	1	1	1	2	0	0	1	1	0	1	2	0	1	0	1	1
299	0	1	0	0	0	0	2	2	0	0	1	1	1	0	1	0	0	1	0	2	2	0	1	1	0	1	1	0	2	2	0	1	1	1	0	1	1	0	0	1	1	0	0	1	0	1	0	0	0
300	1	2	1	0	0	0	1	1	1	0	0	1	2	1	1	0	0	1	2	0	2	1	1	1	1	0	1	0	2	2	1	2	2	0	1	1	1	0	0	1	1	1	1	2	1	1	0	0	1
301	0	0	0	0	0	1	0	0	2	0	0	0	0	0	0	0	0	2	1	1	1	0	2	2	0	0	0	0	2	2	0	1	1	1	1	1	1	2	1	0	1	0	1	1	1	1	0	0	1
302	1	0	1	0	0	2	2	2	1	0	0	1	1	0	1	0	0	2	2	0	0	0	2	2	0	1	2	0	2	2	0	1	1	0	1	1	1	0	0	0	1	1	1	2	0	1	0	0	1
303	0	2	0	0	0	0	2	2	1	0	0	0	1	0	0	1	0	0	0	2	2	1	0	1	1	1	1	1	2	2	0	0	0	0	0	2	2	0	1	1	0	0	0	1	1	0	0	0	1
304	0	1	0	0	0	2	1	2	1	0	0	1	0	0	0	0	0	0	0	2	2	1	1	1	1	0	1	1	2	2	1	0	0	0	2	0	1	0	0	0	1	0	1	2	0	0	1	1	1
305	0	1	0	0	0	1	0	1	0	0	1	1	1	0	1	0	0	0	0	2	2	2	2	2	0	0	2	1	1	1	1	1	2	0	2	0	2	0	0	2	0	1	1	2	0	0	0	0	2
306	0	0	0	0	0	2	0	0	1	0	1	0	0	0	0	0	0	0	1	1	1	0	2	2	0	1	2	0	2	2	0	0	0	0	0	2	1	0	0	0	2	0	1	1	1	0	0	1	0
307	0	2	0	0	0	0	2	2	0	0	1	0	0	0	0	0	0	1	1	0	2	0	2	2	0	1	2	0	2	1	0	0	1	1	1	1	1	1	1	0	1	0	1	2	1	0	0	0	1
308	0	1	1	1	1	2	1	2	1	0	0	1	1	0	1	0	0	0	1	1	1	0	2	2	0	2	1	1	2	2	0	1	1	0	1	1	2	1	1	0	0	0	1	2	0	0	0	0	1
309	1	2	1	0	0	2	2	2	0	0	0	1	2	0	2	0	0	2	2	0	0	1	2	2	0	2	2	0	2	2	2	2	2	0	1	1	2	0	0	2	0	1	0	0	1	0	0	0	0
310	1	1	0	0	0	1	1	2	0	0	0	0	0	0	0	0	0	1	1	1	1	1	1	1	1	0	2	0	2	2	1	1	0	2	0	2	1	0	0	0	1	1	1	1	1	2	0	0	1
311	0	1	0	0	0	2	1	0	1	0	0	0	0	0	0	0	0	0	1	1	1	0	2	2	0	2	1	1	2	2	1	1	1	0	0	2	1	1	1	0	0	1	1	2	1	1	0	0	1
312	1	2	0	0	0	0	1	1	1	0	1	0	1	0	1	0	0	0	0	2	2	2	0	1	1	1	1	0	1	2	0	2	2	0	1	1	0	0	0	0	1	0	0	2	0	2	0	0	1
313	0	1	0	0	0	1	0	0	2	0	0	0	1	0	0	1	0	1	0	2	2	0	2	2	0	1	2	0	2	2	2	1	1	0	2	1	1	0	0	1	1	0	0	1	1	1	0	0	1
314	0	2	0	0	0	1	1	1	2	0	0	0	1	0	1	0	0	0	0	1	1	0	2	2	0	1	1	0	1	2	0	2	1	0	1	1	2	0	0	0	1	1	1	2	1	2	0	0	0
315	0	1	0	0	0	0	1	2	0	0	0	0	2	0	2	0	0	0	0	1	1	0	2	2	0	0	1	0	2	1	0	2	2	0	0	2	2	0	0	1	0	0	0	2	0	2	0	0	0
316	1	2	0	0	0	1	0	0	2	0	0	0	1	0	0	1	0	0	1	1	2	1	2	2	0	0	2	0	2	2	0	1	0	2	1	1	1	0	0	0	1	0	1	1	1	0	1	0	1
317	1	1	0	0	0	2	1	1	1	0	0	1	1	0	1	0	0	1	0	2	1	0	2	2	0	2	1	0	1	1	0	1	1	2	1	1	1	0	0	0	2	0	0	1	0	1	0	1	1
318	1	0	0	0	0	2	0	0	1	0	0	0	0	0	0	0	0	0	1	1	1	2	2	2	0	0	2	0	2	1	0	2	1	1	0	2	2	0	0	0	1	0	1	2	1	0	0	0	0
319	1	1	1	0	1	1	1	1	2	0	0	1	2	0	2	0	0	0	1	1	1	1	2	2	0	1	2	0	2	2	0	2	2	0	1	1	2	0	0	1	0	0	1	1	0	1	0	0	0
320	0	1	0	0	0	1	1	1	1	0	0	1	1	0	1	0	0	0	1	0	0	0	1	2	0	1	1	0	2	2	1	1	1	0	0	2	1	0	0	0	0	1	1	2	1	0	0	1	2
321	0	2	1	0	0	1	1	1	1	0	0	1	1	0	1	0	0	0	0	1	1	1	0	0	1	0	2	0	2	2	1	2	1	0	0	2	0	0	0	0	2	0	0	2	0	2	1	1	2
322	1	0	0	0	0	2	1	1	1	0	1	0	1	0	1	0	0	1	0	2	2	1	1	1	1	1	0	1	1	0	1	1	1	0	0	2	1	0	0	0	1	0	1	2	0	0	1	0	2
323	1	1	0	0	0	0	2	2	0	0	0	0	2	0	2	0	0	0	0	2	2	0	1	2	0	1	2	1	2	2	1	2	1	0	0	2	0	0	0	0	1	1	1	2	1	1	0	0	1
324	0	2	0	0	0	0	1	2	0	0	0	0	1	0	0	0	0	0	0	2	2	1	2	2	0	2	1	1	2	2	0	1	1	0	0	2	2	0	0	2	1	0	0	2	0	1	0	0	1
325	1	2	0	0	0	0	0	1	1	0	0	0	2	1	0	1	1	1	1	0	1	1	1	1	1	0	1	2	1	1	1	2	1	0	0	2	2	0	0	0	0	1	1	1	1	0	0	0	0
326	1	1	0	0	0	2	1	1	1	0	0	0	1	0	0	1	1	1	0	2	2	0	2	2	0	0	1	0	2	2	0	1	1	0	1	1	2	0	0	1	1	0	0	2	1	0	0	1	1
327	1	0	0	0	0	1	1	1	1	0	1	1	1	0	1	0	0	1	2	0	1	2	2	2	0	0	0	1	1	1	0	1	1	0	1	1	1	0	0	1	1	0	1	2	0	0	0	0	0
328	1	1	0	0	0	1	1	1	1	0	0	0	1	0	1	0	1	1	0	2	2	0	2	2	0	2	1	1	2	2	1	1	1	1	2	0	2	0	0	1	1	1	1	1	1	0	0	0	1
329	1	0	0	0	0	2	1	1	1	0	1	0	2	0	0	1	0	1	0	2	2	0	1	1	0	1	1	0	2	2	0	1	1	1	0	1	1	0	0	0	1	1	1	2	1	0	0	0	1
330	0	2	0	0	0	1	2	2	0	0	2	2	2	0	2	0	0	0	0	2	2	0	2	2	0	0	1	1	0	0	0	1	1	1	0	2	2	0	0	1	0	0	0	0	0	1	0	0	0
331	0	1	0	0	0	1	2	2	0	0	1	0	0	0	0	0	0	0	1	1	2	0	1	1	0	2	2	0	2	2	2	1	1	1	1	1	1	1	1	0	0	1	0	1	0	1	0	0	1
332	1	2	1	0	0	1	0	0	2	0	0	1	2	0	1	1	0	1	2	0	2	1	1	1	1	1	2	0	2	2	0	1	2	0	0	2	1	0	0	0	2	0	0	1	0	1	0	0	1
333	1	2	1	0	0	1	0	0	1	0	1	0	1	0	1	0	0	1	0	1	1	0	2	2	0	1	1	0	1	2	0	0	1	0	1	2	2	0	0	2	0	0	0	1	0	0	0	0	1
334	0	2	0	0	0	1	1	2	1	0	0	0	0	0	0	0	0	0	0	1	1	1	2	2	0	2	1	1	2	2	1	2	1	1	1	1	1	1	0	0	0	1	1	1	0	1	0	0	0
335	1	2	1	0	1	1	2	2	0	0	2	0	0	0	0	0	0	0	1	1	2	0	2	2	0	0	0	1	1	0	0	1	1	0	0	2	1	2	1	0	1	0	2	2	0	0	0	0	1
336	1	1	0	0	0	1	2	2	1	0	1	1	1	0	1	0	0	0	1	1	2	0	2	2	0	1	2	1	2	2	0	2	1	0	1	1	1	2	1	0	1	0	0	0	0	1	0	0	0
337	0	1	1	1	1	2	1	1	0	0	1	0	0	0	0	0	0	1	0	2	1	0	2	2	0	1	2	0	2	2	2	1	1	0	0	2	1	0	0	0	1	0	0	2	0	0	1	0	1
338	0	1	0	0	0	1	2	2	0	0	0	1	1	0	1	0	0	0	0	1	1	1	2	2	0	0	1	1	2	2	1	1	1	0	0	2	2	1	1	0	0	0	0	2	0	1	0	0	1
339	1	0	0	0	0	2	1	1	1	0	0	1	1	0	1	0	0	2	1	1	2	0	1	1	0	1	1	0	2	2	0	1	1	0	0	2	1	0	0	0	1	0	0	2	0	2	0	1	2
340	0	2	0	0	0	1	1	1	1	0	0	0	1	0	1	0	0	0	1	1	1	0	2	2	0	0	2	0	2	1	0	1	1	0	0	2	2	0	0	1	1	0	0	1	0	1	0	0	2
341	0	2	0	0	0	0	2	2	0	0	1	0	1	0	1	0	0	0	1	1	1	2	0	1	1	1	0	1	1	1	0	1	1	0	0	2	2	0	1	0	1	0	1	2	1	0	0	0	1
342	0	2	0	0	0	1	1	2	0	0	1	1	2	0	1	1	0	0	0	1	1	0	2	2	0	0	0	1	1	1	0	2	2	0	1	1	1	0	0	0	1	1	0	0	0	0	0	0	1
343	1	0	0	0	0	1	1	1	1	1	1	0	2	0	1	0	0	0	1	1	1	1	2	2	0	1	2	0	2	2	0	2	1	0	1	1	2	0	0	2	1	0	1	2	1	0	0	0	0
344	0	2	0	0	0	1	1	2	0	0	1	0	0	0	0	0	0	0	0	2	2	0	2	2	0	1	2	0	2	1	0	1	0	0	2	0	1	0	0	1	1	1	1	1	0	0	1	0	2
345	1	1	2	0	1	0	0	0	2	0	0	1	2	0	1	0	0	1	0	2	2	0	2	2	0	1	1	1	2	2	1	1	1	0	1	1	1	0	0	0	2	0	0	2	0	0	0	0	1
346	0	1	0	0	0	1	1	2	0	0	0	0	1	0	0	1	0	1	1	1	1	2	1	1	1	1	1	2	1	1	1	1	1	0	0	2	1	0	0	2	0	1	1	1	0	0	0	0	0
347	0	2	0	0	0	0	2	2	1	0	0	1	2	0	2	0	0	0	1	1	2	0	2	2	0	0	0	1	1	1	0	1	0	0	0	2	1	0	0	2	0	1	0	1	0	1	1	0	2
348	0	2	0	0	0	0	1	2	1	0	0	0	0	0	0	0	0	1	0	2	2	0	0	0	0	1	1	0	1	1	0	1	2	0	0	2	1	0	0	0	2	0	0	1	0	1	0	0	0
349	1	1	0	0	0	1	2	2	0	0	0	1	2	0	2	0	0	0	1	1	2	0	2	2	0	1	1	1	1	1	1	2	2	1	0	2	0	0	0	0	2	0	0	1	0	1	0	0	0
350	0	1	0	0	0	1	1	2	0	0	0	2	2	1	1	0	0	1	2	0	1	0	2	2	0	1	2	0	2	2	0	1	2	0	0	2	0	0	0	0	1	0	0	1	0	0	0	0	1
351	0	0	0	0	0	2	1	2	0	0	0	1	1	0	0	0	0	0	1	1	2	1	2	2	0	0	1	0	2	2	0	1	2	0	1	1	1	0	0	0	1	0	0	0	0	1	0	0	1
352	1	1	0	0	0	0	2	2	0	0	1	0	0	0	0	0	0	0	0	2	2	1	2	2	0	0	1	0	2	2	1	2	2	1	0	2	2	0	0	0	1	2	2	2	1	1	0	0	1
353	1	1	0	0	0	1	2	2	0	0	1	0	0	0	1	0	0	0	2	0	1	0	2	2	0	1	2	0	2	1	1	2	1	1	1	0	1	0	1	0	1	0	2	2	1	0	0	0	0
354	1	0	0	0	0	2	1	1	2	0	0	0	1	0	0	1	0	2	1	1	2	1	0	0	1	0	1	0	2	2	0	0	1	2	1	2	2	1	1	1	0	1	0	1	0	1	0	0	0
355	1	2	0	0	0	2	2	2	1	0	0	1	2	1	1	0	0	1	2	0	2	1	2	2	0	1	1	2	1	1	0	1	0	1	1	1	1	0	0	0	1	1	1	2	1	1	0	0	0
356	1	1	0	0	0	2	1	1	1	0	0	1	2	0	1	0	0	2	0	1	1	1	2	2	0	1	1	0	2	2	0	2	1	1	1	0	2	1	1	0	1	0	2	2	0	1	1	0	1
357	0	1	0	0	0	1	0	1	1	0	1	0	0	0	0	0	0	0	1	1	2	1	2	2	0	0	2	0	2	2	1	0	0	0	0	2	2	1	1	1	0	1	1	1	1	1	0	0	1
358	1	1	0	0	0	0	2	2	0	1	1	0	0	0	0	0	1	1	0	2	2	0	2	2	0	0	2	0	2	2	0	0	0	0	0	2	2	0	0	0	2	0	0	1	0	0	0	0	1
359	0	2	0	0	0	1	1	1	1	1	0	0	1	0	0	0	0	1	1	1	2	1	0	1	0	0	1	1	1	1	1	2	2	0	2	0	1	0	0	0	1	1	1	1	1	1	0	1	0
360	1	1	0	0	0	1	1	1	1	0	0	0	1	0	1	0	0	0	0	2	2	1	2	2	0	1	1	2	1	1	1	0	0	0	0	2	2	0	0	1	0	0	0	2	0	2	0	0	0
361	1	2	0	0	0	1	1	1	1	0	0	0	1	0	0	0	0	1	2	0	1	1	2	2	0	0	1	0	2	2	0	1	1	0	1	1	2	0	0	1	1	0	0	1	0	1	0	0	0
362	1	2	0	0	0	0	2	2	0	0	0	0	0	0	0	0	0	0	1	1	2	0	2	2	0	2	2	0	2	2	1	1	0	2	1	1	1	1	1	0	1	0	2	2	1	0	0	0	1
363	0	2	0	0	0	0	2	2	0	0	0	0	1	0	0	1	1	1	1	1	1	1	2	2	0	0	2	0	2	2	1	2	2	0	2	0	2	0	0	1	1	1	1	2	1	0	1	0	1
364	1	2	0	0	0	1	1	1	1	0	0	0	1	0	1	0	0	2	0	2	2	0	2	2	0	0	2	0	2	2	2	0	0	0	0	2	1	0	0	2	0	0	0	1	0	1	0	0	0
365	0	2	0	0	0	0	1	1	1	0	0	0	0	0	0	0	0	0	1	1	2	0	2	2	0	0	2	1	2	2	0	1	1	1	1	1	2	0	0	1	1	1	1	2	0	1	0	0	2
366	1	0	0	0	0	2	2	2	0	0	0	0	0	0	0	0	0	1	0	2	2	0	2	2	0	1	1	1	2	2	0	1	1	2	1	2	1	0	0	0	2	0	0	1	0	1	0	0	0
367	0	1	0	0	0	1	2	2	0	0	0	0	0	0	0	0	0	0	0	1	1	0	2	2	0	2	2	0	2	2	0	2	2	0	1	1	1	0	0	0	1	0	0	2	0	1	0	2	2
368	1	0	0	0	0	2	2	2	0	0	0	0	0	0	0	0	1	2	1	1	1	1	2	2	0	0	2	0	2	2	1	1	1	1	0	2	0	0	0	0	2	0	0	0	0	1	0	0	2
369	0	0	0	0	0	1	2	2	0	0	0	0	0	0	0	0	0	1	1	1	1	1	2	2	0	1	2	0	2	2	0	1	1	1	1	1	0	0	0	0	1	0	0	2	0	1	1	0	1
370	0	1	0	0	0	1	2	2	0	0	0	1	1	0	1	0	0	0	0	2	2	1	1	1	1	1	2	0	1	1	0	1	2	0	1	1	1	0	0	0	1	0	0	2	0	1	0	0	1
371	1	0	0	0	0	2	1	1	2	0	0	0	0	0	0	0	0	0	0	1	1	0	1	1	0	0	1	0	2	1	0	0	0	0	1	1	1	0	0	0	1	1	1	2	0	1	1	0	1
372	1	0	1	0	1	1	1	1	1	0	0	1	2	0	1	1	0	0	0	2	2	1	2	2	0	1	2	0	2	2	1	1	0	1	1	1	1	0	0	1	1	1	1	2	1	2	0	0	1
373	0	2	0	0	0	1	1	2	0	0	0	0	0	0	0	0	0	0	0	2	2	0	2	2	0	2	0	0	2	1	0	1	1	1	0	2	1	1	1	0	1	1	1	1	1	0	0	0	1
374	1	1	0	0	0	0	0	0	2	0	0	1	1	0	1	0	0	0	0	2	2	0	2	2	0	1	0	0	2	2	0	2	2	0	2	0	1	0	0	0	2	0	1	2	1	0	0	0	1
375	0	0	0	0	0	2	2	2	0	0	0	0	1	0	1	0	0	0	0	2	2	1	2	2	0	0	1	2	2	2	1	0	0	1	0	2	2	0	0	2	0	1	1	2	1	1	0	0	0
376	0	1	0	0	0	1	1	1	1	0	0	0	0	0	0	0	0	2	1	1	1	0	1	1	0	1	2	0	2	2	1	1	1	1	0	1	1	0	0	0	2	0	1	2	1	0	0	0	1
377	0	1	0	0	0	1	1	2	0	0	0	0	1	1	0	0	0	0	0	1	1	0	1	2	0	1	1	1	1	1	0	0	0	0	1	1	0	0	0	1	0	0	0	2	0	2	1	0	2
378	1	1	1	0	1	1	1	2	0	0	0	1	1	1	0	0	1	1	0	1	1	0	0	1	0	0	2	0	2	2	0	0	0	1	0	2	2	0	0	1	0	0	0	2	0	1	1	0	1
379	1	1	1	0	1	1	2	2	1	0	0	0	0	0	0	0	1	1	1	0	1	1	2	2	0	1	0	0	2	2	0	1	1	1	0	2	2	0	0	0	1	0	0	0	0	1	0	1	2
380	0	1	0	0	0	1	2	2	0	0	2	0	0	0	0	0	0	0	0	1	1	0	1	1	0	1	1	0	2	2	0	2	2	0	1	1	2	0	0	1	0	0	0	1	0	1	0	0	0
381	1	0	0	0	0	1	1	1	1	0	0	0	0	0	0	0	1	1	1	0	1	0	2	2	0	1	1	1	2	1	2	1	1	0	1	1	1	0	0	2	0	0	2	2	1	0	1	0	1
382	1	2	0	0	0	0	1	1	0	0	0	1	1	1	0	0	0	0	0	2	2	0	2	2	0	0	1	0	2	2	0	0	0	1	0	2	1	0	0	0	2	0	0	1	0	1	0	0	0
383	0	1	0	0	0	2	0	1	1	0	0	1	2	1	1	0	0	0	0	2	2	1	2	2	0	2	2	0	1	1	1	1	0	1	0	2	1	0	0	0	0	1	1	2	1	0	0	0	0
384	0	1	0	0	0	1	1	1	1	0	0	1	2	0	2	0	1	0	1	1	2	0	1	1	0	2	1	0	2	2	1	0	0	0	1	1	0	0	0	0	2	0	2	2	0	1	0	0	0
385	0	0	0	0	0	1	2	2	1	0	0	1	2	0	1	0	0	2	1	1	1	0	1	1	0	0	1	0	2	2	0	0	0	2	1	1	0	0	0	0	2	1	0	1	0	0	1	0	1
386	1	1	0	0	0	0	0	0	2	0	0	0	1	0	0	0	0	0	0	2	2	0	2	2	0	2	1	0	1	1	0	1	1	2	0	2	2	0	0	1	0	0	0	0	0	1	0	0	2
387	0	1	0	0	0	0	1	1	1	1	1	0	0	0	0	0	0	0	1	1	1	0	2	2	0	1	1	2	2	2	0	2	1	1	0	2	2	1	1	1	0	0	0	1	0	1	0	0	1
388	0	1	0	0	0	2	2	2	0	0	1	1	1	0	1	0	0	0	0	2	2	0	1	1	1	1	0	1	2	2	1	1	1	1	0	2	2	0	0	2	0	0	1	2	1	0	0	0	1
389	1	1	0	0	0	2	1	0	1	0	0	0	0	0	0	0	0	1	1	0	2	0	1	1	0	0	1	0	1	1	0	1	1	0	2	0	1	0	0	0	1	0	0	0	0	1	0	0	1
390	0	1	0	0	0	1	2	2	1	0	0	0	1	0	1	0	0	0	0	2	2	0	2	2	0	1	2	0	2	2	0	1	1	1	1	1	0	0	0	0	1	1	1	1	1	1	0	0	2
391	1	1	0	0	0	0	1	2	0	0	0	0	2	0	1	1	0	2	1	1	2	0	2	2	0	1	2	0	2	1	0	1	1	0	0	2	2	0	0	1	0	1	1	2	1	1	0	0	1
392	1	2	0	0	0	1	2	2	0	0	0	2	2	1	1	0	0	1	0	2	2	1	2	2	0	1	1	0	2	2	0	1	1	0	1	1	2	0	0	1	1	0	1	1	1	1	0	0	0
393	0	0	0	0	0	2	1	2	0	0	0	0	2	0	0	1	0	1	0	2	2	2	0	1	1	1	1	0	1	1	0	0	0	0	0	2	1	0	0	1	1	1	1	1	0	0	0	1	2
394	0	1	0	0	0	1	1	1	1	0	1	0	0	0	0	1	0	2	0	2	2	0	2	2	0	0	1	1	1	1	1	2	1	0	2	2	2	0	0	1	0	0	0	2	1	1	0	0	2
395	0	1	0	0	0	0	1	2	0	0	0	0	0	0	0	0	0	0	1	1	1	0	2	2	0	1	1	0	1	1	0	2	2	0	0	2	1	0	0	0	1	2	2	2	1	0	0	0	0
396	1	2	0	0	0	0	0	0	2	0	0	1	1	0	1	0	0	1	0	2	2	0	1	2	0	1	1	0	2	1	0	0	0	1	2	1	1	0	0	0	0	0	0	1	0	1	0	0	1
397	0	1	0	0	0	2	2	2	0	0	1	0	0	0	0	0	0	2	1	1	2	0	2	2	0	1	0	1	2	2	1	0	0	0	0	2	1	0	0	1	1	2	2	2	0	1	0	0	0
398	0	2	0	0	0	0	0	0	2	0	0	0	0	0	0	0	1	2	2	0	2	0	2	2	0	1	1	0	2	1	1	0	1	0	0	2	0	0	0	1	1	0	0	2	0	0	0	0	0
399	1	1	0	0	0	1	0	1	1	0	0	0	1	0	0	1	0	0	0	1	1	0	2	2	0	1	1	1	1	1	1	0	0	0	0	1	1	0	0	2	0	0	1	2	0	0	0	0	2
400	1	1	0	0	0	2	1	1	1	1	0	0	0	0	0	0	1	1	0	2	2	0	2	2	0	0	2	1	2	2	2	1	1	1	2	0	1	1	0	1	0	0	1	1	1	1	0	0	1
401	1	0	0	0	0	2	0	0	1	0	0	0	0	0	0	0	0	1	2	0	1	0	1	1	0	2	2	1	2	1	0	2	2	0	1	1	0	0	0	1	1	0	1	2	1	0	1	0	1
402	0	1	1	1	1	1	2	2	2	0	0	0	2	0	1	1	0	1	2	0	2	0	2	2	0	1	1	0	1	1	0	1	1	0	0	2	1	0	0	1	1	0	0	1	0	1	0	0	1
403	1	2	0	0	0	1	1	2	0	0	0	1	1	0	1	0	0	1	1	1	1	1	2	2	0	0	2	1	1	1	1	1	1	0	1	1	2	0	0	1	1	1	1	2	0	1	0	0	1
404	1	1	0	0	0	1	1	1	1	0	0	0	0	0	0	0	0	0	1	1	1	0	2	2	0	1	1	0	2	2	1	1	1	0	1	1	1	0	0	0	1	0	0	1	0	0	0	0	0
405	0	2	0	0	0	0	1	1	1	0	1	0	1	1	0	0	0	0	0	1	1	1	2	2	0	0	1	2	2	2	2	0	0	0	0	2	0	0	0	1	1	0	0	2	0	2	0	0	1
406	1	1	0	0	0	1	0	1	1	0	0	1	1	1	0	0	0	0	1	1	2	0	2	2	0	1	1	0	1	1	0	1	2	0	1	1	1	0	0	0	2	1	1	1	1	2	0	0	0
407	0	1	2	0	1	0	0	0	2	0	0	0	0	0	0	0	0	1	0	2	2	0	2	2	0	1	2	1	1	2	0	2	1	2	1	1	2	0	0	1	1	1	1	2	0	0	0	0	1
408	0	1	0	0	0	0	0	1	1	0	0	0	1	0	0	1	0	1	1	1	1	0	2	2	0	1	2	1	2	2	2	1	1	0	1	1	1	0	0	1	1	0	0	0	0	1	0	0	0
409	0	2	0	0	0	0	1	2	0	0	0	1	1	0	1	0	0	1	0	0	0	0	1	2	0	1	1	0	2	2	0	1	1	0	0	2	2	1	1	1	0	0	1	2	0	0	0	0	0
410	0	2	0	0	0	0	1	1	1	0	1	1	1	0	1	0	0	0	1	1	2	0	2	2	0	1	2	0	2	2	0	1	1	0	1	1	2	1	1	1	0	1	0	0	0	0	0	0	0
411	0	1	0	0	0	2	1	1	2	0	0	1	1	0	1	0	0	1	0	2	2	1	2	2	0	1	1	0	2	2	0	1	1	0	2	1	1	1	0	0	0	0	0	2	0	1	1	1	2
412	0	2	0	0	0	1	1	2	1	0	0	0	0	0	0	0	0	1	0	2	2	1	0	1	1	0	0	0	1	1	0	0	0	0	0	2	0	0	0	0	1	0	0	1	0	0	0	0	0
413	0	0	0	0	0	2	2	2	0	1	1	0	1	0	0	1	0	0	1	1	2	0	2	2	0	1	1	0	1	1	1	0	0	0	0	2	0	0	0	0	2	2	2	2	1	1	0	1	2
414	0	1	0	0	0	1	1	2	1	0	0	0	1	0	1	0	0	0	1	1	1	0	2	2	0	0	2	0	2	2	0	2	1	1	0	2	0	0	0	0	2	0	0	0	0	0	0	0	0
415	1	0	0	0	0	2	1	0	1	0	0	1	2	0	2	0	0	1	1	1	2	0	2	2	0	1	0	2	1	2	1	0	1	1	1	1	2	0	1	0	0	0	0	1	0	1	0	0	0
416	0	1	2	0	1	0	0	1	1	0	0	0	0	0	0	0	0	0	0	2	2	1	2	2	0	0	0	1	2	2	1	0	1	1	1	1	1	1	1	0	1	1	1	1	1	0	0	0	0
417	1	1	0	0	0	0	1	1	1	0	1	0	1	0	0	1	0	1	0	2	2	0	2	2	0	1	2	0	2	2	0	1	2	1	2	1	2	0	0	0	0	0	0	1	0	0	1	0	1
418	1	2	0	0	0	1	0	0	2	0	0	0	1	0	1	0	0	0	0	2	2	0	2	2	0	1	2	0	2	2	0	2	1	1	1	1	1	0	0	1	1	1	1	2	1	0	0	0	1
419	1	2	0	0	0	0	2	2	0	0	2	0	1	0	0	1	0	1	0	2	2	0	2	2	0	1	2	0	2	2	1	0	0	1	0	2	1	1	0	1	0	0	0	1	0	1	0	0	2
420	0	1	0	0	0	0	1	1	1	0	1	1	1	0	1	0	0	0	0	2	2	2	1	1	1	1	1	2	2	2	2	0	0	0	0	1	1	0	0	0	2	0	0	1	0	0	1	0	1
421	1	1	0	0	0	1	1	2	0	0	1	0	1	0	1	0	0	1	0	2	2	0	2	2	0	1	2	0	1	1	1	1	1	1	0	2	1	1	1	0	1	0	0	2	0	0	1	0	1
422	1	1	0	0	0	1	2	2	0	0	2	1	2	0	2	0	0	0	1	1	2	1	2	2	0	1	1	1	1	0	0	2	2	0	2	0	1	0	0	2	0	0	1	2	0	0	0	0	0
423	1	0	0	0	0	2	2	2	0	0	0	1	1	0	1	0	0	0	0	1	1	1	1	1	1	1	2	0	2	2	0	1	2	1	2	1	0	0	0	0	2	0	1	1	1	0	0	1	1
424	1	1	0	0	0	2	2	2	0	0	2	0	0	0	0	0	0	2	0	1	1	1	2	2	0	0	1	0	1	2	0	2	2	0	1	1	0	0	0	0	2	1	0	1	0	0	0	1	0
425	0	1	0	0	0	1	2	2	0	0	1	0	1	0	1	0	0	1	0	1	2	0	1	2	0	1	2	0	2	2	0	1	2	0	0	2	1	0	0	1	1	0	0	1	0	0	0	0	0
426	0	2	0	0	0	1	2	2	0	0	0	1	1	0	1	0	1	1	1	0	1	0	1	2	0	1	2	0	2	1	0	0	0	1	0	2	2	0	0	1	1	0	0	2	0	1	1	0	1
427	1	2	0	0	0	0	0	0	2	0	0	1	1	0	1	0	0	1	0	2	2	0	1	2	0	1	1	1	2	2	1	0	1	2	1	2	1	0	0	1	1	1	1	1	1	1	1	0	1
428	0	0	0	0	0	2	1	1	1	1	1	1	1	0	2	0	1	1	0	2	2	1	2	2	0	0	2	0	2	2	1	2	2	0	2	0	0	0	0	0	1	0	0	2	0	0	0	0	2
429	1	1	0	0	0	1	2	2	0	0	1	0	0	0	0	0	0	0	1	1	2	1	2	2	0	0	2	1	2	2	2	2	2	0	1	1	1	0	0	1	1	1	1	2	0	1	1	0	1
430	1	0	0	0	0	2	1	2	0	0	0	0	2	0	1	0	0	0	0	1	1	0	0	1	0	0	0	1	1	1	0	2	1	0	1	1	0	0	0	0	1	0	0	1	0	1	0	0	0
431	1	2	0	0	0	0	1	1	1	0	1	0	0	0	0	0	0	1	1	1	1	1	2	2	0	1	1	1	2	2	0	1	1	0	0	2	1	0	0	1	1	1	1	1	0	1	0	0	0
432	1	1	0	0	0	1	2	2	0	0	1	0	2	0	2	0	0	0	1	1	2	0	1	1	0	1	2	2	2	2	1	0	0	0	0	2	0	0	0	0	1	0	0	1	0	0	0	0	1
433	1	0	0	0	0	2	2	2	0	0	1	0	0	0	0	0	1	0	1	1	2	0	2	2	0	1	0	1	1	1	0	0	0	1	0	2	0	0	0	0	2	1	1	2	1	1	0	0	0
434	0	2	0	0	0	1	2	2	0	0	0	0	0	0	0	0	0	0	1	1	2	0	1	1	0	1	1	0	2	2	0	2	2	0	2	0	0	0	0	0	2	0	2	2	0	1	1	0	1
435	0	1	0	0	0	1	1	1	1	0	0	0	1	0	1	0	0	2	0	2	2	1	1	1	1	2	1	0	1	1	1	1	0	2	0	2	0	0	0	0	1	0	0	2	0	1	0	0	1
436	1	2	1	0	0	0	0	0	1	0	1	0	0	0	0	0	0	1	0	1	1	0	2	2	0	2	1	2	2	2	1	0	0	0	1	1	0	0	0	0	2	0	0	2	0	1	0	0	1
437	0	1	1	0	0	2	2	2	0	0	0	0	0	0	0	0	0	1	0	2	2	0	2	2	0	0	1	0	2	2	1	1	1	0	0	2	2	0	0	2	0	1	2	2	1	0	0	0	1
438	0	1	0	0	0	1	1	1	0	0	1	1	1	1	0	0	0	0	0	2	2	0	2	2	0	1	1	2	2	2	1	1	1	0	1	1	2	0	0	1	0	0	0	1	0	0	0	1	2
439	1	1	0	0	0	1	0	1	0	0	1	1	1	0	1	0	0	0	1	1	2	0	1	1	0	1	2	0	2	2	0	2	2	1	0	2	1	0	0	0	1	0	0	2	0	1	0	0	1
440	1	1	0	0	0	1	0	1	1	0	0	1	1	0	1	0	0	1	1	1	1	0	2	2	0	2	2	1	2	2	2	1	1	1	0	2	2	0	0	0	1	0	0	2	1	2	0	1	1
441	1	0	0	0	0	1	1	1	1	0	0	0	1	0	1	0	0	0	1	0	1	0	2	2	0	1	1	0	2	1	0	1	1	1	0	2	0	0	0	1	1	1	0	0	1	0	0	0	0
442	1	0	0	0	0	2	2	2	0	0	0	1	1	0	1	0	0	2	0	2	2	0	2	2	0	2	1	0	2	1	1	2	2	0	0	2	1	0	0	0	1	1	1	1	1	2	0	0	0
443	1	2	0	0	0	2	1	1	1	0	0	1	2	0	2	0	0	0	0	2	2	0	2	2	0	1	0	0	1	1	0	0	0	0	0	2	1	0	0	0	0	0	0	0	0	1	0	0	2
444	0	1	0	0	0	1	2	2	0	1	1	0	0	0	0	0	0	1	0	2	2	1	0	1	0	1	2	0	2	2	0	1	2	0	2	0	2	0	0	1	0	1	1	2	1	0	0	0	0
445	0	0	1	0	1	1	2	2	0	0	1	1	2	1	1	0	0	0	1	1	2	0	2	2	0	1	1	1	1	1	1	0	0	0	1	1	0	0	0	0	1	0	1	1	1	0	1	0	2
446	1	2	0	0	0	1	2	2	0	0	0	0	1	0	0	1	0	1	0	2	2	0	2	2	0	1	2	1	2	2	2	1	1	0	0	2	2	0	0	2	0	1	0	0	1	0	0	0	1
447	0	0	0	0	0	2	1	2	0	0	0	0	1	0	0	0	0	1	1	1	2	1	2	2	0	1	2	1	2	2	2	1	2	1	1	1	2	0	0	2	0	0	0	2	0	2	0	1	2
448	0	1	0	0	0	1	0	0	2	0	0	0	0	0	0	0	0	0	0	2	2	0	1	1	0	2	2	0	2	2	0	0	0	1	1	1	1	0	0	0	2	0	0	2	0	0	0	0	1
449	0	1	0	0	0	1	0	1	1	0	1	0	1	0	2	0	1	2	0	1	1	0	1	1	0	0	1	0	1	1	0	1	0	1	1	2	2	0	0	2	0	0	0	1	0	1	0	0	1
450	1	2	0	0	0	0	1	1	2	0	0	0	0	0	0	0	0	0	1	1	2	1	2	2	0	2	0	0	1	1	0	1	0	1	0	2	1	0	0	1	1	0	0	1	0	1	0	0	0
451	0	1	0	0	0	0	0	1	0	0	0	0	0	0	0	0	0	0	0	1	1	0	2	2	0	2	2	1	2	2	0	1	1	0	2	0	2	0	0	0	1	1	1	1	0	1	0	0	0
452	1	1	0	0	0	0	0	0	2	0	0	2	1	0	1	0	1	2	1	1	2	0	2	2	0	0	1	1	2	2	0	1	1	0	1	1	0	0	0	1	0	0	0	2	0	1	0	0	1
453	0	2	0	0	0	0	1	1	0	1	2	0	1	0	0	0	0	0	0	2	2	0	2	2	0	1	0	2	0	0	0	1	1	2	0	2	1	0	0	1	1	0	0	2	0	2	0	0	0
454	1	2	0	0	0	0	1	2	0	0	0	2	1	0	1	0	0	2	2	0	0	0	1	1	1	1	2	1	2	2	1	0	0	1	0	2	0	0	0	0	2	1	0	1	0	0	0	0	0
455	1	2	0	0	0	0	1	1	1	0	0	1	1	0	1	0	0	0	0	2	2	0	1	1	0	0	1	0	1	1	0	1	1	0	1	1	2	1	1	0	0	1	1	2	1	1	0	0	0
456	0	1	1	0	0	2	0	1	1	0	0	1	1	0	1	0	0	0	0	2	1	0	2	2	0	2	0	0	2	2	0	0	0	0	0	2	2	0	0	2	1	0	1	2	0	0	0	1	1
457	1	1	0	0	0	2	1	1	1	0	0	0	0	0	0	0	0	0	0	2	2	1	2	2	0	0	1	0	2	2	0	1	1	1	1	1	0	0	0	0	2	0	0	1	1	0	0	0	1
458	0	2	0	0	0	1	1	1	1	0	0	0	0	0	0	0	0	1	0	2	2	0	2	2	0	2	2	0	2	2	1	0	1	2	1	2	1	0	0	0	1	1	1	1	0	0	1	0	2
459	1	1	0	0	0	1	1	1	1	0	0	0	0	0	0	0	0	0	2	0	0	0	2	2	0	0	1	0	2	1	0	1	1	0	0	2	0	0	0	0	2	1	1	1	0	0	1	0	1
460	1	0	0	0	0	2	0	1	1	0	0	0	0	0	0	0	0	1	0	2	2	0	1	2	0	1	1	1	1	1	1	2	2	0	0	2	2	0	0	1	0	0	0	2	0	0	0	0	0
461	1	2	0	0	0	0	1	2	0	0	1	1	0	0	0	0	0	1	0	2	2	0	1	1	0	2	1	0	2	2	0	2	1	1	0	2	2	0	1	1	0	0	1	1	1	1	0	0	0
462	0	1	0	0	0	1	2	2	0	0	0	0	1	1	0	0	0	0	1	1	1	0	0	1	0	0	1	2	1	1	0	1	1	0	0	2	2	0	1	0	1	1	0	0	0	0	0	0	0
463	1	1	0	0	0	1	2	2	1	0	1	0	2	1	0	1	0	0	0	2	2	0	2	2	0	2	1	1	2	2	0	1	1	0	1	1	1	1	1	0	1	0	0	2	0	0	0	0	1
464	1	2	1	0	0	1	1	1	1	1	1	0	1	0	0	1	0	1	2	0	1	0	2	2	0	0	2	0	2	2	0	1	1	0	1	1	2	0	0	0	2	0	2	2	0	1	0	0	1
465	1	1	0	0	0	1	2	2	0	0	0	0	0	0	0	0	0	0	1	1	2	0	1	1	1	1	1	0	2	2	0	1	1	0	0	2	1	0	0	2	0	1	0	1	0	1	1	1	2
466	0	0	0	0	0	2	1	1	1	0	0	1	1	0	1	0	1	0	1	1	2	0	2	2	0	1	1	1	1	1	1	1	0	1	1	1	2	0	0	2	0	0	0	2	0	1	0	0	2
467	0	1	0	0	0	1	2	2	1	0	1	1	1	0	0	0	0	0	1	1	1	0	2	2	0	1	2	1	2	1	0	2	2	0	1	1	2	0	0	2	0	0	0	1	1	1	0	0	1
468	1	1	1	1	1	1	2	2	0	1	0	0	0	0	0	0	0	1	0	0	0	0	2	2	0	1	2	0	2	2	0	0	1	2	1	2	1	0	0	1	1	1	1	1	1	1	0	0	1
469	0	1	0	0	0	1	1	1	2	0	0	1	0	0	0	0	0	2	1	1	2	1	1	1	1	1	2	0	2	1	0	1	1	1	0	2	2	1	1	0	1	0	1	2	2	1	0	0	0
470	1	0	0	0	0	2	1	1	0	0	0	0	0	0	0	0	0	0	1	1	1	1	2	2	0	1	0	0	2	1	0	1	1	0	2	1	2	0	0	1	1	0	1	2	1	0	0	0	0
471	1	0	0	0	0	2	2	2	0	0	0	0	0	0	0	0	1	2	2	0	2	0	1	1	0	0	2	1	2	2	0	0	0	1	1	1	1	0	0	0	2	0	1	2	1	0	0	0	0
472	0	1	0	0	0	1	1	1	1	0	1	0	1	0	0	0	0	0	1	1	1	0	1	1	1	0	1	0	2	2	1	0	0	0	0	2	1	0	0	0	0	1	2	2	0	1	1	0	2
473	1	2	0	0	0	1	1	1	0	0	0	0	2	0	1	1	1	1	0	2	2	0	2	2	0	1	0	1	2	2	1	1	1	0	0	2	0	0	0	1	1	0	1	1	1	1	0	0	1
474	1	2	0	0	0	1	0	0	2	0	0	0	1	0	1	0	0	0	0	2	2	0	1	1	1	1	1	1	2	2	0	2	2	0	1	1	1	1	1	0	0	0	0	1	0	0	0	0	0
475	0	0	0	0	0	1	1	1	1	0	1	0	0	0	0	0	0	0	0	2	2	1	2	2	0	0	0	0	1	1	0	1	1	0	0	2	0	0	0	1	1	0	0	1	0	1	0	0	0
476	1	0	0	0	0	1	1	1	1	0	0	0	0	0	0	0	0	0	1	1	2	1	0	1	0	1	2	0	2	2	1	0	0	1	0	2	2	1	1	0	1	0	0	1	0	1	0	0	1
477	1	2	0	0	0	0	2	2	0	0	0	1	1	0	0	0	0	0	1	1	2	0	1	1	0	1	2	0	2	2	0	0	1	0	1	2	2	0	0	1	0	0	1	2	0	1	0	0	1
478	1	2	0	0	0	2	2	2	1	0	1	1	2	0	1	0	0	0	1	1	2	0	1	1	0	0	2	0	2	2	0	0	0	0	0	2	0	0	0	0	1	0	0	1	1	1	1	0	2
479	1	2	0	0	0	0	1	2	1	0	0	0	1	0	1	0	0	1	0	2	2	2	2	2	0	0	2	0	2	2	0	0	0	1	0	2	2	0	0	1	1	0	1	1	1	0	0	0	0
480	1	1	1	1	1	1	2	2	0	0	0	0	0	0	0	0	0	0	0	1	0	0	2	2	0	1	2	0	2	2	1	1	0	1	1	1	2	0	0	1	0	0	2	2	1	0	0	0	2
481	1	0	1	0	0	2	1	1	0	0	0	1	2	1	1	0	0	2	1	1	1	0	2	2	0	0	2	0	2	2	0	1	2	0	1	1	1	0	0	1	1	0	0	1	0	1	0	0	1
482	1	2	0	0	0	0	1	1	1	0	0	0	1	0	1	0	0	0	0	1	1	2	2	2	0	0	1	0	2	2	0	0	0	0	0	2	1	0	0	0	2	0	0	2	0	1	0	1	1
483	0	1	0	0	0	2	0	1	1	0	0	1	1	0	1	0	0	0	1	1	2	1	1	1	1	1	1	0	2	2	0	1	1	2	0	2	2	0	0	1	1	0	0	1	0	0	1	0	1
484	1	1	0	0	0	2	2	2	0	0	1	2	2	1	1	0	0	0	1	1	2	0	2	2	0	0	1	1	2	1	1	2	1	0	1	1	2	1	1	1	0	0	0	2	0	0	0	0	0
485	0	2	0	0	0	0	0	1	0	0	0	0	0	0	0	0	0	0	1	0	1	0	2	2	0	0	1	0	1	1	0	2	1	1	0	2	2	0	0	0	1	0	0	2	0	2	0	1	2
486	0	2	0	0	0	0	1	1	1	0	0	0	1	0	1	0	0	0	1	1	2	0	0	0	0	0	1	1	2	2	0	2	2	0	1	1	1	0	0	1	1	0	1	1	1	0	0	0	0
487	1	2	0	0	0	2	2	2	0	0	0	1	2	0	2	0	0	2	2	0	0	0	0	0	0	0	2	0	2	2	0	1	0	1	1	1	1	0	1	0	1	1	0	1	0	1	0	2	2
488	1	1	0	0	0	0	1	1	1	0	0	0	1	0	1	0	0	1	2	0	1	1	2	2	0	0	2	0	2	2	0	1	1	0	0	2	2	0	0	0	1	1	0	1	2	1	0	0	2
489	0	2	0	0	0	0	1	1	1	0	1	0	1	0	0	0	0	0	2	0	1	0	1	1	0	1	1	2	1	1	0	1	1	1	1	1	1	0	0	0	2	1	1	2	0	0	0	0	1
490	0	0	0	0	0	2	0	2	0	0	1	2	2	1	1	0	0	0	1	1	1	0	2	2	0	0	1	0	2	2	1	0	1	1	1	2	2	0	0	0	1	1	1	2	2	0	0	0	1
491	0	2	1	0	0	2	0	1	0	0	1	0	0	0	1	0	0	0	0	2	2	1	1	1	1	1	1	1	1	1	1	1	1	1	1	1	1	0	0	0	1	0	1	2	0	1	0	0	0
492	0	2	1	0	1	1	0	0	2	0	0	0	1	1	0	0	0	0	0	1	1	0	2	1	1	1	2	0	2	2	0	0	1	1	1	1	1	0	0	1	1	1	1	2	1	0	0	0	1
493	0	2	0	0	0	1	2	2	0	0	1	0	0	0	0	1	0	0	1	1	2	0	1	1	0	1	1	1	2	2	0	2	2	0	2	0	1	0	0	0	2	0	1	2	1	0	0	0	1
494	1	0	0	0	0	1	2	2	1	0	0	1	1	0	1	0	0	0	1	1	2	0	1	1	0	1	1	2	1	1	0	2	2	0	2	0	1	1	0	0	0	1	1	1	1	0	1	0	1
495	1	0	0	0	0	2	2	2	0	0	0	1	2	0	1	0	0	0	0	2	2	0	1	1	0	1	0	1	1	0	1	1	0	2	1	1	1	0	0	2	0	1	1	2	1	0	0	0	0
496	1	0	0	0	0	2	0	1	1	0	1	0	0	0	0	0	0	1	0	2	2	1	1	1	0	1	1	0	2	2	0	2	2	0	0	2	1	0	0	0	1	1	1	2	1	0	1	1	2
497	1	2	0	0	0	0	2	2	0	0	0	0	1	0	1	0	0	1	1	0	0	0	2	2	0	0	2	1	2	2	0	0	0	0	0	1	1	1	0	0	0	0	0	1	1	1	0	1	1
498	1	1	0	0	0	1	1	1	2	0	0	1	2	0	1	0	0	0	0	2	2	2	2	2	0	0	2	0	2	2	0	1	1	0	1	1	1	0	0	0	1	0	0	1	1	1	0	0	2
499	0	2	1	0	0	1	2	2	0	0	1	0	2	0	2	0	0	1	0	2	2	1	1	1	1	1	2	0	2	2	0	2	2	0	2	0	1	0	0	0	2	0	0	0	0	1	0	0	2
500	0	0	0	0	0	2	2	2	0	0	1	0	1	0	0	1	1	1	0	2	2	1	2	2	0	0	1	0	2	2	0	0	0	2	1	1	0	0	0	1	1	0	1	2	1	0	0	0	0
501	0	1	1	0	0	1	1	2	0	0	0	1	2	0	1	0	0	0	1	0	1	0	2	2	0	0	1	1	2	2	1	2	2	0	1	1	2	0	0	0	0	2	2	2	1	1	0	0	1
502	1	1	0	0	0	1	1	1	1	0	0	1	1	1	0	0	0	0	0	1	1	0	1	1	0	1	2	0	2	2	0	1	1	0	1	1	1	1	0	0	1	1	1	1	1	0	0	0	0
503	0	2	0	0	0	1	1	1	1	0	1	0	2	0	1	0	0	0	1	1	2	0	0	2	0	1	2	0	2	2	1	1	2	0	0	2	1	0	0	0	0	0	0	1	0	0	1	0	1
504	1	0	0	0	0	1	1	1	1	0	0	0	2	0	2	0	1	1	1	0	1	1	2	2	0	0	2	0	1	1	0	2	1	0	0	2	1	0	0	1	1	0	1	1	0	1	1	0	1
505	1	1	1	0	0	1	1	2	0	0	1	2	2	1	1	0	0	0	2	0	2	0	1	1	0	1	1	0	2	2	0	0	2	1	2	1	1	0	0	1	1	0	0	2	0	1	0	0	1
506	0	1	0	0	0	1	0	1	1	0	0	0	0	0	0	0	0	1	0	1	1	0	2	2	0	2	2	0	1	1	1	1	2	1	1	1	2	1	1	0	0	0	0	1	0	1	0	0	0
507	1	0	0	0	0	1	1	1	1	0	0	0	1	1	0	0	0	2	1	1	2	0	0	1	0	0	1	0	2	2	0	0	1	0	1	2	1	0	0	2	0	0	1	2	1	0	1	0	2
508	1	1	0	0	0	1	1	1	1	0	0	0	1	0	0	0	0	2	1	1	2	1	2	2	0	1	2	0	2	2	1	1	2	0	0	2	0	0	0	0	2	0	0	1	0	0	0	1	1
509	1	2	0	0	0	1	1	1	1	0	0	1	2	0	1	0	0	2	0	2	2	0	2	2	0	0	2	0	1	1	0	2	1	0	1	1	1	0	0	0	1	0	0	1	0	0	0	0	0
510	0	2	1	0	0	1	0	1	1	0	1	1	1	0	1	0	0	1	0	0	0	1	2	2	0	0	1	0	2	2	0	1	0	1	1	1	0	0	0	0	1	1	0	0	2	0	0	0	1
511	0	2	1	0	0	1	1	1	1	0	0	1	1	0	1	0	0	0	1	1	2	0	2	2	0	1	2	1	2	2	2	1	1	2	0	2	1	0	0	0	2	0	0	1	1	1	0	0	0
512	1	2	0	0	0	1	1	1	1	0	0	0	1	0	0	0	0	1	0	2	2	1	2	2	0	0	1	0	2	2	0	1	1	0	0	2	1	1	1	0	1	2	1	2	1	0	0	0	0
513	0	2	1	0	0	1	2	2	0	0	0	0	0	0	0	0	0	0	0	1	1	0	1	1	0	1	1	1	2	2	0	0	1	0	0	2	2	1	1	1	0	0	0	2	0	2	0	0	1
514	1	1	0	0	0	1	0	0	2	0	0	0	1	0	0	1	1	1	1	1	1	0	2	2	0	0	2	0	2	1	0	2	1	1	1	1	1	1	1	0	1	0	1	1	0	1	0	0	2
515	0	1	0	0	0	1	2	2	0	0	1	0	1	0	1	0	1	1	1	0	1	0	1	1	1	2	2	0	2	2	0	0	0	0	0	2	1	0	0	1	1	0	0	2	0	1	0	0	1
516	1	1	0	0	0	1	2	2	0	0	0	0	1	0	1	0	0	1	0	1	1	0	2	2	0	2	2	0	2	2	0	1	1	0	0	2	1	1	0	0	0	0	2	2	0	0	1	0	1
517	1	1	0	0	0	1	2	2	0	0	1	1	1	0	1	0	0	1	1	1	2	0	2	2	0	2	1	0	2	2	0	0	0	1	2	1	2	1	1	1	0	1	1	2	1	1	0	0	1
518	1	1	0	0	0	1	1	1	0	0	0	1	1	0	1	0	0	0	1	0	2	0	2	2	0	2	2	0	2	1	0	2	1	2	1	1	2	0	0	1	1	2	2	2	1	1	0	0	0
519	1	2	0	0	0	2	2	2	0	0	1	1	2	0	2	0	0	0	1	1	2	1	0	0	1	1	2	0	2	2	0	1	1	1	1	1	0	0	0	0	1	0	0	2	0	1	0	0	1
520	1	1	0	0	0	1	0	1	1	0	0	0	0	0	0	0	0	1	0	2	2	2	2	2	0	0	1	0	2	2	0	2	2	0	2	0	0	0	0	0	1	0	1	2	2	1	0	0	1
521	1	1	0	0	0	2	2	2	0	0	1	0	1	0	0	1	0	1	1	1	1	1	1	2	0	2	1	0	2	2	0	1	1	1	2	0	2	0	0	0	1	0	1	1	0	1	1	0	2
522	0	2	1	0	0	1	0	0	2	0	0	0	0	0	0	0	0	0	0	2	2	1	1	1	1	2	1	0	2	2	0	1	1	0	0	2	0	0	0	0	2	0	0	0	0	0	0	0	0
523	1	0	0	0	0	2	1	1	0	1	1	1	2	1	1	0	0	0	0	2	2	0	2	2	0	2	2	0	2	1	0	1	2	0	0	2	2	1	1	1	0	0	2	2	0	0	0	0	1
524	1	1	0	0	0	1	1	1	1	0	0	0	0	0	0	0	1	1	0	1	1	1	2	2	0	2	1	1	2	2	1	1	2	0	1	1	1	0	0	1	1	0	1	1	0	1	0	0	1
525	1	1	0	0	0	1	1	1	0	0	0	0	0	0	0	0	0	0	0	1	1	0	2	2	0	0	1	0	2	2	0	2	1	1	1	1	0	0	0	0	1	1	0	1	0	1	0	0	1
526	1	2	0	0	0	1	2	2	0	0	1	1	1	0	2	0	0	1	0	0	0	0	1	1	0	0	2	0	2	2	1	0	0	0	2	0	2	0	0	0	1	1	1	2	1	1	0	0	1
527	0	0	0	0	0	1	1	2	0	0	1	1	1	1	0	0	0	0	0	2	2	1	2	2	0	1	2	0	2	2	1	2	1	0	1	1	2	0	0	0	1	1	1	2	1	0	0	0	1
528	0	1	0	0	0	1	1	1	0	1	2	1	2	0	1	0	0	0	0	2	2	0	0	0	0	1	1	0	2	2	0	1	2	0	2	0	2	0	0	1	0	0	0	2	0	0	0	0	1
529	0	1	0	0	0	1	2	2	0	0	0	0	0	0	0	0	0	0	0	1	1	0	2	2	0	2	1	0	1	1	0	0	0	0	0	2	2	0	0	0	1	0	2	2	0	1	1	0	2
530	1	0	0	0	0	2	1	1	1	0	0	0	2	0	1	0	0	0	1	0	1	0	1	1	0	1	1	0	2	2	0	1	2	0	1	1	1	0	0	0	0	0	0	2	0	1	0	0	0
531	1	1	0	0	0	2	2	2	0	0	0	0	0	0	0	0	0	0	1	1	1	0	2	2	0	1	1	0	2	2	1	2	1	0	1	1	1	0	0	0	1	1	1	2	1	0	0	0	0
532	1	0	0	0	0	2	1	1	2	0	0	0	1	0	0	1	0	1	0	2	2	1	1	2	0	1	2	0	2	2	0	1	1	0	0	2	2	0	1	0	0	0	0	2	0	0	0	0	0
533	1	1	0	0	0	1	0	2	0	0	1	1	0	0	0	0	0	1	0	2	2	0	2	2	0	0	1	0	1	1	1	2	1	0	1	1	0	0	0	0	2	1	1	1	0	0	0	0	0
534	0	2	0	0	0	0	2	2	0	0	0	1	1	0	1	0	0	0	1	0	0	0	2	2	0	0	1	0	2	2	1	0	0	0	1	1	2	1	1	0	1	0	1	1	1	1	0	0	0
535	1	2	0	0	0	0	2	2	0	0	0	1	2	0	1	0	0	0	0	2	2	0	2	2	0	0	2	0	2	2	0	1	2	1	1	1	2	0	0	1	0	0	1	2	1	0	0	0	0
536	1	2	0	0	0	1	2	2	0	0	0	0	1	0	0	1	0	1	1	1	2	1	2	2	0	0	0	1	1	1	0	1	1	0	0	2	2	0	0	1	0	0	0	2	0	0	0	0	2
537	0	0	1	0	1	1	0	0	1	0	0	0	0	0	0	0	0	1	0	2	2	0	1	1	0	2	2	1	2	2	0	1	2	1	2	1	2	0	0	1	1	1	1	1	1	1	0	0	1
538	1	1	0	0	0	1	0	0	2	0	0	0	1	0	1	0	0	2	1	1	2	1	0	0	1	0	1	0	2	2	1	1	0	2	1	1	2	0	0	2	0	0	1	1	0	1	0	0	0
539	1	2	0	0	0	1	2	2	0	0	0	0	0	0	0	0	1	0	1	1	2	0	2	2	0	0	2	1	2	2	1	0	0	0	1	1	1	0	0	0	1	0	1	1	1	1	0	0	1
540	0	0	0	0	0	2	0	0	2	0	0	0	1	0	1	0	0	1	0	1	1	0	2	2	0	1	1	0	2	2	1	1	1	0	1	1	2	1	0	0	0	1	1	1	1	2	0	0	0
541	1	1	0	0	0	1	2	2	2	0	0	2	2	0	2	0	0	0	1	1	2	1	0	1	0	0	2	0	2	2	1	1	1	0	1	1	0	0	0	0	2	0	2	2	1	0	1	1	2
542	1	0	0	0	0	2	2	2	0	0	1	0	0	0	0	1	1	2	0	2	1	0	1	1	0	0	1	0	2	2	0	1	0	1	1	2	2	1	1	1	0	0	0	0	0	0	0	1	1
543	0	1	1	0	1	1	1	1	1	0	0	0	1	0	1	0	0	2	0	2	2	0	2	2	0	1	2	1	2	2	0	0	0	1	2	1	0	0	0	0	2	1	0	1	2	1	0	1	0
544	0	1	0	0	0	1	1	1	1	1	1	2	2	1	1	0	1	0	1	1	2	0	2	2	0	1	2	0	2	2	0	1	2	0	0	2	1	0	0	1	1	0	2	2	0	0	0	0	2
545	1	1	0	0	0	0	2	2	0	1	1	0	1	0	0	0	1	2	0	1	1	1	1	1	1	1	1	1	2	2	1	1	1	0	1	1	1	0	0	0	1	0	0	2	0	0	0	0	1
546	1	2	0	0	0	1	1	1	1	0	0	0	0	0	0	0	0	0	0	2	2	0	1	1	0	1	1	1	2	2	0	2	1	1	0	2	2	0	0	2	0	0	0	2	0	1	0	0	1
547	1	1	0	0	0	1	1	1	1	0	1	0	2	0	2	0	0	1	1	1	2	1	2	2	0	0	1	2	2	2	0	1	2	0	0	2	1	0	0	0	1	1	1	2	0	1	0	0	1
548	0	2	0	0	0	1	2	2	0	0	0	0	1	0	1	0	0	0	0	2	2	0	1	1	0	0	2	1	2	2	2	2	2	0	1	1	2	0	1	0	1	0	0	1	0	0	0	0	0
549	1	1	0	0	0	1	0	0	1	0	1	0	0	0	0	0	0	1	2	0	2	0	2	2	0	0	2	0	1	1	1	0	0	1	0	2	1	0	0	0	0	0	1	2	0	0	0	0	1
550	0	1	0	0	0	1	1	1	1	0	0	0	2	0	2	0	1	1	1	0	1	0	2	2	0	2	1	1	2	2	1	1	1	0	1	1	0	0	0	1	1	0	0	2	0	0	1	0	1
551	1	1	1	0	0	2	1	1	1	1	0	0	0	0	0	0	0	1	0	2	2	0	2	2	0	1	0	0	2	2	0	2	2	0	1	1	1	0	0	1	1	0	0	1	0	0	0	0	1
552	1	2	0	0	0	1	2	2	0	0	1	0	0	0	0	0	0	0	0	1	1	0	1	1	0	1	2	0	2	2	0	1	0	0	1	2	1	0	0	0	2	0	1	1	0	1	0	0	0
553	1	2	0	0	0	1	2	2	1	0	0	0	1	0	0	1	0	0	1	0	0	0	2	2	0	2	2	1	2	2	0	2	1	0	0	2	1	0	0	0	1	0	0	1	1	1	0	0	1
554	1	1	0	0	0	2	2	2	0	0	0	0	0	0	0	0	0	0	1	1	2	0	2	2	0	1	1	0	2	2	0	1	1	0	1	1	2	0	0	0	0	1	1	1	1	0	0	0	2
555	0	1	0	0	0	0	1	1	1	0	1	0	0	0	0	0	0	0	1	1	2	0	2	2	0	1	1	2	2	2	1	1	1	1	1	1	1	0	0	1	1	0	1	1	1	0	0	1	2
556	1	0	0	0	0	1	1	1	1	0	0	1	1	0	1	0	0	0	1	1	2	1	2	2	0	0	1	0	2	2	1	1	1	1	1	1	1	0	0	1	1	0	0	2	1	1	0	0	0
557	0	1	1	0	0	2	0	1	1	0	0	1	1	0	1	0	0	0	1	1	2	0	2	2	0	1	2	2	2	2	1	0	0	0	0	2	1	1	1	0	0	0	0	2	0	0	0	0	1
558	1	1	0	0	0	1	1	2	1	0	0	1	2	0	1	0	0	1	0	1	1	0	1	1	1	1	2	1	2	2	2	1	1	1	0	2	2	0	0	1	1	0	2	2	0	0	0	0	1
559	0	2	0	0	0	1	1	1	1	1	0	1	1	1	0	0	0	0	1	1	1	2	0	1	1	1	2	0	2	2	0	2	1	0	2	2	2	0	0	1	1	0	0	1	1	0	0	0	1
560	1	2	0	0	0	0	1	1	1	0	1	0	0	0	0	0	0	1	2	0	1	0	2	2	0	2	2	1	2	2	2	1	1	0	0	2	1	0	0	1	1	0	0	1	0	0	0	1	0
561	1	0	0	0	0	2	2	2	0	0	0	0	2	0	2	0	0	1	0	2	2	1	2	2	0	1	2	1	2	2	0	2	2	0	1	1	1	0	0	0	1	0	0	2	0	2	0	0	1
562	1	1	0	0	0	2	1	1	1	1	0	0	1	0	1	0	0	0	0	1	1	0	2	2	0	0	2	0	2	2	0	1	1	0	1	1	2	0	0	1	1	0	0	2	0	1	0	0	0
563	1	1	0	0	0	1	1	2	0	0	1	0	1	0	1	0	1	1	1	1	1	1	2	2	0	1	1	0	1	1	0	1	1	0	1	1	0	0	0	0	1	0	1	2	1	0	0	0	1
564	0	0	1	0	1	1	1	1	1	0	0	0	2	0	0	1	0	0	0	2	2	0	1	1	0	1	1	0	2	2	0	0	0	0	0	2	2	0	0	2	0	0	0	1	0	0	1	0	2
565	0	2	0	0	0	0	1	1	1	0	1	1	1	0	2	0	0	2	1	1	2	1	2	2	0	1	1	1	2	2	0	1	1	0	1	1	1	0	0	0	1	1	1	2	1	0	0	0	2
566	0	2	0	0	0	1	1	1	1	0	1	2	2	0	2	0	0	1	0	2	2	0	2	2	0	0	1	0	2	2	0	1	2	0	0	2	2	0	1	0	1	0	0	1	0	1	0	0	0
567	1	1	0	0	0	1	1	1	1	1	1	1	1	0	1	0	0	0	1	1	1	0	2	2	0	2	1	1	2	2	0	1	1	2	0	2	0	0	0	0	1	1	1	1	0	0	1	1	2
568	0	2	0	0	0	2	1	2	0	0	1	1	2	0	2	0	0	0	2	0	0	1	1	1	1	0	1	1	2	2	1	1	1	2	2	1	1	0	0	0	2	1	0	0	1	0	0	0	0
569	1	2	0	0	0	0	0	1	1	0	0	1	1	0	1	0	0	1	0	2	2	0	2	2	0	0	2	0	2	2	0	1	2	0	1	1	1	0	0	1	1	0	1	2	0	0	0	0	1
570	0	2	1	0	0	1	1	1	1	0	0	0	0	0	0	0	0	1	0	2	2	1	1	1	0	0	0	1	2	2	1	1	1	0	1	1	2	0	0	2	0	0	0	1	0	0	0	0	0
571	1	0	0	0	0	2	1	1	1	0	0	0	0	0	0	0	0	0	1	1	2	0	1	1	0	2	1	1	2	2	0	0	0	1	1	1	1	0	0	0	0	1	1	2	0	1	0	0	0
572	1	0	0	0	0	2	1	1	1	0	0	0	1	0	0	1	0	0	1	0	2	1	0	1	1	0	1	0	1	1	0	0	0	0	1	1	2	0	0	1	0	0	0	1	0	0	0	0	1
573	1	1	0	0	0	2	1	2	0	1	0	0	1	0	1	0	0	0	2	0	0	1	1	1	0	1	1	0	1	1	0	1	0	1	1	2	2	1	1	0	1	0	0	2	0	2	1	0	2
574	1	1	0	0	0	1	1	1	0	1	1	0	0	0	0	0	1	1	1	0	1	0	1	1	0	2	2	0	2	2	1	0	1	1	0	2	2	0	0	1	1	1	1	2	0	1	0	0	1
575	0	0	0	0	0	1	1	1	1	0	0	1	0	0	0	0	0	0	0	2	2	0	1	1	0	0	2	2	2	2	1	2	2	0	0	2	2	1	1	0	1	0	1	1	0	1	0	1	1
576	0	2	0	0	0	1	1	1	1	0	0	0	0	0	0	0	0	1	1	1	1	0	2	2	0	0	2	0	2	2	1	2	2	0	1	1	2	0	0	0	2	0	1	1	1	1	0	0	1
577	1	1	0	0	0	2	1	1	1	1	2	0	1	0	0	1	0	1	2	0	1	0	2	2	0	0	2	1	2	2	0	1	1	0	1	1	2	0	1	0	1	0	0	2	0	1	0	0	0
578	0	2	0	0	0	0	0	0	2	0	0	0	1	0	0	0	0	0	1	1	2	1	1	1	1	1	1	1	1	2	1	2	1	1	1	1	1	0	0	0	2	1	1	1	1	1	0	0	0
579	1	2	0	0	0	0	2	2	0	0	0	2	2	0	2	0	0	1	0	1	1	1	2	2	0	0	1	0	2	2	0	0	1	1	1	2	1	0	0	0	1	1	1	1	0	1	0	0	0
580	0	0	0	0	0	1	1	1	1	0	0	0	0	0	0	0	0	1	1	1	2	0	2	2	0	1	1	0	1	1	0	1	1	0	1	1	1	0	0	0	1	0	0	2	0	0	0	0	1
581	0	1	0	0	0	1	1	1	1	1	1	0	0	0	0	0	0	0	2	0	0	0	2	2	0	1	1	2	1	1	0	1	2	0	0	2	1	0	0	0	1	0	2	2	0	0	0	0	1
582	1	0	0	0	0	2	2	2	0	0	0	0	0	0	0	0	0	0	0	2	2	0	2	2	0	0	1	1	2	2	1	1	1	0	1	1	1	0	0	0	1	0	0	2	0	1	0	0	1
583	0	2	1	0	0	1	1	1	1	0	0	0	1	0	0	1	0	1	0	2	2	1	1	1	1	1	1	0	2	2	1	1	1	1	0	2	2	0	0	1	0	1	1	1	0	1	0	0	0
584	1	1	0	0	0	1	0	0	1	0	1	0	0	0	0	0	0	0	0	1	1	0	2	2	0	1	2	1	2	2	2	0	0	0	0	1	0	0	0	0	1	1	0	1	0	1	0	0	1
585	0	0	0	0	0	1	1	1	1	0	0	0	0	0	0	0	0	0	1	1	2	1	2	2	0	1	1	1	2	2	0	2	2	0	1	1	2	0	0	1	1	1	1	2	1	0	0	0	0
586	0	1	0	0	0	1	1	2	0	1	0	1	1	0	1	0	0	0	0	2	2	1	1	1	1	0	1	0	2	2	0	1	2	0	0	2	1	0	0	0	2	0	0	2	0	1	0	1	2
587	0	0	0	0	0	1	0	0	2	0	0	0	1	0	0	1	0	0	0	2	2	0	2	2	0	1	2	0	2	1	0	1	0	1	1	2	1	1	1	0	0	0	1	2	1	0	0	0	0
588	0	0	0	0	0	2	1	1	1	0	0	1	1	0	2	0	0	0	1	1	2	1	2	2	0	2	2	0	1	1	0	1	1	0	0	2	1	0	0	0	1	0	0	2	0	1	1	0	1
589	0	1	0	0	0	2	2	2	0	0	0	0	1	1	0	0	0	2	1	1	1	1	1	1	1	0	1	1	2	2	0	0	1	1	1	2	0	0	0	0	2	0	0	0	1	1	0	0	0
590	1	1	0	0	0	0	2	2	0	0	1	0	0	0	0	0	0	0	0	1	1	0	2	2	0	1	1	1	1	1	0	1	0	2	1	1	0	0	0	0	2	0	0	2	0	2	0	0	1
591	0	1	0	0	0	1	0	1	1	0	0	0	1	0	1	0	0	1	0	1	1	0	1	2	0	1	1	1	0	0	0	2	1	0	0	2	2	1	0	0	0	0	2	2	0	0	0	0	1
592	0	1	0	0	0	1	2	2	0	0	0	1	1	0	1	0	0	1	1	1	1	0	2	2	0	2	1	1	1	1	1	1	2	0	1	1	2	0	0	1	1	1	2	2	1	0	0	0	1
593	1	2	0	0	0	1	2	2	0	0	1	0	0	0	0	0	0	0	1	1	1	0	2	2	0	0	2	0	2	2	0	1	1	1	0	2	0	0	0	0	1	0	2	2	0	0	0	0	0
594	0	0	0	0	0	1	1	1	1	1	0	1	1	0	1	0	0	0	1	1	2	0	2	2	0	1	2	0	2	1	0	2	2	0	1	1	1	1	1	0	0	1	1	2	0	0	1	0	2
595	1	1	0	0	0	0	1	2	0	0	0	1	2	1	1	0	0	0	1	1	1	1	2	2	0	0	1	0	2	2	0	1	0	0	1	1	1	1	1	0	1	0	1	2	1	1	1	1	2
596	0	0	1	0	1	1	0	1	1	0	1	0	1	0	0	1	0	1	0	1	1	0	2	2	0	1	0	1	1	1	0	0	0	0	0	2	1	0	0	0	2	1	1	2	1	1	0	0	0
597	1	2	0	0	0	0	0	0	2	0	0	0	1	0	1	0	0	1	0	2	2	0	1	1	0	1	1	1	2	1	2	2	2	0	1	1	0	0	0	0	2	0	0	0	0	1	0	0	1
598	1	2	1	0	0	1	2	2	0	0	0	0	1	0	1	0	0	2	0	2	2	0	2	2	0	1	1	0	2	2	0	1	1	0	0	2	1	0	0	0	2	0	0	1	0	0	0	2	2
599	0	1	1	0	1	1	1	1	1	0	0	0	1	0	1	0	0	0	0	2	2	1	1	1	1	1	1	1	2	1	1	1	1	1	0	2	2	1	1	0	1	0	1	1	0	1	0	0	0
600	0	1	0	0	0	1	1	1	1	0	0	1	1	0	1	0	0	0	0	1	1	1	1	1	0	0	1	0	1	1	1	0	0	0	0	1	1	0	0	0	2	1	1	2	1	1	0	0	1
601	1	2	0	0	0	1	0	1	0	0	0	0	0	0	0	0	0	0	2	0	0	0	1	1	1	1	1	0	1	2	0	1	2	0	2	0	1	0	0	0	2	0	0	1	0	0	1	0	1
602	1	1	0	0	0	0	0	0	2	0	0	0	0	0	0	0	0	0	1	0	1	0	2	2	0	0	1	0	2	2	0	1	2	0	1	1	1	0	0	0	2	0	0	2	1	2	0	0	0
603	0	1	0	0	0	0	0	1	2	0	0	1	1	0	2	0	0	0	0	1	1	0	2	2	0	1	2	0	2	1	0	1	0	1	0	2	1	1	1	0	1	0	0	2	0	2	0	0	1
604	0	1	0	0	0	1	0	1	1	0	0	1	1	0	1	0	0	2	0	2	2	1	2	2	0	0	1	2	2	2	0	0	0	1	0	2	1	0	0	2	0	0	0	1	0	1	1	1	1
605	1	0	0	0	0	2	1	1	2	0	0	0	0	0	0	0	0	0	1	1	2	1	2	2	0	0	1	1	2	1	2	0	0	1	0	2	1	1	0	0	0	0	0	1	0	1	1	0	1
606	1	1	0	0	0	1	2	2	0	0	1	1	1	0	1	0	0	0	0	2	2	0	2	2	0	1	1	0	2	2	0	1	1	0	0	2	1	1	1	0	1	1	1	2	1	0	0	1	2
607	1	1	0	0	0	1	1	2	0	0	0	0	1	0	0	0	0	2	1	1	1	0	2	2	0	0	1	0	2	1	0	2	2	0	1	1	1	0	0	0	2	0	0	2	0	1	0	0	1
608	0	2	0	0	0	1	1	2	0	0	0	0	0	0	0	0	0	1	1	1	2	0	2	2	0	1	0	1	1	1	0	1	1	0	1	1	2	0	0	1	0	0	2	2	0	0	0	0	1
609	1	0	0	0	0	2	2	2	0	0	1	0	0	0	0	0	0	0	0	2	2	0	2	2	0	1	2	0	2	1	0	0	0	0	0	2	1	0	0	0	1	0	0	0	0	0	0	0	1
610	0	1	0	0	0	1	1	1	0	1	1	0	1	0	0	0	0	1	0	2	2	1	0	1	0	1	2	1	2	2	1	0	0	0	0	2	1	0	0	0	1	1	1	1	0	0	0	0	1
611	0	0	0	0	0	2	1	1	1	0	0	0	1	0	0	0	0	1	0	1	1	1	2	2	0	1	0	0	1	2	0	1	1	1	0	1	1	0	0	0	1	1	1	1	0	1	0	0	1
612	1	1	1	0	0	2	0	1	1	0	0	0	0	0	0	0	0	2	2	0	0	0	2	2	0	1	2	0	2	2	0	1	1	0	0	2	2	0	0	2	0	1	0	0	1	1	0	0	0
613	1	1	0	0	0	2	1	2	1	0	0	1	2	1	0	0	0	2	0	2	2	0	1	1	0	0	1	0	1	1	1	2	1	1	1	0	0	0	0	1	1	0	0	1	0	1	0	0	2
614	1	0	0	0	0	1	2	2	0	0	1	0	1	0	1	0	0	1	2	0	1	0	2	2	0	2	2	1	2	2	1	2	1	0	1	1	2	0	0	1	1	0	1	1	1	1	0	0	0
615	0	1	0	0	0	1	0	1	2	0	0	0	0	0	0	0	1	1	1	0	1	1	2	2	0	0	0	1	2	2	1	1	1	0	0	2	0	0	0	0	1	0	0	2	0	0	1	0	1
616	0	1	0	0	0	1	2	2	0	0	1	0	2	0	0	1	0	2	1	1	1	1	1	1	0	1	2	0	2	2	1	0	0	1	2	1	1	0	0	0	2	1	1	1	1	1	0	0	0
617	1	2	0	0	0	1	1	2	0	0	0	1	1	0	2	0	0	1	0	1	1	0	2	2	0	1	1	0	2	1	0	1	0	2	1	1	0	0	0	0	1	0	0	0	0	1	0	0	1
618	1	2	0	0	0	1	0	1	1	0	0	0	0	0	0	0	0	0	2	0	0	0	2	2	0	1	1	2	1	1	1	0	0	0	1	1	1	0	0	1	1	1	1	1	1	1	1	1	1
619	0	1	0	0	0	2	1	2	1	0	0	0	2	0	2	0	1	0	1	1	2	0	2	2	0	1	2	0	2	1	0	0	0	0	0	2	1	0	1	0	1	0	1	2	1	0	0	0	1
620	1	0	0	0	0	2	1	1	1	0	0	1	2	0	2	0	0	1	1	1	1	0	2	2	0	2	2	0	2	2	1	1	1	2	0	2	2	0	0	2	0	1	1	2	0	1	0	0	0
621	1	1	0	0	0	1	1	1	1	0	0	0	0	0	0	0	0	1	0	2	2	1	1	2	0	1	0	0	2	2	0	0	0	0	0	2	2	1	1	1	0	0	0	1	0	0	0	0	1
622	0	0	0	0	0	2	2	2	0	0	0	0	0	0	0	0	0	1	0	1	1	2	1	1	1	1	1	0	2	2	0	0	0	2	1	1	1	0	0	1	1	1	1	2	1	2	1	0	2
623	1	2	0	0	0	1	1	2	0	0	0	1	2	0	2	0	0	1	0	2	2	0	2	2	0	2	2	0	2	2	1	0	0	0	2	0	1	0	0	0	1	0	0	0	0	0	1	0	2
624	0	1	0	0	0	2	1	1	1	0	0	1	2	0	1	1	0	0	2	0	0	0	2	2	0	2	2	1	2	2	1	1	1	0	1	1	1	0	0	0	1	0	1	2	1	0	0	0	0
625	0	1	0	0	0	2	1	1	1	0	1	0	2	0	1	0	0	0	0	2	2	1	2	2	0	0	2	1	2	1	0	0	0	0	0	2	0	1	1	0	1	0	2	2	1	0	0	0	1
626	0	2	1	0	0	1	1	2	0	0	0	1	1	0	1	0	0	1	2	0	1	2	2	2	0	0	2	2	2	2	0	1	0	1	0	2	1	0	0	1	1	0	0	2	1	1	0	0	0
627	0	2	0	0	0	1	1	1	1	0	0	0	1	0	0	0	0	1	1	1	2	1	2	2	0	2	2	0	2	2	0	1	0	0	0	2	1	1	0	0	0	0	2	2	1	0	2	0	2
628	0	1	0	0	0	2	1	1	1	0	0	0	0	0	0	0	0	1	1	0	0	0	2	2	0	1	1	0	2	2	0	1	0	2	1	1	0	0	0	0	2	1	0	1	1	2	0	0	0
629	1	0	0	0	0	1	0	0	1	0	0	0	1	0	0	1	0	0	0	2	2	0	1	1	0	1	2	1	2	2	2	1	2	0	1	1	1	1	1	0	1	0	0	1	0	0	0	1	2
630	0	1	0	0	0	1	1	1	0	0	0	0	0	0	0	0	0	1	1	1	2	0	1	1	0	1	2	0	2	2	1	0	0	1	2	1	0	0	0	0	2	0	0	2	0	1	1	0	1
631	0	0	0	0	0	1	1	2	1	0	0	0	1	0	0	0	1	1	0	2	2	0	2	2	0	1	2	0	2	2	0	1	1	0	1	1	0	0	0	1	1	0	0	1	0	1	0	0	1
632	0	2	0	0	0	0	1	1	1	0	0	0	0	0	0	0	0	0	1	0	1	0	2	2	0	0	2	1	2	2	0	2	2	0	0	2	0	0	0	0	1	1	1	1	1	1	0	0	1
633	1	0	0	0	0	2	0	0	2	0	0	0	0	0	0	0	0	1	0	2	2	1	2	2	0	0	0	1	1	1	0	1	0	0	2	0	0	0	0	1	1	1	1	1	1	1	0	0	0
634	0	2	0	0	0	0	1	1	1	0	0	0	1	0	2	0	0	1	1	1	2	1	2	2	0	2	1	1	2	2	1	1	1	1	0	1	2	0	1	0	0	1	1	2	1	0	0	0	1
635	1	2	0	0	0	0	1	1	0	0	0	0	0	0	0	1	0	1	1	1	2	0	2	2	0	0	1	0	2	2	0	1	1	1	2	0	1	1	1	0	1	1	1	1	1	0	1	0	1
636	0	2	0	0	0	1	1	1	0	0	1	0	1	0	0	1	0	1	1	1	2	0	1	1	0	0	1	0	2	2	0	1	2	0	1	1	0	0	0	0	1	0	1	1	0	1	1	1	2
637	1	2	0	0	0	0	1	1	1	0	0	0	0	0	0	0	0	0	0	1	1	0	2	2	0	1	2	0	2	2	0	2	2	0	2	0	0	0	0	0	2	0	0	0	0	1	0	0	0
638	0	2	0	0	0	1	1	1	0	0	1	1	1	0	2	0	0	1	0	2	2	0	1	1	0	1	1	0	2	2	1	0	0	0	0	2	1	0	0	0	2	0	1	2	0	1	1	0	1
639	0	0	0	0	0	1	1	1	0	0	1	0	0	0	0	1	0	0	1	1	2	0	2	2	0	0	1	1	2	2	0	1	0	1	1	1	1	0	0	0	0	0	1	1	1	1	1	0	1
640	1	0	0	0	0	2	2	2	0	0	1	0	1	0	0	1	0	0	0	1	1	0	2	2	0	0	1	0	2	2	0	1	1	0	0	2	0	0	0	1	1	0	1	2	1	0	1	0	1
641	0	2	0	0	0	1	1	1	1	0	1	0	1	0	1	0	0	0	0	2	2	0	2	2	0	2	2	0	2	2	1	2	2	0	1	1	0	0	0	0	2	0	0	0	0	1	1	0	1
642	0	2	0	0	0	1	1	2	0	0	0	0	0	0	1	0	0	1	0	2	2	1	0	0	1	0	1	0	2	2	0	1	1	0	0	2	0	0	0	0	2	1	1	1	1	1	1	0	2
643	0	1	0	0	0	0	0	1	0	0	0	1	1	0	1	0	0	1	1	0	1	0	2	2	0	1	1	0	2	2	1	1	0	1	1	2	1	1	1	0	0	0	0	2	0	1	1	0	1
644	0	1	0	0	0	1	2	2	0	0	1	0	1	0	0	1	0	0	1	1	2	0	2	2	0	2	0	0	1	1	0	1	1	0	1	1	2	0	0	2	0	0	0	2	1	1	0	0	1
645	1	1	0	0	0	2	1	1	2	0	0	0	0	0	0	0	0	0	1	1	2	0	2	2	0	0	2	0	2	2	1	1	1	2	1	2	2	0	0	0	1	0	0	2	0	1	0	0	0
646	1	1	0	0	0	2	1	2	1	0	0	0	0	0	0	0	0	0	0	2	2	0	2	2	0	1	1	0	2	2	0	1	0	1	0	2	1	0	0	0	1	0	0	2	0	0	0	0	0
647	1	1	0	0	0	1	0	1	1	0	1	0	0	0	0	0	0	1	0	1	1	0	2	2	0	1	1	0	2	2	0	2	2	1	1	0	2	0	0	1	1	1	1	2	0	1	0	0	0
648	0	0	0	0	0	1	2	2	1	0	1	1	1	0	1	0	0	1	0	2	2	1	1	2	0	1	2	1	2	2	0	1	1	0	1	1	1	0	0	2	0	0	0	0	0	1	1	0	2
649	1	1	0	0	0	2	1	2	0	0	0	0	1	0	1	0	0	2	0	1	1	0	0	0	0	0	2	1	2	2	0	2	2	0	0	2	2	0	0	1	0	0	0	0	0	0	0	1	1
650	1	2	1	0	0	1	0	1	1	0	0	0	0	0	0	0	1	1	0	2	2	0	2	2	0	1	1	1	2	1	1	2	2	0	2	0	1	0	0	0	2	0	0	2	1	1	0	1	2
651	0	0	0	0	0	2	0	1	0	0	0	0	1	0	1	0	1	0	1	1	2	1	1	2	0	1	2	1	2	2	0	2	2	1	1	0	2	0	0	1	1	1	1	1	0	0	0	0	0
652	1	2	0	0	0	0	1	1	2	0	0	1	0	0	0	0	0	0	1	1	2	1	1	1	1	1	2	0	2	2	1	1	0	1	1	2	0	0	0	0	2	0	1	2	1	0	0	0	1
653	0	2	0	0	0	2	0	0	2	0	0	0	0	0	0	0	0	0	1	1	2	0	2	2	0	2	1	0	1	1	0	1	1	0	0	2	0	0	0	1	0	0	0	1	0	0	0	0	0
654	1	1	0	0	0	1	2	2	0	0	0	0	0	0	1	0	0	0	0	1	1	1	1	1	1	1	1	0	2	1	0	1	1	0	1	1	0	0	0	0	1	0	0	2	0	0	0	0	1
655	1	2	0	0	0	0	2	2	1	0	1	0	1	0	0	0	0	1	1	1	1	0	2	2	0	1	1	1	2	2	1	2	1	2	1	1	1	0	0	2	0	0	1	2	0	0	0	1	0
656	1	1	0	0	0	2	0	0	2	0	0	0	1	0	0	1	0	0	2	0	1	0	2	2	0	1	2	0	2	2	0	1	1	0	0	2	1	0	0	0	2	0	1	2	1	0	0	0	1
657	1	0	0	0	0	2	1	1	1	0	0	0	1	0	2	0	0	1	0	2	2	0	2	2	0	1	1	0	1	1	0	0	0	0	0	2	1	0	0	1	1	0	0	0	0	0	0	2	2
658	1	1	0	0	0	1	1	2	0	0	1	0	0	0	0	0	0	1	1	0	0	1	2	2	0	0	2	0	2	2	0	2	2	0	2	0	1	0	0	0	1	1	1	2	0	1	0	0	2
659	0	2	0	0	0	1	1	1	1	0	0	2	2	1	1	0	0	1	2	0	1	1	1	1	1	0	2	1	2	2	2	0	0	0	0	2	2	0	0	1	0	0	1	2	0	0	0	1	1
660	0	0	0	0	0	2	1	2	0	0	0	0	1	0	0	1	0	1	0	2	2	0	2	2	0	0	1	1	2	2	0	0	0	0	0	1	1	0	0	1	1	0	2	2	0	1	0	0	0
661	1	0	0	0	0	1	2	2	1	0	1	0	0	0	0	0	0	1	2	0	2	1	2	2	0	0	2	0	1	1	0	1	1	0	0	2	0	0	0	0	2	0	0	1	0	0	0	0	1
662	1	0	0	0	0	2	1	1	1	0	0	2	1	0	1	0	0	0	0	1	1	0	2	2	0	0	2	0	2	2	1	1	1	0	0	2	1	0	0	0	2	0	0	2	0	1	0	1	2
663	1	2	0	0	0	0	1	1	1	0	0	1	1	1	0	0	0	1	0	1	1	0	2	2	0	1	2	0	2	2	1	1	1	1	0	1	1	0	0	0	2	0	0	1	0	0	0	0	1
664	1	0	0	0	0	2	1	1	1	0	0	0	0	0	0	0	0	1	1	1	2	0	2	2	0	1	0	0	2	2	0	1	1	1	2	0	1	0	0	0	0	0	1	1	0	2	0	0	0
665	0	0	0	0	0	2	1	1	0	0	0	0	0	0	0	0	0	0	0	1	1	0	1	1	0	0	2	0	2	2	0	0	1	0	0	2	1	1	1	0	0	0	1	1	0	1	2	0	2
666	0	2	0	0	0	1	0	0	2	0	0	2	2	0	2	0	0	0	0	1	1	1	2	2	0	2	2	0	2	2	0	2	2	0	1	1	1	0	0	0	1	0	0	2	1	1	0	0	0
667	0	1	0	0	0	1	1	1	1	0	0	0	1	0	0	0	0	0	1	1	2	1	2	2	0	0	0	1	1	1	0	1	0	1	0	2	0	0	0	0	1	2	2	2	1	1	0	0	0
668	0	2	0	0	0	0	1	2	0	0	0	1	1	0	1	0	0	1	2	0	0	0	2	2	0	1	1	0	2	2	0	1	1	0	0	2	2	0	0	2	1	0	1	2	2	0	1	0	1
669	0	1	1	0	0	2	2	2	0	0	0	0	0	0	0	0	0	0	1	1	2	0	2	2	0	1	1	1	2	2	1	1	1	2	0	2	1	0	0	0	0	0	0	2	0	0	0	0	1
670	1	1	0	0	0	2	1	1	0	0	0	0	2	0	1	0	0	1	1	0	1	0	2	2	0	2	0	0	1	1	0	0	0	1	0	2	1	0	0	2	0	1	1	2	0	1	1	0	1
671	0	2	0	0	0	0	1	1	1	0	0	0	0	0	0	0	0	1	0	1	1	1	2	2	0	0	1	2	2	2	2	2	1	0	1	1	1	0	0	2	0	0	0	1	0	0	0	0	1
672	0	1	0	0	0	2	2	2	0	0	0	0	1	0	0	1	0	1	0	1	1	0	0	2	0	1	2	1	1	2	0	1	1	0	1	1	2	0	0	1	1	0	0	2	0	1	0	0	1
673	1	1	0	0	0	2	0	1	1	0	0	1	1	0	1	0	0	0	1	1	2	0	2	2	0	2	1	0	1	1	0	0	0	1	0	2	1	0	0	1	1	0	0	1	0	1	0	0	2
674	1	1	1	0	0	2	2	2	0	0	0	1	1	0	1	0	0	0	0	2	2	1	1	1	1	2	2	0	1	1	1	1	1	1	2	0	1	0	0	0	2	0	1	1	0	2	1	0	2
675	1	0	0	0	0	2	2	2	0	0	0	1	2	0	2	0	0	2	1	1	2	0	2	2	0	0	2	0	2	2	0	2	2	0	0	2	2	0	0	1	1	0	0	2	0	0	0	1	1
676	1	0	0	0	0	1	1	1	1	1	0	0	1	0	0	0	0	1	0	2	2	1	1	1	1	1	1	0	2	2	0	1	1	2	2	1	1	0	0	0	2	0	1	2	1	0	0	1	1
677	0	2	1	0	0	1	1	1	1	0	1	0	0	0	0	0	0	1	0	1	1	0	2	2	0	0	2	1	2	1	0	1	2	1	2	1	1	0	0	1	1	0	2	2	0	0	0	0	0
678	0	0	0	0	0	1	1	2	0	0	1	0	0	0	0	0	0	0	1	1	1	0	2	2	0	0	2	0	2	1	1	0	0	1	0	2	2	0	0	2	0	0	0	1	1	1	0	0	1
679	0	0	0	0	0	2	2	2	0	1	1	0	0	0	0	0	0	0	1	1	2	1	2	2	0	1	0	1	1	1	0	2	2	0	0	2	1	0	0	1	1	0	1	1	1	1	0	0	0
680	1	0	0	0	0	1	1	1	0	0	0	1	1	0	1	0	0	0	0	2	1	1	2	2	0	0	1	0	2	2	0	0	0	1	2	1	0	1	1	0	1	1	1	2	1	0	0	0	2
681	0	1	0	0	0	1	0	0	2	0	0	0	0	0	0	0	0	2	1	1	2	1	2	2	0	1	1	0	1	1	1	2	1	0	1	1	1	0	0	1	1	1	0	0	0	0	0	0	1
682	1	2	1	0	0	1	2	2	0	0	1	0	0	0	0	0	0	2	1	1	2	1	1	1	1	1	2	1	1	1	0	1	2	0	1	1	1	0	0	1	1	1	1	2	1	0	0	1	1
683	1	2	0	0	0	1	2	2	1	0	0	0	2	0	1	1	0	1	1	1	1	0	2	2	0	2	2	0	2	2	1	2	2	0	0	2	2	1	1	1	0	0	1	2	1	0	0	1	1
684	1	1	0	0	0	2	2	2	0	0	1	0	0	0	0	0	0	1	1	1	2	1	2	2	0	2	2	0	2	1	0	2	2	0	1	1	2	0	0	1	1	0	1	2	1	0	0	0	2
685	0	1	0	0	0	2	1	1	1	0	0	0	1	0	0	0	0	1	1	1	1	0	2	2	0	2	0	1	2	2	1	1	1	1	0	2	2	0	0	0	1	0	1	2	0	0	0	0	1
686	0	0	0	0	0	1	2	2	0	0	0	0	2	0	2	0	0	0	0	2	2	0	2	2	0	1	1	1	2	1	2	1	1	0	1	1	1	0	0	0	1	0	1	2	1	0	0	0	1
687	0	1	1	0	0	2	0	0	1	0	0	0	0	0	0	0	0	1	2	0	1	0	2	2	0	0	1	1	1	0	0	0	1	1	1	1	2	0	0	2	0	0	2	2	1	0	0	0	1
688	0	1	0	0	0	0	2	2	1	0	0	0	1	0	1	0	1	1	0	1	1	0	2	2	0	1	2	1	2	2	0	2	2	1	0	2	0	0	0	0	1	0	0	2	0	0	0	0	0
689	0	1	1	1	1	1	2	2	0	0	1	1	1	1	0	0	0	0	0	2	2	0	2	2	0	1	1	0	2	2	1	2	2	0	1	1	1	0	0	1	1	1	1	2	1	1	0	0	1
690	1	1	0	0	0	0	2	2	1	0	1	2	2	0	2	0	0	1	1	1	1	1	2	2	0	0	2	0	2	2	1	2	2	0	1	1	0	0	0	0	2	0	2	2	1	0	1	0	2
691	0	2	0	0	0	0	2	2	0	0	1	0	1	1	0	0	0	0	0	2	2	0	1	2	0	1	2	1	2	2	2	0	1	1	1	2	2	0	0	1	1	1	1	2	1	0	1	0	1
692	1	2	0	0	0	0	1	1	1	0	0	1	1	0	1	0	0	0	0	1	1	0	1	2	0	1	1	1	2	1	2	0	0	0	0	2	2	0	0	0	1	1	1	2	2	0	0	1	1
693	0	2	0	0	0	0	2	2	0	0	1	1	1	1	0	0	0	1	0	2	2	0	2	2	0	1	0	0	1	1	0	1	0	0	0	2	2	0	0	0	1	1	1	2	0	0	1	0	2
694	1	0	0	0	0	2	2	2	0	0	0	0	0	0	0	0	0	1	0	2	2	0	2	2	0	1	2	0	1	1	1	1	1	1	1	2	0	0	0	0	2	0	2	2	0	0	0	0	1
695	1	0	0	0	0	2	0	1	1	0	0	1	1	0	1	0	0	2	2	0	0	0	2	2	0	1	1	0	2	1	0	2	1	1	0	2	0	0	0	0	2	0	0	2	0	2	0	0	0
696	1	1	0	0	0	1	1	1	1	1	0	1	2	0	1	0	0	1	0	2	2	1	2	2	0	1	0	0	1	1	0	1	1	0	0	2	2	0	0	2	0	0	1	2	1	1	0	0	1
697	0	0	0	0	0	2	1	2	0	0	0	1	1	0	1	0	0	0	1	1	2	1	2	2	0	0	2	1	2	2	0	1	0	1	0	2	2	1	1	1	0	0	0	2	0	0	0	0	0
698	1	1	1	0	1	1	2	2	0	0	1	1	1	0	1	0	0	1	0	1	1	0	2	2	0	1	2	1	2	2	2	1	0	2	1	1	1	0	0	0	1	1	0	1	0	1	1	0	1
699	0	1	0	0	0	1	1	2	0	0	0	1	1	0	1	0	0	0	0	1	1	0	2	2	0	1	2	0	1	1	1	1	1	1	2	0	1	0	0	1	1	0	0	1	0	0	0	0	1
700	1	0	0	0	0	1	2	2	0	0	0	0	0	0	0	0	1	2	1	1	1	0	2	2	0	0	0	0	1	1	0	1	1	0	2	0	2	0	0	1	1	0	0	1	0	0	0	1	2
701	1	0	0	0	0	1	1	1	0	0	0	0	1	0	1	0	0	1	0	2	2	1	2	2	0	1	1	1	2	2	0	1	1	1	2	0	2	0	0	2	0	0	0	1	0	1	1	0	1
702	0	1	0	0	0	1	2	2	0	0	1	1	1	0	1	0	0	1	1	1	2	0	1	2	0	1	1	0	2	2	0	1	1	2	1	1	1	1	0	0	0	0	0	2	0	1	1	0	2
703	1	1	1	0	0	2	1	1	1	0	0	0	0	0	0	0	0	2	1	1	2	1	2	2	0	0	2	1	2	2	0	2	1	1	1	1	1	0	0	0	1	0	0	2	0	0	0	0	2
704	1	2	1	0	0	1	1	1	1	0	0	0	0	0	0	0	0	0	0	1	1	2	2	2	0	0	1	0	1	1	1	0	0	0	0	2	1	0	0	0	1	0	0	2	0	1	1	1	2
705	0	1	0	0	0	1	1	2	1	0	0	0	0	0	0	0	0	1	0	0	0	0	2	2	0	0	2	1	2	2	2	1	1	1	2	0	2	0	0	1	0	1	1	2	1	0	0	0	1
706	1	1	0	0	0	1	0	1	0	0	1	0	1	0	1	0	0	0	1	1	2	0	2	2	0	1	2	2	2	2	1	1	0	0	1	2	2	0	0	1	0	1	1	2	0	0	0	0	0
707	0	0	0	0	0	2	2	2	0	0	2	0	0	0	0	0	0	0	0	2	2	0	1	1	0	1	1	1	2	1	1	1	1	1	1	2	2	0	0	0	2	1	1	2	1	0	0	0	0
708	0	1	0	0	0	0	1	1	1	0	0	0	0	0	0	0	0	1	1	1	2	0	1	1	1	0	1	0	2	2	1	0	0	1	0	2	2	0	1	0	1	0	1	1	1	1	1	1	2
709	0	2	0	0	0	1	0	1	1	0	0	1	2	0	1	1	0	0	1	1	1	1	1	1	1	1	1	0	1	1	0	1	1	0	1	1	1	0	0	0	0	0	0	1	1	1	1	0	1
710	1	1	0	0	0	1	2	2	0	0	1	0	1	0	0	0	0	2	0	2	2	0	2	2	0	1	1	1	2	2	1	0	0	0	0	2	1	2	1	0	1	0	1	2	2	0	0	0	0
711	0	2	1	0	0	0	0	1	1	0	1	0	0	0	0	0	0	0	1	1	1	0	2	2	0	2	1	1	2	2	1	1	1	2	0	2	1	0	0	2	0	0	0	1	0	1	0	0	0
712	0	1	0	0	0	1	1	2	0	0	0	1	1	0	1	0	0	0	0	1	1	1	2	2	0	0	2	1	2	2	2	2	2	0	2	0	1	0	0	0	2	0	1	2	1	0	1	0	1
713	1	1	0	0	0	2	2	2	0	0	0	1	1	0	1	0	0	0	1	1	1	1	2	2	0	0	2	1	2	2	2	0	0	1	1	1	1	0	0	1	1	0	2	2	0	1	0	1	2
714	0	0	0	0	0	1	1	2	0	0	0	0	0	0	0	0	0	0	1	1	2	0	2	2	0	1	1	0	1	1	0	1	0	0	0	2	0	0	0	1	1	1	1	1	1	1	0	0	1
715	1	0	0	0	0	2	1	2	0	0	0	0	0	0	0	0	0	2	2	0	0	0	2	2	0	1	2	0	2	2	1	1	0	2	1	2	1	1	1	0	0	1	1	2	1	0	0	0	0
716	1	2	0	0	0	0	1	1	0	1	2	0	1	0	0	1	0	0	1	0	0	0	1	1	0	2	2	0	2	2	0	1	2	0	2	0	2	1	1	1	0	0	0	1	1	1	0	0	0
717	0	1	0	0	0	1	2	2	0	0	0	0	0	0	0	0	0	1	1	1	2	0	2	2	0	0	1	1	2	2	1	1	1	0	0	2	1	0	0	1	1	1	1	2	1	1	0	0	0
718	1	1	0	0	0	1	1	1	0	1	2	0	0	0	0	0	1	1	1	1	1	0	2	2	0	2	0	1	2	2	1	0	0	2	1	1	0	0	0	0	1	1	1	2	0	1	1	0	2
719	1	1	0	0	0	1	2	2	0	0	2	1	2	0	2	0	0	1	0	1	1	0	2	2	0	1	2	0	2	1	0	0	0	0	0	2	2	0	0	1	1	0	0	2	0	2	0	0	0
720	1	0	0	0	0	2	1	1	1	0	1	1	1	0	2	0	0	1	2	0	2	0	2	2	0	1	2	0	2	2	0	0	1	2	1	2	1	0	0	0	1	0	0	2	1	1	0	0	0
721	0	1	1	0	0	2	0	0	2	0	0	1	1	0	1	0	0	1	1	1	2	0	2	2	0	0	0	1	2	2	1	1	2	0	0	2	2	0	0	0	2	0	0	1	0	1	0	0	1
722	0	1	0	0	0	0	1	1	1	0	0	2	2	0	2	0	0	0	1	0	2	1	1	1	1	1	1	1	1	1	0	1	0	2	1	1	0	0	0	0	2	0	0	2	0	0	0	1	1
723	1	1	1	1	1	1	1	1	1	0	0	0	1	0	1	0	0	1	0	0	0	1	2	2	0	2	1	1	2	2	1	1	1	1	1	1	2	0	0	2	0	0	0	1	0	1	0	0	0
724	1	1	0	0	0	1	0	0	2	0	0	0	0	0	0	0	1	1	0	2	2	0	2	2	0	1	2	0	2	2	0	1	1	1	1	1	0	0	0	0	2	1	1	2	1	2	0	0	0
725	1	2	0	0	0	0	2	2	0	0	0	0	0	0	0	0	0	1	0	0	0	0	1	1	0	0	1	0	2	2	0	2	2	0	2	0	2	0	0	0	0	0	0	2	1	1	0	0	1
726	1	1	0	0	0	2	0	0	2	0	0	0	0	0	0	0	0	0	1	1	2	1	0	0	1	1	2	1	1	1	1	2	2	0	2	0	1	0	0	0	0	0	1	1	1	1	0	0	1
727	0	0	0	0	0	1	1	2	1	0	0	0	1	0	0	0	0	1	0	2	2	0	1	1	0	1	0	2	1	1	0	1	0	0	1	2	1	0	0	0	1	0	1	2	1	1	0	0	1
728	1	0	0	0	0	2	1	2	0	0	0	1	2	0	1	0	0	2	0	1	1	0	1	1	0	1	1	1	2	1	1	1	1	0	0	2	0	0	0	0	2	0	1	1	0	1	1	1	1
729	1	1	0	0	0	0	1	1	1	0	1	0	0	0	0	0	0	2	1	1	2	1	2	2	0	0	2	0	2	2	1	1	1	0	0	2	1	0	0	0	2	2	2	2	1	1	0	1	2
730	1	1	0	0	0	1	2	2	0	0	2	0	0	0	0	0	0	1	1	0	0	1	2	2	0	0	1	2	2	2	2	1	1	2	0	2	2	1	1	1	0	0	1	2	0	0	1	0	2
731	1	2	0	0	0	1	2	2	0	0	2	0	1	0	1	0	0	2	0	1	1	0	2	2	0	0	1	0	2	2	0	1	1	0	1	1	2	0	0	1	0	1	1	2	0	0	0	0	2
732	1	1	0	0	0	1	1	1	2	0	0	0	0	0	0	0	0	2	1	1	2	1	1	1	1	1	0	0	1	1	0	2	1	2	1	2	1	0	0	0	0	1	0	1	0	0	0	0	0
733	0	2	0	0	0	0	0	0	2	0	0	0	1	1	0	0	0	0	0	2	2	0	2	2	0	1	1	1	1	1	1	1	1	0	1	1	2	0	0	1	1	1	1	1	0	1	0	0	0
734	1	1	0	0	0	0	2	2	0	0	2	0	0	0	0	0	1	1	1	1	1	0	0	2	0	1	1	0	2	2	0	1	0	1	0	2	2	0	0	1	0	0	0	2	0	0	0	1	0
735	0	1	0	0	0	2	2	2	0	0	1	2	2	1	1	0	0	1	0	2	2	0	2	2	0	1	1	1	2	2	1	1	1	0	1	1	2	0	0	1	1	0	0	2	0	1	0	0	1
736	1	2	0	0	0	1	1	1	1	0	0	0	0	0	0	0	1	2	1	1	1	0	2	2	0	1	1	1	2	1	1	1	1	0	1	1	1	1	1	0	0	1	1	1	1	0	0	0	1
737	1	2	0	0	0	2	1	1	2	0	0	0	1	0	1	0	0	1	1	1	1	0	2	2	0	1	1	1	2	1	2	1	1	0	0	2	1	0	0	1	1	0	1	2	1	0	0	0	1
738	0	1	0	0	0	0	0	1	1	0	0	1	1	0	1	0	0	1	2	0	1	0	2	2	0	1	1	0	2	2	0	1	1	0	1	1	1	0	0	0	2	1	1	2	2	0	0	0	0
739	0	0	0	0	0	1	1	1	2	0	0	0	2	0	1	1	0	0	1	1	2	0	1	2	0	1	1	0	2	2	0	1	0	1	0	2	1	0	0	0	1	0	0	2	1	2	0	0	0
740	0	0	1	0	0	2	1	1	1	0	0	0	0	0	0	0	0	1	0	1	1	1	2	2	0	0	2	0	2	2	0	1	1	1	0	2	1	0	0	0	2	0	0	2	0	0	0	0	1
741	1	1	0	0	0	2	0	1	1	0	0	0	0	0	0	0	0	0	0	2	2	1	1	1	1	1	2	0	2	2	1	1	1	0	1	1	1	0	0	0	2	0	0	0	0	0	1	1	2
742	1	1	0	0	0	2	2	2	0	0	0	1	1	0	1	0	0	1	0	2	2	0	2	2	0	2	2	0	2	2	1	2	1	1	1	1	0	0	0	0	2	0	0	1	0	0	0	1	2
743	0	0	0	0	0	2	2	2	1	0	0	0	0	0	0	0	0	1	0	2	2	0	2	2	0	2	0	0	2	1	0	2	1	1	1	1	1	0	0	1	1	0	0	1	0	1	0	1	2
744	1	0	0	0	0	1	1	1	1	0	1	0	0	0	0	0	0	1	0	1	1	1	1	1	1	1	2	0	2	1	0	1	1	0	0	2	0	0	0	0	1	0	1	2	1	0	0	0	1
745	1	1	0	0	0	1	2	2	0	0	0	0	2	1	0	1	0	0	0	2	2	1	2	2	0	0	2	0	2	2	2	0	1	1	1	1	1	0	0	0	1	1	1	1	1	0	0	0	0
746	1	1	0	0	0	1	1	2	0	0	0	0	1	0	1	0	0	1	1	1	2	0	2	2	0	1	1	1	2	2	1	1	0	2	1	1	1	1	1	0	0	1	0	1	0	1	1	0	2
747	1	0	0	0	0	1	1	2	0	0	0	1	1	0	1	0	1	1	0	1	1	0	2	2	0	1	1	1	2	2	0	2	2	0	0	2	2	0	0	1	1	1	1	1	1	0	0	0	1
748	0	0	0	0	0	1	2	2	0	0	1	1	1	1	0	0	0	0	1	0	0	0	2	2	0	0	1	0	1	1	0	1	1	2	1	2	1	0	0	0	2	1	1	1	1	2	0	0	0
749	1	1	0	0	0	2	1	1	1	0	0	0	0	0	0	0	0	1	0	0	0	1	2	2	0	1	2	0	2	2	1	1	0	2	1	2	0	0	0	1	0	0	0	1	0	0	0	0	0
750	1	0	0	0	0	1	1	1	0	1	2	0	2	0	2	0	0	2	0	2	2	0	2	2	0	2	1	0	1	1	0	1	1	1	0	2	1	1	1	0	1	0	1	2	1	0	0	0	1
751	1	2	0	0	0	0	2	2	0	0	1	0	0	0	0	0	0	1	2	0	1	0	2	2	0	2	1	0	2	2	0	2	2	0	2	0	0	0	0	0	1	1	1	2	1	1	0	0	0
752	0	0	0	0	0	2	0	1	1	0	0	1	2	0	2	0	1	1	1	0	1	1	2	2	0	1	1	1	1	1	1	1	1	1	1	2	1	0	0	1	1	0	0	1	0	0	1	1	2
753	1	2	1	0	0	2	1	1	1	1	1	0	0	0	0	0	1	2	1	1	1	1	2	2	0	0	2	0	2	2	0	0	1	1	1	1	1	0	0	0	2	0	0	2	0	1	0	0	1
754	0	1	0	0	0	0	2	2	0	0	1	0	1	0	0	0	0	1	0	2	2	1	2	2	0	1	1	0	2	2	0	2	1	0	1	1	1	0	0	0	1	0	0	1	0	0	0	0	0
755	0	1	0	0	0	0	1	1	2	0	0	0	1	0	1	0	0	0	1	1	2	0	2	2	0	0	1	0	1	1	0	2	2	0	2	0	1	0	0	1	1	1	1	2	0	0	0	1	1
756	0	2	0	0	0	1	2	2	0	0	0	1	1	1	0	0	0	0	0	2	2	0	2	2	0	2	2	0	2	2	0	1	0	1	1	2	1	0	0	1	1	0	2	2	0	0	0	0	0
757	1	2	0	0	0	1	2	2	0	0	1	0	0	0	0	0	1	2	2	0	2	0	2	2	0	1	2	0	2	2	1	1	1	0	0	2	1	0	0	1	1	1	1	1	1	1	0	0	1
758	0	1	0	0	0	1	1	1	1	0	0	0	1	0	0	0	0	1	0	2	2	1	1	2	0	0	1	0	2	2	0	0	0	1	1	1	0	0	0	0	1	1	1	1	1	0	0	0	1
759	0	2	1	0	0	1	1	2	0	0	1	0	0	0	0	0	0	0	0	2	2	1	2	2	0	2	1	0	2	2	0	1	1	0	1	1	2	0	0	0	1	0	0	2	0	1	0	0	0
760	0	1	0	0	0	2	1	1	0	0	1	0	2	0	1	1	0	0	0	2	2	0	1	1	0	2	2	0	2	2	2	2	2	0	1	1	1	0	0	1	1	0	1	2	0	0	0	0	1
761	0	1	0	0	0	1	0	0	2	0	0	0	0	0	0	1	0	1	0	2	2	0	2	2	0	0	1	2	1	1	1	1	1	0	0	2	1	1	1	0	1	1	1	1	1	0	0	2	2
762	1	0	1	0	0	2	1	2	0	0	0	1	1	0	1	0	0	0	1	1	1	1	1	1	1	2	1	1	2	1	1	1	1	0	1	1	1	1	1	0	1	0	1	2	0	0	0	0	0
763	1	0	0	0	0	0	2	2	0	0	1	0	1	0	0	1	0	1	2	0	0	0	2	2	0	0	2	0	2	2	0	1	1	0	1	1	1	0	0	0	2	1	1	2	1	0	0	0	1
764	1	0	0	0	0	2	1	2	1	0	0	0	0	0	0	0	0	1	0	1	1	1	2	2	0	0	0	0	2	2	0	2	1	0	0	2	1	0	0	1	1	1	0	1	0	1	0	0	0
765	1	0	0	0	0	1	0	0	1	0	0	1	2	0	2	0	1	1	1	1	1	0	2	2	0	0	1	1	1	1	1	1	0	1	0	2	1	0	0	0	1	0	0	2	0	1	0	0	1
766	0	1	1	0	0	2	2	2	0	0	0	0	2	0	1	1	1	2	0	2	1	0	1	2	0	1	2	0	2	2	0	1	1	0	2	1	1	0	0	0	0	1	1	1	0	1	0	0	0
767	0	0	0	0	0	2	1	1	0	0	1	1	1	1	0	0	0	0	2	0	2	0	1	1	0	1	2	0	1	1	0	1	1	0	1	1	0	0	0	0	2	0	0	2	0	1	0	0	0
768	1	2	0	0	0	1	2	2	0	0	0	2	2	1	1	0	0	0	1	1	2	0	1	1	0	2	1	0	2	2	0	2	2	0	0	2	1	0	0	1	1	1	1	2	0	1	0	0	1
769	1	1	0	0	0	1	1	2	0	0	0	1	1	0	1	0	0	0	2	0	1	0	2	2	0	0	1	1	2	2	0	1	2	1	2	1	1	1	1	0	1	2	2	2	0	1	1	0	1
770	1	1	0	0	0	1	2	2	0	0	1	0	0	0	0	0	0	1	1	1	2	0	2	1	1	1	2	0	2	2	0	1	1	0	1	1	1	0	0	0	1	0	1	2	0	0	0	0	0
771	0	1	0	0	0	1	2	2	0	0	1	1	1	0	1	0	0	0	1	1	1	0	0	0	0	1	0	1	1	0	1	1	1	1	0	2	1	0	0	0	2	1	0	0	0	0	0	0	1
772	1	0	0	0	0	2	1	2	0	0	0	0	1	0	0	0	0	0	1	1	2	1	2	2	0	0	0	0	2	2	0	1	1	2	2	1	1	0	0	0	1	0	1	2	1	0	0	0	1
773	0	0	0	0	0	2	2	2	0	0	1	0	0	0	0	1	0	0	1	1	2	0	2	2	0	1	2	0	2	2	0	1	1	0	0	2	1	0	0	0	2	1	1	1	1	1	0	0	0
774	1	1	0	0	0	1	0	0	2	0	0	0	0	0	0	0	0	0	1	0	1	1	2	2	0	1	1	1	2	2	1	0	1	2	1	2	1	0	0	0	1	0	1	2	0	1	0	0	0
775	1	1	0	0	0	2	1	2	0	0	1	1	1	0	1	0	1	1	1	1	1	0	2	2	0	1	2	1	2	1	0	0	1	0	0	2	1	0	0	0	1	1	1	1	0	0	0	1	1
776	1	0	0	0	0	2	1	2	1	0	0	0	0	0	0	0	0	0	0	2	2	1	2	2	0	0	1	1	2	2	1	1	1	0	0	2	2	1	1	1	0	0	1	1	0	1	0	0	0
777	0	1	1	1	1	1	2	2	0	0	0	0	1	0	0	1	0	0	0	2	2	1	2	2	0	1	2	2	2	2	0	1	1	0	1	1	1	0	0	0	2	0	0	2	0	1	0	0	1
778	0	1	0	0	0	1	2	2	0	0	0	0	0	0	0	0	0	1	0	1	1	0	2	2	0	1	1	0	1	1	0	1	0	0	2	0	1	1	1	0	1	1	1	2	1	0	0	0	0
779	0	1	0	0	0	2	2	2	0	0	0	0	0	0	0	0	0	0	0	2	2	1	2	2	0	0	1	0	1	1	0	0	1	0	0	2	2	0	0	1	1	0	0	1	1	1	0	0	0
780	0	1	0	0	0	1	2	2	0	0	1	0	1	0	0	0	0	1	1	1	2	0	2	2	0	1	1	1	2	2	1	1	1	0	0	2	2	0	0	1	0	0	0	0	0	1	0	0	1
781	1	0	0	0	0	1	1	1	1	1	0	0	0	0	0	0	0	2	0	1	1	0	2	2	0	2	2	0	2	2	1	2	2	0	0	2	1	0	0	1	1	1	1	2	0	0	0	0	0
782	1	2	0	0	0	0	2	2	0	0	1	0	0	0	0	0	0	1	0	1	1	0	2	2	0	0	1	1	2	1	2	1	1	0	1	1	1	0	0	1	1	0	1	2	1	0	0	1	1
783	1	0	0	0	0	2	1	0	1	0	0	0	0	0	0	0	0	1	0	2	2	0	2	2	0	2	1	0	2	2	0	0	1	1	1	1	1	1	0	0	0	0	0	2	0	0	1	0	1
784	0	1	0	0	0	1	1	1	1	0	0	1	1	0	1	0	0	0	0	1	1	0	2	2	0	0	1	0	2	2	0	1	1	0	1	1	2	0	0	2	0	1	1	1	1	0	0	2	2
785	0	0	0	0	0	1	1	1	0	0	0	0	0	0	0	0	0	0	0	1	1	0	0	1	0	0	1	1	1	1	1	1	0	1	1	1	1	0	0	1	1	0	0	1	1	1	1	0	1
786	1	1	0	0	0	0	1	1	0	0	1	0	0	0	0	0	0	0	0	1	1	1	1	1	1	1	2	0	2	1	1	1	1	0	1	1	2	0	0	2	0	0	0	1	0	0	0	1	1
787	0	1	0	0	0	1	2	2	0	0	1	0	0	0	0	0	0	1	0	2	2	1	2	2	0	0	2	0	2	2	0	1	1	1	0	2	2	0	0	0	1	2	2	2	1	0	0	0	1
788	1	2	0	0	0	0	0	0	2	0	0	0	1	0	0	1	0	2	1	1	2	0	1	1	0	2	2	0	2	2	0	1	0	2	0	2	1	0	0	0	2	0	0	1	0	0	0	0	2
789	1	2	1	0	0	2	1	2	0	0	0	0	0	0	0	0	0	1	0	2	2	1	1	2	0	1	1	1	2	2	0	2	1	2	1	1	1	0	0	2	0	1	0	0	0	0	0	0	1
790	1	2	0	0	0	1	0	0	2	0	0	1	1	0	1	0	0	1	0	2	2	1	1	1	1	1	2	0	2	2	0	2	2	0	0	2	2	0	0	2	0	0	1	1	1	1	0	0	0
791	0	2	0	0	0	0	2	2	0	0	0	0	1	0	0	1	0	1	0	1	1	1	2	2	0	1	2	0	2	2	2	2	2	0	0	2	0	0	0	0	2	0	1	2	0	0	1	0	1
792	1	1	0	0	0	2	1	1	1	0	1	1	1	0	1	0	1	1	0	2	2	1	2	2	0	1	2	0	2	2	1	1	1	2	1	1	2	0	1	1	0	1	0	0	0	0	0	0	2
793	1	2	0	0	0	0	1	1	1	0	0	1	1	0	1	0	0	1	0	1	1	0	1	1	1	1	2	1	2	2	2	2	2	0	0	2	1	0	0	0	1	0	1	2	1	0	0	0	2
794	1	2	0	0	0	1	2	2	0	0	1	1	2	0	1	1	0	1	1	1	2	1	2	2	0	2	1	0	2	2	0	2	2	0	2	0	2	0	0	1	1	0	0	1	0	1	1	0	1
795	0	2	0	0	0	1	1	2	1	0	0	0	0	0	0	0	0	0	0	1	1	0	1	2	0	1	1	0	2	2	0	1	1	0	0	2	2	1	1	0	1	1	1	1	1	1	0	0	2
796	1	1	0	0	0	1	1	2	0	0	0	0	1	0	2	0	0	0	0	1	1	0	1	1	0	1	2	2	2	2	1	0	0	1	0	2	0	0	0	0	2	1	1	2	1	0	0	1	2
797	0	2	0	0	0	1	2	2	0	0	1	0	1	0	0	0	0	2	1	1	2	1	1	1	1	1	0	0	2	2	0	0	0	0	0	2	1	0	0	0	1	0	0	0	0	1	0	0	2
798	1	2	0	0	0	0	1	1	1	0	0	0	1	0	0	1	0	0	2	0	1	0	1	1	0	2	0	1	1	0	0	1	1	0	0	2	0	0	0	0	2	0	1	1	1	1	0	0	1
799	1	0	0	0	0	0	1	1	1	0	0	1	1	0	2	0	0	1	1	1	1	0	1	2	0	1	2	0	2	2	2	1	1	0	0	2	2	0	0	1	0	0	1	2	0	0	0	0	0
800	1	0	0	0	0	2	0	1	1	0	0	0	0	0	0	0	0	1	1	1	1	0	1	2	0	0	2	0	2	2	1	1	1	2	1	1	1	0	0	0	2	1	1	2	1	0	0	0	0
801	1	1	0	0	0	1	0	1	1	0	0	0	0	0	0	0	0	1	0	2	2	1	2	2	0	2	1	0	2	2	0	0	0	0	0	2	2	0	0	1	0	0	0	1	1	1	0	0	0
802	1	1	0	0	0	2	1	2	1	0	0	0	0	0	0	1	0	1	1	1	1	0	1	1	1	0	2	1	1	1	0	0	0	0	1	1	0	0	0	0	2	0	0	2	0	2	0	0	1
803	0	0	0	0	0	2	1	2	0	0	0	0	1	0	1	0	0	0	1	1	2	0	2	2	0	0	2	0	2	2	0	1	1	1	1	1	1	0	0	0	1	1	1	2	1	0	0	0	2
804	1	1	0	0	0	1	0	1	0	0	1	0	1	0	1	0	0	1	2	0	0	0	1	2	0	1	1	1	2	1	2	2	1	0	1	1	2	0	0	2	0	1	1	2	2	2	0	0	0
805	1	1	0	0	0	1	1	1	1	0	0	1	1	0	1	0	0	0	0	1	1	0	2	2	0	0	1	0	2	1	0	2	1	0	2	2	1	0	0	1	1	2	1	2	1	0	0	2	2
806	0	2	0	0	0	1	2	2	0	0	1	0	1	0	1	0	0	0	1	1	1	0	1	2	0	1	2	1	2	2	2	1	1	0	1	1	0	0	0	0	2	1	1	2	1	1	0	0	1
807	1	2	0	0	0	1	2	2	0	0	1	0	1	0	2	0	0	0	1	1	2	0	2	2	0	1	1	1	1	2	1	1	1	0	1	1	1	0	0	0	1	0	1	2	1	0	0	0	0
808	0	0	0	0	0	2	1	1	2	0	0	0	1	0	0	1	0	2	1	1	2	1	2	2	0	1	2	1	2	2	0	1	0	2	1	1	0	1	1	0	1	1	0	1	0	0	0	0	1
809	0	1	0	0	0	1	1	1	1	0	0	1	2	0	1	0	0	0	1	0	2	0	1	1	1	1	1	1	1	1	1	0	0	1	0	2	1	0	0	1	1	1	1	2	0	1	1	0	1
810	0	0	0	0	0	1	2	2	0	0	1	0	1	0	0	1	0	2	0	2	2	0	2	2	0	1	1	1	2	2	1	2	2	1	1	0	2	0	0	1	1	0	0	1	0	1	0	0	0
811	1	2	1	0	0	1	0	0	2	0	0	0	0	0	0	0	0	0	0	2	2	1	2	2	0	0	0	1	1	1	0	1	1	1	0	2	2	0	0	0	0	0	1	2	1	0	0	0	1
812	1	1	0	0	0	2	1	2	1	0	0	0	0	0	0	0	0	0	0	2	2	0	1	1	0	1	1	0	2	2	0	2	2	0	1	1	2	0	0	1	1	0	0	0	1	1	1	0	1
813	1	0	0	0	0	1	2	2	0	0	0	1	2	0	1	0	0	0	0	1	1	1	2	2	0	1	1	0	2	2	0	2	2	0	1	1	2	0	0	1	0	0	0	1	0	0	0	0	0
814	0	2	1	0	1	1	1	1	0	0	1	0	1	0	0	1	0	1	1	1	2	0	2	2	0	1	1	1	2	2	1	1	0	1	1	1	2	0	0	1	1	0	0	1	0	1	0	0	0
815	0	1	0	0	0	1	1	2	1	0	0	2	2	0	2	0	0	1	2	0	0	0	2	2	0	1	1	1	2	2	1	0	0	0	0	2	1	0	0	1	1	1	2	2	0	1	0	0	0
816	1	0	0	0	0	2	0	0	1	0	0	0	0	0	0	0	0	0	2	0	2	0	2	2	0	1	1	0	2	2	0	1	1	0	0	2	2	1	1	0	1	0	0	1	0	1	0	0	1
817	0	1	0	0	0	2	2	2	0	0	0	1	1	0	1	0	0	0	0	2	2	0	1	1	0	1	1	1	2	2	0	0	0	2	1	1	1	1	0	0	0	1	1	2	0	0	0	2	2
818	0	1	0	0	0	1	1	1	1	0	0	0	1	0	0	1	0	2	1	1	1	0	2	2	0	1	0	1	1	1	0	1	1	0	0	2	2	1	1	1	0	0	0	2	0	1	0	1	0
819	0	0	0	0	0	1	1	2	0	0	0	0	0	0	0	1	1	1	0	2	2	0	2	2	0	0	1	0	2	2	0	1	0	1	1	1	2	0	1	0	0	0	1	1	1	0	1	0	1
820	0	0	0	0	0	2	1	2	0	0	1	1	0	0	0	0	0	0	0	2	2	0	2	2	0	1	1	0	2	2	0	2	2	0	1	1	1	1	1	0	0	0	0	1	0	0	0	0	1
821	1	1	1	1	1	2	0	2	0	0	1	0	0	0	0	0	0	1	1	1	1	1	2	2	0	1	1	2	2	2	1	1	0	2	0	2	1	0	0	2	0	0	1	2	0	1	0	0	0
822	1	2	1	0	0	0	1	2	0	0	1	0	0	0	0	0	0	0	0	2	2	0	2	2	0	0	1	0	2	2	0	1	1	0	1	1	2	1	1	0	0	0	0	0	0	1	0	0	1
823	0	2	1	0	0	0	2	2	0	0	0	0	0	0	0	0	0	0	1	1	2	0	2	2	0	0	1	0	1	1	1	1	1	0	0	2	1	0	0	0	1	1	1	2	0	1	1	0	1
824	0	2	0	0	0	1	1	1	2	0	0	0	0	0	0	0	0	0	1	0	0	0	1	1	0	2	2	0	2	2	1	0	0	0	0	2	2	0	0	1	0	0	0	2	0	0	0	2	2
825	0	0	0	0	0	2	1	1	1	0	0	0	0	0	0	0	0	0	0	2	2	0	2	2	0	1	1	0	2	2	0	2	2	0	2	0	1	0	0	0	2	1	1	1	1	1	0	0	1
826	0	2	0	0	0	2	1	1	0	0	0	1	1	0	1	0	0	1	0	2	2	1	2	2	0	1	2	0	2	2	1	0	1	1	0	2	1	0	0	0	1	0	2	2	1	0	0	1	1
827	1	1	0	0	0	2	1	0	1	0	0	0	1	0	1	0	0	2	0	2	2	1	2	2	0	1	2	1	2	2	2	1	2	0	1	1	2	0	0	1	0	0	1	2	0	1	1	0	2
828	0	2	1	0	0	2	1	1	1	0	0	0	1	0	0	1	0	1	1	1	2	0	2	2	0	1	1	0	2	2	0	0	0	0	0	2	0	0	0	1	1	0	0	2	0	2	0	0	1
829	0	2	0	0	0	0	1	2	0	0	0	1	1	1	0	0	0	0	1	0	0	1	2	2	0	1	1	1	2	2	0	2	2	0	1	1	0	0	0	0	2	0	0	2	0	1	0	0	0
830	0	0	0	0	0	1	1	1	1	0	1	0	0	0	0	0	0	0	2	0	0	1	2	2	0	0	2	0	2	2	0	0	1	1	1	2	2	0	0	2	0	0	0	2	0	0	0	0	2
831	1	1	0	0	0	1	0	1	1	0	0	1	2	1	0	0	1	2	0	1	1	0	2	2	0	2	1	1	2	1	2	1	1	0	1	1	1	0	0	0	2	0	0	2	0	2	0	0	2
832	0	1	0	0	0	1	2	2	0	0	0	2	1	0	1	0	0	1	0	1	1	0	2	2	0	1	2	0	1	1	1	0	0	0	0	2	1	1	1	0	1	0	0	2	0	0	1	0	2
833	0	1	0	0	0	0	1	1	1	0	0	0	1	0	1	0	1	1	0	2	2	0	2	2	0	1	1	0	2	2	0	0	0	1	0	2	1	0	0	0	1	1	1	2	0	1	1	1	2
834	1	1	1	0	0	2	0	0	2	0	0	0	0	0	0	0	0	0	0	2	2	1	1	1	1	0	1	0	1	1	1	1	0	2	0	2	2	0	0	0	1	2	2	2	1	1	0	0	1
835	1	2	0	0	0	1	1	1	1	0	0	0	1	0	0	0	0	1	1	1	1	1	1	1	1	0	1	1	2	2	1	2	1	1	0	2	1	0	0	1	1	0	0	1	0	0	0	0	1
836	0	0	0	0	0	2	0	1	1	0	0	1	1	0	1	0	0	0	1	1	2	1	2	2	0	1	2	0	2	2	0	2	2	0	1	1	2	0	0	2	0	0	0	1	0	1	1	0	1
837	0	0	0	0	0	2	1	2	1	0	0	0	0	0	0	0	0	1	1	1	2	0	2	2	0	0	0	1	1	0	1	2	2	0	1	1	1	0	0	2	0	0	0	2	0	1	0	0	1
838	1	1	0	0	0	1	1	1	2	0	0	0	1	0	1	0	0	0	0	2	2	1	2	2	0	0	2	0	2	1	1	1	1	0	1	1	1	0	0	0	2	0	0	2	0	0	0	0	1
839	1	1	0	0	0	1	0	1	1	0	1	1	1	0	1	0	0	0	1	1	1	1	1	1	1	1	2	1	2	2	2	2	1	1	0	2	1	0	0	1	1	2	2	2	1	0	0	0	0
840	1	1	0	0	0	2	2	2	1	0	1	0	1	0	0	0	0	1	1	1	2	0	2	2	0	1	1	1	2	2	1	0	0	1	0	2	1	2	1	0	1	0	0	2	0	1	0	1	0
841	0	0	0	0	0	2	0	0	2	0	0	2	2	0	2	0	0	0	1	1	2	0	2	2	0	2	0	0	1	1	0	1	1	1	1	1	0	0	0	0	2	1	1	1	1	2	0	0	1
842	1	1	0	0	0	2	1	1	0	0	0	0	0	0	0	0	0	0	0	0	0	0	2	2	0	0	2	0	2	2	1	1	1	1	1	1	1	0	0	0	1	1	1	1	1	2	0	0	0
843	0	1	0	0	0	1	0	0	2	0	0	0	0	0	0	0	0	0	1	1	2	0	2	2	0	1	2	0	2	2	0	2	2	0	0	2	1	0	0	2	0	0	0	1	0	0	0	0	0
844	0	2	0	0	0	1	1	1	2	0	0	0	0	0	0	0	0	1	0	1	1	1	2	2	0	0	1	0	1	1	0	1	1	2	2	1	1	0	0	1	1	0	0	1	0	0	0	1	0
845	1	1	1	0	0	1	1	1	1	0	1	0	1	0	0	0	0	1	2	0	1	1	1	2	0	2	2	0	2	2	0	1	1	1	0	2	1	0	0	0	0	0	1	2	1	0	0	1	1
846	0	2	0	0	0	0	0	0	1	0	1	0	1	0	0	1	0	1	1	1	1	1	1	2	0	1	1	1	2	2	0	0	0	0	0	2	1	1	0	1	0	0	0	0	0	1	1	0	1
847	1	1	1	0	0	1	0	1	1	0	0	0	0	0	0	0	0	2	0	2	2	0	1	1	0	2	1	1	2	2	0	1	2	0	0	2	2	0	0	2	1	1	1	2	1	1	1	0	1
848	0	1	0	0	0	2	1	1	1	0	1	1	1	1	0	0	0	1	1	1	1	1	2	2	0	2	0	1	1	0	1	1	1	1	1	1	1	0	0	0	2	0	0	1	0	0	0	0	0
849	0	2	0	0	0	0	2	2	0	0	1	0	0	0	0	0	0	0	0	1	1	0	2	2	0	2	1	1	2	2	1	2	2	0	1	1	0	0	0	1	1	1	0	1	0	1	0	0	1
850	0	1	0	0	0	1	1	1	1	0	0	1	1	1	0	0	0	0	0	0	0	0	2	2	0	2	1	0	2	2	0	1	1	0	1	1	1	0	0	0	2	0	0	1	0	1	0	1	1
851	1	0	0	0	0	1	1	1	2	0	0	0	2	0	1	1	0	0	1	1	2	1	2	2	0	2	0	1	2	2	1	2	1	1	0	2	1	0	0	1	1	0	1	2	1	0	0	0	1
852	1	1	1	0	0	1	2	2	0	0	0	0	0	0	0	0	0	0	1	1	1	1	2	2	0	1	2	0	2	1	0	1	1	1	0	2	1	0	0	1	1	0	0	1	0	1	0	0	0
853	0	2	1	0	0	0	2	2	0	0	0	0	0	0	1	0	0	0	2	0	1	0	2	2	0	1	0	1	1	1	0	2	1	1	1	1	1	0	0	1	1	0	0	2	1	0	0	0	1
854	1	1	0	0	0	0	2	2	0	0	0	0	1	0	0	1	0	0	1	1	2	0	1	1	0	1	2	1	2	2	0	1	0	1	0	2	1	0	0	0	2	2	2	2	1	0	0	0	1
855	0	2	0	0	0	1	2	2	0	0	1	0	1	0	1	0	0	1	1	1	1	1	2	2	0	1	1	0	2	2	0	1	2	0	0	2	2	0	1	0	0	0	1	2	1	0	0	1	1
856	0	1	0	0	0	1	1	2	0	0	1	0	1	1	0	0	0	2	1	1	2	1	2	2	0	0	0	1	1	0	0	1	0	0	1	1	1	0	0	0	2	0	0	1	0	0	0	0	0
857	1	0	0	0	0	2	1	2	0	0	0	0	1	0	0	1	0	0	0	1	1	1	2	2	0	0	0	1	1	1	0	0	0	0	0	2	1	0	0	1	1	1	1	1	1	0	1	1	2
858	1	1	0	0	0	1	2	2	0	0	0	0	1	0	0	1	0	1	0	2	2	1	2	2	0	1	2	0	1	1	1	0	0	0	1	1	0	0	0	0	1	0	0	2	0	0	0	0	2
859	0	2	1	0	0	0	1	2	1	0	0	0	0	0	0	0	0	0	1	1	1	0	2	2	0	1	1	1	2	1	1	0	1	1	1	1	2	0	0	1	1	1	1	2	1	0	0	0	2
860	0	0	0	0	0	2	1	1	1	1	0	1	1	0	1	0	0	0	0	1	1	0	2	2	0	0	1	0	2	2	1	1	1	0	1	1	2	1	1	0	0	1	1	1	1	0	0	0	0
861	1	2	0	0	0	0	1	1	1	0	0	0	0	0	0	0	0	0	0	1	1	1	1	1	1	0	2	0	2	2	1	1	0	0	0	2	2	1	1	0	1	0	2	2	0	0	1	0	2
862	0	0	0	0	0	1	1	1	0	1	2	0	1	0	1	0	0	0	0	2	2	0	2	2	0	0	0	1	2	2	1	0	0	0	0	2	2	0	0	1	1	1	1	2	1	1	0	0	1
863	0	2	0	0	0	1	2	2	0	0	0	0	1	0	0	1	0	1	1	1	2	0	2	2	0	1	1	0	2	2	0	1	1	0	1	1	2	0	0	2	0	0	0	1	0	0	0	0	1
864	1	1	0	0	0	2	1	1	2	0	0	0	0	0	0	0	0	0	0	2	2	0	2	2	0	1	2	0	2	2	0	0	0	0	0	2	1	0	0	0	2	0	0	1	1	1	0	0	0
865	0	2	0	0	0	0	0	0	2	0	0	0	2	0	0	1	0	1	1	1	2	1	2	2	0	2	1	1	1	1	0	1	0	2	1	1	2	0	0	2	1	0	0	2	0	2	0	0	0
866	0	0	0	0	0	2	2	2	1	0	1	1	1	0	1	0	0	0	1	1	2	1	2	2	0	0	2	0	2	2	0	0	0	0	0	2	2	0	0	2	0	0	0	2	0	1	0	0	0
867	1	2	0	0	0	1	2	2	0	0	0	0	0	0	0	0	0	1	1	1	2	0	2	1	1	1	2	0	2	2	0	1	2	1	2	1	2	0	1	0	1	0	1	1	1	0	0	2	2
868	0	1	1	1	1	1	2	2	0	0	1	0	1	0	0	1	0	1	2	0	2	1	2	2	0	2	1	0	1	1	0	1	0	0	1	2	0	0	0	0	2	0	0	2	1	1	0	0	1
869	0	1	0	0	0	2	1	1	1	0	1	0	1	0	0	1	0	2	0	1	1	1	0	1	0	0	2	1	2	2	1	1	1	0	1	1	2	0	0	1	0	1	1	1	1	1	0	0	0
870	0	1	0	0	0	1	2	2	0	0	1	0	2	0	2	0	0	0	2	0	1	0	2	2	0	0	2	0	2	2	1	1	1	0	0	2	1	0	0	1	1	0	0	2	0	1	0	0	0
871	0	1	0	0	0	2	0	0	1	0	0	0	1	0	2	0	0	1	1	1	1	0	1	2	0	1	1	2	1	1	1	2	2	0	1	1	1	1	0	0	1	0	0	2	0	0	0	1	1
872	1	1	0	0	0	2	1	1	2	0	0	0	0	0	0	0	0	1	0	2	2	1	1	2	0	2	2	0	2	2	0	1	1	0	0	2	1	1	1	0	1	1	0	1	0	1	0	0	1
873	0	0	0	0	0	2	2	2	0	0	0	0	1	0	0	1	0	1	1	1	1	1	2	2	0	0	1	1	2	2	1	1	0	1	1	1	0	0	0	0	2	0	0	1	0	0	0	0	1
874	0	0	1	0	0	2	1	1	1	0	0	2	2	1	1	0	0	1	0	2	2	0	1	1	0	2	1	1	2	2	1	2	1	0	1	1	2	0	0	2	0	1	0	0	2	0	0	0	0
875	0	2	0	0	0	0	1	1	1	0	1	0	0	0	0	0	0	1	0	2	2	1	1	1	1	1	1	1	1	1	0	2	2	0	2	0	1	0	0	0	2	0	1	2	0	0	0	0	0
876	0	1	0	0	0	1	2	2	0	0	1	1	1	0	1	0	0	0	2	0	1	0	1	1	0	1	1	0	2	2	1	2	1	1	0	2	2	0	0	0	1	0	0	2	0	0	0	0	1
877	0	1	1	0	0	1	1	2	0	0	0	0	2	1	0	1	0	0	0	1	1	1	1	1	0	1	2	0	2	2	0	0	0	1	0	2	1	0	0	1	1	1	1	2	1	0	0	0	2
878	0	1	0	0	0	2	0	1	0	0	0	1	1	0	2	0	0	0	0	1	1	1	0	1	1	1	1	0	2	2	0	1	1	0	1	1	1	0	0	1	1	1	0	0	0	0	0	0	1
879	0	2	0	0	0	0	2	2	0	1	1	0	0	0	0	0	0	0	1	1	2	1	2	2	0	1	2	0	2	1	0	2	2	0	0	2	2	0	0	1	1	0	0	2	0	2	0	0	0
880	1	1	0	0	0	2	0	0	2	0	0	0	0	0	0	0	0	0	1	0	2	2	1	1	1	1	0	0	1	1	0	0	0	0	1	1	2	0	0	1	1	1	1	2	1	0	1	0	2
881	0	1	0	0	0	2	1	1	1	1	1	0	0	0	0	0	0	0	1	1	1	0	1	2	0	1	2	0	2	2	1	1	1	1	1	1	1	0	0	1	1	0	0	2	0	0	0	2	2
882	1	1	1	0	0	1	1	1	1	0	1	0	1	0	1	0	0	1	0	2	2	0	2	2	0	1	2	0	2	2	0	1	1	1	1	1	1	1	1	0	1	0	0	1	0	0	0	0	0
883	1	2	0	0	0	0	1	1	1	0	1	1	1	0	1	0	0	1	1	1	2	0	2	2	0	1	2	0	2	2	1	1	1	1	2	0	1	0	0	1	1	1	1	1	1	2	0	1	2
884	0	2	0	0	0	0	1	1	1	0	0	1	1	0	1	0	1	2	2	0	2	0	1	1	0	1	1	0	2	1	0	2	2	0	2	0	2	0	0	2	0	0	0	0	0	1	1	1	1
885	0	2	1	0	0	0	2	2	0	0	0	0	0	0	0	0	0	1	0	2	2	0	2	2	0	0	1	1	2	2	1	0	0	0	2	0	1	0	0	2	0	0	0	2	0	1	0	0	1
886	0	1	0	0	0	1	0	0	2	0	0	1	1	1	0	0	0	1	0	1	1	0	2	2	0	1	1	0	2	2	0	0	1	1	1	2	0	0	0	0	2	1	0	1	0	0	0	0	1
887	1	2	0	0	0	1	0	0	2	0	0	0	1	0	1	0	0	0	1	1	2	1	2	2	0	0	2	1	2	2	2	0	0	0	0	2	0	0	0	1	1	1	1	2	0	1	1	0	1
888	0	0	0	0	0	1	1	1	1	0	0	1	2	0	1	0	0	0	1	1	1	0	2	2	0	2	1	1	2	2	1	0	0	1	0	2	2	1	0	0	0	0	0	1	0	0	0	0	1
889	0	2	0	0	0	0	1	1	1	0	0	0	0	0	0	0	0	1	1	1	2	0	2	2	0	1	2	2	2	2	1	0	0	0	1	1	1	0	0	0	1	0	0	2	1	2	0	0	0
890	1	1	1	1	1	1	2	2	0	0	1	1	1	0	1	0	0	0	1	1	2	1	2	2	0	2	2	1	2	2	0	1	1	0	1	1	2	1	1	0	1	0	0	1	0	0	0	0	1
891	1	2	0	0	0	1	1	2	0	0	1	0	0	0	0	0	0	0	0	2	2	0	1	1	0	2	2	0	2	2	0	0	0	1	0	2	1	0	0	0	1	1	0	1	0	1	0	0	1
892	0	1	0	0	0	1	1	2	0	0	0	0	0	0	0	0	0	2	0	2	2	1	1	1	1	1	2	0	2	2	1	1	1	1	0	2	1	1	1	0	1	0	0	0	0	0	0	0	1
893	1	0	0	0	0	1	2	2	0	0	1	1	2	0	1	0	0	1	0	2	2	0	1	1	0	2	1	1	2	2	1	0	0	1	0	2	1	0	0	0	2	0	1	2	1	0	0	2	2
894	1	1	0	0	0	1	1	1	1	1	0	0	0	0	0	0	0	1	2	0	1	0	2	2	0	2	2	0	2	2	0	1	1	0	0	2	2	0	0	2	0	0	1	2	0	1	0	0	0
895	1	1	0	0	0	2	0	1	0	0	0	0	0	0	0	0	0	2	1	1	2	0	2	2	0	1	2	1	1	2	0	1	0	1	1	1	1	0	0	0	1	1	1	2	1	1	0	0	0
896	1	0	0	0	0	1	1	1	1	0	0	1	2	1	1	0	0	0	0	1	1	1	2	2	0	0	2	1	2	2	0	1	2	0	1	1	2	0	0	1	0	0	0	2	0	1	0	0	1
897	1	2	0	0	0	0	0	0	2	0	0	0	0	0	0	0	0	0	2	0	0	1	2	2	0	0	0	1	1	0	0	1	2	1	2	1	2	1	1	0	1	0	0	1	0	0	0	1	1
898	0	0	0	0	0	2	2	2	0	0	0	0	1	0	1	0	0	1	0	2	2	1	2	2	0	0	1	1	1	1	1	1	1	0	1	1	2	0	0	0	1	0	0	2	0	1	0	1	1
899	0	1	1	1	1	2	1	1	1	0	0	0	0	0	0	0	0	1	1	1	1	0	2	2	0	0	1	0	1	1	0	1	0	1	0	2	1	0	0	1	1	1	1	2	1	0	0	0	0
900	1	1	0	0	0	0	0	1	1	0	0	0	0	0	0	0	0	1	0	2	2	0	2	2	0	2	1	0	2	2	0	1	1	1	1	1	1	0	0	1	1	2	1	2	1	0	0	0	1
901	0	1	0	0	0	1	1	2	1	0	0	0	0	0	0	0	0	1	0	1	1	0	2	2	0	0	2	0	2	2	1	1	1	1	0	1	1	0	0	0	2	0	1	2	1	0	0	1	0
902	1	0	0	0	0	2	1	1	1	0	0	0	0	0	0	0	0	0	0	2	2	0	1	1	0	1	2	1	2	2	2	1	0	1	1	2	1	1	1	0	0	0	0	2	0	1	0	0	0
903	0	1	0	0	0	1	1	1	1	1	1	1	1	0	0	0	0	0	1	1	2	1	1	1	0	1	1	0	2	2	0	0	0	0	0	2	1	0	0	0	2	1	0	0	0	0	1	1	2
904	1	2	0	0	0	0	1	1	0	0	0	0	0	0	0	1	0	1	1	1	2	0	2	2	0	1	1	0	1	1	0	2	2	0	1	1	1	0	0	0	0	1	1	1	1	2	0	0	0
905	0	1	0	0	0	1	2	2	0	0	1	0	1	0	0	1	0	2	0	2	2	0	2	2	0	0	1	1	2	2	0	1	1	1	1	1	1	0	0	1	1	0	0	1	0	0	1	0	1
906	1	0	0	0	0	2	2	2	2	0	0	0	0	0	0	0	0	0	0	1	0	0	2	2	0	0	2	0	2	1	0	1	1	0	2	1	2	0	0	1	1	0	0	2	0	1	0	0	0
907	1	2	1	0	1	1	2	2	0	0	1	0	1	0	0	0	0	0	1	1	2	0	1	1	0	2	1	1	2	2	0	2	2	0	1	1	2	0	0	0	1	0	1	1	1	0	0	0	0
908	1	0	0	0	0	2	0	1	0	0	0	0	0	0	0	0	0	0	0	1	1	0	1	1	1	0	1	0	2	2	0	1	0	1	1	1	1	0	0	2	0	0	1	2	1	0	0	0	2
909	1	1	0	0	0	1	1	1	2	0	0	1	0	0	0	0	0	0	0	2	2	0	2	2	0	0	1	0	2	2	1	0	0	1	0	2	1	0	0	1	1	1	1	1	1	0	0	0	0
910	0	1	0	0	0	2	1	2	0	0	0	0	2	0	1	0	0	1	1	0	0	1	2	2	0	0	1	2	1	1	1	2	2	0	2	0	1	0	0	0	2	1	1	2	2	2	0	0	1
911	1	2	0	0	0	0	2	2	0	0	0	1	2	0	2	0	0	0	2	0	2	0	2	2	0	2	1	1	2	2	0	1	1	0	0	2	1	0	0	1	1	1	1	1	1	1	0	0	2
912	0	1	0	0	0	2	0	0	2	0	0	0	1	1	0	0	0	1	1	1	1	0	1	2	0	1	1	1	1	0	0	0	0	0	0	2	1	0	0	1	1	0	0	2	0	0	1	0	2
913	0	0	0	0	0	1	2	2	0	0	0	0	1	0	0	1	0	0	1	1	1	0	2	2	0	1	2	0	2	2	0	2	2	1	1	0	2	0	1	0	0	1	1	2	1	0	0	0	1
914	0	1	0	0	0	2	1	1	1	0	0	0	1	0	0	1	0	2	0	1	1	1	2	2	0	0	2	1	2	2	1	1	1	1	1	2	1	0	0	1	1	1	0	1	0	1	0	1	2
915	0	1	0	0	0	1	1	2	1	0	0	0	1	0	0	0	0	0	0	2	2	1	2	2	0	2	0	1	1	1	0	0	0	0	0	2	1	0	0	1	1	0	0	2	0	1	1	0	1
916	0	1	0	0	0	1	0	1	1	0	1	1	2	0	1	0	0	0	0	2	2	1	2	2	0	2	0	1	1	1	0	1	1	1	0	2	1	0	0	0	1	2	1	2	1	0	0	0	0
917	1	0	0	0	0	1	2	2	0	0	0	1	1	0	1	0	0	0	0	1	1	0	2	2	0	2	1	1	1	1	0	2	2	0	1	1	2	0	0	1	1	1	1	1	1	1	0	0	1
918	0	1	2	0	1	0	1	1	2	0	0	0	0	0	0	0	0	1	1	1	2	1	2	2	0	0	1	1	1	1	1	1	0	0	1	1	1	0	0	1	1	0	0	0	0	0	0	0	0
919	1	1	0	0	0	2	1	2	0	0	1	1	1	0	0	0	0	2	2	0	0	0	2	2	0	1	1	0	2	2	0	2	2	1	0	2	0	0	0	0	2	0	0	1	0	0	1	0	2
920	1	0	0	0	0	2	1	1	1	0	0	0	0	0	0	0	0	1	0	1	1	0	2	2	0	1	1	0	2	2	0	2	1	1	1	1	2	1	1	1	0	0	0	1	0	1	0	0	1
921	1	1	0	0	0	0	2	2	0	0	0	2	2	1	1	0	0	1	0	2	1	0	2	2	0	1	2	0	2	2	0	1	2	0	2	0	1	0	0	1	1	0	1	1	1	0	0	0	1
922	1	2	0	0	0	1	1	2	0	0	0	0	0	0	0	0	0	0	2	0	1	0	2	2	0	1	1	0	2	2	0	1	1	1	0	2	1	0	0	2	0	1	1	2	1	1	0	0	1
923	0	1	0	0	0	1	2	2	0	0	0	1	2	0	1	0	0	1	0	1	1	0	1	1	0	1	1	1	1	1	1	1	1	0	1	1	2	0	0	2	0	0	0	1	0	0	0	0	0
924	1	2	0	0	0	0	2	2	0	0	1	0	0	0	0	0	0	0	1	0	0	1	1	1	1	0	1	0	1	2	0	0	0	1	0	2	1	0	0	0	2	1	1	1	1	0	0	1	1
925	0	0	0	0	0	2	0	0	2	0	0	0	1	0	0	1	0	1	0	2	2	0	2	2	0	2	2	0	2	2	1	0	0	0	0	2	1	0	0	0	1	0	0	2	0	2	0	0	0
926	0	2	0	0	0	0	1	1	1	0	0	1	1	0	1	0	0	0	0	1	0	0	2	2	0	1	2	2	2	2	0	1	1	0	0	2	1	0	0	0	2	0	0	2	0	0	0	0	1
927	1	1	0	0	0	1	0	0	2	0	0	0	0	0	0	0	0	0	0	2	2	0	0	0	0	0	0	0	1	1	0	1	1	0	1	1	1	0	0	0	0	1	1	2	0	0	1	0	1
928	0	2	0	0	0	0	1	1	2	0	0	0	0	0	0	0	0	0	1	1	2	0	0	2	0	1	2	1	2	2	2	1	1	1	1	1	1	0	0	0	1	0	0	2	0	0	0	0	1
929	0	1	0	0	0	1	2	2	0	0	1	0	2	1	0	1	0	1	1	1	1	1	2	2	0	1	2	0	2	2	0	1	1	0	1	1	1	0	0	2	0	1	0	0	0	0	0	0	0
930	0	1	0	0	0	1	2	2	0	0	1	0	2	0	2	0	0	2	1	1	2	1	2	2	0	0	1	0	1	1	0	0	0	0	0	2	1	0	0	1	1	1	1	2	2	0	0	0	1
931	1	2	0	0	0	0	1	1	1	0	1	0	2	0	2	0	1	2	0	1	1	0	2	2	0	1	1	0	2	2	1	0	0	0	1	1	2	0	0	0	1	1	0	0	1	0	0	0	1
932	1	1	0	0	0	2	1	1	0	0	0	1	1	0	1	0	0	1	1	1	1	0	1	1	0	0	2	0	2	2	1	1	0	0	0	2	2	0	0	1	1	0	0	2	0	1	1	1	2
933	0	1	0	0	0	0	1	2	0	0	0	0	1	0	1	0	0	0	1	1	2	0	2	2	0	2	2	0	2	2	1	2	1	1	1	0	1	0	0	0	2	0	0	2	1	0	0	0	0
934	1	1	0	0	0	1	2	2	0	0	0	0	0	0	0	0	0	0	1	1	2	0	2	2	0	1	1	0	2	2	0	2	2	0	2	0	1	0	0	2	0	0	0	1	0	1	0	0	0
935	0	0	0	0	0	2	0	1	1	0	0	0	0	0	0	0	0	0	2	0	2	0	2	2	0	0	2	0	2	2	0	1	1	2	0	2	0	0	0	0	2	0	1	2	1	0	0	0	0
936	1	1	0	0	0	1	0	0	2	0	0	0	1	1	0	0	0	1	1	1	2	0	1	1	0	2	2	0	2	2	0	1	1	1	0	2	2	1	1	0	1	0	0	1	0	0	0	0	1
937	1	2	1	1	1	1	1	1	1	0	0	0	1	0	0	0	0	0	1	1	1	0	2	2	0	1	2	0	2	2	1	0	0	0	0	2	2	1	1	1	0	0	0	2	0	1	0	0	1
938	1	2	0	0	0	0	2	2	0	0	0	1	1	0	0	0	0	0	0	2	2	0	0	0	0	0	1	0	2	2	0	1	1	1	2	0	2	0	0	1	1	0	0	2	0	1	0	0	1
939	0	2	0	0	0	0	2	2	0	0	1	0	0	0	0	0	0	0	1	1	2	0	1	1	0	1	1	1	1	1	1	2	2	0	2	0	1	0	0	0	2	0	0	2	0	1	0	0	0
940	1	2	1	0	0	1	0	0	2	0	0	0	0	0	0	0	0	2	1	1	1	1	1	1	0	0	1	0	2	1	1	2	2	0	1	1	1	0	0	1	1	0	0	1	0	0	0	0	0
941	1	1	0	0	0	1	0	1	2	0	0	0	1	0	0	1	0	1	1	1	1	0	2	2	0	1	2	0	2	2	0	1	1	1	0	2	1	0	0	0	2	0	0	0	0	1	0	1	1
942	1	2	0	0	0	1	1	1	1	0	0	1	1	0	1	0	0	0	1	1	2	0	2	2	0	0	1	1	2	1	1	1	1	1	2	0	2	0	0	0	0	0	1	2	0	0	0	0	0
943	0	0	0	0	0	2	1	1	1	0	0	1	1	0	0	0	0	0	1	1	2	0	1	1	0	0	2	1	2	2	0	1	1	1	1	2	2	0	0	1	1	1	1	1	0	0	0	0	0
944	1	0	0	0	0	2	0	1	1	0	0	0	0	0	0	0	0	0	1	1	2	1	1	1	1	0	1	0	2	2	0	2	2	0	1	1	0	0	0	0	2	0	1	1	1	0	1	0	1
945	0	1	0	0	0	1	1	2	0	0	0	1	1	0	1	0	0	1	1	1	2	0	1	1	0	1	1	1	2	2	0	2	2	0	0	2	0	0	0	0	1	0	0	2	0	1	0	1	1
946	0	2	0	0	0	2	1	1	1	0	0	1	2	0	1	0	0	0	2	0	2	2	0	1	1	1	1	0	2	2	0	1	2	0	0	2	2	0	0	0	2	0	0	2	0	2	0	0	1
947	0	1	0	0	0	2	2	2	0	0	1	1	1	0	1	0	0	0	1	1	2	0	2	2	0	0	2	0	2	2	0	1	1	2	0	2	2	1	1	1	0	0	0	2	0	2	0	0	0
948	1	1	0	0	0	1	0	0	2	0	0	0	1	0	1	0	0	0	2	0	2	1	2	2	0	0	1	2	2	2	0	2	2	0	0	2	0	0	0	0	1	1	1	1	0	1	0	0	1
949	1	2	0	0	0	2	1	2	0	0	0	0	1	0	0	1	1	2	0	2	1	0	2	2	0	0	2	1	2	2	2	2	2	0	2	0	2	0	0	1	1	0	0	2	0	1	0	1	0
950	0	0	0	0	0	1	0	2	0	0	1	0	1	0	1	0	0	0	1	1	2	0	2	2	0	1	2	0	2	2	1	1	1	1	1	1	1	0	0	0	1	0	0	1	0	1	1	0	2
951	0	1	1	1	1	1	1	1	1	1	1	0	0	0	0	0	1	1	1	0	1	0	2	2	0	1	0	0	2	2	0	2	1	0	1	1	0	0	0	1	0	1	1	1	1	0	0	1	2
952	0	1	0	0	0	2	0	0	2	0	0	1	2	0	2	0	0	0	1	1	1	0	2	2	0	1	1	0	2	2	1	1	1	0	1	1	2	0	0	1	1	1	1	1	0	1	0	1	0
953	0	2	0	0	0	1	1	2	0	0	1	1	1	0	1	0	0	0	0	2	2	0	2	2	0	1	1	0	1	1	0	2	1	1	0	2	2	1	1	1	0	1	1	2	0	1	0	1	1
954	0	0	0	0	0	2	2	2	0	0	0	1	1	0	0	0	0	1	1	1	2	0	2	2	0	1	1	0	2	2	1	1	2	0	1	1	1	0	0	0	1	1	1	1	1	1	0	0	0
955	1	0	0	0	0	2	2	2	0	0	2	0	2	0	1	0	0	1	2	0	1	0	2	2	0	2	2	0	2	2	0	1	1	0	1	1	2	0	0	0	0	1	1	2	1	1	0	0	0
956	1	1	0	0	0	1	1	1	1	0	1	0	1	0	0	1	0	0	1	1	2	0	2	2	0	1	2	0	2	2	1	0	0	0	0	2	1	1	1	0	0	0	2	2	0	0	0	0	2
957	1	2	0	0	0	1	2	2	1	0	0	0	1	0	1	0	1	0	1	1	2	1	2	2	0	0	1	2	1	1	1	1	1	0	1	1	1	0	0	0	1	0	1	2	1	0	0	0	0
958	1	1	0	0	0	0	2	2	0	0	0	0	0	0	0	0	1	2	1	1	1	0	2	2	0	1	1	1	2	2	1	1	1	1	0	2	0	0	0	0	1	1	1	1	0	1	0	2	2
959	1	1	0	0	0	2	0	1	0	0	0	0	1	0	1	0	0	0	0	1	1	0	2	2	0	0	1	1	2	2	1	2	2	0	1	1	1	0	0	0	2	1	1	2	0	0	0	0	1
960	1	1	0	0	0	1	0	0	2	0	0	0	1	0	0	0	0	0	0	2	2	0	2	2	0	1	0	2	1	2	1	1	1	0	1	1	1	1	1	0	1	0	1	2	1	0	0	0	1
961	1	0	0	0	0	2	2	2	0	0	0	0	1	0	1	0	0	0	1	0	1	0	2	2	0	1	2	1	2	2	2	1	2	0	0	2	2	0	0	1	1	0	2	2	0	0	0	0	0
962	0	0	0	0	0	1	1	2	1	0	0	2	1	0	1	0	0	1	1	0	1	0	2	2	0	2	1	0	2	2	1	1	1	0	0	2	2	0	0	1	1	0	0	1	0	0	0	1	0
963	1	2	1	0	0	1	0	1	0	0	0	0	0	0	0	0	0	1	0	2	2	0	2	2	0	1	0	1	1	1	0	2	1	1	1	1	1	0	0	0	2	0	1	2	1	0	0	0	0
964	0	2	0	0	0	1	1	2	0	0	1	0	0	0	0	0	0	0	1	1	2	1	1	1	1	1	1	1	1	1	1	1	1	1	1	1	0	0	0	0	2	0	0	0	2	2	0	0	0
965	0	1	0	0	0	2	1	1	1	0	0	0	0	0	0	0	0	1	1	1	2	1	2	2	0	0	1	0	2	2	1	0	1	1	0	2	1	0	0	0	2	0	0	0	0	0	0	0	2
966	1	1	0	0	0	0	1	1	0	0	1	1	1	0	1	0	0	1	1	1	1	1	1	1	1	1	1	1	2	1	1	0	0	0	0	2	1	0	0	2	0	0	1	2	1	0	0	1	1
967	1	1	0	0	0	1	0	1	1	0	0	1	2	0	2	0	1	1	2	0	1	0	1	1	0	0	2	0	2	2	1	1	2	0	0	2	1	0	0	1	1	1	1	2	1	0	0	0	0
968	0	1	0	0	0	1	1	1	1	0	1	1	2	0	2	0	0	1	1	1	2	0	2	2	0	2	2	1	2	2	1	1	1	0	0	2	2	0	0	2	0	0	1	2	1	0	0	0	1
969	1	2	0	0	0	0	0	2	0	0	1	1	1	1	0	0	0	0	1	1	1	0	2	2	0	1	2	0	2	1	1	1	1	0	0	2	1	1	0	0	0	1	1	2	0	1	0	0	1
970	1	1	0	0	0	1	0	0	1	0	1	1	0	0	0	0	1	2	0	2	1	0	2	2	0	2	2	1	2	2	2	1	1	0	1	1	0	0	0	0	2	0	0	0	2	2	1	0	1
971	0	1	0	0	0	0	2	2	1	0	1	0	0	0	0	0	0	0	1	0	2	0	2	2	0	0	1	2	1	1	1	1	1	0	1	1	1	0	0	0	1	1	1	2	1	0	0	2	2
972	1	1	0	0	0	0	0	1	0	0	0	0	1	0	0	0	0	0	0	1	1	0	2	2	0	0	1	1	2	1	1	1	1	1	1	1	0	0	0	0	2	1	0	1	0	0	0	0	0
973	1	0	0	0	0	1	2	2	0	0	0	1	1	0	1	0	0	0	1	0	1	0	2	2	0	2	2	0	2	2	1	2	1	0	2	2	1	0	0	0	0	0	1	1	1	1	0	0	1
974	1	1	0	0	0	1	2	2	0	0	1	0	0	0	0	0	0	0	1	1	1	1	2	2	0	0	2	0	2	2	1	1	2	1	2	1	1	1	1	0	1	0	0	1	0	0	0	0	0
975	0	0	0	0	0	1	0	1	0	0	0	0	0	0	0	0	0	0	0	2	2	1	1	2	0	1	1	1	2	2	0	1	1	0	0	2	2	1	1	1	0	0	0	2	0	2	0	0	0
976	0	1	0	0	0	1	1	2	0	0	0	1	1	0	1	0	1	1	1	1	1	0	1	1	0	0	0	0	2	2	0	0	0	0	0	2	1	1	1	0	1	0	0	2	0	1	1	0	2
977	0	1	0	0	0	2	2	2	0	0	0	1	1	0	1	0	0	1	0	1	1	0	2	2	0	1	1	0	1	1	0	2	1	1	0	2	2	0	0	1	0	1	1	2	0	1	0	0	0
978	0	2	1	0	0	1	1	1	1	0	0	0	1	0	0	1	0	0	0	2	2	0	2	2	0	0	2	0	2	2	1	1	1	0	0	2	1	0	0	1	1	0	1	2	0	0	1	0	1
979	1	0	0	0	0	1	2	2	0	0	0	0	2	0	2	0	0	1	0	2	2	0	2	2	0	0	1	0	2	2	0	2	2	0	0	2	1	1	1	0	0	0	0	2	0	0	0	0	0
980	1	1	0	0	0	1	1	1	1	0	1	1	2	0	1	0	0	0	0	2	2	0	1	1	0	1	1	0	2	2	0	1	1	0	0	2	0	0	0	0	2	0	0	1	0	0	0	0	1
981	1	1	0	0	0	2	2	2	1	0	0	1	2	1	1	0	1	0	1	1	2	0	2	2	0	0	1	1	1	1	0	2	1	2	1	1	1	0	0	1	1	0	0	0	0	0	0	1	0
982	0	1	1	0	1	1	0	0	1	0	0	0	0	0	0	0	0	0	1	0	1	0	2	2	0	2	0	1	2	2	1	1	1	1	0	2	1	0	0	1	1	0	1	1	1	0	1	0	1
983	0	0	0	0	0	2	1	1	1	0	0	1	1	0	1	0	0	1	1	0	0	0	2	2	0	2	1	1	1	1	1	2	2	0	1	1	0	0	0	0	2	0	0	1	0	0	0	0	0
984	0	0	0	0	0	1	1	1	1	0	1	1	1	0	1	0	0	1	0	2	2	1	2	2	0	1	1	1	2	1	1	1	0	1	1	1	2	0	0	1	0	0	2	2	0	0	0	2	2
985	1	0	0	0	0	1	0	1	0	0	0	0	0	0	0	0	0	1	2	0	0	1	2	2	0	1	2	1	2	2	0	1	0	1	1	1	1	0	0	2	0	0	1	2	0	0	0	0	1
986	0	1	0	0	0	2	1	1	1	1	2	0	0	0	0	0	0	2	0	2	2	0	0	0	0	1	1	2	1	1	0	1	1	2	1	1	2	1	1	1	0	1	1	1	0	1	0	0	1
987	0	1	0	0	0	0	0	0	2	0	0	1	2	0	1	0	1	1	1	1	1	0	2	2	0	0	2	0	2	2	0	1	1	0	1	1	2	0	0	1	0	1	1	1	1	2	0	0	2
988	1	2	0	0	0	1	1	1	0	0	0	0	0	0	0	0	0	2	2	0	0	0	2	2	0	1	1	0	1	1	0	2	1	1	0	2	0	0	0	0	2	1	0	0	0	0	0	0	0
989	1	2	1	0	0	0	0	0	2	0	0	1	1	0	1	0	0	2	1	1	2	1	0	1	1	0	2	0	2	2	0	1	0	1	0	2	1	1	1	0	0	0	1	2	0	0	0	1	2
990	0	2	0	0	0	0	1	1	0	0	0	0	2	0	0	1	0	0	1	0	2	1	2	2	0	0	1	1	2	2	0	1	1	2	0	2	0	0	0	1	1	0	0	0	0	0	0	0	1
991	0	2	0	0	0	0	2	2	1	0	0	0	1	0	1	0	0	1	0	2	2	0	2	2	0	2	1	0	2	2	0	1	1	2	1	1	0	0	0	0	1	0	1	2	0	0	0	0	0
992	1	1	1	1	1	2	1	1	0	0	1	0	2	0	1	1	0	1	1	0	0	0	1	1	0	1	0	0	1	1	0	1	1	0	0	2	0	0	0	0	2	0	0	0	2	2	0	0	0
993	0	0	1	0	1	1	1	2	0	1	0	0	0	0	0	0	0	1	1	0	0	0	2	2	0	1	1	1	1	1	0	1	0	0	0	2	2	0	0	0	2	0	1	2	1	0	1	0	2
994	1	0	0	0	0	1	1	2	1	0	0	0	1	0	1	0	0	1	2	0	1	0	2	2	0	1	1	0	2	1	1	0	0	0	0	2	2	0	0	1	1	0	0	2	1	0	0	0	0
995	1	2	0	0	0	1	2	2	0	0	1	0	1	1	0	0	0	0	1	1	1	1	0	0	1	0	2	0	2	1	1	0	1	1	1	1	2	0	0	1	1	0	1	2	0	0	0	0	1
996	1	0	0	0	0	2	2	2	0	0	0	0	0	0	0	0	0	0	1	1	1	0	2	2	0	2	1	0	2	2	0	1	1	1	0	2	1	2	1	0	1	0	1	1	0	2	0	1	0
997	1	1	0	0	0	0	1	1	1	0	0	0	0	0	0	0	0	2	0	2	2	0	2	2	0	1	1	0	1	1	1	2	2	0	0	2	1	0	0	0	2	0	0	1	0	0	0	0	0
998	1	2	0	0	0	1	1	1	1	1	1	0	0	0	0	0	0	1	0	2	2	1	1	2	0	2	1	2	1	1	1	1	0	1	1	2	2	0	0	1	0	0	0	2	0	0	0	0	0
999	0	2	0	0	0	1	1	1	1	1	1	1	2	0	1	0	0	1	0	1	1	1	2	2	0	1	2	1	2	2	2	0	1	1	1	2	2	1	1	0	1	0	0	1	0	1	0	0	1
1000	0	0	0	0	0	1	2	2	0	0	1	0	0	0	0	0	0	0	0	2	2	0	2	2	0	2	1	0	1	1	0	0	0	0	0	2	0	0	0	0	2	1	1	1	0	1	0	2	2
[truncated: 252 more columns]
