# Supplementary material for: KNN-MDR: a learning approach for improving interactions mapping performances in genome wide association studies
Source: BMC Bioinformatics. 2017 Mar 21;18:184. doi: 10.1186/s12859-017-1599-7 (PMC5361736; doi:10.1186/s12859-017-1599-7)
Supplement: Supplementary file 6 — The data set(s) supporting the results of Table 4. (ZIP 7095 kb) [file 12859_2017_1599_MOESM6_ESM.zip › 100 simulations/S54/mkallsimul.dat]

1	1	1	2	0	0	0	1	1	2	0	0	1	1	0	1	0	0	0	0	2	0	0	0	2	0	2	0	1	1	1	0	0	1	1	1	2	0	0	0	1	0	1	1	1	1	1	0	1	1
2	1	0	2	0	1	1	1	0	1	0	1	0	1	0	0	0	0	1	1	0	1	1	0	2	0	0	1	1	2	1	2	2	1	1	0	2	1	0	0	1	0	0	0	2	2	1	0	0	2
3	1	1	0	0	0	1	2	1	1	0	0	0	0	0	0	0	0	1	0	1	0	0	0	2	0	0	1	0	1	1	1	1	1	1	1	2	2	0	1	1	0	0	1	2	1	1	0	2	1
4	1	2	1	0	0	1	2	0	0	0	0	0	1	0	0	0	0	0	0	2	1	1	0	2	0	0	1	1	1	1	0	0	0	2	0	2	2	0	2	0	0	0	0	2	0	0	0	1	1
5	0	2	0	0	0	1	1	0	1	0	1	0	1	0	1	0	0	0	0	2	0	0	1	1	1	1	1	0	2	1	0	1	1	1	1	1	2	0	2	1	1	0	1	1	1	0	0	2	0
6	1	0	2	0	0	1	1	1	2	0	0	0	0	0	0	0	0	0	0	2	1	0	0	2	0	1	0	0	2	0	0	1	1	1	0	2	1	0	2	0	0	1	1	2	1	0	0	1	1
7	1	0	2	0	1	1	1	2	2	0	0	0	2	0	1	1	0	0	0	2	0	0	0	2	0	0	1	0	2	1	1	2	1	2	0	2	2	0	1	0	0	0	2	2	2	1	0	2	0
8	0	2	2	0	0	1	1	0	1	0	0	0	1	0	0	0	0	2	2	0	0	0	1	1	1	1	2	2	2	1	1	1	1	2	2	1	1	0	2	0	0	0	0	2	0	0	0	2	2
9	1	2	1	0	0	1	1	1	2	0	0	0	0	0	0	0	0	2	1	0	1	0	0	2	0	0	0	0	1	1	0	2	1	2	0	2	1	0	1	1	0	0	0	1	1	1	0	1	1
10	1	1	1	0	0	1	1	0	1	0	0	1	1	0	1	0	0	1	0	1	0	0	1	1	0	0	1	1	2	1	1	1	0	2	1	2	2	0	2	0	0	0	0	0	1	0	0	0	2
11	1	1	2	0	0	2	1	0	2	0	0	0	0	0	0	0	0	2	2	0	1	0	1	1	1	1	1	1	1	1	0	1	1	1	1	1	1	0	1	2	1	0	0	0	1	0	0	1	1
12	0	2	1	0	0	2	2	0	0	0	1	0	1	0	0	0	0	1	1	1	1	0	0	2	0	0	1	2	1	1	0	1	1	2	0	2	1	0	0	1	0	1	1	2	1	0	0	2	1
13	0	0	2	0	0	1	2	1	1	0	0	1	1	0	1	0	0	1	1	1	0	0	1	1	0	1	1	2	1	1	1	1	1	0	2	1	1	0	1	2	1	0	0	2	0	0	0	2	1
14	1	1	2	0	0	2	1	0	1	0	1	0	0	0	0	0	0	1	1	1	1	0	1	1	1	1	1	1	1	1	0	2	2	0	1	1	2	0	2	0	0	0	0	2	0	1	0	2	0
15	0	0	2	0	1	2	2	0	0	0	0	1	1	0	0	0	0	1	0	1	0	0	1	1	0	0	2	0	2	1	1	2	2	0	2	0	2	0	0	1	0	0	0	2	0	1	0	2	0
16	0	1	1	0	0	1	1	0	1	0	0	0	0	0	0	0	0	0	0	2	0	0	0	2	0	0	2	0	2	2	0	2	1	2	0	2	1	0	1	1	0	0	1	2	1	2	0	0	2
17	0	2	1	0	0	1	0	0	2	0	0	0	0	0	0	0	0	1	1	1	0	0	0	2	0	1	1	0	1	1	0	2	2	1	1	1	1	0	0	0	0	0	1	2	0	1	0	2	1
18	0	0	2	0	1	1	1	0	1	0	0	0	1	0	1	1	0	0	0	2	0	0	0	2	0	0	2	1	2	2	0	0	0	2	0	2	1	0	1	1	0	2	2	2	0	0	0	1	1
19	0	1	2	0	0	1	1	0	1	0	0	1	2	0	2	1	0	1	1	1	1	0	0	2	0	0	1	1	1	1	1	0	0	2	0	2	1	0	1	1	0	2	2	2	0	1	0	2	0
20	1	2	0	0	1	1	2	1	1	0	0	0	0	0	0	0	1	2	0	1	0	0	0	2	0	0	1	0	2	1	1	2	2	0	1	1	2	0	0	1	0	0	0	0	1	1	0	1	1
21	1	1	1	0	0	1	0	0	2	0	0	0	0	0	0	0	0	0	1	1	1	0	1	1	0	0	1	1	1	1	1	2	1	0	1	1	2	0	1	1	1	0	0	2	0	1	0	2	0
22	1	2	1	0	0	1	1	1	2	0	0	1	1	0	0	0	0	0	0	2	0	0	1	1	0	1	2	0	2	1	1	1	1	1	1	1	0	0	1	1	0	0	1	1	0	1	0	2	0
23	0	1	1	0	1	1	1	1	2	0	0	2	2	0	2	0	0	1	1	1	1	0	0	2	0	0	2	0	2	1	0	1	1	1	1	1	0	0	1	1	0	0	1	2	1	0	0	0	0
24	0	1	2	0	0	2	2	0	1	0	1	1	1	0	1	0	0	0	0	2	0	0	0	2	0	0	1	0	2	1	0	2	2	2	0	2	2	0	2	1	1	0	0	2	0	1	0	0	2
25	1	1	1	1	1	2	1	0	0	0	1	1	2	0	1	0	0	1	1	1	0	0	1	1	0	0	2	1	2	1	2	1	1	2	0	2	2	0	1	0	0	0	0	0	1	0	0	1	1
26	0	2	2	0	1	1	2	1	1	0	0	1	2	0	1	0	0	0	0	2	0	1	1	1	1	1	2	0	2	1	0	2	2	2	0	2	1	0	0	1	0	0	0	1	0	0	0	2	0
27	0	1	2	0	1	2	1	1	2	0	0	1	1	0	1	0	0	0	0	1	0	0	0	2	0	0	1	0	2	1	0	1	1	1	1	2	2	0	1	0	0	0	1	2	2	1	0	0	1
28	1	1	1	0	0	2	0	0	2	0	0	0	1	0	0	0	0	0	0	2	0	1	0	2	0	0	2	0	2	2	0	1	1	0	1	1	1	0	1	2	1	0	0	1	1	1	0	1	2
29	1	0	2	0	1	2	1	0	2	0	0	1	1	0	0	0	0	0	0	1	0	0	0	2	0	0	1	1	2	2	0	2	2	0	1	1	0	0	1	0	0	0	1	1	1	0	0	0	1
30	1	0	2	0	0	2	1	0	1	0	1	0	1	0	0	0	0	1	1	1	1	0	0	2	0	0	2	0	2	2	0	1	1	2	0	2	1	0	1	1	0	0	0	1	0	0	0	2	0
31	1	2	1	0	0	1	2	1	2	0	0	0	0	0	0	0	0	2	0	1	0	0	1	1	1	1	2	0	1	0	0	1	1	1	1	1	2	0	1	1	0	0	0	2	0	0	0	0	2
32	0	0	1	0	0	1	1	0	1	0	0	1	1	0	1	0	0	1	0	1	0	0	0	2	0	0	2	1	2	2	0	0	1	1	1	2	1	0	0	1	0	1	1	1	1	1	0	1	1
33	1	0	2	0	1	2	1	0	1	0	0	0	0	0	0	0	0	1	0	1	0	0	0	2	0	1	2	1	2	2	0	1	1	2	0	2	1	1	0	1	0	0	0	0	0	1	0	1	1
34	1	1	1	0	0	1	1	1	2	0	0	0	1	0	1	0	0	0	0	2	0	0	0	2	0	0	1	0	2	1	1	2	2	2	0	2	1	1	0	1	0	0	1	2	1	0	0	1	1
35	1	0	2	0	1	1	2	0	1	1	0	0	0	0	0	0	0	0	1	1	1	1	1	1	0	0	2	1	2	1	2	2	2	0	2	0	1	0	1	2	1	0	0	2	0	1	0	1	0
36	1	2	1	0	0	1	2	1	1	0	1	1	1	1	0	1	0	0	1	1	1	0	0	2	0	0	2	0	2	1	1	1	1	0	0	1	0	0	1	1	0	0	1	2	1	2	0	1	1
37	0	1	1	0	0	1	1	0	1	0	1	0	1	0	1	0	1	1	0	2	1	0	0	2	0	0	1	1	2	1	2	2	1	0	1	1	2	0	1	0	0	0	0	2	0	2	0	1	1
38	0	1	1	0	1	2	1	0	2	0	0	0	1	1	0	1	0	1	1	1	1	0	0	2	0	0	2	0	2	1	0	0	0	2	0	2	2	0	1	2	1	0	0	2	0	1	0	1	1
39	0	1	2	0	0	2	1	1	2	0	0	1	1	0	1	0	0	0	0	2	0	0	1	1	0	1	2	0	2	2	0	1	1	0	2	0	2	0	2	0	0	0	0	2	1	0	0	2	2
40	0	0	1	0	0	1	0	0	2	0	0	0	0	0	0	0	0	1	1	1	1	1	0	2	0	0	1	1	2	0	1	2	1	1	1	1	2	0	1	0	0	0	0	1	0	0	0	2	0
41	1	0	2	0	1	1	1	1	2	0	0	0	1	0	1	1	1	2	2	0	2	0	0	2	0	0	1	0	2	2	0	2	2	1	0	2	2	0	0	1	0	0	0	2	0	1	0	1	1
42	0	1	1	0	0	0	2	0	1	0	0	0	0	0	0	0	0	0	1	1	1	1	0	2	0	1	1	0	2	1	0	0	1	1	1	2	0	0	0	1	0	0	1	2	1	1	0	1	0
43	1	1	1	0	0	1	1	0	2	0	0	0	0	0	0	0	0	0	0	2	0	1	0	2	0	0	1	0	2	1	0	1	1	1	0	2	1	0	1	2	1	0	0	0	0	0	0	0	2
44	0	2	1	0	0	0	1	1	2	0	0	0	1	1	0	0	0	1	1	1	0	0	0	2	0	0	2	0	2	1	1	1	1	2	0	2	2	0	2	1	1	0	1	2	1	0	0	1	1
45	1	1	1	0	1	1	1	0	1	0	0	0	1	0	1	0	0	1	0	1	0	0	2	0	0	0	2	0	2	1	1	1	0	1	1	1	1	1	0	1	0	0	0	1	0	0	0	2	2
46	0	1	1	0	1	2	1	0	1	0	0	1	1	0	1	0	0	1	0	1	0	1	0	2	0	1	2	0	1	1	1	2	2	0	1	2	1	0	0	0	0	0	1	1	1	1	0	0	1
47	1	2	0	0	0	0	2	1	1	0	0	1	1	0	1	0	0	0	0	2	0	0	0	2	0	1	2	0	2	2	0	0	1	1	1	2	2	0	1	1	0	0	0	0	1	0	0	2	0
48	0	1	1	0	0	1	0	0	2	0	0	0	2	0	2	0	0	1	2	0	1	0	0	2	0	0	2	1	2	1	1	2	2	0	2	1	2	0	2	0	0	2	2	2	0	0	0	2	0
49	1	2	0	0	0	1	1	0	2	0	0	0	2	0	2	0	0	0	0	2	0	0	2	0	0	0	1	1	2	1	1	1	0	2	2	1	2	0	2	0	1	0	1	1	1	1	1	1	1
50	0	1	2	0	0	2	1	0	1	0	1	0	0	0	0	0	1	2	1	0	1	0	0	2	0	1	2	1	2	1	2	1	1	2	0	2	2	0	2	0	0	0	0	0	1	0	0	1	1
51	0	0	2	0	0	2	0	0	2	0	0	1	2	0	2	0	0	1	1	1	1	0	0	2	0	0	2	0	2	2	1	1	2	2	0	2	2	0	2	1	1	1	1	2	0	1	0	1	0
52	0	0	2	0	0	1	1	0	1	0	0	0	0	0	0	0	0	1	1	1	0	0	0	2	0	1	1	1	2	1	1	1	1	1	0	2	1	0	2	0	0	0	0	2	0	1	0	1	1
53	1	1	1	0	0	1	1	1	2	0	0	1	1	0	1	0	0	0	0	1	0	0	0	2	0	1	1	0	2	0	0	1	2	2	0	2	2	0	1	2	1	0	0	1	0	0	0	2	0
54	0	1	1	0	0	1	0	0	2	0	0	0	1	0	1	1	0	1	0	1	0	0	1	1	1	2	2	0	2	2	1	2	1	2	0	2	1	0	1	1	0	0	1	1	1	1	0	2	0
55	0	2	0	0	0	0	1	0	0	0	0	1	1	0	1	0	0	1	1	1	1	0	1	1	0	0	2	0	2	2	0	1	1	0	2	0	1	0	0	2	0	0	0	1	1	1	0	0	2
56	1	2	0	0	0	1	1	1	2	0	0	0	0	0	0	0	0	0	0	1	0	0	0	2	0	0	2	0	2	1	1	1	1	0	2	0	1	0	2	0	0	0	1	2	1	1	0	2	0
57	1	1	1	0	0	2	0	0	2	0	0	0	2	0	1	0	0	0	0	2	0	1	0	2	0	0	1	0	2	2	0	1	1	0	1	1	2	0	2	1	0	0	1	2	1	0	0	1	1
58	1	1	2	0	0	1	0	0	2	0	1	0	1	0	0	0	0	1	1	1	1	0	1	1	0	0	1	0	2	0	0	1	2	1	1	2	1	0	0	1	0	0	2	2	2	1	0	2	1
59	1	0	2	0	0	2	2	1	1	0	0	1	1	0	1	0	0	1	2	0	1	0	0	2	0	0	2	0	2	1	1	1	1	1	0	2	2	0	0	1	0	0	0	1	1	1	0	2	2
60	0	0	2	0	0	2	0	0	2	0	0	1	0	0	0	0	0	0	0	2	0	0	1	1	0	1	1	0	2	1	0	2	1	2	0	2	0	0	1	1	0	1	1	2	0	0	0	2	1
61	1	1	1	0	1	1	1	1	2	0	0	0	1	0	0	0	0	0	0	2	0	0	0	2	0	0	1	0	1	1	0	0	0	2	0	2	1	1	0	1	0	0	0	1	0	1	0	2	2
62	0	2	1	0	0	1	0	0	2	0	0	1	1	0	1	0	0	0	0	2	0	1	0	2	0	0	0	2	1	1	1	1	1	2	0	2	1	0	0	2	0	0	0	2	0	1	0	2	1
63	1	1	1	0	0	1	0	0	2	0	0	0	1	0	0	0	0	1	1	1	1	0	0	2	0	0	2	0	2	2	1	2	1	0	0	2	2	0	2	0	0	0	0	0	2	2	0	1	1
64	0	0	1	0	0	1	1	0	0	0	1	1	2	0	1	0	0	0	0	2	0	0	1	1	0	1	2	2	2	1	1	1	2	1	1	2	0	1	0	1	0	0	0	1	0	1	0	2	0
65	1	1	2	0	0	1	2	0	1	0	1	1	1	0	1	0	0	1	1	1	0	0	2	0	1	1	2	0	2	2	1	2	1	1	1	2	2	0	2	1	1	0	1	2	2	0	0	2	1
66	0	2	0	0	1	1	1	0	2	0	0	1	2	0	1	0	0	2	2	0	0	0	1	1	0	1	1	0	2	1	1	1	1	1	0	2	2	0	1	1	0	0	0	1	0	1	0	0	2
67	1	1	1	0	0	0	0	0	2	0	0	0	0	0	0	0	0	0	0	2	0	0	0	2	0	0	2	0	2	2	0	1	0	2	1	2	1	0	0	1	0	0	1	2	1	0	0	2	1
68	0	1	1	0	0	1	2	0	1	0	1	0	1	0	0	0	1	2	1	1	0	1	1	1	1	1	1	1	2	0	1	0	1	1	1	2	0	0	0	2	0	0	0	1	0	1	0	1	0
69	0	0	2	0	0	1	0	0	2	0	0	0	1	0	1	1	0	0	1	1	1	0	1	1	0	0	2	1	2	1	2	0	0	2	0	2	1	0	0	2	1	1	1	2	1	0	0	0	2
70	0	1	2	0	1	2	1	0	1	1	1	0	1	0	0	0	0	2	2	0	1	1	0	2	0	1	1	1	2	1	1	2	1	1	1	1	0	0	0	2	0	0	0	2	1	2	0	1	1
71	0	1	1	1	1	2	1	0	1	0	0	0	0	0	0	0	0	0	0	2	0	0	1	1	1	2	1	0	2	2	0	2	2	0	2	0	1	0	0	1	0	0	0	2	1	1	0	2	0
72	1	1	2	0	0	1	2	0	0	0	0	0	0	0	0	0	0	1	0	2	0	0	0	2	0	1	2	0	2	1	0	0	0	2	0	2	0	0	0	1	0	0	1	2	1	0	0	2	0
73	1	1	2	0	0	2	0	0	2	0	0	0	1	0	1	1	0	1	1	1	0	0	0	2	0	0	2	0	2	2	0	2	2	0	1	1	2	0	2	0	0	0	1	1	1	0	0	1	1
74	0	2	0	0	0	0	2	1	1	0	0	0	1	0	1	1	0	0	0	2	0	0	0	2	0	0	2	0	2	2	0	1	0	2	2	1	2	0	0	2	1	0	1	2	1	2	0	1	1
75	1	1	1	0	0	2	2	1	1	0	1	1	0	0	0	0	0	2	1	0	1	0	0	2	0	0	2	0	2	2	1	0	0	1	1	1	2	0	1	2	2	1	1	1	0	1	0	1	2
76	1	2	0	0	0	0	0	0	2	0	0	0	0	0	0	0	0	2	1	1	1	1	0	2	0	1	2	0	2	2	0	1	2	2	0	2	0	0	1	1	0	0	0	0	0	0	0	2	0
77	1	2	0	0	0	0	1	0	1	0	1	0	0	0	0	0	0	0	0	2	0	0	0	2	0	0	2	0	1	1	1	1	1	1	1	1	1	0	1	1	0	0	0	1	0	0	0	1	1
78	1	2	1	0	0	0	1	0	1	0	0	0	0	0	0	0	0	1	1	1	1	0	0	2	0	0	2	1	1	0	1	1	1	0	2	1	1	0	1	1	0	0	0	2	0	2	0	2	2
79	0	1	1	0	0	1	2	1	2	0	0	1	1	0	1	0	1	2	1	0	1	0	0	2	0	0	0	1	1	1	0	1	0	1	1	1	1	0	1	1	0	0	1	1	1	1	1	1	0
80	0	1	1	0	0	1	0	0	2	0	0	0	1	0	1	1	0	1	0	1	0	0	0	2	0	0	2	1	2	2	0	0	0	1	1	1	1	0	1	1	0	0	0	2	0	2	0	0	1
81	0	2	1	0	0	0	1	2	2	0	0	0	0	0	0	0	0	0	1	1	1	0	0	2	0	0	1	0	1	1	0	2	2	1	1	1	1	1	0	1	0	1	1	2	1	0	0	2	0
82	0	1	1	0	0	1	0	0	2	0	0	1	1	0	1	0	0	1	2	0	1	0	1	1	0	0	2	0	2	2	2	2	1	1	1	2	2	0	2	0	0	0	1	1	1	0	0	0	2
83	1	0	2	0	1	2	0	0	2	0	0	1	1	0	1	0	0	0	0	2	0	1	0	2	0	0	2	0	2	2	0	1	2	0	1	2	2	0	2	0	0	0	0	2	0	0	0	2	0
84	1	0	2	0	0	1	0	0	2	0	0	0	0	0	0	0	0	1	1	1	1	0	1	1	0	0	2	1	2	1	1	2	1	1	0	2	1	0	0	2	0	0	0	2	0	1	0	1	1
85	0	1	1	0	0	2	2	0	0	0	0	1	2	0	2	1	0	1	2	0	1	0	2	0	1	1	2	1	2	1	2	2	2	2	0	2	0	0	0	2	0	0	1	2	1	0	0	1	2
86	1	2	0	0	0	0	0	0	2	0	1	0	0	0	0	0	1	2	2	0	1	0	0	2	0	0	1	0	1	1	1	2	2	1	0	2	1	0	1	1	0	0	1	2	1	0	0	0	1
87	0	1	1	0	0	1	1	1	2	0	0	1	2	0	1	0	0	1	1	0	1	0	0	2	0	0	2	0	2	2	1	1	0	2	0	2	2	0	1	1	0	0	1	1	1	1	0	1	1
88	0	2	1	0	0	1	2	0	0	1	1	0	1	0	0	0	0	1	1	1	1	0	0	2	0	0	2	0	2	2	1	0	0	2	0	2	1	1	0	0	0	0	1	1	1	1	0	2	0
89	1	2	1	0	0	1	1	0	1	0	1	0	1	0	1	1	0	1	1	0	1	0	1	1	0	0	1	0	2	1	0	2	2	2	0	2	1	0	2	0	1	1	1	1	0	1	0	0	1
90	0	1	2	0	0	1	0	0	1	0	1	1	2	0	2	0	0	1	0	1	0	0	0	2	0	0	1	0	2	1	0	0	1	1	0	2	2	0	1	1	0	0	1	2	1	2	0	1	1
91	0	1	1	0	0	1	1	0	1	0	1	2	1	0	1	0	1	2	1	1	1	0	1	1	0	0	2	1	1	0	1	1	1	1	0	2	2	0	1	1	1	2	2	2	1	0	0	2	0
92	1	1	1	1	0	1	1	0	1	0	0	0	1	0	2	0	0	0	0	2	0	0	0	2	0	1	2	0	2	2	1	1	2	1	2	2	1	0	0	1	0	0	0	2	0	2	0	0	2
93	0	1	1	0	1	2	2	0	1	0	0	1	2	0	1	0	1	2	0	2	0	0	0	2	0	0	1	1	2	0	1	1	1	1	1	1	1	0	0	1	0	1	2	2	0	1	0	2	0
94	1	1	2	0	0	2	0	0	2	0	0	0	0	0	0	0	0	1	0	1	0	0	0	2	0	0	2	1	2	2	0	1	1	1	1	1	1	0	1	1	0	0	0	2	0	2	0	1	1
95	0	1	2	0	0	2	1	0	2	0	0	1	1	0	1	0	0	2	2	0	0	0	0	2	0	1	2	0	2	2	0	0	0	2	0	2	0	0	0	2	0	1	1	1	0	1	0	2	1
96	0	2	2	0	1	1	1	0	1	0	1	0	1	0	1	1	0	1	1	0	1	0	0	2	0	0	2	0	2	2	1	0	1	2	1	2	0	0	0	1	0	0	0	1	0	0	0	0	2
97	0	2	1	0	0	2	1	0	2	1	0	0	0	0	0	0	0	0	0	2	0	1	1	1	1	1	2	0	2	2	0	2	2	1	1	2	2	0	2	0	0	0	0	1	1	1	0	0	2
98	1	2	0	0	0	0	0	0	2	0	0	0	0	0	0	0	0	1	1	1	1	0	1	1	0	1	1	1	2	1	1	1	0	2	0	2	2	1	0	1	0	0	1	2	0	0	0	0	2
99	0	0	2	0	2	2	0	0	2	0	0	0	1	0	1	0	0	0	0	2	0	0	0	2	0	0	1	2	1	0	1	1	1	0	1	1	2	0	1	1	0	0	1	1	1	1	0	2	0
100	1	1	1	0	1	1	1	1	2	0	0	0	1	0	0	0	0	1	1	1	1	0	0	2	0	1	2	1	2	2	0	1	1	1	1	2	1	0	1	1	0	1	1	1	1	0	0	2	1
101	1	0	2	0	0	1	1	0	2	0	0	0	0	0	0	0	0	2	1	1	1	0	0	2	0	0	1	1	2	0	1	2	2	0	2	0	1	0	0	2	0	0	0	1	0	0	0	2	2
102	0	1	1	0	0	2	1	0	2	0	0	1	1	1	0	1	0	1	1	1	1	0	0	2	0	0	2	1	2	1	2	1	1	0	2	1	1	0	0	2	1	0	0	1	1	0	0	1	1
103	0	1	1	0	0	1	0	0	2	0	0	0	0	0	0	0	0	1	1	1	1	0	0	2	0	0	1	0	2	1	0	1	0	2	0	2	1	0	1	1	0	0	1	2	1	0	0	2	0
104	1	2	2	0	1	1	1	0	1	1	2	0	0	0	0	0	0	0	0	2	1	0	1	1	0	1	1	1	2	1	1	1	1	1	0	2	0	0	0	2	0	1	1	2	1	0	0	1	1
105	1	1	1	0	1	2	2	0	1	0	0	0	0	0	0	0	1	2	0	2	0	0	1	1	0	1	1	0	2	1	0	1	1	0	2	2	1	0	1	1	0	0	0	1	0	1	0	2	0
106	0	0	2	0	1	2	0	0	2	0	0	0	0	0	0	0	0	1	1	1	1	0	0	2	0	0	2	0	2	1	0	1	1	2	1	2	1	0	0	1	0	0	0	2	0	1	0	1	2
107	1	1	1	0	0	1	1	0	1	0	1	0	0	0	0	0	0	1	1	1	0	0	0	2	0	0	1	0	2	2	1	1	1	1	1	1	1	1	0	1	0	1	1	2	0	0	0	0	0
108	0	0	2	0	2	2	0	0	2	0	0	1	2	0	1	0	1	0	1	1	1	1	0	2	0	0	1	1	2	1	0	1	0	2	0	2	0	1	0	1	0	0	0	0	2	2	0	2	0
109	1	0	2	0	0	1	2	0	0	0	0	0	0	0	0	0	0	0	0	2	0	0	1	1	1	1	0	2	1	0	0	1	1	1	1	2	0	0	0	2	0	0	1	1	1	2	0	1	0
110	0	1	2	0	0	0	0	0	2	0	0	0	0	0	0	0	1	2	1	1	0	1	0	2	0	0	1	1	2	1	0	1	1	0	2	1	2	0	0	2	0	0	1	1	1	2	0	2	0
111	1	2	0	0	0	0	2	0	1	0	0	1	1	0	1	0	0	0	1	1	1	0	1	1	1	1	1	0	2	2	0	1	1	1	1	1	2	0	1	1	0	0	0	2	0	0	0	0	2
112	0	2	0	0	0	0	1	1	1	1	0	0	1	0	0	0	0	0	0	2	0	0	0	2	0	0	0	1	2	0	1	0	0	2	0	2	1	0	1	1	0	0	0	1	0	0	0	2	2
113	1	1	1	0	0	0	2	1	1	0	0	1	1	0	0	0	1	2	1	1	1	0	0	2	0	0	2	0	2	2	0	1	1	2	0	2	0	0	0	2	0	0	0	2	1	0	0	0	2
114	0	1	2	0	0	0	1	0	1	0	1	0	0	0	0	0	0	1	1	1	0	0	0	2	0	0	1	0	2	1	1	1	1	1	1	1	1	1	0	0	0	0	0	1	1	1	0	0	2
115	0	2	1	0	0	1	2	1	2	0	0	0	0	0	0	0	0	1	1	1	0	0	0	2	0	0	1	0	2	1	0	2	1	2	0	2	1	0	0	1	0	0	1	2	0	1	0	1	1
116	1	1	1	0	1	2	0	0	2	0	0	0	0	0	1	0	0	1	0	1	0	0	0	2	0	1	1	0	2	2	0	2	1	1	1	1	1	0	0	1	0	0	0	2	1	1	0	2	0
117	1	1	1	0	0	1	1	0	1	0	1	1	1	0	1	0	0	0	0	2	0	0	1	1	1	1	2	0	2	1	0	2	1	1	1	1	0	0	1	1	0	0	0	1	0	1	0	2	0
118	0	1	1	0	0	2	1	0	1	0	1	0	1	0	1	0	0	1	0	1	0	0	1	1	0	0	1	0	1	1	0	1	1	0	1	2	1	0	0	2	0	1	1	2	1	0	0	2	1
119	1	1	2	0	0	1	1	0	0	0	1	1	2	0	1	0	0	1	1	1	0	0	1	1	0	0	1	1	2	1	0	1	1	2	0	2	0	0	0	2	0	1	1	2	0	0	0	1	1
120	0	2	0	0	0	0	0	0	2	0	0	0	1	0	1	1	1	2	0	2	0	0	0	2	0	2	1	1	2	1	0	0	1	1	1	2	2	0	1	1	0	0	0	1	0	0	0	2	0
121	0	1	1	0	0	1	1	0	1	0	1	0	0	0	0	0	0	1	2	0	2	0	0	2	0	0	0	2	1	0	0	0	0	2	0	2	1	0	0	0	0	0	0	2	0	1	0	2	2
122	0	1	1	0	0	0	2	0	0	0	1	1	2	0	2	1	0	0	0	2	0	0	0	2	0	0	1	0	2	1	0	2	2	2	0	2	2	1	1	1	1	0	0	0	1	0	0	2	0
123	0	1	1	0	0	1	0	0	2	0	0	1	1	1	0	1	0	0	0	2	0	0	0	2	0	0	2	0	2	1	0	0	0	1	1	1	0	0	0	2	0	1	1	1	1	1	0	1	1
124	1	2	0	0	0	1	1	1	1	1	0	2	1	0	1	0	0	0	1	1	1	0	0	2	0	0	2	0	2	2	1	1	1	1	0	2	0	0	0	2	0	2	2	2	1	0	0	1	1
125	1	0	1	0	0	1	2	0	1	0	1	1	1	0	1	0	0	0	0	2	0	0	1	1	0	1	1	0	2	1	1	2	1	1	1	1	2	0	1	2	1	0	0	0	0	0	0	2	0
126	1	1	1	0	0	1	1	0	2	0	0	1	2	0	1	0	0	0	0	2	0	0	0	2	0	1	2	0	2	2	0	2	1	0	1	1	2	0	1	1	0	2	2	2	0	0	0	0	2
127	0	1	0	0	0	1	1	0	1	0	0	0	1	0	0	0	0	1	1	1	1	0	0	2	0	0	1	0	2	2	0	2	2	0	1	1	2	0	1	0	0	0	0	0	0	0	0	0	0
128	1	2	1	1	0	1	1	0	0	0	1	0	0	0	0	0	0	0	0	2	0	0	0	2	0	1	1	1	1	1	1	0	0	1	1	1	0	0	0	1	0	0	1	2	1	0	0	1	1
129	1	1	1	0	1	1	2	0	1	0	1	1	2	0	1	0	0	1	0	1	0	0	0	2	0	0	2	0	2	1	0	1	1	1	1	1	1	0	0	1	0	0	1	2	1	1	0	2	0
130	1	1	1	0	1	2	1	0	1	0	0	0	0	0	0	0	0	0	0	2	0	0	0	2	0	0	2	0	2	2	1	2	1	0	1	1	1	0	1	1	0	0	0	2	1	1	0	1	1
131	0	1	1	0	0	1	2	0	0	0	2	1	1	0	2	0	0	0	1	1	1	0	0	2	0	1	2	1	2	1	2	1	0	1	1	1	1	1	0	0	0	1	1	2	0	1	0	2	0
132	1	1	1	0	0	1	1	0	1	0	0	0	1	0	0	0	0	1	0	1	0	0	0	2	0	1	1	1	2	2	0	2	1	0	1	1	1	0	1	1	0	0	0	1	1	1	0	1	0
133	0	0	2	0	0	1	2	1	1	0	0	0	0	0	0	0	0	1	1	1	0	0	0	2	0	0	2	0	1	1	1	2	1	1	0	2	2	0	1	1	0	0	0	0	1	0	0	0	2
134	1	2	1	0	0	1	1	1	2	0	0	0	1	0	1	1	0	1	1	1	1	0	1	1	1	2	1	0	2	1	0	1	1	0	2	0	0	0	0	1	0	0	0	1	0	0	0	0	2
135	1	1	1	0	0	2	2	1	2	0	0	2	2	1	1	1	0	1	1	1	1	0	0	2	0	0	2	0	2	2	0	2	2	0	1	2	0	0	0	1	0	2	2	2	0	0	0	2	0
136	1	0	2	0	0	1	0	0	2	0	0	0	0	0	0	0	0	2	2	0	0	0	0	2	0	0	0	0	2	1	0	2	1	0	1	1	1	0	1	2	1	0	0	2	1	0	0	2	1
137	0	2	1	0	0	1	2	0	0	0	2	0	2	0	1	0	0	0	0	2	0	0	0	2	0	0	1	0	1	1	0	1	1	2	0	2	1	0	1	1	0	2	2	2	0	0	0	1	1
138	0	1	0	0	0	0	0	0	2	0	0	1	1	0	1	0	0	1	1	1	1	0	0	2	0	0	1	0	1	1	0	1	1	1	1	2	2	0	2	1	1	0	0	0	0	1	1	2	0
139	0	1	2	0	0	1	2	0	0	0	1	1	1	0	1	0	0	1	0	1	0	0	0	2	0	0	1	0	1	1	0	1	1	2	0	2	1	0	0	2	0	0	0	1	0	0	0	2	0
140	1	0	2	0	1	1	0	0	2	0	0	1	2	0	2	0	0	1	0	1	0	0	0	2	0	0	2	1	2	2	0	1	1	1	0	2	1	0	1	1	0	0	0	0	1	0	0	1	1
141	0	2	2	0	0	1	1	0	2	0	0	1	1	0	0	0	0	1	1	1	1	0	0	2	0	0	1	2	1	1	0	2	2	1	1	1	1	0	1	1	0	0	0	2	0	0	0	2	0
142	0	1	1	0	0	1	0	0	2	0	0	0	0	0	0	0	0	1	1	1	1	0	1	1	1	1	1	0	2	1	0	1	1	1	0	2	2	0	2	0	0	0	0	1	0	1	0	1	1
143	1	1	1	0	0	1	2	0	1	0	1	1	1	0	1	0	0	2	1	0	0	0	1	1	1	1	1	0	2	2	0	1	1	2	0	2	0	0	0	2	0	1	1	2	0	1	0	0	1
144	1	2	0	0	0	1	1	0	0	0	1	0	0	0	0	0	0	0	0	2	1	0	0	2	0	0	0	0	2	1	0	1	0	2	0	2	0	0	1	2	1	1	1	1	1	1	0	1	1
145	0	2	0	0	0	1	0	0	2	0	0	1	1	0	1	0	0	2	2	0	0	0	0	2	0	0	2	0	2	2	0	2	2	2	0	2	2	0	2	0	0	0	2	2	2	0	0	2	0
146	1	1	1	0	0	1	0	0	2	0	0	1	1	0	1	0	0	1	2	0	1	0	0	2	0	0	1	0	2	1	1	1	1	1	0	2	0	0	0	1	0	0	0	0	2	2	0	2	1
147	0	1	2	0	0	1	1	1	2	0	0	0	1	0	1	0	1	1	1	1	0	1	0	2	0	0	1	0	2	1	1	0	0	2	0	2	1	0	0	2	0	0	0	2	0	1	0	1	1
148	0	0	1	0	0	0	0	0	2	0	0	1	1	0	1	0	0	2	2	0	0	0	0	2	0	0	2	0	2	1	0	2	2	0	2	1	0	0	0	2	0	0	1	2	1	0	0	1	1
149	0	2	0	0	0	0	2	0	0	0	1	1	2	1	0	1	0	0	0	2	0	0	0	2	0	0	2	1	2	2	1	1	1	2	0	2	1	0	0	0	0	1	1	2	1	0	0	2	0
150	0	2	0	0	0	0	1	1	1	1	0	0	0	0	0	0	0	0	0	2	0	0	0	2	0	0	2	0	2	2	0	1	1	1	1	1	2	0	0	0	0	1	1	2	2	0	0	1	1
151	0	1	1	0	1	1	0	0	2	0	0	0	0	0	0	0	1	2	1	0	1	0	1	1	1	2	2	0	2	2	1	0	1	1	1	2	1	2	0	1	1	0	0	1	1	0	0	0	2
152	1	1	2	0	0	2	0	0	2	0	0	1	2	0	2	0	0	0	0	2	0	0	1	1	0	0	2	0	2	1	0	1	1	0	1	1	1	0	1	1	0	0	0	1	0	0	0	1	1
153	0	0	2	0	0	2	0	0	2	0	0	0	1	0	0	0	0	1	1	1	1	1	0	2	0	0	2	1	2	0	1	1	1	2	1	2	2	0	2	0	1	2	2	2	1	0	0	1	1
154	0	0	2	0	0	2	2	0	2	0	0	1	1	0	1	0	0	1	1	1	1	0	0	2	0	0	2	1	2	2	0	1	0	2	0	2	1	0	0	2	0	0	0	0	0	1	0	2	0
155	1	1	2	0	0	1	2	0	1	0	1	1	1	0	1	0	0	2	1	0	1	0	0	2	0	1	2	0	2	2	0	1	0	2	1	2	2	0	1	1	0	1	1	1	1	1	0	1	1
156	0	2	1	0	0	1	2	1	1	0	0	0	0	0	0	0	0	1	1	1	0	0	1	1	1	1	1	0	2	0	0	2	1	1	0	2	0	0	0	2	0	0	0	1	0	1	0	2	0
157	1	2	0	0	0	0	1	1	2	0	0	1	2	0	1	0	0	1	2	0	1	1	0	2	0	1	1	1	2	1	1	1	1	2	0	2	1	1	0	1	0	0	0	2	1	2	0	0	1
158	0	1	1	0	1	2	1	0	2	0	0	0	0	0	0	0	1	2	1	1	0	0	1	1	0	1	2	0	2	2	0	2	1	1	0	2	2	0	2	1	1	0	1	1	1	1	0	0	2
159	0	2	1	0	0	1	1	0	1	0	1	0	0	0	0	0	0	1	1	1	1	0	0	2	0	0	2	0	2	2	0	1	1	2	2	1	1	0	0	2	0	0	0	2	1	1	0	2	1
160	0	0	2	0	0	1	2	0	1	0	0	0	0	0	0	0	0	1	0	1	0	0	2	0	1	1	1	1	1	1	0	1	1	1	1	1	0	0	1	1	0	0	0	1	0	1	0	2	0
161	0	0	2	0	0	1	0	0	2	0	0	0	0	0	0	0	0	1	1	1	1	1	0	2	0	0	1	1	2	1	1	0	0	2	0	1	2	0	1	0	0	1	1	2	2	0	0	1	2
162	1	2	1	1	0	1	2	1	1	0	1	1	2	0	1	0	0	1	0	1	0	0	0	2	0	0	0	1	1	0	0	1	2	1	1	2	1	1	0	0	0	0	1	2	1	1	0	0	2
163	1	2	1	0	0	1	1	0	1	0	1	1	1	0	1	0	0	1	1	1	1	1	0	2	0	1	2	0	2	1	0	1	1	2	0	2	2	0	1	1	1	0	1	1	1	1	0	2	0
164	1	2	1	0	0	1	2	0	0	0	1	1	1	0	1	0	0	1	0	2	0	0	0	2	0	0	0	1	1	0	1	1	0	1	1	1	0	0	1	1	1	0	0	1	0	0	0	2	0
165	1	1	1	0	0	2	1	0	1	0	1	0	0	0	0	0	0	1	1	1	1	0	1	1	0	0	1	0	2	1	1	0	1	1	1	2	2	0	1	1	0	0	1	2	2	1	0	1	1
166	0	0	2	0	1	2	1	0	2	1	0	1	1	0	1	0	0	0	0	1	0	0	1	1	0	0	2	1	2	1	2	2	2	1	0	2	2	0	0	2	1	0	1	2	0	0	0	1	1
167	1	1	1	0	0	1	1	1	2	0	0	1	2	0	2	1	1	2	0	1	0	0	0	2	0	0	2	0	2	1	0	0	0	1	1	1	1	1	0	0	0	0	0	2	0	1	0	2	0
168	0	1	1	0	0	1	2	0	1	0	1	1	1	0	1	0	0	0	0	1	0	0	1	1	1	1	0	2	1	1	1	1	0	1	1	1	2	0	1	2	1	0	0	1	0	1	0	1	1
169	1	2	0	0	0	0	0	0	2	0	0	1	1	0	1	0	0	1	1	1	0	0	0	2	0	0	2	0	2	2	0	0	1	2	1	2	1	0	0	2	0	0	0	0	0	1	0	1	1
170	0	1	2	0	0	0	1	0	1	1	1	0	1	0	1	1	0	2	1	0	1	0	0	2	0	1	1	1	1	1	1	1	1	1	1	1	1	0	0	1	0	1	1	2	2	0	0	2	0
171	1	1	1	0	1	2	1	0	1	0	1	0	1	0	0	0	0	1	1	1	1	0	0	2	0	0	1	0	2	1	1	2	2	1	1	1	1	0	0	2	0	1	2	2	0	1	0	2	2
172	1	0	2	0	0	1	0	0	2	0	0	0	0	0	0	0	0	0	1	1	1	0	2	0	0	0	2	0	2	2	0	0	0	2	0	2	0	0	0	2	0	0	1	2	1	0	0	1	1
173	0	0	2	0	0	1	1	0	1	0	0	0	0	0	0	0	0	1	1	1	1	0	0	2	0	0	1	0	2	1	0	1	1	0	2	0	1	0	0	1	0	1	1	2	0	0	0	1	1
174	0	2	0	0	0	1	2	1	1	0	1	0	0	0	0	0	0	0	0	2	0	0	0	2	0	0	2	1	2	1	2	1	2	1	1	2	1	0	2	0	0	2	2	2	0	0	0	0	2
175	0	0	2	0	2	2	0	0	2	0	0	1	2	1	1	1	0	0	0	1	0	0	0	2	0	0	1	1	0	0	0	1	1	2	0	2	1	1	0	0	0	1	1	2	1	0	0	1	1
176	1	1	1	0	0	1	2	0	0	0	2	0	0	0	0	0	0	0	0	2	0	0	1	1	1	1	1	0	2	1	0	0	0	2	0	2	0	0	0	1	0	0	1	1	0	0	0	1	0
177	1	2	1	0	1	1	0	0	2	0	0	0	1	0	1	1	0	0	0	2	0	0	1	1	1	1	1	2	1	1	1	0	1	1	0	2	2	0	2	0	0	1	1	2	0	1	1	2	0
178	1	1	1	0	0	2	2	0	0	0	1	0	1	0	1	1	0	0	0	2	0	0	1	1	0	0	2	1	2	2	0	2	1	1	0	2	2	0	1	2	1	0	0	2	0	1	0	1	1
179	0	2	1	1	0	1	1	0	1	0	1	0	1	0	1	1	0	0	0	2	0	0	1	1	1	1	1	0	1	1	0	1	1	2	0	2	1	0	0	1	0	1	1	1	1	0	0	1	1
180	1	0	2	0	0	1	1	0	1	0	1	0	0	0	0	0	0	0	0	2	0	0	0	2	0	1	0	1	1	1	0	1	1	1	0	2	2	0	0	1	0	0	1	1	1	2	0	1	1
181	0	1	1	0	0	2	2	0	0	0	0	1	1	0	1	0	0	0	0	1	0	0	0	2	0	0	2	0	2	2	0	1	0	2	2	1	1	0	1	1	0	0	1	2	0	1	0	0	2
182	0	0	2	0	1	2	0	0	2	0	0	0	2	1	0	1	0	2	1	0	1	1	0	2	0	0	1	0	2	1	0	0	2	0	2	2	1	0	0	0	0	0	1	1	1	0	0	1	1
183	1	1	0	0	0	1	1	1	2	0	1	0	1	0	0	0	0	0	0	2	0	1	0	2	0	0	1	1	1	1	0	1	1	2	0	2	2	0	1	1	0	0	0	0	2	1	0	0	1
184	1	0	2	0	1	1	2	1	1	0	1	0	0	0	0	0	0	2	1	0	1	0	0	2	0	0	0	0	1	1	0	1	1	0	2	0	2	0	0	2	0	0	0	1	1	1	0	1	1
185	1	0	2	0	0	2	1	0	1	0	0	0	0	0	0	0	0	1	1	1	0	0	0	2	0	0	1	0	2	1	1	1	2	1	0	2	2	0	1	1	1	0	0	1	1	1	0	2	1
186	1	0	2	0	1	1	1	0	1	0	1	1	1	0	1	0	0	2	1	1	1	0	0	2	0	1	1	0	1	0	0	1	1	1	0	2	0	0	0	2	0	0	0	2	0	2	0	1	1
187	1	1	2	0	0	2	1	1	2	0	0	0	1	0	1	1	0	0	0	2	0	1	0	2	0	0	2	1	2	2	0	1	1	2	0	2	2	0	1	0	0	0	0	0	0	1	0	2	0
188	1	1	1	0	0	1	2	1	1	0	0	0	1	0	0	0	0	0	0	2	0	0	0	2	0	0	2	0	2	2	0	2	1	2	0	2	1	0	0	1	0	0	0	1	0	1	0	2	0
189	1	2	0	0	0	0	0	0	2	0	0	0	0	0	0	0	0	1	1	1	1	2	0	2	0	0	2	0	2	1	0	1	1	2	0	2	1	0	0	2	0	0	0	2	0	0	0	1	2
190	1	1	1	0	0	1	2	0	1	0	0	1	1	0	1	0	0	1	1	1	1	0	0	2	0	0	2	1	2	2	0	2	2	1	1	1	2	0	2	0	0	0	2	2	1	1	0	0	2
191	1	2	1	0	0	1	0	0	2	0	0	1	1	0	1	0	0	1	2	0	2	0	0	2	0	0	1	1	1	1	0	1	2	1	1	2	1	0	1	1	0	0	0	1	0	0	0	1	1
192	1	0	2	0	0	2	0	0	2	0	1	0	1	0	0	0	0	0	0	2	0	0	0	2	0	1	2	0	2	1	1	1	1	1	0	2	2	1	1	0	0	0	0	2	0	1	0	1	1
193	0	2	1	0	0	2	2	0	0	0	1	0	0	0	0	0	0	2	0	0	0	0	1	1	0	0	2	0	2	2	0	1	1	1	1	1	1	0	0	2	0	0	0	1	1	0	0	0	2
194	1	2	1	0	0	0	1	1	2	0	0	0	1	0	1	1	0	1	1	0	0	0	0	2	0	0	0	1	1	1	0	1	1	0	2	1	1	1	0	1	1	2	2	2	0	0	0	2	0
195	0	1	1	0	0	1	1	0	2	0	0	2	2	0	2	0	0	1	1	1	1	0	0	2	0	0	2	0	2	2	0	0	1	0	1	2	1	0	1	1	0	0	0	2	1	0	0	1	1
196	0	1	1	0	1	1	2	0	1	0	1	1	2	0	1	0	0	0	0	2	0	0	0	2	0	0	1	2	2	1	2	1	1	2	0	2	1	0	1	1	0	0	0	1	0	1	0	0	2
197	1	2	1	0	0	1	1	0	0	0	0	1	1	1	0	1	0	0	1	1	1	0	0	2	0	0	1	0	1	1	0	1	1	1	0	2	2	0	2	1	1	0	1	2	1	0	0	1	1
198	1	1	2	0	1	2	0	0	2	0	0	1	1	0	1	0	1	2	1	1	0	0	0	2	0	0	2	0	2	2	1	1	1	2	0	2	2	0	2	0	0	0	1	2	1	0	0	2	0
199	1	2	0	0	0	0	1	0	2	0	0	0	1	0	0	0	0	0	0	1	0	0	0	2	0	1	1	0	2	0	0	1	2	0	1	2	2	0	2	0	0	1	1	1	0	2	0	2	1
200	1	1	2	0	0	1	2	0	0	0	0	0	0	0	0	0	0	1	1	1	1	0	1	1	1	0	2	1	2	2	0	0	0	2	0	2	1	0	1	1	0	0	0	1	0	0	0	2	0
201	1	2	1	0	0	1	1	0	1	0	1	0	0	0	0	0	0	0	0	2	0	1	0	2	0	0	1	0	2	1	0	1	1	0	2	0	2	0	0	1	0	0	0	1	0	0	0	1	1
202	0	2	1	0	0	1	1	0	1	0	1	2	2	0	2	0	0	1	0	1	0	0	0	2	0	0	0	1	1	0	0	1	1	2	0	2	1	0	0	2	0	1	1	2	1	0	0	1	1
203	1	1	1	0	0	0	1	0	2	0	0	0	0	0	0	0	1	2	1	1	0	0	0	2	0	1	0	0	1	0	0	2	2	1	1	2	2	1	1	0	0	1	1	1	1	0	0	0	2
204	0	1	1	0	0	2	0	0	2	0	0	1	1	1	0	1	0	0	0	2	0	0	1	1	1	1	2	0	2	1	0	2	1	1	1	1	2	1	1	0	0	0	0	1	1	1	0	1	0
205	0	1	1	0	0	1	1	1	1	1	0	0	0	0	0	0	0	0	0	2	0	0	0	2	0	0	1	0	2	1	0	1	0	2	1	2	1	0	0	2	0	0	0	0	2	1	0	2	0
206	0	2	1	0	0	0	0	0	2	0	0	0	1	0	0	0	0	1	1	1	0	0	0	2	0	0	1	0	2	0	0	0	1	1	0	2	1	0	1	1	0	0	0	1	0	0	0	0	2
207	0	1	1	0	0	1	1	0	0	1	2	0	1	0	0	0	0	1	2	0	1	0	0	2	0	1	2	1	2	2	0	0	0	2	0	2	1	0	1	1	0	0	1	2	1	0	0	0	2
208	0	2	1	0	0	2	1	1	2	0	0	1	2	0	1	0	0	1	0	2	0	0	0	2	0	0	2	0	2	2	1	2	2	0	1	1	1	0	0	0	0	0	0	1	0	1	0	0	1
209	0	2	2	0	1	1	1	0	2	0	0	0	0	0	0	0	0	0	0	2	0	0	2	0	1	1	2	1	2	1	2	1	2	2	0	2	1	0	1	1	0	0	0	2	0	1	0	0	2
210	1	2	0	0	1	1	1	0	0	0	1	0	1	0	0	0	0	1	2	0	1	0	0	2	0	1	1	0	1	0	0	1	2	0	1	2	2	0	1	1	0	0	1	2	1	1	0	2	0
211	1	1	1	0	0	1	1	0	1	0	1	0	0	0	0	0	0	0	0	2	0	0	0	2	0	0	1	0	2	0	0	2	2	0	1	1	1	0	0	1	0	0	0	1	0	0	0	1	1
212	1	2	0	0	0	1	1	0	1	0	0	0	0	0	0	0	0	1	0	1	0	0	0	2	0	0	2	0	2	2	0	1	0	1	1	1	1	0	2	0	0	0	1	2	1	0	0	2	1
213	0	0	2	0	1	2	0	0	2	0	0	0	1	0	0	0	0	0	1	1	1	0	0	2	0	0	2	0	2	1	1	1	1	1	0	2	1	1	0	1	0	0	0	1	1	0	0	1	1
214	0	1	2	0	1	1	1	0	1	0	0	0	1	0	0	0	0	1	1	1	0	0	0	2	0	1	1	0	2	1	0	1	0	1	1	1	2	1	0	1	0	0	0	0	1	0	0	1	1
215	0	1	1	0	0	2	1	0	1	0	1	1	1	0	1	0	0	1	1	1	1	0	0	2	0	0	1	0	2	1	0	1	1	0	2	1	2	1	1	0	0	0	1	1	1	0	0	1	0
216	0	0	2	0	1	2	1	1	2	0	0	0	1	0	0	0	0	0	0	2	0	0	0	2	0	0	1	1	1	1	0	1	1	1	0	2	2	0	2	0	0	0	1	2	0	1	0	2	0
217	0	1	1	0	0	1	1	1	2	0	0	0	0	0	0	0	0	1	1	1	1	0	0	2	0	0	2	0	1	1	1	1	1	1	1	1	1	0	2	0	0	0	0	1	0	0	0	1	1
218	0	1	1	0	0	1	2	1	1	0	0	0	1	0	1	1	1	1	1	1	0	0	1	1	0	0	1	1	2	1	0	2	1	2	1	1	2	0	2	1	1	0	0	1	0	1	0	1	1
219	0	2	1	0	0	0	0	0	2	0	0	1	2	0	1	0	0	1	0	1	0	0	0	2	0	0	1	1	1	1	0	2	2	1	1	1	2	0	2	0	1	0	0	1	1	1	1	0	1
220	1	1	1	0	0	1	2	1	1	0	1	0	0	0	0	0	0	2	0	1	0	0	1	1	0	0	2	0	2	2	1	1	1	1	1	2	0	0	0	1	0	0	1	1	1	1	0	0	2
221	0	1	0	0	0	0	1	0	0	1	1	1	1	0	1	0	0	1	1	1	1	1	0	2	0	0	2	0	2	2	2	1	1	1	0	2	2	1	1	0	0	0	1	1	1	2	0	1	1
222	1	1	1	0	0	1	1	0	1	0	0	0	0	0	0	0	1	0	1	1	1	0	1	1	0	0	1	1	2	1	1	0	0	2	0	2	2	0	0	1	0	0	0	1	0	0	0	0	2
223	1	1	2	0	0	2	0	0	2	0	0	1	2	0	1	0	0	0	0	2	0	0	0	2	0	0	1	1	2	1	0	1	0	1	1	1	1	1	0	0	0	0	1	2	0	0	1	1	1
224	0	2	0	0	0	0	1	0	1	0	0	0	1	0	0	0	0	2	2	0	0	0	1	1	1	1	2	0	2	1	1	2	1	0	1	1	2	0	2	1	1	0	0	1	0	0	0	2	0
225	0	1	1	0	1	1	1	1	2	0	0	1	2	1	1	1	1	2	0	1	0	1	0	2	0	0	2	0	2	1	0	2	1	2	0	2	0	0	0	2	0	0	0	2	0	0	0	0	2
226	0	2	1	0	0	2	2	1	1	1	1	0	0	0	0	0	0	2	1	0	0	0	0	2	0	0	1	1	2	2	0	1	1	0	0	2	1	0	0	1	0	0	1	1	1	1	0	2	1
227	1	1	1	0	1	2	2	0	1	0	1	0	0	0	0	0	0	1	1	1	0	0	1	1	0	1	2	0	2	2	0	2	2	0	1	1	1	0	0	1	0	0	1	2	1	0	0	2	0
228	0	1	2	0	1	2	1	0	2	0	0	1	2	0	1	0	0	1	1	1	0	0	0	2	0	1	1	0	2	1	0	2	1	1	1	1	1	0	1	1	0	0	0	1	0	0	0	1	0
229	1	2	0	0	0	1	0	0	2	0	0	0	0	0	0	0	0	1	1	1	0	0	0	2	0	1	2	0	2	2	0	1	2	2	0	2	2	0	0	1	0	1	1	2	2	1	0	1	1
230	1	1	1	0	0	1	2	0	1	0	1	0	1	0	1	0	0	0	0	1	0	0	0	2	0	0	1	1	1	1	1	1	1	2	0	2	2	0	1	1	0	0	1	2	1	1	0	1	1
231	0	2	0	0	0	0	2	0	1	0	0	0	1	0	1	1	0	1	1	1	1	0	1	2	0	0	2	0	2	2	1	0	1	0	1	2	2	0	0	1	0	0	0	2	1	1	0	1	1
232	0	2	0	0	0	0	1	0	2	0	0	1	1	0	1	0	0	2	2	0	2	0	0	2	0	0	1	0	2	2	1	2	1	1	0	2	2	0	0	1	0	0	1	2	1	0	0	1	1
233	1	1	0	0	0	1	1	0	1	0	0	0	1	0	0	0	0	1	1	1	1	0	0	2	0	0	1	0	2	1	0	1	1	2	0	2	0	1	0	1	0	1	1	2	1	0	0	2	1
234	0	2	2	0	0	1	2	0	0	0	0	1	1	0	1	0	0	1	0	1	0	0	0	2	0	0	1	0	2	1	0	1	1	1	1	1	2	0	2	1	1	0	0	2	0	2	0	2	0
235	1	1	1	0	0	0	2	0	0	0	0	0	2	0	2	1	0	0	1	1	1	1	0	2	0	0	2	0	2	2	1	1	1	2	0	2	2	0	1	1	0	0	1	2	1	0	0	1	1
236	0	1	1	0	0	0	0	0	2	0	0	1	1	0	1	0	0	1	0	2	0	0	1	1	1	1	0	1	1	1	0	2	2	1	0	2	0	0	0	1	0	1	1	2	1	0	0	1	1
237	0	1	2	0	0	1	0	0	2	0	0	0	2	0	0	0	1	0	1	1	1	0	2	0	1	1	2	0	2	2	0	2	2	1	1	1	1	1	0	1	0	0	0	0	2	1	0	0	2
238	1	0	2	0	1	2	1	0	0	0	0	0	0	0	0	0	0	1	1	1	1	0	0	2	0	0	1	1	2	1	1	0	0	1	2	2	0	0	0	2	0	0	0	2	1	0	0	2	1
239	1	1	2	0	0	2	1	0	1	0	1	0	1	0	1	1	0	1	1	1	1	0	1	1	1	2	1	0	2	2	0	0	0	2	0	2	1	0	1	1	0	0	0	1	0	1	0	2	0
240	1	1	2	0	0	2	1	1	2	0	0	0	1	0	1	0	0	1	1	1	1	0	1	1	0	0	2	1	2	2	0	2	1	1	0	2	1	0	1	1	0	2	2	2	0	0	0	2	0
241	0	0	2	0	0	1	1	0	1	0	0	0	0	0	0	0	0	2	1	0	1	0	0	2	0	0	2	0	1	0	0	1	0	2	2	1	2	0	1	0	0	0	1	2	2	2	0	0	2
242	1	0	2	0	0	1	1	0	2	0	0	0	1	0	0	0	0	1	1	1	1	0	1	1	1	2	0	2	0	0	0	2	2	1	1	1	1	0	0	2	0	0	0	2	1	2	0	1	1
243	1	0	2	0	0	1	1	0	2	0	0	0	1	0	0	0	0	2	2	0	0	0	0	2	0	0	1	0	2	1	0	2	2	0	1	1	0	0	0	2	0	0	0	1	0	0	0	2	1
244	1	1	2	0	0	2	0	0	2	0	0	0	1	1	0	1	0	0	0	2	0	1	0	2	0	0	2	0	1	1	1	0	0	1	0	2	2	0	2	1	1	0	0	1	0	0	0	2	0
245	0	1	1	0	1	2	0	0	2	0	0	1	1	0	1	0	0	1	0	1	0	1	0	2	0	0	2	1	2	1	1	1	1	1	1	1	2	1	0	0	0	0	1	2	1	0	0	1	1
246	0	2	1	0	0	1	2	1	2	0	0	0	0	0	0	0	0	1	1	1	0	0	0	2	0	0	1	1	0	0	0	2	1	1	0	2	0	0	1	1	0	0	1	1	1	1	0	0	1
247	1	2	0	0	0	0	0	0	1	0	1	0	0	0	0	0	1	2	1	0	1	0	0	2	0	0	2	0	2	2	0	2	2	0	1	1	2	0	2	0	0	0	0	0	2	0	0	1	1
248	1	1	2	0	0	2	2	0	2	0	0	0	1	1	0	0	0	1	0	1	0	0	0	2	0	0	1	2	2	1	1	1	1	2	0	2	2	0	1	1	1	2	2	2	0	0	0	1	1
249	0	2	0	0	0	0	2	1	1	0	1	0	0	0	0	0	0	0	0	2	0	0	0	2	0	0	0	1	1	1	0	0	0	2	0	2	1	0	0	2	0	0	0	1	0	1	0	1	1
250	0	0	2	0	0	1	1	0	0	1	2	0	1	0	0	0	0	0	1	1	1	0	1	1	0	0	1	0	2	0	0	1	0	1	1	1	1	0	1	2	1	1	1	2	1	0	0	2	0
251	1	0	1	0	0	1	2	0	1	0	1	1	2	0	2	0	0	2	1	1	0	0	1	1	0	0	1	0	2	1	0	1	1	0	1	1	0	0	0	1	0	0	1	1	1	0	0	2	0
252	1	1	2	0	0	2	2	1	1	0	0	2	1	0	1	0	0	1	0	1	0	0	0	2	0	0	2	0	2	1	1	0	0	1	0	2	1	0	0	1	0	0	0	2	0	2	0	2	1
253	0	1	1	0	0	1	1	0	1	0	1	0	0	0	0	0	0	0	0	1	0	0	1	1	0	0	2	0	2	2	0	2	2	1	1	1	1	0	1	1	0	0	0	1	1	1	0	2	1
254	0	0	2	0	0	1	1	0	1	0	1	0	0	0	1	0	1	0	1	1	1	0	1	1	0	0	0	1	1	0	1	2	2	1	1	1	0	0	1	1	0	0	0	2	0	1	0	1	1
255	1	1	2	0	0	1	0	0	1	0	1	0	0	0	0	0	0	1	1	1	0	1	0	2	0	0	1	0	2	1	0	0	0	2	0	2	2	0	0	1	0	0	1	1	1	2	0	1	0
256	1	0	2	0	0	1	0	0	2	0	0	1	1	0	1	0	0	1	0	1	0	0	1	1	1	1	2	1	2	2	0	1	1	0	0	1	0	0	0	2	0	0	1	1	1	1	0	0	2
257	0	2	0	0	0	1	1	1	2	0	0	0	0	0	0	0	0	0	0	2	0	0	0	2	0	0	2	0	2	2	0	2	1	1	2	2	2	0	1	1	0	0	1	2	1	2	0	1	0
258	0	2	0	0	0	0	0	0	2	0	0	0	0	0	0	0	1	1	0	2	1	0	1	1	1	1	1	1	2	1	0	1	1	2	0	2	1	0	0	1	0	0	1	2	1	1	1	1	0
259	1	0	2	0	1	2	0	0	2	0	0	0	0	0	0	0	0	1	1	1	1	0	0	2	0	0	2	0	1	0	0	1	1	2	0	2	2	0	1	1	0	0	1	2	1	0	0	1	0
260	0	1	1	0	0	1	2	0	0	0	0	0	0	0	0	0	0	0	0	2	0	0	0	2	0	1	2	0	2	2	0	1	0	1	1	1	0	0	0	1	0	0	1	1	1	0	0	1	1
261	0	1	2	0	0	1	0	0	1	0	1	0	1	0	1	1	1	0	1	1	1	0	1	1	1	1	1	0	1	1	0	1	0	1	1	1	2	0	2	1	1	0	0	2	0	1	0	2	0
262	0	1	1	0	0	1	2	0	1	0	1	0	1	0	1	1	0	2	1	0	1	0	0	2	0	1	2	0	1	0	0	2	1	0	0	2	0	0	0	1	0	0	0	2	0	1	0	1	2
263	0	2	1	0	0	2	1	0	1	0	0	0	1	0	1	1	0	1	1	1	0	0	0	2	0	1	0	1	1	1	0	1	1	2	0	2	1	1	0	1	0	0	0	1	0	1	0	1	1
264	1	1	2	0	0	1	1	0	1	0	0	0	0	0	0	0	0	1	0	1	0	0	0	2	0	0	2	1	2	1	1	1	1	0	1	1	1	0	1	1	0	0	0	2	0	1	0	1	1
265	0	2	0	0	0	1	0	0	2	0	0	1	1	0	1	0	0	1	0	0	0	0	0	2	0	0	1	0	1	1	1	0	2	0	2	2	1	0	1	2	1	0	0	2	1	0	0	2	1
266	0	0	1	0	0	1	0	0	2	0	0	1	1	0	1	0	0	1	1	1	1	0	0	2	0	0	1	1	2	1	0	0	1	1	1	2	2	1	0	0	0	0	1	2	1	1	0	0	2
267	0	1	2	0	0	0	1	0	0	0	1	0	0	0	0	0	0	0	1	1	1	0	0	2	0	0	2	1	2	1	2	0	0	1	0	2	1	1	0	1	0	0	0	1	1	1	0	1	2
268	1	0	2	0	1	2	2	0	0	0	1	0	1	0	1	1	0	1	1	1	0	0	1	1	1	1	1	1	2	1	1	1	1	2	0	2	1	0	1	1	0	0	0	2	2	1	0	2	2
269	0	2	1	0	0	1	2	0	1	0	1	0	0	0	0	0	0	1	0	1	0	0	0	2	0	0	2	0	2	2	1	0	0	2	0	2	1	0	0	0	0	0	0	1	0	0	0	1	1
270	1	1	1	0	1	1	2	0	1	0	0	0	1	0	0	0	0	0	1	1	1	0	1	1	0	1	0	0	2	1	0	2	2	1	0	2	1	0	0	1	0	0	1	2	0	0	0	1	1
271	1	1	1	1	0	1	1	0	1	0	1	0	1	0	1	0	0	1	1	1	1	0	0	2	0	0	1	0	2	1	0	0	0	1	1	1	1	0	1	1	0	0	1	2	1	0	0	1	1
272	1	1	1	0	0	1	2	0	1	0	1	0	1	0	0	0	0	0	0	2	0	0	1	1	0	0	0	2	0	0	0	0	2	0	2	2	0	0	1	1	0	0	0	1	1	1	0	2	0
273	1	0	2	0	0	1	1	1	2	0	0	1	1	0	1	0	1	0	1	1	1	1	0	2	0	1	1	1	2	1	1	2	2	1	2	1	2	0	2	1	1	0	0	0	1	0	0	1	0
274	0	2	0	0	0	1	1	0	1	0	0	0	2	0	1	1	1	2	2	0	2	0	0	2	0	0	1	0	2	1	0	1	0	2	1	2	1	0	1	2	1	0	1	2	0	1	0	2	1
275	1	0	2	0	0	2	0	0	2	0	0	0	0	0	0	0	0	0	0	2	0	0	1	1	0	0	2	0	2	1	1	1	1	2	0	2	2	1	1	0	0	1	1	1	1	0	0	1	0
276	1	1	2	0	0	2	1	0	2	0	0	0	0	0	0	0	0	0	0	2	0	0	1	1	1	1	1	0	2	1	0	2	1	0	1	1	1	1	1	0	0	0	0	1	0	1	0	0	1
277	0	1	2	0	0	2	0	0	2	0	0	0	1	0	1	0	0	0	0	2	0	0	1	1	0	0	1	1	2	0	1	0	1	1	0	2	0	0	0	1	0	0	2	2	2	0	0	0	2
278	1	1	2	0	1	1	1	1	2	0	0	1	1	0	1	0	0	0	0	2	0	0	0	2	0	0	2	0	2	2	1	2	1	1	1	1	2	0	1	1	0	0	1	2	2	2	0	0	1
279	1	1	1	0	1	2	1	0	1	0	0	1	2	0	2	0	0	2	2	0	0	0	1	1	1	0	1	1	2	1	0	1	1	2	0	2	0	0	0	1	0	0	0	1	0	0	0	2	0
280	1	0	2	0	0	2	1	0	1	0	1	0	0	0	0	0	0	0	1	1	1	0	1	1	1	2	1	0	2	2	1	2	1	2	0	2	1	0	0	1	0	0	0	2	0	1	0	2	1
281	1	1	1	0	1	2	1	0	0	0	1	0	0	0	0	0	0	0	0	2	0	0	0	2	0	0	0	1	1	0	1	2	1	1	1	1	2	1	1	1	1	0	0	1	0	0	0	2	0
282	1	2	0	0	0	0	1	0	1	0	0	0	0	0	0	0	1	1	0	2	0	1	1	1	0	0	0	1	2	0	1	1	0	2	1	2	1	0	0	2	0	0	1	1	1	1	0	2	0
283	1	1	1	0	1	2	1	0	0	1	2	1	0	0	0	0	0	1	1	1	1	0	0	2	0	0	1	0	1	1	1	2	2	2	0	2	2	0	0	1	0	0	1	2	1	0	0	1	0
284	1	1	1	0	0	0	1	0	1	0	1	1	2	0	1	0	0	1	0	1	0	0	0	2	0	0	0	1	1	0	1	1	1	0	1	1	2	0	1	1	0	0	0	2	0	2	0	2	0
285	1	1	1	1	0	1	0	0	2	0	0	0	0	0	0	0	0	1	1	1	0	0	0	2	0	0	0	1	1	1	0	2	1	2	0	2	1	0	1	1	0	0	0	2	0	1	0	2	1
286	0	1	1	0	0	0	1	0	1	0	0	0	0	0	0	0	0	1	1	1	1	0	0	2	0	1	2	0	2	1	1	0	1	2	1	2	1	1	0	0	0	0	0	0	0	0	0	0	2
287	0	2	1	0	0	0	2	0	2	0	0	0	0	0	0	0	0	0	0	2	0	0	0	2	0	1	2	0	2	2	0	1	2	1	2	1	2	0	1	1	0	0	1	2	2	1	0	1	1
288	0	1	1	0	0	1	2	0	0	0	0	0	1	0	0	0	0	2	1	1	0	0	0	2	0	0	1	1	2	0	1	0	0	2	0	2	2	0	2	1	0	0	0	1	1	1	0	1	1
289	1	2	1	0	0	0	0	0	2	0	0	1	1	0	1	0	0	0	0	2	0	0	0	2	0	0	1	1	2	1	1	1	1	2	2	1	1	0	1	1	0	0	0	0	0	1	0	1	1
290	1	1	2	0	0	1	1	0	1	0	1	0	0	0	0	0	0	1	0	1	0	1	0	2	0	0	1	1	2	1	1	0	0	2	0	2	1	0	1	1	1	0	0	1	0	0	0	1	1
291	1	2	0	0	0	0	1	0	2	0	0	0	0	0	0	0	0	0	0	2	0	1	0	2	0	1	1	0	1	1	0	1	1	1	1	1	1	1	0	1	0	0	1	2	2	2	0	0	1
292	1	0	2	0	1	2	1	0	1	0	1	1	1	0	1	0	0	0	0	2	0	0	0	2	0	0	2	0	2	2	1	1	1	1	0	2	2	0	2	0	0	0	0	2	0	2	0	1	0
293	0	2	1	0	0	0	1	0	0	0	1	1	1	0	1	0	0	0	0	2	0	0	0	2	0	1	1	0	2	1	0	1	1	1	1	2	2	1	0	0	0	1	1	2	0	0	0	0	2
294	0	1	0	0	0	1	1	0	1	0	1	1	1	0	1	0	0	1	0	1	0	0	0	2	0	0	1	2	1	0	1	0	0	2	0	2	1	1	0	0	0	0	0	0	1	0	0	2	0
295	1	1	1	0	0	1	0	0	2	0	0	1	1	0	1	0	0	1	2	0	2	0	1	1	1	1	1	0	1	1	0	1	0	1	1	1	0	0	0	2	0	0	0	2	0	1	0	2	0
296	1	1	2	0	0	1	1	0	0	0	0	0	2	0	2	1	0	0	1	1	1	0	0	2	0	0	2	1	2	1	2	1	0	1	1	1	2	0	1	1	0	2	2	2	0	0	0	2	0
297	0	1	1	0	0	0	0	0	2	0	0	0	1	0	1	0	0	1	1	1	0	0	0	2	0	0	1	1	2	1	0	1	1	0	1	1	2	0	0	1	0	0	0	0	0	0	0	2	1
298	0	0	2	0	1	1	0	0	2	0	0	0	0	0	0	0	0	1	1	1	1	1	0	2	0	0	1	0	2	1	0	1	1	1	1	2	0	0	0	2	0	0	1	2	1	1	0	2	1
299	1	1	2	0	0	0	2	1	1	0	0	0	1	0	0	0	0	0	1	1	1	0	0	2	0	0	2	0	2	1	0	1	1	1	0	2	1	0	0	0	0	0	0	1	0	1	0	1	0
300	0	2	1	0	0	1	1	0	1	0	0	1	2	0	2	0	0	1	1	1	1	0	0	2	0	0	0	0	2	1	0	1	1	2	0	2	1	0	0	0	0	0	0	0	0	0	0	1	1
301	1	1	1	1	0	1	2	1	1	0	0	0	0	0	0	0	0	1	1	1	1	0	0	2	0	0	2	1	2	1	1	0	0	2	0	2	1	1	0	1	0	0	1	1	1	0	0	1	0
302	0	2	0	0	0	0	0	0	2	0	0	0	1	0	0	0	0	0	0	2	0	0	0	2	0	0	0	1	1	0	0	0	1	1	0	2	1	0	0	2	0	0	0	1	0	1	0	0	2
303	0	2	0	0	0	0	1	0	1	0	1	1	1	0	1	0	1	2	2	0	1	1	1	1	0	0	1	1	2	0	1	1	1	2	0	2	1	0	1	1	0	0	0	1	1	2	0	2	0
304	0	2	1	0	0	1	2	0	1	0	1	0	0	0	0	0	0	2	2	0	0	0	0	2	0	0	2	1	2	2	1	1	2	1	1	2	1	0	1	1	0	0	1	2	2	2	0	1	1
305	1	1	1	0	0	0	0	0	2	0	0	1	1	1	0	1	0	2	0	0	0	0	1	1	0	0	1	1	1	1	1	2	1	1	0	2	2	0	2	1	1	0	0	1	0	1	0	1	0
306	1	1	1	0	0	0	1	0	2	0	0	0	0	0	0	0	1	1	0	2	0	0	0	2	0	0	2	1	2	1	1	2	2	0	1	2	2	0	2	0	0	0	0	2	0	0	0	2	0
307	1	1	1	0	1	1	1	0	1	0	1	0	0	0	0	0	1	2	2	0	1	0	0	2	0	0	1	0	2	1	0	1	1	0	2	0	0	0	1	1	0	0	0	0	0	0	0	1	1
308	1	1	1	0	0	0	2	1	1	0	1	0	1	0	0	0	0	0	1	1	0	0	0	2	0	0	1	0	2	2	1	1	1	1	0	2	1	1	0	0	0	0	0	1	0	0	0	1	2
309	0	2	0	0	0	1	1	1	2	0	0	1	1	0	1	0	0	0	1	1	0	0	1	1	0	0	2	0	2	2	1	2	1	1	0	2	1	0	1	1	1	1	1	1	1	0	0	1	1
310	1	2	0	0	0	1	2	1	1	1	1	0	2	0	2	1	0	0	0	2	0	0	0	2	0	1	2	0	2	2	0	1	1	2	0	2	0	0	0	2	0	0	0	1	0	1	0	0	2
311	1	1	1	0	1	1	2	1	1	0	0	0	1	0	0	0	0	0	0	2	0	0	0	2	0	0	1	0	1	1	0	1	2	1	0	2	2	0	2	1	1	0	1	1	0	0	0	2	0
312	1	2	0	0	0	0	1	0	1	0	0	1	1	0	1	0	0	0	0	2	0	0	0	2	0	0	1	0	2	1	0	1	0	1	1	1	1	0	1	1	0	0	0	1	1	1	0	2	0
313	0	0	2	0	0	1	1	1	2	0	0	0	0	0	0	0	0	1	1	1	1	0	1	1	0	0	2	1	1	1	0	1	1	0	1	1	0	0	1	1	1	1	1	2	1	0	0	1	1
314	0	1	1	0	0	2	1	1	2	0	0	0	0	0	0	0	0	1	0	2	0	0	1	1	0	0	1	0	1	1	1	1	1	0	1	2	2	0	2	0	0	0	1	2	2	2	0	2	0
315	1	0	2	0	1	2	1	0	1	0	1	0	0	0	0	0	0	0	0	2	0	0	0	2	0	0	1	0	2	1	1	0	0	2	0	2	2	0	0	1	0	0	0	0	0	1	0	2	0
316	1	0	2	0	0	1	1	1	2	0	0	1	1	0	1	0	0	0	0	2	0	0	0	2	0	1	1	2	1	1	1	1	1	2	0	2	2	0	0	1	0	0	1	2	1	1	0	1	1
317	1	1	2	0	0	0	2	0	1	0	1	1	1	0	1	0	0	1	1	1	1	0	0	2	0	0	2	2	2	1	1	1	1	2	0	2	1	1	0	1	0	1	1	2	0	1	0	2	1
318	1	1	1	0	0	1	0	0	2	0	0	2	2	0	2	0	0	2	0	1	0	1	0	2	0	0	0	1	2	0	1	2	2	2	0	2	2	1	0	1	0	0	0	1	0	1	0	2	0
319	1	0	2	0	1	2	1	0	2	0	0	0	1	0	0	0	0	1	1	1	0	0	0	2	0	0	1	0	2	1	1	1	1	1	1	1	2	0	1	0	0	0	1	1	1	1	0	0	2
320	1	2	0	0	0	0	1	0	1	0	0	0	0	0	0	0	0	2	1	1	1	0	0	2	0	0	2	0	2	2	1	1	1	1	0	2	2	0	1	0	0	0	0	1	0	1	0	2	0
321	0	1	1	0	0	1	1	0	1	0	0	0	0	0	0	0	0	1	0	1	0	0	0	2	0	0	1	0	1	0	0	1	1	2	0	2	0	0	0	1	0	0	0	1	0	0	0	2	1
322	1	1	1	0	0	1	1	0	1	0	0	0	1	0	0	0	0	1	1	1	1	0	0	2	0	0	1	0	2	1	0	0	0	2	0	2	0	0	0	1	0	0	0	2	0	1	0	2	1
323	1	1	1	0	0	1	0	0	2	0	0	2	2	0	2	0	0	0	0	2	0	0	0	2	0	0	1	0	2	1	0	0	0	1	1	1	2	0	2	1	1	0	0	0	0	1	1	1	0
324	0	1	1	0	0	1	2	0	0	0	0	0	0	0	0	0	1	2	1	1	0	0	0	2	0	0	2	1	2	2	0	0	1	0	1	2	1	0	1	1	1	1	1	2	1	0	0	2	0
325	1	2	0	0	0	0	1	0	1	0	1	0	1	0	0	0	0	2	1	0	1	0	0	2	0	0	1	2	1	1	1	1	1	1	0	2	2	0	1	1	0	0	0	1	0	1	0	0	2
326	0	1	1	0	0	0	0	0	2	0	0	0	0	0	0	0	0	0	0	1	0	0	0	2	0	1	1	1	2	1	1	1	1	2	0	2	2	0	1	1	0	0	1	2	1	1	0	2	0
327	0	1	2	0	0	2	1	0	2	0	0	0	1	0	0	0	0	1	1	1	0	0	1	1	1	1	1	0	1	0	0	1	2	1	1	2	0	0	1	1	0	0	0	2	0	1	0	1	1
328	0	1	1	0	0	1	1	0	2	0	0	1	2	0	2	0	0	2	2	0	0	0	1	1	1	1	1	2	1	0	1	1	1	1	0	2	1	0	1	1	0	0	0	0	0	1	0	1	1
329	0	2	0	0	0	1	0	0	2	0	0	0	1	0	0	0	0	1	1	1	1	0	0	2	0	0	0	1	1	0	0	0	0	1	1	1	2	0	2	0	0	0	1	2	1	0	0	0	1
330	0	1	1	1	0	2	2	1	1	0	0	1	2	0	1	0	0	2	1	0	1	0	0	2	0	0	1	0	2	1	1	1	1	2	0	2	2	0	2	0	0	0	1	1	1	1	0	2	1
331	0	1	1	1	0	1	1	0	1	0	1	0	1	0	0	0	0	1	1	1	0	0	1	1	0	0	1	1	1	1	1	1	1	1	1	1	1	0	0	1	0	0	0	1	1	1	0	2	0
332	1	1	2	0	0	2	2	0	0	0	0	0	1	0	1	1	0	1	1	1	0	0	0	2	0	0	1	1	2	1	1	1	1	1	1	2	0	0	0	2	0	0	0	0	0	0	0	2	0
333	0	1	1	0	0	1	2	1	1	0	1	0	0	0	0	0	0	0	0	2	0	0	1	1	1	1	1	0	2	2	0	0	1	1	1	2	2	0	2	0	1	0	1	1	1	0	0	1	1
334	1	0	2	0	0	1	1	0	1	1	0	0	1	0	0	0	0	0	0	2	0	0	0	2	0	0	1	1	2	1	0	1	0	1	1	1	1	0	1	1	0	0	0	2	0	2	0	1	0
335	1	1	2	0	0	0	1	0	0	1	2	0	0	0	0	0	0	1	0	1	0	0	0	2	0	0	2	0	2	1	0	0	0	1	2	2	0	0	0	1	0	0	0	2	0	2	0	2	0
336	0	2	0	0	0	1	1	0	2	0	0	0	1	0	0	0	0	0	0	1	0	1	0	2	0	1	2	0	2	2	1	0	0	1	1	1	1	0	1	1	1	1	1	2	1	1	0	2	0
337	0	1	1	0	0	1	1	1	2	0	0	0	1	0	0	0	0	1	0	1	0	0	0	2	0	0	0	2	1	0	0	0	0	1	1	1	2	0	0	1	0	0	0	2	0	1	0	0	1
338	1	1	1	0	0	1	1	1	2	0	0	0	1	0	1	1	0	0	1	1	1	0	1	1	0	0	1	1	1	1	0	2	2	0	2	1	0	0	0	2	0	1	2	2	0	1	0	2	0
339	1	2	0	0	0	0	1	0	1	0	1	0	2	0	2	1	0	0	0	2	0	0	0	2	0	0	2	1	1	1	0	1	1	1	0	2	2	0	1	1	0	0	1	1	1	2	1	0	1
340	0	0	2	0	1	2	1	1	2	0	0	0	2	0	1	1	0	2	0	1	0	2	0	2	0	0	1	2	2	1	2	1	1	1	1	1	1	1	0	1	0	0	1	2	1	0	0	1	1
341	0	2	2	0	0	1	2	0	0	0	1	1	2	0	1	0	1	2	2	0	2	0	0	2	0	0	2	0	2	2	0	1	0	2	0	2	1	0	0	2	0	0	0	0	1	0	0	1	1
342	0	0	2	0	0	1	2	0	0	0	1	0	1	0	1	0	0	1	1	1	1	0	0	2	0	0	1	1	2	0	1	0	1	2	1	2	1	1	0	1	0	0	0	2	0	0	0	2	0
343	1	1	1	0	1	1	2	0	0	0	1	0	0	0	0	0	0	1	1	1	1	0	0	2	0	0	1	1	2	1	1	1	2	0	1	2	2	0	0	2	1	0	1	2	1	0	0	1	1
344	0	1	1	0	0	1	0	0	2	0	0	0	1	1	0	0	0	0	0	2	0	0	0	2	0	0	2	2	2	1	1	1	1	2	0	2	2	0	1	2	1	0	1	1	1	2	0	1	1
345	1	2	2	0	0	1	2	0	0	0	2	1	1	0	1	0	0	1	1	1	1	0	0	2	0	0	2	0	2	1	0	1	1	1	0	2	2	0	2	0	0	0	0	1	1	1	0	1	1
346	0	0	2	0	0	1	0	0	1	0	1	0	2	0	1	1	0	1	1	1	1	1	0	2	0	0	2	0	2	2	0	1	1	1	0	2	0	0	0	2	0	0	1	2	1	0	0	0	2
347	1	0	2	0	0	2	2	0	0	0	0	0	1	0	1	1	1	1	1	1	0	0	0	2	0	0	2	1	2	2	0	1	1	1	0	2	1	0	0	2	0	0	0	2	0	1	0	1	1
348	0	1	1	0	0	1	1	0	1	0	1	0	1	0	0	0	0	2	2	0	0	0	0	2	0	0	1	1	2	0	1	1	1	1	0	2	2	0	0	1	0	0	0	1	0	1	0	1	1
349	0	1	2	0	0	2	1	1	2	0	0	1	2	1	1	1	0	0	0	2	0	0	0	2	0	0	2	0	2	1	0	1	2	1	2	2	1	0	0	1	0	0	0	1	0	0	0	1	1
350	0	1	1	0	0	1	1	1	2	0	0	0	0	0	0	0	0	1	0	2	0	0	1	1	0	1	2	0	2	2	2	1	0	1	1	1	2	0	1	1	0	0	1	2	1	0	0	2	0
351	1	1	1	0	0	2	2	1	1	0	1	0	0	0	0	0	0	2	1	1	0	0	1	1	0	0	1	0	2	0	0	2	2	0	2	0	0	0	0	2	0	0	0	2	0	0	0	0	1
352	0	1	1	0	0	2	1	1	2	0	0	1	2	0	2	1	0	0	1	1	1	0	1	1	1	1	1	0	2	1	1	1	1	1	1	1	1	0	0	1	0	0	0	2	1	2	0	0	2
353	1	2	1	0	0	2	2	0	1	0	1	1	1	0	1	0	0	1	1	1	1	0	0	2	0	0	1	1	2	1	1	1	0	1	1	1	2	1	1	1	1	1	1	2	1	0	0	1	1
354	1	1	1	0	0	1	1	1	2	0	0	0	2	0	1	0	0	0	0	2	0	0	1	1	0	0	2	0	2	1	0	2	1	2	0	2	1	0	1	1	0	0	0	2	0	2	0	0	2
355	0	2	0	0	0	0	1	0	1	1	1	0	0	0	0	0	0	2	2	0	1	0	0	2	0	0	1	0	2	1	1	1	1	1	0	2	1	0	0	1	0	0	0	1	0	1	0	2	0
356	0	1	1	0	0	1	1	0	1	0	0	0	2	0	2	0	0	1	1	1	0	0	0	2	0	0	1	1	2	1	0	1	1	0	0	2	1	1	0	1	0	1	1	2	0	0	0	1	1
357	1	1	1	0	0	1	1	0	2	1	0	0	0	0	0	0	0	2	2	0	1	0	0	2	0	0	0	1	2	0	1	2	2	2	0	2	2	0	0	2	1	0	2	2	1	1	0	2	1
358	0	0	2	0	0	1	2	0	0	0	2	0	0	0	0	0	0	1	2	0	2	0	0	2	0	0	2	0	2	0	0	1	0	2	0	2	1	0	0	1	0	0	0	1	1	1	0	2	0
359	0	1	1	0	0	1	1	0	1	0	1	0	1	0	0	0	1	2	0	1	0	0	0	2	0	0	2	0	1	0	0	0	0	2	0	1	0	0	0	2	0	0	0	0	0	1	0	1	1
360	0	1	2	0	0	0	1	0	2	0	0	0	1	0	0	0	0	0	0	2	0	0	0	2	0	1	2	2	2	1	1	1	1	1	1	2	1	0	0	1	0	1	1	2	0	1	0	0	1
361	0	2	1	0	0	1	2	0	0	0	0	0	0	0	0	0	0	1	1	1	1	0	0	2	0	0	0	0	1	1	0	2	2	0	1	1	1	0	0	2	0	0	0	1	0	0	0	2	0
362	0	1	2	0	0	0	0	0	2	0	0	0	1	0	1	0	0	1	1	1	1	0	0	2	0	0	1	1	2	0	1	1	0	2	1	2	0	0	0	2	0	0	0	2	0	0	0	0	2
363	0	2	0	0	0	0	1	0	1	0	1	1	1	0	0	0	0	1	1	0	1	0	0	2	0	0	0	1	1	0	1	1	1	1	1	0	1	0	0	1	0	0	0	1	1	1	0	2	0
364	0	1	2	0	0	2	1	0	1	0	0	0	1	0	0	0	0	0	0	1	0	0	0	2	0	1	1	0	2	0	0	1	1	1	0	2	2	0	1	0	0	0	1	2	2	0	0	1	0
365	1	1	1	0	0	1	2	0	0	0	0	0	1	0	1	1	0	2	0	1	0	0	0	2	0	0	1	1	2	1	1	1	0	2	2	1	2	0	1	1	0	0	0	1	1	1	0	0	2
366	1	1	2	0	0	1	1	0	0	0	1	0	1	0	0	0	0	0	0	2	0	0	1	1	0	1	1	0	2	2	0	0	2	0	2	2	2	0	2	0	0	0	1	2	1	0	0	1	1
367	1	0	1	0	0	0	1	1	2	0	1	0	1	0	0	0	0	1	1	1	1	0	0	2	0	0	2	0	2	2	0	2	1	0	1	1	1	0	0	2	0	1	1	2	1	1	0	0	2
368	1	1	1	0	0	0	1	1	2	0	0	0	0	0	0	0	0	2	0	1	0	0	0	2	0	0	2	0	2	2	0	1	1	1	0	2	1	0	2	0	0	1	1	2	0	0	0	0	2
369	0	2	0	0	0	0	2	0	1	1	0	0	0	0	0	0	0	1	1	1	1	0	0	2	0	0	2	0	2	2	1	0	0	1	1	2	1	0	0	1	0	0	1	2	0	0	0	1	1
370	0	0	2	0	0	1	2	0	1	0	1	1	1	0	1	0	0	1	1	1	0	0	0	2	0	0	2	0	2	2	1	1	1	1	0	2	0	0	1	2	1	0	0	1	1	1	0	0	1
371	1	2	0	0	0	0	1	1	2	0	0	1	1	0	1	0	0	0	0	2	0	0	1	1	0	1	2	0	2	2	0	2	2	1	1	2	2	0	0	2	1	0	0	0	1	0	0	1	1
372	0	0	2	0	0	2	1	0	2	0	0	0	1	1	0	1	0	1	0	1	0	0	0	2	0	0	2	0	2	2	1	2	1	2	0	2	2	0	1	1	0	1	1	2	1	1	0	2	0
373	0	1	1	0	0	1	0	0	2	0	0	1	2	0	1	0	0	0	0	2	0	0	0	2	0	0	2	0	2	2	1	1	1	1	1	1	0	0	0	1	0	0	0	2	1	2	0	1	0
374	1	1	2	0	0	2	2	1	1	0	1	0	0	0	0	0	0	2	0	0	0	0	1	1	0	0	1	1	1	1	1	1	1	2	1	1	2	0	0	1	0	0	0	1	0	1	0	0	2
375	0	0	2	0	2	2	0	0	2	0	0	1	2	0	2	0	0	1	1	1	1	0	0	2	0	1	2	0	1	0	0	2	2	1	0	2	2	0	1	1	1	0	0	1	0	0	0	1	1
376	0	2	1	0	0	1	2	1	1	0	1	0	0	0	0	0	0	0	1	1	1	0	0	2	0	0	1	1	2	1	0	2	2	0	1	1	0	0	0	2	0	0	0	1	1	1	0	2	0
377	0	2	2	0	1	1	0	0	2	0	0	0	0	0	0	0	0	0	0	2	0	0	0	2	0	0	1	0	2	1	0	1	1	2	0	2	1	0	0	1	0	1	1	2	2	0	0	1	0
378	0	2	1	0	0	1	1	0	1	0	1	0	0	0	0	0	0	0	0	2	0	0	0	2	0	2	1	0	2	2	0	1	2	0	0	2	2	0	2	0	0	0	0	1	0	1	0	1	0
379	1	1	1	0	0	0	2	0	0	0	0	0	0	0	0	0	0	1	2	0	1	0	0	2	0	0	1	0	1	1	0	1	0	1	1	1	1	0	0	2	0	0	1	2	1	2	0	2	0
380	1	0	2	0	1	1	0	0	2	0	0	0	0	0	0	0	0	0	0	2	0	0	0	2	0	0	1	1	2	1	2	1	1	1	0	2	0	0	1	1	1	1	1	2	0	0	0	0	1
381	0	1	1	0	0	0	2	0	0	0	1	1	0	0	0	0	0	2	1	0	1	0	0	2	0	1	1	0	1	1	1	1	1	0	1	1	1	0	0	2	0	0	0	2	0	2	0	2	0
382	1	1	0	0	0	1	0	0	1	0	1	1	1	0	1	0	0	0	1	1	1	0	1	1	0	0	2	0	2	2	0	1	1	1	1	2	1	0	1	1	0	0	0	1	0	1	0	1	1
383	1	1	2	0	0	1	2	0	0	0	1	0	1	0	1	1	0	2	1	0	0	0	0	2	0	0	1	1	2	1	0	1	1	0	2	1	1	0	2	0	0	0	0	0	0	0	0	2	0
384	1	1	1	0	0	0	2	1	2	0	0	0	0	0	0	0	0	2	1	0	1	1	0	2	0	0	1	2	1	1	1	2	2	1	1	1	1	0	0	2	0	1	1	1	1	1	0	0	1
385	1	2	0	0	0	0	1	1	2	0	0	0	1	0	1	1	0	1	1	1	0	0	0	2	0	0	0	2	0	0	0	1	1	1	1	1	1	0	1	1	0	0	0	0	2	1	0	2	1
386	0	2	0	0	0	0	2	0	0	0	0	0	0	0	0	0	1	2	2	0	2	0	0	2	0	0	1	1	2	1	1	2	2	0	1	1	0	0	0	1	0	0	0	1	1	1	0	1	1
387	0	2	1	0	0	1	1	0	1	0	0	0	0	0	0	0	0	1	1	1	1	0	1	1	0	1	1	1	2	1	0	2	1	1	1	2	0	0	0	1	0	0	1	2	1	1	0	2	1
388	0	1	1	1	0	1	2	0	0	0	0	0	1	0	0	0	0	0	0	2	0	0	1	1	1	2	1	1	2	1	0	1	0	1	1	1	2	0	0	2	0	0	0	1	0	0	0	2	0
389	1	0	2	0	0	1	2	0	0	0	2	0	0	0	0	0	0	1	0	0	0	0	1	1	1	1	0	1	2	0	1	1	1	2	0	2	1	0	1	1	0	0	1	2	1	2	0	2	1
390	1	0	1	0	0	1	1	1	2	0	0	0	0	0	0	0	0	0	0	2	0	0	0	2	0	0	0	0	1	0	0	2	2	0	1	1	2	0	2	0	1	0	1	2	0	0	0	2	0
391	0	2	2	0	0	1	2	0	0	1	1	0	1	0	0	0	1	1	0	2	1	0	1	1	1	1	2	0	2	2	1	1	1	0	1	1	1	1	0	0	0	1	1	2	1	0	0	1	1
392	0	2	1	1	0	1	1	0	1	0	1	0	0	0	0	0	0	0	0	2	0	0	0	2	0	0	0	0	1	0	0	2	1	2	0	2	1	0	1	1	0	0	0	1	0	0	0	1	1
393	0	1	1	0	0	0	0	0	1	0	0	0	1	0	1	1	0	0	2	0	1	0	0	2	0	0	2	0	2	2	1	1	0	1	1	1	1	0	0	2	0	1	1	2	1	0	0	2	2
394	0	1	2	0	0	0	2	0	1	0	1	0	1	0	1	0	0	0	1	1	1	0	0	2	0	0	1	0	2	1	0	1	0	2	0	2	0	0	0	2	0	0	1	1	1	0	0	0	2
395	1	2	0	0	0	1	1	0	1	0	0	0	1	0	0	0	0	0	0	1	0	0	1	1	1	2	1	0	2	0	0	0	0	2	0	2	1	0	0	2	0	2	2	2	1	0	0	2	1
396	0	0	2	0	0	1	1	0	2	1	0	0	1	0	1	1	0	1	1	1	0	1	0	2	0	0	2	0	2	2	2	0	0	1	0	2	1	0	0	1	0	0	0	1	0	1	0	0	2
397	0	0	2	0	1	2	1	0	1	0	0	0	2	0	2	1	0	0	0	2	0	0	0	2	0	0	1	1	2	1	1	1	1	0	1	1	2	0	0	0	0	0	1	1	1	2	0	2	0
398	1	1	2	0	0	2	1	1	2	0	0	0	0	0	0	0	0	0	1	1	1	0	1	1	0	1	2	1	2	2	0	1	1	1	1	1	1	1	0	1	0	0	0	0	2	0	0	1	2
399	1	0	2	0	0	1	1	1	2	0	0	1	1	0	1	0	0	1	0	1	0	0	0	2	0	0	1	1	2	1	1	0	0	2	0	2	1	1	0	1	0	0	1	2	1	0	0	2	0
400	1	0	2	0	1	2	2	0	0	0	1	0	1	0	0	0	0	0	1	1	1	0	0	2	0	0	2	2	2	2	0	1	1	1	0	2	2	0	1	1	1	1	1	1	0	2	0	1	1
401	0	1	1	0	1	2	2	1	1	0	0	0	2	0	2	1	0	1	1	1	1	0	0	2	0	0	2	0	2	1	0	2	1	0	1	1	1	0	1	1	1	0	1	2	1	0	0	1	1
402	0	1	1	0	0	1	0	0	1	0	1	0	0	0	0	0	0	0	0	2	0	0	2	0	0	0	1	0	2	2	0	2	1	1	0	2	1	0	0	2	1	0	2	2	2	1	0	0	2
403	1	2	0	0	1	1	1	1	2	0	0	1	1	0	1	0	0	1	1	1	1	1	0	2	0	0	1	0	2	1	1	1	1	1	0	2	1	0	0	1	0	0	1	1	1	0	0	1	1
404	0	1	1	0	0	0	0	0	2	0	0	0	0	0	0	0	0	1	1	0	1	0	1	1	0	0	1	1	2	1	0	2	1	0	1	1	2	0	2	1	1	0	1	1	1	2	0	1	1
405	0	0	2	0	0	1	2	0	1	0	0	0	0	0	0	0	0	2	1	1	1	0	0	2	0	0	2	2	2	1	1	2	1	0	1	1	0	0	0	2	0	1	1	2	1	0	0	2	0
406	0	1	1	1	0	2	2	1	1	0	0	0	1	0	0	0	0	0	0	2	0	1	0	2	0	0	1	0	1	0	0	0	1	1	0	2	2	0	0	0	0	1	1	1	1	1	0	2	0
407	0	2	1	0	0	1	2	0	1	0	1	0	1	0	0	0	0	2	0	0	0	0	1	1	1	1	1	0	2	0	0	1	1	1	1	1	1	0	0	2	0	0	1	2	0	0	0	1	0
408	0	2	1	0	0	1	1	1	2	0	0	0	0	0	0	0	0	1	1	1	1	0	0	2	0	0	1	0	1	1	0	2	2	2	0	2	2	0	1	2	1	1	1	2	1	1	0	1	1
409	1	2	1	0	0	0	1	1	2	0	0	0	0	0	0	0	0	1	1	1	1	0	0	2	0	0	1	1	1	1	0	1	1	2	0	2	0	0	0	1	0	0	0	2	1	0	0	1	1
410	1	2	0	0	0	1	1	0	1	0	0	1	1	0	1	0	0	2	2	0	1	0	0	2	0	0	2	0	2	2	1	1	1	2	0	2	0	0	1	1	0	1	1	2	2	1	0	2	0
411	0	1	1	0	0	2	2	1	1	0	1	1	1	0	1	0	0	1	1	1	0	0	0	2	0	0	2	0	2	2	0	1	1	2	0	2	2	0	1	0	0	0	0	2	1	0	0	1	1
412	0	2	2	0	0	1	2	0	1	0	1	0	1	0	1	0	0	1	1	1	1	0	1	1	1	1	0	1	2	0	1	1	2	1	1	2	1	0	0	1	0	0	0	2	1	1	0	1	1
413	0	1	1	0	0	2	1	0	1	0	0	0	1	0	1	1	0	1	1	1	1	0	0	2	0	1	1	0	2	1	1	1	1	2	0	2	2	0	0	1	0	2	2	2	1	0	0	2	0
414	0	1	2	0	1	2	0	0	1	0	0	1	1	0	1	0	0	1	0	1	0	0	1	1	0	1	1	0	2	1	0	1	1	1	1	2	0	0	1	1	1	0	0	0	1	0	0	2	0
415	1	1	1	0	0	1	0	0	2	0	0	0	0	0	0	0	0	1	0	1	0	0	0	2	0	0	1	0	2	1	1	2	2	0	2	0	2	0	2	0	0	0	0	0	1	1	0	1	1
416	0	1	1	0	0	1	0	0	1	0	1	0	1	0	1	1	1	2	0	2	0	0	0	2	0	0	2	0	2	1	0	1	1	1	1	1	2	1	0	1	0	0	1	2	1	0	0	0	2
417	0	0	2	0	1	2	2	0	2	0	0	0	0	0	0	0	0	2	2	0	0	0	0	2	0	0	2	0	2	2	2	0	1	1	0	2	1	0	0	1	0	2	2	2	0	0	0	1	1
418	0	1	1	0	0	0	0	0	2	0	0	0	0	0	0	0	0	2	2	0	1	0	0	2	0	2	0	0	2	1	0	0	0	2	0	2	1	0	0	1	0	2	2	2	1	0	0	1	1
419	0	1	2	0	0	2	1	0	1	0	0	1	2	0	1	0	0	0	0	2	0	0	0	2	0	0	1	0	1	1	1	1	1	0	1	1	0	0	1	0	0	0	0	1	0	0	0	2	0
420	0	2	1	0	0	2	2	1	1	0	0	0	1	0	0	0	0	1	1	1	0	0	2	0	0	1	1	1	2	1	0	2	2	0	1	1	1	0	1	1	0	0	1	2	0	1	0	1	1
421	1	1	1	0	1	2	1	0	2	0	0	1	1	0	1	0	0	0	0	2	0	1	1	1	1	1	1	0	2	1	0	2	2	1	1	1	0	0	0	1	0	0	0	1	0	0	0	1	1
422	1	0	2	0	1	2	0	0	2	0	0	0	1	0	0	0	0	1	0	1	0	0	0	2	0	0	1	1	2	1	0	1	1	1	0	2	1	0	0	2	0	1	1	1	2	0	0	2	1
423	1	1	1	0	0	1	1	1	1	1	0	0	1	0	0	0	0	1	1	1	1	0	2	0	0	0	1	0	2	1	1	2	1	1	0	2	1	0	1	1	0	0	1	2	1	0	1	2	0
424	0	2	0	0	0	0	1	0	2	0	0	0	1	0	1	0	0	1	2	0	1	1	0	2	0	0	2	0	2	1	1	1	0	1	1	1	2	0	1	1	0	0	0	0	0	0	0	1	1
425	0	0	2	0	0	1	1	1	2	0	0	0	1	0	1	1	0	2	2	0	0	0	0	2	0	1	1	0	2	1	0	1	1	0	2	1	2	1	1	0	0	0	0	0	0	1	0	1	1
426	1	2	2	0	0	1	0	0	1	0	1	0	0	0	0	0	0	2	1	0	0	0	1	1	0	0	0	2	0	0	0	1	2	2	0	2	1	0	1	2	1	0	1	1	0	1	0	2	0
427	0	1	2	0	0	1	1	0	2	0	0	1	2	0	2	0	0	0	0	2	0	0	0	2	0	0	1	0	2	1	0	1	0	2	1	2	0	0	0	1	0	0	1	1	1	2	0	1	0
428	1	1	1	0	0	1	1	0	2	1	0	0	1	0	0	0	0	0	0	2	0	0	0	2	0	0	2	2	2	1	1	2	2	1	1	1	2	0	1	2	1	0	1	1	1	0	0	2	0
429	1	1	2	0	0	2	0	0	2	0	0	0	1	1	0	1	0	0	1	1	1	0	0	2	0	0	1	1	2	0	1	0	1	2	1	2	2	0	0	0	0	0	0	1	0	1	0	0	0
430	1	0	2	0	1	2	1	1	2	0	0	1	1	0	1	0	0	1	1	0	0	0	0	2	0	0	1	0	2	0	0	2	2	0	1	1	2	0	2	0	0	0	1	2	2	0	0	2	1
431	1	0	2	0	0	2	0	0	2	0	0	0	0	0	0	0	1	2	1	1	0	0	0	2	0	0	2	0	2	2	1	1	0	1	1	1	1	0	0	2	0	0	1	1	0	1	0	0	2
432	0	2	2	0	0	1	2	0	1	0	1	1	1	0	1	0	0	1	1	1	0	0	0	2	0	1	1	0	1	1	0	2	1	2	1	1	2	0	1	1	0	1	1	1	1	0	0	2	1
433	1	2	1	0	0	1	1	0	1	0	1	1	1	0	1	0	0	0	0	2	0	0	1	1	0	0	2	1	2	1	2	1	1	1	1	1	2	1	0	1	0	0	0	1	0	1	0	0	1
434	1	1	2	0	0	2	2	0	1	1	0	1	1	0	1	0	1	2	1	1	0	0	0	2	0	0	1	1	1	1	0	0	0	2	0	1	1	0	0	0	0	0	0	2	0	0	0	0	1
435	1	2	1	0	0	0	0	0	2	0	0	1	1	1	0	1	0	1	0	1	0	0	0	2	0	0	2	0	2	1	1	1	1	0	0	2	1	0	1	1	0	0	0	0	1	0	0	2	0
436	0	0	2	0	0	1	0	0	2	0	0	0	0	0	0	0	0	0	1	1	1	0	0	2	0	0	1	0	2	0	0	0	0	2	0	2	2	0	1	0	0	0	0	2	0	1	0	1	0
437	0	1	0	0	0	1	0	0	2	0	0	0	1	0	0	0	0	1	0	1	0	0	0	2	0	1	2	0	1	1	1	1	0	1	1	1	1	0	0	2	0	0	0	2	0	1	0	2	0
438	0	2	1	0	0	0	2	0	1	1	0	0	0	0	0	0	0	1	1	1	1	0	0	2	0	1	2	0	2	0	0	0	0	2	0	2	1	1	0	1	0	0	0	0	2	1	0	1	1
439	0	2	0	0	0	0	0	0	2	0	0	1	2	0	2	1	0	1	1	1	1	0	1	1	1	1	2	0	2	2	0	1	1	0	1	1	1	0	1	1	0	0	0	1	0	0	0	2	0
440	1	2	0	0	0	0	0	0	2	0	0	1	2	0	1	0	0	1	1	1	1	0	0	2	0	0	0	2	1	1	1	1	0	1	1	1	2	0	1	1	0	0	0	1	1	1	0	0	1
441	0	2	1	0	0	1	1	0	1	1	1	1	1	0	1	0	0	1	0	2	0	0	0	2	0	0	1	0	1	0	0	2	1	0	1	1	2	0	1	2	1	0	1	1	1	1	0	0	2
442	0	1	1	0	1	2	0	0	2	0	0	2	2	0	2	0	0	0	1	1	1	0	0	2	0	0	0	0	1	1	0	0	0	0	1	1	1	1	0	1	0	0	1	2	1	1	0	1	1
443	1	0	2	0	1	1	1	1	2	0	0	2	2	0	2	0	0	2	0	2	0	0	1	1	1	1	0	1	1	0	0	2	2	1	1	1	2	0	1	1	0	0	0	2	0	2	0	2	0
444	1	2	1	0	1	1	1	0	1	0	0	2	2	0	2	0	0	1	1	0	0	0	0	2	0	0	1	0	2	1	1	2	1	2	1	1	1	1	0	1	0	0	0	2	0	2	0	2	0
445	1	2	0	0	0	1	2	0	1	0	1	0	0	0	0	0	0	1	0	0	0	0	0	2	0	2	1	1	1	1	0	1	1	0	2	1	1	1	0	1	0	0	0	0	0	0	0	0	2
446	0	1	1	0	0	0	2	0	0	0	0	1	1	0	1	0	0	2	1	0	1	0	0	2	0	0	2	1	2	2	0	1	1	1	1	1	1	0	2	0	0	0	0	2	0	1	0	1	1
447	0	2	0	0	0	1	2	0	0	0	1	1	1	0	1	0	0	1	0	1	0	0	1	1	1	1	1	1	2	0	1	1	0	2	1	2	2	0	1	1	0	0	1	1	1	1	0	0	2
448	1	1	2	0	1	1	1	0	1	0	1	1	1	0	1	0	0	1	1	1	1	0	1	1	1	2	1	1	2	2	0	2	2	2	0	2	1	0	1	1	0	0	0	0	1	0	0	1	1
449	0	0	2	0	1	2	1	0	1	0	0	0	0	0	0	0	0	0	0	2	0	0	1	1	0	0	1	1	2	1	1	1	1	1	0	2	1	1	0	1	0	0	0	1	0	0	0	2	0
450	0	0	2	0	0	1	2	0	2	0	0	0	1	0	1	0	0	1	1	1	1	0	0	2	0	0	0	0	1	1	0	1	1	1	0	2	1	0	0	1	0	1	1	2	1	0	0	2	1
451	1	0	2	0	1	2	1	1	2	0	0	0	0	0	0	0	1	1	0	2	1	0	0	2	0	0	1	0	2	0	0	1	1	1	0	2	2	0	1	1	0	0	0	1	0	0	0	2	0
452	0	1	1	0	0	1	1	1	2	0	0	1	1	0	1	0	0	0	0	2	0	1	0	2	0	0	2	0	2	2	0	0	0	1	1	1	0	0	0	1	0	0	1	2	1	1	0	1	1
453	0	1	2	0	0	2	0	0	2	0	0	0	0	0	0	0	0	2	1	0	1	0	1	1	1	1	2	0	2	2	0	1	1	0	0	2	1	0	0	2	0	0	0	2	0	1	0	1	1
454	0	1	1	0	0	1	1	0	1	0	1	0	0	0	0	0	0	1	1	1	0	0	1	1	0	0	1	0	2	1	0	1	0	2	0	2	2	0	2	1	1	0	0	2	0	0	0	2	1
455	0	1	2	0	0	1	1	0	1	0	0	1	1	0	1	0	0	1	0	1	0	0	1	1	0	0	2	0	2	1	0	2	1	0	1	1	2	1	0	1	0	1	1	2	1	0	0	1	1
456	0	1	1	0	0	1	1	0	2	0	0	1	2	0	2	0	0	1	1	1	0	0	0	2	0	0	2	0	2	2	0	2	2	0	1	1	0	0	0	1	0	0	1	2	1	1	0	2	2
457	1	2	1	0	1	1	1	0	2	0	0	1	1	0	1	0	0	2	1	0	1	0	1	1	0	0	1	2	1	0	1	1	1	2	0	2	1	0	1	1	0	0	1	1	0	1	0	2	0
458	1	0	2	0	1	1	1	1	2	0	0	0	0	0	0	0	0	0	0	1	0	0	1	1	0	0	2	1	2	2	0	0	0	1	1	1	2	0	1	1	0	0	0	0	1	0	0	1	1
459	0	1	1	0	0	1	1	0	1	0	0	0	1	0	1	0	0	1	0	1	0	0	1	1	0	0	2	0	2	1	0	1	0	1	1	1	2	0	1	0	0	0	0	2	0	0	0	2	1
460	0	0	2	0	1	1	1	0	2	1	0	0	0	0	0	0	0	1	1	1	1	0	0	2	0	0	1	1	1	1	1	0	0	1	1	1	2	0	1	2	2	0	1	1	1	1	0	2	0
461	1	1	1	0	0	1	0	0	2	0	0	0	0	0	0	0	0	2	1	0	1	0	0	2	0	0	0	1	1	1	0	1	1	0	1	1	1	0	0	1	0	0	1	1	0	1	0	1	1
462	0	1	1	0	0	1	2	0	1	1	0	0	0	0	0	0	0	0	0	2	0	1	0	2	0	0	1	0	1	1	0	2	1	0	1	1	2	0	1	1	0	0	0	2	0	1	0	0	2
463	1	2	1	0	1	1	0	0	2	0	0	0	1	0	0	0	0	1	1	1	1	0	0	2	0	0	1	0	2	1	0	1	1	2	0	2	1	1	0	1	0	0	0	1	0	0	0	1	1
464	0	0	2	0	0	2	2	0	1	0	1	0	1	0	1	1	0	0	1	1	1	0	0	2	0	0	2	0	2	2	0	1	1	1	0	2	2	0	1	0	0	0	0	2	0	1	0	1	1
465	0	1	2	0	0	1	2	1	2	0	0	0	0	0	0	0	0	0	0	2	0	0	0	2	0	0	2	0	2	2	1	1	1	2	0	2	0	0	0	2	0	0	0	2	0	2	0	1	1
466	1	0	2	0	0	1	2	1	1	0	0	0	0	0	0	0	0	2	2	0	2	1	0	2	0	0	1	0	2	1	0	1	0	2	0	2	1	1	0	0	0	1	1	2	1	0	0	2	0
467	0	1	1	0	0	1	1	0	1	0	1	0	1	0	1	0	0	1	0	2	0	0	0	2	0	1	1	0	1	1	0	2	2	0	1	1	2	0	1	1	0	0	0	1	1	0	0	1	0
468	0	1	1	0	0	1	1	0	2	0	0	1	1	0	1	0	1	0	1	1	1	0	0	2	0	0	2	0	2	1	1	2	1	1	1	1	1	0	0	1	0	0	1	1	1	1	0	1	1
469	0	2	1	0	0	0	2	0	0	0	0	1	1	0	1	0	0	1	1	1	0	0	1	1	0	1	2	0	2	2	2	1	1	1	1	1	1	0	1	1	0	1	1	2	2	0	0	2	1
470	1	2	0	0	0	1	2	0	0	1	1	1	1	0	1	0	0	0	0	2	0	0	0	2	0	1	1	0	2	1	0	1	1	2	0	2	0	0	0	2	0	0	0	2	1	2	0	1	0
471	0	1	2	0	0	1	2	0	0	0	1	0	0	0	0	0	0	0	0	2	0	0	0	2	0	2	2	0	2	2	1	0	0	2	0	1	1	1	1	0	0	0	0	0	1	0	0	1	1
472	1	0	2	0	1	1	1	0	2	0	0	0	2	0	1	1	0	1	1	1	0	0	0	2	0	0	2	1	2	1	2	2	2	1	0	2	2	0	1	1	0	0	0	2	0	1	0	2	0
473	1	2	0	0	0	0	1	1	2	0	0	0	1	0	1	1	0	0	0	2	0	0	0	2	0	0	2	0	2	2	1	2	2	1	1	1	0	0	0	1	0	0	0	1	0	0	0	2	0
474	0	0	2	0	1	2	0	0	2	0	0	1	2	0	1	0	0	1	1	1	1	0	0	2	0	0	2	0	2	1	1	2	1	2	0	2	1	0	0	1	0	1	1	2	1	0	0	2	0
475	1	0	2	0	1	2	0	0	2	0	0	0	2	0	2	0	0	1	1	1	1	0	0	2	0	0	2	0	2	2	0	2	2	0	1	1	1	0	0	2	0	0	0	1	0	1	0	1	1
476	0	1	1	0	0	1	1	0	2	0	0	1	1	0	0	0	0	0	0	2	0	1	0	2	0	0	1	1	2	0	1	1	1	1	0	2	1	1	0	1	0	1	1	2	2	1	0	2	1
477	1	0	2	0	0	1	1	0	0	0	1	0	0	0	0	0	0	1	1	1	0	0	1	1	1	1	2	1	2	2	0	1	2	1	2	2	2	1	1	0	0	0	1	1	0	0	0	1	1
478	1	1	1	0	1	1	1	0	2	0	0	0	1	0	1	1	0	1	1	1	1	0	0	2	0	0	2	0	2	2	1	2	2	0	1	2	1	0	0	1	0	0	1	1	1	0	0	2	0
479	1	1	0	0	0	0	1	1	1	1	0	0	0	0	0	0	0	2	1	1	1	0	0	2	0	0	2	0	2	2	1	1	1	1	0	2	1	0	0	1	0	0	0	2	0	1	0	2	0
480	0	0	2	0	2	2	1	0	1	0	0	1	1	1	0	1	0	1	1	0	1	0	0	2	0	1	1	0	1	1	0	0	1	2	1	2	2	0	0	1	0	0	0	1	0	1	0	2	1
481	1	0	2	0	1	2	1	0	0	1	2	1	2	0	1	0	0	0	0	1	0	0	0	2	0	0	0	1	2	0	1	1	1	1	0	2	1	1	0	1	1	0	0	2	0	1	0	1	1
482	1	1	1	0	0	1	1	0	2	0	0	0	0	0	0	0	0	2	2	0	0	1	0	2	0	0	1	1	2	1	0	2	2	0	1	1	1	1	0	1	0	0	1	2	1	0	0	1	1
483	0	1	2	0	1	2	2	1	1	0	1	0	0	0	0	0	0	1	1	1	1	0	0	2	0	0	0	0	1	1	0	0	0	2	0	2	1	0	0	1	0	1	1	2	0	0	0	0	0
484	0	1	0	0	0	1	1	0	1	0	0	0	0	0	0	0	0	2	1	1	1	0	1	1	1	1	1	0	2	1	0	0	1	2	1	2	0	0	0	1	0	0	0	0	0	1	0	1	0
485	1	0	2	0	1	2	2	1	1	0	0	1	2	0	2	0	0	0	0	2	0	1	1	1	0	0	1	1	1	1	0	1	2	1	0	2	2	0	1	1	0	0	0	1	0	1	0	1	0
486	1	0	1	0	0	1	1	0	2	0	0	1	2	0	2	0	0	1	1	0	1	0	0	2	0	0	2	0	2	2	0	2	1	1	0	2	2	1	0	0	0	1	1	2	1	0	0	2	1
487	0	1	1	0	0	1	0	0	1	0	1	0	1	0	1	1	1	2	0	1	0	0	0	2	0	0	1	0	2	1	1	1	0	2	1	2	1	1	0	1	0	0	0	1	0	0	0	0	2
488	1	0	2	0	1	2	1	1	2	0	0	0	0	0	0	0	0	0	0	2	0	0	1	1	1	2	2	0	2	2	0	1	0	2	0	2	1	0	0	2	0	0	0	0	0	1	0	0	2
489	1	0	2	0	0	2	1	0	1	0	1	1	1	0	1	0	0	2	2	0	0	0	0	2	0	0	1	1	2	1	1	0	0	2	0	2	2	0	1	1	0	1	1	2	2	0	0	2	2
490	0	0	1	0	0	1	2	0	0	0	1	0	1	0	0	0	0	0	1	1	1	0	0	2	0	1	2	0	2	1	0	1	1	1	1	1	0	0	0	2	0	2	2	2	0	0	0	2	1
491	1	0	2	0	1	2	1	0	1	0	0	0	2	0	1	1	0	0	1	1	1	0	0	2	0	0	1	1	2	1	0	1	0	2	2	1	1	0	0	2	0	0	1	1	1	2	0	0	2
492	0	1	2	0	0	0	1	0	1	0	0	0	1	0	0	0	0	0	0	2	0	0	0	2	0	0	2	0	2	1	1	1	1	2	1	2	0	0	0	1	0	0	0	1	0	0	0	2	0
493	0	2	1	0	0	1	0	0	2	0	0	1	1	0	1	0	0	1	1	1	1	0	1	1	0	0	1	0	2	2	0	2	1	1	1	1	1	0	0	1	0	1	1	1	1	0	0	2	0
494	1	1	1	0	0	1	1	1	2	0	0	1	2	0	2	1	0	1	0	1	0	0	0	2	0	0	1	0	2	1	0	2	2	2	0	2	0	0	0	2	0	0	0	1	0	0	0	2	0
495	1	2	0	0	0	1	1	0	2	0	0	1	1	0	0	0	0	1	1	1	0	0	0	2	0	0	2	1	2	2	0	1	1	2	0	2	2	0	1	0	0	0	0	0	1	0	0	1	1
496	1	0	2	0	0	2	2	1	2	0	0	0	0	0	0	0	0	2	1	0	1	0	0	2	0	0	1	1	1	1	0	2	1	0	1	1	0	0	0	2	0	0	0	2	0	0	0	2	0
497	1	1	2	0	0	1	2	0	1	0	0	1	2	0	2	1	0	0	1	1	1	0	0	2	0	0	1	0	2	2	1	1	1	2	0	2	0	0	0	1	0	0	0	2	1	2	0	1	1
498	0	1	2	0	1	2	1	0	1	0	0	0	1	0	1	0	0	1	1	1	1	0	0	2	0	0	1	0	2	1	0	2	1	2	0	2	0	0	0	2	0	0	1	1	1	0	0	1	0
499	1	2	0	0	0	0	1	0	0	1	1	1	1	0	1	0	0	1	1	1	0	0	0	2	0	0	1	0	2	1	0	2	1	2	0	2	0	0	0	2	0	1	1	1	1	0	0	1	0
500	0	1	2	0	0	1	1	1	1	1	0	1	2	0	1	0	0	1	1	1	0	1	0	2	0	0	1	0	2	0	0	0	0	0	1	1	0	0	0	1	0	0	1	2	1	2	0	1	0
501	0	1	2	0	0	2	2	0	0	0	1	0	0	0	0	0	0	2	1	0	1	0	1	1	0	1	0	1	1	0	0	2	1	2	0	2	0	0	1	2	1	0	0	2	0	2	1	1	0
502	0	1	2	0	0	1	2	0	1	0	0	0	1	0	1	1	0	2	2	0	0	0	0	2	0	0	2	1	2	2	0	1	0	1	1	1	1	0	0	2	0	0	0	0	1	0	0	1	1
503	1	0	2	0	1	2	2	0	1	0	0	1	2	0	1	0	0	0	0	2	0	0	1	1	1	1	1	1	1	1	0	1	1	1	0	2	1	0	1	1	0	0	0	1	0	0	0	1	1
504	1	2	0	0	0	1	1	1	2	0	0	0	0	0	0	0	0	1	1	1	0	0	0	2	0	0	2	0	1	1	1	1	1	2	0	2	2	0	1	1	1	0	0	2	0	1	0	1	1
505	1	1	1	0	0	1	2	0	0	0	0	2	1	0	1	0	1	2	1	1	0	0	0	2	0	0	2	0	2	1	1	1	1	1	1	1	0	0	0	2	0	2	2	2	0	0	0	1	1
506	1	2	0	0	0	0	2	0	1	0	0	1	1	0	1	0	0	1	1	1	1	0	0	2	0	0	1	0	2	1	0	2	2	0	1	2	1	1	0	1	1	0	0	2	0	1	0	1	1
507	0	1	1	0	0	1	1	0	1	0	1	1	1	0	2	0	0	1	1	1	1	0	1	1	0	1	2	0	2	2	0	2	2	0	2	1	0	0	0	1	0	0	0	2	0	1	0	1	1
508	1	0	2	0	0	2	0	0	2	0	0	0	2	0	2	1	0	1	1	1	1	0	0	2	0	0	2	0	2	2	1	1	1	1	1	1	1	1	0	1	0	1	1	2	0	0	0	1	1
509	1	0	2	0	2	2	0	0	2	0	0	0	0	0	0	0	0	1	1	1	1	0	0	2	0	1	2	0	2	2	0	2	2	1	1	1	1	1	0	1	0	0	0	2	1	0	0	2	1
510	0	2	1	0	0	2	2	1	1	0	0	1	2	0	2	0	0	0	0	2	0	0	0	2	0	0	1	0	2	1	0	1	1	2	0	2	1	0	0	2	0	0	0	1	1	1	0	2	0
511	0	0	2	0	1	2	1	0	1	0	1	0	1	0	1	1	0	1	1	1	1	0	0	2	0	0	1	0	2	1	0	1	2	0	2	1	0	0	0	2	0	1	1	2	0	1	0	2	0
512	1	0	2	0	0	2	1	0	2	0	0	1	1	0	1	0	0	1	1	0	1	0	1	1	0	1	2	0	2	2	0	2	2	1	0	2	2	0	1	1	0	0	0	2	0	2	0	2	0
513	1	2	1	0	0	1	0	0	2	0	0	0	2	0	0	0	0	2	1	0	0	0	0	2	0	0	2	0	2	1	1	1	2	0	0	2	0	0	1	2	1	0	0	0	2	0	1	1	0
514	0	1	1	1	1	2	1	0	1	0	0	1	1	0	0	0	1	2	0	2	0	0	0	2	0	0	2	0	2	0	0	2	1	1	1	1	0	0	1	1	0	0	0	1	0	0	0	1	1
515	0	1	1	0	0	1	0	0	2	0	0	1	2	0	1	0	0	1	1	1	1	0	1	2	0	0	2	0	2	2	0	1	0	1	1	1	1	0	1	1	0	1	1	1	1	1	0	0	2
516	0	2	0	0	0	0	2	0	1	1	0	0	0	0	0	0	1	2	0	1	0	0	0	2	0	0	1	0	2	1	0	1	1	1	0	2	1	1	0	1	0	0	1	2	1	1	0	1	1
517	0	2	0	0	0	0	1	1	2	0	0	0	1	0	1	0	0	2	0	1	0	0	2	0	0	1	2	1	2	2	0	0	0	0	1	1	1	0	0	2	1	0	0	2	0	0	0	0	2
518	0	0	2	0	0	2	1	0	1	1	1	1	2	0	2	0	0	0	0	2	0	0	1	1	0	0	1	0	1	0	0	1	1	2	0	2	2	1	1	0	0	0	1	1	1	1	0	1	1
519	1	2	1	0	0	2	1	0	1	0	0	1	1	0	1	0	0	0	0	2	0	0	0	2	0	0	2	0	2	2	1	0	0	2	0	2	0	0	0	2	0	1	1	2	0	0	0	2	0
520	0	1	1	0	0	0	1	0	1	0	1	1	1	0	1	0	1	2	0	2	0	0	0	2	0	0	2	1	2	2	0	2	1	0	1	1	1	0	2	0	0	0	1	2	2	1	0	0	2
521	0	2	1	0	0	1	1	0	2	0	0	1	1	0	1	0	1	2	1	1	0	0	0	2	0	0	2	0	2	2	0	1	1	1	1	1	1	0	1	1	0	1	1	2	2	1	0	0	2
522	0	2	1	0	0	1	0	0	2	0	1	1	2	0	1	0	0	1	1	1	1	0	1	1	1	1	2	0	2	2	0	0	1	0	1	2	2	0	1	1	1	0	0	1	0	0	0	1	1
523	1	2	0	0	0	0	0	0	2	0	0	0	0	0	0	0	1	2	2	0	1	0	0	2	0	0	2	1	1	0	1	0	1	1	0	2	1	1	0	1	0	1	1	2	2	1	0	2	0
524	1	2	1	0	0	1	1	0	1	0	0	2	2	0	2	0	0	2	2	0	0	0	0	2	0	0	1	1	2	1	1	1	1	1	0	2	0	0	0	2	0	0	0	2	1	1	0	2	0
525	0	2	1	0	0	2	1	0	1	1	0	1	1	0	1	0	0	2	2	0	2	0	0	2	0	0	2	0	1	0	0	2	2	2	0	2	2	0	2	0	0	0	0	1	0	1	0	2	0
526	0	2	0	0	0	1	1	0	1	0	0	1	1	1	0	1	0	0	0	2	1	0	0	2	0	0	0	1	1	0	1	1	0	2	0	2	1	0	1	1	0	0	2	2	2	1	0	1	1
527	1	1	1	0	0	1	0	0	2	0	0	1	2	0	1	0	1	1	1	1	0	0	1	1	1	2	1	0	2	1	0	0	0	2	0	1	0	0	0	1	0	2	2	2	0	1	0	0	2
528	1	1	1	0	0	1	0	0	2	0	0	1	0	0	0	0	0	2	0	1	0	0	0	2	0	0	2	0	2	2	0	2	1	1	0	2	1	0	0	2	0	0	0	1	0	1	0	1	1
529	1	2	1	0	0	2	0	0	2	0	0	0	0	0	0	0	0	0	0	2	0	0	0	2	0	0	2	2	2	1	1	2	2	0	1	2	0	0	0	2	0	0	0	1	0	0	0	0	2
530	0	1	1	0	0	1	1	1	2	0	0	0	1	0	0	0	1	2	2	0	2	0	1	1	1	2	2	1	2	2	1	1	1	0	2	0	1	0	1	1	0	0	1	2	1	2	0	1	1
531	1	0	2	0	0	1	0	0	2	0	0	0	1	0	1	0	0	0	1	1	1	0	1	1	0	0	2	0	2	1	0	1	1	2	1	2	2	0	0	0	0	0	1	2	0	1	0	1	1
532	0	0	2	0	0	2	1	0	1	0	0	1	1	0	1	0	0	0	0	2	0	0	0	2	0	0	1	0	2	1	0	1	1	1	0	2	0	0	1	1	0	0	1	1	1	1	0	2	1
533	1	1	1	0	0	1	0	0	2	0	0	1	1	0	1	0	0	0	0	2	0	0	1	1	1	0	1	0	2	0	0	2	1	0	1	1	1	1	0	1	0	0	0	1	0	1	0	1	2
534	1	2	0	0	0	1	1	0	0	0	1	0	0	0	0	0	0	0	0	2	0	0	0	2	0	0	1	0	2	2	0	0	0	2	1	1	0	0	0	2	0	0	0	0	1	0	0	2	0
535	0	2	1	0	0	1	1	0	1	0	1	0	1	0	0	0	0	1	2	0	1	0	0	2	0	0	1	2	2	2	0	2	2	2	0	2	2	0	0	0	0	0	0	0	1	0	0	0	2
536	0	2	1	0	0	2	0	0	2	0	0	0	0	0	0	0	0	1	0	1	0	0	0	2	0	0	2	0	2	1	0	2	1	1	2	2	2	0	1	0	0	0	0	1	0	1	0	1	1
537	0	1	2	0	0	2	0	0	2	0	1	0	0	0	0	0	0	0	0	2	0	0	0	2	0	0	1	1	2	1	1	1	1	2	0	2	0	0	1	1	0	0	1	2	1	1	0	2	0
538	1	1	1	0	0	1	0	0	2	0	0	0	1	0	0	0	0	1	1	1	0	0	0	2	0	0	1	2	2	1	1	1	1	0	1	1	1	0	1	1	0	2	2	2	1	0	0	1	2
539	0	0	2	0	1	2	0	0	2	0	0	0	1	0	1	1	0	1	1	1	0	0	1	1	1	1	2	0	2	1	0	0	0	1	1	1	1	0	2	0	0	1	1	2	1	0	0	1	1
540	0	2	0	0	1	1	0	0	2	0	0	0	0	0	0	0	0	0	0	2	0	0	0	2	0	0	2	0	2	2	1	1	1	0	1	1	0	0	1	1	1	0	1	1	1	2	0	1	1
541	1	2	1	0	0	1	1	0	1	1	0	0	1	0	0	0	0	1	1	1	1	0	0	2	0	0	2	0	2	1	1	1	0	2	0	2	2	0	0	2	1	1	1	1	1	1	0	2	1
542	1	1	1	0	0	2	2	0	0	0	1	0	0	0	0	0	0	2	1	0	1	0	1	1	0	1	2	1	2	2	0	1	1	1	1	1	2	0	0	0	0	0	0	1	0	1	0	1	1
543	0	1	1	0	0	2	2	0	0	0	0	0	0	0	0	0	0	0	0	1	0	0	1	1	0	0	2	1	2	2	0	1	1	1	1	1	2	0	1	0	0	0	0	0	0	1	0	1	2
544	0	1	1	0	1	1	2	1	1	0	1	0	1	1	0	0	0	0	1	1	1	2	0	2	0	0	2	1	2	2	0	1	1	0	1	1	2	0	0	2	1	2	2	2	0	0	0	2	0
545	1	1	1	0	0	1	2	1	1	0	1	0	1	0	0	0	0	0	0	2	0	0	0	2	0	1	1	0	2	1	0	1	1	0	1	1	1	1	0	0	0	0	2	2	2	1	0	2	0
546	0	2	2	0	1	1	2	1	1	0	0	0	1	0	1	0	1	1	1	1	1	0	1	1	0	1	2	1	2	2	0	2	1	0	1	1	1	0	1	2	1	0	0	1	0	1	0	0	1
547	1	0	2	0	0	2	0	0	2	0	0	0	1	0	0	0	0	0	0	1	0	0	1	1	1	1	2	0	2	1	0	2	1	0	1	1	1	0	1	2	1	1	1	2	1	1	0	2	0
548	0	1	1	0	0	1	1	1	2	0	0	0	0	0	0	0	0	2	1	0	1	0	0	2	0	0	2	0	2	1	1	1	1	2	0	2	2	0	2	0	1	1	1	2	2	0	0	2	0
549	0	2	1	0	0	1	0	0	2	0	0	1	2	0	2	1	0	1	1	1	1	0	0	2	0	0	1	0	2	0	0	1	1	1	1	1	1	1	0	1	0	0	1	2	1	0	0	2	0
550	0	2	0	0	0	1	0	0	2	0	0	0	1	0	1	0	0	0	0	2	0	0	2	0	0	1	1	0	2	1	1	0	0	2	0	2	2	0	1	1	0	0	0	1	0	0	0	1	2
551	1	1	2	0	0	2	2	0	0	0	2	1	1	0	1	0	0	2	2	0	0	0	0	2	0	0	2	0	2	0	0	1	1	1	1	0	1	0	0	2	0	0	0	2	1	2	0	2	1
552	0	2	0	0	0	0	2	0	1	0	0	0	1	0	0	0	0	1	1	1	1	0	0	2	0	0	1	0	2	1	0	1	2	0	1	2	0	0	0	1	0	0	0	2	0	1	0	2	0
553	1	0	2	0	1	2	2	0	1	0	1	1	1	1	0	1	0	1	0	1	0	0	0	2	0	1	0	1	1	0	0	1	2	2	0	2	0	0	0	2	0	0	1	2	1	0	0	2	0
554	0	2	0	0	0	0	0	0	2	0	0	0	0	0	0	0	0	0	0	1	0	0	1	1	1	1	1	1	1	1	1	1	1	0	2	1	1	0	1	2	1	0	1	2	1	0	0	2	0
555	0	1	2	0	0	1	1	0	1	0	1	1	1	0	2	0	0	1	1	1	0	0	0	2	0	0	2	0	2	2	1	2	1	0	1	1	2	1	1	0	0	0	0	2	0	1	0	1	1
556	1	0	2	0	1	2	1	0	2	0	0	1	1	0	1	0	0	0	0	2	0	0	1	1	0	0	0	1	1	0	1	2	2	0	1	2	1	0	0	2	0	0	1	2	1	2	0	2	0
557	1	1	1	1	0	1	0	0	2	0	0	0	1	0	0	0	0	1	1	1	1	0	1	1	1	1	1	0	1	1	0	1	1	0	1	1	2	0	1	2	1	0	1	2	1	0	0	0	2
558	1	0	2	0	1	2	0	0	2	0	0	0	1	1	0	1	0	1	1	1	0	0	0	2	0	0	1	1	2	0	1	2	1	1	1	1	0	0	0	2	0	0	0	2	0	0	0	0	2
559	1	0	1	0	0	0	1	1	2	0	0	0	0	0	0	0	0	1	1	1	0	0	0	2	0	0	0	0	2	1	0	1	1	2	0	2	2	0	1	2	1	1	1	2	0	0	0	1	1
560	0	1	1	0	0	1	2	0	2	0	0	1	2	0	2	1	0	0	0	2	0	0	1	1	1	1	2	0	2	2	1	1	1	2	0	2	2	0	2	0	0	0	0	1	0	0	0	0	2
561	1	0	2	0	1	2	0	0	2	0	1	1	1	0	1	0	0	1	1	1	0	0	0	2	0	1	1	0	2	1	0	2	2	0	1	1	0	0	0	1	0	0	0	1	0	1	0	2	1
562	1	0	2	0	0	1	1	1	2	0	0	0	1	0	0	0	0	1	1	1	1	0	0	2	0	0	1	0	2	1	0	0	1	0	1	2	1	1	0	1	1	1	1	1	1	0	0	0	2
563	1	0	2	0	0	1	1	0	1	1	1	1	1	0	1	0	0	0	0	2	0	0	0	2	0	0	1	0	1	1	0	2	2	0	1	1	2	1	1	0	0	2	2	2	0	1	0	1	0
564	1	1	1	0	0	1	0	0	2	0	0	1	2	0	1	0	0	1	1	1	0	0	2	0	0	1	2	0	2	2	1	1	1	1	0	2	2	0	2	0	0	0	0	1	1	1	0	0	2
565	0	2	0	0	0	1	1	0	1	0	0	0	0	0	1	0	1	2	1	1	0	0	2	0	0	0	1	0	2	1	1	2	2	0	1	2	0	1	0	1	0	0	1	2	0	0	0	2	0
566	0	1	1	0	1	1	1	0	1	0	1	1	1	0	1	0	0	0	0	2	0	0	1	1	1	1	1	0	2	1	0	0	1	1	0	2	1	0	1	1	0	0	0	1	0	0	0	0	1
567	1	1	1	0	0	2	1	0	1	0	1	1	1	0	1	0	0	0	0	2	0	0	1	1	0	0	2	0	2	2	1	2	2	1	1	1	0	0	0	1	0	0	1	1	1	1	0	1	1
568	1	1	1	0	0	1	2	0	0	0	2	0	1	0	1	1	0	1	1	1	1	0	0	2	0	0	0	0	1	1	0	1	2	2	0	2	2	0	0	2	0	0	0	2	0	1	0	2	0
569	1	2	0	0	1	1	2	0	0	0	1	1	1	0	1	0	0	1	1	1	1	0	1	1	0	0	1	1	2	1	0	1	1	1	0	2	1	0	1	1	0	0	0	2	0	0	0	0	1
570	1	2	0	0	0	1	2	0	0	0	1	0	0	0	0	0	0	1	1	0	1	0	1	1	1	1	2	1	2	1	2	1	1	1	0	2	1	1	0	1	0	1	1	2	0	0	0	0	2
571	0	2	1	0	0	0	2	1	1	0	0	1	1	1	0	1	0	1	0	2	0	0	0	2	0	0	2	0	2	2	1	0	0	1	0	2	1	0	2	0	0	0	0	2	1	2	0	1	0
572	1	2	0	0	0	0	0	0	2	0	0	0	1	0	0	0	0	1	0	2	0	0	0	2	0	0	1	0	2	0	0	2	2	0	1	1	2	0	1	1	0	0	0	0	0	0	0	1	0
573	1	0	2	0	0	2	2	1	2	0	0	0	1	0	0	0	0	1	2	0	1	0	0	2	0	0	1	0	2	0	0	0	0	2	0	2	2	0	1	1	0	0	1	1	1	1	0	2	0
574	1	2	0	0	0	1	0	0	2	0	0	0	1	0	2	0	0	2	1	0	0	0	0	2	0	0	0	1	1	0	1	1	1	1	1	1	0	0	1	2	1	0	0	0	1	1	0	0	2
575	1	2	0	0	0	0	1	0	1	0	0	1	2	0	2	0	0	1	0	1	0	0	1	1	0	1	2	0	1	1	1	1	0	2	0	2	2	0	1	1	0	0	0	2	1	0	0	1	0
576	0	2	1	0	0	0	1	0	1	1	0	1	1	0	1	0	0	0	1	1	0	0	0	2	0	1	2	0	1	1	1	1	1	1	1	2	1	0	1	1	1	1	1	2	1	0	0	1	1
577	0	0	2	0	2	2	1	0	1	0	1	1	2	0	1	0	0	2	1	0	1	0	0	2	0	1	2	0	1	1	1	0	1	2	1	2	2	0	0	0	0	0	1	1	1	0	0	2	1
578	1	1	2	0	0	2	2	0	0	0	1	1	1	0	1	0	0	0	0	2	0	0	0	2	0	1	2	0	2	2	0	1	1	0	1	2	1	0	0	2	0	0	0	0	0	1	0	0	2
579	1	0	2	0	0	1	1	0	1	0	1	0	0	0	0	0	0	1	1	1	0	0	0	2	0	0	1	1	2	1	1	1	2	1	1	2	1	0	1	1	0	0	0	2	1	1	0	2	0
580	0	1	1	0	0	0	2	0	0	0	1	0	1	0	0	0	0	1	1	1	0	0	0	2	0	0	2	0	2	2	0	1	1	2	0	2	0	0	0	1	0	0	0	2	0	0	0	0	2
581	1	1	1	0	0	1	2	0	1	0	1	2	2	1	1	1	0	2	0	1	0	0	0	2	0	0	0	1	1	0	0	1	1	1	0	2	2	0	2	1	1	0	1	2	1	2	0	2	2
582	1	1	1	0	0	1	2	0	1	0	1	1	1	1	0	1	0	1	0	1	0	0	0	2	0	0	2	0	2	2	1	2	2	1	1	1	2	1	0	0	0	0	0	1	0	0	0	0	2
583	1	1	2	0	0	2	1	0	1	0	0	0	1	0	0	0	0	0	0	2	0	0	0	2	0	0	2	0	1	0	0	1	0	2	0	2	2	0	1	1	0	0	0	2	0	1	0	2	1
584	1	1	2	0	0	1	0	0	1	0	0	1	1	0	1	0	0	1	0	2	0	0	0	2	0	0	1	0	2	1	1	2	1	0	1	1	1	0	2	0	0	0	0	1	0	0	0	2	0
585	1	1	2	0	0	0	0	0	2	0	0	0	0	0	0	0	0	1	0	1	0	0	0	2	0	1	1	1	2	0	1	2	2	1	0	2	2	0	1	0	0	0	0	1	0	0	0	1	1
586	0	1	1	0	0	1	1	0	2	0	0	0	1	0	0	0	0	1	1	1	0	0	0	2	0	0	2	1	2	2	1	2	2	1	1	1	2	0	1	0	0	0	1	1	1	1	0	2	1
587	0	1	1	0	1	2	0	0	2	0	1	0	1	0	1	1	1	2	0	1	0	0	1	1	1	1	1	0	2	0	0	1	1	0	1	1	1	1	0	0	0	0	1	2	1	1	0	1	1
588	0	1	1	0	0	0	2	0	1	0	1	1	0	0	0	0	0	0	1	1	0	0	0	2	0	0	2	0	2	2	0	1	1	1	0	2	2	0	0	0	0	0	2	2	2	1	0	1	1
589	1	0	2	0	1	2	2	1	1	0	0	1	1	0	1	0	0	1	1	1	1	0	0	2	0	0	1	1	1	1	0	0	0	2	0	2	1	0	1	1	0	0	1	1	1	2	0	0	2
590	0	0	2	0	1	1	1	0	1	0	1	1	2	0	1	0	0	1	1	1	1	0	1	1	0	1	2	0	1	1	1	0	1	1	1	2	1	0	2	0	0	0	0	1	0	1	0	2	0
591	1	1	1	0	0	0	0	0	2	0	0	0	0	0	0	0	0	0	0	2	0	0	0	2	0	0	2	0	2	2	0	1	0	2	0	2	1	0	1	1	0	0	0	1	1	0	0	0	1
592	1	1	1	0	0	2	0	0	2	0	0	0	1	0	1	1	0	1	0	1	0	0	0	2	0	0	1	1	2	1	0	2	1	2	0	2	0	0	1	1	1	0	1	2	0	1	0	1	2
593	1	2	1	0	0	0	1	0	1	0	0	2	2	1	1	1	0	0	0	2	0	0	0	2	0	0	2	0	2	0	0	0	0	1	1	2	2	0	1	0	0	0	1	2	1	0	1	0	1
594	0	1	1	0	1	1	1	0	1	0	1	0	0	0	0	0	0	2	1	0	0	0	1	1	1	1	1	0	2	1	0	1	1	2	0	2	1	0	0	1	0	0	1	1	1	1	0	0	2
595	0	1	1	1	0	1	2	0	1	0	1	0	0	0	0	0	0	0	1	1	1	0	0	2	0	0	1	0	2	1	0	1	0	2	0	2	2	0	2	0	0	0	1	2	0	1	0	1	2
596	1	1	1	0	0	2	0	0	2	0	0	1	1	0	2	0	0	1	0	1	0	0	0	2	0	0	2	1	2	2	1	2	1	1	1	1	2	0	1	0	0	0	0	1	2	1	0	2	0
597	1	1	0	0	0	1	0	0	2	0	0	0	1	0	0	0	0	1	0	2	0	0	0	2	0	0	1	0	2	1	1	1	1	0	2	0	1	0	0	1	0	0	0	1	1	1	0	0	1
598	0	1	1	0	1	2	0	0	1	0	0	1	1	0	1	0	0	0	0	2	0	0	0	2	0	0	1	0	1	1	0	2	2	0	2	0	2	0	1	1	0	0	1	2	1	0	0	2	0
599	0	1	2	0	0	1	2	1	1	0	0	0	0	0	0	0	0	0	0	2	0	0	0	2	0	0	2	0	2	2	1	2	2	0	1	1	1	0	0	2	0	0	0	1	0	1	0	2	0
600	0	1	1	0	0	1	2	0	0	0	0	0	1	0	1	1	0	1	1	1	1	0	0	2	0	0	1	0	2	1	0	0	1	1	0	2	2	0	0	1	0	0	1	1	1	1	0	1	1
601	1	2	0	0	0	1	2	0	1	0	0	0	0	0	0	0	0	1	1	1	1	0	1	1	0	0	0	0	1	0	0	2	2	0	1	2	1	0	0	1	0	0	1	1	1	0	0	1	1
602	1	2	1	0	0	1	1	1	2	0	0	0	0	0	0	0	0	1	0	2	0	1	0	2	0	0	1	1	2	1	0	0	1	1	0	2	1	0	1	1	0	0	0	2	0	1	0	0	2
603	1	2	1	0	1	1	0	0	2	0	0	1	1	0	1	0	0	1	1	1	0	0	0	2	0	1	1	1	2	1	1	1	1	0	1	1	1	0	0	2	0	0	0	1	0	0	0	0	1
604	0	2	1	0	0	1	0	0	2	0	0	0	1	1	0	0	0	1	0	2	0	0	0	2	0	0	1	2	1	1	1	1	0	2	0	2	2	0	1	0	0	0	0	2	0	1	0	2	1
605	0	1	1	0	0	1	2	1	1	0	0	2	2	0	2	0	0	1	2	0	1	0	0	2	0	0	2	1	2	2	1	2	2	1	1	1	1	1	0	1	0	0	0	1	0	0	0	1	0
606	0	1	1	0	1	1	1	0	1	0	1	0	0	0	0	0	0	0	0	2	0	0	1	1	0	0	1	0	2	2	1	0	1	2	1	2	1	0	0	1	0	0	0	2	0	2	0	2	0
607	1	1	1	0	1	1	1	0	1	0	1	0	2	0	1	1	0	0	0	2	0	0	0	2	0	0	1	0	2	1	0	2	2	0	2	0	0	0	0	2	0	0	2	2	2	1	0	1	1
608	1	1	1	1	1	2	1	1	2	0	0	0	1	0	0	0	0	1	2	0	1	0	1	1	0	1	2	0	2	1	1	1	1	1	1	1	2	0	2	0	0	0	1	2	0	0	1	2	0
609	1	1	1	0	0	1	1	0	1	0	0	1	1	0	1	0	0	2	2	0	0	0	1	1	0	0	1	0	2	0	0	1	0	1	1	1	2	0	1	1	0	1	1	2	2	1	0	1	1
610	1	0	1	0	0	1	1	0	2	0	0	0	1	0	0	0	0	1	1	0	0	0	0	2	0	0	1	0	2	0	0	1	1	1	1	1	0	0	0	2	0	0	0	2	0	1	0	1	1
611	1	1	1	0	0	1	2	1	1	0	1	0	1	0	1	1	0	2	2	0	0	0	0	2	0	0	2	0	2	1	1	1	1	1	0	2	2	0	2	0	0	0	1	1	1	1	0	0	2
612	0	2	0	0	0	0	1	0	1	0	1	1	1	0	1	0	0	2	1	1	0	0	1	1	1	1	0	0	2	1	0	0	0	1	0	2	0	0	1	1	0	0	1	2	1	0	0	1	0
613	1	0	2	0	0	1	1	1	2	0	0	0	1	0	1	1	0	1	1	1	0	0	0	2	0	0	1	2	1	0	1	0	0	1	2	2	1	0	0	1	0	0	1	2	1	0	0	2	1
614	0	0	2	0	1	1	1	0	1	1	2	0	0	0	0	0	0	1	1	1	0	1	0	2	0	0	1	2	2	2	0	1	1	2	0	2	1	0	0	2	0	0	0	1	1	1	0	1	0
615	1	2	1	0	0	1	1	0	1	1	1	0	1	0	1	0	0	1	1	1	1	1	0	2	0	1	0	1	1	1	0	0	0	1	0	2	2	0	1	1	0	0	0	1	0	0	1	0	1
616	0	1	2	0	0	2	1	0	2	0	0	1	1	0	1	0	1	2	2	0	1	0	1	1	1	2	2	0	2	1	1	1	0	1	1	1	1	1	0	0	0	0	0	1	0	1	0	2	0
617	1	1	1	0	0	0	2	0	1	0	0	0	0	0	0	0	1	1	0	2	0	0	1	1	0	0	1	0	1	1	1	2	2	0	2	0	2	0	1	1	0	0	1	2	1	1	1	0	1
618	0	2	1	0	0	1	1	1	2	0	0	1	0	0	0	0	0	1	1	1	1	0	0	2	0	0	1	1	1	1	1	0	1	0	1	2	2	0	2	0	1	1	1	1	1	1	0	1	0
619	1	2	0	0	0	0	0	0	2	0	0	0	1	0	0	0	0	1	0	2	0	0	0	2	0	0	2	0	2	2	0	0	1	1	0	2	2	0	1	1	1	0	2	2	2	0	0	2	0
620	0	1	1	0	1	1	1	1	2	0	0	0	0	0	0	0	0	1	1	1	1	0	0	2	0	1	2	0	2	1	0	2	1	0	1	1	0	0	0	1	0	0	1	1	1	1	0	1	2
621	1	2	0	0	0	0	2	1	1	0	1	0	1	0	0	0	0	0	0	2	0	0	0	2	0	0	1	0	2	1	0	0	0	2	0	2	2	0	1	0	0	0	0	2	0	1	0	0	1
622	0	2	0	0	0	0	0	0	2	0	0	0	1	0	0	0	0	1	1	1	0	0	0	2	0	0	1	0	2	0	0	1	2	0	2	1	1	0	0	2	1	0	0	2	0	1	0	1	0
623	1	0	2	0	1	2	1	0	1	0	1	1	1	0	1	0	0	0	1	1	1	1	0	2	0	0	1	0	2	1	0	2	1	0	1	1	2	0	0	0	0	1	1	2	1	0	0	0	2
624	1	0	2	0	0	1	0	0	2	0	0	0	0	0	0	0	0	1	1	1	0	0	2	0	0	0	1	0	2	1	0	0	0	2	0	2	1	0	0	2	0	0	1	1	0	1	0	1	0
625	0	1	1	0	1	2	2	0	1	0	1	1	2	0	1	0	0	1	0	1	0	0	0	2	0	0	2	0	2	1	0	0	0	1	1	1	1	0	1	1	0	0	1	2	1	0	0	2	1
626	0	0	1	0	0	1	2	0	1	0	1	1	1	0	1	0	0	1	2	0	1	0	1	1	0	1	1	0	2	1	1	2	2	0	1	1	2	0	2	0	0	0	1	2	0	1	0	0	2
627	1	0	2	0	0	2	1	0	1	0	0	1	2	0	2	0	0	0	0	2	0	0	0	2	0	0	1	0	2	1	0	1	1	0	1	1	2	0	1	2	2	1	1	2	0	1	0	1	1
628	0	0	2	0	0	1	2	0	1	0	1	0	0	0	0	0	0	2	2	0	1	2	0	2	0	0	2	0	2	2	1	2	1	1	0	2	1	0	1	1	0	0	1	2	2	1	0	2	1
629	1	2	0	0	0	0	0	0	2	0	0	1	1	0	1	0	0	1	0	2	0	0	0	2	0	0	0	1	2	0	1	1	1	0	2	0	1	0	1	1	1	0	0	1	2	1	0	2	1
630	0	1	1	0	0	2	2	0	1	0	1	0	1	0	1	0	0	1	1	1	1	0	0	2	0	1	1	1	2	2	0	1	1	0	1	1	2	0	1	2	1	0	0	2	1	1	0	2	0
631	1	0	1	0	0	0	0	0	2	0	0	2	1	0	1	0	0	0	0	2	0	0	0	2	0	0	1	0	2	0	0	1	1	2	0	2	0	0	0	2	0	0	0	2	2	1	0	2	1
632	1	2	0	0	0	0	1	0	1	0	1	0	0	0	0	0	0	1	1	1	0	0	0	2	0	0	2	2	2	2	0	1	1	1	1	1	0	0	0	2	0	0	0	2	1	1	0	0	2
633	0	1	1	0	0	1	0	0	2	0	0	2	2	0	2	0	0	0	0	2	1	0	0	2	0	0	2	0	2	2	1	0	0	2	0	2	2	0	1	2	1	0	1	2	1	0	0	0	1
634	1	2	0	0	0	0	0	0	2	0	0	1	1	0	1	0	0	0	0	2	0	0	0	2	0	0	0	1	1	1	0	1	0	2	0	2	2	0	1	0	0	1	1	1	1	1	0	1	1
635	1	0	2	0	0	1	1	1	2	0	0	1	2	0	1	0	0	1	0	1	0	0	0	2	0	1	1	0	2	1	0	1	1	0	2	1	1	0	2	0	0	1	2	2	0	1	0	0	2
636	1	0	2	0	0	1	1	0	2	0	0	0	1	0	2	0	1	2	1	1	0	0	0	2	0	1	2	0	2	2	2	1	0	2	0	2	1	1	0	1	0	0	0	2	0	0	0	0	1
637	0	1	1	0	1	1	1	1	2	0	0	0	0	0	0	0	1	2	1	1	0	0	0	2	0	0	0	2	0	0	0	1	1	2	1	1	2	0	2	0	0	0	0	1	0	1	0	1	1
638	0	0	2	0	1	2	2	1	1	0	1	0	1	0	0	0	0	0	0	1	0	0	0	2	0	0	2	1	2	1	1	2	1	2	0	2	1	0	1	1	0	0	0	1	0	1	0	2	0
639	1	0	2	0	1	1	0	0	2	0	0	0	0	0	0	0	0	0	0	1	0	0	0	2	0	0	2	2	2	2	0	1	1	0	1	1	0	0	0	2	0	0	0	2	0	2	0	2	0
640	0	0	1	0	0	1	1	1	2	0	0	1	1	1	0	1	0	0	0	2	0	0	1	1	1	1	1	0	2	1	0	1	2	1	2	1	2	0	1	0	0	0	1	2	1	0	0	0	2
641	0	1	1	0	0	1	2	1	1	0	0	0	1	0	1	1	0	1	0	2	0	0	1	1	1	1	1	1	1	1	1	1	1	1	2	1	1	0	2	0	0	0	1	2	1	1	0	0	2
642	0	2	0	0	0	0	2	1	1	0	0	0	0	0	0	0	0	0	1	1	1	0	2	0	0	0	1	0	2	1	1	1	0	1	1	1	1	0	1	2	1	0	0	2	0	0	0	1	1
643	1	0	2	0	0	1	1	0	1	0	0	1	2	0	1	0	0	0	0	2	0	0	0	2	0	1	1	0	2	1	0	0	0	2	0	2	2	0	2	0	0	0	1	2	1	0	0	2	0
644	1	2	0	0	0	0	2	0	1	0	1	1	1	0	1	0	0	1	1	1	1	0	0	2	0	0	0	0	2	1	0	0	0	2	0	2	2	0	2	1	0	0	0	2	0	0	0	2	2
645	0	1	2	0	0	1	1	0	1	0	1	0	0	0	0	0	0	2	0	0	0	0	0	2	0	0	2	0	2	2	2	0	1	1	0	2	1	0	0	2	0	0	0	0	1	0	0	1	1
646	1	1	1	0	0	2	1	0	1	0	0	0	1	0	0	0	0	0	0	2	0	0	1	1	1	1	0	0	1	0	0	1	1	1	0	2	1	0	2	0	0	1	1	2	0	1	0	2	0
647	0	0	2	0	1	2	2	1	1	0	0	0	1	0	0	0	0	1	0	2	0	0	1	1	1	1	1	0	2	1	0	1	1	0	0	1	2	1	1	0	0	0	0	1	1	2	0	1	1
648	1	1	1	1	0	2	1	0	0	1	2	0	1	0	1	1	1	0	1	1	1	0	0	2	0	1	1	0	2	2	0	1	1	1	1	1	0	0	0	2	0	0	0	2	0	1	0	0	2
649	1	1	2	0	0	2	0	0	2	0	0	1	2	0	2	0	0	2	2	0	2	0	0	2	0	0	1	1	2	0	1	1	0	1	1	1	0	0	1	1	0	0	0	1	1	1	0	1	2
650	1	0	2	0	1	2	0	0	2	0	0	0	1	0	0	0	1	1	1	1	0	1	0	2	0	0	1	1	2	1	1	2	1	1	1	2	1	0	0	2	0	0	0	2	0	0	0	2	0
651	1	0	2	0	0	1	0	0	2	0	0	0	1	0	0	0	0	1	0	2	0	0	0	2	0	0	1	1	2	0	1	1	1	0	1	1	1	0	1	1	0	0	0	0	0	1	0	0	2
652	1	1	1	0	0	1	1	1	2	0	0	1	1	0	1	0	0	2	1	0	1	0	0	2	0	0	1	1	1	1	1	2	2	1	2	1	1	0	0	1	0	0	1	2	1	0	0	1	1
653	1	1	1	0	0	1	1	1	2	0	0	0	0	0	0	0	0	1	0	1	0	0	0	2	0	0	2	0	2	2	0	1	1	0	1	1	0	0	0	1	0	1	1	1	1	1	0	1	1
654	1	0	2	0	0	2	2	1	1	0	0	0	0	0	0	0	0	0	0	2	0	0	0	2	0	0	1	0	2	1	0	0	0	2	0	2	1	0	2	0	0	1	1	2	2	0	0	0	1
655	1	1	0	0	0	0	1	0	2	0	0	0	0	0	0	0	0	1	1	1	0	0	1	1	0	0	2	0	2	2	0	2	1	0	1	1	1	0	0	2	0	0	0	1	0	1	0	0	2
656	1	0	2	0	0	2	1	1	2	0	0	1	2	0	1	0	0	0	0	2	1	0	2	0	0	1	1	1	1	1	1	0	0	1	2	2	2	0	1	1	0	0	1	2	0	1	0	2	0
657	1	2	0	0	0	0	2	1	2	0	0	1	1	0	1	0	1	2	1	0	1	0	0	2	0	0	1	1	2	1	0	1	1	0	0	2	0	0	0	2	0	0	0	1	1	1	0	2	0
658	0	1	1	0	0	0	1	0	1	0	0	0	0	0	0	0	0	1	1	1	1	0	0	2	0	0	2	0	2	1	0	1	1	0	2	2	2	0	2	1	1	0	0	2	0	2	0	2	1
659	0	2	1	0	0	0	0	0	2	0	0	1	2	1	1	1	0	1	1	1	1	0	0	2	0	0	1	0	2	1	1	1	1	1	0	2	1	1	0	1	1	0	0	0	1	0	0	2	1
660	0	2	1	0	0	2	1	0	1	0	1	0	2	0	2	1	0	1	1	1	1	0	1	1	1	2	0	1	2	0	1	2	1	1	1	1	1	0	0	2	0	0	0	1	1	1	0	0	2
661	1	1	1	0	0	1	0	0	2	0	0	0	0	0	0	0	0	1	1	1	1	1	0	2	0	1	2	0	2	2	0	1	1	2	0	2	0	0	0	1	0	0	1	2	0	1	0	2	1
662	1	0	2	0	0	1	2	0	1	0	0	0	0	0	0	0	0	1	1	1	0	0	0	2	0	1	1	0	2	1	0	1	1	1	1	2	1	1	0	0	0	0	1	2	1	0	0	2	0
663	1	0	1	0	0	1	2	0	1	1	0	0	0	0	0	0	1	1	0	2	1	0	0	2	0	0	2	0	2	2	0	2	2	1	1	1	0	0	0	1	0	0	1	2	1	0	0	0	2
664	0	1	2	0	0	1	0	0	2	0	0	1	2	1	0	1	0	0	1	1	0	0	0	2	0	0	1	0	2	2	0	1	1	1	1	1	2	0	1	1	0	1	1	2	1	0	0	2	0
665	1	2	1	0	0	0	0	0	2	0	0	0	0	0	0	0	0	1	0	1	0	0	0	2	0	1	2	0	2	0	0	1	0	1	1	1	2	0	2	1	1	0	2	2	1	1	0	2	1
666	1	0	2	0	0	2	2	0	0	0	1	0	0	0	0	0	0	0	0	2	1	1	0	2	0	0	1	0	2	1	0	2	2	1	0	2	1	0	0	0	0	0	2	2	2	0	0	2	0
667	1	1	2	0	0	0	0	0	2	0	0	0	0	0	0	0	0	0	1	1	1	1	0	2	0	0	2	0	2	2	2	1	1	0	1	1	2	1	0	1	0	0	0	2	0	1	0	1	1
668	0	0	2	0	1	2	1	0	1	0	0	0	1	0	0	0	0	1	1	1	1	0	0	2	0	0	1	0	2	1	1	2	1	2	0	2	1	0	0	2	0	0	0	1	0	0	0	1	1
669	1	1	1	0	1	1	2	0	0	0	1	0	0	0	0	0	0	2	0	1	0	0	0	2	0	0	1	0	2	1	0	2	2	0	2	0	2	0	0	2	1	0	1	2	1	0	0	2	0
670	1	0	2	0	1	2	1	0	1	0	0	0	1	0	0	0	0	0	1	1	1	0	0	2	0	0	2	0	2	2	0	1	1	1	0	2	0	0	1	1	0	0	1	2	1	0	0	2	0
671	0	1	1	0	1	2	0	0	2	0	0	0	1	0	0	0	0	1	2	0	1	0	0	2	0	0	2	1	2	1	1	1	1	1	1	0	1	0	0	1	0	0	0	2	0	2	0	2	0
672	0	1	2	0	0	2	2	1	1	0	1	0	0	0	0	0	0	1	1	1	1	0	0	2	0	0	2	0	2	1	1	0	1	2	1	2	1	0	2	0	0	0	1	1	1	1	0	1	1
673	0	2	1	1	0	1	2	1	1	0	0	0	1	0	1	1	0	1	2	0	1	0	0	2	0	0	2	0	2	2	0	0	1	0	1	2	0	0	0	2	0	0	2	2	2	0	0	1	2
674	1	1	2	0	1	1	0	0	2	0	1	0	0	0	0	0	0	1	0	1	0	0	0	2	0	0	1	0	1	1	1	1	2	0	1	2	2	0	1	0	0	0	1	2	1	1	0	2	1
675	1	1	1	0	0	1	2	1	2	0	0	1	1	0	1	0	0	0	0	2	0	1	0	2	0	0	2	0	2	1	1	1	1	1	1	1	2	0	2	0	0	0	0	1	1	1	0	1	1
676	0	1	1	0	0	1	1	0	2	1	0	0	0	0	0	0	0	1	1	1	1	2	0	2	0	0	1	2	1	1	0	2	2	0	1	1	1	0	0	2	0	0	1	2	1	0	0	1	1
677	1	0	1	0	0	1	1	1	2	0	0	0	1	0	0	0	0	1	1	1	1	0	0	2	0	0	1	0	2	1	0	1	1	0	1	1	1	0	0	1	0	1	1	2	0	0	0	2	0
678	1	1	1	0	0	1	0	0	2	0	0	0	0	0	0	0	0	0	0	2	0	0	0	2	0	1	1	0	2	1	0	2	1	0	1	1	1	0	0	1	0	0	0	2	0	1	0	0	2
679	0	2	0	0	0	1	0	0	2	0	0	1	1	0	1	0	0	0	1	1	0	0	0	2	0	0	1	1	2	1	1	1	1	0	2	0	1	0	0	0	0	1	1	2	2	0	0	2	0
680	1	1	2	0	0	1	1	0	1	0	1	1	1	0	1	0	0	0	0	2	0	0	0	2	0	1	1	0	2	1	0	0	1	1	1	2	2	0	1	1	1	0	0	1	0	0	0	2	0
681	0	0	2	0	0	2	1	0	1	0	0	0	0	0	0	0	0	2	1	1	0	0	0	2	0	0	2	1	2	1	1	0	0	2	0	2	2	0	0	2	1	0	0	1	1	1	0	1	1
682	0	1	2	0	0	2	1	0	1	0	1	0	0	0	0	0	1	2	0	1	0	1	0	2	0	1	2	0	2	2	1	1	0	2	1	2	2	0	0	2	1	0	0	0	2	0	0	2	1
683	1	2	1	0	0	1	0	0	1	0	0	0	2	0	0	0	0	0	0	2	0	0	1	1	1	1	0	0	1	1	0	1	2	1	2	1	1	0	0	1	0	0	0	1	0	1	0	2	1
684	1	1	2	0	0	0	2	0	0	0	1	0	1	0	0	0	1	2	1	0	1	0	1	1	0	1	1	1	1	1	0	1	1	1	0	2	1	0	0	1	0	0	0	2	2	1	0	1	1
685	1	2	0	0	0	0	1	1	2	0	0	0	1	0	1	1	0	1	0	2	0	0	1	1	1	1	1	0	2	1	0	1	1	2	1	2	1	0	1	1	1	0	0	2	0	0	0	0	2
686	1	2	1	0	0	0	1	0	1	0	0	2	2	1	1	1	0	0	0	2	0	0	0	2	0	0	1	1	2	2	0	2	2	1	1	1	1	0	0	2	0	0	0	1	0	1	0	0	2
687	1	2	0	0	0	0	2	0	1	0	1	1	1	0	1	0	0	0	1	1	1	0	0	2	0	0	2	0	2	2	0	0	0	1	1	1	1	0	1	1	0	0	0	1	0	1	0	1	1
688	0	2	0	0	0	0	2	0	1	0	0	1	2	0	1	0	0	1	1	1	1	0	1	1	0	0	1	1	2	1	0	1	2	0	0	2	1	0	0	1	0	0	0	1	0	1	0	0	2
689	0	1	2	0	0	2	2	0	0	0	2	0	1	0	0	0	0	2	2	0	0	0	2	0	0	0	1	0	2	1	1	1	1	2	0	2	1	1	0	1	0	0	0	0	0	1	0	2	0
690	1	1	2	0	0	0	1	0	1	0	1	0	0	0	0	0	0	1	0	1	0	0	0	2	0	0	0	2	1	0	0	1	1	2	1	2	1	0	0	2	0	0	0	2	0	1	0	2	1
691	1	1	1	0	0	0	1	1	2	0	0	1	1	0	1	0	0	1	1	1	0	0	0	2	0	0	2	1	1	1	0	0	0	1	0	2	1	0	1	1	0	1	1	2	1	0	0	2	0
692	1	1	1	0	0	1	1	0	0	0	1	0	1	0	1	1	0	1	1	1	0	0	1	1	0	0	1	0	2	1	1	2	1	1	1	1	1	0	0	1	0	0	0	2	0	2	0	2	0
693	1	1	1	0	0	0	2	0	1	0	1	0	2	0	0	0	0	1	1	1	0	0	0	2	0	0	2	0	2	2	1	1	1	1	2	1	1	0	1	1	0	0	0	2	0	0	0	1	1
694	0	2	1	0	0	1	2	1	1	0	0	0	1	1	0	0	0	1	1	1	0	0	1	1	1	1	2	0	2	1	1	0	0	1	0	2	1	0	0	1	0	0	0	1	0	1	0	1	1
695	1	0	2	0	1	2	1	1	2	0	0	1	1	0	1	0	0	1	1	1	0	0	1	1	0	1	1	0	2	0	0	0	1	1	1	2	0	0	0	2	0	0	1	1	1	0	0	2	1
696	1	0	2	0	1	2	1	0	1	0	0	0	1	0	1	0	0	0	0	2	0	0	0	2	0	0	1	0	2	2	1	0	0	2	0	2	1	0	1	1	0	0	0	2	1	0	0	0	2
697	0	2	1	0	0	0	1	1	2	0	0	2	2	1	1	1	0	2	1	0	1	0	0	2	0	0	1	1	2	1	2	1	1	1	1	1	2	0	2	0	0	0	0	2	0	2	0	1	1
698	1	0	2	0	0	1	1	0	1	0	0	1	2	0	1	0	0	0	0	2	0	0	0	2	0	0	1	0	1	1	0	1	0	2	1	2	2	0	1	1	0	0	0	1	0	0	0	2	0
699	1	1	1	0	1	2	0	0	2	0	0	1	1	0	1	0	0	0	0	2	0	0	2	0	0	0	2	0	2	2	0	2	2	0	1	1	1	0	0	1	0	0	0	2	1	0	0	1	1
700	1	1	1	0	0	1	1	0	1	0	0	0	0	0	0	0	0	1	0	2	0	0	0	2	0	0	2	0	2	1	1	1	1	2	0	2	0	0	0	2	0	0	0	2	0	0	0	0	2
701	0	1	1	0	1	2	0	0	2	0	0	1	1	0	0	0	0	2	1	1	1	1	0	2	0	0	1	1	1	1	0	2	2	0	1	1	2	1	0	1	0	1	1	1	0	2	0	1	0
702	0	1	2	0	1	2	1	1	2	0	0	0	1	1	0	0	0	2	1	1	1	0	1	1	1	1	0	1	1	0	0	2	2	1	1	2	1	0	2	0	0	0	0	1	2	1	0	2	1
703	1	2	0	0	0	0	2	0	1	1	0	0	1	0	0	0	0	0	0	2	0	0	0	2	0	0	1	1	2	1	0	1	1	1	0	2	1	0	0	2	0	0	0	1	0	1	0	1	1
704	0	2	0	0	0	0	0	0	2	0	1	1	1	0	1	0	1	2	2	0	2	0	0	2	0	1	0	0	2	0	0	1	1	1	0	2	0	0	0	2	0	0	0	2	0	1	0	1	1
705	0	1	2	0	0	1	1	0	1	0	1	0	2	0	2	1	1	2	2	0	1	0	0	2	0	0	1	0	2	1	0	1	1	1	1	1	1	0	1	2	1	1	1	2	1	0	0	2	0
706	0	1	1	0	0	1	1	0	1	0	1	1	1	0	1	0	0	0	0	1	0	0	0	2	0	0	0	0	2	1	0	1	1	2	0	2	1	0	1	2	1	0	0	1	0	1	0	2	0
707	1	2	0	0	0	0	1	0	2	0	0	0	0	0	0	0	0	1	0	1	0	0	0	2	0	0	0	1	1	0	0	1	1	0	2	1	0	0	0	2	0	0	0	1	0	0	0	1	1
708	1	0	2	0	0	1	1	0	2	1	0	1	1	1	0	1	0	2	2	0	0	0	0	2	0	0	2	0	2	2	1	1	1	2	0	2	2	0	2	0	0	0	0	1	1	1	0	2	0
709	1	0	2	0	1	1	1	0	1	0	1	0	1	0	0	0	0	1	1	1	0	0	0	2	0	0	1	1	2	0	1	1	1	2	0	2	2	0	1	1	0	0	0	1	0	0	0	2	1
710	1	1	1	0	0	1	0	0	2	0	0	0	1	0	1	0	0	1	1	1	1	1	0	2	0	1	1	1	1	1	0	1	1	2	0	2	1	0	1	1	0	0	1	1	1	1	0	0	1
711	0	1	2	0	0	2	1	1	2	0	0	2	2	0	2	0	0	1	1	1	1	0	1	1	0	0	1	0	2	1	0	2	2	1	1	1	2	0	0	0	0	0	0	0	0	1	0	0	2
712	0	1	2	0	0	1	0	0	2	0	0	0	1	0	0	0	0	1	1	1	1	0	0	2	0	0	2	1	2	2	0	0	0	0	1	1	2	0	2	0	0	0	1	2	1	1	0	1	1
713	0	0	2	0	0	1	1	0	2	0	0	1	2	0	2	0	1	0	1	1	1	0	0	2	0	0	1	1	1	1	1	2	1	0	0	2	2	1	1	0	0	0	1	1	0	0	1	1	0
714	1	2	1	0	0	1	0	0	2	0	0	0	1	0	1	0	0	1	0	1	0	0	0	2	0	0	2	0	2	1	0	0	0	2	0	2	2	0	2	0	1	0	0	1	0	1	0	1	0
715	0	1	1	0	0	1	1	0	1	0	1	1	1	0	1	0	0	2	0	1	0	0	1	1	0	1	1	0	1	0	0	1	1	0	2	0	0	0	1	1	0	0	0	2	1	1	0	1	1
716	0	1	1	0	0	1	2	1	1	0	0	2	2	1	1	1	0	1	0	1	0	0	2	0	1	1	2	0	2	2	0	2	1	2	0	2	0	0	1	1	1	1	2	2	0	1	0	2	1
717	0	1	2	0	0	1	1	0	1	0	1	0	0	0	0	0	0	0	0	2	0	0	0	2	0	0	2	0	2	2	0	1	1	2	0	2	2	0	2	0	0	0	0	0	0	0	0	1	1
718	1	1	1	0	0	1	1	0	2	0	0	1	2	0	2	1	1	1	0	2	0	0	2	0	0	0	0	0	2	0	0	1	1	0	2	2	1	0	1	2	1	0	0	1	1	1	0	2	0
719	1	2	1	0	0	1	2	0	2	0	0	0	0	0	0	0	0	0	0	2	0	0	0	2	0	0	1	0	1	0	0	1	1	0	0	1	2	0	1	1	0	0	0	2	1	1	0	2	0
720	0	0	2	0	2	2	2	0	2	0	0	1	1	0	1	0	0	0	0	2	0	0	0	2	0	0	1	0	2	1	0	1	1	1	1	2	0	0	0	1	0	1	1	2	2	1	0	1	1
721	0	0	2	0	0	1	2	0	1	0	0	2	2	0	2	0	0	0	0	2	0	0	0	2	0	0	2	1	2	2	0	2	2	0	2	0	0	0	0	2	0	0	2	2	2	1	1	1	0
722	1	1	1	0	0	1	1	1	2	0	0	0	0	0	0	0	0	0	0	2	0	0	0	2	0	1	2	0	2	1	0	2	2	0	1	1	2	0	2	0	0	0	1	2	1	0	0	0	2
723	0	1	1	0	0	2	1	1	2	0	0	0	0	0	0	0	0	1	1	1	0	0	0	2	0	0	0	2	1	0	0	2	2	0	2	0	1	0	0	2	0	1	1	2	1	0	0	2	1
724	0	1	1	0	1	1	1	0	1	0	0	0	0	0	0	0	0	0	0	2	0	0	0	2	0	0	2	0	2	0	0	1	1	2	1	2	1	1	0	1	0	0	0	2	0	2	0	0	2
725	1	2	0	0	0	1	0	0	2	0	0	0	0	0	0	0	0	1	1	1	0	0	0	2	0	1	1	0	2	1	1	0	1	1	0	2	0	0	0	1	0	1	1	2	1	0	0	1	1
726	0	1	2	0	0	0	1	1	2	0	0	0	1	0	1	1	0	2	1	1	1	0	1	2	0	0	1	1	2	0	1	1	1	1	1	2	1	0	1	1	1	0	0	1	0	0	0	1	2
727	0	1	2	0	0	0	0	0	2	0	0	0	0	0	0	0	0	0	0	2	0	0	0	2	0	0	2	0	2	2	0	1	2	0	2	1	1	0	0	2	1	0	0	2	1	0	0	0	2
728	1	2	0	0	0	0	1	0	2	0	0	1	1	0	1	0	0	1	0	1	0	1	0	2	0	0	1	0	1	1	0	1	2	0	1	2	2	0	2	0	0	0	0	2	0	0	0	0	2
729	1	2	1	0	0	2	1	0	1	0	1	0	1	0	0	0	0	0	0	2	0	0	2	0	1	1	2	0	2	2	1	0	0	2	0	2	1	0	0	2	0	2	2	2	0	1	0	2	0
730	1	2	2	0	1	1	1	0	1	0	0	0	0	0	0	0	0	0	0	2	0	0	0	2	0	1	0	2	1	1	1	2	2	1	1	1	1	0	0	2	0	0	0	0	0	0	0	2	0
731	1	2	1	0	0	0	1	0	2	0	0	0	0	0	0	0	0	1	1	1	1	0	0	2	0	1	1	0	2	1	1	2	2	2	0	2	0	0	0	2	0	0	0	1	1	1	0	1	1
732	1	1	1	0	1	2	2	0	0	0	0	0	0	0	0	0	0	0	0	2	0	0	0	2	0	0	2	0	2	2	2	1	1	2	0	2	1	0	0	2	0	0	0	2	1	2	0	0	2
733	1	1	1	0	0	2	1	0	0	1	2	0	0	0	0	0	0	1	2	0	1	0	0	2	0	0	2	0	2	1	1	1	1	2	0	2	2	0	1	0	0	0	0	1	0	0	0	1	1
734	0	2	1	0	0	0	0	0	2	0	0	0	0	0	0	0	1	2	0	1	0	0	1	1	0	1	1	0	1	0	0	1	1	0	2	1	2	0	1	0	0	0	0	2	1	2	0	1	1
735	0	1	1	0	0	1	0	0	2	0	0	2	2	0	2	0	0	2	0	1	0	0	1	1	0	0	0	2	1	0	0	2	1	2	1	1	2	0	1	1	1	1	2	2	1	0	0	0	2
736	0	1	2	0	0	2	1	0	0	1	2	0	1	0	0	0	0	1	1	1	1	0	0	2	0	0	1	0	1	1	0	1	1	2	0	2	2	0	1	1	0	0	1	2	2	2	0	0	2
737	1	1	1	0	1	1	1	0	2	0	0	0	1	0	0	0	0	2	1	0	1	1	0	2	0	0	2	0	2	1	1	1	1	2	0	2	2	0	2	0	0	0	0	1	1	1	0	2	1
738	0	1	1	0	0	1	1	0	1	0	0	1	1	0	1	0	0	1	1	0	1	0	0	2	0	0	1	0	2	1	1	1	1	1	1	1	1	0	0	2	0	0	0	1	0	0	0	0	2
739	0	2	0	0	0	1	2	1	1	0	0	0	0	0	0	0	0	1	0	1	0	0	0	2	0	0	2	0	2	2	0	1	1	1	0	2	1	0	0	1	0	0	0	2	0	2	0	1	1
740	0	0	2	0	0	2	0	0	2	0	0	0	1	0	0	0	0	0	0	2	0	0	2	0	0	1	2	1	2	1	2	2	1	0	1	1	2	0	1	1	0	0	0	1	0	1	0	0	2
741	1	2	1	0	0	1	2	1	1	0	1	1	2	0	1	0	1	2	1	1	0	1	0	2	0	0	2	2	2	2	0	0	0	2	0	2	1	0	1	1	0	2	2	2	1	0	0	1	1
742	1	1	1	0	0	1	2	1	2	0	0	0	0	0	0	0	1	2	1	1	0	0	0	2	0	0	0	0	2	1	0	1	0	1	1	1	0	0	0	2	0	1	1	2	0	0	0	1	1
743	0	2	1	0	1	1	2	0	1	0	1	0	1	0	1	1	0	2	1	1	1	0	0	2	0	0	2	0	2	2	1	1	1	1	0	2	1	0	1	1	0	0	1	1	1	1	0	1	0
744	1	1	1	1	0	1	2	0	1	0	1	2	2	0	2	0	0	0	1	1	1	0	1	1	1	1	2	0	1	0	0	1	1	1	0	2	1	0	1	2	1	0	1	2	0	1	0	0	2
745	1	2	0	0	0	0	1	0	1	0	1	0	0	0	0	0	0	0	0	2	0	0	0	2	0	0	2	0	2	1	1	2	2	0	1	1	0	1	0	1	0	0	1	1	0	1	0	2	0
746	1	1	2	0	0	2	1	0	0	0	0	0	0	0	0	0	0	1	0	2	0	1	0	2	0	0	1	2	2	1	1	1	1	1	1	1	1	0	1	1	0	0	0	0	0	0	0	1	1
747	1	1	1	0	0	1	1	0	2	0	0	0	0	0	0	0	0	1	0	1	0	0	2	0	0	0	1	0	2	1	0	0	1	0	1	2	2	0	1	1	0	0	0	0	2	1	0	0	2
748	1	1	1	0	0	1	1	0	1	0	0	0	0	0	0	0	0	1	1	1	0	0	0	2	0	1	0	1	1	0	1	1	0	2	2	1	1	1	0	0	0	1	1	2	0	1	0	2	0
749	0	1	1	0	0	2	1	0	2	0	0	0	1	0	0	0	0	0	1	1	1	0	0	2	0	0	1	0	2	2	0	1	1	2	0	2	0	0	0	2	0	1	1	2	0	0	0	2	0
750	1	2	0	0	0	0	2	0	0	0	1	0	0	0	0	0	0	2	1	0	1	0	0	2	0	0	2	0	2	2	0	1	0	2	0	2	1	0	1	1	0	2	2	2	0	0	0	2	1
751	1	1	1	0	1	1	2	0	0	0	0	0	0	0	0	0	0	0	0	2	0	0	0	2	0	0	2	0	2	2	0	0	0	2	0	2	1	0	1	1	0	0	1	2	1	2	0	1	1
752	0	2	0	0	0	0	1	0	1	0	1	1	1	0	1	0	0	1	2	0	1	0	0	2	0	1	0	1	2	0	1	1	1	1	0	2	2	0	0	0	0	0	1	1	1	0	0	2	1
753	0	0	2	0	0	2	2	1	1	0	1	0	2	0	1	1	0	1	1	1	0	0	1	1	0	0	1	0	2	1	0	0	0	2	0	2	1	1	0	1	0	0	1	2	0	0	0	1	1
754	1	0	2	0	0	2	2	0	0	0	1	1	1	0	1	0	0	2	1	0	1	0	1	1	1	1	1	0	2	0	0	1	1	2	0	2	0	0	0	2	0	0	0	2	0	2	0	2	2
755	1	0	2	0	0	2	1	0	1	0	0	0	1	0	1	1	0	0	0	2	0	0	0	2	0	1	0	0	1	1	0	1	0	2	0	2	2	0	2	0	1	0	1	2	1	0	1	1	0
756	0	1	2	0	1	2	1	0	1	0	0	0	0	0	0	0	0	0	0	2	0	0	0	2	0	0	1	0	2	0	0	0	0	2	0	2	1	1	0	0	0	0	0	2	0	0	0	2	0
757	0	1	2	0	0	1	0	0	2	0	0	0	1	0	1	0	0	1	1	1	0	0	1	1	1	1	2	0	2	2	1	2	1	2	0	2	1	0	2	0	1	0	0	2	1	0	0	0	1
758	1	1	0	0	0	1	2	0	0	0	0	0	1	0	1	0	0	0	0	2	0	0	1	1	1	1	1	1	2	1	0	2	1	0	1	1	2	0	2	0	1	0	0	0	0	1	0	2	0
759	1	1	1	0	1	2	2	0	1	0	1	1	1	0	1	0	0	0	0	2	0	0	0	2	0	0	2	0	2	2	0	2	2	1	1	1	0	0	0	2	0	0	0	2	0	0	0	1	1
760	0	2	0	0	0	1	1	0	2	0	0	2	1	0	1	0	0	0	0	2	0	0	1	1	1	1	2	0	2	2	1	1	1	2	0	2	1	0	1	1	1	0	1	2	0	0	0	0	2
761	1	2	0	0	0	0	1	0	1	0	0	0	0	0	0	0	0	0	0	2	0	0	0	2	0	0	1	0	2	2	0	2	1	0	1	1	1	0	2	0	0	0	1	2	2	1	0	0	2
762	0	1	1	0	1	2	1	0	1	0	1	1	1	0	1	0	0	1	0	0	0	0	0	2	0	0	1	1	2	1	1	2	2	1	0	2	2	0	1	1	0	0	0	1	0	0	1	2	0
763	0	1	1	0	0	1	2	0	0	0	2	0	0	0	0	0	0	2	0	0	0	0	0	2	0	0	2	0	1	0	0	0	0	1	2	2	2	0	2	1	1	0	1	2	1	1	0	0	2
764	1	2	0	0	0	1	0	0	2	0	0	0	0	0	0	0	0	1	0	1	0	1	0	2	0	0	1	1	2	1	2	2	1	0	1	1	2	0	0	2	1	0	0	1	0	0	0	1	1
765	1	2	0	0	0	0	2	1	1	1	1	0	1	0	1	1	0	1	1	1	0	0	0	2	0	1	1	0	2	1	0	0	1	0	1	2	1	1	1	0	0	0	0	0	0	0	0	1	2
766	0	0	2	0	1	2	1	0	1	0	1	0	0	0	0	0	0	0	1	1	1	0	0	2	0	1	1	1	2	1	0	0	1	1	1	2	0	0	0	2	0	0	0	2	1	1	0	1	1
767	1	2	1	0	0	2	2	1	1	0	1	1	2	0	2	0	0	0	0	2	0	0	0	2	0	0	1	0	2	1	0	1	1	1	1	2	2	0	1	0	0	0	1	2	0	1	0	2	0
768	0	2	0	0	0	0	1	0	1	0	1	0	0	0	0	0	0	0	1	1	1	0	1	1	1	1	1	0	2	1	1	0	0	2	0	2	1	0	0	2	0	0	1	2	1	0	0	2	0
769	0	1	1	0	1	2	1	1	1	1	0	0	0	0	0	0	1	1	0	2	0	0	1	1	0	0	1	0	2	0	0	1	2	1	2	1	0	0	0	2	0	0	1	1	0	1	0	2	1
770	1	1	0	0	0	1	0	0	2	0	0	0	1	0	1	0	0	1	1	1	0	0	0	2	0	0	2	0	2	2	0	1	2	0	1	2	1	0	0	2	0	1	1	2	0	1	0	2	0
771	1	1	1	0	0	2	0	0	2	0	0	1	2	0	1	0	0	1	0	1	0	0	0	2	0	0	1	0	1	1	1	2	1	1	0	2	2	0	0	0	0	0	0	1	1	1	1	1	1
772	1	0	2	0	2	2	1	1	2	0	0	1	1	0	1	0	0	0	0	2	0	0	1	1	0	0	1	0	2	1	0	2	2	0	2	1	2	0	1	1	0	0	1	2	1	0	0	0	1
773	0	0	2	0	1	2	1	0	1	0	0	0	0	0	0	0	0	2	2	0	1	0	0	2	0	0	1	0	2	1	0	2	1	1	2	2	1	0	2	0	0	0	1	1	1	1	0	0	2
774	0	2	1	0	0	1	0	0	2	0	0	1	2	0	1	0	0	0	0	2	0	0	0	2	0	1	2	1	2	2	0	2	2	0	1	1	2	0	2	0	0	1	1	2	2	0	0	1	1
775	0	1	1	0	0	1	2	0	0	0	0	0	0	0	0	0	0	0	0	2	0	0	0	2	0	1	1	0	2	1	1	1	2	1	1	2	1	0	0	1	0	0	0	2	1	1	0	2	0
776	1	0	2	0	0	1	2	0	0	0	2	0	0	0	0	0	0	1	2	0	2	0	0	2	0	1	2	1	2	2	0	1	2	1	2	1	0	0	1	1	0	0	1	1	1	0	0	0	2
777	0	2	0	0	0	0	1	0	2	0	0	0	1	0	0	0	0	0	0	1	0	0	0	2	0	0	1	0	2	2	1	2	2	0	2	0	2	0	1	1	0	1	1	2	0	1	0	1	1
778	0	2	0	0	0	0	0	0	2	0	0	0	0	0	0	0	0	1	1	1	0	0	0	2	0	0	1	1	2	1	0	1	1	0	2	1	1	0	1	1	0	0	0	2	2	1	0	1	1
779	0	0	2	0	1	2	1	0	1	0	0	1	2	0	1	0	0	2	1	0	0	0	0	2	0	0	1	0	2	1	1	0	1	1	1	2	1	0	2	0	1	0	0	2	0	1	0	2	1
780	0	1	1	0	0	1	2	1	2	0	0	0	1	0	0	0	0	1	1	1	1	0	0	2	0	0	2	0	2	2	0	1	0	1	1	1	2	0	2	0	1	0	1	2	1	0	0	0	2
781	1	1	2	0	0	1	1	0	1	0	1	0	1	0	0	0	0	1	1	0	0	0	1	1	1	1	2	0	2	2	1	1	2	1	2	2	2	0	1	1	0	0	0	1	0	0	0	1	1
782	0	1	1	0	1	2	1	0	1	0	1	0	0	0	0	0	0	0	0	2	0	0	0	2	0	0	0	0	2	0	0	1	2	1	0	2	2	0	2	0	0	0	0	1	0	1	0	1	1
783	1	2	1	0	0	0	2	1	1	0	0	0	0	0	0	0	0	0	1	1	1	0	0	2	0	0	1	1	2	1	0	0	0	1	2	2	1	0	0	1	0	0	0	1	1	1	0	0	2
784	0	1	2	0	0	2	0	0	2	0	0	0	1	0	0	0	0	0	0	1	0	0	0	2	0	0	2	0	2	2	0	1	1	2	1	1	2	0	1	0	0	0	0	0	1	0	0	1	0
785	0	2	1	0	0	1	1	0	1	1	1	1	1	0	1	0	0	1	0	1	0	0	0	2	0	1	1	0	2	2	0	1	0	2	0	2	1	0	0	2	0	0	1	2	0	1	0	1	1
786	1	1	2	0	1	2	1	1	2	0	0	0	0	0	0	0	0	2	1	1	1	0	0	2	0	0	2	0	2	2	0	1	1	0	2	1	2	0	0	1	0	0	2	2	1	1	0	1	1
787	0	0	2	0	0	1	2	0	1	0	0	0	2	0	1	0	0	1	1	1	0	0	2	0	0	1	1	2	1	0	1	1	1	0	2	1	1	1	0	0	0	0	1	2	2	0	0	2	0
788	1	1	1	1	1	2	1	1	2	0	0	0	0	0	0	0	0	0	0	2	1	0	1	1	1	2	2	0	2	2	0	0	0	0	1	1	0	0	0	1	0	0	0	1	0	0	0	2	1
789	1	2	0	0	0	0	2	1	1	0	0	0	1	0	0	0	0	0	0	2	0	0	0	2	0	0	0	1	1	0	1	2	2	0	1	1	2	1	0	0	0	0	0	2	0	1	0	2	0
790	0	0	2	0	0	2	1	0	1	0	0	1	1	0	1	0	1	2	1	0	1	0	0	2	0	0	1	0	1	1	0	1	0	1	1	1	0	0	0	2	0	0	0	1	0	1	0	1	1
791	0	1	1	0	1	1	0	0	2	0	0	0	2	0	2	1	0	0	0	1	0	0	1	1	1	1	2	1	2	2	0	1	0	2	0	2	2	0	2	0	1	2	2	2	0	1	0	1	1
792	0	0	2	0	0	1	1	1	2	0	0	0	0	0	0	0	0	0	0	1	0	0	0	2	0	0	2	1	2	2	0	1	1	1	1	2	1	0	0	1	0	0	0	2	0	0	0	1	1
793	1	2	0	0	0	0	2	1	1	0	0	0	0	0	0	0	0	0	0	2	0	0	0	2	0	0	2	0	2	2	0	1	0	1	1	1	0	0	0	2	0	1	1	1	1	1	0	2	0
794	1	1	1	0	0	1	2	0	1	0	0	0	0	0	0	0	0	0	0	2	0	0	0	2	0	0	1	0	2	2	0	1	0	2	0	2	1	0	0	2	0	0	0	1	0	1	0	0	2
795	0	2	0	0	0	1	1	0	1	0	0	0	0	0	0	0	1	2	0	1	0	0	0	2	0	0	1	0	2	0	0	1	1	2	0	2	1	0	1	1	1	0	0	1	0	0	0	1	1
796	1	1	1	1	0	1	0	0	2	0	0	1	1	0	1	0	0	0	0	2	0	0	0	2	0	0	1	0	2	1	0	1	1	1	1	1	2	0	1	2	1	0	1	2	1	0	0	1	0
797	1	2	0	0	0	0	1	0	1	0	1	0	0	0	0	0	0	1	0	1	0	0	0	2	0	0	1	1	1	1	0	1	1	1	1	0	1	0	2	0	0	0	0	1	1	1	0	2	0
798	0	0	2	0	1	2	1	0	2	0	0	0	0	0	0	0	0	1	1	1	1	0	1	1	1	1	1	1	2	1	1	1	1	0	0	2	1	0	0	2	0	0	0	2	0	1	0	2	0
799	0	1	1	0	0	1	1	0	1	0	0	1	2	0	2	0	0	2	0	1	0	0	1	1	0	1	2	0	2	2	0	1	1	2	0	2	2	0	0	2	0	0	0	0	0	0	0	2	0
800	1	1	1	0	1	1	1	0	0	1	2	1	1	0	1	0	0	2	2	0	0	0	1	1	1	1	0	0	1	0	0	2	2	0	2	0	2	0	1	0	0	0	0	2	0	0	0	1	1
801	1	2	0	0	0	0	1	1	2	0	0	1	1	0	1	0	0	0	0	2	0	0	2	0	0	0	0	0	2	0	0	0	0	2	0	2	1	0	0	1	0	0	0	1	1	1	0	1	1
802	1	2	0	0	0	0	2	1	2	0	0	0	1	0	1	1	0	0	0	2	0	0	0	2	0	0	0	2	1	1	1	1	1	0	0	2	0	0	0	2	0	0	0	2	0	1	0	2	0
803	0	2	0	0	0	0	0	0	2	0	0	1	1	0	1	0	0	1	1	1	1	0	0	2	0	0	1	0	1	1	0	2	2	1	1	1	0	0	1	1	0	0	0	1	0	0	0	2	0
804	1	1	2	0	0	1	0	0	2	0	0	0	0	0	0	0	0	2	1	0	1	0	0	2	0	0	1	0	2	1	1	1	1	2	0	2	2	1	0	0	0	0	1	2	0	1	0	1	1
805	1	1	2	0	1	1	1	0	2	0	0	0	1	0	0	0	0	0	0	1	0	0	1	1	1	1	1	0	2	2	0	1	2	2	0	2	0	0	0	1	0	1	1	2	0	0	0	1	1
806	1	1	1	0	0	0	1	0	2	0	0	0	1	0	0	0	0	0	0	2	0	0	1	1	0	0	1	1	1	1	0	2	2	0	1	2	2	0	1	1	0	0	0	1	0	0	0	2	0
807	1	1	1	0	0	1	1	1	1	1	0	1	1	0	1	0	0	1	0	1	0	0	0	2	0	0	2	1	2	1	2	0	0	1	0	2	1	0	2	0	0	0	0	1	0	0	0	2	0
808	0	1	1	0	0	1	2	0	1	0	1	0	0	0	0	0	0	0	0	2	0	0	1	1	1	0	1	1	1	1	1	1	2	1	2	2	2	0	0	1	0	1	1	2	1	0	0	1	1
809	0	2	0	0	0	1	1	0	1	0	1	0	1	0	0	0	0	1	0	1	0	0	0	2	0	0	2	0	2	2	0	0	0	2	0	2	0	0	0	1	0	0	0	0	0	1	0	1	1
810	1	2	1	0	0	1	0	0	2	0	1	1	2	0	2	1	0	1	0	1	0	0	0	2	0	1	1	0	2	0	0	1	0	1	1	1	0	0	0	1	0	0	1	1	1	2	0	1	1
811	1	2	1	0	0	1	0	0	2	0	0	1	2	0	2	1	0	0	0	2	0	0	0	2	0	0	0	1	1	1	0	0	0	2	0	2	2	0	2	1	1	0	1	1	1	1	0	0	2
812	1	0	2	0	2	2	2	0	1	0	1	0	0	0	0	0	0	1	0	2	0	0	0	2	0	1	2	1	2	2	0	1	1	1	0	2	1	0	0	2	0	0	1	2	1	0	0	1	1
813	0	1	2	0	0	2	1	0	1	0	0	0	0	0	0	0	0	1	0	1	0	0	0	2	0	0	1	0	2	2	1	1	1	2	0	2	2	0	1	0	0	0	1	1	1	1	0	1	1
814	1	0	2	0	0	2	1	1	2	0	0	1	1	0	1	0	0	1	1	1	0	0	0	2	0	0	1	2	1	0	1	1	1	1	0	2	1	0	0	2	0	0	1	2	0	0	0	2	0
815	1	1	0	0	0	0	0	0	2	0	0	0	0	0	0	0	0	0	0	2	0	0	1	1	1	1	1	0	2	1	0	1	1	2	0	2	1	0	0	2	0	0	1	1	1	0	0	0	1
816	1	1	1	0	0	0	0	0	2	0	0	0	0	0	0	0	0	1	1	1	0	0	1	1	0	1	1	1	0	0	0	2	1	0	1	1	1	0	1	1	0	0	0	1	0	1	0	2	0
817	1	2	0	0	0	0	2	0	1	0	1	1	1	0	2	0	0	1	2	0	1	0	0	2	0	0	0	1	1	0	0	1	1	2	0	2	2	0	1	1	0	0	0	2	0	2	0	1	0
818	1	2	1	0	0	2	2	1	1	0	1	2	2	0	2	0	1	1	0	2	0	0	0	2	0	0	1	0	2	1	1	1	1	0	1	2	0	0	0	1	0	0	0	2	1	0	0	2	0
819	1	0	2	0	1	1	0	0	2	0	0	1	1	0	1	0	0	0	1	1	1	0	1	1	0	0	0	1	1	0	0	1	0	2	0	2	2	0	2	0	0	0	2	2	2	0	0	1	1
820	0	0	2	0	0	1	1	1	2	0	0	0	0	0	0	0	0	2	2	0	0	0	2	0	0	0	1	0	1	1	1	1	1	2	0	2	1	0	0	2	0	0	0	0	2	0	0	1	1
821	1	1	1	0	1	1	1	1	2	0	0	1	1	0	1	0	0	0	0	2	1	0	0	2	0	0	2	1	2	1	1	1	1	0	2	0	1	1	1	0	0	0	0	1	0	1	0	2	0
822	0	2	0	0	0	0	1	0	1	0	1	0	1	0	1	1	0	1	1	1	0	0	1	1	1	1	1	0	1	1	0	2	2	1	2	1	1	2	0	1	1	0	1	2	1	1	0	0	0
823	1	1	2	0	0	1	2	0	1	0	1	0	1	0	1	1	0	1	1	1	0	0	1	1	0	0	2	1	2	0	1	1	2	1	0	2	1	1	0	1	0	1	1	2	1	0	1	1	0
824	0	2	0	0	0	1	1	0	1	0	0	1	0	0	0	0	0	1	1	1	1	0	0	2	0	0	1	0	2	1	0	2	2	0	1	1	1	0	1	1	0	0	0	2	0	2	0	1	1
825	1	2	1	0	0	2	1	1	2	0	0	0	0	0	0	0	0	1	1	1	0	0	0	2	0	0	2	0	2	2	0	1	1	1	2	1	2	0	0	0	0	0	0	2	1	0	0	0	1
826	1	1	0	0	0	1	1	1	2	0	0	0	0	0	0	0	0	0	0	1	0	0	1	1	0	1	0	1	2	0	1	2	2	1	0	2	1	0	0	1	0	0	1	2	0	0	0	1	1
827	0	1	2	0	0	2	1	1	2	0	0	0	0	0	0	0	0	1	0	1	0	0	0	2	0	1	1	0	2	1	0	1	0	2	1	2	2	0	2	0	0	0	1	2	0	0	0	1	1
828	0	1	2	0	0	2	1	0	1	0	1	1	2	0	1	0	1	2	2	0	1	0	0	2	0	0	2	0	2	2	0	1	1	1	1	1	0	0	1	1	0	0	1	2	1	0	0	2	1
829	0	2	1	0	0	1	2	0	1	0	1	1	1	0	1	0	0	1	1	1	1	0	0	2	0	1	2	1	2	2	0	1	1	2	1	2	2	0	2	0	0	0	0	2	0	1	0	0	2
830	1	0	2	0	0	1	1	1	2	0	0	0	1	0	0	0	0	0	0	2	1	0	0	2	0	1	1	1	2	1	1	2	1	0	1	1	1	0	0	2	0	0	1	2	0	1	0	2	1
831	1	1	1	0	0	1	1	0	1	0	1	1	2	1	1	1	0	1	2	0	1	0	0	2	0	1	1	0	1	1	1	1	2	1	0	2	2	0	2	1	1	0	0	0	0	1	0	1	1
832	1	2	2	0	1	1	0	0	2	0	0	0	0	0	0	0	0	0	0	2	0	0	1	1	0	0	2	0	2	2	0	1	1	0	2	0	1	0	0	1	0	1	1	2	1	1	0	0	1
833	1	2	0	0	0	0	1	0	2	0	0	1	2	0	2	1	0	0	1	1	1	0	1	1	1	1	2	1	2	2	0	2	1	1	1	1	0	0	0	2	0	0	1	1	0	0	0	2	0
834	1	1	1	0	0	2	1	0	1	0	1	0	0	0	0	0	0	1	1	1	0	0	1	1	0	0	0	1	2	0	1	1	1	1	0	2	1	0	2	0	0	0	1	1	1	0	0	1	1
835	1	1	2	0	0	1	2	0	1	0	0	1	1	0	1	0	0	0	0	2	0	0	0	2	0	0	2	0	2	2	0	1	1	2	0	2	1	0	1	1	0	1	1	2	2	0	0	2	0
836	0	1	1	0	0	1	1	0	2	0	0	0	0	0	0	0	1	2	0	1	0	0	1	1	1	1	1	2	2	2	0	2	2	1	2	1	2	0	1	0	0	0	0	1	1	0	0	1	0
837	1	0	2	0	1	2	1	0	1	0	0	1	2	0	1	0	0	2	0	1	0	0	0	2	0	0	2	0	2	2	0	2	1	2	0	2	0	0	0	1	0	0	0	1	0	1	0	2	1
838	1	0	2	0	0	2	0	0	1	0	0	0	1	0	1	0	0	0	0	2	0	0	0	2	0	0	0	1	1	1	0	1	2	0	1	2	0	0	0	2	0	0	0	2	0	2	0	2	0
839	0	1	1	0	1	2	2	0	0	0	2	1	2	0	1	0	0	0	0	2	0	0	1	1	0	0	1	0	2	2	0	0	0	2	0	1	2	1	1	0	0	0	1	2	1	0	0	1	1
840	1	2	0	0	0	1	1	1	2	0	0	1	1	0	1	0	0	1	1	1	1	0	0	2	0	0	2	0	1	1	1	1	0	1	1	1	1	0	1	1	1	0	0	2	0	1	0	2	0
841	1	0	2	0	0	1	1	0	1	0	1	1	1	0	1	0	0	0	1	1	1	0	1	1	0	1	2	1	2	2	0	1	1	0	2	0	1	0	0	2	0	0	2	2	2	1	0	0	2
842	0	1	1	0	0	1	1	1	2	0	0	0	0	0	0	0	0	2	1	0	1	0	1	1	1	1	0	0	2	0	0	0	0	2	0	2	2	0	2	0	1	0	1	2	1	1	0	2	1
843	0	1	1	0	0	2	2	1	1	0	0	0	0	0	0	0	0	1	1	1	0	0	0	2	0	0	2	0	2	1	1	1	1	2	1	2	0	0	0	2	0	0	0	1	0	0	0	2	0
844	1	2	0	0	0	1	2	0	1	0	0	0	0	0	0	0	0	1	0	1	0	1	0	2	0	0	1	1	2	1	0	1	1	2	0	2	2	0	2	0	1	0	1	1	1	1	0	1	1
845	1	1	2	0	0	0	0	0	1	0	1	0	0	0	0	0	0	0	0	2	0	0	0	2	0	0	0	2	1	1	1	1	1	0	0	1	0	0	0	1	0	0	1	2	1	1	0	2	1
846	1	2	1	0	0	1	1	0	2	0	0	0	0	0	0	0	0	0	0	2	0	0	0	2	0	0	1	1	2	1	0	1	0	2	0	2	0	0	0	1	0	0	0	2	0	1	0	1	1
847	0	2	0	0	0	0	0	0	2	0	0	0	0	0	0	0	0	0	0	2	0	0	1	1	0	0	0	1	1	0	1	2	2	0	1	1	1	0	1	1	0	0	0	1	0	1	0	1	1
848	0	2	0	0	0	0	2	0	1	0	0	0	1	0	0	0	0	1	0	2	0	0	1	1	0	0	1	0	2	1	1	2	2	0	1	2	1	0	0	0	0	0	0	1	0	1	0	1	1
849	0	1	1	0	0	1	1	0	1	1	2	1	1	0	1	0	0	0	0	2	0	0	0	2	0	0	1	0	2	1	0	2	1	2	0	2	1	0	0	1	0	0	0	2	1	1	0	2	0
850	0	2	0	0	0	1	1	1	2	0	0	0	2	0	1	0	0	2	1	0	1	0	0	2	0	0	1	0	1	1	1	1	1	1	0	2	1	0	0	2	0	1	1	2	1	0	0	1	1
851	0	1	1	0	1	1	1	0	1	0	1	0	0	0	0	0	0	1	0	1	0	0	0	2	0	0	1	1	2	1	1	1	0	1	1	1	0	0	0	2	0	0	0	1	0	1	0	1	1
852	0	1	1	0	0	1	2	0	1	1	0	0	0	0	0	0	0	1	1	1	1	0	1	1	1	1	1	1	2	1	0	1	1	0	1	1	1	1	0	1	0	0	0	2	1	1	0	2	0
853	1	1	1	0	1	2	2	0	0	0	1	0	0	0	0	0	0	0	1	1	1	0	1	1	1	0	1	1	2	2	0	1	2	0	1	2	1	0	0	1	0	0	0	1	0	0	0	0	2
854	1	1	1	0	0	1	1	0	1	0	1	0	1	0	0	0	0	0	2	0	1	0	1	1	0	0	2	0	2	2	0	0	0	2	0	2	2	0	1	1	0	1	1	2	1	0	0	1	1
855	0	0	1	0	0	0	2	0	1	0	1	0	0	0	0	0	0	2	0	1	0	0	0	2	0	0	1	0	2	1	0	0	0	1	1	2	1	0	1	1	0	0	0	1	1	1	0	2	0
856	0	1	2	0	0	2	1	0	1	0	0	1	1	0	1	0	0	1	1	1	1	0	2	0	0	0	2	0	2	0	0	2	2	0	1	2	0	0	0	2	0	0	0	1	0	0	0	0	2
857	1	1	1	0	0	1	2	0	1	0	0	1	2	0	2	1	0	1	1	1	1	0	1	1	0	0	1	2	2	2	0	2	1	2	0	2	1	1	0	1	0	0	0	1	0	0	0	1	1
858	1	1	2	0	0	0	0	0	2	0	0	0	1	0	1	1	0	0	0	1	0	0	0	2	0	0	2	0	2	2	0	0	0	2	0	1	1	0	0	2	1	0	1	2	1	1	0	2	0
859	1	1	2	0	1	2	1	1	1	1	0	0	0	0	0	0	0	0	0	2	0	0	1	1	1	1	2	0	2	1	0	2	1	0	1	1	0	0	1	1	0	0	0	2	0	0	0	2	0
860	1	1	2	0	0	1	0	0	2	0	0	0	0	0	0	0	0	2	2	0	1	1	0	2	0	0	0	0	1	0	0	1	1	0	0	1	0	0	1	2	1	1	1	1	0	2	0	2	1
861	0	0	2	0	0	1	0	0	2	0	0	1	2	0	1	0	0	1	1	1	1	0	0	2	0	0	1	0	2	1	0	2	1	0	1	1	1	0	1	1	0	1	1	1	0	1	0	0	2
862	0	2	0	0	0	1	0	0	2	0	0	0	2	0	2	1	0	2	0	0	0	1	0	2	0	0	2	0	2	2	1	1	1	2	0	2	2	0	2	0	0	1	1	2	1	0	0	1	1
863	0	1	1	0	0	1	0	0	2	0	0	1	1	0	1	0	0	1	0	1	0	0	0	2	0	0	2	0	2	2	2	2	1	2	0	2	1	0	0	2	0	0	0	1	0	0	0	1	1
864	1	1	2	0	0	2	2	1	1	0	0	0	1	0	1	0	0	1	1	1	0	0	0	2	0	0	2	0	2	2	0	1	1	0	1	2	1	0	0	2	0	0	0	2	1	1	0	2	1
865	0	0	2	0	1	2	1	0	0	0	1	1	2	0	2	1	0	1	1	1	0	0	0	2	0	0	2	0	2	2	2	0	1	1	0	2	0	0	0	1	0	0	0	0	1	0	0	2	0
866	0	2	1	0	0	1	2	0	0	1	1	0	0	0	0	0	0	0	0	1	0	0	0	2	0	0	1	0	2	0	0	0	0	2	0	2	1	0	1	1	0	0	1	1	1	1	0	2	0
867	1	1	2	0	0	2	1	0	2	0	0	1	1	0	1	0	0	1	2	0	2	0	0	2	0	0	0	0	2	0	0	1	0	2	2	1	0	0	0	2	0	0	0	1	0	1	0	2	2
868	1	2	0	0	0	0	1	1	2	0	0	0	0	0	0	0	0	0	1	1	1	0	0	2	0	0	0	1	1	0	1	1	1	1	1	2	1	1	1	0	0	0	0	0	1	0	0	2	0
869	0	2	0	0	0	0	1	0	2	0	0	1	2	0	1	0	0	0	0	2	0	0	0	2	0	0	0	0	1	1	0	1	0	2	0	2	2	0	2	0	1	0	0	0	1	0	0	1	2
870	1	2	0	0	0	0	2	0	1	0	1	1	1	0	1	0	0	1	1	0	0	0	1	1	1	1	1	0	2	1	1	1	1	0	0	1	1	0	1	1	0	0	0	2	0	1	0	2	0
871	0	2	0	0	0	1	2	0	1	0	1	0	1	0	0	0	0	0	0	2	1	0	0	2	0	0	2	0	2	2	0	1	1	1	1	1	1	0	0	2	0	0	1	1	1	1	0	2	0
872	1	0	1	0	0	1	1	0	2	0	0	1	1	0	0	0	0	0	0	2	0	0	0	2	0	0	2	0	2	1	1	2	1	1	1	1	2	0	0	1	0	0	0	1	0	1	0	2	1
873	1	2	1	0	0	1	2	0	1	0	0	0	1	0	0	0	0	1	1	1	0	0	1	1	1	2	2	0	2	1	0	1	1	1	0	2	1	1	0	1	0	0	2	2	1	1	0	2	0
874	0	0	2	0	0	1	1	0	1	0	0	0	0	0	0	0	0	0	0	2	0	0	0	2	0	0	2	0	2	2	1	2	1	0	1	1	2	0	1	0	0	0	0	2	1	0	0	2	0
875	1	0	2	0	0	1	1	0	1	0	0	0	0	0	0	0	0	1	1	1	0	1	0	2	0	0	2	0	2	2	1	1	1	2	0	2	2	0	1	0	0	1	1	2	0	0	0	1	1
876	1	1	1	0	0	2	1	0	1	0	1	0	1	0	0	0	0	2	2	0	0	0	0	2	0	0	1	1	2	1	0	2	1	1	1	2	2	0	1	0	0	0	0	2	0	0	0	2	1
877	1	1	0	0	0	1	1	0	2	0	0	1	1	0	1	0	0	1	1	1	1	0	0	2	0	0	2	0	2	2	2	1	1	2	0	2	2	0	1	1	0	0	0	2	0	0	0	1	1
878	1	1	1	0	0	1	1	0	0	0	0	0	1	0	1	0	0	1	0	0	0	1	0	2	0	0	1	1	2	1	2	2	2	2	0	2	2	0	1	0	0	0	1	2	1	1	0	2	0
879	1	2	0	0	0	0	2	0	1	0	0	0	0	0	0	0	0	1	1	1	1	1	0	2	0	1	0	2	1	0	0	1	2	1	1	2	1	0	1	1	0	0	0	0	0	0	0	2	0
880	1	2	0	0	1	1	0	0	2	0	0	0	0	0	0	0	0	1	1	1	1	0	0	2	0	0	1	0	2	1	1	1	1	2	0	2	2	0	1	2	1	0	0	1	0	0	0	2	0
881	1	1	1	0	0	1	1	0	1	0	0	0	1	0	1	1	0	0	0	2	0	0	1	1	0	0	1	1	2	1	2	1	1	2	0	2	2	1	0	0	0	0	0	2	0	0	0	1	1
882	1	1	1	0	0	0	2	0	0	0	1	0	1	0	0	0	0	1	1	1	1	0	0	2	0	0	1	0	2	2	0	2	2	1	0	2	1	0	0	2	0	1	1	2	2	0	0	2	0
883	0	1	2	0	0	1	1	0	1	0	1	0	0	0	0	0	0	0	1	1	0	0	0	2	0	1	1	1	1	1	1	1	0	2	1	2	0	0	0	1	0	0	0	1	0	1	0	1	1
884	0	1	2	0	0	1	0	0	2	0	0	0	0	0	0	0	0	0	0	2	0	0	0	2	0	0	2	1	2	2	0	2	1	0	1	1	2	0	1	1	0	2	2	2	1	0	0	0	2
885	1	1	2	0	0	2	2	1	1	0	1	0	0	0	0	0	0	1	1	0	1	0	1	1	0	0	2	0	2	2	1	0	0	2	0	2	2	0	2	0	0	0	0	2	1	1	0	2	1
886	1	1	2	0	0	2	1	0	1	0	0	1	2	0	1	0	0	1	1	1	1	0	0	2	0	0	1	1	1	1	0	1	1	2	0	2	2	0	1	0	0	0	1	2	2	1	0	2	0
887	1	2	0	0	0	0	2	1	1	0	0	0	1	0	1	1	0	1	1	1	1	0	0	2	0	1	1	0	2	2	0	2	1	1	2	2	0	0	0	1	0	0	1	1	1	0	0	1	1
888	1	1	1	0	1	2	2	0	0	0	0	1	1	0	1	0	0	2	0	1	0	0	0	2	0	0	2	0	2	2	0	2	2	0	2	0	2	0	1	0	0	0	0	0	0	1	0	0	2
889	1	0	2	0	0	1	1	0	0	1	1	1	1	0	0	0	0	1	1	1	1	0	0	2	0	0	1	0	2	2	0	0	0	1	1	1	2	0	2	0	1	0	1	1	0	0	0	1	1
890	1	1	2	0	0	0	1	1	2	0	0	0	2	0	1	1	0	1	0	1	0	1	0	2	0	0	2	0	2	2	0	0	0	2	0	2	1	0	0	2	0	0	1	1	1	0	0	2	0
891	1	1	1	0	0	1	2	0	1	0	1	0	1	0	0	0	0	1	1	1	1	0	1	1	1	1	0	2	1	1	1	1	1	1	1	1	1	0	0	2	0	0	2	2	2	0	0	2	1
892	0	1	1	0	1	1	0	0	2	0	0	0	0	0	0	0	0	1	1	1	0	0	0	2	0	1	2	0	2	2	0	1	1	1	1	2	1	0	1	2	1	1	1	1	0	1	0	0	2
893	0	1	1	0	0	1	1	1	2	0	0	2	2	0	2	0	1	1	0	2	0	0	0	2	0	0	2	0	2	2	0	0	0	2	0	2	2	0	1	0	0	0	0	1	0	1	0	2	1
894	0	2	1	0	0	0	1	1	2	0	0	0	0	0	0	0	0	0	0	2	0	0	0	2	0	0	2	0	2	1	0	1	1	1	0	2	2	0	1	1	1	1	1	2	1	0	0	0	2
895	1	0	2	0	0	1	1	0	1	0	0	1	2	0	1	0	0	1	1	1	1	0	0	2	0	0	1	0	2	2	1	1	0	2	0	2	2	0	1	0	0	0	2	2	2	1	0	0	2
896	1	2	0	0	0	0	1	0	1	0	1	0	0	0	0	0	0	2	0	1	0	0	0	2	0	0	1	0	2	1	0	0	0	2	0	2	1	1	1	0	0	0	1	2	1	0	0	2	0
897	0	1	1	0	0	1	2	1	1	0	1	1	1	0	1	0	0	0	1	1	1	1	0	2	0	0	1	0	2	1	0	1	1	0	2	0	1	0	0	2	0	1	1	2	2	1	0	2	0
898	0	1	2	0	0	2	0	0	2	0	0	0	1	0	0	0	0	1	1	1	0	1	0	2	0	0	1	1	2	1	1	1	1	1	0	2	1	0	0	1	0	0	1	2	1	2	0	0	2
899	0	1	1	0	1	2	0	0	1	0	1	1	2	0	1	0	0	0	0	2	0	0	0	2	0	0	1	1	2	1	0	0	0	1	1	1	2	0	2	1	1	1	1	1	2	0	0	2	1
900	0	1	1	0	0	0	1	1	2	0	0	1	1	0	0	0	0	1	0	1	0	0	1	1	1	1	1	1	0	0	0	1	1	2	0	2	1	1	0	1	1	0	2	2	2	1	0	1	0
901	1	0	2	0	1	2	1	1	2	0	0	0	0	0	0	0	0	0	0	1	0	0	0	2	0	0	1	1	1	1	1	2	1	1	0	2	0	0	0	2	0	0	1	2	0	0	0	2	0
902	1	1	2	0	0	2	1	0	2	1	0	0	1	0	0	0	0	0	0	2	0	0	0	2	0	0	1	1	2	1	0	2	2	0	1	2	2	0	0	0	0	0	0	0	1	1	0	0	2
903	1	0	2	0	1	2	1	0	1	0	0	1	1	0	1	0	0	1	1	1	0	1	0	2	0	0	1	0	1	1	1	2	1	2	1	1	2	0	1	1	0	0	1	2	1	1	0	0	1
904	0	0	2	0	1	2	2	0	1	0	0	0	1	0	1	0	0	1	0	1	0	0	1	1	1	1	2	1	2	1	2	1	0	1	1	1	1	0	2	0	0	0	0	1	2	1	0	1	1
905	1	2	0	0	0	0	2	0	1	0	1	0	0	0	0	0	0	0	0	2	0	2	0	2	0	0	2	0	2	2	1	0	0	2	0	1	0	0	0	2	0	1	1	2	1	0	0	0	2
906	1	0	2	0	1	2	2	0	1	0	0	0	0	0	0	0	0	1	1	1	1	0	0	2	0	0	2	0	2	0	0	1	1	2	0	2	0	0	0	1	0	2	2	2	0	0	0	1	1
907	1	2	0	0	0	0	2	0	1	0	0	0	0	0	0	0	0	2	0	1	1	0	0	2	0	0	2	1	2	2	0	2	2	0	2	0	2	0	2	0	1	0	1	2	0	1	0	2	1
908	1	1	1	0	0	1	2	0	0	0	0	0	2	0	1	0	0	1	1	1	1	0	1	1	0	0	1	0	1	1	0	1	1	1	1	1	1	1	0	1	0	0	1	2	2	1	0	1	1
909	0	1	2	0	0	2	1	0	2	1	0	0	1	0	0	0	0	1	1	1	0	0	1	1	1	1	2	1	2	2	0	0	0	2	0	2	1	1	0	0	0	0	1	2	0	0	0	0	2
910	0	0	2	0	0	1	1	0	1	0	0	0	0	0	0	0	0	2	1	0	0	0	1	1	0	1	2	0	2	1	0	1	1	1	0	2	0	0	0	1	0	0	1	2	1	0	0	0	2
911	1	0	2	0	0	1	1	0	2	0	0	0	0	0	0	0	0	2	0	1	0	0	0	2	0	1	2	0	2	2	0	1	1	1	1	1	1	0	0	2	0	0	1	2	2	0	0	2	1
912	1	1	1	0	0	2	1	0	2	0	0	0	0	0	0	0	0	0	0	2	0	0	0	2	0	0	1	0	2	1	0	0	0	2	0	2	1	0	1	1	1	1	2	2	1	0	0	0	1
913	0	1	1	0	0	2	0	0	2	0	0	0	0	0	0	0	0	1	0	1	0	1	1	1	0	0	1	0	1	1	0	1	1	2	0	2	2	0	1	1	1	0	0	1	0	0	0	1	1
914	0	2	1	0	0	0	1	0	0	1	1	1	1	0	1	0	0	2	1	1	1	0	0	2	0	0	0	0	1	0	0	0	1	1	0	2	1	0	0	2	1	0	0	1	0	1	0	1	2
915	1	2	1	0	0	1	2	0	1	0	1	0	0	0	0	0	0	1	1	1	1	0	0	2	0	0	2	0	2	2	0	0	0	0	1	1	1	0	1	1	0	0	1	2	1	0	0	2	0
916	0	1	1	0	0	0	2	1	1	0	0	0	1	0	1	0	0	2	1	0	0	0	0	2	0	0	1	0	1	1	0	2	1	1	1	1	1	0	1	1	0	0	0	1	1	1	0	1	1
917	1	2	1	0	0	1	2	1	1	0	1	0	1	0	0	0	0	2	0	1	0	0	1	1	0	0	1	1	2	1	1	1	0	2	0	2	2	0	1	0	0	0	1	2	2	2	0	1	1
918	1	2	1	0	0	1	1	1	2	0	0	0	1	0	1	1	0	1	1	0	1	0	1	1	0	0	1	0	1	1	0	2	2	1	1	1	1	0	1	1	0	2	2	2	1	0	0	0	2
919	0	1	1	0	0	1	0	0	2	0	0	0	1	0	0	0	0	0	0	2	0	0	0	2	0	0	2	1	2	0	1	1	1	1	1	1	1	0	0	2	0	1	1	1	1	1	0	0	1
920	1	0	1	0	0	0	2	0	0	0	1	1	1	0	1	0	0	1	1	1	1	0	0	2	0	1	1	1	2	0	1	1	1	2	0	2	1	1	0	1	0	0	0	1	1	1	1	2	0
921	0	2	1	0	0	0	2	1	1	0	1	0	0	0	0	0	0	0	0	2	0	0	0	2	0	1	2	0	2	1	1	0	0	1	1	2	2	1	0	1	0	0	0	2	0	0	0	0	1
922	1	0	2	0	0	1	1	0	1	0	1	0	0	0	0	0	0	1	1	1	1	0	1	1	0	1	2	0	2	2	0	1	1	1	0	2	2	0	0	1	0	1	1	1	2	0	0	2	0
923	1	1	2	0	0	1	1	1	2	0	0	1	2	0	1	0	0	0	0	2	1	0	0	2	0	0	2	0	2	1	1	1	1	0	2	0	2	0	1	0	0	1	1	2	0	0	0	2	1
924	0	1	1	0	0	1	1	0	1	0	1	0	1	0	0	0	1	1	1	1	1	0	1	1	0	1	1	0	2	1	0	2	2	0	2	0	2	0	2	1	1	0	0	0	0	0	0	1	1
925	1	0	2	0	1	2	2	0	1	0	1	0	0	0	0	0	1	1	0	2	0	0	0	2	0	0	1	2	1	0	1	2	1	2	1	1	2	1	1	0	0	0	0	1	0	0	0	0	2
926	1	1	1	0	0	1	0	0	2	0	0	0	1	0	0	0	0	2	2	0	1	0	0	2	0	0	2	1	2	1	2	1	1	2	1	2	2	0	2	0	0	0	1	2	1	1	0	2	0
927	0	1	1	0	0	2	1	0	2	0	0	1	0	0	0	0	0	1	0	1	0	0	1	1	1	2	2	2	2	1	1	0	0	1	0	2	2	0	1	0	0	1	1	2	1	0	0	2	0
928	0	1	1	0	0	1	1	1	2	0	0	1	1	0	1	0	0	0	1	1	1	0	0	2	0	0	1	0	2	1	0	1	1	1	0	2	2	0	2	0	0	0	1	1	1	1	0	1	1
929	0	1	2	0	0	1	1	0	2	0	0	0	1	0	0	0	0	0	0	2	1	0	1	1	0	0	2	0	2	1	1	1	1	2	0	2	2	0	1	2	1	0	2	2	1	1	0	1	1
930	1	0	2	0	2	2	1	0	1	1	1	0	1	0	1	0	0	1	0	1	0	0	0	2	0	0	1	0	2	1	0	2	1	2	0	2	1	0	1	1	0	0	0	2	0	0	0	2	0
931	0	0	2	0	0	1	0	0	2	0	0	0	0	0	0	0	0	2	2	0	2	0	1	1	0	0	1	1	2	1	1	1	0	1	1	1	0	0	0	2	0	0	2	2	1	1	0	2	0
932	0	1	2	0	0	1	0	0	2	0	0	0	0	0	0	0	0	1	1	1	0	0	0	2	0	0	1	1	2	1	0	1	1	1	1	1	0	0	1	0	0	0	0	2	0	1	0	1	1
933	1	0	2	0	1	2	2	1	2	0	0	0	0	0	0	0	0	0	0	2	0	0	0	2	0	0	2	1	2	2	0	2	2	1	1	1	2	0	1	1	0	0	0	0	0	0	0	1	1
934	0	1	2	0	0	2	0	0	2	0	0	0	0	0	0	0	1	2	0	1	0	1	0	2	0	0	1	0	2	2	0	1	1	1	1	1	1	0	1	1	0	2	2	2	1	0	0	2	1
935	0	1	1	0	1	1	1	0	1	0	1	0	1	0	0	0	0	1	0	1	0	0	0	2	0	1	1	0	2	1	0	1	1	0	1	1	2	0	1	1	0	0	0	0	0	1	0	2	0
936	0	1	2	0	0	1	1	0	2	0	0	1	2	0	1	0	0	0	0	2	1	0	0	2	0	0	1	0	2	1	0	1	1	1	1	1	2	0	1	1	0	0	1	1	1	0	0	2	0
937	1	2	1	0	0	0	2	1	1	0	0	0	0	0	0	0	0	0	0	2	0	1	0	2	0	1	1	2	1	0	1	0	0	1	0	2	2	0	1	1	0	0	0	1	1	0	0	0	2
938	1	1	1	0	0	0	1	1	2	0	0	1	1	0	1	0	0	1	1	1	0	0	2	0	0	0	2	0	2	1	0	2	1	0	1	1	1	1	0	1	1	0	0	2	1	2	0	2	1
939	0	1	2	0	0	1	1	0	1	0	0	1	1	0	1	0	0	1	1	1	1	0	1	1	1	1	2	0	1	0	0	1	1	0	1	1	0	0	0	1	0	0	1	2	0	0	0	2	1
940	1	2	1	0	0	0	2	1	1	0	0	1	1	0	1	0	0	1	0	1	0	0	1	1	0	0	2	1	2	1	2	1	1	1	0	2	1	0	0	2	0	1	1	1	2	0	0	0	1
941	1	0	2	0	0	2	1	0	0	0	0	0	0	0	0	0	0	0	0	2	0	0	0	2	0	1	2	0	2	2	1	1	1	1	1	2	2	0	1	1	1	0	0	2	0	1	0	0	2
942	1	2	1	0	0	1	1	0	1	0	0	1	1	0	1	0	0	0	0	2	0	0	0	2	0	0	1	0	2	1	1	0	1	2	1	2	1	1	0	1	0	1	1	2	2	0	0	2	0
943	0	0	2	0	0	1	1	1	2	0	0	1	1	0	1	0	0	2	1	1	0	0	0	2	0	1	1	1	2	1	1	1	1	1	2	1	2	0	0	1	0	0	1	1	1	1	0	0	2
944	0	1	2	0	0	1	2	1	2	0	0	0	0	0	0	0	0	1	1	1	1	0	0	2	0	0	2	0	2	2	0	1	1	2	0	2	2	0	0	1	0	0	0	2	2	1	0	1	1
945	1	1	1	0	0	1	2	0	0	0	0	0	0	0	0	0	0	1	1	1	1	0	0	2	0	0	1	1	1	1	0	1	1	1	1	2	2	0	2	0	0	0	0	2	0	1	0	1	1
946	0	1	1	0	0	1	1	0	2	0	0	0	1	0	0	0	0	1	1	1	1	0	0	2	0	0	1	0	1	1	1	1	1	2	0	2	1	0	1	2	1	1	1	2	1	0	0	2	1
947	1	0	2	0	1	1	2	0	1	0	1	0	0	0	0	0	0	0	0	2	0	1	0	2	0	0	1	1	2	0	1	2	2	1	2	1	0	0	0	1	0	0	0	0	1	0	0	0	2
948	0	2	0	0	0	1	0	0	2	0	0	0	1	0	0	0	0	1	1	1	0	0	0	2	0	0	1	0	2	0	0	2	1	1	0	2	1	0	2	0	0	0	0	1	0	1	0	0	2
949	0	2	0	0	0	1	2	0	1	0	0	0	0	0	0	0	0	1	1	1	1	0	1	1	0	1	2	0	2	2	0	1	1	1	1	1	2	0	2	0	0	0	0	1	0	0	0	2	0
950	0	2	0	0	0	0	1	0	2	0	0	0	2	0	2	1	0	0	0	2	0	0	0	2	0	0	2	0	2	2	0	0	0	2	0	2	0	0	1	2	1	1	1	2	2	0	1	1	1
951	0	1	1	0	1	2	2	0	1	0	0	1	1	0	1	0	0	0	0	2	0	0	0	2	0	0	2	0	2	2	0	1	1	1	1	1	1	0	1	1	0	0	0	2	0	1	0	1	1
952	0	1	1	0	0	0	1	0	1	0	1	0	0	0	0	0	0	0	1	1	1	0	0	2	0	0	1	2	2	1	1	2	1	0	1	1	0	0	0	2	0	0	1	2	0	1	1	1	0
953	0	1	0	0	0	1	2	0	2	0	0	0	0	0	0	0	0	0	0	2	0	0	0	2	0	1	1	1	2	1	0	2	2	0	2	0	1	0	1	1	0	0	0	1	0	1	0	0	1
954	1	1	2	0	0	2	1	1	2	0	0	0	0	0	0	0	0	0	0	2	1	0	0	2	0	0	2	2	2	1	1	2	1	2	0	2	1	0	0	1	0	1	1	2	1	0	0	2	1
955	1	1	1	0	0	2	1	0	1	0	1	0	0	0	0	0	0	1	1	1	1	0	2	0	0	0	2	0	2	1	1	2	2	0	2	1	2	0	1	1	0	0	1	2	1	0	0	2	0
956	1	2	1	0	0	1	2	1	1	0	0	0	0	0	0	0	0	1	0	1	0	0	0	2	0	0	2	0	2	1	0	2	1	0	1	1	2	0	1	0	0	0	0	2	1	1	0	1	1
957	1	2	1	0	0	1	2	0	0	0	2	0	0	0	0	0	0	0	0	2	0	0	0	2	0	0	1	2	2	1	1	1	1	2	0	2	2	0	1	0	0	0	1	1	1	0	0	0	2
958	1	1	2	0	1	2	2	1	1	0	1	1	1	0	1	0	1	2	1	1	0	0	0	2	0	0	1	0	2	1	0	1	1	1	0	2	1	0	0	0	0	0	0	2	0	2	0	0	2
959	1	1	1	0	0	1	0	0	2	0	0	0	0	0	0	0	0	2	0	1	0	0	0	2	0	0	2	0	2	2	2	2	2	1	0	2	2	1	1	0	0	0	0	1	0	0	0	0	2
960	1	1	1	0	0	1	1	0	1	0	1	1	1	0	1	0	0	1	0	1	0	0	0	2	0	1	0	0	2	0	0	1	1	2	0	2	0	0	0	2	0	1	1	1	0	1	0	1	1
961	0	1	2	0	0	0	2	0	0	0	0	0	0	0	0	0	0	1	1	1	1	0	0	2	0	1	2	1	2	1	2	0	0	1	2	2	0	0	0	1	0	0	1	2	0	1	0	1	1
962	1	1	2	0	0	2	0	0	2	0	0	0	0	0	0	0	0	1	1	1	1	0	0	2	0	0	2	1	1	1	0	1	2	1	1	2	0	0	1	1	1	0	0	1	0	1	0	0	2
963	1	1	2	0	0	1	1	0	2	0	0	0	0	0	0	0	0	1	2	0	1	0	0	2	0	0	1	1	2	0	1	0	1	1	1	2	1	0	0	2	0	0	0	0	2	2	0	1	1
964	0	1	1	0	0	1	2	0	0	0	0	0	1	0	0	0	1	1	0	2	1	1	0	2	0	0	2	0	2	2	1	1	1	2	0	2	0	0	0	1	0	0	0	2	0	1	0	1	2
965	1	1	1	0	1	1	2	1	2	0	0	1	1	1	0	1	0	1	0	1	0	0	0	2	0	0	2	0	2	2	1	1	1	1	1	1	1	0	0	2	1	0	0	2	0	0	0	1	1
966	0	1	2	0	0	2	0	0	2	0	0	0	2	1	0	1	0	0	0	2	0	0	0	2	0	0	2	0	2	2	0	1	1	0	0	1	2	0	1	1	0	0	1	2	0	0	0	2	0
967	1	1	1	0	0	1	2	0	1	0	0	0	0	0	0	0	1	2	1	0	1	1	0	2	0	0	1	1	2	1	1	1	1	1	0	2	0	0	0	2	0	0	0	1	0	0	0	1	1
968	1	0	2	0	2	2	1	1	2	0	0	0	1	0	0	0	0	0	0	2	0	0	0	2	0	0	0	0	1	0	0	2	1	2	0	2	0	0	0	2	0	0	0	1	0	0	0	2	0
969	1	0	2	0	0	1	1	0	0	0	1	0	0	0	0	0	0	2	0	1	0	0	0	2	0	1	1	0	2	1	1	1	1	2	1	2	2	1	0	1	0	1	1	1	0	2	0	1	2
970	1	2	1	0	0	0	1	0	0	0	1	2	2	0	2	0	0	0	1	1	1	1	0	2	0	0	2	0	2	2	0	0	1	1	1	2	1	0	0	1	0	1	1	1	1	0	0	0	2
971	0	2	2	0	0	1	1	0	1	0	1	0	0	0	0	0	0	0	0	2	0	0	1	2	0	0	1	1	0	0	0	1	1	1	1	2	2	0	2	0	0	0	1	2	1	0	0	1	0
972	0	0	2	0	0	1	1	0	1	0	0	0	0	0	0	0	0	0	0	2	1	0	0	2	0	0	2	1	2	1	2	1	1	0	1	1	0	0	0	2	0	1	2	2	1	0	0	1	1
973	1	1	2	0	0	2	2	0	0	0	0	0	1	0	0	0	0	1	0	1	0	0	0	2	0	0	1	0	2	1	0	2	2	0	1	1	2	0	1	0	0	0	0	2	0	1	0	1	1
974	0	0	2	0	0	1	2	0	1	0	1	0	0	0	0	0	0	0	0	2	0	1	0	2	0	0	1	0	2	1	0	1	1	0	1	1	1	0	1	1	0	0	1	1	1	1	0	2	0
975	0	2	1	0	0	0	2	0	1	0	0	1	1	0	1	0	0	1	2	0	2	1	0	2	0	0	0	0	1	1	0	1	1	1	1	1	1	0	1	1	0	0	1	1	1	0	0	1	1
976	1	1	1	0	1	1	1	0	1	0	1	0	0	0	0	0	0	2	2	0	0	0	0	2	0	0	2	0	2	0	0	0	1	1	0	2	1	0	1	1	1	0	0	2	0	2	0	2	1
977	1	1	1	0	0	1	1	0	1	0	1	0	0	0	0	0	1	2	1	0	1	0	0	2	0	0	0	1	1	1	0	1	1	1	0	2	1	0	0	2	0	0	0	1	1	2	0	2	1
978	0	2	0	0	1	1	2	0	1	0	0	0	0	0	0	0	1	0	1	1	1	0	0	2	0	0	0	0	2	1	0	1	1	2	0	2	1	0	0	0	0	0	0	2	0	0	0	1	1
979	1	1	1	0	1	1	0	0	2	0	0	1	1	0	1	0	0	1	1	1	1	0	0	2	0	1	2	0	2	2	0	1	1	0	1	1	2	0	2	0	0	0	0	1	0	1	0	1	1
980	0	2	0	0	0	1	1	0	1	0	1	0	1	0	0	0	0	1	0	2	0	0	0	2	0	0	1	0	1	1	1	1	1	2	1	2	2	0	2	0	0	0	0	1	0	0	0	2	0
981	1	1	1	0	0	2	1	0	1	0	1	0	1	0	0	0	0	0	0	2	0	0	0	2	0	1	2	0	2	1	0	0	1	1	1	2	1	0	1	1	0	1	1	1	1	1	0	2	0
982	0	1	2	0	0	1	0	0	1	0	0	0	1	0	0	0	0	0	1	1	0	0	1	1	1	2	0	0	1	1	0	1	1	0	1	1	1	0	1	1	0	0	0	0	0	0	0	2	0
983	1	0	2	0	0	1	1	0	2	0	0	1	2	0	2	1	0	1	1	1	1	0	2	0	1	1	1	1	1	1	0	1	1	1	1	1	2	0	2	1	1	1	1	2	1	0	0	1	1
984	0	2	0	0	0	0	1	0	1	0	1	1	1	0	1	0	0	1	2	0	1	0	1	1	0	0	2	1	1	0	1	1	1	1	1	2	2	0	1	0	0	0	1	2	1	0	0	1	2
985	0	0	2	0	0	2	1	0	0	0	0	0	1	0	0	0	0	0	0	2	0	0	0	2	0	0	1	0	1	1	1	1	0	1	1	1	2	0	2	1	1	0	0	1	1	0	0	1	1
986	0	0	2	0	1	2	0	0	2	0	0	1	2	0	1	0	0	0	0	2	0	0	0	2	0	0	1	0	2	1	0	2	2	1	0	2	2	0	1	1	1	0	0	0	0	0	0	2	1
987	1	1	1	0	0	1	1	2	2	0	0	1	1	0	1	0	0	1	1	1	0	0	1	1	1	0	1	2	1	1	1	1	2	1	1	2	2	1	1	1	1	1	1	2	1	0	0	1	0
988	0	2	1	0	0	1	0	0	2	0	0	0	0	0	0	0	0	0	0	2	0	0	0	2	0	0	2	0	2	1	0	2	2	1	1	1	0	0	0	2	0	0	1	1	1	1	0	2	0
989	1	0	2	0	0	1	2	0	0	0	0	1	1	0	1	0	0	1	1	1	1	0	1	1	1	1	2	0	2	1	1	2	1	1	1	1	0	0	0	2	0	0	0	1	0	0	0	1	1
990	0	1	2	0	0	2	1	0	1	0	0	1	1	0	1	0	0	2	1	1	1	0	1	1	1	1	1	0	2	1	0	1	1	1	1	2	1	0	1	1	0	0	0	1	0	0	0	2	1
991	0	1	1	0	0	1	1	0	1	0	0	0	2	0	1	0	0	0	0	2	1	0	1	1	0	1	1	0	2	1	1	1	1	1	0	2	2	1	1	1	1	0	2	2	1	1	0	2	1
992	0	2	2	0	1	1	1	1	1	1	0	0	2	0	0	0	0	0	1	1	1	0	1	1	1	1	0	1	1	0	0	0	0	2	0	2	1	0	1	1	0	0	0	1	0	0	0	2	2
993	0	2	0	0	0	0	0	0	2	0	0	1	1	0	1	0	0	0	0	2	0	0	1	1	0	0	1	0	2	2	0	1	1	1	0	2	1	0	0	1	0	0	0	2	0	1	0	1	2
994	1	2	0	0	0	0	1	0	1	0	1	0	0	0	0	0	1	1	0	2	1	0	1	1	1	1	1	1	2	0	1	1	1	1	1	1	2	0	2	0	0	0	1	2	1	0	0	1	1
995	0	1	1	0	0	1	1	0	1	0	1	0	0	0	0	0	0	0	1	1	1	0	2	0	0	0	1	0	2	1	1	1	0	2	1	2	1	0	0	2	0	0	0	1	1	2	0	1	1
996	1	1	2	0	1	2	2	0	1	0	0	0	0	0	1	0	0	2	1	0	0	0	0	2	0	0	1	0	2	0	0	2	2	1	0	2	1	0	0	2	1	2	2	2	1	0	0	2	0
997	0	0	2	0	0	1	1	1	2	0	0	2	1	0	1	0	0	1	0	1	0	0	1	1	0	1	2	0	2	1	0	1	1	1	0	2	0	0	0	2	0	0	2	2	2	0	0	0	0
998	0	1	1	0	0	2	1	0	1	0	1	0	0	0	0	0	0	0	1	1	1	0	0	2	0	0	2	0	2	2	0	1	0	2	0	2	2	0	2	0	0	0	1	2	1	1	0	2	0
999	1	1	1	0	0	1	1	0	1	0	0	1	1	0	1	0	0	0	1	1	1	0	1	1	1	2	2	0	2	1	0	1	1	2	2	1	2	0	2	0	1	1	1	2	1	0	1	2	0
1000	1	2	1	0	0	1	1	0	2	0	0	1	1	0	1	0	0	2	2	0	1	0	1	1	0	1	1	0	2	2	0	1	1	0	1	1	2	0	1	1	0	0	1	2	0	1	0	2	0
[truncated: 252 more columns]
