# Supplementary material for: KNN-MDR: a learning approach for improving interactions mapping performances in genome wide association studies
Source: BMC Bioinformatics. 2017 Mar 21;18:184. doi: 10.1186/s12859-017-1599-7 (PMC5361736; doi:10.1186/s12859-017-1599-7)
Supplement: Supplementary file 6 — The data set(s) supporting the results of Table 4. (ZIP 7095 kb) [file 12859_2017_1599_MOESM6_ESM.zip › 100 simulations/S55/mkallsimul.dat]

1	1	0	0	0	0	2	2	1	1	1	0	0	1	1	0	0	2	1	0	0	2	1	1	0	0	0	2	1	1	1	2	1	1	0	0	2	2	0	1	0	1	0	0	2	0	1	1	0	0
2	0	0	0	0	0	1	2	1	1	1	1	1	1	0	0	1	2	0	0	0	2	1	2	0	0	1	0	0	1	0	1	0	1	0	0	2	2	0	0	2	1	0	0	0	0	0	0	0	0
3	1	0	0	0	0	1	2	0	2	2	0	0	0	0	0	0	2	0	0	0	1	1	1	1	1	0	2	0	0	1	1	2	2	0	0	1	0	0	0	1	0	0	0	2	1	0	0	0	0
4	0	0	0	0	0	0	1	2	0	0	1	0	1	0	1	0	1	1	0	0	2	0	2	0	0	0	1	1	1	1	2	0	2	2	2	2	2	0	0	1	1	2	1	2	1	0	0	0	0
5	1	0	0	0	0	0	1	1	1	1	0	0	1	0	1	0	1	0	0	0	2	1	1	1	1	1	1	0	0	1	2	1	1	2	1	1	0	0	0	1	0	0	0	2	0	2	0	0	0
6	1	0	0	0	0	1	1	2	0	0	1	0	0	0	0	0	1	0	0	0	2	0	2	0	0	0	2	0	0	2	0	2	1	0	0	1	2	0	0	1	0	0	0	2	0	0	0	0	0
7	1	0	0	1	0	0	2	2	0	0	1	0	0	0	0	1	2	1	1	1	2	0	1	0	0	2	2	0	0	2	1	0	0	0	0	2	1	0	0	0	0	0	0	1	1	1	0	0	0
8	1	0	0	0	0	1	2	1	1	1	0	0	0	0	0	0	1	2	1	1	1	1	1	1	1	0	2	1	1	2	0	1	2	0	0	1	2	0	0	0	0	0	0	2	0	1	0	0	1
9	1	0	0	0	0	0	2	1	1	1	0	1	0	0	1	0	1	2	1	1	1	0	2	0	0	2	1	0	0	1	1	0	2	1	0	1	1	0	0	0	0	2	2	2	1	1	0	0	0
10	0	0	0	0	0	0	2	0	1	1	2	0	1	0	1	0	1	1	2	2	1	1	2	0	0	0	1	1	1	1	2	0	0	0	0	2	2	0	0	1	0	1	1	2	1	0	0	0	0
11	1	0	0	0	0	0	1	2	1	1	1	0	1	0	1	0	1	1	1	1	1	0	2	0	0	1	2	0	1	0	1	0	2	1	1	1	1	1	0	0	0	1	1	2	2	0	0	1	0
12	1	0	1	0	0	0	2	1	1	1	0	1	1	0	0	0	1	0	1	0	1	0	2	0	0	1	2	0	0	2	1	1	2	0	0	0	1	0	0	2	0	1	1	2	1	1	0	0	1
13	1	0	0	0	0	0	2	2	0	0	0	0	0	0	0	0	1	1	1	1	1	0	1	0	0	1	0	2	2	1	2	0	2	0	0	2	0	0	0	0	0	0	0	1	0	0	0	0	0
14	0	0	0	1	0	0	2	2	0	0	1	0	1	0	1	0	0	1	0	0	0	1	1	1	1	2	1	1	1	1	2	0	1	0	0	2	2	0	0	2	1	0	0	1	0	1	0	0	0
15	1	0	0	1	0	0	1	2	0	0	1	0	0	0	0	0	0	1	1	1	2	1	2	0	0	1	0	0	1	1	0	0	1	1	0	2	1	0	0	0	0	0	0	2	0	0	0	0	0
16	1	0	0	1	0	0	2	2	0	1	0	0	2	0	2	0	1	1	0	1	2	0	1	1	1	1	2	0	0	2	1	0	2	2	2	2	2	0	0	1	0	0	0	1	0	0	0	1	0
17	0	0	0	0	0	0	0	1	1	1	1	0	0	0	0	0	2	1	1	1	1	0	2	0	0	2	2	0	0	1	2	2	1	0	0	1	2	0	0	2	0	1	1	1	0	0	0	0	0
18	0	0	0	1	0	0	1	1	0	0	2	0	1	1	0	0	1	0	0	0	2	0	0	0	0	1	2	1	1	1	2	1	2	0	1	2	2	0	0	2	0	0	0	2	0	1	0	0	0
19	0	0	0	1	0	0	1	1	1	2	1	1	1	0	0	0	1	0	1	1	2	1	2	0	0	1	0	0	0	1	1	0	0	0	1	2	1	0	0	1	0	0	0	2	0	1	0	0	0
20	1	0	0	0	0	1	1	2	0	0	1	0	0	0	0	0	2	2	1	1	1	1	2	0	0	0	2	0	0	1	2	0	1	0	0	0	2	0	0	1	0	0	0	2	0	0	0	0	0
21	1	0	0	0	0	1	1	2	0	0	1	0	1	0	1	0	1	1	2	2	1	0	2	0	0	1	0	0	0	1	1	0	2	0	0	2	1	0	0	0	0	0	0	1	1	1	0	0	0
22	0	0	0	0	0	0	2	2	0	1	0	0	0	0	0	0	2	2	1	1	2	0	2	0	0	1	0	1	2	0	1	0	2	2	2	2	2	0	0	1	1	0	0	2	0	0	0	0	0
23	0	0	0	0	0	1	2	1	1	2	0	0	1	0	1	0	1	0	1	1	2	1	2	0	0	0	2	0	0	2	1	1	2	0	1	2	1	0	0	0	0	0	0	2	0	0	0	0	0
24	1	0	0	0	0	0	1	2	0	0	1	0	0	0	0	0	1	1	1	1	1	0	2	0	0	2	2	0	0	2	0	0	2	2	1	1	2	0	0	1	0	0	0	2	0	0	0	0	0
25	1	0	0	1	0	0	1	1	1	1	1	1	2	0	2	0	0	1	1	2	1	0	1	0	0	1	2	0	0	2	0	2	1	0	0	2	2	0	0	1	0	0	0	2	1	1	0	0	0
26	1	0	0	0	0	0	2	0	2	2	0	0	1	0	1	0	2	1	0	0	2	0	1	0	0	2	0	0	1	1	0	1	2	1	0	0	1	0	0	1	0	0	0	1	0	0	0	0	0
27	0	1	0	0	0	0	2	1	1	1	0	0	0	0	0	0	2	0	0	0	2	0	1	0	0	0	2	0	0	2	1	0	0	0	0	1	0	0	0	0	0	1	0	1	2	1	0	0	0
28	1	0	0	0	0	0	2	1	1	1	0	0	0	0	0	0	1	1	1	1	1	1	0	0	0	1	1	0	0	0	1	1	0	0	0	2	1	0	0	1	0	0	0	1	1	0	0	1	0
29	1	0	0	0	0	1	1	1	1	2	0	0	0	0	0	0	2	0	0	0	2	1	2	0	0	0	1	0	0	0	1	1	2	0	1	2	1	0	0	0	0	0	0	1	0	0	0	0	0
30	0	0	1	1	0	0	2	2	0	0	0	0	0	0	0	0	2	0	0	0	1	0	2	0	0	1	2	1	1	1	2	1	1	0	1	1	1	0	0	0	0	1	0	0	0	0	0	0	1
31	0	0	0	1	0	0	1	2	0	0	1	1	2	0	1	1	1	2	0	0	1	0	2	0	0	0	1	0	2	0	0	0	0	0	0	0	2	0	0	2	1	0	0	1	0	0	0	0	1
32	1	0	0	0	0	0	2	1	1	2	0	0	0	0	0	1	2	1	1	1	2	1	0	1	1	1	1	0	1	0	1	1	1	0	0	2	0	0	0	0	0	0	0	0	0	0	1	0	0
33	0	0	0	0	0	2	2	2	0	0	0	0	1	0	1	0	1	1	0	0	2	0	2	0	0	1	1	0	1	1	0	0	1	0	0	2	0	0	0	0	0	0	0	0	0	0	0	0	0
34	1	0	0	1	0	0	1	2	0	0	0	0	1	0	1	0	1	1	0	0	1	0	2	0	0	0	0	0	0	1	1	0	0	0	0	1	1	0	0	0	0	0	0	1	0	1	0	0	0
35	1	0	0	2	0	1	2	1	1	1	1	0	0	0	0	0	0	1	1	1	1	0	1	0	0	2	2	0	0	2	0	1	2	0	0	2	0	0	0	0	0	0	0	2	0	1	0	0	0
36	0	0	0	1	0	0	2	2	0	0	0	1	1	0	0	1	2	2	1	1	1	0	2	0	0	1	2	0	0	1	2	1	1	1	1	2	2	0	0	1	0	0	0	2	1	0	0	0	0
37	1	0	0	0	0	0	1	1	1	1	0	0	0	0	0	0	1	1	0	0	1	0	2	0	0	2	2	0	0	1	2	1	1	1	2	2	2	0	0	2	0	0	0	2	1	1	0	0	0
38	1	0	0	1	0	0	2	0	2	2	0	1	1	0	0	0	1	1	0	0	1	0	2	0	0	2	1	0	1	1	0	1	1	0	1	1	0	0	0	1	0	0	0	2	0	0	0	0	0
39	0	0	1	0	0	1	1	2	0	0	2	0	0	0	0	0	0	0	1	1	2	0	2	0	0	1	1	2	2	2	0	0	1	2	0	1	1	0	0	1	0	0	0	0	0	0	0	0	0
40	1	0	0	0	0	0	2	2	0	1	0	1	2	0	2	0	0	1	0	0	2	0	1	0	0	1	0	2	2	1	2	0	2	1	0	1	1	0	0	0	0	1	1	2	0	0	0	0	0
41	0	0	0	1	0	0	1	1	1	1	2	1	2	1	1	0	2	2	1	1	1	0	2	0	0	1	2	0	0	1	1	2	2	0	0	2	2	0	0	0	1	1	1	2	0	0	0	0	0
42	0	0	0	1	0	0	2	2	0	1	0	1	1	0	0	1	1	1	1	1	1	0	0	0	0	0	1	0	2	0	0	0	1	1	0	1	1	2	1	0	1	1	0	1	1	0	0	0	1
43	1	0	0	1	0	0	2	1	1	1	0	0	0	0	0	0	1	0	1	1	2	1	0	1	1	1	1	0	1	1	0	1	1	0	1	2	1	0	0	1	1	0	0	2	0	0	0	0	0
44	1	0	0	0	0	0	2	1	1	1	1	0	0	0	0	0	2	0	0	0	2	1	2	0	0	0	2	0	1	1	0	1	2	1	0	0	0	0	0	0	1	1	1	1	0	1	0	0	0
45	0	0	1	0	1	2	2	1	1	1	0	0	0	0	0	0	0	0	0	0	2	0	2	0	0	1	1	0	0	2	0	0	1	0	0	2	2	0	0	1	0	0	0	2	0	0	0	0	0
46	1	0	0	0	0	0	2	0	2	2	0	1	0	0	1	0	2	0	0	0	1	1	2	0	0	1	2	0	0	2	0	0	2	0	0	2	0	0	0	1	0	0	0	2	0	2	0	2	0
47	0	0	0	1	0	0	2	1	0	0	0	0	1	0	1	0	0	1	1	1	2	0	2	0	0	1	1	1	2	1	0	2	1	0	1	2	2	0	0	1	0	1	0	1	0	0	0	0	0
48	1	0	0	1	0	1	2	0	2	2	0	0	0	0	0	0	1	0	0	0	2	0	1	0	0	1	1	0	1	1	0	0	1	1	0	1	1	0	0	0	0	0	0	1	1	1	0	0	0
49	1	0	0	0	0	0	1	1	1	1	1	1	2	0	2	0	1	2	1	1	1	1	2	0	0	2	2	1	1	1	2	0	2	0	0	1	1	1	0	1	0	0	0	1	0	0	0	0	1
50	1	1	0	0	0	0	2	1	1	1	0	0	1	0	1	0	2	1	1	1	2	0	2	0	0	1	2	1	1	1	1	0	1	1	1	2	2	0	0	2	0	0	0	1	0	0	0	1	0
51	1	0	1	1	0	0	1	2	0	1	1	0	1	0	1	0	1	0	1	0	2	2	0	1	1	1	1	1	2	0	1	0	2	0	0	1	2	0	0	1	0	0	0	1	0	0	0	0	0
52	0	0	0	0	0	0	1	0	2	2	0	0	0	0	0	0	1	1	1	1	2	1	0	1	1	1	1	0	1	1	0	0	1	0	0	2	1	0	0	0	0	0	0	0	1	1	0	0	1
53	0	0	0	0	0	0	2	2	1	1	1	0	0	0	0	0	1	0	0	1	2	1	2	0	0	1	2	0	0	2	0	0	0	0	1	2	0	0	0	1	0	0	0	2	1	0	0	0	0
54	0	0	0	1	0	0	1	1	1	1	1	2	2	0	1	0	2	1	1	1	1	0	2	0	0	2	2	1	1	2	0	2	2	0	0	1	1	0	0	1	0	0	0	2	0	1	0	1	0
55	0	0	0	0	0	1	2	2	0	0	1	0	0	0	0	0	1	1	1	0	2	1	2	0	0	0	2	0	0	2	1	1	2	0	0	1	0	0	0	1	0	0	0	2	0	2	0	1	0
56	0	0	0	0	0	0	1	1	1	2	0	0	1	0	1	0	1	2	0	0	2	0	2	0	0	1	1	1	2	0	1	1	2	1	0	0	1	0	0	0	0	0	0	2	0	1	0	0	1
57	0	0	0	0	0	1	1	2	0	0	1	0	0	0	0	0	1	1	2	1	2	0	0	0	0	0	1	0	1	1	0	0	0	0	0	1	1	0	0	0	0	0	0	1	0	1	0	0	1
58	1	0	0	1	0	0	2	1	1	1	1	0	2	1	1	0	1	1	1	1	2	0	1	0	0	1	1	0	0	1	0	2	2	1	1	2	1	0	0	0	0	0	0	1	0	1	0	0	0
59	0	0	0	0	0	0	1	1	2	2	0	1	1	0	0	1	2	0	0	0	2	1	1	1	1	0	0	1	1	1	1	0	2	1	0	1	1	0	0	1	0	0	0	2	1	0	1	0	0
60	0	0	0	0	0	0	1	2	1	1	1	0	0	0	0	0	1	0	0	0	2	1	1	1	1	1	1	1	1	1	2	2	2	0	0	1	2	0	0	1	0	0	0	1	0	1	0	0	0
61	1	0	1	1	0	1	2	2	0	0	1	0	1	0	1	0	2	1	1	1	1	0	2	0	0	1	2	0	0	2	0	0	0	0	1	2	1	0	0	0	0	0	0	1	0	1	0	1	0
62	0	0	0	1	0	0	1	1	1	2	0	0	1	0	1	0	0	0	0	0	2	0	2	0	0	1	1	1	2	0	1	1	1	0	0	2	1	0	0	1	0	0	0	2	0	0	0	0	0
63	1	0	1	0	0	1	1	1	0	2	0	1	1	1	0	0	1	0	0	0	1	0	2	0	0	1	2	0	0	2	0	2	1	0	0	1	1	0	0	1	0	0	0	2	0	0	0	1	0
64	0	0	0	0	0	0	2	0	2	2	0	0	1	0	1	0	1	1	1	1	1	1	2	0	0	1	1	0	1	1	0	1	1	1	1	1	0	0	0	0	0	0	0	2	0	0	0	1	0
65	0	0	0	0	0	0	2	2	0	0	1	0	0	0	0	0	0	1	1	1	1	0	2	0	0	1	1	0	0	1	0	0	0	1	2	2	1	0	0	0	0	0	0	1	0	1	0	0	0
66	0	0	1	0	0	1	2	1	1	1	1	0	1	0	1	0	0	0	0	0	2	0	2	0	0	2	1	1	1	1	1	1	1	2	1	1	0	0	0	1	0	0	0	2	0	2	0	0	0
67	0	0	0	0	0	0	2	2	0	0	1	0	0	0	0	0	2	1	1	0	2	0	2	0	0	2	1	0	1	1	0	0	2	2	1	2	1	0	0	2	0	0	0	2	0	1	0	1	0
68	0	0	0	0	0	0	2	1	1	1	1	0	0	0	0	0	1	0	0	0	2	0	2	0	0	0	2	0	0	2	0	0	2	0	0	2	2	0	0	1	0	0	0	2	0	0	0	0	0
69	1	1	0	0	0	0	2	2	0	0	0	0	2	0	2	0	2	0	0	0	2	1	2	0	0	0	2	1	1	2	0	1	1	1	1	1	1	0	0	0	0	1	0	1	1	0	0	0	0
70	0	0	0	0	0	0	2	2	0	0	0	0	1	0	1	0	2	1	0	0	2	1	0	1	1	1	2	0	0	2	1	1	1	1	1	2	0	0	0	0	0	0	0	2	1	0	0	0	0
71	0	0	0	1	0	1	1	1	1	1	1	0	0	0	0	0	1	2	1	1	2	1	2	0	0	2	1	1	2	0	1	1	2	1	0	1	1	0	0	2	0	0	0	1	1	0	0	0	0
72	0	1	0	0	0	1	1	0	2	2	0	0	1	0	0	0	1	1	0	0	1	0	2	0	0	0	0	2	2	0	2	1	2	0	1	1	2	0	0	0	0	1	1	2	1	0	0	1	0
73	0	0	0	0	0	0	2	2	0	1	0	1	1	0	1	0	1	1	0	0	2	0	2	0	0	2	2	1	1	1	2	1	0	0	0	1	2	0	1	0	1	1	1	2	1	1	0	0	0
74	0	0	1	0	0	1	1	0	2	2	0	0	1	0	1	0	1	1	1	1	1	0	1	0	0	0	1	0	1	2	0	0	0	0	0	2	1	1	1	0	1	0	0	2	0	1	0	0	0
75	1	0	0	0	0	0	1	1	2	2	0	1	2	0	2	0	1	1	0	0	1	0	2	0	0	1	2	0	0	1	1	2	1	0	1	2	0	0	0	1	0	0	0	1	1	1	0	0	0
76	0	0	0	0	0	0	1	2	0	1	1	0	1	0	1	0	1	1	1	1	1	1	2	0	0	1	0	1	2	0	1	0	1	0	0	1	1	0	0	0	0	0	0	2	0	0	0	0	0
77	0	0	0	0	0	0	2	2	0	1	0	0	0	0	0	0	0	0	1	1	2	0	2	0	0	0	1	0	2	0	0	1	2	0	0	1	2	0	0	0	0	0	0	2	0	1	0	0	0
78	1	0	0	1	0	1	2	0	2	2	0	1	2	0	1	0	2	0	0	0	2	0	2	0	0	1	1	0	1	2	0	2	1	0	0	1	1	0	0	1	0	1	1	2	1	1	0	0	0
79	1	0	0	0	0	0	1	2	0	0	1	0	0	0	0	0	1	1	0	0	1	0	2	0	0	1	1	0	1	1	1	1	2	1	1	2	2	0	0	0	0	0	0	2	0	1	0	0	0
80	0	0	0	0	0	0	2	0	2	2	0	0	0	0	0	0	2	2	2	1	1	0	1	0	0	0	2	0	0	2	1	1	2	0	0	1	1	2	1	0	1	0	0	2	0	1	0	0	0
81	0	0	0	1	0	0	2	0	2	2	0	1	2	0	1	1	2	0	0	0	2	0	1	0	0	1	2	0	0	1	1	1	1	0	0	1	2	1	1	1	0	0	0	2	1	0	0	0	0
82	1	0	0	1	0	0	1	2	0	1	1	2	2	1	0	1	1	1	1	1	1	0	2	0	0	0	2	0	0	1	1	0	2	2	1	1	1	0	0	0	0	1	0	1	0	1	0	0	1
83	1	0	0	0	0	0	1	2	0	1	1	0	0	0	0	0	0	0	0	0	2	1	1	1	1	1	1	0	1	1	0	1	1	1	1	2	1	0	0	0	0	0	0	2	0	0	0	1	0
84	1	0	0	0	0	0	2	2	0	0	1	0	1	0	1	0	1	1	0	0	1	0	2	0	0	2	1	0	0	1	1	1	1	0	0	1	1	0	0	1	0	0	0	0	0	1	0	1	0
85	0	0	0	0	0	0	2	1	0	1	0	0	0	0	0	0	0	1	1	1	2	0	2	0	0	0	2	1	1	1	1	1	2	0	0	1	1	2	1	0	1	1	1	2	0	0	0	1	0
86	0	1	0	0	0	0	2	2	0	1	0	1	1	0	0	1	0	2	2	1	0	0	2	0	0	0	2	0	0	2	0	1	1	1	1	2	1	0	0	0	0	1	0	1	0	0	1	0	0
87	1	0	0	1	0	1	2	1	1	1	0	0	1	0	1	0	1	1	0	0	1	0	1	1	1	1	2	0	0	1	1	0	2	2	1	2	0	0	0	0	0	0	0	2	0	1	0	0	0
88	0	0	0	0	0	1	1	2	0	0	1	1	1	1	0	0	1	0	0	0	1	1	2	0	0	0	1	0	2	0	0	0	1	0	0	1	1	0	1	0	1	0	0	2	0	1	0	1	0
89	0	0	0	0	0	0	2	0	2	2	0	0	0	0	0	0	0	2	1	1	2	0	2	0	0	0	1	0	0	1	2	1	1	0	0	2	2	0	0	1	0	0	0	2	1	0	0	0	0
90	0	0	1	1	0	0	2	0	2	2	0	0	2	1	0	0	1	1	2	2	1	0	2	0	0	2	1	1	2	0	1	1	1	1	0	0	1	0	0	0	0	0	0	2	0	2	0	0	0
91	0	0	0	1	0	0	2	2	0	0	1	0	1	0	1	0	1	2	2	2	1	0	0	0	0	1	1	1	1	1	1	1	0	0	0	1	0	0	0	0	1	1	1	2	0	0	0	0	0
92	1	0	0	0	0	1	2	2	0	1	0	0	0	0	0	0	2	0	0	0	2	0	0	0	0	0	1	0	1	1	0	1	2	0	0	0	1	0	0	1	0	0	0	1	0	0	0	0	0
93	1	0	0	0	0	1	1	2	1	1	0	0	0	0	0	0	1	0	0	0	2	1	1	1	1	1	1	0	1	1	0	2	2	0	0	1	0	0	0	1	0	1	0	0	0	0	0	0	1
94	0	0	0	0	0	0	2	2	1	1	0	0	1	0	1	0	0	1	1	2	1	0	2	0	0	1	0	1	2	0	1	0	1	0	0	2	1	1	1	0	0	1	1	1	1	1	0	0	1
95	0	0	0	0	0	1	1	1	1	1	0	1	0	0	0	0	1	1	1	1	1	0	2	0	0	1	2	1	1	0	2	1	2	1	0	2	1	0	0	1	0	2	2	2	1	1	0	0	1
96	0	0	0	0	0	0	2	0	2	2	0	2	2	0	0	1	2	2	1	1	1	1	0	1	1	0	1	0	0	1	2	0	0	0	1	2	2	0	1	0	1	1	0	0	1	0	1	0	0
97	0	0	0	0	0	0	2	0	1	1	0	1	1	0	1	0	1	1	1	1	1	1	2	0	0	0	1	0	0	1	2	0	0	0	0	2	2	0	0	1	0	0	0	1	0	1	0	0	0
98	1	0	1	0	1	1	2	1	1	2	0	0	0	0	0	0	0	2	2	2	0	1	1	1	1	1	0	1	2	0	1	0	2	1	0	1	2	0	0	0	0	0	0	1	0	1	0	0	0
99	0	1	0	0	0	0	2	2	1	1	1	0	0	0	0	0	1	1	0	0	2	0	2	0	0	1	2	0	0	2	0	0	1	1	0	2	2	0	0	1	0	0	0	1	0	1	0	0	0
100	1	0	0	0	0	0	0	2	0	0	2	0	0	0	0	0	1	0	0	0	2	1	2	0	0	1	2	0	0	2	1	0	0	0	0	1	1	0	0	0	0	0	0	2	0	1	0	1	0
101	1	0	0	0	0	1	1	2	0	0	1	1	0	0	0	0	2	0	0	0	2	1	2	0	0	0	1	0	0	2	0	0	2	1	0	1	0	0	0	0	0	0	0	2	1	1	0	0	0
102	1	0	0	1	0	0	2	0	2	2	0	0	1	0	1	0	1	1	1	1	2	0	2	0	0	1	2	0	0	2	0	1	2	1	0	0	2	0	0	1	0	0	0	2	0	2	0	0	0
103	0	0	0	0	0	0	1	2	0	0	1	2	2	0	1	1	1	1	1	1	0	0	2	0	0	1	1	0	1	1	0	2	2	0	0	0	2	0	0	1	0	0	0	1	1	1	0	0	0
104	1	0	0	0	0	0	1	1	1	1	0	0	0	0	0	0	1	0	1	1	2	1	0	1	1	0	2	1	1	2	0	0	2	2	0	1	1	0	0	1	0	0	0	1	1	1	0	1	0
105	0	0	0	0	0	1	2	2	0	1	0	0	1	1	0	0	1	1	0	0	2	0	2	0	0	0	2	0	0	2	0	1	1	1	0	0	2	0	0	2	1	0	0	2	0	2	0	0	1
106	0	0	1	1	0	0	1	2	0	1	1	0	0	0	0	0	1	2	1	0	1	0	2	0	0	0	2	0	0	2	0	1	2	0	1	2	1	0	0	0	0	1	0	1	0	0	0	0	1
107	0	0	0	0	0	0	1	1	0	0	1	1	0	0	1	0	2	0	0	0	2	0	2	0	0	1	1	1	1	1	1	0	2	0	0	2	0	0	0	0	0	1	1	1	1	1	0	0	0
108	1	0	0	0	0	0	2	2	1	1	1	1	1	0	0	0	1	0	0	0	2	1	1	1	1	1	2	0	0	2	0	0	0	0	0	1	1	0	0	0	0	1	0	0	0	0	0	0	0
109	1	0	0	0	0	1	1	1	1	1	0	1	2	1	1	0	0	2	2	1	1	1	2	0	0	2	1	1	1	1	0	0	0	0	0	2	0	0	0	0	0	1	1	2	1	1	0	0	0
110	1	0	0	0	0	0	1	2	0	2	1	1	1	0	0	1	2	0	0	0	2	0	2	0	0	2	1	0	0	1	0	1	0	0	0	1	2	0	1	0	1	1	1	2	2	2	0	0	0
111	0	0	1	1	1	0	2	1	1	1	0	1	1	0	0	1	1	1	1	1	1	0	2	0	0	0	2	0	0	2	0	1	1	2	0	2	1	0	0	0	0	0	0	2	0	0	0	1	0
112	1	0	0	1	0	0	1	1	0	0	1	0	1	0	1	0	0	0	0	0	2	0	2	0	0	1	2	0	0	2	0	0	0	0	0	1	2	0	0	1	0	0	1	1	1	0	0	1	0
113	0	1	0	0	0	1	2	2	0	0	1	0	0	0	0	0	1	1	1	1	1	1	1	1	1	1	1	0	1	1	0	1	1	1	2	2	1	1	1	0	0	0	0	1	1	1	0	0	0
114	0	0	0	0	0	1	1	1	1	1	0	1	1	0	0	1	1	1	0	0	1	1	2	0	0	1	1	1	1	1	2	1	1	1	1	1	0	1	1	0	0	0	0	2	0	0	0	0	0
115	0	0	0	0	0	0	2	2	0	0	0	1	2	0	1	0	2	1	1	1	2	0	2	0	0	1	2	1	1	2	0	0	1	1	0	0	2	0	0	2	0	1	1	1	1	1	0	0	0
116	1	0	0	1	0	0	1	1	1	1	0	0	1	0	1	0	1	1	0	0	2	1	2	0	0	1	1	0	0	1	0	2	2	0	0	2	2	0	0	0	1	0	1	1	1	0	0	0	0
117	1	0	0	1	0	0	1	1	1	1	0	0	0	0	0	0	0	1	1	2	1	0	2	0	0	0	2	0	0	1	1	1	2	0	0	1	2	0	0	1	1	0	0	0	1	1	0	0	0
118	1	0	0	0	0	0	2	0	2	2	0	0	1	0	1	0	2	2	1	1	2	0	2	0	0	1	1	1	1	1	1	0	0	0	0	2	0	0	0	0	0	0	0	2	0	0	0	0	0
119	0	0	0	1	0	0	2	2	0	1	1	1	2	0	1	0	1	1	1	1	1	0	2	0	0	2	2	0	0	2	0	1	2	0	0	1	1	0	0	1	0	0	0	1	1	0	0	0	0
120	1	1	0	0	0	0	2	2	0	0	1	0	0	0	0	0	1	1	0	0	1	0	2	0	0	0	0	0	1	1	0	0	2	2	2	2	2	0	0	0	0	0	0	0	0	0	0	0	1
121	1	0	0	0	0	0	2	2	1	2	0	0	0	0	0	0	0	2	2	1	1	0	2	0	0	0	2	0	0	2	0	1	1	0	0	2	2	0	0	1	0	1	1	2	0	1	0	0	0
122	1	1	0	0	0	0	2	2	1	1	0	0	0	0	0	0	1	0	1	1	2	1	2	0	0	2	1	0	2	0	0	2	2	0	0	0	0	0	0	0	0	2	2	2	0	1	0	0	1
123	0	0	0	0	0	0	2	2	0	0	0	1	1	0	1	0	1	2	0	0	0	0	2	0	0	0	1	1	1	1	0	1	0	0	0	2	0	1	1	0	0	0	0	1	0	0	0	0	0
124	0	0	0	1	0	0	2	2	0	0	1	0	1	0	1	0	2	2	1	1	1	2	0	1	1	1	2	0	0	2	0	1	1	0	0	2	1	1	1	0	0	1	1	2	1	0	0	0	0
125	0	0	0	1	0	0	2	2	0	1	0	2	2	0	1	0	2	0	0	1	1	0	2	0	0	1	2	1	1	0	2	1	2	0	0	1	0	0	0	0	0	0	0	2	0	0	0	0	0
126	0	0	0	0	0	0	2	1	1	2	0	0	0	0	0	0	0	0	0	0	2	1	2	0	0	0	1	0	1	1	0	0	2	2	2	2	2	0	0	0	0	0	0	0	0	0	0	0	0
127	1	0	0	1	0	0	2	0	2	2	0	1	2	0	1	1	1	0	0	0	2	0	1	1	1	2	2	1	1	2	0	1	1	1	0	0	0	0	0	0	0	0	0	0	0	0	0	0	1
128	0	0	1	1	0	0	1	2	0	0	1	0	1	0	0	0	1	2	1	1	1	0	2	0	0	0	0	1	2	0	1	1	2	0	0	1	2	1	1	0	1	1	0	0	1	1	0	0	0
129	1	0	0	0	0	0	2	2	0	1	0	1	1	0	0	0	1	2	0	0	1	1	2	0	0	0	2	0	0	2	1	1	2	1	1	2	1	0	0	0	0	1	0	1	1	0	0	1	0
130	0	0	0	0	0	0	2	2	0	1	0	0	0	0	0	0	0	1	1	2	1	0	2	0	0	2	2	0	0	2	1	0	0	0	0	0	2	0	0	1	1	0	0	1	1	1	0	1	0
131	0	0	0	0	0	0	2	1	1	1	0	1	2	0	1	1	0	1	0	0	1	1	1	0	0	0	1	0	0	1	0	0	1	0	0	1	2	1	1	1	0	0	0	0	0	1	0	0	0
132	0	0	0	0	0	0	1	2	1	1	1	1	2	0	1	1	1	2	2	2	1	0	2	0	0	0	1	1	1	2	0	1	2	0	1	1	1	0	0	0	0	0	0	2	0	1	0	0	0
133	0	1	0	0	0	0	1	1	2	2	0	0	0	0	0	0	2	0	0	0	1	0	2	0	0	1	2	1	1	1	2	1	2	0	0	2	1	1	1	0	0	0	0	2	0	1	0	0	1
134	0	0	0	1	0	0	2	2	0	1	0	1	2	0	1	1	1	0	1	0	1	1	2	0	0	0	2	1	1	1	2	0	0	0	1	2	1	0	0	0	0	0	0	0	0	0	0	0	1
135	0	0	1	1	0	0	2	2	0	1	0	1	1	0	0	1	2	1	0	0	1	0	2	0	0	0	1	0	1	1	0	0	1	0	0	2	1	0	0	1	1	0	0	1	0	0	0	0	0
136	1	0	1	0	1	2	1	2	0	0	1	0	1	0	1	0	2	1	1	1	2	1	0	1	1	1	0	2	2	0	2	1	2	1	0	1	1	0	0	1	0	0	0	1	0	0	0	0	0
137	1	0	0	1	0	0	1	1	0	0	2	0	0	0	0	0	2	2	2	2	0	0	2	0	0	1	1	0	2	0	0	1	2	1	0	0	0	0	0	0	0	0	0	2	0	1	0	0	1
138	0	0	0	0	0	0	0	2	0	0	2	1	1	0	0	0	1	1	1	1	1	0	2	0	0	1	2	0	0	0	0	1	2	1	0	2	0	0	0	0	0	1	1	2	1	1	0	0	0
139	0	0	0	0	0	1	2	1	1	1	0	0	1	1	0	0	0	2	1	1	2	0	2	0	0	2	0	2	2	1	2	0	1	0	0	2	0	0	0	0	0	1	1	2	1	0	0	1	0
140	0	0	0	1	0	0	2	1	1	1	0	0	0	0	0	0	2	1	1	0	2	1	2	0	0	1	2	0	0	2	1	1	1	0	0	1	1	0	0	0	0	0	0	1	1	0	0	0	0
141	1	0	0	1	0	0	2	1	2	2	0	0	2	0	2	0	2	0	0	0	1	0	2	0	0	2	0	1	0	0	2	1	0	0	0	1	1	0	0	0	0	1	0	1	0	0	0	1	0
142	0	0	0	0	0	1	2	0	1	1	1	1	2	0	2	0	1	1	2	1	2	0	2	0	0	2	2	0	0	2	0	2	1	0	1	2	1	0	0	1	1	0	0	2	0	1	0	0	1
143	1	0	1	0	0	0	2	1	1	1	1	0	0	0	0	0	0	2	0	0	1	1	1	1	1	2	2	0	0	1	1	0	1	0	0	1	2	0	0	1	0	1	1	2	0	1	0	0	1
144	0	0	0	0	0	0	2	1	1	1	0	0	0	0	0	0	2	0	0	0	2	1	2	0	0	0	1	2	2	1	2	1	1	0	1	1	1	0	0	0	0	0	0	2	1	0	0	0	0
145	1	0	0	0	0	0	2	1	2	2	0	1	2	0	1	1	1	2	0	0	0	0	1	0	0	1	1	0	0	1	2	1	1	0	0	2	1	0	0	1	0	0	0	2	0	1	0	1	0
146	0	0	0	0	0	0	1	1	1	1	1	0	1	0	1	0	1	2	0	0	1	2	0	1	1	1	2	1	1	2	0	1	1	0	0	1	1	0	0	1	0	0	0	2	0	0	0	0	0
147	1	0	0	1	0	0	1	2	0	0	1	0	0	0	0	0	0	2	1	1	2	1	2	0	0	1	0	0	1	1	0	2	2	0	0	1	1	0	0	1	0	0	0	2	1	0	0	0	0
148	1	0	0	0	0	0	1	2	0	1	1	0	0	0	0	0	0	1	2	1	1	1	1	1	1	0	1	0	1	1	0	0	2	2	2	2	2	0	0	1	0	1	1	2	0	1	0	0	0
149	0	0	0	0	0	0	2	0	2	2	0	1	1	0	0	1	1	1	1	1	0	0	2	0	0	1	2	0	0	2	0	1	2	0	0	1	2	0	0	2	0	0	0	2	0	0	0	1	0
150	0	0	0	1	0	0	2	1	2	2	0	0	0	0	0	0	1	1	0	0	1	1	1	1	1	2	0	0	1	1	0	1	1	1	0	1	1	0	0	0	0	0	0	2	0	0	0	0	0
151	1	0	1	1	0	0	1	2	0	0	1	0	0	0	0	0	1	0	0	0	1	0	2	0	0	1	2	1	1	1	2	0	1	2	0	1	2	0	0	1	0	0	0	1	0	1	0	0	0
152	1	0	0	0	0	0	1	2	0	0	1	0	0	0	0	0	0	2	2	1	0	0	1	0	0	1	2	0	0	2	1	1	2	0	0	2	1	0	0	1	0	1	1	2	1	0	1	0	1
153	1	0	1	0	1	2	2	0	1	1	1	0	0	0	0	0	2	2	0	0	1	1	2	0	0	0	1	2	2	1	2	0	2	0	0	2	1	0	0	0	0	1	1	1	1	2	0	0	0
154	1	0	0	0	0	0	1	2	0	0	1	1	1	0	0	0	2	1	0	0	2	0	2	0	0	1	1	0	1	0	1	0	0	1	1	1	1	0	0	0	0	0	0	2	0	1	0	0	0
155	0	0	0	1	0	0	2	2	0	1	0	0	0	0	0	0	2	2	1	0	2	1	2	0	0	0	1	1	1	1	1	2	1	0	0	2	0	0	0	0	0	1	1	2	1	0	0	0	0
156	1	0	1	2	0	0	1	1	1	1	0	0	0	0	0	0	2	0	0	0	2	1	2	0	0	0	1	1	1	1	0	0	0	0	0	1	2	0	1	0	1	0	0	1	0	1	0	0	0
157	0	0	0	0	0	0	1	1	1	1	1	1	1	0	0	1	2	1	1	1	2	1	2	0	0	0	2	0	0	1	1	0	1	1	1	1	0	0	0	0	1	0	0	2	0	2	0	0	1
158	1	0	0	1	0	0	1	2	1	1	1	0	0	0	0	0	2	1	1	1	1	0	2	0	0	1	2	0	0	1	1	0	1	1	1	2	1	0	0	0	0	0	0	2	2	1	0	0	0
159	1	0	0	1	0	0	2	1	1	1	0	1	2	0	1	0	0	0	1	1	2	1	1	1	1	0	2	0	0	2	2	1	1	2	0	2	2	1	1	0	0	0	0	1	1	1	0	0	1
160	0	0	0	1	0	0	1	2	0	0	1	0	0	0	0	0	1	0	1	1	2	0	2	0	0	2	1	0	1	2	0	2	1	0	0	1	0	0	0	0	1	0	0	0	0	0	0	0	0
161	1	0	0	1	0	0	1	2	1	1	1	0	0	0	0	0	1	1	0	0	1	0	2	0	0	0	2	1	1	0	1	1	1	0	0	1	2	0	0	1	0	2	2	2	1	1	0	0	0
162	1	0	0	1	0	0	2	1	2	2	0	2	2	0	0	1	1	1	1	1	1	1	2	0	0	0	0	0	1	1	0	0	1	1	1	1	2	0	0	1	0	0	0	1	1	1	0	0	1
163	1	0	0	0	0	1	2	1	0	0	0	0	2	0	1	0	1	0	1	1	2	0	2	0	0	1	2	1	1	2	0	0	0	1	2	2	2	0	0	1	0	0	0	2	0	0	0	0	0
164	0	0	0	0	0	1	1	1	1	1	0	0	1	0	0	0	1	1	1	1	1	0	2	0	0	1	2	1	1	1	2	0	1	1	1	2	1	0	0	1	0	0	0	1	0	1	0	0	0
165	0	0	0	0	0	0	2	1	1	1	0	0	1	0	0	0	1	2	1	0	0	0	2	0	0	1	1	0	1	1	0	1	1	1	0	0	2	0	1	0	1	1	1	2	0	1	0	0	0
166	0	0	0	0	0	0	1	2	0	0	1	0	0	0	0	0	0	2	0	0	2	1	1	0	0	0	2	0	0	2	0	0	1	0	0	1	2	0	0	1	0	1	1	2	1	1	0	0	0
167	1	0	1	1	1	1	2	1	1	1	0	0	1	0	1	0	2	1	1	1	2	0	2	0	0	1	2	0	0	2	1	0	0	0	0	2	1	0	0	2	0	1	0	1	1	2	0	0	0
168	1	0	0	0	0	0	1	2	0	1	1	0	1	0	1	0	1	1	1	0	2	0	2	0	0	1	1	1	1	1	1	1	1	0	0	1	2	0	0	2	1	0	0	2	0	0	0	0	0
169	1	0	0	0	0	0	1	2	0	0	1	0	1	0	1	0	2	1	1	1	2	0	1	1	1	1	1	0	0	1	1	0	2	1	1	2	1	0	0	0	0	0	0	2	1	0	0	0	0
170	1	0	1	0	1	1	1	1	1	1	1	1	1	0	0	1	0	1	2	1	2	0	2	0	0	1	2	1	1	1	2	0	2	1	0	1	1	1	0	0	0	1	0	1	2	1	0	0	0
171	1	0	0	0	0	0	1	1	1	1	1	1	2	0	2	0	2	2	1	1	2	0	1	1	1	2	2	1	1	1	2	1	2	0	0	0	1	0	0	1	0	0	0	2	0	1	0	0	0
172	1	0	1	1	0	0	0	2	0	0	1	0	0	0	0	0	2	0	0	0	2	1	2	0	0	2	2	0	0	1	1	0	2	0	0	0	1	0	0	1	0	0	0	2	0	0	0	0	0
173	0	0	0	0	0	1	1	2	0	0	0	0	1	0	1	0	1	0	1	1	2	0	1	1	1	2	2	0	0	2	1	1	2	1	0	1	2	0	0	2	0	0	0	2	0	1	0	0	0
174	0	0	0	0	0	1	1	2	0	0	0	1	1	0	1	0	1	0	1	1	2	1	1	1	1	0	1	1	1	1	0	0	1	2	1	1	2	0	0	1	0	0	0	1	0	0	0	0	0
175	1	0	0	0	0	0	2	2	0	1	0	0	1	0	1	0	0	2	1	1	2	2	1	1	1	1	1	0	1	1	0	0	2	1	0	1	0	0	0	1	0	0	0	2	0	1	0	0	0
176	1	0	0	0	0	0	2	1	1	2	0	0	0	0	0	0	0	2	2	1	0	0	2	0	0	2	0	2	2	1	2	2	2	0	0	1	2	0	0	1	1	0	0	2	0	1	0	0	1
177	1	0	0	1	0	0	1	1	0	2	0	0	0	0	0	0	0	2	0	1	1	0	2	0	0	1	0	0	1	0	0	0	1	1	1	2	2	0	0	2	1	0	0	2	0	1	0	0	0
178	0	0	0	0	0	0	1	2	0	1	1	0	1	0	1	0	1	0	0	1	2	0	2	0	0	2	1	0	1	1	0	0	2	0	0	2	1	0	0	0	0	0	0	2	0	0	0	0	0
179	0	0	0	1	0	0	2	0	2	2	0	1	2	0	1	1	0	0	1	1	1	0	1	0	0	1	1	0	1	1	0	2	2	1	1	2	1	1	1	0	0	0	0	2	0	0	0	1	0
180	0	0	0	1	0	0	1	2	0	1	1	0	1	0	1	0	1	2	1	1	1	0	1	0	0	1	1	1	1	1	0	0	1	1	1	1	2	0	0	1	0	0	1	1	0	1	0	0	0
181	1	0	0	1	0	0	2	1	1	1	0	1	1	0	0	1	0	1	1	0	1	1	1	1	1	1	0	0	0	1	2	0	0	0	1	2	1	0	0	0	0	1	1	2	2	2	0	0	0
182	1	0	0	0	0	0	2	1	1	1	1	0	0	0	0	0	0	1	0	0	2	0	1	0	0	1	2	0	0	2	1	0	1	1	0	1	1	0	0	1	0	1	1	1	1	1	0	1	1
183	1	0	0	0	0	1	0	2	1	1	0	0	1	0	1	0	2	2	1	1	2	1	0	1	1	1	1	1	1	0	2	0	1	1	1	1	1	1	1	0	0	0	0	2	0	0	0	0	0
184	1	1	0	0	0	1	2	0	1	1	0	0	1	0	1	0	2	1	1	1	1	1	1	1	1	1	1	0	1	1	0	0	1	1	0	2	1	0	0	0	0	0	0	2	0	0	0	0	1
185	1	0	0	0	0	1	0	2	0	0	2	1	2	0	2	0	0	2	1	1	2	1	2	0	0	0	0	0	0	1	1	1	1	2	0	2	1	0	0	1	0	0	0	2	0	0	0	0	0
186	0	0	0	1	0	1	2	1	1	1	0	0	0	0	0	0	2	2	2	1	1	0	1	1	1	1	1	1	1	1	1	1	1	0	0	1	2	0	0	1	0	0	0	2	0	2	0	0	0
187	1	0	0	1	0	0	2	2	0	1	0	0	1	0	1	0	0	0	0	0	1	0	2	0	0	2	2	0	0	1	1	0	2	0	0	1	2	0	0	1	0	0	0	2	0	0	0	0	1
188	1	0	0	0	0	0	1	2	0	0	0	0	0	0	0	0	2	1	1	1	2	0	2	0	0	1	1	0	1	1	1	0	2	1	0	1	1	0	0	2	0	0	0	2	0	0	0	1	0
189	1	0	0	0	0	0	2	2	0	0	0	0	0	0	0	0	2	1	1	0	2	0	2	0	0	0	0	0	1	1	0	1	0	0	0	2	2	0	0	0	0	0	0	1	0	1	1	0	0
190	0	0	1	1	0	1	2	1	1	1	0	0	1	0	1	0	0	1	0	0	0	1	2	0	0	1	2	0	0	2	1	0	2	0	0	2	0	0	0	0	0	0	0	0	0	1	0	0	0
191	0	0	0	2	0	0	2	1	1	1	1	0	0	0	0	0	0	0	0	0	2	0	2	0	0	1	2	0	0	0	0	0	1	0	0	2	1	0	0	2	0	2	2	2	1	1	0	0	0
192	1	0	0	0	0	1	1	1	1	1	0	0	0	0	0	0	1	2	1	1	1	0	2	0	0	0	2	0	0	2	0	1	2	0	0	1	1	0	0	1	0	0	0	1	0	0	0	0	0
193	0	0	0	1	0	0	1	1	1	2	1	1	1	0	0	1	2	0	0	0	2	1	2	0	0	0	1	0	1	0	1	0	2	0	0	2	2	0	0	1	1	1	1	1	1	1	0	0	0
194	1	0	0	0	0	0	1	2	0	0	2	2	1	0	2	0	1	1	1	1	2	0	2	0	0	1	1	0	1	1	1	2	2	0	0	1	2	0	0	2	0	1	1	2	0	0	0	0	0
195	1	0	0	0	0	1	2	1	1	1	1	0	0	0	0	0	1	2	1	1	1	0	2	0	0	0	1	1	1	0	2	1	1	0	0	2	1	1	1	0	0	0	0	1	0	1	0	0	0
196	0	0	0	0	0	1	1	2	0	0	2	0	1	0	1	0	1	2	0	0	1	0	2	0	0	2	1	1	2	1	0	0	0	1	1	2	1	0	0	0	1	1	1	1	1	2	0	0	0
197	1	0	0	0	0	0	2	1	0	0	0	1	2	0	1	1	1	2	1	0	1	0	2	0	0	1	2	0	0	2	1	1	2	0	0	1	1	0	0	0	1	0	0	2	0	0	0	0	1
198	0	1	0	0	0	0	2	0	2	2	0	1	0	0	0	0	1	1	1	1	1	0	2	0	0	0	0	0	1	1	0	0	0	0	1	2	0	0	0	0	1	0	0	2	0	2	0	0	0
199	1	0	1	1	0	0	2	2	2	2	0	0	0	0	0	0	1	2	0	0	1	1	2	0	0	2	1	0	1	1	0	1	1	2	1	1	2	0	0	1	0	1	1	2	1	0	0	0	0
200	1	0	0	0	0	0	2	1	1	1	0	0	0	0	0	0	1	1	0	0	1	0	1	0	0	1	0	0	1	1	0	0	1	1	1	2	0	0	0	0	0	1	1	1	1	1	0	0	0
201	0	0	0	0	0	0	2	1	2	2	0	0	0	0	0	0	1	2	1	0	1	1	2	0	0	0	0	0	1	1	0	1	1	0	0	1	1	0	0	0	0	1	1	2	0	0	0	0	0
202	1	0	0	0	0	0	2	0	2	2	0	0	1	0	1	0	2	0	0	0	1	2	2	0	0	0	0	0	0	1	2	0	2	1	0	2	1	0	0	0	0	0	0	2	0	0	0	0	0
203	0	0	0	0	0	0	2	0	1	1	1	0	0	0	0	0	1	0	0	0	2	0	1	0	0	2	2	1	1	2	1	1	2	0	0	1	2	0	0	1	0	0	0	2	0	0	0	0	0
204	0	0	0	0	0	0	1	1	2	2	0	0	1	0	0	0	1	0	1	1	2	0	2	0	0	1	1	0	2	0	0	0	0	0	0	1	0	0	0	0	0	1	1	1	1	2	0	0	0
205	1	0	0	0	0	0	1	1	1	1	1	0	1	0	1	0	2	0	0	0	1	0	1	0	0	1	2	0	0	2	0	1	1	2	1	1	1	1	0	0	0	0	0	1	1	0	0	1	0
206	1	0	0	1	0	0	1	1	1	1	1	0	1	0	0	0	0	0	0	0	2	1	2	0	0	0	2	1	1	2	0	0	2	1	0	1	1	0	0	1	1	0	0	2	1	1	0	0	1
207	0	0	0	1	0	0	2	1	1	1	0	0	0	0	0	0	2	0	0	1	2	0	2	0	0	1	1	0	1	1	0	0	0	0	1	2	1	0	0	1	0	1	1	2	1	1	0	0	1
208	1	0	0	0	0	0	1	1	1	1	1	0	0	0	0	0	1	0	1	1	2	1	2	0	0	0	1	0	1	1	0	1	1	0	0	1	0	0	0	1	0	0	0	1	1	1	0	0	0
209	0	0	0	0	0	0	2	0	2	2	0	0	0	0	0	0	1	1	0	0	2	1	2	0	0	0	1	0	0	1	2	1	0	0	0	2	2	0	0	1	1	1	0	0	1	1	0	0	1
210	1	1	0	0	0	0	2	1	1	1	0	2	2	0	1	1	1	0	0	0	2	1	2	0	0	0	2	1	1	2	1	0	2	0	0	2	2	0	0	1	0	0	0	0	0	1	0	0	0
211	1	0	0	1	0	0	1	1	1	1	1	0	2	0	2	0	0	1	0	0	0	0	1	0	0	0	2	0	0	2	1	0	2	1	1	2	0	0	0	0	1	1	0	1	0	0	0	0	0
212	0	0	0	0	0	1	2	1	1	1	0	0	1	0	2	0	0	1	0	0	0	1	2	0	0	1	1	0	0	1	0	0	1	0	0	2	2	0	0	1	0	1	1	2	1	1	0	1	0
213	1	0	0	0	0	1	1	1	0	0	1	0	0	0	0	0	1	1	1	1	2	0	1	0	0	1	1	0	1	1	0	0	2	0	0	2	2	0	0	1	0	1	1	2	1	1	0	0	0
214	1	0	0	1	0	0	2	1	1	1	0	0	0	0	0	0	2	1	1	0	2	0	2	0	0	1	0	2	2	0	2	1	2	2	0	1	0	0	0	1	0	0	0	1	0	1	0	0	0
215	1	0	0	0	0	0	2	2	1	2	0	0	0	0	0	0	1	1	1	1	2	0	1	0	0	1	0	2	2	0	2	1	1	0	0	1	1	0	0	1	0	0	0	2	0	1	0	0	0
216	0	0	0	0	0	0	1	1	1	1	1	1	2	0	2	0	0	1	1	0	1	0	1	1	1	2	2	0	0	1	2	0	0	1	0	2	1	0	0	0	0	0	0	1	0	1	0	0	0
217	0	0	0	0	0	0	2	2	0	0	1	1	1	0	0	0	2	0	0	0	1	1	2	0	0	1	1	1	1	1	2	1	1	1	1	2	1	0	0	0	0	0	0	2	0	1	0	2	0
218	1	0	0	0	0	0	1	2	0	0	2	0	0	0	0	0	1	1	1	1	1	1	1	1	1	1	1	0	0	1	0	0	1	1	0	1	1	0	0	0	0	1	1	1	1	1	0	1	0
219	1	0	0	0	0	1	1	1	1	2	1	1	1	0	0	0	1	1	0	1	1	1	2	0	0	0	2	1	1	1	1	0	2	1	0	2	2	0	0	2	0	0	0	2	0	0	0	0	0
220	1	0	0	1	0	0	2	2	0	0	1	0	1	0	0	0	2	0	0	1	2	0	2	0	0	1	0	0	1	1	0	1	1	2	1	1	0	0	0	0	0	0	0	2	0	1	0	0	1
221	1	0	0	1	0	0	2	2	0	0	0	0	0	0	0	0	1	1	0	1	2	1	2	0	0	1	1	1	1	1	1	2	2	0	0	1	2	1	1	1	0	0	0	1	0	1	0	2	0
222	1	0	0	0	0	0	2	1	1	1	0	0	0	0	0	0	0	0	1	1	2	0	2	0	0	2	0	1	1	0	1	0	1	1	0	1	2	0	0	1	0	0	0	2	0	0	0	0	0
223	1	0	0	0	0	0	2	0	2	2	0	0	1	0	1	0	2	2	2	1	1	2	0	1	1	1	1	0	1	1	0	0	1	0	0	1	1	1	1	0	0	1	1	1	1	1	0	0	0
224	0	0	0	0	0	0	2	2	1	2	0	0	0	0	0	0	2	1	1	0	2	0	1	0	0	1	1	0	1	0	0	0	1	2	0	1	1	1	1	0	0	0	0	2	0	2	0	1	0
225	1	0	0	0	0	1	1	2	0	0	1	0	0	0	0	0	1	2	2	1	0	0	2	0	0	1	1	1	2	0	1	0	1	0	0	2	1	0	0	1	0	1	0	0	0	0	0	0	0
226	1	1	0	0	0	0	1	1	1	1	1	0	0	0	0	0	0	1	1	1	2	0	2	0	0	2	0	1	1	1	1	1	2	1	1	2	1	1	1	0	0	0	0	1	0	0	0	1	0
227	1	0	0	1	0	0	2	1	0	0	1	0	0	0	0	0	1	0	0	0	2	0	2	0	0	1	2	1	1	2	0	1	2	2	0	1	2	0	1	1	1	0	0	2	2	0	0	1	0
228	0	0	0	0	0	0	1	1	1	1	1	0	0	0	0	0	0	1	1	1	1	1	2	0	0	1	2	0	0	2	0	1	1	0	0	1	0	0	0	0	1	1	0	1	0	1	0	0	0
229	0	0	0	0	0	0	1	2	0	1	1	1	2	0	2	0	2	1	1	1	2	0	2	0	0	1	1	0	1	1	0	0	0	0	0	1	2	0	0	1	0	0	0	0	0	1	0	0	0
230	1	0	0	0	0	1	1	2	0	1	1	1	2	0	2	0	1	2	0	0	1	0	2	0	0	1	1	1	2	0	1	0	1	1	1	1	0	0	0	0	0	0	0	1	0	1	0	0	0
231	1	1	1	1	1	0	2	1	1	1	0	0	0	0	0	0	1	1	0	0	2	0	1	0	0	1	2	0	0	1	1	0	1	1	1	1	1	0	0	0	0	0	0	1	0	0	0	0	0
232	1	1	0	0	0	1	2	0	1	1	1	1	1	0	0	0	1	1	1	1	1	0	2	0	0	1	2	0	0	1	2	0	1	1	1	2	1	0	0	0	0	0	0	1	0	1	0	0	1
233	0	0	1	1	1	1	1	1	1	2	0	0	1	0	1	0	0	2	2	1	1	0	2	0	0	1	1	1	1	1	2	1	1	0	1	2	2	0	0	0	0	0	1	1	0	1	0	0	0
234	0	1	0	0	0	1	2	1	1	1	0	2	2	0	2	0	2	1	0	0	2	1	1	0	0	0	1	1	2	0	1	1	1	1	1	1	1	0	0	1	0	0	0	0	0	1	0	0	1
235	1	0	0	0	0	0	1	1	0	0	2	0	1	0	1	0	1	1	0	0	1	1	2	0	0	0	2	0	0	2	1	1	0	0	0	2	2	0	0	0	0	1	1	2	1	1	0	0	0
236	0	0	0	0	0	1	1	2	0	1	1	1	1	0	0	0	1	1	1	1	1	0	2	0	0	2	1	0	1	1	0	0	1	0	0	1	2	0	0	1	0	0	0	1	0	0	0	0	0
237	1	0	0	0	0	0	2	1	1	1	0	0	1	0	1	0	2	1	1	1	1	1	1	1	1	0	2	0	0	2	0	0	1	0	0	1	1	0	0	0	1	0	0	2	0	1	0	0	1
238	1	1	0	0	0	0	1	2	1	1	1	1	1	0	0	1	2	2	2	2	1	0	2	0	0	1	1	0	1	1	1	1	0	0	0	2	1	0	0	1	0	2	2	2	1	1	0	0	0
239	1	0	0	1	0	0	1	2	0	1	1	1	1	0	1	0	2	0	0	0	2	0	1	0	0	1	2	1	1	1	1	1	1	0	0	2	1	0	0	1	0	1	1	2	0	0	0	0	1
240	0	0	0	0	0	1	2	2	0	1	0	0	0	0	0	0	2	0	1	1	2	0	1	0	0	1	2	0	0	1	2	0	1	1	0	1	1	0	0	0	0	1	1	2	0	0	0	0	0
241	0	1	0	0	0	1	2	2	1	1	0	1	1	0	0	0	1	1	0	1	2	1	1	1	1	0	2	0	0	1	1	0	2	2	2	2	2	1	1	1	0	0	0	1	0	1	0	0	1
242	0	0	0	0	0	1	1	1	1	1	0	0	0	0	0	0	0	2	2	1	0	2	0	1	1	1	2	0	0	2	0	2	2	0	0	1	2	0	0	0	1	1	1	2	1	0	0	0	0
243	1	0	0	0	0	0	2	0	2	2	0	0	0	0	0	0	2	2	1	1	2	0	2	0	0	2	2	0	1	1	0	0	0	0	0	0	1	0	0	0	1	0	0	1	0	0	0	1	0
244	1	1	0	0	0	0	2	2	1	1	0	0	0	0	0	0	1	2	0	0	0	1	2	0	0	0	1	1	1	1	1	2	1	0	0	1	1	0	0	0	0	1	1	2	1	1	0	0	0
245	0	0	1	0	0	1	2	1	1	1	0	0	1	0	2	0	0	2	2	1	0	1	2	0	0	0	1	1	2	0	1	2	2	0	0	0	2	0	0	1	0	0	0	1	1	1	0	0	0
246	0	0	0	0	0	0	2	1	0	1	0	0	1	0	1	0	2	2	1	0	2	1	1	0	0	2	2	0	1	1	1	1	0	0	0	2	2	0	0	1	0	0	0	2	0	2	0	1	0
247	0	0	1	0	1	0	2	1	1	1	0	1	0	0	1	0	0	2	1	1	2	0	2	0	0	1	1	0	0	1	0	0	1	0	0	2	1	0	0	0	0	0	0	1	1	1	0	0	0
248	1	0	0	0	0	1	0	2	1	1	0	0	0	0	0	0	2	0	0	0	2	0	1	0	0	0	2	0	0	2	1	0	1	1	0	1	1	0	0	2	0	0	0	1	0	1	0	0	0
249	0	1	0	0	0	0	2	2	0	0	1	1	2	0	1	1	0	0	0	0	2	1	2	0	0	0	1	1	1	0	2	0	2	0	0	2	2	0	0	2	0	0	0	2	1	0	0	0	0
250	0	0	0	1	0	0	1	1	0	0	2	0	1	0	1	0	2	2	0	0	1	0	2	0	0	2	0	1	1	0	1	0	1	0	0	1	1	0	0	0	0	0	0	2	1	0	0	0	0
251	0	0	0	0	0	0	2	0	2	2	0	0	0	0	0	1	1	2	0	0	0	0	1	0	0	1	2	0	0	2	1	2	2	0	0	1	1	1	1	0	0	0	0	2	0	1	0	0	1
252	0	0	1	0	1	0	1	1	1	1	1	0	1	0	1	0	1	1	0	0	2	0	2	0	0	1	2	1	1	2	0	1	2	1	0	1	1	0	0	1	0	0	0	1	0	1	0	0	1
253	1	0	0	0	0	1	2	1	1	1	1	0	1	0	1	0	1	2	0	1	1	1	0	0	0	0	1	0	2	0	0	0	0	1	0	2	2	0	0	1	0	2	1	2	1	0	0	1	0
254	1	0	0	1	0	0	2	2	0	1	0	0	0	0	0	0	0	2	1	1	0	0	2	0	0	0	1	0	2	0	0	1	2	0	0	1	2	0	0	1	0	0	0	1	0	0	0	0	0
255	1	0	0	0	0	1	2	1	1	1	0	0	1	0	0	0	1	0	1	0	2	0	2	0	0	1	1	0	1	1	0	0	0	1	0	2	1	1	0	0	0	0	0	1	0	0	0	0	0
256	1	0	0	2	0	1	2	0	2	2	0	0	2	1	0	0	2	0	0	1	2	0	1	0	0	1	2	0	0	2	0	1	2	0	0	2	1	0	0	0	0	0	0	1	0	1	0	0	1
257	0	0	0	0	0	0	1	2	0	2	1	0	0	0	0	0	0	1	0	0	0	1	2	0	0	2	1	0	0	1	0	2	2	0	1	2	1	0	0	0	1	1	0	1	0	1	0	0	0
258	1	0	0	0	0	0	1	2	0	0	1	0	2	0	1	0	1	0	0	0	2	1	0	0	0	1	1	1	1	1	0	1	2	1	1	2	2	0	0	1	1	0	0	2	0	0	0	1	0
259	1	0	0	1	0	0	2	1	1	1	0	1	1	0	1	0	1	2	1	1	2	0	2	0	0	2	1	1	1	1	0	0	0	0	0	2	1	0	0	1	0	0	0	2	1	0	0	0	0
260	1	0	0	0	0	0	1	0	2	2	0	1	1	0	0	1	1	2	0	0	2	0	2	0	0	1	2	0	0	2	0	1	2	0	0	2	2	0	0	0	0	0	1	1	0	1	0	1	0
261	1	0	0	1	0	1	1	2	0	1	0	0	1	0	2	0	0	0	1	1	2	0	2	0	0	1	2	0	0	2	0	0	2	1	1	1	1	1	0	0	0	1	0	1	1	0	0	0	0
262	0	0	0	0	0	0	2	2	1	1	0	0	0	0	0	0	1	0	1	1	2	1	2	0	0	2	2	0	0	2	0	0	1	1	1	2	1	0	0	1	0	1	0	1	0	0	0	1	0
263	1	0	0	1	0	0	1	1	1	1	1	0	1	0	1	0	0	0	1	1	2	1	2	0	0	0	0	0	0	1	1	0	1	1	1	1	0	0	0	0	0	0	0	1	0	1	0	0	0
264	0	0	0	0	0	0	1	1	1	1	1	0	0	0	0	0	2	0	0	0	2	0	2	0	0	0	2	0	0	1	2	1	1	0	0	1	1	1	0	0	0	1	1	2	0	1	0	0	0
265	0	0	1	1	0	1	2	2	0	1	0	0	1	0	1	0	1	0	1	1	1	1	1	1	1	1	2	0	0	2	0	0	1	1	0	0	1	0	0	0	0	1	0	1	0	1	0	0	0
266	1	0	0	1	0	0	2	2	1	1	0	1	1	0	1	0	2	0	0	0	2	0	2	0	0	1	1	0	1	2	0	2	1	0	0	1	1	0	0	1	0	1	0	0	0	0	0	0	0
267	0	0	0	0	0	0	2	0	2	2	0	0	1	0	1	0	2	0	0	0	2	0	2	0	0	1	2	0	0	2	0	0	2	1	0	1	1	0	0	1	0	0	0	2	0	1	0	0	0
268	0	0	0	1	0	0	2	2	0	0	1	0	1	0	1	0	1	1	1	1	1	0	1	1	1	1	1	1	1	1	0	0	1	0	0	2	1	0	0	0	0	0	0	0	0	1	0	2	0
269	0	0	1	0	1	2	1	1	0	0	1	0	1	0	1	0	1	1	1	1	2	0	2	0	0	0	1	0	1	1	0	1	0	0	0	2	1	0	0	0	0	2	2	2	1	1	0	0	0
270	0	0	0	1	0	0	1	1	0	0	2	1	1	0	1	0	1	0	0	0	2	0	1	0	0	2	1	0	1	1	1	1	1	0	0	1	1	1	0	1	0	0	0	2	0	0	0	0	0
271	0	1	0	0	0	1	2	1	0	1	0	0	0	0	0	0	0	1	1	0	1	1	2	0	0	0	1	0	0	2	0	0	2	0	0	1	2	0	1	0	2	0	0	0	0	0	0	0	0
272	1	0	0	0	0	0	2	1	1	1	0	0	1	0	1	0	2	0	0	0	2	0	2	0	0	1	2	0	0	1	1	2	1	0	0	1	1	0	0	1	0	0	0	1	0	1	0	0	1
273	0	0	0	1	0	0	2	1	2	2	0	0	0	0	0	0	2	1	0	0	2	1	1	1	1	0	2	0	0	2	1	1	2	2	0	2	1	0	0	0	0	0	0	2	0	1	0	0	2
274	0	0	0	0	0	0	1	1	1	1	1	0	0	0	0	0	0	1	1	1	2	1	0	0	0	0	1	0	2	0	0	0	0	1	0	2	1	1	0	0	0	1	1	2	1	0	0	1	0
275	1	0	0	0	0	2	2	1	1	1	0	0	0	0	0	0	1	0	0	0	2	0	2	0	0	2	1	1	0	1	2	0	1	1	0	1	1	0	0	0	0	0	0	1	1	1	0	0	0
276	0	0	0	1	0	0	2	2	0	0	1	0	1	0	1	0	1	2	1	1	1	0	2	0	0	0	2	0	1	1	0	1	2	0	0	2	0	0	0	0	0	0	0	1	0	1	0	0	0
277	0	0	0	1	0	0	2	2	0	1	0	1	1	0	0	0	2	1	1	1	1	1	2	0	0	0	2	2	1	1	1	2	2	0	0	0	1	0	0	0	0	0	0	1	0	1	0	0	0
278	0	0	2	0	1	0	2	1	0	1	0	0	1	0	1	0	0	1	1	1	1	0	2	0	0	0	2	1	1	0	2	2	2	0	0	0	1	0	0	1	0	0	0	2	1	0	0	0	0
279	0	1	0	0	0	0	2	2	0	1	0	0	0	0	0	0	0	2	0	0	1	1	1	0	0	1	2	1	1	2	0	2	2	0	0	0	1	0	0	0	0	1	0	1	1	0	0	1	0
280	1	1	0	0	0	0	2	1	1	1	0	0	0	0	0	0	2	0	0	0	2	0	2	0	0	0	2	0	0	2	1	1	0	0	0	2	2	0	0	0	0	0	0	2	0	0	0	0	0
281	0	0	0	0	0	1	1	1	0	0	1	0	0	0	0	0	2	1	1	1	1	1	2	0	0	2	1	0	1	0	1	1	2	0	0	1	1	1	1	0	0	1	1	2	0	0	0	0	0
282	1	1	0	0	0	0	2	1	1	1	0	0	1	0	1	0	2	2	1	1	1	1	2	0	0	0	2	0	1	0	1	0	0	0	0	2	2	0	0	0	0	0	0	2	0	1	0	0	0
283	0	0	0	0	0	0	1	2	0	2	1	0	1	1	0	0	1	2	2	2	1	0	2	0	0	0	2	0	0	1	1	1	2	0	0	1	0	0	0	0	0	0	0	2	1	2	0	1	0
284	0	1	0	0	0	0	1	1	1	1	1	1	1	0	0	1	1	1	1	1	1	1	2	0	0	0	2	1	1	1	2	1	1	1	1	1	0	0	0	0	0	1	1	2	1	1	0	0	0
285	1	0	0	1	0	0	2	1	2	2	0	0	0	0	0	0	2	1	1	1	2	0	2	0	0	1	1	0	1	0	1	0	1	1	0	1	2	0	0	1	0	0	0	2	1	0	0	0	0
286	1	0	0	1	0	0	2	0	2	2	0	1	2	0	2	0	1	1	2	2	1	1	2	0	0	1	0	1	1	0	1	0	1	1	0	2	1	0	0	0	0	0	0	0	0	0	0	0	0
287	0	0	0	1	0	0	2	1	1	1	1	0	0	0	0	0	0	1	2	1	2	1	1	0	0	1	1	1	2	0	1	0	2	2	1	2	1	0	0	0	0	0	0	1	0	0	0	1	1
288	0	0	0	0	0	0	1	0	2	2	0	0	0	0	0	0	0	0	0	0	2	0	2	0	0	1	2	0	0	2	0	1	1	0	0	2	1	1	0	0	0	0	0	1	0	0	0	0	0
289	1	0	0	1	0	0	1	2	0	0	1	0	1	0	1	0	2	1	1	1	2	0	2	0	0	0	2	1	1	0	2	2	2	0	0	1	1	0	0	0	0	0	0	2	0	1	0	0	0
290	0	0	0	1	0	0	2	2	0	1	0	0	2	0	2	0	1	1	0	1	2	0	2	1	1	1	1	0	1	1	1	2	1	0	0	2	1	1	0	0	0	0	0	2	0	0	0	0	2
291	1	0	0	1	0	0	1	1	1	2	0	0	0	0	0	0	1	1	0	0	1	1	1	1	1	1	2	0	0	2	1	1	1	1	1	2	2	1	1	0	1	0	0	2	0	0	0	0	0
292	1	0	0	1	0	0	2	2	1	1	0	1	1	0	1	0	2	2	1	1	2	0	2	0	0	2	2	1	1	2	0	1	0	0	0	2	1	0	0	1	0	0	0	2	0	1	0	0	0
293	1	0	0	1	0	0	1	1	1	1	1	0	1	0	1	0	2	0	0	0	2	1	1	1	1	0	2	1	1	1	1	1	2	0	0	0	1	0	0	1	0	0	0	1	0	1	0	0	2
294	0	0	0	1	0	1	1	2	0	0	1	0	0	0	0	0	1	1	1	1	1	1	2	0	0	0	2	1	1	1	2	1	2	2	0	1	0	0	0	0	0	0	0	2	0	0	0	0	1
295	1	0	1	1	1	0	2	1	1	2	0	0	0	0	0	0	0	1	0	0	1	0	2	0	0	1	1	0	0	2	1	2	1	0	0	2	2	0	0	1	0	0	0	2	2	1	0	0	0
296	1	1	0	0	0	1	2	1	1	1	0	1	2	0	1	0	1	2	1	1	1	1	1	0	0	1	0	0	0	1	1	2	2	0	0	1	1	0	0	2	0	1	0	1	0	1	0	0	0
297	0	0	1	1	0	0	1	0	2	2	0	0	1	0	1	0	0	0	0	1	2	0	1	0	0	0	1	0	1	1	1	1	1	0	0	1	2	1	1	0	0	1	1	1	1	1	0	0	0
298	1	0	0	0	0	0	2	2	0	1	0	0	1	0	1	0	2	0	0	0	2	1	1	1	1	1	1	1	1	1	1	0	0	1	1	1	1	0	0	0	0	0	0	2	0	0	0	1	0
299	0	0	0	0	0	0	2	0	2	2	0	0	0	0	0	0	1	0	0	1	2	1	2	0	0	1	2	1	1	2	0	1	1	0	0	1	2	0	0	0	0	0	0	2	0	1	0	0	0
300	1	0	0	1	0	0	2	1	1	1	0	0	1	0	0	0	0	2	1	1	2	0	2	0	0	2	2	0	0	2	1	1	2	0	0	2	0	0	0	1	0	0	0	2	0	1	0	0	0
301	0	0	0	0	0	0	2	1	1	1	1	2	1	0	2	0	0	1	1	1	2	0	1	0	0	1	2	0	0	2	1	1	2	0	0	2	1	0	0	0	0	0	0	2	0	1	0	0	0
302	0	0	0	0	0	0	1	1	1	1	1	0	1	0	1	0	1	0	0	0	1	0	2	0	0	1	2	0	0	1	0	2	2	0	0	2	2	0	0	0	0	0	0	2	0	1	0	0	0
303	0	0	0	0	0	0	2	1	1	1	0	1	1	0	1	0	0	0	0	0	2	0	2	0	0	1	2	0	0	2	1	0	1	1	1	1	2	0	0	2	0	1	1	2	1	0	0	1	0
304	1	0	0	0	0	0	2	1	1	1	0	0	1	0	1	0	1	1	1	1	1	0	1	0	0	2	1	0	2	0	0	1	1	1	1	2	1	1	1	0	0	0	0	2	0	0	0	1	0
305	1	1	0	0	0	0	2	2	0	0	0	0	0	0	0	0	2	1	1	1	1	1	1	1	1	1	1	1	1	1	0	1	1	0	0	2	2	0	0	1	0	1	1	1	0	0	0	0	0
306	0	0	0	2	0	0	1	1	1	1	0	1	1	0	1	0	0	1	1	2	1	0	2	0	0	1	1	0	0	1	1	0	1	1	0	2	0	0	0	0	0	0	0	1	0	0	0	0	0
307	0	0	0	1	0	0	1	2	1	1	1	0	1	1	0	0	2	0	0	0	2	0	2	0	0	2	2	0	0	1	2	0	0	0	0	2	0	0	0	1	0	0	0	2	0	0	0	0	0
308	0	0	0	0	0	0	1	2	0	0	0	0	0	0	0	0	1	0	0	0	2	0	1	0	0	2	1	1	1	1	1	1	2	1	0	0	2	0	0	1	0	0	0	1	0	0	0	0	0
309	1	0	0	1	0	0	2	2	1	1	1	1	1	0	0	1	1	2	1	1	1	2	2	0	0	0	1	2	2	1	1	0	1	1	1	1	1	1	0	1	0	0	0	2	0	1	0	0	0
310	0	0	1	1	1	0	2	1	2	2	0	1	1	0	0	1	2	2	2	2	2	1	1	0	0	0	1	1	2	1	0	0	0	0	1	2	2	0	0	2	1	1	1	2	0	1	0	1	0
311	0	0	0	0	0	1	1	1	1	1	1	0	0	0	0	0	1	1	0	1	2	0	1	0	0	0	2	1	1	0	1	0	0	0	0	1	1	0	0	1	0	0	0	2	1	0	0	0	0
312	0	0	1	1	0	0	1	2	0	1	1	1	2	0	2	0	2	1	1	1	2	0	2	0	0	2	1	0	1	1	0	2	2	0	1	2	0	0	0	0	1	0	0	1	0	1	0	0	0
313	0	0	0	0	0	1	2	0	2	2	0	0	0	0	0	0	2	2	2	2	2	0	0	0	0	0	2	2	2	2	0	0	1	0	0	1	1	0	0	1	0	0	0	2	0	0	0	2	0
314	1	0	0	1	0	1	2	0	2	2	0	1	2	0	2	0	0	1	2	1	2	0	2	0	0	1	2	0	0	2	0	0	1	1	1	2	2	0	0	1	0	0	0	2	1	2	0	0	0
315	0	0	1	0	1	0	2	1	0	0	0	0	1	0	1	0	2	0	0	1	2	1	1	1	1	0	2	0	0	2	0	0	2	1	1	1	2	0	0	0	0	0	0	2	1	0	0	0	1
316	0	0	0	1	0	0	2	1	0	0	1	0	0	0	0	0	1	0	0	0	1	1	2	0	0	0	1	2	2	0	2	0	0	0	0	1	1	0	0	1	0	1	1	1	1	1	0	0	0
317	1	0	0	0	0	0	2	2	1	1	0	0	1	0	1	0	1	0	0	0	2	1	2	0	0	1	1	0	0	2	0	0	2	1	0	1	1	0	0	1	0	2	2	2	0	1	0	0	2
318	1	0	0	0	0	0	2	2	2	2	0	0	2	0	2	0	1	2	2	2	1	0	2	0	0	1	0	0	1	0	0	0	0	1	0	2	2	0	0	1	0	1	1	2	0	1	0	2	0
319	1	0	0	0	0	0	2	1	1	1	0	1	1	0	0	1	1	0	1	1	2	0	2	0	0	2	2	1	1	2	0	0	0	0	1	2	1	1	1	0	0	0	0	1	0	1	0	0	0
320	1	0	0	1	0	1	2	2	0	0	0	0	1	0	1	0	2	1	0	1	2	1	2	0	0	0	2	1	1	1	2	2	2	0	1	2	1	0	0	0	0	1	1	2	1	0	1	0	0
321	0	0	0	0	0	0	1	2	0	0	0	0	0	0	0	0	0	0	0	0	2	0	1	0	0	2	2	0	0	2	0	1	2	2	0	1	1	0	0	1	0	1	1	2	0	0	0	0	0
322	1	0	0	1	0	0	1	1	1	1	0	0	0	0	0	0	1	0	1	2	1	0	1	0	0	0	1	0	0	1	0	0	1	0	0	1	2	0	0	2	0	0	0	1	1	0	0	0	1
323	1	0	0	0	0	0	2	1	1	2	0	1	2	0	1	1	1	1	1	0	2	0	1	0	0	1	2	0	0	2	0	2	1	0	0	1	1	0	0	1	0	0	0	1	0	0	0	0	1
324	1	0	0	0	0	0	2	2	1	1	0	0	0	0	0	0	0	1	0	0	0	0	1	1	1	0	0	2	2	0	2	1	1	1	1	1	0	1	1	0	0	0	0	0	0	0	0	0	1
325	0	0	0	1	0	0	1	2	0	0	1	0	0	0	0	0	1	1	0	0	1	1	2	0	0	2	2	0	0	2	0	0	1	1	0	1	1	0	0	1	0	0	1	2	1	0	0	0	0
326	1	0	1	1	0	0	2	2	0	0	0	0	0	0	0	0	1	1	1	1	1	0	2	0	0	0	2	0	0	2	0	1	2	1	0	1	1	0	0	0	0	1	0	1	1	0	0	1	0
327	0	0	1	1	1	0	2	0	2	2	0	0	0	0	0	0	2	0	0	0	2	0	2	0	0	1	1	1	2	0	1	0	2	1	0	2	1	0	0	0	0	0	0	2	0	1	0	0	1
328	0	0	0	0	0	1	1	1	1	1	0	0	1	0	1	0	0	2	2	2	0	0	2	0	0	1	2	0	0	2	1	2	2	1	1	2	2	0	1	0	2	0	0	2	0	0	0	0	0
329	0	0	0	1	0	1	1	2	0	1	1	1	1	0	0	1	1	0	0	0	2	1	1	0	0	0	2	0	0	2	1	2	1	0	1	2	1	0	0	0	0	1	1	2	1	0	1	0	0
330	0	0	0	0	0	1	1	2	0	1	1	0	0	0	0	1	1	1	0	0	1	0	1	0	0	1	0	0	1	1	0	1	1	1	2	2	2	0	0	1	0	1	1	2	0	1	0	0	0
331	1	0	0	1	0	0	2	2	1	1	1	0	1	0	1	0	1	1	0	0	1	0	2	0	0	1	2	1	1	2	1	0	0	0	0	1	1	0	0	0	0	1	1	2	0	0	0	0	0
332	1	0	0	0	0	0	2	1	2	2	0	0	1	0	0	0	1	1	0	0	1	1	2	0	0	2	2	0	1	0	1	0	2	1	1	2	1	0	0	0	0	0	0	2	1	0	0	0	0
333	0	0	0	0	0	0	1	0	2	2	0	1	0	0	1	0	1	1	1	1	1	1	2	0	0	2	2	0	0	2	1	1	1	2	1	2	1	0	0	1	1	0	0	0	0	0	0	0	1
334	1	0	0	0	0	1	1	1	1	1	1	1	2	0	2	0	1	0	0	0	2	0	1	0	0	1	0	1	2	0	1	0	1	0	0	1	1	0	0	1	0	0	0	2	2	1	0	0	0
335	1	1	0	0	0	0	2	2	0	0	0	0	1	0	1	0	1	1	1	1	2	0	2	0	0	2	1	0	2	0	0	2	2	0	1	2	1	1	1	0	0	0	0	2	2	0	0	0	0
336	0	0	0	0	0	0	2	0	1	1	2	1	0	0	0	0	1	2	1	1	1	0	1	0	0	0	0	0	1	1	0	1	1	1	0	0	0	0	0	0	0	0	0	2	0	1	0	0	1
337	1	0	0	0	0	1	2	1	0	0	0	0	0	0	0	0	0	0	1	1	1	1	2	0	0	0	2	0	0	2	0	0	2	0	0	1	1	0	0	1	0	1	1	2	0	1	0	0	0
338	1	1	1	1	0	0	2	2	1	1	0	0	0	0	0	0	1	2	1	0	1	1	2	0	0	0	2	0	0	2	1	1	1	1	1	2	1	0	0	0	0	0	0	1	1	1	1	0	0
339	0	0	0	0	0	2	2	2	0	0	0	0	1	0	1	0	0	1	1	2	1	1	1	1	1	1	1	0	0	2	0	0	0	0	0	2	0	0	0	1	0	0	0	2	0	0	0	0	0
340	0	0	0	1	0	0	1	1	2	2	0	0	1	0	1	0	1	2	2	2	1	0	2	0	0	1	2	0	0	2	1	0	0	0	0	2	2	0	0	2	1	1	1	1	1	1	0	0	0
341	1	0	0	1	0	1	1	1	0	2	0	0	1	0	1	0	1	1	1	1	2	1	0	1	1	1	2	0	0	2	1	1	1	1	2	2	1	0	0	1	0	1	1	2	1	1	0	1	0
342	0	0	0	0	0	1	1	2	1	1	1	0	0	0	0	0	1	1	1	1	1	0	2	0	0	0	1	1	1	1	1	1	1	0	0	1	1	0	0	0	0	0	0	2	0	0	0	0	0
343	1	0	0	0	0	0	1	2	0	1	0	0	0	0	0	0	2	0	0	0	2	0	2	0	0	0	1	0	0	1	1	0	0	0	0	2	0	0	0	1	0	1	1	1	0	0	0	0	1
344	0	0	0	1	0	0	2	1	1	1	0	1	1	0	0	1	1	2	1	1	1	0	2	0	0	1	1	0	0	1	0	1	2	0	0	1	0	0	0	0	0	0	0	2	0	0	0	0	0
345	0	0	1	1	0	0	1	2	0	0	1	0	0	0	0	0	2	0	0	0	2	1	1	1	1	2	2	1	1	1	1	0	1	1	0	2	1	1	1	0	0	1	1	1	1	1	0	0	0
346	0	0	0	1	0	0	1	1	1	1	0	0	0	0	0	0	1	2	1	1	2	0	2	0	0	0	2	1	1	2	1	0	0	0	1	2	0	0	0	0	0	0	0	0	0	1	0	1	0
347	1	0	0	0	0	0	1	0	2	2	0	0	0	0	0	0	2	0	0	0	2	0	2	0	0	0	1	0	1	1	0	0	1	0	0	1	1	0	0	0	0	0	0	2	1	1	0	0	0
348	1	0	0	0	0	0	1	1	1	1	1	1	1	0	1	0	1	2	1	1	1	1	0	1	1	0	1	0	1	1	0	1	1	1	1	2	1	1	1	0	0	0	0	1	0	0	0	0	0
349	0	0	0	0	0	0	2	2	1	1	1	0	0	0	0	0	0	1	0	0	1	2	0	1	1	1	2	0	0	1	2	2	1	0	0	1	2	0	0	1	0	0	0	2	1	0	0	0	0
350	0	0	0	0	0	1	1	2	0	1	1	0	1	0	1	0	0	0	0	0	2	1	2	0	0	1	1	0	1	0	0	2	2	0	0	0	2	1	1	1	0	1	1	2	0	1	0	0	0
351	1	0	0	0	0	0	1	2	0	0	0	0	0	0	0	0	2	1	1	1	1	0	2	0	0	0	1	2	2	0	2	1	1	0	0	1	1	0	0	0	0	0	0	1	0	1	0	0	0
352	0	0	0	0	0	1	2	2	0	0	1	0	0	0	0	0	1	0	0	0	2	0	2	0	0	1	2	1	1	1	2	1	2	1	0	1	2	0	0	1	0	0	0	2	1	0	0	1	1
353	1	0	0	0	0	1	2	1	1	1	0	0	0	0	0	0	1	2	0	0	0	1	2	0	0	1	2	0	0	2	1	1	2	1	0	2	0	0	0	0	0	0	0	1	0	1	0	0	0
354	1	0	0	0	0	0	1	2	0	0	2	0	1	0	1	0	0	1	2	1	1	0	2	0	0	1	2	0	0	2	0	0	0	1	0	1	1	0	0	2	0	1	1	2	0	0	1	0	0
355	0	0	1	1	0	0	2	1	0	1	0	0	1	0	1	0	1	0	1	1	2	0	2	0	0	1	0	1	1	1	1	0	1	1	0	2	2	0	0	1	1	1	1	2	1	0	0	0	0
356	1	0	1	0	1	0	2	2	0	0	0	1	1	0	0	1	2	2	2	2	2	0	2	0	0	1	2	0	0	2	1	1	1	0	0	2	2	1	1	0	0	0	0	1	0	1	0	0	1
357	1	0	0	1	0	0	1	1	1	1	1	1	1	0	0	1	1	1	1	1	0	0	2	0	0	1	1	0	0	1	2	2	2	0	0	0	0	0	0	0	0	0	0	0	0	0	0	0	1
358	0	0	0	1	0	0	1	1	1	1	0	0	0	0	0	0	2	0	0	1	1	1	2	0	0	1	1	0	1	2	0	0	0	0	0	2	0	0	0	0	0	1	1	2	1	1	0	2	0
359	1	0	0	0	0	0	1	2	1	1	1	0	0	0	0	0	2	0	0	0	1	0	2	0	0	1	1	1	2	1	0	1	1	1	1	1	1	0	0	1	0	1	1	1	1	2	0	0	0
360	1	0	0	0	0	0	2	1	1	1	0	2	2	0	1	1	0	1	1	1	2	0	2	0	0	0	1	2	2	1	1	0	2	1	0	1	1	0	0	0	0	0	0	2	1	0	0	0	0
361	1	0	0	0	0	1	2	1	1	1	0	0	1	0	1	0	1	2	1	1	1	0	2	0	0	1	1	0	0	2	0	0	2	0	0	2	1	0	0	0	1	1	1	2	2	2	0	0	0
362	0	0	0	0	0	1	2	2	0	0	0	0	0	0	0	0	0	0	0	0	1	1	2	0	0	0	1	1	1	1	2	2	2	0	0	1	1	0	0	0	0	1	0	0	0	0	0	1	0
363	0	0	0	1	0	0	2	2	0	0	0	0	1	0	1	0	2	0	0	0	2	0	2	0	0	2	2	0	0	2	1	1	1	1	1	2	2	0	0	1	0	1	1	2	1	1	0	0	0
364	0	0	0	0	0	1	1	1	1	1	1	1	0	0	1	0	1	1	1	1	1	0	2	0	0	1	0	0	1	0	0	1	2	1	1	2	0	1	1	0	0	0	0	0	0	0	0	0	0
365	1	0	0	0	0	0	2	2	0	0	1	1	1	0	0	1	1	1	1	1	1	0	1	0	0	0	2	0	0	2	0	1	1	0	1	1	1	0	0	1	0	1	1	2	1	0	0	0	0
366	1	0	1	1	0	0	2	2	1	1	0	0	0	0	0	0	1	0	0	0	2	0	2	0	0	1	1	1	2	0	1	1	1	1	0	0	2	0	1	1	1	1	1	1	1	2	0	0	0
367	1	0	0	0	0	0	1	2	0	1	1	0	0	0	0	0	1	2	0	0	0	0	2	0	0	1	0	1	2	0	1	1	2	0	0	2	1	0	0	0	0	1	1	1	1	1	0	0	1
368	0	0	0	0	0	0	0	1	1	1	1	0	1	1	0	0	0	0	0	0	1	0	2	0	0	1	1	0	1	2	0	0	1	0	0	1	1	0	0	0	0	0	0	0	0	1	0	0	0
369	0	1	1	1	1	0	1	2	1	1	1	1	2	0	1	1	2	2	2	2	1	1	2	0	0	0	2	0	0	2	1	1	1	0	1	1	2	0	0	1	0	0	0	1	0	0	0	1	0
370	0	0	0	0	0	0	1	1	1	2	0	0	1	0	1	0	1	2	2	2	1	1	2	0	0	0	1	0	0	1	0	1	2	0	0	2	2	0	0	1	0	0	0	2	0	2	0	1	0
371	0	0	0	0	0	0	1	2	0	0	2	2	2	0	0	1	2	0	0	0	2	1	2	0	0	0	2	0	0	2	1	0	1	1	0	2	1	1	0	1	0	0	0	2	0	0	0	0	0
372	1	0	0	1	0	0	2	2	0	0	1	2	2	0	1	1	0	0	1	1	2	0	1	1	1	2	2	0	0	2	0	0	2	0	0	1	0	0	0	0	0	0	0	2	0	1	0	0	0
373	0	0	0	1	0	0	2	0	2	2	0	2	2	1	0	1	2	0	0	0	2	1	1	1	1	1	1	0	1	1	1	1	1	1	0	0	1	0	0	0	0	2	2	2	1	1	0	0	0
374	1	0	0	0	0	0	2	2	0	0	0	0	1	0	1	0	1	1	1	1	2	1	2	0	0	0	2	0	1	1	0	1	2	2	0	1	1	0	0	0	0	0	0	2	0	1	0	0	0
375	0	0	0	1	0	0	2	2	0	1	0	0	0	0	0	0	0	1	0	0	2	0	2	0	0	1	1	1	2	1	0	1	2	1	0	1	0	0	0	0	1	0	0	2	0	1	0	0	1
376	0	0	0	1	0	0	2	2	0	1	0	0	0	0	0	0	1	2	0	0	2	0	2	0	0	2	0	0	0	1	1	1	1	0	0	2	1	0	0	2	0	1	1	1	1	1	0	0	0
377	1	0	0	0	0	0	2	0	2	2	0	1	2	0	1	1	2	0	0	1	2	1	2	0	0	1	1	1	1	1	1	1	1	0	0	2	1	0	0	0	0	0	0	1	0	0	0	0	1
378	0	0	1	1	0	0	2	2	0	0	0	0	0	0	0	0	1	0	1	1	2	1	2	0	0	1	2	1	1	2	0	0	0	0	0	1	1	0	0	0	0	2	2	2	1	0	0	0	1
379	0	0	0	0	0	0	2	1	1	1	1	0	1	0	1	0	1	2	1	1	1	1	1	0	0	2	1	2	2	1	1	0	2	0	0	2	2	0	0	1	1	0	0	1	1	1	0	0	0
380	0	0	0	1	0	0	2	2	0	1	1	1	1	0	0	1	0	0	0	0	2	0	1	1	1	1	1	0	1	1	0	0	2	1	0	2	1	1	1	0	0	0	0	1	0	0	0	0	1
381	1	0	0	0	0	0	2	1	1	2	0	2	2	1	0	1	2	0	0	0	1	1	2	0	0	1	0	0	0	1	1	1	1	1	0	1	1	1	1	0	0	1	1	1	0	0	0	0	0
382	0	0	0	0	0	0	2	1	0	0	0	0	0	0	0	0	2	0	0	0	2	1	2	0	0	0	2	0	0	1	0	1	2	2	0	1	1	0	0	2	0	0	0	2	0	1	0	0	1
383	1	0	0	0	0	0	2	2	0	1	0	1	2	0	1	0	1	1	0	1	1	0	2	0	0	1	2	0	0	2	1	1	1	1	1	2	2	0	0	1	0	0	0	1	0	0	0	0	0
384	1	0	0	0	0	0	2	0	2	2	0	0	1	0	1	0	1	0	0	0	2	0	2	0	0	1	0	0	1	0	1	2	1	0	0	2	0	0	0	0	0	0	0	2	0	0	0	0	1
385	0	0	0	0	0	0	2	1	1	2	0	0	1	0	1	0	0	1	1	1	2	1	2	0	0	2	2	1	1	2	0	0	0	1	1	1	0	0	0	0	1	0	0	1	1	1	0	0	0
386	0	0	0	0	0	1	1	2	0	1	1	1	2	0	2	0	0	2	0	0	2	0	2	0	0	2	2	0	0	1	1	1	1	0	0	1	2	1	1	1	0	0	0	2	0	0	0	0	0
387	0	0	0	1	0	0	1	2	0	0	0	0	1	0	2	0	1	1	2	2	1	0	2	0	0	1	1	0	2	0	0	0	1	0	0	1	1	1	1	0	0	1	1	2	2	2	0	0	0
388	1	0	0	0	0	0	1	2	0	1	1	0	0	0	0	0	0	0	0	0	2	0	1	0	0	0	1	1	1	1	2	1	2	1	0	0	2	0	0	1	0	0	0	1	1	1	0	0	2
389	0	0	0	0	0	0	2	1	1	1	0	1	0	0	1	0	2	1	0	1	2	0	2	0	0	0	1	0	0	1	1	1	1	2	1	1	1	0	0	1	0	1	1	2	1	1	0	0	0
390	1	0	1	1	0	1	1	1	1	1	0	2	2	0	1	1	1	1	1	1	2	0	0	0	0	1	1	0	2	0	0	1	1	0	0	2	1	0	0	0	0	0	0	2	1	0	0	0	0
391	0	0	1	2	0	0	2	2	0	0	0	0	0	0	0	0	1	1	1	1	0	1	1	1	1	1	1	1	1	0	2	0	2	0	0	0	2	0	0	1	0	0	0	2	1	0	0	1	0
392	1	0	0	1	0	0	2	2	0	0	0	0	0	0	0	0	1	0	0	0	2	2	0	1	1	1	1	1	2	0	1	2	2	0	0	2	2	0	0	1	0	0	0	1	0	0	0	0	1
393	0	0	0	0	0	1	2	2	0	1	0	0	1	0	1	0	0	1	1	1	1	0	2	0	0	2	2	1	1	0	1	0	2	0	0	1	0	1	1	0	0	0	0	1	0	0	0	0	1
394	1	0	0	0	0	2	2	2	1	1	0	0	1	0	0	0	0	1	0	0	2	0	2	0	0	1	1	0	0	1	0	1	0	0	0	2	2	0	1	0	1	0	0	2	1	0	0	0	0
395	0	0	1	0	1	0	2	2	0	1	0	0	0	0	0	0	0	0	1	1	2	0	2	0	0	1	0	0	0	1	1	1	2	0	0	1	1	2	1	0	1	0	0	2	1	1	0	0	0
396	1	0	0	0	0	0	2	1	0	0	0	1	1	0	0	0	1	0	1	1	2	0	2	0	0	0	2	0	0	1	1	0	1	0	0	1	2	1	1	0	0	0	0	2	0	0	0	0	0
397	0	0	0	0	0	0	2	1	1	2	0	0	0	0	0	0	1	1	0	0	1	0	1	0	0	1	0	1	1	0	1	0	2	1	1	1	1	0	0	1	0	0	1	2	1	0	0	0	0
398	0	0	0	1	0	0	2	2	0	0	0	0	0	0	0	0	1	1	0	0	2	0	2	0	0	1	2	1	1	1	1	0	2	1	0	1	0	0	0	0	0	1	1	1	1	1	0	0	1
399	1	0	0	1	0	0	2	0	1	1	1	0	0	0	0	0	0	2	2	1	0	1	2	0	0	0	1	0	1	0	1	0	2	1	1	1	2	0	0	0	0	0	0	2	1	0	0	1	0
400	1	0	0	0	0	0	1	1	1	1	1	0	0	0	0	0	2	0	0	0	2	0	2	0	0	1	2	0	0	2	1	1	1	0	0	2	2	1	1	0	0	1	1	2	1	1	0	0	0
401	1	0	0	1	0	0	1	1	1	1	1	0	1	0	1	0	1	1	0	0	2	1	1	1	1	0	1	1	1	1	2	2	2	0	0	0	2	1	1	1	0	0	0	2	1	0	0	0	1
402	1	0	0	1	0	1	2	1	0	0	1	0	0	0	0	0	1	1	1	1	1	0	2	0	0	1	2	0	0	1	2	2	2	0	0	0	2	0	0	1	0	0	0	2	0	0	0	0	0
403	0	0	0	0	0	0	1	1	1	1	0	0	2	1	1	0	1	0	1	2	1	0	0	0	0	1	2	0	0	2	0	2	1	0	1	2	2	0	0	0	0	1	1	2	1	0	0	0	0
404	0	0	0	0	0	1	2	2	0	1	0	0	0	0	0	0	2	1	1	1	2	0	2	0	0	0	1	2	2	0	2	1	1	1	1	1	1	0	0	0	0	1	1	1	1	0	0	0	0
405	0	0	0	0	0	0	1	1	1	1	2	1	1	0	1	0	0	2	2	1	1	0	2	0	0	2	2	0	0	1	1	0	0	0	0	1	1	1	1	0	0	1	1	2	1	0	0	1	0
406	1	1	0	0	0	0	2	1	1	1	1	0	2	1	0	0	2	2	1	1	1	0	0	0	0	1	1	0	2	0	0	1	1	0	0	2	2	0	0	1	1	1	1	2	1	1	0	0	0
407	1	0	0	1	0	0	1	2	0	0	0	1	0	0	1	0	2	0	0	0	2	0	2	0	0	0	1	0	1	0	1	1	1	1	1	1	1	0	0	1	0	1	1	2	1	1	0	0	0
408	1	0	0	1	0	0	2	1	1	1	1	0	1	0	1	0	2	0	0	1	2	0	2	0	0	0	2	0	0	1	1	0	1	0	0	1	2	0	0	1	0	0	0	0	2	2	0	0	0
409	1	0	0	0	0	0	1	1	1	1	1	0	1	0	1	0	1	1	1	1	2	0	2	0	0	1	0	1	2	0	1	0	2	2	2	2	1	0	0	0	0	0	0	2	0	2	0	0	0
410	0	1	0	0	0	0	2	1	2	2	0	0	0	0	0	0	2	1	1	1	1	1	1	1	1	2	2	0	0	2	1	1	2	0	0	0	0	0	0	0	0	0	0	1	0	0	0	0	2
411	0	0	1	1	0	0	2	1	1	1	0	0	0	0	0	0	1	0	0	0	2	0	2	0	0	0	2	1	1	0	1	1	1	0	0	2	2	0	0	0	0	0	1	2	1	0	0	0	1
412	1	0	0	0	0	0	2	1	1	1	0	0	1	0	1	0	2	0	0	1	2	0	2	0	0	2	2	0	0	2	1	1	1	1	0	0	1	0	0	2	0	0	0	2	0	1	0	1	0
413	0	0	0	0	0	0	1	0	2	2	0	0	0	0	0	0	2	2	2	2	0	1	2	0	0	0	1	0	0	1	2	0	0	1	0	1	2	0	0	1	0	0	0	2	0	0	0	1	0
414	0	0	0	1	0	0	1	2	0	0	1	0	0	0	0	0	1	0	1	1	1	0	1	0	0	2	1	1	1	1	0	1	2	2	0	2	0	0	0	1	0	0	0	0	0	0	0	0	0
415	0	0	0	0	0	1	1	2	1	1	0	0	1	0	1	0	2	0	0	1	2	0	2	0	0	1	2	0	0	2	0	1	2	0	0	1	2	0	1	0	1	1	1	2	2	0	0	0	0
416	1	0	0	0	0	0	2	2	0	0	1	0	0	0	0	0	0	2	2	2	0	1	2	0	0	0	1	1	1	1	1	1	2	2	0	1	2	0	0	1	1	0	0	2	0	0	0	0	0
417	0	0	0	0	0	0	2	2	0	1	0	0	0	0	0	0	1	1	1	1	2	0	1	0	0	1	2	0	0	2	1	2	1	0	0	1	0	0	0	0	0	0	0	2	0	0	0	0	0
418	0	0	0	1	0	0	1	1	0	0	2	0	1	1	0	0	1	1	1	1	2	0	2	0	0	0	2	1	1	2	0	2	1	0	1	2	1	1	0	1	0	0	0	2	0	0	0	0	1
419	1	1	0	0	0	0	2	1	1	1	0	1	0	0	1	0	2	0	1	1	2	0	2	0	0	0	0	1	0	0	2	1	2	0	1	1	0	0	0	0	0	1	1	2	2	2	0	0	0
420	1	0	0	0	0	0	1	2	0	1	1	1	1	0	0	1	1	1	0	1	1	0	2	0	0	2	1	1	1	1	1	1	1	0	0	1	2	0	1	1	1	1	1	2	1	1	0	0	1
421	0	0	0	0	0	0	2	2	0	1	1	2	2	0	1	0	1	2	0	0	0	0	2	0	0	2	2	0	0	0	1	1	2	0	0	0	1	0	0	1	0	0	0	2	0	0	0	0	0
422	0	0	0	0	0	0	2	2	0	1	0	2	2	0	2	0	2	1	1	1	1	0	2	0	0	1	2	1	1	2	0	0	1	0	0	2	0	0	0	0	0	0	0	2	2	0	0	1	0
423	1	0	0	0	0	0	2	0	2	2	0	0	0	0	0	0	1	1	1	1	1	0	2	0	0	1	1	2	2	1	1	1	1	0	0	1	1	0	0	0	0	0	0	1	0	1	0	0	0
424	1	0	0	0	0	1	1	1	1	1	1	1	1	0	1	0	1	1	1	1	1	0	1	0	0	0	0	1	1	1	1	1	1	0	0	2	1	1	1	0	0	0	0	2	0	0	0	2	0
425	0	0	0	0	0	0	2	0	1	1	0	0	1	0	0	0	0	2	0	1	1	0	2	0	0	1	2	0	0	2	1	0	2	2	0	1	1	0	0	0	0	0	0	1	0	1	0	0	0
426	0	0	0	0	0	0	1	2	0	0	2	1	2	0	1	0	1	1	1	1	1	1	1	0	0	1	2	0	0	2	0	0	2	1	1	1	1	0	0	2	0	0	0	1	0	1	0	0	2
427	1	0	0	0	0	1	2	1	1	2	0	2	1	0	2	0	0	2	2	2	0	0	1	0	0	0	2	0	0	2	0	1	1	2	0	2	1	0	0	0	1	0	0	2	0	0	0	0	0
428	1	0	1	0	1	0	2	2	1	2	0	1	2	0	2	0	1	0	0	0	1	1	2	0	0	0	1	2	2	1	1	1	0	0	0	2	2	0	0	1	1	1	1	2	1	0	0	1	0
429	1	0	0	0	0	0	1	2	0	0	2	0	2	0	1	0	2	0	1	1	2	1	2	0	0	0	1	1	1	1	0	0	2	1	1	2	0	0	0	0	0	0	0	2	0	1	1	0	0
430	0	0	0	1	0	0	1	1	1	1	1	0	1	0	1	0	0	0	0	0	2	0	1	0	0	1	2	1	1	2	1	0	2	1	0	1	2	0	0	1	0	1	1	2	1	1	0	0	1
431	1	0	0	0	0	0	2	0	1	1	2	0	1	0	1	0	1	1	1	0	2	0	2	0	0	1	2	0	0	2	2	0	0	0	1	2	1	0	0	2	0	0	0	2	1	0	0	0	0
432	0	0	0	0	0	1	2	0	1	1	1	0	1	0	1	0	0	1	0	0	2	0	2	0	0	1	1	0	1	1	0	0	1	0	0	1	2	0	0	2	0	0	0	2	0	1	1	0	0
433	1	0	0	0	0	0	1	1	0	0	1	1	0	0	1	0	0	0	0	0	2	1	1	1	1	1	1	0	0	1	2	2	2	0	0	1	2	0	1	0	1	0	0	2	0	1	0	0	0
434	1	0	0	0	0	0	1	2	0	1	1	1	1	0	0	1	1	1	1	1	2	1	1	0	0	1	1	1	1	1	2	1	1	1	0	0	2	0	1	0	1	0	0	2	0	2	0	0	0
435	1	0	0	0	0	0	2	1	2	2	0	0	0	0	0	0	0	2	0	0	1	0	2	0	0	1	2	0	0	2	0	1	2	0	0	2	2	0	0	1	0	1	0	1	0	1	0	1	0
436	0	0	0	0	0	0	1	2	0	0	1	0	1	0	1	0	1	1	1	0	2	0	2	0	0	0	1	0	1	0	1	0	0	0	0	1	1	0	0	0	0	1	0	1	0	1	0	1	0
437	1	0	0	1	0	0	2	0	2	2	0	1	1	0	0	0	1	0	1	2	1	0	1	0	0	0	1	1	1	1	1	0	1	1	0	0	2	0	0	1	0	0	0	1	1	0	0	0	0
438	1	0	0	2	0	0	2	1	1	1	0	0	1	0	1	0	0	0	0	0	2	0	1	1	1	2	2	0	0	2	0	0	2	2	2	2	0	0	0	0	0	0	0	2	0	1	0	0	1
439	0	0	1	1	1	0	2	0	2	2	0	1	1	0	0	1	2	0	0	0	2	0	2	0	0	1	2	1	1	2	0	0	2	0	0	2	0	0	0	1	0	1	1	2	1	0	0	1	0
440	0	0	0	0	0	0	2	1	1	2	0	0	0	0	0	0	1	2	1	1	2	1	2	0	0	0	2	0	0	0	1	0	2	1	1	2	1	0	0	1	0	0	0	1	0	1	0	0	0
441	1	0	0	1	0	0	1	2	0	0	2	0	2	0	2	0	0	2	0	0	2	0	2	0	0	1	1	1	1	1	2	0	1	0	0	2	1	0	0	0	1	1	0	1	0	1	0	0	1
442	1	0	0	0	0	1	2	2	0	1	0	0	0	0	0	0	1	1	1	1	2	1	2	0	0	0	0	1	2	0	1	0	1	0	0	1	1	0	0	0	0	0	0	1	0	1	0	0	0
443	1	0	1	0	1	1	1	1	1	1	1	0	0	0	0	0	1	0	1	1	2	1	2	0	0	0	2	1	1	1	2	0	0	1	1	1	0	0	0	0	0	0	0	2	0	0	0	1	0
444	1	0	0	0	0	0	0	2	0	0	2	0	0	0	0	0	0	0	1	1	1	1	0	0	0	1	2	0	0	1	2	1	1	0	0	2	0	0	0	0	0	0	0	2	0	0	0	0	0
445	1	0	0	1	0	0	1	2	0	0	1	1	2	0	2	0	1	1	1	1	1	1	2	0	0	0	2	1	1	1	1	0	1	0	0	1	1	0	0	1	0	0	0	1	0	0	0	1	0
446	0	0	0	0	0	0	2	2	1	1	1	0	0	0	0	0	2	0	0	0	1	0	1	0	0	0	2	1	1	2	1	1	2	1	0	1	2	0	0	2	0	1	1	2	1	0	0	0	0
447	0	0	0	0	0	1	1	1	1	1	1	0	1	0	1	0	2	0	0	0	2	2	2	0	0	0	1	1	1	1	0	0	1	1	1	2	0	0	0	0	0	0	0	2	0	0	0	0	1
448	1	0	0	0	0	0	2	1	1	1	0	0	0	0	0	0	2	0	0	1	2	0	1	0	0	1	2	0	0	2	0	1	1	0	0	2	1	1	0	0	0	0	0	2	0	1	0	0	0
449	0	1	0	0	0	0	2	0	1	1	1	2	2	1	0	1	2	0	0	0	2	0	2	0	0	1	1	1	0	1	1	1	1	2	1	2	1	0	0	1	0	1	1	1	1	1	0	0	0
450	0	0	1	1	0	0	1	1	0	0	1	0	0	0	0	0	2	1	1	0	2	0	1	0	0	0	1	2	2	1	1	2	2	0	0	0	2	1	1	1	0	0	0	2	0	1	0	0	0
451	1	0	0	0	0	0	2	1	1	1	1	1	1	0	0	0	2	0	0	0	2	0	2	0	0	1	0	1	2	0	1	1	1	1	1	1	1	0	0	0	0	0	0	2	0	2	0	0	0
452	1	0	0	0	0	0	1	1	1	1	2	1	1	0	0	1	1	1	2	1	2	1	1	1	1	0	0	2	2	0	2	0	1	0	0	2	1	0	0	0	0	1	1	1	1	1	0	0	1
453	0	0	0	1	0	0	2	1	1	1	0	0	0	0	0	0	1	0	0	0	2	0	1	0	0	0	1	0	1	0	0	2	2	0	0	2	1	0	0	1	0	0	0	2	0	1	0	0	0
454	0	0	0	1	0	0	0	2	0	0	1	0	0	0	0	0	2	1	1	0	2	0	2	0	0	2	1	0	0	1	1	1	1	1	0	0	2	0	0	0	0	0	1	2	1	0	0	0	0
455	0	0	0	1	0	0	2	1	0	1	0	1	1	0	0	0	2	2	1	1	2	1	2	0	0	0	2	1	1	1	2	1	2	1	1	2	1	0	0	0	0	0	0	2	0	0	0	0	0
456	0	0	0	0	0	1	2	1	1	2	0	0	1	0	1	0	2	1	1	1	1	0	2	0	0	1	1	0	1	1	0	1	1	2	0	2	1	0	0	0	0	0	0	2	0	0	0	1	0
457	1	0	0	0	0	0	2	1	0	0	0	0	0	0	0	0	2	1	1	1	2	1	2	0	0	1	1	0	0	2	1	0	0	0	0	2	1	0	0	2	0	1	1	2	0	0	0	0	1
458	1	0	1	1	0	0	2	2	0	0	0	0	0	0	0	0	2	0	0	1	2	1	2	0	0	0	1	1	1	1	1	0	1	2	1	1	1	0	0	0	0	0	0	2	0	0	0	1	1
459	1	0	0	0	0	1	2	1	0	0	1	0	0	0	0	0	2	0	0	0	2	0	2	0	0	1	1	0	0	2	0	0	2	0	0	1	0	0	0	0	0	0	0	2	0	1	0	2	0
460	0	0	0	1	0	0	1	2	0	1	1	0	1	0	1	0	1	2	0	0	1	1	0	1	1	0	0	2	2	1	2	0	0	0	1	2	2	0	0	1	0	0	0	2	1	0	0	0	0
461	1	0	0	0	0	1	2	2	0	1	1	1	1	0	1	0	2	1	1	1	1	0	1	1	1	1	2	0	0	0	0	1	2	0	0	2	2	0	0	1	0	1	1	2	0	0	0	0	1
462	1	0	1	1	1	0	1	1	1	1	1	0	1	0	1	0	1	0	0	0	2	1	2	0	0	1	2	0	0	1	1	0	0	0	1	2	1	0	0	0	0	0	0	2	1	1	0	0	0
463	0	0	0	1	0	0	1	1	1	1	0	0	2	0	1	0	2	1	1	1	2	1	2	0	0	0	2	0	0	1	2	1	2	0	0	2	1	0	0	0	1	1	1	2	2	0	0	1	0
464	1	0	0	0	0	1	2	1	2	2	0	0	2	0	1	0	2	0	0	0	2	0	1	0	0	0	1	0	1	1	0	0	1	1	0	2	2	0	0	1	0	1	0	0	1	0	0	0	0
465	0	0	0	0	0	1	1	1	0	0	1	0	0	0	0	0	0	2	2	1	0	2	0	1	1	1	1	0	2	0	0	0	1	1	1	2	1	2	1	0	1	0	0	2	0	2	0	0	1
466	0	0	0	0	0	0	2	1	1	1	0	0	0	0	0	0	0	2	2	1	0	1	2	0	0	0	2	1	1	1	1	1	2	0	0	1	1	0	0	0	0	1	0	1	0	1	0	0	0
467	0	0	0	1	0	0	2	1	1	2	0	1	1	0	0	0	0	1	1	1	2	0	2	0	0	2	0	0	1	0	0	1	1	0	0	1	0	0	0	0	0	0	0	1	0	0	0	0	0
468	1	0	0	0	0	0	2	2	0	0	1	0	0	0	0	0	0	2	1	1	1	1	2	0	0	1	2	1	1	2	0	1	1	2	1	1	2	0	1	0	1	0	0	2	0	1	0	1	0
469	1	0	0	0	0	0	1	1	1	1	1	1	1	0	0	1	0	1	0	0	2	0	2	0	0	1	1	0	2	0	0	1	2	1	1	2	1	0	0	0	0	0	0	2	0	1	0	1	0
470	0	0	0	0	0	0	1	1	2	2	0	0	0	0	0	0	1	1	0	0	1	0	2	0	0	2	1	0	0	2	1	0	0	1	2	2	1	0	0	2	0	1	1	2	0	1	0	0	2
471	1	0	0	2	0	0	1	1	0	2	0	0	1	0	0	0	0	2	2	1	0	0	1	0	0	1	2	1	1	2	0	0	1	1	1	2	2	0	0	2	0	2	2	2	1	1	0	0	0
472	1	0	0	0	0	0	2	1	2	2	0	0	0	0	0	0	0	2	0	1	1	0	2	0	0	1	2	1	1	2	0	0	1	0	0	0	0	0	0	1	0	1	1	2	0	1	0	0	0
473	1	0	0	0	0	0	1	1	1	1	1	1	0	0	0	0	1	1	1	1	1	1	0	0	0	0	2	0	0	1	2	0	2	0	0	1	2	0	0	1	0	0	0	1	0	2	0	1	0
474	1	0	1	1	0	0	1	1	1	1	1	2	2	0	1	1	1	1	1	1	0	0	2	0	0	1	1	1	0	1	2	0	0	0	0	1	1	0	0	1	0	1	1	2	1	0	0	0	0
475	1	0	0	0	0	0	2	2	0	1	0	0	1	0	1	0	1	1	2	2	1	0	2	0	0	1	2	0	0	2	0	1	2	0	0	2	2	0	1	0	1	0	0	2	0	0	0	1	0
476	1	0	0	1	0	0	2	2	0	1	0	1	0	0	1	0	1	0	0	0	2	0	2	0	0	0	2	0	0	2	0	2	1	0	0	1	0	0	0	0	0	0	0	1	0	1	0	1	0
477	1	0	1	1	0	0	1	1	0	0	1	1	1	0	0	0	0	0	1	1	2	1	2	0	0	2	1	1	1	1	0	0	2	1	1	1	1	0	0	0	0	0	1	2	1	0	0	0	0
478	0	0	0	1	0	0	1	2	1	1	0	1	1	0	0	0	0	1	2	1	1	0	2	1	1	1	2	0	0	0	1	2	1	1	1	2	1	0	0	0	0	0	0	1	0	1	0	0	1
479	1	0	0	0	0	0	0	1	1	1	1	1	2	0	1	0	2	2	1	1	1	0	2	0	0	2	1	0	1	2	0	2	2	1	1	2	2	0	0	2	0	0	0	2	1	0	0	0	1
480	0	0	0	1	0	0	2	2	1	2	0	1	2	0	1	1	0	2	2	1	0	0	1	0	0	1	1	0	1	1	1	1	2	1	0	1	0	0	0	0	0	0	0	2	0	0	0	0	0
481	0	0	0	0	0	0	2	1	1	1	1	0	0	0	0	0	2	1	1	1	2	0	2	0	0	2	2	0	0	2	0	1	1	1	1	2	2	0	0	1	0	0	0	2	0	0	0	0	0
482	0	0	0	0	0	0	2	2	0	1	0	0	1	0	1	0	1	1	1	0	2	1	2	0	0	1	1	1	1	1	1	1	1	0	0	1	2	0	0	0	1	0	0	2	1	0	1	0	0
483	1	0	0	0	0	0	2	2	1	2	0	0	2	1	1	0	0	2	1	1	0	0	2	0	0	1	0	1	2	0	1	1	2	0	0	1	1	0	0	1	0	0	0	2	0	0	0	0	1
484	0	0	0	0	0	0	1	2	0	0	0	0	0	0	0	0	1	0	1	0	1	0	2	0	0	1	0	2	2	0	2	0	1	0	0	2	1	1	0	0	0	0	0	2	1	1	0	1	0
485	0	0	0	0	0	1	1	2	0	0	0	1	1	0	1	0	1	1	1	1	1	0	2	0	0	1	2	1	1	2	1	0	2	2	2	2	2	1	1	0	0	0	0	2	0	1	0	0	0
486	1	0	0	0	0	0	2	1	0	0	0	0	0	0	0	0	1	2	1	0	1	1	0	1	1	1	2	0	0	2	0	0	1	0	0	1	0	0	0	0	0	0	0	1	0	1	0	0	0
487	1	0	0	0	0	0	2	0	2	2	0	1	2	0	1	0	2	0	0	0	2	1	2	0	0	0	1	0	1	1	1	1	1	1	1	1	1	0	0	1	0	0	0	0	0	1	0	0	0
488	1	0	0	2	0	0	2	1	0	0	1	0	0	0	0	0	1	1	1	1	1	0	1	0	0	2	1	0	2	0	0	1	2	2	0	1	1	1	1	0	0	0	0	2	0	1	0	0	1
489	1	0	0	0	0	0	2	1	1	1	1	0	2	0	2	0	0	0	0	0	2	0	2	0	0	1	1	0	0	1	1	1	2	0	1	2	1	0	0	0	0	0	0	1	0	1	0	0	2
490	1	0	1	0	0	0	2	0	2	2	0	1	1	0	1	0	1	1	0	0	2	0	1	0	0	1	2	1	1	2	0	1	1	0	1	2	1	0	0	0	0	0	0	0	0	1	0	0	0
491	1	0	0	1	0	0	1	2	0	1	1	0	1	0	1	0	2	1	1	1	1	2	0	1	1	1	2	0	0	2	0	1	0	0	0	2	1	0	0	0	1	0	0	2	1	1	0	1	0
492	1	0	0	0	0	0	2	1	0	1	0	1	0	0	1	0	2	2	1	0	2	1	2	0	0	1	2	1	1	1	1	1	2	0	0	0	1	0	0	0	0	1	1	2	1	0	0	1	0
493	1	0	0	0	0	0	2	2	0	1	0	0	1	0	1	0	1	1	1	1	1	0	1	0	0	1	1	1	1	1	2	0	0	0	0	2	2	0	0	0	0	1	1	1	1	0	0	0	0
494	1	0	0	0	0	0	1	1	2	2	0	2	1	0	2	0	1	1	1	0	2	0	2	0	0	1	1	0	1	1	0	0	1	1	0	1	2	0	0	2	0	0	0	2	1	0	0	1	0
495	0	0	0	0	0	1	0	1	1	1	1	0	1	0	1	0	2	0	0	0	2	1	2	0	0	0	2	0	1	1	0	1	1	1	1	1	2	0	0	1	0	0	0	1	0	0	0	1	0
496	0	0	0	0	0	0	1	1	0	0	2	0	2	0	1	0	0	2	1	1	1	1	2	0	0	0	2	0	0	1	2	1	2	1	1	2	0	0	0	0	0	1	0	1	0	0	0	0	1
497	0	0	0	0	0	0	1	2	0	0	2	0	1	0	1	0	1	1	0	0	1	0	1	0	0	1	1	0	1	0	1	1	1	0	0	2	1	0	0	0	0	1	1	2	1	0	0	0	0
498	1	0	0	1	0	0	1	2	0	0	0	0	1	1	0	0	2	1	1	1	1	0	2	0	0	0	1	0	1	1	0	1	2	1	0	0	1	0	0	0	0	1	0	1	0	1	0	1	0
499	1	0	0	2	0	1	2	1	1	1	1	0	2	0	2	0	1	2	1	1	2	0	1	0	0	1	2	1	1	2	1	1	2	2	0	1	1	0	0	1	0	0	0	2	0	1	0	0	0
500	1	0	0	0	0	1	2	1	1	1	0	0	1	0	0	0	0	0	0	0	2	1	2	0	0	1	0	0	1	1	0	0	2	0	0	1	0	0	0	1	0	1	0	1	1	0	0	0	0
501	0	0	2	0	1	0	2	2	0	0	1	0	0	0	0	0	0	1	1	1	2	0	2	0	0	1	1	1	1	1	0	1	2	0	1	1	2	0	0	1	0	0	0	1	0	1	0	0	0
502	0	0	0	1	0	1	2	2	0	0	0	0	0	0	0	0	1	0	1	1	2	0	1	0	0	2	1	0	1	1	0	0	0	0	0	1	0	0	0	1	0	0	0	2	0	0	0	0	2
503	0	0	0	1	0	0	1	1	0	0	1	0	0	0	0	0	1	1	1	1	1	0	2	0	0	2	0	0	0	1	1	0	2	0	0	1	1	0	0	0	0	0	0	2	0	2	0	0	0
504	1	0	0	0	0	1	1	1	1	1	1	1	1	0	0	1	1	0	1	2	1	0	2	0	0	1	1	0	0	1	1	0	1	0	0	2	1	0	0	1	0	0	0	2	0	1	0	0	0
505	1	0	0	1	0	0	2	2	0	1	0	1	0	0	1	0	1	2	1	1	1	0	1	0	0	1	2	0	0	1	2	0	1	0	0	2	1	1	0	0	0	1	1	1	1	1	0	0	0
506	1	0	0	0	0	0	2	2	0	0	0	1	1	1	0	0	0	0	1	1	2	0	1	0	0	1	2	0	0	1	1	0	1	0	0	2	2	0	0	1	1	1	1	1	1	1	0	1	0
507	0	1	0	0	0	0	1	2	0	0	1	0	0	0	0	0	1	1	1	0	2	0	2	0	0	2	2	0	0	2	1	1	2	0	0	0	2	0	0	1	0	0	0	2	0	1	0	0	0
508	0	0	0	1	0	0	2	0	2	2	0	0	0	0	0	0	1	1	1	0	2	0	2	0	0	1	1	2	2	1	1	0	0	1	1	1	1	1	1	0	0	1	1	2	1	1	0	0	2
509	1	0	0	1	0	0	2	0	2	2	0	0	0	0	0	0	1	1	1	1	2	0	2	0	0	1	1	1	1	0	2	1	1	0	1	1	0	0	0	1	0	0	0	2	0	0	0	0	1
510	0	1	0	0	0	0	1	1	1	2	0	0	0	0	0	0	1	0	1	1	2	0	2	0	0	1	2	1	1	2	0	1	2	2	0	2	1	0	0	0	0	1	1	1	1	2	0	0	0
511	1	0	0	0	0	0	1	1	0	0	1	0	0	0	0	0	1	2	1	1	1	0	1	1	1	1	1	0	2	0	0	1	2	0	0	1	1	0	0	0	0	0	0	2	1	0	0	0	0
512	1	0	1	1	0	1	1	1	1	1	1	0	1	0	1	0	2	0	0	0	2	0	1	0	0	0	1	1	1	1	1	0	1	1	2	2	2	0	0	1	1	0	1	2	1	0	0	0	0
513	0	0	0	0	0	0	1	1	1	1	1	0	2	0	2	0	1	1	1	1	1	0	2	0	0	1	2	0	0	1	1	0	0	1	2	2	0	0	0	1	0	0	0	2	0	2	0	0	1
514	0	0	0	1	0	0	2	2	0	1	0	1	1	0	0	0	2	0	0	0	2	0	2	0	0	1	2	0	0	0	1	1	1	0	1	1	2	0	0	0	0	0	0	2	0	0	0	0	0
515	0	0	1	0	0	0	2	2	0	0	1	0	1	0	1	0	2	1	1	1	1	0	2	0	0	0	2	0	0	2	0	0	2	1	1	1	2	0	0	2	0	0	0	2	1	1	0	0	0
516	0	0	1	0	1	0	2	2	0	0	1	0	0	0	0	1	2	0	0	0	2	1	2	0	0	1	2	0	0	2	0	0	2	0	0	2	2	0	0	2	0	1	1	2	0	1	0	0	0
517	1	0	0	0	0	1	1	1	1	1	0	0	1	1	0	0	1	2	0	0	1	1	2	0	0	0	2	0	0	1	1	1	2	1	0	0	2	0	0	2	1	1	1	1	1	2	0	0	1
518	0	0	0	0	0	0	0	2	0	0	2	2	1	0	2	0	2	0	0	0	2	0	2	0	0	1	1	1	1	1	0	1	1	0	0	2	2	0	0	1	0	0	0	2	0	0	0	0	0
519	1	0	0	0	0	0	2	0	2	2	0	0	0	0	0	0	1	1	1	1	1	0	2	0	0	1	2	0	0	2	0	0	1	0	0	2	2	0	0	1	0	0	0	1	0	1	0	0	0
520	1	0	0	0	0	0	2	1	1	1	0	0	1	0	1	0	0	2	0	0	1	0	2	0	0	0	2	0	0	2	1	0	2	0	0	2	0	0	0	0	0	0	0	1	1	1	0	0	0
521	1	1	0	0	0	0	2	1	1	1	0	0	1	0	1	0	1	1	1	0	2	0	2	0	0	1	2	1	1	1	2	1	1	1	2	2	1	0	0	1	1	0	0	2	0	0	0	0	0
522	1	0	0	0	0	0	0	2	0	0	1	1	2	0	0	1	1	0	1	0	1	0	1	0	0	1	2	2	2	2	0	1	2	0	0	1	0	0	0	0	0	0	0	1	1	0	0	0	0
523	0	0	0	0	0	0	1	2	0	0	1	0	1	0	1	0	1	2	0	0	0	0	2	0	0	2	2	1	1	2	1	0	1	1	0	2	1	1	1	0	0	0	0	1	0	0	0	0	0
524	0	0	0	0	0	0	2	0	2	2	0	1	1	0	0	0	2	2	1	1	2	0	2	0	0	0	1	0	1	2	0	0	1	0	0	2	2	0	0	1	0	0	0	2	1	0	0	0	0
525	1	0	0	0	0	1	2	0	2	2	0	0	0	0	0	0	2	0	0	0	2	1	1	1	1	1	0	1	2	0	1	1	1	1	1	2	1	1	0	0	0	1	1	2	1	1	0	0	1
526	0	0	0	0	0	0	2	2	0	0	0	1	2	0	1	0	0	1	1	1	2	0	1	0	0	1	1	0	0	1	0	0	0	0	1	2	2	0	0	1	0	0	0	1	0	0	0	0	1
527	0	1	0	0	0	0	1	2	0	0	2	1	1	0	1	0	1	0	0	0	2	0	2	0	0	1	2	1	1	1	1	0	1	0	0	2	2	0	1	1	1	0	0	2	1	1	0	0	0
528	1	0	0	0	0	0	2	2	1	1	0	0	1	0	1	0	0	0	0	0	1	0	2	0	0	1	1	0	0	1	0	1	2	0	0	1	1	0	0	0	0	0	0	2	0	0	0	0	0
529	0	0	0	0	0	0	2	2	0	0	0	0	1	1	0	0	1	0	1	1	2	0	2	0	0	2	2	0	0	1	2	0	1	0	0	1	1	0	0	1	0	0	0	2	0	1	0	0	0
530	1	0	0	0	0	0	2	1	2	2	0	0	1	0	1	0	1	1	2	2	1	0	2	0	0	0	2	0	0	2	1	1	2	1	0	2	2	0	0	1	0	1	1	2	0	1	0	0	0
531	1	0	0	0	0	0	2	1	1	1	0	1	1	0	0	1	1	1	1	1	2	0	2	0	0	1	2	0	0	0	0	1	1	2	0	2	1	0	0	0	0	0	0	1	0	1	0	0	0
532	1	0	0	0	0	1	2	0	2	2	0	0	1	0	2	0	0	0	0	0	2	1	2	0	0	0	0	0	0	0	1	1	1	0	0	2	1	0	0	1	0	0	0	2	0	2	0	0	0
533	0	0	0	0	0	0	2	2	0	1	0	0	1	0	1	0	1	2	1	0	1	0	2	0	0	0	1	2	2	1	2	0	2	0	0	0	2	0	0	1	0	1	1	2	0	1	0	0	0
534	0	0	0	0	0	0	2	0	2	2	0	2	2	0	1	1	1	1	1	1	2	0	2	0	0	1	0	1	1	0	1	0	0	1	0	1	2	0	0	2	0	0	0	2	0	1	0	0	1
535	0	0	0	0	0	1	1	0	2	2	0	1	1	0	1	0	1	1	0	0	1	1	1	1	1	2	1	1	1	1	1	1	1	1	1	2	1	0	0	0	0	0	0	1	0	1	0	0	1
536	0	0	0	1	0	0	1	2	1	1	1	1	1	0	0	0	1	0	0	0	2	0	2	0	0	1	2	0	0	2	0	0	1	2	1	1	1	0	0	0	0	0	0	2	0	1	0	0	0
537	0	0	1	0	1	2	2	0	2	2	0	0	0	0	0	0	1	2	2	2	1	0	2	0	0	2	2	0	0	2	0	2	1	1	1	2	1	0	0	0	0	0	0	1	1	1	0	0	0
538	0	0	0	0	0	0	1	2	0	0	2	1	2	0	2	0	2	2	1	1	2	0	1	0	0	0	1	1	2	0	1	1	1	1	0	1	1	0	0	0	0	0	0	1	1	1	0	0	0
539	1	0	0	1	0	1	1	2	0	0	2	0	0	0	0	0	2	1	1	1	2	2	2	0	0	0	2	0	0	2	0	0	2	1	1	1	1	1	1	0	0	0	0	2	1	0	0	0	2
540	0	0	0	1	0	0	2	2	0	0	0	1	1	0	0	1	0	2	1	1	2	0	0	0	0	1	2	0	0	0	0	1	1	1	2	2	2	0	0	2	0	0	0	2	0	0	0	0	0
541	0	0	0	0	0	0	1	2	0	0	0	1	1	0	0	0	1	2	0	0	1	0	1	0	0	1	2	0	0	2	1	0	2	0	0	2	1	0	0	2	1	0	0	2	1	0	0	0	0
542	1	0	0	0	0	1	2	0	1	1	1	0	0	0	0	0	1	0	0	0	2	1	0	0	0	0	1	2	2	1	2	0	1	0	0	1	2	0	0	0	0	0	0	0	0	0	0	0	0
543	0	0	0	1	0	0	2	0	2	2	0	0	1	0	1	0	1	0	1	1	2	2	1	1	1	1	0	0	1	1	0	0	1	0	0	1	2	0	0	0	0	0	0	2	1	0	0	0	0
544	0	0	0	0	0	1	1	0	2	2	0	0	1	0	1	0	0	1	1	1	2	0	2	0	0	2	2	0	0	1	1	1	2	0	0	1	0	0	0	0	0	0	0	2	0	2	0	0	0
545	1	0	0	1	0	0	1	2	0	0	0	0	0	0	0	0	2	0	0	0	1	0	2	0	0	2	1	0	1	1	0	0	0	0	0	2	2	0	0	0	0	0	0	2	1	1	0	0	1
546	1	1	0	0	0	1	1	2	1	1	0	0	0	0	0	0	1	2	0	0	0	0	2	0	0	0	1	0	0	2	0	0	1	1	1	2	2	0	0	0	0	1	0	1	0	0	0	1	0
547	0	0	0	0	0	0	2	2	0	0	1	1	1	0	0	1	1	1	0	0	1	0	1	0	0	1	2	1	1	1	1	1	2	0	1	1	1	1	1	0	0	0	0	1	0	0	0	0	1
548	0	0	1	0	1	0	1	1	1	1	1	0	0	0	0	0	0	0	1	1	2	1	1	0	0	1	1	0	1	1	0	0	2	0	0	2	0	0	0	0	0	0	0	2	0	1	0	0	0
549	0	0	0	0	0	1	2	1	1	1	0	0	0	0	0	0	1	0	1	0	1	0	2	0	0	2	2	1	1	1	1	1	1	1	0	1	1	0	0	1	0	0	0	1	0	0	0	0	0
550	1	0	0	1	0	0	2	0	2	2	0	0	0	0	0	0	1	1	0	0	1	0	2	0	0	2	2	0	0	1	1	0	2	1	1	2	1	0	0	0	0	1	1	1	1	2	0	0	0
551	0	0	0	0	0	0	0	1	1	1	1	1	2	0	1	1	1	1	1	0	2	1	2	0	0	0	2	0	0	1	1	0	2	1	1	2	1	0	0	0	0	1	1	1	1	2	0	0	0
552	1	1	0	0	0	0	1	2	0	0	2	1	2	0	1	1	1	2	2	2	1	0	2	0	0	1	2	0	1	0	1	0	2	0	0	2	1	0	0	1	0	2	1	2	1	0	0	0	0
553	0	0	0	0	0	0	2	2	0	0	0	1	1	0	0	1	1	1	1	1	1	0	0	0	0	0	2	0	0	2	1	0	1	0	0	2	1	0	0	0	0	0	0	2	0	0	0	0	0
554	1	0	0	1	0	0	2	2	0	0	0	1	2	0	2	0	0	2	0	0	1	0	2	0	0	1	2	0	0	2	1	0	0	1	2	2	2	0	0	1	0	0	0	2	2	0	0	0	0
555	0	0	0	0	0	0	2	1	0	1	0	0	1	0	1	0	1	1	0	0	1	1	2	0	0	1	1	1	0	1	1	0	1	1	0	1	2	0	0	1	0	0	0	2	1	1	0	0	1
556	0	1	0	0	0	1	1	1	1	1	2	0	1	0	1	0	1	1	1	1	0	0	1	0	0	1	1	1	0	1	2	1	2	0	0	1	1	0	0	0	0	0	0	2	0	0	0	1	0
557	0	0	0	1	0	0	2	1	1	1	0	1	1	0	1	0	1	0	1	0	1	1	1	1	1	1	1	1	1	1	1	0	1	1	0	1	2	0	0	1	0	1	1	2	0	0	0	0	1
558	1	0	1	1	0	0	2	1	0	0	1	0	0	0	0	0	2	2	1	1	1	0	2	0	0	2	2	0	0	2	0	1	2	0	1	2	1	0	0	0	0	1	1	2	1	0	0	0	1
559	0	0	1	1	0	0	2	2	1	1	0	0	1	0	1	0	2	1	0	0	2	0	1	0	0	2	2	0	0	2	0	0	1	1	1	2	0	0	0	0	0	0	0	2	0	1	0	0	0
560	1	0	0	0	0	0	2	2	1	1	0	1	1	0	1	0	2	0	0	0	2	1	2	0	0	1	1	1	1	1	2	1	1	0	1	2	1	0	0	0	0	1	0	1	0	1	0	0	0
561	1	0	0	0	0	0	2	2	1	1	0	0	0	0	0	0	2	1	1	1	2	1	2	0	0	0	1	1	1	1	0	1	1	0	0	1	2	1	1	0	0	0	0	2	0	0	0	0	1
562	1	0	0	1	0	0	2	0	1	1	1	0	0	0	0	0	2	0	0	1	2	1	1	0	0	2	1	0	2	0	0	1	2	1	0	2	1	0	0	1	0	0	0	1	1	1	0	0	1
563	0	0	0	0	0	1	1	2	0	0	0	1	1	0	0	0	0	1	0	0	1	0	1	0	0	1	0	0	0	1	2	0	0	0	1	2	1	1	1	0	0	0	0	1	0	1	0	0	0
564	0	0	0	0	0	0	2	2	0	1	0	0	0	0	0	0	2	1	1	1	2	0	2	0	0	1	2	2	1	1	1	0	2	1	1	2	2	0	0	0	1	2	2	2	1	1	0	0	1
565	0	0	0	0	0	0	2	1	0	0	0	1	1	0	1	0	2	2	2	2	2	1	1	0	0	1	1	1	0	1	2	1	1	0	1	2	1	0	0	2	0	2	2	2	0	1	0	0	0
566	0	0	0	1	0	0	2	1	1	1	0	0	1	0	1	0	1	1	1	1	1	0	2	0	0	1	1	0	1	1	0	0	1	0	0	2	2	0	0	0	1	0	0	2	0	1	0	0	0
567	1	0	0	1	0	0	2	2	0	0	0	0	1	0	1	0	1	1	0	0	1	0	2	0	0	1	1	0	0	1	1	0	1	0	0	1	2	0	0	1	0	0	0	1	0	0	1	0	0
568	1	1	0	0	0	0	2	0	2	2	0	0	1	0	1	0	1	0	1	0	1	1	1	1	1	1	1	1	1	1	2	0	2	1	1	1	1	0	0	0	0	0	0	2	1	0	0	0	0
569	1	0	1	1	0	0	2	1	1	1	0	1	1	0	0	1	2	0	0	0	2	1	2	0	0	1	2	0	0	2	1	0	1	0	0	2	1	0	0	0	0	1	1	2	0	1	0	0	0
570	1	0	0	0	0	0	1	1	1	2	0	1	1	0	0	1	2	0	0	0	2	1	2	0	0	1	1	1	1	1	0	1	2	2	0	2	1	1	0	1	0	1	1	2	0	1	0	1	1
571	0	0	0	0	0	0	2	1	0	0	0	0	1	1	0	0	1	0	0	0	2	0	2	0	0	1	2	1	1	1	2	1	2	0	1	2	0	0	0	0	0	0	0	1	0	1	0	0	0
572	0	0	0	0	0	1	2	2	0	0	1	0	1	0	1	0	2	1	1	1	2	0	2	0	0	1	1	1	2	0	1	1	2	0	1	2	1	1	1	0	0	1	1	2	0	1	0	0	0
573	1	0	0	1	0	0	1	1	1	1	0	0	0	0	0	0	2	2	1	1	2	0	2	0	0	2	2	0	0	2	0	0	1	1	0	0	1	0	0	1	0	0	0	2	0	0	0	0	0
574	1	0	0	1	0	0	2	2	0	1	0	0	1	0	1	0	1	0	0	0	2	0	2	0	0	0	2	0	0	2	0	0	0	0	0	2	2	0	0	1	0	1	1	2	1	0	0	1	0
575	0	0	1	0	0	0	2	1	1	2	0	1	1	0	1	0	1	2	2	1	0	1	2	0	0	0	2	0	0	2	1	0	1	1	1	2	1	0	0	1	0	2	2	2	1	1	0	0	0
576	1	0	0	0	0	0	2	2	0	0	1	1	2	0	2	0	1	1	1	1	2	0	2	0	0	0	2	0	0	1	2	0	1	1	1	1	2	0	0	1	0	0	0	0	0	0	0	0	0
577	1	0	0	2	0	0	1	1	1	1	1	0	1	0	1	0	0	1	0	0	0	1	1	0	0	1	1	0	1	1	0	1	2	0	0	1	0	0	0	0	0	0	0	1	0	0	0	0	1
578	1	0	0	0	0	0	2	2	1	1	0	1	0	0	1	0	1	0	0	0	1	0	2	0	0	2	2	0	0	1	1	2	2	0	0	1	0	0	0	0	0	0	0	2	0	0	0	1	0
579	0	0	0	1	0	0	2	1	0	0	1	0	2	0	2	0	1	2	1	0	1	1	1	0	0	1	2	0	1	1	0	1	2	0	1	2	2	0	0	2	0	0	0	0	0	0	0	0	0
580	1	0	0	0	0	1	2	2	0	1	1	0	0	0	0	0	2	1	1	0	2	0	2	0	0	1	1	1	2	0	1	0	1	1	0	1	2	1	1	1	0	0	0	1	1	1	0	0	0
581	0	0	0	1	0	0	1	2	0	0	0	0	0	0	0	0	1	0	0	0	2	0	2	0	0	0	2	1	1	0	1	2	2	0	0	0	0	0	0	0	0	1	1	1	0	1	0	0	0
582	0	0	0	1	0	0	2	1	1	1	1	0	0	0	0	0	1	2	1	0	0	0	1	1	1	2	2	1	1	0	2	0	2	1	1	1	2	0	1	0	1	0	0	2	0	0	0	0	0
583	0	0	0	0	0	0	2	1	1	1	0	1	1	0	0	1	0	0	1	1	2	0	2	0	0	0	1	0	1	1	1	0	1	1	0	1	1	0	0	0	0	1	1	2	1	0	0	0	0
584	1	0	0	0	0	0	2	1	1	1	1	0	0	0	0	0	1	0	0	0	2	0	2	0	0	1	0	1	1	1	1	1	2	0	0	1	0	0	0	0	1	0	0	2	0	1	0	0	0
585	1	0	0	0	0	1	2	0	1	1	1	1	2	0	1	1	1	0	0	0	2	0	2	0	0	0	1	0	1	1	0	1	2	1	0	0	0	0	0	1	0	0	0	1	1	1	0	1	0
586	1	0	0	0	0	0	1	1	1	1	0	1	1	0	1	0	2	0	0	1	2	1	2	0	0	0	2	0	0	2	1	1	1	1	1	2	1	0	0	0	1	0	0	1	1	1	0	0	0
587	1	0	0	0	0	0	1	2	0	0	2	0	0	0	0	1	1	1	1	1	2	1	2	0	0	0	1	1	2	1	0	0	1	1	1	2	0	0	0	0	0	1	1	2	1	1	1	0	0
588	0	0	0	1	0	0	2	1	2	2	0	1	2	0	1	0	2	1	1	0	2	0	2	0	0	2	2	0	1	0	1	0	2	0	0	2	1	0	0	1	0	1	1	1	1	0	0	0	1
589	1	0	1	2	0	0	2	0	2	2	0	0	1	0	1	0	2	0	0	0	2	0	2	0	0	1	1	1	1	2	0	1	2	1	0	2	1	1	1	0	0	0	1	2	1	0	0	0	0
590	1	0	1	0	1	2	1	2	0	0	1	1	2	0	1	1	2	0	0	0	2	1	1	1	1	2	0	2	2	0	2	0	1	1	2	2	2	0	0	1	1	1	1	2	1	1	0	0	1
591	1	0	0	0	0	1	2	1	1	1	0	0	0	0	0	0	0	1	0	0	2	1	2	0	0	0	1	0	0	0	1	1	1	2	1	1	1	1	1	0	0	0	0	1	0	1	0	0	0
592	1	0	1	1	0	0	2	2	1	1	0	1	1	0	1	0	1	0	0	0	2	0	2	0	0	1	1	0	1	1	0	0	1	1	1	1	1	0	0	0	0	0	0	1	0	1	0	0	1
593	1	0	0	0	0	1	2	1	1	2	0	1	1	0	1	0	2	1	1	1	2	1	2	0	0	0	2	0	0	2	0	1	2	0	0	1	1	0	0	1	0	0	0	2	1	0	0	0	1
594	0	0	0	0	0	1	1	1	1	2	0	0	0	0	0	0	2	1	1	0	2	0	2	0	0	1	0	0	1	1	0	0	0	0	0	1	2	0	0	0	0	0	0	1	0	0	0	0	0
595	1	0	0	0	0	0	1	2	0	0	2	0	2	1	0	0	1	1	1	1	2	0	1	1	1	1	2	1	1	1	2	1	1	1	2	2	1	1	1	0	0	0	0	2	0	1	0	0	0
596	1	0	0	1	0	0	1	1	1	1	0	0	0	0	0	0	1	2	1	1	2	0	2	0	0	1	0	0	1	1	0	2	1	0	0	1	0	0	0	0	0	1	1	1	1	0	0	0	0
597	1	0	0	1	0	0	1	2	0	0	1	1	1	0	1	0	2	1	1	0	2	0	2	0	0	2	2	1	1	1	1	1	1	1	1	1	0	0	0	0	0	1	1	1	1	0	0	0	0
598	0	0	0	0	0	0	2	2	0	1	0	1	2	0	1	1	1	1	1	1	2	0	2	0	0	2	1	0	1	1	0	0	1	1	1	1	1	0	0	0	0	1	0	1	0	1	0	0	0
599	1	0	0	0	0	0	1	1	1	1	1	0	0	0	0	0	1	1	0	0	1	0	2	0	0	2	1	0	1	1	0	0	2	2	2	2	0	0	0	0	0	0	0	1	1	1	0	0	0
600	1	0	0	2	0	1	2	2	0	1	0	0	0	0	0	0	2	0	0	0	2	0	2	0	0	0	2	0	0	1	2	1	1	2	0	2	1	0	0	2	0	1	1	2	1	0	0	0	1
601	0	0	0	1	0	0	1	2	0	0	1	1	1	0	0	1	2	0	0	1	2	0	2	0	0	0	1	1	1	1	0	0	2	0	0	0	0	0	0	1	0	0	0	2	0	1	0	1	1
602	1	0	0	1	0	0	2	2	0	0	0	0	0	0	0	0	2	0	0	1	2	1	1	0	0	0	1	0	1	1	0	0	0	0	0	2	1	0	0	0	0	0	0	1	1	1	0	0	0
603	1	0	0	0	0	0	2	1	1	1	1	0	1	0	1	0	0	1	1	1	1	1	1	1	1	1	2	1	1	2	0	1	2	0	0	1	2	0	0	1	1	1	0	0	1	1	0	0	1
604	1	0	1	0	0	1	2	2	0	0	1	0	0	0	0	0	1	0	0	0	2	1	2	0	0	1	1	0	0	1	2	1	2	0	0	1	2	0	1	1	1	0	0	2	0	0	0	0	0
605	1	0	0	1	0	1	2	2	1	1	0	1	2	0	2	0	0	0	0	0	2	1	1	0	0	1	2	0	0	2	0	1	2	0	0	2	2	1	1	1	0	0	0	1	0	0	0	0	1
606	0	0	0	2	0	1	2	1	0	0	1	0	1	0	1	0	2	1	1	1	2	0	1	0	0	1	1	1	1	1	2	1	2	0	1	1	0	0	0	0	0	0	0	2	0	0	0	0	0
607	1	0	0	1	0	0	2	2	0	0	0	0	1	1	0	0	0	2	0	0	2	0	2	0	0	1	1	0	1	1	1	0	1	1	1	1	1	0	0	1	0	0	1	2	1	0	0	0	0
608	0	0	0	0	0	0	2	1	2	2	0	0	0	0	0	0	1	0	0	0	2	1	2	0	0	1	1	1	1	1	2	0	2	2	2	2	1	1	1	0	0	0	0	2	0	0	0	0	0
609	0	0	0	0	0	0	1	1	0	0	1	0	2	0	1	0	1	1	0	0	1	0	2	0	0	1	1	0	1	1	0	2	2	1	1	2	1	2	1	0	1	0	0	0	2	2	0	0	0
610	1	0	0	0	0	2	0	1	1	1	1	0	0	0	0	0	1	1	1	1	1	1	1	0	0	0	2	0	0	2	1	0	2	0	0	2	1	1	1	0	0	1	0	1	2	1	0	1	0
611	0	0	0	0	0	0	2	2	0	0	0	1	0	0	1	0	1	2	1	1	1	0	2	0	0	0	2	0	0	2	1	1	2	0	0	2	1	0	0	2	0	0	0	1	0	1	0	0	0
612	0	0	0	1	0	0	2	1	1	2	0	2	2	1	0	1	2	2	2	2	2	1	1	0	0	1	0	0	0	1	1	0	1	1	0	1	1	0	0	1	0	0	0	2	1	0	1	0	0
613	1	0	0	1	0	0	2	2	1	1	1	1	2	0	2	0	0	0	0	1	2	1	2	0	0	0	2	0	0	2	0	1	2	0	0	1	2	0	0	1	0	2	2	2	0	1	0	0	0
614	1	0	0	0	0	0	2	2	0	1	0	0	0	0	0	0	1	1	2	2	1	0	2	0	0	2	2	0	0	2	1	1	1	2	1	1	1	0	0	1	0	0	0	2	0	0	0	0	0
615	1	0	1	0	0	1	2	1	1	2	0	0	0	0	0	0	2	0	0	1	2	0	2	0	0	1	1	1	2	1	0	2	1	0	0	1	2	0	0	0	0	0	0	0	1	1	0	0	1
616	0	0	0	1	0	0	2	1	1	2	0	1	1	0	0	1	1	1	0	0	2	0	2	0	0	0	0	0	1	1	0	2	2	0	0	1	0	0	0	0	0	1	0	1	0	1	0	0	0
617	1	0	0	0	0	1	2	2	0	1	0	0	0	0	0	0	1	0	0	0	2	1	2	0	0	2	1	0	1	0	1	1	1	1	0	0	2	0	0	2	1	0	0	2	0	1	0	1	0
618	1	0	1	1	0	0	2	1	1	2	0	0	1	0	1	0	1	1	1	1	2	0	1	1	1	1	1	0	0	1	0	2	1	0	0	0	1	0	0	0	0	1	1	2	1	1	0	0	0
619	1	0	0	0	0	0	2	2	0	1	0	0	0	0	0	1	1	2	1	1	1	0	2	0	0	2	2	0	0	2	1	1	1	0	0	1	2	0	0	1	1	1	0	0	0	0	0	0	0
620	1	1	0	0	0	1	1	0	2	2	0	1	0	0	1	0	2	0	0	0	1	1	2	0	0	1	1	0	0	1	2	0	2	1	2	2	2	0	0	2	0	0	0	2	0	0	0	2	0
621	0	0	0	0	0	2	2	0	2	2	0	1	1	0	0	1	1	0	0	0	2	1	2	0	0	1	2	0	0	1	0	1	1	2	0	2	1	0	0	0	0	1	0	1	0	1	0	0	0
622	0	0	0	0	0	1	1	2	0	0	0	1	0	0	1	0	0	1	1	1	2	0	2	0	0	2	2	0	0	2	1	1	1	0	0	1	1	0	0	0	0	0	0	1	0	0	0	0	1
623	0	1	0	0	0	0	2	2	0	0	0	0	1	0	1	0	0	0	0	0	2	0	1	0	0	0	1	0	0	2	1	1	1	0	0	2	1	0	0	2	0	1	1	1	1	1	0	0	0
624	1	0	1	1	0	0	2	2	0	0	0	0	0	0	0	0	1	1	2	1	2	0	1	0	0	1	1	2	2	1	2	2	1	1	1	2	2	1	1	0	0	0	0	1	1	1	0	1	0
625	0	0	1	1	1	0	2	1	1	1	0	0	0	0	0	0	1	1	0	0	1	1	1	0	0	2	1	0	2	0	0	1	1	2	1	2	0	0	0	1	0	1	0	1	2	1	0	0	0
626	1	0	0	0	0	0	0	2	0	0	2	0	1	0	1	0	1	0	1	1	2	0	2	0	0	1	1	1	1	0	2	0	1	0	0	1	1	0	0	0	0	1	1	2	1	1	0	0	0
627	0	1	0	0	0	1	2	2	0	1	1	0	0	0	0	0	1	0	0	0	2	0	0	0	0	0	0	1	2	0	1	2	2	0	0	0	1	0	0	0	0	0	0	0	0	0	0	0	0
628	0	0	0	0	0	1	1	1	1	1	1	0	0	0	0	0	0	0	0	0	2	0	2	0	0	2	1	0	0	1	0	0	1	0	0	2	2	0	0	0	1	0	0	0	0	1	0	0	1
629	1	0	0	0	0	0	2	0	1	1	1	1	1	0	1	0	0	1	1	1	0	1	1	0	0	1	1	0	1	2	0	2	1	0	0	0	1	0	0	1	0	1	1	2	1	0	0	0	1
630	0	0	0	0	0	2	1	2	0	0	0	0	0	0	0	0	1	1	1	1	2	0	2	0	0	2	1	2	2	2	0	0	2	1	1	1	2	0	0	1	0	0	0	1	0	0	0	1	0
631	1	0	0	0	0	0	2	1	2	2	0	1	1	0	0	1	0	1	0	0	0	1	1	1	1	1	2	0	0	2	1	0	1	1	1	2	2	1	1	0	0	0	0	0	1	1	0	0	0
632	1	0	0	1	0	0	2	1	0	0	0	1	1	0	0	1	0	0	1	1	2	0	2	0	0	2	1	0	0	2	0	0	1	1	1	1	1	0	0	0	0	1	1	1	1	1	0	0	1
633	1	0	0	0	0	1	2	0	2	2	0	1	0	0	1	0	2	0	0	0	2	1	0	1	1	0	1	1	0	1	1	1	2	0	0	2	2	0	0	0	1	1	1	2	1	0	0	0	0
634	1	0	0	0	0	0	2	2	0	1	0	1	1	0	1	0	1	1	0	0	1	0	2	0	0	1	1	0	1	1	0	1	1	0	0	2	1	0	0	0	0	1	1	2	1	1	0	0	1
635	1	0	0	0	0	0	1	1	1	1	1	2	2	0	0	1	2	1	1	1	1	0	0	0	0	0	1	0	0	1	0	1	2	0	0	1	2	1	1	1	0	1	0	1	0	1	0	0	0
636	1	0	0	0	0	0	2	2	0	1	0	0	0	0	0	0	2	1	0	0	1	0	1	0	0	2	1	1	2	1	0	0	0	1	2	2	1	0	0	0	0	1	1	2	1	1	0	0	0
637	1	0	1	1	1	0	2	1	0	0	1	0	0	0	0	0	2	1	1	1	1	1	1	1	1	1	1	2	2	2	0	1	2	0	0	2	1	0	0	0	0	0	0	0	0	1	0	0	0
638	0	0	0	1	0	0	2	2	0	1	0	0	0	0	0	0	2	0	0	0	2	1	1	1	1	1	1	1	1	1	1	0	0	0	1	2	1	0	0	2	0	1	1	2	0	0	0	0	0
639	0	0	0	0	0	0	1	2	0	0	1	1	1	1	0	0	1	1	1	1	0	0	2	0	0	1	1	1	1	1	2	1	1	1	1	1	1	0	0	1	1	1	0	1	1	2	0	0	0
640	0	0	0	0	0	0	2	1	1	1	0	0	1	0	1	0	1	0	0	0	2	0	1	1	1	0	1	0	1	1	0	1	2	1	0	2	2	0	0	2	0	0	0	1	0	1	0	0	0
641	1	0	1	0	1	1	1	1	1	2	1	0	0	0	0	0	1	1	1	1	1	1	2	0	0	1	2	0	1	0	1	1	0	0	0	2	1	0	0	0	0	1	1	2	0	1	0	0	0
642	1	0	0	0	0	0	2	2	0	0	0	0	0	0	0	0	2	2	1	1	2	0	2	0	0	2	1	0	1	1	1	2	2	0	0	2	0	0	0	0	0	0	0	2	1	0	0	0	1
643	1	0	0	0	0	0	2	2	0	0	0	2	1	0	2	0	0	1	1	1	2	0	2	0	0	1	0	0	1	0	1	1	2	2	0	1	1	0	0	0	0	1	1	2	1	0	0	0	0
644	1	0	0	0	0	0	2	2	0	0	1	0	0	0	0	0	1	0	0	0	2	1	2	0	0	2	1	0	1	1	0	0	2	0	0	2	0	0	0	0	0	0	0	2	0	1	0	0	1
645	1	0	0	1	0	0	2	0	2	2	0	0	1	0	1	0	2	2	1	1	2	0	1	0	0	2	1	2	2	1	1	0	2	2	2	2	2	0	1	1	1	0	0	1	1	1	0	0	1
646	1	0	1	1	0	0	1	2	0	0	1	1	1	0	1	0	2	0	0	1	2	0	2	0	0	1	2	1	1	1	1	2	1	0	0	1	1	0	0	0	1	0	0	1	0	1	0	0	0
647	1	0	1	1	0	0	1	1	1	1	1	0	0	0	0	0	2	2	2	2	1	0	2	0	0	1	0	0	1	0	1	0	2	1	1	1	0	0	0	0	0	0	0	2	2	0	0	0	0
648	0	0	0	0	0	0	2	2	0	1	0	0	1	0	1	0	0	1	1	0	1	0	1	0	0	1	2	0	0	1	1	0	2	0	0	0	1	0	0	0	1	0	0	2	0	0	0	0	1
649	0	0	0	0	0	0	2	2	0	1	0	0	0	0	0	0	1	1	1	1	1	1	1	0	0	1	2	0	0	2	0	0	2	1	0	1	2	0	0	1	0	0	0	2	0	1	0	0	0
650	0	0	0	1	0	0	1	2	0	1	1	1	1	0	0	1	2	2	2	2	2	2	2	0	0	0	1	0	1	2	0	1	1	0	0	2	2	0	0	2	0	1	1	1	1	0	0	0	0
651	0	0	0	0	0	0	1	2	0	0	2	0	0	0	0	0	1	0	2	1	2	0	2	0	0	0	1	1	1	1	2	0	2	0	0	1	0	1	1	0	0	1	0	1	0	0	0	0	0
652	0	0	0	2	0	0	2	2	0	1	0	0	1	0	1	0	0	0	1	1	2	0	2	0	0	0	1	0	1	1	0	0	1	1	0	1	0	0	0	0	0	0	0	0	0	0	0	0	1
653	0	0	0	1	0	0	1	2	0	0	0	0	0	0	0	0	1	0	0	0	2	1	2	0	0	1	2	0	1	0	1	0	2	2	2	2	2	1	1	1	0	1	0	1	0	1	0	0	0
654	1	0	1	1	0	0	2	2	0	1	0	1	1	0	1	0	2	0	0	0	2	1	1	0	0	1	2	2	2	1	1	0	0	0	1	2	1	0	0	0	0	1	1	1	1	2	0	0	0
655	0	0	0	0	0	1	2	2	0	1	0	1	0	0	1	0	2	2	2	2	0	0	1	1	1	1	2	0	0	2	0	0	1	1	2	2	1	1	1	0	0	1	1	2	1	1	0	0	1
656	1	0	1	0	1	0	2	1	1	2	0	1	2	0	2	0	2	0	0	0	2	0	2	0	0	0	1	1	1	0	2	1	1	1	1	2	0	0	0	0	0	1	1	2	0	1	0	0	1
657	1	0	1	1	0	0	1	1	0	0	1	0	0	0	0	0	1	1	1	1	1	0	1	0	0	2	1	1	1	1	2	0	1	2	0	1	2	0	0	1	0	0	0	2	0	1	0	0	0
658	1	0	0	0	0	0	2	2	1	1	0	0	1	0	1	0	1	0	0	0	2	0	1	0	0	1	2	1	1	2	0	0	2	0	0	1	2	1	1	0	1	0	0	2	0	0	0	1	0
659	1	0	0	1	0	0	2	2	0	0	0	0	0	0	0	1	2	0	0	0	2	0	2	0	0	2	2	0	0	1	1	0	1	0	0	2	1	0	0	0	0	1	1	2	1	0	0	0	0
660	0	0	0	0	0	0	1	2	0	0	1	0	1	0	1	0	1	0	0	0	2	0	2	0	0	1	2	0	1	1	0	0	2	2	2	2	1	1	1	0	0	0	0	1	0	1	1	0	0
661	0	0	1	1	0	0	1	1	1	1	0	0	1	0	0	0	0	0	0	0	2	1	1	1	1	0	1	0	1	1	0	0	2	0	0	2	1	0	0	2	1	0	0	2	0	1	0	1	0
662	0	0	0	0	0	0	1	1	1	1	1	1	2	0	2	0	0	1	2	1	1	0	2	0	0	2	0	0	1	1	0	1	2	0	1	1	0	0	0	0	0	0	0	1	0	0	0	0	0
663	0	0	2	0	1	0	0	2	1	1	0	1	1	0	0	0	0	0	1	1	2	0	1	0	0	1	1	0	0	1	0	2	1	0	1	2	1	0	0	0	0	0	0	2	0	0	0	0	0
664	0	0	0	0	0	1	1	2	0	1	0	0	0	0	0	0	0	1	0	0	0	0	2	0	0	1	1	1	0	1	2	1	1	0	0	2	1	0	0	0	0	1	0	0	1	1	0	0	1
665	1	1	0	0	0	0	2	1	1	2	0	0	1	0	1	0	1	0	0	0	2	0	1	0	0	1	1	0	1	0	0	1	1	1	1	1	2	0	0	2	0	0	0	2	1	1	0	1	0
666	0	0	0	1	0	0	2	2	0	1	0	0	1	0	1	0	2	0	0	0	1	0	2	0	0	1	2	0	0	2	0	0	2	1	1	1	0	0	0	0	0	0	0	2	0	1	0	0	1
667	0	0	0	1	0	0	2	2	0	0	0	0	1	0	1	0	2	0	0	0	2	1	2	0	0	2	2	1	1	2	0	0	1	1	1	2	1	0	0	0	0	0	0	2	0	0	0	0	0
668	1	0	0	1	0	0	2	0	2	2	0	0	0	0	0	0	2	1	0	0	2	0	2	0	0	1	1	1	2	1	0	0	1	0	0	2	2	0	1	1	1	0	0	1	0	1	0	0	1
669	1	0	1	1	0	0	1	1	1	2	1	1	1	0	1	0	1	0	0	0	2	0	2	0	0	1	2	1	1	1	2	1	1	0	1	2	1	1	0	0	0	0	1	2	1	0	0	0	0
670	1	0	0	0	0	0	2	0	2	2	0	1	0	0	0	0	0	0	1	1	2	1	2	0	0	1	2	0	0	2	1	0	1	1	1	1	2	0	0	1	0	2	1	2	1	0	1	0	1
671	0	0	0	1	0	0	0	2	0	0	1	0	0	0	0	0	1	0	0	0	2	0	1	0	0	1	2	0	0	2	0	1	1	1	2	2	2	0	0	1	0	0	0	2	0	1	0	0	0
672	0	0	0	0	0	0	2	2	1	1	0	0	0	0	0	0	1	2	2	1	0	1	1	1	1	2	1	2	2	1	2	1	1	1	1	2	2	0	0	0	0	1	0	1	0	1	0	0	0
673	0	1	0	0	0	1	2	1	1	1	0	0	0	0	0	0	2	2	2	2	2	1	1	1	1	1	1	1	1	1	1	0	0	0	1	2	2	0	1	0	1	0	0	2	0	1	0	0	0
674	0	0	0	1	0	0	2	0	2	2	0	1	1	0	1	0	1	2	1	0	0	2	2	0	0	0	1	1	2	1	0	1	1	0	0	1	1	0	0	0	1	1	1	2	0	1	0	0	0
675	0	0	0	0	0	0	2	2	0	1	0	2	2	1	0	1	1	1	0	0	1	0	1	0	0	1	0	1	2	0	1	0	1	1	1	2	1	1	1	0	0	1	1	1	1	1	0	0	0
676	0	1	0	0	0	1	1	1	1	1	1	0	0	0	0	0	1	0	1	1	2	1	2	0	0	1	2	1	1	1	2	0	1	1	1	2	1	0	0	1	0	0	0	1	1	1	0	0	0
677	1	0	0	0	0	1	2	2	0	1	0	0	0	0	0	0	0	0	1	1	2	0	2	0	0	2	0	1	1	0	1	0	1	2	0	1	2	0	1	0	1	1	1	1	1	1	0	0	0
678	0	0	0	0	0	1	2	0	1	1	1	0	0	0	0	0	1	1	1	1	1	0	2	0	0	2	0	0	0	1	1	1	1	0	0	1	2	0	0	1	0	0	0	2	1	1	0	0	1
679	0	0	0	0	0	0	1	1	0	0	2	0	0	0	0	0	1	0	0	0	2	0	2	0	0	1	2	0	0	2	1	0	2	1	1	2	1	1	1	0	0	0	0	1	0	1	0	0	1
680	1	0	0	0	0	0	2	1	1	2	0	0	0	0	0	0	2	0	0	0	2	1	2	0	0	0	0	0	1	1	0	0	2	0	0	2	2	0	0	1	0	0	0	1	0	1	0	0	1
681	1	0	0	1	0	0	1	1	1	1	1	0	2	0	2	0	1	1	2	2	1	1	2	0	0	0	1	0	1	0	1	1	1	1	1	1	1	0	0	1	0	0	0	1	0	0	0	0	0
682	1	0	0	0	0	0	2	1	0	1	0	1	1	0	0	1	0	1	0	0	2	0	2	0	0	2	1	0	1	1	0	0	2	1	1	1	0	0	0	0	0	1	1	1	1	0	0	0	1
683	1	0	0	2	0	1	1	2	0	0	2	2	1	0	2	0	0	0	1	1	2	0	2	0	0	1	1	1	1	1	2	1	2	0	0	1	1	1	1	0	0	0	0	1	0	0	0	0	0
684	1	0	0	1	0	0	2	2	1	1	0	0	1	0	1	0	1	2	1	1	1	0	1	1	1	1	1	1	1	1	1	1	2	0	0	2	1	0	0	1	0	1	0	0	0	0	0	0	0
685	1	0	0	1	0	0	1	1	2	2	0	0	1	0	1	0	1	1	1	1	1	0	2	0	0	2	1	0	2	0	0	2	2	1	1	2	0	0	0	0	0	0	0	2	0	0	0	0	0
686	1	0	0	1	0	0	2	0	1	1	1	0	0	0	0	0	1	1	1	1	1	0	2	0	0	1	1	0	0	2	0	1	1	0	0	1	0	0	0	0	0	1	0	1	0	0	0	0	0
687	1	0	0	0	0	1	1	1	0	0	2	1	1	0	0	1	0	0	0	1	2	1	2	0	0	1	2	1	1	1	2	1	2	0	0	1	2	0	1	0	1	0	0	0	1	1	0	0	0
688	1	0	0	1	0	0	1	1	0	0	1	0	0	0	0	0	1	0	1	1	2	1	2	0	0	0	0	1	1	0	1	0	0	0	1	2	1	0	0	0	0	0	0	0	0	1	0	0	1
689	1	0	1	1	0	0	1	1	1	1	1	0	1	0	0	0	2	2	2	2	1	0	1	1	1	1	0	1	2	0	1	1	2	1	0	0	0	0	0	0	0	0	0	1	0	1	0	0	0
690	0	0	0	0	0	1	2	1	1	2	0	2	2	0	0	1	1	0	0	0	2	0	1	0	0	1	2	0	0	1	2	1	1	0	1	2	0	0	0	0	0	1	0	1	0	0	0	2	0
691	0	0	0	0	0	0	0	2	0	0	2	0	1	1	0	0	1	1	0	0	1	0	1	0	0	1	1	0	0	2	0	1	2	2	0	2	1	0	0	1	0	0	0	0	0	0	0	0	2
692	1	0	0	1	0	0	2	2	0	1	0	0	0	0	0	0	2	1	1	1	1	0	2	0	0	2	1	1	1	1	0	1	1	0	0	2	2	0	0	2	0	0	0	1	0	1	0	0	0
693	1	1	0	0	0	1	1	2	0	0	1	0	1	0	1	0	1	1	0	0	1	1	2	0	0	0	2	1	1	0	2	0	2	1	2	2	1	0	0	0	0	1	0	0	0	0	0	0	1
694	0	0	0	0	0	0	2	2	0	1	0	2	1	0	2	0	1	1	0	0	1	0	2	0	0	0	2	1	1	2	0	1	1	1	0	0	0	0	0	0	0	0	0	2	0	0	0	0	0
695	1	0	1	1	1	0	1	1	1	1	0	1	2	0	2	0	1	0	0	0	2	0	2	0	0	0	1	0	0	1	2	1	1	0	0	2	0	0	0	0	0	1	1	1	1	2	0	0	0
696	1	0	0	0	0	0	2	2	0	0	1	0	1	0	1	0	1	0	0	0	2	0	2	0	0	2	2	0	0	2	0	1	2	1	1	2	1	0	0	1	0	0	0	2	0	1	0	0	2
697	1	0	0	0	0	0	2	2	0	0	0	1	1	0	1	0	1	2	1	0	0	0	2	0	0	1	0	0	1	1	0	0	1	0	0	2	2	0	0	0	1	0	0	2	1	0	0	0	0
698	1	0	1	1	0	1	1	2	0	1	1	1	1	0	0	1	0	1	2	1	2	1	2	0	0	0	1	0	1	0	1	1	1	0	0	2	0	0	0	0	0	0	0	2	1	0	0	0	1
699	0	0	0	0	0	0	1	2	1	1	1	0	0	0	0	0	1	0	0	0	2	0	2	0	0	0	2	0	0	1	1	1	2	0	0	1	0	0	0	0	0	1	1	2	0	0	0	0	0
700	1	0	0	0	0	0	1	1	1	1	0	0	0	0	0	1	1	0	0	0	2	1	2	0	0	0	2	0	0	0	0	0	2	0	0	1	1	1	1	0	0	0	0	2	1	1	0	1	0
701	1	0	0	1	0	0	0	1	1	1	1	0	1	0	1	0	0	2	2	1	0	0	1	0	0	2	1	1	0	1	2	0	1	0	0	1	0	0	0	0	0	0	0	2	0	0	0	0	0
702	0	0	1	0	0	0	2	1	0	0	0	1	1	0	1	0	1	0	0	0	2	1	2	0	0	1	0	0	1	1	0	1	2	1	1	2	1	0	0	0	0	0	0	1	0	1	0	0	0
703	0	0	0	0	0	0	1	0	2	2	0	0	1	0	1	0	0	1	0	1	1	0	1	0	0	1	2	0	0	2	1	0	2	0	0	1	1	0	0	0	0	0	0	2	1	0	0	1	0
704	0	0	1	1	1	1	2	2	0	0	1	0	0	0	0	0	1	2	1	1	2	1	1	0	0	1	2	0	0	2	0	1	2	0	0	1	2	0	0	2	0	1	0	1	0	1	0	0	0
705	0	0	0	2	0	1	2	2	0	0	0	1	1	0	0	1	1	0	1	0	2	0	2	0	0	1	2	0	0	0	1	1	2	0	0	2	0	0	0	0	0	1	1	2	0	1	0	1	0
706	0	0	0	0	0	1	1	2	1	1	1	0	0	0	0	0	0	1	1	1	2	2	0	1	1	1	2	1	1	2	0	0	0	0	1	2	2	0	0	1	0	0	0	1	1	0	0	0	0
707	0	0	0	1	0	0	2	0	1	1	1	0	2	0	2	0	1	0	0	0	2	1	1	0	0	0	2	1	1	2	1	2	1	0	0	1	1	0	0	1	0	0	0	0	0	1	0	0	1
708	0	0	0	1	0	1	2	2	0	1	1	1	1	0	0	1	2	0	0	0	2	1	1	1	1	1	2	1	1	1	2	1	1	1	0	1	2	0	0	1	0	0	0	0	0	1	0	0	0
709	0	0	1	1	1	0	2	0	1	1	2	0	1	0	1	0	0	2	0	0	1	0	2	0	0	1	1	0	0	1	0	0	1	1	1	2	0	0	0	0	0	2	2	2	1	1	0	0	0
710	1	0	0	1	0	0	1	2	0	0	1	0	1	0	1	0	0	2	0	0	1	1	1	1	1	1	2	1	1	1	2	1	0	0	0	1	2	0	0	1	0	0	0	0	0	1	0	1	0
711	0	0	1	1	0	0	0	2	0	0	1	1	0	0	1	0	0	0	1	1	2	0	1	0	0	1	2	0	0	2	0	1	0	0	0	1	1	0	0	2	0	0	0	1	0	0	0	0	0
712	0	1	0	0	0	0	1	2	0	0	0	0	0	0	0	0	1	0	0	0	2	0	2	0	0	2	2	0	0	2	0	2	2	0	0	0	0	0	0	0	0	0	0	1	0	0	0	0	0
713	1	0	0	1	0	1	1	2	1	1	0	0	1	0	1	0	1	2	2	2	1	0	1	1	1	0	1	0	1	1	0	0	2	0	0	2	2	0	0	0	0	1	1	2	1	0	0	0	1
714	1	0	0	0	0	0	1	1	1	1	1	2	2	1	0	1	1	2	1	1	1	1	2	0	0	1	1	1	1	1	1	0	2	1	1	1	1	0	0	0	0	1	0	1	1	0	0	0	1
715	0	0	0	0	0	0	2	2	0	1	1	0	1	0	1	0	1	0	0	0	2	0	1	0	0	1	2	0	1	0	1	1	0	0	0	1	1	0	0	0	0	0	0	1	0	0	0	0	1
716	0	0	0	0	0	0	1	1	1	1	1	0	1	0	1	0	1	1	1	1	1	0	2	0	0	1	1	2	2	1	2	0	1	0	0	1	1	1	1	0	0	1	0	1	1	0	0	0	0
717	1	0	0	0	0	1	1	2	0	0	1	1	1	0	0	1	1	2	1	1	1	1	1	1	1	1	1	0	1	1	0	1	2	0	0	1	0	0	0	0	0	1	1	1	0	1	0	0	0
718	1	0	1	0	0	1	1	1	0	2	0	1	1	0	1	0	2	1	0	0	2	0	2	0	0	2	1	0	1	1	0	1	2	1	1	2	1	0	0	0	0	1	1	1	1	1	0	0	1
719	0	0	0	1	0	0	1	1	1	1	1	0	0	0	0	1	2	0	0	0	2	1	2	0	0	2	1	0	1	1	0	2	2	0	0	1	2	0	0	0	0	0	0	1	0	0	0	1	1
720	0	0	0	1	0	1	1	2	0	1	0	1	1	0	0	1	2	0	0	1	2	1	1	1	1	0	2	0	0	2	1	0	1	1	0	1	1	1	1	0	1	0	0	1	0	0	0	0	0
721	0	0	0	0	0	0	2	1	1	1	0	0	0	0	0	0	0	0	1	1	2	0	2	0	0	1	2	0	0	2	0	0	1	0	0	2	2	0	0	2	0	0	0	2	0	1	0	1	0
722	1	1	0	0	0	0	0	2	1	1	0	0	0	0	0	0	1	1	2	2	1	0	2	0	0	1	1	0	1	1	1	1	1	0	0	2	2	0	0	0	0	0	0	2	0	0	0	0	1
723	1	0	0	0	0	0	1	2	0	0	1	0	1	0	1	0	0	1	1	1	2	1	1	1	1	1	1	0	1	0	1	0	2	2	0	1	2	0	0	0	0	0	0	1	0	0	0	0	0
724	0	0	0	0	0	0	2	1	2	2	0	1	1	0	0	1	0	1	1	0	1	1	0	0	0	1	1	0	0	1	1	1	1	2	1	1	0	0	0	1	0	1	0	0	1	1	0	1	0
725	1	0	1	0	1	1	1	2	0	0	1	0	1	0	0	0	1	1	1	1	1	0	2	0	0	1	2	1	1	1	2	0	2	1	1	2	2	1	1	1	0	0	0	2	1	0	0	0	0
726	0	0	0	0	0	1	1	1	1	1	1	2	2	0	0	1	2	1	1	1	2	1	1	0	0	2	1	0	1	1	0	1	1	2	0	2	0	0	0	0	0	1	1	1	1	0	0	0	0
727	0	0	0	0	0	0	2	2	0	1	0	1	2	0	1	1	2	1	1	1	2	1	2	0	0	0	2	2	2	1	1	1	0	0	0	2	2	0	0	1	0	1	1	1	1	1	1	0	0
728	0	0	0	0	0	1	2	1	1	1	0	1	2	0	1	0	1	0	0	0	2	0	2	0	0	1	2	1	1	2	1	0	2	1	0	1	0	0	0	0	0	1	1	2	1	0	0	0	0
729	0	1	0	0	0	0	2	2	0	0	1	1	1	0	0	1	2	1	1	0	2	1	2	0	0	0	2	0	1	1	1	1	0	0	0	2	1	1	1	0	0	0	0	1	0	0	0	0	0
730	1	0	0	0	0	1	2	1	1	2	0	0	0	0	0	0	0	1	0	1	1	0	1	0	0	0	0	0	0	1	2	0	0	1	1	1	2	1	1	1	0	0	0	2	1	1	0	0	0
731	1	0	0	0	0	1	2	0	2	2	0	1	1	0	0	1	0	0	0	0	2	0	2	0	0	2	1	0	1	1	0	1	0	0	0	1	1	0	0	0	0	1	0	1	0	0	0	0	0
732	1	0	0	1	0	0	2	0	2	2	0	0	1	0	1	0	1	1	1	1	1	1	2	0	0	0	2	0	0	2	1	0	1	0	0	1	2	0	0	1	0	1	1	2	1	0	0	0	0
733	1	0	0	0	0	1	2	1	1	1	0	1	1	0	1	0	2	1	1	0	2	0	2	0	0	1	2	0	0	2	1	0	2	0	0	1	1	1	0	0	0	0	0	0	0	0	0	0	0
734	1	0	0	0	0	0	2	0	2	2	0	0	0	0	0	0	1	0	0	0	2	1	1	0	0	0	2	0	0	1	1	1	1	1	1	1	0	0	0	1	0	0	0	1	0	0	0	0	0
735	0	0	0	1	0	0	2	1	1	1	1	0	0	0	0	0	1	0	1	1	2	0	2	0	0	0	1	0	0	1	0	1	0	0	0	1	2	0	0	1	1	1	1	1	1	0	0	0	0
736	0	0	0	0	0	0	2	2	0	0	0	0	1	0	1	0	1	2	2	2	1	0	2	0	0	1	1	1	0	1	2	0	0	1	1	1	1	0	0	0	0	0	0	2	0	1	0	1	0
737	1	0	0	0	0	0	1	1	1	2	1	1	1	0	1	0	1	1	0	0	1	0	2	0	0	1	1	1	1	1	2	1	1	0	0	1	1	1	1	0	0	1	0	1	0	0	0	1	0
738	1	1	0	0	0	0	2	2	0	0	1	0	1	0	1	0	1	1	1	1	1	1	2	0	0	0	2	0	0	2	0	2	2	0	0	0	0	0	0	0	0	0	0	1	0	1	0	0	0
739	1	0	0	0	0	0	2	0	2	2	0	0	0	0	0	0	2	1	1	0	2	1	2	0	0	1	2	0	0	2	1	0	1	0	0	2	1	0	0	0	0	1	0	1	0	1	0	1	0
740	1	0	0	0	0	1	2	1	0	0	1	0	0	0	0	0	1	1	0	1	2	1	0	0	0	1	2	1	1	2	0	1	2	1	1	2	0	0	0	0	0	1	1	2	1	0	0	0	0
741	1	0	1	1	0	0	2	0	2	2	0	1	2	0	2	0	2	0	0	1	2	0	2	0	0	0	0	0	0	0	1	1	1	0	0	2	1	0	0	2	1	0	0	1	0	0	0	0	0
742	1	0	0	1	0	0	2	2	0	1	0	1	1	0	0	1	1	0	0	0	2	0	1	0	0	1	2	0	0	1	2	1	1	1	1	1	1	0	0	0	0	0	0	2	0	1	0	0	1
743	1	0	0	1	0	1	2	2	0	0	0	0	0	0	0	0	2	0	0	0	2	1	1	0	0	0	2	0	0	2	0	1	2	1	0	0	2	0	0	0	0	0	0	1	1	0	0	0	0
744	1	0	1	1	1	1	2	1	1	1	0	0	1	0	0	0	1	0	0	0	2	0	1	0	0	1	2	0	0	2	1	0	0	0	1	2	1	0	0	0	0	0	0	1	0	1	0	0	1
745	1	0	1	1	1	1	2	1	1	2	0	1	2	0	1	0	0	0	1	1	1	1	2	0	0	2	1	2	2	0	2	0	0	0	0	1	2	0	0	0	0	1	1	2	1	1	0	0	0
746	1	0	1	0	0	1	1	2	0	0	1	0	1	0	1	0	1	1	1	1	2	1	2	0	0	2	2	0	0	2	0	0	1	1	0	2	2	0	0	2	0	1	0	1	0	1	0	1	0
747	0	0	0	1	0	0	2	1	1	2	0	0	0	0	0	0	1	1	1	1	1	1	2	0	0	0	0	1	1	0	1	1	2	1	1	2	0	0	0	0	0	0	0	2	0	1	0	0	0
748	0	0	0	1	0	1	2	1	1	1	0	1	1	0	1	0	1	1	0	1	1	0	2	0	0	1	2	0	0	2	1	1	2	0	0	1	1	0	0	0	0	0	0	2	0	0	0	0	0
749	1	0	0	1	0	0	0	2	0	0	2	0	1	0	1	0	1	1	2	1	2	0	1	0	0	1	2	0	0	1	1	0	1	1	0	2	1	0	0	1	0	0	0	1	0	1	0	0	0
750	0	0	0	0	0	0	2	0	2	2	0	1	1	0	1	0	0	2	2	1	0	0	2	0	0	1	2	0	0	2	0	0	0	0	0	2	1	0	0	1	0	0	0	1	0	1	0	0	0
751	0	0	0	0	0	0	1	1	1	1	1	1	2	0	1	1	2	1	1	1	1	1	1	1	1	2	1	0	1	1	0	0	1	0	0	1	1	0	0	1	0	0	0	0	0	1	0	0	0
752	0	0	0	0	0	1	2	1	0	0	0	0	0	0	0	0	1	1	2	2	1	0	2	0	0	2	1	0	1	1	1	2	1	0	0	1	0	0	0	1	0	1	0	1	0	1	0	0	0
753	0	0	0	0	0	0	1	1	1	1	0	0	0	0	0	0	0	2	1	1	2	1	1	0	0	1	2	0	0	2	1	0	0	0	1	2	1	0	0	0	0	0	0	1	1	0	0	0	1
754	0	0	0	0	0	0	1	2	0	1	1	0	1	0	1	0	0	2	2	1	0	0	2	0	0	1	1	1	1	1	2	1	2	0	0	2	0	0	0	1	0	0	0	2	1	1	0	0	0
755	1	0	0	1	0	0	2	2	0	0	0	1	1	0	0	1	2	1	1	0	2	0	2	0	0	0	2	0	0	1	2	0	1	1	2	2	1	1	1	0	0	1	0	1	0	0	0	2	0
756	1	0	0	1	0	0	2	0	2	2	0	0	1	0	1	0	1	1	0	0	1	0	2	0	0	1	1	1	2	0	1	0	0	0	0	1	2	1	1	1	0	0	0	1	1	0	0	0	0
757	0	0	0	1	0	1	1	2	0	0	2	0	0	0	0	0	1	0	0	0	2	0	2	0	0	1	2	1	1	1	2	1	1	0	0	1	2	0	0	2	0	1	1	2	1	2	0	2	0
758	1	0	0	0	0	0	1	2	0	0	1	0	1	0	1	0	2	1	0	0	1	0	1	1	1	1	2	2	2	1	1	1	1	0	0	2	1	0	0	1	0	0	0	2	0	2	0	0	1
759	0	0	0	1	0	0	2	1	1	2	0	0	1	0	0	0	0	1	1	1	1	0	2	0	0	1	1	2	2	0	2	0	0	0	0	2	2	0	0	1	0	0	0	1	0	1	0	0	0
760	1	0	0	0	0	1	0	2	0	0	2	1	1	0	0	1	2	0	0	1	1	0	2	0	0	1	2	1	1	1	1	2	2	0	1	2	2	0	1	0	1	0	0	1	0	0	0	1	0
761	0	0	0	1	0	0	1	2	0	0	1	0	0	0	0	0	2	2	1	1	2	0	2	0	0	1	2	1	1	0	2	2	1	0	1	2	2	0	0	1	1	0	0	2	1	2	1	0	0
762	1	0	1	0	0	1	2	2	0	1	0	0	1	0	0	0	1	1	1	1	1	1	2	0	0	0	1	2	2	2	0	2	1	0	0	1	1	0	0	1	1	1	1	2	1	0	0	0	0
763	0	0	1	2	0	0	2	0	2	2	0	1	2	0	1	0	2	0	0	0	2	0	1	0	0	2	2	0	0	1	1	1	2	1	0	1	1	1	1	0	1	0	0	2	0	0	0	2	0
764	1	0	0	1	0	0	1	2	0	0	1	0	1	0	1	0	2	2	0	0	1	0	2	0	0	2	2	0	0	2	1	0	1	0	0	2	1	0	0	0	0	0	0	2	0	0	0	0	1
765	0	0	0	1	0	0	2	2	1	1	0	0	0	0	0	0	2	1	0	0	2	0	1	1	1	2	2	0	0	2	0	1	1	0	0	2	0	0	0	0	0	0	0	0	0	0	0	0	0
766	0	0	0	1	0	1	1	2	0	1	1	0	0	0	0	0	2	0	0	0	2	0	2	0	0	1	1	1	1	1	1	1	2	2	0	1	1	0	0	0	0	0	0	2	0	0	0	0	0
767	0	0	0	0	0	0	1	1	1	1	1	0	0	0	0	0	1	2	1	1	1	0	1	0	0	2	1	0	1	0	1	1	0	0	0	1	2	1	1	0	0	0	0	2	0	1	0	0	0
768	1	0	1	0	0	1	2	1	0	0	1	0	1	0	2	0	1	0	0	0	2	0	1	0	0	1	1	0	0	1	0	0	1	0	0	1	2	0	0	1	0	1	1	2	1	1	0	1	0
769	1	0	0	0	0	0	1	2	1	1	0	0	1	0	1	0	1	2	1	1	1	0	0	0	0	1	0	1	2	0	1	1	1	1	2	2	1	0	0	0	0	2	2	2	0	1	0	1	0
770	0	0	0	0	0	0	2	1	1	1	0	1	1	0	1	0	0	1	1	1	2	1	1	1	1	2	1	0	1	1	1	1	1	1	2	2	1	0	0	1	1	0	0	1	1	1	0	0	1
771	1	0	0	0	0	1	1	2	0	0	2	0	1	0	1	0	2	0	0	0	1	1	2	0	0	1	2	0	0	2	1	2	2	0	0	1	1	0	0	0	0	0	0	2	0	2	0	1	0
772	0	0	1	1	0	0	2	1	0	0	1	1	1	0	0	1	1	1	0	0	1	1	1	1	1	1	0	1	1	1	1	1	1	1	2	2	1	0	0	0	0	0	0	1	1	1	0	0	0
773	1	0	0	1	0	0	2	2	0	0	1	0	0	0	0	0	1	1	1	1	1	0	2	0	0	0	2	1	1	0	1	0	2	1	1	2	1	1	0	1	0	0	0	2	0	0	0	0	0
774	0	1	0	0	0	1	1	2	0	0	1	0	0	0	0	0	2	0	0	0	2	0	2	0	0	1	1	0	0	1	2	0	2	0	0	0	1	0	0	0	0	0	0	1	0	0	0	0	0
775	0	0	1	0	0	0	2	1	1	2	0	0	1	0	1	0	1	0	0	0	2	1	1	0	0	0	1	0	0	1	0	0	0	0	0	2	1	0	0	1	0	0	0	2	0	2	0	0	1
776	1	1	0	0	0	1	1	1	0	2	0	0	0	0	0	0	1	1	1	1	1	0	2	0	0	2	0	1	0	0	2	1	1	0	0	2	2	0	1	0	2	0	0	2	0	0	0	0	0
777	1	0	0	0	0	0	2	2	0	0	0	0	1	1	0	0	1	1	1	1	2	0	2	0	0	1	1	1	1	1	2	0	1	1	1	2	1	0	0	2	0	1	0	0	0	0	0	0	0
778	0	0	0	0	0	1	1	1	1	1	1	1	0	0	1	0	1	2	1	1	1	1	2	0	0	0	0	2	2	0	2	1	1	1	1	1	0	0	0	0	0	1	1	1	1	1	0	0	0
779	1	0	0	0	0	0	2	2	0	0	0	0	0	0	0	0	1	0	1	1	2	1	2	0	0	0	1	0	0	1	2	1	1	1	1	1	0	0	0	0	0	1	0	0	1	0	0	0	0
780	1	0	0	0	0	1	2	2	0	0	0	0	0	0	0	0	1	2	0	0	0	0	2	0	0	1	2	1	1	1	1	0	0	0	0	1	1	0	0	0	0	0	1	2	1	0	0	0	0
781	0	0	1	0	1	0	2	2	0	0	0	0	0	0	0	0	1	0	1	1	2	0	1	0	0	1	2	1	1	2	0	1	2	0	0	1	2	0	0	1	0	0	0	2	0	0	0	0	0
782	0	0	0	0	0	0	2	1	1	1	0	0	0	0	0	0	1	1	0	0	1	0	2	0	0	1	2	0	0	2	0	1	2	0	1	2	1	0	0	0	0	1	1	2	0	1	0	0	0
783	0	0	1	1	0	0	1	1	1	2	0	0	0	0	0	0	0	1	2	1	2	1	2	0	0	0	2	0	0	2	0	1	2	0	0	2	1	0	0	1	0	1	1	1	1	1	0	0	1
784	0	0	0	0	0	0	2	2	0	1	0	0	0	0	0	0	1	1	1	1	1	1	1	1	1	1	1	0	1	0	1	0	0	0	0	1	0	0	0	0	0	0	0	2	1	0	0	1	0
785	1	0	0	0	0	0	2	1	2	2	0	0	0	0	0	0	1	1	1	1	1	2	2	0	0	0	0	0	0	1	1	1	1	0	0	1	2	0	1	1	1	1	1	2	1	0	0	0	1
786	0	0	0	0	0	0	2	1	1	2	0	0	1	0	1	0	1	0	1	1	2	0	1	0	0	1	0	1	0	0	2	1	1	1	0	1	2	0	0	1	0	1	0	1	0	1	0	0	0
787	1	0	0	0	0	0	2	0	2	2	0	1	1	0	2	0	0	0	0	0	2	0	1	1	1	0	2	0	0	2	0	0	0	0	0	2	2	0	0	0	0	0	0	2	0	0	0	0	0
788	0	0	0	0	0	0	1	2	1	1	1	1	1	0	0	1	1	2	1	1	1	0	2	0	0	1	1	0	1	1	0	1	2	1	0	0	2	1	0	0	0	2	2	2	1	1	0	0	0
789	1	0	0	0	0	0	2	1	1	1	0	0	0	0	0	0	1	2	0	0	1	0	2	0	0	2	2	0	0	2	0	0	0	1	1	1	1	0	1	0	1	0	0	2	1	0	0	0	0
790	0	0	0	0	0	1	1	1	1	1	1	0	1	0	1	0	1	2	1	1	1	1	0	1	1	1	1	0	1	1	1	2	2	0	0	1	2	0	0	1	0	0	0	1	0	0	0	0	0
791	0	1	0	0	0	0	2	0	2	2	0	0	1	0	1	0	0	1	1	1	2	0	2	0	0	1	1	0	0	1	1	1	1	0	0	2	1	0	0	0	0	0	0	1	0	1	0	0	0
792	1	0	0	0	0	1	1	2	0	1	1	0	1	0	1	0	1	0	0	0	2	1	0	1	1	0	1	0	1	1	1	1	2	0	0	1	2	0	1	1	1	1	1	2	1	1	0	0	0
793	0	0	0	0	0	0	2	2	1	1	1	1	2	0	1	0	0	0	0	0	2	0	2	0	0	1	2	1	1	1	2	1	0	0	0	2	0	0	0	0	0	0	0	1	1	1	0	0	0
794	0	0	0	0	0	0	1	2	0	0	0	0	1	1	0	0	1	2	1	1	1	0	2	0	0	0	1	0	0	1	0	1	2	0	1	1	1	0	0	0	0	0	1	1	0	1	0	0	0
795	1	0	0	0	0	0	2	2	0	1	0	0	1	0	1	0	1	0	1	1	2	0	2	0	0	1	1	0	0	2	0	0	0	1	0	2	2	0	0	1	0	1	1	2	0	1	0	0	0
796	0	0	0	0	0	0	0	2	0	0	2	0	1	0	0	0	1	1	1	1	1	1	2	0	0	0	2	1	1	2	0	0	1	0	0	1	1	0	0	0	0	0	0	0	0	0	0	0	1
797	1	0	0	0	0	2	2	1	1	1	0	0	1	0	1	0	1	1	1	1	2	1	0	0	0	0	1	1	2	0	1	0	2	0	0	2	2	0	0	1	1	0	0	2	0	1	0	0	0
798	1	0	0	1	0	1	2	1	1	2	0	0	0	0	0	0	1	2	1	1	1	1	0	1	1	0	1	1	1	1	2	0	1	0	0	2	2	1	1	1	0	2	2	2	0	1	0	0	0
799	1	0	1	0	1	1	2	2	0	1	0	0	1	0	1	0	0	0	0	0	2	1	2	0	0	1	2	1	1	1	2	1	2	0	1	1	1	0	0	0	0	0	0	1	0	1	0	0	0
800	1	0	0	0	0	0	2	2	2	2	0	0	2	0	1	0	1	0	1	1	2	0	2	0	0	1	0	1	2	0	1	1	2	0	0	1	2	0	0	1	0	0	1	2	1	0	0	0	1
801	0	0	0	1	0	0	2	1	0	0	1	0	0	0	0	0	1	2	1	1	2	0	2	0	0	1	2	1	1	2	1	1	1	0	0	1	2	1	1	0	0	0	0	2	1	0	0	1	0
802	0	0	0	0	0	0	1	1	1	1	1	0	1	0	2	0	0	1	1	1	2	0	2	0	0	2	2	0	1	1	0	0	1	1	1	1	1	0	0	1	0	1	1	2	1	1	0	1	0
803	0	0	0	0	0	1	2	0	2	2	0	0	1	0	1	0	1	0	0	0	2	1	0	1	1	0	1	0	1	0	1	0	1	1	0	1	0	0	0	0	0	1	1	2	0	1	0	0	1
804	1	0	0	0	0	0	1	2	0	0	1	1	0	0	0	0	2	2	1	0	2	0	2	0	0	1	1	0	1	1	0	0	2	0	0	2	0	0	0	0	0	0	0	0	2	2	0	0	0
805	0	0	0	0	0	0	2	0	2	2	0	0	0	0	0	0	1	2	0	0	1	0	0	0	0	0	1	0	1	0	1	0	2	1	1	1	0	0	0	0	0	0	0	1	0	1	0	1	0
806	0	0	0	0	0	0	2	1	1	1	1	1	2	0	1	0	1	2	0	0	1	1	2	0	0	2	1	0	1	0	0	0	1	0	0	1	1	0	0	2	0	0	0	2	0	0	0	0	0
807	0	0	0	0	0	0	2	0	2	2	0	1	1	0	0	0	0	1	1	0	1	1	2	0	0	0	1	2	2	1	1	0	1	0	0	1	0	0	0	0	0	0	0	0	0	0	0	0	0
808	0	0	0	0	0	1	1	1	2	2	0	0	0	0	0	0	2	0	0	0	2	0	2	0	0	1	1	1	2	0	1	0	1	1	0	1	2	0	1	0	1	1	1	1	1	0	0	0	0
809	1	1	0	0	0	0	2	2	0	0	0	0	0	0	0	0	1	2	0	1	1	0	0	0	0	0	1	0	1	2	0	1	0	0	0	2	2	0	1	1	1	0	0	2	0	0	0	0	0
810	0	0	0	0	0	0	2	1	1	2	0	0	2	0	2	0	2	1	1	1	1	1	1	0	0	1	1	0	1	1	0	1	2	0	0	1	0	0	0	1	0	1	1	2	1	0	0	2	0
811	0	0	0	0	0	0	2	1	1	1	1	0	0	0	0	0	1	2	0	0	2	0	0	0	0	0	2	0	0	2	1	0	1	2	0	1	1	1	0	0	0	0	0	2	0	0	0	0	0
812	0	0	0	0	0	0	2	0	2	2	0	1	2	0	0	1	1	2	0	0	0	1	1	0	0	0	1	1	1	1	2	0	1	1	1	1	0	0	0	0	0	1	1	2	1	1	0	0	0
813	0	0	0	0	0	0	2	1	1	1	0	0	1	0	1	0	2	2	2	2	0	1	1	1	1	1	1	1	2	1	0	2	1	1	1	2	1	0	0	0	0	0	0	2	1	0	0	0	1
814	1	0	0	0	0	1	2	1	1	1	0	0	1	0	1	0	0	1	1	1	0	1	1	1	1	1	2	1	1	1	1	0	1	1	0	0	2	0	0	1	0	0	0	1	0	1	0	0	1
815	0	0	0	1	0	0	2	2	0	1	0	0	2	1	1	0	2	0	0	0	2	2	2	0	0	0	1	0	0	1	0	0	0	1	1	2	1	0	0	1	0	0	0	2	0	2	0	0	0
816	0	0	0	0	0	0	2	2	0	0	1	0	0	0	0	0	2	0	0	1	2	0	2	0	0	0	2	2	1	1	1	1	1	1	2	2	0	0	0	0	1	1	0	1	0	0	0	0	0
817	0	0	1	1	0	1	2	0	2	2	0	0	1	0	1	0	2	1	1	1	2	1	2	0	0	1	1	0	1	1	0	0	0	0	0	2	2	0	0	1	0	0	0	2	2	0	0	0	0
818	0	0	0	0	0	0	2	1	1	1	0	0	0	0	0	0	2	2	1	1	2	1	2	0	0	0	1	2	2	1	1	0	1	1	1	1	2	0	1	0	1	0	0	2	1	1	0	0	0
819	0	0	0	0	0	0	2	2	0	1	0	0	0	0	0	0	0	2	2	1	0	0	1	0	0	1	0	0	1	0	1	1	1	0	0	2	1	2	1	0	1	0	1	1	0	1	0	0	2
820	1	0	0	1	0	0	2	2	0	0	0	0	1	0	1	0	0	0	0	0	2	0	2	0	0	0	2	0	0	2	0	1	1	0	0	1	1	0	0	0	0	1	1	2	1	1	0	0	1
821	0	0	0	0	0	0	2	0	2	2	0	0	0	0	0	0	2	0	0	0	2	0	1	0	0	1	2	0	0	2	0	2	2	0	0	2	1	1	1	0	0	1	1	2	1	1	0	0	1
822	0	0	0	0	0	0	2	0	2	2	0	1	1	0	1	0	1	1	1	1	2	1	1	1	1	2	1	1	1	1	0	0	2	1	1	1	2	0	0	0	0	0	0	1	0	1	0	0	0
823	1	0	0	1	0	1	1	2	0	0	2	0	1	0	1	0	1	0	0	0	2	0	1	0	0	0	2	0	0	2	1	0	2	2	2	2	2	0	0	0	1	0	0	2	0	0	0	0	0
824	1	0	0	1	0	0	1	2	0	0	1	1	1	0	0	1	0	0	0	0	2	1	2	0	0	2	1	0	0	1	2	1	2	0	0	1	1	0	0	2	0	0	0	2	1	0	0	1	0
825	0	0	1	2	0	0	2	1	1	1	0	0	1	0	1	0	2	2	2	2	1	0	1	0	0	1	1	0	0	1	0	0	1	0	0	2	1	0	0	0	0	0	0	2	0	1	0	0	0
826	1	0	0	1	0	1	1	1	2	2	0	0	1	0	1	0	2	0	0	0	2	0	2	0	0	0	2	0	0	1	1	2	2	0	0	1	0	0	0	0	0	0	0	0	0	1	0	0	0
827	0	0	0	1	0	0	1	2	0	0	1	0	2	0	2	0	1	1	2	2	1	0	2	0	0	0	2	0	0	2	1	1	2	0	0	1	0	0	0	0	0	1	1	1	1	1	1	0	0
828	0	1	0	0	0	0	2	2	0	1	0	0	0	0	0	0	2	0	0	0	2	1	0	0	0	0	1	1	1	1	0	0	2	1	2	2	1	0	0	1	0	1	1	1	1	0	0	0	1
829	1	1	0	0	0	1	1	2	0	0	2	1	1	0	2	0	1	0	0	0	2	1	0	1	1	0	1	0	1	1	0	0	2	0	0	2	1	0	0	0	0	0	0	2	2	1	0	0	0
830	0	0	0	1	0	0	2	0	2	2	0	0	0	0	0	0	2	1	1	1	1	1	2	0	0	0	2	1	1	1	1	0	0	0	0	1	1	0	0	1	0	0	0	2	0	2	0	0	1
831	1	0	2	0	1	0	2	1	1	1	0	0	1	0	1	0	2	0	0	0	2	0	2	0	0	2	1	0	2	0	0	1	1	0	0	1	2	0	0	2	0	1	1	2	0	1	0	0	0
832	0	0	0	0	0	0	2	2	0	0	1	0	0	0	0	0	2	0	0	1	2	1	2	0	0	0	1	1	1	1	1	1	1	0	0	2	2	0	0	1	0	0	0	2	0	2	0	0	1
833	1	0	0	0	0	0	1	1	1	1	1	0	0	0	0	0	2	2	2	2	2	0	1	0	0	1	1	1	1	1	2	0	2	1	0	2	1	0	0	0	0	2	2	2	1	1	0	0	0
834	0	0	0	0	0	0	1	2	0	0	1	0	1	0	1	0	1	0	1	1	2	0	2	0	0	1	2	1	1	1	1	1	2	2	0	1	1	0	0	0	0	0	0	2	0	1	0	0	0
835	0	0	1	0	0	1	2	1	1	1	0	0	0	0	0	0	1	1	1	1	0	1	2	0	0	0	1	0	2	0	0	0	1	1	0	2	1	0	0	0	0	0	0	1	0	1	0	0	0
836	1	0	0	0	0	0	2	1	2	2	0	0	2	1	1	0	2	2	0	0	1	1	2	0	0	1	1	0	1	1	1	1	2	0	0	2	2	0	0	1	0	0	0	2	0	1	0	0	0
837	1	0	1	1	0	0	2	1	1	1	0	0	0	0	0	0	0	0	0	1	2	0	1	0	0	1	1	0	1	1	0	1	2	0	0	1	2	0	0	2	0	1	1	2	1	2	0	0	0
838	0	0	0	0	0	1	2	1	1	1	0	1	1	0	1	0	1	0	1	1	2	0	0	0	0	0	1	0	1	0	1	1	1	0	0	2	1	0	0	0	0	0	0	2	0	0	0	0	0
839	0	0	0	0	0	0	1	1	1	1	1	0	1	0	1	0	1	0	0	0	1	0	2	0	0	2	2	1	1	1	2	0	1	0	0	1	1	0	0	0	0	0	0	1	1	1	0	0	0
840	0	0	0	0	0	0	1	2	1	1	0	1	1	0	0	1	1	0	0	0	1	1	2	0	0	0	2	0	0	1	1	1	1	0	0	1	1	0	0	0	0	0	0	0	0	1	0	0	0
841	1	0	0	0	0	0	1	2	1	1	0	0	0	0	0	0	1	1	0	0	1	0	2	0	0	0	1	1	0	1	1	1	1	0	0	1	2	0	0	1	0	0	0	2	0	1	0	0	0
842	1	0	0	0	0	0	1	1	1	1	0	1	1	0	0	0	2	0	0	0	1	1	2	0	0	1	2	0	0	2	0	1	1	2	1	1	1	1	1	0	0	1	1	2	1	1	0	0	0
843	0	0	0	0	0	0	2	2	0	0	0	0	0	0	0	0	1	1	1	1	2	2	0	1	1	1	2	0	0	2	0	1	1	1	1	1	2	0	0	1	0	0	0	1	0	2	0	0	1
844	1	0	1	0	0	0	2	0	2	2	0	0	1	0	1	0	1	1	0	0	2	0	2	0	0	2	1	1	1	1	1	0	0	1	1	1	1	0	0	2	0	0	0	1	0	0	0	0	1
845	0	0	0	1	0	0	1	2	0	1	1	0	0	0	0	0	0	1	0	0	0	1	2	0	0	0	2	0	0	1	2	1	1	0	0	1	1	0	0	1	0	0	0	0	0	1	0	0	0
846	1	0	0	0	0	1	2	2	0	1	0	0	0	0	0	0	1	1	1	1	2	1	2	0	0	2	1	1	1	1	2	1	1	1	1	2	2	0	0	2	0	0	0	1	1	1	0	0	0
847	0	0	0	0	0	1	1	2	0	1	1	0	0	0	0	0	0	0	1	1	2	2	2	0	0	0	2	0	0	1	2	0	2	1	0	1	1	0	0	0	0	1	1	1	1	1	0	0	0
848	1	0	0	0	0	0	1	1	1	1	0	0	0	0	0	0	1	0	0	0	2	0	2	0	0	1	1	0	2	0	0	0	2	0	0	1	2	0	0	0	0	1	1	2	0	1	0	0	0
849	0	0	0	0	0	0	2	0	1	1	1	0	0	0	0	0	2	1	1	0	2	1	2	0	0	2	1	1	1	1	2	1	1	2	1	1	1	1	0	1	0	0	0	2	2	0	0	0	1
850	1	0	1	1	0	0	2	1	2	2	0	1	1	0	0	0	0	2	2	1	0	1	2	0	0	0	2	1	1	2	0	0	1	1	1	2	0	0	0	0	0	0	0	1	0	0	0	0	0
851	0	0	0	1	0	0	1	2	1	1	1	0	1	0	1	0	2	1	1	0	2	0	1	0	0	1	1	2	2	1	2	1	2	0	1	1	1	0	0	0	0	0	0	1	0	0	0	1	0
852	0	0	0	0	0	0	2	1	2	2	0	0	0	0	0	0	0	0	1	1	2	1	2	0	0	1	0	1	1	1	1	0	1	0	0	2	1	0	0	1	1	0	0	2	1	0	0	0	0
853	1	0	0	1	0	0	2	1	1	2	0	1	2	0	1	0	2	2	1	1	2	0	2	0	0	1	1	0	0	1	1	0	0	1	0	2	1	0	0	0	0	1	1	2	1	1	0	0	0
854	1	0	0	0	0	1	2	2	0	1	1	1	1	0	0	1	2	0	0	1	2	0	2	0	0	1	0	0	1	1	0	1	2	0	0	2	2	0	0	1	1	0	0	2	0	2	0	0	0
855	1	0	0	0	0	1	1	2	0	0	1	0	0	0	0	0	1	2	2	1	0	1	2	0	0	1	2	1	1	1	2	0	1	0	0	0	2	0	0	2	1	1	1	2	1	0	0	0	0
856	0	0	0	1	0	0	2	2	0	0	1	0	0	0	0	0	1	1	0	0	1	0	2	0	0	1	2	1	1	1	2	2	2	0	1	2	2	0	0	1	0	1	1	1	1	1	0	0	0
857	1	0	0	0	0	2	2	1	0	0	0	0	0	0	0	0	1	2	1	1	2	0	1	0	0	1	1	0	1	1	1	0	1	1	1	2	0	0	0	1	0	0	0	2	0	0	0	0	1
858	0	0	0	0	0	0	1	2	0	1	1	0	1	0	1	0	1	0	0	0	2	0	1	0	0	1	2	1	1	2	0	2	2	0	0	1	2	0	0	0	0	1	0	1	1	0	0	0	0
859	1	0	0	0	0	0	1	1	1	1	0	0	0	0	0	0	1	0	1	0	2	0	1	1	1	1	2	0	0	1	2	0	0	0	0	2	2	1	1	0	0	0	0	2	1	0	1	0	0
860	0	0	0	1	0	0	1	1	1	1	1	0	1	0	1	0	1	0	0	0	2	0	1	0	0	1	2	0	1	1	0	1	1	0	0	2	1	0	0	0	0	1	0	1	1	2	0	0	0
861	0	1	0	0	0	0	1	2	0	1	1	0	1	0	1	0	1	0	0	0	2	0	1	0	0	1	1	0	1	0	1	0	1	0	0	1	2	0	0	2	1	0	0	2	0	0	0	0	0
862	1	0	0	0	0	1	2	0	2	2	0	1	1	0	1	0	0	0	1	1	2	0	1	0	0	1	1	0	0	1	0	1	1	2	1	1	0	0	0	0	0	0	0	1	1	0	1	0	0
863	0	0	0	0	0	0	2	1	1	1	0	1	2	0	1	0	1	2	0	0	1	0	2	0	0	0	2	0	1	0	1	1	1	0	1	1	1	0	0	2	0	0	0	2	1	0	0	0	0
864	0	0	0	1	0	0	2	0	2	2	0	0	0	0	0	0	1	1	0	0	2	0	2	0	0	0	1	0	2	0	0	1	1	0	0	2	1	0	0	0	0	0	0	2	0	0	0	0	1
865	1	0	0	1	0	1	1	1	1	1	1	0	1	0	1	0	1	0	0	0	2	0	1	0	0	1	1	0	1	1	1	0	2	0	0	2	2	1	0	0	0	0	0	1	0	0	1	0	0
866	1	0	0	1	0	0	2	1	1	1	0	0	1	0	1	0	1	1	2	2	1	0	2	0	0	2	1	0	0	1	0	1	2	0	0	2	1	0	0	0	0	1	1	1	1	1	0	1	0
867	1	0	0	1	0	0	1	2	0	0	0	0	1	0	1	0	2	0	0	0	2	0	1	0	0	1	1	1	1	1	1	1	2	0	0	2	2	0	1	0	1	1	1	2	1	0	0	0	0
868	0	0	0	0	0	0	1	2	0	1	1	0	1	0	1	0	0	0	0	0	2	0	2	0	0	2	1	0	1	1	0	0	0	1	2	2	1	0	0	2	0	0	0	1	0	0	0	0	0
869	0	0	0	0	0	0	2	1	1	1	0	1	1	0	0	1	1	1	2	2	1	0	1	1	1	2	1	1	1	1	0	0	1	0	0	2	0	0	0	1	0	0	0	2	1	0	0	0	0
870	0	0	0	1	0	0	2	2	0	1	0	0	0	0	0	0	1	1	0	0	1	0	2	0	0	1	0	1	0	0	2	0	2	0	0	2	1	0	0	0	1	1	0	1	1	0	0	0	0
871	1	0	0	0	0	1	2	2	1	1	0	1	1	0	0	1	2	0	0	0	2	0	2	0	0	0	1	0	1	2	0	1	1	0	0	2	1	0	0	0	0	1	1	2	1	0	0	0	0
872	0	0	1	0	1	1	2	1	1	1	0	1	0	0	1	0	2	1	1	1	1	1	2	0	0	1	2	0	0	2	1	1	1	0	0	1	0	0	0	0	0	0	0	2	0	0	1	0	0
873	0	0	0	1	0	0	2	0	2	2	0	0	2	0	2	0	2	1	1	1	1	0	1	0	0	2	0	0	0	1	1	1	1	0	0	1	1	0	0	1	0	1	1	2	1	0	0	0	0
874	0	0	0	0	0	0	2	2	0	1	0	1	2	0	2	0	1	0	1	1	2	0	2	0	0	2	2	1	1	2	1	0	2	0	0	2	1	0	0	0	0	1	1	2	1	0	0	0	0
875	0	0	0	0	0	1	2	0	2	2	0	0	1	0	1	0	2	2	1	1	2	0	2	0	0	1	1	0	0	2	0	1	1	0	0	1	0	0	0	0	0	0	0	2	0	0	0	1	1
876	0	0	0	0	0	2	2	1	0	0	1	0	0	0	0	0	1	2	1	1	1	0	1	0	0	1	1	0	1	2	0	0	1	0	0	0	1	0	0	2	0	0	0	1	0	1	0	0	2
877	0	0	0	0	0	0	2	1	0	0	0	0	1	0	1	0	1	0	0	0	2	1	1	0	0	0	1	0	0	1	0	1	0	0	0	1	1	1	0	1	0	1	1	2	0	0	0	0	1
878	1	1	0	0	0	0	1	1	1	2	0	0	1	0	1	0	2	1	1	0	2	0	2	0	0	1	1	0	2	0	0	1	1	0	0	2	1	0	0	0	0	1	1	2	1	1	0	0	0
879	1	0	0	1	0	1	2	0	2	2	0	1	2	0	1	1	1	1	1	1	1	1	1	1	1	2	1	0	1	1	0	1	1	1	1	2	0	0	0	1	0	0	0	1	0	0	0	0	1
880	1	0	0	1	0	1	1	2	0	0	1	0	0	0	0	0	1	2	1	1	2	1	2	0	0	0	1	0	0	1	1	0	1	1	1	2	1	1	1	0	0	0	0	2	0	1	0	0	0
881	0	0	0	0	0	0	2	2	1	1	0	2	2	1	0	1	1	0	0	0	2	0	2	0	0	1	2	0	0	1	0	1	2	0	1	2	1	0	0	1	0	1	1	2	1	0	0	0	0
882	1	0	0	0	0	0	2	1	1	1	1	1	1	0	0	1	2	1	0	0	2	0	0	0	0	1	0	0	1	1	0	1	2	0	0	1	1	0	0	0	0	2	2	2	1	1	0	0	0
883	0	0	0	1	0	0	2	0	2	2	0	0	1	0	1	0	1	2	1	0	1	0	2	0	0	1	2	0	0	2	1	1	2	1	0	2	2	0	0	2	0	1	0	1	2	1	0	1	0
884	1	0	0	1	0	1	2	2	0	1	1	1	2	0	1	0	0	2	2	1	1	0	2	0	0	1	2	1	1	1	2	0	1	1	0	1	2	0	0	1	1	2	2	2	1	1	0	0	1
885	0	0	0	1	0	0	2	2	0	1	0	0	1	0	1	0	2	1	0	0	2	1	2	0	0	2	2	0	0	1	2	1	2	1	0	0	1	0	0	1	0	0	0	2	1	0	0	0	0
886	0	0	0	1	0	0	2	1	1	1	0	1	1	0	1	0	1	1	2	1	2	0	2	0	0	0	1	0	0	1	0	0	2	1	0	2	1	0	0	0	0	0	0	2	1	0	0	0	0
887	0	0	0	0	0	1	1	1	1	1	1	0	1	0	1	0	1	2	0	0	1	0	2	0	0	2	1	1	2	1	0	1	2	2	0	2	2	0	0	1	0	0	0	2	0	2	0	1	0
888	0	0	0	0	0	1	2	2	0	0	1	0	0	0	0	0	2	0	0	0	2	0	2	0	0	2	1	1	1	1	2	2	1	0	0	2	0	0	0	1	0	1	1	2	1	1	0	0	1
889	0	0	0	0	0	0	2	2	0	1	0	1	1	0	0	0	2	1	0	0	2	0	2	0	0	0	2	1	1	1	1	0	1	0	0	2	0	0	0	0	0	0	0	2	1	0	0	0	0
890	1	0	0	0	0	0	2	1	1	1	0	1	1	0	1	0	0	0	0	1	2	0	2	0	0	1	0	1	2	0	1	2	2	0	0	0	0	0	0	1	0	1	1	2	0	0	0	1	0
891	0	0	0	0	0	0	2	2	0	0	0	1	1	0	0	1	2	1	1	1	2	0	2	0	0	0	2	1	1	1	1	0	0	0	0	2	2	0	0	1	0	0	0	1	0	0	0	0	1
892	1	0	0	2	0	0	2	0	2	2	0	0	0	0	0	0	1	2	1	1	1	0	1	0	0	1	2	0	0	2	0	1	1	0	1	2	1	0	0	0	0	0	0	2	0	0	0	0	1
893	1	0	0	0	0	0	1	1	1	1	1	1	1	0	0	1	0	1	1	2	1	1	2	0	0	1	2	0	0	2	0	0	1	1	0	1	2	0	0	1	0	0	0	2	0	0	0	0	0
894	1	0	0	0	0	0	1	1	2	2	0	0	0	0	0	0	1	0	0	0	2	0	2	0	0	1	1	1	1	1	1	1	2	0	1	1	0	0	0	0	1	0	0	2	1	1	0	0	0
895	0	0	0	0	0	1	2	2	0	0	0	0	1	0	1	0	2	2	2	2	0	1	1	1	1	1	2	0	1	1	1	1	1	0	0	2	1	0	0	0	0	0	0	0	0	0	0	0	0
896	0	0	0	0	0	0	2	2	0	0	0	1	1	0	0	1	2	1	1	1	2	0	2	0	0	0	2	1	1	1	2	1	2	2	0	1	0	0	0	0	0	0	0	1	1	1	0	0	0
897	1	1	0	0	0	0	2	1	2	2	0	1	1	1	0	0	2	0	0	1	2	0	2	0	0	0	1	1	2	0	1	1	1	0	0	2	2	0	0	1	0	1	1	2	0	0	0	0	2
898	0	0	0	1	0	0	2	0	1	1	1	0	0	0	0	0	2	1	0	1	2	1	2	0	0	2	1	0	1	1	0	0	1	0	0	2	0	0	0	1	0	0	0	2	0	1	0	0	0
899	0	0	0	1	0	0	2	2	0	0	0	1	2	0	1	0	2	0	0	0	2	0	1	0	0	1	1	2	2	1	1	0	2	1	1	1	0	0	0	0	0	0	0	1	1	1	0	0	0
900	0	0	0	0	0	0	2	2	0	0	0	0	2	0	2	0	1	1	0	0	2	1	2	0	0	1	2	0	0	1	1	1	2	0	0	1	1	1	0	1	0	0	0	1	0	2	0	0	0
901	0	0	0	0	0	0	2	1	2	2	0	0	1	0	1	0	0	2	0	0	1	0	2	0	0	2	2	0	0	0	0	1	2	0	0	1	2	0	0	1	0	0	0	2	1	0	0	0	1
902	1	0	0	1	0	0	2	2	1	1	1	1	0	0	0	0	1	0	1	1	2	1	2	0	0	0	1	1	1	1	1	0	2	2	2	2	1	0	0	0	0	1	1	1	1	2	0	0	0
903	0	1	0	0	0	0	1	2	0	1	0	0	1	0	1	0	0	2	2	2	0	0	1	1	1	1	1	1	1	1	1	0	2	0	0	1	1	0	0	0	0	1	1	2	1	1	0	0	0
904	1	0	0	0	0	0	1	2	0	1	1	0	1	0	1	0	1	1	1	1	0	0	2	0	0	2	2	2	2	2	0	1	1	0	0	2	1	0	0	2	0	0	0	1	0	0	0	0	0
905	0	0	0	0	0	0	2	1	1	1	1	0	0	0	0	0	2	2	1	0	2	0	2	0	0	1	1	0	0	1	0	1	1	2	1	1	2	0	0	1	0	0	0	1	0	0	0	0	1
906	1	1	0	0	0	1	2	1	0	0	1	0	1	0	0	0	1	0	1	1	2	0	2	0	0	2	2	0	0	2	0	1	1	1	1	2	2	0	0	1	0	0	0	2	0	0	0	0	0
907	0	1	1	1	0	0	2	2	0	1	0	0	1	0	1	0	0	1	2	1	1	0	2	0	0	0	0	0	1	0	0	1	1	0	0	2	1	0	0	1	0	0	0	1	1	1	0	1	0
908	0	0	0	0	0	0	2	1	1	1	0	0	0	0	0	0	1	1	1	1	2	0	1	0	0	1	1	0	0	1	0	1	1	0	0	1	2	0	0	2	0	0	0	1	0	1	0	0	1
909	1	0	0	1	0	0	1	1	0	0	2	0	0	0	0	0	1	2	0	0	1	1	2	0	0	1	1	0	0	1	2	0	0	0	1	2	2	0	0	0	1	0	0	1	0	1	0	0	0
910	0	0	0	0	0	1	1	2	0	0	2	0	1	0	1	0	0	1	1	1	0	0	2	0	0	1	2	0	1	1	1	0	1	1	1	1	2	0	0	1	0	2	2	2	1	1	0	0	0
911	0	0	0	0	0	1	1	2	0	0	0	0	1	0	1	0	1	0	0	1	2	0	2	0	0	2	1	0	1	1	0	1	2	0	0	0	2	0	0	2	0	2	2	2	1	1	0	1	0
912	1	0	0	0	0	0	2	2	0	0	1	0	1	0	0	0	1	1	1	1	1	0	1	1	1	1	2	1	1	0	2	0	1	0	0	2	1	0	0	1	0	0	0	2	0	1	0	0	0
913	1	0	1	2	0	0	2	2	0	0	1	0	2	1	0	0	1	1	0	0	1	0	2	0	0	1	2	1	1	1	2	0	1	0	0	2	2	0	0	1	0	0	0	0	0	0	0	1	0
914	1	0	0	0	0	0	2	2	0	0	0	1	2	1	1	0	1	1	1	0	2	0	2	0	0	2	2	0	0	2	0	1	2	1	0	1	1	0	0	1	0	1	1	2	1	0	0	0	0
915	1	0	0	1	0	0	2	0	1	1	0	0	0	0	0	0	0	0	0	0	2	0	1	0	0	2	1	0	1	1	0	1	1	1	2	2	1	0	0	1	0	1	1	2	1	1	0	0	1
916	0	0	0	1	0	1	2	2	0	0	1	0	0	0	0	0	1	1	1	1	2	0	1	0	0	1	1	1	1	1	2	2	2	0	1	2	0	0	0	0	0	0	0	2	0	1	0	0	1
917	1	0	0	1	0	0	2	2	1	1	0	0	2	0	2	0	1	1	0	0	1	1	2	0	0	0	1	0	0	1	0	0	1	1	0	2	0	0	0	1	0	1	1	2	1	0	0	0	0
918	0	0	0	1	0	0	1	2	0	0	0	0	1	0	1	0	2	1	1	1	1	0	2	0	0	1	2	0	0	2	1	1	2	1	0	0	2	0	0	1	0	1	1	1	1	1	0	0	0
919	1	0	0	0	0	1	1	1	1	1	0	0	1	1	0	0	1	1	1	1	2	1	2	0	0	0	2	0	0	2	1	0	1	0	0	1	0	0	0	0	0	0	0	2	0	1	0	0	0
920	1	0	0	0	0	0	1	2	0	0	1	0	0	0	0	0	0	0	1	1	1	0	2	0	0	1	1	0	0	1	2	0	1	0	0	1	2	1	1	0	1	0	0	2	1	1	0	1	0
921	1	0	0	0	0	0	1	2	0	0	1	1	1	0	1	0	1	1	0	0	1	1	0	1	1	1	2	0	0	1	2	1	2	0	1	2	2	0	0	0	1	1	1	1	1	2	0	0	1
922	1	0	0	0	0	0	1	2	0	0	1	1	2	0	2	0	2	2	2	1	1	0	2	0	0	1	2	0	1	1	1	0	2	1	0	1	0	0	0	0	0	0	0	2	0	0	0	1	0
923	0	1	0	0	0	1	2	2	1	1	0	0	0	0	0	0	0	0	1	1	2	0	2	0	0	0	1	0	0	1	0	2	1	0	0	2	0	0	0	0	0	0	0	1	0	1	0	0	0
924	1	0	1	1	0	0	1	1	1	2	0	1	1	0	1	0	0	1	1	0	1	0	2	0	0	1	0	0	0	0	1	1	2	0	0	2	0	0	0	0	0	0	0	0	0	1	0	0	1
925	0	0	0	0	0	1	1	1	1	1	0	0	1	0	1	0	1	0	0	0	2	0	2	0	0	0	2	0	0	1	2	1	1	2	1	1	1	0	0	0	0	0	0	2	1	0	0	0	0
926	1	0	0	0	0	0	2	2	0	0	0	1	2	0	2	0	1	2	1	1	1	0	2	0	0	2	2	1	1	1	2	1	1	0	0	2	1	1	1	0	0	1	1	1	1	1	0	0	0
927	1	0	0	0	0	0	2	2	0	1	0	0	0	0	0	0	1	1	1	1	1	2	0	1	1	1	2	0	1	1	0	1	2	1	0	2	0	0	0	0	0	1	0	0	0	0	0	0	1
928	1	0	0	0	0	0	1	2	0	1	0	0	1	0	1	0	2	1	1	1	2	0	2	0	0	2	1	0	0	0	1	0	2	0	0	1	2	0	0	0	1	0	0	1	0	0	0	0	1
929	0	0	0	0	0	0	1	2	0	0	1	2	2	0	2	0	1	0	1	1	2	0	1	0	0	1	1	0	0	1	1	0	0	0	1	2	2	0	0	1	0	0	0	2	1	0	1	0	0
930	0	0	0	0	0	0	2	1	1	1	0	0	1	0	1	0	1	1	1	0	2	1	2	0	0	0	1	0	1	1	0	1	1	0	0	2	1	1	1	0	0	0	0	1	0	1	0	0	0
931	1	1	0	0	0	1	2	1	1	1	0	0	1	0	1	0	0	1	1	1	2	1	2	0	0	2	2	0	1	0	1	0	1	0	0	2	0	0	0	1	0	0	0	1	0	1	0	0	0
932	1	0	0	0	0	0	1	1	1	1	0	1	2	0	2	0	1	2	1	1	2	0	2	0	0	1	0	0	1	1	0	1	2	0	0	1	2	0	0	1	1	0	0	1	1	0	0	0	0
933	1	0	0	0	0	0	2	1	1	1	1	0	1	0	0	0	1	1	0	0	1	0	2	0	0	2	1	0	0	2	1	0	2	1	0	1	0	0	0	0	0	0	0	2	0	0	0	0	0
934	0	0	0	1	0	0	2	2	0	0	1	0	0	0	0	0	0	1	0	0	0	1	2	0	0	0	0	1	2	0	1	1	2	0	0	1	1	0	0	0	0	0	0	2	0	1	0	0	0
935	1	0	0	1	0	0	2	1	0	0	1	0	1	0	1	0	1	2	2	2	1	1	0	1	1	1	0	0	0	1	1	2	1	0	1	2	1	0	0	0	0	1	1	1	1	1	0	0	0
936	0	0	0	1	0	0	1	2	1	1	1	1	1	0	1	0	1	1	1	1	2	0	1	0	0	2	2	0	0	2	1	2	1	0	1	2	1	0	0	0	0	1	0	0	2	0	0	0	1
937	0	0	0	0	0	2	2	2	1	1	0	1	2	0	2	0	1	2	0	0	1	1	2	0	0	0	1	1	1	1	1	1	2	0	0	1	1	0	0	0	0	0	1	1	1	0	0	2	0
938	1	0	0	0	0	0	2	2	1	2	0	1	2	1	1	0	0	2	1	1	2	0	2	0	0	1	2	1	1	1	2	0	2	2	1	2	2	1	1	0	0	1	1	1	1	1	0	0	0
939	1	1	0	0	0	0	2	1	1	1	0	0	1	0	1	0	1	0	0	0	2	1	2	0	0	2	2	1	1	1	2	1	2	1	0	1	2	1	0	0	0	0	0	2	0	0	0	0	0
940	0	0	0	0	0	0	2	2	0	1	0	0	0	0	0	0	1	2	1	1	1	0	2	0	0	2	2	1	1	1	1	1	1	1	2	2	1	0	0	0	0	1	1	2	1	1	0	1	1
941	1	0	0	0	0	0	0	1	1	1	1	0	1	0	1	0	2	0	0	0	2	1	2	0	0	2	2	0	1	0	1	0	1	0	0	1	2	0	0	1	0	1	1	2	1	0	0	0	0
942	1	0	0	1	0	0	1	1	1	1	0	0	1	0	1	0	1	2	1	1	1	1	2	0	0	1	1	1	2	0	1	1	1	1	1	1	0	0	0	1	0	0	0	2	0	0	0	0	0
943	0	0	0	0	0	0	1	2	0	0	1	0	0	0	0	0	1	1	0	0	1	1	2	0	0	1	2	0	0	1	1	1	1	1	0	1	1	0	0	1	0	1	1	1	0	0	0	0	0
944	1	0	0	1	0	0	1	2	0	1	1	0	1	0	1	0	2	0	0	0	2	0	1	0	0	1	1	1	1	1	2	0	1	0	0	2	1	0	0	0	0	1	1	2	2	2	0	0	0
945	1	0	0	0	0	0	2	2	0	0	1	0	0	0	0	0	1	2	1	1	2	0	2	0	0	2	1	0	2	0	0	1	1	0	0	2	1	0	0	1	0	1	1	2	1	1	0	0	0
946	1	0	0	1	0	0	1	1	1	1	0	0	1	0	1	0	2	1	1	1	2	0	2	0	0	1	2	0	0	2	1	2	1	0	0	2	1	1	0	0	0	1	0	0	2	0	0	0	0
947	0	0	0	1	0	0	2	0	2	2	0	0	0	0	0	0	1	1	0	0	1	0	1	1	1	1	2	0	1	0	1	2	2	0	0	1	1	0	0	0	0	0	0	2	1	1	0	0	0
948	1	0	1	1	0	0	2	2	0	0	0	0	0	0	0	0	2	1	1	1	2	1	2	0	0	0	0	0	0	0	1	2	2	0	0	0	2	0	0	1	1	1	1	1	1	0	0	0	0
949	0	0	0	0	0	0	2	2	0	0	1	1	0	0	0	0	1	0	1	1	2	1	1	0	0	1	0	0	0	1	1	0	2	0	0	2	0	0	0	0	0	0	0	1	0	1	0	0	0
950	0	0	0	1	0	0	2	2	0	0	0	0	1	0	1	0	0	0	0	0	1	0	2	0	0	0	1	1	1	1	0	2	1	0	0	2	1	0	0	1	0	0	0	0	0	0	0	2	0
951	1	0	0	0	0	0	1	1	1	1	1	1	1	0	0	0	1	1	1	1	2	0	2	0	0	1	2	0	1	0	1	1	2	0	1	1	2	0	0	1	0	0	0	1	0	0	0	1	0
952	0	0	0	2	0	1	2	1	1	2	0	0	1	1	0	0	0	2	2	2	0	1	2	0	0	0	2	0	0	2	1	0	1	1	0	1	1	1	1	0	0	0	0	2	0	0	0	1	0
953	1	0	0	0	0	1	2	1	0	0	1	0	0	0	0	0	2	1	1	1	2	1	1	1	1	0	1	0	0	0	1	0	0	1	0	2	2	1	1	0	0	0	0	1	0	0	0	0	1
954	0	0	0	0	0	0	2	1	0	0	0	0	0	0	0	0	0	2	2	2	0	1	2	0	0	1	2	0	0	2	0	1	2	0	0	1	2	1	1	1	0	0	0	2	1	0	0	0	1
955	1	0	0	0	0	0	2	1	2	2	0	0	1	0	1	0	1	0	0	0	2	0	2	0	0	1	1	1	1	1	1	0	2	2	1	1	2	0	0	2	0	1	0	1	0	1	0	0	0
956	1	0	0	0	0	0	1	2	0	0	1	1	2	0	1	1	2	1	1	0	2	1	2	0	0	2	1	0	1	1	0	0	2	1	0	1	0	0	0	0	0	2	1	2	1	0	0	0	0
957	0	0	0	0	0	0	2	0	2	2	0	0	0	0	0	0	1	1	2	2	1	0	2	0	0	1	0	0	0	0	1	1	1	0	0	2	2	0	0	2	0	0	0	2	0	0	0	0	1
958	0	0	0	0	0	0	2	0	2	2	0	2	2	1	0	1	2	0	0	1	2	0	2	0	0	1	1	0	0	2	0	0	0	1	0	1	1	0	0	1	0	0	0	2	0	0	0	0	1
959	0	0	0	0	0	0	1	2	0	0	1	0	1	0	1	0	1	1	1	1	1	0	2	0	0	2	2	1	1	1	2	1	2	0	1	1	1	0	0	2	0	0	0	2	0	1	0	0	0
960	0	0	0	0	0	1	1	2	0	0	0	0	0	0	0	0	2	0	0	0	2	0	2	0	0	0	1	1	1	1	2	1	1	1	1	1	2	0	0	1	0	0	0	0	0	1	0	0	0
961	0	0	0	1	0	0	2	0	2	2	0	0	0	0	0	0	1	1	0	0	1	1	1	1	1	1	1	2	2	1	2	2	2	0	0	0	0	0	0	0	0	0	0	2	0	0	0	0	1
962	1	0	0	1	0	0	1	1	1	1	0	0	0	0	0	0	0	2	2	1	0	0	0	0	0	0	1	1	1	1	1	0	2	2	2	2	0	0	0	0	0	1	1	2	1	0	0	1	0
963	0	0	0	0	0	0	2	1	0	0	0	0	1	0	1	0	1	0	0	0	2	0	2	0	0	0	0	2	2	0	2	0	1	1	2	2	1	1	0	0	0	1	1	1	1	2	0	0	1
964	1	0	0	0	0	0	2	2	1	1	0	1	1	0	0	1	2	2	1	1	1	0	2	0	0	1	1	1	1	1	2	1	2	1	0	2	2	0	0	2	0	1	0	0	1	0	0	0	0
965	1	0	0	0	0	0	2	1	1	1	0	0	0	0	0	0	1	1	1	1	1	0	2	0	0	1	1	1	1	1	2	1	2	0	0	1	0	0	0	0	0	1	1	2	0	1	0	0	1
966	0	0	0	0	0	0	1	1	0	0	2	0	1	0	1	0	1	1	2	2	1	0	2	0	0	1	2	0	0	2	0	0	1	0	0	1	1	1	1	0	0	1	1	2	0	0	0	0	1
967	1	0	0	0	0	1	1	2	0	0	1	1	1	0	0	1	0	1	0	0	0	0	2	0	0	0	2	0	0	2	1	0	0	0	0	2	1	0	0	2	0	1	1	2	2	0	0	0	0
968	0	0	0	0	0	0	2	1	1	2	0	0	0	0	0	0	2	1	1	1	1	1	1	1	1	2	1	0	1	1	0	1	1	0	0	1	1	0	0	0	0	0	0	2	0	1	0	0	1
969	1	1	0	0	0	1	2	2	0	1	0	0	1	0	1	0	0	2	1	1	2	0	2	0	0	1	1	1	2	0	1	0	1	1	0	2	0	0	0	1	0	0	0	2	0	2	0	0	1
970	1	0	0	0	0	0	2	1	1	1	0	0	1	0	1	0	0	2	2	1	0	0	1	0	0	1	0	0	1	0	0	1	2	0	0	1	1	0	0	0	0	0	1	2	1	0	0	0	0
971	1	0	0	1	0	0	2	1	1	2	0	0	1	0	1	0	1	1	1	1	1	0	2	0	0	0	1	1	2	0	1	0	1	0	0	2	2	0	0	2	0	1	1	1	1	1	0	0	0
972	1	0	1	1	0	0	2	1	1	1	1	0	0	0	0	0	2	0	0	0	2	1	2	0	0	0	2	1	1	1	2	2	1	0	0	2	1	0	0	1	0	1	1	2	0	0	0	0	0
973	0	0	1	0	1	1	2	2	0	0	1	1	2	0	1	0	1	0	0	0	2	0	2	0	0	1	2	0	0	2	0	1	2	2	0	1	1	0	0	0	1	1	1	1	1	1	0	0	0
974	1	0	0	0	0	0	2	1	1	1	1	0	1	0	2	0	0	1	0	1	1	1	1	1	1	1	1	1	1	1	1	0	0	0	0	2	1	0	0	1	0	0	0	1	0	1	0	0	0
975	0	0	0	0	0	0	2	1	1	1	1	0	2	1	0	0	1	1	1	1	1	0	1	0	0	1	2	0	0	2	1	2	2	0	0	0	2	0	1	1	1	1	0	1	0	0	0	0	0
976	0	0	1	0	0	0	2	1	0	0	0	0	0	0	0	0	1	1	1	1	1	1	1	0	0	0	1	1	1	1	1	1	2	2	0	2	2	0	0	1	0	0	0	1	1	1	0	0	0
977	1	0	0	0	0	0	1	2	0	1	1	1	0	0	0	0	1	1	0	1	2	1	2	0	0	1	1	0	1	1	0	0	0	0	0	0	1	0	0	0	0	1	0	1	0	0	0	0	1
978	1	1	0	0	0	1	2	1	1	2	0	0	0	0	0	0	1	1	1	1	1	0	1	0	0	1	2	1	1	2	0	1	2	0	1	2	1	0	0	1	0	0	0	2	2	0	0	0	1
979	1	0	0	0	0	0	1	0	2	2	0	0	0	0	0	0	1	2	0	0	1	1	1	1	1	1	2	0	1	1	0	2	2	0	0	0	1	0	0	0	0	0	0	0	0	0	0	0	0
980	1	0	0	1	0	0	1	2	1	1	1	0	1	0	1	0	1	0	0	0	2	0	2	0	0	1	1	0	2	0	0	2	1	0	0	1	1	0	0	1	0	2	2	2	1	0	0	0	0
981	1	0	0	0	0	0	1	1	1	1	0	0	0	0	0	0	1	0	0	0	2	2	1	1	1	1	2	0	0	1	1	0	1	1	0	1	2	0	0	0	0	0	0	2	0	0	0	0	0
982	0	0	0	0	0	0	1	1	1	1	1	2	2	0	2	0	1	2	1	1	1	0	1	0	0	2	0	0	1	1	0	1	2	0	0	0	1	0	0	0	0	0	0	2	0	0	0	1	0
983	1	0	0	1	0	0	1	2	0	0	1	0	1	1	0	0	1	1	1	1	2	0	2	0	0	1	1	0	1	1	0	1	2	0	0	2	0	0	0	1	0	0	0	2	0	1	0	0	0
984	1	0	0	0	0	1	2	1	1	1	0	0	2	1	0	0	1	0	0	0	2	0	2	0	0	0	2	1	1	1	1	1	2	2	0	1	1	0	0	0	0	1	1	1	1	1	0	1	0
985	1	0	0	0	0	1	1	1	1	1	1	0	1	0	1	0	0	1	1	0	1	1	2	0	0	1	0	0	1	0	1	1	2	2	0	2	2	0	0	1	0	1	1	2	1	1	0	1	0
986	1	0	0	1	0	1	1	2	0	0	1	2	2	0	0	1	0	0	1	1	2	1	2	0	0	1	2	0	0	2	1	0	1	0	0	2	1	0	0	0	0	1	1	2	1	0	0	0	0
987	1	0	0	0	0	1	2	1	0	0	1	2	2	1	0	1	0	0	1	1	2	0	2	0	0	1	2	1	1	2	1	1	2	1	0	2	1	1	1	0	0	0	0	1	0	1	0	1	0
988	1	1	0	0	0	0	2	1	1	1	1	0	1	0	1	0	2	0	0	0	2	1	0	1	1	0	1	1	1	1	1	1	1	1	1	1	1	0	0	0	0	1	0	0	0	0	0	0	0
989	0	0	0	0	0	0	2	2	0	0	1	0	1	0	1	0	0	0	0	0	2	0	2	1	1	1	2	1	1	1	1	0	1	0	0	1	0	0	0	0	0	0	0	0	0	1	0	0	0
990	1	0	0	0	0	0	2	1	1	1	0	1	1	0	0	1	1	2	1	1	1	0	2	0	0	2	1	1	1	1	0	1	1	1	2	2	1	0	0	0	0	0	0	2	1	0	0	1	0
991	1	0	1	2	0	0	1	2	0	1	1	0	0	0	0	0	1	1	0	1	1	1	2	0	0	0	1	1	1	1	2	1	1	0	0	2	2	0	0	2	0	0	0	1	0	0	0	0	1
992	0	0	0	0	0	0	2	2	0	0	0	0	1	0	1	0	0	0	1	1	2	0	1	1	1	0	1	1	1	1	1	0	1	1	0	2	0	0	0	0	0	0	0	2	1	0	0	0	0
993	0	0	0	0	0	1	1	1	1	1	1	1	2	0	1	1	0	0	1	1	1	0	2	0	0	1	2	0	0	2	1	0	1	0	0	1	2	0	0	1	1	1	1	2	1	1	0	0	0
994	0	0	0	0	0	2	2	2	1	1	0	1	2	0	2	0	1	2	1	1	2	0	2	0	0	0	2	0	0	1	2	0	1	1	0	2	2	0	0	1	0	0	0	1	0	1	0	1	0
995	1	0	0	0	0	0	1	1	1	1	0	0	0	0	0	0	2	2	1	1	2	0	2	0	0	1	1	1	1	1	0	1	0	0	0	2	1	0	0	1	1	1	1	2	1	1	0	0	1
996	0	0	0	0	0	0	1	1	1	1	2	1	2	0	2	0	2	1	1	1	2	0	2	0	0	0	2	0	0	1	0	1	2	0	0	1	2	0	0	1	0	0	0	2	0	0	0	0	0
997	1	1	0	0	0	0	1	2	0	1	0	0	2	1	1	0	2	0	0	0	2	0	2	0	0	2	1	1	1	1	1	0	1	1	1	2	1	1	1	0	0	0	0	2	0	0	0	0	1
998	0	0	0	0	0	0	1	2	0	0	2	0	1	0	1	0	1	0	0	0	2	0	1	0	0	1	2	0	0	2	1	0	1	1	2	2	1	0	0	1	0	1	1	2	1	0	0	0	0
999	1	0	0	0	0	1	2	2	0	0	0	0	2	0	2	0	2	2	2	2	1	0	2	0	0	1	2	0	0	1	2	0	0	0	0	0	1	1	1	0	0	1	1	1	1	1	0	1	0
1000	1	0	0	0	0	1	2	0	2	2	0	0	1	0	1	0	2	1	1	1	1	0	2	0	0	1	0	1	1	0	1	1	1	0	0	2	1	0	0	0	0	0	0	0	0	1	0	0	0
[truncated: 252 more columns]
