# Supplementary material for: KNN-MDR: a learning approach for improving interactions mapping performances in genome wide association studies
Source: BMC Bioinformatics. 2017 Mar 21;18:184. doi: 10.1186/s12859-017-1599-7 (PMC5361736; doi:10.1186/s12859-017-1599-7)
Supplement: Supplementary file 6 — The data set(s) supporting the results of Table 4. (ZIP 7095 kb) [file 12859_2017_1599_MOESM6_ESM.zip › 100 simulations/S56/mkallsimul.dat]

1	0	0	2	0	0	0	2	0	1	1	0	0	0	0	0	0	1	1	0	1	1	0	1	0	0	1	1	2	2	2	0	2	2	2	0	2	2	0	2	1	0	0	1	2	0	0	0	0	0
2	0	2	1	0	1	1	2	0	2	2	0	2	2	1	1	0	1	0	0	0	2	1	2	0	0	0	2	1	1	2	1	2	2	0	0	1	2	0	0	0	0	1	1	2	0	0	0	1	0
3	0	2	0	0	0	0	1	0	1	0	1	0	1	0	0	1	0	0	0	0	2	0	2	0	0	0	1	0	2	2	0	2	2	0	0	1	1	0	1	1	1	0	1	2	1	0	0	0	0
4	1	2	0	0	0	0	2	0	2	0	0	0	0	0	0	0	1	1	1	1	1	0	2	0	0	2	2	0	0	2	0	1	2	0	0	1	0	0	0	0	2	0	0	0	1	1	0	0	1
5	1	0	2	0	1	1	1	0	0	0	0	0	1	0	0	0	1	2	0	0	1	0	1	0	0	1	1	0	0	2	1	1	1	0	0	1	1	1	0	0	1	0	1	2	0	0	0	0	0
6	1	1	2	0	0	0	2	1	2	2	0	0	0	0	0	0	0	2	0	0	1	1	2	0	0	2	2	0	0	1	0	1	1	2	0	2	0	0	0	0	2	0	0	1	0	0	0	0	1
7	1	1	1	0	0	0	2	0	1	1	0	0	1	0	0	0	1	1	0	0	1	0	1	1	1	1	0	0	0	1	2	1	2	0	0	1	1	0	0	0	0	0	1	2	2	1	0	0	0
8	0	2	1	0	0	0	1	0	1	1	0	1	1	0	0	0	0	1	0	0	2	0	1	1	1	1	1	0	1	2	0	2	1	1	0	2	1	0	1	0	1	1	1	2	1	1	0	1	0
9	0	1	2	0	0	0	2	0	1	0	1	0	1	0	0	0	1	1	1	1	1	1	2	0	0	1	2	0	0	2	2	0	1	2	0	2	1	0	0	0	2	0	0	0	2	2	0	0	1
10	0	1	2	0	0	0	2	0	1	1	1	0	2	0	0	0	1	1	1	1	1	2	0	0	0	1	0	1	1	0	1	1	1	2	0	2	1	0	0	0	2	0	0	1	1	1	0	2	0
11	1	0	2	0	1	1	1	0	0	0	1	0	1	0	0	0	2	2	2	2	0	0	1	0	0	1	1	0	0	1	1	1	2	1	0	2	1	0	1	0	1	0	0	1	1	1	0	0	0
12	0	2	1	0	0	0	1	0	1	1	1	0	0	0	0	0	1	2	1	1	1	0	1	0	0	1	2	2	2	2	0	0	0	1	1	2	0	0	0	0	2	1	1	1	1	0	0	0	0
13	1	1	0	0	0	0	1	1	1	1	0	1	2	0	0	0	1	1	2	2	1	0	0	1	1	1	1	0	1	2	1	0	0	1	0	1	1	0	2	2	0	0	1	2	0	1	0	0	0
14	1	1	1	0	1	1	2	0	2	1	0	1	1	0	0	0	2	1	1	1	1	0	2	0	0	2	1	0	0	1	0	1	1	1	0	0	1	0	1	1	1	0	1	2	0	1	0	0	0
15	0	1	2	0	0	0	2	0	1	1	1	1	2	0	0	1	1	0	2	1	2	0	0	0	0	1	1	0	1	2	0	1	1	0	0	1	2	0	0	0	0	0	1	2	0	1	1	0	1
16	1	1	1	0	0	0	2	0	2	1	0	1	1	1	1	0	1	1	1	1	2	0	2	0	0	1	1	2	2	1	2	1	1	1	0	2	2	0	1	1	1	0	1	2	0	0	0	0	0
17	1	0	2	0	1	1	2	0	2	2	0	0	0	0	0	0	1	1	0	0	1	0	2	0	0	0	1	1	1	1	2	1	1	1	1	1	1	0	1	1	1	0	0	1	0	0	0	0	0
18	1	2	0	0	0	0	2	0	2	1	0	0	0	0	0	0	1	0	0	0	2	0	2	0	0	2	1	1	1	1	2	1	1	0	0	2	1	0	2	2	0	0	0	1	1	2	0	0	0
19	0	1	1	0	1	1	1	0	1	1	1	1	2	0	0	0	2	1	1	1	1	0	2	0	0	1	2	1	1	2	1	1	0	0	0	1	2	0	1	1	1	0	0	2	0	1	0	0	1
20	1	0	2	0	1	1	2	0	1	0	1	0	0	0	0	0	0	1	0	0	0	0	2	0	0	0	1	0	0	2	0	1	1	1	0	1	0	1	0	0	1	0	0	0	2	2	0	0	1
21	1	2	1	0	1	1	0	0	1	1	0	1	1	0	0	0	1	2	1	1	1	0	2	0	0	0	2	0	0	1	1	0	1	2	0	2	1	0	0	0	1	0	0	2	1	1	0	0	0
22	0	1	1	0	0	0	2	0	1	0	0	1	1	0	0	0	0	0	0	0	1	0	2	0	0	1	1	1	1	1	1	1	1	1	0	1	0	0	0	0	2	0	0	1	0	0	0	0	0
23	1	1	2	0	1	1	2	1	2	2	0	0	2	0	0	1	1	0	0	0	2	0	2	0	0	0	1	0	0	1	1	2	2	2	0	2	1	1	0	0	0	0	0	0	0	1	0	0	0
24	1	1	2	0	0	0	2	1	2	2	0	0	0	0	0	0	2	2	1	1	2	0	2	0	0	0	0	0	1	2	0	2	2	2	1	2	2	0	0	0	0	0	0	1	0	1	0	0	0
25	0	0	2	0	1	1	2	1	2	1	0	1	1	0	0	0	1	2	0	0	1	0	2	0	0	0	1	1	1	2	1	1	1	2	2	2	1	0	0	0	1	0	1	2	2	2	0	0	2
26	0	1	1	0	0	0	2	1	1	1	0	0	0	0	0	0	0	0	0	0	2	0	2	0	0	0	1	0	1	2	0	0	1	2	0	2	0	0	1	1	0	0	0	2	1	0	0	0	1
27	1	1	2	0	0	0	2	0	2	2	0	2	2	0	0	0	2	0	0	0	2	0	0	1	1	0	2	1	1	2	1	1	1	1	0	2	0	0	0	0	2	0	0	0	0	0	0	0	0
28	0	2	2	0	0	0	2	0	2	2	0	1	0	0	0	0	0	1	1	0	1	0	2	0	0	1	1	1	1	2	2	2	2	0	0	1	1	0	0	0	0	0	1	1	1	2	0	0	0
29	0	1	1	0	1	1	1	2	2	2	0	0	1	0	0	0	1	0	0	0	2	0	2	0	0	1	1	1	1	2	0	1	2	1	0	2	1	1	0	0	1	0	0	2	0	0	0	0	0
30	1	1	1	1	0	1	2	0	2	1	0	0	1	0	0	1	0	2	0	0	1	0	2	0	0	0	0	0	1	2	1	1	2	1	0	2	1	0	0	0	2	0	0	2	0	1	0	0	0
31	1	1	1	0	0	0	2	0	1	0	0	2	1	0	0	0	1	2	1	1	2	0	2	0	0	0	2	0	0	2	2	0	1	2	0	2	1	0	2	2	0	0	1	1	1	0	0	0	0
32	0	1	0	0	0	0	1	0	1	1	0	1	1	1	1	0	0	0	0	1	2	0	2	0	0	2	2	0	0	2	1	1	1	2	1	2	0	0	0	0	1	0	0	1	0	1	0	0	1
33	1	0	2	0	1	1	1	0	1	0	1	0	1	0	0	1	1	0	0	0	2	0	2	0	0	2	0	1	1	1	1	2	2	2	0	2	1	0	0	0	1	1	1	2	1	0	1	0	0
34	1	1	1	1	1	2	2	0	0	0	0	0	2	0	0	0	2	1	1	1	1	0	2	0	0	0	1	1	0	1	1	1	1	2	0	1	2	0	2	2	0	0	0	2	1	1	0	0	1
35	0	1	2	0	0	0	2	0	1	1	1	1	1	0	0	0	1	1	1	1	1	0	2	0	0	1	2	0	0	2	1	0	1	1	0	2	0	0	0	0	2	0	1	1	1	0	0	0	2
36	1	0	2	0	2	2	2	0	2	1	0	1	1	0	0	0	1	0	0	0	2	0	1	1	1	1	1	1	1	2	0	2	2	2	2	2	0	0	0	0	2	0	0	1	0	1	0	0	1
37	0	1	1	0	0	0	2	1	2	2	0	0	0	0	0	0	2	0	0	0	2	0	2	0	0	1	2	0	0	1	0	1	1	0	0	2	1	0	0	0	1	2	2	2	1	0	0	0	0
38	0	0	2	0	1	1	2	0	1	0	0	1	1	0	0	0	1	0	0	0	2	0	2	0	0	1	2	0	1	2	0	1	1	1	0	1	0	0	0	0	1	1	1	1	1	0	0	0	0
39	0	1	1	1	1	2	1	1	1	1	0	1	1	0	0	0	2	0	0	1	1	0	2	0	0	1	2	0	0	2	0	0	2	1	0	2	2	0	1	1	0	2	2	2	1	0	0	0	0
40	1	2	0	0	0	0	2	0	2	2	0	0	1	0	0	0	0	1	1	0	1	0	2	0	0	1	2	1	1	2	0	0	0	2	0	2	1	1	0	0	1	0	1	1	0	0	0	1	0
41	1	0	2	0	1	1	1	1	1	1	1	0	1	0	0	0	0	0	0	0	2	0	2	0	0	1	2	0	0	2	1	1	1	2	1	2	2	0	0	0	0	0	0	2	0	1	0	0	0
42	1	1	1	0	0	0	2	0	2	1	0	0	1	0	0	1	1	0	2	1	2	0	2	0	0	0	0	2	2	0	2	2	2	0	0	0	0	0	0	0	1	1	1	1	2	0	0	0	0
43	1	0	2	0	1	1	2	1	2	2	0	1	1	0	0	0	1	2	0	0	0	0	1	0	0	0	2	0	0	2	0	0	0	2	0	2	0	0	0	0	2	0	0	2	0	0	0	0	0
44	0	1	1	0	0	0	2	0	1	0	1	0	0	0	0	0	2	0	0	0	1	0	2	0	0	0	1	1	0	1	2	1	0	0	0	1	2	0	1	1	0	0	0	1	1	1	0	0	0
45	0	0	1	0	0	0	2	1	2	1	0	0	0	0	0	0	1	2	0	0	2	0	2	0	0	1	0	1	2	1	1	0	2	0	0	2	1	1	0	0	0	0	0	2	2	1	0	0	0
46	0	2	1	0	0	0	2	0	1	1	0	1	0	0	0	0	0	1	1	2	1	0	2	0	0	2	1	0	0	1	1	2	2	0	0	1	0	0	0	0	2	0	1	1	1	1	0	0	0
47	0	0	2	0	0	0	1	1	1	1	1	0	2	0	0	1	1	0	0	0	2	0	1	0	0	2	2	0	0	1	2	1	1	2	0	2	0	0	1	1	1	0	0	1	0	1	0	0	0
48	1	2	1	0	0	0	2	1	1	1	0	0	1	0	0	0	0	1	0	1	1	1	2	0	0	2	2	0	0	1	0	1	1	2	0	2	2	0	0	1	1	0	2	2	2	1	0	0	0
49	1	1	2	0	0	0	1	0	0	0	1	0	1	0	0	1	1	1	1	1	1	0	2	0	0	1	1	2	2	2	2	2	2	0	0	1	0	0	1	1	1	0	0	1	0	1	0	0	0
50	1	1	1	0	0	0	2	0	2	0	1	0	0	0	0	0	0	1	0	0	0	0	1	0	0	2	2	0	0	2	2	1	1	0	0	1	1	0	0	0	2	0	1	2	1	0	0	0	2
51	0	1	2	0	0	0	2	0	2	2	0	0	0	0	0	0	2	1	0	0	2	0	2	0	0	0	1	0	0	1	0	0	1	2	0	2	0	0	0	0	2	0	0	0	1	0	0	0	1
52	1	2	0	0	0	0	1	0	2	1	0	0	1	0	0	1	1	2	1	1	1	0	1	0	0	1	2	0	1	2	0	1	1	0	0	1	2	1	0	0	1	0	1	1	1	2	0	0	1
53	0	2	1	0	0	0	1	0	1	1	1	1	2	0	0	1	2	1	0	1	2	0	2	0	0	1	1	2	2	2	0	0	0	1	1	2	1	0	1	1	1	0	0	2	0	1	0	1	0
54	1	1	1	0	0	0	1	0	1	0	1	0	1	0	0	0	1	1	0	0	2	0	2	0	0	1	2	1	1	2	2	1	1	2	0	1	1	0	1	1	1	0	0	1	0	0	0	0	0
55	1	2	0	0	0	0	2	0	2	2	0	0	1	0	0	1	1	2	1	1	1	0	2	0	0	0	1	0	0	1	0	1	1	1	0	1	2	0	1	1	0	0	0	1	0	1	0	0	1
56	1	1	1	0	0	0	2	0	1	1	0	1	2	0	0	0	2	0	0	0	2	1	2	0	0	1	1	0	1	2	1	1	1	0	0	0	1	0	0	0	2	0	0	1	0	1	0	0	0
57	1	0	1	0	0	0	1	0	1	1	1	0	0	0	0	0	0	0	0	0	2	0	2	0	0	0	1	1	1	2	0	2	2	1	1	1	2	0	2	2	0	0	1	2	1	0	0	0	0
58	1	2	1	0	0	0	2	0	1	0	1	0	2	1	1	1	2	1	1	0	2	0	1	1	1	2	1	1	1	2	2	1	2	1	1	1	2	0	2	2	0	0	0	1	0	0	0	0	0
59	0	0	2	0	1	1	1	1	1	1	1	1	1	1	1	0	0	1	2	1	1	0	2	0	0	1	2	1	1	2	2	2	2	0	0	0	1	0	0	0	1	0	1	2	0	1	0	1	1
60	1	1	1	0	0	0	2	0	2	2	0	1	1	0	0	0	1	1	0	1	1	0	2	0	0	1	1	1	2	2	1	2	2	1	0	2	2	0	0	1	1	0	0	1	0	1	0	0	0
61	0	1	1	0	1	1	1	0	1	0	1	0	0	0	0	0	2	1	1	1	1	0	2	0	0	0	1	0	1	2	0	0	0	2	0	2	1	0	0	0	1	0	1	2	1	1	0	1	0
62	0	1	1	0	1	1	2	1	2	2	0	0	0	0	0	0	1	1	1	1	1	0	2	0	0	1	1	1	1	2	2	2	2	0	0	0	1	0	1	0	1	1	1	2	0	1	0	0	0
63	1	2	0	0	0	0	1	0	0	0	1	0	1	0	0	0	2	0	0	0	2	0	2	0	0	0	1	1	2	2	1	2	2	1	0	2	1	0	2	2	0	0	0	2	0	0	0	1	0
64	1	2	0	0	0	0	2	0	2	2	0	0	1	0	0	0	0	1	0	0	0	0	2	0	0	1	0	1	1	2	1	1	1	0	0	0	1	0	0	0	1	1	1	1	1	1	0	0	0
65	0	2	0	0	0	0	1	0	1	1	1	0	0	0	0	0	0	2	0	0	2	0	2	0	0	1	1	0	0	1	0	1	2	1	1	1	1	0	0	0	1	0	1	1	1	1	0	0	0
66	1	1	1	0	0	0	1	0	1	0	1	0	1	0	0	0	2	0	0	0	1	0	2	0	0	0	1	1	1	1	1	1	2	2	1	2	2	0	1	1	1	1	1	2	2	0	0	0	0
67	0	0	2	0	0	0	2	0	1	0	0	0	0	0	0	0	1	2	1	0	0	1	2	0	0	0	2	0	0	2	0	0	2	0	0	2	1	0	2	2	0	0	0	2	0	1	0	0	2
68	1	1	1	0	1	1	2	0	1	1	1	0	0	0	0	0	1	0	1	0	2	0	2	0	0	2	1	1	1	1	2	2	2	1	1	1	0	0	1	1	1	0	1	2	1	0	0	0	0
69	1	0	2	0	1	1	1	0	0	0	1	0	0	0	0	0	2	2	1	1	2	0	0	0	0	0	1	2	2	1	2	2	2	0	0	0	2	0	2	2	1	1	1	2	0	1	0	0	0
70	0	2	0	0	0	0	2	0	1	1	0	0	0	0	0	1	2	0	0	1	2	0	1	0	0	2	1	0	0	1	2	1	1	0	0	0	1	0	0	0	2	0	0	2	1	1	0	0	0
71	0	2	0	0	0	0	2	0	1	0	1	0	0	0	0	0	1	1	1	1	2	0	1	0	0	0	1	1	1	1	1	0	0	1	0	1	1	0	0	0	1	0	2	2	2	1	1	0	1
72	1	2	1	0	0	0	2	0	2	1	0	0	0	0	0	0	0	2	0	0	2	0	2	0	0	1	1	1	2	2	1	1	1	0	0	1	2	0	1	1	0	0	0	0	0	1	0	0	2
73	0	1	2	0	0	0	1	0	0	0	1	0	1	0	0	0	2	0	0	0	2	0	2	0	0	1	2	0	0	2	1	2	2	1	1	2	2	0	0	0	1	0	1	1	1	1	0	0	0
74	1	1	1	0	1	1	2	1	2	2	0	0	0	0	0	0	2	0	0	0	2	1	1	0	0	0	2	0	0	2	0	1	2	1	1	2	2	0	2	1	0	0	1	2	1	0	0	0	1
75	0	1	1	0	0	0	1	0	1	0	1	0	0	0	0	0	2	1	1	1	2	0	2	0	0	1	2	0	0	2	1	2	1	1	0	2	1	0	1	1	1	0	0	2	1	0	0	0	0
76	0	1	1	0	0	0	1	0	2	2	0	0	2	0	0	1	0	1	0	0	0	0	2	0	0	2	1	0	0	1	0	1	1	1	0	1	1	0	1	1	1	1	1	1	0	1	0	0	0
77	0	2	0	0	0	0	1	0	1	0	1	0	0	0	0	0	1	0	1	1	2	0	0	0	0	0	2	0	0	2	1	0	0	1	0	1	2	0	0	0	1	2	2	2	0	1	1	0	0
78	0	1	1	0	0	0	1	0	1	0	1	0	1	0	0	1	1	1	1	1	2	0	2	0	0	2	2	0	0	2	1	1	2	1	0	2	1	0	2	2	0	0	1	1	1	0	0	0	0
79	1	1	1	0	0	0	2	0	2	2	0	0	2	0	0	0	0	1	1	0	1	0	1	0	0	1	2	0	0	2	2	0	0	2	0	2	0	0	0	0	2	0	0	2	1	1	0	0	0
80	1	0	2	0	0	0	1	0	2	2	0	1	1	0	0	0	1	0	0	0	2	0	2	0	0	2	2	0	0	2	1	0	0	2	2	2	2	0	0	0	0	1	1	2	1	0	0	0	0
81	0	1	1	0	0	0	2	1	1	1	0	0	0	0	0	0	1	1	1	1	1	0	2	0	0	0	1	0	0	1	2	0	2	0	0	2	1	0	2	2	0	0	0	2	0	0	0	0	0
82	1	1	1	0	0	0	2	0	1	1	0	0	0	0	0	0	1	1	1	1	1	2	0	0	0	1	2	0	0	2	0	1	1	2	1	2	1	0	1	1	1	0	0	0	0	0	0	0	0
83	1	1	1	0	1	1	1	0	0	0	2	1	1	0	0	0	1	0	0	0	2	0	2	0	0	1	1	0	2	2	0	2	2	2	0	2	2	0	1	1	1	0	1	1	1	1	0	0	1
84	0	0	2	0	0	0	2	1	2	2	0	0	1	0	0	1	0	0	0	0	2	0	2	0	0	1	1	0	0	1	1	1	1	1	1	1	2	0	1	1	0	0	0	2	0	2	0	2	0
85	0	2	0	0	0	0	1	0	2	1	0	0	0	0	0	0	1	1	1	1	1	0	2	0	0	0	2	0	0	2	0	0	0	2	0	2	2	0	1	1	1	1	1	2	1	0	0	0	0
86	0	1	1	0	0	0	1	0	1	1	0	0	0	0	0	0	2	0	0	1	2	0	2	0	0	1	1	0	0	2	1	0	2	1	0	2	1	0	0	0	1	0	0	1	0	1	0	0	1
87	1	2	2	0	0	0	2	1	2	2	0	1	0	0	0	0	2	0	0	0	2	0	2	0	0	0	2	1	1	2	1	1	1	0	0	1	0	0	0	0	1	0	0	1	1	1	0	0	0
88	1	2	1	0	0	0	2	0	0	0	0	1	1	0	0	0	1	0	1	0	2	0	2	0	0	1	1	0	1	2	0	2	2	0	0	0	2	0	2	2	0	0	0	1	0	0	0	1	0
89	1	0	2	0	1	1	2	0	1	1	0	0	0	0	0	0	2	2	0	0	1	0	1	0	0	0	2	0	0	2	1	1	2	2	0	2	0	0	0	0	2	0	0	1	0	1	0	0	0
90	0	2	1	0	0	0	2	1	1	1	0	0	0	0	0	0	1	1	1	0	2	0	2	0	0	0	2	1	1	2	0	0	1	2	0	2	2	0	0	0	1	0	0	2	1	2	0	0	1
91	0	1	2	0	0	0	2	0	2	2	0	2	2	0	0	0	1	1	2	2	1	0	2	0	0	0	1	0	0	1	2	0	0	1	0	2	2	1	1	1	0	1	2	2	1	0	0	0	0
92	0	2	0	0	0	0	2	0	1	1	0	0	0	0	0	0	2	0	0	0	2	1	2	0	0	0	1	0	1	2	1	1	1	2	1	2	2	0	2	1	0	1	1	2	0	0	0	0	1
93	1	1	2	0	0	0	2	0	2	1	0	1	1	0	0	0	0	2	0	1	1	1	0	1	1	0	2	0	0	2	1	1	1	2	1	2	1	0	0	0	0	0	0	2	1	1	0	0	0
94	1	1	2	0	0	0	2	0	1	1	1	0	0	0	0	1	2	0	0	0	1	0	1	0	0	1	2	0	0	1	0	1	1	1	0	2	1	0	1	1	1	0	0	1	1	1	0	0	0
95	0	1	2	0	0	0	1	0	0	0	1	0	1	0	0	0	0	2	1	1	1	0	2	0	0	2	0	1	1	2	1	2	2	1	0	2	2	0	1	1	1	0	1	1	1	1	0	1	1
96	0	1	1	0	1	1	1	0	0	0	1	0	0	0	0	0	0	1	1	1	2	0	1	1	1	2	2	1	1	2	2	1	1	1	0	1	1	0	0	0	1	0	1	1	1	0	0	0	0
97	1	0	2	0	1	1	1	1	2	2	0	0	1	0	0	1	1	1	1	1	1	0	2	0	0	0	0	1	1	2	1	2	2	0	0	0	0	0	0	0	1	0	1	2	1	0	0	0	0
98	1	2	1	0	0	0	0	0	1	1	0	0	2	0	0	1	1	0	0	0	2	0	2	1	1	1	2	2	1	2	1	1	1	0	0	1	2	0	1	1	0	0	1	2	0	1	0	0	0
99	0	1	1	0	0	0	1	0	2	1	0	1	1	0	0	0	2	2	1	0	2	1	2	0	0	0	2	0	0	2	1	1	1	2	1	1	1	1	0	0	0	0	0	0	1	0	0	0	0
100	0	0	2	0	0	0	2	1	2	2	0	1	2	0	0	0	1	1	1	1	1	0	2	0	0	0	2	0	0	2	0	1	1	2	1	2	2	0	2	2	0	0	0	2	0	0	0	0	0
101	1	0	2	0	1	1	1	0	1	1	2	0	0	0	0	0	1	0	0	0	2	1	2	0	0	2	1	0	1	2	1	2	2	2	0	2	1	0	0	0	1	0	0	1	1	2	0	0	0
102	1	1	1	0	0	0	1	0	0	0	2	0	0	0	0	0	1	1	0	0	1	0	2	0	0	1	0	2	2	0	2	1	1	0	0	1	2	1	0	0	0	0	0	1	0	0	0	0	0
103	0	1	1	0	0	0	2	0	2	2	0	1	1	0	0	0	1	2	0	0	0	0	2	0	0	1	1	2	2	2	1	0	0	2	0	2	0	0	0	0	2	0	0	1	2	1	0	1	0
104	1	2	0	0	0	0	2	0	2	1	0	0	0	0	0	1	1	1	1	1	1	0	1	1	1	0	1	1	1	1	2	1	1	1	1	1	1	0	0	0	2	0	1	2	1	1	0	0	0
105	1	0	2	0	1	1	1	0	1	1	1	1	1	0	0	0	1	0	0	0	2	0	0	1	1	1	2	0	0	2	1	1	1	0	0	0	0	0	0	0	1	0	1	2	1	1	0	0	0
106	0	0	2	0	0	0	1	0	2	1	0	0	0	0	0	0	0	1	1	1	2	0	2	0	0	1	2	0	0	2	1	0	1	2	1	2	1	0	2	2	0	0	1	2	1	0	0	0	0
107	0	1	1	0	1	1	1	0	1	0	1	0	0	0	0	0	1	2	2	2	1	0	2	0	0	1	1	0	0	1	2	1	2	1	0	2	1	2	0	0	1	1	1	2	1	0	0	0	1
108	0	1	1	0	0	0	2	0	2	1	0	0	2	0	0	1	0	2	1	1	0	0	2	0	0	2	2	0	0	2	0	1	1	2	1	2	1	0	0	0	1	0	0	2	0	0	0	0	0
109	0	1	1	0	0	0	1	0	1	1	1	0	0	0	0	0	0	1	1	1	1	0	1	0	0	0	2	1	1	2	2	0	1	2	1	2	1	0	1	1	1	0	1	2	0	1	0	0	0
110	1	2	0	0	0	0	1	0	0	0	1	0	1	0	0	0	1	0	0	1	2	0	2	0	0	0	2	0	0	2	1	0	0	1	0	2	0	0	1	0	1	0	0	2	0	1	0	0	0
111	1	2	1	0	0	0	2	0	1	1	0	0	1	0	0	0	1	1	1	1	2	0	1	0	0	1	2	0	0	2	0	1	2	2	1	2	0	0	1	1	0	0	0	1	0	1	0	0	1
112	0	1	2	0	0	0	1	0	0	0	1	1	1	0	0	0	1	0	1	1	2	0	1	0	0	0	1	0	0	1	0	1	1	1	0	2	1	0	0	0	1	0	1	1	1	0	0	0	1
113	1	1	0	0	0	0	2	0	1	1	0	0	0	0	0	0	0	2	2	2	0	0	1	1	1	1	2	0	0	2	0	0	0	1	0	2	1	0	0	0	1	0	1	2	1	0	0	0	0
114	1	0	2	0	0	0	1	0	2	2	0	1	1	0	0	0	1	2	1	1	1	0	0	0	0	1	2	0	0	2	2	1	1	1	0	2	0	0	1	1	1	0	1	2	1	0	0	0	0
115	0	0	2	0	0	0	2	0	2	2	0	0	1	0	0	0	1	2	1	0	0	0	2	0	0	2	2	0	0	2	0	0	2	0	0	2	2	0	1	1	1	0	0	2	0	1	0	1	0
116	0	1	2	0	0	0	2	0	1	0	0	2	2	1	1	0	1	1	0	0	2	0	1	1	1	0	1	0	1	2	1	2	2	0	0	1	1	0	1	1	1	1	1	1	1	1	0	0	1
117	1	2	0	0	0	0	2	0	1	1	0	0	1	0	0	0	1	1	1	1	1	0	1	1	1	1	2	1	1	2	1	0	0	1	1	2	1	0	0	0	0	0	0	0	0	1	0	0	0
118	0	0	2	0	0	0	1	1	2	2	0	0	0	0	0	0	2	2	2	2	2	0	2	0	0	0	1	0	1	2	1	2	2	0	0	1	1	0	1	1	1	1	2	2	1	0	0	0	1
119	1	2	0	0	0	0	2	0	1	1	0	1	1	0	0	0	2	1	0	0	1	0	2	0	0	2	2	1	1	2	0	1	1	1	0	1	1	0	1	0	1	1	1	1	0	1	0	0	0
120	1	2	0	0	0	0	1	0	0	0	2	0	0	0	0	0	0	2	1	1	2	0	2	0	0	1	1	0	1	2	0	2	2	1	1	2	2	0	2	1	0	0	1	2	0	1	0	0	1
121	0	1	1	0	0	0	2	0	2	1	0	0	0	0	0	0	0	1	2	1	1	0	2	0	0	1	1	0	1	2	1	0	0	2	1	2	1	0	1	1	1	1	1	2	1	0	0	0	0
122	0	2	0	0	1	1	2	0	1	1	0	1	2	0	0	0	1	1	2	2	1	0	0	1	1	1	1	0	0	2	1	1	2	1	0	2	0	0	1	0	1	0	1	2	0	0	0	0	0
123	1	1	1	0	0	0	1	1	2	2	0	1	1	0	0	0	1	0	0	0	2	1	2	0	0	1	2	0	0	2	1	2	2	2	0	1	1	0	2	2	0	1	1	2	1	0	0	0	1
124	1	1	2	0	0	0	2	1	2	1	0	0	0	0	0	0	2	2	2	1	1	0	2	0	0	1	1	1	2	2	1	1	1	1	1	1	1	0	0	0	1	1	1	2	1	1	0	0	0
125	1	1	1	0	0	0	2	0	1	0	1	0	0	0	0	0	1	0	0	0	2	0	2	0	0	0	0	1	0	0	2	0	0	2	2	2	1	0	0	0	1	0	0	1	0	1	0	0	0
126	1	1	2	0	0	0	2	0	2	2	0	1	1	0	0	0	1	0	0	0	2	0	2	0	0	1	0	1	2	1	1	0	1	2	1	2	2	0	1	1	0	1	1	2	1	0	0	0	0
127	0	1	2	0	0	0	2	1	1	1	0	0	2	0	0	1	1	1	1	1	2	0	1	0	0	1	2	0	0	2	0	1	1	2	0	2	2	0	2	2	0	0	0	1	1	1	0	0	0
128	1	1	1	0	1	1	2	0	2	1	0	0	0	0	0	0	1	1	1	1	1	0	2	0	0	1	0	1	1	2	1	1	1	1	0	2	0	0	1	1	1	0	0	1	0	0	0	0	1
129	1	1	1	0	0	0	1	0	1	1	0	1	1	0	0	0	0	0	1	1	2	0	1	0	0	1	1	0	2	2	0	0	0	2	0	2	1	0	0	0	2	0	0	2	1	0	0	0	0
130	0	1	1	0	0	0	2	0	2	2	0	0	0	0	0	0	1	2	0	0	2	0	2	0	0	0	1	1	1	2	0	0	0	1	0	2	1	0	0	0	1	0	0	1	1	0	0	0	0
131	1	1	2	0	0	0	1	1	2	2	0	1	2	0	0	1	1	1	0	0	1	0	2	0	0	0	0	2	2	0	2	1	1	1	0	1	1	0	1	1	1	0	0	2	0	1	1	0	0
132	0	0	2	0	0	0	2	0	2	2	0	1	0	0	0	0	1	0	0	0	1	0	2	0	0	1	2	0	0	1	1	1	1	1	0	2	1	0	0	0	2	0	0	2	1	1	0	0	1
133	1	2	0	0	0	0	1	0	0	0	1	1	1	0	0	0	0	1	1	1	2	0	2	0	0	0	1	0	0	1	0	1	1	2	0	2	1	1	0	0	1	0	0	2	0	0	0	0	0
134	0	1	2	0	1	1	2	0	2	0	1	1	1	0	0	0	1	0	0	0	2	0	2	0	0	1	1	0	1	2	1	0	1	2	1	2	2	0	1	1	1	1	1	2	1	0	0	0	0
135	0	1	2	0	0	0	1	1	1	1	0	1	1	0	0	0	1	1	1	1	2	0	2	0	0	0	2	2	2	2	0	2	2	0	0	2	1	0	2	2	0	0	1	2	1	2	0	0	0
136	0	2	0	0	0	0	2	1	1	1	0	1	2	0	0	0	2	1	1	1	1	0	2	0	0	0	1	0	0	1	0	1	2	1	1	1	1	0	0	0	1	0	0	1	1	1	0	0	0
137	1	2	1	0	0	0	2	0	2	0	0	1	2	0	0	0	0	1	0	0	2	0	1	0	0	0	2	0	0	2	1	1	2	1	1	2	0	0	0	0	2	1	1	1	1	0	0	0	0
138	0	0	2	0	0	0	1	0	1	1	1	1	1	0	0	0	1	2	0	0	1	0	2	0	0	0	1	0	0	1	0	1	1	1	1	1	2	0	1	1	1	0	1	2	0	1	0	0	0
139	0	1	2	0	0	0	1	0	1	1	1	0	2	1	1	1	2	0	0	0	2	0	2	0	0	1	1	0	0	2	0	1	2	2	1	2	1	0	1	1	1	1	1	2	1	1	0	0	0
140	0	0	2	0	0	0	2	0	2	1	1	1	1	0	0	0	1	2	1	1	1	0	0	0	0	0	2	1	1	2	0	1	1	2	0	2	1	0	0	0	2	2	2	2	0	1	0	0	0
141	1	1	1	0	0	0	2	1	2	2	0	1	1	0	0	0	1	0	0	0	2	0	1	0	0	1	2	0	0	2	1	1	2	2	1	2	1	1	0	0	1	0	0	1	0	1	0	0	0
142	1	1	1	1	1	2	2	0	2	0	0	0	0	0	0	0	2	1	1	1	2	0	2	0	0	2	2	0	0	2	1	1	2	1	1	1	1	1	1	1	0	0	1	2	1	0	0	0	0
143	0	2	1	0	0	0	2	0	2	2	0	1	1	0	0	0	0	2	1	1	1	0	2	0	0	2	1	0	2	2	0	1	2	1	0	2	1	0	1	1	1	1	1	2	1	0	0	0	0
144	0	2	1	0	0	0	1	0	2	1	0	1	1	0	0	0	2	0	0	0	2	0	2	0	0	1	2	1	1	2	0	1	2	1	0	2	1	0	0	0	2	0	0	1	0	1	0	0	0
145	1	0	2	0	1	1	1	0	0	0	1	1	2	0	0	0	2	1	1	1	2	0	0	0	0	0	2	0	0	2	0	1	1	2	2	2	0	0	0	0	2	0	1	2	2	2	0	0	0
146	0	1	1	0	0	0	2	1	2	2	0	0	1	0	0	0	1	1	1	1	1	0	2	0	0	1	1	0	1	2	0	0	0	2	0	2	2	0	1	0	2	0	1	2	0	1	0	0	1
147	1	1	2	0	0	0	2	0	2	2	0	0	0	0	0	0	1	0	1	0	1	0	2	0	0	1	1	0	0	1	1	1	1	1	0	2	1	0	0	0	0	0	0	0	0	1	0	0	0
148	0	0	2	0	0	0	2	1	2	1	0	1	1	0	0	0	2	1	1	0	2	0	2	0	0	2	1	1	1	1	1	0	1	2	1	2	2	1	1	1	0	0	1	2	0	0	0	0	0
149	1	2	0	0	0	0	1	0	1	1	1	0	0	0	0	0	1	1	0	0	1	0	2	0	0	1	1	0	2	2	0	1	1	1	0	1	2	0	1	1	0	0	0	1	0	1	0	0	0
150	0	1	2	0	0	0	1	0	1	1	0	0	0	0	0	0	0	0	0	0	1	0	1	0	0	1	1	1	2	2	0	0	1	2	0	2	0	0	0	0	1	0	0	1	0	1	0	0	0
151	1	1	1	1	0	1	1	0	1	0	1	1	1	0	0	0	1	1	1	1	2	0	1	1	1	2	0	2	2	0	2	0	0	2	0	2	2	0	1	0	0	0	0	0	1	0	0	0	0
152	0	1	1	0	0	0	1	0	2	2	0	0	2	0	0	0	1	2	0	0	0	0	2	0	0	2	1	0	0	2	0	1	1	2	0	2	2	0	2	2	0	0	0	2	1	2	0	0	0
153	0	1	1	0	0	0	1	0	1	1	1	1	1	0	0	0	1	2	1	1	1	1	1	0	0	0	1	0	0	1	1	1	1	1	0	1	2	0	1	1	1	1	1	2	1	0	0	0	0
154	1	2	0	0	0	0	2	0	2	2	0	0	1	0	0	0	0	0	0	0	2	0	2	0	0	0	1	1	1	2	2	1	1	0	0	1	0	0	0	0	1	0	0	0	1	0	0	0	1
155	1	1	1	0	0	0	2	0	1	0	0	1	1	0	0	0	1	0	0	0	2	0	2	0	0	2	1	1	1	1	1	1	1	1	1	1	1	1	0	0	0	0	0	1	0	0	0	0	0
156	0	1	1	0	0	0	2	1	2	1	0	1	1	0	0	0	2	2	2	2	1	0	2	0	0	1	1	1	1	1	1	0	1	2	1	2	0	0	1	1	1	1	1	2	0	0	0	0	1
157	1	1	2	0	0	0	2	0	1	1	0	0	1	0	0	1	2	0	0	0	2	0	2	0	0	1	1	0	0	2	0	0	0	2	0	2	1	0	0	0	1	1	1	2	0	0	0	0	1
158	0	1	2	0	0	0	2	0	2	2	0	0	2	0	0	0	0	0	0	0	2	0	2	0	0	1	2	0	0	2	0	1	1	1	0	1	1	0	1	1	1	0	0	2	0	0	0	0	0
159	0	1	2	0	0	0	2	0	1	0	1	1	2	0	0	0	1	0	0	0	2	0	0	1	1	1	2	0	0	2	0	1	2	2	0	2	0	0	0	0	2	0	0	0	0	0	0	0	0
160	0	1	1	0	1	1	2	0	1	1	0	0	1	0	0	1	1	1	1	1	1	1	1	0	0	1	1	1	2	2	0	2	2	0	0	1	0	0	0	0	2	0	2	2	2	0	0	1	0
161	1	2	1	0	0	0	2	1	2	1	0	0	0	0	0	0	2	0	0	0	1	0	2	0	0	1	2	0	0	1	1	2	2	1	0	1	1	0	0	0	1	0	1	2	1	2	0	0	0
162	0	2	1	0	0	0	2	0	2	1	0	0	1	0	0	0	0	1	0	0	1	0	1	0	0	1	2	0	0	2	0	2	2	0	0	1	1	0	0	0	2	0	0	2	0	1	0	1	0
163	0	1	1	0	1	1	2	0	1	1	1	0	2	1	1	1	0	1	0	0	1	0	0	0	0	1	1	0	1	2	0	1	1	2	1	2	2	0	0	0	1	1	1	2	0	0	0	0	0
164	1	2	1	0	0	0	2	0	1	1	1	1	1	0	0	0	2	1	1	1	2	0	2	0	0	2	1	0	0	1	0	2	2	1	1	2	1	0	0	0	2	0	1	2	1	1	0	0	1
165	1	2	0	0	0	0	2	1	2	2	0	0	1	0	0	1	0	1	2	1	1	1	2	0	0	0	2	0	0	1	0	1	1	2	1	2	0	0	0	0	1	0	1	1	1	1	0	1	0
166	1	2	0	0	0	0	2	0	2	1	0	0	0	0	0	0	1	0	0	0	2	0	2	0	0	2	2	0	0	1	1	0	1	1	0	2	2	1	1	1	0	0	0	0	0	1	0	1	0
167	0	0	2	0	1	1	2	0	2	2	0	0	0	0	0	0	2	2	1	1	2	0	1	0	0	1	1	0	0	2	0	1	2	1	0	1	2	0	2	2	0	0	0	1	0	1	0	0	0
168	0	2	0	0	0	0	1	0	1	0	1	0	0	0	0	0	1	2	1	1	1	0	1	1	1	2	1	0	1	2	0	0	0	2	0	1	1	0	0	0	2	1	1	1	0	1	0	0	0
169	1	0	2	0	0	0	1	2	2	2	0	0	0	0	0	0	1	1	1	1	1	0	1	1	1	1	1	0	1	2	0	2	2	0	0	1	1	0	0	0	2	1	1	1	1	0	0	0	0
170	0	1	2	0	0	0	0	0	0	0	1	0	0	0	0	0	1	0	2	1	2	0	2	0	0	0	1	2	2	2	0	1	1	1	1	1	0	0	0	0	1	0	0	0	2	1	0	0	0
171	0	0	2	0	0	0	2	0	1	1	1	1	1	0	0	0	0	2	2	1	0	0	2	0	0	1	1	1	1	2	2	1	2	1	0	2	2	0	0	1	1	0	1	2	1	0	0	0	0
172	1	2	1	0	0	0	0	0	0	0	2	0	0	0	0	0	1	2	1	1	1	1	2	0	0	1	2	2	2	2	1	2	2	2	0	1	0	0	0	0	2	0	0	1	0	0	0	0	0
173	0	0	2	0	1	1	1	1	2	2	0	0	0	0	0	0	2	2	2	2	1	0	2	0	0	2	1	1	1	2	0	1	1	1	0	1	1	0	0	0	1	0	1	2	1	0	0	0	1
174	0	2	1	0	0	0	2	0	0	0	0	2	2	0	0	0	2	1	1	1	2	0	2	0	0	1	2	1	1	2	1	2	2	1	0	2	1	0	1	1	1	0	0	2	1	0	0	0	0
175	0	0	2	0	2	2	1	0	2	2	0	0	0	0	0	0	1	2	1	1	1	0	2	0	0	1	2	0	0	2	1	1	1	0	0	0	1	0	1	0	1	0	0	1	0	1	0	0	0
176	0	0	2	0	1	1	2	0	1	0	1	0	0	0	0	0	1	0	0	0	2	0	2	0	0	1	1	1	1	2	2	1	1	2	0	2	1	0	0	0	2	0	1	2	1	0	0	0	0
177	1	1	2	0	1	1	1	0	0	0	2	0	0	0	0	0	2	2	0	0	1	0	1	1	1	1	1	1	2	2	0	1	1	1	0	2	1	0	0	0	1	1	1	1	1	1	0	1	0
178	1	0	2	0	0	0	1	0	0	0	1	0	0	0	0	0	1	2	2	2	1	0	2	0	0	2	2	2	1	2	1	1	2	2	1	2	1	0	0	0	2	0	0	1	0	1	0	0	0
179	0	1	1	0	0	0	2	1	2	1	0	0	0	0	0	0	0	2	0	0	2	0	1	0	0	1	2	0	0	2	2	1	1	1	1	1	0	0	0	0	2	1	1	2	2	0	0	0	1
180	1	2	1	0	0	0	2	1	1	1	0	0	1	0	0	0	1	2	2	2	1	0	1	1	1	0	2	0	0	2	1	1	1	1	0	2	1	0	0	0	2	0	0	2	0	1	0	0	0
181	1	0	2	0	1	1	2	0	1	1	0	1	1	0	0	0	0	2	0	0	2	0	2	0	0	0	2	1	1	2	1	0	2	2	1	2	2	0	2	2	0	0	0	0	0	1	0	0	0
182	0	1	1	0	0	0	2	0	2	2	0	0	0	0	0	0	1	0	0	0	2	0	2	0	0	1	2	0	0	2	0	0	0	2	1	2	1	0	1	1	1	0	1	2	1	1	0	0	0
183	0	2	1	0	0	0	2	0	1	1	1	0	0	0	0	0	1	0	1	2	1	0	2	0	0	1	1	0	0	1	1	2	2	0	0	0	1	0	0	0	2	0	0	2	0	1	0	0	0
184	0	1	2	0	0	0	1	0	1	1	1	1	0	0	0	0	1	2	0	0	2	0	2	0	0	1	2	0	0	2	1	1	1	2	0	1	0	0	0	0	1	2	2	2	1	0	0	0	1
185	0	0	2	0	0	0	2	0	2	1	0	0	0	0	0	0	0	0	0	0	2	0	2	0	0	0	2	0	0	1	1	1	2	2	2	2	2	0	0	0	1	0	0	2	1	0	0	0	1
186	0	1	1	0	0	0	2	0	2	1	0	2	2	1	1	0	1	1	1	1	2	0	2	0	0	0	1	2	2	1	1	2	1	2	1	2	2	0	2	2	0	0	0	0	0	1	0	0	0
187	0	1	1	0	0	0	2	0	2	1	0	0	1	0	0	0	2	1	1	1	2	0	1	1	1	2	2	0	0	2	0	2	2	1	0	2	1	0	0	0	1	1	1	2	0	0	0	0	0
188	1	1	2	0	0	0	1	0	1	1	1	1	1	0	0	0	2	0	0	0	2	0	2	0	0	1	2	0	0	2	0	2	2	1	0	2	2	1	0	0	1	1	1	1	1	1	0	1	0
189	1	2	0	0	0	0	1	0	1	1	1	0	0	0	0	0	2	1	1	1	2	0	2	0	0	2	1	2	2	1	2	0	2	0	0	2	2	0	1	1	1	0	0	1	0	1	0	0	0
190	0	2	1	1	0	1	2	1	2	2	0	0	0	0	0	0	1	0	0	0	2	0	2	0	0	0	1	1	1	2	2	0	1	2	0	2	1	1	0	0	0	1	1	2	0	0	0	0	0
191	1	2	0	0	0	0	1	0	1	1	1	0	1	0	0	0	0	1	1	1	1	0	2	0	0	1	1	0	1	2	0	2	1	1	0	2	0	0	0	0	2	0	1	2	0	0	0	0	0
192	1	2	0	0	0	0	1	0	0	0	0	0	0	0	0	0	1	1	1	1	2	0	2	0	0	1	1	0	0	2	1	0	0	2	0	2	1	0	1	1	1	0	0	0	0	1	0	0	0
193	0	0	2	0	0	0	2	1	2	2	0	0	1	0	0	1	1	2	2	2	1	0	2	0	0	1	2	2	2	2	1	1	1	1	0	1	1	0	0	0	2	0	0	2	0	1	0	0	1
194	1	0	2	0	1	1	0	0	1	1	1	0	0	0	0	0	2	0	0	0	2	0	2	0	0	0	1	0	1	2	0	0	0	2	0	2	1	0	0	0	2	0	1	2	1	0	0	1	0
195	0	0	2	0	1	1	2	0	1	1	0	1	1	0	0	0	1	1	1	1	1	0	2	0	0	0	1	0	0	1	0	1	1	1	0	1	1	0	1	1	1	0	0	2	0	1	0	0	0
196	0	1	1	0	1	1	0	0	1	1	1	1	2	0	0	0	0	2	0	0	1	0	2	0	0	1	2	0	0	2	1	2	2	2	0	2	2	0	0	0	1	0	0	1	0	1	0	0	1
197	0	1	1	0	0	0	1	0	1	1	1	0	1	0	0	0	2	1	1	1	2	0	2	0	0	0	2	0	0	2	1	1	1	1	0	2	1	0	0	0	1	0	0	2	0	2	0	0	0
198	1	1	1	0	0	0	2	0	2	2	0	1	1	0	0	0	2	1	0	1	2	0	1	0	0	1	2	2	1	2	1	2	1	2	1	2	1	0	1	1	1	1	2	2	1	0	0	0	0
199	0	0	2	0	1	1	2	0	2	2	0	0	2	0	0	0	1	2	2	2	1	0	2	0	0	0	2	0	0	2	0	1	1	1	0	1	0	0	0	0	1	0	0	1	0	0	0	0	0
200	0	0	2	0	0	0	1	0	1	0	1	0	0	0	0	0	1	1	2	2	1	0	1	0	0	2	2	0	1	2	1	1	1	0	0	1	2	0	2	1	0	0	0	1	1	1	0	0	1
201	1	1	1	0	0	0	2	1	1	1	0	0	1	0	0	0	1	2	0	0	1	0	1	1	1	2	2	0	0	1	1	1	1	1	1	2	1	0	2	2	0	0	0	0	0	1	0	0	0
202	1	1	1	0	1	1	1	1	1	1	1	2	2	1	1	0	2	1	1	0	2	0	2	0	0	1	1	0	0	1	1	1	1	1	0	1	2	0	1	1	1	0	0	2	0	2	0	0	0
203	0	1	2	0	1	1	2	0	2	1	0	0	0	0	0	0	0	2	2	1	0	0	2	0	0	1	2	1	1	2	0	2	2	1	0	2	2	0	1	1	1	1	1	2	1	0	0	0	0
204	1	2	0	0	0	0	2	1	1	1	0	0	1	0	0	0	1	0	0	0	1	0	0	0	0	1	0	1	0	0	2	1	1	1	0	2	1	0	0	0	2	0	1	1	1	1	0	0	0
205	0	1	1	0	1	1	2	0	0	0	0	0	0	0	0	0	1	0	0	0	2	0	0	0	0	1	1	0	0	1	1	0	1	2	0	2	1	0	0	0	2	1	1	2	1	0	0	0	0
206	1	0	1	0	0	0	2	0	2	2	0	1	2	0	0	0	2	0	0	0	2	0	2	0	0	1	2	0	0	2	0	1	1	0	0	0	1	0	0	0	1	0	1	2	1	0	0	0	1
207	0	1	1	0	0	0	2	0	1	0	0	0	0	0	0	0	2	0	0	0	1	0	1	1	1	0	2	0	0	2	1	0	0	1	0	1	2	0	1	1	0	0	0	1	1	2	0	0	0
208	1	2	1	0	0	0	2	0	2	1	0	1	2	0	0	1	1	1	0	0	1	0	2	0	0	2	1	1	2	2	1	2	1	2	1	2	2	0	2	2	0	0	0	0	0	1	0	1	0
209	1	2	0	0	0	0	2	0	1	1	1	0	0	0	0	0	1	0	1	0	2	0	2	0	0	2	2	0	0	2	0	1	1	2	0	2	1	0	0	0	1	0	2	2	2	1	0	0	0
210	0	2	0	0	0	0	2	0	2	2	0	1	1	0	0	0	1	0	0	0	2	0	1	0	0	1	2	0	0	2	1	2	2	0	0	0	2	1	1	1	0	0	0	2	0	1	0	0	0
211	0	1	2	0	0	0	2	1	2	1	0	0	0	0	0	1	1	1	1	1	1	1	2	0	0	2	2	0	0	2	1	1	2	2	2	2	1	0	0	0	1	0	0	2	0	1	0	0	1
212	1	2	1	0	0	0	2	0	2	2	0	0	0	0	0	0	0	2	1	1	1	0	1	0	0	1	1	1	1	1	1	1	2	2	2	2	0	0	1	1	1	0	0	1	0	1	0	1	1
213	1	0	2	0	0	0	2	0	1	1	0	1	2	0	0	0	1	0	0	0	2	0	0	1	1	1	2	0	0	2	1	1	2	1	0	1	2	0	1	1	0	0	0	1	0	1	0	0	0
214	1	1	1	0	0	0	1	1	1	1	1	0	0	0	0	0	1	1	0	1	1	0	2	0	0	1	1	0	0	2	0	1	1	2	2	2	2	1	1	1	0	0	1	2	2	0	0	0	0
215	1	0	2	0	0	0	2	0	2	2	0	1	2	1	1	0	1	1	1	1	1	0	1	0	0	2	2	1	1	2	1	2	2	1	1	1	0	0	1	1	1	0	1	2	0	1	0	1	0
216	1	0	2	0	1	1	1	0	1	0	1	1	1	0	0	0	2	0	0	0	2	0	2	0	0	0	1	0	0	1	1	1	2	1	1	1	2	1	0	0	0	1	2	2	0	1	0	0	0
217	0	1	1	0	0	0	2	0	1	0	0	1	1	0	0	0	1	0	0	0	2	0	1	1	1	2	2	0	0	2	1	1	1	2	1	2	1	1	0	0	1	0	0	1	0	0	0	0	0
218	0	1	1	0	0	0	2	0	2	1	0	0	1	0	0	1	1	0	0	0	2	0	1	0	0	0	2	0	0	2	0	1	1	0	0	1	1	0	0	0	1	2	2	2	0	0	0	0	1
219	1	0	2	0	1	1	1	0	1	1	0	1	1	0	0	0	2	1	0	0	1	1	1	0	0	1	1	0	0	2	0	2	2	2	0	1	2	0	0	0	1	0	1	2	1	1	0	1	0
220	0	1	1	0	0	0	2	0	2	1	0	1	1	0	0	0	1	0	1	1	2	0	2	0	0	1	2	0	0	2	1	1	2	2	1	2	2	1	0	0	1	0	0	1	0	1	0	0	0
221	0	2	0	0	0	0	2	1	2	1	0	0	2	1	1	1	0	1	1	0	1	0	2	0	0	1	1	0	0	1	2	2	2	0	0	1	1	0	1	0	1	0	0	2	0	2	0	0	1
222	1	2	0	0	0	0	2	0	0	0	0	0	0	0	0	1	2	1	1	1	2	0	1	0	0	1	2	0	0	2	1	0	0	2	0	2	1	0	1	0	1	1	1	1	1	1	0	0	0
223	0	1	2	0	1	1	2	0	0	0	0	0	2	0	0	1	2	0	0	0	2	0	2	0	0	2	1	0	0	1	0	0	0	2	0	2	2	0	2	1	0	1	1	2	1	0	0	0	1
224	0	2	1	0	0	0	2	0	2	1	0	0	0	0	0	0	1	2	0	1	1	0	2	0	0	1	1	0	0	2	0	2	2	1	0	1	1	0	0	0	0	1	2	2	0	1	0	1	0
225	0	1	1	1	0	1	2	0	2	1	0	1	1	0	0	0	1	1	1	1	1	2	0	0	0	1	1	0	0	1	2	1	2	2	0	2	2	1	1	1	0	0	0	0	0	0	0	0	0
226	0	2	2	0	0	0	2	0	2	2	0	0	0	0	0	0	0	1	0	0	0	0	2	0	0	1	1	0	0	1	2	0	0	2	1	2	2	0	0	0	2	0	0	1	0	1	0	0	0
227	1	1	1	0	0	0	2	1	2	2	0	0	1	0	0	0	1	1	1	0	2	0	1	1	1	1	1	1	1	2	2	2	2	0	0	0	2	0	0	0	1	0	0	1	0	1	0	0	1
228	1	1	1	0	0	1	2	0	1	0	1	1	1	0	0	0	2	1	1	0	2	0	2	0	0	2	2	0	0	2	1	2	2	1	1	1	0	0	0	1	1	0	1	2	0	0	0	1	1
229	0	1	1	0	0	0	2	1	2	1	0	0	0	0	0	0	0	1	1	1	1	0	1	0	0	0	2	0	0	2	0	1	2	1	0	2	0	0	0	0	2	0	0	2	0	0	0	0	0
230	1	2	1	0	0	0	1	0	1	1	1	1	1	0	0	0	1	1	1	1	1	0	2	0	0	2	1	0	1	2	1	1	1	2	0	1	1	0	0	0	1	0	2	2	1	1	0	0	0
231	1	1	1	0	1	1	2	0	1	1	0	0	0	0	0	0	1	0	0	0	2	1	2	0	0	0	0	1	1	1	1	2	2	1	0	2	1	0	0	0	1	0	0	2	0	2	0	0	0
232	0	1	1	0	0	0	2	1	2	2	0	0	1	0	0	1	1	1	1	1	2	0	2	0	0	1	0	0	0	1	1	0	1	0	0	2	1	0	0	0	1	0	1	2	1	1	0	0	0
233	1	0	2	0	0	0	2	1	2	1	0	0	0	0	0	0	1	0	0	0	2	1	2	0	0	2	2	1	1	2	1	2	2	0	0	2	2	0	1	1	1	1	1	1	1	0	0	0	1
234	0	1	2	0	0	0	0	0	0	0	2	0	0	0	0	0	1	0	1	1	2	0	2	0	0	0	2	0	0	2	0	1	1	2	0	1	1	0	0	0	1	0	0	1	0	1	0	0	0
235	1	0	2	0	1	1	2	0	1	0	0	1	1	0	0	0	1	0	0	0	2	0	2	0	0	1	0	2	2	1	2	0	0	1	0	1	0	0	1	1	1	0	0	0	0	0	0	0	1
236	0	0	2	0	1	1	2	1	2	1	0	0	1	0	0	0	1	0	1	1	2	0	2	0	0	1	1	0	0	2	1	2	2	2	0	1	1	0	0	0	1	0	1	1	1	1	0	0	0
237	0	0	2	0	0	1	1	0	1	1	0	0	0	0	0	0	2	0	0	0	2	0	2	0	0	0	2	0	1	2	0	1	0	2	1	2	2	0	2	1	0	0	1	2	1	0	0	1	0
238	0	0	2	0	0	0	1	0	1	1	0	0	1	0	0	0	2	1	0	0	1	0	2	0	0	0	1	0	2	2	0	0	1	1	0	2	1	0	2	2	0	0	0	1	1	0	0	0	0
239	0	2	0	0	0	0	2	0	2	1	0	1	2	0	0	0	1	1	2	2	1	0	2	0	0	1	2	0	0	2	0	2	2	1	1	2	1	0	0	0	1	0	1	1	1	1	0	0	0
240	0	1	1	1	1	2	2	0	2	1	0	1	1	0	0	0	1	0	0	0	2	0	1	1	1	1	1	0	0	2	1	1	2	2	0	2	2	0	0	0	1	0	0	1	0	1	0	0	1
241	0	2	1	0	0	0	2	1	1	1	0	0	1	0	0	0	1	0	0	0	2	0	1	0	0	2	2	0	0	2	2	1	2	0	0	1	1	2	0	0	1	1	1	1	1	1	0	0	0
242	0	1	1	0	0	0	1	0	0	0	1	1	0	0	0	0	1	2	2	1	0	0	2	0	0	0	2	0	0	1	0	1	2	2	1	2	0	0	1	1	1	0	1	2	1	0	0	0	1
243	0	1	2	0	0	0	1	0	1	0	1	1	1	0	0	0	2	1	1	0	2	0	2	0	0	0	2	1	1	2	0	1	2	1	0	2	1	0	1	1	1	0	1	2	1	0	0	0	1
244	0	1	1	1	1	2	2	1	2	2	0	0	0	0	0	0	2	1	1	1	2	0	0	1	1	0	1	1	1	1	2	1	2	1	0	2	1	0	2	2	0	1	1	2	0	0	0	1	0
245	1	1	1	0	1	1	1	0	2	2	0	1	1	0	0	0	1	1	1	0	2	0	2	0	0	1	1	0	0	1	0	1	1	1	0	2	2	0	0	0	0	0	1	2	1	0	0	0	0
246	1	1	1	0	0	0	2	0	2	2	0	0	0	0	0	0	1	2	0	0	2	0	0	1	1	1	1	0	1	2	1	1	1	2	0	2	1	0	1	0	1	1	1	2	1	0	0	0	0
247	1	1	1	0	0	0	1	0	0	0	2	0	0	0	0	0	1	0	0	0	2	0	2	0	0	0	1	1	1	1	2	0	1	2	0	2	0	0	0	0	1	0	0	2	1	0	0	0	0
248	0	1	2	0	0	0	1	0	0	0	1	0	0	0	0	0	2	0	0	0	2	1	1	0	0	1	2	0	0	2	1	1	1	2	1	2	1	1	0	0	0	0	1	2	1	0	0	0	1
249	0	1	1	0	1	1	2	0	2	2	0	1	1	0	0	0	1	1	0	0	1	0	2	0	0	0	1	0	0	1	1	1	1	2	0	2	2	0	1	1	0	0	0	1	0	0	0	0	0
250	0	1	1	0	0	0	2	1	1	1	1	1	1	0	0	0	1	1	0	0	2	0	2	0	0	1	2	0	0	1	1	1	1	2	1	2	0	0	0	0	2	0	0	2	0	1	0	0	0
251	1	1	2	0	1	1	2	0	2	2	0	0	0	0	0	0	1	1	0	0	1	0	0	0	0	0	2	1	1	2	1	1	2	2	2	2	1	0	0	0	2	0	1	2	1	0	0	0	0
252	1	1	2	0	0	0	2	0	2	1	0	0	0	0	0	0	0	0	1	1	2	1	2	0	0	2	1	0	0	2	0	0	1	1	0	2	2	0	1	1	1	0	0	1	0	1	0	0	0
253	0	1	1	0	0	0	2	0	2	1	0	0	2	0	0	0	1	0	1	1	2	0	2	0	0	0	1	0	1	2	1	0	1	2	0	2	1	1	0	0	1	1	1	1	2	0	0	0	0
254	1	2	0	0	0	0	2	0	2	1	0	0	1	1	1	0	1	0	0	0	2	0	2	0	0	2	0	0	1	2	0	0	1	1	1	2	0	0	0	0	1	0	0	1	1	2	0	0	0
255	1	2	2	0	0	0	1	0	1	0	1	0	2	1	1	1	2	1	1	1	2	0	2	0	0	1	2	0	0	2	0	1	1	0	0	1	1	0	0	0	2	0	1	2	1	0	0	0	1
256	0	1	1	0	0	0	2	0	2	1	0	0	0	0	0	0	0	2	2	1	0	0	1	1	1	2	1	0	0	1	1	1	1	0	0	0	1	0	0	0	1	0	0	2	0	1	0	0	0
257	0	2	0	0	0	0	1	1	2	2	0	1	1	0	0	0	1	1	0	0	1	0	2	0	0	2	1	0	0	1	1	1	1	2	2	2	0	0	1	0	1	0	1	1	1	0	0	0	0
258	0	1	2	0	0	0	1	0	0	0	2	1	1	0	0	0	1	1	1	1	2	0	2	0	0	0	2	0	0	2	1	1	1	0	0	1	2	0	2	2	0	0	0	2	0	0	0	0	0
259	0	2	0	0	0	0	2	0	1	1	0	0	0	0	0	0	1	1	1	1	2	0	1	0	0	2	1	1	1	2	0	1	1	2	1	2	0	0	1	1	0	0	0	2	0	1	0	1	1
260	1	0	2	0	1	1	2	1	1	1	1	0	0	0	0	0	2	1	1	0	2	0	1	0	0	2	2	0	0	2	0	1	1	2	0	2	2	0	2	1	0	0	0	1	0	0	0	0	0
261	1	0	2	0	0	0	2	1	2	2	0	0	0	0	0	0	0	1	0	0	1	0	2	0	0	1	2	0	0	2	0	1	2	1	0	2	2	0	1	0	1	0	0	1	0	1	0	0	0
262	1	2	1	0	0	0	2	0	1	1	1	1	2	0	0	1	2	0	0	0	2	0	2	0	0	1	2	1	1	1	2	2	2	1	1	1	2	0	0	0	1	0	0	0	0	0	0	0	0
263	0	1	2	0	0	0	2	0	2	1	1	0	2	0	0	0	0	2	2	1	0	0	2	0	0	2	1	0	1	2	1	0	1	0	0	2	2	0	0	0	1	0	0	1	0	0	0	0	0
264	1	1	2	0	0	0	2	0	0	0	0	1	2	0	0	0	1	0	1	0	2	0	1	0	0	1	2	1	1	2	1	1	2	2	2	2	1	0	0	0	2	0	1	2	1	1	0	0	0
265	1	1	1	0	0	0	2	0	2	1	0	1	1	0	0	0	2	0	0	0	2	0	2	0	0	1	1	0	1	2	1	2	2	0	0	0	2	0	1	1	0	0	0	0	1	1	0	0	0
266	1	1	2	0	1	1	1	0	1	1	1	1	1	0	0	0	1	2	1	0	1	0	1	0	0	1	2	2	2	2	0	1	2	2	2	2	0	0	0	0	2	0	0	2	1	0	1	0	0
267	1	1	1	0	1	1	2	1	2	2	0	0	1	0	0	0	2	0	0	0	2	0	1	1	1	1	1	1	1	2	2	0	0	1	0	1	1	0	1	1	1	1	2	2	1	0	0	0	1
268	1	1	2	0	0	0	1	0	1	1	1	0	0	0	0	0	2	2	0	0	1	0	1	1	1	1	1	1	1	1	2	1	2	1	1	1	1	0	0	0	0	0	0	2	0	2	0	0	2
269	1	1	1	0	0	0	2	0	1	0	0	0	1	0	0	0	0	1	0	0	1	0	2	0	0	0	1	0	2	2	0	0	1	1	0	2	0	0	1	0	1	1	1	1	1	1	0	0	1
270	0	1	2	0	1	1	1	0	2	2	0	0	0	0	0	0	1	2	1	0	1	0	1	1	1	1	1	1	1	2	2	0	1	2	1	2	2	0	1	1	1	1	1	1	1	1	0	0	0
271	0	2	0	0	0	0	2	0	1	0	0	0	0	0	0	0	2	1	0	0	1	0	2	0	0	1	1	0	1	2	0	1	1	2	1	2	2	0	1	1	0	0	1	2	0	0	0	0	0
272	1	1	2	0	0	0	1	0	1	1	1	0	1	0	0	0	1	0	0	0	2	0	2	0	0	0	1	0	0	1	0	2	2	2	2	2	1	0	0	0	1	2	2	2	1	0	0	0	0
273	1	1	1	0	0	0	2	1	2	2	0	0	0	0	0	0	1	1	0	0	1	0	2	0	0	0	2	0	0	2	0	1	2	1	0	1	2	0	2	2	0	0	0	2	0	1	0	1	0
274	1	1	2	0	0	0	1	0	2	2	0	1	1	0	0	0	1	1	1	1	1	1	2	0	0	1	1	0	0	2	1	1	1	1	0	2	1	0	1	1	1	0	1	2	0	1	0	0	0
275	1	1	1	0	0	0	1	0	0	0	2	0	1	0	0	1	1	1	0	0	2	0	1	0	0	1	0	0	0	1	1	0	1	2	1	2	0	0	1	1	1	1	1	2	1	0	0	0	1
276	1	1	2	0	0	0	1	0	1	1	1	0	1	0	0	0	1	1	0	1	2	0	1	0	0	2	1	1	2	2	0	1	1	1	0	2	1	0	1	1	1	0	0	2	0	1	0	0	0
277	0	2	0	0	0	0	2	1	2	2	0	0	0	0	0	0	1	1	0	0	1	1	1	0	0	1	2	1	1	2	1	0	1	2	0	2	1	0	1	1	1	0	0	2	0	2	0	0	1
278	0	0	2	0	1	1	1	0	0	0	1	0	0	0	0	0	1	2	1	1	1	1	2	0	0	2	2	2	2	2	1	0	1	2	0	2	1	0	1	0	1	0	0	1	0	1	0	0	0
279	1	1	1	0	1	1	1	0	0	0	1	0	0	0	0	0	1	0	0	0	2	0	2	0	0	1	2	1	1	2	0	1	1	2	1	2	2	0	0	0	0	0	1	1	1	1	0	1	0
280	1	0	1	0	0	0	2	0	1	1	1	0	1	0	0	0	2	0	0	0	2	0	2	0	0	0	2	0	0	2	1	1	1	1	0	1	1	0	1	0	1	0	0	1	0	1	0	0	0
281	0	2	1	0	0	0	2	0	1	1	0	1	2	0	0	0	2	1	1	1	1	0	2	0	0	1	1	1	1	2	0	1	1	1	0	2	0	0	0	0	2	2	2	2	1	0	0	0	0
282	0	1	1	0	1	1	0	0	0	0	2	0	1	0	0	1	2	1	0	1	2	0	1	0	0	2	2	0	0	2	1	2	2	0	0	0	2	0	1	1	1	1	2	2	0	1	0	0	0
283	0	1	1	0	0	0	1	0	0	0	2	1	1	1	1	0	1	0	1	2	1	0	2	0	0	2	1	1	1	1	1	0	1	2	0	2	2	0	2	1	0	0	0	0	0	0	0	0	0
284	1	1	2	0	0	0	2	1	2	1	0	1	1	0	0	0	1	2	1	1	1	0	2	0	0	1	2	0	0	2	0	2	2	0	0	1	0	0	0	0	2	1	1	2	0	0	0	0	0
285	1	0	2	0	0	0	1	0	2	2	0	0	1	0	0	1	1	1	1	1	1	0	0	1	1	0	2	1	1	1	1	1	1	2	2	2	2	0	1	1	0	0	1	1	1	1	0	1	0
286	0	2	1	0	0	0	1	0	1	1	1	0	0	0	0	0	2	1	1	0	2	0	1	1	1	2	1	0	1	2	0	1	1	1	0	2	1	0	0	0	1	1	1	1	0	1	0	0	0
287	0	1	1	0	0	0	1	1	1	1	1	0	1	0	0	0	1	0	1	1	1	1	2	0	0	1	0	2	2	0	2	1	1	0	0	1	2	0	2	2	0	0	1	2	1	0	0	0	1
288	0	2	1	0	0	0	2	0	2	0	0	0	0	0	0	0	1	0	0	0	2	0	1	1	1	1	2	0	0	1	1	0	0	2	0	2	2	0	1	1	1	0	0	1	1	1	0	0	0
289	1	0	2	0	0	0	0	0	1	1	1	0	0	0	0	0	1	1	1	1	1	0	1	1	1	2	2	0	0	2	0	1	1	1	0	2	1	0	0	0	0	0	0	0	0	0	0	0	0
290	1	1	1	0	1	1	2	0	2	1	1	0	0	0	0	0	0	0	0	0	2	0	1	0	0	0	1	2	2	1	1	1	1	0	0	1	2	0	1	1	1	0	0	2	0	1	0	1	0
291	0	0	2	0	1	1	1	0	1	1	0	0	1	0	0	0	0	2	1	1	2	0	2	0	0	0	1	1	1	2	0	1	1	1	0	1	1	0	0	0	2	1	1	2	2	0	0	0	0
292	1	1	1	0	0	0	1	0	1	1	2	0	2	0	0	1	0	0	1	1	2	0	2	0	0	1	2	1	1	2	0	0	0	2	0	2	2	0	1	0	0	0	2	2	1	1	0	0	1
293	0	2	0	0	1	1	1	0	1	1	1	1	0	0	0	0	2	1	1	1	1	0	2	0	0	2	2	0	0	1	0	2	2	2	1	2	2	1	0	0	0	0	0	1	0	0	0	0	0
294	1	2	0	0	0	0	2	0	1	0	0	0	0	0	0	0	2	0	0	0	2	0	2	0	0	1	2	0	0	1	1	1	1	1	0	1	1	0	0	0	2	0	0	1	1	1	0	0	1
295	1	1	1	0	0	0	1	0	1	1	1	1	1	0	0	0	2	0	0	1	1	0	2	0	0	2	2	0	0	1	1	1	1	2	2	2	1	1	0	0	1	0	0	0	2	1	0	0	1
296	0	1	2	0	0	0	2	0	2	1	0	0	1	0	0	1	2	0	0	1	2	0	2	0	0	0	1	1	0	1	1	0	1	1	0	2	1	0	1	0	1	0	1	2	1	0	0	1	0
297	0	2	1	0	1	1	1	0	1	1	0	0	0	0	0	0	1	1	1	1	2	0	2	0	0	0	1	0	0	2	1	0	1	2	1	2	0	0	0	1	1	0	1	2	1	1	0	0	0
298	1	2	2	0	0	0	2	0	2	1	0	0	0	0	0	0	1	1	1	1	1	0	2	0	0	2	2	0	0	1	1	1	2	1	0	1	1	0	0	0	2	0	0	2	0	0	0	0	0
299	0	1	1	0	0	0	2	0	2	1	0	1	1	0	0	0	1	1	2	2	1	0	2	0	0	2	2	1	1	1	2	2	2	2	0	2	2	0	1	1	0	1	1	2	1	0	0	0	0
300	1	2	0	0	0	0	2	0	2	2	0	0	0	0	0	0	1	1	1	1	2	0	2	0	0	1	2	0	0	1	0	2	2	2	2	2	1	0	1	1	1	0	0	1	0	0	0	0	0
301	0	1	1	0	1	1	1	0	1	1	1	0	1	0	0	1	0	1	0	1	1	0	2	0	0	0	0	0	0	1	1	1	1	1	0	2	0	0	0	1	1	0	0	1	0	0	0	0	0
302	0	2	0	0	0	0	2	0	2	1	0	0	0	0	0	0	1	0	0	0	2	1	2	0	0	2	2	0	0	2	0	0	1	2	1	2	1	0	1	1	1	0	0	2	0	0	0	0	1
303	1	0	2	0	2	2	2	0	2	1	0	0	0	0	0	0	0	0	1	1	2	0	1	0	0	1	2	0	0	2	0	2	2	0	0	1	1	0	0	0	2	0	0	0	1	1	0	0	1
304	0	2	0	0	0	0	2	0	2	2	0	0	1	0	0	0	1	1	1	1	2	0	2	0	0	0	2	0	0	2	1	1	1	2	1	2	2	0	2	2	1	0	0	2	0	0	0	0	0
305	0	1	1	0	0	0	1	0	0	0	0	1	1	0	0	0	1	1	1	1	2	0	2	0	0	1	2	0	0	2	1	2	2	1	1	1	0	0	0	0	2	0	0	2	0	1	0	1	0
306	1	0	2	0	0	0	1	1	1	1	1	0	0	0	0	0	1	2	0	0	1	0	2	0	0	2	1	0	0	2	0	2	2	0	0	1	1	2	0	0	1	1	1	2	0	1	0	0	1
307	1	1	1	0	0	0	2	0	2	1	0	0	0	0	0	0	1	0	0	1	2	0	2	0	0	0	1	1	1	2	2	2	2	2	1	2	1	0	0	0	1	0	1	2	0	0	0	0	0
308	0	2	1	0	0	0	2	0	2	1	0	1	1	0	0	0	2	1	1	1	1	0	1	0	0	0	1	1	2	2	1	1	1	1	1	1	1	0	1	1	1	0	0	1	0	0	0	1	0
309	1	2	1	0	0	0	1	0	1	1	0	0	2	0	0	0	0	2	0	0	1	0	2	0	0	0	1	0	0	1	1	1	1	1	0	1	1	1	0	0	1	0	0	0	0	1	0	2	0
310	0	1	2	0	0	0	2	0	2	2	0	0	0	0	0	0	2	1	1	0	2	0	2	0	0	1	1	1	1	2	1	1	2	0	0	2	2	0	2	2	0	0	0	1	0	1	0	0	0
311	1	1	1	0	0	0	2	0	2	0	0	0	0	0	0	0	0	1	0	0	0	0	2	0	0	1	1	1	1	1	2	2	2	0	0	1	2	0	1	1	1	1	1	2	2	0	1	0	1
312	0	1	2	0	0	0	2	0	2	1	0	0	0	0	0	0	1	1	2	2	1	0	1	0	0	1	2	0	0	2	1	1	1	1	0	2	2	0	2	1	0	0	0	1	0	1	0	0	1
313	1	2	1	0	0	0	1	0	1	1	1	1	1	0	0	0	1	1	2	1	2	0	1	1	1	0	2	0	0	2	2	2	1	2	1	2	2	0	1	0	1	0	0	2	0	0	0	0	0
314	0	2	1	0	0	0	2	0	2	2	0	0	0	0	0	0	1	2	1	1	1	0	2	0	0	0	2	1	1	2	2	2	2	0	0	1	2	0	1	0	0	0	0	2	0	0	0	0	0
315	1	1	1	0	0	0	2	0	1	0	0	0	1	0	0	0	1	1	1	1	2	0	1	0	0	0	1	1	1	1	2	1	1	0	0	0	1	0	0	0	2	0	0	1	0	0	0	0	0
316	0	0	2	0	0	0	2	1	2	1	0	1	2	0	0	0	1	2	0	1	1	0	1	1	1	1	2	0	0	1	1	1	2	1	1	1	0	0	1	0	1	1	2	2	1	0	0	0	1
317	1	1	1	0	0	0	1	0	1	1	1	0	0	0	0	0	1	1	1	1	1	0	2	0	0	1	0	1	1	1	1	0	2	2	1	2	1	0	1	1	1	0	1	2	1	0	0	0	1
318	1	2	0	0	0	0	2	1	2	1	0	0	1	1	1	0	0	2	0	0	1	0	2	0	0	0	1	0	0	1	0	1	1	2	0	2	0	0	1	0	1	0	0	1	0	0	0	0	1
319	1	1	1	0	0	0	2	0	1	0	0	0	2	0	0	0	2	1	1	1	2	0	2	0	0	2	2	0	0	2	0	0	1	2	0	2	2	0	1	1	0	0	1	2	2	0	0	0	0
320	0	1	1	0	0	0	2	0	2	1	0	1	1	1	1	0	1	2	0	0	2	0	2	0	0	0	1	0	2	2	0	2	2	0	0	1	0	0	0	0	2	0	0	1	0	0	0	0	0
321	0	2	0	0	0	0	1	1	1	1	1	0	0	0	0	0	1	0	0	0	2	0	2	0	0	2	1	0	1	2	0	1	1	1	1	1	2	0	2	2	0	0	0	1	0	0	0	0	0
322	0	2	0	0	0	0	1	0	1	1	1	1	1	0	0	0	2	0	0	0	2	0	2	0	0	1	1	1	1	2	0	1	1	0	0	0	1	1	1	1	0	0	0	2	0	0	0	1	0
323	1	1	2	0	0	0	2	0	2	1	0	0	0	0	0	0	2	0	0	0	2	1	2	0	0	1	2	0	0	2	0	1	2	1	0	2	1	0	2	2	0	0	1	1	1	0	0	0	0
324	0	1	1	0	0	0	2	1	2	2	0	0	0	0	0	0	2	1	1	0	2	0	1	1	1	1	2	1	1	2	2	0	0	2	1	2	1	0	1	1	1	0	1	2	1	0	0	0	0
325	0	2	0	0	0	0	1	0	1	1	1	0	0	0	0	0	1	2	1	1	1	0	2	0	0	0	2	0	0	2	1	1	1	1	1	2	1	0	1	1	1	0	1	2	1	0	0	0	0
326	0	1	2	0	0	0	2	0	2	1	0	0	0	0	0	0	0	2	1	1	2	0	2	0	0	0	1	0	1	2	0	1	2	1	1	1	0	0	0	0	2	0	0	1	0	1	0	0	0
327	0	0	2	0	0	0	2	1	1	1	0	1	1	0	0	0	2	0	1	1	2	0	1	0	0	1	2	0	1	1	1	2	2	1	0	2	1	0	1	1	1	0	0	2	0	0	0	0	0
328	0	0	2	0	1	1	2	0	2	2	0	1	0	0	0	0	0	1	0	0	1	1	2	0	0	1	1	1	1	1	1	2	2	0	0	1	1	0	0	0	1	0	1	1	1	1	0	0	1
329	1	1	2	0	0	0	1	0	1	0	1	0	0	0	0	0	1	1	1	1	1	0	2	0	0	1	2	0	0	2	1	1	1	1	0	2	1	0	1	0	1	1	1	2	0	1	0	0	1
330	0	0	2	0	0	0	0	0	1	1	1	0	2	0	0	0	1	2	1	1	1	1	1	0	0	1	2	1	1	2	2	2	2	0	0	1	1	1	0	0	1	0	1	2	0	1	0	2	0
331	0	2	0	0	0	0	1	0	1	1	1	1	2	0	0	0	1	2	0	0	2	0	2	0	0	2	2	1	1	2	1	2	2	1	0	1	2	0	2	2	0	0	0	0	0	0	0	0	0
332	0	1	2	0	0	0	2	1	2	1	0	1	1	0	0	0	2	0	0	0	2	0	1	1	1	1	1	1	1	2	0	1	1	2	0	2	2	0	1	1	0	0	0	1	1	2	0	0	1
333	1	1	1	0	1	1	2	0	2	2	0	0	0	0	0	1	0	2	2	1	1	0	2	0	0	1	1	0	0	2	1	1	1	1	1	2	0	0	0	0	1	0	0	2	1	1	0	0	0
334	0	0	2	0	0	0	2	0	2	2	0	1	1	0	0	0	2	2	2	2	1	0	2	1	1	1	1	0	1	2	0	1	1	2	1	2	1	1	0	0	0	1	1	2	1	0	0	0	1
335	0	1	1	0	0	0	2	0	2	2	0	0	0	0	0	0	1	1	1	1	1	0	2	0	0	2	1	0	1	2	1	1	1	1	0	2	1	0	0	0	1	0	1	2	0	0	0	1	1
336	1	0	1	0	0	0	1	0	1	1	1	1	1	0	0	0	1	1	0	0	1	0	0	0	0	0	1	0	0	1	1	0	0	1	0	2	0	0	0	0	1	0	1	1	1	1	1	0	0
337	1	0	2	0	1	1	2	0	2	0	1	0	1	0	0	1	1	1	2	2	1	0	2	0	0	2	2	1	1	1	1	1	1	1	0	1	1	0	0	0	2	0	0	1	0	1	0	1	0
338	1	0	2	0	0	0	2	1	1	1	0	1	1	0	0	0	1	1	0	0	2	2	0	0	0	1	0	0	1	1	0	1	1	1	0	1	1	0	1	1	1	0	0	2	0	0	0	0	0
339	1	1	1	0	0	0	1	0	0	0	1	1	1	0	0	0	1	2	2	2	1	0	2	0	0	0	1	1	1	2	1	1	1	1	0	2	0	0	0	1	1	0	1	2	0	1	0	0	1
340	0	2	0	0	0	0	2	1	1	1	0	2	2	0	0	0	0	0	0	0	2	0	2	0	0	2	2	1	1	2	2	1	1	1	0	2	2	0	1	1	0	1	1	2	2	1	0	0	0
341	0	2	0	0	0	0	1	0	0	0	1	1	2	0	0	0	1	2	0	0	1	0	2	0	0	2	2	0	0	2	1	1	2	1	0	2	0	0	1	0	1	0	0	2	0	1	0	0	0
342	1	2	1	1	0	1	2	0	2	2	0	0	1	0	0	0	0	1	1	1	2	0	2	0	0	1	0	1	1	2	1	2	2	0	0	1	2	1	0	0	1	0	1	2	1	1	0	0	0
343	1	1	1	0	1	1	2	0	1	1	0	0	0	0	0	0	2	0	0	0	1	0	2	0	0	0	2	1	1	2	1	1	0	2	1	2	1	0	0	0	2	0	2	2	2	0	0	1	0
344	0	1	1	0	0	0	2	1	2	2	0	0	1	0	0	0	2	1	0	0	2	0	2	0	0	1	1	0	0	1	2	2	2	1	0	1	1	1	0	0	1	1	1	2	0	1	0	0	0
345	1	2	0	0	0	0	2	1	1	1	1	0	1	0	0	0	2	1	1	0	2	0	1	0	0	1	2	0	1	2	1	1	1	2	0	2	1	0	1	1	1	0	0	2	0	1	0	0	0
346	1	1	1	0	0	0	1	0	1	1	1	0	0	0	0	0	1	1	1	1	1	0	2	0	0	2	1	1	1	0	2	1	1	2	0	2	0	0	0	0	1	0	0	0	0	1	0	0	1
347	0	1	2	0	0	0	2	0	1	1	1	0	0	0	0	0	2	0	0	1	1	0	2	0	0	1	2	1	1	2	0	1	1	1	0	1	0	0	0	0	2	0	0	1	1	1	0	0	0
348	0	0	2	0	1	1	1	1	1	1	1	1	1	0	0	0	1	1	0	0	1	0	2	0	0	0	1	0	1	2	0	1	1	1	1	2	2	0	0	0	1	0	0	2	0	1	0	0	0
349	1	0	2	0	0	0	1	1	1	1	1	0	1	0	0	0	1	1	1	1	1	0	2	0	0	1	1	0	1	2	0	0	1	2	0	2	2	0	2	2	0	1	1	2	0	0	0	0	1
350	1	0	2	0	1	1	2	0	2	2	0	0	2	0	0	1	2	0	0	1	2	0	2	0	0	0	1	2	2	2	0	2	2	0	0	2	1	0	1	1	1	0	0	0	0	1	0	0	0
351	1	2	0	0	0	0	2	1	1	1	0	0	0	0	0	0	2	0	0	0	1	0	2	0	0	0	1	1	1	2	2	0	0	1	0	2	1	0	0	0	1	1	1	2	1	0	0	0	0
352	1	1	2	0	0	0	2	0	0	0	0	0	1	0	0	1	1	2	1	1	1	0	2	0	0	1	0	2	2	0	2	1	1	2	1	2	0	1	0	0	1	0	0	2	0	1	0	0	0
353	0	2	0	0	0	0	1	1	2	2	0	0	0	0	0	0	1	1	1	1	0	0	2	0	0	1	1	1	1	2	2	2	2	0	0	1	0	0	0	0	1	0	0	0	0	0	0	1	0
354	0	0	2	0	0	0	2	0	1	0	0	0	0	0	0	0	1	2	2	1	0	0	2	0	0	2	1	1	1	2	0	0	0	2	0	2	1	0	1	1	1	2	2	2	0	0	0	0	0
355	0	1	1	0	0	0	2	0	1	0	0	1	2	1	1	0	2	1	1	0	2	0	2	0	0	1	2	0	0	2	1	1	1	2	1	1	2	0	0	0	1	0	2	2	1	1	0	1	0
356	0	1	1	0	0	0	2	0	2	2	0	1	1	0	0	0	0	1	0	0	1	2	0	0	0	1	1	0	0	1	0	2	2	0	0	0	1	0	0	0	1	0	0	0	0	0	0	0	0
357	0	1	1	0	0	0	2	1	2	2	0	0	0	0	0	0	1	2	1	1	1	1	2	0	0	2	1	0	2	2	0	1	2	2	2	2	2	0	1	1	0	1	1	1	1	1	0	0	1
358	0	0	2	0	0	0	2	0	1	0	0	0	0	0	0	0	2	1	1	0	2	0	2	0	0	0	1	0	1	2	0	1	1	2	0	2	1	0	0	0	1	0	0	0	1	0	0	0	1
359	1	2	0	0	0	0	2	0	2	1	1	1	2	1	1	0	2	1	1	1	1	0	2	0	0	1	1	0	1	2	0	2	2	0	0	1	0	0	1	0	1	0	0	1	0	0	0	1	0
360	1	1	2	0	0	0	1	0	1	1	1	0	0	0	0	0	0	1	0	0	1	0	2	0	0	1	2	0	0	2	0	1	1	1	1	2	1	2	0	0	1	1	1	1	1	0	0	0	0
361	0	1	1	0	0	0	2	1	2	2	0	1	1	0	0	0	0	1	2	1	1	0	2	0	0	2	1	1	1	1	1	0	1	2	0	2	2	0	2	2	0	0	1	2	1	0	0	1	0
362	0	0	1	0	0	0	2	0	1	0	1	0	1	0	0	1	1	2	1	1	1	0	2	0	0	2	1	0	1	2	0	1	1	1	0	1	1	0	0	0	1	0	1	1	1	1	0	0	0
363	0	2	0	0	0	0	2	0	1	0	0	0	1	0	0	0	1	1	1	1	1	0	2	0	0	0	2	0	0	2	1	2	2	2	0	2	2	0	1	1	0	1	1	2	0	0	0	0	0
364	1	1	1	0	0	0	2	0	2	2	0	0	1	0	0	1	2	0	0	0	2	0	2	0	0	1	1	0	0	1	1	2	2	0	0	1	1	0	0	0	1	0	0	2	0	1	0	0	0
365	1	0	2	0	1	1	1	1	2	2	0	0	1	0	0	0	1	1	1	1	0	0	2	0	0	1	2	0	0	2	0	2	2	0	0	0	2	1	0	0	0	1	1	2	1	0	0	0	1
366	0	2	0	0	0	0	2	0	2	2	0	0	2	0	0	0	2	0	0	1	2	0	2	0	0	1	1	0	0	1	0	0	1	2	0	2	1	0	0	0	2	0	0	2	0	0	0	1	0
367	1	2	1	0	0	0	2	0	2	1	0	0	1	0	0	1	2	2	1	1	1	0	2	0	0	0	0	1	1	2	1	2	2	0	0	0	0	0	1	1	1	0	1	2	1	1	0	0	0
368	1	1	1	0	0	0	2	0	1	1	0	0	0	0	0	0	1	0	0	0	2	0	1	0	0	0	2	1	1	1	2	2	2	0	0	1	1	0	1	1	1	0	0	2	1	0	0	0	0
369	0	2	1	0	0	0	1	0	0	0	1	0	0	0	0	0	0	1	0	0	2	0	1	1	1	0	1	0	2	2	0	1	1	1	0	1	2	0	1	1	1	0	1	2	1	0	0	0	0
370	1	0	2	0	1	1	1	0	1	1	1	0	0	0	0	0	2	1	0	0	2	0	1	1	1	1	0	0	1	2	0	0	0	2	0	1	2	0	2	2	0	0	1	1	1	0	0	0	0
371	1	1	1	1	0	1	1	1	1	1	1	1	1	0	0	0	1	0	0	0	2	0	2	0	0	0	2	0	0	2	1	2	2	0	0	1	0	0	1	1	1	0	0	2	1	0	0	0	2
372	0	2	0	0	0	0	2	0	1	0	0	1	1	0	0	0	2	1	1	1	2	0	2	0	0	0	2	0	0	2	2	0	0	2	2	2	1	0	0	0	0	0	1	2	0	1	0	0	0
373	1	2	1	0	0	0	2	0	2	2	0	0	1	0	0	1	1	2	0	0	0	0	1	1	1	0	1	0	1	2	0	2	2	1	1	1	1	0	0	0	2	0	1	2	0	1	0	0	0
374	0	2	2	0	0	0	1	0	1	1	1	1	0	0	0	0	0	2	0	0	1	0	2	0	0	0	1	0	2	2	0	2	2	1	1	2	1	0	0	0	2	0	0	1	0	0	0	0	0
375	1	2	0	0	0	0	2	0	2	1	0	1	2	1	1	0	1	1	0	1	2	0	1	0	0	1	1	1	1	1	1	1	2	2	1	2	1	0	0	0	2	0	0	0	1	0	0	0	0
376	0	2	1	0	0	0	2	0	2	2	0	0	0	0	0	0	0	0	1	1	2	0	2	0	0	1	2	1	1	1	2	1	1	0	0	0	1	0	1	1	1	0	0	2	0	2	0	0	0
377	0	1	1	0	1	1	2	1	2	2	0	0	0	0	0	0	2	0	0	1	2	1	2	0	0	2	1	1	1	1	1	1	1	2	1	1	2	0	1	0	0	0	1	2	1	0	0	0	1
378	0	1	2	0	0	0	2	0	2	2	0	1	1	0	0	0	1	0	1	1	1	0	2	0	0	1	0	1	1	1	1	2	2	1	0	1	1	0	0	0	1	0	1	1	1	0	0	0	0
379	1	1	1	0	0	0	1	0	1	1	1	0	0	0	0	0	2	1	1	1	2	1	0	1	1	0	1	0	0	2	2	0	0	2	1	2	1	0	0	0	1	1	1	1	1	1	0	0	1
380	1	1	1	1	0	1	0	0	0	0	2	0	0	0	0	0	1	2	0	1	1	0	2	0	0	2	2	0	0	2	1	1	1	2	1	2	0	0	1	0	1	0	0	2	2	1	0	0	0
381	0	1	1	0	0	0	1	0	1	1	1	1	1	0	0	0	1	1	2	2	1	0	2	0	0	1	2	1	1	2	0	2	2	0	0	1	1	1	0	0	1	0	0	1	2	1	0	1	0
382	0	1	1	0	0	0	0	0	1	1	1	0	0	0	0	0	1	0	1	0	2	0	2	0	0	0	2	0	0	2	1	0	0	2	0	2	2	0	2	2	0	0	0	1	0	1	0	0	0
383	1	1	1	0	0	0	1	0	1	0	1	1	1	0	0	0	2	0	0	0	2	0	2	0	0	2	1	0	1	2	0	1	1	2	2	2	1	0	0	0	2	1	1	2	0	1	0	1	0
384	1	1	1	0	0	0	1	0	2	2	0	0	0	0	0	0	1	1	1	1	1	0	0	0	0	1	1	0	2	2	0	0	1	2	1	2	1	0	1	0	1	0	1	2	1	0	0	0	0
385	0	1	2	0	0	0	1	0	1	1	0	0	0	0	0	0	1	1	0	1	1	0	2	0	0	0	2	0	0	2	2	2	2	2	0	1	1	0	1	1	1	0	0	2	0	1	0	0	0
386	1	1	1	0	0	0	2	0	2	1	0	0	1	0	0	0	0	0	1	1	1	0	2	0	0	1	2	1	1	1	0	0	0	1	1	2	1	0	0	0	2	0	0	1	1	0	1	0	0
387	0	1	1	0	0	0	2	0	1	0	1	0	1	0	0	0	2	0	0	0	2	0	2	0	0	1	1	1	2	2	0	0	0	2	0	2	2	0	2	2	0	0	1	2	1	1	0	0	0
388	1	1	1	0	0	0	2	0	2	2	0	0	1	0	0	1	0	2	1	1	2	0	2	0	0	1	1	0	2	2	0	1	1	1	0	1	2	0	1	0	2	0	0	2	0	2	0	0	0
389	1	1	2	0	0	0	2	0	2	2	0	0	1	0	0	0	1	0	0	0	2	0	1	0	0	2	2	0	1	1	1	0	1	0	0	2	2	1	0	0	0	0	0	2	0	0	1	0	0
390	0	0	2	0	0	0	0	0	1	1	1	0	2	0	0	0	1	1	1	1	1	0	2	0	0	1	1	0	1	2	0	2	2	0	0	1	1	1	0	0	1	0	0	0	0	0	0	0	1
391	0	0	2	0	1	1	1	1	1	1	1	0	0	0	0	0	1	0	1	1	1	0	2	0	0	1	1	1	2	2	0	1	2	1	0	2	1	0	1	1	1	0	0	2	0	0	1	0	0
392	1	1	1	0	0	0	2	0	2	2	0	0	0	0	0	0	0	2	2	1	1	0	2	0	0	1	2	0	0	2	2	0	0	1	0	1	1	1	0	0	0	1	1	2	1	0	0	0	0
393	1	1	2	0	0	0	2	1	2	2	0	0	1	0	0	0	1	1	1	1	2	0	1	1	1	0	2	0	0	2	0	1	1	0	0	1	0	0	0	0	2	0	0	0	0	0	0	0	0
394	0	1	1	0	1	1	1	0	1	0	1	0	0	0	0	0	1	0	1	2	1	0	2	0	0	2	1	0	1	2	1	1	1	1	0	2	1	0	1	1	1	0	0	2	0	0	0	0	0
395	1	0	2	0	0	0	2	0	1	1	1	0	0	0	0	0	1	2	1	1	2	0	2	0	0	2	1	2	2	1	2	1	1	2	1	1	2	0	1	1	1	0	0	0	2	2	0	0	0
396	0	1	1	1	1	2	1	0	2	1	0	1	2	0	0	0	0	0	0	0	2	0	2	0	0	2	1	0	1	2	1	1	1	2	0	2	1	0	0	0	0	0	0	1	0	0	0	0	0
397	1	1	1	0	0	0	2	0	0	0	1	1	2	0	0	1	0	0	0	0	2	0	1	0	0	1	1	0	0	1	2	2	2	0	0	1	1	0	2	2	0	0	0	1	0	0	0	0	0
398	1	1	2	0	0	0	2	1	1	1	0	0	1	0	0	0	2	2	2	2	2	1	2	0	0	0	1	0	1	2	0	2	2	1	1	1	0	0	0	0	2	0	1	1	1	0	0	1	0
399	0	2	0	0	0	0	2	0	0	0	0	0	1	0	0	0	2	0	0	0	2	1	1	0	0	0	1	0	0	1	1	2	2	0	0	1	2	1	1	1	0	0	0	1	1	1	0	0	0
400	0	1	1	0	1	1	2	0	2	1	0	0	1	0	0	1	1	1	0	0	1	0	1	0	0	2	2	0	0	1	1	1	2	0	0	2	1	0	0	0	1	0	0	1	0	1	0	0	0
401	1	1	1	0	0	0	2	1	2	1	0	0	1	0	0	1	0	2	2	1	0	0	2	0	0	0	1	1	2	2	1	1	1	2	1	2	0	0	0	0	1	0	0	2	0	1	0	1	0
402	1	1	1	0	0	0	2	0	2	1	0	0	0	0	0	0	2	0	0	0	1	0	1	0	0	1	1	1	2	2	0	1	1	0	0	0	1	0	0	0	2	1	1	1	1	1	0	0	0
403	0	2	0	0	0	0	2	0	2	2	0	0	1	0	0	0	1	1	1	1	2	1	0	1	1	1	2	0	0	1	1	1	1	2	0	2	1	0	0	0	1	0	0	1	0	0	0	0	1
404	1	1	2	0	0	0	2	0	2	2	0	1	2	1	1	0	1	1	1	1	1	0	2	0	0	0	2	1	1	2	2	0	0	2	0	1	1	1	0	0	1	0	0	0	2	2	0	0	0
405	0	2	0	0	0	0	2	0	2	0	0	0	1	0	0	0	0	1	1	2	1	0	1	1	1	1	2	1	1	2	0	1	1	1	0	2	2	0	1	1	1	1	1	2	1	0	0	0	0
406	1	1	2	0	0	0	2	0	2	2	0	1	1	0	0	0	2	2	2	1	1	0	2	0	0	0	1	0	0	1	1	1	1	2	1	2	1	0	0	0	1	1	1	2	0	0	0	0	0
407	1	1	1	0	0	0	1	1	2	2	0	0	0	0	0	0	2	0	0	0	2	0	2	0	0	2	1	0	0	2	0	1	1	1	1	2	1	1	0	0	0	0	1	2	1	0	0	1	0
408	1	0	2	0	1	1	1	1	2	2	0	1	1	0	0	0	1	1	1	1	1	0	2	0	0	0	1	0	0	2	1	1	1	0	0	2	0	0	0	0	2	0	0	2	0	0	0	0	1
409	1	1	1	0	1	1	2	0	1	1	1	0	1	0	0	0	1	1	1	1	1	0	2	0	0	1	2	0	0	2	1	1	1	1	0	2	0	0	0	0	2	0	0	1	0	0	0	0	0
410	0	2	0	0	0	0	2	1	1	1	0	1	2	0	0	0	1	0	0	0	2	0	1	0	0	1	2	1	1	2	1	2	2	0	0	0	1	0	0	0	1	0	0	0	0	0	0	0	0
411	1	1	1	0	0	0	2	0	2	0	0	0	0	0	0	0	1	2	2	2	1	0	2	0	0	0	1	0	0	1	0	1	2	2	2	2	1	0	1	1	1	0	1	2	1	0	0	1	0
412	0	1	1	0	0	0	1	0	0	0	1	0	0	0	0	0	2	2	1	1	2	0	1	1	1	1	1	1	2	2	1	1	1	2	1	2	2	0	2	2	0	0	2	2	1	1	0	0	0
413	0	0	2	0	1	1	1	1	2	2	0	1	2	0	0	0	1	0	0	0	2	0	2	0	0	0	2	2	1	2	1	2	2	0	0	0	1	0	1	1	1	1	2	2	0	1	0	1	0
414	0	0	2	0	0	0	2	0	2	0	0	1	0	0	0	0	0	1	0	0	1	0	2	0	0	1	1	0	1	2	1	1	1	1	0	1	2	0	1	1	0	0	1	1	1	0	0	1	0
415	0	1	1	0	1	1	2	1	1	1	0	1	2	0	0	0	1	2	1	1	2	0	1	0	0	2	1	0	0	1	1	1	1	1	1	2	1	0	1	1	1	0	1	2	0	0	0	1	0
416	0	1	1	0	0	0	0	0	1	1	1	0	0	0	0	0	2	0	0	0	2	0	2	0	0	0	1	0	2	2	0	0	2	0	0	2	1	0	1	0	1	0	0	1	1	0	0	0	0
417	1	1	2	0	0	0	1	1	1	1	1	0	0	0	0	0	1	0	0	0	2	0	2	0	0	1	1	0	1	2	1	2	1	1	0	2	2	0	1	1	0	0	1	2	1	1	0	0	0
418	0	2	0	0	0	0	1	0	0	0	1	0	0	0	0	0	2	0	0	0	2	0	1	0	0	1	1	0	1	2	1	1	2	1	0	2	0	0	0	0	2	0	0	2	0	1	0	0	0
419	1	1	2	0	1	1	2	0	2	1	0	1	2	0	0	1	1	0	0	0	2	0	1	1	1	1	1	1	1	2	0	0	0	2	1	1	1	0	2	2	0	2	2	2	0	0	0	0	0
420	1	0	2	0	0	0	2	0	2	1	0	0	0	0	0	0	0	0	0	0	2	0	2	0	0	1	2	0	0	2	0	1	1	2	1	2	1	0	1	1	1	0	0	1	1	1	0	0	0
421	0	2	1	0	0	0	1	0	1	0	1	0	0	0	0	0	1	1	2	1	2	0	2	0	0	0	1	1	1	2	2	2	2	1	0	1	1	0	1	1	1	1	1	2	2	0	0	0	0
422	0	1	1	0	0	0	2	1	2	2	0	1	1	0	0	0	0	2	2	2	0	0	2	0	0	1	2	0	0	1	0	1	1	1	0	2	2	0	0	0	1	0	0	2	1	0	0	0	0
423	0	0	2	0	0	0	2	1	2	1	0	0	0	0	0	0	2	0	0	1	1	0	1	0	0	0	1	1	1	2	2	2	2	0	0	0	2	0	2	1	0	0	0	1	0	0	0	0	1
424	0	2	0	0	0	0	2	1	1	1	1	0	0	0	0	0	1	0	0	0	2	0	1	1	1	2	2	0	1	2	0	1	1	1	1	1	2	0	2	1	0	0	1	1	1	0	0	0	0
425	0	2	1	0	0	0	2	0	2	2	0	0	0	0	0	0	1	2	1	0	0	0	2	0	0	0	1	0	1	2	1	2	2	0	0	1	1	0	0	0	0	0	1	1	1	1	0	2	0
426	1	0	2	0	0	0	2	1	2	2	0	0	0	0	0	0	1	0	1	1	2	0	2	0	0	1	2	0	0	2	0	2	2	1	1	2	2	0	1	0	1	0	0	2	0	1	0	1	0
427	0	1	1	0	1	1	1	0	1	1	0	1	1	0	0	0	0	0	1	1	1	0	1	1	1	2	2	1	1	2	2	2	2	1	0	1	1	1	1	1	0	0	0	2	0	1	0	0	1
428	1	0	1	0	0	0	1	0	1	1	0	0	0	0	0	0	1	1	1	1	1	0	2	0	0	1	1	0	0	1	1	1	0	0	0	1	1	0	0	0	2	0	0	0	1	0	0	0	0
429	1	1	1	0	0	0	2	1	2	1	0	0	0	0	0	0	0	2	0	1	1	0	1	0	0	1	0	1	1	2	1	1	1	0	0	1	1	1	0	0	1	1	2	2	0	1	0	1	0
430	1	1	1	0	0	0	1	1	2	2	0	0	0	0	0	0	2	1	0	0	2	0	1	0	0	1	2	0	0	1	0	1	1	1	0	1	1	0	0	0	1	0	0	0	0	0	0	0	0
431	1	1	2	0	0	0	1	1	2	2	0	0	0	0	0	0	1	1	0	0	2	0	2	0	0	2	1	0	2	2	0	1	2	1	1	1	2	0	2	2	0	0	0	2	0	0	0	0	0
432	1	2	0	0	0	0	2	0	2	2	0	0	0	0	0	0	1	2	2	1	0	0	1	0	0	2	0	1	2	1	1	0	1	2	0	2	1	1	1	1	0	0	0	1	0	1	0	0	1
433	1	1	1	0	1	1	2	0	1	1	0	0	0	0	0	0	1	1	1	1	2	0	2	0	0	1	1	1	1	1	1	1	1	1	0	2	2	1	0	0	1	0	0	1	0	1	0	0	0
434	1	1	1	1	0	1	2	1	1	1	0	0	0	0	0	0	1	2	2	2	1	0	2	0	0	1	2	0	0	1	1	1	1	1	0	2	1	0	1	1	1	1	1	2	0	1	0	0	0
435	0	2	1	0	0	0	1	0	2	2	0	1	0	0	0	0	2	0	0	0	2	0	2	0	0	0	2	0	1	1	1	2	2	2	0	2	1	0	0	0	0	0	1	1	1	0	0	1	0
436	0	1	1	0	0	0	1	0	0	0	2	0	0	0	0	0	1	0	0	0	2	1	1	0	0	1	2	0	0	2	1	2	2	0	0	0	0	0	0	0	1	0	0	2	0	1	0	0	0
437	0	1	2	0	0	0	1	1	2	2	0	1	1	0	0	0	1	1	1	1	1	0	2	0	0	2	2	0	0	2	1	1	1	1	0	1	2	0	1	1	1	0	0	1	0	0	0	0	0
438	0	1	2	0	0	0	1	1	1	1	1	0	1	0	0	0	2	0	0	0	2	0	2	0	0	1	1	0	1	2	0	0	0	2	0	2	1	0	0	0	1	0	0	1	0	1	0	0	2
439	0	1	1	0	0	0	2	1	1	1	0	1	0	0	0	0	1	1	1	1	2	0	1	0	0	1	1	0	1	2	0	1	1	0	0	2	1	0	1	1	1	1	1	2	0	0	0	0	0
440	0	2	1	0	0	0	2	0	2	0	1	0	0	0	0	0	1	1	1	1	1	0	1	0	0	1	1	0	0	2	1	1	1	0	0	1	1	0	0	0	1	0	0	0	0	1	0	0	0
441	1	1	1	0	0	0	1	0	0	0	1	1	2	0	0	0	0	1	2	1	1	0	2	0	0	0	2	0	0	2	1	1	2	1	0	2	1	0	0	0	2	1	1	2	0	0	0	0	1
442	1	1	2	0	0	0	2	0	2	1	0	0	0	0	0	0	1	0	1	0	2	1	2	0	0	0	2	0	0	2	0	2	2	1	1	1	2	0	0	0	1	0	0	2	0	1	0	0	1
443	1	1	1	0	0	0	2	0	1	1	1	0	0	0	0	0	2	1	1	1	1	0	2	0	0	1	2	1	1	2	2	1	0	2	1	2	2	0	0	0	1	0	0	2	1	0	0	0	1
444	1	2	0	0	0	0	2	1	2	1	0	0	1	0	0	0	0	1	0	1	1	0	0	1	1	1	2	1	1	2	1	1	1	2	0	1	1	0	0	0	2	1	1	2	1	0	0	0	1
445	1	2	1	0	0	0	1	0	1	1	0	1	1	0	0	0	2	2	1	1	2	0	1	0	0	0	0	1	2	1	1	1	1	1	0	2	2	0	0	0	1	1	1	1	1	1	0	0	0
446	1	2	0	0	0	0	2	1	2	1	0	0	0	0	0	0	1	2	0	0	1	0	2	0	0	0	2	0	0	2	1	2	2	0	0	1	2	1	1	1	0	0	0	2	0	2	0	0	0
447	1	1	1	0	0	0	2	0	1	1	0	0	1	0	0	1	1	1	0	0	1	0	1	0	0	1	2	0	0	2	1	2	2	1	1	1	1	0	0	0	2	0	0	1	0	0	0	0	1
448	1	2	0	0	0	0	1	0	1	0	1	1	2	0	0	0	1	1	1	1	2	0	2	0	0	2	2	0	0	2	2	1	0	2	1	2	1	0	0	0	2	0	0	1	0	1	0	0	0
449	1	2	0	0	0	0	2	0	2	1	0	1	2	0	0	0	1	0	0	0	2	1	1	0	0	1	1	0	1	2	1	0	1	2	1	2	1	0	0	0	1	1	1	1	1	1	0	0	0
450	1	1	1	0	0	0	1	0	1	0	1	0	0	0	0	0	2	1	1	1	1	0	2	0	0	1	2	0	0	2	2	2	2	1	1	2	0	0	0	0	2	0	2	2	1	1	0	1	1
451	0	1	1	0	1	1	2	1	2	2	0	0	0	0	0	0	1	1	1	1	1	0	1	0	0	2	2	2	2	2	1	2	2	0	0	1	2	0	2	2	0	1	1	2	0	0	0	0	0
452	1	0	2	0	0	0	2	0	2	2	0	0	0	0	0	0	1	0	1	0	2	0	2	0	0	0	1	0	0	1	1	1	1	1	0	1	2	0	1	1	1	0	1	2	1	0	0	0	1
453	1	1	1	0	0	0	1	2	2	2	0	0	1	0	0	1	2	1	0	0	2	0	2	0	0	1	1	0	1	2	1	1	1	2	0	1	1	1	0	0	1	0	0	2	0	1	0	0	0
454	1	0	2	0	1	1	2	0	2	1	0	1	1	0	0	0	2	0	0	1	2	1	1	0	0	1	1	1	1	1	1	2	2	1	0	1	1	0	1	1	1	1	1	2	1	0	0	0	0
455	0	2	1	1	0	1	2	0	1	1	0	1	1	0	0	0	1	2	0	0	0	0	2	0	0	1	2	0	0	2	0	2	2	0	0	2	0	0	1	1	1	0	0	1	1	0	0	1	1
456	1	2	0	0	0	0	2	0	1	0	1	0	0	0	0	0	1	0	0	0	2	0	2	0	0	2	1	1	1	2	2	2	2	0	0	0	2	0	1	1	0	0	0	2	0	2	0	0	0
457	0	0	2	0	1	1	2	0	1	1	0	0	0	0	0	0	2	1	1	1	2	0	2	0	0	1	1	1	1	2	0	1	1	1	0	1	1	1	0	0	0	0	0	2	1	0	0	0	0
458	0	1	1	0	0	0	1	0	1	0	1	0	2	0	0	1	0	0	1	1	2	0	1	0	0	0	2	0	0	2	1	2	2	2	1	2	2	0	1	1	0	0	0	2	0	0	0	0	0
459	1	2	1	0	0	0	2	0	2	1	0	0	0	0	0	0	0	0	1	1	2	0	1	1	1	1	2	0	0	1	0	2	2	0	0	1	1	1	0	0	1	1	1	2	0	0	0	0	0
460	0	2	0	0	0	0	1	0	1	1	1	0	0	0	0	0	2	0	0	0	2	0	2	0	0	1	2	2	1	2	1	0	0	2	0	2	0	0	0	0	1	0	0	1	0	0	0	1	0
461	1	2	1	0	0	0	2	0	2	2	0	1	1	0	0	0	1	1	1	1	1	1	1	0	0	1	1	1	1	2	2	1	1	0	0	1	1	0	0	0	1	1	1	2	1	0	0	1	0
462	0	2	1	0	0	0	2	1	2	2	0	1	1	0	0	0	2	2	1	1	2	0	2	0	0	2	2	1	1	1	1	2	2	1	0	1	2	0	2	2	0	0	0	0	1	0	0	0	0
463	0	1	1	0	0	0	2	0	2	0	0	0	0	0	0	0	1	0	1	2	1	0	2	0	0	1	2	0	0	2	0	1	1	1	1	2	2	1	0	0	0	1	1	2	2	0	0	0	0
464	0	1	1	1	1	2	2	0	1	1	0	1	0	0	0	0	0	1	0	0	0	0	2	0	0	1	2	0	0	1	0	2	2	2	0	2	0	0	0	0	1	2	2	2	0	1	0	0	0
465	1	0	2	0	0	0	2	1	2	2	0	0	1	0	0	0	0	0	1	1	2	1	2	0	0	2	1	1	0	1	1	1	2	1	0	1	2	0	1	1	0	0	1	2	1	1	0	0	1
466	0	2	1	0	0	0	1	0	1	1	1	0	1	0	0	0	0	1	0	0	1	1	1	0	0	1	1	0	1	2	0	2	2	0	0	1	2	0	1	1	1	0	0	2	0	2	0	0	1
467	1	1	2	0	0	0	1	0	2	1	0	1	1	0	0	0	2	1	0	1	2	0	1	0	0	2	1	1	2	2	0	1	2	2	0	2	0	0	0	0	2	0	1	2	1	1	0	0	0
468	1	1	1	0	0	0	1	0	0	0	1	0	0	0	0	0	0	2	2	1	0	0	1	1	1	0	1	0	0	1	0	1	2	1	1	1	2	0	2	2	0	0	0	2	0	0	0	0	0
469	1	2	1	0	0	0	2	1	1	1	0	2	2	0	0	0	0	1	2	1	1	0	1	1	1	1	0	1	1	1	1	1	1	2	2	2	1	0	1	1	1	0	1	1	1	1	0	0	1
470	0	0	1	0	0	0	1	1	2	2	0	0	0	0	0	0	1	1	1	1	1	0	2	0	0	2	1	2	2	2	0	0	0	2	1	2	0	0	1	1	0	0	0	2	1	0	0	0	0
471	1	2	1	0	0	0	2	0	1	0	0	0	1	0	0	0	2	2	1	1	1	0	2	0	0	1	1	0	1	2	1	1	1	0	0	2	0	0	1	1	1	0	1	1	1	1	0	1	0
472	0	1	1	0	1	1	1	0	0	0	0	1	2	0	0	0	2	1	1	1	2	0	2	0	0	2	0	0	0	1	1	2	2	1	0	1	1	0	2	2	0	1	1	1	1	1	1	0	0
473	0	1	1	0	1	1	2	0	1	0	1	0	0	0	0	0	2	1	1	1	2	0	2	0	0	0	1	1	2	2	0	1	1	0	0	1	2	0	1	1	1	0	1	2	2	0	0	0	0
474	0	1	1	1	1	2	1	2	2	2	0	0	0	0	0	0	1	0	1	1	2	0	2	0	0	2	1	1	1	1	2	1	1	1	0	1	1	1	0	0	0	0	0	1	0	0	0	0	1
475	0	1	1	0	1	1	2	0	0	0	0	0	0	0	0	0	1	1	1	1	2	0	2	0	0	2	1	0	2	2	0	1	1	2	0	2	1	0	0	0	2	0	0	2	0	0	1	0	0
476	0	0	1	0	0	0	2	1	1	1	0	0	0	0	0	0	0	2	1	1	2	0	2	0	0	1	1	0	0	1	0	2	2	1	1	1	2	0	2	2	0	0	0	1	0	0	0	0	1
477	0	1	2	0	0	0	2	0	2	2	0	1	2	0	0	0	2	1	1	1	1	0	2	0	0	1	2	1	1	2	1	2	2	1	1	1	1	0	0	0	1	0	0	2	0	1	0	1	0
478	0	1	1	0	0	0	1	0	0	0	1	0	1	0	0	0	1	1	0	0	1	0	2	0	0	1	2	1	1	2	0	0	1	1	0	2	1	0	0	0	1	1	1	1	1	1	0	0	1
479	1	1	1	0	0	0	1	1	2	2	1	0	1	0	0	1	2	0	0	1	2	0	2	0	0	0	1	0	0	1	0	0	0	2	0	2	2	1	0	0	1	0	0	2	0	1	0	0	0
480	0	2	0	0	0	0	2	1	2	2	0	1	1	0	0	0	1	1	0	1	1	0	2	0	0	0	2	0	0	2	1	1	1	2	1	2	2	0	2	2	0	0	1	2	0	0	0	0	0
481	0	2	1	0	0	0	2	1	2	1	0	0	0	0	0	1	1	2	1	0	1	1	2	0	0	2	1	0	1	2	0	2	2	1	1	1	1	0	0	0	0	0	0	1	1	2	1	0	0
482	1	2	0	0	0	0	2	0	1	0	0	0	0	0	0	0	1	1	1	1	2	0	2	0	0	1	2	0	0	2	1	2	2	1	0	2	1	1	0	0	1	0	0	1	0	1	0	0	0
483	1	1	1	0	0	0	2	0	2	1	0	1	1	0	0	0	1	1	0	0	1	0	2	0	0	2	2	0	0	2	1	1	1	2	2	2	1	0	0	0	1	0	0	1	0	1	0	0	0
484	1	2	0	0	0	0	2	0	1	0	0	0	2	0	0	1	0	1	0	0	2	0	2	0	0	1	1	0	1	2	0	1	1	1	1	1	2	0	1	1	1	0	1	1	1	2	0	2	0
485	0	0	2	0	1	1	2	0	1	1	0	1	1	0	0	0	1	0	1	1	2	0	2	0	0	1	0	0	0	1	2	0	0	2	2	2	1	0	0	0	2	1	1	2	0	1	0	0	0
486	0	0	2	0	1	1	2	0	2	0	0	1	2	0	0	0	0	1	1	0	1	0	1	1	1	2	1	0	1	2	1	1	1	1	0	1	1	1	0	0	0	1	1	2	1	1	0	0	0
487	0	0	2	0	0	0	2	1	2	2	0	0	0	0	0	0	1	2	2	2	1	0	2	0	0	1	2	1	1	2	1	1	2	1	0	2	1	0	1	1	1	0	0	1	0	0	0	0	1
488	0	2	1	0	1	1	2	1	2	2	0	0	1	0	0	1	1	1	0	0	2	0	2	0	0	0	1	0	1	2	0	1	2	0	0	1	0	0	0	0	1	0	1	2	1	0	0	0	1
489	0	1	2	0	0	0	2	1	1	1	0	1	1	0	0	0	2	0	0	0	2	0	2	0	0	2	1	0	1	2	1	1	1	0	0	1	0	0	1	0	1	0	0	1	1	1	0	0	1
490	0	1	2	0	0	0	1	0	1	1	1	1	1	0	0	0	2	0	0	0	2	0	2	0	0	1	1	0	0	1	1	1	1	2	0	1	2	0	1	1	1	0	0	1	1	1	0	1	0
491	0	2	0	0	0	0	1	0	1	1	1	1	1	1	1	0	2	0	0	1	2	0	2	0	0	1	2	0	0	2	1	2	2	1	0	2	2	0	1	1	0	0	1	1	1	1	1	0	1
492	1	2	0	0	0	0	1	0	0	0	0	0	1	0	0	0	1	1	1	1	1	0	2	0	0	1	2	0	0	2	2	0	1	0	0	2	2	0	0	0	1	0	0	0	2	2	0	0	0
493	0	2	1	0	0	0	0	0	1	1	1	0	0	0	0	0	1	2	1	1	1	0	1	0	0	1	1	0	1	2	1	1	2	1	0	2	1	0	1	1	1	0	0	1	0	0	1	0	0
494	0	0	2	0	0	1	2	0	1	1	0	0	0	0	0	0	1	1	1	1	2	0	1	0	0	1	2	0	0	2	1	2	2	0	0	2	1	0	0	0	1	0	0	0	0	0	0	0	0
495	0	0	1	0	0	0	2	1	2	1	0	0	0	0	0	0	2	0	0	0	1	1	2	0	0	0	2	1	1	2	1	1	1	1	0	2	1	2	0	0	1	1	1	1	1	1	0	0	0
496	1	1	2	0	0	0	2	0	1	1	1	2	2	0	0	0	2	0	0	0	2	0	2	0	0	2	1	0	1	2	0	1	1	1	0	2	0	0	1	0	1	0	1	1	1	2	0	0	0
497	0	2	0	0	0	0	1	0	1	0	1	1	2	0	0	0	1	1	1	1	2	0	2	0	0	2	2	0	0	2	1	1	1	0	0	1	2	0	1	1	0	0	1	2	1	1	0	0	0
498	1	2	1	0	0	0	2	0	2	1	0	1	0	0	0	0	1	1	1	1	1	0	2	0	0	1	0	0	0	1	1	0	1	2	0	2	2	0	0	0	0	1	1	1	1	1	0	1	0
499	0	2	0	0	0	0	1	1	1	1	0	0	0	0	0	0	0	1	1	0	1	0	2	0	0	2	2	0	0	2	1	1	1	1	0	1	1	1	0	0	0	0	2	2	1	1	0	0	1
500	1	1	1	0	0	0	2	0	2	1	0	1	1	0	0	0	2	2	1	1	2	0	2	0	0	2	1	0	1	2	0	0	0	1	0	1	1	0	0	0	1	1	1	2	0	0	0	1	0
501	1	1	1	0	1	1	2	1	2	1	0	1	1	0	0	0	1	0	1	1	2	0	2	0	0	0	2	0	0	2	0	1	2	1	1	2	1	0	0	0	1	0	1	1	1	2	0	1	0
502	0	0	2	0	1	1	2	0	2	2	0	0	1	0	0	0	0	2	1	1	0	0	1	1	1	1	2	0	0	2	1	2	2	1	0	1	1	0	0	0	2	0	0	2	0	2	0	1	0
503	0	1	2	0	1	1	2	0	1	1	1	0	1	0	0	1	0	1	2	1	1	0	2	0	0	1	2	1	1	2	1	1	1	0	0	1	0	0	0	0	2	0	0	0	0	0	0	0	0
504	0	1	2	0	0	0	2	1	2	2	0	1	1	0	0	0	0	0	0	1	2	0	2	0	0	1	2	0	0	1	1	1	1	2	1	1	1	0	0	0	2	0	0	0	2	1	0	0	0
505	0	1	1	0	1	1	1	0	1	1	2	0	1	0	0	0	1	1	1	1	1	0	2	0	0	1	1	0	1	2	0	2	2	0	0	1	2	1	0	0	1	0	0	1	1	1	0	1	0
506	0	1	1	1	0	1	1	0	1	0	1	0	0	0	0	0	1	1	1	1	1	0	1	1	1	1	2	1	1	2	1	0	0	1	0	2	0	0	0	0	1	0	0	2	0	2	0	0	0
507	0	2	0	0	0	0	1	0	0	0	1	0	2	0	0	0	2	1	1	1	2	0	2	0	0	0	2	0	0	2	0	0	0	2	0	1	1	1	0	0	0	0	0	1	0	0	0	1	0
508	0	0	2	0	0	0	1	0	0	0	2	0	0	0	0	0	1	1	2	2	1	0	2	0	0	1	1	0	1	2	1	1	1	2	1	2	0	0	0	0	1	0	0	2	0	2	0	0	1
509	1	2	0	0	0	0	1	1	1	1	1	1	2	0	0	0	2	1	1	1	2	0	2	0	0	0	1	0	1	2	0	1	2	1	0	2	0	0	0	0	2	0	1	2	1	0	0	0	0
510	1	1	2	0	0	0	2	1	2	2	0	0	1	0	0	1	1	1	2	2	1	0	2	0	0	0	0	1	0	0	2	1	2	2	0	2	2	0	1	1	1	0	0	1	0	1	0	1	0
511	1	1	1	0	0	0	2	0	2	2	0	0	1	0	0	0	0	1	1	1	2	0	2	0	0	2	1	1	2	2	1	0	1	1	0	2	1	0	0	0	2	0	0	0	0	0	0	0	0
512	1	1	1	0	0	0	2	0	1	1	1	0	1	0	0	1	1	1	2	1	2	0	2	0	0	1	1	0	1	2	0	2	2	1	1	1	2	0	1	1	1	0	0	0	0	0	0	0	2
513	1	0	2	0	1	1	2	1	1	1	0	0	0	0	0	0	1	2	1	1	2	0	0	0	0	0	1	1	1	2	0	0	1	2	1	2	1	0	0	0	1	0	0	1	0	1	0	0	0
514	0	1	0	0	0	0	2	0	1	1	1	0	0	0	0	0	1	0	0	1	2	0	2	0	0	1	2	0	0	2	2	0	1	0	0	2	1	0	0	0	1	0	0	0	0	0	0	0	0
515	1	2	1	0	0	0	2	0	1	0	1	0	0	0	0	0	2	0	0	0	1	0	2	0	0	1	2	1	1	2	1	1	1	1	0	1	1	0	0	0	1	0	0	1	0	0	0	0	0
516	1	1	1	0	0	0	2	1	1	1	0	1	2	0	0	0	2	1	1	0	2	0	2	0	0	0	1	0	0	1	1	2	2	0	0	0	0	0	0	0	2	0	0	1	0	0	0	0	0
517	1	1	1	0	0	0	2	0	0	0	0	2	1	0	0	0	1	2	0	1	1	0	1	1	1	1	1	1	2	2	1	1	1	0	0	1	0	0	0	0	1	0	0	1	1	2	0	0	0
518	0	0	2	0	0	0	2	0	1	1	0	2	2	0	0	0	1	2	1	1	1	0	2	0	0	0	2	0	0	2	2	1	1	2	1	2	0	0	1	0	1	0	1	1	1	1	0	0	0
519	1	1	2	0	0	0	0	0	0	0	2	1	1	0	0	0	2	0	0	0	2	0	2	0	0	0	1	0	1	2	1	1	1	2	0	2	1	0	0	0	2	0	0	0	1	1	0	0	0
520	1	1	1	0	1	1	2	1	1	1	0	0	0	0	0	0	0	1	1	1	2	0	0	0	0	0	1	1	1	1	1	2	2	0	0	1	2	1	1	1	0	0	1	2	1	0	0	0	0
521	1	2	1	0	0	0	2	0	2	2	0	0	1	0	0	1	0	1	1	0	1	0	1	1	1	1	1	0	1	2	0	1	2	1	0	2	1	0	0	0	2	0	0	0	1	0	0	0	0
522	0	1	2	0	0	0	2	0	0	0	0	0	0	0	0	0	1	0	1	1	2	0	2	0	0	2	2	1	1	2	1	1	1	1	0	2	2	0	1	0	0	0	0	2	0	1	0	2	0
523	1	2	1	0	1	1	2	0	2	1	0	1	1	1	1	0	1	1	1	1	1	0	1	0	0	1	0	0	1	2	0	2	2	2	1	2	1	0	2	2	0	0	0	2	0	0	0	0	0
524	0	2	0	0	0	0	2	0	1	1	0	0	1	0	0	0	1	1	0	0	1	0	2	0	0	2	2	0	0	2	0	2	2	1	1	2	0	0	0	0	1	1	2	2	0	1	0	0	0
525	0	1	1	0	1	1	2	0	2	2	0	1	2	0	0	0	2	0	0	0	2	0	2	0	0	1	0	1	1	0	1	2	2	1	0	1	1	1	0	0	0	0	1	1	1	1	0	1	0
526	0	2	0	0	0	0	2	0	2	0	0	0	0	0	0	0	2	1	1	1	2	0	2	0	0	2	2	1	1	2	1	1	1	1	1	2	2	0	0	0	1	0	0	1	1	1	0	0	0
527	0	0	2	0	0	0	2	0	1	0	0	0	1	0	0	1	0	1	0	0	2	0	2	0	0	0	2	0	0	2	0	2	2	1	0	1	1	0	1	1	1	0	1	1	1	2	0	0	0
528	1	0	2	0	0	0	1	1	2	2	0	0	0	0	0	0	0	2	2	1	0	0	2	0	0	0	1	1	1	1	2	1	2	2	0	2	2	0	0	0	1	0	1	2	0	1	0	0	1
529	1	1	1	0	1	1	2	1	2	1	0	0	0	0	0	0	1	2	1	1	2	0	2	0	0	0	1	1	0	1	1	1	1	0	0	1	2	1	1	1	0	0	1	2	1	1	0	1	1
530	1	2	0	0	0	0	2	0	1	1	0	0	1	0	0	1	1	1	0	0	2	0	2	0	0	2	2	0	0	1	1	0	0	2	1	2	2	0	2	2	0	0	1	2	0	0	0	0	1
531	1	2	1	0	0	0	1	0	1	0	1	0	0	0	0	0	0	0	0	1	2	1	2	0	0	1	0	1	2	1	1	0	0	2	0	1	1	0	0	0	2	0	0	1	0	1	0	0	1
532	1	2	0	0	0	0	2	0	2	2	0	1	2	0	0	0	1	2	1	1	2	0	2	0	0	1	0	0	1	2	0	2	2	0	0	1	1	0	0	0	2	0	0	2	0	2	0	0	0
533	1	1	1	0	1	1	1	0	1	0	1	0	0	0	0	1	1	1	1	1	1	0	1	0	0	2	0	0	1	1	0	2	2	1	0	2	1	1	0	0	1	0	0	0	0	1	0	0	0
534	1	1	1	0	0	0	1	1	1	1	1	0	2	0	0	1	0	2	1	1	0	0	2	0	0	2	2	1	1	1	0	2	2	2	0	1	1	0	0	0	2	0	0	1	0	0	0	0	1
535	0	2	0	0	0	0	2	0	1	0	1	0	0	0	0	0	2	0	1	1	2	0	0	1	1	0	1	0	1	2	1	1	1	0	0	0	1	0	1	1	1	0	1	2	1	0	0	1	0
536	0	0	2	0	1	1	1	0	0	0	2	0	1	0	0	0	1	1	1	0	2	0	0	0	0	0	1	0	1	2	1	2	2	0	0	0	0	0	0	0	2	0	0	1	0	1	0	0	1
537	0	1	1	0	1	1	2	0	1	1	1	0	1	0	0	1	1	1	1	1	1	0	1	0	0	2	1	1	1	2	2	1	2	1	0	2	2	0	2	2	0	0	0	2	0	0	0	0	0
538	1	1	1	0	0	1	2	0	1	1	0	0	2	0	0	0	0	1	1	0	1	0	2	0	0	1	2	0	0	2	0	1	1	1	0	1	2	1	0	0	1	1	1	1	0	1	0	0	0
539	1	0	2	0	0	0	2	0	2	0	0	1	0	0	0	0	2	1	0	0	2	0	1	0	0	2	1	0	0	1	1	2	2	0	0	0	2	0	1	0	0	0	0	2	0	2	0	0	1
540	1	1	1	0	1	1	2	0	2	2	0	0	2	0	0	1	1	1	1	1	1	1	1	0	0	0	1	0	1	2	0	0	0	1	0	2	1	1	0	0	1	0	0	1	0	1	0	0	0
541	1	2	1	0	0	0	2	0	1	0	0	1	1	0	0	0	1	0	0	0	1	0	2	0	0	1	2	1	1	2	1	1	1	0	0	1	2	0	1	1	0	0	0	1	0	1	0	0	1
542	1	1	0	0	0	0	1	1	1	1	1	0	2	1	1	1	2	2	1	1	2	0	2	0	0	1	1	2	2	2	1	1	1	1	0	1	1	1	0	0	1	1	1	2	0	1	0	0	1
543	1	0	1	0	0	0	1	0	0	0	2	1	2	1	1	0	2	0	0	0	2	0	2	0	0	1	2	0	0	1	1	1	1	2	0	2	1	0	0	0	2	0	0	1	1	1	0	0	0
544	1	1	2	0	0	0	1	0	1	1	1	0	0	0	0	0	2	1	1	1	2	0	2	0	0	2	2	1	1	2	2	0	2	2	1	2	1	1	0	0	1	0	0	1	0	1	0	0	0
545	1	0	1	0	0	0	2	0	1	1	0	0	0	0	0	0	0	1	1	1	1	0	1	0	0	0	0	1	0	0	2	2	2	0	0	1	0	0	1	1	0	0	0	2	0	0	0	0	1
546	1	2	0	0	0	0	2	0	1	0	1	0	2	0	0	0	0	1	0	1	1	0	2	0	0	0	1	0	2	2	0	1	1	1	1	1	1	0	0	0	2	0	0	0	0	0	0	0	0
547	1	1	1	0	0	0	2	1	2	1	0	1	2	0	0	1	1	1	2	1	2	0	2	0	0	1	1	0	0	1	0	1	1	1	0	1	2	0	2	2	0	0	0	1	0	1	0	0	0
548	0	1	1	0	0	0	2	1	2	1	0	0	1	0	0	0	1	2	0	0	1	0	1	0	0	1	1	1	1	2	2	1	1	2	1	2	1	0	0	0	1	0	0	1	0	1	0	0	2
549	0	2	0	0	0	0	2	0	2	2	0	0	1	0	0	0	0	0	0	0	1	0	2	0	0	0	2	1	1	2	2	1	1	1	1	2	1	1	1	1	0	0	1	2	2	2	0	0	0
550	1	1	1	0	0	0	2	1	1	1	1	2	2	1	1	0	2	0	0	1	1	0	2	0	0	1	1	2	2	2	2	1	1	1	0	2	1	0	1	1	1	0	1	2	1	0	0	2	0
551	1	2	1	0	0	0	2	0	1	1	1	0	1	0	0	0	2	2	2	2	2	0	1	1	1	0	1	1	1	1	2	2	2	0	0	1	1	0	0	0	2	0	1	1	1	2	0	0	2
552	1	2	0	0	0	0	2	0	0	0	0	0	0	0	0	0	1	2	0	0	0	0	2	0	0	1	2	2	2	2	0	0	1	1	0	2	2	1	0	0	0	0	2	2	2	1	0	0	0
553	0	1	1	0	0	0	2	0	2	2	0	1	1	0	0	0	1	1	1	1	2	0	2	0	0	1	1	0	1	2	0	2	2	2	1	2	1	0	1	1	1	0	2	2	2	0	0	0	0
554	1	1	2	0	0	0	2	0	2	1	0	0	1	0	0	0	0	2	2	1	1	0	2	0	0	1	1	0	0	1	1	1	1	2	0	2	2	0	1	1	1	0	1	1	1	0	0	0	0
555	1	2	1	0	0	0	2	0	2	0	0	1	0	0	0	0	1	0	0	0	2	0	1	1	1	1	0	2	2	0	2	1	1	2	2	2	2	0	2	1	0	0	0	1	1	1	0	0	0
556	0	1	1	0	1	1	2	0	2	2	0	0	2	0	0	1	2	0	0	0	2	0	2	0	0	0	2	0	0	2	1	1	1	0	0	1	1	0	0	0	1	1	1	1	1	1	0	0	0
557	1	2	0	0	0	0	2	0	1	1	1	0	1	0	0	0	2	0	0	0	2	0	2	0	0	0	1	0	1	2	0	1	1	1	0	2	2	0	0	0	1	0	0	0	2	0	0	0	1
558	1	1	1	0	0	0	2	1	2	1	0	0	1	0	0	1	2	0	0	0	2	0	2	0	0	0	1	1	1	2	0	2	2	0	0	1	1	1	0	0	0	0	0	1	0	0	0	1	0
559	1	2	1	0	0	0	2	0	2	2	0	0	0	0	0	0	2	0	1	1	2	0	1	0	0	0	1	1	2	2	0	1	1	1	0	2	2	0	2	2	0	0	1	2	2	0	0	1	0
560	0	2	1	0	0	0	2	0	1	1	0	1	2	1	1	0	1	0	0	0	2	0	2	0	0	1	1	1	1	1	1	0	1	1	0	2	2	0	1	1	1	0	1	2	1	1	0	0	1
561	0	1	1	0	0	1	2	0	1	1	0	1	2	0	0	1	1	1	0	0	2	0	2	0	0	1	1	1	1	2	2	1	1	1	0	1	1	0	1	1	1	0	1	1	1	1	0	0	0
562	0	1	1	0	0	0	2	0	2	2	0	1	0	0	0	0	2	1	1	1	2	0	2	0	0	1	2	0	0	2	0	1	1	0	0	0	1	0	1	1	1	0	0	1	0	0	0	0	1
563	1	0	2	0	1	1	1	0	1	1	1	0	2	0	0	0	1	1	0	1	1	0	2	0	0	1	1	1	1	1	2	1	2	2	2	2	1	0	0	0	2	0	0	2	0	0	0	0	0
564	1	1	2	0	0	0	1	2	2	2	0	1	2	1	1	0	1	1	0	0	1	0	2	0	0	1	2	1	1	1	0	0	2	0	0	2	1	0	2	2	0	1	1	1	0	1	0	0	0
565	1	1	1	0	0	0	2	0	2	2	0	0	1	0	0	0	2	1	1	1	1	0	2	0	0	1	2	0	0	2	0	0	1	2	1	2	0	0	0	0	2	0	0	2	0	0	0	0	0
566	0	1	2	0	0	0	2	0	1	1	0	0	1	0	0	1	1	2	2	1	0	0	2	0	0	1	1	0	2	2	0	1	2	1	0	1	0	0	1	1	1	0	0	2	0	1	0	0	0
567	0	2	1	0	0	0	2	1	1	1	0	0	0	0	0	0	1	0	1	2	1	0	2	0	0	1	1	0	1	2	0	0	0	1	0	1	0	0	0	0	1	0	0	1	0	1	0	0	0
568	1	0	2	0	0	0	1	0	1	1	0	1	2	0	0	1	2	1	0	1	2	0	2	0	0	1	1	0	1	2	1	1	1	1	0	2	1	0	1	1	1	0	0	1	1	1	0	0	1
569	0	0	2	0	0	0	2	0	2	0	0	2	2	1	1	0	1	2	1	1	1	0	2	0	0	2	2	0	0	2	1	2	2	0	0	1	1	0	1	1	1	0	0	2	1	1	0	0	1
570	1	0	2	0	1	1	2	1	1	1	0	0	1	0	0	1	0	1	0	0	0	0	2	0	0	1	1	0	2	2	0	1	1	1	0	1	0	0	0	0	1	1	1	1	1	1	0	1	0
571	1	1	1	0	1	1	2	0	1	1	0	0	2	0	0	1	2	1	1	0	2	0	1	0	0	1	2	0	0	2	1	0	1	1	0	2	0	0	0	0	2	0	0	1	2	1	0	0	0
572	0	0	2	0	0	0	2	0	2	1	0	0	1	0	0	1	2	2	0	0	1	0	2	0	0	0	1	2	2	2	2	2	2	1	1	2	1	1	1	1	0	2	2	2	1	0	0	1	0
573	0	0	2	0	2	2	1	0	0	0	1	0	0	0	0	0	0	2	1	1	2	0	2	0	0	1	2	1	1	2	0	1	1	2	1	2	1	0	1	0	1	0	0	0	2	0	0	1	1
574	1	1	1	0	0	0	2	1	2	1	0	0	1	0	0	1	1	2	1	1	1	0	1	1	1	1	2	1	1	2	1	1	1	1	0	1	2	0	1	1	1	0	0	2	1	1	0	0	0
575	0	1	2	0	0	0	2	0	2	1	1	0	0	0	0	1	2	1	1	1	1	0	2	0	0	1	0	0	0	1	2	1	1	1	0	2	1	0	1	1	1	0	1	1	1	0	0	0	0
576	0	1	1	0	0	0	2	0	2	1	0	0	0	0	0	0	1	0	1	0	1	0	1	1	1	1	0	0	1	2	0	0	0	2	0	2	0	0	0	0	2	0	1	2	2	2	0	0	0
577	0	1	1	0	1	1	2	0	2	1	0	1	2	0	0	0	2	1	0	0	1	0	2	0	0	0	0	0	1	2	0	0	0	2	1	2	0	0	0	0	2	0	1	2	2	1	0	0	1
578	1	1	1	0	0	0	2	0	2	1	0	0	0	0	0	0	1	2	1	1	1	0	1	0	0	1	2	0	0	2	1	1	2	2	2	2	2	1	1	1	0	0	0	1	0	1	0	1	0
579	0	1	1	0	0	0	1	0	1	1	1	0	0	0	0	0	2	0	0	1	1	1	2	0	0	0	2	0	1	2	1	2	2	0	0	1	2	0	1	1	0	0	0	2	0	1	0	0	0
580	0	2	0	0	0	0	2	0	1	0	1	0	1	0	0	1	2	0	0	0	2	0	2	0	0	1	0	0	1	1	0	1	1	1	0	1	2	0	1	1	0	0	1	1	1	0	0	0	1
581	1	1	1	0	0	0	2	0	2	2	0	0	0	0	0	0	0	0	0	1	2	0	2	0	0	2	2	0	0	2	1	1	2	0	0	1	1	1	0	0	1	0	0	2	0	2	0	1	0
582	1	1	1	1	0	1	2	0	2	1	0	0	1	0	0	0	0	1	1	1	2	0	2	0	0	0	2	1	1	2	0	1	1	1	0	1	2	0	1	1	1	0	0	1	0	0	0	0	1
583	1	0	2	0	1	1	2	0	1	1	0	0	0	0	0	0	2	0	0	1	2	0	2	0	0	0	1	1	1	1	1	0	0	1	1	2	2	0	0	0	2	0	0	1	0	1	0	0	1
584	0	2	1	0	0	0	1	0	1	0	1	0	0	0	0	0	0	1	1	1	1	0	2	0	0	1	1	0	0	1	1	2	2	1	0	2	2	0	0	0	1	0	0	0	1	0	0	1	0
585	1	1	2	0	0	0	2	0	1	1	0	1	2	0	0	1	2	1	0	0	1	0	1	0	0	1	1	0	0	2	0	0	1	1	1	2	1	0	1	1	1	0	0	1	0	0	0	0	2
586	0	0	2	0	1	1	2	0	2	2	0	0	1	0	0	1	2	0	0	0	2	0	2	0	0	1	1	1	1	0	1	0	0	0	0	1	0	0	0	0	2	0	0	2	1	0	0	1	0
587	1	1	2	0	0	0	2	1	2	2	0	0	0	0	0	0	0	2	1	1	2	0	2	0	0	1	1	0	2	2	0	0	2	2	1	2	2	0	1	1	0	0	0	2	0	1	0	0	0
588	1	0	2	0	0	0	1	0	1	1	1	1	2	0	0	0	0	0	1	1	1	0	2	0	0	1	1	0	1	2	0	2	2	0	0	0	2	0	1	1	0	1	1	2	0	1	0	0	0
589	1	0	2	0	0	0	2	0	2	2	0	1	2	1	1	0	1	1	1	0	2	0	2	0	0	0	1	0	1	2	0	1	2	1	1	1	2	0	2	2	0	0	0	2	0	2	0	0	0
590	1	1	1	0	0	0	2	0	1	1	0	0	0	0	0	0	2	1	1	1	2	0	2	0	0	1	2	1	1	2	1	2	2	0	0	1	2	0	0	0	1	0	0	0	0	1	0	0	0
591	0	1	1	0	0	0	1	0	0	0	0	1	1	0	0	0	1	0	0	0	2	0	2	0	0	1	1	0	1	2	1	0	0	1	0	2	1	0	2	2	0	0	0	1	0	1	0	1	0
592	0	1	2	0	0	0	1	0	0	0	1	0	1	0	0	0	0	0	1	1	2	0	1	0	0	2	2	0	0	2	0	1	1	1	0	1	2	0	1	1	1	0	1	2	1	2	0	0	1
593	1	1	1	0	0	0	2	0	2	1	0	0	0	0	0	0	1	2	1	1	1	0	2	0	0	1	1	0	0	1	1	1	1	0	0	1	2	1	1	1	0	0	1	1	1	0	0	1	0
594	0	1	1	0	0	0	2	1	2	1	0	0	0	0	0	0	2	2	1	1	1	1	1	0	0	0	1	0	1	2	0	0	1	1	1	2	2	0	2	1	0	1	1	2	1	0	0	1	0
595	0	1	2	0	0	0	1	0	0	0	2	0	0	0	0	0	1	0	0	0	2	0	0	0	0	0	0	1	1	0	1	1	1	0	0	0	1	1	0	0	0	0	0	2	0	0	0	0	0
596	0	1	1	0	0	0	2	0	1	1	0	0	0	0	0	0	1	2	1	1	1	0	2	0	0	0	2	0	0	2	0	1	1	2	0	1	0	0	1	1	1	0	0	2	0	1	0	0	0
597	1	2	0	0	0	0	1	0	1	1	1	1	1	0	0	0	1	0	0	0	2	0	1	1	1	2	1	0	1	2	1	0	0	2	0	2	0	0	0	0	2	0	0	1	1	1	0	0	0
598	1	1	1	0	0	0	2	0	2	1	0	0	1	0	0	1	0	0	0	0	2	0	1	1	1	2	2	0	0	2	0	1	2	1	1	1	2	0	0	0	1	0	0	1	0	0	0	0	1
599	0	1	1	0	0	0	2	1	2	1	0	1	1	0	0	0	0	1	1	1	2	0	1	1	1	2	1	1	1	2	0	0	0	2	0	2	2	0	1	1	0	0	1	2	1	1	0	0	0
600	0	1	1	0	1	1	0	0	0	0	2	0	1	1	0	0	1	2	1	1	2	0	2	0	0	0	2	0	0	2	2	1	2	1	0	1	2	0	1	1	0	0	0	1	0	0	0	0	0
601	1	2	0	0	0	0	1	0	1	0	1	0	0	0	0	0	0	0	1	1	2	0	1	1	1	1	2	0	0	1	2	0	0	0	0	1	2	0	2	1	0	0	0	1	0	0	0	0	0
602	0	1	1	0	0	0	2	0	0	0	1	0	0	0	0	0	2	1	1	0	2	1	1	0	0	1	1	0	1	2	0	2	2	1	1	2	1	0	1	1	1	0	0	1	1	2	0	0	0
603	1	1	1	0	0	1	1	0	2	1	0	0	0	0	0	0	1	1	0	0	1	0	1	0	0	1	2	1	1	2	2	2	2	0	0	1	1	0	1	1	1	0	1	1	1	0	0	0	0
604	0	2	1	1	0	1	1	0	1	0	1	1	1	1	1	0	0	0	0	0	2	0	2	0	0	1	1	0	1	2	0	0	0	1	1	2	1	1	1	1	0	0	0	0	1	1	0	0	1
605	0	2	1	0	0	0	1	0	0	0	0	0	0	0	0	0	0	0	1	1	2	1	2	0	0	1	1	0	0	2	1	2	2	1	0	1	1	0	0	0	1	0	0	0	1	0	0	0	0
606	0	2	1	0	0	0	1	0	2	2	0	0	0	0	0	0	1	1	2	2	1	0	2	0	0	1	2	0	0	2	1	2	2	1	0	1	1	0	0	0	2	1	1	1	1	1	0	0	1
607	0	1	1	0	0	0	2	0	1	0	0	0	1	0	0	1	0	1	1	1	0	0	2	0	0	1	1	0	1	2	0	2	2	0	0	0	2	1	1	1	0	0	1	1	1	0	0	0	0
608	1	1	1	0	0	0	2	0	2	2	0	1	2	0	0	1	1	1	1	1	2	0	2	0	0	0	2	0	0	1	1	1	2	1	0	2	1	0	1	1	1	0	0	1	1	1	0	0	0
609	1	1	1	0	0	0	1	1	2	2	0	0	0	0	0	0	1	0	0	0	2	0	0	0	0	1	1	0	1	2	0	1	1	2	1	2	1	0	0	0	0	1	1	2	0	1	0	0	0
610	1	2	0	0	0	0	2	0	2	2	0	0	2	1	1	1	1	0	0	0	2	0	2	0	0	1	0	2	2	2	2	0	0	2	0	2	1	1	0	0	0	0	0	2	0	1	0	0	1
611	1	0	2	0	1	1	2	0	1	1	0	1	2	1	1	0	1	1	1	1	1	0	2	0	0	1	1	1	1	2	1	1	1	1	0	1	2	0	0	0	1	0	0	1	0	0	0	0	2
612	1	2	1	0	0	0	1	0	1	1	0	0	0	0	0	0	1	2	1	1	1	0	1	1	1	1	0	1	2	2	1	2	2	1	1	1	1	0	0	0	0	0	1	2	1	0	0	0	0
613	1	1	1	0	1	1	2	0	2	2	0	0	1	0	0	0	1	0	1	1	1	0	1	0	0	0	0	0	1	2	1	1	1	2	0	2	2	0	1	1	0	0	0	2	0	2	0	0	0
614	1	2	0	0	0	0	1	0	1	1	0	0	1	0	0	1	1	1	0	0	2	0	2	0	0	1	2	0	0	2	1	2	2	0	0	1	0	0	0	0	2	0	0	2	0	0	0	0	1
615	0	2	0	0	0	0	2	1	2	1	0	0	0	0	0	0	1	1	2	2	1	1	2	0	0	1	2	1	1	2	2	1	1	2	1	2	1	1	0	0	1	1	1	2	1	0	0	0	0
616	1	1	1	0	1	1	2	0	1	0	0	1	1	0	0	0	1	2	0	1	1	0	2	0	0	1	2	0	0	2	1	1	1	1	1	2	2	0	1	1	0	0	0	1	0	0	0	0	0
617	1	0	2	0	0	0	1	0	1	0	1	0	0	0	0	0	1	1	0	0	1	0	1	1	1	1	1	0	0	1	1	2	2	1	0	1	2	0	2	1	0	2	2	2	1	0	0	0	0
618	1	1	1	0	0	0	2	0	1	0	0	1	1	1	1	0	1	0	0	0	2	1	0	1	1	1	2	0	0	2	0	0	1	2	0	2	1	1	0	0	0	0	1	2	1	0	0	0	0
619	1	1	2	0	1	1	2	0	1	1	1	1	1	0	0	0	2	0	0	0	2	0	2	0	0	0	1	0	0	2	0	1	2	1	0	2	1	0	1	0	1	0	0	1	1	1	0	0	0
620	0	1	1	0	0	0	2	0	0	0	0	1	1	0	0	0	0	0	1	1	2	0	2	0	0	2	0	1	1	1	1	1	1	1	0	2	1	0	0	0	1	0	0	2	0	0	0	1	1
621	0	1	2	0	1	1	2	0	0	0	0	0	1	0	0	0	2	2	2	2	0	0	1	1	1	2	1	0	1	2	0	0	1	2	0	2	1	1	0	0	1	0	0	2	0	1	0	0	0
622	0	2	1	0	0	0	2	0	2	1	0	0	0	0	0	0	1	1	0	1	1	0	2	0	0	1	2	0	0	2	2	1	2	1	0	2	2	0	2	1	0	0	1	2	0	1	0	0	0
623	1	2	1	0	1	1	1	0	1	0	1	0	0	0	0	0	0	2	0	0	1	0	2	0	0	1	1	0	0	1	0	1	1	1	1	1	2	0	2	2	0	0	0	1	0	1	0	0	0
624	0	2	0	0	0	0	2	0	2	0	1	0	0	0	0	0	2	0	0	0	2	0	2	0	0	0	0	0	0	1	1	1	2	2	1	2	1	0	1	1	1	1	2	2	1	0	0	0	0
625	0	2	1	0	0	0	2	0	2	2	0	1	1	0	0	0	1	0	0	0	2	0	1	0	0	1	1	1	1	1	1	1	2	1	1	1	2	0	1	0	1	0	0	1	0	1	0	0	0
626	1	2	1	0	0	0	2	0	0	0	1	0	1	0	0	0	1	2	1	1	1	0	2	0	0	1	2	0	0	2	0	2	2	0	0	1	2	0	2	2	0	0	0	2	1	1	0	0	0
627	1	0	2	0	1	1	1	0	1	1	1	1	0	0	0	0	1	0	0	0	2	0	2	0	0	1	1	0	1	2	1	0	0	2	1	2	2	1	1	1	0	1	1	2	2	0	0	1	0
628	1	1	1	0	0	0	1	0	0	0	1	0	1	0	0	1	2	0	0	0	2	0	2	0	0	1	1	0	1	2	0	0	0	1	0	2	1	0	2	2	0	0	1	2	0	0	0	0	0
629	0	1	1	0	0	0	2	0	2	2	0	0	2	0	0	0	1	1	1	1	1	0	2	0	0	2	1	1	1	2	2	2	2	0	0	1	1	0	1	1	1	1	1	1	1	0	0	0	0
630	0	1	1	0	0	0	1	0	0	0	1	1	2	0	0	1	2	0	0	1	2	0	2	0	0	1	2	1	1	2	1	1	2	2	0	2	2	0	0	0	1	1	1	2	1	0	0	0	2
631	1	1	1	0	0	0	2	0	2	1	0	1	1	0	0	0	1	2	1	1	2	0	2	0	0	1	0	2	2	0	2	1	1	2	0	2	1	0	0	0	2	0	1	1	1	1	0	0	0
632	1	1	2	0	0	0	1	0	1	1	0	0	0	0	0	0	0	0	0	1	2	0	2	0	0	0	1	0	2	2	0	2	2	0	0	1	1	0	1	1	1	0	0	0	1	0	0	0	1
633	0	1	2	0	0	0	2	1	2	1	0	0	0	0	0	0	1	1	0	0	1	0	2	0	0	1	2	0	0	2	0	0	2	1	0	2	1	0	0	0	1	0	0	1	1	1	0	1	0
634	0	1	1	1	1	2	1	0	1	0	1	0	0	0	0	0	1	0	0	0	2	0	2	0	0	1	2	0	0	1	0	0	1	2	1	2	2	0	1	0	2	0	0	0	0	0	0	1	0
635	0	2	0	0	0	0	2	0	1	0	0	0	0	0	0	0	1	0	0	0	2	0	1	0	0	1	2	0	0	2	1	0	0	2	0	1	1	0	1	1	1	0	0	0	0	0	0	1	0
636	1	1	2	0	0	0	1	0	1	1	0	0	1	0	0	0	2	2	1	1	1	0	2	0	0	0	2	0	0	2	1	2	2	1	0	2	1	0	2	2	0	0	1	2	1	1	0	1	0
637	0	1	1	0	0	0	2	0	2	2	0	1	1	0	0	0	0	0	0	0	2	1	0	1	1	1	0	0	0	1	1	1	1	1	1	1	2	0	1	1	1	0	0	1	0	0	1	0	0
638	0	2	1	0	0	0	2	0	2	2	0	0	0	0	0	0	2	1	1	1	1	0	2	0	0	2	1	0	1	2	1	0	1	2	0	2	1	0	0	0	1	1	1	1	1	0	0	0	0
639	0	2	0	0	0	0	2	0	2	2	0	0	1	0	0	0	1	1	1	1	1	0	2	0	0	2	2	0	0	2	0	1	1	1	0	1	1	0	1	1	1	0	1	1	0	0	0	0	0
640	1	1	1	0	0	0	2	0	2	2	0	0	1	0	0	0	0	1	0	0	1	0	2	0	0	1	0	1	1	1	1	1	1	1	1	2	1	0	0	0	0	0	0	1	0	1	0	0	1
641	1	1	1	0	0	0	2	0	1	0	1	1	1	0	0	0	0	1	1	1	2	0	2	0	0	0	1	1	2	2	0	0	2	1	0	2	1	0	1	0	1	0	0	1	0	1	0	1	0
642	1	1	1	0	0	0	2	0	1	0	0	0	0	0	0	0	1	0	1	0	1	0	1	1	1	2	1	0	1	2	0	1	1	2	0	2	1	0	1	0	1	0	1	1	1	0	0	0	0
643	0	2	1	0	0	0	2	0	1	0	0	0	1	0	0	1	1	2	1	1	1	0	1	0	0	1	1	0	0	1	0	2	2	2	2	2	2	0	1	1	0	0	0	1	0	1	0	1	0
644	0	1	1	0	0	0	1	0	1	1	1	0	2	0	0	1	1	1	1	1	2	0	2	0	0	1	2	0	0	2	1	1	1	0	0	0	2	0	2	2	0	0	0	2	0	1	0	0	0
645	0	1	1	0	1	1	2	0	2	0	0	0	0	0	0	0	1	0	0	0	1	0	2	0	0	1	1	1	2	2	1	1	1	2	0	2	2	0	1	1	0	0	1	2	1	0	0	0	1
646	0	2	1	0	0	0	1	0	1	1	1	0	1	0	0	1	1	1	1	1	1	0	1	1	1	1	2	1	1	2	1	1	2	1	0	2	1	0	1	0	1	0	0	1	1	1	0	0	2
647	1	0	2	0	2	2	2	0	2	0	0	1	1	0	0	0	0	1	0	0	1	0	0	0	0	0	1	0	2	2	0	2	2	1	0	1	0	0	0	0	1	1	1	1	1	1	0	0	0
648	0	1	2	0	1	1	1	0	1	1	0	1	1	1	1	0	2	0	0	1	1	0	2	0	0	1	2	1	1	2	0	0	0	2	2	2	1	0	0	0	2	0	0	1	0	1	0	0	0
649	1	0	2	0	1	1	2	1	2	2	0	2	2	1	1	0	0	1	0	1	1	0	2	0	0	1	2	0	0	1	2	2	2	0	0	1	1	0	1	1	1	0	0	0	0	0	0	0	1
650	0	2	1	0	0	0	1	0	0	0	0	0	0	0	0	0	1	2	0	0	1	0	2	0	0	0	1	0	0	2	2	1	1	2	1	2	1	0	0	0	1	0	1	1	1	1	0	0	0
651	0	2	0	0	0	0	2	0	2	1	0	0	1	0	0	0	2	2	2	2	2	0	2	0	0	0	1	1	2	2	1	1	1	1	0	1	1	0	1	1	1	0	0	1	0	0	0	0	1
652	0	2	1	0	0	0	2	0	2	2	0	1	1	0	0	0	1	1	1	1	1	0	2	0	0	0	2	0	0	2	0	1	1	1	0	1	2	0	1	1	0	0	0	1	0	0	0	0	1
653	1	1	2	0	0	0	2	0	2	2	0	0	0	0	0	0	1	1	1	1	2	0	1	1	1	1	2	1	1	2	2	2	2	2	0	1	1	1	1	1	0	0	1	2	0	0	0	0	0
654	1	2	1	0	0	0	1	0	1	1	1	0	0	0	0	0	2	1	1	1	2	0	2	0	0	1	2	0	0	2	0	1	2	1	0	2	2	0	2	1	0	0	1	2	1	1	0	0	0
655	0	0	2	0	0	0	2	0	2	2	0	1	1	0	0	0	1	1	1	1	1	0	2	0	0	0	0	1	1	1	1	1	2	0	0	2	2	0	1	1	0	0	0	1	0	0	0	0	1
656	0	0	2	0	1	1	1	2	2	2	0	1	1	0	0	0	2	1	1	1	2	0	1	1	1	1	0	1	0	0	2	0	0	1	0	1	1	1	0	0	1	1	2	2	1	0	0	0	0
657	1	1	2	0	0	0	2	0	2	0	0	1	1	1	1	0	1	1	1	1	1	0	1	0	0	2	1	0	0	1	0	1	2	2	1	2	2	0	0	0	1	1	2	2	1	0	0	0	0
658	0	1	2	0	0	0	1	0	0	0	0	0	1	0	0	0	0	1	1	1	2	0	2	0	0	0	2	0	0	1	1	1	2	2	1	2	0	0	0	1	1	0	0	2	0	1	0	0	0
659	0	1	1	0	0	0	1	0	1	1	1	0	1	0	0	1	1	1	0	0	1	0	1	0	0	1	2	1	1	2	2	2	2	1	0	1	1	0	0	0	2	0	0	0	0	1	0	0	0
660	0	0	2	0	0	0	1	0	2	2	0	1	1	0	0	0	1	0	0	0	2	0	2	0	0	1	2	0	0	1	1	2	2	2	0	1	1	0	0	0	2	0	0	2	0	1	0	0	0
661	1	1	2	0	0	0	0	0	1	1	1	0	1	0	0	0	1	2	2	2	1	0	1	0	0	2	2	0	0	2	1	1	1	1	1	1	2	0	1	0	1	1	1	2	0	1	0	0	0
662	1	1	1	0	0	0	1	0	1	1	1	1	0	0	0	0	2	0	0	0	2	0	2	0	0	2	1	0	0	1	1	1	2	1	1	1	1	0	0	0	0	0	0	1	1	0	0	0	1
663	1	0	2	0	0	0	0	0	0	0	1	0	1	0	0	0	2	2	2	1	1	1	2	0	0	1	1	0	0	1	1	1	2	1	1	2	2	0	2	2	0	0	0	2	0	2	0	0	0
664	1	0	2	0	1	1	2	0	2	2	0	2	2	0	0	0	0	1	0	0	0	0	2	0	0	1	2	0	1	2	0	0	0	0	0	1	1	0	0	0	2	0	1	2	1	1	0	1	1
665	0	1	1	0	0	0	2	1	2	2	0	1	1	0	0	0	1	2	1	1	1	0	2	0	0	1	2	1	1	2	1	2	2	2	0	2	1	0	0	0	2	0	0	0	0	0	0	1	0
666	0	0	2	0	0	0	2	0	1	0	0	0	1	0	0	0	0	0	0	0	2	1	2	0	0	1	2	0	0	2	1	2	2	1	1	1	0	0	0	0	2	0	0	1	1	0	0	0	1
667	1	1	2	0	0	0	0	0	1	1	1	1	0	0	0	0	1	1	1	1	2	0	2	0	0	2	1	1	1	1	2	2	2	2	0	2	2	1	1	1	0	0	1	2	0	0	0	0	0
668	1	0	1	0	0	0	2	1	2	2	0	0	0	0	0	0	1	0	1	1	2	0	2	0	0	0	2	0	0	2	1	1	1	1	0	2	2	0	2	1	0	0	2	2	2	1	0	0	0
669	1	1	1	0	0	0	2	0	2	2	0	0	0	0	0	0	1	1	1	1	1	0	2	0	0	1	2	0	0	2	1	1	2	1	1	1	1	1	0	0	1	0	1	2	0	0	0	0	1
670	1	1	1	0	0	0	1	0	1	0	1	1	2	0	0	0	2	1	1	1	2	0	2	0	0	0	2	0	0	2	0	1	1	1	0	2	2	1	1	1	0	0	0	1	1	1	0	0	0
671	1	1	2	0	1	1	2	0	2	2	0	1	2	0	0	0	2	1	1	1	1	0	1	1	1	0	2	0	0	2	0	1	1	1	0	1	1	0	2	2	0	0	0	0	1	1	0	0	1
672	0	2	1	1	0	1	1	1	1	1	1	0	1	0	0	0	0	1	1	1	2	0	2	0	0	0	1	0	0	2	2	2	2	1	0	1	2	0	0	0	0	2	2	2	0	0	0	1	1
673	0	1	1	0	1	1	1	1	1	1	1	0	0	0	0	0	2	0	0	1	2	0	2	0	0	0	2	0	0	2	0	1	1	2	0	2	1	0	2	2	0	0	0	1	0	1	0	0	1
674	0	0	2	0	2	2	2	1	2	2	0	0	0	0	0	0	2	1	1	1	1	0	0	0	0	0	1	1	1	2	0	1	1	1	0	1	1	0	0	0	0	0	0	1	0	0	0	0	0
675	0	1	1	0	0	0	2	1	1	1	0	1	2	0	0	0	1	1	1	1	2	0	2	0	0	1	1	1	0	1	1	0	1	2	0	2	1	0	0	0	2	0	0	2	0	0	0	1	0
676	0	1	1	0	0	0	1	0	1	1	0	1	1	0	0	0	1	1	1	1	2	0	2	0	0	0	1	0	0	1	1	1	1	2	1	1	2	0	1	1	0	0	0	1	0	1	0	0	0
677	0	2	0	0	0	0	2	0	2	2	0	0	0	0	0	0	2	0	0	0	2	1	0	1	1	0	2	1	1	2	0	0	0	1	1	2	0	0	0	0	2	0	0	1	0	1	0	0	0
678	0	1	2	0	0	0	2	0	2	1	0	1	1	0	0	0	2	0	0	0	2	1	1	0	0	1	1	0	2	2	0	1	1	1	0	1	0	0	0	0	2	0	0	2	0	0	0	1	0
679	1	2	1	0	0	0	1	1	2	2	0	0	1	0	0	0	2	1	0	0	1	0	1	0	0	1	1	1	1	1	1	2	2	0	0	2	2	0	1	1	1	0	0	2	2	1	0	0	0
680	0	1	1	0	0	0	2	0	2	0	0	0	1	0	0	0	0	0	0	0	2	0	1	0	0	1	2	0	1	2	0	2	2	2	0	2	0	0	0	0	1	0	0	2	1	0	0	0	1
681	0	2	1	0	0	0	1	0	1	0	1	1	1	1	1	0	0	2	2	1	0	0	1	0	0	2	2	0	0	2	0	1	1	2	1	2	2	0	2	2	0	0	0	1	0	0	0	0	0
682	0	0	2	0	0	0	2	1	1	1	0	0	1	0	0	0	1	2	1	1	1	0	1	0	0	1	2	1	1	1	1	1	1	2	0	2	2	0	2	2	0	0	0	2	0	1	0	0	0
683	1	0	2	0	1	1	2	0	2	1	0	0	0	0	0	0	2	0	0	1	1	1	1	0	0	1	1	1	1	1	2	1	2	0	0	1	1	0	1	0	1	1	1	2	0	0	0	0	1
684	0	0	2	0	0	0	2	0	1	0	1	0	0	0	0	0	2	1	1	0	2	0	2	0	0	1	0	2	2	0	2	1	2	2	2	2	1	0	1	1	1	0	1	2	1	0	0	1	0
685	0	2	1	0	0	0	1	0	0	0	0	0	0	0	0	0	0	2	0	0	2	0	2	0	0	1	2	0	0	2	0	1	1	1	0	2	0	0	0	1	1	0	0	1	0	0	0	0	0
686	0	2	0	0	0	0	2	0	0	0	1	0	0	0	0	0	0	2	2	1	0	0	2	0	0	2	1	1	2	2	1	2	1	1	0	2	1	1	0	0	1	0	0	1	0	0	0	0	0
687	1	1	2	0	0	0	1	0	0	0	2	0	0	0	0	0	1	1	1	1	1	0	0	0	0	0	2	1	1	2	2	1	1	0	0	1	0	0	0	1	1	1	1	2	1	0	0	0	0
688	0	0	2	0	0	0	1	0	1	1	1	1	1	0	0	0	1	2	1	0	0	0	2	0	0	0	1	1	1	0	2	1	1	1	0	1	1	0	1	1	1	1	1	2	1	0	0	0	1
689	0	1	1	0	0	0	2	0	1	1	0	0	0	0	0	0	2	1	0	0	1	0	2	0	0	0	1	0	0	2	0	2	2	1	0	1	1	1	0	0	1	0	0	2	0	0	1	0	0
690	1	1	1	0	1	1	2	0	1	1	0	0	1	0	0	0	1	0	0	0	2	0	2	0	0	0	0	0	0	1	1	0	0	2	0	2	0	0	0	0	2	0	1	1	1	2	0	0	1
691	0	1	1	0	1	1	2	0	1	1	1	0	1	0	0	1	0	0	1	1	2	0	1	1	1	1	1	1	1	0	2	1	1	0	0	1	2	0	2	2	0	1	1	2	0	1	0	0	0
692	1	0	2	0	0	0	2	0	0	0	0	0	1	0	0	1	2	0	0	0	2	0	2	0	0	0	2	0	0	2	1	1	1	2	1	1	2	0	1	0	1	0	0	1	0	1	0	1	0
693	1	2	0	0	0	0	2	0	1	0	0	0	0	0	0	0	1	1	1	1	1	0	1	1	1	1	1	0	2	2	0	2	2	0	0	1	2	0	2	2	0	0	0	2	0	0	0	0	0
694	0	1	1	0	1	1	2	0	2	2	0	0	0	0	0	0	0	1	1	0	1	0	2	1	1	1	1	0	0	2	1	1	1	0	0	2	0	0	0	0	2	0	0	2	0	0	0	0	1
695	1	0	2	0	2	2	1	1	2	2	0	0	0	0	0	0	0	2	1	1	2	0	1	0	0	0	2	1	1	2	1	1	1	1	0	1	0	0	0	0	2	0	0	1	0	1	0	1	0
696	1	0	2	0	1	1	1	0	0	0	2	0	0	0	0	0	1	1	1	0	2	0	2	0	0	1	2	0	0	1	0	0	2	0	0	2	0	0	1	0	1	0	0	2	0	1	0	0	0
697	0	1	1	0	1	1	2	0	2	1	0	1	1	0	0	0	1	1	1	1	0	0	2	0	0	0	2	0	1	2	1	1	1	1	0	1	1	0	1	1	1	1	1	2	1	1	0	0	0
698	0	2	1	0	0	0	2	0	2	2	0	0	1	0	0	0	1	1	1	0	2	0	1	1	1	2	2	0	0	1	1	2	2	0	0	1	0	0	0	0	1	0	0	1	1	1	0	0	1
699	0	1	1	1	0	1	2	0	2	2	0	0	0	0	0	0	2	0	0	1	2	0	0	0	0	1	2	0	0	2	1	0	0	1	0	2	1	0	1	0	1	0	0	1	0	0	0	0	0
700	0	0	2	0	0	0	2	0	0	0	0	2	2	1	1	0	2	1	1	1	2	0	2	0	0	2	1	0	0	1	0	1	2	0	0	1	1	0	0	0	1	0	0	2	0	0	0	0	0
701	0	2	0	0	0	0	2	0	1	0	0	2	2	0	0	0	2	2	2	2	1	0	2	0	0	0	1	2	2	2	1	1	2	2	1	2	1	0	0	0	2	0	0	2	0	1	0	0	0
702	0	0	2	0	0	0	1	0	1	1	1	0	2	1	1	1	1	2	0	0	1	0	0	1	1	1	2	1	1	2	2	1	1	2	0	2	1	0	1	1	1	0	0	2	0	2	0	0	1
703	0	1	1	0	0	0	1	0	2	1	0	0	0	0	0	0	1	0	1	1	2	0	2	0	0	2	2	1	1	2	0	1	1	1	0	2	1	0	1	0	1	1	1	2	2	1	0	0	0
704	1	1	1	1	0	1	2	0	2	1	0	0	1	1	1	0	2	1	0	1	2	0	1	0	0	1	1	1	1	1	1	2	2	0	0	1	1	0	1	1	1	0	1	1	0	0	0	2	0
705	0	1	1	0	0	0	2	0	2	2	0	0	1	0	0	0	2	0	0	0	2	0	2	0	0	0	2	0	0	2	1	0	1	2	1	2	1	0	1	1	1	1	1	2	1	0	0	0	0
706	1	1	1	1	0	1	2	0	2	1	0	0	2	0	0	0	1	1	1	1	1	0	2	0	0	0	1	1	1	2	1	1	1	1	0	2	1	0	0	0	1	0	0	0	1	1	0	0	0
707	1	1	1	1	0	1	1	1	1	1	1	2	1	0	0	0	0	0	1	1	1	1	2	0	0	1	1	1	1	2	2	1	1	1	1	2	1	0	1	1	1	0	0	1	0	1	0	2	0
708	1	2	0	0	0	0	1	0	1	1	0	0	2	0	0	0	2	1	0	0	1	0	1	0	0	1	2	1	1	2	0	1	1	2	2	2	1	0	0	0	2	0	0	1	0	1	0	0	0
709	1	1	1	0	0	0	2	0	2	1	0	0	1	0	0	1	2	1	1	1	2	0	2	0	0	1	1	1	1	2	0	1	1	1	0	2	1	1	0	0	0	0	0	2	0	0	0	1	0
710	1	2	1	0	0	0	2	0	2	2	0	0	0	0	0	0	1	2	1	0	0	0	2	0	0	0	1	1	2	2	1	1	2	2	1	2	2	0	0	0	1	0	0	0	0	0	0	1	0
711	1	1	2	0	0	0	2	1	2	1	0	0	1	0	0	1	2	2	1	1	1	0	2	0	0	2	0	0	1	2	1	1	1	1	0	2	2	0	0	0	1	0	0	1	0	1	0	0	0
712	0	2	1	0	0	0	1	1	1	1	1	0	1	0	0	0	0	1	1	0	1	0	0	1	1	0	1	0	1	2	0	1	2	1	0	2	2	1	0	0	1	0	0	0	0	1	0	0	1
713	1	1	2	0	0	0	2	0	2	0	1	0	0	0	0	0	2	0	0	1	2	0	2	0	0	1	2	0	1	2	1	1	1	1	0	2	2	0	0	0	0	1	1	2	1	0	0	0	2
714	1	1	1	0	0	0	2	1	2	1	0	0	0	0	0	0	1	1	1	1	2	0	1	1	1	1	1	0	1	2	0	0	0	2	1	2	1	0	2	2	0	1	1	1	0	1	0	0	1
715	1	0	2	0	0	0	1	0	1	1	0	0	0	0	0	0	2	0	0	0	2	0	2	0	0	1	2	0	0	2	1	2	2	0	0	1	2	0	1	1	1	0	0	1	0	0	0	0	0
716	0	1	1	1	0	1	1	0	2	1	0	0	0	0	0	0	1	1	1	1	2	0	0	1	1	0	0	1	1	0	1	0	2	0	0	2	2	0	2	1	0	0	0	2	0	1	0	0	0
717	0	1	2	0	0	0	1	0	0	0	2	0	0	0	0	0	1	2	0	1	1	0	2	0	0	1	2	0	0	1	1	1	1	2	1	2	1	0	1	1	1	0	0	2	0	0	0	0	0
718	1	0	2	0	1	1	1	1	1	1	1	0	0	0	0	0	2	0	0	1	1	0	2	0	0	1	1	0	1	2	0	0	0	1	1	2	2	0	0	0	1	0	0	1	2	1	0	0	0
719	0	2	0	0	0	0	2	1	2	1	0	0	1	0	0	0	2	1	1	0	2	0	2	0	0	1	2	1	1	2	1	0	0	2	0	2	1	0	0	0	2	1	1	2	0	1	0	0	0
720	1	0	2	0	0	0	2	0	2	2	0	0	0	0	0	0	1	1	0	0	1	0	2	0	0	0	1	0	1	2	0	1	1	2	0	2	1	1	0	0	1	0	1	1	1	0	0	0	0
721	0	2	0	0	0	0	2	0	2	0	0	0	1	1	0	0	1	1	1	1	1	0	2	0	0	1	1	2	2	1	2	1	1	1	0	1	1	0	0	0	1	0	0	1	1	0	0	0	0
722	1	2	2	0	1	1	0	0	1	1	0	0	1	0	0	0	1	1	0	0	1	0	2	0	0	2	0	1	1	2	1	2	2	1	0	1	0	0	0	0	2	1	1	2	1	0	0	0	0
723	1	2	0	0	0	0	2	0	0	0	0	0	0	0	0	0	0	2	2	2	0	0	2	0	0	1	2	1	1	2	2	0	0	2	1	1	2	0	0	0	1	0	0	1	0	0	0	0	0
724	1	1	2	0	1	1	0	0	0	0	2	0	2	0	0	1	1	1	0	0	1	0	2	0	0	1	1	1	2	2	1	1	1	2	2	2	1	0	1	1	1	0	0	2	0	0	0	0	0
725	0	1	1	0	0	0	1	0	1	0	1	0	1	0	0	0	1	1	0	0	1	0	0	1	1	1	2	0	0	2	1	1	2	2	1	2	2	1	1	1	0	0	0	0	0	1	1	0	1
726	1	0	1	0	0	0	2	0	2	2	0	1	2	0	0	0	1	1	0	1	1	0	2	0	0	0	1	1	1	1	2	1	1	2	0	2	1	0	0	0	2	0	0	2	0	1	0	0	0
727	0	0	2	0	1	1	2	0	2	1	1	0	1	0	0	0	1	1	1	1	1	0	2	0	0	0	2	0	0	2	0	1	1	1	0	1	2	0	1	1	1	2	2	2	1	0	0	0	1
728	1	1	2	0	0	0	1	0	1	0	1	1	2	0	0	0	2	2	1	1	1	0	2	0	0	1	1	1	1	2	0	2	2	1	0	2	1	0	0	0	2	0	0	0	0	1	0	0	0
729	1	1	1	0	0	0	2	1	2	1	0	0	0	0	0	0	1	1	2	2	1	0	1	1	1	1	2	1	1	2	2	1	1	2	0	2	1	0	0	0	2	1	1	1	1	1	0	0	0
730	1	2	1	0	0	0	1	0	2	1	0	1	1	0	0	0	0	2	2	1	0	1	2	0	0	1	1	1	1	1	2	1	1	1	0	2	1	0	1	1	1	1	2	2	1	0	0	0	0
731	0	1	1	0	0	0	2	1	2	2	0	0	0	0	0	0	0	1	0	0	2	0	2	0	0	0	2	1	1	2	1	1	2	2	1	2	2	0	0	0	1	0	1	1	0	1	0	0	0
732	1	0	1	0	0	0	2	0	2	1	0	1	1	0	0	0	0	0	0	0	2	0	2	0	0	1	2	0	0	1	1	1	1	1	0	1	2	0	0	0	1	0	1	1	1	0	0	0	0
733	1	1	1	0	1	1	2	0	1	1	0	0	1	0	0	1	0	1	1	1	0	0	1	0	0	0	1	1	2	2	0	1	1	0	0	1	2	0	1	1	0	1	2	2	1	0	0	0	0
734	0	0	2	0	0	0	2	1	2	2	0	1	1	0	0	0	2	2	0	0	1	0	2	0	0	2	2	1	1	2	1	0	1	0	0	2	1	0	0	0	1	0	0	1	0	0	0	0	0
735	0	1	1	0	0	0	2	1	1	1	0	1	1	0	0	0	2	0	0	0	1	0	2	0	0	1	0	0	1	2	0	1	1	0	0	1	2	1	1	1	0	0	0	2	0	2	0	0	1
736	1	0	2	0	0	0	1	0	2	1	0	0	0	0	0	0	1	1	1	1	1	0	2	0	0	0	2	0	0	2	1	1	2	2	2	2	1	0	0	0	1	0	0	2	0	1	0	0	0
737	0	1	2	0	1	1	2	1	1	1	0	0	0	0	0	0	0	2	2	1	1	0	2	0	0	1	2	0	0	1	0	2	2	1	1	2	1	1	0	0	1	0	1	1	1	0	0	0	0
738	1	1	2	0	0	0	2	0	2	2	0	0	1	0	0	1	0	0	0	0	2	0	2	0	0	1	0	0	0	1	1	1	2	1	0	2	1	0	1	1	1	0	2	2	2	1	0	0	1
739	0	0	2	0	1	1	2	0	2	2	0	0	0	0	0	0	1	0	0	0	2	1	1	0	0	0	1	2	2	2	1	1	1	0	0	1	0	0	0	0	2	0	1	2	1	1	0	0	0
740	0	2	0	0	0	0	0	0	0	0	1	1	1	0	0	0	2	0	0	1	1	1	2	0	0	0	2	0	0	2	1	1	1	2	0	2	1	0	0	0	2	0	0	2	0	2	0	0	0
741	1	0	2	0	1	1	2	0	1	0	0	0	0	0	0	0	1	0	0	0	1	0	2	0	0	2	2	1	1	2	1	1	1	2	1	2	1	0	2	2	0	1	1	2	2	0	0	0	0
742	1	1	1	0	0	0	1	1	1	1	1	0	0	0	0	0	0	1	1	0	1	0	2	0	0	2	2	1	1	2	1	1	1	1	1	1	0	0	0	0	2	0	0	0	0	1	0	0	0
743	1	0	2	0	0	0	2	0	1	1	0	0	0	0	0	0	2	0	0	0	2	0	2	0	0	0	0	1	2	1	1	1	2	2	0	2	1	0	1	1	1	0	0	1	1	1	0	1	0
744	1	1	1	0	0	0	0	0	0	0	1	1	2	0	0	1	1	1	0	0	1	0	2	0	0	0	2	0	0	2	1	1	1	1	0	1	1	0	0	0	2	0	0	1	0	1	0	0	0
745	0	0	2	0	0	0	1	0	1	0	1	0	0	0	0	0	0	1	1	2	1	0	1	0	0	1	1	0	0	1	1	1	2	1	1	2	1	0	0	0	2	0	0	1	0	1	0	0	0
746	0	1	1	1	1	2	2	0	2	1	0	2	2	0	0	0	2	1	1	1	1	0	2	0	0	0	2	2	1	2	1	1	2	0	0	2	2	0	1	1	1	0	0	0	0	1	0	0	0
747	0	1	1	0	1	1	2	0	1	1	1	0	0	0	0	0	2	0	1	1	2	0	2	0	0	0	1	0	0	1	1	0	0	2	1	1	2	0	1	0	1	2	2	2	0	1	0	0	0
748	0	2	0	0	0	0	2	0	1	1	1	1	1	0	0	0	0	0	1	1	2	0	2	0	0	2	1	0	1	2	1	1	1	2	0	2	1	0	0	0	1	0	0	1	0	0	0	0	2
749	1	1	2	0	0	0	2	0	2	1	0	0	0	0	0	0	2	0	0	1	1	0	2	0	0	0	1	0	1	2	0	0	0	2	0	1	2	1	0	0	1	0	1	2	2	1	1	0	0
750	1	2	0	0	0	0	2	0	1	1	1	0	0	0	0	0	0	1	0	0	0	1	0	1	1	0	2	0	0	1	0	2	2	0	0	1	1	0	0	0	1	1	1	2	2	0	0	0	0
751	0	0	2	0	0	0	2	0	2	1	0	0	1	0	0	0	1	1	1	1	1	0	1	1	1	0	0	0	0	1	1	1	2	1	0	2	2	0	1	1	0	0	1	2	1	0	0	0	0
752	0	2	0	0	0	0	2	0	2	2	0	1	1	1	1	0	1	0	0	0	2	0	1	0	0	1	1	0	1	2	0	1	1	2	1	2	2	0	1	1	1	0	0	0	2	1	0	0	0
753	0	1	2	0	0	0	2	0	1	1	0	0	1	0	0	0	2	0	0	0	2	0	2	0	0	1	1	0	1	2	0	1	2	1	1	1	2	0	1	1	0	0	0	2	0	1	0	0	1
754	0	0	2	0	2	2	2	0	1	1	1	0	0	0	0	0	0	0	0	0	2	0	1	1	1	1	1	0	1	2	0	1	1	1	0	2	2	0	1	0	1	0	2	2	1	1	0	1	0
755	1	1	1	0	0	0	2	0	2	2	0	1	2	0	0	0	1	0	0	0	2	0	2	0	0	1	2	0	0	2	1	0	0	1	0	2	2	0	1	1	0	0	0	1	0	0	0	0	0
756	1	2	0	0	0	0	1	0	0	0	1	0	2	0	0	1	2	1	1	1	2	0	2	0	0	0	2	2	2	2	1	1	1	1	1	1	1	1	0	0	0	0	0	0	1	1	0	0	0
757	1	2	0	0	0	0	2	0	2	1	0	0	1	0	0	1	0	2	2	1	0	0	1	0	0	2	1	1	1	1	1	2	2	0	0	1	0	0	0	0	2	0	1	2	1	1	0	0	0
758	0	1	1	0	0	0	1	1	2	2	1	0	0	0	0	0	0	0	1	1	2	0	2	0	0	2	1	1	2	2	0	2	2	2	0	2	2	0	2	1	0	0	0	0	0	0	0	0	0
759	1	2	0	0	0	0	1	0	0	0	1	1	1	0	0	0	1	1	0	1	2	0	1	0	0	1	2	0	0	2	0	1	1	2	0	2	0	0	0	0	2	0	0	2	0	1	0	1	0
760	0	1	1	0	1	1	2	0	1	0	0	0	0	0	0	0	1	0	0	0	2	0	1	1	1	0	0	0	1	2	1	0	0	2	0	2	2	0	1	1	1	0	1	2	0	0	0	1	0
761	0	0	2	0	0	0	1	0	0	0	0	1	2	0	0	0	0	0	0	0	2	0	2	0	0	1	1	1	1	2	0	2	2	0	0	1	1	0	0	0	0	0	0	1	1	0	0	1	0
762	0	2	0	0	0	0	2	0	1	1	0	0	0	0	0	0	1	1	1	1	2	0	2	0	0	1	2	0	0	2	0	1	1	1	1	1	1	1	0	0	0	1	1	1	1	1	0	0	0
763	0	1	2	0	0	0	2	0	2	1	0	0	0	0	0	0	1	2	2	1	0	0	1	0	0	1	2	1	1	1	2	2	2	2	1	2	1	0	2	2	0	0	0	0	0	0	0	0	0
764	0	0	2	0	0	0	2	1	1	1	0	1	2	0	0	0	2	0	0	0	2	0	0	0	0	1	0	0	1	2	1	0	0	0	0	1	2	0	2	2	0	0	0	1	0	0	0	1	1
765	1	0	2	0	1	1	1	1	2	2	1	0	1	0	0	0	1	0	0	0	2	0	2	0	0	1	1	0	0	1	2	1	1	1	1	1	2	0	1	1	1	0	0	1	1	1	0	2	0
766	1	2	0	0	0	0	1	1	1	1	0	0	1	1	0	0	2	0	0	0	2	0	2	0	0	1	0	1	1	0	1	1	1	0	0	0	1	0	1	1	1	0	0	1	1	1	0	0	0
767	0	0	2	0	0	0	2	0	2	1	0	1	1	0	0	0	1	1	1	1	1	0	1	0	0	0	2	0	0	1	0	1	1	2	0	2	1	0	1	1	1	0	0	1	0	1	0	2	0
768	1	0	2	0	0	0	2	0	2	1	1	0	1	0	0	0	0	2	1	1	2	0	1	1	1	1	2	0	0	2	1	1	1	1	0	1	2	0	2	2	0	0	0	2	0	1	0	0	1
769	0	2	0	0	1	1	1	0	2	1	0	1	1	0	0	0	1	0	0	0	2	1	2	0	0	2	2	0	0	2	2	1	1	1	0	2	0	0	0	1	1	0	0	2	0	1	0	0	0
770	1	0	2	0	0	0	2	0	0	0	0	0	0	0	0	0	1	1	1	1	2	0	1	0	0	1	1	1	1	2	0	0	1	2	1	2	1	0	1	1	1	0	0	1	0	0	0	0	0
771	1	1	1	0	0	0	2	0	2	2	0	0	0	0	0	0	1	2	0	0	1	1	1	0	0	1	2	0	1	2	0	1	1	1	0	1	1	1	0	0	1	2	2	2	0	0	0	0	0
772	0	1	1	0	1	1	2	0	2	1	0	0	0	0	0	0	1	1	1	1	1	0	2	0	0	2	2	0	1	2	1	2	2	2	1	2	2	0	2	2	0	0	0	2	1	0	0	0	0
773	0	2	0	0	0	0	1	0	0	0	1	0	0	0	0	0	1	2	0	0	1	0	2	0	0	1	2	0	0	2	1	2	2	1	1	2	1	0	0	0	1	0	0	2	0	0	0	0	0
774	1	1	1	0	0	0	2	0	2	1	0	0	0	0	0	0	1	2	1	1	2	0	1	0	0	0	0	1	2	1	1	0	0	2	0	2	1	0	0	0	2	0	0	1	0	0	0	0	1
775	0	2	1	0	0	0	2	0	1	0	0	0	0	0	0	0	1	0	0	1	2	0	1	0	0	1	2	1	1	2	2	1	1	2	1	2	1	0	0	0	1	0	2	2	2	0	0	0	0
776	0	2	2	0	0	0	1	0	1	0	1	0	0	0	0	0	2	1	1	0	2	0	1	1	1	1	1	0	2	2	0	1	1	0	0	1	2	0	2	2	0	0	1	1	1	2	0	0	0
777	0	2	1	0	0	0	2	0	2	1	0	0	0	0	0	0	0	0	0	0	2	0	2	0	0	0	1	0	1	2	0	1	1	0	0	2	2	0	2	2	0	0	0	1	0	0	0	0	1
778	0	1	1	0	0	0	1	0	1	1	1	1	1	0	0	0	2	1	1	1	2	0	1	0	0	2	2	0	0	2	1	1	0	2	1	2	1	1	0	0	1	0	1	1	1	2	0	1	0
779	1	0	2	0	2	2	1	0	0	0	2	1	1	0	0	0	1	0	0	0	2	0	2	0	0	2	1	0	0	1	0	1	1	1	0	1	2	1	1	1	0	0	0	2	0	1	0	0	1
780	0	1	2	0	0	0	2	1	1	1	0	0	0	0	0	0	1	2	1	1	1	0	1	0	0	1	1	0	1	2	1	1	2	2	0	2	1	1	0	0	0	0	1	2	1	1	0	1	0
781	0	0	2	0	0	0	1	0	2	2	0	0	1	0	0	1	1	0	0	0	2	1	1	0	0	1	1	1	1	2	0	0	1	1	0	2	2	0	1	1	1	0	0	2	0	0	0	0	0
782	0	2	1	0	0	0	2	1	2	1	0	1	2	0	0	0	2	0	0	0	2	0	2	0	0	1	2	0	0	2	0	1	1	1	0	1	1	1	0	0	0	0	0	1	0	1	0	0	0
783	0	1	1	0	0	0	1	1	2	2	1	0	0	0	0	0	1	1	1	1	1	0	2	0	0	1	1	0	0	1	0	1	2	1	0	2	1	0	0	0	2	0	2	2	2	1	0	0	0
784	1	2	0	0	0	0	2	0	2	2	0	0	1	0	0	1	1	2	2	2	1	0	1	1	1	1	2	1	1	2	0	0	0	1	0	1	2	0	1	0	1	2	2	2	1	0	0	1	0
785	0	0	2	0	0	0	2	1	2	1	0	1	1	0	0	0	2	2	1	1	1	0	2	0	0	0	1	1	1	0	1	1	1	1	0	2	2	0	2	2	0	0	1	1	1	0	0	0	1
786	1	2	0	0	0	0	1	0	0	0	0	1	2	0	0	0	1	1	2	2	1	0	0	1	1	0	2	0	0	2	2	1	2	1	0	2	0	0	0	0	1	1	1	2	1	0	0	1	0
787	0	1	2	0	0	0	2	0	1	0	1	0	1	0	0	0	0	1	0	0	0	0	1	1	1	1	1	2	2	2	1	2	2	0	0	1	0	0	0	0	2	0	0	2	0	2	0	1	0
788	0	0	2	0	1	1	2	0	1	0	0	1	1	0	0	0	1	1	1	0	2	0	2	0	0	1	1	1	1	1	2	2	2	0	0	1	1	0	1	1	1	0	1	2	1	0	0	1	0
789	1	1	2	0	1	1	1	0	1	1	1	1	1	0	0	0	2	0	0	0	2	0	2	0	0	0	2	0	0	1	1	1	2	1	0	2	1	0	0	0	2	0	1	2	1	0	0	0	0
790	0	0	2	0	0	0	1	0	1	1	0	0	1	0	0	1	1	1	0	0	2	1	0	1	1	0	2	0	0	1	0	0	0	2	0	2	1	0	0	0	2	0	1	2	0	1	0	0	0
791	0	0	2	0	0	1	2	0	1	1	1	1	1	0	0	0	0	1	0	0	0	1	2	0	0	0	1	0	0	2	1	1	2	2	2	2	1	1	0	0	1	0	1	1	1	1	0	0	1
792	0	2	0	0	0	0	1	0	1	0	1	0	1	0	0	0	1	1	0	0	1	0	2	0	0	1	1	1	1	0	2	0	0	2	1	2	0	0	0	0	2	0	0	1	0	1	0	0	1
793	1	0	2	0	0	0	2	1	2	1	0	1	1	0	0	0	0	0	0	0	2	0	1	1	1	2	1	0	1	2	1	1	1	1	0	2	1	0	1	1	1	0	1	2	0	1	0	0	0
794	1	1	1	0	1	1	2	0	1	1	1	2	2	0	0	0	0	1	0	0	2	0	2	0	0	1	2	0	0	2	0	0	0	2	0	2	1	0	0	0	2	0	1	1	1	0	0	1	1
795	1	1	1	0	0	0	1	0	0	0	1	0	0	0	0	0	1	2	1	1	1	0	2	0	0	0	1	1	1	2	2	2	2	0	0	1	1	0	1	1	1	0	1	2	1	0	0	0	1
796	0	1	2	0	0	0	2	1	2	1	0	1	2	0	0	0	0	0	0	0	2	0	2	0	0	0	2	1	1	2	1	1	1	1	1	2	1	0	0	0	2	0	0	2	0	1	0	1	0
797	1	0	1	0	0	0	1	1	2	2	0	0	0	0	0	0	0	1	1	1	1	0	2	0	0	2	1	0	0	1	2	0	0	2	1	2	1	0	0	0	1	0	0	1	0	1	0	0	0
798	1	1	2	0	0	0	1	0	1	1	1	0	0	0	0	0	0	0	0	0	2	0	2	0	0	0	1	0	1	2	1	2	2	1	1	1	0	0	1	1	1	0	0	2	0	1	1	0	1
799	1	1	2	0	0	0	0	0	0	0	1	0	1	0	0	0	1	0	0	0	2	0	1	1	1	0	2	0	0	2	0	1	2	1	0	2	1	1	1	1	0	0	0	1	0	1	0	0	0
800	0	2	2	0	1	1	1	1	2	2	0	1	2	0	0	0	0	1	0	0	0	2	0	0	0	1	1	1	1	2	1	2	2	2	1	2	1	0	1	1	1	0	0	1	0	0	0	0	0
801	0	1	1	1	1	2	0	0	0	0	2	1	1	0	0	0	0	1	0	0	0	0	1	1	1	1	2	1	1	2	0	0	0	2	0	2	0	0	0	0	1	0	0	2	0	0	0	0	0
802	1	1	1	0	0	0	2	0	2	2	0	0	0	0	0	0	2	0	0	0	1	0	1	0	0	0	2	0	0	2	0	1	0	0	0	2	0	0	0	0	2	0	1	2	1	0	0	1	0
803	1	0	2	0	0	0	1	0	0	0	1	1	0	0	0	0	2	0	0	0	2	0	1	0	0	1	1	0	0	1	0	1	1	2	1	2	2	0	1	1	1	0	1	2	1	0	0	0	1
804	0	2	1	0	1	1	2	0	2	2	0	1	1	0	0	0	1	2	1	1	1	0	2	0	0	2	2	0	0	2	0	0	1	2	0	2	2	0	1	0	1	0	0	0	0	0	0	0	0
805	0	1	2	0	0	0	2	0	2	1	1	0	0	0	0	0	1	0	1	1	2	2	0	0	0	1	1	0	0	1	0	1	1	1	1	2	1	0	1	0	1	0	0	2	0	0	0	0	0
806	1	1	1	0	0	0	2	0	2	1	0	1	1	0	0	0	0	1	1	1	2	0	2	1	1	1	0	1	1	0	1	2	2	1	0	2	2	0	2	2	0	0	1	1	1	1	0	0	0
807	1	0	2	0	0	0	2	0	2	2	0	1	2	1	1	0	1	2	1	1	1	0	1	0	0	1	1	0	0	2	2	0	1	2	0	2	1	0	0	0	1	1	2	2	1	0	0	0	0
808	1	2	1	0	0	0	1	1	1	1	0	0	0	0	0	0	1	0	0	0	2	1	0	1	1	0	2	0	0	2	1	1	1	1	0	1	2	0	1	1	1	0	1	1	1	1	0	0	0
809	0	1	1	0	0	0	2	0	2	1	1	1	2	0	0	0	1	1	0	0	2	0	2	0	0	0	2	1	1	2	1	1	2	1	0	2	1	0	1	1	1	0	0	2	0	1	0	0	0
810	1	0	2	0	0	0	1	0	2	1	0	1	1	0	0	0	1	0	0	0	2	1	2	0	0	1	2	1	1	2	2	1	1	2	1	2	0	0	0	0	1	1	2	2	1	0	0	0	0
811	1	2	1	0	0	0	1	0	2	1	0	1	1	0	0	0	2	1	0	0	2	0	2	0	0	1	1	2	2	2	2	1	1	2	2	2	2	0	1	1	0	1	2	2	1	0	0	0	1
812	0	0	1	0	0	0	1	0	1	1	1	0	0	0	0	0	1	0	0	0	2	0	2	0	0	1	1	0	1	2	1	1	1	1	0	2	0	0	1	0	1	0	0	1	1	1	0	0	1
813	0	1	1	0	1	1	2	0	2	2	0	0	1	0	0	0	1	1	0	0	1	0	1	0	0	1	2	0	0	2	2	1	1	0	0	0	2	0	0	0	2	0	0	1	0	0	0	0	0
814	0	2	0	0	0	0	2	0	2	2	0	0	1	0	0	1	1	1	0	0	1	0	1	0	0	0	2	1	1	2	0	1	1	1	0	2	2	0	0	0	1	0	2	2	2	1	0	0	1
815	1	2	0	0	0	0	2	1	2	1	0	0	0	0	0	0	1	1	1	1	2	0	2	0	0	1	2	0	0	2	2	2	2	0	0	1	1	0	1	0	1	0	0	0	1	0	0	0	0
816	1	1	2	0	0	0	2	0	2	2	0	0	1	0	0	0	1	1	2	1	2	0	2	0	0	0	2	1	1	2	2	1	1	1	0	1	1	0	0	0	1	1	1	1	1	1	0	1	0
817	1	1	1	0	0	0	2	0	0	0	0	0	1	0	0	0	1	1	1	1	0	0	2	0	0	1	0	0	0	1	1	1	1	2	1	2	2	0	2	2	0	0	0	2	1	2	0	1	1
818	0	1	1	0	1	1	1	0	1	1	0	0	0	0	0	0	2	0	0	0	1	0	2	0	0	1	1	0	1	2	0	1	1	2	0	2	1	0	1	0	1	0	0	1	2	1	0	0	0
819	1	0	2	0	0	0	2	0	2	1	0	0	1	0	0	0	1	1	1	1	1	1	0	1	1	0	2	0	0	2	1	1	2	2	1	2	1	0	1	0	1	0	1	2	0	0	0	0	0
820	0	2	1	0	0	0	2	1	1	1	0	1	1	0	0	0	2	2	2	1	1	0	1	0	0	0	0	0	0	1	1	1	1	0	0	0	1	0	1	1	1	1	2	2	1	0	0	0	1
821	1	2	0	0	0	0	2	0	0	0	0	1	1	0	0	0	1	2	2	2	1	0	1	0	0	1	1	0	0	1	2	1	1	1	0	1	1	0	1	1	1	0	1	1	1	0	0	0	0
822	0	1	2	0	0	0	2	0	1	1	0	0	2	1	1	1	1	1	0	1	1	0	2	0	0	1	1	0	0	1	0	1	2	1	0	2	2	0	1	1	1	0	0	1	0	0	0	0	0
823	0	0	1	0	0	0	2	0	1	1	0	0	1	0	0	1	0	2	1	1	2	0	1	1	1	0	2	1	1	2	1	1	1	2	0	2	1	0	2	2	0	0	1	2	1	1	0	0	0
824	1	2	0	0	0	0	1	1	1	1	1	0	0	0	0	0	0	1	0	0	2	0	2	0	0	1	1	0	1	2	0	0	1	1	1	2	0	0	0	0	2	1	1	1	0	1	0	0	0
825	0	1	1	0	1	1	0	0	1	1	0	0	0	0	0	0	1	1	0	0	2	0	2	0	0	1	1	0	0	1	2	1	2	1	1	2	2	0	1	1	0	0	0	0	1	0	1	0	1
826	1	1	1	0	0	0	2	0	1	1	0	1	1	0	0	0	2	1	1	0	2	0	2	0	0	1	2	1	1	2	0	2	2	2	2	2	0	0	1	0	1	0	1	1	0	0	0	0	0
827	0	1	2	0	0	0	1	0	0	0	1	1	1	0	0	0	1	0	0	0	2	0	2	0	0	1	2	1	1	2	2	1	1	2	1	2	2	0	0	0	1	0	0	1	1	1	0	0	0
828	1	1	1	0	0	1	0	0	1	1	1	0	0	0	0	0	1	1	1	0	2	0	2	0	0	1	2	1	1	2	2	2	2	2	1	2	2	1	1	0	0	0	0	2	0	0	0	0	0
829	1	1	1	0	0	0	1	0	1	1	1	1	1	0	0	0	1	1	1	1	0	0	2	0	0	1	2	2	2	2	1	1	1	2	1	1	2	1	1	1	0	0	1	2	0	0	0	1	1
830	1	1	1	0	0	0	1	0	1	1	0	1	1	0	0	0	1	1	1	1	0	0	1	0	0	1	2	0	0	2	1	2	2	0	0	2	2	0	1	0	1	0	0	2	0	1	0	0	1
831	0	2	0	0	0	0	2	0	1	1	0	1	1	0	0	0	0	1	1	1	2	0	2	0	0	1	2	1	1	2	1	1	2	0	0	2	2	0	1	1	0	0	0	1	1	0	0	0	1
832	1	0	2	0	1	1	2	0	2	2	0	0	2	0	0	1	1	0	1	1	2	0	2	0	0	2	0	0	0	1	2	2	2	0	0	1	1	0	0	0	2	0	1	1	1	0	0	0	0
833	0	0	2	0	2	2	1	0	1	1	1	1	1	0	0	0	1	1	1	1	2	0	2	0	0	1	1	0	0	1	0	1	2	0	0	1	1	0	0	0	2	0	0	1	0	0	0	0	1
834	0	2	1	0	0	0	2	0	1	0	0	0	0	0	0	0	0	1	0	0	0	0	2	0	0	2	1	1	2	2	1	2	2	1	0	1	2	0	2	1	0	0	0	1	0	1	0	0	0
835	1	1	1	0	0	0	2	0	2	2	0	1	1	0	0	0	0	2	2	2	0	0	2	0	0	0	1	0	1	2	1	2	2	0	0	0	1	0	1	1	1	0	0	2	0	1	0	0	0
836	1	0	1	0	0	0	1	0	1	1	0	0	1	0	0	0	2	1	1	0	2	0	2	0	0	0	2	0	0	2	0	1	1	1	1	1	1	0	0	0	1	0	0	1	0	1	0	0	0
837	0	0	1	0	0	0	2	0	2	0	0	0	0	0	0	0	1	1	1	1	1	0	1	0	0	1	1	0	0	1	0	1	2	2	0	2	1	0	1	1	1	2	2	2	1	0	0	0	0
838	0	1	1	0	0	0	2	1	1	1	0	1	1	0	0	0	1	0	0	0	2	0	1	1	1	1	2	1	1	2	2	1	1	1	0	1	1	1	0	0	1	0	0	1	1	2	1	0	1
839	1	0	2	0	1	1	2	0	1	0	0	0	0	0	0	0	2	2	0	0	1	0	2	0	0	0	2	0	0	2	0	2	2	0	0	1	1	0	0	0	1	0	1	2	1	0	0	1	0
840	1	1	1	0	0	0	1	0	1	1	1	1	1	0	0	0	2	0	1	1	2	0	2	0	0	2	2	0	0	2	0	0	0	2	0	1	1	1	1	1	0	0	0	2	0	1	0	0	1
841	0	1	1	0	0	0	2	1	1	1	1	0	1	0	0	1	1	2	0	0	1	0	2	0	0	0	1	1	1	1	1	1	1	0	0	1	1	0	1	0	1	1	2	2	0	1	0	1	0
842	0	1	1	0	0	0	2	1	1	1	0	0	0	0	0	0	2	0	0	0	2	0	2	0	0	0	2	1	1	2	0	0	0	2	0	2	1	0	1	1	1	0	0	1	0	0	0	0	0
843	1	1	1	0	0	0	1	0	2	2	0	1	1	0	0	0	1	1	1	1	2	0	2	0	0	0	0	1	1	2	1	1	1	2	2	2	2	1	1	1	0	0	1	2	0	0	0	0	0
844	0	1	1	0	0	0	2	0	1	0	0	0	0	0	0	0	2	1	1	1	2	0	2	0	0	1	1	0	1	2	1	0	1	2	0	2	1	0	0	0	2	0	0	1	1	1	0	0	1
845	0	1	1	1	0	1	1	0	0	0	1	1	1	0	0	0	1	0	1	1	2	0	2	0	0	1	0	0	1	2	0	1	1	2	0	2	2	0	2	2	0	1	1	2	2	0	0	1	1
846	1	2	2	0	0	0	1	0	0	0	0	2	2	0	0	0	2	1	1	1	2	1	1	0	0	1	2	0	0	2	1	2	2	1	0	1	2	0	1	1	0	0	0	0	0	1	0	0	0
847	1	1	1	0	1	1	2	0	2	1	0	0	0	0	0	0	1	0	2	1	2	0	1	0	0	0	0	0	1	2	0	1	1	1	0	0	2	0	0	0	1	1	1	2	1	0	0	0	0
848	0	1	1	0	0	0	2	0	1	0	0	0	0	0	0	0	0	0	0	1	2	0	1	0	0	1	1	1	1	1	1	0	0	2	2	2	1	1	0	0	1	0	0	1	0	1	0	0	2
849	1	1	1	0	0	0	2	1	2	1	0	1	2	0	0	1	1	1	1	0	2	0	1	0	0	1	0	1	2	1	1	2	2	2	0	1	0	0	0	0	1	0	0	1	0	0	0	0	0
850	1	2	1	0	1	1	1	0	1	0	1	0	1	0	0	1	1	1	1	1	0	0	2	0	0	1	2	0	0	2	1	1	1	1	1	1	0	0	0	0	2	1	2	2	0	1	0	0	0
851	0	0	2	0	1	1	2	0	1	0	0	0	1	0	0	0	1	2	1	0	1	0	2	0	0	1	1	0	0	1	2	0	0	2	0	2	2	0	2	2	0	0	0	2	1	0	0	0	0
852	1	0	2	0	1	1	2	1	2	2	0	0	1	0	0	1	1	0	0	0	2	0	2	0	0	0	1	0	1	2	1	0	0	2	2	2	1	0	1	1	1	0	1	1	1	1	0	0	0
853	1	0	1	0	0	0	0	0	0	0	2	1	2	0	0	0	0	0	1	1	2	0	1	1	1	1	1	0	1	2	0	1	1	1	0	1	1	0	0	0	1	0	1	2	0	1	0	0	0
854	0	1	1	0	0	0	1	0	1	1	0	0	0	0	0	0	0	2	0	1	1	0	2	0	0	1	1	1	2	2	1	1	0	0	0	1	2	0	2	2	0	0	1	2	1	1	0	0	0
855	1	1	1	0	0	0	1	0	0	0	1	1	1	0	0	0	1	1	0	0	1	0	2	0	0	2	1	1	1	2	2	1	1	1	0	1	2	0	2	2	0	1	1	2	1	0	0	0	0
856	1	1	1	0	0	0	2	1	1	1	0	0	2	1	1	1	0	1	2	1	1	0	2	1	1	1	2	1	1	2	2	0	0	2	0	2	1	0	0	0	2	0	0	1	0	1	0	0	1
857	1	2	1	0	0	0	2	0	1	1	0	1	1	0	0	0	0	2	1	1	2	0	1	0	0	1	2	1	1	2	1	2	2	0	0	1	0	0	0	0	2	0	0	2	0	1	0	0	0
858	1	1	2	0	0	0	2	1	1	1	0	0	0	0	0	0	0	0	0	0	2	0	2	0	0	1	0	2	2	2	2	2	2	2	0	2	2	0	2	2	0	0	0	0	1	0	0	0	0
859	1	2	0	0	0	0	2	1	2	2	0	0	0	0	0	0	1	1	1	0	2	0	2	0	0	1	1	1	1	2	2	2	2	2	2	2	1	0	1	1	1	0	1	2	1	1	0	1	0
860	1	0	2	0	0	0	1	0	1	0	1	0	0	0	0	0	1	0	1	1	2	0	2	0	0	1	1	0	0	2	0	2	2	0	0	1	2	0	1	0	1	0	0	2	0	2	0	1	1
861	1	1	2	0	1	1	2	0	1	1	0	0	1	0	0	0	1	1	1	1	1	1	2	0	0	1	2	0	0	2	1	2	2	2	0	2	1	0	1	1	1	0	0	2	0	2	0	0	0
862	0	0	2	0	1	1	1	0	1	0	1	1	1	0	0	0	1	1	1	1	0	0	2	0	0	0	1	0	0	2	0	1	1	0	0	2	0	0	0	0	2	0	0	0	2	0	0	0	1
863	0	0	2	0	2	2	2	0	1	1	1	0	0	0	0	0	1	0	1	1	2	0	2	0	0	1	1	2	2	1	2	0	1	1	0	2	2	0	1	0	0	0	1	2	1	0	0	0	1
864	1	0	2	0	1	1	2	0	1	0	0	0	0	0	0	0	1	1	1	1	1	0	2	0	0	2	1	1	1	1	1	1	2	1	1	1	1	2	0	0	1	0	0	1	0	1	0	0	0
865	1	1	1	0	0	0	2	0	1	1	1	2	2	1	1	0	1	0	1	0	2	0	2	0	0	0	2	1	1	2	2	1	1	2	0	2	2	0	0	0	0	0	0	2	0	1	0	1	0
866	1	2	0	0	0	0	2	0	2	1	0	1	1	0	0	0	2	2	2	2	2	0	2	0	0	0	2	1	1	2	2	1	1	1	1	2	2	0	1	1	1	0	0	1	1	0	0	0	1
867	0	1	1	0	1	1	2	0	1	1	0	0	1	0	0	1	0	2	0	0	1	0	2	0	0	1	2	0	1	2	0	1	1	1	0	0	2	0	2	1	0	1	1	2	1	0	0	0	0
868	1	1	1	0	1	1	2	0	1	0	0	0	2	0	0	0	0	2	0	0	2	0	2	0	0	2	2	1	1	2	1	0	1	0	0	2	1	1	0	0	1	0	1	2	1	1	0	0	0
869	1	1	2	0	1	1	2	1	1	1	0	0	2	0	0	0	0	1	0	0	0	0	2	0	0	1	0	2	2	1	2	0	0	2	0	1	2	0	2	2	0	0	0	1	0	1	0	0	0
870	0	2	1	0	0	0	2	0	2	1	0	0	0	0	0	0	1	1	1	1	2	0	1	0	0	1	1	0	1	2	1	1	1	0	0	1	0	0	0	0	1	0	0	1	0	1	0	1	0
871	1	0	2	0	0	0	1	0	1	1	0	0	0	0	0	1	1	1	0	0	1	0	1	1	1	1	2	1	1	1	2	1	1	2	0	1	2	0	0	0	1	0	1	1	1	1	0	0	0
872	0	2	0	0	0	0	2	0	2	1	0	1	2	0	0	0	1	1	0	1	2	0	1	0	0	2	2	0	0	2	1	0	0	0	0	1	1	0	0	0	0	0	0	2	1	2	0	0	2
873	0	1	2	0	0	0	1	0	1	0	1	0	0	0	0	0	1	2	1	1	1	1	2	0	0	0	1	2	2	2	1	1	2	2	2	2	1	0	0	0	1	0	0	1	0	1	0	0	1
874	1	2	1	0	0	0	2	0	2	1	0	1	1	0	0	0	0	1	1	1	2	0	2	0	0	1	1	0	0	1	0	2	2	0	0	1	1	0	2	2	0	1	1	2	1	0	0	0	0
875	1	2	1	0	0	0	1	0	2	2	0	0	0	0	0	0	0	1	1	1	2	0	2	0	0	2	2	0	0	2	1	1	1	2	0	2	1	0	0	0	1	0	0	1	0	1	0	1	0
876	1	1	1	0	0	0	2	1	2	2	0	0	1	0	0	0	1	0	1	1	2	0	2	0	0	0	1	1	1	1	2	1	2	1	1	1	1	0	0	0	2	0	0	2	1	2	0	0	0
877	0	0	2	0	2	2	0	0	0	0	1	0	0	0	0	0	0	2	1	1	1	0	2	0	0	2	2	0	0	2	1	1	1	1	0	1	1	0	0	0	1	0	0	1	1	2	0	0	0
878	0	2	0	0	0	0	0	0	0	0	2	1	1	0	0	0	0	2	1	1	0	0	2	0	0	1	2	1	1	2	2	0	0	2	0	2	2	0	1	1	0	0	0	1	0	0	0	0	0
879	0	2	1	0	0	0	1	0	2	2	0	0	0	0	0	0	2	0	0	0	2	0	1	0	0	1	1	0	0	1	1	0	2	0	0	2	1	0	0	0	0	0	0	2	0	1	0	0	1
880	0	1	1	0	0	0	2	0	2	0	0	1	1	0	0	0	0	2	2	2	0	0	2	0	0	0	1	1	1	1	1	0	0	0	0	1	2	1	0	0	0	0	1	1	1	1	0	1	0
881	0	1	1	0	0	0	2	0	2	2	0	2	2	1	1	0	1	1	0	0	1	0	2	0	0	1	2	0	0	2	1	0	1	1	0	2	2	0	0	0	0	0	0	0	1	0	0	0	0
882	1	2	1	0	0	0	1	0	1	1	1	0	0	0	0	0	0	1	1	1	2	0	2	0	0	1	2	0	1	1	1	1	2	1	0	2	1	0	0	0	2	0	1	1	1	0	0	0	0
883	0	2	0	0	0	0	2	0	1	1	0	0	0	0	0	0	0	1	0	0	0	0	2	0	0	1	0	0	1	2	0	0	2	0	0	2	1	0	0	0	1	0	1	1	1	1	0	1	0
884	0	2	1	0	0	0	2	1	1	1	0	1	1	0	0	0	2	0	0	0	1	0	2	0	0	1	2	0	0	1	0	1	1	2	1	2	1	0	0	0	1	0	0	1	0	0	0	0	0
885	0	0	2	0	1	1	2	1	2	1	0	0	2	0	0	1	0	2	1	1	2	0	2	0	0	1	0	1	2	1	1	0	1	1	0	2	1	1	0	0	0	0	1	2	1	0	0	0	0
886	1	0	2	0	0	0	2	0	2	1	1	0	1	0	0	0	1	1	2	2	1	0	2	1	1	1	2	0	0	2	1	1	1	1	0	2	1	0	0	0	1	0	0	1	1	0	0	1	0
887	0	1	1	0	0	0	1	0	0	0	0	1	0	0	0	0	0	2	0	0	2	0	2	0	0	1	1	1	1	1	1	0	0	2	0	2	2	0	1	1	0	0	0	1	0	0	0	0	1
888	1	1	1	0	0	0	2	1	2	1	0	0	1	1	0	0	0	0	0	0	2	0	2	0	0	0	1	0	1	2	0	2	2	0	0	1	1	0	1	1	1	0	1	2	1	0	0	0	1
889	0	0	2	0	0	0	1	0	1	0	1	0	0	0	0	0	0	1	1	2	1	0	0	0	0	0	2	0	0	1	0	0	0	2	0	2	0	0	0	0	1	0	1	2	2	0	0	1	0
890	1	2	1	0	0	0	2	0	1	1	0	0	0	0	0	0	2	1	0	1	2	0	2	0	0	2	2	0	0	2	0	1	2	1	0	2	0	0	0	0	1	2	2	2	1	0	0	0	0
891	1	2	0	0	0	0	1	0	1	1	1	1	2	0	0	1	1	1	0	1	1	0	2	0	0	1	0	1	2	2	1	2	2	1	0	2	1	0	1	0	1	0	0	0	1	1	0	0	1
892	1	1	2	0	0	0	2	0	2	2	0	2	2	0	0	0	2	0	0	0	1	1	1	0	0	1	2	0	0	1	0	1	1	1	1	1	1	1	0	0	0	0	0	1	0	1	0	1	0
893	1	1	2	0	0	0	1	0	1	1	1	0	1	0	0	0	2	0	0	0	2	0	2	0	0	1	2	0	0	1	0	1	1	1	0	1	2	0	2	2	0	0	1	2	1	0	0	0	0
894	1	2	1	0	0	0	2	0	1	0	0	0	0	0	0	0	2	0	0	0	2	0	1	0	0	1	0	2	2	0	2	2	2	0	0	1	2	1	0	0	0	0	2	2	2	1	0	1	0
895	0	1	2	0	0	0	2	0	2	2	0	1	1	0	0	0	1	2	1	1	2	1	0	1	1	0	0	0	1	2	1	1	1	0	0	0	2	1	1	1	0	0	1	1	1	1	0	0	0
896	0	1	1	1	1	2	1	0	1	0	1	0	0	0	0	0	2	1	1	1	2	0	0	1	1	1	1	1	1	1	1	1	1	0	0	2	0	0	0	0	1	0	0	1	0	0	0	0	1
897	1	2	0	0	0	0	2	0	1	1	0	0	1	0	0	0	0	2	2	1	0	0	2	0	0	1	1	0	1	2	0	0	0	1	0	2	0	0	0	0	2	0	0	0	0	0	0	0	1
898	0	1	1	0	0	0	2	1	1	1	0	0	1	0	0	1	1	2	0	1	1	0	2	0	0	0	1	0	1	2	0	1	1	2	1	1	1	0	1	1	1	1	1	2	2	1	0	0	0
899	0	0	2	0	1	1	2	1	2	2	0	0	1	0	0	1	1	0	0	0	2	0	2	0	0	2	1	0	1	2	1	1	1	0	0	0	2	0	1	0	2	0	1	2	1	1	0	2	0
900	1	1	1	0	0	0	2	0	1	0	1	0	1	0	0	1	1	1	1	1	1	0	1	1	1	1	1	1	1	1	1	1	1	1	0	1	1	1	0	0	1	0	1	2	1	1	0	0	0
901	1	1	2	0	0	0	1	1	2	2	0	0	0	0	0	0	1	0	1	1	1	0	2	0	0	1	2	1	1	2	1	0	1	2	0	2	2	0	1	1	1	0	0	1	1	1	0	0	0
902	1	0	2	0	1	1	2	0	2	1	0	0	0	0	0	0	1	1	1	1	1	0	1	1	1	1	1	0	0	2	1	1	1	1	1	1	2	0	0	0	1	0	0	2	0	1	0	0	0
903	0	1	1	0	1	1	1	0	0	0	1	0	0	0	0	0	1	1	1	1	2	0	0	1	1	0	2	1	1	2	2	1	1	2	1	2	2	1	1	0	0	0	0	1	0	1	0	0	0
904	1	2	0	0	0	0	1	0	1	1	1	0	1	0	0	0	1	1	0	0	2	0	2	0	0	2	1	1	1	1	2	0	1	2	0	2	0	0	0	0	1	0	0	1	0	1	0	0	0
905	1	1	1	0	0	0	2	1	2	1	0	1	1	0	0	0	2	0	0	1	2	0	2	0	0	1	2	0	0	2	0	1	1	1	1	2	1	1	0	0	1	0	0	0	1	0	0	0	1
906	1	2	0	0	0	0	1	0	1	0	1	1	1	0	0	0	1	1	1	1	0	0	1	1	1	1	1	1	1	1	2	0	1	2	0	2	2	0	1	1	1	0	1	2	1	0	0	0	0
907	0	2	1	0	0	0	2	0	2	2	0	0	0	0	0	0	1	1	1	1	1	1	1	0	0	0	2	0	0	2	0	1	1	0	0	2	2	0	1	1	0	0	1	1	1	1	0	0	0
908	1	1	1	0	0	0	0	0	1	1	0	1	1	0	0	0	2	2	1	1	2	0	1	1	1	2	1	0	0	1	0	1	1	1	0	1	2	0	0	0	1	0	1	1	1	2	0	0	0
909	0	2	0	0	0	0	2	1	2	1	0	1	2	0	0	0	2	0	1	1	2	0	1	0	0	0	1	0	1	2	0	2	2	0	0	0	1	0	1	1	1	0	0	2	0	0	0	1	0
910	0	0	2	0	1	1	2	0	2	0	0	0	0	0	0	0	0	1	0	1	1	0	2	0	0	1	1	2	2	2	2	1	1	2	1	2	2	0	0	0	0	2	2	2	0	0	0	0	0
911	0	0	2	0	0	0	2	1	1	1	0	0	1	0	0	0	2	1	1	1	2	0	2	0	0	1	1	0	1	2	1	0	0	2	1	1	0	0	0	1	1	0	1	2	1	0	0	0	0
912	0	1	2	0	0	0	1	0	0	0	1	0	1	0	0	0	1	0	0	0	2	0	2	0	0	0	1	0	1	2	1	1	1	2	1	1	1	0	1	1	1	0	0	2	0	2	0	0	1
913	0	1	2	0	0	0	0	0	1	1	1	0	1	0	0	0	1	0	0	0	2	0	1	1	1	0	2	0	0	2	1	1	1	1	1	1	2	0	1	1	0	2	2	2	1	0	0	0	0
914	0	1	0	0	0	0	2	1	2	2	0	1	1	1	1	0	1	0	0	0	2	0	1	0	0	1	2	1	1	2	0	1	1	1	1	1	1	1	0	0	1	0	0	2	0	0	0	1	0
915	0	1	1	1	0	1	1	1	2	2	0	2	2	1	1	0	1	2	1	1	1	0	2	0	0	1	1	0	1	2	1	0	0	2	0	2	1	0	0	0	1	0	1	2	0	0	0	0	0
916	0	1	2	0	0	0	2	0	1	0	0	1	2	0	0	1	0	1	1	0	1	0	1	1	1	1	1	0	1	2	0	1	2	1	1	1	2	0	1	1	0	0	0	1	0	0	0	0	0
917	1	1	1	0	0	0	2	0	1	0	0	2	2	0	0	0	2	1	1	0	2	1	1	0	0	0	2	0	0	2	0	2	2	0	0	2	1	0	0	0	1	1	1	1	1	0	0	1	0
918	1	2	0	0	0	0	2	0	0	0	0	0	1	0	0	1	0	2	0	0	1	0	2	0	0	1	1	1	1	0	1	2	2	1	1	1	2	0	1	1	0	0	0	1	0	0	0	0	1
919	1	1	1	1	0	1	1	0	1	1	0	0	1	0	0	1	2	0	0	1	1	0	2	0	0	2	1	1	1	1	1	2	2	0	0	2	1	0	0	0	2	1	1	1	1	1	0	0	0
920	0	1	1	0	1	1	2	0	1	1	1	0	0	0	0	0	1	1	1	1	1	0	2	0	0	0	0	1	1	1	1	1	1	1	0	1	0	0	1	0	1	1	1	2	2	0	0	0	0
921	0	2	2	0	0	0	1	0	0	0	0	1	1	0	0	0	0	2	2	2	0	0	1	1	1	1	1	0	1	2	0	2	1	2	1	2	1	1	0	0	0	0	0	2	0	0	0	0	1
922	0	1	2	0	0	0	1	0	0	0	1	0	0	0	0	0	1	2	1	1	1	0	2	0	0	0	2	1	1	2	1	1	2	1	0	1	1	0	1	1	1	0	0	2	0	2	0	0	0
923	0	1	2	0	0	0	1	2	2	2	0	0	1	0	0	0	2	1	0	0	2	0	2	0	0	1	1	1	1	2	0	1	2	1	0	2	1	0	0	0	2	0	0	1	0	0	0	0	0
924	1	1	1	0	0	0	1	1	2	2	0	0	1	0	0	1	2	1	0	0	1	0	1	0	0	1	2	0	0	2	1	2	2	0	0	0	1	0	1	1	1	0	0	0	1	0	0	0	0
925	1	1	0	0	0	0	1	2	2	2	0	1	1	0	0	0	2	1	1	0	2	0	1	1	1	0	0	2	2	1	2	1	1	1	0	1	2	1	0	0	1	0	1	1	1	1	0	1	0
926	0	2	1	0	0	0	2	0	1	1	0	1	2	0	0	1	1	2	1	1	1	0	2	0	0	2	0	0	0	1	2	1	1	1	0	2	1	0	1	1	1	0	0	1	1	0	0	0	0
927	0	2	1	1	0	1	2	1	2	1	0	0	0	0	0	0	2	0	0	0	2	0	1	1	1	1	2	1	1	2	1	2	2	2	0	2	0	0	1	1	1	0	0	2	0	1	0	1	0
928	0	1	1	0	1	1	1	0	2	2	0	1	1	0	0	0	0	0	0	0	2	0	2	0	0	1	1	0	1	2	1	2	2	0	0	1	1	0	1	1	1	0	0	0	0	1	0	1	0
929	1	2	0	0	0	0	1	1	1	1	1	0	0	0	0	0	1	1	0	0	1	0	2	0	0	1	2	0	0	2	2	2	2	0	0	1	1	0	0	0	2	1	1	2	1	0	0	0	0
930	1	2	0	0	0	0	2	1	2	1	0	0	1	0	0	1	2	0	0	1	2	0	1	0	0	0	1	0	1	2	0	1	1	0	0	0	2	0	1	1	0	0	0	2	0	1	0	0	0
931	1	2	1	0	0	0	2	1	2	1	0	0	0	0	0	0	2	0	0	0	2	1	2	0	0	1	0	0	1	1	0	1	2	2	0	2	1	0	1	1	1	0	0	2	0	0	0	0	0
932	1	1	1	0	0	0	2	1	2	2	0	0	2	0	0	0	0	1	1	1	1	0	2	0	0	1	2	0	0	2	1	1	1	2	1	2	1	1	0	0	0	1	1	1	1	1	0	0	0
933	0	2	0	0	0	0	1	0	1	1	1	0	0	0	0	0	0	1	1	1	2	0	2	0	0	0	1	1	0	1	1	2	2	2	0	1	1	0	2	2	0	0	0	1	1	0	0	0	0
934	0	1	2	0	0	0	2	0	1	0	0	1	2	0	0	0	0	2	0	0	2	0	2	0	0	0	2	0	0	2	1	2	2	0	0	1	1	1	1	1	0	0	0	1	0	0	0	0	1
935	1	1	1	0	1	1	2	0	2	2	0	0	0	0	0	0	2	2	1	1	2	0	2	0	0	2	2	0	0	2	1	1	1	2	2	2	1	0	0	0	2	0	2	2	1	1	0	1	0
936	1	1	2	0	1	1	2	1	2	2	0	1	1	0	0	0	1	0	0	0	2	0	2	0	0	0	1	0	0	1	2	1	1	1	0	1	1	0	0	0	1	0	1	2	1	1	0	0	1
937	0	1	1	0	0	0	2	0	2	2	0	1	1	0	0	0	2	1	1	1	2	0	2	0	0	1	2	1	1	2	1	1	1	2	0	2	0	0	0	1	1	2	2	2	0	0	0	0	0
938	1	1	1	0	0	0	2	0	2	0	0	0	2	0	0	1	2	0	0	0	1	0	1	0	0	2	2	0	0	2	0	1	1	1	0	2	2	0	0	0	0	0	0	1	0	0	0	0	0
939	0	2	2	0	0	0	2	0	1	0	0	0	0	0	0	0	1	1	1	1	2	0	2	0	0	0	1	2	2	1	2	2	2	1	0	2	2	0	1	1	0	0	0	0	0	1	0	0	1
940	1	1	1	0	0	0	2	1	2	1	0	0	0	0	0	0	1	0	0	0	2	0	1	1	1	1	1	1	1	2	0	0	1	2	1	2	2	0	1	1	1	1	1	2	1	1	0	0	1
941	1	1	2	0	0	0	2	0	0	0	0	1	1	0	0	0	1	2	0	1	1	0	2	0	0	1	1	1	2	2	1	1	1	1	1	1	2	1	1	0	0	1	1	2	1	0	0	1	0
942	1	1	2	0	1	1	1	0	1	0	1	0	1	0	0	1	2	2	0	0	1	0	2	0	0	2	2	0	0	2	0	2	2	0	0	1	1	0	1	1	1	0	0	2	1	2	0	1	1
943	0	0	2	0	1	1	1	0	1	1	1	0	1	0	0	1	2	2	2	1	1	0	2	0	0	1	2	0	1	2	0	1	2	1	0	2	2	0	1	1	1	0	0	2	0	1	0	0	1
944	1	2	1	0	0	0	1	0	1	1	1	1	2	0	0	0	1	1	1	0	2	0	2	0	0	1	2	0	0	2	2	2	2	1	1	1	1	0	2	2	0	0	0	1	1	0	0	1	0
945	1	0	2	0	0	0	1	1	2	2	0	0	0	0	0	0	1	0	0	0	2	0	2	0	0	1	1	0	1	2	1	1	1	1	0	1	1	0	0	0	2	0	0	0	0	1	0	0	1
946	0	1	1	0	0	0	1	0	1	1	1	0	2	0	0	0	1	2	0	0	0	0	2	0	0	1	2	0	0	2	0	1	1	2	1	2	1	0	0	0	1	0	1	2	1	1	0	0	1
947	0	1	1	0	1	1	1	0	1	1	0	1	2	0	0	0	1	0	0	1	2	0	1	0	0	2	2	1	1	2	1	1	1	0	0	2	2	0	1	1	0	2	2	2	0	0	0	0	0
948	1	1	1	0	0	0	2	0	1	0	0	0	0	0	0	0	0	0	0	0	2	0	0	1	1	0	2	1	1	1	0	0	0	1	1	2	1	1	0	0	0	0	1	1	1	0	0	0	1
949	0	0	2	0	2	2	2	0	1	1	0	1	1	0	0	0	1	2	2	2	1	0	1	1	1	0	2	0	0	1	0	1	2	2	0	2	2	0	1	1	0	1	1	1	1	0	0	1	0
950	1	0	2	0	0	0	1	0	2	2	0	0	1	0	0	0	1	1	1	1	2	0	2	0	0	1	0	1	2	1	1	0	0	2	1	2	1	0	0	0	2	0	0	2	0	0	0	1	0
951	1	2	0	0	0	0	2	0	2	2	0	0	2	0	0	1	2	2	0	0	1	0	1	0	0	0	1	1	2	2	0	1	2	2	0	2	1	0	1	1	1	2	2	2	0	0	1	0	1
952	1	0	2	0	1	1	2	0	2	2	0	0	2	0	0	0	1	2	2	1	0	0	1	1	1	1	2	0	0	1	1	2	2	2	1	2	1	0	1	1	1	0	2	2	2	0	1	0	0
953	0	1	1	0	0	0	0	0	1	1	1	1	1	0	0	0	1	0	1	1	2	0	2	0	0	1	0	1	1	1	1	1	1	0	0	0	2	0	1	1	0	0	0	2	0	2	0	1	0
954	0	1	1	0	0	0	1	0	2	2	0	1	1	0	0	0	1	0	0	0	2	0	2	0	0	1	0	0	0	1	1	2	2	2	1	2	1	0	0	0	1	1	1	2	1	0	0	0	0
955	1	1	1	0	0	0	2	0	1	1	0	1	1	0	0	0	0	2	2	1	0	0	1	0	0	1	1	0	2	2	0	0	0	2	0	2	1	0	0	0	1	0	1	2	1	1	0	0	1
956	1	0	2	0	0	0	2	0	0	0	0	0	1	0	0	0	1	1	1	1	2	0	2	0	0	2	1	0	1	2	1	1	1	0	0	1	1	0	0	0	2	0	0	1	0	0	0	0	1
957	0	2	2	0	0	0	1	1	2	2	0	0	1	0	0	1	1	1	0	0	1	0	2	0	0	2	1	0	0	1	1	2	2	0	0	0	1	0	1	1	1	0	0	1	0	1	0	0	0
958	1	2	0	0	0	0	2	1	2	1	0	0	0	0	0	0	1	0	0	0	2	0	2	0	0	0	1	0	0	2	2	1	1	1	0	1	2	0	2	2	0	0	0	1	0	1	0	0	1
959	1	1	1	0	0	0	1	0	0	0	1	0	1	0	0	1	2	0	0	0	2	0	2	0	0	0	0	1	2	2	1	2	2	1	0	1	1	0	0	0	0	0	0	2	0	1	0	1	0
960	1	1	2	0	0	0	1	0	2	2	0	0	0	0	0	0	2	0	0	0	2	0	2	0	0	0	1	0	1	2	1	2	2	2	1	2	1	0	2	2	0	0	1	1	1	1	0	0	0
961	0	1	0	0	0	0	1	1	2	2	0	1	1	0	0	0	2	2	1	1	1	0	2	0	0	1	0	0	0	1	2	2	2	0	0	1	0	0	0	0	2	0	0	2	0	1	0	0	0
962	0	2	0	0	0	0	2	1	2	2	0	1	1	0	0	0	0	1	1	0	1	0	1	0	0	0	2	0	0	2	1	1	1	1	1	1	0	0	0	0	1	0	0	1	0	0	0	0	0
963	0	1	1	0	0	0	1	1	1	1	1	1	2	0	0	0	1	2	0	0	2	0	1	0	0	1	1	0	1	2	0	1	1	1	0	1	1	1	0	0	1	0	1	2	1	0	0	0	1
964	0	0	2	0	1	1	1	0	1	1	1	1	1	0	0	0	1	0	0	0	2	0	2	0	0	2	2	1	1	1	0	1	2	0	0	2	1	1	0	0	1	0	1	1	1	1	0	0	0
965	1	2	1	0	0	0	1	0	2	2	0	1	1	0	0	0	0	1	1	1	2	0	2	0	0	1	0	1	2	1	1	2	2	0	0	0	2	0	2	2	0	2	2	2	0	1	0	0	1
966	0	0	2	0	1	1	1	1	1	1	1	0	1	0	0	1	2	0	0	1	2	0	2	0	0	1	2	1	1	2	0	2	2	1	0	2	1	0	0	0	1	0	1	1	1	2	0	0	1
967	0	0	2	0	2	2	2	0	1	1	0	0	1	0	0	0	2	1	1	1	1	0	2	0	0	2	1	1	1	1	1	1	1	1	0	1	0	0	0	0	2	0	1	2	1	0	0	2	0
968	1	0	2	0	0	0	2	1	2	2	0	0	0	0	0	0	0	0	0	0	2	0	2	0	0	1	0	1	0	0	2	0	0	2	1	1	1	0	1	1	1	0	0	1	0	0	0	0	0
969	0	1	1	0	0	0	2	0	0	0	0	0	0	0	0	0	0	2	0	0	1	0	2	0	0	0	1	0	1	2	0	1	1	2	1	2	1	0	1	1	1	0	0	1	0	1	0	0	0
970	0	2	1	0	0	0	1	0	0	0	1	0	1	0	0	1	1	1	1	1	0	1	1	0	0	1	0	0	0	1	1	0	1	2	0	2	0	0	0	0	2	1	1	1	0	1	0	0	1
971	0	0	2	0	1	1	1	1	2	2	0	0	1	0	0	1	0	2	0	0	1	0	2	0	0	1	1	0	1	2	0	2	2	1	0	2	2	0	1	1	0	0	1	1	1	1	0	1	0
972	1	1	1	0	1	1	1	0	1	1	1	1	2	0	0	0	0	1	0	0	2	0	1	1	1	1	2	0	0	1	0	1	2	2	1	2	1	0	0	0	2	0	1	2	1	1	0	0	0
973	1	2	1	0	0	0	2	0	1	0	1	0	0	0	0	0	0	1	1	1	2	0	1	0	0	1	1	0	0	1	1	1	2	2	2	2	2	0	0	0	0	0	0	2	0	0	0	0	1
974	1	1	1	0	0	0	2	0	0	0	0	0	0	0	0	0	1	1	1	1	1	0	1	1	1	0	2	1	1	2	2	1	0	2	1	2	1	0	0	0	2	1	1	1	1	1	0	0	1
975	1	0	2	0	0	0	0	0	0	0	1	0	0	0	0	0	2	0	0	1	1	0	2	0	0	2	2	0	0	2	1	1	1	0	0	0	1	0	0	0	1	1	1	2	1	0	0	0	1
976	0	2	0	0	1	1	2	0	2	2	0	2	2	1	1	0	1	1	1	1	1	0	2	0	0	1	0	0	1	1	0	1	1	1	1	1	2	0	1	1	1	0	0	2	0	0	0	0	0
977	1	0	2	0	1	1	0	0	0	0	2	0	0	0	0	0	2	1	0	0	1	0	2	0	0	1	2	1	1	2	0	1	1	1	0	1	1	0	1	1	1	0	0	1	0	1	0	0	0
978	0	2	0	0	0	0	2	0	2	2	0	0	0	0	0	0	1	0	0	0	2	0	2	0	0	0	1	0	0	2	0	2	1	2	1	2	1	0	1	1	1	0	1	2	1	0	0	0	0
979	1	2	0	0	0	0	1	0	0	0	1	0	0	0	0	0	1	1	1	1	2	0	2	0	0	1	1	1	0	1	1	1	1	2	1	2	2	0	2	2	0	0	0	0	0	0	0	0	0
980	1	0	2	0	0	0	1	0	1	1	0	0	0	0	0	0	0	0	0	0	2	0	0	1	1	1	1	0	0	1	1	0	0	0	0	1	1	0	0	0	1	0	1	1	1	1	0	0	0
981	1	2	1	0	0	0	2	0	1	1	1	1	1	0	0	0	2	0	0	0	2	0	1	0	0	1	1	1	2	2	1	1	1	1	0	2	1	0	1	0	1	0	0	1	0	1	0	1	0
982	1	2	1	0	0	0	1	0	0	0	1	0	0	0	0	0	0	0	1	1	2	0	2	0	0	1	1	1	1	2	0	1	2	1	0	2	1	0	0	0	0	1	1	2	0	0	0	0	0
983	1	0	2	0	0	0	2	0	2	1	0	1	1	0	0	0	1	0	0	0	2	0	2	0	0	1	0	1	2	1	1	1	1	1	0	2	1	0	2	2	0	0	0	0	0	1	0	0	0
984	0	0	2	0	1	1	2	0	1	1	0	0	0	0	0	0	0	1	0	0	0	0	2	1	1	1	1	0	1	2	1	1	1	2	1	2	1	0	0	0	2	0	1	2	1	1	0	0	1
985	1	2	0	0	0	0	2	0	2	1	0	0	0	0	0	0	1	1	1	1	2	1	2	0	0	0	1	0	0	2	1	1	1	2	0	1	1	0	0	0	1	0	0	0	0	0	0	0	1
986	0	2	0	0	0	0	2	0	1	0	0	1	1	0	0	0	1	2	2	2	1	0	2	0	0	0	1	1	1	2	0	1	0	0	0	2	1	0	0	0	2	0	0	2	1	1	0	0	1
987	1	0	2	0	1	1	2	0	1	1	1	0	0	0	0	0	1	2	0	1	1	0	1	0	0	0	1	1	1	0	2	1	1	0	0	0	0	0	1	0	1	1	1	2	1	0	0	0	0
988	1	0	2	0	0	0	2	1	2	2	0	1	2	0	0	0	0	0	1	1	2	0	2	0	0	1	1	0	1	2	0	1	1	1	1	1	0	0	1	1	1	0	0	1	0	1	0	0	0
989	1	0	2	0	0	0	2	0	1	1	1	0	2	0	0	0	1	1	0	0	1	0	2	0	0	1	2	0	0	1	1	1	2	1	0	2	1	0	0	0	1	0	0	2	0	1	0	0	0
990	1	0	1	0	0	0	2	0	1	1	1	0	0	0	0	0	2	1	1	0	2	0	2	0	0	1	1	1	1	2	0	0	0	1	1	2	1	0	1	0	1	1	1	2	1	0	0	0	0
991	1	1	2	0	0	0	2	0	1	1	0	0	0	0	0	0	1	0	1	1	2	1	1	0	0	1	1	0	1	2	0	1	1	2	0	2	0	0	0	0	1	0	0	1	1	1	0	0	0
992	0	2	1	0	0	0	2	0	2	1	0	0	0	0	0	0	1	2	1	0	1	0	2	0	0	0	1	0	1	2	1	2	2	0	0	0	1	0	1	1	1	0	0	1	0	0	0	0	0
993	0	1	1	0	0	0	2	0	1	0	0	0	0	0	0	0	1	0	0	0	2	0	1	0	0	1	1	0	1	2	0	1	2	1	0	2	2	0	1	1	0	0	0	2	1	0	0	0	0
994	0	1	2	0	0	0	2	1	2	2	0	0	1	0	0	1	0	1	1	1	2	0	2	0	0	1	1	0	1	2	1	1	2	1	1	2	0	0	0	0	2	0	0	1	0	1	0	0	0
995	1	1	2	0	0	0	2	1	2	1	0	0	1	0	0	0	2	0	0	0	1	0	2	0	0	1	2	1	1	2	1	1	2	2	2	2	2	0	0	0	1	0	0	0	1	0	0	0	0
996	0	1	1	0	1	1	2	0	1	0	0	0	0	0	0	0	1	2	2	2	1	0	2	0	0	1	2	0	0	2	1	1	2	2	2	2	1	0	0	0	2	0	0	1	0	0	0	1	0
997	0	1	1	0	0	0	2	1	2	2	0	1	2	0	0	1	1	0	0	0	2	0	2	0	0	0	2	0	0	2	1	1	2	0	0	2	1	0	0	0	1	0	0	0	1	0	0	0	1
998	0	1	2	0	0	0	1	0	1	0	1	0	0	0	0	0	2	1	1	1	2	0	2	0	0	1	0	0	1	2	0	1	1	1	0	1	2	0	1	1	1	0	0	0	0	0	0	0	0
999	1	0	2	0	1	1	1	0	2	1	0	0	0	0	0	0	2	2	2	2	2	0	2	0	0	2	1	1	2	2	1	0	0	2	0	2	1	0	0	0	2	0	1	2	0	0	0	0	0
1000	0	2	2	0	1	1	2	1	2	2	0	1	0	0	0	0	2	1	1	1	1	0	1	0	0	0	0	0	0	1	2	1	1	1	0	1	0	0	0	1	1	0	0	2	0	1	0	0	1
[truncated: 252 more columns]
