# Supplementary material for: KNN-MDR: a learning approach for improving interactions mapping performances in genome wide association studies
Source: BMC Bioinformatics. 2017 Mar 21;18:184. doi: 10.1186/s12859-017-1599-7 (PMC5361736; doi:10.1186/s12859-017-1599-7)
Supplement: Supplementary file 6 — The data set(s) supporting the results of Table 4. (ZIP 7095 kb) [file 12859_2017_1599_MOESM6_ESM.zip › 100 simulations/S57/mkallsimul.dat]

1	1	1	0	1	0	0	1	0	1	0	1	1	2	1	1	1	0	1	2	0	1	0	2	2	0	0	2	2	2	2	0	0	1	2	1	2	1	0	0	0	2	0	0	0	0	0	0	1	1
2	0	2	1	1	0	0	1	0	2	0	0	0	1	1	1	0	0	0	0	1	1	1	2	2	0	1	2	2	1	1	2	2	1	1	1	1	1	1	0	0	1	0	1	0	1	2	0	2	1
3	1	1	1	1	1	1	2	0	0	0	0	0	2	1	1	0	0	1	1	1	1	0	1	2	0	0	1	2	2	1	0	0	1	1	0	1	2	0	1	1	0	0	0	0	0	2	0	2	0
4	0	1	0	0	0	0	1	0	1	0	1	0	1	1	1	0	0	1	1	1	2	0	2	2	0	0	1	1	2	1	1	0	1	2	0	2	2	0	0	0	1	0	1	0	1	2	0	2	0
5	1	2	1	1	0	0	0	0	0	0	1	0	0	0	0	0	0	0	0	2	2	0	2	2	0	0	1	1	2	0	1	0	2	1	0	2	2	0	1	0	1	0	1	0	1	2	0	0	2
6	1	1	0	1	0	0	2	1	2	0	0	1	2	1	1	0	0	0	1	1	1	0	2	2	0	0	2	2	2	1	1	0	0	1	1	1	2	0	0	0	1	0	0	0	0	1	0	0	2
7	0	1	0	0	0	0	2	1	2	0	0	0	2	1	1	0	0	1	0	1	0	0	2	2	0	0	2	2	2	1	0	0	1	1	1	1	2	0	1	1	0	0	1	0	1	0	0	2	0
8	1	0	0	1	0	1	1	0	2	0	0	0	0	0	0	0	0	1	1	1	2	0	1	1	1	0	2	2	2	2	1	0	0	1	1	1	0	0	0	0	1	0	1	0	1	0	0	1	1
9	0	1	0	0	0	0	1	1	1	0	1	0	1	0	1	0	0	1	1	1	2	0	1	1	0	1	1	1	2	0	1	0	1	2	0	2	2	1	1	1	0	0	0	1	0	0	0	1	1
10	0	1	0	1	0	0	2	0	2	0	0	1	2	1	1	0	0	2	2	0	1	0	2	2	0	0	2	2	2	1	1	1	0	1	1	1	1	1	1	1	0	1	0	0	0	0	0	0	2
11	1	1	0	1	0	0	2	0	2	0	0	0	1	1	1	0	0	0	0	2	2	1	2	2	0	1	2	2	2	2	1	0	0	2	0	2	2	1	0	0	0	0	1	0	1	1	0	1	1
12	0	2	0	0	0	0	2	1	2	0	0	2	2	0	0	1	0	0	1	1	2	0	1	1	0	0	1	1	2	1	1	2	1	0	1	1	2	0	1	1	0	0	0	0	0	1	0	0	2
13	1	1	0	1	0	0	1	1	2	0	1	1	2	0	0	1	0	0	0	2	2	0	2	2	0	1	1	1	1	1	0	0	0	1	2	0	2	0	1	1	1	0	0	0	0	0	0	0	2
14	0	1	0	1	0	0	1	0	0	0	1	1	1	0	0	1	0	0	0	1	1	0	1	1	0	0	2	2	2	1	2	1	2	1	1	1	1	2	0	0	1	0	1	0	0	0	0	2	0
15	1	2	0	0	0	0	2	0	2	0	0	1	1	0	0	1	0	1	0	1	1	0	2	2	0	0	1	1	2	0	1	0	2	0	2	1	1	0	0	0	2	2	0	0	0	2	0	2	0
16	0	1	0	1	0	0	2	0	2	0	1	0	1	1	1	0	1	2	1	1	1	0	2	2	0	0	1	1	2	1	0	0	1	0	2	1	0	0	0	0	2	0	0	0	0	0	0	2	0
17	1	0	1	1	1	0	1	0	2	0	0	0	1	1	1	0	0	1	1	1	1	0	1	1	1	1	1	1	1	1	1	0	1	1	0	1	1	0	0	0	2	0	0	0	0	2	0	2	0
18	0	0	0	0	0	0	2	0	2	0	1	0	0	0	0	0	0	2	0	1	1	0	1	2	0	0	1	2	2	2	0	0	0	2	1	1	1	0	0	0	1	1	0	1	1	0	0	1	0
19	0	1	0	0	0	0	2	0	2	0	0	0	0	0	0	0	0	1	1	1	2	0	2	2	0	0	1	1	2	1	0	0	1	2	1	2	2	0	0	0	1	0	1	0	2	0	0	2	2
20	1	1	0	0	0	0	2	0	1	0	0	0	1	0	0	0	0	1	1	1	2	0	1	1	0	0	1	1	2	1	0	1	1	0	0	2	0	0	0	0	1	0	0	0	0	0	0	1	1
21	0	1	0	0	0	0	2	0	1	0	0	0	1	1	1	0	0	0	0	2	2	0	2	2	0	1	2	2	2	2	1	0	0	2	1	2	2	0	1	1	0	0	2	0	1	1	0	0	1
22	1	1	0	0	0	0	2	1	2	0	0	1	1	0	0	0	0	1	1	0	0	0	2	2	0	0	2	2	2	0	0	2	2	0	2	0	2	0	0	0	2	1	0	0	0	2	0	2	0
23	0	0	0	0	0	2	2	1	2	0	0	0	1	0	0	0	0	1	1	1	1	0	2	2	0	0	1	2	2	1	0	2	2	0	2	0	1	0	1	1	1	2	0	0	0	1	0	1	0
24	1	1	1	1	0	0	1	0	1	0	1	0	1	1	1	0	0	0	0	2	2	0	2	2	0	0	1	1	2	1	0	0	0	1	1	1	1	0	1	1	1	0	0	0	2	0	0	0	1
25	1	2	0	0	0	0	2	1	2	0	0	1	2	1	1	0	0	0	0	1	1	0	1	1	1	2	1	1	1	1	1	1	2	0	2	0	1	0	2	2	0	0	0	0	0	0	0	0	1
26	1	2	0	1	0	0	2	0	1	0	1	0	1	1	1	0	1	2	1	1	1	0	2	2	0	0	1	1	2	1	0	1	1	1	1	1	0	0	0	0	2	1	0	0	1	0	0	1	1
27	1	1	0	0	0	0	1	0	0	0	2	0	1	1	1	0	0	2	0	1	1	0	2	2	0	0	2	2	2	2	1	0	2	1	0	2	1	0	1	1	1	0	0	0	0	1	0	0	2
28	1	1	0	0	0	1	1	0	0	0	1	2	2	1	1	1	0	1	1	1	2	0	1	2	0	0	2	2	2	2	1	0	1	1	1	1	1	0	0	0	1	0	1	0	0	0	0	1	1
29	1	1	0	0	0	0	2	0	2	0	0	1	1	0	0	1	0	1	0	1	1	0	2	2	0	0	2	2	2	2	0	0	1	0	1	2	1	0	0	0	2	0	0	0	0	1	0	2	0
30	1	1	1	1	0	0	2	0	2	0	1	1	2	2	2	0	0	1	1	1	2	0	2	2	0	0	1	0	2	0	0	1	1	2	1	2	1	1	0	0	1	0	0	1	0	0	0	2	1
31	0	1	0	1	0	0	2	0	1	0	1	0	0	0	0	0	0	2	0	1	1	0	0	1	0	0	2	2	2	2	0	0	1	1	1	1	0	0	1	1	1	0	1	0	2	2	0	0	2
32	1	0	0	0	0	1	2	0	2	0	0	1	1	0	1	0	0	0	0	2	2	0	1	1	0	0	2	2	2	2	1	0	1	2	0	2	1	0	0	0	2	0	0	1	0	0	1	1	0
33	0	2	0	0	0	0	1	1	1	0	0	0	1	1	1	0	0	1	1	1	2	0	1	1	1	1	2	2	2	2	0	1	2	0	2	0	2	0	2	2	0	1	0	1	0	1	0	2	2
34	1	0	0	0	0	1	2	0	2	0	0	0	1	2	1	0	1	2	1	1	1	0	2	2	0	0	0	2	1	1	2	0	1	2	0	2	0	0	0	0	2	0	0	1	0	0	0	1	1
35	0	1	0	1	0	0	1	0	1	0	1	0	0	0	0	0	0	1	1	1	2	0	2	2	0	0	1	1	1	1	1	0	1	0	1	2	1	1	0	0	1	0	1	0	1	0	0	1	2
36	0	1	0	0	0	0	2	0	2	0	0	0	1	0	1	0	0	1	0	2	2	0	0	1	1	1	2	2	2	2	0	0	1	1	0	2	1	0	1	1	1	1	0	0	1	1	0	0	1
37	0	2	1	0	0	1	1	0	0	0	0	1	1	1	1	0	0	0	1	1	2	0	1	1	0	1	1	2	2	1	0	1	0	2	0	2	2	0	2	1	0	0	0	0	0	0	0	1	1
38	1	2	0	1	0	0	1	0	2	0	0	0	0	0	0	0	0	0	0	2	2	0	2	2	0	0	2	2	2	2	1	1	1	1	1	1	2	0	1	1	1	0	0	0	0	0	0	0	2
39	1	1	0	0	0	1	2	1	1	0	0	1	2	1	2	0	0	0	0	2	2	0	1	1	1	1	2	2	2	1	1	0	0	1	1	1	1	0	1	1	1	0	0	1	1	1	0	1	1
40	0	2	0	0	0	0	2	1	2	0	0	1	0	0	0	0	0	1	1	1	2	0	2	2	0	0	2	2	2	2	0	1	1	1	1	1	1	0	0	0	1	0	0	0	1	0	0	0	1
41	0	2	0	0	0	0	2	0	2	0	0	0	1	1	1	0	0	2	1	0	1	0	1	1	0	1	1	1	2	1	1	0	1	2	1	1	1	1	0	0	0	0	0	0	1	0	1	1	1
42	0	2	0	0	0	0	2	0	2	0	0	0	0	0	0	0	0	1	1	1	1	0	2	2	0	1	2	2	2	1	0	0	1	1	1	1	2	0	1	1	0	0	0	0	0	0	0	1	2
43	1	1	0	1	0	0	2	0	2	0	0	0	0	0	0	0	0	2	0	1	1	0	2	2	0	0	1	2	2	1	2	0	1	2	0	2	1	0	0	0	1	0	0	0	0	0	0	1	1
44	0	1	0	0	0	0	2	1	2	0	0	0	0	0	0	0	0	1	0	1	1	0	1	1	0	1	1	1	2	0	1	0	1	1	1	1	1	0	2	2	0	0	2	0	1	1	0	2	1
45	1	0	0	0	0	1	2	1	2	0	0	0	0	0	0	0	0	1	0	2	2	0	2	2	0	1	2	2	2	2	1	1	1	2	1	1	0	0	0	0	1	0	0	0	0	0	0	1	1
46	0	1	0	0	0	0	0	0	0	0	2	0	0	0	0	0	0	2	2	0	0	0	2	2	0	1	1	1	2	1	0	1	1	1	1	1	1	0	0	0	2	0	0	0	0	0	0	1	2
47	1	1	0	1	0	0	2	0	1	0	0	1	1	0	1	0	0	0	0	2	2	0	2	2	0	0	2	2	2	2	0	1	1	1	0	2	1	0	2	2	0	0	0	0	0	0	0	0	1
48	0	1	0	1	0	0	2	0	2	0	0	1	1	0	0	0	0	1	1	1	1	0	2	2	0	0	1	1	2	0	1	1	1	0	1	1	1	0	1	1	1	0	0	1	0	0	0	1	1
49	1	1	0	0	0	1	2	1	2	0	0	0	2	2	2	0	0	2	0	1	1	0	1	1	1	1	2	2	2	2	0	0	1	1	0	2	1	0	0	0	2	1	0	1	1	0	0	1	1
50	1	0	0	0	0	1	2	0	0	0	0	0	1	1	1	0	0	2	2	0	1	0	2	2	0	0	2	2	2	2	0	1	1	0	0	2	1	1	0	0	0	0	0	0	0	0	0	1	1
51	0	1	0	0	0	0	0	0	1	1	1	0	1	1	1	0	1	2	1	0	1	2	0	2	0	0	1	2	2	1	0	1	2	1	1	1	0	0	0	0	2	0	1	0	1	0	0	1	1
52	1	1	0	2	0	0	1	0	0	0	2	0	0	0	0	0	0	0	1	1	2	0	2	2	0	0	1	2	1	1	1	0	1	0	0	2	1	0	2	2	0	0	0	0	0	1	0	2	0
53	1	0	0	0	0	1	1	1	1	0	0	0	0	0	0	0	0	0	0	1	1	0	2	2	0	0	2	2	2	1	1	1	0	2	0	2	1	0	2	2	0	0	2	0	1	1	0	2	1
54	1	0	0	0	0	0	1	0	1	0	0	0	0	0	0	1	0	0	0	2	2	0	2	2	0	0	1	1	2	0	0	0	0	1	1	1	1	0	0	0	1	1	0	0	1	0	0	0	2
55	1	2	0	2	0	0	1	1	1	0	1	1	1	0	0	1	0	1	1	1	2	0	2	2	0	1	1	1	2	1	0	0	0	2	0	2	2	0	0	0	1	1	0	0	1	0	0	0	2
56	1	0	0	0	0	0	1	0	0	1	1	0	1	1	1	0	0	0	1	1	2	0	1	1	0	0	1	2	2	1	1	1	1	0	1	1	2	0	2	2	0	1	0	0	0	0	0	2	0
57	1	0	0	0	0	1	1	0	2	0	0	0	1	1	1	0	0	1	0	0	0	0	2	2	0	0	2	2	2	1	2	1	2	0	1	1	1	0	2	2	0	0	0	1	0	0	0	1	1
58	0	2	0	0	0	0	2	0	2	0	0	0	0	0	0	0	0	1	1	1	2	0	2	2	0	0	1	2	2	2	0	1	1	2	0	2	2	0	1	1	0	1	0	0	1	0	0	2	1
59	1	0	0	0	0	0	2	0	1	0	0	1	1	0	0	1	0	2	1	0	0	1	2	2	0	0	2	2	2	1	2	0	2	1	0	2	1	0	1	0	1	0	0	0	0	0	0	1	1
60	1	0	0	0	0	1	2	0	2	0	1	1	1	1	1	0	0	1	1	1	1	1	2	2	0	0	2	2	2	2	1	0	1	2	0	2	1	0	0	0	1	0	0	0	0	0	0	1	1
61	0	2	0	0	0	0	2	0	2	0	1	1	2	2	2	0	0	0	0	2	2	0	1	1	1	1	2	1	2	1	0	0	0	2	0	2	0	0	0	0	1	0	1	0	1	0	0	1	1
62	0	1	0	0	0	1	1	0	1	0	0	0	0	0	0	0	0	1	0	1	1	0	2	2	0	0	1	1	2	0	0	0	0	2	1	2	2	0	1	1	1	0	0	0	0	1	0	2	0
63	1	2	1	0	1	1	2	1	2	0	0	2	2	1	2	0	0	1	0	1	1	0	2	2	0	0	1	1	2	1	0	0	0	2	2	0	0	0	0	0	2	0	0	0	0	0	0	1	1
64	0	2	0	0	0	0	2	0	1	0	1	1	1	0	0	1	1	2	0	1	1	0	2	2	0	0	1	1	1	0	1	0	1	1	1	1	1	1	0	0	1	0	2	0	1	1	0	1	1
65	0	1	0	1	0	0	2	0	1	1	1	0	0	0	0	0	0	1	0	1	0	1	0	1	1	1	1	0	1	0	1	1	0	2	0	2	1	0	0	0	2	1	0	0	0	0	0	1	1
66	0	1	0	0	0	0	2	0	2	0	0	0	1	1	1	0	0	0	1	1	1	0	2	2	0	0	2	2	2	1	2	1	2	1	1	1	1	0	1	1	1	0	1	0	1	1	1	0	1
67	1	0	0	0	0	1	2	0	2	0	0	1	1	0	0	1	0	1	0	2	2	0	2	2	0	0	1	2	2	1	0	1	1	0	1	1	0	0	0	0	1	0	1	0	1	1	0	2	0
68	1	1	0	1	0	0	1	1	1	0	1	0	1	1	1	0	0	1	1	1	1	0	2	2	0	0	0	2	1	1	2	1	1	1	2	1	0	0	0	0	1	1	0	0	1	1	0	0	2
69	0	1	2	0	1	0	2	1	2	0	0	0	0	0	0	0	0	0	0	2	2	0	2	2	0	0	0	0	1	0	1	2	1	0	1	1	2	0	2	2	0	0	0	0	0	0	0	2	1
70	1	1	1	1	0	0	1	0	0	0	1	0	0	0	0	0	0	1	0	0	0	0	1	1	0	0	2	2	2	2	0	0	2	1	2	1	2	0	0	0	0	0	1	0	1	0	0	1	1
71	0	1	0	0	0	0	2	0	2	0	0	0	1	1	1	0	0	0	1	1	2	0	2	2	0	0	1	1	1	1	2	1	2	1	2	1	0	0	0	0	1	0	1	0	1	0	0	1	1
72	0	1	1	1	0	0	2	1	2	0	0	1	1	1	1	0	0	1	1	1	2	0	1	1	0	0	2	2	2	2	2	1	1	1	0	2	2	0	1	1	0	0	0	1	0	0	0	2	1
73	1	1	0	0	0	0	1	0	2	1	0	1	1	0	1	0	0	2	1	1	2	0	1	1	0	0	2	2	2	2	1	0	0	2	2	0	2	0	1	1	1	0	1	0	1	0	0	1	0
74	1	0	0	0	0	2	2	0	2	0	0	1	1	0	0	1	0	2	2	0	1	0	2	2	0	0	1	0	2	0	0	1	1	2	2	1	1	0	2	2	0	0	0	0	1	1	0	1	1
75	0	0	0	0	0	0	2	0	2	0	0	0	1	0	0	0	0	0	0	2	2	0	1	2	0	0	2	2	2	1	1	0	1	1	1	1	2	0	1	1	1	0	1	0	1	2	0	1	1
76	1	1	0	1	0	0	2	1	2	0	0	0	0	0	0	0	0	0	0	2	2	0	2	2	0	0	0	1	2	0	0	1	0	1	1	1	2	0	2	2	0	0	1	0	1	0	0	1	1
77	1	0	0	1	0	0	1	0	0	0	0	0	0	0	0	0	0	2	2	0	0	0	2	2	0	0	2	2	2	1	1	0	0	2	0	2	1	0	1	1	1	0	1	0	1	2	0	1	0
78	1	0	0	1	0	1	1	1	1	0	1	1	2	1	1	1	0	0	0	2	2	0	2	2	0	0	2	2	2	2	0	0	0	2	0	2	1	0	0	0	1	0	0	0	0	0	0	1	1
79	1	0	1	0	1	0	2	0	2	0	0	0	0	0	0	0	0	1	1	1	1	0	2	2	0	1	1	1	1	1	1	1	1	0	1	0	1	0	1	1	1	0	0	0	0	0	0	1	1
80	0	0	0	0	0	0	2	0	1	0	0	0	0	0	0	0	0	1	1	1	2	0	1	1	0	1	2	1	2	1	0	0	0	1	2	0	1	0	0	0	1	0	0	0	0	0	0	1	0
81	0	2	1	0	1	1	2	0	1	0	1	0	1	1	1	0	0	1	1	1	2	0	2	2	0	0	1	2	2	2	0	0	1	1	1	1	2	1	0	0	0	0	0	1	0	0	0	2	0
82	1	1	0	1	0	0	2	0	2	0	0	0	0	0	0	0	0	2	1	0	1	0	2	2	0	0	1	1	1	1	2	2	1	0	1	1	2	0	0	0	2	0	0	0	0	0	0	0	1
83	0	0	0	0	0	1	2	0	2	0	0	0	1	1	1	0	0	1	0	2	2	0	2	2	0	0	2	2	2	2	0	2	1	0	2	0	0	0	0	0	1	0	1	0	1	1	0	1	1
84	0	1	0	1	0	0	2	0	2	0	0	1	1	1	1	0	0	0	0	2	2	1	1	2	0	0	1	2	2	1	0	0	0	2	1	2	1	0	0	0	2	0	0	0	0	0	0	2	0
85	1	2	0	0	0	0	2	0	1	0	0	1	2	2	2	0	1	1	0	2	2	0	1	1	1	1	2	1	2	1	0	1	1	2	1	2	2	0	1	1	0	1	1	0	0	0	0	1	1
86	1	1	0	1	0	0	1	1	2	0	0	0	1	1	1	0	0	0	0	2	2	0	1	1	1	2	0	1	1	0	1	0	0	2	1	2	1	1	0	0	1	0	1	0	1	0	0	0	1
87	1	2	0	0	0	0	2	1	2	0	0	1	2	2	2	0	0	1	1	1	1	0	2	2	0	0	1	2	2	2	0	1	1	1	0	2	2	0	2	2	0	0	0	0	0	1	0	2	0
88	0	2	0	0	0	0	1	0	0	0	1	0	1	0	0	0	0	2	0	1	1	0	1	1	0	1	2	2	2	1	2	0	2	1	1	1	2	0	1	1	1	0	1	0	0	0	0	2	1
89	1	1	0	1	0	0	2	1	2	0	0	1	1	0	0	1	1	2	0	2	2	0	2	2	0	0	2	2	2	2	1	1	1	1	2	2	2	0	0	0	0	2	0	0	0	1	0	0	2
90	1	1	0	0	0	1	1	0	1	0	2	0	0	0	0	0	0	1	1	1	1	0	2	2	0	0	1	2	2	1	0	0	2	1	0	2	1	0	0	0	2	1	0	1	1	0	0	1	0
91	1	2	0	1	0	0	2	0	1	0	0	0	1	1	2	0	0	0	1	1	2	0	2	2	0	0	2	2	2	2	0	1	1	1	1	1	2	0	1	0	0	0	0	0	0	0	0	1	0
92	0	0	0	0	0	0	2	0	0	0	0	1	1	1	1	0	0	0	0	2	1	0	1	2	0	0	2	1	2	1	0	0	0	0	1	1	1	1	0	0	0	0	0	0	0	0	0	1	1
93	0	1	0	0	0	0	2	1	2	0	0	1	2	2	2	0	0	0	0	2	1	0	1	1	1	1	1	1	2	2	0	0	2	1	1	1	1	0	0	0	0	0	0	0	0	1	1	1	0
94	0	2	0	0	0	0	2	0	2	0	0	0	0	0	0	0	0	1	1	1	1	0	1	1	0	0	1	2	1	1	2	0	0	2	0	2	2	0	0	0	0	0	0	0	0	0	0	1	1
95	1	1	0	0	0	0	2	0	2	0	0	0	0	0	0	0	0	1	1	1	1	0	1	1	1	1	0	1	1	1	1	1	2	0	0	2	2	0	1	1	1	0	0	0	0	1	0	2	0
96	0	1	0	0	0	1	2	0	2	0	0	0	2	2	2	0	0	1	1	1	1	0	2	2	0	0	2	2	2	0	1	0	1	1	1	1	2	0	1	1	1	0	0	0	0	0	0	1	1
97	0	1	0	0	0	0	1	0	1	0	1	0	0	0	0	0	0	2	2	0	0	0	2	2	0	0	2	2	2	2	1	0	1	1	1	1	1	0	0	0	2	0	1	0	1	0	1	1	1
98	1	0	0	1	0	1	2	0	1	0	1	1	1	0	0	0	0	1	1	1	1	1	2	2	0	0	2	2	2	2	1	1	1	1	0	2	0	0	1	0	1	0	0	1	0	1	0	0	2
99	1	0	0	0	0	1	1	0	2	0	0	0	0	0	0	0	1	0	1	1	2	1	0	1	1	1	2	2	2	2	0	0	1	1	1	1	1	0	0	0	0	0	0	0	0	0	0	1	1
100	0	1	0	0	0	1	2	0	1	0	0	0	0	0	0	0	0	1	1	1	2	0	2	2	0	1	2	1	2	1	1	0	1	2	1	1	2	0	2	2	0	0	0	0	0	0	0	2	0
101	1	0	0	0	0	1	2	0	1	0	0	0	0	0	0	0	0	1	1	1	2	0	2	2	0	0	2	2	2	1	2	0	1	0	2	1	2	0	1	1	0	0	0	0	0	0	0	0	2
102	0	0	0	0	0	0	1	0	1	1	1	0	1	1	1	0	0	1	1	1	1	0	2	2	0	0	2	1	2	1	0	0	1	2	0	2	2	1	0	0	0	0	0	0	0	0	0	2	0
103	1	1	1	1	1	1	1	0	1	0	1	1	1	0	0	1	0	1	1	1	1	0	2	2	0	0	2	2	1	1	1	0	0	1	1	1	2	0	0	0	0	2	0	0	0	2	0	0	1
104	1	0	0	1	0	1	1	0	1	0	0	1	1	0	0	1	1	2	0	2	2	1	0	1	1	1	1	1	2	1	0	0	0	2	0	2	0	1	0	0	1	1	1	0	1	1	0	1	1
105	1	0	0	0	0	0	2	0	0	0	0	1	1	0	1	0	0	1	1	1	1	0	2	2	0	0	1	1	2	1	0	0	0	2	0	2	1	1	1	1	0	0	0	0	0	0	0	1	1
106	1	0	0	0	0	0	2	0	2	0	0	1	2	1	1	0	0	0	1	1	1	0	2	2	0	0	2	2	2	2	1	2	1	1	0	2	2	0	2	2	0	0	0	0	0	0	0	0	2
107	1	2	1	1	0	0	2	0	1	0	1	0	0	0	0	0	0	0	0	2	2	0	1	1	1	2	2	2	2	2	0	1	1	2	0	2	2	0	0	0	1	1	0	0	1	0	0	0	1
108	1	1	0	1	0	0	1	0	1	0	1	0	0	0	0	0	0	1	1	1	1	0	1	1	1	1	1	1	2	1	0	2	1	0	2	0	2	0	1	1	0	0	0	0	0	1	0	1	1
109	1	2	0	0	0	0	1	0	1	0	0	0	1	2	1	0	0	1	1	1	2	0	2	2	0	1	1	2	1	1	1	2	1	1	1	1	2	0	2	2	0	1	0	0	1	0	0	2	0
110	1	1	1	1	1	1	1	0	0	0	1	0	1	0	0	0	0	0	0	2	2	0	2	2	0	0	1	1	1	1	1	1	1	1	0	2	0	0	1	1	1	0	0	0	0	0	0	1	1
111	1	1	0	0	0	0	2	0	2	0	0	0	1	1	1	0	0	1	0	1	0	0	2	2	0	0	1	2	1	1	1	0	2	0	1	1	1	0	1	1	1	1	0	0	1	0	0	2	0
112	1	1	2	0	1	0	2	0	1	0	0	0	0	0	0	0	0	0	0	2	1	0	2	2	0	1	2	2	2	1	1	1	2	0	2	0	2	0	1	1	0	0	0	0	0	1	0	2	0
113	0	0	0	1	0	1	2	0	2	0	0	0	1	2	1	0	0	1	0	1	1	0	2	2	0	0	1	1	2	1	0	0	1	1	0	2	2	0	2	2	0	1	0	0	1	1	0	1	1
114	0	0	0	0	0	0	1	0	0	0	2	0	0	0	0	0	0	1	1	1	1	0	2	2	0	1	1	2	1	1	2	1	0	1	1	1	1	0	1	1	1	0	0	0	0	0	0	2	1
115	1	2	0	0	0	0	1	0	1	0	1	0	2	1	1	0	0	2	2	0	0	0	1	1	0	0	1	1	2	1	0	1	0	2	0	2	1	0	1	1	1	0	1	0	2	2	0	1	1
116	0	1	0	0	0	0	1	0	1	0	1	0	0	0	0	0	0	0	0	2	2	0	2	2	0	0	2	2	2	2	0	0	0	2	0	2	1	0	0	0	1	0	2	0	1	1	0	2	0
117	1	1	0	0	0	0	2	0	2	0	0	0	0	1	1	0	0	1	1	1	1	0	2	2	0	0	2	2	2	1	1	0	0	2	0	2	1	0	0	0	1	0	0	0	0	0	0	2	0
118	0	1	0	0	0	0	2	0	2	0	0	1	1	0	0	1	0	2	1	0	1	0	2	2	0	0	1	2	2	1	0	0	1	2	0	2	1	0	2	2	0	0	1	0	0	2	0	1	1
119	0	1	0	0	0	0	1	0	1	0	1	1	1	2	2	0	0	0	0	2	2	0	2	2	0	0	1	2	1	1	2	2	2	1	1	1	1	0	0	0	1	0	1	0	1	0	0	2	0
120	0	1	0	1	0	0	2	1	2	0	0	0	2	2	2	0	0	1	1	1	2	0	2	2	0	0	2	2	2	2	1	1	1	1	1	1	1	1	0	0	0	0	1	0	0	1	0	2	0
121	0	2	0	0	0	0	2	0	2	0	0	1	1	0	0	0	0	0	0	2	2	0	2	2	0	0	2	2	2	2	1	1	1	1	1	1	1	0	1	1	1	0	0	0	0	0	0	1	1
122	1	2	0	0	0	0	1	0	2	0	0	1	1	0	0	0	0	0	1	1	2	0	2	2	0	0	1	2	1	1	2	0	1	1	0	2	2	0	0	1	1	0	0	1	0	0	0	1	1
123	0	1	0	1	0	0	2	1	2	0	0	0	1	2	1	0	0	2	1	0	1	0	0	1	0	0	0	1	2	0	0	1	1	0	1	1	1	0	0	0	1	0	0	0	0	1	0	2	1
124	0	1	0	0	0	1	2	0	1	0	0	0	0	0	0	0	0	2	1	0	1	0	2	2	0	1	0	2	0	0	2	1	0	1	0	2	1	0	0	0	1	0	0	0	0	1	0	1	2
125	0	1	0	1	0	0	1	0	1	0	1	1	1	1	1	0	0	0	0	2	2	0	2	2	0	0	0	2	1	1	2	0	0	0	1	1	2	0	0	0	1	0	1	0	1	2	0	1	1
126	1	1	0	1	0	0	2	0	0	0	1	0	1	1	1	0	1	1	1	1	1	0	2	2	0	0	1	2	2	2	0	2	2	2	0	2	2	0	1	1	1	0	0	0	0	0	0	1	1
127	1	1	0	1	0	0	2	0	1	0	0	1	1	0	1	0	0	2	1	0	1	0	1	1	1	1	2	2	2	1	1	2	2	0	2	0	0	0	1	1	1	0	0	0	0	0	0	1	1
128	0	2	0	0	0	0	2	0	2	0	0	0	1	1	1	0	0	1	1	1	2	0	2	2	0	1	2	2	2	2	1	1	0	2	0	2	1	0	0	0	2	1	0	0	0	0	0	2	1
129	1	1	0	0	0	0	2	1	1	0	0	0	0	0	0	0	0	0	0	2	2	0	2	2	0	0	2	2	2	2	0	1	1	1	1	1	2	1	1	1	0	0	0	0	0	0	0	2	0
130	1	1	0	1	0	0	1	0	0	0	1	0	0	0	0	0	0	1	1	1	1	0	2	2	0	1	1	1	2	0	1	1	1	1	0	2	1	1	0	0	1	0	0	0	0	0	0	0	1
131	1	2	1	1	0	0	2	1	2	0	0	1	1	0	0	1	0	0	0	2	2	0	2	2	0	0	1	1	2	0	1	0	1	2	0	2	2	0	2	2	0	0	0	0	0	0	0	1	0
132	0	1	1	1	0	0	0	0	0	0	1	1	0	0	0	0	0	1	1	1	1	0	2	2	0	0	1	2	2	2	1	0	0	2	0	2	1	0	0	0	2	0	1	1	1	2	0	2	1
133	1	0	0	0	0	0	2	0	2	0	0	0	2	2	2	0	0	0	0	2	2	0	1	1	1	1	1	2	1	1	1	0	1	1	0	2	1	1	0	0	1	0	1	0	2	2	0	2	1
134	1	0	0	0	0	0	2	0	2	0	0	1	2	1	1	0	0	2	1	0	0	0	2	2	0	0	2	2	2	2	0	1	1	1	0	2	2	0	1	1	0	2	0	0	1	0	0	2	0
135	0	2	1	0	0	0	1	0	2	0	0	0	1	1	1	0	0	0	0	2	2	0	1	2	0	0	2	2	2	1	1	0	2	1	0	2	1	0	1	1	1	0	1	0	1	1	0	2	2
136	0	0	0	0	0	1	2	0	1	0	1	0	1	1	1	0	0	1	1	1	2	0	2	2	0	0	2	2	2	2	1	0	0	1	1	1	0	0	0	0	2	0	0	0	0	0	0	1	1
137	0	0	0	0	0	1	1	0	1	0	1	1	2	1	1	0	0	1	1	1	1	0	0	1	0	0	1	1	2	1	0	1	1	1	0	2	2	0	1	1	1	0	0	0	0	0	0	2	0
138	0	2	0	0	0	0	2	0	1	0	1	1	1	1	1	0	0	0	0	2	2	1	2	2	0	0	1	1	2	1	0	2	1	1	0	2	1	0	0	0	2	0	0	0	0	1	0	0	1
139	0	1	0	1	0	0	1	0	2	0	0	2	2	1	2	0	0	1	1	1	2	0	2	2	0	0	1	1	2	1	0	0	1	2	0	2	1	0	0	0	2	1	0	0	1	0	0	2	1
140	1	2	0	0	0	0	1	0	1	0	1	0	1	1	1	0	0	0	0	2	2	0	1	1	0	0	1	1	2	1	1	0	1	1	1	1	2	0	1	1	1	0	1	0	1	1	0	2	1
141	0	0	0	1	0	1	1	0	0	1	2	1	1	0	0	1	0	0	1	1	2	0	2	2	0	1	2	2	2	2	0	1	1	2	0	2	1	0	0	0	0	0	1	0	0	1	0	2	0
142	1	2	0	0	0	0	1	0	1	1	2	0	1	1	1	0	0	0	0	2	2	0	2	2	0	0	2	2	2	2	0	0	0	2	0	1	1	1	0	0	1	0	0	1	0	1	0	2	0
143	0	1	1	0	1	1	1	1	1	0	1	1	1	0	1	0	0	1	0	2	2	0	2	2	0	0	0	2	1	1	2	0	1	2	0	2	2	0	2	2	0	0	0	0	0	1	0	2	0
144	1	1	0	1	0	1	1	0	2	1	0	1	2	1	1	0	0	1	0	1	1	1	2	2	0	0	1	1	2	0	1	0	1	1	0	2	1	0	0	0	1	0	1	0	1	2	0	2	0
145	1	2	0	0	0	0	2	0	2	0	0	0	0	0	0	0	0	1	1	1	1	0	2	2	0	0	1	2	2	2	0	1	0	1	1	1	2	0	2	2	0	0	0	2	0	0	0	1	1
146	1	1	0	0	0	0	1	0	0	0	1	1	1	1	1	0	0	2	1	0	2	0	1	1	0	0	2	2	2	2	1	1	1	1	0	2	0	0	0	0	2	0	0	0	0	1	0	1	1
147	0	2	0	0	0	0	1	0	1	0	1	1	1	0	0	1	0	0	0	1	1	0	2	2	0	2	2	2	2	2	0	1	0	2	0	2	1	0	1	1	1	1	0	0	1	1	0	2	1
148	1	1	0	0	0	0	1	0	1	0	1	0	0	0	0	0	0	1	1	1	2	0	0	0	0	0	1	2	2	1	1	0	0	1	2	0	1	0	1	1	1	0	0	2	0	0	0	1	1
149	1	2	0	0	0	0	1	0	1	0	0	0	1	0	0	0	0	1	1	1	2	0	2	2	0	0	1	1	2	0	1	0	1	1	0	2	1	0	0	0	2	0	0	0	0	0	0	2	0
150	0	1	0	0	0	0	2	0	1	0	0	0	0	0	0	0	0	0	0	2	2	0	2	2	0	0	1	1	2	1	0	0	2	0	2	1	1	0	1	1	1	0	0	0	2	1	0	1	1
151	0	1	0	1	0	0	1	0	0	0	1	1	1	1	1	0	0	0	0	2	2	0	2	2	0	0	2	2	2	2	1	2	2	0	2	0	0	0	0	0	2	1	0	0	0	0	0	0	2
152	1	1	0	1	0	0	2	0	1	0	0	0	0	0	0	0	0	1	0	1	1	0	2	2	0	0	2	2	2	1	2	1	1	1	0	2	1	0	0	0	2	0	0	1	0	0	0	1	1
153	0	1	0	0	0	1	2	1	2	0	0	1	1	0	1	0	0	0	1	1	2	0	1	1	0	0	2	2	2	2	1	0	0	2	0	2	2	0	1	1	1	0	0	0	0	1	0	1	1
154	0	1	0	1	0	0	1	1	2	0	0	0	0	0	0	0	0	2	0	1	1	0	1	1	1	1	1	1	1	1	0	2	2	0	1	1	2	0	2	2	1	0	1	0	1	0	0	0	2
155	1	1	0	1	0	0	2	1	1	0	0	0	0	0	0	0	0	1	1	1	1	0	2	2	0	0	2	0	1	0	1	1	2	1	1	1	1	0	0	0	1	0	0	0	0	1	0	2	0
156	0	1	0	1	0	0	2	0	2	0	0	1	2	1	1	1	0	2	1	0	0	0	2	2	0	0	2	2	2	1	1	0	0	2	0	2	0	0	0	0	2	0	1	0	1	0	0	1	1
157	0	2	0	0	0	0	2	0	1	0	1	0	0	0	0	0	0	1	2	0	1	0	1	1	1	2	1	2	1	0	2	1	1	2	1	2	1	1	1	1	0	0	0	0	0	0	0	1	1
158	0	2	0	0	0	1	1	0	0	0	1	0	0	1	1	0	0	1	1	1	2	0	1	1	1	1	1	2	1	1	2	0	2	0	1	1	1	1	0	0	1	0	1	0	1	0	0	1	1
159	1	2	0	0	0	1	2	0	2	1	1	0	1	1	1	0	0	0	0	2	2	0	2	2	0	1	1	2	1	1	2	1	0	1	0	2	1	0	0	0	2	0	0	0	0	0	0	1	1
160	0	1	0	0	0	0	1	0	0	0	0	0	0	0	0	0	0	1	1	1	2	0	1	1	1	1	2	2	2	0	0	0	0	2	0	2	2	0	0	0	1	0	1	0	1	0	0	1	1
161	0	1	0	0	0	0	1	0	1	0	1	0	2	0	0	0	0	1	1	1	1	0	1	1	0	1	1	1	2	1	0	0	0	1	0	2	2	0	1	1	1	0	1	0	1	1	0	1	1
162	1	0	0	0	0	2	2	1	2	0	0	0	0	0	0	0	0	1	1	1	2	0	2	2	0	0	0	1	1	0	2	1	1	1	0	2	1	0	0	0	2	0	0	0	0	0	0	1	1
163	1	0	0	0	0	0	2	0	2	0	0	0	0	0	0	0	0	2	1	0	1	0	2	2	0	0	1	2	1	1	1	0	0	2	0	2	2	0	2	2	0	1	1	0	1	1	0	1	1
164	1	2	0	0	0	0	2	1	2	0	0	1	1	0	0	1	0	1	0	0	0	0	0	0	0	1	2	2	1	1	1	0	1	1	0	2	2	0	0	0	0	0	1	0	0	0	0	1	0
165	0	1	0	1	0	0	1	0	1	0	2	0	0	0	0	0	0	0	0	2	2	0	1	1	1	1	2	2	2	1	1	2	1	0	1	1	2	1	0	0	1	2	0	0	0	0	0	2	0
166	1	2	0	0	0	0	2	0	2	0	0	1	1	1	1	0	0	2	1	1	2	0	1	1	0	0	1	0	2	0	0	0	1	1	0	2	1	0	2	2	0	0	0	0	0	0	0	0	2
167	1	1	0	0	0	0	1	0	1	0	1	1	2	1	2	0	0	2	1	0	0	0	1	1	1	2	1	1	1	1	0	1	2	0	1	1	2	0	1	0	2	2	0	0	0	0	0	2	0
168	1	1	0	0	0	0	1	0	1	0	2	0	0	0	0	0	0	1	0	1	1	0	2	2	0	0	1	1	2	1	0	0	1	1	1	1	0	0	0	0	1	1	0	0	0	0	0	0	2
169	1	2	0	1	0	0	2	1	1	0	1	0	0	0	0	0	0	1	1	1	1	0	1	1	0	0	1	2	1	1	2	0	1	0	2	0	1	0	0	0	2	0	0	1	0	0	0	2	0
170	0	1	2	0	1	0	1	0	0	0	2	1	2	1	1	1	0	0	0	2	2	0	1	1	0	1	1	1	2	1	0	1	1	0	1	1	1	0	2	2	0	0	0	0	0	0	0	1	1
171	0	2	0	0	0	0	1	0	2	0	0	0	1	0	0	0	0	1	0	1	1	1	2	2	0	0	2	2	1	1	1	0	1	1	1	1	1	0	2	2	0	0	0	0	0	0	0	1	1
172	1	1	0	0	0	1	2	0	2	0	0	1	2	1	1	0	0	2	1	0	2	0	2	2	0	0	0	0	2	1	0	1	2	2	0	2	0	0	0	0	2	0	0	0	1	1	0	0	1
173	1	2	1	2	0	0	2	1	2	0	0	0	0	0	0	0	0	1	1	1	2	0	1	1	1	1	2	2	2	2	1	1	1	1	1	1	2	0	1	0	0	2	0	0	0	1	0	2	0
174	1	0	0	1	0	0	1	1	2	0	1	0	0	0	0	0	0	0	0	2	2	0	0	0	0	0	1	1	1	0	1	0	1	1	1	1	1	0	2	2	0	1	0	1	1	0	0	2	0
175	1	1	0	0	0	0	2	0	1	0	0	0	0	0	0	0	0	0	0	2	2	0	0	0	1	1	1	2	1	0	2	1	0	1	1	1	1	0	0	0	1	0	0	0	0	0	0	2	0
176	1	0	0	0	0	0	2	0	1	0	0	0	0	0	0	0	0	1	0	2	2	0	2	2	0	1	1	1	2	1	0	0	1	1	0	2	2	0	1	1	0	1	0	0	1	1	0	2	0
177	1	1	0	1	0	1	2	0	2	0	0	1	1	0	0	0	0	2	2	0	1	0	2	2	0	0	0	1	1	0	1	1	1	0	2	1	2	0	1	1	1	0	1	0	1	1	0	0	2
178	1	1	0	0	0	0	0	0	0	0	2	0	0	0	0	0	0	2	0	0	0	0	2	2	0	0	1	0	1	0	1	0	0	2	0	2	0	0	0	0	1	1	0	0	1	1	0	1	1
179	0	0	0	0	0	0	2	1	1	0	0	1	1	1	1	0	0	2	2	0	1	0	2	2	0	0	2	2	2	2	1	1	1	1	0	2	2	0	1	1	1	0	0	0	0	0	1	0	1
180	1	2	0	0	0	0	2	1	2	0	0	0	0	0	0	0	0	2	1	1	2	0	2	2	0	0	2	2	2	1	2	1	1	0	1	1	2	0	2	2	0	1	0	0	1	0	0	1	0
181	0	1	1	0	1	1	2	0	1	0	0	0	0	0	0	0	0	1	1	1	2	0	2	2	0	1	2	2	2	2	1	0	1	1	0	2	2	0	0	0	1	0	1	0	1	1	0	2	0
182	0	2	0	0	0	0	2	1	2	0	0	1	1	0	1	0	0	0	0	2	2	0	2	2	0	2	1	1	2	1	1	0	0	2	0	2	2	0	1	1	1	0	1	0	1	1	0	2	1
183	0	1	1	0	1	0	2	0	2	0	0	0	0	0	0	0	0	2	2	0	0	0	2	2	0	2	1	1	2	0	1	0	0	1	1	1	1	0	0	0	1	0	1	0	1	0	0	1	1
184	0	1	0	0	0	1	1	0	2	0	0	0	1	0	0	0	0	1	0	1	1	0	1	1	1	0	2	2	2	1	2	1	0	1	1	1	1	1	0	0	1	0	1	0	1	2	0	2	0
185	1	1	0	0	0	0	1	0	1	0	0	0	1	0	0	0	0	0	0	2	2	0	2	2	0	0	1	1	2	1	0	0	2	0	1	1	1	1	0	0	0	0	0	0	0	0	0	2	0
186	1	0	0	0	0	1	1	0	0	0	1	0	0	0	0	0	0	0	1	1	1	0	2	2	0	0	2	2	2	2	0	0	2	1	0	2	1	0	1	1	1	0	1	0	1	0	0	2	2
187	0	1	0	0	0	1	2	1	2	0	0	1	2	0	0	1	0	1	1	1	1	0	1	1	0	1	2	2	2	2	1	0	1	1	1	1	2	0	1	1	0	0	0	0	0	2	0	0	1
188	0	1	0	1	0	0	1	0	1	1	1	1	1	0	0	1	0	2	2	0	0	0	0	1	0	0	1	1	2	0	1	2	2	2	0	2	1	0	1	1	1	1	0	1	0	1	0	1	1
189	1	1	0	0	0	0	0	0	0	0	2	1	1	0	0	1	0	0	0	2	2	0	2	2	0	0	1	2	2	1	0	1	1	0	1	1	1	0	0	0	2	0	0	0	1	0	0	2	0
190	1	0	0	0	0	0	2	0	1	0	1	0	0	0	0	0	0	1	1	1	1	0	1	1	1	1	0	2	1	1	2	2	1	2	0	2	2	0	1	1	1	0	1	0	1	1	0	2	1
191	1	2	0	0	0	0	2	0	1	0	0	0	0	0	0	0	0	1	1	1	1	0	2	2	0	0	2	2	2	2	0	0	1	1	1	1	2	0	1	1	1	1	0	0	0	1	0	1	1
192	1	1	0	1	0	0	2	0	2	0	0	1	1	1	1	0	0	0	0	2	2	0	2	2	0	1	2	1	2	1	1	0	1	0	1	1	1	0	0	0	2	0	1	0	1	1	0	2	1
193	0	2	0	0	0	0	1	1	1	0	1	1	1	0	0	1	0	2	2	0	0	0	1	1	1	1	2	2	2	2	0	1	0	1	1	1	0	0	0	0	2	1	0	0	0	1	0	2	1
194	0	0	0	1	0	0	1	0	1	0	1	1	1	0	0	0	0	0	0	2	2	1	2	2	0	0	2	2	2	2	0	0	1	1	0	2	1	0	1	1	1	0	1	0	1	1	0	1	1
195	0	1	0	0	0	0	2	0	0	0	0	0	0	0	0	0	0	1	0	2	2	0	1	1	1	1	1	1	2	2	0	1	1	0	1	1	2	0	1	1	0	1	0	0	0	1	0	0	2
196	0	2	0	0	0	0	2	1	2	0	0	1	2	2	2	0	0	1	1	1	2	1	2	2	0	0	1	0	1	0	1	2	2	2	0	2	1	0	1	1	1	0	0	1	0	1	0	0	2
197	1	1	0	0	0	0	2	0	1	0	0	0	1	1	1	0	0	0	1	1	2	0	1	1	1	1	2	2	1	1	1	1	1	2	0	2	2	1	0	0	0	0	0	0	0	0	0	2	0
198	1	2	0	0	0	0	1	0	1	0	1	1	1	1	1	0	1	0	1	1	2	0	2	2	0	0	1	2	1	1	1	1	0	2	0	2	1	0	1	0	1	1	0	0	0	0	0	1	1
199	1	0	0	1	0	0	2	0	1	0	1	0	1	1	1	0	0	0	0	2	2	0	2	2	0	0	1	1	2	2	1	0	1	2	0	2	1	0	2	2	0	0	0	0	0	1	0	0	1
200	0	1	0	0	0	0	2	0	2	0	0	1	1	0	0	0	0	1	2	0	2	0	1	1	1	1	2	2	2	1	1	1	1	2	0	2	2	1	0	0	1	0	0	0	0	1	0	1	1
201	1	2	0	0	0	0	1	0	1	0	1	1	1	1	1	0	0	1	2	0	1	0	2	2	0	0	2	1	2	1	1	1	1	0	1	0	2	0	1	1	0	1	0	0	1	0	0	0	2
202	0	2	0	0	0	0	0	0	1	0	1	0	1	1	2	0	0	0	0	2	2	0	1	1	0	0	1	1	2	1	1	0	1	1	0	2	0	0	0	0	1	0	1	0	1	0	1	0	1
203	1	1	0	0	0	0	2	0	1	0	0	0	0	0	0	0	1	2	1	1	1	0	2	2	0	0	2	2	2	2	1	1	2	1	1	1	1	0	0	0	2	0	1	0	1	1	0	2	0
204	0	1	0	0	0	0	2	0	2	0	0	1	2	1	1	1	0	2	1	0	1	0	1	1	1	1	1	2	1	1	2	0	1	1	0	2	2	0	2	2	0	0	0	0	0	0	0	2	0
205	1	1	0	0	0	0	2	0	2	0	1	1	1	0	0	1	0	2	1	0	0	1	0	1	1	1	2	2	2	1	1	0	1	0	2	0	1	0	0	0	1	0	0	0	0	0	0	1	1
206	0	2	0	0	0	0	2	0	2	0	0	1	2	1	1	0	1	2	0	1	1	0	2	2	0	0	1	2	2	1	1	0	1	1	1	1	1	0	1	1	1	0	0	0	0	0	0	2	0
207	1	1	0	0	0	0	2	1	2	0	0	0	1	0	0	0	0	1	2	0	1	0	2	2	0	0	2	2	2	2	0	1	1	1	1	1	0	0	0	0	2	0	0	0	0	0	0	0	2
208	1	2	1	0	0	1	1	0	2	0	0	0	0	0	0	0	1	2	1	1	1	0	2	2	0	0	1	0	2	0	0	0	1	0	1	1	0	0	1	0	1	1	0	0	0	0	0	1	1
209	0	0	0	0	0	2	2	1	2	0	0	0	0	1	1	0	0	2	1	0	1	0	2	2	0	0	2	2	2	2	0	0	1	0	1	1	0	0	0	0	2	0	2	0	1	1	0	0	2
210	1	0	0	1	0	0	1	0	2	0	0	0	0	0	0	0	0	1	0	1	1	0	2	2	0	1	1	2	2	2	0	1	1	2	0	2	2	0	2	1	0	0	0	0	0	0	0	1	1
211	0	2	0	0	0	0	0	0	0	1	2	1	1	1	1	0	0	0	0	2	2	0	2	2	0	1	2	2	2	2	1	0	0	2	0	2	1	0	2	2	0	1	0	1	1	0	0	1	0
212	0	1	0	1	0	0	0	0	1	1	1	1	1	1	1	0	0	1	1	1	2	0	2	2	0	0	1	2	1	1	1	0	1	1	0	1	0	0	1	1	1	0	0	1	0	1	0	2	0
213	1	1	1	1	0	0	2	1	2	0	0	0	0	0	0	0	0	1	2	0	1	0	2	2	0	0	1	1	2	1	0	0	0	2	0	2	2	0	2	2	1	0	0	0	0	0	0	0	2
214	1	1	0	1	0	0	2	0	2	0	1	1	1	1	1	0	0	2	2	0	0	0	1	2	0	0	2	2	2	2	0	0	1	1	1	1	0	0	0	0	2	0	0	1	0	0	0	2	1
215	1	1	0	0	0	1	1	0	0	0	1	1	2	1	1	0	0	1	2	0	1	0	2	2	0	1	2	2	2	2	0	0	1	0	1	1	1	0	2	2	0	1	0	0	0	1	0	0	2
216	0	1	2	0	1	0	2	0	1	0	0	0	0	0	0	0	0	1	1	1	1	0	1	1	0	1	2	2	2	0	1	1	1	2	0	2	2	0	2	2	0	0	0	0	0	0	0	2	0
217	0	1	0	1	0	0	2	0	2	0	1	0	0	0	0	0	0	0	0	2	2	0	1	1	0	0	1	1	2	1	0	1	0	1	1	1	2	0	2	1	0	0	0	0	0	0	0	0	2
218	1	0	0	0	0	1	2	0	2	0	0	0	0	0	0	0	0	0	0	2	2	0	2	2	0	0	2	2	2	2	1	0	0	2	0	2	1	2	0	0	1	0	0	0	0	0	0	1	1
219	0	1	0	0	0	0	1	0	1	0	0	0	1	1	1	0	0	0	0	2	2	0	1	1	1	1	0	1	2	1	0	0	0	1	1	1	1	0	1	1	1	0	1	0	1	1	0	2	1
220	1	1	0	0	0	1	2	0	2	0	0	0	0	0	0	0	0	1	1	1	1	1	2	2	0	0	1	0	2	0	0	1	2	0	0	2	1	0	0	0	2	0	1	0	1	1	0	2	1
221	1	1	0	0	0	0	1	0	0	1	1	0	0	0	0	0	0	1	1	1	2	0	1	1	1	1	2	2	1	0	1	0	1	1	1	1	1	0	2	2	0	0	1	0	1	0	0	1	0
222	1	0	0	0	0	1	2	1	1	0	1	1	2	1	1	0	0	0	0	2	2	0	2	2	0	0	2	2	2	1	2	0	1	2	1	1	0	0	0	0	1	0	0	0	0	0	0	2	2
223	0	1	1	1	1	1	2	1	2	0	0	0	0	0	0	0	0	1	0	1	1	0	2	2	0	0	0	0	2	1	0	0	1	1	1	1	1	0	0	0	1	0	0	1	0	1	0	1	1
224	0	1	0	1	0	0	2	0	1	0	1	0	0	0	0	0	1	1	0	2	2	0	2	2	0	0	2	2	2	1	1	0	1	1	1	1	2	0	1	1	1	0	0	0	0	0	0	1	0
225	1	2	0	0	0	1	1	0	1	0	2	0	0	0	0	0	0	2	1	1	2	0	1	1	0	0	0	1	2	1	0	0	1	1	0	1	0	0	0	0	2	0	0	0	0	0	0	1	0
226	0	0	0	0	0	1	0	0	1	1	1	1	1	0	0	1	0	0	0	2	2	0	2	2	0	0	0	2	1	0	1	0	0	2	0	2	1	0	0	0	1	2	0	0	0	0	0	2	0
227	0	0	0	0	0	0	1	1	1	0	1	0	2	1	1	0	0	0	0	2	2	0	2	2	0	0	1	2	2	2	0	1	1	1	0	2	1	1	0	0	0	0	0	0	0	0	0	1	1
228	0	0	0	1	0	0	2	0	1	0	1	0	1	1	1	0	0	1	1	0	0	0	2	2	0	0	1	1	2	0	0	0	1	2	0	2	2	0	1	1	0	0	1	1	1	2	0	0	1
229	0	2	0	0	0	0	1	0	1	0	0	1	1	0	1	0	0	1	1	1	1	0	2	2	0	0	1	2	2	2	0	2	1	1	1	1	1	1	1	1	0	1	0	1	1	0	0	2	0
230	0	1	1	0	1	1	1	0	1	0	2	1	2	2	2	0	0	1	2	0	1	0	1	1	0	0	2	2	2	0	1	1	1	0	2	0	2	0	1	1	1	0	1	1	1	2	0	0	2
231	0	1	0	1	0	0	0	0	0	0	2	0	1	1	1	0	0	1	1	1	2	0	2	2	0	0	1	1	1	1	2	1	1	1	1	2	1	0	0	0	2	0	0	0	0	1	0	0	2
232	0	1	1	1	0	0	2	0	1	0	1	0	1	1	1	0	0	1	1	1	2	0	1	1	1	1	1	1	2	0	0	1	1	0	0	2	1	0	1	1	1	0	0	0	0	0	0	1	1
233	1	0	0	0	0	0	1	0	0	0	1	0	1	1	1	0	0	0	0	2	2	0	2	2	0	0	1	1	2	0	0	1	1	0	0	2	0	0	0	0	2	0	1	0	1	0	0	2	1
234	1	1	0	1	0	0	2	0	2	0	0	1	1	0	0	1	0	1	1	1	2	0	2	2	0	0	1	1	2	0	1	0	1	1	1	1	0	0	0	0	2	1	0	0	1	0	0	2	0
235	0	1	0	1	0	0	2	0	2	0	0	0	0	0	0	0	0	1	1	1	1	0	2	2	0	0	1	1	2	1	0	0	0	1	1	1	1	0	0	0	2	0	0	0	1	0	0	0	2
236	1	0	0	0	0	1	2	0	1	0	1	0	0	0	0	0	0	2	0	1	1	1	2	2	0	0	1	2	1	1	2	1	1	1	0	2	2	0	2	2	0	0	0	0	0	0	0	2	0
237	1	0	0	0	0	1	1	0	1	0	1	1	2	1	1	0	0	0	0	2	2	0	2	2	0	0	1	1	1	1	1	2	1	0	1	1	1	0	1	1	1	0	0	0	0	0	0	2	0
238	1	0	0	0	0	0	0	0	1	1	1	0	0	0	0	0	0	0	0	2	2	0	2	2	0	0	2	2	2	2	0	0	1	1	1	1	0	0	1	0	1	0	1	0	0	0	1	1	1
239	1	1	0	0	0	1	1	0	1	0	1	0	0	0	0	0	0	0	0	2	1	0	1	2	0	0	1	2	1	1	1	2	1	1	0	2	2	0	1	1	1	0	0	0	0	0	0	2	0
240	0	1	0	0	0	0	1	0	1	0	0	0	0	0	0	0	0	0	0	2	2	0	2	2	0	0	1	2	2	1	2	1	2	0	2	0	0	0	0	0	2	0	0	0	0	0	0	0	2
241	1	1	0	0	0	0	1	0	2	0	0	1	1	0	0	0	0	1	0	1	1	0	2	2	0	0	2	2	2	2	0	1	2	1	1	1	2	0	1	1	0	0	0	0	0	1	0	2	0
242	1	0	0	0	0	0	1	1	1	0	1	0	0	0	0	0	0	1	1	1	2	0	2	2	0	0	1	1	2	1	0	1	2	0	1	0	1	0	0	0	2	0	1	0	0	0	0	1	1
243	1	2	1	0	1	1	2	0	2	0	0	0	0	0	0	0	0	1	1	1	2	0	2	2	0	0	0	2	1	0	1	1	1	1	1	1	1	0	0	0	2	0	0	1	0	1	0	2	2
244	1	1	0	0	0	0	2	0	2	0	0	1	1	1	1	0	0	1	1	1	2	0	0	0	0	0	2	2	2	1	1	2	2	0	2	0	0	0	0	0	1	1	0	0	1	0	0	2	0
245	1	2	0	0	0	0	1	1	2	0	0	1	1	0	0	1	0	0	0	2	2	1	1	2	0	0	2	2	2	2	0	0	1	0	1	1	1	0	1	1	1	0	0	0	0	0	1	1	0
246	0	0	0	1	0	1	2	0	1	0	0	0	0	0	0	0	0	0	0	2	2	0	1	1	0	0	2	2	1	0	1	0	2	1	0	2	0	0	0	0	1	0	1	0	1	0	0	1	1
247	1	1	0	1	0	0	2	0	1	0	1	1	2	2	2	0	0	2	2	0	1	0	2	2	0	0	0	0	2	1	0	0	1	2	0	2	1	0	1	1	1	0	0	0	0	0	0	2	0
248	0	2	0	0	0	0	1	0	1	0	1	0	0	0	0	0	0	0	0	2	2	0	2	2	0	1	1	2	2	1	0	0	1	1	1	1	2	0	2	2	0	0	1	0	1	1	0	1	1
249	0	0	0	2	0	1	1	0	1	0	0	0	1	0	1	0	0	2	1	1	2	0	2	2	0	0	2	2	1	1	1	0	1	1	1	1	1	0	1	1	1	1	0	0	1	1	0	2	0
250	0	1	1	0	1	1	1	0	0	0	0	0	1	1	1	0	0	1	2	0	1	0	2	2	0	0	2	2	2	2	1	1	2	1	2	1	1	0	1	0	1	0	0	0	0	0	0	0	2
251	0	2	1	0	1	1	1	0	0	0	1	1	1	0	1	0	0	1	1	1	1	0	1	1	1	1	1	1	2	1	0	2	2	2	0	2	1	0	0	0	1	0	1	0	1	1	0	1	1
252	1	1	0	0	0	0	1	0	1	0	1	0	1	1	1	0	0	0	0	2	2	0	1	1	1	1	2	1	2	1	0	0	1	1	1	1	1	0	0	0	2	0	0	1	0	0	0	1	1
253	1	2	0	0	0	0	0	0	0	0	2	1	0	0	0	0	0	1	1	1	2	0	2	2	0	0	1	1	2	1	0	1	1	0	1	1	1	0	0	0	2	0	0	1	0	0	0	2	0
254	1	1	0	0	0	1	1	1	1	0	0	1	1	0	0	1	1	0	1	1	2	0	2	2	0	0	1	2	2	1	1	2	2	0	1	1	1	0	1	1	1	0	0	0	0	0	0	2	0
255	0	1	0	0	0	0	2	0	2	0	0	1	0	0	0	0	0	0	1	1	1	0	1	1	0	0	1	2	2	2	0	0	2	1	0	2	2	0	0	0	1	0	0	0	0	0	0	0	2
256	0	0	0	1	0	0	2	0	1	0	1	0	0	0	0	0	0	1	1	1	2	0	1	1	0	0	1	1	2	1	0	0	1	1	1	1	1	0	2	2	0	0	0	0	0	0	0	0	2
257	1	2	0	0	0	0	2	0	2	0	0	0	0	0	0	0	0	0	0	2	2	0	2	2	0	0	2	2	2	2	0	1	1	1	1	1	1	0	1	1	1	0	0	0	0	0	0	1	1
258	1	2	1	0	1	1	2	0	1	0	1	0	1	0	0	0	0	0	0	1	1	0	2	2	0	0	1	2	2	1	1	2	1	2	0	2	2	0	0	0	1	0	0	0	0	1	0	1	1
259	1	0	0	0	0	0	2	0	2	0	0	0	1	1	1	0	0	0	1	1	2	0	2	2	0	0	1	2	1	1	2	0	2	1	0	2	2	0	0	0	1	0	1	0	0	0	0	0	2
260	0	1	0	0	0	0	2	1	2	0	0	1	1	0	1	0	0	1	0	1	1	0	1	1	0	0	2	2	2	2	1	1	1	1	1	1	1	1	0	0	1	0	1	0	1	1	0	2	0
261	1	0	0	0	0	0	1	0	0	0	2	0	1	1	1	0	0	1	0	2	2	0	2	2	0	1	2	2	2	2	0	0	0	2	0	1	2	0	1	0	1	0	0	0	0	0	0	2	0
262	0	1	0	1	0	0	1	0	1	0	1	0	0	0	0	0	0	2	1	1	2	0	2	2	0	0	2	2	2	2	0	1	0	2	0	2	2	0	2	2	0	1	0	1	2	0	0	2	1
263	1	1	2	0	1	0	2	0	2	0	1	0	0	0	0	0	0	0	0	2	2	0	1	1	1	1	1	1	1	1	1	1	2	1	1	1	2	1	0	0	0	1	0	0	1	1	0	2	0
264	1	1	0	0	0	0	2	0	2	0	1	0	2	1	1	0	0	2	0	1	1	1	2	2	0	0	2	0	1	0	1	1	1	0	1	0	1	0	1	0	1	0	0	0	0	0	0	1	1
265	0	2	0	0	0	0	2	0	2	0	0	0	0	0	0	0	0	1	2	0	2	0	2	2	0	0	1	2	2	1	0	2	1	1	0	2	2	0	1	1	0	0	0	0	0	0	0	2	0
266	0	0	0	0	0	2	2	1	2	0	0	0	0	0	0	0	0	1	1	0	0	0	2	2	0	0	1	2	2	1	1	1	1	1	1	1	1	0	1	1	1	0	0	0	0	0	0	2	0
267	0	1	1	0	0	0	1	1	1	0	0	1	2	1	1	0	0	2	0	1	1	0	2	2	0	0	2	2	2	2	1	0	0	2	2	0	1	0	0	0	1	0	0	0	0	0	0	2	0
268	1	1	0	0	0	1	1	1	1	1	1	0	0	0	0	0	0	1	1	1	2	0	2	2	0	0	0	1	1	1	1	0	1	1	1	1	0	1	0	0	1	2	0	0	0	0	0	2	0
269	1	1	0	0	0	0	1	0	1	0	2	0	0	0	0	0	0	1	1	1	1	0	2	2	0	1	1	2	2	1	0	2	1	1	0	2	0	0	1	1	0	0	0	0	0	0	0	2	0
270	1	1	0	0	0	0	1	1	1	0	1	1	2	1	1	0	0	0	0	2	2	0	2	2	0	0	1	1	2	0	1	1	1	1	2	2	0	0	0	0	2	1	0	1	0	1	0	2	0
271	0	1	0	0	0	0	1	0	2	0	0	1	0	0	0	0	0	1	1	1	1	0	2	2	0	1	2	2	2	2	1	1	0	2	0	2	0	0	1	0	1	0	1	0	1	1	0	2	0
272	1	2	0	0	0	0	1	2	2	0	0	1	2	1	1	0	0	1	1	1	2	0	1	2	0	0	2	2	1	1	1	2	1	1	1	1	2	0	1	0	1	0	0	0	0	0	0	0	1
273	0	1	0	1	0	0	2	1	2	0	0	0	0	0	0	0	0	0	0	2	2	0	1	1	0	0	0	1	2	1	0	0	2	0	1	1	1	0	0	0	1	0	0	0	0	0	0	2	1
274	0	1	0	1	0	0	0	0	0	0	2	0	1	1	1	0	0	0	0	2	2	0	2	2	0	0	1	2	2	1	0	0	1	2	0	2	0	0	0	0	1	0	1	0	1	1	0	2	0
275	1	2	0	0	0	0	1	0	0	0	0	0	2	2	2	0	0	0	0	2	2	0	1	1	1	1	1	0	2	0	0	1	1	2	0	2	1	0	1	1	1	0	0	1	1	0	0	0	2
276	1	1	0	1	0	0	2	0	2	0	0	0	0	0	0	0	0	0	0	2	2	0	2	2	0	0	1	2	1	1	2	0	1	1	1	1	1	0	1	1	1	0	0	0	0	0	0	2	0
277	0	0	1	0	1	0	1	0	0	0	2	0	0	0	0	0	0	1	0	1	1	0	2	2	0	0	2	2	2	2	1	0	1	1	1	1	2	0	1	1	1	1	0	1	2	0	0	2	0
278	1	0	0	0	0	0	2	0	2	0	0	0	2	1	1	0	0	1	0	1	1	0	2	2	0	0	1	1	2	0	1	1	1	0	1	1	1	0	1	1	1	0	0	1	0	0	0	0	1
279	1	1	0	1	0	0	2	0	2	0	0	0	0	0	0	0	0	2	1	1	2	0	2	2	0	0	1	2	2	1	0	1	1	1	1	1	1	1	0	0	1	0	1	0	1	0	0	1	1
280	1	1	1	1	0	0	2	0	1	0	0	0	0	0	0	0	0	0	1	1	1	0	1	1	0	0	2	2	1	1	1	1	1	1	0	2	1	0	0	0	2	0	0	0	0	0	0	2	1
281	0	2	0	0	0	0	2	0	1	1	1	0	1	1	1	0	0	1	1	1	1	0	2	2	0	0	2	2	2	2	0	1	2	0	2	0	1	0	0	0	2	0	0	0	0	0	0	1	1
282	1	2	1	1	0	0	2	0	1	0	0	0	0	0	0	0	0	0	1	1	2	0	2	2	0	1	2	2	2	2	0	1	1	2	0	2	2	0	0	0	0	0	0	2	0	0	0	0	2
283	0	1	0	0	0	1	1	0	1	0	0	2	2	1	2	0	0	1	0	2	2	0	2	2	0	0	1	1	2	2	1	1	0	2	0	2	1	0	0	0	1	0	0	0	0	0	0	2	0
284	0	2	1	0	0	1	2	0	2	0	0	1	1	1	1	0	0	1	0	2	2	0	1	1	1	1	0	0	1	0	1	0	1	0	0	2	1	0	0	0	2	0	1	0	1	2	0	2	1
285	1	1	0	0	0	0	2	1	2	0	0	1	1	0	0	1	0	1	1	1	1	0	2	2	0	0	2	2	2	2	1	1	1	1	2	1	2	1	0	0	0	0	1	0	0	0	0	2	0
286	0	0	0	0	0	1	2	1	1	0	0	0	1	1	0	0	0	0	0	1	1	0	2	2	0	1	1	1	2	1	0	2	2	0	2	0	1	0	1	1	1	0	1	0	1	2	0	1	1
287	1	2	1	1	0	0	2	0	2	1	1	1	2	1	1	0	0	1	1	1	2	0	1	1	0	0	2	2	2	1	2	0	2	0	2	0	1	0	1	1	1	0	0	1	0	1	0	0	2
288	0	2	0	0	0	0	1	0	0	0	1	1	1	0	0	0	0	2	2	0	0	0	2	2	0	0	1	2	2	1	0	1	2	1	1	1	2	0	1	0	0	1	0	1	2	0	0	2	0
289	0	1	0	0	0	0	0	0	0	1	2	1	2	1	1	0	1	1	0	2	2	0	2	2	0	0	1	1	2	1	0	1	1	0	1	1	0	0	0	0	2	0	0	0	0	0	0	1	2
290	0	1	0	1	0	0	2	0	2	0	0	0	1	1	1	0	0	2	1	0	0	0	1	1	1	1	1	1	1	1	1	1	1	0	1	1	2	0	2	2	0	0	0	0	0	0	0	2	0
291	1	1	0	0	0	0	2	1	2	0	0	0	0	0	0	0	0	1	1	1	2	0	2	2	0	0	2	2	2	2	0	2	1	1	1	1	2	0	2	2	0	0	0	1	0	0	0	1	0
292	1	2	0	0	0	0	2	0	2	0	0	0	0	0	0	0	0	2	1	0	0	1	2	2	0	0	2	2	2	2	0	1	1	1	1	1	0	0	0	0	2	0	1	0	1	2	0	2	2
293	1	2	1	0	1	1	2	0	1	0	0	0	1	0	0	0	0	0	0	2	2	0	2	2	0	1	2	2	2	2	0	0	2	0	2	1	0	0	0	0	2	0	0	0	2	1	0	0	2
294	0	1	0	0	0	1	1	0	1	0	1	0	0	0	0	0	0	0	0	2	2	0	1	1	0	0	2	2	2	1	1	2	2	0	2	0	0	0	0	0	2	0	1	0	1	1	0	2	0
295	1	1	0	0	0	1	2	0	1	0	0	0	0	0	0	0	0	0	0	2	2	0	2	2	0	1	1	1	1	1	1	0	2	1	1	1	0	0	0	0	2	0	0	0	1	0	0	1	1
296	0	1	0	0	0	0	2	0	2	0	2	2	2	0	0	1	0	0	0	2	2	0	2	2	0	1	1	2	2	1	1	1	1	1	0	2	1	0	0	0	1	0	0	0	0	1	0	1	1
297	1	1	0	0	0	0	1	1	2	0	0	0	1	1	1	0	0	1	2	0	1	0	2	2	0	0	0	1	1	0	1	0	0	2	1	2	1	0	0	0	1	0	0	0	1	0	0	0	2
298	0	1	0	1	0	0	1	0	0	0	0	1	1	0	1	0	0	0	1	1	2	1	1	2	0	0	1	1	2	1	1	0	0	2	0	2	1	0	0	0	1	0	0	0	0	2	0	1	0
299	0	0	0	0	0	0	2	1	2	0	0	0	0	0	0	0	0	0	1	1	2	0	2	2	0	0	2	1	2	1	1	1	1	1	0	2	1	0	0	0	2	0	0	0	0	0	0	1	1
300	1	1	0	0	0	0	1	0	1	0	1	0	1	0	0	0	0	0	0	2	2	0	2	2	0	0	1	1	1	1	1	1	2	0	0	2	1	0	0	0	2	0	1	0	1	1	0	1	1
301	1	2	0	0	0	0	2	0	2	0	0	1	1	0	0	0	0	2	2	0	1	0	1	1	1	2	2	2	2	1	1	0	1	1	0	2	0	0	0	1	1	2	0	0	0	0	0	0	1
302	1	1	0	0	0	0	2	0	2	0	0	0	0	0	0	0	0	0	0	2	2	1	2	2	0	0	1	2	2	1	1	1	1	2	0	2	2	0	0	0	0	0	2	0	0	1	0	2	0
303	1	2	0	0	0	0	2	0	2	0	0	1	1	0	0	1	0	0	0	2	2	1	2	2	0	0	2	2	2	2	0	0	1	1	1	1	0	0	1	1	1	0	0	0	0	0	0	1	1
304	0	1	0	0	0	0	2	1	1	0	0	1	1	0	1	0	0	2	2	0	1	0	1	1	1	1	2	2	2	1	1	1	0	2	0	2	1	0	1	1	1	0	0	0	0	0	0	2	0
305	0	2	0	0	0	0	2	0	2	0	0	1	2	1	2	0	0	2	0	1	1	0	2	2	0	0	1	1	2	1	0	2	1	2	0	2	2	0	2	2	0	0	0	0	0	0	0	1	1
306	1	2	0	0	0	0	2	0	0	0	0	0	1	1	1	0	0	0	1	1	2	0	2	2	0	1	2	2	2	2	0	0	1	1	1	1	2	0	1	0	1	0	0	2	0	2	0	1	1
307	1	2	0	0	0	0	1	0	1	0	0	1	0	0	0	0	1	2	2	0	2	0	2	2	0	0	1	2	1	1	2	0	1	1	1	1	2	0	0	0	0	1	1	0	1	1	0	0	2
308	1	1	1	0	1	1	1	0	1	0	1	0	1	0	1	0	0	1	1	1	1	0	2	2	0	0	2	2	2	1	1	1	1	0	2	1	2	1	0	0	1	0	1	0	0	0	0	2	0
309	1	1	0	1	0	0	2	0	1	0	0	0	0	0	0	0	0	1	0	2	2	0	2	2	0	0	1	1	2	1	1	1	1	1	0	2	1	0	1	1	1	0	1	0	1	0	0	1	1
310	1	2	0	0	0	0	2	0	2	0	0	0	1	0	0	0	0	0	0	2	1	0	1	1	1	1	2	2	2	1	1	0	1	1	0	2	2	1	0	0	0	2	0	0	0	2	0	1	1
311	0	1	0	0	0	0	0	0	0	0	2	1	2	2	2	0	0	1	0	1	2	0	2	2	0	0	1	2	2	1	0	0	0	1	2	1	0	0	0	1	1	1	0	0	1	0	0	1	1
312	0	1	0	1	0	0	2	0	2	0	2	0	0	0	0	0	0	1	0	1	1	0	1	1	1	1	1	1	2	1	0	1	1	2	0	2	2	0	1	1	1	0	0	0	0	0	0	1	1
313	0	1	0	0	0	0	2	0	2	1	1	0	0	0	0	0	0	1	0	1	1	0	2	2	0	0	2	2	2	1	1	1	2	0	2	0	2	0	1	1	1	0	0	0	0	0	0	2	0
314	1	2	0	0	0	0	2	0	2	0	0	0	0	0	0	0	0	0	0	2	2	0	1	1	0	0	2	2	2	1	2	0	1	1	1	1	2	0	1	1	0	0	1	0	1	2	0	2	0
315	0	1	0	0	0	1	1	0	0	1	2	1	0	0	0	0	0	1	0	2	2	0	2	2	0	0	2	2	2	1	1	2	1	1	0	2	1	0	1	1	1	0	2	0	1	1	0	0	2
316	0	1	0	0	0	0	1	2	2	0	0	1	1	0	0	1	0	0	0	2	2	0	2	2	0	1	2	2	2	2	0	2	1	1	0	2	1	0	1	1	1	0	0	0	0	0	0	0	2
317	0	2	0	1	0	0	2	0	2	0	0	0	0	0	0	0	0	1	1	1	2	0	2	2	0	1	1	1	2	1	0	0	1	2	1	2	1	0	1	1	1	2	0	0	0	0	0	0	2
318	1	0	0	0	0	0	2	0	2	0	1	0	0	0	0	0	1	2	1	1	1	0	2	2	0	1	1	2	2	2	0	0	0	2	0	2	0	0	0	0	2	0	0	0	1	0	0	2	1
319	1	2	0	0	0	0	1	0	2	0	0	0	0	0	0	0	0	1	1	0	0	0	2	2	0	1	0	1	2	0	0	1	2	0	1	1	2	0	2	2	0	0	0	0	0	0	0	0	1
320	0	0	0	0	0	2	2	0	1	0	0	2	2	0	0	1	0	0	0	2	2	0	2	2	0	0	1	1	2	0	1	1	1	0	1	1	1	1	1	1	0	1	0	0	1	0	0	2	0
321	1	1	0	0	0	1	2	0	1	0	0	0	1	1	1	0	0	0	0	2	2	1	2	2	0	0	1	2	2	1	0	1	0	2	1	2	2	0	1	1	0	1	0	1	2	0	0	2	0
322	1	1	0	0	0	0	2	1	1	0	0	0	1	1	1	0	0	1	0	1	0	0	1	1	0	1	1	2	2	1	2	2	2	0	2	0	2	0	0	0	1	0	0	1	0	0	0	2	1
323	0	0	0	2	0	1	1	1	1	0	1	0	1	1	1	0	1	2	2	0	1	1	2	2	0	0	2	2	2	1	2	0	1	0	1	1	1	0	1	1	1	0	0	0	0	1	0	1	0
324	1	1	0	0	0	0	2	0	1	0	0	0	0	0	0	0	0	0	1	1	1	0	2	2	0	1	2	2	2	1	1	1	0	1	1	1	0	0	0	0	1	0	1	0	1	1	0	2	0
325	1	2	0	0	0	0	1	1	2	0	0	0	1	1	1	0	0	0	0	2	2	1	2	2	0	0	1	2	2	2	1	0	1	1	1	1	2	0	2	2	0	0	0	0	1	0	0	1	1
326	0	0	0	0	0	1	2	1	2	0	0	0	1	1	1	0	0	0	1	1	2	0	2	2	0	1	1	1	2	1	0	1	1	1	1	1	1	0	0	0	1	0	1	0	0	0	0	1	1
327	1	0	0	1	0	0	1	0	1	0	0	1	2	1	1	0	0	1	2	0	2	0	0	1	0	0	1	2	1	1	2	0	1	2	0	2	2	0	1	1	1	0	1	0	1	0	0	1	1
328	0	1	0	1	0	0	1	0	1	1	1	1	2	1	1	0	0	2	2	0	0	0	2	2	0	0	2	2	2	2	0	0	1	1	1	1	1	0	0	0	1	0	1	0	1	0	0	2	1
329	1	2	0	0	0	0	2	0	2	0	1	1	1	0	0	1	0	2	1	1	2	0	2	2	0	0	1	2	1	1	2	0	0	2	0	2	2	0	2	2	0	0	1	0	2	0	0	0	1
330	0	2	0	0	0	0	2	1	2	0	0	1	1	0	0	1	0	2	1	1	2	0	2	2	0	0	0	1	1	1	1	0	1	0	2	0	0	0	0	0	2	0	0	0	0	0	0	1	1
331	1	2	0	0	0	0	2	1	2	0	0	2	2	1	2	0	1	2	1	0	1	0	1	1	0	0	2	2	2	1	1	1	1	0	1	1	1	0	0	0	2	0	0	0	1	1	0	1	1
332	1	1	0	0	0	0	1	0	1	0	2	0	1	0	0	0	0	1	1	1	1	0	2	2	0	0	1	1	2	0	1	0	0	1	1	1	2	0	0	0	0	0	0	0	0	0	0	1	1
333	0	1	0	0	0	0	2	1	2	0	0	1	1	1	1	0	1	2	0	1	1	0	2	2	0	1	1	2	2	1	1	0	1	2	0	2	1	0	2	2	0	0	1	0	1	1	0	0	2
334	1	1	1	0	0	0	1	0	2	0	0	1	2	1	1	0	0	0	0	2	2	0	1	2	0	0	1	1	2	0	1	0	1	2	1	1	1	0	1	1	1	0	1	0	1	0	0	1	1
335	1	0	0	0	0	0	2	0	2	0	1	1	1	0	0	1	0	1	1	1	1	0	2	2	0	0	1	2	1	1	2	0	0	2	0	2	2	0	1	0	1	0	1	0	0	0	0	1	0
336	1	0	0	0	0	0	1	0	1	0	0	0	1	1	1	0	0	1	0	1	1	0	2	2	0	1	2	2	2	2	1	0	0	2	0	2	2	1	0	0	1	0	0	0	0	0	1	1	1
337	1	1	0	0	0	0	1	0	0	0	1	0	1	0	0	0	0	1	1	1	1	0	1	1	0	0	1	1	2	1	1	0	1	1	1	1	2	0	1	1	0	0	1	1	0	0	0	1	1
338	1	1	1	1	1	1	2	0	1	0	1	0	1	0	0	0	0	0	0	2	2	0	2	2	0	0	1	1	2	1	1	0	1	1	1	1	2	0	1	1	1	0	1	0	1	1	0	2	1
339	0	2	1	1	1	0	2	0	2	0	0	0	0	0	0	0	0	1	1	1	1	0	1	1	1	1	2	2	2	2	1	0	2	1	1	1	1	1	0	0	1	0	0	0	0	0	0	2	0
340	1	2	0	0	0	0	1	0	1	0	1	1	2	1	1	1	0	1	0	1	1	0	2	2	0	0	2	2	2	1	1	2	2	0	2	0	1	0	1	1	1	0	1	0	2	0	0	0	2
341	1	2	1	0	0	1	2	0	2	0	0	0	1	1	1	0	0	0	0	2	2	0	1	1	1	1	2	2	2	2	1	0	0	2	0	2	1	0	0	0	1	0	0	0	0	1	0	1	1
342	1	1	1	1	0	0	2	0	2	0	2	1	1	0	0	1	0	1	1	1	2	1	1	2	0	0	2	2	2	1	1	1	1	0	1	0	1	0	1	1	1	0	0	0	1	1	0	2	0
343	0	1	0	0	0	0	2	0	2	0	0	0	0	0	0	0	0	0	1	1	2	1	2	2	0	0	1	1	1	0	1	1	1	1	0	2	0	0	0	0	1	0	1	0	0	1	0	1	2
344	1	2	0	0	0	0	1	0	1	0	1	1	1	0	0	1	0	1	1	1	2	1	0	1	1	1	2	2	2	1	2	0	1	1	0	1	2	1	0	0	1	2	0	0	0	0	0	1	1
345	1	0	1	0	0	1	1	1	2	0	1	0	0	0	0	0	0	0	0	2	2	0	1	1	0	1	1	2	1	0	2	2	1	0	1	1	2	0	2	2	0	0	1	0	1	1	0	2	0
346	0	0	1	0	1	0	1	0	1	0	0	0	0	0	0	0	0	0	0	2	2	0	2	2	0	0	2	2	2	1	1	1	2	1	1	1	2	0	1	1	1	0	1	0	0	0	0	1	1
347	0	1	0	1	0	0	1	1	2	0	0	0	0	0	0	0	0	0	0	2	2	0	2	2	0	1	1	1	1	1	1	0	1	2	1	1	2	0	2	2	0	0	0	0	0	0	0	1	1
348	0	0	0	0	0	0	0	0	0	1	2	0	0	0	0	0	0	1	0	1	1	0	2	2	0	0	2	2	2	2	0	0	0	2	0	2	2	1	0	0	1	0	1	0	1	1	0	0	2
349	0	0	0	1	0	0	1	0	0	0	1	0	0	0	0	0	0	0	0	2	2	0	2	2	0	0	1	1	2	1	0	0	1	1	0	2	1	0	0	0	2	0	1	0	1	0	0	2	0
350	1	0	0	0	0	0	1	0	1	0	1	0	0	0	0	0	0	0	1	1	2	0	1	1	0	1	1	1	2	1	1	1	1	2	1	2	1	0	0	0	2	1	0	0	0	1	0	1	0
351	0	1	0	2	0	0	2	1	1	0	0	0	2	1	1	0	0	2	1	0	1	1	1	2	0	0	2	2	1	1	1	1	0	2	0	2	0	0	0	0	2	0	0	0	0	0	0	0	2
352	1	2	1	1	0	0	2	1	1	1	0	0	0	0	0	0	0	0	0	2	2	0	2	2	0	0	1	2	2	1	1	0	2	1	2	0	1	0	1	0	1	0	1	0	0	1	0	0	2
353	0	1	0	0	0	0	1	0	2	0	0	0	0	0	0	0	1	1	0	2	1	0	1	1	0	1	1	2	1	1	1	1	2	1	2	1	1	0	0	0	2	0	0	2	0	2	0	1	1
354	1	0	0	0	0	0	2	0	2	0	1	0	1	1	1	0	0	1	1	1	2	0	1	1	0	1	1	2	2	1	0	0	1	1	0	2	0	0	1	1	1	1	1	0	0	0	0	1	1
355	1	2	0	0	0	0	2	0	2	0	0	0	1	1	1	0	0	0	0	2	2	0	2	2	0	0	2	2	2	2	1	2	2	1	0	2	1	1	0	0	0	1	1	0	1	1	0	1	1
356	1	0	0	0	0	0	2	0	1	0	0	0	0	0	0	0	0	0	0	2	2	0	2	2	0	0	2	2	2	2	1	0	1	0	1	2	2	0	1	1	1	0	2	0	1	1	0	1	1
357	1	0	0	0	0	1	1	0	0	0	1	0	0	0	0	0	0	0	1	1	2	1	1	2	0	1	1	1	1	1	0	2	2	2	0	2	1	1	1	1	0	0	0	0	0	0	0	0	2
358	1	1	0	0	0	0	1	0	2	0	0	0	1	1	1	0	0	0	1	1	2	1	2	2	0	0	2	2	2	2	0	0	0	2	2	0	0	0	0	1	1	0	1	0	1	1	0	2	1
359	1	2	0	0	0	0	2	0	2	0	0	0	1	0	0	0	0	1	1	1	1	0	2	2	0	0	1	2	0	0	2	0	1	2	0	2	2	0	1	1	1	0	1	0	1	1	0	2	0
360	0	2	0	0	0	0	1	1	2	0	1	1	2	1	1	1	0	0	0	2	2	0	2	2	0	1	0	2	1	1	2	0	1	1	1	1	2	0	1	1	0	0	0	0	0	0	0	1	0
361	0	1	0	0	0	1	1	0	1	1	1	0	1	1	1	0	0	0	1	1	1	0	2	2	0	0	1	2	1	1	2	1	1	1	0	2	2	0	1	1	1	0	0	0	0	0	0	1	0
362	1	1	0	0	0	0	1	0	0	0	2	1	1	1	1	0	1	0	1	1	2	0	2	2	0	0	1	2	1	1	2	1	1	0	1	0	1	0	0	0	0	1	0	1	1	0	0	0	2
363	1	2	1	1	0	0	2	1	2	0	0	0	1	1	1	0	0	1	0	1	1	0	2	2	0	0	1	2	1	1	2	1	1	1	1	1	1	0	1	0	1	0	0	0	0	1	0	2	1
364	1	0	0	0	0	1	2	1	1	0	0	0	0	0	0	0	0	1	1	0	0	1	2	2	0	0	2	2	2	2	1	0	0	2	0	2	2	0	2	2	0	0	0	0	1	0	0	1	1
365	0	1	1	1	0	0	2	0	2	0	0	1	1	0	1	0	1	2	1	0	1	0	2	2	0	0	2	2	2	1	1	2	1	2	0	2	1	0	0	0	1	0	1	0	1	2	0	1	1
366	0	1	0	1	0	0	2	0	1	0	0	1	2	2	2	0	0	1	1	1	1	0	1	1	0	0	2	2	2	2	0	1	1	2	0	2	1	0	1	1	1	0	1	0	1	0	0	1	0
367	0	2	0	0	0	0	2	1	2	0	0	1	2	1	1	0	0	0	1	1	2	0	2	2	0	0	2	2	2	1	1	0	1	1	0	2	0	0	0	0	1	0	2	0	1	1	0	0	2
368	1	0	0	0	0	0	2	0	2	0	0	0	2	1	1	0	0	2	1	1	2	0	2	2	0	0	2	2	2	2	1	0	1	1	1	1	1	0	0	0	1	0	0	0	0	0	0	0	1
369	0	0	0	0	0	0	2	0	2	0	0	1	2	1	1	1	0	1	1	1	2	0	1	1	1	1	2	2	2	2	0	1	1	0	2	0	1	0	0	0	1	0	0	0	1	0	0	1	0
370	1	2	0	1	0	0	1	0	1	0	1	1	1	0	0	0	0	0	0	2	2	0	2	2	0	0	1	2	2	2	1	0	1	1	1	1	2	0	1	1	1	0	0	0	0	1	0	2	0
371	1	2	1	0	1	1	1	2	2	0	0	0	1	1	1	0	0	0	2	0	2	0	2	2	0	0	2	2	2	1	1	2	2	0	2	0	1	0	1	1	1	1	0	0	1	1	0	2	0
372	0	2	0	1	0	0	2	0	2	0	0	0	1	1	1	0	0	2	2	0	0	0	1	1	0	0	2	2	2	1	0	0	0	1	1	1	1	0	1	1	1	0	1	0	0	0	0	0	2
373	0	1	0	1	0	0	2	0	2	0	2	0	1	1	1	0	0	0	1	1	2	0	1	1	0	0	2	2	2	2	0	0	1	0	1	1	0	0	0	0	1	0	0	0	0	0	0	2	1
374	1	2	0	0	0	0	1	0	1	0	0	0	1	1	1	0	0	1	1	1	2	1	2	2	0	0	2	2	2	2	1	1	2	1	1	1	0	0	1	0	1	0	0	0	0	0	0	2	0
375	1	1	0	0	0	1	2	0	2	0	0	0	0	0	0	0	0	2	1	1	2	0	1	2	0	0	2	2	2	2	1	0	1	1	1	1	1	0	1	0	1	0	2	0	1	1	0	0	2
376	1	1	0	0	0	0	1	0	1	1	1	1	1	1	1	0	0	2	2	0	0	0	0	0	0	0	2	2	2	1	1	2	1	0	1	1	2	0	1	1	1	0	1	0	0	0	0	1	0
377	1	2	0	0	0	0	2	0	2	0	0	0	0	0	0	0	1	2	1	1	1	0	2	2	0	1	1	1	2	0	0	2	1	1	0	2	0	0	0	0	2	0	0	0	0	0	0	1	1
378	0	1	0	0	0	1	1	0	1	1	1	0	2	0	0	0	0	0	0	2	2	0	2	2	0	0	2	2	2	2	1	1	1	1	0	2	1	0	1	1	1	0	0	0	0	1	0	0	2
379	0	1	0	0	0	0	2	0	1	0	1	0	1	1	1	0	0	1	0	1	1	0	0	1	1	1	1	1	2	1	1	1	0	2	0	2	0	0	0	0	1	0	0	0	0	0	0	1	1
380	1	1	0	0	0	0	1	0	1	0	1	1	2	1	1	1	0	1	1	1	2	1	1	2	0	0	2	2	2	2	1	0	1	1	1	1	2	0	1	1	1	0	0	0	0	0	0	0	2
381	0	1	0	0	0	0	2	0	1	0	0	1	1	0	0	1	0	2	0	2	2	0	2	2	0	0	0	1	1	0	1	1	1	0	1	0	2	0	2	2	0	1	0	0	1	0	0	0	0
382	0	0	0	0	0	0	2	0	2	0	0	0	0	0	0	0	0	0	0	1	1	0	2	2	0	1	1	2	2	1	0	0	0	2	1	2	0	0	0	0	2	0	1	0	1	1	0	0	2
383	1	1	0	0	0	0	1	1	1	0	1	1	1	0	0	0	0	2	2	0	1	0	2	2	0	0	1	2	2	1	1	0	1	0	1	1	1	0	0	0	0	0	1	0	1	1	0	2	0
384	0	0	1	0	0	1	1	0	1	0	1	1	1	0	0	1	0	0	1	1	1	0	1	2	0	0	2	2	2	1	1	0	1	1	0	2	1	0	0	0	1	0	2	0	1	1	0	2	0
385	0	1	2	0	1	0	2	0	2	0	0	0	1	1	1	0	0	1	1	1	2	0	2	2	0	0	2	2	2	2	1	1	0	2	0	2	1	1	0	0	1	0	0	0	0	0	0	0	2
386	0	2	0	0	0	1	1	0	0	0	0	1	1	0	1	0	0	1	1	1	2	0	2	2	0	0	1	2	2	2	1	1	1	2	0	2	2	1	0	0	0	1	0	0	1	1	0	1	1
387	0	0	0	0	0	1	2	0	1	0	0	1	1	0	1	0	0	1	0	1	1	0	2	2	0	0	2	2	1	1	1	1	0	2	0	2	1	1	0	0	1	0	0	0	0	0	0	2	1
388	1	2	0	0	0	0	1	0	1	0	1	1	2	1	1	0	0	0	1	1	1	0	2	2	0	1	1	2	1	1	1	2	1	0	1	1	1	0	0	0	1	0	0	2	0	0	0	2	1
389	1	1	0	0	0	0	2	0	2	0	0	1	1	1	1	0	0	1	1	1	2	0	2	2	0	1	2	2	2	2	0	0	1	1	0	1	1	0	1	1	1	0	1	0	0	0	0	1	1
390	0	0	0	0	0	0	2	1	2	0	0	1	2	0	0	1	0	1	1	1	2	0	1	1	1	1	0	2	1	1	2	1	1	1	0	2	1	1	0	0	1	0	1	0	1	0	0	0	2
391	1	1	0	0	0	0	2	1	1	0	0	0	0	0	0	0	0	1	1	1	2	0	1	1	1	1	1	2	2	1	1	1	1	2	0	2	2	1	0	0	0	0	0	1	0	0	0	2	0
392	0	2	0	0	0	0	1	0	1	0	1	0	0	0	0	1	0	1	0	1	2	0	1	1	0	1	1	2	2	1	1	1	2	0	1	1	1	0	0	0	1	2	0	0	0	1	0	1	1
393	0	1	0	1	0	0	1	0	0	0	0	1	1	1	1	0	0	1	1	1	2	0	1	1	0	0	2	2	2	2	1	0	0	2	0	2	2	1	1	1	0	0	1	0	0	2	0	2	0
394	0	1	0	0	0	1	2	1	2	0	0	1	1	0	0	1	0	1	2	0	1	0	2	2	0	0	2	2	2	1	2	0	1	2	0	2	2	0	1	1	1	0	1	0	1	0	0	2	0
395	1	1	0	1	0	0	2	0	2	0	1	0	0	0	0	0	0	0	0	2	2	1	1	2	0	0	2	2	2	2	0	1	1	2	0	2	1	0	0	0	0	0	0	1	0	0	0	2	1
396	1	0	0	1	0	1	0	0	0	0	2	0	1	1	1	0	0	0	0	2	2	0	2	2	0	0	2	2	2	1	2	0	1	0	1	1	2	0	2	2	1	0	1	0	1	0	0	2	0
397	1	0	1	1	1	0	1	0	2	0	0	1	1	0	0	1	1	2	0	2	2	1	2	2	0	1	1	1	2	2	0	1	1	1	1	1	0	0	0	0	1	0	1	0	0	1	0	2	1
398	1	1	0	1	0	0	1	1	2	0	0	1	1	0	0	1	0	0	0	2	2	0	1	1	0	0	2	2	2	2	1	1	2	0	1	0	0	0	0	0	1	1	0	1	2	0	0	2	1
399	0	2	0	0	0	0	2	1	2	0	0	0	0	0	0	0	0	0	0	2	2	0	2	1	1	2	2	2	2	2	0	1	0	1	1	1	2	0	1	1	0	0	0	0	2	1	0	2	0
400	1	2	1	0	0	1	1	0	0	0	2	0	1	1	1	0	0	0	1	1	2	0	1	1	0	1	2	2	2	2	0	0	1	2	1	2	0	0	0	0	2	0	1	0	1	1	0	1	2
401	1	0	0	0	0	1	1	0	1	0	1	1	2	2	2	0	0	1	1	1	1	0	2	2	0	0	1	2	2	1	1	0	1	0	2	1	2	0	1	1	0	0	1	0	1	0	0	2	0
402	1	0	0	0	0	1	2	1	2	0	0	0	1	0	0	0	0	1	1	1	2	0	2	2	0	0	1	1	2	1	1	0	1	1	1	1	1	0	0	0	2	1	0	0	0	2	0	2	0
403	0	0	0	2	0	1	2	0	2	0	0	1	1	0	0	1	0	1	1	1	2	0	2	2	0	0	1	2	0	0	2	1	1	1	1	1	0	0	0	1	1	0	0	0	0	1	0	2	0
404	0	2	1	0	0	1	1	0	0	0	1	1	2	1	1	1	0	0	1	1	1	0	0	1	0	1	1	1	2	1	0	0	1	2	0	2	2	0	1	1	1	1	0	0	1	1	0	0	2
405	1	1	0	1	0	0	1	0	2	0	0	0	1	1	1	0	1	0	1	1	2	0	1	2	0	0	0	1	2	1	0	1	2	1	2	1	0	0	0	0	1	0	0	1	0	1	0	0	2
406	0	1	0	1	0	0	1	1	1	0	1	0	0	0	0	0	0	1	2	0	2	0	0	0	1	1	1	1	2	0	1	0	0	2	0	2	1	0	0	0	2	0	1	0	1	0	0	2	0
407	0	2	0	0	0	0	2	0	2	0	0	0	0	0	0	0	0	1	2	0	1	0	2	2	0	0	2	2	2	2	1	0	0	1	1	1	2	0	1	0	1	0	0	1	0	1	0	1	2
408	0	0	0	0	0	0	1	0	1	0	2	1	1	0	0	0	1	2	1	1	1	0	0	0	0	0	1	1	1	1	1	1	1	2	0	2	0	0	0	0	1	0	0	0	0	1	0	1	1
409	1	1	0	1	0	0	2	0	1	0	1	0	0	0	0	0	0	1	1	1	1	0	2	2	0	0	0	1	1	0	1	1	1	0	1	1	2	0	2	2	0	1	1	0	0	0	0	2	0
410	1	2	0	0	0	0	1	1	1	0	0	0	1	1	1	0	0	1	1	1	2	0	1	1	0	1	1	2	2	2	0	1	0	2	0	2	1	1	0	0	1	0	0	0	0	0	0	0	2
411	0	2	0	0	0	0	2	1	2	0	0	0	1	1	1	0	0	0	0	2	2	0	2	2	0	0	1	2	1	1	2	1	1	1	1	1	1	0	2	2	0	1	0	0	1	0	0	2	1
412	0	1	0	1	0	0	2	0	2	0	0	0	1	1	1	0	0	2	1	1	2	0	2	2	0	0	2	2	2	2	0	0	1	1	0	2	0	0	0	0	2	0	0	0	0	0	0	1	1
413	1	1	1	0	0	0	2	0	2	0	0	1	2	1	2	0	0	1	1	1	1	0	2	2	0	0	0	1	1	0	1	0	0	1	1	1	0	0	1	1	1	0	0	0	0	0	0	0	1
414	0	2	0	1	0	0	2	0	2	1	1	0	1	1	0	0	0	2	2	0	1	0	2	2	0	0	1	2	1	1	1	0	1	0	0	2	2	0	1	1	0	1	0	0	1	0	0	0	2
415	0	1	0	0	0	1	1	0	2	0	0	1	2	1	1	1	0	2	1	1	2	0	1	1	0	0	0	1	1	0	2	2	1	0	1	1	1	0	0	0	2	0	0	1	0	1	0	2	0
416	0	2	0	0	0	0	2	0	2	0	1	0	1	1	0	0	0	2	1	0	0	0	2	2	0	0	1	1	1	1	1	0	1	1	0	2	2	0	0	0	2	1	0	0	1	0	0	1	1
417	1	2	0	0	0	0	2	1	2	0	0	1	1	2	2	0	0	0	1	1	2	0	2	2	0	1	1	1	1	1	0	1	2	1	1	1	1	1	0	0	1	0	0	0	0	1	0	1	1
418	1	1	0	0	0	0	1	0	1	0	0	0	1	1	1	0	0	1	0	1	1	0	0	1	0	0	1	2	1	1	2	0	0	2	0	2	2	0	2	1	0	0	0	0	0	2	0	0	1
419	1	1	0	0	0	0	1	1	1	0	1	0	0	0	0	0	0	2	0	0	0	0	2	2	0	0	1	1	2	1	1	0	0	1	1	1	1	1	0	0	1	0	0	0	0	0	0	2	1
420	1	2	0	0	0	0	2	1	1	0	0	0	0	0	0	0	0	1	1	1	1	0	2	2	0	0	1	2	1	1	1	1	2	0	1	0	1	0	0	0	1	1	0	0	0	0	0	0	2
421	1	2	0	0	0	0	2	0	0	0	0	0	0	0	0	0	0	1	1	1	1	0	2	2	0	0	1	2	2	1	1	0	1	2	0	2	2	0	2	1	0	1	0	0	1	0	0	2	1
422	0	2	0	2	0	0	2	0	2	0	0	0	1	1	1	0	0	1	1	1	2	0	2	2	0	0	2	2	2	2	1	0	0	2	0	2	1	0	1	1	1	0	0	0	0	0	0	1	1
423	0	0	0	0	0	1	0	0	1	0	0	0	0	0	0	0	0	1	1	1	2	0	1	1	1	1	1	1	2	0	1	0	0	1	1	1	1	0	1	1	1	0	1	0	0	0	0	2	1
424	1	1	0	0	0	0	1	0	0	0	1	0	0	0	0	0	0	1	0	2	2	0	2	2	0	0	2	2	2	2	1	0	0	2	0	1	2	0	2	2	1	0	0	0	1	0	0	2	0
425	0	1	0	0	0	0	2	0	2	0	0	0	1	0	0	0	0	1	1	1	1	0	2	2	0	0	2	2	2	2	1	1	1	1	1	1	1	0	1	0	1	0	0	0	0	0	0	2	0
426	1	0	0	0	0	1	2	0	1	0	0	0	1	1	1	0	0	0	0	2	2	0	1	2	0	0	1	1	2	1	0	0	0	2	2	0	2	0	1	0	0	0	1	0	1	2	0	1	1
427	0	2	0	1	0	0	1	0	2	0	0	0	0	0	0	0	0	1	1	1	1	0	2	2	0	1	1	2	2	1	2	2	2	0	2	0	2	0	1	1	0	0	1	0	1	2	0	1	1
428	0	2	0	0	0	0	2	1	2	0	0	1	1	2	2	0	0	0	0	2	2	0	2	2	0	1	1	2	2	1	1	1	1	2	1	2	1	0	0	0	1	0	0	0	0	0	0	1	1
429	0	2	0	0	0	0	0	0	1	0	0	1	1	0	0	1	0	0	0	1	1	0	2	2	0	0	2	2	2	2	0	0	1	1	0	2	0	0	0	0	2	1	0	0	0	2	0	2	0
430	0	1	0	0	0	0	2	0	2	0	0	1	1	1	1	0	0	1	1	1	1	0	1	1	1	1	2	1	2	1	0	0	1	2	0	2	2	0	1	1	1	0	0	0	0	0	0	1	1
431	1	0	0	0	0	1	1	2	2	0	0	0	0	0	0	1	0	1	1	1	2	0	1	2	0	0	1	1	2	1	0	0	0	2	1	2	1	0	0	0	2	0	1	0	1	1	0	1	1
432	0	1	0	0	0	0	2	0	1	0	1	0	0	0	0	0	0	1	0	1	1	1	1	1	0	0	2	2	2	2	1	1	1	2	0	2	1	0	0	0	2	2	0	0	0	1	0	0	1
433	1	1	0	0	0	1	2	0	2	0	0	1	1	0	1	0	0	0	0	1	1	0	1	1	1	1	1	2	2	1	1	0	0	2	0	2	2	0	1	0	1	0	0	0	0	0	0	2	2
434	0	0	0	0	0	0	2	0	1	0	0	0	2	1	1	0	0	1	0	2	2	0	1	1	1	1	1	1	2	1	0	0	0	2	0	2	1	0	0	0	2	1	0	0	1	1	0	0	1
435	0	0	0	0	0	0	2	1	2	0	0	1	2	2	2	0	1	2	2	0	1	0	2	2	0	0	1	2	1	1	1	0	2	1	0	2	2	0	1	1	1	1	0	0	1	0	0	2	0
436	0	0	0	0	0	1	2	1	1	0	1	0	0	0	0	0	0	2	0	0	0	0	2	2	0	0	2	2	2	1	1	2	1	2	0	2	1	0	1	1	1	0	1	0	1	1	0	1	2
437	1	1	0	1	0	0	2	0	1	0	0	0	0	0	0	0	0	1	1	1	2	1	1	2	0	0	1	2	2	2	0	0	1	1	0	2	1	0	0	0	1	0	0	0	0	0	0	2	2
438	0	2	1	1	0	0	2	0	0	0	0	0	0	0	0	0	0	2	2	0	1	0	2	2	0	0	1	1	2	1	0	1	1	0	2	0	2	0	1	1	1	0	0	0	0	0	0	0	2
439	0	1	0	1	0	0	2	0	1	0	0	0	1	1	1	0	0	1	2	0	2	0	2	2	0	0	1	2	1	1	2	1	1	0	1	1	2	1	1	1	0	0	0	0	0	0	0	1	1
440	1	2	0	0	0	0	1	0	1	0	1	0	0	0	0	0	0	2	0	2	2	0	2	2	0	0	1	2	1	1	2	1	1	1	1	1	2	0	2	2	0	0	0	0	0	0	0	1	1
441	1	0	0	0	0	0	1	0	1	0	0	0	1	1	1	0	0	1	1	1	2	0	2	2	0	0	2	2	2	1	1	0	1	2	1	2	0	0	1	0	1	0	0	0	0	0	0	1	1
442	0	0	0	0	0	0	1	0	0	0	1	0	1	1	1	0	0	2	2	0	0	0	2	2	0	0	2	2	2	2	1	0	0	2	0	2	1	0	0	0	1	1	0	1	1	0	0	1	2
443	1	2	0	1	0	0	2	0	2	0	0	1	1	0	0	1	0	1	0	1	1	0	2	2	0	0	1	2	1	1	2	0	1	2	1	2	2	0	1	0	1	0	0	0	0	0	0	2	1
444	1	1	0	1	0	0	2	0	1	0	1	2	2	0	0	1	1	0	1	1	2	0	2	2	0	0	2	2	2	2	0	0	0	2	0	2	0	0	0	0	2	2	0	0	0	0	0	0	2
445	1	2	1	0	0	1	2	0	2	0	0	0	0	0	0	0	1	1	0	2	2	0	1	1	0	1	2	2	2	2	1	0	1	0	1	1	1	0	1	1	1	0	1	0	1	1	0	0	2
446	1	0	0	0	0	1	2	1	2	0	0	0	0	0	0	0	0	2	0	1	1	0	1	2	0	0	2	2	2	2	0	1	1	1	0	2	1	0	1	1	1	0	0	0	0	0	0	2	0
447	1	1	0	0	0	0	1	0	1	0	1	0	0	0	0	0	1	2	1	1	1	0	2	2	0	0	2	2	2	2	1	0	2	0	1	1	0	0	0	0	2	0	1	0	1	0	0	1	1
448	0	1	1	0	1	1	2	0	2	0	1	0	2	2	2	0	0	1	0	1	1	0	2	2	0	0	1	2	2	1	1	1	1	2	0	2	1	1	1	1	0	0	0	2	0	0	0	1	1
449	1	0	0	0	0	1	1	2	2	0	0	0	0	0	0	0	0	1	1	1	1	0	2	2	0	1	2	2	2	2	1	0	0	1	0	2	1	0	0	0	1	0	0	1	0	1	0	1	1
450	1	1	0	1	0	0	2	0	1	0	0	0	1	0	0	0	0	0	2	0	2	0	1	1	1	1	1	2	1	1	1	0	0	2	1	2	1	0	0	0	1	1	0	0	1	1	0	2	1
451	0	2	0	0	0	0	2	0	2	0	0	0	0	0	0	0	0	2	1	0	2	0	2	2	0	0	2	2	2	1	2	2	1	2	0	2	1	0	0	0	2	2	0	0	1	0	1	1	1
452	1	2	0	0	0	0	1	1	2	0	0	0	0	0	0	0	0	0	1	1	2	0	0	1	0	0	2	2	2	2	1	1	0	2	0	2	1	0	1	1	1	0	0	0	0	0	0	2	0
453	1	0	0	0	0	1	0	0	1	0	0	0	0	0	0	0	0	0	1	1	2	0	1	1	1	1	1	1	2	1	0	1	1	2	0	2	1	0	1	1	1	0	1	0	1	1	0	2	0
454	1	0	0	1	0	0	1	0	0	0	2	1	1	1	1	0	0	0	0	2	2	0	1	1	1	1	2	2	2	2	0	1	2	1	1	1	1	0	0	0	1	0	1	0	0	0	0	1	1
455	1	1	0	0	0	0	2	1	1	0	0	0	1	1	1	0	0	1	1	1	2	0	1	1	1	1	2	2	2	2	1	0	1	0	0	2	1	0	0	0	0	0	0	0	0	0	0	2	0
456	0	0	0	1	0	0	1	0	2	0	0	1	0	0	0	0	0	0	0	2	2	0	2	2	0	0	0	2	1	1	1	2	2	0	1	1	2	0	2	2	0	0	0	2	0	2	0	2	0
457	1	1	0	0	0	0	1	2	2	0	0	0	1	0	0	0	0	1	2	0	1	0	1	1	0	1	2	2	2	1	1	0	1	1	1	1	0	0	0	0	2	0	0	0	1	1	0	2	1
458	1	2	0	0	0	0	2	1	1	0	1	1	1	0	1	0	0	0	0	2	2	0	1	1	1	1	1	1	2	0	1	0	1	2	1	1	2	0	2	2	0	1	0	0	0	1	0	0	2
459	1	1	0	0	0	0	2	0	2	0	0	1	1	0	0	1	0	1	1	1	1	0	2	2	0	0	2	2	2	2	1	0	0	2	0	2	1	0	0	0	1	1	1	0	0	0	0	1	1
460	1	0	0	0	0	1	2	0	2	0	1	0	1	0	0	0	0	2	1	1	2	0	2	2	0	0	2	2	2	1	1	2	1	1	0	2	2	0	0	0	1	0	0	0	0	1	0	1	2
461	1	2	0	0	0	0	2	1	2	0	0	1	2	1	1	0	0	2	1	1	2	0	2	2	0	1	2	2	2	2	1	1	1	0	1	1	2	0	1	1	0	0	0	1	0	1	0	1	1
462	0	0	0	0	0	0	1	0	0	0	1	1	2	1	1	0	0	1	2	0	2	0	2	2	0	0	0	1	1	0	1	0	0	2	1	1	2	0	1	0	0	1	1	0	1	1	0	0	2
463	0	1	0	0	0	0	2	0	2	0	0	1	2	1	2	0	0	0	0	2	2	0	2	2	0	0	1	1	1	1	1	1	1	1	1	1	1	0	2	2	0	0	0	0	0	0	0	0	2
464	0	0	0	1	0	0	2	0	2	0	0	0	1	1	1	0	0	2	2	0	0	0	2	2	0	0	1	2	1	1	2	1	0	1	1	1	0	0	0	0	2	1	0	0	0	0	0	2	1
465	1	0	0	1	0	1	1	0	0	0	0	0	0	0	0	0	0	0	0	1	1	0	2	2	0	0	2	2	2	2	0	0	1	1	1	1	1	0	2	2	0	1	0	0	0	1	0	1	1
466	1	2	0	0	0	0	2	0	1	0	0	0	0	0	0	0	1	1	0	2	2	0	2	2	0	0	1	2	1	1	2	0	0	2	0	2	2	0	2	1	0	0	1	0	0	0	0	1	1
467	0	2	0	0	0	0	1	0	1	0	1	1	1	0	0	1	0	0	0	2	2	0	2	2	0	1	2	2	2	1	0	0	0	2	2	0	2	1	0	0	1	0	0	0	1	1	0	2	0
468	0	1	1	1	0	0	2	0	2	0	0	1	2	2	2	0	1	0	1	1	2	0	0	1	0	0	1	1	2	1	0	0	0	2	0	2	1	1	0	0	1	0	0	0	0	0	0	1	1
469	0	1	0	0	0	1	1	0	0	0	0	1	1	0	0	0	0	0	0	2	2	0	2	2	0	1	2	2	2	1	1	1	1	2	2	1	2	0	1	1	0	1	1	0	0	0	0	0	2
470	1	2	0	0	0	0	2	1	1	0	1	0	1	1	1	0	0	1	1	1	2	0	2	2	0	0	2	2	2	1	1	0	1	1	0	2	1	0	1	1	1	0	1	1	0	0	0	2	0
471	1	1	0	0	0	0	0	0	0	1	2	1	2	1	1	1	0	0	0	2	2	1	2	2	0	0	2	2	2	1	2	0	1	1	0	2	1	1	1	1	0	0	0	0	0	1	0	1	1
472	0	1	0	1	0	1	1	0	1	0	0	0	0	0	0	0	0	2	1	0	1	0	2	2	0	0	1	1	2	1	0	1	1	1	1	2	1	1	0	0	1	0	0	0	0	0	0	0	2
473	1	0	0	0	0	1	2	0	2	0	0	0	0	0	0	0	0	1	1	1	1	0	1	1	0	1	1	2	1	1	2	0	1	1	1	1	1	0	0	0	2	0	1	1	1	2	0	2	0
474	1	2	1	0	0	0	2	0	2	0	0	1	2	1	1	0	0	0	0	2	2	0	2	2	0	0	2	2	2	2	0	1	1	1	1	1	1	0	0	0	1	0	0	0	0	0	0	0	2
475	0	1	0	1	0	0	0	0	1	0	1	1	2	1	2	0	0	0	0	2	2	0	2	2	0	0	0	1	1	0	1	1	1	2	0	2	2	0	1	1	1	0	0	0	0	1	0	2	1
476	1	0	0	0	0	0	2	0	1	0	0	0	0	0	0	0	0	1	1	1	1	0	1	1	1	1	0	1	2	1	0	1	0	1	1	1	0	0	0	0	1	0	0	0	0	0	0	0	2
477	1	0	0	2	0	1	1	0	1	0	1	1	0	0	0	0	0	1	2	0	1	0	2	2	0	1	1	1	1	1	0	1	1	2	0	2	2	0	1	1	1	0	0	0	0	0	0	0	2
478	0	2	0	0	0	0	2	0	1	0	1	1	1	0	0	1	0	1	2	0	1	0	2	2	0	0	2	2	2	1	0	1	2	1	1	1	1	1	0	0	0	0	2	0	1	1	0	1	1
479	1	1	1	0	1	0	1	0	2	0	0	0	0	0	0	0	0	1	0	1	1	0	0	0	0	1	2	2	2	1	2	1	1	1	1	1	1	1	0	0	0	1	0	1	1	0	0	1	1
480	1	1	2	0	1	0	2	0	1	0	0	0	0	0	0	1	0	1	0	1	1	0	0	1	1	1	1	2	1	0	2	0	0	2	0	2	1	0	0	0	1	0	0	0	0	1	0	2	0
481	1	2	0	0	0	0	2	0	2	0	0	1	1	0	1	0	0	0	0	2	2	0	2	2	0	0	1	1	1	1	1	0	1	0	1	1	2	0	1	1	1	0	0	0	0	0	0	1	1
482	0	2	0	0	0	0	1	0	0	0	0	0	0	0	0	0	0	0	0	2	2	1	1	2	0	0	1	1	2	1	0	1	0	2	0	2	1	0	1	1	1	0	0	0	0	0	1	1	0
483	0	0	0	0	0	0	1	0	1	0	0	0	0	0	0	0	0	0	0	2	2	0	2	2	0	1	1	2	0	0	2	1	1	1	2	1	2	0	0	0	2	0	0	0	1	0	0	1	1
484	0	1	0	1	0	0	1	0	2	0	0	0	1	1	1	0	0	1	0	1	1	0	2	2	0	2	2	2	2	2	0	1	2	1	1	1	0	0	0	0	2	0	1	0	1	0	0	1	1
485	1	1	0	0	0	0	1	0	0	0	1	1	2	1	1	0	0	2	0	2	2	0	2	2	0	0	2	2	2	2	1	0	1	1	1	1	1	0	1	1	1	0	0	0	0	1	0	1	1
486	0	1	0	0	0	1	2	1	2	0	0	2	2	0	0	1	0	1	2	0	1	0	1	1	1	1	2	2	1	1	1	2	1	2	0	2	1	0	1	1	1	0	0	0	2	1	0	2	0
487	0	2	0	0	0	0	2	0	1	0	0	0	0	0	0	0	0	0	1	1	2	0	2	2	0	0	0	2	2	0	1	1	1	2	0	2	2	1	1	1	0	0	1	0	1	0	0	1	1
488	0	1	0	0	0	1	2	0	1	0	1	0	1	1	0	0	0	1	0	1	1	0	2	2	0	0	2	2	2	1	2	0	1	1	1	1	2	0	1	1	1	0	0	0	0	0	0	2	0
489	1	0	0	0	0	0	2	0	2	0	0	0	1	1	1	0	0	1	0	1	2	0	2	2	0	1	1	1	1	0	1	1	1	1	1	1	2	0	1	1	0	0	0	0	0	1	0	2	0
490	0	1	0	1	0	0	2	0	2	0	0	0	1	1	2	0	0	0	0	2	2	0	1	1	0	1	1	2	2	1	2	0	1	2	0	2	2	0	1	1	1	0	0	1	0	0	0	0	2
491	1	1	0	0	0	1	2	0	1	0	0	0	0	0	0	0	0	2	0	0	0	1	2	2	0	0	0	1	1	0	2	0	0	0	1	1	2	0	2	1	0	0	1	0	1	2	0	1	1
492	1	2	0	2	0	0	2	1	2	0	0	0	0	0	0	0	0	0	1	1	1	0	2	2	0	0	2	2	2	2	0	0	1	1	1	1	2	1	0	0	1	0	1	0	1	0	0	1	1
493	0	1	0	0	0	0	2	1	2	0	0	0	0	0	0	0	0	2	2	0	1	0	2	2	0	0	2	2	2	1	2	1	2	0	1	0	2	0	1	0	1	0	0	0	0	0	0	1	0
494	0	0	0	0	0	0	1	1	2	0	0	0	1	1	1	0	1	2	2	0	1	0	2	2	0	0	2	2	2	2	1	0	1	2	0	2	2	0	1	1	1	1	0	0	1	1	0	0	2
495	1	0	0	1	0	1	2	1	2	0	0	1	1	0	0	0	0	2	0	1	1	0	2	2	0	0	1	1	2	1	1	1	2	1	1	1	2	0	2	2	0	0	0	0	0	1	0	0	2
496	1	0	0	0	0	2	2	0	2	0	0	1	1	0	1	0	0	1	1	1	2	1	1	1	0	0	1	2	2	1	0	2	1	0	2	0	1	0	1	1	1	0	1	0	1	2	0	1	0
497	0	1	0	0	0	0	2	1	2	0	0	0	1	0	0	0	0	1	1	1	2	0	1	1	1	2	1	2	1	1	1	1	1	1	1	1	1	1	0	0	1	0	1	0	1	0	0	2	0
498	1	2	1	1	0	0	2	0	2	0	1	0	0	0	0	0	0	0	1	1	2	0	2	2	0	0	1	2	1	1	2	2	2	0	1	1	0	0	0	0	2	0	0	0	0	0	0	2	0
499	0	2	0	0	0	0	1	0	1	0	1	0	1	1	2	0	0	1	1	1	1	0	2	2	0	0	1	1	1	0	1	0	2	1	0	2	1	0	1	1	1	0	0	0	1	1	0	1	1
500	0	1	0	1	0	0	2	0	1	0	0	0	0	0	0	0	0	1	1	1	2	0	2	2	0	0	1	1	2	1	0	0	0	2	2	0	1	0	0	0	2	0	1	0	0	0	0	2	1
501	0	1	0	1	0	0	2	0	2	0	1	0	1	1	1	0	0	0	0	2	2	0	2	2	0	0	1	1	2	0	1	0	0	2	0	2	1	0	0	0	0	0	1	0	1	0	0	2	0
502	1	1	0	1	0	0	2	1	2	0	0	0	0	0	0	0	0	0	0	2	2	0	1	1	0	1	1	2	2	2	0	0	2	1	0	2	2	0	0	0	2	0	1	0	1	1	0	1	1
503	0	0	0	0	0	0	2	0	2	0	0	1	2	1	1	0	1	1	0	2	2	0	2	2	0	1	1	0	2	0	0	1	1	1	0	2	1	0	1	1	1	0	0	1	0	0	0	2	1
504	1	0	0	0	0	0	1	0	1	0	1	0	0	0	0	0	0	0	1	1	2	0	2	2	0	0	1	2	2	1	0	1	2	0	1	1	2	1	1	1	0	0	0	0	0	1	0	1	1
505	1	0	0	0	0	1	1	0	1	0	2	0	0	0	0	0	0	2	0	0	0	0	2	2	0	0	1	1	2	1	0	0	1	2	0	2	1	0	0	0	2	0	0	0	0	0	0	2	0
506	0	2	0	1	0	0	1	0	1	1	2	2	2	1	1	1	0	0	0	2	2	0	2	2	0	1	1	1	1	1	1	1	0	2	1	2	2	0	0	0	1	0	0	0	0	1	0	0	2
507	1	0	0	0	0	0	1	0	1	0	2	1	1	0	0	1	0	1	0	1	1	0	1	1	0	0	2	2	2	2	0	2	1	2	0	2	2	0	1	1	1	0	0	0	0	0	0	0	1
508	1	0	0	0	0	1	2	0	2	0	2	0	1	1	1	0	0	2	1	0	1	0	1	1	1	1	2	2	2	1	1	0	1	1	1	1	2	0	1	1	1	1	0	0	1	0	0	2	0
509	1	2	0	0	0	0	1	0	1	1	1	1	1	1	1	0	0	2	1	0	0	0	2	2	0	0	1	1	2	2	0	0	1	1	1	1	2	0	0	0	1	0	1	0	1	1	0	2	0
510	1	0	1	0	1	0	2	0	2	0	0	1	2	1	1	1	0	0	0	2	2	0	1	1	1	1	0	1	1	0	1	0	0	1	2	0	1	0	0	0	2	0	0	1	0	0	0	2	0
511	1	1	1	0	1	1	1	0	1	0	1	1	1	0	1	0	0	2	0	1	1	0	1	1	0	0	1	1	2	1	0	1	1	1	0	2	1	0	0	0	1	1	0	1	2	0	0	2	1
512	1	1	0	0	0	0	0	0	0	0	2	1	2	1	1	0	0	2	1	1	2	0	2	2	0	0	1	2	2	2	1	1	1	2	0	2	1	0	1	1	1	0	1	0	1	0	0	1	1
513	0	1	0	0	0	0	2	1	1	0	0	2	2	1	1	1	0	1	1	1	2	0	2	2	0	0	1	0	2	0	0	0	0	2	0	1	2	0	0	0	1	0	0	0	0	1	0	1	1
514	0	1	1	0	1	1	2	0	1	0	0	0	1	1	1	0	0	0	0	2	2	0	2	2	0	0	1	2	2	1	1	1	1	1	1	1	2	0	0	0	0	1	0	0	1	1	0	0	2
515	0	0	0	0	0	0	1	1	1	0	1	0	1	1	1	0	0	2	1	0	1	0	2	2	0	0	0	2	2	0	1	1	1	1	1	1	2	0	1	1	0	0	0	0	0	0	0	1	1
516	1	0	0	0	0	1	1	0	1	0	1	1	1	0	0	1	0	0	0	2	2	0	2	2	0	0	2	2	2	1	1	0	0	2	0	2	0	0	0	0	2	0	0	0	0	0	0	1	1
517	0	1	0	1	0	0	2	1	1	1	0	1	1	1	1	0	0	1	1	1	2	0	1	2	0	0	1	1	2	0	0	0	0	2	0	2	1	0	0	0	2	0	0	0	0	0	0	1	2
518	1	1	0	0	0	0	2	1	2	0	0	0	0	0	0	0	0	0	0	2	2	0	2	2	0	0	2	2	2	1	1	0	0	1	1	1	2	0	2	2	0	0	0	1	0	1	0	1	1
519	1	1	0	0	0	1	2	1	2	0	0	0	1	1	1	0	0	1	1	1	1	0	2	2	0	0	2	2	2	1	1	0	0	2	0	1	0	0	0	0	1	0	0	0	0	0	0	1	1
520	1	1	0	0	0	1	2	1	1	0	0	1	2	2	2	0	0	1	0	0	0	0	2	2	0	0	0	1	2	0	1	1	1	2	0	2	1	0	0	0	0	1	0	0	0	0	1	1	1
521	1	1	0	0	0	1	2	0	1	0	0	0	0	0	0	0	0	0	0	2	2	0	2	2	0	0	1	2	2	1	1	0	0	1	1	1	2	0	1	1	1	0	0	0	2	1	0	2	1
522	1	1	0	1	0	0	1	0	1	0	1	0	0	0	0	0	0	1	1	1	1	0	1	1	0	1	1	1	2	2	0	2	2	0	2	0	1	0	0	0	2	0	0	0	0	0	0	1	1
523	0	0	0	0	0	0	2	1	2	0	0	1	2	1	2	0	0	0	0	2	2	0	2	1	1	2	2	2	2	1	1	1	0	2	0	2	1	0	0	0	1	1	0	0	1	1	0	1	1
524	0	2	1	1	1	0	0	0	0	0	2	0	1	1	1	0	0	0	1	1	1	0	2	2	0	0	1	1	1	1	2	0	0	1	1	1	1	0	0	0	0	0	0	0	0	0	0	1	1
525	1	0	0	1	0	1	1	0	1	1	1	0	2	2	2	0	0	1	0	1	1	0	2	2	0	0	1	2	2	1	2	0	1	1	1	1	0	0	0	0	1	0	0	1	0	0	0	2	1
526	1	1	0	1	0	0	0	0	1	0	1	1	2	1	1	1	0	2	2	0	1	1	2	2	0	0	2	2	2	1	1	0	0	0	1	1	1	0	0	0	1	0	0	0	2	0	0	0	2
527	1	0	0	0	0	1	1	0	0	0	1	0	0	0	0	0	0	0	1	1	2	0	1	1	0	0	1	1	2	0	1	1	0	1	1	1	1	0	2	2	0	0	0	0	1	0	0	1	2
528	1	2	1	0	1	1	2	0	1	0	1	0	0	0	0	0	0	0	1	1	2	0	1	2	0	0	0	2	1	1	2	1	1	2	0	2	2	0	1	1	0	0	1	0	1	1	0	1	0
529	0	0	0	0	0	2	2	0	1	0	0	0	1	1	1	0	0	1	0	1	1	0	2	2	0	0	1	1	2	0	1	0	1	1	0	2	1	0	0	0	2	1	0	0	1	0	0	1	1
530	0	1	1	0	1	1	2	1	2	0	0	0	1	0	0	0	0	0	1	1	2	0	2	2	0	0	2	2	2	1	1	0	1	1	1	1	2	1	1	1	0	0	1	0	0	0	0	1	1
531	1	2	0	0	0	0	0	0	1	0	1	0	1	1	1	0	0	1	1	1	2	0	2	2	0	1	2	2	2	2	0	0	1	0	1	2	2	0	2	2	0	0	0	0	0	1	0	1	1
532	0	1	0	0	0	1	1	0	0	0	0	0	0	0	0	0	0	0	0	1	1	0	2	2	0	0	2	2	2	1	1	1	1	0	2	0	2	0	0	0	0	0	0	0	0	0	0	1	1
533	1	2	0	0	0	0	2	0	2	0	1	0	1	1	1	0	0	2	1	0	1	0	2	2	0	0	0	2	2	0	1	0	0	1	1	1	1	0	0	0	1	1	0	0	0	2	0	2	1
534	0	1	0	1	0	0	1	1	1	0	1	1	1	0	0	0	1	1	0	2	2	0	2	2	0	0	2	2	2	1	1	0	1	2	0	2	2	0	2	2	0	1	1	0	1	1	0	2	1
535	1	1	0	0	0	1	2	0	1	0	0	0	1	2	1	0	0	1	1	1	2	0	1	1	1	1	1	2	2	1	1	2	1	2	0	2	2	0	2	2	0	0	0	0	0	0	0	2	0
536	0	2	0	0	0	0	1	0	1	0	0	0	1	1	1	0	0	0	1	1	1	0	2	2	0	0	1	2	2	1	1	1	1	2	0	2	0	0	1	1	1	0	0	0	1	0	0	2	0
537	1	2	0	0	0	0	2	0	2	0	0	0	0	0	0	0	0	1	0	1	1	0	2	2	0	1	2	2	2	1	1	0	0	2	0	2	1	1	0	0	1	0	0	0	0	1	1	1	0
538	0	1	0	0	0	0	2	0	1	0	0	0	1	1	1	0	0	1	1	1	1	0	1	1	1	1	1	1	2	1	1	1	1	0	1	1	1	0	2	2	0	1	0	0	1	1	0	2	0
539	1	0	0	0	0	1	2	1	2	0	0	0	1	1	1	0	0	2	1	1	2	0	1	1	0	0	1	2	2	2	0	1	1	1	2	1	1	0	0	0	2	0	0	0	1	1	0	0	2
540	1	1	0	1	0	0	1	0	1	0	1	0	0	0	0	0	0	0	0	2	2	0	1	1	0	0	1	1	2	1	0	0	1	1	1	1	1	1	0	0	1	0	0	0	1	0	0	2	0
541	1	1	0	1	0	0	2	0	1	0	0	0	0	0	0	0	0	1	1	1	1	0	1	2	0	0	1	2	2	1	0	0	2	0	1	1	2	0	1	1	1	0	1	0	1	2	0	0	2
542	0	2	0	1	0	0	2	1	1	0	0	0	1	1	1	0	1	2	1	0	1	0	2	2	0	0	2	2	2	1	2	2	1	1	1	1	2	0	1	0	0	0	1	0	1	2	0	2	0
543	0	1	0	0	0	0	2	1	2	0	0	1	1	0	1	0	0	2	0	1	1	0	2	2	0	0	2	2	2	1	1	0	2	0	1	1	0	0	0	0	1	0	0	0	0	1	0	2	0
544	0	1	0	0	0	1	2	0	1	0	1	0	1	1	1	0	0	0	1	1	1	0	1	1	1	1	2	2	2	1	0	0	0	2	0	1	1	0	0	0	1	0	0	0	0	1	0	1	1
545	0	2	0	0	0	0	2	0	2	0	0	0	0	0	0	0	0	0	0	2	2	0	1	2	0	0	2	0	1	0	1	1	0	1	0	2	1	0	1	1	1	0	0	0	0	0	0	1	2
546	0	1	0	0	0	0	1	0	1	1	1	0	1	1	1	0	1	0	1	1	2	0	2	2	0	0	0	1	1	0	1	0	1	0	0	2	2	0	1	1	0	0	1	0	1	1	0	2	0
547	1	1	0	1	0	0	2	0	2	0	1	0	0	0	0	0	0	0	0	2	2	0	2	2	0	0	2	2	2	1	1	1	1	1	0	2	2	0	2	2	0	0	0	0	0	0	0	2	0
548	0	2	0	0	0	0	2	0	1	0	1	2	2	2	2	0	0	1	1	1	2	0	1	1	1	0	0	1	1	1	1	0	1	1	1	1	2	1	1	1	0	1	1	0	1	1	0	2	2
549	1	0	0	0	0	2	1	1	1	0	0	0	0	0	0	0	0	0	0	1	1	0	1	1	0	0	2	2	2	2	0	1	0	2	0	2	2	0	0	0	0	0	2	0	1	1	0	1	1
550	0	1	0	0	0	0	1	0	0	0	1	1	2	1	1	0	0	1	1	1	2	0	2	2	0	0	2	2	2	2	0	2	1	1	0	2	1	0	1	1	1	0	0	0	0	0	0	2	0
551	1	0	0	0	0	1	2	0	1	0	0	0	0	0	0	0	0	0	0	2	2	0	2	1	1	2	0	1	2	1	0	1	1	0	1	1	2	1	0	0	1	0	0	0	0	0	0	0	2
552	1	2	0	0	0	0	2	0	2	0	0	0	0	0	0	0	0	2	2	0	0	0	2	2	0	0	1	1	2	1	1	0	1	2	0	2	2	0	1	1	1	0	0	0	0	0	0	2	1
553	1	0	0	0	0	0	1	0	1	1	1	0	1	1	1	0	0	0	0	2	2	0	2	2	0	0	1	2	1	1	2	1	1	1	1	1	2	0	1	1	0	0	0	0	0	0	0	1	1
554	0	0	0	1	0	0	2	1	2	0	0	1	1	1	1	0	0	0	2	0	2	0	2	2	0	0	0	1	1	1	1	1	1	1	1	1	2	0	1	1	1	0	1	0	1	1	0	2	1
555	0	2	0	0	0	0	2	0	2	0	2	0	0	0	0	0	0	1	0	1	1	0	2	2	0	0	2	2	2	2	0	0	1	2	1	2	1	1	0	0	1	0	1	0	1	1	0	2	0
556	1	1	0	1	0	0	2	0	2	0	1	0	1	1	1	0	1	2	1	1	1	0	2	2	0	0	2	2	2	2	0	1	1	2	0	2	1	0	0	0	1	0	1	0	1	0	0	2	0
557	0	1	0	1	0	0	2	0	2	0	0	0	0	0	0	0	0	1	1	1	1	0	2	2	0	1	2	2	2	1	2	1	0	1	1	1	1	0	0	0	2	0	0	1	0	0	0	0	2
558	0	2	0	0	0	0	2	0	2	0	1	0	0	0	0	0	0	0	1	1	2	1	2	2	0	1	2	2	2	2	1	1	0	1	1	1	1	0	0	0	0	0	0	0	0	0	0	1	1
559	0	0	0	0	0	1	2	1	2	0	0	1	0	0	0	0	0	1	1	1	2	0	2	2	0	0	1	1	2	0	1	0	1	1	0	2	1	1	0	0	0	0	0	0	0	0	0	1	1
560	0	1	0	0	0	1	1	0	1	0	0	0	0	0	0	1	0	0	0	2	2	1	2	2	0	1	2	2	2	2	0	0	1	1	0	2	1	0	0	0	1	0	1	0	1	0	0	1	1
561	1	0	0	0	0	1	1	0	0	0	2	0	1	1	1	0	0	0	0	2	2	0	1	1	1	1	2	2	2	2	0	0	2	0	1	1	1	0	0	0	1	0	0	0	0	1	1	1	1
562	1	0	0	1	0	0	2	0	1	0	0	0	0	0	0	0	0	0	1	1	2	0	2	2	0	1	2	2	2	1	2	1	1	0	1	1	1	1	0	0	1	1	0	0	0	0	0	2	0
563	1	0	0	0	0	1	1	0	0	0	2	1	1	0	0	0	0	2	1	1	2	0	2	2	0	0	1	2	2	1	0	0	1	1	0	2	0	0	1	1	1	0	0	0	1	0	0	1	2
564	0	0	0	0	0	0	2	0	2	0	0	0	1	1	1	0	0	0	0	2	2	1	2	2	0	0	1	2	2	1	1	0	1	2	0	2	2	0	0	0	1	0	0	0	0	1	0	2	0
565	0	1	0	1	0	0	1	0	1	1	2	0	1	0	0	0	0	1	1	1	1	1	2	2	0	0	2	2	2	2	0	1	0	2	0	2	1	0	0	0	2	0	0	0	0	0	0	1	2
566	0	0	0	0	0	1	2	0	0	0	0	2	2	1	1	1	1	1	0	2	1	0	0	0	1	1	1	1	2	0	1	1	1	1	0	2	1	0	1	1	1	0	0	0	1	1	0	1	1
567	1	1	0	0	0	0	1	0	0	0	2	0	1	1	1	0	0	1	1	1	1	0	0	0	1	1	2	2	2	1	2	1	1	1	1	1	1	0	1	1	1	0	0	0	2	1	0	2	1
568	1	2	0	0	0	0	2	0	0	0	0	0	1	1	1	0	0	1	1	1	1	0	2	2	0	1	2	2	2	1	2	0	2	1	2	1	1	0	0	0	1	0	0	0	0	1	0	2	0
569	0	0	1	0	0	1	1	0	1	1	1	0	2	1	1	0	1	2	1	1	1	0	2	2	0	0	1	2	2	1	2	1	0	2	0	2	2	0	2	1	0	0	0	0	0	1	0	1	1
570	1	2	0	0	0	0	2	0	2	0	0	0	1	1	1	0	0	1	2	0	1	0	2	2	0	0	1	2	1	1	2	0	0	1	2	1	1	0	1	1	1	0	0	0	0	0	0	1	1
571	1	2	1	1	0	0	1	0	1	0	1	1	1	1	1	0	1	1	0	2	1	1	0	1	1	1	1	2	2	1	2	0	1	0	1	2	1	0	0	0	0	1	0	0	1	1	1	2	0
572	1	1	0	1	0	0	2	0	1	0	0	1	1	2	2	0	0	0	1	1	2	0	2	2	0	0	2	2	2	2	1	0	1	2	0	2	1	0	1	1	1	1	0	0	1	0	0	1	2
573	0	2	0	1	0	0	2	0	2	0	1	0	0	0	0	0	0	1	0	1	1	1	1	2	0	1	1	1	2	1	0	1	1	1	0	2	1	0	1	1	1	1	0	0	1	1	0	1	1
574	0	1	0	0	0	0	2	0	2	0	1	0	0	0	0	0	0	1	2	0	1	0	2	2	0	0	2	2	2	1	2	1	2	2	0	2	1	1	0	0	0	0	0	1	0	0	1	1	0
575	1	0	0	1	0	0	2	0	1	0	1	0	0	0	0	0	0	2	2	0	1	0	2	2	0	0	1	2	2	1	1	0	2	1	1	1	0	0	0	0	1	0	1	0	1	1	0	1	1
576	0	1	1	0	1	2	2	0	1	0	0	0	1	1	1	0	0	2	1	0	2	0	1	1	0	0	1	2	2	1	1	0	0	1	0	2	1	1	0	0	1	0	0	0	0	0	0	1	1
577	1	1	0	0	0	1	2	0	1	0	1	0	0	0	0	0	0	1	1	1	1	0	0	1	0	0	1	1	2	1	0	0	0	2	0	2	1	0	0	0	2	0	0	0	0	1	0	2	0
578	1	2	0	0	0	0	2	1	2	0	0	1	1	1	1	0	0	0	0	2	2	0	1	1	0	0	1	1	2	1	0	0	1	1	1	1	1	0	0	0	1	0	1	0	0	2	0	2	0
579	0	2	0	0	0	0	2	0	2	0	0	0	0	0	0	0	0	1	1	1	1	1	2	2	0	0	1	2	2	1	2	1	1	2	1	2	1	0	1	1	1	1	0	0	1	1	0	1	1
580	0	1	0	1	0	0	2	1	2	0	0	1	1	0	0	1	0	1	1	1	1	0	2	2	0	0	2	2	2	1	1	1	1	1	2	2	1	0	0	0	2	0	0	1	1	1	0	2	0
581	1	0	0	1	0	0	1	0	0	0	1	0	0	0	0	0	0	1	0	1	1	0	1	2	0	0	2	2	1	1	2	1	1	1	0	2	2	0	1	1	1	0	1	1	0	0	0	2	0
582	0	1	0	1	0	0	2	0	1	0	1	0	0	0	0	0	0	0	0	2	2	0	1	1	0	0	1	1	2	2	0	0	1	1	0	2	1	0	0	0	2	0	0	1	1	1	0	2	0
583	1	1	0	0	0	1	2	0	1	0	0	1	2	0	0	1	0	0	0	2	2	0	2	2	0	0	1	1	2	1	1	1	1	1	0	2	0	0	0	0	1	0	1	0	1	0	0	2	1
584	0	1	0	0	0	0	2	0	1	0	0	0	0	0	0	0	0	1	0	1	1	0	2	2	0	0	1	2	1	1	2	2	2	0	1	1	2	1	1	0	0	0	0	0	0	0	0	2	0
585	0	0	1	1	1	0	1	1	1	0	0	0	1	1	1	0	0	1	0	1	0	0	2	2	0	0	2	2	2	1	2	1	1	2	1	2	1	1	1	1	0	0	0	0	0	0	0	2	0
586	0	2	0	0	0	0	2	0	2	0	1	0	1	1	1	0	0	1	1	1	2	0	2	2	0	0	1	1	2	0	1	2	2	0	2	0	1	1	0	0	1	0	0	0	0	0	0	1	0
587	0	1	0	0	0	1	0	0	1	1	1	0	0	0	0	0	0	2	0	1	1	2	0	2	0	0	2	2	2	2	0	0	0	2	1	2	1	0	1	1	1	0	1	0	1	0	0	0	1
588	1	1	0	1	0	0	1	0	1	1	1	0	0	0	0	0	0	1	1	1	2	0	2	2	0	0	2	2	2	2	1	0	1	0	0	2	0	0	1	0	1	1	0	0	1	0	0	2	0
589	0	1	0	0	0	0	2	0	2	0	0	0	1	1	1	0	1	0	1	1	2	0	2	2	0	1	2	2	2	1	2	0	0	1	2	0	1	0	2	2	0	0	1	0	1	0	0	1	1
590	0	2	0	0	0	0	2	0	1	0	0	0	1	1	1	0	0	1	0	1	0	0	2	2	0	0	1	2	2	1	0	0	2	0	1	1	2	0	2	2	1	1	0	1	2	0	0	2	1
591	0	1	0	0	0	0	2	1	2	0	0	0	1	1	1	0	0	0	0	2	2	1	1	2	0	1	2	2	2	1	2	0	1	0	1	1	2	0	0	0	1	0	2	0	1	1	0	1	1
592	0	2	0	1	0	0	1	0	0	0	1	0	0	0	0	0	0	1	1	1	1	0	2	2	0	0	0	1	1	0	1	1	1	2	0	2	1	0	1	1	1	0	0	0	0	0	0	1	1
593	0	2	0	0	0	0	1	0	1	1	2	0	1	1	1	0	0	0	0	2	2	0	2	2	0	0	1	1	2	1	0	1	1	2	0	2	0	0	0	0	2	0	0	1	0	1	0	1	1
594	1	2	0	1	0	0	2	0	1	0	1	1	1	1	1	0	0	1	1	1	2	0	2	2	0	0	2	2	2	2	0	0	2	0	1	1	2	0	0	0	1	0	0	0	0	0	0	0	2
595	1	2	0	0	0	0	1	0	1	1	1	1	2	2	2	0	0	1	1	1	2	0	2	2	0	0	1	2	2	1	1	0	0	2	1	2	1	0	1	1	1	0	2	0	0	1	0	2	0
596	0	2	0	1	0	0	2	0	2	0	1	0	1	1	1	0	0	1	0	1	1	0	2	2	0	0	1	2	1	1	1	0	0	1	1	1	1	0	1	0	1	0	0	0	0	0	0	2	1
597	0	2	0	0	0	0	2	0	2	0	0	1	2	2	2	0	0	2	0	2	2	0	2	2	0	0	1	1	2	0	1	1	1	1	1	1	1	1	1	1	0	0	0	0	0	1	0	1	1
598	0	1	0	1	0	1	2	0	2	0	0	1	2	1	1	0	0	0	1	1	2	0	2	2	0	0	0	1	1	0	1	0	1	1	0	2	0	0	0	0	1	0	0	0	1	0	0	0	1
599	1	1	0	0	0	1	2	0	1	0	1	1	1	1	1	0	1	1	0	2	2	0	1	1	0	1	1	2	2	1	1	0	0	2	0	2	1	0	0	0	1	0	0	0	0	0	0	0	1
600	1	1	0	0	0	0	2	1	2	0	0	0	1	1	1	0	0	2	2	0	0	1	2	2	0	0	1	1	1	1	1	2	2	1	1	1	1	0	0	0	1	0	0	0	0	0	0	1	1
601	1	0	0	0	0	0	2	0	2	0	0	0	1	1	1	0	0	1	1	1	1	0	2	2	0	1	0	0	1	0	1	1	1	2	1	1	1	0	1	1	1	0	0	1	0	0	0	2	1
602	0	0	0	0	0	0	2	0	2	0	1	0	0	0	0	0	0	0	0	2	2	0	1	1	0	1	0	1	2	1	0	1	1	1	1	2	2	0	0	0	1	1	0	1	2	0	0	1	1
603	1	0	0	0	0	1	1	0	0	0	1	0	1	1	1	0	0	0	0	1	1	0	2	2	0	0	2	2	2	2	1	0	2	1	0	2	0	0	0	0	1	0	0	1	0	0	0	2	1
604	1	1	0	0	0	0	2	0	2	0	0	1	2	1	1	0	0	1	1	1	1	0	2	2	0	0	1	2	2	1	0	1	2	1	1	1	2	0	1	1	1	0	0	0	0	0	0	1	1
605	1	2	0	0	0	0	2	0	1	0	1	0	1	1	1	0	1	2	0	1	1	0	1	1	1	1	1	1	2	0	0	0	0	1	1	1	2	1	1	1	0	0	0	0	1	0	0	1	1
606	1	1	0	2	0	0	2	0	1	0	0	0	0	0	0	0	1	2	1	1	1	0	2	2	0	0	2	2	2	2	1	1	1	1	0	2	1	0	0	0	1	0	0	1	0	0	0	2	0
607	1	2	0	0	0	0	2	1	2	0	0	0	0	0	0	0	0	1	1	1	1	0	2	2	0	0	1	1	2	1	1	1	0	1	0	2	2	0	1	1	1	0	0	0	0	0	0	2	1
608	0	0	0	0	0	2	1	0	1	0	1	0	0	0	0	0	0	0	2	0	2	0	1	1	0	1	2	2	2	1	2	1	1	1	0	2	0	0	1	0	1	0	1	0	1	0	0	2	0
609	0	1	0	1	0	0	2	0	2	0	0	0	0	0	0	1	0	1	1	0	0	0	1	1	0	1	2	2	1	0	1	0	0	1	1	1	1	0	1	1	1	1	0	0	0	1	0	2	0
610	1	1	0	0	0	0	1	0	0	0	2	1	2	1	1	1	0	2	0	1	1	0	2	2	0	0	1	2	1	1	1	2	1	0	2	0	1	0	1	0	1	0	0	0	0	1	0	1	0
611	1	0	0	0	0	0	1	0	1	0	2	0	0	0	0	0	0	0	1	1	2	0	2	2	0	1	1	2	2	1	1	1	1	1	0	2	2	0	1	1	1	2	0	0	0	1	0	2	0
612	0	1	1	0	0	0	1	1	2	0	0	1	1	0	0	0	0	0	0	2	2	0	2	2	0	0	1	1	2	1	0	1	2	2	0	2	1	0	0	0	0	1	0	0	1	0	0	0	2
613	1	0	0	0	0	0	2	0	2	0	0	0	0	0	0	0	0	0	1	1	2	0	2	2	0	0	1	2	1	1	1	1	1	1	0	2	0	0	0	0	2	0	0	0	0	0	0	1	1
614	1	1	0	0	0	1	1	0	2	0	0	1	1	0	0	1	0	0	0	2	2	0	2	2	0	0	1	2	1	1	2	1	1	0	2	0	1	0	0	0	2	0	0	0	0	0	0	2	1
615	0	1	1	0	1	1	2	0	0	0	0	0	1	0	0	0	0	0	1	1	2	0	2	2	0	0	0	1	1	0	1	2	1	2	0	2	0	0	1	0	1	1	0	0	0	2	0	2	1
616	0	0	0	0	0	1	1	0	1	0	1	0	2	1	1	0	0	2	0	1	1	0	2	2	0	1	1	2	2	1	0	1	0	2	0	2	1	0	1	1	1	0	0	0	0	0	0	2	0
617	0	0	0	1	0	0	2	1	2	0	0	0	1	1	1	0	0	0	0	2	2	0	2	2	0	0	2	2	2	2	1	1	1	0	0	2	2	0	1	1	0	1	0	0	0	2	0	2	0
618	0	0	0	1	0	0	2	0	1	0	1	0	1	1	1	0	0	2	2	0	0	0	2	2	0	0	1	1	2	0	0	0	1	2	1	1	0	0	0	0	2	0	0	0	0	0	0	2	0
619	1	1	0	1	0	0	2	1	1	1	0	0	0	0	0	0	0	2	2	0	0	0	1	1	0	0	0	1	2	0	1	0	0	2	0	2	1	0	1	1	1	0	0	0	0	0	0	1	2
620	1	1	1	1	0	0	2	0	2	0	0	0	0	0	0	1	0	0	1	1	1	0	1	1	0	0	0	1	1	0	2	1	1	0	0	1	1	0	1	1	1	0	0	0	0	0	0	2	0
621	0	2	0	0	0	0	1	0	2	0	0	0	1	0	0	0	0	0	0	1	1	0	2	2	0	0	2	2	2	0	0	1	1	0	1	1	0	0	0	0	1	1	0	0	1	0	0	2	0
622	1	2	0	0	0	1	0	0	0	0	2	1	2	1	1	0	0	0	1	1	2	0	2	2	0	0	2	2	1	1	1	0	1	0	1	1	1	0	1	0	1	0	1	0	0	0	0	0	2
623	1	2	0	0	0	0	1	0	1	1	2	0	0	0	0	0	0	0	0	2	2	0	2	2	0	0	1	1	2	1	0	1	1	1	1	1	1	0	0	0	2	0	0	1	0	0	0	2	0
624	0	1	0	1	0	1	2	0	1	0	1	0	0	0	0	0	0	1	2	0	1	0	2	1	1	2	2	2	2	2	0	0	1	1	0	2	0	0	0	0	2	0	0	0	1	1	0	1	0
625	0	1	1	0	1	1	1	0	0	0	1	0	1	0	0	0	0	0	0	2	2	0	2	2	0	0	1	1	2	1	1	0	1	1	1	1	2	0	1	1	1	1	0	0	0	0	0	2	0
626	1	1	0	0	0	1	2	0	0	0	0	0	0	0	0	0	0	0	1	1	2	0	2	2	0	0	1	2	1	1	2	0	0	2	0	2	1	0	0	0	1	0	0	1	0	0	0	0	2
627	1	1	0	0	0	1	2	1	1	0	1	0	0	0	0	0	1	0	1	1	2	0	2	2	0	0	1	2	2	1	0	0	0	2	0	2	1	0	0	0	1	0	0	0	0	0	0	2	0
628	1	1	0	0	0	1	2	1	2	0	0	0	1	0	0	0	0	0	1	1	1	0	2	2	0	0	2	1	2	1	0	2	2	1	0	2	1	0	1	1	1	1	0	0	0	1	0	1	1
629	1	0	0	0	0	0	2	1	2	0	0	1	2	2	2	0	0	0	0	2	2	0	2	2	0	0	0	2	2	0	1	0	2	1	2	0	1	0	0	0	0	0	0	0	0	0	0	1	1
630	1	0	1	0	1	0	1	0	1	0	1	0	0	0	0	0	0	1	1	1	1	0	1	2	0	0	2	2	2	1	1	1	1	0	1	1	1	0	1	1	1	0	0	0	1	1	0	2	1
631	1	1	0	0	0	0	2	0	1	0	0	0	0	0	0	0	0	1	1	1	2	0	2	2	0	1	1	0	2	0	0	1	1	0	2	0	1	0	0	0	0	0	0	0	0	1	0	0	2
632	0	2	0	0	0	0	1	0	0	0	1	1	1	0	0	1	0	1	1	1	1	0	2	2	0	1	1	2	2	2	1	0	1	2	0	2	1	0	0	0	2	1	0	0	1	1	0	2	0
633	1	1	0	0	0	0	1	0	1	0	2	1	1	0	1	0	0	0	0	2	2	0	2	2	0	0	2	2	2	2	0	1	1	1	0	2	2	0	1	1	1	0	0	0	0	0	1	0	1
634	1	2	0	1	0	0	1	0	2	0	0	1	2	1	1	1	0	1	1	1	2	0	2	2	0	0	1	2	2	1	2	1	1	0	0	1	1	0	0	0	1	0	0	0	0	0	0	1	1
635	0	1	0	1	0	0	1	0	2	0	0	1	1	0	0	1	0	0	0	2	1	0	2	2	0	0	1	1	2	1	0	1	1	0	1	1	1	0	1	0	1	1	0	0	0	0	0	1	1
636	0	1	0	1	0	0	2	0	2	0	0	1	1	0	0	1	0	1	1	1	2	0	0	0	0	0	1	1	1	0	1	0	2	0	2	1	1	0	0	0	2	1	0	0	0	0	0	2	0
637	0	1	0	1	0	1	1	0	0	0	1	0	1	0	0	0	1	1	0	2	2	0	2	2	0	0	2	2	2	1	0	2	1	1	1	1	0	0	0	0	2	0	0	0	0	0	0	2	0
638	0	0	0	0	0	0	1	0	1	0	1	1	1	0	0	1	1	2	1	0	1	1	0	1	1	1	2	2	2	1	2	0	0	1	0	2	2	0	1	1	1	0	0	0	0	0	0	1	1
639	1	1	0	0	0	0	1	0	0	0	0	0	0	0	0	0	0	0	1	1	1	0	2	2	0	0	1	1	2	0	1	0	0	1	2	0	2	0	0	0	1	0	1	0	1	1	0	1	0
640	0	1	0	1	0	1	2	0	2	0	1	1	1	0	0	0	0	1	1	1	1	0	2	2	0	0	2	2	2	2	0	1	1	2	1	2	0	0	0	0	2	0	0	0	0	1	0	0	2
641	1	1	0	1	0	0	0	0	0	0	1	0	1	1	1	0	0	0	0	2	2	0	2	2	0	0	2	2	2	2	1	0	0	1	1	1	0	0	0	0	1	0	1	0	1	1	0	0	1
642	1	1	1	0	1	0	2	0	2	0	0	0	1	0	1	0	0	0	0	1	1	0	1	1	0	0	1	2	1	1	2	0	0	2	0	2	1	1	0	0	1	0	0	0	0	2	0	1	1
643	0	2	0	0	0	0	1	0	2	0	0	0	0	0	0	0	0	1	2	0	1	0	1	1	1	1	1	2	1	1	2	2	1	1	1	1	2	0	1	1	1	0	1	0	1	0	0	1	1
644	1	2	0	0	0	0	1	0	0	0	1	0	0	0	0	0	0	1	1	1	1	0	1	1	0	1	1	1	2	0	1	2	2	0	2	0	2	1	1	1	0	0	0	0	0	0	0	0	2
645	0	0	0	1	0	0	1	0	1	0	0	0	2	2	2	0	0	2	2	0	1	0	2	2	0	0	2	2	2	2	0	0	1	0	1	1	0	0	0	0	2	0	0	0	1	0	0	1	1
646	1	1	0	0	0	1	1	0	0	0	1	0	0	0	0	0	0	2	2	0	1	1	1	2	0	1	1	1	2	0	0	0	2	0	1	1	0	0	0	0	2	1	0	0	1	1	0	1	1
647	1	0	1	1	1	0	2	1	1	0	1	0	1	1	1	0	0	1	1	1	1	1	2	2	0	0	1	1	2	0	1	1	0	2	0	2	2	1	1	1	0	0	0	1	0	0	0	2	0
648	0	2	0	0	0	0	1	1	2	0	0	1	1	0	0	0	1	1	0	2	2	1	1	2	0	0	2	2	2	2	0	2	1	1	0	2	2	0	1	1	1	0	0	0	1	0	0	1	1
649	1	1	0	0	0	0	1	1	2	0	0	1	2	2	2	0	0	0	0	2	2	0	2	2	0	0	2	2	2	2	2	1	0	2	0	2	2	0	1	1	1	1	0	0	0	1	0	2	0
650	1	0	0	0	0	0	1	0	1	0	1	0	0	0	0	0	0	0	0	1	1	0	1	1	0	1	2	2	1	1	1	1	1	0	0	1	1	1	1	1	0	0	1	0	1	2	0	1	1
651	1	1	0	0	0	0	2	1	2	0	0	1	1	0	0	1	1	1	1	1	1	0	2	2	0	1	0	0	2	1	0	1	1	2	0	2	1	0	0	0	1	0	1	0	1	0	0	1	1
652	0	1	1	0	0	0	1	0	1	0	1	0	0	0	0	0	0	1	1	1	1	0	2	2	0	0	2	2	2	2	2	0	1	1	1	1	1	0	1	1	1	0	0	0	2	1	0	1	1
653	0	1	0	1	0	0	2	0	1	0	0	0	1	1	1	0	0	1	0	1	1	0	2	2	0	0	2	2	2	2	1	0	1	1	0	2	1	1	0	0	1	0	0	0	0	0	0	1	1
654	1	1	0	0	0	0	2	0	2	0	1	0	1	1	1	0	0	0	0	2	2	0	2	1	1	2	2	2	2	1	1	2	1	0	2	0	1	1	0	0	0	1	0	0	1	1	0	1	1
655	1	0	0	0	0	0	2	1	1	0	0	0	1	1	1	0	0	0	0	2	2	0	2	2	0	0	1	2	1	1	2	0	0	2	0	2	1	0	0	0	1	0	0	0	0	1	0	2	0
656	0	1	0	1	0	0	0	0	1	1	1	0	0	0	0	0	0	1	1	1	2	0	2	2	0	0	1	2	2	1	2	0	1	1	1	1	2	0	1	1	0	0	0	0	0	1	0	2	0
657	0	1	1	0	0	0	1	0	0	0	1	1	1	1	1	0	0	2	0	1	1	0	2	2	0	0	1	1	1	1	1	1	1	0	1	1	2	0	1	1	1	0	0	0	0	0	0	1	1
658	1	2	0	0	0	0	2	0	2	0	0	1	1	0	0	1	0	1	1	1	1	0	2	2	0	0	0	2	1	1	2	0	2	1	0	2	1	0	0	0	2	0	1	0	1	1	0	1	2
659	0	1	0	1	0	0	2	0	1	0	0	0	0	0	0	0	0	2	2	0	0	0	2	2	0	0	1	1	2	0	1	0	1	1	1	1	2	0	1	0	1	0	0	1	0	0	0	1	1
660	1	1	0	1	0	0	1	1	2	0	1	1	2	1	1	0	0	1	1	1	1	0	0	1	1	1	2	2	2	1	1	1	1	1	0	2	2	0	1	1	1	1	0	1	1	0	0	0	2
661	0	0	0	0	0	0	1	0	1	0	1	0	1	1	1	0	0	2	1	0	1	0	2	2	0	0	1	1	2	0	0	1	1	1	0	2	1	0	0	0	2	1	0	0	1	1	0	2	0
662	0	1	0	1	0	0	2	0	1	0	0	0	0	0	0	0	0	0	0	2	1	0	2	2	0	0	1	2	2	1	2	0	1	1	1	1	2	1	0	0	0	1	0	0	0	0	0	1	1
663	1	0	0	1	0	1	2	1	2	0	0	0	1	1	0	0	0	0	0	2	2	0	0	0	0	1	2	2	2	1	1	0	1	0	1	1	2	0	1	1	1	1	0	1	1	0	0	1	0
664	1	2	0	0	0	0	2	0	2	0	1	0	1	0	0	0	0	0	0	2	1	0	1	1	1	0	1	1	2	0	1	0	0	2	0	2	1	0	1	1	1	0	0	1	0	0	0	2	0
665	0	1	0	0	0	0	2	0	2	0	2	0	1	1	1	0	0	1	1	1	1	0	2	2	0	0	1	1	2	1	0	0	1	2	0	2	0	0	1	0	1	0	0	0	1	1	0	0	2
666	1	0	0	0	0	1	2	1	1	0	1	1	2	1	1	1	0	1	0	1	1	0	1	1	1	1	2	2	2	2	1	0	0	2	0	2	1	1	0	0	0	1	0	0	0	1	0	0	2
667	0	2	0	0	0	0	2	0	1	0	0	0	0	0	0	0	0	0	1	1	1	0	2	2	0	0	1	2	2	2	1	1	2	0	1	1	2	0	2	2	0	1	0	0	1	0	0	0	2
668	1	1	0	1	0	0	2	0	2	0	0	1	2	1	1	0	0	1	1	1	2	0	2	2	0	0	2	2	2	2	0	0	2	1	0	2	0	1	0	0	1	0	1	0	2	2	0	2	0
669	0	0	0	0	0	2	2	0	2	0	1	0	1	0	0	0	0	0	0	2	2	0	2	2	0	0	2	2	2	2	1	0	0	2	0	2	2	1	1	1	0	0	1	0	0	0	0	1	2
670	0	2	0	0	0	0	0	0	1	0	1	2	2	0	0	1	0	1	2	0	1	0	2	2	0	1	1	1	2	1	0	1	1	0	1	1	1	1	0	0	0	0	1	0	1	1	0	0	1
671	1	1	1	0	0	0	2	1	2	0	0	1	2	1	1	1	0	1	1	1	2	0	2	2	0	0	2	2	2	2	2	0	1	0	2	0	1	1	1	1	0	1	0	0	1	1	0	2	1
672	0	1	0	0	0	0	1	1	1	0	1	0	2	2	2	0	1	1	0	2	1	0	2	2	0	1	0	2	2	0	1	0	0	1	1	1	1	0	1	1	1	0	0	0	0	1	0	2	0
673	0	1	0	1	0	0	2	0	2	0	0	0	2	1	1	0	0	0	0	2	2	1	2	2	0	0	2	2	2	2	2	1	1	1	1	1	2	1	0	0	1	0	0	0	0	0	0	2	0
674	0	1	0	0	0	0	2	0	1	0	0	0	0	0	0	0	0	2	2	0	1	0	2	2	0	0	2	2	2	1	1	0	2	2	0	2	0	0	0	0	2	0	0	0	1	0	0	1	0
675	1	1	0	1	0	0	2	0	2	0	1	0	1	1	1	0	0	0	0	2	2	0	2	2	0	0	0	1	1	0	2	0	1	2	1	2	2	0	0	0	0	0	0	1	1	1	0	0	2
676	1	1	0	0	0	1	2	0	2	0	0	0	0	0	0	0	0	1	1	1	2	0	1	1	1	1	1	2	2	1	0	2	1	0	2	0	2	0	0	0	1	0	1	0	1	1	0	2	1
677	0	0	0	0	0	1	2	0	2	0	0	0	0	0	0	0	0	0	0	1	1	0	2	2	0	0	2	2	2	2	1	0	1	1	1	1	2	0	2	2	0	0	0	1	1	0	0	0	2
678	0	1	1	1	0	0	1	0	1	0	2	0	2	1	1	0	0	1	0	2	2	1	1	2	0	0	2	2	2	2	1	1	1	1	1	1	2	0	1	1	0	1	0	0	0	0	0	2	0
679	1	2	0	0	0	0	2	0	1	0	1	1	1	0	1	0	0	0	1	1	2	0	0	0	0	1	1	1	2	0	1	0	0	1	0	2	2	0	2	2	0	0	0	1	0	1	0	2	0
680	1	2	0	0	0	1	1	1	1	1	1	1	1	0	0	0	1	0	1	1	2	0	0	1	0	0	2	2	2	1	1	0	0	1	1	1	1	1	0	0	0	0	0	0	0	1	0	1	1
681	1	2	0	0	0	0	2	0	2	0	0	0	1	1	1	0	0	0	1	1	1	0	0	1	1	1	2	1	2	1	0	1	0	2	0	2	2	0	2	2	0	1	1	0	1	1	0	1	1
682	1	1	0	0	0	0	2	0	1	0	0	0	1	0	0	0	0	1	1	1	1	0	2	2	0	0	2	2	2	1	1	1	1	2	1	2	1	0	0	0	0	1	0	0	1	0	0	2	1
683	1	1	0	0	0	0	1	0	1	0	0	0	0	0	0	0	0	2	2	0	1	1	2	2	0	0	1	1	2	0	1	0	0	2	0	2	2	0	1	1	1	0	0	0	0	2	0	1	1
684	0	1	0	1	0	0	2	0	2	0	1	0	0	0	0	0	0	0	0	2	2	1	2	2	0	1	1	2	1	1	1	1	2	1	2	1	2	0	1	1	1	0	1	0	1	0	0	1	2
685	0	1	0	0	0	0	2	0	1	0	0	2	2	0	0	1	0	1	0	1	1	0	2	2	0	0	1	2	1	1	2	1	1	1	1	1	2	0	1	1	1	0	0	0	0	0	0	2	1
686	1	2	0	0	0	0	1	1	1	0	1	0	0	0	0	0	0	1	1	1	1	0	2	2	0	0	1	2	1	1	1	0	1	0	1	1	0	0	1	1	1	0	0	0	0	0	0	2	0
687	0	1	0	0	0	1	1	1	2	0	0	0	2	2	2	0	0	0	0	2	2	0	2	2	0	0	1	1	2	1	0	0	0	2	0	2	1	0	1	1	1	0	0	0	0	0	0	1	1
688	0	2	0	0	0	0	1	0	0	0	1	0	0	0	0	0	0	1	1	1	1	0	1	1	0	0	1	1	2	1	0	0	0	2	0	2	1	0	1	1	1	0	0	0	0	0	0	0	0
689	1	0	0	0	0	0	2	0	2	0	0	0	1	1	1	0	0	0	0	2	2	0	2	2	0	0	2	1	2	1	0	1	1	1	1	1	0	0	1	0	1	0	0	0	1	1	0	0	1
690	0	1	0	0	0	1	2	1	2	0	0	0	0	0	0	0	0	0	1	1	2	0	2	2	0	0	1	2	1	1	1	1	1	1	0	2	2	0	2	2	0	0	0	0	0	0	0	2	0
691	1	2	0	0	0	1	2	0	2	0	0	0	0	0	0	0	0	2	2	0	0	0	1	1	0	0	1	0	2	0	0	1	1	2	0	2	1	0	1	0	1	0	0	0	0	1	0	2	0
692	0	1	0	0	0	0	2	1	2	0	0	1	2	1	1	1	0	2	2	0	0	0	1	1	0	0	1	2	2	1	1	2	2	0	2	0	2	0	2	2	0	2	0	0	0	2	0	1	1
693	1	1	0	0	0	0	1	0	1	0	2	1	1	0	0	1	0	2	2	0	0	0	2	2	0	0	1	1	1	1	2	0	0	2	0	2	0	0	0	0	1	0	1	0	1	0	0	1	1
694	1	2	0	0	0	0	1	0	0	0	1	0	1	1	1	0	0	2	1	1	2	0	2	2	0	0	1	1	1	1	2	0	0	2	0	2	2	1	0	0	0	0	0	0	0	1	0	1	1
695	1	0	0	0	0	0	1	1	1	0	1	1	2	1	1	1	0	1	1	1	2	0	1	1	1	1	2	2	2	1	2	1	1	1	0	2	2	0	1	1	1	0	1	0	1	1	0	0	2
696	0	0	0	0	0	1	1	0	2	0	0	1	1	0	0	0	0	2	1	1	2	0	2	2	0	1	1	2	2	1	0	1	1	1	1	1	2	0	2	1	0	0	1	0	1	0	0	2	0
697	1	1	0	0	0	1	2	0	2	0	2	0	0	0	0	0	0	1	1	1	2	0	2	2	0	0	1	2	1	1	1	0	0	1	1	1	2	0	1	1	1	1	0	0	0	0	0	0	1
698	1	0	1	0	1	0	2	0	2	0	1	0	0	0	0	0	0	0	0	2	2	0	2	2	0	1	2	2	2	1	1	0	1	0	2	0	1	0	0	0	1	0	0	0	0	0	0	0	2
699	0	1	0	0	0	0	2	0	2	0	1	2	2	1	1	1	0	1	1	1	1	0	1	1	0	0	1	1	2	1	0	0	1	2	1	2	1	0	1	1	1	0	1	0	1	0	0	2	1
700	0	1	0	0	0	0	1	0	0	0	1	0	0	0	0	0	0	1	1	0	0	0	2	2	0	0	1	1	2	1	0	0	2	0	1	1	0	0	1	0	1	0	2	0	1	1	0	1	0
701	1	0	0	0	0	0	2	0	2	0	1	0	2	1	1	0	0	1	0	1	1	0	0	1	1	1	2	2	2	2	0	1	1	1	1	1	0	0	0	0	1	0	0	0	0	1	0	2	0
702	1	0	0	0	0	0	2	0	1	0	1	0	1	1	1	0	0	0	0	2	2	0	2	2	0	1	2	2	2	1	1	0	0	0	1	1	2	1	0	0	0	0	0	0	0	0	0	2	0
703	1	0	0	0	0	0	1	0	2	0	0	1	2	2	2	0	0	1	1	1	1	0	2	2	0	0	1	2	2	1	0	0	0	2	0	2	2	0	2	1	0	0	1	0	1	0	0	1	1
704	1	0	0	1	0	0	1	0	1	0	1	0	0	0	0	0	0	1	1	1	2	0	2	2	0	1	2	2	2	2	2	2	1	2	0	2	1	0	1	1	1	0	0	1	0	0	1	1	1
705	1	2	1	0	0	0	2	0	1	0	0	1	1	0	0	1	0	1	0	2	2	1	2	2	0	0	2	2	2	2	1	1	1	1	0	2	1	2	0	0	1	0	0	1	1	1	0	2	0
706	0	2	0	0	0	0	2	1	2	0	0	0	0	0	0	0	0	0	0	1	1	0	2	2	0	0	2	2	2	1	2	0	2	0	1	1	2	0	0	0	1	1	0	0	0	0	0	2	0
707	0	2	1	2	0	0	2	1	2	0	0	1	2	2	2	0	0	0	0	2	2	0	2	2	0	0	1	1	2	2	1	1	2	1	1	1	2	0	1	1	0	0	0	0	0	0	0	1	0
708	0	1	0	0	0	1	2	1	1	0	0	1	1	0	0	1	0	1	0	1	1	0	1	1	1	1	1	2	2	1	1	0	1	1	0	2	2	0	0	1	1	0	0	0	0	0	0	2	0
709	1	1	0	1	0	0	2	1	2	0	0	0	0	0	0	1	1	1	1	1	1	1	0	1	1	1	1	1	2	2	0	0	1	1	1	1	1	0	0	0	2	0	2	0	1	1	0	1	1
710	0	0	0	0	0	1	2	0	1	0	0	0	1	1	1	0	0	0	1	1	2	0	1	1	0	0	1	1	2	1	0	0	2	1	0	2	2	0	2	1	0	0	1	0	1	1	0	2	0
711	0	1	0	0	0	0	1	0	2	0	0	1	2	1	1	0	1	2	0	2	2	0	0	0	1	1	0	1	2	0	1	1	1	1	1	2	0	0	0	0	2	0	0	0	0	0	0	1	1
712	0	2	0	0	0	0	0	0	0	1	2	0	0	0	0	0	1	2	0	1	1	0	2	2	0	1	0	2	2	0	1	0	0	2	0	2	1	0	0	0	1	0	0	0	0	1	0	0	1
713	0	0	0	0	0	0	2	0	2	0	1	1	1	0	0	0	0	2	0	1	1	0	2	2	0	0	1	2	0	0	2	0	1	2	0	2	2	0	1	1	0	0	1	0	1	1	0	1	2
714	1	1	0	1	0	0	1	0	1	0	0	1	1	1	1	0	0	0	0	2	2	0	2	2	0	0	2	2	2	1	0	2	1	0	1	1	2	0	2	2	0	0	0	0	0	0	0	0	2
715	1	1	0	0	0	1	2	0	2	0	0	1	2	2	2	0	0	1	0	2	2	0	1	1	1	1	2	2	2	1	0	1	0	2	0	2	1	2	0	0	1	1	1	0	0	0	0	0	2
716	1	1	0	1	0	0	2	0	2	0	0	0	1	1	1	0	0	0	0	2	2	1	2	2	0	0	2	2	2	2	1	1	1	2	1	2	0	0	0	0	2	0	0	0	0	0	0	2	1
717	0	1	0	1	0	0	2	0	1	0	0	1	2	1	2	0	1	1	0	2	1	0	1	1	0	0	1	1	2	2	1	0	0	2	0	2	2	0	1	0	0	0	0	0	0	1	0	1	1
718	0	2	1	1	0	0	1	1	1	0	0	1	2	1	1	1	0	1	0	1	1	1	2	2	0	0	1	2	2	1	0	2	1	0	1	1	1	0	2	2	0	0	0	1	0	0	0	0	2
719	0	1	0	1	0	0	2	0	1	0	0	0	0	0	0	0	0	0	0	2	2	0	2	2	0	1	1	1	2	1	0	1	1	2	0	2	2	0	1	1	1	0	0	0	0	0	0	0	2
720	0	2	0	0	0	0	2	1	1	0	0	0	1	1	1	0	0	1	1	1	2	0	1	1	1	1	0	2	1	1	2	1	2	1	1	1	2	0	1	1	1	2	0	0	0	0	0	1	0
721	0	1	0	1	0	0	1	0	2	0	0	0	1	1	1	0	0	0	0	2	2	0	2	2	0	0	1	1	2	0	1	1	1	1	0	2	1	1	0	0	0	0	1	0	0	1	0	2	0
722	0	0	0	0	0	0	2	0	1	0	0	0	0	0	0	0	0	1	1	1	2	0	2	2	0	0	2	2	2	1	1	0	2	1	2	1	2	0	2	2	0	0	0	0	1	0	0	2	0
723	1	0	0	0	0	1	2	0	2	0	0	0	0	0	0	0	0	0	0	2	2	0	1	1	1	1	1	0	2	0	0	0	0	1	1	1	1	0	1	1	1	0	0	1	0	1	0	1	1
724	0	0	0	0	0	1	2	0	1	0	1	0	0	0	0	0	0	1	1	1	1	0	2	2	0	0	1	0	2	0	0	1	1	2	0	2	0	0	1	1	1	0	0	1	0	1	0	1	0
725	0	2	1	1	0	0	1	1	1	0	0	0	0	0	0	0	1	2	2	0	1	0	2	2	0	0	1	2	2	2	0	0	1	0	1	1	1	0	1	1	1	0	0	0	1	1	0	2	2
726	1	1	0	1	0	0	1	0	2	0	0	0	0	0	0	0	0	2	0	1	1	0	2	2	0	0	1	2	2	1	2	0	1	1	1	1	2	1	0	0	0	0	0	1	0	0	0	2	1
727	0	1	0	1	0	0	2	0	2	0	1	1	1	0	0	1	1	1	1	1	1	0	2	2	0	0	0	1	1	0	1	0	1	2	0	2	2	0	1	1	1	0	0	0	0	0	0	2	0
728	1	0	0	0	0	0	1	0	0	0	0	1	1	0	0	1	0	0	0	2	2	1	0	1	1	1	2	2	2	0	0	0	0	2	0	2	2	1	1	0	0	1	0	0	0	1	0	0	2
729	1	0	0	0	0	1	2	0	1	0	0	0	0	0	0	0	0	0	0	2	2	0	2	2	0	0	1	1	1	1	0	0	1	1	1	1	2	0	0	0	1	0	0	0	0	0	0	0	2
730	1	2	0	0	0	1	0	0	1	1	1	1	1	0	0	1	0	0	0	2	2	0	2	2	0	0	2	2	2	1	1	2	2	1	0	2	1	0	0	0	1	0	0	0	0	0	0	1	1
731	0	1	1	1	0	0	2	0	2	0	0	0	1	1	1	0	0	0	1	1	2	0	2	2	0	2	2	2	2	2	1	2	2	2	0	2	0	0	1	1	0	0	0	2	0	2	0	2	0
732	0	0	0	0	0	0	1	0	1	0	1	0	0	0	0	0	0	0	1	1	2	0	2	2	0	0	0	2	1	1	2	1	1	1	0	2	1	1	0	0	1	0	0	0	0	2	0	0	2
733	1	0	0	0	0	0	2	1	2	0	0	0	0	0	0	0	0	2	0	0	0	1	2	2	0	0	2	2	2	2	1	1	1	2	0	2	1	0	1	1	1	0	1	0	1	1	0	2	0
734	1	2	1	0	0	0	2	0	2	0	1	1	1	2	2	0	0	1	0	1	1	1	0	1	1	1	1	1	2	1	1	1	1	1	1	1	1	1	0	0	1	0	1	0	1	0	0	1	1
735	1	1	0	1	0	0	2	0	2	0	0	0	0	0	0	0	0	2	0	1	1	1	2	2	0	0	0	1	2	0	0	2	2	1	1	1	2	0	1	1	0	0	0	0	0	0	0	0	2
736	0	1	0	1	0	0	2	0	2	0	0	0	0	0	0	0	0	1	1	1	1	0	2	2	0	0	2	2	2	0	0	1	1	2	0	2	2	0	2	2	0	0	0	1	0	0	0	1	1
737	1	2	0	1	0	0	2	1	1	0	0	0	1	1	1	0	0	1	1	0	0	0	2	1	1	2	1	1	2	1	0	1	0	2	0	2	1	0	1	0	1	0	0	0	1	0	0	1	1
738	0	0	0	0	0	0	1	1	1	0	1	0	2	1	1	0	0	2	1	0	1	0	2	2	0	0	2	0	1	0	1	2	2	0	2	0	1	0	0	0	1	0	0	0	0	1	0	1	1
739	1	1	1	0	1	1	1	1	1	0	1	0	0	0	0	0	0	0	0	1	1	0	1	1	0	0	2	2	1	1	2	0	0	2	2	0	2	0	2	1	0	2	0	0	0	0	0	2	1
740	1	0	0	1	0	0	2	0	2	0	0	0	0	0	0	0	1	2	1	0	1	0	1	1	0	0	2	2	2	1	2	1	1	1	0	2	1	0	1	1	1	0	0	1	0	0	0	0	2
741	1	2	0	0	0	0	1	1	2	0	0	0	1	0	0	0	0	0	0	2	2	0	2	2	0	1	0	1	2	1	0	0	1	2	0	2	2	1	0	0	1	0	1	0	1	0	0	2	0
742	1	2	0	0	0	0	1	0	0	0	2	0	1	1	1	0	0	0	0	2	2	0	0	0	1	1	2	2	2	2	0	1	1	0	1	1	1	0	1	1	1	0	0	0	0	1	0	2	0
743	1	0	0	0	0	1	2	0	1	0	0	1	1	0	0	1	0	1	1	1	2	1	2	2	0	0	1	0	2	0	0	2	2	2	0	2	0	0	0	0	2	0	0	1	0	0	0	0	2
744	1	2	0	0	0	0	1	0	1	0	1	0	0	0	0	0	0	0	0	2	2	1	2	2	0	0	1	1	1	1	1	0	1	0	0	2	2	0	1	1	1	0	0	0	0	0	0	1	1
745	0	0	0	0	0	1	1	1	2	0	0	0	0	0	0	0	0	2	2	0	0	0	2	2	0	1	0	1	2	0	1	2	2	0	2	0	0	0	1	1	1	1	1	0	1	1	0	2	0
746	1	2	0	0	0	0	1	0	1	0	1	1	1	0	0	1	0	0	1	1	2	0	0	1	0	0	2	2	2	1	2	0	1	1	1	1	1	0	0	0	0	0	0	1	0	0	0	1	1
747	0	2	0	0	0	0	2	1	1	0	0	0	1	0	0	0	0	0	1	1	2	0	2	2	0	0	2	2	2	2	1	2	1	0	1	1	1	0	1	1	1	1	0	0	1	1	0	1	1
748	0	2	0	0	0	0	2	0	2	0	0	0	0	0	0	0	1	1	1	1	2	0	2	2	0	1	2	1	2	0	1	1	1	1	2	2	0	0	0	0	1	0	0	1	0	1	0	1	1
749	1	2	0	0	0	0	1	0	2	0	0	2	2	1	2	0	0	1	1	0	0	0	2	2	0	0	1	1	2	1	0	0	1	2	0	2	1	0	0	0	2	0	0	0	0	0	0	0	1
750	0	0	0	0	0	0	1	1	2	0	1	0	0	0	0	0	0	1	2	0	1	0	2	2	0	0	1	2	1	0	2	1	1	0	2	0	1	0	0	0	1	0	0	0	1	1	0	1	2
751	1	0	0	1	0	1	2	1	1	0	1	0	0	0	0	0	0	0	0	2	2	0	2	2	0	0	1	2	2	1	1	0	1	1	0	2	2	0	1	1	1	1	0	0	1	0	0	0	2
752	1	1	0	1	0	0	2	0	2	0	1	0	0	0	0	0	0	1	1	1	2	0	2	2	0	0	1	2	1	1	2	1	1	1	1	1	1	0	0	0	1	0	0	0	0	1	0	2	0
753	1	2	0	0	0	0	2	0	1	0	0	0	0	0	0	0	0	0	2	0	2	0	2	2	0	0	2	2	2	2	1	0	1	0	2	0	2	0	0	0	2	0	0	0	1	0	0	1	1
754	1	2	0	0	0	0	1	0	1	0	1	0	1	0	1	0	0	1	0	1	1	0	1	1	0	1	0	1	2	1	0	0	0	1	1	1	1	0	1	0	1	2	0	0	1	0	0	0	2
755	0	1	0	0	0	0	1	0	1	0	1	1	1	0	0	1	0	2	1	0	0	1	2	2	0	0	1	1	2	2	1	0	1	0	2	0	2	0	0	0	0	0	2	0	1	1	0	1	1
756	0	2	0	0	0	0	2	1	2	0	0	0	2	1	1	0	0	0	1	1	1	0	1	1	0	0	2	2	2	2	0	1	1	1	1	1	2	0	1	1	1	0	0	1	0	0	0	2	0
757	0	1	0	0	0	0	0	0	1	0	1	0	0	0	0	0	0	1	1	1	2	1	2	2	0	0	2	2	2	2	1	1	1	1	1	1	1	0	1	1	1	0	0	0	0	1	0	0	2
758	0	1	0	0	0	0	2	1	2	0	0	1	2	1	2	0	0	1	1	1	1	0	2	2	0	1	2	2	2	1	1	1	1	2	0	2	1	1	0	0	0	0	0	0	0	0	0	1	1
759	0	1	1	1	1	1	2	1	2	0	0	0	1	1	1	0	0	1	1	1	2	0	2	2	0	0	0	2	1	1	2	1	2	1	2	1	1	0	1	1	1	0	0	0	0	0	0	1	1
760	1	1	0	0	0	1	1	0	0	0	0	1	1	0	0	0	0	1	0	2	2	0	2	2	0	0	1	1	1	1	0	1	2	0	0	2	0	0	1	1	1	0	0	0	0	0	0	1	0
761	1	1	0	0	0	1	1	0	2	0	0	0	1	1	1	0	0	1	1	1	2	0	2	2	0	0	0	1	2	1	0	0	0	2	0	2	1	0	1	0	1	0	0	0	0	0	0	2	0
762	1	1	1	1	1	1	1	0	1	0	1	0	0	0	0	0	0	1	1	1	1	1	1	2	0	0	1	2	2	1	0	1	2	1	1	1	1	0	0	0	1	0	0	0	0	1	0	1	1
763	1	2	0	0	0	0	2	0	1	0	1	0	1	1	1	0	0	1	1	1	2	0	2	2	0	0	2	2	2	2	1	1	2	1	1	1	2	0	2	2	0	1	0	0	0	1	0	1	1
764	1	0	0	0	0	0	1	0	2	0	0	1	1	0	0	1	0	2	2	0	0	0	2	1	1	2	1	1	2	1	0	0	1	2	1	2	1	0	1	1	1	0	0	0	0	0	0	2	1
765	1	2	1	1	0	0	1	1	1	0	0	0	0	0	0	0	0	0	0	2	2	0	2	2	0	0	0	2	1	1	1	0	0	1	2	0	2	0	1	1	0	0	1	0	1	1	0	2	0
766	0	1	0	0	0	1	2	0	1	0	1	0	0	0	0	0	0	2	0	1	1	0	2	2	0	0	1	1	1	1	0	0	1	2	1	2	1	0	0	0	1	0	0	0	0	0	0	1	1
767	0	1	0	1	0	0	2	0	1	0	0	0	0	0	0	1	0	0	0	2	2	0	2	2	0	0	1	2	1	1	1	1	2	2	0	2	1	0	0	0	2	0	1	0	1	1	0	1	1
768	1	2	0	0	0	0	1	0	1	1	1	0	1	1	1	0	0	2	0	1	1	2	0	2	0	0	1	1	2	0	1	0	1	1	0	1	0	0	0	0	2	0	0	0	1	1	0	1	1
769	0	1	0	0	0	0	1	1	1	0	1	0	1	1	1	0	0	1	0	1	1	1	2	2	0	0	1	2	2	1	1	0	1	0	1	2	0	0	0	0	1	0	0	0	0	0	0	2	0
770	0	2	0	0	0	0	2	0	2	0	1	1	1	0	0	1	0	1	1	1	1	0	2	2	0	0	1	1	2	1	0	0	1	1	1	1	1	1	0	0	1	0	0	1	0	0	0	2	0
771	1	2	0	1	0	0	2	1	2	0	0	0	0	0	0	0	0	2	0	0	0	0	2	2	0	0	0	1	1	0	1	0	1	1	1	1	1	0	0	0	2	0	0	0	0	1	0	0	2
772	0	1	1	1	1	1	2	0	1	0	0	0	1	0	0	0	0	2	1	0	2	0	2	2	0	1	2	1	2	1	1	0	0	2	0	2	2	0	2	1	0	0	0	0	0	0	0	1	1
773	1	2	0	0	0	0	2	1	2	0	0	0	1	1	1	0	1	2	1	1	1	1	2	2	0	0	2	2	2	1	1	0	0	1	1	1	1	0	2	2	0	0	0	0	1	1	0	2	1
774	1	1	0	0	0	0	2	1	2	0	0	0	0	0	0	0	1	1	0	2	2	0	2	2	0	0	1	2	2	1	0	0	0	1	0	2	1	0	1	1	1	0	0	0	0	1	0	2	2
775	1	1	0	1	0	0	1	0	1	0	0	1	1	0	0	0	0	1	0	2	2	0	2	2	0	0	2	2	2	2	1	1	1	2	0	2	1	0	1	1	1	0	0	0	0	0	0	1	1
776	1	1	0	0	0	1	1	0	0	0	0	1	1	1	1	0	0	1	1	1	1	0	1	2	0	0	0	2	1	1	2	0	1	1	1	1	2	1	0	0	1	0	0	1	0	0	0	2	0
777	1	0	0	0	0	2	2	0	2	0	1	1	1	0	0	0	0	0	1	1	1	0	2	2	0	0	1	2	1	1	1	0	0	1	1	1	2	0	0	1	1	0	0	0	0	1	0	1	1
778	0	0	0	0	0	0	2	0	1	0	0	0	1	0	0	0	0	2	1	0	0	1	2	2	0	0	1	1	1	1	2	1	1	1	0	2	1	1	0	0	1	0	0	2	0	0	0	2	1
779	1	1	0	0	0	0	1	0	1	0	1	1	1	0	0	1	0	0	1	1	1	0	2	2	0	1	2	2	2	2	1	1	1	1	0	2	1	0	0	0	2	0	0	0	0	0	0	1	1
780	1	1	0	0	0	1	2	1	2	0	0	1	1	0	0	1	0	0	1	1	1	0	1	1	0	1	1	2	2	1	0	0	0	2	0	2	2	0	2	2	0	0	0	0	0	1	0	1	1
781	0	1	0	0	0	1	2	0	2	0	1	0	1	1	1	0	0	0	0	2	2	0	1	1	0	0	2	2	1	1	1	1	0	2	1	2	2	0	0	0	2	0	0	0	0	0	0	1	1
782	1	0	0	0	0	0	2	0	2	0	0	2	2	0	0	1	0	2	1	1	2	0	2	2	0	0	2	2	2	2	0	0	1	2	0	2	0	0	0	0	1	0	1	0	1	2	0	1	1
783	1	2	0	0	0	0	2	0	2	0	0	1	1	1	1	0	1	1	0	2	2	0	2	2	0	1	2	2	2	2	0	1	1	1	1	1	0	0	0	0	2	0	1	0	1	1	0	2	0
784	1	1	0	0	0	0	1	1	1	0	1	0	0	0	0	0	0	1	1	1	1	0	1	1	1	1	0	1	1	1	1	2	1	0	1	1	1	0	0	0	2	0	0	0	0	0	0	1	0
785	1	1	0	0	0	0	1	0	2	0	0	1	1	0	0	1	0	1	2	0	1	0	1	1	0	0	1	1	1	1	1	2	2	1	0	2	1	0	0	0	2	0	0	0	1	1	0	1	1
786	1	2	0	0	0	0	2	0	0	0	0	1	1	1	1	0	0	2	2	0	1	0	0	1	0	1	0	1	2	0	0	1	2	1	1	1	0	0	0	1	1	1	0	0	1	0	0	1	1
787	1	1	0	1	0	0	2	0	1	0	0	1	2	1	2	0	0	1	1	1	2	0	2	2	0	0	1	2	1	1	2	0	1	1	1	1	0	0	1	1	1	0	0	0	0	1	0	1	1
788	0	1	1	1	0	1	2	0	2	0	0	0	0	0	0	1	0	1	0	1	2	0	1	1	1	1	1	1	2	1	0	0	2	1	2	0	1	1	0	0	1	0	0	0	2	1	0	1	1
789	1	2	0	0	0	0	1	0	2	0	0	2	2	1	1	1	0	0	0	2	2	0	1	1	1	1	1	1	1	1	0	0	1	1	1	1	1	0	1	1	1	0	0	0	0	0	0	2	1
790	0	2	0	0	0	0	2	0	2	0	0	0	1	1	1	0	0	1	0	1	1	0	2	2	0	0	1	1	2	1	1	1	1	1	2	2	1	0	1	1	1	0	1	0	1	1	0	2	0
791	0	1	0	0	0	1	2	0	2	0	0	0	1	1	1	0	0	1	2	0	1	0	1	1	1	1	2	2	2	2	0	1	1	2	2	1	1	0	1	1	1	0	0	0	0	0	0	2	0
792	1	2	0	0	0	0	1	0	1	0	1	0	0	0	0	1	0	0	0	2	2	0	2	2	0	0	1	0	1	0	1	0	0	0	1	1	0	0	0	0	2	0	0	1	0	0	0	1	1
793	0	1	0	0	0	0	2	0	2	0	2	0	1	0	0	0	0	0	0	2	2	0	2	2	0	1	2	2	2	2	1	0	1	0	1	2	2	0	0	0	1	0	0	0	0	0	0	0	2
794	1	0	0	0	0	0	2	0	1	0	0	0	1	0	0	0	0	0	0	2	2	0	1	1	1	1	2	2	2	2	1	0	1	2	0	2	1	0	1	1	1	0	1	0	1	2	0	0	1
795	1	2	0	1	0	0	1	0	1	0	1	1	1	0	0	1	0	2	1	1	2	0	2	2	0	0	1	2	2	1	0	1	0	2	1	2	1	0	0	0	1	0	1	0	0	0	0	2	0
796	0	1	0	0	0	1	1	1	1	0	0	0	2	2	2	0	0	2	2	0	0	0	1	1	0	1	2	2	2	1	1	0	2	0	2	0	1	0	1	1	1	0	0	0	0	0	0	1	1
797	1	1	0	1	0	0	2	1	1	0	1	0	0	0	0	0	0	1	2	0	1	0	2	2	0	0	1	1	1	0	1	2	2	1	1	1	2	0	1	1	1	0	0	0	0	0	0	0	2
798	1	2	0	0	0	0	2	0	2	0	1	1	1	0	0	1	0	1	1	1	2	0	1	1	0	0	1	1	1	0	1	0	2	1	0	2	1	0	0	0	1	0	1	0	1	1	0	1	1
799	0	0	0	0	0	1	1	0	0	1	1	1	2	1	1	0	0	0	0	2	2	0	1	1	0	0	2	2	2	2	0	0	0	2	0	2	1	0	0	0	1	0	0	0	0	0	0	1	0
800	1	0	0	0	0	0	2	1	2	0	0	0	0	0	0	1	0	2	2	0	1	0	1	2	0	0	1	1	2	0	1	1	1	2	1	1	1	0	1	1	1	0	1	0	1	1	0	1	1
801	0	2	1	1	0	0	2	0	2	0	1	0	0	1	1	0	0	0	0	2	2	0	2	2	0	0	1	2	2	1	2	0	1	1	1	1	2	0	1	1	1	1	0	1	2	0	0	2	0
802	1	1	0	0	0	0	1	0	1	0	1	1	1	0	0	1	0	0	0	2	2	0	1	1	0	0	2	2	1	0	2	2	2	0	2	0	1	0	0	0	2	0	0	0	1	1	0	1	1
803	0	0	0	0	0	1	2	0	0	0	0	0	0	0	0	0	0	1	0	2	2	0	2	2	0	0	2	2	2	2	0	1	1	0	2	0	2	0	1	1	1	0	1	0	1	1	0	1	1
804	0	1	0	1	0	0	2	1	1	0	1	0	1	1	1	0	1	2	0	2	2	0	1	1	0	0	1	2	2	1	0	0	1	1	1	1	1	0	2	2	0	0	0	0	0	0	0	2	0
805	1	1	0	0	0	0	2	0	1	0	0	0	0	1	1	0	0	2	1	0	2	0	1	1	0	0	2	2	2	2	0	0	0	2	0	2	0	0	0	0	2	0	0	0	0	1	0	0	2
806	0	2	0	0	0	0	2	0	2	0	0	0	0	0	0	0	0	1	0	1	0	0	2	2	0	0	1	2	0	0	2	1	1	1	0	2	1	0	0	0	2	0	0	1	0	0	0	2	1
807	0	1	1	0	1	2	2	0	2	0	0	0	0	0	0	0	0	1	1	1	1	0	2	2	0	1	2	2	2	2	0	1	1	2	0	2	2	0	1	1	1	0	2	0	1	1	0	2	0
808	1	0	0	0	0	0	1	0	2	0	0	1	1	0	0	0	0	0	0	2	2	0	2	2	0	1	2	2	2	1	1	2	2	0	2	0	0	0	0	0	1	0	1	0	1	1	0	2	2
809	1	1	0	0	0	1	2	0	1	0	0	0	1	1	1	0	0	0	0	2	2	0	2	2	0	0	1	1	2	1	0	2	1	2	0	2	1	1	0	0	1	0	0	0	0	0	0	1	1
810	0	1	1	1	0	0	2	0	2	0	0	1	1	1	1	0	0	0	0	2	2	0	1	1	1	2	2	2	2	2	0	1	1	1	1	1	2	0	1	1	1	0	1	0	1	1	0	2	0
811	0	0	0	0	0	2	1	0	1	0	0	1	2	1	1	0	0	0	0	2	2	0	2	2	0	0	1	1	2	1	1	1	2	1	2	1	2	0	1	1	1	0	0	1	0	0	0	1	2
812	0	0	0	0	0	0	2	0	2	0	0	0	0	0	0	0	0	0	0	1	1	0	2	2	0	0	1	1	2	0	1	0	1	1	0	2	1	0	0	0	1	0	0	1	0	1	0	0	1
813	1	1	1	0	1	1	1	0	1	0	1	0	0	0	0	0	1	2	1	1	1	0	2	2	0	1	0	1	1	0	1	0	2	1	0	2	2	0	2	2	0	0	0	0	0	0	0	1	1
814	1	2	1	1	0	0	1	0	1	1	1	0	0	0	0	0	0	0	0	2	2	0	1	1	0	0	1	2	2	1	0	1	2	0	1	0	1	0	1	1	1	1	0	0	1	1	0	0	2
815	0	1	1	0	0	0	1	0	1	0	1	0	2	2	2	0	0	0	0	2	2	0	2	2	0	0	1	2	2	1	0	0	0	1	2	0	2	0	1	1	1	0	0	0	0	0	0	1	1
816	0	1	0	0	0	1	2	0	1	0	1	0	0	0	0	0	0	0	1	1	2	0	2	2	0	0	1	2	2	1	0	1	0	1	1	1	2	0	1	1	1	0	0	0	0	0	0	1	2
817	0	1	0	0	0	1	0	0	0	0	2	0	1	1	1	0	0	0	1	1	2	0	2	2	0	0	1	2	1	1	1	1	1	1	0	2	1	0	0	0	2	0	1	0	0	1	0	0	2
818	1	2	0	1	0	0	1	1	2	0	0	0	2	2	2	0	0	0	0	2	2	0	0	1	0	1	1	1	1	1	2	1	1	1	0	2	1	0	0	0	1	1	0	1	2	0	0	1	2
819	1	2	0	0	0	0	2	0	0	0	0	1	1	0	0	0	0	1	1	1	2	0	2	2	0	0	0	1	1	1	1	1	2	1	1	1	2	0	2	1	0	1	0	0	0	2	0	1	1
820	0	2	0	0	0	0	1	1	1	0	1	0	2	2	2	0	0	1	0	1	2	0	2	2	0	0	0	2	1	0	1	2	2	0	2	0	1	1	0	0	1	0	1	0	1	0	0	2	1
821	0	0	0	1	0	0	1	0	0	0	1	0	0	0	0	0	0	1	1	1	1	0	1	1	1	1	1	1	2	2	0	0	0	2	0	2	1	0	0	0	1	2	0	0	1	0	0	2	0
822	0	0	0	0	0	0	2	1	1	0	0	1	1	0	0	1	0	1	1	1	1	0	2	2	0	0	2	2	2	1	1	1	2	1	1	1	0	0	1	1	1	0	1	0	1	0	0	1	1
823	0	1	0	0	0	0	2	0	2	0	0	1	1	2	2	0	0	1	2	0	2	0	2	2	0	0	0	1	1	1	1	2	2	0	1	1	2	0	0	0	1	0	0	0	0	0	0	1	1
824	1	0	0	0	0	1	2	0	2	0	0	0	0	0	0	0	0	0	1	1	1	0	2	2	0	0	1	1	2	1	0	2	2	2	0	2	2	0	2	1	0	0	0	1	0	0	0	1	1
825	0	2	0	0	0	0	2	0	1	0	1	0	0	0	0	0	0	1	1	1	2	0	2	2	0	0	1	1	2	1	0	1	2	1	1	1	2	0	0	0	1	0	1	0	1	1	0	1	1
826	0	1	0	0	0	1	2	1	2	0	0	0	0	0	0	0	0	1	0	2	2	0	2	2	0	0	1	2	2	1	2	1	1	0	2	0	2	0	2	2	0	0	0	0	0	0	0	2	0
827	0	1	0	0	0	0	1	0	1	0	1	0	0	0	0	0	0	0	0	2	2	0	2	2	0	1	2	2	2	2	1	0	2	0	2	0	1	0	0	0	1	0	0	0	0	0	0	0	2
828	0	2	0	1	0	0	2	0	2	0	0	1	2	2	2	0	0	1	1	1	1	0	1	1	1	1	0	0	2	1	0	0	2	2	0	2	2	1	0	0	1	0	0	0	0	0	1	0	1
829	0	2	0	0	0	0	2	0	1	1	1	0	1	1	1	0	0	1	0	1	1	0	2	2	0	0	1	2	2	2	0	2	2	0	2	0	0	0	0	0	2	0	0	0	0	0	0	1	0
830	0	1	0	0	0	0	2	0	2	0	0	0	1	1	1	0	0	0	0	2	2	0	2	2	0	0	1	1	2	0	1	1	1	2	1	2	2	0	2	2	0	1	0	0	1	0	0	1	1
831	1	2	0	0	0	0	2	1	2	0	0	1	1	0	0	0	0	1	1	1	1	0	2	2	0	0	1	1	1	0	1	1	1	0	0	1	1	0	0	0	1	0	0	0	0	0	0	0	1
832	0	2	0	0	0	0	1	2	2	0	0	0	1	1	1	0	0	0	0	2	2	0	2	2	0	0	2	1	2	1	0	1	1	0	0	2	1	1	0	0	1	0	0	0	0	0	0	2	0
833	0	1	0	1	0	0	2	0	0	0	0	1	1	1	1	0	0	1	0	1	1	1	1	2	0	0	0	1	2	0	1	0	0	1	0	2	1	0	2	2	0	0	0	0	0	0	0	2	1
834	1	1	0	0	0	0	1	0	0	0	0	0	2	2	2	0	0	1	1	1	1	0	2	2	0	0	1	1	1	1	2	1	1	2	1	2	2	0	1	1	1	1	0	0	0	1	0	1	1
835	1	1	0	1	0	0	1	0	1	0	0	0	0	0	0	0	0	1	1	1	2	1	2	2	0	0	2	2	2	1	1	1	1	1	1	1	2	0	0	0	0	1	0	0	1	1	0	1	1
836	1	1	0	0	0	1	2	0	2	1	1	1	1	0	1	0	0	0	1	1	1	0	2	2	0	0	1	2	2	1	0	0	0	1	1	1	0	0	0	1	1	0	1	0	1	1	0	2	1
837	0	1	0	1	0	0	2	0	1	0	0	0	0	0	0	0	1	2	0	2	2	0	1	1	0	0	1	1	1	1	0	1	1	1	1	1	2	0	0	0	0	0	1	0	1	0	0	2	0
838	1	2	1	1	1	0	2	0	2	0	0	1	1	0	0	1	0	0	0	2	2	0	2	2	0	1	1	1	2	0	0	0	0	1	1	1	2	0	1	1	1	0	0	0	0	0	1	1	0
839	0	2	0	1	0	0	1	0	1	0	1	0	1	0	0	0	0	0	0	2	2	0	2	2	0	1	2	2	2	2	0	1	1	2	1	2	0	0	1	1	1	0	0	0	0	0	0	1	0
840	1	1	0	0	0	0	2	1	1	0	0	0	1	0	0	0	1	2	1	1	1	0	2	2	0	0	1	2	2	1	2	1	2	1	1	1	2	0	1	1	1	0	2	0	1	1	0	0	1
841	0	2	0	0	0	0	1	0	0	0	1	1	0	0	0	0	1	0	1	1	2	0	1	2	0	0	2	2	2	2	0	0	1	1	0	2	1	0	0	0	1	0	0	0	0	0	0	0	1
842	1	1	0	0	0	0	1	1	2	0	0	0	0	0	0	0	0	1	1	0	0	0	2	2	0	0	1	2	2	1	0	0	1	0	0	2	0	0	0	0	2	0	0	0	0	0	0	2	0
843	1	2	0	0	0	0	1	0	1	0	2	0	0	0	0	0	0	2	1	0	2	0	2	2	0	0	1	1	1	1	1	0	0	2	0	2	1	0	2	2	0	0	0	1	1	1	1	1	1
844	0	2	0	1	0	0	2	0	2	0	0	1	1	1	1	0	0	0	0	2	2	0	1	1	1	1	2	2	2	1	1	2	2	0	2	0	1	0	2	2	0	0	0	0	0	0	0	2	1
845	0	1	0	0	0	0	2	0	2	0	1	2	2	1	1	1	0	0	0	2	2	0	2	2	0	0	1	1	2	2	0	0	1	1	1	1	1	0	1	1	1	0	1	0	1	1	0	0	2
846	1	2	0	2	0	0	1	1	1	0	1	0	1	1	1	0	1	0	1	1	2	0	2	2	0	0	2	2	2	1	1	0	1	2	0	2	1	0	2	2	0	1	1	0	1	1	0	0	2
847	0	1	0	0	0	0	2	1	2	0	0	0	1	1	1	0	0	2	1	0	1	0	2	2	0	0	2	2	2	2	0	0	1	2	0	2	2	0	1	1	1	0	1	0	1	0	0	2	1
848	1	1	1	0	1	0	2	0	2	0	0	1	1	0	0	1	0	0	1	1	2	0	1	1	0	1	0	1	1	0	1	0	0	0	1	1	2	0	0	0	1	0	0	0	0	1	0	2	0
849	0	2	0	0	0	0	2	0	1	0	1	1	1	1	1	0	0	1	1	1	1	0	2	2	0	0	2	2	2	2	1	2	2	0	1	1	0	0	0	0	2	0	0	0	0	0	0	1	1
850	1	1	1	0	1	1	1	0	1	1	1	1	2	1	1	0	0	1	1	1	1	0	2	2	0	1	2	2	2	1	0	0	1	1	1	1	1	0	1	1	1	0	0	0	1	0	0	2	0
851	1	1	0	0	0	0	2	0	0	0	0	1	0	0	0	0	0	1	0	0	0	0	1	1	0	0	2	2	2	2	0	0	1	2	0	2	2	0	2	2	0	0	0	0	1	1	0	1	1
852	1	1	0	0	0	0	2	1	2	0	0	1	1	0	0	1	0	0	0	2	2	0	0	0	0	1	0	1	1	0	1	0	1	0	1	2	2	0	0	0	1	0	0	1	0	0	0	0	2
853	0	0	0	1	0	0	1	0	0	0	0	0	0	0	0	0	0	2	1	1	2	1	0	1	1	1	2	2	2	2	1	0	2	1	0	2	2	0	1	1	1	0	1	0	1	0	0	0	2
854	1	2	0	0	0	0	1	0	1	0	2	0	1	1	1	0	0	1	2	0	2	0	2	2	0	0	1	2	2	2	0	1	1	0	2	0	0	0	0	0	2	0	1	0	1	1	0	1	1
855	0	2	0	0	0	0	2	0	1	0	1	0	1	1	1	0	1	2	2	0	1	0	1	1	1	1	2	2	2	2	1	1	0	2	0	2	0	0	0	0	2	0	1	0	1	1	0	1	1
856	1	1	0	1	0	0	2	1	1	0	0	0	1	0	0	0	0	2	1	0	1	0	2	2	0	0	2	2	2	1	1	1	1	1	0	2	1	0	0	0	0	0	0	0	0	1	0	2	0
857	1	1	0	0	0	1	1	0	1	0	1	1	1	0	0	1	0	0	1	1	2	1	2	2	0	1	2	1	2	0	1	0	1	2	0	2	2	0	1	1	1	0	0	0	2	1	0	1	1
858	0	1	0	0	0	0	2	0	1	0	1	1	1	0	0	1	0	0	0	2	2	0	2	2	0	0	1	0	2	0	0	1	2	0	1	1	2	0	2	2	0	0	0	0	1	1	0	2	1
859	1	2	0	1	0	0	1	0	0	0	0	1	1	0	0	1	0	0	0	2	2	0	2	2	0	0	2	2	2	2	1	0	0	2	0	2	2	0	1	1	1	1	0	0	0	1	0	2	1
860	0	1	0	0	0	0	1	0	1	0	1	0	1	0	0	0	0	0	1	1	2	0	1	1	1	1	1	1	1	1	0	1	1	1	1	1	2	0	0	0	0	0	0	0	1	1	0	0	2
861	1	0	0	0	0	0	2	0	2	0	0	1	1	0	0	0	0	0	0	2	2	0	2	2	0	1	1	1	1	1	1	1	1	1	0	2	0	0	0	0	2	0	0	0	0	1	0	0	2
862	0	1	0	0	0	0	1	1	1	0	1	0	0	0	0	0	0	2	1	0	2	0	1	1	1	1	2	2	1	1	1	0	0	2	0	2	0	0	1	1	1	0	0	0	0	1	0	0	1
863	0	0	0	0	0	1	1	0	0	0	1	0	0	0	0	0	0	1	0	1	1	0	2	2	0	0	1	2	2	1	2	1	0	1	1	1	1	0	0	0	2	1	0	0	1	0	0	2	0
864	0	0	0	0	0	1	2	0	0	0	1	0	0	0	0	0	0	0	0	2	2	0	1	1	1	1	2	2	2	1	1	1	1	0	2	0	1	0	0	0	1	0	0	1	0	0	0	2	0
865	0	1	0	0	0	0	2	1	1	0	0	1	2	0	0	1	0	1	1	1	1	0	1	1	0	0	1	2	0	0	2	0	1	0	2	0	2	0	1	0	1	0	0	0	0	1	0	1	0
866	1	0	0	0	0	0	2	0	1	0	0	1	2	1	1	1	0	1	1	1	2	0	2	2	0	0	1	1	2	2	1	0	0	2	0	2	1	0	0	0	2	0	0	0	2	1	0	1	0
867	0	1	0	1	0	1	0	0	1	1	1	0	0	0	0	0	1	2	1	1	1	0	2	2	0	0	1	2	2	1	1	1	1	0	0	1	1	0	0	0	2	0	0	0	0	1	0	1	0
868	1	2	0	0	0	0	1	2	2	0	0	1	0	0	0	0	0	0	1	1	2	0	1	1	0	1	2	2	1	0	2	1	1	0	1	1	1	0	0	0	2	0	1	0	1	1	0	2	0
869	0	0	0	0	0	0	2	0	1	0	0	1	1	1	1	0	1	0	1	1	2	0	2	2	0	0	2	2	1	1	2	0	1	1	0	2	0	0	0	0	1	1	0	0	1	1	0	2	1
870	1	1	0	1	0	0	1	0	1	0	1	1	2	2	2	0	0	2	2	0	0	0	2	2	0	0	1	2	2	1	0	1	1	1	1	1	2	0	2	2	0	0	0	0	0	0	0	1	1
871	0	1	0	1	0	1	1	0	1	0	0	0	1	1	1	0	0	0	1	1	2	0	0	0	0	1	2	2	2	2	1	0	0	0	1	1	1	0	0	0	1	0	0	0	0	2	0	0	2
872	1	1	0	0	0	1	2	1	2	0	0	0	0	0	0	0	0	1	1	1	2	1	2	2	0	0	1	2	1	1	2	0	1	0	1	1	0	0	0	0	1	1	0	0	0	1	0	2	0
873	0	1	0	1	0	0	1	0	0	0	0	0	1	0	0	0	0	0	1	1	2	0	2	2	0	0	2	2	2	1	1	0	1	1	0	2	1	0	0	0	1	0	1	0	1	1	0	2	0
874	1	1	1	0	1	2	2	1	1	0	0	0	0	0	0	0	0	0	0	2	2	0	1	1	1	1	2	2	2	1	0	0	1	1	1	1	1	1	0	0	1	0	0	0	0	0	0	1	1
875	1	1	0	1	0	0	2	0	2	0	0	2	2	0	0	1	0	0	0	2	1	0	2	2	0	0	1	2	1	1	1	2	1	1	0	2	1	0	2	2	0	0	1	0	0	0	0	0	2
876	0	1	0	1	0	0	2	0	2	0	0	0	0	0	0	1	0	0	0	2	1	0	2	2	0	0	2	1	2	0	1	1	1	1	0	2	1	0	0	0	0	0	0	2	0	2	0	2	0
877	0	1	0	0	0	0	1	0	2	1	0	0	0	0	0	0	0	2	2	0	0	0	1	1	0	0	2	2	2	2	0	1	1	1	0	2	1	1	0	0	1	0	0	0	0	1	0	1	1
878	0	1	0	1	0	0	2	1	1	0	0	1	1	0	0	1	0	0	0	2	2	0	1	1	0	1	2	2	2	1	0	1	0	2	0	2	1	0	0	0	1	1	0	0	1	1	0	2	0
879	0	1	0	1	0	0	2	1	2	0	0	0	1	1	0	0	0	1	1	1	2	0	1	1	1	1	2	2	2	2	0	1	1	1	0	2	0	0	0	0	2	0	1	0	1	1	0	1	1
880	0	1	0	1	0	0	2	0	2	0	2	2	2	0	0	1	0	0	1	1	2	0	2	2	0	1	1	2	2	1	0	1	0	2	0	2	1	0	2	2	0	1	0	0	0	2	0	1	1
881	0	1	0	1	0	0	2	0	2	0	0	1	2	1	1	0	0	0	1	1	2	0	1	1	0	0	1	1	2	1	1	1	1	0	1	1	2	0	1	1	0	0	1	0	1	1	0	2	1
882	0	2	0	0	0	0	2	0	2	0	1	1	1	1	1	0	0	0	0	1	1	0	2	2	0	0	1	1	2	2	0	0	1	1	1	1	2	0	1	1	0	0	0	2	0	0	0	2	0
883	1	1	0	0	0	0	1	0	1	1	1	0	1	1	1	0	1	2	0	2	2	0	2	2	0	0	1	1	2	1	0	1	1	1	0	2	0	0	0	0	2	0	0	0	0	0	0	2	1
884	0	1	0	0	0	0	1	1	1	0	1	1	2	1	1	0	0	0	0	2	2	0	1	2	0	0	2	2	2	1	1	0	0	2	0	2	2	0	0	1	1	0	2	0	1	1	0	1	1
885	1	0	0	0	0	1	1	0	1	0	1	0	1	1	1	0	0	1	1	1	1	0	2	2	0	0	1	2	1	1	1	2	1	2	0	2	1	0	1	1	1	0	1	0	1	1	0	1	0
886	0	0	0	1	0	0	1	0	0	0	0	0	1	1	1	0	0	0	0	2	2	0	0	0	0	1	2	2	2	1	2	0	0	1	1	1	1	0	1	1	1	0	1	0	0	0	0	1	0
887	1	1	0	0	0	1	2	1	1	0	0	1	2	1	1	1	0	1	1	1	1	0	1	1	1	1	1	1	2	0	1	1	1	1	1	1	1	0	2	2	0	0	1	0	1	1	0	2	0
888	1	1	0	0	0	0	2	0	1	0	0	0	0	0	0	1	0	1	1	1	2	0	2	2	0	0	1	1	2	1	1	1	0	2	0	2	0	0	0	0	2	0	1	0	1	0	0	1	1
889	1	1	0	0	0	0	2	0	2	0	0	0	0	0	0	0	0	1	0	1	1	1	2	2	0	0	1	0	1	0	1	0	0	1	0	2	1	0	1	1	1	0	1	0	1	1	0	0	1
890	0	2	1	1	0	0	1	0	2	0	0	1	2	1	1	0	0	1	0	1	2	0	2	2	0	0	1	2	1	1	2	2	1	1	0	2	0	0	0	0	2	0	1	0	0	0	0	1	1
891	1	2	0	0	0	0	2	0	2	0	0	0	1	1	1	0	1	2	2	0	2	0	2	2	0	0	2	2	2	2	0	0	1	0	1	1	1	0	1	1	1	2	0	0	0	0	0	2	0
892	1	0	0	0	0	0	2	1	1	0	0	1	1	1	1	0	0	0	0	2	2	0	2	2	0	0	1	2	2	1	0	0	0	1	1	1	2	0	2	1	0	1	0	0	1	1	0	0	1
893	1	1	0	0	0	1	2	0	2	0	1	0	1	1	1	0	0	1	1	1	2	0	2	2	0	0	2	2	2	1	1	0	1	1	1	1	0	0	1	1	1	0	1	0	1	1	0	2	1
894	1	1	0	1	0	1	2	0	0	0	0	0	0	0	0	0	0	2	0	2	2	0	2	2	0	0	0	2	1	1	1	0	0	2	0	2	1	1	0	0	0	0	0	0	0	0	0	2	1
895	0	1	0	0	0	0	1	1	2	0	0	0	1	1	1	0	0	1	0	1	1	1	2	2	0	0	2	2	2	2	1	1	1	1	1	2	1	0	0	0	1	0	0	1	0	0	0	0	2
896	0	1	0	0	0	0	1	0	0	0	2	0	0	0	0	0	0	1	1	1	2	0	1	1	1	2	2	2	2	1	2	0	1	0	1	1	2	0	1	1	0	0	0	1	0	0	0	2	0
897	1	2	0	0	0	0	2	0	2	0	1	0	1	0	0	0	0	2	1	0	1	0	2	2	0	0	1	2	1	0	2	2	1	0	1	1	2	0	1	1	1	1	0	1	2	0	0	1	1
898	0	0	0	1	0	1	2	0	1	0	0	1	2	2	2	0	0	1	0	1	1	0	2	2	0	1	2	2	2	2	1	0	1	0	1	2	1	0	0	0	1	0	0	0	0	0	0	0	2
899	0	1	0	0	0	0	2	0	2	0	1	2	2	1	1	0	0	1	1	1	1	0	2	2	0	1	1	1	2	0	1	0	2	0	1	1	2	0	1	1	1	0	0	0	0	0	0	0	2
900	1	0	1	0	1	0	1	1	1	0	1	0	1	1	1	0	0	2	2	0	1	0	2	2	0	0	2	2	2	0	1	1	1	1	0	2	2	0	2	2	0	1	0	1	1	0	0	0	1
901	1	1	0	1	0	0	1	0	2	0	0	1	1	0	0	0	0	1	1	1	2	0	2	2	0	0	0	2	2	0	1	1	1	2	0	2	0	0	0	0	1	1	0	1	0	1	0	2	0
902	1	0	0	1	0	0	1	0	1	0	2	0	1	1	1	0	0	1	0	1	1	0	2	2	0	0	1	2	1	1	1	0	1	0	1	1	1	0	0	0	1	0	0	0	0	0	0	2	0
903	0	0	0	0	0	0	0	0	1	1	1	1	1	0	0	0	0	1	1	1	2	0	2	2	0	0	2	2	2	2	1	0	2	0	1	1	1	0	0	0	2	0	0	1	0	0	0	0	1
904	1	2	0	0	0	0	2	0	2	0	0	1	2	1	1	0	0	2	1	1	2	0	2	2	0	0	1	1	2	0	1	1	1	0	0	2	0	0	0	0	1	0	0	1	0	0	0	1	1
905	1	1	0	1	0	0	1	0	1	0	1	1	1	1	1	0	0	2	1	1	2	1	1	2	0	1	1	1	2	1	1	1	0	2	0	2	2	0	1	1	1	0	1	0	1	0	0	1	1
906	0	0	0	0	0	2	1	0	0	0	1	0	0	0	0	0	0	0	1	1	1	0	2	2	0	0	1	2	2	1	1	0	1	0	1	1	1	0	0	0	0	0	0	0	0	0	0	2	1
907	0	1	0	0	0	0	2	0	2	0	1	0	0	0	0	0	0	0	0	2	2	0	2	2	0	0	1	1	2	1	1	1	1	1	1	1	1	0	0	0	1	0	1	0	1	1	0	1	1
908	1	1	0	0	0	0	1	0	2	0	0	0	2	1	1	0	0	0	1	1	1	0	2	2	0	0	2	2	2	1	2	0	0	2	0	2	0	0	0	0	2	0	0	0	0	0	0	0	2
909	0	1	0	0	0	1	1	0	0	0	0	1	1	1	1	0	0	1	1	1	2	0	2	2	0	0	0	1	2	0	1	0	0	1	2	0	1	0	1	1	1	1	1	0	1	1	0	0	2
910	0	1	0	0	0	0	1	0	1	0	1	0	0	0	0	0	0	2	0	1	1	0	1	1	0	1	2	2	2	1	2	0	0	0	1	1	2	1	0	0	0	0	1	0	1	1	0	1	0
911	1	1	0	1	0	0	2	0	2	0	0	0	1	0	0	0	0	0	0	2	2	2	0	2	0	0	1	1	1	1	0	1	1	1	1	1	0	0	0	0	2	1	0	0	1	0	1	1	0
912	1	1	0	1	0	0	2	0	1	0	1	1	2	1	1	1	0	1	0	1	1	0	2	2	0	0	1	2	1	1	1	1	2	1	1	1	2	0	1	1	0	0	0	0	1	1	0	0	2
913	1	1	0	0	0	1	2	0	2	0	0	1	2	1	2	0	0	0	0	1	1	0	2	2	0	0	2	2	2	2	0	2	2	0	1	1	1	1	0	0	1	0	0	0	0	0	0	2	0
914	0	0	0	0	0	1	1	0	1	0	1	1	2	1	1	0	0	0	0	2	2	0	1	2	0	0	1	1	2	0	0	1	2	2	0	2	2	0	1	1	1	0	1	0	1	2	0	1	1
915	1	1	0	1	0	1	1	0	1	0	1	0	1	1	1	0	0	0	0	2	2	1	2	2	0	0	2	2	2	1	2	1	1	2	0	2	2	1	1	1	0	0	0	2	0	0	0	1	1
916	0	0	0	0	0	1	1	0	0	0	1	1	1	1	1	0	1	2	2	0	2	0	1	1	0	1	1	0	2	0	0	1	2	0	2	0	2	0	0	1	1	1	0	0	1	0	1	1	1
917	0	2	0	0	0	0	2	1	2	0	0	0	1	1	1	0	0	2	2	0	0	0	1	1	1	1	1	2	2	1	2	0	1	2	0	2	1	0	2	2	0	0	0	0	1	0	0	1	1
918	0	1	0	0	0	0	1	0	0	1	1	0	1	1	1	0	0	1	1	1	2	0	2	2	0	1	1	0	1	0	1	0	2	2	0	2	2	1	1	0	0	1	0	1	1	0	0	2	0
919	0	1	1	1	0	0	1	1	1	0	1	0	0	0	0	0	0	0	0	1	1	0	0	0	1	1	2	2	2	1	2	2	2	1	0	2	1	0	1	1	1	0	1	1	0	0	0	2	1
920	1	2	1	1	0	0	1	1	1	0	1	0	0	0	0	0	1	1	0	2	1	0	1	1	1	1	2	2	2	2	1	1	0	2	0	2	0	0	0	0	2	0	1	0	0	0	0	0	2
921	1	0	0	1	0	0	2	1	2	0	0	0	1	1	1	0	0	0	0	2	2	0	2	2	0	0	2	2	2	1	1	0	1	0	2	0	2	0	2	2	0	0	0	0	0	1	0	1	1
922	0	0	0	0	0	0	2	0	1	0	0	2	2	1	1	0	0	0	0	2	2	0	2	2	0	1	0	2	2	0	1	0	1	1	1	1	1	0	0	0	2	0	0	0	0	1	0	2	0
923	0	1	0	0	0	1	2	0	2	0	0	1	1	0	1	0	0	1	1	0	0	0	2	2	0	0	1	1	2	0	0	0	0	2	0	1	1	1	0	0	0	0	0	1	0	0	0	1	1
924	1	2	0	0	0	0	2	0	2	0	0	0	2	2	2	0	0	0	0	2	2	1	1	2	0	0	2	2	1	1	1	0	2	1	2	1	1	0	0	0	1	0	0	0	0	1	0	0	2
925	0	1	0	0	0	0	2	0	2	0	1	1	2	2	2	0	1	2	1	1	1	0	0	0	1	1	2	2	2	1	1	1	1	0	1	1	2	0	2	2	0	0	0	0	0	0	0	1	2
926	1	1	0	1	0	1	2	0	2	0	0	1	1	0	0	1	0	0	0	2	2	1	1	2	0	0	1	1	2	2	0	0	0	2	0	2	2	0	0	0	1	2	0	0	0	0	0	1	0
927	1	2	1	1	0	0	2	1	1	0	0	0	2	1	1	0	0	0	0	1	1	0	2	2	0	0	1	2	2	1	2	1	0	1	1	1	1	1	0	0	1	0	0	1	0	1	0	2	1
928	0	1	1	1	0	0	1	0	2	0	0	0	2	0	0	0	0	0	0	2	2	1	1	2	0	0	2	2	2	1	2	0	2	1	2	0	1	0	1	1	1	0	0	0	0	0	1	0	1
929	1	2	0	0	0	0	2	1	1	0	0	0	0	0	0	0	0	1	0	1	1	0	2	2	0	0	1	2	2	1	0	1	1	1	0	2	2	0	1	1	1	1	0	0	0	1	0	1	1
930	0	2	0	0	0	0	1	0	1	0	1	1	1	1	1	0	0	1	1	1	1	0	2	2	0	0	1	2	2	1	1	2	2	0	2	0	2	0	1	1	1	0	1	0	1	0	0	1	1
931	1	1	0	0	0	0	2	0	2	0	0	1	2	1	1	1	1	2	1	0	1	0	1	1	1	2	2	2	2	2	1	0	1	2	0	2	1	1	0	0	0	0	1	0	1	2	0	0	2
932	1	1	2	0	1	0	2	1	1	0	0	1	1	0	0	1	0	1	1	1	2	1	0	1	1	1	0	1	1	0	1	0	0	2	0	2	1	0	0	0	2	1	0	1	1	0	0	1	0
933	1	1	0	1	0	0	2	0	2	0	1	2	2	1	1	1	0	0	1	1	2	0	1	2	0	0	2	2	1	1	1	1	2	1	1	1	1	0	0	0	1	0	0	0	0	0	0	0	1
934	1	1	0	1	0	0	1	1	1	0	0	0	0	0	0	0	0	1	1	1	2	0	2	1	1	2	1	1	1	1	1	0	2	0	1	1	1	0	1	1	1	0	0	0	0	0	0	2	2
935	1	2	0	0	0	0	1	1	1	1	1	0	1	1	1	0	1	1	0	2	2	2	0	2	0	0	1	1	2	0	1	1	1	0	2	1	2	0	1	1	0	0	0	1	0	0	0	0	2
936	1	0	0	1	0	0	2	0	0	0	0	0	1	1	1	0	0	1	1	1	2	0	1	2	0	0	1	2	1	1	2	1	2	1	1	1	0	0	0	1	1	0	0	1	0	1	1	2	0
937	0	2	0	0	0	0	2	1	1	0	0	0	1	1	1	0	0	0	0	1	1	0	1	1	0	0	2	2	2	2	0	2	2	0	2	0	1	1	0	0	1	0	0	0	0	0	0	2	2
938	1	1	0	0	0	0	2	0	1	0	0	0	0	0	0	0	0	0	1	1	2	0	2	2	0	0	0	2	1	1	1	1	2	0	2	0	0	0	0	0	2	0	0	0	0	0	0	2	0
939	0	2	0	1	0	0	2	0	1	0	0	0	0	0	0	0	0	0	0	2	2	1	0	1	1	1	1	1	2	1	0	0	2	2	0	2	2	0	1	0	0	0	0	0	1	0	0	1	1
940	1	1	0	0	0	0	2	1	1	1	0	0	0	0	0	0	0	1	0	2	2	0	1	1	0	0	1	2	2	1	1	1	0	2	0	2	2	0	2	2	0	0	0	1	0	0	0	2	0
941	1	1	0	0	0	0	2	0	1	0	0	0	1	0	0	0	0	0	0	2	2	0	1	1	1	1	1	0	2	0	0	0	0	2	1	1	1	0	0	0	2	0	0	0	0	1	0	2	0
942	1	0	0	0	0	1	2	0	2	0	0	0	0	0	0	0	1	2	1	1	1	1	2	2	0	0	2	2	2	1	0	1	1	0	0	1	2	0	0	1	1	0	0	0	0	0	0	0	2
943	1	1	0	1	0	0	2	0	1	0	1	0	1	1	1	0	1	0	1	1	2	0	2	2	0	0	2	2	2	2	0	2	1	2	0	2	1	0	0	0	2	1	0	0	1	0	0	2	0
944	0	2	0	1	0	0	2	1	2	0	0	0	1	0	1	0	0	0	0	2	1	0	2	2	0	0	1	0	1	0	1	0	0	2	0	2	1	0	1	1	1	0	1	0	1	1	0	2	1
945	0	1	0	0	0	1	2	0	2	0	1	0	2	1	1	0	0	2	0	1	1	0	1	2	0	0	1	1	2	1	0	0	0	2	1	2	2	0	2	2	1	0	0	0	0	0	1	1	0
946	1	0	0	0	0	0	1	0	1	0	1	0	0	0	0	0	0	0	0	2	2	0	1	1	1	1	1	0	2	0	0	1	1	1	1	1	0	0	1	1	1	0	2	0	0	1	0	1	0
947	0	1	1	0	0	0	2	0	2	0	0	0	1	1	1	0	0	2	2	0	1	0	1	1	0	0	1	1	2	1	0	2	2	0	2	0	2	0	0	0	2	0	0	1	0	0	0	2	0
948	0	1	0	0	0	0	2	1	1	0	0	0	1	0	0	0	0	0	0	2	2	0	2	2	0	0	2	2	2	1	1	1	1	1	1	1	1	0	1	1	1	0	0	0	0	0	0	1	1
949	0	1	0	0	0	1	2	0	1	0	0	0	0	0	0	0	0	1	1	1	2	0	2	2	0	0	1	1	2	1	0	2	1	2	0	2	0	0	0	0	2	0	0	0	0	0	0	2	0
950	1	1	0	1	0	0	2	1	1	0	0	0	0	0	0	0	0	0	0	2	2	0	0	0	1	1	0	1	2	0	0	1	2	0	0	2	0	0	0	0	1	1	0	0	1	0	0	2	1
951	1	1	0	1	0	0	1	0	0	1	2	0	0	0	0	0	0	1	1	0	0	2	0	2	0	0	2	2	2	2	1	2	1	2	0	2	1	0	0	0	2	0	0	0	0	0	0	0	2
952	0	2	0	0	0	0	1	0	0	0	2	1	1	1	1	0	0	1	0	2	2	0	2	2	0	0	1	2	2	1	1	1	1	1	2	1	0	0	0	0	1	1	0	0	0	0	0	0	2
953	1	1	0	0	0	0	1	1	1	0	1	1	1	0	0	1	0	2	1	0	1	0	1	1	1	1	2	2	2	1	2	2	2	0	2	0	0	0	0	0	2	0	1	1	1	2	1	1	0
954	1	1	0	0	0	0	2	0	1	0	1	0	0	0	0	0	0	0	0	1	1	0	2	2	0	0	1	1	2	0	1	1	2	0	1	0	2	0	0	0	1	0	1	0	0	1	0	1	1
955	0	1	1	0	1	2	1	1	2	0	0	1	1	0	0	1	0	2	0	1	1	1	2	2	0	0	1	2	2	1	1	0	1	2	0	2	1	2	0	0	1	0	0	0	0	0	0	1	1
956	0	0	1	0	1	0	1	1	1	0	1	1	1	0	0	1	0	1	1	1	1	0	2	2	0	0	2	2	2	2	0	0	0	2	0	2	1	0	2	2	0	0	1	0	1	1	0	1	1
957	1	2	0	0	0	0	2	0	2	0	1	1	2	1	1	0	0	2	2	0	0	1	1	2	0	1	0	2	1	1	1	0	1	1	1	1	2	1	1	1	0	0	0	1	0	0	0	2	1
958	1	1	0	1	0	0	2	0	0	0	0	0	0	0	0	0	0	0	0	2	2	0	2	2	0	0	1	1	2	0	1	2	2	0	2	0	2	0	2	2	0	0	1	0	1	0	0	2	2
959	0	1	0	1	0	0	2	0	2	0	1	1	1	1	1	0	1	0	1	1	2	0	2	2	0	0	2	2	2	2	0	0	0	1	1	1	2	0	0	0	2	0	0	1	1	1	0	1	2
960	1	1	0	1	0	0	1	0	0	1	1	1	1	0	0	1	0	2	0	1	1	0	2	2	0	0	2	2	2	1	2	2	1	2	0	2	1	0	0	0	1	0	0	2	0	2	0	2	0
961	1	2	0	0	0	0	1	0	2	0	0	0	0	0	0	0	0	0	0	2	2	0	2	2	0	0	1	2	2	1	0	0	1	1	1	1	1	1	0	0	1	0	1	1	1	2	0	2	0
962	0	1	0	0	0	1	1	0	0	1	2	0	1	0	0	0	0	0	0	2	2	0	2	2	0	1	2	2	2	2	0	0	0	2	1	1	1	0	0	0	1	0	0	0	0	0	0	2	0
963	0	2	0	1	0	0	2	0	2	0	0	0	1	1	1	0	0	1	1	1	1	0	2	2	0	0	1	2	1	1	2	1	1	1	0	2	2	0	1	1	0	0	0	0	1	0	0	2	1
964	1	2	0	0	0	0	1	0	1	0	1	0	1	1	1	0	0	2	2	0	0	0	1	1	1	1	2	2	1	1	1	2	2	0	2	0	1	1	1	1	0	1	0	0	1	0	0	2	0
965	0	1	1	0	1	1	0	0	0	0	2	0	0	0	0	1	0	1	1	1	2	0	1	1	0	0	1	1	2	0	1	0	1	2	0	2	1	1	0	0	0	0	1	0	1	0	0	1	2
966	0	1	0	0	0	1	1	1	2	0	1	0	2	2	2	0	0	0	0	1	1	0	2	2	0	0	0	2	1	0	1	0	0	2	0	2	2	1	1	0	0	0	1	1	1	2	0	0	2
967	1	1	0	0	0	1	2	0	2	0	0	0	1	1	1	0	0	1	1	1	2	0	2	2	0	0	1	1	2	2	0	0	1	0	1	1	1	0	1	1	1	0	1	0	1	1	0	2	0
968	1	2	0	0	0	0	2	0	1	0	0	1	2	1	1	1	0	0	0	2	2	1	2	2	0	0	2	2	2	2	1	1	1	2	1	2	1	1	1	1	0	0	0	0	0	2	0	1	1
969	0	2	0	1	0	0	2	0	1	0	0	0	1	1	1	0	1	2	1	0	1	0	2	2	0	0	1	2	2	2	0	0	1	1	1	1	1	0	1	1	1	0	0	0	1	1	0	1	1
970	1	1	0	0	0	1	2	0	2	0	1	0	1	0	0	0	1	2	1	1	1	0	1	1	1	2	1	1	2	2	0	1	2	0	1	1	2	0	0	0	1	1	0	0	1	1	0	1	0
971	0	1	0	1	0	0	2	1	2	0	0	0	1	1	1	0	0	1	1	1	1	0	2	2	0	0	2	2	2	1	1	0	1	0	1	2	0	0	0	0	2	0	0	0	0	0	0	1	1
972	0	1	0	0	0	1	2	0	2	0	1	1	2	1	1	0	0	0	0	2	2	0	2	2	0	0	1	0	2	0	0	1	1	1	1	2	1	0	2	2	0	0	1	0	0	1	0	2	0
973	0	1	0	0	0	0	0	0	1	1	1	0	0	0	0	0	0	0	0	2	2	1	1	2	0	0	2	2	2	2	0	0	1	1	1	1	1	0	1	1	1	0	0	0	0	1	0	1	1
974	1	2	0	0	0	0	2	1	2	0	0	0	1	1	1	0	0	0	0	2	2	0	0	1	1	1	1	2	2	1	0	0	1	2	1	1	1	0	0	0	2	0	1	0	1	2	0	1	1
975	0	1	0	1	0	0	2	1	1	0	0	0	1	1	1	0	0	1	0	1	0	0	2	2	0	0	1	2	2	2	0	1	1	0	1	1	1	0	0	0	2	0	1	0	1	1	0	0	2
976	1	2	0	0	0	0	1	0	2	0	0	0	1	1	1	0	0	2	0	1	1	0	1	1	0	0	0	1	2	1	0	0	1	2	0	2	2	0	0	0	1	0	1	0	0	1	0	2	0
977	0	1	0	1	0	0	1	1	1	0	1	0	0	0	0	0	0	2	2	0	0	0	2	2	0	0	1	2	2	1	1	0	1	2	1	1	0	1	0	0	1	0	0	0	0	0	0	2	1
978	1	0	0	0	0	0	1	1	2	0	0	0	0	0	0	0	1	2	1	1	1	0	2	2	0	1	0	0	2	1	0	1	1	1	1	1	1	0	0	0	1	0	0	0	1	0	0	2	0
979	1	0	0	0	0	1	2	1	2	0	0	1	1	1	1	0	0	1	1	1	2	0	1	1	1	2	2	2	2	0	1	1	1	2	1	2	1	0	0	0	1	0	1	1	1	2	0	0	2
980	0	1	0	1	0	0	1	0	1	0	1	1	1	2	2	0	0	0	0	1	1	0	2	2	0	0	2	2	2	2	0	1	1	1	1	1	1	0	1	1	1	0	0	0	0	1	0	2	0
981	0	2	0	1	0	0	1	0	1	1	2	1	1	0	0	1	0	0	0	2	2	0	2	2	0	1	1	1	2	1	0	2	2	1	0	2	1	1	0	0	1	1	0	0	0	0	0	1	0
982	0	1	0	0	0	0	2	0	1	0	1	0	0	0	0	0	0	1	1	1	2	0	1	2	0	0	1	2	2	1	0	0	1	2	1	2	1	0	1	0	1	1	0	0	0	0	0	1	0
983	0	2	0	0	0	0	2	1	1	0	0	0	1	1	2	0	0	1	1	1	1	0	2	2	0	0	2	2	2	2	1	2	1	0	2	0	1	0	2	2	0	1	0	0	1	1	0	1	0
984	0	0	0	0	0	1	2	0	2	1	1	1	2	2	2	0	0	2	1	0	1	0	0	0	0	0	2	2	2	2	0	1	1	2	0	2	0	0	0	0	1	0	0	1	0	0	0	1	2
985	0	0	0	0	0	0	1	0	1	0	2	0	0	0	0	0	0	1	1	1	2	0	2	2	0	0	1	1	2	1	1	1	1	0	1	1	1	0	0	0	1	1	0	0	1	0	0	1	1
986	1	1	0	0	0	1	2	0	2	0	0	0	0	0	0	0	0	1	0	1	1	0	2	2	0	0	1	2	2	2	0	1	1	1	0	2	1	0	1	1	1	0	1	0	1	2	0	1	1
987	1	2	0	0	0	0	1	0	1	0	0	1	2	2	2	0	0	0	0	1	1	0	1	1	1	1	1	2	1	1	2	1	1	1	1	1	2	0	1	0	0	0	0	0	0	1	0	1	0
988	1	1	0	0	0	0	2	0	2	0	1	0	1	1	1	0	1	2	1	0	1	0	0	1	0	0	1	2	0	0	2	0	0	2	0	2	1	1	0	0	1	0	0	0	0	1	0	1	1
989	0	1	1	0	0	0	1	0	2	0	0	0	1	1	1	0	0	1	0	1	1	0	2	2	0	0	1	1	2	1	1	0	1	1	1	1	2	0	1	1	1	0	2	0	1	1	0	1	2
990	1	2	0	0	0	0	2	0	2	0	1	1	2	2	2	0	0	1	1	1	2	0	2	2	0	0	1	2	2	2	0	0	1	1	0	2	2	0	1	1	1	0	1	0	1	1	0	2	1
991	1	0	0	0	0	0	2	0	1	0	1	1	1	0	0	1	0	0	1	1	2	0	1	1	0	1	2	2	2	1	1	0	1	1	0	2	2	0	2	2	0	2	0	0	0	2	0	1	1
992	0	1	2	0	1	0	2	0	1	0	1	1	1	1	1	0	0	0	0	2	2	0	1	2	0	0	1	2	2	2	0	2	1	1	1	1	0	0	1	0	1	0	0	0	0	0	0	2	0
993	1	1	0	0	0	1	2	0	2	0	1	0	1	1	1	0	0	0	0	2	2	0	2	2	0	1	1	2	2	2	0	1	2	0	2	0	1	0	0	0	1	0	0	0	0	0	0	1	1
994	0	2	0	0	0	0	2	0	2	0	1	1	1	0	0	1	0	2	0	1	1	0	2	2	0	0	2	2	2	2	1	0	1	2	1	2	1	0	0	0	0	1	0	0	1	0	0	1	1
995	0	1	0	1	0	0	1	1	2	0	0	0	1	1	1	0	0	1	0	1	1	0	2	2	0	0	1	1	2	0	1	1	1	2	2	1	0	0	0	0	1	0	0	0	1	1	0	1	1
996	1	1	0	0	0	0	2	0	1	0	0	0	1	0	0	0	0	2	1	0	1	0	0	0	0	0	1	1	2	1	0	0	1	2	0	2	0	0	0	0	2	0	1	0	1	1	0	1	2
997	0	1	0	1	0	0	1	0	0	1	2	0	1	1	1	0	0	1	1	1	2	0	2	2	0	1	2	2	2	2	1	1	0	1	1	1	1	0	1	1	1	0	1	0	1	1	0	2	0
998	0	1	0	1	0	0	1	0	0	0	1	0	0	0	0	0	0	0	0	2	1	1	1	2	0	0	2	2	2	2	0	0	1	2	0	2	1	0	0	0	2	0	0	0	0	0	0	1	1
999	1	1	0	0	0	0	2	0	1	0	0	0	1	1	1	0	0	0	0	2	2	0	1	1	0	0	0	1	2	0	1	1	1	1	1	1	1	0	0	0	1	0	0	0	1	0	0	2	0
1000	0	1	0	0	0	0	1	1	1	0	1	1	1	0	1	0	0	1	1	1	2	0	1	1	0	0	2	2	2	2	0	0	1	1	1	1	0	0	0	0	1	0	0	0	1	0	0	2	0
[truncated: 252 more columns]
