# Supplementary material for: KNN-MDR: a learning approach for improving interactions mapping performances in genome wide association studies
Source: BMC Bioinformatics. 2017 Mar 21;18:184. doi: 10.1186/s12859-017-1599-7 (PMC5361736; doi:10.1186/s12859-017-1599-7)
Supplement: Supplementary file 6 — The data set(s) supporting the results of Table 4. (ZIP 7095 kb) [file 12859_2017_1599_MOESM6_ESM.zip › 100 simulations/S58/mkallsimul.dat]

1	1	0	1	1	1	1	2	0	0	0	0	0	0	0	0	0	0	0	2	1	2	1	0	0	0	1	0	2	1	1	2	1	2	0	1	1	2	0	0	1	1	1	1	1	1	1	0	2	0
2	1	0	2	0	0	0	1	0	0	0	2	0	0	0	0	0	0	0	1	2	2	0	1	0	0	0	0	2	0	2	1	0	1	1	0	2	1	1	0	0	0	0	0	0	0	0	1	0	0
3	0	0	2	0	0	0	2	0	2	0	0	1	1	0	0	0	0	2	0	0	0	1	1	1	1	1	0	2	0	2	1	1	1	1	0	2	1	1	0	0	0	2	2	2	1	1	0	2	0
4	1	0	2	0	0	1	2	0	1	0	0	1	2	0	2	0	0	2	0	1	2	0	0	0	0	1	0	2	0	2	0	0	0	1	0	2	1	0	0	1	1	0	1	1	1	0	0	2	0
5	1	0	2	0	0	0	1	2	0	0	0	0	2	0	2	0	0	0	2	2	2	1	0	0	0	0	0	2	0	1	1	1	2	0	0	2	2	0	1	0	0	1	1	1	1	0	0	2	0
6	1	0	1	0	0	0	1	0	1	0	1	1	1	0	0	0	0	0	2	2	2	1	1	1	1	1	0	2	0	1	1	1	0	0	0	2	0	0	0	1	1	0	0	1	1	1	0	2	0
7	1	0	2	0	0	0	1	0	1	0	1	0	0	0	0	0	1	1	2	2	1	0	0	0	0	0	0	2	1	2	0	1	1	2	0	2	1	0	0	1	1	0	0	2	0	0	0	0	0
8	0	0	0	0	0	1	1	0	0	0	2	1	2	0	2	0	0	1	1	1	0	0	0	0	0	0	0	2	0	2	1	0	2	0	0	2	2	0	1	0	0	0	0	2	0	0	0	1	1
9	0	0	0	0	1	0	2	1	0	0	0	0	0	0	0	0	0	0	1	1	1	0	0	0	0	1	0	2	0	2	0	2	1	0	1	1	0	0	0	1	1	0	0	2	0	1	0	1	0
10	1	0	0	0	0	0	2	1	1	0	0	0	1	0	1	0	0	0	2	2	2	1	0	0	0	0	0	0	2	0	0	2	2	0	1	1	1	0	0	1	1	1	0	1	0	0	0	1	1
11	1	0	2	0	0	1	2	0	1	0	1	0	0	0	0	0	0	1	1	1	1	0	0	0	0	0	0	1	0	1	2	0	1	0	1	1	1	0	0	1	1	0	0	1	0	1	0	2	0
12	0	0	2	0	0	1	1	0	0	0	1	0	0	0	0	0	0	0	2	2	2	1	0	0	0	0	0	2	2	1	2	0	2	1	1	1	1	0	1	1	1	1	1	1	1	0	0	1	0
13	1	0	2	0	0	0	2	0	1	0	1	0	1	0	1	0	0	0	2	1	2	1	0	0	0	0	0	2	0	2	0	0	2	2	1	1	1	0	0	1	1	0	0	1	0	0	0	1	1
14	0	0	2	0	0	0	2	0	0	0	0	0	0	0	0	0	0	1	1	1	1	1	0	0	0	0	0	1	1	1	0	0	2	1	1	2	2	0	0	0	0	0	0	1	0	1	0	1	0
15	1	0	0	0	0	0	2	1	1	0	0	0	1	0	1	0	0	1	1	1	1	1	0	0	0	0	0	2	0	2	1	1	1	0	0	2	1	1	0	1	1	0	0	1	0	0	0	2	0
16	0	0	2	0	0	0	2	0	0	0	1	0	0	0	0	0	0	2	0	0	0	1	0	0	0	1	0	1	2	0	1	1	1	0	1	1	1	1	0	1	1	1	0	1	0	0	0	2	0
17	1	0	2	0	0	0	1	1	0	0	0	0	0	0	0	0	0	1	1	1	1	1	1	0	0	0	0	2	0	2	1	0	2	1	1	1	1	0	0	2	2	0	1	2	1	1	0	2	0
18	0	0	2	0	0	0	1	1	0	1	1	1	1	0	0	0	0	0	1	1	1	0	0	0	0	0	1	1	1	0	0	2	2	0	2	0	1	1	1	2	1	1	1	2	1	1	1	0	0
19	0	0	2	0	0	0	2	0	1	0	0	0	0	0	0	0	0	2	1	1	1	0	0	0	0	0	0	2	1	1	1	0	0	0	0	2	1	1	1	0	0	0	0	2	0	0	0	2	0
20	1	1	1	0	0	0	2	0	0	0	0	0	1	0	1	1	0	0	2	2	2	0	0	0	0	0	0	2	0	1	0	1	1	0	0	2	2	1	1	1	0	0	0	1	1	1	1	1	0
21	1	0	1	0	0	1	2	0	1	0	0	0	0	0	0	0	0	0	2	2	2	0	0	0	0	1	0	1	1	1	0	0	1	1	1	1	0	0	0	2	2	1	1	2	1	0	0	0	0
22	1	0	2	0	0	1	2	0	1	0	0	1	2	0	1	0	0	0	2	1	2	0	0	0	0	0	1	2	0	1	0	0	0	0	0	2	2	1	0	0	0	1	1	2	1	1	0	2	0
23	0	0	2	0	0	1	2	1	0	0	0	1	2	0	1	1	0	0	2	2	2	1	0	0	0	0	0	2	1	0	1	0	1	0	0	2	1	0	0	2	2	1	1	2	0	2	0	2	0
24	0	0	1	0	0	0	2	1	0	0	0	0	1	0	1	0	0	1	2	1	2	0	0	0	0	0	0	2	0	1	2	1	2	0	1	1	1	0	0	1	1	0	0	0	0	0	0	1	1
25	0	0	1	0	0	0	2	0	2	0	0	0	0	0	0	0	0	1	1	1	2	2	1	1	1	1	0	1	2	0	1	1	1	0	1	1	0	0	0	1	1	0	0	0	0	0	1	0	1
26	1	0	2	0	0	0	2	0	0	1	1	1	1	0	1	0	0	0	1	1	1	0	0	0	0	0	0	2	2	1	2	0	1	0	1	1	1	0	0	1	1	0	0	2	0	0	0	2	0
27	1	0	2	0	0	2	1	1	1	0	1	0	1	0	1	0	0	1	1	1	1	1	1	1	1	1	0	2	1	2	1	0	1	0	1	1	1	0	1	1	1	0	0	1	0	0	0	2	0
28	1	0	1	0	0	0	2	1	0	0	0	0	1	0	1	1	0	1	2	1	2	0	1	0	0	0	0	2	0	1	1	1	1	0	0	2	2	0	0	0	0	1	1	1	0	0	0	1	0
29	0	0	2	0	0	0	2	0	2	0	0	0	0	0	0	0	0	1	1	1	1	0	0	0	0	0	0	2	1	1	2	0	0	0	0	2	2	0	0	0	0	1	1	1	1	0	0	1	0
30	0	0	1	0	0	0	1	0	1	0	1	0	0	0	0	0	0	0	2	2	2	0	0	0	0	0	0	2	1	1	1	0	1	0	1	1	1	0	0	1	1	1	1	1	1	2	0	1	0
31	0	0	2	0	0	0	2	0	1	0	0	0	0	0	0	0	0	1	1	1	2	0	0	0	0	0	0	2	1	1	1	0	1	0	1	1	2	1	0	0	0	0	1	2	1	1	0	2	0
32	0	0	2	0	0	0	1	1	0	0	0	0	2	0	2	1	0	1	1	1	1	0	0	0	0	0	0	2	2	2	0	0	1	1	1	1	0	0	0	1	1	0	2	2	0	0	0	0	1
33	0	0	0	0	0	0	1	1	0	0	1	1	2	0	2	0	1	0	2	1	2	0	1	0	0	0	0	2	1	1	2	0	1	1	0	2	0	0	0	1	1	0	0	2	1	0	0	1	0
34	1	0	0	0	0	0	2	0	1	0	0	0	2	0	1	0	0	0	2	2	2	0	0	0	0	0	0	2	0	2	0	0	2	1	1	1	2	0	0	0	0	0	0	2	0	2	0	0	1
35	1	0	2	0	0	0	1	0	1	0	1	1	2	1	1	1	0	0	1	2	2	0	0	0	0	1	0	2	1	1	1	1	1	1	1	1	1	0	0	1	1	2	2	2	1	1	0	2	0
36	1	0	2	0	0	0	2	1	1	0	0	0	0	0	0	0	1	1	1	1	2	1	0	0	0	0	0	2	1	1	2	1	0	0	1	1	1	0	0	2	1	0	0	1	0	0	0	2	0
37	0	0	1	0	0	1	2	1	1	0	0	0	1	0	1	1	0	1	1	1	2	0	0	0	0	0	0	2	1	1	1	0	2	0	0	2	2	0	1	0	0	0	0	2	0	0	0	1	0
38	1	0	1	0	0	0	2	0	0	0	0	0	2	0	2	1	0	1	1	1	1	1	1	1	1	1	0	2	0	2	0	1	2	0	2	0	1	1	0	1	1	0	0	1	0	0	0	1	0
39	0	0	1	0	0	0	2	0	2	0	0	0	0	0	0	0	0	0	2	2	2	0	0	0	0	0	0	2	0	0	0	2	2	0	1	1	1	0	0	2	1	0	0	2	0	0	0	2	0
40	1	0	0	0	0	0	1	0	1	0	0	1	1	0	0	0	0	1	1	1	1	0	0	0	0	0	0	2	0	1	2	0	0	1	2	1	2	1	0	0	0	1	0	1	0	0	0	1	0
41	1	0	1	0	0	0	1	0	0	1	1	0	0	0	0	0	0	0	1	2	2	1	2	1	1	1	0	2	1	1	1	0	1	1	1	1	1	0	0	1	1	1	1	2	1	0	0	2	0
42	0	0	0	0	0	0	0	0	0	0	2	0	1	1	0	1	0	0	1	1	1	0	0	0	0	0	0	1	2	0	1	1	2	0	1	1	1	0	1	0	0	0	0	0	0	0	0	2	0
43	1	0	1	0	0	0	2	1	0	0	0	0	0	0	0	0	0	0	2	2	2	0	1	0	0	0	0	2	2	0	2	1	1	0	1	1	2	1	1	1	0	1	1	1	1	0	0	2	0
44	1	0	0	0	0	0	2	0	1	0	1	0	1	0	1	0	0	0	2	2	2	0	0	0	0	1	0	2	0	2	0	1	1	1	1	1	2	0	0	0	0	0	0	1	0	0	0	2	0
45	0	0	1	0	0	0	2	0	0	0	1	1	1	0	0	0	0	1	1	1	1	0	0	0	0	0	0	2	1	0	2	1	1	0	1	1	0	0	0	2	2	0	0	1	0	0	0	1	0
46	0	0	1	0	0	0	2	0	1	0	1	0	0	0	0	0	0	1	1	1	2	1	0	0	0	1	0	2	1	1	0	1	2	1	1	0	1	0	0	1	1	0	0	2	0	0	0	1	0
47	1	0	1	1	1	2	1	0	0	0	1	0	0	0	0	0	0	0	1	1	1	1	0	0	0	0	0	2	0	2	1	1	0	0	1	1	2	0	0	1	1	0	0	0	0	0	0	1	1
48	0	0	0	0	0	0	2	0	0	0	0	0	0	0	0	0	0	1	2	1	2	0	0	0	0	0	1	1	1	0	0	2	1	0	1	1	1	0	0	0	0	0	2	2	0	1	0	0	1
49	0	0	2	0	0	2	2	0	0	1	1	0	1	0	1	0	0	0	1	1	1	0	1	0	0	1	0	2	0	2	0	0	0	0	0	2	0	0	0	1	1	1	0	1	0	1	0	1	1
50	1	0	2	0	0	0	1	0	1	0	1	0	0	0	0	0	0	0	1	2	2	1	0	0	0	0	0	2	0	1	2	2	1	0	1	1	1	1	1	2	1	0	0	1	0	0	1	0	1
51	0	0	2	0	0	0	2	1	1	0	0	0	0	0	0	0	0	2	0	1	2	1	0	0	0	0	0	2	0	2	1	1	1	1	2	0	2	0	0	1	1	0	0	1	0	1	0	0	1
52	1	0	2	0	0	0	1	1	0	0	1	0	1	0	0	0	0	0	2	2	1	0	0	0	0	1	0	2	1	2	1	2	1	1	0	2	1	0	0	2	2	0	0	1	1	0	0	1	0
53	0	0	2	0	0	1	2	0	1	0	0	1	2	1	1	1	0	1	1	1	1	1	0	0	0	0	0	2	0	1	0	0	0	1	0	2	1	0	0	0	0	0	0	1	0	0	0	2	0
54	1	0	2	0	0	1	2	0	0	0	0	1	1	0	0	0	0	2	0	0	0	0	0	0	0	0	0	1	0	1	1	0	1	1	1	1	1	1	0	1	1	0	0	1	0	0	0	0	2
55	1	0	2	0	0	1	2	1	0	0	0	0	1	0	1	0	0	0	2	2	2	1	1	1	1	1	0	1	2	0	0	0	1	1	0	2	1	0	0	2	2	0	0	0	0	0	0	2	0
56	0	1	0	0	0	0	2	1	1	0	0	0	1	0	1	0	0	1	1	1	1	0	0	0	0	0	0	2	0	2	0	1	1	0	1	1	1	0	0	2	1	1	1	2	1	1	1	1	0
57	0	0	1	0	0	1	1	0	1	0	0	0	1	0	1	0	0	2	0	0	1	0	0	0	0	0	0	2	2	1	2	2	1	0	0	2	2	0	1	0	0	0	0	1	0	0	1	0	0
58	0	1	1	0	0	0	2	0	2	0	0	1	1	0	0	0	0	0	2	1	2	0	0	0	0	0	0	1	1	1	0	0	0	1	2	1	0	0	0	2	2	1	1	2	1	1	0	1	0
59	1	0	0	0	0	0	2	0	1	0	0	0	0	0	0	0	0	0	2	2	2	1	1	1	1	1	0	2	1	1	1	0	2	0	1	1	2	0	0	2	1	1	1	2	1	1	0	2	0
60	1	0	1	0	0	0	2	0	0	0	1	0	0	0	0	0	0	2	0	0	1	0	1	0	0	0	0	2	0	1	1	1	2	0	1	1	2	0	0	0	0	0	0	0	0	0	0	0	1
61	1	0	2	0	0	1	1	2	0	0	0	2	2	0	0	0	0	1	1	1	1	1	0	0	0	0	1	1	0	0	1	1	1	2	1	1	2	0	0	1	1	1	1	2	1	0	0	2	0
62	1	0	2	0	0	1	1	0	1	0	0	2	2	1	0	1	0	1	1	1	1	0	0	0	0	0	1	2	1	0	1	0	2	1	0	2	2	0	0	0	0	0	0	2	0	0	0	2	0
63	1	0	2	0	0	0	2	0	1	0	0	0	0	0	0	0	1	2	0	0	2	0	0	0	0	0	0	2	0	0	1	1	1	1	0	2	2	0	0	0	0	0	0	1	0	1	0	0	1
64	0	0	0	0	0	0	2	0	1	0	1	0	1	0	1	0	0	1	1	1	1	0	0	0	0	0	0	0	2	0	0	0	2	1	1	1	2	0	0	2	1	0	0	1	0	0	0	2	0
65	0	0	1	0	0	0	2	0	1	0	0	0	0	0	0	0	0	2	0	1	1	0	0	0	0	0	0	1	2	0	1	1	2	0	1	1	0	0	1	1	1	0	0	2	0	2	0	2	0
66	1	0	2	0	0	0	2	0	2	0	0	0	1	0	1	0	0	0	1	2	2	0	1	1	1	1	0	2	1	1	2	0	2	1	1	1	1	1	1	0	0	1	1	2	1	1	1	1	0
67	1	0	2	0	0	0	2	0	0	0	1	0	1	0	1	0	0	1	1	0	2	0	0	0	0	0	0	2	1	1	2	0	1	1	1	1	1	0	0	2	2	0	0	1	0	0	1	0	0
68	1	0	0	0	0	0	2	0	0	0	0	0	1	0	1	0	0	2	0	0	1	1	0	0	0	0	1	2	1	2	0	0	2	1	1	1	0	0	0	2	2	1	0	0	1	1	0	1	0
69	0	0	1	0	0	0	1	0	1	0	1	0	0	0	0	0	1	2	0	0	1	0	0	0	0	1	2	2	1	0	1	1	2	0	1	1	2	0	0	0	0	0	0	1	0	1	0	2	0
70	1	0	1	0	0	0	2	0	0	0	1	0	1	0	1	0	0	1	1	1	2	1	0	0	0	0	0	2	0	1	2	1	1	1	1	1	2	1	0	1	1	1	1	1	1	0	0	2	0
71	1	0	1	0	0	0	2	0	1	0	0	1	2	0	2	0	1	2	1	1	1	1	0	0	0	1	0	2	0	2	0	1	1	2	1	1	0	0	0	1	1	0	1	1	0	1	0	0	0
72	0	0	1	0	0	0	2	0	0	0	0	1	1	0	1	0	1	2	0	0	2	0	0	0	0	1	0	1	2	0	1	0	1	1	0	2	2	1	0	0	0	0	1	2	0	0	0	0	0
73	1	1	1	0	0	0	1	0	0	0	1	0	0	0	0	0	0	2	0	0	1	0	0	0	0	0	0	2	0	2	1	1	2	0	0	2	2	0	0	0	0	1	1	1	0	0	0	1	0
74	1	0	2	0	0	1	2	1	0	0	0	1	1	0	1	0	0	0	2	1	2	0	0	0	0	0	0	2	1	1	1	2	2	0	1	1	1	0	0	2	1	1	1	1	1	1	0	0	1
75	0	0	1	0	0	0	2	0	1	0	1	0	1	0	1	0	1	2	0	0	1	1	0	0	0	0	0	1	1	1	0	0	0	0	0	2	2	0	1	0	0	0	1	2	1	1	1	1	0
76	0	0	2	0	0	0	2	0	0	0	0	0	1	0	1	0	0	2	0	1	1	0	1	0	0	1	0	2	1	1	1	0	2	1	0	2	0	0	0	2	2	0	1	1	1	0	1	0	0
77	0	0	1	0	0	0	2	0	0	0	1	0	0	0	0	0	1	0	2	1	2	1	1	1	1	1	0	2	1	2	0	1	1	0	0	2	2	0	0	1	1	0	0	0	2	1	0	2	0
78	1	1	1	0	0	0	1	0	0	0	1	1	0	0	1	1	0	1	1	1	1	1	0	0	0	0	0	1	2	0	1	1	2	2	2	1	1	0	0	0	0	1	1	2	1	1	0	2	0
79	0	0	2	0	0	1	2	0	2	0	0	1	2	0	1	0	0	1	1	1	1	1	1	1	1	1	1	2	1	1	0	0	1	0	0	2	1	0	0	2	1	2	2	2	1	1	0	0	1
80	1	0	1	0	0	0	2	0	1	0	1	0	1	0	1	0	0	2	0	0	0	0	0	0	0	0	0	2	2	1	2	1	1	1	1	1	2	1	1	2	1	0	1	2	1	0	0	1	0
81	1	0	0	0	1	0	2	1	0	0	0	0	0	0	0	0	0	0	1	1	1	1	0	0	0	0	0	0	1	1	0	2	1	0	0	2	2	1	0	1	1	0	1	1	0	0	1	1	1
82	0	0	1	0	0	0	1	0	0	0	1	0	0	0	0	0	0	1	1	1	1	0	0	0	0	0	0	2	0	2	0	0	1	0	1	1	2	2	0	0	0	0	0	1	0	1	0	2	0
83	1	0	0	0	0	0	1	0	0	0	1	0	1	0	1	0	0	2	0	1	1	0	0	0	0	0	0	2	2	0	2	1	2	2	1	2	0	0	0	2	2	0	2	2	0	0	0	0	0
84	1	0	0	0	0	0	2	0	2	0	0	0	0	0	0	0	0	0	2	2	2	1	2	1	1	1	1	2	1	1	0	1	1	0	0	2	2	0	0	0	0	1	1	1	1	0	0	2	0
85	0	0	1	0	0	0	1	1	0	0	1	0	0	0	0	0	0	0	2	1	2	0	1	0	0	0	0	1	1	1	1	0	1	0	1	1	1	1	0	1	1	0	0	1	0	1	0	1	0
86	0	0	1	0	0	0	1	0	0	0	1	0	0	0	0	0	0	1	1	1	2	0	0	0	0	0	0	1	2	0	1	0	1	2	1	1	0	0	0	1	1	0	1	2	1	0	1	1	1
87	1	0	2	0	0	0	2	0	1	0	0	1	1	0	0	0	0	1	1	2	2	0	0	0	0	0	0	2	0	1	2	1	2	1	0	2	1	0	0	0	0	0	0	2	0	0	0	2	0
88	0	0	2	0	0	1	1	0	0	1	1	0	1	0	1	0	0	2	0	1	1	0	0	0	0	0	1	1	1	0	0	0	2	1	1	1	1	0	1	1	1	0	0	0	1	0	0	2	0
89	1	0	1	0	0	0	1	1	0	0	1	1	2	0	1	0	0	0	2	2	2	1	0	0	0	0	0	1	1	0	1	0	1	1	1	1	0	0	0	1	1	0	0	2	0	0	0	2	0
90	1	0	1	0	0	0	2	0	2	0	0	1	1	0	0	0	0	2	0	0	0	1	0	0	0	0	0	2	2	1	1	0	1	1	1	1	1	0	0	1	1	1	1	2	0	1	0	0	0
91	0	0	1	0	0	0	1	0	1	0	0	1	0	0	0	0	1	2	1	1	1	0	0	0	0	0	0	2	0	1	2	0	1	0	1	1	1	0	0	1	1	0	0	2	1	1	0	2	0
92	0	0	0	0	0	0	1	0	0	0	1	0	0	0	0	0	0	0	2	2	2	0	0	0	0	0	0	1	1	1	1	1	2	0	1	1	2	0	0	0	0	0	0	1	0	1	1	0	0
93	1	0	2	0	0	0	2	0	0	0	1	1	2	0	2	1	0	1	1	1	1	1	0	0	0	0	0	2	1	2	0	1	1	1	0	2	2	0	0	1	1	1	0	0	0	0	0	1	0
94	0	0	2	0	0	0	2	0	1	0	0	0	1	0	0	0	0	1	1	1	1	0	0	0	0	0	0	1	1	1	0	1	2	0	1	1	1	0	0	0	0	2	2	2	1	1	1	1	0
95	0	0	0	0	0	0	2	0	2	0	0	2	2	0	1	0	0	0	1	1	1	0	2	0	0	0	0	1	0	1	1	0	0	1	0	2	0	0	0	0	0	0	0	1	0	0	0	0	0
96	0	0	1	0	1	0	2	0	2	0	0	0	0	0	0	0	0	0	2	2	2	1	0	0	0	0	0	2	0	2	1	0	2	1	1	1	2	0	0	1	0	1	0	0	1	1	1	1	0
97	0	0	1	0	0	0	1	0	1	0	1	0	0	0	0	0	0	0	2	2	2	0	2	0	0	0	0	2	0	2	0	0	1	1	0	2	2	0	0	1	0	0	0	0	0	0	1	0	1
98	0	0	2	0	0	1	1	0	0	0	1	0	2	0	2	0	0	1	1	1	1	1	2	1	1	1	0	2	2	1	1	0	1	0	0	2	2	0	1	1	1	2	2	2	0	1	0	0	0
99	1	0	2	0	0	1	2	0	2	0	0	0	1	0	1	0	1	2	1	2	2	0	0	0	0	0	0	2	2	2	0	0	1	0	1	1	1	0	0	2	2	1	1	2	1	1	1	1	0
100	0	0	1	0	0	0	2	0	0	0	0	0	2	1	0	1	1	2	0	0	1	0	0	0	0	0	0	2	2	2	0	1	2	0	1	1	1	0	0	0	0	0	0	2	0	0	1	0	1
101	0	0	1	0	0	1	2	1	1	0	0	0	0	0	0	0	0	1	1	1	1	0	0	0	0	0	0	2	1	1	2	0	1	0	0	2	1	0	0	2	2	0	0	2	0	0	0	2	0
102	0	0	1	0	0	0	1	0	0	0	2	0	0	0	0	0	1	1	2	2	2	2	0	0	0	0	0	2	0	1	0	0	0	1	0	2	1	0	0	2	2	0	1	2	1	0	0	1	0
103	0	0	1	0	0	0	2	0	2	0	0	1	2	0	1	0	0	2	0	1	2	1	1	1	1	1	0	2	0	1	2	1	2	2	1	2	2	1	0	1	1	0	0	2	0	0	0	2	0
104	0	0	2	0	0	0	1	0	0	0	1	0	0	0	0	0	0	0	2	2	2	0	1	1	1	2	0	2	0	2	0	1	2	1	0	2	0	0	0	2	2	0	0	2	0	0	0	2	0
105	0	0	2	0	0	0	2	0	1	0	0	0	0	0	0	0	0	0	1	2	2	0	0	0	0	0	0	1	0	1	0	1	2	0	1	1	0	0	0	2	2	0	0	1	0	0	0	0	2
106	0	0	2	0	0	0	2	1	0	0	0	0	0	0	0	0	0	2	0	1	1	1	1	0	0	0	0	2	0	1	1	0	1	1	1	1	1	0	0	0	0	1	1	2	1	1	0	0	0
107	0	0	0	0	0	0	0	0	0	1	2	0	0	0	0	0	0	1	1	1	1	0	1	0	0	1	0	2	0	1	2	1	2	0	1	1	1	0	0	1	1	0	0	1	0	0	0	2	0
108	0	0	1	0	0	1	1	0	2	0	0	2	2	1	0	1	0	2	0	0	0	0	0	0	0	0	0	2	1	1	1	0	1	1	0	2	1	1	0	0	0	0	1	2	0	0	0	2	0
109	1	0	1	0	0	0	2	0	1	0	0	0	1	0	1	0	0	1	1	1	1	1	0	0	0	0	0	0	2	0	0	2	2	0	0	2	1	1	1	2	1	0	0	2	0	0	1	0	1
110	1	0	1	0	0	0	1	0	1	0	0	0	0	0	0	0	0	2	0	1	1	1	0	0	0	0	0	0	1	1	0	2	1	0	0	2	1	0	0	1	1	0	1	1	0	0	0	1	0
111	0	0	0	0	0	0	2	0	1	0	1	0	0	0	0	0	0	1	1	1	1	2	1	1	1	1	0	2	0	2	0	1	1	1	1	2	2	0	0	0	0	0	0	2	0	1	0	1	1
112	0	0	1	0	0	0	1	1	0	0	0	1	1	0	1	0	0	0	2	2	1	1	0	0	0	0	0	1	1	0	0	1	2	0	1	1	2	0	0	0	0	0	0	0	0	0	0	1	0
113	1	0	1	0	0	0	1	0	0	0	1	0	0	0	0	0	0	0	2	2	2	1	0	0	0	0	0	2	1	2	1	0	2	1	0	2	1	0	1	0	0	0	0	2	0	1	0	0	1
114	0	0	1	0	0	0	2	1	0	0	0	0	2	1	0	1	0	1	1	0	1	1	1	1	1	1	0	2	2	1	2	0	1	0	1	1	1	1	0	0	0	0	0	2	0	0	0	2	0
115	0	0	2	0	0	0	2	0	1	0	1	0	1	0	1	0	0	0	2	2	2	1	0	0	0	0	0	2	1	0	2	0	2	1	1	2	1	0	1	1	1	0	0	1	0	0	0	0	0
116	1	0	2	0	0	1	2	1	0	0	0	1	0	0	0	0	1	2	0	0	2	0	1	0	0	0	0	2	0	0	1	0	2	0	0	2	1	0	0	2	2	1	1	2	1	2	1	0	0
117	0	0	1	0	0	0	2	0	0	0	0	1	1	0	0	0	0	1	1	1	1	1	0	0	0	0	0	2	1	1	2	2	2	0	1	1	0	0	0	1	1	0	0	1	0	0	0	2	0
118	1	0	2	0	0	0	1	0	1	0	0	0	0	0	0	0	1	1	2	2	1	0	1	0	0	0	0	2	1	0	2	1	2	0	1	1	1	0	0	2	2	0	1	2	1	1	0	0	1
119	0	0	1	0	0	0	1	0	1	0	1	1	1	0	0	0	1	2	1	1	1	0	0	0	0	0	0	2	0	1	2	2	2	0	1	1	1	0	0	0	0	1	0	1	0	1	0	2	0
120	0	0	1	0	0	1	2	0	1	0	1	1	1	0	1	0	0	1	0	0	2	0	0	0	0	1	0	1	1	1	0	0	2	0	2	0	2	1	0	1	1	1	1	1	0	1	0	1	1
121	1	0	2	0	0	0	2	0	0	0	1	1	1	0	1	0	0	1	1	0	1	1	0	0	0	0	0	2	0	2	1	1	1	0	0	2	0	0	0	1	1	0	2	2	0	2	0	2	0
122	1	0	0	0	0	0	1	0	1	0	1	0	2	0	2	0	1	2	0	0	1	1	1	1	1	1	0	2	0	1	2	1	2	0	1	1	1	0	0	0	0	0	0	1	1	0	0	1	1
123	1	0	1	1	1	1	2	0	1	0	1	0	1	0	1	0	0	0	2	2	2	0	0	0	0	1	0	2	0	2	0	0	1	0	1	1	2	0	0	1	1	0	0	0	1	0	1	1	0
124	0	0	2	0	0	0	1	0	1	1	1	1	0	0	0	0	0	1	1	1	1	0	0	0	0	0	0	2	1	1	0	1	2	1	1	0	2	1	0	1	1	2	2	2	1	1	0	2	0
125	0	0	2	0	0	0	1	0	0	0	1	1	1	0	0	0	0	1	0	0	1	1	0	0	0	0	0	2	0	2	1	0	2	1	1	1	1	0	0	1	1	0	0	2	0	0	0	2	0
126	1	0	0	0	0	0	2	1	1	0	0	1	2	0	1	0	0	0	2	1	2	0	1	0	0	0	0	1	0	1	2	1	2	0	0	2	1	0	0	1	1	0	0	2	0	0	0	1	0
127	0	0	1	0	0	0	2	0	0	0	0	0	0	0	0	0	0	1	1	0	1	1	0	0	0	1	0	2	1	1	1	1	2	1	1	1	1	0	1	1	1	1	1	2	2	2	0	0	0
128	1	0	2	0	0	0	2	0	2	0	0	0	0	0	0	0	0	1	1	1	2	1	0	0	0	0	0	1	0	1	1	0	1	0	0	2	2	2	0	0	0	1	0	1	0	1	0	2	0
129	0	0	2	0	0	1	1	0	1	0	0	1	0	0	1	1	0	2	0	0	1	0	1	0	0	0	0	2	2	1	2	0	2	1	1	1	2	0	0	0	0	0	1	2	1	0	1	1	0
130	1	0	2	0	0	0	2	0	1	0	0	0	1	0	1	0	0	1	2	2	2	1	0	0	0	0	0	2	0	1	2	1	0	0	0	2	0	0	1	1	1	0	0	0	0	0	0	1	1
131	0	0	1	0	0	0	2	0	1	0	0	0	2	0	2	1	0	0	2	2	2	0	0	0	0	0	0	2	2	1	2	0	0	0	0	2	1	0	1	1	1	1	1	1	1	1	0	2	0
132	0	0	1	0	0	0	2	0	1	0	1	0	1	0	0	0	0	0	1	1	1	0	0	0	0	0	0	1	0	0	2	0	0	1	2	1	2	1	1	0	0	0	2	2	0	0	0	2	0
133	1	0	1	0	0	1	2	0	2	0	0	1	2	0	1	1	0	0	2	2	2	0	0	0	0	0	0	2	0	2	0	0	1	1	1	1	2	1	0	1	1	0	0	0	0	0	0	1	0
134	1	0	1	0	0	0	2	1	0	0	0	0	1	0	1	0	0	2	0	0	1	1	0	0	0	0	0	2	1	1	2	1	1	0	0	2	2	0	0	0	0	0	0	1	0	0	0	1	0
135	1	0	1	0	0	0	1	0	1	0	0	1	1	0	0	0	0	0	2	2	2	1	0	0	0	1	1	2	0	1	0	1	1	1	2	0	1	0	0	1	1	0	0	2	0	0	0	2	0
136	1	0	1	1	1	1	2	0	0	0	0	1	0	0	0	0	0	2	1	2	2	0	0	0	0	1	0	2	0	2	2	0	1	0	1	1	0	0	0	2	2	1	1	1	1	0	1	0	1
137	1	0	1	0	0	0	1	0	2	0	0	0	0	0	0	0	0	0	2	2	2	0	2	0	0	1	0	1	1	1	1	0	0	0	0	2	1	0	0	1	1	0	0	1	0	1	0	2	0
138	1	0	1	0	0	1	1	0	1	0	1	1	1	0	1	0	0	0	1	2	2	1	0	0	0	0	0	1	1	1	1	0	2	2	1	2	2	0	0	1	1	0	0	2	0	1	0	1	0
139	1	0	1	0	0	0	1	0	1	0	1	0	2	0	1	0	0	0	2	1	2	0	1	0	0	0	0	2	0	1	2	1	2	0	1	1	0	0	0	0	0	0	0	0	0	0	0	0	0
140	1	0	1	0	0	0	1	0	1	0	1	1	2	0	2	0	0	1	1	1	2	1	0	0	0	0	0	2	0	1	0	1	2	0	1	1	1	0	0	2	2	1	1	2	1	1	0	2	0
141	0	0	0	0	0	0	2	1	0	0	0	0	0	0	0	0	0	0	2	2	2	0	0	0	0	0	0	2	0	2	1	1	2	0	1	1	1	1	0	1	1	0	0	2	1	1	0	1	0
142	0	0	2	0	0	0	2	0	0	0	0	1	2	0	2	0	0	1	1	1	1	0	0	0	0	0	0	2	0	1	2	1	2	0	1	1	1	0	0	2	2	1	1	2	1	1	0	1	0
143	1	0	1	0	0	0	1	0	1	0	1	0	1	0	1	0	0	0	1	1	1	0	0	0	0	1	0	2	0	2	0	0	1	1	0	2	1	0	0	0	0	1	1	1	1	0	1	0	1
144	1	1	1	0	0	1	2	1	0	0	0	0	1	0	1	0	0	2	0	0	1	0	1	1	1	1	0	2	0	2	1	1	2	0	0	2	2	1	0	0	0	2	2	2	0	1	1	1	0
145	1	0	1	0	0	0	2	0	0	1	1	1	1	0	0	0	0	0	2	2	2	1	0	0	0	0	0	1	1	0	1	0	1	1	1	1	2	0	0	0	0	0	0	1	1	1	0	1	1
146	1	0	0	0	1	0	1	2	0	0	0	1	1	0	0	0	0	2	0	1	1	0	0	0	0	0	0	1	1	0	1	0	1	0	0	2	0	0	0	2	2	0	0	2	0	1	0	0	0
147	1	0	2	0	0	0	2	1	0	0	1	0	0	0	0	0	1	0	2	1	2	0	0	0	0	0	0	2	2	1	1	1	2	0	1	1	1	0	0	2	2	1	0	0	2	0	0	1	0
148	0	0	1	0	0	0	1	1	0	0	1	1	1	0	0	0	0	1	1	1	1	1	1	1	1	2	0	1	2	0	1	0	1	0	1	1	1	0	0	2	2	0	1	2	2	0	0	2	0
149	0	0	1	0	0	0	1	0	1	0	1	0	1	0	1	0	0	0	2	2	2	0	1	0	0	0	0	2	1	2	0	1	1	0	0	2	2	1	0	1	1	0	1	1	1	0	0	2	0
150	0	0	1	0	0	0	2	0	2	0	0	1	2	0	1	0	0	0	2	1	2	1	0	0	0	0	0	1	1	1	0	1	1	0	0	2	2	0	0	0	0	0	0	2	0	0	0	2	0
151	0	0	2	0	0	0	1	0	0	0	1	1	1	0	1	0	0	0	2	2	2	0	0	0	0	0	1	1	0	0	1	0	1	1	0	2	1	1	0	0	0	0	0	1	0	0	0	2	0
152	0	0	1	0	0	0	2	1	1	0	0	0	0	0	0	0	0	1	1	1	1	0	0	0	0	0	0	2	0	2	0	1	2	1	0	2	0	0	0	1	1	1	0	1	1	1	0	1	0
153	1	0	2	0	0	0	2	1	1	0	0	0	1	0	1	0	0	1	1	1	1	0	1	0	0	0	0	2	1	2	1	1	1	1	1	1	1	0	0	0	0	0	0	2	0	1	1	0	1
154	0	0	1	0	0	0	1	1	0	0	1	1	1	0	2	1	0	0	1	1	2	1	1	1	1	1	0	1	1	1	1	0	2	0	0	2	1	0	0	1	1	0	0	2	1	1	0	1	0
155	1	0	2	0	0	0	2	1	1	1	0	0	1	0	0	0	0	2	0	0	1	1	0	0	0	0	0	2	0	2	0	0	1	1	1	1	1	0	0	0	0	0	2	2	0	0	0	2	0
156	0	0	1	0	0	0	1	0	1	0	0	1	1	0	1	1	1	2	1	1	1	1	0	0	0	0	0	2	0	2	0	2	1	0	0	2	1	1	0	1	1	0	1	2	0	2	0	1	0
157	1	0	2	0	0	0	1	0	1	0	0	1	0	0	1	1	0	2	0	1	1	1	1	1	1	1	1	2	1	1	0	0	1	2	1	1	1	0	0	0	0	0	1	2	1	0	0	1	0
158	1	0	1	0	0	0	2	0	1	0	0	0	1	0	1	0	0	1	1	1	2	1	1	1	1	2	0	2	1	2	0	1	1	0	1	1	0	0	0	2	2	1	0	1	0	1	1	1	0
159	1	0	1	0	0	0	1	0	0	0	0	0	0	0	0	0	0	1	1	1	2	1	1	1	1	1	0	1	2	0	1	0	1	0	1	1	1	0	0	2	1	0	0	2	0	0	0	2	0
160	0	0	0	0	0	0	1	0	1	0	1	0	0	0	0	0	0	0	2	2	2	0	0	0	0	0	0	2	0	2	1	0	2	1	1	1	1	0	0	0	0	0	0	2	0	0	0	1	1
161	1	0	1	0	0	0	2	0	1	0	0	1	0	0	1	1	1	1	2	2	1	0	0	0	0	1	0	2	0	2	0	1	2	1	0	2	2	1	1	1	0	0	0	1	0	0	0	2	0
162	1	0	1	0	0	1	1	0	1	0	0	0	0	0	0	0	0	1	1	1	1	0	0	0	0	0	1	1	0	0	1	0	1	0	1	1	1	0	0	2	2	0	0	2	0	1	0	2	0
163	1	0	2	0	0	0	2	0	0	0	0	1	1	0	1	0	0	1	1	1	1	0	2	0	0	0	0	2	0	1	0	1	2	0	0	2	2	1	1	0	0	0	0	2	0	2	1	1	0
164	0	0	2	0	0	1	1	0	0	0	1	0	0	0	0	0	0	1	1	1	2	0	0	0	0	1	1	1	0	0	1	0	1	0	0	2	1	0	0	1	1	0	0	2	0	1	0	1	0
165	0	0	1	0	0	0	1	0	0	0	2	0	0	0	0	0	0	0	2	2	2	0	1	0	0	0	0	2	1	2	1	1	2	1	1	0	1	1	0	2	2	0	0	2	0	0	1	1	0
166	1	0	0	0	0	0	2	1	1	0	0	0	0	0	0	0	0	0	2	2	1	0	0	0	0	0	1	1	0	0	1	0	0	0	0	2	1	0	0	2	2	0	0	2	0	0	0	2	0
167	1	0	1	1	1	1	2	0	0	0	0	0	0	0	0	0	0	0	1	1	2	1	1	1	1	1	0	2	1	1	1	2	2	0	2	0	1	0	0	1	1	0	0	1	0	1	0	1	0
168	0	0	2	0	0	1	2	1	0	0	0	0	1	0	1	0	0	0	2	2	2	1	2	1	1	1	0	2	1	2	0	0	1	1	0	2	1	1	0	2	2	0	0	1	0	0	1	0	1
169	1	0	1	0	0	0	2	0	0	0	1	1	2	0	1	0	1	2	0	0	1	1	2	1	1	1	0	2	0	1	2	0	0	0	0	2	2	0	0	1	1	0	0	2	1	1	0	2	0
170	0	0	2	0	0	1	1	0	0	0	1	0	1	0	0	0	0	0	2	2	2	1	0	0	0	0	0	2	1	0	1	2	2	0	2	0	1	1	0	1	1	1	0	1	1	1	0	0	1
171	0	0	2	0	0	0	1	0	0	0	1	0	0	0	0	0	0	2	0	1	1	0	0	0	0	0	0	2	2	1	2	1	1	1	1	2	2	1	1	2	1	0	1	2	1	0	1	1	0
172	0	1	2	0	0	0	2	0	1	0	0	0	1	0	0	0	0	0	1	2	2	0	0	0	0	0	0	2	0	2	1	1	2	0	2	2	0	0	0	0	0	1	2	2	1	1	0	1	0
173	1	0	2	0	0	1	1	0	0	0	1	1	2	0	2	0	0	1	1	1	1	0	0	0	0	0	0	1	1	1	0	1	1	2	1	1	1	0	0	2	2	1	0	0	1	1	0	1	0
174	1	0	2	0	0	0	2	0	1	0	2	0	0	0	0	0	0	2	0	0	1	1	2	1	1	1	1	2	0	1	0	1	2	2	1	2	1	0	1	0	0	1	1	2	1	2	0	0	0
175	0	0	2	0	0	1	2	0	1	0	0	1	1	0	0	0	0	1	1	1	2	1	0	0	0	0	0	2	2	0	2	0	1	1	1	1	2	0	0	1	1	0	0	2	0	0	0	1	1
176	0	0	2	0	0	1	2	1	0	0	1	1	1	0	1	0	0	0	2	2	2	0	1	0	0	0	0	0	2	0	0	1	1	1	1	2	1	0	1	1	1	0	0	1	0	1	0	2	0
177	0	0	2	0	0	0	1	0	1	0	1	0	0	0	0	0	0	1	0	0	0	0	0	0	0	1	0	2	2	1	2	1	1	0	0	2	2	0	1	1	0	0	0	1	0	0	1	1	0
178	1	0	1	0	0	0	2	0	1	0	1	0	0	0	0	0	0	2	0	0	0	0	0	0	0	0	0	2	0	2	0	0	1	0	1	1	1	1	0	1	1	0	0	2	1	1	0	2	0
179	0	0	1	0	0	0	2	1	0	0	0	0	0	0	0	0	0	0	2	2	2	1	0	0	0	0	0	2	1	1	2	0	1	0	0	2	2	1	0	0	0	0	0	2	0	0	0	2	0
180	0	0	1	0	0	0	0	0	1	0	0	1	0	0	1	1	0	1	1	1	2	0	1	0	0	0	0	2	0	1	1	2	1	0	0	2	1	0	0	2	2	2	2	2	1	1	0	2	0
181	0	0	2	0	0	0	2	0	2	0	0	0	0	0	0	0	0	1	1	1	1	1	1	1	1	1	1	2	0	1	0	1	2	0	1	1	2	0	0	1	1	0	0	1	0	0	0	1	1
182	0	0	1	0	0	0	2	0	1	0	2	0	0	0	0	0	0	0	1	2	2	0	0	0	0	0	0	2	0	2	0	0	1	0	0	2	2	0	0	1	1	0	0	2	0	1	0	1	1
183	1	0	2	0	0	0	1	0	0	0	2	1	2	0	1	0	0	0	2	2	2	1	1	1	1	1	0	1	0	1	0	1	2	0	1	1	1	0	0	2	2	0	0	2	1	1	0	0	0
184	1	0	1	0	0	1	2	0	2	0	0	0	0	0	0	0	0	0	2	1	2	0	0	0	0	0	0	1	2	0	1	1	1	1	1	2	1	1	1	2	1	0	1	1	1	0	0	0	0
185	0	0	1	0	0	0	1	0	0	0	1	1	1	0	0	0	0	0	2	1	2	0	1	1	1	1	0	2	0	1	2	2	2	0	0	2	1	0	0	2	2	0	1	2	0	1	0	1	1
186	0	0	1	0	0	0	2	0	0	0	0	0	0	0	0	0	0	1	1	1	2	1	1	0	0	0	0	2	1	1	1	0	2	0	0	2	2	0	0	1	1	0	0	2	0	2	0	1	0
187	0	0	2	0	0	0	2	0	0	1	1	0	1	0	0	0	0	1	2	2	2	0	0	0	0	0	0	2	1	1	2	0	0	0	1	1	1	0	0	2	2	0	0	1	0	0	0	0	0
188	1	0	2	0	0	0	1	0	0	0	1	0	0	0	0	0	0	2	0	0	0	0	1	0	0	0	0	2	0	2	1	0	0	0	1	1	1	1	0	1	1	0	2	2	1	0	0	2	0
189	0	0	2	0	0	1	2	0	1	0	1	0	1	0	1	0	0	2	0	1	2	1	0	0	0	0	0	2	1	2	1	1	2	1	0	2	2	0	0	0	0	0	0	1	0	0	0	2	0
190	0	0	0	0	0	0	1	0	1	0	0	1	0	0	0	0	0	1	1	1	1	1	0	0	0	0	0	2	0	1	2	2	2	0	0	2	1	0	0	1	1	2	1	2	1	0	0	2	0
191	1	0	1	0	0	0	2	0	1	0	1	0	1	0	1	0	0	0	2	2	2	0	0	0	0	0	0	2	0	1	2	0	2	0	0	2	0	0	0	2	2	1	2	2	1	1	1	1	0
192	1	0	2	0	0	0	1	0	1	1	1	1	0	0	1	1	0	1	1	1	1	1	0	0	0	0	0	1	0	1	0	0	1	2	2	1	2	0	0	0	0	1	0	1	2	1	1	1	0
193	0	1	2	0	0	1	2	0	2	0	0	0	0	0	0	0	1	1	1	2	2	1	0	0	0	0	0	1	1	0	1	0	2	1	2	1	2	1	0	0	0	0	1	2	2	0	0	2	0
194	1	0	1	0	0	0	2	0	1	0	0	0	0	0	0	0	0	0	2	2	2	1	1	1	1	2	0	2	1	1	1	2	2	0	1	1	1	0	0	1	1	0	0	2	0	0	0	1	1
195	1	0	2	0	0	1	1	0	1	0	1	0	1	0	1	0	0	2	0	1	1	0	0	0	0	1	0	1	1	1	0	2	1	0	1	1	1	0	0	0	0	1	1	2	1	0	1	0	0
196	1	0	1	0	0	0	2	0	1	0	1	1	0	0	1	1	0	1	1	1	0	0	1	0	0	1	0	2	1	2	0	1	2	0	0	2	1	0	0	0	0	1	1	2	0	0	0	1	1
197	0	0	1	1	1	1	0	0	0	0	1	0	0	0	0	0	0	1	1	1	2	0	0	0	0	0	0	0	1	1	0	1	2	0	1	1	2	0	0	0	0	0	1	2	0	0	0	2	0
198	1	0	2	0	0	1	2	1	1	0	0	0	0	0	0	0	1	1	2	2	1	1	1	1	1	1	0	2	0	2	1	1	2	0	1	1	1	0	0	2	2	0	0	2	0	1	0	1	1
199	0	0	0	0	0	0	2	0	0	0	1	0	0	0	0	0	0	0	2	2	2	0	1	0	0	0	0	1	0	1	0	0	0	0	0	2	1	0	0	0	0	0	1	2	0	1	0	0	0
200	1	0	2	0	0	0	1	0	0	0	1	1	1	0	0	0	0	2	0	0	1	0	0	0	0	0	0	2	0	2	1	0	1	1	1	1	1	1	0	2	2	1	1	1	1	2	0	2	0
201	0	0	2	0	0	1	2	0	2	0	0	1	1	0	1	0	0	2	0	0	0	0	0	0	0	1	0	1	2	0	1	0	2	0	0	2	1	0	0	1	1	0	0	2	0	2	0	1	1
202	0	0	2	0	0	0	1	0	1	0	1	0	0	0	0	0	0	1	1	1	1	1	0	0	0	0	0	2	1	1	1	0	1	0	0	2	1	0	0	1	1	0	1	2	1	1	0	2	0
203	1	0	2	0	0	0	1	0	0	0	1	1	1	0	0	0	0	1	1	1	1	1	0	0	0	0	0	1	1	1	0	0	2	0	0	2	1	0	0	2	2	0	0	2	0	0	0	0	1
204	0	0	2	0	0	1	2	0	2	0	0	0	2	0	1	0	0	0	2	2	2	0	1	0	0	0	0	1	2	0	1	0	0	0	0	2	1	1	0	2	2	1	1	1	1	0	0	2	0
205	0	0	1	0	0	1	1	0	0	0	1	1	1	0	0	0	0	0	2	2	2	1	0	0	0	0	0	2	2	1	2	0	1	1	0	2	2	0	0	1	1	0	1	2	1	1	0	1	1
206	0	0	0	0	0	0	1	0	1	1	1	1	1	0	1	0	0	0	2	2	2	1	0	0	0	1	0	2	1	1	2	0	0	0	2	0	2	0	1	0	0	0	0	1	0	0	0	2	0
207	1	0	1	0	0	0	0	0	1	0	0	0	1	0	1	0	0	1	1	1	2	0	0	0	0	0	0	2	1	1	2	1	2	0	1	1	2	0	0	0	0	0	0	2	0	0	0	1	1
208	0	0	1	0	0	0	1	0	1	0	1	0	1	0	0	0	0	2	0	0	0	0	0	0	0	0	0	0	1	1	0	2	2	0	1	1	0	0	0	1	1	0	0	2	1	0	0	2	0
209	1	0	2	0	0	0	2	0	0	0	1	0	0	0	0	0	0	0	2	2	2	0	0	0	0	1	1	2	0	1	0	1	1	0	0	2	2	0	0	1	0	0	0	1	0	0	0	1	1
210	0	0	0	0	0	0	1	0	2	0	0	0	1	1	0	1	0	0	2	2	2	0	1	0	0	0	0	2	1	1	2	0	1	0	1	1	1	0	0	2	2	0	0	1	0	0	0	1	1
211	1	0	0	0	0	0	2	0	2	0	0	0	0	0	0	0	0	2	0	0	1	0	0	0	0	1	0	1	0	1	2	0	0	0	0	2	0	0	0	2	2	0	0	0	0	1	0	1	0
212	1	1	1	0	0	0	2	0	2	0	0	1	1	0	0	0	0	0	2	2	2	0	0	0	0	0	0	2	1	2	1	1	1	1	1	1	1	0	0	2	2	0	0	2	0	0	1	1	0
213	1	0	1	0	0	0	1	0	2	0	0	0	1	0	1	0	0	1	1	1	1	1	0	0	0	0	0	2	0	2	1	1	1	0	0	2	2	0	0	1	1	0	0	1	0	1	0	1	1
214	1	0	1	0	0	0	1	0	1	0	1	0	0	0	0	0	0	1	1	1	1	0	0	0	0	1	0	2	1	1	1	0	1	1	1	2	1	0	1	1	1	1	1	2	2	2	0	2	0
215	0	0	0	0	0	0	1	0	1	0	1	1	1	0	0	0	0	2	0	0	1	0	1	1	1	1	1	2	1	1	0	1	1	1	2	0	1	0	0	1	1	0	0	2	1	1	0	1	0
216	0	0	1	0	0	0	2	0	0	0	1	1	1	0	1	0	0	1	1	1	2	0	0	0	0	0	0	1	2	0	1	0	0	1	0	2	1	0	0	1	1	0	0	2	0	0	0	1	0
217	1	0	1	0	0	1	1	1	0	0	0	0	0	0	0	0	0	1	1	1	1	1	1	0	0	1	0	2	0	2	0	0	2	1	2	1	2	0	0	1	1	1	0	1	0	1	1	1	0
218	1	0	2	0	0	0	2	0	2	0	0	0	1	0	1	0	0	0	2	2	2	0	0	0	0	0	0	2	1	1	1	1	1	2	1	1	1	0	0	1	1	0	1	2	1	0	0	2	0
219	1	0	2	0	0	1	1	0	1	0	1	1	1	0	2	1	1	2	1	1	1	1	1	1	1	1	0	2	0	2	1	0	2	0	0	2	2	0	0	0	0	0	0	1	0	0	0	1	0
220	0	0	2	0	0	2	2	0	0	0	0	1	2	0	1	0	0	1	1	1	2	0	0	0	0	0	0	2	2	1	2	0	1	0	1	1	1	0	0	2	1	0	0	0	0	0	0	2	0
221	0	0	2	0	0	0	2	0	2	0	0	1	1	0	0	0	0	0	2	2	2	1	1	0	0	0	0	2	0	2	0	1	1	0	0	2	0	0	0	2	2	0	1	2	1	0	0	0	1
222	0	0	1	0	0	1	2	1	0	0	0	0	1	1	0	1	0	2	0	0	0	0	0	0	0	0	0	1	1	1	1	1	1	1	1	1	2	1	1	1	0	0	1	2	0	1	0	2	0
223	1	0	2	0	0	0	2	1	1	1	0	0	0	0	0	0	0	1	1	1	2	1	1	1	1	1	0	2	0	2	1	0	0	0	0	2	2	0	0	1	1	0	2	2	0	2	0	0	2
224	1	0	0	0	0	0	2	0	0	0	0	0	1	0	1	0	0	2	0	0	1	1	1	1	1	0	0	2	1	1	1	0	2	0	0	2	1	0	0	2	2	0	1	2	1	0	0	1	0
225	0	0	1	0	0	0	1	1	1	0	0	1	1	0	1	0	0	0	2	2	2	1	0	0	0	0	0	2	0	2	1	1	1	2	1	1	2	0	0	2	1	1	1	1	1	0	0	0	1
226	1	0	1	1	1	2	2	0	0	0	0	1	1	0	1	0	0	1	1	0	2	0	0	0	0	0	0	2	1	2	0	1	1	1	1	1	1	0	0	2	2	0	1	2	0	1	0	1	1
227	1	0	1	0	0	0	2	0	2	0	0	1	1	0	0	0	0	0	2	2	2	0	0	0	0	0	0	2	0	1	0	0	1	0	1	2	2	0	0	0	0	0	1	2	1	0	0	1	1
228	1	0	1	0	0	0	1	0	0	0	0	0	0	0	0	0	0	2	0	1	2	0	1	0	0	0	1	1	1	2	0	1	1	0	0	2	1	0	0	1	1	0	0	2	0	1	0	2	0
229	0	0	1	0	0	0	1	0	1	0	1	0	2	1	1	1	0	0	2	2	2	0	0	0	0	0	0	1	1	1	1	1	2	0	2	0	1	0	0	1	0	0	0	2	0	1	0	2	0
230	0	0	1	0	0	1	2	1	1	0	0	0	0	0	0	0	0	0	2	1	2	0	0	0	0	1	0	1	2	0	1	1	2	0	1	1	1	0	0	2	2	2	2	2	1	1	0	2	0
231	0	0	1	0	0	0	2	0	2	0	0	0	1	0	1	0	0	2	0	0	1	0	0	0	0	0	0	1	1	1	0	1	1	0	1	1	1	0	0	1	1	0	1	2	1	0	0	2	0
232	1	0	1	1	1	1	2	0	0	0	0	2	1	0	2	1	0	2	0	0	2	0	0	0	0	1	0	1	1	1	0	1	2	1	2	1	1	1	0	1	1	1	1	2	2	2	0	2	0
233	1	0	1	0	0	0	2	0	2	0	0	0	0	0	0	0	0	0	2	1	2	0	0	0	0	0	0	2	1	1	2	0	0	0	0	1	1	0	0	2	2	0	0	2	0	1	0	1	0
234	1	0	2	0	0	2	2	1	0	0	0	1	1	0	0	0	0	1	1	1	1	0	0	0	0	0	0	2	1	2	1	2	2	0	0	2	1	0	0	2	2	0	0	2	0	1	0	1	1
235	0	0	1	0	0	0	1	1	0	1	1	0	1	1	0	0	0	2	0	0	0	0	1	0	0	1	0	1	0	1	0	2	2	0	1	1	1	0	0	1	1	0	0	2	0	0	0	1	1
236	0	0	1	0	0	0	2	1	0	0	0	1	1	0	0	0	0	1	1	1	1	0	1	0	0	0	0	2	1	1	1	2	1	1	0	2	0	0	0	2	2	1	1	2	1	2	0	1	0
237	1	0	1	0	0	0	2	1	0	0	0	0	1	0	1	0	0	0	2	2	1	0	0	0	0	0	0	1	0	1	0	0	2	0	1	1	1	1	0	0	0	0	1	2	0	0	1	1	0
238	1	0	2	0	0	0	2	0	2	0	0	0	0	0	0	0	0	0	1	2	2	0	0	0	0	0	0	2	0	2	0	1	1	2	1	1	1	0	0	0	0	1	1	2	0	0	0	2	0
239	1	1	2	0	1	0	2	1	1	0	0	0	0	0	0	0	0	0	2	2	2	2	0	0	0	0	0	0	2	0	0	1	1	1	1	2	1	1	1	0	0	0	1	2	0	1	0	0	0
240	1	0	2	0	0	2	1	0	0	0	1	1	1	0	1	0	1	2	1	1	1	1	0	0	0	0	0	2	0	2	0	2	1	0	1	1	2	0	0	1	1	0	0	2	0	0	0	1	1
241	0	0	1	0	0	0	1	0	1	0	0	0	1	0	1	0	0	0	2	2	2	1	0	0	0	0	0	2	0	2	1	0	0	1	2	1	0	0	0	1	1	0	0	1	0	0	1	0	0
242	1	0	1	0	1	0	2	0	0	0	0	1	1	0	1	0	1	2	1	1	1	0	0	0	0	1	0	2	1	1	2	1	1	0	1	1	1	0	0	0	0	1	0	0	1	1	0	0	0
243	0	0	1	0	0	0	1	2	0	0	0	0	0	0	0	0	0	2	0	0	0	0	1	0	0	0	0	1	1	1	0	2	2	0	2	0	2	0	0	0	0	0	1	2	1	1	0	2	0
244	1	0	0	0	0	0	1	1	0	0	0	1	1	0	1	0	0	1	1	1	1	2	1	1	1	1	0	2	0	2	1	0	0	1	0	2	2	0	0	1	1	0	1	2	1	0	0	1	0
245	0	1	2	0	0	0	2	1	0	0	0	1	2	0	1	0	0	0	2	2	2	0	2	0	0	0	0	2	2	1	2	0	0	1	0	2	2	0	0	1	1	0	0	2	0	1	0	2	0
246	1	0	1	0	0	1	1	0	1	0	1	0	1	0	1	0	0	0	1	1	1	0	0	0	0	0	0	1	2	0	1	2	2	1	0	2	0	0	0	2	2	0	1	2	0	1	0	1	1
247	1	0	2	0	0	1	2	1	0	0	0	1	1	0	1	1	0	1	1	1	2	1	0	0	0	0	1	2	1	1	0	1	0	0	0	2	1	0	0	1	1	1	0	0	2	0	0	2	0
248	1	0	1	0	0	0	2	1	0	0	1	0	1	0	0	0	0	1	1	1	1	1	0	0	0	0	1	2	1	2	0	1	1	1	1	1	0	0	0	2	2	1	1	1	1	0	1	1	0
249	0	0	0	0	0	0	2	1	0	0	0	0	1	0	0	0	0	0	2	2	2	0	0	0	0	0	1	1	1	0	0	0	1	0	1	1	1	0	0	2	2	1	1	1	1	2	0	2	0
250	0	0	1	0	0	1	2	1	1	0	0	1	2	0	2	0	0	1	0	0	1	0	1	0	0	1	0	2	0	2	1	0	2	0	0	2	1	0	0	2	2	0	2	2	0	0	0	0	1
251	0	1	1	0	0	0	2	0	2	0	0	0	0	0	0	0	0	1	2	1	2	0	1	0	0	0	0	2	1	1	2	1	1	2	1	2	0	0	0	2	2	0	0	1	0	0	1	0	1
252	0	0	2	0	0	1	2	1	1	1	0	0	1	0	1	0	0	2	0	1	1	0	0	0	0	0	0	1	1	1	0	0	2	0	1	1	1	0	0	1	1	0	0	1	0	0	0	1	0
253	0	0	1	0	0	0	2	0	0	0	0	1	1	0	1	0	0	1	1	1	1	0	1	0	0	0	0	1	1	0	1	0	0	0	0	2	1	0	0	0	0	1	2	2	1	1	0	1	1
254	0	0	1	0	0	0	2	1	1	0	0	0	0	0	0	0	0	1	1	1	0	0	0	0	0	0	0	2	1	2	1	0	1	0	1	1	2	0	0	1	0	1	2	2	1	1	1	0	1
255	0	0	1	0	0	0	2	1	0	0	0	0	0	0	0	0	0	1	1	1	1	0	0	0	0	0	0	1	1	1	0	1	2	1	1	1	1	1	0	1	1	1	1	1	1	0	0	1	1
256	1	0	2	0	0	0	2	0	1	0	0	0	1	0	1	0	0	0	2	2	1	1	0	0	0	0	0	1	1	1	0	0	2	1	1	1	1	0	0	2	2	0	0	2	0	0	0	2	0
257	1	0	1	0	0	0	1	0	0	0	2	0	0	0	0	0	0	1	2	1	2	0	0	0	0	1	0	2	1	1	2	0	2	1	1	2	1	0	0	1	1	0	2	2	1	0	0	0	0
258	1	0	2	0	0	0	1	0	0	0	2	0	1	0	1	0	0	1	1	1	1	1	0	0	0	1	0	2	1	1	1	1	2	1	1	0	0	0	0	2	2	0	0	0	0	0	0	2	0
259	1	0	0	0	0	0	2	0	2	0	0	0	0	0	0	0	0	0	2	2	1	0	0	0	0	0	0	2	1	1	1	2	1	0	1	1	0	0	0	1	1	0	0	2	0	2	1	1	0
260	0	0	0	0	0	0	2	0	1	0	0	0	0	0	0	0	0	0	2	2	2	1	1	0	0	1	0	2	0	1	2	1	1	1	1	1	2	0	0	1	0	1	1	2	1	2	0	2	0
261	0	0	2	0	0	0	1	0	1	1	1	0	1	0	1	0	1	2	0	0	1	0	0	0	0	0	0	1	1	1	1	1	1	1	1	1	1	0	0	1	1	0	0	1	1	1	1	0	0
262	0	0	0	0	0	0	2	0	1	0	0	0	0	0	0	0	0	0	2	2	2	0	0	0	0	0	0	2	2	1	1	2	2	1	0	2	0	0	0	2	2	1	0	1	0	0	0	2	0
263	0	0	2	0	0	0	2	0	1	0	0	0	1	0	1	0	0	0	2	2	2	0	0	0	0	0	0	2	1	1	2	1	2	0	1	1	0	0	0	1	1	0	0	2	0	0	0	1	0
264	0	0	1	0	0	0	2	0	0	0	0	1	1	0	0	0	0	0	2	1	2	1	1	1	1	1	0	2	0	2	0	2	1	0	0	2	1	0	0	1	1	0	0	1	0	1	0	0	2
265	1	0	1	0	0	1	1	0	0	0	0	0	0	0	0	0	0	1	1	1	1	2	1	1	1	1	0	2	0	2	0	2	2	0	1	1	1	0	0	2	2	0	0	1	0	0	1	1	0
266	1	0	1	0	0	0	2	0	2	0	0	0	1	0	1	0	0	1	1	1	1	1	1	1	1	1	0	1	1	1	1	0	1	2	2	1	0	0	0	1	1	0	2	2	0	2	0	1	0
267	1	0	2	0	0	0	2	1	0	0	1	1	2	0	2	0	0	1	1	1	1	1	0	0	0	0	0	0	1	1	0	2	2	1	0	2	1	0	0	1	1	1	1	2	1	1	0	0	1
268	0	1	1	0	0	0	2	0	1	0	0	1	2	0	1	0	0	1	1	1	1	0	0	0	0	1	0	1	2	0	1	0	0	0	0	2	2	1	0	1	1	0	0	0	0	0	0	0	2
269	0	0	0	0	0	0	2	0	0	0	0	2	2	0	1	0	0	0	1	2	2	1	1	1	1	1	0	2	0	1	2	0	2	0	0	2	1	1	0	1	1	1	1	1	1	2	0	2	0
270	1	0	0	0	0	0	2	0	2	0	0	1	0	0	1	1	0	2	0	0	0	0	1	0	0	0	1	2	1	1	0	1	0	0	1	1	1	0	0	2	2	0	1	2	0	0	0	1	1
271	1	0	2	0	0	1	1	0	0	0	1	1	1	0	1	0	0	1	1	1	1	1	1	0	0	0	0	2	1	1	1	0	1	1	1	1	0	0	0	2	2	2	2	2	1	1	1	1	0
272	1	0	0	0	0	0	1	0	0	0	2	0	0	0	0	0	0	0	2	2	2	1	2	1	1	1	0	2	1	1	2	0	2	1	1	1	2	0	0	1	1	0	1	1	0	0	0	2	0
273	0	0	1	0	0	0	2	1	1	0	0	1	0	0	0	0	0	2	0	0	1	0	1	1	1	2	1	2	1	1	0	2	1	0	0	2	0	0	0	1	1	0	0	1	0	0	0	1	1
274	1	0	0	0	0	0	2	0	1	0	0	1	1	0	0	0	0	1	1	1	2	1	1	1	1	2	0	2	1	2	1	1	1	0	0	2	2	1	0	0	0	0	0	2	1	1	1	0	0
275	1	0	1	0	0	0	2	0	0	0	0	1	1	0	0	0	0	0	2	2	2	0	0	0	0	0	0	2	0	2	1	1	1	2	1	1	0	0	0	1	1	0	0	1	0	0	0	1	0
276	1	0	1	0	0	1	1	0	0	0	1	1	0	0	1	1	0	0	2	2	2	1	0	0	0	0	0	2	0	2	0	0	2	0	0	2	1	0	1	1	1	0	0	1	1	0	0	1	1
277	1	0	1	0	1	0	1	0	1	0	1	0	1	0	1	0	0	1	1	1	1	0	0	0	0	0	0	1	1	1	0	2	2	0	2	0	0	0	0	1	1	1	0	1	1	1	0	2	0
278	0	0	2	0	0	0	2	0	0	0	1	0	0	0	0	0	0	0	2	2	2	0	0	0	0	0	0	2	0	2	0	2	1	0	0	2	0	0	0	2	2	0	0	1	0	0	0	2	0
279	1	0	2	0	0	1	1	0	0	0	1	1	1	0	0	0	0	2	1	1	2	0	1	1	1	2	0	2	0	2	0	2	2	0	1	1	0	0	0	1	1	0	0	1	0	0	1	0	0
280	1	0	2	0	0	0	2	1	0	0	1	1	2	0	0	0	0	1	1	1	1	0	0	0	0	0	0	1	2	0	1	1	1	0	0	2	2	0	0	1	0	0	0	1	0	0	0	2	0
281	1	1	1	0	0	1	2	0	1	0	0	0	1	0	0	0	0	1	1	1	1	0	1	0	0	0	0	2	2	1	1	1	1	0	2	1	1	0	0	2	2	0	1	1	1	0	0	2	0
282	0	0	1	0	0	0	2	0	1	0	0	0	2	1	1	1	0	2	0	0	1	1	0	0	0	1	0	2	0	1	2	0	1	1	1	1	2	0	0	0	0	0	0	2	0	0	0	2	0
283	1	0	2	0	0	0	2	0	1	0	0	1	1	0	0	0	0	1	1	1	1	1	0	0	0	0	0	2	0	1	0	2	1	0	0	2	1	0	0	0	0	0	1	2	1	0	0	1	1
284	0	1	2	0	0	0	2	0	2	0	0	0	1	0	2	0	0	2	0	0	2	1	0	0	0	0	0	2	0	1	1	1	2	0	0	2	1	0	0	2	2	0	1	2	1	0	0	2	0
285	0	1	0	0	0	0	1	1	1	0	0	2	2	0	1	0	0	1	1	1	1	0	0	0	0	0	0	1	0	2	1	0	2	2	0	2	2	0	0	1	0	0	0	2	0	0	0	0	0
286	1	0	1	0	0	0	2	0	1	0	1	0	0	0	0	0	1	2	1	2	2	0	0	0	0	0	0	2	0	1	1	1	0	0	1	1	1	0	0	2	2	1	2	2	1	1	0	1	0
287	0	0	2	0	0	0	2	0	0	0	1	1	1	0	0	0	0	0	2	2	2	0	1	1	1	1	0	1	1	1	0	1	2	0	2	0	1	0	0	2	2	1	1	2	1	2	0	2	0
288	1	0	1	0	0	0	1	0	1	0	0	0	0	0	0	0	0	0	2	2	2	0	1	0	0	1	0	1	0	1	1	0	1	0	0	2	2	0	0	1	1	0	1	1	1	0	0	0	1
289	1	0	1	0	0	0	1	0	2	0	0	0	0	0	0	0	0	1	1	1	2	0	0	0	0	1	0	2	0	2	0	0	2	1	1	1	2	0	1	1	1	0	0	0	0	0	0	2	0
290	0	0	2	0	0	1	1	0	1	0	0	1	1	0	1	0	0	1	1	1	0	1	1	1	1	1	0	1	2	0	1	0	1	1	1	1	2	0	0	0	0	0	1	2	0	2	0	2	0
291	0	0	1	1	1	2	0	0	1	0	1	0	1	0	1	0	0	1	2	2	2	0	0	0	0	0	0	2	1	1	1	0	1	0	1	1	0	0	0	1	1	0	1	2	1	0	0	1	0
292	1	0	1	0	0	0	0	0	0	1	2	0	1	0	1	0	0	1	1	0	2	0	1	0	0	0	0	1	1	1	1	0	1	1	1	1	0	0	0	0	0	1	1	1	1	1	0	2	0
293	1	0	1	0	0	0	2	1	1	0	0	0	2	0	2	0	0	0	1	2	2	0	1	0	0	0	0	1	2	0	1	1	2	0	0	2	1	1	0	0	0	0	0	2	0	0	0	1	0
294	0	0	0	0	0	0	2	0	1	0	0	1	2	0	1	0	0	0	1	1	1	0	0	0	0	1	1	2	2	1	1	1	1	0	0	2	1	0	0	0	0	1	1	1	0	0	0	2	0
295	0	0	1	0	0	0	2	1	1	0	0	1	1	0	0	0	0	0	2	2	2	1	1	0	0	0	1	2	0	1	0	2	2	0	2	0	1	1	0	1	1	0	0	2	0	0	0	1	1
296	1	0	1	0	1	0	1	1	0	0	1	0	0	0	0	0	0	0	2	1	2	0	1	0	0	0	0	1	1	1	0	1	1	0	0	2	1	0	0	2	2	1	1	1	1	0	0	1	1
297	0	0	1	0	0	0	1	0	1	1	2	1	1	0	0	0	0	1	1	1	1	1	0	0	0	0	0	1	1	1	0	0	2	1	2	1	1	0	0	0	0	0	0	2	0	0	0	1	0
298	1	0	1	0	0	0	2	0	1	0	1	0	0	0	0	0	0	1	1	1	1	1	2	1	1	1	0	2	1	1	2	2	1	0	1	1	1	0	0	1	1	1	1	2	1	0	0	2	0
299	1	0	1	0	0	1	2	0	2	0	0	0	1	0	1	0	0	1	1	1	1	0	0	0	0	0	0	2	0	2	1	1	2	0	1	1	0	0	0	1	1	0	1	2	1	0	0	1	1
300	0	1	2	0	1	0	1	0	1	0	1	0	0	0	0	0	0	1	1	1	2	0	0	0	0	0	1	2	1	0	1	2	1	0	0	2	2	0	0	0	0	0	2	2	0	0	0	1	1
301	0	0	1	0	0	1	2	0	0	0	0	2	2	1	0	1	1	2	1	1	1	1	0	0	0	0	0	1	0	1	1	0	1	0	1	1	1	0	0	2	2	0	1	1	0	1	0	1	0
302	1	0	1	0	0	0	2	0	1	0	1	1	2	0	0	0	0	1	1	1	2	0	0	0	0	0	0	2	0	1	1	0	1	2	2	1	0	0	0	2	2	0	0	0	0	0	0	2	0
303	0	0	2	0	0	0	1	0	0	0	1	0	2	0	2	0	0	2	0	0	1	0	0	0	0	0	0	1	1	1	1	0	1	0	1	1	0	0	0	0	0	0	0	2	1	1	0	2	0
304	1	0	1	0	0	1	1	0	0	0	1	0	0	0	0	0	0	1	1	1	2	1	1	1	1	1	0	2	0	2	0	0	0	1	0	2	2	1	1	0	0	0	1	2	0	1	0	2	0
305	1	0	1	0	0	0	2	1	1	0	0	0	0	0	0	0	0	1	1	1	1	0	0	0	0	0	1	2	1	2	0	1	1	0	0	2	1	0	0	2	2	0	1	2	0	2	0	2	0
306	1	0	0	0	0	0	1	0	1	0	0	1	1	0	0	0	0	0	2	2	2	0	0	0	0	1	0	2	0	2	1	0	2	1	1	1	2	0	0	0	0	0	0	2	0	0	1	1	0
307	0	0	2	0	0	0	1	0	0	1	2	1	1	0	0	0	0	0	2	2	2	0	0	0	0	0	0	1	0	1	2	0	1	0	0	2	1	0	0	1	1	0	2	2	0	0	0	2	0
308	0	0	2	0	0	0	2	1	1	1	0	0	0	0	0	0	0	0	2	2	2	1	0	0	0	0	0	1	0	1	1	0	0	0	1	1	1	0	0	1	1	0	0	0	0	0	0	2	0
309	0	1	1	0	0	1	1	0	1	1	1	1	0	0	1	1	0	0	1	1	1	1	0	0	0	0	0	2	1	1	2	1	1	1	1	1	2	1	0	1	1	1	1	1	1	0	1	0	1
310	0	0	2	0	0	1	2	0	1	0	0	0	0	0	0	0	0	1	1	1	2	1	0	0	0	0	0	2	1	1	1	0	2	0	1	1	1	0	0	1	1	0	1	1	1	0	0	2	0
311	1	0	0	0	0	1	2	0	0	0	0	0	1	0	1	0	1	2	1	1	1	0	0	0	0	0	0	2	2	1	1	1	2	1	0	2	1	0	1	1	1	0	0	1	0	1	0	1	0
312	0	0	2	0	0	0	2	0	1	0	1	0	0	0	0	0	0	1	1	1	2	0	0	0	0	0	1	2	1	1	0	0	1	0	0	2	1	0	0	1	1	0	0	0	2	1	0	2	0
313	1	0	2	0	0	0	0	0	1	0	0	1	1	0	2	1	0	1	1	1	2	1	1	1	1	1	0	2	1	1	2	2	2	0	1	1	0	0	0	1	1	0	0	2	0	0	0	1	0
314	0	0	1	0	0	0	1	0	1	0	1	0	0	0	0	0	0	1	1	1	1	1	0	0	0	1	0	2	1	1	2	0	0	0	0	2	2	0	0	1	1	1	1	2	1	2	0	2	0
315	1	0	2	0	0	0	1	0	1	0	0	0	0	0	0	0	0	0	2	2	2	0	0	0	0	0	0	2	1	1	2	1	1	0	0	2	1	0	0	1	1	0	1	1	1	0	0	2	0
316	1	0	0	0	0	0	2	0	1	0	0	1	2	0	1	0	0	1	2	1	2	1	0	0	0	0	0	2	2	1	2	1	1	1	1	2	1	1	0	0	0	1	0	0	0	0	0	1	1
317	0	0	2	0	0	1	1	0	0	0	1	0	0	0	0	0	0	1	1	1	0	0	0	0	0	0	0	2	1	2	0	1	1	1	1	1	0	0	0	1	1	1	1	2	1	1	0	1	0
318	0	0	2	0	0	0	0	0	0	0	2	0	1	0	1	0	0	2	0	1	2	1	1	1	1	1	0	2	0	1	0	0	1	0	1	1	0	0	0	1	1	0	1	2	1	0	0	1	0
319	1	1	2	0	0	0	1	0	0	0	0	0	0	0	0	0	0	1	1	1	2	0	0	0	0	0	0	2	0	2	0	1	2	0	0	2	0	0	0	2	2	0	0	2	0	1	0	1	1
320	0	1	2	0	0	1	2	0	2	0	0	0	2	1	1	1	0	1	1	1	2	0	0	0	0	0	0	2	0	1	2	1	2	1	0	2	1	1	0	0	0	0	0	2	0	0	0	0	1
321	0	0	1	0	0	1	2	0	1	0	1	0	0	0	0	0	0	2	0	1	1	0	1	0	0	0	0	1	1	1	0	0	0	0	0	2	1	1	0	1	1	1	1	2	0	0	0	1	0
322	1	0	1	0	0	0	2	0	2	0	0	1	1	0	0	0	0	0	1	2	2	0	1	0	0	1	0	2	0	2	1	1	2	1	0	2	1	0	0	2	2	0	0	0	0	0	0	2	0
323	0	0	2	0	0	0	1	1	0	0	0	1	1	0	0	0	0	1	1	1	2	0	1	1	1	2	0	2	1	1	2	0	0	0	0	2	2	0	0	1	1	0	0	1	0	1	0	2	0
324	1	0	0	0	0	0	2	0	1	0	0	1	1	0	0	0	0	1	1	2	2	1	1	1	1	1	0	1	1	1	0	2	2	0	0	2	2	0	0	1	1	1	0	1	0	1	0	1	0
325	1	0	2	0	0	0	2	0	0	0	0	0	0	0	0	0	0	1	1	1	2	0	1	0	0	0	0	1	0	1	1	0	1	1	0	2	1	0	0	2	2	0	0	2	0	0	0	2	0
326	1	0	1	0	0	0	1	0	2	0	0	0	0	0	0	0	0	1	1	1	1	1	0	0	0	0	0	1	0	1	2	1	1	1	1	1	2	0	0	1	1	0	1	1	1	0	0	2	0
327	0	0	2	0	0	1	2	0	1	0	1	0	0	0	0	0	1	1	1	2	2	0	1	0	0	1	0	2	2	1	2	1	2	0	0	2	1	0	0	1	1	0	0	0	2	1	0	1	0
328	0	0	2	0	0	0	1	1	1	0	0	1	1	0	1	0	0	0	2	2	2	1	0	0	0	0	0	1	1	1	0	1	1	0	1	1	2	0	0	0	0	1	1	1	1	1	0	1	0
329	0	0	2	0	0	0	2	0	0	0	0	0	0	0	0	0	0	1	1	0	1	0	1	0	0	0	0	1	1	1	0	0	2	0	0	2	1	0	0	0	0	0	0	0	0	0	0	2	0
330	1	0	2	0	0	0	2	1	1	0	0	0	0	0	0	0	0	2	0	0	1	1	0	0	0	0	0	2	0	2	0	1	1	0	0	2	0	0	0	2	2	0	1	2	0	1	0	0	1
331	1	0	1	0	0	0	1	0	0	0	1	0	0	0	0	0	0	1	1	1	1	0	1	0	0	0	0	1	1	1	1	0	0	0	0	2	1	0	0	2	1	0	0	1	1	1	0	1	0
332	1	0	1	0	0	0	1	0	1	0	1	1	1	1	0	1	0	1	1	1	1	0	0	0	0	0	0	1	1	1	0	0	1	0	0	2	0	0	0	2	2	0	1	2	1	1	0	1	1
333	0	0	2	0	0	0	2	0	0	0	1	1	2	0	2	0	0	1	1	1	1	0	0	0	0	0	0	2	1	1	2	0	2	1	0	2	0	0	0	2	2	0	0	2	0	0	0	2	0
334	1	0	2	0	0	1	1	1	0	0	0	0	1	0	0	0	0	1	1	1	2	0	0	0	0	0	0	2	0	2	0	1	2	0	1	1	0	0	0	1	1	1	0	0	0	0	1	0	0
335	0	0	0	0	0	0	2	1	0	0	0	1	2	0	1	0	0	0	2	2	2	0	0	0	0	0	0	2	1	1	1	1	1	1	0	2	0	0	0	2	2	1	1	2	1	1	0	2	0
336	0	0	1	0	0	0	2	0	1	0	0	0	0	0	0	0	0	1	1	2	2	0	0	0	0	0	1	2	1	1	0	2	1	0	0	2	2	0	0	0	0	1	0	1	0	1	0	2	0
337	1	0	1	0	0	0	2	0	1	0	1	1	1	0	1	0	0	0	1	1	1	1	0	0	0	0	0	1	1	1	0	2	2	0	1	1	1	0	0	1	1	1	0	1	0	0	0	1	0
338	0	0	1	0	0	0	1	0	1	0	1	1	1	0	0	0	0	0	2	2	1	0	1	0	0	0	0	1	1	0	1	0	1	0	2	0	2	0	0	1	1	0	1	1	0	0	0	2	0
339	0	0	2	0	0	1	1	0	1	0	1	0	1	0	1	0	0	1	1	1	1	0	0	0	0	0	0	1	1	1	0	1	1	0	0	1	0	0	0	1	1	0	1	2	1	0	0	2	0
340	0	0	1	0	0	1	2	1	0	0	0	1	1	0	1	0	0	1	1	1	0	1	0	0	0	0	0	2	1	1	1	0	2	0	0	2	1	0	0	1	1	0	0	1	0	0	0	2	0
341	1	0	1	0	0	0	2	0	0	0	0	0	0	0	0	0	0	1	1	0	0	1	1	1	1	1	0	1	1	1	0	0	1	1	0	2	1	0	0	2	2	1	0	0	1	1	0	2	0
342	1	0	1	0	0	1	2	1	1	0	0	0	0	0	0	0	0	1	1	1	2	0	0	0	0	0	0	1	1	1	0	1	2	0	1	1	2	0	0	0	0	0	1	1	1	0	1	1	0
343	0	0	0	0	0	0	2	0	2	0	0	0	1	0	1	0	0	0	1	1	1	0	0	0	0	0	0	1	2	0	1	2	1	0	0	2	2	1	0	0	0	0	1	2	0	0	0	1	0
344	0	0	1	0	0	1	1	0	0	0	1	1	1	0	1	0	0	0	2	2	2	0	0	0	0	0	0	1	2	1	0	1	1	0	1	1	2	1	0	0	0	0	0	0	0	0	0	2	0
345	1	0	2	0	0	1	1	0	0	0	2	0	0	0	0	0	0	1	1	0	2	1	0	0	0	0	0	2	1	1	2	0	0	0	0	2	1	0	0	1	1	0	0	1	0	0	1	2	0
346	1	0	2	0	0	0	1	0	2	0	0	0	0	0	0	0	0	0	2	2	2	0	0	0	0	0	0	2	1	1	1	2	1	0	2	0	1	0	0	1	1	1	0	1	0	1	0	1	1
347	0	0	2	0	0	0	2	0	0	0	1	0	0	0	0	0	0	1	1	1	2	0	0	0	0	0	0	1	2	1	0	0	1	1	0	2	1	1	0	1	1	1	1	2	2	2	0	2	0
348	1	0	2	0	0	1	0	0	0	0	2	0	0	0	0	0	0	0	2	2	2	0	0	0	0	0	0	2	1	1	1	0	2	0	0	2	0	0	0	1	1	1	1	1	1	0	0	1	1
349	0	1	0	0	0	0	2	1	1	0	0	2	2	0	1	0	0	1	1	0	2	1	1	1	1	1	0	2	1	1	1	1	0	0	1	1	1	1	0	1	1	0	1	2	1	0	0	1	0
350	1	0	1	0	0	0	2	0	0	0	1	0	1	0	1	0	0	1	1	1	1	1	0	0	0	0	0	2	0	1	0	1	1	1	1	1	0	0	0	2	2	0	0	2	0	1	0	2	0
351	1	0	2	0	0	1	1	0	1	0	0	1	2	0	1	0	0	0	2	1	2	1	0	0	0	0	1	2	2	1	1	0	2	1	1	1	2	1	0	0	0	0	0	2	0	0	1	1	0
352	0	0	0	0	0	0	1	0	1	0	1	0	0	0	0	0	0	0	2	1	2	0	0	0	0	0	0	2	0	2	0	1	1	0	1	1	2	0	0	0	0	1	0	1	0	0	0	2	0
353	1	0	0	0	0	0	2	0	1	0	0	0	1	0	1	0	0	1	0	0	0	1	1	1	1	1	0	1	0	1	2	0	0	0	0	2	2	0	0	1	1	0	0	1	0	1	0	2	0
354	0	0	1	0	0	0	2	1	0	0	1	0	1	0	1	1	1	2	1	1	1	1	0	0	0	0	0	2	1	1	2	0	2	1	1	1	0	0	0	1	1	1	0	1	1	1	0	1	0
355	1	0	2	0	0	2	2	1	0	0	0	1	1	0	0	0	0	0	2	1	2	0	0	0	0	0	0	1	0	1	1	0	2	0	0	2	2	0	0	0	0	0	0	1	0	0	1	0	0
356	0	0	0	0	0	0	2	0	1	0	1	1	1	0	0	0	0	0	2	2	2	0	0	0	0	0	0	1	1	1	1	1	2	0	2	0	1	1	0	1	1	1	0	1	2	1	0	1	0
357	0	0	1	0	0	0	2	1	1	0	0	1	2	0	1	1	0	1	1	1	1	0	0	0	0	0	1	2	1	1	0	1	2	0	1	1	1	0	0	1	1	1	1	2	1	2	0	1	1
358	0	1	2	0	0	1	2	1	0	0	0	1	1	0	0	0	1	1	2	2	2	0	0	0	0	0	0	1	2	0	0	1	2	0	1	1	2	0	0	2	1	0	0	2	0	0	0	2	0
359	0	0	0	0	0	0	2	1	0	0	0	1	2	0	1	0	0	1	1	1	1	1	0	0	0	0	0	1	0	0	2	0	1	1	0	2	1	0	0	0	0	0	0	2	0	0	0	1	0
360	0	0	1	0	0	0	2	1	1	0	0	0	0	0	0	0	1	2	1	2	2	1	1	1	1	1	0	1	1	1	0	1	1	0	0	2	1	0	0	1	1	0	0	1	0	1	0	0	1
361	0	0	2	0	0	0	2	0	1	0	1	1	1	0	0	0	0	1	1	1	0	1	1	1	1	1	1	2	0	1	0	1	2	1	0	2	1	0	0	2	2	0	0	2	0	0	0	0	0
362	1	0	1	0	0	1	2	0	1	0	0	0	0	0	0	0	0	0	2	2	2	0	0	0	0	0	0	2	1	1	2	0	1	0	0	2	1	0	0	2	2	0	0	2	0	2	0	2	0
363	1	0	2	0	0	1	2	0	0	0	1	0	0	0	0	0	0	0	2	2	2	0	0	0	0	0	0	0	1	0	1	0	2	0	1	1	0	0	1	1	1	1	1	2	1	1	1	1	0
364	1	0	0	0	0	0	2	1	1	1	0	0	2	1	1	1	0	2	0	0	1	1	1	1	1	1	0	2	0	2	0	1	1	0	1	1	0	0	0	2	2	1	0	0	0	0	0	2	0
365	0	0	1	0	0	0	1	0	1	0	1	0	0	0	0	0	0	1	1	1	1	1	0	0	0	0	0	2	0	2	1	2	2	0	1	1	2	0	1	0	0	0	0	0	0	0	0	2	0
366	0	0	1	0	0	0	1	1	1	0	0	0	0	0	0	0	0	0	2	2	2	0	0	0	0	0	0	2	0	2	2	1	1	0	1	1	1	0	0	1	1	1	1	2	0	1	1	0	0
367	0	0	1	0	0	0	1	1	0	1	1	0	0	0	0	0	0	0	2	1	2	1	0	0	0	0	0	1	0	0	2	0	2	1	1	1	1	0	0	2	1	1	1	2	1	2	0	1	1
368	1	0	0	0	0	0	1	0	0	0	2	0	1	0	1	0	0	2	0	0	0	1	1	0	0	0	0	1	1	1	0	2	2	0	1	1	2	0	0	0	0	0	1	1	1	0	0	1	0
369	0	0	2	0	0	0	2	1	1	0	0	0	0	0	0	0	0	1	1	1	2	0	0	0	0	0	0	1	0	1	1	1	1	0	1	1	2	1	0	1	1	0	0	2	0	1	0	2	0
370	1	0	1	0	0	0	1	0	0	0	1	0	0	0	0	0	0	2	0	0	0	0	0	0	0	0	0	2	0	1	2	0	1	2	2	1	2	0	0	1	1	0	2	2	0	1	0	1	0
371	0	0	2	0	0	0	1	0	0	0	1	0	0	0	0	0	0	1	1	1	1	0	0	0	0	1	0	2	0	2	0	1	1	0	0	2	1	0	1	1	1	0	1	1	1	0	0	2	0
372	0	0	2	0	0	1	2	0	0	0	1	0	0	0	0	0	0	1	1	1	0	1	0	0	0	0	0	2	0	2	0	0	1	0	1	1	1	0	0	2	2	0	1	1	1	0	1	0	0
373	1	0	2	0	0	1	2	0	2	0	0	0	0	0	0	0	0	0	1	1	1	1	1	1	1	1	0	2	0	2	0	0	1	1	0	2	1	1	1	2	1	0	0	2	0	0	0	0	0
374	1	0	2	0	0	1	1	0	0	0	1	0	1	0	1	0	0	2	0	0	2	1	0	0	0	0	0	2	1	2	1	1	1	0	0	1	1	0	1	1	1	0	1	1	1	0	0	1	0
375	1	0	1	0	0	0	2	1	0	0	0	0	0	0	0	0	0	1	1	1	1	0	0	0	0	0	0	1	1	1	1	0	0	0	1	1	0	0	0	1	1	1	1	1	1	0	0	2	0
376	1	0	2	0	0	2	2	1	0	0	0	0	1	1	0	1	0	1	1	1	2	0	0	0	0	0	0	1	0	1	0	0	2	0	1	1	2	0	0	1	0	0	0	0	0	0	0	1	0
377	0	0	0	0	0	0	1	0	2	0	0	1	1	0	0	0	0	2	0	1	1	0	0	0	0	0	0	2	1	1	2	2	1	0	1	1	1	1	0	1	1	0	0	2	0	1	0	2	0
378	0	1	1	0	0	0	2	0	2	0	0	1	1	0	2	1	0	1	1	1	1	1	0	0	0	0	0	1	1	1	1	0	1	1	1	1	2	0	1	0	0	1	1	1	1	0	1	1	0
379	1	0	0	0	0	1	2	1	0	0	0	0	0	0	0	0	0	1	1	1	2	0	0	0	0	1	0	1	1	1	1	1	2	1	1	0	1	0	0	1	1	0	0	2	0	1	1	1	0
380	1	0	1	0	0	0	2	0	2	0	0	1	1	1	0	1	0	1	1	1	1	0	0	0	0	0	0	1	2	0	1	1	2	0	2	2	2	0	0	1	1	1	1	1	1	0	0	2	0
381	1	0	2	0	0	1	2	0	1	0	0	1	1	0	0	0	0	2	0	0	1	1	1	1	1	1	0	1	2	0	1	1	1	1	1	2	2	0	0	0	0	0	0	2	1	1	0	1	1
382	0	0	0	0	0	0	2	0	2	0	0	0	1	0	1	0	0	0	2	2	2	1	0	0	0	0	0	1	1	1	1	1	1	0	1	1	2	0	0	1	1	0	0	2	0	1	0	1	0
383	1	0	1	0	0	0	1	0	0	1	1	1	0	0	1	1	0	2	0	0	1	0	1	0	0	0	0	2	0	2	0	0	2	0	1	1	1	0	0	1	1	1	0	1	0	1	0	0	0
384	0	0	2	0	0	1	1	0	1	1	1	1	2	0	2	0	0	1	1	1	1	1	0	0	0	0	0	2	0	2	0	1	1	0	0	2	1	0	0	2	2	0	2	2	1	1	0	2	0
385	0	0	2	0	0	0	1	0	0	0	1	0	0	0	0	0	0	2	0	0	1	0	0	0	0	0	0	2	0	2	0	0	2	1	2	1	1	0	0	2	2	1	1	1	0	0	0	1	0
386	0	0	1	0	0	0	2	0	1	0	0	1	2	0	2	0	0	1	1	1	1	0	1	0	0	0	0	2	1	2	0	0	1	1	1	2	1	0	0	1	1	1	1	1	1	0	1	0	1
387	1	1	2	0	1	0	2	0	0	0	1	0	0	0	0	0	0	0	1	1	1	1	1	1	1	1	1	2	1	1	0	0	1	1	1	1	1	0	0	0	0	0	0	2	0	0	0	1	1
388	0	0	0	0	0	0	2	0	2	0	0	0	0	0	0	0	0	2	0	0	0	1	0	0	0	0	0	2	0	2	1	0	2	2	1	2	1	0	0	2	1	0	2	2	0	0	0	1	1
389	0	0	0	0	0	0	2	0	0	0	0	0	1	0	1	0	0	0	1	2	2	2	1	1	1	1	2	2	1	0	1	0	1	1	0	2	2	0	0	1	1	0	2	2	0	2	0	0	2
390	1	0	2	0	0	1	1	0	0	0	1	1	1	0	1	1	0	0	2	2	2	0	0	0	0	0	0	2	1	1	2	0	1	0	1	2	1	0	0	0	0	0	0	2	0	0	0	1	1
391	0	0	1	0	0	1	2	1	0	0	0	1	1	1	0	1	0	1	1	1	1	0	0	0	0	0	0	2	1	1	1	0	1	1	0	2	2	0	1	1	1	1	0	1	0	0	0	1	0
392	1	0	2	0	0	1	2	0	2	0	0	0	0	0	0	0	0	1	2	2	2	0	0	0	0	0	0	2	0	2	1	0	1	1	1	1	1	0	0	2	2	0	0	0	0	0	0	0	2
393	1	0	1	0	0	0	2	0	2	0	0	1	1	0	1	1	0	2	0	1	2	0	1	0	0	0	0	2	1	0	1	0	0	0	0	2	2	0	0	0	0	0	0	1	1	0	0	2	0
394	0	1	1	0	0	0	2	1	0	0	0	1	1	0	1	0	0	1	1	1	2	2	1	1	1	1	0	1	2	0	1	1	2	0	1	1	1	1	0	1	1	0	0	0	0	0	0	1	1
395	1	1	2	0	1	0	2	1	0	0	0	1	0	0	1	1	0	1	1	1	1	0	0	0	0	0	0	2	0	1	2	0	1	0	0	2	2	0	0	1	1	1	0	0	0	1	0	0	0
396	0	0	0	0	0	0	2	0	0	0	0	0	1	1	0	0	0	1	1	1	1	1	0	0	0	0	0	1	2	0	1	1	1	0	2	1	1	0	1	1	1	0	0	1	0	0	0	2	0
397	1	0	1	0	0	1	2	0	0	0	0	0	1	0	1	0	1	2	0	0	1	0	0	0	0	0	0	2	1	1	1	0	1	0	1	1	2	1	0	0	0	0	0	2	0	0	0	1	1
398	0	1	1	0	0	0	2	0	1	0	1	0	1	0	1	0	0	1	1	1	2	0	0	0	0	1	0	2	0	1	2	0	0	1	1	1	1	0	0	0	0	0	1	2	1	1	0	0	0
399	0	0	1	0	0	0	2	0	2	0	0	0	1	0	1	0	0	1	1	1	1	1	0	0	0	0	0	0	1	1	0	1	2	0	1	1	1	0	0	0	0	0	1	2	1	0	0	1	1
400	0	0	1	0	0	0	1	0	1	0	0	1	2	0	2	0	0	2	1	2	2	1	0	0	0	0	0	2	2	0	2	0	1	0	1	1	1	0	0	1	0	1	0	0	1	1	0	2	0
401	0	0	0	0	0	0	1	1	0	0	1	1	0	0	1	1	0	2	1	2	2	1	0	0	0	0	0	2	0	2	0	0	2	0	0	2	1	0	0	2	2	1	1	2	1	0	0	1	0
402	1	0	0	0	0	0	2	0	1	0	1	0	2	0	2	1	1	2	1	1	1	0	0	0	0	0	0	2	0	2	2	0	2	0	1	1	1	0	0	0	0	0	1	2	0	1	0	1	0
403	0	0	2	0	0	0	2	0	0	0	0	0	2	0	2	1	0	0	2	2	1	1	0	0	0	0	0	1	1	1	0	0	1	1	1	1	1	0	0	2	2	0	0	0	0	0	1	0	1
404	0	0	2	0	0	1	2	0	1	0	0	0	0	0	0	0	0	0	2	2	2	1	0	0	0	0	0	2	0	1	2	0	1	0	0	2	2	1	0	0	0	1	1	2	1	2	0	1	0
405	0	0	2	0	0	0	2	0	0	0	0	0	0	0	0	0	0	1	1	1	1	1	0	0	0	0	0	2	1	1	2	2	1	0	0	2	2	1	0	0	0	0	1	2	1	1	0	2	0
406	1	0	2	0	0	2	2	0	1	0	0	0	1	0	1	0	0	0	1	1	1	0	0	0	0	0	0	2	0	1	2	0	0	0	0	2	1	0	0	1	1	1	0	1	0	0	0	1	1
407	0	0	2	0	0	0	1	0	0	0	2	0	0	0	0	0	0	1	1	0	2	1	0	0	0	0	0	2	1	1	1	1	2	0	1	1	0	0	0	2	2	0	0	2	1	1	0	1	0
408	0	1	1	0	0	1	1	1	0	0	1	0	2	0	1	0	0	1	1	1	1	1	1	1	1	1	0	1	1	0	1	2	1	0	1	1	1	0	0	1	1	0	1	1	0	1	0	1	0
409	1	1	1	0	0	0	2	1	0	0	0	1	1	0	0	0	0	0	2	1	2	0	0	0	0	0	0	2	1	2	0	1	1	1	1	1	2	0	0	0	0	0	1	1	1	0	0	2	0
410	1	0	0	0	0	0	1	0	2	0	0	1	2	0	1	0	0	2	0	0	1	1	0	0	0	0	0	1	1	1	0	0	1	1	0	2	1	0	0	2	1	0	0	0	0	0	0	2	0
411	1	1	2	0	1	0	0	0	0	0	1	1	1	0	0	0	0	0	2	2	1	0	0	0	0	0	0	1	1	1	0	0	0	0	0	2	2	0	0	0	0	0	0	1	1	0	0	1	0
412	1	0	0	0	0	0	2	0	1	0	1	0	0	0	0	0	0	0	1	1	1	0	1	0	0	0	0	2	1	1	1	1	1	1	1	2	1	0	0	1	1	0	0	1	0	0	0	1	0
413	1	0	2	0	0	0	1	0	0	0	1	0	1	0	1	1	0	0	2	2	2	0	0	0	0	0	0	2	0	2	1	1	2	1	1	1	1	1	0	1	1	1	0	1	0	1	0	1	1
414	1	0	2	0	0	0	2	0	1	0	0	0	0	0	0	0	0	0	2	1	2	0	0	0	0	0	0	2	0	2	0	2	1	0	0	2	0	0	0	2	2	1	1	2	0	0	1	0	1
415	1	0	1	1	1	1	2	0	0	0	0	1	1	0	1	0	0	1	1	1	1	0	1	0	0	0	0	1	1	1	0	2	1	0	0	2	2	0	0	1	0	1	1	1	1	0	0	2	0
416	0	0	2	0	0	0	2	1	0	0	0	0	0	0	0	0	0	2	0	1	2	0	0	0	0	0	0	2	0	2	1	1	2	0	1	1	0	0	0	2	2	1	1	2	0	0	0	0	1
417	1	0	0	0	0	0	2	0	1	0	0	0	0	0	0	0	0	1	1	1	1	0	0	0	0	0	1	2	0	1	0	0	1	1	0	2	0	0	0	2	2	0	0	1	0	0	0	0	1
418	1	1	1	0	0	0	2	1	0	0	0	0	0	0	0	0	0	2	0	0	1	1	1	1	1	1	0	2	0	1	2	0	1	1	2	0	2	2	0	0	0	0	1	1	0	1	0	2	0
419	0	0	0	0	0	0	2	0	2	0	0	1	2	0	2	1	0	1	1	1	1	1	1	1	1	1	0	1	0	1	0	0	2	0	0	2	1	0	0	1	1	0	0	1	0	0	0	1	1
420	0	0	1	0	0	0	2	0	2	0	0	0	1	0	1	0	0	0	1	2	2	1	0	0	0	0	0	2	2	1	1	2	2	1	0	2	1	0	0	2	2	1	2	2	1	1	1	1	0
421	1	0	2	0	0	0	2	0	0	0	0	1	2	0	1	1	0	0	1	2	2	1	0	0	0	0	0	2	0	1	0	2	2	0	1	1	1	0	0	0	0	0	0	2	0	0	0	1	0
422	1	0	1	0	0	0	1	0	0	0	2	1	1	0	0	0	0	0	2	2	2	1	1	0	0	0	0	2	0	2	1	0	0	0	1	1	1	0	0	1	1	1	0	0	2	0	0	1	1
423	1	0	1	0	0	0	2	0	1	0	1	0	0	0	0	0	0	1	1	1	1	1	0	0	0	0	0	1	1	1	1	0	2	1	0	2	2	0	0	0	0	0	0	2	0	0	0	1	0
424	1	0	0	0	0	0	2	0	0	0	1	0	0	0	0	0	1	1	1	1	1	1	0	0	0	0	0	2	2	2	0	0	1	0	0	2	1	0	0	0	0	0	0	2	0	0	0	1	0
425	1	1	2	0	0	1	2	0	1	0	0	2	2	0	0	0	0	0	1	2	2	0	0	0	0	0	1	2	1	2	0	0	1	2	1	1	2	0	0	2	2	0	0	2	1	0	0	2	0
426	0	0	1	0	0	1	1	1	0	0	1	1	2	0	1	0	0	2	0	0	2	0	0	0	0	1	0	2	0	2	1	0	2	0	0	2	1	1	0	1	1	1	1	1	0	0	0	2	0
427	0	0	1	0	0	0	1	0	0	0	1	0	0	0	0	0	0	1	1	1	1	0	1	0	0	0	0	2	0	2	0	1	2	1	0	2	0	0	0	2	2	1	0	0	1	1	0	2	0
428	1	0	0	0	0	0	0	0	0	1	2	0	2	1	1	1	0	1	1	1	1	0	0	0	0	0	1	2	1	0	1	1	2	2	2	1	1	0	0	0	0	0	0	1	0	0	0	1	1
429	1	0	1	0	0	0	1	1	1	0	0	0	2	1	0	1	0	1	1	1	2	0	2	0	0	0	0	2	0	2	0	1	1	0	0	2	1	0	0	1	1	0	0	2	0	1	0	2	0
430	1	0	0	0	0	0	1	0	1	1	2	0	0	0	0	0	0	0	2	2	2	1	1	0	0	1	0	2	1	1	2	1	2	0	0	2	0	0	0	0	0	0	1	2	1	0	0	1	0
431	1	0	1	0	0	0	2	1	0	0	0	0	0	0	0	0	0	1	1	1	1	1	0	0	0	0	0	2	0	2	1	0	1	1	0	2	1	0	0	0	0	0	0	2	0	0	0	1	0
432	1	0	2	0	0	1	2	0	1	0	1	0	0	0	0	0	0	1	1	1	2	0	0	0	0	1	0	0	2	0	0	1	1	2	1	2	2	0	0	0	0	0	0	2	0	0	0	2	0
433	1	0	2	0	0	0	1	0	0	0	1	0	0	0	0	0	0	2	0	0	1	1	0	0	0	0	0	2	1	2	0	0	2	1	0	2	1	0	0	1	1	2	2	2	1	1	0	2	0
434	1	0	1	0	0	1	2	0	2	0	0	1	1	0	1	0	0	2	0	0	1	1	1	0	0	1	0	1	1	1	0	1	2	1	0	2	1	0	0	2	1	0	1	2	0	2	0	0	1
435	1	0	1	0	0	0	2	0	1	0	1	0	1	0	1	0	0	0	1	2	2	1	0	0	0	0	0	2	1	1	0	1	2	1	1	1	1	0	0	1	1	0	2	2	0	0	0	1	0
436	0	0	0	0	1	0	2	0	0	0	0	0	2	1	0	1	0	0	2	2	2	0	0	0	0	1	0	2	2	0	2	0	2	2	0	2	2	1	1	2	1	0	0	0	0	0	0	2	0
437	0	0	2	0	0	0	2	0	0	0	1	0	1	0	1	0	0	1	1	1	2	1	0	0	0	0	1	2	2	1	1	0	0	0	0	2	1	0	0	1	1	0	0	2	0	0	1	1	0
438	1	0	0	0	0	0	1	0	1	0	1	0	1	0	1	0	1	2	0	0	2	0	0	0	0	0	0	1	1	1	1	0	2	0	1	1	1	0	0	1	1	0	2	2	0	0	0	1	0
439	0	0	1	0	0	0	2	0	2	0	0	1	2	0	2	0	0	2	0	0	1	0	1	0	0	0	0	1	1	1	0	1	1	0	1	1	2	0	0	0	0	0	1	2	0	0	0	0	1
440	0	0	2	0	0	0	2	0	1	0	0	0	0	0	0	0	0	1	1	1	0	0	0	0	0	0	0	2	1	1	1	0	1	1	2	0	1	0	0	2	2	0	0	2	0	0	0	1	0
441	0	0	1	0	0	0	2	0	1	0	0	0	2	0	1	0	0	2	0	0	0	0	0	0	0	0	0	2	0	2	0	1	2	1	0	2	1	0	0	2	2	0	1	2	0	1	0	2	0
442	1	0	0	0	0	0	2	0	2	0	0	1	1	0	1	0	0	1	1	1	2	0	0	0	0	0	0	1	1	1	0	1	2	0	0	2	2	1	1	1	0	0	1	1	0	0	0	1	0
443	1	0	1	0	0	0	1	0	2	0	0	2	2	0	0	0	0	0	2	2	2	0	1	1	1	2	0	1	0	1	0	2	2	0	1	1	2	0	0	1	1	0	0	2	0	0	0	0	0
444	0	0	1	0	0	1	2	0	2	0	0	0	0	0	0	0	0	1	1	1	2	1	1	0	0	1	0	2	0	2	0	0	1	0	1	1	2	0	0	1	0	1	1	1	1	0	0	2	0
445	1	0	1	0	0	0	2	0	1	0	1	0	0	0	0	0	0	1	1	1	1	1	0	0	0	0	0	2	1	1	1	0	2	1	1	2	2	1	0	0	0	0	0	2	1	0	0	2	0
446	0	0	1	0	0	1	2	0	1	0	0	0	0	0	0	0	0	1	2	2	2	0	1	0	0	0	0	2	1	1	1	0	0	0	0	2	0	0	0	1	1	1	1	2	1	2	0	1	0
447	1	0	2	0	0	0	1	0	0	0	0	1	1	0	0	0	1	2	1	1	1	1	1	1	1	1	0	2	0	1	1	0	1	0	1	1	1	1	0	0	0	1	1	2	1	1	0	1	0
448	1	0	1	0	0	0	1	0	0	0	1	0	0	0	0	0	0	2	1	2	2	0	0	0	0	0	0	2	0	2	0	0	0	0	1	1	2	1	0	0	0	0	0	2	0	0	0	0	0
449	1	0	2	0	0	0	1	0	1	0	1	0	1	0	1	0	0	1	1	1	2	0	0	0	0	0	0	0	2	0	0	1	2	0	1	1	1	0	0	1	1	0	1	1	1	0	0	2	0
450	0	0	0	0	0	0	1	1	0	0	1	1	0	0	1	1	0	2	0	0	1	0	0	0	0	0	0	1	1	1	1	0	2	1	2	1	1	0	0	0	0	0	0	2	0	0	0	2	0
451	1	0	0	0	0	1	2	0	0	0	1	0	1	0	1	0	1	2	1	1	1	0	0	0	0	0	0	2	1	1	1	1	1	1	2	0	1	0	1	1	1	0	2	2	0	0	1	0	0
452	1	0	2	0	0	0	1	0	1	1	0	1	2	0	1	0	0	0	2	2	2	0	0	0	0	0	0	2	2	1	1	2	2	0	1	1	1	0	1	1	1	1	1	1	1	0	0	2	0
453	1	1	1	0	0	0	2	0	1	0	0	0	0	0	0	0	0	1	1	1	2	2	1	1	1	1	0	2	1	0	2	0	2	0	0	2	1	1	0	1	1	0	0	1	0	0	0	2	0
454	0	0	1	0	0	0	2	0	1	0	0	0	0	0	0	0	0	0	1	1	1	0	0	0	0	0	0	2	0	1	1	1	2	1	0	2	1	0	0	1	1	0	0	2	0	1	0	1	1
455	1	0	2	0	0	0	2	0	1	0	0	0	1	0	0	0	0	2	1	1	1	0	0	0	0	1	0	1	2	0	1	0	2	0	1	1	2	1	1	2	1	1	1	2	1	1	0	0	0
456	1	0	0	0	0	0	1	0	0	0	1	0	1	0	1	0	1	2	1	2	2	1	0	0	0	0	0	2	0	2	0	2	1	0	1	1	2	0	0	1	0	1	1	1	0	0	0	2	0
457	1	0	2	0	1	0	2	1	1	0	0	0	0	0	0	0	0	0	1	2	2	1	1	1	1	1	0	2	1	1	2	0	1	1	0	2	2	1	1	2	0	0	0	0	0	0	0	2	0
458	0	0	1	0	0	0	0	0	1	1	1	0	0	0	0	0	0	0	1	1	1	1	0	0	0	0	1	2	1	1	0	0	1	0	1	1	1	1	0	1	1	1	1	1	0	1	0	2	0
459	1	1	1	0	0	1	1	1	1	0	0	1	1	0	0	0	0	0	1	1	1	0	0	0	0	0	0	2	0	2	0	1	2	0	0	2	0	0	0	1	1	0	1	2	0	2	1	0	0
460	0	0	1	0	0	0	2	0	2	0	0	0	2	1	1	1	0	2	0	0	1	0	0	0	0	1	1	2	0	1	0	0	1	1	1	1	2	0	0	0	0	0	0	1	1	0	0	2	0
461	1	0	2	0	0	0	2	0	1	0	2	0	0	0	0	0	0	0	1	2	2	1	0	0	0	0	0	1	1	1	0	0	0	0	0	2	1	0	0	2	2	1	1	2	1	0	0	2	0
462	0	0	1	0	0	0	1	0	0	0	1	0	1	0	1	0	0	0	2	2	1	0	0	0	0	0	0	2	1	1	1	1	1	1	1	2	2	0	0	1	1	0	1	1	0	0	0	1	0
463	0	0	1	0	0	1	2	0	0	0	1	0	1	0	1	0	0	1	1	1	1	0	1	0	0	0	0	1	0	2	1	0	2	2	1	2	2	0	1	1	1	0	1	1	1	1	0	2	0
464	1	0	2	0	0	0	2	0	1	0	1	0	0	0	0	0	1	2	0	0	1	0	0	0	0	1	0	2	1	0	2	0	1	1	1	2	1	0	0	0	0	1	1	1	1	0	1	0	0
465	0	0	1	0	0	0	1	0	0	0	0	0	1	0	1	0	0	2	0	1	2	1	0	0	0	0	0	2	0	2	0	1	2	0	0	2	2	0	0	2	1	1	2	2	1	1	0	1	1
466	1	0	0	0	0	0	2	0	2	0	0	0	2	0	2	1	0	0	2	2	2	0	0	0	0	0	0	2	1	1	2	2	1	0	1	1	2	0	0	1	0	0	1	1	1	0	0	2	0
467	1	0	0	0	0	0	1	0	1	0	1	1	1	0	0	0	0	1	1	1	1	0	0	0	0	2	0	1	1	1	0	0	2	0	0	2	2	1	0	1	1	1	0	1	0	0	0	1	1
468	0	0	2	0	0	1	2	1	0	0	0	0	1	1	0	1	0	0	2	1	2	0	0	0	0	0	0	1	1	1	1	0	2	1	1	1	1	0	0	1	1	0	0	2	0	0	0	2	0
469	1	1	2	0	0	0	0	0	0	0	2	1	1	0	1	1	0	1	1	1	1	1	0	0	0	0	0	2	0	2	0	0	0	0	1	1	2	0	0	0	0	1	1	1	1	0	0	2	0
470	0	0	2	0	0	0	2	0	2	0	0	0	0	0	0	0	0	1	1	0	1	0	0	0	0	0	0	2	1	2	0	0	2	1	0	2	1	0	0	0	0	1	0	0	0	0	0	1	0
471	1	0	2	0	0	1	1	0	2	0	0	0	0	0	0	0	0	0	2	2	2	0	0	0	0	0	0	2	0	2	1	0	2	0	1	1	1	0	0	1	1	0	0	1	1	0	0	2	0
472	1	0	1	0	0	0	2	0	2	0	0	0	1	0	1	0	0	0	1	1	1	0	0	0	0	0	0	2	1	2	0	1	2	1	0	2	2	0	0	0	0	0	1	1	0	0	0	2	0
473	0	0	1	0	0	0	2	0	1	0	1	0	1	0	1	0	0	2	0	1	1	0	0	0	0	0	0	2	0	1	2	0	0	0	0	1	2	0	0	1	1	0	1	2	0	1	0	1	0
474	0	0	1	1	1	1	2	0	0	0	1	0	2	0	1	0	0	0	2	2	2	1	0	0	0	0	0	2	0	1	2	1	1	1	1	1	1	0	0	2	1	0	0	1	0	0	0	2	0
475	0	0	1	0	0	0	2	0	1	0	1	0	1	0	1	0	0	1	1	1	1	2	1	1	1	1	0	1	2	0	0	0	2	2	1	2	1	0	0	0	0	0	0	1	0	0	0	1	1
476	0	0	2	0	0	0	1	0	2	0	0	0	2	0	1	0	0	0	2	1	2	2	1	1	1	1	0	1	1	1	1	0	0	0	0	2	1	0	1	1	1	1	0	1	1	1	0	2	0
477	1	0	2	0	0	0	2	0	2	0	0	0	0	0	0	0	0	0	2	2	2	1	0	0	0	0	0	2	0	1	1	1	0	0	1	1	1	0	0	1	1	1	1	1	1	2	0	2	0
478	0	0	0	0	0	0	2	0	1	0	0	1	2	0	1	0	0	1	1	1	1	0	0	0	0	0	0	2	1	1	2	2	2	0	1	1	2	1	0	0	0	0	1	1	0	1	0	0	1
479	0	0	1	0	0	0	2	0	0	0	0	0	2	1	0	1	0	0	2	2	2	0	1	1	1	2	0	2	1	2	0	1	2	2	1	1	0	0	0	2	2	0	0	2	0	0	0	2	0
480	1	0	1	1	1	2	2	1	0	0	0	1	1	0	0	0	1	2	0	0	1	0	0	0	0	0	0	2	0	1	1	2	2	0	1	1	2	0	0	0	0	0	0	1	0	0	0	1	1
481	1	0	2	0	0	0	2	1	1	0	0	0	0	0	0	0	0	0	2	2	1	0	1	1	1	1	0	2	1	2	0	0	1	1	0	2	2	0	0	1	1	1	0	0	1	1	0	1	0
482	0	0	2	0	0	0	2	0	2	0	0	1	1	0	1	0	0	1	1	1	2	1	0	0	0	0	0	2	1	1	2	0	0	1	0	2	1	0	0	2	2	1	1	2	1	0	0	2	0
483	1	0	0	0	0	0	1	1	0	0	1	2	2	0	0	0	0	1	1	1	2	0	0	0	0	0	0	1	2	0	1	2	2	0	2	0	1	0	0	2	2	1	1	2	0	0	0	1	1
484	1	0	2	0	0	0	2	0	1	0	0	1	0	0	0	0	0	2	0	0	0	1	0	0	0	0	0	2	0	2	0	0	2	1	1	1	1	0	0	1	1	1	1	2	1	1	0	1	0
485	0	0	0	0	0	0	1	0	0	0	2	0	1	0	1	0	0	2	0	0	0	1	2	1	1	1	0	2	1	1	2	0	2	1	1	1	1	0	0	1	1	0	0	1	0	0	0	1	0
486	1	0	2	0	0	1	2	1	0	0	0	1	1	0	0	0	0	0	2	2	2	1	0	0	0	0	0	2	1	1	2	1	1	1	0	2	1	0	0	0	0	0	0	1	0	0	1	1	1
487	1	0	1	0	0	0	1	0	1	0	0	0	2	0	2	0	0	1	1	1	2	0	0	0	0	1	0	2	0	2	1	0	2	0	0	2	1	0	0	2	1	1	1	2	2	0	0	2	0
488	1	0	2	0	0	0	2	0	1	0	0	0	0	0	0	0	0	1	1	0	1	0	1	0	0	0	0	2	1	0	2	1	2	0	1	1	1	0	0	2	2	1	1	2	1	2	0	1	0
489	1	0	2	0	0	1	1	0	0	0	0	0	2	1	1	1	0	0	2	1	2	1	0	0	0	0	0	1	2	0	0	0	2	1	0	2	2	2	0	0	0	0	0	2	1	1	0	1	0
490	0	0	2	0	0	0	1	1	1	0	0	0	0	0	0	0	0	0	2	2	2	0	1	0	0	0	0	2	1	1	1	0	0	1	0	2	0	0	0	2	2	0	0	1	0	0	1	0	0
491	1	0	0	0	0	0	2	0	1	0	1	0	0	0	0	0	0	1	1	1	1	0	1	0	0	0	0	1	1	1	0	1	0	0	0	2	0	0	0	2	2	0	0	2	0	0	1	0	0
492	0	0	1	1	1	1	1	0	0	0	1	0	2	0	2	0	0	1	1	1	1	0	0	0	0	0	0	1	2	0	1	1	2	0	1	1	1	0	0	2	2	1	1	1	0	0	1	1	0
493	1	0	1	0	0	0	1	0	0	0	1	0	1	0	1	0	1	1	1	1	2	0	0	0	0	0	0	2	1	2	0	2	1	0	0	2	1	0	0	2	2	2	2	2	1	1	0	0	1
494	0	0	2	0	0	0	1	0	1	0	1	0	0	0	0	0	0	0	1	2	2	0	0	0	0	0	0	1	1	1	0	0	0	1	2	1	0	0	0	2	2	0	0	1	0	0	1	1	0
495	0	0	1	0	0	0	2	1	1	0	0	0	2	1	0	1	0	0	2	2	2	1	0	0	0	0	0	1	1	1	0	1	2	0	1	1	2	1	0	0	0	0	1	1	1	0	0	0	2
496	0	0	2	0	0	0	2	0	1	0	1	0	1	0	1	0	0	2	0	0	1	1	0	0	0	0	0	1	1	1	0	1	2	0	0	2	2	1	0	0	0	1	0	1	0	0	0	2	0
497	0	0	1	0	0	0	2	0	2	0	0	0	0	0	0	0	0	2	0	0	0	0	0	0	0	0	0	2	0	2	0	1	2	0	0	2	0	0	0	2	2	1	1	1	1	2	0	2	0
498	1	0	1	0	0	0	1	0	2	0	0	0	0	0	0	0	0	1	1	1	1	1	1	1	1	1	0	2	0	2	1	1	1	0	0	2	1	0	1	1	1	1	1	2	1	1	0	2	0
499	1	1	0	0	0	0	1	0	1	0	1	1	2	1	1	1	0	2	0	1	1	1	0	0	0	0	0	1	1	1	1	0	1	0	1	1	1	0	1	1	1	0	1	2	0	1	0	2	0
500	0	0	0	0	0	0	2	0	1	0	0	1	2	0	1	0	0	1	1	1	1	0	0	0	0	0	0	1	2	0	1	2	2	0	1	1	2	1	1	2	1	1	1	1	1	1	0	1	0
501	0	0	1	0	0	0	1	1	1	0	0	0	1	0	1	0	0	0	2	2	1	0	2	0	0	0	0	2	0	2	0	0	2	1	2	1	1	0	0	0	0	0	1	2	0	0	0	1	1
502	0	0	1	0	0	0	1	1	1	0	1	0	0	0	0	0	0	1	1	1	2	0	1	0	0	0	0	1	1	1	0	0	0	1	0	2	1	0	0	1	1	0	0	2	0	1	0	2	0
503	1	0	2	0	0	2	1	0	0	1	2	0	0	0	0	0	1	2	0	0	1	0	0	0	0	0	0	1	1	1	0	1	2	0	0	2	2	1	0	1	1	0	0	2	0	0	0	1	0
504	0	0	1	0	0	0	1	0	0	0	1	0	0	0	0	0	0	0	1	1	1	0	1	0	0	0	0	2	0	2	1	2	2	0	0	2	1	0	0	2	2	0	0	2	0	0	0	0	0
505	1	0	1	0	0	0	2	0	2	0	0	1	1	0	0	0	0	2	0	1	1	0	0	0	0	0	0	1	1	1	1	1	1	1	1	2	2	0	0	0	0	0	0	2	0	0	0	1	1
506	0	0	2	0	0	0	1	0	1	0	1	1	1	0	0	0	0	1	0	0	1	0	0	0	0	0	0	1	1	0	1	0	0	1	2	1	1	0	1	0	0	1	0	1	2	1	0	2	0
507	1	0	0	0	0	0	1	0	1	0	0	0	1	0	1	0	0	2	1	1	2	0	1	0	0	0	0	0	2	0	0	0	1	1	1	1	1	0	0	2	2	0	0	2	0	0	0	2	0
508	1	0	1	0	0	0	1	1	1	0	1	1	1	0	1	0	0	0	2	2	2	1	0	0	0	0	1	2	0	1	0	1	2	1	2	1	1	0	0	1	1	0	0	2	0	1	0	1	1
509	1	0	1	1	1	1	1	0	0	0	0	0	0	0	0	0	0	0	1	2	2	0	0	0	0	0	0	1	0	0	2	1	1	1	2	0	0	0	0	2	2	0	0	2	0	2	0	2	0
510	0	0	1	0	0	0	2	1	0	0	1	1	1	0	0	0	0	1	1	1	1	0	0	0	0	0	0	2	1	2	0	0	2	0	1	1	1	1	0	0	0	0	0	1	0	0	0	2	0
511	1	0	2	0	0	1	2	0	1	0	1	1	1	0	1	0	0	1	1	1	0	0	1	1	1	1	0	1	1	1	0	2	2	0	0	2	0	0	1	1	1	0	0	0	0	0	0	1	0
512	1	1	1	0	0	0	2	0	2	0	0	0	1	0	1	0	0	1	1	1	1	0	0	0	0	0	0	2	1	1	2	0	2	1	1	1	1	0	0	2	2	0	1	2	0	0	0	2	0
513	1	0	1	0	0	0	2	1	1	0	0	1	2	0	1	1	0	1	1	1	1	0	0	0	0	1	0	2	0	2	0	0	2	1	1	1	0	0	0	1	1	0	0	1	0	0	0	1	0
514	0	0	2	0	0	1	1	0	1	0	1	0	0	0	0	0	0	0	2	2	2	0	0	0	0	1	0	1	1	1	0	2	2	0	1	1	1	0	0	1	1	0	1	2	0	0	0	2	0
515	1	0	0	0	0	0	2	0	0	0	0	0	1	0	0	0	0	0	1	2	2	1	2	1	1	1	0	0	1	0	1	1	2	1	2	1	1	0	0	1	1	0	0	2	0	0	0	0	0
516	0	0	2	0	0	1	2	0	0	0	0	1	1	0	0	0	0	1	1	1	1	1	0	0	0	0	0	2	1	1	1	1	1	0	0	2	1	0	0	0	0	0	1	2	1	1	0	1	1
517	1	0	1	0	0	0	2	0	1	0	0	0	1	0	1	0	0	2	0	1	1	1	2	1	1	1	0	2	1	1	2	2	2	0	1	1	1	0	0	2	2	1	0	0	0	1	1	0	1
518	1	0	1	0	0	0	1	0	0	0	1	0	1	0	1	0	0	2	1	1	2	1	1	0	0	0	0	2	0	2	1	2	1	0	2	0	0	0	0	2	1	0	0	2	0	1	0	0	0
519	1	0	1	0	0	0	2	1	0	0	0	0	0	0	0	0	0	0	1	1	1	0	0	0	0	1	0	0	2	0	0	1	2	1	0	2	2	0	0	0	0	1	1	1	0	0	0	2	0
520	1	0	0	0	0	0	2	1	0	0	0	1	1	0	0	0	0	1	1	1	2	0	0	0	0	0	0	2	0	1	1	0	0	0	0	2	1	0	0	2	1	0	0	1	0	1	1	0	1
521	0	0	1	0	0	0	2	0	1	0	1	0	1	0	1	0	0	1	2	1	2	0	0	0	0	0	0	1	0	1	0	0	0	0	0	2	1	0	0	2	1	1	0	1	1	1	0	0	1
522	1	0	1	0	0	0	2	1	0	0	1	0	1	0	1	0	0	0	2	2	2	1	1	1	1	1	0	1	1	1	1	1	2	0	1	1	2	1	0	1	1	1	1	2	0	1	0	2	0
523	1	0	1	0	0	0	2	0	1	0	1	0	0	0	0	0	0	0	1	1	1	2	1	1	1	1	0	2	0	1	1	2	1	0	1	1	2	0	1	0	0	0	1	2	1	0	0	1	0
524	1	1	1	0	0	0	1	0	1	0	1	0	0	0	0	0	0	2	0	0	0	0	0	0	0	0	0	0	2	0	0	0	2	0	2	0	1	1	0	0	0	1	0	1	2	1	0	0	0
525	0	1	1	0	0	0	2	0	0	0	0	1	2	0	1	0	0	1	1	1	1	0	0	0	0	0	0	2	0	1	2	0	1	0	1	1	1	0	0	2	2	0	0	2	0	0	0	1	0
526	0	0	1	0	0	0	0	0	0	0	1	0	0	0	0	0	0	1	1	1	2	0	0	0	0	0	0	2	1	1	1	0	2	0	0	2	1	0	0	1	1	0	1	1	0	0	0	2	0
527	1	0	2	0	0	2	2	0	0	1	1	0	1	0	1	0	0	2	0	0	0	0	0	0	0	0	0	2	0	2	1	0	1	0	0	2	2	0	0	1	1	0	0	2	0	0	0	1	1
528	0	0	1	0	0	0	2	0	1	0	1	0	0	0	0	0	0	0	2	2	1	1	1	1	1	1	1	2	1	2	0	1	1	0	0	2	1	0	0	2	2	1	1	1	1	0	0	1	0
529	0	0	1	1	1	1	1	1	0	0	1	0	0	0	0	0	0	0	2	2	2	0	0	0	0	0	0	2	2	2	0	0	1	0	1	1	2	0	1	0	0	1	0	1	2	1	0	2	0
530	0	0	2	0	0	1	0	0	0	0	2	0	0	0	0	0	0	0	2	2	2	1	0	0	0	1	0	1	1	1	0	1	2	0	1	1	1	0	1	1	1	2	2	2	1	1	0	1	1
531	0	0	2	0	0	0	2	1	1	0	0	0	1	0	1	0	1	2	1	1	1	0	0	0	0	0	0	2	0	1	1	2	2	1	0	2	1	0	0	0	0	2	2	2	1	1	0	2	0
532	1	0	1	1	1	1	2	0	0	1	1	1	1	0	0	0	0	1	1	1	1	0	0	0	0	0	0	1	0	1	0	1	1	0	0	2	1	0	0	1	1	1	1	1	1	0	0	1	0
533	1	1	1	0	0	0	2	0	2	0	0	0	0	0	0	0	0	1	1	1	1	1	1	0	0	0	0	2	1	1	2	0	1	0	0	2	2	0	0	0	0	0	1	2	1	1	0	0	0
534	0	0	2	0	0	1	1	0	1	1	1	1	1	0	0	0	0	2	0	1	2	1	1	1	1	1	0	1	1	1	0	0	0	1	1	1	1	0	0	0	0	0	1	2	1	0	0	1	0
535	0	0	1	0	0	0	1	0	1	0	1	0	0	0	0	0	0	1	1	0	0	0	0	0	0	0	0	1	2	0	1	0	1	1	0	2	2	0	0	0	0	0	0	1	0	0	0	2	0
536	1	0	1	0	0	1	2	0	2	0	0	1	1	0	0	0	0	1	1	1	1	2	1	1	1	1	0	2	0	2	0	0	0	0	0	2	2	2	0	0	0	1	1	1	1	2	0	1	0
537	0	0	1	0	0	1	2	0	0	0	1	1	0	0	1	1	0	0	2	1	2	0	0	0	0	0	0	2	0	1	1	0	2	1	1	1	2	0	0	0	0	0	0	1	0	1	0	1	1
538	1	0	1	1	1	1	2	0	2	0	0	0	0	0	0	0	0	0	2	2	2	0	0	0	0	0	0	2	1	1	1	0	1	1	0	2	0	0	0	1	1	0	0	1	0	0	0	2	0
539	0	0	2	0	0	2	0	0	0	1	2	0	1	0	0	0	0	1	1	1	1	0	0	0	0	0	0	2	0	2	0	1	2	1	0	2	2	0	0	0	0	0	1	1	0	1	0	2	0
540	0	0	1	0	0	0	1	1	0	0	1	0	1	0	1	0	0	1	0	0	0	0	1	0	0	0	0	2	1	1	1	0	2	1	1	1	1	0	0	1	1	0	0	1	0	0	0	1	0
541	0	0	2	0	0	0	2	1	0	0	0	0	0	0	0	0	0	1	1	1	1	1	0	0	0	0	0	0	1	0	1	0	1	0	1	1	1	1	1	0	0	0	0	1	0	0	0	1	1
542	0	0	2	0	0	0	2	1	0	0	0	0	1	0	1	0	0	1	1	1	1	1	1	0	0	0	0	1	0	1	1	0	2	1	0	2	2	0	0	1	1	0	2	2	0	0	0	1	1
543	1	0	2	0	0	1	2	0	2	0	0	1	2	0	1	0	0	1	1	0	0	1	0	0	0	0	0	2	0	2	1	0	0	1	1	1	1	0	0	0	0	1	0	0	0	0	0	1	1
544	0	0	1	0	0	0	2	0	0	0	1	0	0	0	0	0	0	1	1	1	1	0	0	0	0	0	1	2	1	1	0	1	1	0	1	1	0	0	0	2	2	0	0	2	0	0	0	1	0
545	0	0	0	0	0	0	2	1	0	0	0	0	0	0	0	0	1	1	2	2	1	0	0	0	0	0	0	0	1	0	1	0	2	0	1	1	1	0	0	0	0	1	1	1	1	1	0	0	0
546	1	0	1	0	0	0	2	1	0	0	0	0	0	0	0	0	0	0	2	1	2	1	0	0	0	0	0	1	1	0	1	0	0	0	0	2	1	0	0	2	2	0	0	2	1	0	0	2	0
547	1	0	2	0	0	0	2	0	1	0	0	0	0	0	0	0	0	0	2	2	2	0	0	0	0	0	1	2	0	1	0	0	1	0	1	1	0	0	0	1	1	0	0	2	0	0	1	1	0
548	1	0	1	0	0	0	2	0	0	0	1	0	0	0	0	0	0	1	2	1	2	1	0	0	0	0	0	2	0	2	1	2	1	0	0	2	2	1	1	2	1	1	1	1	1	0	0	2	0
549	0	0	1	0	0	0	1	1	1	0	0	0	1	0	1	0	0	0	2	2	1	1	0	0	0	1	0	1	2	0	1	0	2	0	1	1	0	0	0	2	2	2	2	2	0	1	0	1	0
550	1	0	0	0	0	0	1	0	1	1	1	1	2	0	2	1	0	0	1	2	2	0	0	0	0	0	0	1	0	1	1	0	2	0	0	2	1	0	0	2	2	0	0	1	0	0	0	0	1
551	1	0	1	0	0	0	2	1	0	0	0	1	1	1	0	1	1	2	1	1	1	0	1	0	0	1	0	2	1	1	1	1	1	0	0	2	2	0	0	2	1	0	0	2	0	0	1	1	0
552	1	0	2	0	0	0	2	0	2	0	0	0	1	0	1	0	0	0	1	2	2	1	1	0	0	0	0	2	0	1	2	0	1	1	0	2	0	0	1	1	1	2	2	2	1	1	0	1	0
553	1	0	2	0	0	1	2	0	0	0	0	0	0	0	0	0	0	1	1	1	2	0	1	0	0	0	0	0	2	0	0	0	2	1	1	1	1	0	0	1	1	0	1	2	1	0	0	2	0
554	0	0	1	0	0	0	0	0	1	0	1	0	0	0	0	0	0	1	1	1	1	0	0	0	0	0	0	1	1	1	0	0	2	2	0	2	1	1	0	2	2	0	0	2	0	0	0	0	0
555	0	0	1	0	0	0	2	0	1	0	0	0	0	0	0	0	0	1	1	1	2	0	0	0	0	1	0	1	1	1	1	0	2	1	1	1	1	0	0	2	2	0	0	0	1	0	0	2	0
556	1	1	2	0	0	1	2	0	1	0	1	0	0	0	0	0	0	1	1	1	1	0	0	0	0	0	1	1	0	0	1	1	1	0	0	2	1	0	0	1	1	0	1	1	0	0	0	0	1
557	0	0	1	0	0	0	2	1	0	0	0	0	0	0	0	0	0	0	2	2	1	0	0	0	0	0	0	2	1	1	1	1	2	0	1	1	0	0	0	2	2	1	1	1	1	2	0	1	1
558	1	0	0	0	0	0	2	0	0	0	0	1	2	0	2	0	0	1	1	1	1	0	0	0	0	0	0	2	0	2	1	2	1	0	1	1	2	0	0	0	0	2	2	2	1	1	0	1	1
559	0	0	2	0	0	0	2	0	1	0	0	0	0	0	0	0	0	1	1	1	1	1	1	0	0	1	0	2	1	1	1	2	2	1	0	2	1	0	0	1	1	0	1	1	1	0	0	1	0
560	1	0	1	0	0	0	2	0	2	0	0	1	1	0	0	0	0	0	2	2	2	1	1	1	1	1	0	2	2	1	1	2	2	0	2	0	2	1	1	0	0	0	0	1	0	0	0	1	0
561	0	0	0	0	0	0	1	0	1	0	1	1	1	0	0	0	0	2	0	1	2	0	0	0	0	0	0	2	0	1	2	0	2	1	1	1	1	1	1	2	1	0	2	2	0	0	0	2	0
562	0	0	0	0	0	0	2	0	0	0	0	0	0	0	0	0	0	0	2	2	2	0	0	0	0	0	0	2	0	1	2	1	1	1	1	1	1	0	0	2	2	0	1	1	1	0	0	2	0
563	1	0	1	0	0	1	2	1	0	0	0	0	0	0	0	0	0	0	2	2	2	0	0	0	0	0	0	1	1	0	1	0	2	0	2	0	1	0	0	1	1	0	0	1	0	0	0	1	0
564	0	0	2	0	0	1	2	1	0	0	1	1	2	0	2	1	0	0	2	2	2	0	0	0	0	0	0	1	1	0	0	0	2	0	0	2	0	0	0	2	2	0	2	2	1	1	0	2	0
565	0	0	1	0	0	0	1	0	1	0	0	1	0	0	0	0	1	1	1	1	1	1	0	0	0	0	0	1	2	0	0	0	2	1	1	2	1	0	0	1	1	0	1	2	1	0	0	1	1
566	1	0	2	0	0	0	2	0	0	0	0	0	0	0	0	0	0	0	2	1	2	1	0	0	0	0	0	2	0	2	0	1	1	2	1	2	1	1	1	0	0	1	0	0	0	1	0	1	0
567	1	0	1	0	0	0	2	0	2	0	0	1	2	0	1	1	0	2	0	0	2	0	0	0	0	0	0	2	1	2	0	2	1	0	0	2	1	0	0	2	2	0	0	0	0	0	0	0	1
568	1	0	1	0	0	0	2	0	0	0	0	1	2	0	2	0	0	2	0	0	0	1	0	0	0	0	0	2	0	2	0	0	0	0	0	2	2	0	0	1	1	0	0	2	0	0	0	1	0
569	1	0	2	0	0	0	2	0	2	0	0	1	2	0	0	0	0	0	2	2	2	0	0	0	0	0	0	1	1	1	1	2	2	0	2	0	1	0	0	0	0	0	0	0	0	0	0	1	1
570	1	0	0	0	0	0	2	0	1	0	1	0	0	0	0	0	0	1	1	1	2	0	1	1	1	1	0	2	0	2	1	1	1	2	1	1	1	1	0	1	1	1	1	1	1	2	0	1	0
571	0	0	2	0	0	0	2	0	1	0	1	0	1	0	1	1	1	2	0	0	1	0	0	0	0	1	0	2	1	1	0	0	2	0	1	1	2	2	0	0	0	0	1	2	2	0	0	1	0
572	0	0	0	0	0	0	2	1	0	0	1	0	1	0	1	0	0	1	1	1	1	0	0	0	0	0	0	2	0	1	2	1	2	0	2	0	0	0	0	2	2	0	0	2	0	0	0	1	0
573	0	0	0	0	0	0	1	0	1	0	1	0	1	0	1	0	0	2	0	1	1	0	0	0	0	1	0	2	1	2	1	0	2	0	0	2	2	0	0	0	0	1	1	1	1	2	0	2	0
574	0	0	2	0	0	1	1	2	0	0	0	0	0	0	0	0	0	1	1	1	2	0	0	0	0	0	0	2	0	2	1	0	0	1	0	2	0	0	0	2	2	0	0	1	0	0	0	2	0
575	1	0	2	0	0	1	1	0	0	1	2	1	1	0	0	0	1	1	1	2	2	1	0	0	0	0	0	2	1	1	2	1	2	0	1	1	1	0	0	2	1	0	0	2	0	0	0	1	1
576	0	0	1	0	0	0	1	0	0	0	1	0	1	0	1	0	0	2	0	0	1	0	0	0	0	0	1	2	1	1	0	0	1	0	1	1	1	0	0	2	2	1	2	2	1	1	0	1	0
577	0	0	1	0	0	0	2	0	1	0	1	0	0	0	0	0	0	1	1	0	1	0	0	0	0	1	0	1	1	1	0	1	1	0	0	2	2	0	1	1	1	0	0	2	0	0	1	0	0
578	1	0	1	0	0	0	2	0	0	0	0	0	0	0	0	0	0	2	0	0	1	1	1	1	1	0	0	2	2	1	1	1	1	0	0	2	1	0	0	2	1	1	1	1	0	1	0	1	0
579	0	0	2	0	0	1	2	0	1	0	1	0	1	0	1	0	0	1	1	1	1	0	1	0	0	1	1	2	1	0	1	0	2	1	2	1	1	0	0	2	2	1	0	1	1	1	0	1	1
580	0	0	1	0	0	1	1	2	0	0	0	0	0	0	0	0	0	0	2	2	2	0	0	0	0	0	0	2	1	1	1	0	1	1	0	2	2	1	1	2	0	0	1	1	0	1	0	1	0
581	0	0	2	0	0	0	1	0	0	0	0	0	0	0	0	0	0	0	1	1	1	1	2	1	1	1	1	1	0	0	1	1	0	0	0	2	1	1	0	2	2	0	0	2	0	0	0	2	0
582	1	0	2	0	0	0	2	0	1	0	0	1	2	0	1	0	0	0	2	2	2	2	1	1	1	1	0	2	0	1	0	0	2	1	1	1	1	0	0	2	2	1	0	0	1	1	0	2	0
583	0	0	0	0	0	0	2	0	1	0	0	1	1	0	1	0	0	2	0	0	1	0	1	0	0	1	0	2	0	1	1	0	2	1	1	1	2	1	0	0	0	0	0	1	0	0	0	1	0
584	1	0	2	0	0	0	2	0	1	0	1	0	0	0	0	0	0	0	1	2	2	0	0	0	0	0	0	2	0	2	0	0	0	0	0	1	1	1	0	1	1	0	0	1	0	1	0	2	0
585	1	0	1	0	0	0	2	0	1	0	1	1	1	0	1	0	0	2	0	0	0	0	0	0	0	0	0	0	2	0	0	1	2	0	2	2	2	1	0	0	0	0	0	0	0	0	0	1	1
586	0	0	2	0	0	1	2	0	1	0	0	0	1	1	0	0	0	0	2	2	2	0	0	0	0	0	0	1	0	1	1	2	1	0	0	2	1	1	0	1	1	0	0	2	0	0	0	2	0
587	1	0	1	0	0	0	1	0	0	0	0	0	1	0	1	0	0	0	2	1	2	0	0	0	0	0	1	2	0	1	0	1	1	0	0	2	2	0	0	0	0	0	1	2	0	0	0	1	1
588	0	0	1	0	0	0	2	0	1	0	0	0	2	0	2	0	0	2	0	0	1	0	0	0	0	0	0	2	0	2	0	0	0	0	0	2	0	0	0	2	2	1	1	2	1	2	0	1	0
589	0	0	2	0	0	0	1	0	0	0	2	1	0	0	0	0	0	1	1	0	0	0	0	0	0	0	0	2	0	2	0	1	2	0	1	1	1	0	0	1	1	0	0	1	0	1	0	2	0
590	0	0	1	0	0	0	1	1	0	0	1	1	1	0	0	0	0	1	1	0	1	0	0	0	0	1	0	0	1	1	0	1	1	0	1	1	2	0	1	0	0	2	2	2	0	1	0	2	0
591	1	0	1	0	0	0	2	1	0	0	0	0	0	0	0	0	0	2	0	0	1	1	0	0	0	0	1	1	1	0	0	1	1	1	1	1	1	0	0	1	1	0	0	1	0	0	0	2	0
592	0	0	1	0	0	0	2	0	0	0	0	1	2	0	1	1	0	0	2	2	2	1	1	1	1	1	1	2	1	2	0	2	2	0	0	2	1	0	0	2	2	0	0	1	0	0	0	1	1
593	0	0	2	0	0	1	2	1	0	0	0	0	0	0	0	0	0	1	1	1	1	0	0	0	0	1	0	2	1	0	2	2	2	0	0	2	2	0	0	0	0	2	2	2	1	1	1	0	1
594	1	0	2	0	0	0	2	0	2	0	0	1	1	0	1	0	0	2	0	1	1	0	0	0	0	0	0	2	1	1	2	2	2	0	2	0	0	0	0	1	1	0	0	2	0	0	0	2	0
595	0	0	2	0	0	1	1	0	1	0	1	0	0	0	0	0	0	0	2	2	2	0	1	0	0	0	1	1	0	0	1	2	2	0	0	2	1	1	0	1	1	0	0	2	0	2	0	1	1
596	0	0	2	0	0	2	2	0	2	0	0	0	1	0	1	0	0	2	0	0	0	1	0	0	0	1	0	2	1	1	1	2	1	0	0	2	1	0	0	0	0	0	0	0	0	0	0	1	1
597	1	0	1	0	0	0	2	0	1	0	0	0	0	0	0	0	0	1	1	1	0	0	0	0	0	0	0	2	0	2	1	0	2	0	0	2	1	1	0	1	1	0	0	1	1	1	0	2	0
598	1	0	1	0	0	0	2	0	0	0	1	1	2	0	1	0	0	0	2	2	2	1	0	0	0	0	1	1	1	0	0	0	1	1	1	1	2	0	0	2	1	0	1	1	0	0	0	1	0
599	0	0	2	0	0	2	2	0	0	0	0	1	0	0	1	1	0	2	0	1	2	1	0	0	0	0	0	1	1	1	1	1	2	1	0	2	0	0	0	2	2	0	1	2	0	1	0	2	0
600	1	0	1	0	0	0	1	0	1	0	1	1	2	0	2	0	0	2	0	1	2	1	1	1	1	1	0	1	1	1	0	1	2	0	1	1	1	1	0	1	1	0	0	1	0	1	0	2	0
601	1	0	1	0	0	0	1	1	0	0	1	0	0	0	0	0	0	1	1	1	1	0	0	0	0	0	0	0	2	0	0	1	1	1	2	0	0	1	0	1	1	0	1	2	0	2	0	0	1
602	0	0	1	1	1	1	2	0	0	0	1	1	2	0	2	0	0	0	2	1	2	0	0	0	0	0	0	1	1	2	0	0	1	0	1	1	1	0	0	1	1	1	1	1	1	1	0	0	1
603	1	0	2	0	0	0	2	0	0	0	1	1	1	0	0	0	0	2	0	0	1	0	1	0	0	0	0	2	1	1	0	0	1	1	2	0	1	0	0	1	1	1	1	1	0	0	1	1	0
604	0	0	2	0	0	0	2	0	0	1	1	2	2	0	0	0	0	1	1	1	0	0	0	0	0	1	0	2	0	2	1	1	1	0	0	2	1	0	0	1	1	0	2	2	0	2	0	0	1
605	0	0	0	0	0	0	1	0	0	0	1	1	1	0	1	0	0	1	1	1	1	1	0	0	0	0	0	2	0	2	1	1	1	1	0	2	0	0	0	1	1	1	0	0	0	0	0	1	0
606	0	0	2	0	0	0	2	0	1	0	1	1	0	0	1	1	0	1	1	1	2	0	0	0	0	0	0	1	2	0	1	1	2	1	0	2	2	0	0	1	1	2	2	2	1	1	0	1	0
607	1	0	2	0	0	0	2	0	1	0	0	0	1	0	1	1	0	0	2	2	2	0	0	0	0	0	0	1	0	1	1	0	1	0	0	2	1	0	0	1	1	0	0	1	0	0	0	1	1
608	1	0	1	0	0	0	2	1	0	0	0	2	1	0	2	1	0	0	1	2	2	0	1	0	0	0	0	2	1	1	2	1	1	0	1	1	2	0	0	2	1	0	1	2	0	0	1	0	0
609	1	0	0	0	0	0	1	0	0	0	0	0	1	0	1	0	0	0	2	2	2	0	0	0	0	0	0	2	1	2	1	1	2	0	2	0	2	1	0	0	0	0	0	1	0	0	0	1	1
610	1	0	1	0	0	0	0	0	0	0	2	0	1	0	1	0	1	2	0	0	1	0	1	1	1	1	0	2	1	1	1	1	1	1	0	2	2	1	0	0	0	1	1	2	0	0	0	1	0
611	1	0	2	0	0	0	2	0	1	0	0	1	2	0	2	0	0	1	1	1	2	0	1	0	0	0	0	2	0	1	1	0	0	1	0	2	0	0	0	2	2	2	2	2	1	1	0	0	1
612	0	1	2	0	1	0	2	0	2	0	0	0	2	0	1	0	0	2	1	1	2	1	1	0	0	1	1	2	0	1	1	1	1	0	1	1	2	0	0	1	1	0	0	1	0	1	0	0	0
613	0	0	2	0	0	0	2	0	2	0	0	1	1	0	1	0	1	2	0	0	1	1	0	0	0	0	0	2	0	1	2	1	2	0	1	1	1	0	0	2	1	0	0	1	1	0	0	2	0
614	1	0	1	0	0	0	2	0	1	0	0	0	1	0	1	0	0	0	2	2	2	1	1	1	1	1	0	2	1	2	1	0	0	0	0	2	2	0	1	1	1	0	0	0	0	0	0	2	0
615	1	0	0	0	0	0	1	0	1	0	1	0	0	0	0	0	0	1	1	1	2	1	0	0	0	0	0	2	0	2	0	0	1	1	0	2	2	1	1	2	0	0	0	1	0	1	0	1	0
616	1	0	1	0	0	0	2	1	0	0	0	0	0	0	0	0	0	2	0	1	2	0	0	0	0	0	0	2	0	1	0	1	2	0	1	1	2	0	0	1	1	0	2	2	0	2	0	2	0
617	1	0	1	0	0	0	2	0	2	0	0	0	1	0	1	0	0	0	2	2	2	0	0	0	0	0	0	2	0	2	0	0	1	0	0	2	0	0	0	1	1	1	1	2	1	0	0	1	0
618	0	0	1	0	0	0	0	0	0	0	1	0	0	0	0	0	0	0	2	2	2	1	0	0	0	0	0	1	1	2	0	1	2	0	1	1	1	1	0	1	1	0	1	2	1	0	0	2	0
619	1	0	2	0	0	0	2	1	1	0	0	0	2	0	2	1	1	1	1	1	1	0	0	0	0	0	0	1	1	1	1	0	1	1	0	2	2	1	1	1	0	0	1	2	1	0	0	2	0
620	1	0	1	0	0	0	2	0	1	0	1	0	0	0	0	0	0	0	1	1	1	0	0	0	0	0	0	2	0	1	2	2	1	0	1	1	2	0	0	1	1	0	0	0	0	0	0	0	1
621	1	0	1	0	0	0	2	0	2	0	0	0	0	0	0	0	0	1	1	1	1	0	0	0	0	1	0	1	1	1	1	1	1	0	0	2	1	0	0	1	1	0	1	2	1	0	0	1	1
622	1	0	1	0	0	0	2	1	0	0	0	0	1	0	1	0	0	1	1	1	1	0	0	0	0	1	0	2	1	1	1	0	2	0	0	2	1	0	0	1	1	0	0	2	0	0	0	0	1
623	0	0	2	0	0	0	2	0	1	0	1	0	0	0	0	0	0	0	2	2	2	1	1	1	1	1	0	1	1	1	0	1	0	0	1	1	1	0	0	2	1	1	1	1	1	0	1	0	0
624	0	0	1	0	0	0	1	0	1	1	1	1	1	0	1	0	0	1	1	1	2	0	1	0	0	0	0	1	2	0	1	0	2	0	0	2	2	0	0	2	1	0	0	2	0	0	0	2	0
625	0	0	2	0	0	0	2	0	1	0	1	1	1	0	0	0	0	1	1	1	1	1	1	1	1	2	0	1	2	0	1	0	0	0	0	2	1	0	0	1	1	1	0	1	0	0	0	1	1
626	0	0	1	0	0	0	2	1	0	0	0	0	1	0	0	0	0	0	1	2	2	0	0	0	0	0	0	1	0	1	2	1	0	0	1	1	2	1	1	0	0	0	0	2	0	0	0	0	1
627	1	0	1	0	0	0	2	0	1	0	0	0	0	0	0	0	0	0	2	1	2	0	0	0	0	1	0	2	0	1	1	1	0	0	1	1	1	0	0	2	1	0	0	1	0	0	0	2	0
628	1	1	1	0	0	0	1	0	0	0	1	1	2	0	2	0	0	0	2	1	2	0	1	0	0	0	0	2	0	2	0	2	1	0	1	1	1	0	0	1	1	0	2	2	0	0	0	1	1
629	1	0	1	0	0	0	1	1	0	0	1	1	1	0	1	0	0	0	2	2	2	0	1	1	1	2	0	1	1	1	0	1	2	0	1	1	2	0	0	0	0	1	1	2	2	2	0	1	0
630	1	1	2	0	1	0	2	0	1	0	0	1	2	0	1	0	0	2	0	0	0	0	0	0	0	1	0	0	2	0	0	1	2	1	1	0	2	0	0	0	0	0	0	1	1	0	0	1	0
631	1	0	0	0	0	0	2	1	1	0	0	0	2	0	2	0	0	2	0	0	0	1	0	0	0	0	0	1	2	1	0	1	1	1	2	0	1	0	0	1	1	0	0	0	1	0	0	0	1
632	0	0	1	0	0	0	0	0	1	0	0	0	0	0	0	0	0	0	2	2	1	0	0	0	0	1	0	2	0	2	1	1	0	0	0	2	1	0	0	1	1	0	0	1	0	0	0	0	1
633	1	0	1	0	0	1	1	0	0	1	2	0	0	0	0	0	0	0	2	2	2	1	1	1	1	1	0	0	1	0	1	0	2	0	1	1	2	1	1	2	0	0	0	2	0	0	0	2	0
634	1	0	2	0	0	0	1	1	0	0	1	0	1	0	1	0	0	1	1	1	2	1	0	0	0	0	1	2	1	2	0	1	2	1	0	2	2	0	0	0	0	0	2	2	1	1	0	1	0
635	1	0	1	0	0	0	1	0	1	0	1	0	0	0	0	0	0	1	1	1	1	2	0	0	0	0	0	2	0	2	0	2	2	0	1	1	2	1	0	1	1	0	0	1	0	0	1	1	0
636	1	0	1	0	0	0	2	1	1	0	0	0	1	0	1	0	0	0	1	1	2	0	1	1	1	1	0	2	2	1	2	0	0	0	0	2	2	1	0	0	0	0	0	1	0	0	0	2	0
637	1	0	2	0	0	0	1	0	1	0	0	0	1	0	1	1	0	1	1	1	1	0	0	0	0	0	0	1	1	0	1	0	2	1	1	1	1	0	0	1	1	0	0	1	0	0	0	2	0
638	1	0	0	0	0	0	1	0	1	0	1	0	0	0	0	0	0	0	2	1	2	1	2	1	1	1	1	2	1	2	0	1	2	1	0	2	0	0	0	1	1	0	0	0	2	1	1	0	0
639	1	0	1	0	0	0	2	0	1	0	0	1	2	0	1	1	0	1	1	1	2	1	1	1	1	1	0	2	0	1	1	0	1	1	0	2	1	0	0	1	1	0	0	2	0	0	1	0	1
640	1	0	1	0	0	0	2	1	1	1	0	0	1	0	1	0	0	2	0	0	2	1	0	0	0	0	0	2	0	2	0	1	1	0	0	2	0	0	0	2	2	0	1	2	1	1	1	0	0
641	0	0	1	0	0	0	2	0	1	0	0	0	0	0	0	0	1	2	1	1	1	0	1	1	1	2	1	2	0	1	0	1	1	0	0	2	1	0	0	0	0	1	1	1	0	0	1	1	0
642	1	0	1	0	0	0	1	1	1	0	1	0	0	0	0	0	0	0	1	1	1	0	0	0	0	0	0	2	1	1	2	2	1	0	1	1	1	0	1	1	1	0	0	0	1	0	0	2	0
643	1	0	1	1	1	1	2	0	0	0	0	0	1	0	1	0	0	0	2	2	2	2	1	1	1	1	0	2	0	2	1	0	1	0	1	1	2	0	0	2	2	0	1	1	1	0	1	0	1
644	1	0	0	0	0	0	2	0	2	0	0	0	1	0	0	0	0	1	1	1	1	0	0	0	0	1	0	1	0	1	1	1	0	0	0	2	1	0	1	1	1	1	1	1	1	0	0	2	0
645	0	0	1	0	0	0	2	0	0	0	1	0	1	0	1	0	1	2	0	0	1	1	0	0	0	1	0	2	0	2	0	0	0	0	1	1	2	0	0	1	1	0	1	1	1	0	0	1	1
646	1	0	1	0	0	1	1	0	2	0	0	1	2	0	1	0	0	0	2	2	2	1	0	0	0	0	0	1	2	0	0	2	2	0	1	1	1	1	0	1	1	1	0	1	0	1	0	1	0
647	1	0	1	0	0	0	2	0	0	0	0	0	0	0	0	0	0	0	2	2	2	0	0	0	0	0	0	2	0	2	0	0	2	0	1	1	0	0	0	1	1	0	0	1	0	0	0	2	0
648	0	0	2	0	0	0	2	0	1	0	1	0	1	0	0	0	1	1	1	1	1	1	1	1	1	1	0	2	1	1	2	0	2	0	0	2	2	0	0	1	1	1	1	2	1	0	0	2	0
649	1	0	2	0	0	0	1	0	1	1	1	0	1	1	0	0	0	1	1	1	2	1	0	0	0	0	0	2	1	2	1	1	0	0	1	1	1	0	0	2	2	1	0	1	0	0	1	0	0
650	0	0	1	0	0	0	2	1	1	0	0	0	1	0	1	1	0	0	2	2	2	0	0	0	0	0	0	2	1	2	1	1	2	0	1	1	1	0	0	2	1	1	0	1	0	0	0	2	0
651	0	0	1	0	0	0	2	0	1	0	0	0	1	0	1	0	0	1	2	1	2	0	0	0	0	0	0	2	0	2	0	0	0	0	1	1	1	0	0	2	2	0	0	2	1	1	0	1	0
652	1	0	0	0	0	0	2	0	1	0	1	1	1	0	1	0	0	2	0	1	1	0	0	0	0	0	0	1	2	0	0	0	0	0	0	2	2	0	1	0	0	1	0	1	1	1	0	2	0
653	0	0	1	1	1	1	2	0	0	0	1	1	1	0	0	0	0	1	0	0	2	0	0	0	0	0	0	2	0	2	1	1	1	0	0	2	1	0	0	1	1	1	0	1	0	0	0	2	0
654	1	0	2	0	0	0	1	0	1	0	0	0	1	0	1	0	0	2	0	0	2	1	0	0	0	0	0	2	0	2	1	0	0	0	2	0	0	0	0	1	1	0	0	1	0	1	0	1	1
655	1	0	1	0	0	0	1	0	2	0	0	1	0	0	0	0	0	1	1	1	2	0	0	0	0	0	0	2	0	2	0	0	2	1	1	1	2	0	0	1	1	1	0	1	0	0	0	2	0
656	1	0	0	0	0	0	2	1	1	0	0	1	2	0	1	1	0	0	2	2	2	0	0	0	0	0	0	2	1	1	0	1	1	1	0	2	1	1	0	1	1	0	0	1	0	0	0	2	0
657	0	0	1	1	1	1	2	0	1	0	0	0	0	0	0	0	0	0	2	2	2	0	0	0	0	0	0	2	0	1	1	1	2	2	1	1	1	0	0	2	2	1	0	1	1	1	0	2	0
658	0	0	1	0	0	0	2	0	0	0	1	0	0	0	0	0	0	0	2	1	2	0	0	0	0	1	0	2	1	2	1	1	1	0	0	2	1	0	0	1	1	0	0	1	0	0	1	0	1
659	0	0	2	0	0	0	1	0	0	0	1	1	2	1	1	1	0	0	2	1	2	0	0	0	0	0	0	1	1	1	1	0	1	1	0	2	1	0	0	2	2	1	0	1	1	1	0	2	0
660	1	0	0	0	0	0	1	0	0	0	2	0	0	0	0	0	0	1	0	0	0	0	0	0	0	0	0	2	0	2	0	1	1	0	0	2	1	0	0	2	2	0	0	2	0	1	0	2	0
661	0	1	2	0	0	1	2	0	1	0	1	1	1	0	1	0	0	1	1	0	2	0	0	0	0	1	0	2	1	2	1	0	1	1	0	2	1	1	0	1	1	0	0	2	0	2	0	1	0
662	0	0	0	0	0	0	2	0	1	0	0	0	1	0	1	1	0	1	1	1	1	0	1	0	0	0	0	2	2	2	0	1	1	0	0	2	1	0	0	1	1	0	0	0	0	0	0	1	0
663	1	0	1	0	0	0	1	0	2	0	0	0	1	0	1	0	0	1	1	1	2	1	0	0	0	0	0	2	1	0	2	1	1	1	1	1	2	1	0	0	0	0	0	0	0	0	0	2	0
664	1	0	0	0	0	0	2	0	2	0	0	0	0	0	0	0	0	1	1	1	1	1	1	1	1	1	0	2	0	1	0	1	1	2	0	2	1	0	0	0	0	0	0	1	0	1	0	2	0
665	1	0	1	0	1	0	1	0	1	0	1	0	1	0	1	0	0	2	0	1	2	1	1	1	1	1	0	2	0	2	0	0	2	0	0	2	1	0	0	2	1	0	1	2	0	0	1	1	0
666	1	0	0	0	0	0	2	0	1	0	0	0	1	0	1	0	0	0	2	2	2	0	0	0	0	0	0	2	1	2	0	1	1	2	0	2	2	1	1	1	0	0	0	1	0	1	0	2	0
667	0	0	1	0	0	0	1	0	1	1	2	1	2	0	1	1	0	2	0	0	0	0	0	0	0	1	0	1	2	1	0	2	2	0	1	1	2	0	0	2	2	0	1	2	0	0	0	2	0
668	1	0	0	0	0	0	2	0	1	0	0	1	0	0	1	1	0	0	1	2	2	1	2	1	1	1	0	2	0	0	0	1	2	2	2	1	0	0	0	2	2	1	1	1	0	0	0	1	0
669	0	0	1	0	0	0	1	1	0	0	1	0	0	0	0	0	0	0	1	2	2	1	0	0	0	0	0	1	0	1	1	1	2	0	2	0	1	1	1	0	0	1	1	1	1	1	0	1	0
670	1	0	1	0	0	0	2	0	0	0	1	0	0	0	0	0	0	1	1	2	2	0	0	0	0	0	0	0	1	0	1	1	1	0	0	2	1	0	0	1	1	0	1	2	1	0	0	2	0
671	1	0	0	0	0	0	2	0	1	0	1	0	0	0	0	0	0	0	1	1	1	0	0	0	0	0	0	2	0	2	1	1	1	0	1	1	2	0	0	1	1	0	0	1	0	0	0	1	1
672	1	1	1	0	0	1	0	0	1	1	1	0	1	0	1	1	1	2	1	1	1	0	0	0	0	0	1	2	1	0	1	0	2	1	1	1	1	1	1	2	1	0	1	2	2	0	1	2	0
673	1	0	2	0	0	0	2	1	0	0	1	0	1	0	1	0	0	1	1	1	1	0	0	0	0	0	0	1	1	1	0	1	1	1	0	2	0	0	0	2	2	1	1	2	1	1	0	1	0
674	1	0	1	0	1	0	2	0	1	0	2	0	0	0	0	0	0	0	2	1	2	0	0	0	0	0	0	2	0	2	1	1	1	1	1	2	2	0	1	1	0	1	1	2	0	0	1	0	0
675	0	0	2	0	0	1	2	1	0	0	0	0	0	0	0	0	0	1	1	1	2	1	0	0	0	0	1	2	1	0	1	1	0	0	0	2	2	0	0	0	0	0	0	2	0	2	0	2	0
676	0	0	1	0	0	0	1	0	0	0	2	0	0	0	0	0	1	1	2	2	2	0	0	0	0	0	0	1	1	1	0	2	2	0	1	1	2	0	0	1	1	0	1	2	0	1	0	1	1
677	1	0	1	0	0	0	2	0	2	0	0	0	0	0	0	0	0	1	1	1	2	0	0	0	0	0	0	2	0	2	1	0	2	2	1	2	2	0	0	1	1	1	1	2	1	1	0	1	1
678	1	0	2	0	0	0	1	1	1	0	0	0	0	0	0	0	0	1	1	1	1	0	2	0	0	0	0	2	2	1	2	0	0	0	0	2	1	0	0	2	2	0	0	1	0	0	0	2	0
679	1	0	1	0	0	0	1	1	1	0	0	0	0	0	0	0	0	2	0	0	0	1	0	0	0	0	0	2	0	2	0	0	0	0	0	2	0	0	0	1	1	0	0	2	0	0	1	1	0
680	0	0	2	0	0	1	2	0	2	0	0	0	0	0	0	0	0	1	1	1	1	0	0	0	0	0	0	2	1	1	1	0	0	1	0	2	1	0	0	1	1	0	1	2	1	0	0	1	0
681	0	0	1	0	0	0	1	0	1	0	1	1	1	0	0	0	0	1	1	1	1	1	0	0	0	0	0	2	2	0	2	0	0	0	1	1	1	1	0	2	2	0	1	1	1	1	2	0	0
682	1	0	2	0	0	1	1	1	0	0	1	0	1	0	1	0	1	2	1	1	1	0	0	0	0	0	0	2	1	1	1	1	1	1	1	1	0	0	0	1	1	1	0	1	0	0	0	2	0
683	0	0	1	0	0	0	2	0	1	0	0	0	0	0	0	0	0	2	0	0	0	0	0	0	0	0	0	2	1	1	2	1	2	0	1	1	2	1	0	0	0	0	0	2	0	0	1	0	0
684	0	0	1	0	1	0	1	0	1	0	1	0	0	0	0	0	1	2	1	1	1	0	0	0	0	0	0	2	2	0	2	2	1	1	0	2	1	1	1	0	0	1	1	1	1	1	0	1	0
685	1	0	2	0	0	1	1	0	0	0	1	0	0	0	0	0	0	1	1	1	2	0	0	0	0	0	0	2	2	1	1	0	1	1	0	2	2	0	0	1	0	0	1	1	1	1	0	1	0
686	1	0	0	0	0	0	2	0	1	0	0	0	0	0	0	0	0	0	2	1	2	0	0	0	0	0	0	2	0	2	0	0	1	0	1	1	2	0	0	2	2	0	0	1	0	0	0	2	0
687	1	0	1	0	0	0	1	0	0	0	1	0	1	0	1	1	0	0	2	0	2	0	0	0	0	0	0	1	2	0	1	0	1	0	0	2	2	0	0	1	1	0	0	1	1	0	0	1	0
688	0	0	1	0	0	0	1	0	0	0	2	1	1	0	1	0	0	1	1	0	1	0	0	0	0	1	0	1	1	0	1	0	2	1	0	2	1	0	0	1	1	1	0	1	0	0	1	0	0
689	0	0	1	0	0	0	1	0	1	0	1	0	0	0	0	0	0	2	0	0	1	0	0	0	0	0	0	1	0	1	1	0	1	1	1	1	2	1	0	0	0	0	1	2	1	0	1	0	0
690	0	1	1	0	0	0	2	0	1	0	0	0	0	0	0	0	0	1	1	1	1	0	0	0	0	0	0	1	1	1	0	0	2	0	1	1	1	0	1	1	1	1	1	2	0	0	0	1	1
691	0	0	1	0	0	1	2	0	2	0	0	0	1	0	1	1	0	2	0	1	1	0	0	0	0	0	0	2	0	2	0	0	0	0	0	2	2	0	0	1	1	0	0	2	0	0	0	2	0
692	1	0	2	0	0	1	0	0	0	0	2	1	2	0	2	0	0	0	1	1	1	0	1	0	0	0	1	1	0	0	1	0	1	0	0	2	2	0	0	1	1	0	1	2	1	0	1	2	0
693	0	0	2	0	0	1	2	0	2	0	0	0	0	0	0	0	1	1	2	2	2	0	1	0	0	0	0	1	0	1	1	1	1	1	0	2	2	1	1	2	1	0	0	2	0	0	0	2	0
694	0	0	1	0	0	0	1	1	0	0	1	0	0	0	0	0	0	1	1	1	2	1	1	1	1	1	0	2	1	2	1	0	1	0	0	2	1	0	0	2	2	0	0	0	0	0	0	2	0
695	0	0	2	0	0	0	2	0	2	0	0	1	1	0	1	0	0	1	1	1	1	1	0	0	0	0	0	1	1	1	0	0	0	0	0	2	2	1	0	1	1	2	1	2	1	0	0	1	0
696	1	0	0	0	0	0	2	0	2	0	0	0	0	0	0	0	0	0	2	2	2	0	1	0	0	0	0	1	1	1	0	1	1	0	2	1	1	0	0	2	2	0	0	2	0	0	0	2	0
697	0	1	1	0	0	0	2	0	2	0	0	0	0	0	0	0	0	0	2	2	2	0	0	0	0	0	0	1	2	0	1	2	2	0	1	1	1	0	0	1	1	0	1	1	1	0	0	2	0
698	0	0	1	0	0	0	1	0	1	0	1	1	1	0	0	0	0	0	2	2	2	0	0	0	0	0	0	2	0	2	0	1	2	1	1	0	1	0	0	1	1	0	0	0	0	0	0	1	1
699	1	0	2	0	0	1	1	0	2	0	0	2	2	0	1	0	0	1	1	1	2	0	0	0	0	0	0	1	1	1	0	2	1	0	1	1	2	0	0	1	1	1	1	1	1	1	0	2	0
700	1	0	2	0	0	1	1	0	2	0	0	0	1	0	1	0	0	0	2	1	2	0	0	0	0	0	0	1	1	0	1	2	1	0	1	1	0	1	0	1	1	0	0	1	0	0	0	0	2
701	1	0	2	0	0	0	2	1	1	0	0	0	0	0	0	0	1	2	1	2	2	1	1	1	1	1	0	2	0	1	0	0	2	0	0	2	0	0	0	1	1	1	1	1	1	2	0	2	0
702	1	0	1	0	0	0	2	0	2	0	0	0	0	0	0	0	0	0	1	2	2	0	0	0	0	0	0	0	1	0	1	2	2	0	1	1	2	0	1	0	0	0	1	1	1	0	0	2	0
703	0	0	1	0	0	1	1	0	0	0	1	0	0	0	0	0	0	2	0	0	0	1	0	0	0	1	1	2	1	0	1	0	0	0	0	2	2	0	0	0	0	1	1	1	1	0	0	2	0
704	1	0	0	0	0	0	2	1	1	0	0	0	0	0	0	0	0	2	1	1	2	0	0	0	0	1	0	2	0	1	2	0	1	1	0	2	1	0	0	0	0	0	0	1	0	1	1	0	0
705	1	0	1	0	0	0	1	1	0	0	1	0	1	1	0	0	0	2	0	0	1	1	0	0	0	0	0	2	0	2	0	0	2	2	0	2	1	0	0	0	0	0	0	1	0	1	0	2	0
706	0	0	0	0	0	0	2	0	2	0	0	1	1	0	2	1	0	0	2	2	2	0	0	0	0	0	0	2	1	1	1	1	1	0	0	2	2	0	0	1	1	0	0	1	0	1	0	1	1
707	0	0	1	0	0	1	0	0	0	0	1	0	0	0	0	0	0	2	0	0	1	1	0	0	0	0	0	2	0	2	1	1	1	0	0	2	1	0	0	2	1	0	0	1	0	0	0	0	0
708	1	0	0	0	0	0	2	0	0	1	1	0	0	0	0	0	0	2	0	0	1	0	1	0	0	0	0	2	1	1	2	2	1	0	0	2	1	0	0	2	2	1	0	0	2	0	0	0	2
709	0	0	1	0	0	0	2	1	0	0	0	0	0	0	0	0	0	0	2	2	2	1	0	0	0	0	0	1	2	1	0	0	1	0	1	1	1	0	0	1	1	1	1	2	0	0	1	1	0
710	1	0	0	0	0	0	2	0	1	0	2	0	1	0	1	0	0	1	1	1	0	0	0	0	0	0	0	2	1	1	1	2	1	0	1	1	1	0	0	1	1	0	0	0	0	0	1	1	0
711	0	0	1	0	0	0	1	1	0	0	1	1	1	0	1	0	0	2	0	0	0	0	0	0	0	0	0	2	1	1	2	1	0	0	1	1	2	1	0	1	1	1	1	2	0	1	0	1	0
712	1	0	0	0	0	0	1	0	0	0	0	0	1	0	1	0	1	2	0	0	1	0	0	0	0	0	0	2	0	2	0	1	2	1	0	2	1	1	0	1	1	1	1	1	1	1	0	0	0
713	1	0	0	0	0	0	2	0	1	0	0	0	1	0	1	0	0	1	1	1	1	1	1	1	1	1	0	1	1	0	0	1	1	1	0	2	0	0	0	2	2	0	0	1	0	0	0	2	0
714	0	0	2	0	0	0	2	0	0	0	1	1	1	0	1	1	0	0	1	1	2	0	0	0	0	1	0	1	1	1	0	1	2	0	1	1	2	0	0	1	0	0	0	1	0	1	0	1	0
715	1	0	1	0	0	0	2	0	1	0	0	0	0	0	0	0	0	0	2	2	2	0	1	1	1	1	0	2	0	0	1	1	1	0	1	1	2	0	0	1	1	1	1	1	1	2	1	0	1
716	1	0	0	0	0	0	1	1	0	0	0	0	2	0	2	0	0	1	1	1	1	0	1	0	0	0	0	2	1	1	1	1	1	0	0	2	1	0	0	1	1	1	1	1	1	0	0	2	0
717	0	0	2	0	0	0	1	1	1	0	0	0	1	1	0	1	0	1	1	1	1	1	0	0	0	1	0	1	1	1	1	0	1	1	0	1	2	1	1	0	0	0	0	1	0	0	0	2	0
718	0	0	1	0	0	0	2	0	1	0	1	1	1	0	0	0	0	1	1	1	1	1	0	0	0	0	0	0	1	0	1	1	1	0	0	2	2	0	1	1	1	1	1	1	1	1	1	0	1
719	0	0	2	0	0	0	1	1	1	0	0	0	0	0	0	0	0	0	2	2	2	1	0	0	0	1	0	1	1	0	0	1	0	0	0	2	0	0	0	1	1	0	0	1	0	0	0	2	0
720	1	0	1	0	0	0	0	0	0	0	2	0	1	0	1	0	0	1	0	0	2	0	0	0	0	0	0	2	0	2	0	2	2	0	0	2	1	0	0	1	1	0	0	1	0	1	0	1	1
721	1	0	0	0	0	0	1	0	0	0	2	0	1	0	1	0	0	1	1	1	2	0	1	0	0	0	0	2	1	2	1	1	1	0	1	1	0	0	0	1	1	1	0	0	0	0	0	1	0
722	0	0	1	0	0	0	2	0	1	0	0	0	0	0	0	0	0	2	0	0	1	0	0	0	0	1	0	1	1	1	0	1	1	1	0	2	2	1	0	1	1	1	1	2	0	0	1	1	0
723	0	0	0	0	0	0	2	0	2	0	0	0	0	0	0	0	0	1	1	1	2	0	0	0	0	0	0	1	1	1	0	0	2	1	1	2	2	0	0	2	1	0	0	1	0	0	0	2	0
724	0	0	1	0	0	0	2	0	1	0	0	1	0	0	1	1	1	2	0	0	1	1	0	0	0	0	0	2	1	0	1	1	1	1	0	2	1	0	0	1	1	0	0	0	0	0	0	2	0
725	0	0	1	0	0	0	2	1	0	0	0	0	1	1	0	1	0	0	2	2	1	1	0	0	0	0	0	2	1	1	1	1	1	0	1	1	2	1	1	0	0	0	1	1	1	0	1	0	0
726	1	0	2	0	0	0	2	0	0	0	0	1	2	0	2	0	0	1	1	1	2	1	0	0	0	0	0	2	1	1	2	1	2	0	1	1	2	0	0	0	0	1	1	2	1	2	0	2	0
727	0	1	2	0	0	0	2	0	0	0	0	0	0	0	0	0	0	2	0	1	1	0	0	0	0	0	0	2	1	1	2	0	0	0	0	2	1	1	0	1	1	0	0	1	0	0	0	1	0
728	0	0	1	0	0	0	2	0	1	0	1	0	1	0	1	0	0	1	1	1	0	1	1	0	0	0	0	0	1	0	1	1	1	0	2	1	1	0	0	0	0	0	1	2	1	0	1	1	0
729	0	0	0	0	0	0	1	1	0	1	1	0	0	0	0	0	0	0	2	2	2	1	0	0	0	0	0	2	0	2	0	2	1	0	0	2	1	0	0	1	1	0	1	2	1	0	1	0	1
730	0	1	1	0	0	1	2	0	2	0	0	0	0	0	0	0	0	0	2	1	2	0	0	0	0	0	0	2	2	1	2	1	1	1	1	1	2	1	1	0	0	0	0	2	0	0	0	1	1
731	0	0	1	0	0	0	1	0	1	1	1	1	2	0	1	0	0	2	0	0	2	0	0	0	0	1	0	2	0	2	1	1	2	0	2	0	0	0	0	0	0	0	0	1	0	0	0	0	0
732	1	0	1	0	0	0	2	0	2	0	0	0	0	0	0	0	0	2	0	0	0	0	0	0	0	1	0	2	2	0	2	1	1	2	1	1	2	1	0	1	1	2	2	2	1	1	1	0	0
733	1	0	0	0	0	0	1	0	1	0	1	1	2	0	1	0	0	1	1	1	1	1	0	0	0	0	0	2	0	1	0	0	1	1	0	2	2	0	0	1	1	0	0	1	0	0	0	2	0
734	1	0	2	0	0	0	1	0	1	1	2	1	1	0	0	0	1	2	0	0	1	1	1	1	1	1	0	2	0	1	1	0	0	0	0	2	2	1	0	0	0	0	0	2	0	1	0	2	0
735	1	0	2	0	0	1	2	0	1	0	0	0	0	0	0	0	1	1	1	2	2	0	0	0	0	0	0	2	0	1	0	0	0	0	1	1	1	0	0	1	1	1	1	1	1	2	0	2	0
736	0	0	1	1	1	1	1	0	1	0	0	1	1	0	1	0	1	2	0	0	1	1	0	0	0	0	0	2	0	1	1	0	1	0	1	1	2	0	0	0	0	0	0	1	0	0	1	0	1
737	0	0	2	0	0	0	2	0	1	0	0	1	0	0	1	1	0	1	1	1	2	1	0	0	0	0	0	1	0	1	0	2	1	0	1	1	0	0	0	1	1	0	0	2	0	0	0	2	0
738	1	0	1	0	0	0	2	1	1	0	0	1	1	0	1	1	0	2	0	0	1	0	0	0	0	0	0	1	2	0	0	2	2	0	1	1	2	1	0	0	0	0	0	2	0	0	0	2	0
739	0	0	2	0	0	0	2	0	0	0	1	1	1	0	1	0	0	0	1	1	2	1	0	0	0	0	0	1	1	1	0	2	2	0	0	2	0	0	0	2	1	0	1	2	1	1	0	2	0
740	0	0	2	0	0	0	1	0	2	0	0	0	0	0	0	0	0	1	1	0	1	0	0	0	0	0	0	1	1	1	0	2	1	0	2	0	2	1	0	0	0	2	2	2	1	1	0	2	0
741	0	0	0	0	0	0	1	0	1	1	2	0	2	0	2	0	0	2	0	0	1	0	0	0	0	0	0	1	1	1	0	0	2	0	0	2	2	0	0	1	1	0	0	0	0	0	0	1	0
742	0	0	1	0	0	0	2	0	1	0	0	0	1	0	0	0	0	1	1	1	1	0	0	0	0	0	1	1	1	2	0	1	1	0	1	1	0	0	0	2	2	0	0	1	0	1	0	2	0
743	0	0	1	0	0	0	2	0	0	0	0	0	0	0	0	0	0	0	2	2	2	0	1	0	0	0	0	1	2	0	1	0	2	0	0	2	1	1	0	1	1	0	0	0	0	1	0	2	0
744	0	1	2	0	1	0	1	1	0	0	1	1	1	0	0	0	0	1	1	1	1	0	0	0	0	0	0	1	2	1	0	0	2	0	0	2	0	0	0	1	1	1	1	1	1	2	0	1	0
745	1	0	1	0	0	1	2	0	1	0	0	0	0	0	0	0	0	2	0	0	1	1	0	0	0	0	0	1	1	0	1	0	0	0	1	1	1	0	0	1	1	0	0	2	0	0	0	1	1
746	0	0	1	0	0	0	2	0	1	0	0	0	0	0	0	0	0	0	2	2	2	0	0	0	0	1	0	2	2	1	2	1	2	0	1	1	1	0	0	2	2	0	1	2	1	0	0	1	0
747	0	0	1	0	0	0	1	0	1	0	0	0	1	0	1	0	0	0	1	1	1	1	0	0	0	0	0	1	0	1	0	0	1	1	0	2	1	0	0	2	2	0	0	2	0	0	0	2	0
748	0	0	0	0	0	0	1	1	0	0	1	2	2	1	0	1	0	0	2	2	2	0	1	0	0	0	0	2	1	1	1	0	0	0	0	2	0	0	0	2	1	0	0	2	0	1	0	1	1
749	0	0	1	0	0	0	1	0	1	0	1	0	0	0	0	0	1	2	0	0	1	0	0	0	0	0	0	2	0	2	0	0	2	1	1	1	1	0	0	2	2	0	0	2	0	0	0	2	0
750	0	0	1	0	1	0	1	0	0	0	1	1	2	0	2	1	0	1	1	1	1	0	1	0	0	1	0	1	1	1	0	1	2	0	1	1	1	0	0	1	1	0	0	2	0	0	0	2	0
751	0	0	2	0	0	0	2	0	2	0	0	0	0	0	0	0	0	0	2	1	2	1	1	0	0	0	1	1	1	2	0	0	1	0	0	2	1	0	0	1	1	1	1	2	1	1	1	2	0
752	1	0	2	0	0	0	2	1	1	0	0	0	0	0	0	0	0	1	1	1	1	0	0	0	0	1	0	2	0	1	1	1	1	1	2	0	2	0	0	0	0	0	0	1	0	0	0	1	0
753	1	0	1	0	0	0	2	1	0	0	0	1	2	0	2	1	0	0	2	2	2	0	0	0	0	0	0	1	1	0	1	0	1	1	0	2	1	1	0	1	1	1	1	1	0	0	0	0	0
754	0	0	2	0	0	0	2	1	1	1	0	0	2	1	1	1	0	2	0	0	0	0	0	0	0	0	0	1	2	0	0	0	2	0	1	1	2	0	0	0	0	1	0	0	1	1	0	1	0
755	1	0	2	0	0	0	2	0	2	0	0	0	1	0	1	0	0	1	1	1	1	0	0	0	0	0	0	2	1	1	2	0	1	1	2	0	1	0	0	1	1	1	1	1	1	1	0	1	0
756	1	0	2	0	0	0	1	0	1	0	1	0	0	0	0	0	0	2	1	1	1	0	0	0	0	0	0	2	0	2	1	0	2	2	1	1	2	1	0	1	1	0	2	2	1	1	0	2	0
757	0	0	1	0	0	0	2	0	2	0	0	0	1	0	1	0	0	0	1	1	1	0	0	0	0	0	0	1	1	1	1	0	1	1	0	2	2	0	0	1	1	0	0	1	0	0	0	1	0
758	1	0	2	0	0	1	1	0	2	0	0	0	0	0	0	0	0	2	0	1	2	2	0	0	0	0	0	2	1	2	0	0	0	0	0	2	2	0	0	0	0	0	1	1	1	0	1	1	0
759	1	0	1	0	0	0	2	0	1	0	1	0	0	0	0	0	0	0	2	2	2	0	0	0	0	1	0	2	0	2	0	1	1	0	0	2	2	0	0	1	1	0	0	2	0	0	0	2	0
760	1	0	2	0	0	0	2	0	0	0	0	1	1	0	1	0	0	2	0	1	2	1	0	0	0	0	0	1	1	1	0	0	0	0	2	0	1	1	0	1	1	0	1	1	0	0	0	1	1
761	0	0	1	0	0	0	1	0	0	0	1	0	1	0	1	0	0	1	1	1	2	0	0	0	0	0	0	0	1	0	1	0	1	1	1	1	1	0	0	2	1	1	1	2	1	2	0	1	0
762	0	0	0	0	1	0	1	0	0	0	0	0	0	0	0	0	0	0	2	2	2	1	1	0	0	0	0	2	0	1	1	2	2	0	2	0	1	0	0	2	2	0	1	2	0	2	1	1	0
763	0	0	1	0	0	0	1	1	0	0	1	0	1	0	1	1	0	2	0	0	2	0	1	0	0	0	0	2	0	2	0	0	1	0	0	2	1	0	0	1	1	0	0	1	0	0	0	1	1
764	1	0	2	0	0	1	2	0	0	0	0	0	0	0	0	0	0	2	0	0	1	1	1	0	0	0	0	1	0	1	1	1	1	0	1	1	0	0	0	1	1	0	0	2	0	0	1	1	0
765	0	0	2	0	0	0	2	0	1	0	1	0	1	0	1	0	0	2	0	0	0	1	1	1	1	1	0	2	2	1	2	0	1	1	0	2	2	1	0	0	0	1	1	2	1	1	0	1	0
766	0	0	1	0	0	0	1	0	0	0	1	0	0	0	0	0	0	1	1	1	1	0	1	0	0	1	1	2	1	1	0	1	2	1	0	2	1	0	0	1	1	0	0	1	0	0	1	0	0
767	0	0	1	0	0	0	2	0	1	0	2	1	1	0	0	0	0	1	1	1	1	0	1	1	1	1	0	2	0	2	1	0	2	1	1	1	2	2	0	0	0	0	1	2	1	0	0	1	1
768	1	0	2	0	0	0	1	0	0	0	2	1	2	0	2	0	0	0	2	2	2	1	0	0	0	1	0	1	1	1	0	1	0	0	1	1	0	0	0	2	2	0	0	0	0	0	0	2	0
769	1	0	2	0	0	0	2	0	1	0	1	1	1	0	0	0	0	2	0	1	1	1	0	0	0	0	0	2	0	1	1	0	1	1	0	2	2	0	0	0	0	0	0	1	0	1	1	0	1
770	1	0	2	0	0	0	2	0	1	0	0	0	1	0	1	0	0	2	0	0	2	0	0	0	0	0	1	2	1	0	1	2	1	0	0	2	1	0	0	1	1	0	1	2	0	1	0	2	0
771	1	0	2	0	0	2	2	0	2	0	0	1	2	0	2	0	0	1	1	1	2	0	0	0	0	0	0	2	0	1	2	0	1	1	0	2	0	0	0	2	2	1	0	1	0	1	0	1	1
772	1	0	1	0	0	1	1	0	1	0	1	0	1	0	1	0	0	0	1	1	1	0	1	0	0	1	0	1	1	1	0	0	2	1	1	1	2	0	0	0	0	0	2	2	1	0	0	2	0
773	0	0	1	0	0	0	1	0	1	1	1	0	1	0	1	0	0	1	1	0	0	0	1	0	0	0	0	2	1	1	1	1	1	1	0	2	0	0	0	1	1	1	1	2	1	1	0	1	1
774	0	0	0	0	0	0	2	1	0	0	0	0	0	0	0	0	1	2	1	1	1	1	1	0	0	0	0	2	1	1	1	1	2	0	1	1	2	1	0	0	0	0	0	1	1	1	1	0	1
775	0	1	1	0	0	1	2	1	1	0	0	0	0	0	0	0	0	1	1	1	1	0	0	0	0	0	0	2	1	1	1	0	0	0	0	2	1	0	1	1	1	1	0	1	0	0	0	1	0
776	0	0	2	0	0	1	1	0	0	0	1	0	0	0	0	0	1	1	2	2	1	0	0	0	0	0	0	1	1	0	1	0	2	0	1	1	1	1	0	1	1	1	1	2	1	2	0	1	1
777	1	0	0	0	0	0	2	0	0	0	0	1	1	0	1	0	0	0	2	2	2	1	0	0	0	1	0	2	1	1	2	0	1	0	1	1	1	0	0	1	1	0	0	0	0	0	0	2	0
778	1	0	1	0	0	0	1	0	2	0	0	0	0	0	0	0	0	1	1	1	2	0	0	0	0	0	0	2	0	1	1	1	1	0	1	1	1	0	0	1	1	1	1	2	1	0	0	1	1
779	1	0	1	0	0	0	2	0	0	0	0	1	2	0	1	1	0	2	1	2	2	0	1	1	1	1	0	1	1	1	1	0	2	0	0	2	1	0	0	2	2	1	1	2	1	2	0	0	0
780	0	0	2	0	0	0	2	0	1	0	0	0	2	1	0	1	0	0	2	2	2	0	0	0	0	0	0	2	0	2	0	1	1	1	1	2	2	0	0	1	1	0	0	1	0	1	0	1	1
781	1	0	2	0	0	1	2	0	0	0	0	1	1	0	1	0	0	0	1	1	1	1	0	0	0	0	0	1	1	1	1	1	1	1	1	2	1	0	0	1	1	0	0	0	0	0	0	1	0
782	0	0	1	0	0	0	2	1	0	0	0	0	0	0	0	0	0	1	1	1	1	1	1	1	1	0	0	2	1	2	1	1	2	0	1	1	2	1	0	1	1	0	0	1	0	0	0	2	0
783	1	0	2	0	1	0	1	0	0	0	1	0	0	0	0	0	0	2	0	1	2	0	2	0	0	0	0	2	0	1	1	0	1	1	0	2	1	1	0	1	1	0	1	1	1	0	0	1	1
784	1	0	2	0	0	0	1	0	0	0	1	0	0	0	0	0	0	2	0	0	0	0	0	0	0	0	0	2	0	1	1	1	2	0	2	2	1	0	0	2	2	0	0	1	0	0	0	1	1
785	1	0	0	0	0	0	2	1	0	0	1	1	1	0	1	0	0	1	1	0	1	0	0	0	0	1	0	1	1	1	1	0	1	0	2	0	2	0	0	0	0	0	0	1	0	0	0	2	0
786	1	0	0	0	0	0	2	0	2	0	0	1	2	0	2	0	0	0	2	2	2	0	0	0	0	0	0	2	1	1	1	1	2	0	0	2	1	0	0	2	1	0	1	2	0	0	0	2	0
787	0	0	2	0	0	0	2	0	1	0	1	0	0	0	0	0	0	2	0	1	2	1	0	0	0	0	0	2	0	2	1	0	1	0	1	1	2	0	1	0	0	0	1	1	1	0	0	1	0
788	1	0	2	0	0	0	2	0	0	0	1	0	0	0	0	0	0	1	1	1	2	0	0	0	0	0	0	2	0	2	1	2	2	0	2	0	1	0	0	1	1	1	0	1	0	0	0	2	0
789	0	0	2	0	0	0	2	0	1	0	1	1	1	0	0	0	1	2	1	1	1	0	0	0	0	0	0	1	2	0	1	1	1	0	1	1	1	0	0	1	1	0	1	2	1	0	0	1	0
790	0	0	1	0	0	0	1	0	0	0	1	1	2	0	2	0	0	1	1	1	0	1	0	0	0	0	0	2	1	1	1	0	1	1	0	2	2	0	1	0	0	0	1	2	2	0	0	2	0
791	1	0	0	0	1	0	1	0	1	0	1	1	0	0	1	1	0	1	1	1	1	1	0	0	0	0	1	2	1	2	0	1	2	1	1	0	0	0	0	2	2	1	1	2	0	2	0	1	0
792	0	0	2	0	0	2	2	1	0	0	0	0	2	0	1	0	1	1	1	1	2	1	0	0	0	0	0	0	2	0	0	0	2	1	1	2	2	1	1	2	0	0	0	2	0	0	0	2	0
793	0	0	2	0	0	0	0	0	0	0	2	0	1	0	1	0	1	1	1	1	1	1	0	0	0	0	1	1	0	0	1	2	1	0	0	2	1	0	0	2	2	1	1	2	1	1	0	2	0
794	1	0	1	0	0	0	1	0	1	0	0	0	1	1	0	0	0	2	1	2	2	1	0	0	0	0	0	1	2	0	1	0	2	1	0	2	2	0	0	0	0	0	1	2	1	0	1	0	0
795	1	0	1	0	0	0	1	1	0	0	1	0	2	0	1	0	0	1	1	1	1	0	0	0	0	0	1	2	1	1	0	1	0	0	0	2	0	0	0	2	2	0	0	2	1	1	0	2	0
796	0	0	1	1	1	1	1	0	0	0	0	1	1	1	0	1	0	2	1	1	2	0	0	0	0	0	0	2	0	1	1	0	2	2	1	1	1	0	0	1	1	1	0	0	1	1	1	0	0
797	1	0	2	0	0	1	2	1	0	0	0	0	0	0	0	0	0	1	2	1	2	1	0	0	0	0	0	1	1	1	0	2	2	0	2	0	1	1	0	1	1	0	2	2	0	1	0	1	1
798	1	0	1	0	0	0	2	1	0	0	0	0	1	0	1	0	0	1	1	1	1	0	0	0	0	0	0	2	1	1	2	2	2	0	1	1	2	0	0	0	0	1	1	1	1	1	0	0	0
799	1	0	1	0	0	0	2	0	0	0	0	0	0	0	0	0	0	1	1	1	2	0	0	0	0	0	0	1	0	1	1	0	1	1	0	2	2	1	1	0	0	0	0	0	0	0	2	0	0
800	0	0	1	0	0	1	1	0	1	0	0	0	0	0	0	0	0	2	0	1	1	0	0	0	0	0	1	2	1	1	0	0	2	2	1	2	2	0	0	0	0	0	1	2	0	0	0	2	0
801	0	0	0	0	0	0	1	1	0	0	1	1	1	0	0	0	0	0	2	2	2	0	1	0	0	1	0	1	1	1	1	0	2	1	1	1	2	1	1	2	1	1	1	1	1	0	0	0	0
802	1	0	1	1	1	1	0	0	0	0	2	0	2	0	2	0	0	0	2	2	2	0	0	0	0	1	0	2	0	2	1	2	2	0	0	2	2	1	1	1	0	1	0	1	0	0	2	0	0
803	1	0	2	0	0	0	2	0	0	0	0	0	1	0	0	0	0	1	1	1	0	0	0	0	0	1	0	2	1	1	1	1	2	1	0	2	2	0	0	1	1	1	1	2	0	1	0	1	0
804	0	0	2	0	0	1	2	0	2	0	0	0	1	0	1	0	1	2	1	1	1	1	0	0	0	0	0	2	1	1	1	1	2	0	1	1	2	1	0	1	1	0	0	1	0	0	0	2	0
805	0	0	2	0	0	1	2	0	2	0	0	1	1	0	2	1	0	2	0	1	2	1	0	0	0	0	0	2	0	2	1	0	1	1	1	1	2	0	0	1	0	0	1	1	1	0	0	1	1
806	1	1	2	0	0	1	1	0	0	0	2	0	1	0	1	0	0	0	2	2	2	1	1	1	1	1	0	1	1	1	0	1	1	1	0	2	1	0	1	1	1	0	0	1	0	1	1	0	1
807	1	0	0	0	0	0	2	0	2	0	0	0	1	0	1	0	1	0	2	1	2	0	0	0	0	0	0	1	2	0	1	1	2	1	1	0	1	0	0	1	1	1	0	0	1	1	0	1	0
808	1	0	1	0	0	1	2	0	2	0	0	1	1	0	1	1	0	1	1	1	1	0	1	0	0	0	0	2	1	1	1	1	2	0	0	2	2	1	1	1	0	0	1	1	0	1	0	1	0
809	0	0	1	0	0	0	1	0	1	0	1	0	0	0	0	0	0	0	2	2	2	0	1	0	0	0	0	1	2	0	1	1	1	2	0	2	2	0	0	0	0	1	1	1	1	0	0	1	0
810	1	0	2	0	0	0	2	0	1	0	0	0	0	0	0	0	0	1	1	1	1	0	0	0	0	0	0	2	1	1	2	2	2	0	1	1	1	0	0	1	1	1	1	1	1	0	0	1	0
811	1	1	2	0	1	0	1	0	0	0	1	1	2	0	1	0	0	0	2	2	2	0	0	0	0	0	0	1	2	1	0	0	1	0	1	1	1	0	0	0	0	0	0	1	0	0	0	1	0
812	0	0	2	0	0	1	2	1	0	0	0	0	0	0	0	0	0	2	0	0	0	0	1	0	0	1	0	1	1	1	0	1	1	1	1	1	0	0	0	2	2	0	1	2	0	2	0	1	0
813	0	0	0	0	0	0	1	1	0	0	1	0	1	0	1	0	1	2	1	2	2	1	0	0	0	0	1	2	0	1	1	2	2	0	2	0	0	0	0	1	1	0	1	1	0	0	0	0	0
814	0	0	1	0	0	0	2	0	0	0	1	0	0	0	0	0	1	2	0	0	1	0	0	0	0	0	0	2	0	2	0	1	1	1	2	0	0	0	0	1	1	0	2	2	0	0	0	2	0
815	1	0	1	0	0	1	2	0	1	0	1	1	1	0	0	0	0	2	0	1	1	0	1	1	1	2	0	2	2	0	2	0	1	1	1	1	1	0	0	0	0	0	0	2	1	1	0	1	1
816	0	1	0	0	0	0	2	1	1	0	0	0	2	0	2	0	1	2	1	1	1	0	0	0	0	0	0	1	2	0	1	0	2	1	2	1	1	1	1	2	1	0	0	2	1	1	0	1	1
817	0	1	2	0	0	0	2	0	0	0	0	1	1	0	1	0	1	2	1	1	1	0	0	0	0	1	0	2	2	1	2	1	2	0	2	0	1	0	0	2	2	0	0	1	0	0	0	2	0
818	0	0	2	0	0	0	1	0	1	1	1	0	1	0	1	0	0	0	2	2	2	1	1	1	1	1	0	2	0	2	0	0	0	0	1	1	2	1	0	0	0	1	0	0	0	0	0	1	0
819	1	0	1	0	0	0	1	0	2	0	0	0	1	0	1	0	0	1	0	0	0	0	1	0	0	1	0	2	2	0	2	0	1	0	1	1	2	1	1	2	1	1	0	1	0	0	0	1	0
820	0	0	1	0	0	0	1	1	0	0	0	0	0	0	0	0	0	1	1	1	1	0	0	0	0	0	0	2	0	1	2	1	2	0	1	1	1	1	1	2	1	0	0	2	1	1	0	2	0
821	1	0	2	0	0	0	2	0	1	0	0	1	1	0	0	0	0	0	1	1	1	0	0	0	0	0	0	1	1	1	0	1	1	0	0	2	1	0	0	2	2	0	0	1	0	0	0	1	1
822	1	1	2	0	0	0	2	0	0	1	1	0	0	0	0	0	0	1	1	1	1	0	0	0	0	0	0	0	1	0	1	0	0	1	0	2	0	0	0	2	2	0	0	2	0	0	0	1	1
823	0	0	2	0	0	0	2	0	2	0	0	0	0	0	0	0	0	0	2	2	2	1	1	1	1	1	0	2	1	1	1	1	2	1	0	2	1	0	1	1	1	1	1	2	1	1	1	1	0
824	0	0	2	0	0	0	2	0	1	0	1	0	1	0	1	0	0	0	2	2	2	1	1	1	1	1	0	2	0	2	1	1	1	1	1	2	1	0	0	1	1	0	0	1	0	0	0	2	0
825	1	0	2	0	0	0	2	0	1	0	0	0	0	0	0	0	0	0	2	2	2	0	1	0	0	0	1	1	1	2	0	1	2	0	2	2	1	0	0	2	2	1	1	1	0	1	1	1	0
826	0	0	1	0	0	0	1	1	1	0	1	0	1	1	0	1	0	1	1	1	2	2	0	0	0	0	0	2	1	1	1	1	2	0	1	1	0	0	0	2	2	1	1	1	1	2	0	2	0
827	0	0	1	0	0	0	2	0	0	0	0	0	0	0	0	0	0	0	1	1	2	0	0	0	0	1	0	2	0	1	0	1	1	2	1	2	1	0	0	0	0	1	1	2	1	1	1	2	0
828	1	0	2	0	0	1	1	1	0	0	1	0	1	0	1	0	0	1	1	0	0	1	0	0	0	0	0	2	1	1	1	1	1	0	1	1	1	0	0	1	1	1	1	2	1	0	0	1	0
829	1	0	2	0	0	1	2	0	1	0	1	1	1	0	0	0	0	2	0	0	2	0	0	0	0	0	0	2	2	1	2	1	2	0	2	0	0	0	0	2	2	1	1	1	1	2	0	0	2
830	1	0	1	0	0	0	2	0	0	0	0	1	1	0	0	0	1	2	1	1	1	0	2	0	0	0	0	0	1	0	1	0	1	0	1	1	1	0	1	1	1	0	1	2	0	2	0	1	1
831	0	0	1	0	0	0	2	0	2	0	0	0	2	1	1	1	0	0	2	2	2	0	1	0	0	0	0	2	0	2	0	0	0	0	0	2	1	0	1	1	1	0	0	1	1	1	0	0	1
832	0	0	0	0	0	0	2	0	1	0	0	0	1	0	1	0	0	1	1	1	2	0	1	0	0	0	0	1	1	1	1	0	1	1	0	2	2	0	0	0	0	0	1	2	0	0	0	1	0
833	0	0	1	0	0	1	2	0	1	0	0	0	0	0	0	0	0	2	1	2	2	0	1	0	0	1	0	2	1	1	1	2	2	0	0	2	2	1	1	1	0	0	0	1	0	0	0	0	0
834	1	0	1	1	1	1	1	0	0	0	1	0	0	0	0	0	0	0	2	2	2	1	1	1	1	1	0	1	1	1	1	0	1	1	1	1	0	0	0	2	2	0	0	0	1	0	0	2	0
835	0	0	2	0	0	0	2	0	2	0	0	1	1	0	0	0	1	2	1	1	1	0	0	0	0	0	0	2	1	2	1	1	2	1	0	2	2	0	0	1	1	0	0	2	0	2	1	0	0
836	0	1	2	0	0	1	1	0	0	0	0	0	0	0	0	0	0	0	2	1	2	0	0	0	0	0	0	2	0	2	0	0	1	1	1	1	1	1	0	1	1	0	0	1	0	0	1	0	0
837	1	0	1	0	0	1	1	0	0	0	2	0	0	0	0	0	0	1	1	1	1	0	0	0	0	0	0	2	0	2	0	0	2	2	1	1	0	0	0	1	1	1	1	2	2	2	0	1	1
838	0	0	1	0	1	0	2	0	0	0	0	0	2	1	0	1	0	0	2	2	2	0	0	0	0	0	2	2	1	0	1	0	0	1	0	2	0	0	0	1	1	1	1	2	1	2	0	0	1
839	1	0	1	0	0	1	2	1	0	0	1	0	2	0	1	0	0	0	2	2	2	0	1	0	0	0	0	1	1	1	0	1	1	1	1	1	1	0	0	2	2	0	1	2	1	1	0	1	0
840	1	0	1	0	0	0	2	0	1	0	0	0	0	0	0	0	0	2	0	0	0	1	0	0	0	0	0	1	1	1	1	0	1	1	1	2	2	0	0	0	0	1	0	1	0	0	0	2	0
841	1	0	2	0	0	2	2	1	1	0	0	0	0	0	0	0	0	1	1	1	1	0	0	0	0	0	0	1	0	1	0	0	2	1	1	1	1	0	0	1	1	1	2	2	1	1	0	0	1
842	1	0	2	0	0	0	1	0	1	0	1	1	1	0	1	0	0	1	1	1	0	1	0	0	0	0	0	2	0	2	1	1	0	0	0	2	1	0	0	0	0	1	1	2	0	2	0	1	1
843	1	0	2	0	0	1	2	0	0	0	1	1	2	0	1	0	0	0	1	1	1	0	0	0	0	0	0	1	1	1	0	1	0	0	0	2	1	0	0	2	2	0	0	2	0	1	1	1	0
844	0	0	1	0	0	0	2	1	0	0	0	0	0	0	0	0	0	0	2	2	2	0	2	0	0	0	0	2	0	2	1	2	2	1	0	2	1	1	0	1	1	1	1	1	1	0	0	2	0
845	0	0	1	0	0	0	2	1	0	0	0	1	1	0	2	1	0	0	1	1	1	1	0	0	0	1	0	1	2	1	0	0	0	0	0	2	1	0	0	1	1	1	1	1	1	0	0	1	0
846	1	0	1	0	0	1	1	0	0	0	1	0	0	0	0	0	0	0	2	2	2	1	0	0	0	0	0	2	0	2	0	0	2	1	0	2	2	0	1	1	0	0	0	1	0	0	1	0	0
847	0	0	2	0	0	0	1	0	1	0	1	1	1	0	0	0	0	1	1	1	2	1	0	0	0	0	0	2	0	2	0	0	2	0	0	2	1	0	0	1	1	0	0	0	0	0	0	2	0
848	1	0	2	0	0	0	1	1	0	0	1	1	1	0	1	0	0	1	1	1	1	0	1	0	0	1	1	2	1	0	1	1	2	1	0	2	1	0	0	1	1	0	0	0	0	0	0	1	0
849	1	0	2	0	0	1	2	1	1	0	0	0	0	0	0	0	0	0	2	2	2	1	1	1	1	1	0	1	1	0	1	1	2	1	0	2	2	0	0	0	0	1	0	0	0	0	0	0	2
850	1	0	1	0	0	0	1	1	1	0	1	0	0	0	0	0	0	0	1	2	2	1	1	1	1	1	0	0	1	0	1	2	2	0	0	2	0	0	0	1	1	1	1	2	1	2	0	2	0
851	1	0	1	0	0	0	1	0	1	0	0	0	1	0	1	0	0	1	1	1	2	0	0	0	0	0	0	2	0	1	1	1	2	0	0	2	2	0	0	0	0	0	0	2	0	0	1	1	0
852	0	0	2	0	0	0	2	1	0	0	1	0	0	0	0	0	0	0	2	1	2	1	0	0	0	0	0	2	1	1	2	1	2	0	2	0	0	0	0	2	2	1	1	2	2	2	0	2	0
853	1	1	1	0	0	0	2	0	1	0	1	1	2	0	1	0	0	2	0	0	0	0	1	1	1	1	0	2	1	1	0	1	2	0	0	2	2	0	0	0	0	1	1	1	1	1	0	2	0
854	0	0	1	0	0	0	1	0	0	1	1	1	0	0	1	1	0	0	2	1	2	1	0	0	0	0	0	1	1	1	0	0	2	2	1	2	1	0	1	1	1	1	0	1	0	0	0	0	0
855	1	0	1	0	0	0	1	1	1	0	0	0	0	0	0	0	0	1	2	2	2	1	0	0	0	0	0	2	1	1	1	2	1	0	1	1	1	0	1	1	1	0	0	2	0	0	0	2	0
856	0	0	0	0	0	0	2	0	0	0	0	0	2	1	1	1	0	1	1	1	1	1	0	0	0	1	0	2	2	2	0	0	1	1	1	1	1	0	0	1	1	1	1	1	0	1	0	2	0
857	0	0	2	0	0	1	2	0	1	0	1	0	1	0	1	1	0	1	1	1	1	1	0	0	0	0	0	2	0	2	1	0	0	0	0	2	2	0	0	0	0	1	1	2	1	1	0	1	0
858	1	0	0	0	0	0	1	0	1	0	0	0	0	0	0	0	0	1	1	0	1	0	0	0	0	0	0	2	0	2	0	0	1	1	1	1	0	0	0	1	1	0	0	2	0	0	0	1	1
859	1	0	0	0	0	0	1	1	1	0	0	1	2	0	2	0	0	2	0	0	0	0	0	0	0	0	0	1	0	1	0	1	2	0	1	1	0	0	0	2	2	0	0	1	0	0	1	0	0
860	0	0	2	0	0	1	1	1	0	0	1	0	0	0	0	0	0	0	2	1	2	1	0	0	0	0	0	1	1	1	0	1	1	0	0	2	0	0	0	2	2	1	1	2	1	0	0	1	0
861	0	0	1	0	0	1	1	0	1	0	0	0	1	1	0	0	0	0	2	2	2	0	0	0	0	0	0	2	0	2	1	0	2	1	2	1	1	0	0	1	1	0	0	2	0	0	0	1	0
862	1	0	2	0	0	1	2	0	2	0	0	0	1	0	1	0	0	2	0	0	1	1	1	1	1	2	0	1	1	1	0	0	2	0	1	1	1	1	0	2	2	1	0	1	0	0	0	2	0
863	1	0	1	0	0	0	1	0	1	0	1	1	1	0	0	0	0	1	1	1	1	1	0	0	0	0	0	2	0	2	0	1	2	1	1	0	2	0	0	1	1	1	0	0	0	0	0	1	1
864	0	0	1	0	0	1	1	0	1	0	0	1	2	0	2	0	1	2	1	1	1	0	2	0	0	1	0	2	0	2	1	0	0	0	2	0	1	0	0	1	1	1	1	2	0	0	1	0	0
865	1	0	0	0	0	0	2	1	0	0	0	0	1	0	1	0	0	0	2	2	2	1	2	1	1	1	0	2	1	1	2	1	1	0	1	1	0	0	0	1	1	0	0	1	0	0	0	1	0
866	1	0	1	0	0	1	1	0	1	0	1	1	1	1	0	1	0	0	2	2	2	1	0	0	0	0	0	2	0	2	1	1	1	2	1	1	1	0	0	1	1	0	1	2	1	0	0	1	1
867	0	0	1	0	0	0	1	0	0	0	1	1	1	0	0	0	0	1	1	1	2	0	1	0	0	1	0	2	1	2	0	0	0	0	1	1	2	0	1	0	0	1	1	2	1	2	0	1	1
868	0	0	0	0	0	0	2	0	0	0	1	0	1	0	1	0	0	0	2	2	2	1	0	0	0	0	0	1	1	1	0	0	2	1	1	1	2	0	0	1	1	1	1	2	1	1	0	2	0
869	0	0	2	0	0	0	2	0	2	0	0	1	2	0	1	0	0	2	0	1	2	0	0	0	0	0	0	2	1	1	1	2	2	0	0	2	0	0	0	1	1	0	1	2	1	1	1	0	0
870	1	0	1	0	0	0	1	0	0	0	0	1	1	0	0	0	0	0	2	2	2	1	0	0	0	0	1	2	1	1	0	1	2	0	0	2	0	0	0	1	1	0	0	2	0	0	0	1	0
871	0	0	1	0	0	0	1	0	0	0	1	1	1	0	0	0	0	2	0	1	2	1	1	1	1	1	0	2	1	1	2	1	2	1	0	2	1	0	0	1	1	0	0	2	0	2	1	0	0
872	0	0	1	0	0	0	2	1	1	0	0	1	2	0	1	0	0	0	2	2	2	0	1	0	0	0	1	1	0	0	1	0	1	1	1	1	1	1	0	1	1	1	1	2	0	0	0	2	0
873	1	0	1	0	0	1	2	0	1	0	1	0	1	0	1	0	0	1	0	0	0	1	2	1	1	1	0	2	0	1	1	1	2	0	0	2	0	0	0	1	1	1	1	2	1	0	0	2	0
874	1	0	2	0	0	0	1	1	1	0	1	0	2	1	1	1	0	2	0	0	0	1	0	0	0	0	0	2	0	2	1	0	1	2	2	1	0	1	0	1	1	0	0	2	0	0	0	2	0
875	1	0	2	0	0	1	2	0	1	0	0	0	0	0	0	0	0	1	1	1	1	0	0	0	0	1	0	2	1	1	1	0	1	1	0	2	1	0	0	0	0	1	0	0	1	1	0	0	1
876	0	0	2	0	0	1	1	0	1	0	1	0	0	0	0	0	0	1	1	1	1	1	0	0	0	0	0	1	0	1	1	0	0	0	0	1	0	1	0	1	1	2	2	2	1	1	1	1	0
877	1	0	2	0	0	0	2	0	2	0	0	0	0	0	0	0	0	0	2	2	2	0	0	0	0	0	0	2	0	2	1	1	1	0	0	2	1	0	0	2	2	0	2	2	0	1	0	1	0
878	0	0	2	0	0	0	2	0	2	0	0	0	1	0	1	1	0	1	2	1	2	1	0	0	0	0	0	2	0	1	1	1	2	0	1	1	1	1	0	1	1	0	1	1	1	0	0	0	1
879	1	0	1	0	0	0	2	0	1	0	1	0	0	0	0	0	0	2	1	1	2	0	1	0	0	0	0	2	0	2	1	1	2	0	0	2	2	0	1	1	1	0	1	1	1	1	0	1	0
880	1	0	2	0	0	0	1	1	0	0	1	0	1	0	1	0	0	0	2	2	2	0	0	0	0	0	0	2	0	2	0	0	2	2	1	1	2	0	0	2	2	1	1	1	1	0	0	1	0
881	0	1	1	0	0	1	2	0	0	0	1	0	0	0	0	0	0	0	2	2	2	1	1	0	0	0	1	2	0	1	0	2	1	0	1	1	0	0	0	2	2	1	1	1	1	0	1	0	0
882	0	0	1	0	0	0	2	0	2	0	0	1	0	0	0	0	0	1	1	1	2	0	0	0	0	0	0	2	1	2	0	1	1	2	1	2	2	1	0	0	0	0	1	1	1	0	0	2	0
883	0	0	1	0	0	0	2	0	2	0	0	0	0	0	0	0	0	0	1	1	2	0	0	0	0	0	0	2	0	2	1	0	0	0	0	2	1	0	0	0	0	0	0	0	0	0	0	0	2
884	1	0	2	0	0	0	2	0	0	0	1	1	1	0	0	0	0	1	1	1	2	0	0	0	0	0	0	2	2	2	0	1	1	1	2	0	1	1	0	0	0	0	0	0	0	0	0	1	0
885	0	0	2	0	0	0	1	1	1	0	0	0	1	1	0	1	0	0	2	2	2	1	0	0	0	0	0	2	2	0	2	0	2	0	2	0	1	0	0	2	2	0	0	2	0	0	0	2	0
886	1	0	2	0	0	0	1	0	0	0	1	1	1	0	1	0	0	2	0	0	1	0	1	0	0	1	0	2	2	1	2	0	0	0	0	2	1	0	0	1	1	1	1	1	0	1	1	0	0
887	0	1	2	0	0	1	2	0	1	0	1	0	1	0	0	0	0	0	2	1	2	1	2	1	1	1	0	2	0	2	2	0	1	0	0	2	2	0	0	1	0	0	0	1	0	0	0	2	0
888	0	1	0	0	0	0	1	0	1	0	0	1	1	0	1	0	0	2	1	1	2	0	0	0	0	1	0	1	1	1	0	0	0	0	1	1	2	0	0	0	0	0	0	1	1	1	0	0	2
889	0	0	0	0	0	0	1	0	1	1	1	1	1	1	0	1	0	1	1	1	1	0	0	0	0	0	0	2	1	1	2	0	2	0	0	2	1	0	0	2	1	0	0	1	0	0	0	1	0
890	1	0	1	0	0	0	2	0	1	0	1	0	1	0	1	0	1	2	0	0	1	0	0	0	0	0	0	2	2	0	2	2	1	0	1	1	2	0	0	1	0	0	0	2	0	0	0	2	0
891	1	0	2	0	0	0	2	0	1	0	0	1	1	0	0	0	0	1	0	0	0	2	1	1	1	1	0	2	2	1	1	1	1	1	1	1	2	0	0	1	1	0	0	1	0	1	0	1	0
892	0	0	0	0	0	0	2	1	1	0	0	0	0	0	0	0	1	2	0	0	1	0	0	0	0	0	0	2	1	2	0	0	0	0	0	2	1	0	1	1	1	0	2	2	0	1	0	0	1
893	1	0	0	0	0	0	2	1	0	0	0	0	1	0	1	1	0	2	1	1	1	1	0	0	0	0	0	1	1	1	0	0	0	1	0	2	0	0	1	1	1	1	0	1	2	1	0	1	0
894	1	0	1	0	0	0	2	0	0	0	0	1	1	0	0	0	0	0	2	2	2	1	0	0	0	0	0	1	1	0	0	0	0	1	0	2	2	1	1	2	0	0	0	1	0	0	0	2	0
895	1	0	1	0	0	0	2	0	1	0	0	2	1	0	2	1	0	1	1	1	2	1	0	0	0	0	0	1	1	1	0	1	1	0	0	2	1	0	0	0	0	0	0	2	0	0	0	2	0
896	0	0	2	0	0	2	2	1	1	0	0	1	1	0	0	0	0	1	1	1	2	1	0	0	0	0	0	1	1	1	1	0	2	0	0	2	1	0	0	1	1	1	1	1	0	1	1	0	0
897	1	0	2	0	0	1	1	0	0	0	1	0	0	0	0	0	0	2	0	0	0	0	1	0	0	0	0	0	2	0	0	1	2	2	1	2	1	1	0	1	1	0	1	2	1	1	0	2	0
898	1	0	1	0	0	0	1	0	1	0	1	1	1	0	2	1	0	2	0	0	1	0	0	0	0	0	0	1	1	2	0	0	2	1	1	1	1	1	0	0	0	1	0	1	0	0	0	1	0
899	0	1	1	0	0	0	1	1	1	0	0	2	2	0	2	0	0	1	0	0	0	0	0	0	0	0	1	1	1	2	0	1	1	1	1	2	1	0	0	1	1	0	1	2	0	1	0	2	0
900	1	0	1	0	0	0	2	0	2	0	0	1	1	0	0	0	0	1	1	1	1	2	1	1	1	1	0	2	1	1	1	0	1	0	1	1	1	0	1	1	1	0	1	2	0	0	1	1	0
901	0	0	0	0	0	0	1	0	0	0	1	0	0	0	0	0	0	0	2	2	2	0	0	0	0	0	0	2	0	1	1	0	2	2	0	2	2	0	0	1	0	0	1	1	1	0	0	0	2
902	0	0	2	0	0	0	1	1	0	0	1	0	1	0	2	0	0	1	2	1	2	1	1	1	1	1	0	2	0	2	0	0	1	1	1	1	0	1	0	1	1	2	2	2	1	1	0	2	0
903	0	0	1	0	0	0	2	0	2	0	0	0	2	0	2	0	0	1	1	1	1	0	0	0	0	0	0	2	1	2	1	2	1	0	0	2	2	0	0	1	1	0	1	2	0	2	0	1	1
904	0	0	2	0	0	0	2	0	2	0	0	0	1	0	1	0	0	1	1	1	1	1	0	0	0	0	0	1	1	1	0	1	1	0	0	1	2	1	0	0	0	1	1	2	1	2	0	2	0
905	0	0	2	0	0	0	2	0	1	0	1	0	0	0	0	0	0	1	1	1	1	0	1	0	0	0	0	1	0	1	0	2	1	0	0	2	2	0	0	0	0	0	0	1	0	1	0	0	1
906	1	0	2	0	0	1	1	0	0	0	2	2	2	0	0	0	1	1	2	2	2	1	0	0	0	0	0	2	0	2	0	1	1	0	0	2	1	0	0	1	1	1	2	2	0	0	0	2	0
907	0	0	2	0	0	1	1	1	0	0	1	1	1	0	0	0	0	1	1	0	1	0	0	0	0	0	0	2	1	1	1	1	1	0	1	1	1	0	0	1	1	1	1	1	0	0	0	1	0
908	0	0	0	0	0	0	1	0	1	0	0	1	1	0	0	0	0	0	2	2	2	0	0	0	0	0	0	2	1	1	2	1	1	0	2	1	2	1	1	2	0	0	0	1	1	0	0	0	2
909	1	1	2	0	0	0	1	0	2	0	0	0	0	0	0	0	0	1	2	2	2	0	0	0	0	0	0	1	1	1	0	0	2	0	0	2	2	0	0	0	0	0	1	2	0	2	1	0	0
910	1	0	2	0	0	0	2	1	0	0	0	1	2	0	1	0	0	0	1	2	2	0	2	0	0	0	0	2	2	2	0	2	2	0	1	1	1	0	0	2	2	1	1	1	1	0	0	2	0
911	0	0	0	0	0	0	1	1	1	0	0	0	1	0	0	0	0	1	1	2	2	1	1	0	0	0	0	2	2	2	0	0	1	0	1	1	1	0	0	2	2	0	0	2	0	1	0	2	0
912	1	0	2	0	0	2	1	0	1	1	1	1	1	0	0	0	0	0	1	2	2	0	0	0	0	0	0	1	1	1	1	0	2	0	0	2	0	0	0	1	1	0	0	1	0	0	1	1	0
913	0	0	0	0	1	0	2	0	1	0	0	0	0	0	0	0	0	0	2	2	2	1	0	0	0	0	1	2	0	1	0	1	1	0	1	1	2	1	1	0	0	1	0	0	0	1	0	2	0
914	1	0	2	0	0	0	1	0	1	0	1	0	0	0	0	0	0	0	2	2	2	0	0	0	0	0	0	1	0	1	1	0	1	0	0	2	0	1	0	1	1	0	0	2	1	1	0	1	0
915	1	0	2	0	0	0	2	1	0	0	0	0	1	0	1	0	1	2	1	1	1	0	0	0	0	0	0	1	1	1	1	0	1	1	0	2	0	0	0	2	1	0	1	2	1	0	0	1	0
916	1	0	0	0	0	0	2	1	0	0	1	0	0	0	0	0	0	0	2	2	2	0	0	0	0	0	0	2	1	0	2	2	2	0	1	1	1	1	0	1	1	1	1	1	1	0	0	0	2
917	1	1	1	0	0	0	1	0	1	0	1	0	1	0	1	0	0	0	2	2	2	0	1	0	0	1	0	1	1	1	0	0	2	2	1	1	2	0	0	1	1	0	0	1	0	0	1	0	0
918	1	0	1	0	0	0	2	0	1	0	1	1	2	0	2	0	0	0	1	1	2	0	0	0	0	1	0	2	0	2	1	1	1	1	1	1	0	0	0	1	1	0	0	1	0	0	0	2	0
919	1	0	2	0	0	0	2	1	0	0	0	0	2	0	2	0	0	0	1	1	2	1	2	1	1	1	0	1	1	0	1	0	2	1	1	1	0	0	0	2	2	1	1	2	0	1	0	1	1
920	0	0	1	0	0	1	2	1	0	0	0	1	1	0	1	0	0	1	1	1	1	0	0	0	0	0	1	1	1	0	0	0	2	1	1	1	2	0	0	1	0	1	1	1	1	0	1	2	0
921	1	0	2	0	0	0	2	0	1	0	0	0	0	0	0	0	0	1	1	1	1	1	1	0	0	1	0	2	0	1	2	2	1	0	0	2	1	1	0	0	0	0	1	2	0	0	1	1	0
922	0	0	2	0	0	1	1	1	0	0	1	0	1	0	1	1	1	2	0	0	1	1	1	1	1	1	0	1	1	0	1	0	1	1	1	1	1	0	0	0	0	0	1	1	0	1	0	2	0
923	0	0	2	0	0	0	1	0	1	1	0	1	2	0	1	0	0	0	2	2	2	1	0	0	0	0	0	2	0	2	0	1	2	2	2	1	2	0	0	0	0	0	0	2	0	0	0	0	1
924	0	0	2	0	0	0	2	1	1	0	0	0	2	0	1	0	0	0	1	1	1	0	1	0	0	0	0	2	1	1	1	0	1	0	1	1	1	0	0	1	1	1	1	2	0	0	0	2	0
925	0	0	1	0	0	0	2	1	0	0	0	0	2	0	1	0	0	2	0	0	2	0	0	0	0	0	1	2	1	1	0	0	1	0	0	2	0	0	0	1	1	1	2	2	1	1	0	1	1
926	0	0	1	0	1	0	1	0	0	0	0	0	1	0	1	1	0	1	1	1	0	0	1	0	0	0	0	2	0	1	2	1	0	0	0	2	2	0	0	0	0	0	0	1	0	0	0	1	1
927	1	0	0	0	0	0	1	0	0	0	1	1	1	0	0	0	0	2	1	1	1	1	0	0	0	0	0	1	1	1	1	1	1	1	0	2	2	2	0	0	0	1	1	2	1	0	0	1	0
928	1	1	1	0	0	0	2	0	2	0	0	0	2	0	1	0	0	0	2	2	2	0	0	0	0	0	0	1	0	1	0	0	0	1	2	1	1	0	1	1	1	0	0	1	0	0	1	1	0
929	0	0	0	0	0	0	2	0	1	0	0	0	0	0	0	0	0	1	1	1	1	1	2	1	1	1	0	2	1	1	2	1	2	0	1	1	1	1	0	1	1	0	0	0	1	0	0	1	1
930	0	0	2	0	0	1	2	0	1	0	1	1	1	1	0	1	1	1	1	1	1	0	1	1	1	1	0	2	0	2	1	2	1	0	1	1	1	0	0	2	2	0	0	0	1	0	0	2	0
931	0	0	2	0	0	0	2	0	2	0	0	0	0	0	0	0	0	0	2	2	2	1	0	0	0	0	0	2	1	1	1	0	2	1	1	1	0	0	0	0	0	1	1	1	1	1	0	2	0
932	0	0	1	0	0	0	2	0	1	0	1	1	1	0	0	0	0	1	1	1	2	0	1	0	0	0	0	1	1	1	1	0	1	1	0	2	1	0	0	1	1	0	0	1	0	0	0	1	0
933	1	1	1	0	0	1	2	0	2	0	0	0	1	0	0	0	0	2	0	1	2	0	0	0	0	1	0	1	2	0	1	0	1	1	0	2	1	0	0	1	1	0	1	2	0	1	0	1	1
934	0	0	1	0	0	0	2	0	1	0	0	0	1	0	1	0	0	1	1	1	1	1	0	0	0	0	0	2	0	2	0	0	0	1	0	2	2	0	0	0	0	1	1	1	1	2	0	2	0
935	0	0	1	0	0	1	2	0	0	0	0	1	1	0	0	0	0	0	2	2	2	1	0	0	0	0	1	1	1	2	0	1	2	0	1	1	1	0	0	1	1	1	1	1	1	0	0	0	0
936	1	0	0	0	0	0	1	0	2	0	0	0	0	0	0	0	0	1	1	1	1	0	0	0	0	1	0	2	0	2	1	1	0	0	1	1	1	0	0	2	1	0	1	2	0	2	0	2	0
937	1	0	1	0	0	0	2	1	1	0	0	0	0	0	0	0	1	2	1	1	1	0	1	0	0	0	0	1	2	0	0	0	2	0	2	0	1	0	0	1	1	1	1	1	1	1	0	2	0
938	1	0	2	0	0	1	2	0	0	0	1	0	0	0	0	0	0	1	1	1	1	0	0	0	0	0	1	2	0	1	1	0	1	0	1	1	2	0	0	2	1	0	0	0	0	0	0	0	0
939	1	0	1	0	0	0	1	0	0	0	1	0	0	0	0	0	0	2	0	1	2	1	0	0	0	0	0	2	2	1	2	1	0	0	0	2	1	0	0	1	1	1	0	1	0	0	0	1	1
940	1	0	1	0	0	0	2	0	0	0	0	1	1	0	0	0	0	0	2	2	2	0	0	0	0	1	0	2	0	2	0	0	0	0	1	1	1	1	0	1	1	1	1	1	1	0	0	1	1
941	1	0	1	0	0	0	2	0	0	0	0	0	0	0	0	0	0	1	1	1	1	0	0	0	0	0	0	1	2	0	1	1	2	0	2	0	0	0	0	2	2	1	1	1	0	1	1	1	0
942	1	0	0	0	0	0	1	0	1	0	0	1	1	0	1	0	0	2	0	0	0	0	0	0	0	0	0	1	1	1	1	0	2	1	0	2	1	0	0	2	1	0	1	1	0	1	1	0	0
943	1	0	2	0	0	1	2	0	0	0	1	0	1	0	1	0	0	0	2	2	2	0	0	0	0	1	0	1	0	1	0	0	2	2	0	2	0	0	0	2	2	0	0	2	1	1	0	2	0
944	1	0	0	0	1	0	2	0	0	0	0	1	1	0	0	0	0	2	0	0	0	0	0	0	0	0	0	2	0	1	1	0	1	2	1	1	1	0	0	2	1	1	1	2	1	1	0	1	1
945	0	0	2	0	0	1	2	0	0	0	0	1	1	0	1	0	0	1	1	1	2	1	0	0	0	0	0	2	1	2	0	1	2	0	1	1	1	0	0	1	1	0	0	2	0	1	0	0	1
946	0	0	2	0	0	1	2	1	0	0	1	1	1	0	0	0	0	1	1	1	2	0	0	0	0	0	1	2	1	1	0	2	2	0	2	0	1	0	0	2	2	1	1	2	1	0	0	1	0
947	0	0	0	0	0	0	1	0	1	0	0	0	0	0	0	0	0	1	1	0	1	0	0	0	0	0	0	1	2	0	1	0	1	1	0	2	1	0	0	1	1	1	1	2	0	0	0	0	2
948	0	0	1	1	1	1	2	0	1	0	0	2	1	0	2	1	0	0	2	2	2	0	0	0	0	0	0	2	2	1	1	1	1	0	1	1	1	0	0	1	1	1	1	1	1	1	0	0	0
949	0	0	1	0	0	0	2	1	1	0	0	0	0	0	0	0	0	1	1	1	1	1	0	0	0	0	0	2	0	2	0	1	1	0	1	1	0	0	0	1	1	1	1	2	1	1	0	1	1
950	0	0	1	0	0	0	2	0	2	0	0	0	0	0	0	0	0	1	1	0	1	1	1	0	0	0	0	2	1	2	0	1	1	0	0	2	2	0	0	0	0	0	0	1	0	0	0	1	0
951	0	1	1	0	0	0	1	0	0	0	0	0	1	0	1	0	0	0	2	1	2	0	0	0	0	0	0	1	1	1	0	0	0	0	0	2	2	0	0	0	0	0	0	2	1	1	0	2	0
952	1	0	2	0	0	0	2	1	0	0	0	0	1	0	1	0	0	0	2	1	2	0	1	0	0	0	0	0	1	0	1	0	2	2	0	2	1	1	0	1	1	1	0	1	2	1	0	1	0
953	1	0	0	0	0	0	1	1	0	0	1	0	0	0	0	0	1	2	1	1	1	0	0	0	0	0	0	2	0	2	0	0	1	1	0	2	2	0	0	0	0	1	1	2	2	2	1	0	0
954	1	0	1	0	0	0	1	1	0	0	1	0	1	1	0	1	0	2	0	0	0	0	0	0	0	0	0	2	0	2	1	0	1	1	1	1	2	0	0	1	1	1	0	0	0	0	0	0	0
955	1	0	0	0	0	0	2	0	0	0	1	0	0	0	0	0	0	2	0	0	2	0	0	0	0	0	0	2	1	1	1	0	0	0	0	2	1	0	0	1	1	1	1	2	1	0	0	2	0
956	1	0	1	0	0	0	1	0	0	1	1	1	1	0	0	0	0	2	1	2	2	0	0	0	0	0	0	2	1	1	2	0	2	2	1	2	2	0	1	1	1	0	0	2	0	2	0	2	0
957	1	0	2	0	0	0	1	0	2	0	0	1	1	0	0	0	0	0	2	2	1	1	0	0	0	0	0	1	0	1	1	2	1	0	0	2	2	0	0	1	1	0	0	1	0	0	0	1	0
958	0	0	2	0	0	0	1	1	0	0	0	0	2	0	2	0	0	0	2	1	2	1	0	0	0	1	0	0	2	0	0	0	2	1	1	1	0	0	0	1	1	0	0	1	0	0	0	1	0
959	0	0	2	0	0	2	1	0	1	0	0	1	1	0	0	0	0	2	0	1	2	1	2	1	1	1	0	2	1	1	2	1	2	2	1	2	0	0	0	1	1	1	0	1	0	0	0	2	0
960	0	0	2	0	0	0	2	0	1	0	0	1	2	0	2	0	1	0	2	1	2	1	0	0	0	0	0	2	0	2	1	1	1	2	0	2	2	0	0	1	1	1	1	2	1	0	0	1	0
961	0	0	1	1	1	1	2	0	2	0	0	0	0	0	0	0	0	0	2	0	2	0	0	0	0	0	0	1	1	0	1	0	0	0	1	1	0	0	0	1	1	0	0	1	0	0	1	1	0
962	1	0	1	1	1	1	1	0	1	0	1	0	0	0	0	0	0	1	1	1	1	1	0	0	0	0	0	0	1	0	1	1	2	1	0	2	2	1	0	0	0	2	2	2	1	1	0	2	0
963	1	0	0	0	0	0	1	1	0	0	1	0	1	0	2	0	0	1	1	1	1	1	0	0	0	0	1	2	1	1	0	0	1	1	1	1	1	0	0	0	0	0	0	2	0	0	0	1	0
964	1	0	1	0	0	0	2	0	0	0	1	0	1	0	0	0	0	0	2	2	2	0	0	0	0	0	0	1	0	1	2	1	1	1	0	2	1	0	0	2	2	0	0	2	1	1	0	1	1
965	0	1	1	0	0	0	1	1	0	0	1	0	0	0	0	0	0	2	1	1	2	0	0	0	0	2	0	2	0	2	0	0	1	1	1	1	0	0	0	2	2	1	0	1	0	1	1	2	0
966	0	1	2	0	0	1	1	0	1	1	1	0	0	0	0	0	1	2	0	0	1	0	0	0	0	0	1	2	0	1	0	0	0	0	0	2	1	0	1	1	1	0	1	2	1	0	1	1	0
967	1	0	2	0	0	0	2	1	0	0	0	1	2	0	2	0	0	1	1	1	0	0	0	0	0	0	0	1	1	0	1	1	2	0	1	1	2	0	0	1	1	1	1	2	1	1	0	2	0
968	0	0	1	1	1	1	1	0	0	0	1	1	1	0	0	0	0	0	2	2	2	0	1	0	0	1	0	1	1	1	0	1	2	0	1	1	0	0	0	1	1	0	1	1	1	1	0	0	0
969	0	0	2	0	0	1	2	0	0	0	0	0	1	0	1	0	0	0	2	2	2	1	1	0	0	0	0	1	2	1	0	1	0	0	1	1	2	0	0	1	1	1	1	1	1	0	0	2	0
970	0	1	2	0	1	0	1	0	2	0	0	0	0	0	0	0	0	2	0	1	2	0	0	0	0	0	0	2	1	1	2	1	2	0	1	1	2	1	1	1	0	0	1	2	0	2	1	0	0
971	0	0	1	0	0	0	2	0	0	0	0	1	1	0	0	0	0	0	2	2	2	0	0	0	0	0	0	2	0	1	2	0	1	1	0	2	1	0	0	2	1	0	1	1	1	0	0	2	0
972	1	0	1	0	0	0	2	0	1	0	0	1	1	0	0	0	0	1	1	1	1	0	0	0	0	0	0	1	1	1	0	1	1	0	0	2	2	0	0	2	2	0	1	2	0	1	0	2	0
973	1	0	2	0	0	1	2	0	1	0	0	1	1	0	1	0	1	2	1	1	1	1	0	0	0	0	1	2	0	1	1	0	2	1	1	1	2	1	1	2	1	0	1	1	1	0	0	1	0
974	0	0	2	0	0	2	2	0	0	0	0	1	0	0	1	1	0	1	1	1	2	1	0	0	0	0	0	2	1	1	2	1	2	2	2	1	0	0	0	1	1	0	0	2	0	0	0	1	1
975	0	0	1	0	0	0	1	0	0	0	1	0	1	0	1	0	0	1	1	1	1	0	1	0	0	0	0	1	0	1	1	0	2	0	2	0	2	1	1	1	0	0	0	1	0	0	0	0	0
976	0	0	1	0	0	1	2	0	0	0	1	1	2	0	1	0	0	1	1	1	2	0	1	0	0	1	0	2	0	2	1	0	0	1	0	2	1	0	0	0	0	1	0	1	2	1	0	1	0
977	1	0	1	0	0	0	1	0	0	0	1	0	0	0	0	0	0	1	1	1	1	0	0	0	0	0	0	1	2	0	0	2	2	0	1	1	2	0	0	1	1	1	0	0	0	0	0	1	0
978	0	0	1	0	0	0	2	0	0	0	0	0	0	0	0	0	0	2	0	0	1	0	0	0	0	1	0	1	0	1	0	1	2	0	0	2	2	0	0	0	0	0	1	2	0	0	1	1	0
979	1	0	0	0	0	0	2	0	0	0	1	0	1	0	1	0	1	0	2	1	2	1	1	1	1	2	0	1	0	1	1	2	1	0	2	0	1	1	0	1	1	0	0	1	0	1	0	0	2
980	0	0	2	0	0	2	2	0	1	0	0	0	1	0	1	0	0	0	2	1	2	1	1	0	0	0	0	2	0	2	1	0	1	0	1	1	0	0	0	2	2	0	2	2	0	2	0	1	1
981	1	0	1	0	0	0	1	0	1	0	0	0	0	0	0	0	0	1	1	1	2	0	0	0	0	0	0	2	0	2	0	0	1	0	1	1	1	0	0	0	0	1	1	2	0	2	1	1	0
982	1	0	0	0	1	0	1	1	1	0	0	0	1	0	1	0	0	0	1	2	2	0	0	0	0	0	0	2	0	2	1	2	1	0	2	0	1	0	0	0	0	1	1	2	1	0	0	2	0
983	1	0	1	0	0	0	1	1	0	0	1	0	1	0	1	0	0	0	2	2	2	0	0	0	0	0	0	2	0	1	1	1	0	0	1	1	1	0	1	1	1	0	0	0	0	0	0	0	0
984	1	0	1	0	0	0	1	0	2	0	0	1	0	0	1	1	1	2	0	0	1	0	1	0	0	0	2	2	1	0	1	0	1	1	1	1	2	0	1	0	0	1	1	1	0	1	1	1	0
985	1	0	1	0	0	0	2	0	1	0	1	1	1	0	0	0	0	0	1	1	1	0	0	0	0	0	0	2	0	2	0	0	2	2	0	2	1	0	0	1	1	0	1	2	1	0	0	2	0
986	1	0	0	0	0	0	2	0	0	1	1	0	1	0	1	0	0	1	0	0	0	0	0	0	0	0	0	2	0	1	1	1	2	0	1	1	0	0	0	2	2	0	1	2	0	1	0	2	0
987	1	0	1	0	0	0	1	1	0	0	1	1	2	0	2	0	0	1	1	1	1	1	0	0	0	0	0	1	0	1	0	1	2	0	1	1	2	0	0	0	0	1	1	2	1	1	0	2	0
988	0	0	2	0	0	2	2	0	2	0	0	1	1	0	1	0	0	0	2	2	2	0	0	0	0	0	0	2	2	2	0	0	0	0	0	2	2	1	1	2	1	0	0	2	0	0	0	1	0
989	0	0	1	0	0	0	2	0	2	0	0	0	0	0	0	0	0	0	2	1	2	0	0	0	0	0	0	2	0	2	1	0	2	2	1	2	1	0	0	2	2	1	1	1	1	0	0	1	1
990	0	0	1	0	0	0	2	1	0	0	0	0	1	0	1	0	0	0	2	2	2	0	0	0	0	0	1	1	0	0	1	0	1	0	0	2	2	0	0	0	0	0	0	1	0	0	0	2	0
991	0	0	1	0	0	0	1	0	1	0	1	1	1	0	0	0	0	0	1	2	2	0	0	0	0	0	0	2	0	1	2	0	0	1	2	1	2	0	0	1	0	0	0	2	0	2	0	1	0
992	1	0	1	0	0	0	2	0	1	0	0	0	1	0	1	0	0	1	0	0	0	1	1	1	1	1	0	2	1	1	2	0	1	1	1	1	1	0	0	1	1	0	0	1	0	0	0	2	0
993	0	0	2	0	0	0	2	0	1	0	0	0	1	0	1	0	0	1	1	1	2	1	1	1	1	1	0	1	2	1	0	0	0	0	0	2	2	0	0	0	0	0	0	2	0	0	0	1	0
994	0	0	1	0	0	0	2	1	0	0	0	1	1	0	0	0	0	1	1	1	1	0	0	0	0	0	0	0	1	1	0	0	0	1	0	2	0	0	0	2	2	1	1	2	1	2	0	2	0
995	0	0	2	0	0	0	1	0	1	0	0	0	1	0	1	0	1	1	1	2	2	2	1	1	1	1	0	1	0	1	1	0	2	1	0	2	2	0	0	0	0	1	0	0	0	0	0	1	0
996	1	0	0	0	0	0	2	0	2	0	0	0	2	0	2	0	0	1	1	1	2	1	0	0	0	0	0	2	0	1	1	1	2	0	1	1	2	0	0	1	1	0	1	1	1	0	1	0	0
997	1	0	2	0	0	0	2	0	1	0	0	0	1	0	1	0	0	0	2	2	2	1	0	0	0	0	0	2	0	1	2	0	0	0	0	2	1	0	0	1	1	0	1	2	1	0	0	1	1
998	1	0	0	0	0	0	1	0	2	0	0	0	0	0	0	0	0	1	1	1	1	0	0	0	0	1	0	2	0	1	1	1	1	1	0	2	2	1	0	0	0	1	1	2	0	0	1	0	0
999	0	0	1	0	0	1	1	0	1	0	0	0	0	0	0	0	0	1	1	1	2	1	0	0	0	0	1	1	0	0	1	2	2	0	1	1	2	2	0	0	0	1	0	1	0	1	0	1	1
1000	0	0	2	0	0	0	1	0	1	0	1	0	0	0	0	0	0	2	0	0	1	0	0	0	0	0	0	2	2	0	2	0	1	1	0	2	2	0	0	0	0	0	0	2	0	0	0	2	0
[truncated: 252 more columns]
