# Supplementary material for: KNN-MDR: a learning approach for improving interactions mapping performances in genome wide association studies
Source: BMC Bioinformatics. 2017 Mar 21;18:184. doi: 10.1186/s12859-017-1599-7 (PMC5361736; doi:10.1186/s12859-017-1599-7)
Supplement: Supplementary file 6 — The data set(s) supporting the results of Table 4. (ZIP 7095 kb) [file 12859_2017_1599_MOESM6_ESM.zip › 100 simulations/S59/mkallsimul.dat]

1	0	1	0	0	0	0	2	0	1	1	0	0	1	1	1	0	2	0	0	2	2	0	0	2	0	0	0	1	2	0	1	1	1	1	1	1	1	0	2	2	0	0	1	2	1	0	0	0	0
2	1	0	0	0	0	0	2	0	0	0	0	0	0	0	1	0	1	2	1	0	0	0	0	2	0	0	0	0	2	1	0	1	2	0	0	2	2	0	0	0	0	0	1	1	0	1	0	0	0
3	1	0	0	0	0	0	2	0	1	1	0	1	2	1	1	1	0	2	0	1	1	0	0	2	0	0	0	0	2	1	0	1	1	1	0	2	2	1	0	0	0	0	0	2	0	1	0	0	0
4	0	0	1	0	0	1	1	0	1	1	1	0	1	0	0	1	0	0	0	2	2	0	1	1	1	0	0	0	1	1	0	0	1	2	0	2	2	0	1	0	1	0	1	2	0	0	1	0	0
5	1	0	0	0	0	0	2	0	1	1	0	0	0	0	0	0	0	1	1	1	1	0	0	2	0	1	0	1	2	0	1	1	1	0	2	0	0	0	0	0	0	0	0	2	0	0	0	0	0
6	0	0	1	0	0	0	1	1	0	1	1	0	0	0	0	0	2	1	0	2	1	0	0	2	0	2	0	1	2	1	1	1	0	1	1	1	2	0	1	1	0	0	1	1	1	2	0	0	1
7	0	0	0	0	0	0	0	0	0	0	1	0	1	0	0	1	1	1	1	1	1	0	0	2	0	2	0	1	2	0	1	0	0	2	0	2	2	1	0	0	0	0	1	2	2	0	0	1	0
8	0	0	0	0	0	1	1	0	0	0	1	1	1	1	1	0	1	1	0	1	1	0	0	2	0	1	1	2	2	1	1	1	2	0	1	1	2	0	2	2	0	0	0	1	0	1	0	0	0
9	1	0	0	0	0	0	0	0	0	0	1	1	2	2	2	0	1	0	0	2	2	0	0	2	0	1	0	0	1	1	2	1	2	2	0	2	2	0	1	1	0	0	1	2	0	1	0	0	0
10	0	0	0	0	0	1	2	1	1	2	0	0	0	0	0	0	2	1	1	1	2	0	0	2	0	1	0	1	1	1	1	0	2	1	1	1	2	0	1	1	0	0	0	0	0	1	0	0	0
11	1	0	0	0	0	0	1	0	1	1	1	0	0	0	1	0	1	2	2	0	1	0	1	1	1	0	0	0	2	2	0	0	0	2	0	2	1	0	1	1	0	0	0	2	1	0	0	0	1
12	1	1	0	0	0	0	2	0	1	1	1	0	0	0	0	0	1	1	1	1	1	0	0	2	0	1	1	0	2	1	0	1	2	2	0	2	2	0	2	1	1	0	0	1	0	0	1	0	0
13	1	0	0	0	0	2	2	0	0	0	1	0	0	0	0	0	2	0	0	2	2	0	1	1	0	1	0	1	2	0	1	0	2	0	1	1	2	1	1	1	0	1	1	2	1	0	0	0	0
14	0	0	0	0	0	0	2	1	0	1	1	1	2	2	2	0	0	0	0	2	2	0	1	1	1	1	0	0	2	2	0	0	1	2	0	2	1	0	0	0	0	0	0	2	0	0	1	0	0
15	0	0	0	0	0	0	1	0	1	1	0	0	0	0	0	0	1	0	0	2	2	0	0	2	0	2	0	0	2	1	0	0	1	1	0	2	2	0	0	0	0	0	1	2	0	0	1	0	0
16	1	0	0	0	0	0	2	0	0	0	0	0	2	0	0	1	2	1	1	1	2	0	0	2	0	1	0	1	1	0	1	1	2	1	2	1	1	1	0	0	0	0	1	2	1	0	0	0	1
17	1	0	0	0	0	0	2	0	0	0	1	0	0	0	0	0	2	0	0	2	1	0	1	1	0	1	0	0	1	0	1	2	2	0	2	0	1	0	1	1	0	1	1	2	1	0	0	0	0
18	1	0	0	0	0	0	2	1	1	2	0	1	2	1	1	1	1	2	0	2	2	0	0	2	0	0	0	0	2	1	2	0	0	2	0	2	1	0	1	1	0	0	1	2	1	0	1	1	0
19	0	0	1	0	0	0	1	0	0	0	0	0	0	0	0	0	2	1	1	1	1	0	0	2	0	1	0	0	2	2	1	0	1	2	1	1	1	0	0	0	0	0	0	0	2	0	0	0	2
20	0	0	0	0	0	0	2	0	2	2	0	1	1	1	1	0	2	2	2	0	0	0	0	2	0	1	0	0	2	0	0	2	1	1	1	1	2	0	2	2	1	2	2	2	0	0	1	1	0
21	1	0	0	0	0	0	1	0	1	1	0	0	1	0	0	0	0	1	1	1	1	0	0	2	0	1	0	2	1	1	2	0	2	1	2	1	2	1	1	1	1	0	0	1	0	1	0	0	1
22	0	0	0	0	0	0	1	0	1	1	1	1	2	1	1	0	0	2	2	0	0	0	0	2	0	1	0	0	2	2	0	0	2	2	1	2	0	0	1	0	1	0	0	1	0	1	0	0	0
23	1	0	0	0	0	0	2	0	2	2	0	0	0	0	0	0	0	1	0	1	1	0	1	1	0	0	0	1	1	0	1	1	1	0	2	0	1	0	2	2	0	2	2	2	0	0	1	1	0
24	1	0	1	0	1	0	2	1	0	1	0	1	1	1	1	0	1	0	0	2	2	0	0	2	0	1	1	0	1	0	1	2	1	2	0	2	0	1	0	0	0	0	0	1	1	0	0	0	1
25	1	0	0	0	0	1	0	0	1	1	1	2	2	1	1	0	1	1	1	1	1	0	1	1	0	0	0	0	1	1	1	1	2	1	1	1	1	0	2	2	0	0	1	2	1	0	0	0	0
26	1	0	0	0	0	0	1	1	0	2	1	1	1	1	1	0	1	1	1	1	2	0	1	1	0	2	0	1	1	1	1	0	1	1	1	1	0	0	0	0	0	1	1	2	1	0	0	1	0
27	1	0	0	0	0	1	2	0	0	0	1	1	1	1	1	0	2	0	0	2	2	0	0	2	0	1	0	2	1	1	2	1	1	1	0	2	1	1	0	0	1	0	0	1	0	1	0	0	1
28	0	0	0	0	0	0	2	0	0	0	1	0	1	0	0	1	1	0	1	1	2	0	0	2	0	1	0	0	2	2	1	1	2	0	1	1	1	0	0	0	0	0	1	1	1	1	0	0	0
29	1	0	0	0	0	0	2	0	1	1	0	0	2	1	1	1	1	1	1	1	2	0	1	1	1	0	0	0	2	1	1	1	1	1	1	1	2	0	2	2	0	1	1	2	1	0	0	0	1
30	0	0	0	0	0	0	1	1	0	1	1	0	0	0	0	0	0	1	1	1	2	0	0	2	0	1	0	1	2	1	2	1	0	2	0	2	1	1	0	0	0	0	0	1	0	0	0	0	0
31	0	1	0	0	0	0	1	1	0	1	1	1	1	1	1	0	1	1	1	1	1	0	1	1	1	0	0	1	2	1	2	2	2	1	0	2	1	0	0	0	0	0	0	1	1	0	0	0	0
32	0	0	0	0	0	0	2	0	1	1	1	1	1	1	2	0	1	0	0	2	2	0	1	1	0	1	0	0	2	1	0	0	0	2	0	2	2	0	1	1	0	0	0	0	1	0	0	0	0
33	0	1	0	0	0	1	2	0	1	1	1	0	0	0	0	0	0	2	1	0	0	1	1	1	1	1	0	1	1	1	1	0	1	2	2	0	2	1	1	1	1	0	1	2	1	0	0	0	2
34	1	0	0	0	0	0	1	0	1	1	1	0	1	0	0	0	1	1	1	1	1	0	0	2	0	1	0	1	2	2	0	1	2	1	1	1	1	0	1	1	0	0	0	2	0	1	0	0	1
35	1	0	0	0	0	0	2	0	2	2	0	0	0	0	0	0	2	0	0	2	2	0	0	2	0	1	0	0	2	1	2	0	1	0	1	1	2	1	1	1	0	1	2	2	1	0	0	0	0
36	0	0	0	0	0	0	1	1	1	2	0	1	1	1	2	0	1	1	1	1	2	0	0	2	0	2	0	1	2	0	1	2	1	1	0	2	2	0	1	1	0	0	1	2	0	1	0	0	0
37	0	0	2	0	1	0	2	0	0	0	0	0	0	0	0	0	0	1	1	1	2	0	0	2	0	1	0	1	2	2	0	1	0	2	0	2	1	0	0	0	0	0	0	2	0	2	0	0	0
38	0	0	0	0	0	0	1	0	0	0	1	1	1	1	1	0	2	0	0	2	2	0	0	2	0	0	0	1	2	0	1	0	2	1	1	1	2	0	2	1	1	0	0	2	0	0	0	1	0
39	1	0	0	0	0	0	1	0	1	1	0	1	1	1	1	0	1	0	0	2	2	0	1	1	1	0	0	1	1	1	1	1	2	0	1	1	1	0	0	0	1	0	0	0	1	0	0	0	0
40	1	0	0	0	0	0	1	0	1	1	1	2	2	1	1	0	1	0	1	1	2	0	0	2	0	1	0	0	1	1	1	0	1	1	1	1	0	0	0	0	0	0	1	1	1	1	0	1	0
41	1	0	0	0	0	0	2	0	1	1	1	0	0	0	0	0	1	1	0	1	1	0	1	1	1	1	0	0	2	2	0	1	1	0	1	1	1	0	1	1	0	0	1	2	1	0	0	0	0
42	0	0	0	0	0	1	2	0	1	1	0	0	1	0	0	1	2	2	1	1	2	0	1	1	0	2	1	1	2	0	1	0	1	2	1	1	2	1	1	1	1	0	1	1	1	0	0	0	1
43	1	0	0	0	0	0	1	0	0	0	1	0	0	0	1	0	2	0	0	2	2	0	0	2	0	2	0	1	1	0	1	1	1	1	1	1	1	0	0	0	0	1	1	1	0	1	0	0	0
44	0	0	0	0	0	0	2	0	0	0	0	0	1	0	0	1	1	2	1	0	1	0	1	1	0	0	0	0	2	1	0	1	1	2	1	2	2	0	1	0	1	2	2	2	0	0	0	0	0
45	1	1	0	0	0	0	1	0	1	1	1	0	1	1	1	0	1	2	1	0	2	1	0	2	0	1	0	0	2	2	0	1	2	1	1	1	1	0	1	1	0	1	1	1	0	1	0	0	0
46	1	0	0	0	0	0	1	0	1	1	0	0	0	0	0	0	1	1	1	1	2	0	0	2	0	2	0	2	1	0	2	0	2	0	1	1	0	0	0	0	0	0	0	1	0	0	0	0	0
47	1	0	0	0	0	0	2	0	1	1	0	1	2	1	1	1	1	0	1	1	1	0	1	1	1	2	0	1	2	2	0	0	0	1	0	2	1	0	0	0	0	0	1	1	1	1	0	0	1
48	1	0	0	0	0	0	1	0	1	1	1	0	0	0	0	0	1	2	1	0	1	0	0	2	0	2	0	0	2	0	0	1	2	0	2	0	2	0	0	0	0	0	1	2	1	0	0	0	0
49	0	0	0	0	0	0	2	1	1	2	0	0	0	0	0	0	2	1	1	1	1	0	0	2	0	0	0	1	2	1	0	0	1	2	0	2	1	0	0	0	0	0	1	1	1	2	1	1	0
50	0	0	0	0	0	0	2	0	1	1	0	0	0	0	0	0	2	1	1	1	1	0	0	2	0	2	1	1	1	0	1	1	2	2	0	2	1	0	1	1	0	0	1	1	1	1	0	0	0
51	1	1	1	0	1	0	2	0	0	0	0	0	0	0	0	0	1	1	1	1	1	0	1	1	0	0	0	0	2	1	0	0	2	1	1	1	1	0	1	1	0	1	1	1	1	1	2	0	0
52	1	0	0	0	0	0	2	1	0	1	0	0	0	0	0	0	1	2	1	0	2	0	0	2	0	1	0	1	2	1	2	0	1	2	1	1	1	0	0	0	1	1	2	2	0	1	1	1	0
53	1	0	0	0	0	0	2	0	2	2	0	0	2	1	2	0	1	0	0	2	2	0	1	1	1	1	0	0	2	2	1	0	0	0	0	2	1	1	0	0	0	0	1	2	1	0	1	0	1
54	1	0	0	0	0	1	2	0	2	2	0	0	1	0	0	0	1	1	1	1	2	0	0	2	0	0	0	1	2	0	1	1	1	1	2	1	2	0	1	0	1	0	1	1	1	2	0	1	0
55	1	0	0	0	0	0	2	0	2	2	0	0	0	0	0	0	1	1	0	2	2	0	1	1	0	1	0	1	2	2	0	1	1	1	1	1	0	0	1	1	0	0	0	0	2	2	0	0	0
56	0	0	0	0	0	0	2	0	1	1	1	0	0	0	0	0	1	1	1	1	1	0	1	1	0	1	0	1	2	2	1	0	2	1	0	2	2	0	1	0	1	0	1	2	1	0	0	0	0
57	0	0	0	0	0	1	2	0	2	2	0	0	1	1	1	0	0	2	1	0	0	0	0	2	0	0	0	1	2	1	0	1	1	1	1	1	1	0	1	1	0	0	0	1	0	0	0	0	1
58	0	1	0	0	0	1	2	1	1	2	0	0	0	0	0	0	1	2	0	2	2	0	0	2	0	1	0	0	2	0	1	1	1	1	1	1	0	0	1	0	1	0	0	1	0	0	0	0	0
59	0	0	0	0	0	0	1	1	1	2	0	1	2	2	2	0	1	1	0	1	2	0	1	1	1	1	0	0	2	2	0	1	2	1	1	1	2	0	0	0	0	0	1	1	1	0	0	0	0
60	0	0	1	0	1	0	2	0	2	2	0	0	0	0	0	0	1	0	0	2	2	0	0	2	0	0	0	1	2	2	1	1	1	1	1	1	1	0	0	0	0	0	0	2	1	1	0	0	0
61	1	0	0	0	0	0	2	0	0	0	0	1	1	1	1	0	1	2	1	1	1	0	0	2	0	2	0	1	1	1	2	1	1	1	1	1	0	0	0	0	0	0	0	0	1	0	0	0	0
62	1	0	0	0	0	0	2	0	0	0	0	0	0	0	0	0	1	2	1	0	0	0	1	1	1	1	0	0	2	2	1	1	1	1	1	1	1	1	0	0	0	0	0	1	1	1	0	0	0
63	0	0	0	0	0	0	0	0	0	0	2	0	0	0	0	0	0	1	1	1	1	0	0	2	0	2	0	0	2	1	0	0	2	0	2	1	2	1	0	0	1	0	0	1	0	1	0	0	1
64	0	0	0	0	0	0	2	1	1	2	0	0	0	0	1	0	2	2	1	1	2	0	0	2	0	1	0	0	2	1	0	0	2	2	0	2	1	1	0	0	0	1	1	1	2	0	1	0	0
65	1	0	0	0	0	0	2	0	2	2	0	0	1	1	1	0	1	1	1	1	2	0	1	1	0	0	0	1	1	1	1	0	1	2	1	2	1	0	0	0	0	0	0	1	0	1	0	0	0
66	0	1	0	0	0	1	1	0	1	1	1	0	0	0	0	0	1	0	0	2	2	0	0	2	0	0	0	2	2	1	1	2	1	0	2	0	1	1	0	0	0	1	2	2	0	1	0	1	1
67	1	0	0	0	0	0	2	1	0	1	0	1	1	0	0	0	1	2	1	0	1	0	0	2	0	1	1	1	2	2	0	1	1	1	1	1	2	0	1	1	0	0	0	2	1	0	0	0	0
68	0	0	0	0	0	0	1	1	1	2	0	0	1	0	0	0	1	1	1	1	2	0	0	2	0	1	1	1	2	1	0	1	2	0	1	1	1	1	0	0	0	0	0	0	0	1	0	0	2
69	1	0	0	0	0	1	2	0	1	1	0	1	1	1	1	0	1	1	1	1	2	0	0	2	0	1	0	0	2	2	0	0	1	2	0	2	0	0	0	0	0	1	1	1	1	0	1	1	0
70	1	0	0	0	0	0	2	1	1	2	0	0	0	0	0	0	1	1	1	1	1	0	0	2	0	0	0	0	2	2	0	0	1	1	1	1	1	0	0	0	1	0	1	2	1	0	1	0	0
71	0	0	0	0	0	0	0	0	1	1	1	1	2	2	2	0	2	0	0	1	1	0	1	1	0	1	0	0	2	2	1	1	1	1	1	1	2	0	0	0	0	0	0	2	0	0	0	0	0
72	1	0	0	0	0	0	2	0	2	2	0	0	1	0	0	1	0	1	1	1	1	0	0	2	0	0	0	0	2	2	1	2	2	0	1	1	1	1	0	0	0	0	0	2	1	0	0	1	0
73	1	0	0	0	0	1	2	1	1	1	0	0	0	0	0	1	0	0	0	2	1	0	0	2	0	1	0	0	2	2	0	0	1	1	1	1	1	0	1	1	0	0	0	1	0	0	0	0	0
74	1	0	1	0	0	1	1	0	1	1	1	1	1	1	1	0	2	1	1	1	1	0	0	2	0	0	0	0	2	0	1	0	2	2	0	2	1	0	2	2	0	0	0	2	0	1	0	0	0
75	1	0	0	0	0	0	1	0	0	0	1	0	1	1	1	0	2	0	0	2	2	0	0	2	0	1	0	0	2	1	2	0	1	0	2	1	2	1	0	0	1	0	1	1	1	1	0	0	0
76	0	0	0	0	0	0	1	0	1	1	0	0	0	0	0	0	1	0	0	2	2	0	0	2	0	0	0	0	2	1	0	0	2	1	1	1	2	1	1	1	0	0	1	2	1	0	0	0	0
77	1	0	0	0	0	0	2	0	0	0	0	0	0	0	0	0	1	1	1	1	1	0	0	2	0	0	0	0	2	2	0	0	1	2	0	2	2	0	1	1	0	0	0	1	1	1	0	0	0
78	0	0	0	0	0	0	2	0	1	1	0	0	0	0	1	0	1	1	1	0	0	0	0	2	0	1	0	1	1	0	1	1	1	1	1	1	1	0	0	0	0	0	1	2	1	0	0	0	0
79	1	0	1	0	0	0	0	0	1	1	1	1	2	2	2	0	2	0	0	2	2	0	1	1	0	0	0	0	2	2	1	1	1	1	0	2	0	0	0	0	0	0	0	1	0	0	0	0	0
80	1	0	0	0	0	0	2	1	1	2	0	0	0	0	0	0	1	1	1	1	1	0	1	1	0	0	0	0	2	0	0	0	0	2	0	2	1	0	0	0	0	0	0	0	2	0	0	0	0
81	1	0	0	0	0	0	2	0	0	0	1	1	1	1	1	0	2	0	0	2	2	0	0	2	0	1	0	1	2	1	1	0	2	1	1	1	2	0	2	1	1	1	1	2	1	0	0	0	1
82	1	0	0	0	0	0	2	0	2	2	0	1	1	1	1	0	2	0	0	2	2	0	0	2	0	1	0	1	2	2	0	1	2	1	1	1	1	0	1	1	0	0	0	1	0	1	0	0	1
83	1	0	0	0	0	0	2	0	1	1	0	0	0	0	0	0	1	0	0	2	2	0	1	1	1	1	0	2	1	0	2	1	1	1	0	2	0	0	1	1	0	0	1	1	1	1	0	0	1
84	0	1	0	0	0	0	2	0	2	2	0	0	0	0	0	0	1	2	2	0	1	0	0	2	0	1	0	1	1	1	1	1	1	1	1	1	2	1	1	1	0	1	1	2	0	0	0	0	0
85	0	0	0	0	0	1	2	0	0	0	0	0	0	0	0	1	0	0	0	2	2	0	0	2	0	0	0	0	2	2	1	0	2	1	0	2	1	0	0	0	0	0	0	1	1	1	1	0	0
86	0	0	0	0	0	0	2	0	1	1	0	0	0	0	0	0	0	1	0	2	2	0	0	2	0	0	0	0	2	1	2	0	0	0	0	2	1	0	0	0	0	0	1	1	1	1	0	0	0
87	1	0	0	0	0	0	2	0	0	0	0	0	1	0	0	1	0	1	0	1	0	0	0	2	0	1	0	0	2	2	1	2	1	2	0	2	0	0	1	0	1	0	0	2	1	1	0	0	0
88	1	0	1	0	1	0	1	0	1	1	0	0	0	0	0	0	1	0	0	2	2	0	1	1	1	1	0	0	2	2	0	1	2	0	1	1	2	1	0	1	0	0	1	1	1	0	0	0	0
89	0	0	0	0	0	0	1	0	2	2	0	0	2	2	2	0	0	0	0	2	2	1	0	2	0	2	0	1	2	1	2	1	2	1	1	1	2	0	1	1	0	0	1	2	1	1	0	0	0
90	1	0	0	0	0	0	2	0	0	0	1	0	0	0	0	0	2	1	1	1	1	0	1	1	0	2	0	0	2	0	1	0	1	0	2	0	1	0	0	0	0	1	1	2	1	0	0	0	0
91	0	0	0	0	0	1	1	0	0	0	1	0	1	0	0	1	2	0	0	2	2	1	0	2	0	0	0	0	1	1	1	1	2	0	0	2	2	0	2	2	0	0	0	2	0	0	0	0	0
92	1	0	0	0	0	0	2	1	0	1	0	1	0	0	0	0	1	2	0	1	1	0	1	1	0	1	0	0	2	1	2	0	1	2	0	2	2	0	2	2	0	0	1	1	1	0	0	0	1
93	1	0	0	0	0	0	2	1	1	2	0	0	1	0	0	0	2	0	0	2	2	0	0	2	0	1	0	1	2	2	0	1	1	1	0	2	1	0	0	0	0	0	0	2	0	1	0	0	0
94	1	0	0	0	0	0	2	0	0	0	0	0	0	0	0	0	1	0	0	2	2	0	1	1	1	1	0	0	2	1	0	0	0	2	0	2	1	0	0	0	0	0	0	1	0	1	0	0	0
95	1	0	0	0	0	0	2	0	0	0	0	1	0	0	0	0	1	1	2	0	1	0	0	2	0	2	0	1	2	0	1	0	2	2	0	2	1	1	0	0	0	1	1	2	1	0	0	0	1
96	0	0	1	0	0	0	1	1	0	1	1	0	1	1	1	0	0	2	1	1	2	0	0	2	0	2	1	0	2	1	1	1	1	2	2	1	2	1	1	1	1	0	1	2	1	0	0	0	1
97	1	0	0	0	0	0	0	0	1	1	1	1	1	1	1	0	1	2	1	0	1	0	1	1	1	2	0	0	2	1	0	1	1	1	1	1	2	0	1	1	0	0	1	2	1	1	0	0	1
98	0	0	0	0	0	0	2	0	1	1	0	1	1	1	2	0	1	2	2	0	0	0	0	2	0	0	0	0	1	1	0	1	1	1	0	2	2	0	0	0	0	0	0	1	1	1	0	0	1
99	1	1	0	0	0	1	2	1	1	2	0	0	0	0	0	0	0	1	0	0	0	0	0	2	0	2	0	1	2	0	1	1	1	2	0	2	1	0	1	1	0	0	0	0	0	1	1	0	0
100	1	1	0	0	0	0	2	0	0	0	1	0	0	0	0	0	2	1	1	1	2	0	0	2	0	0	0	0	2	1	2	1	2	1	2	1	1	0	0	0	0	0	0	2	0	1	0	0	0
101	1	0	0	0	0	1	2	0	0	0	1	1	2	0	0	0	2	1	1	1	1	1	0	2	0	2	0	0	2	1	0	1	1	1	0	2	1	0	2	2	0	0	0	2	0	2	0	0	1
102	1	0	0	0	0	0	2	0	1	1	0	0	0	0	0	0	0	1	1	1	2	0	2	0	1	1	0	0	2	2	1	0	2	0	2	0	1	1	0	0	0	0	1	2	2	0	0	1	0
103	0	0	0	0	0	0	1	0	1	1	0	1	1	1	1	0	1	2	0	0	0	0	1	1	0	1	0	0	2	2	1	0	0	0	1	1	1	0	1	1	0	0	0	0	1	0	1	1	0
104	1	0	0	0	0	0	2	0	1	1	1	0	0	0	0	0	1	1	1	1	2	1	1	1	0	1	0	1	2	1	1	0	2	1	0	2	1	1	0	0	0	0	0	2	0	0	0	0	1
105	1	0	0	0	0	0	1	0	1	1	1	0	0	0	0	0	1	1	1	1	1	0	0	2	0	1	0	0	2	2	0	0	0	0	0	2	1	0	1	1	0	0	1	1	1	0	0	0	1
106	1	0	0	0	0	0	1	1	0	1	0	1	1	1	1	0	0	1	0	2	2	0	0	2	0	1	0	0	2	1	2	0	1	1	1	1	2	1	0	0	0	0	0	1	0	0	0	0	1
107	0	0	0	0	0	0	1	0	0	0	2	1	1	1	1	0	1	1	1	1	1	0	0	2	0	0	0	0	2	1	2	1	2	1	1	2	2	0	1	1	0	0	0	1	1	0	0	0	0
108	1	0	0	0	0	0	1	0	1	1	0	0	0	0	0	0	2	1	1	1	2	0	0	2	0	1	0	1	2	1	0	0	1	2	0	2	0	1	0	0	0	0	0	0	0	1	1	0	0
109	1	0	0	0	0	0	1	0	1	1	1	0	0	0	0	0	0	0	1	1	2	1	0	2	0	2	0	0	2	2	0	0	1	1	1	1	1	0	1	1	1	0	0	1	0	0	0	0	0
110	0	0	0	0	0	1	2	1	0	1	1	0	0	0	0	0	1	1	1	1	1	0	0	2	0	1	0	0	2	2	0	0	1	0	1	1	1	0	0	0	0	0	0	2	2	1	1	0	0
111	1	0	0	0	0	0	1	0	1	1	0	0	0	0	0	0	1	1	1	1	1	0	0	2	0	1	0	1	2	1	2	0	1	1	0	2	1	0	1	1	0	0	0	2	0	1	0	0	0
112	1	0	0	0	0	0	1	0	0	0	1	1	2	1	1	1	1	0	0	2	2	0	0	2	0	0	0	1	2	1	0	1	2	1	1	1	1	0	0	0	0	0	1	2	1	0	0	0	0
113	1	0	0	0	0	0	2	1	0	1	0	0	1	0	0	1	1	1	1	1	1	0	0	2	0	2	0	0	2	2	0	0	1	0	1	1	1	1	0	0	0	0	0	1	1	1	0	0	1
114	0	0	0	0	0	0	1	0	0	0	1	1	1	1	1	0	1	0	0	2	2	0	0	2	0	1	0	0	1	1	1	1	2	1	0	2	2	1	1	1	0	0	0	2	1	2	0	2	0
115	0	1	0	0	0	0	1	0	1	1	1	0	0	0	0	0	1	1	0	1	2	0	0	2	0	0	0	1	1	1	1	1	2	1	1	1	2	0	2	2	1	0	0	0	1	0	1	0	0
116	1	0	0	0	0	0	0	0	1	1	1	0	0	0	0	0	0	1	1	1	1	0	0	2	0	2	0	1	2	1	1	0	1	2	0	2	1	0	0	0	0	0	0	2	0	0	0	0	1
117	1	0	0	0	0	0	2	0	1	1	0	0	0	0	0	0	1	2	2	0	1	0	1	1	1	0	0	0	1	0	1	0	1	1	1	1	2	0	1	1	0	2	2	2	0	0	1	0	1
118	1	0	0	0	0	1	0	0	0	0	2	1	2	1	1	1	0	1	1	1	2	0	0	2	0	0	0	0	2	2	2	1	2	1	1	1	1	0	0	0	0	0	1	2	0	1	1	0	0
119	1	0	1	0	0	0	1	1	0	1	1	0	2	2	2	0	0	2	2	0	0	0	0	2	0	1	0	1	1	0	2	1	1	1	0	2	0	0	0	0	0	0	0	0	1	0	0	0	2
120	0	0	0	0	0	0	2	0	1	1	1	1	1	1	1	0	1	0	0	2	2	2	0	2	0	1	0	0	1	1	0	2	1	2	0	2	1	0	0	0	0	0	1	2	1	0	0	0	0
121	0	0	0	0	0	0	2	0	2	2	0	0	0	0	0	0	2	2	2	0	0	0	0	2	0	0	0	0	2	2	0	2	2	0	1	1	2	0	2	2	1	0	1	1	1	1	0	0	0
122	1	0	0	0	0	0	2	1	1	2	0	0	1	1	1	0	2	2	1	1	2	0	0	2	0	1	0	0	2	1	1	0	2	0	1	1	2	0	2	1	1	0	0	1	0	0	0	0	2
123	1	0	0	0	0	0	1	0	0	0	1	0	1	0	1	0	2	0	0	2	2	0	1	1	0	0	0	1	2	2	0	1	1	2	0	2	1	0	0	0	1	1	1	1	1	0	0	0	0
124	1	0	0	0	0	0	2	1	0	1	0	0	0	0	0	0	1	0	0	2	2	0	0	2	0	0	0	1	2	0	1	1	2	0	1	1	0	0	0	0	0	0	1	2	0	0	0	1	0
125	0	0	0	0	0	0	2	0	1	1	0	1	1	1	1	0	0	1	1	1	1	0	0	2	0	0	0	1	2	0	1	1	1	0	0	1	1	0	1	1	0	0	1	1	1	1	0	1	0
126	1	0	0	0	0	0	2	0	0	0	0	0	0	0	0	0	1	0	0	2	2	0	0	2	0	2	0	0	2	1	0	1	1	0	0	1	1	0	0	0	0	0	1	2	0	0	0	0	1
127	0	0	0	0	0	0	2	1	0	1	0	1	1	1	2	0	1	1	1	1	1	0	0	2	0	0	0	0	2	0	1	1	2	1	1	1	2	0	0	0	0	0	1	1	1	0	1	0	0
128	0	0	0	0	0	0	2	1	0	1	0	0	1	1	1	0	2	2	1	1	2	0	0	2	0	1	0	1	1	1	2	0	1	1	1	1	1	0	0	0	0	0	2	2	2	1	0	0	0
129	0	0	0	0	0	0	2	0	2	2	0	0	0	0	0	0	1	0	0	2	2	0	0	2	0	2	0	0	1	1	0	0	0	2	0	2	2	1	1	0	1	0	0	2	0	1	0	1	1
130	0	0	2	0	1	0	1	1	0	2	1	0	0	0	0	0	2	0	0	2	1	0	0	2	0	1	0	1	2	1	2	2	1	2	0	2	1	1	0	0	0	0	0	2	1	0	0	0	0
131	0	0	0	0	0	0	2	1	0	1	0	1	1	1	1	0	2	2	1	1	2	0	1	1	1	1	0	0	1	0	1	2	1	1	1	1	2	1	1	1	0	1	1	1	0	2	0	0	1
132	0	0	0	0	0	0	1	1	1	2	1	0	0	0	1	0	1	2	0	1	1	0	0	2	0	0	0	0	2	2	0	0	2	1	0	2	2	1	1	1	0	0	0	2	0	1	0	1	0
133	1	0	0	0	0	0	2	0	0	0	0	1	1	1	1	0	1	2	1	0	0	0	2	0	0	0	0	0	2	0	0	1	2	1	0	2	2	0	1	1	0	0	0	2	0	1	0	0	1
134	1	0	0	0	0	0	1	1	0	1	1	0	0	0	0	0	0	2	2	0	0	0	2	0	0	0	0	1	2	1	1	0	0	0	0	2	0	0	1	0	1	0	2	2	2	1	0	0	0
135	0	0	0	0	0	0	1	0	0	0	1	0	0	0	0	0	1	2	1	0	2	0	1	1	0	2	0	1	2	1	1	1	0	2	0	2	2	0	2	1	1	0	0	1	0	1	1	0	0
136	1	0	0	0	0	1	1	0	1	1	0	0	0	0	0	0	2	1	0	2	2	0	0	2	0	0	1	0	2	1	0	0	1	2	1	1	0	0	0	0	0	0	1	1	1	1	0	0	0
137	0	0	0	0	0	0	2	0	2	2	0	0	0	0	0	0	1	2	0	2	2	0	0	2	0	1	0	0	2	2	1	2	2	0	1	1	2	0	1	0	1	1	1	2	1	0	0	0	1
138	0	0	0	0	0	0	2	0	2	2	0	1	1	1	1	0	2	1	1	1	2	0	0	2	0	0	0	0	2	2	2	0	1	2	0	2	0	0	0	0	0	1	1	2	1	0	1	0	0
139	1	0	0	0	0	0	2	0	0	0	1	1	1	1	2	0	2	1	1	1	1	0	0	2	0	2	0	1	1	1	1	0	2	1	1	1	1	0	0	0	0	0	0	0	0	1	0	2	0
140	0	0	0	0	0	1	2	0	1	1	0	1	1	1	1	0	0	2	2	0	1	0	1	1	0	1	0	1	2	1	1	0	2	1	1	1	1	1	0	0	0	0	0	1	0	0	0	2	0
141	1	0	0	0	0	1	2	0	0	0	1	1	1	0	0	0	0	1	0	0	0	0	2	0	0	1	0	0	2	1	1	1	1	0	0	1	1	0	1	1	0	1	1	1	2	0	0	0	1
142	0	0	0	0	0	0	2	0	2	2	0	1	1	1	1	0	1	1	1	1	2	0	0	2	0	0	0	2	2	1	2	0	1	2	0	2	2	0	1	1	0	0	1	2	2	2	0	0	0
143	0	0	0	0	0	0	1	0	1	1	1	0	0	0	0	0	1	1	1	1	1	0	2	0	0	0	0	0	2	0	0	1	1	2	1	2	1	1	0	0	0	0	0	1	0	0	0	0	1
144	0	0	0	0	0	0	1	0	0	0	1	0	2	1	1	0	1	0	0	2	2	0	1	1	1	1	0	0	2	1	1	0	2	1	0	2	2	0	2	2	0	0	0	2	0	0	1	0	0
145	1	0	0	0	0	0	2	0	1	1	0	0	2	0	0	1	0	2	1	1	2	0	1	1	1	1	0	1	2	1	1	2	1	2	0	2	1	1	0	0	0	0	1	1	1	2	1	0	1
146	1	0	0	0	0	0	1	0	1	1	1	0	0	0	0	0	1	0	0	2	2	2	0	2	0	1	0	1	2	0	1	2	2	0	1	1	1	0	0	0	1	0	1	2	1	1	0	0	0
147	0	1	0	0	0	0	2	0	2	2	0	1	1	1	1	0	1	0	1	1	2	0	0	2	0	2	0	1	2	0	1	1	1	1	0	2	1	0	0	0	0	0	0	0	0	1	0	0	0
148	0	0	0	0	0	0	1	0	0	0	2	0	1	1	0	0	2	0	0	2	2	0	0	2	0	1	0	0	2	2	1	0	2	1	1	1	2	0	1	1	0	0	0	1	0	1	0	0	0
149	0	0	0	0	0	1	1	0	1	1	1	1	1	1	1	0	2	0	0	2	2	0	1	1	0	1	0	1	2	1	2	1	0	2	0	2	1	0	0	0	0	0	0	0	0	1	0	2	0
150	1	0	0	0	0	0	1	0	1	1	1	0	2	1	1	0	0	1	1	1	2	0	1	1	0	0	1	1	2	1	0	1	1	2	0	2	2	0	0	0	0	0	0	1	0	1	0	0	0
151	1	0	0	0	0	1	2	0	0	0	1	1	0	0	0	0	2	2	1	1	1	0	0	2	0	0	0	0	1	1	2	1	1	2	1	2	2	0	2	2	1	0	2	2	2	0	0	0	2
152	0	1	0	0	0	0	2	0	2	2	0	0	1	0	0	0	1	0	1	1	2	0	1	1	1	1	0	1	1	1	2	2	1	1	0	2	0	0	0	0	0	0	0	1	1	0	0	0	0
153	0	0	0	0	0	0	2	0	2	2	0	0	0	0	0	0	1	0	0	2	2	0	0	2	0	0	0	0	2	1	1	0	1	0	1	2	1	0	0	0	1	0	0	2	0	1	0	0	0
154	0	0	0	0	0	0	1	0	2	2	0	1	2	1	1	1	2	2	1	1	2	2	0	2	0	1	0	0	2	1	0	1	2	0	1	1	1	0	0	0	1	0	0	2	0	1	0	0	0
155	1	0	0	0	0	0	1	0	2	2	0	0	0	0	0	0	2	0	0	2	2	0	1	1	1	1	0	0	1	1	1	0	2	0	2	1	2	1	0	0	1	1	1	1	1	1	0	0	0
156	0	0	0	0	0	0	2	0	2	2	0	0	1	0	0	0	2	0	0	2	2	0	1	1	0	2	0	0	2	2	0	1	1	2	0	2	2	1	1	1	1	0	1	1	1	1	0	0	0
157	0	0	0	0	0	1	2	0	0	0	0	0	0	0	0	0	2	0	0	2	2	0	1	1	1	0	0	0	2	1	0	0	2	0	1	1	2	0	2	2	0	0	0	1	0	0	0	0	0
158	1	1	0	0	0	1	2	1	0	1	0	1	1	0	0	0	1	2	1	1	1	0	0	2	0	0	1	1	1	0	1	0	1	0	1	1	0	0	0	0	0	0	1	2	1	1	0	0	1
159	1	0	0	0	0	1	2	1	0	1	0	1	1	1	1	0	2	1	1	1	2	0	0	2	0	1	0	0	2	2	0	0	0	2	0	2	0	0	1	0	1	0	0	2	2	1	0	1	0
160	0	0	0	0	0	0	2	0	2	2	0	0	0	0	0	0	2	0	0	2	2	1	0	2	0	1	0	0	2	2	0	0	0	2	0	2	1	1	0	0	0	0	0	0	0	0	0	0	1
161	0	0	0	0	0	0	2	0	0	0	0	0	1	0	0	1	0	2	1	0	1	0	0	2	0	1	0	1	1	0	1	0	2	2	0	2	1	0	1	1	0	1	1	1	1	1	0	0	0
162	1	0	0	0	0	0	2	1	0	1	0	0	0	0	1	0	1	0	0	2	2	1	0	2	0	1	0	1	2	1	2	0	0	1	1	1	2	0	2	2	1	1	1	2	1	0	0	0	0
163	1	1	0	0	0	0	1	0	0	0	1	0	0	0	0	0	0	2	1	1	2	0	0	2	0	1	0	0	2	1	0	2	2	1	0	2	0	0	1	1	0	0	0	1	1	2	0	1	0
164	0	0	0	0	0	0	1	0	0	0	2	1	0	0	0	0	0	0	0	2	2	0	0	2	0	0	0	0	1	1	0	1	1	2	1	2	1	0	1	1	0	0	0	0	0	1	0	1	0
165	0	0	0	0	0	0	1	0	0	0	1	0	0	0	0	0	1	0	0	2	2	0	0	2	0	1	0	0	1	1	0	0	2	0	1	2	2	0	1	0	1	1	1	2	1	1	0	1	0
166	1	0	0	0	0	0	2	0	2	2	0	0	0	0	0	0	1	0	1	1	1	0	0	2	0	0	0	0	2	2	2	0	1	2	1	1	1	0	1	1	0	1	1	2	1	0	1	0	0
167	1	0	1	0	0	0	1	0	0	0	1	0	0	0	0	1	0	0	0	2	2	0	1	1	1	0	0	0	2	2	0	0	0	2	0	2	2	0	2	2	0	0	0	1	1	0	0	0	0
168	1	0	0	0	0	0	1	0	2	2	0	0	0	0	0	0	1	0	0	2	2	0	1	1	0	1	0	0	2	1	0	0	1	2	0	2	1	0	0	0	0	0	0	2	0	2	0	0	0
169	0	0	0	0	0	0	1	0	1	1	0	0	0	0	0	0	1	1	1	1	1	0	1	1	0	1	0	0	2	2	1	0	2	0	1	2	1	1	0	0	0	0	0	1	1	1	0	0	1
170	1	0	0	0	0	0	1	0	1	1	1	0	1	0	0	1	1	2	0	1	1	0	1	1	1	1	0	1	2	1	2	1	1	1	1	1	0	0	0	0	0	0	0	2	1	0	0	0	0
171	0	1	0	0	0	0	1	0	1	1	2	1	1	2	1	0	1	0	0	2	2	0	0	2	0	0	0	0	2	1	1	1	1	2	0	2	1	0	0	0	0	0	0	2	0	1	0	0	0
172	0	0	0	0	0	1	1	0	0	0	2	1	2	1	1	1	1	1	1	1	1	0	0	2	0	2	1	0	2	1	0	0	2	2	0	2	2	0	1	1	0	1	1	2	1	1	0	0	0
173	0	0	0	0	0	0	2	1	0	1	0	1	1	1	2	0	1	2	0	2	2	0	0	2	0	0	0	1	1	1	2	0	2	2	1	1	2	0	2	2	0	2	2	2	0	1	0	0	0
174	0	0	0	0	0	0	2	1	0	1	0	0	1	0	0	0	0	2	1	1	2	1	1	1	0	1	0	0	2	1	2	0	0	2	0	1	0	0	0	0	0	0	1	1	1	1	1	0	0
175	1	0	0	0	0	0	2	0	1	1	0	1	1	0	0	0	1	1	0	1	1	1	0	2	0	2	0	0	2	1	0	1	2	1	1	1	1	1	0	0	0	0	2	2	1	1	1	0	0
176	0	0	0	0	0	0	2	0	0	0	1	0	0	0	0	0	2	1	1	1	1	0	0	2	0	2	0	0	2	1	1	0	1	1	1	1	2	0	1	0	1	0	1	2	0	0	0	0	0
177	0	0	0	0	0	0	1	0	0	0	1	1	1	1	1	0	1	0	0	2	2	0	0	2	0	0	0	0	1	1	0	1	1	1	2	1	1	0	1	1	0	0	0	1	1	1	0	0	1
178	0	0	0	0	0	0	2	0	0	0	0	0	0	0	0	0	1	1	2	0	1	0	0	2	0	1	0	2	1	1	2	0	2	2	0	2	1	0	1	1	1	0	0	1	1	1	0	1	0
179	1	0	0	0	0	0	2	0	0	0	1	0	1	0	0	0	2	0	0	2	2	1	0	2	0	0	0	2	2	1	2	0	1	1	1	1	2	0	1	1	0	0	0	1	0	0	0	0	0
180	1	0	0	0	0	0	2	0	0	0	1	0	0	0	0	0	2	1	1	1	2	0	1	1	1	1	0	0	2	1	0	1	1	1	0	2	1	0	0	0	0	0	1	2	1	0	0	0	0
181	1	0	1	0	0	1	2	0	2	2	0	0	2	1	1	1	1	0	0	2	2	0	0	2	0	0	0	0	1	1	2	0	1	1	1	1	0	1	0	0	0	0	1	1	1	0	0	0	0
182	1	0	0	0	0	0	2	0	0	0	1	0	1	0	0	1	1	0	0	2	2	0	0	2	0	1	0	0	2	0	0	0	1	2	1	2	2	0	2	1	1	1	1	1	1	0	0	0	0
183	1	1	0	0	0	1	2	0	2	2	0	0	2	1	2	0	1	1	0	1	1	0	0	2	0	1	0	0	2	1	0	1	1	1	1	1	2	1	0	0	0	0	0	1	0	1	0	0	0
184	0	0	0	0	0	1	1	0	0	0	1	0	0	0	0	0	1	1	0	1	1	0	1	1	0	2	0	0	2	1	0	1	2	1	2	1	1	0	0	0	0	0	0	2	1	1	0	1	0
185	1	0	0	0	0	0	1	0	0	0	1	0	1	0	0	1	1	0	0	2	2	1	0	2	0	1	0	1	2	1	1	0	2	0	1	2	1	0	0	0	0	0	0	1	0	0	0	0	0
186	0	0	0	0	0	0	1	0	1	1	0	0	0	0	0	0	1	1	0	2	2	0	0	2	0	1	0	2	2	1	1	1	2	1	1	1	0	0	0	0	0	0	0	2	0	1	0	0	0
187	1	0	0	0	0	0	1	0	1	1	1	0	1	0	0	0	0	2	0	1	1	0	0	2	0	1	0	0	2	1	0	0	0	2	0	2	0	0	0	0	0	1	2	2	1	0	0	0	0
188	0	0	0	0	0	0	2	0	1	1	0	1	2	1	1	0	0	1	0	1	0	0	1	1	1	2	0	0	2	1	0	1	1	1	0	2	1	0	0	0	0	0	1	2	1	1	0	0	0
189	1	1	0	0	0	0	1	0	0	0	2	1	1	1	1	0	1	0	0	2	2	0	0	2	0	0	0	1	2	2	0	1	1	2	0	2	0	0	0	0	0	0	0	2	1	0	0	0	0
190	0	0	0	0	0	1	1	0	1	1	2	0	0	0	0	0	2	2	1	1	2	0	0	2	0	1	1	0	1	0	1	1	2	1	1	1	1	0	1	0	1	0	0	1	0	0	0	0	0
191	0	0	0	0	0	0	2	0	0	0	1	0	0	0	0	0	2	0	0	2	2	1	0	2	0	2	0	1	1	1	1	2	1	1	1	1	1	0	1	1	0	0	2	2	2	1	0	0	0
192	1	0	0	0	0	0	1	1	0	1	0	0	1	0	0	0	0	1	0	1	0	0	1	1	0	2	0	0	2	1	0	0	1	1	1	1	1	0	2	2	0	0	0	2	0	2	1	1	0
193	1	0	0	0	0	0	1	0	1	1	1	1	1	1	1	0	2	0	0	2	2	0	0	2	0	1	0	0	2	2	0	1	2	2	0	2	1	0	0	0	0	0	0	0	0	1	0	0	0
194	0	0	0	0	0	0	2	0	0	0	0	0	1	0	0	0	1	0	0	2	2	0	0	2	0	0	0	0	2	2	1	2	1	1	1	1	0	0	0	0	0	1	1	2	0	1	0	1	0
195	0	0	0	0	0	0	1	0	1	1	1	2	2	2	2	0	1	1	0	1	1	0	0	2	0	0	0	1	2	1	2	1	2	0	1	1	1	1	0	0	0	0	0	1	0	1	0	0	1
196	1	0	2	0	1	0	2	1	0	1	0	1	2	1	1	0	2	1	1	1	2	0	1	1	0	1	0	2	1	1	1	0	1	1	1	1	1	0	1	1	0	0	0	1	1	0	0	1	0
197	0	0	0	0	0	0	1	0	0	0	0	1	1	0	0	0	0	0	0	2	2	0	0	2	0	1	0	0	2	2	0	0	2	1	1	1	2	0	1	1	0	1	1	1	1	1	0	0	0
198	0	0	0	0	0	0	2	1	0	1	0	0	1	1	1	0	2	0	0	1	1	1	0	2	0	2	1	1	2	1	0	0	2	0	1	2	2	0	2	2	0	0	1	1	1	1	0	0	1
199	1	0	0	0	0	0	1	0	0	0	1	0	2	0	0	1	2	1	1	1	2	0	0	2	0	0	0	0	2	2	0	1	1	1	1	1	0	0	0	0	0	0	1	2	0	1	0	0	1
200	1	0	0	0	0	0	2	0	1	1	1	0	0	0	0	0	1	0	0	2	2	0	0	2	0	1	0	2	2	2	0	1	1	2	0	2	2	0	0	0	0	0	0	2	0	0	0	0	0
201	1	0	0	0	0	0	2	0	1	1	0	1	1	1	2	0	2	1	1	1	1	1	0	2	0	2	0	0	2	2	1	1	2	0	1	0	2	1	1	1	0	0	0	1	0	1	1	0	0
202	1	0	0	0	0	0	1	1	0	1	1	0	1	0	0	0	1	1	1	1	1	0	0	2	0	0	0	1	1	1	1	0	1	2	1	2	2	0	1	0	1	0	1	2	1	0	0	0	0
203	1	0	0	0	0	0	2	1	0	1	0	0	1	0	0	1	1	0	0	2	1	0	1	1	1	0	0	0	2	1	0	0	2	1	0	2	0	0	0	0	0	0	0	1	0	0	0	0	0
204	1	0	0	0	0	0	1	0	0	0	1	0	0	0	0	0	0	0	0	2	2	0	0	2	0	1	0	0	2	1	0	1	2	0	1	1	1	1	0	0	0	1	1	1	0	1	1	1	0
205	0	0	0	0	0	0	0	0	1	1	0	0	0	0	0	0	0	0	1	1	1	0	0	2	0	1	0	1	1	1	2	0	1	0	1	2	0	1	0	0	0	0	1	2	2	1	0	0	0
206	0	0	0	0	0	0	2	0	1	1	0	1	2	1	1	1	0	1	1	1	2	0	0	2	0	1	0	0	2	2	1	0	1	0	2	1	1	0	0	0	0	1	1	2	1	0	0	0	0
207	1	0	0	0	0	1	1	0	1	1	1	1	1	1	1	0	2	2	1	1	2	0	0	2	0	1	0	1	1	1	1	2	1	0	2	0	2	0	0	0	0	0	0	2	0	0	0	0	0
208	1	0	0	0	0	0	2	0	1	1	0	1	1	1	1	0	1	1	1	1	2	0	1	1	1	0	0	0	1	1	1	1	1	1	1	1	1	1	0	0	0	0	0	0	0	0	0	0	0
209	0	0	0	0	0	1	2	0	2	2	0	0	0	0	0	0	2	2	1	1	1	0	0	2	0	1	0	0	2	1	0	0	1	1	1	1	1	0	1	1	0	0	0	0	0	1	0	0	1
210	0	1	0	0	0	0	2	0	0	0	1	1	1	1	1	0	0	2	0	1	1	0	0	2	0	2	1	1	2	0	1	1	0	2	0	2	1	0	2	2	0	0	0	0	0	0	0	0	0
211	1	0	0	0	0	0	1	0	0	0	2	1	2	0	0	0	2	0	0	1	1	0	0	2	0	2	0	0	2	2	1	0	2	1	0	2	2	0	2	2	0	0	0	1	0	1	0	0	1
212	1	0	1	0	0	0	2	0	0	0	1	0	0	0	0	0	0	0	1	1	2	0	0	2	0	1	0	0	2	2	0	0	1	2	0	2	2	0	1	1	0	0	1	2	2	1	0	0	0
213	1	0	1	0	0	0	2	1	1	2	0	0	2	1	1	0	0	1	1	1	2	0	1	1	1	2	1	1	2	1	0	2	2	0	1	1	1	0	0	0	0	0	0	2	0	1	0	0	0
214	0	0	0	0	0	1	2	0	0	0	1	0	1	0	0	0	2	2	1	1	2	0	0	2	0	1	0	0	1	1	1	0	2	0	2	1	1	0	2	2	1	0	0	0	0	1	0	0	1
215	0	0	0	0	0	0	2	0	0	0	0	0	1	1	1	0	2	0	0	2	2	0	2	0	0	0	0	2	1	0	2	0	1	1	1	1	0	0	1	1	0	1	1	2	2	1	0	0	0
216	1	0	0	0	0	0	2	0	1	1	1	0	0	0	0	0	2	2	2	0	1	0	0	2	0	0	1	0	2	1	0	1	2	1	1	1	0	0	0	0	0	0	0	2	0	1	0	0	0
217	1	0	0	0	0	1	2	1	1	2	0	1	1	1	1	0	0	1	1	1	2	1	1	1	0	1	0	0	2	0	1	2	1	2	0	2	2	1	0	0	0	1	1	1	1	0	0	0	0
218	0	0	0	0	0	1	1	0	1	1	1	1	1	1	1	0	0	0	1	1	2	0	0	2	0	2	0	0	2	2	0	1	2	1	1	1	2	0	0	0	0	0	0	1	0	0	0	0	1
219	1	0	0	0	0	0	2	1	0	1	0	0	0	0	0	0	1	2	1	0	0	0	1	1	1	0	0	1	1	0	2	1	2	1	1	1	2	1	1	1	1	1	1	2	1	0	0	0	0
220	1	0	0	0	0	0	1	0	0	0	2	0	0	0	0	0	1	1	0	1	1	0	1	1	1	1	0	0	2	2	0	2	2	0	1	1	1	0	0	0	0	2	2	2	0	0	0	0	0
221	0	0	1	0	0	1	2	0	0	0	0	0	0	0	0	0	1	2	0	0	0	0	0	2	0	0	0	1	2	1	1	1	2	0	2	1	2	0	1	1	0	0	0	0	0	0	1	0	0
222	0	0	0	0	0	0	2	0	0	0	0	1	2	0	0	0	1	2	1	1	1	0	1	1	0	0	0	0	2	2	0	0	1	1	1	1	1	1	0	0	0	0	0	2	0	1	0	0	0
223	0	0	0	0	0	0	1	0	1	1	1	0	2	0	0	1	1	1	2	0	1	0	1	1	0	2	0	2	2	1	1	2	1	2	0	2	1	0	1	1	0	0	0	1	0	1	0	0	0
224	1	0	1	1	1	2	2	0	1	1	1	0	0	0	0	0	1	2	1	0	1	0	1	1	1	1	0	0	2	1	1	1	1	1	0	2	2	0	0	0	0	0	2	2	2	1	0	0	0
225	1	0	0	0	0	0	2	0	0	0	0	1	2	0	0	0	1	1	0	1	2	1	0	2	0	0	0	0	2	1	0	1	0	2	0	2	1	0	0	0	0	1	1	2	2	1	0	0	0
226	1	0	0	0	0	0	1	1	0	1	0	1	1	1	1	0	1	0	0	2	2	0	0	2	0	2	0	2	1	0	2	0	1	2	1	2	2	2	0	0	0	0	0	2	0	0	1	0	1
227	0	1	0	0	0	0	1	0	1	1	0	0	1	0	0	1	1	1	1	1	1	0	0	2	0	1	0	0	2	2	0	1	1	0	0	1	1	0	0	0	0	0	1	2	2	0	0	0	0
228	1	0	1	0	0	1	2	1	1	2	0	0	0	0	0	0	1	1	1	1	1	1	0	2	0	1	0	2	1	0	2	2	1	1	1	1	2	0	1	1	0	1	1	2	2	0	0	0	1
229	1	1	0	0	0	1	1	0	0	0	1	0	0	0	0	0	1	0	0	2	2	0	1	1	0	0	0	0	2	2	0	0	0	2	0	2	1	0	1	1	0	0	1	2	1	1	0	0	1
230	1	0	0	0	0	0	2	1	1	2	0	0	0	0	0	0	1	1	0	1	2	0	0	2	0	1	0	0	2	1	0	1	1	0	1	1	2	0	0	0	0	0	1	1	1	0	0	1	0
231	0	0	0	0	0	0	1	1	0	1	1	0	0	0	0	0	1	1	0	1	1	0	0	2	0	1	0	0	2	1	0	0	1	2	0	2	1	1	0	0	0	0	1	2	0	1	0	0	0
232	1	0	0	0	0	0	1	0	0	0	1	0	2	1	1	1	1	2	2	0	1	0	0	2	0	2	0	0	2	2	1	0	0	0	0	2	2	0	1	1	0	0	0	2	1	1	1	1	0
233	1	0	0	0	0	0	1	1	0	1	0	0	2	0	0	1	2	1	1	1	1	0	1	1	1	0	1	1	2	1	0	0	0	2	0	2	2	0	1	1	0	0	1	2	1	1	1	0	0
234	0	0	0	0	0	1	2	0	2	2	0	2	2	1	1	0	2	0	0	2	1	0	0	2	0	1	0	0	2	1	0	1	1	0	1	1	2	0	1	1	0	0	1	2	1	0	0	0	1
235	0	0	0	0	0	0	2	0	1	1	1	1	2	1	1	0	1	1	1	1	1	0	0	2	0	2	0	2	1	1	2	2	1	2	0	2	1	0	0	0	0	1	1	1	1	0	0	0	0
236	1	0	0	0	0	2	2	0	1	1	0	0	0	0	0	0	2	0	0	2	2	0	0	2	0	2	0	0	2	2	1	1	2	1	0	2	2	0	0	0	0	0	1	2	0	1	0	0	0
237	0	0	0	0	0	0	2	0	1	1	1	0	0	0	0	0	1	1	2	0	1	1	1	1	0	1	0	1	1	1	1	1	1	1	0	2	2	1	1	1	0	0	1	2	1	0	0	1	0
238	1	1	1	0	1	0	1	0	1	1	0	1	2	2	2	0	0	1	0	2	2	0	0	2	0	0	0	1	1	0	2	0	2	1	1	1	1	1	0	0	0	0	0	2	0	1	0	0	0
239	1	0	0	0	0	0	2	0	0	0	0	0	1	1	1	0	1	0	1	1	1	0	1	1	1	2	0	2	2	1	1	1	1	1	0	2	2	0	2	2	0	0	1	2	1	1	0	1	0
240	0	0	0	0	0	1	1	0	2	2	0	0	0	0	0	0	1	1	0	1	1	0	1	1	0	1	0	0	1	0	1	1	1	1	0	2	1	0	0	0	0	0	2	2	2	1	0	0	0
241	1	0	0	0	0	0	2	1	0	1	0	1	1	1	1	0	1	0	1	1	1	0	0	2	0	1	0	0	2	1	0	2	1	1	1	1	2	0	0	0	0	0	1	2	1	0	0	0	0
242	1	0	1	1	1	1	1	0	0	0	2	0	0	0	0	0	2	1	0	2	1	0	0	2	0	2	0	1	2	2	0	2	2	1	0	2	2	0	1	1	0	0	0	1	0	0	0	0	1
243	1	0	0	0	0	0	2	1	1	2	0	0	1	0	0	0	2	1	1	1	1	0	0	2	0	1	0	0	2	1	0	0	0	2	0	2	0	0	1	1	0	0	0	1	0	0	0	0	2
244	0	0	0	0	0	0	2	0	0	0	1	0	0	0	0	0	1	1	0	1	1	0	0	2	0	0	0	1	1	1	1	2	2	0	1	1	2	0	2	2	0	0	0	1	0	0	0	0	0
245	0	0	1	0	0	0	2	1	1	2	0	0	0	0	0	0	1	2	0	1	1	0	1	1	0	0	0	0	2	1	0	0	1	2	0	2	1	0	0	0	0	1	1	2	1	0	0	0	0
246	0	0	1	0	1	0	2	0	0	0	1	0	0	0	0	0	1	0	0	2	2	0	0	2	0	0	1	0	2	1	1	1	2	2	0	2	2	0	2	2	0	0	1	2	1	0	0	0	0
247	0	0	0	0	0	0	1	1	0	1	1	0	1	0	0	0	1	1	1	1	2	0	0	2	0	1	0	0	2	1	1	1	1	1	0	2	2	1	1	1	0	2	2	2	1	0	0	1	0
248	1	0	0	0	0	1	1	0	0	0	1	0	1	0	0	1	0	2	0	2	2	0	0	2	0	2	0	0	2	1	0	1	1	2	0	2	0	1	0	0	0	0	0	0	1	0	0	0	0
249	1	0	0	0	0	0	1	1	0	1	1	2	2	2	2	0	0	1	1	1	1	0	0	2	0	2	0	2	0	0	2	0	2	1	1	1	1	1	0	0	0	0	0	2	0	1	0	1	0
250	0	0	0	0	0	0	2	1	0	1	0	0	1	0	0	0	0	1	1	1	2	1	0	2	0	1	0	0	2	2	1	0	0	2	0	2	2	0	1	1	0	0	0	2	1	2	0	1	1
251	1	0	1	0	1	0	2	0	1	1	1	0	1	1	1	0	1	0	0	2	2	0	0	2	0	0	0	1	2	1	0	0	1	2	0	2	2	0	2	2	1	0	0	0	0	0	0	1	0
252	1	0	0	0	0	0	1	1	0	1	1	0	1	0	0	1	1	1	1	1	1	0	0	2	0	0	0	0	1	1	1	0	2	2	1	2	1	0	1	0	1	0	0	0	2	2	0	1	0
253	0	0	0	0	0	0	1	1	0	1	1	0	1	0	0	0	1	0	1	1	2	0	1	1	0	1	1	0	2	0	0	0	1	2	0	2	2	0	2	2	0	0	0	2	0	0	0	0	1
254	0	1	0	0	0	0	1	0	0	0	2	1	1	1	1	0	2	2	2	0	1	0	0	2	0	0	0	0	2	1	1	0	2	1	2	1	1	1	0	0	0	0	0	2	1	0	0	0	0
255	0	0	0	0	0	0	2	0	1	1	0	0	1	0	0	0	1	1	1	1	1	0	1	1	1	1	0	0	2	1	0	0	1	1	1	1	0	0	0	0	0	1	1	2	1	0	0	0	0
256	0	0	0	0	0	0	2	0	0	0	1	0	0	0	0	0	1	1	2	0	2	0	0	2	0	1	0	0	1	1	0	0	1	2	0	2	0	0	1	1	0	1	1	2	1	0	1	0	1
257	1	0	0	0	0	1	1	0	1	1	1	0	0	0	0	0	2	0	0	2	2	0	0	2	0	1	1	1	1	0	1	2	1	1	1	1	1	0	1	1	0	0	0	0	1	1	0	0	0
258	0	0	0	0	0	0	1	0	0	0	1	0	0	0	0	0	1	2	1	0	1	0	0	2	0	2	0	0	2	2	1	1	1	1	1	1	2	0	0	0	0	0	0	0	0	0	1	0	0
259	0	0	1	0	1	0	1	0	0	0	1	0	0	0	0	0	0	0	1	1	2	0	2	0	0	1	0	0	1	1	2	1	2	1	1	2	2	1	1	1	1	1	2	2	0	1	0	0	1
260	0	0	1	1	1	2	1	1	1	2	1	0	2	1	1	0	1	2	2	0	1	1	0	2	0	2	0	1	1	1	1	1	2	0	1	0	1	0	2	2	0	0	1	1	1	1	0	1	0
261	0	0	0	0	0	0	2	0	0	0	0	1	1	1	1	0	1	1	0	1	1	0	0	2	0	2	0	0	2	1	1	1	1	2	1	2	2	0	1	1	0	0	1	2	1	0	0	0	0
262	1	0	0	0	0	0	2	0	1	1	0	1	1	1	1	0	1	1	1	1	2	0	0	2	0	2	1	1	2	0	1	0	2	2	0	2	2	1	0	0	1	0	1	2	1	0	0	0	1
263	0	0	0	0	0	0	2	1	1	2	0	0	0	0	0	0	1	0	0	2	2	1	0	2	0	2	0	0	2	1	2	1	1	1	1	1	1	0	0	0	0	0	0	1	1	1	0	0	1
264	1	0	0	0	0	0	2	0	0	0	0	0	0	0	0	0	2	1	1	1	1	0	1	1	1	1	0	1	2	1	0	1	1	1	1	1	2	0	2	2	1	0	1	1	1	1	0	0	0
265	0	1	0	0	0	0	1	0	1	1	1	1	1	1	1	0	1	2	2	0	0	0	0	2	0	0	0	1	2	1	2	0	1	1	1	1	2	0	1	1	0	0	0	1	1	0	0	1	0
266	1	0	0	0	0	0	0	0	0	0	1	0	1	0	0	1	1	0	1	1	2	1	0	2	0	1	0	1	2	1	1	0	2	0	2	0	2	1	1	1	0	0	0	1	0	0	0	0	0
267	1	0	0	0	0	1	2	0	2	2	0	0	1	1	1	0	1	1	1	1	2	0	0	2	0	2	0	0	2	1	0	1	2	2	0	2	0	0	0	0	0	0	1	2	0	1	1	0	0
268	1	0	1	1	1	2	1	0	1	1	1	0	0	0	0	0	2	1	1	1	1	0	0	2	0	1	0	0	1	1	1	1	1	1	1	1	2	0	1	1	0	0	0	1	0	0	0	0	0
269	1	0	0	0	0	0	2	0	1	1	1	0	0	0	0	0	1	2	0	1	1	1	0	2	0	2	0	0	2	1	0	1	2	2	0	2	2	0	2	2	0	0	0	2	0	0	0	0	2
270	0	0	0	0	0	0	1	1	0	1	1	0	0	0	0	0	1	2	1	0	2	0	1	1	0	0	0	0	2	2	0	0	1	0	1	2	0	0	0	0	0	0	0	0	2	0	1	0	0
271	1	0	0	0	0	0	2	0	0	0	0	0	1	0	0	0	1	1	1	1	2	0	0	2	0	1	0	0	2	1	1	0	2	2	0	2	1	0	0	0	1	0	0	2	0	2	1	0	1
272	0	0	0	0	0	0	2	0	0	0	0	0	2	1	1	1	1	1	1	1	1	0	0	2	0	2	0	1	2	0	1	0	0	0	1	1	1	0	0	0	0	0	0	2	2	1	0	0	1
273	0	0	0	0	0	0	2	0	1	1	0	0	0	0	0	0	1	0	0	2	2	0	1	1	0	1	1	0	1	0	1	2	2	1	0	2	1	1	0	0	0	0	0	2	1	0	0	0	1
274	1	0	0	0	0	0	2	1	1	2	0	0	2	1	2	0	2	0	0	2	2	0	1	1	1	1	0	0	2	2	0	0	1	0	2	0	0	1	0	0	0	1	1	2	0	0	1	0	0
275	0	0	1	1	1	1	0	0	1	1	1	0	1	0	0	0	1	0	1	1	1	0	0	2	0	1	0	1	2	1	1	0	1	2	2	0	2	1	0	0	0	1	1	1	1	1	0	0	0
276	1	0	0	0	0	0	2	0	1	1	1	0	0	0	0	0	0	1	1	1	1	0	1	1	0	1	1	0	2	0	0	0	1	0	2	0	1	0	1	1	0	0	1	2	1	1	0	0	0
277	1	0	0	0	0	0	2	0	0	0	0	0	1	0	0	1	2	0	0	2	2	0	1	1	1	2	1	1	2	1	0	0	1	0	1	1	1	0	0	0	0	0	0	1	0	0	0	0	0
278	0	0	0	0	0	0	2	0	1	1	0	0	0	0	1	0	2	1	1	1	2	0	1	1	0	2	0	0	2	2	0	0	1	2	1	1	2	0	1	1	0	0	1	2	1	1	1	0	0
279	0	0	0	0	0	0	1	1	0	1	1	1	1	1	1	0	2	1	1	1	2	1	0	2	0	1	0	2	2	2	0	0	2	2	0	2	1	1	0	0	0	0	0	2	0	1	0	0	1
280	1	1	0	0	0	1	1	0	0	0	1	1	1	0	0	0	1	2	1	1	1	0	0	2	0	1	0	0	2	2	1	1	1	1	1	1	1	1	0	0	0	0	1	2	0	0	0	0	0
281	1	1	0	0	0	0	2	1	1	2	0	1	1	1	1	0	1	2	1	0	1	0	0	2	0	0	0	0	2	2	0	1	1	1	0	2	2	1	1	1	1	1	1	1	1	1	0	0	0
282	0	0	0	0	0	0	1	1	1	2	0	0	0	0	0	0	0	0	1	1	2	0	1	1	0	1	0	1	2	1	2	1	0	1	0	2	1	1	0	0	0	0	1	2	1	1	0	0	0
283	0	0	0	0	0	0	2	0	2	2	0	1	1	1	1	0	1	1	1	1	2	0	0	2	0	2	0	1	1	1	2	1	1	1	1	1	0	0	1	1	0	0	0	2	1	1	0	1	0
284	1	0	0	0	0	0	1	0	0	0	0	1	0	0	0	0	2	0	0	2	2	0	1	1	0	1	0	1	2	1	1	0	1	2	0	2	1	0	1	1	0	1	1	2	1	0	0	0	0
285	0	0	1	1	1	1	2	0	2	2	0	0	2	1	1	1	1	1	1	1	2	0	1	1	0	2	0	1	2	2	1	1	1	2	0	2	2	0	0	0	0	0	0	2	1	1	0	0	1
286	0	1	0	0	0	1	2	0	2	2	0	0	1	0	0	1	0	0	0	2	2	0	0	2	0	1	0	0	2	1	2	0	1	1	1	1	2	1	1	0	1	0	0	2	0	0	0	0	1
287	1	0	1	0	0	0	1	0	0	0	1	0	0	0	0	0	2	0	0	2	2	0	2	0	1	1	0	0	2	2	1	0	0	2	0	2	1	0	0	0	0	0	1	2	1	0	0	0	0
288	0	0	0	0	0	0	1	0	0	0	2	1	1	1	1	0	1	1	0	1	1	0	0	2	0	0	0	0	2	0	0	0	2	1	1	1	2	0	1	1	0	0	0	0	2	2	0	0	0
289	0	0	0	0	0	0	2	0	1	1	0	0	0	0	0	0	2	1	0	2	2	1	0	2	0	1	0	0	2	2	1	1	2	0	1	0	1	0	1	1	0	1	1	2	1	0	0	0	0
290	0	0	0	0	0	0	2	0	1	1	1	1	0	0	0	0	1	1	0	1	1	0	2	0	0	0	0	1	2	1	0	1	1	2	0	2	0	1	0	0	0	0	0	2	1	0	0	0	1
291	1	0	0	0	0	1	1	0	0	0	0	0	0	0	0	0	1	1	1	1	1	0	0	2	0	1	0	0	2	1	1	1	1	1	0	2	2	0	1	1	0	2	2	2	0	1	0	0	1
292	1	0	0	0	0	0	1	0	1	1	1	0	0	0	0	0	0	1	0	1	1	0	1	1	1	0	0	0	1	1	0	1	2	1	0	2	1	0	0	0	0	0	0	1	0	1	0	0	0
293	0	0	0	0	0	0	2	0	0	0	0	1	2	2	2	0	0	0	0	2	2	0	0	2	0	1	0	0	2	2	0	1	1	1	0	2	2	0	0	0	0	0	1	1	0	0	0	0	0
294	0	0	0	0	0	0	2	0	1	1	1	0	1	0	0	0	2	0	0	2	2	0	0	2	0	1	0	1	2	1	2	0	0	2	0	1	2	1	0	0	0	0	0	2	0	1	0	0	0
295	1	0	0	0	0	0	1	0	1	1	0	0	0	0	0	0	1	1	2	0	2	0	0	2	0	1	0	0	1	1	2	1	2	0	1	1	1	0	1	1	0	0	0	1	0	1	0	0	0
296	1	1	0	0	0	0	1	0	0	0	0	0	0	0	0	0	1	1	1	1	1	0	0	2	0	2	0	1	1	1	1	0	1	2	0	2	1	1	0	0	0	0	0	1	0	1	0	0	0
297	1	0	0	0	0	1	1	0	1	1	0	0	0	0	1	0	1	0	0	2	2	0	0	2	0	0	0	0	2	2	1	1	2	0	1	0	1	0	1	1	0	0	0	2	0	2	0	1	0
298	1	0	0	0	0	0	0	0	0	0	2	0	0	0	0	0	1	0	1	1	1	0	0	2	0	0	0	1	2	1	2	2	2	0	1	1	2	1	1	0	2	0	0	1	0	1	0	0	0
299	1	0	0	0	0	0	2	0	0	0	1	0	0	0	0	0	1	0	0	2	2	0	1	1	0	0	0	1	2	0	1	0	1	1	1	1	2	0	1	1	0	0	0	0	1	0	0	0	1
300	1	0	0	0	0	1	2	0	2	2	0	0	0	0	0	0	2	1	0	2	2	0	1	1	1	1	0	0	2	2	1	1	2	0	0	2	2	0	2	1	1	1	1	2	1	1	0	1	0
301	1	0	0	0	0	0	1	0	1	1	1	1	1	1	1	0	2	0	0	2	2	0	1	1	0	1	0	1	2	2	0	1	2	1	0	2	1	0	0	0	0	0	0	0	2	2	0	0	0
302	0	0	1	1	1	1	1	1	0	2	1	0	1	0	0	1	2	0	0	2	2	0	0	2	0	0	0	0	2	1	1	1	2	1	0	2	2	0	1	1	0	0	0	2	0	1	0	0	0
303	0	0	0	0	0	0	2	0	1	1	0	0	0	0	0	0	0	1	1	1	2	0	1	1	0	2	0	1	2	1	2	0	1	0	2	1	1	0	0	0	0	0	0	2	1	0	1	1	0
304	0	0	0	0	0	1	1	2	0	2	0	1	0	0	0	0	0	0	0	2	2	0	0	2	0	1	0	0	1	1	0	0	0	2	0	2	2	0	1	0	1	0	0	1	0	1	0	0	1
305	0	0	0	0	0	0	2	0	2	2	0	0	0	0	0	0	1	0	1	1	2	0	1	1	0	1	0	0	2	2	1	0	1	2	0	2	2	1	0	0	0	0	0	2	2	1	0	0	0
306	0	0	0	0	0	1	2	0	2	2	0	0	0	0	0	0	1	0	0	2	2	0	0	2	0	1	0	0	2	1	0	0	0	2	0	2	1	0	0	0	0	0	0	2	1	2	0	0	1
307	1	0	0	0	0	0	1	0	1	1	0	0	1	0	0	0	0	2	0	1	1	0	0	2	0	1	0	0	2	1	1	0	2	1	1	1	0	1	0	0	0	2	2	2	1	0	0	0	1
308	1	0	1	0	0	0	2	1	1	2	0	0	0	0	0	0	0	0	1	1	2	0	0	2	0	1	0	0	2	2	0	1	2	0	1	0	1	0	0	0	1	0	0	2	1	1	0	0	0
309	0	0	0	0	0	0	2	0	1	1	0	0	1	0	0	1	2	0	0	2	1	0	0	2	0	1	0	0	2	0	0	1	1	1	1	1	2	0	1	0	1	0	1	1	1	1	1	0	0
310	0	0	0	0	0	1	2	0	1	1	0	0	0	0	0	0	0	1	2	0	2	0	1	1	1	1	0	0	2	2	0	1	2	0	1	1	1	0	0	0	0	1	1	2	2	0	0	0	0
311	0	1	0	0	0	0	2	0	1	1	1	1	2	2	2	0	2	1	1	1	2	0	0	2	0	1	0	1	2	2	1	2	2	1	0	2	1	0	1	1	0	0	1	1	1	2	0	0	0
312	1	0	0	0	0	0	1	0	2	2	0	1	2	1	1	0	1	1	0	2	2	0	0	2	0	0	0	1	2	1	2	0	2	1	1	1	1	0	1	1	0	0	0	2	0	0	0	0	1
313	1	0	0	0	0	0	1	0	1	1	0	0	0	0	0	0	2	0	0	2	2	0	1	1	0	2	0	1	1	0	1	0	0	2	0	2	2	0	1	0	1	1	1	2	1	0	0	0	0
314	0	0	0	0	0	0	1	0	0	0	1	1	2	1	1	0	0	2	2	0	1	0	0	2	0	2	0	1	2	2	1	1	1	1	0	2	1	0	0	0	0	0	0	2	0	0	1	1	0
315	1	0	0	0	0	0	2	0	1	1	0	0	0	0	0	0	1	0	0	2	2	0	0	2	0	1	0	0	1	1	2	0	1	1	0	2	1	0	0	0	0	0	0	1	0	0	0	0	0
316	0	0	0	0	0	0	2	0	0	0	0	0	0	0	0	0	1	1	1	1	1	0	0	2	0	2	0	0	1	1	0	0	0	2	0	2	1	0	0	0	0	0	1	1	1	2	0	0	0
317	0	0	0	0	0	0	2	0	1	1	0	0	1	0	0	1	1	0	1	1	2	0	0	2	0	0	0	0	2	1	1	0	2	0	1	1	0	0	0	0	0	0	0	1	0	1	0	1	0
318	1	0	0	0	0	0	1	0	1	1	1	0	0	0	0	0	2	1	0	2	2	0	1	1	0	0	0	1	2	2	0	1	2	1	2	1	2	0	2	1	1	0	1	2	0	0	0	0	1
319	1	0	0	0	0	0	1	1	0	1	1	0	1	0	0	0	1	0	1	1	2	0	1	1	1	1	0	1	2	1	2	1	2	1	1	1	1	0	0	0	0	0	0	2	0	0	0	1	0
320	1	0	0	0	0	0	2	0	0	0	0	0	1	0	0	1	1	2	1	0	1	0	0	2	0	0	0	1	1	1	1	1	1	2	1	2	2	0	0	0	0	0	0	2	0	0	0	0	1
321	0	1	0	0	0	1	2	0	1	1	0	0	1	1	2	0	2	1	1	1	2	0	0	2	0	2	1	0	2	1	1	1	0	2	0	2	1	1	0	0	0	0	1	2	0	0	0	0	0
322	1	0	0	0	0	0	2	0	2	2	0	0	0	0	0	0	1	1	0	1	1	0	0	2	0	1	0	0	2	2	0	0	1	1	1	1	0	0	0	0	0	0	1	1	0	1	0	0	1
323	0	0	1	0	0	1	2	0	0	0	0	0	0	0	0	0	1	0	0	2	2	0	0	2	0	0	0	1	2	2	1	1	1	2	1	2	1	0	1	1	0	0	0	1	0	0	0	0	0
324	0	0	0	0	0	0	2	1	1	2	0	0	0	0	0	0	1	1	1	1	1	0	0	2	0	1	0	0	2	2	1	2	2	0	1	1	1	0	0	0	0	0	0	2	0	1	0	0	0
325	1	0	1	0	0	0	1	0	1	1	1	0	0	0	0	0	1	2	0	1	1	0	1	1	0	2	1	0	2	1	0	0	2	1	0	2	2	0	2	2	1	0	0	2	0	0	0	0	0
326	0	0	1	1	1	1	1	0	1	1	1	2	2	2	2	0	1	1	1	1	2	0	0	2	0	1	0	0	2	1	1	0	0	0	0	2	2	0	1	1	0	0	1	2	1	0	0	0	0
327	1	0	0	0	0	0	2	0	1	1	0	0	1	0	0	1	0	0	0	2	2	0	1	1	0	2	0	0	2	2	0	0	2	1	0	2	1	0	1	1	0	0	1	1	1	2	1	0	0
328	0	0	0	0	0	0	2	0	1	1	1	0	0	0	0	0	1	1	1	1	2	0	2	0	1	0	0	0	2	2	1	0	1	2	2	0	0	0	0	0	0	0	0	0	2	1	0	0	0
329	0	0	1	1	1	1	1	1	0	1	1	0	0	0	0	0	1	2	0	1	1	0	0	2	0	1	0	0	2	2	0	0	2	2	0	2	2	0	1	1	0	0	0	0	0	1	0	0	0
330	0	0	0	0	0	0	2	1	1	2	0	1	1	1	1	0	0	2	1	0	0	0	0	2	0	1	0	0	2	0	0	0	0	2	0	2	1	1	0	0	0	0	0	2	0	2	2	0	0
331	1	0	0	0	0	0	1	0	0	0	1	0	0	0	0	0	1	1	0	1	1	0	1	1	0	0	0	0	2	0	0	1	2	1	1	1	1	0	0	0	0	0	0	1	1	0	0	0	1
332	0	0	0	0	0	1	1	0	1	1	1	0	1	0	0	1	1	2	1	0	1	0	0	2	0	1	0	1	1	0	1	0	1	2	0	2	1	0	1	1	0	0	1	2	0	0	0	0	0
333	1	0	0	0	0	0	2	0	1	1	1	0	0	0	0	0	1	2	2	0	1	1	0	2	0	1	0	0	2	2	0	0	1	2	0	2	1	0	2	2	1	0	1	2	1	0	0	0	0
334	1	0	0	0	0	2	2	1	0	1	1	1	1	1	1	0	1	2	1	0	2	0	1	1	0	1	0	1	1	0	1	1	1	1	1	1	1	0	0	0	0	0	0	1	1	2	0	1	0
335	1	0	1	0	0	0	2	1	0	1	0	0	0	0	0	0	1	0	1	1	2	0	0	2	0	0	0	0	2	0	0	0	2	0	2	0	1	0	1	1	0	0	2	2	2	1	1	0	0
336	1	1	0	0	0	1	1	0	1	1	1	1	1	1	1	0	2	1	1	1	1	0	0	2	0	2	0	0	2	1	0	1	1	1	1	1	0	0	0	0	0	0	0	1	0	0	0	0	0
337	1	0	0	0	0	2	1	0	1	1	0	1	2	1	1	0	1	1	0	1	1	0	0	2	0	0	0	1	1	1	2	1	1	1	2	1	2	1	1	1	0	2	2	2	1	0	0	0	0
338	0	0	0	0	0	0	1	0	0	0	1	0	0	0	0	0	1	2	0	1	1	0	0	2	0	1	0	1	1	1	1	1	2	1	1	1	1	0	0	0	0	0	1	2	1	0	1	1	0
339	0	0	0	0	0	0	1	1	0	1	1	0	0	0	0	0	1	1	2	0	2	0	0	2	0	1	0	0	2	1	1	2	2	2	0	2	1	0	0	0	0	0	0	2	0	0	0	0	0
340	0	0	1	0	1	0	2	1	1	2	0	1	1	1	1	0	0	2	1	0	1	0	0	2	0	0	0	2	2	1	1	0	1	1	1	1	2	0	2	2	0	0	0	1	1	1	1	0	1
341	1	0	0	0	0	0	2	1	1	1	0	1	1	1	1	0	1	1	2	0	1	0	0	2	0	2	0	0	2	0	0	0	2	0	2	0	1	0	1	0	1	0	1	2	0	1	0	0	2
342	1	0	0	0	0	0	2	0	0	0	1	0	0	0	0	0	1	1	1	1	2	0	0	2	0	1	0	1	2	1	2	1	2	0	1	0	2	1	1	1	0	0	1	2	1	0	0	0	1
343	1	1	0	0	0	0	2	0	1	1	1	1	1	1	1	0	2	2	2	0	1	0	0	2	0	1	0	0	2	2	0	0	0	0	0	2	2	0	0	0	0	1	1	2	1	0	0	0	0
344	0	0	0	0	0	1	2	0	1	1	0	0	0	0	0	0	1	0	1	1	2	0	0	2	0	2	1	0	1	0	1	0	2	0	2	0	1	0	2	2	1	0	0	1	0	0	0	0	0
345	0	0	0	0	0	0	1	0	2	2	0	0	0	0	0	0	0	0	0	2	2	0	1	1	0	1	0	0	2	2	1	1	1	2	0	2	1	1	0	0	1	0	1	2	1	0	0	0	0
346	1	0	0	0	0	1	2	0	1	1	1	0	1	0	0	0	1	1	0	1	1	0	0	2	0	1	0	0	1	1	1	1	1	1	0	2	0	0	0	0	0	0	0	2	0	1	0	0	0
347	0	0	0	0	0	0	2	1	0	1	0	1	0	0	0	0	1	1	0	1	1	0	0	2	0	1	1	0	2	1	1	0	2	0	2	0	1	1	0	0	0	0	0	2	0	2	0	0	0
348	0	0	0	0	0	0	0	0	0	0	1	0	0	0	0	0	0	0	0	2	2	0	0	2	0	2	0	0	2	1	0	1	1	1	0	2	2	0	0	0	0	1	1	2	1	0	0	1	0
349	1	0	0	0	0	0	0	0	0	0	2	1	2	2	2	0	0	1	1	1	2	0	0	2	0	0	0	0	2	1	0	0	1	2	0	2	1	0	0	0	0	1	1	2	1	0	0	0	1
350	1	0	0	0	0	0	1	0	0	0	2	0	0	0	0	1	0	2	0	2	2	0	0	2	0	2	0	2	1	0	2	2	2	0	2	0	1	0	1	1	0	0	1	2	1	0	1	1	0
351	0	0	0	0	0	0	2	0	0	0	0	0	1	1	1	0	1	1	0	1	1	0	0	2	0	1	0	1	1	1	2	1	1	2	0	2	0	0	0	0	0	1	1	1	0	2	1	0	0
352	1	0	0	0	0	1	1	1	0	1	1	1	1	1	1	0	1	2	1	1	1	0	0	2	0	1	0	0	1	1	2	0	2	1	0	2	1	0	1	1	0	0	0	0	2	1	0	0	0
353	1	0	1	0	0	1	2	0	1	1	0	1	2	1	1	1	2	1	1	1	1	0	0	2	0	2	0	0	2	2	1	2	1	1	0	2	2	1	0	0	1	0	0	1	0	0	0	0	0
354	0	0	0	0	0	0	2	0	1	1	0	0	0	0	0	0	1	2	1	0	1	0	2	0	1	1	0	0	2	2	1	0	1	0	1	1	1	1	0	0	0	0	1	2	1	1	0	0	0
355	0	0	0	0	0	0	2	0	2	2	0	0	1	1	1	0	0	2	0	1	1	1	0	2	0	0	0	0	2	0	0	2	2	0	2	0	1	0	0	0	0	0	1	1	1	2	0	0	0
356	1	0	0	0	0	1	1	1	0	1	1	1	1	1	1	0	1	1	1	1	2	0	1	1	1	0	0	0	1	1	1	0	2	2	1	2	2	0	2	1	1	0	0	1	0	1	0	0	0
357	1	0	0	0	0	1	2	1	1	2	0	1	2	2	2	0	1	2	1	0	1	0	0	2	0	2	0	2	1	1	2	2	2	0	2	0	0	1	0	0	0	0	0	2	2	1	0	1	1
358	1	0	0	0	0	0	1	1	0	1	1	0	0	0	0	0	0	1	0	1	0	0	1	1	0	1	0	1	2	1	0	1	1	1	0	2	2	0	1	0	1	0	0	1	0	0	0	0	0
359	1	0	1	1	1	1	2	1	1	2	0	0	0	0	0	0	0	2	1	0	1	0	0	2	0	1	0	0	2	2	0	2	1	1	1	1	1	0	0	0	0	0	0	1	0	1	0	0	1
360	1	0	0	0	0	0	1	1	0	2	1	0	0	0	0	0	0	1	0	2	2	0	0	2	0	1	0	0	2	1	1	0	0	2	0	2	2	2	0	0	0	0	0	2	1	1	0	0	2
361	1	0	0	0	0	0	2	0	0	0	0	2	2	2	2	0	1	1	1	1	1	0	0	2	0	2	0	1	2	1	2	0	1	0	1	1	2	0	1	1	0	0	1	2	0	0	0	1	0
362	0	0	0	0	0	0	1	0	1	1	0	0	2	1	2	0	1	1	0	1	1	0	0	2	0	1	0	1	2	1	2	1	2	1	1	1	1	0	1	1	0	0	0	0	0	1	0	0	0
363	0	0	0	0	0	0	2	0	1	1	0	0	1	0	0	1	1	0	0	2	2	0	0	2	0	0	0	0	1	1	2	2	2	1	1	1	1	0	1	1	0	0	0	1	0	0	0	0	1
364	1	0	0	0	0	0	2	0	2	2	0	0	0	0	0	0	2	1	0	2	2	0	0	2	0	0	0	0	2	0	0	0	2	0	1	1	1	0	0	0	0	0	1	1	1	2	0	0	0
365	0	0	1	1	1	1	1	0	2	2	0	0	0	0	0	0	1	2	1	0	1	0	0	2	0	1	0	1	1	1	1	0	2	1	2	0	1	0	1	1	0	0	1	2	1	0	0	0	0
366	1	0	0	0	0	0	1	0	0	0	1	0	1	0	0	0	1	0	1	1	2	0	0	2	0	0	1	0	2	1	1	1	1	1	1	1	1	0	0	0	0	0	0	2	0	0	0	0	0
367	1	0	1	0	0	0	2	0	1	1	0	0	0	0	0	0	1	1	1	1	1	0	0	2	0	1	0	0	2	0	1	0	2	0	2	1	1	1	0	0	0	0	1	2	1	0	0	0	0
368	1	0	0	0	0	1	1	0	0	0	2	1	2	2	2	0	2	1	1	1	1	0	0	2	0	2	0	0	2	2	0	0	1	1	1	1	1	0	0	0	1	0	1	1	1	1	0	0	0
369	1	0	1	1	1	2	1	0	1	1	0	0	0	0	0	0	2	1	0	2	2	0	0	2	0	1	0	1	1	1	1	0	2	1	1	1	1	0	1	0	1	0	1	2	1	0	0	1	0
370	0	0	0	0	0	0	1	1	0	2	1	0	1	0	0	1	1	0	1	1	2	0	0	2	0	0	0	2	2	2	0	2	1	2	0	2	2	0	2	2	0	0	1	1	1	2	0	0	0
371	1	0	1	0	0	0	1	0	0	0	0	2	2	2	2	0	1	1	0	1	1	0	0	2	0	1	0	0	2	1	0	0	2	1	0	2	1	0	2	2	0	0	0	2	0	1	0	2	0
372	1	0	0	0	0	1	2	1	0	1	0	0	0	0	0	0	1	0	0	2	2	0	1	1	1	1	0	0	2	1	1	0	2	1	0	2	0	0	0	0	0	0	0	2	1	0	0	0	0
373	1	0	0	0	0	0	1	0	1	1	1	0	0	0	0	0	1	2	1	0	1	0	1	1	1	1	0	0	2	2	0	1	2	0	1	0	2	2	0	0	0	0	0	1	0	0	0	1	0
374	1	0	0	0	0	0	1	1	1	2	0	1	2	1	1	0	1	1	0	1	1	0	1	1	0	2	0	0	1	1	2	0	1	1	1	1	2	0	1	1	0	0	0	1	0	1	0	1	0
375	1	0	1	0	0	0	1	0	1	1	1	0	1	0	0	1	1	2	1	1	1	0	0	2	0	0	1	1	2	0	1	1	1	0	0	1	2	1	0	0	1	0	0	2	0	0	1	1	0
376	0	0	1	0	0	0	2	0	2	2	0	1	1	1	1	0	0	0	1	1	2	0	0	2	0	0	0	2	0	0	2	0	0	1	1	1	2	1	1	1	1	0	1	2	1	0	0	0	0
377	1	0	0	0	0	1	2	0	0	0	1	0	0	0	0	0	2	2	0	1	1	0	0	2	0	0	0	0	2	1	0	0	2	1	1	1	1	1	0	0	0	0	0	2	0	0	0	0	0
378	0	0	0	0	0	0	1	0	2	2	0	0	1	0	0	0	1	1	1	1	1	0	0	2	0	0	0	0	1	1	1	1	2	0	1	0	2	0	0	0	0	0	1	2	2	1	0	0	2
379	1	0	1	0	0	1	2	1	1	2	0	1	1	1	1	0	1	1	1	1	2	0	1	1	1	1	0	0	2	1	1	1	1	1	1	1	2	1	0	0	0	0	1	2	1	0	0	0	0
380	1	0	0	0	0	0	2	1	0	1	0	1	1	1	1	0	0	0	0	2	2	1	0	2	0	0	0	0	2	1	0	1	1	1	0	2	1	0	1	1	0	0	0	1	1	1	1	0	0
381	0	0	0	0	0	0	2	0	0	0	0	0	1	0	0	0	2	1	1	1	2	1	0	2	0	2	0	1	2	2	1	1	2	0	1	1	2	0	2	2	0	1	1	2	0	0	1	0	0
382	0	0	0	0	0	0	2	1	0	1	0	0	0	0	0	0	1	0	0	2	2	0	0	2	0	1	0	2	1	1	1	1	2	0	1	1	2	1	0	0	0	2	2	2	1	0	0	0	0
383	1	0	0	0	0	0	1	0	0	0	2	0	0	0	0	0	2	2	1	1	2	0	0	2	0	1	0	0	1	1	0	1	2	0	2	0	1	0	0	0	0	0	1	2	0	1	1	0	1
384	0	0	0	0	0	1	2	0	0	0	0	1	1	1	1	0	2	0	0	2	2	0	2	0	1	1	0	1	2	0	1	2	1	1	0	2	2	0	1	1	0	0	1	2	0	1	0	1	0
385	0	0	0	0	0	0	2	0	1	1	1	0	0	0	0	0	1	0	0	2	2	0	0	2	0	1	0	0	2	0	0	0	1	1	1	1	0	0	0	0	0	0	0	1	0	0	0	0	0
386	0	0	1	0	1	0	2	0	0	0	0	0	0	0	0	0	0	0	0	2	2	0	0	2	0	1	0	1	2	1	2	1	2	0	2	1	1	0	0	0	0	1	1	1	1	1	1	0	0
387	0	0	1	0	0	1	2	0	1	1	1	0	0	0	0	0	1	0	2	0	2	0	0	2	0	1	0	0	2	2	1	1	2	2	0	2	2	0	1	0	1	0	0	2	1	0	0	0	0
388	1	0	0	0	0	0	0	0	0	0	2	0	0	0	0	0	2	1	0	2	2	1	0	2	0	1	0	0	2	1	0	1	1	2	0	2	2	0	0	0	0	0	1	2	1	0	0	0	0
389	0	0	0	0	0	0	2	1	0	1	0	0	0	0	0	0	2	2	1	1	1	0	0	2	0	2	0	0	2	0	0	0	2	1	1	1	1	0	0	0	0	1	1	1	1	0	0	1	0
390	0	0	0	0	0	0	2	1	1	2	0	0	0	0	0	0	1	2	1	0	1	0	0	2	0	0	0	1	1	0	1	2	1	1	1	1	0	0	0	0	0	0	0	2	0	2	0	0	0
391	0	0	0	0	0	1	1	1	0	1	0	0	1	0	0	1	1	1	1	1	2	0	1	1	1	2	0	0	1	1	0	2	1	2	0	2	0	0	1	0	1	0	0	1	1	1	1	0	1
392	1	0	0	0	0	1	1	1	0	1	1	2	2	2	2	0	1	1	1	1	1	0	0	2	0	0	0	0	2	1	0	1	0	1	1	1	1	0	1	1	0	0	0	1	1	1	0	0	0
393	0	0	0	0	0	0	2	0	1	1	1	1	1	1	1	0	2	0	0	1	1	0	0	2	0	1	0	1	1	1	2	1	2	2	0	2	2	0	1	1	0	0	1	2	2	2	2	0	0
394	0	0	0	0	0	0	2	0	2	2	0	0	1	1	1	0	0	0	0	2	2	1	0	2	0	2	0	2	2	1	1	1	1	1	1	1	1	0	1	1	0	0	1	2	1	0	0	0	0
395	1	0	0	0	0	0	1	0	1	1	0	0	0	0	0	0	2	0	0	2	2	1	0	2	0	0	1	0	2	1	1	2	2	0	2	0	1	0	0	0	0	0	0	0	0	1	0	0	1
396	0	0	0	0	0	1	2	1	1	2	0	1	2	1	1	1	1	0	0	2	2	0	1	1	0	1	0	0	2	2	1	0	1	1	0	2	1	0	2	2	0	2	2	2	1	0	0	0	0
397	0	0	0	0	0	0	2	0	0	0	0	1	1	1	1	0	2	0	1	1	2	0	0	2	0	1	0	1	1	1	1	0	0	1	0	2	2	1	1	1	0	0	0	1	0	1	0	0	0
398	0	0	0	0	0	0	2	1	0	1	0	1	2	0	0	0	1	2	1	1	1	0	0	2	0	2	1	0	2	1	1	1	1	1	1	1	2	0	1	1	0	0	1	2	1	0	0	0	0
399	1	0	0	0	0	2	2	0	1	1	1	0	2	1	1	1	2	0	0	2	2	0	1	1	1	0	0	1	2	2	0	0	1	2	0	2	1	1	0	0	0	1	1	1	1	1	0	0	0
400	1	0	0	0	0	1	2	0	1	1	0	1	0	0	0	0	1	1	1	1	2	0	0	2	0	1	0	0	2	2	0	0	1	2	0	2	2	0	1	1	0	1	1	2	1	0	0	0	2
401	1	0	0	0	0	1	1	0	1	1	1	0	0	0	0	0	1	1	0	1	1	0	0	2	0	1	0	1	1	0	1	1	2	1	1	1	1	0	0	0	0	0	0	2	0	0	0	0	0
402	0	0	0	0	0	0	1	0	0	0	0	0	1	0	0	1	0	0	0	2	2	0	0	2	0	1	0	0	2	0	0	1	2	1	1	1	1	0	1	1	0	0	1	2	1	1	1	0	0
403	1	0	0	0	0	0	2	0	1	1	1	0	0	0	0	0	1	0	1	1	1	0	0	2	0	1	0	1	1	0	1	1	1	1	1	1	1	1	0	0	0	0	0	1	2	1	0	0	0
404	0	1	0	0	0	0	2	0	0	0	0	0	0	0	0	0	1	0	0	2	1	0	0	2	0	2	0	1	2	2	0	0	0	0	0	2	2	1	0	0	0	1	1	1	0	2	0	1	0
405	1	0	1	0	0	0	2	0	1	1	1	0	2	1	1	1	1	0	1	1	2	0	0	2	0	0	1	1	2	2	0	0	1	1	1	1	1	0	1	0	1	0	1	2	0	0	0	0	1
406	1	1	0	0	0	0	2	1	0	1	0	0	1	0	0	0	0	1	1	1	1	0	0	2	0	0	1	1	2	2	0	0	1	2	1	2	1	0	1	1	0	1	1	2	0	0	0	0	0
407	1	0	0	0	0	0	2	0	1	1	1	0	0	0	0	0	0	1	1	1	1	0	1	1	0	2	0	0	2	1	0	1	2	0	1	0	2	1	0	0	0	0	1	1	1	1	0	0	0
408	0	0	0	0	0	0	2	0	1	1	1	1	1	1	1	0	0	1	0	1	1	1	0	2	0	1	0	0	1	1	1	1	1	2	0	2	2	0	1	1	0	0	0	1	1	2	1	0	0
409	1	0	0	0	0	0	2	0	1	1	0	0	1	1	1	0	2	0	0	1	1	0	2	0	0	0	0	1	2	0	1	0	2	1	0	2	1	0	1	1	0	0	1	2	1	1	0	0	0
410	0	0	0	0	0	1	2	1	1	2	0	0	0	0	0	0	1	1	1	1	1	0	0	2	0	2	0	0	2	1	2	0	0	2	0	1	2	1	0	0	0	0	0	2	0	1	0	0	0
411	1	0	0	0	0	1	1	0	0	0	1	1	1	1	1	0	2	0	0	2	2	0	1	1	0	0	1	0	2	1	0	1	1	2	0	2	0	0	0	0	0	0	0	2	0	0	0	0	0
412	0	0	0	0	0	0	2	1	1	2	0	0	0	0	0	0	2	0	0	2	2	0	1	1	0	1	0	1	1	1	1	0	1	1	1	1	1	0	0	0	0	0	0	1	1	1	0	0	0
413	0	0	0	0	0	1	2	0	1	1	1	0	1	1	1	0	2	0	0	2	2	0	0	2	0	0	0	0	1	1	0	0	2	2	0	2	1	1	0	0	1	0	0	1	0	0	0	0	1
414	1	0	0	0	0	1	2	0	2	2	0	1	1	1	1	0	1	0	0	2	2	0	0	2	0	0	0	1	2	2	0	1	1	1	1	1	1	0	0	0	0	0	0	2	0	1	0	1	0
415	1	1	1	0	1	0	2	0	2	2	0	1	1	1	1	0	2	1	1	1	2	0	0	2	0	0	0	0	2	2	0	0	0	2	0	2	1	0	0	0	0	0	0	2	2	1	0	0	0
416	1	0	0	0	0	0	2	0	2	2	0	0	0	0	0	0	1	0	1	1	2	0	0	2	0	2	0	1	2	2	0	0	1	1	1	1	1	0	0	0	0	0	0	1	0	1	0	0	0
417	1	1	0	0	0	0	1	0	2	2	0	0	0	0	0	0	0	1	1	1	1	0	0	2	0	1	0	1	1	1	2	0	2	0	1	2	1	0	1	1	0	0	0	1	0	1	0	0	1
418	1	1	1	0	0	0	2	0	0	0	0	0	2	0	0	1	1	1	0	1	1	0	0	2	0	1	0	0	2	1	0	1	2	1	0	2	2	0	1	1	0	1	1	2	0	1	0	0	0
419	0	0	0	0	0	0	2	0	1	1	1	0	0	0	1	0	2	1	1	1	1	0	0	2	0	1	0	0	1	1	1	0	1	2	0	2	2	0	2	2	1	1	1	1	0	2	0	0	0
420	1	0	0	0	0	0	1	2	0	2	0	1	2	2	2	0	1	0	0	2	2	0	0	2	0	2	0	0	2	1	0	0	0	1	1	1	1	0	2	2	0	1	1	1	0	2	0	0	1
421	0	0	0	0	0	0	2	0	1	1	0	1	1	1	2	0	1	0	0	2	2	1	0	2	0	0	0	1	2	0	1	1	0	2	0	2	1	0	0	0	1	0	1	1	1	0	0	1	1
422	1	0	1	1	1	2	2	0	1	1	1	1	1	1	2	0	2	1	0	2	2	0	1	1	0	1	0	1	2	2	0	0	1	0	1	1	0	0	0	0	0	0	0	2	0	1	0	0	0
423	0	0	0	0	0	0	1	1	0	1	1	1	1	1	2	0	2	0	0	2	1	0	0	2	0	0	0	0	2	2	2	0	1	1	1	1	2	1	0	0	1	0	1	2	1	0	0	1	0
424	1	0	0	0	0	0	2	0	0	0	0	0	2	2	2	0	2	2	1	1	1	0	1	1	1	1	0	1	2	1	1	0	1	1	0	1	0	0	0	0	0	0	1	1	0	1	1	1	0
425	1	0	0	0	0	1	2	0	2	2	0	0	0	0	0	0	1	1	1	1	1	0	0	2	0	1	0	0	1	1	1	2	1	2	0	2	0	0	0	0	0	1	1	1	0	2	1	1	0
426	0	0	0	0	0	0	1	0	0	0	0	1	1	1	1	0	2	1	1	1	1	1	0	2	0	2	0	0	2	0	0	1	1	1	1	1	2	0	2	2	1	1	1	2	1	0	0	0	1
427	0	0	0	0	0	1	1	0	1	1	0	0	1	0	0	1	2	2	2	0	1	0	0	2	0	1	0	0	2	0	1	0	1	2	0	2	1	0	0	0	0	0	0	1	0	0	1	0	1
428	0	0	1	0	0	0	2	0	2	2	0	0	0	0	0	0	1	1	1	1	2	0	0	2	0	0	0	0	2	1	0	1	1	1	0	2	1	0	0	0	0	0	0	2	0	1	1	0	0
429	0	0	0	0	0	0	0	0	1	1	1	0	1	1	1	0	1	2	1	0	1	0	0	2	0	0	0	0	2	2	0	1	1	1	1	1	2	0	0	0	0	0	0	2	1	2	0	0	1
430	0	0	0	0	0	0	2	0	1	1	1	1	1	1	2	0	2	0	0	2	2	0	0	2	0	0	0	0	2	0	0	0	1	2	0	2	1	0	0	0	0	0	1	2	2	2	0	0	0
431	0	0	0	0	0	0	2	1	1	2	0	1	1	0	0	0	0	0	0	2	1	0	0	2	0	0	0	1	2	2	0	0	1	0	2	0	1	0	1	1	0	0	0	0	1	0	0	0	0
432	1	0	0	0	0	0	1	0	0	0	2	0	0	0	0	0	1	1	1	1	2	0	0	2	0	0	0	1	2	2	0	0	1	2	0	2	2	0	2	2	0	0	1	1	1	0	0	0	0
433	1	0	0	0	0	0	2	0	1	1	0	0	1	0	0	1	0	0	1	1	2	1	0	2	0	0	0	1	1	0	1	0	1	2	1	1	2	1	0	1	0	1	1	1	1	1	0	1	0
434	1	0	0	0	0	0	2	1	0	1	0	0	0	0	0	0	1	2	1	1	1	0	0	2	0	1	0	0	2	2	0	2	1	2	0	2	0	0	0	0	0	0	0	0	1	0	0	0	1
435	0	0	0	0	0	0	1	0	2	2	0	0	0	0	0	0	0	1	1	1	1	0	0	2	0	1	0	0	2	2	0	1	2	1	1	2	1	0	1	1	1	0	0	1	0	1	0	0	1
436	1	0	0	0	0	0	1	0	1	1	1	0	0	0	0	0	2	0	0	2	2	0	0	2	0	2	0	0	2	2	0	0	1	2	0	2	0	0	0	0	0	0	0	0	0	1	0	0	0
437	0	0	0	0	0	1	1	1	0	1	1	1	2	1	1	0	0	1	2	0	2	0	0	2	0	1	0	0	2	1	0	1	2	0	1	1	2	0	1	1	0	0	1	2	1	0	0	0	0
438	0	0	0	0	0	0	1	0	0	0	1	0	0	0	0	0	1	1	0	2	2	0	0	2	0	1	0	0	2	0	1	1	1	2	2	1	2	0	1	1	0	0	0	1	0	0	0	0	0
439	1	0	0	0	0	0	1	1	0	1	1	0	0	0	0	0	2	0	0	1	1	0	1	1	1	0	0	1	2	0	1	1	2	0	2	1	1	0	0	0	1	0	0	0	0	1	1	0	0
440	0	0	0	0	0	0	1	0	1	1	1	0	1	0	0	1	1	1	1	1	2	0	0	2	0	1	0	0	2	1	0	1	1	1	0	2	1	0	2	2	0	0	1	2	1	0	0	0	0
441	0	0	0	0	0	0	2	1	0	1	0	0	1	1	1	0	0	2	0	2	2	1	1	1	1	1	0	1	1	0	1	2	1	1	1	1	2	2	0	0	0	0	0	1	0	1	0	0	0
442	0	0	0	0	0	0	2	0	1	1	1	0	0	0	0	0	1	0	1	1	2	0	0	2	0	2	0	1	2	1	2	0	1	1	0	2	2	1	1	1	0	1	1	2	1	0	0	1	1
443	0	0	0	0	0	0	1	1	1	2	0	0	0	0	0	0	2	1	1	1	2	0	0	2	0	0	0	1	2	0	1	1	2	2	0	2	1	0	1	1	1	1	1	1	0	2	0	0	1
444	0	0	0	0	0	0	2	0	2	2	0	1	1	1	1	0	2	0	0	2	2	1	0	2	0	0	0	0	2	2	1	1	2	1	1	1	1	0	1	1	0	0	1	1	0	0	0	0	0
445	1	0	0	0	0	1	2	0	1	1	0	2	2	1	1	0	2	2	0	1	1	0	0	2	0	0	0	1	1	1	2	2	2	0	1	1	1	0	2	2	0	0	2	2	1	1	0	0	0
446	0	0	0	0	0	0	2	0	1	1	1	0	0	0	1	0	1	0	0	2	2	0	0	2	0	1	0	0	2	2	1	1	0	2	0	2	1	0	0	0	0	1	1	2	2	0	0	0	0
447	1	0	0	0	0	1	2	1	1	2	0	0	0	0	0	0	1	0	0	2	2	0	0	2	0	0	1	1	2	2	0	2	1	1	0	2	2	2	0	0	0	1	1	2	0	1	0	0	1
448	0	0	0	0	0	0	2	1	1	2	0	0	0	0	1	0	0	2	2	0	0	0	0	2	0	0	0	0	2	0	1	0	0	2	0	2	1	0	0	0	0	0	0	1	0	1	0	1	0
449	0	1	0	0	0	1	1	1	1	2	0	1	1	1	1	0	1	1	1	1	1	0	0	2	0	2	1	0	2	2	0	1	2	0	2	0	1	0	0	0	0	1	1	1	0	1	0	0	1
450	1	0	2	0	1	0	2	0	0	0	1	0	0	0	0	0	1	2	0	2	2	0	0	2	0	1	0	2	2	1	1	2	2	2	0	2	2	1	1	0	2	0	1	2	1	0	0	0	0
451	0	0	0	0	0	0	2	1	0	1	0	0	0	0	0	0	1	1	0	1	1	0	0	2	0	1	0	0	2	2	0	0	0	1	1	1	2	1	1	1	0	0	0	2	0	1	0	0	0
452	0	0	0	0	0	0	1	0	1	1	0	1	2	1	1	0	2	0	0	2	2	0	0	2	0	0	0	0	1	1	1	1	1	1	0	2	1	0	1	1	0	0	0	2	0	1	0	0	1
453	1	1	0	0	0	1	2	0	1	1	1	0	1	1	1	0	1	0	0	2	2	0	0	2	0	1	0	1	2	2	0	0	1	2	0	2	1	1	0	0	0	0	0	1	0	0	0	0	0
454	0	0	0	0	0	0	1	0	1	1	1	0	1	1	1	0	1	2	1	1	1	0	0	2	0	1	0	0	1	0	1	1	2	0	1	1	2	0	0	0	0	0	0	1	0	0	0	0	0
455	1	0	0	0	0	0	1	1	0	1	1	0	1	1	1	0	2	1	1	1	2	0	0	2	0	1	0	0	2	1	1	0	2	1	1	1	2	0	2	2	1	0	1	1	1	0	1	0	0
456	1	0	1	1	1	1	1	1	1	2	1	0	0	0	0	0	1	2	1	0	1	0	1	1	0	1	0	1	2	0	1	0	2	2	0	2	1	0	0	0	0	0	0	0	2	0	1	0	0
457	1	0	0	0	0	0	2	0	2	2	0	0	1	0	0	1	1	2	1	0	0	0	1	1	1	1	0	0	2	0	0	1	2	2	0	2	1	1	0	0	0	0	0	2	0	2	0	0	1
458	1	0	0	0	0	1	0	0	0	0	2	1	1	1	1	0	0	2	0	1	1	0	0	2	0	1	1	1	2	1	0	1	1	2	1	1	1	0	1	1	0	0	0	2	0	0	1	0	0
459	0	0	0	0	0	0	1	0	1	1	0	1	1	1	1	0	1	0	0	2	2	0	1	1	1	2	0	0	1	1	1	1	2	1	0	2	1	0	0	0	1	1	1	2	1	0	0	1	1
460	1	1	0	0	0	0	2	0	2	2	0	1	1	0	0	0	1	2	1	0	0	1	0	2	0	0	0	1	2	2	1	1	2	1	1	1	1	0	1	1	0	0	0	2	0	1	0	0	1
461	0	0	0	0	0	0	2	1	0	1	0	0	0	0	0	0	0	2	2	0	0	0	0	2	0	1	0	2	2	1	1	0	2	1	1	1	0	0	0	0	0	1	1	2	1	0	1	1	0
462	0	0	0	0	0	1	1	0	2	2	0	0	1	0	0	1	0	1	1	0	0	0	0	2	0	2	0	0	2	2	1	0	1	1	1	1	1	0	1	1	0	0	0	2	0	1	0	0	1
463	1	0	0	0	0	0	2	0	1	1	0	0	1	0	0	1	2	1	1	1	2	0	0	2	0	1	0	0	2	1	0	0	1	2	1	1	2	0	2	1	1	0	0	0	0	0	1	1	0
464	1	0	0	0	0	1	2	0	2	2	0	0	0	0	0	0	0	2	2	0	0	1	0	2	0	0	1	1	2	1	0	0	1	1	1	1	2	1	0	0	0	0	0	2	0	0	0	0	0
465	1	0	1	0	0	0	2	0	2	2	0	1	1	0	0	0	0	1	1	1	2	0	0	2	0	1	0	2	2	1	2	1	1	1	1	1	1	0	0	0	0	1	1	2	1	0	1	1	0
466	1	0	0	0	0	0	2	0	1	1	1	1	1	1	1	0	1	2	1	0	1	0	0	2	0	1	0	1	2	1	0	1	1	1	0	2	2	0	0	0	0	0	0	2	0	1	1	0	0
467	1	0	0	0	0	0	2	0	2	2	0	0	2	1	1	0	0	1	0	1	1	0	0	2	0	2	0	0	2	2	1	1	1	0	1	1	1	0	1	1	0	1	1	1	1	1	0	0	0
468	1	0	0	0	0	0	1	0	0	0	2	0	0	0	0	0	1	0	0	2	2	0	1	1	1	1	0	2	1	0	2	1	2	0	1	0	1	0	0	0	1	0	0	1	0	1	0	0	1
469	1	0	0	0	0	0	1	0	0	0	1	0	2	0	0	1	0	0	0	2	1	0	0	2	0	1	0	0	2	2	0	2	2	0	2	0	1	1	0	0	0	0	0	1	0	1	0	2	0
470	1	0	0	0	0	0	2	0	1	1	1	0	0	0	0	0	0	2	1	1	2	0	0	2	0	1	0	0	1	1	2	1	1	1	0	2	2	0	2	2	1	0	0	1	0	1	0	0	0
471	1	0	0	0	0	1	1	1	0	1	1	0	1	0	1	0	1	1	1	1	2	1	0	2	0	0	0	0	2	2	1	0	1	2	0	2	0	0	0	0	0	0	0	1	0	1	0	0	1
472	0	0	0	0	0	0	1	0	1	1	1	2	2	1	1	0	0	2	1	0	1	0	1	1	0	1	0	1	2	1	2	1	2	2	0	2	1	0	0	0	0	0	2	2	1	1	1	0	1
473	0	0	1	0	1	0	1	0	1	1	1	0	0	0	0	0	0	1	1	1	2	0	1	1	0	0	0	0	2	1	0	1	1	1	0	2	1	0	0	0	0	2	2	2	1	0	0	1	0
474	1	0	0	0	0	1	2	0	0	0	1	0	1	1	1	0	1	2	1	0	1	0	0	2	0	0	0	1	2	0	1	0	2	1	2	1	0	0	0	0	0	0	0	1	0	1	0	0	0
475	1	0	0	0	0	0	1	0	1	1	1	0	1	1	1	0	0	0	0	2	2	0	0	2	0	1	0	0	1	1	1	1	2	2	0	2	1	0	0	0	0	1	1	1	1	0	0	0	0
476	1	0	0	0	0	0	0	0	0	0	1	1	1	1	1	0	1	0	0	2	2	0	0	2	0	1	1	1	2	1	0	0	0	1	0	2	1	0	0	0	0	0	0	0	1	0	0	0	0
477	0	0	0	0	0	2	2	0	2	2	0	0	0	0	0	0	0	0	0	2	2	0	2	0	1	0	1	1	2	2	0	2	2	0	2	0	2	1	0	0	0	0	1	2	1	0	0	0	0
478	1	0	0	0	0	0	1	0	0	0	2	0	0	0	0	0	0	2	0	1	1	0	0	2	0	2	0	0	2	2	2	0	0	2	0	1	2	0	1	1	0	0	0	2	0	2	0	0	1
479	0	0	0	0	0	0	2	1	0	1	0	1	1	1	1	0	1	2	1	0	1	0	0	2	0	2	0	1	2	1	2	1	1	1	0	2	1	1	0	0	0	1	1	1	1	0	0	0	0
480	0	0	1	1	1	1	2	0	0	0	0	1	1	1	1	0	1	1	1	0	0	0	1	2	0	0	0	0	2	0	0	1	0	2	0	2	2	0	0	0	0	0	1	1	1	1	0	0	1
481	0	0	0	0	0	1	2	1	1	2	0	0	0	0	0	0	2	0	0	2	2	0	1	1	0	1	0	0	1	1	1	1	1	1	0	2	2	1	0	0	0	0	1	2	1	1	0	0	0
482	1	0	0	0	0	0	2	0	2	2	0	0	1	1	1	0	0	1	1	1	2	0	0	2	0	0	1	1	2	1	0	0	2	2	1	2	1	0	0	0	0	1	1	2	0	0	0	0	1
483	1	0	0	0	0	0	2	0	1	1	1	1	2	1	1	0	1	1	1	1	2	0	0	2	0	1	0	1	2	0	1	1	2	0	2	1	1	0	0	0	0	0	0	0	0	1	0	0	0
484	1	0	0	0	0	0	2	0	2	2	0	0	0	0	0	0	1	1	0	1	1	0	0	2	0	0	1	1	2	1	0	2	2	0	1	1	1	1	0	0	0	1	1	2	1	0	0	1	1
485	0	0	1	0	1	0	2	0	0	0	0	1	1	2	1	0	0	0	0	2	2	0	0	2	0	2	0	0	2	0	0	2	2	0	1	1	2	0	1	1	0	0	0	2	0	2	0	0	0
486	1	0	0	0	0	1	1	0	2	2	0	0	1	0	0	1	1	2	1	0	2	0	0	2	0	1	0	1	1	1	2	1	1	2	1	2	1	0	0	0	0	0	1	2	0	0	0	0	1
487	1	1	0	0	0	1	2	0	0	0	0	1	1	1	1	0	1	1	1	1	1	0	0	2	0	0	0	0	2	2	0	1	1	1	1	1	1	1	0	0	0	0	2	2	1	1	0	0	0
488	1	0	0	0	0	0	1	0	1	1	0	1	2	2	2	0	1	0	1	1	2	0	0	2	0	0	0	2	0	0	2	2	1	1	1	1	2	0	1	1	0	0	1	2	2	0	1	0	0
489	1	0	0	0	0	0	2	1	0	1	0	0	1	0	0	1	0	1	1	1	2	0	0	2	0	1	0	1	1	1	1	1	2	0	0	2	1	1	0	0	0	0	0	0	1	0	0	0	2
490	1	0	0	0	0	0	2	0	0	0	0	2	2	1	1	0	0	1	0	2	2	0	0	2	0	0	0	0	2	1	1	1	1	1	1	1	2	2	0	0	0	0	0	2	1	0	0	0	1
491	1	0	0	0	0	0	2	0	1	1	0	0	0	0	0	1	2	1	1	1	1	0	2	0	1	1	0	1	2	0	1	1	2	2	0	2	1	1	0	0	0	1	1	2	1	0	1	0	1
492	0	0	0	0	0	1	1	0	1	1	1	0	1	0	0	1	0	1	1	1	1	0	0	2	0	2	0	0	2	1	0	2	2	0	1	1	1	1	0	0	0	1	1	1	1	1	0	0	0
493	0	0	0	0	0	0	2	0	0	0	0	1	1	0	0	0	1	0	0	2	2	0	0	2	0	1	0	1	1	0	1	0	2	1	1	1	2	1	1	1	0	0	0	1	0	1	0	0	0
494	0	0	0	0	0	0	1	1	1	2	0	0	0	0	0	0	1	0	0	2	2	0	1	1	0	0	0	0	2	1	1	0	1	1	1	1	1	0	0	0	0	0	1	2	1	1	0	0	1
495	0	0	0	0	0	0	1	0	2	2	0	2	2	2	2	0	0	2	2	0	0	0	0	2	0	1	1	0	2	2	0	0	0	0	1	1	1	0	0	0	0	1	1	1	1	1	0	0	0
496	1	0	0	0	0	0	1	0	1	1	0	0	1	0	0	1	1	1	0	1	1	0	0	2	0	1	0	1	2	0	1	1	1	1	1	1	1	0	1	1	1	0	0	1	0	1	0	1	0
497	0	0	0	0	0	1	2	0	1	1	1	1	1	1	2	0	1	2	1	1	1	0	0	2	0	2	0	1	1	1	2	1	1	2	0	2	1	0	0	0	0	0	0	2	0	0	2	0	0
498	1	0	0	0	0	0	2	1	0	1	0	0	1	1	1	0	1	0	0	2	2	0	0	2	0	1	0	2	1	0	2	0	0	2	0	2	1	0	1	0	1	0	1	1	1	2	1	0	1
499	1	0	0	0	0	0	1	0	0	0	2	0	1	1	1	0	0	2	0	1	1	0	1	1	0	2	0	1	2	1	2	1	1	1	1	1	1	0	1	1	0	0	0	0	0	0	0	0	0
500	0	0	0	0	0	0	2	1	0	1	0	0	0	0	0	0	1	1	1	1	1	0	1	1	1	2	0	1	2	2	0	0	2	1	0	2	1	0	0	0	0	0	1	1	1	1	1	0	0
501	1	0	0	0	0	0	1	0	0	0	1	0	0	0	0	0	1	0	0	2	2	0	0	2	0	0	0	1	2	1	0	0	2	1	1	1	1	0	0	0	1	0	1	2	1	0	0	0	1
502	1	1	1	0	1	0	0	0	0	0	2	0	0	0	0	0	1	1	1	1	2	0	1	1	0	2	0	0	2	1	2	1	0	1	1	1	2	0	0	0	0	1	2	2	0	1	1	0	1
503	0	0	0	0	0	0	2	0	0	0	1	0	1	0	0	1	2	0	0	2	2	1	0	2	0	0	0	2	1	0	2	1	1	2	1	1	1	0	1	1	0	0	0	2	0	1	0	0	0
504	1	0	0	0	0	0	2	0	0	0	0	0	0	0	0	0	1	0	1	1	2	0	0	2	0	1	1	1	2	1	0	0	2	0	1	1	2	0	0	0	0	0	1	1	1	0	1	0	0
505	0	0	0	0	0	0	2	0	2	2	0	1	1	1	1	0	1	2	1	0	1	0	1	1	0	1	0	0	2	2	0	0	1	1	1	1	2	1	0	1	0	0	1	1	1	0	0	0	0
506	1	1	0	0	0	0	2	0	1	1	0	1	1	1	1	0	1	1	0	1	1	0	1	1	0	2	0	0	2	2	1	1	1	2	0	2	1	0	0	0	0	0	1	1	1	1	0	0	1
507	1	0	0	0	0	0	1	0	2	2	0	1	1	1	1	0	1	1	1	0	0	0	1	2	0	0	0	0	2	2	1	0	0	1	0	2	2	1	0	0	0	0	0	2	0	1	0	0	0
508	1	0	0	0	0	0	1	1	0	1	1	0	1	0	0	0	2	1	1	1	2	1	0	2	0	1	0	0	2	2	1	0	1	0	1	1	2	1	1	1	0	0	0	1	0	0	0	0	0
509	1	0	0	0	0	0	1	0	0	0	0	0	1	0	1	0	0	1	1	1	1	0	0	2	0	1	0	1	2	1	1	1	2	0	2	0	2	1	1	1	0	0	0	1	0	0	0	0	1
510	1	0	0	0	0	1	2	0	1	1	1	0	0	0	0	0	1	0	0	2	2	1	0	2	0	1	0	0	1	1	0	1	1	1	0	2	1	1	0	0	0	0	1	2	1	0	0	1	0
511	0	0	0	0	0	1	2	0	1	1	0	1	1	1	1	0	1	2	0	1	1	0	0	2	0	1	0	1	2	0	1	1	2	1	1	1	1	0	0	0	0	0	0	1	1	1	0	0	0
512	0	0	0	0	0	0	1	0	0	0	1	0	0	0	0	0	0	1	1	1	1	0	0	2	0	0	0	0	1	1	0	1	0	2	0	2	1	0	0	0	0	0	1	2	0	1	0	0	0
513	1	0	0	0	0	0	1	0	1	1	1	0	0	0	0	0	1	0	0	2	2	0	1	1	0	0	0	1	2	1	1	1	1	1	1	1	2	2	0	0	0	0	1	1	1	0	0	0	0
514	1	0	0	0	0	0	2	0	2	2	0	1	1	1	1	0	1	2	1	0	1	0	1	1	0	0	0	0	2	2	0	0	1	0	1	1	0	1	0	0	0	0	1	1	1	1	0	0	1
515	1	0	0	0	0	0	2	0	2	2	0	0	0	0	0	0	0	0	1	1	1	0	0	2	0	1	0	0	1	1	1	0	0	1	1	1	2	0	1	1	0	1	1	1	1	1	0	0	0
516	1	0	0	0	0	0	2	0	1	1	0	1	2	2	2	0	0	1	0	0	0	0	1	1	0	1	0	0	1	1	0	1	2	0	1	0	1	0	1	1	1	0	0	2	1	0	0	0	1
517	0	0	0	0	0	1	1	0	0	0	1	0	0	0	0	0	0	2	2	0	0	0	0	2	0	0	0	0	1	0	1	1	2	2	0	2	2	1	0	0	0	0	0	1	2	1	0	0	0
518	1	0	1	0	1	0	2	1	0	1	0	0	0	0	0	0	1	1	1	1	1	0	0	2	0	1	0	2	1	1	2	1	1	0	0	1	0	0	0	0	0	0	1	2	1	2	0	0	1
519	1	0	0	0	0	0	2	0	0	0	0	0	0	0	0	0	0	1	0	2	2	0	0	2	0	1	0	0	1	1	1	0	2	1	2	1	1	0	2	2	0	1	1	1	2	0	0	0	0
520	1	0	0	0	0	1	2	0	2	2	0	0	1	0	0	1	1	0	0	2	2	1	0	2	0	1	0	1	2	1	1	1	0	2	0	2	1	1	0	0	0	0	0	1	1	1	0	0	0
521	1	1	0	0	0	0	2	0	2	2	0	1	1	1	1	0	2	1	1	1	1	0	0	2	0	1	0	0	2	2	1	2	1	0	2	0	1	0	0	0	0	1	1	1	1	0	0	1	0
522	0	0	0	0	0	1	0	0	0	0	2	0	0	0	0	0	2	2	2	0	0	0	0	2	0	1	0	1	1	0	1	0	2	2	0	2	2	2	0	0	0	0	0	0	0	1	0	0	0
523	1	0	0	0	0	0	1	0	0	0	2	0	1	0	0	1	1	2	1	0	2	0	0	2	0	0	0	0	2	2	0	1	2	0	1	1	2	1	1	1	0	0	0	2	0	2	0	0	0
524	1	0	0	0	0	1	2	0	1	1	0	0	0	0	0	0	2	1	1	1	2	0	2	0	1	0	0	0	2	2	0	0	2	1	1	1	1	0	1	1	0	0	0	2	0	0	0	0	0
525	0	0	0	0	0	0	2	1	1	1	0	0	2	0	0	1	2	0	1	1	2	1	1	1	1	1	0	0	2	1	1	0	1	2	1	1	0	0	0	0	0	0	1	2	1	0	0	0	0
526	1	0	1	0	0	0	2	1	0	1	0	1	1	1	1	0	0	2	2	0	0	0	0	2	0	1	0	1	1	0	1	1	2	1	1	1	2	1	1	1	0	1	1	2	0	0	0	1	0
527	1	0	0	0	0	0	2	1	0	1	0	0	1	1	1	0	1	2	1	0	1	0	0	2	0	0	0	1	1	1	1	1	1	1	1	1	1	1	0	0	0	0	1	2	1	0	0	1	0
528	1	0	0	0	0	0	2	0	0	0	1	0	0	0	0	1	0	2	2	0	0	0	0	2	0	1	0	0	1	1	2	0	2	0	1	1	1	0	1	1	0	0	1	1	1	0	0	0	1
529	1	0	0	0	0	0	1	0	2	2	0	1	1	1	1	0	2	0	0	2	2	0	0	2	0	0	2	1	2	0	1	1	2	0	1	0	1	0	1	1	0	0	0	0	0	0	1	0	0
530	0	0	0	0	0	0	1	0	1	1	0	0	1	0	0	1	1	1	1	1	1	0	1	1	0	0	0	0	2	1	0	0	1	2	0	2	0	0	0	0	0	0	0	2	0	1	0	0	0
531	0	0	1	1	1	1	1	0	1	1	0	0	0	0	1	0	0	2	2	0	0	0	1	1	0	1	0	0	1	1	2	0	1	0	2	0	0	0	0	1	0	0	1	1	1	0	0	0	1
532	0	0	0	0	0	0	1	0	0	0	1	1	1	1	1	0	1	1	1	1	1	0	0	2	0	0	0	0	1	0	1	0	1	1	1	1	2	0	1	1	0	0	1	1	1	2	1	0	0
533	0	0	1	0	0	0	2	1	0	1	0	0	1	0	0	1	1	1	2	0	2	0	0	2	0	1	0	0	2	1	0	2	1	1	1	1	2	0	0	0	0	0	1	2	0	0	0	0	0
534	1	0	0	0	0	0	2	0	1	1	1	0	0	0	0	0	1	0	0	2	2	0	0	2	0	2	0	0	2	2	1	2	2	0	1	1	1	0	0	0	0	1	1	1	1	0	0	0	1
535	0	0	0	0	0	0	1	1	0	1	0	0	0	0	0	0	2	2	2	0	0	0	0	2	0	1	0	0	2	1	1	0	0	2	0	2	1	0	0	0	0	0	0	0	0	0	0	0	0
536	0	0	0	0	0	0	2	0	2	2	0	0	1	0	0	1	1	0	0	2	2	0	2	0	1	1	0	0	2	2	0	0	1	2	0	2	0	0	0	0	0	0	0	2	0	0	0	1	0
537	1	0	0	0	0	0	1	0	1	1	1	1	1	1	1	0	1	1	1	1	1	1	0	2	0	2	1	1	2	1	0	1	2	2	0	2	0	0	0	0	0	1	1	2	1	0	0	0	0
538	0	0	0	0	0	0	2	0	1	1	0	0	1	0	1	0	1	2	0	1	1	0	0	2	0	2	0	1	2	1	1	0	2	0	2	1	0	0	1	1	0	0	0	2	0	0	0	0	0
539	1	0	0	0	0	1	1	0	1	1	1	1	1	1	1	0	1	2	2	0	1	0	0	2	0	2	0	0	2	1	1	0	1	1	0	1	2	0	1	0	1	0	1	1	0	1	0	0	0
540	0	0	0	0	0	1	2	0	1	1	0	0	1	0	0	1	1	1	2	0	2	0	0	2	0	0	0	2	1	1	2	0	2	1	1	1	1	0	0	0	0	0	0	2	0	2	0	0	0
541	1	0	0	0	0	2	2	0	2	2	0	1	1	1	1	0	0	1	1	1	1	0	0	2	0	2	0	1	2	1	0	0	1	1	1	1	1	0	0	0	0	0	0	1	0	0	0	0	2
542	0	0	0	0	0	0	2	1	0	1	0	0	0	0	0	0	0	1	1	1	2	0	0	2	0	2	0	1	2	1	1	0	1	0	1	1	2	0	1	1	0	0	1	1	1	0	0	0	0
543	1	0	0	0	0	0	2	0	0	0	0	0	1	0	0	0	1	2	1	1	1	1	0	2	0	1	0	1	1	1	1	2	2	0	2	0	2	0	1	1	0	1	1	1	1	1	0	1	0
544	1	0	0	0	0	0	2	0	0	0	0	0	0	0	0	0	1	1	0	1	2	0	0	2	0	1	0	0	1	0	1	2	2	0	1	1	0	0	0	0	0	1	1	2	1	0	1	0	1
545	1	0	0	0	0	0	1	0	0	0	0	0	0	0	0	0	0	1	2	0	1	2	0	2	0	1	0	0	2	1	1	2	1	1	0	2	1	0	1	0	1	0	0	1	0	0	0	0	0
546	1	0	0	0	0	0	2	0	0	0	0	0	0	0	0	0	1	1	0	2	2	1	0	2	0	0	0	1	2	1	1	0	1	2	0	2	0	0	0	0	0	1	1	1	0	1	0	0	1
547	1	0	0	0	0	0	2	0	1	1	1	0	1	1	1	0	1	0	0	2	2	0	0	2	0	1	0	1	2	1	1	1	1	0	2	0	1	0	0	0	0	1	1	1	0	2	0	1	0
548	1	0	0	0	0	0	1	0	1	1	1	0	1	0	0	0	2	0	0	2	2	0	0	2	0	1	0	1	2	2	1	0	2	1	1	1	2	0	2	2	0	0	1	2	1	0	0	0	0
549	0	0	0	0	0	1	2	0	0	0	1	1	1	1	1	0	1	0	0	2	2	0	1	1	1	1	0	0	2	2	0	2	1	2	0	2	1	0	1	1	0	0	0	0	0	1	1	0	0
550	0	0	1	0	0	1	2	0	0	0	0	0	1	1	2	0	1	0	0	2	2	1	0	2	0	0	0	0	2	2	0	0	1	1	0	2	0	0	0	0	0	0	1	2	1	0	0	0	0
551	1	0	0	0	0	0	1	0	1	1	1	1	1	1	1	0	1	1	1	1	1	0	0	2	0	2	0	1	2	2	0	0	2	1	0	2	1	0	0	0	0	1	1	2	0	1	0	0	0
552	0	0	0	0	0	1	1	1	0	1	1	0	0	0	1	0	1	0	1	1	1	0	1	1	1	1	0	0	2	1	0	0	0	0	1	1	1	1	0	0	0	0	0	2	0	2	1	0	1
553	0	0	0	0	0	0	2	0	2	2	0	0	0	0	0	0	0	1	0	1	1	0	0	2	0	1	0	1	2	0	1	2	1	1	0	2	0	1	0	0	0	1	1	2	1	0	0	2	0
554	1	0	1	1	1	1	2	0	1	1	1	0	0	0	0	0	0	1	2	0	2	0	0	2	0	1	0	0	2	2	0	0	0	2	0	2	2	1	1	1	0	0	0	0	2	2	0	1	0
555	1	0	0	0	0	1	1	1	0	1	0	0	0	0	0	0	0	1	1	1	2	0	0	2	0	1	0	2	1	1	2	2	2	2	0	2	1	1	0	0	0	1	1	2	0	1	0	0	0
556	1	1	0	0	0	1	2	0	0	0	1	0	1	1	1	0	2	1	0	2	1	0	1	1	1	1	0	1	2	1	1	0	1	1	1	1	1	0	1	1	0	0	1	2	1	0	0	0	1
557	0	0	0	0	0	0	2	1	0	1	0	1	1	1	1	0	1	0	1	1	2	0	0	2	0	0	1	0	2	1	0	0	1	1	1	1	2	0	2	2	1	0	1	2	1	1	0	0	0
558	0	0	0	0	0	1	2	0	2	2	0	1	2	0	0	0	1	1	1	1	1	0	0	2	0	1	0	1	2	1	1	1	2	2	0	2	1	0	0	0	0	0	2	2	2	0	0	0	0
559	0	0	0	0	0	0	0	0	1	1	1	0	0	0	0	0	0	1	1	1	1	0	1	1	1	1	0	2	1	1	2	0	2	1	1	1	1	0	1	1	0	0	0	2	0	1	1	0	0
560	1	0	0	0	0	1	2	0	1	1	0	2	2	1	1	0	1	1	2	0	2	0	1	1	1	1	0	1	2	1	1	0	2	2	1	1	1	0	0	0	1	0	1	2	1	0	1	1	0
561	1	0	0	0	0	0	1	0	0	0	0	1	1	1	1	0	2	1	1	1	2	0	0	2	0	2	0	0	2	2	0	1	2	1	0	2	0	0	0	0	0	0	0	2	0	0	0	0	1
562	0	0	1	0	0	0	1	1	0	1	0	1	2	2	2	0	0	1	1	1	2	0	0	2	0	0	0	2	2	2	0	0	0	2	0	2	1	0	1	1	0	0	1	2	1	0	0	0	1
563	1	0	1	0	0	0	2	1	1	2	0	1	1	1	2	0	1	0	0	2	2	1	0	2	0	2	0	0	2	1	0	0	2	1	2	0	0	0	1	1	0	0	0	2	0	1	0	0	0
564	1	0	0	0	0	0	1	0	1	1	0	0	0	0	1	0	2	0	0	1	1	0	1	1	1	1	0	0	2	1	0	1	1	1	2	1	1	0	0	0	0	1	1	1	1	0	0	0	0
565	1	0	0	0	0	0	2	0	2	2	0	1	1	1	1	0	1	1	1	1	2	0	0	2	0	1	0	1	2	1	2	1	1	1	0	2	2	1	0	1	0	0	0	2	0	1	0	0	0
566	1	0	0	0	0	0	1	1	0	1	1	0	1	0	0	0	0	0	0	2	1	0	0	2	0	1	0	0	1	1	0	0	1	2	0	2	1	0	0	0	0	1	1	2	2	1	0	1	0
567	0	0	0	0	0	0	2	1	0	1	1	0	1	0	0	1	1	0	0	2	2	0	0	2	0	0	0	1	2	2	1	0	1	2	2	0	2	0	2	2	0	0	0	0	2	0	0	1	0
568	0	0	0	0	0	0	2	1	0	1	0	1	1	1	1	0	1	1	1	1	1	0	0	2	0	1	0	0	2	2	1	0	1	2	1	1	2	1	0	0	0	0	0	2	1	1	0	0	0
569	1	0	0	0	0	0	2	0	2	2	0	2	2	2	2	0	1	0	0	2	2	0	0	2	0	1	0	0	2	2	1	2	2	1	1	1	1	0	0	0	0	0	0	2	0	0	0	0	2
570	0	0	0	0	0	0	2	0	1	1	0	0	2	2	2	0	1	1	0	1	1	0	0	2	0	0	0	0	2	2	1	0	0	0	1	1	2	0	1	1	0	0	0	0	0	0	0	0	0
571	0	0	0	0	0	0	1	0	0	0	2	0	0	0	0	0	1	1	1	1	1	0	0	2	0	2	0	1	2	2	0	0	0	2	0	2	0	0	0	1	0	0	0	1	1	1	0	0	0
572	1	0	1	0	0	0	2	0	2	2	0	0	0	0	0	0	1	1	1	1	2	0	0	2	0	2	0	2	1	0	2	1	2	0	1	1	1	0	1	0	1	0	1	2	2	0	0	1	0
573	0	0	0	0	0	0	1	1	0	2	1	0	2	2	2	0	2	2	1	1	2	0	1	1	0	1	0	1	1	0	1	1	2	0	2	1	1	0	0	0	1	0	0	0	1	0	0	1	0
574	1	0	1	0	0	0	2	0	1	1	1	0	0	0	0	0	1	1	0	1	1	0	0	2	0	0	0	0	2	1	2	0	2	2	0	2	2	1	1	1	0	0	1	1	1	0	0	0	0
575	1	0	0	0	0	0	2	0	0	0	0	1	2	1	1	0	0	2	1	0	1	0	0	2	0	0	0	0	2	2	0	0	1	0	1	1	1	0	1	1	1	0	1	1	1	1	0	0	0
576	1	1	0	0	0	0	1	0	0	0	1	1	1	1	1	0	1	1	1	1	1	0	0	2	0	1	0	0	2	0	1	0	2	1	0	2	1	0	0	0	0	0	0	1	0	1	0	0	0
577	1	0	0	0	0	1	1	1	0	1	1	1	1	1	1	0	1	1	1	1	2	0	0	2	0	0	0	0	2	1	0	0	1	0	1	1	1	0	1	0	1	1	1	2	1	1	0	0	0
578	1	0	0	0	0	1	2	0	1	1	0	0	0	0	1	0	1	1	1	1	1	0	1	1	1	1	0	0	2	2	0	2	2	0	1	1	1	0	2	2	0	0	0	1	1	1	0	1	0
579	0	0	0	0	0	0	1	0	1	1	1	0	0	0	0	0	1	1	0	1	1	0	0	2	0	0	0	0	2	1	0	1	2	2	0	2	1	1	0	0	0	1	1	1	1	1	0	0	0
580	0	0	0	0	0	0	2	0	1	1	1	1	1	1	1	0	2	1	1	1	2	0	0	2	0	1	0	1	2	0	1	0	1	2	1	2	1	0	1	1	0	0	2	2	2	1	0	0	0
581	1	0	0	0	0	0	1	1	0	1	1	0	0	0	0	0	1	2	2	0	0	0	0	2	0	0	0	1	1	1	2	1	2	1	1	1	0	0	0	0	0	0	1	2	1	0	0	0	1
582	0	0	0	0	0	0	2	0	2	2	0	1	0	0	0	0	1	1	1	1	2	0	0	2	0	1	0	0	2	1	0	0	0	1	0	2	2	0	2	1	1	0	1	1	1	1	1	0	0
583	1	0	0	0	0	0	1	0	0	0	1	1	1	1	1	0	1	1	0	1	1	0	1	1	0	2	0	0	2	1	0	1	1	1	1	1	2	0	2	2	1	0	2	2	2	0	1	1	0
584	1	0	0	0	0	0	2	0	1	1	1	1	1	1	1	0	1	1	1	1	1	0	0	2	0	2	0	0	2	1	1	1	2	2	0	2	0	0	0	0	0	0	1	2	0	0	0	0	0
585	1	0	0	0	0	1	1	0	2	2	0	1	1	1	1	0	0	2	2	0	0	0	0	2	0	0	0	1	1	1	1	1	2	0	1	1	1	1	0	0	0	0	0	1	0	1	0	0	0
586	0	0	0	0	0	1	2	0	1	1	0	0	0	0	0	0	2	0	0	2	1	0	0	2	0	1	0	1	2	1	2	0	2	0	1	1	0	0	0	0	0	0	1	2	0	0	0	0	0
587	1	0	0	0	0	0	2	0	1	1	1	1	1	1	1	0	2	1	1	1	2	1	0	2	0	0	0	1	2	1	1	2	2	1	0	2	2	1	0	0	0	0	1	2	2	2	0	0	0
588	1	0	0	0	0	0	1	1	0	1	0	1	1	1	1	0	2	0	0	2	2	0	0	2	0	0	0	1	2	1	1	2	2	0	1	1	1	0	0	0	0	2	2	2	0	0	0	1	0
589	1	0	0	0	0	0	2	0	1	1	0	0	0	0	0	0	2	0	0	1	1	0	1	1	0	1	0	0	2	2	0	0	1	2	0	2	1	0	1	1	0	0	1	2	1	0	1	0	0
590	0	0	0	0	0	0	2	0	0	0	1	1	1	1	1	0	1	1	1	1	2	1	0	2	0	0	1	0	1	0	1	2	2	0	2	0	1	0	1	0	1	0	1	2	2	2	0	0	0
591	0	0	0	0	0	0	1	0	0	0	2	1	0	0	0	0	2	0	0	2	2	0	0	2	0	0	0	1	1	1	1	0	1	2	0	2	2	0	1	1	0	0	0	1	0	0	0	0	0
592	0	0	0	0	0	1	2	1	1	2	0	0	0	0	0	0	1	1	0	1	2	0	1	1	1	2	0	1	2	1	2	1	1	1	1	1	1	0	0	0	0	0	1	2	0	0	0	0	1
593	0	0	1	1	1	2	2	0	2	2	0	1	1	1	1	0	1	1	1	1	2	0	1	1	0	1	0	0	2	1	1	0	2	1	1	1	2	0	0	0	0	0	0	2	0	1	0	0	1
594	1	0	0	0	0	0	2	0	1	1	1	0	1	0	0	1	0	1	1	1	1	0	0	2	0	1	0	0	2	1	0	0	1	2	0	2	1	0	1	1	0	0	0	2	0	1	1	0	0
595	1	0	0	0	0	1	1	0	0	0	1	0	0	0	0	0	1	1	1	1	2	0	2	0	1	1	0	1	2	2	0	1	1	2	2	1	1	0	1	1	1	0	0	2	0	1	0	1	0
596	1	0	0	0	0	0	2	0	1	1	1	1	1	1	1	0	0	0	1	1	1	0	1	1	1	2	0	1	1	0	1	1	1	2	1	2	1	0	0	0	0	0	0	1	1	1	0	0	0
597	1	0	0	0	0	1	1	1	0	1	1	0	0	0	1	0	1	1	1	1	1	0	0	2	0	1	1	0	2	0	0	0	0	2	0	2	1	1	0	0	0	0	0	0	1	1	0	0	0
598	1	0	0	0	0	1	2	1	0	1	0	0	0	0	0	0	1	1	1	1	1	0	1	1	1	1	1	1	2	1	0	0	2	2	0	2	2	0	1	1	0	0	0	0	0	0	0	1	0
599	0	0	0	0	0	1	2	1	0	1	0	0	0	0	0	0	2	0	1	1	2	0	0	2	0	0	0	1	2	2	1	0	1	1	1	1	1	0	1	1	0	0	0	1	1	2	0	0	2
600	0	0	0	0	0	0	1	0	1	1	1	1	1	1	2	0	2	1	1	1	1	0	0	2	0	1	0	0	2	2	0	1	1	2	1	2	2	1	0	0	0	0	1	2	1	0	1	0	0
601	0	0	0	0	0	0	2	0	1	1	0	1	1	1	1	0	0	1	2	0	1	0	1	1	0	1	0	2	2	2	0	0	0	0	1	1	1	1	0	0	0	0	1	1	0	0	0	0	0
602	0	0	0	0	0	0	1	0	1	1	1	0	1	0	0	1	1	0	0	2	2	0	0	2	0	1	0	0	2	2	1	1	1	0	2	0	1	0	0	0	0	1	1	1	1	0	0	0	1
603	1	0	0	0	0	0	2	0	0	0	1	1	1	1	1	0	1	0	0	2	2	0	1	1	0	1	0	0	1	1	1	1	2	1	1	1	1	0	0	0	1	0	0	1	0	1	1	0	0
604	1	0	0	0	0	0	1	0	2	2	0	0	1	0	0	1	2	1	1	1	2	0	1	1	0	2	0	1	2	1	2	1	2	0	2	0	1	0	1	1	0	0	0	2	0	2	0	0	0
605	1	0	0	0	0	0	1	0	0	0	1	1	1	1	1	0	2	0	0	2	2	0	0	2	0	1	0	0	2	1	0	2	1	0	2	0	1	0	1	1	0	0	0	1	0	1	0	0	1
606	1	0	1	1	1	1	1	0	0	0	2	0	0	0	0	0	0	2	2	0	0	0	1	1	0	0	0	0	2	2	0	2	2	0	2	0	2	1	1	1	0	0	0	1	0	1	0	0	1
607	0	0	0	0	0	0	1	0	1	1	1	0	0	0	0	0	1	1	1	1	1	0	1	1	0	0	0	0	2	1	1	1	2	0	1	0	1	0	0	0	0	0	0	1	0	1	0	0	0
608	1	0	0	0	0	1	1	0	0	0	1	0	2	1	1	0	1	1	1	1	2	0	0	2	0	1	0	0	2	2	0	1	1	1	2	1	2	1	1	1	0	0	2	2	1	1	0	0	1
609	0	0	0	0	0	0	1	0	1	1	1	1	1	1	1	0	1	0	0	2	2	0	0	2	0	0	0	0	2	2	1	0	2	1	0	2	0	0	0	0	0	0	1	1	1	2	0	0	0
610	0	0	0	0	0	1	2	1	0	1	0	0	1	0	0	1	1	1	1	1	2	0	0	2	0	0	0	2	1	1	1	0	1	2	0	2	1	0	0	0	0	0	1	2	1	0	0	0	0
611	1	0	1	0	0	1	2	1	0	1	0	0	0	0	0	0	1	0	2	0	2	0	0	2	0	1	0	1	2	1	0	1	1	2	0	2	2	0	2	2	0	0	0	2	0	2	0	1	1
612	1	0	0	0	0	0	1	0	1	1	0	1	1	0	0	0	0	1	1	1	2	0	0	2	0	1	0	0	2	2	1	1	2	1	1	1	1	0	1	1	0	0	0	1	0	0	0	0	0
613	1	0	0	0	0	0	2	0	0	0	0	0	0	0	0	0	1	2	1	1	1	0	0	2	0	2	0	0	2	0	0	0	0	0	1	1	2	1	1	1	0	0	0	1	0	1	0	0	0
614	0	0	0	0	0	0	2	0	1	1	0	0	1	1	1	0	0	0	0	2	2	0	1	1	1	2	0	2	2	1	2	0	1	1	1	1	2	0	1	0	1	0	1	2	2	0	0	0	0
615	1	0	0	0	0	0	1	0	1	1	0	0	2	1	1	1	1	1	1	1	1	0	0	2	0	1	0	1	2	1	2	1	2	2	0	2	2	0	2	2	0	0	0	2	0	0	0	1	1
616	0	0	1	0	0	0	1	0	0	0	1	1	1	1	1	0	1	1	1	1	1	0	0	2	0	2	0	0	2	2	1	1	2	0	1	1	2	0	2	1	1	2	2	2	0	0	1	0	0
617	0	0	0	0	0	0	1	1	1	2	0	0	1	1	1	0	2	2	2	0	1	0	0	2	0	2	0	0	2	2	0	0	2	1	0	2	0	0	1	1	0	0	1	1	1	0	0	0	1
618	1	0	0	0	0	0	2	0	0	0	0	0	0	0	0	0	2	0	0	2	2	0	0	2	0	0	0	1	1	1	1	1	2	0	1	1	2	0	1	1	0	0	0	1	0	1	0	0	0
619	1	0	1	1	1	1	2	1	1	2	0	1	0	0	0	0	1	1	0	1	1	0	0	2	0	1	0	0	2	2	1	1	1	1	1	1	2	0	1	1	0	0	1	1	1	0	0	0	1
620	1	0	0	0	0	0	2	1	0	1	0	0	1	0	0	1	0	0	1	1	2	0	1	1	0	1	0	0	2	2	0	1	2	1	1	1	0	0	0	0	0	0	0	1	0	0	0	0	0
621	1	0	0	0	0	0	2	0	0	0	0	0	2	1	1	1	2	0	0	2	2	0	0	2	0	1	0	0	2	1	1	1	1	1	1	1	1	0	0	0	0	0	0	1	0	1	1	0	0
622	1	0	0	0	0	0	1	0	1	1	0	0	2	1	1	0	2	1	1	1	2	0	0	2	0	1	0	1	2	1	0	0	2	0	1	2	1	0	1	1	0	0	0	1	0	1	0	0	0
623	0	0	0	0	0	0	1	0	2	2	0	1	2	2	2	0	1	0	1	1	2	0	1	1	0	2	1	1	2	1	0	0	1	1	1	1	0	0	0	0	0	0	1	1	1	0	1	0	0
624	1	0	0	0	0	0	2	0	0	0	0	0	0	0	0	0	1	1	1	0	0	0	1	1	1	0	0	1	2	1	2	1	2	1	0	2	1	0	0	0	0	0	0	2	0	0	0	0	0
625	1	0	0	0	0	0	1	0	2	2	0	0	1	0	0	0	1	1	0	1	1	1	0	2	0	0	1	0	1	0	1	0	2	2	0	2	1	0	1	1	0	0	1	2	1	0	1	0	0
626	0	0	0	0	0	0	2	0	2	2	0	0	0	0	1	0	0	0	1	1	2	0	0	2	0	0	1	0	2	2	0	0	2	1	0	2	1	0	1	1	0	0	0	1	0	0	0	0	0
627	1	0	0	0	0	0	1	0	0	0	1	0	1	1	1	0	0	0	0	2	2	0	0	2	0	1	0	2	1	0	2	1	2	1	1	1	2	0	1	1	0	1	1	2	1	0	1	0	0
628	0	0	0	0	0	0	1	0	0	0	2	0	0	0	0	0	0	1	1	1	1	0	0	2	0	0	0	1	2	1	1	0	1	1	1	1	0	1	0	0	0	1	1	1	1	0	0	1	0
629	0	0	1	0	1	0	1	0	1	1	1	0	0	0	0	0	2	0	0	2	2	0	1	1	1	1	0	0	2	1	1	1	2	2	0	2	1	0	1	1	0	1	1	2	1	0	0	0	1
630	1	0	0	0	0	0	0	0	1	1	0	1	2	1	1	0	1	1	0	1	1	0	0	2	0	0	0	1	1	1	2	1	2	0	1	1	2	1	1	1	0	1	1	2	1	1	0	0	1
631	1	0	0	0	0	1	2	0	0	0	0	1	2	1	1	0	2	0	0	2	2	0	1	1	1	1	0	2	2	2	0	2	1	1	1	1	1	0	1	1	0	0	0	0	0	0	0	1	1
632	1	1	0	0	0	1	1	0	1	1	1	0	1	0	0	1	1	2	0	1	1	0	1	1	1	1	0	1	1	1	2	0	2	2	0	2	2	1	1	1	0	0	0	2	0	2	0	0	0
633	1	0	0	0	0	0	1	1	0	1	0	0	0	0	0	0	2	1	1	1	1	0	0	2	0	1	0	1	1	0	1	0	0	1	2	0	0	1	0	0	0	2	2	2	0	1	0	1	0
634	1	0	0	0	0	1	2	1	0	1	0	1	1	1	1	0	1	0	0	2	2	0	0	2	0	2	0	0	2	2	2	1	2	2	0	2	1	0	1	1	0	0	0	2	0	0	0	0	1
635	1	0	0	0	0	0	2	0	0	0	0	0	1	1	1	0	0	0	0	2	2	0	0	2	0	1	1	1	2	1	0	0	1	1	1	1	1	0	0	0	0	0	1	1	0	0	0	0	0
636	1	0	0	0	0	0	1	0	1	1	1	0	0	0	0	0	2	0	0	2	2	0	0	2	0	0	0	0	2	1	2	0	0	2	0	2	2	0	1	1	0	0	1	2	1	1	0	0	0
637	0	0	0	0	0	0	2	0	2	2	0	1	2	2	2	0	2	0	0	2	2	0	2	0	0	0	0	0	2	1	0	0	0	2	0	2	1	0	1	1	0	0	0	0	1	0	0	0	0
638	0	0	0	0	0	0	2	1	0	1	0	0	0	0	0	0	1	1	0	2	2	1	0	2	0	1	0	0	2	1	2	0	1	2	1	2	2	0	1	1	0	1	2	2	1	0	0	0	0
639	1	0	0	0	0	0	2	0	1	1	0	0	1	0	0	0	1	0	1	1	2	0	2	0	1	0	0	0	2	2	1	0	1	1	1	1	2	0	2	2	0	0	0	0	0	0	0	0	1
640	0	0	0	0	0	0	2	0	0	0	0	0	1	0	0	1	1	0	0	2	2	0	0	2	0	1	1	2	2	1	1	0	0	2	0	2	1	0	0	0	0	1	1	2	0	1	0	0	0
641	1	0	0	0	0	0	1	0	1	1	0	0	1	0	0	1	1	0	0	2	2	0	1	1	1	0	0	0	2	2	1	1	1	0	1	1	2	1	0	0	1	0	1	1	1	2	1	0	0
642	1	0	0	0	0	0	2	0	1	1	1	0	0	0	0	0	1	1	1	1	1	0	0	2	0	1	0	0	2	1	1	0	0	2	0	2	1	0	1	0	1	0	0	1	0	0	1	0	0
643	1	0	0	0	0	0	2	0	0	0	1	1	1	1	1	0	1	1	1	1	2	0	0	2	0	2	0	0	2	2	0	0	1	1	1	1	0	0	0	0	0	0	0	2	0	2	0	0	0
644	1	0	0	0	0	0	1	0	1	1	1	0	2	1	1	0	2	0	0	1	1	0	0	2	0	1	0	0	2	1	0	0	1	0	1	2	1	0	1	1	1	0	1	1	1	1	0	0	1
645	1	0	0	0	0	0	1	0	0	0	2	0	0	0	0	0	2	0	0	2	2	0	0	2	0	2	0	0	1	1	2	2	1	1	1	1	1	1	0	0	0	0	0	2	0	1	0	0	0
646	1	0	0	0	0	1	1	0	0	0	0	0	0	0	0	0	1	1	0	2	2	0	0	2	0	0	0	2	1	1	1	0	2	2	1	2	0	0	0	1	0	0	1	1	1	0	0	0	0
647	1	0	0	0	0	1	2	0	2	2	0	0	1	1	0	0	2	1	0	2	2	0	2	0	0	0	1	1	2	1	0	0	1	1	1	1	1	0	0	0	0	0	2	2	2	1	0	0	0
648	0	0	0	0	0	0	1	0	0	0	1	0	0	0	1	0	1	1	0	1	1	0	1	1	0	2	0	2	1	1	1	0	1	1	1	1	1	0	1	1	0	0	1	1	1	0	0	0	0
649	0	0	0	0	0	0	2	0	1	1	0	0	1	0	0	1	1	1	1	1	1	0	0	2	0	1	0	0	2	1	0	0	2	1	1	1	2	0	0	0	0	0	0	1	1	0	0	1	1
650	1	0	1	0	0	0	2	0	2	2	0	0	0	0	0	0	1	1	0	1	1	0	0	2	0	0	0	0	2	1	1	0	0	0	1	1	1	1	0	0	0	0	0	2	1	2	0	0	0
651	1	1	1	0	1	0	2	0	0	0	1	1	1	1	1	0	0	1	0	1	0	0	0	2	0	1	0	0	1	1	0	0	1	0	1	1	2	0	2	2	0	0	1	1	0	0	0	0	0
652	0	0	0	0	0	1	1	0	2	2	0	0	0	0	0	0	1	0	0	2	2	0	1	1	1	1	0	2	1	1	2	1	2	1	0	2	1	0	1	1	0	1	1	2	0	0	0	1	0
653	1	0	0	0	0	0	1	0	0	0	1	0	0	0	1	0	0	2	2	0	0	0	0	2	0	0	0	0	1	1	2	0	1	2	0	2	1	1	0	0	0	1	1	2	1	0	1	0	0
654	1	0	0	0	0	0	2	0	1	1	0	0	1	0	0	1	0	1	2	0	1	0	1	1	0	0	0	1	2	1	0	1	2	1	1	1	2	0	2	2	0	0	0	0	0	0	1	0	0
655	1	0	0	0	0	0	1	0	1	1	1	0	0	0	0	0	1	0	0	2	2	1	1	1	0	1	0	1	1	0	1	0	2	1	0	2	0	0	0	0	0	0	0	1	0	1	0	0	0
656	1	0	0	0	0	0	2	1	0	1	1	1	1	1	1	0	0	2	1	0	1	0	0	2	0	0	0	1	2	1	2	1	1	0	0	1	1	0	2	2	0	1	1	2	1	0	0	0	1
657	0	0	0	0	0	0	1	0	1	1	1	1	1	0	0	0	2	0	0	1	1	0	1	1	1	0	0	2	2	1	1	0	2	1	2	1	0	1	0	0	0	0	1	2	1	0	0	0	1
658	1	0	0	0	0	1	1	0	1	1	1	0	0	0	1	0	1	1	1	1	1	0	0	2	0	2	0	0	2	2	0	0	1	1	1	1	0	0	0	1	0	0	1	2	1	0	0	0	1
659	1	0	0	0	0	1	2	1	1	2	0	0	1	1	1	0	1	1	0	1	1	0	0	2	0	0	0	0	2	2	0	1	2	0	0	2	0	0	1	1	0	0	0	2	0	0	0	0	0
660	1	0	0	0	0	0	2	1	0	1	1	0	0	0	0	0	0	2	2	0	0	0	0	2	0	1	0	0	2	0	0	1	1	1	1	1	1	0	1	1	0	0	0	0	0	0	0	0	0
661	1	0	0	0	0	0	2	0	2	2	0	0	1	0	0	0	1	0	1	1	2	0	0	2	0	1	0	1	1	1	1	1	2	1	1	1	1	0	0	0	0	2	2	2	0	0	0	1	0
662	0	0	0	0	0	0	1	0	1	1	1	0	2	1	1	1	1	0	0	1	1	0	0	2	0	0	0	0	1	1	2	2	1	2	0	2	2	0	2	2	1	0	0	2	0	2	0	1	0
663	1	0	0	0	0	0	2	0	0	0	1	0	0	0	0	0	1	1	1	1	1	0	0	2	0	2	1	1	2	2	0	0	2	1	1	1	0	0	0	0	0	1	1	2	2	0	0	0	0
664	1	0	0	0	0	0	2	0	2	2	0	0	1	0	1	0	2	0	0	2	2	0	1	1	0	2	1	0	2	1	0	0	0	1	0	2	1	0	0	0	1	0	0	1	1	1	1	1	0
665	0	1	0	0	0	1	2	0	1	1	0	0	0	0	0	0	1	0	1	1	2	0	0	2	0	2	0	0	1	1	2	1	2	1	0	2	2	0	1	1	0	1	1	1	1	0	0	0	0
666	0	0	0	0	0	1	2	0	1	1	1	0	0	0	0	0	2	2	2	0	2	0	0	2	0	0	0	0	2	1	0	0	2	1	0	2	1	0	1	1	0	0	0	2	0	1	0	1	0
667	0	0	0	0	0	0	2	0	0	0	0	0	1	0	0	0	2	2	0	1	1	0	0	2	0	2	0	0	2	1	0	1	1	1	0	2	0	0	0	0	0	0	1	1	1	1	0	0	0
668	1	0	0	0	0	0	2	0	1	1	1	0	0	0	0	0	2	2	2	0	0	0	0	2	0	0	0	1	2	2	0	1	2	0	1	1	2	1	0	0	0	0	1	2	0	0	0	1	0
669	0	0	0	0	0	1	2	1	0	1	1	0	1	0	0	1	2	1	1	1	2	0	0	2	0	1	0	1	2	1	2	1	2	0	0	2	1	0	1	1	0	1	1	2	1	0	0	1	1
670	0	0	1	0	0	0	1	0	0	0	1	0	0	0	0	0	2	0	0	2	2	0	0	2	0	0	0	0	2	1	0	1	2	0	1	0	2	1	1	1	0	1	1	1	2	0	0	1	0
671	0	0	0	0	0	0	1	0	1	1	0	0	1	1	1	0	1	1	1	0	0	0	0	2	0	1	0	0	2	2	0	0	2	2	0	2	0	0	0	0	0	0	1	2	1	0	1	0	1
672	1	0	0	0	0	0	1	0	1	1	1	0	1	0	0	1	0	1	0	1	0	0	0	2	0	1	0	1	2	1	1	0	1	0	1	1	1	0	1	1	1	0	1	2	1	0	0	1	0
673	0	0	0	0	0	0	1	0	1	1	1	0	0	0	0	0	1	1	0	2	2	0	0	2	0	0	0	0	2	1	1	1	1	1	1	1	0	0	0	0	0	0	1	2	1	0	0	0	0
674	0	0	0	0	0	0	2	0	1	1	0	0	1	0	1	0	1	2	1	0	1	0	0	2	0	0	0	1	2	0	1	0	0	2	0	2	1	0	0	0	0	0	0	1	1	1	0	0	0
675	0	0	1	0	0	0	1	0	0	0	1	0	1	0	0	0	2	1	1	1	1	1	0	2	0	1	0	0	2	1	1	2	1	2	0	2	1	0	2	2	0	0	0	1	0	1	0	0	0
676	0	0	0	0	0	0	2	1	0	1	0	0	1	1	1	0	1	1	1	0	0	1	0	2	0	2	1	0	1	0	1	0	1	2	2	0	1	1	0	0	0	1	1	2	1	0	0	0	0
677	0	0	0	0	0	1	2	0	0	0	1	0	1	0	0	1	1	0	0	2	2	0	0	2	0	2	0	1	1	0	1	0	0	1	2	1	0	0	0	0	0	0	0	1	1	0	0	0	0
678	1	0	1	0	0	0	2	0	2	2	0	1	1	1	1	0	1	2	0	2	2	0	0	2	0	1	0	0	2	2	0	1	1	0	0	1	1	0	0	0	0	0	0	1	0	1	0	0	0
679	1	0	1	0	0	0	1	0	0	0	1	2	2	2	2	0	2	0	0	1	1	1	0	2	0	0	0	1	2	1	1	2	2	0	2	0	0	0	0	0	0	0	1	2	1	1	0	1	0
680	0	0	0	0	0	0	1	1	0	1	1	1	1	1	1	0	0	0	0	2	2	0	1	1	0	1	0	1	1	1	2	2	2	2	0	2	0	0	1	1	0	0	0	2	0	1	0	1	1
681	0	0	0	0	0	1	2	1	1	2	0	2	2	2	2	0	2	1	1	1	2	0	1	1	1	1	0	0	2	1	0	0	0	0	1	1	2	0	2	2	0	0	0	2	0	1	0	1	0
682	0	0	0	0	0	0	2	0	2	2	0	1	2	2	2	0	1	1	0	1	1	0	1	1	1	1	0	0	2	2	0	0	0	2	0	2	1	0	0	0	0	0	0	2	0	1	0	0	0
683	1	1	0	0	0	1	2	1	1	2	0	0	0	0	0	0	1	1	1	1	2	0	0	2	0	1	0	1	2	1	2	2	2	1	0	2	2	0	1	1	0	0	0	1	0	0	0	1	0
684	0	0	0	0	0	1	0	0	1	1	1	0	0	0	0	0	1	0	1	1	2	0	0	2	0	1	0	0	2	1	0	0	0	2	0	2	1	1	0	0	1	0	1	2	2	1	0	0	2
685	0	0	0	0	0	0	2	0	1	1	0	1	1	1	1	0	1	0	0	2	2	0	0	2	0	2	0	0	2	2	0	1	2	1	1	1	2	0	0	0	0	0	0	0	1	0	0	0	0
686	0	0	0	0	0	1	1	0	0	0	2	0	0	0	0	0	0	0	0	2	2	0	0	2	0	1	0	0	1	1	2	1	2	2	0	2	2	0	2	2	0	0	0	2	1	0	1	0	0
687	1	0	0	0	0	1	2	1	1	2	0	0	0	0	0	0	1	1	2	0	1	0	0	2	0	1	0	0	1	1	2	1	1	1	1	1	2	0	2	1	1	0	2	2	1	1	0	0	0
688	1	0	0	0	0	0	1	0	0	0	1	0	1	1	1	0	1	0	0	2	2	0	0	2	0	2	0	1	2	1	1	0	1	1	1	1	1	0	1	1	0	0	0	0	2	1	0	0	0
689	0	0	0	0	0	0	2	0	1	1	1	1	2	2	2	0	1	1	1	1	1	1	0	2	0	1	0	1	1	1	2	1	1	1	1	1	1	0	0	0	0	0	0	2	0	0	0	0	0
690	1	0	0	0	0	0	1	0	1	1	1	1	1	1	1	0	2	0	0	2	2	0	1	1	0	0	1	0	2	1	0	1	2	0	1	1	1	0	2	2	0	0	0	1	1	0	0	0	0
691	0	0	0	0	0	0	1	0	1	1	1	1	1	1	1	0	1	0	1	1	2	0	1	1	1	1	0	2	1	1	1	0	0	0	0	2	2	2	0	0	0	0	0	1	0	0	0	0	0
692	1	0	1	0	0	0	2	0	1	1	0	0	0	0	0	0	1	1	2	0	1	0	0	2	0	1	0	0	2	1	1	2	1	2	0	2	2	1	1	1	0	0	0	1	1	1	0	0	0
693	0	0	1	1	1	2	1	0	1	1	1	1	1	1	1	0	1	1	1	0	0	0	1	1	0	0	1	0	1	0	1	0	0	2	0	2	1	0	0	0	0	0	0	2	0	1	1	0	0
694	0	0	0	0	0	0	1	0	0	0	1	1	1	1	1	0	2	1	1	1	2	0	0	2	0	1	0	1	2	1	1	1	1	1	1	1	1	0	0	0	0	1	1	2	0	1	1	0	1
695	0	0	1	0	0	0	2	0	2	2	0	0	0	0	0	0	1	1	0	1	1	0	2	0	1	0	0	1	1	0	1	1	1	0	0	1	2	0	1	0	1	0	0	1	1	1	0	0	1
696	0	0	0	0	0	0	1	0	2	2	0	0	1	1	1	0	1	0	1	1	1	0	0	2	0	1	0	1	1	0	1	0	2	1	1	1	1	0	0	0	0	0	0	2	0	1	0	1	0
697	1	0	0	0	0	1	2	0	1	1	0	1	2	2	2	0	0	0	1	1	2	0	0	2	0	0	0	0	2	1	0	1	1	1	0	2	0	0	0	0	0	0	1	2	0	1	0	0	0
698	1	0	0	0	0	0	2	0	0	0	0	0	1	0	0	1	2	0	0	2	2	0	1	1	1	0	0	1	2	1	2	1	2	1	1	1	0	0	1	1	0	0	1	2	1	1	1	0	0
699	1	0	0	0	0	0	2	0	1	1	0	0	1	1	1	0	2	0	0	2	2	0	0	2	0	0	0	0	2	0	1	2	1	1	0	2	0	0	0	0	0	0	2	2	1	1	0	1	0
700	1	0	0	0	0	1	1	0	0	0	1	0	1	0	0	1	1	0	0	2	2	0	0	2	0	1	0	1	2	1	1	0	0	2	0	2	1	0	1	1	0	0	1	1	1	1	1	0	0
701	0	0	1	1	1	2	2	0	1	1	1	0	0	0	0	0	0	1	2	0	2	0	0	2	0	0	0	2	2	2	0	0	1	0	1	1	2	0	1	1	0	0	0	2	0	0	0	0	0
702	1	0	0	0	0	1	1	0	0	0	2	0	1	0	0	0	1	1	1	1	2	0	0	2	0	2	0	0	2	2	1	0	2	1	1	1	2	0	2	2	0	0	1	1	1	0	0	0	0
703	0	1	0	0	0	0	2	0	0	0	0	0	2	2	2	0	0	2	0	1	1	0	1	1	1	1	0	1	2	1	2	0	2	2	1	1	0	0	0	0	0	0	1	2	0	0	0	0	0
704	1	1	1	0	1	0	2	1	1	2	0	1	2	2	2	0	0	1	2	0	2	0	0	2	0	0	1	1	1	0	1	1	2	0	0	2	0	0	1	0	1	0	2	2	2	1	0	0	1
705	0	0	1	1	1	2	1	0	0	0	1	0	1	0	0	1	1	2	1	1	1	0	1	1	0	1	0	0	2	1	1	0	2	1	1	1	1	0	1	1	1	0	0	2	0	1	0	0	0
706	0	0	0	0	0	0	2	0	0	0	1	0	0	0	0	0	2	1	1	1	1	0	0	2	0	1	0	0	2	1	0	1	1	1	0	2	1	1	0	0	0	0	0	1	0	1	0	0	0
707	1	0	0	0	0	0	1	0	0	0	1	0	0	0	0	0	0	1	1	1	1	1	0	2	0	1	0	1	2	1	0	0	1	1	1	1	1	0	2	2	0	0	0	1	0	0	1	0	1
708	0	0	0	0	0	0	2	0	1	1	1	0	0	0	0	0	2	1	1	1	2	0	0	2	0	1	0	0	2	1	0	0	1	0	2	0	1	0	0	0	0	0	0	1	2	1	0	0	0
709	0	0	1	0	0	1	2	0	0	0	1	0	2	1	1	0	1	1	1	1	1	0	0	2	0	1	0	0	2	2	1	0	0	1	2	0	2	0	1	0	1	0	0	0	1	1	0	0	1
710	1	0	0	0	0	1	2	0	0	0	0	1	0	0	0	0	0	0	0	2	2	0	0	2	0	0	0	1	2	0	1	0	1	1	1	1	1	0	1	1	0	0	1	1	1	1	0	0	0
711	0	0	0	0	0	1	1	0	1	1	0	0	1	0	0	1	0	1	1	1	2	0	0	2	0	1	0	0	2	1	0	0	0	1	2	0	1	0	0	0	0	0	0	0	0	1	0	1	1
712	0	0	0	0	0	0	1	0	1	1	0	0	0	0	0	0	1	1	1	1	1	0	0	2	0	1	0	0	1	1	1	1	1	2	0	2	2	1	1	1	0	0	0	1	0	1	0	0	0
713	0	1	0	0	0	0	2	1	0	1	1	1	2	2	2	0	2	0	0	2	2	0	0	2	0	0	1	0	1	0	1	1	1	2	0	2	1	0	0	0	0	0	0	0	0	0	0	0	1
714	1	0	0	0	0	0	2	0	2	2	0	1	1	1	1	0	1	0	1	1	2	0	0	2	0	2	1	1	2	0	1	1	1	1	1	1	0	0	1	1	0	0	1	1	1	0	1	1	0
715	0	0	0	0	0	2	2	1	1	2	0	0	0	0	0	0	1	1	1	1	2	0	2	0	1	0	0	0	2	1	2	1	1	1	1	1	1	0	2	2	0	0	1	2	1	0	0	0	0
716	0	0	0	0	0	0	2	0	1	1	1	1	2	2	2	0	0	0	1	1	2	0	1	1	1	1	1	2	2	1	1	2	1	0	2	0	1	0	1	1	0	0	0	1	0	0	0	0	0
717	1	0	0	0	0	0	1	0	0	0	1	0	1	0	1	0	1	1	0	1	1	0	0	2	0	1	0	0	2	1	0	0	1	1	1	1	0	0	0	0	0	0	1	2	1	1	1	0	0
718	1	0	0	0	0	1	2	1	1	2	0	0	1	1	1	0	2	0	0	2	2	0	0	2	0	1	0	0	2	2	1	0	0	1	2	0	1	0	1	1	0	0	1	2	1	0	0	0	0
719	0	0	1	0	0	0	2	0	1	1	0	0	0	0	1	0	2	2	1	1	1	0	0	2	0	0	0	1	1	1	1	1	1	1	0	2	1	0	1	1	0	0	0	1	0	0	0	0	0
720	1	0	0	0	0	0	2	0	0	0	1	1	2	2	2	0	1	0	0	2	2	0	0	2	0	1	1	0	2	1	0	0	0	2	0	2	2	0	1	1	0	0	0	1	0	0	1	0	0
721	1	1	1	0	1	0	2	0	2	2	0	0	0	0	0	0	1	0	0	2	2	0	1	1	0	1	0	1	1	1	1	0	1	1	1	1	2	0	2	1	1	0	0	0	0	0	0	0	1
722	0	0	1	0	0	1	2	0	0	0	1	0	0	0	0	0	1	1	1	1	1	0	0	2	0	0	0	0	2	1	1	0	2	0	1	1	1	0	0	0	0	1	1	2	1	0	0	0	0
723	1	0	0	0	0	0	1	0	0	0	2	1	1	1	1	0	2	1	1	1	2	0	0	2	0	0	0	1	2	1	1	0	2	1	2	1	2	0	1	1	0	2	2	2	0	1	1	1	0
724	0	0	0	0	0	0	2	0	0	0	1	0	1	1	1	0	0	1	0	1	1	0	0	2	0	1	0	1	2	1	0	2	2	0	2	0	1	1	0	0	0	0	0	1	0	0	0	0	0
725	0	0	0	0	0	0	1	0	0	0	2	1	2	2	2	0	2	1	1	1	2	0	0	2	0	2	2	1	2	0	1	0	2	2	0	2	2	0	1	1	0	0	0	2	0	0	1	0	0
726	0	0	1	1	1	1	2	0	1	1	0	1	2	1	1	0	1	2	2	0	1	0	0	2	0	2	1	2	2	1	1	1	1	1	0	2	0	0	0	0	0	0	0	1	0	0	0	0	0
727	1	0	0	0	0	0	1	0	0	0	1	0	0	0	0	0	1	2	1	0	1	0	0	2	0	1	0	0	2	0	0	0	1	0	1	1	2	0	2	2	1	0	0	1	0	1	0	0	0
728	0	0	1	0	0	0	2	0	1	1	0	0	1	0	0	0	1	2	2	0	1	0	0	2	0	0	0	0	2	1	1	1	1	0	1	1	1	0	1	0	1	0	1	2	0	1	0	0	0
729	1	0	1	0	1	0	2	0	1	1	0	1	1	1	1	0	1	1	1	1	1	0	0	2	0	0	0	0	1	1	1	0	0	2	0	2	1	0	1	1	0	0	1	2	1	1	0	0	0
730	1	0	0	0	0	1	2	1	0	1	0	0	0	0	0	0	0	0	1	1	2	0	1	1	1	0	0	1	2	1	1	2	2	0	1	1	1	0	1	1	0	0	0	1	0	1	0	0	0
731	0	0	0	0	0	0	2	0	2	2	0	0	1	0	0	1	1	0	1	1	2	0	0	2	0	1	0	0	1	1	2	0	0	1	0	2	1	0	1	1	0	0	0	2	1	0	1	0	0
732	1	0	0	0	0	0	2	0	2	2	0	0	1	1	2	0	2	1	1	1	1	0	0	2	0	0	0	0	2	2	0	0	2	1	1	1	2	0	2	1	1	0	1	2	1	0	1	1	0
733	0	0	0	0	0	0	2	1	1	2	0	0	1	1	1	0	0	2	2	0	1	0	0	2	0	0	1	1	2	1	0	0	1	2	1	1	2	0	0	0	0	1	1	2	1	0	0	0	1
734	1	0	0	0	0	2	1	1	0	1	1	1	2	1	1	0	1	0	1	1	2	0	0	2	0	0	0	1	1	1	1	0	2	1	2	0	1	0	0	0	0	1	2	2	0	1	0	0	0
735	0	0	0	0	0	0	2	0	1	1	1	2	1	1	1	0	0	0	0	2	2	0	0	2	0	2	0	0	2	1	0	0	1	2	0	2	2	1	1	1	0	0	1	2	1	1	0	0	0
736	0	0	0	0	0	0	1	0	1	1	0	0	0	0	0	0	0	1	1	1	2	0	0	2	0	0	1	1	2	1	0	0	0	2	0	2	1	0	0	0	0	0	1	1	1	1	0	0	0
737	1	0	0	0	0	0	2	0	1	1	0	0	1	0	0	1	2	2	2	0	0	0	2	0	0	0	0	0	2	2	0	2	1	1	0	2	2	1	1	1	0	0	1	1	0	0	0	0	0
738	0	0	0	0	0	0	1	0	0	0	0	1	1	1	1	0	2	0	0	2	2	0	0	2	0	2	0	1	1	1	1	1	1	1	1	1	2	1	1	1	0	0	0	1	0	0	0	0	1
739	0	0	1	1	1	1	2	0	1	1	0	0	0	0	0	0	0	1	1	1	2	1	0	2	0	1	0	1	2	1	0	2	2	0	2	0	2	1	1	1	0	0	0	2	0	0	0	0	1
740	0	0	0	0	0	2	2	1	0	1	0	0	0	0	0	0	1	0	0	2	2	0	1	1	1	0	0	2	2	1	1	0	2	2	1	2	2	0	1	1	0	0	1	2	1	1	0	0	0
741	0	0	0	0	0	1	2	0	0	0	0	0	0	0	0	0	1	1	1	1	1	0	1	1	0	1	0	0	2	1	1	2	2	0	2	0	1	0	0	0	1	0	0	1	0	0	0	0	1
742	0	0	0	0	0	0	1	0	1	1	2	2	2	2	2	0	1	0	0	2	2	0	1	1	1	1	0	0	2	1	0	0	2	2	1	1	2	0	2	2	1	0	0	1	0	1	0	0	0
743	0	0	0	0	0	0	0	0	0	0	2	0	1	0	0	0	1	1	0	1	1	0	0	2	0	0	0	0	2	2	1	1	1	2	0	2	1	0	2	2	0	0	1	2	1	0	1	0	0
744	1	0	0	0	0	0	2	1	0	1	0	0	0	0	0	0	2	1	1	1	2	0	0	2	0	2	0	0	2	2	0	2	1	1	0	2	0	0	1	0	1	2	2	2	1	0	0	0	0
745	1	0	0	0	0	1	2	0	0	0	1	0	1	1	1	0	1	0	1	1	2	0	0	2	0	0	0	1	2	0	1	1	2	1	0	2	1	0	0	0	0	1	1	1	2	0	1	1	0
746	1	0	0	0	0	0	0	0	0	0	2	1	1	1	1	0	2	0	0	2	2	0	0	2	0	2	0	1	1	1	2	1	2	1	1	1	1	0	2	2	1	0	1	2	2	1	0	1	0
747	1	0	0	0	0	0	1	0	0	0	1	0	1	0	0	0	1	2	1	0	0	0	0	2	0	0	0	0	2	1	1	1	2	1	2	1	2	0	2	2	0	0	1	2	1	0	0	0	0
748	0	0	0	0	0	0	2	0	2	2	0	1	2	1	1	0	0	2	2	0	1	0	0	2	0	0	0	0	2	1	0	0	1	1	1	1	2	1	1	0	2	2	2	2	1	0	0	0	0
749	1	0	0	0	0	1	1	0	1	1	1	0	1	0	0	1	0	2	1	1	2	0	0	2	0	1	0	1	2	2	0	0	2	1	1	1	1	0	1	1	0	1	1	1	1	1	0	0	0
750	1	1	0	0	0	0	1	2	0	2	0	1	1	1	1	0	1	2	2	0	0	1	0	2	0	1	0	1	2	1	2	2	2	0	1	1	1	1	0	0	0	0	0	2	0	1	0	0	0
751	0	1	0	0	0	0	2	1	0	1	0	0	0	0	1	0	2	2	1	1	2	0	2	0	1	0	0	0	2	2	0	1	0	1	0	2	1	0	0	0	0	0	1	2	1	1	0	0	0
752	1	0	0	0	0	0	1	0	0	0	2	0	2	1	1	1	2	0	0	2	2	0	0	2	0	1	0	0	2	1	1	0	1	1	1	1	1	0	1	0	1	0	1	1	1	2	0	0	2
753	0	0	0	0	0	0	0	0	0	0	2	0	1	1	1	0	1	0	1	1	2	0	0	2	0	2	0	0	2	1	2	0	0	2	0	1	1	0	0	0	0	0	0	1	0	1	0	0	1
754	1	0	0	0	0	1	2	0	1	1	0	0	0	0	0	0	1	0	0	2	2	0	0	2	0	0	0	1	1	1	2	1	1	2	0	2	2	0	1	1	0	0	0	0	2	2	0	2	0
755	1	0	0	0	0	0	2	0	2	2	0	0	1	0	0	1	1	0	0	2	2	0	2	0	0	0	1	1	2	1	0	2	1	2	0	2	1	0	0	0	0	1	1	1	1	0	0	0	1
756	1	0	0	0	0	1	1	0	1	1	1	0	0	0	0	0	1	0	0	2	2	0	0	2	0	1	1	0	2	2	0	0	1	1	1	1	1	0	2	2	0	0	0	2	0	2	0	0	0
757	0	0	0	0	0	0	1	1	1	2	1	0	1	1	1	0	1	1	1	1	2	0	0	2	0	0	0	1	2	2	0	0	1	2	0	2	2	1	0	0	0	1	1	1	1	1	1	0	0
758	1	0	0	0	0	0	0	0	0	0	1	0	1	0	0	1	0	2	1	1	2	0	0	2	0	1	0	2	1	1	1	1	1	2	0	2	2	0	2	2	1	0	1	2	0	0	0	0	0
759	1	0	0	0	0	0	0	0	0	0	1	0	0	0	0	0	1	0	1	1	2	0	0	2	0	2	1	0	2	1	0	1	2	1	2	1	2	0	2	2	0	0	1	2	1	0	0	0	0
760	0	0	0	0	0	0	2	0	1	1	0	0	0	0	0	0	1	1	1	1	2	0	1	1	0	1	0	1	1	1	1	0	0	2	0	2	1	0	0	0	0	1	1	1	1	0	0	0	1
761	0	0	0	0	0	0	2	0	2	2	0	0	1	0	0	0	1	1	1	1	2	0	1	1	0	1	1	0	2	1	0	1	1	1	0	2	0	0	0	0	0	0	0	2	0	1	0	0	1
762	0	0	0	0	0	0	1	0	0	0	1	0	1	0	0	1	1	1	1	1	1	0	0	2	0	1	0	0	2	0	1	2	2	1	0	2	1	1	0	0	0	1	1	1	1	1	0	0	0
763	1	0	0	0	0	0	2	1	1	2	0	0	0	0	1	0	2	0	0	2	2	1	0	2	0	2	0	1	1	0	2	1	1	1	1	1	2	1	1	1	0	2	2	2	0	1	0	1	0
764	0	0	1	0	0	0	2	1	0	1	0	0	1	1	1	0	2	1	1	1	1	0	1	1	1	2	0	1	1	1	1	2	2	0	1	1	1	1	0	0	0	0	0	1	0	1	1	0	0
765	0	0	1	1	1	1	2	1	0	1	0	0	0	0	0	0	1	0	0	2	2	1	0	2	0	1	0	0	2	1	0	0	0	2	0	2	0	0	1	0	1	0	1	2	1	1	1	0	0
766	0	0	0	0	0	0	1	0	0	0	1	0	2	0	0	1	2	0	0	2	2	0	0	2	0	1	0	0	2	2	0	0	1	1	1	1	0	0	0	0	0	0	1	2	1	0	0	0	0
767	1	0	0	0	0	1	2	0	1	1	1	0	0	0	0	0	2	2	2	0	0	0	0	2	0	2	0	0	2	2	0	0	1	2	0	2	1	0	1	0	1	1	1	2	0	0	0	1	0
768	1	0	0	0	0	0	2	1	1	1	0	1	1	1	1	0	2	2	1	1	2	0	0	2	0	1	0	1	2	1	2	1	2	0	0	2	1	0	0	0	0	0	1	2	1	0	0	0	1
769	0	0	0	0	0	0	2	0	2	2	0	1	2	1	1	0	1	2	1	0	2	0	0	2	0	1	0	1	2	1	2	1	0	1	1	1	2	1	1	1	0	0	0	2	0	1	0	0	0
770	1	0	0	0	0	1	2	1	0	1	0	0	0	0	0	0	1	0	1	1	1	0	0	2	0	1	0	1	1	1	1	2	2	0	1	1	1	1	0	0	0	0	1	2	1	0	0	1	0
771	1	0	0	0	0	0	1	0	2	2	0	2	2	2	2	0	2	0	0	2	2	0	0	2	0	0	0	0	2	0	1	0	2	1	0	2	0	0	1	0	1	0	0	0	2	1	0	0	0
772	1	0	0	0	0	0	1	0	1	1	0	1	2	1	1	0	2	0	0	2	2	0	0	2	0	0	0	1	1	1	1	0	2	1	1	1	0	0	1	1	0	0	0	1	1	0	0	0	0
773	1	0	0	0	0	0	2	0	1	1	0	0	0	0	0	0	0	1	1	1	2	0	0	2	0	0	0	0	2	2	1	0	2	1	2	1	0	0	0	0	0	1	1	2	1	0	0	0	0
774	1	0	0	0	0	0	2	1	0	1	0	1	2	2	2	0	1	0	0	2	2	0	0	2	0	2	0	0	2	2	0	0	1	1	1	1	2	0	1	0	1	0	0	1	1	1	0	0	0
775	0	0	0	0	0	0	1	0	0	0	1	0	1	0	0	0	1	1	1	1	1	0	0	2	0	1	0	0	2	2	0	1	2	2	0	2	1	0	0	0	0	0	2	2	2	1	0	2	0
776	0	0	0	0	0	1	2	0	1	1	0	1	1	1	1	0	0	2	0	1	1	0	0	2	0	1	0	0	2	1	0	0	2	1	1	1	2	0	1	1	0	0	1	2	1	0	1	0	1
777	1	0	0	0	0	0	2	0	1	1	1	1	1	1	1	0	1	0	0	2	2	0	0	2	0	2	0	0	1	1	1	1	1	1	1	1	2	0	2	1	1	0	1	2	1	0	0	0	0
778	0	0	0	0	0	0	2	0	0	0	1	1	0	0	0	0	1	0	0	2	2	1	0	2	0	1	0	1	1	0	2	0	1	1	0	1	1	0	0	0	0	0	0	0	0	0	0	0	0
779	0	1	0	0	0	0	0	0	0	0	2	0	0	0	1	0	0	0	0	2	2	0	1	1	0	1	0	0	1	0	1	1	1	1	1	1	0	0	0	0	0	0	0	2	0	0	1	0	0
780	0	1	0	0	0	1	1	1	1	2	0	0	1	0	0	0	1	1	0	1	1	0	0	2	0	2	0	0	2	1	0	0	2	0	1	2	1	0	0	0	0	0	0	1	1	0	0	0	0
781	1	0	0	0	0	0	2	0	0	0	0	0	0	0	0	0	2	0	0	2	2	0	2	0	0	0	0	1	2	0	1	1	2	1	1	1	1	0	1	1	1	0	0	1	0	0	0	0	1
782	0	0	1	0	0	0	2	1	1	2	0	0	1	1	1	0	1	1	1	1	1	0	0	2	0	1	1	1	2	1	0	0	1	2	0	2	1	0	0	0	0	0	1	1	1	1	0	0	0
783	1	0	0	0	0	0	1	0	0	0	1	0	0	0	0	0	1	0	1	1	2	0	0	2	0	2	0	1	2	1	1	0	1	1	1	1	2	0	1	1	0	1	1	2	1	0	0	0	0
784	0	0	0	0	0	0	2	0	1	1	1	1	2	1	1	1	2	1	1	1	2	0	1	1	0	2	0	1	2	2	0	1	2	0	1	1	2	0	1	1	0	0	0	2	0	1	0	1	0
785	0	0	1	1	1	1	2	0	0	0	1	0	0	0	0	0	1	0	0	2	2	0	1	1	0	1	0	1	2	0	1	1	2	2	0	2	2	1	1	1	1	0	0	1	0	0	0	0	0
786	1	0	0	0	0	1	1	0	1	1	1	1	1	1	1	0	1	0	0	2	2	0	0	2	0	0	0	0	2	1	1	0	1	1	0	2	2	1	0	0	0	0	0	1	0	0	1	0	1
787	0	0	0	0	0	0	1	0	2	2	0	0	0	0	0	0	1	0	0	2	2	0	0	2	0	1	0	0	1	0	1	1	2	0	1	1	2	1	1	1	0	0	0	2	0	2	0	1	0
788	0	0	0	0	0	0	1	0	1	1	1	0	0	0	0	0	1	1	1	1	1	0	0	2	0	1	0	1	2	1	1	0	1	1	1	1	0	0	0	0	0	0	0	1	1	0	0	1	0
789	1	0	0	0	0	0	1	0	0	0	1	0	0	0	0	0	2	1	1	1	2	0	0	2	0	1	0	0	2	2	0	2	2	1	0	2	1	0	2	2	1	0	0	1	0	1	0	0	0
790	0	0	0	0	0	0	2	0	1	1	0	0	0	0	0	0	1	1	1	1	2	0	0	2	0	2	0	0	2	1	1	2	2	0	1	1	0	0	0	1	0	0	0	1	0	0	0	0	0
791	0	0	0	0	0	1	2	0	0	0	1	0	0	0	0	0	1	1	0	1	1	2	0	2	0	1	0	0	2	2	2	0	2	1	0	2	1	0	0	0	1	1	1	2	0	1	0	0	0
792	1	0	0	0	0	0	2	1	0	1	0	0	1	0	0	1	0	1	1	1	1	0	1	1	0	0	0	0	2	2	0	0	2	1	0	2	2	1	0	0	0	0	0	0	2	0	0	0	0
793	0	0	0	0	0	0	2	0	1	1	1	0	2	1	1	1	0	0	0	2	2	0	1	1	0	2	0	2	1	1	2	0	0	1	0	2	1	0	2	2	1	0	0	1	0	1	0	0	0
794	0	0	0	0	0	0	1	1	1	2	0	0	0	0	0	0	2	1	0	2	2	0	0	2	0	0	0	0	2	2	0	0	2	0	1	1	2	1	1	1	0	0	0	1	0	0	0	0	1
795	0	0	0	0	0	1	1	0	0	0	1	1	1	1	2	0	1	0	0	2	2	0	0	2	0	1	0	1	2	1	0	0	2	2	0	2	2	0	2	2	1	1	2	2	1	0	0	0	0
796	1	0	0	0	0	0	1	0	0	0	1	0	1	0	0	0	2	0	0	2	2	1	0	2	0	1	0	1	2	1	0	0	1	0	1	1	2	1	0	1	0	0	1	1	1	0	0	0	1
797	0	0	0	0	0	0	1	1	0	1	1	0	1	0	0	1	1	0	0	2	2	0	0	2	0	1	0	1	2	2	0	0	1	1	1	1	2	2	0	0	0	0	0	0	1	0	0	0	0
798	1	0	0	0	0	0	1	0	1	1	1	0	0	0	0	0	2	0	1	1	2	0	0	2	0	0	0	1	2	1	0	0	2	2	0	2	1	0	0	0	0	1	1	1	0	1	0	0	0
799	1	0	1	1	1	1	2	0	1	1	0	0	1	0	0	1	1	0	0	2	2	0	2	0	0	0	0	1	1	0	2	0	2	1	1	1	0	1	0	0	0	1	1	2	1	0	0	0	1
800	1	0	0	0	0	0	2	1	1	2	0	1	1	1	1	0	1	0	0	2	2	0	0	2	0	1	0	0	2	1	1	0	0	2	0	2	0	0	0	0	0	1	1	2	1	0	1	0	0
801	0	0	1	1	1	1	1	0	1	1	0	1	2	1	1	0	2	0	0	2	2	0	0	2	0	2	0	0	2	2	0	0	1	1	1	1	2	0	2	2	0	0	0	2	1	1	0	2	0
802	1	0	1	0	0	0	2	0	1	1	0	1	1	1	1	0	1	2	2	0	1	0	0	2	0	2	0	0	2	1	1	1	2	0	1	1	0	0	1	1	0	0	0	0	1	0	0	0	1
803	0	0	0	0	0	0	1	0	0	0	1	1	1	1	1	0	0	2	0	2	2	0	0	2	0	1	0	0	1	1	1	0	1	2	0	2	2	0	2	2	0	0	0	2	1	1	0	0	1
804	0	0	0	0	0	0	1	0	1	1	1	1	1	1	1	0	0	1	1	1	2	0	0	2	0	1	1	1	2	1	0	1	0	2	0	2	1	0	1	1	0	0	0	2	0	2	0	0	0
805	0	0	0	0	0	0	2	1	0	1	0	0	0	0	0	0	0	1	1	1	2	0	0	2	0	0	0	2	1	0	2	0	1	1	1	1	1	0	1	0	1	0	1	1	1	2	1	0	0
806	1	0	1	0	0	1	1	0	1	1	0	0	0	0	0	0	2	0	0	2	2	0	0	2	0	1	0	1	2	0	1	0	0	2	0	2	2	1	1	0	2	0	0	2	0	1	1	0	1
807	0	0	0	0	0	0	2	0	1	1	0	0	0	0	0	0	0	1	0	1	0	0	1	1	1	2	0	1	2	2	0	1	1	1	0	2	0	0	0	0	0	0	1	1	1	0	0	0	0
808	0	0	1	0	0	0	2	0	2	2	0	0	2	0	0	1	1	2	0	1	1	0	0	2	0	1	1	0	2	2	0	0	2	1	1	1	1	0	0	0	0	0	0	1	0	1	0	0	1
809	1	0	0	0	0	1	2	1	1	1	0	0	0	0	0	0	1	0	0	2	2	0	1	1	0	2	0	1	1	1	1	0	2	1	2	1	1	0	1	0	1	0	0	2	0	2	0	0	0
810	0	0	0	0	0	0	2	0	1	1	0	0	1	0	0	1	2	0	0	2	2	0	0	2	0	1	0	0	1	1	1	2	1	1	0	2	2	0	1	1	0	0	1	2	2	0	0	1	0
811	1	0	0	0	0	0	1	0	0	0	1	1	2	2	2	0	0	1	1	1	2	0	0	2	0	0	0	0	1	1	2	0	2	1	0	2	2	0	1	1	0	0	0	2	0	1	1	0	0
812	1	0	0	0	0	0	2	0	2	2	0	0	0	0	0	0	0	0	0	2	2	0	0	2	0	1	0	1	2	1	1	1	2	0	2	1	0	0	1	1	0	0	1	2	1	0	0	0	0
813	1	0	0	0	0	0	1	0	0	0	1	1	2	1	1	0	2	1	1	1	1	0	1	1	0	1	0	2	2	2	0	1	2	1	0	2	2	0	1	1	0	0	1	1	1	1	0	0	0
814	0	0	1	0	0	0	2	1	0	1	0	0	0	0	0	0	1	0	0	2	2	1	0	2	0	0	0	0	2	2	1	1	1	1	1	1	1	0	1	1	0	1	1	2	0	1	0	0	0
815	1	0	1	1	1	1	2	0	0	0	1	1	1	1	1	0	1	1	1	1	2	0	0	2	0	1	1	0	1	0	1	2	2	2	0	2	1	0	2	2	1	0	0	2	0	0	0	0	0
816	0	1	0	0	0	1	1	0	0	0	1	1	1	1	1	0	0	1	0	1	0	0	0	2	0	2	0	0	2	2	1	1	1	0	0	1	2	0	2	2	0	1	1	2	1	0	0	0	0
817	1	0	0	0	0	0	2	0	0	0	0	2	2	2	2	0	1	2	1	0	2	1	0	2	0	2	0	0	2	1	0	2	1	0	2	0	2	0	1	0	1	0	1	2	0	0	0	1	0
818	0	0	0	0	0	0	1	0	0	0	0	0	1	0	0	0	1	0	2	0	2	0	0	2	0	1	0	0	2	1	0	0	0	2	1	1	2	0	1	1	0	0	0	1	0	1	0	0	1
819	0	0	0	0	0	0	2	1	0	1	1	1	2	2	2	0	2	0	0	2	2	0	0	2	0	1	0	1	2	1	1	0	2	1	1	1	2	1	1	1	1	1	1	1	1	1	0	0	0
820	1	0	1	0	0	0	1	1	0	1	1	2	2	1	1	0	0	1	1	1	2	1	0	2	0	2	1	1	2	1	0	1	1	1	1	1	1	0	2	2	0	0	0	2	0	1	0	0	0
821	0	0	0	0	0	0	2	0	2	2	0	1	1	1	1	0	1	0	0	2	2	0	1	1	1	1	0	1	2	1	2	1	2	2	0	2	1	1	0	0	0	1	1	2	0	0	1	0	1
822	0	0	0	0	0	0	2	0	0	0	0	1	2	0	0	0	2	0	0	2	2	0	0	2	0	2	0	1	1	1	1	0	1	1	1	1	1	0	1	1	0	0	0	1	0	0	0	0	0
823	0	0	0	0	0	1	1	0	1	1	1	0	0	0	0	0	0	2	0	1	1	0	0	2	0	1	0	1	1	1	1	0	2	2	0	2	1	0	0	0	0	0	0	1	0	0	0	0	0
824	0	0	0	0	0	0	1	0	1	1	0	1	2	1	1	0	1	1	1	1	1	0	0	2	0	0	0	0	2	1	0	1	1	2	0	2	2	0	2	2	0	0	1	2	1	0	0	0	0
825	0	0	0	0	0	1	2	1	0	1	0	1	2	2	2	0	2	2	2	0	1	0	0	2	0	0	1	1	2	0	1	1	2	1	1	1	0	1	0	0	0	0	0	0	2	2	0	0	0
826	1	0	0	0	0	1	1	0	0	0	2	0	1	0	0	1	0	2	1	1	2	0	0	2	0	0	0	1	2	0	1	0	1	2	0	2	2	0	1	1	0	0	1	2	1	0	0	0	2
827	0	0	0	0	0	0	2	0	2	2	0	1	1	1	1	0	1	0	0	2	2	0	0	2	0	2	0	1	2	1	2	2	2	2	0	2	0	0	1	1	0	2	2	2	0	0	0	0	1
828	1	0	1	1	1	1	1	0	2	2	0	1	1	2	1	0	2	1	1	1	1	0	1	1	0	1	0	0	2	1	0	2	2	1	1	1	0	0	1	1	0	0	0	2	0	1	1	0	1
829	1	0	0	0	0	0	2	0	1	1	0	1	1	1	1	0	1	0	0	2	2	0	0	2	0	1	0	0	2	2	1	0	0	1	0	2	1	0	0	0	0	0	0	1	0	0	0	0	1
830	1	0	0	0	0	0	1	0	1	1	1	1	2	1	1	1	0	1	1	1	1	0	1	1	1	0	0	1	2	2	0	0	2	1	0	2	1	0	1	1	0	0	0	2	0	1	0	0	0
831	1	0	0	0	0	0	2	1	0	1	0	0	0	0	0	0	0	2	0	2	2	0	0	2	0	0	0	1	2	1	1	1	1	2	0	2	0	0	1	0	1	0	0	1	0	0	0	0	1
832	1	0	0	0	0	0	2	1	1	2	0	0	0	0	0	0	0	0	1	1	2	0	1	1	1	1	1	0	2	1	1	1	2	1	2	1	1	1	0	0	0	0	1	1	1	0	1	0	0
833	1	1	0	0	0	0	1	0	0	0	1	0	0	0	0	0	1	1	1	1	2	1	0	2	0	1	0	0	2	1	0	1	2	0	2	0	1	0	1	1	0	0	0	0	1	1	1	0	0
834	1	0	0	0	0	0	1	0	1	1	1	1	1	1	1	0	1	1	1	1	2	0	0	2	0	0	0	1	1	1	1	0	2	2	0	2	1	0	0	0	0	0	0	2	0	1	0	0	0
835	1	1	0	0	0	0	2	0	1	1	1	1	2	2	2	0	0	1	0	1	1	0	0	2	0	0	0	1	1	1	2	0	1	2	0	2	1	0	1	1	0	0	0	2	0	2	0	0	0
836	0	0	0	0	0	1	1	2	0	2	0	0	1	0	0	0	1	2	2	0	0	0	1	1	0	0	1	2	2	1	1	1	1	1	1	1	1	0	1	1	0	0	0	0	1	0	0	0	0
837	0	0	0	0	0	1	2	0	2	2	0	0	0	0	0	0	0	1	0	1	1	0	0	2	0	2	0	0	1	1	1	1	2	0	1	0	2	0	0	0	0	0	0	0	0	1	0	0	0
838	1	0	0	0	0	0	2	0	1	1	1	0	1	1	1	0	1	1	1	1	2	0	0	2	0	1	1	1	2	2	0	2	1	1	1	1	2	0	1	1	0	0	2	2	1	1	0	0	0
839	0	0	1	0	0	0	2	0	1	1	2	0	0	0	0	0	1	1	0	1	1	0	0	2	0	0	0	1	2	2	1	0	1	2	0	2	1	0	0	0	0	0	1	2	1	0	0	0	2
840	0	0	0	0	0	0	2	1	1	2	0	1	2	1	1	1	1	1	1	1	2	0	0	2	0	1	1	1	2	2	0	1	0	2	0	2	1	0	1	1	0	0	0	1	0	0	0	1	0
841	1	0	0	0	0	1	2	0	2	2	0	1	1	1	1	0	1	1	0	2	2	0	0	2	0	1	0	1	1	1	2	2	1	1	0	2	0	0	0	0	0	0	0	1	0	1	0	0	0
842	0	0	0	0	0	0	2	0	1	1	0	0	0	0	0	0	2	1	1	1	1	0	0	2	0	1	0	0	2	1	2	1	2	1	1	1	1	0	1	0	1	0	0	0	0	0	0	0	0
843	1	1	0	0	0	0	2	0	1	1	1	0	2	0	0	1	2	0	0	2	2	0	0	2	0	0	0	0	2	2	1	1	2	0	0	2	0	0	0	0	0	0	1	2	1	2	0	0	0
844	0	0	0	0	0	0	2	1	0	1	0	0	1	0	0	1	1	0	0	2	2	0	1	1	0	1	0	0	2	2	0	1	2	0	0	2	1	1	0	0	1	0	0	2	0	1	0	0	0
845	0	0	0	0	0	0	2	0	2	2	0	1	1	0	0	0	1	1	2	0	1	0	0	2	0	1	0	0	2	2	1	0	1	0	1	2	1	0	0	0	0	1	1	2	2	0	0	0	0
846	1	0	0	0	0	0	2	0	1	1	0	1	2	1	1	1	1	0	2	0	2	0	0	2	0	2	0	1	2	2	0	0	2	2	0	2	1	1	0	0	0	0	1	1	1	1	0	0	0
847	1	0	0	0	0	0	2	0	1	1	1	1	1	1	1	0	1	0	0	2	2	0	0	2	0	1	1	0	2	1	0	0	0	1	2	1	1	0	0	0	0	0	0	1	0	0	0	0	1
848	0	0	1	0	0	0	1	0	1	1	1	0	0	0	0	0	1	2	0	1	1	0	1	1	0	0	0	0	2	1	1	0	2	1	0	2	2	0	2	2	0	2	2	2	0	0	0	0	0
849	1	0	0	0	0	0	2	0	1	1	1	1	1	1	1	0	0	1	1	0	0	0	0	2	0	0	0	0	2	2	1	1	1	1	0	2	1	1	0	0	0	0	0	0	1	0	0	0	1
850	0	0	0	0	0	1	0	0	1	1	1	0	1	1	1	0	2	1	1	1	1	0	1	1	1	1	0	1	2	0	1	1	2	1	1	1	0	0	0	0	0	0	0	1	0	1	0	0	0
851	1	0	1	0	1	0	1	0	0	0	0	0	2	1	2	0	1	1	1	1	1	0	0	2	0	0	0	0	2	2	2	2	2	1	0	2	1	0	0	0	0	0	0	1	0	1	0	1	0
852	1	0	1	0	0	1	2	0	0	0	1	2	2	2	2	0	2	1	1	1	2	0	0	2	0	0	0	0	1	1	1	1	1	2	0	2	1	0	0	0	0	0	1	2	2	2	0	0	0
853	1	0	0	0	0	0	2	0	0	0	1	0	0	0	0	0	1	1	0	1	1	0	0	2	0	1	0	0	2	1	1	1	2	0	1	1	1	0	1	1	0	0	0	2	0	1	1	0	0
854	1	1	0	0	0	1	2	0	0	0	1	0	2	1	1	1	1	0	1	1	1	0	0	2	0	2	0	1	2	2	1	1	2	0	2	0	0	0	0	0	0	0	1	1	1	1	0	1	1
855	0	0	0	0	0	0	1	0	0	0	2	1	1	2	1	0	1	1	1	1	1	0	0	2	0	2	0	0	2	1	1	1	1	0	1	1	0	0	0	0	0	0	0	2	1	1	0	0	1
856	1	0	0	0	0	1	2	1	1	2	0	0	0	0	0	0	0	1	0	1	0	0	0	2	0	0	0	0	1	1	2	0	1	1	0	2	1	0	0	0	0	0	1	2	1	0	0	0	0
857	0	0	0	0	0	0	2	1	0	1	0	1	1	1	1	0	0	1	0	1	0	0	2	0	0	0	0	0	2	0	0	0	2	0	1	1	1	0	2	2	0	0	0	0	1	0	0	0	1
858	0	0	0	0	0	0	2	1	0	1	0	1	1	1	1	0	1	2	0	1	1	0	0	2	0	2	1	0	2	1	0	0	1	0	1	1	1	0	0	0	0	1	1	2	1	0	0	0	0
859	0	0	1	0	1	0	2	1	0	1	0	0	2	1	1	1	1	1	0	1	1	0	0	2	0	0	0	1	1	1	2	0	1	2	0	2	0	0	0	0	0	0	0	0	0	1	0	0	1
860	0	0	0	0	0	0	2	1	0	1	0	1	1	1	1	0	2	1	1	1	2	1	0	2	0	1	1	1	2	1	0	0	2	1	0	2	1	0	1	1	0	0	0	1	0	1	0	0	0
861	1	1	0	0	0	0	1	1	0	1	1	0	0	0	0	0	0	1	0	2	2	0	0	2	0	0	0	0	2	2	0	0	1	0	1	1	0	0	0	0	0	2	2	2	0	1	0	0	0
862	0	0	0	0	0	0	2	0	1	1	0	0	0	0	0	0	2	0	0	2	2	0	0	2	0	1	2	1	2	0	1	0	2	1	0	2	2	1	0	0	0	0	0	1	0	0	0	0	1
863	1	0	0	0	0	0	1	0	0	0	1	0	0	0	0	1	0	1	0	1	1	0	0	2	0	1	0	1	1	1	2	0	1	1	0	1	2	0	2	2	0	0	0	1	0	0	0	0	1
864	1	0	0	0	0	2	2	0	0	0	1	2	2	1	1	0	1	1	1	1	1	0	1	1	1	0	0	1	2	2	0	0	0	2	0	2	2	0	2	2	0	0	1	1	0	0	0	0	0
865	1	0	0	0	0	0	2	0	1	1	0	0	0	0	0	0	1	0	0	2	2	0	0	2	0	0	0	2	1	0	2	0	0	1	1	1	2	0	2	2	0	0	0	1	1	1	0	0	0
866	1	0	0	0	0	0	2	1	0	1	0	0	0	0	0	0	1	1	1	1	2	0	0	2	0	0	0	1	1	1	1	2	2	0	2	0	1	1	0	0	0	0	0	0	0	0	0	2	0
867	0	0	0	0	0	0	2	0	2	2	0	0	2	0	0	1	0	0	0	2	2	1	0	2	0	0	0	1	2	1	0	0	1	0	2	0	1	1	0	0	1	0	0	2	0	2	0	0	0
868	0	0	0	0	0	0	2	0	1	1	0	0	0	0	0	0	2	0	0	2	2	0	0	2	0	1	1	1	2	0	1	0	2	2	0	2	0	0	0	1	0	0	0	1	1	1	0	1	1
869	1	0	1	0	0	1	2	0	1	1	1	1	1	1	1	0	2	0	0	2	2	0	0	2	0	0	1	1	1	0	1	1	1	2	2	1	0	0	0	0	0	0	0	0	0	1	0	0	0
870	0	0	0	0	0	0	1	1	0	1	1	1	1	1	1	0	1	1	1	1	1	0	1	1	1	1	0	0	2	0	0	1	1	0	0	1	1	0	0	0	0	1	1	2	1	1	0	1	0
871	1	1	0	0	0	1	0	0	0	0	2	1	1	0	0	0	1	1	0	2	2	0	1	1	0	1	0	0	1	1	2	0	2	2	1	2	2	2	0	0	0	0	0	0	0	0	0	0	0
872	0	0	0	0	0	0	0	0	0	0	2	2	2	1	1	0	1	2	0	0	0	0	0	2	0	2	0	0	2	2	1	1	0	2	0	2	1	0	1	1	0	0	1	2	0	1	0	0	2
873	1	0	0	0	0	0	0	0	0	0	2	0	0	0	0	0	2	2	2	0	0	0	1	1	1	0	0	1	2	2	0	2	1	1	1	1	1	0	2	2	0	0	1	1	1	0	0	0	1
874	0	0	0	0	0	0	2	1	0	1	0	0	0	0	0	0	1	1	1	1	1	0	0	2	0	1	0	1	1	1	2	2	2	2	0	2	2	1	1	1	0	0	1	2	2	1	0	0	0
875	0	1	1	0	1	0	1	0	0	0	1	1	2	1	1	0	1	0	1	1	2	1	0	2	0	0	0	0	2	2	0	1	1	1	0	2	1	0	0	0	0	0	1	1	1	2	0	0	0
876	0	0	0	0	0	0	2	0	2	2	0	0	0	0	0	0	0	1	1	1	1	0	0	2	0	0	1	1	2	0	1	0	0	2	0	2	2	0	1	1	0	0	1	1	0	1	1	0	0
877	1	1	0	0	0	0	2	1	1	2	0	1	1	0	0	0	1	1	0	2	2	1	0	2	0	1	0	0	2	1	0	1	1	0	1	1	1	1	0	0	0	0	0	1	0	0	0	0	0
878	1	0	0	0	0	0	2	0	1	1	1	0	1	1	1	0	1	2	1	0	2	0	0	2	0	1	0	0	2	1	0	0	2	2	0	2	1	0	1	1	0	1	1	1	1	0	0	0	0
879	0	0	0	0	0	0	2	1	1	2	0	0	0	0	0	0	1	1	0	1	1	0	0	2	0	0	0	0	1	1	1	1	2	0	1	1	1	0	1	1	0	1	1	1	1	1	0	0	0
880	0	1	0	0	0	1	2	0	1	1	0	1	2	1	1	1	2	1	1	1	2	1	0	2	0	2	0	1	2	0	1	1	1	2	0	2	1	0	1	1	0	0	1	1	1	1	1	0	0
881	1	0	0	0	0	0	0	0	1	1	1	0	1	1	1	0	0	1	0	1	0	0	0	2	0	1	1	0	2	1	0	0	0	2	1	1	1	0	2	2	0	0	0	1	0	0	0	0	0
882	0	0	1	0	0	0	1	0	0	0	1	0	1	1	1	0	0	0	0	2	2	0	0	2	0	1	0	1	1	1	1	2	2	0	1	1	0	0	1	1	0	1	1	2	0	1	0	0	0
883	0	0	0	0	0	0	2	0	0	0	0	1	1	1	1	0	0	2	0	1	1	0	1	1	0	1	0	1	2	1	0	0	0	2	0	2	2	0	2	2	0	1	1	2	1	0	0	0	0
884	1	0	0	0	0	0	2	0	2	2	0	0	0	0	1	0	1	2	1	1	1	0	0	2	0	1	0	0	1	0	1	0	1	1	0	1	1	0	0	0	0	1	1	2	0	0	0	0	0
885	0	0	0	0	0	0	2	1	0	1	1	0	0	0	0	0	2	0	0	2	2	0	1	1	0	0	0	0	2	2	0	0	1	1	1	1	1	0	0	0	0	0	0	1	1	1	1	0	0
886	0	0	0	0	0	0	2	0	1	1	1	1	1	1	1	0	2	1	1	1	2	0	0	2	0	1	0	0	2	1	0	1	2	1	1	1	1	0	1	1	0	0	0	1	0	1	0	0	1
887	0	0	0	0	0	0	1	0	0	0	1	0	0	0	1	0	1	1	1	0	0	0	0	2	0	0	0	1	2	1	2	0	2	1	2	0	1	0	0	0	0	2	2	2	0	0	1	0	0
888	1	0	0	0	0	0	2	0	0	0	1	0	1	0	0	1	1	0	0	1	1	0	0	2	0	0	0	0	2	2	0	0	1	1	1	1	2	0	2	2	0	0	0	1	0	0	0	0	0
889	0	1	0	0	0	0	2	0	1	1	0	0	1	0	0	1	1	0	0	2	2	0	1	1	0	2	0	2	1	0	2	2	2	0	2	0	0	0	0	0	0	0	0	1	0	0	0	0	0
890	1	0	0	0	0	0	1	0	1	1	1	1	1	1	1	0	2	0	0	2	2	0	0	2	0	2	0	0	1	0	1	1	1	1	0	2	2	0	2	2	0	1	1	1	2	0	0	0	0
891	0	0	0	0	0	0	1	0	0	0	1	0	0	0	0	0	2	0	0	2	2	0	0	2	0	2	0	1	2	0	1	2	2	2	0	2	2	0	1	1	0	0	1	1	1	1	1	0	1
892	0	0	0	0	0	0	2	1	1	2	0	0	0	0	0	0	1	0	0	2	2	0	1	1	0	0	0	0	1	1	2	0	0	2	0	2	1	0	0	0	0	2	2	2	1	0	0	0	0
893	0	0	0	0	0	1	2	0	0	0	0	0	0	0	0	0	1	0	0	2	2	0	0	2	0	1	0	0	2	1	0	0	1	1	1	1	2	0	1	0	1	0	1	2	1	0	0	0	0
894	1	0	0	0	0	1	0	0	1	1	1	1	2	1	1	1	1	1	1	1	1	1	1	1	1	0	0	0	1	1	1	0	1	2	0	2	1	1	0	0	0	1	1	1	1	1	1	0	0
895	0	0	0	0	0	0	1	0	0	0	1	0	1	0	0	1	0	0	1	1	2	0	0	2	0	1	0	0	2	1	0	0	1	1	1	1	2	0	2	1	1	0	0	1	0	1	0	0	0
896	1	0	1	0	0	0	0	0	0	0	2	1	2	1	1	0	2	1	1	1	1	0	0	2	0	1	0	0	2	1	1	0	2	1	1	1	0	0	0	0	0	1	1	2	1	0	0	0	0
897	1	0	0	0	0	0	2	0	2	2	0	0	1	0	0	0	1	2	1	0	1	0	0	2	0	2	1	0	2	1	0	0	0	1	0	2	2	0	1	1	0	0	0	1	0	1	0	0	0
898	0	0	0	0	0	1	2	0	2	2	0	0	0	0	0	0	0	1	1	1	1	0	0	2	0	1	0	0	2	1	1	0	0	1	2	0	1	0	1	1	0	0	0	0	1	0	0	0	0
899	0	0	0	0	0	0	1	0	2	2	0	1	1	0	0	0	2	0	0	2	1	1	0	2	0	0	0	0	2	2	0	1	0	2	0	2	2	0	2	2	0	1	1	2	1	0	0	1	0
900	1	0	0	0	0	1	1	0	1	1	0	0	1	0	0	0	0	1	2	0	2	0	0	2	0	2	0	1	2	2	1	1	2	2	0	2	1	1	0	0	0	0	0	2	0	1	0	1	0
901	0	0	2	0	1	0	1	0	0	0	1	0	1	0	0	1	1	1	1	1	1	0	0	2	0	2	0	0	2	1	1	1	2	1	0	2	1	1	0	0	0	0	1	2	1	0	1	1	0
902	0	1	0	0	0	1	1	0	0	0	2	0	1	0	0	1	1	0	0	2	2	1	0	2	0	0	0	1	2	0	1	0	1	1	1	1	1	0	0	0	0	0	1	2	0	1	0	1	0
903	0	0	0	0	0	0	2	1	1	2	0	0	0	0	0	0	0	0	0	2	2	0	0	2	0	1	0	0	1	1	1	0	2	0	1	1	0	1	0	0	0	0	0	0	0	1	0	0	0
904	1	0	0	0	0	1	2	0	1	1	0	1	1	1	1	0	1	0	0	2	2	0	0	2	0	1	0	0	2	1	1	1	2	1	1	1	1	1	0	0	0	0	0	1	1	0	0	0	0
905	0	0	0	0	0	0	2	1	0	1	0	1	1	1	1	0	0	1	1	1	1	0	0	2	0	0	0	0	2	1	2	2	1	1	0	2	1	0	0	0	1	0	1	2	1	1	0	0	1
906	1	0	0	0	0	1	1	0	0	0	1	1	0	0	0	0	1	0	0	2	1	0	1	1	0	1	0	0	1	1	0	1	1	1	1	1	1	0	0	0	0	2	2	2	0	0	0	0	0
907	0	0	0	0	0	0	1	0	1	1	1	1	1	1	1	0	0	2	1	0	0	0	0	2	0	1	0	0	2	1	2	0	1	2	1	2	1	0	0	0	0	0	1	2	1	0	1	0	0
908	1	0	0	0	0	0	2	0	2	2	0	0	0	0	0	0	1	2	1	1	1	0	0	2	0	1	0	1	1	0	2	0	1	1	1	1	1	0	1	1	0	0	0	1	0	0	0	0	1
909	0	0	0	0	0	0	2	0	1	1	1	0	1	0	0	1	1	1	0	1	1	0	1	1	1	1	0	1	2	2	0	0	1	1	1	1	1	0	1	1	0	0	1	2	1	0	0	0	0
910	0	0	0	0	0	0	1	0	1	1	1	0	0	0	0	0	1	0	0	1	1	1	1	1	0	1	0	1	2	2	1	0	0	2	0	2	2	0	1	0	1	0	0	2	0	1	0	0	0
911	1	0	0	0	0	0	2	0	1	1	1	1	1	1	1	0	2	1	1	1	2	0	0	2	0	1	0	0	2	2	1	1	2	1	0	2	2	1	1	1	0	0	0	1	1	1	0	0	0
912	0	0	0	0	0	1	2	0	1	1	1	0	0	0	0	0	0	1	0	1	0	0	0	2	0	2	0	0	2	1	1	1	1	1	1	1	1	1	0	0	0	0	1	2	2	1	1	1	0
913	1	0	0	0	0	0	2	0	2	2	0	1	1	1	1	0	0	1	1	1	1	0	0	2	0	0	0	0	2	2	1	1	1	2	0	2	0	0	0	0	0	0	1	1	0	0	0	0	0
914	0	1	0	0	0	0	1	0	0	0	2	0	0	0	0	0	1	1	0	2	2	0	0	2	0	1	0	0	1	1	1	1	1	1	1	1	1	0	0	0	0	0	0	1	0	0	0	0	0
915	1	0	0	0	0	0	1	1	1	2	1	2	2	2	2	0	2	1	1	1	2	0	0	2	0	0	0	0	2	1	0	0	2	1	0	2	2	2	0	0	0	1	1	1	1	0	0	0	1
916	1	0	1	1	1	2	2	0	1	1	0	0	1	0	0	0	1	0	1	1	2	0	0	2	0	1	0	1	2	1	2	0	1	2	0	2	1	0	1	1	0	0	2	2	2	1	0	1	0
917	1	0	0	0	0	1	2	0	2	2	0	1	1	1	1	0	2	2	2	0	0	0	0	2	0	0	0	0	2	1	2	1	2	1	2	2	0	1	0	0	0	0	1	2	2	2	0	2	0
918	0	0	0	0	0	0	2	0	1	1	0	0	0	0	0	0	1	1	1	1	2	0	0	2	0	1	0	1	2	2	0	1	1	2	2	1	1	0	0	0	0	0	0	1	1	1	0	0	0
919	0	0	0	0	0	0	2	1	0	1	0	0	0	0	0	0	1	0	1	1	2	0	1	1	0	2	0	0	2	2	1	1	2	1	1	1	1	0	1	1	0	0	1	2	1	1	0	0	0
920	0	0	0	0	0	0	2	0	2	2	0	0	0	0	0	0	2	1	1	1	2	0	0	2	0	1	0	0	2	1	0	1	2	0	2	0	2	1	1	1	0	0	0	0	1	1	0	0	1
921	1	0	0	0	0	0	2	0	1	1	1	0	0	0	1	0	1	1	0	1	2	0	1	1	1	1	0	1	2	2	1	1	1	2	0	2	1	0	1	1	1	0	0	0	1	1	1	0	0
922	1	1	0	0	0	0	2	0	0	0	0	0	0	0	0	0	1	1	0	1	1	0	1	1	0	0	0	0	2	2	0	1	2	2	0	2	2	1	1	1	0	0	1	2	1	0	0	1	0
923	0	0	1	0	0	0	2	1	0	1	0	0	1	1	1	0	2	1	1	1	2	0	0	2	0	0	0	0	2	2	0	2	1	2	0	2	0	0	0	0	0	0	0	2	2	1	0	0	2
924	0	0	0	0	0	0	2	0	1	1	1	0	0	0	0	0	0	1	0	1	1	0	1	1	1	1	0	1	2	1	2	0	2	0	2	0	2	0	1	1	0	0	1	1	1	0	0	1	1
925	1	0	1	0	0	0	1	0	0	0	0	0	0	0	0	0	1	1	1	1	2	1	0	2	0	1	0	2	1	1	1	1	1	2	0	2	1	0	0	0	0	0	1	1	1	1	0	0	1
926	1	0	0	0	0	0	2	0	1	1	1	0	0	0	0	0	1	2	1	0	0	0	0	2	0	0	0	0	2	1	0	0	2	1	1	1	1	0	1	1	0	0	0	2	0	2	0	1	0
927	0	0	0	0	0	0	2	1	0	1	0	1	2	1	1	0	2	0	0	2	2	0	0	2	0	1	0	0	2	1	1	0	0	2	0	2	2	1	1	1	0	0	1	1	1	1	0	0	1
928	0	0	1	0	0	1	2	0	1	1	0	0	1	0	0	0	0	2	0	1	1	0	1	1	0	0	0	0	1	1	1	2	1	1	1	1	2	0	2	2	0	1	2	2	1	0	0	0	0
929	0	0	0	0	0	0	2	0	1	1	1	0	0	0	0	0	1	0	0	1	1	0	0	2	0	0	0	0	2	0	0	0	1	1	1	1	1	0	1	1	0	0	0	2	0	1	0	0	0
930	1	0	0	0	0	0	1	0	0	0	1	0	1	0	0	1	1	0	0	2	2	0	0	2	0	1	0	0	2	1	1	0	2	2	1	1	2	1	1	1	0	0	1	2	1	1	0	0	0
931	1	0	0	0	0	0	2	0	0	0	0	0	0	0	0	0	2	0	0	2	2	0	0	2	0	1	0	0	2	2	1	1	2	2	0	2	2	0	2	2	1	0	0	1	0	1	0	0	0
932	1	0	0	0	0	0	2	0	0	0	1	1	1	1	1	0	1	0	1	1	1	0	0	2	0	1	0	0	2	0	0	1	2	1	1	2	0	0	0	0	0	1	1	2	1	1	0	1	0
933	1	0	0	0	0	0	2	0	0	0	0	0	2	1	1	1	0	2	0	1	1	1	0	2	0	2	0	0	2	1	2	1	1	1	0	2	1	1	0	0	0	0	0	1	0	0	0	0	0
934	1	0	0	0	0	0	2	0	1	1	0	1	1	1	1	0	1	1	1	1	2	0	1	1	0	0	0	1	2	0	1	2	2	0	1	1	1	0	1	1	0	1	2	2	1	0	0	0	0
935	1	0	0	0	0	0	0	0	1	1	0	0	0	0	0	0	2	1	0	2	1	0	0	2	0	1	0	0	2	2	0	2	2	0	2	0	0	0	0	0	0	0	1	2	1	0	0	1	0
936	0	0	1	0	1	0	2	0	0	0	0	0	0	0	0	0	1	0	0	2	2	0	0	2	0	0	0	0	2	2	1	0	0	1	0	2	2	0	1	0	1	2	2	2	1	0	0	0	0
937	0	0	0	0	0	0	2	0	0	0	0	1	1	1	1	0	1	0	1	1	2	0	0	2	0	0	0	0	2	1	0	0	2	0	2	1	1	1	0	0	0	0	2	2	2	1	0	0	2
938	1	0	0	0	0	0	2	0	1	1	0	2	2	1	1	0	1	0	1	1	2	0	0	2	0	1	1	1	2	2	0	0	2	1	1	1	2	1	1	1	0	1	1	1	2	0	0	0	0
939	1	0	0	0	0	0	1	0	0	0	2	0	0	0	0	0	2	0	0	2	2	1	1	1	1	0	0	0	2	1	1	1	2	1	1	1	1	0	2	2	0	0	0	1	0	0	0	0	1
940	1	0	0	0	0	0	1	0	0	0	1	0	0	0	0	0	1	1	0	1	1	1	1	1	0	1	0	1	2	2	1	0	1	1	1	1	2	0	1	1	0	1	1	1	1	0	0	0	0
941	0	0	0	0	0	0	2	0	0	0	1	0	1	0	0	0	2	1	1	1	1	0	0	2	0	0	0	2	2	1	1	1	1	2	0	2	0	0	1	1	0	0	0	2	0	0	1	1	0
942	0	0	0	0	0	0	2	1	1	2	0	0	1	0	0	1	2	0	0	2	2	0	1	1	0	2	0	0	1	1	1	2	2	0	1	1	1	0	0	0	0	0	0	1	0	0	0	0	0
943	0	0	0	0	0	1	1	0	0	0	1	0	1	0	0	1	0	1	0	1	0	0	0	2	0	0	0	0	1	0	1	2	2	2	0	2	2	1	1	1	0	1	1	1	1	0	0	0	0
944	1	0	0	0	0	1	2	1	0	1	1	0	0	0	0	0	0	0	1	1	1	0	1	1	0	0	0	0	2	1	0	0	1	1	0	2	0	0	0	0	0	0	0	1	0	1	0	0	1
945	0	0	0	0	0	0	2	0	0	0	0	0	0	0	0	0	2	0	0	2	2	0	1	1	0	1	0	1	2	2	1	0	2	1	1	1	1	0	1	1	0	0	0	1	1	1	0	0	0
946	0	1	0	0	0	0	1	0	0	0	1	2	2	1	1	0	0	0	0	2	2	0	1	1	0	1	0	0	2	0	0	0	2	0	1	1	2	0	1	1	0	0	1	2	1	0	0	0	0
947	0	0	0	0	0	1	2	0	2	2	0	1	2	1	1	1	1	0	1	1	2	0	1	1	1	1	0	0	2	1	0	1	1	2	0	2	1	0	0	0	0	1	1	2	1	0	0	0	1
948	1	0	0	0	0	0	1	1	0	1	0	0	0	0	0	0	2	1	0	2	2	0	0	2	0	2	0	0	2	0	0	0	1	2	1	2	1	1	0	0	0	0	0	0	0	0	0	0	0
949	1	0	0	0	0	0	1	0	1	1	1	0	1	1	1	0	2	1	1	1	2	1	1	1	1	0	0	1	2	2	0	1	1	1	1	1	2	1	0	0	1	0	0	0	2	2	0	0	0
950	0	0	0	0	0	1	1	0	0	0	1	1	1	0	0	0	2	2	1	1	2	0	0	2	0	0	0	0	2	2	1	1	2	1	1	1	1	0	2	2	0	0	1	2	1	0	0	0	1
951	1	1	0	0	0	1	2	0	2	2	0	1	2	1	1	0	1	1	0	1	1	0	0	2	0	0	0	0	1	0	1	0	1	1	1	1	1	0	0	0	0	0	0	0	0	0	1	0	0
952	1	0	0	0	0	0	2	1	0	1	0	1	1	0	0	0	1	1	1	1	2	0	0	2	0	1	0	0	2	2	0	0	1	1	1	1	2	0	1	0	1	0	0	2	1	1	0	0	0
953	1	1	1	0	1	0	1	0	1	1	1	1	1	1	1	0	0	2	2	0	0	0	2	0	0	0	0	2	1	1	2	1	1	2	0	2	1	1	0	0	0	0	1	2	0	1	0	0	1
954	1	1	0	0	0	0	2	1	0	1	0	0	1	0	0	0	1	0	0	2	2	0	0	2	0	1	0	1	2	1	1	2	1	1	1	1	0	0	0	0	0	0	0	2	0	1	0	0	0
955	0	0	0	0	0	1	2	1	1	1	0	0	0	0	0	0	0	2	2	0	0	0	0	2	0	2	0	0	2	1	1	0	1	1	1	1	0	0	0	0	0	1	1	1	1	1	1	0	0
956	0	0	0	0	0	1	2	1	0	1	0	0	0	0	0	0	2	1	0	2	2	1	1	1	1	0	0	2	1	1	2	0	2	0	1	1	2	0	1	0	1	1	1	2	2	1	0	0	0
957	0	1	1	0	0	0	2	1	0	1	0	0	0	0	0	0	1	0	0	2	2	0	0	2	0	0	0	0	1	1	1	0	2	1	0	2	0	0	1	0	1	0	1	2	1	0	1	1	0
958	0	0	0	0	0	1	2	1	0	1	1	0	1	0	0	1	1	1	1	1	2	0	1	1	0	1	0	0	2	1	1	0	0	1	2	0	0	0	1	1	0	0	0	0	0	1	0	0	0
959	1	0	0	0	0	0	2	1	0	1	0	0	0	0	0	0	0	0	0	2	2	0	1	1	0	1	1	2	2	1	1	0	0	2	0	2	0	0	0	0	0	0	1	2	2	2	0	0	0
960	0	0	0	0	0	0	2	0	2	2	0	1	1	1	1	0	1	1	0	1	1	0	0	2	0	1	0	0	2	0	0	0	0	2	0	2	1	0	0	0	0	1	2	2	0	1	0	0	1
961	1	0	0	0	0	0	2	1	0	1	0	0	2	1	1	1	0	2	2	0	0	0	0	2	0	1	0	0	2	1	2	2	2	0	2	0	1	0	0	0	0	1	1	1	0	1	1	0	1
962	0	0	0	0	0	0	2	0	0	0	1	0	0	0	0	0	0	0	0	2	2	0	0	2	0	1	0	1	1	0	2	2	2	1	1	1	1	0	0	0	0	0	0	2	1	2	1	0	1
963	0	1	0	0	0	0	2	1	0	1	0	0	1	1	1	0	1	0	0	2	2	0	1	1	0	0	0	0	2	1	0	1	2	2	0	2	0	0	0	0	0	1	1	1	0	1	0	0	0
964	0	0	0	0	0	0	2	1	0	1	0	1	2	0	0	0	1	1	1	1	1	0	0	2	0	2	0	1	1	1	2	1	0	2	0	2	0	0	0	0	0	1	1	2	1	0	0	0	0
965	0	0	0	0	0	0	1	0	0	0	0	0	0	0	0	0	1	1	1	1	1	0	0	2	0	1	0	0	2	1	2	1	2	0	1	1	1	0	0	0	0	0	1	1	1	0	0	0	0
966	0	0	0	0	0	0	2	1	1	2	0	1	2	1	1	0	1	1	2	0	1	0	0	2	0	1	0	0	1	1	0	1	1	1	1	1	1	0	1	0	1	0	1	2	1	1	0	1	0
967	1	0	0	0	0	2	2	0	2	2	0	1	1	1	1	0	1	0	0	1	1	0	2	0	1	1	0	0	2	2	0	0	0	0	1	1	2	0	1	1	0	1	1	1	1	0	1	0	0
968	0	0	0	0	0	0	2	1	0	1	0	0	0	0	0	0	1	0	0	2	2	1	1	1	1	0	0	1	2	2	0	1	2	0	2	0	0	1	0	0	0	0	0	0	0	1	0	2	0
969	1	0	0	0	0	0	2	0	1	1	1	0	0	0	0	0	0	0	1	1	2	0	2	0	1	0	0	0	1	1	0	2	2	0	1	1	1	0	1	1	0	1	1	1	1	1	0	1	0
970	0	0	0	0	0	1	1	0	1	1	0	0	1	0	0	0	1	2	0	1	1	0	1	1	0	1	1	0	2	1	1	0	1	1	1	1	1	1	0	0	0	0	1	2	1	0	0	0	1
971	0	0	0	0	0	2	2	1	1	2	0	0	1	0	0	0	1	2	1	0	1	0	1	1	1	1	0	2	1	1	1	0	1	2	0	2	1	0	0	0	0	0	1	2	2	0	0	0	0
972	1	0	0	0	0	0	2	0	1	1	0	0	0	0	0	0	2	0	0	2	1	0	0	2	0	1	0	1	2	1	2	0	0	2	0	1	2	0	2	1	1	1	1	1	0	2	0	0	0
973	1	0	0	0	0	0	2	0	1	1	0	0	0	0	0	0	2	2	2	0	0	0	0	2	0	1	0	1	2	1	1	0	2	2	0	2	0	0	0	0	0	1	1	2	0	1	0	0	1
974	1	0	0	0	0	0	2	0	1	1	0	0	1	0	0	1	1	1	1	1	1	0	0	2	0	2	0	1	2	2	0	1	1	1	0	2	1	0	1	1	0	0	1	2	1	0	0	0	0
975	0	0	0	0	0	0	2	0	2	2	0	0	0	0	1	0	1	2	1	0	1	0	0	2	0	1	0	2	2	2	0	0	2	2	0	2	2	0	2	2	0	0	0	1	0	0	0	1	0
976	1	0	0	0	0	0	2	0	1	1	1	1	1	1	1	0	0	2	0	2	2	0	0	2	0	1	0	1	2	2	0	1	2	2	0	2	0	0	0	0	0	0	0	2	0	1	0	2	0
977	0	0	0	0	0	0	2	0	0	0	1	0	1	1	2	0	1	0	1	1	2	0	0	2	0	1	1	0	2	1	0	0	2	1	0	2	0	0	1	1	0	0	1	1	1	2	0	0	0
978	0	0	0	0	0	0	1	0	1	1	0	0	0	0	0	0	2	1	1	1	1	0	0	2	0	0	0	0	2	2	0	0	2	0	1	1	1	0	0	0	0	0	1	1	1	1	0	0	0
979	1	0	0	0	0	0	2	0	1	1	0	0	0	0	0	0	1	0	0	2	2	1	0	2	0	0	0	0	2	1	0	2	2	0	1	1	2	0	2	2	0	0	0	1	0	0	0	1	0
980	1	0	0	0	0	0	2	1	0	1	0	0	0	0	0	0	2	1	0	2	2	1	0	2	0	2	0	0	2	2	1	0	1	1	0	2	1	1	0	0	0	0	0	0	0	0	1	1	0
981	0	0	0	0	0	2	0	0	1	1	1	0	0	0	0	0	0	2	1	1	2	0	0	2	0	1	1	1	2	1	0	2	2	0	2	0	2	0	1	1	0	0	1	2	2	1	0	0	0
982	0	0	0	0	0	0	1	0	0	0	1	0	0	0	0	0	1	2	1	0	2	0	0	2	0	1	0	0	2	1	1	0	1	2	0	2	2	0	2	1	1	1	1	1	1	1	0	0	0
983	0	1	0	0	0	0	2	0	1	1	1	1	2	2	2	0	0	1	1	1	2	0	1	1	1	1	0	1	2	1	2	0	2	1	0	2	1	0	0	0	0	0	0	2	1	1	0	0	0
984	1	0	0	0	0	0	1	0	1	1	1	0	1	0	0	1	1	0	0	2	2	1	0	2	0	1	0	0	2	2	0	0	2	2	0	2	2	1	1	1	0	0	1	2	2	1	0	0	0
985	1	0	0	0	0	1	0	0	0	0	2	0	2	1	1	0	2	0	0	2	2	0	0	2	0	1	0	1	2	1	2	1	2	0	1	0	1	0	0	0	0	0	1	2	0	0	0	0	0
986	0	0	0	0	0	1	2	0	2	2	0	1	1	1	1	0	0	0	0	2	2	0	0	2	0	2	1	0	2	2	0	0	0	2	1	1	1	0	1	1	0	0	1	2	1	1	0	0	0
987	1	0	0	0	0	0	2	1	0	1	0	0	0	0	0	0	1	0	0	2	2	0	0	2	0	1	0	0	1	1	1	2	2	0	1	1	2	0	2	2	0	0	1	2	1	0	0	0	0
988	0	0	0	0	0	1	1	0	0	0	1	0	0	0	0	0	2	1	0	2	1	0	0	2	0	2	0	0	1	1	2	0	1	2	0	2	2	1	0	0	1	0	1	2	1	0	0	0	1
989	1	0	0	0	0	0	1	0	0	0	1	1	1	1	1	0	1	1	0	1	1	0	0	2	0	1	0	0	2	2	0	0	2	0	1	2	0	0	0	0	0	0	1	1	1	0	0	0	0
990	0	0	0	0	0	0	2	1	1	2	0	1	2	1	1	0	1	0	1	1	2	0	0	2	0	0	0	0	2	2	0	0	0	2	0	2	1	0	1	1	0	0	0	1	0	0	0	0	0
991	1	0	0	0	0	0	2	0	2	2	0	2	2	1	1	0	1	0	1	1	2	0	0	2	0	2	0	2	2	1	1	1	1	1	1	1	1	0	2	2	0	0	0	1	1	2	0	0	0
992	0	0	0	0	0	0	2	1	1	2	0	1	1	1	1	0	1	0	1	1	2	0	0	2	0	1	0	0	2	2	0	0	2	1	0	2	2	0	1	1	0	0	0	2	0	0	0	0	0
993	0	0	0	0	0	0	1	0	1	1	1	0	0	0	0	0	1	1	1	1	1	0	1	1	0	1	0	1	2	1	2	2	1	1	0	2	0	0	0	0	0	0	0	0	1	0	1	0	0
994	0	0	1	0	1	0	2	0	0	0	0	0	0	0	0	0	0	2	2	0	0	0	0	2	0	0	0	0	2	2	0	2	2	0	1	1	1	0	0	0	0	0	0	2	0	1	0	0	1
995	1	0	0	0	0	0	2	1	1	2	0	1	1	1	1	0	1	2	0	1	1	0	0	2	0	0	0	0	2	2	1	0	1	0	1	1	0	0	1	1	0	1	1	2	0	1	0	1	0
996	1	0	0	0	0	0	2	1	1	2	0	1	1	1	2	0	1	1	1	1	1	0	0	2	0	2	0	1	2	2	1	0	2	1	1	1	2	0	1	1	0	0	0	1	1	1	0	1	1
997	1	0	0	0	0	0	2	1	1	2	0	0	0	0	0	0	2	0	0	2	2	0	1	1	1	1	0	1	1	1	1	0	2	2	0	2	2	1	0	0	0	2	2	2	1	0	0	0	0
998	1	0	0	0	0	0	2	1	0	1	0	1	1	1	1	0	1	1	0	1	1	0	1	1	0	1	0	0	2	0	1	0	2	1	1	1	1	0	0	0	0	0	1	2	1	1	1	0	0
999	1	0	1	0	0	1	2	0	2	2	0	1	1	1	1	0	2	0	0	2	2	0	0	2	0	2	0	0	1	1	1	1	1	2	1	2	1	0	2	2	0	0	0	2	0	2	1	0	0
1000	0	0	1	0	0	0	1	0	1	1	2	1	1	0	0	0	1	1	1	1	2	0	1	1	0	2	0	0	2	1	2	0	1	1	1	1	1	0	0	0	0	0	1	2	2	1	0	0	0
[truncated: 252 more columns]
