# Supplementary material for: KNN-MDR: a learning approach for improving interactions mapping performances in genome wide association studies
Source: BMC Bioinformatics. 2017 Mar 21;18:184. doi: 10.1186/s12859-017-1599-7 (PMC5361736; doi:10.1186/s12859-017-1599-7)
Supplement: Supplementary file 6 — The data set(s) supporting the results of Table 4. (ZIP 7095 kb) [file 12859_2017_1599_MOESM6_ESM.zip › 100 simulations/S5/mkallsimul.dat]

1	1	1	0	0	0	0	1	1	2	2	0	0	1	0	1	0	2	0	0	0	0	0	0	0	0	0	1	0	0	1	0	2	2	0	2	0	2	0	0	0	0	0	0	2	1	0	0	1	1
2	1	1	0	0	0	0	1	0	1	1	0	0	1	0	1	0	0	2	0	0	0	0	0	0	0	0	0	2	2	0	0	0	0	2	0	2	2	0	0	0	0	0	0	0	0	0	0	2	0
3	1	1	0	0	1	1	0	0	2	1	0	0	0	0	0	0	1	2	1	1	1	0	1	0	0	0	2	0	0	2	2	0	2	1	0	2	2	0	1	1	0	0	0	2	0	2	0	1	1
4	1	0	0	0	0	1	1	0	1	1	0	0	0	0	0	0	1	1	0	0	0	0	1	0	0	0	2	0	0	2	1	1	1	1	1	2	1	0	0	0	0	1	1	2	1	2	0	2	0
5	0	1	0	1	0	2	2	1	1	1	1	0	0	0	0	0	1	0	0	0	0	1	0	0	0	0	1	0	1	2	1	0	1	1	1	1	2	0	1	1	0	0	0	2	1	0	0	1	1
6	1	1	0	1	0	1	0	0	2	1	0	1	1	0	0	0	1	0	0	0	0	0	0	0	1	1	1	1	1	2	1	0	0	1	1	1	2	1	0	0	0	0	0	1	1	0	0	1	0
7	0	1	1	0	0	2	1	0	2	2	0	0	0	0	0	0	2	0	0	0	0	1	0	0	0	0	1	0	0	1	0	1	0	1	0	2	1	0	0	0	0	0	0	0	0	0	0	0	2
8	1	0	0	2	1	2	2	0	0	0	0	1	0	0	1	1	2	0	0	0	0	1	1	0	0	0	2	1	1	2	2	1	2	0	1	1	1	0	1	1	0	2	2	2	0	1	0	0	2
9	1	1	1	1	0	2	2	0	0	0	0	0	0	0	0	0	1	0	1	1	1	1	0	0	0	0	2	1	1	2	0	0	0	2	0	2	1	0	1	0	1	1	0	1	1	0	0	0	1
10	0	1	0	1	1	2	0	0	2	0	1	0	0	0	0	0	1	1	0	0	0	0	0	0	0	0	2	0	0	2	0	1	1	1	2	2	1	0	0	0	0	0	0	1	0	0	0	0	1
11	1	2	0	0	1	1	2	1	1	1	1	0	0	0	0	0	1	1	1	1	1	1	0	0	1	1	1	0	1	2	0	1	1	1	1	1	0	0	2	2	1	0	0	1	0	1	0	2	0
12	1	1	0	0	0	2	2	0	0	0	1	1	1	0	1	1	0	0	1	1	1	1	0	0	0	0	2	0	0	1	0	1	2	0	2	0	1	0	2	2	0	0	0	1	1	0	0	2	0
13	1	1	1	1	0	2	1	0	2	1	0	0	1	0	1	0	0	1	1	1	1	1	0	0	0	0	1	0	1	2	0	1	0	2	0	2	1	1	1	1	0	0	0	2	0	1	0	1	1
14	0	2	1	1	0	1	1	0	2	1	0	0	0	0	0	0	2	2	2	2	0	1	0	0	0	0	2	1	1	2	1	1	1	0	1	1	2	0	0	0	0	0	0	1	0	0	0	0	1
15	1	2	0	0	0	0	0	0	2	2	0	0	0	0	0	0	0	0	0	1	1	0	0	0	0	0	1	0	1	2	0	2	1	1	0	2	1	0	1	1	0	0	0	1	0	1	0	1	1
16	0	1	0	0	1	1	2	0	0	0	0	0	0	0	0	0	1	1	0	0	0	1	0	0	1	1	1	0	1	2	0	0	2	1	0	2	1	1	0	0	0	0	0	2	0	0	0	1	1
17	1	1	0	1	0	2	1	0	2	0	1	1	0	0	0	0	0	0	0	0	0	0	0	0	0	0	1	0	1	2	0	0	0	1	1	1	0	0	2	2	1	1	1	1	1	1	0	2	0
18	1	2	0	0	0	1	1	0	1	1	1	0	2	0	2	1	2	1	1	1	0	0	2	0	0	1	1	0	0	1	1	1	1	0	1	1	2	0	0	0	0	0	0	2	0	2	0	2	0
19	0	1	0	0	0	0	2	0	1	0	1	0	0	0	0	0	2	0	0	0	0	1	0	0	0	0	1	1	1	2	0	0	1	1	1	1	0	0	2	2	0	0	0	2	0	0	0	1	1
20	1	1	0	0	0	2	1	0	2	1	0	0	1	0	1	0	2	0	0	0	0	0	0	0	0	0	2	0	0	2	1	2	1	2	0	2	1	1	0	0	0	1	1	2	1	0	0	2	0
21	0	0	0	1	0	2	0	0	2	0	1	0	1	1	0	1	1	1	1	1	1	0	0	0	0	0	0	0	0	1	0	1	1	1	1	1	1	1	1	0	2	0	0	2	0	1	0	1	0
22	1	2	0	0	0	0	1	0	1	0	1	1	2	0	2	0	1	1	1	1	1	0	1	1	1	1	1	1	1	2	0	1	1	1	1	1	2	0	1	0	1	1	0	1	0	1	0	1	0
23	1	0	0	0	0	1	0	0	2	1	0	0	0	0	0	0	0	0	0	0	0	0	0	0	0	0	2	0	0	2	0	0	1	1	1	1	1	0	1	0	1	1	1	2	1	1	0	0	2
24	0	2	0	0	0	0	2	1	1	1	0	1	1	0	1	0	1	1	1	1	0	1	1	1	1	1	2	1	1	2	0	1	0	1	1	1	2	0	0	0	0	0	0	1	0	0	0	1	1
25	0	2	0	0	0	0	1	1	2	2	0	1	1	0	1	0	0	0	1	1	1	0	0	0	0	0	1	0	1	2	0	0	1	2	1	2	2	0	0	0	0	1	1	1	1	0	0	1	1
26	0	0	0	0	0	0	0	0	2	1	1	0	2	0	2	0	1	1	1	1	0	1	1	1	1	1	2	0	0	2	0	1	1	2	0	2	2	0	0	0	0	0	0	2	0	2	0	1	1
27	1	2	0	0	0	0	2	0	1	1	1	0	0	0	0	0	0	2	2	2	0	0	0	0	2	2	2	0	1	2	0	1	1	2	0	2	0	1	1	1	0	0	0	1	0	0	0	2	1
28	0	1	0	1	0	1	0	0	2	2	0	0	1	1	0	1	1	1	0	0	0	1	1	1	1	1	0	1	2	1	0	1	1	1	1	1	1	0	0	0	0	0	0	2	2	0	0	1	0
29	1	2	0	0	0	2	1	1	2	2	0	1	2	0	1	1	1	2	0	0	0	1	0	0	0	0	2	0	0	2	0	2	1	0	2	0	1	0	2	2	0	0	0	1	1	0	0	2	0
30	0	1	0	0	1	1	0	0	1	1	0	2	1	0	2	1	1	2	1	1	1	1	1	1	1	1	0	0	1	1	0	1	1	2	0	2	1	0	0	0	0	0	0	2	0	0	0	2	0
31	1	1	0	0	0	1	1	0	1	1	0	0	0	0	0	0	2	2	1	0	0	0	0	0	0	0	0	1	1	2	1	0	0	2	0	2	1	0	1	1	0	0	0	0	0	0	0	1	1
32	0	0	0	1	1	2	1	0	2	1	0	0	0	0	0	0	2	0	0	0	0	0	1	0	0	0	2	1	1	2	2	0	1	2	0	2	1	0	1	1	0	0	0	1	0	0	0	1	1
33	0	0	0	0	1	2	2	0	0	0	1	0	1	0	1	0	2	2	2	1	1	1	0	0	0	0	1	0	1	2	0	1	1	1	1	1	0	1	1	1	0	0	0	1	1	0	0	0	2
34	0	1	1	1	0	1	1	1	2	2	0	0	0	0	0	0	1	0	0	0	0	0	0	0	0	0	0	2	2	2	1	0	1	1	0	2	2	0	1	0	1	0	0	2	1	0	0	1	1
35	0	1	0	1	0	1	2	0	1	0	1	0	0	0	0	0	2	2	2	2	2	1	0	0	0	0	2	0	0	2	1	0	1	1	1	1	2	0	1	1	0	0	0	2	0	1	0	1	1
36	1	0	0	0	0	1	1	0	2	2	0	0	0	0	0	0	1	1	0	0	0	0	1	0	0	0	1	0	1	2	1	0	0	2	0	2	1	0	1	0	1	0	0	1	0	1	0	1	1
37	0	0	0	0	0	1	2	0	1	0	1	0	0	0	0	0	0	1	1	1	1	0	0	0	0	0	2	0	0	2	1	0	1	0	1	1	2	0	1	1	0	0	0	2	0	1	0	1	2
38	0	2	0	0	0	1	1	0	1	0	1	1	1	0	0	0	1	1	1	1	0	1	0	0	0	0	2	0	0	2	0	1	0	2	0	2	1	0	1	1	0	0	0	2	0	0	0	2	1
39	1	2	1	1	0	1	1	0	1	1	1	0	1	1	0	0	2	1	1	0	0	1	0	0	0	0	2	0	0	2	1	0	1	2	0	2	2	0	0	0	0	0	1	1	1	0	0	1	1
40	1	1	0	0	1	1	1	0	2	1	1	1	2	0	2	0	1	1	0	0	0	1	0	0	0	0	2	0	0	2	0	1	1	0	2	0	1	1	0	0	0	0	0	2	1	0	0	0	1
41	1	1	0	0	0	2	0	0	2	1	0	0	2	0	2	0	0	0	0	0	0	1	0	0	0	0	1	0	1	2	0	0	1	1	1	1	1	1	0	0	0	1	1	2	1	1	0	1	1
42	1	0	0	0	0	1	1	0	2	1	0	0	1	0	1	0	1	0	0	0	0	1	1	0	0	0	1	0	2	2	0	0	1	1	0	2	1	0	2	1	1	0	0	2	1	1	0	2	1
43	1	2	0	0	0	0	0	0	2	2	0	0	1	0	1	1	0	1	1	1	1	1	1	1	0	1	1	0	2	2	0	0	0	2	0	2	0	1	1	1	0	1	1	2	1	1	0	2	0
44	0	1	0	0	0	1	1	0	1	1	0	1	2	0	0	0	1	0	0	0	0	0	0	0	0	0	2	1	1	2	1	1	0	1	1	1	1	0	0	0	0	0	0	2	2	0	0	0	2
45	1	2	0	0	0	0	1	0	1	1	0	1	2	0	2	1	0	1	1	1	1	0	0	0	0	0	1	0	1	2	1	1	1	0	2	0	2	0	0	0	0	0	1	1	1	0	0	2	0
46	0	2	0	0	0	0	0	0	2	1	0	0	0	0	0	0	2	1	0	0	0	0	0	0	0	0	1	1	1	1	1	0	1	1	0	2	1	0	1	1	0	0	0	1	0	0	0	1	1
47	1	2	0	0	0	0	1	0	1	0	1	1	1	0	0	0	2	1	1	0	0	1	0	0	0	0	0	0	0	1	0	0	0	2	0	2	0	1	1	1	0	1	1	2	1	0	0	2	1
48	0	2	0	1	0	1	0	0	2	1	1	0	0	0	0	0	1	1	1	1	1	0	0	0	1	1	1	0	2	2	0	1	1	1	0	2	2	0	0	0	0	0	0	2	0	1	0	2	0
49	1	2	0	0	0	1	1	0	1	1	0	0	0	0	0	0	1	2	2	1	0	0	0	0	0	0	2	0	1	2	0	1	1	0	1	1	1	0	1	1	0	0	0	2	0	1	0	0	2
50	1	1	0	0	1	1	1	0	2	0	0	0	1	0	1	1	1	0	1	1	1	0	0	0	0	0	1	0	0	1	1	0	0	1	1	1	2	0	1	1	0	0	0	2	1	1	0	1	1
51	1	1	0	0	0	1	1	0	1	1	1	1	1	0	0	0	1	0	0	0	0	1	1	1	1	1	2	0	0	2	1	0	1	1	1	1	1	0	1	1	0	0	0	2	0	0	0	0	0
52	0	2	0	0	0	0	1	0	1	0	0	1	2	0	1	0	1	0	0	0	0	1	0	0	0	0	1	0	0	2	0	1	1	1	0	2	1	0	1	1	0	0	0	1	1	1	0	2	0
53	0	1	0	0	0	1	1	0	2	0	0	0	0	0	0	0	0	2	0	0	0	1	0	0	0	0	2	0	0	1	0	1	1	1	0	2	1	0	1	1	0	0	0	1	1	1	0	2	0
54	1	0	0	0	1	1	1	0	2	1	0	0	0	0	0	0	1	0	1	1	1	1	0	0	0	0	2	0	0	1	1	0	1	1	1	1	2	0	2	2	0	1	1	1	1	1	0	1	1
55	1	2	0	0	0	0	1	0	1	0	0	0	0	0	0	0	1	1	1	0	0	0	1	1	1	1	2	0	0	2	0	2	2	0	2	1	1	1	0	0	0	1	0	0	0	0	0	2	1
56	0	1	0	0	0	0	0	0	2	2	0	0	0	0	0	0	1	1	0	1	0	1	0	0	0	0	2	0	0	2	2	0	0	2	0	2	2	0	1	1	1	0	0	2	0	1	0	2	0
57	0	2	1	0	1	1	1	0	1	1	1	0	0	0	0	0	1	2	1	1	0	1	0	0	0	0	1	1	2	2	1	1	0	1	1	1	2	0	0	0	0	0	0	0	0	0	0	2	0
58	0	1	0	1	0	1	1	0	0	0	2	0	0	0	0	0	1	0	0	0	0	1	1	1	1	2	1	0	0	1	0	1	1	1	1	2	0	1	1	1	0	0	0	2	0	0	0	1	1
59	0	2	0	0	0	1	1	0	2	1	1	0	0	0	0	0	0	0	0	0	0	0	0	0	0	0	2	1	1	1	0	1	1	1	0	2	2	1	0	0	0	0	0	1	1	0	0	0	2
60	0	2	0	0	0	0	1	0	2	0	1	0	1	0	1	0	1	0	0	0	0	1	0	0	0	0	1	1	1	0	0	1	0	2	0	2	2	0	0	0	0	0	0	2	0	0	0	0	2
61	0	0	0	1	1	2	1	0	2	2	0	1	0	0	0	0	1	0	1	1	1	0	0	0	0	0	1	1	1	2	0	1	2	0	1	1	1	0	0	0	0	0	0	0	0	0	0	2	0
62	0	0	0	0	0	0	2	0	1	0	0	1	1	1	0	1	0	2	0	0	0	1	1	1	1	1	1	1	1	1	1	0	1	0	1	1	1	0	2	1	1	0	0	2	1	1	0	1	2
63	1	2	0	0	0	0	1	0	2	2	0	0	1	0	1	0	2	0	0	0	0	1	0	0	0	0	2	0	0	2	1	2	1	2	0	2	1	0	1	1	0	0	0	2	0	0	0	0	1
64	1	0	0	0	2	2	2	0	1	1	1	0	1	0	1	0	0	1	1	1	1	0	0	0	0	0	2	0	0	2	0	0	1	1	1	2	1	2	0	0	0	1	1	1	1	2	0	0	2
65	0	1	0	0	0	1	2	0	0	0	2	1	1	0	1	0	0	1	1	1	1	0	1	1	2	2	1	0	0	1	0	1	1	2	0	2	1	0	2	2	1	1	1	2	1	2	0	1	1
66	0	1	0	1	0	1	0	0	2	2	0	0	1	0	1	0	1	0	1	1	1	0	1	0	0	0	1	1	1	2	1	0	0	1	0	2	1	1	0	0	0	1	1	2	0	0	0	2	0
67	0	2	0	1	0	1	2	0	0	0	1	1	0	0	0	0	0	0	0	0	0	0	0	0	0	0	1	1	1	2	1	1	2	0	2	0	2	0	0	0	0	0	0	2	1	0	0	1	0
68	0	1	0	0	1	1	2	0	0	0	1	1	1	0	1	0	1	0	0	0	0	0	0	0	0	0	1	0	1	2	0	1	2	0	1	1	1	1	0	0	0	0	0	2	0	1	0	2	0
69	0	1	0	0	1	2	2	0	0	0	0	1	1	0	0	0	2	1	1	1	1	0	0	0	0	0	1	0	1	2	0	0	0	2	0	2	1	1	0	0	0	0	0	2	2	0	0	2	2
70	1	2	0	0	0	1	0	0	2	1	0	0	1	0	1	0	1	0	0	0	0	0	0	0	1	1	1	1	1	2	0	0	0	1	1	1	2	0	0	0	0	1	1	2	1	0	0	2	0
71	0	1	0	0	0	1	1	0	1	1	0	0	0	0	0	0	2	0	0	1	1	1	0	0	0	0	1	1	1	2	1	0	1	1	1	2	1	0	0	0	1	1	1	2	1	2	0	1	2
72	0	1	0	1	0	1	1	0	1	0	0	0	0	0	0	0	1	2	2	1	0	0	0	0	1	1	1	1	1	1	0	1	0	1	1	1	1	0	1	1	0	0	0	2	0	0	0	2	2
73	1	1	1	0	1	2	1	0	1	1	1	1	1	0	1	1	1	2	0	0	0	0	0	0	0	0	1	1	1	1	0	1	1	2	1	2	1	1	1	1	0	0	0	2	0	0	0	2	1
74	0	2	1	0	0	0	2	1	1	1	1	0	1	0	1	0	2	0	0	0	0	1	1	0	0	0	0	2	2	0	0	1	2	1	1	1	1	0	1	1	0	1	1	1	1	0	0	2	1
75	0	1	0	0	0	1	1	0	1	1	0	0	0	0	0	0	0	1	0	0	0	1	1	1	1	1	2	0	0	2	0	2	2	0	1	1	1	0	1	1	0	0	0	2	1	1	0	0	2
76	1	0	0	0	1	1	1	1	2	2	0	1	2	0	0	0	1	1	1	1	1	0	0	0	0	0	1	0	2	2	0	0	1	1	1	1	1	0	2	2	0	0	0	0	0	0	0	2	1
77	1	1	0	0	1	1	1	0	2	0	0	0	0	0	0	0	1	1	1	1	1	0	0	0	0	0	2	1	1	2	0	0	0	1	1	1	0	0	1	0	1	1	0	1	0	0	0	1	1
78	0	1	0	0	1	1	1	0	1	0	0	1	1	0	1	0	1	0	0	0	0	0	0	0	0	0	1	0	1	2	0	0	0	1	1	1	1	1	0	0	0	1	1	2	1	1	0	1	1
79	1	2	1	2	0	2	0	0	2	2	0	0	0	0	0	0	2	2	2	1	1	1	1	1	1	1	1	1	1	1	1	0	1	1	0	2	2	0	0	0	0	0	0	2	1	1	0	0	2
80	0	1	0	1	0	1	1	2	2	2	0	0	2	1	1	1	1	2	2	2	1	0	2	0	0	0	1	1	1	1	1	1	1	0	1	1	1	0	1	0	1	0	0	0	0	0	0	2	0
81	0	1	0	0	1	1	1	0	1	0	1	0	0	0	0	0	1	1	1	0	0	0	0	0	1	1	2	1	1	2	0	1	1	0	0	1	2	1	0	0	0	0	0	2	2	0	0	1	1
82	0	2	0	1	0	1	2	0	0	0	0	0	1	0	1	0	2	0	0	0	0	1	0	0	0	0	2	0	0	2	1	2	2	0	1	1	1	0	1	0	1	0	0	0	0	0	0	0	2
83	0	0	0	0	1	1	1	0	1	1	1	1	0	0	1	1	1	1	1	1	1	0	0	0	0	0	1	0	0	1	0	0	0	2	1	2	1	0	0	0	1	0	0	2	0	0	0	2	0
84	0	2	0	0	0	0	2	0	0	0	0	0	0	0	0	0	2	1	1	1	0	0	1	0	1	1	1	0	1	2	0	1	1	0	1	1	2	0	2	2	1	0	0	1	0	0	0	1	0
85	0	1	0	0	1	2	1	0	1	1	0	1	1	0	0	0	1	2	1	1	1	1	1	1	1	1	2	1	1	2	0	0	1	1	1	1	1	0	0	0	0	0	0	1	0	0	0	2	0
86	1	2	0	1	0	1	0	0	2	2	0	2	2	0	2	0	1	1	2	2	2	1	2	1	1	1	2	0	0	2	0	0	1	1	0	2	1	0	1	1	0	0	0	1	0	0	0	0	2
87	1	1	0	0	0	2	1	0	0	0	1	0	0	0	0	0	1	2	2	1	0	0	0	0	1	1	1	1	1	2	0	2	2	1	1	2	2	1	0	0	0	0	0	2	0	2	0	1	1
88	1	1	0	1	0	2	1	0	2	1	1	0	0	0	0	0	2	0	0	0	0	0	0	0	1	1	0	1	1	0	0	0	1	1	1	1	1	1	0	0	0	0	0	1	0	1	1	0	1
89	1	0	0	0	1	2	2	1	1	1	1	0	1	1	0	1	1	0	0	0	0	1	0	0	0	0	0	1	1	1	0	1	1	2	0	2	2	0	0	0	0	0	0	2	1	1	0	2	2
90	0	1	0	1	0	2	1	1	2	1	0	0	0	0	0	0	2	1	1	1	1	0	0	0	0	0	0	0	1	2	0	1	1	2	0	2	1	0	1	1	0	0	1	2	1	1	0	2	0
91	1	2	0	0	1	1	2	1	1	1	0	0	2	1	1	1	1	2	1	0	0	1	0	0	1	1	1	1	1	1	1	1	1	1	1	1	1	0	1	1	0	0	0	1	1	0	0	2	1
92	1	1	0	0	0	0	2	0	1	1	1	0	0	0	0	0	2	1	1	1	1	1	0	0	1	1	2	1	1	2	2	1	1	2	2	1	2	1	0	0	0	1	1	2	1	1	0	2	0
93	1	1	0	0	0	2	0	0	1	1	0	0	0	0	0	0	1	0	0	0	0	1	1	0	1	1	2	0	0	2	0	1	1	0	2	0	1	1	0	0	0	0	0	2	1	1	0	1	1
94	0	2	0	0	1	1	1	1	2	2	0	0	1	0	1	0	1	2	2	2	1	2	1	1	1	1	2	0	0	2	0	1	0	1	1	2	1	0	1	0	1	1	0	0	0	1	0	1	0
95	1	1	0	0	0	1	1	1	2	2	0	0	0	0	0	0	2	0	0	0	0	1	1	1	1	2	2	0	0	2	1	0	0	2	1	2	0	0	1	1	0	2	2	2	1	1	0	2	1
96	0	0	1	0	0	1	2	0	1	1	0	0	0	0	0	0	0	2	1	1	0	0	0	0	0	0	1	0	1	2	0	1	0	1	1	1	2	0	1	1	0	0	0	1	1	0	0	1	1
97	0	1	0	0	0	0	2	0	1	0	2	0	0	0	0	0	0	1	0	1	0	1	1	1	1	1	1	1	1	2	0	2	2	2	0	2	2	0	0	0	0	0	0	1	0	0	0	1	1
98	1	2	0	0	0	0	2	0	1	1	1	0	0	0	0	0	1	2	1	1	1	1	2	1	1	1	1	2	2	2	2	1	1	1	0	2	2	0	0	0	0	0	0	2	1	1	0	1	1
99	0	1	0	0	0	1	2	0	1	1	0	1	1	0	0	0	1	1	0	0	0	0	0	0	0	0	1	1	1	2	1	2	2	0	2	0	0	0	2	1	1	0	0	1	0	1	0	1	1
100	0	1	0	0	0	1	2	1	1	1	0	0	0	0	0	0	0	2	2	1	0	0	1	0	0	0	2	0	0	2	2	1	2	0	1	1	1	0	1	1	0	0	0	1	1	1	0	2	0
101	0	2	0	0	0	1	1	1	2	1	0	0	0	0	0	0	0	1	0	0	0	1	1	0	0	0	0	0	1	1	0	1	1	2	0	2	1	0	1	1	0	1	0	1	0	0	0	2	1
102	1	2	0	0	0	1	2	0	0	0	1	0	0	0	0	0	0	0	0	0	0	1	1	1	0	1	2	0	0	2	0	0	0	2	0	2	2	0	1	0	1	1	1	2	0	0	0	1	1
103	0	1	0	0	0	1	0	0	2	1	1	0	1	0	1	0	0	2	1	1	1	0	0	0	0	0	1	1	1	1	1	1	1	2	0	2	1	0	0	0	1	0	0	0	0	0	0	2	0
104	0	2	0	0	1	1	2	0	0	0	2	0	2	1	1	1	1	1	1	0	0	0	0	0	0	0	1	1	2	2	1	1	1	1	0	2	1	0	0	0	0	1	1	2	1	1	0	2	0
105	0	0	0	1	1	2	0	0	2	1	1	0	0	0	0	0	1	1	2	2	1	0	0	0	1	1	1	0	1	2	0	2	2	1	0	2	1	0	0	0	0	1	0	1	1	1	0	1	2
106	1	1	0	1	1	2	1	0	2	1	0	1	2	0	1	0	2	0	0	0	0	0	1	0	0	0	2	0	0	2	0	0	0	0	1	1	2	0	0	0	0	0	0	2	2	0	0	0	2
107	1	2	1	1	0	1	0	0	2	2	0	0	2	0	1	0	0	1	2	1	1	0	0	0	0	0	0	0	1	2	0	0	0	2	1	1	1	1	0	0	0	0	0	0	0	0	0	0	2
108	0	2	0	0	0	1	2	1	1	1	0	0	0	0	0	0	1	0	0	0	0	0	1	0	0	0	2	1	1	2	2	1	0	1	1	1	1	0	2	1	1	0	0	1	0	1	0	2	0
109	1	2	0	1	0	2	0	0	2	2	0	0	0	0	0	0	1	0	0	0	0	2	0	0	0	0	1	1	1	2	1	2	1	1	0	2	1	0	2	2	0	0	0	1	0	1	0	2	0
110	1	1	0	0	1	2	0	0	2	2	0	1	0	0	1	1	1	1	1	1	1	1	1	0	0	0	2	0	0	2	0	0	2	1	2	1	1	0	1	0	1	0	0	1	1	0	0	2	0
111	0	1	0	0	0	2	1	2	2	2	0	1	0	0	0	0	0	0	0	0	0	1	1	1	1	1	2	0	0	2	0	0	0	2	0	2	1	0	1	1	0	1	1	2	0	1	0	0	2
112	1	1	0	0	0	1	0	0	2	0	1	1	0	0	1	1	1	1	0	0	0	0	0	0	0	0	2	0	0	2	1	0	2	0	2	1	0	0	1	1	0	0	0	2	1	1	0	1	1
113	1	0	0	0	0	1	1	0	1	0	1	0	0	0	0	0	1	0	1	2	1	2	0	0	0	0	2	0	0	2	0	1	0	2	1	2	1	0	0	0	0	1	0	0	0	0	0	0	2
114	0	0	0	0	0	1	2	1	1	1	0	2	2	0	2	0	2	0	0	0	0	0	0	0	0	0	0	1	1	2	1	0	1	1	0	2	2	0	1	0	1	0	0	2	0	0	1	1	0
115	0	1	0	1	0	2	0	0	2	1	0	0	1	0	1	1	2	0	0	0	0	0	0	0	0	0	2	0	0	2	0	0	1	2	0	2	1	1	0	0	0	0	0	2	1	1	0	1	1
116	0	1	0	0	0	1	0	0	2	2	0	0	0	0	0	0	1	0	0	0	0	1	0	0	1	1	1	1	1	1	0	2	2	0	1	1	1	0	1	1	0	2	2	2	1	1	0	1	1
117	0	1	0	1	0	1	1	0	1	1	0	0	0	0	0	0	1	2	1	1	1	0	1	0	0	0	0	1	1	1	0	1	1	0	2	0	2	0	0	0	0	0	0	1	0	1	0	1	1
118	1	2	0	0	0	1	0	0	2	2	0	0	0	0	0	0	1	0	1	1	1	0	0	0	0	0	2	0	1	1	0	1	2	1	1	1	0	0	1	1	0	0	0	0	0	0	0	2	0
119	1	1	0	0	0	2	1	0	1	1	0	1	2	0	1	0	1	1	1	1	0	1	1	0	1	1	1	0	1	2	0	1	2	0	1	2	1	0	0	0	0	0	0	2	0	1	0	1	2
120	0	2	0	0	0	1	1	0	1	1	1	1	1	0	0	0	1	1	1	1	0	1	0	0	1	1	1	1	2	2	1	1	1	1	1	2	0	0	1	0	1	0	0	0	2	1	0	1	0
121	1	2	1	0	0	0	1	1	1	1	0	0	0	0	0	0	0	2	1	1	1	1	0	0	0	0	1	0	0	1	0	0	0	1	1	1	2	0	2	2	0	1	1	1	1	0	0	0	2
122	0	2	0	0	0	0	1	0	1	1	0	0	0	0	0	0	1	2	0	0	0	1	0	0	0	0	2	0	0	2	0	0	1	1	1	1	1	0	0	0	0	0	0	2	0	0	0	1	1
123	1	0	1	0	0	1	1	0	2	2	0	0	0	0	0	0	1	0	0	0	0	1	0	0	0	0	2	0	0	2	1	1	1	2	0	2	1	0	2	1	1	0	0	1	0	0	0	2	1
124	1	1	0	0	1	1	2	1	1	1	0	0	0	0	0	0	1	0	0	0	0	0	1	0	0	0	1	1	1	2	0	0	0	2	0	2	1	1	0	0	1	0	0	1	1	1	0	2	0
125	1	2	0	0	0	0	0	0	2	2	0	0	0	0	0	0	2	2	1	1	1	0	1	0	0	0	1	0	1	2	0	1	1	0	2	0	1	0	1	1	0	1	1	2	1	0	0	2	0
126	1	1	0	1	0	1	0	0	2	2	0	1	1	0	0	0	1	1	1	1	1	1	0	0	0	0	2	1	1	2	0	0	1	2	0	2	0	1	1	1	0	0	0	0	1	0	0	0	2
127	0	1	0	0	1	2	2	0	0	0	1	0	1	0	1	0	2	2	1	1	1	0	0	0	0	0	1	0	1	2	1	0	1	0	1	1	2	0	0	0	0	1	1	1	1	1	0	1	1
128	1	0	0	1	1	2	2	0	0	0	0	0	0	0	0	0	1	1	1	1	0	1	0	0	0	0	0	1	2	1	0	1	1	1	1	1	1	0	2	1	1	0	0	2	1	0	0	1	1
129	0	0	0	0	0	1	2	0	1	1	1	0	1	0	1	0	0	1	0	0	0	0	1	0	0	0	1	0	2	2	0	1	1	1	1	1	1	1	0	0	0	0	0	1	0	0	0	0	2
130	1	2	0	0	0	0	1	1	2	2	0	0	0	0	0	0	1	0	0	0	0	2	0	0	0	0	2	1	1	2	1	0	1	1	0	2	1	1	0	0	0	0	0	2	0	0	1	1	0
131	0	2	0	0	0	0	0	0	2	1	0	1	2	0	0	0	1	1	0	0	0	0	0	0	0	0	1	1	0	1	1	1	1	2	0	2	1	0	0	0	0	0	0	2	0	1	0	2	0
132	1	1	0	0	0	0	1	1	2	2	0	1	2	0	1	0	1	1	0	1	0	0	0	0	0	0	1	0	1	2	0	1	1	1	1	1	1	0	0	0	0	0	0	2	0	0	0	0	2
133	0	1	0	0	1	1	1	0	1	1	0	0	1	0	1	0	1	0	0	0	0	0	0	0	0	0	1	1	1	1	0	0	1	0	1	2	2	0	1	1	0	1	1	2	1	1	0	1	1
134	0	1	0	0	0	1	2	0	1	1	1	0	1	0	1	0	1	1	0	0	0	0	0	0	0	0	2	0	0	2	0	1	2	0	1	1	1	0	0	0	0	1	1	2	0	0	0	0	2
135	1	1	1	1	0	2	0	0	1	1	1	1	0	0	1	1	2	1	1	1	1	1	0	0	0	0	2	0	0	2	1	1	1	2	0	2	1	0	0	0	1	0	0	2	0	1	0	2	0
136	0	1	2	0	0	0	0	0	2	2	0	0	0	0	0	0	1	2	1	1	1	1	1	1	1	1	2	0	0	1	0	1	1	1	1	1	2	0	1	1	0	0	0	1	0	0	0	0	2
137	0	0	0	1	0	2	2	0	0	0	1	0	0	0	0	0	1	1	0	1	0	0	1	0	0	0	1	0	0	2	0	2	2	1	0	2	0	1	1	1	0	1	1	2	1	0	0	0	2
138	0	2	0	1	0	1	2	1	1	1	0	1	1	0	1	0	2	1	1	1	0	0	0	0	0	0	2	0	0	1	0	1	2	1	1	1	1	0	2	2	1	0	0	0	0	0	0	0	1
139	0	1	1	0	0	1	1	0	1	1	0	0	1	0	1	0	0	1	0	0	0	0	0	0	1	1	1	2	2	1	0	0	1	0	2	1	1	0	1	1	0	0	0	2	0	0	0	2	1
140	1	1	0	0	0	0	2	1	1	1	0	1	2	0	1	1	1	0	1	0	0	1	1	0	0	0	1	1	1	2	1	0	0	2	2	1	2	0	1	1	0	0	0	2	0	0	0	2	0
141	1	1	0	1	0	1	1	1	2	1	0	1	2	0	2	0	0	2	0	0	0	0	0	0	0	0	2	0	1	2	0	1	2	0	1	1	1	0	1	1	0	1	1	2	1	0	0	1	1
142	0	2	0	0	0	0	2	0	0	0	1	1	1	0	0	0	2	0	0	0	0	0	1	0	0	0	2	0	0	2	0	0	1	1	1	1	2	0	1	1	0	0	0	1	0	0	0	1	2
143	0	0	0	0	1	2	2	0	2	2	0	1	2	0	1	0	1	0	0	0	0	0	0	0	1	1	2	1	1	2	2	0	0	1	1	1	1	0	0	0	0	0	0	1	1	1	0	0	1
144	1	0	0	0	2	2	1	0	1	0	1	0	1	0	1	0	1	0	0	1	0	0	0	0	0	0	2	0	0	2	0	1	1	1	2	1	1	0	2	2	0	1	0	1	0	0	0	1	1
145	0	0	0	0	0	1	0	0	2	2	0	1	2	0	1	0	1	2	2	2	1	1	0	0	0	0	1	0	1	2	0	2	1	1	1	1	1	0	0	0	1	1	1	2	2	2	0	2	1
146	0	1	0	0	0	1	1	0	2	1	0	1	1	0	2	1	1	1	0	0	0	0	0	0	0	0	1	1	2	2	1	0	1	1	0	2	1	1	1	0	1	0	0	2	0	1	0	1	1
147	1	2	1	0	0	0	2	0	0	0	0	1	1	0	1	0	1	1	2	1	1	1	0	0	0	0	2	1	1	2	1	0	1	2	0	2	1	1	1	0	2	0	0	2	0	1	0	1	1
148	0	2	1	0	0	0	0	0	1	1	1	0	1	0	1	0	1	0	0	0	0	1	0	0	0	0	1	0	1	2	0	0	0	2	0	2	0	0	2	2	0	1	0	0	0	1	0	1	1
149	0	1	1	0	1	2	1	0	1	1	0	1	1	0	0	0	2	2	1	1	1	0	1	0	0	0	1	0	2	2	0	1	1	0	1	1	1	0	0	0	0	0	0	2	1	1	0	1	1
150	1	0	0	0	0	2	1	0	1	1	1	1	1	0	1	0	1	1	1	1	0	0	1	0	0	0	2	0	0	2	1	0	2	1	1	2	2	0	2	2	1	1	1	1	1	0	0	1	0
151	0	1	0	0	0	2	2	1	1	1	0	0	0	0	0	0	1	0	0	0	0	0	1	0	0	0	1	1	1	2	0	0	0	2	0	2	1	0	2	2	1	1	1	1	1	1	0	2	1
152	1	1	0	0	0	0	1	0	2	2	0	1	2	0	2	0	1	0	0	0	0	0	0	0	1	1	2	0	0	2	1	1	1	0	0	1	1	0	0	0	0	0	0	1	0	0	0	1	2
153	1	1	0	0	1	1	1	0	2	1	0	0	1	0	1	0	0	2	0	0	0	2	0	0	0	0	1	0	1	2	1	0	1	0	1	1	2	0	1	1	1	0	0	1	0	1	0	2	0
154	1	0	0	0	1	1	1	0	1	1	1	0	1	0	1	0	1	0	0	0	0	1	0	0	0	0	1	0	1	2	0	0	1	0	1	2	2	0	1	1	0	1	0	0	0	0	0	0	2
155	0	1	0	1	0	1	1	0	1	1	1	0	2	1	1	1	0	1	1	0	0	0	0	0	0	0	1	1	2	2	1	1	2	0	1	1	2	0	0	0	0	2	2	2	1	1	0	2	0
156	1	1	0	0	0	0	1	2	2	2	0	0	2	0	2	1	0	1	1	1	1	1	0	0	0	0	0	0	1	2	0	1	1	1	0	2	1	0	2	2	0	0	0	2	1	0	0	2	1
157	1	1	0	0	1	2	1	0	1	0	0	1	1	0	1	1	0	1	0	0	0	1	0	0	0	0	1	0	0	1	0	1	1	0	1	1	1	0	1	1	0	0	0	1	0	0	0	0	2
158	0	2	0	0	0	0	2	0	2	1	1	0	1	0	1	0	1	1	1	0	0	0	0	0	1	1	1	0	0	1	1	1	1	2	0	2	1	0	1	1	0	0	0	2	0	0	0	0	2
159	1	1	0	1	1	2	1	0	2	2	0	0	1	0	1	0	1	1	0	0	0	0	1	0	1	1	1	1	1	1	0	1	2	1	1	1	2	0	1	1	0	0	0	2	0	0	0	0	2
160	0	1	0	0	0	1	1	1	2	1	0	0	0	0	0	0	1	1	1	1	1	0	0	0	0	0	2	1	1	2	1	2	2	1	1	2	0	0	1	1	0	0	0	2	0	0	0	1	1
161	0	2	0	0	0	0	1	0	2	1	1	0	2	0	1	0	1	1	0	0	0	1	0	0	0	0	2	0	0	2	1	0	0	1	1	1	2	0	1	1	0	0	0	2	0	0	0	1	1
162	0	1	0	2	0	2	2	1	1	1	0	1	1	0	1	0	1	2	1	1	1	0	0	0	0	0	1	0	2	2	0	0	1	1	1	1	1	1	0	0	0	1	0	1	0	0	0	2	1
163	0	1	0	1	0	1	0	0	2	2	0	0	0	0	0	0	1	0	0	0	0	1	0	0	0	0	0	0	0	1	0	0	1	1	0	2	2	0	1	1	0	0	0	2	0	0	0	1	1
164	0	2	0	0	0	1	2	0	1	1	0	0	1	0	1	0	1	0	1	1	1	1	0	0	0	0	1	0	2	2	0	0	1	0	1	1	0	0	1	1	0	0	0	1	0	0	0	1	1
165	1	2	0	0	0	0	1	0	2	1	1	0	1	0	1	0	1	1	1	1	1	0	1	1	2	2	1	2	2	2	0	0	1	1	1	2	1	0	0	0	0	0	0	2	0	0	0	2	0
166	1	1	0	0	0	0	1	0	1	0	0	0	0	0	0	0	1	0	1	1	1	1	0	0	0	0	1	1	2	2	1	0	1	1	1	1	1	1	0	0	0	1	1	2	1	2	0	2	1
167	0	1	0	1	0	1	2	1	1	1	0	0	1	0	1	0	2	0	0	0	0	1	1	1	1	1	0	0	1	2	0	1	0	2	0	2	2	0	0	0	0	0	0	2	0	0	0	2	0
168	0	1	0	0	0	0	1	0	0	0	1	1	1	0	0	0	0	1	0	0	0	0	0	0	0	0	2	0	0	2	0	1	1	0	0	1	2	0	0	0	0	0	0	1	0	0	0	2	0
169	1	1	1	0	0	1	2	0	1	1	1	0	1	0	1	0	1	0	1	1	1	0	0	0	1	1	2	1	1	2	2	0	1	1	0	2	1	0	0	0	0	0	0	1	0	0	0	2	1
170	1	2	1	1	0	1	1	0	1	0	0	0	0	0	0	0	0	0	1	1	1	1	0	0	0	0	0	0	1	2	0	0	0	1	0	2	1	0	0	0	0	0	0	0	2	1	0	1	1
171	0	2	1	1	0	1	1	0	1	1	0	0	1	0	1	0	1	1	1	1	1	0	0	0	0	0	2	0	0	2	0	1	2	1	1	1	1	0	0	0	0	0	0	2	0	0	0	2	0
172	1	1	0	0	0	0	2	1	1	1	0	1	1	0	2	1	1	0	2	1	1	0	1	1	2	2	2	1	1	2	0	1	2	0	1	1	1	0	1	0	1	1	0	0	2	0	0	1	1
173	1	1	1	0	0	2	0	0	2	1	1	1	0	0	0	0	1	0	0	0	0	1	0	0	0	0	1	2	2	2	2	0	1	0	1	1	0	2	0	0	0	0	0	2	1	1	0	2	0
174	1	1	0	1	0	1	1	0	1	1	1	0	0	0	0	0	0	1	0	0	0	0	0	0	1	1	1	0	1	2	0	0	0	2	0	2	0	1	1	1	0	1	0	0	1	1	0	1	1
175	0	1	0	0	0	1	1	0	1	1	0	1	2	0	1	0	0	1	1	1	1	0	2	0	0	1	1	0	0	2	0	1	1	2	0	2	1	0	0	0	0	0	1	1	1	0	0	1	1
176	1	1	0	0	0	1	0	0	2	2	0	1	1	0	0	0	0	2	1	1	0	0	0	0	0	0	2	1	1	2	1	1	2	0	0	2	2	0	1	1	0	0	0	2	0	1	0	1	1
177	0	2	0	0	0	0	2	1	1	1	1	0	0	0	0	0	2	0	0	0	0	1	0	0	0	0	2	0	1	2	1	1	1	0	0	1	1	0	2	2	1	0	0	2	0	0	0	1	1
178	0	2	0	0	0	0	1	0	1	0	1	0	0	0	0	0	1	1	0	0	0	0	0	0	0	0	1	0	1	2	0	2	1	2	0	2	2	0	1	1	0	0	0	1	0	0	0	2	1
179	1	1	0	1	0	1	1	0	1	1	1	0	1	0	1	0	1	1	1	1	0	1	0	0	0	0	2	1	1	2	2	2	1	2	0	2	1	0	0	0	0	0	0	1	0	0	0	2	1
180	1	1	0	0	0	2	1	0	1	1	0	0	1	0	1	0	1	2	1	1	1	0	0	0	1	1	1	1	1	2	0	0	0	2	0	2	1	0	2	1	1	1	1	2	1	1	0	1	0
181	1	1	0	1	0	1	1	0	1	1	1	1	1	0	0	0	2	1	1	1	1	0	0	0	0	0	0	0	1	2	0	0	1	2	0	2	0	0	1	1	0	0	0	2	1	0	0	1	1
182	1	1	0	0	1	2	0	0	2	1	1	0	0	0	0	0	1	2	1	1	1	0	0	0	0	0	1	1	1	2	0	1	0	1	1	1	1	0	2	2	0	1	0	1	0	0	0	1	0
183	0	2	0	0	0	0	1	0	2	0	1	0	1	0	1	0	0	2	0	0	0	0	0	0	0	0	2	1	1	2	0	0	1	1	1	2	1	0	0	0	0	0	0	2	0	0	1	0	1
184	0	1	0	1	0	1	0	0	2	2	0	1	1	0	0	0	1	2	1	1	1	0	1	0	1	1	1	2	2	1	1	1	1	1	1	2	1	0	0	0	0	0	0	2	0	2	0	1	1
185	1	1	0	0	1	1	1	0	1	0	0	0	1	0	1	0	1	1	0	0	0	0	0	0	0	0	0	0	1	1	0	0	1	2	0	2	1	0	0	0	1	1	1	2	1	2	0	1	1
186	0	1	0	0	0	1	0	0	2	2	0	1	1	0	1	0	1	1	0	0	0	0	2	0	0	0	1	0	0	2	0	1	1	1	1	1	2	0	0	0	0	0	0	2	0	0	0	2	1
187	1	2	0	1	0	1	1	1	2	1	0	1	1	0	0	0	0	1	0	0	0	0	0	0	0	0	1	0	0	2	0	1	0	2	0	2	1	0	1	1	0	1	0	0	0	1	0	1	1
188	0	1	1	1	1	2	0	0	2	2	0	0	0	0	0	0	1	0	1	1	1	0	0	0	0	0	2	1	1	2	0	0	0	2	0	2	1	0	1	1	0	0	0	1	0	0	0	2	0
189	1	1	0	1	0	2	2	0	0	0	1	2	2	1	0	1	2	0	0	1	1	1	0	0	0	0	1	0	2	2	0	0	1	1	0	2	1	1	0	0	0	0	0	1	0	0	0	1	1
190	0	1	0	0	0	1	2	0	1	1	1	1	1	0	1	0	2	0	0	0	0	0	0	0	0	0	2	0	0	1	1	0	0	2	0	2	0	0	1	1	0	0	0	1	1	0	0	1	1
191	0	0	0	0	0	1	1	0	1	1	1	0	2	0	2	0	2	1	1	1	1	0	0	0	0	0	1	2	2	1	1	0	0	2	0	2	2	0	0	0	0	1	1	1	1	1	0	0	2
192	1	1	0	1	0	1	2	0	1	1	0	1	0	0	0	0	2	0	0	0	0	2	1	1	1	1	1	0	1	2	0	1	1	1	0	2	1	0	2	2	1	0	0	0	0	0	0	2	2
193	0	1	0	1	0	1	1	0	1	0	2	0	0	0	0	0	2	0	0	0	0	1	1	1	1	1	0	1	2	1	0	1	1	1	1	2	1	0	1	1	0	0	0	2	0	1	0	0	2
194	1	1	0	1	0	1	2	1	1	1	1	0	0	0	0	0	0	2	2	1	0	1	0	0	0	0	2	0	0	1	0	1	0	1	1	2	2	0	0	0	0	0	0	1	1	0	0	2	2
195	1	1	1	0	0	1	2	0	1	0	1	0	1	0	1	0	1	2	2	2	1	1	0	0	0	0	0	0	1	2	0	0	0	2	0	2	1	0	0	0	1	0	0	0	1	0	0	2	1
196	1	0	0	0	1	1	2	0	0	0	1	0	0	0	0	0	1	1	1	1	1	0	1	0	1	1	2	0	0	2	1	0	1	1	1	1	2	0	0	0	0	1	1	2	1	1	0	0	1
197	1	1	1	1	1	2	1	1	2	2	0	0	1	0	1	0	1	0	0	0	0	0	1	0	0	0	1	0	1	2	0	2	2	1	0	2	1	0	0	0	0	1	1	2	1	0	0	1	1
198	0	2	1	1	0	1	1	0	1	1	1	0	2	0	1	0	1	1	0	0	0	0	0	0	0	0	1	0	0	1	0	1	1	2	1	2	1	0	2	2	0	0	0	2	0	0	0	0	2
199	0	1	0	1	0	1	2	1	1	1	1	0	0	0	0	0	1	0	0	0	0	0	0	0	0	0	1	1	1	1	1	0	0	1	1	1	1	0	2	2	0	0	0	1	1	0	0	1	1
200	0	1	0	1	0	2	2	0	0	0	2	0	0	0	0	0	2	1	1	0	0	0	2	0	0	0	1	2	2	1	1	0	1	1	1	2	1	0	2	1	1	0	0	1	1	1	0	2	1
201	0	0	0	0	0	1	1	0	1	1	0	1	1	0	0	0	1	0	0	0	0	1	0	0	0	0	1	0	0	2	0	0	1	2	0	2	1	1	1	0	2	0	0	2	0	1	0	2	0
202	0	2	0	0	0	1	1	1	2	2	0	0	1	0	1	0	1	1	1	0	0	0	0	0	0	0	2	1	1	2	2	1	0	2	1	2	1	1	0	0	0	0	0	1	0	0	0	0	2
203	1	1	0	0	0	1	2	0	0	0	0	0	1	0	1	0	1	0	1	1	1	1	0	0	0	0	1	0	1	2	1	0	0	2	0	2	1	0	0	0	1	1	1	1	1	0	0	1	0
204	0	2	1	1	0	1	1	0	1	1	1	0	0	0	0	0	0	1	1	1	1	0	0	0	0	0	1	0	0	1	1	1	2	1	1	1	1	0	0	0	0	1	1	1	1	2	0	1	1
205	0	2	0	1	0	1	1	0	2	2	0	1	1	0	0	0	2	0	0	0	0	1	0	0	0	0	2	2	2	2	1	1	1	2	0	2	1	1	0	0	0	0	0	2	0	1	0	1	1
206	1	0	1	0	0	1	2	0	0	0	2	1	1	0	0	0	2	1	1	0	0	0	0	0	1	1	2	1	1	2	1	0	1	1	0	2	1	0	2	2	1	0	0	2	1	1	0	1	1
207	1	1	0	0	0	0	1	0	1	1	1	1	1	0	0	0	1	0	1	1	1	1	1	1	1	1	1	0	0	1	1	0	0	1	2	2	0	2	0	0	0	0	0	1	0	0	0	0	2
208	0	0	1	1	0	1	0	0	2	1	0	0	1	0	1	0	2	1	1	1	1	0	0	0	0	0	1	0	0	2	0	0	2	1	2	1	1	0	1	1	0	1	1	2	0	0	0	2	1
209	0	0	0	0	0	1	2	0	1	1	1	0	0	0	0	0	2	1	1	1	1	0	1	0	0	0	2	0	0	2	1	1	2	1	2	2	1	0	2	2	1	1	0	1	0	1	0	2	0
210	0	1	0	0	0	1	2	0	1	1	0	1	2	0	2	0	0	0	0	1	1	0	0	0	0	0	0	0	0	1	0	1	1	0	1	1	1	1	1	1	1	1	1	1	1	0	0	0	2
211	0	0	0	0	2	2	0	0	2	1	0	1	2	0	2	0	1	1	2	2	2	0	0	0	1	1	2	1	1	2	1	1	0	2	0	2	1	0	2	2	0	0	0	2	0	2	0	0	2
212	0	1	0	1	0	1	2	0	1	1	1	0	1	0	1	0	2	0	0	0	0	1	1	1	1	1	1	0	1	2	0	1	2	1	1	2	1	0	0	0	0	0	0	1	0	0	0	2	2
213	0	1	0	1	0	1	2	1	2	1	0	1	1	0	0	0	0	0	1	1	1	0	1	0	0	0	2	0	0	2	0	1	0	2	0	2	1	0	1	0	1	1	1	1	0	0	0	0	2
214	1	0	0	0	0	1	2	1	1	1	1	0	0	0	0	0	0	1	1	1	1	0	0	0	0	0	0	0	0	1	0	0	1	1	1	1	1	0	0	0	0	0	0	2	0	1	0	1	1
215	1	0	0	0	1	2	0	0	2	1	0	1	1	0	0	0	0	1	0	0	0	0	0	0	0	0	2	0	0	2	1	0	1	1	0	2	2	0	1	1	1	1	1	2	1	1	0	1	1
216	1	1	0	0	1	2	2	1	1	1	0	0	1	0	0	0	0	1	2	1	1	0	1	0	1	1	1	1	1	1	0	1	1	2	0	2	1	0	0	0	0	0	0	1	1	0	0	2	0
217	1	1	0	1	0	2	2	0	0	0	2	0	2	0	2	0	1	1	1	1	0	0	0	0	0	0	2	0	1	2	0	0	2	1	0	2	1	0	0	0	0	0	0	0	2	1	0	0	0
218	0	2	1	1	0	1	1	0	1	0	0	0	0	0	0	0	1	1	2	2	1	0	0	0	0	0	2	2	2	2	0	0	0	1	1	1	1	0	1	0	1	2	2	2	1	1	0	2	0
219	0	0	0	2	1	2	1	1	2	2	0	1	1	0	0	0	0	2	0	0	0	0	1	0	0	0	2	0	0	1	0	1	1	0	1	1	1	0	2	2	0	0	1	1	0	1	0	2	0
220	0	2	0	0	0	0	1	0	2	1	0	1	1	0	1	0	1	1	1	1	1	0	2	0	0	0	1	0	1	2	0	1	2	0	0	2	1	0	1	1	0	0	0	1	0	0	0	1	1
221	1	1	0	1	0	2	0	0	1	1	1	0	0	0	0	0	0	1	1	1	1	1	0	0	0	0	0	0	1	2	0	0	1	2	0	2	2	1	0	0	1	0	0	2	0	2	0	2	1
222	1	0	0	0	0	1	0	0	2	2	0	0	0	0	0	0	2	1	1	1	1	0	0	0	0	0	1	0	0	1	0	1	1	0	0	1	1	1	0	0	0	0	0	2	1	1	0	0	2
223	0	1	0	0	0	0	2	1	1	1	0	0	1	0	1	0	2	1	1	1	1	1	1	1	1	1	2	0	0	2	0	1	1	0	2	1	1	0	1	1	0	1	0	1	0	0	0	2	2
224	0	2	0	0	0	0	2	0	0	0	2	1	1	0	1	1	0	1	1	1	1	1	1	1	1	1	1	1	1	1	1	0	2	1	1	2	1	0	2	2	0	1	1	1	1	1	0	2	0
225	1	2	1	0	0	0	1	0	1	1	0	0	0	0	0	0	0	1	0	0	0	0	0	0	2	2	1	0	2	2	0	0	1	1	1	2	1	1	1	1	1	1	1	2	1	1	0	0	2
226	0	2	0	0	0	1	1	0	1	0	1	0	2	0	2	1	1	0	1	1	1	0	0	0	0	0	2	0	0	2	0	1	1	1	2	2	1	0	0	0	0	0	0	0	0	0	0	0	2
227	1	1	0	0	1	1	0	0	1	0	1	0	0	0	0	0	1	2	1	1	1	0	0	0	0	0	2	1	1	2	0	1	2	0	1	2	1	0	0	0	1	0	0	2	0	1	0	1	2
228	0	1	1	1	0	2	1	0	1	0	0	1	2	0	1	0	1	2	2	2	2	0	0	0	0	0	1	1	0	1	2	1	1	1	1	2	1	0	1	1	0	0	0	2	0	0	0	1	0
229	1	0	0	0	0	1	2	0	2	2	0	0	0	0	0	0	0	1	0	0	0	0	0	0	0	0	1	0	0	2	0	1	1	1	0	2	0	0	2	2	0	0	0	2	1	1	0	0	2
230	0	2	0	0	0	1	0	0	2	1	0	0	2	0	1	0	1	1	1	1	1	0	0	0	0	0	1	0	0	2	1	0	1	1	1	2	1	0	2	2	0	0	0	1	1	0	0	1	1
231	0	0	1	0	1	2	1	0	1	1	1	0	0	0	0	0	2	2	2	2	1	0	0	0	0	0	1	0	2	2	0	0	0	2	0	2	1	1	0	0	0	1	0	0	1	1	0	0	2
232	0	2	0	0	1	1	1	0	1	1	0	0	0	0	0	0	1	0	0	0	0	1	0	0	0	0	1	1	2	2	1	1	1	2	0	2	1	0	0	0	0	0	0	1	0	1	0	1	1
233	0	2	0	0	0	1	1	0	1	1	1	0	1	0	1	0	0	1	0	0	0	1	1	0	0	0	1	1	2	2	0	1	1	2	2	1	2	0	1	1	1	0	0	2	0	1	0	0	2
234	1	1	0	0	0	0	1	1	2	1	0	1	2	0	1	0	0	2	1	1	1	1	0	0	0	0	1	1	1	2	0	1	1	0	1	1	1	1	0	0	0	0	0	1	0	0	0	1	1
235	1	2	0	0	0	0	1	0	1	1	1	1	2	0	0	0	1	0	0	0	0	1	0	0	0	0	2	0	0	2	0	0	0	2	0	2	2	0	0	0	0	1	1	1	1	2	0	1	1
236	0	1	0	0	0	2	0	0	2	2	0	0	2	0	1	0	0	1	2	1	1	0	0	0	1	1	0	0	1	2	0	1	1	1	0	2	2	0	1	0	1	1	1	2	1	0	0	2	0
237	1	2	0	0	0	1	0	0	2	1	1	1	0	0	1	1	2	0	0	0	0	0	1	1	1	1	2	0	0	2	1	2	2	0	2	0	2	0	0	0	0	0	0	1	0	0	0	1	1
238	1	2	0	0	0	1	1	0	2	0	0	0	0	0	0	0	0	0	1	1	1	0	0	0	0	0	1	0	1	2	0	1	1	2	1	2	1	0	2	2	0	1	1	1	1	1	0	0	2
239	0	2	0	0	0	0	2	1	1	1	1	0	0	0	0	0	0	2	0	1	0	1	0	0	0	0	1	1	1	1	1	0	1	1	0	2	1	0	1	1	0	0	0	1	1	1	0	2	0
240	0	1	1	1	1	2	1	0	1	1	1	1	1	0	0	0	1	0	1	0	0	0	1	0	1	1	1	1	2	2	1	1	1	1	1	1	2	1	0	0	0	1	1	2	0	0	0	1	1
241	1	0	0	1	0	2	1	0	2	0	0	0	1	0	1	0	1	0	1	0	0	0	0	0	0	0	2	0	0	2	0	1	1	0	1	1	1	0	0	0	0	0	0	2	0	1	0	0	2
242	0	1	0	0	0	1	0	0	2	2	0	0	1	1	0	1	2	0	0	0	0	0	0	0	2	2	2	0	0	2	0	1	0	2	0	2	1	0	0	0	0	1	1	1	1	1	0	1	1
243	1	0	0	0	1	2	2	1	1	1	1	0	0	0	0	0	2	0	0	0	0	1	0	0	0	0	2	1	1	2	1	0	1	2	0	2	1	1	0	0	0	1	0	1	0	1	0	1	1
244	1	0	0	0	0	2	0	0	2	2	0	1	1	0	1	0	2	1	1	1	0	0	0	0	0	0	0	1	1	2	1	2	2	0	2	0	2	0	0	0	0	0	0	2	0	2	0	1	1
245	1	0	0	1	0	2	1	0	1	0	0	0	0	0	0	0	2	1	1	1	1	0	0	0	0	0	2	0	0	2	0	0	0	2	1	1	1	0	1	1	0	0	0	2	0	2	0	1	1
246	1	2	0	0	0	0	1	0	1	1	0	2	2	1	0	1	1	0	0	0	0	0	0	0	0	0	2	0	0	2	0	0	0	2	0	2	2	0	0	0	0	0	0	2	1	0	0	2	0
247	1	2	0	0	0	0	0	0	2	2	0	2	1	0	2	1	0	0	1	1	1	1	0	0	0	0	0	0	1	2	0	0	2	1	1	2	1	0	0	0	0	0	0	1	0	1	0	2	1
248	0	1	0	0	1	2	1	0	1	1	0	1	2	0	2	0	1	0	0	0	0	1	1	0	0	0	0	0	0	1	0	1	1	1	2	1	1	0	1	1	0	1	0	1	0	0	0	1	1
249	0	2	0	0	0	0	2	0	0	0	0	1	2	0	1	0	1	1	0	1	0	1	0	0	0	0	0	0	0	1	0	1	0	1	1	1	2	0	0	0	0	1	1	1	1	0	0	1	0
250	0	2	0	0	0	0	1	0	2	2	0	2	2	0	1	0	2	0	0	1	1	0	0	0	0	0	1	1	1	2	1	1	1	1	0	2	1	0	1	1	0	1	0	0	0	1	0	2	0
251	1	2	0	0	0	0	2	0	0	0	0	0	1	0	1	0	1	0	0	0	0	0	1	1	1	1	1	0	1	2	0	1	0	2	0	2	1	0	1	1	0	1	1	1	1	0	0	1	1
252	1	0	0	0	1	2	1	0	1	1	1	0	0	0	0	0	0	1	1	1	1	0	0	0	0	0	2	0	0	2	0	0	1	1	1	1	2	0	1	0	1	1	1	1	1	1	0	1	1
253	1	1	0	0	1	2	1	0	1	1	1	0	0	0	0	0	2	0	1	1	1	0	1	1	2	2	1	1	2	2	1	0	0	2	0	2	1	0	2	2	0	1	1	1	1	1	0	1	1
254	0	2	0	1	0	1	1	0	1	0	0	0	0	0	0	0	1	1	1	1	0	0	0	0	0	0	2	1	1	1	0	1	2	0	1	1	1	1	0	0	0	1	0	0	1	1	0	1	2
255	0	0	0	1	1	2	1	0	1	1	1	2	2	0	1	0	2	0	0	0	0	0	0	0	0	0	2	0	0	2	0	2	1	0	1	1	0	1	0	0	0	0	0	1	0	1	0	2	1
256	1	1	0	0	0	0	1	0	1	1	1	1	1	0	0	0	1	1	0	0	0	0	0	0	1	1	2	0	0	2	0	0	0	1	0	2	2	0	0	1	0	1	1	2	1	2	0	2	0
257	0	2	1	1	0	1	2	1	1	1	0	1	1	0	1	0	0	2	2	2	0	0	0	0	0	0	0	2	2	2	1	0	0	1	1	1	2	1	0	0	0	2	2	2	1	1	0	1	0
258	1	1	0	1	1	2	1	1	2	1	0	1	2	0	2	0	1	0	0	0	0	0	1	0	1	1	2	1	1	2	0	2	2	1	1	2	1	0	1	1	0	0	0	2	1	1	0	1	1
259	1	0	0	0	1	1	2	1	1	1	0	0	2	0	2	0	1	1	0	0	0	0	0	0	0	0	1	1	2	2	1	1	1	1	1	1	0	0	1	1	0	1	0	0	0	0	0	2	1
260	1	2	0	0	0	0	2	0	0	0	1	0	1	0	1	0	0	0	0	0	0	0	0	0	0	0	2	0	0	2	1	1	1	2	0	2	1	0	0	0	0	0	0	2	0	0	0	0	2
261	0	0	0	1	0	2	1	0	1	1	0	0	2	1	1	1	0	0	1	1	1	1	0	0	0	0	1	1	1	2	1	0	0	2	1	1	2	0	1	0	1	0	0	0	0	0	0	2	0
262	1	1	0	0	0	0	1	0	2	1	0	0	0	0	0	0	2	0	0	0	0	0	0	0	1	1	0	1	1	0	0	0	1	1	0	2	2	0	1	1	0	0	0	0	0	0	0	1	1
263	0	1	0	0	1	2	1	0	1	0	1	0	1	0	1	0	1	1	0	0	0	0	0	0	1	1	1	1	2	2	0	2	1	1	0	2	2	0	2	2	0	0	0	0	0	0	0	1	1
264	0	1	0	0	0	0	1	0	2	0	0	2	2	0	1	0	2	0	0	0	0	0	0	0	0	0	2	0	0	2	1	1	1	0	1	1	2	0	1	1	0	0	0	1	0	0	0	1	2
265	0	2	0	2	0	2	1	0	2	0	0	2	2	0	0	0	2	0	0	0	0	0	0	0	0	0	1	0	1	2	0	1	1	1	0	2	1	0	1	1	0	0	0	1	0	0	0	2	0
266	0	1	0	0	0	0	1	0	1	0	1	0	0	0	0	0	1	0	0	0	0	0	1	0	0	0	2	0	0	2	0	1	2	0	1	1	2	1	0	0	0	1	1	1	1	1	1	2	0
267	0	2	0	0	0	0	2	1	1	1	1	2	2	0	1	0	2	1	1	1	1	0	0	0	0	0	1	0	2	2	0	0	0	2	0	2	2	0	1	1	0	1	1	1	1	0	0	0	2
268	1	2	0	0	0	0	1	0	1	1	1	0	0	0	0	0	2	2	1	1	1	0	0	0	0	0	1	1	1	1	0	1	1	1	0	2	0	1	0	0	0	1	1	1	1	1	0	2	1
269	1	2	0	0	0	0	0	0	2	2	0	0	2	0	1	0	1	1	1	1	1	0	0	0	0	0	1	0	1	2	0	0	0	2	1	2	2	0	1	1	0	0	0	2	1	1	0	0	1
270	1	2	0	0	0	0	1	0	0	0	0	0	1	0	1	0	0	0	1	1	1	0	0	0	2	2	1	1	1	2	0	1	2	2	0	2	1	0	2	2	0	1	1	1	0	1	0	2	0
271	1	1	0	0	0	0	1	0	1	1	1	0	0	0	0	0	1	1	0	0	0	1	1	1	1	1	2	0	0	2	1	1	1	2	2	1	1	1	0	0	0	1	0	1	0	1	0	1	0
272	0	1	0	1	0	1	1	0	1	0	0	0	2	0	2	1	2	1	1	1	1	1	0	0	0	0	0	1	1	2	1	1	1	2	0	2	1	0	2	2	0	0	0	2	1	0	0	2	1
273	0	0	0	2	1	2	2	0	1	1	0	0	2	0	1	0	1	0	0	0	0	0	1	0	0	0	1	1	2	2	1	0	0	2	0	2	2	0	0	0	0	1	0	1	1	1	0	1	1
274	1	1	0	1	0	1	1	0	0	0	1	1	1	0	0	0	0	1	0	0	0	1	1	1	1	1	1	2	2	2	1	0	1	0	1	2	1	1	0	0	0	0	0	0	0	0	0	0	1
275	1	1	0	1	0	1	2	0	0	0	0	0	0	0	0	0	0	1	0	0	0	0	0	0	0	0	1	1	1	2	0	0	0	2	0	2	2	0	1	1	0	0	0	1	1	0	0	2	0
276	0	0	0	0	0	1	2	0	1	1	0	0	1	0	1	0	0	1	0	0	0	0	1	0	0	0	1	0	1	2	0	1	0	1	1	1	2	0	2	2	0	1	1	1	1	1	0	2	0
277	1	2	0	1	0	1	2	0	0	0	2	0	1	0	0	0	2	0	0	1	1	0	1	1	1	2	1	0	1	2	0	1	1	2	0	2	2	1	0	0	1	0	0	1	0	0	0	2	0
278	1	1	0	0	0	2	1	0	1	1	0	0	0	0	0	0	2	0	0	0	0	1	1	1	1	1	1	0	1	2	0	0	2	1	0	2	1	0	1	1	0	2	2	2	0	1	0	2	0
279	1	1	0	0	1	1	0	0	2	1	0	1	1	0	1	0	2	1	1	1	1	0	1	0	0	0	2	0	0	2	2	2	2	0	1	1	1	1	0	0	0	0	0	0	0	0	0	1	1
280	0	0	0	0	0	2	2	0	0	0	1	0	0	0	0	0	1	2	1	1	1	0	0	0	0	0	1	1	1	2	0	1	1	1	1	2	1	0	2	2	1	1	1	2	0	0	0	0	2
281	1	1	1	1	0	2	2	0	0	0	0	2	2	0	1	0	0	2	1	1	1	1	0	0	0	0	2	0	0	2	1	1	1	2	1	2	2	0	1	1	0	1	1	2	1	2	0	1	1
282	1	2	0	0	0	2	0	0	2	2	0	0	0	0	0	0	1	0	1	1	1	1	0	0	0	0	1	0	0	1	0	1	1	1	1	1	1	0	0	0	0	1	1	2	1	2	1	1	1
283	0	1	0	0	0	1	2	0	0	0	1	0	0	0	0	0	2	2	2	2	2	1	0	0	0	0	2	0	0	2	0	0	2	1	0	2	2	0	0	0	0	1	1	2	0	0	0	2	0
284	1	1	0	1	0	1	0	0	1	1	0	0	0	0	0	0	1	0	0	0	0	0	0	0	0	0	0	0	1	2	0	0	1	1	0	2	1	1	1	1	1	1	1	1	1	0	0	1	1
285	0	2	0	0	0	0	2	1	1	1	1	0	1	0	1	0	2	0	0	0	0	1	0	0	0	0	1	0	1	2	0	0	2	2	0	2	1	0	0	0	0	1	1	1	0	1	0	2	0
286	0	2	0	0	0	0	2	0	0	0	0	1	2	0	2	0	1	0	0	0	0	1	0	0	0	0	0	0	1	1	0	0	0	2	0	2	1	0	0	0	0	0	0	1	0	0	0	0	2
287	0	2	0	0	0	0	1	0	2	0	0	1	2	1	1	1	0	0	1	1	1	0	0	0	0	0	1	0	2	2	0	1	1	1	2	1	0	0	1	1	0	0	0	1	0	0	1	2	0
288	1	1	1	1	0	2	0	0	2	2	0	0	0	0	0	0	1	1	0	0	0	0	0	0	0	0	2	0	0	2	0	1	1	1	0	2	2	0	0	0	0	0	0	2	1	0	0	1	1
289	0	1	0	0	1	2	1	1	2	2	0	1	0	0	0	0	0	2	2	2	0	0	1	1	1	1	0	2	2	0	0	0	0	2	0	1	1	0	0	0	0	0	0	2	0	0	0	2	0
290	0	1	0	0	0	0	1	0	2	0	1	0	1	0	1	0	1	1	0	0	0	0	0	0	0	0	1	0	0	1	1	1	1	1	1	1	1	0	1	1	0	1	1	2	1	1	0	1	1
291	1	2	0	0	0	2	1	0	2	2	0	0	1	0	1	0	1	0	0	0	0	0	0	0	1	1	1	0	1	2	0	1	1	2	0	2	2	0	0	0	0	0	0	2	1	0	0	1	1
292	0	1	0	1	1	2	1	1	2	2	0	0	0	0	0	0	1	0	0	0	0	1	1	0	0	0	2	0	0	2	2	0	0	2	0	2	1	0	0	0	0	1	0	1	0	0	0	1	1
293	0	1	0	0	0	0	0	0	1	0	0	1	2	0	2	0	1	1	1	1	1	0	0	0	0	0	0	0	1	2	0	1	2	0	1	1	1	0	0	0	0	0	0	2	0	0	0	2	1
294	1	0	0	2	1	2	0	0	2	2	0	1	1	0	0	0	1	0	0	0	0	1	0	0	0	0	2	0	0	2	0	0	0	2	0	1	1	0	1	0	1	1	1	1	1	1	0	2	0
295	1	1	0	1	0	1	2	1	1	1	0	0	0	0	0	0	1	2	0	0	0	0	0	0	0	0	1	0	2	2	0	1	2	1	1	1	1	0	0	0	0	2	2	2	1	1	0	2	0
296	0	1	0	1	0	1	0	0	2	1	1	0	0	0	0	0	0	2	1	1	0	0	0	0	0	0	1	1	2	2	0	0	2	1	2	1	1	0	1	1	0	0	0	1	0	1	0	1	1
297	1	1	0	0	0	1	1	0	1	1	1	1	1	0	0	0	0	0	0	1	1	0	1	0	1	1	0	1	2	1	0	1	1	1	1	1	1	1	1	0	2	1	0	1	1	0	0	1	1
298	1	1	0	0	0	0	1	0	1	1	1	1	1	0	0	0	2	1	1	1	1	0	1	0	1	1	2	0	0	1	1	2	2	0	1	1	2	0	0	0	0	0	0	1	0	0	0	2	0
299	0	2	0	0	0	0	1	0	1	1	0	0	1	0	1	0	1	0	0	0	0	0	0	0	0	0	1	1	2	2	0	0	1	0	1	2	1	0	1	0	1	1	1	2	1	1	0	0	2
300	0	1	0	1	0	1	0	0	2	0	1	1	0	0	0	0	1	2	0	0	0	0	1	1	1	1	1	1	1	1	0	1	1	0	0	2	2	0	0	0	0	0	0	2	0	0	0	1	2
301	0	0	0	0	0	2	2	0	0	0	0	1	0	0	1	1	2	1	1	1	1	1	0	0	0	0	1	1	2	2	1	1	0	2	0	2	1	1	1	1	1	0	0	2	0	1	0	2	0
302	0	2	0	0	0	2	1	0	1	1	1	0	0	0	0	0	1	0	0	0	0	0	1	0	1	1	1	0	0	1	1	0	0	2	0	2	2	0	1	1	0	1	0	0	0	0	0	1	2
303	0	0	0	0	0	1	2	0	1	0	1	0	0	0	0	0	1	1	1	1	0	0	0	0	0	0	1	0	1	2	1	0	1	1	1	2	1	1	0	0	0	0	0	1	0	0	0	1	1
304	1	1	0	0	1	1	1	1	2	2	0	0	0	0	0	0	0	1	2	1	1	0	1	0	0	0	0	1	2	1	0	1	2	1	1	1	1	1	0	0	0	0	0	2	0	0	0	0	2
305	1	2	0	0	0	1	2	0	0	0	1	0	1	0	1	0	1	0	0	0	0	0	0	0	0	0	0	1	2	1	0	0	0	2	0	2	2	0	2	2	0	0	0	2	0	0	0	2	0
306	0	1	0	1	0	2	0	0	2	2	0	0	0	0	0	0	1	1	1	1	0	0	2	0	0	1	1	0	0	1	0	0	0	2	0	2	1	1	0	0	0	0	0	2	1	1	0	1	2
307	1	2	0	0	0	0	1	0	1	0	1	0	1	0	1	0	1	0	0	0	0	1	0	0	0	0	1	1	1	2	1	1	0	2	0	2	1	0	2	2	0	0	0	1	0	1	0	1	0
308	1	0	0	0	0	1	1	1	2	2	0	0	2	0	2	0	0	0	1	1	1	1	0	0	1	1	2	0	0	2	1	0	1	1	0	2	2	0	2	2	0	1	1	2	0	1	0	0	2
309	0	1	0	1	0	2	2	0	0	0	0	0	1	0	1	0	0	2	1	1	1	0	0	0	0	0	2	0	0	1	1	1	1	0	0	1	2	0	1	1	0	0	0	2	1	1	0	0	2
310	1	1	0	0	1	1	1	0	2	2	0	0	1	0	1	0	1	1	0	0	0	0	0	0	0	0	1	0	1	2	0	0	1	1	0	2	0	0	1	0	1	0	0	2	1	0	0	2	0
311	0	1	0	0	0	0	0	0	2	2	0	0	1	0	1	0	1	2	1	1	1	0	0	0	0	0	1	0	1	2	0	0	1	2	0	2	1	0	0	0	0	0	0	1	0	0	0	1	1
312	1	0	1	1	0	1	2	0	0	0	0	1	1	0	1	0	2	0	0	1	0	0	0	0	0	0	0	0	1	2	0	0	0	2	0	1	1	0	0	0	0	0	0	2	0	0	1	1	0
313	1	1	0	0	0	1	1	0	1	1	1	1	1	0	0	0	1	0	0	0	0	1	0	0	0	0	0	0	1	2	0	1	1	0	1	1	1	1	0	1	0	0	0	1	0	0	0	2	0
314	0	1	0	1	0	2	0	0	2	1	1	0	0	0	0	0	1	0	0	0	0	0	0	0	1	1	1	0	0	1	0	1	1	1	2	2	1	0	2	2	0	1	1	1	0	0	0	2	0
315	1	1	0	0	0	1	2	0	2	1	1	0	0	0	0	0	2	2	2	2	2	1	0	0	0	0	2	0	0	1	1	0	1	1	1	1	2	0	0	0	0	0	0	1	0	0	0	2	0
316	0	1	0	1	0	1	2	0	0	0	2	0	1	0	1	1	2	0	1	1	1	1	0	0	0	0	2	0	0	2	0	1	1	2	0	2	1	0	1	0	1	0	0	2	1	1	0	2	0
317	0	2	0	0	0	0	1	0	1	1	1	1	2	0	2	0	2	0	0	0	0	1	2	1	1	1	0	1	2	1	0	0	1	1	0	2	1	0	2	1	1	0	0	1	1	0	0	1	1
318	0	1	0	0	0	1	0	0	2	2	0	0	1	0	1	0	1	1	1	1	0	0	2	0	0	0	1	1	1	2	1	0	1	1	1	2	1	0	0	0	0	1	1	2	1	1	0	2	2
319	1	1	0	0	0	0	1	0	1	1	1	0	2	0	2	0	1	1	0	1	0	0	0	0	0	0	1	1	1	2	0	1	1	1	0	2	2	0	1	0	1	0	0	2	2	0	0	1	1
320	1	1	0	0	0	0	0	0	2	2	0	0	1	0	1	0	2	0	0	0	0	1	0	0	0	0	0	0	0	1	0	0	1	1	1	1	1	0	1	1	0	0	1	1	0	1	0	1	0
321	1	2	0	0	0	0	2	0	1	0	1	0	1	0	0	0	2	1	1	1	1	0	0	0	1	1	2	1	1	2	1	1	1	1	0	2	2	1	0	0	1	0	0	2	0	0	0	2	1
322	1	1	1	0	1	2	1	0	1	1	1	0	0	0	0	0	1	1	0	0	0	0	1	0	0	0	1	0	1	2	0	0	1	1	1	1	1	0	0	0	0	0	0	2	0	1	0	2	1
323	1	2	0	0	0	0	0	0	2	2	0	1	1	0	1	0	1	2	1	1	1	2	1	1	1	1	1	1	2	2	1	2	2	0	2	0	1	0	1	1	0	0	0	1	0	1	0	2	1
324	0	2	0	0	0	0	2	0	0	0	0	0	1	0	1	0	1	2	1	1	1	0	1	0	0	0	2	1	1	2	1	1	1	1	0	2	2	0	1	1	0	0	0	0	0	0	0	2	0
325	1	2	0	0	0	0	1	0	1	1	0	0	0	0	0	0	2	1	1	1	1	0	1	1	1	1	2	0	0	2	1	0	0	2	0	2	1	0	1	0	1	0	1	2	1	0	0	2	0
326	0	1	0	0	0	2	0	0	2	2	0	1	2	0	2	0	1	0	0	0	0	0	0	0	0	0	2	0	0	2	0	2	1	2	0	2	1	0	2	2	0	1	1	2	0	0	0	2	0
327	0	0	0	0	2	2	0	0	2	2	0	0	0	0	0	0	2	0	0	1	0	1	0	0	0	0	1	0	0	2	1	0	0	1	1	1	2	1	0	0	0	0	0	2	0	0	0	0	2
328	0	0	0	0	0	1	0	0	2	2	0	0	1	0	1	1	1	0	0	1	0	0	0	0	0	1	1	0	0	2	0	2	1	1	0	2	1	1	1	1	0	0	0	1	0	0	0	1	1
329	1	1	1	1	0	2	0	0	2	2	0	0	1	0	1	0	1	2	1	1	1	1	0	0	0	0	2	0	0	2	0	2	1	2	0	2	1	0	0	0	1	1	1	2	0	0	0	1	1
330	1	1	0	1	0	1	1	0	1	1	0	1	0	0	0	0	1	0	1	0	0	1	1	0	0	0	0	0	0	1	0	1	1	1	2	2	0	1	0	0	0	0	0	1	0	0	0	1	1
331	0	0	0	0	0	1	1	0	2	0	0	1	1	0	0	0	1	2	1	1	1	0	0	0	1	1	2	0	0	1	0	0	0	0	1	1	2	0	1	1	0	1	1	1	1	0	0	2	0
332	0	2	0	0	1	1	0	0	2	1	1	0	1	0	1	0	1	2	1	1	1	0	0	0	0	0	2	0	0	2	0	0	0	1	2	2	2	0	1	1	0	0	0	1	1	0	0	1	1
333	0	2	1	1	0	1	2	1	1	1	1	0	0	0	0	0	1	2	1	1	1	0	0	0	0	0	1	0	1	2	0	0	1	1	1	1	1	0	1	1	0	0	0	2	0	1	0	1	1
334	1	0	0	2	1	2	1	0	2	0	0	0	2	1	1	1	1	0	0	0	0	0	1	0	0	0	1	1	2	2	1	2	1	2	0	2	1	1	0	0	0	0	0	2	1	0	0	2	0
335	0	0	0	0	1	2	0	0	2	1	0	1	1	0	0	0	1	2	1	1	1	0	0	0	1	1	1	1	2	2	1	1	1	1	1	1	1	0	1	1	0	2	2	2	1	1	0	2	0
336	1	2	0	0	0	1	2	1	1	1	1	1	2	1	1	1	2	2	0	0	0	0	1	0	1	1	0	1	1	2	1	1	1	1	1	1	1	1	1	1	1	0	0	1	1	0	0	2	0
337	1	0	0	0	0	1	1	1	2	2	0	1	1	0	0	0	1	2	2	1	0	1	0	0	0	0	2	0	1	2	0	2	1	1	0	2	2	0	0	0	0	0	0	2	0	1	0	0	2
338	0	2	1	0	0	1	1	1	2	1	0	0	1	0	1	0	1	0	0	0	0	0	1	0	0	0	0	1	2	2	1	1	1	1	2	2	1	0	1	1	0	1	1	1	1	2	0	1	1
339	1	1	0	1	0	1	0	0	2	1	2	0	1	0	1	0	2	2	2	2	0	0	0	0	0	0	2	1	1	2	0	0	1	2	1	2	2	0	2	2	0	0	0	1	1	0	0	1	0
340	1	1	0	1	0	1	2	1	1	1	1	0	0	0	0	0	1	1	1	1	0	0	1	0	0	0	2	0	0	2	0	0	1	0	0	2	2	0	0	0	0	0	0	1	0	1	0	1	1
341	1	0	0	0	0	1	0	0	2	1	0	1	1	0	0	0	2	0	0	0	0	0	0	0	0	0	2	0	0	2	0	1	1	1	0	2	1	0	0	0	0	0	0	1	1	0	0	2	0
342	0	2	0	0	0	0	2	0	0	0	1	0	1	0	1	0	1	1	1	1	1	0	1	1	1	1	0	1	2	1	0	0	1	0	1	2	2	0	0	0	0	0	0	1	0	0	0	1	1
343	0	1	0	0	1	1	1	0	2	2	0	0	1	0	1	0	1	1	0	1	0	0	1	1	1	1	2	0	0	2	1	0	0	2	1	2	2	0	0	0	0	0	0	1	0	0	0	0	2
344	1	2	0	0	0	0	1	1	2	2	0	0	0	0	0	0	2	0	0	0	0	0	0	0	0	0	2	0	0	1	0	1	2	1	1	1	2	0	0	0	0	0	0	1	1	0	0	2	0
345	1	1	0	0	0	0	1	0	1	0	1	0	1	0	1	1	2	1	1	1	0	0	0	0	0	0	2	0	0	1	0	1	1	1	1	1	1	0	2	2	0	0	0	2	0	1	0	2	0
346	0	2	0	0	0	1	1	1	2	2	0	1	2	0	1	0	1	1	0	0	0	1	0	0	0	0	2	0	0	1	0	1	1	2	0	2	1	0	0	0	0	0	0	2	0	0	0	0	2
347	1	2	0	0	0	0	2	1	1	1	1	1	1	0	0	0	2	0	0	0	0	0	0	0	0	0	0	1	1	1	0	0	1	0	1	1	1	0	1	1	0	1	1	2	0	0	0	0	2
348	1	2	1	2	0	2	1	1	2	2	0	0	0	0	0	0	1	0	0	0	0	0	0	0	1	1	0	2	2	1	0	0	0	1	1	1	2	0	1	1	0	1	1	1	1	0	0	1	1
349	1	1	1	0	0	2	2	1	2	1	0	1	1	0	1	0	1	0	0	0	0	0	0	0	0	0	0	0	1	2	0	2	2	0	1	1	1	0	0	0	0	0	0	2	0	0	1	1	0
350	1	2	0	0	0	0	2	0	2	2	0	0	2	1	1	1	1	0	0	0	0	1	0	0	0	0	2	0	0	2	1	1	2	0	2	0	2	0	0	0	0	0	0	2	0	0	0	1	1
351	0	1	0	1	0	1	1	0	1	0	1	0	0	0	0	0	1	1	1	1	0	1	1	1	1	1	1	0	2	2	0	1	2	1	1	2	1	0	0	0	0	0	0	1	1	0	0	2	0
352	0	1	0	1	0	2	0	0	2	2	0	1	0	0	1	1	0	2	0	1	0	0	0	0	1	1	1	2	2	1	1	2	1	1	0	2	1	0	2	2	0	0	0	2	1	1	0	1	1
353	0	2	0	1	0	1	2	1	1	1	1	0	1	0	1	0	1	0	1	0	0	1	0	0	0	0	1	0	0	1	0	0	1	0	1	2	1	0	1	1	0	0	0	2	0	1	1	1	0
354	1	1	0	0	0	1	1	0	1	1	1	0	0	0	0	0	0	1	1	1	1	1	1	0	1	1	1	0	0	1	1	2	2	1	1	2	1	0	0	0	0	0	0	0	0	0	0	2	1
355	0	2	0	0	0	0	1	0	2	1	1	0	1	0	1	0	1	0	0	0	0	1	0	0	0	0	1	0	1	2	0	2	1	2	0	2	2	0	1	1	0	0	0	1	1	0	0	1	1
356	0	0	0	0	0	1	0	0	2	2	0	0	1	0	1	0	0	0	0	0	0	1	0	0	1	1	2	0	0	2	0	0	1	0	1	2	1	0	0	0	0	0	0	1	0	0	0	2	0
357	1	2	0	0	0	0	1	0	1	1	1	1	1	0	0	0	2	2	1	1	1	0	0	0	0	0	1	1	0	1	1	1	2	0	1	1	1	0	2	1	1	0	0	2	0	1	0	0	1
358	0	0	0	0	1	1	2	0	0	0	0	1	1	0	0	0	1	1	0	0	0	0	0	0	0	0	0	0	0	1	0	0	1	1	1	1	0	2	0	0	0	0	1	2	1	0	0	0	2
359	0	0	0	0	0	1	1	0	1	0	0	0	0	0	0	0	0	1	0	0	0	1	0	0	0	0	1	1	1	1	0	0	0	2	1	2	1	0	0	0	0	0	0	1	0	1	0	0	2
360	1	1	0	0	0	1	2	0	0	0	2	0	1	0	1	0	0	2	0	0	0	0	0	0	0	0	0	0	1	2	0	0	0	2	0	2	1	0	0	0	0	0	0	2	1	1	0	2	0
361	0	1	0	0	0	0	1	0	0	0	1	0	0	0	0	0	1	1	0	0	0	1	1	1	1	1	1	1	1	2	1	1	1	1	2	1	1	0	0	0	1	1	1	1	1	2	0	1	2
362	1	2	0	2	0	2	0	0	1	1	1	0	0	0	0	0	1	1	1	1	0	0	1	1	1	1	1	2	2	1	1	0	1	2	0	2	1	0	0	0	0	0	0	0	0	0	0	2	1
363	0	2	0	0	0	1	0	0	2	2	0	0	1	0	1	0	2	0	0	0	0	0	1	0	0	0	1	0	1	2	0	0	1	0	2	2	1	2	0	0	0	1	0	1	0	0	0	1	0
364	0	1	0	1	0	2	2	0	1	1	1	0	0	0	0	0	1	1	1	1	1	1	1	1	1	1	2	1	1	2	0	2	1	2	0	2	1	0	1	1	0	0	0	0	0	0	0	2	0
365	0	1	0	1	1	2	1	0	1	1	1	0	1	0	1	0	1	2	0	0	0	0	0	0	0	0	1	0	1	2	0	1	1	0	2	0	2	0	2	2	0	0	0	1	0	0	0	2	0
366	1	1	0	1	0	1	1	0	1	1	0	1	2	0	1	0	2	0	0	0	0	0	0	0	0	0	2	0	1	2	0	0	1	1	1	1	1	1	0	0	0	0	0	2	0	0	0	2	0
367	1	0	0	0	1	1	1	0	2	1	0	0	1	0	1	0	0	1	0	0	0	0	2	0	0	0	1	2	2	2	0	1	1	1	0	2	1	0	0	0	0	0	0	1	1	1	0	2	0
368	1	2	0	0	0	0	2	0	0	0	1	0	0	0	0	0	1	0	0	0	0	0	0	0	0	0	1	0	2	2	0	0	0	2	0	2	2	0	1	1	0	0	0	2	0	0	0	2	2
369	1	2	1	0	0	0	2	1	2	2	1	0	1	0	1	0	2	0	0	0	0	0	0	0	0	0	1	0	1	2	0	0	2	0	1	1	1	0	1	1	0	1	0	1	1	1	0	0	2
370	1	0	0	0	0	1	1	1	2	2	0	1	1	0	0	0	1	2	1	0	0	1	1	1	1	2	2	0	0	2	0	1	0	2	0	2	2	0	0	0	0	0	0	1	1	0	0	2	0
371	1	1	0	0	1	2	1	0	1	1	0	0	0	0	0	0	1	0	0	0	0	0	0	0	0	0	1	1	1	1	0	2	2	0	2	1	2	0	1	1	0	0	0	0	0	0	0	1	1
372	1	2	0	0	0	0	1	0	0	0	1	0	1	0	1	0	1	0	2	1	1	2	1	1	1	1	2	0	0	2	1	0	0	2	0	2	1	1	0	0	0	1	1	2	1	2	0	1	1
373	0	1	0	0	0	0	1	0	1	1	1	0	1	0	1	0	2	2	1	1	1	1	0	0	1	1	2	0	0	1	1	0	2	1	2	1	1	1	1	1	0	1	1	1	1	1	0	1	0
374	1	1	0	1	0	2	1	2	2	2	0	1	1	0	2	1	2	0	0	1	1	1	0	0	0	0	1	0	0	1	0	1	2	0	1	1	2	0	1	1	0	0	0	0	0	0	0	2	2
375	0	2	0	0	0	0	1	0	1	1	1	1	2	0	1	0	2	2	2	2	2	2	0	0	0	0	2	0	0	1	0	0	0	2	0	2	0	1	0	0	0	0	0	1	0	0	0	2	0
376	0	1	0	1	0	1	0	0	2	2	0	0	1	1	0	0	1	2	2	2	1	0	0	0	0	0	2	1	1	2	0	1	1	2	0	2	2	0	2	2	0	1	1	1	1	2	0	1	1
377	0	1	1	1	0	1	1	0	2	1	0	1	1	0	1	1	1	2	1	1	1	0	1	1	1	1	1	1	1	2	0	1	1	1	1	1	1	0	1	0	1	1	1	1	1	1	0	2	1
378	1	1	0	0	0	1	2	1	2	2	1	0	1	0	1	0	1	0	1	0	0	0	0	0	0	0	2	0	0	2	2	0	1	2	0	2	1	0	0	0	0	1	0	1	1	1	0	2	0
379	1	0	1	0	1	2	1	1	2	2	0	1	1	0	0	0	0	1	1	1	1	0	0	0	0	0	0	0	1	2	0	0	1	1	0	2	1	1	1	1	0	2	1	2	1	0	0	1	1
380	0	0	0	1	0	2	1	0	1	0	1	0	0	0	0	0	1	1	1	1	1	0	0	0	0	0	1	1	1	2	0	1	1	1	0	2	0	2	0	0	0	1	1	1	1	2	0	2	1
381	1	2	0	0	0	0	1	0	0	0	1	1	1	0	0	0	1	1	1	1	0	0	0	0	0	0	1	0	1	2	0	1	2	1	1	2	0	1	1	1	0	0	0	1	0	0	0	2	1
382	1	1	0	1	0	2	0	0	2	2	0	0	1	0	1	0	2	0	0	0	0	0	1	0	0	0	1	0	1	2	0	0	0	2	0	2	1	1	0	0	0	2	2	2	1	1	0	2	0
383	0	2	0	0	0	0	2	0	1	0	2	0	0	0	0	0	2	1	1	1	1	0	0	0	2	2	0	1	2	1	0	1	0	1	0	2	2	0	0	0	0	1	0	1	1	0	0	1	1
384	0	0	1	1	0	1	1	0	2	1	1	1	1	0	2	1	1	1	1	0	0	1	0	0	0	0	1	0	0	2	0	2	1	0	2	0	1	0	0	0	0	0	0	1	1	0	0	2	0
385	1	1	0	0	0	0	1	1	2	2	0	0	0	0	0	0	2	2	1	0	0	0	1	0	0	0	1	1	1	2	0	1	2	2	0	2	1	1	0	0	0	0	0	0	0	0	0	2	0
386	0	0	0	0	0	1	0	0	2	1	0	0	0	0	0	0	1	1	0	0	0	0	0	0	0	0	2	0	0	2	1	1	2	0	0	2	1	0	1	0	1	2	1	2	1	0	0	2	0
387	0	2	0	1	0	1	0	0	2	2	0	1	2	0	1	1	1	0	0	0	0	0	0	0	0	0	2	0	0	1	1	0	0	1	1	1	0	0	1	1	0	0	0	2	1	0	0	2	0
388	1	2	0	0	0	1	2	0	0	0	2	0	0	0	0	0	2	0	0	0	0	0	0	0	1	1	1	1	1	2	1	2	1	0	1	1	1	0	0	0	0	0	0	1	0	0	0	1	1
389	1	1	0	1	0	1	2	0	0	0	1	0	1	0	1	0	1	0	0	0	0	0	0	0	0	0	2	0	0	2	0	0	2	0	2	1	2	0	0	0	0	0	0	1	0	0	0	1	1
390	0	0	0	0	1	1	1	0	2	2	0	1	1	0	1	0	2	0	0	1	1	0	1	0	0	0	1	0	1	2	0	0	2	1	0	2	1	0	0	0	0	0	0	2	1	1	0	2	0
391	1	1	0	0	0	1	1	0	1	1	0	1	0	0	0	0	1	1	1	1	1	1	1	1	1	1	2	0	0	2	1	0	0	1	1	1	2	0	1	1	0	0	0	0	0	0	0	2	0
392	1	0	0	0	0	1	2	1	1	1	0	0	1	0	1	0	1	1	1	1	1	1	1	1	1	1	1	0	0	2	0	0	1	1	0	2	1	0	1	1	0	0	0	1	0	1	0	1	1
393	1	2	0	0	0	0	2	1	1	1	1	0	0	0	0	0	2	0	0	1	1	1	0	0	0	0	2	0	1	2	1	0	1	0	1	1	1	0	1	1	0	1	1	2	1	2	0	2	0
394	0	1	0	1	0	1	1	0	1	0	1	0	2	0	1	0	2	1	0	0	0	0	0	0	0	0	1	0	1	2	0	1	1	1	1	1	1	0	1	1	0	1	1	2	0	0	0	0	2
395	0	1	0	0	0	0	1	0	1	1	1	0	1	1	0	0	1	1	0	0	0	0	0	0	0	0	1	0	1	2	1	1	1	0	1	1	1	0	1	0	1	0	0	1	0	0	0	1	1
396	1	1	0	0	1	1	2	1	1	1	0	0	1	0	1	0	2	0	0	0	0	1	0	0	0	0	2	1	1	2	2	0	1	1	1	1	1	0	1	0	1	0	0	1	0	1	0	1	1
397	1	0	0	1	0	2	1	0	1	1	0	0	0	0	0	0	0	1	1	1	1	0	0	0	0	0	1	0	2	2	0	0	2	0	1	2	2	0	0	1	0	0	0	1	1	0	0	1	0
398	0	1	0	0	0	1	2	1	2	1	0	0	2	0	2	1	1	1	0	0	0	0	1	1	1	1	0	1	2	1	0	1	0	2	0	2	0	0	1	1	0	0	1	2	1	0	0	2	0
399	0	0	0	0	1	2	0	0	2	2	0	2	2	0	1	0	1	1	1	1	0	1	0	0	0	0	1	1	2	2	1	1	1	2	1	2	1	0	0	0	0	0	0	2	0	0	0	0	2
400	1	1	0	0	0	1	0	0	2	1	1	0	0	0	0	0	1	1	0	0	0	0	0	0	0	0	0	2	2	1	0	0	0	2	0	2	2	1	0	0	0	1	0	0	0	1	0	1	1
401	1	0	0	0	2	2	2	0	0	0	1	1	1	0	0	0	2	2	1	1	1	0	0	0	0	0	1	0	0	1	0	1	1	1	0	2	0	0	1	1	0	0	0	2	1	0	0	2	0
402	1	1	0	0	0	0	1	0	1	1	0	0	1	0	0	0	2	1	1	1	1	0	0	0	0	0	2	0	0	2	0	0	1	1	0	2	1	0	2	2	0	0	0	1	0	0	0	2	0
403	1	2	0	0	0	1	2	0	0	0	1	0	0	0	0	0	1	1	1	1	1	0	0	0	1	1	0	0	0	1	0	0	0	2	1	2	1	0	1	1	0	0	0	2	1	1	0	1	1
404	0	1	0	0	0	1	1	1	2	2	0	0	0	0	0	0	1	1	1	1	0	0	0	0	0	0	1	0	0	2	0	2	1	2	0	2	1	0	2	2	0	1	1	1	1	2	0	0	1
405	1	2	0	0	0	0	1	0	1	1	1	0	0	0	0	0	2	2	2	1	1	0	0	0	0	0	1	0	1	2	0	1	1	0	2	1	1	0	2	2	0	2	2	2	1	1	0	2	0
406	1	0	0	0	1	2	2	1	1	1	1	0	0	0	0	0	1	0	1	2	1	1	1	1	1	1	2	0	0	2	1	0	1	1	1	1	1	0	2	2	0	0	0	1	0	0	0	2	0
407	0	1	1	0	1	2	2	1	1	1	0	1	2	0	1	0	0	0	1	1	1	1	0	0	0	0	2	0	0	2	1	0	1	1	0	2	2	0	0	0	0	0	0	2	1	0	0	1	1
408	1	2	0	1	0	2	2	0	0	0	1	1	2	0	1	0	0	0	1	1	1	0	0	0	0	0	1	1	2	2	1	0	1	1	0	2	2	0	0	0	0	1	0	1	0	0	0	2	0
409	0	2	0	0	0	0	2	0	1	1	0	1	1	0	0	0	1	1	1	1	1	0	0	0	0	0	2	1	1	2	0	0	2	0	2	2	2	0	0	0	0	0	0	2	0	0	0	0	1
410	0	2	0	0	0	0	0	0	2	1	1	1	1	0	0	0	1	0	0	0	0	0	0	0	1	1	2	1	1	2	2	2	2	2	0	2	2	0	0	0	0	0	0	2	0	0	0	1	1
411	1	2	0	0	0	1	1	1	2	1	0	0	0	0	0	0	1	0	1	2	1	0	0	0	0	0	2	0	0	2	2	2	2	0	2	0	2	0	0	0	0	0	0	1	0	0	0	2	0
412	0	1	0	1	0	1	1	0	0	0	0	0	1	0	1	0	1	1	0	0	0	0	1	0	0	0	1	1	1	1	0	1	0	2	0	2	0	0	2	2	1	0	0	2	0	0	0	1	2
413	1	1	0	0	0	1	0	0	2	2	0	0	0	0	0	0	1	1	0	0	0	1	0	0	0	0	0	1	1	1	0	0	1	1	1	1	2	0	0	0	0	1	1	1	0	1	0	2	0
414	0	0	0	0	0	1	2	0	0	0	1	0	1	0	1	0	0	1	1	2	1	1	0	0	0	0	1	1	1	2	0	1	1	2	0	2	2	0	0	0	0	1	1	2	2	0	0	2	0
415	1	2	1	2	0	2	0	0	2	2	0	1	0	0	0	0	1	1	0	0	0	0	1	0	0	0	1	1	2	2	1	1	0	2	1	2	1	0	1	1	0	0	0	2	0	1	0	0	1
416	0	0	0	0	1	2	1	1	2	1	0	0	0	0	0	0	1	0	0	0	0	0	0	0	0	0	1	0	0	2	1	1	1	0	2	0	1	1	1	1	0	0	0	2	0	0	0	2	0
417	0	1	0	0	0	1	0	0	1	1	1	0	0	0	0	0	0	2	0	0	0	1	0	0	0	0	0	1	0	0	1	0	1	0	2	0	1	1	1	1	0	0	0	2	0	0	0	0	2
418	0	2	0	0	0	1	1	0	2	1	1	0	2	0	2	0	1	1	0	0	0	2	1	1	1	1	1	1	1	1	1	1	1	1	1	1	2	0	0	0	0	0	0	0	0	0	0	2	0
419	0	2	0	0	0	0	2	0	0	0	0	0	0	0	0	0	0	0	1	1	1	1	0	0	0	0	2	2	2	2	1	0	2	0	2	1	1	0	0	0	0	1	1	2	1	2	0	2	1
420	1	1	0	1	1	2	2	0	0	0	1	0	0	0	0	0	1	0	1	1	1	0	0	0	0	0	1	1	1	2	0	0	2	1	2	1	1	0	1	1	0	0	0	1	0	0	0	2	1
421	1	2	0	1	0	1	1	0	1	1	0	1	1	0	0	0	0	2	0	0	0	0	0	0	0	0	1	0	0	2	1	0	0	1	2	2	1	0	0	0	1	0	0	1	1	0	0	2	0
422	1	1	0	1	0	1	1	1	2	2	0	0	2	1	1	1	0	1	2	1	1	1	0	0	0	0	2	1	1	2	0	0	1	1	0	2	1	1	0	0	0	1	0	1	0	0	0	0	2
423	0	1	0	0	0	0	1	0	2	0	1	0	1	0	1	0	2	0	0	1	1	1	0	0	1	1	2	0	0	2	1	0	0	2	0	2	2	1	0	0	1	0	0	2	1	1	0	2	0
424	1	1	1	0	1	2	0	0	2	1	0	1	1	0	1	1	1	1	1	1	1	1	0	0	0	0	2	0	0	2	0	1	1	1	0	2	0	0	1	1	0	0	0	1	0	1	0	2	0
425	0	2	1	0	0	0	1	1	2	2	0	1	1	0	0	0	1	1	1	1	1	1	0	0	0	0	2	0	1	2	0	1	1	2	0	2	1	0	2	1	1	0	0	1	0	0	0	0	2
426	0	1	1	0	0	1	1	1	2	2	0	1	1	0	1	0	0	1	1	0	0	1	0	0	0	0	1	0	0	1	1	0	1	1	1	1	0	1	1	1	0	1	1	2	1	2	0	1	1
427	1	0	0	2	1	2	1	0	1	1	0	1	1	0	0	0	1	1	1	1	1	0	0	0	0	0	2	2	2	2	1	1	1	0	1	1	1	0	1	1	0	0	0	1	0	0	0	2	1
428	1	2	1	1	0	1	2	0	0	0	0	1	1	0	0	0	0	0	1	1	1	1	1	0	1	1	2	0	1	2	0	0	0	2	1	2	2	0	0	0	0	0	0	1	0	0	0	2	0
429	0	0	0	0	1	2	0	0	2	1	1	0	0	0	0	0	1	0	1	0	0	1	1	1	1	1	1	0	1	2	0	0	0	2	0	2	0	0	1	1	0	0	0	1	0	1	0	0	2
430	0	1	0	1	0	1	0	0	1	1	1	0	0	0	0	0	2	1	0	1	1	0	0	0	0	0	1	0	0	1	0	0	0	1	1	1	1	0	0	0	0	1	1	2	1	2	0	1	1
431	0	1	1	0	0	1	2	0	0	0	0	1	2	0	2	0	2	0	0	0	0	1	1	0	1	1	0	1	2	1	0	0	1	0	2	0	1	0	0	0	0	0	0	2	0	0	0	1	1
432	0	2	0	0	1	1	1	1	2	2	0	0	2	1	1	1	1	2	1	1	1	0	0	0	0	0	2	0	0	2	1	2	1	2	0	2	1	0	1	1	0	1	1	2	1	0	0	2	0
433	1	0	0	0	0	1	2	0	1	1	1	1	2	0	2	0	0	1	1	1	1	0	0	0	1	1	0	0	0	1	0	2	2	1	0	2	0	0	1	1	0	1	0	1	0	0	0	2	0
434	0	1	1	1	0	1	2	1	1	1	0	0	0	0	0	0	0	1	0	0	0	1	0	0	1	1	2	0	0	2	1	0	1	0	1	1	1	0	2	2	0	0	0	2	0	0	0	2	1
435	0	1	0	0	1	1	2	0	0	0	0	1	1	0	0	0	2	0	0	1	1	0	0	0	0	0	1	0	1	2	1	1	1	1	1	1	1	1	0	0	0	1	0	1	1	0	0	2	0
436	1	0	0	0	0	1	1	0	1	0	1	1	0	0	1	1	0	0	0	0	0	1	0	0	0	0	1	0	1	2	0	2	2	1	0	2	1	0	0	0	0	0	0	2	1	0	0	2	1
437	0	2	0	0	0	0	1	0	1	1	1	0	0	0	0	0	0	1	1	1	1	0	0	0	0	0	2	0	0	2	1	0	1	1	1	1	0	1	1	1	0	0	0	1	1	0	0	1	2
438	1	0	0	0	0	1	2	0	1	1	0	0	0	0	0	0	1	1	1	1	0	0	0	0	0	0	1	1	1	1	1	1	2	1	1	1	1	0	1	1	0	0	0	2	1	0	0	1	1
439	1	2	0	0	0	0	2	0	0	0	0	0	1	0	0	0	2	1	1	0	0	1	0	0	0	0	2	0	0	2	1	1	1	1	1	2	2	0	0	0	0	0	0	1	1	0	0	1	2
440	0	1	1	1	1	2	1	0	2	0	0	0	1	0	1	0	2	2	2	2	1	0	0	0	0	0	2	0	0	2	0	0	0	1	1	1	1	0	0	0	0	0	0	1	0	0	0	2	0
441	0	2	0	0	0	1	1	0	1	1	1	1	1	0	1	0	0	2	0	0	0	1	0	0	1	1	2	0	0	2	0	2	1	1	0	2	1	1	1	1	0	0	0	2	0	1	0	0	2
442	0	1	0	0	0	1	1	0	2	2	0	0	0	0	0	0	1	1	1	1	1	0	1	0	1	1	1	0	1	2	1	1	1	1	0	2	2	0	1	1	0	0	0	1	1	0	0	2	2
443	1	2	0	0	0	1	1	1	2	2	0	0	2	0	2	1	1	0	0	0	0	0	0	0	0	0	1	1	2	2	1	1	1	1	1	2	2	1	0	0	1	0	0	1	0	0	0	2	1
444	0	0	0	0	0	0	2	0	1	1	1	0	0	0	0	0	2	0	0	0	0	0	1	0	0	0	1	0	2	2	0	0	1	1	0	2	2	0	0	0	0	0	0	1	0	0	0	0	2
445	1	1	0	0	1	1	0	0	2	1	0	1	2	0	0	0	1	2	1	1	1	1	0	0	0	0	0	1	1	2	1	0	1	1	1	2	1	0	1	0	1	0	0	2	1	0	0	0	2
446	1	2	1	1	0	1	0	0	2	2	0	0	1	1	0	1	1	2	1	1	1	0	2	0	0	0	1	1	1	1	1	1	2	1	1	2	0	1	0	0	0	0	0	2	1	1	0	1	1
447	0	1	0	1	0	1	1	0	2	0	0	0	0	0	0	0	2	1	1	1	1	0	0	0	0	0	2	0	0	1	0	0	1	1	0	2	1	0	0	0	0	0	0	2	1	0	0	2	1
448	0	1	0	0	1	2	0	0	2	0	1	0	1	0	1	0	2	0	0	0	0	0	0	0	1	1	2	0	0	2	0	2	1	1	0	2	1	0	1	1	0	0	0	2	0	0	0	2	0
449	0	2	1	0	0	0	1	0	1	1	0	0	1	0	1	0	0	0	0	0	0	0	1	0	1	1	1	0	0	2	0	1	1	1	0	2	1	0	0	0	0	0	0	2	0	1	0	2	1
450	1	2	0	0	0	0	1	0	1	0	1	0	1	0	1	0	0	2	2	1	1	1	0	0	0	0	1	0	1	2	0	1	1	0	1	1	1	0	1	1	0	0	0	1	0	0	0	1	1
451	1	1	0	1	0	2	1	0	2	2	0	0	0	0	0	0	2	2	1	1	1	0	0	0	0	0	0	0	1	2	0	0	0	1	1	1	0	0	1	1	0	0	0	1	0	1	0	2	1
452	1	1	0	1	0	2	2	1	2	2	1	1	1	0	0	0	2	1	0	1	1	0	0	0	0	0	1	0	0	1	1	1	2	0	2	0	1	0	2	2	0	0	0	2	0	0	0	2	2
453	1	2	0	0	0	0	1	1	2	1	0	0	0	0	0	0	2	0	0	0	0	1	0	0	0	0	0	2	2	2	1	0	0	2	0	2	1	0	2	2	1	0	0	2	0	0	0	0	2
454	1	1	0	0	0	1	0	0	2	2	0	0	1	0	1	0	2	0	0	0	0	0	0	0	0	0	2	0	1	2	0	0	0	2	0	2	1	1	0	0	0	0	0	1	0	0	0	1	1
455	1	1	0	1	0	2	1	1	2	2	1	1	2	0	1	0	1	1	1	1	1	0	0	0	0	0	1	1	1	1	1	0	0	2	0	2	1	0	1	1	0	1	1	2	1	0	0	2	0
456	0	1	0	0	0	1	2	1	2	1	0	0	0	0	0	0	0	0	0	0	0	0	1	0	0	0	2	0	0	2	0	1	1	2	2	1	1	0	0	0	0	1	1	2	1	1	0	2	0
457	0	1	0	1	0	1	2	0	1	0	2	0	0	0	0	0	2	0	0	1	0	1	0	0	0	0	2	0	0	1	1	1	1	0	0	2	1	0	1	1	0	0	0	2	0	0	0	1	1
458	1	2	0	0	0	0	2	0	2	1	1	1	1	0	0	0	1	2	0	1	1	1	0	0	0	0	1	0	0	1	1	1	1	1	0	2	1	0	0	0	0	1	1	2	1	0	0	0	2
459	1	1	0	0	0	1	1	0	0	0	0	1	1	0	0	0	1	1	1	1	0	2	1	1	1	1	2	1	1	2	2	1	1	1	1	2	1	0	2	2	0	0	0	2	0	0	0	0	2
460	0	0	0	0	1	1	1	0	1	0	1	0	0	0	0	0	1	2	2	2	2	0	0	0	0	0	0	1	2	1	0	1	2	0	2	0	0	0	1	1	0	0	1	1	1	0	0	2	0
461	0	2	0	0	0	0	2	1	1	1	0	1	1	0	0	0	1	2	0	1	1	0	0	0	0	0	2	0	0	2	1	0	2	0	1	2	2	1	0	0	0	0	0	1	0	0	0	1	1
462	1	1	0	0	0	1	2	1	1	1	0	0	1	0	1	0	1	1	1	1	0	0	1	0	0	0	1	0	1	2	1	2	1	2	0	2	1	0	1	1	0	0	0	1	1	1	0	2	0
463	1	1	0	1	0	1	2	0	1	1	0	0	1	0	1	0	1	0	1	2	1	0	1	0	1	1	0	0	1	2	0	0	1	2	0	2	0	1	0	0	0	0	0	2	0	0	0	2	0
464	1	2	0	0	0	0	0	0	2	1	0	1	1	0	0	0	1	0	0	0	0	0	0	0	1	1	2	0	0	2	1	2	2	0	2	0	1	0	0	0	0	0	0	2	0	2	0	1	2
465	1	0	0	0	1	1	0	0	2	2	0	1	2	0	1	1	2	0	0	0	0	0	0	0	0	0	1	0	2	2	0	2	2	2	0	2	1	0	0	0	0	0	0	2	0	0	0	1	1
466	0	2	0	0	0	1	1	0	2	2	0	0	0	0	0	0	2	1	1	0	0	0	0	0	0	0	2	2	1	2	1	2	1	1	0	2	1	1	1	1	1	0	0	2	1	1	0	2	0
467	0	2	0	0	0	1	2	0	1	1	1	0	1	0	2	0	2	0	0	0	0	0	0	0	0	0	1	0	0	1	0	1	2	1	1	2	0	0	2	1	1	0	0	1	0	0	0	2	0
468	1	2	0	0	0	0	0	0	1	1	0	0	1	0	1	0	2	0	0	0	0	1	1	1	1	1	1	0	2	2	0	2	2	0	1	1	1	0	1	0	1	0	0	2	0	0	0	2	0
469	1	1	0	0	0	2	1	1	2	1	0	0	0	0	0	0	1	1	1	1	0	0	0	0	0	0	0	0	1	1	0	0	0	1	1	1	2	0	1	1	0	0	0	1	0	0	0	2	0
470	0	1	0	1	0	1	0	0	2	1	0	0	0	0	0	0	0	0	0	1	1	0	0	0	1	1	0	0	0	1	0	0	1	2	1	1	1	1	0	0	1	1	1	2	0	0	0	2	0
471	0	2	0	1	0	1	2	0	0	0	2	0	0	0	0	0	2	0	0	0	0	2	0	0	0	0	2	0	0	1	1	0	0	2	0	2	2	0	1	1	0	1	1	2	1	0	0	1	0
472	0	1	1	0	0	2	1	0	1	1	0	0	2	0	2	0	1	0	0	0	0	0	0	0	0	0	2	0	0	2	0	1	1	1	1	1	2	0	0	0	0	1	0	1	0	0	0	1	0
473	0	1	0	1	0	2	1	1	1	1	0	0	0	0	0	0	1	1	0	0	0	0	0	0	0	0	0	0	1	2	0	0	2	1	0	2	2	0	0	0	0	0	0	1	1	0	0	1	1
474	1	1	0	0	1	2	2	0	0	0	0	0	1	0	1	0	1	1	2	2	2	1	0	0	0	0	2	0	0	2	0	1	2	1	1	1	1	0	2	2	0	0	0	1	0	0	0	1	1
475	1	1	0	1	0	2	1	0	1	0	1	0	2	1	1	1	2	0	0	0	0	0	1	0	1	1	2	0	0	2	1	1	1	1	1	2	2	0	0	0	0	0	0	2	1	1	0	1	1
476	1	1	0	0	1	2	1	0	1	1	0	0	1	0	1	0	2	2	1	0	0	0	0	0	0	0	1	0	0	2	1	2	1	1	1	1	1	0	2	1	1	0	0	2	0	1	0	2	0
477	0	1	0	0	0	1	1	0	1	1	0	1	2	0	1	1	1	2	0	0	0	1	0	0	0	0	2	0	0	2	0	0	1	2	1	1	0	0	1	0	1	1	1	2	1	1	0	2	1
478	0	1	0	0	1	1	1	2	2	2	0	1	1	0	0	0	0	2	2	1	0	0	0	0	0	0	2	1	1	2	0	1	1	1	1	2	1	0	0	0	0	0	0	1	0	1	0	2	0
479	0	0	0	0	1	1	1	0	1	1	0	1	2	0	2	0	2	2	1	1	1	1	1	0	1	1	2	1	1	2	2	0	1	1	0	2	1	0	2	2	0	0	0	2	0	1	0	2	0
480	0	1	0	1	1	2	2	1	1	1	1	1	2	0	1	1	1	1	0	1	0	1	1	1	1	1	1	1	1	1	0	0	1	0	1	2	1	0	1	1	0	0	0	2	0	1	0	1	1
481	1	2	0	2	0	2	2	0	2	2	0	0	0	0	0	0	2	0	0	1	1	0	1	0	0	0	0	1	2	2	1	1	1	2	0	2	2	0	0	0	0	0	0	0	0	0	0	2	0
482	0	2	1	1	0	1	2	1	1	1	0	1	2	0	2	0	1	1	0	1	0	1	0	0	0	0	2	1	1	2	0	0	0	2	0	2	0	0	1	1	0	0	0	2	1	0	0	2	0
483	1	0	1	1	0	1	0	0	2	2	0	0	0	0	0	0	2	0	0	0	0	1	0	0	0	0	2	0	0	2	0	0	1	1	1	2	1	1	0	0	0	0	0	1	0	1	0	1	0
484	1	2	0	1	0	1	1	0	1	1	0	0	0	0	0	0	1	1	1	1	1	0	0	0	1	1	2	0	0	2	2	1	1	2	1	2	1	0	2	2	0	0	0	2	0	2	0	1	1
485	0	1	0	1	0	1	1	1	2	2	0	0	0	0	0	0	1	1	0	0	0	1	1	1	1	1	1	0	0	1	1	0	0	1	1	1	1	1	1	1	1	2	2	2	0	1	0	0	2
486	0	1	0	0	0	2	1	0	1	0	2	0	2	1	0	1	0	1	1	1	1	1	0	0	0	0	2	0	0	2	0	0	1	1	1	2	1	1	0	0	0	0	0	1	1	1	0	1	1
487	1	0	0	0	0	1	1	0	1	1	0	0	0	0	0	0	1	1	0	0	0	0	0	0	0	0	0	0	0	1	0	1	1	1	1	2	2	0	1	1	0	0	0	2	0	0	0	2	0
488	0	2	0	0	0	1	1	0	0	0	1	1	2	0	2	0	1	1	1	1	1	0	0	0	0	0	2	0	0	1	1	2	2	2	0	2	1	1	0	0	0	1	1	2	1	1	0	2	1
489	0	1	1	1	0	2	2	1	1	1	0	0	1	0	1	0	1	0	2	1	1	0	1	1	1	1	2	0	0	2	1	0	1	1	0	2	1	0	2	2	0	0	0	2	0	1	0	2	2
490	1	1	0	1	0	2	2	0	0	0	0	1	1	0	1	0	1	1	0	0	0	1	1	1	1	1	1	2	2	1	1	1	0	2	0	2	2	0	1	1	0	1	1	1	1	0	0	2	0
491	0	2	0	0	1	1	1	1	2	2	0	0	1	0	1	0	0	0	1	1	1	0	0	0	0	0	0	1	2	1	0	1	1	1	1	2	2	0	0	0	1	2	2	2	1	1	0	1	1
492	0	2	0	0	0	1	1	0	2	0	1	1	1	0	1	1	1	0	0	0	0	1	0	0	0	0	2	2	2	2	0	1	1	2	0	2	0	0	2	2	1	0	0	2	1	0	0	0	2
493	1	0	0	0	0	1	0	0	1	0	1	1	2	0	1	1	2	1	0	0	0	1	0	0	0	0	2	1	1	2	0	0	0	1	1	1	1	0	0	0	0	0	0	1	0	0	0	1	1
494	1	2	0	2	0	2	0	0	2	1	0	0	0	0	0	0	0	0	0	0	0	1	0	0	1	1	1	1	2	2	1	1	1	0	2	1	1	0	0	0	0	0	0	1	0	0	0	2	1
495	1	2	0	0	0	2	1	0	2	2	0	0	0	0	0	0	1	1	1	1	1	0	0	0	0	0	2	1	1	2	1	2	1	1	1	1	2	0	0	0	0	0	0	1	0	0	0	1	1
496	0	0	0	0	0	1	1	0	2	1	1	1	1	0	1	0	0	2	2	1	1	0	0	0	0	0	1	1	1	1	0	0	0	2	0	2	1	0	0	0	0	0	0	2	1	0	0	2	0
497	0	1	0	0	1	1	2	1	1	1	0	0	0	0	0	0	1	0	0	0	0	1	0	0	1	1	1	1	1	2	0	2	1	1	0	2	1	0	0	0	0	0	0	1	0	0	0	1	1
498	0	1	0	0	0	1	0	0	2	1	0	1	1	0	1	0	1	0	0	0	0	0	1	0	0	0	1	1	2	2	1	0	1	1	1	2	1	0	0	0	0	0	0	2	0	0	0	1	1
499	0	2	0	1	0	1	2	0	0	0	1	1	2	0	1	0	1	2	0	0	0	0	0	0	0	0	2	1	1	2	2	0	0	1	1	1	2	0	1	1	0	1	1	1	1	1	0	1	1
500	0	0	0	1	0	2	1	0	1	0	1	0	0	0	0	0	2	0	0	0	0	1	0	0	0	0	2	1	1	2	2	1	1	0	1	1	1	0	1	1	0	1	1	1	1	1	1	1	0
501	0	2	0	1	0	1	1	1	2	2	0	0	0	0	0	0	0	2	1	1	1	1	0	0	0	0	2	1	1	2	2	0	0	2	0	2	1	1	1	1	0	0	0	2	0	2	0	0	1
502	0	1	1	0	0	1	1	1	2	2	0	1	0	0	1	1	0	1	0	0	0	1	1	0	0	0	2	1	1	2	0	1	1	1	1	2	1	1	1	1	1	0	0	2	1	1	0	2	0
503	0	0	0	0	0	2	0	0	2	1	0	0	1	0	0	0	1	2	1	1	1	0	1	0	0	0	2	0	0	1	0	1	1	2	0	2	1	0	1	1	0	1	1	2	2	0	0	1	1
504	1	0	0	2	1	2	1	0	1	1	1	0	0	0	0	0	1	1	1	0	1	1	0	0	0	0	2	0	0	2	1	0	1	2	0	2	1	0	0	0	0	0	0	2	0	1	0	2	0
505	0	1	0	1	0	1	1	1	2	1	0	0	0	0	0	0	1	1	1	0	0	0	0	0	0	0	0	1	1	1	0	0	1	1	1	1	1	0	0	0	0	1	0	0	2	0	0	2	2
506	0	0	0	0	0	2	1	0	1	0	0	0	1	0	0	0	2	1	1	1	1	0	1	0	0	0	2	1	1	2	0	0	0	1	1	1	2	0	0	0	0	0	0	2	0	1	0	1	1
507	1	1	0	1	1	2	2	1	1	1	1	1	1	0	1	0	1	0	1	1	1	0	0	0	0	0	1	2	2	1	1	0	0	2	0	2	2	0	0	0	0	0	0	0	0	0	0	1	1
508	0	0	0	0	2	2	2	0	1	1	1	0	1	0	1	0	1	1	1	1	0	1	0	0	0	0	1	0	0	1	0	0	1	2	1	2	1	0	2	2	0	0	0	2	0	0	0	2	0
509	0	2	0	0	0	0	2	0	0	0	0	0	1	0	1	0	0	1	0	1	0	0	0	0	0	0	1	1	1	1	1	1	1	1	0	2	2	0	1	1	0	1	0	1	1	0	0	1	0
510	0	1	0	0	0	2	2	1	1	1	1	0	2	0	2	0	0	1	2	1	1	1	0	0	0	0	1	1	2	2	0	1	0	2	0	2	1	0	0	0	0	2	2	2	1	1	0	2	1
511	1	1	0	0	0	1	1	0	0	0	0	0	0	0	0	0	1	0	1	0	0	0	0	0	0	0	1	0	1	2	0	0	0	1	1	1	1	0	1	0	1	0	0	1	0	0	0	2	0
512	1	2	0	0	0	1	2	0	1	0	1	0	1	0	1	0	0	1	0	0	0	1	1	1	1	2	1	1	1	1	1	0	1	2	1	2	1	1	1	1	0	1	0	0	1	1	0	2	0
513	0	0	0	0	2	2	2	1	1	1	1	0	1	0	1	1	2	1	0	0	0	0	0	0	0	0	1	0	0	1	0	1	1	1	1	2	1	1	0	0	0	0	0	2	0	0	0	2	0
514	0	2	1	0	0	0	1	0	1	0	0	0	0	0	0	0	1	0	0	0	0	0	1	0	1	1	1	1	1	2	0	1	1	1	1	1	1	0	1	1	0	0	0	2	0	2	0	1	1
515	0	2	0	1	0	1	0	0	2	2	0	1	0	0	1	1	1	0	1	1	1	1	0	0	0	0	2	0	0	2	1	1	1	2	2	1	2	0	1	1	0	0	0	2	0	0	0	2	0
516	0	0	0	1	1	2	2	0	1	0	0	0	2	0	2	0	1	1	0	1	0	1	0	0	0	0	1	0	0	1	1	1	1	1	0	2	1	0	0	0	0	0	0	1	0	0	0	2	1
517	1	1	1	0	0	1	2	1	2	1	0	2	2	0	0	0	2	1	1	1	0	1	0	0	0	0	1	0	1	2	0	0	2	0	1	1	1	0	1	0	1	0	0	2	0	0	0	1	0
518	0	2	0	0	0	1	2	0	0	0	1	0	1	0	1	0	2	1	1	1	1	1	1	1	1	1	2	0	0	2	0	1	2	2	0	2	1	0	2	2	0	0	0	2	0	0	0	1	1
519	0	1	0	0	1	1	0	0	2	1	1	0	0	0	0	0	0	1	1	0	0	0	0	0	0	0	1	0	0	1	0	1	1	2	0	2	2	0	1	1	0	2	2	2	1	1	0	2	0
520	1	2	1	0	0	1	2	1	2	2	1	0	1	0	1	1	2	1	0	0	0	0	0	0	1	1	1	0	1	2	1	0	2	1	2	1	2	0	0	0	0	1	0	1	0	0	0	0	1
521	0	1	0	1	0	2	2	1	1	1	0	1	2	0	2	0	2	0	0	0	0	0	1	0	0	0	2	1	1	2	1	2	1	1	1	1	1	0	0	0	0	1	1	1	0	0	0	2	1
522	0	1	0	0	1	1	2	0	0	0	2	0	0	0	0	0	1	0	1	1	1	0	1	0	0	0	0	2	2	0	0	0	1	1	1	2	1	0	0	0	0	0	0	1	0	1	0	2	0
523	1	1	0	0	1	1	1	0	0	0	1	0	2	1	0	1	2	2	1	0	0	0	1	0	0	0	2	0	0	1	0	0	0	2	0	2	0	0	1	1	0	1	1	2	0	0	0	2	0
524	1	0	0	0	0	1	2	0	0	0	0	0	0	0	0	0	2	0	0	0	0	1	0	0	0	0	2	1	1	2	2	0	0	2	0	2	1	0	2	2	0	0	0	1	1	0	0	2	1
525	0	2	1	2	0	2	0	0	2	2	0	0	1	0	1	0	1	0	0	0	0	1	0	0	0	0	2	0	0	2	1	2	2	1	0	2	1	0	0	0	0	0	0	0	0	0	0	0	1
526	0	1	0	0	0	1	1	0	1	1	0	0	0	0	0	0	2	0	0	1	0	0	0	0	0	0	2	0	0	2	0	2	2	0	1	1	1	1	0	0	0	0	0	2	0	0	0	1	1
527	0	0	0	0	1	2	2	0	0	0	0	1	1	0	0	0	1	1	1	1	0	0	1	0	1	1	2	1	1	2	0	0	0	2	0	2	1	0	1	1	0	0	0	2	0	0	0	2	0
528	1	1	0	0	0	0	2	1	1	1	0	0	0	0	0	0	1	1	0	0	0	1	0	0	0	0	0	1	0	0	1	1	1	0	2	1	1	0	1	1	0	0	0	0	0	0	0	0	2
529	1	1	0	0	0	1	0	0	2	2	0	0	0	0	0	0	1	2	1	0	0	1	1	1	1	1	1	0	0	1	0	1	1	0	1	1	0	1	1	1	0	0	0	0	0	0	0	0	2
530	1	2	0	0	0	0	1	1	2	2	1	1	1	0	1	0	1	1	1	1	1	0	0	0	0	0	1	0	0	1	1	0	1	2	1	2	1	0	1	1	0	0	0	1	0	1	0	0	2
531	1	1	0	0	1	2	0	0	2	2	0	1	0	0	1	1	1	0	0	0	0	0	1	1	1	1	2	0	0	2	0	0	0	2	0	2	2	0	0	0	0	1	1	1	1	1	0	2	1
532	1	1	0	0	0	1	0	0	2	2	0	0	0	0	0	0	2	0	0	0	0	1	0	0	0	0	2	0	1	2	0	1	1	1	0	2	1	0	0	0	0	0	0	2	0	1	0	0	2
533	0	1	0	1	0	1	0	0	2	1	1	1	1	0	1	1	2	1	1	1	1	0	0	0	0	0	1	0	0	1	0	0	0	2	0	2	1	0	1	0	1	1	1	1	1	0	0	2	1
534	1	2	0	0	0	0	1	0	1	1	1	1	1	0	0	0	2	0	0	0	0	0	1	0	0	0	2	0	0	2	0	1	0	1	1	1	1	1	0	0	0	1	0	1	1	1	0	2	1
535	1	1	0	0	0	0	0	0	2	2	0	0	1	1	0	1	1	1	0	1	0	1	0	0	0	0	2	0	0	2	0	1	2	2	0	2	1	0	2	2	0	0	0	1	0	0	0	1	1
536	1	1	0	0	0	0	1	0	1	0	1	1	1	0	1	0	1	0	1	1	1	0	0	0	0	0	1	1	0	1	2	2	2	2	0	2	1	1	0	0	0	1	0	0	0	1	0	0	2
537	1	0	0	0	0	1	2	1	1	1	1	1	1	0	0	0	1	0	0	0	0	0	0	0	0	0	2	0	0	2	1	0	0	1	2	2	0	0	2	2	1	0	0	2	0	0	0	1	1
538	0	1	0	0	0	0	0	0	2	1	1	0	1	0	0	0	0	1	0	0	0	0	1	0	0	0	0	0	1	2	0	1	1	0	0	1	1	0	1	1	0	0	0	2	1	1	0	2	0
539	0	0	0	1	1	2	0	0	2	2	0	0	0	0	0	0	1	2	0	0	0	0	0	0	0	0	1	1	1	2	0	2	1	0	1	1	2	0	0	0	0	0	0	2	1	0	0	2	1
540	1	2	0	0	0	1	2	0	2	1	1	0	0	0	0	0	1	0	0	0	0	0	0	0	1	1	2	0	0	2	0	0	2	1	0	2	1	0	2	2	1	1	1	1	0	1	0	2	1
541	1	2	0	1	0	1	2	1	1	1	0	1	2	0	2	0	1	1	1	1	1	0	0	0	0	0	1	1	1	0	0	1	1	2	1	2	1	0	0	0	0	2	2	2	1	1	0	2	1
542	0	0	0	0	0	1	1	0	2	1	1	1	1	0	0	0	2	2	2	2	1	0	0	0	0	0	1	1	1	2	1	0	1	1	1	1	1	1	0	0	0	0	0	2	1	0	0	1	1
543	1	1	0	1	0	1	1	0	1	1	1	0	1	0	1	0	2	0	0	0	0	0	0	0	1	1	1	1	2	2	1	0	0	1	2	2	1	1	0	0	0	0	0	2	1	1	0	2	0
544	1	0	0	0	1	1	1	0	1	1	1	0	0	0	0	0	2	0	0	0	0	0	0	0	0	0	1	1	0	1	2	0	1	0	1	1	1	0	0	0	0	0	1	1	1	0	0	2	1
545	0	2	0	1	0	1	2	0	1	1	0	1	1	0	0	0	1	1	2	2	2	1	0	0	1	1	1	1	2	2	0	0	0	2	0	2	2	1	0	0	1	0	0	2	0	0	0	2	0
546	1	1	0	0	0	2	2	1	1	1	0	0	0	0	0	0	0	1	2	1	1	0	2	0	0	0	2	1	1	2	0	0	1	2	1	2	2	0	2	2	0	0	0	2	0	1	0	1	2
547	1	0	0	0	0	1	2	0	0	0	0	0	1	0	1	0	1	1	1	1	1	0	1	1	1	1	1	1	1	1	1	0	0	2	0	2	1	0	1	1	0	1	1	1	1	1	0	0	2
548	1	1	0	0	0	1	1	0	1	0	0	0	0	0	0	0	2	1	1	0	0	0	1	0	0	0	1	1	2	2	1	1	0	2	1	2	1	0	0	0	0	0	0	2	0	1	0	2	0
549	1	2	0	0	0	2	1	1	2	2	0	0	0	0	0	0	0	2	1	1	1	1	1	0	1	1	1	0	1	2	0	0	0	1	0	2	1	1	1	1	0	0	0	2	0	1	0	2	0
550	1	2	0	0	1	1	1	1	2	2	0	0	0	0	0	0	1	0	0	0	0	1	0	0	0	0	0	1	1	0	0	1	1	1	1	2	1	2	0	0	0	2	2	2	1	1	0	0	2
551	1	0	0	0	0	1	2	1	1	1	1	0	1	0	1	0	2	0	0	0	0	0	1	0	0	0	1	0	0	2	1	0	2	1	2	1	1	0	1	1	0	0	0	1	0	0	0	1	1
552	0	1	0	0	0	0	1	0	1	1	0	0	1	1	0	0	1	2	1	1	1	1	1	1	1	1	1	0	0	2	1	0	0	2	0	2	1	2	0	0	0	0	0	2	0	1	0	2	1
553	1	1	0	0	0	0	1	0	1	0	1	0	0	0	0	0	1	1	1	1	1	0	1	0	0	0	1	0	0	1	1	1	1	2	0	2	2	0	1	1	0	0	0	1	0	0	0	2	0
554	0	0	0	0	2	2	0	0	2	2	0	0	0	0	0	0	1	1	1	1	1	1	1	1	0	1	1	0	2	2	0	1	2	1	2	2	1	0	2	2	0	0	0	2	0	1	0	1	2
555	0	1	0	1	1	2	1	0	2	1	1	1	1	0	0	0	1	1	1	1	0	0	1	0	0	0	2	0	0	1	1	0	2	1	0	2	1	0	0	0	0	0	0	2	1	0	0	1	0
556	0	2	0	0	0	0	1	1	2	2	0	0	1	0	1	0	2	0	0	0	0	0	0	0	0	0	2	0	0	2	0	0	0	2	0	2	1	0	0	0	0	0	0	2	0	1	0	0	2
557	0	1	0	0	0	0	0	0	2	1	0	1	2	0	1	0	0	2	2	2	0	0	0	0	1	1	1	1	1	1	1	0	0	2	0	2	2	0	2	2	0	0	0	1	1	1	0	0	2
558	1	1	1	1	0	1	0	0	2	1	1	0	0	0	0	0	1	0	0	0	0	0	0	0	0	0	2	0	0	2	0	0	2	1	1	2	1	0	0	0	0	0	0	2	1	0	0	1	1
559	1	1	0	0	1	1	1	0	2	2	0	0	2	0	2	0	1	1	0	0	0	0	0	0	0	0	2	0	1	2	0	0	1	2	1	1	2	0	1	1	0	0	0	2	0	0	0	1	1
560	1	1	0	1	0	2	1	1	2	2	0	0	0	0	0	0	1	0	1	0	0	1	1	1	1	1	1	0	1	2	0	0	0	2	0	2	2	1	0	0	0	1	1	1	0	0	0	0	1
561	1	0	0	1	1	2	1	1	2	1	0	2	1	0	2	1	2	1	1	1	1	0	1	0	0	0	0	1	2	1	0	0	0	1	1	1	1	0	1	1	0	0	0	2	0	0	0	2	0
562	1	1	0	1	0	1	2	0	1	1	1	0	0	0	0	0	1	1	2	2	1	0	0	0	1	1	2	0	0	2	0	1	1	0	1	1	1	1	1	1	0	0	0	2	0	0	0	1	0
563	0	1	0	0	0	1	0	0	2	2	0	0	1	0	1	0	1	1	0	0	0	0	0	0	0	0	2	0	0	2	1	0	0	2	0	2	1	0	1	0	1	0	0	2	0	0	0	1	1
564	1	1	1	0	0	1	1	0	2	2	0	0	1	0	1	0	2	1	1	0	0	0	0	0	0	0	1	0	1	2	0	0	0	2	0	2	1	0	1	1	0	0	0	2	0	0	0	0	2
565	1	1	0	0	0	0	2	1	1	1	1	1	1	0	0	0	1	1	0	0	0	0	0	0	0	0	1	0	1	2	0	0	2	0	2	2	1	0	1	0	1	0	0	2	1	0	0	2	0
566	0	1	0	0	0	1	1	1	2	2	0	1	1	0	0	0	1	2	1	1	1	0	1	1	1	1	2	1	1	2	1	1	1	1	2	2	2	0	0	0	0	0	0	2	0	0	0	1	2
567	0	2	0	0	0	1	2	1	1	1	0	0	0	0	0	0	1	2	1	1	1	1	0	0	0	0	2	0	0	2	1	1	1	0	0	2	0	0	2	1	1	0	0	2	0	1	0	0	1
568	1	2	1	2	0	2	0	0	2	2	0	0	0	0	0	0	0	0	0	0	0	0	0	0	1	1	1	0	1	2	0	0	0	2	0	2	0	0	2	1	1	1	0	0	0	1	0	2	1
569	1	2	0	0	0	0	1	0	1	1	0	0	0	0	0	0	2	1	1	1	1	0	0	0	0	0	1	1	1	2	1	0	2	1	2	1	1	0	1	0	1	1	1	1	1	1	0	1	2
570	0	1	0	0	1	2	0	0	2	1	0	0	1	0	1	0	1	1	1	1	1	0	0	0	0	0	2	1	1	2	0	1	2	1	1	2	1	1	0	0	0	0	0	2	0	0	0	2	0
571	0	0	0	1	0	2	2	0	1	1	1	1	1	0	1	0	1	0	0	0	0	1	0	0	0	0	1	2	2	2	2	0	0	2	0	2	1	0	0	0	0	0	0	2	1	1	0	2	1
572	1	1	0	0	0	0	0	0	2	2	0	1	0	0	1	1	2	0	0	0	0	2	1	1	1	1	1	0	0	1	0	0	2	1	2	1	0	1	1	1	0	0	0	1	0	0	0	1	1
573	1	2	1	1	0	1	0	0	2	2	0	1	1	0	0	0	2	2	2	1	1	0	0	0	0	0	1	1	1	0	0	2	1	0	2	0	1	0	2	2	1	1	0	1	0	0	0	1	1
574	0	1	0	0	0	0	1	0	2	1	0	0	1	0	1	0	1	1	1	1	0	1	0	0	0	0	2	1	1	2	0	1	2	1	1	1	2	0	1	1	0	0	0	1	0	0	0	0	1
575	0	1	0	1	0	1	0	0	2	2	0	0	2	0	1	0	1	1	0	0	0	1	1	1	1	1	1	0	1	2	0	2	2	2	0	2	0	0	1	1	0	0	0	2	0	0	0	2	0
576	0	0	0	1	0	2	2	0	0	0	0	1	2	0	2	0	0	0	1	1	1	1	0	0	0	0	1	0	1	2	0	0	1	0	1	1	1	1	1	1	0	0	0	1	0	0	0	0	1
577	0	1	0	0	0	0	2	0	1	0	2	0	0	0	0	0	2	0	0	0	0	0	0	0	0	0	2	1	1	2	0	2	1	2	0	2	0	1	1	1	0	0	0	0	0	0	0	1	1
578	1	1	0	0	0	1	1	0	1	1	0	1	1	0	1	0	2	0	0	0	0	0	0	0	0	0	1	0	0	2	0	1	2	0	2	0	1	0	1	1	0	1	1	2	0	0	0	0	2
579	0	1	0	0	0	1	2	1	1	1	1	1	1	0	1	0	2	0	0	1	0	0	0	0	0	0	2	1	1	2	0	0	1	2	1	1	2	0	1	1	0	0	0	2	0	1	0	1	2
580	0	1	0	0	0	2	1	0	1	1	1	0	0	0	0	0	0	2	0	0	0	1	0	0	0	0	2	1	1	2	2	2	1	2	0	2	1	0	1	0	1	1	1	2	1	2	0	1	1
581	1	1	1	0	1	2	1	0	1	1	0	0	1	0	1	0	0	2	1	1	0	0	0	0	0	0	2	0	0	2	1	2	1	2	0	2	2	0	2	2	0	0	0	2	1	1	0	2	0
582	1	2	0	0	0	0	1	0	1	0	1	1	1	0	0	0	1	2	1	1	0	0	0	0	0	0	1	2	2	1	1	1	1	2	0	2	1	0	1	0	1	0	0	2	1	0	0	1	0
583	1	2	0	0	0	0	0	0	2	1	1	0	0	0	0	0	1	0	0	0	0	0	0	0	0	0	2	0	0	1	1	2	1	1	0	2	1	0	2	2	0	0	0	1	0	0	0	1	1
584	1	1	0	0	0	0	1	1	2	1	0	0	1	0	1	0	1	1	0	0	0	1	1	1	1	1	0	0	1	2	0	2	1	1	1	0	2	0	1	1	0	2	2	2	1	1	0	2	0
585	1	1	0	0	0	0	1	0	2	1	0	0	0	0	0	0	2	0	0	1	0	0	0	0	0	0	2	1	1	2	0	0	0	2	0	2	1	0	1	1	0	0	0	1	0	0	0	0	1
586	1	1	0	1	0	1	1	1	2	2	0	0	0	0	0	0	2	2	1	1	1	0	0	0	0	0	2	1	1	1	1	1	1	1	1	1	1	0	1	1	0	0	0	1	0	0	0	2	1
587	1	0	0	0	1	1	1	0	1	1	1	0	1	0	1	0	2	1	1	1	1	0	0	0	0	0	2	0	0	2	0	0	2	0	1	2	1	1	1	1	0	0	0	2	0	0	0	1	1
588	1	1	0	0	1	2	1	1	2	2	0	0	1	0	1	0	1	1	1	1	1	0	1	0	0	0	2	0	0	2	0	0	0	1	0	2	1	0	0	0	0	0	0	1	0	0	0	0	2
589	1	1	0	1	0	2	1	1	2	1	0	0	1	0	0	0	1	0	0	0	0	0	1	1	1	1	2	1	1	2	0	0	2	2	0	2	0	0	2	2	1	0	0	2	0	0	0	1	0
590	0	1	0	1	0	1	0	0	2	0	1	0	0	0	0	0	1	1	1	1	1	1	0	0	0	0	1	0	1	2	0	0	1	1	1	1	1	0	0	0	0	1	1	2	0	2	0	1	2
591	0	2	0	0	0	0	1	0	1	1	0	1	1	0	1	0	1	0	0	0	0	1	1	0	1	1	2	0	0	2	0	1	2	2	0	2	0	0	1	1	0	1	0	0	0	0	0	1	1
592	1	1	0	0	0	0	0	0	2	2	0	1	1	0	0	0	1	1	1	1	1	0	0	0	0	0	2	1	1	2	1	0	0	1	1	1	1	0	0	0	0	1	0	1	1	0	0	1	1
593	0	0	0	0	1	2	2	1	1	1	0	1	2	0	2	0	2	0	0	1	1	0	1	1	1	2	1	0	1	2	0	0	0	1	1	1	1	0	0	0	0	0	0	1	0	0	0	1	1
594	1	1	0	0	0	0	0	0	2	2	0	0	1	0	1	0	0	1	1	1	1	1	0	0	0	0	2	0	0	2	1	2	1	1	0	2	1	0	1	1	0	0	0	2	0	0	0	2	0
595	1	2	0	0	0	0	2	0	0	0	0	0	0	0	0	0	2	0	0	0	0	1	0	0	0	0	1	0	1	2	0	2	1	2	0	2	1	1	0	0	0	0	0	1	0	0	0	0	2
596	1	0	0	1	0	2	2	0	0	0	1	0	0	0	0	0	0	0	1	1	1	0	0	0	0	0	2	1	1	2	2	0	0	2	0	2	1	0	0	0	1	0	0	1	0	1	0	1	1
597	1	1	0	1	0	1	0	0	2	2	0	0	2	0	2	0	2	1	0	0	0	0	1	0	0	0	1	1	2	2	1	0	0	2	0	2	2	0	0	0	0	1	1	2	2	2	0	1	0
598	1	2	0	0	0	0	2	0	0	0	0	0	1	0	1	0	1	2	2	2	1	0	1	0	0	0	2	0	0	2	2	2	2	0	2	0	1	0	1	1	0	0	0	2	1	0	0	2	0
599	0	1	1	1	0	1	1	0	0	0	1	0	1	0	0	0	1	1	1	1	0	0	0	0	0	0	2	0	0	1	1	1	1	1	0	2	1	0	0	0	0	0	0	0	0	0	0	2	0
600	1	0	0	0	1	1	2	0	0	0	2	1	2	0	2	0	0	1	1	1	1	1	0	0	0	0	1	1	1	1	0	0	1	2	0	2	1	0	2	2	0	1	1	1	1	0	0	2	1
601	1	1	0	1	0	1	2	0	0	0	0	0	0	0	0	0	1	1	1	1	1	1	2	1	1	1	1	0	0	2	1	1	1	1	2	1	1	0	0	0	0	1	0	1	1	1	0	1	2
602	0	1	1	0	0	1	2	1	1	1	0	0	0	0	0	0	0	2	2	2	0	1	0	0	0	0	2	0	0	1	0	0	1	0	0	2	1	0	1	1	0	0	0	2	1	0	0	0	2
603	1	0	0	0	1	2	2	0	1	0	2	1	2	0	1	0	1	1	1	1	0	0	0	0	0	0	1	0	1	2	0	1	1	0	1	1	2	0	1	1	0	0	0	2	0	0	0	1	0
604	1	2	0	0	0	0	1	0	1	1	0	0	0	0	0	0	1	1	1	1	0	0	0	0	0	0	1	0	1	2	0	1	1	1	1	2	1	0	2	2	1	0	0	2	0	0	0	2	1
605	0	1	0	1	0	1	1	1	2	1	0	0	1	0	1	0	1	1	1	1	1	0	0	0	1	1	2	0	0	1	0	0	0	1	1	1	1	0	0	0	0	1	0	1	0	0	0	1	2
606	0	1	0	0	0	1	1	0	1	1	0	1	1	0	1	0	1	1	1	1	1	0	0	0	0	0	1	0	0	1	1	1	1	0	1	1	1	0	0	0	0	1	1	1	1	0	0	1	1
607	0	2	0	0	0	0	1	0	1	0	1	0	0	0	0	0	1	0	0	0	0	1	0	0	0	0	1	0	0	2	0	0	0	1	0	2	1	1	0	0	0	2	2	2	1	1	0	2	0
608	0	1	0	0	0	0	0	0	2	2	0	0	1	0	1	0	1	2	2	2	1	1	1	1	1	1	1	2	2	2	0	0	1	1	1	1	2	0	0	0	0	2	1	2	1	0	0	0	1
609	0	1	0	0	1	2	2	0	0	0	1	1	0	0	0	0	1	2	0	0	0	1	1	1	1	1	1	1	1	0	0	0	1	2	0	2	2	0	1	1	0	0	0	2	0	0	0	2	1
610	0	1	0	0	0	0	1	1	2	1	0	1	2	0	1	0	2	1	1	1	1	0	0	0	0	0	2	0	0	2	0	0	1	1	0	2	1	1	0	0	0	0	0	2	0	0	0	2	1
611	1	0	0	2	1	2	1	1	2	1	0	0	1	0	0	0	1	0	1	1	1	1	0	0	0	0	2	2	1	2	1	0	0	2	0	2	2	0	1	1	0	0	0	2	0	2	0	1	1
612	0	1	0	1	0	1	1	0	2	1	1	0	1	0	1	0	1	0	0	0	0	0	0	0	0	0	2	1	1	2	0	2	2	1	1	2	0	1	0	0	0	2	2	2	0	1	0	1	1
613	0	1	0	0	0	1	2	0	0	0	1	0	1	1	0	1	1	1	1	1	0	1	0	0	0	0	1	0	1	2	1	0	1	2	0	2	2	1	0	0	1	1	0	1	0	0	0	2	0
614	1	2	0	1	0	2	2	0	0	0	2	2	2	0	0	0	2	0	0	0	0	1	1	1	1	2	0	0	1	2	0	0	0	1	2	2	0	0	1	1	0	0	0	1	0	0	0	2	0
615	1	2	0	0	0	0	0	0	2	2	0	1	1	0	1	0	0	0	1	1	1	1	0	0	0	0	1	0	0	1	0	0	1	1	1	1	0	0	1	1	0	1	1	1	1	0	0	1	0
616	0	1	0	0	1	2	1	0	1	1	0	1	0	0	1	1	2	1	1	1	1	1	1	1	1	1	1	0	0	1	0	2	1	0	1	1	1	0	0	0	0	0	0	2	0	2	0	0	2
617	1	0	0	0	0	1	1	1	2	2	0	1	2	0	1	1	1	0	0	0	0	1	0	0	0	0	1	0	0	2	1	0	1	1	1	1	1	0	1	1	0	1	0	1	2	1	0	1	1
618	0	2	0	0	0	0	2	0	0	0	1	0	0	0	0	0	1	2	1	1	1	0	0	0	0	0	1	0	0	1	0	1	2	0	1	1	2	0	1	1	1	0	0	1	0	0	0	2	0
619	0	1	1	0	0	1	0	0	2	2	0	0	2	0	2	0	0	0	1	1	1	2	0	0	0	0	2	0	0	2	0	0	1	2	0	2	0	0	2	1	1	0	0	2	0	2	0	1	1
620	1	1	0	0	0	0	0	0	2	1	0	0	0	0	0	0	0	0	1	1	1	0	0	0	0	0	1	0	1	2	1	1	2	0	2	0	2	0	0	0	0	0	1	1	0	1	0	0	1
621	0	1	0	1	0	2	1	0	1	1	1	1	1	0	1	0	1	2	1	0	0	0	0	0	1	1	2	0	0	2	0	0	1	2	1	1	1	0	1	0	1	1	1	2	0	2	0	1	1
622	1	0	0	0	0	1	1	1	2	1	0	0	0	0	0	0	0	0	0	0	0	0	1	0	0	0	0	0	1	1	0	0	1	1	0	2	1	0	1	1	0	1	0	1	0	1	0	1	2
623	1	2	0	0	0	0	1	1	2	2	0	0	1	1	0	1	2	1	1	1	1	0	0	0	0	0	1	0	0	2	0	0	2	2	0	2	1	0	1	1	0	0	0	2	0	0	0	1	1
624	0	1	0	0	1	1	1	1	2	2	0	1	2	0	1	0	0	1	2	1	1	1	1	1	1	1	1	1	1	1	1	1	2	0	1	1	1	0	1	1	0	0	0	2	0	2	0	0	2
625	1	1	0	0	1	1	0	0	2	2	0	1	0	0	0	0	0	1	0	0	0	1	0	0	0	0	1	1	2	2	1	1	1	1	2	2	1	0	2	2	0	0	0	2	0	0	0	2	0
626	0	1	0	0	1	1	1	0	1	1	0	1	2	0	1	0	1	0	1	2	1	0	0	0	1	1	1	1	1	1	1	2	2	0	1	1	1	0	0	0	0	1	1	2	1	1	0	2	0
627	1	1	0	1	0	1	2	1	1	1	0	1	2	0	2	0	1	1	0	1	0	1	1	1	0	1	1	0	0	2	1	0	2	1	2	1	1	1	0	0	0	1	1	2	1	1	0	1	1
628	1	0	0	0	1	1	0	0	2	1	1	0	1	0	1	0	1	0	1	2	1	0	2	0	0	0	2	1	1	2	0	0	1	1	1	1	1	0	0	0	0	0	0	2	0	0	0	0	1
629	1	2	0	1	0	1	2	1	2	1	0	1	2	0	1	1	0	1	0	0	0	0	1	0	0	0	1	0	0	2	0	2	1	0	1	1	0	0	2	1	1	0	0	2	1	1	0	1	1
630	0	1	1	1	0	2	2	0	1	1	1	0	1	0	1	0	2	0	0	1	0	0	0	0	1	1	1	0	1	2	0	0	1	0	1	2	1	0	1	1	0	0	0	0	1	0	0	2	0
631	0	0	0	1	1	2	0	0	2	1	1	0	0	0	0	0	0	0	1	1	1	0	0	0	1	1	1	2	2	2	1	0	2	0	2	1	1	0	0	0	0	0	0	1	0	0	0	0	2
632	0	2	0	0	0	0	0	0	2	2	0	0	0	0	0	0	1	1	0	0	0	1	0	0	0	0	2	1	1	2	0	1	1	2	0	2	1	0	0	0	0	0	0	1	0	0	0	1	1
633	0	1	1	1	0	1	2	0	0	0	1	0	2	0	2	1	2	1	1	1	1	0	0	0	0	0	2	1	1	2	0	0	1	0	0	2	0	0	1	0	1	1	1	2	0	0	0	1	1
634	0	0	0	0	1	2	0	0	2	0	1	0	0	0	0	0	1	0	0	0	0	0	0	0	1	1	2	0	0	2	1	1	0	2	0	2	1	0	0	0	0	0	0	2	0	0	0	0	1
635	1	0	0	0	0	1	1	0	2	1	1	1	2	0	1	0	1	0	1	2	1	0	0	0	0	0	2	1	1	2	0	0	0	1	1	1	1	1	1	1	0	0	0	1	0	0	0	2	0
636	0	1	0	1	0	1	1	1	2	2	0	0	0	0	0	0	2	1	1	0	0	0	0	0	1	1	1	2	2	2	1	1	1	2	1	2	2	0	0	0	0	1	1	2	1	2	0	1	0
637	1	2	0	0	0	1	1	0	2	0	0	0	0	0	0	0	1	1	1	1	1	0	1	0	0	0	2	0	0	2	0	1	1	0	0	1	2	0	0	0	0	0	0	0	0	0	0	1	0
638	1	0	0	1	0	2	2	0	0	0	2	0	0	0	0	0	2	0	0	0	0	0	0	0	0	1	2	0	0	2	2	2	1	0	2	0	1	0	2	2	1	0	0	2	1	1	0	1	1
639	1	1	0	0	0	0	2	1	1	1	0	0	1	0	1	0	0	2	0	0	0	0	0	0	2	2	0	1	2	1	0	2	2	1	1	2	1	1	1	1	1	1	0	1	2	1	0	1	2
640	0	1	0	0	0	1	0	0	1	0	1	1	2	0	2	0	1	0	0	0	0	0	0	0	0	0	2	0	0	1	0	1	1	1	1	2	1	1	0	0	0	1	1	2	0	0	0	1	1
641	1	1	0	1	0	1	1	1	2	2	0	0	0	0	0	0	1	0	0	0	0	0	0	0	0	0	1	0	0	1	0	1	1	1	0	2	2	0	1	0	1	0	0	2	0	1	0	1	1
642	0	1	0	1	0	1	2	0	2	2	0	0	1	0	1	0	2	1	1	1	1	0	0	0	0	0	1	0	1	2	0	2	2	2	0	2	2	0	0	0	0	0	0	2	1	0	0	2	1
643	1	0	0	1	0	2	1	0	1	0	1	1	1	0	0	0	0	0	1	1	1	0	0	0	0	0	2	0	0	1	0	1	0	1	0	2	2	0	1	1	0	0	0	2	0	1	0	1	0
644	0	2	0	0	0	1	2	1	2	1	0	0	0	0	0	0	1	0	1	2	1	0	0	0	0	0	1	0	2	2	0	1	1	2	0	2	1	0	1	1	0	0	0	2	0	2	0	1	1
645	1	1	0	0	0	1	1	1	2	1	0	0	1	0	1	0	2	0	1	1	1	1	0	0	1	1	1	0	0	1	0	0	1	1	0	2	2	0	0	0	0	0	0	2	1	0	0	1	1
646	1	2	1	2	0	2	1	1	2	2	0	0	0	0	0	0	2	0	0	0	0	0	0	0	0	0	2	0	0	2	1	0	1	1	1	2	1	0	0	0	0	0	0	1	0	0	0	2	1
647	1	0	1	0	0	1	0	0	2	2	0	0	0	0	0	0	0	2	0	1	0	0	0	0	0	0	1	1	2	2	1	1	0	1	1	1	1	0	0	0	0	0	0	2	1	0	0	2	2
648	0	1	0	0	1	1	1	0	1	1	0	2	2	0	2	0	0	2	2	1	0	0	1	0	1	1	1	1	2	2	0	1	0	2	0	2	2	1	0	0	1	1	0	1	1	0	0	1	1
649	1	1	1	0	1	2	1	0	1	0	1	0	0	0	0	0	0	1	1	0	0	0	0	0	0	0	2	1	1	2	0	0	0	2	1	1	0	2	0	0	0	0	0	1	1	1	0	2	1
650	1	2	0	0	0	0	1	1	2	1	0	0	0	0	0	0	0	1	0	0	0	0	0	0	0	0	0	2	2	2	1	1	1	1	0	2	0	1	0	0	0	0	0	1	0	0	0	2	0
651	1	1	0	1	0	2	1	0	1	0	0	1	1	0	1	0	2	0	0	0	0	0	0	0	1	1	1	2	2	2	1	2	2	0	1	1	0	0	1	1	0	0	0	1	0	1	0	2	1
652	0	1	0	0	1	1	1	1	2	1	0	0	1	0	1	0	1	1	2	2	2	0	0	0	0	0	2	0	0	2	0	0	0	2	1	1	2	0	0	0	0	1	1	1	0	1	0	1	1
653	0	0	1	1	0	1	2	1	2	1	0	0	1	0	1	0	2	1	1	1	1	1	0	0	0	0	2	0	0	1	1	2	2	0	2	0	1	1	0	0	0	0	0	0	0	0	0	1	2
654	1	2	0	0	0	0	1	0	1	0	1	0	0	0	0	0	1	0	1	1	1	0	0	0	0	0	1	1	1	0	0	1	1	0	1	1	1	1	1	1	0	1	1	2	1	2	0	1	1
655	1	2	0	0	0	1	1	1	2	2	0	0	0	0	0	0	2	1	1	1	1	0	0	0	0	0	1	0	0	1	0	0	0	1	0	2	1	0	0	0	0	0	0	2	0	0	0	1	1
656	0	1	0	1	0	1	1	1	2	1	0	0	0	0	0	0	2	0	1	1	1	1	1	1	1	1	1	0	0	2	0	0	1	0	0	2	1	0	0	0	0	0	0	2	1	0	0	1	1
657	1	1	0	1	1	2	0	0	2	1	0	1	0	0	1	1	0	2	1	1	1	0	0	0	0	0	2	0	0	2	1	2	1	1	0	2	1	0	1	1	0	0	0	2	1	0	0	2	0
658	0	1	0	0	0	0	0	0	2	1	0	0	0	0	0	0	2	0	0	0	0	0	0	0	1	1	0	0	1	2	0	1	1	0	2	0	1	0	1	1	0	0	0	1	0	0	0	0	2
659	1	1	0	0	0	1	0	0	2	2	0	0	0	0	0	0	0	0	1	1	1	1	0	0	0	0	1	1	1	2	1	0	1	1	1	1	1	0	1	1	0	0	0	2	0	2	0	2	0
660	0	2	0	0	0	1	0	0	2	0	1	0	0	0	0	0	1	1	0	0	0	0	0	0	0	0	1	1	1	2	0	1	1	1	1	1	2	0	1	0	1	0	0	2	0	2	0	2	2
661	0	2	1	0	0	1	2	1	1	1	0	0	1	0	1	0	0	2	1	1	1	1	0	0	0	0	2	0	0	2	0	1	2	2	0	2	1	0	1	0	1	0	0	1	1	0	0	2	0
662	1	2	0	0	0	1	2	0	2	2	0	0	0	0	0	0	1	0	1	1	1	1	0	0	0	0	1	0	1	2	0	1	1	1	0	2	1	0	2	2	0	0	0	2	0	0	0	2	0
663	1	2	1	0	1	1	2	0	0	0	1	0	1	0	1	0	0	2	1	1	1	0	2	0	0	1	2	0	0	2	1	0	1	0	1	2	2	1	0	0	0	1	0	0	1	1	0	1	1
664	1	1	0	0	1	1	1	1	2	2	0	0	1	0	1	0	2	1	0	1	1	0	0	0	0	0	1	1	1	1	1	1	1	2	1	2	2	0	1	0	1	0	0	0	0	0	0	2	1
665	1	0	0	1	0	2	2	0	1	0	1	0	0	0	0	0	1	0	1	1	1	1	0	0	0	0	0	2	2	0	0	2	1	0	1	1	0	1	1	1	0	0	0	2	0	0	0	0	2
666	1	1	0	0	0	1	1	0	1	0	1	0	0	0	0	0	2	2	1	1	1	0	0	0	0	0	2	0	0	2	1	0	2	1	1	2	2	0	1	1	0	0	0	2	0	0	0	1	1
667	0	1	0	0	0	1	2	1	1	1	0	0	0	0	0	0	1	1	1	1	1	0	0	0	0	0	0	1	2	1	0	1	1	0	1	1	1	0	1	1	0	1	1	1	1	0	0	1	1
668	1	2	1	1	0	1	0	0	2	1	0	0	0	0	0	0	0	1	1	1	1	0	0	0	0	0	1	0	1	2	0	1	2	0	0	2	1	0	0	0	0	1	1	1	1	2	0	0	2
669	1	1	0	0	0	0	1	0	1	1	0	2	1	0	2	1	0	1	1	1	1	0	1	0	0	0	2	0	0	2	2	1	1	2	1	2	1	0	0	0	0	1	0	1	0	1	0	2	0
670	1	0	1	0	0	1	1	0	1	1	1	1	1	0	0	0	1	0	0	0	0	0	0	0	1	1	2	1	1	1	0	1	1	1	1	1	1	0	0	0	0	0	0	1	0	0	1	0	1
671	0	1	0	0	0	1	0	0	2	0	1	0	0	0	0	0	1	2	1	1	1	0	0	0	0	0	1	1	0	1	1	1	0	2	0	2	2	0	1	1	0	0	0	0	0	0	0	2	0
672	0	1	0	0	1	1	1	0	0	0	1	1	1	0	0	0	1	1	2	1	1	0	0	0	1	1	0	1	1	2	1	1	0	1	1	2	2	0	1	1	0	0	0	1	0	1	0	1	1
673	1	1	0	1	0	2	1	0	2	1	0	0	1	1	0	1	1	1	1	1	0	0	0	0	1	1	1	0	1	2	0	1	1	1	0	2	2	0	1	1	0	0	0	2	0	0	0	1	0
674	0	2	0	0	0	0	1	0	2	1	1	0	1	0	1	1	2	0	0	0	0	0	1	1	1	1	1	0	0	2	0	1	1	0	1	1	1	0	1	0	1	0	0	2	0	1	0	0	1
675	0	2	0	0	0	0	0	0	1	0	1	1	1	0	0	0	2	1	1	1	1	2	1	1	1	1	2	0	0	1	0	0	1	0	2	0	1	1	1	1	1	1	0	1	1	0	0	1	1
676	1	1	0	0	0	0	1	1	2	1	0	0	0	0	0	0	2	0	0	0	0	0	1	0	1	1	1	1	1	1	0	2	2	1	1	2	2	1	0	0	0	0	0	2	1	0	0	2	0
677	0	1	1	1	0	2	1	1	2	2	0	0	1	1	0	0	1	1	0	0	0	1	0	0	0	0	2	0	1	2	1	1	1	1	0	2	2	0	1	1	0	1	1	2	1	1	0	2	0
678	1	2	0	1	0	1	2	0	0	0	1	1	1	0	0	0	0	1	0	0	0	0	1	0	0	0	2	0	0	2	1	0	1	0	2	1	1	0	1	0	1	0	0	2	0	0	0	0	2
679	1	0	0	0	2	2	2	1	2	1	0	1	2	0	1	0	1	0	1	1	1	0	0	0	0	0	2	0	0	1	0	0	0	2	0	2	2	0	1	1	1	0	0	1	0	0	0	1	1
680	0	2	0	0	0	0	1	1	2	1	0	0	0	0	0	0	1	2	2	2	2	0	0	0	0	0	2	1	1	2	0	1	0	1	1	1	0	0	2	2	1	0	0	1	1	0	0	1	1
681	0	1	0	0	1	1	1	1	2	2	0	0	0	0	0	0	1	1	1	1	1	1	0	0	0	0	1	2	2	2	1	0	1	1	1	2	1	0	2	2	0	0	0	2	0	0	0	2	1
682	0	1	0	1	0	1	2	0	1	0	1	0	1	0	1	0	1	1	1	1	0	0	0	0	0	0	1	0	0	2	1	2	1	0	2	0	1	0	1	1	0	0	0	1	1	0	0	2	0
683	1	1	0	1	0	2	1	1	2	1	0	0	0	0	0	0	0	0	1	1	1	2	1	1	1	1	1	0	1	2	1	0	0	1	1	1	2	0	0	0	0	0	0	2	0	0	0	1	1
684	0	1	1	1	0	2	1	1	1	1	0	0	0	0	0	0	1	2	2	2	2	1	0	0	0	0	2	1	1	2	0	0	0	2	0	2	1	0	1	1	0	1	0	1	0	0	0	2	1
685	1	2	0	0	0	1	1	1	2	2	0	1	0	0	0	0	1	1	0	0	0	0	0	0	0	0	1	2	2	2	0	0	1	2	0	2	1	0	1	0	1	1	1	1	1	1	0	2	0
686	1	0	0	0	0	1	1	0	1	0	0	0	2	0	2	1	1	2	0	1	1	1	1	1	1	1	2	1	1	1	1	2	1	0	1	1	2	0	1	1	0	0	1	1	0	1	0	0	1
687	0	2	1	1	0	1	1	0	1	0	0	0	0	0	0	0	1	1	1	1	1	0	0	0	0	0	1	0	0	1	0	0	0	2	0	2	1	0	0	0	0	0	1	2	1	0	0	2	1
688	1	2	0	0	0	0	1	1	2	2	0	1	0	0	1	1	1	1	2	1	1	0	0	0	1	1	1	1	1	1	1	0	1	1	1	2	1	0	1	1	0	1	1	2	0	0	0	0	2
689	0	1	0	0	0	1	1	0	1	0	0	0	1	0	1	0	2	0	0	0	0	1	0	0	0	0	1	2	2	1	1	2	2	1	0	2	2	0	1	1	0	0	0	2	0	1	0	2	0
690	1	0	0	0	0	1	2	0	2	2	0	0	0	0	0	0	1	2	1	1	1	0	0	0	0	0	2	0	0	2	2	0	1	1	0	2	1	1	0	0	0	1	0	0	0	0	0	0	2
691	1	1	0	1	0	2	2	0	0	0	1	0	0	0	0	0	0	2	2	1	0	1	1	1	1	1	1	1	2	2	0	0	1	1	0	2	1	1	0	0	0	0	0	2	1	1	0	2	0
692	0	0	1	0	0	1	2	0	1	0	1	1	1	0	0	0	1	1	1	1	1	0	0	0	0	0	1	0	1	2	1	0	1	1	1	1	1	0	0	0	0	1	1	2	1	2	0	1	0
693	0	2	0	1	0	1	1	0	2	0	0	0	0	0	0	0	2	0	0	0	0	0	0	0	0	0	2	2	1	2	1	1	1	0	0	2	1	0	1	1	0	0	0	2	0	1	0	1	1
694	0	0	0	1	1	2	1	1	2	1	0	0	2	0	2	1	2	0	0	0	0	1	0	0	0	0	2	1	1	2	1	0	0	2	0	2	1	0	2	2	0	0	0	2	0	1	0	1	1
695	1	0	0	1	0	2	0	0	2	2	0	1	1	0	0	0	1	2	1	0	0	0	0	0	0	0	1	2	2	1	1	0	2	1	1	2	0	0	1	0	1	0	0	1	0	0	0	1	0
696	1	0	1	0	0	1	1	0	2	2	0	0	2	1	1	1	1	1	0	0	0	0	0	0	0	0	1	1	2	2	1	1	1	2	0	2	1	0	0	0	0	0	0	1	1	0	0	1	1
697	0	1	0	1	0	1	1	0	1	1	0	2	2	1	0	1	1	1	1	1	0	2	0	0	0	0	1	1	2	2	1	1	1	0	2	1	0	0	1	1	0	0	0	2	0	0	0	0	1
698	0	1	0	0	1	1	1	1	2	1	0	2	2	0	2	0	1	0	0	0	0	1	0	0	0	0	2	0	0	2	0	2	1	1	1	0	1	0	0	0	0	0	0	0	0	0	0	1	1
699	0	0	0	0	1	2	1	1	2	2	0	0	1	0	1	0	1	0	0	0	0	0	0	0	0	0	2	0	0	2	1	0	1	1	1	2	0	0	1	1	0	1	0	0	1	1	0	2	0
700	1	2	0	1	0	1	1	1	2	2	0	0	1	1	0	1	1	1	1	1	0	0	0	0	0	0	1	0	0	1	1	2	2	2	0	2	1	1	0	0	0	2	2	2	1	1	0	2	0
701	0	1	0	1	1	2	0	0	2	2	0	0	2	0	1	0	1	1	1	1	0	1	1	1	1	1	2	1	1	2	0	1	0	1	1	1	1	1	0	0	0	0	0	1	0	0	0	2	0
702	0	2	1	1	0	1	2	0	1	1	1	0	1	0	1	0	1	1	1	1	1	0	0	0	0	0	1	0	1	2	1	1	1	0	1	1	2	0	0	0	0	0	0	2	0	0	0	2	1
703	0	1	0	1	0	1	2	0	1	0	2	1	1	0	1	0	1	1	0	0	0	0	2	0	0	1	1	1	2	2	1	2	2	0	2	1	1	1	0	1	0	0	1	2	1	0	0	1	1
704	0	1	0	0	1	1	2	1	1	1	0	1	1	0	1	0	0	0	1	1	1	0	0	0	0	0	2	0	0	2	0	1	1	1	1	2	1	1	0	0	0	1	1	2	1	0	0	2	0
705	1	0	0	0	0	1	2	1	1	1	1	0	1	0	1	0	1	1	1	1	0	1	1	1	1	1	1	0	1	2	0	1	2	2	0	2	1	0	1	1	0	0	0	2	1	0	0	0	2
706	0	1	1	0	0	1	1	1	2	1	0	0	2	0	1	0	1	1	1	0	0	0	0	0	0	0	1	0	0	1	1	2	1	2	0	2	2	0	1	1	0	1	0	1	1	1	0	1	1
707	1	0	0	0	0	0	1	1	2	2	0	1	2	0	1	0	0	2	0	1	0	1	1	1	0	0	2	0	0	2	1	0	1	2	0	2	1	1	0	0	0	0	0	1	0	0	0	1	0
708	0	2	0	0	0	0	2	1	1	1	1	0	2	1	0	1	0	1	1	1	1	0	0	0	0	0	2	0	0	2	0	0	1	1	1	1	1	0	0	0	0	2	2	2	1	1	0	1	1
709	0	2	0	0	0	1	0	0	2	2	0	0	0	0	0	0	0	0	0	0	0	1	1	1	1	1	1	0	2	2	0	1	2	0	1	1	0	1	1	1	0	0	0	1	0	0	0	0	2
710	1	0	0	0	0	1	0	0	2	2	0	1	1	0	1	0	2	0	0	0	0	0	0	0	0	0	2	0	0	2	0	0	0	1	1	1	1	1	1	0	2	0	0	2	0	0	0	0	2
711	0	2	0	0	0	0	1	1	2	2	0	0	0	0	0	0	1	0	0	0	0	0	0	0	0	0	2	0	0	2	1	1	1	2	0	2	2	0	1	1	0	1	1	2	1	0	0	0	2
712	1	1	0	1	0	1	2	1	2	1	0	1	1	0	0	0	1	0	0	0	0	0	0	0	0	0	1	0	1	2	0	0	0	2	0	1	1	0	1	1	0	0	0	2	0	0	0	2	1
713	0	2	0	2	0	2	1	0	1	1	1	0	0	0	0	0	1	1	0	0	0	0	0	0	0	0	1	0	2	2	0	0	0	2	0	2	0	1	1	1	0	1	1	2	0	2	0	1	1
714	1	1	0	0	0	0	1	0	1	0	1	1	1	1	0	1	2	1	1	1	1	0	0	0	2	2	2	0	0	2	0	1	1	1	1	1	1	0	0	0	0	0	0	2	0	0	0	0	1
715	1	1	0	0	0	1	1	0	1	1	1	0	1	0	1	0	0	1	1	0	0	0	1	0	0	0	1	2	2	1	1	2	1	1	1	1	0	1	1	1	0	0	0	2	0	0	0	2	0
716	0	1	0	0	1	1	2	1	1	1	0	0	2	0	2	0	1	1	0	0	0	0	0	0	0	0	1	1	1	2	1	1	2	0	2	0	2	1	0	0	0	0	0	1	0	1	0	2	0
717	0	2	0	0	0	0	0	0	2	0	1	0	0	0	0	0	0	0	0	0	0	0	0	0	0	0	1	1	1	2	0	0	1	2	1	1	1	0	0	0	0	0	0	1	0	0	0	1	1
718	0	0	0	2	1	2	1	1	2	2	0	0	0	0	0	0	2	0	0	1	0	0	0	0	0	1	2	0	0	2	2	0	0	2	0	2	1	0	0	0	0	0	0	2	0	1	0	1	1
719	1	0	0	0	0	0	1	0	1	0	0	0	2	0	2	1	1	0	0	0	0	1	0	0	0	0	1	1	2	2	0	1	1	1	0	2	1	1	0	0	0	0	0	2	0	0	1	1	0
720	1	1	0	0	1	1	2	0	0	0	2	1	1	0	0	0	0	0	1	1	1	0	0	0	0	0	1	0	1	2	0	0	0	2	0	2	0	0	1	1	0	0	0	1	0	0	0	1	1
721	1	1	0	1	0	2	1	1	2	2	0	0	0	0	0	0	0	1	1	2	1	0	0	0	0	0	1	0	1	2	0	0	2	1	1	2	1	0	0	0	0	0	0	1	1	0	0	2	0
722	0	2	0	0	0	1	1	0	1	0	0	0	0	0	0	0	1	1	1	1	0	0	0	0	0	0	1	0	0	1	1	2	1	1	0	2	0	0	1	1	0	0	0	0	0	0	0	2	0
723	1	1	0	1	0	1	1	0	1	0	1	0	0	0	0	0	1	1	0	0	0	0	0	0	0	0	2	0	1	1	0	1	1	1	1	1	1	0	0	0	0	0	0	2	0	0	0	0	2
724	0	0	0	0	2	2	1	0	2	2	0	0	1	0	1	0	1	1	0	0	0	1	0	0	0	0	0	1	1	1	0	1	1	2	0	2	1	0	0	0	0	0	0	1	0	1	0	2	0
725	0	1	0	0	0	1	0	0	2	2	0	1	1	0	0	0	2	2	1	1	1	0	0	0	0	0	2	1	1	2	2	1	1	0	1	1	1	0	0	0	0	1	1	1	1	2	0	2	0
726	0	0	0	0	0	1	2	0	0	0	1	0	1	0	1	0	1	0	1	0	0	0	0	0	0	0	1	1	1	1	1	1	2	0	1	2	1	0	0	0	0	0	0	2	0	0	0	1	1
727	0	1	0	0	1	1	0	0	2	2	0	1	2	0	1	0	0	1	0	0	0	0	1	1	1	1	1	0	0	1	0	1	1	2	0	2	2	0	1	1	0	1	1	2	1	1	0	2	0
728	1	1	0	1	0	1	2	1	1	1	0	0	1	0	1	0	0	1	0	0	0	0	0	0	0	0	1	0	2	2	0	1	1	2	0	2	1	0	0	0	0	0	0	0	1	0	0	1	1
729	1	1	0	1	0	1	0	0	2	1	0	1	1	0	0	0	2	1	1	1	1	0	0	0	0	0	1	2	2	1	0	0	1	1	1	1	1	0	1	1	0	0	0	2	2	0	0	2	0
730	0	0	0	0	2	2	0	0	2	2	0	0	1	0	1	1	1	2	1	1	1	0	0	0	0	0	2	1	1	2	0	2	2	0	2	1	2	0	0	0	0	0	0	2	0	1	0	0	1
731	0	1	0	1	0	1	2	1	1	1	1	1	2	0	2	0	0	0	0	0	0	0	0	0	0	0	2	0	0	2	0	0	0	2	1	2	2	0	1	0	1	0	0	2	0	0	0	1	1
732	1	1	0	0	1	1	1	0	1	1	2	1	1	0	0	0	1	1	1	1	1	0	0	0	0	0	2	0	0	1	1	2	1	2	0	2	1	0	1	1	0	0	0	0	0	0	0	2	0
733	1	2	0	0	0	1	0	0	2	1	0	0	0	0	0	0	0	0	1	1	1	0	0	0	0	0	1	1	1	1	0	1	2	1	2	2	1	1	1	1	0	0	0	1	0	0	0	1	1
734	0	1	0	0	1	1	1	0	1	1	0	1	2	1	1	1	1	0	2	1	1	1	1	0	0	0	1	2	2	2	0	0	1	0	2	2	1	0	2	1	1	0	0	2	2	0	0	2	1
735	0	0	0	0	0	2	1	1	2	1	0	0	1	0	1	0	1	0	1	1	1	0	0	0	1	1	2	1	1	2	0	0	1	1	1	2	1	0	0	0	0	2	2	2	0	1	0	2	1
736	0	1	0	0	0	0	1	1	2	1	0	0	1	0	1	0	2	0	0	0	0	0	0	0	0	0	1	0	0	1	0	2	2	1	0	2	1	0	2	2	0	0	0	0	0	0	0	1	1
737	0	2	0	0	0	0	2	0	0	0	1	0	0	0	0	0	1	2	1	0	0	0	0	0	0	0	1	0	0	2	1	0	1	1	0	2	2	0	0	0	0	0	1	1	1	0	1	2	0
738	0	0	0	0	0	1	1	0	2	1	1	0	1	0	1	0	1	0	0	0	0	1	0	0	1	1	2	1	1	2	2	0	1	2	0	2	2	0	0	0	0	0	0	2	0	0	0	1	0
739	0	2	0	0	0	0	2	0	1	0	1	0	0	0	0	0	1	1	1	1	0	1	0	0	0	0	2	0	0	2	1	0	1	1	1	1	1	0	1	1	0	1	1	2	2	0	0	1	1
740	0	0	0	0	1	2	1	1	2	2	0	0	2	0	2	1	2	0	0	0	0	0	0	0	0	0	2	0	0	2	0	1	1	1	1	2	0	0	1	1	0	0	0	2	1	0	0	0	0
741	0	0	0	0	0	1	1	1	2	2	0	0	0	0	0	0	1	0	1	0	0	1	0	0	0	0	1	1	1	2	1	2	2	0	2	0	1	0	0	0	0	1	1	2	1	1	0	2	0
742	1	2	0	0	0	0	0	0	1	0	0	0	0	0	0	0	1	1	1	1	1	1	0	0	0	0	0	2	2	1	0	0	0	2	0	2	1	1	1	0	1	0	0	1	1	1	0	1	1
743	0	1	0	0	1	1	1	0	2	2	0	0	1	0	1	0	1	1	0	0	0	0	0	0	0	0	1	0	1	2	0	2	1	1	0	2	1	0	2	2	0	1	1	1	1	2	0	2	0
744	0	0	0	0	0	1	0	0	2	1	2	0	1	0	1	0	1	1	1	1	1	0	0	0	0	0	2	0	1	2	0	2	1	2	0	2	1	1	0	1	0	0	0	1	0	0	0	1	1
745	0	2	1	1	0	1	2	0	0	0	0	0	0	0	0	0	1	2	1	1	1	1	0	0	1	1	2	1	1	2	2	1	0	1	1	1	0	0	2	2	0	0	0	2	1	1	0	0	2
746	1	2	0	0	0	0	0	0	1	0	0	1	0	0	0	0	1	1	1	1	1	0	0	0	0	0	2	0	0	2	1	1	2	1	1	1	1	0	0	0	0	0	0	2	0	0	0	2	0
747	1	1	0	0	0	1	1	0	1	1	2	0	1	0	1	0	2	0	0	0	0	0	0	0	1	1	2	0	0	2	1	0	2	0	1	1	1	0	0	0	0	0	0	2	0	2	0	2	0
748	0	1	1	1	0	1	0	0	2	2	0	0	0	0	0	0	1	0	0	0	0	0	0	0	0	0	1	2	2	2	1	2	1	2	0	2	1	0	1	1	0	1	1	1	1	1	0	2	1
749	1	2	0	0	0	0	1	0	1	1	0	0	1	0	1	0	0	1	1	1	1	1	1	1	1	2	0	2	2	0	0	0	0	2	2	1	1	0	0	0	1	2	2	2	1	1	0	0	2
750	0	2	0	0	0	1	1	1	2	1	0	1	0	0	0	0	1	0	1	2	1	0	0	0	0	0	1	0	1	2	0	1	1	0	1	1	1	0	0	0	1	1	0	1	0	0	0	1	1
751	0	0	0	0	0	1	2	1	1	1	1	0	0	0	0	0	1	0	0	0	0	1	0	0	0	0	2	0	0	2	1	0	0	2	2	1	1	0	1	1	0	0	0	0	2	1	0	2	0
752	1	0	0	0	1	2	2	1	1	1	1	0	2	0	2	0	0	2	0	0	0	1	0	0	0	0	1	0	0	2	0	1	2	0	0	2	1	0	1	1	0	0	0	2	0	0	0	1	1
753	0	2	0	0	0	0	2	0	0	0	0	1	2	0	2	0	1	1	1	1	1	1	2	1	1	1	1	0	1	2	0	0	2	1	1	2	2	0	1	1	0	0	0	2	0	0	0	2	0
754	1	0	0	0	0	2	0	0	2	2	0	0	0	0	0	0	1	1	1	1	0	1	1	0	1	1	2	2	1	2	1	2	2	1	0	2	0	0	1	1	0	0	0	2	1	0	0	0	2
755	0	0	0	1	1	2	1	0	2	2	0	0	0	0	0	0	0	0	1	1	1	1	0	0	0	0	1	1	1	2	1	0	1	2	1	2	2	0	1	1	0	1	1	2	1	1	0	2	1
756	1	0	0	0	1	2	2	1	1	1	0	0	0	0	0	0	0	0	1	1	1	0	0	0	1	1	1	0	2	2	0	1	1	2	0	2	1	0	1	1	0	1	1	2	1	1	0	2	1
757	0	1	0	1	0	2	2	0	1	1	1	1	1	0	0	0	1	1	0	0	0	0	0	0	0	0	2	2	2	2	0	0	0	1	0	2	1	0	0	0	0	0	0	2	0	0	0	1	0
758	1	2	0	0	0	0	1	0	1	0	1	0	0	0	0	0	1	1	0	0	0	1	1	0	0	0	0	0	0	1	0	1	0	2	0	2	1	0	2	1	1	1	0	1	0	0	0	2	1
759	1	1	0	0	0	1	2	1	1	1	0	0	2	0	1	0	1	0	0	0	0	1	0	0	0	0	1	1	1	1	1	1	0	2	1	2	2	0	1	1	0	0	0	1	0	0	0	0	2
760	0	1	0	0	0	1	2	0	0	0	1	1	2	0	2	0	1	0	0	0	0	0	0	0	1	1	1	0	0	2	1	0	0	2	0	2	1	0	1	1	0	1	0	0	1	1	0	2	0
761	0	1	1	0	0	1	2	1	2	2	1	1	1	0	0	0	1	1	1	1	0	0	0	0	0	0	0	0	1	2	0	1	1	1	1	1	1	0	2	2	0	0	0	2	1	0	0	2	1
762	1	0	1	0	1	2	1	0	1	0	1	0	1	0	1	0	2	1	1	1	1	0	0	0	1	1	1	1	1	0	0	0	0	2	0	2	1	0	0	0	0	0	0	1	1	0	0	1	1
763	1	0	1	0	0	1	1	0	2	1	0	0	0	0	0	0	2	0	1	1	1	0	0	0	0	0	1	1	0	1	2	0	0	1	2	2	1	0	1	0	1	0	0	0	0	1	0	2	0
764	0	0	0	1	0	2	1	0	2	1	1	0	0	0	0	0	1	0	1	0	0	0	0	0	0	0	1	1	0	1	1	0	1	1	0	2	1	0	2	2	0	1	1	2	1	2	0	1	2
765	0	1	0	1	0	1	1	0	1	1	0	0	0	0	0	0	0	0	1	1	1	0	1	0	0	0	2	0	0	2	0	1	1	0	0	1	1	0	2	2	0	1	1	1	0	0	0	0	2
766	0	1	0	1	0	1	1	0	0	0	2	1	0	0	1	1	1	0	0	0	0	2	0	0	0	0	2	0	0	2	0	1	1	1	0	2	1	1	0	0	0	1	0	0	0	0	0	2	0
767	0	2	0	0	0	0	1	0	1	1	1	0	1	0	1	0	1	1	2	2	1	0	1	0	0	0	2	1	1	2	2	0	1	1	1	2	1	1	0	0	0	0	0	2	1	0	0	1	1
768	0	1	0	1	0	2	0	0	1	0	0	0	0	0	0	0	2	0	0	0	0	1	0	0	0	0	0	0	1	2	0	1	1	2	1	2	2	1	0	0	1	1	1	2	1	2	0	1	0
769	0	2	0	0	0	1	1	0	2	2	0	1	1	0	0	0	0	1	0	0	0	0	2	0	0	1	2	0	0	2	0	0	2	1	2	1	1	0	0	0	0	0	0	1	0	0	0	0	2
770	1	1	0	0	0	1	2	0	0	0	2	0	2	1	1	1	1	2	0	0	0	1	0	0	0	0	2	0	0	2	0	1	1	0	1	1	0	0	1	0	1	1	0	0	0	1	0	2	0
771	1	1	0	0	0	0	2	0	1	0	2	0	1	0	1	0	0	1	0	0	0	0	1	0	1	1	0	2	2	2	1	1	0	2	1	2	2	0	0	0	0	0	0	1	0	1	0	1	1
772	0	1	0	1	1	2	1	0	0	0	1	1	1	0	1	0	0	2	2	1	0	1	1	1	1	1	1	1	2	2	1	2	2	1	0	2	1	1	0	0	1	0	0	2	0	0	0	0	2
773	1	0	0	1	0	2	0	0	2	2	0	1	2	0	1	0	1	2	1	1	1	0	0	0	1	1	2	0	0	1	1	0	0	2	0	2	2	0	2	2	0	0	0	1	1	0	0	0	2
774	0	1	0	1	0	2	1	0	2	1	0	0	1	1	0	1	1	0	0	0	0	0	0	0	0	0	2	0	0	1	1	1	1	1	1	2	2	0	0	0	1	1	0	1	0	0	0	0	2
775	1	0	0	1	0	2	2	0	0	0	2	0	0	0	0	0	1	1	1	1	0	1	1	1	1	1	2	0	0	2	1	1	0	2	0	2	1	0	0	0	0	0	0	1	1	0	0	0	1
776	1	1	0	0	1	2	0	0	2	1	0	0	1	0	0	0	0	1	0	0	0	1	0	0	0	0	1	0	0	2	0	0	1	1	1	1	1	0	0	0	0	1	1	1	0	0	0	2	0
777	0	2	0	0	0	0	2	1	2	2	1	1	1	0	0	0	1	2	0	0	0	1	1	1	0	1	2	0	0	2	1	0	0	2	1	2	1	1	0	0	0	0	0	1	0	0	0	1	1
778	1	0	0	0	1	2	1	0	2	2	0	0	0	0	0	0	1	1	1	0	0	0	0	0	0	0	2	0	0	2	0	0	1	2	0	2	2	1	0	0	1	0	1	1	0	1	0	2	0
779	1	0	0	0	1	2	2	1	1	1	1	0	0	0	0	0	1	2	1	1	1	2	0	0	0	0	1	1	1	1	1	1	1	2	0	2	0	0	2	1	1	1	0	1	1	0	0	0	2
780	1	1	0	1	0	1	1	2	2	2	0	1	2	0	1	0	1	0	0	0	0	1	0	0	0	0	1	1	1	1	0	1	1	0	1	1	2	0	1	1	0	1	1	2	1	0	0	0	2
781	1	0	0	0	0	1	0	0	2	2	0	0	0	0	0	0	1	0	0	0	0	0	0	0	0	0	1	0	1	2	1	0	1	2	0	2	1	0	0	0	0	1	0	1	1	0	0	0	2
782	0	0	0	1	1	2	1	0	0	0	2	0	0	0	0	0	1	1	1	1	1	1	0	0	0	0	2	0	0	2	0	0	1	1	1	1	2	0	1	0	1	1	1	1	1	0	0	1	1
783	1	1	0	0	1	2	1	0	2	1	1	1	2	0	1	1	1	1	1	1	0	1	0	0	0	0	1	0	2	2	0	1	1	1	0	2	2	0	0	0	0	0	0	1	0	0	0	2	0
784	1	1	0	1	0	2	1	0	0	0	2	0	0	0	0	0	1	1	1	1	0	0	0	0	0	0	2	0	0	2	0	0	0	2	0	2	2	0	0	0	0	0	0	2	0	0	0	0	2
785	1	2	0	0	0	1	1	0	1	0	1	2	2	0	1	0	1	1	1	1	1	1	1	1	1	1	1	0	1	2	0	0	0	2	0	2	1	0	2	2	0	0	0	1	0	0	0	1	1
786	0	1	0	0	0	0	0	0	2	2	0	0	0	0	0	0	2	0	0	0	0	1	0	0	0	0	2	0	0	2	1	2	2	1	1	2	1	0	0	0	0	0	0	1	0	0	0	1	1
787	0	0	0	0	0	0	0	0	1	0	1	0	0	0	0	0	1	1	1	1	0	1	1	1	0	1	2	0	1	2	0	0	1	1	1	1	2	1	0	0	0	1	1	2	1	0	0	1	1
788	1	2	0	0	1	1	1	0	1	1	1	0	2	0	2	0	1	0	0	0	0	0	0	0	0	0	2	0	1	2	0	0	0	1	1	1	2	0	2	2	0	0	0	2	1	0	0	2	0
789	1	1	0	0	0	1	1	0	1	0	1	0	0	0	0	0	1	1	2	1	1	1	1	1	1	1	1	0	0	2	1	1	0	2	0	2	1	1	0	0	1	0	0	1	0	0	0	1	1
790	1	2	0	1	0	1	1	1	2	2	0	0	1	0	0	0	2	0	0	0	0	1	0	0	1	1	1	1	1	2	1	1	1	1	1	1	1	2	0	0	0	0	0	2	0	0	0	1	2
791	1	2	0	0	0	0	0	0	1	1	0	0	0	0	0	0	2	1	1	0	0	1	1	0	0	0	2	0	0	1	1	0	1	2	0	2	1	0	1	1	0	0	0	2	0	0	0	0	1
792	1	1	0	0	1	2	2	0	0	0	0	1	0	0	0	0	0	0	0	1	1	0	0	0	1	1	0	1	2	1	0	0	0	2	0	2	1	0	0	0	0	0	0	2	0	0	0	2	0
793	0	1	0	1	0	1	0	0	2	1	0	0	1	0	1	0	0	2	0	0	0	1	0	0	0	0	1	1	1	1	0	0	1	1	1	1	1	0	1	1	0	0	0	1	0	0	0	2	1
794	1	2	0	0	0	1	1	1	2	1	0	0	0	0	0	0	0	0	0	0	0	0	0	0	0	0	0	2	2	0	0	1	0	2	1	2	1	0	0	0	0	1	1	1	1	2	0	2	0
795	0	2	0	0	0	1	0	0	2	2	0	1	2	0	2	0	0	2	0	0	0	0	0	0	0	0	0	2	2	2	1	1	1	0	1	1	2	0	1	1	0	0	0	1	0	0	0	2	0
796	1	1	0	0	1	1	0	0	2	2	0	0	1	0	1	0	2	0	0	1	0	0	0	0	0	0	0	1	2	1	0	1	1	1	2	2	2	0	2	2	0	1	0	1	0	0	0	1	1
797	1	1	0	0	0	0	1	0	1	1	1	0	1	0	1	0	2	1	1	1	1	1	0	0	0	0	1	1	2	2	0	0	2	1	1	2	2	0	1	1	0	0	0	1	1	0	0	0	1
798	0	1	1	0	0	1	1	0	1	1	0	0	0	0	0	0	1	1	0	0	0	1	0	0	0	0	2	0	0	1	1	0	1	1	0	2	1	1	0	0	0	0	0	0	0	0	0	1	1
799	0	1	0	0	0	1	0	0	2	1	0	0	0	0	0	0	0	0	0	0	0	0	0	0	1	1	1	0	0	1	0	0	0	1	1	1	1	0	0	0	1	1	1	2	1	2	0	1	0
800	1	1	0	1	0	1	1	1	2	2	0	0	0	0	0	0	1	1	1	1	0	1	0	0	0	0	1	0	1	2	0	1	1	0	2	1	0	1	1	1	0	1	0	1	0	0	0	1	1
801	1	1	0	0	0	0	1	0	1	1	1	0	0	0	0	0	0	0	1	1	1	1	0	0	0	0	1	0	1	2	0	0	2	1	2	1	0	0	2	1	1	0	0	2	0	2	0	2	0
802	1	2	0	0	0	1	2	0	0	0	1	0	0	0	0	0	1	0	0	0	0	0	1	0	0	0	2	1	1	1	1	1	1	1	0	2	1	1	0	0	0	1	1	1	1	0	0	2	0
803	1	1	0	0	0	0	1	0	2	1	0	1	1	0	1	0	2	0	0	0	0	0	0	0	0	0	0	2	2	0	0	1	2	1	1	2	0	0	1	1	0	0	0	2	0	1	0	1	1
804	0	0	0	0	1	2	1	0	2	2	0	0	0	0	0	0	2	1	1	0	0	0	2	0	0	1	2	0	0	2	0	0	0	2	0	2	1	0	0	0	0	1	0	1	0	0	0	2	0
805	1	0	0	1	1	2	0	0	2	2	0	0	0	0	0	0	2	1	0	0	0	0	0	0	0	0	0	0	0	1	0	0	0	1	0	2	1	1	0	0	0	0	0	2	0	0	0	1	0
806	1	2	0	0	0	0	0	0	2	2	0	0	2	1	0	1	1	0	0	0	0	0	0	0	0	0	1	0	1	2	0	1	1	0	1	1	2	0	0	1	0	0	0	2	1	1	0	2	0
807	0	1	1	0	0	1	1	0	1	1	1	1	1	0	0	0	1	1	1	1	0	0	0	0	1	1	1	0	0	1	0	0	1	1	0	2	1	0	1	1	0	0	0	1	0	0	0	2	0
808	1	2	0	0	0	0	2	0	1	1	1	1	2	0	2	0	1	0	0	0	0	0	0	0	0	0	2	0	1	1	0	1	2	1	1	2	1	1	0	0	0	0	0	1	1	0	0	1	1
809	0	2	0	1	0	1	1	0	2	1	1	1	2	0	2	0	1	1	1	1	0	0	1	0	0	0	2	0	0	2	0	2	2	0	2	1	1	0	0	0	1	0	0	2	0	0	0	2	0
810	1	1	0	0	1	1	2	0	1	0	1	0	0	0	0	0	0	0	1	1	1	1	0	0	0	0	1	0	1	2	0	0	0	2	0	2	1	1	0	0	0	0	0	2	0	0	0	2	1
811	0	2	0	0	0	0	0	0	2	2	0	0	2	0	2	0	1	1	1	1	0	1	0	0	0	0	1	2	2	1	0	1	2	1	1	1	1	0	0	0	0	0	0	2	0	2	0	2	1
812	1	1	0	1	0	1	2	0	1	0	2	0	1	0	1	0	0	2	1	1	0	0	1	0	0	0	0	0	0	1	0	0	1	0	0	2	1	0	1	1	0	0	0	1	1	0	0	2	0
813	1	1	0	2	0	2	2	0	1	1	0	0	2	0	2	1	2	1	1	1	1	0	0	0	0	0	1	0	0	1	0	1	1	1	1	1	2	0	0	0	0	0	0	2	0	1	0	1	1
814	1	1	0	1	0	2	1	0	1	1	1	0	0	0	0	0	1	1	0	1	0	0	0	0	0	0	2	0	0	2	0	0	0	1	1	1	1	0	2	1	1	0	0	2	0	1	0	1	1
815	0	2	0	0	0	1	2	1	1	1	1	1	1	0	0	0	1	0	1	2	1	0	0	0	0	0	1	2	2	2	1	0	1	0	2	1	2	0	0	0	0	0	0	2	1	0	0	2	0
816	1	0	0	0	1	2	2	0	1	1	1	2	2	0	2	0	2	2	1	1	1	0	0	0	0	0	0	1	1	2	1	2	2	2	0	2	1	0	1	1	0	1	0	0	2	0	0	1	1
817	0	1	0	0	1	1	1	1	2	2	0	1	1	0	0	0	0	0	1	1	1	0	0	0	0	0	2	0	0	2	1	1	0	1	1	1	1	0	1	1	0	0	0	2	0	0	0	2	0
818	0	2	0	0	0	0	2	0	1	0	2	0	1	0	1	0	0	0	0	0	0	0	0	0	0	0	2	0	0	2	1	1	1	1	0	2	1	0	2	2	0	0	0	1	1	0	0	1	1
819	1	1	0	0	0	0	1	0	1	1	1	0	0	0	0	0	1	2	1	1	1	1	0	0	0	0	1	1	2	2	1	1	1	1	2	2	1	1	0	0	0	0	0	2	1	1	0	0	2
820	1	0	0	0	0	1	1	0	1	0	2	0	0	0	0	0	2	0	0	0	0	1	1	0	0	0	2	0	0	2	1	0	0	2	0	2	1	0	2	2	0	0	1	2	1	0	0	1	1
821	0	1	0	0	0	1	1	1	2	2	0	0	1	0	1	0	1	0	0	0	0	1	0	0	0	0	1	0	1	2	1	2	2	2	0	2	2	0	0	0	0	1	0	1	2	1	0	0	2
822	1	1	0	0	0	1	2	1	1	1	0	2	2	0	2	0	1	0	0	1	0	0	0	0	0	0	1	0	2	2	0	2	1	0	1	1	2	0	0	0	0	0	1	2	1	1	0	1	1
823	1	0	0	0	1	1	2	0	0	0	0	1	1	0	0	0	0	1	1	2	1	0	0	0	1	1	1	0	1	2	0	0	2	0	1	2	2	0	1	1	0	0	0	2	1	1	0	0	2
824	1	2	1	0	1	1	2	1	1	1	1	0	0	0	0	0	2	0	0	0	0	0	0	0	0	0	2	1	1	2	0	1	2	1	1	2	1	0	0	0	0	0	0	0	0	0	0	0	2
825	1	2	0	0	0	0	1	0	2	2	0	0	0	0	0	0	1	0	0	0	0	0	0	0	0	0	1	0	1	2	0	0	1	1	0	2	1	0	0	0	0	1	1	2	0	0	0	2	0
826	1	2	0	0	0	0	0	0	2	2	0	1	2	0	1	0	1	1	1	1	1	1	2	1	1	1	0	2	2	2	1	0	0	2	0	2	1	0	0	0	0	0	0	2	0	2	0	1	0
827	1	0	0	1	0	2	0	0	2	2	0	0	1	0	1	0	1	1	1	1	0	1	0	0	0	0	1	1	1	1	1	1	2	0	0	2	2	0	1	1	0	0	0	2	0	0	0	1	1
828	1	0	0	0	1	2	1	0	2	1	0	0	0	0	0	0	1	1	1	1	1	0	1	0	1	1	0	1	2	2	1	1	2	0	2	0	2	0	0	0	0	1	1	2	1	0	0	2	1
829	1	0	0	0	1	1	2	1	1	1	1	0	1	0	2	0	0	2	0	0	0	2	1	1	1	1	1	1	1	2	1	2	2	0	1	1	2	0	0	0	0	0	0	1	1	1	0	2	1
830	1	1	0	0	0	1	2	1	1	1	1	1	1	0	0	0	1	2	0	0	0	2	0	0	0	0	1	0	0	1	0	1	1	1	1	2	2	0	0	0	0	1	1	2	1	1	0	1	1
831	1	2	0	0	0	0	1	0	1	1	0	0	1	0	1	0	1	1	1	1	1	0	0	0	0	0	1	1	2	2	1	0	0	2	0	2	2	0	1	1	0	0	0	1	0	1	0	1	1
832	0	1	0	0	1	2	0	0	2	2	0	1	1	0	0	0	2	1	1	1	1	0	1	0	0	0	2	0	0	2	1	0	1	2	0	2	1	0	2	2	0	1	0	1	0	0	0	2	0
833	1	0	0	1	0	2	2	0	1	0	2	0	1	0	1	0	1	0	1	1	1	0	0	0	0	0	2	0	0	2	1	1	2	0	1	2	1	0	1	0	1	1	1	1	1	2	0	1	1
834	0	2	1	0	0	0	0	0	2	1	1	0	0	0	0	0	0	0	1	1	1	1	0	0	0	0	2	0	0	2	1	0	1	2	0	2	2	0	1	1	0	0	0	0	0	1	0	2	0
835	1	1	0	0	0	1	0	0	2	1	0	0	0	0	0	0	1	2	1	1	1	0	1	0	1	1	1	0	1	2	1	1	2	1	1	1	2	0	0	0	0	0	0	2	0	2	0	1	1
836	0	1	0	1	1	2	2	1	1	1	0	0	2	0	2	0	1	1	0	0	0	0	0	0	0	0	2	0	0	1	0	0	0	1	2	2	2	0	1	1	0	1	1	1	1	1	0	0	2
837	0	1	0	1	0	1	1	0	1	1	1	0	0	0	0	0	0	0	0	0	0	1	1	1	1	1	2	0	0	2	1	1	1	2	0	2	1	0	1	0	1	0	0	2	0	0	0	2	0
838	1	0	0	0	0	1	1	0	1	0	1	0	1	0	1	0	0	0	0	0	0	0	1	0	0	0	1	0	1	2	0	0	0	2	0	2	1	0	1	1	0	0	0	2	0	2	1	2	0
839	0	1	0	1	0	2	0	0	2	2	0	1	2	0	1	0	1	0	0	0	0	0	0	0	1	1	0	0	0	1	0	2	2	0	1	1	2	0	1	1	0	1	1	2	1	0	0	0	2
840	1	2	1	1	0	1	0	0	2	2	0	0	0	0	0	0	2	1	1	1	1	0	0	0	0	0	2	1	1	2	2	1	1	1	0	2	1	0	0	0	0	0	0	1	1	0	0	1	1
841	0	0	0	0	1	2	1	0	1	1	1	0	0	0	0	0	0	1	2	1	1	1	1	1	0	0	2	0	0	1	0	0	1	2	0	2	2	0	1	1	0	0	0	2	0	1	0	2	1
842	1	2	1	0	0	0	1	0	1	1	1	0	1	0	1	0	1	1	1	1	1	0	1	0	0	0	2	0	0	2	0	1	1	2	0	2	1	0	1	1	0	0	0	2	0	0	0	1	1
843	0	2	0	1	0	1	1	0	1	0	1	1	0	0	0	0	2	1	1	1	1	1	0	0	0	0	1	1	1	1	1	0	1	1	0	2	1	0	1	0	1	1	0	1	2	1	0	1	1
844	1	2	0	1	0	1	1	0	1	1	1	1	1	1	0	1	0	2	1	1	1	1	0	0	0	0	1	1	2	2	1	0	0	1	1	1	1	1	1	1	0	1	1	2	1	0	0	2	0
845	0	1	0	0	0	1	1	1	2	1	0	0	0	0	0	0	1	1	1	1	1	0	0	0	0	0	2	1	1	2	2	0	1	1	1	1	1	0	0	0	0	0	0	1	0	0	0	1	1
846	0	1	0	2	0	2	2	0	1	0	0	0	0	0	0	0	1	0	0	0	0	0	0	0	0	0	2	0	0	2	0	0	0	2	0	2	0	0	2	2	1	0	0	1	0	0	0	0	1
847	1	2	0	0	0	1	1	0	1	1	1	0	1	0	1	0	2	0	0	0	0	0	0	0	0	0	0	1	2	2	1	0	2	0	1	2	2	0	2	2	0	1	1	2	1	0	0	0	1
848	1	2	0	0	1	1	0	0	2	2	0	0	0	0	0	0	0	2	1	1	1	0	0	0	0	0	2	1	1	2	2	1	0	2	0	2	1	0	1	1	0	0	0	2	0	0	0	1	1
849	1	1	0	1	0	1	1	1	2	2	0	0	0	0	0	0	1	1	1	1	0	0	0	0	0	0	2	0	0	2	0	0	1	0	1	2	1	1	0	0	0	1	1	1	1	1	0	1	1
850	1	1	1	0	0	2	2	1	1	1	1	0	0	0	0	0	2	0	0	0	0	1	0	0	0	0	2	0	0	2	0	2	1	0	2	0	0	0	1	1	0	0	0	2	0	0	0	0	2
851	1	1	0	1	1	2	1	1	2	1	0	0	0	0	0	0	0	1	2	1	1	0	0	0	0	0	2	0	0	2	1	0	1	0	2	2	1	1	0	0	0	0	0	2	1	0	0	0	2
852	0	2	0	1	0	1	1	0	2	0	1	0	0	0	0	0	1	0	1	1	1	0	0	0	0	0	2	0	0	2	0	1	1	1	0	2	1	0	0	0	0	1	0	1	0	1	0	2	0
853	0	1	0	0	1	2	0	0	2	1	1	0	1	0	1	0	2	0	0	0	0	0	0	0	0	0	2	1	1	2	0	1	1	1	1	2	0	1	1	1	0	0	0	1	1	1	0	1	1
854	0	2	1	1	0	1	0	0	2	2	0	1	1	0	0	0	1	2	0	0	0	0	0	0	0	0	1	0	1	2	0	1	1	0	2	0	0	0	2	1	1	0	0	2	0	0	0	1	1
855	0	1	0	1	0	1	0	0	2	2	0	2	2	0	0	0	1	1	1	1	0	1	0	0	0	0	2	0	0	2	0	1	2	1	1	1	1	0	1	0	1	2	2	2	1	1	0	1	1
856	0	2	0	1	0	1	1	0	2	1	1	0	1	0	1	0	2	2	1	1	1	0	0	0	0	0	2	0	0	2	0	1	1	1	1	1	0	1	0	0	0	0	0	2	0	2	0	0	1
857	1	1	0	1	0	1	1	0	1	0	1	0	0	0	0	0	1	1	1	0	0	0	0	0	0	0	1	1	1	2	0	1	1	2	0	2	1	0	0	0	0	2	2	2	1	1	0	2	0
858	1	0	0	0	0	0	1	1	2	2	0	0	1	0	1	0	1	2	1	1	1	0	0	0	0	0	1	0	0	1	0	0	0	1	1	1	0	0	1	1	0	1	1	2	0	0	0	1	1
859	1	0	1	0	0	1	1	0	2	2	0	1	1	0	0	0	1	0	0	0	0	0	0	0	0	0	2	0	0	1	1	0	1	0	0	2	2	1	0	0	0	1	1	1	0	0	0	2	1
860	1	2	1	1	0	1	2	0	2	1	1	1	1	0	0	0	1	2	0	0	0	1	2	1	1	1	2	1	1	2	0	1	1	1	0	2	0	0	1	0	1	0	0	1	1	0	0	2	0
861	1	0	0	0	1	1	2	0	1	0	0	1	2	0	0	0	2	1	1	0	0	0	0	0	0	0	1	1	2	2	1	2	2	0	2	0	2	0	0	0	0	1	1	2	1	0	0	2	1
862	0	1	0	1	0	1	2	1	1	1	1	1	2	0	1	1	2	2	1	0	0	0	0	0	0	0	1	0	0	1	0	1	0	2	1	2	2	0	0	0	0	1	0	1	0	0	0	2	1
863	0	2	0	0	0	0	2	0	1	0	2	0	0	0	0	0	0	0	1	1	1	1	0	0	1	1	0	2	2	2	1	2	1	2	0	2	2	0	1	1	0	2	2	2	1	1	0	2	0
864	0	1	0	1	0	1	0	0	1	1	1	0	0	0	0	0	1	2	1	1	1	1	0	0	0	0	0	0	0	1	0	0	1	0	1	1	2	0	0	0	0	0	0	0	0	1	0	0	1
865	1	2	0	0	0	1	1	0	1	1	0	0	0	0	0	0	1	2	1	1	1	1	0	0	0	0	2	0	0	2	0	1	2	0	1	1	2	1	0	0	0	0	0	2	0	1	0	2	1
866	1	0	0	0	1	2	2	1	1	1	0	1	1	0	1	0	1	2	0	0	0	1	1	1	1	1	2	0	0	2	1	1	1	1	1	1	0	0	1	0	1	0	1	2	1	1	0	1	1
867	1	1	0	0	0	0	0	0	2	1	0	1	1	0	0	0	2	0	0	0	0	0	0	0	0	0	1	0	0	1	1	1	0	2	0	2	1	0	0	0	0	0	0	1	0	0	0	2	0
868	1	1	1	0	1	2	1	0	0	0	1	0	0	0	0	0	1	2	0	0	0	0	0	0	0	0	1	1	1	1	1	0	1	0	2	1	0	0	1	1	0	0	0	0	0	0	0	0	2
869	0	0	0	0	1	1	1	0	1	1	0	0	1	0	1	0	1	1	1	1	1	0	0	0	1	1	1	0	0	2	0	2	2	0	2	0	1	0	2	2	1	0	0	2	0	0	0	2	0
870	0	1	0	1	0	1	2	1	1	1	1	0	1	0	1	0	1	2	1	1	1	0	0	0	0	0	0	0	1	2	0	2	2	0	2	0	1	0	1	1	0	1	1	2	1	2	0	2	0
871	0	1	0	0	0	0	2	0	0	0	2	0	0	0	0	0	1	0	0	0	0	0	0	0	0	0	1	0	0	2	0	2	1	1	1	1	1	0	0	0	1	1	0	0	0	1	0	0	2
872	0	1	1	1	0	1	1	1	2	2	0	0	1	0	1	0	0	2	1	1	1	0	0	0	0	0	1	0	0	1	0	0	1	0	1	1	1	0	1	1	0	0	0	2	1	0	0	0	2
873	1	2	0	0	0	1	1	0	0	0	1	1	1	0	1	0	1	2	1	0	0	0	1	1	1	1	2	1	1	2	2	1	1	1	1	1	2	0	0	0	0	0	0	2	0	1	0	2	0
874	1	2	0	0	0	1	2	0	0	0	0	0	0	0	0	0	0	0	0	0	0	1	1	1	1	1	2	1	1	1	0	0	1	1	0	2	1	0	1	0	1	0	0	1	0	0	0	0	2
875	0	2	0	1	0	1	1	1	2	1	0	0	1	0	1	0	2	2	2	2	1	0	0	0	0	0	1	0	2	2	0	1	1	1	0	2	1	0	0	0	0	1	1	2	1	1	0	1	0
876	0	2	0	1	0	1	0	0	2	2	0	1	2	0	2	1	1	0	0	0	0	0	0	0	0	0	1	1	2	2	0	1	2	0	1	1	2	0	2	2	1	0	0	1	0	1	0	2	0
877	1	2	1	0	0	1	2	0	0	0	2	0	0	0	0	0	1	0	1	0	0	1	1	0	0	0	1	0	1	2	1	2	1	1	0	2	1	0	0	0	0	0	0	2	0	0	0	1	0
878	0	2	0	0	0	1	1	0	1	1	2	0	0	0	0	0	2	2	1	1	1	1	0	0	0	0	2	1	1	2	0	1	1	2	0	2	1	1	0	0	0	1	0	1	0	1	0	2	0
879	1	1	0	1	0	2	2	0	0	0	2	0	1	0	1	0	1	0	0	0	0	0	0	0	0	0	2	0	0	2	0	0	1	2	0	2	1	1	0	0	0	0	0	0	0	1	0	2	0
880	0	2	0	0	0	0	1	0	1	1	1	1	1	0	0	0	1	1	1	0	1	0	0	0	1	1	2	0	0	2	0	0	0	2	0	2	2	0	1	1	0	0	0	2	0	1	0	2	0
881	0	2	0	0	0	1	2	0	1	1	1	1	1	0	0	0	2	0	0	0	0	1	1	1	1	1	2	1	1	2	0	1	1	1	0	2	1	0	2	1	1	2	2	2	1	1	0	0	2
882	0	2	0	0	0	0	0	0	2	1	0	1	2	0	2	0	1	0	1	0	0	0	0	0	1	1	0	1	2	1	0	0	1	1	0	2	1	0	0	0	0	1	1	2	1	1	0	2	0
883	0	1	0	0	0	0	1	0	1	1	1	0	0	0	0	0	1	1	0	0	0	0	1	0	1	1	1	0	2	2	0	1	1	0	1	1	1	1	1	1	0	0	0	0	0	0	0	1	1
884	1	1	0	0	1	1	1	0	1	0	0	0	0	0	0	0	2	1	1	1	0	0	0	0	0	0	2	0	0	2	0	1	1	0	1	1	1	0	0	0	0	0	0	0	2	1	0	1	2
885	1	1	0	1	0	2	1	0	0	0	1	0	1	0	0	0	0	1	2	1	1	0	2	0	0	0	2	0	0	2	2	0	1	2	0	2	1	0	1	1	0	0	0	1	0	0	0	0	2
886	1	0	0	0	1	2	1	0	2	2	0	0	1	0	1	0	1	1	0	1	0	1	0	0	0	0	0	1	1	0	0	0	1	1	1	1	1	0	0	0	0	0	0	0	2	1	0	1	1
887	1	2	0	0	0	0	1	0	2	0	0	1	1	1	0	1	2	0	0	1	1	0	0	0	0	0	1	1	2	2	1	0	1	1	0	2	1	0	0	0	0	0	0	1	0	0	0	0	2
888	0	2	0	0	0	0	1	0	1	0	1	1	0	0	1	1	1	1	0	0	0	0	0	0	0	0	1	1	1	0	0	0	1	2	1	1	0	0	2	2	0	1	0	0	2	0	0	2	1
889	1	2	0	0	0	1	1	0	1	1	1	0	0	0	0	0	1	0	0	0	0	1	1	1	1	1	1	1	0	1	1	1	2	0	1	1	1	0	2	2	0	1	1	2	1	2	0	2	1
890	1	1	0	0	0	1	2	0	0	0	0	0	1	0	1	0	2	0	0	0	0	0	0	0	0	0	2	0	0	2	0	2	2	0	1	1	0	0	1	0	1	1	0	1	0	0	0	1	1
891	0	0	0	0	0	1	2	0	1	0	1	1	0	0	1	1	2	1	1	1	1	0	0	0	1	1	1	0	1	2	1	0	1	1	1	1	2	0	0	0	0	0	0	2	0	0	0	0	2
892	0	1	0	1	0	2	1	0	1	1	1	0	0	0	0	0	1	1	1	1	1	0	1	0	0	0	1	0	0	2	1	1	1	0	2	1	2	0	0	0	0	0	0	1	0	0	0	2	0
893	1	2	0	0	0	1	2	0	1	1	1	0	1	0	0	0	1	1	1	1	0	0	0	0	0	0	2	0	0	2	2	0	0	2	0	2	1	0	1	0	1	1	0	0	1	1	0	1	1
894	1	2	0	0	0	1	1	1	2	2	0	1	0	0	0	0	2	1	1	0	0	1	0	0	0	0	1	1	1	0	0	0	2	0	1	1	1	0	2	2	0	0	0	2	1	0	0	2	0
895	1	2	0	0	0	1	0	0	2	2	0	0	1	0	1	0	2	1	1	1	0	0	0	0	0	0	0	1	2	1	0	1	0	1	1	2	2	1	0	0	0	0	0	2	0	0	0	1	1
896	1	0	0	0	0	1	1	1	2	1	0	0	0	0	0	0	2	2	1	1	1	0	0	0	1	1	1	1	1	2	1	1	1	2	0	2	1	0	1	1	0	1	1	2	1	0	0	1	2
897	1	0	0	0	2	2	0	0	2	1	1	0	0	0	0	0	1	0	0	0	0	0	0	0	0	0	1	0	2	2	0	0	0	1	1	1	0	0	2	2	1	0	0	2	0	1	0	2	1
898	0	2	0	0	0	0	0	0	2	2	0	1	1	0	0	0	0	2	0	0	0	0	0	0	0	0	0	0	0	1	0	0	1	2	0	2	2	0	0	0	0	1	0	0	2	0	0	1	1
899	0	1	0	1	0	1	2	1	1	1	1	0	0	0	0	0	0	0	0	0	0	0	0	0	1	1	2	0	0	2	1	0	1	2	0	2	1	1	0	0	1	0	0	1	1	0	0	1	1
900	0	0	0	0	2	2	1	0	1	1	0	0	2	0	2	0	1	2	0	0	0	0	0	0	1	1	2	0	0	2	1	0	0	2	0	2	0	1	0	0	0	0	0	1	0	0	0	1	1
901	0	0	0	1	0	2	0	0	2	1	0	0	1	0	1	1	1	1	2	2	2	0	1	0	0	0	2	0	0	2	1	1	0	1	1	1	1	0	0	0	0	0	0	2	0	0	0	2	0
902	0	2	0	1	0	1	0	0	1	1	1	1	2	0	1	0	2	0	0	0	0	1	0	0	0	0	2	0	0	2	1	1	1	0	2	1	2	0	0	0	0	0	0	1	0	0	0	1	1
903	1	1	0	0	0	1	1	0	2	1	1	0	1	0	0	0	2	1	1	1	1	0	0	0	0	0	1	1	2	2	1	1	1	2	0	2	1	0	0	0	0	1	1	2	0	0	0	1	1
904	0	1	1	1	1	2	2	0	0	0	0	1	2	0	1	0	0	2	0	0	0	0	0	0	0	0	2	0	0	2	1	2	2	0	2	1	2	0	0	0	0	0	0	2	1	0	0	1	1
905	1	2	1	0	0	0	1	1	2	2	1	1	0	0	1	1	1	0	0	0	0	1	0	0	0	0	0	1	0	0	1	0	0	1	1	1	1	0	1	1	0	1	1	1	1	2	0	2	0
906	1	2	1	0	1	1	2	0	1	0	0	0	0	0	0	0	0	2	2	1	0	1	0	0	0	0	1	0	0	2	1	0	0	1	1	1	1	1	1	0	2	1	1	2	0	0	0	0	2
907	0	2	0	0	0	0	0	0	2	1	2	0	0	0	0	0	1	1	0	0	0	0	0	0	0	0	2	1	1	2	0	0	1	1	1	1	2	0	1	1	0	1	0	0	0	0	0	2	0
908	1	2	0	0	0	0	1	0	1	1	1	0	0	0	0	0	1	1	1	1	0	2	0	0	0	0	2	0	0	2	0	2	2	0	2	0	1	0	0	0	0	0	0	1	0	0	0	2	0
909	0	0	0	0	0	1	2	1	1	1	1	0	1	0	1	1	1	0	0	0	0	0	0	0	0	0	2	0	0	2	1	1	1	1	0	2	1	0	2	2	0	0	0	2	0	0	0	2	1
910	1	1	0	1	0	1	1	1	2	2	0	0	0	0	0	0	1	0	0	0	0	0	0	0	0	0	2	0	1	2	0	0	0	1	1	1	2	0	0	0	0	0	0	1	0	1	0	2	0
911	1	0	0	1	1	2	1	0	1	1	1	0	0	0	0	0	1	0	1	1	1	1	0	0	1	1	2	0	0	2	1	0	2	1	0	2	1	0	2	2	0	1	0	1	0	1	0	1	1
912	1	1	0	0	0	1	1	0	1	1	1	0	0	0	0	0	1	2	1	0	0	1	1	0	0	0	2	0	1	2	0	0	1	1	0	2	1	0	0	0	0	0	0	2	0	2	0	2	0
913	0	2	0	1	0	2	2	0	0	0	0	0	2	0	1	0	0	2	0	0	0	0	0	0	0	0	1	2	2	1	0	1	0	1	0	2	1	0	2	2	0	1	0	1	1	1	0	2	1
914	0	1	0	1	0	1	2	0	0	0	2	0	0	0	0	0	2	0	0	1	0	0	0	0	0	0	1	1	1	2	0	2	2	1	1	2	2	0	1	1	0	1	1	2	2	0	0	0	1
915	1	1	0	0	0	1	0	0	1	0	0	0	1	0	1	0	0	1	0	0	0	0	0	0	0	0	1	0	0	2	1	1	0	1	1	1	1	0	1	1	0	0	0	2	0	0	0	1	1
916	1	2	0	0	0	0	2	0	2	1	1	0	1	0	0	0	2	1	1	1	1	0	0	0	0	0	0	0	1	1	0	0	0	2	0	2	1	0	1	1	0	0	0	2	0	0	1	1	0
917	0	0	0	0	1	2	1	0	1	0	1	1	2	0	1	0	1	1	2	2	2	0	0	0	0	0	1	2	2	2	1	0	1	0	2	1	1	1	0	0	0	0	0	2	0	0	0	0	2
918	1	2	0	0	0	0	0	0	2	1	1	0	1	0	1	0	0	1	0	0	0	0	0	0	0	0	1	0	1	2	1	1	1	1	0	2	1	1	0	0	0	1	1	2	1	1	0	1	1
919	0	2	1	1	0	1	0	0	1	1	0	0	0	0	0	0	1	0	0	0	0	0	1	0	0	0	1	1	1	1	1	1	2	0	1	1	1	0	1	1	0	0	0	1	0	0	0	2	1
920	0	1	0	0	1	1	1	0	2	1	1	0	1	0	1	0	2	0	0	0	0	2	0	0	0	0	2	0	0	2	1	0	0	2	0	2	2	1	0	0	1	0	0	1	0	0	0	1	1
921	0	1	0	0	0	0	1	0	1	0	0	0	0	0	0	0	1	2	0	0	0	0	0	0	0	0	2	0	0	2	1	0	2	1	0	2	2	0	0	0	0	0	1	1	0	1	0	0	1
922	1	1	0	0	0	1	1	0	1	0	0	1	0	0	1	1	1	1	0	0	0	0	0	0	0	0	2	0	0	1	0	0	2	0	2	2	1	1	0	0	0	0	0	2	0	0	0	2	1
923	0	1	0	1	1	2	0	0	2	1	0	0	0	0	0	0	1	2	1	1	1	0	0	0	0	0	2	0	0	2	0	0	1	1	0	2	1	0	2	2	0	0	1	2	1	0	0	2	1
924	1	1	0	0	1	2	0	0	2	2	0	1	1	0	0	0	0	2	2	1	0	0	1	1	1	1	2	1	1	2	0	0	1	2	0	2	0	0	1	1	0	1	1	1	1	2	0	1	1
925	0	1	0	1	0	2	1	0	2	1	0	0	0	0	0	0	1	1	1	1	0	0	1	0	0	0	1	1	2	2	0	1	2	1	1	1	0	2	0	0	0	1	1	2	1	1	0	2	0
926	0	2	0	1	0	1	0	0	2	2	0	1	1	0	0	0	1	0	0	0	0	0	1	0	1	1	2	0	0	2	2	2	1	0	2	0	2	0	0	0	0	0	0	1	0	0	0	0	2
927	1	0	0	0	0	1	1	0	1	0	0	0	0	0	0	0	1	2	2	1	0	1	0	0	0	0	0	0	1	2	0	0	1	1	0	2	1	0	0	0	0	1	1	1	1	0	0	1	1
928	0	2	0	0	0	0	1	0	1	1	1	1	0	0	1	1	2	0	0	0	0	1	1	1	1	1	1	1	0	1	1	1	2	0	1	2	1	1	0	0	0	0	0	2	0	0	0	1	1
929	1	0	0	0	1	2	1	0	1	1	0	0	0	0	0	0	1	0	0	0	0	0	0	0	1	1	0	0	1	2	0	2	1	1	1	1	1	0	2	1	1	1	1	2	1	1	0	1	1
930	0	1	0	0	1	2	0	0	1	0	0	1	1	0	0	0	2	1	0	0	0	1	0	0	0	0	2	0	0	2	0	1	1	2	1	2	1	0	0	0	0	0	0	2	1	1	0	2	1
931	0	2	0	0	0	1	1	1	2	2	0	0	1	0	1	0	1	1	0	0	0	0	2	0	0	0	2	1	1	2	0	1	1	1	0	2	1	1	0	0	0	0	0	2	0	0	0	1	1
932	1	1	0	0	1	1	2	0	0	0	1	0	0	0	0	0	1	0	1	1	1	0	0	0	0	0	2	0	0	2	1	2	1	2	0	2	1	1	0	1	0	1	1	2	1	1	0	0	1
933	0	1	0	0	0	0	1	0	2	1	0	0	0	0	0	0	2	0	0	0	0	1	0	0	0	0	2	1	1	2	2	0	0	2	0	2	1	0	0	0	0	0	0	2	1	0	0	0	2
934	1	2	0	1	0	2	1	0	1	0	1	2	2	0	2	0	2	0	0	0	0	0	1	0	1	1	1	1	1	2	1	0	0	1	1	1	1	0	0	0	0	0	0	0	0	0	0	1	1
935	1	1	0	0	0	1	2	0	0	0	0	0	0	0	0	0	0	0	0	0	0	0	1	0	0	0	2	0	0	2	1	0	1	2	0	2	2	0	1	1	0	0	0	1	0	0	0	1	1
936	1	1	0	1	0	2	0	0	2	1	0	0	0	0	0	0	1	1	1	1	0	1	0	0	0	0	2	0	0	2	1	1	2	1	1	1	1	0	0	0	0	0	0	1	0	1	0	2	0
937	1	2	0	0	0	0	1	0	2	2	0	0	1	0	1	1	2	0	0	0	0	0	0	0	0	0	2	1	1	2	0	0	0	2	0	2	1	0	1	1	0	0	0	0	0	0	0	0	2
938	1	0	0	0	2	2	2	0	0	0	2	1	2	0	1	0	2	0	0	0	0	1	0	0	0	0	1	0	1	2	0	0	0	2	0	2	2	0	1	1	1	2	2	2	1	1	0	2	1
939	0	0	1	0	0	1	0	0	2	2	0	1	2	0	2	0	0	1	1	1	1	0	0	0	0	0	2	0	0	2	1	0	1	2	0	2	2	0	1	1	0	0	0	1	0	0	0	1	1
940	0	1	0	1	0	1	1	0	1	1	0	1	0	0	1	1	1	1	1	1	0	0	0	0	0	0	1	1	1	1	0	1	1	2	0	2	2	0	0	0	0	0	0	2	0	0	0	2	0
941	1	0	0	0	1	2	2	0	0	0	1	0	2	0	1	0	2	2	0	0	0	1	0	0	0	0	1	1	2	2	0	0	1	1	0	2	1	0	2	2	0	0	0	2	1	0	0	0	2
942	0	2	0	0	0	0	1	0	1	1	0	1	2	0	2	0	1	1	1	1	1	0	0	0	0	0	1	0	2	2	0	2	2	1	1	2	1	0	2	1	1	0	0	0	0	0	0	0	1
943	1	1	0	0	0	1	2	0	1	0	1	0	1	0	1	0	1	1	1	1	1	0	0	0	0	0	1	1	2	2	1	2	1	1	0	2	1	0	2	2	1	0	0	2	1	0	0	0	2
944	1	0	0	0	0	2	0	0	2	2	0	1	2	0	2	0	2	1	1	0	0	1	0	0	0	0	1	0	1	2	1	1	1	2	2	1	1	0	1	1	0	0	0	0	0	0	0	1	2
945	1	1	0	0	1	2	1	0	2	2	0	0	0	0	0	0	2	1	1	1	1	1	0	0	0	0	2	0	0	1	1	1	1	1	1	2	1	0	1	1	0	0	0	2	0	0	0	1	1
946	1	2	0	0	0	0	1	0	0	0	2	0	1	0	1	0	1	1	1	1	1	0	0	0	0	0	1	0	0	1	0	1	1	0	2	1	1	1	0	0	0	0	0	1	1	1	0	0	2
947	0	1	1	0	0	2	0	0	2	2	0	0	0	0	0	0	1	2	1	1	1	0	0	0	0	0	2	0	0	2	0	0	0	2	0	2	1	1	0	0	0	0	0	2	0	1	0	2	0
948	0	0	0	0	1	1	1	0	1	1	0	0	1	0	1	0	1	1	0	0	0	0	0	0	0	0	1	0	0	1	0	1	1	0	2	1	2	0	0	0	0	1	1	2	0	0	0	1	1
949	0	0	0	0	0	1	1	1	2	1	0	0	1	0	1	0	1	1	1	1	0	0	1	0	0	0	1	1	1	2	1	0	1	2	0	2	2	0	1	1	0	0	0	1	0	0	0	2	0
950	0	2	0	0	0	0	1	0	2	2	0	0	1	0	1	0	2	1	1	1	1	0	0	0	0	0	2	1	1	2	0	0	0	1	1	1	1	1	0	0	0	0	1	2	1	1	1	0	1
951	1	1	0	0	0	1	2	1	2	1	0	0	0	0	0	0	1	1	0	1	0	1	0	0	0	0	1	1	2	2	1	2	1	2	0	2	1	0	1	1	0	0	0	1	0	0	0	2	1
952	0	2	0	0	0	1	1	1	2	1	0	0	0	0	0	0	2	2	2	2	0	1	1	0	0	0	2	0	0	2	0	0	1	1	1	1	2	1	0	0	0	0	0	2	0	0	0	2	0
953	1	1	1	0	1	2	1	0	1	0	0	1	1	0	1	0	1	1	2	2	1	1	0	0	1	1	2	0	0	2	1	0	1	2	1	2	1	1	1	1	0	1	1	1	1	2	0	0	2
954	0	0	0	0	1	1	2	1	1	1	0	0	1	0	1	1	1	1	1	1	0	0	0	0	0	0	2	0	0	2	1	1	1	2	1	2	1	0	0	0	0	0	0	2	1	0	0	2	0
955	1	1	0	0	0	0	2	0	1	1	1	1	1	1	0	1	2	1	1	1	1	0	0	0	0	0	2	0	0	2	1	1	1	1	0	2	1	1	0	1	0	0	0	2	1	1	0	1	1
956	1	1	0	0	1	2	1	0	2	0	0	0	0	0	0	0	0	0	1	1	1	0	1	1	2	2	2	0	0	2	0	2	1	1	1	1	1	0	2	2	0	0	0	1	0	0	0	2	0
957	1	1	0	1	0	1	0	0	2	1	0	0	1	0	1	0	1	0	1	1	1	0	0	0	0	0	2	0	0	2	0	2	1	1	1	1	1	1	0	0	0	0	0	0	0	1	0	2	0
958	1	2	0	0	0	0	1	0	1	1	1	0	1	0	1	1	0	1	1	2	1	0	0	0	0	0	1	0	2	2	0	0	0	2	0	2	2	0	1	0	1	0	0	2	0	0	0	2	0
959	1	1	0	1	0	1	2	0	0	0	1	0	0	0	0	0	0	2	2	1	0	0	0	0	0	0	1	1	1	2	1	0	2	2	0	2	1	0	1	1	0	1	1	2	1	1	0	1	1
960	1	1	0	0	1	2	2	0	1	0	2	1	0	0	0	0	2	1	1	1	1	1	0	0	0	0	2	0	0	2	0	0	0	2	2	1	1	0	1	1	0	0	0	0	0	1	0	0	2
961	1	1	0	0	1	2	1	0	1	1	1	0	1	0	1	0	1	0	1	0	0	0	0	0	0	0	0	0	0	1	0	1	1	1	1	1	2	1	0	0	0	0	0	2	0	0	0	2	0
962	0	1	0	0	0	0	1	1	2	2	0	2	2	0	0	0	1	1	1	1	1	0	1	0	0	0	1	2	2	1	0	0	1	1	1	1	2	0	0	0	0	0	0	1	0	1	1	1	0
963	0	0	0	1	1	2	2	0	0	0	0	1	2	1	1	1	1	0	0	0	0	0	0	0	0	0	2	1	1	2	2	2	1	0	1	1	1	1	1	1	0	0	0	1	1	0	0	1	1
964	0	1	0	0	0	2	0	0	2	1	1	0	0	0	0	0	0	0	0	0	0	0	0	0	0	0	0	0	1	2	0	1	1	0	1	1	1	0	2	1	1	0	0	1	0	0	0	1	1
965	0	0	0	0	1	2	2	1	1	1	1	0	0	0	0	0	2	2	1	1	1	0	0	0	0	0	2	0	0	1	1	0	1	2	0	2	1	1	0	0	0	0	0	2	0	0	0	2	0
966	0	1	0	0	0	1	0	0	2	1	0	0	0	0	0	0	2	0	0	0	0	0	0	0	0	0	1	1	0	1	1	0	0	1	1	1	2	0	2	2	0	0	0	2	0	0	0	0	2
967	1	0	0	0	1	2	2	0	2	2	0	0	1	0	1	0	1	0	1	0	0	0	1	0	0	0	2	0	0	2	0	0	2	2	0	2	2	1	0	0	0	0	0	0	0	0	0	1	2
968	1	2	0	0	0	1	2	0	0	0	2	0	1	0	1	0	2	2	2	2	0	0	0	0	1	1	1	0	0	1	0	2	2	0	2	0	1	0	2	2	0	1	1	2	0	0	0	2	1
969	0	0	0	1	0	2	1	0	1	1	1	0	1	0	1	1	0	0	0	1	1	0	0	0	0	0	1	0	1	2	0	1	1	2	1	2	1	0	1	0	1	0	0	1	1	0	0	2	0
970	1	1	0	0	0	1	1	1	2	1	0	1	1	0	0	0	2	1	0	0	0	0	1	0	1	1	1	0	1	2	1	1	1	1	2	2	1	0	1	1	0	2	2	2	1	1	0	1	0
971	0	2	0	1	0	1	2	0	0	0	0	0	1	0	1	0	2	0	0	0	0	0	1	0	0	0	2	0	0	2	1	1	1	1	1	1	2	0	0	0	0	0	0	1	0	1	0	0	2
972	0	0	0	0	0	1	1	0	2	1	0	0	2	0	2	0	1	0	2	1	1	0	0	0	0	0	2	0	0	2	0	1	2	1	1	1	1	0	1	1	0	0	0	1	0	0	0	0	1
973	1	2	0	0	0	0	1	0	1	0	0	0	0	0	0	0	1	0	0	0	0	0	0	0	1	1	1	0	0	2	1	0	0	1	1	1	1	0	1	1	0	1	0	1	1	1	0	2	0
974	0	2	0	0	0	0	0	0	2	1	0	1	1	0	0	0	1	0	1	1	1	0	1	0	0	0	1	1	1	2	0	0	2	1	2	1	1	0	2	2	0	0	0	1	0	0	0	1	0
975	0	1	0	0	1	1	0	0	2	2	0	0	1	0	1	0	2	1	0	0	0	0	0	0	0	0	1	0	1	2	0	1	2	0	1	1	0	1	1	1	0	1	0	1	0	0	0	1	2
976	1	2	0	0	0	0	2	0	0	0	0	0	1	0	1	0	1	0	0	0	0	0	1	1	1	1	2	0	0	2	1	0	1	1	0	2	1	0	1	1	0	0	0	1	0	0	0	2	0
977	0	2	0	0	0	1	0	0	2	2	0	1	1	0	0	0	0	0	0	0	0	1	0	0	0	0	2	0	0	2	1	2	1	2	0	2	1	0	1	1	0	0	0	2	0	2	0	1	0
978	0	1	0	0	0	1	1	0	2	0	0	0	0	0	0	0	1	1	1	1	0	0	0	0	0	0	1	0	0	2	1	1	1	1	0	2	2	0	1	1	1	1	1	1	1	2	0	1	2
979	0	1	1	0	0	1	1	0	1	1	0	0	1	1	0	0	1	0	0	0	0	0	0	0	0	0	1	0	0	2	0	0	1	1	1	1	1	0	0	0	0	0	0	2	0	0	0	1	1
980	0	0	0	0	1	1	2	1	1	1	1	0	2	0	2	0	1	1	1	1	0	1	0	0	0	0	1	0	1	2	0	1	1	0	2	1	1	1	0	0	0	1	1	2	0	0	0	2	0
981	1	1	1	1	0	2	1	0	1	0	0	1	2	0	2	0	2	2	2	2	2	0	0	0	0	0	1	1	1	1	0	0	1	1	0	2	1	0	0	0	0	0	0	2	0	2	0	0	2
982	0	2	0	0	0	0	0	0	2	2	0	0	1	0	0	0	2	1	0	0	0	0	1	0	0	0	2	1	1	2	0	0	0	2	0	2	1	1	0	0	0	0	0	2	0	0	0	2	0
983	1	0	0	0	0	2	1	1	2	1	0	0	0	0	0	0	2	0	0	0	0	0	1	0	0	0	2	1	1	2	2	0	0	2	0	2	1	0	0	0	1	1	1	2	0	0	0	2	0
984	1	0	1	0	0	1	1	0	1	0	1	0	0	0	0	0	1	0	0	0	0	0	0	0	1	1	1	1	2	2	1	1	1	0	0	2	2	0	2	2	0	0	0	1	0	0	0	0	2
985	0	2	0	0	0	0	1	0	1	1	0	2	2	0	2	0	2	1	1	1	1	0	0	0	0	0	0	0	0	1	0	2	1	1	1	1	1	0	0	0	1	1	1	1	1	0	0	1	1
986	0	1	0	0	0	0	2	0	1	0	0	0	2	1	0	1	1	0	0	0	0	1	0	0	0	0	2	0	0	2	0	0	1	0	1	1	1	0	0	0	0	0	0	2	1	1	0	2	0
987	0	1	0	1	0	2	1	1	2	2	0	0	0	0	0	0	1	0	2	1	1	0	0	0	0	0	2	0	0	2	1	0	2	0	2	2	1	0	0	0	0	1	1	1	1	0	0	0	2
988	0	2	1	1	0	1	1	0	2	2	0	0	1	0	1	1	0	0	0	0	0	1	0	0	0	0	2	0	0	2	2	0	2	1	1	2	2	0	0	0	0	0	0	1	0	0	0	1	2
989	1	1	0	0	0	0	2	0	1	0	0	0	0	0	0	0	1	1	1	1	0	0	1	0	0	0	2	0	0	2	0	0	2	0	2	2	2	0	0	0	0	0	0	1	0	0	0	1	1
990	0	0	0	0	1	1	1	0	2	1	0	1	2	0	2	0	1	1	1	1	1	1	0	0	0	0	1	0	1	2	0	0	2	1	1	2	2	0	0	0	0	0	0	0	2	1	0	2	1
991	0	2	0	0	0	0	1	1	2	2	0	1	2	0	1	0	1	1	1	0	1	1	1	1	0	1	2	0	0	2	2	1	0	1	1	1	1	0	1	1	0	0	0	1	0	0	0	2	0
992	0	0	0	2	1	2	0	0	2	1	0	0	0	0	0	0	0	2	1	1	1	0	0	0	0	0	2	0	0	2	0	1	1	0	0	2	2	0	0	0	0	0	0	1	0	0	0	1	1
993	0	1	0	1	0	2	1	0	1	0	1	1	2	0	2	0	1	1	0	1	0	0	0	0	1	1	0	1	1	2	1	0	1	1	1	1	1	0	1	1	0	0	0	2	1	0	0	1	0
994	0	0	0	1	1	2	0	0	2	2	0	0	0	0	0	0	1	1	1	1	1	0	0	0	0	0	2	0	0	2	0	1	1	2	1	2	1	0	1	0	1	0	0	2	0	0	0	1	0
995	1	2	0	0	0	0	0	0	2	2	0	1	1	0	1	1	1	2	1	0	0	0	0	0	0	0	1	0	1	2	0	0	0	1	1	1	1	0	1	0	1	1	0	1	0	0	0	2	0
996	0	2	1	0	0	1	0	0	2	1	0	0	1	0	1	0	2	0	0	1	1	1	1	0	1	1	1	1	1	2	0	0	0	1	1	1	1	0	1	0	1	0	0	2	0	0	0	1	1
997	0	0	0	0	0	2	0	0	2	1	0	1	1	0	0	0	2	1	1	1	1	1	0	0	0	0	1	0	1	2	1	1	2	1	2	2	2	0	0	0	0	0	0	2	0	0	0	2	0
998	0	1	0	1	0	2	1	1	2	2	0	1	2	0	0	0	0	0	0	0	0	1	1	1	1	1	2	0	0	2	0	1	1	0	1	1	1	0	0	0	0	1	1	1	1	1	0	1	1
999	1	1	0	1	0	1	2	0	1	1	0	0	0	0	0	0	0	1	0	0	0	2	1	1	1	1	1	0	1	2	0	0	1	2	1	2	2	1	0	0	0	0	0	1	1	1	0	2	1
1000	1	1	0	2	0	2	2	0	1	1	1	0	0	0	0	0	0	0	0	0	0	0	0	0	2	2	0	1	1	2	1	0	1	2	0	2	2	0	2	2	0	0	0	1	1	0	0	0	2
[truncated: 252 more columns]
