# Supplementary material for: KNN-MDR: a learning approach for improving interactions mapping performances in genome wide association studies
Source: BMC Bioinformatics. 2017 Mar 21;18:184. doi: 10.1186/s12859-017-1599-7 (PMC5361736; doi:10.1186/s12859-017-1599-7)
Supplement: Supplementary file 6 — The data set(s) supporting the results of Table 4. (ZIP 7095 kb) [file 12859_2017_1599_MOESM6_ESM.zip › 100 simulations/S60/mkallsimul.dat]

1	0	0	0	0	0	0	1	1	0	0	0	0	0	0	0	0	0	1	2	0	1	0	0	0	0	0	0	2	2	2	1	1	1	1	0	1	2	0	0	0	2	1	1	1	1	0	0	0	1
2	1	0	0	0	0	0	0	0	2	0	0	0	0	0	0	0	0	0	1	1	1	0	0	0	0	0	0	1	2	2	0	0	0	1	0	1	1	1	0	0	0	0	0	0	0	0	0	1	1
3	1	0	0	0	0	0	1	1	0	0	1	0	1	0	0	0	0	0	1	1	0	0	0	0	0	0	0	1	2	2	1	1	1	2	0	2	1	0	0	1	0	1	1	1	1	0	0	0	0
4	1	0	0	0	0	0	1	1	1	1	1	0	1	0	0	0	0	2	0	2	0	0	1	0	0	0	1	2	2	2	1	1	2	1	0	2	1	1	1	0	0	1	1	2	0	0	0	0	1
5	0	0	0	0	0	0	0	0	2	0	0	0	0	0	0	0	0	1	2	0	1	0	1	1	1	0	0	2	0	0	0	1	0	2	1	2	1	0	1	0	1	0	0	2	0	0	0	0	1
6	1	0	1	0	0	0	2	2	1	0	0	0	0	0	0	0	0	1	0	2	0	0	1	1	1	2	0	2	2	1	0	1	1	2	1	2	1	0	0	1	1	0	2	2	0	1	0	0	0
7	1	0	0	0	0	0	2	2	0	0	0	0	0	0	0	0	0	0	1	1	0	0	1	0	0	0	0	2	2	1	0	1	2	2	2	2	1	0	0	2	0	0	0	1	0	0	0	0	1
8	0	0	0	0	0	0	2	2	0	0	1	1	2	0	0	0	0	0	1	0	1	0	1	1	1	1	0	2	1	2	0	2	2	0	0	1	2	1	0	0	1	0	0	1	0	0	0	0	0
9	1	0	0	0	0	1	0	0	2	0	0	1	1	0	0	0	0	1	2	0	2	0	1	0	0	0	1	2	2	2	0	1	1	2	2	2	1	0	1	0	1	1	1	2	0	2	0	0	1
10	1	0	0	0	0	0	1	2	1	0	1	0	0	0	0	0	0	0	0	2	0	0	0	0	0	0	0	2	2	2	0	1	2	1	0	1	1	1	1	0	0	0	1	2	1	1	0	0	0
11	0	1	0	0	0	1	1	1	2	0	0	1	2	0	0	1	0	1	0	2	0	1	1	1	1	1	0	1	2	2	1	2	2	1	1	2	1	0	0	0	2	0	0	2	0	1	0	0	2
12	1	0	0	0	0	0	2	2	0	0	1	0	0	0	0	0	0	0	1	1	1	0	0	0	0	0	0	2	2	2	1	0	0	2	1	2	0	1	1	0	0	1	1	1	0	0	0	0	1
13	1	0	0	0	0	0	1	1	2	0	0	0	2	0	0	0	0	2	0	2	0	0	0	0	0	0	0	2	2	2	0	1	1	2	0	2	1	0	0	1	1	0	0	0	2	1	0	0	2
14	0	1	0	0	0	0	1	1	1	0	1	1	1	0	0	1	0	1	0	2	1	0	1	0	0	0	0	2	1	1	0	1	1	0	0	1	2	0	0	1	1	0	0	2	0	0	0	0	2
15	0	0	1	0	0	0	1	1	1	0	1	0	0	0	0	0	0	1	2	0	2	0	0	0	0	0	0	1	1	1	0	1	1	0	0	1	2	0	0	1	1	1	1	2	1	1	0	0	0
16	0	0	0	0	0	0	2	2	0	0	0	1	1	0	0	0	0	1	2	0	1	0	0	0	0	1	0	1	2	2	0	2	2	1	0	2	2	0	0	1	1	0	0	2	0	0	0	0	1
17	1	0	0	0	0	0	1	2	2	0	0	0	0	0	0	0	0	0	1	0	1	0	0	0	0	0	0	1	2	2	1	1	2	1	1	1	1	0	0	0	2	0	0	2	0	0	0	0	1
18	0	0	1	0	0	0	0	1	1	0	1	0	2	0	0	0	0	0	2	0	1	1	0	0	0	0	0	0	2	1	0	0	1	1	1	1	1	0	0	1	0	0	2	2	1	0	0	0	1
19	1	0	0	0	0	1	0	0	2	0	0	0	1	0	0	0	0	0	1	1	1	0	2	0	0	1	0	1	2	2	0	1	1	2	1	2	1	0	0	1	0	0	2	2	0	0	0	0	2
20	1	0	0	0	0	0	0	2	2	0	1	0	0	0	0	0	0	0	0	1	0	0	0	0	0	1	0	1	2	2	1	0	0	2	0	2	1	0	0	0	2	1	1	1	1	0	0	0	0
21	0	0	0	0	0	0	1	1	1	1	0	0	1	0	0	0	0	0	1	1	1	0	0	0	0	0	0	2	2	2	0	2	2	2	1	2	2	0	0	0	2	0	0	1	0	0	0	1	2
22	1	0	0	0	0	0	1	2	2	0	0	0	1	0	0	0	0	0	0	1	0	0	1	1	1	1	0	2	1	2	1	0	1	2	1	2	2	0	0	0	2	0	0	2	1	1	0	0	0
23	0	0	0	0	0	0	2	2	1	0	0	1	0	0	0	0	0	0	1	1	0	0	1	1	1	2	0	2	2	2	1	1	2	2	2	2	1	0	0	1	1	0	0	2	0	0	1	0	1
24	0	1	0	0	0	0	2	2	0	0	0	0	0	0	0	0	1	1	1	1	0	0	0	0	0	0	0	2	2	2	0	1	1	2	0	2	1	0	0	0	1	1	1	2	0	0	0	0	1
25	0	1	0	0	0	0	1	1	1	1	2	0	0	0	0	0	0	1	0	2	0	0	0	0	0	0	0	2	1	1	0	0	0	1	1	2	1	0	0	1	0	0	1	1	0	1	0	0	0
26	0	0	0	0	0	1	1	1	2	0	1	0	1	0	0	0	0	0	1	1	1	0	0	0	0	0	0	1	2	2	0	1	1	2	1	2	1	1	0	0	1	0	0	2	1	0	0	0	1
27	0	0	0	0	0	0	2	2	1	0	1	0	0	0	0	0	1	1	0	2	0	0	0	0	0	0	0	2	2	1	1	2	2	1	0	1	1	1	1	0	0	0	0	0	0	0	0	0	0
28	1	0	0	0	0	0	2	2	1	0	1	1	1	0	0	1	0	0	1	1	1	0	1	1	1	1	0	2	2	1	0	1	1	2	1	2	2	1	0	0	1	0	0	2	0	0	0	0	0
29	0	0	0	0	0	0	1	0	2	0	1	0	0	0	0	0	1	1	2	0	1	0	0	0	0	0	0	1	2	2	0	1	1	1	0	1	1	0	0	1	1	1	1	1	1	0	0	1	2
30	0	0	0	0	0	1	0	0	2	0	0	0	0	0	0	0	0	1	2	0	1	1	0	0	0	0	0	2	2	2	0	0	0	1	0	2	1	0	0	0	1	0	0	2	0	1	0	0	1
31	1	0	0	0	0	0	0	0	2	0	0	1	1	0	0	1	0	1	0	1	0	0	0	0	0	0	0	1	2	1	1	1	2	0	0	1	1	0	0	0	2	1	1	1	0	0	0	0	0
32	1	0	0	0	0	0	1	2	0	0	1	1	0	0	0	0	0	1	0	2	0	0	0	0	0	0	0	2	1	1	1	1	1	1	0	1	2	0	0	1	1	0	0	2	1	1	0	0	1
33	1	0	0	0	0	0	1	2	2	0	0	0	1	0	0	0	0	1	1	1	1	0	0	0	0	0	0	2	2	2	1	0	1	2	1	2	1	1	0	0	1	0	1	2	1	1	0	0	1
34	0	0	0	0	0	0	2	2	1	0	1	0	0	0	0	0	0	0	0	2	0	2	0	0	0	0	0	2	1	1	0	2	2	0	0	1	0	1	1	0	0	1	0	0	0	0	2	0	2
35	1	0	0	0	0	1	1	1	2	0	0	0	0	0	0	0	0	1	0	1	0	0	0	0	0	0	0	1	1	0	1	1	2	2	0	2	2	0	0	0	2	1	2	2	0	0	0	0	1
36	1	0	0	0	0	1	0	1	1	0	1	0	0	0	0	0	0	1	0	2	0	0	0	0	0	1	0	1	2	2	0	0	0	1	0	0	2	0	0	1	1	0	0	2	0	0	0	0	2
37	0	0	0	0	0	0	1	2	2	0	1	1	1	0	0	1	0	1	1	1	1	0	0	0	0	0	0	1	2	2	0	1	1	1	0	2	1	0	0	0	2	0	0	2	0	0	0	0	0
38	1	0	0	0	0	0	1	1	2	0	0	0	0	0	0	0	0	0	1	1	0	0	0	0	0	0	0	1	2	2	1	2	2	0	0	1	1	0	0	0	1	1	1	2	0	0	0	0	0
39	1	0	0	0	0	0	1	1	1	0	0	0	1	0	0	0	0	0	0	1	0	0	1	0	0	0	0	1	2	2	0	0	2	0	0	1	1	1	1	0	0	0	0	1	0	0	0	2	2
40	0	0	0	0	0	0	1	1	2	0	0	1	2	0	0	1	0	1	0	1	0	0	0	0	0	0	0	2	2	2	0	1	1	1	0	1	1	0	0	0	1	0	1	2	0	1	1	0	1
41	0	0	0	0	0	0	2	2	0	0	0	0	1	0	0	0	0	1	0	2	0	0	0	0	0	1	0	2	1	1	0	0	0	2	1	1	1	0	0	0	2	1	0	1	0	0	0	0	1
42	0	0	0	0	0	0	2	2	1	0	0	0	1	0	0	0	0	0	1	1	0	0	0	0	0	0	0	2	2	2	1	0	0	2	0	2	2	0	0	2	0	0	1	1	1	0	0	0	1
43	0	0	0	0	0	1	1	2	2	0	0	0	0	0	0	0	0	0	0	1	0	0	2	0	0	0	0	2	2	1	0	1	2	2	1	2	1	1	0	1	1	0	0	1	0	0	0	0	0
44	1	0	0	0	0	0	2	2	1	0	1	2	2	0	0	1	0	1	1	1	0	0	0	0	0	0	0	0	2	2	0	2	2	1	1	1	0	0	0	1	0	1	0	0	0	0	0	0	0
45	0	0	0	0	0	0	2	2	0	0	1	1	0	0	0	0	0	0	1	1	0	0	0	0	0	0	0	2	1	2	0	0	0	1	0	1	1	0	0	1	0	1	1	2	0	0	1	0	2
46	1	0	0	0	0	0	1	2	1	0	0	0	1	0	0	0	0	2	0	2	0	0	0	0	0	0	0	1	2	2	1	1	1	1	0	2	1	0	0	1	0	0	1	2	1	0	0	1	0
47	0	0	0	0	0	0	2	2	1	0	0	0	0	0	0	0	0	0	0	1	0	0	0	0	0	0	0	2	2	2	0	0	1	2	1	2	1	0	1	0	1	1	0	1	0	0	0	0	0
48	1	0	0	0	0	1	1	2	1	0	1	0	0	0	0	0	0	0	0	2	0	0	1	1	1	1	0	1	1	2	0	2	2	0	0	0	1	0	0	0	2	1	0	0	0	0	0	0	0
49	0	0	1	1	1	1	1	2	1	0	1	0	1	1	0	0	0	0	2	0	1	0	1	0	0	0	0	2	2	2	1	2	2	1	0	1	2	1	1	0	1	0	0	1	0	1	0	0	1
50	1	0	0	0	0	1	1	1	1	0	1	0	0	0	0	0	0	0	0	1	0	0	0	0	0	0	0	2	2	2	0	1	1	0	0	1	2	0	0	2	0	0	1	2	1	1	0	0	2
51	0	0	1	0	0	0	0	1	2	0	0	1	2	0	0	1	0	1	1	1	1	0	0	0	0	0	0	2	2	2	1	1	1	1	0	1	1	1	0	1	0	0	0	1	0	1	0	0	1
52	1	0	0	0	0	0	0	0	2	0	0	1	1	0	0	0	0	0	1	1	1	0	0	0	0	0	0	1	1	1	0	2	2	0	0	0	1	0	0	1	1	0	0	2	0	0	0	0	1
53	0	1	0	0	0	1	1	1	2	0	0	0	1	0	0	0	0	1	0	2	0	0	0	0	0	0	0	1	1	1	0	0	2	1	0	2	2	0	0	0	2	0	0	0	0	0	0	0	1
54	0	0	0	0	0	0	2	2	0	0	0	0	0	0	0	0	0	0	0	2	0	0	0	0	0	0	0	2	2	2	2	0	1	1	0	1	2	0	0	0	2	0	0	1	0	0	0	0	1
55	1	0	0	0	0	0	1	1	2	0	1	1	2	0	0	0	0	1	2	0	1	0	0	0	0	0	0	1	2	2	0	0	0	2	0	2	1	0	1	1	0	1	1	1	1	1	0	0	0
56	1	0	0	0	0	2	2	2	1	0	1	0	1	0	0	0	0	1	0	2	1	0	0	0	0	0	0	2	2	2	0	0	0	2	0	1	0	0	0	2	0	1	0	1	0	0	0	0	1
57	0	0	0	0	0	0	2	2	0	0	1	1	1	0	0	0	0	1	0	2	0	0	0	0	0	0	0	1	1	1	1	1	1	2	0	2	2	0	0	0	2	1	0	1	0	0	0	0	1
58	1	0	0	0	0	0	2	2	0	0	1	1	2	0	0	0	0	0	0	2	0	0	0	0	0	0	0	2	2	2	1	2	2	2	1	2	1	1	0	1	1	1	1	1	1	0	1	0	1
59	1	1	0	0	0	1	1	1	1	0	1	0	0	0	0	0	0	1	1	1	1	0	0	0	0	0	1	2	2	1	0	2	2	1	1	2	1	1	0	0	1	0	0	2	0	2	1	0	2
60	1	0	0	0	0	0	1	1	1	0	0	1	2	0	0	1	0	0	1	1	1	0	0	0	0	0	0	1	2	2	0	0	0	2	0	2	1	0	0	1	1	0	0	2	0	0	0	0	1
61	1	0	0	0	0	0	1	2	2	0	0	0	1	0	0	0	0	0	2	0	1	0	0	0	0	0	0	2	2	2	0	2	2	1	0	0	1	0	0	1	1	0	0	1	0	0	0	0	1
62	1	0	0	0	0	0	1	2	2	0	0	0	0	0	0	0	1	1	1	1	0	0	1	1	1	2	0	1	2	2	0	1	1	1	0	1	2	0	0	0	2	1	1	2	1	0	0	0	1
63	0	0	0	0	0	0	1	1	1	0	0	1	1	0	0	1	0	1	2	0	0	0	1	0	0	0	0	2	2	1	0	0	0	2	0	2	2	0	0	1	0	1	1	1	1	1	0	0	1
64	0	0	0	0	0	0	2	2	1	0	1	0	0	0	0	0	0	0	0	2	0	0	0	0	0	0	0	2	2	2	2	1	1	1	0	1	2	0	0	0	2	1	2	2	1	1	0	0	0
65	0	1	0	0	0	1	0	1	1	0	1	0	0	0	0	0	0	1	0	2	0	0	0	0	0	0	0	1	1	0	1	1	1	2	0	0	2	0	0	1	1	2	2	2	1	1	0	1	0
66	1	0	0	0	0	1	1	1	2	0	1	0	0	0	0	0	0	1	0	2	0	0	0	0	0	1	0	2	2	2	1	1	1	2	0	2	2	0	0	1	0	0	1	2	1	1	0	0	0
67	0	0	0	0	0	0	1	1	2	0	0	0	0	0	0	0	0	1	1	1	0	1	0	0	0	0	0	2	2	2	2	0	0	1	0	1	1	0	1	0	1	1	1	2	1	1	0	0	1
68	1	1	0	0	0	1	0	0	2	0	0	0	0	0	0	0	0	1	1	1	1	0	0	0	0	0	0	2	2	2	1	2	2	1	1	1	1	0	0	1	0	0	0	0	0	1	0	0	1
69	1	0	0	0	0	1	1	2	2	0	0	0	1	0	0	0	0	1	1	1	1	0	0	0	0	0	0	2	2	2	2	2	2	2	2	2	0	0	1	0	0	1	1	2	2	0	0	0	1
70	0	0	0	0	0	1	2	2	1	1	1	1	1	0	0	1	0	0	0	2	0	1	0	0	0	0	1	2	2	2	0	1	1	0	0	1	1	0	0	1	1	0	0	1	0	1	0	0	2
71	0	0	0	0	0	0	1	2	1	0	0	0	1	0	0	0	0	1	0	2	0	0	0	0	0	0	0	0	1	2	0	1	1	1	0	1	1	0	0	0	2	1	1	2	1	2	0	0	0
72	0	0	0	0	0	0	1	1	1	0	1	0	0	0	0	1	0	2	1	1	1	0	0	0	0	1	0	2	2	1	0	1	2	1	0	2	2	0	0	1	1	0	0	2	0	0	1	0	1
73	1	0	0	0	0	0	1	1	2	0	0	0	1	0	0	0	0	1	1	1	0	0	1	0	0	0	1	2	2	2	1	1	1	0	0	1	1	0	1	0	1	0	1	2	1	0	1	0	1
74	0	0	0	0	0	0	1	1	1	0	1	0	1	1	1	0	0	0	0	1	0	0	0	0	0	0	0	2	2	2	0	2	1	2	1	2	2	0	0	1	1	0	1	1	1	0	0	0	2
75	1	0	0	0	0	1	1	2	2	0	0	2	2	0	0	1	0	0	2	0	0	0	0	0	0	0	0	1	2	2	0	2	2	0	0	1	2	0	0	0	2	0	0	2	0	2	0	0	2
76	0	0	0	0	0	0	2	2	2	0	0	0	1	0	0	0	0	1	1	0	1	0	1	1	1	1	0	2	2	2	2	2	2	0	0	1	1	0	0	1	1	0	0	1	0	0	1	0	1
77	1	0	0	0	0	0	0	1	2	0	0	2	1	0	0	0	1	2	0	2	0	0	0	0	0	0	0	1	2	2	0	1	1	1	0	1	1	1	0	1	0	1	1	1	0	0	0	0	1
78	1	0	1	0	0	0	0	1	2	0	0	0	0	0	0	0	0	1	0	2	0	0	0	0	0	0	0	0	2	2	0	1	1	1	1	1	1	1	0	0	1	1	1	1	1	0	0	0	0
79	0	0	0	0	0	0	1	1	2	0	0	0	0	0	0	0	0	0	0	2	0	0	0	0	0	0	0	2	2	2	1	0	0	2	0	2	1	0	0	2	0	0	0	1	0	0	0	0	0
80	0	0	0	0	0	1	1	1	2	0	0	0	1	0	0	0	0	1	0	2	0	0	0	0	0	0	0	1	2	2	0	1	2	0	0	2	1	0	0	0	2	0	0	2	0	0	1	0	1
81	0	0	0	0	0	0	0	0	2	0	0	0	2	0	0	0	0	0	0	2	0	0	0	0	0	0	0	2	1	2	1	0	0	2	2	2	1	1	0	0	1	0	0	2	0	1	1	0	1
82	0	0	0	0	0	0	2	2	1	0	0	1	1	0	0	0	0	1	0	2	0	0	0	0	0	0	0	1	2	2	1	0	1	1	1	1	1	0	0	1	1	1	0	0	1	1	1	1	2
83	0	0	0	0	0	0	0	0	2	0	0	0	1	0	0	0	0	0	1	1	1	0	0	0	0	1	0	2	2	2	2	1	2	1	0	1	1	0	0	2	0	0	0	2	0	0	0	1	0
84	0	0	0	0	0	0	0	0	2	0	1	0	0	0	0	0	0	1	0	2	0	0	0	0	0	1	0	1	2	2	1	0	1	1	0	1	1	0	0	0	2	0	0	0	0	0	0	0	0
85	1	0	2	0	1	0	1	1	1	0	0	0	0	0	0	0	0	1	1	1	0	0	0	0	0	1	0	1	1	0	1	2	2	0	0	1	0	1	0	0	0	0	2	2	0	2	1	0	1
86	1	0	0	0	0	0	2	2	1	0	1	0	2	0	0	0	0	0	0	1	0	0	0	0	0	0	0	2	2	1	2	1	2	1	0	2	2	0	0	0	2	0	0	2	0	0	1	0	1
87	0	0	0	0	0	0	0	1	2	0	1	0	1	1	1	0	0	0	1	1	1	0	0	0	0	1	0	2	2	2	2	2	2	1	0	2	2	0	0	0	2	0	0	2	0	1	1	0	1
88	0	0	0	0	0	0	1	2	2	0	1	1	1	0	0	1	0	1	0	2	1	0	0	0	0	0	0	2	2	1	1	2	2	1	0	1	2	0	0	1	1	1	1	1	1	2	0	0	1
89	1	0	0	0	0	1	1	2	1	0	1	1	1	0	0	1	1	1	1	0	1	0	0	0	0	0	2	2	2	2	1	1	1	2	0	2	2	0	0	2	1	1	1	1	1	0	0	0	1
90	0	0	0	0	0	2	2	2	1	0	0	0	0	0	0	0	0	0	0	2	0	0	0	0	0	0	0	2	1	1	1	1	1	1	1	1	1	1	0	0	0	0	0	2	0	0	0	0	0
91	0	0	1	1	1	1	1	1	1	0	0	0	0	0	0	0	0	0	0	1	0	1	0	0	0	0	0	1	1	1	0	0	0	2	0	2	1	1	0	1	1	0	0	1	0	0	0	2	2
92	1	0	0	0	0	0	1	1	1	0	0	0	0	0	0	0	0	1	0	1	0	0	0	0	0	0	0	1	2	2	0	1	1	0	0	0	2	0	0	0	2	1	1	1	1	1	0	0	2
93	0	0	0	0	0	0	2	2	0	0	0	1	1	0	0	1	0	0	0	2	0	1	0	0	0	0	1	2	2	2	0	1	1	0	0	0	2	0	0	0	1	1	1	2	0	0	0	1	2
94	0	0	0	0	0	0	2	2	0	0	1	0	0	0	0	0	0	0	1	1	1	0	0	0	0	1	0	2	2	2	0	1	0	2	1	2	2	1	0	0	1	0	0	1	0	0	1	0	1
95	0	0	0	0	0	1	2	2	2	0	1	0	0	0	0	0	0	1	1	1	0	0	0	0	0	0	0	2	2	2	0	2	2	0	0	1	2	0	0	0	2	0	0	1	0	0	0	0	2
96	0	0	0	0	0	0	2	2	2	0	1	0	2	0	0	0	0	0	1	1	1	0	0	0	0	0	0	2	2	2	0	2	2	1	1	1	1	0	0	1	1	0	0	1	0	0	0	0	1
97	1	0	0	0	0	1	1	1	2	0	0	0	0	0	0	0	1	2	0	2	0	0	1	0	0	0	0	2	2	1	0	1	2	1	1	1	0	0	1	1	0	0	1	2	1	0	0	0	1
98	1	0	0	0	0	0	0	0	2	0	0	0	1	0	0	0	0	0	1	1	0	0	0	0	0	0	0	1	1	1	0	2	2	1	0	2	2	0	0	0	2	0	0	2	0	1	0	0	0
99	0	0	0	0	0	0	1	1	2	0	0	0	1	0	0	0	0	0	1	1	1	0	0	0	0	0	0	2	2	2	0	1	1	0	0	1	2	0	0	1	1	1	0	0	0	0	0	0	0
100	1	0	0	0	0	1	2	2	1	0	1	0	1	0	0	0	0	1	1	1	0	0	0	0	0	0	0	1	2	2	0	0	0	2	1	2	1	0	0	2	0	0	0	2	0	0	0	1	1
101	1	0	0	0	0	1	1	1	2	0	0	2	2	0	0	0	1	2	1	1	1	0	1	0	0	0	0	2	1	1	1	1	2	0	0	2	2	0	0	0	1	0	0	2	0	1	0	0	1
102	0	0	0	0	0	0	1	1	1	0	0	1	0	0	0	0	0	0	1	1	1	1	0	0	0	0	0	2	2	1	1	1	2	1	0	1	1	0	0	1	1	0	1	2	0	0	0	0	1
103	0	0	0	0	0	2	1	1	2	0	0	0	0	0	0	0	0	1	1	1	1	0	2	0	0	0	0	1	1	1	0	0	0	1	0	2	2	0	0	1	1	0	0	1	1	1	0	0	1
104	1	0	0	0	0	0	0	1	2	0	0	0	1	1	1	0	0	1	0	1	0	0	0	0	0	0	0	2	2	1	0	1	1	1	0	2	1	0	1	0	1	0	0	2	0	1	0	0	0
105	1	1	0	0	0	0	0	0	1	0	0	0	0	0	0	0	0	0	0	2	0	0	0	0	0	0	0	1	2	2	1	1	1	2	1	2	2	0	0	0	2	0	2	2	0	0	0	0	1
106	1	0	1	0	0	1	1	1	1	0	0	0	0	0	0	0	0	1	1	1	1	0	0	0	0	1	0	2	1	1	0	0	0	1	0	1	1	0	0	2	0	0	0	2	0	0	0	0	1
107	0	0	0	0	0	0	0	1	2	0	1	0	1	0	0	0	1	1	2	0	1	0	0	0	0	1	0	2	2	2	0	1	1	1	0	1	2	0	0	1	1	2	2	2	1	1	1	0	2
108	1	0	0	0	0	0	1	1	2	0	0	0	0	0	0	0	0	0	0	0	0	1	0	0	0	0	0	1	1	1	0	1	2	0	0	2	2	1	1	0	1	0	0	2	0	0	0	0	0
109	0	0	0	0	0	1	2	2	1	0	0	0	1	0	0	0	0	0	0	2	0	0	0	0	0	0	0	0	1	1	0	1	1	1	0	1	1	0	0	0	1	1	1	2	0	2	0	0	0
110	1	0	0	0	0	0	1	2	2	0	0	1	2	0	0	0	0	0	1	1	1	0	0	0	0	0	0	1	2	2	0	2	2	2	0	2	1	1	0	0	1	0	1	1	1	0	0	0	1
111	1	1	1	0	0	0	2	2	0	0	0	0	1	0	0	0	0	1	0	2	0	0	0	0	0	1	0	1	2	2	0	1	2	2	2	2	1	0	0	2	0	1	1	2	1	1	0	0	0
112	0	0	0	0	0	0	1	2	2	0	1	1	1	0	0	1	0	1	1	1	1	0	0	0	0	0	0	2	2	2	0	1	2	0	0	1	0	0	0	1	1	0	1	2	2	0	0	0	1
113	0	1	0	0	0	0	1	1	2	0	0	0	0	0	0	0	0	1	1	1	1	0	0	0	0	0	0	2	2	2	1	1	1	2	1	2	2	0	0	0	1	0	0	1	1	0	0	1	1
114	1	0	0	0	0	0	1	1	0	0	0	0	0	0	0	0	0	0	0	2	0	0	0	0	0	0	0	1	1	1	1	2	2	1	1	1	0	0	0	1	0	0	0	0	0	0	0	0	1
115	0	0	0	0	0	0	2	2	1	0	1	0	0	0	0	0	0	2	2	0	0	1	0	0	0	0	0	2	2	2	0	1	2	2	0	2	1	0	0	2	0	0	0	1	0	0	0	1	2
116	0	0	0	0	0	0	0	1	1	0	0	0	0	0	0	0	0	1	1	1	1	0	0	0	0	0	0	2	2	2	1	1	1	0	0	1	1	0	0	0	2	0	0	1	0	0	0	0	0
117	1	0	0	0	0	1	1	2	1	0	1	0	0	0	0	0	0	0	2	0	0	0	1	0	0	1	0	2	2	1	1	1	1	2	1	2	1	0	1	0	1	0	1	2	0	0	1	0	1
118	1	0	0	0	0	0	1	2	1	0	1	0	0	0	0	0	0	0	1	0	1	0	0	0	0	1	0	2	2	2	0	2	2	1	1	2	1	0	0	1	1	0	2	2	0	0	0	1	0
119	0	0	1	0	0	0	0	1	2	0	0	0	0	0	0	0	0	0	1	0	1	0	1	0	0	0	0	2	1	1	0	0	0	1	0	1	1	0	0	1	0	0	1	2	1	1	0	0	0
120	1	0	0	0	0	0	0	0	2	0	0	0	1	0	0	0	0	0	1	1	0	0	1	1	1	1	0	2	2	2	1	1	1	0	0	1	1	0	1	0	1	0	0	0	1	0	0	0	0
121	0	1	0	0	0	0	0	1	2	0	0	0	0	0	0	0	0	0	0	2	0	0	0	0	0	0	0	0	2	2	0	1	1	1	1	1	2	0	0	1	1	0	1	2	1	0	0	1	0
122	0	0	0	0	0	0	0	0	2	0	0	0	1	0	0	0	0	0	2	0	1	0	1	0	0	1	0	2	1	1	1	1	1	1	0	2	1	0	0	2	0	0	1	2	2	0	1	0	2
123	0	0	0	0	0	2	2	2	0	0	2	1	1	0	0	0	0	0	0	2	0	0	0	0	0	0	0	1	1	1	0	2	2	2	0	2	1	0	1	0	1	1	1	2	1	1	0	0	2
124	0	0	0	0	0	0	0	1	2	0	0	1	2	0	0	1	0	0	2	0	0	0	0	0	0	0	0	2	1	1	0	1	1	2	1	1	2	0	0	0	2	1	1	2	1	2	0	0	1
125	0	0	0	0	0	0	1	2	1	0	1	0	0	0	0	0	0	0	0	1	0	0	0	0	0	1	0	1	2	2	0	1	2	1	1	1	1	0	0	1	1	0	0	2	0	0	1	1	2
126	1	0	0	0	0	1	1	2	1	0	1	0	0	0	0	0	0	0	1	1	1	0	0	0	0	0	1	2	2	2	0	1	1	1	0	1	2	0	0	1	1	0	0	1	0	1	1	0	1
127	0	0	0	0	0	0	1	1	1	0	1	0	0	0	0	0	0	1	0	2	1	0	0	0	0	0	0	1	2	2	0	1	1	2	0	2	1	0	0	0	1	0	1	2	1	0	0	0	0
128	1	0	0	0	0	2	1	1	1	0	1	0	0	0	0	0	0	1	1	1	1	1	0	0	0	0	0	2	2	1	0	1	1	1	0	2	1	0	0	0	2	0	1	2	1	0	0	0	1
129	1	0	0	0	0	2	1	2	1	0	1	1	1	0	0	0	0	2	2	0	0	0	0	0	0	0	0	1	2	2	0	1	1	0	0	1	1	0	0	1	1	0	1	1	0	1	0	0	0
130	0	0	0	0	0	0	2	2	1	0	0	1	1	0	0	1	1	0	1	1	1	0	0	0	0	0	0	2	0	0	0	1	1	1	0	2	2	0	0	1	1	0	0	2	0	1	1	0	1
131	0	0	0	0	0	0	0	0	2	0	2	1	2	0	0	0	0	0	1	1	1	0	0	0	0	0	0	2	2	2	1	1	2	0	0	2	1	0	0	0	2	1	0	1	0	1	0	0	0
132	1	0	1	0	0	0	2	2	0	0	1	0	0	0	0	0	0	1	1	1	1	0	1	0	0	0	0	2	2	2	0	2	2	0	0	0	1	0	0	1	1	0	0	0	0	0	0	0	2
133	1	0	0	0	0	0	2	2	1	0	2	2	2	1	1	1	0	2	0	2	0	0	1	0	0	1	0	2	1	1	0	1	2	2	1	2	1	0	0	2	0	1	1	2	1	0	0	0	1
134	1	0	1	0	0	0	1	1	1	0	0	1	0	0	0	0	0	1	2	0	1	0	0	0	0	0	0	2	2	1	0	1	1	2	1	2	2	0	0	0	1	0	1	2	1	0	0	0	1
135	1	0	0	0	0	1	1	1	1	0	0	0	0	0	0	0	0	1	2	0	2	0	0	0	0	1	0	2	2	2	2	0	0	2	0	2	1	0	1	0	1	1	0	0	1	1	0	0	0
136	0	0	1	0	0	1	2	2	0	0	1	0	1	1	1	0	0	1	0	2	0	0	0	0	0	0	0	2	2	1	1	1	1	0	0	1	1	0	0	2	0	0	1	2	0	0	0	0	1
137	0	0	0	0	0	0	0	0	2	0	0	0	0	0	0	0	0	2	0	2	0	0	1	1	1	1	0	2	2	1	0	0	0	2	0	1	0	0	0	1	0	1	0	0	0	1	0	0	1
138	1	0	0	0	0	2	0	0	2	0	0	1	2	0	0	0	0	0	2	0	1	0	0	0	0	0	0	2	1	1	1	1	1	2	2	2	1	1	0	0	2	0	0	2	0	0	0	0	1
139	1	0	0	0	0	0	2	2	1	0	0	0	1	0	0	0	0	1	2	0	2	0	0	0	0	0	0	2	2	2	0	0	0	2	1	1	1	0	0	2	0	0	0	2	0	1	0	0	0
140	1	0	0	0	0	0	2	2	0	0	2	0	1	0	0	0	0	1	0	2	0	0	0	0	0	0	1	1	1	1	0	0	1	2	0	2	1	1	0	0	1	0	0	1	0	1	0	0	1
141	1	0	0	0	0	0	1	1	1	0	0	1	2	0	0	0	0	0	0	2	0	0	0	0	0	0	0	2	1	1	0	1	2	1	0	1	1	1	0	0	0	1	0	0	1	1	0	0	0
142	0	0	0	0	0	0	1	1	2	0	0	0	1	0	0	0	0	0	2	0	0	0	1	0	0	0	0	0	2	2	0	1	1	2	1	2	1	1	0	1	1	0	1	1	1	0	0	0	1
143	0	0	0	0	0	0	2	2	1	0	1	0	0	0	0	0	0	1	1	1	1	0	0	0	0	0	0	2	2	2	0	1	2	1	1	2	2	0	0	0	2	0	0	1	0	0	0	0	0
144	1	0	0	0	0	0	1	1	2	0	0	0	0	0	0	0	0	0	0	2	0	0	1	1	1	1	0	2	2	2	1	0	0	1	0	1	2	0	0	0	2	1	1	1	1	0	0	0	1
145	0	0	0	0	0	0	2	2	1	1	1	0	1	0	0	0	0	1	0	1	0	0	0	0	0	0	0	1	2	2	1	1	2	2	2	2	2	0	0	0	2	1	1	2	1	2	0	1	2
146	1	1	0	0	0	1	0	0	2	0	0	0	0	0	0	0	0	0	0	2	1	0	0	0	0	0	0	2	2	2	0	1	2	2	2	2	1	0	0	1	1	0	0	2	0	0	0	0	0
147	1	0	0	0	0	1	2	2	1	0	1	0	1	0	0	0	0	2	0	2	0	0	0	0	0	0	0	2	2	1	2	1	1	0	0	0	1	1	1	1	0	0	0	1	0	0	1	0	1
148	1	0	0	0	0	0	2	2	2	0	0	0	1	0	0	0	0	0	0	2	0	0	1	0	0	0	0	2	2	1	0	2	2	0	0	2	2	0	0	0	2	0	1	1	1	0	0	0	1
149	0	1	0	0	0	1	0	1	2	0	1	0	1	0	0	0	0	1	0	2	0	0	1	0	0	0	1	2	2	2	0	1	1	1	0	1	1	0	0	0	2	0	1	2	0	1	0	0	1
150	1	1	0	0	0	0	1	2	2	1	1	1	1	0	0	1	0	1	0	2	0	0	1	1	1	1	0	2	2	1	0	2	2	0	0	0	1	0	0	0	2	0	0	1	0	1	1	0	1
151	1	1	0	0	0	1	1	1	2	0	0	0	1	0	0	0	1	1	0	2	0	0	0	0	0	0	1	1	1	1	0	1	1	0	0	1	1	0	0	1	1	0	0	2	0	0	0	1	1
152	0	0	0	0	0	0	1	1	1	0	0	1	2	0	0	0	0	1	1	1	1	1	0	0	0	1	0	2	1	0	0	0	1	2	0	2	1	0	0	0	2	0	0	2	0	0	0	0	1
153	0	0	0	0	0	0	1	1	2	0	0	1	0	0	0	0	0	0	0	1	0	0	0	0	0	0	0	2	2	2	0	0	1	2	0	2	1	1	0	0	1	2	2	2	1	1	0	0	1
154	0	0	1	1	1	1	0	0	2	0	0	0	1	0	0	0	0	1	0	2	0	0	1	1	1	1	0	1	1	1	0	2	2	1	1	2	2	0	0	0	2	0	0	0	0	0	0	0	1
155	1	0	0	0	0	0	1	2	2	0	0	0	0	0	0	0	0	1	0	2	0	0	0	0	0	0	1	2	2	2	0	2	2	0	0	1	1	0	0	1	1	0	1	2	0	0	0	0	1
156	1	0	0	0	0	0	1	1	1	0	1	0	0	0	0	0	0	0	1	0	1	0	0	0	0	1	0	0	2	2	0	1	2	2	1	2	1	0	0	0	1	0	0	2	0	0	0	1	2
157	0	0	0	0	0	0	0	0	2	0	0	2	2	1	1	1	0	0	0	1	0	0	0	0	0	1	0	2	2	2	0	0	1	1	0	2	1	0	0	1	0	0	0	0	0	0	0	0	1
158	0	0	0	0	0	0	1	1	1	0	1	1	0	0	0	0	0	0	0	2	0	0	1	0	0	0	0	2	2	2	2	1	2	0	0	1	2	0	0	0	1	0	0	2	0	0	0	0	1
159	0	0	0	0	0	0	1	2	2	0	0	0	1	0	0	0	0	0	0	1	0	0	0	0	0	0	0	2	2	2	1	1	1	1	0	1	1	1	0	0	0	1	1	2	1	1	0	0	0
160	1	0	0	0	0	0	1	2	1	0	1	1	2	0	0	0	0	0	1	1	1	0	1	1	1	1	0	2	1	1	0	0	0	2	0	1	1	0	0	1	0	1	1	1	1	0	0	0	1
161	1	0	0	0	0	0	1	2	1	0	1	0	0	0	0	0	1	1	1	1	0	0	1	0	0	1	0	2	2	2	1	1	1	1	0	2	1	0	1	0	0	0	0	1	0	0	0	0	1
162	0	0	0	0	0	1	1	1	2	0	0	1	0	0	0	0	0	0	1	1	1	1	0	0	0	0	0	2	2	2	0	1	1	2	0	2	0	0	0	1	1	0	0	2	1	1	0	1	2
163	0	0	1	0	0	0	2	2	0	0	2	0	1	0	0	0	0	0	1	1	1	0	0	0	0	0	0	2	2	2	1	0	1	2	0	2	1	0	0	1	1	0	0	2	0	0	0	0	1
164	1	1	0	0	0	1	0	0	2	0	0	0	2	0	0	0	0	0	0	1	0	0	0	0	0	1	0	2	2	2	1	1	1	1	0	1	2	0	0	0	2	0	0	0	0	0	0	1	1
165	1	0	0	0	0	1	1	1	1	0	0	0	2	0	0	0	0	1	0	0	0	1	1	1	1	1	0	2	2	2	0	2	2	0	0	0	2	0	0	0	2	0	0	2	0	2	0	0	0
166	0	0	0	0	0	1	2	2	1	0	0	1	2	0	0	0	0	0	0	1	0	0	0	0	0	0	0	2	1	1	1	1	1	2	1	2	2	0	0	2	0	0	0	1	0	0	0	0	1
167	0	1	0	0	0	1	1	1	2	0	0	0	0	0	0	0	0	0	0	1	0	0	0	0	0	0	0	2	1	1	0	0	0	2	0	2	2	0	0	2	0	0	1	2	1	0	0	1	2
168	1	0	0	0	0	0	1	2	2	0	0	0	0	0	0	0	0	1	1	0	1	0	0	0	0	0	0	2	2	2	1	1	1	1	0	2	1	1	0	0	1	0	1	2	1	0	0	0	1
169	0	0	0	0	0	1	1	1	1	0	1	0	0	0	0	0	0	0	2	0	0	0	0	0	0	1	1	2	2	2	0	2	2	0	0	1	2	1	0	0	1	1	1	1	1	1	1	0	2
170	1	1	0	0	0	0	2	2	1	0	1	1	0	0	0	0	0	0	0	1	0	0	2	0	0	0	0	2	2	2	0	1	1	1	0	1	1	0	0	1	1	0	0	2	0	0	0	0	1
171	0	0	0	0	0	0	2	2	0	0	0	0	0	0	0	0	0	1	0	2	0	0	0	0	0	0	0	2	1	1	1	1	2	1	0	1	1	1	1	1	0	1	0	0	2	0	0	1	1
172	0	0	0	0	0	0	0	1	1	0	1	1	1	0	0	1	0	1	1	1	1	0	1	1	1	1	0	1	2	2	1	2	2	1	1	1	2	0	0	1	1	1	0	1	0	0	0	0	1
173	1	0	0	0	0	0	1	2	2	0	0	0	0	0	0	0	0	1	2	0	1	0	0	0	0	0	0	2	2	2	1	1	1	0	0	0	1	0	0	1	1	1	0	0	0	1	1	0	1
174	0	0	0	0	0	0	1	1	2	0	0	0	0	0	0	0	0	1	0	2	0	0	0	0	0	1	0	2	2	2	1	0	1	1	0	1	1	0	1	0	1	1	1	1	1	0	0	0	2
175	0	0	0	0	0	0	0	1	2	0	0	0	1	0	0	0	0	1	0	2	0	0	1	1	1	1	0	2	2	2	1	1	2	1	0	2	1	0	0	1	1	1	1	2	0	0	0	0	1
176	0	0	0	0	0	0	0	1	2	0	0	0	0	0	0	0	0	0	0	1	0	1	0	0	0	0	0	1	1	2	0	0	0	2	0	2	1	1	0	0	1	1	1	1	0	1	0	0	1
177	1	0	0	0	0	0	0	0	2	0	1	0	2	0	0	0	0	1	0	0	0	0	0	0	0	0	0	2	2	2	0	1	1	1	1	1	0	1	0	1	0	1	0	0	0	0	0	0	0
178	0	0	1	0	0	1	1	1	2	0	0	1	1	0	0	0	0	0	0	2	0	0	1	0	0	0	0	2	0	0	0	1	2	1	0	1	2	0	0	0	2	1	1	1	1	2	0	0	1
179	0	0	0	0	0	0	0	0	2	0	0	1	1	0	0	0	0	0	1	1	0	0	0	0	0	1	0	2	2	2	0	1	1	2	0	2	1	1	0	1	1	0	0	2	0	1	0	2	2
180	1	0	0	0	0	1	1	1	2	1	0	0	1	0	0	0	0	1	1	1	0	0	1	0	0	0	0	2	2	2	1	2	2	0	0	0	0	1	1	0	0	1	1	1	1	1	1	0	1
181	0	0	0	0	0	0	1	2	1	0	0	0	0	0	0	0	0	0	2	0	1	0	0	0	0	0	0	1	2	2	0	1	1	1	0	1	1	0	0	2	0	0	0	1	0	0	0	0	0
182	1	0	0	0	0	2	1	1	1	0	0	0	0	0	0	0	0	0	0	2	0	0	0	0	0	0	0	2	2	2	0	1	1	1	0	1	1	1	1	0	1	1	1	2	1	1	0	1	1
183	1	0	1	0	0	1	1	2	1	0	1	1	2	0	0	1	0	1	0	2	0	0	0	0	0	0	0	2	1	1	0	2	1	2	1	2	2	0	0	1	1	0	0	1	0	0	0	0	0
184	0	0	0	0	0	0	1	1	2	0	0	1	2	0	0	0	0	0	0	2	0	0	0	0	0	0	0	0	2	2	0	2	2	1	0	2	1	0	0	2	0	0	0	2	0	1	0	0	2
185	1	0	0	0	0	0	1	1	2	0	1	1	1	0	0	0	0	1	0	2	0	0	0	0	0	0	0	2	2	2	0	1	1	1	1	2	2	0	0	0	2	1	0	1	0	0	0	0	1
186	1	0	1	0	0	0	2	2	1	0	1	0	0	0	0	0	0	2	1	1	0	0	0	0	0	0	0	2	2	2	1	1	1	1	1	2	2	0	0	1	1	1	1	2	1	2	0	0	1
187	1	1	0	0	0	1	0	0	2	0	0	0	1	0	0	0	0	0	0	2	0	0	1	0	0	0	0	2	2	2	0	1	1	1	1	1	2	0	0	0	2	1	0	0	0	0	0	0	0
188	0	0	0	0	0	0	2	2	0	0	1	1	1	0	0	1	0	0	0	2	0	1	0	0	0	0	0	2	2	2	0	1	2	2	1	2	1	0	0	1	1	1	1	1	1	0	0	0	0
189	1	0	0	0	0	1	2	2	1	1	1	0	1	0	0	0	0	1	0	2	0	0	0	0	0	0	0	2	1	1	1	2	2	0	0	1	1	0	0	1	1	0	0	2	0	0	1	0	2
190	0	0	0	0	0	0	1	1	2	0	0	0	0	0	0	0	0	0	0	2	0	0	0	0	0	0	0	1	2	2	0	1	2	1	0	1	1	0	0	1	1	1	1	2	1	1	1	0	1
191	0	0	0	0	0	0	1	0	2	0	1	0	0	0	0	0	1	1	2	0	1	0	0	0	0	0	0	2	2	2	0	1	2	2	0	2	0	1	1	0	0	1	0	0	1	1	1	0	1
192	1	0	0	0	0	0	1	1	2	0	0	1	2	0	0	0	0	1	0	2	0	0	0	0	0	1	1	2	2	2	1	2	2	1	1	2	1	0	0	0	1	0	1	2	1	1	0	0	0
193	0	0	0	0	0	1	1	1	1	1	1	0	1	0	0	0	0	0	1	1	1	0	0	0	0	0	0	2	2	2	0	0	0	2	0	1	2	0	0	1	1	0	2	2	1	1	0	0	2
194	1	0	0	0	0	1	0	0	2	0	1	0	0	0	0	0	0	1	1	1	0	0	0	0	0	0	0	2	2	1	1	1	1	1	0	2	2	0	0	1	1	0	1	2	0	2	0	0	0
195	1	0	0	0	0	0	0	0	2	0	0	0	0	0	0	0	0	0	0	2	0	0	0	0	0	0	0	2	2	2	1	2	2	1	0	2	1	0	0	1	1	1	1	2	0	0	0	0	1
196	1	0	0	0	0	0	2	2	1	0	0	0	2	1	1	0	1	1	1	1	0	1	0	0	0	1	0	2	2	1	1	2	2	1	0	2	1	0	1	0	1	0	1	2	0	0	1	1	2
197	1	0	0	0	0	0	0	1	2	0	0	0	1	0	0	0	0	1	0	2	0	0	1	0	0	0	0	1	2	2	0	1	1	1	0	1	1	0	0	1	0	0	0	1	0	0	0	0	0
198	0	0	0	0	0	0	1	1	2	0	0	1	1	0	0	1	0	1	1	0	1	0	0	0	0	0	0	2	2	1	0	2	2	2	2	2	2	0	0	1	0	1	1	2	1	1	0	0	1
199	1	0	0	0	0	0	2	2	1	0	1	1	1	0	0	1	0	0	1	1	1	0	0	0	0	0	0	2	2	2	2	2	2	0	0	1	1	0	0	0	1	0	0	2	1	1	0	0	1
200	0	0	0	0	0	0	1	2	1	0	1	1	0	0	0	0	0	0	0	2	0	0	1	1	1	1	0	1	2	2	0	1	2	0	0	2	1	0	0	0	2	1	1	2	1	2	1	0	1
201	0	0	0	0	0	0	2	2	1	0	1	0	0	0	0	0	0	1	2	0	1	0	0	0	0	0	1	2	2	2	1	1	1	1	0	2	1	1	0	0	1	1	1	2	0	0	0	0	1
202	0	0	0	0	0	0	1	1	2	0	0	1	2	0	0	0	0	1	1	1	0	0	0	0	0	0	0	2	2	2	1	1	2	1	0	1	1	0	0	0	2	0	0	2	0	0	0	0	1
203	1	0	0	0	0	0	1	1	2	0	0	0	1	0	0	0	0	0	1	1	1	0	1	0	0	1	0	2	2	2	2	2	2	1	1	2	2	0	0	0	1	0	0	1	0	0	0	0	1
204	0	0	0	0	0	0	1	2	1	0	1	0	0	0	0	0	0	2	2	0	0	0	1	0	0	1	0	1	2	1	1	1	1	1	0	2	0	0	0	2	0	2	2	2	1	1	0	0	1
205	1	0	0	0	0	0	1	2	1	0	1	0	0	0	0	0	0	1	0	2	0	0	0	0	0	0	0	1	2	2	1	2	2	0	0	1	2	0	0	2	0	0	0	2	0	0	0	0	1
206	0	0	0	0	0	0	0	0	2	0	0	1	0	0	0	0	0	0	0	1	0	0	1	0	0	1	0	2	2	2	0	1	1	0	0	0	1	1	1	0	0	0	0	1	0	0	0	2	2
207	1	0	0	0	0	0	1	1	1	0	0	0	0	0	0	0	0	1	0	2	0	0	0	0	0	0	0	1	1	1	0	2	2	0	0	0	1	0	1	0	1	1	0	1	0	1	0	0	1
208	0	0	0	0	0	0	2	2	0	0	1	1	1	0	0	1	1	1	2	0	1	0	0	0	0	0	0	2	1	1	1	2	2	0	0	2	1	0	0	1	1	1	1	2	0	0	0	0	0
209	1	0	0	0	0	0	2	2	1	1	1	1	1	0	0	0	0	0	1	1	1	1	0	0	0	0	0	2	1	1	1	1	2	1	0	2	0	0	1	0	0	1	0	0	2	0	0	0	0
210	1	0	0	0	0	0	0	0	2	0	0	1	0	0	0	0	0	0	1	1	1	0	0	0	0	1	0	2	2	1	0	2	2	2	2	2	1	0	0	0	2	1	1	1	0	0	1	1	1
211	0	0	0	0	0	0	1	1	2	0	0	0	0	0	0	0	0	0	0	1	0	0	0	0	0	1	0	1	2	2	0	0	0	2	0	2	2	0	0	2	0	0	0	1	0	0	0	0	1
212	1	0	0	0	0	0	1	1	2	0	0	0	0	0	0	0	0	1	0	2	0	0	1	0	0	0	0	2	2	2	2	1	2	2	0	2	1	0	0	1	1	0	0	2	0	0	1	0	2
213	0	0	0	0	0	1	1	2	1	0	1	0	1	0	0	0	0	0	1	0	1	0	0	0	0	0	0	1	1	1	0	1	1	2	1	2	2	0	0	0	2	0	0	2	0	2	0	0	2
214	0	0	0	0	0	0	1	1	1	0	0	0	0	0	0	0	0	1	1	1	0	0	1	0	0	0	0	1	2	2	0	2	2	2	0	2	1	0	1	0	1	0	0	0	0	0	1	0	1
215	0	0	0	0	0	0	1	2	2	0	0	0	0	0	0	0	0	0	0	2	0	0	1	1	1	1	0	1	2	2	0	1	1	2	1	1	2	0	0	2	0	1	0	0	1	1	0	0	1
216	1	0	1	0	0	0	2	2	0	0	1	1	1	0	0	1	0	0	1	1	1	0	0	0	0	0	0	1	2	2	0	2	2	1	0	0	2	0	0	1	1	1	1	1	0	0	0	1	1
217	0	0	0	0	0	0	1	1	1	0	1	0	0	0	0	0	0	1	1	1	1	1	0	0	0	0	0	1	2	2	0	1	1	2	0	2	2	0	0	0	1	2	2	2	1	1	0	1	2
218	1	1	0	0	0	1	2	2	1	0	1	1	1	0	0	0	0	0	1	1	0	0	0	0	0	0	0	2	2	2	1	0	0	2	0	2	1	0	0	1	1	0	0	1	0	1	0	0	1
219	0	0	0	0	0	0	1	1	1	0	1	1	2	0	0	0	0	1	0	2	0	0	1	0	0	0	0	1	2	2	1	0	1	1	0	2	1	0	0	0	0	1	1	2	0	0	0	0	1
220	1	0	0	0	0	0	1	1	2	0	0	0	1	0	0	0	0	0	1	1	1	0	1	0	0	1	0	1	1	1	0	0	2	0	0	2	1	0	0	0	2	0	0	1	0	1	0	0	2
221	1	0	0	0	0	0	2	2	1	0	0	0	0	0	0	0	0	0	0	2	0	0	0	0	0	0	0	2	2	2	2	2	2	1	0	2	0	0	0	1	1	0	2	2	0	1	0	1	0
222	1	0	0	0	0	0	1	1	2	0	0	0	0	0	0	0	0	1	0	2	0	0	0	0	0	0	0	2	2	2	1	1	1	2	0	2	2	0	0	1	1	0	2	2	0	1	0	0	0
223	1	1	0	0	0	1	1	1	1	1	1	1	1	0	0	0	0	0	0	0	0	0	0	0	0	0	0	1	2	2	0	2	2	1	0	2	2	0	0	0	1	0	0	0	0	0	0	0	0
224	1	0	0	0	0	1	0	0	2	0	0	1	2	0	0	0	0	1	0	2	0	0	0	0	0	0	0	2	2	2	0	1	2	1	1	1	0	0	0	1	0	0	0	2	0	1	1	0	2
225	0	0	0	0	0	0	0	1	1	0	0	0	2	1	1	0	0	2	1	1	1	0	0	0	0	0	0	1	1	1	1	1	1	1	0	1	1	0	0	0	1	0	0	2	1	0	0	0	1
226	1	0	0	0	0	1	0	0	2	0	1	1	1	0	0	1	0	0	1	1	1	0	1	0	0	0	0	0	1	2	0	1	1	2	1	2	2	0	0	0	1	0	0	2	0	0	0	0	1
227	1	0	0	0	0	0	2	2	0	0	1	0	1	1	1	0	0	0	2	0	1	0	0	0	0	0	0	1	2	2	0	1	1	2	0	2	2	0	0	0	2	0	0	0	0	0	0	0	0
228	1	0	0	0	0	0	1	1	2	0	0	0	2	0	0	0	0	1	0	2	0	0	0	0	0	0	0	2	2	2	0	0	0	2	1	2	1	1	0	1	1	0	0	0	0	0	0	0	1
229	0	0	0	0	0	0	1	2	2	0	0	1	2	0	0	0	0	0	0	2	0	0	0	0	0	0	0	2	2	2	0	1	0	0	0	1	2	0	0	2	0	0	0	2	0	0	0	1	1
230	0	0	0	0	0	0	1	1	1	0	1	0	1	0	0	0	1	2	0	1	0	0	0	0	0	1	0	2	2	2	1	2	2	0	0	1	1	0	0	2	0	0	1	1	1	1	0	0	0
231	1	0	0	0	0	0	1	1	2	0	0	0	1	1	1	0	0	1	1	1	1	0	1	1	1	1	0	2	2	2	1	0	0	2	0	2	1	0	0	2	0	0	0	1	0	0	0	0	1
232	1	0	0	0	0	0	1	1	1	0	1	2	2	0	0	1	0	0	1	1	1	0	1	0	0	0	0	1	2	2	0	2	2	0	0	1	2	0	0	0	1	0	1	2	0	2	0	0	1
233	0	0	0	0	0	0	1	2	1	0	0	1	1	0	0	0	0	1	1	1	0	0	0	0	0	1	0	2	2	2	1	1	2	2	0	2	1	0	0	1	0	0	0	2	0	0	0	0	0
234	0	0	0	0	0	0	2	2	0	0	2	1	2	0	0	1	0	0	1	1	1	0	1	1	1	1	0	2	2	2	0	1	0	2	1	2	2	1	1	0	1	0	1	2	0	1	0	0	1
235	0	0	0	0	0	0	0	0	2	0	0	1	1	0	0	0	0	1	1	1	1	0	2	1	1	1	0	1	2	2	1	1	1	2	1	2	2	0	0	1	1	1	0	1	0	0	0	1	1
236	1	0	0	0	0	0	2	2	1	0	0	0	0	0	0	0	0	2	0	2	0	0	0	0	0	0	0	2	2	1	0	1	1	2	2	2	1	0	1	0	1	1	1	2	0	0	0	0	0
237	0	0	0	0	0	0	0	0	2	0	0	1	2	1	1	0	1	1	1	1	0	0	1	0	0	1	0	2	2	2	0	0	1	1	0	1	1	1	1	0	0	1	2	2	1	1	0	0	1
238	0	0	0	0	0	1	2	2	0	0	2	1	2	0	0	1	0	1	1	1	1	0	0	0	0	0	0	2	2	2	1	1	1	0	0	1	2	0	0	0	2	0	1	2	0	1	0	0	0
239	0	0	0	0	0	0	1	1	0	0	1	0	0	0	0	0	0	1	0	2	0	0	0	0	0	0	0	1	1	1	0	2	2	0	0	0	2	0	0	0	2	0	0	1	0	0	0	0	0
240	0	0	0	0	0	0	2	2	1	0	2	0	1	0	0	0	0	0	0	0	0	0	1	1	1	1	0	2	2	2	2	1	1	1	0	1	1	0	0	2	0	0	0	2	0	1	0	0	0
241	1	0	0	0	0	0	2	2	1	0	1	0	0	0	0	0	0	0	0	2	0	0	1	0	0	0	0	2	2	1	0	2	2	1	0	0	1	1	0	0	1	0	0	1	0	1	0	1	1
242	0	1	0	0	0	0	1	1	1	0	0	1	1	0	0	1	0	1	1	1	1	0	0	0	0	0	0	1	2	2	1	1	1	1	0	1	2	0	0	1	1	0	0	2	0	0	0	0	1
243	1	0	0	0	0	0	0	0	2	0	0	1	2	0	0	0	0	2	1	1	0	0	0	0	0	0	0	2	2	2	1	0	0	1	0	1	1	1	0	0	1	0	2	2	1	1	1	1	2
244	0	1	1	0	1	0	2	2	0	0	0	1	2	0	0	0	0	1	1	1	1	0	0	0	0	1	0	2	2	2	0	2	2	0	0	0	0	1	0	1	0	0	1	2	1	1	0	0	0
245	1	0	0	0	0	0	1	2	1	0	0	1	1	0	0	0	0	2	0	2	0	1	1	1	1	1	0	1	2	2	0	0	0	2	0	1	1	1	1	0	0	0	0	1	0	0	1	1	2
246	1	0	0	0	0	0	1	1	1	0	1	0	2	0	0	0	0	1	2	0	2	0	0	0	0	0	0	1	2	2	1	1	1	1	0	2	1	0	0	1	1	0	1	2	1	0	0	0	1
247	0	0	0	0	0	0	1	1	1	0	2	0	0	0	0	0	1	1	0	2	1	1	0	0	0	0	0	2	2	2	2	1	1	1	0	2	2	0	0	1	1	0	0	1	0	0	0	0	1
248	0	0	1	0	0	0	1	0	2	0	1	2	1	0	0	0	0	0	0	1	0	0	0	0	0	0	0	2	1	1	1	2	2	0	0	0	0	0	0	1	1	1	1	2	0	1	0	0	0
249	1	0	0	0	0	0	0	1	2	0	0	0	0	0	0	0	0	0	1	1	1	1	0	0	0	0	0	2	2	2	0	2	2	1	1	1	2	0	0	0	2	1	1	1	1	0	0	0	0
250	1	0	0	0	0	0	1	1	2	1	0	0	2	0	0	0	0	0	0	2	0	0	0	0	0	0	0	0	1	1	0	1	2	1	1	2	2	0	0	0	1	1	1	2	1	2	0	1	0
251	0	0	0	0	0	0	1	2	1	0	0	0	0	0	0	0	0	0	0	2	0	0	0	0	0	0	0	2	2	2	0	1	2	2	2	2	1	0	1	0	0	0	0	0	0	0	0	0	0
252	0	0	0	0	0	0	0	0	2	0	0	0	1	1	1	0	0	0	0	2	0	0	0	0	0	0	0	0	2	2	0	2	2	0	0	1	1	0	0	2	0	1	1	2	1	1	0	0	2
253	1	0	1	0	0	1	1	1	1	0	0	0	0	0	0	0	0	0	0	1	0	0	1	0	0	1	0	2	2	2	1	2	2	2	0	2	0	0	0	2	0	1	0	0	1	1	0	0	1
254	1	0	0	0	0	0	0	1	2	0	0	0	1	0	0	0	0	0	0	2	1	0	0	0	0	0	0	1	2	2	0	1	1	0	0	1	1	0	0	0	1	1	1	1	1	0	0	0	2
255	0	0	0	0	0	0	1	1	2	0	0	1	1	0	0	0	0	0	0	1	0	0	0	0	0	0	0	2	2	2	0	1	0	0	0	1	1	0	0	1	1	0	0	1	0	0	0	1	1
256	0	0	0	0	0	0	1	2	1	0	1	0	1	0	0	0	0	1	0	2	0	0	0	0	0	0	0	0	1	1	0	1	1	1	0	1	2	0	0	0	2	0	0	2	0	0	0	0	1
257	1	0	0	0	0	0	0	1	2	0	0	0	0	0	0	0	1	1	1	1	0	0	0	0	0	0	0	1	2	2	0	1	1	1	0	2	2	0	0	0	1	1	1	2	0	1	0	0	1
258	1	0	0	0	0	0	1	1	1	0	0	1	2	0	0	0	1	0	1	1	1	0	2	0	0	0	0	2	2	2	1	1	2	2	2	2	1	0	0	0	1	0	0	1	0	1	0	0	2
259	1	0	1	0	0	0	2	2	1	0	1	0	0	0	0	0	0	0	0	2	0	0	1	1	1	1	0	2	2	2	1	1	1	1	0	1	1	0	0	1	1	0	0	1	0	0	0	0	0
260	1	0	0	0	0	0	1	1	2	0	0	0	0	0	0	0	0	2	1	1	0	0	0	0	0	0	0	2	2	2	2	2	2	2	0	2	2	0	0	0	1	1	0	1	0	1	0	0	0
261	1	0	0	0	0	0	2	2	1	0	1	0	0	0	0	0	0	1	0	1	0	1	0	0	0	0	0	1	2	2	0	1	1	1	1	1	1	0	0	0	1	0	1	1	1	0	0	0	0
262	1	0	0	0	0	0	1	1	1	0	1	1	0	0	0	0	1	2	0	1	0	0	0	0	0	0	0	1	1	1	1	1	2	1	0	1	2	0	0	0	1	0	0	2	0	1	0	0	1
263	0	0	0	0	0	1	1	2	2	0	0	0	0	0	0	0	0	0	0	1	0	0	0	0	0	0	0	2	2	2	0	1	2	2	1	2	2	0	0	0	2	1	1	1	1	0	0	0	1
264	1	0	0	0	0	0	2	2	0	0	2	1	1	0	0	0	0	0	1	0	1	0	0	0	0	0	0	2	2	2	1	0	0	2	0	2	1	1	0	0	1	0	0	1	0	0	0	0	1
265	1	0	0	0	0	0	1	1	2	0	0	0	0	0	0	0	0	0	1	1	1	0	0	0	0	0	0	1	2	2	0	1	2	2	2	2	2	0	0	1	1	0	0	1	0	0	0	0	1
266	0	0	0	0	0	1	2	2	1	0	2	0	0	0	0	1	0	2	1	1	1	0	0	0	0	0	2	2	2	2	1	1	1	2	1	2	2	0	0	0	2	1	0	0	2	0	0	0	2
267	1	1	0	0	0	1	1	2	1	0	1	0	1	0	0	0	0	1	1	1	1	0	2	0	0	0	0	2	1	1	1	0	2	1	0	2	2	0	0	0	2	0	1	2	0	1	0	0	0
268	0	0	0	0	0	0	2	2	1	0	1	0	1	0	0	0	0	0	2	0	0	0	0	0	0	0	1	1	1	1	0	1	1	1	0	1	2	0	0	1	1	0	0	1	1	0	0	0	0
269	1	1	0	0	0	0	1	1	2	0	1	0	0	0	0	0	0	2	0	2	0	0	0	0	0	0	0	2	2	2	0	2	2	2	0	1	1	1	1	1	0	0	1	1	0	0	0	0	0
270	1	0	1	0	0	1	1	2	1	0	0	0	1	0	0	0	0	0	1	1	1	0	0	0	0	0	0	2	2	2	0	2	2	1	1	1	2	0	0	1	1	0	0	0	0	0	0	0	0
271	1	0	1	0	1	0	1	1	0	1	1	0	0	0	0	0	0	0	1	1	1	0	0	0	0	0	0	2	0	0	0	1	1	1	0	1	2	0	0	0	2	0	0	2	0	0	1	0	2
272	0	0	0	0	0	1	1	2	1	0	1	0	0	0	0	0	1	1	0	1	0	0	0	0	0	0	0	1	2	2	1	2	2	1	1	1	2	1	0	0	1	0	0	1	0	0	0	0	1
273	0	0	0	0	0	0	0	0	2	0	0	1	2	0	0	1	0	1	1	1	0	0	0	0	0	0	0	2	2	2	0	1	1	2	0	2	1	0	0	2	0	0	0	1	0	0	0	1	2
274	1	0	0	0	0	0	2	2	1	0	1	0	1	0	0	0	0	0	1	1	1	0	0	0	0	0	0	1	2	2	0	0	1	2	1	2	1	0	0	2	0	0	0	2	0	0	0	0	1
275	0	0	0	0	0	0	2	2	1	0	0	2	2	0	0	0	0	1	1	1	0	0	0	0	0	0	0	2	2	2	1	2	2	2	2	2	2	0	0	0	2	0	0	2	0	2	0	0	1
276	1	0	0	0	0	1	0	0	2	0	0	0	2	1	1	0	0	0	1	1	1	0	0	0	0	0	0	2	2	2	0	2	2	0	0	0	2	0	0	1	0	0	1	2	1	1	0	0	1
277	0	0	0	0	0	0	1	1	1	0	1	1	0	0	0	0	0	0	0	2	0	0	0	0	0	0	0	1	2	2	1	1	1	1	0	2	0	0	0	1	1	2	2	2	1	1	1	0	2
278	1	0	0	0	0	0	1	2	2	0	0	1	2	0	0	0	0	1	0	2	0	0	0	0	0	0	0	2	2	1	1	1	1	0	0	0	1	0	1	1	0	1	1	1	1	1	0	0	1
279	1	0	0	0	0	0	2	2	0	0	2	0	0	0	0	0	0	1	0	1	0	0	1	1	1	1	1	2	2	2	1	2	2	0	0	1	1	1	0	1	1	0	0	2	0	0	1	0	2
280	1	0	0	0	0	1	0	1	2	0	0	1	2	0	0	0	0	0	1	0	1	0	0	0	0	0	0	1	1	1	0	1	1	1	0	1	1	0	1	1	0	0	0	1	0	1	0	0	1
281	0	0	0	0	0	0	0	0	2	0	0	1	2	0	0	0	0	1	2	0	1	0	0	0	0	1	0	2	2	2	2	1	1	1	0	1	1	0	0	0	1	1	1	1	1	0	1	0	1
282	0	0	0	0	0	1	1	1	1	0	1	0	0	0	0	0	0	0	0	1	0	1	0	0	0	1	0	2	2	2	0	2	2	0	0	0	1	0	0	0	1	1	0	0	0	1	1	0	2
283	0	0	0	0	0	0	2	2	1	1	1	0	1	0	0	0	0	1	1	1	0	0	1	0	0	0	0	2	2	2	0	1	2	1	0	1	0	1	0	1	0	0	0	1	0	0	1	0	1
284	0	0	0	0	0	0	1	1	1	0	1	0	0	0	0	0	0	1	0	2	1	0	0	0	0	0	0	1	2	2	0	1	1	2	1	2	1	1	1	0	0	0	1	1	1	0	0	2	2
285	0	0	0	0	0	0	1	1	1	1	1	0	0	0	0	0	0	0	1	1	1	0	1	1	1	1	0	1	2	2	1	1	1	1	0	2	1	0	0	0	1	0	0	1	0	0	0	0	1
286	1	0	0	0	0	0	1	2	2	0	0	1	1	0	0	1	0	0	0	2	0	0	0	0	0	1	0	1	1	2	0	0	1	0	0	2	1	1	0	0	1	0	1	2	1	1	0	0	0
287	0	0	0	0	0	0	0	0	2	0	0	0	0	0	0	0	0	1	1	1	0	0	0	0	0	0	0	2	2	2	2	1	1	1	0	1	0	1	1	0	0	0	1	2	0	0	0	0	0
288	1	0	0	0	0	1	1	2	2	0	0	0	0	0	0	0	0	0	1	1	1	0	0	0	0	0	1	2	2	2	0	0	2	1	0	2	1	0	0	2	0	0	1	2	1	1	0	0	1
289	1	0	0	0	0	0	0	0	2	0	0	0	1	0	0	0	0	0	1	1	0	0	0	0	0	0	0	2	2	2	0	0	0	1	1	2	1	0	0	2	0	0	1	1	0	0	0	0	1
290	0	0	1	0	1	0	1	2	1	0	0	0	1	0	0	0	0	1	0	2	0	0	2	0	0	1	0	2	1	1	0	2	2	0	0	1	1	0	0	0	1	0	0	2	1	0	0	0	0
291	1	0	0	0	0	0	1	2	1	0	1	1	2	0	0	0	0	0	0	1	0	0	0	0	0	0	0	2	2	2	0	2	2	0	0	1	2	0	0	1	1	0	1	1	1	0	1	0	1
292	1	0	0	0	0	1	1	1	2	0	1	0	1	0	0	0	0	1	1	1	0	0	1	0	0	1	0	2	2	2	0	0	0	2	1	2	2	0	0	1	1	0	1	1	1	0	0	0	1
293	0	0	0	0	0	0	0	0	2	0	0	0	0	0	0	0	0	0	1	1	1	0	0	0	0	0	0	1	2	2	0	2	1	2	1	2	1	0	1	0	1	1	1	1	1	0	0	0	1
294	0	0	0	0	0	1	2	2	1	0	1	1	0	0	0	0	0	1	0	2	0	0	0	0	0	0	0	2	1	1	1	1	1	0	0	1	1	0	0	1	1	1	0	1	0	1	1	0	2
295	1	0	0	0	0	0	2	2	0	0	1	1	2	0	0	1	0	0	1	1	1	0	0	0	0	0	0	2	1	2	1	0	0	2	0	2	1	0	0	1	1	1	1	1	1	0	1	0	1
296	0	0	0	0	0	1	1	1	1	0	1	1	1	0	0	1	0	0	0	2	0	1	0	0	0	0	0	2	2	2	0	1	1	2	1	2	2	0	0	0	1	0	0	2	0	0	0	0	0
297	0	0	1	0	0	0	2	2	1	0	0	0	1	0	0	0	0	1	1	1	0	0	1	0	0	0	0	2	2	2	1	1	1	0	0	1	1	0	0	0	0	0	0	0	0	0	0	0	0
298	1	0	0	0	0	0	1	1	1	1	1	0	1	0	0	0	1	1	1	1	0	0	0	0	0	0	0	2	1	1	0	0	0	2	0	2	1	0	0	0	2	1	1	2	0	1	0	0	1
299	1	0	0	0	0	0	1	1	1	0	1	1	1	0	0	1	0	0	1	0	1	0	0	0	0	1	0	2	1	1	0	0	1	2	0	2	0	1	0	0	1	1	1	1	1	0	0	0	1
300	1	1	0	0	0	0	0	0	2	0	0	0	0	0	0	0	1	1	0	2	0	0	0	0	0	0	0	2	2	1	1	0	1	1	1	1	2	0	0	0	2	0	1	2	1	1	0	0	0
301	1	0	0	0	0	1	1	1	2	0	0	1	1	0	0	1	0	0	0	1	0	1	0	0	0	0	0	1	2	2	1	2	2	1	0	2	2	0	0	1	0	0	0	2	0	0	1	1	1
302	1	0	0	0	0	1	2	2	1	1	1	0	0	0	0	0	0	0	0	1	0	1	0	0	0	0	0	1	2	2	0	1	1	2	0	0	2	0	0	0	2	0	1	2	0	0	1	0	1
303	1	0	1	0	0	1	0	1	1	0	1	1	1	0	0	0	0	0	0	2	0	0	0	0	0	0	0	2	2	2	0	2	2	2	0	2	1	0	1	0	1	0	0	2	0	0	0	0	0
304	0	0	0	0	0	0	2	2	1	0	0	0	0	0	0	0	0	1	0	2	0	0	0	0	0	0	0	1	2	2	0	1	1	2	0	2	1	1	1	1	0	0	1	2	0	1	0	0	0
305	0	1	0	0	0	0	2	2	1	0	0	0	0	0	0	0	0	1	1	1	1	0	1	0	0	1	0	2	2	1	0	2	2	0	0	0	1	0	0	2	0	1	1	1	1	0	0	0	0
306	0	0	0	0	0	1	2	2	1	0	1	1	0	0	0	0	0	0	1	1	1	0	1	0	0	1	0	1	2	2	1	2	2	1	0	1	2	0	0	0	2	0	2	2	0	0	0	0	0
307	0	1	0	0	0	1	1	2	2	0	0	0	0	0	0	0	0	1	1	1	1	0	1	0	0	0	0	0	2	2	0	1	2	1	1	1	2	0	0	2	0	1	1	2	1	0	0	0	1
308	0	0	0	0	0	0	1	2	2	0	0	0	0	0	0	0	0	0	1	1	0	0	1	1	1	1	0	2	2	2	0	2	2	1	0	0	1	0	0	0	2	1	1	2	0	1	1	1	2
309	1	0	1	0	0	0	1	2	2	0	0	1	1	0	0	0	0	1	0	1	0	0	0	0	0	0	0	1	2	2	0	1	1	0	0	1	1	0	0	1	1	0	0	2	0	2	0	0	1
310	0	1	0	0	0	1	2	2	1	0	0	1	1	0	0	0	0	1	0	1	0	1	0	0	0	0	0	1	1	1	0	1	1	1	0	2	1	0	0	0	1	0	0	1	0	0	0	0	1
311	1	0	0	0	0	0	2	2	0	0	1	0	0	0	0	0	0	1	1	1	1	0	0	0	0	0	0	2	1	1	0	0	2	0	0	2	1	0	0	1	1	1	1	2	0	0	0	0	0
312	0	1	0	0	0	0	1	1	2	0	0	1	2	0	0	0	0	0	1	1	0	0	0	0	0	0	0	2	2	2	1	1	0	0	0	2	1	0	0	0	0	0	1	1	1	0	0	0	0
313	1	0	1	0	0	0	2	2	1	0	0	1	1	0	0	1	0	1	2	0	0	0	1	0	0	0	0	2	2	1	2	2	2	2	1	2	0	0	1	1	0	1	1	2	1	1	0	0	2
314	1	0	0	0	0	0	1	2	2	0	0	0	1	0	0	0	0	1	0	1	0	0	1	1	1	1	1	2	2	2	0	1	1	1	1	1	1	0	0	0	1	0	0	1	1	0	0	0	0
315	1	0	0	0	0	0	2	2	2	0	0	0	0	0	0	0	0	0	1	1	1	1	0	0	0	0	0	2	2	2	0	1	1	1	1	1	2	0	0	2	0	0	0	2	0	0	0	0	1
316	1	0	0	0	0	0	2	2	1	0	0	0	2	0	0	0	0	1	1	1	0	0	1	1	1	1	0	2	2	2	0	1	1	1	1	1	0	0	0	1	0	0	1	2	0	1	0	0	0
317	1	0	1	1	1	1	1	1	1	0	0	0	0	0	0	0	0	0	0	1	0	0	0	0	0	0	0	2	1	2	1	1	1	2	0	2	1	0	0	2	0	0	1	2	1	1	0	1	1
318	1	0	0	0	0	0	0	0	2	0	0	1	2	0	0	0	0	1	0	2	0	2	0	0	0	0	0	2	2	1	0	2	2	0	0	1	1	0	0	1	1	0	1	2	1	0	0	0	0
319	0	0	1	1	1	1	2	2	0	0	0	0	0	0	0	0	0	0	1	0	0	0	1	0	0	0	0	1	2	2	0	0	2	2	1	2	2	0	0	0	2	0	0	1	0	0	0	0	2
320	0	0	0	0	0	0	1	1	2	0	0	1	1	0	0	1	0	1	0	0	0	0	0	0	0	0	0	2	2	2	1	2	2	1	1	2	1	0	0	0	2	1	1	2	0	0	0	0	1
321	0	0	0	0	0	0	1	1	1	0	0	0	0	0	0	0	0	1	1	1	1	0	1	0	0	0	0	2	1	1	0	1	1	1	0	1	1	0	0	1	1	1	1	2	0	2	0	0	2
322	0	0	0	0	0	0	2	2	1	0	1	1	1	0	0	0	0	0	0	2	0	0	0	0	0	1	0	2	2	2	1	1	1	1	0	2	1	0	0	0	2	1	1	2	1	1	0	0	0
323	0	0	1	1	1	1	0	0	2	0	0	0	0	0	0	0	0	1	1	0	1	0	1	1	1	1	1	1	2	2	0	2	2	0	0	0	2	0	0	1	1	1	1	2	2	0	0	0	1
324	1	0	0	0	0	0	1	1	1	1	1	1	2	1	1	0	0	0	1	1	1	0	0	0	0	0	1	2	2	2	0	2	2	2	0	2	1	0	1	0	1	1	1	1	1	2	1	0	1
325	1	0	0	0	0	0	2	2	1	0	0	0	0	0	0	0	0	2	0	1	0	1	0	0	0	0	0	2	1	1	0	2	2	0	0	0	2	0	0	2	0	0	1	1	0	1	0	0	0
326	0	0	0	0	0	1	1	1	1	0	1	1	1	0	0	1	0	1	0	2	0	0	0	0	0	0	0	2	2	2	2	0	0	1	0	1	2	0	0	1	1	0	1	2	1	0	0	0	0
327	1	0	0	0	0	0	1	2	2	0	1	1	1	0	0	1	0	1	0	2	0	0	0	0	0	0	0	2	2	2	2	0	2	2	1	2	1	1	0	0	1	0	0	1	0	0	0	0	1
328	1	0	0	0	0	0	1	2	1	0	0	1	1	0	0	0	0	0	1	1	1	0	0	0	0	0	0	1	2	2	0	1	1	1	0	1	1	0	1	0	1	0	0	2	0	0	0	0	1
329	0	0	0	0	0	0	2	2	0	0	0	1	1	0	0	1	0	0	0	1	0	0	0	0	0	0	0	2	2	1	0	2	2	1	0	0	1	0	0	0	2	0	0	1	0	0	0	0	1
330	1	0	0	0	0	0	1	2	1	0	1	0	1	0	0	0	0	0	1	0	0	0	0	0	0	0	0	2	2	2	0	1	1	1	0	2	1	0	0	2	0	1	1	2	1	0	0	0	0
331	1	0	0	0	0	0	1	1	2	0	0	0	1	0	0	0	0	1	2	0	0	0	0	0	0	0	0	2	2	2	0	1	2	2	2	2	1	0	0	1	1	0	0	1	0	0	0	0	0
332	1	0	0	0	0	0	1	2	1	0	0	1	2	0	0	0	0	0	1	1	1	0	1	1	1	2	0	2	2	2	0	2	2	1	1	1	1	1	1	1	0	0	1	2	1	1	0	0	2
333	1	0	1	0	0	1	1	2	1	0	1	0	0	0	0	0	1	1	0	2	0	0	0	0	0	0	0	1	2	2	0	2	2	0	0	1	1	0	0	2	0	0	0	1	0	1	0	0	0
334	0	0	0	0	0	0	0	0	2	0	0	0	1	0	0	0	0	1	0	1	0	0	0	0	0	0	0	0	2	2	0	0	0	1	0	1	2	0	0	1	1	0	1	2	2	0	0	0	0
335	0	0	0	0	0	0	0	0	2	0	0	1	2	1	1	0	0	1	1	1	0	0	1	0	0	0	0	2	2	2	1	0	2	1	0	2	1	0	0	1	1	1	1	1	1	0	0	0	1
336	0	0	0	0	0	0	1	1	1	0	1	0	1	0	0	0	0	0	2	0	0	0	0	0	0	0	0	1	1	1	1	0	2	0	0	1	1	0	0	0	1	0	1	1	0	1	0	0	1
337	0	0	0	0	0	0	2	2	1	0	0	0	0	0	0	1	0	1	0	1	0	0	0	0	0	1	0	1	2	1	1	1	0	2	1	2	2	0	0	2	1	0	1	2	1	0	0	0	0
338	0	0	0	0	0	0	1	1	1	1	1	1	1	0	0	0	0	1	0	2	0	0	1	0	0	0	0	2	1	1	0	1	1	2	0	2	2	0	0	0	2	0	0	2	0	0	0	0	2
339	1	0	0	0	0	0	0	1	2	0	0	0	0	0	0	0	0	0	1	1	1	0	0	0	0	0	0	2	2	2	0	2	2	2	0	2	2	0	0	2	0	0	2	2	1	0	0	0	1
340	0	0	0	0	0	0	2	2	0	0	2	0	1	0	0	0	0	0	1	1	1	0	0	0	0	0	0	2	2	2	1	1	1	0	0	0	0	0	0	1	1	0	0	1	0	1	0	0	0
341	1	1	0	0	0	0	2	2	1	0	1	0	0	0	0	0	0	1	1	1	0	0	0	0	0	0	0	2	2	2	0	0	0	2	0	2	1	0	0	0	2	0	0	1	0	0	0	0	1
342	0	0	0	0	0	0	1	1	1	0	0	0	0	0	0	0	0	1	1	1	1	0	0	0	0	0	0	1	2	2	0	0	0	2	1	2	0	0	0	1	0	1	1	1	1	0	0	0	1
343	0	0	1	1	1	2	0	1	1	0	0	0	1	0	0	0	1	1	0	2	0	0	1	1	1	1	0	2	2	2	1	1	1	0	0	0	1	0	1	0	1	0	1	2	1	0	0	0	0
344	0	0	0	0	0	0	0	0	2	0	0	1	2	0	0	0	0	0	1	0	1	0	0	0	0	0	1	2	2	2	0	2	2	2	0	2	1	0	0	2	0	1	0	1	0	0	0	0	0
345	1	0	0	0	0	0	2	2	0	0	1	0	0	0	0	0	0	1	1	1	0	0	0	0	0	0	0	2	2	2	1	2	2	0	0	1	1	0	0	1	1	0	1	1	1	0	0	0	0
346	1	0	0	0	0	0	2	2	1	0	0	0	0	0	0	0	0	1	1	1	0	0	0	0	0	0	0	2	2	2	0	0	0	2	0	2	2	0	0	0	1	1	0	1	0	0	0	0	0
347	1	0	1	0	0	1	1	2	1	0	1	1	2	0	0	0	0	0	0	2	0	0	0	0	0	0	0	2	2	2	0	1	2	1	0	2	1	0	1	0	1	0	0	1	0	0	0	0	1
348	1	0	0	0	0	0	0	1	2	0	0	0	0	0	0	0	0	2	1	1	1	0	0	0	0	0	0	2	2	2	2	1	1	2	0	2	2	0	0	0	1	1	2	2	0	0	0	0	1
349	0	0	0	0	0	0	2	2	1	0	1	0	0	0	0	0	0	1	1	1	1	0	0	0	0	0	0	2	2	2	1	1	2	2	2	2	2	0	0	1	1	0	0	2	0	0	0	0	1
350	1	0	0	0	0	0	1	1	1	1	0	0	1	0	0	0	0	0	1	1	1	0	0	0	0	0	0	2	2	2	2	1	2	2	1	2	2	0	0	0	2	0	0	2	0	1	0	1	1
351	0	0	0	0	0	1	0	0	2	0	0	0	0	0	0	0	0	0	0	2	0	0	0	0	0	0	0	2	2	2	1	2	2	1	0	1	1	0	1	0	1	0	2	2	0	0	0	0	1
352	1	0	1	0	0	0	1	1	0	1	2	0	1	0	0	0	0	0	0	2	0	0	0	0	0	1	0	2	2	2	1	0	0	2	1	1	2	0	0	0	2	1	1	2	1	1	0	0	2
353	1	0	0	0	0	0	0	1	1	0	1	0	1	0	0	0	0	0	1	1	0	0	0	0	0	0	0	2	2	2	2	0	0	2	0	2	2	0	0	0	2	1	1	2	0	0	0	0	1
354	0	0	0	0	0	0	1	1	1	0	1	0	1	0	0	0	0	0	1	1	1	0	0	0	0	0	0	2	1	1	0	2	2	2	0	2	2	1	0	0	0	1	0	0	0	1	0	0	0
355	0	0	0	0	0	1	1	1	2	0	0	0	1	0	0	0	0	0	1	1	1	0	0	0	0	0	0	1	2	2	1	2	2	0	0	0	1	0	0	1	0	0	2	2	1	0	0	0	0
356	1	0	0	0	0	0	0	0	2	0	0	1	1	0	0	0	0	0	1	1	0	1	0	0	0	0	2	2	2	2	1	1	2	1	0	2	1	1	0	0	1	1	0	1	0	0	0	0	0
357	0	0	0	0	0	0	2	2	1	0	0	1	1	0	0	1	0	1	0	1	1	0	0	0	0	0	0	2	1	1	1	1	1	2	1	2	1	0	0	1	1	1	0	1	0	0	0	1	1
358	0	0	1	0	1	0	0	0	2	0	0	0	0	0	0	0	0	1	1	1	0	0	0	0	0	0	0	2	2	2	0	1	2	1	0	1	1	0	0	0	2	0	0	2	0	0	0	0	1
359	0	0	1	0	0	1	2	2	1	0	1	0	0	0	0	0	0	0	1	1	1	0	1	0	0	1	0	1	2	2	0	1	1	1	1	1	2	0	0	1	0	1	0	1	1	1	1	0	1
360	1	1	0	0	0	1	0	1	2	0	0	1	0	0	0	0	0	0	1	1	1	0	0	0	0	0	1	1	1	1	0	0	0	1	1	2	2	0	0	0	2	0	0	1	0	0	0	0	0
361	0	0	0	0	0	0	1	1	2	0	0	1	0	0	0	0	0	1	0	2	0	0	1	1	1	2	0	2	1	1	1	1	1	2	2	2	1	0	0	1	1	0	0	2	0	0	0	0	0
362	1	0	0	0	0	0	2	2	1	0	1	0	1	0	0	0	0	0	1	1	0	0	0	0	0	0	1	2	2	2	0	0	2	0	0	1	2	0	0	2	0	0	0	0	0	0	0	1	2
363	0	0	0	0	0	0	1	1	2	0	0	0	1	0	0	0	0	1	0	2	0	0	0	0	0	0	0	1	1	1	0	0	0	2	0	2	1	0	0	1	0	1	0	0	0	0	0	0	1
364	0	0	1	0	0	0	1	1	1	0	0	2	2	1	1	1	0	0	0	1	0	0	0	0	0	0	0	2	1	1	1	1	1	0	0	1	1	0	0	1	0	1	1	2	1	1	0	0	0
365	0	0	0	0	0	0	2	2	1	1	1	0	1	0	0	0	0	0	0	1	0	0	0	0	0	1	0	2	2	2	1	2	2	1	1	1	1	0	0	2	0	1	1	2	0	0	0	0	1
366	0	0	0	0	0	1	1	1	0	1	1	0	1	0	0	0	0	0	0	1	0	1	0	0	0	0	0	2	2	2	0	1	1	2	1	1	1	0	0	2	0	1	0	1	0	0	0	0	0
367	0	0	0	0	0	0	0	1	2	0	0	0	0	0	0	0	0	1	0	1	0	0	0	0	0	0	0	2	2	2	2	1	1	2	1	2	0	1	1	1	0	1	1	2	2	2	1	1	1
368	0	0	0	0	0	0	1	1	2	0	0	0	2	1	1	0	0	1	0	1	1	0	0	0	0	1	0	2	2	2	1	2	2	2	1	2	2	1	0	0	1	0	0	2	0	0	1	0	1
369	1	0	0	0	0	0	1	1	0	1	2	0	0	0	0	0	0	0	0	2	0	0	0	0	0	0	1	2	2	2	0	1	1	1	0	1	1	0	0	2	0	0	0	1	0	0	0	0	1
370	1	0	0	0	0	0	2	2	2	0	1	2	2	0	0	1	0	0	2	0	1	0	0	0	0	0	0	2	1	2	0	1	1	1	0	1	2	0	0	0	2	0	0	1	1	0	0	0	1
371	0	0	0	0	0	1	1	2	1	0	1	0	1	0	0	0	0	1	0	2	0	1	0	0	0	0	0	2	2	2	0	1	1	1	1	1	1	0	0	0	0	0	1	2	2	0	0	0	0
372	1	0	0	0	0	0	2	2	2	0	1	0	1	0	0	0	0	0	0	1	0	1	0	0	0	0	0	2	2	1	0	1	1	1	0	1	1	0	0	1	0	0	2	2	1	1	0	1	1
373	1	0	1	1	1	1	1	2	0	0	1	0	1	0	0	0	0	0	1	1	1	0	0	0	0	1	0	1	2	2	1	1	1	0	0	0	1	0	0	0	1	0	0	0	1	0	0	0	1
374	1	1	0	0	0	0	2	2	0	0	0	0	0	0	0	0	0	0	0	2	0	0	0	0	0	0	0	2	1	1	1	1	1	1	0	1	2	0	0	1	1	2	2	2	1	1	0	0	0
375	1	0	1	1	1	2	1	2	2	0	0	0	0	0	0	0	1	2	2	0	2	0	0	0	0	0	0	2	2	1	1	1	1	1	0	1	2	1	1	0	1	0	0	1	0	0	0	0	0
376	0	0	0	0	0	0	1	1	1	0	1	1	1	1	1	0	1	0	1	1	1	0	0	0	0	0	1	2	2	2	0	1	1	1	0	2	2	0	0	1	1	0	0	1	0	0	0	0	2
377	0	0	0	0	0	1	0	0	2	0	0	0	0	0	0	0	0	0	1	1	1	0	0	0	0	0	1	2	2	2	0	0	0	2	0	2	1	1	0	0	1	0	1	1	1	0	0	1	1
378	0	0	0	0	0	0	1	1	0	0	0	1	1	0	0	1	0	2	0	2	0	0	0	0	0	0	0	1	2	2	1	1	1	2	1	2	1	0	0	0	2	1	0	1	0	0	1	0	1
379	1	0	0	0	0	0	2	2	1	0	0	1	1	0	0	1	0	1	2	0	1	0	0	0	0	0	0	2	2	2	0	1	1	1	0	2	1	0	0	1	1	0	0	1	0	0	0	0	2
380	1	0	0	0	0	1	1	1	0	1	1	1	1	0	0	1	0	1	1	1	1	0	1	1	1	2	0	2	2	1	1	1	1	1	0	1	1	1	0	0	1	2	2	2	1	1	1	0	1
381	1	0	0	0	0	0	0	0	2	0	0	0	0	0	0	0	0	0	0	2	0	0	0	0	0	1	0	0	2	2	0	1	1	1	0	2	0	0	0	1	0	0	1	1	1	0	0	0	1
382	0	0	0	0	0	2	1	1	0	1	1	1	2	0	0	0	0	0	2	0	1	0	1	1	1	1	0	2	1	1	0	2	2	1	1	2	1	0	0	0	2	1	1	2	1	0	0	0	1
383	0	0	0	0	0	0	1	1	2	0	0	0	1	0	0	0	0	0	0	1	0	0	0	0	0	0	0	2	2	2	0	1	2	2	0	2	1	0	0	1	0	1	1	2	1	1	0	0	2
384	1	0	0	0	0	0	2	2	0	0	0	0	1	0	0	0	0	2	1	1	1	0	1	1	1	1	0	2	2	2	1	1	1	1	0	2	0	0	0	1	0	0	0	2	0	0	0	0	0
385	0	0	0	0	0	0	1	1	2	0	0	1	1	0	0	0	0	0	1	0	1	0	0	0	0	0	0	1	2	2	1	0	0	2	0	2	0	0	0	1	0	0	1	2	1	0	0	0	0
386	1	0	1	1	1	1	2	2	1	1	1	0	0	0	0	0	0	1	0	2	0	0	1	1	1	1	0	2	2	2	2	0	2	0	0	1	1	0	0	0	2	1	1	2	1	1	1	1	2
387	1	0	0	0	0	0	0	1	2	0	0	1	1	0	0	1	0	1	0	2	0	0	0	0	0	0	0	2	2	2	1	1	1	1	0	1	2	0	0	0	2	0	1	1	1	0	0	0	1
388	0	0	0	0	0	0	0	0	2	0	1	2	1	0	0	0	0	0	0	2	0	0	0	0	0	0	0	2	2	2	1	1	1	1	0	1	2	1	0	0	1	0	0	2	0	0	0	0	1
389	1	0	0	0	0	0	2	2	2	0	0	0	1	0	0	0	0	0	1	1	1	0	0	0	0	1	0	2	2	2	0	1	1	1	0	1	0	0	0	2	0	1	0	1	0	0	0	0	1
390	1	0	0	0	0	0	1	1	0	1	2	1	1	0	0	0	1	2	0	1	0	0	1	1	1	2	0	2	2	2	0	1	1	2	0	2	1	0	0	0	1	0	0	0	0	0	0	0	1
391	0	0	0	0	0	0	1	2	2	0	0	0	2	1	1	0	0	0	1	1	1	0	0	0	0	1	0	1	1	1	0	1	2	2	2	2	1	0	0	0	1	0	0	2	0	1	0	0	0
392	0	0	0	0	0	0	2	2	0	0	0	0	1	1	0	0	0	0	0	2	0	0	0	0	0	0	0	2	2	2	1	0	1	2	1	2	1	1	0	0	1	1	1	1	1	0	0	0	0
393	0	0	0	0	0	0	0	1	2	0	0	0	0	0	0	0	0	0	0	2	0	1	0	0	0	0	0	1	2	2	0	0	0	1	0	1	0	0	1	1	0	0	1	2	1	1	0	0	1
394	1	0	0	0	0	1	0	1	2	0	0	2	2	0	0	0	0	1	0	1	0	0	0	0	0	0	0	1	2	2	0	1	2	0	0	1	0	0	0	1	1	0	0	1	1	1	0	1	0
395	0	0	0	0	0	0	1	2	2	0	0	0	0	0	0	0	0	1	1	1	1	0	0	0	0	0	0	2	2	1	0	2	2	0	0	1	2	0	0	0	1	1	1	2	1	2	0	0	0
396	0	1	0	0	0	0	2	2	0	0	1	0	0	0	0	0	1	1	1	0	1	0	0	0	0	0	0	2	2	1	0	1	2	1	0	1	1	0	0	1	1	0	0	0	0	0	0	0	2
397	1	0	0	0	0	0	1	1	1	0	1	0	0	0	0	0	0	1	2	0	1	0	0	0	0	0	0	2	2	2	1	1	2	1	1	1	2	0	0	0	2	2	2	2	1	1	0	0	0
398	0	0	0	0	0	1	1	1	1	0	0	1	1	0	0	1	0	1	0	1	1	0	0	0	0	0	0	2	2	2	0	0	0	2	0	2	1	1	0	1	1	1	1	2	1	1	0	1	1
399	1	0	0	0	0	0	0	0	2	0	0	1	1	0	0	1	0	1	1	0	0	0	0	0	0	0	0	2	2	2	1	2	2	0	0	0	2	0	0	0	2	1	1	2	1	0	0	0	2
400	1	0	0	0	0	0	1	1	2	1	0	0	1	0	0	0	0	0	1	1	1	0	0	0	0	0	0	2	2	2	1	2	2	1	0	1	1	0	0	1	1	0	1	2	0	2	0	0	0
401	1	0	0	0	0	1	2	2	1	0	1	2	2	0	0	0	0	0	0	2	1	0	0	0	0	0	0	2	2	2	1	1	1	2	1	1	1	0	0	2	0	0	1	2	0	1	1	0	2
402	1	0	0	0	0	0	0	0	2	0	0	0	1	0	0	0	0	0	1	1	0	0	1	1	1	1	0	1	2	2	1	1	1	2	2	2	1	0	0	1	1	0	1	2	1	0	0	0	1
403	1	0	0	0	0	0	1	2	2	0	0	1	2	0	0	1	0	0	0	2	0	0	0	0	0	0	0	2	2	2	1	0	1	1	0	1	2	0	0	0	2	0	0	1	0	0	0	0	1
404	1	0	0	0	0	0	1	2	2	0	0	1	0	0	0	0	0	0	1	1	0	0	1	1	1	1	0	2	2	2	1	2	2	0	0	1	1	1	0	1	1	0	0	2	0	0	0	0	0
405	0	0	0	0	0	1	1	1	1	0	1	0	0	0	0	0	0	1	0	2	0	0	0	0	0	1	0	1	2	2	1	2	2	1	0	1	1	1	1	0	1	1	1	1	1	0	0	0	1
406	0	0	0	0	0	0	1	0	2	0	1	1	1	0	0	1	0	0	1	1	1	0	0	0	0	0	0	1	2	2	0	1	1	1	0	1	1	0	0	2	0	1	0	1	0	1	0	0	0
407	1	0	0	0	0	0	1	2	1	0	1	0	0	0	0	0	0	0	0	2	0	0	0	0	0	0	0	2	2	1	0	2	2	1	0	1	1	0	0	2	0	1	0	0	0	1	0	0	0
408	0	0	0	0	0	1	1	1	0	0	0	0	1	0	0	0	0	1	2	0	1	0	1	1	1	1	0	2	2	2	0	2	2	0	0	1	2	0	0	1	1	0	0	1	0	0	1	0	1
409	0	0	0	0	0	0	0	1	1	0	1	1	1	0	0	1	0	1	0	2	0	0	0	0	0	0	0	2	2	1	0	2	2	0	0	1	2	0	0	0	2	0	0	2	0	2	0	0	1
410	1	0	0	0	0	0	1	2	2	0	0	0	0	0	0	0	0	0	0	1	0	1	0	0	0	0	0	2	2	2	1	0	0	2	0	2	0	1	1	1	0	0	0	1	0	0	0	0	0
411	0	0	0	0	0	1	1	1	1	0	1	0	1	0	0	0	0	2	0	2	0	0	2	0	0	0	0	1	2	2	0	1	1	2	0	2	1	0	1	0	1	1	1	2	1	0	0	0	1
412	1	0	0	0	0	0	0	0	2	0	1	0	1	0	0	0	0	0	1	1	1	0	0	0	0	0	0	2	2	2	2	0	0	2	0	2	1	1	0	0	1	1	0	0	1	1	0	2	2
413	1	0	1	0	0	0	1	1	1	1	0	1	1	0	0	0	0	0	1	1	1	0	0	0	0	0	0	1	2	2	0	1	1	1	0	1	0	1	0	1	0	1	1	1	1	1	0	0	0
414	0	1	0	0	0	0	1	1	2	0	0	0	0	0	0	0	0	1	1	1	1	0	0	0	0	1	0	2	2	1	0	2	2	1	0	2	1	0	0	1	0	1	1	2	0	0	0	1	1
415	0	0	0	0	0	0	2	2	1	0	1	0	1	1	0	0	0	1	1	1	0	0	0	0	0	0	0	2	2	2	0	2	2	0	0	1	1	0	0	2	0	1	1	2	1	1	0	0	0
416	0	1	0	0	0	0	1	1	1	0	0	1	1	0	0	0	0	0	1	1	1	0	0	0	0	0	0	2	2	2	0	1	2	1	0	2	2	0	0	1	1	0	1	2	1	1	0	0	1
417	1	0	0	0	0	0	2	2	1	0	0	0	0	0	0	0	1	1	1	0	1	0	0	0	0	1	0	2	2	2	1	1	2	1	0	1	2	0	1	0	1	0	1	2	0	1	0	0	0
418	0	0	0	0	0	0	1	1	1	0	1	0	1	0	0	0	0	0	2	0	0	0	0	0	0	1	1	1	2	2	0	0	1	2	0	2	1	0	0	2	0	1	1	1	1	0	1	0	1
419	0	0	0	0	0	1	1	2	2	0	0	0	1	0	0	0	1	1	0	2	1	0	2	0	0	0	0	2	2	2	0	1	2	1	0	1	1	0	0	2	0	1	1	2	1	1	0	0	2
420	1	0	0	0	0	0	1	2	1	0	0	1	1	0	0	0	0	0	0	2	1	0	2	0	0	0	0	2	2	2	0	2	2	2	1	2	2	0	0	1	1	0	0	2	0	0	1	1	2
421	0	0	0	0	0	0	1	1	2	0	1	0	1	0	0	0	0	1	1	1	1	0	1	0	0	0	0	2	2	2	0	2	2	0	0	1	2	0	0	0	2	1	1	1	0	0	1	1	2
422	1	0	0	0	0	1	1	1	1	1	0	0	0	0	0	0	0	1	0	2	0	0	0	0	0	0	0	2	2	2	1	2	2	2	1	2	2	1	1	0	1	1	1	2	1	2	0	0	0
423	1	0	0	0	0	2	1	2	1	0	1	1	1	0	0	1	0	1	0	2	0	0	0	0	0	0	0	1	2	2	0	1	1	0	0	0	2	0	0	1	1	0	2	2	0	0	0	0	0
424	0	0	0	0	0	0	2	2	1	0	0	1	1	0	0	1	0	0	0	2	0	0	1	0	0	1	0	2	2	2	1	2	2	0	0	1	1	0	1	0	1	0	0	1	1	1	0	0	1
425	1	0	0	0	0	0	2	2	2	0	0	1	1	1	1	0	0	0	1	1	1	0	1	1	1	1	0	2	1	2	1	0	0	1	1	2	2	0	0	1	1	0	0	2	1	0	1	1	2
426	1	0	0	0	0	0	1	2	1	0	1	0	0	0	0	0	0	0	0	2	0	0	0	0	0	0	0	2	2	1	1	2	2	0	0	0	2	0	0	0	1	0	1	2	1	1	0	0	0
427	0	0	1	0	0	1	2	2	1	0	1	0	0	0	0	0	0	1	0	2	0	0	2	0	0	1	0	1	2	2	0	1	1	2	0	2	2	0	0	0	1	0	0	1	0	0	0	1	1
428	1	0	0	0	0	0	1	2	1	0	1	1	1	0	0	0	0	1	2	0	1	1	0	0	0	0	0	2	2	2	1	1	0	2	1	2	2	0	0	0	2	0	0	2	0	0	0	0	1
429	0	0	0	0	0	0	2	2	0	0	1	0	0	0	0	0	0	1	0	2	0	0	1	1	1	1	0	1	2	2	0	2	1	1	0	2	2	0	0	1	1	0	1	2	0	2	0	0	2
430	0	0	0	0	0	0	1	1	0	1	1	0	0	0	0	0	0	1	1	0	1	0	0	0	0	0	0	1	2	2	0	0	1	1	0	1	2	0	0	1	1	1	1	2	1	0	0	1	1
431	0	0	0	0	0	1	2	2	0	0	0	1	2	0	0	1	0	1	2	0	1	0	0	0	0	0	0	2	1	0	0	0	0	1	0	2	2	0	0	0	1	0	1	2	2	0	0	0	0
432	0	0	0	0	0	0	1	1	1	1	1	1	1	0	0	0	0	0	0	2	0	0	0	0	0	0	1	2	2	2	0	1	2	1	0	1	2	0	0	1	1	1	1	2	1	1	1	0	1
433	1	0	1	0	1	0	0	0	2	0	0	1	1	0	0	0	0	0	1	1	1	0	0	0	0	0	0	1	2	2	0	0	0	2	0	2	2	0	0	1	1	1	1	2	0	0	0	0	1
434	0	0	0	0	0	0	2	2	1	0	1	1	1	0	0	1	1	1	1	0	1	0	0	0	0	0	0	1	1	2	0	1	1	1	1	1	1	1	0	1	1	0	1	2	2	0	1	0	2
435	1	0	0	0	0	0	1	1	1	1	1	1	1	0	0	0	0	0	0	2	0	0	1	1	1	1	0	1	2	2	0	2	2	0	0	1	1	0	0	1	1	1	1	1	1	1	1	0	2
436	1	0	0	0	0	0	1	1	2	0	1	0	0	0	0	0	0	0	0	2	0	0	1	0	0	0	0	1	1	1	0	0	1	1	0	1	1	0	1	0	1	0	1	2	1	1	0	0	1
437	0	0	0	0	0	1	1	1	0	0	0	0	2	1	1	0	0	2	1	1	1	0	0	0	0	0	0	2	2	2	1	2	2	2	0	2	2	0	0	1	1	1	2	2	0	0	0	0	0
438	1	1	0	0	0	0	1	2	0	0	1	0	0	0	0	0	1	2	0	2	0	0	0	0	0	0	0	2	1	1	0	1	1	2	1	2	2	0	0	0	2	0	0	2	0	2	0	0	0
439	0	0	0	0	0	2	1	1	1	1	1	0	0	0	0	0	0	0	1	1	1	0	1	0	0	0	0	0	2	2	0	1	1	1	0	2	1	0	0	1	1	0	0	0	0	0	0	1	2
440	0	0	0	0	0	0	1	1	1	1	1	0	0	0	0	0	0	0	0	1	0	1	1	0	0	0	0	2	1	2	1	1	1	1	0	1	2	1	0	0	1	0	0	2	0	0	0	0	0
441	1	0	1	0	0	0	0	0	2	0	0	0	1	1	0	0	0	0	1	1	1	1	0	0	0	0	0	1	2	2	0	0	0	2	0	2	1	1	0	0	1	1	0	0	0	1	1	1	2
442	1	0	0	0	0	0	2	2	0	0	2	0	1	0	0	0	0	0	1	0	1	0	1	0	0	1	0	2	2	2	1	1	1	1	0	1	1	1	0	1	0	0	0	2	0	1	0	0	1
443	0	0	0	0	0	0	1	1	1	0	0	0	1	0	0	0	0	0	0	2	0	1	0	0	0	0	0	2	2	2	0	1	1	2	1	2	2	0	0	2	0	0	0	1	0	0	0	0	2
444	1	0	0	0	0	0	1	1	2	0	0	0	0	0	0	0	0	0	0	2	0	0	1	0	0	1	0	2	2	2	0	1	1	2	1	2	1	0	0	2	0	1	0	1	0	0	0	0	1
445	0	0	0	0	0	1	1	2	2	0	0	0	1	0	0	0	0	2	1	1	1	0	0	0	0	0	0	2	2	2	0	1	2	0	0	0	1	1	0	0	0	1	1	2	1	1	0	0	0
446	1	0	0	0	0	0	1	1	2	0	0	0	0	0	0	0	0	1	0	1	0	0	0	0	0	0	0	1	2	2	0	2	2	1	0	2	1	1	0	0	1	0	0	1	0	0	0	0	1
447	0	0	0	0	0	0	1	1	1	0	1	1	2	0	0	0	0	0	1	1	0	0	0	0	0	0	0	2	1	1	0	1	1	2	0	2	2	0	0	1	1	0	1	2	0	2	0	0	0
448	0	0	0	0	0	0	1	2	1	0	1	0	0	0	0	0	0	1	1	1	0	0	0	0	0	0	0	2	2	2	2	0	1	2	1	2	2	0	0	1	0	0	0	2	0	0	0	0	1
449	1	0	0	0	0	0	0	0	2	0	0	0	0	0	0	0	0	1	2	0	1	0	0	0	0	0	0	1	2	2	0	1	1	0	0	1	1	0	0	1	1	0	0	1	0	0	0	0	1
450	0	0	0	0	0	1	1	1	1	0	0	1	2	0	0	0	0	0	1	1	1	0	0	0	0	1	0	2	2	2	1	1	1	1	0	2	1	0	0	2	0	0	1	2	1	0	0	0	1
451	0	0	0	0	0	0	1	1	1	0	2	0	0	0	0	0	0	1	0	1	0	0	0	0	0	0	0	2	1	2	1	1	1	2	1	1	1	0	0	2	0	0	1	2	1	0	1	0	2
452	0	0	0	0	0	0	0	0	2	0	0	2	1	0	0	0	0	0	0	1	0	0	0	0	0	0	0	1	2	2	0	0	0	1	0	1	2	0	0	1	1	1	0	0	0	1	0	0	0
453	1	0	0	0	0	0	0	1	1	0	0	0	0	0	0	0	0	0	1	1	1	0	0	0	0	0	0	2	2	2	1	1	1	1	0	1	1	0	0	2	0	0	2	2	0	2	0	1	2
454	0	0	0	0	0	1	1	1	2	0	1	0	0	0	0	0	0	1	1	1	1	0	0	0	0	0	0	2	2	2	1	1	1	0	0	1	0	1	1	0	0	0	0	2	0	2	0	0	0
455	0	0	0	0	0	0	0	0	2	0	0	0	0	0	0	0	0	1	1	1	1	0	0	0	0	0	0	2	2	2	2	1	1	1	0	1	2	0	0	1	1	0	1	1	1	1	1	0	1
456	1	0	0	0	0	1	1	1	0	0	1	0	0	0	0	0	0	1	0	2	0	0	1	0	0	0	0	2	1	1	0	0	0	1	0	0	2	0	0	0	2	0	1	1	1	0	0	0	0
457	1	0	1	0	1	0	2	2	1	0	0	0	0	0	0	0	0	0	1	1	1	0	0	0	0	0	0	1	1	1	0	2	2	0	0	1	2	0	0	0	2	0	0	1	0	0	0	0	1
458	0	1	0	0	0	1	0	0	2	0	0	1	1	0	0	0	0	1	0	1	0	0	1	0	0	1	0	2	1	1	1	1	1	1	0	1	0	1	0	0	1	0	1	2	1	0	0	0	1
459	0	0	0	0	0	0	0	0	2	0	0	0	0	0	0	0	0	1	0	1	0	0	0	0	0	0	0	2	2	2	0	1	1	1	0	1	1	1	1	1	0	2	2	2	0	1	0	0	1
460	1	0	0	0	0	0	2	2	1	0	1	1	2	0	0	0	0	0	0	1	0	0	1	0	0	0	0	2	2	2	0	1	1	1	0	1	1	0	0	1	1	0	1	2	1	0	0	0	2
461	1	0	0	0	0	0	1	1	1	1	1	0	1	1	0	0	1	2	1	1	1	0	0	0	0	1	0	1	2	2	0	1	2	1	1	1	0	1	1	0	0	0	0	2	0	1	0	0	0
462	1	0	0	0	0	0	1	1	1	0	1	0	0	0	0	0	0	1	0	2	0	0	0	0	0	0	0	2	2	2	2	1	1	1	0	2	1	0	1	0	1	0	0	2	0	0	0	0	1
463	1	1	0	0	0	0	2	2	0	0	1	0	0	0	0	0	0	1	0	2	0	0	0	0	0	1	0	2	1	1	0	1	1	2	0	2	2	0	0	0	2	1	1	2	1	0	0	0	0
464	1	0	0	0	0	1	0	0	2	0	0	1	1	0	0	1	0	0	1	1	1	0	1	1	1	1	0	1	1	1	1	1	1	0	0	0	0	0	0	2	0	0	0	2	0	0	1	0	2
465	1	0	0	0	0	2	1	2	2	0	0	1	2	0	0	0	0	0	1	1	1	1	1	0	0	0	1	2	2	2	0	2	2	0	0	1	1	1	0	0	1	1	0	1	0	0	0	0	0
466	1	0	0	0	0	0	2	2	0	0	0	1	1	0	0	1	0	1	0	2	1	0	0	0	0	0	0	1	2	2	1	2	2	0	0	1	1	0	0	2	0	0	0	1	0	1	0	0	1
467	0	0	1	1	1	1	1	2	2	0	0	0	0	0	0	0	0	1	0	1	0	0	0	0	0	0	0	1	2	2	0	1	2	2	0	2	1	1	1	1	0	1	1	2	0	0	0	0	0
468	1	0	0	0	0	0	1	1	1	0	0	0	1	0	0	0	0	0	1	1	1	1	1	1	1	1	0	2	2	2	1	2	2	0	0	1	1	1	0	0	1	0	1	2	1	0	0	1	1
469	0	0	1	0	1	0	2	2	1	0	1	1	1	0	0	1	0	1	0	2	0	0	0	0	0	1	0	2	2	2	1	0	0	2	0	1	1	2	0	0	0	2	2	2	0	1	0	0	0
470	0	0	0	0	0	0	2	2	1	1	1	0	2	0	0	0	1	0	1	1	1	0	0	0	0	0	0	1	2	2	1	1	2	2	0	2	1	0	0	0	1	1	0	0	0	0	0	2	2
471	0	0	0	0	0	1	2	2	0	0	0	0	1	0	0	0	0	0	0	1	0	0	0	0	0	1	1	2	2	2	0	1	1	1	1	1	1	0	0	0	1	1	1	1	1	1	0	0	2
472	0	0	0	0	0	0	0	1	2	0	0	0	0	0	0	0	0	0	1	0	1	0	0	0	0	1	0	2	2	2	0	1	1	1	1	1	1	1	0	1	1	0	1	2	0	1	0	0	0
473	0	0	0	0	0	0	1	2	1	0	1	0	0	0	0	0	0	1	0	2	0	0	1	1	1	1	0	2	2	2	0	1	1	1	0	1	2	0	0	0	2	0	1	2	0	1	0	0	2
474	1	0	0	0	0	1	0	0	1	0	0	0	0	0	0	0	1	1	0	2	0	0	0	0	0	0	0	2	2	2	1	1	2	0	0	2	1	1	0	0	1	0	0	1	0	0	0	0	0
475	0	0	0	0	0	0	1	2	0	0	1	1	1	0	0	0	0	0	1	1	1	1	1	1	1	1	0	2	2	2	0	1	1	2	2	2	2	0	0	1	1	1	2	2	1	1	0	0	1
476	0	0	0	0	0	0	1	2	2	0	0	0	0	0	0	0	0	0	1	1	1	0	0	0	0	0	0	2	1	1	1	2	2	2	0	1	1	0	0	0	2	0	0	0	0	0	0	0	0
477	0	0	0	0	0	0	0	0	2	0	0	0	0	0	0	0	0	0	0	2	0	0	0	0	0	0	0	2	1	1	0	1	1	2	1	2	1	0	0	1	1	1	1	2	0	2	0	0	1
478	1	0	0	0	0	0	2	2	2	0	1	0	0	0	0	0	0	1	2	0	1	0	0	0	0	0	1	2	2	2	0	2	2	2	2	2	1	0	0	2	0	1	1	2	0	0	0	0	1
479	0	0	1	0	0	0	1	1	1	1	2	0	1	0	0	0	0	1	2	0	0	0	0	0	0	1	0	1	2	2	0	2	2	1	1	1	0	0	0	1	1	0	1	2	1	0	0	0	1
480	0	0	0	0	0	1	2	2	1	0	0	0	1	0	0	0	0	0	1	0	1	0	0	0	0	0	1	2	2	2	1	2	2	0	0	1	0	0	0	2	0	0	0	1	0	0	0	0	1
481	0	0	0	0	0	1	1	0	2	0	1	1	2	0	0	0	0	1	0	2	0	0	1	0	0	0	0	2	2	2	2	1	2	1	1	1	1	1	0	0	1	0	0	2	0	1	0	0	1
482	0	0	0	0	0	0	1	1	1	0	1	0	0	0	0	0	0	1	0	2	0	0	1	1	1	0	0	2	1	2	1	2	2	0	0	0	2	1	1	0	1	2	2	2	1	1	0	0	0
483	0	0	0	0	0	0	1	1	2	0	0	1	2	0	0	1	0	0	1	1	1	1	0	0	0	0	0	1	1	1	0	1	1	1	0	2	2	0	0	0	1	0	0	1	0	0	0	0	2
484	0	1	1	0	1	0	2	2	0	0	0	1	0	0	0	0	0	0	0	2	0	0	0	0	0	1	0	1	1	2	0	1	2	2	1	2	2	1	0	0	1	0	0	2	0	0	0	0	1
485	0	0	0	0	0	0	1	1	1	0	0	2	2	1	1	1	0	0	1	1	1	2	0	0	0	0	0	1	2	2	1	1	1	2	1	2	2	0	0	0	1	0	0	2	0	0	0	0	0
486	0	0	0	0	0	1	0	0	2	0	0	1	0	0	0	0	0	1	1	1	0	0	1	0	0	0	1	2	1	1	0	1	1	2	2	2	1	0	0	1	1	0	1	2	1	1	1	0	1
487	0	0	0	0	0	1	1	1	2	0	0	0	1	0	0	0	0	1	1	0	0	1	0	0	0	0	0	2	2	2	1	2	2	0	0	0	2	0	0	2	0	0	0	1	0	0	0	0	0
488	0	0	0	0	0	0	2	2	1	1	1	0	0	0	0	0	0	0	0	1	0	0	0	0	0	0	0	2	2	2	0	1	1	1	0	2	2	0	0	0	2	0	0	2	0	0	0	0	2
489	0	0	0	0	0	1	1	2	0	0	1	0	1	0	0	0	1	2	1	1	1	0	0	0	0	0	0	0	2	2	0	1	1	2	1	2	1	0	1	0	1	0	0	2	0	1	0	0	0
490	1	0	0	0	0	0	2	2	0	0	0	2	2	0	0	1	1	2	0	1	0	0	0	0	0	0	0	2	2	2	0	1	1	1	0	1	2	0	0	0	2	2	2	2	1	1	0	0	2
491	1	0	0	0	0	0	0	0	2	0	0	0	1	0	0	0	0	0	1	0	1	0	1	0	0	0	1	1	1	1	0	0	0	2	0	2	2	0	0	1	1	0	0	0	0	0	0	1	2
492	0	0	0	0	0	0	1	1	2	0	0	1	1	0	0	0	0	1	2	0	2	0	1	0	0	0	0	2	1	1	0	0	0	1	0	1	2	0	0	0	2	0	0	1	0	0	0	2	2
493	1	0	1	1	1	1	2	2	1	0	1	0	1	0	0	0	0	0	0	1	0	2	0	0	0	0	0	2	2	2	0	1	1	1	0	2	1	0	0	0	1	1	0	1	0	0	0	0	0
494	0	0	0	0	0	0	1	1	2	1	0	1	2	0	0	0	0	0	1	1	1	0	0	0	0	0	0	2	2	2	0	1	1	1	0	1	2	0	0	1	1	0	0	1	0	0	0	0	1
495	0	1	0	0	0	0	2	2	1	0	1	0	0	0	0	0	0	0	1	1	1	0	1	1	1	1	0	1	2	2	1	0	2	2	1	2	1	0	0	0	1	0	1	2	1	0	0	0	0
496	1	0	0	0	0	0	2	2	1	0	0	1	0	0	0	0	0	1	0	2	0	0	1	1	1	1	0	1	2	2	0	1	1	0	0	0	0	1	0	1	0	0	0	1	0	1	0	0	1
497	0	0	0	0	0	1	2	2	0	0	0	1	0	0	0	0	0	0	0	2	0	0	0	0	0	0	0	0	1	1	0	2	2	1	1	2	0	1	0	1	0	1	0	0	0	1	0	0	0
498	1	0	1	0	0	0	2	2	1	0	0	0	0	0	0	0	0	0	0	2	0	0	0	0	0	1	0	1	2	2	0	1	2	0	0	1	2	0	0	1	1	0	0	2	0	0	0	0	0
499	1	0	1	0	0	0	1	1	2	0	0	0	0	0	0	0	0	0	1	1	1	0	0	0	0	0	0	1	2	2	0	0	1	2	0	2	1	1	0	0	1	0	1	2	0	1	0	1	1
500	1	0	1	0	0	0	1	2	1	0	0	1	1	0	0	0	0	2	0	2	0	2	0	0	0	0	0	2	2	2	0	0	2	2	1	2	2	0	0	1	1	0	1	1	0	1	0	0	1
501	1	0	0	0	0	1	1	1	2	0	0	0	0	0	0	0	0	1	0	2	0	0	0	0	0	0	0	2	2	2	1	2	2	0	0	1	1	1	0	0	1	1	0	1	2	1	0	0	0
502	1	0	0	0	0	0	0	0	2	0	0	0	0	0	0	0	0	1	0	2	0	0	0	0	0	0	0	2	2	2	1	1	2	1	0	1	0	0	0	1	0	0	1	2	0	1	0	0	1
503	0	0	0	0	0	0	0	0	2	0	0	1	0	0	0	0	0	1	0	1	0	0	0	0	0	0	0	2	2	2	2	1	1	0	0	1	0	1	1	0	0	1	1	2	0	0	0	0	1
504	1	0	0	0	0	0	1	1	2	0	1	0	0	0	0	0	0	1	1	1	0	1	0	0	0	0	0	0	1	2	0	1	1	2	1	2	1	0	0	1	1	0	0	2	0	0	0	0	0
505	1	0	0	0	0	0	1	1	2	0	0	0	1	0	0	0	1	1	2	0	1	0	0	0	0	0	0	2	2	2	0	1	1	0	0	1	2	0	0	1	1	0	0	2	0	0	0	2	2
506	0	0	0	0	0	0	2	2	1	0	0	1	2	0	0	0	0	0	1	1	0	1	0	0	0	0	1	2	2	2	0	1	2	1	0	1	1	0	0	2	0	0	1	2	1	0	0	1	1
507	0	0	0	0	0	1	1	2	1	0	0	1	1	0	0	0	0	0	1	1	1	1	0	0	0	0	0	2	2	2	0	1	1	1	0	2	1	0	0	2	0	0	1	2	1	0	0	2	2
508	1	0	0	0	0	0	1	1	2	0	0	0	0	0	0	0	0	1	1	0	1	0	0	0	0	1	1	2	2	2	0	1	1	1	0	1	0	0	0	1	1	0	0	1	0	0	0	0	1
509	1	0	1	1	1	2	2	2	0	0	1	1	1	0	0	1	0	0	0	1	0	0	0	0	0	0	0	2	2	2	1	1	1	0	0	0	1	0	0	1	1	0	0	0	1	0	0	0	2
510	1	0	0	0	0	0	1	2	2	0	0	2	2	0	0	0	0	1	0	2	1	0	0	0	0	0	0	2	1	1	0	1	2	1	0	2	1	0	0	0	1	0	0	1	0	1	0	0	1
511	1	0	0	0	0	1	0	0	2	0	0	0	0	0	0	0	0	0	1	0	1	0	1	1	1	1	0	2	2	2	1	2	2	2	0	2	1	1	0	0	1	0	0	0	0	0	0	0	0
512	1	0	0	0	0	0	2	2	2	0	0	0	0	0	0	0	0	0	2	0	1	0	1	1	1	2	0	2	2	2	0	2	2	0	0	1	1	0	0	2	0	0	0	1	0	0	0	0	0
513	0	1	0	0	0	0	1	1	2	0	0	0	1	0	0	0	0	0	1	1	1	0	0	0	0	0	0	2	1	1	0	1	2	1	0	1	1	0	1	0	1	0	2	2	0	1	0	0	1
514	1	0	0	0	0	0	2	2	0	0	1	0	0	0	0	0	0	2	1	1	1	0	0	0	0	1	0	2	2	2	1	2	2	1	1	1	1	0	0	0	1	1	1	2	1	1	1	1	2
515	0	0	0	0	0	1	2	2	0	0	1	1	2	0	0	0	0	0	1	1	1	0	0	0	0	0	0	2	2	2	1	1	1	1	0	1	0	1	0	0	0	0	0	2	0	1	0	0	1
516	1	0	0	0	0	0	1	1	1	1	0	0	0	0	0	0	0	0	1	1	1	0	0	0	0	1	1	2	2	2	1	2	2	1	0	1	1	0	0	0	0	0	0	1	0	0	0	0	0
517	1	0	0	0	0	0	2	2	1	0	1	1	1	0	0	1	1	1	0	2	1	0	0	0	0	0	0	1	2	2	0	1	1	2	1	2	2	1	0	0	1	0	1	1	1	0	0	0	2
518	1	0	1	0	1	0	2	2	0	0	0	0	1	0	0	0	0	0	0	2	0	0	0	0	0	0	0	2	1	1	0	2	2	2	0	2	1	1	0	0	0	1	0	1	0	0	0	0	0
519	0	0	0	0	0	0	1	1	1	0	1	0	0	0	0	0	0	1	0	2	0	0	0	0	0	1	0	2	1	1	0	2	2	0	0	1	0	1	0	0	0	1	1	2	1	0	0	0	0
520	1	0	1	1	1	2	2	2	0	0	0	1	2	0	0	1	0	0	1	1	1	0	0	0	0	0	0	2	2	2	1	0	0	2	0	2	2	1	1	0	1	1	1	1	1	0	1	0	1
521	1	0	0	0	0	0	0	1	1	0	1	0	0	0	0	0	0	0	1	1	0	0	0	0	0	0	0	1	2	2	0	2	2	0	0	1	2	0	0	0	2	0	2	2	1	1	0	0	2
522	1	0	0	0	0	0	1	1	1	0	1	0	0	0	0	0	0	0	0	1	0	0	0	0	0	0	0	2	2	2	1	1	2	1	1	1	2	0	0	0	1	1	0	1	0	0	0	1	1
523	1	0	0	0	0	0	1	1	2	0	0	0	0	0	0	0	0	0	0	2	0	0	0	0	0	1	0	2	2	2	0	0	1	2	1	2	1	1	0	0	1	0	0	2	0	0	0	0	1
524	1	0	0	0	0	0	1	1	2	0	0	0	0	0	0	0	0	0	1	1	1	0	1	0	0	1	1	2	2	2	0	0	0	1	0	0	1	0	0	1	1	1	1	1	1	1	0	0	1
525	0	0	0	0	0	1	1	1	2	0	0	1	1	0	0	0	0	0	0	1	0	0	0	0	0	0	0	2	1	1	0	2	2	2	0	2	2	0	0	1	1	1	1	2	2	2	0	1	1
526	0	0	0	0	0	0	1	2	1	0	0	0	0	0	0	0	0	0	1	1	1	0	1	1	1	1	0	2	2	2	2	1	1	2	1	2	1	0	0	1	1	0	1	2	2	0	1	0	1
527	1	0	0	0	0	0	1	1	1	1	0	0	1	0	0	0	0	1	2	0	1	0	0	0	0	0	0	2	1	1	1	0	1	1	0	2	1	0	0	0	2	0	0	1	0	0	0	0	1
528	1	0	0	0	0	0	0	0	2	0	0	0	1	0	0	0	0	1	2	0	2	0	0	0	0	0	0	2	1	1	0	1	1	1	1	2	2	1	0	0	1	0	0	2	0	0	0	0	1
529	0	0	0	0	0	0	0	1	2	0	0	0	0	0	0	0	0	1	1	0	1	0	1	0	0	0	0	1	2	2	0	1	2	2	0	2	2	0	0	0	2	0	0	0	0	0	0	0	1
530	1	0	0	0	0	1	1	1	1	0	0	0	0	0	0	0	0	0	0	2	0	1	0	0	0	0	0	1	2	2	1	0	0	2	0	2	1	0	0	0	1	1	1	2	2	2	0	0	0
531	0	0	0	0	0	0	1	1	0	1	2	1	0	0	0	0	0	1	1	0	0	0	0	0	0	0	0	2	2	2	0	1	2	2	2	2	0	0	0	1	1	0	0	0	0	1	0	0	0
532	0	0	0	0	0	1	1	2	0	0	1	0	1	0	0	0	0	0	1	1	1	0	0	0	0	1	0	2	2	2	0	0	0	1	0	0	0	0	0	1	1	0	0	2	0	0	0	0	1
533	0	0	0	0	0	0	2	2	0	0	1	1	1	0	0	0	0	0	0	2	0	0	0	0	0	0	0	0	2	2	0	0	1	1	1	1	2	0	0	2	0	0	0	1	0	0	1	0	1
534	0	0	1	1	1	1	1	2	1	0	1	0	1	0	0	0	0	0	1	1	1	1	1	0	0	0	0	2	2	2	1	1	1	0	0	0	2	0	0	1	1	1	1	2	0	0	0	0	1
535	1	0	0	0	0	0	1	1	2	0	0	0	0	0	0	0	0	0	0	2	0	0	0	0	0	0	0	2	2	2	1	2	2	0	0	1	1	0	0	1	1	1	1	2	0	0	0	0	0
536	0	0	0	0	0	0	2	2	0	0	0	0	1	0	0	0	1	2	0	1	0	0	0	0	0	0	0	2	1	1	1	2	2	0	0	0	2	0	0	1	1	1	1	2	1	1	1	1	2
537	1	0	1	1	1	2	2	2	1	0	1	1	1	0	0	0	0	0	0	2	0	0	0	0	0	0	0	2	1	1	1	0	1	2	1	2	1	0	0	2	0	0	0	2	1	1	0	0	2
538	1	1	1	0	0	0	2	2	0	0	1	1	1	0	0	1	0	1	0	2	0	0	1	1	1	1	0	1	2	2	1	1	1	0	0	1	1	1	0	0	1	1	1	1	1	1	0	2	2
539	0	0	0	0	0	0	1	1	2	0	0	0	0	0	0	0	0	0	0	2	0	0	0	0	0	0	1	2	2	2	0	1	1	1	0	2	2	1	0	0	1	0	0	0	0	0	0	0	1
540	1	0	0	0	0	1	1	1	2	0	0	0	0	0	0	0	0	1	0	2	0	0	2	1	1	1	0	2	2	2	1	1	1	2	1	2	1	1	0	0	1	0	1	2	0	1	0	1	1
541	1	0	0	0	0	0	0	0	2	0	1	0	2	0	0	0	0	0	1	1	1	0	0	0	0	0	1	2	2	2	1	2	2	0	0	0	1	0	0	1	1	1	1	2	1	1	0	0	0
542	0	0	0	0	0	0	1	1	1	0	0	0	0	0	0	0	1	1	1	1	0	0	0	0	0	0	0	2	2	2	1	1	1	1	0	1	1	0	0	1	1	1	2	2	1	1	0	1	0
543	0	0	0	0	0	2	1	1	2	0	0	0	0	0	0	0	0	1	0	2	0	0	1	1	1	2	0	1	2	2	1	1	1	0	0	1	1	1	1	1	0	0	0	2	0	0	0	0	2
544	0	0	0	0	0	1	2	2	0	0	1	0	1	0	0	0	0	1	1	0	0	0	0	0	0	0	0	2	0	0	0	0	0	2	2	2	2	0	0	0	2	0	0	2	0	1	0	0	0
545	0	0	0	0	0	0	1	1	1	1	1	0	1	0	0	0	0	1	0	2	0	0	0	0	0	0	0	2	1	1	0	2	2	2	0	2	1	0	1	0	1	1	0	1	0	0	0	0	0
546	1	0	0	0	0	0	0	0	2	0	0	1	1	0	0	0	1	1	1	0	1	0	1	1	1	1	0	1	2	2	1	1	1	2	2	2	1	1	0	1	1	0	2	2	1	0	0	0	1
547	0	0	1	1	1	2	0	0	2	0	0	0	0	0	0	1	0	2	1	1	1	0	0	0	0	0	0	2	2	1	0	0	0	0	0	1	1	0	0	1	0	1	1	2	1	0	0	0	1
548	0	0	0	0	0	0	2	2	1	0	1	0	0	0	0	0	0	0	1	1	1	0	0	0	0	1	0	1	2	2	0	2	2	1	0	2	0	2	0	0	0	1	0	1	0	0	0	0	0
549	0	0	1	0	0	0	1	1	0	0	0	0	0	0	0	0	0	0	0	2	0	0	0	0	0	0	0	0	1	2	0	1	1	2	2	2	0	2	0	0	0	0	0	2	0	0	0	0	0
550	0	0	0	0	0	1	0	1	2	0	0	0	0	0	0	0	0	1	1	1	1	0	0	0	0	1	0	2	2	2	1	0	2	0	0	1	1	0	0	0	2	0	0	2	0	0	0	0	1
551	0	0	1	0	0	0	1	1	1	0	1	0	1	0	0	0	0	1	0	2	0	0	0	0	0	0	0	1	2	2	0	1	2	0	0	2	1	0	0	0	2	1	1	1	1	1	0	0	1
552	1	0	0	0	0	0	1	1	2	0	0	1	1	0	0	0	0	1	0	2	0	0	0	0	0	0	0	0	2	2	0	1	1	1	0	1	1	1	1	1	0	0	0	1	0	1	0	0	0
553	0	0	0	0	0	0	1	1	1	0	1	0	1	0	0	0	0	1	2	0	0	0	0	0	0	0	0	0	1	2	0	1	1	0	0	0	1	1	0	0	1	2	2	2	1	1	0	0	1
554	1	0	0	0	0	0	1	2	0	0	1	0	0	0	0	0	0	1	1	1	1	0	0	0	0	0	0	1	2	2	0	1	1	1	0	1	2	0	0	0	2	0	1	1	1	0	0	0	0
555	0	0	0	0	0	0	2	2	0	0	0	1	0	0	0	0	0	0	1	1	1	0	0	0	0	1	0	2	2	2	1	0	1	1	1	1	2	0	0	1	1	1	1	2	0	0	0	1	1
556	0	0	0	0	0	0	1	2	2	0	0	1	2	0	0	0	0	0	1	1	1	0	2	0	0	0	0	1	2	2	0	0	0	2	0	2	2	0	0	1	1	0	0	1	0	0	0	0	2
557	1	0	0	0	0	1	1	1	2	0	0	0	0	0	0	0	0	1	0	1	1	0	0	0	0	1	0	1	2	2	0	1	1	1	1	1	2	0	0	2	1	1	1	2	1	1	0	0	1
558	0	0	0	0	0	1	2	2	1	0	0	0	0	0	0	0	0	0	0	2	0	0	0	0	0	0	0	2	2	2	1	1	1	1	0	2	1	0	0	1	1	0	0	1	0	0	0	0	1
559	1	0	0	0	0	0	0	1	2	0	0	0	0	0	0	0	0	1	0	2	0	1	0	0	0	0	0	2	2	2	0	1	1	0	0	1	1	1	0	0	1	0	1	2	0	0	0	1	0
560	1	0	0	0	0	0	0	0	2	0	0	0	0	0	0	0	0	1	1	1	0	0	0	0	0	0	0	2	2	2	1	1	1	1	1	1	2	0	0	0	1	0	0	1	0	0	1	0	1
561	0	0	0	0	0	0	0	0	2	0	0	0	1	0	0	0	0	1	0	2	0	1	0	0	0	0	1	1	2	2	0	2	2	1	1	2	0	0	0	1	0	0	0	1	1	1	0	0	0
562	1	0	0	0	0	0	2	2	0	0	0	0	1	1	1	0	0	1	1	0	1	0	0	0	0	0	1	2	2	2	0	2	2	0	0	1	1	1	0	0	0	1	1	2	1	0	0	2	2
563	0	0	0	0	0	0	1	2	1	0	0	0	1	0	0	0	0	0	1	1	1	0	1	1	1	2	0	2	2	1	2	2	2	1	1	1	1	0	0	0	1	0	1	1	0	1	0	0	2
564	0	0	0	0	0	0	1	1	1	0	0	1	1	0	0	0	0	1	2	0	2	1	0	0	0	0	0	1	2	1	1	2	2	2	2	2	1	0	0	0	1	0	1	1	1	0	0	0	0
565	1	0	1	0	1	0	1	1	2	0	0	0	0	0	0	0	0	0	0	2	0	0	0	0	0	0	0	2	2	2	2	2	2	0	0	0	1	0	0	2	0	1	1	2	1	2	1	0	1
566	0	1	0	0	0	1	1	1	2	1	0	1	1	0	0	1	0	1	0	2	0	0	0	0	0	0	0	1	2	2	0	2	2	2	1	2	1	1	1	0	0	0	0	2	0	2	0	0	0
567	0	0	0	0	0	1	2	2	1	0	1	1	0	0	0	0	0	1	2	0	1	0	0	0	0	1	0	1	2	2	0	1	1	2	1	2	1	0	0	2	0	0	0	1	0	1	0	0	0
568	1	0	0	0	0	0	1	1	0	1	1	0	1	0	0	0	0	1	1	1	0	0	0	0	0	1	0	1	2	2	1	1	1	1	0	2	1	0	0	0	0	1	1	2	1	1	0	0	0
569	1	1	1	0	0	0	2	2	1	0	0	2	2	0	0	0	0	0	1	1	1	0	0	0	0	0	0	0	2	1	0	2	2	0	0	1	1	1	0	0	1	0	0	2	0	0	0	0	0
570	0	0	0	0	0	0	2	2	1	0	0	0	0	0	0	0	0	0	0	0	0	0	0	0	0	0	0	2	2	2	1	1	1	1	0	2	1	1	1	1	0	0	0	2	1	1	1	1	2
571	1	1	1	0	1	0	2	2	0	0	0	0	0	0	0	0	0	0	0	1	0	0	0	0	0	1	0	0	2	1	0	1	1	1	0	1	1	1	0	1	1	0	1	2	1	0	0	0	0
572	0	0	0	0	0	0	1	1	2	0	0	0	0	0	0	0	0	0	0	1	0	0	0	0	0	0	0	2	2	2	1	2	2	1	0	1	1	0	0	1	1	0	0	1	0	0	0	0	2
573	1	1	0	0	0	0	0	1	2	0	1	1	0	0	0	0	0	2	1	1	1	0	2	0	0	1	1	2	2	2	0	0	1	2	1	2	1	0	0	0	2	1	0	0	1	1	0	0	0
574	1	0	0	0	0	0	1	1	2	0	0	1	1	0	0	0	0	0	0	1	0	0	0	0	0	1	0	2	2	2	0	0	1	1	0	2	1	0	0	1	1	2	1	2	1	0	0	0	1
575	1	0	0	0	0	0	0	0	2	0	0	0	1	0	0	0	0	0	1	1	1	0	0	0	0	1	0	1	2	2	0	2	2	2	0	2	1	1	0	0	1	1	0	0	0	0	0	0	0
576	1	0	0	0	0	0	1	1	1	0	2	0	1	0	0	0	0	2	1	1	1	0	0	0	0	1	0	1	1	1	0	2	2	2	0	1	1	0	1	0	1	0	0	1	0	0	0	0	1
577	1	0	0	0	0	0	1	1	1	0	1	0	1	1	1	0	0	1	1	1	0	0	1	0	0	1	0	2	1	1	0	0	2	2	1	2	1	0	0	1	1	1	1	1	1	0	0	0	0
578	1	0	0	0	0	0	0	1	2	0	1	1	1	0	0	1	0	1	0	2	0	0	1	0	0	1	0	2	2	2	2	2	2	1	0	2	2	0	0	0	2	0	0	1	0	0	0	0	1
579	0	0	1	0	0	0	1	1	2	0	0	1	2	0	0	0	0	0	0	1	0	0	0	0	0	0	0	2	1	2	1	1	1	1	0	1	1	1	0	0	0	0	0	2	0	1	1	0	1
580	1	1	0	0	0	1	0	1	2	0	0	0	1	0	0	0	0	1	1	1	1	1	0	0	0	0	0	1	2	2	1	2	2	1	1	2	1	0	0	2	0	1	1	1	1	2	0	1	0
581	0	0	0	0	0	1	2	2	1	0	1	0	0	0	0	1	0	1	0	2	0	0	0	0	0	1	0	2	2	2	1	2	2	0	0	1	0	0	0	1	1	0	0	2	1	1	1	0	1
582	1	1	0	0	0	1	2	2	1	0	1	0	0	0	0	0	0	0	2	0	1	0	0	0	0	1	0	1	2	1	1	1	2	2	1	2	1	1	0	0	2	0	0	1	0	0	0	0	1
583	1	0	0	0	0	1	1	1	1	0	0	1	2	0	0	0	1	2	0	1	0	0	0	0	0	0	0	1	1	1	1	2	2	0	0	1	1	0	0	1	1	0	0	0	1	0	1	0	1
584	0	0	0	0	0	1	0	1	1	0	1	1	1	0	0	1	0	1	0	2	0	0	0	0	0	0	0	2	1	1	1	0	0	1	1	2	2	0	0	2	0	1	1	1	1	0	0	0	1
585	0	0	0	0	0	0	1	1	1	0	0	0	0	0	0	0	0	0	0	2	0	1	0	0	0	0	0	2	0	0	0	2	2	1	0	2	0	0	1	1	0	0	0	2	0	1	0	0	1
586	1	0	0	0	0	0	2	2	1	0	0	0	0	0	0	0	0	0	0	1	0	0	0	0	0	0	0	2	2	2	1	1	1	1	0	1	2	0	0	1	1	0	0	1	0	0	0	0	0
587	0	0	0	0	0	1	0	0	1	0	1	1	2	0	0	0	0	0	2	0	1	0	1	0	0	0	0	2	2	2	0	2	2	1	0	1	2	0	0	0	2	1	0	1	0	0	0	0	1
588	1	0	0	0	0	0	1	1	1	0	0	0	0	0	0	0	0	1	0	1	0	0	1	0	0	0	0	2	2	2	0	2	2	0	0	0	1	0	0	2	0	0	0	2	0	0	0	0	1
589	1	0	0	0	0	0	2	2	1	0	0	0	0	0	0	0	0	0	1	1	0	0	1	1	1	1	0	2	2	1	1	2	2	1	1	1	1	0	0	1	1	0	0	1	0	0	0	1	2
590	1	0	0	0	0	1	1	2	2	0	0	1	2	0	0	0	0	0	0	1	0	0	1	0	0	0	0	2	2	2	0	0	0	2	0	2	1	0	0	0	2	0	0	0	0	1	0	0	1
591	0	0	0	0	0	1	1	1	2	0	1	0	0	0	0	0	1	1	1	0	1	0	0	0	0	0	1	1	2	2	0	1	1	2	0	2	2	0	0	0	2	0	0	2	0	0	0	0	0
592	1	0	0	0	0	0	2	2	0	0	1	0	0	0	0	0	0	0	2	0	1	0	0	0	0	0	0	2	2	1	0	0	0	1	0	1	2	0	0	0	2	1	1	1	1	1	0	1	1
593	0	0	0	0	0	0	0	0	2	0	0	0	0	0	0	0	0	2	1	1	1	1	0	0	0	1	0	1	2	2	0	1	1	1	1	1	2	0	0	1	1	0	0	1	0	0	0	0	0
594	1	1	0	0	0	0	2	2	0	0	2	1	1	0	0	0	1	1	1	0	1	0	0	0	0	0	0	2	1	0	0	2	2	1	1	2	1	0	0	2	0	1	1	2	1	0	0	0	1
595	0	1	0	0	0	0	1	1	2	0	1	0	0	0	0	0	0	1	0	2	0	0	0	0	0	0	0	1	2	2	1	0	0	2	0	2	2	0	0	0	2	0	0	1	0	0	0	0	0
596	0	1	0	0	0	1	1	1	2	0	0	0	1	0	0	0	0	1	1	1	0	0	1	1	1	1	0	1	2	2	1	0	2	0	0	2	1	0	0	1	0	0	1	2	1	0	0	0	0
597	0	0	0	0	0	0	1	1	2	1	0	1	2	0	0	0	0	1	1	1	1	0	0	0	0	0	0	2	1	1	0	1	1	1	0	1	1	0	0	1	0	1	2	2	1	1	0	0	1
598	1	0	1	1	1	1	2	2	1	1	1	0	0	0	0	0	0	0	1	1	1	1	0	0	0	0	1	2	2	2	1	0	0	2	1	2	2	0	1	0	1	1	0	1	0	1	1	1	2
599	0	0	0	0	0	0	1	1	2	0	0	0	1	0	0	0	0	1	1	1	0	0	0	0	0	0	0	2	0	0	0	1	2	0	0	0	2	0	0	0	2	1	1	1	1	0	0	0	1
600	0	0	0	0	0	0	1	1	1	1	1	2	2	0	0	0	0	0	1	1	1	1	1	1	1	1	0	2	2	1	0	1	1	0	0	1	1	0	0	1	0	0	0	2	0	2	0	0	0
601	1	0	0	0	0	0	1	1	1	0	0	0	1	0	0	0	0	0	0	1	0	0	0	0	0	0	0	2	1	1	0	1	1	2	1	2	0	0	1	1	0	0	0	1	0	0	0	1	2
602	1	0	0	0	0	0	0	1	1	0	1	0	0	0	0	0	0	0	0	2	0	1	0	0	0	0	0	1	2	2	1	1	1	1	1	1	1	0	0	0	1	1	1	1	1	2	0	0	1
603	1	0	0	0	0	0	1	2	2	0	0	1	0	0	0	0	0	2	1	1	1	1	0	0	0	0	0	1	1	1	0	1	1	1	0	1	2	1	0	0	1	0	2	2	0	0	0	0	0
604	0	0	0	0	0	0	0	0	2	0	0	1	2	0	0	0	0	0	0	1	0	0	2	0	0	1	0	2	2	2	2	1	2	2	1	2	1	0	0	0	2	0	0	1	0	0	0	0	0
605	1	0	0	0	0	0	2	2	2	0	1	0	0	0	0	0	0	0	0	2	0	0	1	0	0	1	0	2	2	2	1	1	1	2	0	2	1	0	0	2	0	0	1	2	1	0	0	1	2
606	1	0	0	0	0	1	1	2	1	0	0	0	0	0	0	0	0	1	1	1	1	1	0	0	0	1	0	2	2	2	0	2	2	0	0	0	0	1	0	1	0	0	0	2	0	2	0	1	1
607	1	1	0	0	0	0	2	2	1	0	1	1	1	0	0	0	0	2	1	1	1	0	0	0	0	0	0	1	2	2	1	1	1	1	0	1	2	0	0	1	1	0	0	1	0	0	0	0	1
608	0	0	0	0	0	0	2	2	1	0	0	0	0	0	0	0	0	0	0	0	0	0	0	0	0	0	0	2	1	2	1	1	1	1	0	1	1	0	1	0	1	0	0	2	0	0	0	0	0
609	0	0	0	0	0	2	1	2	1	0	0	1	1	0	0	0	0	1	0	2	0	0	0	0	0	1	0	1	1	0	1	0	1	2	0	2	0	0	0	2	0	0	0	2	0	1	0	0	0
610	1	0	0	0	0	0	2	2	0	0	1	0	1	0	0	0	0	1	0	2	0	0	2	1	1	1	0	2	2	2	0	1	2	0	0	1	1	0	0	2	0	0	0	1	0	0	0	1	2
611	0	1	0	0	0	1	1	1	1	1	1	1	1	0	0	1	0	1	0	1	0	0	0	0	0	0	0	1	2	2	0	2	2	2	0	2	1	0	0	2	0	0	0	2	0	0	1	0	1
612	0	0	0	0	0	1	1	2	1	0	0	1	1	0	0	1	0	0	2	0	1	1	1	1	1	1	0	1	2	2	0	2	2	0	0	1	2	0	0	2	0	1	1	2	1	1	0	0	1
613	0	0	0	0	0	0	1	1	1	0	0	0	1	0	0	0	0	1	1	1	0	0	0	0	0	0	0	1	2	2	1	1	1	1	1	1	1	1	1	0	0	0	2	2	0	1	0	0	1
614	1	0	0	0	0	1	2	2	0	0	2	0	1	0	0	0	0	1	1	0	1	0	0	0	0	0	0	2	2	1	1	2	2	0	0	1	2	0	0	1	1	0	0	2	0	0	0	0	1
615	1	0	0	0	0	0	0	1	2	0	0	1	1	0	0	0	1	2	0	1	0	0	1	1	1	1	0	2	2	2	0	1	1	2	1	1	0	0	1	1	0	1	1	2	0	0	0	0	1
616	0	0	0	0	0	0	2	2	2	0	0	0	2	0	0	0	0	2	1	1	1	0	0	0	0	0	0	2	2	2	2	1	0	0	0	2	0	0	0	1	0	1	1	1	1	0	0	0	0
617	0	0	0	0	0	1	1	1	1	0	0	1	2	0	0	0	0	0	1	1	0	0	0	0	0	0	1	2	2	2	0	1	0	2	1	2	1	0	0	2	0	1	1	2	1	1	1	0	2
618	0	0	0	0	0	0	1	1	2	0	0	0	0	0	0	0	0	0	0	1	0	0	0	0	0	0	0	1	1	0	1	1	1	2	1	1	1	1	1	0	0	0	1	1	1	0	0	0	1
619	1	0	0	0	0	0	0	0	2	0	0	0	1	0	0	0	0	1	1	0	0	0	2	1	1	1	0	2	2	1	0	2	2	1	0	2	1	0	0	2	0	0	0	1	0	0	0	0	1
620	0	0	0	0	0	0	1	2	1	0	0	0	0	0	0	0	0	0	1	1	1	0	0	0	0	0	0	2	2	2	1	1	2	1	0	1	0	0	0	1	1	1	1	1	1	0	1	0	2
621	0	0	0	0	0	1	1	1	0	0	0	1	2	0	0	1	0	2	2	0	0	0	0	0	0	0	0	1	2	2	0	1	1	0	0	1	1	1	0	0	1	0	0	1	0	1	0	0	1
622	1	1	0	0	0	0	2	2	1	0	0	0	1	0	0	0	0	0	0	2	0	0	0	0	0	0	0	2	2	2	1	1	1	0	0	0	2	0	0	0	2	0	1	2	1	0	0	0	1
623	0	0	0	0	0	0	2	2	1	0	1	1	0	0	0	0	0	0	1	1	1	0	0	0	0	0	0	2	2	2	1	2	2	2	0	2	0	0	1	1	0	0	0	2	0	0	0	0	0
624	1	0	0	0	0	0	1	1	2	0	1	0	0	0	0	0	0	0	1	1	1	0	0	0	0	0	0	2	1	1	1	1	2	1	1	1	0	2	0	0	0	0	0	2	0	0	0	0	0
625	1	1	0	0	0	0	1	1	2	0	0	1	2	0	0	1	0	2	1	1	0	0	0	0	0	1	0	1	2	2	0	1	1	1	0	1	2	0	0	1	1	0	0	1	1	0	0	1	2
626	0	0	0	0	0	0	1	1	0	0	0	0	0	0	0	0	0	0	1	1	1	0	1	0	0	0	0	1	2	2	1	1	2	1	0	2	0	0	1	1	0	0	0	2	0	0	0	1	1
627	1	0	0	0	0	1	2	2	0	0	1	0	1	0	0	0	0	1	1	1	1	0	0	0	0	0	1	2	2	2	0	2	2	1	1	1	2	1	0	0	1	0	1	2	2	0	0	0	0
628	1	0	0	0	0	0	2	2	0	0	2	0	0	0	0	0	0	1	1	1	0	0	0	0	0	0	0	1	2	2	0	0	1	1	0	1	1	1	0	0	1	1	1	1	1	0	0	0	2
629	1	0	0	0	0	1	1	2	1	0	0	0	1	0	0	0	0	0	0	1	0	0	0	0	0	0	0	2	1	1	0	1	1	1	1	1	0	1	0	0	1	0	1	1	1	0	0	0	1
630	1	0	0	0	0	0	0	1	2	0	1	0	0	0	0	0	0	1	1	1	0	0	0	0	0	1	0	2	2	1	0	1	1	0	0	1	2	1	1	0	1	1	0	1	1	1	0	0	0
631	1	0	0	0	0	0	2	2	1	0	1	0	2	0	0	0	0	0	1	1	1	0	1	0	0	0	0	2	2	2	1	1	1	0	0	1	1	0	0	1	1	0	0	2	0	0	0	0	1
632	1	0	0	0	0	0	2	2	0	0	0	0	0	0	0	0	0	0	1	1	1	0	0	0	0	0	0	1	2	2	1	1	2	1	0	2	1	1	1	1	0	1	1	2	1	2	0	0	1
633	0	0	0	0	0	0	0	0	2	0	0	0	0	0	0	0	0	0	0	2	0	0	0	0	0	0	0	2	2	2	0	0	0	1	1	2	1	0	0	2	0	1	1	1	1	1	0	0	0
634	0	0	0	0	0	0	0	1	1	0	1	1	2	0	0	0	0	2	0	2	0	0	1	0	0	0	0	1	1	1	0	0	0	2	0	2	1	0	0	1	1	0	0	2	0	1	0	0	0
635	0	0	1	0	0	1	1	1	1	0	1	0	0	0	0	1	0	1	1	1	0	0	0	0	0	0	0	2	2	2	1	2	2	0	0	0	2	0	0	0	2	1	1	2	2	0	0	0	0
636	0	0	0	0	0	0	1	1	2	0	0	0	1	0	0	0	0	1	1	1	1	0	0	0	0	0	0	2	2	2	0	2	2	1	0	2	0	1	0	0	1	0	1	2	0	1	0	0	0
637	0	0	1	0	1	0	1	1	0	0	1	0	0	0	0	0	0	2	1	1	1	0	0	0	0	0	0	2	2	2	1	1	1	1	0	1	1	1	1	0	0	0	1	2	1	0	0	1	0
638	1	0	0	0	0	0	1	1	2	0	0	1	2	0	0	0	0	0	0	1	0	0	0	0	0	0	0	1	2	2	0	1	2	0	0	2	1	0	1	0	1	1	1	1	1	1	0	0	0
639	0	0	0	0	0	0	1	1	1	0	1	0	0	0	0	0	0	0	1	0	1	0	0	0	0	0	1	2	2	2	1	2	2	1	1	1	0	1	1	1	0	1	1	2	0	0	0	0	0
640	1	0	0	0	0	0	1	1	2	1	0	1	0	0	0	0	0	0	0	2	0	0	0	0	0	0	0	2	2	1	1	2	2	1	1	1	2	0	0	0	2	0	1	1	0	1	0	0	0
641	0	1	0	0	0	0	1	0	2	0	1	0	0	0	0	0	0	0	0	2	0	0	1	1	1	1	1	2	2	2	1	1	2	2	2	2	1	0	0	0	1	1	1	1	0	1	1	1	2
642	1	1	0	0	0	1	1	1	1	0	1	0	1	0	0	0	0	1	1	1	1	0	0	0	0	0	0	1	1	1	1	1	2	1	0	1	1	0	0	1	1	0	0	1	0	0	1	1	2
643	0	0	0	0	0	0	1	1	2	0	0	0	1	0	0	0	0	2	1	1	1	1	0	0	0	0	0	2	2	2	0	2	2	0	0	2	2	0	0	0	1	0	0	2	0	0	0	0	0
644	1	0	0	0	0	0	1	1	2	0	0	0	1	0	0	0	0	1	0	2	0	0	0	0	0	0	0	2	2	2	0	0	0	2	0	2	1	0	1	0	1	2	2	2	1	1	0	1	1
645	1	0	0	0	0	0	2	2	0	0	1	0	0	0	0	0	0	2	1	1	1	0	0	0	0	1	0	2	1	1	1	1	1	1	0	1	2	0	0	1	1	0	0	1	0	0	0	0	1
646	0	0	1	1	1	1	1	2	0	0	1	0	0	0	0	0	0	1	1	0	1	0	0	0	0	0	0	2	2	2	0	0	0	2	1	2	0	0	0	1	1	0	0	1	1	1	0	0	0
647	0	0	0	0	0	0	1	2	2	0	0	1	1	0	0	1	0	1	1	1	0	0	0	0	0	0	0	1	2	2	1	1	1	0	0	0	0	1	0	1	0	0	0	2	0	0	1	0	1
648	1	0	0	0	0	0	2	2	1	0	1	0	0	0	0	0	0	0	1	1	1	0	1	0	0	0	0	2	2	2	1	0	0	2	0	2	2	0	0	1	1	0	0	2	0	0	0	1	0
649	0	1	0	0	0	0	1	1	1	0	0	1	1	0	0	1	0	2	1	1	1	0	0	0	0	0	0	2	2	2	0	0	0	1	1	2	1	0	1	0	1	1	1	2	0	2	0	0	1
650	1	1	0	0	0	0	2	2	1	0	0	2	2	0	0	1	0	0	0	1	0	0	1	1	1	1	0	2	2	2	0	2	2	0	0	1	2	0	0	0	1	0	0	1	0	1	0	0	1
651	0	0	0	0	0	0	1	2	2	0	0	0	0	0	0	0	0	0	0	2	0	0	0	0	0	0	1	1	2	2	0	0	0	1	0	1	1	0	0	0	1	0	0	1	0	0	0	0	2
652	1	0	0	0	0	0	0	1	2	0	0	0	0	0	0	0	0	0	2	0	1	0	2	0	0	1	0	2	2	2	1	1	1	1	0	1	2	0	0	0	2	1	0	0	0	0	0	0	0
653	1	0	0	0	0	1	2	2	1	0	0	0	0	0	0	0	0	0	1	1	1	0	0	0	0	0	0	2	2	2	2	1	2	2	1	2	2	0	0	0	2	0	0	2	0	1	0	0	0
654	1	0	0	0	0	0	2	2	1	0	1	1	2	0	0	0	0	2	1	1	1	0	1	0	0	0	0	2	1	2	1	0	0	2	1	2	2	0	0	1	1	0	1	1	0	1	0	0	1
655	0	1	0	0	0	0	1	1	1	0	0	1	0	0	0	0	0	0	0	2	1	0	0	0	0	1	1	2	2	2	0	1	1	2	1	2	2	0	0	0	1	1	1	2	1	1	0	0	0
656	1	0	0	0	0	0	0	0	2	0	0	1	1	0	0	0	0	1	1	1	1	1	0	0	0	0	0	2	2	2	0	2	2	0	0	1	1	0	0	0	2	0	2	2	1	0	0	0	1
657	0	0	0	0	0	0	0	0	2	0	0	0	1	0	0	0	0	1	1	0	1	0	0	0	0	1	0	2	2	1	0	0	0	2	2	2	2	0	0	0	2	0	0	1	0	1	0	0	0
658	0	0	1	0	0	0	1	1	1	0	1	0	1	0	0	0	0	2	1	1	1	0	0	0	0	0	0	1	1	1	0	1	1	0	0	1	1	0	0	1	0	0	1	2	0	0	0	0	1
659	0	0	0	0	0	0	0	0	2	0	0	0	2	1	1	0	0	0	2	0	1	0	0	0	0	0	0	2	1	1	1	0	0	1	0	1	1	1	1	0	0	0	0	1	0	0	0	0	0
660	1	0	0	0	0	0	1	1	2	0	0	1	2	0	0	1	0	1	0	1	0	0	1	0	0	0	0	1	2	2	0	2	2	1	0	2	0	0	0	1	1	1	1	1	1	0	0	0	1
661	1	0	0	0	0	1	2	2	1	0	1	0	1	0	0	0	0	0	0	1	0	0	1	0	0	0	0	2	2	2	0	1	1	2	0	2	0	1	0	1	0	0	1	2	0	1	0	0	0
662	1	0	0	0	0	0	1	2	1	0	0	0	1	0	0	0	0	1	1	1	0	1	1	0	0	0	0	2	2	2	1	2	2	1	0	1	1	0	1	0	1	1	1	1	1	2	0	0	0
663	1	0	1	0	0	0	2	2	1	0	1	1	2	0	0	1	0	1	1	1	1	0	0	0	0	0	0	0	2	2	0	2	2	1	1	2	2	1	0	0	1	0	0	1	1	0	0	0	1
664	1	0	0	0	0	2	1	1	1	1	0	1	1	0	0	1	0	2	1	1	0	0	0	0	0	0	0	1	2	2	0	0	0	2	1	2	2	0	0	0	2	0	0	2	0	0	0	0	0
665	0	0	0	0	0	0	1	1	2	0	0	1	2	0	0	0	0	0	0	1	0	0	0	0	0	0	0	2	2	2	2	2	2	0	0	0	1	0	0	1	1	0	0	1	0	0	0	1	1
666	1	0	0	0	0	0	1	1	2	0	0	0	1	0	0	0	0	0	2	0	0	1	0	0	0	0	0	2	2	2	1	0	1	2	0	2	0	0	0	1	1	0	2	2	1	0	0	0	0
667	1	0	0	0	0	0	0	0	2	0	0	0	0	0	0	0	1	1	1	1	0	0	0	0	0	0	0	2	2	2	0	2	2	2	1	2	2	0	0	1	1	0	1	2	0	1	1	0	1
668	1	0	0	0	0	0	1	1	1	0	1	0	0	0	0	0	0	0	2	0	0	0	2	1	1	1	0	1	2	2	1	1	1	2	0	2	1	0	1	0	1	1	0	1	0	0	0	0	0
669	0	0	0	0	0	0	0	2	2	0	1	1	1	0	0	0	0	0	0	2	0	1	0	0	0	0	0	2	1	1	0	0	0	2	0	2	1	0	0	0	2	1	1	2	1	0	0	1	1
670	0	0	0	0	0	0	1	1	2	0	0	0	0	0	0	0	0	0	1	1	1	0	1	0	0	0	1	1	2	2	0	1	1	2	1	2	0	0	0	2	0	0	0	2	0	1	0	0	0
671	1	0	0	0	0	0	2	2	0	0	1	0	0	0	0	0	1	0	1	1	1	0	0	0	0	0	0	1	2	2	0	2	2	1	0	2	2	1	1	0	1	0	0	1	1	0	0	0	1
672	1	0	0	0	0	0	1	1	1	0	1	1	0	0	0	0	0	0	0	2	0	1	0	0	0	0	1	2	2	2	1	2	2	0	0	1	1	1	0	0	1	0	0	2	0	0	0	0	1
673	0	0	1	0	0	0	2	2	2	0	0	1	1	1	1	0	0	1	0	1	0	1	0	0	0	0	0	1	2	2	0	2	2	0	0	1	1	1	0	0	2	1	1	2	2	2	0	0	1
674	1	0	0	0	0	0	0	0	2	0	0	0	0	0	0	0	0	1	1	1	1	0	1	0	0	0	1	2	2	2	1	0	1	1	0	1	1	1	1	1	0	0	0	2	0	2	1	0	1
675	1	0	0	0	0	0	1	1	2	0	1	1	0	0	0	0	0	0	0	2	0	0	1	0	0	1	0	2	2	2	0	0	1	1	1	1	1	0	0	0	2	0	1	2	1	1	1	0	1
676	0	0	0	0	0	0	1	2	1	0	1	0	0	0	0	0	0	1	0	1	0	0	1	0	0	0	0	2	1	1	1	2	2	2	0	2	2	0	0	0	1	1	1	2	1	0	1	0	1
677	1	0	0	0	0	1	0	0	2	0	0	0	1	0	0	0	0	1	0	2	0	0	0	0	0	0	0	1	1	1	0	0	0	2	1	2	0	1	0	1	0	0	0	2	0	0	0	0	1
678	1	0	1	0	0	0	1	2	1	0	0	0	0	0	0	0	0	1	0	2	0	1	0	0	0	0	0	2	2	2	0	0	0	0	0	1	0	2	0	0	0	0	2	2	1	1	0	0	1
679	1	0	0	0	0	0	1	1	1	0	1	1	0	0	0	0	0	0	1	1	1	0	1	0	0	0	0	2	2	2	1	1	1	2	1	2	1	1	0	0	1	1	1	1	1	2	0	0	0
680	0	0	0	0	0	0	2	2	1	1	1	1	2	0	0	0	0	1	0	2	0	1	1	1	1	1	0	2	2	2	2	0	0	2	0	1	1	1	0	1	1	0	0	1	0	0	0	0	0
681	1	0	0	0	0	0	1	1	1	0	1	0	1	0	0	0	0	0	2	0	0	0	0	0	0	0	0	2	1	1	1	0	1	1	0	1	1	0	0	0	0	0	1	1	1	1	0	1	1
682	1	0	0	0	0	0	2	2	2	0	1	0	0	0	0	0	0	0	0	2	0	0	0	0	0	0	0	2	2	2	0	0	0	2	0	1	1	0	0	1	1	0	1	1	1	1	0	0	2
683	0	1	0	0	0	1	1	1	2	0	1	0	1	0	0	0	0	0	0	2	0	0	1	0	0	0	0	1	1	0	1	0	1	1	0	2	1	0	0	1	1	0	0	1	0	0	0	0	0
684	0	1	0	0	0	0	1	1	1	1	2	1	2	0	0	1	0	0	0	2	0	0	0	0	0	0	0	1	2	2	1	1	1	1	0	1	0	1	0	1	0	0	1	1	1	0	0	0	0
685	1	0	0	0	0	0	0	1	2	0	1	0	1	0	0	0	0	1	1	1	0	0	0	0	0	0	0	2	1	1	0	1	2	2	0	2	2	0	0	0	2	1	1	2	2	0	0	1	2
686	0	0	0	0	0	0	1	1	2	0	1	0	0	0	0	0	0	1	1	1	0	0	0	0	0	0	0	2	2	2	1	1	2	2	2	2	1	0	0	1	1	1	1	2	1	1	0	0	1
687	1	0	1	1	1	1	1	2	0	0	1	0	1	0	0	0	0	1	0	2	0	0	0	0	0	1	0	2	1	1	0	1	1	1	0	1	1	0	1	0	1	0	1	1	0	1	0	0	1
688	1	1	0	0	0	0	2	2	1	0	0	0	0	0	0	0	0	0	2	0	1	0	0	0	0	0	0	2	2	1	1	1	2	1	0	2	1	0	0	1	0	0	1	2	1	0	0	0	0
689	0	1	0	0	0	0	1	1	2	0	0	1	2	0	0	0	0	0	0	1	0	0	0	0	0	0	1	2	2	2	1	1	2	1	0	1	1	0	1	0	1	0	0	1	0	0	1	0	1
690	1	0	0	0	0	0	2	2	1	0	0	0	0	0	0	0	0	1	0	2	0	0	0	0	0	1	0	2	2	2	1	1	1	1	1	1	0	1	1	1	0	0	0	2	0	0	0	0	1
691	0	0	0	0	0	1	1	2	1	0	0	0	0	0	0	0	0	1	0	1	0	0	1	1	1	1	0	2	2	2	1	2	2	0	0	1	1	0	0	2	0	0	0	2	0	1	0	0	1
692	1	0	0	0	0	0	2	2	0	0	1	1	1	0	0	0	0	1	1	1	1	0	0	0	0	0	0	2	2	2	0	1	2	2	0	2	2	0	0	1	1	0	1	1	0	1	0	0	1
693	1	0	0	0	0	0	0	0	2	0	0	1	0	0	0	0	0	2	1	1	1	0	0	0	0	1	0	2	2	2	1	1	1	0	0	1	2	1	0	0	0	1	1	2	1	2	0	0	1
694	0	0	0	0	0	0	1	1	2	0	0	0	1	0	0	0	0	1	0	2	0	0	0	0	0	0	0	1	2	1	1	1	1	0	0	0	1	0	0	2	0	0	1	2	0	1	1	1	2
695	1	0	0	0	0	0	0	0	2	0	2	0	0	0	0	0	0	0	1	1	0	0	0	0	0	0	0	2	2	1	0	1	0	2	1	2	1	1	0	0	1	0	1	2	1	0	0	0	0
696	0	0	0	0	0	0	2	2	0	0	2	0	0	0	0	0	0	2	1	1	1	0	0	0	0	0	0	1	2	2	0	1	0	2	1	2	2	0	0	1	1	0	0	1	0	0	0	0	0
697	1	0	0	0	0	0	1	1	2	0	0	1	2	0	0	0	0	1	1	1	1	0	0	0	0	0	0	2	0	0	0	0	2	1	0	2	0	1	0	0	1	0	0	2	1	1	0	0	1
698	1	0	0	0	0	0	1	1	1	0	1	0	1	0	0	0	0	1	1	1	1	0	1	1	1	1	0	2	2	1	0	0	0	0	0	1	1	1	0	0	1	0	0	2	0	0	0	0	1
699	1	0	0	0	0	0	1	1	1	0	0	0	1	1	1	0	0	1	1	1	1	0	1	1	1	1	2	2	2	2	1	1	2	0	0	1	0	2	0	0	0	0	0	1	0	0	0	0	0
700	0	0	0	0	0	0	1	1	2	0	0	0	0	0	0	0	0	1	2	0	1	0	0	0	0	0	1	2	2	2	0	1	2	2	1	2	1	0	0	1	1	0	0	2	0	0	0	0	2
701	1	0	0	0	0	2	1	1	1	0	0	1	1	0	0	0	0	1	1	1	0	0	2	0	0	0	0	1	2	2	0	1	1	2	0	1	1	0	0	1	1	1	1	2	0	0	0	0	1
702	0	0	0	0	0	0	0	0	2	0	0	0	2	0	0	0	0	0	1	1	1	0	0	0	0	1	0	2	2	2	0	2	2	2	0	2	2	0	0	0	2	1	1	2	1	1	0	0	2
703	1	0	0	0	0	1	2	2	1	0	2	0	0	0	0	0	0	1	0	2	0	0	1	0	0	0	0	1	1	1	0	0	0	2	0	1	2	0	0	1	1	0	0	2	0	0	0	0	0
704	1	0	0	0	0	0	2	2	0	0	0	0	1	0	0	0	0	0	0	2	1	0	0	0	0	0	0	1	2	2	0	1	2	1	0	1	1	0	0	0	0	0	0	1	0	1	0	0	1
705	0	0	0	0	0	0	2	2	2	0	0	1	0	0	0	0	0	1	0	1	0	0	0	0	0	0	1	2	2	2	1	1	2	2	1	2	1	0	0	0	2	2	1	2	1	0	0	0	0
706	1	1	0	0	0	0	1	1	2	0	0	0	0	0	0	0	0	1	1	1	1	0	0	0	0	0	0	1	1	2	0	1	1	2	1	2	1	0	0	1	1	1	0	1	0	0	0	0	1
707	0	0	1	0	0	0	2	2	1	0	0	0	0	0	0	0	0	0	1	1	1	0	1	0	0	1	0	2	2	1	0	0	1	1	0	2	0	0	0	2	0	0	0	1	1	0	0	0	0
708	0	0	0	0	0	0	0	0	2	0	1	0	1	0	0	0	0	0	1	1	0	0	1	1	1	1	0	2	2	2	0	2	2	0	0	0	1	0	0	2	0	0	0	1	0	0	0	1	1
709	1	0	0	0	0	0	0	1	2	0	1	0	0	0	0	0	0	2	1	1	1	0	0	0	0	1	0	2	2	2	1	0	1	2	0	2	1	0	0	1	0	0	0	2	0	0	0	0	0
710	0	1	0	0	0	1	1	1	2	0	0	1	1	0	0	1	0	1	0	2	0	0	0	0	0	0	0	2	2	1	0	1	1	1	0	2	1	0	0	1	1	0	1	2	2	0	0	1	2
711	0	0	0	0	0	0	1	1	2	0	0	0	1	0	0	0	0	1	1	0	0	0	0	0	0	0	0	1	2	2	1	1	1	2	1	2	2	0	0	0	2	0	1	2	0	1	1	0	1
712	1	0	1	0	0	0	1	2	1	0	0	0	2	1	1	0	0	1	0	0	0	0	0	0	0	0	0	2	2	2	1	2	2	0	0	1	2	0	0	0	1	1	1	1	0	0	1	1	2
713	0	0	0	0	0	0	0	0	2	0	0	0	1	0	0	0	0	2	0	2	0	0	1	0	0	0	0	2	2	2	0	2	2	2	2	2	2	0	0	0	1	0	0	0	0	1	2	0	2
714	1	0	0	0	0	0	0	1	2	0	0	1	2	0	0	0	0	1	0	2	0	0	0	0	0	0	0	2	2	2	0	0	1	1	0	1	2	0	0	0	2	0	0	1	0	0	0	1	0
715	0	0	0	0	0	1	0	0	2	0	0	0	0	0	0	1	0	1	1	1	0	0	0	0	0	0	0	1	1	1	0	1	1	0	0	0	0	1	0	1	0	0	0	1	0	0	0	0	0
716	1	0	0	0	0	1	2	2	1	0	0	0	1	0	0	0	0	1	0	2	0	0	0	0	0	0	0	2	2	2	1	1	1	1	0	1	2	0	0	0	1	0	1	1	0	0	0	0	0
717	1	0	0	0	0	0	0	0	2	0	0	1	1	0	0	1	0	2	1	1	1	0	0	0	0	0	0	2	2	2	2	1	2	2	0	2	1	0	0	0	2	0	0	2	0	0	1	0	1
718	0	1	0	0	0	1	1	1	1	0	1	1	1	0	0	1	0	0	1	1	1	0	0	0	0	0	0	2	2	2	0	1	2	2	1	2	2	0	0	0	2	0	1	2	1	0	0	0	0
719	1	0	0	0	0	0	1	1	1	0	1	0	2	0	0	0	0	1	1	1	0	0	0	0	0	0	0	2	1	2	0	0	1	2	1	2	1	0	0	1	1	0	2	2	0	1	0	0	0
720	0	0	1	0	0	0	1	2	2	0	0	1	1	0	0	1	0	2	2	0	0	0	0	0	0	0	0	1	2	2	1	2	2	0	0	1	1	0	0	1	1	0	0	1	0	0	0	0	2
721	0	0	1	1	1	1	0	0	2	0	0	0	1	0	0	0	0	1	0	2	0	1	0	0	0	0	0	2	2	2	1	1	1	2	1	1	2	0	0	1	1	1	0	0	1	1	0	0	1
722	1	0	0	0	0	2	0	1	2	0	0	0	1	0	0	0	1	1	0	2	1	0	0	0	0	0	0	1	2	2	0	0	2	0	0	1	1	0	0	1	0	0	0	1	0	0	0	0	2
723	1	0	0	0	0	0	2	2	0	0	1	0	1	0	0	0	0	2	0	2	0	0	1	1	1	1	0	2	2	2	2	2	2	2	1	2	1	0	1	0	0	0	1	1	1	0	0	0	1
724	0	0	0	0	0	1	1	1	1	1	1	0	0	0	0	0	0	1	1	1	0	0	1	0	0	0	0	2	2	2	1	1	1	1	1	1	2	0	0	0	1	0	0	1	0	1	0	0	0
725	0	0	0	0	0	1	2	2	0	0	1	0	0	0	0	0	0	1	0	2	0	1	0	0	0	0	0	1	2	2	0	1	1	0	0	0	1	0	0	0	2	0	0	1	0	0	0	0	1
726	1	0	0	0	0	0	0	1	2	0	1	2	2	0	0	0	0	0	1	1	1	0	0	0	0	0	0	2	2	2	1	1	1	2	0	2	1	0	0	2	0	1	1	2	1	2	0	0	1
727	1	0	0	0	0	0	0	0	2	0	0	0	0	0	0	0	0	2	1	1	1	0	1	1	1	1	0	2	2	1	0	2	2	0	0	1	2	1	0	0	1	1	1	1	1	0	0	0	0
728	0	0	0	0	0	0	2	2	1	0	1	0	0	0	0	0	0	2	1	1	1	0	0	0	0	0	0	1	2	2	0	0	0	2	0	2	2	0	0	2	0	0	0	1	0	0	0	0	0
729	1	0	1	1	1	2	1	2	2	0	0	1	2	0	0	0	0	0	1	1	0	0	0	0	0	0	0	2	2	1	0	0	0	2	0	2	1	0	1	0	1	2	2	2	1	1	0	1	2
730	1	0	0	0	0	1	0	0	2	0	0	1	1	0	0	0	0	1	0	2	0	0	1	0	0	0	0	2	2	2	1	1	0	2	1	2	1	0	1	0	1	2	2	2	1	1	1	0	1
731	1	0	1	1	1	1	1	1	2	0	0	0	0	0	0	0	0	0	1	1	1	0	0	0	0	1	0	2	2	2	1	1	1	2	1	2	2	0	0	0	2	1	1	1	1	0	1	1	2
732	1	0	0	0	0	1	0	0	2	0	0	2	2	0	0	1	0	2	1	1	0	0	1	0	0	0	1	2	2	2	0	2	2	1	0	1	2	1	0	0	0	0	0	2	0	1	0	0	1
733	0	0	0	0	0	0	2	2	1	0	1	0	0	0	0	0	1	2	0	1	0	0	0	0	0	0	0	2	2	2	0	2	2	1	1	1	2	0	0	0	2	0	0	1	1	1	0	0	0
734	1	1	0	0	0	1	2	2	0	0	0	0	0	0	0	0	0	1	2	0	2	0	0	0	0	0	0	2	1	1	1	2	2	1	1	1	2	0	0	0	2	0	1	2	1	0	0	0	0
735	1	0	0	0	0	0	2	2	1	0	1	0	0	0	0	0	0	1	1	1	1	0	0	0	0	0	0	1	2	2	1	0	0	2	0	2	1	0	1	0	1	0	0	2	0	1	1	0	1
736	1	0	0	0	0	0	1	1	1	0	0	1	1	0	0	1	0	1	1	1	1	0	1	0	0	1	1	2	2	2	0	1	2	2	2	2	2	0	0	1	1	0	0	0	0	0	0	0	0
737	0	0	0	0	0	0	2	2	1	0	1	1	1	0	0	0	0	0	0	2	0	0	0	0	0	0	0	2	2	2	0	2	2	1	0	2	1	0	0	0	2	1	1	1	1	1	0	0	0
738	1	1	1	0	0	0	1	1	1	0	1	0	1	0	0	0	1	1	0	2	0	0	0	0	0	0	0	1	1	1	0	0	0	1	0	1	2	0	0	0	2	1	1	1	1	0	0	0	1
739	1	0	0	0	0	0	2	2	1	0	0	0	0	0	0	0	0	0	1	1	0	0	1	0	0	0	0	2	2	1	0	2	2	1	0	0	2	0	0	0	2	1	1	1	1	0	0	0	1
740	1	0	0	0	0	0	1	2	2	0	0	0	1	0	0	0	1	1	2	0	1	1	0	0	0	0	0	0	2	2	0	1	1	1	0	1	2	0	0	1	1	0	0	2	0	0	0	0	1
741	0	0	0	0	0	0	0	1	1	0	0	0	1	0	0	0	0	1	0	2	0	0	0	0	0	0	0	1	2	2	0	1	2	1	0	2	2	0	0	0	2	1	0	0	1	1	0	0	0
742	0	0	0	0	0	1	1	2	2	0	0	1	2	0	0	1	0	1	0	2	0	0	0	0	0	0	0	2	2	2	1	0	0	1	0	1	1	0	0	0	2	0	0	2	0	0	0	0	0
743	1	0	1	0	0	0	0	0	2	0	0	0	0	0	0	0	0	1	0	1	0	0	0	0	0	0	0	2	2	1	1	2	1	1	0	2	0	1	0	1	0	2	2	2	1	1	0	0	2
744	1	0	0	0	0	0	1	0	2	0	1	1	1	0	0	1	0	2	0	2	0	0	1	0	0	0	0	2	1	1	1	1	2	1	0	1	1	0	0	0	2	0	2	2	0	2	0	0	0
745	0	0	0	0	0	0	1	1	1	0	0	0	1	0	0	0	0	1	0	1	0	0	0	0	0	0	0	2	2	2	1	0	2	0	0	1	1	0	0	0	1	1	0	1	1	1	0	0	1
746	1	0	1	0	0	0	2	2	0	0	0	0	0	0	0	0	0	1	2	0	1	0	0	0	0	2	0	2	2	2	1	1	1	0	0	0	1	0	0	0	0	0	0	1	0	1	0	0	1
747	0	0	1	0	0	0	2	2	1	0	1	0	0	0	0	0	0	0	1	1	1	0	0	0	0	1	0	1	1	1	0	1	1	2	0	2	1	0	0	1	0	0	2	2	0	0	0	0	2
748	1	0	0	0	0	0	1	1	1	0	1	0	2	0	0	0	0	2	0	1	0	0	0	0	0	0	0	1	2	2	0	1	0	2	1	2	2	0	0	2	0	0	0	1	1	0	0	0	1
749	1	0	1	0	0	0	1	1	1	0	1	0	2	0	0	0	0	1	1	0	1	0	0	0	0	0	0	1	1	1	0	0	1	1	1	1	1	0	0	1	1	1	0	0	0	0	0	0	1
750	0	0	1	0	0	0	0	0	2	0	0	0	0	0	0	0	0	0	0	2	1	0	2	1	1	1	0	1	1	1	1	2	1	1	0	2	2	0	0	1	1	1	1	2	1	1	0	0	0
751	1	1	1	0	1	0	1	1	2	0	0	0	0	0	0	0	0	0	2	0	1	0	0	0	0	0	0	2	1	1	0	1	1	2	1	2	2	0	0	0	1	1	1	1	1	0	0	0	1
752	0	0	0	0	0	0	1	2	2	0	0	0	1	0	0	0	0	1	0	2	1	0	0	0	0	0	0	2	2	2	1	1	1	2	0	2	2	0	0	0	1	0	0	0	0	0	1	0	1
753	1	0	0	0	0	0	1	2	2	0	0	0	1	0	0	0	0	0	1	1	0	0	0	0	0	0	0	1	2	2	0	0	0	1	0	1	1	0	0	1	1	0	0	0	1	0	0	0	0
754	0	0	0	0	0	1	2	2	0	0	1	0	0	0	0	0	1	1	1	1	0	0	0	0	0	0	0	2	2	2	1	1	1	1	0	2	1	1	0	1	1	0	0	0	0	0	1	0	1
755	1	0	0	0	0	0	0	0	1	0	0	0	0	0	0	0	0	0	0	1	0	1	0	0	0	0	0	2	2	2	0	1	1	0	0	0	1	2	0	0	0	0	0	1	0	0	0	2	2
756	0	0	0	0	0	0	1	1	2	0	0	0	2	0	0	0	0	0	0	1	0	1	0	0	0	0	0	2	2	2	0	2	2	1	1	1	1	0	1	0	1	0	0	1	0	0	0	0	1
757	0	0	0	0	0	1	1	1	1	0	1	1	2	0	0	0	0	1	1	1	0	0	0	0	0	0	0	1	2	2	0	2	2	0	0	1	1	0	0	2	0	1	1	1	0	1	0	1	0
758	1	0	0	0	0	0	0	1	1	0	1	0	0	0	0	0	0	0	1	1	1	0	0	0	0	0	0	1	1	0	0	1	1	1	0	1	1	1	1	0	0	0	0	2	0	0	0	0	1
759	0	0	0	0	0	0	0	0	2	0	1	0	1	0	0	0	0	0	1	1	1	0	1	0	0	0	0	2	2	1	1	0	0	2	0	2	0	0	0	1	0	0	0	2	0	0	0	0	0
760	1	0	0	0	0	0	1	1	2	0	0	0	0	0	0	0	0	0	1	1	1	1	0	0	0	0	0	1	2	2	0	1	1	2	1	2	2	0	0	0	1	0	0	1	0	0	0	0	1
761	0	0	0	0	0	0	1	1	1	0	1	0	0	0	0	0	0	1	0	2	0	0	0	0	0	1	0	1	1	1	1	1	1	1	0	1	2	0	0	2	0	0	2	2	0	2	0	0	0
762	1	0	0	0	0	0	1	1	1	0	0	0	1	0	0	0	0	0	1	1	1	1	0	0	0	0	1	2	1	1	0	0	1	2	0	2	0	2	0	0	0	1	1	2	1	0	0	0	1
763	0	1	1	0	1	0	0	1	2	0	0	0	1	0	0	0	0	0	0	2	0	0	2	0	0	1	0	1	2	2	0	1	1	1	1	1	1	1	1	1	0	2	2	2	1	1	0	0	1
764	0	0	1	0	0	1	1	1	1	0	1	0	1	0	0	0	0	0	0	2	0	0	1	0	0	0	1	2	2	2	0	0	0	2	1	2	2	1	0	0	1	0	0	1	0	0	0	0	1
765	1	0	0	0	0	0	1	1	1	0	1	2	2	0	0	1	0	0	1	1	1	0	0	0	0	0	0	2	2	2	0	2	2	1	0	1	1	0	0	0	2	0	0	1	0	1	0	0	0
766	1	0	0	0	0	1	0	0	2	0	0	2	1	0	0	0	0	1	1	1	0	0	0	0	0	0	0	1	2	2	1	0	0	1	1	2	1	0	0	1	1	0	0	2	1	1	0	0	0
767	1	0	0	0	0	0	1	1	2	1	0	0	1	0	0	0	0	1	0	0	0	0	1	0	0	1	0	2	2	2	0	0	0	2	0	2	2	0	0	0	1	0	2	2	0	0	0	0	0
768	1	0	1	1	1	1	1	2	2	0	0	0	0	0	0	0	0	1	1	1	1	0	0	0	0	0	0	1	2	2	1	0	1	2	0	2	1	0	0	1	1	1	1	1	1	0	0	0	0
769	0	0	0	0	0	2	2	2	1	1	1	0	0	0	0	0	0	1	0	2	0	0	1	0	0	0	0	2	2	1	0	0	1	2	1	2	1	1	1	0	0	0	1	2	0	0	0	0	0
770	1	0	0	0	0	1	1	1	2	0	0	0	0	0	0	0	0	1	0	2	0	1	0	0	0	0	0	2	0	0	0	0	1	2	0	2	1	0	0	0	2	0	1	1	1	0	0	0	2
771	1	0	1	0	0	1	2	2	1	0	1	0	2	0	0	0	0	0	0	2	0	0	0	0	0	0	0	1	1	1	0	0	1	1	0	1	1	0	0	2	0	1	1	2	0	2	1	1	2
772	1	0	0	0	0	1	2	2	0	0	1	0	1	0	0	0	0	1	0	1	0	0	0	0	0	0	1	1	2	2	0	1	1	1	0	1	2	0	0	1	1	0	0	2	0	0	0	0	0
773	0	0	0	0	0	0	1	1	2	0	0	0	0	0	0	1	0	0	1	1	1	1	0	0	0	0	0	2	2	2	1	2	2	2	0	2	1	0	0	0	2	0	1	1	1	0	0	0	1
774	1	0	0	0	0	1	2	2	0	0	1	0	1	0	0	0	0	2	1	1	1	1	0	0	0	0	0	2	2	2	2	2	2	0	0	0	2	0	0	0	2	1	0	0	0	0	0	0	0
775	1	0	0	0	0	0	0	0	2	0	0	1	0	0	0	0	0	0	0	2	0	0	0	0	0	0	0	1	2	2	1	2	2	0	0	0	1	0	0	1	1	0	2	2	0	0	0	0	2
776	1	0	0	0	0	0	1	1	0	1	1	0	0	0	0	0	0	0	0	2	0	0	0	0	0	0	0	1	2	2	0	2	2	2	2	2	2	0	0	0	2	0	0	0	0	0	1	0	2
777	1	0	0	0	0	0	1	1	0	0	0	0	1	0	0	0	0	0	1	1	1	0	0	0	0	1	0	1	2	2	0	2	2	1	1	1	1	0	0	0	2	0	0	1	0	1	0	0	2
778	0	0	0	0	0	0	1	2	2	0	0	1	1	0	0	0	0	0	0	1	0	0	1	0	0	1	0	1	2	2	1	2	2	2	0	2	1	1	0	1	1	1	1	2	1	1	0	0	1
779	1	0	0	0	0	0	2	2	0	0	1	1	2	0	0	0	1	2	0	1	0	0	0	0	0	0	0	2	1	1	0	0	0	2	0	1	2	0	0	1	1	0	0	1	0	0	0	0	0
780	1	0	0	0	0	0	2	2	1	1	1	0	0	0	0	0	0	2	0	2	0	0	0	0	0	0	0	2	2	2	1	1	1	1	0	2	2	0	0	0	2	0	1	2	1	0	0	0	0
781	0	0	0	0	0	0	1	1	0	1	2	0	0	0	0	0	1	1	1	1	0	0	0	0	0	0	0	2	2	2	0	1	0	0	0	1	1	1	0	1	1	0	0	1	0	0	0	0	0
782	1	0	0	0	0	0	2	2	0	0	2	0	0	0	0	0	0	0	0	2	0	0	0	0	0	0	0	2	1	1	1	2	2	1	1	2	1	1	0	0	1	0	0	1	0	0	0	0	2
783	1	0	0	0	0	0	2	2	1	0	1	1	0	0	0	0	0	1	1	1	0	0	0	0	0	0	0	2	1	1	0	1	1	0	0	1	1	1	0	0	1	0	0	2	0	0	0	0	1
784	1	0	0	0	0	1	0	0	2	0	0	0	0	0	0	0	0	2	1	1	1	0	0	0	0	0	0	2	2	2	1	1	1	2	0	2	2	0	0	1	1	1	1	1	1	0	0	0	0
785	0	0	0	0	0	0	2	2	1	0	0	1	2	0	0	0	0	0	0	1	0	0	0	0	0	0	0	2	2	2	1	1	1	1	0	1	1	0	0	0	1	0	0	2	0	0	0	0	0
786	1	0	0	0	0	0	1	1	2	0	0	0	0	0	0	0	0	0	1	1	0	0	0	0	0	0	1	2	2	2	1	1	1	2	0	2	1	1	0	0	1	0	0	2	0	0	0	0	0
787	0	0	0	0	0	1	1	1	1	1	1	0	0	0	0	0	0	1	0	1	1	0	1	1	1	1	0	2	1	1	0	1	1	2	1	2	2	0	0	1	1	0	0	2	0	0	0	2	2
788	1	0	0	0	0	0	2	2	1	0	0	0	0	0	0	1	0	1	1	1	0	0	0	0	0	0	0	2	2	2	2	1	1	1	0	1	0	0	0	1	1	1	1	2	0	2	0	2	2
789	0	0	0	0	0	0	1	2	0	0	1	0	1	0	0	0	0	1	1	1	1	1	0	0	0	0	0	2	2	2	1	2	2	0	0	0	2	0	0	0	2	0	0	2	1	1	0	1	1
790	0	0	0	0	0	0	2	2	0	0	1	1	1	0	0	1	0	0	1	1	0	1	0	0	0	0	0	1	2	2	1	0	0	2	1	1	1	1	0	0	0	1	1	1	1	0	0	0	1
791	1	1	0	0	0	0	1	1	2	0	1	1	0	0	0	0	0	1	2	0	1	0	0	0	0	0	0	2	1	1	1	1	1	0	0	1	2	0	0	0	2	0	0	2	0	2	0	0	0
792	0	0	0	0	0	0	0	1	2	0	0	0	1	0	0	0	0	1	1	1	1	1	1	1	1	1	0	2	2	1	1	2	2	1	0	2	0	0	0	1	0	0	0	0	0	0	1	1	2
793	0	0	0	0	0	1	1	1	2	0	0	0	0	0	0	0	0	1	0	1	0	0	0	0	0	0	0	2	2	1	2	1	1	1	0	1	2	0	0	0	2	0	1	2	1	1	0	0	1
794	0	0	1	0	0	1	1	1	2	0	0	1	1	0	0	0	1	1	1	1	0	1	1	1	1	1	0	2	2	2	1	2	2	1	0	0	1	0	0	1	1	0	1	2	1	0	0	0	1
795	1	0	0	0	0	0	1	1	1	0	0	0	0	0	0	0	0	0	0	1	0	0	1	1	1	1	0	2	1	1	0	1	1	1	0	1	1	0	1	1	0	0	0	2	1	1	0	0	1
796	1	0	0	0	0	0	1	1	1	0	1	0	1	0	0	0	0	0	0	1	0	0	0	0	0	1	0	1	2	2	0	1	1	1	0	1	0	0	0	1	0	1	1	1	1	0	0	0	1
797	0	0	0	0	0	1	1	1	1	0	0	0	0	0	0	0	0	0	0	1	0	0	0	0	0	0	1	1	1	1	0	2	2	0	0	0	1	0	0	0	1	0	2	2	0	0	1	1	2
798	0	0	0	0	0	0	1	1	1	0	1	0	1	0	0	0	0	0	1	1	0	0	1	0	0	0	0	0	1	2	0	1	1	1	0	1	2	0	0	0	2	0	2	2	0	2	0	0	1
799	1	0	0	0	0	0	2	2	1	0	0	0	1	0	0	0	0	0	0	2	0	0	0	0	0	0	0	2	1	1	0	0	2	2	1	2	2	0	0	0	2	0	0	2	0	0	0	0	0
800	1	1	1	0	0	0	1	1	2	0	0	0	0	0	0	0	0	0	1	1	1	1	0	0	0	1	0	2	1	1	1	1	2	1	0	1	1	0	0	0	2	0	0	1	0	0	0	0	1
801	1	0	0	0	0	0	1	1	0	0	1	1	1	0	0	0	0	2	1	1	1	0	0	0	0	0	0	2	2	2	0	0	0	2	1	2	1	0	0	1	1	1	1	1	0	0	0	0	1
802	0	0	0	0	0	0	2	2	1	0	0	0	0	0	0	0	0	0	0	2	0	0	0	0	0	1	0	1	1	2	0	1	0	0	0	2	0	0	1	1	0	1	0	1	0	1	0	0	0
803	0	0	1	1	1	1	2	2	1	0	0	0	1	0	0	0	0	1	1	1	1	0	0	0	0	0	1	2	2	2	0	2	2	0	0	1	1	0	0	1	1	0	0	2	0	0	0	0	1
804	1	0	0	0	0	0	2	2	0	0	1	1	0	0	0	0	0	1	1	1	0	0	0	0	0	0	0	1	1	1	0	1	2	1	0	1	2	0	0	0	2	0	0	2	0	0	2	0	2
805	1	0	0	0	0	0	1	2	1	0	0	0	1	0	0	0	0	1	2	0	1	0	0	0	0	0	0	2	2	2	2	0	2	1	0	2	2	0	0	0	2	0	0	0	0	0	0	0	0
806	1	0	0	0	0	0	0	1	2	0	0	0	0	0	0	0	0	1	1	1	1	0	0	0	0	0	0	1	2	2	1	1	1	2	1	2	1	0	0	0	2	0	0	2	1	1	0	0	1
807	1	0	0	0	0	0	0	0	2	0	1	0	0	0	0	0	0	0	1	1	1	0	0	0	0	0	0	1	2	2	0	2	2	0	0	0	1	1	0	1	0	0	0	0	0	0	0	0	1
808	1	0	0	0	0	0	2	2	0	0	1	2	2	0	0	0	0	1	1	1	1	0	0	0	0	1	0	2	1	1	0	1	1	0	0	0	1	1	1	0	0	0	0	2	0	2	0	0	1
809	1	0	0	0	0	0	1	1	0	1	2	0	0	0	0	0	0	1	0	1	1	0	1	1	1	1	0	1	1	1	1	1	2	2	2	2	2	1	0	0	0	1	1	1	1	2	0	0	0
810	0	0	0	0	0	0	1	1	1	0	0	0	0	0	0	0	0	2	0	2	0	0	1	1	1	1	0	1	2	2	0	1	1	1	0	2	1	0	0	0	1	0	0	2	0	0	0	0	1
811	1	0	0	0	0	0	1	2	1	0	0	0	0	0	0	0	0	0	1	1	1	0	0	0	0	0	0	1	2	1	1	1	2	0	0	0	1	1	0	0	1	0	0	2	0	0	0	0	0
812	1	0	1	1	1	1	1	1	1	0	1	1	1	0	0	0	0	2	1	1	1	0	1	0	0	1	0	1	1	2	0	2	2	2	1	2	2	0	0	1	1	0	0	1	0	0	0	0	0
813	1	0	0	0	0	0	2	2	0	0	1	0	2	1	1	0	0	0	0	0	0	0	0	0	0	0	0	2	0	0	0	2	2	0	0	1	1	0	0	1	0	1	1	2	1	1	0	0	0
814	0	0	0	0	0	0	1	2	1	0	0	0	0	0	0	0	1	1	0	2	1	0	1	1	1	1	0	2	2	1	0	2	2	1	0	2	1	0	1	0	1	0	0	1	1	1	0	0	0
815	1	0	0	0	0	0	2	2	1	0	2	0	0	0	0	0	0	2	1	1	0	0	0	0	0	1	0	2	2	2	0	1	2	2	0	2	2	0	0	0	1	1	0	0	2	0	0	0	0
816	1	1	0	0	0	1	0	1	2	0	1	1	1	0	0	0	0	0	2	0	1	0	0	0	0	0	0	2	2	2	1	0	0	2	0	2	2	0	0	1	1	1	0	0	1	1	0	0	0
817	0	0	0	0	0	0	2	2	1	0	1	0	1	0	0	0	0	1	2	0	1	0	1	1	1	1	0	1	1	1	1	1	1	1	0	1	1	0	0	0	1	1	1	1	1	0	0	0	1
818	0	0	0	0	0	0	2	2	1	0	0	0	0	0	0	0	0	0	1	1	1	0	0	0	0	0	0	2	2	1	1	0	0	1	0	1	2	0	0	0	1	0	0	0	0	0	0	1	1
819	1	0	0	0	0	0	1	2	1	0	0	2	2	0	0	1	0	1	0	2	0	0	0	0	0	0	0	2	2	2	0	1	2	2	1	2	0	0	1	1	0	0	0	2	1	0	0	0	1
820	0	0	0	0	0	0	1	2	2	0	0	0	0	0	0	0	0	0	0	2	1	0	1	1	1	1	1	1	1	1	0	1	1	1	0	1	1	0	0	2	0	1	1	2	1	2	0	0	2
821	0	0	0	0	0	0	1	1	2	0	0	0	2	0	0	0	0	0	1	1	1	0	0	0	0	0	0	1	2	2	0	1	1	1	0	2	2	1	0	0	0	0	1	2	1	0	0	0	1
822	1	0	0	0	0	0	0	1	2	0	0	0	1	0	0	0	0	0	1	1	0	0	0	0	0	0	0	1	1	2	0	2	2	1	1	2	2	0	0	1	1	2	2	2	1	1	0	0	0
823	1	0	0	0	0	0	1	2	2	0	0	0	1	0	0	0	0	1	0	2	0	0	0	0	0	0	0	2	1	1	0	1	1	1	1	1	1	0	0	1	1	0	0	2	0	1	0	0	1
824	1	1	0	0	0	0	1	2	2	0	0	1	1	0	0	1	0	0	0	2	0	0	0	0	0	1	1	1	1	1	0	1	1	1	0	1	2	1	0	0	1	0	1	1	1	0	0	1	0
825	1	0	0	0	0	0	2	2	1	0	0	1	1	0	0	0	0	0	1	1	1	0	0	0	0	1	0	2	2	2	1	1	1	1	0	2	2	1	0	0	1	0	0	1	0	1	0	0	1
826	1	0	0	0	0	0	2	2	1	0	0	0	0	0	0	0	0	0	0	2	0	0	0	0	0	0	0	2	2	2	0	1	1	1	0	1	2	0	0	1	1	0	0	1	0	0	0	0	0
827	1	0	0	0	0	0	0	0	2	0	0	0	1	0	0	0	0	1	0	2	0	0	0	0	0	0	0	2	2	1	0	1	0	0	0	2	1	0	0	1	1	0	0	1	0	1	0	0	1
828	0	0	0	0	0	1	2	2	0	0	0	0	0	0	0	0	0	0	0	2	0	0	0	0	0	0	0	2	2	1	1	1	2	2	1	2	1	0	0	2	0	0	0	2	0	0	0	0	1
829	1	0	0	0	0	0	1	1	1	0	0	0	0	0	0	0	0	0	1	1	0	0	0	0	0	0	0	2	1	1	0	1	1	1	0	1	1	1	0	0	0	1	0	0	2	0	0	0	1
830	0	0	1	0	1	0	1	1	2	0	1	0	1	1	1	0	0	1	0	2	0	0	0	0	0	1	0	1	2	2	0	1	1	1	0	2	1	0	0	1	1	0	0	2	0	1	0	0	0
831	1	0	0	0	0	0	1	1	0	0	0	2	2	0	0	0	0	1	0	2	0	0	0	0	0	0	0	2	2	2	1	2	2	1	1	2	1	0	0	2	0	0	1	2	2	0	0	0	1
832	0	0	2	0	1	0	1	1	2	0	0	0	1	0	0	0	0	2	0	2	0	0	2	0	0	0	0	2	2	1	0	1	1	1	1	1	1	0	0	0	2	1	0	1	0	0	0	0	1
833	0	0	0	0	0	1	2	2	1	1	1	0	0	0	0	0	0	0	1	1	1	0	0	0	0	1	0	1	1	1	1	1	2	1	1	1	1	1	0	0	0	0	1	1	1	0	0	0	2
834	1	1	0	0	0	1	2	2	1	0	0	1	1	0	0	1	1	1	1	0	1	0	0	0	0	0	0	2	2	2	1	1	2	1	0	1	1	0	0	1	0	0	2	2	0	1	0	0	2
835	1	0	0	0	0	0	1	1	2	0	0	0	0	0	0	0	0	0	2	0	0	0	0	0	0	0	0	2	2	2	0	0	1	1	0	2	1	0	1	1	0	0	0	2	0	2	0	0	2
836	0	0	0	0	0	0	0	0	2	0	0	0	0	0	0	0	0	0	0	2	0	0	1	1	1	2	1	2	2	2	0	1	1	0	0	1	2	0	0	1	1	0	1	1	1	0	0	0	1
837	1	0	0	0	0	0	1	1	1	0	0	0	0	0	0	0	0	0	1	1	1	0	0	0	0	0	1	2	2	2	0	1	2	1	0	1	1	1	0	0	1	0	0	1	0	0	0	0	2
838	0	0	0	0	0	0	0	1	1	0	0	1	1	0	0	0	0	1	1	1	1	0	0	0	0	0	0	2	2	1	2	0	0	2	0	1	1	0	0	1	1	0	1	2	2	0	0	0	1
839	0	0	0	0	0	1	1	1	0	1	2	0	1	0	0	0	0	1	1	1	0	0	0	0	0	1	0	2	2	2	0	1	2	1	1	2	1	1	1	0	0	0	0	1	0	0	0	2	2
840	1	0	0	0	0	0	1	1	1	0	1	0	0	0	0	0	0	0	0	2	0	0	0	0	0	0	0	1	2	2	1	1	2	0	0	2	2	0	0	1	1	0	0	2	0	1	0	0	0
841	1	0	0	0	0	1	0	1	1	0	0	1	0	0	0	0	0	0	1	1	1	0	0	0	0	0	1	2	1	1	0	1	1	1	0	2	1	1	1	1	0	0	0	1	0	0	0	0	2
842	1	0	0	0	0	0	1	1	2	0	0	0	0	0	0	0	0	0	0	2	0	0	0	0	0	0	0	2	2	2	1	0	0	2	0	2	1	0	0	0	1	1	1	2	2	0	0	0	1
843	0	0	0	0	0	1	1	1	2	0	0	1	1	0	0	1	0	0	0	1	0	0	1	0	0	1	0	2	2	2	0	1	1	0	0	1	2	0	0	1	1	1	0	1	0	0	1	0	1
844	1	0	0	0	0	0	1	1	1	0	0	0	0	0	0	0	0	1	1	1	0	0	0	0	0	0	0	2	1	1	1	0	0	2	1	1	1	0	0	1	0	0	0	1	0	0	0	1	2
845	1	0	0	0	0	0	0	1	2	0	0	2	2	0	0	0	0	0	0	2	0	0	0	0	0	0	1	1	2	2	0	2	2	0	0	0	2	0	1	0	1	0	0	2	0	1	0	1	0
846	1	0	0	0	0	0	1	2	1	0	1	0	1	0	0	0	0	0	1	0	1	0	0	0	0	0	0	1	1	1	0	1	1	0	0	1	0	0	0	1	1	0	1	2	1	0	0	1	0
847	1	1	0	0	0	1	0	1	1	0	0	1	2	0	0	1	0	0	1	1	1	0	1	1	1	1	0	1	2	2	0	1	1	1	0	1	2	0	0	1	1	0	1	2	1	0	0	1	2
848	0	0	0	0	0	0	2	2	0	0	0	0	0	0	0	0	0	0	1	1	0	0	0	0	0	0	0	2	2	2	1	1	2	1	0	1	0	1	0	1	0	0	1	1	1	0	0	2	2
849	0	0	0	0	0	0	0	1	2	0	0	1	2	1	1	0	0	2	0	2	0	0	0	0	0	0	0	2	2	2	0	1	1	1	0	1	1	0	0	1	1	0	0	2	1	1	0	0	0
850	0	0	0	0	0	0	2	2	1	0	1	2	2	0	0	1	0	1	2	0	2	0	0	0	0	0	0	2	2	1	0	0	0	2	0	2	2	0	0	2	0	0	0	1	0	0	0	0	0
851	1	0	1	1	1	1	2	2	1	0	0	0	1	0	0	0	0	0	1	1	1	0	1	1	1	1	0	2	1	1	0	1	1	1	0	1	2	0	0	1	0	0	0	1	0	1	0	0	0
852	1	0	0	0	0	0	0	0	2	0	0	0	0	0	0	0	0	0	0	2	0	0	1	0	0	0	0	2	2	2	0	2	2	2	1	2	0	1	1	1	0	0	0	1	0	0	0	0	2
853	0	1	0	0	0	1	1	2	1	0	0	0	0	0	0	0	0	1	1	1	0	0	0	0	0	0	0	2	1	1	0	0	0	1	0	1	1	0	1	0	1	0	0	1	0	0	0	0	1
854	0	0	0	0	0	0	1	1	1	0	1	1	2	0	0	1	1	2	0	1	0	0	0	0	0	0	0	2	2	2	0	2	2	0	0	1	1	1	0	0	1	0	1	1	1	0	0	0	1
855	1	0	1	0	0	1	1	1	1	0	1	0	0	0	0	0	0	1	0	2	0	0	0	0	0	0	0	2	2	2	2	2	2	0	0	1	1	0	0	1	1	1	1	2	1	1	1	1	2
856	1	0	1	0	0	0	0	1	2	0	0	0	0	0	0	0	0	0	1	1	0	0	0	0	0	0	1	2	2	2	1	0	0	2	0	2	0	0	0	1	0	1	1	1	1	0	0	0	2
857	1	0	0	0	0	0	0	0	2	0	0	0	0	0	0	0	0	0	1	0	0	0	0	0	0	0	0	2	2	2	0	1	1	1	0	1	2	0	0	0	2	1	1	2	0	0	0	0	1
858	0	0	0	0	0	0	1	2	1	0	1	0	1	0	0	0	0	1	0	2	0	0	0	0	0	0	0	1	2	2	0	2	2	2	0	2	2	0	0	1	1	0	0	0	0	0	0	0	0
859	1	0	1	1	1	1	1	2	1	0	1	0	1	0	0	0	0	0	1	1	1	0	1	1	1	1	0	2	2	2	1	2	2	1	1	1	0	2	0	0	0	0	1	2	1	1	1	1	2
860	0	0	0	0	0	0	1	1	2	0	0	0	1	0	0	0	0	0	0	1	0	1	0	0	0	1	0	1	1	1	0	1	1	1	0	2	2	0	0	0	2	0	0	0	0	0	0	0	1
861	0	0	0	0	0	0	1	2	1	0	1	1	2	0	0	0	0	1	0	1	0	0	0	0	0	0	0	2	2	2	1	1	1	1	0	1	1	0	0	1	1	1	1	1	1	1	1	1	2
862	0	0	0	0	0	0	1	1	2	0	0	1	1	0	0	1	0	0	0	1	0	0	1	1	1	1	1	2	2	1	0	2	2	0	0	1	2	0	0	1	1	0	1	1	1	1	0	0	0
863	1	0	0	0	0	0	0	0	2	0	0	0	1	0	0	0	0	0	1	1	0	0	0	0	0	0	0	1	2	2	1	1	1	1	0	1	1	0	0	1	0	0	0	1	0	0	0	0	0
864	1	0	0	0	0	0	0	0	2	0	0	0	0	0	0	0	0	0	1	1	0	0	0	0	0	0	0	1	2	2	0	2	2	2	1	2	2	1	0	0	1	0	0	0	0	0	0	0	1
865	0	0	0	0	0	0	1	1	2	0	0	1	1	0	0	1	0	1	0	2	0	0	0	0	0	0	0	2	2	2	0	1	1	2	1	2	1	0	1	0	1	0	1	2	1	0	1	0	1
866	1	0	0	0	0	0	1	1	1	0	1	0	1	0	0	0	0	1	0	1	0	0	0	0	0	0	0	1	2	2	0	1	2	1	0	2	1	0	0	1	1	0	1	1	0	0	0	1	2
867	0	1	0	0	0	1	0	0	2	0	0	0	0	0	0	0	0	0	0	1	0	0	0	0	0	1	0	0	1	2	0	2	2	2	0	2	2	0	0	0	2	0	2	2	0	0	1	0	2
868	1	0	0	0	0	0	1	1	2	0	1	1	1	0	0	1	0	0	1	1	0	0	0	0	0	1	0	2	2	1	1	1	1	1	0	1	2	0	0	0	1	0	1	1	1	0	2	0	2
869	1	0	0	0	0	0	1	1	1	0	0	0	0	0	0	0	0	0	0	1	0	0	0	0	0	1	0	2	2	2	2	0	1	1	1	1	2	0	0	0	2	0	0	1	0	0	0	0	2
870	1	0	0	0	0	0	0	0	2	0	1	0	0	0	0	0	0	1	1	1	1	0	1	0	0	0	0	2	0	0	0	0	0	0	0	1	1	0	0	2	0	0	1	2	1	1	0	0	2
871	1	0	0	0	0	0	2	2	1	0	1	0	2	0	0	0	0	1	0	2	0	0	0	0	0	1	0	1	1	1	0	0	2	0	0	1	0	2	0	0	0	2	1	2	1	0	1	0	2
872	1	0	0	0	0	0	0	0	2	0	0	0	1	0	0	0	0	0	2	0	1	0	0	0	0	0	0	2	2	1	2	1	1	2	1	2	0	0	1	0	0	0	0	2	0	1	0	0	1
873	1	0	1	0	1	0	2	2	1	0	1	0	0	0	0	0	0	0	0	1	0	0	1	0	0	0	0	2	0	0	0	2	2	1	1	1	0	0	0	1	1	0	0	1	0	0	1	1	1
874	1	1	0	0	0	0	1	1	2	0	0	1	1	0	0	1	0	1	1	1	0	0	0	0	0	0	0	2	2	2	0	1	1	1	0	2	2	0	0	0	2	1	0	0	0	0	0	1	1
875	1	0	0	0	0	1	1	1	1	0	0	0	0	0	0	0	1	2	1	1	1	1	0	0	0	0	0	1	1	1	0	2	2	1	1	2	2	0	0	0	2	0	0	2	0	1	0	0	2
876	1	0	0	0	0	0	1	1	1	0	1	1	1	0	0	0	1	0	1	1	1	0	0	0	0	0	1	2	2	2	0	1	1	1	1	1	0	0	0	1	0	1	1	2	2	2	0	0	2
877	0	0	0	0	0	0	1	1	0	0	0	0	1	0	0	0	0	1	0	1	0	0	1	0	0	0	0	1	2	2	0	1	2	1	0	2	2	0	0	1	1	0	1	2	1	0	0	0	0
878	1	0	0	0	0	1	1	1	1	0	0	0	1	0	0	0	0	1	0	2	0	0	0	0	0	0	0	1	2	2	0	1	2	0	0	1	1	0	0	1	0	0	0	2	0	1	0	0	2
879	1	0	1	0	0	0	2	2	1	0	1	0	0	0	0	0	0	1	1	1	0	0	1	1	1	0	0	2	2	1	1	0	0	1	1	2	1	0	1	0	1	0	0	1	0	1	0	0	0
880	1	0	0	0	0	0	1	2	2	0	0	1	1	0	0	0	1	2	1	1	1	0	0	0	0	0	0	2	1	0	0	0	0	1	0	0	2	0	0	1	1	0	0	1	1	1	0	0	1
881	0	0	0	0	0	0	1	2	2	0	0	0	2	1	1	0	0	1	1	1	1	0	0	0	0	1	0	2	2	2	1	2	2	1	0	2	1	0	0	1	0	0	0	2	0	0	0	2	2
882	1	0	1	0	0	0	2	2	0	0	2	0	0	0	0	0	0	0	0	1	0	0	0	0	0	0	0	1	2	2	0	2	2	1	0	1	2	0	0	0	1	0	1	2	1	1	0	0	1
883	0	0	1	1	1	1	1	0	2	0	1	1	1	0	0	1	0	1	1	1	0	0	0	0	0	0	0	2	2	1	0	1	2	0	0	2	1	0	0	0	1	0	0	2	0	0	0	0	1
884	1	0	0	0	0	0	2	2	0	0	1	0	0	0	0	0	0	0	1	1	1	0	0	0	0	0	0	2	2	2	1	0	1	2	0	2	2	0	0	0	2	0	0	0	0	0	0	0	0
885	1	0	0	0	0	0	0	0	2	0	0	0	1	0	0	0	0	1	0	2	0	1	0	0	0	0	0	2	2	2	1	1	2	0	0	0	1	0	0	0	2	1	1	1	1	0	1	0	2
886	0	0	0	0	0	0	1	1	1	0	1	0	1	0	0	0	0	1	0	2	0	0	0	0	0	0	0	2	2	2	2	0	1	1	0	2	1	0	0	0	2	0	0	1	1	0	0	0	0
887	0	0	0	0	0	0	2	2	1	1	1	0	1	0	0	0	0	1	0	2	0	0	0	0	0	0	0	2	2	2	2	0	1	2	1	2	1	0	1	0	1	0	1	2	1	0	1	0	1
888	1	0	0	0	0	0	0	1	2	0	1	0	1	0	0	0	0	1	0	2	1	0	0	0	0	0	0	2	2	2	0	1	1	0	0	1	1	0	0	0	1	0	0	1	0	0	0	0	1
889	1	0	0	0	0	0	1	1	2	0	0	1	1	0	0	0	0	1	0	2	0	0	0	0	0	1	0	1	1	1	0	2	2	2	0	2	2	0	0	1	1	0	0	1	0	1	1	1	2
890	1	0	0	0	0	0	1	2	1	0	1	0	1	0	0	0	0	1	0	2	1	0	1	1	1	1	0	2	2	2	1	2	2	0	0	1	1	1	1	1	0	0	0	1	0	0	0	1	1
891	0	0	0	0	0	0	0	0	2	0	0	0	2	1	1	0	0	2	1	1	0	0	1	0	0	0	0	2	1	0	0	1	2	1	0	2	2	0	0	0	2	0	1	2	0	1	0	0	1
892	1	0	0	0	0	0	1	2	1	0	0	0	0	0	0	0	0	0	0	1	0	0	0	0	0	0	0	2	1	1	0	1	2	0	0	1	1	0	0	1	1	2	2	2	1	1	0	1	1
893	0	0	0	0	0	0	1	1	2	0	0	0	0	0	0	0	1	1	1	0	1	0	1	0	0	0	0	2	2	2	1	0	0	2	0	2	1	0	0	0	1	0	0	2	0	0	0	0	0
894	1	0	0	0	0	1	1	2	1	0	1	0	0	0	0	0	0	1	0	1	1	0	0	0	0	0	0	1	2	2	1	1	2	0	0	1	2	0	0	0	1	0	1	1	1	0	1	1	2
895	0	0	0	0	0	0	2	2	0	0	0	1	0	0	0	0	0	0	0	2	0	0	1	1	1	1	0	1	1	1	0	0	0	2	1	2	2	0	0	0	2	0	0	1	1	1	0	0	1
896	0	0	0	0	0	0	0	1	2	0	0	0	0	0	0	0	0	0	0	2	0	0	0	0	0	0	0	1	2	2	1	1	1	1	0	2	2	0	1	0	1	0	1	1	1	0	0	0	1
897	0	0	0	0	0	2	1	2	0	0	1	0	1	0	0	0	1	0	1	1	1	0	0	0	0	0	0	2	2	2	2	0	2	0	0	1	1	0	0	0	1	0	0	2	0	0	0	0	1
898	1	1	0	0	0	0	2	2	0	0	1	1	1	0	0	0	0	0	1	1	1	0	1	0	0	0	0	2	2	2	0	2	2	2	0	2	1	0	0	0	1	0	0	1	0	0	1	0	1
899	1	0	0	0	0	0	0	0	2	0	2	0	0	0	0	0	0	0	0	1	0	0	0	0	0	0	0	2	1	1	1	1	1	1	0	1	2	0	0	0	2	0	0	1	1	1	0	0	1
900	0	0	0	0	0	0	1	1	0	0	1	0	0	0	0	0	0	1	0	2	0	1	1	1	1	1	0	2	2	2	0	2	2	1	0	1	1	0	0	1	1	0	1	1	1	0	0	1	2
901	1	0	0	0	0	0	2	2	1	0	0	0	1	0	0	0	0	1	0	2	0	0	0	0	0	0	0	2	2	1	0	1	1	1	0	2	1	0	0	0	1	0	0	2	1	1	1	0	1
902	1	0	1	0	0	0	2	2	1	0	1	0	1	0	0	0	0	0	1	1	1	0	0	0	0	0	0	0	2	1	0	2	2	2	0	2	1	0	0	0	2	0	0	1	0	0	0	0	1
903	0	0	0	0	0	0	0	1	2	0	1	1	1	0	0	1	0	1	1	1	1	0	1	0	0	1	0	1	2	2	0	1	1	2	2	2	1	0	0	0	2	0	0	1	0	0	0	0	1
904	0	0	0	0	0	0	0	1	2	0	0	1	2	0	0	1	0	1	2	0	1	1	0	0	0	0	0	2	1	2	1	0	0	2	0	1	2	0	0	1	1	0	0	2	0	1	0	0	0
905	0	0	1	0	0	0	1	1	1	0	1	1	1	0	0	1	0	0	0	1	0	0	0	0	0	0	0	2	2	1	0	1	2	1	1	1	2	0	0	0	2	1	1	2	1	1	0	1	1
906	1	0	0	0	0	0	0	1	2	0	0	1	0	0	0	0	0	1	0	1	0	0	0	0	0	0	0	1	1	2	0	1	1	1	0	1	1	0	0	0	1	0	0	2	0	0	0	0	0
907	1	0	0	0	0	1	1	2	2	1	1	1	1	0	0	1	0	1	0	2	0	0	0	0	0	0	0	2	2	1	1	2	2	1	0	2	1	1	0	1	1	1	2	2	1	1	0	1	0
908	1	0	0	0	0	0	0	1	2	0	0	0	1	0	0	0	0	0	2	0	1	0	0	0	0	0	1	2	2	2	1	2	2	2	1	2	1	1	0	0	1	0	0	2	0	0	0	0	0
909	1	0	0	0	0	1	0	1	1	0	0	1	1	0	0	0	0	1	0	2	0	0	0	0	0	1	0	2	2	2	2	0	1	2	0	2	0	1	0	1	0	0	1	2	1	0	0	0	1
910	0	0	0	0	0	0	1	1	2	0	0	0	0	0	0	0	0	0	1	1	1	0	1	0	0	0	0	2	2	2	0	1	1	0	0	0	2	1	0	0	0	1	1	1	1	0	0	0	0
911	1	0	0	0	0	0	1	1	1	0	0	0	2	0	0	0	0	0	2	0	1	0	0	0	0	0	0	2	1	2	1	0	1	2	0	2	1	1	0	0	1	1	0	0	0	1	0	2	2
912	0	0	1	0	0	0	1	2	0	0	1	0	0	0	0	0	0	1	0	1	0	0	0	0	0	0	0	2	2	2	0	1	1	0	0	1	1	0	0	0	0	1	1	2	1	2	0	0	0
913	0	0	0	0	0	2	0	0	2	0	0	0	0	0	0	0	0	0	0	2	0	0	1	0	0	0	0	1	2	2	0	1	2	2	1	2	1	0	0	1	1	0	0	0	0	0	0	0	2
914	0	0	0	0	0	0	0	1	1	0	0	1	2	0	0	0	1	1	1	1	0	0	0	0	0	0	0	2	2	2	0	1	1	1	0	1	1	1	0	1	1	2	2	2	1	1	0	0	1
915	1	0	0	0	0	0	2	2	1	0	1	1	1	0	0	0	0	1	1	0	1	0	0	0	0	1	0	1	2	2	0	1	1	1	1	1	1	0	0	1	1	0	1	2	1	0	0	0	1
916	1	0	0	0	0	1	2	2	1	0	1	0	0	0	0	0	0	1	1	1	1	0	1	0	0	0	0	2	2	2	0	1	1	2	1	2	2	0	0	1	1	0	1	1	1	0	0	0	0
917	0	0	0	0	0	0	2	2	1	0	0	0	0	0	0	0	0	2	1	1	1	0	0	0	0	0	0	2	1	1	1	1	2	1	0	1	1	0	0	0	1	0	1	1	1	0	0	0	0
918	0	0	0	0	0	0	1	1	1	0	2	0	0	0	0	0	0	1	0	2	0	0	0	0	0	0	0	2	2	2	0	0	1	2	1	2	1	0	0	0	1	0	1	1	0	0	0	0	0
919	1	0	0	0	0	0	2	2	0	0	0	0	1	1	1	0	0	1	1	1	0	0	1	1	1	1	0	2	2	2	1	1	1	2	2	2	2	0	0	2	0	0	0	1	0	0	0	1	0
920	0	0	0	0	0	0	1	2	1	0	0	0	0	0	0	0	0	1	1	1	0	0	1	1	1	2	0	2	1	1	0	2	2	0	0	0	0	0	0	1	0	0	0	0	0	0	0	0	1
921	0	0	0	0	0	1	1	1	1	0	1	0	1	0	0	0	0	2	2	0	0	0	0	0	0	0	0	2	2	2	1	1	2	2	1	2	1	0	0	0	1	0	0	1	0	0	1	0	1
922	1	0	1	0	0	0	0	0	2	0	0	2	2	0	0	0	0	1	1	1	0	0	0	0	0	1	0	2	1	1	1	1	1	1	0	2	1	0	0	1	1	1	1	2	1	2	0	1	2
923	0	0	0	0	0	0	1	1	0	0	1	0	0	0	0	0	0	0	1	1	0	0	0	0	0	0	1	2	2	2	0	2	1	1	0	2	1	0	0	2	0	0	0	1	0	0	0	0	2
924	0	0	0	0	0	0	0	1	2	0	0	1	1	0	0	1	0	0	1	1	1	0	0	0	0	0	0	1	2	2	0	1	1	1	0	1	1	1	1	1	0	1	1	2	1	1	0	0	1
925	1	0	0	0	0	0	2	2	1	0	0	0	2	0	0	0	0	0	2	0	1	0	1	0	0	0	0	1	2	2	0	1	0	0	0	2	1	1	0	0	1	0	0	1	0	1	0	0	2
926	1	0	0	0	0	0	1	1	1	0	0	0	0	0	0	0	1	0	1	1	1	0	0	0	0	0	1	2	2	2	1	1	1	1	0	1	0	0	1	0	0	1	0	1	0	0	0	0	1
927	0	0	0	0	0	0	1	2	2	1	1	0	1	0	0	0	0	1	0	2	0	0	0	0	0	0	0	2	2	1	1	1	1	1	0	1	1	0	0	0	2	0	0	2	0	0	0	0	0
928	1	0	0	0	0	1	1	1	1	0	0	1	2	1	1	0	0	0	0	2	0	0	0	0	0	0	0	2	1	1	0	1	1	2	1	2	0	1	0	1	0	0	0	1	0	0	0	0	1
929	1	0	0	0	0	1	0	0	2	0	0	0	1	0	0	0	0	2	0	2	0	0	0	0	0	0	0	2	0	0	0	0	0	2	0	2	2	0	0	2	0	1	0	1	1	1	0	0	0
930	0	0	0	0	0	0	1	1	1	0	0	0	0	0	0	0	0	0	0	1	0	1	0	0	0	1	0	2	2	2	2	1	1	2	1	1	2	0	0	2	1	0	1	2	0	2	0	0	0
931	1	0	0	0	0	0	2	2	2	0	1	0	0	0	0	0	0	0	0	2	0	0	0	0	0	0	0	2	2	2	1	1	1	0	0	1	2	0	0	1	1	0	1	1	0	0	0	0	0
932	0	0	0	0	0	0	2	2	1	0	0	0	1	0	0	0	0	0	0	2	0	0	1	0	0	0	0	1	2	2	0	0	1	2	0	2	1	0	0	0	1	0	1	2	0	1	0	0	1
933	0	1	1	0	1	0	0	0	2	0	0	0	0	0	0	0	0	0	2	0	1	0	0	0	0	0	0	2	2	2	1	0	0	2	0	2	2	0	0	1	1	0	0	1	1	1	0	0	1
934	0	0	0	0	0	1	1	1	2	0	0	0	0	0	0	0	0	0	1	1	0	0	0	0	0	0	0	1	2	2	1	0	1	0	0	2	2	1	1	0	1	0	2	2	0	0	0	0	1
935	0	0	0	0	0	0	1	1	1	0	0	0	1	0	0	0	0	1	0	2	1	0	0	0	0	0	0	2	2	2	1	1	1	1	0	2	2	0	0	1	1	0	1	2	1	0	0	0	0
936	0	0	0	0	0	1	0	0	2	0	1	1	2	0	0	0	0	1	0	1	0	0	0	0	0	0	0	2	2	2	2	1	1	1	0	1	2	0	0	0	2	0	0	1	0	0	0	0	0
937	0	0	0	0	0	0	1	2	2	1	1	0	0	0	0	0	0	2	2	0	0	0	0	0	0	0	0	1	1	1	0	2	2	0	0	1	2	0	0	1	1	0	0	2	0	1	0	0	0
938	1	0	0	0	0	0	2	2	0	0	1	0	0	0	0	0	0	1	0	2	0	0	0	0	0	0	0	2	2	2	1	1	2	2	1	2	2	0	0	0	2	0	0	0	0	0	1	0	2
939	0	0	0	0	0	0	1	2	1	0	0	0	0	0	0	0	0	1	0	2	0	1	0	0	0	0	0	2	2	2	2	1	2	2	2	2	2	1	0	0	1	0	0	1	0	0	0	0	0
940	1	0	0	0	0	0	1	1	1	1	1	0	0	0	0	0	0	1	0	2	0	0	1	1	1	1	0	2	2	2	0	1	1	0	0	1	1	0	0	1	1	0	0	0	2	1	0	0	0
941	1	0	0	0	0	0	1	1	2	1	0	0	0	0	0	0	0	0	1	1	0	0	0	0	0	0	0	1	2	2	1	1	1	0	0	1	1	0	0	2	0	0	0	2	0	0	0	0	2
942	0	0	0	0	0	0	1	1	2	0	1	0	1	0	0	0	0	1	0	2	0	0	0	0	0	0	0	2	1	2	1	1	1	1	0	1	2	0	0	0	1	1	0	1	2	1	0	0	2
943	1	0	0	0	0	0	2	2	1	0	1	0	0	0	0	0	0	0	2	0	0	0	0	0	0	0	0	0	1	2	0	1	1	2	1	2	1	0	0	0	1	0	0	0	0	0	0	0	0
944	0	0	0	0	0	1	0	0	2	0	0	0	0	0	0	0	0	1	0	2	0	0	0	0	0	0	0	2	1	1	1	1	1	2	1	2	0	1	0	1	0	0	0	2	0	0	0	0	1
945	0	0	0	0	0	0	0	1	1	0	1	1	2	0	0	0	0	2	0	1	0	0	0	0	0	0	0	0	1	2	0	0	2	1	0	2	2	0	0	0	2	0	0	1	0	0	0	1	2
946	0	1	1	0	1	0	2	2	0	1	2	1	2	0	0	0	0	0	0	1	0	0	1	0	0	0	0	2	1	1	0	1	1	2	0	2	0	0	0	2	0	1	1	1	0	0	0	0	0
947	1	0	0	0	0	0	2	2	1	0	0	1	1	0	0	1	0	0	1	1	0	0	0	0	0	0	0	1	2	2	1	2	2	0	0	0	2	0	0	0	2	1	1	1	1	1	0	0	0
948	0	0	0	0	0	0	1	1	2	0	0	0	0	0	0	0	0	0	0	1	0	0	1	0	0	0	0	2	2	2	0	2	2	0	0	1	1	1	0	0	1	0	1	1	0	0	0	0	1
949	0	0	0	0	0	0	0	1	1	0	1	0	1	0	0	0	0	0	1	1	0	0	2	1	1	1	0	2	2	2	0	2	2	1	1	1	1	1	0	0	0	0	1	2	1	0	0	0	1
950	1	1	0	0	0	1	0	0	2	0	0	0	1	0	0	0	0	0	0	2	0	0	1	0	0	0	0	2	2	2	0	2	2	0	0	1	0	0	1	1	0	0	0	1	1	1	0	0	0
951	0	0	0	0	0	1	1	1	2	0	1	0	2	0	0	0	0	2	1	1	1	0	0	0	0	0	0	2	1	1	1	0	0	2	0	2	1	0	1	0	1	0	1	2	1	1	0	0	2
952	1	0	0	0	0	1	0	0	2	0	0	1	1	0	0	1	0	1	1	1	1	1	0	0	0	0	0	1	1	1	0	2	2	0	0	1	0	2	0	0	0	1	1	1	0	0	0	1	0
953	0	0	0	0	0	0	1	1	2	0	1	2	2	0	0	1	0	1	0	2	0	0	0	0	0	0	0	1	2	2	1	2	2	0	0	1	2	0	0	0	2	0	1	2	1	0	0	1	2
954	1	0	0	0	0	0	1	1	2	0	1	0	0	0	0	0	0	0	1	1	0	0	0	0	0	0	0	1	1	1	0	1	1	2	0	2	1	0	0	0	1	0	1	2	0	1	1	0	2
955	1	0	0	0	0	0	1	2	2	0	0	1	2	1	1	0	0	0	0	1	0	0	0	0	0	0	0	2	2	2	1	1	1	0	0	1	1	0	1	0	1	0	0	2	0	0	1	0	1
956	1	0	0	0	0	0	2	2	0	0	1	0	1	0	0	0	1	2	2	0	2	0	0	0	0	0	0	2	2	2	2	2	2	0	0	1	1	1	0	0	1	1	2	2	0	0	0	0	0
957	0	0	0	0	0	0	1	2	2	0	0	1	2	0	0	0	0	1	2	0	2	0	0	0	0	0	0	2	2	1	2	0	1	2	1	2	1	0	1	0	0	1	1	1	1	0	0	0	0
958	0	0	0	0	0	1	2	2	1	0	1	0	0	0	0	0	1	1	1	1	0	1	0	0	0	0	0	2	2	2	2	1	1	1	0	2	0	0	0	1	0	2	2	2	1	1	0	0	1
959	1	0	0	0	0	0	1	2	1	0	1	1	1	0	0	0	0	0	2	0	1	0	1	1	1	1	1	2	2	2	0	1	1	2	1	2	1	0	1	0	1	0	0	0	0	0	1	1	2
960	1	0	0	0	0	0	2	2	0	0	0	0	0	0	0	0	1	0	1	1	1	0	0	0	0	0	1	2	2	2	0	0	0	2	1	2	2	0	0	0	2	0	1	2	1	1	0	0	1
961	1	0	1	0	0	0	0	0	2	0	0	0	0	0	0	0	0	1	0	2	0	1	0	0	0	0	1	2	2	2	0	1	1	1	0	1	1	0	0	0	2	0	0	0	0	0	0	0	0
962	1	0	0	0	0	1	0	1	1	0	0	0	1	0	0	0	0	1	0	2	0	0	2	1	1	1	0	2	2	2	1	1	2	1	0	1	2	0	0	1	1	0	0	1	0	1	0	0	1
963	0	0	0	0	0	0	1	1	1	0	0	0	1	0	0	0	0	0	1	1	1	0	1	0	0	0	0	1	2	2	0	1	1	1	0	1	1	0	0	1	0	1	1	1	0	1	0	0	1
964	0	0	1	1	1	1	2	2	0	0	1	0	1	0	0	0	1	1	1	1	0	1	0	0	0	0	0	2	2	2	0	1	2	1	0	1	1	0	1	0	1	1	1	2	1	0	0	0	1
965	0	0	0	0	0	0	2	2	1	0	1	0	0	0	0	0	0	2	0	2	0	0	1	1	1	2	0	2	1	1	0	1	2	2	2	2	1	0	0	1	1	1	1	1	1	0	0	0	0
966	1	0	0	0	0	0	0	0	2	0	0	0	0	0	0	0	0	0	0	1	0	1	0	0	0	0	0	2	2	2	1	2	2	1	1	1	2	0	0	0	1	0	0	1	1	1	0	0	1
967	0	0	0	0	0	0	1	1	2	0	0	0	0	0	0	0	0	0	0	2	0	0	0	0	0	0	1	1	1	1	0	1	1	1	0	2	1	0	0	2	0	0	2	2	0	0	0	0	1
968	1	0	0	0	0	1	1	1	0	1	1	0	0	0	0	0	0	0	0	2	0	0	0	0	0	0	0	2	2	2	1	2	2	0	0	0	1	0	1	0	1	2	2	2	1	1	1	0	1
969	1	0	0	0	0	0	1	1	1	0	0	1	2	0	0	1	0	0	1	1	1	0	1	1	1	1	0	1	2	2	0	1	2	1	0	1	1	0	0	1	1	0	0	2	0	1	0	0	1
970	0	0	0	0	0	0	0	0	1	0	1	1	2	0	0	1	0	1	0	2	0	0	0	0	0	0	0	2	2	2	0	1	1	2	1	2	1	1	1	0	1	0	0	1	0	0	0	0	0
971	1	0	0	0	0	0	2	2	1	0	1	0	1	1	1	0	0	0	0	2	0	0	2	0	0	0	0	2	2	2	1	0	1	2	0	2	0	1	0	1	0	0	0	2	0	1	0	2	2
972	0	0	0	0	0	0	0	1	1	0	1	1	2	0	0	0	0	0	0	1	0	2	0	0	0	0	0	2	2	2	2	1	1	1	0	2	2	0	0	0	2	0	1	2	1	0	0	0	1
973	1	0	0	0	0	0	2	2	1	0	1	1	1	0	0	1	0	1	1	0	1	0	0	0	0	0	0	2	2	2	1	2	2	0	0	0	1	1	0	1	1	0	0	1	0	0	1	1	2
974	0	0	0	0	0	0	2	2	1	0	1	0	0	0	0	0	0	0	0	1	0	0	0	0	0	0	0	1	2	2	1	2	2	0	0	1	1	0	1	0	1	0	0	1	0	0	0	0	2
975	1	0	0	0	0	0	1	2	2	0	0	0	0	0	0	0	0	0	0	1	0	0	1	0	0	0	0	2	1	1	1	1	2	1	0	1	1	0	1	0	1	0	1	2	0	1	1	0	1
976	0	0	1	0	0	0	2	2	0	0	1	1	1	0	0	0	0	0	0	1	0	0	0	0	0	0	0	1	2	2	0	1	1	2	0	1	1	0	0	1	1	0	0	1	0	0	0	1	2
977	0	1	0	0	0	1	1	1	1	0	1	0	1	0	0	0	0	1	1	1	0	0	0	0	0	0	0	1	2	2	1	1	2	2	2	2	1	0	1	1	0	1	1	2	1	2	1	0	2
978	1	0	0	0	0	0	2	2	0	0	2	1	2	1	1	0	0	1	0	1	0	0	0	0	0	0	0	1	2	2	0	1	1	2	1	2	2	0	0	0	1	0	0	1	0	0	0	0	0
979	1	0	0	0	0	0	1	2	2	0	0	1	2	0	0	0	0	0	0	2	0	0	1	0	0	0	0	1	2	2	0	2	2	0	0	1	0	0	1	1	0	1	0	1	0	1	1	0	1
980	0	0	0	0	0	0	1	2	1	0	1	0	0	0	0	0	0	0	2	0	1	0	1	0	0	0	0	1	2	2	0	1	1	1	0	2	1	1	0	0	1	0	0	1	0	0	0	0	1
981	0	0	0	0	0	1	1	2	2	0	0	0	0	0	0	0	0	0	1	0	0	0	0	0	0	0	0	1	2	2	0	1	1	1	0	1	2	0	0	0	2	0	0	1	0	0	0	0	1
982	1	0	0	0	0	0	1	2	2	1	1	0	1	1	1	0	1	0	1	1	1	0	0	0	0	0	0	2	1	1	1	1	1	1	0	1	2	0	0	1	1	1	1	1	0	0	0	0	0
983	0	0	0	0	0	0	1	1	1	0	1	0	1	0	0	0	0	1	0	2	0	0	0	0	0	0	0	1	2	2	0	1	2	1	0	1	0	0	0	1	1	1	1	2	1	1	0	0	1
984	1	1	1	0	1	0	0	0	2	0	0	1	1	0	0	1	0	0	2	0	0	0	2	1	1	1	0	2	2	2	0	1	2	1	1	2	2	1	0	0	1	1	1	2	1	1	0	0	2
985	0	0	0	0	0	0	0	0	1	0	0	0	0	0	0	0	0	1	0	2	0	0	0	0	0	0	0	1	2	2	0	1	2	2	2	2	0	1	0	1	0	1	1	1	1	2	1	0	1
986	0	1	0	0	0	1	1	1	1	0	1	1	2	0	0	0	0	1	1	1	1	0	0	0	0	0	0	2	2	2	1	1	1	2	0	0	1	1	0	0	1	0	1	2	0	0	0	0	0
987	0	0	0	0	0	0	1	1	1	0	0	0	0	0	0	0	0	0	1	1	1	0	1	0	0	0	0	2	0	0	0	1	2	1	0	1	2	1	0	0	1	0	0	1	0	0	0	0	0
988	0	0	0	0	0	1	2	2	1	0	1	0	0	0	0	0	0	0	0	1	0	0	0	0	0	1	0	2	2	1	1	1	2	1	1	2	1	0	1	0	1	1	1	2	0	0	0	0	2
989	0	0	0	0	0	0	2	2	1	0	1	0	1	0	0	0	0	1	1	1	0	0	0	0	0	0	0	2	2	1	0	1	2	2	2	2	2	0	0	0	2	0	0	2	0	1	1	0	1
990	1	0	0	0	0	0	1	2	1	0	1	0	0	0	0	0	0	0	0	2	0	0	1	0	0	1	0	2	2	2	0	0	0	2	0	2	1	0	0	2	0	0	0	2	0	1	1	0	2
991	1	0	0	0	0	0	1	2	2	0	0	1	1	0	0	0	0	0	1	1	1	0	0	0	0	1	0	1	2	2	1	1	1	1	0	1	1	1	0	1	1	0	1	1	1	1	0	1	1
992	1	0	0	0	0	0	1	2	1	0	1	0	0	0	0	1	0	0	0	2	1	0	0	0	0	0	0	2	2	2	0	1	2	2	0	2	1	0	0	1	1	0	0	1	0	0	0	0	0
993	1	0	2	0	1	0	2	2	0	0	1	0	0	0	0	0	1	1	1	0	1	0	0	0	0	1	0	1	1	0	1	2	2	1	0	2	2	0	0	0	2	1	1	1	1	0	0	1	2
994	1	1	0	0	0	0	0	1	2	0	0	1	1	0	0	0	0	0	1	1	1	1	0	0	0	0	0	2	2	1	0	2	2	0	0	0	1	0	1	1	0	0	0	1	0	1	0	0	1
995	1	1	0	0	0	0	1	1	2	0	0	1	1	1	1	0	0	1	1	1	1	0	0	0	0	0	0	1	2	2	0	2	2	2	0	2	2	1	0	0	1	0	0	2	0	0	0	0	0
996	0	0	0	0	0	1	2	2	0	0	2	0	0	0	0	0	0	0	1	1	1	0	0	0	0	0	0	2	2	1	0	1	2	2	0	2	1	0	0	0	1	0	0	2	0	1	0	0	1
997	1	0	0	0	0	0	2	2	1	0	0	0	0	0	0	1	0	1	1	1	0	0	0	0	0	0	0	1	2	2	0	1	1	0	0	0	0	0	1	1	0	1	1	1	1	0	0	0	0
998	1	0	0	0	0	0	1	1	2	0	1	0	1	0	0	0	0	1	0	2	0	0	0	0	0	0	1	2	2	2	0	0	0	1	1	2	1	1	0	1	1	0	0	1	0	0	0	1	2
999	1	0	0	0	0	1	2	2	1	1	1	1	2	0	0	0	0	0	1	1	1	0	0	0	0	0	0	2	1	1	1	2	2	0	0	1	1	0	0	1	1	1	0	0	1	1	0	1	0
1000	1	0	0	0	0	0	1	1	2	0	0	1	1	0	0	1	0	2	1	1	1	0	0	0	0	0	0	2	1	0	0	1	1	2	0	2	0	0	0	2	0	1	0	1	0	1	0	0	2
[truncated: 252 more columns]
