# Supplementary material for: KNN-MDR: a learning approach for improving interactions mapping performances in genome wide association studies
Source: BMC Bioinformatics. 2017 Mar 21;18:184. doi: 10.1186/s12859-017-1599-7 (PMC5361736; doi:10.1186/s12859-017-1599-7)
Supplement: Supplementary file 6 — The data set(s) supporting the results of Table 4. (ZIP 7095 kb) [file 12859_2017_1599_MOESM6_ESM.zip › 100 simulations/S61/mkallsimul.dat]

1	1	0	1	0	0	0	1	0	0	1	2	0	0	0	0	0	2	0	0	1	2	1	2	2	0	1	0	2	2	2	0	0	1	1	1	1	0	0	1	1	0	1	1	0	0	1	0	0	0
2	1	2	0	1	0	0	1	0	1	0	1	0	1	1	0	0	1	0	1	1	2	0	2	2	0	0	2	2	1	2	1	0	0	1	1	2	1	0	1	0	1	0	1	0	1	1	0	0	0
3	1	2	0	0	0	0	2	1	1	0	0	0	0	0	0	0	1	1	0	1	1	1	2	2	0	0	0	2	0	1	1	0	1	0	0	1	1	0	1	1	0	0	0	0	0	0	0	0	1
4	1	1	1	0	1	1	2	1	1	0	0	0	0	0	0	0	2	0	0	0	2	1	2	2	0	0	0	2	0	2	2	2	1	0	0	1	2	0	1	1	0	1	1	0	1	1	0	0	0
5	0	2	1	2	0	0	2	0	2	0	0	0	1	0	0	0	2	0	0	0	2	0	1	1	1	2	0	1	2	1	1	1	0	0	0	2	2	0	0	0	0	0	0	0	0	0	0	0	0
6	0	0	2	0	0	0	2	0	1	0	0	0	1	0	0	0	2	2	2	2	2	1	0	1	1	1	0	2	1	2	1	0	1	1	0	2	2	0	0	0	1	0	0	0	0	0	1	0	0
7	0	2	1	0	0	0	2	0	2	0	0	1	2	2	0	0	1	1	0	0	1	0	2	2	0	0	0	2	0	2	1	0	0	0	0	2	1	0	0	0	0	0	0	0	1	0	0	0	1
8	0	2	1	0	0	0	2	1	1	0	1	0	0	0	0	0	1	0	0	0	2	0	2	2	0	1	0	2	2	2	0	0	2	0	0	2	2	0	0	0	0	1	1	0	1	1	0	0	0
9	0	1	2	0	1	1	2	1	2	0	0	1	2	1	0	1	1	1	0	0	2	0	2	2	0	0	0	2	2	1	2	0	0	0	0	2	2	0	1	1	1	1	1	0	1	0	0	1	1
10	0	1	1	0	0	0	2	0	2	1	1	0	0	0	0	0	1	1	1	1	2	0	2	2	0	0	0	2	1	1	1	1	1	2	0	2	1	1	0	0	0	1	1	0	1	1	0	0	0
11	1	2	1	1	0	0	1	0	0	0	2	1	1	1	0	0	1	0	0	0	1	0	2	2	0	1	0	2	0	2	0	0	1	0	0	1	0	0	2	2	1	0	0	0	1	0	0	0	0
12	1	0	1	0	0	0	1	1	2	0	1	1	2	0	1	0	1	0	0	0	2	1	2	2	0	0	1	2	1	2	0	1	1	2	0	1	1	0	2	2	0	0	0	0	1	0	0	1	0
13	0	0	2	1	0	0	1	0	0	0	1	1	1	1	0	0	1	1	1	1	1	1	2	2	0	0	0	1	1	2	0	0	1	0	0	1	1	0	1	1	0	0	0	1	2	1	0	0	1
14	1	2	0	0	0	0	2	0	1	0	0	0	0	0	0	0	2	2	0	0	2	0	2	2	0	0	0	1	1	2	0	0	0	0	0	2	0	0	1	1	0	1	0	0	1	1	0	0	0
15	1	0	2	1	0	0	2	0	1	0	0	1	1	1	0	0	1	1	0	0	1	0	2	2	0	0	0	2	0	2	0	0	1	1	1	2	2	0	1	1	0	0	0	0	1	0	0	0	1
16	1	0	2	0	1	1	2	0	2	0	1	1	2	2	0	0	1	0	0	0	2	1	2	2	0	0	0	2	1	1	2	0	1	1	0	1	1	0	0	0	0	2	2	0	2	1	0	0	1
17	1	1	2	1	0	0	2	0	2	1	1	1	1	1	0	0	2	1	0	0	2	2	0	1	1	1	0	2	0	1	1	1	0	0	0	2	1	1	0	0	0	0	0	1	0	1	0	0	0
18	1	1	1	1	0	0	2	1	2	0	0	1	1	1	0	0	2	2	0	0	1	1	2	2	0	0	0	1	2	2	0	0	1	0	0	2	2	0	1	1	0	1	0	0	2	0	0	0	0
19	1	0	2	0	1	1	1	0	1	1	2	0	0	0	0	0	0	0	0	0	2	0	1	2	0	0	0	1	0	1	1	1	2	0	0	1	2	0	2	2	1	1	0	0	1	0	1	0	1
20	1	2	2	0	0	0	0	0	0	1	2	0	1	0	0	0	1	1	0	0	2	1	0	1	1	1	1	1	0	1	1	0	1	0	0	2	1	0	0	0	1	0	0	0	1	1	0	0	0
21	0	1	2	0	1	1	1	0	1	0	1	0	0	0	0	0	1	1	2	2	1	1	2	2	0	0	0	1	1	2	0	0	1	0	0	2	1	0	1	1	1	0	0	0	0	1	0	0	1
22	1	2	1	0	0	0	2	0	2	0	0	0	0	0	0	0	2	1	0	0	2	0	1	1	1	1	0	2	0	1	1	2	1	0	0	2	2	0	0	0	0	0	0	0	0	2	1	1	0
23	1	0	2	0	0	0	1	0	2	0	0	1	1	1	0	0	0	0	0	0	2	0	2	2	0	1	0	1	1	2	1	0	2	0	0	2	2	0	0	0	0	0	0	0	0	1	0	0	1
24	1	0	2	0	0	1	2	0	2	0	1	0	0	0	0	0	2	2	1	1	1	2	2	2	0	0	0	2	0	2	0	1	1	0	0	2	2	0	1	1	0	1	1	0	1	1	0	0	0
25	1	1	1	0	0	0	2	0	1	0	0	0	0	0	0	0	2	1	0	0	2	0	2	2	0	0	0	2	0	2	2	2	2	0	0	1	1	0	1	0	1	1	1	0	0	0	0	0	1
26	0	1	2	0	1	1	2	0	1	0	0	1	2	2	0	0	0	0	0	0	2	0	2	2	0	0	0	0	1	2	1	0	0	2	2	2	1	0	0	0	0	2	2	0	2	1	0	0	0
27	1	1	1	0	0	0	2	1	2	0	0	1	1	1	0	0	1	0	1	1	2	0	2	2	0	0	0	2	1	1	1	1	1	0	1	2	1	0	1	1	0	1	0	0	0	0	0	0	0
28	1	1	1	0	0	0	2	0	2	0	0	1	2	1	0	0	1	0	1	1	2	1	2	2	0	0	0	1	2	2	0	1	1	1	2	2	0	0	1	1	0	0	0	0	0	0	0	0	0
29	1	0	2	1	1	1	2	0	1	0	0	0	0	0	0	0	0	0	1	1	2	0	2	2	0	0	0	2	1	2	2	0	1	2	1	2	1	0	1	1	0	0	0	0	1	1	0	0	0
30	1	2	0	0	0	0	2	0	2	0	0	0	1	1	0	0	2	2	1	1	1	2	0	1	1	1	0	0	2	2	0	0	2	0	0	1	1	1	0	0	1	0	0	0	1	0	0	0	0
31	1	2	0	0	0	0	1	0	1	0	1	0	1	1	0	0	0	0	0	0	1	1	2	2	0	0	0	1	1	2	0	1	1	0	0	2	1	0	1	1	0	0	0	0	0	1	0	1	0
32	1	2	0	0	0	0	2	1	2	0	0	0	0	0	0	0	0	0	2	1	2	1	2	2	0	0	1	2	1	2	0	1	1	0	0	2	1	0	0	0	0	0	0	0	0	1	0	0	0
33	1	0	1	0	0	0	1	1	1	0	1	1	2	1	0	0	1	1	0	0	2	0	2	2	0	1	0	2	1	2	1	0	1	2	1	2	1	1	0	0	0	1	1	0	1	1	0	1	0
34	1	1	2	0	0	0	2	1	2	0	0	0	0	0	0	0	0	0	0	0	2	0	2	2	0	0	0	1	1	2	0	1	2	0	0	2	2	0	1	1	0	1	0	0	1	2	0	0	0
35	1	0	2	0	0	0	1	0	1	0	1	0	1	0	0	1	2	1	0	0	2	1	0	1	1	1	0	2	1	1	1	0	0	0	0	2	1	0	0	0	0	0	0	1	0	1	1	0	0
36	0	1	1	0	0	0	2	0	1	0	0	0	1	0	0	0	2	0	1	0	2	2	0	1	1	1	0	2	0	2	1	0	0	0	0	1	0	1	0	0	0	1	1	0	1	0	0	0	0
37	1	2	0	0	0	0	2	1	2	0	0	1	1	1	0	0	0	0	1	1	0	0	2	1	1	2	0	2	0	1	0	0	1	1	1	1	1	0	0	0	0	1	1	0	1	0	0	0	0
38	0	1	2	1	0	0	1	0	1	0	1	0	1	1	0	0	1	1	1	1	1	0	2	2	0	0	0	1	0	1	0	1	1	0	1	1	1	0	0	0	0	1	0	0	0	0	0	2	0
39	1	2	2	1	0	0	1	2	2	0	0	1	2	2	0	0	1	0	1	1	2	0	2	2	0	2	0	2	0	2	0	1	1	0	1	2	2	0	0	0	0	0	0	0	0	1	0	0	0
40	0	0	2	0	1	1	2	0	2	0	0	0	0	0	0	0	1	1	2	2	1	1	2	2	0	0	0	1	1	2	0	1	2	0	0	0	1	0	1	1	1	0	0	0	0	0	0	1	0
41	0	1	1	0	0	0	1	0	0	0	1	1	2	1	0	1	1	1	0	1	2	0	2	2	0	1	0	2	0	2	0	2	2	1	1	2	2	0	1	1	0	0	0	0	0	0	0	0	1
42	1	0	2	0	1	1	2	0	2	0	1	1	1	1	0	0	2	0	0	0	2	1	2	2	0	0	0	1	1	1	1	0	1	1	0	1	1	0	0	0	0	1	1	0	1	1	0	0	1
43	0	1	1	1	0	0	1	0	0	0	0	0	0	0	0	0	0	0	0	0	1	1	2	2	0	0	0	1	0	1	1	1	1	0	1	1	1	0	2	2	1	0	0	0	0	1	0	0	1
44	0	1	1	0	0	0	0	0	0	1	2	0	1	1	0	0	1	1	1	0	2	0	1	1	0	0	0	1	2	2	0	2	2	0	0	0	0	0	2	2	0	0	0	0	0	0	0	1	0
45	0	1	1	0	0	0	2	1	2	0	0	1	1	1	0	0	0	0	0	0	2	0	0	2	0	0	0	2	1	2	2	0	1	1	1	2	1	0	1	1	0	0	0	0	0	1	0	0	0
46	0	2	1	2	0	0	2	0	2	0	1	1	2	1	0	1	0	0	0	0	0	0	2	2	0	0	0	1	2	2	1	0	1	1	1	2	2	0	0	0	0	1	1	0	1	2	1	0	1
47	1	0	2	0	1	1	0	0	0	0	1	0	1	1	0	0	1	1	0	0	1	0	2	2	0	0	0	0	2	2	0	0	1	0	0	2	1	0	2	1	1	0	0	0	0	1	1	0	0
48	0	1	1	0	0	0	1	0	1	0	1	0	0	0	0	0	1	1	1	1	1	1	2	2	0	0	0	2	1	2	2	0	1	1	2	2	1	0	1	1	0	0	0	0	1	0	0	1	1
49	1	1	1	0	1	1	2	0	1	0	1	0	1	0	0	0	1	1	1	1	2	0	2	2	0	0	2	2	1	2	1	0	1	1	0	0	0	1	0	0	0	0	0	0	0	1	0	0	1
50	1	0	2	1	0	0	1	0	0	0	0	1	2	1	0	1	1	1	0	1	2	0	2	2	0	0	0	2	0	2	1	1	1	0	0	2	1	0	1	1	0	1	1	0	1	1	1	0	0
51	1	0	2	1	0	0	0	0	0	0	2	0	1	1	0	0	2	2	0	0	1	0	2	2	0	0	0	2	0	2	0	2	1	0	0	1	2	0	1	1	0	1	1	1	1	2	0	0	0
52	1	2	1	0	0	0	1	0	0	0	1	0	0	0	0	0	0	1	0	0	2	0	1	1	1	1	0	2	1	2	1	2	1	0	1	2	1	0	0	0	0	1	0	0	0	1	1	1	0
53	0	1	2	0	1	1	2	0	1	0	0	0	1	0	0	1	0	0	0	1	2	0	2	1	1	2	1	2	0	2	1	1	2	0	0	1	2	0	0	0	0	1	1	0	1	1	0	0	0
54	0	2	1	2	0	0	2	0	0	0	0	0	0	0	0	0	0	0	1	1	1	1	1	1	1	1	0	2	2	2	0	1	1	1	0	2	1	0	1	0	1	1	1	0	1	0	0	0	0
55	0	0	1	0	0	0	2	0	2	0	1	0	0	0	0	0	1	1	1	1	2	0	2	2	0	0	0	2	0	2	1	0	1	1	2	2	1	0	0	0	0	0	0	0	1	0	0	0	1
56	1	1	2	1	1	1	2	0	1	1	1	0	0	0	0	0	2	2	0	0	1	0	2	2	0	0	0	2	0	1	0	1	1	0	0	1	1	0	0	0	0	1	1	0	1	1	0	0	1
57	1	0	2	0	0	0	2	1	2	0	0	0	1	0	0	1	0	1	1	0	1	1	0	1	1	1	0	1	1	2	0	1	2	0	0	1	1	0	0	0	0	1	0	0	2	0	0	0	0
58	0	2	0	0	0	0	2	0	1	0	0	0	0	0	0	0	1	0	1	0	2	1	1	1	1	1	1	2	1	1	1	0	1	0	0	1	0	1	1	0	1	0	0	0	0	0	0	0	0
59	0	1	2	1	0	0	2	0	2	0	1	0	1	0	0	0	1	0	1	1	2	0	2	2	0	0	0	2	1	2	1	0	1	1	0	1	1	0	0	0	0	0	0	1	0	0	1	0	0
60	0	1	1	0	1	1	0	0	1	0	1	0	0	0	0	0	1	1	0	0	2	1	0	1	1	1	0	2	0	2	1	0	0	1	1	2	1	1	0	0	0	2	2	0	2	1	1	0	1
61	1	1	1	0	0	0	0	0	0	0	1	0	1	0	0	0	2	1	0	0	1	1	1	1	0	0	0	2	1	2	1	0	1	0	0	2	2	0	1	1	0	0	0	0	1	0	0	0	1
62	0	1	2	1	0	0	2	0	2	0	0	1	1	1	0	0	1	1	1	1	2	1	2	2	0	1	1	1	1	2	0	2	1	0	0	1	2	0	1	1	0	0	0	0	1	1	0	0	0
63	0	2	1	1	0	0	2	0	2	0	0	2	2	2	0	0	2	1	1	1	1	0	2	2	0	0	0	2	1	1	2	0	0	0	0	1	1	0	2	2	0	0	0	1	1	1	1	0	1
64	0	0	2	1	0	0	2	0	1	0	1	0	0	0	0	0	2	2	1	1	2	0	2	2	0	0	0	1	1	1	1	1	2	0	0	2	1	0	1	1	0	0	0	0	0	1	0	0	1
65	0	2	1	0	0	0	2	0	2	0	0	1	1	1	0	0	1	1	1	1	1	0	2	2	0	0	0	2	0	2	2	0	1	0	0	2	1	0	2	1	1	0	0	0	1	0	0	0	0
66	1	2	0	0	0	0	1	0	2	0	0	0	0	0	0	0	1	1	0	0	2	0	1	1	0	0	0	2	0	1	0	1	0	1	1	2	0	0	2	2	0	0	0	1	0	1	0	0	0
67	1	2	0	0	1	1	2	1	1	0	1	1	2	2	0	0	2	1	0	0	2	1	1	1	1	1	0	2	0	2	0	1	1	0	0	2	0	1	0	0	0	0	0	0	1	1	0	0	0
68	1	1	1	0	0	0	0	0	0	0	2	0	2	1	0	1	0	0	0	1	1	1	2	2	0	0	0	1	1	2	1	0	1	0	0	1	1	0	0	0	0	0	0	0	0	0	1	0	0
69	0	1	1	0	1	1	2	1	2	0	0	1	1	1	0	0	1	1	0	0	2	1	1	1	0	0	0	2	0	1	1	0	2	0	0	2	0	1	1	1	0	0	0	0	0	0	0	1	1
70	0	1	1	1	1	1	2	0	2	0	0	1	1	1	0	0	0	0	2	1	1	1	1	1	0	1	0	0	2	2	0	0	1	0	0	2	1	0	1	1	0	1	1	0	0	1	0	0	1
71	1	1	1	0	0	0	1	0	0	0	1	1	0	0	0	0	0	0	1	1	2	0	2	2	0	0	0	1	1	2	0	1	1	0	0	2	0	1	0	0	0	0	0	0	0	2	0	0	1
72	1	1	1	1	0	0	1	0	1	0	1	0	1	1	0	0	1	1	1	1	0	1	2	2	0	0	0	1	0	1	1	0	0	0	1	2	1	0	1	0	2	0	0	0	0	1	0	0	1
73	1	1	1	1	0	0	2	0	2	0	0	0	0	0	0	0	1	0	0	0	2	1	2	2	0	0	1	2	1	2	0	1	0	1	1	2	2	0	0	0	0	1	1	0	1	0	0	0	0
74	0	1	2	0	0	0	2	0	2	0	1	0	0	0	0	0	0	0	1	2	1	1	1	2	0	0	0	2	0	2	1	1	2	0	0	2	2	0	1	1	0	1	1	0	0	0	0	0	1
75	0	1	1	0	0	0	2	0	2	0	0	0	0	0	0	0	2	0	1	1	1	1	2	2	0	0	0	2	1	1	2	1	1	0	0	1	1	0	0	0	0	1	1	1	1	2	0	0	0
76	1	1	2	0	1	1	2	0	2	0	0	0	0	0	0	0	2	1	0	0	2	0	1	1	0	0	0	2	1	2	2	1	1	0	0	2	1	0	0	0	0	1	0	0	0	1	0	0	0
77	0	0	2	1	0	0	1	0	1	0	0	0	1	0	0	0	0	0	0	0	2	0	2	2	0	0	0	2	1	1	1	0	0	0	0	2	1	0	0	0	0	1	1	1	1	1	0	0	0
78	1	2	0	0	0	0	1	0	0	1	2	1	1	0	1	0	1	0	1	0	2	1	2	2	0	1	0	2	1	2	1	0	0	0	1	2	1	0	0	0	0	1	0	0	1	0	0	0	0
79	0	1	1	1	0	0	2	0	2	0	0	1	2	1	1	0	1	1	2	2	1	1	2	2	0	0	0	1	0	2	1	0	1	1	0	2	2	0	0	0	0	0	0	0	0	0	0	1	0
80	1	1	1	0	0	0	1	0	0	0	1	1	2	2	0	0	1	0	1	1	2	0	2	2	0	0	0	2	2	2	1	0	0	0	0	1	1	0	1	1	0	0	0	1	1	0	1	0	1
81	1	2	0	1	0	0	1	1	2	0	0	1	1	0	1	0	2	2	1	1	2	0	2	2	0	0	0	2	0	2	0	0	0	0	0	2	1	0	0	0	0	0	0	1	0	1	0	0	0
82	0	1	1	0	1	1	1	0	1	0	1	0	1	0	0	1	2	1	2	2	1	0	2	2	0	1	0	2	0	2	1	0	1	0	0	1	2	0	0	0	0	0	0	0	1	0	0	1	0
83	1	1	2	1	0	0	1	0	0	0	0	2	2	2	0	0	2	1	1	0	2	0	2	2	0	0	0	2	0	2	1	0	0	0	0	2	1	0	0	0	0	0	0	0	0	1	0	0	0
84	0	1	1	1	0	0	2	0	1	0	0	0	0	0	0	0	1	1	0	0	2	0	2	2	0	0	1	2	1	2	0	0	1	0	0	2	1	0	0	0	0	0	0	0	0	0	0	0	0
85	0	0	2	0	0	0	2	0	2	0	0	1	1	1	0	0	1	0	1	1	1	0	2	2	0	0	1	2	0	2	0	0	1	0	0	2	1	0	1	1	0	0	0	0	0	1	0	0	1
86	1	2	1	0	0	0	2	0	1	0	1	0	1	0	1	0	1	0	1	1	1	0	2	2	0	0	0	2	2	2	0	1	0	1	1	2	0	0	1	1	0	1	1	0	1	0	0	0	0
87	1	0	2	0	1	1	1	0	1	0	1	1	1	1	0	0	2	0	0	0	2	0	1	1	0	0	0	1	2	1	1	2	2	0	0	0	1	0	2	2	1	0	0	0	0	0	0	0	1
88	0	0	2	1	1	1	2	0	0	0	0	0	0	0	0	0	2	0	0	0	1	1	1	1	1	1	1	1	0	1	1	0	1	0	0	1	1	0	0	0	0	1	1	0	1	0	0	0	0
89	1	2	1	0	0	1	2	0	2	0	0	0	2	1	0	1	0	0	0	1	1	0	1	2	0	0	0	2	1	1	2	0	1	1	0	0	1	0	2	2	0	1	1	0	1	1	0	1	0
90	0	2	0	0	0	0	2	0	0	0	1	1	2	0	1	0	1	1	2	2	1	0	2	2	0	0	0	1	1	2	0	0	0	0	0	1	1	0	0	0	0	0	0	0	0	0	0	0	1
91	1	2	1	0	0	0	2	1	1	0	1	0	1	0	0	0	0	0	2	1	0	1	2	2	0	0	0	0	1	2	1	1	0	0	0	1	2	0	0	0	0	1	1	0	1	0	0	0	1
92	0	1	2	1	1	1	2	0	2	0	1	0	1	0	0	1	1	0	1	1	2	1	2	2	0	0	0	2	1	1	1	0	0	0	0	2	2	0	0	0	0	1	0	0	2	0	0	1	0
93	0	1	1	1	1	1	2	0	1	0	1	1	1	1	0	0	2	1	1	0	2	1	2	2	0	0	0	1	1	2	1	0	1	0	0	1	1	1	1	1	0	1	1	0	1	2	1	0	0
94	1	1	2	1	0	0	0	0	0	1	2	1	2	1	0	1	1	0	0	0	2	0	2	2	0	0	0	1	1	2	0	1	1	1	1	2	1	0	1	1	0	0	0	1	0	0	0	0	1
95	0	2	0	0	0	0	1	0	1	0	0	0	0	0	0	0	1	1	0	0	2	0	2	2	0	0	0	2	2	1	2	0	1	1	1	2	1	0	1	1	0	0	0	0	0	1	0	0	0
96	0	1	1	0	1	2	2	0	1	0	0	1	2	1	0	0	1	0	0	0	1	0	2	2	0	0	0	2	0	1	1	2	1	0	0	0	2	0	0	1	0	0	0	1	0	0	0	0	0
97	1	0	2	0	0	1	2	0	1	0	0	0	0	0	0	0	0	0	0	0	2	2	2	2	0	0	0	1	1	2	1	2	1	0	1	2	1	0	1	1	1	0	0	0	1	1	0	0	0
98	1	1	1	0	0	0	2	1	2	0	0	0	0	0	0	0	0	1	0	0	2	0	2	2	0	1	0	2	2	2	1	0	1	0	0	2	1	0	1	0	1	0	1	0	1	1	0	0	0
99	1	1	1	0	1	1	2	0	2	0	0	0	2	0	1	1	1	1	0	0	1	0	2	2	0	1	0	1	0	1	2	1	1	0	0	2	0	0	1	1	0	0	0	1	1	0	1	0	0
100	0	1	2	0	1	1	1	0	0	0	1	1	1	1	0	0	2	0	1	0	2	0	2	2	0	0	0	1	0	1	2	1	2	0	0	2	1	0	1	1	0	0	0	2	0	1	1	0	1
101	1	1	2	1	0	0	2	0	1	0	0	0	0	0	0	0	1	0	1	1	1	1	1	2	0	0	0	2	0	2	0	2	1	0	0	1	2	0	0	0	0	1	1	0	1	0	0	0	1
102	1	1	2	0	1	1	2	0	2	0	0	0	0	0	0	0	1	1	2	2	1	0	2	2	0	1	0	2	0	1	0	0	1	0	0	2	1	0	2	2	0	0	0	0	0	0	2	0	0
103	1	1	1	1	1	1	2	0	1	0	1	1	2	2	0	0	1	1	1	1	1	0	2	2	0	0	0	2	2	2	0	0	0	1	0	1	2	0	0	0	0	1	0	0	2	1	0	0	2
104	0	2	0	0	0	0	1	0	1	0	0	0	1	0	0	1	0	0	0	1	1	1	1	1	0	0	0	2	1	2	2	1	1	0	0	2	1	1	0	0	0	0	0	0	0	1	0	0	1
105	0	0	2	1	0	0	2	0	1	0	1	0	1	0	0	0	1	2	0	0	2	0	2	2	0	0	0	2	1	2	1	0	1	1	0	1	0	1	0	0	0	0	0	0	0	1	0	1	1
106	1	2	0	0	0	0	2	0	2	0	0	0	0	0	0	0	0	0	1	1	2	0	2	2	0	1	0	2	0	2	0	0	1	0	0	1	1	0	1	0	1	1	1	1	1	2	0	0	1
107	0	1	1	1	0	0	2	1	2	0	0	1	1	1	0	0	2	2	1	1	2	1	2	2	0	0	0	2	0	2	1	0	0	0	1	2	1	0	1	1	0	0	0	0	0	0	1	0	0
108	1	1	1	0	0	0	1	0	1	0	1	1	1	1	0	0	1	0	0	0	2	0	1	1	0	0	0	2	0	2	0	1	1	0	0	2	1	0	2	2	0	0	0	0	0	1	1	0	0
109	0	2	0	0	0	0	1	0	1	1	1	0	0	0	0	0	1	0	1	1	2	1	1	1	1	1	0	2	0	2	2	1	2	0	0	1	2	0	0	0	0	0	0	0	0	1	0	0	0
110	1	0	2	1	0	0	2	0	1	0	0	1	2	2	0	0	0	0	0	0	2	1	1	2	0	0	0	1	2	1	1	1	1	0	1	2	0	0	1	1	0	0	0	1	1	0	0	0	0
111	1	0	2	0	1	1	1	0	2	0	0	0	2	1	0	0	1	1	1	1	1	0	2	2	0	0	0	2	2	1	2	1	1	2	1	2	1	0	0	0	0	0	0	0	2	0	0	0	1
112	1	1	1	1	0	0	1	0	0	0	0	1	1	1	0	0	0	0	0	0	0	0	2	2	0	0	1	2	0	2	0	0	0	0	0	1	1	0	1	1	0	1	1	0	1	0	0	1	0
113	0	1	1	0	0	0	1	0	0	0	0	0	0	0	0	0	1	0	1	1	1	1	2	2	0	1	0	2	0	2	2	0	1	1	0	1	0	1	0	0	0	0	0	0	1	0	0	0	0
114	0	0	2	1	0	0	1	0	0	1	1	1	2	1	0	0	0	0	0	0	2	1	1	1	1	1	0	2	1	2	2	1	1	0	0	2	2	0	1	1	0	0	0	0	0	1	0	0	0
115	0	2	0	0	0	0	1	0	0	0	2	0	0	0	0	0	1	1	1	1	1	1	1	2	0	0	0	2	1	1	2	0	0	1	1	2	2	0	0	0	0	0	0	0	0	1	0	0	2
116	0	1	1	1	0	0	2	0	2	0	1	0	0	0	0	0	1	1	1	1	2	0	2	2	0	0	0	2	1	2	0	1	2	0	0	0	1	0	0	0	0	1	1	0	0	1	0	0	0
117	1	0	2	0	0	0	2	0	1	0	0	1	1	1	0	0	0	0	0	0	1	0	1	1	0	1	0	2	0	2	1	2	2	0	1	2	2	0	0	0	0	0	0	0	1	0	0	0	0
118	0	2	0	0	0	0	2	0	2	0	1	0	1	0	0	1	1	1	1	1	1	0	2	2	0	1	0	2	1	1	1	1	1	0	0	2	1	0	0	0	0	0	0	0	1	1	0	0	0
119	0	0	2	1	0	0	1	1	1	0	1	2	2	2	0	0	0	0	1	1	2	0	2	2	0	0	1	2	1	2	1	1	1	0	0	1	2	0	2	2	0	0	0	0	0	0	0	0	1
120	1	1	1	0	0	0	2	1	1	0	0	1	1	1	0	0	1	1	2	2	1	1	1	1	1	1	0	1	1	2	0	1	0	0	0	2	2	0	0	0	0	0	0	0	0	0	0	0	1
121	0	0	2	0	0	0	2	0	1	0	0	1	1	0	1	0	2	1	1	1	1	0	2	2	0	0	0	2	0	2	1	0	0	1	0	2	1	0	0	0	0	0	0	0	1	1	0	0	0
122	0	1	1	0	1	1	2	0	2	1	1	1	1	1	0	0	2	2	0	1	2	1	2	2	0	1	0	2	0	1	0	1	0	0	0	2	1	0	0	0	0	0	0	0	1	1	1	0	0
123	0	1	2	1	0	0	1	0	0	0	1	0	2	1	0	0	1	2	0	0	2	0	1	1	0	1	0	2	0	2	0	0	0	0	0	2	2	0	0	0	0	0	0	1	0	1	0	0	0
124	1	2	1	2	0	0	1	0	1	0	1	0	1	0	0	1	1	0	1	1	1	1	2	2	0	0	0	2	0	1	0	1	1	1	0	2	1	2	0	0	1	0	0	0	0	0	1	0	0
125	0	2	0	0	0	0	2	0	1	0	0	0	1	0	0	1	0	0	1	1	2	0	2	2	0	0	0	0	1	2	1	1	1	0	0	1	2	0	0	0	0	0	0	1	0	0	0	0	0
126	1	2	0	0	0	0	0	0	1	0	1	0	0	0	0	0	1	1	0	0	2	1	1	1	1	1	0	2	0	2	0	1	1	2	0	1	2	0	0	0	0	0	0	0	1	0	0	1	0
127	1	1	1	1	1	1	1	0	1	0	0	1	1	1	0	0	2	1	0	0	2	0	1	1	0	0	0	1	1	2	0	0	0	1	1	2	2	0	0	0	0	0	0	1	0	1	1	0	0
128	0	2	1	0	0	0	2	0	2	0	1	0	1	1	0	0	1	0	1	1	1	1	2	2	0	0	0	2	1	1	0	0	2	0	0	2	2	0	0	0	0	0	0	1	0	0	1	0	0
129	0	1	1	0	1	2	2	0	1	0	1	0	0	0	0	0	0	0	0	0	2	0	1	1	0	0	0	2	0	2	1	0	1	2	0	2	1	0	0	0	0	0	0	0	0	1	0	0	0
130	1	0	2	0	0	0	2	0	2	0	1	1	1	1	0	0	1	1	2	1	0	0	2	2	0	0	0	1	2	2	1	1	2	0	0	2	1	0	0	0	0	0	0	0	0	0	0	0	0
131	1	1	2	1	0	0	2	1	2	0	0	0	0	0	0	0	1	1	0	0	2	1	2	2	0	0	1	1	0	1	1	0	1	0	0	2	1	0	1	0	1	1	1	0	0	1	0	0	1
132	0	0	2	1	0	0	2	0	1	0	0	1	1	1	0	0	1	0	1	2	1	1	1	2	0	0	0	2	1	1	1	1	1	0	0	2	1	0	0	1	0	0	0	0	1	1	0	0	0
133	0	2	0	0	0	0	2	0	1	0	0	1	2	1	0	1	1	0	0	0	1	1	2	2	0	0	0	1	2	2	0	1	1	1	0	1	2	0	1	1	0	0	0	1	0	1	1	0	0
134	0	0	2	0	1	1	1	0	1	0	1	0	0	0	0	1	0	0	2	1	0	0	2	2	0	0	1	1	0	1	1	0	2	1	0	2	2	0	1	1	1	1	0	0	0	0	0	0	0
135	0	2	0	0	1	1	2	0	2	0	0	0	2	2	0	0	1	1	0	0	2	0	2	2	0	0	0	1	2	2	1	1	1	1	0	2	0	0	0	0	0	0	0	0	0	1	0	0	0
136	1	1	2	0	0	0	2	0	0	0	0	0	1	0	0	1	1	0	1	1	2	1	2	2	0	0	0	2	1	1	2	0	0	1	1	1	0	0	1	1	0	0	0	0	0	1	1	0	0
137	1	2	1	0	0	1	1	1	1	0	0	0	1	0	0	1	1	0	0	0	2	1	2	2	0	1	0	1	2	2	1	1	1	0	0	2	1	1	0	0	0	0	0	0	0	1	0	0	0
138	0	2	0	1	0	0	2	0	2	0	0	1	1	1	0	0	2	0	0	0	2	0	2	2	0	0	0	1	2	2	1	0	0	0	1	2	1	0	0	0	0	0	0	0	0	0	1	0	0
139	1	2	1	0	0	0	1	0	1	0	1	0	1	0	0	1	1	1	0	0	1	1	2	2	0	0	0	1	0	1	2	1	0	0	0	2	1	0	0	0	0	0	0	1	0	1	0	0	0
140	1	1	1	0	0	0	2	1	1	0	0	0	0	0	0	0	1	1	1	0	0	1	2	2	0	0	0	2	1	2	2	1	1	1	0	1	2	0	0	0	0	1	1	0	1	1	0	0	0
141	0	2	1	0	0	0	1	0	0	0	0	1	1	1	0	0	1	1	0	0	2	1	2	2	0	0	0	2	1	1	2	0	0	1	1	1	0	0	1	1	0	0	0	0	0	0	0	0	0
142	1	1	1	1	0	0	1	1	1	0	0	0	1	0	0	1	1	1	2	2	1	0	2	2	0	0	0	2	0	1	1	0	2	1	0	2	2	0	1	1	0	0	0	0	0	0	0	0	0
143	0	1	2	1	0	0	1	0	0	1	1	0	0	0	0	0	0	1	1	1	2	0	2	2	0	1	0	2	2	1	2	1	1	0	0	2	2	0	0	1	0	0	0	0	0	1	0	0	0
144	1	1	2	1	0	0	2	0	1	0	0	0	0	0	0	0	1	1	0	0	2	1	2	2	0	0	0	1	2	1	1	0	1	0	0	1	1	0	1	0	1	1	0	0	1	1	0	0	1
145	1	1	1	1	0	0	1	0	2	0	0	1	1	1	0	0	0	0	1	1	2	0	2	2	0	1	0	2	1	2	0	0	0	0	1	2	2	0	0	0	0	1	1	0	2	1	0	0	0
146	1	2	1	0	0	0	2	0	2	0	1	0	1	0	0	0	1	0	1	1	1	1	0	1	1	1	0	2	0	2	0	1	1	0	0	1	0	1	1	1	0	0	0	1	0	1	1	0	1
147	0	2	0	0	0	0	2	0	2	0	0	0	1	0	0	0	1	0	1	1	2	1	1	1	1	2	0	2	0	1	0	1	2	0	0	0	1	1	1	1	0	0	0	0	0	1	0	0	0
148	0	1	2	1	0	0	0	0	1	1	1	1	2	1	0	0	1	1	0	0	1	1	1	1	1	1	1	2	1	2	0	2	1	0	0	2	2	0	0	0	0	1	0	0	1	2	0	0	0
149	0	0	2	0	1	1	2	0	2	0	0	0	0	0	0	0	1	0	1	1	1	1	2	2	0	0	0	2	1	0	1	0	0	0	0	2	1	0	0	0	0	0	0	0	0	0	0	0	1
150	1	1	1	0	0	1	2	0	1	0	0	0	1	0	0	0	1	1	1	1	1	1	2	2	0	0	0	2	0	2	2	2	1	0	0	1	1	0	0	0	0	1	1	0	1	1	1	0	0
151	1	0	2	0	0	0	2	0	2	0	0	0	0	0	0	0	0	0	1	1	1	0	2	2	0	1	0	2	1	2	1	0	1	0	0	2	1	0	0	0	0	0	0	0	1	0	0	1	0
152	0	2	1	0	0	1	2	0	1	0	0	1	1	1	0	0	1	0	0	0	1	0	2	2	0	1	0	1	1	2	1	1	1	0	1	1	1	0	1	0	2	0	0	0	1	0	0	0	1
153	0	1	1	0	0	0	1	0	0	0	1	0	0	0	0	0	2	2	2	2	0	0	2	2	0	0	0	2	0	2	1	1	2	0	0	0	1	0	1	1	0	0	0	1	0	1	0	0	0
154	1	0	2	0	2	2	2	0	1	0	1	1	2	1	0	1	1	0	1	1	2	0	2	2	0	0	0	1	0	1	1	1	1	0	0	2	2	0	0	0	0	1	1	0	1	0	0	0	0
155	1	2	0	0	0	0	1	0	1	0	2	0	0	0	0	0	0	0	1	1	2	0	2	2	0	0	0	2	1	1	1	0	0	0	0	1	2	0	0	0	0	0	1	0	1	0	0	1	0
156	0	1	1	0	0	0	2	0	2	0	0	1	1	0	1	0	1	1	2	2	1	0	2	2	0	0	0	1	1	2	0	0	0	1	0	2	1	0	0	0	1	0	0	0	0	1	0	1	0
157	0	2	2	1	0	0	1	1	2	0	1	0	0	0	0	0	1	1	1	1	1	0	2	2	0	0	0	2	0	2	0	0	1	0	0	2	2	0	1	1	1	0	0	0	0	1	1	1	0
158	1	2	1	0	0	0	1	2	2	0	0	1	1	1	0	0	2	1	1	0	2	1	2	2	0	0	0	2	1	2	0	0	1	0	0	2	1	0	2	2	0	0	0	0	0	0	0	0	1
159	0	1	1	0	0	0	2	0	1	0	0	0	1	0	0	1	1	1	0	0	2	1	2	2	0	0	0	2	0	2	1	2	2	0	0	0	1	0	1	0	1	0	0	0	0	2	0	0	1
160	1	1	1	0	1	1	2	1	2	0	0	0	0	0	0	0	2	2	2	2	2	1	2	2	0	0	0	1	1	1	1	0	1	1	1	2	2	1	0	0	0	0	0	0	1	0	0	0	0
161	1	0	2	0	0	0	2	1	2	0	0	0	0	0	0	0	2	1	2	2	1	1	2	2	0	0	0	2	1	2	1	1	2	0	0	2	1	0	0	0	0	0	0	0	0	1	1	0	0
162	0	2	1	0	0	0	1	0	2	0	0	1	0	0	0	0	2	2	1	1	1	1	1	1	0	0	0	2	0	2	0	2	1	0	0	1	2	0	0	0	0	0	0	0	1	0	0	0	0
163	0	1	1	1	0	0	1	0	1	0	0	0	0	0	0	0	1	1	0	0	2	0	2	2	0	0	0	0	1	2	1	0	1	1	1	2	2	0	0	0	0	0	0	0	1	0	0	0	0
164	0	2	0	0	0	0	1	0	1	0	0	0	0	0	0	0	0	0	0	0	2	1	2	2	0	0	0	2	1	2	2	1	1	2	0	1	2	0	0	0	0	0	0	0	0	0	0	0	0
165	1	2	0	0	0	0	1	0	1	1	2	0	0	0	0	0	1	0	1	1	1	1	1	1	1	1	0	1	2	2	0	0	1	1	0	1	1	0	0	0	0	0	0	1	1	0	1	1	0
166	0	1	1	0	1	1	2	1	2	0	0	0	1	0	0	1	0	0	1	1	2	1	1	1	1	1	0	1	1	0	1	0	1	1	1	1	2	0	0	0	0	0	0	2	0	1	0	0	0
167	0	1	2	0	0	0	2	1	2	0	0	1	2	1	0	1	2	1	1	1	1	0	2	2	0	0	0	2	0	2	1	0	1	2	1	2	0	1	0	0	0	0	0	0	0	0	1	0	0
168	0	1	1	0	0	0	2	0	1	0	0	0	0	0	0	0	1	0	1	1	1	0	1	1	1	1	0	2	0	2	0	0	1	0	0	2	1	0	1	0	1	0	0	0	1	0	0	0	1
169	1	1	2	0	1	1	2	0	1	0	1	0	0	0	0	0	1	1	1	1	1	1	2	2	0	0	0	2	0	1	2	1	1	0	0	2	1	0	0	0	0	0	0	2	0	1	0	1	0
170	1	2	1	0	0	0	2	0	1	0	0	1	1	1	0	0	1	0	1	0	2	1	1	2	0	0	0	1	1	2	0	0	1	0	0	2	1	0	0	0	0	0	0	0	1	0	0	0	0
171	1	1	1	1	0	0	1	1	2	0	0	0	0	0	0	0	1	1	1	1	1	1	0	1	0	1	0	1	2	1	1	0	1	0	0	1	1	0	0	0	0	1	0	0	1	0	0	1	0
172	1	1	1	0	1	1	1	0	1	0	2	0	0	0	0	0	1	1	0	0	2	0	0	2	0	0	0	2	0	1	1	1	1	1	0	2	1	1	0	0	0	1	1	0	1	1	0	0	0
173	0	0	2	0	1	1	2	1	1	1	0	1	0	0	0	0	0	0	1	1	2	0	2	2	0	2	0	2	0	2	0	0	1	0	0	2	2	0	0	0	0	1	0	0	1	0	0	0	1
174	1	1	1	0	0	0	2	0	1	0	1	0	1	0	0	1	2	0	1	1	2	1	1	1	1	1	0	1	1	2	0	0	0	0	1	2	2	0	1	0	1	0	0	0	0	2	0	0	0
175	1	0	2	1	0	0	2	0	2	0	0	0	0	0	0	0	1	1	0	0	2	0	2	2	0	1	0	1	2	2	1	0	0	1	1	1	2	0	0	0	0	0	0	0	1	0	0	1	0
176	0	0	2	0	2	2	2	1	2	0	0	1	1	0	1	0	1	1	1	1	1	0	2	2	0	0	0	1	1	2	1	0	0	0	0	2	0	1	1	1	0	0	1	0	1	0	0	0	1
177	1	2	1	0	0	0	2	0	2	0	1	0	0	0	0	0	0	1	1	1	2	0	2	2	0	0	0	2	0	2	1	2	1	0	0	2	1	0	1	1	0	1	1	0	2	0	0	1	1
178	1	2	1	1	0	0	2	1	2	0	0	1	1	0	1	0	1	1	1	1	1	1	1	2	0	0	0	1	1	2	0	0	2	1	0	2	2	0	1	1	0	0	0	0	0	0	0	2	0
179	0	1	1	0	0	0	1	0	1	0	1	0	0	0	0	0	2	2	0	1	2	0	2	2	0	0	0	2	0	2	0	0	1	0	0	2	1	0	1	1	0	0	0	0	0	1	0	0	0
180	0	1	1	0	0	0	2	0	1	1	1	0	0	0	0	0	0	0	0	0	2	0	1	1	0	0	0	2	0	1	1	0	0	0	0	2	1	0	1	1	0	0	0	0	1	1	0	0	1
181	1	0	2	1	1	1	2	0	1	0	0	0	2	2	0	0	1	1	1	1	1	1	2	2	0	0	1	2	1	2	0	0	0	1	2	2	1	0	1	1	0	0	0	0	0	1	0	0	0
182	1	0	2	0	0	1	1	0	1	0	1	1	1	1	0	0	1	1	0	1	2	0	1	1	0	1	0	1	1	2	1	0	1	0	0	2	2	0	0	1	0	0	0	1	0	0	0	0	0
183	0	2	1	0	0	0	1	0	1	0	1	0	1	1	0	0	1	1	1	1	1	0	1	1	0	0	0	2	0	2	0	0	1	1	1	2	2	0	0	0	0	0	0	0	1	1	2	0	0
184	1	1	1	1	0	0	1	0	0	0	0	0	0	0	0	0	0	0	0	1	1	0	1	1	0	1	0	2	1	1	2	0	1	1	0	2	0	0	0	0	0	1	1	0	1	1	0	0	1
185	0	0	2	0	1	1	1	0	2	0	0	0	0	0	0	0	2	2	0	0	1	0	1	1	0	1	0	2	2	2	0	2	2	0	0	2	2	0	1	1	0	0	0	0	0	0	0	0	0
186	1	1	2	1	0	0	1	1	2	0	1	0	0	0	0	0	0	0	0	1	1	0	2	2	0	0	0	1	1	2	1	0	2	0	0	1	1	0	0	0	0	0	0	0	0	0	0	0	0
187	0	2	1	1	0	0	2	0	2	0	0	1	1	1	0	0	1	1	0	1	2	0	2	2	0	0	1	1	0	1	1	0	0	1	2	2	1	0	1	1	0	1	1	0	0	0	0	0	1
188	1	0	2	2	1	1	2	0	1	0	1	0	0	0	0	0	1	1	0	1	1	1	1	2	0	0	1	2	1	2	0	1	0	0	0	2	1	0	1	1	0	0	0	0	1	1	0	0	0
189	0	1	2	0	1	1	2	1	2	0	0	0	0	0	0	0	0	0	0	1	2	1	0	0	1	1	0	2	2	1	2	0	2	0	0	2	2	0	0	0	0	0	0	0	0	0	1	0	0
190	1	1	1	0	1	1	2	1	2	0	0	0	1	0	0	0	1	1	1	1	1	1	2	2	0	0	0	1	1	2	1	2	1	0	0	0	2	0	0	0	0	1	1	0	1	1	0	0	0
191	0	1	1	0	1	1	1	1	1	0	1	0	0	0	0	0	2	1	0	0	2	1	2	2	0	0	0	2	2	1	1	2	2	0	0	1	2	0	1	1	0	0	0	0	0	1	0	1	0
192	0	1	1	0	0	1	2	0	1	0	0	0	0	0	0	0	1	0	1	1	1	0	2	2	0	0	0	1	2	2	0	1	1	1	0	2	2	0	0	0	0	0	0	0	1	1	0	0	1
193	0	1	1	0	0	0	2	0	2	0	0	1	1	1	0	0	1	1	1	1	0	1	2	2	0	0	0	1	1	2	0	1	1	0	0	1	1	0	0	0	0	0	0	0	0	0	0	0	0
194	0	1	1	1	0	0	2	1	1	0	0	0	1	1	0	0	0	0	1	1	2	0	0	0	0	0	0	2	1	2	2	1	1	1	0	1	1	0	0	0	0	0	0	0	0	0	1	0	0
195	0	0	2	0	1	1	2	0	1	0	1	2	2	2	0	0	1	1	1	1	2	0	2	2	0	1	0	2	0	2	1	0	0	1	0	2	0	1	1	1	0	1	0	0	2	0	0	0	0
196	0	1	2	0	0	0	1	0	2	0	0	0	0	0	0	0	1	1	0	0	1	1	2	2	0	0	0	2	1	2	1	1	1	0	0	2	2	0	0	0	0	0	0	0	1	1	0	0	0
197	1	0	2	0	1	1	1	1	2	0	1	0	1	1	0	0	2	1	0	0	2	0	1	2	0	1	0	2	1	2	1	0	1	1	0	2	1	1	0	0	0	0	1	0	1	0	0	0	0
198	0	1	2	0	0	0	2	1	2	0	0	0	1	0	0	1	1	1	0	0	1	0	2	2	0	0	0	2	1	2	1	1	0	1	1	2	2	0	0	0	0	1	0	0	1	0	1	0	1
199	0	0	2	0	0	0	2	0	2	0	1	1	1	1	0	0	2	0	0	0	2	0	2	2	0	0	0	2	2	0	2	2	1	0	0	0	1	0	0	0	0	1	1	0	1	0	0	0	0
200	0	1	1	1	0	0	2	0	2	0	1	0	0	0	0	0	0	0	0	0	1	1	2	2	0	0	0	1	1	2	0	1	1	0	0	2	0	0	1	1	0	0	0	0	0	1	0	0	0
201	0	0	2	0	0	0	0	0	1	0	0	0	1	1	0	0	1	1	0	0	2	0	2	2	0	0	1	2	1	2	1	0	0	0	1	2	2	0	1	1	0	0	0	0	0	1	0	0	0
202	0	1	1	1	0	0	1	0	0	0	1	0	0	0	0	0	0	0	1	2	1	0	2	2	0	1	0	2	1	2	0	1	1	1	0	2	1	0	1	0	1	0	0	0	1	0	0	0	1
203	0	0	2	0	1	1	1	0	2	1	0	1	1	1	0	0	2	0	0	0	2	1	2	2	0	0	0	2	0	2	2	0	1	0	0	1	2	0	0	0	0	0	0	0	0	1	0	0	0
204	1	1	1	0	0	0	2	0	2	0	0	0	0	0	0	0	2	0	0	0	2	0	2	2	0	1	0	1	2	2	1	0	0	0	0	1	2	0	1	1	0	0	0	0	0	0	0	0	0
205	1	1	1	0	0	0	2	0	1	0	1	0	0	0	0	0	1	0	1	1	2	0	2	2	0	0	0	2	1	1	2	1	2	0	1	1	2	0	2	2	0	1	0	0	2	1	0	0	0
206	0	0	2	0	0	0	2	0	0	0	0	0	2	1	0	0	2	0	0	0	2	1	2	2	0	1	0	1	1	2	0	0	1	1	0	1	1	0	1	0	1	2	2	0	2	0	0	1	1
207	1	2	1	0	0	0	2	0	1	0	0	1	1	1	0	0	2	2	1	1	2	0	2	2	0	0	0	2	1	2	0	1	1	1	1	1	1	0	1	1	0	1	1	1	1	2	0	0	0
208	0	1	2	1	0	0	1	0	1	0	0	0	1	1	0	0	0	1	0	0	2	0	2	2	0	1	0	2	0	1	2	0	2	0	0	2	1	0	0	0	0	0	0	0	1	1	0	0	0
209	0	0	2	1	0	0	1	0	0	0	1	0	0	0	0	1	1	1	1	1	2	1	2	2	0	0	0	2	2	2	1	0	0	0	1	2	1	0	1	1	0	1	1	0	1	2	0	0	0
210	1	2	1	2	0	0	1	0	1	0	0	0	0	0	0	0	0	0	0	0	2	0	2	2	0	0	0	2	1	1	2	1	2	0	0	2	0	0	0	0	0	0	0	0	0	0	0	0	1
211	0	1	0	1	0	0	2	0	2	0	0	1	1	1	0	0	2	2	0	1	2	0	2	2	0	0	0	2	1	2	1	0	0	0	0	1	2	0	0	0	0	2	2	0	2	0	0	0	0
212	0	1	2	1	0	0	1	0	0	0	2	1	2	2	0	0	1	1	0	0	2	0	2	2	0	0	0	2	1	2	0	0	0	0	0	2	1	0	0	0	0	0	0	0	0	1	0	0	1
213	0	0	2	0	0	0	1	1	2	0	0	0	1	0	0	0	0	0	0	0	2	0	2	2	0	1	0	2	0	2	0	1	1	0	0	2	1	0	2	1	1	0	0	0	0	0	0	0	0
214	1	2	1	0	0	0	0	0	1	1	1	1	1	1	0	0	1	0	1	1	2	0	2	2	0	0	0	2	0	2	0	0	0	0	0	2	2	0	0	0	0	0	0	0	0	0	0	1	0
215	1	1	1	1	0	0	2	0	1	0	0	0	0	0	0	0	0	0	1	1	1	1	1	1	1	2	0	1	1	2	1	1	1	0	0	2	2	0	0	0	0	1	1	0	0	0	0	1	0
216	1	2	0	0	0	0	2	0	2	0	0	0	0	0	0	0	1	0	0	0	2	0	1	1	0	0	0	2	0	2	1	1	1	0	1	1	1	1	1	1	0	1	1	0	1	0	0	1	0
217	1	2	0	0	0	0	2	0	2	0	0	1	2	1	0	0	1	0	1	1	2	0	2	2	0	1	0	2	0	1	2	0	0	0	0	2	2	0	2	2	0	0	0	0	1	0	0	1	0
218	1	1	1	0	0	0	0	0	0	0	2	1	1	1	0	0	2	0	1	1	2	0	1	2	0	0	0	2	0	2	1	0	1	1	0	2	2	0	0	0	1	1	1	0	0	1	0	0	1
219	1	1	1	0	1	1	2	0	2	0	0	0	1	0	0	1	2	0	0	0	2	0	2	2	0	1	0	2	0	2	1	2	1	0	0	2	1	2	0	0	1	0	0	1	0	1	0	0	1
220	1	1	0	1	0	0	1	0	1	1	2	0	0	0	0	0	1	0	1	1	1	0	1	1	0	0	0	2	1	1	1	1	1	1	1	2	2	0	1	1	0	1	1	0	1	0	0	0	0
221	0	2	0	0	0	0	2	1	1	0	0	1	2	1	1	0	1	0	1	1	2	0	2	2	0	1	0	1	0	1	1	2	1	0	0	1	1	0	0	0	0	0	0	1	1	0	0	0	0
222	0	0	2	0	0	0	2	0	1	0	1	0	0	0	0	0	1	0	0	0	1	1	2	2	0	0	0	1	1	2	0	1	0	1	2	2	1	0	0	0	0	1	0	0	1	2	0	0	1
223	1	0	2	0	0	0	2	0	1	0	0	0	2	0	0	1	0	0	1	0	1	0	2	2	0	1	0	2	1	1	1	1	1	0	0	2	0	0	1	1	0	0	0	0	1	1	0	0	0
224	0	1	2	0	1	1	2	0	1	0	0	0	1	1	0	0	0	1	0	0	2	0	2	2	0	0	0	1	0	1	0	0	0	0	0	1	1	0	1	1	0	1	1	0	1	1	0	0	0
225	0	1	1	1	0	0	2	0	2	0	0	0	0	0	0	0	1	0	0	0	1	1	2	2	0	0	0	2	0	1	1	1	1	0	1	1	0	1	0	0	0	0	0	1	1	0	1	0	0
226	1	1	1	0	1	1	2	0	2	0	0	0	0	0	0	0	1	1	2	1	0	1	1	1	1	1	0	2	2	1	1	1	1	2	0	1	1	0	1	1	0	0	0	0	0	0	1	1	0
227	1	0	2	0	1	1	1	0	2	0	0	0	1	0	0	1	1	0	1	0	2	0	1	1	1	1	0	1	0	2	1	0	0	2	2	2	2	0	0	0	0	1	1	0	1	0	0	0	0
228	0	2	1	0	0	0	2	0	1	0	0	0	1	0	0	0	1	1	2	1	0	1	1	1	1	1	0	2	0	2	0	0	2	1	0	2	1	0	0	0	0	0	0	0	0	1	0	0	1
229	1	2	2	0	1	1	2	0	1	0	0	1	1	1	0	0	2	2	0	1	2	2	1	1	1	1	0	1	1	2	1	1	2	0	0	1	1	0	2	2	0	0	0	1	2	1	1	0	1
230	0	1	1	0	0	0	2	0	2	0	0	1	1	1	0	0	0	0	0	0	1	1	2	2	0	0	0	2	0	2	0	2	2	0	0	0	0	0	1	1	0	1	1	0	1	0	0	0	1
231	1	1	2	0	0	0	2	0	1	0	0	1	1	1	0	0	1	0	1	1	2	0	2	2	0	0	0	2	0	2	0	2	2	0	0	0	1	0	1	1	0	0	0	1	0	1	0	0	0
232	1	1	2	1	0	0	2	1	2	0	0	0	0	0	0	0	1	0	1	1	1	1	2	2	0	0	1	2	0	1	0	0	1	1	1	2	1	0	1	1	0	0	0	0	1	0	0	0	0
233	1	0	2	1	0	0	1	0	1	0	0	1	1	1	0	0	1	1	1	0	2	0	2	2	0	0	1	2	1	1	1	0	1	1	1	2	1	0	1	0	1	0	0	0	1	0	0	0	0
234	1	1	1	0	1	1	1	0	1	0	2	1	2	1	1	0	2	1	0	0	2	0	2	2	0	0	0	2	0	2	1	0	1	1	1	2	1	0	0	0	0	1	0	0	0	0	0	0	0
235	1	2	1	0	0	0	1	0	0	0	1	1	1	1	0	0	1	0	0	0	2	0	2	2	0	0	0	2	0	2	0	0	1	1	2	2	1	0	0	0	0	1	1	0	1	0	0	0	0
236	1	2	0	0	0	0	2	0	2	0	0	0	1	0	0	1	0	1	0	0	2	0	1	1	0	1	0	2	0	2	1	1	2	0	0	2	1	0	1	1	0	0	0	0	0	0	0	1	0
237	1	0	1	0	0	0	1	0	2	0	0	0	0	0	0	0	0	0	0	0	0	0	2	2	0	0	0	0	1	1	1	1	2	0	0	0	1	1	0	0	0	0	0	0	0	1	0	0	0
238	1	1	1	0	0	0	2	0	1	0	0	0	1	0	1	0	0	0	1	1	2	0	2	2	0	0	0	1	0	1	0	2	2	0	0	2	2	0	0	0	0	1	0	0	1	0	0	0	1
239	1	2	1	1	0	0	2	0	2	0	0	0	1	1	0	0	1	0	0	1	1	1	1	2	0	0	0	2	1	2	1	0	1	2	2	2	1	0	1	0	1	0	0	1	1	1	1	0	0
240	1	2	2	0	1	1	2	0	1	0	0	0	0	0	0	0	0	0	1	2	1	0	2	2	0	0	0	2	0	2	0	1	1	0	0	1	0	1	1	1	0	0	0	0	1	0	1	0	1
241	0	2	0	0	0	0	0	0	1	0	1	0	0	0	0	0	1	1	1	1	2	0	2	2	0	1	0	2	0	2	1	0	0	2	1	1	2	0	0	0	0	0	0	0	1	0	0	0	0
242	1	2	1	0	0	0	2	1	2	0	0	1	1	0	1	0	1	1	2	2	1	0	2	2	0	0	0	2	1	2	1	2	2	0	1	2	1	0	0	0	0	0	0	0	0	0	0	0	0
243	0	2	1	0	0	0	2	0	0	0	0	0	0	0	0	0	0	0	0	0	1	0	2	2	0	0	0	0	1	1	1	0	1	1	1	2	2	0	1	1	0	0	0	0	0	0	1	1	0
244	0	1	1	0	0	0	2	1	2	0	0	0	0	0	0	0	1	0	0	0	1	0	1	1	1	1	0	2	2	2	2	0	0	0	0	2	0	0	0	0	0	0	1	0	1	1	0	0	1
245	0	2	0	0	0	0	2	0	1	0	0	1	1	1	0	0	1	0	0	0	1	0	2	2	0	0	0	2	0	2	2	0	2	1	0	1	1	0	0	0	0	1	0	0	1	0	0	0	0
246	0	1	1	0	0	0	2	0	2	0	0	0	0	0	0	0	1	1	1	1	1	0	2	2	0	1	0	1	0	1	0	1	1	0	0	2	1	1	1	1	0	0	0	0	1	0	0	1	0
247	1	1	1	0	0	0	2	0	1	0	0	0	1	1	0	0	1	1	0	0	1	0	2	2	0	0	0	2	0	2	0	1	2	0	0	0	2	0	0	0	0	0	0	0	0	0	0	0	0
248	0	1	2	1	0	0	1	0	2	0	0	1	1	1	0	0	2	0	1	1	2	0	0	0	0	0	1	2	0	2	0	1	1	0	1	2	1	1	0	0	0	0	0	1	1	1	0	0	0
249	0	1	2	1	0	0	2	1	2	0	0	0	0	0	0	0	0	0	1	1	2	1	0	1	1	1	1	1	1	2	0	0	0	1	0	1	1	1	0	0	0	0	0	1	0	1	0	0	0
250	0	2	1	0	0	0	1	0	1	0	0	0	1	0	0	1	2	2	1	1	1	1	2	2	0	0	0	1	2	2	0	1	2	0	0	1	1	0	0	0	0	0	0	0	1	0	1	0	0
251	0	2	1	0	0	0	1	1	1	0	1	0	0	0	0	1	2	1	1	0	2	0	2	2	0	0	0	2	0	2	0	0	1	1	0	2	1	0	0	0	0	0	0	1	0	0	0	0	0
252	0	2	0	0	0	0	2	1	2	0	0	1	1	1	0	0	1	1	1	1	1	0	2	2	0	1	0	1	2	2	1	1	1	0	0	1	1	0	0	0	0	0	0	0	1	0	0	0	2
253	1	2	0	1	0	0	2	1	1	0	0	0	0	0	0	0	2	1	0	1	2	0	2	2	0	0	0	1	0	1	2	0	1	0	0	1	0	0	2	1	1	1	1	0	1	0	0	0	0
254	0	1	2	1	0	0	2	0	1	0	0	1	1	1	0	0	1	1	1	1	2	0	2	2	0	0	0	0	1	2	1	1	1	0	0	2	2	0	1	1	0	0	0	0	1	0	1	0	0
255	0	1	1	0	0	0	2	1	1	0	1	2	2	2	0	0	1	1	1	1	2	0	2	2	0	1	0	2	0	2	0	2	2	0	0	1	1	0	0	0	0	0	0	0	0	1	0	0	0
256	1	1	2	1	0	0	2	1	2	0	0	1	1	1	0	0	2	2	1	1	1	1	1	1	1	0	0	2	0	2	0	1	2	1	0	2	0	0	1	1	0	1	1	0	1	2	0	0	0
257	0	2	0	0	0	0	1	0	1	0	1	0	0	0	0	0	1	1	1	0	2	0	2	2	0	1	0	2	1	2	0	0	0	0	1	2	2	0	1	0	1	2	1	0	1	0	0	0	0
258	1	2	0	0	0	0	2	0	2	0	0	1	1	1	0	0	1	1	0	0	2	0	2	2	0	1	0	2	0	2	1	2	1	0	1	2	1	0	2	2	0	0	0	0	0	2	0	0	0
259	0	0	2	1	0	0	2	1	2	0	0	0	1	1	0	0	1	0	1	1	1	1	2	2	0	0	0	0	1	2	1	1	0	1	0	1	2	0	0	1	0	1	1	0	1	1	0	0	1
260	0	1	2	1	0	0	2	0	1	0	0	0	0	0	0	0	2	0	0	0	2	0	0	0	0	0	0	1	1	2	0	0	0	1	1	2	1	1	0	0	0	0	0	1	0	0	0	0	1
261	0	0	2	0	0	0	2	0	1	0	0	0	0	0	0	0	1	1	2	1	2	1	2	2	0	0	0	2	1	2	0	0	0	1	0	2	2	0	2	2	0	0	0	1	0	1	1	0	0
262	0	1	2	1	0	0	1	0	1	0	0	0	0	0	0	0	1	1	1	1	0	0	2	2	0	0	0	1	1	1	1	0	1	1	0	2	2	0	0	0	0	1	1	0	1	1	0	0	0
263	0	1	1	0	1	2	2	0	2	0	2	1	2	1	0	0	1	0	0	0	2	1	2	2	0	0	0	2	2	2	1	2	1	1	1	2	2	0	2	2	0	0	0	0	1	0	0	1	0
264	0	2	0	0	0	0	2	0	1	0	0	0	0	0	0	0	1	0	1	1	2	0	2	2	0	0	0	2	1	2	1	1	1	2	0	1	2	0	1	1	0	0	0	0	0	0	0	0	0
265	0	1	2	1	0	0	1	0	1	0	1	1	1	1	0	0	2	0	0	0	2	0	2	2	0	0	0	2	0	2	1	1	1	0	0	2	1	0	0	0	0	0	0	0	2	2	1	0	0
266	1	1	1	0	1	1	2	0	2	0	0	0	0	0	0	0	1	0	1	0	1	0	2	2	0	0	0	1	2	1	1	0	1	0	0	2	1	0	2	2	0	1	1	0	1	0	0	0	0
267	0	2	0	0	0	0	2	0	1	0	0	2	1	1	0	0	2	1	1	1	1	1	2	2	0	0	0	1	0	1	0	0	0	0	0	2	2	0	2	2	0	0	0	0	0	2	0	0	1
268	1	1	1	0	1	1	2	0	1	0	1	0	2	1	0	0	2	0	0	0	2	0	1	1	0	1	0	2	0	2	0	0	1	0	0	2	1	0	1	0	1	0	0	0	1	0	0	0	0
269	1	1	1	0	0	0	2	0	1	0	0	0	0	0	0	0	0	0	1	1	2	0	1	2	0	0	0	1	0	1	1	2	2	0	0	2	1	0	0	0	0	0	0	0	0	0	0	0	0
270	1	0	2	0	1	1	2	0	2	0	1	0	1	0	0	0	1	1	0	0	2	1	1	1	1	1	0	2	1	1	1	1	1	0	0	2	1	0	1	1	0	0	0	0	0	1	0	0	0
271	0	2	0	0	0	0	2	0	1	0	1	0	2	1	0	1	1	0	1	1	2	1	1	1	1	1	0	2	1	2	1	0	1	0	0	2	2	0	2	2	1	0	0	0	1	1	0	0	0
272	0	0	2	0	0	0	0	0	0	0	2	1	2	1	0	0	2	0	1	1	2	0	1	1	0	0	1	2	1	2	0	1	0	0	0	1	2	0	1	1	1	1	0	0	1	0	0	0	1
273	0	2	2	0	1	1	0	0	0	1	2	0	2	1	0	0	2	0	1	1	2	1	2	2	0	0	0	2	0	2	0	1	0	0	0	2	0	0	1	1	0	2	2	0	2	1	1	0	0
274	0	1	1	0	0	0	0	0	0	0	2	0	1	0	0	0	1	0	0	0	1	0	2	2	0	0	0	2	0	2	0	0	1	0	0	2	0	1	1	1	0	1	0	0	2	1	1	1	0
275	1	1	1	1	0	0	2	1	1	0	0	1	2	1	0	0	2	2	2	2	0	1	2	2	0	0	0	2	0	2	0	2	1	0	1	2	1	0	0	0	0	1	1	0	1	1	0	1	0
276	0	1	1	1	0	0	1	0	1	1	1	0	0	0	0	0	2	0	1	1	1	0	2	2	0	0	0	2	0	1	1	1	0	0	0	2	1	0	1	1	0	1	1	0	1	1	0	0	0
277	1	0	2	0	1	1	1	0	1	1	1	0	0	0	0	0	1	0	1	1	1	1	0	1	1	1	0	1	1	2	0	0	1	0	0	1	0	0	0	0	0	0	0	0	0	0	1	0	0
278	1	2	0	0	0	0	0	0	1	1	1	0	0	0	0	0	1	1	0	1	2	0	1	1	0	0	0	2	1	2	1	1	1	0	0	2	1	0	1	1	1	0	0	1	0	0	0	1	0
279	0	0	2	1	0	0	2	0	2	0	0	0	1	0	0	0	2	1	1	1	2	0	2	2	0	0	0	1	1	2	1	0	2	1	0	2	2	0	0	0	0	2	2	0	1	1	1	0	0
280	1	1	2	0	1	1	2	0	2	0	0	0	1	0	0	1	0	0	0	0	2	0	2	2	0	0	0	2	2	1	2	0	1	1	1	2	2	0	1	1	1	1	0	0	0	1	0	0	0
281	0	0	2	1	1	1	1	0	1	1	2	0	0	0	0	0	2	2	1	1	1	0	2	2	0	1	0	2	0	1	1	0	1	0	0	2	2	0	1	1	0	1	1	0	1	0	0	0	0
282	0	2	1	2	0	0	2	0	2	0	0	1	1	1	0	0	2	2	0	1	2	0	1	2	0	0	1	2	1	2	0	1	2	0	0	1	1	1	0	0	0	0	0	0	0	0	0	0	0
283	0	2	1	0	0	0	1	2	2	0	0	1	2	2	0	0	2	0	0	0	1	0	2	1	1	2	0	2	1	2	2	0	1	0	0	1	1	0	1	1	0	0	0	0	1	1	0	0	1
284	1	0	2	1	1	1	2	0	2	0	1	0	0	0	0	0	1	0	0	0	1	2	0	1	1	1	1	1	1	2	0	0	0	0	0	2	1	0	0	0	0	0	0	0	1	0	0	0	0
285	1	1	2	1	0	0	1	0	1	1	2	1	1	1	0	0	0	0	0	0	2	0	1	1	0	0	0	2	0	2	0	0	1	0	0	1	1	0	1	1	0	0	0	1	1	1	0	0	0
286	0	1	1	0	0	1	2	0	1	0	0	0	0	0	0	0	2	0	0	0	2	0	2	2	0	0	0	0	1	1	0	2	1	0	0	0	1	0	0	0	0	0	0	0	0	0	0	1	0
287	1	2	1	0	0	0	1	0	1	0	0	0	1	0	0	1	0	0	1	1	1	0	2	2	0	0	0	0	1	2	1	1	1	0	0	1	2	0	1	1	0	0	0	0	1	1	0	0	0
288	1	1	1	0	1	1	2	0	1	0	1	0	0	0	0	0	2	2	1	1	2	1	2	2	0	0	1	2	1	2	0	0	1	0	0	2	1	0	1	1	0	0	0	0	0	0	0	0	0
289	0	1	1	0	1	1	1	0	1	0	1	1	2	1	0	1	1	0	1	1	1	1	2	2	0	0	0	1	1	2	0	0	1	0	0	2	2	0	1	1	0	0	0	0	0	0	0	0	0
290	1	2	0	0	0	0	1	0	1	0	1	0	0	0	0	0	0	0	1	1	0	0	2	2	0	0	0	1	1	2	1	1	2	0	0	0	2	0	0	0	0	0	0	0	1	0	1	0	0
291	1	2	1	0	0	0	1	1	1	0	1	0	2	1	0	0	1	1	0	0	2	0	2	2	0	0	0	0	2	2	0	2	2	1	1	2	1	0	1	0	1	0	0	0	0	1	0	1	0
292	1	2	0	0	0	0	1	0	1	0	1	0	0	0	0	0	1	1	1	1	1	0	1	1	0	1	0	2	0	2	0	2	1	0	0	1	1	0	0	0	0	0	0	0	1	0	0	0	0
293	0	0	2	1	0	0	1	1	1	1	1	0	1	1	0	0	0	0	1	1	2	1	1	1	1	1	0	2	1	1	1	0	2	0	0	2	1	0	1	1	0	2	2	0	2	1	0	0	1
294	1	2	1	0	0	0	2	0	1	0	1	1	1	1	0	0	0	1	0	0	2	1	1	2	0	0	1	1	0	1	1	1	2	0	1	2	2	0	1	1	0	0	0	0	0	1	0	0	0
295	1	1	1	1	0	0	1	0	1	0	0	0	0	0	0	0	1	1	1	1	0	2	0	1	1	1	0	1	1	1	1	2	1	0	1	2	1	0	2	2	0	1	1	0	1	0	0	0	0
296	1	1	1	0	1	1	2	0	1	0	0	0	0	0	0	0	1	0	1	1	2	0	2	2	0	0	0	1	1	2	1	1	1	0	0	2	0	0	2	1	1	0	0	0	0	1	1	0	0
297	0	2	0	1	0	0	2	0	1	0	0	1	2	2	0	0	1	0	1	1	2	0	1	1	0	0	0	2	1	1	1	2	2	0	0	0	1	0	1	1	0	0	0	0	1	0	0	0	0
298	0	1	2	0	0	0	2	0	2	0	1	0	0	0	0	0	1	0	1	1	2	0	2	2	0	0	0	1	2	2	0	0	0	0	1	2	2	0	0	0	0	1	1	0	1	1	0	0	0
299	0	1	2	1	0	0	2	1	2	0	0	0	0	0	0	0	1	1	1	1	1	1	2	2	0	0	0	1	2	2	1	2	1	0	0	2	2	0	1	1	0	1	0	0	1	0	0	0	0
300	1	1	1	1	0	0	0	0	0	1	2	0	0	0	0	0	2	2	1	1	2	0	2	2	0	2	0	2	0	2	1	2	2	0	0	1	1	0	0	0	0	1	1	0	1	1	1	0	0
301	0	1	1	1	0	0	2	0	1	0	0	0	0	0	0	0	1	0	1	1	2	0	2	2	0	1	1	2	1	2	0	2	1	0	1	2	2	0	0	0	0	0	1	0	1	0	0	0	0
302	1	1	1	1	0	0	1	0	0	1	2	0	0	0	0	0	1	1	0	0	2	0	2	2	0	0	0	2	0	2	2	0	0	0	0	1	1	0	2	2	0	0	0	0	0	0	0	0	0
303	1	2	0	0	0	0	1	0	1	0	2	0	1	1	0	0	2	1	1	0	2	0	0	0	0	0	0	1	1	0	1	0	1	0	0	2	2	0	0	0	0	0	1	0	1	0	1	1	0
304	0	1	0	0	0	0	2	0	2	0	0	1	2	1	0	0	0	0	0	0	2	0	2	2	0	1	0	2	1	1	1	2	1	0	0	1	1	0	0	0	0	1	0	0	1	0	0	0	0
305	0	1	1	1	0	0	2	0	2	0	1	0	0	0	0	0	1	1	0	0	1	0	2	2	0	0	0	1	2	2	1	1	0	1	2	2	2	0	0	0	0	1	1	0	1	1	0	0	0
306	0	0	2	0	1	1	1	0	0	0	1	0	0	0	0	0	1	0	1	0	1	0	0	0	0	1	0	1	1	2	0	1	1	0	0	2	1	0	1	1	0	0	0	0	0	0	0	0	0
307	0	1	1	0	0	1	0	0	1	0	0	0	1	0	1	0	2	1	1	1	2	0	1	1	1	1	0	1	1	2	0	0	0	0	0	2	2	0	2	2	0	0	0	0	0	0	0	0	1
308	1	1	1	0	1	1	1	0	0	1	2	0	0	0	0	0	0	0	0	0	2	0	2	2	0	0	0	2	0	2	1	1	2	0	0	1	1	0	1	1	1	0	0	0	1	0	0	0	0
309	1	1	1	0	0	0	2	1	2	0	0	0	1	0	0	1	1	1	1	1	1	0	2	2	0	0	1	2	1	2	0	0	2	1	0	2	1	0	0	0	0	1	1	0	1	0	0	0	0
310	1	2	1	0	0	0	2	0	1	0	0	0	0	0	0	0	0	0	1	1	2	0	2	2	0	0	1	2	0	2	0	0	0	1	1	1	1	0	0	0	0	0	1	0	1	0	1	0	0
311	0	1	1	0	0	0	1	0	1	0	1	1	1	1	0	0	1	0	0	0	2	0	2	2	0	0	0	1	1	2	1	1	1	0	0	1	1	1	0	0	0	0	0	1	1	0	1	0	1
312	1	2	1	0	0	0	2	0	2	0	0	1	1	1	0	0	2	2	0	0	2	0	2	2	0	0	0	2	0	2	2	0	1	1	1	2	1	0	0	0	0	0	0	0	0	1	0	0	0
313	0	1	2	0	0	0	2	1	2	0	0	0	0	0	0	0	1	1	2	2	1	1	2	2	0	0	0	2	0	2	1	2	1	0	0	0	2	0	1	1	0	0	0	1	0	0	0	0	0
314	0	2	1	0	0	0	1	0	2	0	0	0	1	0	0	1	1	0	0	0	2	1	2	2	0	0	0	1	0	0	2	1	1	1	1	2	1	0	2	2	0	1	1	0	2	2	0	2	0
315	1	0	2	0	0	0	2	0	0	0	0	0	0	0	0	0	0	0	2	1	0	0	1	1	0	0	0	2	0	2	1	0	0	0	1	2	1	0	0	0	0	0	0	1	0	1	0	0	1
316	0	1	1	0	0	0	1	1	2	0	0	0	1	0	0	1	0	0	0	1	1	0	2	2	0	0	0	1	2	2	0	2	2	0	0	0	2	0	0	0	0	1	0	0	1	0	1	0	0
317	0	0	2	1	1	1	2	1	2	0	0	0	0	0	0	0	1	0	2	2	1	0	2	2	0	2	0	2	0	1	0	0	2	1	0	2	1	1	1	1	0	0	0	1	0	1	0	1	1
318	1	2	0	0	0	0	2	0	1	0	1	1	1	0	1	0	0	0	2	1	1	0	2	2	0	0	0	2	0	2	1	1	2	0	1	1	1	1	0	0	0	0	0	0	1	1	0	0	0
319	1	2	1	0	0	0	2	0	2	0	0	0	1	0	0	1	2	0	1	1	2	1	2	2	0	0	0	2	1	2	2	2	2	1	1	2	1	0	0	0	0	0	0	0	0	0	0	0	0
320	0	1	1	0	1	2	1	0	0	0	0	0	1	1	0	0	1	0	0	0	1	1	1	1	1	1	1	2	1	2	0	1	1	1	0	2	1	0	1	0	1	0	0	1	0	0	0	1	0
321	1	0	2	2	1	1	2	0	2	0	0	0	0	0	0	0	1	1	0	0	2	0	2	2	0	0	0	1	0	1	1	0	1	1	0	2	1	0	1	1	0	0	0	1	1	1	0	0	1
322	0	2	0	1	0	0	1	0	1	0	1	0	0	0	0	1	1	0	1	1	2	1	2	2	0	1	0	1	0	1	2	0	1	0	0	2	1	0	2	2	0	0	0	0	0	1	0	0	0
323	0	2	1	0	0	0	1	0	1	1	1	0	2	1	0	0	0	0	1	0	1	0	2	2	0	1	0	2	0	1	0	0	0	1	0	1	1	0	2	2	0	0	0	0	0	1	0	0	0
324	1	2	0	0	0	0	2	1	2	0	0	0	1	0	0	1	2	0	1	0	2	1	0	1	0	1	0	2	0	1	1	0	1	1	0	2	2	0	2	2	0	0	0	1	0	1	0	0	0
325	0	1	1	0	1	1	1	0	1	1	1	0	0	0	0	0	2	2	1	1	2	0	2	2	0	0	0	2	0	2	1	2	1	1	1	2	1	1	0	0	0	0	0	0	0	0	0	0	0
326	1	2	0	0	0	0	1	1	1	0	1	0	1	1	0	0	0	0	1	1	2	0	2	2	0	0	0	2	1	2	1	0	1	0	0	2	2	0	0	0	0	0	0	0	1	0	1	0	0
327	0	2	1	0	0	0	2	0	1	0	0	0	0	0	0	0	1	0	0	0	2	0	2	2	0	0	0	2	0	2	2	1	0	1	1	2	1	0	1	1	0	0	1	0	1	0	0	0	1
328	0	2	0	0	0	0	2	0	2	0	1	0	1	0	0	1	1	1	1	1	1	1	1	2	0	0	0	2	0	1	1	0	1	0	0	2	1	0	2	1	1	0	0	0	1	1	1	0	1
329	1	1	1	0	1	1	2	1	1	0	1	0	1	0	0	1	0	0	2	1	0	1	2	2	0	0	0	2	0	2	1	1	1	0	0	2	1	1	0	0	0	0	1	0	1	0	0	0	1
330	0	1	2	1	0	0	1	0	1	1	1	0	0	0	0	0	0	0	2	2	0	0	2	2	0	0	0	2	0	2	0	1	2	0	0	1	1	0	0	0	0	0	0	0	0	1	0	0	1
331	1	2	0	0	0	0	2	0	2	1	1	0	0	0	0	0	1	0	1	1	2	1	2	2	0	0	0	2	0	2	1	0	1	2	0	2	1	0	1	0	1	1	0	0	1	2	0	0	0
332	0	2	0	1	0	0	2	0	1	0	0	0	1	1	0	0	2	1	2	2	1	0	2	2	0	1	0	2	2	2	1	1	2	0	0	0	2	0	0	0	0	1	1	0	1	0	0	0	0
333	1	2	1	0	0	0	2	0	1	0	1	1	1	1	0	0	2	0	0	0	2	0	2	2	0	0	0	1	2	2	0	1	0	1	1	2	1	0	1	0	1	0	0	0	0	0	0	0	0
334	0	2	1	0	0	0	2	0	2	0	0	1	1	1	0	0	2	0	1	0	2	0	2	2	0	0	0	1	1	2	0	0	2	0	0	2	2	0	1	1	0	1	0	0	1	0	0	0	0
335	0	1	1	0	0	0	2	1	2	0	0	0	0	0	0	0	0	0	0	1	2	1	2	2	0	0	0	0	2	2	0	0	0	1	0	1	1	0	1	0	1	1	1	0	1	1	0	0	0
336	1	1	1	1	0	0	1	1	2	0	0	0	1	0	0	0	1	1	1	1	1	0	2	2	0	0	0	1	1	2	1	1	1	0	0	2	1	0	1	1	0	0	0	0	0	1	1	1	0
337	0	1	1	1	0	0	1	0	0	0	1	1	0	0	0	0	2	1	0	1	2	1	1	1	1	1	0	1	1	2	0	0	0	1	1	2	2	0	0	0	0	0	0	0	1	1	0	0	0
338	1	1	2	0	1	1	2	0	2	0	2	0	2	0	0	1	1	1	0	1	1	1	2	2	0	1	0	2	1	2	2	0	0	0	0	1	1	0	1	0	2	1	1	0	1	1	0	0	0
339	0	2	1	0	0	0	2	0	2	1	1	2	2	1	1	0	1	0	1	1	2	1	1	1	1	1	0	1	1	2	1	2	2	0	1	2	0	1	1	1	0	1	1	0	2	1	0	0	0
340	1	2	1	0	0	0	2	0	2	0	0	0	0	0	0	1	1	0	1	1	2	0	2	2	0	0	0	2	1	1	2	1	1	1	0	2	1	0	1	1	0	1	1	1	1	1	0	0	0
341	1	2	2	0	1	1	1	1	2	0	0	0	0	0	0	0	1	0	1	1	2	1	0	1	0	0	0	2	2	2	2	0	1	2	1	2	0	0	2	2	0	0	0	0	0	0	1	0	0
342	0	0	1	0	0	0	2	0	2	0	0	1	2	2	0	0	0	0	2	1	0	0	2	2	0	0	0	2	2	2	0	0	1	1	0	2	0	1	0	0	0	1	1	0	1	0	0	0	0
343	1	1	1	0	0	0	2	0	2	0	1	0	0	0	0	0	1	1	2	2	1	0	1	1	0	0	0	1	1	0	1	0	1	0	0	2	1	0	1	0	1	0	0	0	0	0	0	0	0
344	0	1	1	0	0	0	1	2	2	0	0	1	1	1	0	0	0	0	1	1	2	0	2	2	0	0	0	2	1	1	1	1	1	1	0	1	1	0	0	0	0	1	0	0	2	1	0	0	0
345	1	1	2	0	0	0	2	0	2	0	1	0	0	0	0	0	1	0	0	0	2	2	0	1	1	1	0	2	1	1	1	0	0	0	0	2	2	0	0	1	0	0	0	0	1	0	0	1	0
346	0	2	0	0	0	0	2	0	1	0	0	0	0	0	0	0	0	0	1	1	2	0	2	2	0	0	0	2	0	2	0	1	2	1	0	2	2	0	0	0	0	0	0	0	0	0	1	1	0
347	0	2	1	1	0	0	2	0	2	0	0	1	2	1	0	1	2	0	1	1	2	1	1	2	0	0	0	2	1	2	0	0	2	0	0	2	2	0	0	0	0	0	0	0	2	2	0	0	0
348	1	2	0	0	0	0	2	0	2	0	0	1	1	1	0	0	1	0	1	1	1	1	2	2	0	0	0	0	2	2	0	1	1	0	1	1	1	0	0	0	0	0	0	0	1	0	1	0	1
349	1	1	1	0	0	0	2	1	2	0	0	0	0	0	0	0	0	0	0	1	1	0	1	2	0	1	0	2	0	1	0	0	0	0	0	2	2	0	0	0	0	0	0	0	0	2	0	0	2
350	0	1	1	0	1	1	2	1	2	0	0	0	2	2	0	0	0	0	0	0	1	0	2	2	0	0	0	1	2	1	1	2	2	0	0	2	1	0	1	0	1	1	1	0	1	0	0	0	0
351	1	0	2	0	0	0	1	0	0	0	1	0	1	0	0	0	1	1	0	0	1	0	2	2	0	1	0	2	1	2	2	1	1	1	1	1	1	1	0	0	0	0	0	2	0	1	0	0	1
352	1	1	1	0	0	1	1	0	0	0	0	0	1	1	0	0	2	1	1	0	2	0	1	2	0	1	0	2	0	2	1	0	1	0	0	1	2	0	0	0	0	0	0	0	1	1	0	0	2
353	1	2	0	0	0	0	1	1	2	0	1	1	1	1	0	0	0	0	1	1	1	0	2	1	1	2	0	1	2	2	1	1	2	0	0	0	1	1	0	0	0	0	0	1	1	1	0	0	0
354	0	0	2	0	1	1	0	0	1	0	1	0	0	0	0	0	1	1	2	1	0	0	2	2	0	0	0	1	2	2	1	1	1	0	0	1	1	0	1	1	0	1	0	0	0	0	0	0	0
355	0	1	1	0	1	1	2	0	2	0	0	0	0	0	0	0	1	1	1	0	0	1	2	2	0	1	0	1	1	1	1	0	0	1	0	2	1	0	0	0	0	1	1	0	1	1	0	0	0
356	1	0	2	0	0	1	2	0	1	0	0	0	0	0	0	0	1	2	1	1	2	0	2	2	0	0	0	2	1	2	1	0	0	1	1	1	0	0	0	0	0	0	0	0	0	0	0	0	0
357	1	0	2	0	1	1	2	1	2	0	0	1	2	0	1	0	2	0	1	1	2	0	2	2	0	1	0	1	1	2	0	0	0	0	0	2	2	0	0	0	0	1	1	0	1	1	0	0	0
358	0	0	2	0	0	0	1	1	1	0	1	0	0	0	0	0	1	0	1	1	2	0	1	1	1	1	0	2	1	2	2	1	1	0	0	1	1	0	0	0	0	0	0	0	0	1	1	0	0
359	0	1	0	1	0	0	2	1	2	0	0	0	0	0	0	0	2	2	0	1	2	0	1	1	0	0	0	2	0	2	1	1	2	0	0	2	1	0	2	2	0	0	0	0	0	1	0	0	0
360	1	0	2	0	0	0	1	0	0	0	1	1	2	1	0	0	0	0	0	0	1	0	1	1	0	0	0	2	1	1	2	2	2	1	1	2	1	0	2	2	0	0	0	0	1	0	0	0	0
361	1	2	0	0	0	0	1	0	0	0	1	0	0	0	0	0	2	1	1	1	1	1	2	2	0	0	0	2	0	2	0	1	1	2	1	2	1	0	0	0	0	1	1	0	0	1	0	0	0
362	0	1	0	1	0	0	2	0	1	0	0	0	0	0	0	1	1	1	1	1	1	1	2	2	0	0	1	2	1	1	1	2	2	0	0	1	1	0	1	0	1	0	0	0	0	0	0	0	0
363	1	0	2	0	1	1	1	1	1	0	0	0	1	0	0	1	0	0	1	0	1	0	2	2	0	0	0	2	0	1	1	1	1	2	0	1	2	0	2	2	0	0	0	0	1	0	1	0	1
364	1	0	2	0	1	1	1	0	1	0	1	1	2	0	1	0	2	2	1	1	2	1	2	2	0	0	0	2	0	1	1	1	1	1	0	2	1	1	0	0	0	1	1	0	1	1	0	0	0
365	1	2	1	0	0	0	1	0	1	0	1	0	0	0	0	0	2	1	1	0	2	2	2	2	0	0	0	2	0	2	0	1	1	0	0	1	1	0	0	0	0	0	0	0	0	1	0	0	0
366	0	1	1	0	0	1	2	0	2	0	0	1	1	1	0	0	1	1	0	0	2	0	1	1	0	0	0	2	1	2	0	2	2	0	1	2	2	0	0	0	0	0	0	1	0	1	0	0	0
367	1	0	2	0	1	1	2	0	1	0	0	0	1	1	0	0	2	0	1	1	2	0	2	2	0	0	0	2	0	1	1	0	2	0	0	2	1	0	0	0	0	1	0	0	1	0	0	0	1
368	1	2	0	0	0	0	2	0	1	1	1	1	1	1	0	0	1	0	0	0	1	0	2	2	0	1	0	2	2	1	2	2	1	0	0	1	2	0	1	1	0	1	0	0	1	0	1	0	0
369	0	2	0	0	0	0	2	0	2	0	0	0	1	0	0	1	1	1	0	0	2	0	2	2	0	0	0	2	1	1	1	1	1	0	0	1	2	0	1	1	0	0	0	0	0	0	0	0	0
370	1	1	1	1	0	0	1	0	1	0	1	0	0	0	0	0	2	2	1	1	1	0	2	2	0	0	0	1	1	2	0	2	2	0	0	2	2	0	2	2	0	0	0	0	0	0	0	1	0
371	0	0	2	0	0	1	2	0	1	0	1	0	0	0	0	0	2	2	1	1	2	0	2	2	0	0	1	1	1	2	0	1	1	0	0	1	2	0	0	0	0	0	0	1	0	0	1	0	0
372	1	2	0	0	0	0	2	1	2	0	0	0	0	0	0	0	0	0	1	0	1	1	2	2	0	0	0	2	0	1	1	0	1	2	0	1	1	1	0	0	0	2	2	0	2	0	1	1	0
373	0	0	2	0	1	1	2	0	1	0	1	0	0	0	0	0	2	1	0	0	2	0	2	2	0	0	1	2	2	2	1	0	0	1	0	1	1	0	0	1	0	0	0	0	0	1	0	0	0
374	1	2	0	0	0	0	2	1	1	0	1	0	1	1	0	0	1	1	1	1	1	1	1	1	1	0	0	1	1	2	0	1	1	0	0	2	1	0	1	0	1	1	0	0	2	1	1	1	0
375	1	2	1	0	0	0	1	1	2	0	0	0	1	0	0	0	1	1	0	0	2	0	2	2	0	0	0	1	0	1	0	0	0	1	0	2	2	0	1	1	0	0	0	1	0	1	0	0	0
376	0	2	1	0	0	0	1	0	0	0	1	0	0	0	0	0	2	0	0	0	2	1	0	1	1	1	0	2	0	1	2	0	1	0	0	2	2	0	2	2	0	1	1	0	2	0	0	0	0
377	0	0	2	0	1	1	2	0	1	0	0	1	1	0	1	0	0	0	0	0	2	1	2	2	0	0	1	1	1	2	0	1	1	0	0	2	2	0	0	0	0	1	1	0	1	0	0	0	0
378	0	2	0	0	0	0	2	0	2	0	1	0	1	1	0	0	0	0	2	2	0	0	1	1	0	0	0	2	0	1	2	0	0	0	0	1	2	0	0	0	0	1	1	0	1	2	0	0	1
379	1	2	0	0	0	0	1	0	2	0	0	0	0	0	0	0	1	0	0	1	1	0	1	2	0	0	0	0	1	1	1	2	2	0	0	1	1	0	0	0	0	0	0	0	0	0	0	0	0
380	1	2	0	1	0	0	2	0	2	0	0	0	1	0	0	1	1	0	0	0	1	0	1	1	0	1	1	2	0	2	1	2	1	0	0	1	1	0	1	1	0	1	1	0	0	0	0	0	1
381	0	2	0	1	0	0	2	0	2	0	0	1	2	0	1	0	1	0	1	1	1	0	2	2	0	0	0	2	0	2	2	1	0	0	0	1	0	0	1	1	0	1	1	0	0	0	0	0	1
382	1	1	1	0	0	0	2	0	1	0	1	0	0	0	0	0	1	0	1	1	1	0	2	2	0	1	0	2	1	2	2	1	2	0	1	1	1	0	2	1	1	0	0	1	0	0	0	0	1
383	0	1	1	0	0	1	1	0	2	0	0	0	1	1	0	0	1	1	1	0	0	0	2	2	0	0	0	2	0	2	0	1	1	0	0	1	1	0	1	0	1	0	0	0	2	1	1	0	0
384	1	1	2	0	0	0	2	0	1	0	1	0	0	0	0	0	0	0	2	1	1	0	2	2	0	0	0	1	1	2	0	1	1	1	2	2	1	1	0	0	0	0	0	0	0	0	1	0	0
385	1	2	1	0	0	0	1	0	1	0	0	0	1	0	0	1	1	1	0	0	1	1	2	2	0	0	0	2	1	0	2	1	1	0	0	2	2	0	1	1	1	0	0	1	1	2	0	0	0
386	0	1	2	1	1	1	1	0	1	0	1	1	1	1	0	0	0	0	0	0	0	0	2	2	0	0	0	0	1	1	0	1	0	1	1	2	1	0	2	2	0	1	0	0	1	0	0	0	0
387	1	2	0	0	0	0	1	1	2	0	0	1	2	1	0	0	1	2	1	1	2	1	1	1	1	1	0	2	2	2	0	1	0	1	1	2	0	0	2	1	1	0	1	0	1	0	1	1	0
388	1	1	1	0	0	1	2	0	2	0	0	1	1	1	0	0	0	0	0	0	2	0	2	2	0	0	0	2	0	2	2	0	1	1	0	0	1	0	2	1	1	0	0	0	0	0	0	1	0
389	1	1	1	0	1	1	1	0	2	0	0	1	1	1	0	0	2	1	0	0	2	0	2	2	0	0	0	2	0	2	0	0	1	0	0	2	1	0	0	0	0	0	0	2	0	2	0	0	0
390	1	1	2	1	0	0	2	1	2	0	0	1	1	1	0	0	1	1	1	1	1	0	2	2	0	0	0	1	1	2	1	0	1	1	0	1	1	0	1	1	0	0	0	0	0	1	1	1	0
391	0	1	1	1	0	0	1	0	2	0	0	1	1	0	1	0	2	2	1	1	2	0	1	1	0	0	0	0	2	2	0	1	2	0	0	1	2	0	0	0	0	0	0	0	0	1	0	0	0
392	1	1	1	0	1	1	2	1	2	0	0	1	1	1	0	0	2	1	1	0	2	0	2	2	0	0	0	2	1	2	1	0	2	0	0	2	1	0	0	0	0	0	0	0	0	0	0	0	0
393	1	2	1	0	0	0	2	0	2	0	1	0	0	0	0	0	1	1	0	0	2	0	2	2	0	0	0	1	0	0	2	0	1	0	0	2	1	0	0	0	0	0	0	0	0	1	1	0	0
394	1	1	2	0	0	0	2	0	1	0	0	0	1	0	0	0	1	0	0	0	1	0	2	2	0	0	0	2	0	1	1	1	1	1	2	2	2	0	1	1	0	0	0	1	0	0	0	0	0
395	0	2	0	0	0	0	2	0	2	0	0	0	0	0	0	0	1	0	0	0	1	0	2	2	0	0	0	2	1	2	0	2	1	1	1	2	2	0	0	0	0	1	1	0	1	1	0	1	0
396	1	1	1	0	0	0	1	0	1	1	2	1	1	1	0	0	1	1	2	1	2	0	2	2	0	0	0	2	0	2	0	0	1	2	0	2	2	0	0	1	0	1	0	0	1	0	0	0	1
397	0	1	1	0	0	0	2	0	2	0	1	0	0	0	0	0	1	1	1	1	1	1	1	2	0	0	0	2	1	2	2	1	1	2	0	2	1	0	1	1	0	0	0	0	1	0	0	0	0
398	1	0	2	0	2	2	2	0	2	0	0	0	0	0	0	0	2	2	1	1	2	0	2	2	0	0	0	2	0	1	1	0	0	0	0	2	1	0	1	0	1	0	0	1	0	0	0	1	0
399	0	2	1	1	0	0	1	0	0	0	1	1	1	0	1	0	1	1	1	0	0	0	1	1	1	1	0	2	1	2	0	1	2	0	0	2	1	0	0	0	0	0	0	0	1	0	0	0	0
400	0	1	1	0	0	0	1	0	1	1	1	0	0	0	0	0	1	0	0	0	1	0	2	2	0	0	1	2	0	2	0	0	1	0	0	1	1	0	1	1	0	0	0	0	0	0	0	0	0
401	1	2	0	1	0	0	2	0	2	0	0	0	0	0	0	0	1	1	0	0	2	0	2	2	0	0	0	1	0	1	1	0	1	0	0	2	1	2	0	0	1	0	0	0	2	0	0	0	0
402	0	1	1	0	1	1	2	0	2	0	0	0	0	0	0	0	2	2	2	2	2	0	1	2	0	0	0	2	0	1	2	0	1	1	1	2	1	1	0	0	0	1	1	0	1	0	0	1	0
403	0	0	2	0	0	0	2	0	2	0	0	1	1	1	0	0	2	0	0	0	1	0	2	2	0	0	0	2	1	2	0	1	1	1	2	2	0	0	1	1	0	0	0	0	0	0	0	0	0
404	0	1	2	0	1	1	2	0	2	0	0	0	0	0	0	0	2	2	1	1	1	1	2	2	0	0	0	1	2	1	1	1	1	0	0	2	2	0	0	0	0	0	0	0	0	1	0	0	1
405	0	1	1	0	0	0	1	0	1	0	1	0	1	0	0	1	1	0	0	0	2	1	2	2	0	0	0	1	1	2	0	0	1	0	0	1	0	0	1	1	0	2	2	0	2	1	0	0	1
406	0	1	1	1	0	0	2	0	2	0	0	0	0	0	0	0	0	0	1	1	2	0	2	2	0	0	0	1	1	2	1	0	1	0	0	2	2	0	0	0	0	0	0	0	0	0	1	0	0
407	1	1	1	0	0	0	2	0	2	0	0	0	2	0	0	1	1	1	0	0	1	0	2	2	0	0	0	1	1	2	0	0	1	1	0	1	1	0	2	2	0	0	0	0	1	1	0	0	1
408	1	1	1	0	0	0	2	1	2	0	0	0	0	0	0	0	2	2	1	1	1	1	0	0	1	1	0	2	0	2	0	0	2	0	0	1	1	0	1	1	0	1	1	0	0	1	0	0	0
409	0	2	1	0	0	0	2	1	1	1	0	1	1	1	0	0	0	1	1	1	2	1	2	2	0	0	0	2	0	1	1	0	0	1	1	1	1	0	1	1	0	0	0	0	1	0	0	0	0
410	1	1	2	1	0	0	2	0	2	0	1	0	0	0	0	0	0	0	2	1	0	1	2	2	0	1	0	2	0	2	1	1	1	1	1	1	2	0	0	0	0	0	0	0	1	1	0	0	0
411	0	2	1	1	0	0	2	1	2	0	0	0	0	0	0	0	0	0	1	1	2	0	2	2	0	1	0	2	0	2	2	1	1	1	1	1	2	0	0	0	0	1	1	0	0	1	0	0	0
412	0	0	2	0	1	1	2	1	1	0	0	1	2	2	0	0	2	1	0	0	2	1	1	1	1	1	0	2	1	2	1	0	0	1	0	1	1	1	1	1	0	1	1	1	0	1	0	0	0
413	1	0	1	0	0	0	2	0	2	0	1	1	2	1	0	1	2	1	0	0	2	0	2	2	0	0	0	1	0	2	1	0	0	1	1	2	1	0	0	0	0	0	0	0	0	0	0	0	0
414	1	1	2	0	0	0	1	0	1	0	0	1	1	1	0	0	1	1	1	1	2	1	1	1	1	1	0	2	1	1	1	1	1	0	0	1	2	0	0	0	0	1	1	0	0	0	0	0	0
415	0	0	2	0	0	0	1	0	1	0	0	1	1	2	0	0	2	1	0	0	2	0	2	2	0	0	0	2	2	2	1	1	1	0	0	1	2	0	1	1	0	0	0	0	2	0	0	0	0
416	0	0	2	0	0	0	2	0	2	0	0	1	1	1	0	0	1	0	1	1	1	0	1	1	0	1	0	1	1	1	1	1	1	0	1	2	2	0	0	0	0	0	0	1	2	1	1	1	0
417	1	2	0	0	0	0	2	0	0	0	0	0	1	1	0	0	1	0	1	1	1	0	2	2	0	0	0	2	0	2	2	1	1	0	0	2	2	0	1	1	0	0	0	0	0	2	0	0	1
418	0	2	1	1	0	0	2	0	2	0	1	0	0	0	0	0	2	1	1	1	1	0	2	2	0	0	0	2	0	1	0	2	2	0	0	1	1	0	2	2	0	2	1	0	1	0	0	0	0
419	1	0	2	1	0	0	2	1	2	0	0	1	2	2	0	0	0	0	0	0	2	0	1	1	0	0	1	2	0	1	0	0	2	0	0	1	1	0	0	0	0	1	1	0	0	1	0	0	0
420	0	1	0	0	0	0	1	0	0	0	1	1	1	1	0	0	1	0	0	1	1	1	1	1	1	1	0	2	0	2	2	1	0	0	0	2	0	1	0	0	0	0	0	0	0	0	0	0	1
421	0	1	2	1	0	0	2	0	1	0	1	1	1	1	0	0	2	2	0	0	2	1	0	0	1	1	0	2	1	0	2	0	1	0	0	2	2	0	0	0	0	0	0	0	1	0	0	0	1
422	0	1	1	1	0	0	2	0	2	0	0	1	1	1	0	0	1	1	0	0	2	0	2	2	0	0	0	2	0	2	1	0	2	0	0	2	1	0	2	2	0	0	0	0	1	0	0	1	0
423	0	2	2	1	0	0	2	1	1	0	0	0	0	0	0	0	0	0	2	1	0	0	2	2	0	1	0	1	1	2	0	1	1	0	0	2	1	0	0	0	0	0	0	0	1	0	0	0	2
424	1	1	1	0	1	1	1	0	0	1	2	1	1	1	0	0	0	0	0	0	2	0	1	1	0	0	0	1	1	2	0	2	1	0	0	1	2	0	1	1	0	1	1	0	1	0	0	0	1
425	1	1	1	0	0	0	2	0	2	0	0	1	2	1	0	0	0	0	1	1	2	0	2	2	0	0	0	2	0	2	1	1	1	0	0	2	1	1	0	0	0	1	1	0	0	1	0	0	1
426	0	2	1	0	0	0	0	0	0	0	1	0	1	1	0	0	2	0	0	0	2	0	2	2	0	2	0	2	0	1	1	1	1	2	0	1	1	0	1	1	0	0	0	0	1	1	0	0	1
427	1	0	2	1	0	0	2	0	1	0	1	0	0	0	0	0	1	1	2	1	2	1	2	2	0	0	0	2	0	1	0	0	0	0	0	1	1	1	0	0	0	0	0	1	1	1	1	0	1
428	1	1	1	0	0	0	2	0	2	0	0	0	1	0	0	0	0	0	0	0	2	1	2	2	0	1	0	1	1	2	0	0	0	2	2	2	1	0	1	1	0	0	0	1	1	1	0	0	1
429	0	0	2	1	0	0	2	1	2	0	0	0	0	0	0	0	1	1	0	0	1	1	1	2	0	0	0	2	0	2	0	1	0	1	0	1	2	0	1	1	0	1	1	1	1	1	0	0	0
430	0	1	1	1	0	0	1	0	1	0	1	0	1	0	0	1	1	1	0	0	2	1	2	2	0	0	0	2	1	0	1	0	1	0	0	2	2	0	2	2	1	1	0	0	1	0	0	0	1
431	1	1	1	0	0	0	1	0	1	0	1	1	2	2	0	0	0	0	2	1	0	0	2	2	0	0	0	1	1	2	0	0	0	0	0	2	1	0	2	2	0	0	0	1	1	0	0	0	0
432	1	0	2	1	0	0	1	0	1	0	1	0	1	1	0	0	1	0	1	2	1	0	2	2	0	0	0	1	1	1	1	0	0	2	2	2	1	0	0	0	0	1	0	0	1	1	0	0	0
433	1	2	0	0	0	0	2	1	2	0	0	0	0	0	0	0	0	0	0	0	0	0	2	2	0	0	2	2	1	2	1	1	2	1	0	2	1	0	2	2	0	0	0	1	0	1	0	0	0
434	0	1	2	2	0	0	1	0	1	0	1	0	2	2	0	0	0	0	1	1	2	2	0	1	1	1	0	1	1	2	0	1	1	1	1	1	2	0	1	0	1	0	0	0	1	0	0	0	0
435	1	1	1	0	1	1	0	0	0	1	2	1	1	1	0	0	1	1	1	0	2	0	2	2	0	0	0	2	1	2	2	0	0	0	1	2	2	0	2	2	0	0	0	1	0	1	0	0	0
436	0	1	2	1	0	0	2	0	2	0	1	0	0	0	0	0	1	0	1	1	2	0	2	2	0	0	0	2	0	2	1	0	2	1	0	2	2	0	2	2	0	0	0	0	0	0	1	0	0
437	1	2	0	1	0	0	1	0	1	0	1	0	0	0	0	0	1	1	0	0	2	1	1	1	0	1	0	2	0	2	0	0	0	1	0	1	1	0	2	1	1	1	1	0	1	0	0	0	0
438	0	1	2	1	0	0	1	0	2	0	0	0	0	0	0	0	0	0	1	1	2	0	2	2	0	0	0	1	1	1	1	2	2	0	0	2	1	0	0	0	0	0	0	0	0	1	0	0	0
439	1	1	1	0	0	0	1	0	1	0	0	1	2	1	0	0	2	1	0	0	2	1	2	2	0	0	1	1	1	2	0	0	0	0	1	2	2	0	0	0	0	0	0	0	1	1	0	1	0
440	0	2	0	0	0	0	2	0	2	0	0	1	2	2	0	0	2	2	0	0	2	0	2	2	0	0	0	2	0	2	1	1	1	1	0	1	2	0	1	1	0	1	1	0	1	0	0	0	0
441	0	1	2	1	0	0	1	0	1	0	0	0	1	0	0	1	1	1	0	0	2	1	2	2	0	0	0	0	1	2	1	2	1	1	1	2	1	1	0	0	0	2	2	0	2	1	0	0	2
442	0	2	2	1	0	0	2	1	2	0	0	0	1	0	0	0	0	0	0	0	1	0	2	2	0	1	1	1	0	1	1	0	1	0	0	1	1	0	1	1	0	0	0	0	0	0	0	0	0
443	1	0	2	0	0	0	2	0	1	1	1	1	1	1	0	0	1	0	1	1	1	0	1	1	0	0	0	1	2	2	1	0	2	0	0	1	2	1	0	0	0	1	1	0	1	2	1	0	0
444	1	1	2	1	0	0	2	0	2	0	1	1	2	0	1	0	1	1	1	0	2	0	2	2	0	0	0	2	0	1	0	1	1	0	0	2	2	0	1	1	0	0	0	0	0	0	0	0	0
445	1	0	2	0	0	0	2	0	2	0	0	0	0	0	0	0	0	0	1	1	2	0	2	2	0	1	0	2	0	2	0	2	2	0	0	1	2	0	0	0	0	1	1	0	1	0	0	0	0
446	0	2	2	1	0	0	2	0	0	0	0	0	1	0	0	1	1	0	0	0	1	0	2	2	0	0	0	1	0	1	1	0	1	0	0	2	2	0	1	1	1	1	1	0	0	1	0	0	0
447	0	1	2	1	0	0	2	0	2	0	1	0	0	0	0	0	0	0	0	0	1	1	2	2	0	0	0	2	0	2	1	2	1	0	0	0	1	0	0	0	0	0	0	0	0	2	0	0	1
448	1	2	0	0	0	0	2	0	0	0	1	0	1	0	0	1	1	1	1	1	1	0	2	2	0	0	0	2	0	1	0	1	1	0	0	2	0	0	1	1	0	0	0	0	2	2	0	0	0
449	1	1	1	1	1	1	1	0	0	0	0	0	1	0	0	1	2	1	2	1	1	1	2	2	0	0	0	2	0	2	1	2	2	0	0	1	1	1	0	0	0	1	1	0	1	1	0	0	1
450	0	1	1	0	0	0	2	1	2	0	0	0	1	0	0	1	1	0	0	0	2	0	2	2	0	1	0	2	0	2	1	0	2	0	0	2	1	1	0	0	0	0	0	0	0	0	0	0	0
451	1	2	1	0	0	0	1	0	1	0	1	0	0	0	0	0	2	1	0	0	2	0	2	2	0	0	1	2	0	2	0	2	2	0	0	1	1	0	0	0	0	1	1	0	1	0	0	1	0
452	0	1	1	1	0	1	2	0	2	0	0	0	1	0	0	1	1	1	2	1	2	0	2	2	0	0	0	2	0	1	2	2	1	0	0	0	2	0	1	1	1	1	1	0	0	1	1	0	0
453	0	1	2	2	0	0	2	1	2	0	0	1	1	1	0	0	1	2	0	0	2	0	2	2	0	0	0	2	0	2	0	0	1	0	0	1	1	0	0	0	0	1	1	0	1	0	1	0	1
454	1	2	1	0	0	0	2	0	1	0	0	0	0	0	0	0	0	0	1	1	0	2	1	1	1	1	0	2	0	2	2	0	1	1	0	1	2	0	1	1	0	1	0	0	1	0	0	0	0
455	1	0	2	1	0	0	2	0	2	0	1	2	2	2	0	0	0	0	0	0	1	0	2	2	0	0	0	2	2	2	2	1	1	1	1	2	2	0	0	0	0	0	0	0	1	0	0	0	0
456	0	0	2	0	0	0	1	1	2	0	1	0	1	1	0	0	2	1	0	0	2	0	1	1	0	0	0	1	0	1	1	2	1	0	0	2	2	0	0	0	0	0	0	0	1	1	1	0	0
457	1	1	2	1	1	1	1	0	1	0	1	1	1	1	0	0	0	1	0	0	2	2	2	2	0	0	0	2	0	2	0	0	1	0	0	1	1	1	0	0	0	0	0	0	0	1	1	1	0
458	1	2	1	0	0	0	2	0	0	0	0	1	1	1	0	0	2	0	0	0	2	0	2	2	0	1	0	1	2	2	0	0	2	0	0	2	1	1	0	0	0	0	0	0	1	0	0	0	0
459	1	0	2	0	1	1	2	1	2	0	0	0	2	1	0	1	2	0	0	0	2	0	1	1	1	1	0	1	1	2	0	0	0	2	1	1	1	2	0	0	1	0	0	0	0	0	0	0	0
460	1	1	2	1	0	0	2	0	2	0	0	0	0	0	0	0	1	0	0	0	1	0	2	2	0	0	0	2	0	1	0	1	1	0	0	2	1	0	1	1	1	1	1	0	1	0	0	0	1
461	0	0	2	0	0	0	1	0	1	0	1	0	1	0	0	1	1	1	0	1	1	0	1	1	0	0	0	0	1	2	1	0	1	0	0	1	0	0	1	1	0	0	0	0	1	1	0	0	0
462	1	1	2	1	0	0	2	1	2	0	0	1	1	1	0	0	1	0	1	1	2	1	2	2	0	1	2	2	1	2	1	0	0	0	1	2	1	0	0	0	0	2	2	0	2	1	1	0	0
463	0	2	0	0	1	1	1	0	0	0	0	1	0	0	0	0	1	1	1	0	2	1	2	2	0	0	0	2	0	2	1	0	1	0	0	2	2	0	0	0	0	1	1	0	1	0	0	0	0
464	1	1	1	1	0	0	2	0	2	0	1	1	2	2	0	0	0	0	2	1	0	0	2	2	0	0	0	2	0	2	0	0	1	1	0	1	2	0	0	0	0	0	0	0	0	0	0	0	1
465	1	2	0	1	0	0	1	0	0	0	0	1	0	0	0	0	2	2	2	2	2	0	2	2	0	0	0	1	1	2	0	0	0	1	1	1	0	0	2	1	1	0	0	0	1	0	0	1	0
466	1	1	2	0	0	0	2	0	1	0	1	0	1	0	0	0	1	0	1	1	2	0	1	1	0	0	0	2	1	2	1	0	1	0	0	2	1	1	0	0	0	0	0	0	0	1	0	0	1
467	1	1	2	0	0	0	2	0	0	0	0	0	0	0	0	0	0	0	0	0	2	0	1	1	0	1	0	2	0	2	0	1	1	0	1	2	2	0	2	2	0	0	0	1	0	0	0	0	0
468	0	1	1	0	0	0	2	0	2	0	0	0	1	1	0	0	2	1	0	1	1	1	2	2	0	0	0	2	0	2	1	0	0	2	2	2	1	0	1	1	0	0	0	1	0	0	0	0	0
469	0	2	0	0	0	0	1	0	0	0	1	1	1	1	0	0	2	2	1	1	2	0	1	2	0	0	0	1	1	2	0	0	1	0	0	1	1	0	2	2	0	0	0	0	0	0	0	1	1
470	0	1	0	0	0	0	1	0	1	0	0	1	0	0	0	0	1	0	0	0	1	0	2	2	0	0	0	1	2	2	1	0	1	0	0	2	2	0	0	0	0	0	0	0	0	0	0	0	0
471	1	1	1	0	1	1	2	0	2	0	0	0	0	0	0	0	1	1	1	1	2	1	2	2	0	1	0	2	1	2	2	0	1	0	0	1	1	0	1	1	0	1	1	0	1	0	0	1	0
472	0	1	1	0	1	1	2	0	2	0	0	0	0	0	0	0	1	0	0	0	1	0	2	2	0	0	0	2	2	0	2	1	1	0	0	2	1	0	0	0	0	0	0	1	0	0	0	0	0
473	0	0	2	0	1	1	1	0	2	0	0	0	1	1	0	0	1	1	0	0	2	0	1	1	0	0	0	1	1	2	0	1	0	1	1	2	1	0	0	0	0	0	0	0	0	0	0	0	0
474	1	0	2	0	0	0	1	0	1	0	1	0	0	0	0	0	1	0	0	0	2	0	2	2	0	1	0	2	1	2	0	0	2	0	0	1	2	0	0	0	0	0	0	0	0	1	0	0	0
475	1	0	2	0	0	0	2	0	2	0	1	0	0	0	0	1	1	1	0	0	0	1	2	2	0	0	0	2	0	2	2	2	2	0	1	2	1	0	1	1	0	0	0	1	1	0	0	0	0
476	0	2	0	0	0	0	2	0	2	0	0	0	0	0	0	0	1	0	1	0	2	0	2	2	0	1	0	1	1	1	1	1	1	0	0	2	1	0	0	0	0	0	0	2	0	1	0	0	0
477	0	1	2	0	0	0	2	1	1	0	1	0	0	0	0	0	2	0	0	0	2	0	2	2	0	0	0	2	2	2	0	0	1	1	0	2	0	0	2	2	1	0	0	0	0	0	1	0	0
478	1	1	1	1	1	1	2	0	1	0	0	0	1	0	0	1	1	1	1	0	2	0	1	1	1	2	0	2	0	1	1	0	1	1	0	0	2	0	0	0	0	1	1	0	1	1	0	2	0
479	1	1	1	0	1	1	2	0	1	0	0	1	1	0	1	0	1	0	1	1	1	0	1	1	0	0	0	0	1	1	0	0	0	0	1	2	1	0	1	1	0	0	0	0	1	0	0	0	0
480	0	1	1	1	0	0	2	0	2	0	0	1	1	1	0	0	1	1	0	0	2	0	2	2	0	0	0	1	0	1	0	2	1	0	0	0	2	0	0	0	0	1	1	0	1	0	0	0	0
481	1	2	1	1	0	0	1	0	0	0	0	0	1	0	0	0	1	0	0	0	2	1	2	2	0	0	0	2	1	1	0	0	1	1	0	2	0	0	2	1	1	1	1	0	1	0	0	0	0
482	1	0	2	0	0	0	2	0	2	0	1	0	0	0	0	0	2	1	1	1	2	1	1	1	1	1	0	2	0	1	0	1	2	0	0	1	1	0	0	0	0	0	0	0	1	0	0	0	1
483	0	2	0	1	0	0	2	0	2	0	0	1	1	1	0	0	1	1	0	0	2	1	1	1	0	0	0	0	2	2	0	1	1	0	0	1	2	0	1	1	0	0	0	0	0	0	0	1	0
484	1	2	0	1	0	0	2	1	1	0	1	1	1	1	0	0	2	1	2	2	1	1	1	2	0	0	0	2	0	2	1	0	0	0	0	2	2	0	1	0	1	0	0	0	0	0	0	0	0
485	1	2	0	0	0	0	1	0	0	0	0	0	1	0	0	1	2	0	1	1	2	1	1	1	1	1	0	1	1	2	1	1	1	1	2	2	1	0	0	0	0	1	0	0	0	0	0	0	0
486	1	1	1	0	0	0	2	0	2	0	1	1	1	0	1	0	0	0	2	1	0	0	0	1	0	0	1	1	0	1	1	0	0	0	0	2	1	0	1	1	0	1	1	1	0	1	0	0	1
487	0	2	0	0	0	0	2	0	1	0	1	0	0	0	0	0	1	1	2	1	0	0	2	2	0	1	0	2	1	1	1	0	1	0	0	2	2	0	0	0	0	1	1	0	1	1	0	0	0
488	0	2	0	0	0	0	1	0	0	0	0	0	1	1	0	0	0	0	1	1	2	0	2	2	0	0	0	1	1	2	0	1	1	0	0	1	1	0	1	0	1	0	0	0	0	1	1	1	0
489	0	1	1	1	0	0	2	0	2	0	0	0	1	0	0	0	2	0	1	1	1	1	1	2	0	0	0	2	0	2	0	0	1	1	0	2	2	0	0	0	0	1	1	0	1	2	0	0	0
490	0	2	1	0	0	0	2	1	2	0	0	0	0	0	0	0	2	1	0	0	2	0	2	2	0	1	0	2	2	1	2	2	1	0	0	1	2	0	1	1	0	0	0	0	0	1	1	1	0
491	1	0	1	0	0	0	2	0	2	0	1	1	2	2	0	0	1	0	1	1	2	0	1	1	0	1	0	2	0	2	1	0	0	1	1	2	2	0	1	1	0	0	0	1	0	0	0	0	1
492	0	1	1	1	0	0	1	0	0	0	1	0	0	0	0	0	1	0	1	0	1	1	2	2	0	0	0	0	2	2	0	0	1	0	0	2	1	0	1	1	0	0	0	0	0	2	0	0	0
493	0	1	2	0	0	0	1	0	1	0	0	0	0	0	0	0	1	0	1	1	2	0	2	2	0	0	0	2	1	1	2	1	1	1	2	2	2	0	1	1	0	0	0	0	0	1	0	0	0
494	1	2	1	0	0	0	2	0	2	0	0	0	0	0	0	0	0	0	1	1	0	1	2	2	0	0	2	2	1	2	1	0	0	1	0	1	1	0	2	2	0	1	1	0	1	0	0	0	0
495	0	2	0	1	0	0	1	0	1	0	1	1	1	1	0	0	0	1	1	0	1	1	2	2	0	0	0	2	1	2	0	2	2	0	1	2	1	0	1	1	0	1	1	0	0	0	0	0	0
496	0	2	0	0	0	0	2	1	2	0	0	1	1	1	0	0	0	0	1	1	1	0	1	2	0	0	0	1	2	1	1	0	1	0	0	1	1	0	1	1	0	0	0	0	0	1	0	0	1
497	0	0	2	0	0	0	2	0	2	1	1	0	1	0	0	1	2	0	0	0	1	0	2	2	0	1	0	2	0	2	1	0	0	1	0	2	0	0	1	1	0	0	0	1	0	1	0	0	0
498	1	0	2	1	1	1	1	0	1	0	1	1	0	0	0	0	2	2	1	1	2	0	2	2	0	2	0	2	0	2	0	0	0	2	1	1	1	0	1	1	0	0	0	0	0	0	0	0	1
499	0	2	1	2	0	0	2	0	2	0	1	1	1	1	0	0	1	1	1	1	1	0	2	2	0	0	0	1	1	1	1	1	1	2	0	2	1	0	1	1	0	0	0	1	0	1	0	0	0
500	0	2	0	0	0	0	2	0	2	0	0	0	0	0	0	0	0	0	0	0	1	1	2	2	0	0	1	2	0	2	0	0	1	0	0	2	1	0	0	0	0	0	0	1	0	1	0	0	0
501	0	1	2	0	0	0	1	0	1	0	0	0	0	0	0	0	1	0	1	0	2	0	2	2	0	0	0	2	0	2	2	0	0	0	0	2	0	0	1	1	0	0	0	0	0	1	0	0	0
502	1	1	1	1	0	0	2	0	1	0	0	0	0	0	0	0	1	0	0	0	2	0	2	2	0	0	0	2	1	0	1	0	0	0	0	1	1	0	1	0	1	1	1	1	1	2	0	0	0
503	1	1	2	1	0	0	1	0	1	0	1	0	0	0	0	0	1	1	0	0	1	0	2	2	0	1	0	2	1	2	1	1	1	2	0	2	1	0	1	0	1	0	0	0	0	0	0	0	0
504	1	2	1	0	1	1	1	1	2	0	0	1	1	1	0	0	2	1	0	0	2	1	0	1	1	1	0	2	0	1	0	2	2	0	0	0	1	0	0	0	0	1	1	0	0	0	0	0	1
505	1	0	2	0	1	1	1	1	2	0	0	0	1	1	0	0	1	1	2	1	2	0	0	1	0	0	0	1	1	2	0	0	1	1	1	2	0	1	0	0	0	0	0	0	0	1	0	1	0
506	0	0	2	0	2	2	2	0	1	0	1	1	2	2	0	0	1	1	1	1	1	0	1	1	0	0	0	2	0	1	0	1	1	1	2	2	1	1	0	0	0	1	0	0	1	0	0	0	0
507	1	1	1	0	1	1	2	0	1	0	1	0	2	1	0	0	2	0	0	0	2	1	1	1	1	1	0	2	0	2	0	1	1	0	0	2	1	0	1	1	1	0	1	0	1	0	0	0	0
508	1	2	0	0	0	0	2	0	2	0	0	0	0	0	0	0	2	1	2	2	1	0	2	2	0	0	0	2	1	2	2	1	0	0	0	2	0	0	1	1	0	0	0	0	0	1	1	0	0
509	1	0	2	0	1	1	2	0	2	0	0	2	2	2	0	0	1	0	1	1	2	1	2	2	0	0	0	1	1	2	0	1	1	1	1	1	1	0	1	1	0	0	0	0	0	0	0	0	0
510	0	0	2	0	0	0	2	0	2	0	0	0	1	0	0	1	1	1	2	1	0	0	2	2	0	1	0	2	0	2	0	0	0	0	0	2	1	0	1	1	0	0	0	0	0	1	0	1	0
511	1	0	2	0	1	1	1	0	1	0	0	1	2	2	0	0	2	0	0	0	2	1	2	2	0	0	1	2	0	2	0	1	0	0	0	1	1	0	0	0	0	1	1	0	1	0	0	0	0
512	1	2	0	1	0	0	1	1	2	0	1	0	1	0	0	1	1	1	0	0	2	0	1	2	0	1	0	2	1	2	2	1	1	1	0	1	0	0	1	1	0	1	1	0	1	0	0	0	1
513	1	1	1	0	0	0	2	0	1	0	0	0	0	0	0	0	1	1	1	1	2	0	2	2	0	0	1	2	0	2	0	1	1	0	0	2	0	1	1	0	1	0	0	0	0	0	1	0	0
514	0	0	2	0	0	0	1	0	1	0	1	1	2	2	0	0	1	0	1	1	2	0	2	2	0	0	0	1	2	2	0	0	0	1	1	2	2	0	0	0	0	0	0	0	0	0	0	0	0
515	0	1	1	0	0	0	1	1	2	0	1	0	0	0	0	0	1	0	1	1	1	0	2	2	0	0	0	2	0	1	1	1	1	0	1	1	2	0	0	0	0	0	0	0	0	1	0	0	2
516	1	2	0	0	0	0	2	0	1	0	0	0	0	0	0	0	2	1	0	0	2	0	2	2	0	0	0	2	1	2	1	1	1	0	0	1	0	0	0	0	0	0	0	0	1	0	0	0	0
517	1	1	1	0	1	1	1	0	1	1	1	1	2	1	0	0	1	0	0	1	1	0	2	2	0	0	0	2	1	1	2	0	0	1	2	2	0	1	1	1	0	0	0	0	1	0	0	0	0
518	1	0	2	0	1	1	1	0	1	0	1	0	0	0	0	0	1	1	1	0	1	1	1	2	0	0	0	1	1	2	0	1	2	1	0	2	1	0	0	0	0	0	0	1	0	0	0	0	0
519	1	0	1	0	0	0	1	0	0	0	1	1	2	1	1	0	2	2	1	1	1	1	2	2	0	0	0	2	2	0	2	2	2	0	0	0	1	0	2	2	0	0	0	0	0	1	0	0	0
520	1	1	2	1	0	0	1	0	0	0	0	2	1	1	0	0	2	0	0	0	2	0	2	2	0	0	0	2	0	1	0	2	2	0	0	0	2	0	1	1	0	0	0	1	0	1	0	1	0
521	0	1	1	0	1	1	1	0	0	1	2	0	1	0	0	1	1	0	1	0	2	0	1	1	0	0	0	1	0	1	0	0	2	1	0	1	1	0	1	1	1	0	0	0	0	0	0	1	0
522	0	1	1	0	1	1	2	0	2	0	0	1	1	1	0	0	1	0	0	0	2	0	2	2	0	1	0	2	1	2	1	0	1	0	0	2	1	0	0	0	0	0	0	0	1	0	0	0	0
523	0	0	2	0	0	0	2	0	1	0	0	0	0	0	0	0	1	1	0	0	1	0	1	1	0	1	0	1	0	1	1	1	2	0	0	2	1	0	0	0	0	0	0	0	1	0	0	0	1
524	0	1	2	1	0	0	1	0	1	0	1	1	1	1	0	0	1	1	0	1	1	1	2	2	0	0	0	1	1	2	1	0	0	0	0	1	1	0	0	0	0	1	0	0	1	1	0	0	0
525	0	0	2	0	1	1	1	0	1	1	1	0	0	0	0	0	1	0	0	0	1	0	2	2	0	0	2	2	1	2	1	2	2	0	0	2	2	0	0	0	0	0	0	0	0	1	0	0	1
526	1	0	2	1	0	0	2	0	1	0	0	0	1	0	0	1	2	2	1	1	1	0	1	1	0	0	0	2	2	1	2	1	1	1	0	2	1	1	0	0	0	0	0	0	0	0	0	1	0
527	1	2	0	0	0	0	1	0	1	0	1	2	2	1	1	0	1	1	0	0	2	0	2	2	0	0	0	2	0	2	1	2	1	0	0	2	1	0	0	0	0	0	0	0	0	0	2	0	0
528	1	1	2	0	1	1	1	0	0	0	1	0	1	1	0	0	1	0	0	0	1	0	2	2	0	0	0	2	1	2	0	1	2	1	0	2	2	0	1	1	0	0	0	0	0	1	0	0	0
529	0	1	2	0	0	0	2	0	2	0	0	0	0	0	0	0	0	0	0	1	1	0	2	2	0	1	1	2	0	2	0	2	1	0	0	2	2	0	2	2	0	1	1	0	1	2	1	0	0
530	1	1	1	0	0	0	2	0	2	0	0	0	0	0	0	0	0	1	1	1	2	0	2	2	0	0	0	2	0	1	1	0	2	0	0	2	1	0	1	1	0	1	0	0	1	0	0	0	1
531	1	0	2	1	0	0	2	1	2	0	0	1	2	1	0	0	2	2	1	1	1	1	0	1	0	0	0	2	1	1	1	0	0	0	0	2	1	0	1	0	1	1	1	0	1	0	0	0	0
532	1	2	0	0	0	0	2	1	1	0	0	0	1	1	0	0	2	2	1	1	2	0	2	2	0	1	1	2	1	2	0	1	1	0	0	2	1	0	0	0	0	1	1	0	1	1	0	0	1
533	1	2	1	0	1	1	2	0	1	0	1	0	0	0	0	0	1	0	0	0	1	0	2	2	0	1	0	2	2	0	2	0	2	0	0	2	1	0	0	0	0	0	0	0	0	0	0	0	1
534	0	0	2	0	1	1	0	0	0	1	2	1	1	1	0	0	0	0	0	1	2	0	2	2	0	0	2	2	1	2	1	0	0	0	0	2	2	0	0	0	0	1	0	0	2	0	0	0	1
535	1	1	1	0	0	0	2	0	1	0	0	0	0	0	0	0	2	0	1	1	2	0	2	2	0	0	0	1	0	1	1	0	1	0	0	2	1	0	1	1	0	2	2	0	1	1	0	0	1
536	0	1	1	0	1	1	2	1	2	0	0	0	0	0	0	0	2	0	1	0	2	1	2	2	0	0	0	1	1	1	1	0	1	0	0	2	1	0	0	0	0	1	1	0	1	0	0	0	0
537	0	1	0	0	0	0	2	0	2	0	0	0	2	0	0	1	2	2	0	0	2	0	1	1	1	2	0	0	1	1	1	0	0	2	1	1	1	0	1	1	0	0	0	0	0	1	2	0	0
538	0	1	1	0	1	1	2	0	2	0	2	1	1	1	0	0	2	0	0	0	2	1	1	1	1	1	0	1	0	1	1	2	1	0	0	2	1	2	0	0	1	0	0	0	0	1	0	0	0
539	1	2	1	0	0	0	2	1	2	0	0	0	1	1	0	0	1	1	0	0	2	1	2	2	0	0	0	1	2	2	0	0	1	0	0	2	1	0	1	1	0	2	2	0	1	1	1	0	0
540	1	2	1	2	0	0	2	0	2	0	0	0	0	0	0	0	0	0	1	1	2	0	2	2	0	1	0	2	0	2	1	0	1	0	0	1	2	0	0	0	1	0	0	0	0	0	0	0	1
541	1	1	1	0	0	0	1	0	1	0	1	0	1	0	0	1	0	0	1	1	2	1	2	2	0	0	0	2	0	2	1	1	1	0	0	1	1	0	0	0	0	2	2	0	2	0	0	0	0
542	1	1	2	1	0	0	1	0	1	0	1	0	0	0	0	0	1	0	1	1	1	1	2	2	0	0	0	1	1	2	0	2	1	1	1	2	1	1	0	0	0	0	0	0	0	0	0	0	0
543	1	2	1	1	0	0	2	1	2	0	0	0	0	0	0	0	0	0	1	1	2	1	2	2	0	0	1	2	0	2	1	0	1	1	0	1	2	0	2	2	0	1	1	1	0	1	0	1	0
544	1	1	1	0	1	1	2	0	2	0	0	0	1	0	0	1	1	1	0	0	2	0	2	2	0	0	0	2	1	1	1	0	0	0	1	2	1	0	0	0	0	0	0	0	0	1	0	0	0
545	0	2	1	0	0	0	2	0	1	0	0	0	0	0	0	0	1	1	1	1	0	1	1	1	1	1	0	1	1	2	1	0	0	1	2	2	1	0	1	1	0	1	0	0	1	0	1	0	0
546	0	2	1	0	0	0	2	0	0	0	0	2	2	1	1	0	0	0	0	0	0	0	0	1	0	0	0	2	1	1	2	1	1	1	2	2	1	1	1	1	0	0	0	0	0	0	0	0	1
547	1	1	0	0	0	0	2	0	2	0	0	0	0	0	0	0	2	0	1	1	2	0	2	2	0	0	0	0	1	2	1	0	2	1	0	2	2	0	2	2	0	0	0	1	1	1	1	1	0
548	1	1	1	0	1	1	1	0	1	1	1	0	0	0	0	0	2	1	1	1	2	0	2	2	0	0	0	0	2	2	0	2	1	0	0	1	1	0	1	1	0	0	0	0	1	0	0	0	0
549	0	2	0	0	0	0	2	1	2	0	0	0	0	0	0	0	0	0	1	1	2	0	2	2	0	0	0	2	0	2	2	1	2	0	0	2	2	0	1	1	0	0	0	0	0	0	0	0	1
550	0	2	1	0	0	0	1	0	1	0	0	0	0	0	0	0	0	0	1	1	2	0	2	2	0	0	0	1	1	2	1	0	2	1	0	2	1	1	1	1	0	0	0	0	0	1	0	1	0
551	0	1	1	0	0	0	1	1	1	0	1	1	2	1	0	0	1	0	1	0	2	1	1	1	1	1	0	2	2	1	2	0	0	0	1	2	2	0	0	0	0	1	1	0	1	2	0	0	2
552	1	2	0	1	0	0	1	0	1	0	0	0	0	0	0	0	2	0	1	1	2	1	2	2	0	0	1	1	0	1	1	0	1	0	0	2	1	0	1	1	1	0	0	0	0	0	1	0	0
553	1	1	2	2	0	0	0	0	0	1	2	1	0	0	0	0	0	1	0	0	2	0	2	2	0	1	0	2	0	2	2	0	0	1	0	2	1	0	1	0	1	0	0	0	1	0	0	0	0
554	0	1	1	0	1	1	2	0	2	0	1	0	0	0	0	0	0	0	1	1	2	1	2	2	0	1	0	2	0	2	0	0	2	1	0	2	1	0	1	1	0	1	1	0	1	0	0	0	1
555	1	1	2	0	0	0	2	0	2	0	0	0	1	0	0	0	1	1	0	1	1	1	2	2	0	0	0	1	1	2	1	0	0	1	1	1	1	2	0	0	1	0	0	0	1	0	0	0	0
556	0	1	1	1	0	0	1	0	1	0	1	2	2	2	0	0	1	1	0	0	1	1	2	2	0	0	1	2	1	2	1	0	0	0	0	2	1	0	1	1	0	1	0	0	1	1	0	0	0
557	0	1	1	1	0	0	2	0	2	0	1	0	1	1	0	0	2	2	0	0	1	1	2	2	0	0	0	2	1	2	0	0	0	2	1	1	1	0	2	2	0	1	1	0	1	0	0	0	1
558	1	1	2	0	1	1	2	1	2	0	0	0	0	0	0	0	2	2	1	1	1	1	2	2	0	1	0	1	0	1	0	1	1	2	1	1	0	0	1	1	0	1	1	0	1	0	0	0	2
559	0	1	1	1	0	0	2	1	2	0	0	2	2	2	0	0	1	1	0	1	1	0	2	2	0	0	0	2	1	2	1	0	0	1	1	2	0	1	0	0	0	0	0	0	0	1	0	0	0
560	0	1	1	0	0	0	0	0	0	0	1	0	1	0	0	1	0	1	1	0	1	1	2	2	0	0	0	2	0	2	2	1	1	0	0	2	1	0	0	0	0	1	1	1	1	2	0	0	1
561	0	2	0	1	0	0	2	0	2	0	0	1	1	1	0	0	0	0	1	1	1	1	2	2	0	0	0	2	2	1	1	1	1	0	0	2	2	0	1	1	1	1	1	0	2	2	0	1	0
562	0	2	0	0	0	0	2	0	2	0	1	0	1	0	0	1	1	1	0	0	1	1	1	2	0	0	0	2	0	2	1	0	0	0	0	1	1	1	0	0	1	1	1	0	1	0	1	0	0
563	0	0	2	0	1	1	1	0	2	0	0	1	1	1	0	0	0	0	1	1	2	0	2	2	0	0	0	2	0	1	1	0	1	0	0	2	1	0	2	2	0	0	0	1	0	0	0	0	1
564	0	0	1	0	0	0	1	0	1	0	1	0	0	0	0	0	1	1	1	0	0	1	2	2	0	0	0	2	0	2	0	1	1	0	0	2	1	1	0	0	0	0	0	1	0	0	0	0	0
565	1	2	0	1	0	0	1	1	1	0	0	0	0	0	0	0	2	1	1	1	2	1	2	2	0	0	0	1	1	1	1	1	1	0	1	1	1	0	1	1	0	0	0	1	0	1	0	0	0
566	1	2	1	0	0	0	2	1	2	0	0	0	2	2	0	0	0	0	0	0	0	0	2	2	0	0	1	2	0	2	0	2	2	0	0	2	2	0	0	0	0	0	1	0	1	0	0	0	1
567	1	0	2	1	1	1	1	0	1	0	1	0	1	0	0	1	1	0	0	0	1	0	2	2	0	1	0	2	1	1	0	1	2	0	0	1	1	0	2	2	0	0	0	1	0	1	1	1	0
568	0	2	0	1	0	0	1	0	2	0	0	0	0	0	0	1	0	0	1	0	1	0	2	2	0	0	0	2	1	1	1	1	2	1	0	2	0	1	1	1	0	1	1	0	1	0	0	0	0
569	0	1	1	0	1	1	2	0	0	0	0	0	0	0	0	0	1	0	1	1	1	0	2	2	0	1	0	2	2	2	2	0	0	0	1	2	2	0	0	0	1	1	1	0	1	2	0	0	0
570	1	1	2	0	1	1	2	0	2	0	1	0	1	0	0	1	1	1	0	0	2	1	2	2	0	0	0	1	1	2	0	1	0	1	1	2	2	0	0	0	0	0	1	0	1	0	0	0	0
571	0	2	1	0	1	1	0	0	0	0	2	0	1	0	0	1	1	0	1	1	1	0	1	1	0	1	0	2	0	2	2	1	0	1	2	2	1	0	2	2	1	0	0	0	1	0	0	0	0
572	1	1	2	1	0	0	2	0	2	0	0	0	0	0	0	0	1	1	1	1	1	1	2	2	0	0	0	2	1	1	0	0	0	0	0	2	1	0	1	1	0	1	1	0	0	1	0	0	1
573	0	0	2	0	0	0	2	0	2	0	0	0	1	0	0	1	1	1	1	1	1	1	2	2	0	0	0	2	1	1	2	0	1	2	1	2	2	0	0	0	0	0	0	0	0	0	0	2	0
574	0	0	2	1	1	1	2	0	1	0	1	0	0	0	0	0	1	1	1	1	2	0	2	2	0	0	0	2	0	2	2	1	1	0	0	1	0	0	2	2	1	0	0	0	0	0	0	0	1
575	1	1	1	1	0	0	1	0	1	1	1	1	1	1	0	0	1	1	2	1	0	0	2	2	0	0	0	2	2	1	1	2	1	0	0	0	1	1	0	0	0	0	0	0	0	1	0	0	1
576	0	2	1	0	0	0	2	0	1	0	0	0	1	0	0	1	1	0	0	0	1	0	2	2	0	0	0	2	0	1	1	0	1	1	0	2	1	0	0	0	0	1	1	0	1	1	0	0	2
577	1	1	2	1	0	0	2	1	2	0	0	0	1	0	0	1	1	1	2	1	0	1	2	2	0	0	0	0	1	2	1	0	0	0	0	1	1	0	2	1	1	0	0	1	1	0	0	0	0
578	0	2	0	0	0	0	2	0	2	0	1	0	0	0	0	0	0	0	1	1	2	0	2	2	0	0	0	2	0	2	0	2	1	0	0	2	1	0	1	1	0	2	2	0	2	1	1	0	0
579	1	1	1	1	0	0	2	0	1	0	1	0	0	0	0	0	1	1	2	1	0	0	2	2	0	1	0	2	1	2	2	1	1	0	0	2	1	0	0	0	0	1	1	0	1	1	0	0	1
580	0	1	1	1	0	0	2	0	1	0	0	0	0	0	0	0	1	1	2	2	1	1	2	2	0	0	0	1	1	2	0	0	2	1	0	1	1	1	0	0	0	0	0	0	0	2	0	0	0
581	1	1	1	0	0	0	2	0	2	0	0	1	2	2	0	0	0	0	1	1	0	1	2	2	0	0	1	2	0	2	1	0	0	0	1	2	2	0	1	1	0	0	0	0	0	1	0	0	1
582	1	2	0	0	0	0	2	0	2	0	0	1	0	0	0	0	1	1	1	1	1	0	2	2	0	0	0	1	1	2	0	1	2	0	0	2	0	0	1	1	0	0	0	0	1	0	0	0	1
583	0	1	1	0	0	0	2	0	2	0	0	0	0	0	0	0	1	1	1	1	1	0	0	2	0	0	0	2	1	2	2	0	1	1	0	2	1	0	1	1	0	0	0	0	0	0	0	1	0
584	0	0	2	0	1	1	2	0	1	1	1	0	0	0	0	0	0	0	1	1	2	0	2	2	0	0	0	1	0	2	1	1	1	0	0	1	1	1	1	1	0	1	1	0	1	0	0	0	0
585	1	0	2	1	1	1	1	0	1	1	2	1	2	2	0	0	0	0	1	1	1	2	1	1	1	1	0	2	0	1	0	0	2	0	0	2	1	0	0	0	0	0	0	0	1	0	0	1	0
586	1	1	1	1	0	0	1	0	1	1	2	0	0	0	0	0	0	0	0	0	2	0	2	2	0	0	0	2	0	2	1	1	1	0	0	2	0	1	1	1	0	0	0	0	0	1	0	0	0
587	1	2	0	0	0	0	1	1	1	0	0	0	2	1	0	0	1	1	2	1	0	0	2	2	0	0	0	1	2	2	1	1	1	0	0	1	1	0	0	0	0	1	0	0	2	1	1	1	0
588	1	1	2	0	0	0	2	0	0	0	0	1	2	1	0	0	1	1	1	1	1	0	1	1	0	0	0	2	1	1	1	0	1	1	1	2	2	0	2	2	0	0	0	0	0	1	0	0	0
589	0	1	2	0	1	1	2	0	1	0	0	1	1	1	0	0	2	1	1	1	2	1	2	2	0	0	0	2	0	2	1	0	0	2	1	1	1	0	0	0	0	0	1	0	1	0	0	0	0
590	1	1	1	0	0	0	1	1	1	0	1	0	0	0	0	0	0	0	1	1	2	0	2	2	0	0	0	0	1	1	1	0	0	0	1	2	2	0	1	1	1	0	0	1	1	1	0	1	0
591	1	2	1	0	1	1	2	1	1	0	0	0	0	0	0	0	2	1	1	1	2	0	1	1	0	0	0	1	2	2	1	1	1	0	0	2	1	0	1	1	0	1	0	0	1	0	0	0	0
592	0	2	0	1	0	0	0	0	0	0	1	0	0	0	0	0	1	1	1	0	2	0	2	2	0	0	0	2	1	1	1	0	0	0	0	2	2	0	0	1	0	0	0	0	0	1	0	0	1
593	1	2	1	0	1	1	0	0	1	0	1	0	1	0	0	0	2	1	0	0	2	0	2	2	0	0	0	1	0	1	0	0	0	2	1	1	1	0	1	1	0	1	1	0	1	1	0	0	1
594	1	2	1	0	0	0	1	0	1	0	1	0	2	1	0	1	2	1	0	0	2	0	2	2	0	0	1	2	1	2	1	1	1	1	1	2	2	0	0	0	0	0	0	0	2	2	1	1	0
595	1	1	1	0	0	0	1	0	1	0	0	1	1	1	0	0	2	0	1	1	2	0	2	2	0	0	0	2	0	2	2	0	1	0	0	2	1	0	2	2	0	0	0	0	1	1	1	0	0
596	1	0	2	1	0	0	0	0	1	0	0	0	2	1	0	0	2	0	1	0	2	1	1	1	1	1	0	2	1	1	1	0	1	1	0	0	2	0	1	1	0	0	0	0	0	1	0	0	0
597	0	2	0	0	0	0	2	0	2	0	0	2	1	1	0	0	1	0	0	0	2	0	2	2	0	0	0	1	1	2	1	0	1	0	0	1	1	0	1	0	1	0	0	0	0	2	0	0	0
598	1	1	1	0	0	0	1	0	1	0	1	1	1	1	0	0	1	0	0	0	1	0	2	2	0	0	0	2	0	1	0	0	0	0	0	2	2	0	1	1	0	0	0	0	1	1	0	0	1
599	0	1	1	0	0	0	2	0	2	0	0	0	0	0	0	1	1	0	0	0	1	0	2	2	0	0	0	2	0	2	1	1	1	0	0	1	1	0	1	1	0	1	0	0	1	1	0	0	1
600	0	0	2	0	1	1	2	0	2	0	1	0	0	0	0	0	1	0	1	1	2	1	2	2	0	0	1	2	1	1	1	1	1	0	0	1	1	0	1	1	0	1	1	0	0	0	0	0	0
601	0	1	2	2	0	0	1	0	2	0	0	1	2	1	0	0	1	1	1	1	1	0	2	2	0	0	0	1	1	2	1	0	1	2	0	1	1	1	0	0	0	1	1	0	1	0	0	0	0
602	0	2	0	0	0	0	1	0	2	0	0	0	1	0	0	0	1	0	1	0	2	1	2	2	0	0	0	2	0	2	2	0	1	0	0	2	2	0	0	0	0	0	0	0	0	0	0	0	1
603	1	2	1	0	0	0	1	0	1	0	1	0	1	0	0	0	0	0	2	1	0	0	2	2	0	0	0	2	0	2	1	0	1	0	0	1	1	0	0	0	0	1	1	0	1	1	0	1	0
604	1	1	1	0	0	0	1	0	1	0	2	0	2	1	0	1	2	0	0	0	2	1	2	2	0	0	0	2	0	1	0	0	1	1	1	1	2	0	0	0	0	0	0	0	1	0	0	0	1
605	1	2	0	0	0	0	1	1	1	0	0	1	2	1	0	1	2	1	0	0	1	0	2	2	0	0	0	2	0	2	1	0	0	0	0	2	2	0	1	1	1	0	0	0	0	0	0	0	1
606	0	0	2	0	1	1	1	1	2	0	0	0	0	0	0	0	1	0	1	1	1	0	2	2	0	0	0	2	0	1	2	0	0	0	0	1	1	0	1	1	0	0	0	0	0	0	0	0	0
607	0	2	0	0	1	1	2	0	1	0	0	0	1	1	0	0	0	0	2	1	0	0	2	2	0	0	0	2	0	1	2	1	1	0	1	1	2	0	0	0	0	1	1	0	1	1	0	0	1
608	1	1	1	0	0	0	1	0	1	0	1	2	2	2	0	0	2	1	0	0	2	0	2	2	0	1	0	2	1	2	1	0	1	0	0	1	2	0	1	1	0	0	1	0	1	0	0	0	1
609	1	1	2	1	0	0	2	0	1	0	1	1	1	1	0	0	0	0	1	1	2	0	2	2	0	0	0	2	0	2	0	0	1	0	0	1	0	0	2	2	1	1	0	0	1	0	0	0	0
610	0	2	0	0	0	0	1	0	0	0	0	0	1	1	0	0	1	0	1	1	2	1	2	2	0	0	0	2	0	2	1	0	0	0	1	2	0	0	1	1	0	0	0	0	0	0	0	0	0
611	0	2	0	1	0	0	2	0	2	0	0	0	1	1	0	0	1	1	1	1	2	0	2	2	0	0	0	1	1	2	0	0	1	0	0	2	1	0	0	0	0	0	0	0	0	0	0	0	1
612	0	0	2	0	1	1	2	0	2	0	1	0	1	1	0	0	0	0	1	1	2	1	2	2	0	0	0	2	0	1	1	2	1	1	1	2	0	0	2	1	1	2	2	0	2	1	1	0	0
613	1	1	2	0	0	0	2	0	1	0	1	0	1	0	0	1	0	0	1	1	2	0	2	2	0	0	0	2	0	2	2	0	2	0	0	2	2	0	1	1	1	1	1	1	1	2	0	0	0
614	0	1	2	0	0	0	2	1	1	0	0	0	2	1	0	0	0	1	1	0	1	1	0	1	1	1	0	2	2	2	2	0	2	0	0	2	2	0	1	1	0	0	0	0	0	0	0	1	1
615	0	1	1	1	0	0	1	0	1	0	1	1	2	1	0	0	1	1	0	0	2	0	2	2	0	0	0	2	0	2	1	0	2	0	0	2	1	0	1	0	2	0	0	0	1	1	0	0	0
616	1	2	0	0	0	0	2	1	2	0	0	0	0	0	0	0	0	0	2	1	0	0	1	2	0	0	0	2	0	2	0	1	2	1	0	2	1	0	0	0	0	0	0	0	0	2	0	0	0
617	0	1	2	1	0	0	2	0	1	0	0	0	0	0	0	0	1	0	0	0	1	0	1	1	1	1	0	2	2	1	2	2	1	0	0	1	1	0	1	0	1	0	0	0	0	1	0	0	1
618	0	1	1	0	0	0	1	0	0	0	1	0	0	0	0	0	2	2	0	0	2	0	2	2	0	0	0	2	0	2	2	0	1	1	0	2	2	0	0	0	0	0	0	0	0	2	0	1	0
619	0	2	1	0	1	1	2	1	2	0	0	0	1	0	0	0	0	0	2	1	2	0	1	1	1	1	0	1	1	2	0	0	1	1	1	1	1	0	2	2	0	1	1	0	2	2	0	0	0
620	1	1	2	1	0	0	1	0	1	0	1	0	1	0	0	0	2	0	0	1	2	0	2	2	0	0	0	2	1	2	0	1	0	2	1	2	1	0	1	1	0	0	0	0	1	1	0	0	1
621	0	1	1	1	0	0	1	0	1	1	1	0	0	0	0	0	1	1	0	0	2	0	2	2	0	0	0	2	1	2	2	2	2	0	0	2	1	0	1	1	0	1	1	0	2	1	0	0	0
622	1	1	2	1	0	0	1	1	1	0	1	1	2	2	0	0	1	1	0	0	2	0	2	2	0	0	0	2	0	1	0	0	1	1	0	1	0	0	1	1	0	0	0	0	1	0	0	0	0
623	0	1	2	0	1	1	1	0	2	1	0	1	1	1	0	0	1	0	1	1	2	0	1	1	0	0	0	2	0	2	0	1	1	1	1	2	2	0	0	0	0	1	1	0	2	1	0	0	0
624	1	1	2	1	0	0	1	0	2	1	0	0	0	0	0	0	2	1	1	1	2	1	2	2	0	0	0	1	1	2	1	2	1	0	0	0	1	0	2	2	0	1	1	0	1	1	0	0	0
625	1	0	2	0	0	0	2	1	2	0	0	1	2	2	0	0	1	1	1	1	1	0	2	2	0	1	0	2	2	2	2	0	1	1	0	2	1	1	0	0	0	0	0	0	1	0	0	0	0
626	0	0	2	1	1	1	2	0	2	0	0	0	1	0	0	0	0	0	0	0	1	0	0	0	0	1	0	1	1	2	1	0	0	0	0	2	1	0	1	1	0	0	0	0	0	0	0	0	0
627	0	0	2	0	1	1	2	0	1	0	0	0	0	0	0	0	1	1	1	1	1	0	2	2	0	0	0	1	2	1	1	2	1	0	0	1	2	0	0	0	0	1	1	1	0	1	0	0	0
628	1	0	2	0	0	0	1	1	1	0	0	1	1	1	0	0	1	0	1	1	1	1	1	1	0	1	0	2	0	2	1	1	1	1	1	1	1	0	0	0	0	0	0	1	0	1	0	0	0
629	0	2	1	0	0	0	2	1	2	0	0	1	1	1	0	0	2	1	0	0	2	0	2	2	0	1	0	2	1	2	2	2	1	0	0	1	1	0	0	0	0	0	0	0	0	0	0	0	0
630	0	1	1	1	1	1	1	0	1	1	1	0	2	1	0	0	2	0	1	1	1	1	2	2	0	0	0	1	1	2	0	0	0	0	0	1	1	1	0	0	0	0	0	0	0	1	0	2	0
631	0	2	0	0	0	0	1	0	1	0	1	0	2	2	0	0	0	0	0	0	0	1	2	2	0	0	1	2	0	2	0	0	1	1	1	1	0	1	0	0	0	0	0	0	0	1	0	0	1
632	0	2	0	1	0	0	2	0	1	0	1	1	2	1	0	1	0	0	0	0	0	1	1	2	0	0	0	2	1	2	2	0	1	1	1	2	0	0	2	2	0	0	0	0	0	1	0	0	2
633	0	0	2	0	2	2	1	0	0	0	1	0	1	0	0	1	1	1	0	0	2	0	2	2	0	0	0	2	1	1	1	1	1	0	1	2	0	0	2	2	0	1	1	0	1	1	0	0	0
634	0	1	1	0	1	1	1	0	2	0	0	0	0	0	0	0	1	2	1	1	2	1	0	0	1	1	1	1	0	1	1	1	1	2	0	1	1	0	0	0	0	1	1	0	1	0	0	1	0
635	0	1	2	1	0	0	1	0	1	0	2	0	0	0	0	0	2	2	1	1	2	0	2	2	0	1	0	1	1	2	1	1	2	0	0	0	0	0	1	1	0	0	0	1	0	1	0	0	0
636	0	1	1	0	1	1	2	0	0	0	0	0	2	1	0	1	0	1	0	0	2	0	2	2	0	1	0	2	1	1	2	2	1	0	1	2	1	0	1	1	1	1	1	0	1	2	0	1	0
637	1	1	1	0	0	0	1	0	1	0	1	1	2	2	0	0	0	0	0	0	1	0	2	2	0	0	0	2	0	2	1	1	1	0	0	2	1	0	2	2	0	0	0	0	1	0	0	0	0
638	1	2	1	1	0	0	1	1	2	0	0	0	0	0	0	0	2	0	0	0	2	0	2	2	0	0	0	2	0	1	0	1	1	0	0	2	0	0	1	1	0	0	0	0	0	0	1	1	0
639	0	1	1	0	0	0	1	2	2	0	0	0	0	0	0	1	2	0	1	1	2	0	2	2	0	0	0	0	2	2	0	0	1	0	0	2	2	0	0	0	0	0	0	0	0	1	0	0	0
640	1	1	1	1	0	0	2	1	2	0	0	0	1	1	0	0	1	1	0	0	2	1	2	2	0	0	0	1	1	2	0	1	1	0	0	2	2	0	1	1	0	1	1	0	0	1	0	0	0
641	0	1	1	1	0	0	2	0	2	0	0	0	0	0	0	0	2	0	1	0	2	0	2	2	0	0	0	2	0	2	0	1	1	0	0	1	2	0	0	0	0	1	1	0	1	0	0	0	0
642	0	2	1	1	0	0	2	0	2	0	2	1	2	2	0	0	1	1	1	1	2	0	2	2	0	0	0	2	0	2	1	0	1	0	0	1	2	0	1	1	0	1	1	0	1	1	1	1	0
643	0	0	2	0	2	2	2	1	1	0	0	1	0	0	0	0	1	1	1	1	1	1	1	1	1	1	0	2	0	2	2	1	1	1	2	2	1	0	1	1	0	1	1	0	1	1	0	1	0
644	1	1	1	0	1	1	2	1	2	0	0	2	1	1	0	0	0	0	0	0	1	0	2	2	0	1	0	2	1	1	2	1	0	0	0	1	2	0	0	0	0	0	0	0	0	1	0	0	0
645	1	1	1	0	1	1	1	0	2	0	0	1	2	2	0	0	0	0	1	1	2	0	2	2	0	1	0	2	0	2	1	0	2	1	0	1	1	0	0	0	0	0	0	0	0	1	1	0	1
646	0	1	1	0	0	0	2	0	2	0	0	0	0	0	0	0	1	0	0	0	2	0	2	2	0	0	0	0	2	2	0	1	1	0	0	1	1	0	1	1	0	1	0	0	1	2	1	0	0
647	1	2	0	0	0	0	2	1	2	0	0	2	2	1	1	0	1	0	1	1	2	0	2	2	0	0	0	1	2	2	0	0	0	1	0	1	2	0	1	1	0	1	1	1	1	1	0	0	0
648	0	1	2	1	0	0	1	0	0	0	0	1	1	1	0	0	1	1	0	0	1	0	1	1	1	1	0	2	0	2	1	1	1	2	0	2	2	0	2	2	0	1	1	0	1	0	0	0	0
649	1	2	0	0	0	0	2	1	2	0	0	0	0	0	0	0	0	0	0	0	2	0	2	2	0	0	0	2	0	2	0	0	1	0	0	1	2	0	1	1	0	0	0	0	0	1	0	1	0
650	0	1	1	0	0	1	2	1	2	0	0	0	1	0	0	1	2	2	0	0	1	1	2	2	0	0	0	0	2	2	0	1	1	0	0	2	2	0	0	0	0	0	0	1	2	1	1	1	0
651	1	1	1	0	0	0	1	0	0	0	1	0	1	1	0	0	1	1	2	2	1	1	1	1	1	1	0	2	1	1	1	1	1	2	0	2	2	0	0	0	1	0	0	0	0	1	0	0	0
652	0	1	1	0	0	0	1	0	1	0	0	0	1	1	0	0	2	2	1	1	2	0	2	1	1	2	0	2	0	1	1	0	1	0	0	1	2	0	1	1	0	0	1	0	1	0	0	0	0
653	1	1	1	0	0	0	2	1	1	0	0	0	0	0	0	0	1	1	0	0	1	0	2	2	0	0	0	0	1	1	1	0	2	0	0	2	1	0	2	2	0	1	1	0	1	0	0	0	0
654	1	1	1	0	1	2	2	0	1	0	0	0	0	0	0	0	1	1	0	0	2	1	2	2	0	0	0	2	1	2	1	1	0	1	1	2	1	0	0	0	0	0	0	2	0	1	0	0	0
655	1	1	1	0	0	0	1	0	0	0	0	0	0	0	0	0	1	0	0	0	1	1	2	2	0	0	0	2	1	2	1	0	2	0	0	2	0	1	0	0	0	0	1	0	1	0	0	1	0
656	1	2	0	0	0	0	1	0	1	0	1	0	0	0	0	0	1	1	0	1	1	0	1	1	0	0	0	2	0	2	1	1	1	0	0	1	1	0	0	0	0	0	0	0	1	0	0	0	1
657	0	0	2	0	0	0	2	0	2	0	0	0	0	0	0	0	2	0	0	1	2	0	1	1	0	0	0	1	1	2	0	0	0	0	0	2	2	0	0	1	0	0	0	1	1	1	0	0	1
658	0	1	2	1	0	0	2	0	2	0	0	0	1	0	0	0	0	0	0	0	2	1	2	2	0	0	0	1	1	2	0	0	1	1	0	0	1	1	0	0	0	0	0	0	0	0	0	0	1
659	1	0	2	0	0	0	0	0	1	0	0	2	2	2	0	0	1	0	1	1	1	1	1	2	0	0	0	1	1	2	1	0	1	0	0	2	2	0	2	2	0	1	1	0	1	1	0	0	2
660	1	1	1	0	0	0	0	0	0	1	2	0	2	1	0	1	0	1	1	1	2	0	2	2	0	1	0	2	1	2	1	1	0	0	0	1	1	0	1	1	0	1	1	0	2	2	0	1	0
661	0	2	0	0	0	0	2	0	2	0	0	0	1	0	0	1	1	0	1	1	2	1	1	1	1	1	0	0	1	2	1	0	1	0	0	2	2	0	0	0	1	1	0	0	2	1	0	0	0
662	1	1	1	0	0	0	2	0	2	0	2	1	1	1	0	0	2	1	0	0	2	0	2	2	0	0	0	2	1	1	2	0	1	1	1	2	1	0	1	1	0	0	0	0	1	0	1	0	0
663	1	2	0	0	0	0	2	0	2	0	0	1	1	1	0	0	1	1	1	1	1	1	1	2	0	0	0	1	1	2	0	2	1	0	0	2	2	0	1	1	0	0	0	1	0	1	1	0	0
664	0	2	1	0	0	0	1	0	1	0	1	1	0	0	0	0	2	0	0	0	2	0	2	2	0	0	0	2	0	1	0	1	1	1	0	1	1	0	0	0	0	2	2	0	2	1	0	0	0
665	0	0	2	0	0	0	1	0	1	0	1	0	1	0	0	1	1	1	0	1	2	0	2	2	0	0	1	1	1	2	0	1	1	0	0	1	2	0	2	2	1	0	0	2	0	2	0	0	0
666	1	2	1	0	0	0	2	0	2	0	0	0	0	0	0	0	0	0	2	1	1	0	0	0	0	0	0	2	1	2	1	0	1	2	2	2	1	1	0	0	0	1	1	0	1	1	0	0	0
667	1	1	1	0	0	0	2	0	2	0	1	0	0	0	0	0	1	0	1	1	1	1	2	2	0	0	0	2	0	2	0	1	2	0	1	1	2	0	2	2	0	0	0	0	0	0	0	0	0
668	0	0	2	1	1	1	2	1	2	0	0	0	0	0	0	0	1	1	1	0	0	2	2	2	0	0	0	2	1	2	2	1	2	0	1	1	1	0	0	0	0	1	1	0	1	2	0	0	0
669	1	1	1	1	0	0	1	0	1	0	1	0	0	0	0	0	1	0	0	0	1	0	2	2	0	1	0	2	1	2	1	0	0	1	1	2	2	0	2	2	1	1	1	0	1	0	0	0	1
670	0	1	1	0	0	0	2	1	1	0	1	0	0	0	0	0	1	1	0	1	1	1	2	2	0	1	0	1	0	2	1	0	0	0	0	1	1	0	1	1	1	0	0	1	0	0	0	0	0
671	1	2	0	0	0	0	2	0	2	0	1	0	0	0	0	0	2	0	1	1	2	0	2	2	0	0	0	2	0	2	1	0	1	1	0	2	1	0	1	1	0	2	1	0	1	0	1	0	0
672	0	2	0	0	0	0	1	0	1	0	1	0	1	0	0	1	1	0	0	1	1	0	2	2	0	0	0	2	1	2	2	1	1	2	0	1	1	0	2	2	0	0	0	2	0	1	0	0	0
673	1	2	1	0	0	0	1	0	1	0	1	0	0	0	0	0	0	0	1	2	1	0	2	2	0	0	0	2	0	2	1	0	1	1	2	2	2	0	0	0	1	1	1	0	1	1	0	0	1
674	0	1	1	0	0	0	2	1	2	0	0	0	0	0	0	0	0	0	0	0	2	0	2	2	0	0	0	2	2	1	1	0	0	0	1	2	1	2	0	0	1	1	0	0	1	0	0	0	0
675	0	1	0	0	0	0	2	0	1	0	1	1	2	2	0	0	1	1	2	2	1	0	1	1	0	0	0	2	0	2	1	1	2	0	0	0	2	0	1	1	1	0	0	1	0	0	0	1	1
676	1	0	2	0	0	0	2	0	2	0	1	1	1	1	0	0	1	1	1	1	1	1	1	2	0	0	0	2	1	2	0	0	1	0	0	1	2	0	0	0	0	0	0	0	0	0	0	1	0
677	1	1	2	0	0	0	2	0	1	0	1	0	1	0	0	1	1	1	1	1	1	0	1	1	0	0	0	0	2	2	0	1	1	0	0	1	2	0	1	1	0	1	1	0	1	0	0	0	0
678	1	1	1	0	0	0	2	1	1	0	0	1	2	2	0	0	1	1	1	1	0	0	2	2	0	0	1	2	0	1	0	0	1	0	0	2	1	0	1	1	0	0	0	0	0	2	0	0	0
679	0	0	2	0	1	1	2	0	2	0	0	0	0	0	0	0	1	0	0	1	1	0	2	2	0	0	1	2	1	2	0	0	0	0	1	2	2	0	1	1	0	0	0	0	0	2	0	0	0
680	1	0	2	0	0	0	1	0	2	1	0	0	0	0	0	0	1	0	1	1	1	0	2	2	0	0	0	1	1	2	1	1	1	1	0	2	2	0	0	0	0	1	1	0	2	2	0	0	1
681	1	1	2	1	0	0	2	0	1	0	0	0	1	0	0	1	0	0	0	0	2	0	2	2	0	0	0	2	0	2	1	0	1	0	0	1	1	0	0	0	0	1	1	0	1	1	0	0	0
682	1	1	1	0	0	0	2	0	2	0	0	1	1	0	1	0	2	2	2	2	2	0	2	2	0	1	0	1	1	1	1	1	1	0	0	2	1	0	2	2	0	0	0	0	1	0	0	1	0
683	1	2	1	1	0	0	1	0	1	0	0	0	0	0	0	0	0	0	0	0	1	0	2	2	0	0	0	2	0	2	1	0	1	0	0	2	2	0	2	2	0	1	1	0	1	1	0	0	0
684	0	2	0	1	0	0	2	0	2	0	0	0	1	0	0	1	1	0	1	1	2	0	2	2	0	0	0	2	0	2	0	0	1	0	0	1	1	0	1	1	0	0	0	0	0	0	0	0	0
685	0	0	2	0	0	1	2	0	2	0	0	0	2	0	1	1	1	1	0	0	1	0	2	2	0	0	0	2	1	2	1	0	2	0	0	2	2	0	0	0	0	1	1	0	1	1	0	0	0
686	0	1	2	1	0	0	2	0	2	0	0	0	1	0	0	1	2	0	0	0	2	0	2	2	0	0	0	2	2	1	2	0	1	1	1	1	1	0	1	1	0	1	1	0	0	1	0	0	1
687	1	1	1	0	0	0	0	0	1	0	1	0	1	0	0	0	0	0	0	0	0	1	1	1	1	1	0	2	0	2	1	2	1	0	0	1	1	1	0	0	0	0	0	0	0	0	0	0	1
688	0	2	0	0	0	0	0	0	0	0	2	0	1	0	0	0	2	1	1	1	2	0	2	2	0	0	0	2	0	2	1	2	2	0	0	0	1	0	1	1	0	0	0	0	0	0	1	1	0
689	0	1	2	0	0	0	1	0	1	1	2	0	2	0	0	1	1	1	2	2	1	1	1	1	1	1	0	2	0	2	0	0	2	0	0	1	2	0	2	2	0	1	1	0	0	1	0	1	0
690	1	2	1	0	0	0	1	0	1	0	1	0	0	0	0	0	2	0	0	1	2	0	2	2	0	0	0	2	0	2	1	0	0	0	0	1	1	0	0	0	0	0	0	0	0	0	0	0	0
691	1	1	1	1	0	0	2	0	2	0	0	1	1	1	0	0	0	0	0	0	2	0	2	2	0	1	0	2	0	1	1	0	0	2	1	1	1	0	1	1	0	0	0	0	0	0	0	0	1
692	1	2	0	0	0	0	2	0	1	0	1	1	2	1	1	0	1	1	1	1	1	0	2	2	0	0	0	0	1	2	1	1	1	0	0	2	1	0	1	0	1	0	0	1	0	0	1	1	0
693	1	1	1	0	1	1	2	0	1	0	0	0	1	1	0	0	0	1	1	1	2	0	2	2	0	0	0	2	0	1	0	0	1	0	0	1	1	0	0	0	0	0	0	0	2	0	0	1	0
694	0	2	0	0	0	0	2	0	2	0	0	1	1	1	0	0	2	1	0	0	2	0	2	2	0	0	0	1	1	2	0	2	1	0	0	2	1	0	2	2	0	0	0	0	0	1	0	0	1
695	0	1	1	1	0	0	1	0	0	0	0	0	0	0	0	0	2	2	0	1	2	0	1	2	0	0	0	1	2	1	1	0	0	2	1	1	2	0	2	2	0	1	1	0	1	1	1	1	0
696	0	1	2	0	1	1	2	1	2	0	0	0	0	0	0	0	1	0	0	0	1	0	1	1	0	0	0	2	0	1	1	1	1	0	0	2	1	0	0	0	0	0	0	2	0	1	0	0	1
697	0	0	2	0	1	1	1	0	0	1	1	0	0	0	0	0	1	0	1	2	1	0	2	2	0	0	0	1	1	2	1	1	1	0	0	1	1	0	0	0	0	1	1	0	1	1	0	0	0
698	1	0	2	0	1	1	2	0	2	0	0	0	2	2	0	0	1	0	1	1	2	0	0	0	0	0	0	2	1	1	1	0	2	1	0	2	1	0	2	2	0	0	0	0	0	0	0	1	0
699	1	2	0	0	0	0	1	0	1	0	1	1	1	1	0	0	1	1	0	0	0	1	0	1	0	1	0	2	1	2	2	1	1	2	0	1	1	1	0	0	0	1	1	0	0	0	0	0	0
700	1	2	1	0	0	0	1	0	1	0	1	1	1	1	0	0	0	0	1	1	0	0	2	2	0	0	0	2	0	1	0	1	0	1	1	2	1	0	1	0	1	1	1	0	1	0	0	0	1
701	1	0	1	0	0	0	2	0	2	0	0	1	2	2	0	0	1	0	0	0	2	0	2	2	0	1	0	1	0	1	1	1	0	0	0	2	1	0	1	1	0	0	0	0	0	2	1	0	0
702	0	1	2	0	0	0	2	0	1	0	1	0	1	0	0	1	2	1	0	0	1	1	2	2	0	0	0	2	0	2	1	0	0	1	1	2	1	0	0	0	0	0	0	0	0	0	0	1	0
703	0	0	2	0	0	0	1	0	0	0	0	0	1	0	0	0	0	0	0	0	1	0	2	2	0	0	0	2	1	1	2	0	0	0	0	1	1	0	0	0	0	2	2	0	2	1	0	1	1
704	1	1	1	0	1	1	1	0	2	1	0	0	1	1	0	0	0	0	1	1	2	1	2	2	0	0	0	2	2	2	0	0	1	1	1	2	1	0	2	1	1	0	0	0	1	0	0	0	0
705	1	0	2	0	0	1	1	0	1	0	1	0	0	0	0	0	1	0	1	1	2	0	2	2	0	0	0	1	0	0	2	1	2	0	0	1	1	2	0	0	1	0	0	0	0	0	1	0	0
706	1	1	2	1	0	0	2	0	2	0	1	0	0	0	0	0	2	2	1	1	2	1	1	1	1	1	0	2	1	2	0	0	1	1	0	1	1	0	1	1	0	1	0	0	0	0	1	1	0
707	1	2	0	0	0	0	2	0	1	0	1	1	0	0	0	0	1	0	1	1	2	0	2	2	0	0	0	1	1	2	1	1	2	0	0	2	2	0	2	2	0	0	0	0	0	0	0	0	0
708	0	1	0	1	0	0	2	0	2	0	1	1	1	1	0	0	0	0	0	1	1	0	2	2	0	0	0	2	0	2	2	1	2	0	0	1	1	1	0	0	0	1	1	0	1	0	0	0	2
709	0	1	2	0	0	0	1	0	0	0	1	1	1	1	0	0	0	0	1	1	0	0	2	2	0	1	0	2	0	1	1	0	1	0	0	1	0	0	2	2	1	0	1	0	1	0	0	0	0
710	0	2	0	0	0	0	2	0	1	0	0	1	1	1	0	0	0	0	2	2	0	1	2	2	0	0	0	2	1	1	2	0	1	0	0	1	2	0	1	1	0	0	0	0	1	0	0	0	0
711	1	1	2	1	1	1	2	1	1	0	0	0	0	0	0	0	1	1	1	1	1	1	2	2	0	0	0	2	0	2	0	0	1	1	1	2	2	0	1	1	0	0	0	0	1	0	0	0	0
712	1	2	1	1	0	0	2	1	2	0	0	1	1	1	0	0	1	1	1	1	2	0	2	2	0	0	0	1	2	2	1	1	1	1	1	2	1	2	0	0	1	1	0	0	1	0	0	0	0
713	0	2	1	0	0	0	2	0	2	0	1	0	0	0	0	0	1	1	0	0	2	0	2	2	0	0	0	2	0	1	0	1	1	0	0	2	1	0	1	1	0	0	0	0	0	1	0	0	1
714	0	1	2	0	1	1	2	0	2	0	0	0	0	0	0	0	2	1	0	0	2	1	0	1	0	1	0	2	0	2	0	1	1	0	0	2	1	1	0	0	0	0	0	0	0	0	0	0	0
715	1	1	1	1	0	0	2	0	1	0	0	0	0	0	0	0	0	0	0	0	2	0	2	2	0	0	0	1	1	2	0	0	1	0	0	2	1	0	1	1	0	0	0	0	1	0	0	0	1
716	1	1	0	1	0	0	2	0	2	0	0	1	1	1	0	0	1	0	0	0	2	0	1	1	1	1	0	1	0	1	0	1	2	0	0	1	1	0	0	0	0	0	0	0	1	0	1	1	0
717	1	1	1	0	0	0	1	1	1	0	1	1	1	1	0	0	1	0	0	1	1	1	2	2	0	0	0	2	2	2	0	2	1	0	0	1	1	0	1	0	1	0	0	1	0	0	0	0	0
718	0	1	1	0	0	0	2	0	2	0	0	0	1	0	0	1	1	1	2	2	1	0	1	1	1	2	0	2	1	2	1	0	1	0	0	1	1	0	0	0	0	1	1	0	0	0	0	0	0
719	1	1	1	1	1	1	1	0	1	0	2	1	1	1	0	0	2	2	2	2	2	0	2	2	0	1	0	1	1	2	0	2	1	0	0	2	1	1	1	1	0	0	0	0	0	2	0	0	0
720	0	1	2	0	0	0	2	1	1	0	0	0	0	0	0	0	1	1	0	0	0	0	2	2	0	1	0	2	2	1	2	0	0	0	0	2	1	0	1	0	1	0	0	0	0	1	1	0	0
721	0	1	2	0	1	1	1	0	1	0	0	0	0	0	0	0	1	0	0	0	2	1	1	1	1	0	0	1	1	2	1	0	0	1	0	2	2	0	0	0	0	0	0	0	0	0	0	0	0
722	1	1	1	0	1	2	2	0	1	0	1	0	0	0	0	0	1	1	0	0	1	0	1	1	1	1	0	2	0	1	2	0	1	0	0	2	2	0	2	2	0	1	1	0	1	1	0	0	1
723	0	1	1	0	1	1	1	0	1	0	1	1	0	0	0	0	0	0	0	0	2	1	0	1	1	1	0	2	1	1	1	0	0	2	2	2	1	0	0	0	0	1	1	0	1	0	0	0	0
724	0	2	1	1	0	0	1	1	2	0	1	0	0	0	0	0	2	1	2	1	1	1	1	1	1	1	0	2	0	2	1	0	0	1	0	1	1	1	0	0	0	0	0	1	0	1	0	1	0
725	1	2	1	0	1	1	2	1	2	0	0	1	1	1	0	0	2	0	0	0	2	0	2	2	0	0	0	1	2	2	1	0	1	0	0	1	2	0	0	0	0	0	0	1	0	1	0	0	1
726	1	1	1	0	1	1	2	0	2	0	0	1	1	1	0	0	1	0	0	0	1	0	2	2	0	0	0	1	2	2	1	1	0	1	1	2	1	0	2	2	0	0	0	0	0	1	1	0	1
727	0	0	2	1	0	0	1	0	1	1	2	0	1	0	0	0	1	1	2	2	1	0	1	1	0	0	0	0	1	2	1	1	2	0	0	2	0	1	1	1	0	0	0	0	0	1	0	0	0
728	1	1	1	0	0	0	2	0	1	0	0	1	1	1	0	0	1	1	0	1	2	0	2	2	0	0	0	1	1	2	0	0	1	2	0	2	2	0	1	0	1	0	0	0	0	1	0	0	0
729	0	2	1	0	0	0	1	0	0	1	2	1	2	2	0	0	1	1	2	1	2	0	1	1	0	1	0	1	1	2	0	0	0	1	1	1	1	0	1	1	0	0	0	0	0	1	0	0	0
730	0	2	0	0	0	0	1	0	1	0	1	1	1	1	0	0	2	2	0	0	2	0	2	2	0	0	0	2	1	2	0	0	0	1	0	1	1	0	0	0	0	0	1	0	1	0	0	0	0
731	0	1	0	1	0	0	1	0	0	0	1	1	1	1	0	0	1	1	1	1	2	0	2	2	0	0	0	1	2	2	0	1	1	0	0	1	2	0	1	1	0	1	1	0	0	0	0	0	0
732	1	2	0	0	0	0	2	0	1	1	1	1	1	1	0	0	2	1	1	1	2	1	1	2	0	0	0	1	2	2	0	1	1	2	1	1	2	0	0	0	0	0	0	0	0	0	0	0	0
733	1	0	2	0	2	2	2	0	2	0	0	1	1	1	0	0	1	1	1	0	1	0	2	2	0	0	0	2	1	2	0	2	1	0	0	2	2	0	1	1	0	0	0	0	0	0	0	0	1
734	1	0	2	0	1	1	2	0	1	0	0	0	1	0	0	1	2	2	0	0	1	0	2	2	0	0	0	1	0	2	1	0	1	0	0	1	2	0	0	0	0	0	0	0	0	1	0	0	0
735	0	1	1	0	0	0	2	0	0	0	0	0	2	2	0	0	0	0	1	1	1	1	2	2	0	0	1	2	1	2	0	2	2	0	0	1	1	0	0	1	0	0	0	0	0	0	1	0	1
736	1	1	2	1	1	1	1	0	1	0	1	1	2	2	0	0	0	0	2	2	0	1	2	2	0	0	0	1	1	2	1	0	1	1	0	1	1	0	1	0	1	0	0	0	1	1	0	1	0
737	1	0	2	0	2	2	2	1	1	0	0	1	1	1	0	0	2	2	0	0	2	1	1	1	0	1	1	2	1	1	1	1	0	1	0	1	1	0	1	0	1	1	1	0	1	1	0	0	0
738	1	1	1	0	1	2	2	0	1	1	1	1	2	1	0	1	1	1	1	1	0	1	2	2	0	1	0	1	1	2	0	0	1	0	0	2	1	0	1	0	1	0	0	0	1	1	0	0	0
739	1	2	1	0	1	1	2	0	2	0	0	0	0	0	0	0	1	0	1	1	2	1	2	2	0	0	0	1	0	1	1	1	1	0	0	1	1	0	0	0	0	0	0	0	0	0	0	0	0
740	1	1	1	1	1	1	2	1	1	0	0	0	1	0	0	1	2	2	0	0	2	1	2	2	0	1	0	2	2	2	2	0	1	0	0	1	0	0	1	1	0	0	0	0	0	0	0	0	0
741	0	2	1	0	0	0	2	0	2	0	0	0	1	1	0	0	0	0	1	1	2	0	1	1	0	1	0	1	1	2	0	0	0	1	1	2	1	0	1	1	0	1	0	0	1	0	1	0	1
742	1	0	1	0	0	0	2	0	2	0	0	0	0	0	0	0	0	0	0	0	2	0	2	2	0	0	0	2	0	2	1	0	1	0	0	2	2	0	0	1	0	1	0	0	1	1	0	0	1
743	1	2	1	0	0	0	2	1	1	0	0	0	1	0	0	1	2	0	0	0	2	1	2	2	0	0	0	2	0	2	0	1	1	2	0	1	2	0	0	0	1	1	1	0	1	0	0	0	1
744	1	2	1	1	0	0	2	1	2	0	0	1	1	1	0	0	1	1	0	0	2	0	2	2	0	0	0	2	1	2	1	1	1	0	0	1	1	0	1	1	0	1	0	0	2	0	0	0	1
745	1	2	1	1	0	0	2	0	0	0	0	0	0	0	0	0	2	0	0	0	2	0	2	2	0	0	0	1	1	2	0	0	0	1	1	1	2	0	1	1	0	1	0	0	1	0	0	0	0
746	0	1	2	1	0	0	2	1	1	0	0	1	2	0	1	0	1	1	1	1	2	0	2	2	0	1	0	2	1	2	0	0	0	0	0	2	2	0	0	1	0	0	0	0	0	1	0	0	0
747	1	2	0	1	0	0	1	0	0	0	2	0	0	0	0	0	1	1	0	1	2	0	2	2	0	1	0	1	1	2	0	1	1	0	0	1	1	0	2	2	0	0	0	0	1	0	0	1	1
748	1	1	2	1	0	0	2	1	1	0	0	0	0	0	0	0	2	0	0	0	2	0	2	2	0	1	0	2	1	2	2	0	1	0	0	2	1	0	1	1	0	0	0	1	0	1	0	1	0
749	0	1	1	0	1	1	1	0	2	1	0	0	1	0	0	1	2	0	0	1	2	0	2	2	0	0	0	2	1	0	2	0	0	1	0	2	1	1	0	0	0	0	0	0	0	1	1	0	0
750	0	2	0	1	0	0	2	0	2	0	1	0	0	0	0	0	1	1	0	0	2	0	2	2	0	0	0	2	0	1	1	1	1	2	1	2	1	1	0	0	1	0	0	0	0	0	0	1	1
751	1	1	1	0	1	1	2	0	2	0	1	1	1	1	0	0	1	0	1	1	1	0	2	2	0	0	0	1	0	1	2	2	2	0	0	1	1	0	1	1	0	1	1	0	0	1	0	0	0
752	1	2	0	1	0	0	1	0	1	0	1	2	2	1	1	0	1	0	1	1	2	0	2	2	0	0	0	2	0	2	2	0	1	0	0	2	2	0	0	0	0	0	0	0	0	1	0	0	2
753	0	0	2	0	1	1	2	0	0	0	0	0	1	1	0	0	1	0	1	1	2	0	2	2	0	0	0	2	1	2	1	1	2	0	0	2	1	0	1	1	0	0	0	0	0	1	0	0	0
754	0	1	1	0	1	1	1	0	1	0	0	0	1	1	0	0	2	2	1	1	1	0	2	2	0	0	0	1	1	2	0	1	1	0	0	2	1	1	0	0	0	1	0	0	1	1	0	0	0
755	1	2	1	0	0	0	1	0	2	1	0	1	1	0	1	0	1	0	1	1	1	1	1	2	0	0	0	2	1	2	1	0	1	0	0	2	1	0	1	1	0	0	0	0	0	1	1	1	0
756	0	0	2	0	0	0	2	0	2	0	0	1	2	1	0	1	0	0	0	0	2	0	2	2	0	0	0	1	1	2	0	1	1	1	0	1	1	1	0	0	0	0	0	2	0	2	0	0	0
757	0	1	1	0	1	1	2	0	2	0	0	1	2	1	0	0	1	1	1	1	1	1	2	2	0	0	0	0	2	2	0	0	0	0	0	1	1	0	0	0	0	0	0	0	0	0	0	0	0
758	0	1	1	0	0	0	1	0	2	0	0	0	1	0	0	0	1	0	1	1	2	0	2	2	0	0	0	2	0	2	0	0	1	1	0	2	1	1	0	0	0	0	1	0	1	0	0	0	1
759	1	2	0	0	0	0	2	0	2	0	0	0	0	0	0	0	1	1	1	1	1	0	2	2	0	0	0	1	1	2	0	1	1	1	1	2	1	1	1	1	0	1	1	0	0	0	0	0	0
760	1	1	1	0	0	0	2	0	2	0	1	2	2	2	0	0	0	0	1	1	0	0	0	0	0	0	0	2	1	1	1	1	2	0	1	2	2	0	0	0	0	0	0	0	0	0	0	0	0
761	1	1	1	0	0	0	2	1	2	0	0	1	2	1	0	0	1	0	0	0	2	0	2	2	0	0	0	2	0	1	1	0	2	0	0	2	2	0	1	1	0	2	2	0	2	1	0	1	1
762	1	1	1	0	0	0	2	0	1	0	0	0	0	0	0	0	1	0	0	0	1	1	2	2	0	0	1	2	0	2	0	1	1	0	0	2	1	0	1	1	0	0	0	0	2	1	0	0	1
763	1	1	1	0	1	1	2	0	2	0	0	1	1	0	1	0	1	1	0	0	1	0	2	2	0	0	0	1	2	2	1	0	1	0	0	2	1	0	1	1	0	0	0	0	0	2	0	0	0
764	1	2	1	0	0	0	1	0	0	0	0	0	0	0	0	0	2	0	0	0	2	0	1	2	0	0	0	2	1	2	1	0	1	0	0	1	1	0	1	1	0	0	0	0	1	0	1	0	1
765	1	1	2	0	0	0	2	0	2	0	0	1	1	0	0	0	0	0	1	1	0	1	2	2	0	0	0	0	2	2	0	1	1	0	0	2	2	0	2	2	1	0	0	0	0	1	0	0	0
766	1	2	0	0	0	0	2	1	2	0	0	0	1	1	0	0	2	1	1	1	1	0	2	2	0	0	0	1	1	1	1	1	0	1	1	2	1	0	0	0	0	1	1	0	1	0	0	0	0
767	1	1	2	1	0	0	2	0	2	0	0	1	1	0	1	0	1	0	1	1	1	1	0	0	1	1	0	2	0	2	1	0	2	0	0	2	2	0	0	0	0	0	0	0	1	1	0	0	1
768	0	2	0	1	0	0	2	0	2	0	0	0	0	0	0	0	2	2	0	0	2	0	2	2	0	1	0	0	1	2	1	1	1	1	1	2	0	0	2	2	1	1	0	0	1	1	0	0	0
769	1	0	2	1	1	1	2	0	2	0	0	0	1	0	0	0	2	1	0	0	1	1	2	2	0	0	1	2	0	2	1	0	1	0	0	2	1	1	0	0	0	1	1	0	1	2	0	0	0
770	0	2	0	0	0	0	1	0	1	0	1	0	0	0	0	0	1	1	0	1	1	1	2	2	0	0	0	1	1	2	0	0	1	0	0	2	1	0	2	1	1	0	0	2	0	1	0	0	1
771	0	0	2	0	0	0	2	0	2	0	0	0	2	0	0	1	0	0	0	0	2	1	2	2	0	0	0	1	1	2	0	1	1	1	1	1	2	0	0	0	0	0	0	0	0	0	0	0	1
772	0	0	1	0	0	0	2	0	1	0	0	0	0	0	0	0	1	1	0	0	2	0	2	2	0	1	0	1	0	1	2	1	1	2	0	2	1	2	0	0	1	1	1	0	1	0	0	0	0
773	1	2	1	1	0	0	2	0	1	0	1	2	2	1	1	0	2	1	1	1	1	1	2	2	0	0	0	1	0	1	1	1	2	0	0	2	1	0	2	2	0	0	0	0	0	1	0	1	0
774	0	2	1	1	0	0	2	0	1	0	1	1	1	1	0	0	1	0	0	0	2	0	2	2	0	0	0	2	0	2	0	2	2	0	0	1	1	1	0	0	0	0	0	0	0	1	0	0	0
775	1	0	2	2	1	1	2	0	2	0	0	1	1	1	0	0	2	1	0	0	2	1	1	1	1	1	0	2	1	2	0	1	1	2	1	2	2	0	2	2	0	0	0	0	0	0	1	0	0
776	1	1	1	0	1	2	2	0	0	0	0	0	0	0	0	0	2	1	0	1	1	0	2	2	0	0	0	2	1	2	0	0	1	0	0	1	1	0	1	0	1	1	1	0	2	2	0	1	0
777	1	0	2	0	0	0	1	0	0	0	1	1	1	1	0	0	2	1	1	0	2	0	1	2	0	0	0	2	0	2	1	0	1	1	0	2	0	1	0	0	0	2	2	0	2	1	0	1	0
778	0	1	1	0	0	0	2	0	2	0	0	1	1	1	0	0	2	0	1	0	2	0	2	2	0	1	0	1	1	2	0	1	1	2	1	1	2	0	2	2	0	0	0	0	0	1	0	2	0
779	0	1	1	0	1	1	1	0	1	0	0	1	1	1	0	0	1	0	0	0	1	0	2	2	0	0	0	2	0	2	0	1	2	0	1	1	1	0	1	1	0	0	0	0	0	2	0	0	1
780	0	1	1	0	1	1	0	0	1	0	0	0	0	0	0	0	2	1	0	0	2	0	2	2	0	0	0	2	0	1	0	0	0	0	1	2	2	0	0	0	0	0	0	2	0	1	0	0	1
781	1	0	1	0	0	0	1	0	1	0	1	0	0	0	0	0	1	0	0	0	2	0	2	2	0	0	0	2	0	2	1	0	0	1	0	1	2	0	0	0	0	1	1	0	1	0	0	0	1
782	0	2	1	0	0	0	1	0	1	1	1	1	0	0	0	0	0	0	2	2	0	1	2	2	0	0	0	1	0	1	1	0	0	1	1	2	1	0	1	1	0	1	1	0	1	1	0	0	0
783	1	1	2	0	0	0	1	1	1	0	1	0	0	0	0	0	1	0	0	0	1	1	2	2	0	0	1	2	0	2	0	0	0	0	0	2	2	0	1	1	0	0	0	0	0	0	0	1	1
784	1	0	2	0	0	0	1	0	2	1	0	0	1	0	0	1	2	2	1	1	1	0	2	2	0	0	0	1	2	2	0	0	1	0	0	1	1	0	1	1	0	0	0	0	0	1	0	0	0
785	1	0	2	0	0	0	1	0	0	0	0	1	2	1	0	1	2	1	0	1	2	1	2	2	0	0	0	1	1	2	0	1	0	1	1	2	1	0	0	0	0	0	0	0	1	1	0	0	0
786	0	1	1	0	0	0	2	0	0	0	0	1	2	2	0	0	0	0	1	1	2	0	2	2	0	0	0	1	2	1	1	0	1	2	2	2	1	0	0	0	0	0	0	1	0	1	0	0	0
787	1	1	1	1	0	0	1	1	1	1	1	0	1	0	0	1	1	0	1	1	2	1	0	0	1	1	0	2	1	2	0	0	1	0	0	2	1	0	1	1	0	0	0	0	0	1	0	0	0
788	1	1	1	0	0	0	1	1	2	0	0	0	0	0	0	0	2	1	0	0	2	0	2	2	0	0	0	2	0	2	1	0	0	0	0	2	2	0	1	1	0	0	0	1	1	1	0	0	0
789	0	1	1	1	0	0	2	0	1	0	0	0	1	1	0	0	0	0	1	1	2	1	2	2	0	1	0	1	1	2	0	0	1	2	1	2	2	0	1	0	1	0	0	1	0	0	0	0	1
790	0	1	1	0	0	0	1	0	1	0	1	1	1	1	0	0	2	1	2	1	1	0	2	2	0	0	0	1	1	2	0	1	2	0	0	2	1	0	0	0	0	1	0	0	1	1	0	0	0
791	1	1	2	1	0	0	1	0	2	0	0	1	2	1	0	1	2	1	2	2	1	1	2	2	0	0	0	2	2	2	1	1	2	0	1	1	0	0	1	1	0	0	0	0	0	1	0	0	0
792	1	1	2	1	1	1	2	0	2	0	0	1	1	1	0	0	1	0	1	1	2	0	2	2	0	0	0	2	0	2	0	0	2	0	0	1	1	2	0	0	1	2	2	0	2	1	0	0	1
793	0	1	1	0	0	0	2	1	1	0	0	1	1	1	0	0	2	2	1	1	1	0	2	2	0	0	0	2	0	2	1	0	1	0	0	2	1	0	0	0	0	0	0	1	0	0	0	0	1
794	1	1	1	1	1	1	1	0	1	0	0	0	0	0	0	0	2	1	1	1	2	1	2	2	0	0	0	2	0	2	0	0	1	2	0	1	2	0	1	1	0	1	0	0	2	1	0	1	0
795	0	2	0	0	0	0	2	0	1	0	0	1	1	1	0	0	0	0	2	1	0	0	2	2	0	0	0	1	1	2	0	2	1	1	1	2	2	0	0	0	0	0	0	0	1	1	1	0	0
796	0	1	2	1	1	1	2	0	2	0	0	0	0	0	0	0	2	0	1	0	2	1	1	1	1	1	0	1	0	1	2	1	0	0	0	2	0	0	2	2	1	0	0	0	1	0	0	0	0
797	0	2	1	1	0	0	1	0	1	0	0	1	1	1	0	0	0	0	1	1	2	0	1	1	0	0	1	1	1	2	0	0	1	1	2	2	1	0	0	0	0	0	0	1	0	1	0	0	1
798	0	2	0	0	0	0	2	1	1	0	0	1	1	1	0	0	2	2	1	1	2	1	2	2	0	1	0	1	1	2	1	1	0	1	1	2	2	0	0	1	0	0	0	0	1	1	0	0	0
799	1	1	2	1	0	0	2	0	2	0	0	0	1	0	0	0	0	0	0	1	1	0	2	2	0	0	0	1	0	2	1	1	1	0	0	2	0	1	0	0	0	0	0	0	0	1	0	0	0
800	1	2	0	0	0	0	0	0	1	0	0	2	2	2	0	0	0	0	1	1	2	0	1	1	0	0	0	1	1	2	0	0	1	1	0	1	2	0	0	0	0	1	1	0	1	2	0	0	0
801	1	1	1	0	0	0	2	0	2	0	1	0	1	1	0	0	1	1	0	1	2	1	2	2	0	0	1	2	1	2	0	0	2	1	0	2	1	0	1	0	1	0	0	0	0	0	0	0	2
802	1	2	1	1	0	0	2	1	1	0	0	0	2	0	1	1	2	2	2	2	0	0	2	2	0	2	0	1	1	2	0	1	1	1	0	1	1	0	0	0	0	1	1	0	1	0	0	0	0
803	0	0	2	0	0	0	2	0	0	0	0	0	2	0	1	1	1	1	1	1	1	1	2	2	0	0	0	1	0	1	0	0	1	1	1	2	1	0	1	1	0	1	1	0	0	0	0	0	0
804	0	0	2	0	0	0	2	1	1	0	0	1	2	1	0	0	1	0	0	0	1	0	2	2	0	0	0	1	2	2	0	0	0	0	1	2	1	1	0	0	0	0	0	1	1	1	0	1	0
805	0	2	0	0	0	0	2	0	2	0	1	1	1	1	0	0	0	0	1	1	2	0	1	1	0	0	0	2	1	2	0	0	2	0	0	2	1	0	1	0	1	0	0	0	0	0	1	1	0
806	0	1	1	0	1	1	1	0	2	0	0	0	0	0	0	0	1	1	1	1	2	0	2	2	0	0	0	1	2	2	1	0	1	0	0	2	1	0	0	0	0	0	0	0	0	0	1	0	0
807	0	2	1	0	0	0	2	0	2	0	0	0	1	1	0	0	2	2	1	1	2	0	2	2	0	0	0	1	1	0	1	0	0	1	2	2	2	0	1	1	0	0	0	0	0	0	2	0	0
808	0	2	1	0	0	0	2	1	2	0	0	0	1	0	0	0	2	2	2	2	0	0	2	2	0	0	0	2	1	2	2	2	2	0	0	0	2	0	0	1	0	0	0	0	1	1	0	0	0
809	1	1	2	1	0	0	2	0	2	0	1	1	1	1	0	0	0	0	0	0	2	1	1	2	0	0	0	2	1	1	1	0	1	1	1	2	1	0	0	0	0	0	0	0	0	0	0	0	0
810	0	1	1	0	0	0	2	0	1	1	1	0	1	0	0	1	2	2	1	1	2	1	2	2	0	0	0	2	1	2	1	0	0	1	1	2	1	0	1	0	1	0	0	0	1	0	0	0	0
811	0	1	1	0	1	1	1	0	1	0	1	0	0	0	0	0	1	1	0	1	2	0	2	2	0	1	0	1	1	2	0	2	2	0	0	0	1	0	1	1	0	2	1	0	1	0	0	0	0
812	0	2	0	0	0	0	2	0	1	0	0	0	1	0	0	1	0	0	2	1	1	0	2	2	0	0	0	2	0	2	1	1	0	0	0	1	1	0	0	0	0	1	1	0	1	1	1	1	0
813	1	0	2	0	0	0	2	0	2	0	0	0	1	0	0	1	2	0	0	0	2	0	2	2	0	0	0	1	0	1	0	0	1	1	0	2	1	0	0	0	0	0	0	0	1	0	0	0	0
814	1	2	0	0	0	0	2	0	1	0	0	0	0	0	0	0	1	1	0	0	2	1	1	1	1	1	1	2	0	1	0	0	1	2	0	1	2	0	0	0	0	1	1	0	1	2	0	0	1
815	1	2	1	0	0	0	1	0	1	0	0	0	0	0	0	0	1	1	1	1	1	0	2	2	0	1	1	1	0	1	1	2	1	0	0	0	1	0	0	0	0	0	0	0	0	0	0	1	0
816	0	0	2	0	0	0	1	1	1	0	1	1	1	1	0	0	1	1	1	1	1	0	2	2	0	0	0	2	0	1	0	1	2	0	0	2	0	0	1	1	0	0	0	0	0	0	0	1	0
817	1	2	0	0	0	0	2	0	2	0	0	1	1	1	0	0	0	0	0	1	1	0	2	2	0	0	0	1	0	1	0	1	2	0	0	1	2	0	1	1	0	0	0	1	2	0	0	0	1
818	0	1	1	0	0	0	1	0	0	0	2	0	1	0	1	0	1	1	1	1	1	1	2	2	0	0	0	2	1	1	2	0	1	1	0	1	2	0	0	0	0	1	0	0	1	0	0	0	1
819	1	1	1	0	0	0	2	0	1	0	1	1	1	1	0	0	1	1	2	2	1	0	2	2	0	0	0	1	1	2	0	2	2	0	0	1	1	1	0	0	0	0	0	0	0	1	0	0	0
820	1	1	1	0	0	0	2	0	2	0	0	1	1	1	0	0	0	1	1	0	1	0	2	2	0	2	0	2	0	2	2	0	0	0	0	1	1	0	0	0	0	0	0	0	0	2	0	0	1
821	0	0	2	1	0	0	2	0	2	0	1	1	1	0	1	0	2	2	0	1	2	1	1	2	0	0	0	1	1	2	0	2	2	0	0	0	1	0	2	1	1	0	0	0	0	2	0	0	0
822	1	0	2	0	1	1	2	0	1	0	0	0	0	0	0	0	1	0	1	2	1	1	1	1	0	1	0	2	2	2	2	0	2	0	0	2	1	0	1	1	0	1	1	0	1	2	0	0	0
823	0	2	1	1	0	0	2	0	1	0	0	1	2	1	1	0	1	0	1	1	2	0	1	1	0	1	0	2	1	2	1	1	0	1	1	2	1	1	0	0	0	1	0	0	1	2	0	0	0
824	1	1	2	0	0	0	2	0	2	0	0	0	0	0	0	0	1	0	0	0	2	0	2	2	0	0	0	1	1	2	1	0	0	1	0	1	2	0	0	0	0	1	1	1	1	2	0	0	0
825	1	1	1	1	0	0	1	0	1	0	1	1	1	1	0	0	1	0	1	1	1	0	2	2	0	1	0	2	0	2	0	0	1	1	1	1	2	0	0	0	0	0	0	0	0	1	0	0	0
826	0	1	1	0	0	1	2	0	1	0	1	0	1	0	0	1	1	0	1	1	1	0	2	2	0	0	0	1	2	2	0	0	0	0	0	2	1	0	2	1	1	0	0	0	0	0	0	0	1
827	0	1	1	0	0	0	2	0	0	0	0	0	1	0	0	0	1	1	0	0	1	1	2	2	0	0	0	2	1	2	1	1	1	0	0	1	1	0	1	0	1	0	0	0	0	1	0	0	1
828	1	2	1	0	0	0	2	0	0	0	0	0	1	0	1	0	1	1	0	0	2	1	2	2	0	0	0	2	0	2	1	0	1	0	0	2	1	1	1	1	0	1	1	0	1	1	0	0	1
829	1	1	2	1	0	0	2	1	2	0	0	1	1	1	0	0	2	1	0	0	2	1	2	2	0	0	0	2	0	2	1	0	0	0	0	1	1	0	2	2	0	0	0	0	0	1	0	0	0
830	1	0	2	0	0	0	1	0	1	0	1	0	2	0	0	1	0	0	1	1	2	1	1	1	1	1	1	1	1	2	0	0	1	1	0	2	1	0	1	1	0	1	1	0	1	2	1	0	0
831	1	2	0	0	0	0	2	0	2	0	1	0	1	0	0	1	1	1	0	0	2	0	2	2	0	0	0	1	1	2	1	0	1	0	0	1	2	0	2	2	0	0	0	0	0	1	0	0	1
832	0	1	1	0	0	1	2	1	1	0	0	1	1	1	0	0	1	1	1	1	1	0	1	2	0	0	0	2	0	2	0	0	0	1	1	2	1	0	2	1	1	1	1	0	1	0	0	0	0
833	1	1	1	0	0	0	1	0	1	0	0	0	0	0	0	0	1	0	1	0	2	0	1	1	0	0	0	2	0	2	0	1	1	0	0	2	1	0	1	1	0	0	0	0	0	0	1	0	0
834	0	2	1	0	0	0	2	0	2	0	0	1	1	1	0	0	1	1	0	0	2	0	2	2	0	0	1	2	0	2	0	1	1	1	0	0	1	0	1	1	0	0	0	0	1	0	0	0	0
835	0	2	0	0	0	0	2	0	2	0	0	1	1	1	0	0	1	1	0	0	1	0	2	2	0	0	0	2	0	2	0	0	1	0	0	1	2	0	0	0	0	0	0	0	0	0	0	0	0
836	1	1	1	0	1	1	2	1	2	0	0	0	0	0	0	0	2	1	1	0	2	1	2	2	0	0	0	1	1	2	0	1	0	1	2	2	1	0	2	2	0	0	0	0	0	0	0	0	0
837	1	2	0	1	0	0	2	1	2	0	0	0	0	0	0	0	2	2	1	1	2	0	2	2	0	1	0	2	0	2	0	0	1	0	0	2	0	1	1	1	0	0	0	0	0	0	0	0	0
838	0	1	2	0	1	1	1	0	1	0	2	0	0	0	0	0	0	0	1	1	2	0	2	2	0	1	0	2	1	2	0	2	1	0	0	2	1	0	0	0	0	0	0	0	0	1	0	0	1
839	1	1	0	1	0	0	2	1	1	0	0	0	0	0	0	0	2	2	1	1	2	0	2	2	0	1	0	2	0	1	1	2	2	0	0	1	1	0	0	0	0	0	0	0	0	0	0	0	1
840	0	0	2	1	1	1	0	0	0	0	2	1	1	1	0	0	0	0	1	1	2	0	1	1	0	0	0	2	0	2	0	0	0	0	1	2	1	0	1	1	0	0	0	0	0	0	0	0	0
841	1	0	2	0	0	0	2	0	2	0	0	1	2	1	0	0	0	0	0	0	2	0	0	2	0	0	1	2	1	1	1	1	1	0	0	2	1	0	2	2	1	1	1	0	1	0	0	0	0
842	1	1	1	0	0	0	2	0	2	0	0	1	1	1	0	0	1	0	1	1	2	1	2	2	0	0	0	2	2	1	2	1	2	0	0	1	1	0	0	0	0	0	0	0	0	1	0	0	1
843	0	1	2	1	0	0	2	0	2	0	0	2	2	2	0	0	1	1	1	1	1	0	1	1	0	0	0	1	0	2	1	0	1	0	0	2	2	0	0	0	0	0	0	0	0	1	0	0	0
844	1	1	2	1	0	0	2	0	2	0	1	1	2	0	1	0	1	1	0	0	2	0	2	2	0	0	0	1	1	2	0	2	1	0	1	2	1	0	0	0	0	1	1	0	1	1	0	0	1
845	0	0	2	1	0	0	1	1	1	0	1	1	2	1	0	0	0	0	1	1	2	0	2	2	0	1	0	1	0	1	1	0	1	1	0	0	1	0	0	0	0	1	1	0	0	0	0	1	0
846	0	2	0	0	0	0	1	0	1	0	1	0	1	0	1	0	2	1	1	1	2	0	2	2	0	1	0	1	1	2	1	0	0	1	1	2	1	0	1	0	1	0	0	0	0	1	0	0	1
847	0	1	1	0	0	0	1	0	2	1	0	1	1	1	0	0	1	1	0	0	2	0	2	2	0	0	0	2	0	2	1	0	1	0	0	2	1	0	0	0	0	1	1	0	1	1	1	0	1
848	1	1	2	1	0	0	2	0	1	0	1	0	0	0	0	0	0	0	0	0	2	1	2	2	0	0	0	2	1	1	2	0	1	0	0	1	1	0	1	1	0	1	1	0	0	1	0	0	0
849	1	0	2	0	0	0	1	0	2	0	0	0	1	0	0	0	0	0	1	1	2	0	2	2	0	0	0	1	1	2	1	1	2	1	0	2	2	0	0	0	0	2	2	0	1	1	0	0	1
850	1	1	1	1	0	0	2	0	0	0	1	0	0	0	0	0	0	0	0	0	2	0	2	2	0	0	0	1	1	2	1	1	1	0	0	1	1	0	1	1	0	0	0	0	0	0	0	0	0
851	0	1	1	1	0	0	1	0	1	1	2	0	2	2	0	0	1	0	1	0	1	2	1	1	1	1	0	2	0	1	0	1	2	1	0	2	2	0	0	0	0	0	1	0	1	0	0	0	1
852	0	1	1	0	0	0	2	0	2	0	1	2	2	2	0	0	0	0	1	1	1	1	1	1	1	1	0	1	1	2	1	1	1	0	0	2	1	0	1	1	0	1	0	0	1	2	1	0	0
853	0	1	2	1	0	0	2	0	1	0	0	0	0	0	0	0	2	2	0	1	2	1	1	1	1	1	0	2	0	2	1	0	1	1	0	2	1	0	1	0	1	0	0	1	0	1	0	0	1
854	0	1	1	0	0	0	2	1	2	0	0	0	1	0	0	0	1	1	1	1	2	1	2	2	0	0	0	2	1	1	2	1	1	2	0	1	0	0	1	1	0	0	0	0	0	0	0	0	0
855	0	1	2	1	0	0	2	1	1	0	1	0	1	1	0	0	2	2	1	1	1	0	2	2	0	0	0	2	1	2	1	0	1	1	0	2	1	0	0	0	0	1	0	0	2	0	0	0	0
856	1	0	2	0	0	0	2	1	2	0	0	0	1	0	0	0	2	1	0	0	2	0	2	2	0	1	1	1	0	1	1	0	2	0	0	2	1	0	0	0	0	1	1	0	1	1	0	1	0
857	0	0	1	0	0	0	2	0	1	0	1	1	1	1	0	0	1	1	1	1	1	1	2	2	0	0	0	2	0	2	1	1	1	0	0	2	1	0	0	0	0	1	0	0	0	0	0	0	1
858	1	1	1	0	0	0	0	0	0	1	2	0	0	0	0	0	0	0	1	1	2	0	2	2	0	2	0	1	1	2	1	0	1	0	0	2	2	0	2	2	0	1	0	0	0	0	0	0	0
859	1	0	2	0	0	0	2	0	2	0	0	0	0	0	0	0	2	1	0	1	2	1	2	2	0	0	0	2	1	2	2	0	0	0	0	2	1	0	1	0	1	0	0	0	0	0	1	0	0
860	1	1	1	0	0	0	1	0	1	0	1	0	1	0	0	0	1	0	1	1	1	1	2	2	0	1	0	2	0	2	0	1	2	0	0	2	2	0	2	2	0	1	1	0	1	0	0	0	0
861	0	1	2	1	0	0	1	0	0	0	2	0	0	0	0	0	0	0	0	1	1	0	1	1	0	0	0	2	0	2	1	1	1	0	0	1	1	0	2	1	1	0	0	0	1	0	0	0	0
862	1	1	1	0	1	2	2	0	2	0	0	0	0	0	0	1	1	0	1	1	1	1	2	2	0	0	0	2	0	2	1	2	2	0	0	1	2	0	0	0	0	0	0	1	1	0	1	0	0
863	0	1	1	0	0	0	2	0	1	0	0	1	1	0	1	0	1	0	1	1	2	0	2	2	0	0	0	0	2	2	0	1	2	0	0	1	2	1	0	0	0	0	0	2	0	1	0	0	1
864	0	2	1	1	0	0	2	0	1	0	0	1	1	1	0	0	1	1	1	1	2	1	1	2	0	0	0	0	2	2	0	1	1	1	0	2	1	0	0	0	0	0	0	0	0	1	0	1	0
865	1	0	1	0	0	0	2	0	2	0	0	0	0	0	0	0	2	0	1	0	2	0	1	1	0	0	0	1	1	2	0	1	1	0	0	2	1	0	0	0	0	2	2	0	2	1	0	0	0
866	0	2	0	1	0	0	2	1	2	0	0	0	0	0	0	0	2	1	0	0	2	0	2	2	0	0	0	2	1	2	1	0	0	0	0	2	2	0	1	1	0	0	0	0	0	0	1	1	0
867	1	2	0	0	0	0	1	0	1	0	1	0	1	0	0	1	1	1	0	0	2	0	2	2	0	0	0	2	1	1	2	0	1	0	0	1	1	0	0	0	0	0	0	0	1	1	0	0	0
868	0	1	1	0	0	0	0	0	0	0	2	1	1	1	0	0	1	0	0	0	1	0	2	2	0	0	0	2	0	1	0	1	2	1	0	2	1	0	2	2	0	0	0	1	0	1	0	0	1
869	0	0	2	0	0	0	2	0	2	0	0	0	1	0	1	0	0	0	1	1	2	0	1	1	0	0	1	2	1	2	0	2	2	1	1	2	1	0	1	1	0	0	0	0	1	0	0	0	0
870	0	2	0	0	0	0	1	0	0	0	0	0	1	0	0	0	1	1	0	1	1	0	2	2	0	0	0	1	0	1	2	1	0	0	0	2	1	0	1	1	0	0	0	1	2	1	0	0	1
871	1	1	1	0	0	0	1	0	2	0	0	2	2	2	0	0	0	0	2	1	0	0	2	2	0	0	0	2	1	2	1	1	1	0	1	2	0	1	0	0	0	0	0	0	2	1	0	0	0
872	1	1	1	1	0	0	1	0	1	0	1	1	1	1	0	0	1	2	1	1	2	1	2	2	0	0	1	2	0	2	1	2	1	0	0	0	1	0	1	0	1	1	0	0	2	0	0	0	1
873	1	0	2	0	0	0	2	0	2	0	0	1	1	1	0	0	1	1	2	1	2	0	2	2	0	0	0	2	0	2	0	2	1	0	0	1	1	1	0	0	0	0	0	0	0	1	0	0	0
874	1	2	1	0	0	0	2	1	1	0	1	1	1	1	0	0	1	0	1	1	2	0	2	2	0	1	0	2	0	2	1	0	0	1	2	2	1	0	2	2	0	0	0	0	1	0	0	0	0
875	1	1	2	1	0	0	2	0	2	0	0	0	0	0	0	0	1	0	0	0	1	0	1	1	0	1	0	1	1	2	1	1	1	0	0	2	1	0	0	0	0	0	0	0	1	0	0	0	0
876	0	2	1	0	0	0	1	0	1	0	1	0	0	0	0	0	2	2	1	1	2	1	2	2	0	0	0	2	0	2	1	0	1	1	0	1	1	0	0	0	0	0	0	0	0	1	0	1	0
877	1	1	2	1	0	0	2	0	1	0	0	0	0	0	0	0	1	0	1	1	1	0	2	2	0	0	0	1	0	1	0	0	0	1	1	2	2	0	1	1	0	0	1	0	1	0	0	0	0
878	0	0	2	1	0	0	1	0	1	0	0	0	1	0	0	1	1	1	2	2	1	0	2	2	0	0	0	2	0	2	2	0	0	1	0	1	1	0	0	0	0	0	0	0	0	1	1	0	0
879	1	1	2	0	1	1	1	0	1	0	2	1	0	0	0	0	2	0	1	1	1	0	1	1	1	1	0	1	2	2	0	1	1	1	0	2	2	0	1	1	0	1	1	0	1	1	0	0	0
880	1	0	2	0	0	0	2	0	2	0	1	0	0	0	0	0	0	0	1	1	2	1	1	1	1	0	0	2	0	1	2	0	2	0	0	2	2	0	0	0	0	2	2	0	2	0	0	0	0
881	0	1	2	1	0	0	1	0	0	0	2	0	0	0	0	0	1	1	1	1	1	0	1	1	1	1	0	1	1	2	0	0	1	0	0	1	1	0	1	1	0	0	0	0	0	0	0	1	0
882	0	1	1	1	0	1	2	0	2	0	0	1	2	2	0	0	1	0	0	0	2	1	2	2	0	1	0	1	2	2	1	1	1	0	1	2	1	1	0	0	0	0	0	0	0	2	0	0	0
883	0	0	2	0	0	0	1	0	1	0	2	0	1	1	0	0	1	0	1	0	1	2	1	1	1	1	0	2	0	2	0	2	1	0	0	0	0	0	1	1	0	1	0	0	1	0	0	0	0
884	1	2	0	0	0	0	1	0	1	0	1	0	0	0	0	0	1	1	0	0	2	0	2	2	0	0	0	1	1	2	1	1	1	0	0	2	1	0	1	0	1	1	1	0	1	0	0	0	0
885	1	1	1	1	0	0	2	0	2	0	0	0	2	0	0	1	1	0	1	1	2	1	1	1	1	1	0	1	2	2	0	2	2	0	0	2	1	0	0	0	0	1	0	0	1	0	0	0	0
886	1	1	2	1	0	0	2	1	1	0	0	0	1	0	0	1	0	0	1	2	1	0	2	2	0	0	0	1	0	1	1	0	1	0	0	2	1	1	0	0	0	0	0	0	1	0	1	0	0
887	0	1	1	1	0	0	2	0	2	0	0	0	1	1	0	0	1	0	1	1	1	1	2	2	0	0	0	1	1	2	0	0	2	0	0	2	2	0	0	0	0	0	0	0	1	0	0	0	0
888	1	1	1	0	0	0	1	0	1	0	0	0	2	0	0	1	1	0	0	0	1	1	1	1	1	1	0	2	1	2	0	2	1	0	0	0	2	0	0	0	1	0	0	0	2	0	0	0	1
889	0	1	0	0	0	0	2	0	2	0	0	1	2	1	0	0	0	0	1	1	2	1	2	2	0	0	0	2	0	2	2	1	1	1	0	2	1	1	0	0	0	0	0	0	0	0	0	1	0
890	0	2	0	1	0	0	2	0	2	0	0	0	0	0	0	0	2	1	1	0	2	0	0	0	0	1	0	1	1	2	0	0	1	2	0	2	1	0	0	0	0	1	1	0	1	1	0	0	1
891	0	0	2	0	1	1	1	0	0	0	2	0	1	1	0	0	1	0	1	1	2	0	2	2	0	0	0	2	0	1	1	0	2	0	0	2	1	1	0	0	0	0	0	0	0	0	0	0	0
892	0	2	1	0	0	0	2	0	2	0	0	0	0	0	0	0	2	1	0	0	1	0	2	2	0	0	0	2	0	2	0	0	1	0	0	2	2	0	1	1	0	1	1	0	1	1	1	0	0
893	0	1	2	1	1	1	2	0	2	0	0	1	1	1	0	0	1	1	1	1	2	0	2	2	0	1	0	2	0	1	0	0	0	0	0	2	2	1	0	0	0	0	0	0	0	1	0	1	0
894	1	1	1	0	1	1	2	0	2	0	0	0	0	0	0	0	1	1	0	1	1	1	0	1	0	1	0	1	1	2	0	1	1	0	0	1	1	0	1	1	0	0	0	0	0	0	0	0	1
895	0	0	2	0	2	2	2	0	2	0	0	1	1	0	1	0	1	1	1	1	1	0	2	2	0	0	0	1	0	1	0	0	2	0	0	1	1	1	1	1	0	1	1	0	1	1	0	0	0
896	0	1	1	0	0	0	2	1	2	0	0	0	2	1	0	1	2	0	1	1	2	2	2	2	0	0	0	1	2	2	1	2	2	1	1	2	1	0	1	1	0	2	2	0	1	1	0	0	0
897	1	0	2	0	0	0	1	0	0	0	1	0	0	0	0	0	1	1	1	1	1	0	1	1	0	1	1	2	0	2	0	1	1	0	0	2	2	0	0	0	1	0	0	0	1	1	0	0	0
898	0	0	2	0	1	1	2	0	2	0	0	1	1	1	0	0	0	0	1	1	1	0	2	2	0	0	0	2	0	1	2	0	1	1	1	2	2	0	2	2	0	1	1	0	1	0	0	0	1
899	0	1	1	1	0	0	2	0	2	0	0	0	1	0	0	1	1	1	1	0	2	0	1	2	0	0	1	2	1	2	0	1	0	0	0	2	2	0	1	1	0	0	0	0	0	1	0	0	0
900	0	1	1	0	0	0	2	0	2	0	1	1	1	1	0	0	1	0	1	1	1	0	2	2	0	1	0	2	0	2	0	1	1	0	0	1	1	1	0	0	0	1	0	0	1	1	0	0	0
901	0	1	1	0	0	0	1	0	2	0	0	1	0	0	0	0	1	1	1	1	1	0	1	1	0	0	0	2	0	2	1	2	1	0	1	2	0	0	2	2	1	0	0	0	0	1	0	0	1
902	1	1	2	1	0	0	1	0	1	0	1	0	0	0	0	0	2	0	0	0	2	1	0	0	1	1	0	2	0	2	0	2	1	0	0	1	2	0	1	1	0	0	0	1	0	0	0	0	0
903	1	0	1	0	0	0	1	0	1	0	1	1	1	1	0	0	1	1	2	2	1	0	2	2	0	0	0	2	1	1	2	0	0	1	0	2	1	0	1	1	0	1	0	0	1	0	0	0	0
904	0	1	1	1	0	1	2	0	1	0	1	0	0	0	0	0	2	1	2	1	1	0	2	2	0	0	0	2	0	2	1	0	2	0	0	2	2	0	1	1	0	0	0	0	0	0	0	0	0
905	0	1	1	1	0	0	1	0	0	0	2	0	0	0	0	0	1	1	2	2	1	0	2	2	0	1	0	1	1	2	1	2	2	0	0	1	2	0	0	0	0	0	0	0	0	0	0	0	0
906	1	0	2	1	1	1	1	0	1	1	1	0	1	0	0	1	0	0	0	0	2	0	2	2	0	1	0	1	2	2	0	1	0	1	0	1	1	0	0	0	0	0	0	0	1	0	0	0	0
907	1	0	1	0	0	0	2	0	2	0	0	0	1	1	0	0	0	0	0	0	2	0	1	1	0	0	0	1	1	2	1	1	1	0	0	2	2	0	0	0	0	1	1	0	1	0	1	0	0
908	0	0	2	1	0	0	1	0	1	1	2	0	1	0	0	0	2	2	2	2	2	0	1	1	0	0	0	1	1	2	1	0	0	2	2	2	1	0	1	1	0	1	1	0	1	0	0	2	0
909	0	0	2	0	1	1	1	0	1	0	2	0	0	0	0	0	2	2	0	0	1	0	2	2	0	0	0	1	1	2	1	0	1	2	0	1	1	0	0	0	0	0	0	0	1	1	2	0	0
910	1	1	2	1	0	0	1	0	1	0	2	1	1	0	1	0	0	0	1	1	0	0	0	1	0	0	0	0	1	2	1	2	1	0	1	2	1	0	0	0	0	1	1	0	1	0	0	0	1
911	1	1	2	1	0	0	1	0	0	0	1	1	1	1	0	0	1	1	0	1	2	0	2	2	0	0	0	1	1	2	1	1	0	1	1	2	2	0	1	0	1	0	0	0	0	0	0	0	0
912	0	1	1	0	0	1	2	0	2	0	0	1	0	0	0	0	1	1	0	0	1	1	1	1	1	1	0	2	0	2	2	0	0	0	1	2	1	1	0	0	1	1	0	0	1	0	0	1	0
913	0	1	2	0	0	0	2	0	1	0	0	0	0	0	0	0	2	0	1	1	1	0	2	2	0	0	0	1	1	2	0	1	0	1	1	2	1	0	1	1	0	0	0	0	1	1	0	0	0
914	0	1	0	0	0	0	2	0	2	0	0	1	2	1	0	0	1	1	0	0	2	0	1	1	1	1	0	2	1	2	0	2	1	0	0	2	2	0	0	0	0	0	0	0	1	1	0	0	0
915	1	2	1	0	0	0	1	2	2	0	0	0	2	0	1	1	2	2	1	1	2	0	2	2	0	0	0	1	2	2	0	0	0	1	1	2	1	0	2	2	0	1	1	0	1	1	0	0	0
916	1	0	2	0	0	0	2	0	2	0	1	1	1	1	0	0	1	1	0	0	2	0	2	2	0	0	0	2	1	2	2	2	1	0	0	0	2	1	0	0	0	2	2	0	2	1	0	0	1
917	1	0	2	1	1	1	2	1	2	0	0	0	2	1	0	0	1	0	0	0	2	0	2	2	0	1	0	2	0	2	2	0	1	0	0	1	1	0	1	1	0	0	0	0	1	0	0	0	1
918	0	2	0	1	0	0	1	1	1	0	0	0	0	0	0	0	2	1	0	0	2	1	2	2	0	0	0	2	0	1	2	0	0	1	0	2	1	0	1	1	0	1	1	0	1	0	0	0	0
919	1	1	1	0	0	0	1	0	1	0	1	0	0	0	0	0	1	0	0	0	1	0	2	2	0	1	0	2	1	2	0	1	1	0	0	2	2	0	1	1	0	0	0	0	0	0	0	0	1
920	1	2	0	0	0	0	2	0	1	0	1	0	1	0	0	1	1	1	0	1	1	0	2	2	0	0	0	2	0	2	0	0	1	1	0	2	1	0	1	1	0	1	1	0	1	0	0	0	1
921	0	0	2	1	0	0	2	1	2	0	0	2	2	1	1	0	1	1	1	1	1	1	2	2	0	0	0	1	2	2	1	0	1	0	0	1	2	0	0	0	0	0	0	0	0	0	0	0	0
922	0	0	2	0	0	0	2	0	1	0	1	0	1	1	0	0	0	0	2	1	0	0	2	2	0	0	1	2	1	2	0	0	1	0	0	2	0	0	1	1	0	1	0	0	2	0	0	0	0
923	0	2	0	1	0	0	2	0	2	0	0	0	1	1	0	0	2	0	0	0	2	0	2	2	0	0	0	2	0	2	0	1	0	1	0	1	1	0	1	1	0	0	0	0	0	1	0	0	0
924	1	0	2	1	0	0	2	0	2	0	0	0	0	0	0	0	1	0	0	0	2	0	2	2	0	0	0	2	1	1	1	2	1	0	1	2	1	0	1	1	0	0	0	2	0	1	0	0	0
925	1	1	1	0	0	1	2	0	1	0	0	1	1	1	0	0	2	2	1	1	2	0	2	2	0	0	0	2	1	2	2	1	1	0	0	2	1	1	0	0	0	1	1	0	2	1	0	0	0
926	1	0	2	1	1	1	2	0	2	0	0	0	1	0	0	0	0	1	0	0	2	0	1	1	0	0	0	1	0	1	1	0	1	0	0	2	1	0	1	1	0	0	0	0	0	1	0	0	2
927	0	1	1	0	0	0	2	0	1	0	1	0	1	0	0	1	0	0	0	0	1	1	1	1	1	2	0	1	1	2	1	0	1	0	0	2	1	0	1	1	0	1	0	0	2	0	0	0	1
928	0	2	0	1	0	0	2	0	2	0	0	0	0	0	0	0	1	0	1	1	2	0	2	2	0	0	0	2	0	1	0	0	0	1	0	1	1	0	0	0	0	1	1	0	1	0	0	0	0
929	0	1	2	1	0	0	2	0	2	0	0	0	0	0	0	0	0	0	0	0	1	1	2	2	0	0	0	2	0	1	0	0	2	0	0	2	1	0	1	0	1	0	1	0	1	0	0	0	0
930	1	0	2	0	1	1	1	0	0	0	2	0	2	1	0	0	1	0	1	1	2	0	2	2	0	0	0	2	0	2	2	1	0	0	0	1	1	1	0	0	0	1	1	0	1	0	1	0	0
931	1	0	2	1	0	0	2	1	2	0	0	1	1	1	0	0	1	1	2	2	1	1	1	1	0	0	0	1	2	2	1	1	1	0	1	2	1	0	0	0	0	0	0	0	0	1	0	0	0
932	0	2	1	0	0	0	2	1	1	0	0	0	0	0	0	0	0	0	1	2	1	0	2	2	0	0	0	2	1	2	2	1	0	1	2	2	1	0	1	1	0	0	0	0	0	1	1	0	0
933	0	2	1	2	0	0	1	1	2	0	0	0	0	0	0	0	0	0	0	0	1	0	1	1	0	1	0	1	2	2	0	0	2	0	0	2	1	0	0	0	0	0	0	1	0	0	0	0	0
934	1	0	2	1	0	0	1	0	0	0	1	0	0	0	0	0	1	0	0	0	1	1	2	2	0	1	0	2	0	2	0	0	0	0	0	1	1	1	0	0	0	0	0	0	0	1	1	0	0
935	1	2	1	1	0	0	0	0	0	1	2	1	0	0	0	0	2	2	2	2	0	0	1	1	0	0	0	2	0	2	2	0	1	1	2	2	1	0	1	0	1	0	0	1	0	1	0	1	0
936	1	1	1	0	0	0	2	0	0	0	0	0	2	0	1	1	0	0	1	1	2	0	1	1	0	0	0	2	0	2	1	0	0	1	0	1	2	1	0	0	0	0	0	0	0	0	0	0	1
937	1	2	1	0	0	0	2	0	2	0	1	1	1	1	0	0	2	0	0	0	2	0	1	2	0	0	0	2	0	1	0	0	1	1	1	1	1	0	2	2	0	1	0	0	2	1	0	0	0
938	1	1	1	1	0	0	2	0	2	0	1	0	0	0	0	0	0	0	1	1	1	0	1	2	0	0	0	2	2	2	0	0	1	1	0	2	1	0	0	0	0	0	0	1	0	0	0	0	0
939	0	1	1	0	1	1	0	0	0	0	2	0	1	0	0	1	1	1	1	1	0	0	2	2	0	0	0	2	0	1	0	1	2	0	0	1	1	0	1	1	0	0	0	0	1	0	0	0	1
940	1	0	2	0	0	0	1	0	0	0	0	0	2	2	0	0	1	0	1	1	2	0	2	2	0	1	0	1	1	2	0	0	0	1	2	2	1	0	1	1	0	0	0	0	2	2	1	0	0
941	0	1	1	1	0	0	2	0	2	0	0	0	0	0	0	0	1	0	1	1	2	0	2	2	0	0	0	2	1	1	1	0	1	0	0	2	1	0	2	2	0	0	0	0	1	0	0	0	0
942	1	0	2	0	1	1	1	0	0	0	0	0	0	0	0	0	1	1	0	0	1	0	2	2	0	0	0	1	0	1	0	0	1	2	0	2	2	0	1	1	0	2	2	0	2	1	0	0	0
943	0	1	1	0	0	0	2	0	2	0	0	0	0	0	0	0	0	1	0	0	2	0	2	2	0	0	0	1	1	2	0	2	2	0	0	1	1	0	2	2	1	0	0	0	0	2	0	0	0
944	0	0	2	0	1	1	2	1	2	0	0	0	0	0	0	0	1	1	1	1	1	0	2	2	0	0	0	1	1	2	0	0	1	1	1	2	2	0	2	2	0	0	0	0	0	0	1	0	0
945	1	0	2	1	0	0	1	0	0	0	1	1	1	1	0	0	1	1	0	0	1	0	2	2	0	0	0	2	0	1	2	2	2	0	1	2	1	0	0	0	0	0	0	0	0	1	0	0	0
946	1	1	1	0	0	0	2	0	2	0	1	1	2	1	0	0	1	0	0	0	1	1	2	2	0	0	0	1	1	2	0	1	1	0	0	2	2	0	1	1	0	1	1	0	1	1	0	0	0
947	1	2	0	0	0	0	2	0	2	0	0	0	2	1	0	0	1	1	0	0	2	0	2	2	0	0	0	2	0	2	0	1	0	0	0	2	2	0	0	0	0	0	0	1	0	0	0	0	1
948	1	1	2	0	0	0	2	0	2	0	0	0	0	0	0	0	1	0	1	1	1	1	0	0	1	1	0	2	0	2	1	0	0	1	0	2	1	0	2	2	1	1	0	0	2	0	0	0	0
949	0	0	2	0	2	2	1	0	0	1	1	0	1	0	0	0	0	0	0	0	2	1	1	1	1	1	0	2	0	2	0	0	0	2	2	2	1	0	1	1	0	2	2	0	1	1	0	0	0
950	0	2	2	0	0	0	2	1	2	0	0	1	1	1	0	0	2	2	1	1	1	1	2	2	0	0	0	2	0	2	1	1	2	0	0	1	1	0	1	1	0	0	0	0	0	1	0	1	1
951	0	1	2	0	0	0	1	0	2	0	0	0	1	1	0	0	1	1	1	0	2	0	1	1	0	0	0	2	0	1	1	0	0	1	2	2	1	0	1	0	1	0	0	0	1	0	0	0	0
952	1	2	0	1	0	0	2	1	1	0	1	0	0	0	0	0	1	1	1	1	1	1	2	2	0	0	0	2	1	2	2	1	1	2	0	1	0	0	1	1	0	0	0	0	1	0	0	0	0
953	0	1	1	1	0	0	2	0	2	0	0	0	1	0	0	0	2	0	1	0	2	0	1	1	0	0	0	1	1	2	1	0	1	0	0	2	1	1	1	1	0	0	0	0	0	1	0	0	0
954	0	1	1	0	1	1	2	0	1	0	1	0	1	1	0	0	1	0	1	1	2	1	2	2	0	0	0	2	1	2	2	0	1	0	0	2	1	0	2	2	0	1	1	0	1	0	0	0	1
955	0	1	1	1	0	1	2	0	2	0	0	0	2	0	0	1	1	1	0	0	2	1	2	2	0	0	0	2	0	1	0	1	1	0	1	2	2	0	1	1	0	1	0	0	1	0	1	0	0
956	1	2	1	0	0	0	1	1	1	1	1	0	0	0	0	0	0	0	1	1	2	1	2	2	0	0	0	2	1	1	1	0	0	0	0	2	1	0	1	1	0	0	0	0	0	1	0	1	0
957	1	0	2	0	0	0	1	0	1	0	1	0	0	0	0	0	1	1	0	0	2	0	2	2	0	0	0	2	0	1	2	1	1	0	0	2	1	0	0	0	0	1	1	1	1	2	1	0	1
958	1	1	1	1	0	1	2	0	2	0	1	0	0	0	0	0	2	2	0	0	2	2	1	1	1	1	0	2	0	2	1	0	0	1	1	2	1	0	0	0	0	0	0	0	0	0	0	0	0
959	0	1	1	0	0	0	1	0	1	0	0	0	1	0	0	1	1	1	1	0	2	0	2	2	0	0	0	2	1	1	0	0	1	0	0	1	2	0	0	0	0	0	1	0	1	1	0	0	1
960	1	2	1	0	0	0	1	0	1	0	0	0	0	0	0	0	0	0	0	0	1	0	0	1	0	0	0	1	2	2	0	0	0	0	0	1	1	0	2	1	1	0	0	0	0	0	0	0	1
961	0	2	0	0	0	0	2	0	2	0	0	1	1	1	0	0	1	1	2	2	1	0	2	2	0	0	0	2	0	2	2	2	2	0	0	2	0	0	0	0	0	1	0	0	1	0	0	2	0
962	1	1	0	0	0	0	0	0	1	0	1	1	1	2	0	0	1	1	2	1	2	0	2	2	0	1	0	2	0	2	0	0	1	0	0	2	1	0	1	1	0	0	0	0	1	0	0	0	0
963	1	1	1	0	1	1	1	1	1	1	1	1	2	2	0	0	0	0	1	1	2	0	2	2	0	0	0	2	0	2	0	0	0	0	0	2	1	0	2	2	0	0	0	0	1	0	0	0	0
964	1	2	1	0	1	1	2	0	1	0	0	0	1	0	0	0	1	0	1	1	2	2	2	2	0	0	0	1	2	2	1	2	2	0	1	2	2	1	0	0	0	0	1	0	1	1	0	0	0
965	1	1	1	0	1	1	1	0	1	0	1	2	2	2	0	0	2	2	0	0	1	1	2	2	0	0	0	2	0	2	0	0	1	0	0	2	1	0	0	0	0	0	0	1	0	1	0	1	0
966	0	1	1	0	0	0	2	0	2	0	0	1	1	1	0	0	2	1	0	0	2	0	2	2	0	0	0	2	0	2	1	1	1	1	0	2	1	1	1	1	0	0	0	1	0	1	0	0	0
967	0	1	2	1	0	0	2	0	2	0	0	0	0	0	0	0	1	1	0	0	2	0	2	2	0	0	0	2	0	1	0	2	1	0	0	1	0	1	1	0	1	0	0	0	0	0	0	0	0
968	1	1	1	0	0	0	2	1	2	0	0	0	0	0	0	0	1	1	0	0	2	0	2	2	0	0	0	1	2	2	1	0	1	1	0	0	1	0	1	1	0	0	0	2	0	2	0	0	1
969	0	2	1	0	0	0	0	0	0	1	2	0	0	0	0	0	1	0	0	0	1	1	1	2	0	0	0	1	2	2	1	0	0	1	1	2	1	2	0	0	1	0	0	0	1	0	0	1	0
970	0	0	2	1	0	0	2	1	2	0	0	1	1	1	0	0	1	1	0	0	2	0	2	2	0	0	0	2	0	1	2	0	0	0	0	2	2	0	1	1	0	1	1	0	1	2	0	0	1
971	1	1	1	0	0	0	1	0	1	0	1	1	2	2	0	0	0	0	1	1	2	1	0	1	1	1	0	1	1	2	0	0	1	0	0	1	2	0	0	0	0	2	2	0	1	1	0	1	0
972	0	1	1	0	0	0	0	0	0	0	2	0	1	1	0	0	1	0	1	1	1	0	2	2	0	0	0	1	1	2	0	1	2	0	1	1	2	0	0	0	0	0	0	1	0	0	0	1	1
973	0	0	2	0	0	0	1	1	2	0	0	1	1	1	0	0	0	0	1	1	2	1	2	2	0	0	0	1	1	2	0	1	0	1	1	2	2	0	0	0	0	0	0	0	0	1	1	0	0
974	1	1	2	0	0	0	1	0	2	0	0	1	1	1	0	0	0	1	1	1	2	1	2	2	0	0	0	1	1	2	1	0	1	1	0	2	1	0	1	0	1	0	0	1	0	0	0	0	0
975	1	1	2	0	1	1	1	0	1	0	1	0	1	0	0	1	2	2	1	1	2	0	2	2	0	0	0	2	1	2	0	1	0	1	1	2	1	0	1	0	1	1	1	0	1	0	0	0	0
976	1	0	2	0	0	0	1	1	1	0	1	0	1	1	0	0	1	0	1	1	1	0	2	2	0	1	0	2	1	2	2	1	1	0	0	1	1	0	0	0	0	0	1	0	1	0	0	0	0
977	0	2	1	2	0	0	2	1	1	0	1	0	1	0	0	0	1	0	1	1	2	0	2	2	0	0	0	2	0	2	0	0	1	2	0	2	1	0	1	1	0	0	1	0	1	1	1	0	0
978	0	1	1	0	1	1	2	0	2	0	0	0	1	0	0	0	1	0	0	1	1	0	1	1	0	0	0	2	0	2	1	1	1	0	0	2	0	0	1	1	0	1	1	0	1	0	0	0	1
979	0	1	1	1	0	0	1	1	1	0	1	0	0	0	0	0	0	0	1	1	2	0	2	2	0	0	0	0	2	2	0	0	1	1	1	1	1	1	0	0	0	1	1	0	1	0	0	1	0
980	0	1	1	0	1	1	1	0	1	0	2	1	1	1	0	0	1	1	1	1	2	0	1	1	0	0	0	2	1	2	0	1	1	0	1	2	2	0	1	1	0	0	0	0	0	1	1	0	0
981	0	1	1	1	0	0	2	0	2	0	2	1	1	1	0	0	2	2	1	1	2	0	2	2	0	1	1	1	1	2	0	2	2	0	1	2	1	0	1	1	0	1	1	0	1	1	0	0	0
982	0	2	1	0	0	0	2	0	2	0	0	0	1	0	0	1	1	1	1	1	1	0	1	2	0	1	0	2	0	1	1	0	1	0	0	2	2	0	0	0	0	2	2	0	2	0	0	0	1
983	1	0	2	0	0	0	2	0	1	0	1	1	1	1	0	0	1	0	0	0	1	1	1	2	0	0	0	1	1	2	1	1	1	1	0	2	1	0	1	1	0	0	0	0	0	1	0	1	0
984	0	1	1	1	0	0	2	0	1	0	0	1	1	1	0	0	1	1	1	0	0	0	2	2	0	0	0	1	1	2	0	1	0	1	0	1	2	0	1	1	0	0	0	0	0	0	0	0	1
985	1	0	2	2	1	1	2	0	2	0	0	0	0	0	0	0	0	0	2	1	2	0	1	1	0	0	0	2	0	2	1	2	2	0	0	2	0	1	1	1	0	1	1	0	1	0	0	1	0
986	1	2	0	0	0	0	2	0	1	0	1	1	1	1	0	0	0	0	0	0	2	0	2	2	0	0	0	1	2	2	1	1	1	0	0	2	1	0	2	2	0	0	0	0	0	1	0	0	1
987	1	0	2	1	0	0	1	0	1	0	1	1	1	1	0	0	1	1	0	0	2	0	2	2	0	0	0	1	2	2	1	2	1	0	0	2	1	0	2	2	0	0	0	0	0	2	1	0	0
988	0	1	2	1	0	0	0	0	1	0	0	0	1	0	0	0	1	1	1	0	1	0	2	2	0	0	0	2	0	2	2	0	1	2	0	1	2	0	0	0	0	1	1	0	2	1	0	1	0
989	1	1	1	0	0	0	2	1	1	0	1	0	0	0	0	0	1	1	0	0	0	0	1	1	0	0	0	2	0	2	2	0	1	0	0	1	1	0	0	0	0	0	0	0	0	0	0	1	1
990	0	2	0	0	0	0	2	1	1	0	0	0	0	0	0	0	1	0	1	0	1	0	1	1	1	1	0	2	1	2	1	0	0	1	0	1	1	0	1	1	0	0	0	0	0	1	0	0	0
991	1	2	1	0	0	0	2	0	0	0	0	0	1	1	0	0	1	0	0	0	2	1	2	2	0	0	0	0	2	2	0	1	0	0	0	2	2	0	1	0	1	0	0	1	0	1	0	0	1
992	0	1	2	1	0	0	2	0	2	0	1	0	2	1	0	1	0	0	0	0	2	0	1	2	0	0	0	1	0	1	1	1	2	0	0	1	1	0	1	1	0	0	0	0	0	1	1	0	0
993	0	1	2	0	0	0	1	0	1	0	1	0	0	0	0	0	0	0	0	1	1	1	2	2	0	0	0	1	1	2	1	0	0	1	2	2	2	0	0	0	0	0	0	1	0	1	0	0	0
994	0	2	2	0	0	0	2	0	1	0	0	0	1	0	0	0	1	1	0	0	2	0	2	2	0	0	0	2	0	2	1	0	1	1	0	2	2	0	1	1	1	0	0	0	0	0	0	0	0
995	1	2	0	0	1	1	2	1	2	0	0	0	0	0	0	0	0	0	1	1	2	0	2	2	0	0	0	2	1	2	1	0	0	0	1	2	2	0	0	0	0	2	2	0	1	1	0	0	0
996	0	0	2	0	0	0	2	0	2	0	0	0	0	0	0	0	1	1	2	1	0	0	2	2	0	1	0	2	1	2	0	0	1	0	0	2	0	0	1	1	0	2	2	0	2	1	0	1	0
997	1	2	1	0	0	0	2	0	2	1	1	0	0	0	0	0	0	0	0	0	0	0	2	2	0	0	1	2	0	2	0	1	1	0	1	2	2	0	1	1	0	0	0	0	0	1	1	1	0
998	1	1	2	0	0	0	2	1	2	0	0	1	1	1	0	0	2	1	0	1	2	0	1	1	0	1	1	2	1	2	0	0	0	0	1	2	1	1	0	0	0	1	1	0	1	0	0	0	0
999	1	0	2	2	1	1	1	0	2	0	0	0	0	0	0	0	2	0	0	0	2	0	1	1	0	0	0	2	0	2	1	0	0	2	1	1	1	0	0	0	0	0	0	0	0	1	0	0	0
1000	1	0	1	0	0	0	2	0	2	0	0	0	2	1	0	0	0	0	1	1	2	1	2	2	0	0	0	1	2	2	1	1	2	0	0	2	2	0	1	1	0	0	1	0	1	0	0	1	0
[truncated: 252 more columns]
