# Supplementary material for: KNN-MDR: a learning approach for improving interactions mapping performances in genome wide association studies
Source: BMC Bioinformatics. 2017 Mar 21;18:184. doi: 10.1186/s12859-017-1599-7 (PMC5361736; doi:10.1186/s12859-017-1599-7)
Supplement: Supplementary file 6 — The data set(s) supporting the results of Table 4. (ZIP 7095 kb) [file 12859_2017_1599_MOESM6_ESM.zip › 100 simulations/S62/mkallsimul.dat]

1	0	0	1	0	0	0	1	0	0	0	1	0	1	0	0	0	1	0	1	0	0	2	0	1	1	1	1	2	1	1	0	0	0	1	2	2	1	0	0	0	0	0	1	1	1	0	0	0	0
2	1	0	1	0	0	0	0	0	2	2	0	0	0	0	0	1	1	1	2	0	0	0	1	0	0	1	1	2	2	2	1	0	1	0	1	2	1	1	0	0	0	0	2	0	1	0	0	1	0
3	1	0	0	0	0	1	1	0	0	0	0	0	0	0	0	0	0	0	1	1	1	0	2	0	0	1	1	1	1	0	0	0	0	1	2	2	2	0	1	1	0	0	0	0	1	1	0	0	0
4	0	0	2	0	0	0	1	0	0	0	0	0	0	0	0	0	1	1	0	2	2	0	2	0	0	0	2	2	2	1	1	0	0	2	0	2	1	1	1	1	0	1	1	0	1	0	0	0	0
5	0	0	2	0	0	2	2	0	0	0	1	0	0	0	0	0	2	2	1	1	1	1	2	0	0	1	0	1	1	0	0	0	0	2	0	2	1	0	2	2	0	0	1	0	1	0	0	0	1
6	1	0	2	0	1	1	1	0	0	0	1	0	0	0	0	1	1	0	2	1	1	1	2	0	0	0	0	2	1	1	0	1	1	2	0	2	2	0	0	0	0	1	1	0	1	1	0	0	0
7	1	0	2	0	0	2	2	0	0	0	2	1	1	0	0	0	0	1	2	0	0	0	2	0	0	2	2	2	2	2	0	1	2	1	2	2	1	1	0	0	0	1	1	0	1	0	1	0	1
8	0	0	2	0	0	2	0	0	2	2	0	0	0	0	0	0	0	0	0	1	0	0	1	0	0	1	1	1	1	1	1	1	1	2	0	2	2	0	0	0	1	0	0	0	0	0	1	0	0
9	1	1	2	0	0	1	2	0	0	0	1	2	2	0	0	1	1	0	1	0	0	0	2	0	0	0	1	2	1	1	0	1	1	1	1	1	0	0	1	1	0	0	1	0	1	0	0	1	0
10	0	0	1	0	0	2	1	1	2	2	0	0	1	0	0	0	2	1	1	1	1	1	1	0	0	0	1	1	2	1	0	2	2	2	0	2	1	0	1	1	0	0	0	0	0	0	0	0	0
11	1	1	1	0	0	1	2	0	0	0	0	0	2	0	0	0	1	1	1	1	1	1	2	0	0	1	2	2	2	1	1	0	1	2	1	2	1	0	1	1	0	0	0	0	0	1	0	0	0
12	0	0	0	0	0	1	1	0	1	1	0	0	1	0	0	0	2	1	2	0	0	1	1	1	1	0	1	1	2	1	0	1	1	2	0	2	2	0	0	1	0	0	1	0	0	0	0	0	0
13	1	0	1	0	0	2	1	1	2	1	0	0	1	0	0	0	1	1	1	0	0	0	2	0	0	1	2	2	2	2	0	2	2	1	0	2	2	0	1	1	0	0	0	1	0	0	0	0	0
14	0	0	1	0	0	1	1	1	2	2	0	0	1	0	0	0	2	2	2	0	0	0	2	0	0	1	1	1	2	1	0	1	1	1	0	2	1	0	0	0	0	0	1	0	2	1	0	0	0
15	0	0	2	0	0	1	1	1	2	2	0	0	2	0	0	0	0	0	0	1	0	1	0	1	1	1	2	2	2	1	2	2	2	1	0	2	1	0	0	0	0	0	1	0	0	0	0	0	0
16	0	1	0	0	0	1	1	1	2	2	0	1	1	0	0	1	1	0	2	0	0	1	1	1	1	0	1	2	2	1	1	2	2	0	1	1	1	1	0	0	0	0	0	1	1	1	0	0	0
17	0	0	1	0	0	0	0	0	2	2	0	1	2	0	0	1	1	0	2	1	1	0	2	0	0	0	2	2	1	1	0	1	1	2	0	2	2	0	2	2	1	1	0	0	1	1	0	0	1
18	0	0	0	0	0	0	0	0	2	2	0	0	0	0	0	0	0	0	0	1	0	0	2	0	0	1	0	1	1	0	0	2	2	2	1	1	0	0	2	2	0	1	1	0	1	0	0	0	2
19	1	0	2	0	1	2	1	0	1	1	1	1	1	0	0	1	1	0	1	0	0	0	2	0	0	0	0	1	2	1	0	1	1	1	1	1	1	0	1	1	0	0	0	0	1	1	1	0	1
20	0	0	1	0	0	1	2	0	1	0	0	1	1	0	0	1	0	0	1	1	1	0	1	0	0	2	1	1	1	1	0	0	0	2	0	2	0	0	2	1	1	1	1	0	1	1	0	0	0
21	0	0	0	0	0	0	2	1	1	1	0	1	1	0	0	1	1	1	1	0	0	1	2	0	0	0	2	2	2	1	0	0	0	1	1	1	0	0	1	1	0	0	0	0	1	0	0	0	0
22	0	0	1	1	0	1	1	0	2	2	0	0	1	0	0	0	2	2	1	0	0	1	2	0	0	1	2	1	2	0	0	1	1	1	0	2	0	0	1	1	0	0	0	0	1	1	0	0	0
23	1	0	2	0	0	1	1	1	2	2	0	1	1	0	0	1	1	1	1	0	0	1	2	0	0	1	0	1	1	0	0	2	2	0	2	0	1	0	0	0	0	0	0	0	0	1	0	1	0
24	1	0	2	0	1	2	1	1	2	2	0	1	1	0	0	1	2	2	1	1	1	0	2	0	0	2	2	2	2	2	1	2	2	0	1	1	1	0	2	2	0	0	0	1	0	0	0	0	0
25	1	0	2	0	0	0	2	1	1	1	1	2	2	0	0	0	2	2	1	1	0	1	2	0	0	0	1	1	2	1	0	1	2	1	1	1	1	0	2	2	0	0	0	0	0	0	0	0	0
26	1	0	1	0	0	1	1	1	2	1	0	0	1	0	0	0	0	0	2	1	1	0	2	0	0	1	2	2	2	1	1	2	2	0	1	1	2	0	1	1	0	0	0	0	0	0	0	0	0
27	1	0	2	0	0	2	1	1	2	2	0	0	0	0	0	0	1	0	2	0	0	0	0	0	0	0	1	1	1	1	1	1	1	2	0	2	1	0	0	0	0	1	0	0	2	1	0	1	0
28	1	1	2	0	1	2	1	0	1	1	0	0	0	0	0	0	0	0	2	0	0	0	2	0	0	1	2	2	2	1	2	2	2	0	1	1	2	0	0	0	0	1	1	0	1	1	0	0	0
29	0	0	1	0	0	0	2	0	1	1	1	1	1	0	0	1	0	1	2	0	0	0	2	0	0	0	1	2	2	1	1	2	1	1	0	2	1	0	0	0	0	0	0	0	0	1	1	0	0
30	0	0	2	0	0	0	2	0	0	0	1	1	2	0	0	1	0	0	0	1	0	1	1	1	1	0	2	2	2	1	0	2	2	0	1	1	2	0	0	0	0	1	1	0	1	1	0	0	0
31	1	0	2	0	1	2	2	0	0	0	0	0	1	0	0	0	1	1	0	1	0	0	2	0	0	2	2	2	2	1	0	0	0	2	0	2	1	1	1	1	0	0	0	0	0	1	0	0	0
32	1	0	0	0	0	1	0	0	2	1	0	0	1	0	0	0	1	1	0	2	1	0	1	0	0	1	0	2	2	0	1	1	2	1	0	2	2	0	1	1	0	0	0	0	1	1	1	0	0
33	0	1	1	0	0	1	0	0	2	1	0	0	0	0	0	0	1	1	1	1	0	0	2	0	0	0	1	2	2	1	2	0	1	1	0	2	0	1	1	1	0	0	0	0	0	0	0	0	0
34	1	0	1	0	0	0	1	0	1	1	0	0	0	0	0	0	1	0	1	0	0	0	2	0	0	2	2	2	2	2	0	1	2	2	0	2	1	0	0	0	0	1	1	0	1	0	0	0	0
35	0	0	1	0	0	1	0	0	2	2	0	0	1	0	0	0	2	0	2	0	0	0	2	0	0	1	2	2	2	1	1	1	1	0	1	1	0	0	1	1	0	2	2	0	1	1	0	0	0
36	0	0	2	0	0	1	0	0	2	0	0	0	0	0	0	0	1	0	1	1	1	1	1	0	0	1	1	1	2	0	1	2	2	0	2	0	1	0	0	0	0	0	0	0	0	0	1	1	0
37	0	0	1	0	0	1	2	1	1	1	0	0	0	0	0	1	2	2	1	1	1	1	2	0	0	0	2	2	1	1	0	1	0	2	0	2	0	1	1	1	0	1	1	0	0	0	0	1	0
38	1	0	1	0	0	0	0	0	2	1	0	0	0	0	0	0	1	1	1	0	1	1	2	0	0	0	2	2	2	0	0	1	1	1	0	2	1	0	2	2	0	1	1	0	2	2	0	0	1
39	0	0	1	0	0	1	2	1	1	1	0	0	0	0	0	0	1	0	2	0	0	1	1	1	1	1	1	2	2	1	1	2	2	1	1	1	1	0	0	0	0	1	1	0	1	1	0	1	1
40	0	0	0	0	0	0	2	0	1	0	1	0	0	0	0	0	1	0	2	1	1	0	2	0	0	2	1	1	2	1	0	1	2	1	0	2	2	0	0	0	0	0	0	0	0	1	1	1	0
41	0	0	2	0	0	1	1	0	1	0	1	0	2	1	1	0	1	0	1	1	1	1	0	0	0	0	2	2	2	0	0	1	1	2	1	2	2	0	1	1	0	0	0	0	0	2	0	0	0
42	0	0	0	0	0	0	1	0	1	1	1	1	1	0	0	1	1	1	1	2	1	0	1	0	0	1	0	2	1	0	0	2	2	0	1	1	1	0	2	2	0	0	1	0	1	0	0	0	1
43	1	0	0	0	0	0	1	0	2	1	0	1	2	0	0	1	1	2	1	1	1	1	2	0	0	0	2	2	2	2	1	1	1	2	2	1	2	0	2	2	0	1	1	0	1	1	0	2	0
44	1	0	2	0	0	1	1	1	2	2	0	0	0	0	0	0	1	1	0	1	1	0	1	0	0	1	1	2	2	2	0	1	1	1	0	2	1	0	0	0	0	0	0	0	0	0	0	0	0
45	1	0	2	0	0	2	1	0	1	0	0	0	0	0	0	0	2	1	1	0	0	1	1	0	0	1	0	0	1	0	0	1	0	0	1	1	2	0	0	0	0	0	1	0	1	0	0	0	0
46	0	0	1	0	0	1	1	0	1	1	0	0	2	0	0	0	0	0	2	0	0	0	0	0	0	1	2	2	2	2	0	0	1	1	1	2	1	0	0	0	0	0	0	0	0	0	0	0	0
47	1	0	0	0	0	0	1	0	1	0	0	1	1	1	1	0	1	1	2	1	1	0	2	0	0	1	2	2	2	1	0	0	1	2	1	2	0	0	1	1	0	1	0	0	1	0	0	0	0
48	0	0	1	0	0	2	2	0	1	1	0	2	2	0	0	0	1	0	0	1	1	0	2	0	0	1	1	1	1	1	1	1	1	2	0	2	1	1	0	0	1	0	2	0	0	0	0	0	0
49	0	1	1	0	0	2	1	0	1	0	1	0	2	0	0	0	0	0	0	1	1	1	2	0	0	1	1	2	1	1	1	1	2	0	0	2	1	0	1	1	0	0	0	0	0	0	0	0	0
50	0	0	1	0	0	1	0	0	2	1	0	1	1	0	0	1	0	0	0	1	1	0	2	0	0	0	1	1	2	1	0	1	1	2	0	2	1	0	1	1	0	0	0	1	0	0	0	0	0
51	1	0	2	0	0	2	2	0	0	0	1	1	1	0	0	1	2	1	2	1	1	1	2	0	0	0	2	2	2	2	1	1	1	2	0	2	1	0	0	0	0	0	0	0	0	0	0	0	2
52	1	0	1	0	0	0	1	1	2	1	0	0	1	0	0	0	2	1	2	0	0	1	1	1	1	1	1	1	1	1	0	1	2	0	2	1	2	0	0	1	0	0	0	0	0	0	0	0	0
53	1	0	1	0	0	0	2	0	1	1	0	1	2	0	0	0	1	0	2	0	0	0	2	0	0	1	2	2	2	2	0	1	1	2	0	2	1	0	1	1	0	0	0	0	1	0	1	0	1
54	0	1	0	0	0	1	1	0	1	1	0	0	0	0	0	0	1	1	2	0	0	1	2	0	0	2	1	1	2	1	0	1	1	2	0	2	1	0	1	1	0	0	1	1	2	0	0	0	0
55	1	0	1	0	0	1	1	0	1	1	0	0	0	0	0	0	1	1	1	1	0	0	2	0	0	1	0	0	2	1	0	1	1	2	1	1	2	0	2	2	0	1	1	0	2	0	0	0	0
56	0	0	2	0	0	1	1	0	1	1	0	1	2	0	0	0	0	0	1	0	0	1	2	0	0	0	1	1	2	1	1	1	1	0	1	1	1	0	1	0	1	1	1	0	1	2	0	0	0
57	0	0	1	0	0	0	1	1	2	1	0	0	1	0	0	0	0	0	0	1	1	0	1	0	0	2	2	2	2	2	1	0	0	1	1	1	1	0	1	0	1	0	0	0	0	0	0	0	0
58	0	0	1	0	0	1	1	0	1	1	0	0	0	0	0	0	1	0	0	1	1	1	1	0	0	0	1	1	2	0	1	1	1	0	2	0	2	0	0	0	0	1	1	0	1	0	0	0	1
59	1	0	2	0	1	2	1	0	1	0	1	0	0	0	0	0	0	0	0	1	0	0	2	0	0	1	1	2	2	1	2	2	2	0	1	1	2	0	0	0	0	1	1	0	0	0	0	0	0
60	1	0	0	0	0	1	1	0	0	0	1	0	2	1	1	0	1	1	1	0	0	1	0	1	1	1	2	2	2	1	1	0	0	2	0	2	1	0	0	0	0	0	0	0	0	0	1	0	0
61	0	0	2	0	0	0	1	0	1	1	1	0	0	0	0	0	2	0	2	0	0	1	1	1	1	1	2	2	2	1	0	1	1	2	1	2	1	0	2	2	0	1	1	0	1	0	0	0	2
62	0	0	2	0	0	2	2	0	0	0	0	0	2	0	0	0	1	1	1	0	0	0	1	0	0	1	1	2	2	1	1	1	1	0	2	2	2	0	0	0	0	0	0	1	0	0	0	0	0
63	0	0	2	0	1	2	1	1	2	2	0	1	2	0	0	1	1	1	1	1	0	0	2	0	0	1	2	2	2	1	1	2	2	0	1	1	1	0	1	1	0	0	2	0	1	0	1	0	0
64	0	0	1	0	0	0	1	0	2	2	0	1	1	0	0	0	2	1	1	0	0	0	2	0	0	1	2	2	2	2	0	2	2	1	1	2	2	0	0	0	0	0	2	0	1	1	0	0	0
65	0	0	2	0	0	2	0	0	2	2	0	1	2	0	0	0	1	0	2	0	0	0	2	0	0	0	1	1	2	0	1	2	2	2	0	2	2	0	1	1	0	1	0	0	1	0	0	0	0
66	1	1	0	0	0	1	2	0	1	1	0	1	1	0	0	1	1	0	1	0	0	1	1	1	1	1	1	2	2	1	0	1	1	0	2	1	1	1	1	1	0	0	1	0	0	0	0	0	0
67	0	0	2	0	0	1	1	0	0	0	1	0	0	0	0	0	1	0	1	1	0	1	2	0	0	1	2	2	2	2	1	0	2	2	0	2	0	1	1	1	0	1	1	0	1	0	0	0	1
68	0	0	1	0	0	0	2	1	1	1	1	0	1	0	0	0	1	1	1	0	0	0	2	0	0	2	2	2	2	2	0	0	0	2	0	2	1	0	2	2	0	1	1	0	0	0	0	0	0
69	0	0	2	0	2	2	2	0	0	0	1	1	1	0	0	0	1	1	0	1	0	0	2	0	0	1	0	1	2	1	0	1	2	2	0	2	2	0	1	1	0	0	0	0	0	0	1	0	0
70	1	0	1	0	0	1	1	0	2	0	0	0	1	0	0	0	2	1	1	0	0	0	2	0	0	0	2	2	2	2	1	0	1	2	0	2	1	0	1	1	0	0	0	0	1	1	0	0	0
71	0	0	1	0	0	1	1	0	1	1	1	0	1	0	0	0	1	0	2	1	1	1	2	0	0	0	2	2	2	2	0	2	2	1	1	2	1	0	1	1	0	1	1	0	1	0	0	0	0
72	0	0	1	0	0	1	1	0	2	1	0	1	1	0	0	1	0	0	2	1	1	0	2	0	0	2	1	1	2	1	0	0	2	2	0	2	0	0	1	1	0	1	0	0	1	1	0	0	0
73	1	0	1	0	0	1	1	0	0	0	1	1	2	0	0	0	1	0	1	0	0	0	2	0	0	1	2	2	2	1	0	1	1	2	0	2	2	0	0	0	0	0	1	0	1	0	0	1	0
74	1	0	2	0	0	1	2	1	1	1	1	0	0	0	0	0	2	2	1	1	1	0	0	0	0	1	1	1	2	0	1	1	1	2	0	2	1	1	1	1	0	0	0	0	0	0	0	0	0
75	1	0	2	0	1	2	0	0	2	2	0	0	0	0	0	0	2	0	2	0	0	0	2	0	0	1	0	0	2	1	0	1	1	2	0	2	1	0	0	0	0	0	1	0	1	0	0	1	0
76	1	0	1	0	0	1	1	0	1	1	1	1	2	0	0	0	1	1	0	0	0	1	1	1	1	2	1	1	2	1	1	0	0	2	0	2	2	0	2	2	0	0	1	0	1	1	0	0	0
77	1	0	1	0	0	0	2	0	0	0	1	0	1	0	0	0	1	1	1	1	0	0	2	0	0	1	2	2	2	2	0	2	2	0	1	1	1	0	0	0	0	0	0	1	0	0	0	0	0
78	1	0	1	0	0	2	2	1	1	1	0	0	1	0	0	0	2	2	1	1	1	1	2	0	0	0	1	1	2	0	0	0	0	0	1	1	2	0	1	1	0	1	1	1	1	2	0	0	1
79	1	0	2	0	0	2	2	1	1	1	1	1	1	0	0	1	2	0	2	1	0	0	1	0	0	1	2	2	2	1	1	0	1	1	0	2	2	0	0	0	0	0	0	0	0	0	0	0	0
80	0	0	2	0	0	1	2	0	0	0	0	0	0	0	0	0	0	0	2	1	1	0	2	0	0	1	0	1	2	0	0	0	0	1	1	1	1	0	1	1	0	0	0	0	0	0	0	0	2
81	1	0	1	1	1	2	0	0	1	1	1	1	1	0	0	0	1	0	1	0	0	1	0	0	0	1	0	1	1	0	0	1	1	1	1	0	2	0	2	2	0	1	1	0	1	1	0	0	0
82	1	0	0	0	0	0	2	1	2	1	0	1	1	0	0	1	2	1	2	1	1	0	1	0	0	2	1	2	1	1	0	2	2	0	1	2	1	1	0	0	0	0	1	1	0	1	0	0	0
83	0	0	2	0	0	2	0	0	1	0	0	0	1	0	0	0	0	0	1	0	0	1	2	0	0	1	1	1	1	1	1	1	2	1	1	1	2	0	1	1	0	0	1	0	1	0	0	0	0
84	1	0	1	0	0	1	2	0	0	0	2	0	1	0	0	0	1	1	1	0	0	0	1	1	1	0	1	2	2	1	0	1	2	1	1	2	1	1	0	0	0	0	0	1	0	1	0	0	0
85	0	0	1	1	1	2	2	0	1	0	0	0	1	0	0	0	2	1	1	0	0	1	0	0	0	1	2	2	2	2	1	1	1	1	1	1	1	0	0	0	0	0	1	0	1	0	0	0	0
86	0	0	2	0	0	1	1	1	2	2	0	0	0	0	0	0	0	0	1	1	1	0	2	0	0	0	1	1	2	0	1	1	2	2	0	2	1	0	0	0	0	0	1	0	2	1	0	0	1
87	0	0	2	0	1	1	2	0	0	0	0	2	2	0	0	1	1	1	1	0	0	0	1	0	0	1	1	2	1	1	1	0	2	2	0	2	1	0	1	1	0	1	1	0	0	0	0	0	0
88	0	0	1	1	0	2	2	0	0	0	0	1	1	0	0	0	1	0	1	0	0	0	2	0	0	0	1	1	2	1	0	1	1	0	1	1	2	0	1	1	0	0	2	0	1	1	0	0	0
89	1	0	2	0	0	1	1	1	2	2	0	0	0	0	0	0	2	2	2	0	0	1	2	0	0	1	2	2	2	2	0	2	2	1	1	2	1	0	1	1	0	0	2	0	1	0	0	0	0
90	1	0	2	0	0	2	2	1	2	1	0	0	0	0	0	0	1	0	1	1	1	0	2	0	0	2	1	1	2	1	0	1	1	1	0	2	1	0	1	1	0	0	0	1	0	0	0	0	0
91	1	0	1	0	0	1	1	0	2	2	0	1	1	0	0	1	1	1	0	1	1	1	2	0	0	1	1	1	2	2	0	1	1	1	0	2	2	0	1	1	0	0	0	0	0	0	0	0	0
92	1	0	0	0	0	1	1	0	0	0	2	1	1	0	0	1	1	1	2	0	0	1	2	0	0	0	2	2	2	2	0	0	0	2	1	1	1	0	1	0	1	1	1	1	1	2	1	0	0
93	0	0	0	0	0	1	0	0	1	1	1	1	2	0	0	0	1	1	1	1	1	1	2	0	0	0	2	2	2	2	0	2	2	0	1	1	1	0	0	0	0	0	0	0	0	0	0	0	0
94	1	0	1	0	0	0	2	0	0	0	1	1	0	0	0	0	0	0	0	1	1	1	2	0	0	0	2	2	2	2	0	2	2	1	0	2	2	0	0	0	0	1	1	0	1	2	0	0	0
95	0	0	2	0	0	1	1	0	1	1	0	0	1	0	0	0	1	1	0	0	0	0	2	0	0	1	1	1	2	0	1	1	1	2	1	2	2	0	0	0	0	0	1	0	1	0	0	0	0
96	1	0	0	0	0	0	2	1	1	1	0	0	0	0	0	0	1	0	1	1	1	0	1	0	0	0	2	2	2	2	0	1	1	1	1	1	1	0	0	0	0	0	0	0	0	0	0	0	0
97	0	0	2	0	0	1	0	0	2	2	0	0	0	0	0	0	1	1	1	0	0	1	2	0	0	0	2	2	2	2	0	2	2	0	1	2	2	0	0	0	1	1	0	0	1	1	0	0	0
98	0	0	2	0	0	2	1	0	1	1	2	1	1	0	0	0	1	2	1	1	1	0	2	0	0	0	1	1	2	1	0	1	1	1	1	0	1	0	0	0	0	0	0	0	0	0	0	0	1
99	1	0	0	0	0	1	1	0	1	1	0	0	1	0	0	0	1	0	1	0	0	0	0	0	0	0	2	2	2	1	0	1	1	0	2	2	2	0	1	1	0	1	1	0	0	1	0	0	0
100	0	0	1	0	0	1	1	1	2	1	0	1	2	0	0	0	1	1	0	1	1	0	2	0	0	1	1	2	2	2	0	1	2	1	0	2	2	0	0	0	1	0	0	0	0	0	0	0	0
101	0	0	1	0	0	1	2	0	0	0	1	0	1	0	0	0	0	0	2	1	1	0	2	0	0	2	1	1	2	1	0	1	1	1	1	1	1	0	0	0	0	1	1	0	2	1	0	0	0
102	0	0	2	0	0	0	0	0	1	0	1	0	0	0	0	0	1	1	0	1	1	0	2	0	0	2	1	1	1	1	0	2	2	2	1	1	1	0	0	0	0	1	1	0	2	1	0	0	0
103	1	0	0	0	0	1	2	0	1	0	1	0	0	0	0	0	1	1	1	1	0	0	2	0	0	0	1	1	2	0	1	1	2	1	1	2	2	0	2	2	0	0	0	0	0	0	0	0	0
104	1	1	1	0	0	2	2	1	1	1	0	0	0	0	0	0	1	0	2	0	0	0	2	0	0	1	1	2	2	1	0	0	0	1	1	1	1	0	1	1	0	1	1	0	1	2	1	0	0
105	0	0	0	0	0	0	1	1	2	2	0	0	0	0	0	0	2	0	2	1	0	1	2	0	0	1	0	1	1	1	0	1	1	0	1	1	1	0	1	1	0	1	1	0	1	1	0	0	0
106	0	0	1	0	0	1	2	1	1	1	1	0	1	0	0	0	2	2	2	0	0	0	2	0	0	1	2	2	2	2	0	1	1	2	1	2	1	0	0	0	0	0	0	0	1	1	0	0	0
107	0	0	1	0	1	2	0	0	1	1	0	0	0	0	0	0	1	1	2	1	0	0	1	1	1	2	2	2	2	1	2	2	2	1	2	2	2	0	0	0	1	2	2	0	2	1	0	0	0
108	0	0	1	0	0	1	2	0	0	0	2	1	1	0	0	1	2	1	2	0	0	0	2	0	0	0	1	1	2	1	1	0	0	2	0	2	1	0	0	0	0	0	0	0	1	1	0	0	0
109	0	0	0	0	0	0	1	0	2	1	0	1	1	0	0	0	2	2	1	1	1	1	2	0	0	0	1	0	2	0	0	2	2	2	0	2	0	0	1	1	0	1	0	0	0	1	0	0	0
110	0	0	2	0	2	2	1	0	1	1	1	0	1	0	0	0	1	0	2	1	1	0	1	0	0	0	1	2	2	1	1	1	1	0	2	0	2	0	0	0	0	0	1	0	1	0	0	0	1
111	1	0	1	0	1	2	1	0	1	0	1	1	1	0	0	0	1	1	0	1	1	1	2	0	0	0	1	1	2	1	0	2	2	2	0	2	1	0	1	1	0	0	1	0	1	0	0	0	0
112	0	0	0	0	0	1	2	0	0	0	2	0	1	0	0	0	2	2	2	1	1	0	1	0	0	1	1	2	2	1	0	1	1	1	0	2	1	0	0	0	0	0	1	0	1	0	0	0	1
113	0	0	1	0	0	0	1	0	2	0	0	0	1	0	0	0	1	1	2	0	0	0	2	0	0	2	2	2	2	2	0	0	1	0	1	2	1	0	1	1	0	0	0	0	0	0	1	0	1
114	0	0	2	0	1	2	2	0	1	1	0	0	0	0	0	0	2	2	2	0	0	1	2	0	0	0	1	0	2	0	0	1	2	0	2	1	1	0	2	2	1	0	0	0	1	1	0	0	0
115	1	0	0	0	0	1	1	0	1	1	1	1	1	0	0	1	1	0	2	0	0	0	2	0	0	1	1	2	1	1	1	2	1	2	0	2	0	1	1	1	0	0	0	1	0	0	0	0	0
116	1	0	1	0	0	1	1	1	2	2	0	0	1	0	0	0	1	0	1	1	1	0	2	0	0	2	1	1	1	1	1	1	1	0	2	0	2	0	0	0	0	1	0	0	1	0	0	0	0
117	0	0	0	0	0	0	1	0	2	0	0	0	0	0	0	0	2	0	2	0	0	0	2	0	0	2	1	1	2	1	0	1	1	1	1	0	1	0	0	0	0	0	0	0	0	0	0	1	0
118	1	0	1	0	0	1	0	0	2	1	0	1	1	0	0	0	1	0	2	1	1	1	0	1	1	1	2	2	2	2	1	1	1	1	1	2	1	0	0	0	0	1	2	0	0	0	0	0	0
119	1	0	2	0	2	2	0	0	2	1	0	1	2	0	0	1	0	0	0	1	0	0	2	0	0	0	2	2	2	2	0	1	2	0	2	1	0	0	2	2	0	0	1	0	1	0	0	0	1
120	0	0	2	0	0	1	1	1	2	2	0	0	1	0	0	0	1	1	1	1	1	1	2	0	0	2	1	2	2	1	1	1	2	1	1	2	0	0	1	1	0	0	0	0	1	1	0	0	1
121	0	0	1	0	0	1	1	1	2	2	1	1	1	0	0	1	1	0	2	0	0	1	2	0	0	0	2	2	2	2	1	1	1	1	0	2	2	0	0	0	0	1	0	0	0	0	0	0	0
122	1	0	1	0	0	1	1	1	2	1	0	0	0	0	0	0	2	0	2	0	0	0	2	0	0	0	2	2	2	2	1	1	1	1	2	1	2	1	0	0	0	0	0	1	0	0	0	0	0
123	0	0	2	0	0	2	1	0	1	0	0	0	0	0	0	0	0	0	2	1	1	0	2	0	0	2	2	2	2	2	1	0	0	2	0	2	1	1	0	0	0	0	1	0	0	0	0	0	0
124	1	0	1	0	0	1	0	0	2	2	0	0	0	0	0	0	1	0	2	1	1	0	2	0	0	1	1	2	2	1	1	1	1	1	1	1	1	0	0	0	0	2	2	0	1	1	1	0	0
125	0	0	2	0	0	0	1	0	2	0	0	0	1	0	0	0	1	0	1	1	1	2	2	0	0	0	1	2	2	1	1	2	2	1	0	2	2	0	0	0	1	0	0	0	1	1	0	0	0
126	0	0	1	0	0	0	1	0	1	0	1	1	2	0	0	0	2	2	1	1	1	1	2	0	0	0	2	2	2	1	2	0	0	2	0	2	1	1	1	1	0	1	1	0	1	0	0	0	1
127	0	1	1	0	0	1	0	0	1	1	0	1	1	0	0	0	1	1	0	1	1	0	2	0	0	1	2	2	2	2	0	1	1	1	1	1	2	0	1	1	0	0	1	1	1	0	0	0	0
128	0	0	0	0	0	0	2	0	0	0	2	1	1	0	0	1	1	0	1	1	1	0	2	0	0	0	2	2	2	2	1	2	2	0	1	1	2	0	2	2	0	0	0	0	0	0	1	0	0
129	1	0	1	0	0	0	1	0	1	1	1	0	0	0	0	0	1	1	0	1	0	0	2	0	0	2	2	2	2	1	1	1	2	2	0	2	1	1	0	0	0	0	0	0	0	2	0	0	1
130	1	0	2	0	0	1	1	1	1	1	0	0	1	0	0	0	0	0	2	1	1	0	2	0	0	2	2	2	2	1	0	1	1	1	1	1	1	0	0	0	0	0	0	0	0	0	0	0	0
131	1	0	2	0	1	2	1	0	1	1	0	0	0	0	0	0	1	1	0	1	0	1	2	0	0	0	2	2	2	2	1	1	1	1	1	1	1	0	1	1	0	0	0	0	0	0	0	0	0
132	0	0	2	0	0	1	0	0	2	2	0	0	1	0	0	0	0	0	1	1	1	0	2	0	0	1	1	1	2	1	1	0	1	1	1	2	2	0	0	0	0	1	0	0	1	1	0	0	0
133	1	0	2	0	0	2	1	0	2	1	0	1	1	0	0	0	0	0	0	1	0	1	0	1	1	0	2	2	2	1	1	1	1	1	0	2	1	0	1	0	1	0	1	0	1	0	1	0	0
134	0	0	1	1	0	1	2	0	2	1	0	1	2	0	0	0	1	1	0	1	1	0	1	0	0	0	2	2	2	2	1	2	2	0	1	1	2	0	0	0	0	0	1	0	0	0	0	0	0
135	0	1	1	0	0	1	1	0	1	0	0	0	0	0	0	0	0	0	2	0	0	0	2	0	0	1	2	2	2	2	2	1	2	1	1	2	2	0	0	0	0	0	0	0	0	0	0	0	0
136	1	0	2	0	0	1	2	0	0	0	0	0	2	0	0	0	1	0	1	0	0	0	1	0	0	2	2	2	2	2	0	2	2	1	1	2	0	0	2	1	1	0	1	0	0	0	0	0	1
137	1	0	1	0	0	0	1	0	2	0	0	0	0	0	0	0	1	0	1	1	1	1	2	0	0	0	1	2	2	2	0	0	0	1	2	2	2	0	1	1	0	0	0	1	0	0	1	0	0
138	0	0	2	0	0	1	0	0	2	1	0	0	1	0	0	0	1	0	1	1	1	0	1	0	0	1	2	2	2	1	0	1	0	2	0	2	1	0	0	0	0	0	0	0	1	1	0	0	0
139	1	0	1	0	0	0	0	0	2	1	0	0	0	0	0	0	1	1	2	1	0	0	0	0	0	0	2	2	2	2	0	0	0	2	0	2	1	0	0	0	0	0	0	0	0	0	1	0	1
140	0	0	1	0	0	1	1	1	2	2	0	0	0	0	0	0	0	0	1	1	1	0	0	0	0	0	2	2	2	2	0	0	1	1	1	2	1	0	1	0	1	0	0	1	0	0	1	0	0
141	1	0	1	0	0	1	2	0	1	1	0	0	1	0	0	0	1	1	1	1	0	0	2	0	0	0	2	2	1	0	1	0	0	0	1	1	1	0	0	0	0	0	0	0	1	1	0	1	0
142	1	0	2	0	0	2	1	1	2	2	0	0	0	0	0	0	1	1	1	0	0	0	2	0	0	1	2	2	2	2	0	1	2	1	1	1	2	0	0	0	1	1	0	0	1	0	0	0	1
143	1	0	1	0	0	1	2	0	0	0	1	0	0	0	0	0	1	1	0	1	1	0	2	0	0	2	1	1	2	1	1	1	1	1	2	1	1	0	0	0	0	1	0	0	0	1	1	0	0
144	0	0	0	0	0	0	2	0	0	0	0	0	0	0	0	0	1	0	0	1	1	0	1	0	0	1	1	2	2	1	1	1	2	0	1	2	2	0	1	1	0	0	0	0	0	0	0	0	0
145	1	0	1	0	0	1	1	0	1	1	1	1	2	0	0	1	1	0	1	0	0	0	2	0	0	1	0	2	1	0	0	1	1	1	0	2	2	0	1	1	0	0	2	0	1	1	0	0	0
146	1	1	1	0	1	2	2	0	0	0	0	0	0	0	0	0	2	1	1	0	0	0	1	0	0	1	1	1	1	1	0	1	2	1	1	2	1	0	1	0	1	1	1	0	1	0	1	0	0
147	1	0	2	0	0	0	1	0	1	1	1	1	2	0	0	1	1	0	2	0	0	0	1	0	0	1	1	1	1	1	0	1	1	0	1	2	1	0	1	1	0	1	1	0	1	1	0	0	1
148	0	0	1	0	0	1	1	0	1	0	1	0	2	0	0	0	1	1	1	0	0	1	2	0	0	0	2	2	2	2	0	2	2	2	0	2	1	1	0	0	0	1	1	0	1	1	0	0	0
149	1	0	0	0	0	0	0	0	2	2	0	1	1	0	0	1	2	1	2	0	0	0	1	0	0	1	2	2	2	2	0	1	1	0	0	1	2	0	1	0	1	2	2	0	2	1	0	0	0
150	0	0	2	0	0	2	2	0	1	0	0	0	1	0	0	0	0	0	2	0	0	0	2	0	0	1	1	2	1	0	1	1	1	1	0	2	0	0	1	1	0	1	0	0	1	0	1	0	0
151	1	0	0	0	0	1	1	0	2	0	0	0	0	0	0	1	1	0	1	1	1	1	2	0	0	1	1	2	1	1	1	0	0	2	0	2	2	1	0	0	0	0	2	0	1	1	0	0	1
152	0	0	1	0	0	1	1	0	1	0	1	0	1	0	0	0	2	1	2	0	0	1	1	0	0	2	1	2	2	1	1	0	0	2	0	2	1	0	1	1	0	1	1	0	1	1	0	0	1
153	1	0	1	0	0	1	2	1	1	1	1	0	0	0	0	0	1	1	1	0	0	1	1	1	1	1	2	2	2	2	0	1	1	1	1	1	2	0	1	1	1	0	1	0	1	1	0	0	0
154	1	0	2	0	0	1	0	0	2	2	0	1	1	0	0	0	1	1	0	1	0	0	2	0	0	1	0	1	2	1	0	2	2	1	0	2	1	0	1	1	0	0	0	0	0	0	0	0	0
155	1	0	1	0	0	1	1	0	1	1	1	0	0	0	0	0	2	0	0	1	1	1	2	0	0	0	2	2	2	2	0	1	1	0	2	1	1	0	0	0	0	0	0	0	0	0	1	0	0
156	1	0	2	0	1	2	2	1	1	1	1	0	0	0	0	0	1	1	1	1	0	0	1	0	0	1	1	2	2	1	1	1	1	1	1	1	2	0	1	1	0	0	1	1	1	0	1	0	0
157	1	0	0	0	0	0	0	0	2	2	0	0	0	0	0	0	1	1	1	0	0	1	1	1	1	1	2	2	2	2	0	1	1	1	1	1	2	0	0	0	0	1	1	0	1	1	0	1	1
158	1	0	0	0	0	0	2	1	2	2	0	1	1	0	0	1	0	0	0	1	0	1	1	1	1	1	1	1	2	1	0	2	2	0	1	1	1	0	0	1	0	0	1	1	1	0	0	0	1
159	1	0	1	0	0	1	2	1	1	1	0	0	1	0	0	0	2	2	1	1	1	0	2	0	0	1	0	2	2	0	1	1	1	0	2	1	1	0	0	0	0	0	0	0	0	0	0	0	0
160	1	0	0	0	0	1	1	0	2	1	0	0	1	0	0	0	0	0	0	1	0	0	1	0	0	1	1	1	2	2	0	1	1	1	0	2	1	0	1	1	0	0	1	0	1	1	1	0	1
161	0	0	2	0	0	1	2	0	0	0	0	0	0	0	0	0	2	2	1	1	1	0	2	0	0	1	1	1	2	0	1	1	1	1	2	1	1	0	1	1	0	0	0	0	2	0	0	0	0
162	1	0	1	1	0	1	1	0	1	1	0	1	2	0	0	0	1	1	1	1	0	2	2	0	0	0	2	2	2	1	1	1	1	1	1	1	2	0	0	0	0	1	0	0	1	0	0	0	1
163	0	0	0	0	0	1	1	1	2	2	0	0	0	0	0	0	1	1	1	1	0	0	1	0	0	2	0	0	2	1	0	0	0	2	0	2	2	0	0	0	0	1	1	0	1	2	0	0	0
164	0	1	2	0	1	2	1	1	2	2	0	0	1	0	0	0	0	0	2	1	1	0	1	0	0	1	1	1	2	2	0	0	2	0	1	2	2	0	1	1	0	0	0	1	0	0	0	1	1
165	0	0	1	0	0	0	1	0	2	1	0	1	1	0	0	0	1	0	2	0	0	0	2	0	0	1	1	1	2	0	1	1	1	1	1	1	1	0	2	2	1	0	0	1	0	0	0	0	0
166	1	0	2	0	0	2	1	0	1	1	0	1	1	0	0	0	1	1	2	0	0	1	1	1	1	1	0	2	2	0	1	1	2	2	1	2	1	1	0	0	0	0	0	1	0	1	0	0	1
167	0	0	1	0	0	1	1	0	1	1	1	1	1	0	0	1	0	0	0	1	0	0	1	0	0	0	1	1	2	0	1	1	1	2	0	2	2	0	2	2	0	0	0	0	0	0	0	1	0
168	0	0	1	0	1	2	2	1	1	1	1	1	1	0	0	1	1	1	1	1	0	1	2	0	0	1	2	2	2	2	0	0	2	1	0	2	1	0	1	1	0	1	1	0	2	0	0	0	0
169	0	0	1	1	0	2	2	1	1	1	1	0	1	0	0	0	1	0	1	0	0	0	1	0	0	2	2	2	2	2	0	1	2	2	0	2	2	0	2	2	0	1	0	0	0	0	0	0	0
170	0	0	2	0	0	0	1	0	1	0	1	0	0	0	0	0	2	1	2	1	1	2	0	1	1	1	1	2	1	1	0	0	0	1	1	1	2	0	0	0	0	0	1	0	1	0	0	1	0
171	1	0	1	0	0	0	1	0	1	1	1	0	0	0	0	0	1	0	1	1	1	0	2	0	0	2	2	2	2	2	0	1	1	1	0	2	1	0	0	0	0	0	0	0	0	0	0	1	0
172	1	0	1	0	0	1	2	0	1	0	1	0	0	0	0	0	2	1	2	0	0	1	1	1	1	1	0	1	1	0	0	0	0	1	0	2	2	0	0	0	0	0	1	0	0	1	0	1	1
173	1	0	1	0	0	1	1	0	1	0	1	0	2	0	0	0	0	0	0	1	0	0	2	0	0	1	2	2	1	1	1	1	1	1	1	1	2	0	0	0	0	0	0	0	0	0	1	0	0
174	0	0	2	0	0	1	1	0	1	0	1	0	0	0	0	0	2	1	1	0	0	1	2	0	0	2	1	2	2	1	1	1	1	1	1	1	2	0	1	1	0	0	0	0	0	0	0	0	0
175	1	0	0	0	0	0	1	1	2	1	0	0	1	0	0	0	1	0	1	1	1	0	2	0	0	1	2	2	2	2	2	0	0	2	0	1	2	0	0	0	0	0	0	0	0	0	0	0	0
176	1	0	1	0	0	1	0	0	2	2	0	0	1	0	0	0	1	1	1	0	0	1	2	0	0	0	1	1	2	1	1	1	1	1	1	1	2	0	1	1	0	0	1	0	0	1	0	0	0
177	1	0	2	0	1	2	1	0	1	1	1	0	1	0	0	0	0	0	0	1	1	1	2	0	0	1	1	1	2	0	0	1	1	0	2	0	1	0	0	0	0	0	1	1	0	1	0	0	0
178	1	0	1	0	0	1	2	0	0	0	1	0	0	0	0	0	2	1	0	1	1	1	2	0	0	1	0	1	1	0	0	2	2	0	1	1	1	0	0	0	0	1	1	0	1	0	1	0	0
179	0	0	1	0	1	1	2	1	1	1	1	0	0	0	0	0	1	1	1	1	0	0	2	0	0	1	1	2	2	1	0	0	1	2	1	2	2	0	0	0	0	0	0	0	0	0	0	0	0
180	1	0	1	0	0	1	2	0	0	0	2	0	0	0	0	0	1	1	1	1	1	1	2	0	0	1	1	1	2	1	1	1	2	2	0	2	0	0	1	1	0	0	0	0	1	1	0	0	1
181	0	0	0	0	0	0	1	0	2	2	0	1	1	0	0	0	1	0	1	0	0	0	2	0	0	1	1	2	1	1	0	2	2	1	2	2	2	0	0	0	0	0	0	0	0	0	0	0	0
182	1	1	1	0	0	0	1	0	1	1	1	1	2	0	0	0	1	0	2	1	1	0	0	0	0	0	1	1	2	1	1	1	1	2	1	2	1	0	0	0	0	2	2	0	2	1	0	0	1
183	1	0	2	0	0	1	0	0	2	1	0	0	0	0	0	0	2	2	0	2	0	0	2	0	0	1	2	2	2	1	1	2	2	1	1	1	2	0	1	1	0	0	0	0	0	1	0	0	0
184	1	0	1	0	0	0	2	0	0	0	1	0	0	0	0	0	0	0	0	0	0	2	0	1	1	1	2	2	2	1	1	2	2	1	1	2	1	1	0	0	0	1	1	0	1	0	0	0	0
185	0	0	0	0	0	0	0	0	2	2	0	0	1	1	1	0	2	2	2	0	0	1	2	0	0	1	1	1	1	1	0	0	0	2	0	2	2	0	1	1	0	0	0	0	1	1	0	0	0
186	0	0	2	0	1	2	2	0	0	0	1	0	0	0	0	0	0	0	1	1	1	1	1	1	1	0	1	2	2	1	0	0	0	2	0	2	0	1	0	0	0	0	1	0	0	0	0	0	0
187	1	0	2	0	1	1	2	0	0	0	1	0	0	0	0	0	0	0	2	1	1	0	2	0	0	0	2	2	2	1	1	1	1	0	1	1	2	0	0	1	0	0	0	0	0	0	0	0	1
188	0	1	2	0	1	1	2	1	2	1	0	0	0	0	0	0	1	0	1	1	1	0	2	0	0	1	1	2	2	1	1	1	1	1	1	1	2	0	2	2	0	0	0	1	1	0	0	1	1
189	1	0	1	0	0	0	2	0	1	0	1	2	2	0	0	1	1	1	1	0	0	1	2	0	0	1	2	2	2	2	1	1	1	1	0	2	1	0	0	0	0	0	0	0	2	1	0	0	0
190	0	0	0	0	0	0	1	1	2	2	0	0	0	0	0	0	0	0	1	1	1	0	1	0	0	1	0	2	2	0	1	1	2	2	1	2	1	0	0	0	0	1	1	0	1	1	0	0	1
191	1	0	0	0	0	0	0	0	2	1	0	0	1	0	0	0	1	1	2	1	1	1	2	0	0	1	1	2	2	1	1	1	1	0	2	0	1	0	0	0	0	1	0	0	1	0	0	0	1
192	1	0	1	0	1	2	1	0	1	1	1	0	1	0	0	0	1	1	2	0	0	0	2	0	0	1	2	2	2	2	0	2	2	1	1	2	2	0	1	1	0	0	0	0	0	0	0	0	0
193	1	0	0	0	0	1	2	1	1	1	0	1	1	0	0	0	1	1	2	0	0	0	2	0	0	1	2	2	2	2	1	2	2	0	2	0	0	0	2	2	1	0	2	0	0	2	0	0	0
194	0	0	1	0	1	1	1	0	1	0	1	1	1	0	0	1	0	0	0	1	1	0	0	0	0	1	2	2	2	2	0	0	1	2	0	2	1	1	0	0	0	1	1	1	1	2	0	0	0
195	1	0	2	0	0	0	1	0	2	2	0	1	1	0	0	1	2	0	2	1	0	1	2	0	0	2	0	1	2	1	0	1	1	0	1	1	2	0	0	0	0	0	0	0	0	0	0	0	0
196	0	0	2	0	1	1	2	1	1	1	1	0	1	0	0	0	1	1	1	1	0	0	2	0	0	2	1	2	2	1	0	1	1	1	1	1	1	1	0	0	0	0	2	0	1	1	0	1	0
197	1	0	1	0	0	1	1	0	2	1	0	1	1	0	0	0	1	1	1	1	1	1	2	0	0	0	2	2	1	1	0	1	1	1	1	1	1	0	0	0	0	0	0	0	0	0	0	0	0
198	1	0	1	1	0	1	0	0	2	1	0	1	2	0	0	0	1	0	1	1	1	1	2	0	0	1	2	1	2	0	0	0	1	2	0	2	1	0	1	1	0	0	1	0	1	2	0	0	0
199	1	0	1	0	0	0	1	0	1	1	1	0	0	0	0	0	1	0	2	1	1	0	2	0	0	1	2	2	2	2	0	2	2	0	1	1	1	0	1	0	2	0	0	0	0	0	0	0	0
200	1	1	2	0	0	1	2	1	1	1	0	0	0	0	0	0	2	0	1	0	0	1	2	0	0	1	2	2	2	1	1	1	1	2	0	2	1	0	2	2	0	0	0	1	1	0	0	0	0
201	0	0	2	0	0	2	0	0	1	1	1	0	0	0	0	0	0	0	2	0	0	0	2	0	0	2	1	1	2	1	0	1	2	1	1	2	2	0	1	0	1	1	1	0	1	2	0	0	0
202	0	0	2	0	0	1	0	0	2	2	0	0	0	0	0	0	2	0	2	1	0	1	2	0	0	0	2	2	2	2	0	0	0	2	0	2	1	0	1	0	1	1	0	0	2	1	0	0	0
203	1	0	2	0	1	1	1	1	2	2	0	0	0	0	0	0	1	1	1	0	0	0	2	0	0	1	2	2	2	2	0	1	1	2	0	2	1	0	0	0	0	0	1	0	1	1	0	1	0
204	0	0	1	0	0	1	2	0	0	0	0	0	0	0	0	0	1	0	2	1	1	0	2	0	0	2	1	1	2	1	1	2	2	0	1	1	2	0	1	1	0	1	1	0	1	2	0	0	1
205	1	0	2	0	0	2	1	0	2	2	0	1	2	0	0	0	1	1	0	1	1	0	2	0	0	2	2	2	1	1	1	2	2	0	1	1	1	0	1	1	0	1	1	0	1	0	0	0	0
206	1	0	2	0	0	1	1	0	1	1	1	0	2	0	0	0	2	2	0	2	2	0	2	0	0	1	0	1	1	0	0	2	1	2	0	2	1	1	0	0	0	0	0	0	0	0	2	0	0
207	0	0	1	0	0	1	0	0	2	2	0	0	0	0	0	0	0	0	1	0	0	1	2	0	0	1	1	2	2	2	0	0	0	2	0	2	1	0	0	0	0	1	1	0	1	1	1	0	0
208	0	0	2	0	0	1	1	0	0	0	1	0	0	0	0	0	1	1	1	1	1	1	2	0	0	0	1	1	1	0	0	2	2	0	1	1	2	0	0	0	0	0	1	1	2	0	0	2	0
209	0	0	0	0	0	1	1	1	2	2	0	0	1	0	0	0	2	0	1	0	0	0	2	0	0	2	1	1	1	0	0	1	2	2	1	2	1	0	1	1	0	2	1	0	1	0	0	0	1
210	0	0	1	0	0	2	0	0	2	2	0	0	1	0	0	0	2	1	1	1	1	1	2	0	0	0	2	0	1	0	0	1	1	0	2	1	2	0	0	0	0	1	1	0	0	0	0	0	0
211	0	0	1	0	1	1	2	1	1	1	1	1	2	0	0	1	1	0	1	0	0	0	2	0	0	0	2	2	2	2	0	2	2	1	1	2	2	0	0	0	0	0	1	0	0	0	0	0	0
212	1	0	0	0	0	0	1	0	1	0	0	1	1	0	0	0	1	2	2	0	0	1	2	0	0	0	2	2	2	2	0	1	2	2	0	2	2	0	0	0	0	1	1	0	1	0	0	0	1
213	1	0	2	0	1	2	1	0	1	1	1	0	1	1	0	0	2	2	1	1	1	0	2	0	0	1	2	2	2	2	0	1	1	1	1	2	1	1	0	0	0	0	0	0	0	0	0	0	0
214	1	0	2	0	0	1	1	0	1	0	0	0	0	0	0	0	0	0	2	1	1	0	2	0	0	1	1	2	1	1	0	2	2	0	1	1	0	1	1	1	0	0	1	0	1	0	0	0	2
215	0	0	2	0	0	2	1	0	0	0	1	1	2	0	0	1	1	0	1	1	1	0	2	0	0	1	2	2	2	2	1	1	1	1	1	1	2	0	1	1	0	0	0	0	0	0	0	0	0
216	0	0	2	0	1	1	1	0	1	1	1	0	2	0	0	0	1	0	2	0	0	0	2	0	0	1	2	2	2	1	0	1	1	1	1	1	1	0	2	2	0	1	1	0	1	1	0	0	2
217	1	1	1	0	0	1	0	0	2	2	0	0	0	0	0	0	0	0	1	0	0	1	1	0	0	1	2	2	2	2	0	1	1	1	0	2	2	0	1	1	0	0	1	0	1	1	0	0	1
218	0	0	2	0	2	2	2	0	1	0	1	0	1	0	0	0	1	0	1	0	0	0	1	0	0	0	2	2	1	1	0	1	1	2	0	2	1	0	0	0	0	0	0	0	0	0	0	1	0
219	1	0	2	0	0	1	0	0	2	2	0	0	0	0	0	0	1	2	1	1	1	0	2	0	0	2	1	2	2	1	0	0	1	2	0	2	1	1	1	1	0	0	0	0	0	0	0	0	1
220	1	0	2	0	0	2	2	0	1	1	1	0	1	0	0	0	0	0	2	1	1	0	2	0	0	1	1	2	1	1	0	1	1	1	1	1	1	0	0	0	0	0	0	0	0	0	0	0	0
221	0	0	1	0	1	2	1	1	2	2	0	1	2	0	0	0	1	0	1	0	0	0	2	0	0	2	2	2	2	2	2	0	2	0	1	2	1	0	1	1	0	0	1	0	0	0	0	0	0
222	1	0	2	0	0	1	1	1	2	2	0	1	2	1	1	0	2	2	1	1	1	1	1	1	1	1	2	1	2	0	0	1	1	0	1	1	1	1	0	0	0	1	1	0	1	1	0	1	0
223	0	0	0	0	0	0	0	0	2	1	0	0	0	0	0	0	1	1	2	0	0	1	2	0	0	0	1	1	1	1	1	1	1	1	0	2	2	0	1	1	0	1	2	0	0	0	0	0	1
224	0	0	2	0	2	2	2	0	0	0	0	1	1	0	0	0	2	1	2	1	1	1	1	1	1	1	0	1	2	1	0	1	2	0	1	2	2	0	0	0	0	0	1	0	1	1	0	0	0
225	0	0	1	0	1	1	2	0	1	1	0	0	1	0	0	0	1	0	0	1	1	1	2	0	0	0	2	2	2	1	1	2	2	0	1	1	1	0	1	1	0	0	1	0	1	0	0	0	1
226	0	0	1	0	0	1	1	0	2	0	0	0	0	0	0	0	1	1	0	2	1	0	2	0	0	1	1	0	2	0	0	2	2	2	0	2	2	0	0	0	0	0	2	0	0	0	0	0	0
227	1	1	1	0	1	1	2	1	1	1	0	0	0	0	0	0	1	1	1	1	0	0	2	0	0	1	2	2	2	2	0	1	2	2	0	2	2	0	1	1	0	1	1	0	1	1	0	0	0
228	1	0	2	0	0	1	2	0	0	0	2	0	0	0	0	0	2	0	1	0	0	1	2	0	0	1	0	2	1	1	0	1	2	1	1	2	1	0	1	0	1	0	0	0	0	0	0	1	1
229	1	0	2	0	2	2	0	0	2	2	0	1	1	0	0	0	1	0	2	1	1	0	2	0	0	0	1	2	2	2	0	0	0	2	0	1	1	0	0	0	0	0	0	0	0	0	0	0	1
230	0	0	2	0	0	2	1	0	1	1	0	0	0	0	0	0	2	1	0	1	1	0	2	0	0	0	2	2	2	1	1	1	1	2	0	2	1	0	1	1	0	0	1	0	0	0	1	0	0
231	1	0	1	0	0	1	1	0	1	1	0	0	0	0	0	0	0	0	1	0	0	0	2	0	0	1	2	2	2	2	0	1	2	0	2	1	1	0	0	0	0	0	0	0	1	0	0	0	0
232	1	0	1	0	1	1	2	1	1	1	0	1	1	0	0	1	0	0	2	1	1	0	2	0	0	1	1	0	2	0	0	1	1	2	0	2	0	0	1	1	0	1	1	0	0	2	0	0	0
233	1	0	1	0	0	1	0	0	2	2	0	0	1	0	0	0	1	0	2	0	0	1	2	0	0	2	1	2	1	1	0	0	0	2	0	2	1	0	0	0	0	0	0	0	1	0	0	1	0
234	0	0	2	0	0	2	0	0	2	1	0	0	0	0	0	0	0	0	2	0	0	0	2	0	0	1	2	2	2	2	0	1	1	0	1	1	2	0	0	0	0	0	1	0	1	0	0	0	0
235	0	0	1	0	0	1	1	0	1	1	1	0	0	0	0	0	2	1	2	0	0	0	2	0	0	1	0	1	1	1	0	1	1	2	0	2	0	0	0	0	0	1	1	0	2	0	0	0	0
236	0	0	1	1	0	1	1	0	1	1	1	0	0	0	0	0	1	0	2	1	1	0	2	0	0	2	0	1	1	1	0	0	2	0	2	2	2	0	0	0	0	0	1	0	0	0	0	0	0
237	1	0	0	0	0	1	1	1	2	2	0	0	0	0	0	0	1	1	1	1	0	1	1	1	1	0	1	1	2	1	1	1	1	0	2	1	0	0	2	1	1	1	1	0	1	0	0	2	0
238	1	0	0	0	0	0	1	1	2	1	0	1	0	0	0	0	0	0	2	0	0	0	2	0	0	0	2	1	2	0	0	2	2	2	0	2	0	1	0	0	0	1	1	0	1	1	0	0	0
239	0	0	1	0	0	1	0	0	2	2	0	1	2	0	0	0	1	0	1	0	0	1	2	0	0	2	0	1	2	1	0	2	2	0	1	1	1	0	2	2	0	0	0	0	0	0	0	0	0
240	0	0	1	0	1	2	2	0	1	0	1	1	1	0	0	1	0	0	1	1	1	0	2	0	0	0	2	2	2	2	2	1	2	1	0	2	1	1	0	0	0	0	1	0	1	2	0	0	1
241	0	0	2	0	0	2	2	0	0	0	1	0	2	0	0	0	1	1	0	0	0	0	1	0	0	2	2	2	2	1	2	2	2	0	0	2	2	0	0	0	1	2	2	0	1	1	0	0	0
242	0	0	2	0	0	0	2	0	1	1	1	1	1	0	0	1	2	2	1	1	1	0	2	0	0	2	1	1	2	0	1	1	1	0	1	2	1	0	0	0	0	1	1	0	1	1	0	0	0
243	0	0	0	0	0	0	2	0	1	1	1	1	1	0	0	1	1	1	1	1	1	0	2	0	0	1	1	2	2	2	0	0	0	2	0	2	0	1	1	1	0	0	0	0	1	0	0	0	0
244	1	0	1	0	0	1	1	1	1	1	0	0	0	0	0	0	1	1	1	1	1	0	2	0	0	2	1	2	2	1	1	1	1	1	1	1	1	0	0	0	0	0	0	0	2	1	0	0	1
245	1	0	1	0	0	1	1	1	2	2	0	1	1	0	0	1	0	0	2	0	0	1	2	0	0	0	2	2	2	1	1	2	2	0	2	0	2	0	0	0	0	0	1	0	1	0	0	0	0
246	1	0	1	0	0	0	1	0	2	2	0	0	0	0	0	1	2	1	2	0	0	0	1	0	0	1	0	1	1	0	0	1	1	1	1	1	1	0	0	0	0	0	1	0	1	1	0	0	0
247	0	0	1	0	1	1	2	0	1	0	1	1	1	0	0	0	2	0	1	0	0	0	2	0	0	1	2	2	2	1	1	1	2	2	0	2	1	0	0	0	0	1	1	0	1	0	1	0	0
248	0	0	2	0	0	2	1	1	2	2	0	0	1	0	0	0	1	1	1	1	1	0	2	0	0	1	2	2	2	1	0	1	1	0	1	2	1	0	0	0	0	0	1	0	0	1	0	1	0
249	0	0	0	0	0	1	2	0	1	0	1	0	2	1	1	0	0	0	0	1	0	0	2	0	0	0	2	2	2	2	1	2	2	1	0	2	1	0	0	0	0	0	0	0	0	0	0	1	0
250	0	0	2	0	0	1	1	0	1	0	1	0	1	0	0	0	1	1	1	1	1	0	2	0	0	1	2	2	2	1	1	0	0	2	0	2	1	0	1	0	1	0	0	0	0	2	1	0	0
251	1	0	2	0	0	1	1	0	0	0	1	0	2	0	0	0	1	1	1	1	1	0	2	0	0	1	2	2	2	2	0	1	1	1	1	1	1	0	1	1	0	0	2	0	1	0	0	1	0
252	0	0	1	0	0	0	2	1	1	1	1	0	1	0	0	0	1	2	1	1	1	1	2	0	0	1	0	1	2	1	0	2	2	1	1	1	1	0	1	0	1	1	1	0	1	2	0	0	0
253	0	0	1	0	1	2	2	0	1	1	1	0	0	0	0	0	1	1	1	1	0	0	2	0	0	0	0	0	2	1	0	0	1	2	1	2	1	0	0	0	0	0	1	0	0	0	0	0	1
254	1	0	1	0	0	1	2	0	1	0	1	0	0	0	0	0	2	1	2	0	0	0	2	0	0	2	2	2	2	1	1	0	1	2	0	2	1	0	1	1	0	0	0	1	0	1	0	0	0
255	1	0	2	0	0	1	2	1	1	1	0	0	0	0	0	0	0	0	0	1	0	0	2	0	0	0	1	1	1	0	0	2	2	0	1	1	1	1	1	1	0	0	0	0	0	0	0	0	0
256	1	0	1	0	0	1	2	0	2	1	0	0	0	0	0	0	1	1	0	1	1	0	2	0	0	1	2	2	2	1	0	0	1	1	0	2	0	1	1	1	0	0	0	1	0	0	0	0	0
257	0	0	1	0	0	0	1	1	2	1	0	0	0	0	0	0	1	1	2	0	0	1	2	0	0	2	2	2	2	2	0	2	2	0	2	0	0	0	1	1	0	1	1	0	1	1	0	0	0
258	1	0	2	0	1	2	1	1	2	1	0	2	2	0	0	0	1	1	2	0	0	0	1	0	0	1	1	2	1	1	1	0	2	1	0	2	1	0	1	1	0	0	0	1	0	0	1	0	0
259	0	0	1	0	0	2	1	1	2	2	0	0	1	0	0	0	1	0	2	1	1	0	0	0	0	1	2	2	2	1	1	0	1	0	1	2	1	1	1	1	0	0	0	2	0	0	1	0	0
260	0	1	1	0	1	1	2	1	1	1	1	0	0	0	0	0	0	0	2	1	1	0	2	0	0	2	1	1	2	0	1	0	1	1	1	2	1	1	0	0	0	0	1	0	1	0	0	1	0
261	1	0	2	0	0	1	1	0	1	1	1	0	1	0	0	0	1	1	0	0	0	0	0	0	0	1	2	2	2	2	0	2	2	0	1	1	1	0	0	0	0	0	0	1	0	0	0	0	0
262	1	1	2	0	0	1	1	1	2	1	0	1	1	0	0	1	2	1	2	1	1	1	1	0	0	1	2	1	2	1	1	1	1	2	2	1	2	0	2	2	1	1	1	0	1	0	1	0	0
263	1	0	2	0	0	2	1	1	2	2	0	0	1	0	0	0	1	1	0	2	1	0	2	0	0	1	2	2	2	1	2	1	2	0	2	1	0	1	0	0	0	1	1	0	1	1	0	0	0
264	0	0	0	0	0	0	0	0	2	1	0	0	1	0	0	0	0	0	2	0	0	0	1	0	0	0	2	2	2	1	1	2	2	1	1	1	1	1	0	0	0	0	0	1	0	0	0	0	1
265	1	0	1	0	0	1	2	1	1	1	1	1	1	0	0	1	1	1	0	0	0	0	2	0	0	1	1	1	2	1	1	1	0	0	0	2	1	0	2	2	0	0	1	1	1	0	0	0	0
266	0	0	2	0	0	1	1	1	2	2	1	1	1	0	0	0	1	1	2	0	0	0	1	0	0	1	2	2	2	2	1	1	1	2	2	1	1	0	0	0	0	0	2	0	1	0	0	0	0
267	1	0	1	0	0	1	1	0	0	0	1	0	0	0	0	0	0	0	0	1	1	1	1	0	0	1	0	0	1	0	0	1	1	2	2	1	2	0	0	0	0	1	1	0	1	1	0	0	0
268	0	0	2	0	1	2	2	0	0	0	2	0	2	0	0	0	0	0	2	1	1	0	2	0	0	1	2	2	2	1	0	1	1	1	0	2	1	0	0	0	0	0	0	0	0	0	0	2	0
269	0	0	2	0	0	1	0	0	2	2	0	0	1	0	0	0	1	1	2	0	0	0	2	0	0	1	1	2	1	1	0	2	2	0	1	1	2	0	0	0	0	0	0	1	0	0	0	0	1
270	1	0	1	0	0	0	1	0	1	1	1	1	1	0	0	1	1	1	1	1	0	0	1	0	0	0	2	2	2	1	0	1	2	2	0	2	1	0	2	2	0	0	0	0	0	0	0	0	0
271	0	0	2	0	0	2	1	0	1	0	0	0	0	0	0	1	2	2	2	1	0	0	2	0	0	1	1	2	2	1	2	1	1	1	2	1	2	0	0	0	0	0	1	1	2	0	0	1	0
272	1	0	2	0	1	1	0	0	2	1	0	0	1	0	0	0	2	1	2	0	0	0	0	0	0	1	2	2	2	0	0	1	1	2	0	2	1	0	1	1	0	0	0	0	0	0	0	0	1
273	1	0	2	0	1	1	1	1	2	1	0	0	1	0	0	0	1	0	1	0	0	0	2	0	0	1	1	2	2	2	0	0	0	1	1	1	1	0	0	0	0	0	0	1	0	0	0	0	1
274	0	1	0	0	0	1	2	0	0	0	2	0	0	0	0	0	0	0	1	1	1	1	2	0	0	2	1	2	2	1	1	0	0	2	0	2	2	0	2	2	0	0	2	0	1	0	0	0	0
275	1	0	1	0	0	0	1	0	1	1	0	0	0	0	0	0	1	1	0	1	1	0	2	0	0	2	1	1	2	1	1	1	1	0	0	1	1	0	1	1	0	1	0	0	1	1	0	0	0
276	0	0	1	1	0	2	1	0	1	1	0	0	1	0	0	0	1	0	1	1	1	2	2	0	0	0	1	2	2	1	0	0	1	1	0	2	1	0	1	1	0	0	0	0	0	1	0	0	0
277	1	0	2	0	2	2	0	0	2	2	0	1	1	0	0	1	1	0	2	1	1	1	2	0	0	0	2	2	2	1	1	1	2	2	0	2	0	1	0	0	0	1	1	1	0	0	0	1	0
278	0	0	1	0	1	1	1	0	1	1	0	0	0	0	0	0	1	0	2	0	0	0	2	0	0	1	2	2	2	2	1	1	1	2	0	2	2	0	0	0	0	0	2	0	0	2	0	0	0
279	0	0	1	0	1	1	2	0	2	2	0	1	1	0	0	0	2	1	2	0	0	0	0	0	0	0	2	2	2	0	1	1	1	2	0	2	2	0	0	0	0	0	0	0	0	1	0	0	0
280	1	0	1	0	0	1	2	0	1	0	0	0	1	0	0	0	0	0	0	1	0	0	2	0	0	2	1	2	2	1	1	1	1	2	0	2	1	1	0	0	0	0	0	1	0	0	0	0	0
281	1	0	2	0	0	1	2	1	1	1	0	0	0	0	0	0	2	2	1	0	0	0	2	0	0	0	1	1	1	1	0	1	2	2	1	2	2	0	2	2	0	0	0	0	0	1	0	0	0
282	1	0	1	0	0	1	2	0	0	0	0	0	1	0	0	0	2	1	2	0	0	0	2	0	0	1	1	1	2	1	0	0	1	0	1	2	1	0	1	0	1	1	1	0	1	0	0	0	1
283	0	0	1	0	0	0	2	0	0	0	2	0	1	0	0	0	1	1	1	0	0	0	2	0	0	2	2	2	2	1	1	1	1	1	1	1	2	0	0	0	0	0	0	1	1	1	0	0	1
284	1	0	2	0	0	2	2	0	0	0	1	0	1	0	0	0	1	0	2	1	1	0	1	0	0	1	1	1	2	2	0	2	2	1	1	2	0	0	1	1	0	1	0	0	2	1	0	0	0
285	0	0	1	0	0	1	2	1	1	1	0	0	1	0	0	0	1	0	2	0	0	1	2	0	0	0	2	2	2	2	0	1	1	0	1	1	2	0	2	2	0	0	1	0	1	0	0	0	0
286	1	0	2	0	0	2	2	0	1	1	0	0	1	0	0	0	2	2	1	1	1	1	2	0	0	0	1	2	2	1	1	2	2	2	0	2	1	0	1	1	0	0	0	0	1	1	0	0	0
287	0	1	2	0	1	2	1	0	0	0	0	0	2	1	1	0	1	0	1	1	1	0	2	0	0	1	2	2	2	2	0	2	2	0	1	1	0	1	1	1	0	0	0	0	1	1	0	0	0
288	1	0	0	0	0	0	1	0	1	1	0	1	1	0	0	1	1	0	1	0	0	0	2	0	0	0	2	2	2	2	0	1	2	1	2	2	2	0	0	0	0	0	0	0	0	0	0	1	0
289	0	0	1	0	0	1	0	0	2	1	0	1	1	0	0	0	0	0	1	0	0	0	2	0	0	1	0	2	1	0	0	1	2	2	1	2	1	0	0	0	0	0	0	0	0	0	0	0	0
290	0	0	1	0	0	1	1	0	2	0	0	1	0	0	0	0	1	1	0	1	1	0	2	0	0	1	1	1	1	1	0	1	1	1	1	2	2	0	1	1	0	0	0	1	0	1	0	0	2
291	0	0	0	0	0	1	1	1	2	2	0	1	1	0	0	1	1	0	1	0	0	1	1	0	0	0	1	2	1	1	0	1	1	1	1	2	1	1	0	0	0	1	0	0	2	1	0	0	0
292	1	0	1	0	0	0	1	0	0	0	1	0	2	0	0	0	1	0	1	1	1	0	1	0	0	1	1	1	2	1	1	2	2	1	1	1	1	0	2	2	0	0	0	0	1	1	0	0	0
293	0	0	1	0	1	2	1	0	0	0	1	0	1	0	0	0	0	0	2	0	0	0	2	0	0	2	1	1	1	1	1	1	2	2	0	2	1	0	0	0	0	1	1	0	2	0	0	0	0
294	0	0	1	0	0	2	0	0	2	2	0	0	2	0	0	0	1	1	0	1	1	0	2	0	0	1	2	2	2	2	0	0	0	2	0	2	1	0	0	0	0	0	0	0	0	0	0	0	0
295	1	0	1	0	0	1	1	1	2	2	0	0	1	0	0	0	1	1	1	1	0	0	1	0	0	2	1	2	2	1	0	0	0	1	0	2	0	0	2	2	1	0	0	1	1	1	0	0	0
296	1	0	1	1	0	1	2	0	0	0	1	0	1	0	0	0	1	0	1	1	1	0	2	0	0	0	1	1	2	1	0	1	2	2	1	2	2	0	0	0	0	1	1	0	1	0	0	0	0
297	1	0	2	0	0	2	2	1	1	1	0	0	1	0	0	0	0	0	2	1	1	0	2	0	0	1	2	2	2	2	1	1	1	2	0	2	1	0	1	1	0	1	1	0	0	0	0	0	1
298	0	0	2	0	1	2	0	0	2	1	0	0	0	0	0	0	1	0	2	0	0	0	2	0	0	1	1	2	2	1	1	1	1	1	0	2	1	1	0	0	0	0	2	0	1	0	0	0	0
299	1	0	0	0	0	0	1	0	0	0	1	0	1	0	0	0	1	1	1	0	0	0	1	0	0	1	2	2	2	2	0	0	1	1	1	2	0	0	1	1	0	0	1	0	1	1	0	0	0
300	1	0	2	0	0	2	2	0	1	0	1	1	1	0	0	1	2	0	2	0	0	0	2	0	0	1	1	2	2	2	0	0	2	2	0	2	1	0	0	0	0	0	0	0	0	1	0	0	1
301	1	0	2	0	2	2	2	1	1	1	1	0	1	0	0	0	0	0	1	0	0	0	0	0	0	0	2	2	2	2	1	2	2	0	1	2	0	0	1	1	0	1	0	0	0	1	0	1	1
302	0	0	1	0	0	1	1	1	2	1	0	0	0	0	0	0	2	2	1	0	0	1	2	0	0	0	1	2	2	1	0	1	2	1	1	1	1	0	0	0	0	0	1	0	0	0	1	0	0
303	1	0	1	0	0	1	1	0	2	0	0	0	1	0	0	0	0	0	1	1	1	0	2	0	0	0	1	1	2	1	0	1	2	1	1	1	2	0	0	0	0	0	0	0	0	0	0	0	0
304	0	0	1	0	0	1	1	0	2	1	0	0	0	0	0	0	2	1	2	0	0	1	1	1	1	1	1	1	1	1	0	1	0	0	1	1	1	0	1	1	0	0	0	0	0	0	0	0	1
305	1	0	1	0	0	1	1	0	2	1	0	0	0	0	0	0	2	2	0	2	2	0	2	0	0	1	2	2	2	1	2	0	1	2	0	2	1	0	0	0	0	0	1	0	2	1	0	0	0
306	0	0	1	0	0	0	1	0	2	2	0	1	1	0	0	1	2	2	1	1	1	1	2	0	0	1	1	1	2	0	1	1	2	1	0	2	2	0	1	1	1	1	1	0	2	2	0	0	0
307	0	0	1	0	0	0	2	0	0	0	0	0	1	0	0	0	1	0	2	1	1	1	2	0	0	0	1	1	2	1	0	1	0	0	1	1	1	0	1	1	0	0	0	1	0	0	0	0	0
308	1	0	2	0	1	1	2	0	0	0	0	0	1	0	0	0	1	1	1	1	0	1	2	0	0	0	1	1	2	1	0	0	0	2	0	2	1	1	0	0	0	1	1	0	1	2	0	0	0
309	1	0	0	0	0	1	2	0	1	1	0	0	1	0	0	0	0	0	1	0	0	2	0	1	1	1	1	2	2	1	1	2	2	0	1	1	1	1	0	0	0	0	0	1	0	1	0	2	0
310	0	0	1	0	0	1	2	1	1	1	0	0	0	0	0	0	0	0	0	1	1	0	2	0	0	2	2	2	2	2	1	0	0	1	2	2	0	0	1	1	0	0	0	0	0	0	0	0	1
311	1	0	1	0	0	0	2	1	1	1	1	1	1	0	0	1	2	2	0	2	2	0	1	0	0	0	0	1	1	0	0	0	1	1	1	2	2	0	0	0	0	0	1	0	0	0	0	0	0
312	0	1	2	0	0	1	1	0	1	0	0	0	0	0	0	0	1	1	1	0	0	0	2	0	0	0	2	2	2	1	1	1	2	1	0	2	2	0	1	1	0	0	1	1	1	0	0	2	0
313	0	0	2	0	2	2	0	0	2	1	0	1	1	0	0	1	1	1	0	1	1	2	0	1	1	1	2	2	2	1	1	0	2	1	0	2	1	1	0	0	0	0	0	0	0	0	0	2	0
314	1	0	0	0	0	0	1	0	1	0	0	0	1	0	0	0	2	0	0	1	1	0	1	0	0	1	2	2	2	2	1	1	2	2	0	2	1	0	1	0	1	0	0	0	0	0	0	0	0
315	0	0	2	0	0	2	2	0	1	0	1	1	2	0	0	0	2	2	1	1	1	1	2	0	0	0	2	2	2	2	0	2	2	2	0	2	2	0	1	1	0	0	2	0	0	0	0	0	1
316	1	0	2	0	0	1	2	1	2	1	0	1	1	0	0	1	1	0	1	0	0	1	1	1	1	0	2	2	2	1	1	1	0	2	0	2	1	0	0	0	0	0	0	0	0	0	0	0	0
317	1	1	1	0	0	0	2	0	1	0	1	1	1	0	0	0	1	0	1	1	1	0	1	0	0	1	1	1	1	1	1	2	2	1	0	2	0	0	0	0	0	0	0	0	0	0	1	0	0
318	1	0	1	0	0	0	1	0	1	1	1	0	0	0	0	0	1	1	2	0	0	1	0	1	1	1	0	2	1	1	0	2	2	0	1	1	2	0	0	0	0	0	0	0	2	1	0	0	0
319	0	0	2	0	0	1	1	1	2	2	0	1	1	0	0	1	0	0	0	1	1	0	2	0	0	1	1	1	2	1	0	1	1	1	1	1	1	0	2	1	1	0	1	0	0	0	0	0	0
320	1	0	1	0	1	1	0	0	1	1	1	1	2	0	0	0	1	1	1	0	0	0	1	0	0	0	0	2	1	1	0	1	1	0	2	0	2	0	1	1	0	1	1	0	1	0	1	1	0
321	0	0	0	0	0	0	1	0	1	1	1	0	1	0	0	0	1	1	2	0	0	1	0	1	1	0	0	1	1	0	0	2	2	1	2	2	2	0	1	1	0	0	2	0	1	1	0	2	0
322	0	0	0	0	0	0	2	0	1	1	1	1	2	0	0	0	1	1	0	1	1	1	2	0	0	0	1	1	2	1	1	1	1	1	1	1	2	0	0	0	0	1	2	0	0	0	0	0	0
323	1	0	1	0	1	2	1	1	2	2	1	0	1	0	0	0	0	1	2	0	0	0	2	0	0	2	1	1	2	1	1	1	1	1	0	2	2	0	0	0	0	0	0	0	0	1	0	0	0
324	1	0	2	0	0	1	1	0	1	0	1	0	0	0	0	0	1	0	1	1	0	0	1	0	0	1	2	2	2	2	0	1	1	2	0	2	1	1	1	1	0	1	1	0	1	0	0	0	0
325	1	0	0	0	0	1	1	0	1	1	1	1	2	1	1	0	2	1	0	1	1	0	1	0	0	0	2	2	2	2	0	2	2	0	2	1	1	0	0	0	0	0	2	0	0	2	0	0	0
326	1	0	0	0	0	1	0	0	2	2	0	0	0	0	0	0	1	0	2	0	0	0	2	0	0	0	1	1	2	1	0	0	0	1	1	1	1	0	1	0	1	0	0	0	1	0	1	0	1
327	0	0	2	0	2	2	1	0	1	1	1	0	0	0	0	0	2	2	0	2	2	0	2	0	0	0	1	1	1	1	1	1	1	1	1	1	2	0	0	0	0	0	0	0	0	0	0	0	0
328	1	0	0	0	0	0	2	1	1	1	0	0	0	0	0	0	1	1	1	0	0	0	2	0	0	1	1	1	2	0	0	1	1	1	1	2	1	0	0	0	0	0	0	0	0	0	0	0	1
329	0	0	2	0	0	1	1	0	1	1	1	0	0	0	0	0	1	1	0	1	1	0	1	0	0	2	1	1	2	0	0	1	2	1	2	2	2	0	0	0	0	0	0	1	0	0	0	0	0
330	1	0	2	0	0	2	2	0	1	1	0	0	1	0	0	0	1	0	0	1	1	0	2	0	0	0	0	2	2	0	1	0	1	1	1	2	1	1	0	0	0	0	0	0	0	0	0	0	0
331	0	0	0	0	0	0	1	0	1	1	1	0	0	0	0	0	1	1	1	0	0	0	2	0	0	1	2	2	2	2	0	0	1	2	0	2	0	0	2	2	0	0	0	0	0	0	0	0	1
332	0	0	1	0	0	1	1	1	2	1	0	0	0	0	0	0	0	0	2	0	0	0	2	0	0	1	1	2	2	2	0	0	0	2	0	2	1	1	0	0	0	0	1	1	1	0	0	0	0
333	0	0	1	0	0	1	0	0	2	2	0	0	0	0	0	0	0	0	1	0	0	0	2	0	0	1	1	1	2	0	1	2	2	1	0	2	1	0	0	0	0	1	1	0	1	0	0	0	0
334	0	0	1	1	0	1	1	1	2	1	0	0	1	0	0	0	0	0	1	0	0	0	2	0	0	1	1	1	2	1	1	0	1	2	0	2	1	0	0	0	0	0	0	0	0	0	1	0	0
335	0	0	2	0	0	2	1	0	1	1	0	0	0	0	0	0	1	0	2	0	0	0	2	0	0	0	1	1	1	1	0	2	2	0	1	1	2	1	0	0	0	2	2	0	1	1	0	0	0
336	1	0	1	0	0	0	1	0	0	0	1	1	2	0	0	0	1	1	0	0	0	0	2	0	0	0	2	2	2	2	1	1	1	1	0	2	1	0	0	0	0	0	0	0	0	1	0	0	0
337	1	0	0	0	0	0	1	0	2	2	0	0	0	0	0	0	1	1	1	0	1	0	2	0	0	0	2	2	2	2	1	1	1	1	0	2	2	0	0	0	0	1	1	0	1	1	0	0	0
338	1	0	1	0	0	1	1	0	2	0	0	0	1	0	0	0	0	1	2	0	0	0	1	0	0	1	1	1	2	1	0	2	2	1	1	1	2	0	0	0	0	1	1	0	1	0	0	0	0
339	0	0	1	0	0	1	0	0	1	1	0	0	1	0	0	0	1	0	2	0	0	1	1	1	1	1	2	2	2	2	0	2	2	0	2	0	1	1	0	0	0	0	0	1	1	1	0	0	0
340	1	0	1	0	0	0	1	0	1	1	0	1	1	0	0	0	0	0	2	1	1	1	2	0	0	0	2	2	2	1	1	2	2	0	1	1	0	1	1	1	0	0	0	0	0	2	0	0	0
341	1	0	1	0	0	0	2	0	0	0	0	0	0	0	0	0	1	0	0	1	1	0	1	0	0	1	2	0	1	0	0	1	1	1	1	1	1	0	2	1	1	1	1	1	1	2	0	0	0
342	0	0	2	0	1	2	1	0	0	0	1	0	2	1	1	0	0	0	0	1	1	1	1	0	0	1	2	2	2	2	1	1	1	1	0	2	1	0	1	1	0	0	0	2	0	0	2	0	0
343	1	0	1	0	0	0	2	0	0	0	0	1	1	0	0	1	0	0	0	1	0	0	1	0	0	1	1	1	2	1	0	0	2	0	1	2	2	0	1	1	0	0	0	0	0	0	0	0	0
344	1	0	0	0	0	0	2	0	0	0	1	1	2	0	0	1	1	0	1	1	0	0	2	0	0	1	1	1	2	1	1	0	0	2	0	2	1	0	0	0	0	1	1	0	1	1	0	0	0
345	1	0	1	0	1	1	1	0	0	0	0	0	1	0	0	0	1	0	2	1	1	0	1	0	0	0	0	1	2	1	0	1	1	1	1	1	1	0	2	1	1	1	1	0	1	1	1	0	0
346	0	0	1	0	0	2	1	0	1	1	0	0	1	0	0	0	1	0	1	1	0	0	2	0	0	1	2	2	2	2	0	2	2	1	0	2	0	0	2	2	1	0	0	0	0	0	0	0	0
347	0	0	1	0	0	2	1	0	1	1	0	0	0	0	0	0	1	1	0	1	0	1	2	0	0	1	2	2	2	2	0	1	2	1	1	2	2	0	0	0	0	0	1	0	1	0	1	0	1
348	1	0	1	0	0	1	2	0	1	1	0	0	1	0	0	0	1	1	1	1	0	0	2	0	0	1	0	1	1	1	0	1	2	1	2	2	1	1	0	0	0	0	0	1	0	0	0	2	0
349	0	0	1	0	0	1	0	0	2	1	0	0	0	0	0	0	0	0	1	1	1	1	0	1	1	0	2	2	2	1	1	1	1	1	1	1	1	0	0	0	0	0	0	0	0	0	0	0	1
350	0	0	2	0	1	2	1	0	1	1	1	1	2	0	0	0	0	0	2	1	1	1	2	0	0	1	2	2	2	2	0	2	2	0	1	1	2	0	1	1	0	0	0	1	0	0	1	0	0
351	1	0	1	0	0	0	2	0	1	0	0	0	0	0	0	0	2	1	1	0	0	0	2	0	0	2	2	2	2	2	0	2	2	1	1	1	1	0	1	0	1	0	0	0	0	0	0	0	1
352	0	1	1	0	0	0	2	0	1	0	1	0	0	0	0	0	0	0	0	1	0	0	1	0	0	0	1	1	2	1	1	2	2	2	0	2	2	0	0	0	0	1	1	0	2	0	0	0	1
353	0	0	0	0	0	0	0	0	2	2	0	0	0	0	0	0	0	0	0	0	0	0	2	0	0	1	1	1	2	1	0	1	1	2	0	2	2	0	0	0	0	0	1	0	0	1	0	0	1
354	1	0	2	0	0	1	1	0	2	1	0	0	2	0	0	0	0	0	0	1	1	1	2	0	0	1	0	1	1	1	0	1	2	1	1	2	2	0	0	0	1	0	0	0	0	0	1	0	0
355	1	0	1	0	0	1	1	0	1	0	1	0	0	0	0	0	1	1	0	1	1	0	2	0	0	2	2	2	2	0	1	2	2	1	0	2	1	0	1	0	1	0	0	2	0	2	0	0	1
356	0	0	2	0	1	1	2	0	1	1	1	0	0	0	0	0	1	1	1	1	0	1	2	0	0	0	0	1	1	1	0	1	1	2	0	2	1	0	1	1	0	0	0	0	1	1	0	0	0
357	0	0	2	0	0	0	1	0	0	0	2	0	0	0	0	0	1	0	2	0	0	0	2	0	0	1	0	2	2	0	1	1	2	2	0	2	1	0	1	1	0	1	1	0	1	1	0	0	0
358	1	0	1	0	0	0	2	0	0	0	1	1	0	0	0	0	0	0	0	0	0	0	2	0	0	1	2	2	2	1	1	1	1	2	1	2	1	1	0	0	1	0	1	0	1	0	0	0	1
359	1	0	1	0	0	2	1	0	2	1	0	0	0	0	0	0	2	1	0	2	1	0	2	0	0	1	2	2	2	2	0	2	2	0	2	0	1	0	1	1	0	0	1	0	1	0	0	0	0
360	1	0	1	0	0	1	2	0	0	0	0	1	2	0	0	0	1	1	1	1	0	1	1	1	1	1	1	2	1	1	1	1	1	1	1	1	2	0	0	0	0	0	0	2	0	2	0	0	0
361	1	0	2	0	1	1	2	0	1	1	0	1	2	0	0	0	2	2	1	1	1	0	1	0	0	1	1	1	1	1	0	1	2	0	0	2	1	0	0	0	0	0	0	0	0	0	0	0	1
362	0	0	1	0	0	1	1	0	1	1	0	0	1	0	0	0	0	0	0	1	0	1	2	0	0	1	2	2	2	2	1	1	1	1	1	1	0	1	1	1	0	0	0	0	0	2	1	0	0
363	1	0	1	0	0	1	0	0	2	2	0	1	1	0	0	1	0	0	1	0	0	1	2	0	0	0	1	1	2	1	0	1	2	1	1	2	2	0	0	0	0	0	0	0	0	0	0	0	2
364	1	0	1	0	0	1	0	0	2	1	1	0	1	0	0	0	1	1	1	0	0	1	1	1	1	2	1	2	2	1	1	0	0	2	0	2	2	0	0	0	0	0	0	0	1	1	0	0	0
365	1	0	0	0	0	1	0	0	2	2	0	1	1	0	0	0	1	1	0	2	2	0	2	0	0	2	1	2	2	1	0	2	2	0	1	1	2	0	0	0	1	0	0	1	0	0	0	0	0
366	0	0	1	0	1	1	1	0	1	1	0	0	1	0	0	0	1	1	1	1	0	0	2	0	0	0	1	2	1	1	1	1	1	1	1	1	0	1	1	1	0	0	2	0	0	0	0	0	0
367	0	0	0	0	0	0	2	1	1	1	0	0	0	0	0	0	1	1	1	1	1	1	2	0	0	0	1	2	2	1	0	2	2	0	1	1	2	0	1	1	0	1	0	0	1	0	0	0	1
368	1	0	0	0	0	0	2	1	1	1	0	1	1	0	0	0	1	0	2	0	0	0	0	0	0	0	2	2	2	2	0	1	1	1	1	2	2	0	1	1	0	0	0	0	0	0	1	0	1
369	0	0	1	0	0	1	2	1	1	1	0	0	0	0	0	0	0	0	1	1	1	0	2	0	0	2	1	2	2	1	0	2	2	0	2	0	2	0	0	0	0	0	1	0	2	1	0	0	0
370	0	0	2	0	1	1	0	0	2	0	0	0	1	0	0	0	2	1	2	1	1	0	2	0	0	1	2	2	1	1	0	1	2	2	0	2	2	0	0	0	0	0	0	1	1	1	0	0	1
371	1	0	1	0	0	1	1	1	2	1	0	1	1	0	0	0	2	2	2	0	0	0	2	0	0	0	1	1	2	1	1	1	1	0	2	0	2	0	1	1	0	1	1	0	1	0	0	1	1
372	0	0	1	1	0	1	0	0	2	1	1	1	1	0	0	1	1	1	1	1	0	1	1	1	1	1	1	2	2	1	0	1	2	1	0	2	2	0	0	0	0	0	0	1	0	1	0	1	0
373	0	0	1	0	0	0	1	0	1	1	0	0	0	0	0	1	1	1	1	0	0	0	2	0	0	2	1	1	2	1	0	0	1	2	0	2	0	0	2	2	1	1	0	0	1	1	1	0	0
374	1	0	2	0	0	2	0	0	2	2	0	1	1	0	0	0	2	1	1	0	0	0	1	0	0	1	0	1	2	0	1	1	1	0	2	1	2	0	0	0	0	0	0	0	0	0	0	0	1
375	1	0	2	0	0	2	1	0	2	0	0	0	1	0	0	0	1	0	0	1	1	1	0	1	1	1	1	1	2	0	0	0	0	2	0	2	2	0	0	0	0	1	1	0	1	0	0	0	0
376	0	0	1	0	0	1	1	0	2	1	0	0	2	0	0	0	1	1	0	2	2	0	1	0	0	1	1	2	1	0	1	2	2	0	1	1	0	0	2	2	1	0	0	1	0	1	0	0	0
377	1	0	0	0	0	0	1	0	1	1	0	0	0	0	0	0	2	2	2	0	0	0	2	0	0	1	2	2	2	2	0	0	1	1	1	2	1	0	0	0	1	0	0	0	0	1	0	0	0
378	0	0	1	0	0	1	1	1	2	2	0	1	2	0	0	0	1	1	1	1	1	0	1	0	0	1	2	2	2	1	0	1	1	1	0	2	1	0	0	0	0	0	0	0	0	1	0	1	0
379	0	0	1	0	0	1	1	0	1	0	1	1	1	0	0	1	2	0	0	1	1	1	1	0	0	1	2	2	2	2	0	1	1	1	1	1	1	1	0	0	0	0	0	1	0	0	0	0	0
380	0	0	0	0	0	1	2	0	1	0	1	0	0	0	0	0	1	1	0	1	1	0	2	0	0	2	2	2	1	1	1	1	1	1	2	1	2	0	0	0	0	0	1	0	1	0	0	0	0
381	0	0	2	0	1	1	2	0	0	0	0	1	1	0	0	1	0	0	0	1	1	0	2	0	0	0	2	2	2	1	1	1	1	0	2	1	1	0	2	2	0	1	1	0	1	0	0	0	0
382	0	0	1	0	1	2	1	0	2	1	0	0	1	0	0	0	1	0	2	0	0	1	2	0	0	2	2	2	2	1	1	2	2	1	1	1	1	1	0	0	0	0	2	0	0	0	0	0	0
383	0	0	1	0	1	2	2	0	1	0	1	1	1	0	0	1	1	1	1	1	1	0	2	0	0	2	1	2	2	1	0	1	2	1	1	2	1	0	1	1	1	0	1	0	1	0	0	0	0
384	0	1	2	0	0	1	2	0	0	0	1	1	1	0	0	0	2	0	1	0	0	1	1	1	1	1	1	2	2	1	1	1	2	1	1	2	1	0	0	0	0	0	2	0	0	2	0	0	0
385	0	0	0	0	0	1	1	0	1	1	0	0	0	0	0	0	2	0	2	0	0	1	2	0	0	0	2	2	1	1	1	1	1	1	1	1	2	0	1	1	0	0	1	1	1	0	1	0	0
386	0	0	1	0	0	1	1	0	2	2	0	1	2	0	0	0	0	0	2	1	1	1	2	0	0	2	1	2	2	1	1	1	1	0	0	1	2	0	2	2	1	0	0	1	0	0	1	0	1
387	0	0	2	0	1	1	0	0	2	2	0	0	0	0	0	0	1	1	1	1	0	0	2	0	0	0	2	1	2	1	1	2	2	1	1	1	1	0	0	0	0	0	2	0	1	0	0	0	2
388	0	0	1	0	0	0	2	0	0	0	1	0	0	0	0	0	2	0	2	0	0	0	2	0	0	2	2	2	2	1	0	2	2	2	0	2	1	1	0	0	0	0	0	0	1	0	0	0	0
389	0	0	0	0	0	0	1	1	2	2	1	1	1	0	0	0	1	0	1	1	1	0	1	0	0	1	2	2	2	2	0	1	1	1	0	2	1	0	2	1	1	2	1	0	1	0	0	2	0
390	1	0	2	0	0	2	1	1	2	1	0	0	0	0	0	0	2	1	1	0	0	0	2	0	0	1	1	2	1	1	0	1	1	0	1	1	1	0	2	2	0	0	0	1	0	0	0	0	0
391	1	0	1	0	0	1	0	0	2	2	0	1	1	0	0	0	0	0	1	2	1	1	1	1	1	0	2	2	2	1	2	2	2	2	0	2	1	1	0	0	0	0	0	0	0	0	0	0	1
392	0	1	1	0	1	2	0	0	2	0	0	0	1	0	0	0	0	1	2	0	0	0	2	0	0	0	2	2	2	1	2	0	1	2	0	2	1	1	1	1	0	1	0	0	1	1	0	0	0
393	1	0	2	0	0	1	0	0	2	1	0	0	0	0	0	0	0	0	1	1	1	0	2	0	0	1	1	2	2	1	1	1	1	0	2	2	1	0	0	0	0	2	1	0	1	0	0	0	0
394	0	0	2	0	0	2	2	1	1	1	0	0	0	0	0	0	0	0	1	1	1	0	1	0	0	0	0	1	1	0	0	2	2	0	2	0	1	1	0	0	0	0	2	0	0	2	0	0	0
395	1	0	1	0	0	0	1	0	1	1	0	1	2	0	0	0	2	2	1	1	1	1	1	1	1	1	2	2	1	0	0	1	1	2	0	2	1	0	1	1	0	0	0	1	0	0	1	0	0
396	0	0	0	0	0	1	2	1	1	1	1	1	2	0	0	0	0	0	0	0	0	0	2	0	0	1	1	1	2	1	1	0	2	0	2	2	2	0	1	1	0	0	0	0	0	0	0	0	0
397	1	0	2	0	2	2	1	0	2	1	0	0	1	1	1	0	1	1	1	0	0	0	1	0	0	1	1	2	2	1	1	2	2	2	0	2	2	0	1	1	0	0	0	1	1	0	0	0	1
398	1	0	0	0	0	0	2	0	1	1	0	0	1	0	0	0	1	0	2	1	1	0	2	0	0	1	0	1	2	1	0	1	2	1	1	2	2	0	0	0	0	0	0	0	0	0	0	1	1
399	1	0	1	0	0	1	2	1	1	1	1	0	0	0	0	0	1	1	1	1	0	2	2	0	0	0	2	2	2	1	0	1	1	1	1	1	1	1	0	0	0	0	1	0	0	1	0	0	0
400	1	0	2	0	2	2	1	0	2	1	0	0	0	0	0	0	1	0	2	0	0	0	2	0	0	1	1	2	1	1	0	0	1	1	1	2	0	0	2	1	1	0	1	0	0	0	0	0	1
401	0	0	1	0	0	1	1	0	2	1	0	2	2	0	0	0	0	0	0	1	1	1	2	0	0	1	2	2	2	2	1	1	1	1	0	2	2	0	2	2	0	0	0	0	1	1	0	0	2
402	1	0	0	0	0	0	1	0	1	0	0	1	1	0	0	0	0	0	1	1	1	0	2	0	0	1	1	2	1	1	1	1	1	1	0	2	1	0	0	0	0	1	0	0	1	0	0	0	1
403	0	0	2	0	0	2	2	1	1	1	0	0	0	0	0	0	0	0	2	1	1	1	1	1	1	1	1	2	2	1	1	1	1	0	2	0	2	0	2	2	0	1	0	0	1	0	0	1	0
404	0	0	0	0	0	0	1	0	2	0	0	0	1	0	0	0	1	1	1	0	0	0	2	0	0	2	1	1	2	1	0	1	0	0	1	1	1	0	1	1	0	0	0	0	0	0	0	0	1
405	0	0	1	0	0	1	1	0	2	2	0	0	0	0	0	0	0	0	2	1	1	0	2	0	0	2	1	1	2	0	1	2	2	0	1	1	1	0	1	1	0	1	1	0	2	0	0	0	0
406	0	0	2	0	1	2	2	1	1	1	1	0	0	0	0	0	1	0	1	1	0	0	2	0	0	1	2	2	2	2	1	0	0	1	0	2	2	0	1	1	0	0	0	0	0	0	0	0	1
407	0	0	0	0	0	0	1	1	2	2	0	0	0	0	0	0	0	0	1	2	1	0	2	1	1	1	2	2	2	2	1	1	1	0	1	1	2	0	2	2	0	0	1	0	1	0	0	1	0
408	1	0	2	0	0	1	0	0	1	1	1	0	1	0	0	0	2	2	1	1	1	0	2	0	0	0	1	1	2	0	0	2	2	0	0	2	1	0	1	1	0	0	2	0	0	2	0	0	1
409	0	0	0	0	0	0	1	0	1	1	0	0	0	0	0	0	1	0	1	0	0	0	2	0	0	0	2	2	2	2	0	1	1	0	1	1	1	1	0	0	0	0	0	0	0	1	0	0	0
410	1	0	0	0	0	1	1	0	1	1	0	0	1	0	0	0	0	0	0	1	1	0	2	0	0	1	2	2	2	2	0	2	2	1	1	2	2	0	0	0	0	0	0	0	0	0	0	1	0
411	1	0	0	0	0	1	2	1	1	1	0	0	0	0	0	0	0	1	1	0	0	0	1	0	0	1	1	1	2	1	1	0	1	2	0	2	2	0	1	1	0	1	0	0	1	0	0	0	0
412	1	0	1	0	0	1	1	0	2	1	0	1	1	0	0	0	0	0	2	1	1	0	1	0	0	1	2	2	2	2	1	1	2	2	1	2	2	0	0	1	0	1	1	0	1	0	0	0	2
413	0	0	2	0	0	1	2	1	1	1	0	0	1	0	0	0	0	0	2	0	0	2	0	1	1	1	0	2	1	1	0	2	2	0	1	1	0	1	1	0	1	1	1	0	1	1	0	0	2
414	0	0	0	0	0	0	1	1	2	2	0	1	1	0	0	0	1	1	0	0	0	0	2	0	0	1	1	2	2	2	0	1	1	2	1	2	2	0	0	1	0	0	0	0	0	0	0	0	1
415	1	0	2	0	1	2	0	0	1	1	1	0	0	0	0	0	1	1	2	0	0	0	2	0	0	1	2	2	2	1	0	2	2	0	2	0	2	0	2	2	0	0	2	0	0	0	0	0	1
416	0	0	1	0	0	1	2	0	0	0	1	0	0	0	0	0	1	0	1	0	0	0	1	0	0	0	2	2	2	2	0	1	2	2	1	2	1	0	1	1	1	0	0	0	0	2	0	0	0
417	0	0	1	0	0	1	1	1	2	2	0	0	1	1	1	0	0	0	2	1	1	0	2	0	0	1	2	2	2	2	1	1	2	1	0	2	1	1	0	0	0	0	0	0	0	1	0	0	0
418	1	0	1	0	0	1	2	1	1	1	1	1	1	0	0	0	2	1	2	0	0	0	2	0	0	2	0	1	2	0	1	2	2	1	1	2	2	0	0	0	0	1	1	0	0	1	0	0	0
419	1	0	1	0	0	1	1	0	2	0	0	0	0	0	0	0	2	0	1	0	0	1	2	0	0	0	1	2	2	1	1	1	1	2	0	2	2	0	1	1	0	0	0	0	2	1	0	1	0
420	1	0	0	0	0	1	2	0	1	0	1	0	0	0	0	0	0	0	0	1	1	0	2	0	0	1	2	2	2	2	0	0	1	2	0	2	0	0	2	2	1	0	0	0	1	1	0	0	0
421	0	1	1	0	0	1	2	0	2	2	0	0	0	0	0	0	1	0	2	0	0	0	1	1	1	2	1	2	2	2	1	1	1	2	0	2	2	0	0	0	1	1	1	1	1	2	0	0	0
422	1	1	1	0	0	1	1	0	1	1	0	0	1	0	0	0	1	1	0	1	1	0	1	1	1	1	1	2	2	2	0	1	1	2	1	2	1	0	1	1	1	0	0	1	0	0	0	0	0
423	0	0	1	1	0	1	1	0	2	2	0	0	1	0	0	0	0	0	0	1	0	0	1	0	0	2	1	2	2	2	0	1	0	2	0	2	1	0	2	2	0	0	0	0	0	0	0	0	0
424	0	0	0	0	0	0	1	1	2	2	0	2	2	0	0	0	1	1	2	0	0	0	2	0	0	1	1	2	2	1	1	1	1	0	1	1	1	0	1	1	0	0	1	0	1	0	0	0	0
425	1	0	1	0	0	2	0	0	1	1	1	0	0	0	0	0	1	1	2	1	1	1	2	0	0	1	0	2	1	0	0	2	2	1	1	1	1	0	2	1	1	0	0	0	0	0	0	0	1
426	1	0	1	0	0	0	1	2	2	2	0	0	0	0	0	0	2	2	1	1	0	0	1	0	0	1	2	2	2	2	0	1	2	1	0	2	2	0	1	1	0	0	1	0	0	0	1	0	0
427	1	1	1	0	0	2	2	0	2	2	0	0	2	0	0	0	0	0	0	1	0	1	2	0	0	0	2	2	2	1	1	0	0	1	1	1	1	0	2	2	0	0	0	0	0	0	0	1	0
428	1	0	1	0	0	0	0	0	2	2	0	1	2	0	0	0	2	0	1	1	1	0	2	0	0	1	1	1	2	2	0	0	0	2	0	1	2	0	0	0	0	0	2	0	1	0	1	0	1
429	0	0	1	0	0	1	0	0	2	1	1	0	1	0	0	0	1	0	2	0	0	2	0	1	1	1	1	2	2	1	1	1	1	2	0	2	2	0	0	0	0	0	1	0	1	0	0	0	0
430	0	0	1	0	0	1	1	0	1	1	1	0	1	1	1	0	2	2	1	1	1	1	2	0	0	0	2	2	2	2	0	1	1	1	1	1	1	0	2	2	0	0	0	0	1	1	0	0	1
431	0	0	1	0	0	0	1	0	1	1	0	0	1	0	0	0	2	2	0	2	0	1	2	0	0	0	1	2	1	1	0	1	1	1	0	2	1	0	0	0	0	2	2	0	2	1	0	0	1
432	0	0	0	0	0	1	2	0	2	2	0	0	0	0	0	0	0	0	0	1	0	0	1	0	0	1	0	1	1	0	1	1	1	1	1	1	0	0	1	1	0	1	1	0	1	0	0	0	0
433	0	0	1	0	0	1	0	0	2	2	0	0	1	0	0	0	1	1	2	0	0	0	1	0	0	1	1	2	2	1	0	1	0	0	1	1	2	0	0	0	1	0	2	0	0	0	0	0	0
434	1	0	0	0	0	0	1	1	2	1	0	1	1	1	1	0	1	1	2	0	0	0	1	0	0	1	0	1	1	1	0	1	2	2	0	2	1	0	0	0	0	0	1	1	1	0	0	0	0
435	1	0	1	0	0	1	1	0	1	1	1	0	1	0	0	0	1	1	0	1	1	1	1	1	1	1	2	2	2	1	1	2	2	2	0	2	1	1	1	1	0	0	0	0	0	0	0	0	0
436	0	1	2	0	1	1	2	0	1	0	0	0	0	0	0	0	1	1	1	0	1	0	1	0	0	1	1	2	2	1	0	1	1	1	2	1	2	0	2	2	0	1	0	0	1	0	0	1	0
437	1	0	2	0	0	1	2	1	1	1	0	1	1	0	0	0	1	0	1	0	0	0	1	0	0	1	1	1	2	1	0	0	1	2	1	2	2	0	1	1	0	0	0	0	0	1	1	1	0
438	1	0	1	0	0	1	0	0	2	0	0	1	0	0	0	0	1	0	1	1	1	0	2	0	0	1	2	2	2	2	0	1	2	1	1	1	1	0	2	1	1	0	0	0	0	1	0	0	0
439	0	1	1	0	1	1	2	0	0	0	1	1	2	0	0	0	2	1	1	0	0	0	2	0	0	2	2	2	2	1	1	2	2	0	2	0	1	0	1	1	0	0	1	0	1	0	0	0	0
440	1	0	1	0	0	1	0	0	2	2	0	0	0	0	0	0	1	0	2	1	1	1	2	0	0	0	2	2	2	2	0	0	0	1	1	1	1	0	0	0	0	0	0	1	0	0	0	0	0
441	0	0	2	0	0	1	0	0	2	0	0	0	1	0	0	0	0	0	2	0	0	0	2	0	0	1	1	0	1	0	0	1	2	1	0	2	1	0	1	0	1	1	1	0	1	1	0	0	0
442	1	0	0	0	0	1	1	1	2	2	0	0	0	0	0	0	1	1	0	1	1	0	2	0	0	2	1	1	1	0	0	2	2	0	1	2	1	0	1	1	0	2	2	0	1	1	1	0	0
443	0	0	2	0	0	2	2	0	1	0	1	1	1	0	0	0	2	0	2	0	0	0	1	0	0	1	1	1	2	1	1	2	2	0	1	1	1	0	0	0	0	0	2	0	1	0	0	0	0
444	0	0	2	0	1	2	2	0	0	0	0	0	1	0	0	0	1	0	1	0	0	0	1	0	0	2	2	2	2	2	2	0	2	0	1	2	1	0	1	0	1	0	0	0	0	0	0	0	0
445	0	0	1	0	0	1	1	0	1	1	1	0	0	0	0	0	0	0	2	1	1	0	1	0	0	0	1	2	2	1	1	1	1	1	0	2	2	0	0	0	0	0	0	0	0	0	0	0	1
446	0	0	2	0	0	1	2	1	1	1	0	1	2	0	0	1	1	1	2	0	0	1	1	0	0	0	1	2	1	1	1	0	0	1	2	2	1	0	0	0	0	0	0	0	0	0	1	0	0
447	0	0	1	0	0	1	1	1	2	2	1	0	1	0	0	0	0	0	2	1	1	1	2	0	0	0	1	2	2	1	1	1	2	1	1	2	2	0	1	1	0	0	0	0	0	0	0	0	0
448	1	0	2	0	1	1	1	0	2	2	0	0	0	0	0	0	1	1	2	0	0	1	2	0	0	1	2	2	2	1	0	0	0	2	0	2	0	1	1	1	0	0	0	0	0	0	0	0	1
449	0	0	2	0	1	1	0	0	2	2	0	1	2	0	0	0	1	1	1	1	0	1	2	0	0	1	1	2	2	1	0	1	1	1	0	2	1	0	1	1	0	0	1	0	0	1	0	0	0
450	1	0	2	0	0	1	1	0	2	0	0	0	1	0	0	0	1	0	1	0	0	1	2	0	0	1	0	0	1	0	0	1	1	2	1	2	2	0	0	0	0	1	1	1	1	2	0	0	1
451	1	0	0	0	0	1	0	0	2	2	0	1	1	0	0	0	2	1	1	0	0	0	0	0	0	0	1	2	2	1	0	1	1	1	1	1	2	1	0	0	0	0	0	0	0	0	0	0	0
452	0	0	1	1	0	1	2	1	1	1	1	0	1	0	0	0	1	0	2	0	0	0	2	0	0	1	1	2	2	1	0	0	1	1	1	2	1	0	1	1	0	1	1	0	2	0	0	0	0
453	0	0	0	0	0	0	1	0	1	1	0	0	1	0	0	0	1	0	2	1	1	0	2	0	0	1	1	1	2	0	1	0	2	0	2	2	2	0	1	1	1	0	1	0	1	0	1	0	0
454	0	0	1	0	0	1	0	0	2	2	0	0	1	0	0	0	1	1	1	0	0	0	2	1	1	1	2	2	2	1	2	0	0	1	0	2	0	0	2	1	1	0	0	0	0	0	0	0	0
455	0	1	1	0	1	1	2	0	0	0	0	1	1	0	0	0	2	2	1	1	1	0	2	0	0	1	1	0	2	0	0	1	1	2	0	2	1	0	1	1	0	0	0	0	1	1	0	0	1
456	0	0	1	0	0	0	0	0	2	2	0	0	2	1	1	0	1	0	1	1	1	1	2	0	0	0	1	2	2	1	0	2	2	0	1	1	0	1	1	1	0	1	1	0	1	0	0	1	0
457	1	1	1	0	0	1	2	0	1	0	0	1	2	0	0	1	0	0	0	1	1	0	1	0	0	1	1	2	2	1	2	2	2	1	1	1	1	0	0	0	0	0	0	0	0	1	0	1	0
458	0	1	2	0	1	2	1	0	2	2	0	1	1	0	0	0	2	2	1	1	1	1	2	0	0	1	2	1	2	0	0	2	2	2	0	2	1	0	0	0	0	1	0	0	0	0	0	0	0
459	0	0	2	0	0	2	0	0	2	1	1	0	0	0	0	0	1	0	1	0	0	0	1	0	0	1	2	2	2	2	1	1	1	2	0	2	2	0	0	0	0	0	0	1	0	0	0	0	0
460	1	0	1	0	0	0	0	0	2	1	0	0	1	0	0	0	1	0	1	0	0	0	2	0	0	2	1	1	2	1	0	2	2	0	1	1	2	0	0	0	0	0	1	0	0	1	0	0	0
461	1	0	2	0	0	1	0	0	2	1	0	0	0	0	0	0	2	2	1	1	1	0	1	0	0	0	2	2	2	1	2	1	1	0	2	1	2	0	0	0	0	0	0	0	0	1	0	0	1
462	0	0	2	0	0	1	2	1	1	1	1	0	0	0	0	0	1	1	1	1	0	1	2	0	0	2	1	1	1	1	1	1	2	0	2	1	0	0	2	1	1	1	1	1	1	2	0	0	0
463	1	0	1	0	0	1	1	0	1	1	1	0	1	0	0	0	0	0	1	0	0	0	2	0	0	2	1	1	2	1	1	1	1	1	1	1	2	0	0	0	0	0	1	0	1	0	0	0	1
464	0	0	2	0	0	1	2	1	1	1	0	0	1	0	0	0	1	0	1	0	0	0	2	0	0	1	2	2	2	1	2	1	1	1	1	1	2	0	0	0	0	0	0	0	0	0	0	1	0
465	1	0	2	0	1	2	2	1	1	1	0	0	1	1	1	0	1	0	2	1	1	0	1	0	0	1	2	1	2	0	0	1	2	2	0	2	2	0	0	0	0	0	0	2	0	2	0	0	1
466	1	0	1	1	0	2	2	0	1	0	1	0	0	0	0	0	0	0	0	1	0	0	2	0	0	2	2	2	2	2	0	1	1	1	1	1	2	0	1	1	0	1	1	0	1	1	0	0	0
467	0	0	2	0	0	2	2	1	1	1	1	0	0	0	0	0	1	1	2	1	1	0	2	0	0	2	2	2	2	2	0	1	2	2	1	2	2	0	0	0	0	0	0	1	0	0	0	0	0
468	1	0	2	0	0	2	0	0	2	2	0	1	2	0	0	0	1	1	0	0	0	1	2	0	0	0	2	2	2	2	0	1	1	2	2	1	2	0	0	0	0	0	1	0	1	0	0	0	0
469	1	0	2	0	1	1	2	0	0	0	0	0	0	0	0	0	0	0	1	0	0	0	1	0	0	1	1	2	2	1	0	1	0	0	1	1	1	1	0	0	0	0	0	1	1	1	1	0	0
470	0	0	1	0	0	1	1	0	1	0	0	2	2	0	0	1	0	0	1	1	1	0	2	0	0	0	0	1	1	1	0	1	0	0	1	1	0	1	0	0	0	0	0	0	0	0	0	0	1
471	0	0	1	0	0	0	1	0	1	0	1	0	0	0	0	0	0	0	1	0	0	2	0	1	1	1	2	2	1	1	0	1	1	2	0	2	1	0	1	1	0	1	0	0	2	1	0	0	0
472	0	0	1	0	0	1	1	0	1	1	0	0	2	1	1	0	1	0	1	0	0	0	2	0	0	0	1	1	1	1	0	0	2	1	0	2	1	0	1	1	0	1	1	0	1	0	1	0	0
473	1	0	1	0	0	0	0	0	1	1	1	0	1	0	0	0	1	1	2	0	0	0	0	0	0	1	2	2	1	1	1	1	1	1	1	1	1	0	1	0	1	1	1	0	1	2	1	0	0
474	0	0	1	0	0	1	2	0	1	0	0	0	1	0	0	0	0	0	1	1	1	0	1	0	0	1	0	2	1	1	0	1	1	2	0	2	1	0	2	2	1	0	0	0	0	1	0	0	0
475	1	1	2	0	0	1	1	0	1	0	1	1	2	0	0	1	1	0	1	1	0	1	2	0	0	1	1	2	1	1	0	2	2	2	0	2	2	0	0	0	0	0	0	0	0	0	0	0	0
476	1	0	2	0	1	1	2	1	1	1	0	0	0	0	0	0	2	0	2	0	0	1	2	0	0	1	2	2	1	0	1	2	2	0	1	1	1	0	0	0	0	0	0	1	0	1	0	0	0
477	0	0	2	0	0	1	2	0	0	0	1	0	1	0	0	0	2	1	2	0	0	0	2	0	0	0	2	2	2	2	0	1	2	1	1	2	1	1	0	0	0	1	1	0	1	2	0	0	1
478	1	0	1	0	0	1	1	1	2	2	0	0	0	0	0	0	1	0	1	0	0	1	1	0	0	1	2	2	2	2	0	0	0	1	1	1	1	0	1	1	0	0	2	0	0	2	0	0	0
479	0	1	1	0	1	2	2	0	1	1	0	0	1	0	0	0	1	1	1	0	0	0	2	0	0	1	2	2	2	1	2	1	2	1	1	2	2	0	1	1	0	0	1	1	2	0	0	0	0
480	1	1	1	0	0	0	0	0	2	1	0	0	2	1	1	0	2	1	2	0	0	0	2	0	0	1	2	2	2	2	0	1	1	1	1	1	2	0	1	1	0	0	0	0	0	0	0	0	0
481	1	0	2	0	0	1	1	0	1	1	1	0	0	0	0	0	1	1	2	0	0	0	2	0	0	1	1	1	2	1	0	2	2	2	0	2	2	0	2	2	0	1	1	0	1	1	0	0	0
482	0	0	1	1	0	1	0	0	2	1	0	0	1	0	0	0	2	1	2	1	1	0	2	0	0	1	1	1	1	1	1	2	2	0	1	1	0	1	0	0	0	0	0	0	0	0	2	0	0
483	0	0	1	0	0	0	1	0	1	1	1	1	1	0	0	1	2	1	2	1	1	1	2	0	0	0	2	2	2	1	1	0	1	2	0	2	2	0	1	1	0	0	2	0	1	0	1	0	0
484	0	0	0	0	0	0	1	0	1	0	1	0	0	0	0	0	1	1	2	1	0	1	1	0	0	0	1	1	2	0	1	0	1	1	1	2	1	1	0	0	1	0	0	0	0	0	0	0	0
485	0	1	1	0	0	2	1	0	2	0	0	0	0	0	0	0	0	0	2	1	1	1	2	0	0	2	2	2	2	2	0	1	2	0	2	1	0	0	0	0	0	0	0	0	1	0	0	0	0
486	0	0	0	0	0	0	1	0	1	1	0	0	2	1	1	0	1	0	1	1	1	0	2	0	0	1	1	2	2	1	1	1	2	1	0	2	1	0	0	0	0	2	2	0	2	1	0	0	1
487	0	0	1	0	0	1	2	1	1	1	1	0	0	0	0	0	2	0	1	1	1	0	2	0	0	1	2	2	2	1	2	2	2	0	2	0	2	0	0	0	0	0	0	0	0	0	0	0	2
488	1	0	1	0	0	1	0	0	1	0	1	0	0	0	0	0	0	0	2	0	0	0	1	1	1	1	2	2	2	0	0	0	1	1	0	2	0	0	1	1	0	0	0	0	1	1	0	0	0
489	1	0	0	0	0	1	1	0	2	0	0	0	0	0	0	0	1	0	1	0	0	0	2	0	0	2	2	2	2	2	1	1	1	2	0	2	1	1	0	0	0	1	1	0	1	0	0	0	0
490	1	0	2	0	0	0	2	0	0	0	1	0	1	0	0	0	2	1	1	0	0	2	0	1	1	1	2	2	2	2	0	0	1	1	1	2	0	0	1	1	0	0	0	0	0	1	0	1	1
491	1	0	2	0	1	2	1	0	1	1	0	0	1	0	0	0	2	1	2	0	0	1	0	1	1	1	2	2	2	2	1	1	1	1	1	1	1	0	2	2	0	1	0	0	2	1	0	0	0
492	0	0	2	0	0	1	1	1	2	2	0	0	1	0	0	0	2	2	1	1	1	0	2	0	0	1	2	2	2	2	0	1	1	0	1	1	1	0	2	2	0	0	2	0	0	0	0	0	0
493	0	0	1	0	0	1	2	1	2	1	0	1	1	0	0	1	1	0	2	1	1	0	1	0	0	1	1	2	1	1	0	1	1	1	1	2	1	1	0	0	0	1	0	0	2	1	0	0	1
494	1	0	1	0	0	1	1	0	0	0	2	0	2	0	0	0	1	1	1	0	0	0	2	0	0	0	1	1	2	1	0	2	1	1	0	2	1	1	0	0	0	0	0	0	0	1	0	0	1
495	0	0	2	0	0	2	1	0	1	1	1	1	1	1	1	0	1	0	1	0	0	0	2	0	0	1	0	1	1	1	0	1	1	2	0	2	1	0	0	0	0	0	0	0	0	1	0	0	0
496	1	0	2	0	2	2	2	0	1	1	0	0	0	0	0	0	0	0	1	0	0	2	0	1	1	1	0	2	2	0	1	0	1	2	0	2	1	0	0	0	0	0	1	0	1	1	0	2	0
497	0	0	1	1	1	2	0	0	2	1	0	1	1	0	0	1	0	0	2	0	0	1	2	0	0	2	2	2	2	2	2	1	1	1	1	1	1	1	0	0	0	1	1	1	1	2	0	0	0
498	0	0	1	0	0	1	1	0	2	0	0	1	1	0	0	0	1	0	1	1	1	0	2	0	0	2	2	2	2	1	1	1	1	2	0	2	1	1	0	0	0	0	2	0	0	0	0	0	1
499	0	0	1	1	0	1	2	0	1	1	0	1	2	0	0	0	1	0	1	1	0	0	2	0	0	1	2	2	2	1	1	2	2	0	1	2	1	0	0	0	0	0	0	0	1	0	0	0	0
500	0	0	1	0	0	1	0	0	1	1	0	0	0	0	0	0	1	1	2	0	0	1	2	0	0	1	1	1	1	1	0	1	1	2	0	2	2	0	0	0	0	0	0	0	0	0	0	2	0
501	0	0	2	0	0	1	0	0	2	2	0	1	1	0	0	0	1	1	1	1	1	1	1	1	1	1	2	2	2	1	2	1	1	1	1	1	1	0	0	0	0	0	1	0	1	0	0	0	0
502	0	0	0	0	0	1	2	1	1	1	0	0	0	0	0	0	0	0	2	1	1	0	2	0	0	2	1	0	2	0	0	1	2	2	0	2	2	0	1	1	0	0	1	0	1	0	0	0	0
503	1	0	2	0	2	2	0	0	2	2	0	0	1	0	0	0	2	0	0	1	1	0	1	1	1	1	1	2	2	2	0	1	2	0	2	1	2	0	1	1	0	1	1	0	1	1	1	0	1
504	0	0	1	0	0	0	2	1	1	1	0	0	1	0	0	0	1	1	1	0	0	0	2	0	0	0	2	2	2	1	0	1	2	2	1	2	0	1	1	0	1	0	0	0	0	0	0	0	1
505	0	0	1	0	0	0	1	0	1	1	0	0	0	0	0	0	1	1	1	0	0	0	2	0	0	2	2	2	2	2	1	1	1	1	1	1	2	0	0	0	0	0	0	0	1	0	0	0	0
506	1	0	0	0	0	0	1	0	1	1	1	0	1	0	0	0	2	1	2	0	0	0	2	0	0	1	2	2	1	1	1	1	2	1	0	2	2	0	2	2	0	1	1	0	1	0	0	0	0
507	0	1	1	0	1	2	2	0	0	0	0	1	1	0	0	0	1	0	1	1	0	0	2	0	0	2	2	2	2	1	1	1	2	1	1	1	1	0	1	1	0	0	0	0	0	0	0	1	1
508	0	0	1	0	0	1	1	0	1	1	0	0	1	0	0	0	1	0	2	0	0	1	2	0	0	0	1	1	2	0	1	1	1	0	1	1	1	1	0	0	0	1	1	1	1	2	0	0	0
509	0	0	0	0	0	0	2	1	1	1	1	1	2	0	0	0	1	1	1	1	1	2	0	1	1	1	2	2	2	2	0	2	2	0	1	1	2	0	0	1	0	0	0	0	0	1	0	1	0
510	0	0	0	0	0	0	2	0	1	1	0	0	0	0	0	0	0	0	0	1	0	0	2	0	0	0	2	2	2	2	1	1	1	1	1	1	1	0	0	0	0	1	1	0	2	0	0	2	0
511	1	0	2	0	0	2	0	0	2	1	0	0	0	0	0	0	1	1	1	1	1	0	2	0	0	1	2	1	2	1	0	1	2	1	0	2	2	0	2	2	1	0	0	0	0	0	0	0	2
512	1	0	2	0	1	1	1	1	2	1	0	1	1	0	0	0	0	0	0	1	1	0	2	0	0	1	0	1	2	1	0	0	1	2	0	2	2	0	0	0	0	1	1	0	1	1	0	1	0
513	0	0	2	0	0	2	2	0	0	0	1	0	1	0	0	0	2	1	2	1	1	0	1	1	1	2	2	2	2	2	1	2	2	2	1	1	1	0	1	1	0	1	0	0	1	0	0	0	1
514	0	0	2	0	0	1	0	0	2	1	0	1	1	0	0	1	2	2	1	1	1	0	2	0	0	2	2	2	2	0	0	2	2	0	2	1	2	0	1	1	0	0	0	0	0	0	2	0	0
515	1	0	0	0	0	0	1	0	0	0	2	1	1	0	0	1	0	1	1	0	0	1	0	1	1	1	2	2	2	2	0	1	1	1	1	1	1	0	1	0	2	1	0	0	1	1	0	0	0
516	1	0	0	0	0	0	1	0	1	1	1	0	1	0	0	0	2	1	2	1	1	0	2	0	0	1	1	1	1	1	0	1	2	1	0	2	1	0	0	0	0	0	0	1	0	0	0	0	0
517	0	0	0	0	0	0	0	0	2	1	0	0	1	0	0	0	1	0	2	0	0	1	1	1	1	0	1	1	2	0	1	0	0	1	1	1	1	0	1	1	0	0	0	0	0	1	1	0	0
518	0	0	1	0	1	1	2	0	0	0	1	0	2	1	1	0	1	0	1	1	0	0	2	0	0	2	1	2	2	2	0	2	2	2	0	2	2	0	1	1	0	1	0	0	1	0	0	0	2
519	0	0	2	0	1	2	2	1	1	1	0	0	1	0	0	0	2	1	1	1	1	1	2	0	0	0	2	2	2	1	1	2	2	0	1	1	1	0	1	1	0	0	1	0	1	0	0	0	0
520	1	0	2	0	1	1	0	0	2	2	0	0	1	0	0	0	2	2	2	0	0	1	1	0	0	1	2	2	2	2	0	0	1	2	0	2	1	1	0	0	0	0	0	1	1	1	0	0	0
521	0	0	1	0	0	2	2	0	1	0	0	1	1	0	0	1	0	0	2	0	0	1	0	1	1	0	2	2	2	1	2	0	1	1	1	2	2	0	1	1	0	1	1	0	1	0	0	0	0
522	0	0	2	0	1	2	1	0	0	0	0	0	0	0	0	0	2	1	2	0	0	1	2	0	0	1	2	2	2	1	1	1	1	2	2	1	2	0	0	0	0	0	1	0	1	1	0	0	0
523	1	0	1	0	0	1	1	0	1	1	1	0	1	0	0	0	2	2	0	2	0	0	2	0	0	1	0	2	2	0	1	2	2	0	1	1	0	0	0	0	0	0	0	0	0	0	0	0	0
524	0	1	1	0	0	1	1	0	2	0	0	0	0	0	0	0	1	0	1	0	0	0	1	0	0	1	2	2	2	2	1	2	2	0	1	1	1	1	0	0	0	0	0	0	0	1	0	0	1
525	1	0	2	0	0	1	0	0	2	0	1	0	0	0	0	0	2	0	1	0	0	1	2	0	0	1	2	2	2	1	2	0	0	2	0	2	1	0	1	1	0	0	0	0	0	0	0	0	0
526	1	0	1	0	1	2	0	0	2	2	0	0	0	0	0	0	1	1	2	0	0	1	1	0	0	0	1	2	1	1	1	1	1	0	2	0	2	0	0	0	0	1	1	0	0	0	0	0	0
527	0	1	1	0	1	2	1	1	2	2	0	0	0	0	0	0	2	2	2	0	0	1	2	0	0	0	2	2	2	1	0	0	2	0	1	2	1	0	2	2	0	0	1	0	1	0	1	0	0
528	0	0	1	0	0	1	1	0	2	1	0	0	1	0	0	0	1	0	1	0	0	0	2	0	0	0	2	1	2	0	0	1	1	1	1	2	2	0	1	1	0	2	1	0	1	0	0	0	0
529	1	0	2	0	1	1	1	0	2	0	0	0	0	0	0	0	2	1	2	1	1	1	2	0	0	1	2	2	2	2	0	1	1	1	1	0	1	0	1	0	1	1	1	0	1	2	1	0	0
530	1	0	2	0	0	1	2	0	0	0	1	0	2	0	0	0	1	1	1	0	0	1	2	0	0	0	1	0	2	0	0	2	2	1	1	2	2	0	1	1	0	1	0	0	1	1	0	0	0
531	1	0	1	0	1	1	2	0	2	1	0	0	0	0	0	0	1	0	1	1	1	1	2	0	0	1	2	2	2	1	1	1	2	2	0	2	1	0	2	2	0	0	0	2	0	2	0	0	1
532	1	0	2	0	1	1	1	0	2	0	0	1	1	0	0	0	1	1	1	1	1	1	1	1	1	0	0	2	2	0	1	0	0	0	1	1	0	1	0	0	0	0	0	0	0	0	0	1	0
533	0	0	1	1	1	2	1	0	2	2	0	0	0	0	0	0	0	0	0	1	0	0	2	0	0	1	1	1	2	1	0	1	1	1	1	2	2	0	0	0	1	1	1	0	1	1	0	0	1
534	0	0	1	0	0	2	1	1	2	2	0	0	1	0	0	0	2	1	1	0	0	0	2	0	0	1	2	2	2	1	1	1	1	1	1	1	1	0	1	0	1	0	0	1	0	0	0	0	0
535	1	0	1	0	0	1	1	0	1	1	1	0	1	0	0	0	1	1	2	0	0	1	1	1	1	1	1	2	2	1	1	1	2	1	1	2	2	0	2	2	0	1	1	0	1	1	0	0	0
536	0	0	1	0	0	1	2	1	1	1	1	0	1	1	1	0	2	1	2	0	0	0	1	0	0	2	1	2	2	1	1	0	0	2	0	2	1	1	0	0	0	1	1	0	1	1	0	0	0
537	0	0	1	0	1	1	2	1	1	1	1	0	1	0	0	0	1	0	2	1	1	0	2	0	0	1	0	1	1	0	0	1	1	1	1	1	0	1	1	1	0	2	2	0	1	1	0	0	2
538	1	1	2	0	0	1	2	1	1	1	0	1	1	0	0	0	2	2	1	1	1	0	2	1	1	1	1	2	1	1	1	2	2	0	2	0	2	0	2	2	0	0	0	0	0	0	0	1	0
539	1	0	2	0	0	1	1	0	2	2	0	0	0	0	0	0	0	0	1	1	1	0	2	0	0	2	1	2	2	2	0	1	2	1	1	2	0	0	1	1	0	2	2	0	2	1	1	1	0
540	0	0	2	0	0	1	1	0	1	1	2	1	0	0	0	0	2	2	1	1	1	0	1	0	0	0	0	2	1	0	0	0	2	2	0	2	2	0	0	0	0	1	1	0	1	0	0	0	0
541	0	0	2	0	0	1	0	0	2	1	0	0	0	0	0	0	2	2	2	1	1	1	0	1	1	1	1	1	2	2	0	2	2	0	1	1	0	0	1	1	0	0	0	0	0	0	0	1	0
542	1	0	0	0	1	1	1	0	1	0	1	1	2	0	0	0	1	0	2	0	0	0	2	0	0	1	1	1	2	1	0	1	2	2	1	2	1	1	1	1	0	0	0	0	2	0	0	1	0
543	0	0	2	0	0	2	2	0	1	1	1	2	2	0	0	0	2	1	0	2	1	0	2	0	0	1	2	2	2	2	1	1	1	1	1	1	1	1	0	0	0	0	0	0	0	0	0	0	1
544	1	0	1	0	0	2	1	0	1	0	0	0	0	0	0	0	2	2	1	1	1	1	2	0	0	1	1	1	2	1	0	0	0	2	0	1	2	0	0	0	0	1	1	0	1	1	1	0	0
545	0	0	2	0	0	2	1	0	0	0	1	0	0	0	0	0	0	0	1	0	0	0	2	0	0	0	2	2	2	2	2	1	2	2	0	2	2	0	1	1	0	0	2	0	0	0	0	0	0
546	0	0	2	0	0	2	1	0	1	1	1	1	0	0	0	0	1	1	2	0	0	0	2	0	0	1	2	2	2	2	0	1	2	2	1	2	1	0	0	0	0	1	1	0	1	1	1	0	0
547	0	0	2	0	0	2	1	1	2	2	0	0	0	0	0	0	2	2	1	1	1	1	1	0	0	1	2	2	2	2	0	1	1	2	1	1	2	1	0	0	0	0	1	0	1	0	0	0	0
548	0	0	0	0	0	0	0	0	2	1	0	0	1	0	0	0	1	0	0	1	1	0	0	0	0	0	1	1	1	1	1	0	2	0	2	2	2	0	0	0	0	0	0	0	0	2	0	2	0
549	0	1	1	0	1	1	1	0	1	0	1	0	1	0	0	0	2	1	1	1	1	1	0	1	1	1	1	2	2	1	1	1	1	2	1	2	2	0	0	0	0	0	0	0	0	0	0	0	0
550	0	0	1	0	0	0	1	0	1	1	1	0	0	0	0	0	1	0	2	0	0	0	1	0	0	1	1	2	2	1	1	1	1	2	1	2	2	0	0	0	0	0	1	0	1	0	1	0	1
551	0	0	1	0	0	1	2	0	1	0	1	0	0	0	0	0	1	0	1	1	1	0	2	0	0	1	2	2	2	2	0	1	1	1	1	1	1	1	1	1	0	2	1	0	1	0	0	0	0
552	1	0	0	0	0	1	2	1	1	1	0	0	1	0	0	0	0	0	0	2	0	1	2	0	0	0	0	1	2	0	1	2	2	1	0	2	1	0	0	0	0	1	1	0	1	2	0	0	2
553	0	0	1	0	0	1	1	0	1	1	0	0	0	0	0	0	2	0	1	0	0	1	2	0	0	1	0	2	2	0	1	1	2	1	2	2	1	0	1	1	0	0	1	0	1	0	0	1	0
554	0	0	2	0	1	1	0	0	2	2	0	0	0	0	0	0	2	0	2	0	0	1	2	0	0	1	2	2	2	2	0	1	0	0	0	2	1	1	0	0	0	1	1	0	1	0	0	0	0
555	0	0	0	0	0	1	1	0	1	1	0	0	0	0	0	0	1	1	1	1	0	0	2	0	0	2	1	2	2	2	0	2	2	1	1	1	2	0	0	0	0	1	1	0	1	1	0	0	0
556	1	0	1	0	0	0	2	0	0	0	1	0	1	0	0	0	1	0	1	0	0	0	2	0	0	1	0	1	2	0	0	1	1	2	0	2	2	0	1	1	0	0	0	0	0	0	0	0	0
557	1	0	2	0	0	1	2	1	1	1	1	0	0	0	0	0	1	1	1	0	0	1	2	0	0	0	2	2	2	1	1	1	2	2	0	2	1	0	0	0	0	1	0	0	0	1	1	0	0
558	0	0	1	0	0	0	1	0	1	0	1	1	1	0	0	0	2	0	2	0	0	1	2	0	0	1	2	2	2	2	0	0	2	0	1	2	1	0	1	1	0	0	0	1	0	0	0	1	0
559	1	0	0	0	0	0	1	1	2	2	0	0	0	0	0	0	1	1	1	0	0	1	1	1	1	0	1	1	1	1	1	0	1	1	0	2	2	0	0	0	0	0	0	0	0	0	0	0	0
560	1	0	1	0	0	1	0	0	2	1	0	0	0	0	0	0	1	0	1	2	1	1	2	0	0	0	2	2	2	1	0	1	2	2	0	2	1	0	0	0	0	0	0	0	0	0	0	0	0
561	0	0	1	0	0	2	0	0	2	1	0	0	0	0	0	0	2	1	0	1	1	0	2	0	0	1	2	2	2	2	0	1	1	2	2	1	1	0	2	2	1	0	0	0	0	0	0	0	0
562	0	0	0	0	0	0	1	0	1	1	2	0	0	0	0	0	1	1	0	1	1	1	2	0	0	1	2	2	1	0	0	1	2	1	2	2	0	0	2	2	1	0	0	0	0	0	0	0	0
563	0	0	2	0	0	0	1	0	1	1	0	1	2	0	0	0	0	0	0	1	0	0	2	0	0	1	2	2	2	1	2	0	0	1	2	2	2	0	0	0	0	0	0	0	0	1	0	0	0
564	0	0	1	0	0	0	0	0	2	2	0	0	0	0	0	0	2	0	1	0	0	1	2	0	0	1	1	2	2	2	0	0	1	0	1	2	2	0	1	1	1	0	1	0	1	0	1	1	0
565	0	0	1	0	0	1	1	0	1	1	1	1	1	0	0	1	0	0	0	1	1	0	2	0	0	2	1	1	2	0	1	2	2	0	1	1	0	1	1	0	1	0	2	0	1	0	0	0	0
566	1	0	0	0	0	1	2	1	1	1	0	1	1	0	0	1	1	1	0	1	1	1	2	0	0	0	1	2	2	2	1	0	2	1	0	2	0	0	1	1	0	0	0	0	0	0	0	0	0
567	1	0	1	0	0	0	2	1	2	1	0	0	0	0	0	0	2	2	1	0	0	0	1	0	0	1	2	2	2	1	0	1	1	2	2	1	2	0	0	0	0	1	1	0	1	0	1	0	0
568	0	0	1	0	1	1	1	0	2	1	0	0	1	0	0	0	1	1	1	0	0	1	2	0	0	2	1	1	2	0	0	1	1	0	1	1	2	0	0	0	0	0	1	0	1	0	0	0	0
569	0	0	0	0	0	0	0	0	2	2	0	1	1	0	0	1	0	0	2	0	0	0	2	0	0	2	0	0	2	1	0	1	1	1	0	2	1	0	0	0	0	0	1	0	0	1	0	0	0
570	0	0	0	0	0	1	1	0	1	1	1	0	0	0	0	0	1	0	1	2	1	1	1	0	0	0	1	1	2	0	1	0	1	1	1	2	1	0	2	2	0	1	1	0	0	0	0	0	0
571	0	0	2	0	0	2	2	0	0	0	1	1	1	0	0	0	2	1	0	2	1	2	2	0	0	0	1	2	2	1	1	1	1	1	1	1	1	0	0	0	0	0	0	0	0	0	0	0	0
572	0	0	2	0	0	1	2	0	0	0	1	0	2	1	1	0	2	2	1	0	0	0	2	0	0	1	1	2	1	1	0	2	2	0	1	1	0	1	1	1	0	0	1	0	1	0	0	0	0
573	1	0	2	0	0	1	1	0	0	0	1	1	1	0	0	0	1	0	2	0	0	0	2	0	0	0	1	1	2	0	1	1	1	2	0	2	1	0	0	0	0	0	1	0	0	0	0	1	0
574	1	0	2	0	0	2	2	0	1	0	0	0	0	0	0	0	2	2	2	1	1	1	2	0	0	0	0	1	1	1	0	1	1	1	1	1	1	0	0	0	0	1	1	0	0	0	0	1	0
575	0	0	0	0	0	0	1	1	2	1	0	0	0	0	0	0	2	0	2	0	0	0	1	0	0	0	0	1	2	1	0	0	0	2	0	2	2	0	0	0	1	0	2	0	1	0	0	1	0
576	0	0	1	0	0	1	1	1	2	2	0	0	0	0	0	0	1	1	1	1	0	1	2	0	0	1	2	2	2	1	1	2	2	0	1	1	2	0	0	0	0	1	1	0	2	0	1	0	0
577	0	0	1	0	0	1	1	1	2	2	0	1	2	0	0	1	0	0	2	0	0	1	2	0	0	0	1	1	2	2	0	2	2	1	0	2	2	0	2	2	0	0	0	1	0	1	0	0	1
578	0	0	1	0	0	1	1	0	1	1	0	0	0	0	0	0	0	0	0	2	0	0	2	0	0	0	1	1	2	1	0	1	1	1	1	1	2	0	2	2	0	0	0	1	0	1	0	0	0
579	0	0	1	0	0	0	1	0	1	1	0	0	2	1	1	0	1	0	1	1	1	0	2	0	0	1	2	2	2	2	1	1	1	0	2	0	1	0	1	0	1	0	0	1	0	0	0	0	0
580	0	0	2	0	0	1	1	0	1	0	0	0	0	0	0	1	0	0	0	1	1	1	1	1	1	1	2	2	2	2	0	0	0	2	0	2	2	0	0	1	0	1	1	0	0	0	0	1	0
581	1	0	1	0	0	1	1	0	2	2	0	0	0	0	0	0	1	0	2	1	1	0	1	0	0	0	0	2	1	1	1	2	2	2	0	2	1	0	2	2	0	0	0	0	0	0	0	1	1
582	0	0	0	0	0	0	0	0	2	0	0	0	1	1	1	0	1	0	2	0	0	1	2	0	0	1	1	1	1	1	0	0	0	2	1	1	1	0	1	1	0	0	1	0	1	0	0	0	0
583	0	0	2	0	1	2	1	0	1	1	1	0	0	0	0	0	1	1	1	0	0	0	2	0	0	2	1	2	2	1	0	0	1	1	1	2	1	0	1	0	2	1	1	1	0	0	0	0	1
584	0	0	2	0	0	2	0	0	2	2	0	0	0	0	0	0	0	0	0	0	0	1	2	0	0	1	1	2	2	1	0	2	2	0	1	1	1	0	2	2	0	0	0	0	0	0	0	0	0
585	0	0	2	0	1	2	2	0	0	0	0	0	0	0	0	0	0	0	0	1	0	0	2	0	0	0	2	2	2	2	0	1	1	0	2	1	2	0	0	0	1	0	1	0	1	0	0	0	0
586	0	0	2	0	0	1	2	0	1	1	0	0	0	0	0	0	1	0	1	1	1	0	2	0	0	1	1	2	2	1	1	0	1	1	1	2	2	0	0	0	0	0	0	0	0	0	0	0	0
587	1	0	1	0	0	1	2	0	0	0	1	1	2	0	0	0	1	0	2	0	0	1	1	1	1	1	2	2	2	2	0	1	2	1	1	2	1	0	1	1	0	0	0	1	0	0	0	0	2
588	1	0	1	0	0	1	0	0	2	2	0	0	1	0	0	0	1	1	1	0	0	0	2	0	0	0	1	2	1	1	0	2	2	0	2	1	2	0	1	1	0	1	0	0	0	0	0	0	1
589	0	0	2	0	0	2	2	1	1	1	1	0	1	0	0	0	2	1	2	0	0	0	2	0	0	0	2	2	2	2	0	2	2	0	1	1	1	0	1	1	0	0	0	0	0	2	1	0	1
590	1	0	1	0	0	1	2	0	0	0	1	0	1	0	0	0	1	0	1	1	1	1	1	0	0	1	1	2	2	1	1	2	2	0	2	0	2	0	2	2	1	1	1	0	1	1	0	0	0
591	0	0	0	0	0	1	1	1	2	1	0	0	0	0	0	0	1	1	1	1	0	0	2	0	0	1	0	1	1	1	0	1	2	2	0	2	0	1	0	0	0	0	0	0	0	0	0	0	1
592	1	0	0	0	0	0	0	0	2	2	0	1	2	1	1	0	0	0	0	1	1	0	2	0	0	0	2	2	2	1	1	1	1	2	0	2	1	0	2	2	0	0	0	0	0	1	0	0	0
593	0	1	2	0	0	1	1	1	2	2	0	0	0	0	0	0	1	1	1	0	0	0	1	0	0	1	1	1	2	2	1	1	1	1	0	2	1	0	2	2	0	0	1	0	1	1	0	0	0
594	1	0	1	0	0	0	0	0	2	1	0	1	1	0	0	1	1	1	2	0	0	1	2	0	0	0	1	1	2	1	1	1	1	1	1	1	0	1	0	0	0	0	0	0	0	0	0	0	1
595	0	0	0	0	0	0	2	1	1	1	1	2	2	0	0	1	1	0	1	0	0	1	1	0	0	2	1	2	2	1	0	0	0	2	0	2	1	1	1	1	0	0	2	0	0	2	0	0	1
596	1	0	2	0	0	2	1	0	1	1	0	0	2	0	0	0	2	1	1	0	0	1	1	0	0	1	1	1	2	0	0	2	1	2	0	2	0	0	2	1	1	0	2	0	1	0	0	0	0
597	1	0	1	0	0	1	0	0	2	1	1	0	1	0	0	0	2	2	1	1	1	0	2	0	0	0	2	2	2	2	0	2	2	1	0	2	1	0	0	0	0	0	0	0	0	0	0	0	1
598	1	0	0	0	0	1	2	0	2	2	0	0	0	0	0	0	1	0	1	0	0	1	0	0	0	1	0	2	2	0	1	1	1	0	2	0	1	0	1	1	0	0	0	0	0	0	0	0	0
599	0	0	1	1	0	2	1	0	2	1	0	0	0	0	0	0	1	1	0	1	1	1	2	0	0	0	2	2	2	2	0	0	1	2	0	2	1	0	1	1	0	1	2	0	1	1	2	0	0
600	0	0	1	0	0	1	0	0	1	1	1	1	2	0	0	1	1	0	1	0	0	0	2	0	0	0	1	1	2	1	1	0	0	2	0	2	0	0	1	1	0	0	0	0	0	0	1	0	0
601	1	0	1	0	1	2	1	0	2	2	0	0	1	0	0	0	1	0	0	1	1	0	2	0	0	0	2	2	1	1	1	1	2	2	1	2	1	0	1	1	0	0	0	0	0	0	0	1	0
602	0	0	1	0	0	0	1	1	2	2	0	2	2	1	1	1	2	2	2	0	0	1	2	0	0	1	1	2	2	1	2	1	1	1	1	1	1	0	0	0	0	1	1	0	2	0	0	0	0
603	0	0	1	0	0	1	1	0	2	0	0	0	0	0	0	0	1	0	2	1	1	0	1	1	1	1	2	2	2	2	1	1	2	2	0	2	1	0	1	0	1	1	1	0	1	2	0	0	0
604	0	0	0	0	0	1	0	0	2	2	0	0	1	0	0	0	1	1	2	0	0	0	2	0	0	0	0	0	1	0	0	2	2	1	1	1	2	0	1	1	0	0	1	0	1	1	0	0	1
605	1	0	0	0	0	1	0	0	2	1	0	0	2	1	1	0	1	0	1	0	0	0	1	0	0	0	1	2	2	2	0	1	1	1	1	1	2	0	0	0	0	0	0	0	0	0	0	1	0
606	0	0	2	0	0	2	0	0	2	1	1	0	1	0	0	0	1	0	1	1	0	0	2	0	0	1	1	2	2	1	1	0	0	2	0	2	1	0	1	1	0	0	0	0	0	0	0	0	0
607	1	0	0	0	0	0	0	0	2	2	0	0	0	0	0	0	1	1	2	1	0	0	2	0	0	1	1	2	2	1	1	1	2	1	1	2	1	0	1	1	0	0	0	0	0	1	0	0	0
608	1	0	1	0	0	1	2	0	1	1	1	1	1	0	0	0	1	1	1	0	0	1	1	1	1	1	1	2	1	1	0	2	1	1	0	2	1	0	0	0	0	1	1	0	2	2	1	0	1
609	1	0	1	0	0	1	2	1	1	1	1	0	0	0	0	0	2	1	2	1	1	0	2	0	0	2	1	1	2	1	0	1	1	1	1	1	1	0	2	2	0	0	0	0	0	0	0	1	0
610	0	0	2	0	0	2	1	0	1	0	0	0	0	0	0	0	1	0	1	0	0	0	2	0	0	1	2	2	2	2	0	1	1	1	1	1	2	0	0	0	0	0	0	0	1	1	0	0	0
611	0	0	0	0	0	0	0	0	2	2	0	1	1	0	0	0	1	1	2	0	0	0	2	0	0	0	1	1	1	1	0	2	2	1	2	1	2	0	1	1	0	1	1	0	1	1	1	1	0
612	1	0	2	0	2	2	2	0	1	1	0	0	2	0	0	0	0	0	2	1	1	0	2	0	0	1	1	2	2	1	0	1	2	1	0	2	1	1	0	0	1	0	0	1	0	1	0	0	1
613	0	0	0	0	0	0	0	0	2	2	0	1	1	0	0	0	2	1	2	0	0	0	2	0	0	1	2	2	2	2	0	1	1	2	0	2	1	1	0	0	1	0	0	1	0	0	0	0	1
614	1	0	1	0	0	2	0	0	2	2	0	1	2	0	0	1	2	1	1	0	0	1	2	0	0	1	2	2	2	1	2	1	2	2	0	2	2	0	0	0	0	1	0	0	0	1	0	0	0
615	0	1	1	0	0	2	1	0	1	1	1	1	2	0	0	1	1	0	2	0	0	0	2	0	0	0	1	1	1	1	0	1	1	1	0	2	1	0	0	0	0	1	1	0	0	0	0	1	0
616	1	0	1	0	0	1	1	0	1	1	0	0	2	1	1	0	1	1	1	0	0	1	2	0	0	0	2	2	2	2	0	1	2	0	2	1	1	0	0	0	0	0	0	0	0	0	0	0	1
617	0	0	2	0	0	2	2	1	1	1	0	0	0	0	0	0	1	1	1	1	0	0	2	0	0	2	2	2	2	2	1	1	1	0	2	0	0	0	0	0	0	1	1	0	1	1	0	0	1
618	0	0	1	0	0	2	1	0	2	2	0	1	2	0	0	1	2	1	1	0	0	0	1	0	0	1	1	2	2	1	1	2	2	2	0	2	1	1	0	0	0	1	1	0	0	0	1	0	1
619	0	0	1	0	0	1	0	0	1	0	0	0	0	0	0	0	2	1	1	1	0	0	2	0	0	2	2	2	2	2	0	0	0	2	0	1	2	0	0	0	0	0	0	0	0	1	0	2	0
620	0	0	0	0	0	1	1	1	2	2	0	2	2	0	0	0	1	1	0	0	0	0	2	0	0	1	1	2	2	1	0	0	0	2	0	2	2	0	1	1	1	0	2	0	1	0	0	0	1
621	1	0	1	0	0	1	1	1	2	1	0	0	0	0	0	0	1	2	1	1	1	0	2	0	0	2	1	2	1	1	0	1	2	2	0	2	1	0	0	0	1	1	1	0	1	2	0	0	0
622	1	0	1	0	0	0	1	0	1	1	0	1	2	0	0	1	1	1	0	0	0	0	1	0	0	1	0	1	2	0	1	1	1	0	1	1	2	0	1	1	0	0	0	0	0	0	0	0	0
623	0	0	1	0	1	1	1	0	1	1	1	1	1	0	0	0	1	1	1	1	0	0	1	0	0	0	2	2	2	2	1	0	0	1	0	2	1	0	1	0	1	0	1	1	1	0	0	0	1
624	1	0	1	0	0	2	0	0	2	1	0	0	1	0	0	0	0	0	0	0	0	0	1	0	0	1	2	2	2	2	1	1	1	2	0	2	1	0	0	0	0	0	1	0	1	0	1	0	0
625	1	0	2	0	0	2	2	0	0	0	2	0	0	0	0	0	1	1	1	0	0	1	1	0	0	1	1	2	1	1	1	2	2	1	0	2	1	0	1	1	0	1	1	0	1	0	0	1	0
626	1	0	2	0	2	2	2	1	1	1	0	0	0	0	0	0	1	1	1	1	1	0	2	0	0	0	0	1	2	0	1	0	0	1	1	1	1	1	1	1	0	1	0	0	2	1	0	0	1
627	0	0	2	0	0	2	1	0	1	1	1	0	1	1	1	0	1	0	1	0	0	0	2	0	0	1	2	2	2	2	0	1	1	1	0	2	1	1	1	1	0	1	2	0	1	1	0	0	0
628	0	0	1	0	0	1	0	0	2	2	0	0	0	0	0	0	1	1	1	1	1	0	2	0	0	1	2	2	2	2	2	1	1	1	0	2	0	1	1	0	1	0	0	1	0	0	0	0	0
629	1	0	1	0	1	2	1	0	2	1	0	0	0	0	0	0	2	1	1	1	1	1	2	0	0	0	1	1	2	1	0	0	1	2	1	2	1	0	1	1	0	0	0	0	0	0	0	0	0
630	1	0	1	0	0	1	2	0	0	0	0	0	1	0	0	0	1	0	1	0	0	1	2	0	0	0	1	2	1	1	1	0	1	1	1	2	1	0	0	0	0	1	1	0	1	0	0	0	1
631	0	0	0	0	0	0	2	0	1	0	1	0	0	0	0	0	1	0	1	0	0	2	2	0	0	0	1	2	2	1	1	0	1	0	1	2	1	0	0	0	0	0	0	0	0	0	0	0	0
632	0	0	1	0	0	1	2	0	1	0	0	0	1	0	0	0	1	1	0	1	1	1	2	0	0	1	0	2	1	0	0	1	2	0	2	1	1	0	0	0	0	0	0	0	1	1	1	0	1
633	1	0	0	0	0	0	2	1	1	1	0	0	2	0	0	0	1	1	0	1	1	0	2	0	0	2	2	2	2	2	0	2	2	2	1	1	1	0	1	1	0	1	0	0	2	1	0	0	0
634	0	0	0	0	0	1	2	0	1	1	1	0	1	0	0	0	2	0	2	0	0	1	2	0	0	2	2	2	2	1	0	0	0	2	0	2	0	1	1	1	0	0	0	0	1	1	0	2	0
635	1	0	2	0	0	2	1	1	2	2	0	0	1	0	0	0	2	2	1	1	1	0	2	0	0	1	2	2	2	2	0	1	2	2	0	2	1	0	1	1	0	0	1	0	1	0	1	0	0
636	1	0	1	0	0	1	1	0	1	1	0	0	0	0	0	0	1	0	1	1	0	0	2	0	0	2	1	2	2	2	0	2	2	2	0	2	2	0	0	0	0	1	1	0	1	0	0	0	1
637	1	0	1	0	0	1	1	0	2	2	0	0	0	0	0	0	0	1	2	0	0	0	2	0	0	0	1	1	1	1	0	0	0	1	1	1	2	0	0	0	0	1	1	0	1	0	0	0	1
638	0	0	2	0	0	1	1	0	2	1	0	1	1	0	0	0	1	1	1	2	1	0	2	0	0	1	0	1	1	1	0	1	1	1	1	1	1	0	2	1	1	0	0	0	1	1	0	0	0
639	1	0	1	0	0	1	2	0	0	0	0	1	1	0	0	0	0	0	1	1	1	1	2	0	0	0	1	1	2	2	1	2	2	1	2	2	2	0	0	1	0	0	0	0	2	0	0	0	0
640	0	0	0	0	0	1	0	0	2	2	0	0	0	0	0	0	0	0	2	1	1	0	2	0	0	1	0	1	1	0	0	2	2	0	1	1	2	0	0	0	0	1	0	0	1	0	0	0	0
641	1	0	2	0	1	1	2	1	1	1	0	1	1	0	0	1	1	1	1	1	1	0	2	0	0	2	2	2	2	1	0	0	1	2	0	2	2	1	0	0	0	0	0	0	0	1	1	0	1
642	1	0	1	0	1	1	1	1	2	2	0	0	0	0	0	0	1	0	2	1	1	0	2	0	0	2	2	2	2	2	0	0	1	2	0	2	1	0	1	1	0	0	0	0	0	0	0	0	0
643	1	0	2	0	1	2	0	0	2	0	0	1	1	0	0	0	2	2	2	0	0	0	2	0	0	2	1	2	2	1	2	1	0	0	0	2	2	0	0	0	0	0	0	0	0	0	0	0	0
644	0	0	2	0	0	2	1	0	1	1	1	0	0	0	0	0	1	1	1	0	1	0	1	0	0	0	2	2	2	2	2	1	2	2	1	2	1	0	0	0	0	0	1	0	1	1	0	0	1
645	1	0	0	0	0	1	2	0	0	0	1	0	1	0	0	0	1	0	2	1	1	0	2	0	0	1	2	2	2	2	1	1	1	0	0	1	2	0	0	0	0	0	0	0	0	0	1	0	0
646	1	0	2	0	1	2	1	0	2	1	0	0	0	0	0	0	1	0	1	1	1	0	2	0	0	1	2	2	2	2	1	2	2	1	1	1	2	0	2	2	0	0	1	0	0	2	0	1	0
647	1	0	0	0	0	0	0	0	2	1	0	0	0	0	0	0	0	0	2	1	1	1	2	0	0	0	1	2	1	1	0	1	1	1	1	1	2	0	1	1	0	0	2	0	0	2	0	0	0
648	0	0	0	0	0	1	2	0	0	0	1	0	0	0	0	0	0	0	1	1	1	0	1	0	0	1	1	1	1	1	1	2	2	0	2	0	1	1	0	0	0	0	1	0	0	0	0	1	0
649	1	0	1	0	0	1	1	1	2	2	1	0	2	0	0	0	1	1	0	2	2	0	1	0	0	1	0	0	2	1	0	2	1	1	0	2	1	0	2	2	0	0	0	2	0	2	0	0	0
650	0	0	2	0	0	2	1	1	2	2	0	1	1	0	0	0	2	2	2	0	0	1	2	0	0	1	0	1	2	1	0	2	2	1	1	2	2	0	1	1	0	0	0	0	0	1	2	0	0
651	0	0	1	0	0	1	2	0	0	0	0	0	1	0	0	0	2	2	1	1	1	1	2	0	0	2	2	2	2	1	0	2	1	2	0	2	2	0	0	0	0	1	1	0	1	0	0	1	0
652	1	0	2	0	0	2	0	0	2	2	0	0	0	0	0	0	1	1	1	1	1	1	2	0	0	0	1	2	2	1	2	1	2	1	1	2	2	0	0	0	0	0	0	1	1	1	1	1	0
653	0	0	1	0	0	0	1	1	2	1	0	0	1	0	0	0	2	0	2	1	1	0	2	0	0	0	1	1	2	1	1	1	1	1	0	2	2	0	1	1	0	1	1	0	1	1	0	1	0
654	1	0	1	0	0	1	0	0	2	1	0	0	0	0	0	0	2	2	1	1	1	0	1	1	1	2	1	1	2	1	0	2	2	1	1	1	1	0	2	2	0	1	1	0	1	0	0	0	0
655	1	1	1	0	0	1	1	0	2	1	0	0	1	0	0	0	0	0	0	1	1	1	2	0	0	1	1	1	2	1	0	1	2	1	1	1	1	1	0	0	0	0	0	0	0	0	0	0	0
656	1	0	1	0	0	1	0	0	1	1	0	0	0	0	0	0	1	1	1	1	1	0	2	0	0	2	2	2	2	2	1	1	1	2	0	2	2	0	2	2	0	1	1	0	1	1	0	0	0
657	0	0	1	0	0	1	1	1	2	2	1	0	0	0	0	0	1	1	0	1	1	1	2	0	0	0	0	1	2	1	0	1	2	1	0	2	2	0	1	1	0	0	1	1	1	0	0	1	0
658	1	0	0	0	0	1	2	0	1	1	0	0	0	0	0	0	0	0	2	0	0	1	2	0	0	0	2	2	2	2	0	0	0	0	1	1	2	0	1	1	0	0	0	0	0	1	0	0	0
659	1	0	1	0	1	1	1	0	1	1	1	1	1	0	0	1	2	1	2	1	1	0	1	0	0	2	1	2	2	2	0	0	2	1	0	2	2	0	0	0	1	0	2	0	1	1	0	0	1
660	1	0	1	0	0	1	2	0	0	0	2	1	1	0	0	1	1	0	2	1	1	0	2	0	0	1	0	2	2	0	1	2	2	0	1	1	2	1	0	0	0	1	1	0	1	1	0	0	0
661	1	0	0	0	0	0	1	0	2	2	0	1	1	0	0	1	0	0	0	1	1	0	2	0	0	0	1	2	2	2	0	1	2	1	1	2	1	0	1	0	2	0	1	0	0	1	0	0	0
662	1	0	0	0	0	1	1	0	1	1	0	0	0	0	0	0	1	1	0	1	1	1	1	1	1	1	0	0	1	0	0	1	2	1	1	2	0	1	1	1	0	0	2	0	1	0	0	0	0
663	0	0	1	0	0	1	2	1	1	1	1	0	0	0	0	0	2	2	0	2	0	1	2	0	0	1	2	2	2	2	0	2	2	2	0	2	0	0	0	0	0	1	0	0	0	0	0	0	1
664	0	1	1	0	1	1	2	0	1	0	1	1	1	0	0	1	1	1	0	1	1	0	2	0	0	2	1	1	2	1	1	0	1	0	1	2	1	0	0	0	0	0	0	0	0	0	0	0	1
665	1	0	1	0	1	1	2	1	1	1	1	1	1	0	0	1	1	1	1	0	0	1	0	0	0	0	1	2	2	1	1	2	2	0	1	1	1	0	1	1	0	0	1	0	0	0	0	0	0
666	0	0	1	1	0	1	0	0	2	1	0	0	2	0	0	0	1	1	1	0	0	0	1	0	0	1	2	2	2	1	1	1	1	2	0	2	2	0	0	0	0	0	1	0	0	0	1	0	1
667	1	0	1	0	0	0	2	0	1	1	0	0	2	0	0	0	1	1	0	0	0	1	2	0	0	0	1	1	2	1	0	2	2	1	1	1	0	0	1	1	0	0	0	0	0	0	1	0	0
668	0	0	1	0	1	1	1	1	2	1	0	1	1	0	0	1	1	0	2	0	0	1	2	0	0	2	1	2	1	1	0	0	1	1	1	2	1	0	0	0	0	0	0	1	1	1	0	0	0
669	1	0	2	0	1	2	2	0	1	0	0	0	0	0	0	0	0	0	0	1	0	0	2	0	0	0	1	1	2	1	0	2	2	0	1	1	1	0	2	2	0	0	0	1	0	1	0	0	0
670	0	0	2	0	0	1	2	1	1	1	0	0	1	0	0	0	0	0	1	1	1	1	2	0	0	0	2	2	2	1	2	0	0	0	1	1	1	0	0	0	0	0	0	0	1	0	0	0	0
671	0	0	0	0	0	0	1	0	1	0	0	1	1	0	0	0	0	0	1	0	0	0	0	0	0	0	1	2	1	1	0	1	1	2	2	1	0	0	1	1	0	1	0	0	2	0	1	0	0
672	0	0	2	0	1	2	1	1	2	2	0	1	2	0	0	0	0	0	1	0	0	0	1	0	0	1	2	2	2	2	1	1	1	1	1	1	2	0	1	1	0	1	1	0	1	0	1	0	0
673	1	1	1	0	1	2	2	1	1	1	0	0	1	0	0	0	1	1	0	1	1	0	2	0	0	0	2	2	2	2	0	1	1	1	1	1	0	0	2	1	1	0	0	2	0	0	0	0	0
674	0	0	2	0	2	2	1	0	0	0	1	0	0	0	0	0	1	1	0	1	1	0	1	0	0	1	1	2	1	1	1	2	2	1	0	2	0	1	1	1	0	0	0	2	0	2	0	0	0
675	0	0	2	0	0	2	0	0	2	2	0	0	0	0	0	0	1	1	0	1	1	0	2	0	0	0	0	2	1	1	0	1	1	1	1	1	2	0	0	0	1	1	0	0	2	1	0	1	0
676	1	0	2	0	0	2	1	0	0	0	1	0	0	0	0	0	2	0	0	1	1	0	2	0	0	1	1	2	1	1	1	1	2	0	2	1	0	0	1	1	0	0	0	0	0	0	0	0	0
677	0	0	2	0	0	0	1	0	0	0	0	0	0	0	0	0	0	0	0	0	0	1	2	0	0	1	1	1	2	1	0	1	2	1	1	2	1	1	0	0	0	1	1	0	0	2	0	0	1
678	0	0	1	0	0	1	2	1	1	1	1	0	0	0	0	0	0	0	0	1	0	1	2	0	0	0	2	2	2	2	0	2	2	1	0	2	1	0	0	0	0	0	2	0	0	2	0	0	0
679	0	0	1	0	0	0	2	0	0	0	1	0	1	0	0	0	2	1	2	1	1	1	2	0	0	2	1	2	1	1	0	0	0	1	1	1	1	1	0	0	1	0	0	0	0	0	1	0	0
680	0	0	1	0	0	1	1	2	2	2	0	0	2	0	0	0	2	1	1	0	0	2	1	1	1	1	2	2	2	2	1	0	0	2	0	2	1	0	1	1	0	0	1	0	1	1	0	0	0
681	1	0	0	0	0	0	1	1	2	1	0	1	1	0	0	1	1	1	1	0	0	1	2	0	0	1	2	2	2	0	0	1	1	1	1	1	2	0	0	0	0	0	0	0	0	0	1	0	0
682	0	0	2	0	0	1	1	0	2	1	0	1	1	0	0	0	1	0	2	0	0	0	2	0	0	1	1	2	2	1	2	1	1	1	1	1	1	1	0	0	0	0	0	0	0	0	0	1	0
683	0	0	1	0	0	2	0	0	1	1	1	0	1	0	0	0	1	1	1	2	1	1	2	0	0	0	2	2	2	2	0	0	0	1	2	2	1	0	2	2	0	0	1	0	1	0	0	0	0
684	1	0	1	0	0	1	1	0	2	1	0	0	1	0	0	0	0	0	0	1	0	0	1	0	0	1	2	2	2	2	1	1	1	0	1	1	1	0	0	0	0	1	1	0	1	1	0	1	0
685	0	0	2	0	0	2	2	1	1	1	1	1	2	0	0	1	0	0	2	0	0	0	2	0	0	2	0	1	1	0	1	2	2	0	1	1	1	1	0	0	0	0	0	0	1	1	0	0	1
686	1	0	1	0	0	1	1	1	2	2	0	0	1	0	0	0	1	0	1	0	0	1	2	0	0	2	0	1	1	0	0	1	1	1	1	2	2	0	2	2	0	0	0	1	1	1	0	0	0
687	1	0	0	0	0	0	0	0	2	1	0	0	0	0	0	0	0	0	2	1	1	0	2	0	0	0	1	2	2	1	2	1	2	1	1	1	2	0	1	0	1	0	1	0	1	0	0	0	0
688	0	1	1	0	0	0	1	0	1	1	1	0	0	0	0	0	1	1	1	1	1	1	2	0	0	0	1	1	1	1	1	2	2	0	1	1	2	0	0	0	0	0	0	0	0	0	0	0	1
689	0	0	1	0	0	0	1	0	1	0	0	0	1	1	1	0	0	0	0	0	0	0	2	0	0	0	2	2	1	1	1	1	0	2	0	2	1	0	0	0	0	1	0	0	0	0	0	2	0
690	1	0	1	0	0	1	1	0	2	1	0	1	1	0	0	1	2	2	1	1	1	0	1	1	1	2	0	2	1	0	0	2	2	2	1	1	2	0	0	0	0	1	0	0	1	0	1	0	1
691	0	0	1	0	0	1	2	0	0	0	2	0	0	0	0	0	0	1	2	0	0	0	1	1	1	1	1	1	2	0	0	2	2	1	1	1	2	0	0	0	0	0	0	0	0	0	1	0	0
692	0	0	2	0	0	1	1	0	1	1	0	1	1	1	1	0	1	0	2	0	0	0	2	0	0	1	2	2	2	1	2	1	2	2	0	2	1	0	0	0	0	1	1	0	1	0	1	0	0
693	0	0	1	0	0	0	1	0	1	1	0	1	0	0	0	0	2	2	1	0	0	0	2	0	0	0	2	1	2	1	1	0	0	1	2	2	1	0	1	1	0	0	0	0	0	2	0	0	0
694	1	0	2	0	0	1	2	0	0	0	1	0	0	0	0	0	1	0	1	2	1	0	2	0	0	1	1	2	1	1	1	1	2	2	0	2	2	0	1	1	0	1	2	0	0	0	0	0	0
695	0	0	0	0	0	0	1	1	2	1	0	2	2	0	0	1	1	0	2	0	0	0	2	0	0	1	0	1	2	1	0	1	1	1	0	2	0	0	1	1	0	0	0	2	0	0	0	0	0
696	0	0	1	0	0	1	1	0	1	1	0	1	0	0	0	0	0	0	2	1	1	0	2	0	0	1	2	2	2	1	1	2	2	2	0	2	2	0	0	0	0	1	2	0	1	1	1	0	0
697	0	0	1	0	0	1	1	0	1	1	1	0	1	0	0	0	1	0	1	0	0	0	2	0	0	0	2	2	1	0	0	1	2	0	0	2	2	0	0	0	0	0	1	0	1	1	1	0	0
698	1	1	0	0	0	1	1	1	2	2	0	0	0	0	0	0	2	1	1	0	0	0	1	1	1	1	2	2	2	1	1	1	1	1	1	2	2	0	0	1	0	0	0	2	0	0	0	0	0
699	0	0	2	0	0	2	2	1	2	2	0	0	1	0	0	0	2	2	1	1	1	1	2	0	0	2	1	2	2	1	1	1	1	1	1	1	1	0	0	0	0	0	0	1	0	0	0	0	0
700	1	1	1	0	0	1	2	1	1	1	0	0	1	0	0	0	1	1	0	2	2	0	2	0	0	0	2	2	2	2	1	0	1	2	0	2	1	1	0	0	1	0	0	0	0	0	0	0	0
701	1	0	2	0	1	2	1	0	1	1	1	0	0	0	0	0	2	1	1	1	0	0	2	0	0	0	2	2	2	2	0	2	2	2	0	2	2	0	0	0	0	0	0	0	0	1	0	0	0
702	0	0	0	0	0	0	0	0	2	1	0	0	1	1	1	0	1	1	2	0	0	0	2	0	0	1	1	1	2	1	0	2	2	0	1	1	1	1	0	0	0	0	0	0	1	1	0	0	0
703	1	0	1	0	0	2	1	0	1	1	1	0	1	0	0	0	1	1	1	0	0	0	1	1	1	1	0	1	1	1	0	2	2	0	2	0	2	0	0	0	0	1	0	0	1	1	0	1	0
704	1	0	1	0	0	0	1	1	2	1	0	1	0	0	0	0	2	2	1	1	0	1	2	0	0	1	1	2	2	1	1	1	1	2	0	2	2	0	1	1	0	1	1	0	1	1	0	0	0
705	1	0	2	0	1	2	2	0	0	0	2	0	1	1	1	0	1	0	1	1	1	0	2	0	0	1	1	2	2	1	0	0	1	2	1	2	0	0	0	0	0	1	0	0	2	1	0	0	1
706	1	0	1	0	1	1	1	0	1	0	1	0	0	0	0	0	1	1	0	2	2	1	2	0	0	1	1	1	2	2	1	1	1	1	1	0	2	0	2	2	0	0	0	0	0	1	0	0	0
707	0	0	1	0	0	0	0	0	2	1	0	0	1	0	0	0	1	1	1	1	0	1	2	0	0	1	2	2	2	2	0	0	1	2	0	2	2	0	1	1	0	0	0	0	1	1	0	0	0
708	1	0	0	0	0	0	2	0	0	0	1	0	1	0	0	0	1	1	1	0	1	1	2	0	0	0	2	2	2	2	0	1	1	1	1	0	1	0	0	0	0	1	2	0	1	1	0	0	0
709	0	0	1	0	0	1	0	0	2	2	0	0	0	0	0	0	0	1	2	0	0	0	2	0	0	2	1	1	1	1	1	0	0	2	0	2	1	0	0	0	0	0	1	0	1	0	0	0	0
710	0	0	1	0	0	0	2	1	1	1	1	0	1	0	0	0	1	0	2	0	0	0	2	0	0	2	2	2	1	1	0	2	2	0	2	0	2	0	0	0	0	1	1	0	0	0	0	0	1
711	0	0	2	0	0	2	1	0	1	1	1	0	2	0	0	0	2	1	2	1	1	0	2	0	0	2	1	1	2	1	1	2	2	1	0	2	1	0	0	0	0	0	0	0	0	0	0	0	0
712	1	0	0	0	0	0	2	0	1	1	1	0	0	0	0	0	0	0	0	1	0	0	2	0	0	1	1	2	2	1	1	0	1	1	1	2	1	0	0	0	0	0	0	0	0	1	0	0	0
713	0	0	2	0	0	2	0	0	2	2	0	0	0	0	0	0	1	0	1	1	1	0	1	0	0	2	2	2	2	2	1	0	1	2	0	2	0	0	2	1	1	0	1	1	1	0	0	0	0
714	1	0	1	0	0	0	2	1	1	1	0	0	0	0	0	0	0	0	2	0	0	0	2	0	0	1	2	2	2	2	0	2	1	1	0	2	1	0	1	0	1	0	1	0	1	0	0	1	0
715	1	0	0	0	0	1	1	0	1	1	1	0	1	0	0	0	0	0	0	0	0	0	1	0	0	0	2	2	2	2	0	1	1	2	0	2	1	0	1	1	0	0	0	0	1	1	0	0	0
716	1	0	2	0	1	1	0	0	1	1	1	1	1	0	0	0	1	1	1	1	1	1	1	0	0	1	1	2	1	1	1	1	1	0	2	0	2	0	0	0	1	2	2	0	2	1	1	0	0
717	1	0	2	0	0	2	2	0	0	0	1	0	1	0	0	0	1	1	1	1	1	0	2	0	0	0	2	2	2	1	0	2	2	2	0	2	1	0	0	0	0	1	1	0	0	0	0	0	0
718	1	1	0	0	0	1	1	0	2	1	0	1	1	0	0	1	2	2	2	0	0	0	2	0	0	1	1	1	2	1	0	2	2	0	1	1	1	1	0	0	0	0	0	0	1	1	0	0	0
719	0	0	1	0	0	2	1	1	2	2	0	0	0	0	0	0	1	1	1	1	1	0	2	0	0	0	2	2	1	1	0	1	1	1	1	1	1	1	1	1	0	0	1	0	1	0	1	0	1
720	1	0	1	0	0	2	0	0	2	2	0	0	0	0	0	0	1	0	2	1	1	0	1	1	1	1	0	1	2	1	0	2	1	2	0	2	2	0	1	1	0	0	0	0	0	0	0	0	0
721	1	0	1	0	0	1	1	0	1	1	1	0	0	0	0	0	1	0	1	2	1	0	2	0	0	1	2	2	2	2	0	1	1	2	1	2	1	0	0	0	0	0	0	0	0	0	0	0	0
722	1	0	2	0	0	1	0	0	1	1	1	0	2	0	0	0	1	0	0	1	1	0	2	0	0	1	1	1	2	2	1	1	1	2	1	1	1	0	0	0	0	0	0	1	1	1	0	0	0
723	1	0	2	0	1	2	2	0	0	0	1	1	1	0	0	0	2	1	1	0	0	0	2	0	0	1	2	2	2	2	1	2	2	1	2	1	1	0	1	0	1	0	0	1	0	0	1	0	0
724	0	0	0	0	0	1	1	1	2	1	0	1	1	0	0	1	1	1	1	0	0	0	1	0	0	2	2	2	2	2	0	1	1	1	0	2	1	0	0	0	0	0	0	1	1	1	0	0	1
725	0	0	2	0	0	2	1	0	1	1	1	0	1	0	0	0	1	0	2	1	1	1	2	0	0	1	0	1	1	0	0	1	1	1	0	2	1	0	0	0	0	0	0	0	0	0	0	0	0
726	1	0	0	0	0	1	2	1	1	1	1	0	1	0	0	0	1	1	1	1	1	2	1	1	1	1	1	2	2	1	0	1	1	1	1	1	2	0	0	0	0	0	1	1	2	0	0	0	1
727	1	0	2	0	1	2	1	1	2	2	0	0	0	0	0	0	1	1	2	0	0	0	2	0	0	2	2	2	2	2	0	1	2	1	1	2	2	0	0	0	0	0	0	0	0	0	0	1	0
728	0	0	1	0	0	2	1	0	2	1	0	0	0	0	0	0	0	0	2	0	0	0	2	0	0	1	1	2	1	1	1	2	2	1	1	1	1	0	2	2	0	0	2	0	1	0	0	0	0
729	0	0	2	0	0	2	1	0	1	1	0	0	1	0	0	0	0	0	0	1	0	0	0	0	0	0	1	2	1	1	0	0	0	2	0	2	1	0	2	2	1	1	1	0	1	2	0	0	0
730	1	0	2	0	0	0	1	1	2	1	0	0	1	0	0	0	1	0	1	0	0	0	2	0	0	1	0	1	2	0	1	1	1	1	1	1	1	0	1	0	1	1	1	0	0	0	0	0	0
731	1	0	2	0	1	1	1	0	1	1	1	1	1	0	0	1	1	1	1	1	0	1	0	1	1	0	2	2	2	2	0	2	2	2	0	2	0	1	0	0	0	0	0	0	0	0	0	0	0
732	1	0	1	0	1	2	2	1	1	1	0	0	1	1	1	0	2	0	2	0	0	0	1	0	0	1	2	2	2	2	0	1	1	1	1	1	0	0	1	1	0	1	1	0	1	1	1	0	1
733	0	0	1	0	0	2	1	0	1	1	1	0	1	0	0	0	1	0	1	0	0	0	2	0	0	1	1	1	2	1	0	0	0	1	2	2	1	0	1	1	0	1	1	1	1	2	0	0	0
734	1	0	1	0	0	0	2	0	0	0	0	0	0	0	0	0	1	0	1	2	1	0	2	0	0	1	2	2	2	0	0	0	0	1	1	1	1	0	1	1	0	0	1	0	0	0	0	0	0
735	1	0	1	0	0	0	0	0	2	2	0	0	1	0	0	0	2	1	1	0	0	0	2	0	0	1	2	2	2	1	1	2	2	1	0	2	1	0	0	0	0	0	0	0	0	0	0	0	0
736	1	0	1	0	0	2	0	0	2	2	0	0	1	0	0	0	1	0	1	1	1	1	1	1	1	2	1	2	2	1	1	2	1	1	0	2	1	0	2	2	0	0	1	0	1	0	0	0	0
737	1	0	1	0	0	2	0	0	2	1	0	0	0	0	0	0	0	0	1	1	0	1	1	1	1	2	1	1	1	1	1	1	1	2	0	2	1	0	1	0	1	0	1	0	1	0	0	0	2
738	0	0	1	0	0	1	0	0	2	1	0	0	2	1	1	0	1	1	1	1	1	0	2	0	0	2	1	1	2	1	1	0	0	2	0	2	2	0	1	1	0	0	0	0	0	0	0	0	0
739	0	0	2	0	0	2	1	1	2	1	0	0	1	0	0	0	1	0	1	2	1	0	2	0	0	2	2	2	1	1	1	1	1	0	1	1	1	0	1	1	0	0	1	0	0	1	1	0	0
740	1	0	1	0	0	1	1	0	2	2	0	0	1	0	0	0	2	2	1	1	1	0	1	1	1	1	0	2	0	0	0	0	0	2	0	2	1	1	0	0	0	0	0	0	2	0	1	0	0
741	0	0	0	0	0	1	1	0	2	1	0	1	1	0	0	1	0	0	1	1	1	0	1	0	0	0	1	2	2	2	0	1	1	1	0	2	1	0	0	0	0	0	1	0	1	1	1	0	0
742	1	0	0	0	0	1	2	0	0	0	1	1	1	0	0	1	1	1	1	1	0	1	0	1	1	1	1	2	1	1	0	2	2	0	1	1	2	0	1	1	0	1	1	0	2	1	1	0	0
743	0	0	1	0	0	1	1	0	1	0	1	0	1	0	0	0	1	1	1	1	0	0	1	0	0	1	2	2	2	2	0	2	2	0	1	1	2	0	0	0	0	0	1	0	2	1	1	0	0
744	1	0	2	0	2	2	2	0	0	0	0	0	0	0	0	0	1	0	2	1	1	0	2	0	0	2	2	2	2	2	0	1	1	2	0	2	1	0	0	0	0	1	1	0	1	1	0	1	0
745	1	0	1	0	0	1	2	0	0	0	0	0	1	0	0	0	0	0	2	0	0	0	0	0	0	0	1	1	2	0	1	0	0	2	0	2	1	0	0	0	0	0	0	0	0	1	0	0	1
746	1	0	0	0	0	1	1	1	2	2	0	0	0	0	0	0	2	0	1	1	1	0	2	0	0	1	1	1	2	1	0	0	0	2	0	2	1	0	1	0	1	1	1	0	1	2	0	0	0
747	0	0	2	0	0	1	1	0	1	0	1	0	0	0	0	0	1	1	0	2	2	1	0	1	1	1	2	2	2	2	1	2	2	1	1	1	1	0	0	0	0	1	1	0	0	2	0	0	0
748	0	0	2	0	0	2	2	0	0	0	1	1	1	0	0	1	1	0	1	1	1	1	2	0	0	2	2	2	2	2	0	0	1	2	0	2	1	0	2	2	1	0	2	0	0	0	0	0	1
749	1	1	1	0	0	1	1	0	1	1	0	2	2	1	1	1	0	0	1	1	0	1	2	0	0	0	1	2	1	1	0	1	1	0	1	1	2	1	0	0	0	2	2	0	2	1	0	1	1
750	0	0	1	0	0	1	2	1	1	1	1	0	0	0	0	0	1	0	0	1	1	1	1	1	1	1	2	2	2	2	0	1	2	1	0	2	2	0	0	0	0	0	0	0	0	0	1	1	0
751	0	0	1	0	0	0	2	0	1	0	1	0	2	1	1	0	0	0	2	0	0	1	0	1	1	1	1	2	1	1	1	1	1	1	1	1	2	0	0	0	0	0	0	1	0	0	1	0	1
752	0	0	1	0	0	0	1	1	2	2	0	0	0	0	0	0	1	0	1	0	0	1	2	0	0	0	1	2	2	1	0	0	2	1	0	2	1	0	0	0	0	1	1	1	1	2	0	0	0
753	1	0	1	0	0	1	0	0	2	2	0	0	1	1	1	0	2	2	2	0	0	1	2	0	0	0	1	1	2	1	1	1	1	1	1	1	2	0	1	1	0	1	0	0	0	0	0	0	1
754	1	0	2	0	0	1	1	1	2	1	0	0	0	0	0	0	2	2	1	1	1	0	2	0	0	1	1	0	2	0	0	1	2	0	2	1	2	0	0	1	0	0	0	0	0	1	0	0	0
755	0	0	0	0	0	0	1	0	2	1	0	0	2	1	1	0	1	1	1	1	0	1	2	0	0	1	1	2	2	2	0	1	1	2	0	2	1	0	1	1	0	0	0	1	0	0	0	1	1
756	1	0	2	0	0	0	0	0	2	2	0	0	0	0	0	0	1	1	1	2	1	0	1	0	0	0	2	2	2	1	1	1	1	2	0	2	1	0	0	1	0	0	0	0	0	0	0	0	0
757	0	0	0	0	0	1	1	1	2	2	0	0	0	0	0	0	1	1	1	1	0	2	0	1	1	1	2	2	2	2	0	1	2	1	1	1	1	0	0	0	0	0	0	0	0	0	0	0	0
758	0	0	1	1	1	2	2	0	0	0	1	0	1	0	0	0	1	1	0	2	2	0	2	0	0	1	2	2	2	2	0	1	2	2	0	2	2	0	1	0	1	0	0	1	0	0	1	1	0
759	0	0	0	0	0	0	2	0	0	0	1	1	2	0	0	0	0	0	2	1	1	1	2	0	0	0	2	2	2	0	0	1	2	1	0	2	1	0	0	0	0	0	0	0	0	0	0	0	1
760	1	0	1	0	0	0	0	0	2	2	0	0	0	0	0	0	2	2	1	1	1	0	2	0	0	0	2	2	2	1	1	0	0	1	1	1	1	0	1	1	0	1	0	0	1	1	1	0	0
761	0	0	0	0	0	0	1	0	1	1	0	0	1	0	0	0	2	2	1	1	1	0	2	0	0	1	1	2	2	1	1	2	2	1	0	2	1	0	1	1	0	0	0	0	0	0	0	0	0
762	1	0	1	0	1	1	2	0	0	0	1	0	0	0	0	0	0	0	2	1	1	2	0	1	1	1	1	2	2	2	0	1	1	0	2	0	2	0	0	0	0	0	1	0	1	1	1	0	0
763	0	1	2	0	0	1	2	0	2	2	0	1	1	0	0	0	0	0	0	1	0	0	2	0	0	1	2	2	2	1	0	2	1	1	0	2	1	0	2	2	0	0	0	0	0	0	1	0	0
764	1	0	2	0	0	1	2	1	2	1	0	1	1	0	0	1	2	1	2	0	0	0	2	0	0	2	1	2	2	1	1	1	1	0	2	0	1	0	0	0	0	1	1	0	1	1	0	1	0
765	0	0	1	0	0	1	1	0	2	1	0	0	1	1	1	0	0	0	2	0	0	0	2	0	0	2	1	1	1	1	0	1	1	2	0	2	0	0	2	1	1	0	0	1	0	0	0	0	1
766	0	0	0	0	0	0	2	0	0	0	1	0	2	0	0	0	0	0	1	0	0	1	2	0	0	1	1	2	2	1	2	1	2	1	1	2	1	0	0	0	0	1	1	0	1	1	0	0	0
767	1	0	2	0	0	2	2	0	0	0	2	0	0	0	0	0	2	0	2	0	0	0	1	0	0	0	2	2	2	2	0	1	1	2	1	1	1	0	0	0	0	1	1	0	0	0	0	0	1
768	1	0	1	0	0	1	1	0	1	1	1	0	1	0	0	0	1	0	1	2	1	0	2	0	0	2	2	2	2	2	1	2	2	0	2	0	2	0	1	1	0	0	1	1	1	0	0	0	0
769	0	0	1	0	0	1	1	0	2	0	0	1	1	0	0	0	2	0	2	0	0	1	2	0	0	1	2	2	2	2	1	0	2	0	1	2	0	1	1	1	0	0	0	1	1	0	0	0	0
770	1	0	1	0	0	1	1	1	2	2	0	0	1	0	0	0	1	0	1	1	0	0	1	0	0	1	1	2	2	1	0	1	1	2	0	2	2	0	1	1	0	1	1	0	1	1	0	0	0
771	0	0	1	0	0	1	1	0	1	1	1	0	0	0	0	0	0	0	1	1	1	1	2	0	0	1	1	1	1	1	0	2	2	0	1	1	2	0	0	0	0	0	0	0	0	0	0	0	0
772	0	0	1	0	0	1	2	0	1	1	1	0	1	0	0	0	1	1	1	1	1	2	2	0	0	0	1	1	2	1	0	1	1	2	0	2	2	0	0	0	0	1	1	0	1	0	0	0	0
773	1	0	2	0	0	2	1	0	1	1	0	1	1	0	0	1	1	1	1	0	0	0	2	0	0	0	0	0	2	1	0	1	1	2	0	2	1	0	1	1	0	1	1	0	0	0	0	1	1
774	1	0	1	1	0	1	1	0	2	1	0	0	0	0	0	0	2	0	1	0	0	0	0	0	0	0	1	2	1	1	1	1	1	1	1	2	1	0	1	1	0	1	1	0	1	1	0	0	0
775	1	0	0	0	0	0	2	1	2	1	0	2	2	1	1	1	1	1	0	1	1	0	1	0	0	1	2	2	2	1	0	2	2	0	1	1	1	0	0	0	0	1	0	0	0	0	1	1	0
776	0	0	2	0	0	0	1	1	2	2	0	1	2	0	0	0	1	0	1	1	1	1	2	0	0	0	2	2	2	1	0	1	1	1	0	2	1	1	0	0	0	1	1	0	0	1	0	0	0
777	1	0	0	0	0	0	0	0	2	1	0	0	0	0	0	0	1	1	0	1	1	0	2	0	0	1	1	1	2	1	0	1	2	2	0	2	1	0	0	0	0	1	1	0	1	1	0	0	0
778	1	0	2	0	1	2	2	1	1	1	0	1	2	0	0	1	1	1	0	1	1	1	1	0	0	1	2	2	2	2	0	1	1	1	1	1	2	0	0	0	0	0	0	1	1	1	1	0	0
779	0	0	2	0	0	2	2	0	1	0	1	1	1	0	0	1	1	0	1	1	1	0	2	0	0	1	2	2	2	1	1	2	2	0	2	0	2	0	0	0	1	0	0	0	1	0	0	0	0
780	0	0	2	0	0	1	0	0	2	2	0	0	0	0	0	1	2	1	2	0	0	1	1	0	0	2	1	1	2	1	1	2	2	0	2	0	1	1	0	0	1	1	1	0	1	1	1	0	0
781	0	0	1	0	0	2	1	0	1	1	2	0	0	0	0	0	1	0	2	0	0	0	2	0	0	1	0	1	2	1	0	2	2	1	0	2	1	0	1	1	0	0	2	0	1	1	1	0	0
782	1	0	2	0	0	1	1	0	1	1	1	0	1	0	0	0	2	1	1	0	0	1	2	0	0	1	2	2	2	2	1	2	2	0	1	1	1	0	2	2	0	1	1	0	1	0	1	0	0
783	0	0	1	0	0	0	0	0	2	1	0	0	1	0	0	0	1	0	0	1	1	0	1	0	0	2	1	1	2	0	1	1	1	2	2	1	2	1	0	0	0	0	2	0	1	0	0	0	0
784	1	0	2	0	0	0	1	1	2	2	0	1	2	0	0	1	0	1	1	0	0	1	2	0	0	0	2	2	2	2	1	0	1	2	1	2	1	0	2	2	0	0	0	0	0	0	0	0	1
785	1	1	2	0	0	1	1	0	1	1	0	0	1	0	0	0	0	0	1	0	0	0	1	1	1	1	1	1	2	1	0	0	1	1	0	2	2	0	2	2	0	0	0	0	0	0	0	0	0
786	0	0	0	0	1	1	1	0	1	1	0	1	1	0	0	1	0	0	1	1	1	1	2	0	0	0	1	2	2	1	1	1	1	2	0	2	2	0	0	0	0	1	1	0	2	1	0	0	0
787	0	1	1	0	0	2	1	0	1	1	0	1	0	0	0	0	1	1	1	0	0	0	2	0	0	0	2	2	2	1	2	1	1	1	0	2	2	0	1	1	1	1	1	1	1	2	0	0	0
788	1	0	1	0	0	0	2	0	1	1	0	0	0	0	0	0	1	0	0	1	1	0	2	0	0	2	2	2	2	1	0	2	2	0	1	1	1	1	1	1	0	0	0	0	0	1	0	0	0
789	0	0	2	0	1	1	2	1	1	1	1	0	0	0	0	0	1	1	2	1	1	0	2	0	0	1	1	2	1	1	0	1	1	1	0	2	1	0	2	2	0	1	0	0	2	1	0	0	0
790	0	0	2	0	1	2	1	0	1	1	1	0	1	0	0	0	1	0	2	1	1	0	2	0	0	2	1	1	2	1	0	2	2	2	0	2	2	0	0	0	0	0	1	0	0	2	1	0	0
791	0	0	1	0	0	1	1	0	1	0	1	1	2	0	0	0	2	1	2	0	0	1	0	1	1	1	2	2	2	2	0	1	1	0	1	1	1	0	0	0	0	0	0	1	0	0	0	0	0
792	1	0	2	0	0	0	1	0	1	1	1	0	1	0	0	0	1	1	2	0	0	0	2	0	0	0	0	1	1	0	0	2	2	0	2	0	1	0	0	0	0	1	1	0	1	1	0	1	0
793	0	0	2	0	0	2	0	0	1	1	1	1	2	0	0	0	2	0	2	0	0	0	2	0	0	1	2	2	1	1	0	1	1	1	1	1	2	0	0	0	0	1	1	0	0	0	0	2	0
794	1	0	2	0	0	1	1	0	1	1	1	0	0	0	0	0	0	0	0	1	1	1	0	1	1	1	1	0	2	0	0	0	1	1	1	2	1	0	2	1	1	0	0	0	0	0	0	0	0
795	0	0	2	0	1	2	1	0	1	1	1	0	2	0	0	0	2	1	2	0	0	0	1	1	1	2	2	2	2	2	0	0	1	2	0	2	2	0	0	0	0	0	0	2	0	2	0	0	0
796	1	0	0	0	0	0	2	0	0	0	2	0	0	0	0	0	2	0	2	0	0	1	0	0	0	1	1	1	2	0	1	0	0	1	1	1	0	1	0	0	0	1	1	0	2	2	0	0	0
797	0	0	1	0	0	1	2	1	1	1	0	0	1	0	0	0	2	1	2	1	1	0	2	0	0	0	1	1	2	1	0	2	2	0	1	1	1	0	0	0	0	0	0	0	0	0	0	0	0
798	0	0	1	0	0	1	1	0	1	0	1	0	0	0	0	0	0	0	1	1	1	1	1	1	1	2	1	1	2	1	0	1	1	2	1	2	1	0	0	0	0	1	2	0	0	0	0	1	0
799	0	1	1	0	0	1	0	0	1	0	1	1	1	0	0	1	0	0	2	1	1	0	2	0	0	0	2	2	1	0	1	1	1	1	0	2	2	0	2	2	0	0	0	0	0	0	0	0	1
800	0	0	2	0	0	2	1	0	1	0	1	1	1	0	0	1	1	1	0	0	0	1	1	0	0	0	0	1	2	1	0	1	1	2	0	2	2	0	0	0	0	0	0	0	0	0	0	0	0
801	1	0	2	0	0	1	2	0	1	1	1	0	1	0	0	0	1	0	1	1	1	0	2	0	0	0	2	2	2	2	1	2	2	1	1	1	1	0	1	0	1	1	0	0	2	0	0	0	0
802	1	0	2	0	0	1	1	0	1	1	0	1	1	1	1	0	2	2	1	1	1	0	1	0	0	1	2	2	2	1	1	0	0	1	2	2	2	0	0	0	0	0	1	0	1	1	1	0	1
803	0	0	1	0	1	1	1	0	0	0	1	1	2	0	0	1	2	1	2	0	0	1	1	0	0	1	1	2	2	1	1	1	1	2	0	2	2	0	1	1	0	0	2	0	0	2	0	0	1
804	1	0	0	0	0	1	2	1	1	1	1	1	1	0	0	0	0	0	2	1	1	0	1	0	0	0	2	2	2	2	1	2	2	0	2	1	1	1	0	0	0	0	2	0	1	0	0	0	1
805	0	0	1	0	0	0	2	0	0	0	1	0	2	1	1	0	1	1	1	0	0	1	0	0	0	0	0	1	2	0	1	1	1	1	0	2	1	0	2	2	1	0	2	0	1	0	1	0	1
806	0	0	2	0	0	2	2	1	1	1	0	0	0	0	0	0	2	1	1	0	0	0	1	1	1	1	1	1	2	1	0	2	2	0	1	1	2	0	0	0	0	1	1	0	1	1	0	0	0
807	0	0	2	0	0	2	2	0	1	0	0	1	1	0	0	0	0	0	2	0	0	0	2	0	0	1	2	2	1	1	0	1	1	2	2	1	1	0	0	0	0	0	1	0	1	1	0	0	0
808	0	0	1	0	0	2	1	0	1	1	0	0	1	0	0	0	0	0	0	1	1	0	1	0	0	1	1	1	2	0	1	1	0	0	0	2	1	0	1	1	0	1	1	0	0	0	0	0	2
809	1	0	2	0	0	1	2	0	2	1	0	1	2	0	0	1	1	0	2	1	1	0	2	0	0	1	1	1	2	1	0	2	2	1	0	2	1	0	0	0	0	0	0	0	0	0	0	0	0
810	0	0	2	0	0	2	1	0	1	1	0	1	2	0	0	1	1	0	1	0	0	1	2	0	0	0	0	1	1	0	0	1	1	1	1	1	2	0	0	0	0	0	1	0	1	1	0	0	1
811	0	0	1	0	0	2	1	0	1	1	1	0	2	0	0	0	1	0	2	0	0	1	0	1	1	1	1	1	2	0	1	1	1	1	1	1	1	0	2	1	1	0	0	0	0	0	0	0	0
812	1	0	1	0	0	1	1	1	2	2	0	0	1	0	0	0	2	2	1	1	1	0	2	0	0	1	2	2	2	2	1	0	1	2	0	2	2	0	0	0	0	0	0	0	0	0	0	0	2
813	1	0	2	0	0	2	1	0	1	0	1	0	0	0	0	0	2	0	1	0	0	0	2	0	0	1	2	0	1	0	0	1	2	1	1	2	1	0	2	2	0	2	2	0	2	1	1	0	0
814	1	0	1	0	0	0	1	0	2	2	0	0	0	0	0	0	2	0	1	0	0	0	2	0	0	0	2	2	2	1	0	2	2	2	0	2	1	0	0	0	0	0	2	0	0	0	0	1	0
815	0	0	2	0	2	2	1	2	2	2	0	0	0	0	0	0	0	0	0	1	0	2	0	1	1	1	1	1	2	1	0	1	1	2	0	2	1	0	0	0	0	0	1	0	1	0	0	0	1
816	1	0	0	0	0	0	1	0	1	1	0	1	1	0	0	0	0	0	2	1	1	1	0	1	1	0	1	1	2	1	1	1	1	1	1	1	2	0	0	0	0	0	0	0	0	0	0	0	0
817	1	1	1	0	0	1	2	0	0	0	1	0	0	0	0	0	1	0	1	0	0	0	2	0	0	1	2	2	2	2	0	1	1	0	1	1	1	0	0	0	0	0	1	0	0	0	0	0	0
818	1	0	2	0	1	2	1	1	2	1	0	1	1	0	0	1	2	2	1	1	1	1	2	0	0	0	2	2	2	2	1	1	1	2	1	2	2	0	1	1	0	0	1	0	1	0	0	0	0
819	1	0	1	0	0	0	2	1	1	1	0	0	0	0	0	0	2	0	2	0	0	0	1	0	0	1	2	2	1	1	1	0	0	1	2	2	0	0	0	0	0	1	1	0	0	2	0	0	0
820	1	0	2	0	0	1	1	0	1	1	2	0	2	0	0	0	2	1	2	1	1	0	2	0	0	1	1	2	2	1	0	2	2	1	2	2	2	0	1	1	0	0	0	0	0	0	0	0	0
821	1	0	1	0	0	1	1	0	1	1	0	0	0	0	0	0	0	0	0	1	1	0	0	0	0	1	1	1	2	1	0	2	2	0	2	0	0	1	1	0	1	0	1	0	1	0	0	0	0
822	0	0	2	0	0	1	2	0	0	0	1	0	0	0	0	0	2	0	1	0	0	0	2	0	0	2	1	2	2	2	0	1	1	2	0	2	1	0	2	2	0	1	0	0	2	1	0	2	0
823	0	0	1	0	0	1	2	0	0	0	1	0	0	0	0	0	0	0	2	0	0	1	2	0	0	0	1	2	2	1	1	0	0	2	0	1	1	0	1	1	0	1	1	1	0	0	0	2	0
824	0	0	1	0	0	0	1	0	1	0	1	0	1	0	0	0	0	0	1	1	0	0	1	0	0	1	1	2	2	2	0	2	2	0	1	1	2	0	0	0	0	1	1	0	1	2	0	0	0
825	1	0	2	0	1	1	2	1	1	1	0	0	0	0	0	0	1	0	1	0	0	0	2	0	0	0	1	1	2	1	0	1	2	1	1	1	2	0	0	0	0	1	1	0	1	0	0	0	0
826	1	0	1	0	1	1	2	0	0	0	1	0	1	0	0	0	1	0	2	0	0	0	2	0	0	2	2	2	2	2	0	0	1	2	0	2	1	0	1	0	1	0	0	1	0	0	0	0	0
827	0	0	0	0	0	0	1	0	0	0	1	0	1	0	0	0	2	2	1	1	1	0	1	1	1	2	1	1	1	1	0	1	1	1	0	2	1	1	0	0	0	0	0	0	0	1	0	0	0
828	1	0	2	0	1	2	0	0	2	2	0	0	1	0	0	0	1	1	1	1	1	1	2	0	0	0	2	2	2	1	0	1	2	1	1	2	1	0	0	0	0	0	0	0	0	1	0	0	0
829	1	0	2	0	0	1	2	0	1	1	0	0	0	0	0	0	2	2	1	1	1	0	2	0	0	0	1	1	2	1	0	1	2	2	0	2	1	0	2	2	0	1	1	0	1	2	0	1	0
830	1	0	1	0	0	0	0	0	1	0	0	1	2	0	0	0	1	1	1	1	1	0	2	0	0	1	2	2	2	2	0	1	2	1	1	1	1	0	0	0	0	0	0	0	0	0	1	0	0
831	0	0	2	0	0	2	0	0	2	2	0	0	0	0	0	0	2	1	1	0	0	0	2	0	0	0	1	2	2	1	0	1	1	1	1	1	2	0	0	0	0	0	1	0	0	0	0	0	1
832	1	0	2	0	0	0	2	1	1	1	0	0	0	0	0	0	2	1	0	2	1	0	2	0	0	0	2	2	2	2	1	1	1	0	0	1	1	1	1	1	0	0	0	1	0	0	0	1	1
833	0	0	1	0	0	0	2	0	2	2	0	0	1	0	0	0	2	0	2	1	0	2	0	1	1	1	2	2	2	1	2	1	1	0	2	0	2	0	1	0	1	0	2	0	1	0	0	2	0
834	0	0	1	0	0	1	1	0	1	0	1	1	2	0	0	0	0	0	2	1	1	1	2	0	0	2	2	2	2	2	0	2	2	1	2	1	0	0	2	2	1	0	0	2	0	0	0	1	0
835	1	0	0	0	0	1	0	0	2	2	0	0	0	0	0	0	2	2	1	1	1	0	1	0	0	1	2	2	2	1	1	2	2	0	2	0	0	0	1	1	0	1	1	0	2	2	0	1	0
836	1	0	2	0	1	2	2	1	1	1	0	1	1	0	0	0	2	2	2	0	0	0	2	0	0	1	2	2	2	2	0	0	0	1	2	2	2	0	0	0	0	0	0	2	0	2	1	0	0
837	1	0	2	0	0	2	1	0	1	1	1	0	0	0	0	0	1	0	1	0	0	1	2	0	0	2	2	2	2	1	0	2	2	1	1	1	1	0	1	1	0	0	1	1	1	0	0	0	0
838	1	0	1	0	0	1	2	0	1	1	0	0	1	1	1	0	1	1	1	1	0	1	1	1	1	1	2	2	2	2	0	1	1	1	1	1	2	0	1	0	1	0	1	0	0	0	0	0	1
839	1	0	0	0	0	0	0	0	1	0	1	0	0	0	0	0	2	2	1	1	1	0	1	1	1	0	2	2	2	1	1	2	2	0	0	2	2	0	1	0	1	0	0	0	0	0	0	0	0
840	1	0	2	0	0	1	2	0	0	0	1	0	0	0	0	0	1	1	1	1	0	0	2	0	0	1	2	2	2	2	0	1	2	1	1	2	1	0	2	2	0	0	0	1	0	0	0	1	0
841	1	0	1	0	0	1	1	0	1	0	0	0	1	0	0	0	1	1	0	2	1	0	1	0	0	1	2	2	2	2	0	1	1	1	1	2	2	0	0	0	1	0	0	0	0	0	0	0	0
842	1	0	2	0	0	2	1	0	2	1	0	0	1	0	0	0	2	0	2	0	0	1	0	1	1	0	1	0	2	0	0	0	1	1	1	2	0	0	1	1	0	0	1	0	1	0	1	1	0
843	1	0	1	0	0	0	1	0	0	0	1	0	0	0	0	0	0	0	1	1	0	0	0	0	0	0	1	1	2	1	0	1	1	1	1	2	2	0	0	0	0	0	1	0	1	0	0	0	1
844	0	0	0	0	1	1	1	0	1	0	0	0	1	0	0	0	2	0	1	1	1	0	0	0	0	0	1	1	1	1	0	2	2	0	1	1	2	0	1	1	0	0	0	0	0	0	0	0	1
845	0	0	1	0	0	0	2	0	1	0	0	0	2	0	0	0	1	0	2	1	1	1	2	0	0	2	1	1	1	1	0	2	2	1	1	1	1	0	2	2	0	0	0	1	0	1	0	0	0
846	1	0	2	0	0	2	1	1	2	2	0	1	2	0	0	0	1	0	2	0	0	1	2	0	0	1	1	1	1	1	0	1	1	0	0	1	2	0	0	0	0	0	0	0	0	0	0	0	0
847	1	1	2	0	0	1	1	1	2	2	0	1	2	0	0	0	1	0	2	0	0	0	2	0	0	0	1	1	2	1	0	1	1	1	1	1	1	0	2	2	0	1	0	0	1	1	0	0	1
848	0	0	1	0	0	0	2	0	0	0	1	1	2	0	0	1	2	1	0	1	1	0	2	0	0	0	1	1	2	1	0	0	0	2	0	2	2	0	0	0	0	1	0	0	0	1	0	0	0
849	1	0	0	0	0	1	1	1	2	1	0	0	0	0	0	0	1	1	2	0	0	0	2	0	0	1	1	1	2	1	0	0	0	2	0	2	1	0	2	2	0	0	0	0	0	0	1	0	1
850	0	0	0	0	0	1	1	1	2	2	0	0	0	0	0	0	0	0	2	0	0	0	2	0	0	0	1	2	2	1	0	1	2	1	0	2	1	0	0	0	0	0	0	0	1	0	0	0	0
851	1	0	2	0	0	1	2	1	2	1	0	2	2	0	0	0	0	0	0	1	0	0	2	0	0	1	1	2	2	1	1	0	0	2	0	2	1	0	1	0	1	1	1	0	1	0	0	0	0
852	1	0	1	0	0	1	0	0	2	2	0	1	1	0	0	0	0	0	1	2	1	0	1	0	0	1	1	2	2	1	0	1	1	1	1	1	1	0	0	0	0	0	1	1	1	0	0	1	0
853	0	0	1	0	0	1	1	0	1	1	0	0	0	0	0	0	1	2	2	0	0	0	2	0	0	2	1	1	2	1	0	1	1	1	1	1	2	0	0	0	0	1	1	0	1	0	1	1	0
854	0	0	1	0	0	1	2	0	2	1	0	0	2	1	1	0	0	1	1	0	0	0	1	0	0	0	2	2	2	2	1	0	2	0	2	2	0	1	1	0	1	1	1	0	1	1	0	1	0
855	1	0	1	0	0	0	2	0	0	0	1	1	1	0	0	0	2	1	1	1	1	0	2	0	0	2	2	2	2	2	1	1	1	0	1	1	2	0	2	2	0	0	0	1	0	0	0	0	0
856	0	0	1	0	0	1	1	2	2	2	0	0	0	0	0	0	1	1	2	0	0	1	1	0	0	0	2	2	2	2	0	1	2	2	0	2	2	0	0	0	1	0	1	0	0	0	0	1	0
857	0	0	2	0	0	1	0	0	1	1	1	1	1	0	0	0	1	1	0	1	1	0	2	0	0	1	1	1	1	1	1	2	2	2	0	2	1	0	0	0	0	0	0	0	1	1	0	0	1
858	0	0	2	0	0	0	1	0	1	1	1	0	0	0	0	0	0	0	2	0	0	1	1	0	0	1	1	1	2	1	1	0	2	0	2	2	1	0	1	1	0	1	1	0	1	0	0	0	0
859	0	0	0	0	0	1	2	1	1	1	1	0	1	0	0	0	1	1	1	1	1	0	2	0	0	1	1	1	1	1	0	0	0	1	2	2	1	0	1	1	0	2	1	0	1	0	0	0	0
860	1	0	2	0	1	2	1	0	2	1	0	1	1	0	0	1	1	0	1	1	0	1	2	0	0	0	0	0	2	1	0	0	1	1	0	2	1	0	0	0	0	1	1	0	1	1	0	0	0
861	0	0	0	0	0	0	2	0	1	0	1	0	0	0	0	0	1	0	1	1	0	1	2	0	0	1	0	1	2	1	0	2	2	0	0	2	1	0	0	0	0	0	1	0	0	0	1	0	1
862	1	0	1	0	1	1	2	1	1	1	0	0	1	1	0	0	1	0	1	1	1	0	2	0	0	1	1	2	2	1	2	1	1	2	0	2	2	0	0	0	1	0	2	0	1	1	0	0	0
863	1	0	1	0	1	2	2	0	0	0	1	0	1	0	0	0	1	0	1	1	0	2	2	0	0	0	2	2	2	1	1	0	0	2	0	2	1	1	0	0	0	2	2	0	1	1	0	0	1
864	0	1	1	0	1	1	0	0	2	2	0	1	2	0	0	0	1	1	1	1	0	1	0	1	1	0	1	1	2	1	0	1	1	2	1	2	1	0	1	1	0	1	1	0	0	0	0	0	1
865	1	1	1	0	0	1	2	0	1	0	1	0	0	0	0	0	0	0	1	1	1	0	2	0	0	2	2	2	2	1	2	0	0	1	1	1	1	0	1	1	0	0	1	1	0	1	0	0	0
866	0	1	1	0	0	1	2	0	0	0	1	0	0	0	0	0	1	0	2	1	1	0	2	0	0	2	1	2	2	1	1	1	1	2	0	2	2	0	0	0	0	0	1	0	1	1	0	0	0
867	1	0	1	0	0	2	1	0	1	1	1	1	1	0	0	0	2	1	0	1	1	0	2	0	0	0	2	2	2	2	1	1	2	1	0	2	1	0	2	2	1	0	0	0	0	0	1	0	0
868	1	0	0	0	0	0	2	0	0	0	0	0	0	0	0	0	2	2	1	0	0	1	2	0	0	0	2	2	2	2	0	1	1	2	0	2	2	0	0	0	0	1	1	0	1	0	1	0	0
869	1	0	2	0	0	2	2	0	0	0	1	0	1	0	0	0	0	0	0	1	1	1	2	0	0	2	2	2	2	2	1	2	2	2	0	2	2	0	1	1	0	0	0	0	1	0	0	0	0
870	0	0	1	0	0	1	1	1	2	2	0	0	0	0	0	0	2	1	2	0	0	0	2	0	0	1	1	2	2	1	2	0	1	2	1	2	0	0	1	1	0	0	0	0	0	0	0	0	0
871	1	0	2	0	0	2	1	0	1	1	0	1	1	0	0	0	2	2	0	2	2	0	2	0	0	1	1	1	2	1	1	0	0	2	0	2	1	0	1	1	0	0	1	0	1	0	0	0	0
872	1	0	0	0	0	1	1	0	2	1	0	1	1	0	0	1	1	0	1	0	0	0	2	0	0	1	2	2	2	1	1	1	1	1	0	2	1	0	0	0	0	0	0	0	0	1	0	1	0
873	1	0	1	0	0	1	0	0	2	2	0	0	0	0	0	0	0	0	0	1	1	0	1	0	0	0	2	2	2	1	1	2	2	2	0	2	2	0	0	0	0	0	1	1	2	0	0	0	0
874	1	0	1	0	0	1	1	0	2	1	0	0	0	0	0	0	2	1	2	0	0	1	1	1	1	0	2	2	2	1	0	2	1	1	0	2	1	0	0	1	0	1	1	0	1	0	0	1	0
875	0	0	0	0	0	0	1	0	1	0	1	1	1	0	0	1	2	1	2	0	0	0	1	1	1	1	2	2	1	1	1	1	2	2	0	2	2	0	1	1	0	0	0	0	0	0	0	0	0
876	0	0	2	0	0	2	2	1	1	1	0	0	0	0	0	0	2	1	2	0	0	0	2	0	0	1	2	2	2	2	0	1	1	1	1	1	1	1	0	0	0	0	0	0	0	0	0	0	1
877	0	1	2	0	0	1	1	0	2	1	0	1	1	0	0	0	2	1	2	1	1	1	2	0	0	0	2	2	2	2	0	1	1	1	1	1	1	1	0	0	0	0	2	0	0	2	0	1	0
878	1	0	2	0	1	2	1	1	2	2	0	1	1	0	0	0	1	1	1	1	0	0	2	0	0	2	2	2	2	1	1	0	1	2	0	2	1	0	2	2	0	0	1	0	1	0	0	0	0
879	0	0	1	0	0	0	0	0	2	1	0	0	0	0	0	0	1	1	2	0	0	0	2	0	0	1	1	1	2	1	0	1	1	0	1	2	1	0	2	2	0	1	1	0	1	0	1	0	0
880	0	0	2	0	1	2	2	1	1	1	1	1	1	0	0	0	0	0	2	1	1	0	2	0	0	1	1	2	1	1	1	2	2	0	1	1	2	0	0	0	0	0	0	0	0	0	0	0	0
881	0	1	0	0	0	1	2	0	1	0	0	0	1	0	0	0	0	0	1	2	1	0	1	0	0	1	1	2	1	1	1	1	1	2	0	2	2	0	1	1	0	0	1	0	0	0	0	0	0
882	0	0	0	0	0	0	2	0	1	1	1	0	1	0	0	0	1	1	1	1	0	0	2	0	0	1	0	0	1	0	0	2	2	0	2	0	2	0	0	0	0	1	1	0	0	0	0	0	1
883	1	0	2	0	0	2	2	0	1	0	0	0	0	0	0	0	2	0	0	1	1	0	1	1	1	0	2	2	2	1	0	2	2	1	1	1	0	0	1	1	0	1	1	0	1	0	0	0	1
884	1	0	0	0	0	0	0	0	2	2	0	1	2	1	1	0	2	2	2	1	1	0	2	0	0	1	2	2	1	1	0	0	0	2	0	2	2	0	1	1	0	1	1	0	2	0	1	0	1
885	0	0	2	0	0	2	1	0	2	2	0	0	1	0	0	0	0	0	0	2	0	0	1	0	0	0	1	2	2	1	1	1	1	1	1	1	0	0	1	1	0	0	1	0	1	1	0	1	0
886	0	0	1	0	0	1	0	0	2	2	0	0	2	0	0	0	1	1	1	0	0	1	2	0	0	0	2	2	2	2	1	1	1	2	1	2	2	0	1	1	1	1	1	0	1	1	0	0	0
887	1	0	1	0	0	1	2	1	1	1	0	0	0	0	0	0	1	1	2	0	0	0	2	0	0	0	0	2	1	0	0	2	2	0	1	1	2	0	2	2	0	0	1	0	1	0	0	0	1
888	0	0	2	0	0	2	0	0	2	2	0	0	0	0	0	0	1	1	2	0	0	1	2	0	0	0	2	2	2	2	0	1	1	2	0	2	1	0	0	0	0	1	1	0	1	2	0	0	0
889	1	0	0	0	0	0	1	0	1	1	1	0	1	0	0	0	1	1	1	0	0	0	2	0	0	1	2	2	2	2	0	1	1	0	2	0	1	0	2	2	0	0	0	0	0	0	0	0	0
890	0	0	0	0	0	0	1	0	0	0	2	0	0	0	0	0	1	0	1	1	1	0	2	0	0	2	0	1	1	0	0	2	2	0	1	1	1	0	2	2	1	0	0	0	0	1	0	1	1
891	1	1	1	0	0	1	2	1	2	1	0	0	0	0	0	0	0	0	1	0	0	1	2	0	0	0	2	2	2	2	0	1	1	2	0	2	1	0	2	2	0	0	0	2	0	0	0	0	0
892	1	1	0	0	0	1	2	0	1	1	1	0	0	0	0	1	0	0	0	1	1	0	2	0	0	2	0	2	1	0	0	2	2	0	1	1	1	0	0	0	0	0	0	0	0	0	0	0	0
893	0	0	0	0	0	0	1	1	2	2	0	0	1	1	0	0	1	1	1	1	0	0	0	0	0	0	2	2	2	1	1	0	0	2	0	2	1	1	0	0	0	1	0	0	1	1	0	0	0
894	0	0	1	0	1	2	1	0	2	1	0	0	1	0	0	0	1	0	1	0	0	1	0	0	0	0	1	1	2	1	0	1	2	2	0	2	2	0	0	0	1	1	1	0	1	1	0	1	0
895	1	0	0	0	0	0	1	0	1	0	0	1	2	0	0	0	2	1	1	0	0	0	2	0	0	0	1	1	2	2	0	2	2	1	0	2	1	0	1	1	1	0	0	0	0	0	0	0	0
896	0	0	0	0	0	1	1	2	2	2	0	0	0	0	0	0	2	1	1	0	0	0	2	0	0	0	2	2	2	1	2	1	1	1	1	1	1	1	0	0	0	1	1	1	1	2	1	0	0
897	0	0	1	0	0	0	1	0	0	0	1	0	0	0	0	0	1	2	2	0	0	0	2	0	0	1	2	2	2	1	1	1	2	2	0	2	2	0	0	0	1	1	1	0	0	1	1	0	0
898	0	0	0	0	0	1	2	0	0	0	1	0	1	0	0	0	2	1	1	1	1	1	2	0	0	0	0	1	1	1	0	1	1	1	0	2	1	0	0	0	0	0	0	0	1	0	1	0	0
899	0	0	1	0	0	0	1	0	1	0	1	0	0	0	0	0	1	1	1	0	0	1	2	0	0	0	0	0	1	0	0	0	1	1	1	2	1	1	0	0	1	0	0	0	0	0	0	0	0
900	1	0	1	0	0	0	1	0	1	1	1	1	1	0	0	1	2	0	1	0	0	1	2	0	0	1	0	1	1	1	0	0	0	2	0	2	1	0	0	0	0	0	1	0	1	0	0	0	0
901	0	0	1	0	0	1	0	0	2	2	0	1	2	0	0	0	0	0	1	0	0	1	2	0	0	1	2	2	2	2	1	2	2	1	1	1	2	0	0	0	1	0	0	1	0	0	0	0	0
902	0	0	1	0	1	1	2	0	1	0	1	0	1	0	0	0	0	0	1	0	0	1	2	0	0	0	2	2	2	2	0	1	1	2	1	2	1	0	2	1	1	0	0	0	1	1	0	0	0
903	1	0	2	0	1	1	0	0	1	0	1	0	0	0	0	0	1	1	1	1	1	0	0	0	0	1	1	1	2	1	0	1	1	0	1	1	1	0	0	0	0	0	0	0	0	0	0	0	0
904	1	0	0	0	0	0	0	0	2	2	0	1	1	0	0	1	0	0	0	1	0	1	2	0	0	0	1	1	1	0	0	1	1	2	1	1	1	0	1	0	1	1	1	0	0	0	0	0	0
905	1	0	2	0	0	1	2	0	1	0	0	0	0	0	0	0	0	1	1	0	0	0	2	0	0	1	2	2	2	2	1	1	1	0	0	1	1	0	0	0	0	0	0	0	0	2	0	0	0
906	0	0	2	0	0	1	0	0	2	1	0	0	1	0	0	0	2	1	0	2	1	1	1	1	1	0	2	2	2	2	0	2	2	0	1	1	1	0	1	0	1	0	1	0	0	1	0	1	0
907	1	0	1	0	0	0	2	0	0	0	0	0	0	0	0	0	1	1	1	1	1	0	2	0	0	0	2	2	2	2	0	2	2	2	0	2	0	1	0	0	0	0	0	0	0	0	0	1	0
908	0	0	1	0	1	1	1	0	1	0	1	1	1	0	0	0	1	1	1	1	1	0	1	0	0	2	2	2	2	2	0	0	1	2	1	2	1	0	1	1	0	0	0	0	0	0	2	0	0
909	1	0	2	0	0	2	2	0	0	0	2	0	0	0	0	0	1	1	1	1	0	1	0	1	1	1	1	1	2	1	0	1	1	2	1	2	0	1	1	1	0	0	1	0	1	0	0	1	0
910	0	0	1	0	1	2	0	0	2	1	0	1	2	0	0	0	2	0	2	0	0	0	2	0	0	0	1	2	1	1	0	1	1	2	1	2	2	1	0	0	0	1	1	0	1	0	0	0	0
911	0	0	2	0	0	2	1	0	1	0	1	1	1	0	0	0	0	0	1	1	1	1	2	0	0	0	1	1	2	0	0	1	1	2	1	2	0	0	2	2	1	1	1	0	1	1	0	0	0
912	1	0	0	0	0	0	2	1	1	1	0	0	1	1	1	0	2	1	2	0	0	0	2	0	0	0	1	1	2	1	0	1	1	1	0	2	1	0	0	0	0	1	1	1	0	0	0	0	0
913	1	1	1	0	0	2	1	0	1	0	0	1	2	0	0	1	1	1	0	1	1	1	1	0	0	1	2	2	2	2	0	0	1	2	0	2	1	0	0	0	0	0	0	0	0	0	0	0	1
914	1	0	0	0	0	1	0	0	2	2	0	0	1	0	0	0	1	1	0	1	0	0	1	0	0	0	1	1	2	1	1	0	0	1	1	1	1	0	2	2	1	0	0	0	2	1	0	0	0
915	1	0	1	1	0	2	1	1	2	2	0	1	2	0	0	1	2	0	1	1	1	0	2	0	0	1	2	2	2	1	1	1	1	1	1	1	2	0	1	1	1	0	1	0	1	1	0	0	0
916	0	0	0	0	0	0	1	0	1	1	0	0	1	0	0	0	1	1	1	1	0	1	2	0	0	0	1	1	1	1	0	1	2	1	1	2	0	0	1	1	0	1	1	0	1	0	0	0	1
917	1	0	1	0	0	1	1	1	2	1	0	1	1	0	0	1	0	0	1	1	1	1	1	1	1	1	2	2	2	2	0	1	1	1	1	1	0	0	1	1	0	1	1	0	1	1	1	0	0
918	0	0	1	0	1	2	2	1	2	1	0	0	1	0	0	0	1	1	0	1	1	0	2	0	0	2	2	2	2	2	0	0	2	0	2	2	1	0	0	0	0	0	1	0	1	0	0	0	0
919	1	0	1	0	0	2	1	1	2	1	0	2	2	0	0	0	2	2	2	0	0	1	2	0	0	2	2	2	2	2	1	0	0	2	0	2	1	1	0	0	0	0	0	0	0	1	0	0	0
920	0	0	0	0	0	0	2	1	1	1	1	0	0	0	0	0	2	1	2	0	0	0	2	0	0	2	1	1	2	2	0	1	2	1	0	2	1	0	1	1	0	0	0	1	0	1	0	0	1
921	1	0	0	0	0	0	2	0	0	0	0	0	0	0	0	0	2	0	2	0	0	1	1	1	1	0	0	1	2	1	0	1	1	0	1	1	2	0	1	1	0	0	1	0	1	0	0	0	0
922	1	0	0	0	0	0	0	0	1	0	1	0	0	0	0	0	1	1	2	0	0	1	2	0	0	2	0	2	1	0	0	1	1	1	1	1	1	0	0	0	0	0	0	0	0	0	0	2	0
923	1	0	2	0	0	2	2	0	1	0	0	0	0	0	0	0	1	1	2	0	0	1	1	1	1	1	2	2	2	2	1	2	2	0	2	0	2	0	0	0	0	1	0	0	1	0	1	0	1
924	1	0	2	0	0	1	1	0	1	0	1	0	0	0	0	0	1	1	1	1	0	0	2	0	0	0	2	2	2	2	0	2	2	2	0	2	1	0	1	0	1	0	0	1	0	0	0	0	1
925	0	0	1	0	0	1	1	0	1	0	1	0	1	0	0	0	2	2	1	0	0	1	2	0	0	1	0	1	1	0	0	0	0	2	0	2	1	1	0	0	0	0	0	0	0	0	0	0	1
926	0	0	2	0	0	2	0	0	1	1	1	0	1	0	0	0	2	2	2	0	0	0	2	0	0	0	1	2	2	1	0	0	0	1	2	2	1	0	1	1	0	1	0	0	0	0	0	0	1
927	0	0	2	0	0	0	1	0	1	1	1	1	1	0	0	1	2	2	2	0	0	0	2	0	0	1	2	2	2	2	0	1	1	1	1	1	2	0	1	1	0	0	0	1	0	1	0	0	0
928	0	0	2	0	1	1	1	0	1	0	1	1	1	0	0	0	0	0	1	0	0	1	2	0	0	0	2	2	2	2	0	1	1	1	1	2	1	0	2	2	0	1	1	0	1	1	0	1	0
929	0	0	0	0	0	0	1	0	1	0	1	2	2	0	0	1	0	0	1	1	1	1	1	1	1	1	1	2	2	1	1	1	1	2	0	2	2	0	1	0	1	2	2	0	2	1	0	0	1
930	1	0	0	0	0	1	1	0	1	1	1	0	0	0	0	0	2	1	2	1	1	0	2	0	0	0	2	2	2	2	0	1	1	1	1	1	2	0	0	0	0	0	1	0	1	0	0	1	0
931	1	0	1	0	0	0	1	0	1	0	1	0	0	0	0	0	0	0	1	1	1	1	1	1	1	1	1	1	2	1	0	1	1	1	0	2	1	1	1	1	0	0	0	0	0	0	0	1	0
932	1	1	0	0	0	1	1	1	2	2	0	2	2	0	0	1	0	0	0	1	1	0	1	0	0	1	2	2	2	2	1	1	2	2	0	2	1	0	0	0	0	1	0	0	1	0	0	0	0
933	1	0	2	0	0	0	2	0	0	0	0	0	0	0	0	1	1	1	2	1	0	2	2	0	0	0	2	2	2	2	1	0	0	2	0	2	1	1	0	0	0	0	0	0	0	1	0	1	0
934	0	0	2	0	0	2	0	0	2	1	0	1	2	0	0	0	2	1	1	0	0	1	2	0	0	0	1	2	2	1	1	2	2	1	2	1	1	0	1	1	0	0	0	0	0	0	0	1	0
935	0	0	0	0	0	1	1	0	0	0	1	0	2	0	0	0	2	2	2	0	0	1	0	0	0	1	2	2	2	1	1	2	2	0	1	1	1	0	1	1	0	0	0	0	0	0	0	0	0
936	1	0	0	0	0	1	1	1	2	1	0	0	1	0	0	0	0	0	2	1	1	0	2	0	0	0	1	2	1	1	0	1	2	1	1	1	1	0	0	0	0	0	0	0	0	0	0	0	1
937	1	0	1	0	1	2	2	1	1	1	0	0	0	0	0	0	1	1	1	1	1	0	2	0	0	1	1	2	2	1	0	1	1	2	0	2	0	0	2	1	1	1	1	0	0	0	0	0	0
938	1	0	1	0	0	1	0	0	2	2	0	1	1	0	0	0	2	1	2	0	0	0	2	0	0	1	1	1	2	1	1	1	1	1	0	2	0	0	1	1	0	0	0	1	0	0	0	0	0
939	1	0	2	0	0	2	1	0	1	0	1	0	1	0	0	0	0	0	1	0	0	0	2	0	0	1	1	2	0	0	0	0	1	2	0	2	1	0	1	1	0	1	1	0	1	1	0	0	0
940	0	0	1	0	0	1	1	0	1	1	1	0	1	0	0	0	0	0	2	0	0	0	1	0	0	1	2	2	2	2	1	2	2	2	0	2	1	0	1	1	0	1	0	0	0	0	0	0	0
941	1	0	1	0	0	1	2	0	1	0	1	0	1	0	0	0	2	0	1	0	0	0	2	0	0	1	2	2	2	2	0	1	2	1	1	1	1	0	1	1	0	0	0	0	0	1	1	0	0
942	1	0	1	0	0	1	0	0	1	1	1	0	1	0	0	0	0	0	0	1	0	0	2	0	0	2	0	2	1	1	0	1	1	1	2	1	2	0	2	2	0	0	0	0	0	0	0	1	0
943	1	0	2	0	1	2	0	0	2	1	0	0	0	0	0	0	2	1	1	1	0	1	2	0	0	0	2	2	2	2	1	2	2	2	0	2	1	0	0	0	0	0	0	0	0	1	0	0	0
944	0	0	1	0	0	1	1	0	1	1	0	0	1	0	0	0	2	1	1	1	1	0	1	0	0	2	1	1	2	1	0	2	2	1	1	1	1	0	2	2	0	0	0	2	0	0	0	0	0
945	0	0	1	0	1	2	2	0	1	1	0	0	1	0	0	0	1	0	1	0	0	0	1	0	0	0	0	2	1	1	1	0	1	2	1	2	2	0	0	0	1	1	1	0	1	1	0	1	0
946	1	0	1	0	0	1	1	0	1	1	0	0	1	0	0	0	0	0	0	2	0	0	0	0	0	1	2	2	2	2	0	0	0	2	0	2	2	0	0	0	1	1	1	0	1	1	1	0	1
947	0	0	1	0	0	2	0	0	2	2	0	2	2	0	0	1	1	1	1	0	0	1	2	0	0	0	1	1	1	1	0	1	1	1	0	2	2	0	0	0	0	0	0	0	1	1	1	1	0
948	0	0	1	0	0	1	2	1	1	1	1	0	1	0	0	0	1	1	1	1	1	1	2	0	0	0	2	2	2	2	0	2	2	1	1	1	1	0	1	0	1	1	1	0	1	1	0	0	1
949	1	0	1	0	0	1	1	1	2	1	0	0	0	0	0	0	0	0	1	0	0	1	1	1	1	1	0	1	2	1	0	2	2	0	1	1	0	1	0	0	0	0	0	0	0	0	0	1	0
950	0	0	1	0	0	1	2	1	1	1	1	0	1	0	0	0	0	0	1	0	0	0	2	0	0	1	1	1	2	0	1	0	0	1	2	2	0	1	1	1	0	0	1	0	0	1	0	1	1
951	1	0	0	0	0	0	2	0	0	0	0	1	1	0	0	0	1	1	1	1	1	1	2	0	0	0	2	2	2	1	1	2	2	1	1	1	2	0	0	0	0	0	1	0	0	0	0	0	0
952	0	0	2	0	0	2	0	0	1	1	0	1	1	0	0	1	0	0	1	1	1	0	2	0	0	1	1	2	2	2	0	2	2	2	1	1	1	0	2	2	1	0	0	1	0	0	1	1	0
953	0	0	0	0	0	0	1	0	1	0	1	0	0	0	0	0	2	1	1	1	0	0	1	1	1	2	1	1	2	0	1	2	2	0	1	1	1	0	0	0	0	0	0	0	0	0	1	0	1
954	0	1	2	0	0	1	2	1	2	1	0	0	0	0	0	0	2	0	1	0	0	0	2	0	0	0	1	2	2	2	1	1	0	0	1	1	2	0	0	0	1	0	1	0	1	0	0	0	1
955	1	1	2	0	1	1	0	0	2	1	1	0	1	0	0	0	1	2	2	0	0	1	1	1	1	0	1	1	2	1	0	1	1	1	0	2	2	0	0	0	0	0	1	0	1	0	0	0	1
956	1	0	1	1	0	1	1	0	1	1	0	1	1	0	0	1	0	0	1	1	0	0	2	0	0	0	1	2	2	1	0	0	0	1	0	2	2	0	1	1	0	0	1	1	1	0	0	0	0
957	0	0	0	0	0	1	1	1	2	2	0	1	2	0	0	0	1	1	1	1	0	0	1	0	0	1	2	2	2	2	1	1	1	1	1	1	2	0	2	2	0	1	0	0	2	1	0	0	1
958	1	0	1	0	0	1	1	0	1	0	1	0	1	0	0	0	2	2	1	1	1	1	1	1	1	2	1	2	1	1	1	0	0	1	1	1	2	0	0	0	0	1	1	1	0	0	0	0	0
959	1	0	2	0	0	1	1	0	1	1	0	0	0	0	0	0	0	1	2	0	0	0	1	0	0	1	1	2	2	2	0	1	1	0	2	2	1	0	0	0	0	0	0	0	0	0	0	0	1
960	1	0	2	0	0	1	1	0	2	2	0	0	1	0	0	0	1	0	1	0	0	1	2	0	0	0	1	1	2	1	1	1	1	0	2	0	1	0	1	0	1	0	1	0	1	0	1	0	0
961	1	0	0	0	0	0	0	0	2	2	0	0	1	0	0	0	1	1	2	0	0	1	2	0	0	0	2	0	1	0	0	1	1	2	1	2	1	2	0	0	1	0	0	1	0	0	0	0	0
962	0	0	1	0	0	0	1	0	1	1	0	0	1	0	0	0	0	0	0	0	0	0	2	0	0	0	1	2	1	1	0	1	2	0	2	1	2	0	1	1	0	0	1	0	1	0	0	0	0
963	1	0	1	0	0	1	1	0	2	2	0	0	2	1	1	0	1	1	1	1	0	0	0	0	0	0	0	1	1	0	0	1	1	1	1	1	1	0	2	1	1	1	0	0	2	1	0	0	0
964	1	0	2	0	1	1	0	0	2	1	0	1	1	0	0	0	1	1	0	1	1	0	2	0	0	1	2	2	2	2	0	1	1	1	2	1	1	0	2	2	1	1	1	0	1	1	0	0	0
965	1	0	1	0	0	1	2	0	0	0	2	0	0	0	0	0	1	1	0	0	0	0	2	0	0	2	1	1	1	1	1	1	1	1	0	2	1	1	0	0	0	0	1	0	1	0	0	0	0
966	0	0	2	0	0	1	1	0	2	2	0	0	1	0	0	0	1	0	2	0	0	1	2	0	0	1	1	2	2	1	0	2	2	2	0	2	0	1	0	0	0	0	0	0	0	2	0	0	0
967	1	0	1	0	0	1	2	0	0	0	1	0	0	0	0	0	1	1	2	0	0	1	2	0	0	0	2	2	2	2	0	1	2	1	0	2	0	1	1	1	0	1	1	0	1	1	0	0	2
968	0	0	1	0	0	2	2	0	1	0	0	1	2	0	0	0	0	0	1	1	1	0	1	0	0	1	2	2	2	2	1	1	1	1	0	2	0	0	2	2	1	0	1	0	1	2	0	0	0
969	0	0	2	0	0	2	0	0	2	2	0	1	1	0	0	1	0	0	0	1	0	0	1	0	0	1	2	2	2	2	0	2	2	0	1	1	2	0	1	1	0	0	0	0	0	0	0	0	0
970	0	0	2	0	0	2	2	1	2	1	0	0	0	0	0	0	2	0	2	0	0	0	1	1	1	1	1	2	2	1	0	0	0	2	0	2	1	0	0	0	0	1	1	0	1	0	0	1	0
971	0	0	2	0	0	1	2	1	1	1	0	0	0	0	0	0	0	0	1	1	0	0	0	0	0	1	1	2	2	1	1	2	1	2	0	2	1	0	1	1	0	0	2	0	1	1	1	0	0
972	0	0	0	0	0	0	2	0	1	1	1	2	2	0	0	0	1	0	2	0	0	0	2	0	0	2	1	1	1	1	0	0	0	1	1	1	2	0	1	1	1	0	0	0	0	0	0	0	2
973	0	0	0	0	0	1	1	0	2	1	0	0	0	0	0	0	1	0	2	0	0	0	1	1	1	2	2	2	2	2	0	0	0	2	0	2	2	0	0	0	0	2	2	0	1	1	0	2	0
974	1	0	1	0	1	1	1	1	2	2	0	0	0	0	0	0	0	0	1	0	0	1	2	0	0	1	1	2	1	1	0	1	1	2	0	2	0	0	2	2	0	0	1	0	1	0	0	0	1
975	1	0	1	0	1	1	1	0	1	1	0	1	1	0	0	1	0	0	0	0	0	0	2	0	0	1	2	2	2	2	1	0	0	0	1	1	2	0	1	0	1	1	0	0	1	1	0	1	0
976	0	0	2	0	0	2	1	0	1	1	0	0	0	0	0	0	2	1	1	0	0	1	1	1	1	1	1	1	2	1	0	1	2	1	2	2	0	0	2	1	1	1	1	0	1	0	0	0	1
977	0	0	2	0	1	2	2	0	1	1	0	1	2	0	0	0	2	2	2	0	0	0	2	0	0	1	2	2	2	2	0	1	1	2	1	1	2	0	1	1	0	1	0	0	1	0	0	0	0
978	0	0	1	0	0	1	0	0	2	1	0	0	1	0	0	0	2	0	1	0	0	0	2	0	0	1	2	2	2	2	0	1	1	1	1	1	1	1	0	0	0	0	0	0	0	0	0	1	0
979	1	0	0	0	0	1	2	1	1	1	0	0	0	0	0	0	0	0	2	1	1	1	2	0	0	0	2	2	2	1	1	1	2	1	1	2	2	0	2	2	0	0	0	0	0	1	0	0	1
980	1	0	2	0	0	2	1	1	2	2	0	0	0	0	0	0	1	0	2	0	0	0	2	0	0	1	0	2	0	0	0	1	1	2	0	2	2	0	2	2	0	0	0	1	0	1	0	0	0
981	0	0	2	0	0	1	2	0	0	0	1	0	0	0	0	1	2	1	2	0	0	0	2	0	0	1	2	2	2	1	1	0	0	2	0	2	1	0	0	0	0	1	1	0	0	1	1	0	0
982	1	0	0	0	0	0	2	0	0	0	0	1	2	0	0	0	0	0	2	0	0	1	2	0	0	1	1	1	2	1	0	2	2	0	1	1	2	0	1	1	0	0	1	0	0	1	0	0	0
983	1	0	1	0	0	1	0	0	2	1	0	0	2	0	0	0	1	0	2	0	0	1	2	0	0	0	1	2	2	1	0	0	1	0	1	2	2	0	1	1	1	1	0	0	1	1	0	1	0
984	1	0	0	0	0	0	2	0	1	1	1	0	2	0	0	0	0	0	2	1	1	0	2	0	0	0	2	2	2	1	1	2	2	0	2	1	1	1	0	0	0	1	1	0	1	1	1	1	0
985	0	0	2	0	0	1	1	0	0	0	2	0	1	0	0	0	1	0	1	0	0	0	2	0	0	1	2	2	2	2	0	0	1	2	0	2	0	0	2	2	0	0	0	1	0	1	0	0	0
986	1	0	1	0	0	0	1	0	2	2	0	1	0	0	0	0	0	0	0	1	0	1	2	0	0	0	1	2	2	1	1	2	2	0	2	1	2	0	1	1	0	0	2	0	1	1	0	1	0
987	0	0	0	0	0	1	1	1	2	2	0	1	1	0	0	0	0	0	0	1	1	0	2	0	0	1	1	0	2	0	0	2	2	0	1	1	1	0	1	1	0	1	1	0	1	0	0	0	1
988	0	0	2	0	1	1	1	0	1	0	0	0	1	0	0	0	0	0	2	0	0	2	2	0	0	0	1	1	2	2	0	1	1	1	1	1	2	0	2	2	0	0	2	0	0	2	0	0	1
989	1	0	2	0	0	2	1	0	1	1	1	0	2	0	0	0	0	0	2	1	1	1	1	0	0	0	2	2	2	1	1	2	2	1	0	2	1	1	0	0	0	0	0	0	0	1	1	0	1
990	0	0	2	0	0	1	0	0	2	1	0	1	2	0	0	1	1	0	1	0	0	0	1	1	1	2	2	2	2	2	1	1	1	2	0	2	1	0	1	1	0	1	1	0	1	1	0	2	0
991	0	0	2	0	0	1	1	1	2	1	0	1	2	0	0	0	1	0	1	1	0	0	1	0	0	2	1	1	2	0	0	2	2	0	1	1	2	0	0	0	0	1	1	0	1	2	0	0	1
992	1	0	0	0	0	1	2	0	1	1	0	0	0	0	0	0	1	1	1	1	1	1	1	1	1	1	2	2	2	1	0	2	2	0	2	0	1	0	0	0	0	0	0	0	0	0	0	0	0
993	0	0	2	0	0	1	1	1	2	1	0	2	2	1	1	1	0	0	1	2	1	0	2	0	0	2	1	2	2	1	0	1	2	1	1	2	2	1	0	0	0	1	0	0	1	0	0	0	0
994	1	0	2	0	0	2	1	1	2	2	0	0	1	0	0	0	1	1	1	0	0	1	1	1	1	2	2	2	2	2	1	1	2	1	0	2	0	0	1	1	0	0	0	0	0	0	1	0	0
995	0	0	1	1	0	1	1	1	2	2	0	1	1	0	0	0	1	1	0	2	2	0	2	0	0	2	0	1	2	1	0	1	1	0	1	1	1	1	0	0	0	0	0	0	0	0	0	0	0
996	0	0	1	0	1	1	1	1	2	2	0	1	2	0	0	1	0	0	0	1	0	1	1	1	1	1	2	2	2	1	1	0	1	1	0	2	1	1	0	0	0	0	0	0	0	0	0	0	0
997	0	0	0	0	0	1	1	0	2	0	0	1	1	0	0	1	0	0	2	1	1	0	2	0	0	0	2	2	2	2	0	0	1	2	0	2	1	0	0	0	0	1	1	0	1	1	0	0	1
998	0	0	0	0	0	0	1	0	1	0	0	1	1	0	0	0	1	1	1	1	0	1	2	0	0	0	0	2	1	1	1	1	2	2	0	2	1	0	0	0	0	0	1	0	1	1	0	1	0
999	0	0	2	0	0	1	1	0	1	0	1	1	2	0	0	1	1	1	1	1	1	0	2	0	0	1	2	2	2	2	0	2	2	0	1	1	1	0	2	2	0	1	1	0	1	0	0	1	0
1000	1	0	2	0	2	2	1	0	1	1	1	0	1	1	1	0	0	0	1	1	1	0	2	0	0	2	2	2	2	2	0	1	2	2	0	2	1	1	0	0	0	0	0	1	0	0	0	2	0
[truncated: 252 more columns]
