# Supplementary material for: KNN-MDR: a learning approach for improving interactions mapping performances in genome wide association studies
Source: BMC Bioinformatics. 2017 Mar 21;18:184. doi: 10.1186/s12859-017-1599-7 (PMC5361736; doi:10.1186/s12859-017-1599-7)
Supplement: Supplementary file 6 — The data set(s) supporting the results of Table 4. (ZIP 7095 kb) [file 12859_2017_1599_MOESM6_ESM.zip › 100 simulations/S63/mkallsimul.dat]

1	1	0	1	0	0	0	1	1	1	1	0	0	1	1	1	0	1	0	0	0	0	0	0	0	0	1	2	2	0	2	1	1	0	1	1	1	2	0	0	0	0	0	0	0	0	0	0	2	0
2	0	0	1	0	1	1	1	1	1	1	0	0	1	1	1	0	1	0	0	0	0	1	0	0	0	0	1	1	1	2	0	2	1	2	1	2	1	1	1	0	0	0	0	2	0	2	0	2	0
3	1	0	0	0	0	0	1	1	1	1	0	1	0	0	1	0	0	0	0	0	0	1	0	0	0	0	0	2	1	1	0	1	2	1	0	2	0	0	0	0	0	0	1	2	1	0	0	1	1
4	1	0	0	0	0	0	2	2	1	0	0	1	1	1	2	0	2	1	0	0	0	1	0	0	0	1	1	2	1	1	1	0	0	2	1	2	1	0	0	1	0	0	1	2	1	1	0	2	0
5	1	0	0	0	1	1	1	2	2	1	0	0	1	1	1	0	0	1	2	1	1	0	0	0	0	0	2	2	1	2	0	2	2	0	0	1	2	0	0	0	0	0	1	1	0	0	0	2	0
6	1	1	0	0	0	0	2	2	0	0	2	1	1	1	1	0	1	0	0	0	0	1	0	0	0	0	2	2	0	1	0	2	2	0	0	1	1	0	1	1	1	0	1	2	0	0	0	1	0
7	1	1	1	1	0	0	2	2	1	0	0	1	1	1	1	0	1	0	0	0	0	1	0	0	0	1	1	1	1	2	1	2	2	0	0	1	1	0	0	2	1	0	0	0	0	0	0	2	0
8	1	0	0	0	0	0	1	1	1	1	1	1	2	0	0	1	2	0	0	0	0	0	1	0	0	0	1	1	2	2	0	1	1	1	1	1	1	1	1	0	0	0	0	0	2	0	0	2	0
9	1	0	0	1	0	0	1	2	2	2	0	0	0	0	0	0	1	1	0	0	0	1	1	1	1	1	2	2	0	2	1	1	1	1	0	2	0	0	0	1	0	0	0	2	0	1	0	1	1
10	0	0	0	1	0	0	2	2	2	2	0	1	1	0	0	1	0	0	0	0	0	0	0	0	0	0	2	2	1	1	0	2	1	1	1	2	1	1	1	0	0	1	0	2	1	0	0	0	1
11	0	0	0	0	0	0	2	2	1	1	1	1	0	0	1	0	2	0	0	1	1	0	1	0	0	0	1	0	2	2	0	1	1	0	0	0	1	0	0	1	0	0	0	2	0	0	0	2	0
12	1	0	0	0	0	0	0	0	2	2	0	1	2	2	2	0	1	1	0	0	0	1	1	1	1	1	2	2	0	2	0	0	0	1	1	2	1	0	0	0	0	0	1	1	1	1	0	2	0
13	1	0	0	0	0	0	0	0	2	2	0	0	1	1	1	0	2	1	1	1	1	0	0	0	0	0	1	1	1	2	0	1	1	2	1	2	1	0	0	1	0	1	0	2	1	0	0	0	1
14	0	0	0	0	0	0	1	1	1	1	1	1	2	2	2	0	1	1	0	0	0	0	0	0	0	1	1	2	1	1	1	1	1	2	1	2	1	0	0	0	0	0	0	1	0	0	1	2	0
15	1	0	0	0	1	1	2	2	0	0	2	0	0	0	0	0	1	2	0	0	0	0	0	0	0	0	1	1	2	2	1	2	2	1	0	1	1	0	0	1	0	0	0	0	2	0	0	1	0
16	0	1	1	1	0	0	1	1	1	1	0	0	1	1	1	0	1	0	1	1	1	0	0	0	0	0	2	2	0	2	1	1	0	2	2	2	1	0	0	0	0	0	0	2	0	0	1	0	1
17	1	0	0	1	0	0	1	2	1	0	0	0	0	0	0	0	1	0	0	0	0	1	0	0	0	0	2	2	0	2	0	0	2	0	0	2	2	0	0	0	0	0	0	1	0	1	0	2	0
18	1	0	0	0	1	1	1	1	1	1	1	1	1	0	0	1	2	0	0	0	0	1	1	0	0	0	2	2	0	1	1	0	0	2	0	2	1	0	1	0	1	0	1	1	1	2	0	2	0
19	0	0	1	1	0	0	2	2	1	1	0	0	0	0	0	0	2	1	1	1	0	0	0	0	0	0	2	2	2	2	0	2	2	1	1	1	2	0	0	1	0	0	0	1	0	1	0	1	1
20	0	0	0	0	2	2	0	0	2	2	0	1	1	1	1	0	2	0	0	0	0	0	0	0	0	0	1	2	0	1	0	2	2	1	0	2	2	0	0	0	0	0	1	1	1	1	0	2	0
21	0	0	0	0	1	1	2	2	1	0	0	1	1	0	0	1	2	1	1	1	1	0	0	0	0	1	1	1	1	2	0	1	2	2	1	2	1	1	1	0	0	0	0	2	0	1	0	0	0
22	1	0	0	1	0	0	1	1	1	1	1	0	1	1	1	0	1	0	1	1	1	0	0	0	0	0	2	2	0	2	0	2	2	0	0	1	2	0	0	0	0	0	1	1	0	0	0	1	0
23	0	0	0	2	0	0	0	1	2	1	0	1	1	0	0	1	2	1	1	1	1	0	2	0	0	0	1	1	2	2	1	1	0	1	0	1	2	0	0	0	0	0	0	2	0	1	0	1	1
24	0	0	0	0	1	1	1	1	0	0	1	2	1	1	2	0	2	0	0	1	1	0	1	1	1	1	2	2	0	1	1	2	1	1	1	2	1	0	0	0	0	0	0	1	0	0	0	2	0
25	0	0	0	1	1	1	1	1	2	1	0	1	1	1	1	0	1	1	2	2	1	0	0	0	0	0	1	2	1	1	1	1	0	2	0	1	1	0	0	0	0	0	0	1	0	1	0	0	0
26	0	0	0	0	0	0	2	2	1	1	1	1	1	0	0	1	0	2	1	1	1	0	1	0	0	0	2	2	0	2	1	2	1	1	0	2	2	0	0	0	0	0	0	1	0	0	0	2	0
27	1	0	0	0	0	0	0	2	2	0	1	0	0	0	0	0	1	0	0	0	0	1	0	0	0	0	1	2	2	1	1	1	1	1	1	1	2	0	0	2	0	0	0	0	0	0	0	1	0
28	1	0	0	0	0	0	0	0	2	2	0	1	2	1	2	0	1	1	1	1	1	0	1	1	1	2	0	1	0	1	0	0	0	1	0	2	1	0	0	0	0	0	1	1	0	0	0	1	0
29	0	0	0	0	0	0	1	1	2	1	0	0	1	1	1	0	1	0	0	0	0	1	1	1	1	1	0	1	1	2	0	1	1	1	0	1	2	0	0	0	0	0	2	2	1	1	0	1	0
30	1	0	0	0	1	1	1	1	1	1	0	0	1	0	0	0	0	0	1	1	1	1	0	0	0	1	1	2	0	2	1	2	2	1	1	1	0	0	0	2	0	2	0	2	0	0	0	2	0
31	1	0	0	1	0	0	1	1	1	1	1	0	0	0	0	0	2	1	1	1	1	0	0	0	0	0	1	2	0	1	0	1	0	2	1	2	1	0	0	2	0	0	0	1	0	0	0	2	0
32	0	1	0	0	0	0	2	2	0	0	0	0	0	0	0	0	1	1	1	1	1	0	0	0	0	0	1	1	1	2	0	1	1	1	1	1	2	0	0	0	0	0	0	2	0	2	0	1	0
33	1	0	0	1	0	0	1	1	2	2	1	0	0	0	0	0	0	0	0	0	0	0	0	0	0	0	1	2	1	1	0	1	1	1	0	2	2	0	1	0	1	1	0	1	0	1	0	1	1
34	1	1	1	1	0	0	1	2	2	0	0	1	1	0	0	1	1	0	0	0	0	0	0	0	0	1	2	2	0	1	0	2	1	2	2	2	2	0	0	1	0	2	0	2	0	0	0	1	0
35	0	0	0	0	1	1	1	2	1	0	1	1	1	1	1	0	1	0	0	0	0	0	0	0	0	1	1	1	1	2	0	1	0	2	1	2	1	1	1	0	0	0	0	2	0	0	0	1	1
36	0	0	0	0	0	0	1	1	1	1	0	0	1	1	1	0	2	1	1	1	1	1	1	0	0	1	0	1	2	1	0	2	2	0	0	1	2	0	0	0	1	0	0	2	0	1	0	1	1
37	1	1	1	0	0	0	2	2	0	0	1	0	0	0	0	0	0	2	2	2	0	0	0	0	0	0	2	2	0	2	0	1	1	1	0	2	2	0	0	0	0	0	0	1	0	0	0	0	2
38	1	0	0	0	0	0	0	1	2	2	0	0	0	0	0	0	0	2	1	1	1	1	1	1	1	0	1	1	2	2	1	1	0	1	0	1	2	0	1	0	1	0	0	2	0	1	0	0	0
39	1	0	1	0	0	0	1	2	1	0	0	0	0	0	0	0	0	2	0	0	0	1	1	1	1	1	2	2	0	2	0	1	2	1	0	2	1	0	0	0	0	0	0	0	0	0	0	0	0
40	1	0	0	2	1	1	2	2	1	0	1	1	0	0	1	0	0	1	1	1	1	1	0	0	0	0	1	2	0	1	0	0	1	1	0	2	2	0	0	2	0	1	0	1	1	1	0	1	1
41	1	0	1	0	0	1	1	1	2	1	0	1	1	0	0	0	1	2	1	1	0	0	0	0	0	0	1	2	0	1	1	1	1	1	0	1	1	1	1	0	0	0	0	1	1	1	0	0	1
42	0	0	0	0	0	0	2	2	0	0	2	1	0	0	1	0	1	1	1	1	0	0	1	0	0	0	1	2	2	2	2	1	1	1	0	1	1	0	0	1	0	0	0	2	0	1	0	1	0
43	0	0	0	0	0	0	2	2	0	0	2	0	1	1	1	0	1	1	1	0	1	1	1	1	1	0	1	1	1	2	1	1	0	2	0	1	1	0	0	1	1	0	0	1	0	1	0	1	0
44	0	0	0	0	0	0	1	1	2	2	0	1	1	1	1	0	1	1	1	1	1	1	1	0	0	1	2	2	0	2	1	1	1	0	0	1	1	0	0	1	0	0	0	1	1	1	0	1	0
45	0	0	0	0	0	0	0	0	1	1	0	0	1	1	1	0	0	0	0	0	0	0	0	0	0	0	2	2	1	2	0	2	1	0	0	1	2	0	0	0	0	0	1	2	0	1	0	0	0
46	0	0	0	1	0	0	1	1	2	2	0	0	1	1	1	0	2	1	0	1	1	1	0	0	0	0	2	2	0	2	0	0	1	1	0	2	2	0	0	1	0	2	0	2	0	0	0	0	1
47	0	0	0	0	0	0	0	0	2	2	0	1	2	0	0	1	2	1	1	1	1	0	0	0	0	0	1	2	0	2	0	0	0	1	1	2	1	1	0	1	0	0	1	1	0	1	0	0	0
48	0	0	0	0	0	0	0	0	2	2	0	0	1	1	1	0	1	2	2	2	1	0	2	0	0	0	1	0	2	2	0	0	0	0	0	1	1	0	0	1	0	0	0	2	1	0	0	2	0
49	1	0	0	0	1	1	1	2	1	0	0	0	0	0	0	0	2	1	1	1	1	0	2	0	0	0	2	2	1	2	2	1	1	1	0	2	1	0	1	0	2	0	0	0	2	0	0	1	1
50	1	0	0	0	1	1	1	1	2	2	0	0	0	0	0	0	1	0	1	1	1	1	1	0	0	1	2	2	0	2	0	0	0	2	0	2	2	0	0	0	0	0	0	0	1	1	0	2	0
51	0	0	0	0	1	1	2	2	1	1	0	0	1	1	1	0	1	1	1	1	1	0	1	0	0	0	1	1	1	2	0	1	1	2	0	2	2	1	0	0	0	0	1	2	1	0	0	1	1
52	0	0	1	0	0	1	0	1	1	0	1	1	2	2	2	0	1	1	0	0	0	1	0	0	0	0	0	1	1	2	0	1	2	1	0	2	0	1	1	1	0	0	0	2	0	1	0	1	0
53	1	0	0	0	1	1	2	2	0	0	1	0	0	0	0	0	0	1	1	0	0	1	1	0	0	0	2	2	0	2	1	0	1	1	0	2	1	0	0	2	0	1	0	2	0	1	0	2	0
54	1	0	1	0	0	0	2	2	0	0	1	0	1	1	1	0	1	0	1	2	1	0	0	0	0	0	2	2	1	2	1	2	1	1	1	2	1	0	0	0	0	0	2	2	0	1	0	1	0
55	1	0	0	1	0	0	1	2	2	0	0	1	1	0	0	0	2	2	2	2	0	0	0	0	0	1	2	2	0	2	1	0	0	2	0	1	1	1	1	0	0	2	0	2	0	0	0	0	1
56	1	1	0	0	1	1	2	2	1	1	1	1	1	1	1	0	1	0	0	0	0	1	1	0	0	0	1	2	1	1	1	1	1	0	0	0	1	0	0	2	1	0	0	0	0	1	1	0	1
57	1	0	0	0	0	0	2	2	1	1	1	0	1	1	1	0	2	0	0	0	0	0	0	0	0	0	1	2	1	1	0	0	0	2	1	2	1	1	1	0	1	0	0	2	0	1	0	2	0
58	1	0	0	0	1	1	2	2	1	1	1	0	0	0	0	0	2	0	1	1	1	0	0	0	0	0	2	2	0	2	1	1	1	2	0	2	1	1	1	1	0	0	0	1	0	1	0	2	0
59	0	0	0	1	0	0	1	1	0	0	2	0	2	2	2	0	2	0	0	0	0	1	0	0	0	0	2	2	0	1	1	1	1	2	0	2	1	0	0	0	0	0	0	0	0	0	0	2	0
60	1	1	1	0	0	0	2	2	0	0	0	0	0	0	0	0	0	2	1	1	1	1	1	0	0	1	1	2	1	0	0	1	0	1	0	1	1	0	0	1	0	0	1	1	0	1	0	1	0
61	1	0	0	1	0	0	2	2	0	0	1	0	0	0	0	0	2	0	0	0	0	0	1	0	0	0	1	1	1	2	1	2	1	0	0	2	2	0	0	1	0	0	0	2	0	1	0	0	1
62	1	0	0	0	0	0	0	0	2	1	0	0	0	0	0	0	2	1	1	1	1	0	0	0	0	0	2	2	1	2	2	1	1	0	0	2	2	0	0	1	0	0	1	2	1	1	0	1	0
63	0	0	0	0	0	0	1	2	2	1	0	1	1	1	1	0	0	0	1	1	1	0	0	0	0	1	1	1	2	2	1	1	1	1	1	1	1	0	0	1	0	1	0	2	1	0	0	0	0
64	1	0	0	1	0	0	1	1	1	1	1	0	2	1	1	0	2	0	0	0	0	1	1	1	1	1	2	2	0	2	1	1	1	2	1	2	0	1	1	0	0	0	0	2	0	1	0	1	1
65	1	0	0	1	1	1	1	2	1	0	0	0	1	0	0	0	2	0	0	0	0	0	0	0	0	1	2	2	0	2	2	1	1	2	0	2	1	0	0	0	1	0	0	2	0	0	0	1	1
66	0	0	1	0	1	1	1	1	1	1	1	0	2	2	2	0	0	2	2	1	0	0	0	0	0	0	2	2	0	1	0	1	1	1	1	1	1	1	0	0	0	0	0	1	0	1	0	0	2
67	1	0	0	1	0	0	2	2	1	1	0	0	1	1	1	0	1	2	1	1	1	1	0	0	0	0	1	2	0	2	0	1	1	0	0	1	2	0	0	0	0	0	0	2	1	0	0	2	0
68	1	0	1	0	0	1	2	2	1	1	1	0	1	1	1	0	2	1	1	0	0	0	0	0	0	1	2	2	0	2	2	2	2	0	0	1	1	0	0	0	0	1	0	1	1	1	0	1	1
69	0	0	1	1	0	0	1	2	2	0	0	0	1	1	1	0	2	0	0	1	0	0	0	0	0	1	1	2	1	2	1	0	0	2	1	2	0	1	1	1	0	0	0	2	1	0	0	1	0
70	0	0	0	1	0	0	2	2	2	2	0	1	1	1	1	0	2	0	0	0	0	1	0	0	0	1	0	1	0	1	0	1	0	1	0	1	2	0	0	1	0	1	0	2	1	0	0	2	0
71	0	0	0	0	0	0	2	2	2	2	0	0	0	0	0	0	0	0	0	0	0	0	0	0	0	0	2	2	1	2	0	1	1	0	0	1	1	0	0	1	0	0	1	2	2	0	0	0	1
72	0	0	0	0	0	0	1	1	2	1	0	0	1	1	1	0	1	0	0	0	0	0	0	0	0	0	0	1	2	1	0	0	1	1	0	2	2	0	0	1	0	0	0	2	0	1	0	1	1
73	0	0	0	1	0	0	0	1	2	1	0	0	0	0	0	0	2	1	1	1	1	0	1	0	0	0	2	2	1	2	1	1	1	2	0	2	2	0	0	1	0	0	0	2	0	1	0	0	0
74	0	0	0	0	1	1	0	1	2	1	0	0	0	0	0	0	1	1	0	0	0	0	0	0	0	0	1	1	1	2	1	1	1	1	0	2	2	0	0	0	0	0	1	1	1	0	0	1	0
75	1	0	0	0	0	0	1	1	2	2	0	0	0	0	0	0	2	1	1	1	1	0	0	0	0	1	2	2	0	2	0	0	0	2	0	2	2	0	0	1	0	1	0	2	0	1	0	0	0
76	0	0	0	0	0	0	2	2	1	1	0	0	0	0	0	0	1	1	1	1	1	0	0	0	0	0	0	1	1	2	0	1	1	2	0	2	1	0	0	0	0	0	1	1	1	0	0	1	0
77	0	0	0	0	1	1	1	1	2	2	1	0	1	1	1	0	1	0	1	1	1	1	0	0	0	0	2	2	1	2	0	0	0	1	1	2	1	0	0	0	0	0	0	1	0	0	0	2	0
78	1	0	0	2	0	0	1	1	2	2	0	1	1	0	0	1	2	1	1	1	1	0	0	0	0	0	2	2	0	2	0	2	1	2	2	2	1	0	0	0	0	0	0	1	1	2	0	2	0
79	1	0	0	0	0	0	0	1	2	0	0	0	0	0	0	0	0	0	0	0	0	0	0	0	0	0	2	2	0	2	0	1	1	1	0	2	2	0	0	0	0	1	0	2	2	1	0	2	0
80	1	1	0	0	1	1	2	2	0	0	0	1	2	2	2	0	1	1	2	1	1	0	0	0	0	0	2	2	1	2	0	2	1	1	1	2	1	0	0	1	1	1	0	1	1	1	0	2	0
81	0	0	0	1	0	0	1	1	2	1	0	0	1	1	1	0	2	2	2	1	1	1	1	1	1	1	2	2	1	2	0	2	1	1	1	2	1	1	1	1	0	0	1	1	0	1	0	0	2
82	1	0	1	0	0	1	1	1	2	2	0	0	0	0	0	0	1	0	1	1	1	0	1	0	0	1	1	1	1	2	0	0	1	0	0	2	1	0	0	1	0	1	0	2	0	0	0	2	0
83	1	0	0	1	0	0	0	0	2	2	0	0	0	0	0	0	0	0	1	1	1	0	0	0	0	0	1	1	2	2	1	2	2	0	0	1	1	0	0	0	1	2	0	2	0	0	0	2	0
84	1	0	0	0	0	0	2	2	1	1	1	1	0	0	1	0	0	2	0	0	0	0	1	0	0	0	2	2	0	2	1	2	2	0	0	1	1	0	0	2	0	0	1	1	1	1	0	0	1
85	1	1	0	0	0	0	0	1	1	1	1	0	0	0	0	0	0	1	1	1	1	0	1	0	0	0	1	1	2	2	0	1	0	1	0	1	1	0	0	0	0	1	0	1	1	0	0	0	0
86	0	1	0	0	0	0	2	2	2	2	0	0	0	0	0	0	2	0	0	0	0	1	0	0	0	0	1	1	1	2	0	1	1	1	0	1	1	0	0	1	0	0	0	2	0	1	0	1	1
87	0	0	0	1	0	0	1	1	2	2	0	0	0	0	0	0	1	2	0	0	0	0	0	0	0	1	2	2	0	2	1	0	0	1	0	1	1	0	0	1	0	0	0	1	0	0	0	0	1
88	0	0	0	0	0	0	2	2	0	0	1	0	1	2	1	0	1	1	0	0	0	0	2	0	0	0	2	2	0	2	0	2	1	1	1	2	1	0	0	0	0	0	2	2	1	1	0	0	1
89	1	0	1	2	0	0	0	1	1	0	0	0	1	0	0	0	1	0	0	0	0	1	0	0	0	0	2	2	1	2	0	1	1	1	0	2	1	0	0	1	0	0	0	1	0	0	0	0	1
90	1	0	1	2	0	0	2	2	0	0	0	2	1	1	2	0	0	1	1	0	0	1	1	1	1	1	1	1	1	2	0	1	1	2	0	2	1	0	0	0	0	0	1	1	1	1	0	0	1
91	1	0	0	0	0	0	1	1	2	2	0	0	0	0	0	0	1	0	0	1	0	1	1	1	1	0	1	2	2	2	1	1	2	1	0	2	1	0	0	2	0	0	0	1	0	1	0	2	0
92	1	0	0	0	0	0	0	1	2	1	0	0	1	1	1	0	0	0	1	1	1	0	0	0	0	0	2	2	0	2	2	1	1	1	1	1	1	0	0	0	0	0	0	2	0	0	0	1	1
93	1	0	0	0	0	0	1	2	1	1	0	1	1	0	0	1	0	0	0	0	0	0	0	0	0	0	1	2	1	2	0	1	1	2	1	2	1	0	0	0	0	0	0	1	0	1	1	0	1
94	0	0	0	0	1	1	1	1	1	1	1	0	0	0	0	0	2	1	0	1	1	0	0	0	0	0	2	2	0	2	0	0	1	2	0	2	1	0	0	1	0	0	0	1	0	1	0	2	0
95	1	0	0	0	1	1	1	1	1	1	1	0	0	0	0	0	1	2	1	1	1	1	2	1	1	1	2	2	1	1	0	0	0	2	0	2	2	0	0	1	0	0	1	2	1	1	0	1	0
96	0	0	0	1	1	1	1	1	1	0	1	0	0	0	0	0	0	0	0	0	0	1	0	0	0	0	1	2	1	2	0	2	2	0	0	1	2	0	0	0	1	0	0	1	0	1	0	1	0
97	0	0	1	1	1	1	2	2	0	0	0	0	0	0	0	0	0	0	0	0	0	2	0	0	0	0	1	2	0	1	1	1	1	1	0	0	1	1	1	0	0	1	0	2	0	0	1	1	0
98	1	0	0	0	0	0	1	2	1	0	1	0	1	1	1	0	1	0	0	0	0	0	1	0	0	0	2	2	0	1	0	1	1	1	0	2	1	0	0	0	0	0	0	2	0	2	0	1	0
99	1	1	0	0	1	1	1	2	2	0	0	0	0	0	0	0	2	2	1	1	1	0	0	0	0	0	0	1	0	1	0	0	0	2	1	2	1	0	0	0	0	0	1	1	1	0	0	0	1
100	0	0	0	0	0	0	1	1	1	1	0	0	0	0	0	0	1	1	1	1	1	0	0	0	0	0	0	2	0	1	0	2	2	0	0	0	1	0	0	0	0	0	1	1	1	1	0	1	0
101	0	0	0	0	0	0	1	1	1	1	1	1	2	1	1	0	1	1	1	1	1	1	0	0	0	0	0	1	0	1	0	1	1	2	1	1	1	0	0	0	0	0	1	1	1	0	0	1	1
102	1	0	0	0	1	1	0	0	2	2	0	0	0	0	0	0	0	2	1	1	1	0	0	0	0	0	1	1	1	2	0	1	0	2	1	2	2	0	0	0	0	0	1	2	1	0	0	0	2
103	1	0	0	1	1	1	2	2	1	0	1	0	1	0	0	0	1	0	0	0	0	1	1	0	0	0	1	1	1	2	0	1	1	2	1	2	1	0	0	1	0	0	0	0	0	0	0	1	1
104	0	0	0	1	0	0	1	1	2	1	0	0	1	0	0	0	1	2	0	0	0	0	0	0	0	1	1	1	1	2	1	1	1	0	0	0	1	0	0	1	0	0	0	1	0	1	0	0	0
105	0	0	0	0	0	0	0	0	2	2	0	0	1	1	1	0	1	1	1	1	1	0	0	0	0	0	2	2	1	2	0	1	1	0	0	1	0	0	0	1	0	0	0	2	0	0	0	1	0
106	1	0	0	0	0	0	2	2	1	1	0	0	0	0	0	0	1	0	0	0	0	0	1	0	0	0	1	2	1	1	0	2	1	1	0	2	2	0	0	0	0	0	0	1	0	1	0	1	0
107	1	0	0	1	0	0	1	1	2	1	0	0	0	0	0	0	2	0	0	0	0	1	0	0	0	0	2	2	0	2	1	1	0	1	0	1	2	0	0	0	0	1	0	2	0	0	0	1	0
108	1	0	0	1	0	0	2	2	1	0	1	0	0	0	0	0	0	1	1	1	1	0	0	0	0	0	1	1	2	2	1	1	0	1	0	1	1	0	0	1	0	0	1	1	1	2	0	2	0
109	1	0	0	0	0	0	2	2	1	1	0	1	1	0	0	1	1	1	1	1	1	1	0	0	0	0	1	2	0	2	0	1	1	2	0	2	2	0	0	0	0	0	0	1	1	0	1	1	0
110	0	0	1	0	0	0	1	1	0	0	1	0	1	1	1	0	1	1	1	1	0	0	0	0	0	0	1	1	1	2	1	1	1	0	0	1	2	0	0	0	0	0	1	1	1	0	0	2	0
111	0	0	0	1	0	0	1	1	2	2	0	0	0	0	0	0	0	1	1	1	1	1	0	0	0	0	0	2	1	1	0	0	0	1	1	2	1	0	0	0	0	0	0	1	0	0	0	0	1
112	1	0	0	1	0	0	1	2	2	1	0	0	0	0	0	0	1	1	2	2	1	0	1	1	1	1	2	2	0	2	1	1	1	0	0	2	2	0	0	0	0	0	0	2	0	1	0	1	0
113	1	0	0	1	0	0	1	1	1	1	1	0	0	0	0	0	0	1	0	0	0	0	0	0	0	0	1	1	1	2	0	0	0	2	1	2	1	0	0	0	0	2	0	2	0	0	0	2	0
114	1	0	0	0	0	0	1	1	2	2	0	0	0	0	0	0	2	2	0	0	0	1	0	0	0	0	0	1	2	1	0	1	1	1	0	2	1	0	0	1	0	0	0	1	0	0	0	2	0
115	1	0	0	1	0	0	1	1	1	1	1	0	1	1	1	0	1	1	0	1	0	0	1	1	1	1	2	2	1	2	2	0	0	0	0	1	1	1	1	0	0	0	2	2	1	1	0	1	0
116	1	0	0	0	0	0	2	2	2	1	0	0	1	1	1	0	0	2	2	1	0	0	0	0	0	0	2	2	0	2	1	0	0	1	1	2	0	0	0	1	1	0	0	0	0	1	0	0	0
117	1	0	0	0	0	0	2	2	1	1	1	1	1	0	0	1	2	1	1	0	0	0	0	0	0	0	1	0	2	2	0	1	1	2	2	2	1	0	0	0	0	1	0	2	0	1	0	1	0
118	1	0	0	1	0	0	2	2	1	1	0	0	1	1	1	0	1	1	1	0	0	1	0	0	0	0	2	2	1	1	1	1	0	2	0	2	0	0	0	1	0	1	0	1	1	1	0	1	0
119	1	0	0	0	0	0	1	1	2	2	0	0	0	0	0	0	1	1	1	1	0	0	0	0	0	0	1	1	1	2	0	2	2	1	0	1	2	0	0	0	0	0	0	0	0	1	0	2	0
120	1	0	0	0	0	0	1	1	2	2	0	1	2	1	1	0	2	1	1	0	0	0	0	0	0	0	2	2	0	2	0	1	0	1	0	1	1	0	0	0	0	0	0	0	0	0	0	1	1
121	1	0	0	0	0	0	1	1	2	2	0	1	1	1	1	0	1	2	2	2	2	0	0	0	0	0	2	2	0	2	2	2	1	2	0	2	1	0	0	0	0	1	0	1	0	1	0	1	0
122	0	0	1	1	0	0	2	2	0	0	0	1	2	2	2	0	0	1	1	1	1	0	0	0	0	0	0	1	0	1	0	0	1	1	0	2	2	1	0	0	0	1	1	2	1	0	0	1	1
123	0	0	0	1	0	0	1	1	1	1	0	0	1	1	1	0	1	1	0	1	0	0	0	0	0	0	2	2	0	2	1	2	2	2	0	2	1	1	1	0	0	0	1	2	1	0	0	1	1
124	0	0	0	0	0	0	0	0	2	2	0	1	0	0	1	0	1	0	0	0	0	1	0	0	0	0	2	2	0	2	0	2	1	1	0	2	2	0	0	0	0	1	0	2	0	0	0	1	0
125	0	0	0	1	1	1	0	0	2	2	0	0	0	0	0	0	1	0	0	0	0	0	1	0	0	0	2	2	0	2	0	1	1	2	0	2	0	0	0	1	0	1	0	2	0	1	0	1	0
126	0	0	0	0	0	0	1	1	2	1	0	0	2	1	1	0	0	1	0	0	0	0	1	0	0	0	1	2	0	1	0	1	0	1	0	1	1	1	1	1	0	0	0	2	0	0	0	1	0
127	1	0	0	0	0	0	1	2	1	0	1	0	1	1	1	0	2	1	0	1	1	0	1	0	0	0	1	2	0	1	0	0	2	0	0	2	1	0	0	1	0	0	0	2	0	2	0	1	0
128	0	0	0	0	0	0	1	2	1	0	1	0	1	1	1	0	2	0	0	0	0	0	0	0	0	0	0	1	2	2	1	2	2	1	1	2	1	0	0	1	0	0	0	0	0	1	0	0	1
129	0	0	0	1	1	1	2	2	1	1	0	0	0	0	0	0	1	1	1	1	1	0	1	0	0	1	1	1	2	2	1	1	2	1	0	2	1	0	0	0	1	0	1	2	1	0	0	2	0
130	1	0	0	1	0	0	1	2	0	0	1	1	1	0	0	1	0	2	2	1	0	1	0	0	0	1	1	1	1	2	0	2	2	0	0	1	1	1	0	0	0	1	0	2	2	1	0	2	0
131	0	0	1	1	0	0	2	2	0	0	2	0	0	0	0	0	2	1	1	1	1	0	0	0	0	0	2	2	0	2	1	1	1	1	0	1	1	0	0	0	0	0	0	2	0	0	0	2	0
132	1	0	1	1	0	0	0	1	1	0	1	0	0	0	0	0	2	1	1	1	0	0	0	0	0	1	1	2	0	1	1	1	1	1	0	1	1	0	0	1	0	0	0	1	0	0	0	1	0
133	1	0	0	1	0	0	0	1	2	1	0	1	1	0	0	1	2	0	0	0	0	1	0	0	0	1	1	1	0	2	0	0	0	2	1	2	1	0	0	0	0	0	0	2	0	0	0	1	0
134	1	0	0	1	0	0	1	1	1	1	1	0	0	0	0	0	1	1	1	0	1	0	0	0	0	0	1	2	0	2	0	1	1	2	1	1	2	0	0	2	0	0	1	2	1	0	0	0	0
135	0	0	0	0	0	0	2	2	2	1	0	0	1	1	1	0	2	2	1	1	1	0	0	0	0	0	1	1	1	2	0	1	2	0	0	2	2	0	0	1	0	0	1	1	1	1	0	2	0
136	0	0	0	0	1	1	2	2	1	1	0	0	1	0	0	0	1	2	2	1	0	0	0	0	0	0	1	1	1	1	0	1	0	1	0	1	2	0	0	0	0	0	1	1	1	0	0	0	1
137	0	0	0	0	0	0	1	2	1	0	1	0	0	0	0	0	0	1	0	0	0	0	0	0	0	0	1	1	1	2	0	2	1	1	0	2	1	0	0	0	0	0	0	1	0	1	0	2	0
138	1	0	0	0	1	1	0	0	2	2	0	0	0	0	0	0	0	0	1	1	1	0	0	0	0	0	1	2	1	2	0	2	1	0	0	2	1	0	0	2	0	0	1	1	1	1	0	0	0
139	0	0	0	0	0	1	1	1	1	1	1	0	1	1	1	0	2	0	0	0	0	0	0	0	0	0	2	2	0	2	0	1	1	2	0	2	2	0	0	1	0	0	0	2	0	1	0	1	0
140	1	1	0	0	1	1	0	1	2	1	0	1	1	0	0	1	2	0	0	1	1	1	1	1	1	1	1	2	2	2	0	1	1	1	0	1	2	0	0	2	1	0	1	2	1	1	0	2	0
141	0	0	1	1	1	1	1	1	2	2	1	1	1	1	1	0	1	0	1	1	1	0	0	0	0	1	2	2	0	2	0	2	2	1	0	1	0	1	1	0	1	0	1	2	1	2	0	0	0
142	0	0	0	1	0	0	0	1	2	1	0	0	1	0	0	0	0	2	2	1	0	0	0	0	0	1	2	2	0	2	1	0	0	1	0	1	1	0	0	1	1	0	0	2	0	2	0	1	0
143	1	0	1	0	0	1	2	2	1	0	0	1	1	0	0	1	1	1	1	1	1	1	1	1	1	2	2	2	0	1	0	1	1	2	0	2	1	0	0	0	0	0	0	0	2	0	0	1	1
144	0	0	0	0	0	0	0	0	2	2	0	0	0	0	0	0	1	1	1	1	0	0	0	0	0	0	0	1	1	2	0	1	1	2	1	2	1	0	0	1	0	0	0	1	1	1	0	2	0
145	1	0	1	1	0	0	0	0	2	2	0	0	2	2	2	0	1	1	0	0	0	0	0	0	0	0	2	2	0	1	0	1	1	1	0	1	1	0	0	0	0	0	1	1	1	2	0	1	0
146	0	0	0	0	0	0	0	0	2	2	0	0	0	0	0	0	0	0	0	0	0	0	0	0	0	1	2	2	0	1	1	2	1	1	1	1	2	0	0	2	0	0	0	2	1	1	0	2	0
147	0	1	0	0	1	1	0	0	2	1	1	1	2	1	1	0	1	0	1	1	1	0	0	0	0	0	2	2	0	2	0	1	1	2	1	2	1	0	0	1	0	0	1	1	1	1	0	2	0
148	0	0	0	1	0	0	2	2	0	0	0	1	1	1	1	0	1	0	0	0	0	0	1	0	0	0	1	2	1	2	0	0	0	2	1	1	1	2	1	0	1	0	0	0	1	0	0	2	0
149	1	0	0	1	0	0	1	2	2	1	0	0	1	1	1	0	2	1	0	0	0	0	2	0	0	0	0	1	1	2	0	0	1	1	0	2	2	0	0	1	0	0	0	2	0	0	0	2	0
150	0	0	0	1	0	0	1	2	1	0	1	0	1	1	1	0	2	1	1	0	0	1	0	0	0	0	2	2	0	2	1	1	1	1	0	1	2	0	0	1	0	0	0	1	0	1	0	1	1
151	0	0	1	0	0	0	1	1	1	1	1	0	0	0	0	0	1	0	1	1	1	1	0	0	0	0	2	2	0	2	0	2	1	0	0	1	2	0	0	0	1	1	0	2	1	0	0	2	0
152	1	0	0	0	0	0	1	2	0	0	1	0	0	0	0	0	0	0	1	1	1	0	0	0	0	1	0	2	1	1	0	0	0	2	1	2	2	0	0	0	0	0	2	2	1	1	0	0	0
153	0	0	0	0	0	0	1	2	1	0	1	0	1	0	0	0	0	0	1	1	1	0	1	0	0	1	2	2	1	1	0	1	1	1	0	1	1	0	0	1	0	0	0	0	0	1	0	0	2
154	1	0	0	1	0	0	2	2	1	1	0	0	0	0	0	0	1	1	2	2	1	1	0	0	0	0	1	2	1	2	1	2	2	0	0	2	1	0	1	0	1	0	0	1	1	1	0	1	0
155	1	0	0	1	0	0	2	2	0	0	0	0	1	2	1	0	2	1	1	0	0	0	1	0	0	0	1	1	0	2	0	1	1	0	0	2	1	0	0	1	1	0	0	1	0	0	0	2	0
156	0	0	0	0	0	0	2	2	1	1	1	1	1	0	0	1	2	1	1	1	0	0	0	0	0	0	1	2	1	1	1	1	1	0	0	1	1	0	0	1	0	0	1	2	1	0	0	2	0
157	0	0	1	1	0	1	0	1	2	1	0	0	0	0	0	0	1	0	0	0	0	0	0	0	0	0	2	2	1	2	2	1	1	1	0	2	1	0	0	0	1	0	1	1	1	1	0	1	1
158	1	0	0	0	0	0	1	1	2	1	0	0	0	0	0	0	1	1	1	1	1	1	1	1	1	1	1	2	0	2	1	1	1	1	0	2	2	0	0	0	0	0	1	2	0	1	0	0	1
159	0	0	0	0	0	0	2	2	1	1	1	0	2	0	0	0	0	0	1	1	1	1	0	0	0	0	1	1	1	2	0	2	2	2	1	2	2	0	0	1	0	1	0	1	0	2	0	0	1
160	0	0	0	0	0	0	2	2	0	0	1	2	2	0	0	1	2	2	1	1	1	1	0	0	0	0	0	1	1	2	0	0	1	2	0	2	1	0	0	0	0	1	0	2	0	0	0	1	1
161	1	0	0	0	1	1	0	1	2	1	0	1	2	0	0	1	0	2	2	1	0	0	0	0	0	0	2	2	0	1	0	2	1	2	2	2	1	0	0	0	0	0	1	1	0	0	0	1	1
162	0	0	1	2	0	0	1	1	1	1	1	0	0	0	0	0	0	2	1	1	1	0	1	0	0	1	2	2	1	2	0	1	0	2	2	2	2	1	0	0	0	0	0	0	0	0	0	1	0
163	1	0	0	0	0	0	0	0	2	2	0	0	2	2	2	0	2	0	0	0	0	0	0	0	0	0	2	2	0	2	1	2	1	0	0	1	1	1	1	1	0	0	0	2	1	0	0	1	1
164	0	1	0	0	0	0	0	0	2	2	0	0	0	0	0	0	2	0	0	0	0	1	1	1	1	1	2	2	0	2	1	2	1	1	1	2	1	0	0	0	0	0	1	2	2	2	0	1	0
165	1	0	0	0	1	1	1	1	0	0	1	0	0	0	0	0	0	0	0	0	0	1	1	1	1	1	2	2	0	1	0	0	0	1	1	2	1	0	0	1	0	0	0	2	1	2	0	0	1
166	1	0	0	0	0	0	1	1	1	1	1	0	0	0	0	0	2	0	0	0	0	0	1	0	0	0	1	1	1	2	1	2	2	1	0	1	1	0	0	0	0	0	0	2	0	2	0	1	1
167	0	0	0	0	0	0	1	1	1	1	0	1	1	0	0	1	0	0	0	0	0	1	0	0	0	1	2	2	0	2	1	0	1	1	0	2	2	0	0	1	0	0	0	1	0	1	0	2	0
168	1	0	0	1	0	0	0	0	2	2	0	0	1	1	1	0	1	1	1	1	0	0	1	1	1	2	2	2	0	1	0	1	1	1	0	2	1	0	0	1	0	0	0	1	0	1	0	0	0
169	0	0	0	0	2	2	1	2	2	0	0	1	0	0	1	0	1	1	0	0	0	0	0	0	0	0	1	1	1	2	0	1	1	1	1	1	2	0	0	1	0	0	0	1	0	0	0	1	1
170	0	0	0	0	1	1	1	1	1	1	1	0	0	0	0	0	2	0	0	0	0	0	1	0	0	0	1	1	1	2	0	2	2	1	0	2	1	0	0	0	0	0	0	1	0	1	0	2	0
171	1	0	0	0	0	0	2	2	2	1	0	1	0	0	1	0	2	1	1	1	1	0	0	0	0	1	0	2	1	1	0	1	2	1	0	2	0	1	1	0	1	1	0	1	1	1	0	0	0
172	0	0	0	0	0	0	1	1	1	1	0	0	0	0	0	0	2	2	1	1	1	0	0	0	0	1	1	1	1	2	1	1	1	1	0	1	2	0	0	2	1	0	0	1	0	0	0	2	0
173	0	0	0	0	1	1	1	1	1	1	0	0	1	1	1	0	1	0	1	1	1	0	0	0	0	0	0	2	1	2	1	2	1	0	0	1	0	0	0	1	0	0	1	2	1	0	0	1	1
174	1	0	0	0	1	1	1	1	2	2	0	0	1	1	1	0	1	1	0	0	0	1	1	1	1	1	1	1	1	2	1	0	0	2	1	2	2	0	0	0	0	2	0	2	0	0	0	2	0
175	1	0	1	2	0	0	1	2	2	1	0	0	1	1	1	0	2	1	1	1	0	0	0	0	0	0	2	2	0	2	1	2	2	0	0	1	0	1	1	1	0	0	0	1	0	0	0	0	0
176	1	0	0	1	1	1	1	2	1	0	1	0	1	1	1	0	1	1	0	1	0	0	1	0	0	0	2	2	0	2	0	0	0	1	0	2	1	0	0	0	0	1	0	2	1	0	0	1	0
177	1	0	0	0	1	1	2	2	0	0	0	0	2	0	0	0	1	1	0	0	0	0	1	0	0	0	2	2	1	2	0	2	1	1	0	2	1	0	0	2	0	0	1	2	1	1	0	1	1
178	0	1	0	0	1	1	2	2	1	1	0	1	2	2	2	0	0	1	1	2	1	1	2	1	1	1	1	1	1	1	0	1	1	2	0	2	0	0	0	1	0	0	0	1	0	0	0	1	1
179	0	0	0	1	0	0	1	1	2	2	0	1	1	1	1	0	2	1	1	1	1	0	1	0	0	0	2	2	1	2	0	1	1	1	0	1	2	0	0	0	0	0	0	2	0	0	0	0	0
180	1	0	0	0	0	0	1	1	1	0	1	1	2	1	1	0	1	1	0	0	0	0	1	0	0	1	1	2	0	2	1	0	0	2	2	2	1	0	0	1	0	0	1	2	1	0	0	2	0
181	1	0	0	0	1	1	1	1	1	1	0	0	0	0	0	0	1	0	0	0	0	0	1	0	0	0	1	2	1	1	1	0	1	0	0	2	2	0	1	0	1	0	0	2	0	1	0	2	0
182	0	0	0	0	0	0	1	2	2	1	0	0	2	1	1	0	2	0	0	1	0	1	1	1	1	1	2	0	1	1	0	0	0	2	2	2	1	0	0	1	0	0	0	1	0	0	0	0	2
183	0	0	0	1	0	0	2	2	1	1	0	1	0	0	1	0	0	1	0	0	0	0	0	0	0	1	1	2	0	2	1	0	1	1	0	2	2	0	0	0	0	0	0	1	0	1	0	2	0
184	0	0	0	0	0	0	1	2	2	1	0	0	0	0	0	0	1	0	0	0	0	1	1	1	1	1	2	2	0	2	0	1	0	2	1	2	1	0	0	0	0	0	0	1	0	1	0	2	0
185	0	0	0	0	0	0	2	2	1	0	0	1	2	0	0	1	0	0	0	0	0	1	1	1	1	1	2	2	1	2	2	1	1	1	0	2	1	0	0	0	0	0	0	1	0	0	0	1	0
186	0	0	0	0	0	0	0	0	2	2	0	0	0	0	0	0	2	0	0	0	0	1	1	1	1	1	1	1	1	2	0	1	1	2	0	2	2	0	0	1	0	0	1	2	1	0	0	2	0
187	1	0	0	1	0	0	0	1	1	0	0	0	1	1	1	0	1	0	1	1	1	2	1	1	1	1	1	1	0	1	0	1	1	1	0	2	2	0	0	0	0	0	0	1	1	0	0	2	0
188	0	0	0	0	0	1	0	0	2	2	0	1	1	0	0	1	1	0	0	0	0	0	0	0	0	0	2	2	0	1	1	1	1	1	0	2	1	0	0	2	0	2	0	2	0	0	0	2	0
189	0	0	0	0	1	1	1	1	1	0	1	1	1	0	0	1	1	2	1	1	1	0	0	0	0	0	2	2	0	2	1	1	1	1	1	1	1	0	0	0	0	0	1	1	1	0	0	1	0
190	0	0	0	0	0	0	1	1	1	1	1	0	1	1	1	0	1	0	1	1	1	0	0	0	0	0	2	2	1	1	1	1	1	0	0	1	1	0	0	0	1	0	0	1	0	0	0	1	1
191	1	0	1	1	0	0	1	2	1	0	0	0	0	0	0	0	2	0	0	1	0	0	0	0	0	0	2	2	0	2	1	1	1	0	0	1	1	0	0	1	0	0	0	0	0	1	0	1	1
192	0	0	0	0	0	0	0	1	2	1	0	0	1	1	1	0	2	2	1	0	0	0	0	0	0	0	2	2	0	2	0	1	1	1	0	1	1	0	0	1	0	0	0	1	0	0	0	0	0
193	0	0	0	0	0	0	1	1	0	0	2	1	1	0	1	0	2	0	0	0	0	0	1	0	0	0	1	1	1	2	0	0	0	2	0	2	1	1	1	0	0	1	0	1	1	1	0	1	1
194	0	0	0	1	0	0	0	1	2	1	0	1	1	0	0	1	1	1	1	1	1	1	0	0	0	0	1	1	1	2	0	1	0	1	0	1	2	0	0	0	0	1	0	2	0	0	0	1	1
195	1	0	0	1	0	0	0	1	2	1	0	0	1	1	1	0	1	2	2	2	1	0	0	0	0	0	2	2	0	2	1	2	2	1	0	2	2	0	0	0	0	1	0	2	1	0	0	1	0
196	1	0	0	1	1	1	1	1	1	1	0	1	1	0	0	1	2	2	0	0	0	1	1	1	1	1	1	2	1	2	1	0	0	1	0	2	2	0	0	0	0	1	1	2	0	1	0	0	0
197	1	0	0	0	0	0	0	0	2	2	0	0	1	1	1	0	2	1	1	1	1	0	0	0	0	0	2	2	0	2	1	2	2	0	0	1	0	1	1	1	0	0	1	2	1	1	0	1	1
198	1	0	0	0	0	0	1	1	2	1	0	1	2	2	2	0	0	0	0	0	0	0	0	0	0	0	0	1	2	1	0	2	2	0	0	1	2	0	1	0	1	0	1	1	0	1	0	2	0
199	0	0	0	0	0	0	1	1	2	2	0	0	0	0	0	0	1	1	2	2	2	0	0	0	0	0	1	2	2	1	1	1	1	2	0	2	2	0	0	1	0	1	0	2	1	0	0	0	1
200	1	1	0	0	1	1	2	2	1	1	1	0	0	0	0	0	2	0	0	0	0	2	1	1	1	1	2	2	1	2	0	1	0	2	2	2	1	1	1	0	0	2	0	2	0	0	0	1	0
201	0	0	0	0	0	0	0	1	2	1	0	0	0	0	0	0	0	1	0	1	0	1	1	1	1	1	2	1	1	2	1	1	1	1	0	1	2	0	0	0	1	0	0	0	0	0	0	1	0
202	1	0	0	0	0	0	1	1	2	2	0	1	1	0	1	0	1	1	0	0	0	0	1	1	1	1	1	2	0	2	0	1	1	1	0	2	2	0	0	1	0	0	0	1	0	0	0	1	0
203	0	0	0	0	0	0	1	2	1	0	1	1	1	0	0	1	1	1	1	1	1	1	1	1	1	1	0	1	0	0	1	2	2	1	0	1	1	0	0	0	0	0	0	1	0	0	0	1	1
204	1	0	0	0	0	0	1	1	2	2	0	0	0	0	0	0	1	1	1	0	0	1	1	1	1	1	1	1	0	1	1	2	2	2	1	2	2	0	0	0	0	0	0	0	0	0	0	1	0
205	1	0	0	0	0	0	1	1	1	1	1	1	0	0	1	0	0	0	0	0	0	0	0	0	0	1	2	2	0	1	0	1	1	2	0	2	2	0	0	0	0	0	1	2	1	1	0	2	0
206	1	0	0	1	1	1	0	0	2	2	0	0	1	1	1	0	1	2	1	1	1	2	1	1	1	1	0	0	1	2	0	2	1	0	0	1	1	1	1	0	0	1	0	2	1	1	0	1	0
207	0	0	0	0	0	0	1	1	2	1	0	1	1	1	1	0	1	2	2	1	0	1	1	1	1	1	2	2	0	2	0	1	1	1	0	1	2	0	0	2	1	0	0	1	0	0	0	1	1
208	0	0	0	1	0	0	2	2	1	1	0	0	0	0	0	0	1	1	1	1	0	1	0	0	0	0	1	1	0	1	0	1	1	1	0	2	1	1	0	0	0	0	0	2	0	0	0	2	0
209	1	0	0	1	1	1	1	0	2	1	0	1	1	0	0	0	0	2	2	1	0	1	0	0	0	0	2	2	1	2	1	2	2	0	0	0	2	0	0	0	0	0	0	1	0	0	0	1	0
210	0	0	0	0	0	0	1	2	2	0	0	1	0	0	1	0	1	0	1	1	1	1	1	0	0	0	1	1	1	2	0	1	0	1	1	1	1	0	0	2	0	0	0	2	1	1	0	1	0
211	1	0	0	0	0	0	2	2	0	0	2	0	0	0	0	0	1	2	2	2	2	1	1	1	1	1	1	1	1	2	0	0	0	1	0	2	2	0	0	0	0	0	1	1	1	2	0	1	0
212	0	0	0	0	0	0	1	1	1	1	0	0	0	0	0	0	1	2	0	1	1	1	1	1	1	2	1	1	1	2	1	1	1	1	1	1	1	1	0	0	0	0	0	2	0	1	0	2	0
213	0	0	0	1	0	0	2	2	1	1	1	0	1	2	1	0	0	2	2	1	1	1	0	0	0	0	1	1	0	1	1	1	1	1	0	2	0	0	0	2	1	0	1	2	1	0	0	0	2
214	0	0	0	0	0	0	0	0	2	2	0	0	1	1	1	0	1	0	0	0	0	1	1	1	1	0	0	1	1	2	0	1	1	2	1	2	0	0	0	1	0	0	1	2	1	1	0	2	0
215	0	0	0	0	0	0	1	1	2	1	0	2	1	1	2	0	1	0	0	0	0	1	1	1	1	1	1	1	0	1	0	0	0	1	0	1	1	0	0	0	0	0	0	1	2	1	0	2	0
216	1	0	2	0	0	0	1	2	2	0	0	1	2	1	1	0	2	1	1	1	1	0	0	0	0	0	2	2	1	2	0	1	1	1	0	2	2	0	0	0	0	0	0	1	0	1	0	2	0
217	1	0	0	1	0	0	1	1	1	1	0	1	1	1	1	0	1	0	1	1	1	2	1	1	1	1	1	1	1	2	0	1	0	2	1	2	1	1	1	0	0	0	0	2	0	0	0	1	0
218	0	0	0	1	0	0	1	1	2	2	0	1	1	0	0	1	1	2	0	0	0	0	0	0	0	0	2	2	0	2	1	1	1	1	0	1	1	0	0	0	0	0	1	1	1	1	0	2	0
219	1	0	0	0	0	0	1	1	1	1	1	0	0	0	0	0	0	2	1	1	1	1	1	1	1	1	2	2	0	2	1	2	2	0	0	1	1	1	1	0	0	0	0	1	0	1	0	1	0
220	1	0	0	0	2	2	2	2	1	0	1	1	2	2	2	0	2	1	1	1	0	1	2	1	1	1	0	2	2	2	1	1	1	1	0	2	0	0	0	1	0	0	0	1	0	1	0	1	0
221	1	0	0	0	0	0	1	1	2	2	0	1	0	0	0	0	1	1	1	1	1	0	0	0	0	1	1	2	1	0	0	1	1	0	0	1	2	0	0	1	0	0	1	2	0	0	0	1	1
222	0	0	0	1	0	0	1	1	2	2	0	0	2	0	0	0	1	0	0	0	0	0	1	0	0	0	1	2	0	2	1	1	1	1	1	2	1	0	0	1	0	0	0	1	0	1	0	1	0
223	0	0	1	1	0	1	0	1	2	1	0	0	0	0	0	0	0	2	0	0	0	0	0	0	0	0	1	2	0	1	1	1	1	1	0	1	2	0	0	0	0	0	0	2	0	0	1	2	0
224	1	0	0	0	0	0	1	1	1	1	0	1	0	0	0	0	0	1	2	1	1	0	0	0	0	0	2	2	1	2	0	1	0	1	0	1	2	0	1	0	1	0	0	0	0	0	0	1	1
225	0	0	0	2	0	0	0	1	1	1	1	0	0	0	0	0	1	2	0	0	0	0	0	0	0	0	2	2	0	2	0	1	1	1	0	1	1	0	0	1	0	0	0	1	0	0	0	1	0
226	1	0	0	0	0	0	1	2	2	1	0	0	0	0	0	0	1	1	1	1	0	0	1	0	0	1	1	2	1	2	0	1	2	0	0	1	2	0	0	0	0	0	1	2	1	1	0	1	1
227	1	0	0	0	0	0	1	1	1	1	1	1	1	0	0	1	1	1	1	1	1	0	1	0	0	0	1	1	1	2	1	1	1	1	0	1	2	0	1	0	1	2	0	2	0	1	0	0	1
228	1	1	0	0	1	1	0	0	2	2	0	1	1	0	0	1	0	2	0	0	0	0	0	0	0	1	2	2	0	2	0	1	2	2	1	2	1	1	1	0	0	0	0	2	0	1	0	2	0
229	1	0	0	0	0	0	0	1	2	1	0	1	1	0	0	1	2	2	1	1	1	0	0	0	0	0	2	2	1	2	0	1	1	1	0	2	2	0	0	0	0	0	0	2	0	2	0	2	0
230	1	0	0	1	0	0	1	1	1	1	1	1	2	2	2	0	1	1	1	1	1	0	0	0	0	1	2	2	0	2	1	1	0	2	2	2	1	0	0	0	0	0	0	0	0	1	0	2	0
231	0	0	0	0	0	0	1	1	1	1	0	0	0	0	0	0	0	1	1	1	1	0	0	0	0	0	1	1	1	2	0	1	0	1	1	1	1	0	0	1	0	0	0	0	0	1	0	2	0
232	1	0	0	0	0	0	0	0	2	2	0	1	1	1	1	0	1	2	0	0	0	0	1	0	0	0	1	1	2	2	1	2	2	2	0	2	1	0	0	0	0	0	0	1	0	0	0	2	0
233	1	0	0	1	0	0	0	0	2	1	0	0	0	0	0	0	1	0	0	1	0	1	1	1	1	1	2	2	0	2	0	0	1	0	0	2	1	0	0	0	0	0	0	1	0	0	0	2	0
234	1	0	0	0	0	0	2	2	0	0	1	0	0	0	0	0	2	0	0	0	0	0	0	0	0	0	1	2	2	2	2	1	1	1	0	2	1	1	1	0	1	0	1	1	1	0	0	1	1
235	1	0	1	1	0	0	0	0	2	2	0	1	2	0	0	1	1	1	0	0	0	1	1	1	1	1	1	0	1	2	0	2	1	0	0	1	1	0	0	0	0	0	0	1	0	0	0	1	0
236	1	0	0	0	0	0	0	1	2	1	0	1	1	1	1	0	0	1	2	1	1	0	0	0	0	0	1	2	1	2	1	2	1	0	0	1	1	1	1	1	0	0	0	2	0	0	0	1	0
237	0	0	0	0	0	0	1	2	2	1	0	0	2	1	1	0	1	0	0	0	0	0	0	0	0	0	2	2	0	2	1	0	1	1	0	2	2	0	0	0	0	0	0	2	0	1	0	0	1
238	1	1	0	0	1	1	1	1	0	0	1	0	0	0	0	0	1	0	0	0	0	0	0	0	0	1	1	1	0	1	1	2	1	2	1	2	1	0	0	0	1	0	0	2	0	1	0	1	0
239	0	0	0	0	0	0	1	2	1	0	0	0	0	0	0	0	1	2	1	1	0	0	0	0	0	0	1	1	1	2	0	0	0	1	0	1	1	0	0	0	0	0	0	0	2	0	0	2	0
240	1	0	0	0	0	0	2	2	2	1	0	0	1	1	1	0	1	2	2	2	2	1	0	0	0	0	1	2	0	2	0	0	0	2	0	2	2	0	0	0	0	0	1	2	1	1	0	1	0
241	1	0	0	0	0	0	2	2	1	1	0	0	1	1	1	0	2	0	0	0	0	1	0	0	0	0	2	2	0	2	0	0	0	2	1	2	2	0	0	2	0	0	0	2	1	1	0	1	0
242	0	0	0	0	0	0	0	0	2	1	1	1	1	0	0	1	1	0	0	0	0	0	0	0	0	0	1	1	1	1	0	2	2	1	0	1	0	0	0	0	0	0	1	2	1	1	0	1	1
243	1	0	1	1	0	0	1	1	0	0	2	0	1	1	1	0	1	1	1	1	1	0	0	0	0	1	0	2	1	2	1	0	0	2	0	2	1	0	0	0	0	0	0	1	1	0	0	2	0
244	0	0	0	0	0	0	1	2	1	0	0	0	1	1	1	0	2	0	0	0	0	1	1	1	1	1	2	2	1	1	1	2	2	0	0	1	2	0	0	0	0	0	0	1	0	0	0	1	0
245	1	0	0	0	0	0	0	0	2	1	0	0	1	1	1	0	2	0	0	0	0	1	0	0	0	0	1	1	0	1	0	2	2	0	0	1	1	0	0	2	0	1	1	2	1	0	0	1	1
246	0	0	1	1	0	1	0	0	2	2	0	1	2	1	1	0	2	1	0	0	0	1	1	0	0	0	1	1	1	1	0	2	2	1	0	2	1	1	1	0	0	0	1	1	1	1	0	1	0
247	1	0	0	0	1	1	2	2	1	1	1	0	0	0	0	0	1	1	1	1	1	1	0	0	0	0	1	1	1	2	0	1	0	2	0	1	2	0	0	2	0	0	0	2	0	1	0	1	0
248	1	0	0	0	0	0	1	1	1	1	1	0	2	1	1	0	1	1	1	1	1	0	0	0	0	0	1	1	2	2	0	1	1	1	0	1	0	0	0	1	0	2	0	2	0	0	0	1	0
249	1	0	0	0	0	0	1	1	2	2	0	0	1	1	1	0	2	1	1	0	0	0	0	0	0	1	2	2	0	2	2	2	2	1	0	1	2	0	0	1	0	0	0	2	0	2	0	1	1
250	0	0	1	0	0	1	1	1	2	2	0	0	2	1	1	0	2	1	1	1	1	0	0	0	0	0	1	1	2	2	1	0	0	2	1	2	1	1	1	0	0	0	1	2	0	0	0	1	0
251	0	0	0	0	0	0	1	2	2	0	0	0	0	0	0	0	1	1	0	0	0	1	0	0	0	0	1	1	2	2	0	1	1	2	1	2	2	0	0	1	0	1	0	1	1	0	0	1	1
252	1	0	0	0	1	1	1	1	1	1	0	1	2	2	2	0	1	1	1	1	1	0	0	0	0	0	1	2	0	2	1	0	0	1	0	1	2	0	0	0	0	0	0	2	0	0	0	1	0
253	0	0	0	1	0	0	2	2	1	1	0	0	1	1	1	0	1	0	0	0	0	0	0	0	0	0	1	2	2	1	1	1	2	0	0	2	2	0	0	0	0	0	0	2	0	0	0	2	0
254	1	0	0	0	0	0	2	2	1	1	1	1	1	0	0	1	1	1	1	1	1	0	1	0	0	0	2	2	1	2	0	0	1	2	0	2	2	1	1	0	0	0	1	2	1	0	0	2	0
255	1	0	0	1	0	0	1	1	1	0	1	0	0	0	0	0	2	0	0	0	0	1	0	0	0	0	0	2	2	1	0	2	1	0	0	1	0	1	1	1	0	0	0	2	0	1	0	2	0
256	1	0	1	1	0	0	0	0	2	1	1	0	1	1	1	0	2	0	0	0	0	0	0	0	0	0	2	0	1	1	0	0	0	2	0	2	2	0	0	0	0	0	0	2	0	0	0	1	1
257	0	0	0	0	0	0	0	1	2	1	1	0	1	1	1	0	1	0	0	0	0	0	0	0	0	0	2	2	0	2	1	2	1	1	0	1	1	1	1	0	0	0	0	2	0	1	0	1	0
258	1	0	0	1	0	0	1	2	2	0	0	0	0	0	0	0	2	2	1	0	0	0	0	0	0	0	1	1	2	2	0	0	0	2	1	1	1	0	0	0	1	0	0	0	1	1	0	1	0
259	1	0	0	0	1	1	0	0	2	2	0	0	0	0	0	0	1	0	0	0	0	0	0	0	0	0	1	1	1	1	0	1	1	1	0	2	1	0	0	1	0	0	0	2	0	1	0	1	1
260	1	1	0	0	0	0	1	2	2	2	0	0	1	0	0	0	1	1	1	1	1	0	0	0	0	0	1	2	1	0	0	0	1	1	0	2	1	0	1	0	2	1	0	2	1	0	0	1	0
261	1	0	0	1	0	0	2	2	0	0	2	0	0	0	0	0	0	0	0	0	0	0	0	0	0	0	1	2	1	1	1	1	1	1	0	2	2	0	0	0	0	0	0	1	0	0	0	2	0
262	1	0	0	0	0	0	0	1	2	1	0	0	0	0	0	0	1	1	1	1	0	0	0	0	0	0	2	2	0	2	0	1	1	2	0	2	1	1	0	1	0	0	1	2	1	0	0	1	1
263	0	0	0	0	1	1	1	1	1	1	0	1	2	1	1	1	1	2	0	0	0	0	1	0	0	0	2	1	1	2	0	2	2	0	0	1	1	0	0	0	0	2	0	2	0	0	0	0	1
264	0	0	0	0	0	0	1	1	0	0	1	1	1	0	0	1	0	2	2	2	0	0	0	0	0	0	2	2	1	2	0	0	0	2	2	2	1	0	0	0	0	0	0	2	0	1	0	1	0
265	0	0	0	0	0	0	2	2	0	0	2	0	2	2	2	0	1	1	1	1	0	1	0	0	0	0	2	2	2	2	0	2	2	0	0	0	1	0	0	1	0	0	0	1	0	0	0	2	0
266	0	0	1	0	0	0	0	0	2	2	0	0	1	1	1	0	0	1	0	0	0	1	0	0	0	0	2	2	0	2	0	1	1	0	0	1	1	1	1	0	0	1	0	2	1	0	0	0	0
267	0	0	0	0	0	0	1	1	2	0	0	1	1	0	0	1	2	1	0	0	0	0	1	0	0	0	1	1	0	1	1	1	1	0	0	1	2	0	0	1	0	0	1	1	1	1	0	1	0
268	1	0	0	1	0	0	2	2	1	1	0	0	0	0	0	0	1	1	2	1	1	0	0	0	0	1	1	1	1	2	0	0	0	2	0	2	1	0	0	0	0	0	0	2	0	1	0	1	1
269	1	0	0	0	0	0	2	2	1	1	1	0	0	0	0	0	0	2	2	1	0	0	0	0	0	0	2	2	1	2	1	1	1	1	0	1	1	0	0	0	0	0	0	2	0	0	0	1	1
270	1	0	0	0	0	0	2	2	0	0	0	1	1	0	0	1	0	0	1	1	1	0	1	0	0	1	2	2	1	2	0	1	1	1	0	2	2	0	0	0	0	0	1	2	1	1	0	1	0
271	1	0	1	0	1	2	1	1	2	1	0	1	2	0	0	1	1	0	0	0	0	0	0	0	0	0	1	1	1	2	0	1	1	1	1	1	0	0	0	2	0	0	1	2	1	0	0	2	0
272	1	0	0	1	0	0	1	1	2	2	0	0	1	1	1	0	1	1	0	0	0	0	0	0	0	0	2	2	0	2	0	1	1	1	0	1	2	0	0	0	0	1	0	1	1	0	0	2	0
273	0	0	0	2	0	0	2	2	0	0	2	0	0	0	0	0	1	1	0	0	0	1	0	0	0	0	2	2	0	2	0	1	1	0	0	1	0	0	0	1	0	0	0	1	0	0	0	2	0
274	1	0	0	1	0	0	1	1	1	0	0	1	2	0	0	1	2	2	1	0	0	0	1	1	1	1	1	1	1	2	0	2	1	0	0	1	0	0	0	1	1	0	0	2	0	1	0	1	0
275	0	0	0	0	0	0	2	2	1	1	1	1	0	0	1	0	1	1	2	2	1	0	0	0	0	0	2	2	0	2	1	1	1	1	0	2	1	0	0	2	0	0	1	1	1	1	0	0	0
276	0	0	0	1	0	0	2	2	0	0	2	0	0	0	0	0	2	2	2	2	1	1	0	0	0	0	2	2	0	2	0	2	1	0	0	1	1	1	1	0	0	0	0	2	0	1	0	0	1
277	1	0	0	0	1	1	2	2	1	1	1	1	0	0	1	0	0	1	1	0	0	1	0	0	0	0	2	2	0	2	1	0	0	2	1	2	1	0	0	1	0	0	0	2	0	0	0	1	0
278	0	0	0	0	1	1	0	0	1	1	0	0	0	0	0	0	2	0	0	0	0	0	0	0	0	0	1	2	1	1	1	1	1	1	0	1	1	0	0	0	0	1	0	2	1	0	0	1	0
279	0	0	0	0	0	0	1	1	1	1	0	0	1	1	1	0	1	1	2	1	1	1	0	0	0	0	1	2	0	2	0	1	1	2	0	2	2	0	0	0	0	0	0	1	0	0	0	0	0
280	0	0	1	0	0	1	1	1	0	0	0	1	1	0	0	1	1	0	0	0	0	0	0	0	0	0	1	2	0	2	0	2	1	0	0	1	1	1	0	1	0	0	0	2	0	0	0	2	0
281	1	0	0	0	0	0	1	1	2	1	0	0	1	1	1	0	1	0	0	0	0	1	0	0	0	0	2	2	0	2	0	0	0	2	0	2	1	1	1	0	0	0	0	0	2	0	0	1	1
282	1	0	0	0	0	0	2	2	1	1	1	0	1	1	1	0	1	0	1	1	1	1	1	1	1	0	2	2	1	2	0	2	2	0	0	1	2	0	0	2	0	0	0	2	1	2	0	2	0
283	1	0	0	0	1	1	0	1	2	1	0	0	1	1	1	0	1	1	0	0	0	1	1	0	0	1	1	1	1	2	0	2	1	0	0	1	1	2	1	0	1	0	0	1	0	0	0	1	0
284	1	0	0	0	1	1	1	1	2	2	0	0	0	0	0	0	1	2	1	1	1	0	0	0	0	0	1	1	1	2	0	1	1	2	0	2	1	0	0	2	0	2	0	2	0	0	0	1	0
285	1	0	0	0	0	0	1	1	2	2	0	0	0	0	0	0	0	0	0	0	0	0	0	0	0	0	1	1	1	2	1	1	2	1	0	2	1	0	0	0	1	0	0	1	0	1	0	1	1
286	0	0	1	0	0	0	0	0	2	2	0	1	0	0	0	0	2	2	2	2	0	1	1	0	0	1	1	2	0	2	0	1	1	1	1	1	1	0	0	0	0	0	0	1	0	1	0	2	0
287	1	1	0	0	1	1	2	2	1	1	0	1	1	0	0	1	2	1	1	1	1	1	0	0	0	0	1	1	2	2	1	1	1	1	0	1	1	0	1	1	1	0	0	1	0	1	0	1	0
288	0	1	0	0	1	1	0	1	2	1	0	0	1	1	1	0	1	1	1	1	1	0	0	0	0	0	1	1	0	1	0	1	2	0	0	1	2	1	1	0	0	0	1	2	0	1	0	1	0
289	1	0	0	0	0	0	0	1	2	1	0	0	0	0	0	0	1	0	1	1	1	1	0	0	0	0	0	1	0	1	0	2	2	2	1	2	1	0	0	1	0	0	0	2	0	2	0	1	0
290	1	0	0	1	0	0	0	1	1	1	1	1	0	0	1	0	1	1	1	1	0	0	0	0	0	1	1	2	0	1	0	2	1	1	1	2	1	0	0	1	0	1	0	2	1	0	0	2	0
291	1	0	1	0	0	0	2	2	1	0	1	1	1	1	1	0	2	0	0	0	0	0	0	0	0	1	2	2	1	1	0	1	1	2	1	1	2	0	0	1	1	0	1	2	1	0	0	2	0
292	1	0	0	0	0	0	1	1	2	2	0	2	2	1	1	0	1	1	0	1	0	0	0	0	0	1	2	2	0	2	1	1	2	2	1	2	1	0	0	0	0	0	2	2	1	1	0	1	1
293	1	0	0	0	0	0	1	1	2	2	0	0	0	0	0	0	1	1	1	1	1	1	0	0	0	1	2	2	0	2	0	1	1	1	0	2	1	0	0	1	0	0	0	0	0	1	0	0	0
294	1	0	0	0	0	0	2	2	1	1	0	0	1	1	1	0	2	2	1	1	1	1	0	0	0	0	0	1	2	2	1	1	0	2	2	2	2	0	0	1	0	1	0	2	1	0	0	2	0
295	1	0	1	0	0	0	2	2	1	1	0	1	1	1	1	0	1	1	1	1	1	0	0	0	0	0	2	2	0	2	1	0	1	1	0	2	2	0	0	0	0	0	0	1	0	0	0	2	0
296	0	0	0	0	0	0	1	2	2	1	0	0	1	1	2	0	0	2	1	1	1	1	0	0	0	0	2	2	0	2	1	0	0	2	0	2	2	0	0	1	0	0	1	1	1	0	0	2	0
297	1	0	0	0	0	0	0	1	2	1	0	0	0	0	0	0	1	0	0	0	0	0	0	0	0	1	1	2	0	2	1	1	1	2	1	1	1	1	1	0	0	0	1	1	1	1	0	1	0
298	0	0	0	0	0	0	2	2	1	1	1	0	0	0	0	0	1	2	1	0	0	1	0	0	0	0	1	2	1	2	0	0	0	2	0	2	2	0	0	0	1	0	1	1	0	1	0	2	0
299	0	0	0	1	0	0	2	2	1	0	1	1	1	0	0	0	0	2	1	1	0	1	0	0	0	0	2	2	0	2	1	1	1	0	0	1	2	0	0	0	0	2	0	2	0	1	0	1	1
300	0	0	0	0	0	0	1	1	0	0	1	0	0	0	0	0	1	2	1	1	1	1	0	0	0	0	2	2	1	2	2	1	1	1	1	1	2	0	0	2	0	0	0	2	1	1	0	2	0
301	0	0	0	0	0	0	0	0	2	2	0	0	0	0	0	0	1	1	2	2	1	2	1	1	1	1	1	1	2	2	0	0	1	1	0	2	2	0	0	1	0	0	0	1	0	1	0	0	0
302	0	0	0	1	0	0	1	1	2	2	0	1	2	2	2	0	2	0	0	0	0	1	0	0	0	1	1	2	1	1	1	0	0	0	0	1	1	0	0	0	0	0	0	0	0	0	0	1	0
303	1	0	0	1	0	0	0	1	2	1	0	0	0	0	0	0	1	1	1	1	1	0	0	0	0	0	2	2	0	2	1	2	2	0	0	0	2	0	0	0	0	0	1	2	1	0	0	2	0
304	0	0	0	0	0	0	0	1	2	1	0	0	0	0	0	0	1	1	1	1	0	0	0	0	0	0	2	2	1	2	0	1	1	1	0	1	1	0	0	1	0	0	1	2	1	0	0	1	0
305	1	0	0	0	0	0	2	2	0	0	1	1	1	0	0	1	2	0	0	0	0	1	0	0	0	0	0	1	0	0	1	1	1	1	1	1	1	0	0	0	0	0	0	1	0	0	0	1	0
306	1	0	0	0	0	0	2	2	1	0	1	1	1	0	0	1	2	1	1	1	1	0	1	0	0	1	1	1	1	2	0	2	1	0	0	1	1	0	0	0	0	1	0	2	1	0	0	2	0
307	1	0	0	0	2	2	0	1	2	2	0	0	1	1	1	0	1	1	1	1	0	0	1	1	1	2	1	2	0	2	1	1	1	1	0	2	1	0	0	1	0	0	1	1	1	0	0	1	1
308	1	0	0	0	0	0	0	0	2	1	1	1	1	0	0	1	0	1	0	0	0	0	0	0	0	0	2	2	0	1	0	1	2	1	0	1	2	0	0	0	0	0	1	2	0	0	1	1	0
309	0	0	1	1	0	0	0	1	2	1	0	0	0	0	0	0	0	2	1	1	1	0	0	0	0	1	1	2	1	1	1	1	1	0	0	1	2	0	0	1	0	1	0	2	0	1	1	1	0
310	0	0	0	1	0	0	0	0	2	2	0	0	0	0	0	0	2	0	1	1	1	1	0	0	0	0	2	2	0	2	1	0	1	1	0	2	0	0	0	0	0	0	0	1	0	1	0	0	0
311	1	0	0	1	1	1	0	0	2	2	0	1	1	0	0	1	2	0	0	0	0	1	0	0	0	0	2	2	1	2	1	0	0	2	0	2	1	0	0	1	0	1	0	2	2	1	0	0	1
312	1	0	0	0	0	0	2	2	2	2	0	0	2	1	1	0	1	1	0	0	0	0	0	0	0	0	2	2	1	2	2	0	0	1	0	1	1	0	0	1	0	0	0	2	0	1	0	2	0
313	1	0	0	1	1	1	1	2	1	0	0	1	1	0	0	1	1	0	0	0	0	1	0	0	0	1	2	1	1	2	0	1	0	1	0	1	1	0	0	0	0	1	0	2	0	1	0	2	0
314	0	0	1	0	0	1	1	1	1	1	0	0	1	1	1	0	1	1	1	1	0	0	0	0	0	0	1	1	0	1	0	1	1	1	0	2	2	0	1	0	1	1	0	2	1	0	0	2	0
315	1	0	1	0	0	1	1	2	2	0	0	0	1	1	1	0	0	1	1	1	1	0	0	0	0	0	1	2	0	1	0	1	1	0	0	1	0	0	0	2	1	0	2	2	1	0	0	1	1
316	1	0	0	2	0	0	1	1	2	2	0	0	1	1	1	0	0	1	1	1	1	1	1	1	1	1	2	2	0	2	0	2	1	2	1	2	1	1	0	1	0	0	1	1	1	2	0	0	0
317	0	0	0	1	0	0	0	1	2	0	0	0	2	2	2	0	0	0	0	0	0	2	0	0	0	0	1	2	1	1	1	2	1	1	1	1	2	0	0	0	0	0	0	1	0	1	1	1	0
318	0	0	0	1	0	0	1	1	1	1	0	0	0	0	0	0	1	1	1	1	1	0	0	0	0	0	2	2	0	2	1	1	1	1	0	1	0	0	0	0	0	0	0	1	0	1	0	2	0
319	0	0	0	1	0	0	2	2	1	1	0	1	2	2	2	0	2	1	0	0	0	0	0	0	0	0	0	2	1	1	0	1	0	2	2	2	0	0	0	1	1	0	0	1	0	1	0	2	0
320	1	0	1	1	0	0	2	2	1	1	0	1	2	1	1	1	0	0	0	0	0	1	0	0	0	0	2	2	1	2	0	1	2	0	0	1	1	0	0	2	0	0	1	1	0	1	0	0	0
321	0	0	0	0	0	0	0	1	2	1	0	0	1	1	1	0	2	0	0	0	0	0	0	0	0	0	2	2	1	2	2	0	0	1	0	2	2	0	0	1	0	0	1	2	1	1	0	1	1
322	0	0	0	0	1	1	1	0	2	1	0	1	2	2	2	0	1	1	1	1	0	2	0	0	0	0	1	2	1	1	0	1	1	0	0	1	2	0	0	0	0	0	0	1	0	0	0	0	1
323	0	0	0	0	0	0	2	2	1	1	0	0	2	1	1	0	1	1	1	1	1	0	1	0	0	1	2	2	1	1	1	2	1	0	0	1	1	0	0	1	0	0	0	1	0	0	0	2	0
324	0	0	1	0	1	1	1	1	1	1	1	0	0	0	0	0	2	1	0	0	0	1	0	0	0	0	0	2	1	2	1	2	2	0	0	1	1	0	0	1	0	0	1	1	1	2	0	2	0
325	0	0	0	1	1	1	0	1	2	1	0	0	0	0	0	0	0	2	0	0	0	0	0	0	0	0	1	1	0	1	0	2	1	1	0	2	2	1	0	0	0	0	0	2	0	1	0	1	0
326	1	0	0	0	0	0	1	1	1	1	1	1	1	0	0	0	1	1	1	1	0	0	0	0	0	0	2	2	0	2	0	1	1	0	0	1	2	0	0	1	0	0	1	2	1	1	0	1	0
327	0	0	1	0	1	1	1	2	1	0	0	0	1	1	1	0	2	0	0	1	1	0	0	0	0	0	1	2	1	2	1	1	1	2	0	2	1	0	0	0	1	1	0	2	1	0	0	2	0
328	1	0	0	0	0	0	1	1	1	1	1	1	2	1	1	0	0	0	0	0	0	1	2	1	1	1	2	2	0	1	0	2	1	2	2	2	2	0	0	0	0	0	0	1	0	0	0	1	0
329	1	0	0	1	0	0	1	1	1	1	1	1	0	0	1	0	1	0	1	1	1	0	0	0	0	0	1	2	2	2	2	1	2	1	0	2	0	0	0	1	1	0	0	0	0	1	0	2	0
330	0	0	0	0	0	0	1	1	1	1	0	1	1	1	1	0	1	0	0	0	0	0	0	0	0	0	2	1	1	2	0	2	1	1	0	1	1	0	0	0	1	0	0	2	0	0	0	2	0
331	1	0	0	0	0	0	0	0	2	2	0	1	2	2	2	0	2	0	0	0	0	0	0	0	0	0	1	2	1	2	0	0	0	1	0	2	1	0	0	0	0	0	0	2	1	1	0	2	0
332	1	0	0	0	1	1	1	1	1	1	1	0	1	1	1	0	1	1	0	0	0	0	0	0	0	0	2	2	0	1	0	1	1	0	0	0	1	0	0	2	0	0	0	2	0	0	0	1	0
333	1	0	1	0	0	1	1	1	2	2	0	0	0	0	0	0	0	2	2	1	0	0	0	0	0	0	2	2	1	2	0	2	2	0	0	0	2	0	0	0	0	1	0	1	1	0	0	0	0
334	0	0	0	0	1	1	1	1	2	2	0	0	0	0	0	0	0	0	1	1	1	0	0	0	0	0	2	2	0	1	1	2	1	0	0	1	1	0	0	0	1	0	0	2	0	0	0	2	0
335	1	0	0	0	0	0	0	1	2	1	0	0	0	0	0	0	1	1	2	2	2	0	0	0	0	0	1	2	0	2	1	1	1	0	0	1	2	0	0	0	0	0	0	2	0	0	0	1	1
336	1	0	0	1	0	0	2	2	1	0	1	0	1	1	1	0	0	1	1	1	1	0	0	0	0	0	1	1	0	1	1	2	2	0	0	1	1	0	1	0	2	1	0	2	0	0	0	1	1
337	1	1	1	1	0	0	1	1	2	2	0	1	2	2	2	0	1	1	2	2	1	1	0	0	0	0	0	2	1	1	0	1	2	0	0	1	2	0	0	0	0	0	0	2	0	1	0	1	0
338	1	0	0	1	0	0	1	1	2	2	0	0	1	1	0	0	1	0	1	1	1	0	0	0	0	1	2	2	1	2	1	1	1	2	1	2	2	0	0	0	1	0	0	2	0	2	0	2	0
339	1	0	0	0	0	0	0	0	2	2	0	1	1	0	0	1	2	1	0	1	1	0	0	0	0	0	1	2	1	1	0	0	0	2	0	2	1	1	1	0	0	1	0	2	1	1	0	0	0
340	1	0	0	0	0	0	2	2	1	1	0	0	0	0	0	0	1	2	1	0	0	0	1	1	1	1	1	1	1	2	0	1	1	1	0	2	1	0	0	0	0	0	0	2	0	2	0	1	1
341	1	0	1	1	0	0	1	2	1	1	0	0	1	1	1	0	1	1	1	1	1	1	0	0	0	0	1	1	0	1	1	2	2	0	0	1	2	0	0	0	0	0	1	2	0	0	0	2	0
342	1	0	0	0	1	1	1	1	2	1	0	0	0	0	0	0	0	1	1	1	1	1	0	0	0	0	1	2	1	1	0	0	0	2	0	2	1	0	0	2	0	0	0	1	0	1	0	2	0
343	1	0	0	0	0	0	2	2	1	1	1	0	0	0	0	0	1	1	0	0	0	0	1	0	0	0	1	2	0	1	0	1	1	2	0	2	1	1	1	0	0	0	0	1	0	1	0	0	0
344	0	0	0	2	0	0	1	2	2	1	0	1	1	0	0	1	1	2	1	0	0	0	1	1	1	1	2	2	1	2	0	1	1	2	1	2	1	0	0	1	0	0	0	2	0	1	0	2	0
345	0	1	1	1	0	0	1	2	2	1	0	0	0	0	0	0	0	2	1	1	1	0	1	0	0	1	0	1	0	1	0	1	0	2	2	2	2	0	0	0	0	0	0	0	0	0	0	0	0
346	0	0	0	0	1	1	1	1	2	1	0	0	0	0	0	0	2	2	2	1	1	0	0	0	0	0	2	2	0	2	0	1	0	2	2	2	2	0	0	0	0	0	0	2	1	0	0	0	1
347	1	0	0	0	0	0	1	1	1	1	1	0	0	0	0	0	1	0	1	0	0	0	0	0	0	1	1	2	1	1	0	1	1	1	0	2	1	1	1	0	0	0	0	1	0	0	0	1	1
348	1	0	0	0	0	0	2	2	1	1	0	1	1	0	0	0	2	2	1	1	1	1	0	0	0	0	1	2	1	2	1	0	0	2	0	2	2	0	0	0	0	0	0	2	0	2	0	0	1
349	0	0	0	0	0	0	0	0	2	2	0	0	1	1	1	0	1	1	1	1	1	0	0	0	0	0	2	2	0	2	0	1	1	1	1	2	2	0	0	1	0	0	0	2	0	0	0	1	0
350	0	1	0	0	0	0	0	1	2	1	0	1	1	0	0	0	2	1	1	1	1	1	0	0	0	0	0	1	0	1	0	0	0	2	0	2	2	0	0	0	0	0	0	2	0	0	0	1	0
351	1	0	0	0	0	0	1	2	1	0	1	0	0	0	0	0	1	2	1	0	0	0	0	0	0	0	1	2	1	1	1	2	2	2	1	2	1	0	0	2	0	0	0	1	0	0	0	1	0
352	0	0	0	2	0	0	2	2	0	0	1	1	0	0	1	0	2	0	0	0	0	0	0	0	0	0	2	2	0	2	0	0	0	2	1	1	2	0	0	1	0	0	0	1	1	0	0	0	1
353	1	0	0	0	0	0	2	2	1	1	1	0	1	1	1	0	1	1	1	1	1	1	0	0	0	0	1	1	1	2	0	1	1	1	0	2	1	0	0	0	0	1	0	2	1	0	0	1	0
354	1	0	0	1	0	0	2	2	1	1	1	0	0	0	0	0	1	1	1	1	1	0	0	0	0	1	2	2	0	2	0	1	2	0	0	1	2	0	0	0	0	0	0	1	0	1	0	2	0
355	1	0	2	0	0	0	2	2	2	1	0	0	1	1	1	0	2	0	0	0	0	0	0	0	0	1	2	2	1	2	1	2	1	1	1	1	1	0	1	1	1	0	0	2	1	1	0	2	0
356	1	0	0	1	0	0	2	2	1	1	1	1	2	2	2	0	2	2	2	2	2	1	0	0	0	0	1	1	1	2	0	0	0	2	1	2	2	0	0	0	0	0	0	2	0	0	0	2	0
357	0	0	0	1	0	0	1	1	1	1	1	0	1	1	1	0	0	0	0	0	0	0	0	0	0	0	2	2	1	1	1	1	1	2	1	2	1	0	0	1	0	0	0	2	0	0	0	1	1
358	1	1	0	0	1	1	1	1	2	2	0	0	0	0	0	0	1	0	1	1	1	0	0	0	0	0	2	2	1	1	1	1	0	1	0	1	0	0	0	1	0	1	0	2	1	0	0	2	0
359	1	0	0	0	2	2	2	2	0	0	0	1	1	0	0	1	1	0	1	1	1	1	0	0	0	0	1	1	2	2	0	1	1	2	1	2	2	0	0	1	0	0	0	2	0	0	0	1	0
360	1	0	0	1	0	0	2	2	0	0	0	1	2	1	2	0	1	0	0	0	0	0	1	0	0	0	2	2	0	2	0	2	2	1	1	2	1	0	1	1	1	1	0	2	0	0	0	1	0
361	1	0	0	0	1	1	1	1	2	2	0	0	1	1	1	0	1	2	1	0	0	0	0	0	0	0	2	2	1	2	0	1	1	0	0	0	1	0	0	1	0	0	0	1	0	0	0	1	0
362	0	1	0	0	0	0	0	0	2	2	0	1	1	0	0	0	1	1	0	0	0	1	0	0	0	0	0	2	2	0	0	0	0	2	0	2	1	0	0	0	0	0	0	2	0	0	0	0	0
363	1	0	0	1	0	0	2	2	1	1	0	1	1	0	1	0	2	0	0	0	0	0	1	1	1	1	2	2	0	2	0	2	2	1	1	1	1	0	0	0	1	0	1	1	1	1	0	1	0
364	1	0	0	1	0	0	2	2	1	0	1	0	0	0	0	0	1	0	1	0	0	1	0	0	0	0	1	1	1	1	0	1	1	1	1	1	2	0	0	1	0	1	0	1	0	1	0	0	2
365	0	0	0	0	0	0	2	2	0	0	1	1	1	1	1	0	1	1	2	2	1	0	0	0	0	0	2	2	0	2	0	2	1	0	0	1	1	0	0	1	0	0	0	1	1	1	0	1	0
366	1	0	0	0	0	0	1	1	1	1	1	0	0	0	0	0	1	1	1	1	1	0	0	0	0	0	1	2	1	1	0	1	2	1	0	2	2	0	0	1	0	0	1	2	1	1	0	2	0
367	0	0	0	0	0	0	1	1	1	1	0	0	1	1	1	0	1	2	1	0	0	1	0	0	0	0	2	2	0	2	0	2	2	1	0	2	1	0	1	0	1	0	0	2	0	2	0	2	0
368	0	0	0	1	0	0	2	2	2	2	0	0	0	0	0	0	1	1	1	1	0	1	0	0	0	1	0	1	2	1	0	2	2	0	0	0	2	0	0	1	0	0	1	2	0	0	0	0	0
369	1	0	0	0	0	0	2	2	1	1	0	0	1	0	0	0	2	0	0	0	0	0	0	0	0	0	1	2	0	1	0	2	2	0	0	0	0	0	0	2	0	0	1	1	1	1	0	1	0
370	0	0	0	0	0	0	2	2	1	1	0	1	1	0	0	1	1	0	0	1	0	0	0	0	0	0	1	1	1	2	0	1	0	2	1	2	1	0	0	1	0	0	0	1	0	1	0	2	0
371	1	0	0	1	0	0	0	0	2	2	0	0	0	0	0	0	1	0	1	1	1	0	2	0	0	0	0	2	0	1	0	2	2	1	0	2	2	0	0	0	0	1	0	1	1	1	0	0	1
372	1	0	0	0	1	1	1	1	1	1	1	0	1	1	1	0	2	0	0	0	0	1	0	0	0	0	1	1	1	2	0	1	1	1	0	1	1	0	0	0	0	0	0	1	0	1	1	2	0
373	0	0	0	0	0	0	0	1	2	1	0	1	0	0	1	0	1	0	0	0	0	0	0	0	0	0	2	2	1	2	0	2	1	2	1	2	2	0	0	0	0	0	0	2	0	1	0	2	0
374	0	0	0	0	0	0	2	2	1	1	1	0	0	0	0	0	1	1	1	1	0	1	1	1	1	1	2	2	0	2	0	2	2	0	0	1	1	0	0	0	0	0	0	1	0	0	0	0	1
375	1	0	0	0	2	2	2	2	1	1	0	0	1	1	1	0	0	0	0	0	0	1	0	0	0	1	1	1	1	2	0	1	1	2	0	2	1	0	0	1	0	1	0	1	1	0	0	1	1
376	1	0	0	0	0	0	0	0	2	2	0	1	1	0	0	1	2	0	0	0	0	0	0	0	0	0	0	1	0	1	0	1	1	1	1	1	2	0	0	0	0	1	0	2	0	0	0	1	0
377	0	0	0	0	0	0	0	1	2	1	0	1	2	1	1	1	2	0	0	0	0	0	0	0	0	1	2	2	0	2	0	0	0	1	1	2	1	0	0	0	0	0	0	1	1	0	0	0	0
378	1	0	0	0	0	0	0	1	2	1	0	1	2	1	1	1	1	1	0	0	0	1	0	0	0	1	0	1	0	1	0	0	1	1	0	2	2	0	0	0	0	0	0	2	0	1	0	2	0
379	0	1	1	0	0	0	1	1	0	0	1	1	2	1	1	0	2	1	1	1	1	1	0	0	0	0	0	1	0	0	1	1	1	0	0	1	2	0	0	0	0	2	0	2	0	1	0	2	0
380	0	0	0	2	0	0	1	1	1	1	1	0	0	0	0	0	1	1	0	0	0	0	0	0	0	0	1	2	0	2	0	1	1	2	0	2	1	1	1	0	0	0	0	2	1	1	0	1	0
381	1	0	1	0	0	0	1	1	1	1	1	1	1	1	1	0	2	0	0	0	0	0	0	0	0	0	2	2	0	1	1	1	1	1	0	1	2	0	0	1	0	0	0	1	0	0	0	1	1
382	1	0	0	0	0	0	1	1	1	1	0	1	1	0	0	1	1	2	1	1	1	1	0	0	0	0	1	1	1	2	0	0	1	1	0	2	2	1	0	0	0	0	1	1	1	0	0	0	0
383	1	0	0	1	0	0	2	2	0	0	1	1	1	0	0	1	0	1	1	1	1	0	0	0	0	0	1	1	1	2	0	2	2	0	0	0	2	0	0	0	0	0	0	1	0	0	0	0	1
384	1	0	0	0	1	1	2	2	0	0	1	0	1	0	0	0	0	1	0	0	0	0	0	0	0	0	2	2	0	2	1	1	1	1	1	1	1	0	0	0	0	0	0	2	0	0	0	1	1
385	1	0	0	0	1	1	1	1	2	1	0	0	1	1	1	0	0	2	2	1	0	0	0	0	0	0	1	2	2	1	1	0	0	2	0	2	1	0	0	0	0	0	0	2	0	0	0	2	0
386	0	0	0	0	0	0	1	1	1	1	1	0	0	0	0	0	0	1	1	0	0	0	0	0	0	1	2	2	0	1	1	1	2	1	0	2	2	0	0	0	0	2	0	2	0	0	0	2	0
387	0	0	0	1	1	1	1	2	1	1	0	1	1	1	1	0	2	1	1	0	0	0	0	0	0	0	1	1	0	1	1	2	2	0	0	0	2	0	0	0	0	0	1	1	1	1	0	2	0
388	0	0	0	1	0	0	2	2	1	1	1	0	0	0	0	0	0	2	2	2	0	1	0	0	0	0	2	2	0	2	1	1	1	2	1	1	1	0	0	0	1	0	0	0	0	0	0	2	0
389	0	0	0	0	0	0	0	1	2	1	0	0	0	0	0	0	1	0	1	0	0	0	0	0	0	0	2	2	0	1	1	0	1	1	0	2	2	0	0	0	0	0	1	2	1	0	0	2	0
390	0	1	1	0	0	0	1	1	1	1	0	0	1	1	1	0	1	0	0	0	0	1	0	0	0	0	2	2	0	2	2	1	1	1	0	1	1	0	0	2	0	1	0	1	1	0	0	1	0
391	0	0	0	1	0	0	1	1	1	0	0	0	0	0	0	0	2	0	0	0	0	0	0	0	0	0	1	1	0	1	0	0	0	1	0	1	0	1	1	0	1	1	0	2	0	0	0	2	0
392	0	0	0	0	0	0	0	0	2	2	0	0	1	1	1	0	1	1	1	1	0	1	1	0	0	1	1	2	1	2	1	1	1	2	0	2	2	0	1	0	1	0	0	0	0	1	0	2	0
393	0	0	0	0	0	0	0	0	2	2	0	0	0	0	0	0	1	0	1	1	1	0	0	0	0	0	1	2	1	1	1	1	1	1	0	2	1	0	0	1	0	0	1	1	1	2	0	1	0
394	1	0	0	0	1	1	1	1	1	1	1	0	1	1	1	0	1	1	0	1	0	0	0	0	0	0	2	2	0	2	0	1	1	2	0	2	0	1	1	0	1	0	1	1	1	1	0	1	0
395	0	0	1	0	1	1	2	2	0	0	0	0	0	0	0	0	1	2	1	1	1	0	1	0	0	1	2	2	1	1	1	2	2	0	0	0	1	0	0	0	0	1	0	2	1	0	0	1	1
396	0	0	0	0	1	1	0	1	1	1	1	1	2	1	1	0	1	1	1	1	1	2	0	0	0	0	1	1	0	1	0	0	0	2	0	2	1	0	0	2	0	1	0	2	1	0	0	1	0
397	0	0	0	0	0	0	2	2	1	1	0	0	1	1	1	0	1	1	1	1	1	0	0	0	0	0	2	2	0	2	0	2	1	1	0	2	1	0	0	1	0	0	0	2	0	1	0	1	0
398	1	0	0	1	0	0	1	2	1	0	1	0	1	0	0	0	1	1	1	1	1	1	0	0	0	0	1	1	1	1	0	2	1	1	1	2	1	0	1	1	1	0	0	2	0	0	0	1	0
399	0	0	1	0	0	0	1	2	2	1	0	0	0	0	0	0	0	1	1	1	1	0	0	0	0	0	1	2	1	2	1	1	1	1	0	0	1	0	0	2	0	0	0	1	1	1	0	2	0
400	0	0	0	0	0	0	1	1	1	1	0	0	1	0	0	0	1	0	1	2	1	0	1	0	0	1	1	2	0	2	0	0	0	1	0	1	0	1	1	1	0	1	0	2	1	0	0	0	0
401	1	0	0	0	0	0	1	1	1	1	1	0	1	1	1	0	1	1	1	1	1	0	1	0	0	1	2	2	0	2	0	0	1	2	0	2	2	0	0	1	0	0	0	1	0	0	0	2	0
402	1	0	0	1	0	0	1	1	1	1	0	1	0	0	1	0	0	1	1	1	1	0	0	0	0	0	2	2	1	2	0	0	0	1	0	2	1	0	0	0	0	1	0	2	0	0	0	2	0
403	0	0	0	1	0	0	2	2	0	0	0	0	0	0	0	0	2	0	0	0	0	0	0	0	0	0	1	2	1	2	1	1	0	2	2	2	2	0	0	2	0	0	1	1	1	0	0	1	0
404	0	0	0	0	0	0	2	2	1	1	1	0	1	1	1	0	0	1	1	1	1	0	1	0	0	0	1	2	0	1	1	1	0	1	1	1	1	1	1	0	0	0	0	1	0	0	0	1	0
405	1	0	0	0	0	0	2	2	0	0	1	2	1	1	2	0	1	1	1	1	1	1	0	0	0	0	0	2	1	1	0	2	2	0	0	0	2	0	0	0	0	0	1	1	1	0	0	0	1
406	0	0	0	0	0	0	1	1	1	1	1	0	0	0	0	0	2	2	1	1	1	0	0	0	0	0	2	2	0	1	0	0	1	0	0	2	1	0	0	2	0	1	1	2	1	0	0	2	0
407	1	0	0	1	0	0	0	1	2	2	0	0	1	0	1	0	1	1	0	0	0	0	0	0	0	0	2	2	1	2	2	1	1	0	0	1	0	0	0	1	0	0	0	0	0	1	0	1	0
408	1	0	1	1	0	0	2	2	0	0	1	0	1	1	1	0	1	1	1	1	1	0	0	0	0	1	1	2	2	1	1	1	0	1	1	1	1	0	0	0	0	1	0	1	0	1	1	1	0
409	1	0	1	0	1	1	0	1	2	1	0	1	2	2	2	0	1	2	1	1	1	1	0	0	0	1	2	2	1	2	1	0	0	2	2	2	2	0	0	0	0	0	0	2	0	0	0	0	0
410	0	0	0	0	1	1	1	1	1	1	0	0	1	1	1	0	0	0	0	1	1	1	0	0	0	1	2	2	1	2	0	0	0	1	0	1	1	0	0	0	1	0	0	1	0	0	0	2	0
411	0	0	0	0	0	1	2	2	1	0	1	0	0	0	0	0	2	2	2	2	2	0	0	0	0	1	2	2	1	2	0	1	2	1	0	2	1	1	1	0	0	0	0	1	0	1	0	1	1
412	0	1	0	0	1	1	2	2	0	0	0	0	0	0	0	0	1	0	0	0	0	0	0	0	0	0	2	2	0	2	1	1	1	2	1	2	2	0	0	0	0	0	0	2	0	2	0	1	0
413	0	0	1	0	0	1	1	2	2	1	0	0	0	0	0	0	1	1	1	1	0	1	1	1	1	1	1	1	0	1	0	1	1	0	0	1	2	0	0	2	0	1	1	2	1	0	0	0	2
414	0	0	0	0	0	0	0	0	2	1	1	0	0	0	0	0	0	0	0	0	0	1	2	1	1	1	0	0	1	1	0	1	0	2	2	2	1	0	0	2	0	1	0	2	0	0	0	1	1
415	1	0	0	0	0	0	1	1	1	1	1	0	1	2	1	0	1	1	1	0	0	0	0	0	0	0	1	2	1	1	0	2	1	2	0	2	1	0	0	0	0	0	0	2	0	2	0	0	2
416	0	0	0	1	0	0	2	2	0	0	0	0	0	0	0	0	1	2	1	1	1	1	0	0	0	0	2	2	0	1	0	1	1	1	0	2	1	0	0	0	0	1	0	2	1	0	0	2	0
417	1	0	0	1	0	0	1	1	1	1	1	1	1	1	1	0	0	1	1	2	1	0	0	0	0	0	1	1	1	2	0	2	2	0	0	0	1	0	0	0	0	1	0	1	1	1	0	0	0
418	0	0	0	1	0	0	1	1	2	2	0	0	0	0	0	0	2	0	0	0	0	0	0	0	0	0	1	1	2	2	1	0	0	1	1	2	0	0	0	1	0	0	0	2	0	1	0	2	0
419	1	0	0	0	0	0	1	1	2	1	0	0	2	2	2	0	1	0	0	0	0	1	0	0	0	0	0	0	1	1	0	1	1	2	0	2	2	0	0	2	0	0	1	2	1	0	0	1	1
420	0	0	0	0	1	1	1	1	1	1	1	0	1	1	1	0	1	0	0	0	0	0	0	0	0	0	1	1	1	2	1	1	0	2	0	2	2	0	0	0	0	0	1	2	1	0	0	2	0
421	0	0	1	1	0	0	2	2	0	0	0	0	2	1	1	0	1	1	1	1	1	0	0	0	0	0	1	2	2	2	1	0	0	2	1	2	0	0	0	1	0	0	1	1	1	2	0	2	0
422	0	0	0	0	1	1	0	1	2	0	0	0	1	0	1	0	0	1	0	0	0	1	0	0	0	0	2	2	1	2	2	1	1	1	1	1	1	0	0	1	0	0	0	2	0	0	0	1	0
423	1	0	0	2	0	0	0	2	2	0	1	0	1	1	1	0	2	0	0	0	0	1	1	0	0	0	1	2	0	1	0	0	1	0	0	2	1	0	0	1	0	0	1	2	2	0	0	1	1
424	1	0	0	1	0	0	1	1	1	1	0	1	0	0	1	0	0	2	2	2	0	0	0	0	0	0	1	1	1	2	0	0	1	1	0	2	1	0	0	1	0	0	2	2	1	1	0	1	0
425	0	0	0	1	0	0	1	1	2	1	0	0	0	0	0	0	0	1	1	0	0	1	0	0	0	0	1	1	0	1	1	0	0	2	0	2	1	0	0	0	0	0	0	2	1	1	0	2	0
426	1	0	0	0	0	0	2	2	0	0	1	1	2	1	1	0	1	1	1	1	1	0	0	0	0	1	2	2	0	2	0	2	1	0	0	1	2	0	0	1	0	0	0	1	0	1	0	2	0
427	1	0	0	0	0	0	1	1	1	1	1	0	2	2	2	0	1	0	0	0	0	0	0	0	0	0	2	2	0	2	0	0	0	2	0	2	1	0	0	0	0	0	0	2	0	1	0	2	0
428	0	0	1	0	0	0	1	2	2	0	0	2	2	1	1	1	1	1	0	0	0	0	0	0	0	1	2	2	0	2	1	2	2	0	0	0	0	0	0	0	0	0	0	2	0	1	0	2	0
429	0	0	0	1	0	0	2	2	1	1	0	1	2	2	2	0	2	0	0	0	0	0	0	0	0	1	2	2	0	1	0	2	2	0	0	1	1	1	0	1	0	0	0	2	0	2	0	1	0
430	1	0	0	0	0	0	2	2	0	0	0	0	1	1	1	0	0	2	2	2	0	1	0	0	0	0	1	1	0	1	0	2	2	1	0	1	2	0	0	0	0	2	0	2	0	0	0	2	0
431	0	0	0	0	0	1	1	1	1	1	0	0	0	0	0	0	0	0	1	1	1	0	0	0	0	0	2	2	1	2	0	1	1	1	0	2	1	0	0	2	0	0	0	1	0	0	0	2	0
432	1	0	0	0	0	0	2	2	0	0	0	0	0	0	0	0	1	1	1	1	1	1	1	0	0	0	0	1	0	1	0	0	0	2	0	2	2	0	0	0	0	0	0	1	0	1	0	1	0
433	0	0	0	1	0	0	2	2	0	0	0	0	1	2	1	0	0	0	0	0	0	0	0	0	0	0	1	2	2	1	1	0	0	2	0	2	1	1	1	0	0	1	1	2	1	0	0	0	1
434	0	0	0	0	0	0	1	2	1	0	1	0	0	0	0	0	2	2	1	1	1	1	0	0	0	0	1	1	0	1	0	1	0	2	0	2	1	0	0	0	0	0	1	1	0	1	0	1	1
435	1	0	0	1	1	1	2	2	1	1	0	0	0	0	0	0	1	1	1	1	0	0	0	0	0	0	2	2	1	2	2	2	2	0	0	1	2	0	1	0	1	0	0	2	0	1	0	1	0
436	0	0	0	1	1	1	0	0	2	2	0	0	0	0	0	0	1	0	1	0	0	0	1	0	0	0	2	2	1	2	1	1	0	2	2	2	1	0	0	1	0	0	0	2	1	0	0	1	0
437	0	0	0	1	0	0	1	2	1	0	1	0	1	0	0	0	0	1	1	0	0	0	1	0	0	0	0	1	1	0	0	0	0	2	1	2	1	0	1	0	1	0	0	1	0	1	0	2	0
438	0	0	0	0	1	1	1	2	1	0	0	0	1	1	1	0	0	1	0	0	0	0	1	0	0	0	1	2	0	2	0	1	1	1	1	2	2	0	0	1	0	0	0	1	0	1	0	2	0
439	0	0	0	0	0	0	1	2	2	0	0	0	2	2	2	0	1	1	1	1	0	1	1	1	1	0	2	2	0	2	0	0	0	2	0	2	1	0	0	1	0	1	0	2	0	0	0	0	0
440	0	0	0	0	0	0	1	1	2	2	0	0	2	1	1	0	1	2	2	2	1	1	0	0	0	1	2	2	1	2	0	0	0	2	0	2	1	0	0	0	0	0	1	1	1	1	0	2	0
441	1	0	0	0	0	0	2	2	0	0	0	0	0	0	0	0	2	1	1	1	0	0	0	0	0	0	0	1	1	2	0	0	2	0	0	2	1	0	0	2	1	0	0	1	0	1	0	1	0
442	1	0	0	0	0	0	2	2	1	1	0	0	2	0	0	0	1	1	2	2	1	1	0	0	0	0	1	1	2	2	0	1	1	0	0	1	2	0	0	2	0	0	1	1	1	1	0	1	1
443	0	0	0	0	1	1	2	2	1	1	0	1	0	0	0	0	1	0	0	1	0	0	0	0	0	0	1	2	0	2	1	1	1	0	0	1	1	0	0	0	0	0	0	1	0	1	0	0	0
444	1	0	0	1	0	0	1	1	1	1	0	1	1	0	0	0	1	1	0	1	0	0	0	0	0	0	1	1	1	2	1	0	0	2	1	1	2	0	0	0	0	0	0	1	0	0	0	2	0
445	0	0	0	0	0	0	0	0	2	2	0	0	0	0	0	0	1	0	1	1	1	0	0	0	0	0	1	2	2	2	0	1	0	1	1	1	1	0	0	0	0	0	0	2	0	0	0	1	0
446	1	0	0	0	0	0	0	0	1	1	1	1	2	1	1	0	2	0	0	0	0	0	0	0	0	0	2	2	1	2	0	1	0	1	0	1	1	0	0	0	1	0	1	2	1	0	0	0	2
447	1	0	0	1	0	0	1	1	1	1	0	0	1	1	1	0	0	2	1	1	1	1	0	0	0	0	2	2	0	2	0	1	2	1	0	2	1	0	0	0	0	0	0	1	0	1	0	2	0
448	1	0	0	0	0	0	1	1	2	2	0	0	1	0	0	0	2	2	2	1	1	0	0	0	0	1	1	2	0	2	0	1	2	1	0	2	2	0	0	0	0	0	1	2	1	0	0	2	0
449	0	0	1	1	0	0	1	1	2	1	0	1	0	0	1	0	2	2	2	2	1	1	0	0	0	0	0	1	0	1	0	1	1	1	0	2	0	0	0	1	0	0	1	1	0	1	0	0	0
450	1	1	0	0	0	0	0	1	2	0	0	0	0	0	0	0	1	0	1	1	1	0	0	0	0	0	2	2	0	2	1	1	0	1	0	1	2	0	0	0	0	0	0	1	0	1	0	2	0
451	0	0	0	0	0	0	0	0	2	2	0	1	2	1	1	0	1	0	2	1	1	0	0	0	0	0	1	2	0	2	0	1	1	1	0	1	1	0	0	2	0	1	1	2	1	0	0	0	0
452	0	0	0	0	2	2	2	2	0	0	2	0	1	1	1	0	1	1	0	1	0	1	0	0	0	0	1	1	1	2	0	1	1	2	1	2	1	0	0	0	0	0	0	2	0	0	0	2	0
453	0	0	1	0	0	1	1	1	2	2	0	0	1	1	0	0	2	0	0	0	0	0	0	0	0	0	1	0	1	2	0	1	1	1	1	1	1	0	0	0	0	1	0	2	1	0	0	2	0
454	1	1	0	0	1	1	2	2	1	1	1	0	0	0	0	0	0	1	1	0	0	0	0	0	0	0	1	2	1	1	0	2	1	0	0	1	2	0	0	0	0	0	0	1	0	0	0	2	0
455	1	0	0	1	0	0	1	1	2	2	0	1	1	0	1	0	2	1	1	1	0	1	1	0	0	1	2	2	0	2	1	1	0	1	1	1	1	0	0	1	0	0	1	1	0	1	0	2	0
456	1	0	0	1	1	1	0	0	2	2	0	2	2	1	1	0	1	2	1	0	0	0	0	0	0	0	2	2	1	2	2	2	2	0	0	1	1	1	1	0	0	0	0	2	0	2	0	1	1
457	1	0	0	1	0	0	1	1	1	1	0	1	1	0	0	0	0	2	1	1	0	1	0	0	0	0	2	2	0	2	2	1	1	1	0	2	2	0	0	0	0	0	1	1	1	1	0	1	1
458	1	0	0	1	0	0	1	2	2	1	0	0	1	1	1	0	2	1	1	1	1	2	1	1	1	1	2	2	0	2	0	0	1	2	0	2	1	0	0	1	0	0	0	0	0	1	0	2	0
459	0	0	0	0	0	0	2	2	1	1	0	0	0	0	0	0	0	1	1	1	1	0	1	0	0	0	1	2	1	2	0	2	2	0	0	0	1	0	0	1	1	1	1	2	0	1	0	1	0
460	0	1	0	0	0	0	1	2	1	0	1	0	1	0	0	0	1	2	1	1	1	0	0	0	0	0	2	2	0	2	0	2	1	2	0	2	2	0	0	0	0	0	0	0	0	1	0	1	0
461	1	0	0	1	0	0	2	2	2	2	0	0	2	2	2	0	2	2	1	1	1	0	0	0	0	0	1	1	1	2	0	1	1	1	1	1	2	0	0	0	0	0	0	2	0	1	0	1	0
462	1	0	0	1	0	0	1	2	1	0	1	0	0	0	0	0	1	1	0	0	0	0	1	0	0	0	2	2	2	2	0	1	1	2	0	2	1	0	0	2	0	0	0	2	1	0	0	2	0
463	0	0	0	0	0	0	2	2	0	0	0	0	1	1	1	0	2	1	1	1	1	0	0	0	0	0	2	2	1	2	0	1	1	2	2	2	1	0	0	1	0	0	1	2	1	0	0	1	0
464	1	0	0	1	0	0	1	2	2	1	0	1	1	0	0	0	2	0	0	0	0	0	0	0	0	1	1	2	1	1	1	0	0	2	0	2	1	0	0	0	0	1	1	2	0	1	0	1	1
465	0	0	0	1	0	0	0	0	2	2	0	0	1	1	1	0	1	2	1	1	1	0	0	0	0	1	1	0	1	2	0	1	1	2	0	2	2	0	0	1	0	0	1	2	1	0	0	2	0
466	1	0	0	0	0	0	1	1	0	0	2	1	0	0	1	0	1	2	2	1	0	0	0	0	0	0	1	2	1	2	0	1	1	1	0	2	1	0	0	0	0	0	1	2	1	1	0	1	0
467	0	0	0	0	0	0	0	1	1	1	1	0	1	1	1	0	1	1	1	1	1	0	1	0	0	1	1	1	0	1	1	1	1	0	0	2	1	0	1	0	1	0	0	1	0	0	0	1	0
468	0	0	0	0	0	0	2	2	0	0	1	1	1	1	1	0	2	1	0	0	0	0	1	0	0	0	1	2	0	2	0	1	1	1	0	2	1	0	0	2	0	0	1	2	1	1	0	1	1
469	0	0	0	0	2	2	2	2	0	0	2	0	1	1	1	0	2	0	0	0	0	0	0	0	0	0	1	2	0	2	1	1	1	1	0	2	0	0	0	1	0	0	0	2	1	0	0	1	0
470	0	0	1	1	0	0	1	1	1	1	0	1	1	0	0	1	2	0	0	0	0	0	0	0	0	0	1	1	1	2	0	1	1	2	1	2	1	0	0	1	0	0	1	1	0	0	0	2	0
471	0	0	0	1	0	0	2	2	0	0	0	0	0	0	0	0	2	1	1	0	0	0	0	0	0	0	2	2	0	2	1	1	1	2	1	2	1	0	0	1	0	1	0	2	0	1	0	0	0
472	1	1	0	0	0	0	2	2	1	1	1	0	0	0	0	0	2	0	0	0	0	1	1	1	1	1	0	1	0	1	0	2	1	1	1	2	1	0	0	1	0	0	0	1	0	0	1	1	0
473	0	0	0	0	0	0	1	1	1	1	0	1	1	0	0	1	0	2	0	0	0	0	0	0	0	1	0	1	2	1	0	2	1	0	0	1	0	0	0	2	1	1	0	1	1	1	0	2	0
474	0	0	0	1	0	0	2	2	1	0	1	0	0	0	0	0	2	1	1	1	1	0	1	0	0	0	2	2	0	1	0	1	1	1	0	2	2	0	0	0	0	0	0	1	0	1	0	1	0
475	0	0	0	0	1	1	1	1	0	0	2	1	1	1	1	0	2	0	0	0	0	0	0	0	0	0	2	2	1	2	0	0	0	0	0	1	2	0	0	0	0	0	0	1	0	0	0	1	0
476	1	0	0	0	0	0	1	1	2	2	0	0	0	0	0	0	1	1	1	1	0	2	1	1	1	1	2	2	0	2	0	1	1	1	0	2	2	0	0	0	0	2	0	2	0	0	0	2	0
477	0	0	0	0	0	0	0	1	1	0	0	0	1	1	1	0	2	1	0	1	1	0	1	0	0	0	1	2	0	1	2	1	0	2	0	2	1	0	0	1	0	0	0	2	0	2	0	0	0
478	0	0	0	0	0	0	0	0	2	2	0	1	2	1	1	0	1	0	0	0	0	0	0	0	0	0	0	1	0	1	0	1	1	1	0	2	1	0	0	1	0	1	1	2	0	1	0	1	0
479	1	0	0	0	1	1	2	2	0	0	1	0	0	0	0	0	1	0	1	1	1	1	0	0	0	0	1	1	1	2	0	1	1	1	0	2	1	0	0	2	0	2	0	2	1	0	0	2	0
480	0	0	0	0	0	0	1	2	2	1	0	2	2	1	1	0	1	1	1	1	1	1	1	1	1	1	2	2	0	1	0	2	1	2	0	2	1	1	1	0	0	0	0	1	0	0	0	1	1
481	0	0	1	1	0	0	0	1	2	1	1	0	0	0	0	0	0	0	0	0	0	1	0	0	0	0	2	2	0	2	0	1	1	0	0	0	1	1	1	0	0	0	1	1	1	2	0	2	0
482	1	0	0	1	0	0	2	2	1	1	0	1	1	0	0	0	1	0	0	0	0	1	0	0	0	0	2	2	1	2	0	2	2	1	0	2	1	0	0	0	0	0	1	1	1	1	0	0	0
483	0	0	0	0	0	0	2	2	0	0	1	1	2	1	1	0	2	2	2	2	1	0	0	0	0	0	2	2	0	2	1	1	1	1	0	1	1	0	0	1	0	0	0	1	1	1	0	2	0
484	1	0	1	0	0	0	1	1	1	1	0	1	2	1	1	1	0	1	1	0	0	0	0	0	0	1	2	2	0	1	0	0	0	2	0	2	1	0	0	2	0	0	0	2	0	0	0	2	0
485	0	0	0	0	0	0	1	1	2	2	0	1	1	1	1	0	1	1	1	1	1	0	0	0	0	0	2	2	0	2	0	0	0	2	1	2	2	0	0	1	0	0	0	2	0	0	0	0	1
486	1	0	0	0	0	0	1	1	2	2	0	1	1	1	1	0	1	1	1	1	0	0	0	0	0	0	2	2	1	2	2	1	1	1	1	1	1	0	0	0	0	0	1	2	1	0	0	1	0
487	0	0	0	0	0	0	1	1	1	1	0	0	1	1	1	0	1	0	0	0	0	1	0	0	0	0	2	2	0	2	0	2	1	1	0	1	2	0	0	2	1	2	0	2	0	0	0	2	0
488	0	0	0	0	1	1	0	1	2	1	0	0	1	0	0	0	0	2	2	1	0	0	0	0	0	0	1	1	1	2	0	0	1	2	0	2	1	0	0	1	0	0	0	0	0	0	0	1	0
489	1	0	0	0	0	0	1	1	2	2	0	0	0	0	0	0	2	1	1	1	1	0	0	0	0	1	0	1	1	2	0	1	2	0	0	1	2	0	0	0	0	0	0	1	0	0	0	0	1
490	1	0	0	1	0	0	2	2	1	1	0	0	0	0	0	0	1	2	1	1	1	1	0	0	0	0	2	2	0	2	0	1	0	1	1	1	1	0	0	0	0	0	0	2	0	0	0	1	1
491	0	0	0	0	0	0	1	1	2	2	0	0	0	0	0	0	2	1	1	1	1	0	0	0	0	0	1	2	0	2	0	0	1	1	0	2	2	1	1	0	0	1	0	1	1	1	0	1	0
492	0	1	0	0	0	0	1	1	1	1	0	0	0	0	0	0	2	2	2	2	2	0	0	0	0	0	1	2	1	1	0	1	1	1	0	2	1	0	0	0	0	0	0	1	0	0	0	1	0
493	1	0	0	1	0	0	2	2	0	0	0	0	0	0	0	0	0	1	0	1	0	0	0	0	0	0	0	2	1	2	1	2	1	0	0	1	1	0	0	0	0	0	0	1	0	1	0	2	0
494	0	0	0	0	0	0	0	1	2	0	0	0	1	0	0	0	1	1	1	1	1	1	1	1	1	1	2	2	0	2	1	1	1	1	0	2	1	0	0	0	0	0	0	0	1	1	0	0	0
495	1	0	0	0	1	1	0	0	2	2	0	1	1	1	1	0	0	2	2	1	0	0	1	0	0	0	1	0	2	2	0	2	2	0	0	0	1	0	0	0	1	0	2	2	1	1	0	2	0
496	1	0	0	0	0	0	2	2	0	0	1	1	1	0	0	0	0	1	0	1	0	0	0	0	0	0	2	2	0	1	1	1	1	0	0	1	1	0	1	1	1	0	0	2	0	1	0	1	0
497	1	0	0	1	0	0	1	2	1	0	1	1	1	0	0	1	1	1	1	1	1	0	0	0	0	0	1	2	0	1	0	0	0	2	1	2	2	0	0	1	0	1	0	1	1	0	0	2	0
498	1	0	0	0	1	1	0	2	2	0	1	0	0	0	0	0	2	0	0	0	0	0	0	0	0	0	2	1	1	2	0	1	1	1	0	2	1	0	0	1	0	1	0	1	0	2	0	2	0
499	1	1	0	0	0	0	1	1	1	1	1	1	0	0	0	0	2	2	2	1	1	1	1	1	1	1	0	2	0	1	0	2	1	1	0	2	0	0	0	1	0	2	0	2	0	1	0	1	1
500	0	1	0	0	0	0	1	2	1	0	1	0	0	0	0	0	2	1	1	0	0	0	0	0	0	1	1	2	1	0	0	1	0	1	0	1	2	0	0	0	0	0	0	2	0	0	0	2	0
501	1	0	1	1	0	0	2	2	1	1	1	1	1	1	1	0	1	1	0	0	0	1	0	0	0	0	0	2	1	1	0	2	2	0	0	1	1	0	1	0	2	0	0	1	0	1	0	2	0
502	0	0	0	0	0	0	2	2	1	1	0	0	1	1	1	0	2	0	0	0	0	1	0	0	0	0	2	2	0	2	0	2	2	1	1	1	1	0	0	0	0	0	0	2	0	0	0	1	0
503	1	1	0	0	1	1	2	2	0	0	2	1	1	0	0	1	1	1	0	0	0	1	0	0	0	1	1	2	1	2	0	1	1	2	0	2	1	0	0	1	0	0	0	2	0	1	0	2	0
504	0	0	1	0	1	2	2	2	1	1	1	0	0	0	0	0	2	0	0	1	0	0	0	0	0	0	0	0	1	1	0	1	1	2	0	2	0	0	0	1	1	0	1	2	1	1	0	1	1
505	0	0	1	0	1	1	2	2	1	1	1	1	1	1	1	0	1	1	1	1	0	1	1	1	1	1	1	1	1	2	0	1	1	1	0	1	2	0	0	0	0	0	1	2	1	1	0	1	0
506	0	0	0	0	0	0	1	1	2	2	0	0	0	0	0	0	1	0	0	0	0	0	1	0	0	1	2	2	0	2	1	1	1	0	0	2	1	0	0	1	0	0	1	2	1	1	0	1	0
507	1	0	1	1	0	0	0	0	2	2	0	0	0	0	0	0	2	0	0	0	0	0	0	0	0	0	2	2	1	2	2	1	1	2	0	2	1	0	0	0	0	0	0	1	0	1	0	2	0
508	0	0	0	1	0	0	2	2	1	1	0	0	0	0	0	0	1	1	1	0	0	0	1	0	0	1	2	2	1	1	0	1	0	1	0	1	2	0	0	0	0	0	0	1	0	1	0	1	0
509	0	0	0	0	0	0	2	2	0	0	1	0	0	0	0	0	2	2	1	0	0	0	0	0	0	0	1	2	1	1	1	1	1	1	1	2	1	0	0	1	0	0	0	2	0	0	0	1	0
510	0	0	1	1	0	0	2	2	0	0	1	0	1	1	1	0	0	2	2	1	0	1	0	0	0	0	2	2	1	2	2	1	1	1	0	2	2	0	0	0	0	0	0	2	0	1	0	1	0
511	1	0	1	2	0	0	1	1	1	1	0	0	0	0	0	0	1	1	1	1	1	0	0	0	0	0	2	2	0	2	1	0	1	1	0	2	2	0	0	1	0	0	0	2	0	2	0	2	0
512	0	0	1	1	0	0	1	1	2	2	0	0	1	0	0	0	1	1	2	2	2	1	0	0	0	0	1	1	2	2	1	0	0	1	0	2	1	0	0	0	1	0	1	1	1	0	0	1	0
513	1	0	0	0	0	0	0	1	2	1	0	0	1	0	0	0	1	0	1	1	1	0	1	0	0	0	2	2	0	2	1	2	1	1	0	2	1	0	0	1	0	0	0	1	1	0	0	1	0
514	0	0	0	1	0	0	1	1	2	0	0	0	0	0	0	0	1	0	0	0	0	0	1	0	0	0	1	1	2	2	1	2	2	2	1	2	2	0	0	1	0	0	0	2	0	1	0	2	0
515	1	0	0	1	0	0	1	1	2	2	0	1	1	0	0	1	1	1	0	0	0	1	1	1	1	1	1	1	0	1	0	1	1	0	0	1	1	0	0	1	1	0	2	2	1	1	0	0	0
516	0	0	0	0	0	0	2	2	0	0	0	1	2	2	2	0	0	0	1	1	1	0	0	0	0	0	0	2	2	1	0	1	1	0	0	1	2	0	0	0	1	0	1	2	1	0	0	0	0
517	1	0	0	0	0	0	2	2	1	1	1	1	1	0	0	1	1	2	0	0	0	1	0	0	0	0	2	2	1	1	0	2	2	0	0	1	2	0	0	2	0	0	0	2	1	0	0	1	0
518	1	0	0	0	1	1	2	2	1	1	0	0	0	0	0	0	0	2	0	0	0	1	2	1	1	1	1	1	2	2	1	1	1	2	1	2	2	0	0	0	0	2	0	2	1	0	0	1	0
519	0	0	1	1	0	0	1	1	2	2	0	0	0	0	0	0	1	1	1	1	1	1	0	0	0	0	2	2	0	1	0	1	1	0	0	2	1	0	0	0	0	0	0	1	0	1	1	0	1
520	0	0	0	0	0	1	0	0	2	2	0	0	0	0	0	0	2	2	2	2	1	0	0	0	0	0	1	2	1	1	0	0	0	2	1	2	1	0	0	1	0	0	1	2	1	0	0	2	0
521	0	0	0	0	0	0	0	0	2	2	0	0	1	1	1	0	1	1	0	0	0	0	0	0	0	0	2	2	0	1	1	2	1	2	0	1	1	0	0	2	0	0	0	2	0	1	0	2	0
522	0	0	0	1	0	0	1	1	2	2	0	0	0	0	0	0	0	0	0	0	0	2	0	0	0	0	1	2	1	1	1	1	1	0	0	0	2	0	0	1	0	0	0	1	0	1	0	0	1
523	1	0	0	0	0	0	0	0	2	2	0	1	1	0	0	1	2	0	0	0	0	0	1	0	0	1	0	0	1	2	0	2	2	0	0	0	2	0	0	1	0	0	0	2	0	2	0	1	0
524	1	0	0	0	0	0	2	2	0	0	1	0	1	1	1	0	1	0	1	2	1	1	0	0	0	0	0	1	2	1	0	1	0	2	2	2	0	0	0	2	0	0	1	2	1	0	0	2	0
525	1	0	0	1	1	1	0	0	2	2	0	1	1	0	0	1	0	2	1	1	1	0	0	0	0	0	1	2	1	1	0	2	1	0	0	1	0	1	0	0	0	0	0	1	2	1	0	1	0
526	0	0	0	0	0	0	2	2	1	1	0	0	1	1	1	0	0	2	1	1	1	0	0	0	0	0	1	1	1	2	1	1	1	1	0	2	1	0	0	0	0	0	0	1	0	1	0	1	1
527	0	0	0	0	0	0	2	2	1	1	1	0	0	0	0	0	2	2	2	2	2	0	0	0	0	1	1	1	1	2	1	0	0	2	0	2	2	0	0	0	0	0	0	2	1	0	0	0	0
528	1	0	0	0	0	0	0	1	2	0	0	0	1	1	1	0	0	1	1	0	0	2	0	0	0	0	2	2	0	2	0	1	2	1	0	2	1	0	0	0	0	0	0	2	0	0	0	2	0
529	1	0	0	0	1	1	0	1	1	0	0	1	1	1	1	0	1	0	0	0	0	0	1	0	0	0	1	2	1	1	1	2	2	0	0	2	2	0	0	2	0	2	0	2	0	0	0	0	0
530	0	0	0	1	1	1	2	2	1	1	0	1	2	1	1	0	2	1	1	1	1	0	0	0	0	0	1	1	1	2	0	1	0	2	1	2	2	0	0	0	0	0	1	1	1	2	0	1	1
531	0	0	1	1	0	1	2	2	0	0	1	0	1	1	1	0	1	0	1	1	1	0	0	0	0	0	2	2	1	2	0	2	2	0	0	0	1	0	0	1	0	0	1	2	0	0	0	2	0
532	0	0	0	0	0	0	0	0	2	2	0	1	1	0	0	1	2	0	0	0	0	0	1	1	1	2	2	2	1	2	2	2	1	2	0	2	1	0	0	0	0	0	0	1	0	1	0	2	0
533	0	0	0	1	0	0	0	0	2	2	0	0	0	0	0	0	2	0	0	0	0	0	1	0	0	0	2	2	1	2	0	2	2	1	1	1	1	0	1	0	1	0	1	1	1	1	0	1	0
534	0	0	1	0	0	1	2	2	0	0	0	1	2	1	1	0	2	0	0	0	0	0	0	0	0	0	1	2	2	1	1	1	1	2	1	1	2	0	0	1	0	0	0	0	0	0	0	0	1
535	0	0	0	1	0	0	1	2	1	0	1	0	1	1	1	0	2	0	0	1	1	1	0	0	0	0	1	2	1	1	1	1	0	1	1	1	1	1	0	1	0	0	0	1	0	0	0	0	0
536	0	0	0	0	1	1	1	1	0	0	2	0	1	1	1	0	0	0	1	1	1	0	0	0	0	1	1	1	1	2	1	1	1	1	0	2	1	0	1	0	1	0	0	1	0	1	0	1	1
537	1	0	0	0	0	0	2	2	0	0	0	0	0	0	0	0	1	1	0	0	0	0	0	0	0	0	1	2	2	1	1	0	0	1	1	2	1	0	0	2	0	0	0	1	0	0	0	1	0
538	0	0	0	0	0	0	0	0	2	2	0	1	1	1	1	0	2	0	0	1	0	1	1	1	1	0	0	2	2	0	0	1	1	0	0	1	0	0	0	1	0	0	0	1	0	1	0	1	0
539	1	0	0	1	0	0	0	1	2	1	0	0	1	1	1	0	1	1	0	0	0	2	1	1	1	1	2	2	0	2	0	1	2	1	0	2	1	1	1	0	0	0	0	1	0	1	0	1	0
540	1	0	0	1	1	1	2	2	0	0	1	0	0	0	0	0	1	1	0	0	0	0	0	0	0	1	1	1	2	2	1	1	1	1	1	1	1	0	0	1	0	0	0	1	0	0	0	1	0
541	0	0	0	1	0	0	1	1	1	1	1	0	0	0	0	0	2	2	1	1	1	0	0	0	0	0	2	2	0	2	0	2	2	0	0	1	0	0	0	2	0	1	0	1	1	0	0	2	0
542	1	0	0	0	0	0	1	2	1	0	0	1	1	0	0	1	2	0	0	1	1	1	0	0	0	0	1	2	1	2	0	1	2	0	0	2	1	1	0	1	0	0	0	2	0	0	0	2	0
543	1	0	0	0	0	0	2	2	0	0	1	0	0	0	0	0	1	2	0	0	0	1	1	1	1	1	2	2	0	2	0	0	0	2	0	2	1	0	1	1	1	0	1	2	1	0	0	0	0
544	1	0	0	0	0	0	1	1	2	1	0	1	0	0	1	0	1	1	1	1	1	1	1	1	1	1	2	2	1	2	1	1	1	0	0	2	2	0	0	2	0	1	0	2	2	1	0	1	0
545	0	0	1	0	0	0	0	0	2	2	0	0	1	1	1	0	2	0	1	1	1	0	1	0	0	0	1	1	1	2	0	1	1	0	0	1	1	0	0	1	0	0	0	2	0	0	0	2	0
546	0	0	0	0	1	1	0	0	2	2	0	0	0	0	0	0	1	1	0	0	0	0	1	0	0	0	0	2	2	2	1	1	1	2	2	2	1	0	0	1	0	0	0	1	0	1	0	1	0
547	0	0	0	1	0	0	1	1	2	1	0	1	1	0	0	0	1	2	2	2	1	0	0	0	0	0	2	2	0	2	0	1	1	1	0	2	0	0	0	1	0	1	0	1	1	0	0	1	0
548	0	0	0	0	0	0	1	1	1	0	1	0	1	1	1	0	2	0	0	0	0	0	0	0	0	0	2	2	0	2	1	1	1	1	1	1	2	0	0	0	0	0	0	2	0	0	0	2	0
549	1	0	0	0	1	1	1	1	1	1	0	0	0	0	0	0	1	0	0	0	0	0	1	0	0	0	2	2	1	1	1	1	1	2	2	2	1	0	0	0	0	0	0	1	2	1	0	1	0
550	0	0	0	0	0	0	1	1	1	1	1	1	0	0	1	0	1	0	0	0	0	0	0	0	0	0	2	2	0	2	1	0	0	1	1	2	1	0	0	0	0	0	0	2	1	1	0	2	0
551	0	0	0	1	0	0	0	1	2	1	0	1	0	0	0	0	1	1	1	1	0	0	1	0	0	1	2	2	0	1	1	2	2	2	1	2	2	0	0	0	0	0	0	1	0	1	0	1	0
552	0	0	1	1	0	0	1	1	1	1	1	0	2	0	0	0	1	0	1	0	0	0	0	0	0	2	1	1	0	1	1	1	1	2	0	2	1	0	0	0	0	0	0	1	0	1	0	2	0
553	0	0	0	0	0	0	1	2	2	0	0	0	0	0	0	0	1	2	0	0	0	0	0	0	0	1	2	2	1	2	0	2	2	0	0	1	2	0	0	0	0	0	0	1	0	0	0	2	0
554	1	0	0	0	0	0	1	2	2	0	0	0	0	0	0	0	1	0	0	0	0	1	0	0	0	0	2	2	0	2	0	2	2	1	0	1	1	1	1	0	0	0	0	1	1	2	0	2	0
555	1	0	0	1	0	0	1	1	1	1	0	1	0	0	1	0	1	0	0	0	0	0	0	0	0	1	1	1	1	2	1	1	1	0	0	0	2	0	0	0	0	0	1	1	0	0	0	1	1
556	0	0	0	1	0	0	1	2	2	1	0	1	1	0	0	1	1	1	1	1	0	2	1	1	1	1	2	1	1	2	1	2	1	1	0	1	1	0	0	0	0	0	0	1	0	1	0	1	1
557	1	0	0	1	0	0	2	2	0	0	0	1	0	0	1	0	1	1	2	2	2	0	2	0	0	0	2	2	0	2	0	1	0	1	0	1	1	0	0	0	0	0	0	2	0	0	0	1	1
558	1	0	0	0	0	0	1	2	1	0	1	0	1	1	1	0	2	0	0	0	0	1	0	0	0	0	1	2	1	1	0	1	1	1	0	2	1	0	0	0	0	0	0	2	0	2	0	0	1
559	0	0	0	1	1	1	0	1	2	1	0	0	0	0	0	0	1	0	1	2	1	1	0	0	0	0	1	2	1	1	1	1	1	0	0	0	2	0	0	2	0	0	0	2	0	1	0	0	1
560	1	0	0	0	0	0	1	2	2	0	0	1	1	1	2	0	2	1	1	1	0	1	2	1	1	1	1	1	1	1	0	2	2	0	0	0	1	0	0	0	0	1	0	1	0	1	0	2	0
561	0	0	0	1	0	0	1	1	2	2	0	1	1	0	0	0	1	0	0	0	0	1	0	0	0	0	1	2	1	1	1	0	0	1	0	1	2	0	0	0	0	0	1	2	0	1	0	0	0
562	1	0	1	1	0	1	1	2	2	1	0	0	0	0	0	0	0	2	2	1	0	0	1	0	0	1	2	2	0	1	0	1	1	0	0	1	1	0	0	0	0	0	0	1	1	0	0	0	1
563	0	0	0	1	0	0	1	1	1	1	0	0	0	0	0	0	1	1	1	1	0	0	2	0	0	0	2	2	0	2	0	0	0	1	0	1	1	1	1	0	0	0	0	1	0	1	0	0	1
564	0	0	0	1	0	0	2	2	0	0	1	0	1	1	1	0	1	0	0	0	0	0	1	0	0	0	1	1	0	1	0	1	1	1	0	1	0	1	0	0	0	0	1	2	2	0	0	2	0
565	0	0	0	0	0	0	1	1	1	1	0	0	1	0	0	0	1	0	0	0	0	0	0	0	0	0	1	2	1	1	0	2	1	1	0	1	1	0	0	2	0	0	1	1	1	1	0	2	0
566	0	1	0	0	0	0	1	2	1	0	0	1	2	1	1	0	0	2	1	1	0	0	0	0	0	0	2	2	1	2	2	1	1	1	0	1	2	0	0	0	0	0	0	2	0	0	0	0	1
567	1	0	0	0	0	0	1	1	1	0	0	0	0	0	0	0	1	1	0	0	0	0	0	0	0	0	1	1	0	1	1	1	0	1	1	1	1	0	0	0	0	1	0	1	1	0	0	2	0
568	0	0	0	0	1	1	1	2	1	1	0	0	0	0	0	0	1	0	0	0	0	1	0	0	0	0	2	2	1	2	0	0	0	2	0	2	1	0	0	0	1	0	0	0	0	0	0	0	0
569	1	0	0	0	0	0	1	1	1	1	0	2	2	0	0	1	0	1	0	0	0	1	0	0	0	0	1	2	2	2	1	1	1	1	1	1	2	0	0	0	0	1	0	1	1	1	0	2	0
570	1	0	0	0	1	1	1	1	1	1	1	0	0	0	0	0	0	2	2	1	0	0	0	0	0	1	2	2	0	2	2	1	1	2	0	2	1	0	0	0	0	2	0	2	0	1	0	2	0
571	1	0	0	0	0	0	1	1	1	1	0	1	0	0	1	0	1	2	0	0	0	1	0	0	0	0	1	2	0	1	2	0	0	1	0	2	2	0	0	0	0	0	0	0	0	0	0	1	0
572	0	0	0	0	1	1	1	1	1	1	1	0	0	0	0	0	1	2	1	1	1	0	0	0	0	1	2	2	1	2	1	1	0	1	0	1	1	0	0	0	0	2	0	2	1	0	0	2	0
573	0	0	0	0	0	0	2	2	1	1	0	1	1	0	0	1	0	0	1	1	1	0	0	0	0	0	0	2	1	2	1	1	1	1	0	2	1	0	0	1	0	1	0	2	2	1	0	2	0
574	1	0	0	0	1	1	1	2	1	0	1	1	1	0	0	1	1	1	1	1	1	0	1	0	0	0	0	1	1	2	0	1	0	1	1	1	1	0	0	0	0	0	0	2	0	1	0	1	0
575	1	0	0	0	0	0	1	1	1	1	1	0	0	0	0	0	1	2	1	1	1	0	0	0	0	0	2	2	0	2	0	1	1	1	0	2	2	0	1	0	1	1	0	1	1	1	0	2	0
576	1	0	1	1	0	0	1	1	2	2	0	0	1	1	1	0	1	1	1	1	1	0	0	0	0	1	2	2	1	2	1	1	1	1	0	1	1	0	0	1	1	0	0	1	0	1	0	2	0
577	0	1	0	0	1	1	1	1	1	1	0	0	0	0	0	0	2	0	0	0	0	0	0	0	0	0	2	2	0	1	0	1	1	1	0	1	1	0	0	0	0	0	0	0	1	1	0	2	0
578	0	0	1	1	0	1	2	2	1	1	0	0	1	0	0	0	1	0	1	1	1	0	1	0	0	0	2	2	0	1	1	1	1	1	0	1	2	0	0	1	0	0	0	2	0	0	0	2	0
579	0	0	0	1	1	1	1	2	2	0	0	0	0	0	0	0	0	0	0	0	0	0	0	0	0	0	0	2	1	2	1	1	1	2	0	2	2	0	0	1	0	0	0	1	0	1	0	1	1
580	1	0	0	1	0	0	0	2	2	0	1	0	0	0	0	0	1	0	1	0	0	1	1	1	1	1	1	2	1	1	1	2	1	0	0	1	1	0	0	2	1	0	1	2	0	1	0	1	0
581	1	0	0	0	1	1	1	1	1	1	0	0	2	1	1	0	1	0	1	2	1	1	0	0	0	0	0	1	1	2	0	1	1	1	0	1	2	0	0	1	0	0	0	2	0	1	0	1	1
582	1	0	1	0	0	1	1	2	2	2	0	0	1	1	1	0	0	1	1	0	0	0	0	0	0	0	2	2	1	2	1	1	1	2	2	2	1	0	0	2	0	0	0	0	0	1	0	2	0
583	1	0	0	0	0	0	1	1	1	1	0	0	0	0	0	0	1	0	0	0	0	0	0	0	0	0	2	2	0	2	1	2	1	1	1	2	1	0	0	0	0	0	1	2	0	0	0	2	0
584	0	1	0	0	1	1	0	0	2	2	0	0	0	0	0	0	1	1	0	0	0	0	0	0	0	1	1	1	1	2	0	0	0	1	0	2	1	1	1	0	0	0	0	0	0	1	0	2	0
585	0	0	0	1	0	0	1	1	2	2	0	2	1	1	2	0	0	1	1	1	1	0	0	0	0	0	1	2	0	1	1	1	1	1	1	1	2	0	0	1	0	2	0	2	0	0	0	1	0
586	1	1	0	0	0	0	1	1	1	1	0	0	1	1	1	0	1	2	0	1	1	0	0	0	0	1	2	2	0	1	0	1	1	2	0	2	2	0	0	0	0	0	0	2	0	0	0	1	1
587	1	0	0	1	0	0	2	2	1	1	0	0	0	0	0	0	1	0	0	0	0	1	0	0	0	0	1	1	2	2	0	1	1	0	0	0	1	0	0	1	0	0	0	0	0	0	0	2	0
588	1	1	0	0	0	0	2	2	1	1	1	1	0	0	1	0	1	1	2	2	1	0	0	0	0	0	2	2	0	2	0	2	2	1	1	2	0	0	0	1	0	0	0	2	0	2	0	2	0
589	0	0	0	0	0	1	0	0	2	2	0	1	1	0	0	1	1	0	0	0	0	1	1	0	0	1	1	1	0	1	1	1	1	0	0	1	1	0	0	0	0	0	0	2	0	0	0	2	0
590	0	0	1	0	1	1	2	2	1	1	0	0	1	1	1	0	1	1	1	1	0	0	0	0	0	1	2	2	0	2	2	1	1	1	0	1	1	0	0	0	0	1	0	1	1	1	0	2	0
591	0	0	0	0	0	0	1	1	2	2	0	1	2	1	1	0	1	1	1	1	0	1	0	0	0	0	2	2	0	2	0	2	2	2	0	2	1	0	1	0	1	0	1	2	1	0	0	1	0
592	1	0	0	0	0	0	1	2	1	0	1	1	1	0	0	1	1	1	1	1	1	0	0	0	0	0	1	1	1	2	0	1	1	1	0	2	2	0	0	0	0	0	0	1	0	1	0	1	0
593	1	0	1	1	0	0	2	2	1	0	1	0	0	0	0	0	1	2	2	2	2	0	1	1	1	1	2	2	0	1	1	0	0	2	1	2	2	0	0	0	0	1	0	2	0	0	0	1	0
594	0	0	0	0	0	0	2	2	0	0	0	1	1	0	0	0	0	0	0	0	0	0	0	0	0	0	1	2	1	1	0	0	1	1	0	2	1	0	0	0	0	0	0	1	0	0	0	0	1
595	1	0	0	0	0	0	1	1	1	1	1	0	0	0	0	0	1	0	0	0	0	1	0	0	0	0	1	0	2	2	0	2	2	1	0	1	1	0	0	0	1	0	0	1	0	1	0	2	0
596	1	0	0	0	0	0	1	2	2	1	0	0	0	0	0	0	1	1	1	1	1	0	0	0	0	0	0	1	1	0	0	1	1	1	1	1	2	0	0	1	0	2	0	2	0	0	0	2	0
597	0	0	0	0	0	0	1	1	1	1	0	0	1	1	1	0	1	1	1	1	1	0	0	0	0	1	2	2	0	2	2	0	1	0	0	2	2	0	0	0	0	0	0	2	0	2	0	2	0
598	1	0	0	0	0	0	2	2	1	1	0	2	2	2	2	0	1	0	1	1	1	0	1	0	0	0	1	1	1	2	0	1	1	0	0	1	1	0	0	1	0	0	0	0	0	1	0	2	0
599	1	0	0	1	1	1	1	2	1	0	0	0	1	1	1	0	0	0	0	0	0	1	0	0	0	0	2	2	0	2	0	1	1	1	0	1	2	0	0	1	0	0	1	2	1	0	0	1	0
600	1	0	0	1	0	0	0	1	2	1	1	0	1	1	1	0	1	1	2	1	1	0	0	0	0	0	2	2	0	1	1	2	2	0	0	1	2	0	0	1	0	0	1	2	1	0	0	1	0
601	0	0	0	0	0	0	1	1	2	2	0	0	0	0	0	0	2	0	0	0	0	1	0	0	0	0	1	2	1	0	0	1	1	1	0	1	0	0	0	1	0	0	0	2	0	1	0	1	0
602	0	0	0	1	0	0	2	2	0	0	1	0	0	0	0	0	0	0	0	0	0	0	0	0	0	0	1	1	0	1	1	2	2	1	1	1	1	0	0	0	0	0	0	0	0	1	0	1	0
603	1	0	0	0	0	0	0	1	2	0	0	1	1	1	1	0	2	0	0	0	0	0	0	0	0	0	2	2	0	2	1	1	1	1	0	1	0	1	1	1	0	0	1	2	1	0	0	1	0
604	1	0	0	0	0	0	1	2	1	0	1	0	0	0	0	0	0	0	1	1	1	0	1	0	0	1	2	2	0	2	1	1	2	1	0	2	0	0	0	2	0	2	0	2	0	1	0	0	1
605	0	0	0	0	0	0	0	1	2	1	0	0	0	0	0	0	1	0	0	0	0	0	0	0	0	0	0	1	1	2	0	1	1	1	0	2	1	0	0	0	0	0	0	2	0	2	0	2	0
606	1	0	1	1	1	1	2	2	1	0	0	0	0	0	0	0	2	1	1	1	1	0	0	0	0	0	1	2	2	2	1	0	0	2	1	1	2	0	0	1	0	1	0	2	1	0	0	1	0
607	0	0	0	0	0	0	2	2	0	0	2	0	1	0	0	0	1	1	1	1	0	0	0	0	0	0	1	2	2	1	1	0	1	1	0	2	1	0	0	0	0	0	0	2	1	0	0	0	1
608	0	0	0	1	0	0	1	2	2	1	0	0	2	2	2	0	0	1	0	0	0	1	0	0	0	0	2	2	0	2	2	0	0	1	0	1	2	0	0	1	0	0	0	1	1	2	0	0	0
609	1	0	1	0	0	0	1	2	2	1	0	1	0	0	1	0	1	0	0	0	0	1	0	0	0	0	1	1	1	2	1	0	0	1	0	2	1	0	0	1	0	1	0	1	1	1	0	2	0
610	0	0	0	0	0	0	2	2	1	0	0	0	0	0	0	0	1	1	1	1	1	0	1	0	0	0	2	2	0	2	0	1	1	2	0	2	2	0	0	0	0	0	1	2	0	0	0	0	0
611	0	0	0	1	0	0	1	1	2	2	0	1	2	0	0	1	0	1	1	1	1	0	1	0	0	0	1	2	1	1	1	1	1	2	1	1	0	0	0	0	0	0	1	2	0	1	0	0	0
612	0	0	0	1	0	0	1	2	2	1	0	0	0	0	0	0	1	2	0	0	0	1	0	0	0	0	2	2	0	2	1	1	1	1	0	1	2	0	0	2	0	0	0	2	0	0	0	0	2
613	0	0	1	2	0	0	2	2	1	1	0	0	0	0	0	0	1	1	1	1	1	0	1	0	0	0	1	1	1	2	0	0	0	2	1	2	1	1	0	1	0	0	0	0	2	0	0	2	0
614	0	0	0	0	0	0	2	2	1	1	1	0	0	0	0	0	2	1	1	0	0	1	0	0	0	1	1	2	1	2	0	1	1	2	0	2	0	0	0	2	0	0	1	2	1	0	0	2	0
615	1	0	0	1	0	0	2	2	0	0	2	0	0	0	0	0	1	0	1	1	1	0	0	0	0	0	1	2	0	2	1	2	2	2	1	2	2	0	0	2	0	0	0	2	1	1	0	0	0
616	0	0	0	0	1	1	2	2	2	1	0	0	0	0	0	1	0	2	2	1	0	1	0	0	0	0	0	1	1	2	0	0	0	2	0	2	1	0	0	0	0	0	0	2	0	0	0	1	1
617	0	0	0	1	0	0	1	2	2	1	0	0	0	0	0	0	1	0	0	0	0	0	0	0	0	0	2	2	0	2	1	1	0	2	1	2	1	0	0	1	0	0	0	1	0	1	0	2	0
618	0	0	0	2	1	1	2	2	0	0	2	0	0	0	0	1	0	2	1	1	1	0	0	0	0	2	2	2	0	2	1	2	2	0	0	1	1	0	0	0	0	0	1	2	0	0	0	0	2
619	1	1	0	0	0	0	1	1	1	1	1	0	0	0	0	0	1	1	0	1	0	0	0	0	0	0	1	1	0	1	0	1	0	2	0	1	1	0	0	0	0	0	1	2	1	1	0	0	0
620	0	0	0	0	0	0	2	2	1	1	0	1	1	1	1	0	2	1	1	0	0	0	0	0	0	0	1	2	1	2	0	1	1	2	1	2	1	1	0	0	0	2	0	2	1	0	0	2	0
621	1	0	0	2	0	0	1	1	1	1	1	0	0	0	0	0	0	0	0	0	0	0	1	0	0	0	1	1	0	2	0	2	2	1	0	2	2	0	0	0	0	0	1	1	0	1	0	2	0
622	0	0	0	1	0	0	0	0	2	2	0	0	1	1	1	0	1	1	1	1	1	1	0	0	0	0	1	2	1	1	1	0	0	2	0	2	2	0	0	0	0	0	0	1	2	1	0	2	0
623	0	0	0	1	0	0	1	2	2	0	0	2	2	1	1	1	2	1	1	1	1	2	0	0	0	0	2	2	1	2	1	1	1	1	0	1	1	0	0	1	0	0	0	2	0	1	0	0	1
624	0	0	1	1	0	0	1	2	1	0	1	0	0	0	0	0	0	1	1	1	1	0	0	0	0	1	0	1	2	1	0	1	1	1	1	1	1	0	0	0	0	1	0	1	1	1	0	2	0
625	0	0	0	0	0	0	2	2	1	1	0	0	0	0	0	0	0	1	1	1	1	2	1	1	1	1	2	2	0	2	0	1	1	1	0	2	1	0	0	0	0	0	0	2	0	0	0	1	0
626	1	0	0	0	0	0	1	1	2	2	0	0	0	0	0	0	1	2	1	1	1	1	0	0	0	1	0	2	0	1	0	1	1	2	1	2	0	0	0	2	0	0	0	1	0	0	0	1	0
627	0	0	0	1	0	0	2	2	1	1	0	0	2	0	0	0	0	1	0	0	0	0	0	0	0	0	0	2	2	2	1	1	1	2	0	2	0	0	0	1	0	0	0	2	0	2	0	1	0
628	0	0	2	0	0	0	0	0	2	2	0	1	1	0	0	1	0	2	1	1	1	1	0	0	0	1	1	1	1	2	1	2	2	0	0	1	1	0	0	0	0	1	0	2	0	1	0	2	0
629	1	0	0	0	0	0	1	2	1	0	1	1	2	2	2	0	0	0	0	0	0	0	0	0	0	0	1	1	1	2	0	0	1	2	0	2	0	0	0	1	0	0	1	1	1	1	0	1	1
630	0	0	0	0	0	0	1	2	1	0	1	0	0	0	0	0	0	1	0	0	0	0	0	0	0	0	2	2	1	2	0	1	1	1	0	2	0	1	1	1	0	1	0	1	1	0	0	0	0
631	0	0	0	0	1	1	2	2	1	0	1	0	1	1	1	0	0	1	2	1	1	0	0	0	0	1	0	1	0	1	0	1	1	1	0	1	1	0	0	2	1	0	0	1	0	1	0	2	0
632	0	0	0	1	0	0	0	0	2	1	0	0	1	1	1	0	1	2	0	0	0	1	1	0	0	0	0	2	1	2	1	1	1	0	0	2	1	0	0	0	0	0	1	2	2	0	0	2	0
633	0	0	0	0	0	0	0	0	2	2	0	1	2	1	2	0	1	1	2	2	1	0	0	0	0	0	1	2	1	2	1	1	1	1	1	1	1	0	0	0	1	1	1	2	0	1	0	1	0
634	0	0	0	0	0	0	1	2	1	0	1	0	1	1	1	0	1	2	1	0	0	0	1	1	1	1	2	2	0	2	1	2	2	1	1	2	1	0	0	1	0	0	0	2	0	2	0	1	1
635	0	1	1	1	0	0	1	2	2	1	0	0	1	1	1	0	0	0	0	0	0	0	1	0	0	1	2	2	0	2	0	1	1	0	0	1	1	0	0	1	1	0	0	1	0	0	0	2	0
636	0	0	0	1	0	0	1	1	2	2	0	0	1	1	1	0	2	0	0	1	1	0	0	0	0	0	1	2	1	2	1	0	1	1	0	2	1	0	0	0	0	0	1	2	1	0	0	2	0
637	1	0	1	0	1	2	1	1	2	2	0	0	1	0	0	0	1	0	1	1	1	0	1	0	0	0	2	2	0	2	1	0	0	1	0	1	1	0	0	1	0	0	0	1	1	1	0	2	0
638	1	0	0	2	0	0	0	0	1	1	0	0	0	0	0	0	2	0	0	0	0	0	1	0	0	0	1	2	0	2	0	1	1	0	0	2	1	0	0	0	0	1	1	2	1	0	0	2	0
639	1	0	1	1	0	0	1	2	1	0	0	1	1	0	0	1	2	0	0	0	0	0	0	0	0	0	1	0	2	2	0	1	1	1	0	1	1	0	0	0	0	1	0	1	1	1	0	2	0
640	1	0	1	0	1	1	2	2	1	0	1	0	1	1	1	0	1	2	1	1	1	0	1	0	0	0	0	2	0	1	0	2	1	2	0	2	0	0	0	1	0	1	1	2	0	1	0	2	0
641	0	0	0	1	1	1	1	1	2	0	0	1	1	0	1	0	1	1	1	1	0	0	1	1	1	1	2	2	0	2	2	2	2	2	1	2	1	0	0	0	0	0	1	1	1	2	0	0	0
642	1	1	0	0	0	0	1	2	1	0	0	1	2	1	1	0	1	2	0	0	0	2	0	0	0	0	0	2	2	2	1	0	0	1	0	1	1	0	0	1	0	0	0	1	0	0	0	1	0
643	0	0	0	1	1	1	1	1	1	1	1	0	0	0	0	0	2	2	2	1	1	2	0	0	0	0	1	2	0	2	0	0	0	2	0	2	1	0	0	2	0	0	0	2	0	1	0	1	1
644	0	0	0	1	0	0	2	2	1	0	1	0	1	1	1	0	1	0	0	0	0	0	0	0	0	0	2	2	0	1	0	1	1	2	0	2	1	0	0	1	0	1	0	1	1	0	0	1	0
645	0	0	1	1	0	0	0	0	2	2	0	1	2	1	1	0	2	1	1	1	1	0	0	0	0	0	1	2	0	2	1	1	0	1	0	1	2	0	0	1	1	0	1	1	0	0	0	1	0
646	0	0	0	1	0	0	1	1	1	1	0	1	1	0	0	0	1	2	0	0	0	0	0	0	0	0	2	2	1	2	1	0	0	2	0	2	1	0	0	0	0	0	0	2	0	0	0	1	1
647	0	0	0	1	0	0	1	0	2	1	0	0	0	0	0	0	2	2	1	0	0	0	0	0	0	0	0	1	1	2	0	1	2	2	1	2	2	0	0	0	0	0	0	1	0	0	0	1	0
648	0	0	0	1	0	0	1	2	1	0	1	0	1	1	1	0	1	0	0	0	0	1	0	0	0	0	2	2	2	2	0	0	0	2	1	2	2	0	0	0	0	1	0	2	1	0	0	1	0
649	1	0	0	1	0	0	2	2	0	0	2	0	1	1	1	0	0	2	2	1	0	0	0	0	0	0	2	2	0	2	1	1	1	1	0	0	0	0	0	1	0	1	0	1	1	0	0	2	0
650	0	0	0	0	0	0	1	1	2	2	0	2	1	1	2	0	2	1	1	1	1	1	0	0	0	0	2	2	0	1	1	1	0	2	2	2	2	0	0	0	0	0	0	0	1	0	0	1	0
651	1	0	0	0	1	1	1	1	2	2	0	0	0	0	0	0	1	1	1	1	0	0	0	0	0	0	1	2	1	1	1	1	1	2	0	2	1	0	1	0	1	0	1	1	1	1	1	1	0
652	1	0	0	0	1	1	2	2	1	1	1	0	1	1	1	0	0	0	0	0	0	1	0	0	0	0	1	2	1	0	0	0	0	1	0	2	1	0	0	0	0	0	0	1	0	0	0	1	0
653	1	0	0	2	1	1	2	2	0	0	0	0	1	1	0	0	1	2	1	1	1	0	0	0	0	1	1	0	2	2	0	1	1	2	0	2	1	0	0	0	1	0	0	2	0	1	0	1	1
654	1	0	0	0	0	0	1	1	0	0	0	0	1	2	1	0	1	0	0	0	0	0	2	0	0	0	1	1	1	2	0	2	2	0	0	1	1	1	0	1	0	0	0	2	1	0	0	0	0
655	1	0	0	0	1	1	2	2	1	0	0	0	1	1	1	0	0	0	0	0	0	1	2	1	1	1	1	2	0	2	1	1	1	1	0	2	2	0	0	0	0	0	0	2	0	2	0	0	0
656	1	0	1	1	0	0	0	0	2	2	0	0	0	0	0	0	0	0	1	1	1	0	0	0	0	1	0	2	2	0	0	1	1	2	1	2	2	0	0	2	1	0	0	1	0	1	0	0	0
657	0	0	0	0	0	0	0	1	1	0	0	1	0	0	0	0	1	0	0	0	0	0	0	0	0	0	2	2	0	2	0	1	1	2	0	2	2	1	1	0	0	0	0	0	0	1	0	1	0
658	0	0	0	1	0	0	0	0	2	1	0	0	0	0	0	0	1	1	1	1	0	0	0	0	0	0	0	1	2	1	0	1	1	0	0	1	1	0	0	1	0	0	0	0	0	0	0	2	0
659	0	0	0	1	0	0	1	1	2	2	0	0	0	0	0	0	1	2	1	1	1	0	0	0	0	0	2	2	1	1	1	1	1	1	0	2	2	0	0	0	1	0	1	2	0	0	0	1	0
660	0	0	0	1	0	0	1	1	0	0	0	0	2	1	1	0	1	0	1	0	0	1	1	0	0	1	0	1	1	2	0	1	1	2	1	2	0	0	0	2	1	0	1	2	1	0	0	2	0
661	0	0	0	0	0	0	1	1	0	0	1	0	0	0	0	0	1	1	1	1	0	0	0	0	0	0	1	2	1	2	0	1	1	1	1	2	2	0	0	2	0	0	0	1	1	1	0	1	0
662	0	0	0	1	0	0	1	2	1	0	1	0	0	0	0	0	1	0	0	0	0	0	0	0	0	1	2	2	0	1	0	1	0	2	1	2	1	0	0	1	0	0	1	1	1	0	0	0	1
663	1	0	0	0	0	0	0	0	2	2	0	0	0	0	0	0	2	2	1	1	1	1	0	0	0	0	2	2	0	2	1	1	1	2	1	2	2	0	0	0	0	0	1	2	1	0	0	1	0
664	1	0	0	0	0	0	0	0	2	2	0	0	1	0	0	0	2	1	1	1	0	2	0	0	0	0	1	1	2	2	0	2	1	1	0	2	1	0	0	2	0	1	0	2	0	1	0	1	0
665	0	0	0	0	0	0	1	1	1	0	1	1	0	0	0	0	2	2	0	0	0	0	0	0	0	0	0	1	1	2	0	2	2	0	0	0	1	0	0	0	1	1	0	2	1	1	0	1	0
666	1	0	0	0	1	1	1	1	2	2	0	0	1	1	1	0	1	1	0	0	0	0	0	0	0	0	2	2	1	2	2	1	1	1	0	1	2	0	0	1	0	0	1	2	1	0	0	0	0
667	1	0	0	1	0	0	0	1	2	1	0	1	2	2	2	0	1	1	0	0	0	1	1	1	1	1	2	2	1	2	0	1	1	1	0	2	1	1	1	0	0	0	1	2	1	1	0	1	0
668	0	0	0	0	1	1	2	2	1	1	0	0	0	0	0	0	2	1	1	0	0	0	0	0	0	0	2	2	1	2	0	0	0	2	0	2	1	0	0	0	0	0	0	1	0	1	0	1	0
669	1	0	1	0	1	2	0	1	2	1	0	0	1	0	0	0	0	2	0	0	0	0	0	0	0	0	2	2	1	2	0	1	1	1	1	2	1	0	0	2	0	0	0	2	0	1	0	2	0
670	0	0	0	0	1	1	0	1	2	1	0	0	1	1	2	0	1	1	0	0	0	0	0	0	0	0	1	1	1	1	0	0	1	1	0	2	1	0	0	1	0	1	0	2	2	0	0	2	0
671	1	0	0	0	0	0	1	1	2	1	0	0	0	0	0	0	1	2	1	1	1	0	0	0	0	0	1	1	1	2	0	0	1	1	0	2	1	0	0	0	0	0	1	1	1	0	0	0	1
672	1	1	0	0	0	0	1	2	2	1	0	0	0	0	0	0	0	2	1	1	0	1	0	0	0	0	0	1	1	0	0	0	0	2	0	2	1	0	0	0	1	0	0	2	0	1	0	2	0
673	1	0	0	1	0	0	2	2	1	1	0	1	1	1	1	0	1	1	1	1	0	0	0	0	0	1	2	2	0	1	1	2	1	0	0	1	2	0	0	2	0	1	0	1	1	0	0	1	1
674	0	0	0	1	0	0	1	1	1	1	0	0	0	0	0	0	0	1	1	2	1	0	0	0	0	0	1	2	0	1	0	1	1	1	1	1	2	0	1	0	1	0	0	1	0	0	0	1	1
675	0	0	0	0	0	1	1	1	1	1	0	0	0	0	0	0	1	2	1	1	1	0	0	0	0	0	1	2	1	2	0	1	1	1	1	1	1	0	0	1	0	1	0	2	1	0	0	0	0
676	0	0	0	0	0	0	0	0	2	2	0	0	2	1	1	0	1	0	0	0	0	0	0	0	0	0	2	2	0	1	1	2	2	0	0	1	0	0	0	1	0	0	2	2	1	1	0	1	0
677	1	0	0	0	0	0	1	1	2	1	0	1	2	2	2	0	1	1	1	1	0	0	1	0	0	0	0	1	2	1	0	1	1	1	0	2	1	0	0	0	0	0	1	2	2	0	1	0	1
678	1	0	0	0	0	0	1	1	2	0	0	2	2	0	0	1	0	1	1	1	1	1	0	0	0	0	0	1	0	1	0	0	0	2	0	2	2	0	1	0	1	1	0	1	0	1	0	1	1
679	1	0	0	0	0	0	2	2	1	0	0	1	1	0	0	1	0	0	1	1	1	0	2	0	0	0	2	2	1	2	0	1	1	1	0	1	1	0	0	2	1	0	1	2	1	1	0	1	1
680	1	0	0	1	0	0	1	1	2	2	0	1	2	0	0	1	1	2	2	2	1	0	0	0	0	0	1	1	1	2	0	2	1	2	1	2	2	0	0	1	0	0	0	1	0	0	0	1	0
681	0	0	0	0	0	0	1	2	2	0	0	1	0	0	1	0	1	0	0	0	0	0	0	0	0	1	1	1	1	2	0	0	0	2	0	2	0	1	1	1	0	0	1	2	2	0	0	2	0
682	1	0	0	1	0	0	1	2	1	0	0	0	1	1	1	0	2	1	1	1	1	1	0	0	0	0	2	2	0	1	0	2	1	1	0	2	0	0	0	1	0	0	0	2	0	1	0	1	1
683	0	0	0	1	0	0	0	0	2	2	0	1	2	1	2	0	2	0	1	1	1	1	0	0	0	0	1	2	1	1	1	1	1	1	0	2	1	1	1	0	0	0	0	1	1	0	0	1	0
684	1	0	0	0	1	1	2	2	1	1	0	0	1	1	1	0	1	2	1	0	0	1	0	0	0	0	2	1	1	2	1	1	2	2	1	2	0	0	0	1	0	0	0	1	0	0	0	2	0
685	0	0	0	1	0	0	1	1	1	1	1	1	1	0	1	0	2	1	1	1	1	0	1	0	0	0	2	2	1	2	0	1	1	0	0	0	1	0	0	2	0	1	0	1	1	1	0	2	0
686	1	0	0	0	0	0	2	2	0	0	1	0	0	0	0	0	0	0	1	1	1	0	1	0	0	0	2	2	1	2	0	1	1	1	0	2	1	0	0	0	1	1	0	2	0	0	0	2	0
687	1	0	0	0	0	0	0	1	1	1	1	1	2	0	0	1	0	0	1	1	1	0	0	0	0	1	2	2	0	2	0	2	1	0	0	1	2	0	0	0	0	0	0	2	1	0	0	2	0
688	0	0	1	0	1	2	2	2	1	0	1	0	1	0	0	0	2	1	1	1	1	1	0	0	0	0	1	2	2	1	0	1	1	1	0	2	1	0	0	0	0	0	0	1	0	0	0	2	0
689	1	0	0	0	0	0	0	0	2	2	0	1	0	0	1	0	0	1	1	1	1	0	1	1	1	2	2	2	1	2	0	2	1	2	0	2	1	0	0	1	0	0	1	2	2	0	0	1	0
690	0	0	0	0	0	1	2	2	2	1	0	1	1	0	0	1	1	0	0	0	0	1	0	0	0	0	2	2	1	2	1	2	2	1	1	1	1	0	0	0	0	0	0	2	0	1	0	1	0
691	1	0	0	0	0	0	1	2	1	0	1	0	1	1	1	0	1	2	1	1	1	0	0	0	0	0	2	2	1	1	0	2	1	0	0	1	0	0	0	1	0	0	0	1	0	1	0	2	0
692	0	0	0	0	0	0	1	2	2	2	0	0	0	0	0	0	1	0	1	2	1	1	0	0	0	0	0	2	2	0	0	2	2	0	0	0	1	0	0	2	0	0	0	1	0	0	0	2	0
693	1	0	0	1	0	0	1	1	1	0	0	1	2	1	1	1	0	1	1	0	0	0	1	0	0	0	1	1	2	2	1	1	1	1	0	1	1	0	0	2	1	0	0	0	0	0	0	1	0
694	0	0	0	1	0	0	0	0	2	2	0	1	2	2	2	0	1	0	1	1	1	1	1	1	1	1	0	1	1	2	0	1	1	1	0	2	1	1	0	0	0	1	0	1	1	1	0	0	2
695	1	0	0	1	0	0	1	2	2	0	0	1	2	1	1	1	2	0	0	0	0	0	0	0	0	0	2	2	1	2	1	1	1	2	2	2	1	0	0	0	0	0	2	2	1	1	0	2	0
696	1	0	0	1	0	0	1	1	2	2	0	0	0	0	0	0	0	1	0	0	0	0	0	0	0	0	0	1	1	0	0	0	0	2	0	2	1	0	0	0	0	0	0	0	0	0	0	2	0
697	1	0	0	1	1	1	0	0	2	2	0	0	1	1	1	0	0	2	1	1	0	0	0	0	0	0	1	1	1	2	0	1	1	1	0	0	1	0	1	1	1	1	0	1	1	1	0	1	1
698	1	0	0	0	0	0	1	2	1	0	0	0	0	0	0	0	1	1	0	0	0	1	0	0	0	0	2	2	0	2	1	1	1	2	1	1	1	0	0	0	0	0	1	2	1	0	0	2	0
699	0	0	0	1	0	0	2	2	1	1	0	0	0	0	0	0	2	0	0	0	0	0	1	0	0	0	1	1	2	2	0	1	1	2	0	2	1	0	0	1	0	0	0	2	0	0	0	2	0
700	1	0	0	0	1	1	0	0	2	2	0	0	1	1	1	0	2	0	0	0	0	0	0	0	0	0	2	2	0	2	0	2	2	0	0	1	1	0	0	1	0	0	0	0	0	0	0	0	0
701	1	0	0	0	0	0	0	2	2	0	1	0	0	0	0	0	1	2	2	2	1	0	1	0	0	1	0	2	1	1	0	1	1	0	0	2	2	0	0	1	0	1	0	1	1	0	0	2	0
702	0	0	0	0	0	0	2	2	1	1	0	0	1	1	1	0	2	0	0	0	0	0	0	0	0	0	1	1	1	2	0	1	0	1	0	1	2	0	0	0	0	2	0	2	0	0	0	0	1
703	1	0	0	1	0	0	0	0	2	2	0	0	0	0	0	0	0	1	0	0	0	0	0	0	0	0	0	0	1	1	0	1	1	1	0	2	1	0	0	0	0	1	0	1	1	0	0	2	0
704	1	0	0	1	0	0	1	1	1	0	1	0	0	0	0	0	1	0	0	0	0	0	1	0	0	0	1	1	1	2	0	1	1	1	0	1	1	0	0	1	0	0	0	2	0	1	0	0	2
705	1	0	0	1	0	0	1	2	1	1	0	0	1	1	1	0	1	0	2	1	1	0	0	0	0	0	2	2	0	1	0	2	1	1	1	2	1	0	0	0	0	0	1	1	1	1	0	2	0
706	0	0	0	1	0	0	0	1	1	0	1	0	1	1	1	0	2	1	0	0	0	0	0	0	0	0	2	2	1	2	1	0	0	0	0	1	2	1	0	0	0	0	0	2	0	2	0	2	0
707	0	0	0	1	0	0	1	1	2	2	0	0	0	0	0	0	1	0	0	0	0	0	0	0	0	0	2	2	0	2	0	0	0	2	2	2	2	0	0	0	0	0	0	2	0	0	0	0	0
708	1	0	0	0	0	0	0	1	1	0	0	0	0	0	0	0	1	0	0	0	0	0	1	0	0	1	2	2	0	2	0	1	1	0	0	2	1	1	1	0	0	0	0	2	0	1	0	2	0
709	0	0	0	0	0	0	1	1	2	2	0	1	1	0	0	1	1	0	0	0	0	0	0	0	0	0	1	2	0	2	0	1	1	0	0	1	2	0	0	2	0	0	1	1	0	0	0	1	0
710	0	0	0	0	1	1	1	1	1	1	1	1	0	0	0	0	0	0	0	0	0	0	0	0	0	0	1	1	1	2	1	1	2	1	0	2	2	0	0	1	0	0	2	2	1	1	0	1	0
711	1	0	0	0	0	0	1	1	2	2	0	0	0	0	0	0	2	0	0	0	0	1	1	1	1	1	1	1	1	2	0	1	0	1	0	1	2	0	0	0	0	0	0	2	0	2	0	2	0
712	1	0	0	1	0	0	0	1	2	1	0	0	0	0	0	0	2	0	0	0	0	0	0	0	0	1	2	2	0	2	0	1	1	1	0	2	2	0	1	0	1	0	0	2	0	1	0	2	0
713	1	0	0	0	1	1	0	0	2	2	0	0	0	0	0	0	1	1	0	0	0	0	1	0	0	1	1	2	1	2	0	0	0	2	0	2	1	0	0	0	0	0	0	2	0	1	0	2	0
714	0	0	0	1	0	0	1	1	1	1	1	0	1	0	0	0	1	2	2	2	1	0	1	0	0	0	2	2	0	2	1	1	0	2	2	2	1	0	0	0	0	0	0	1	0	0	0	2	0
715	1	0	0	0	0	0	2	2	1	1	1	0	1	0	0	0	1	1	0	0	0	0	0	0	0	0	0	0	1	1	0	0	0	1	1	2	2	0	0	1	0	0	0	1	0	0	0	0	1
716	0	0	0	0	0	0	2	2	1	1	0	0	0	0	0	0	2	1	1	1	1	0	0	0	0	0	2	2	1	2	0	1	1	2	0	2	1	0	0	1	0	1	0	2	2	0	0	2	0
717	0	1	1	0	0	0	1	1	2	1	0	0	1	0	0	0	0	1	0	0	0	1	0	0	0	1	1	0	2	2	0	1	1	0	0	2	1	0	0	1	0	0	0	0	2	2	0	2	0
718	1	0	0	0	0	0	2	2	0	0	1	0	0	0	0	0	2	1	1	1	1	0	0	0	0	0	1	2	0	1	2	1	1	1	0	1	2	0	0	0	0	2	0	2	0	0	0	2	0
719	0	0	0	0	0	0	2	2	1	0	0	0	1	1	1	0	1	1	2	2	1	0	1	0	0	1	1	2	1	2	1	0	0	2	1	2	2	0	0	0	0	0	1	2	1	1	0	2	0
720	1	0	0	1	0	0	1	1	1	1	1	0	0	0	0	0	2	1	1	1	0	1	1	1	1	1	1	1	1	2	0	1	1	1	0	1	0	0	0	1	0	0	0	2	0	1	0	2	0
721	0	0	0	0	0	0	0	0	2	1	0	1	2	1	1	1	1	1	1	1	1	0	0	0	0	1	1	1	0	1	0	1	1	2	0	2	1	0	0	1	0	0	0	2	0	0	0	1	0
722	0	0	0	1	0	0	2	2	1	1	0	1	2	2	2	0	1	0	0	0	0	0	0	0	0	0	2	2	0	2	0	2	1	2	1	2	1	0	0	0	0	0	0	1	0	0	1	0	1
723	0	0	0	1	0	0	2	2	0	0	1	0	0	0	0	0	0	0	1	1	1	0	0	0	0	1	1	2	1	2	0	1	1	1	0	2	2	0	0	0	0	0	1	1	1	1	0	2	0
724	0	0	0	1	0	0	1	1	1	1	1	0	0	0	0	0	2	0	0	0	0	0	0	0	0	0	2	2	1	1	0	0	1	0	0	2	2	0	0	0	0	0	0	0	0	0	0	1	1
725	1	0	1	1	0	0	2	2	0	0	0	0	0	0	0	0	0	0	0	0	0	0	0	0	0	0	1	0	2	2	0	1	0	2	1	2	1	0	0	0	0	0	0	1	0	0	0	1	1
726	0	0	0	0	0	0	1	1	2	1	0	0	0	0	0	0	2	1	0	0	0	1	0	0	0	0	1	1	0	1	0	1	2	0	0	2	0	1	1	1	0	0	1	2	1	0	0	2	0
727	0	0	0	0	0	0	1	1	2	1	0	0	0	0	0	0	1	1	0	0	0	0	0	0	0	0	2	2	1	2	1	0	1	1	0	2	2	0	0	0	0	0	0	2	0	1	0	0	1
728	0	0	0	1	0	0	1	1	2	2	0	0	1	2	1	0	0	0	0	0	0	1	1	1	1	1	0	2	2	1	0	2	1	0	0	1	1	0	0	1	0	0	0	1	0	0	0	1	0
729	1	0	0	1	0	0	1	2	2	1	0	0	1	1	1	0	0	2	1	1	1	0	0	0	0	1	2	2	2	2	1	0	0	2	1	2	1	0	0	1	0	0	0	1	1	1	0	1	0
730	0	0	0	0	0	0	0	1	2	1	0	1	1	1	1	0	0	2	0	0	0	0	0	0	0	0	1	1	0	1	0	0	1	1	0	2	1	0	0	0	0	0	1	1	1	1	0	2	0
731	0	0	0	0	0	0	1	1	2	2	0	1	1	1	1	0	1	1	2	1	1	0	0	0	0	1	0	0	1	1	0	2	1	0	0	1	1	0	0	0	0	0	0	1	0	0	0	2	0
732	0	0	0	0	0	0	1	2	0	0	1	1	2	0	0	1	2	2	0	0	0	0	0	0	0	0	2	1	1	2	1	0	1	0	0	2	1	1	1	0	0	0	1	2	0	0	0	1	0
733	0	0	0	0	1	1	0	0	2	1	0	0	0	0	0	0	1	0	0	0	0	1	0	0	0	0	2	2	0	2	1	1	1	1	0	2	1	0	1	1	1	1	0	2	1	1	0	1	0
734	0	0	0	1	1	1	1	2	1	0	1	0	0	0	0	0	1	1	0	0	0	0	0	0	0	0	1	2	1	1	0	0	0	2	0	2	1	0	0	0	0	0	0	1	0	0	0	1	0
735	1	0	0	0	0	0	2	2	2	2	0	0	0	0	0	0	2	1	0	0	0	0	0	0	0	1	2	2	0	2	2	2	1	1	0	2	1	0	0	0	0	0	0	1	0	1	0	1	0
736	1	0	0	0	0	0	1	1	1	0	1	1	1	0	0	1	1	1	1	1	1	0	1	1	1	2	1	2	0	1	0	1	1	1	0	2	1	0	0	2	0	0	0	2	0	1	0	0	1
737	1	0	0	0	0	0	1	2	2	0	0	0	0	0	0	0	2	1	1	1	0	1	1	1	1	1	1	2	2	1	1	1	1	2	0	2	1	0	0	1	0	0	0	1	0	1	0	2	0
738	0	0	0	0	0	0	2	2	1	1	1	1	1	1	1	0	1	2	2	1	0	0	1	0	0	0	0	2	2	1	0	1	1	1	0	1	1	0	1	0	2	0	1	2	1	0	0	1	1
739	0	1	0	0	1	1	1	1	1	1	0	1	1	0	0	1	1	1	1	1	0	0	1	1	1	2	1	2	0	2	0	2	2	0	0	0	1	0	0	2	0	0	1	1	1	1	0	1	0
740	1	0	0	1	0	0	1	0	2	1	0	0	1	1	1	0	1	0	0	0	0	0	1	0	0	0	1	2	0	2	1	0	1	1	0	2	1	1	0	0	0	0	0	1	0	1	0	2	0
741	1	0	0	1	0	0	1	1	1	1	0	0	0	0	0	0	1	2	0	1	1	0	0	0	0	0	2	2	0	2	0	1	1	2	1	1	1	0	0	0	0	0	0	2	0	0	0	2	0
742	1	0	0	0	0	0	1	1	1	1	1	1	1	0	0	0	1	1	1	1	1	1	1	1	1	1	1	2	1	0	0	2	2	1	0	2	1	0	0	0	0	0	1	2	1	0	0	0	0
743	1	0	0	2	0	0	1	1	1	1	0	0	0	0	0	0	1	0	0	1	0	0	1	0	0	1	2	2	1	2	1	2	1	0	0	1	2	0	0	0	0	0	1	1	1	2	0	0	1
744	1	0	0	1	1	1	1	1	1	1	1	0	0	0	0	0	1	1	1	0	0	1	0	0	0	0	1	2	0	1	1	1	1	2	1	2	1	0	0	0	0	1	0	2	1	0	0	2	0
745	0	0	0	0	0	0	1	2	1	1	0	1	2	1	1	1	1	2	1	1	1	1	0	0	0	0	0	1	2	1	0	1	1	1	0	1	1	0	0	0	0	0	1	1	1	1	0	2	0
746	1	0	0	1	0	0	0	0	2	1	0	1	2	2	2	0	1	2	2	2	2	0	1	0	0	0	1	2	0	1	0	1	1	1	0	1	1	1	1	0	0	0	0	0	2	0	0	1	0
747	1	0	1	1	1	1	1	2	2	1	0	0	2	2	2	0	0	0	1	1	1	0	1	0	0	0	2	2	0	1	1	2	2	0	0	1	2	0	0	1	0	0	1	1	1	2	0	2	0
748	0	0	0	0	0	1	2	2	1	1	1	0	1	1	1	0	0	1	1	1	1	0	0	0	0	0	2	2	0	2	1	2	1	0	0	1	0	0	0	1	0	0	1	2	1	1	0	1	0
749	0	0	0	0	0	0	0	1	1	1	1	0	0	0	0	0	2	2	1	1	1	0	0	0	0	1	2	2	0	2	0	0	0	2	1	2	2	0	0	0	1	0	0	2	0	0	0	2	0
750	0	0	0	0	0	0	1	2	0	0	1	0	0	0	0	0	1	1	0	0	0	1	2	1	1	1	1	2	0	1	0	1	1	2	0	2	2	0	0	1	0	0	1	2	0	1	0	0	0
751	0	0	0	0	0	1	1	1	1	0	0	0	0	0	0	0	1	0	0	0	0	1	0	0	0	0	1	2	1	1	0	1	1	2	0	2	1	0	0	0	0	0	1	2	2	2	0	2	0
752	0	0	0	0	0	0	1	2	1	0	1	0	0	0	0	0	1	0	1	1	1	1	1	1	1	1	1	1	2	2	1	0	1	1	0	2	1	0	0	1	0	0	1	1	1	2	0	2	0
753	1	0	0	0	0	0	2	2	1	1	0	0	1	1	1	0	0	2	0	0	0	0	1	0	0	0	2	0	1	1	0	2	2	2	0	2	1	0	0	0	0	0	0	2	0	0	0	2	0
754	1	0	0	0	0	0	2	2	1	1	0	1	1	0	0	1	1	0	0	0	0	0	0	0	0	0	1	1	1	2	1	1	1	1	1	1	2	0	0	0	0	0	1	2	1	0	0	1	0
755	0	0	0	0	0	0	0	0	2	2	0	0	1	1	1	0	1	0	0	1	0	0	0	0	0	0	2	2	0	2	0	0	0	2	1	2	1	0	0	1	0	0	1	1	1	1	0	1	0
756	1	0	0	0	0	0	1	1	1	1	0	2	2	1	1	0	1	1	1	1	1	1	0	0	0	0	1	0	2	2	0	2	2	0	0	1	0	0	0	1	0	1	0	1	0	1	0	2	0
757	1	0	0	1	0	0	0	1	2	1	0	0	0	0	0	0	0	0	0	1	1	1	0	0	0	0	1	2	0	2	0	1	1	1	0	2	2	0	0	1	0	0	1	1	1	1	0	1	1
758	0	0	0	0	0	0	2	2	0	0	0	1	1	0	0	1	2	0	0	0	0	0	0	0	0	1	1	1	1	2	0	1	1	1	0	2	2	0	1	0	1	0	1	2	0	1	0	2	0
759	1	0	0	0	0	0	2	2	1	1	0	0	0	0	0	0	1	0	0	0	0	1	0	0	0	0	0	1	2	2	1	1	1	1	1	1	1	0	0	2	0	0	1	1	0	1	0	1	0
760	1	0	0	1	0	0	2	2	1	0	1	1	1	1	1	0	2	0	0	0	0	0	0	0	0	0	1	1	1	2	1	2	2	1	0	1	2	0	0	0	0	0	0	2	1	1	0	2	0
761	0	0	0	0	0	0	1	2	1	0	0	2	2	0	0	1	2	0	0	0	0	0	0	0	0	0	1	1	2	2	0	1	0	1	0	1	2	0	0	1	0	0	1	1	1	1	0	1	0
762	1	0	0	1	0	0	0	0	1	1	0	0	1	1	1	0	0	1	1	1	1	0	0	0	0	0	2	2	1	2	2	1	0	2	1	2	1	0	0	1	0	0	0	2	0	0	0	2	0
763	1	0	1	1	0	0	2	2	1	1	1	2	1	1	2	0	2	1	0	0	0	0	0	0	0	0	1	1	1	2	0	1	1	0	0	1	2	0	0	1	0	2	0	2	0	0	0	1	0
764	0	0	1	0	1	2	2	2	0	0	0	0	1	0	0	0	1	0	1	1	1	0	0	0	0	0	0	1	1	2	0	2	2	2	1	2	1	1	1	0	0	0	1	2	1	1	0	2	0
765	1	0	0	0	2	2	1	1	1	1	1	0	0	0	0	0	2	0	0	0	0	0	1	0	0	0	2	2	1	2	2	1	1	0	0	1	1	0	1	0	2	0	0	1	0	0	0	0	0
766	0	1	0	0	0	0	2	2	1	0	1	1	1	0	0	1	1	0	1	1	1	0	0	0	0	1	2	2	1	2	0	2	1	0	0	1	1	0	0	0	1	0	0	0	0	1	0	1	0
767	0	0	0	0	0	0	1	1	1	1	0	1	0	0	1	0	1	1	0	0	0	2	0	0	0	0	2	2	0	1	1	1	1	1	0	0	2	0	0	0	0	1	0	1	1	0	0	2	0
768	0	0	0	0	0	0	1	2	2	1	0	0	0	0	0	0	2	1	1	0	0	0	0	0	0	0	2	2	0	2	0	1	1	1	0	2	1	1	1	0	0	0	1	1	1	1	0	2	0
769	0	0	0	0	0	0	1	2	1	0	1	1	0	0	1	0	0	2	2	1	0	0	1	0	0	0	2	2	1	2	2	1	1	1	1	1	1	0	0	1	0	0	1	1	1	1	1	1	0
770	0	0	0	0	0	0	1	1	2	2	0	1	1	0	1	0	2	0	0	0	0	0	0	0	0	0	2	2	1	1	0	1	1	1	1	1	1	0	0	1	0	0	0	2	0	0	0	1	0
771	1	0	0	0	0	0	2	2	1	1	0	1	0	0	0	0	1	1	0	0	0	0	0	0	0	0	2	2	0	2	0	1	1	2	0	2	2	0	0	1	0	0	1	1	0	0	0	1	0
772	1	0	0	0	1	1	1	1	2	2	0	0	0	0	0	0	2	2	2	1	1	0	0	0	0	0	2	2	0	2	0	2	2	2	0	2	2	0	0	1	0	0	0	1	0	0	0	0	0
773	1	1	1	1	0	0	1	1	1	1	1	0	1	1	1	0	2	1	1	1	0	0	0	0	0	0	2	2	0	2	0	1	1	1	0	2	1	0	0	1	0	0	1	2	1	1	0	0	0
774	1	0	0	0	0	0	1	2	0	0	1	2	2	0	0	1	1	1	1	1	1	1	0	0	0	0	1	1	0	1	1	1	1	0	0	1	1	0	0	1	0	0	1	2	2	0	0	2	0
775	0	0	0	1	0	0	1	1	1	1	1	0	2	1	1	0	1	0	0	0	0	0	0	0	0	0	1	2	1	2	0	1	0	1	1	1	2	0	0	1	0	0	0	0	1	1	0	0	1
776	0	0	0	1	0	0	0	0	2	2	0	0	0	0	0	0	1	0	1	2	1	1	0	0	0	0	2	2	0	2	2	1	1	2	0	2	1	0	0	0	0	0	1	1	1	0	0	1	0
777	0	0	0	0	2	2	0	1	2	1	0	1	1	1	1	0	1	0	0	0	0	0	0	0	0	0	2	2	0	2	0	2	1	1	0	1	1	1	0	1	0	0	0	2	0	1	0	1	0
778	0	0	0	1	0	0	1	2	2	0	0	0	0	0	0	0	0	2	1	1	1	0	0	0	0	0	2	2	0	2	1	2	2	1	0	2	1	1	1	0	0	0	0	2	0	1	0	1	0
779	1	0	0	0	0	0	2	2	1	1	0	2	2	2	2	0	1	1	0	0	0	0	0	0	0	1	1	2	0	2	0	2	2	0	0	1	1	1	1	0	0	0	1	2	1	0	0	2	0
780	1	0	0	0	1	1	2	2	2	1	0	1	0	0	0	0	0	2	2	1	0	1	0	0	0	0	2	2	0	2	1	1	0	2	2	2	0	0	0	1	1	0	0	2	0	1	0	1	0
781	0	0	0	0	0	0	0	1	2	1	0	0	0	0	0	0	2	1	1	1	1	0	0	0	0	1	2	2	0	2	1	1	1	1	0	1	1	0	0	1	1	1	0	2	0	1	0	1	1
782	1	0	0	0	0	0	1	1	0	0	1	0	0	0	0	0	0	1	1	1	1	0	0	0	0	0	1	1	2	2	0	1	1	2	2	2	1	0	0	2	0	1	0	1	1	1	0	2	0
783	0	0	0	1	0	0	0	0	2	2	0	0	0	0	0	0	1	2	0	0	0	1	0	0	0	0	0	1	1	2	0	0	1	1	0	2	1	0	0	2	0	1	0	2	1	0	0	0	0
784	1	0	1	0	0	1	1	1	1	1	1	1	1	1	1	0	2	2	2	2	0	0	0	0	0	0	1	2	0	2	0	2	1	1	0	2	1	0	0	0	0	0	0	1	0	0	0	1	0
785	0	0	0	0	0	0	1	1	2	2	0	0	1	1	1	0	2	2	1	1	1	1	0	0	0	0	0	1	1	2	0	0	0	1	1	2	0	1	1	1	0	1	0	1	1	1	0	0	0
786	0	0	0	0	2	2	2	2	1	0	1	0	0	0	0	0	1	1	1	1	1	0	0	0	0	1	1	2	0	2	0	0	0	1	1	2	2	0	0	0	0	0	0	0	0	0	0	1	1
787	1	0	0	1	1	1	2	2	0	0	1	1	1	0	0	1	2	0	0	0	0	1	1	1	1	1	1	2	0	2	1	1	1	1	0	1	0	1	1	1	0	0	1	1	1	1	0	1	0
788	1	0	0	0	0	0	2	2	0	0	1	0	1	1	1	0	1	0	0	0	0	1	0	0	0	0	2	2	1	2	1	1	1	1	0	1	1	1	1	0	0	0	0	2	0	0	0	1	0
789	0	0	0	0	0	0	1	1	1	1	1	1	1	0	0	1	1	1	0	0	0	2	0	0	0	0	2	2	1	2	2	2	1	0	0	2	2	0	0	0	0	0	1	2	1	0	0	2	0
790	0	0	0	0	1	1	1	2	2	0	0	1	2	1	1	0	1	1	2	2	1	0	0	0	0	0	2	2	0	2	0	1	1	0	0	1	1	1	0	1	0	0	0	2	1	2	0	1	0
791	0	0	0	0	0	0	1	2	1	0	0	2	1	1	2	0	0	0	0	0	0	1	0	0	0	0	1	0	1	2	0	1	1	0	0	1	1	0	0	0	0	0	0	2	0	1	0	1	0
792	1	0	0	1	0	0	1	2	1	0	0	0	1	1	1	0	2	2	1	1	1	0	0	0	0	0	1	2	0	2	1	2	1	0	0	2	2	0	0	2	0	0	0	1	0	1	0	0	1
793	1	0	0	0	0	0	2	2	1	1	0	1	2	1	1	0	2	0	0	0	0	0	1	0	0	0	1	1	0	1	0	1	1	1	1	1	1	0	0	1	0	0	0	1	0	1	0	1	0
794	1	1	0	0	0	0	1	1	2	1	0	0	1	1	1	0	1	0	1	1	1	0	1	0	0	0	1	2	1	0	0	2	1	1	1	2	1	0	0	0	0	0	0	1	0	0	0	1	0
795	0	1	0	0	0	0	2	2	1	0	1	0	1	1	1	0	2	1	1	0	0	0	0	0	0	0	2	2	0	1	0	2	2	1	0	1	2	0	0	0	0	1	0	2	1	0	0	2	0
796	1	0	0	0	2	2	1	2	1	0	1	0	2	1	1	0	0	1	1	1	1	0	0	0	0	0	2	2	1	2	1	0	0	1	0	2	2	0	0	0	0	0	1	1	1	1	0	1	0
797	1	0	0	0	0	0	0	1	2	1	0	0	0	0	0	0	0	2	0	1	0	1	0	0	0	0	1	2	1	2	0	1	1	1	0	1	1	1	1	0	0	0	0	2	0	0	0	0	1
798	0	0	0	0	0	0	2	2	1	0	1	0	1	1	1	0	1	0	0	0	0	0	0	0	0	1	2	2	0	2	1	1	2	0	0	1	2	0	0	0	0	1	1	2	1	0	0	2	0
799	1	0	0	0	0	0	1	2	1	0	0	0	1	1	1	0	1	0	0	0	0	0	0	0	0	0	0	0	1	1	0	1	1	1	0	1	1	0	0	0	0	0	0	1	0	1	0	0	1
800	0	0	0	0	0	0	2	2	0	0	0	0	0	0	0	0	0	2	0	0	0	0	0	0	0	0	0	1	0	1	0	1	1	2	1	2	0	1	1	0	1	1	0	1	0	1	0	1	0
801	0	0	0	0	0	0	0	0	2	2	0	0	0	0	0	0	2	0	0	1	0	1	1	0	0	1	2	2	0	2	1	2	1	0	0	1	2	0	0	1	1	0	1	2	1	1	0	1	0
802	1	0	0	1	0	0	2	2	1	1	1	1	2	2	2	0	1	0	0	1	0	0	0	0	0	0	1	1	2	2	1	2	2	0	0	0	2	0	0	1	0	0	1	2	0	1	0	1	0
803	1	0	0	0	0	0	2	2	2	1	0	1	1	0	0	1	0	1	0	1	0	0	0	0	0	0	2	2	0	2	0	1	0	1	0	1	1	0	0	1	0	0	0	1	1	0	0	2	0
804	1	0	0	0	0	0	1	1	2	2	0	0	0	0	0	0	0	1	0	0	0	0	0	0	0	1	2	2	0	2	1	1	1	2	0	2	1	0	0	1	0	0	0	1	0	0	0	1	0
805	1	0	0	0	1	1	0	1	2	1	0	0	0	0	0	0	2	0	0	0	0	1	0	0	0	0	0	1	1	2	0	0	2	0	0	2	2	0	1	0	1	0	1	2	1	0	0	1	1
806	0	1	1	1	0	0	1	2	2	0	0	0	0	0	0	0	1	2	0	0	0	2	0	0	0	0	1	1	1	2	0	0	1	2	0	2	2	1	0	0	0	0	1	1	1	1	0	2	0
807	0	0	0	0	0	0	1	2	2	1	0	0	2	1	1	0	2	0	0	0	0	0	0	0	0	1	1	1	1	2	0	1	0	2	2	2	0	0	0	2	1	0	0	2	0	1	0	0	0
808	1	0	0	0	0	0	2	2	1	1	0	1	0	0	1	0	1	1	1	0	0	0	0	0	0	0	1	1	1	2	0	0	0	2	1	1	2	0	0	0	1	0	0	0	0	0	0	1	0
809	1	0	0	0	1	1	1	2	1	0	1	0	0	0	0	0	1	1	0	0	0	0	0	0	0	0	1	2	0	2	1	1	1	1	0	2	1	0	0	1	0	0	0	2	0	2	0	1	0
810	1	0	1	1	0	1	2	2	2	2	0	1	1	0	0	1	1	2	1	1	1	1	1	1	1	1	0	1	2	2	1	1	1	1	1	1	2	0	0	1	0	0	0	1	0	0	1	2	0
811	0	0	0	0	1	1	1	1	1	0	1	0	0	0	0	0	2	2	1	1	1	0	0	0	0	0	2	2	0	2	1	0	0	1	1	2	1	0	0	1	0	0	0	1	0	1	0	1	1
812	0	0	0	0	0	0	1	1	1	1	0	0	2	2	2	0	1	0	0	0	0	0	0	0	0	2	2	2	0	1	1	2	2	2	0	2	1	1	1	1	0	0	1	2	1	1	0	0	0
813	1	0	0	0	0	0	2	2	2	1	0	1	2	1	1	0	1	2	2	2	1	0	0	0	0	0	2	2	0	2	0	1	1	2	0	2	0	0	0	1	0	0	0	1	0	0	0	1	0
814	1	0	0	0	0	0	2	2	1	1	1	0	0	0	0	0	1	1	1	1	1	0	1	1	1	1	1	2	0	2	0	2	2	1	0	2	2	0	0	1	0	1	0	2	1	1	0	2	0
815	0	0	0	0	1	1	2	2	0	0	2	0	0	0	0	0	2	0	0	0	0	0	0	0	0	0	2	2	0	1	0	1	1	0	0	0	1	0	0	1	0	0	0	1	0	0	0	1	0
816	0	0	0	0	0	0	0	0	2	2	0	0	0	0	0	0	0	0	0	0	0	1	1	0	0	1	2	2	0	1	1	1	2	1	0	2	0	1	1	0	1	0	0	0	0	1	0	2	0
817	1	0	0	0	0	0	1	1	1	1	0	1	1	0	1	0	1	1	0	0	0	1	1	1	1	1	1	2	0	2	0	2	1	0	0	2	1	0	0	1	1	0	0	2	0	0	0	1	1
818	1	0	0	2	0	0	1	2	1	0	1	0	1	0	0	0	0	2	1	1	1	0	0	0	0	0	2	2	1	2	1	1	1	1	0	1	2	0	0	1	0	0	0	1	1	2	0	0	1
819	1	0	0	1	0	0	1	1	1	1	0	0	0	0	0	0	1	1	1	1	1	0	0	0	0	0	1	1	1	2	0	1	1	0	0	1	2	0	0	0	0	0	0	2	0	2	0	1	0
820	0	0	0	1	0	0	2	2	1	1	0	0	0	0	0	0	2	0	0	1	1	0	1	0	0	0	1	2	1	1	0	1	1	1	0	2	2	0	0	1	0	0	0	1	0	0	0	0	0
821	1	0	1	0	0	0	2	2	1	1	1	1	0	0	0	0	1	0	1	1	1	1	0	0	0	1	2	2	0	2	1	1	1	1	0	1	0	0	0	1	1	0	1	1	1	2	0	1	0
822	1	0	0	0	0	0	2	2	1	1	0	0	0	0	0	0	2	1	1	0	0	1	0	0	0	0	1	1	2	2	1	1	1	0	0	2	1	0	0	1	0	0	0	1	0	0	0	1	1
823	1	0	0	0	0	0	0	1	1	0	1	0	1	1	1	0	0	0	1	1	1	1	0	0	0	0	2	2	1	1	0	1	1	2	0	2	2	0	0	0	0	1	0	2	2	0	0	2	0
824	1	1	0	0	0	0	1	1	1	1	1	0	1	0	0	0	2	1	0	0	0	0	0	0	0	0	1	1	1	2	1	0	0	1	1	2	1	0	0	1	1	1	0	1	1	1	0	2	0
825	1	0	0	1	0	0	1	1	1	1	1	0	0	0	0	0	2	0	0	0	0	1	0	0	0	0	2	2	1	2	1	2	1	2	0	2	2	0	0	1	0	0	0	1	0	1	0	2	0
826	0	0	0	0	0	0	2	2	1	1	1	1	2	1	1	1	2	1	1	1	1	0	1	0	0	0	0	1	2	2	1	2	1	2	2	2	1	0	0	0	0	0	0	2	0	2	0	1	1
827	1	0	0	0	0	0	2	2	0	0	2	1	1	0	0	1	2	1	0	1	1	1	1	1	1	1	1	1	1	2	1	1	1	1	0	2	0	0	0	1	0	1	0	1	1	1	0	1	1
828	1	0	0	0	0	0	1	1	2	2	0	0	0	0	0	1	1	2	1	1	1	1	0	0	0	0	2	2	0	2	1	1	1	2	1	2	1	0	0	1	0	1	0	2	1	0	0	1	0
829	0	1	0	0	1	1	1	1	1	1	0	0	0	0	0	0	2	1	1	1	1	1	0	0	0	0	0	1	2	2	1	1	1	1	1	1	1	0	0	1	0	1	0	2	1	0	0	0	0
830	0	0	0	0	0	0	1	1	1	1	0	0	2	1	1	0	0	0	0	0	0	0	0	0	0	0	2	2	1	2	0	1	1	2	1	1	2	0	0	0	0	0	0	0	2	2	0	2	0
831	0	0	0	0	0	0	1	1	1	1	0	1	0	0	1	0	2	1	1	1	1	1	0	0	0	0	2	2	1	2	2	0	0	2	0	2	0	0	0	0	0	0	0	1	1	1	0	0	1
832	1	0	0	0	0	0	1	1	2	2	0	0	0	0	0	0	0	1	1	0	0	0	0	0	0	0	2	2	1	2	1	1	1	1	0	2	2	0	0	0	0	0	1	1	1	2	0	0	0
833	0	0	0	0	0	0	1	1	1	1	1	0	0	0	0	0	1	2	0	0	0	1	1	1	1	1	1	1	1	2	0	1	1	2	0	2	1	0	0	2	0	0	0	1	0	1	0	1	0
834	0	0	0	0	0	0	1	1	1	0	1	0	1	1	1	0	1	1	2	2	2	0	0	0	0	0	1	1	0	1	0	2	2	0	0	1	2	0	0	1	0	0	0	1	0	0	0	1	0
835	0	0	1	1	0	0	2	2	0	0	1	0	1	0	0	0	1	1	0	0	0	0	0	0	0	0	2	2	1	2	0	1	2	2	1	2	1	1	1	1	0	0	0	2	0	1	0	2	0
836	0	0	0	1	0	0	1	2	1	0	0	1	2	1	1	0	2	1	1	1	0	0	0	0	0	0	1	2	1	1	1	2	2	1	1	1	0	0	0	0	0	0	1	1	1	1	0	1	1
837	1	0	2	0	0	0	2	2	1	0	0	1	2	2	2	0	1	0	0	0	0	1	1	1	1	1	2	2	0	2	1	1	2	0	0	1	1	1	1	0	0	2	0	2	0	0	0	2	0
838	0	0	0	0	0	0	2	2	1	1	0	1	1	0	0	0	1	2	2	2	2	0	1	0	0	0	2	2	0	2	0	1	0	2	1	2	0	1	1	0	0	1	0	2	1	0	0	0	0
839	1	0	0	0	0	0	2	2	1	0	0	0	0	0	0	0	1	2	0	0	0	0	0	0	0	0	2	2	1	2	1	2	1	2	2	2	1	0	0	1	0	0	1	2	1	0	1	1	0
840	1	0	0	0	0	0	0	0	1	1	0	0	0	0	0	0	1	2	1	1	1	0	1	0	0	0	2	2	1	2	0	2	1	0	0	1	1	0	0	1	0	1	0	2	1	0	0	2	0
841	0	0	0	0	0	1	1	2	2	1	0	1	2	0	0	1	1	0	1	2	1	1	1	1	1	1	2	2	0	2	1	1	1	1	0	1	2	0	0	0	0	0	0	2	0	1	0	2	0
842	0	0	0	0	1	1	1	1	1	1	0	0	1	1	1	0	0	0	1	1	1	0	0	0	0	0	2	2	0	1	1	1	0	2	1	2	1	0	0	0	0	0	0	1	0	0	0	1	0
843	0	0	0	1	0	0	2	2	0	0	1	1	0	0	1	0	2	1	1	1	1	1	1	1	1	1	0	2	0	1	0	1	2	2	1	2	2	0	1	0	1	0	1	2	2	0	0	2	0
844	0	0	0	0	2	2	2	2	1	1	0	0	1	1	1	0	1	0	0	0	0	1	0	0	0	0	1	1	1	2	0	1	1	0	0	1	2	0	0	1	0	0	0	2	0	2	0	1	1
845	1	0	0	0	0	0	0	0	1	1	1	0	0	0	0	0	1	1	0	0	0	0	0	0	0	0	1	1	1	2	0	2	2	2	0	2	1	0	0	1	0	0	1	2	1	1	0	2	0
846	1	0	0	0	0	0	1	1	1	1	1	0	0	0	0	0	1	1	2	1	1	0	0	0	0	0	1	1	0	1	0	1	0	1	0	1	2	0	0	1	0	1	0	1	1	1	0	2	0
847	1	0	0	0	0	0	1	2	2	0	0	0	1	1	1	0	2	1	1	1	1	0	2	0	0	0	2	2	0	2	0	0	0	2	0	2	1	1	1	0	0	0	0	1	1	1	0	0	0
848	1	0	0	0	0	0	2	2	1	1	1	1	0	0	1	0	2	0	0	1	0	0	0	0	0	0	2	2	0	1	0	2	2	0	0	1	2	0	0	0	0	2	0	2	0	0	0	1	1
849	0	0	0	0	0	0	2	2	1	1	1	0	0	0	0	0	1	1	1	1	1	1	1	1	1	1	0	0	1	2	0	2	2	0	0	0	0	1	1	1	0	0	0	2	0	0	0	1	1
850	1	0	0	0	0	0	1	1	2	2	0	0	1	1	1	0	1	2	1	1	1	0	1	0	0	1	2	2	0	2	0	0	1	2	0	2	1	1	1	0	0	0	1	2	1	0	0	1	0
851	0	0	0	1	0	0	0	1	2	1	0	1	1	0	0	0	2	1	0	0	0	0	0	0	0	0	2	2	0	2	0	1	1	0	0	1	1	1	1	0	0	0	1	2	1	0	0	1	1
852	0	0	1	0	0	0	0	1	2	1	0	0	1	0	0	0	0	1	0	0	0	0	0	0	0	0	1	1	1	2	0	1	1	1	0	1	2	0	0	0	0	1	0	2	1	0	0	1	0
853	1	0	0	0	0	0	1	1	2	2	0	1	0	0	1	0	2	2	1	1	1	2	1	1	1	1	2	2	0	1	1	1	1	1	0	2	1	0	0	0	0	0	2	2	1	1	0	2	0
854	1	1	1	1	0	0	2	2	1	1	0	1	2	2	2	0	2	1	1	1	1	1	1	0	0	1	0	2	2	1	0	2	2	0	0	1	2	0	0	1	0	1	0	2	1	0	0	0	1
855	1	0	1	0	0	0	1	2	2	0	0	1	1	1	1	0	1	1	0	0	0	0	0	0	0	0	0	1	1	2	0	1	1	2	1	1	1	0	0	2	1	0	0	2	0	0	0	2	0
856	0	0	1	1	0	0	2	2	0	0	1	1	1	0	0	1	1	0	0	0	0	0	0	0	0	0	0	1	1	2	0	1	1	2	1	2	0	0	0	1	0	0	1	1	0	1	0	2	0
857	1	0	0	1	0	0	1	1	1	1	0	0	1	1	1	0	1	0	0	0	0	0	0	0	0	0	1	1	1	2	1	1	1	1	0	2	1	0	0	1	0	0	0	2	0	1	0	0	0
858	0	0	1	0	1	2	2	2	1	0	0	0	1	0	0	0	1	1	1	1	1	0	0	0	0	0	1	1	1	2	0	1	1	0	0	2	2	0	0	0	0	0	1	2	1	1	0	0	0
859	1	0	0	0	0	0	1	1	1	1	0	1	1	0	0	1	2	1	1	0	0	1	0	0	0	0	2	2	0	1	0	2	2	0	0	1	1	0	0	0	0	0	0	1	0	1	0	2	0
860	0	0	0	1	1	1	1	2	1	0	0	1	2	1	2	0	1	2	1	1	1	0	0	0	0	0	1	2	2	1	0	1	1	2	0	2	2	0	0	0	0	0	1	1	1	2	1	1	0
861	1	0	0	0	0	0	1	1	1	1	1	1	2	1	1	1	2	2	2	2	2	0	0	0	0	0	2	2	0	2	0	1	1	0	0	2	1	0	0	1	0	0	0	1	0	1	0	2	0
862	1	0	0	0	0	0	2	2	1	0	0	1	2	1	1	0	0	0	0	1	1	0	0	0	0	0	2	2	0	2	1	1	1	1	0	1	2	0	0	0	0	0	0	2	1	1	0	1	1
863	1	0	1	0	0	0	0	1	1	1	1	0	1	1	1	0	2	1	1	1	1	2	0	0	0	0	1	1	0	1	1	1	1	1	0	1	1	0	0	2	0	0	0	0	0	0	0	2	0
864	1	0	0	1	1	1	2	2	1	1	0	0	0	0	0	0	0	0	1	1	1	1	1	1	1	1	1	0	2	2	0	1	0	1	0	1	2	1	0	0	0	0	0	2	0	1	0	1	1
865	0	0	0	1	1	1	1	1	1	1	0	0	1	0	0	0	1	1	1	1	1	0	1	0	0	0	1	0	2	2	0	1	1	1	1	1	1	0	0	1	0	0	0	2	1	1	0	1	0
866	0	0	0	1	0	0	1	1	0	0	2	0	0	0	0	0	2	1	0	0	0	1	1	1	1	1	2	2	1	2	1	0	0	2	1	2	2	0	0	1	1	2	0	2	0	0	0	1	0
867	0	1	0	0	1	1	1	1	1	1	0	1	0	0	1	0	2	0	0	0	0	0	0	0	0	1	0	1	0	1	0	1	1	1	0	2	2	0	0	1	0	0	1	1	0	1	0	1	1
868	1	0	1	0	0	0	0	1	1	0	1	0	0	0	0	0	2	2	2	2	2	0	0	0	0	0	1	1	0	1	0	1	1	0	0	1	2	0	0	1	0	0	0	0	0	0	0	1	0
869	0	0	0	0	0	0	0	1	1	1	1	0	0	0	0	0	1	0	1	1	1	1	0	0	0	0	1	1	1	2	0	1	1	2	1	2	1	1	1	1	0	0	1	1	1	2	0	1	1
870	1	0	0	1	0	0	1	1	1	1	0	1	2	1	1	0	1	1	1	1	0	1	0	0	0	0	1	2	1	0	0	0	0	1	0	2	1	0	0	2	0	0	1	2	1	2	0	1	1
871	0	0	0	0	0	0	2	2	0	0	0	0	0	0	0	0	2	2	2	1	1	1	0	0	0	0	2	2	0	2	1	0	0	1	0	2	1	0	0	0	0	1	0	2	1	0	0	2	0
872	1	0	0	0	0	0	1	1	2	2	0	1	2	1	1	1	1	2	1	1	1	0	0	0	0	0	1	2	0	2	0	1	1	1	0	1	2	0	0	0	1	0	1	2	1	1	0	2	0
873	1	0	1	0	0	0	1	1	1	0	1	0	0	0	0	0	0	1	1	1	1	1	0	0	0	0	1	1	2	2	0	1	1	1	0	1	1	0	0	1	0	0	0	0	2	2	0	0	0
874	0	0	0	0	0	0	1	2	0	0	1	0	0	0	0	0	2	2	1	1	1	1	0	0	0	0	1	1	1	2	0	2	2	0	0	0	1	0	0	0	0	0	2	2	1	0	0	1	1
875	1	1	0	0	0	0	1	1	1	1	1	0	1	1	1	0	1	0	1	1	1	0	0	0	0	0	1	2	0	2	0	1	2	2	1	2	2	0	0	1	0	0	0	2	0	2	0	2	0
876	1	0	0	0	0	0	0	2	2	0	1	0	1	1	0	0	2	0	0	0	0	1	1	1	1	1	1	1	2	2	1	0	0	2	0	2	1	0	0	1	0	1	0	1	0	1	0	2	0
877	1	0	0	0	0	0	0	1	2	1	0	0	0	0	0	0	1	1	1	1	0	1	0	0	0	0	1	0	1	2	0	1	1	1	1	1	2	0	0	2	1	0	0	0	0	0	0	1	0
878	1	0	0	1	0	0	1	1	2	2	0	0	2	1	1	0	1	1	0	0	0	0	0	0	0	1	1	2	1	0	0	1	1	1	0	1	1	0	0	0	1	0	0	2	0	0	0	2	0
879	0	0	0	0	0	0	1	1	2	1	0	0	0	0	0	0	2	0	0	0	0	2	0	0	0	0	1	1	0	1	1	1	2	1	0	1	1	0	0	1	0	2	0	2	0	1	0	2	0
880	0	0	0	0	0	0	1	1	1	1	0	0	1	1	1	0	1	1	0	0	0	1	0	0	0	0	1	2	0	2	0	1	1	2	1	2	2	0	0	1	0	0	1	2	0	1	0	0	1
881	1	0	1	1	0	0	1	1	1	1	0	0	0	0	0	0	0	1	1	1	1	0	0	0	0	0	1	1	0	1	1	1	1	0	0	2	1	0	1	0	1	0	0	2	0	0	0	0	0
882	1	0	1	0	0	1	0	0	2	2	0	0	1	1	1	0	1	1	0	0	0	0	1	0	0	0	2	2	0	2	0	1	1	1	0	1	1	0	0	1	0	0	1	2	1	1	0	1	0
883	0	0	0	0	0	0	1	1	0	0	1	0	1	1	1	0	1	1	2	2	1	1	0	0	0	0	1	2	0	2	1	1	1	1	0	1	2	0	0	0	1	1	0	2	0	0	0	1	0
884	0	0	0	0	0	0	1	2	2	1	0	1	2	1	1	1	1	1	1	1	1	0	0	0	0	0	0	1	0	0	1	0	0	2	0	2	1	0	1	0	2	1	0	2	1	0	0	0	1
885	0	0	0	1	0	0	2	2	0	0	0	0	1	1	1	0	1	0	1	1	1	0	0	0	0	0	0	2	2	0	0	1	0	2	2	2	0	1	1	1	0	0	0	1	0	1	0	0	2
886	1	0	0	0	1	1	1	1	1	1	1	0	0	0	0	0	1	0	0	0	0	0	0	0	0	0	1	2	1	1	1	0	0	1	0	2	0	0	0	0	0	0	0	2	0	2	0	1	0
887	0	0	0	1	0	0	2	2	1	0	1	0	0	0	0	0	1	1	1	1	1	0	0	0	0	0	1	1	0	1	0	2	1	1	0	1	1	0	0	0	1	0	0	1	0	1	0	2	0
888	1	0	0	1	1	1	0	1	2	1	0	1	1	0	0	0	2	2	0	0	0	0	0	0	0	0	2	2	0	2	0	1	2	1	0	2	1	0	0	0	1	1	0	1	1	0	0	2	0
889	0	0	0	0	0	0	1	2	1	0	1	0	1	1	1	0	1	2	0	0	0	0	1	0	0	0	1	2	0	2	0	1	1	1	0	2	1	0	0	0	0	0	0	2	0	1	0	0	0
890	1	0	0	0	1	1	2	2	1	0	1	0	0	0	0	0	2	0	0	0	0	1	0	0	0	1	2	2	1	2	0	2	2	0	0	0	1	0	1	0	1	1	0	2	1	0	1	0	1
891	1	0	1	0	0	0	0	1	2	1	0	0	1	1	1	0	2	0	0	0	0	2	1	1	1	1	2	2	0	2	1	1	1	1	0	2	1	0	1	0	2	0	0	1	0	1	0	2	0
892	1	0	0	0	1	1	0	1	2	1	0	0	0	0	0	0	0	2	2	1	0	0	0	0	0	0	1	2	1	0	0	0	0	2	2	2	1	0	0	0	0	0	0	1	0	0	0	1	0
893	1	0	0	0	0	0	0	0	2	1	0	0	0	0	0	0	2	1	0	1	1	1	0	0	0	0	0	2	1	1	0	1	1	0	0	1	1	0	0	0	0	0	2	2	1	1	0	2	0
894	1	0	0	0	0	0	1	1	1	1	0	1	0	0	1	0	2	1	1	1	0	2	0	0	0	0	2	2	0	2	0	1	1	2	1	2	1	0	0	0	0	0	0	1	0	0	0	1	1
895	1	0	0	0	0	0	1	1	1	1	1	0	1	1	1	0	1	0	0	0	0	0	0	0	0	1	1	2	0	2	0	1	2	1	0	2	1	0	0	1	0	0	0	1	0	1	0	2	0
896	0	0	0	1	0	0	1	1	1	1	1	0	2	1	1	0	1	1	1	0	0	1	1	1	1	1	1	1	1	2	0	1	1	1	0	1	1	1	1	0	0	0	0	0	2	0	0	0	0
897	1	0	0	1	0	0	1	1	1	1	0	0	1	1	1	0	0	1	0	0	0	0	0	0	0	0	2	2	0	2	0	2	2	0	0	0	1	1	1	0	0	0	0	1	0	0	0	1	0
898	0	0	0	0	0	0	2	2	0	0	0	1	1	0	0	1	1	1	1	1	1	0	0	0	0	0	1	2	0	2	0	0	1	0	0	2	1	0	0	1	0	1	0	2	0	0	0	2	0
899	1	0	0	0	0	0	2	2	1	0	1	0	0	0	0	0	2	2	2	1	1	0	0	0	0	0	1	1	1	2	0	1	2	1	0	2	1	0	0	1	0	0	0	2	0	1	0	1	0
900	1	0	0	0	0	0	2	2	0	0	1	0	1	1	1	0	2	1	1	1	1	1	1	1	1	1	1	1	0	1	0	1	1	1	0	2	1	1	1	0	0	0	1	1	1	0	0	1	1
901	0	0	0	0	0	0	1	1	2	2	0	0	0	0	0	0	1	1	0	1	0	1	1	0	0	0	2	2	0	1	0	2	2	1	1	1	2	0	0	0	0	1	0	1	1	0	0	1	0
902	0	0	1	0	0	0	2	2	1	1	0	1	1	0	0	1	1	1	1	1	1	1	0	0	0	0	1	2	0	2	1	1	1	2	1	2	1	0	0	2	0	1	0	2	1	0	0	0	0
903	1	1	0	0	0	0	2	2	0	0	0	0	0	0	0	0	1	1	1	1	1	0	0	0	0	0	1	2	1	2	1	1	1	2	1	2	1	0	0	1	1	0	0	1	2	1	0	2	0
904	0	1	0	0	0	0	1	2	2	1	0	0	1	1	1	0	1	2	1	1	1	0	0	0	0	0	2	2	0	1	1	0	1	1	0	2	2	0	0	2	0	0	2	2	1	1	0	2	0
905	0	0	0	0	0	0	1	1	2	2	0	1	1	0	1	0	2	1	1	1	1	1	1	1	1	1	1	2	1	2	1	1	1	2	0	2	2	0	0	1	0	1	0	2	1	0	0	2	0
906	0	1	0	0	0	0	1	2	2	0	0	1	1	1	1	0	1	2	1	0	0	1	0	0	0	0	1	2	0	1	1	1	1	1	0	2	1	0	0	1	0	0	0	1	0	0	0	1	1
907	1	0	0	0	1	1	1	1	2	2	0	0	0	0	0	0	0	1	1	1	1	0	1	0	0	0	2	2	0	1	1	1	1	2	2	2	2	0	0	1	0	0	0	0	1	1	0	2	0
908	1	0	0	1	0	0	1	1	1	1	2	0	1	1	1	0	2	2	0	0	0	0	1	1	1	2	0	0	1	1	0	1	1	0	0	1	1	0	0	0	0	0	0	2	0	0	0	2	0
909	0	0	0	1	0	0	1	1	2	1	0	0	0	0	0	0	1	1	1	1	1	0	0	0	0	0	2	2	0	2	0	1	1	2	2	2	1	0	0	0	0	1	0	1	0	2	0	1	0
910	0	0	1	0	1	1	0	1	2	1	0	1	2	1	1	1	2	1	0	0	0	0	0	0	0	0	2	2	1	2	0	1	1	0	0	0	2	0	0	0	0	0	0	1	0	0	0	1	1
911	0	0	0	1	0	0	0	0	2	2	0	0	1	1	1	0	0	0	1	1	1	1	0	0	0	0	2	2	0	1	0	1	1	0	0	2	2	0	0	0	0	0	0	2	1	1	0	0	1
912	0	0	0	0	0	0	1	1	2	1	0	0	0	0	0	0	1	2	0	0	0	1	1	1	1	1	1	2	0	2	1	1	1	2	1	2	1	0	1	1	1	0	0	2	1	0	0	2	0
913	0	0	0	1	1	1	2	2	1	1	0	1	1	1	1	0	1	1	0	0	0	1	0	0	0	0	1	1	1	2	1	1	1	1	1	1	0	0	0	0	0	0	0	1	0	0	0	2	0
914	0	0	0	0	0	0	1	2	1	1	0	1	1	0	0	1	0	2	0	1	0	1	0	0	0	0	1	1	1	2	0	2	1	0	0	1	1	0	0	0	0	0	1	1	1	0	0	2	0
915	1	0	0	0	0	0	2	2	1	1	1	0	0	0	0	0	0	2	0	0	0	0	0	0	0	0	1	2	1	1	1	1	1	0	0	1	1	0	0	2	0	0	0	0	0	0	0	1	0
916	1	0	0	1	0	0	0	1	2	1	0	1	2	2	2	0	1	1	1	1	0	0	0	0	0	0	1	2	1	1	1	1	1	0	0	1	1	1	0	0	0	0	2	2	1	0	0	1	0
917	0	0	0	0	0	0	2	2	0	0	1	0	0	0	0	0	1	2	1	1	1	0	0	0	0	1	2	2	0	2	1	0	0	2	0	2	2	0	0	0	1	1	0	2	2	1	0	2	0
918	1	0	1	1	0	0	1	1	1	1	0	0	1	0	0	0	1	1	1	1	1	1	0	0	0	0	2	2	0	2	0	1	1	2	0	2	1	1	1	0	0	0	0	0	0	0	0	0	1
919	1	0	1	1	0	0	1	1	1	0	1	0	1	1	1	0	1	1	0	0	0	0	0	0	0	0	2	2	0	2	0	1	1	2	0	2	2	0	0	0	0	1	0	2	1	0	0	1	0
920	0	0	0	0	0	0	2	2	2	2	0	0	1	1	1	0	0	2	2	1	1	1	0	0	0	0	2	2	0	1	0	2	1	2	2	2	1	0	0	0	1	0	1	2	1	0	1	1	0
921	1	0	0	0	1	1	2	2	1	0	1	0	1	1	1	0	1	0	1	2	1	1	0	0	0	0	0	1	2	1	0	2	2	1	0	1	2	0	0	0	0	0	0	1	2	1	0	2	0
922	1	0	0	0	0	0	0	0	2	2	0	1	2	2	2	0	2	1	0	0	0	0	0	0	0	1	0	1	0	0	1	1	2	0	0	2	2	0	0	0	0	0	0	1	0	0	0	2	0
923	1	0	0	0	0	0	2	2	0	0	0	1	1	0	0	0	2	0	0	1	0	0	0	0	0	0	1	2	1	1	0	1	1	1	0	2	1	0	0	2	0	0	0	1	0	0	0	1	0
924	0	0	0	1	0	0	1	1	1	1	1	0	1	1	1	0	0	1	1	1	1	0	1	0	0	0	2	2	0	1	0	1	0	1	0	1	2	0	0	1	0	1	0	1	1	1	0	2	0
925	1	0	0	0	0	0	1	1	1	1	1	1	2	2	2	0	1	1	1	1	1	0	1	0	0	1	1	1	2	2	1	2	1	2	0	2	1	1	1	0	0	0	1	2	2	2	0	1	0
926	1	0	0	0	0	0	1	1	1	0	1	0	2	2	2	0	2	0	0	0	0	0	0	0	0	0	1	1	1	2	0	2	1	0	0	1	1	0	0	0	0	0	0	1	0	0	0	2	0
927	1	0	1	1	0	0	2	2	1	0	0	1	1	1	1	0	1	0	0	0	0	1	1	1	1	1	2	2	1	1	0	1	1	0	0	1	2	0	0	0	0	0	1	2	0	0	0	1	0
928	1	0	0	0	0	0	1	2	1	0	1	0	0	0	0	0	1	2	1	1	1	1	1	1	1	1	1	2	0	2	0	1	1	1	0	2	2	0	0	0	0	0	0	1	0	0	0	2	0
929	0	0	1	1	0	0	0	1	2	1	0	0	0	0	0	0	2	1	1	1	0	0	0	0	0	0	2	2	1	2	2	1	2	0	0	1	1	0	0	1	0	1	0	2	0	0	0	1	0
930	0	0	0	0	0	0	1	2	1	0	1	0	0	0	0	0	1	0	0	0	0	0	1	0	0	0	2	2	0	2	0	1	1	0	0	2	1	0	0	1	0	0	2	2	1	1	0	2	0
931	0	0	1	1	0	0	1	1	2	1	0	1	1	0	1	0	0	1	0	0	0	0	1	1	1	2	1	2	1	1	1	2	1	2	0	1	1	0	0	1	0	0	0	0	0	1	0	0	0
932	0	0	0	0	0	0	1	2	1	0	0	1	2	2	2	0	0	1	1	1	1	1	0	0	0	0	2	2	0	2	1	2	2	0	0	0	1	0	0	0	1	0	1	1	1	1	0	1	0
933	0	0	0	0	0	0	1	1	2	2	0	1	2	2	2	0	1	1	1	1	1	0	1	0	0	0	2	2	1	2	0	0	0	2	1	2	2	0	0	1	0	1	0	1	1	1	0	1	1
934	0	0	0	0	1	1	2	2	0	0	0	0	1	0	0	0	1	2	0	0	0	0	1	0	0	0	1	1	2	2	1	1	1	1	0	2	1	2	1	0	1	0	0	1	0	0	0	2	0
935	1	0	0	0	1	1	1	2	1	0	0	0	0	0	0	0	1	0	1	1	1	0	0	0	0	1	2	2	1	2	1	1	1	1	0	2	0	0	0	1	0	0	0	2	0	0	0	2	0
936	1	0	0	0	0	0	2	2	1	1	0	1	2	1	1	0	0	2	0	0	0	1	0	0	0	0	2	2	0	2	0	0	1	2	0	2	1	0	0	1	1	0	1	2	0	1	0	2	0
937	0	1	0	0	1	1	1	2	1	0	1	1	1	0	0	1	0	1	0	0	0	0	0	0	0	1	2	2	0	2	1	1	1	1	1	1	1	0	0	1	0	1	0	1	1	1	0	1	0
938	0	0	0	1	1	1	0	0	2	2	0	0	0	0	0	0	1	1	1	1	0	2	0	0	0	0	2	2	0	2	1	1	1	2	1	1	0	0	0	1	0	1	0	1	1	1	0	1	0
939	1	0	0	1	0	0	2	2	2	1	0	1	1	1	1	0	2	0	0	0	0	0	0	0	0	0	2	2	0	1	1	1	1	1	0	2	1	1	0	0	0	2	0	2	0	0	0	2	0
940	0	0	0	0	0	0	1	1	1	1	1	0	1	1	1	0	1	0	0	0	0	0	1	0	0	1	0	1	0	0	1	1	2	0	0	1	2	0	0	0	0	0	0	1	0	1	0	2	0
941	1	1	0	0	0	0	1	1	1	1	1	1	1	0	0	1	1	0	0	0	0	1	2	1	1	1	1	1	2	2	1	1	1	1	0	1	1	0	0	0	1	0	0	1	0	0	0	2	0
942	1	0	0	1	0	0	1	1	2	2	1	0	0	0	0	0	2	1	0	0	0	1	1	0	0	0	1	2	0	2	1	0	0	2	0	2	0	0	0	1	0	0	0	0	0	0	0	0	0
943	0	0	1	0	1	2	2	2	0	0	0	0	0	0	0	1	1	1	1	1	1	1	0	0	0	0	1	1	2	2	0	2	2	0	0	0	1	0	0	0	0	0	1	1	1	1	0	1	1
944	0	0	1	0	0	0	1	2	1	0	1	0	0	0	0	0	0	2	1	1	1	1	1	0	0	1	2	2	1	2	1	2	1	2	1	2	2	0	0	0	0	0	0	2	0	0	0	2	0
945	1	0	0	0	0	0	0	0	2	1	0	1	0	0	1	0	2	1	1	1	1	1	0	0	0	0	1	1	2	2	1	2	2	1	1	1	1	0	0	2	0	0	0	1	0	1	0	2	0
946	1	0	1	1	0	0	1	1	1	1	0	1	2	1	1	1	1	0	0	0	0	0	0	0	0	0	2	2	2	2	0	1	1	1	0	2	1	0	0	1	0	0	0	2	0	0	0	2	0
947	1	0	0	0	0	0	1	2	2	1	0	0	0	0	0	0	1	0	1	1	1	0	0	0	0	0	2	2	0	2	0	2	2	0	0	1	2	0	0	0	0	2	0	2	0	0	0	0	0
948	0	1	0	0	0	0	1	2	1	0	1	0	0	0	0	0	1	1	0	0	0	0	0	0	0	0	2	2	1	2	0	1	1	2	1	2	1	0	0	1	0	2	0	2	0	0	0	1	0
949	0	0	0	0	0	0	1	1	2	2	0	2	2	0	0	1	0	1	2	1	1	0	0	0	0	0	1	2	2	1	1	2	2	0	0	0	2	0	0	0	0	0	0	2	0	1	0	0	1
950	1	0	0	1	0	0	2	2	2	2	0	1	1	0	0	0	0	0	1	1	1	0	0	0	0	0	0	2	1	1	0	0	0	1	1	2	1	1	1	0	0	0	0	2	0	1	0	2	0
951	1	0	0	1	0	0	2	2	1	1	1	1	1	1	1	0	0	2	0	0	0	0	0	0	0	0	0	0	1	1	0	1	1	2	1	2	1	0	0	1	0	0	0	1	0	1	0	1	0
952	1	0	0	0	0	0	0	1	2	0	0	0	1	1	1	0	1	1	0	0	0	0	0	0	0	0	2	2	1	2	0	1	1	0	0	0	2	0	0	0	0	0	1	1	1	0	0	0	0
953	0	0	0	0	0	0	1	1	1	1	0	1	2	1	1	0	0	1	2	1	1	0	0	0	0	0	2	2	0	1	1	1	1	2	2	2	0	1	1	1	0	0	1	2	2	0	0	1	1
954	1	0	1	0	0	0	1	2	1	0	1	0	0	0	0	0	1	0	0	0	0	2	1	1	1	1	1	1	1	2	1	0	0	1	0	2	0	0	0	0	0	1	0	1	1	0	0	2	0
955	0	0	0	1	0	0	1	1	1	1	1	0	0	0	0	0	0	1	0	0	0	0	0	0	0	0	1	1	1	2	0	1	1	1	0	2	0	0	0	1	0	0	0	0	2	0	1	2	0
956	1	0	0	1	1	1	2	2	0	0	0	2	2	0	0	1	2	1	1	1	1	0	1	0	0	1	0	2	2	2	1	2	2	2	1	2	0	1	1	1	0	0	1	2	1	1	0	2	0
957	0	0	0	0	0	0	2	2	1	1	0	0	0	0	0	0	2	0	0	0	0	0	2	0	0	1	1	2	1	2	0	0	0	2	1	2	1	0	0	0	0	0	1	1	1	0	0	1	0
958	0	0	0	1	0	0	0	1	2	1	0	0	0	0	0	0	1	1	0	0	0	0	0	0	0	0	1	1	1	2	0	1	1	2	2	2	0	0	0	1	0	0	1	1	0	1	0	1	0
959	1	0	0	0	0	0	0	0	2	2	0	0	2	1	1	0	0	2	1	1	1	0	0	0	0	0	1	1	1	2	0	0	0	2	0	2	1	0	0	2	0	0	0	1	1	2	0	0	0
960	0	0	1	0	0	1	1	1	2	2	0	0	1	1	2	0	1	1	2	2	1	0	0	0	0	0	2	2	0	2	0	0	0	1	1	2	2	0	1	0	1	0	1	1	0	0	0	2	0
961	1	0	1	1	0	0	2	2	0	0	1	1	1	0	0	0	2	1	1	1	1	0	1	1	1	1	1	2	0	2	0	1	1	1	0	2	1	0	0	0	0	0	0	0	2	2	0	0	0
962	1	0	0	0	0	0	0	0	2	2	0	0	0	0	0	0	2	0	0	0	0	0	0	0	0	0	2	2	0	2	1	2	2	0	0	2	1	0	0	0	0	0	1	2	1	0	0	2	0
963	0	0	1	0	0	0	1	1	2	2	0	1	1	0	0	1	2	0	1	1	1	0	0	0	0	0	2	2	1	1	0	0	0	2	0	2	2	0	0	1	0	0	0	0	1	1	1	2	0
964	0	0	0	0	0	0	1	1	2	2	1	0	2	1	1	0	2	1	1	0	0	0	1	1	1	1	0	0	1	1	0	1	2	1	0	2	1	0	0	1	0	0	0	2	0	2	0	1	0
965	0	0	0	1	0	0	0	1	2	1	0	0	2	2	2	0	1	0	0	1	0	0	0	0	0	0	2	2	0	2	0	0	1	0	0	2	2	0	0	1	0	0	1	1	1	0	0	0	1
966	1	0	0	0	0	0	1	2	2	0	0	2	2	2	2	0	1	0	1	0	0	1	0	0	0	0	1	1	1	2	0	0	2	0	0	2	1	0	0	0	0	0	2	2	1	0	0	0	1
967	0	0	0	0	0	0	1	1	2	1	0	2	1	1	2	0	0	1	0	0	0	0	0	0	0	0	1	2	1	1	1	1	1	2	0	2	1	0	1	0	2	0	0	2	0	2	0	1	0
968	0	0	0	1	0	0	1	1	1	1	1	0	1	0	0	0	1	2	1	1	1	0	0	0	0	1	1	1	1	2	0	0	0	2	0	2	0	0	0	1	1	0	0	1	0	0	0	2	0
969	1	0	1	1	0	0	0	0	2	2	0	1	1	0	0	1	0	0	0	0	0	1	0	0	0	0	1	1	0	1	1	1	1	1	1	1	0	0	0	2	1	0	0	1	0	1	0	1	1
970	0	0	1	2	0	0	2	2	0	0	0	0	1	1	1	0	0	2	2	1	0	1	0	0	0	0	2	2	0	2	0	1	1	1	0	2	1	0	0	0	0	0	0	1	0	0	0	0	1
971	1	0	0	1	1	1	2	2	1	1	1	0	0	0	0	0	1	1	1	1	0	0	1	0	0	1	2	2	0	2	0	2	2	2	1	2	2	0	0	0	0	0	0	1	0	0	0	0	0
972	0	0	0	0	1	1	0	1	2	1	0	0	1	1	2	0	2	1	0	0	0	0	0	0	0	0	2	2	0	2	0	1	1	1	0	2	2	0	0	0	0	0	1	2	1	1	0	2	0
973	0	0	0	0	1	1	1	1	1	1	1	1	1	0	0	1	1	1	1	1	0	0	2	0	0	0	1	1	2	2	0	1	1	0	0	1	1	0	0	0	0	0	0	2	1	2	0	1	0
974	1	1	0	0	1	1	0	0	2	2	0	0	1	0	0	0	0	1	0	0	0	0	1	0	0	0	2	2	0	2	0	1	0	1	0	1	2	0	0	1	0	0	0	2	0	0	0	1	1
975	1	0	2	0	0	0	0	0	2	1	1	0	0	0	0	0	1	2	0	1	1	0	0	0	0	1	1	2	0	2	0	1	1	2	0	2	1	1	1	0	0	1	0	1	0	2	0	2	0
976	1	0	0	0	0	1	0	1	2	0	0	0	0	0	0	0	1	1	1	0	0	0	0	0	0	0	2	2	0	2	1	1	1	0	0	1	1	0	0	0	0	0	1	1	1	1	0	0	0
977	0	0	0	1	0	0	2	2	1	1	0	2	2	1	1	0	1	1	0	1	0	0	0	0	0	0	0	0	1	2	0	2	2	0	0	1	2	0	0	0	1	0	0	1	0	0	0	2	0
978	0	0	0	1	0	0	1	1	2	2	0	1	0	0	1	0	1	1	0	0	0	0	0	0	0	0	2	2	0	2	0	2	1	1	0	1	2	0	0	0	0	0	1	1	0	0	0	2	0
979	1	0	0	0	1	1	0	1	1	1	1	0	1	1	1	0	1	2	0	0	0	1	0	0	0	0	2	2	1	2	2	1	1	1	0	0	1	2	1	0	1	0	1	2	1	1	0	1	0
980	0	0	0	0	0	0	2	2	1	1	1	1	1	0	0	1	0	0	1	1	1	0	0	0	0	1	2	2	0	1	0	2	2	0	0	2	1	1	0	1	0	0	0	2	1	1	0	2	0
981	0	0	0	0	1	1	2	2	1	1	0	0	1	1	1	0	1	0	1	1	1	1	0	0	0	0	2	2	1	1	0	2	2	0	0	2	1	0	0	0	1	0	0	0	0	1	0	0	1
982	1	1	0	0	0	0	0	1	1	1	1	1	1	0	0	1	1	0	0	0	0	0	1	1	1	2	1	1	1	2	0	0	0	1	0	1	1	0	0	2	0	1	0	1	1	0	0	2	0
983	0	0	0	0	0	0	1	1	2	2	0	1	0	0	1	0	0	2	1	1	1	0	0	0	0	1	1	2	1	1	1	0	0	2	1	2	0	0	0	1	0	0	0	2	1	0	0	1	1
984	0	0	0	0	0	0	2	2	1	1	1	0	1	1	1	0	1	2	2	2	2	0	1	0	0	0	1	2	1	2	0	2	1	1	0	1	1	0	0	2	0	0	0	1	0	1	0	1	0
985	0	0	0	0	0	0	1	1	0	0	0	1	1	1	1	0	1	1	1	1	1	1	0	0	0	0	2	2	0	2	0	1	2	0	0	2	2	0	0	0	0	0	0	1	0	1	0	2	0
986	1	0	0	0	1	1	1	1	1	1	0	0	1	1	1	0	1	0	0	0	0	1	0	0	0	0	1	1	1	2	0	0	1	1	0	2	1	0	0	0	0	1	1	2	1	0	0	1	0
987	0	0	0	1	1	1	2	2	0	0	1	0	0	0	0	0	0	2	2	2	0	0	0	0	0	1	2	0	1	1	0	0	1	0	0	2	2	0	0	0	0	0	0	2	0	1	0	2	0
988	0	0	0	0	0	0	2	2	1	1	1	0	0	0	0	0	2	0	0	0	0	1	0	0	0	0	1	1	1	2	0	1	1	0	0	1	2	0	0	0	0	0	0	2	0	0	0	1	0
989	1	0	0	0	0	0	2	2	0	0	1	0	1	1	1	0	0	2	0	0	0	0	0	0	0	1	2	2	0	2	1	2	1	1	0	1	2	1	0	0	0	0	0	2	1	2	0	0	0
990	0	0	0	1	0	0	1	1	1	1	0	0	0	0	0	0	1	0	0	0	0	0	0	0	0	0	0	1	1	2	0	2	2	1	1	2	2	0	0	1	0	0	0	2	0	1	1	1	0
991	1	1	0	0	0	0	2	2	1	1	0	0	0	0	0	0	0	0	0	0	0	1	0	0	0	0	2	2	1	1	0	0	1	2	0	2	1	1	0	0	0	0	1	2	2	0	0	1	0
992	1	0	0	0	0	0	1	1	2	1	0	0	0	0	0	0	1	1	0	0	0	1	0	0	0	0	0	2	2	1	0	0	0	1	1	2	2	1	0	0	0	0	1	2	1	0	0	1	1
993	1	0	0	1	1	1	1	1	1	0	1	1	1	0	1	0	2	0	0	0	0	1	0	0	0	1	2	2	0	2	0	1	1	1	0	1	1	0	0	0	1	1	0	2	2	1	0	2	0
994	0	0	1	0	0	0	0	1	2	0	0	1	1	0	0	1	0	2	2	1	1	0	1	0	0	0	0	2	1	2	1	0	0	2	0	2	0	1	1	0	0	1	0	1	1	0	0	0	0
995	0	0	0	0	0	0	1	2	1	0	1	0	0	0	0	0	1	1	1	1	1	0	0	0	0	0	1	1	1	2	0	0	0	2	1	2	1	0	0	1	1	0	0	1	0	0	0	1	0
996	0	0	0	1	0	0	1	1	1	1	1	0	1	1	1	0	2	0	0	0	0	1	1	1	1	1	2	2	0	2	0	1	1	2	1	2	1	0	0	1	0	0	0	2	0	0	0	1	1
997	0	0	0	0	0	0	0	1	2	0	0	2	2	1	1	0	0	1	1	0	0	1	0	0	0	0	2	2	0	2	0	0	0	1	0	1	1	0	1	1	1	0	0	2	0	0	0	2	0
998	0	0	0	0	0	0	0	0	2	2	0	0	0	0	0	0	2	0	0	0	0	0	0	0	0	0	2	2	0	1	0	1	1	1	0	2	1	0	0	0	0	0	0	2	0	1	0	0	1
999	1	0	0	0	0	0	1	1	2	2	0	0	2	1	1	0	0	1	1	1	1	2	0	0	0	0	1	2	1	2	0	1	0	1	0	1	2	0	0	0	0	0	1	1	1	0	0	2	0
1000	1	0	0	0	0	0	1	1	1	1	1	0	0	0	0	0	2	0	0	0	0	1	0	0	0	0	0	1	2	1	0	1	0	1	1	1	2	0	0	0	0	0	0	2	0	0	1	0	1
[truncated: 252 more columns]
