# Supplementary material for: KNN-MDR: a learning approach for improving interactions mapping performances in genome wide association studies
Source: BMC Bioinformatics. 2017 Mar 21;18:184. doi: 10.1186/s12859-017-1599-7 (PMC5361736; doi:10.1186/s12859-017-1599-7)
Supplement: Supplementary file 6 — The data set(s) supporting the results of Table 4. (ZIP 7095 kb) [file 12859_2017_1599_MOESM6_ESM.zip › 100 simulations/S64/mkallsimul.dat]

1	0	0	1	0	0	0	2	0	1	1	0	0	1	1	0	1	0	2	0	1	1	0	2	0	0	0	0	1	1	2	0	1	1	1	0	2	2	1	1	1	0	1	1	0	1	1	0	2	0
2	0	1	2	1	0	0	1	0	1	1	0	1	1	0	1	1	2	0	2	1	0	1	1	0	0	0	0	0	0	1	0	0	2	1	1	1	2	0	0	2	0	0	0	0	0	0	1	1	0
3	1	2	1	0	0	0	1	1	0	1	0	0	0	0	0	0	1	0	2	0	0	0	1	0	0	0	0	0	0	1	1	0	2	2	1	1	1	0	0	0	1	0	0	0	0	1	1	0	1
4	0	1	2	1	0	0	2	0	1	1	1	0	0	0	0	0	0	2	0	1	1	0	2	0	0	0	0	0	0	2	0	0	0	0	1	1	1	0	0	0	1	0	0	0	0	0	0	2	0
5	0	1	1	0	0	0	1	2	0	2	0	0	0	0	0	0	1	1	1	0	0	0	2	0	0	0	1	0	1	0	0	1	2	0	2	0	1	1	1	0	1	1	1	0	1	1	0	1	0
6	0	1	1	1	0	0	1	0	0	0	1	0	1	1	0	0	1	0	2	0	0	0	1	0	0	0	0	0	0	2	0	0	1	1	1	1	1	0	0	0	2	0	0	0	1	1	0	2	0
7	1	1	2	0	1	1	1	0	1	1	0	0	1	0	0	0	1	2	0	1	1	0	2	0	1	1	0	0	1	1	1	0	2	1	1	1	2	0	0	1	1	0	0	0	0	0	1	0	1
8	0	2	2	1	0	0	0	0	2	2	0	1	2	1	0	0	1	0	1	1	1	1	2	0	0	0	0	1	1	1	2	0	1	1	0	2	1	0	0	2	0	1	1	0	1	1	0	2	0
9	0	2	1	1	0	0	0	0	2	2	0	0	1	0	0	0	2	1	1	1	0	0	1	0	0	0	0	0	1	1	0	2	2	0	2	0	0	0	0	0	1	0	0	1	0	0	0	2	0
10	1	1	1	0	0	0	1	1	0	1	0	0	1	0	0	0	2	0	2	0	0	0	2	0	0	0	0	0	1	0	0	1	2	0	1	1	1	0	0	1	1	0	0	2	0	2	0	2	0
11	1	2	1	0	1	1	2	0	0	0	1	0	0	0	0	0	1	0	1	0	0	0	2	0	1	1	1	1	1	1	0	1	2	0	0	2	2	0	0	1	1	0	0	1	1	0	0	2	0
12	1	2	1	0	0	0	2	1	0	1	0	0	0	0	0	0	2	0	2	0	0	0	0	0	0	0	0	0	2	0	0	1	2	0	2	1	1	1	0	1	0	0	0	0	0	0	0	2	0
13	0	2	0	0	0	0	0	0	2	2	0	0	0	0	0	0	2	1	1	0	0	0	1	0	0	0	1	0	0	1	0	0	1	1	1	1	2	0	0	1	1	0	0	0	0	0	0	1	0
14	1	2	0	0	0	0	2	0	0	0	2	0	0	0	0	0	2	1	1	1	1	1	2	0	0	0	0	0	0	2	1	0	0	2	0	2	0	0	0	1	1	0	0	0	1	1	0	1	1
15	1	1	1	1	0	0	0	0	2	2	0	0	0	0	0	0	2	0	2	1	1	0	1	0	0	0	0	2	2	0	0	2	1	1	1	1	2	0	0	0	1	0	0	0	0	2	0	1	1
16	0	2	1	0	0	0	0	0	1	1	1	1	1	1	0	0	1	1	1	1	0	0	2	0	1	1	0	0	1	1	1	1	2	0	0	2	1	0	0	0	2	0	0	0	1	1	0	2	0
17	1	1	1	1	0	0	1	1	1	2	0	0	0	0	0	0	1	1	1	1	1	1	2	0	0	0	0	1	1	2	0	0	1	1	1	1	1	0	0	0	2	0	0	0	1	1	0	1	0
18	1	2	0	0	0	0	1	0	2	2	0	0	0	0	0	0	1	2	0	1	1	0	1	0	0	0	0	1	1	1	2	0	1	0	2	0	2	1	1	0	1	1	1	1	1	2	0	2	0
19	0	2	2	0	0	0	1	0	1	1	1	1	1	0	1	1	0	0	1	0	0	1	2	0	0	0	0	1	1	1	1	0	1	1	1	1	2	1	1	1	0	1	1	0	1	0	1	1	0
20	0	2	0	0	1	1	1	0	1	1	0	0	1	0	0	0	1	1	1	2	1	0	1	0	1	1	0	0	1	1	0	1	2	1	1	1	0	1	1	0	1	0	0	0	1	0	0	0	0
21	1	1	2	1	0	0	1	1	0	1	0	1	1	1	0	0	1	0	2	0	0	1	1	1	1	1	0	1	1	1	0	0	2	0	2	2	1	0	0	0	1	0	0	0	0	0	0	2	0
22	1	1	2	1	0	0	2	1	0	1	0	0	0	0	0	0	2	1	2	1	1	1	1	1	0	0	0	0	1	1	0	0	0	2	0	2	1	0	0	2	0	0	0	0	1	0	0	1	0
23	1	1	2	0	1	1	2	0	0	0	1	1	1	1	0	0	1	1	1	1	1	0	2	0	1	1	0	0	1	1	1	1	1	2	0	2	1	0	0	0	1	0	0	0	0	0	0	2	0
24	1	0	2	0	1	1	1	1	0	1	0	2	2	2	0	0	1	2	0	1	1	1	1	1	1	1	0	0	0	2	0	1	1	1	1	2	0	0	0	0	2	1	1	0	1	0	1	0	1
25	1	1	2	0	0	0	0	0	2	2	0	0	2	0	0	0	0	0	2	0	0	1	2	0	0	0	0	0	0	2	1	0	0	1	0	2	2	0	0	0	1	0	0	1	0	0	0	2	0
26	0	1	1	0	1	1	0	0	2	2	0	0	1	0	0	1	2	0	1	0	0	1	2	0	0	0	0	0	0	2	0	0	1	0	2	0	1	0	0	0	1	0	0	0	0	2	0	1	0
27	1	0	2	1	0	0	0	0	1	1	0	1	1	1	0	0	1	2	0	1	1	0	2	0	0	0	0	0	0	2	1	1	1	1	0	2	1	0	0	1	1	1	1	0	1	1	0	2	0
28	1	2	1	0	0	1	0	0	2	2	0	0	0	0	0	0	0	2	0	1	0	0	2	0	0	0	0	0	1	1	0	0	2	1	0	2	1	1	1	0	0	1	1	0	1	1	1	0	0
29	1	1	1	0	0	1	2	0	0	0	2	1	1	1	0	0	2	2	0	2	0	0	1	0	0	0	0	0	0	2	1	0	1	2	2	1	0	0	0	0	2	1	1	0	2	2	0	0	0
30	1	0	2	0	0	0	1	0	1	1	0	1	1	1	0	0	1	2	0	1	0	1	2	0	0	0	0	0	0	1	1	1	1	0	2	1	1	0	0	1	1	1	1	1	1	2	0	2	0
31	0	0	2	0	1	1	2	1	0	1	0	0	0	0	0	0	1	2	1	1	0	1	2	0	0	0	0	1	0	0	1	0	2	1	0	2	1	0	0	1	1	0	0	0	0	0	0	2	0
32	0	0	2	1	1	1	1	0	1	1	0	0	0	0	0	0	2	2	0	1	1	1	2	0	0	0	0	0	1	1	1	1	1	1	1	1	1	0	0	0	2	1	1	0	1	1	0	2	0
33	1	1	1	0	1	1	1	1	1	2	0	0	0	0	0	0	1	1	1	0	0	1	0	1	1	1	0	0	0	1	1	0	1	1	1	1	1	0	0	1	1	1	1	0	0	0	0	2	0
34	1	2	1	0	0	0	0	0	1	1	0	0	1	0	0	0	2	1	1	0	0	0	2	0	1	1	0	0	1	1	0	1	1	1	0	2	2	0	0	2	0	1	1	0	2	2	1	1	0
35	1	2	1	0	0	1	2	0	0	0	0	1	2	1	0	0	1	2	0	1	1	1	1	1	1	1	0	1	1	1	1	2	2	1	0	2	2	1	1	1	0	0	0	0	1	0	1	1	0
36	0	2	1	1	0	0	2	0	0	0	2	0	0	0	0	0	1	1	1	1	1	0	1	0	1	1	0	0	1	1	0	0	1	2	0	2	0	0	0	0	1	2	2	0	1	1	0	1	0
37	0	1	2	1	0	0	1	0	0	0	1	0	0	0	0	0	1	0	2	0	0	0	2	0	0	0	0	0	1	1	0	0	2	1	1	1	2	0	0	2	0	1	0	0	2	1	0	2	0
38	1	1	1	1	0	0	2	1	0	1	0	0	1	1	0	0	1	0	2	0	0	0	2	0	1	1	0	1	1	1	1	1	2	0	0	2	2	0	0	1	0	1	1	1	1	2	0	2	0
39	1	1	1	1	0	0	2	1	0	1	0	0	1	0	0	0	1	1	1	1	1	1	2	0	0	0	0	1	1	2	1	0	1	1	1	2	1	0	0	1	1	0	0	1	0	1	1	1	0
40	1	2	1	2	0	0	0	0	2	2	0	0	1	0	0	0	1	1	1	1	0	0	0	0	0	0	0	0	0	2	2	0	1	2	0	2	2	0	0	2	1	1	1	0	1	0	0	2	0
41	0	0	2	0	0	0	2	0	0	0	0	0	1	1	0	1	2	0	2	1	0	0	1	0	0	0	0	0	2	0	0	1	1	1	1	1	1	0	0	0	2	1	1	0	1	0	0	1	1
42	1	2	1	0	0	0	1	0	2	2	0	0	1	0	0	0	2	1	1	1	1	0	2	0	0	0	0	0	0	1	1	0	0	1	0	2	2	0	0	2	0	0	0	0	0	1	0	2	0
43	1	0	2	0	0	0	0	0	0	0	1	1	1	0	1	1	2	1	1	1	0	1	1	0	0	0	0	0	1	0	0	1	1	1	0	2	1	0	0	0	1	0	0	0	0	0	0	2	0
44	0	2	1	0	0	0	1	0	1	1	0	1	1	1	0	0	0	1	1	1	1	0	2	0	0	0	0	1	1	1	2	2	1	2	0	2	1	0	0	1	1	0	1	0	1	1	0	2	0
45	0	1	1	0	0	0	0	0	1	1	1	1	1	1	0	0	1	1	1	0	0	0	2	0	1	1	0	0	2	0	0	1	1	1	0	2	2	0	0	2	0	0	0	0	0	0	0	1	1
46	1	1	1	1	1	1	1	0	1	1	1	0	0	0	0	0	1	1	1	1	1	1	1	1	1	1	0	1	1	1	2	1	1	1	0	2	2	0	0	1	0	0	0	0	0	0	0	0	1
47	1	2	1	0	0	0	0	0	2	2	0	1	1	1	0	0	1	1	1	0	0	1	1	1	1	1	0	1	0	1	1	2	2	0	2	0	1	0	0	1	1	0	0	1	0	1	0	2	0
48	1	1	1	0	0	0	1	0	1	1	1	1	1	1	0	0	1	0	2	1	1	0	2	0	1	1	0	0	0	1	0	1	1	2	0	2	1	0	0	0	1	0	0	0	0	0	0	1	0
49	0	1	1	1	1	1	1	0	0	0	1	1	1	1	0	0	1	1	1	1	0	0	1	0	0	0	0	0	0	2	0	1	2	1	0	2	0	0	0	0	2	1	0	0	1	0	0	2	0
50	1	2	0	0	0	0	2	1	0	1	0	1	1	0	1	1	2	0	2	1	1	0	1	0	0	0	0	0	0	1	1	2	2	0	1	1	0	0	0	0	1	0	0	0	0	0	0	1	1
51	0	1	1	0	0	0	1	0	1	1	1	0	0	0	0	0	1	1	1	0	0	1	2	0	0	0	1	1	1	1	0	2	2	0	1	1	1	0	0	0	1	1	1	0	1	0	0	2	0
52	1	2	0	0	0	0	1	0	0	0	0	1	1	1	0	0	1	1	1	1	0	1	1	0	0	0	0	0	0	1	1	0	0	1	1	1	2	0	0	0	1	2	2	0	2	1	1	0	1
53	0	2	0	0	0	0	1	1	1	2	0	0	0	0	0	0	0	2	0	2	0	1	2	0	0	0	0	1	1	1	1	0	2	2	1	2	0	0	0	1	1	0	0	0	1	0	0	0	1
54	1	2	1	1	0	0	1	0	1	1	1	1	1	2	0	0	2	1	1	1	1	1	2	0	0	0	0	0	0	2	0	0	1	2	0	2	2	0	0	2	0	0	0	0	0	0	0	1	1
55	1	2	1	0	0	1	1	0	0	0	0	1	1	1	0	0	1	0	2	0	0	1	2	0	0	0	0	0	2	0	0	0	0	2	0	2	2	0	0	0	1	2	2	0	1	1	0	1	1
56	0	2	0	0	0	0	2	0	0	0	0	1	1	1	0	0	2	1	1	1	1	1	2	0	0	0	0	0	1	1	0	0	1	2	0	2	1	0	0	0	1	1	1	0	1	1	0	0	1
57	1	1	2	1	0	0	0	0	2	2	0	0	0	0	0	0	1	0	2	1	1	1	2	0	0	0	1	0	0	1	1	1	1	0	1	1	0	0	0	1	1	1	0	0	1	0	0	1	1
58	1	1	1	0	1	1	1	0	0	0	1	0	1	0	0	0	1	1	1	1	0	1	2	0	0	0	0	2	2	1	1	1	2	2	0	2	1	0	0	0	1	0	0	0	0	1	0	2	0
59	1	1	1	1	0	0	0	0	2	2	0	1	1	1	0	0	2	0	2	0	0	0	2	0	1	1	0	0	0	2	1	2	2	0	1	1	1	0	0	2	0	0	0	0	0	0	0	2	0
60	1	2	1	1	0	0	1	0	0	0	1	0	2	1	0	0	1	0	2	0	0	0	1	0	0	0	0	1	1	2	0	0	2	2	0	2	2	0	1	0	0	1	0	0	1	1	0	2	0
61	1	1	1	0	0	0	1	0	0	0	2	1	1	2	0	0	1	0	2	0	0	1	1	1	1	1	0	1	1	1	2	1	1	1	0	2	1	0	0	0	1	0	0	0	0	0	0	1	0
62	0	0	2	0	0	1	1	0	1	1	0	1	1	1	0	1	1	2	0	0	0	0	2	0	0	0	1	1	1	1	0	0	1	0	1	2	1	0	0	1	1	0	0	0	0	0	0	1	0
63	0	1	1	0	0	0	1	0	1	1	0	1	2	1	0	0	1	1	1	0	0	1	2	0	0	0	0	0	0	2	0	0	2	1	1	1	1	0	0	1	1	0	0	0	0	0	0	1	1
64	1	2	1	1	0	0	1	0	0	0	2	0	0	0	0	0	1	0	2	0	0	0	2	0	0	0	0	2	2	2	0	1	1	2	1	2	0	0	0	0	2	0	0	0	1	0	0	1	0
65	0	2	2	1	0	0	1	0	0	0	1	0	2	2	0	0	2	0	2	0	0	0	0	0	0	0	1	1	1	1	0	2	1	2	0	2	1	1	1	0	0	0	0	0	1	0	0	2	0
66	0	0	2	0	0	0	2	0	0	0	2	0	0	0	0	0	2	2	1	0	0	1	1	1	0	0	1	1	1	2	0	0	1	1	1	2	1	0	0	2	0	1	0	0	2	0	1	1	0
67	1	0	1	0	0	0	2	0	0	0	2	0	0	0	0	0	2	1	1	1	1	1	2	0	0	0	0	0	0	2	1	1	1	2	0	2	0	0	0	0	1	1	1	0	1	1	0	0	0
68	1	1	1	0	0	0	1	0	1	1	1	1	1	1	0	0	1	1	1	1	0	2	0	1	1	1	0	1	1	1	2	0	0	2	0	2	1	0	0	0	1	0	0	0	1	0	0	2	0
69	1	1	2	1	0	0	2	0	0	0	0	0	0	0	0	0	2	2	0	2	0	2	0	1	1	1	0	0	0	1	1	1	1	1	1	1	0	0	0	0	2	1	1	0	1	0	0	1	1
70	1	1	2	1	0	0	0	0	1	1	0	0	0	0	0	0	1	1	1	0	0	1	1	0	0	0	0	0	0	1	1	1	1	2	0	2	1	0	0	0	1	0	0	0	0	0	0	1	0
71	1	2	0	1	0	0	2	0	0	0	0	1	0	0	0	0	0	0	1	1	1	0	2	1	1	2	0	1	1	1	1	0	2	1	1	1	1	0	0	0	1	1	1	0	1	1	0	1	0
72	0	1	1	0	0	0	2	0	0	0	2	1	1	0	0	0	2	1	2	0	0	1	2	0	1	1	0	0	1	1	0	1	2	1	1	2	1	0	0	1	1	0	0	0	1	1	0	2	0
73	0	2	0	0	0	0	2	0	0	0	1	1	2	2	0	1	1	1	1	1	1	0	2	0	0	0	0	1	1	1	1	2	2	2	0	2	1	0	0	1	1	0	0	0	0	0	1	1	0
74	0	2	1	0	0	0	0	0	2	2	0	0	0	0	0	0	0	0	2	1	1	0	2	0	0	0	0	0	1	1	0	1	1	1	1	1	2	0	0	2	0	0	0	0	1	0	0	0	1
75	0	1	2	0	1	1	1	0	0	0	1	0	1	1	0	0	1	1	1	1	1	0	1	0	0	0	0	0	0	1	0	0	1	0	2	1	1	0	0	1	1	0	0	0	1	2	0	0	1
76	0	1	2	0	1	1	0	0	1	1	0	0	0	0	0	0	1	2	0	0	0	1	2	0	0	0	0	0	0	2	1	0	0	1	2	2	1	0	0	0	1	0	0	0	2	0	0	2	0
77	0	2	1	0	0	0	2	1	0	1	0	0	1	0	0	0	2	0	2	1	1	0	1	0	1	1	0	1	1	1	1	1	2	2	0	2	2	0	0	1	1	0	0	0	0	0	0	2	0
78	1	1	1	0	1	1	1	0	1	1	1	1	1	1	0	0	1	0	2	1	0	1	1	1	1	1	0	0	1	1	0	0	0	0	1	1	2	1	0	0	0	1	1	0	1	0	1	1	0
79	0	2	0	0	0	0	0	0	0	0	1	0	0	0	0	0	1	0	2	1	1	0	2	0	0	0	1	1	1	0	1	0	0	0	0	2	0	0	0	0	2	0	0	0	0	0	1	1	0
80	1	1	1	0	0	0	1	0	0	0	2	0	2	0	0	0	1	0	2	0	0	1	2	0	0	0	0	0	1	1	0	1	1	2	1	2	0	0	0	0	1	0	0	0	0	1	0	1	0
81	0	1	2	1	0	0	2	0	0	0	2	1	1	1	0	0	0	2	0	1	1	0	2	0	0	0	0	0	0	2	0	1	1	1	0	2	2	0	0	0	2	1	0	0	1	1	1	0	0
82	1	0	2	0	0	0	0	0	2	2	0	0	0	0	0	1	1	0	1	0	0	0	2	0	0	0	0	1	1	1	0	0	1	2	0	2	2	0	0	1	1	0	0	0	0	1	0	2	0
83	1	2	0	0	0	0	2	1	0	2	1	0	2	1	0	1	1	0	2	0	0	0	2	0	0	0	0	1	1	1	0	1	1	1	1	2	1	0	0	0	1	1	1	0	1	0	1	0	0
84	1	2	0	0	0	0	2	0	0	0	1	0	0	0	0	0	1	1	1	0	0	1	2	0	0	0	0	0	1	1	0	0	1	2	0	2	2	0	0	0	0	0	0	0	0	0	0	1	0
85	0	2	1	1	0	0	1	0	0	0	1	0	0	0	0	0	2	1	1	1	1	1	1	0	1	1	0	0	0	1	0	0	0	2	1	1	2	0	0	1	1	1	0	0	0	0	0	1	0
86	1	2	0	0	0	0	1	0	0	0	1	1	1	1	0	0	1	1	1	0	0	0	2	0	0	0	0	0	1	1	0	0	2	1	0	2	1	0	0	0	2	1	1	0	1	1	0	1	0
87	1	0	2	0	0	0	1	0	1	1	1	1	2	2	0	0	1	1	1	1	0	0	2	0	0	0	0	0	1	1	0	2	2	0	2	0	0	0	0	0	2	0	0	0	0	1	0	2	0
88	1	0	2	0	0	0	1	1	0	1	0	0	1	0	0	0	0	1	0	1	1	0	2	0	0	0	0	2	2	1	1	1	0	1	0	2	2	0	0	1	0	1	1	0	2	0	0	1	1
89	1	1	2	0	1	1	1	0	0	0	1	1	1	1	0	0	2	2	0	1	1	0	2	0	0	0	0	1	2	1	0	1	2	0	1	1	2	0	0	0	1	0	0	1	0	1	0	2	0
90	1	2	0	0	0	0	2	0	1	1	0	0	0	0	0	0	2	0	2	1	1	1	0	1	1	1	0	2	2	1	1	1	1	1	1	1	2	0	0	1	0	0	0	0	0	0	0	2	0
91	1	2	0	0	0	0	1	0	0	0	0	0	0	0	0	0	2	2	0	1	1	1	1	0	0	0	0	0	0	2	1	1	1	2	0	2	2	0	0	2	0	0	0	0	0	1	0	2	0
92	1	2	1	0	0	0	2	0	0	0	1	0	2	1	0	0	1	1	2	0	0	2	1	1	1	1	0	1	1	1	0	2	2	0	1	1	1	0	0	1	1	0	0	0	0	0	1	1	0
93	0	1	1	1	0	0	1	0	1	1	0	0	1	0	0	0	1	0	2	1	1	0	1	0	1	1	0	1	1	1	0	0	0	2	0	2	0	0	0	0	1	0	0	0	0	0	0	2	0
94	0	2	0	0	0	0	1	0	2	2	0	1	1	1	0	0	2	2	0	2	0	0	2	0	0	0	0	0	1	0	0	1	1	1	0	2	1	0	0	0	2	1	1	0	1	1	0	2	0
95	1	2	0	0	0	0	2	1	0	1	0	0	1	0	0	0	1	0	2	1	1	0	2	0	0	0	0	1	1	1	1	1	2	0	1	1	2	0	0	1	0	0	0	0	0	1	0	2	0
96	1	1	1	0	0	0	1	0	0	0	2	0	0	0	0	0	2	0	2	0	0	1	2	0	0	0	0	0	1	1	0	0	0	2	0	2	0	0	0	0	2	0	0	0	0	1	0	2	0
97	1	0	2	1	0	0	1	0	1	1	0	0	0	0	0	0	2	0	2	0	0	1	2	0	0	0	0	0	0	2	0	1	2	1	1	1	2	1	0	0	0	0	0	0	0	0	1	1	1
98	1	2	1	0	0	0	0	0	1	1	1	0	2	1	0	1	2	0	2	0	0	1	1	0	0	0	0	0	0	2	0	0	2	2	0	2	2	0	1	0	1	0	0	1	0	0	0	2	0
99	1	1	1	0	1	1	1	1	1	2	0	0	1	0	0	0	2	1	1	1	1	0	2	0	0	0	0	1	1	1	1	1	0	2	0	2	0	0	0	1	1	1	0	0	2	0	0	2	0
100	1	0	2	1	0	0	1	1	1	2	0	0	0	0	0	0	1	0	1	0	0	0	1	0	0	0	0	0	0	1	1	0	0	0	0	2	2	0	0	1	1	0	0	1	0	1	0	0	1
101	0	1	1	1	0	0	2	0	1	1	1	1	1	1	0	0	2	1	1	1	1	0	2	0	0	0	0	0	0	2	0	0	0	1	0	2	1	0	0	0	2	1	1	0	2	2	1	0	0
102	0	2	0	0	0	0	2	1	0	1	0	1	2	1	0	0	0	1	1	1	1	1	2	0	0	0	0	2	2	1	0	0	0	2	0	2	2	1	1	0	1	0	1	0	1	1	0	0	2
103	1	2	1	0	0	1	2	0	0	0	0	0	2	1	0	1	1	1	1	0	0	0	2	0	0	0	1	2	2	1	1	0	0	2	0	2	1	0	0	0	2	0	0	0	0	0	0	2	0
104	1	1	1	0	0	0	1	0	1	1	0	0	2	2	0	0	0	0	2	0	0	0	1	0	1	1	0	0	0	2	0	2	1	1	1	0	1	0	0	0	2	2	2	0	1	1	0	2	0
105	0	1	1	0	0	0	1	1	0	1	0	1	2	1	0	0	2	0	2	1	0	1	1	1	1	1	1	1	1	0	0	0	2	1	0	2	2	0	1	0	1	0	0	0	0	1	0	2	0
106	0	2	0	0	0	0	0	0	1	1	1	0	0	0	0	0	1	0	1	2	1	0	2	0	0	0	1	0	0	1	0	0	1	1	1	1	2	0	0	1	0	0	1	0	1	1	1	1	0
107	0	1	1	0	1	1	2	0	0	0	1	1	2	1	0	0	2	0	2	0	0	0	2	0	0	0	1	0	0	1	1	0	1	0	2	0	0	0	0	0	1	1	1	1	1	2	0	1	0
108	0	2	1	0	0	0	1	0	0	0	0	0	2	1	0	0	2	2	0	1	1	0	1	0	0	0	0	0	0	2	0	2	2	1	0	2	1	0	0	0	1	0	0	0	0	0	0	2	0
109	0	0	2	0	0	0	1	0	1	1	0	0	0	0	0	0	1	1	1	2	1	0	2	0	0	0	0	0	0	1	0	2	2	0	1	1	0	0	0	0	2	0	0	0	0	1	0	1	0
110	0	1	1	0	1	1	2	0	0	0	2	1	2	1	0	0	2	1	1	1	1	0	2	0	0	0	0	1	1	1	2	0	2	1	2	1	1	1	0	1	0	2	2	0	2	1	1	1	0
111	1	1	1	0	0	0	2	0	1	1	0	1	1	1	0	0	0	1	1	1	1	0	1	0	0	0	0	1	1	1	2	0	0	1	2	2	1	0	0	0	1	0	0	0	0	0	0	2	0
112	0	1	2	1	0	0	1	0	0	0	1	0	0	0	0	0	1	1	1	0	0	0	1	0	0	0	0	0	1	1	0	1	1	2	1	2	2	0	0	2	0	0	0	0	0	0	0	2	0
113	0	1	1	0	0	0	1	0	1	1	1	1	1	1	0	0	1	1	1	1	0	0	2	0	0	0	0	0	0	2	1	1	1	1	1	1	1	0	0	1	1	0	0	1	0	0	0	2	0
114	1	0	1	0	0	0	1	0	0	0	1	1	1	1	0	0	1	1	1	1	0	0	1	0	0	0	0	0	0	2	0	1	2	1	1	1	2	1	1	1	0	1	1	0	2	1	0	2	0
115	1	1	2	1	0	0	2	0	1	1	0	1	0	0	0	0	2	1	2	0	0	0	2	0	0	0	0	0	0	1	1	0	1	2	0	2	2	0	0	1	0	0	0	0	0	0	2	0	0
116	0	2	0	0	0	0	1	1	1	2	0	1	1	1	0	0	2	1	1	1	0	0	2	0	2	2	0	1	2	0	0	1	1	2	1	2	1	0	0	1	1	0	0	0	0	0	0	2	0
117	1	0	2	1	1	1	2	1	0	1	0	0	1	0	1	1	2	0	2	1	0	0	0	0	0	0	0	0	0	2	0	0	2	1	1	2	0	0	0	1	1	1	0	0	1	0	1	1	0
118	0	2	1	0	0	0	0	0	2	2	0	0	0	0	0	0	1	0	1	0	0	0	1	0	0	0	0	0	0	1	0	0	1	0	1	1	2	0	0	2	0	0	0	0	1	0	1	1	0
119	1	0	2	0	1	1	2	0	1	1	0	0	0	0	0	0	1	1	1	0	0	1	2	0	0	0	0	1	1	1	0	1	2	1	1	2	0	0	0	0	2	0	0	0	0	0	0	1	0
120	1	1	2	1	1	1	0	0	2	2	0	0	1	0	0	0	0	2	0	1	0	1	1	1	1	1	0	0	0	2	0	0	0	2	0	2	1	0	0	1	1	1	0	0	1	0	0	2	0
121	0	0	2	1	0	0	0	0	2	2	0	0	1	0	0	0	0	0	2	0	0	0	2	0	0	0	0	1	1	2	0	0	1	2	1	1	1	0	0	0	1	0	0	0	0	2	0	1	0
122	1	1	1	0	0	0	2	1	0	1	0	1	1	2	0	0	0	1	2	0	0	0	1	0	0	0	0	1	1	1	1	0	1	0	1	1	1	1	0	1	0	1	1	0	1	1	0	1	0
123	1	2	0	1	0	0	1	0	0	0	0	1	1	1	0	0	2	1	1	1	0	0	2	0	0	0	1	2	2	1	1	0	0	0	1	1	2	1	1	1	0	0	0	0	1	2	0	0	2
124	0	1	2	1	0	0	2	0	1	1	1	0	0	0	0	0	1	2	1	1	0	0	2	0	0	0	0	0	1	1	0	1	1	2	0	2	2	1	1	1	0	1	1	0	1	0	1	0	0
125	1	2	1	1	0	0	2	1	0	2	1	0	1	1	0	0	2	0	2	0	0	2	0	1	1	1	0	1	1	1	1	0	0	2	0	2	2	1	1	0	0	0	0	0	1	1	0	2	0
126	0	2	0	0	0	0	2	0	0	0	2	0	0	0	0	1	2	0	2	0	0	0	2	0	0	0	0	0	1	1	0	0	0	2	0	2	1	0	0	0	2	0	0	1	0	1	0	2	0
127	0	1	1	0	0	0	2	0	0	0	1	1	1	1	0	0	0	2	0	2	0	1	2	0	0	0	0	0	0	2	1	0	1	0	1	1	2	0	0	1	0	0	0	0	2	1	0	2	0
128	0	2	1	1	0	0	0	0	1	1	1	0	0	0	0	1	1	1	1	0	0	0	1	0	0	0	0	0	1	1	0	0	1	1	1	2	0	0	0	0	1	0	0	0	0	0	0	2	0
129	1	1	1	0	0	0	1	1	0	1	0	0	0	0	0	0	1	0	1	1	1	1	2	0	0	0	0	0	1	1	0	0	1	2	0	2	1	0	0	0	2	0	0	0	0	2	0	2	0
130	0	0	1	0	0	0	1	0	1	1	0	0	0	0	0	0	1	1	2	1	0	0	2	0	0	0	0	0	1	1	0	0	1	0	2	2	1	0	0	2	0	0	0	0	0	1	0	1	0
131	0	0	2	1	0	0	0	0	1	1	2	2	2	2	0	0	1	1	1	0	0	0	2	0	0	0	0	0	1	1	1	1	2	0	1	1	1	0	0	0	2	0	0	0	0	0	0	1	0
132	1	1	2	1	0	0	2	1	0	1	0	0	1	0	0	0	1	0	2	0	0	0	2	0	1	1	0	2	2	1	1	1	1	1	1	2	1	0	0	2	0	1	1	0	1	2	0	2	0
133	1	1	1	0	0	0	1	0	0	0	0	0	2	0	1	1	2	0	2	0	0	2	2	0	0	0	0	0	1	1	0	0	1	1	1	1	1	0	0	0	2	0	0	0	1	1	0	1	1
134	0	1	2	1	0	0	1	0	1	1	1	1	1	1	0	0	1	0	1	0	0	1	2	0	0	0	0	0	0	2	0	0	0	1	1	1	1	1	1	0	1	0	0	0	1	0	1	0	0
135	1	0	2	0	1	1	1	1	1	2	0	0	0	0	0	0	2	1	1	0	0	0	2	0	1	1	0	0	1	1	1	1	1	2	0	2	1	0	0	0	1	1	1	0	1	0	0	2	0
136	1	2	1	0	0	0	2	0	0	0	0	0	2	0	0	0	1	1	1	1	1	0	2	0	0	0	0	1	2	0	1	0	1	1	1	1	1	1	1	0	1	0	0	0	2	1	0	2	0
137	0	1	1	1	1	1	2	0	1	1	1	0	1	0	0	0	0	0	2	1	1	1	1	0	0	0	0	0	0	1	0	1	1	2	0	2	1	0	0	0	2	1	0	0	1	0	1	0	0
138	0	2	1	0	0	0	2	1	0	1	1	1	2	1	0	0	2	0	2	0	0	1	2	0	0	0	0	0	0	2	0	0	1	1	0	2	0	0	0	0	1	1	1	0	0	0	0	2	0
139	0	1	1	0	0	1	1	0	0	0	0	1	2	2	0	0	2	1	1	1	0	0	2	0	1	1	0	1	1	1	1	0	2	1	0	2	2	0	0	1	1	0	0	0	0	0	0	2	0
140	1	0	2	0	0	0	1	0	1	1	0	0	0	0	0	0	1	1	1	1	1	1	2	0	0	0	0	0	1	1	0	0	1	1	0	2	1	0	0	0	1	1	1	0	1	0	0	0	1
141	1	2	2	0	1	1	1	0	0	0	1	0	0	0	0	0	0	1	0	1	1	0	2	0	0	0	0	1	1	2	1	1	2	1	2	2	2	0	0	1	0	1	0	0	2	1	0	2	0
142	0	1	1	1	0	0	1	1	1	2	0	1	2	1	0	0	1	0	2	0	0	0	2	0	0	0	0	0	1	1	1	1	0	1	1	1	2	1	0	0	0	1	1	0	1	1	0	2	0
143	0	0	2	0	0	0	1	0	0	0	1	1	1	1	0	0	1	1	1	1	1	1	0	0	1	1	0	1	1	1	1	1	2	1	1	2	1	0	0	0	0	0	0	0	0	0	0	2	0
144	1	0	2	1	0	0	1	0	2	2	0	0	0	0	0	0	1	1	1	1	0	0	2	0	0	0	0	1	2	0	1	2	2	0	1	1	2	0	0	2	0	1	1	0	1	0	0	1	0
145	1	0	2	1	0	0	1	0	1	1	0	0	0	0	0	1	1	1	1	1	0	0	2	0	1	1	0	0	0	2	0	1	1	0	2	0	1	0	0	0	2	1	1	0	1	2	0	1	1
146	1	1	1	0	0	0	2	0	0	0	0	1	1	1	0	0	1	0	2	0	0	0	2	0	2	2	1	2	2	1	1	2	2	1	0	2	2	1	1	0	1	0	0	0	1	0	0	2	0
147	0	0	2	0	0	0	0	0	1	1	1	0	0	0	0	0	1	1	1	1	1	1	2	0	1	1	0	0	0	1	1	0	1	2	1	2	2	0	0	2	0	1	1	0	1	1	0	0	2
148	0	1	1	1	1	1	1	0	2	2	0	0	0	0	0	1	2	1	1	1	1	0	1	0	0	0	1	1	1	1	0	0	1	1	1	1	2	0	0	1	1	0	0	0	0	0	0	1	1
149	0	1	1	0	1	1	1	1	1	2	0	0	0	0	0	0	1	1	1	1	1	0	2	0	0	0	1	0	0	1	1	0	0	0	0	2	1	0	0	0	1	0	0	0	0	0	0	2	0
150	0	2	1	0	0	0	0	0	1	1	2	1	2	2	0	0	1	0	2	1	0	1	1	0	0	0	0	1	2	0	0	2	2	2	0	2	0	0	0	0	1	0	0	0	0	0	0	1	1
151	0	0	2	0	1	1	1	1	0	1	0	1	2	2	0	0	0	2	0	1	1	1	2	0	0	0	0	2	2	0	0	0	2	1	1	1	1	0	0	0	2	1	1	0	1	1	0	1	1
152	0	2	0	0	0	0	2	1	0	1	0	1	1	1	0	0	2	2	1	1	1	0	2	0	0	0	0	2	2	1	0	1	1	1	1	1	1	0	0	0	2	0	0	0	0	2	1	1	0
153	1	0	1	0	0	0	2	1	0	1	0	1	1	1	0	0	1	1	1	0	0	1	2	0	0	0	0	2	2	0	1	0	1	1	0	2	1	1	0	1	0	1	1	0	1	1	1	0	0
154	0	0	2	0	0	0	1	1	0	1	0	0	0	0	0	0	1	0	2	0	0	1	2	0	0	0	0	0	0	2	0	0	1	0	1	1	2	0	0	2	1	0	0	0	0	0	0	0	0
155	1	2	1	0	0	1	1	0	0	0	1	0	0	0	0	0	1	2	0	1	1	2	1	1	1	1	0	1	2	0	1	0	1	2	0	2	0	0	0	0	2	1	1	0	1	1	0	2	0
156	0	1	2	1	0	0	1	0	0	0	1	0	0	0	0	0	1	1	1	1	0	0	1	0	0	0	0	0	0	1	0	2	2	1	1	2	1	0	0	0	2	0	0	0	0	0	0	1	1
157	0	1	1	0	0	0	2	1	0	1	1	1	1	1	0	0	1	0	1	0	0	1	2	0	0	0	0	0	0	1	1	0	0	2	0	2	1	0	0	0	1	2	2	0	2	1	0	2	0
158	1	2	0	0	0	0	2	0	0	0	1	1	1	1	0	0	1	2	1	1	0	0	1	0	1	1	0	0	0	1	0	1	1	1	0	2	0	0	0	0	1	0	0	0	0	1	0	1	0
159	0	1	1	1	0	0	0	0	2	2	0	1	2	1	0	0	2	1	1	1	1	0	2	0	0	0	0	0	2	0	0	0	1	2	1	2	1	0	0	0	1	1	0	0	1	0	0	2	0
160	1	1	2	1	0	0	1	0	1	1	1	0	1	0	0	0	1	0	2	1	0	0	2	0	0	0	0	0	0	2	2	0	0	0	1	1	2	1	1	0	0	0	0	1	0	1	0	0	1
161	1	1	1	1	0	0	2	0	0	0	1	1	1	1	0	0	0	0	2	0	0	0	2	0	1	1	0	1	0	1	1	1	1	1	0	2	1	0	0	2	0	0	0	1	1	0	1	1	0
162	1	1	1	1	0	0	1	0	1	1	1	0	1	1	0	0	1	0	1	0	0	1	2	0	0	0	0	0	0	1	0	1	1	1	0	2	1	0	0	0	1	0	0	0	0	0	0	1	1
163	1	2	1	0	0	0	1	0	0	0	1	0	1	1	0	1	1	1	1	0	0	0	2	0	0	0	0	0	1	1	0	0	1	0	2	1	0	0	0	0	1	0	0	0	1	1	1	0	1
164	1	1	2	0	0	0	1	0	0	0	0	0	1	0	0	0	1	0	1	0	0	0	2	0	0	0	0	0	0	2	1	2	1	0	2	0	1	0	0	1	1	1	0	0	1	1	0	0	1
165	0	2	0	0	0	0	1	0	1	1	0	0	0	0	0	0	2	0	1	0	0	1	1	1	1	1	0	0	0	2	0	1	2	0	0	2	1	0	0	0	2	0	0	0	0	0	0	1	1
166	0	1	1	1	0	0	1	1	0	1	0	0	0	0	0	1	1	2	0	0	0	0	1	0	1	1	0	0	0	2	0	0	1	0	1	1	1	1	1	0	1	1	1	0	1	1	0	1	1
167	0	0	2	0	2	2	1	0	1	1	1	0	0	0	0	1	1	1	1	1	0	0	2	0	0	0	0	1	1	1	0	1	2	0	1	1	1	1	1	0	0	0	0	0	1	1	1	2	0
168	0	2	0	0	0	0	1	0	1	1	1	0	1	0	0	0	1	0	2	0	0	0	2	0	1	1	0	0	0	2	1	0	0	0	0	2	2	0	0	0	0	0	0	0	0	0	1	1	0
169	1	1	1	0	0	0	1	1	0	1	0	2	2	2	0	0	1	1	1	1	0	1	1	1	1	1	0	1	1	0	1	1	1	1	1	1	0	0	0	0	2	1	0	0	1	0	0	2	0
170	0	2	0	0	0	0	0	0	2	2	0	0	0	0	0	0	1	2	0	0	0	1	1	1	1	1	0	1	2	1	0	0	2	1	1	1	2	0	0	1	0	0	0	0	0	0	0	2	0
171	1	2	0	0	0	0	1	0	0	0	1	1	1	1	0	0	0	0	2	1	1	1	1	1	1	1	0	0	1	1	0	2	2	1	0	2	2	0	0	1	0	0	0	0	1	1	0	2	0
172	0	1	1	1	0	0	1	0	0	0	1	0	0	0	0	0	1	0	2	1	1	0	2	0	0	0	0	2	2	2	0	0	1	1	1	1	0	0	0	0	1	0	0	0	1	0	0	2	0
173	1	1	2	0	0	0	2	0	0	0	0	0	0	0	0	0	2	0	2	1	0	1	1	0	1	1	0	2	2	2	0	1	1	2	0	2	0	0	0	0	2	0	0	1	1	1	0	1	0
174	1	2	1	2	0	0	1	0	2	2	0	0	1	1	0	0	0	0	2	0	0	1	1	0	0	0	1	1	1	1	0	1	1	1	1	1	1	0	0	0	0	1	1	0	1	2	0	2	0
175	0	2	1	2	0	0	2	1	0	1	1	1	1	1	0	0	1	0	2	0	0	0	1	0	0	0	1	2	2	1	1	2	1	2	0	2	1	0	0	0	2	0	0	0	0	1	0	0	1
176	0	0	2	0	0	0	0	0	1	1	0	0	2	1	0	1	1	1	1	1	1	1	0	1	0	1	0	1	1	1	1	0	2	1	1	1	2	0	0	1	0	0	0	1	1	0	0	2	0
177	1	0	2	1	1	1	1	0	1	1	0	0	1	1	0	0	2	1	1	1	0	0	1	0	0	0	0	0	1	1	0	1	1	1	1	2	1	0	0	2	0	1	1	0	1	2	1	1	0
178	0	1	2	0	0	0	0	0	1	1	1	0	1	1	0	1	1	0	2	1	1	1	2	0	0	0	0	1	1	1	2	1	2	0	1	1	1	0	1	0	1	0	0	0	0	0	0	2	0
179	1	2	0	1	0	0	1	0	1	1	1	0	2	2	0	0	2	1	1	1	1	0	1	0	0	0	0	1	2	0	1	0	1	1	1	2	0	0	0	0	2	2	1	0	1	0	0	2	0
180	0	1	1	1	0	0	2	1	0	1	0	0	0	0	0	0	1	1	1	1	0	1	1	1	1	1	0	1	2	0	0	1	2	1	2	2	2	0	0	1	0	0	0	0	0	0	0	2	0
181	0	1	2	1	0	0	1	0	1	1	1	1	1	1	0	0	2	1	2	0	0	1	1	0	0	0	0	0	0	2	1	0	1	0	1	2	0	0	0	1	1	0	0	0	1	1	0	2	0
182	1	2	0	0	0	0	1	1	1	2	0	0	1	1	0	0	2	1	2	1	1	0	1	0	0	0	0	1	2	0	0	2	2	0	2	0	0	0	0	0	2	0	0	0	1	1	0	2	0
183	0	1	1	0	0	0	1	0	1	1	0	0	0	0	0	1	2	2	0	2	0	0	2	0	1	1	0	1	1	1	0	1	1	1	1	1	2	0	0	2	0	1	1	0	1	2	0	2	0
184	1	1	1	0	0	0	2	1	0	1	1	2	2	2	0	0	0	1	1	1	1	0	2	0	0	0	0	0	0	1	0	2	1	0	2	0	0	0	0	0	1	1	1	0	1	0	0	2	0
185	0	2	0	1	0	0	1	0	1	1	0	1	1	1	0	0	2	1	1	0	0	0	2	0	0	0	1	0	0	1	1	1	1	1	0	2	2	0	0	1	0	1	1	1	1	2	0	1	0
186	0	1	2	0	1	1	2	0	1	1	1	1	2	1	0	0	1	0	2	0	0	0	1	0	0	0	0	2	2	2	0	1	2	0	1	1	1	0	0	1	1	1	1	1	1	2	0	2	0
187	1	0	1	0	0	0	1	0	0	0	1	0	1	0	0	0	2	0	2	1	1	0	2	0	0	0	0	1	1	1	1	0	1	1	1	1	0	0	0	0	2	2	1	0	1	0	0	2	0
188	1	0	2	0	0	0	1	0	1	1	1	0	1	1	0	0	1	1	1	0	0	0	2	0	0	0	0	1	1	0	1	0	1	1	0	2	1	0	0	0	1	1	1	0	1	0	0	1	1
189	1	1	1	0	0	0	2	1	0	1	1	0	0	0	0	0	1	0	2	1	0	0	2	0	0	0	0	0	1	1	1	0	0	2	0	2	0	0	0	0	1	1	1	0	0	1	0	1	1
190	0	2	0	0	0	0	2	0	0	0	1	0	0	0	0	0	1	0	1	0	0	0	1	0	0	0	0	0	2	0	0	1	1	2	0	2	1	0	0	1	1	0	0	0	1	0	0	1	1
191	0	1	2	1	0	0	0	0	2	2	0	0	0	0	0	0	1	1	1	2	1	1	2	0	1	1	0	1	1	1	2	0	2	0	2	2	1	0	0	2	0	0	0	0	1	0	0	2	0
192	1	2	1	1	0	0	2	0	0	0	0	0	0	0	0	0	0	2	0	1	1	1	2	0	0	0	0	2	2	1	1	0	0	1	2	2	1	0	0	0	0	1	1	0	1	1	1	0	0
193	0	1	2	1	0	0	0	0	2	2	0	1	1	1	0	0	0	2	0	1	0	0	1	0	0	0	0	0	0	1	0	0	1	0	2	1	1	0	0	1	1	0	0	1	0	0	0	1	1
194	1	1	2	1	0	0	1	0	2	2	0	0	2	2	0	0	1	2	0	2	1	0	2	0	0	0	0	0	0	1	1	0	2	1	0	2	2	0	1	0	0	0	0	0	1	0	0	2	0
195	1	0	2	0	0	0	0	0	1	1	0	0	1	0	0	0	1	1	1	1	1	0	2	0	0	0	0	1	1	2	0	1	2	2	0	2	1	0	0	0	2	0	0	0	0	0	0	2	0
196	0	1	1	1	0	0	0	0	1	1	1	1	1	1	0	0	1	0	2	1	1	1	1	0	1	1	0	0	1	1	0	1	1	1	0	2	1	0	0	0	1	2	2	0	2	1	0	2	0
197	1	0	2	0	1	1	0	0	1	1	0	1	1	1	0	0	1	0	1	0	0	0	1	0	0	0	0	1	1	1	2	0	0	0	1	1	1	0	0	2	0	0	0	0	0	0	0	2	0
198	0	2	1	0	0	0	1	0	1	1	0	2	2	2	0	0	2	0	2	1	1	0	2	0	0	0	0	1	2	0	1	0	2	2	0	2	1	1	1	0	1	0	0	0	1	1	0	1	1
199	1	1	2	1	0	0	1	0	0	0	1	0	1	0	0	0	0	2	1	0	0	0	2	0	0	0	0	0	0	1	0	1	2	1	1	2	1	0	0	0	1	1	1	0	2	1	0	1	0
200	1	0	2	0	0	0	1	0	1	1	1	0	1	0	0	0	2	1	1	1	1	1	2	0	0	0	1	0	0	0	0	0	1	0	2	1	2	0	1	0	0	1	1	0	0	0	0	0	1
201	0	0	2	0	1	1	0	0	1	1	1	1	1	1	0	0	2	2	0	2	2	0	2	0	0	0	0	0	0	1	0	1	1	1	1	1	2	0	1	0	0	0	0	0	0	0	0	2	0
202	0	1	1	0	0	0	0	0	2	2	0	1	1	1	0	0	1	2	0	0	0	0	2	0	0	0	0	1	2	0	0	1	1	1	1	1	0	0	0	0	2	0	0	0	0	2	1	1	0
203	0	0	2	0	0	0	1	1	1	1	0	1	1	1	0	0	2	0	2	0	0	2	1	1	1	1	0	0	1	1	0	1	2	2	0	2	1	0	0	0	1	1	0	0	1	0	0	1	0
204	1	2	1	0	0	0	2	0	0	0	1	1	1	0	1	1	2	1	2	0	0	0	1	0	0	0	0	0	1	1	1	1	2	1	1	2	1	0	0	0	1	1	1	0	0	0	0	2	0
205	0	0	2	0	1	1	2	1	0	1	0	0	1	1	0	1	2	0	2	0	0	0	2	0	0	0	1	0	1	2	0	0	2	0	1	1	2	0	0	1	0	0	0	0	1	0	1	1	0
206	1	1	1	0	0	0	1	0	0	0	2	0	1	1	0	1	2	2	0	2	1	1	2	0	0	0	0	0	2	0	0	0	2	1	0	2	2	0	0	1	0	2	1	0	1	0	0	1	0
207	1	2	2	0	0	0	2	1	0	1	0	1	1	1	0	0	2	0	2	0	0	0	2	0	0	0	0	1	2	0	1	0	1	0	2	0	0	0	0	1	1	0	0	0	0	0	0	2	0
208	1	0	2	0	0	0	1	0	0	0	0	0	0	0	0	0	2	2	0	2	1	1	2	0	0	0	0	0	0	1	0	2	1	1	1	1	1	0	0	0	1	0	0	0	0	0	0	2	0
209	0	2	1	0	0	0	0	0	1	1	0	0	1	0	0	0	1	2	0	0	0	0	2	0	0	0	0	1	2	1	0	0	2	2	0	2	1	1	1	0	1	0	0	1	1	1	0	2	0
210	0	2	1	1	0	0	1	0	2	2	0	0	0	0	0	0	0	1	1	1	1	0	2	0	0	0	1	1	1	1	0	0	0	2	0	2	1	0	0	0	1	1	1	0	1	1	0	1	0
211	0	1	1	0	0	0	2	0	0	0	2	0	0	0	0	0	1	1	1	1	0	0	1	0	1	1	0	0	1	1	0	1	2	1	1	2	0	0	0	0	2	0	0	0	1	0	0	2	0
212	0	1	0	0	0	0	1	0	0	0	2	1	2	2	0	0	2	2	1	0	0	0	2	0	2	2	0	1	2	1	0	0	2	0	2	2	2	0	0	0	1	0	0	2	0	0	0	1	0
213	0	0	2	0	0	0	2	0	0	0	0	1	1	1	0	0	1	2	0	0	0	0	1	0	0	0	0	0	0	2	0	0	1	2	0	2	1	0	0	0	1	0	0	1	1	1	0	0	0
214	0	0	2	0	2	2	2	0	0	0	1	0	0	0	0	0	1	1	1	1	1	1	1	1	0	0	0	0	1	0	0	2	2	2	0	2	2	0	0	1	1	0	0	0	0	0	0	1	1
215	1	2	0	0	0	0	2	0	0	0	0	0	1	0	0	0	1	1	1	1	1	1	0	1	1	1	0	0	1	1	0	1	1	1	1	1	2	0	0	2	0	0	1	0	1	1	0	2	0
216	1	0	2	0	1	1	1	0	2	2	0	0	0	0	0	0	1	0	1	0	0	1	2	0	1	1	1	0	0	1	1	0	1	1	1	1	2	0	0	0	0	0	0	0	0	0	1	1	0
217	0	1	2	1	0	0	1	1	1	2	0	1	1	1	0	0	0	1	0	1	1	0	2	0	1	1	0	1	1	1	2	0	0	1	2	2	0	0	0	0	2	1	1	0	1	1	1	0	0
218	0	1	2	1	0	0	0	0	0	0	1	0	0	0	0	0	1	0	2	0	0	0	2	0	1	1	0	1	1	1	1	0	1	1	1	2	0	0	0	1	1	0	1	0	1	0	0	0	0
219	1	2	0	0	0	0	1	1	0	1	0	1	1	1	0	0	0	2	0	1	1	1	2	0	0	0	0	0	0	2	0	0	1	2	0	2	2	0	0	1	1	0	0	0	0	2	0	0	0
220	0	2	0	0	0	0	1	0	0	0	0	0	0	0	0	0	1	1	1	1	1	0	1	1	2	2	1	1	1	0	0	0	1	1	0	2	2	0	0	1	0	0	0	0	0	0	0	1	1
221	1	1	2	2	0	0	1	0	1	1	1	0	1	0	0	0	0	1	1	1	1	0	2	0	0	0	0	1	1	1	1	0	1	0	1	2	0	0	0	1	1	1	0	0	1	1	0	1	0
222	1	1	2	1	0	0	1	0	0	0	1	1	2	1	0	0	0	1	2	1	1	1	2	0	1	1	0	2	2	2	0	1	1	1	0	2	1	0	0	0	2	0	0	1	0	0	0	2	0
223	1	1	1	0	0	1	0	0	1	1	1	0	0	0	0	0	2	1	2	1	1	0	2	0	0	0	1	0	0	0	0	1	2	0	2	0	1	0	0	1	1	0	0	0	1	1	0	2	0
224	1	1	1	1	0	0	1	0	1	1	1	1	2	1	0	0	2	0	2	1	1	0	2	0	0	0	0	0	1	0	0	0	2	2	0	2	1	0	0	1	1	1	1	0	1	1	1	0	0
225	1	2	0	0	0	0	1	0	0	0	1	0	0	0	0	0	2	1	1	1	1	0	2	0	0	0	0	1	1	1	0	0	1	1	0	2	2	0	0	1	0	0	0	0	1	0	0	0	0
226	0	0	2	0	1	1	1	0	2	2	0	0	0	0	0	0	1	1	1	0	0	0	2	0	0	0	0	0	0	1	1	1	2	2	0	2	0	0	0	1	1	0	1	0	1	0	0	0	0
227	0	2	2	0	1	1	2	0	1	1	1	0	0	0	0	0	1	2	0	1	1	0	2	0	0	0	0	1	1	2	0	1	1	2	0	2	1	0	0	1	1	1	0	0	2	1	0	2	0
228	1	0	2	0	2	2	0	0	1	1	0	0	2	1	0	1	1	1	1	1	1	0	2	0	0	0	0	1	2	0	1	1	2	0	1	1	0	0	0	1	1	2	2	0	1	1	0	2	0
229	0	2	0	0	0	0	1	0	0	0	2	0	1	0	0	0	2	1	1	1	1	1	2	0	0	0	0	0	1	1	0	0	1	1	1	2	1	0	0	1	1	0	0	0	0	0	0	0	2
230	0	2	0	1	0	0	1	0	1	1	1	0	0	0	0	0	0	0	1	0	0	0	1	0	1	1	0	0	0	1	1	1	1	1	1	1	1	0	0	2	0	0	0	1	1	1	0	2	0
231	0	0	2	1	0	0	2	1	0	1	0	1	1	1	0	0	1	0	2	1	1	0	1	1	1	1	0	1	1	1	1	0	2	2	0	2	0	0	0	0	2	0	0	0	0	0	0	1	1
232	0	1	1	0	0	0	2	0	0	0	1	0	1	1	0	1	0	0	2	0	0	1	2	0	0	0	0	2	2	0	0	0	2	1	0	2	2	0	0	0	1	1	0	0	1	1	0	0	1
233	1	1	2	1	0	0	2	0	0	0	2	0	1	0	0	1	2	0	2	0	0	1	2	0	0	0	0	0	1	1	0	1	2	2	0	2	2	0	0	2	0	0	1	0	1	0	1	0	1
234	0	1	2	0	0	0	1	0	0	0	1	1	1	1	0	0	2	0	2	0	0	0	2	0	0	0	0	0	0	2	0	0	1	1	0	2	2	0	0	0	1	1	1	0	1	0	0	2	0
235	0	2	1	0	0	0	1	0	1	1	0	0	0	0	0	0	0	2	0	1	1	1	2	0	0	0	0	0	0	2	2	1	2	1	0	2	1	0	0	0	2	0	0	0	1	1	1	1	0
236	0	0	2	1	0	0	1	0	0	0	1	0	1	1	0	0	1	0	1	1	1	1	2	0	0	0	0	0	0	2	0	0	1	2	0	2	1	0	0	0	2	0	0	0	0	0	0	1	0
237	1	1	2	1	0	0	2	0	0	0	1	0	0	0	0	1	1	0	1	2	1	0	2	0	0	0	1	1	1	1	0	0	2	2	0	2	1	0	0	0	2	0	0	1	1	1	0	1	1
238	1	1	1	0	1	1	1	0	0	0	0	0	0	0	0	0	0	0	2	0	0	0	1	0	0	0	0	1	2	0	1	0	0	2	0	2	1	0	0	2	0	1	0	0	1	0	0	2	0
239	0	1	1	1	0	1	0	0	0	0	1	0	0	0	0	0	2	0	1	0	0	0	2	0	1	1	0	0	1	1	0	1	2	0	1	1	1	0	0	1	1	0	0	0	0	0	1	1	0
240	0	1	1	1	0	0	1	1	0	1	0	1	1	1	0	0	0	1	0	1	1	0	1	0	0	0	1	0	1	0	0	0	0	2	0	2	1	0	0	0	1	0	1	0	1	1	0	2	0
241	0	0	2	0	0	0	0	0	0	0	1	2	2	2	0	0	2	1	1	1	1	0	1	0	0	0	0	0	1	1	0	1	1	2	2	1	2	1	1	0	0	1	1	0	1	0	0	2	0
242	1	2	0	0	0	0	2	0	0	0	1	0	1	0	0	0	2	0	2	0	0	0	2	0	0	0	0	1	1	1	1	0	2	1	1	2	1	1	1	0	1	1	0	0	1	1	0	1	0
243	0	0	2	0	1	1	0	0	1	1	1	0	0	0	0	0	1	2	0	1	1	1	1	1	1	1	0	0	2	0	0	2	1	1	0	2	1	0	0	0	1	1	0	0	1	0	0	0	0
244	1	1	2	1	0	0	1	1	1	2	0	1	1	1	0	0	1	1	1	0	0	0	2	0	0	0	0	0	1	1	1	0	1	0	2	0	2	0	0	0	1	0	0	0	1	1	1	0	0
245	0	1	1	0	0	0	0	0	1	1	1	0	0	0	0	0	0	2	0	1	1	1	2	0	0	0	1	0	1	0	0	0	2	1	1	1	0	1	1	0	1	1	1	0	0	0	1	1	0
246	1	1	1	0	1	1	1	0	1	1	0	0	1	1	0	0	1	0	2	1	1	0	2	0	1	1	0	1	1	1	1	1	2	2	0	2	1	1	1	0	1	1	1	0	2	2	1	1	0
247	0	1	1	0	0	0	0	0	0	0	0	1	1	1	0	0	2	2	0	2	1	1	1	1	1	2	0	0	0	2	0	0	2	1	1	1	0	0	0	0	2	0	0	0	0	0	0	2	0
248	1	2	1	1	0	0	2	0	0	0	2	1	2	1	0	0	1	1	1	0	0	0	2	0	0	0	0	1	2	0	0	1	2	1	1	2	1	0	0	1	1	0	0	0	1	0	0	1	1
249	0	1	1	0	1	1	2	0	0	0	2	0	1	0	0	0	2	0	2	0	0	0	1	1	1	1	0	0	0	2	0	0	2	0	2	1	2	0	0	1	0	0	0	0	0	0	0	2	0
250	1	1	2	1	0	0	1	0	2	2	0	1	1	1	0	0	1	0	2	0	0	0	1	1	1	1	0	2	1	1	1	2	2	0	1	1	1	0	0	0	2	0	0	0	1	0	0	2	0
251	0	1	1	0	1	1	1	1	0	1	0	0	0	0	0	0	1	1	1	1	0	0	1	0	0	0	0	0	1	2	0	0	2	0	1	2	1	0	0	1	1	1	1	0	0	0	0	1	0
252	1	2	2	1	0	0	2	0	0	0	1	1	1	1	0	0	1	1	1	1	1	1	2	0	0	0	0	0	1	1	0	0	0	2	0	2	1	0	0	1	1	0	0	0	0	0	0	2	0
253	1	1	1	0	1	1	1	0	1	1	1	1	1	1	0	0	1	1	0	1	1	1	2	0	0	0	0	0	0	2	2	1	0	2	0	2	2	0	0	2	0	1	0	0	1	0	1	0	1
254	1	1	1	1	0	0	1	0	0	0	0	0	0	0	0	0	1	1	1	1	1	0	2	0	0	0	0	1	1	1	2	0	0	2	0	2	2	0	0	0	1	1	1	0	1	1	1	1	0
255	0	1	1	0	0	0	0	0	2	2	0	1	1	1	0	0	0	2	0	1	0	0	2	0	0	0	0	1	1	2	0	1	1	2	0	2	2	1	1	0	1	1	0	0	1	0	1	1	0
256	0	2	1	2	0	0	0	0	2	2	0	0	0	0	0	0	1	1	1	1	0	0	2	0	0	0	1	2	2	1	1	2	1	2	0	2	2	0	0	1	0	0	0	1	0	1	0	1	1
257	0	1	1	1	0	0	1	0	1	1	1	0	1	0	0	0	2	0	2	1	1	0	2	0	1	1	0	0	0	2	0	0	0	0	0	2	1	0	0	0	1	1	1	0	0	0	1	0	0
258	0	1	1	0	0	0	2	1	0	1	1	0	0	0	0	0	0	0	2	0	0	0	1	0	0	0	0	0	0	1	0	1	2	1	1	2	2	0	1	1	0	0	0	0	0	0	0	2	0
259	1	0	2	0	0	0	1	0	0	0	1	0	0	0	0	1	1	1	1	0	0	0	2	0	1	1	0	0	1	1	0	2	1	2	0	2	2	0	0	1	1	0	0	0	0	0	0	1	1
260	1	2	1	0	0	1	1	0	0	0	1	0	1	1	0	1	2	0	2	0	0	0	1	1	1	1	0	1	2	0	0	0	1	1	1	1	1	1	1	0	0	0	0	1	0	0	0	1	1
261	1	1	1	0	0	0	2	0	0	0	2	0	0	0	0	0	2	1	1	1	1	0	1	0	0	0	0	0	0	1	1	0	2	1	1	1	2	0	0	2	0	0	0	0	0	0	1	1	0
262	0	1	2	0	1	1	0	0	2	2	0	2	2	2	0	0	2	0	2	0	0	1	1	0	0	0	0	1	1	1	1	1	0	1	1	1	0	0	0	0	2	1	1	0	1	0	0	0	0
263	0	2	1	1	0	0	1	0	0	0	2	1	1	1	0	0	2	1	1	0	0	1	1	0	0	0	0	0	1	1	0	0	1	1	0	2	2	0	0	1	0	0	0	0	1	1	0	1	0
264	1	2	0	0	0	0	2	1	0	1	1	0	1	1	0	0	1	1	1	0	0	0	2	0	0	0	0	1	1	1	2	2	2	0	2	0	2	0	0	2	0	1	1	0	1	0	0	2	0
265	1	2	1	0	0	0	1	0	1	1	0	0	0	0	0	0	1	0	2	1	1	0	2	0	0	0	0	2	1	1	1	0	2	0	2	1	2	0	0	1	0	0	0	2	0	0	0	2	0
266	0	0	2	0	1	1	2	0	0	0	0	1	0	0	0	0	1	2	0	1	1	1	2	0	0	0	0	0	0	2	1	1	2	1	2	2	1	0	0	1	1	0	0	0	0	0	0	0	1
267	0	2	1	2	0	0	1	0	0	0	1	0	0	0	0	0	0	2	0	0	0	0	1	0	0	0	0	0	0	2	1	0	0	2	0	2	2	0	0	1	1	0	0	0	1	1	1	0	0
268	0	2	0	0	0	0	1	0	1	1	0	0	1	0	0	0	2	1	1	0	0	0	1	0	1	1	0	1	2	0	0	1	1	1	1	1	2	0	0	1	0	0	0	0	0	2	0	1	1
269	1	0	1	0	0	0	1	0	0	0	1	1	2	1	0	0	2	0	2	0	0	0	2	0	0	0	0	0	0	1	1	1	1	1	1	1	1	0	0	1	1	1	1	0	0	2	0	2	0
270	0	2	0	0	0	0	1	0	1	1	0	0	0	0	0	0	1	0	2	0	0	1	1	0	1	1	0	0	1	1	0	0	0	2	0	1	0	0	0	0	2	1	1	0	1	0	0	1	0
271	1	1	1	1	0	0	0	0	1	1	0	1	1	1	0	0	0	2	0	1	0	0	1	0	0	0	0	0	1	1	0	0	1	1	1	2	1	0	0	0	1	0	0	0	0	0	0	2	0
272	1	1	0	1	0	0	1	1	0	1	0	0	1	0	0	0	0	1	0	0	0	0	2	0	0	0	0	0	0	0	0	0	0	2	0	2	0	0	0	0	2	1	0	0	2	0	0	2	0
273	1	1	1	1	0	0	2	0	1	1	0	1	2	1	0	0	2	0	2	0	0	1	2	0	0	0	0	1	1	2	0	2	1	2	0	2	1	0	0	0	1	0	0	0	2	0	0	1	0
274	1	2	1	0	0	0	1	1	1	2	0	0	0	0	0	0	2	1	1	1	1	1	2	0	0	0	0	0	0	2	0	0	1	1	1	2	1	0	0	0	2	1	1	0	1	1	0	2	0
275	1	2	1	0	0	1	2	0	0	0	2	1	1	1	0	0	1	2	0	1	1	0	1	0	0	0	0	0	2	0	0	0	1	2	0	2	1	0	0	1	1	0	0	0	0	0	0	2	0
276	0	1	1	1	0	0	1	0	2	2	0	1	1	1	0	0	1	1	1	1	1	1	1	1	1	1	0	1	2	0	1	1	1	1	1	1	1	0	0	1	1	1	1	0	1	1	0	1	1
277	1	1	2	1	0	0	1	0	1	1	0	1	2	2	0	0	1	0	2	0	0	1	2	0	0	0	0	0	0	2	0	1	1	1	1	1	2	1	1	1	0	0	0	0	0	0	1	1	0
278	1	1	1	0	0	0	1	0	0	0	0	1	1	1	0	0	1	0	1	0	0	0	2	0	0	0	0	0	1	0	0	0	2	1	0	2	1	0	0	2	0	0	0	0	0	0	0	1	0
279	1	0	2	0	0	0	2	0	0	0	1	1	2	1	0	0	0	1	0	0	0	0	2	0	0	0	0	0	0	1	1	0	1	2	0	2	1	1	1	0	1	0	0	0	0	0	0	0	1
280	0	0	1	0	0	0	0	0	1	1	0	0	0	0	0	0	2	0	1	0	0	0	2	0	0	0	0	0	0	1	0	0	0	2	0	2	1	0	0	1	1	0	0	0	0	0	0	1	0
281	1	1	1	1	0	0	1	0	0	0	1	0	2	0	0	0	1	0	2	0	0	0	2	0	0	0	0	1	2	0	1	1	0	1	0	2	1	0	0	0	2	0	0	0	0	0	1	1	0
282	0	1	2	1	1	1	1	0	1	1	0	0	1	0	0	0	2	1	1	1	0	1	2	0	0	0	0	0	2	0	0	1	1	2	0	2	2	1	1	0	0	0	0	1	1	0	0	1	1
283	0	2	1	0	0	0	1	0	1	1	0	0	0	0	0	0	2	0	2	0	0	0	2	0	0	0	0	0	0	2	1	0	1	1	0	2	1	0	0	1	1	0	0	0	1	1	0	2	0
284	1	2	0	1	0	0	1	1	1	2	0	1	1	1	0	0	0	1	2	1	1	1	1	0	0	0	0	0	0	2	1	1	2	0	1	1	1	0	0	1	1	1	1	0	1	1	1	1	0
285	0	0	2	0	1	1	2	0	0	0	0	1	0	0	0	0	0	0	2	0	0	1	2	0	0	0	0	2	2	1	1	0	2	0	2	2	2	0	0	1	1	1	1	0	1	2	0	0	0
286	0	2	0	0	0	0	2	1	0	1	0	0	0	0	0	0	0	2	0	1	1	1	0	0	1	1	0	1	2	0	1	2	2	0	1	1	1	1	1	0	1	1	1	0	2	1	0	2	0
287	1	1	1	0	0	0	0	0	1	1	0	1	1	1	0	0	2	2	1	1	1	0	2	0	1	1	0	1	1	1	0	2	2	0	2	0	1	0	0	2	0	0	0	0	0	0	0	2	0
288	1	2	1	1	0	0	0	0	1	1	0	0	1	0	0	0	2	1	1	1	1	0	1	0	0	0	0	0	0	1	0	1	2	2	0	2	2	0	0	0	0	2	1	0	1	0	0	2	0
289	0	2	1	0	0	0	1	1	0	1	0	0	1	0	0	0	2	2	0	2	2	0	2	0	0	0	0	1	1	1	0	0	2	1	1	1	1	1	1	0	1	1	1	0	0	1	1	1	0
290	0	1	1	0	0	0	0	0	1	1	0	0	0	0	0	0	1	1	1	1	0	0	1	0	0	0	0	1	2	1	0	1	1	0	2	1	0	0	0	0	1	0	0	1	2	0	0	1	1
291	0	0	2	0	1	1	2	0	1	1	0	0	0	0	0	0	0	1	1	0	0	0	1	0	0	0	0	0	0	2	0	0	1	1	1	1	1	0	0	2	0	1	1	0	1	2	0	2	0
292	1	2	1	0	0	0	1	1	0	1	0	1	1	0	1	1	2	2	1	0	0	0	2	0	1	1	0	0	1	1	0	0	2	1	1	1	1	1	1	0	1	0	0	0	0	1	0	2	0
293	0	2	0	0	0	0	1	0	1	1	1	0	0	0	0	0	1	0	2	0	0	0	2	0	0	0	0	0	1	1	0	1	0	2	0	2	0	0	0	1	1	0	0	0	0	1	0	1	0
294	1	1	1	0	0	0	2	1	0	1	0	0	0	0	0	0	1	2	0	1	1	0	0	0	0	0	0	1	0	0	1	0	0	2	0	2	1	0	0	0	1	1	1	0	0	0	1	0	0
295	0	2	1	0	0	0	2	0	0	0	1	0	0	0	0	0	1	1	1	1	0	0	2	0	0	0	0	0	1	1	1	1	1	2	0	2	1	0	0	0	1	0	0	1	0	1	1	1	0
296	1	0	2	0	0	0	2	0	0	0	0	0	0	0	0	0	1	1	1	1	0	0	2	0	1	1	0	0	0	2	0	0	1	2	2	1	0	0	0	1	1	0	0	0	0	0	0	0	1
297	0	1	1	0	0	1	1	1	0	1	0	1	2	1	0	0	0	1	1	1	1	1	2	0	0	0	0	0	0	2	1	2	2	1	0	2	1	2	1	0	1	1	0	0	1	0	0	0	1
298	1	2	1	1	0	0	1	0	0	0	0	0	1	1	0	0	1	1	1	0	0	0	2	0	0	0	0	0	0	2	0	1	2	1	1	2	2	0	0	1	1	0	1	0	1	1	0	1	1
299	1	1	1	0	0	0	2	1	0	1	0	0	0	0	0	0	0	2	1	0	0	1	0	0	0	0	0	1	1	1	2	1	2	1	1	1	2	0	0	2	0	0	0	1	0	0	0	2	0
300	1	0	1	0	0	0	1	0	0	0	0	0	0	0	0	0	2	1	2	1	1	0	0	0	0	0	0	1	2	1	0	2	2	0	2	0	2	0	0	1	0	1	1	0	1	1	1	1	0
301	0	1	2	1	0	0	2	1	0	1	1	0	0	0	0	0	2	1	2	1	1	0	2	0	0	0	0	0	0	2	0	0	0	1	2	2	2	0	0	2	0	0	0	0	0	0	1	1	0
302	0	2	0	0	0	0	1	0	1	1	1	0	2	1	0	1	2	0	2	0	0	0	2	0	0	0	0	0	0	1	0	0	1	1	1	1	2	0	0	1	1	0	0	0	0	0	0	2	0
303	0	2	1	0	0	0	1	0	0	0	2	0	0	0	0	0	2	1	1	0	0	0	2	0	0	0	0	0	1	0	0	0	2	1	1	1	2	0	0	1	0	1	1	0	1	0	0	1	1
304	0	0	2	0	1	1	1	0	1	1	1	0	0	0	0	0	2	0	2	0	0	0	2	0	0	0	0	1	2	0	1	0	0	2	1	1	2	1	1	0	1	0	0	0	2	1	0	2	0
305	1	0	2	0	1	1	1	0	1	1	0	0	2	2	0	0	0	1	2	1	1	1	2	0	0	0	0	0	1	1	0	1	1	2	1	2	0	0	0	1	1	1	0	0	1	0	0	1	0
306	0	1	2	1	0	0	2	0	0	0	2	0	0	0	0	0	1	0	1	0	0	1	2	0	0	0	0	1	1	1	1	1	1	0	0	1	1	0	0	1	1	0	0	0	0	1	0	1	1
307	1	0	2	0	0	0	0	0	2	2	0	0	0	0	0	0	2	0	2	0	0	0	1	0	1	1	0	0	0	1	0	2	1	2	0	2	2	1	0	0	0	0	0	1	0	1	0	2	0
308	0	2	2	1	0	0	1	0	0	0	0	1	1	1	0	0	0	1	1	0	0	0	2	0	0	0	0	0	1	1	0	1	2	2	0	2	2	0	0	1	1	0	1	0	1	0	0	1	0
309	0	1	1	0	1	1	2	0	0	0	2	0	0	0	0	0	1	2	0	1	0	0	1	0	0	0	0	0	1	1	0	1	1	1	0	2	1	0	0	1	1	1	0	0	1	0	0	1	1
310	0	0	1	0	0	0	0	0	1	1	0	1	2	2	0	0	0	0	2	0	0	0	2	0	0	0	0	0	1	1	1	0	2	2	0	2	2	0	1	0	1	0	0	0	0	0	0	1	0
311	1	0	2	0	0	0	1	1	0	1	0	0	1	1	0	0	1	0	2	0	0	1	2	0	0	0	0	0	0	2	0	1	2	1	1	2	1	1	0	0	1	0	0	0	0	0	0	1	0
312	1	2	1	1	0	0	1	1	1	2	0	0	0	0	0	0	1	2	0	0	0	1	2	0	0	0	0	0	0	2	0	1	1	2	0	2	2	0	0	0	2	1	1	0	1	1	0	2	0
313	1	1	1	0	1	1	1	0	0	0	0	1	1	1	0	0	1	0	2	0	0	1	2	0	0	0	0	1	1	2	0	1	2	0	1	1	1	1	1	0	1	0	0	1	0	1	0	1	0
314	1	1	0	0	0	0	2	0	0	0	0	0	1	0	0	0	2	0	2	1	1	1	0	0	1	1	1	1	1	0	0	0	2	1	1	2	1	0	0	1	1	0	0	0	0	0	0	2	0
315	0	2	0	0	0	0	1	0	1	1	0	0	0	0	0	0	1	2	0	1	1	1	2	0	0	0	0	0	1	1	0	1	2	1	1	2	0	0	0	1	1	0	0	0	0	1	0	1	0
316	1	1	1	0	0	0	2	0	0	0	1	0	2	1	0	0	1	0	2	1	1	0	1	0	0	0	1	0	0	1	1	2	1	2	0	2	1	0	0	1	1	0	0	0	1	0	0	2	0
317	0	0	1	0	0	0	2	1	0	1	0	0	1	1	0	1	0	0	2	0	0	1	0	0	1	1	0	1	1	1	2	0	2	2	0	2	1	0	0	0	2	0	0	0	1	1	1	0	0
318	0	1	1	0	0	0	2	1	0	1	1	0	0	0	0	0	2	0	2	0	0	0	1	0	1	1	0	0	0	2	0	0	2	2	0	2	2	0	0	1	1	1	1	0	1	1	0	1	1
319	1	1	1	0	1	1	2	0	0	0	2	1	2	1	0	0	1	1	1	1	0	1	2	0	0	0	0	0	0	1	1	1	2	1	1	1	1	0	0	1	1	1	1	0	1	2	0	2	0
320	0	0	2	0	1	1	1	0	1	1	1	1	1	1	0	0	0	0	2	1	1	0	2	0	0	0	0	0	0	1	0	0	2	2	0	2	1	0	0	0	2	0	0	0	1	0	0	0	1
321	0	1	1	0	0	0	1	1	1	2	0	1	1	1	0	0	1	1	1	1	1	0	1	1	1	1	0	0	0	1	0	1	1	1	1	1	1	0	0	0	1	0	0	0	1	0	0	1	0
322	1	1	1	1	0	0	2	0	0	0	0	1	1	1	0	0	1	2	1	0	0	0	2	0	1	1	0	0	1	1	1	0	1	1	0	2	2	0	0	2	0	1	0	0	2	0	0	2	0
323	1	0	2	0	1	1	1	1	0	1	0	0	1	1	0	0	2	1	1	1	1	1	1	1	1	1	0	2	2	2	0	1	1	1	1	1	1	0	0	0	1	0	0	0	0	0	0	1	0
324	1	1	1	0	0	0	1	0	0	0	2	0	0	0	0	0	1	0	2	0	0	1	2	0	1	1	0	1	1	1	2	0	2	2	1	2	0	0	0	1	1	0	0	0	2	1	0	1	1
325	0	2	0	0	0	0	2	0	0	0	0	1	2	2	0	1	2	1	1	1	0	0	2	0	0	0	0	1	1	0	1	1	2	2	0	2	1	0	0	0	2	0	0	1	1	0	0	2	0
326	1	1	2	0	0	0	1	0	1	1	1	0	0	0	0	0	1	2	0	1	1	0	1	0	1	1	0	0	1	1	0	1	1	2	0	2	1	0	0	0	2	1	1	0	1	1	1	0	0
327	0	0	2	0	0	1	2	0	0	0	2	0	0	0	0	0	0	0	2	0	0	0	1	0	0	0	0	1	1	2	1	1	1	1	0	2	0	0	0	0	2	1	1	0	1	0	0	0	1
328	1	2	1	0	0	0	1	0	1	1	1	1	1	1	0	0	2	0	2	0	0	0	2	0	1	1	0	1	1	2	0	0	0	2	0	1	1	0	0	1	1	1	1	0	1	1	0	2	0
329	0	1	1	1	0	0	1	0	0	0	1	1	2	1	0	0	2	0	1	0	0	0	1	1	1	1	0	1	1	1	1	0	1	1	1	1	2	1	1	0	1	1	1	0	1	1	0	2	0
330	1	0	2	0	2	2	1	0	0	0	1	1	1	1	0	0	1	1	1	1	1	1	1	0	0	0	0	0	1	1	0	1	2	0	1	1	1	0	0	0	2	2	2	0	1	1	0	2	0
331	0	2	0	0	0	0	2	0	0	0	1	0	1	0	0	0	1	0	2	0	0	1	2	0	0	0	0	0	1	0	0	1	0	1	1	1	2	0	1	0	0	0	0	0	0	0	0	1	1
332	1	0	1	0	0	0	1	0	0	0	0	1	1	1	0	0	2	2	1	1	1	1	0	0	0	0	0	0	0	2	1	0	1	0	2	2	2	0	0	1	1	1	1	0	1	1	0	2	0
333	0	1	1	1	0	0	1	0	0	0	0	1	1	0	1	1	2	0	2	0	0	1	2	0	0	0	1	0	0	1	0	1	2	2	0	2	1	0	0	1	1	0	0	0	0	2	0	0	1
334	1	0	2	0	0	0	1	0	0	0	1	1	2	1	0	0	2	0	2	0	0	1	1	1	1	1	0	1	1	1	2	1	1	1	1	1	1	1	0	1	0	1	1	0	0	0	0	2	0
335	0	1	1	0	0	0	1	1	0	1	0	0	1	0	0	0	0	1	1	1	1	1	2	0	0	0	0	1	2	0	1	0	1	1	1	1	0	0	0	0	1	1	1	0	1	1	0	1	1
336	1	0	2	0	1	1	0	0	2	2	0	1	1	0	1	1	0	2	0	1	1	0	2	0	0	1	0	1	1	2	0	0	1	0	1	1	2	1	1	1	0	0	0	0	0	0	1	0	0
337	1	1	1	0	1	1	0	0	2	2	0	1	1	1	0	0	0	2	1	0	0	0	2	0	0	0	0	0	0	2	0	1	2	1	1	2	1	1	0	1	0	0	1	0	1	1	0	2	0
338	1	1	2	0	1	1	2	0	1	1	1	1	1	1	0	0	0	0	2	0	0	0	2	0	1	1	0	1	1	1	0	1	2	2	0	2	2	0	0	0	1	1	1	0	0	0	0	2	0
339	1	2	0	0	0	0	2	0	0	0	0	0	1	0	0	0	2	0	1	0	0	1	1	1	1	1	0	1	1	2	0	2	1	2	0	2	2	0	0	2	0	1	1	0	1	2	0	2	0
340	1	1	2	0	0	0	1	0	1	1	2	1	1	1	0	0	0	0	2	1	1	1	2	0	1	1	0	1	1	0	1	1	1	2	0	2	0	0	0	0	2	0	0	0	0	0	0	2	0
341	0	1	2	1	0	0	1	0	0	0	1	1	1	1	0	0	2	1	1	0	0	0	2	0	0	0	0	0	1	1	0	0	1	2	0	2	1	0	0	0	2	1	1	0	1	0	0	1	0
342	1	0	2	0	0	0	2	0	0	0	2	1	1	1	0	0	0	0	2	0	0	1	2	0	0	0	1	1	1	1	0	0	1	2	1	1	1	0	0	0	0	2	1	0	1	0	0	2	0
343	0	0	2	1	1	1	0	0	1	1	0	0	0	0	0	0	1	0	1	0	0	0	2	1	1	2	0	0	1	0	0	0	0	2	0	2	1	0	0	0	2	0	0	1	0	0	1	1	0
344	0	0	2	1	0	0	2	1	0	2	1	0	1	0	0	0	0	2	0	1	1	0	2	0	0	0	0	0	0	2	1	0	1	1	1	1	2	0	1	0	0	1	1	0	1	0	1	1	0
345	0	1	1	0	0	0	1	1	0	1	0	1	2	1	0	0	0	1	1	1	1	1	2	0	0	0	0	1	1	1	0	1	1	2	0	2	2	0	0	1	1	0	0	0	0	0	0	2	0
346	0	2	0	0	0	0	1	0	1	1	0	0	1	1	0	0	2	2	0	1	1	1	1	0	0	0	1	0	0	1	1	2	2	1	0	2	2	0	0	2	0	0	0	1	0	1	0	1	1
347	0	1	1	0	0	1	0	0	1	1	2	1	2	1	0	0	1	2	1	0	0	1	2	0	0	0	0	0	0	0	0	1	1	2	1	2	2	0	1	1	0	0	0	0	0	1	0	1	1
348	1	1	1	0	0	0	1	1	1	2	0	1	1	1	0	0	2	2	0	2	2	0	2	0	0	0	0	0	0	1	0	0	1	2	0	2	1	0	0	0	1	0	0	1	1	1	0	2	0
349	0	1	2	0	1	1	2	0	1	1	1	0	0	0	0	0	0	2	0	1	0	1	1	1	1	1	0	0	0	2	0	2	1	0	2	0	2	0	0	1	1	0	0	0	0	0	0	1	0
350	0	1	1	1	0	0	1	1	1	2	0	0	2	0	0	0	2	0	2	1	1	1	1	0	0	0	0	1	1	1	1	1	1	1	1	1	2	0	0	1	0	0	0	0	2	1	0	1	0
351	1	1	2	1	0	0	1	0	1	1	0	1	2	2	0	1	1	0	1	0	0	0	1	0	1	1	0	0	0	2	1	1	2	0	0	2	1	0	0	1	1	0	0	1	1	1	0	1	1
352	0	1	2	1	0	0	0	0	1	1	2	0	0	0	0	0	1	1	1	1	0	0	1	0	1	1	0	1	1	1	2	0	2	2	0	2	1	1	1	0	1	1	1	0	1	1	0	1	0
353	1	1	1	0	1	1	2	0	0	0	1	0	1	0	0	1	1	0	2	1	1	0	1	0	0	0	0	0	0	2	0	2	2	2	0	2	2	0	0	1	1	0	0	1	0	1	0	1	0
354	1	2	1	0	0	0	1	0	0	0	2	0	1	0	0	0	0	1	2	0	0	0	2	0	0	0	1	0	0	1	0	0	1	2	0	2	2	0	0	1	0	0	0	0	0	1	2	0	0
355	1	0	2	0	1	1	1	0	0	0	2	1	1	1	0	0	2	0	2	1	1	0	2	0	0	0	0	0	0	2	0	1	2	1	1	2	0	0	0	0	1	0	0	0	0	1	0	0	2
356	0	1	1	0	0	1	1	0	1	1	0	0	0	0	0	0	1	2	1	0	0	0	1	0	0	0	0	1	1	1	2	2	1	2	0	2	1	1	0	0	0	1	0	0	0	1	1	0	0
357	1	2	0	0	0	0	2	0	0	0	0	1	2	2	0	0	0	1	1	1	1	0	2	0	0	0	1	1	1	0	0	0	0	2	0	2	1	1	1	0	0	0	0	0	1	0	0	1	1
358	1	1	1	0	1	1	2	1	0	2	1	2	2	1	1	1	1	1	1	1	0	0	2	0	0	0	0	1	1	1	2	2	1	1	1	1	0	0	0	0	2	0	1	0	1	0	0	2	0
359	0	2	0	0	0	0	0	0	2	2	0	1	0	0	0	0	0	1	0	0	0	0	2	0	1	1	1	0	0	1	0	1	2	2	0	2	2	0	0	0	1	1	1	0	1	0	0	1	0
360	1	0	2	0	0	0	1	0	0	0	0	0	1	1	0	1	1	1	1	1	0	0	1	0	0	0	0	0	0	0	0	1	2	1	2	2	2	0	0	1	0	0	0	0	1	0	0	1	1
361	0	2	1	0	0	0	1	0	0	0	0	1	1	1	0	0	1	2	1	1	0	1	1	1	1	1	1	1	1	1	0	2	2	0	1	1	0	0	0	0	2	0	1	0	1	0	0	0	1
362	0	1	2	0	0	0	0	0	1	1	1	1	1	1	0	0	1	0	2	0	0	1	2	0	0	0	0	1	1	1	0	1	1	0	0	1	1	0	0	0	1	0	0	0	1	0	0	1	1
363	0	1	1	0	0	0	0	0	1	1	1	0	1	0	0	0	2	1	2	1	1	1	1	0	1	1	0	1	1	2	0	1	0	2	0	2	1	0	0	0	1	0	0	1	1	0	1	1	0
364	1	1	1	1	1	1	1	0	0	0	0	0	0	0	0	0	1	0	2	0	0	1	2	0	0	0	1	1	1	1	0	0	1	2	0	2	0	0	0	0	2	0	0	0	1	1	0	2	0
365	1	1	1	0	1	1	2	1	0	1	1	0	1	0	0	0	1	0	2	1	1	1	1	0	1	1	0	0	1	1	0	1	2	1	2	2	2	0	0	1	1	1	0	0	2	1	0	0	2
366	1	0	1	0	0	0	1	0	0	0	0	0	1	0	0	0	2	1	2	1	1	1	2	0	0	0	0	1	1	2	0	1	2	0	1	1	1	0	0	1	1	2	2	0	1	1	0	2	0
367	1	1	2	0	1	1	2	0	0	0	2	0	1	0	0	0	1	1	1	0	0	0	2	0	0	0	0	0	0	1	0	0	1	2	0	2	0	0	0	0	2	1	1	0	1	0	0	1	1
368	1	1	1	1	1	1	1	0	0	0	1	0	0	0	0	0	2	1	1	1	1	0	1	1	1	1	1	0	0	1	0	2	1	1	0	2	1	0	0	0	1	0	0	0	2	1	0	1	0
369	1	2	1	1	0	0	2	0	0	0	2	0	0	0	0	0	1	2	0	1	1	1	2	0	0	0	0	0	1	1	0	0	0	2	0	2	1	1	1	0	1	1	1	0	1	0	0	2	0
370	0	2	1	0	0	1	1	0	1	1	1	0	1	0	0	0	1	0	1	0	0	0	2	0	0	0	0	0	0	2	2	1	1	0	2	1	1	0	0	0	2	1	0	0	1	0	0	2	0
371	0	0	2	0	1	1	0	0	1	1	1	2	2	2	0	0	1	2	0	0	0	0	2	0	0	0	0	0	1	1	0	0	1	0	2	2	1	0	0	0	2	1	0	0	0	0	0	2	0
372	0	1	2	0	1	1	1	0	2	2	0	0	0	0	0	0	1	1	1	1	0	1	1	1	1	1	0	1	1	1	0	1	1	1	0	2	1	2	1	0	1	1	1	0	1	0	0	2	0
373	0	2	1	0	0	0	1	1	0	1	0	0	1	1	0	0	2	1	2	1	1	0	1	0	0	0	0	0	0	2	0	0	0	2	0	2	2	0	1	1	0	0	0	0	0	0	0	2	0
374	0	0	2	0	1	1	1	2	0	2	0	1	1	1	0	0	2	0	2	0	0	0	2	0	0	0	0	1	2	0	1	0	2	2	0	2	1	0	0	0	2	0	0	0	1	1	0	1	1
375	1	1	1	0	1	2	2	0	2	2	0	0	1	0	0	0	0	0	2	0	0	0	2	0	0	1	0	0	0	1	0	0	1	2	0	2	1	0	0	0	2	0	0	0	0	0	0	2	0
376	1	0	2	0	1	1	1	0	1	1	0	0	0	0	0	0	1	1	1	0	0	1	2	0	0	0	0	0	0	2	0	1	1	1	1	1	1	0	0	0	1	1	0	0	1	0	0	1	1
377	1	0	2	1	1	1	0	0	0	0	1	0	1	0	0	0	2	0	2	0	0	0	2	0	0	0	0	0	0	2	1	2	2	0	1	1	2	0	0	1	0	0	0	0	0	1	0	2	0
378	1	1	1	0	1	1	1	0	1	1	0	0	2	0	0	0	1	1	1	1	0	0	2	0	0	0	0	1	1	1	1	0	1	2	1	2	2	0	0	1	0	0	0	0	0	0	0	2	0
379	1	1	1	0	1	1	2	0	1	1	1	1	2	2	0	0	1	2	0	1	1	1	1	1	1	1	0	1	1	1	1	0	2	0	1	2	1	1	1	0	1	0	0	0	0	0	0	1	0
380	0	1	2	0	1	1	1	0	0	0	0	1	0	0	0	0	2	0	2	0	0	1	2	0	0	0	0	1	1	1	0	1	0	1	0	2	1	0	0	0	1	1	1	0	0	0	0	1	0
381	1	2	0	0	0	0	2	0	0	0	1	1	1	1	0	0	2	2	0	1	1	0	2	0	0	0	0	1	1	1	2	2	1	1	1	1	2	1	1	1	0	1	1	0	1	1	0	1	0
382	1	2	1	1	0	0	0	0	0	0	1	0	0	0	0	0	0	0	2	0	0	1	1	1	1	1	0	0	1	1	0	1	2	1	2	2	1	0	0	1	1	0	0	0	1	0	0	1	0
383	0	0	2	0	0	0	1	1	0	1	0	0	0	0	0	0	1	1	1	1	0	1	1	1	1	1	0	0	0	1	1	1	0	1	1	1	1	0	0	2	0	0	0	0	0	0	0	1	1
384	0	2	1	0	0	0	1	0	1	1	1	0	0	0	0	0	2	0	2	0	0	0	2	0	2	2	0	1	1	2	0	0	0	2	0	2	0	0	0	0	2	1	1	0	1	1	0	0	0
385	0	1	2	0	0	0	1	0	0	0	2	1	2	1	0	0	0	0	2	1	1	0	2	0	1	1	0	0	0	1	1	0	1	2	2	1	0	0	0	1	1	1	0	0	2	1	0	2	0
386	1	1	1	0	0	0	2	0	0	0	1	1	2	1	0	0	2	2	1	0	0	0	2	0	0	0	0	0	0	2	0	0	0	2	0	2	2	0	0	2	0	0	0	0	0	0	0	1	0
387	0	0	2	1	0	0	2	1	0	1	1	0	0	0	0	0	0	1	1	1	1	0	2	0	1	1	0	0	2	0	0	2	1	2	0	2	2	0	0	1	0	0	0	0	2	1	0	2	0
388	0	2	1	0	0	0	2	0	0	0	1	1	2	2	0	1	1	2	1	1	0	0	2	0	0	0	0	0	1	1	0	1	1	2	1	2	2	0	0	1	1	0	0	0	0	0	1	0	0
389	0	1	1	0	0	0	0	0	0	0	1	1	1	0	1	1	2	1	1	0	0	1	2	0	0	0	0	0	0	2	2	1	1	1	0	2	2	0	0	2	0	1	1	0	2	0	0	2	0
390	0	0	2	0	1	1	1	0	2	2	0	0	0	0	0	0	1	1	1	0	0	1	1	1	1	1	0	0	0	1	1	0	1	1	1	1	1	0	0	1	1	2	2	0	2	1	0	1	1
391	1	2	0	0	0	0	0	0	1	1	0	0	0	0	0	1	1	1	1	1	0	0	2	0	0	0	0	1	1	1	2	0	1	1	1	1	2	0	0	1	1	1	1	0	1	0	0	2	0
392	1	1	1	0	1	1	1	1	0	1	0	1	1	0	1	1	2	2	1	0	0	1	2	0	0	0	0	0	1	1	1	1	1	1	1	1	1	1	1	0	0	0	0	1	0	1	0	1	0
393	1	0	1	0	0	0	2	0	1	1	0	0	1	0	0	0	1	1	1	1	0	1	2	0	0	0	0	0	0	2	1	0	2	2	0	2	2	0	0	1	1	0	0	0	1	1	0	0	2
394	1	1	2	1	0	0	1	0	1	1	0	0	0	0	0	0	2	0	2	0	0	0	2	0	0	0	0	1	1	1	1	1	1	0	0	1	1	0	0	1	1	1	0	0	0	1	0	1	1
395	0	1	2	0	0	0	1	0	0	0	0	1	2	0	1	1	1	0	1	0	0	0	2	0	0	0	0	1	1	1	1	0	1	0	2	1	1	0	0	1	1	0	1	0	1	1	0	2	0
396	1	1	2	0	1	1	2	0	0	0	1	0	1	0	0	0	2	0	2	0	0	0	2	0	0	0	0	0	1	0	0	2	1	2	0	2	1	0	0	0	2	2	2	0	1	1	0	0	1
397	0	1	2	0	0	0	2	0	0	0	2	0	0	0	0	1	1	1	1	0	0	0	2	0	2	2	0	0	0	2	2	0	2	1	0	2	2	0	0	1	1	0	0	0	0	0	0	1	0
398	0	1	2	0	0	0	0	0	0	0	1	1	2	2	0	0	0	2	0	2	0	0	2	0	0	0	1	0	0	1	0	1	2	1	2	2	1	0	0	0	1	0	0	0	0	0	0	1	0
399	0	0	1	0	0	0	2	0	0	0	2	2	1	1	0	0	0	1	1	1	1	2	1	1	1	1	0	0	1	1	0	2	1	2	0	2	2	0	0	2	0	0	0	0	0	1	0	1	1
400	0	0	2	0	2	2	2	0	1	1	1	0	0	0	0	0	1	1	1	0	0	0	1	0	0	0	0	1	1	1	0	0	1	2	0	2	1	0	0	0	1	0	0	0	1	1	0	1	0
401	1	2	1	0	0	0	2	0	1	1	1	0	0	0	0	0	2	1	1	1	1	0	2	0	1	1	0	1	1	1	0	2	1	1	0	2	1	0	0	0	1	0	0	1	0	1	0	1	1
402	1	1	1	0	0	1	0	0	1	1	1	0	1	0	0	0	2	2	1	0	0	0	1	1	2	2	0	1	1	1	1	2	1	1	1	1	2	0	0	0	1	0	1	0	1	1	0	0	1
403	1	1	1	1	1	1	1	1	1	2	0	0	0	0	0	0	1	1	1	1	1	0	2	0	0	0	0	1	2	0	1	2	1	1	0	2	1	0	0	0	1	1	1	0	1	1	0	0	0
404	1	1	1	1	1	1	1	1	1	2	0	0	0	0	0	0	1	0	1	0	0	0	2	0	0	0	0	0	0	1	0	0	0	1	2	2	2	0	0	1	0	1	0	0	1	0	0	2	0
405	0	0	2	2	1	1	0	0	1	1	0	0	0	0	0	0	2	1	1	1	0	0	2	0	0	0	0	0	0	2	1	0	2	2	1	2	1	0	0	1	1	1	1	0	1	1	0	2	0
406	1	2	1	0	0	0	1	1	1	2	0	1	0	0	0	0	1	1	1	0	0	1	1	1	0	0	0	1	2	0	1	0	1	1	1	1	1	0	0	0	2	2	2	0	1	1	0	2	0
407	0	0	2	0	0	0	0	0	1	1	0	0	1	0	0	0	1	1	1	0	0	1	2	0	0	0	0	0	1	0	0	1	1	0	1	1	2	0	0	0	2	1	0	0	1	1	1	1	0
408	0	1	1	1	0	0	2	1	0	1	0	2	2	2	0	0	1	1	2	1	0	0	1	0	0	0	0	0	1	1	1	0	1	2	0	2	1	1	1	0	1	0	0	1	2	0	0	2	0
409	0	0	2	0	2	2	1	0	1	1	1	1	2	2	0	0	2	1	1	1	1	0	2	0	0	0	0	1	1	1	1	1	1	1	1	2	2	0	0	1	0	1	0	0	1	0	0	2	0
410	0	2	1	0	0	0	1	0	2	2	0	0	0	0	0	0	2	1	1	1	1	0	0	0	0	0	0	0	0	0	0	0	2	2	1	2	1	0	0	2	0	1	1	0	0	2	0	2	0
411	0	1	1	0	1	1	1	0	0	0	0	1	1	1	0	0	1	0	2	0	0	1	1	1	1	2	0	1	0	0	1	0	0	2	0	2	1	1	0	1	0	1	1	0	1	1	0	1	0
412	1	1	1	0	0	0	2	1	0	1	1	1	1	1	0	0	0	1	1	0	0	2	2	0	0	0	0	0	0	2	1	1	1	0	2	1	1	0	0	0	2	0	0	0	0	0	0	1	1
413	0	1	1	1	0	0	2	0	0	0	2	0	1	1	0	0	1	0	2	0	0	0	1	0	0	0	0	1	1	2	0	0	2	2	0	2	1	0	0	1	1	0	0	0	0	1	0	1	0
414	0	1	2	0	0	0	1	1	1	2	0	0	2	1	0	1	2	0	2	0	0	0	2	0	1	1	0	0	0	2	1	0	0	1	2	2	1	0	0	1	1	1	1	0	1	0	0	2	0
415	1	1	2	0	0	0	1	1	0	1	0	0	0	0	0	0	1	1	1	0	0	1	2	0	0	0	0	1	1	1	0	2	1	2	0	2	0	0	0	0	2	0	0	1	0	1	1	0	0
416	1	2	0	0	0	0	1	0	0	0	1	0	0	0	0	0	1	1	1	0	0	0	2	0	0	0	0	0	0	1	1	1	1	2	1	2	0	0	0	0	2	0	0	0	1	1	1	1	0
417	1	2	1	0	0	0	1	0	0	0	0	0	1	0	0	0	2	0	1	0	0	0	2	0	1	1	0	0	1	1	0	0	1	0	2	1	1	0	0	0	2	0	0	1	0	0	0	2	0
418	0	1	2	0	1	1	1	0	1	1	1	0	1	1	0	0	2	0	2	0	0	0	1	0	0	0	0	0	0	1	0	0	2	1	0	2	2	0	0	1	0	1	1	0	1	0	0	2	0
419	0	2	1	0	0	0	0	0	2	2	0	0	1	0	0	0	0	1	1	0	0	1	2	0	0	0	0	0	1	1	1	1	1	1	1	1	1	0	0	0	2	1	1	0	1	1	0	0	1
420	0	0	2	0	0	0	1	0	0	0	2	0	0	0	0	0	0	0	2	0	0	1	2	0	0	0	0	0	0	2	2	1	2	0	1	1	2	0	0	1	1	1	1	0	1	1	0	2	0
421	0	0	2	0	0	0	1	0	1	1	1	0	0	0	0	0	0	1	2	0	0	0	2	0	0	0	0	0	0	2	0	1	1	1	1	1	1	0	0	1	1	0	0	0	0	0	0	2	0
422	1	0	2	2	1	1	2	0	0	0	1	0	2	2	0	0	1	1	1	1	0	1	1	1	1	1	0	2	2	1	2	0	2	1	2	1	1	0	0	2	0	0	0	0	0	1	0	2	0
423	1	0	2	1	0	0	1	0	1	1	0	1	1	1	0	0	0	0	2	1	1	1	2	0	0	0	0	0	0	1	0	0	2	2	0	2	2	0	0	1	0	1	1	0	1	0	0	2	0
424	0	1	1	0	1	1	1	1	0	1	0	0	1	0	0	0	1	0	2	0	0	0	2	0	1	1	1	0	0	0	0	1	1	1	2	1	1	0	0	2	0	1	1	0	0	2	0	2	0
425	0	1	1	0	1	1	1	1	1	1	0	0	2	2	0	0	2	1	1	1	0	0	2	0	0	0	0	0	0	2	1	0	0	2	1	1	1	1	0	0	1	1	0	0	1	0	0	0	0
426	0	2	1	1	0	0	1	0	0	0	1	0	0	0	0	0	2	2	0	1	1	1	1	1	0	0	1	0	1	2	0	0	0	0	0	2	2	0	0	1	0	0	1	0	1	1	0	2	0
427	0	1	1	1	0	0	0	0	2	2	0	0	1	1	0	0	2	1	1	0	0	0	2	0	1	1	0	1	1	1	0	0	1	0	1	2	2	0	0	0	0	0	0	0	1	0	0	1	1
428	0	2	1	0	0	0	2	0	0	0	0	0	1	0	0	0	0	0	2	0	0	0	0	0	0	0	0	1	1	1	2	0	1	0	2	1	2	0	0	0	0	0	0	1	1	0	1	1	0
429	0	1	1	0	0	0	1	0	0	0	1	0	0	0	0	0	1	0	2	0	0	0	2	0	0	0	0	0	1	1	0	1	2	1	1	2	2	0	0	1	1	0	0	1	0	0	0	1	0
430	0	2	0	0	0	0	1	0	2	2	0	0	0	0	0	0	1	0	2	0	0	1	0	1	0	1	1	1	1	1	0	1	0	2	0	2	2	0	0	1	1	0	0	0	1	1	0	1	1
431	1	1	1	1	0	0	1	0	1	1	1	0	0	0	0	0	1	1	2	1	0	0	2	0	1	1	0	1	1	1	0	0	2	1	0	2	1	0	0	1	1	1	1	0	1	1	1	1	0
432	1	2	1	0	0	0	0	0	0	0	1	0	1	1	0	1	0	1	0	0	0	1	1	0	0	0	0	2	2	2	0	0	1	1	1	1	0	0	0	0	1	1	1	0	1	0	0	2	0
433	1	2	0	0	0	0	0	0	2	2	0	0	0	0	0	0	2	0	2	0	0	0	2	0	0	0	0	0	1	1	0	0	2	2	0	2	0	0	0	0	1	0	0	0	0	1	1	0	1
434	0	2	1	1	0	0	1	0	1	1	1	1	1	1	0	0	2	0	2	0	0	0	2	0	0	0	0	0	0	2	0	1	2	1	1	2	2	0	0	1	0	0	0	0	0	0	0	2	0
435	1	2	2	1	0	0	1	0	1	1	1	0	1	0	0	0	2	2	0	1	1	0	2	0	1	1	0	0	0	2	0	2	1	2	0	2	1	1	1	0	1	0	0	0	2	1	1	0	0
436	1	1	2	1	0	0	2	0	1	1	1	0	1	0	0	0	2	0	2	1	1	0	2	0	0	0	0	0	0	2	0	0	0	2	0	2	1	0	0	0	1	0	0	0	1	0	0	2	0
437	1	1	1	1	0	0	1	1	1	2	0	1	1	1	0	0	1	1	1	1	0	0	2	0	0	0	1	1	1	0	1	0	1	1	1	2	0	0	0	0	2	0	0	0	2	1	1	0	1
438	1	0	2	0	1	1	2	1	0	1	1	0	0	0	0	0	1	0	2	1	1	0	2	0	0	1	0	0	1	1	0	0	1	1	1	1	0	0	0	0	1	0	0	1	1	0	1	0	1
439	0	2	1	2	0	0	1	0	2	2	0	0	0	0	0	0	1	2	0	1	1	0	2	0	1	1	0	1	1	1	2	0	2	1	1	1	2	0	0	1	1	0	0	0	1	0	1	0	0
440	1	1	1	0	0	0	2	0	1	1	1	0	0	0	0	0	2	0	2	0	0	0	2	0	1	1	0	0	0	2	1	1	2	0	0	2	1	0	0	1	1	0	0	0	1	1	0	1	0
441	1	2	0	0	0	0	2	1	0	1	1	0	2	0	0	0	0	1	1	1	1	0	2	0	1	1	0	0	0	1	0	1	1	2	1	2	1	0	0	1	1	0	0	0	1	1	0	0	1
442	0	0	2	0	1	1	0	0	2	2	0	0	1	0	0	0	0	2	0	1	1	1	1	1	0	0	0	1	0	1	2	1	2	1	1	2	1	0	0	0	1	1	0	0	2	1	0	0	1
443	0	0	2	0	1	1	1	1	0	1	0	1	2	2	0	0	1	1	1	2	1	0	1	1	2	2	0	0	1	1	0	0	0	1	1	1	1	0	0	2	0	1	1	0	1	0	0	2	0
444	0	0	2	0	1	1	1	1	1	2	0	0	1	0	0	0	2	1	1	1	1	0	2	0	0	0	0	0	1	0	0	0	1	1	1	1	1	0	0	0	2	0	0	0	2	0	0	1	0
445	0	1	1	1	0	0	1	1	1	2	0	1	1	1	0	0	1	1	1	1	1	1	2	0	0	0	0	0	1	0	0	0	0	2	0	2	2	0	0	1	1	0	0	0	0	0	0	0	1
446	0	2	1	0	0	1	1	0	1	1	0	1	1	1	0	0	0	2	0	2	0	1	2	0	0	0	1	1	1	1	0	0	2	1	1	2	2	0	0	2	0	0	0	0	0	0	0	0	1
447	0	1	1	0	0	1	1	0	0	0	0	0	1	1	0	0	2	2	0	1	1	0	1	1	1	1	0	2	1	1	1	1	2	0	1	1	0	0	0	0	2	0	0	0	2	1	0	2	0
448	0	1	1	1	0	0	1	0	1	1	1	1	1	1	0	0	1	0	2	1	1	0	1	0	0	0	0	0	0	2	0	1	2	1	0	2	1	1	1	0	0	0	0	0	0	0	0	1	0
449	0	2	0	0	0	0	2	0	1	1	0	0	1	0	0	0	1	1	1	1	1	0	2	0	0	0	0	1	2	0	1	0	1	2	2	1	1	0	0	0	0	1	1	0	1	1	0	2	0
450	1	0	2	0	1	1	1	0	0	0	1	0	1	1	0	1	1	2	0	0	0	1	2	0	0	0	0	0	0	2	0	0	1	1	1	1	2	0	0	2	0	0	1	0	1	1	0	1	1
451	1	1	1	0	0	0	1	0	1	1	0	1	2	1	1	1	1	1	1	1	1	0	1	1	2	2	0	0	0	1	1	0	2	0	1	1	2	0	0	1	1	0	0	0	2	0	0	1	0
452	0	1	1	0	0	0	1	0	2	2	0	0	1	0	0	1	2	1	1	1	1	0	2	0	0	0	0	0	0	2	0	0	1	2	0	2	1	0	0	0	1	1	1	0	1	0	0	1	0
453	1	1	1	0	0	0	1	0	0	0	0	0	0	0	0	0	1	1	1	0	0	1	2	0	0	0	0	0	1	1	1	0	2	0	1	2	0	0	0	1	1	0	0	0	1	1	0	0	1
454	1	0	2	0	1	1	2	0	0	0	2	0	0	0	0	0	0	1	0	0	0	0	2	0	0	0	0	1	1	2	0	2	2	1	0	2	2	0	0	0	1	0	0	0	0	0	0	1	1
455	0	1	1	1	0	0	1	0	2	2	0	1	1	1	0	0	0	1	1	1	1	1	2	0	0	0	0	2	1	1	1	1	2	1	1	1	1	0	0	0	2	0	0	0	1	1	0	1	0
456	1	0	2	0	1	1	2	1	0	1	0	1	1	1	0	0	0	1	1	1	1	1	2	0	0	0	0	0	0	2	1	2	1	2	0	2	2	0	0	1	0	2	2	0	1	1	1	0	0
457	1	0	2	0	1	1	1	0	1	1	2	0	0	0	0	0	0	1	1	1	1	0	1	0	0	0	0	0	0	2	0	1	2	1	1	2	1	1	1	0	1	0	0	0	0	0	1	0	1
458	1	1	2	1	0	0	2	0	0	0	2	0	0	0	0	0	1	1	1	1	0	1	1	1	1	1	0	0	0	2	0	1	2	0	1	1	2	1	1	1	0	2	1	0	1	0	0	2	0
459	1	2	0	1	0	0	1	0	1	1	1	0	1	0	0	0	2	1	1	1	1	1	2	0	0	0	0	1	1	1	2	0	1	2	0	2	2	0	0	1	0	0	0	1	0	1	0	2	0
460	0	1	1	0	0	0	1	0	0	0	2	0	0	0	0	0	1	2	0	2	2	1	2	0	0	0	0	0	1	1	1	2	2	2	0	2	1	0	0	0	1	1	1	0	1	0	0	1	0
461	0	1	1	0	0	0	1	0	1	1	0	0	0	0	0	0	0	2	0	1	0	1	2	0	0	0	0	0	0	1	1	1	1	1	1	2	0	0	0	0	1	0	0	1	0	0	0	2	0
462	1	2	0	0	0	0	1	0	1	1	0	0	0	0	0	0	2	0	2	1	1	1	1	1	1	1	1	1	1	1	0	0	1	2	0	2	1	0	0	2	0	0	0	2	0	0	0	1	1
463	0	1	1	0	0	0	1	0	1	1	0	0	0	0	0	0	0	0	1	1	1	0	1	0	0	0	0	0	0	2	2	0	0	2	0	2	1	0	0	0	1	0	0	0	0	0	0	2	0
464	0	0	2	1	1	1	2	0	0	0	0	0	1	0	0	0	0	2	0	1	0	0	2	0	0	0	0	0	0	2	0	0	1	2	0	2	2	0	1	0	0	1	1	0	0	0	0	0	1
465	1	0	2	0	1	1	2	0	1	1	1	0	0	0	0	0	1	0	2	0	0	0	2	0	0	0	0	0	0	2	1	0	1	1	0	2	1	1	1	0	1	0	0	0	0	2	2	0	0
466	0	1	2	1	0	0	0	0	2	2	0	2	2	2	0	0	2	2	0	1	1	0	2	0	1	1	0	1	2	1	0	2	2	2	0	2	1	0	0	0	1	0	0	1	0	0	0	0	0
467	1	1	1	0	0	0	1	0	0	0	0	0	0	0	0	0	2	0	2	0	0	0	2	0	0	0	0	0	0	1	0	0	1	1	0	2	2	0	0	2	0	0	0	0	0	0	0	2	0
468	1	1	1	0	0	0	2	1	0	1	0	0	1	1	0	0	1	0	1	0	0	1	2	0	1	1	0	0	0	2	0	0	2	2	1	1	2	1	1	0	0	0	0	0	2	1	0	2	0
469	1	0	2	1	1	1	1	0	0	0	0	0	2	0	0	0	2	1	1	1	1	1	1	1	1	1	0	0	0	1	0	1	1	2	1	2	2	0	0	0	1	0	0	0	1	1	0	2	0
470	0	2	0	1	0	0	1	0	0	0	1	0	1	1	0	1	0	0	2	0	0	0	2	0	0	0	0	0	0	1	1	0	1	2	0	2	1	0	0	0	1	0	0	0	1	1	0	1	0
471	1	2	1	1	0	0	0	0	0	0	1	1	1	1	0	0	1	2	0	1	1	0	2	0	0	0	0	0	1	0	0	0	1	1	0	2	1	0	0	0	1	0	0	1	0	1	0	0	1
472	1	1	2	1	0	0	2	0	0	0	2	1	2	2	0	1	1	1	1	0	0	1	2	0	0	0	0	0	1	1	0	0	2	1	1	1	1	0	0	0	2	0	0	2	0	0	0	2	0
473	0	2	0	0	0	0	1	0	0	0	0	0	2	0	0	0	1	0	2	1	1	2	0	1	1	1	0	0	0	1	0	0	2	2	0	2	1	0	0	0	0	0	0	0	0	2	0	1	0
474	1	1	1	0	0	1	1	0	1	1	0	0	1	0	0	0	1	1	1	0	0	1	0	1	0	1	0	0	1	1	0	1	2	1	0	2	2	0	0	1	1	1	1	1	1	2	0	0	0
475	1	0	2	0	0	0	1	0	1	1	0	0	0	0	0	0	1	1	1	0	0	2	2	0	0	0	0	1	1	2	0	1	1	2	2	1	2	0	0	2	0	0	0	0	0	0	0	1	1
476	1	1	2	0	1	1	2	0	1	1	0	0	1	0	0	0	2	0	2	0	0	1	2	0	0	0	0	0	1	1	1	1	2	1	0	2	1	0	0	1	1	2	2	0	2	1	1	2	0
477	0	1	1	1	0	0	2	0	0	0	1	0	0	0	0	0	2	2	0	2	2	0	1	0	1	1	1	1	1	0	1	1	2	0	1	1	1	1	0	0	1	0	0	0	1	0	0	1	1
478	0	1	2	2	0	0	1	0	1	1	1	0	0	0	0	0	0	2	1	0	0	0	2	0	0	0	0	0	0	2	1	0	1	1	1	2	2	1	1	0	0	1	1	0	1	0	0	2	0
479	1	1	1	0	0	0	2	0	1	1	0	0	0	0	0	0	1	2	0	2	1	0	1	0	0	0	0	0	1	1	1	2	2	1	0	2	1	0	0	0	2	0	0	0	1	0	0	0	1
480	0	2	0	1	0	0	1	0	1	1	0	1	1	0	1	1	0	0	1	1	1	0	2	0	0	0	0	0	0	1	1	1	2	1	1	1	2	0	0	1	0	0	0	0	0	0	0	2	0
481	1	1	1	1	0	0	1	1	0	1	0	0	0	0	0	0	0	0	2	0	0	0	1	0	1	1	0	0	0	2	0	2	2	1	0	2	1	1	1	0	1	0	0	1	0	1	0	2	0
482	1	0	1	0	0	0	2	0	0	0	2	0	0	0	0	0	1	1	1	0	0	1	2	0	0	0	0	0	1	1	0	1	2	0	2	0	2	1	1	0	0	0	0	0	0	0	0	2	0
483	1	0	2	0	2	2	1	0	0	0	1	0	0	0	0	0	1	1	1	1	1	0	2	0	0	0	1	0	1	2	0	0	1	0	2	1	2	0	0	1	1	0	0	0	0	0	0	1	0
484	0	2	0	0	0	0	2	1	0	1	1	0	0	0	0	0	0	1	1	1	1	0	2	0	0	0	0	0	0	2	0	1	1	0	1	1	1	0	0	1	1	2	2	0	2	1	0	1	1
485	0	2	1	0	0	0	0	0	1	1	2	1	1	1	0	0	0	2	0	2	0	0	1	0	0	0	1	0	0	1	1	2	2	1	1	2	2	0	0	2	0	0	0	0	0	0	0	2	0
486	1	2	2	0	0	0	1	0	0	0	0	1	1	0	1	1	1	2	0	0	0	0	2	0	1	1	1	1	1	0	0	1	1	1	1	2	2	0	0	1	1	1	1	0	0	0	0	1	1
487	0	1	1	0	0	0	2	1	0	1	0	0	0	0	0	0	1	1	1	0	0	1	1	0	0	0	0	0	1	1	1	0	0	2	0	2	1	0	0	0	2	0	0	0	0	1	0	2	0
488	0	0	2	0	2	2	1	1	1	2	0	0	0	0	0	0	1	1	1	0	0	0	2	0	0	0	0	0	0	1	0	0	2	1	1	1	1	0	0	0	2	0	0	0	0	0	0	2	0
489	1	1	2	0	0	0	0	0	1	1	0	0	0	0	0	0	2	2	0	2	1	0	2	0	0	0	0	0	1	1	0	0	1	2	0	2	1	0	0	0	1	0	0	0	1	1	0	0	0
490	1	2	0	1	0	0	2	0	1	1	1	0	1	0	0	0	1	1	1	2	1	0	1	0	0	0	0	0	0	2	2	0	1	1	0	2	2	0	0	1	0	0	0	0	0	1	0	2	0
491	0	2	0	0	0	0	1	0	0	0	1	0	1	0	0	0	1	2	0	1	1	1	2	0	0	0	0	1	1	1	1	0	1	2	0	2	1	0	0	1	1	0	0	0	0	0	0	1	0
492	1	1	1	0	1	1	1	0	0	0	1	0	0	0	0	0	2	0	2	0	0	1	1	1	1	1	1	0	0	0	0	0	1	0	2	0	2	0	0	0	1	0	0	0	0	1	1	1	0
493	1	0	2	0	1	1	0	0	0	0	1	1	1	1	0	0	1	2	0	1	1	0	2	0	1	1	2	1	1	0	1	0	1	2	0	2	2	1	1	1	0	0	0	0	0	0	0	2	0
494	1	1	1	0	1	1	2	0	0	0	1	0	0	0	0	0	1	0	2	0	0	0	1	0	1	1	0	0	1	0	0	0	1	2	0	2	0	0	0	1	1	1	1	0	1	0	0	2	0
495	1	2	1	0	0	0	1	0	1	1	1	1	1	1	0	0	0	0	2	1	1	1	2	0	0	0	0	0	0	2	0	0	2	1	0	2	2	0	0	1	1	0	0	0	0	0	0	2	0
496	1	1	1	1	0	0	1	0	0	0	0	0	2	1	0	1	0	2	0	1	1	0	1	1	1	1	0	1	1	1	0	0	0	1	0	2	1	0	0	1	1	0	0	0	1	1	0	2	0
497	0	0	2	0	0	0	1	0	0	0	2	0	0	0	0	0	0	1	1	1	1	0	2	0	0	0	0	0	1	0	0	0	1	2	0	2	1	0	0	0	2	0	0	0	1	0	0	1	1
498	0	1	1	0	1	1	2	1	0	1	0	0	0	0	0	0	1	0	2	0	0	0	0	0	0	0	1	1	1	2	0	1	1	1	1	1	1	0	0	0	1	0	0	0	0	0	0	1	1
499	1	1	1	0	0	0	2	0	0	0	1	0	0	0	0	0	2	1	1	1	1	0	2	0	1	1	0	1	1	1	2	0	2	2	0	2	1	0	0	1	1	0	0	0	0	0	0	2	0
500	1	2	1	1	0	0	1	1	0	1	0	1	1	1	0	1	1	1	1	1	0	1	1	1	1	1	0	0	0	1	0	1	2	2	0	2	1	0	0	2	0	0	0	0	1	0	0	0	1
501	0	0	2	0	0	0	1	1	1	2	0	0	1	0	0	0	1	2	0	1	1	0	1	0	0	0	1	0	0	1	1	0	1	1	0	2	0	0	0	0	2	1	1	0	1	1	1	0	1
502	0	1	1	0	0	0	2	0	1	1	1	1	0	0	0	0	1	1	1	0	0	0	2	0	0	0	0	0	0	1	0	1	1	1	1	1	1	0	0	0	2	1	0	0	2	0	0	1	0
503	0	0	2	0	0	0	1	0	1	1	0	0	0	0	0	0	0	2	0	1	1	1	2	0	0	0	0	0	0	2	0	1	0	2	0	2	2	0	0	1	1	1	1	0	1	1	0	2	0
504	0	1	1	1	0	1	1	0	1	1	0	0	0	0	0	0	1	1	1	1	1	0	2	0	0	0	0	1	0	1	1	0	2	0	1	1	0	0	0	0	2	2	2	0	2	1	1	0	0
505	1	1	2	1	0	0	0	0	2	2	0	0	1	0	0	0	0	0	1	1	1	0	2	0	0	0	0	0	1	1	0	2	1	1	1	1	1	1	1	0	1	0	0	1	0	0	0	2	0
506	0	1	2	1	0	0	1	1	1	2	1	2	2	2	0	0	1	2	0	1	1	0	1	0	0	0	0	0	1	1	0	0	0	2	0	2	0	0	0	0	1	0	0	0	1	1	0	1	1
507	0	1	1	0	0	0	0	0	0	0	1	1	2	1	0	0	1	1	1	0	0	0	2	0	0	0	0	0	1	0	0	1	1	2	0	2	1	0	0	0	1	0	0	0	0	0	0	2	0
508	0	2	0	1	0	0	2	0	1	1	1	1	1	1	0	0	0	2	0	1	0	1	1	1	1	1	0	0	0	1	0	1	1	1	1	1	1	0	0	2	0	0	0	0	1	1	0	1	0
509	1	0	2	1	0	0	1	0	2	2	0	1	1	1	0	1	0	0	2	0	0	0	2	0	0	0	0	0	0	2	1	1	0	2	0	2	0	0	0	0	1	1	1	0	1	1	0	2	0
510	1	2	0	0	0	0	1	0	0	0	1	0	0	0	0	0	1	1	1	1	1	0	2	0	0	0	1	0	1	0	0	0	1	0	1	1	1	0	0	0	2	0	0	2	0	0	0	0	1
511	1	1	2	0	0	0	1	0	1	1	1	0	2	1	0	1	1	2	0	1	0	0	0	0	0	0	0	0	1	1	0	2	2	1	0	2	2	1	1	1	0	1	0	0	1	1	0	2	0
512	1	1	1	1	0	0	2	1	0	1	0	0	1	1	0	0	1	1	1	2	1	0	2	0	1	1	0	0	0	1	0	2	2	0	2	0	2	0	0	0	0	0	0	0	1	0	0	1	1
513	1	1	1	0	0	0	1	1	1	2	0	0	0	0	0	0	2	0	2	0	0	0	1	0	0	0	0	0	2	0	0	0	1	1	1	1	1	0	0	1	1	1	1	0	2	0	0	1	1
514	0	1	2	1	0	0	0	0	1	1	0	0	1	0	0	0	1	0	2	1	1	1	2	0	0	0	0	1	1	1	0	0	2	1	1	1	0	0	0	0	1	0	0	0	1	1	0	2	0
515	1	2	0	0	0	0	0	0	1	1	0	0	1	0	0	0	1	1	1	1	1	0	0	0	0	0	0	1	2	0	1	1	1	0	1	1	1	0	0	0	0	0	0	0	0	0	1	1	0
516	1	1	1	0	0	0	1	0	1	1	0	0	1	0	0	0	1	0	2	0	0	0	2	0	0	0	0	0	0	2	1	1	2	1	1	1	1	0	0	0	1	1	0	0	1	0	0	0	0
517	1	2	0	0	0	0	2	0	0	0	0	1	1	1	0	0	1	0	2	0	0	1	2	0	0	0	0	1	0	1	2	2	2	2	0	2	1	0	0	0	1	0	0	1	0	0	1	1	0
518	0	1	2	0	0	0	0	0	2	2	0	0	0	0	0	0	1	1	1	1	0	0	2	0	0	0	0	0	0	2	1	0	2	0	2	1	1	0	0	1	1	0	0	0	0	0	1	1	0
519	0	2	1	0	0	0	1	1	0	1	0	1	2	1	0	0	2	0	2	0	0	1	2	0	0	0	0	0	0	1	0	0	1	2	1	2	2	0	1	1	0	0	0	0	0	0	0	0	2
520	1	2	1	0	0	0	2	1	0	1	0	1	2	1	0	0	0	0	2	0	0	0	2	0	0	0	1	1	1	0	1	1	2	2	0	2	1	0	0	0	2	0	0	1	1	1	0	2	0
521	0	1	1	0	1	1	2	1	0	1	1	1	1	1	0	0	2	2	0	2	1	1	1	0	0	0	0	1	2	0	1	1	1	2	1	2	2	0	0	1	0	0	0	0	0	0	1	0	0
522	1	0	2	0	1	1	1	0	1	1	1	0	1	1	0	0	1	0	2	0	0	1	2	0	0	0	0	1	2	0	0	0	2	1	0	2	2	1	1	1	0	1	0	0	1	1	0	2	0
523	0	0	2	1	0	0	1	0	1	1	1	0	2	2	0	0	2	1	1	1	1	1	2	0	0	0	0	0	0	1	0	1	0	2	0	2	1	0	0	0	1	0	0	0	0	0	0	0	1
524	0	2	0	0	0	0	1	1	0	1	0	0	1	1	0	0	2	0	1	0	0	1	1	0	1	1	0	0	0	2	0	0	1	0	1	1	2	0	0	1	1	0	0	1	0	0	0	2	0
525	0	0	2	0	0	0	0	0	2	2	0	0	0	0	0	0	1	1	1	1	1	0	2	0	0	0	2	1	1	0	1	0	0	2	0	2	1	0	1	0	1	0	0	0	0	0	1	1	0
526	0	2	0	0	0	0	1	0	1	1	0	0	0	0	0	0	2	0	2	0	0	0	1	0	0	0	0	0	0	2	1	1	1	1	1	1	1	0	0	0	2	0	0	0	1	0	0	2	0
527	1	2	1	1	0	0	1	1	1	2	0	0	0	0	0	0	1	2	0	1	1	0	2	0	0	0	0	2	2	1	1	0	2	0	2	2	1	0	0	0	2	0	0	1	0	0	0	2	0
528	1	2	1	0	0	0	1	0	0	0	0	0	2	2	0	0	1	2	0	1	1	0	1	0	0	0	0	1	1	1	0	0	2	1	0	2	2	1	1	1	0	0	0	1	0	0	0	1	1
529	1	1	1	0	0	0	0	0	1	1	0	0	1	0	0	0	1	1	1	1	1	0	1	1	1	1	0	0	1	1	0	1	2	1	1	2	2	1	1	1	0	1	1	0	1	0	0	1	1
530	0	1	0	1	0	0	1	0	1	1	1	1	2	1	0	0	1	1	1	0	0	1	2	0	0	0	0	1	2	1	0	0	0	2	0	2	2	0	0	1	0	0	0	0	0	0	1	1	0
531	0	2	1	1	0	0	1	0	1	1	0	0	2	2	0	0	1	1	1	0	0	0	1	0	0	0	0	2	2	1	0	0	2	2	1	1	2	0	0	2	0	0	0	0	0	0	0	2	0
532	1	1	1	0	0	0	1	1	0	1	0	0	0	0	0	1	2	1	1	1	1	1	1	1	1	1	0	0	0	1	1	1	2	2	0	2	2	0	1	0	1	0	0	1	1	0	1	0	0
533	0	1	1	0	1	1	2	0	1	1	1	1	1	1	0	0	1	0	2	0	0	1	2	0	0	0	0	0	0	2	1	1	2	2	0	2	1	0	0	0	1	0	0	0	0	0	0	0	0
534	0	1	2	0	0	0	1	0	1	1	0	1	1	1	0	0	2	1	1	0	0	0	2	0	1	1	0	0	0	1	1	1	2	2	0	2	1	0	0	0	1	0	0	0	0	0	1	0	1
535	1	1	1	1	0	0	0	0	1	1	1	0	0	0	0	0	1	1	0	1	1	1	1	1	1	1	0	0	1	1	0	1	2	0	1	1	2	0	0	2	0	1	1	0	1	0	0	2	0
536	0	0	1	0	0	0	0	0	2	2	0	0	1	0	0	0	2	1	1	1	1	0	2	0	1	1	0	0	0	1	1	1	2	1	0	2	2	0	0	1	1	0	0	0	0	0	0	1	0
537	0	1	1	1	0	0	1	0	1	1	1	0	0	0	0	0	0	2	0	1	0	0	2	0	0	0	0	0	0	2	0	1	1	1	0	2	1	0	0	2	0	0	0	1	0	0	0	2	0
538	0	1	1	0	0	0	2	0	1	1	0	1	1	1	0	0	1	1	1	0	0	0	1	0	1	1	0	0	0	1	1	1	2	1	1	1	2	0	0	2	0	0	0	0	1	0	1	0	1
539	0	0	1	0	0	0	2	1	0	1	0	1	1	1	0	0	1	1	1	0	0	1	1	0	0	0	1	0	1	0	0	0	0	2	0	2	1	0	0	0	0	1	1	0	1	1	0	2	0
540	1	2	1	0	0	0	1	0	1	1	0	1	1	1	0	1	0	2	0	1	1	1	2	0	0	0	0	1	2	0	1	0	1	1	0	2	1	0	0	0	2	0	0	1	0	0	0	2	0
541	1	2	1	1	0	0	2	0	1	1	0	0	0	0	0	0	1	1	1	1	1	0	2	0	0	0	0	0	0	1	0	1	2	1	1	2	2	0	0	0	2	0	0	0	0	0	0	0	1
542	1	1	1	1	0	0	1	0	0	0	0	0	0	0	0	0	2	1	1	1	1	0	2	0	1	1	0	0	0	0	0	0	1	1	0	2	1	0	0	0	2	0	0	0	0	1	1	0	0
543	1	2	1	0	0	0	1	1	1	2	0	0	0	0	0	0	0	1	1	2	1	0	0	0	0	0	0	0	2	0	0	1	1	2	1	2	2	0	0	0	1	0	0	0	1	0	0	1	1
544	1	1	1	1	0	0	0	0	0	0	1	2	2	2	0	0	0	1	1	1	1	0	1	0	1	1	0	0	0	1	1	1	1	1	1	1	1	0	0	0	1	1	1	0	1	1	0	2	0
545	0	2	0	0	0	0	0	0	1	1	0	1	1	1	0	0	1	2	0	1	1	0	1	0	1	1	0	1	1	1	2	0	2	2	0	2	2	0	0	2	0	1	1	0	1	1	1	0	1
546	0	2	1	0	0	0	1	0	0	0	0	0	0	0	0	0	1	1	1	1	1	1	1	1	1	1	1	1	1	1	0	1	1	1	1	1	2	0	0	1	0	0	0	0	0	0	0	1	0
547	0	1	1	0	0	0	2	0	0	0	0	0	1	0	0	0	1	1	1	1	0	0	2	0	1	1	0	0	0	2	0	1	2	0	1	1	2	0	0	1	0	1	0	0	2	1	1	0	0
548	1	1	1	0	1	1	0	0	1	1	0	0	1	0	0	0	2	1	1	1	1	0	1	0	0	0	1	1	1	0	1	0	1	1	1	1	2	1	1	0	1	1	0	0	2	1	0	1	1
549	0	1	2	0	0	0	2	0	0	0	0	2	2	2	0	0	1	1	1	0	0	1	2	0	0	0	0	0	0	2	0	0	1	1	0	2	1	0	0	0	1	0	0	0	0	1	0	1	0
550	0	2	1	0	0	0	1	0	0	0	1	0	1	0	0	0	0	1	1	1	1	0	1	0	0	0	0	0	1	1	0	0	1	0	1	2	2	1	1	1	0	0	0	1	0	0	0	1	0
551	0	2	1	0	0	0	1	0	1	1	0	1	1	1	0	0	1	1	1	0	0	1	0	1	1	1	0	1	1	2	0	0	1	1	1	1	0	0	0	0	2	0	0	0	0	0	0	1	0
552	0	0	2	0	0	0	1	0	1	1	1	0	0	0	0	0	0	0	2	0	0	1	2	0	0	0	0	0	0	2	1	1	1	2	1	2	1	1	1	0	0	2	2	0	2	1	1	1	0
553	0	1	1	0	1	1	2	1	0	1	0	0	1	0	0	0	2	1	1	1	1	1	2	0	0	0	0	0	0	1	1	0	0	2	0	2	1	0	0	0	2	0	0	0	1	1	0	2	0
554	1	2	0	0	0	0	2	0	0	0	2	1	0	0	0	0	2	2	1	1	1	0	1	0	0	0	0	2	2	0	1	0	0	2	0	2	1	0	0	2	0	0	0	1	0	0	0	2	0
555	0	1	0	0	0	0	1	0	0	0	0	0	1	0	0	0	1	0	2	0	0	0	1	0	1	1	0	2	2	0	0	1	2	0	1	1	2	0	0	1	0	0	0	1	0	1	0	1	1
556	0	1	1	0	1	1	1	1	1	2	0	0	1	0	0	0	2	1	1	0	0	0	2	0	0	0	0	1	1	1	2	1	1	1	1	1	0	0	0	1	1	0	0	0	1	0	0	1	0
557	0	1	1	1	0	0	1	0	1	1	0	1	0	0	0	0	2	0	1	0	0	1	1	0	0	0	0	0	0	1	0	1	1	1	1	1	0	0	0	1	0	0	0	0	0	0	0	2	0
558	1	1	2	1	0	0	1	0	2	2	0	1	2	2	0	1	0	0	2	0	0	0	2	0	0	0	0	1	1	1	1	1	2	0	2	0	1	0	0	0	1	0	0	0	0	0	0	1	0
559	1	1	2	0	1	1	1	0	2	2	0	1	1	1	0	0	0	0	2	1	1	0	1	1	1	1	0	0	1	1	0	0	0	0	0	2	2	0	0	1	0	0	0	0	0	0	0	2	0
560	1	2	1	0	0	0	1	1	1	2	0	1	1	1	0	0	1	0	2	1	1	1	2	0	0	0	0	2	2	1	2	1	1	0	1	1	2	0	0	0	0	1	0	0	1	0	0	1	0
561	1	0	2	0	0	0	2	0	0	0	0	0	0	0	0	0	1	0	2	1	1	0	2	0	2	2	0	0	1	0	0	1	2	1	1	1	1	0	0	0	1	1	1	0	1	0	0	2	0
562	0	0	2	0	1	1	1	0	0	0	0	1	1	1	0	0	0	2	0	2	0	1	2	0	0	0	0	2	2	1	1	1	1	2	2	1	2	0	0	0	2	1	1	0	2	1	1	0	0
563	0	1	2	1	0	0	1	0	0	0	0	0	0	0	0	0	0	1	1	0	0	0	2	0	0	0	0	0	0	2	0	0	2	0	1	2	2	0	0	1	0	2	2	0	2	1	1	1	1
564	1	2	1	0	0	0	2	1	0	1	1	1	2	2	0	0	1	2	1	0	0	0	2	0	0	0	1	0	0	1	0	0	2	2	0	2	2	0	0	2	0	2	2	0	2	1	0	1	0
565	1	2	1	0	1	1	0	0	2	2	0	1	1	1	0	0	0	0	2	1	1	1	1	1	1	1	0	0	0	1	0	1	1	0	1	1	0	0	0	0	1	1	1	0	1	2	1	0	0
566	0	2	1	0	0	1	2	1	0	1	0	1	1	0	1	1	2	0	2	0	0	1	2	0	0	0	0	0	0	2	0	0	0	1	2	2	2	0	0	2	0	1	1	0	1	0	1	1	0
567	1	0	2	0	1	1	1	0	1	1	0	1	0	0	0	0	0	1	0	1	1	1	0	1	1	1	0	1	2	0	1	0	1	2	0	2	1	0	0	0	1	0	0	0	1	0	0	1	1
568	1	1	1	0	1	1	2	0	0	0	1	0	0	0	0	0	1	2	0	1	1	0	2	1	1	2	0	1	2	0	1	1	2	1	1	2	1	0	0	0	1	0	0	0	0	0	0	2	0
569	1	2	0	0	0	0	1	0	0	0	1	0	1	1	0	1	1	0	1	0	0	0	2	0	0	0	0	0	0	2	0	0	2	1	0	2	1	0	0	1	1	0	0	1	1	1	0	2	0
570	0	2	0	0	0	0	0	0	2	2	0	0	0	0	0	0	1	1	1	0	0	0	2	0	0	0	0	0	1	1	0	0	0	1	0	2	2	0	0	0	2	1	1	0	1	1	0	2	0
571	0	2	2	0	0	0	1	1	1	2	0	0	0	0	0	0	2	1	1	0	0	2	2	0	0	0	0	0	1	1	1	1	1	1	0	2	1	1	1	0	1	0	0	1	0	1	1	1	0
572	0	1	1	1	0	0	1	1	1	2	0	0	0	0	0	0	1	0	1	0	0	1	0	0	1	1	0	0	0	2	1	1	2	1	1	1	2	0	0	1	0	1	0	0	2	0	0	2	0
573	0	1	2	1	0	0	0	0	2	2	0	0	0	0	0	0	1	0	2	1	1	0	1	1	1	1	0	1	1	1	1	2	2	0	2	1	0	0	0	0	2	0	0	0	1	1	0	1	1
574	0	0	2	2	1	1	2	0	0	0	1	1	2	1	0	0	1	2	0	1	1	0	2	0	0	0	0	0	0	2	1	1	2	2	0	2	0	0	0	0	1	0	0	1	0	0	0	1	0
575	1	2	1	0	0	0	2	0	0	0	2	0	0	0	0	0	2	0	2	1	1	0	2	0	0	0	1	1	1	1	0	2	2	1	0	2	1	0	0	1	1	1	1	0	1	2	0	1	0
576	0	2	0	0	0	0	2	0	0	0	1	1	1	2	0	0	1	1	1	0	0	0	2	0	0	0	1	0	0	1	0	0	1	1	1	1	1	0	0	1	1	1	1	0	1	1	0	1	0
577	1	0	2	0	2	2	2	0	0	0	0	0	0	0	0	0	0	0	1	1	1	1	2	0	1	1	0	1	1	1	2	1	1	1	1	2	0	0	0	0	2	0	0	0	0	1	0	1	0
578	0	1	2	1	0	0	2	1	0	1	1	0	0	0	0	0	0	2	0	1	1	0	1	0	1	1	0	0	0	2	1	0	2	1	0	2	1	1	1	0	1	0	0	0	1	0	0	1	0
579	0	2	1	0	0	0	1	0	1	1	1	0	1	0	1	1	2	1	1	1	1	1	1	1	1	2	0	0	0	1	0	2	1	2	0	2	1	0	0	2	0	0	0	1	0	0	0	2	0
580	0	0	2	0	1	1	1	0	2	2	0	0	0	0	0	0	2	2	1	0	0	0	0	0	0	0	0	1	1	2	0	0	2	2	1	2	0	0	0	0	1	1	1	0	1	0	0	1	1
581	0	2	1	1	0	0	0	0	2	2	0	0	0	0	0	0	1	2	0	1	1	1	2	0	0	0	0	2	2	1	1	1	1	1	0	2	1	0	0	1	1	0	0	0	0	1	0	0	0
582	0	1	2	1	0	0	0	0	1	1	0	0	0	0	0	0	2	2	1	0	0	1	2	0	0	0	0	1	1	1	0	0	1	1	0	2	0	0	0	1	1	0	0	1	2	0	0	2	0
583	0	0	2	0	1	1	1	1	1	2	0	1	2	1	0	0	1	0	2	1	1	1	2	0	0	0	0	0	0	2	1	1	1	0	2	1	1	1	1	0	1	2	2	0	2	1	0	2	0
584	1	1	2	1	0	0	1	1	0	1	0	0	1	1	0	0	2	0	2	0	0	0	2	0	0	0	0	0	0	2	0	0	0	2	0	2	0	0	0	0	1	0	0	0	0	0	0	2	0
585	0	2	0	0	0	0	0	0	2	2	0	0	1	1	0	0	1	0	2	0	0	0	1	1	2	2	0	0	1	1	0	1	2	1	1	1	1	1	1	0	1	0	0	0	1	0	1	1	0
586	0	2	0	0	0	0	1	0	0	0	0	0	0	0	0	0	1	2	0	1	0	1	2	0	0	0	0	0	0	1	1	1	1	0	1	1	1	0	0	1	1	1	1	0	1	1	0	2	0
587	0	0	2	0	1	1	1	0	1	1	1	1	1	1	0	0	1	0	2	0	0	1	2	0	0	0	0	0	0	2	1	2	1	2	0	2	1	0	0	2	0	0	0	0	0	0	0	1	0
588	1	0	2	0	0	0	2	1	0	1	0	1	1	0	0	0	1	0	2	0	0	0	2	0	0	0	1	1	1	1	0	0	0	2	0	1	2	0	0	1	1	0	1	0	1	1	0	2	0
589	0	0	1	0	0	0	1	0	1	1	1	0	1	0	0	0	0	1	0	0	0	1	2	0	0	0	1	0	0	1	1	1	1	1	0	2	2	0	0	2	0	2	2	0	2	1	0	0	1
590	0	1	1	0	1	1	0	0	2	2	0	1	1	1	0	0	0	2	0	1	1	0	1	1	1	1	0	0	0	2	0	1	1	0	1	1	0	0	0	0	2	0	0	0	0	0	1	1	0
591	0	1	2	1	0	0	1	0	0	0	1	1	2	1	0	0	0	2	0	1	0	1	2	0	1	1	0	0	0	2	0	0	2	1	0	2	1	0	0	2	0	1	1	0	1	1	0	1	1
592	0	1	1	0	0	0	0	0	1	1	0	0	1	1	0	0	2	0	2	0	0	2	0	1	1	1	0	0	0	2	0	0	2	2	0	2	1	0	0	2	0	0	0	1	0	0	0	0	1
593	0	0	2	0	0	0	1	0	1	1	0	1	2	1	0	0	1	0	1	0	0	1	1	1	1	1	0	1	2	0	0	1	1	1	1	2	1	0	0	1	1	0	0	0	0	0	1	0	0
594	0	0	2	0	1	1	0	0	2	2	0	0	0	0	0	0	2	0	2	0	0	0	2	0	0	0	1	1	1	2	0	0	2	2	0	2	1	0	0	1	1	0	0	0	0	1	0	2	0
595	1	1	1	0	1	1	1	0	0	0	1	0	1	0	0	0	0	2	0	1	1	0	2	0	0	0	0	0	2	0	0	1	1	1	0	2	1	0	0	2	0	1	0	0	2	0	0	2	0
596	1	1	2	1	0	0	1	0	0	0	0	0	0	0	0	0	2	2	0	2	2	1	2	0	0	0	0	0	0	2	1	0	0	0	1	1	2	0	0	1	0	0	0	1	0	1	0	1	0
597	1	1	2	0	1	1	2	1	0	1	1	2	2	2	0	0	1	0	2	1	1	1	2	0	0	0	0	1	1	2	0	2	2	0	2	0	2	0	0	1	1	1	1	0	1	1	0	1	0
598	0	0	1	0	0	0	1	0	0	0	1	1	1	1	0	0	0	2	0	1	1	0	2	0	0	0	0	0	0	2	0	1	1	1	1	2	2	1	1	1	0	1	1	0	1	1	0	2	0
599	0	1	1	0	1	1	1	0	1	1	1	2	2	1	1	1	2	2	1	0	0	2	2	0	0	0	0	0	1	0	0	0	0	1	1	1	2	0	0	1	1	0	1	0	1	0	0	2	0
600	1	2	1	2	0	0	0	0	2	2	0	0	0	0	0	0	2	1	1	1	1	0	1	0	1	1	1	1	1	1	0	1	0	2	0	2	2	0	0	1	1	0	0	0	0	0	0	1	1
601	1	1	1	0	0	0	1	0	1	1	1	0	1	1	0	0	2	0	2	0	0	0	2	0	1	1	0	0	0	0	0	0	1	2	0	2	2	1	1	1	0	2	2	0	2	1	1	1	1
602	1	1	1	0	1	1	1	0	1	1	0	1	1	1	0	0	1	1	1	1	1	1	1	0	0	0	1	0	0	1	0	1	2	1	1	1	2	0	0	2	0	0	0	0	1	1	0	1	1
603	0	2	0	0	0	0	1	0	0	0	1	1	1	1	0	0	0	2	0	1	1	1	2	0	0	0	0	0	1	1	1	1	2	0	1	1	0	0	0	0	2	0	0	1	0	1	0	1	0
604	0	1	1	0	0	0	1	0	0	0	1	1	2	2	0	0	1	1	1	0	0	2	2	0	0	0	0	0	0	2	1	2	2	0	2	1	1	1	0	0	0	0	0	0	0	0	0	2	0
605	0	2	1	0	0	0	1	0	1	1	1	0	0	0	0	0	1	1	1	1	0	0	2	0	0	0	0	0	0	1	0	2	2	0	1	1	2	0	0	1	0	0	0	0	1	1	0	0	1
606	0	1	1	0	0	0	1	0	1	1	1	1	2	2	0	0	1	2	1	0	0	1	2	0	1	1	0	1	1	2	0	0	1	2	0	2	1	2	1	0	1	2	2	0	1	1	0	1	0
607	0	2	1	1	0	0	2	0	0	0	1	0	2	0	0	0	1	1	1	0	0	2	2	0	0	0	1	0	1	0	0	1	2	0	1	1	2	0	0	1	0	1	0	0	2	0	0	2	0
608	1	1	1	1	0	0	0	0	2	2	0	0	0	0	0	0	0	1	1	1	1	0	2	0	0	1	0	1	2	0	1	0	2	1	0	2	1	0	0	0	1	0	0	1	0	1	0	1	0
609	1	0	2	0	1	1	1	0	1	1	0	0	0	0	0	0	0	2	0	0	0	0	2	0	0	0	0	2	2	0	0	0	1	0	1	2	2	0	0	1	1	0	0	0	0	1	0	2	0
610	1	0	2	1	1	1	2	0	0	0	1	1	2	1	0	0	2	1	1	1	1	0	2	0	1	1	0	1	2	1	0	2	2	0	1	1	1	0	0	0	1	2	1	0	1	0	0	2	0
611	1	1	1	0	1	1	0	0	1	1	0	0	1	0	0	0	1	2	1	0	0	0	1	0	0	0	0	1	1	2	0	1	2	0	1	1	0	0	0	0	2	0	0	0	0	0	0	2	0
612	0	0	2	0	0	0	1	0	1	1	0	1	2	1	0	0	0	2	0	2	0	1	2	0	0	0	0	0	1	1	1	0	1	0	1	1	2	0	1	0	0	0	0	0	0	0	1	0	0
613	1	1	1	0	0	0	2	1	0	1	1	0	1	0	0	0	0	2	1	0	0	0	2	0	0	0	0	0	1	1	0	0	2	1	1	1	2	0	1	1	0	0	1	0	1	1	0	2	0
614	0	0	1	0	0	0	1	0	0	0	0	0	1	0	0	0	1	1	1	1	0	0	2	0	0	0	0	2	2	0	0	0	1	0	1	2	2	0	0	1	0	0	0	0	1	1	0	2	0
615	0	1	1	1	0	0	2	1	0	1	1	1	1	1	0	0	1	2	1	1	0	1	2	0	0	0	0	0	0	2	1	2	1	2	0	2	1	0	0	0	2	1	1	0	1	1	1	0	0
616	1	2	0	1	0	0	1	1	1	2	0	1	2	1	1	1	2	1	1	0	0	0	2	0	1	1	0	2	2	1	1	1	2	0	1	1	0	0	0	0	2	0	0	0	1	0	0	1	1
617	0	2	1	0	1	1	2	0	1	1	0	1	1	1	0	0	2	1	2	1	1	0	2	0	0	0	0	0	0	2	1	1	1	1	1	1	1	0	0	0	1	1	1	0	1	0	0	1	1
618	0	1	0	1	0	0	2	1	0	1	0	1	1	1	0	0	0	2	0	1	1	1	2	0	0	0	0	2	2	2	0	0	0	1	2	2	1	0	0	0	1	0	0	0	0	0	0	1	0
619	0	1	1	0	0	0	2	0	0	0	0	1	1	1	0	0	2	0	2	0	0	0	1	1	1	1	0	0	0	1	1	1	1	1	1	1	0	0	0	0	2	1	0	0	2	0	0	0	0
620	0	0	2	0	1	1	0	0	1	1	0	1	1	1	0	0	2	0	2	0	0	0	0	0	0	0	0	2	2	0	0	1	2	0	1	1	1	0	0	0	1	0	0	0	0	0	0	2	0
621	0	1	1	0	0	1	2	0	0	0	0	1	1	1	0	0	1	0	2	0	0	0	1	0	0	0	0	1	1	1	2	1	1	1	0	2	2	0	0	1	0	1	1	1	1	2	1	1	0
622	0	0	2	0	1	1	2	1	0	1	0	0	1	0	0	0	1	1	1	0	0	1	2	0	0	0	0	0	0	2	1	0	0	2	0	2	1	0	0	0	1	0	0	0	2	1	0	2	0
623	0	1	1	0	0	0	1	0	1	1	1	1	2	1	0	0	0	2	0	1	0	0	2	0	1	1	0	2	2	1	0	0	0	2	0	2	2	0	0	2	0	0	0	0	1	1	1	0	0
624	1	2	1	0	0	1	2	0	0	0	0	0	0	0	0	0	1	2	0	2	1	0	2	0	0	0	0	0	1	1	1	0	0	2	0	2	2	0	0	1	0	0	1	0	1	1	0	1	1
625	0	1	1	0	1	1	2	0	1	1	1	0	1	0	0	0	1	0	2	0	0	0	1	0	0	0	0	1	1	1	1	0	1	2	0	2	1	0	0	1	1	0	0	0	1	0	1	1	0
626	0	1	1	1	0	0	1	0	0	0	1	1	1	1	0	0	2	0	2	0	0	0	2	0	0	0	0	1	1	1	1	1	2	2	0	2	2	0	0	0	1	0	0	0	1	0	0	1	0
627	1	2	1	0	0	0	2	0	1	1	1	1	1	1	0	0	1	2	0	1	1	0	2	0	0	0	0	0	1	1	0	1	2	1	1	2	1	0	0	0	1	1	0	0	1	0	0	1	1
628	0	0	1	0	0	0	2	1	0	1	1	1	2	1	0	0	0	2	0	1	0	0	2	0	1	1	0	0	1	1	1	2	2	1	0	2	2	0	0	1	1	0	0	0	0	0	0	0	1
629	0	0	2	0	1	1	2	0	0	0	0	2	2	1	1	1	1	0	1	0	0	0	2	0	0	0	0	0	1	1	0	1	1	1	1	1	0	0	0	0	2	0	0	0	0	1	1	1	0
630	1	1	2	1	0	0	1	0	2	2	0	0	0	0	0	0	1	0	2	0	0	0	1	0	0	0	0	1	2	0	1	2	2	0	1	1	1	0	0	0	1	1	0	0	0	0	0	2	0
631	0	0	2	1	1	1	2	0	0	0	2	1	1	1	0	0	2	0	2	0	0	0	2	0	0	0	1	1	1	0	1	1	0	1	1	1	0	0	0	0	2	0	0	0	0	0	0	2	0
632	1	1	1	1	1	1	1	1	0	1	0	0	0	0	0	0	1	1	1	1	1	0	2	0	0	0	0	0	1	2	0	2	1	1	1	1	2	0	0	1	1	0	0	0	0	0	0	1	1
633	0	1	2	0	0	0	0	0	0	0	1	1	0	0	0	0	0	0	1	0	0	1	2	0	0	0	0	1	1	1	1	2	1	1	1	1	1	0	0	0	1	1	1	0	1	0	0	1	0
634	1	0	2	0	0	0	0	0	0	0	1	1	1	1	0	0	0	1	2	1	1	1	2	0	0	0	0	1	0	1	1	1	1	2	1	2	0	0	0	0	2	0	0	1	1	1	0	2	0
635	1	1	1	0	1	1	2	1	0	1	1	1	1	1	0	0	0	2	0	1	0	2	0	1	1	1	0	1	0	1	2	2	2	0	2	0	1	0	0	0	1	0	0	1	0	0	0	2	0
636	0	2	1	0	0	0	1	0	0	0	1	0	1	0	0	0	1	1	1	0	0	0	1	0	0	0	0	1	0	1	1	1	1	1	1	1	2	0	0	1	0	0	0	0	1	0	0	2	0
637	0	0	2	1	0	0	1	0	0	0	1	0	1	0	0	0	0	1	0	0	0	1	0	1	1	1	0	1	1	1	0	1	1	0	1	1	1	0	0	0	1	0	0	0	1	0	0	1	0
638	1	1	2	0	1	1	2	1	0	1	0	1	0	0	0	0	0	2	0	2	0	0	1	0	0	0	0	1	1	1	1	1	2	1	1	2	1	0	0	0	1	0	0	0	1	1	0	2	0
639	1	1	1	0	0	0	0	0	2	2	0	1	0	0	0	0	0	0	2	1	1	0	0	0	0	0	0	0	0	1	0	0	1	2	0	2	2	0	0	1	1	1	0	0	1	1	0	1	0
640	0	1	2	0	1	1	1	1	0	1	0	0	0	0	0	0	2	0	2	0	0	1	1	1	1	2	0	0	0	2	1	0	1	2	0	2	1	0	0	1	1	0	0	0	1	0	0	0	1
641	1	2	1	1	0	0	0	0	1	1	2	0	1	1	0	1	2	1	1	1	1	0	2	0	0	0	1	1	1	2	0	0	1	2	0	2	1	0	0	1	1	0	0	0	0	0	0	1	0
642	0	1	1	0	0	0	2	0	1	1	1	0	0	0	0	0	2	0	1	0	0	0	2	0	0	0	0	0	0	2	1	0	2	1	0	2	0	0	0	0	2	0	0	0	0	1	0	2	0
643	0	2	0	0	0	0	1	0	1	1	1	1	1	1	0	0	1	0	1	0	0	0	2	0	0	0	0	0	0	1	0	0	2	2	1	2	1	0	0	0	1	0	0	0	0	0	0	2	0
644	0	1	2	0	0	0	1	0	1	1	1	2	2	2	0	0	0	1	1	0	0	2	2	0	0	0	0	1	1	1	2	1	1	0	1	1	1	0	0	1	1	1	1	0	0	0	0	2	0
645	1	2	0	0	0	0	1	0	1	1	1	0	1	1	0	0	2	1	1	1	1	0	2	0	1	1	0	0	0	2	0	2	2	0	1	1	0	0	0	0	2	0	0	0	1	1	0	1	1
646	0	2	0	0	0	0	2	0	0	0	1	0	0	0	0	0	0	0	2	1	1	0	2	0	0	0	0	0	0	1	0	1	1	1	1	1	1	0	0	0	1	0	0	0	0	0	0	2	0
647	1	2	1	0	0	0	1	0	0	0	0	0	0	0	0	0	1	0	1	0	0	0	1	0	0	0	0	1	1	2	0	1	1	1	1	1	2	0	0	0	1	1	0	0	1	1	1	0	1
648	1	1	2	0	1	1	0	0	1	1	0	0	0	0	0	0	2	0	2	1	0	0	2	0	0	0	0	0	0	2	0	1	0	2	0	2	0	0	0	0	2	1	1	0	1	0	1	1	0
649	0	1	1	1	0	0	2	1	0	2	1	0	0	0	0	0	0	1	1	1	1	0	2	0	0	0	0	1	0	0	1	1	1	1	0	2	1	0	0	1	1	1	1	0	1	1	0	2	0
650	0	2	0	0	0	0	1	0	2	2	0	0	1	1	0	0	2	1	1	1	1	0	2	0	0	0	0	1	2	1	0	1	1	2	0	2	1	0	0	1	1	0	0	0	0	0	1	1	0
651	1	1	1	0	0	0	1	0	1	1	0	0	1	0	0	0	2	2	0	2	1	1	1	1	1	1	0	0	1	1	0	1	1	0	2	0	2	0	0	1	0	0	0	1	0	0	1	0	1
652	0	0	1	0	0	0	0	0	2	2	0	1	1	0	1	1	2	0	2	0	0	0	2	0	0	0	0	0	1	1	0	1	1	1	2	1	1	1	1	0	1	0	0	0	0	0	0	1	0
653	0	0	2	1	0	0	1	1	1	2	0	0	1	0	0	0	1	0	1	0	0	1	2	0	0	0	0	0	0	2	0	1	1	2	1	2	1	0	0	0	0	0	0	0	0	0	0	1	0
654	1	1	2	0	0	0	0	0	0	0	1	1	1	1	0	0	0	0	2	1	1	0	1	0	0	0	1	0	0	0	0	2	1	0	2	0	1	0	0	0	1	1	1	1	1	2	0	0	0
655	0	1	2	1	0	0	2	1	0	1	0	0	0	0	0	0	1	2	1	0	0	1	2	0	0	0	1	0	0	1	1	0	2	1	1	1	1	0	0	1	1	0	0	0	0	0	0	2	0
656	1	1	1	0	1	1	2	1	0	1	0	1	1	1	0	0	1	1	1	1	1	0	2	0	0	0	0	1	1	2	0	1	0	1	1	1	2	0	0	0	2	1	1	0	1	0	0	1	0
657	1	1	2	1	0	0	1	0	1	1	0	0	0	0	0	0	1	2	0	1	1	0	2	0	0	0	0	1	1	2	0	1	1	0	1	1	0	0	0	0	2	1	1	0	0	0	0	2	0
658	1	2	2	0	1	1	1	0	0	0	1	1	2	1	0	0	1	0	2	0	0	0	2	0	1	1	1	1	1	1	0	0	2	2	0	2	1	0	0	0	1	1	1	0	1	0	0	2	0
659	1	1	0	0	0	0	1	0	0	0	0	1	1	1	0	0	1	1	1	0	0	0	2	0	0	0	0	0	0	1	0	2	1	1	1	1	0	0	0	0	2	0	0	1	0	1	0	1	0
660	0	0	2	0	0	0	0	0	2	2	0	0	1	0	0	0	1	1	1	1	1	1	2	0	0	0	1	0	0	1	0	1	0	1	1	1	2	0	0	1	1	2	2	0	1	1	0	1	0
661	1	1	2	1	0	0	1	0	1	1	1	0	0	0	0	0	0	0	1	1	1	0	2	0	1	1	0	0	0	1	1	0	1	2	1	2	2	0	0	2	0	1	1	0	1	0	1	1	0
662	0	2	1	0	0	0	2	0	0	0	1	1	1	1	0	0	1	1	1	1	1	1	0	1	1	1	0	0	0	1	0	0	0	0	0	2	2	0	0	0	2	0	0	0	0	1	0	2	0
663	1	1	2	1	0	0	1	0	0	0	1	0	0	0	0	0	1	1	2	1	0	0	1	0	0	0	0	0	2	0	0	0	2	2	0	2	0	0	0	1	1	1	1	0	1	0	0	2	0
664	1	2	1	0	0	0	1	0	2	2	0	1	1	1	0	0	0	2	1	0	0	0	2	0	0	0	0	0	0	1	0	0	0	2	0	2	1	0	0	0	1	0	0	1	0	0	0	1	0
665	0	0	1	0	0	0	2	0	0	0	0	0	1	0	0	0	1	2	1	0	0	0	1	0	0	0	0	0	0	2	1	1	1	1	1	2	1	0	0	0	2	1	0	0	1	1	0	1	1
666	0	1	2	1	0	0	1	0	1	1	1	1	2	1	0	0	1	0	1	1	1	0	2	0	0	0	0	1	1	1	0	0	1	2	0	2	0	0	0	0	2	0	0	0	0	0	0	2	0
667	1	2	1	0	0	0	2	0	0	0	1	0	0	0	0	0	2	2	0	2	0	0	2	0	0	0	0	0	1	1	0	1	2	1	1	1	1	0	0	1	1	0	0	0	0	0	0	1	0
668	1	1	1	0	1	1	2	0	1	1	1	0	0	0	0	0	0	0	2	1	1	0	2	0	1	1	0	1	1	2	0	1	1	1	0	2	2	0	0	0	1	0	0	0	0	1	0	1	1
669	0	0	2	0	0	0	1	0	1	1	0	0	0	0	0	0	0	2	0	1	1	0	2	0	0	0	0	0	1	0	0	0	2	0	1	2	2	0	0	1	1	0	0	0	1	0	0	2	0
670	1	1	1	0	1	1	1	0	1	1	1	1	1	1	0	0	0	2	0	1	0	0	1	0	0	0	0	1	2	0	1	0	0	1	0	2	1	0	0	0	1	0	0	1	2	0	0	1	1
671	1	1	1	1	0	0	2	1	0	1	1	0	0	0	0	0	2	1	1	0	0	1	2	0	0	0	0	0	1	1	1	2	2	0	1	1	1	0	0	0	1	0	0	0	0	0	0	2	0
672	0	2	1	1	0	0	1	1	1	2	0	0	0	0	0	0	1	0	1	0	0	2	2	0	0	0	0	2	2	1	0	2	2	0	2	1	2	0	0	0	1	0	0	0	1	1	0	0	0
673	1	2	0	0	1	1	1	0	1	1	1	0	1	0	0	0	1	2	0	2	2	0	2	0	0	0	0	0	0	2	1	0	2	0	1	1	1	1	1	0	1	0	0	0	0	0	0	1	0
674	1	1	1	1	0	0	2	0	0	0	1	1	1	1	0	0	1	1	1	0	1	1	0	1	0	1	0	0	2	0	0	0	2	1	0	2	1	0	0	1	1	0	0	1	1	0	0	2	0
675	0	2	1	1	0	0	1	0	2	2	0	0	0	0	0	0	0	1	0	0	0	0	2	0	0	0	0	0	0	2	0	2	2	2	0	2	1	0	0	1	1	1	0	0	1	1	0	0	1
676	1	2	1	0	0	0	1	0	1	1	0	1	1	0	1	1	1	1	1	1	1	0	2	0	0	0	0	1	1	0	1	0	1	2	0	2	2	0	0	0	1	0	0	0	1	0	1	0	1
677	0	1	1	0	1	1	1	1	0	1	0	0	0	0	0	0	2	2	0	2	1	1	2	0	0	0	0	0	2	0	0	0	2	2	0	2	2	0	0	2	0	0	0	0	2	1	0	1	1
678	0	0	1	0	0	0	1	0	1	1	0	1	1	1	0	0	0	1	0	0	0	1	2	0	0	0	0	1	1	1	2	0	0	2	0	2	1	0	0	1	1	1	0	0	1	0	0	1	1
679	0	0	2	0	0	0	0	0	2	2	0	0	0	0	0	0	1	1	1	1	1	0	2	0	0	0	0	1	1	2	0	0	2	2	1	1	1	0	0	1	1	0	0	0	1	1	0	1	1
680	0	2	1	0	0	0	1	0	0	0	0	1	1	1	0	0	0	1	0	1	1	0	2	1	1	2	0	0	0	2	0	1	2	0	1	1	1	0	0	1	1	1	1	0	2	1	0	1	0
681	1	1	2	0	1	1	0	0	2	2	0	0	0	0	0	0	1	1	1	0	1	0	0	0	0	0	0	1	1	1	1	1	2	0	1	2	0	0	0	1	1	1	1	0	0	1	0	2	0
682	1	2	0	1	0	0	0	0	2	2	0	1	1	1	0	0	1	0	2	0	0	1	2	0	0	0	0	1	0	1	1	0	1	2	0	2	1	0	0	0	1	1	0	0	1	1	0	1	1
683	0	1	1	1	0	0	2	0	1	1	0	0	2	1	0	0	1	0	1	0	0	1	2	0	0	0	0	0	1	1	0	1	0	2	0	2	2	0	0	1	1	0	0	0	1	0	0	0	2
684	1	1	2	1	0	0	1	0	0	0	1	0	0	0	0	0	2	2	0	1	1	0	1	0	0	0	0	0	0	2	1	0	0	2	0	2	2	0	0	1	1	1	1	0	0	1	0	2	0
685	0	1	2	0	0	0	1	0	1	1	1	0	1	0	0	0	0	2	1	0	0	0	2	0	0	0	0	1	1	1	1	0	0	2	0	2	2	0	0	1	1	0	1	0	1	1	0	1	0
686	0	2	0	1	0	0	1	1	1	2	0	0	0	0	0	0	0	1	0	1	1	0	1	0	1	1	0	2	2	2	0	1	1	2	0	2	2	0	0	0	0	1	1	0	1	1	0	2	0
687	1	2	0	0	0	0	1	1	1	2	0	0	0	0	0	0	2	1	1	1	1	0	2	0	0	0	0	0	0	2	0	0	0	2	0	1	2	0	0	2	0	1	1	0	1	1	1	1	0
688	1	2	1	0	1	1	1	0	0	0	1	0	1	0	0	1	1	1	1	0	0	1	2	0	0	0	0	2	2	0	1	1	1	1	1	1	0	0	0	0	2	0	0	0	0	0	1	1	0
689	1	0	2	0	2	2	1	0	0	0	1	0	2	1	0	0	1	0	1	0	0	0	2	0	0	0	0	0	0	2	0	0	1	0	1	2	0	0	0	0	1	0	0	1	0	0	0	2	0
690	1	2	0	0	0	0	2	1	0	1	1	0	1	0	0	0	0	1	1	1	1	0	2	0	0	0	0	2	2	1	1	0	2	1	1	2	1	0	0	1	1	0	0	0	0	0	0	1	0
691	1	1	2	1	0	0	0	0	2	2	0	1	1	0	1	1	1	0	2	0	0	0	2	0	0	0	0	0	0	2	2	1	1	1	1	1	1	0	0	1	1	0	0	1	0	1	2	0	0
692	0	1	2	1	0	0	1	1	1	2	0	0	1	0	0	0	0	1	0	1	1	0	2	0	0	0	0	0	0	2	0	0	0	2	0	2	1	0	0	0	1	1	1	0	0	0	1	0	0
693	0	0	2	0	1	1	1	0	0	0	0	0	0	0	0	0	2	1	1	1	1	1	2	0	0	0	0	1	1	0	0	1	2	0	1	1	1	0	0	2	0	0	0	0	0	0	0	2	0
694	0	2	1	1	0	0	1	0	1	1	0	1	1	1	0	0	1	1	1	1	0	1	2	0	0	0	0	0	0	1	1	1	2	0	1	1	1	0	0	1	1	0	0	1	0	1	1	1	0
695	1	2	0	0	0	0	2	1	0	1	0	0	0	0	0	0	1	1	1	1	1	0	2	0	0	0	0	2	2	1	2	0	2	2	1	1	1	0	0	0	1	0	1	0	1	1	1	1	0
696	0	2	0	0	0	0	0	0	0	0	0	0	0	0	0	0	1	1	1	1	0	1	1	1	1	1	0	0	0	1	1	0	2	1	1	2	2	0	1	0	1	0	0	0	0	2	1	0	0
697	0	1	1	1	0	0	0	0	2	2	0	0	1	1	0	0	1	0	2	0	0	0	2	0	0	0	0	0	0	1	0	1	1	2	0	2	0	0	0	0	2	0	0	0	0	2	0	2	0
698	0	0	2	0	0	0	0	0	1	1	1	1	2	2	0	1	0	1	1	1	1	1	2	0	0	0	1	1	1	0	0	0	0	1	0	2	1	0	0	0	0	0	0	0	0	0	0	1	0
699	0	1	1	1	1	1	2	0	0	0	1	0	2	2	0	0	0	0	2	0	0	0	2	0	0	0	0	0	0	1	0	0	2	1	1	2	2	1	1	0	1	1	1	0	1	1	0	2	0
700	0	2	1	0	1	1	1	0	1	1	1	1	2	2	0	0	2	1	1	1	0	0	2	0	0	0	0	1	2	0	1	0	0	1	0	2	1	0	0	0	1	0	0	0	0	1	0	0	0
701	0	2	0	0	0	0	2	0	0	0	1	0	0	0	0	0	1	1	1	1	0	0	2	0	0	0	1	0	1	0	0	0	1	0	1	1	0	0	0	0	1	0	0	0	1	1	0	1	0
702	0	2	0	0	0	0	2	0	0	0	1	1	1	1	0	0	0	0	1	1	1	1	1	0	0	0	0	0	1	0	0	1	1	1	1	1	1	0	0	0	2	0	1	0	1	0	0	1	0
703	1	1	1	1	0	0	1	1	0	1	0	0	0	0	0	0	2	0	2	1	0	0	2	0	0	0	0	0	0	2	0	1	2	1	1	1	1	0	0	2	0	0	0	0	0	2	0	2	0
704	1	1	1	1	0	0	1	0	1	1	1	0	0	0	0	0	0	0	1	1	1	1	0	1	1	1	0	0	0	2	0	0	1	1	0	2	2	0	0	1	0	0	0	0	0	0	1	1	0
705	0	2	1	1	0	0	1	0	2	2	0	1	1	1	0	0	1	0	2	0	0	0	2	0	0	0	0	1	1	1	1	0	2	1	1	1	2	0	0	1	1	0	0	0	1	1	0	1	1
706	0	1	1	1	0	0	2	1	0	1	1	0	0	0	0	0	0	2	0	1	0	0	0	0	0	0	0	0	0	2	1	0	1	1	1	1	2	0	0	1	0	0	0	1	0	0	0	1	1
707	0	2	1	0	0	0	1	0	2	2	0	1	1	1	0	0	0	0	2	1	1	0	2	0	0	0	0	1	1	1	0	0	1	1	0	2	0	0	0	0	2	1	1	0	1	0	1	0	0
708	0	2	1	0	0	0	2	0	0	0	2	0	1	0	0	0	1	0	1	0	0	0	2	0	0	0	0	0	0	1	0	0	2	1	1	2	0	0	0	1	1	0	0	0	1	1	0	0	1
709	1	2	1	1	0	0	1	0	1	1	0	1	1	1	0	0	2	0	2	0	0	0	0	0	0	0	0	0	0	1	1	2	1	1	1	1	2	0	0	2	0	1	1	0	1	1	0	1	0
710	0	1	1	1	0	0	1	0	2	2	0	0	0	0	0	0	1	0	2	0	0	0	2	0	0	0	0	0	0	1	0	0	2	0	1	2	1	0	0	0	1	0	0	0	1	1	0	1	1
711	1	0	2	1	0	0	1	0	0	0	1	1	2	2	0	0	1	0	1	2	1	2	2	0	0	0	0	0	0	1	0	0	0	2	0	2	2	0	0	1	1	0	0	0	0	0	0	2	0
712	0	0	2	1	1	1	2	0	0	0	0	0	1	1	0	1	0	2	0	1	0	0	0	0	0	0	0	1	1	1	2	0	1	0	2	0	1	0	0	0	1	1	1	0	2	0	0	2	0
713	1	2	1	0	0	0	1	0	1	1	1	0	0	0	0	1	0	0	2	0	0	0	1	0	0	0	0	1	1	1	1	0	2	1	1	1	0	0	0	1	1	1	1	0	1	0	0	2	0
714	0	2	0	1	0	0	1	0	1	1	1	0	0	0	0	0	0	0	1	1	1	1	1	1	1	1	0	0	0	2	1	1	2	1	1	2	2	1	1	1	0	1	1	0	0	1	0	2	0
715	1	1	2	0	1	1	1	0	0	0	0	0	0	0	0	0	2	1	2	1	1	1	2	0	0	0	0	1	1	0	1	0	0	0	0	2	1	0	0	0	2	0	0	0	0	0	0	0	1
716	1	0	2	2	1	1	2	1	0	1	0	0	0	0	0	0	2	2	1	1	1	0	1	1	1	1	0	1	0	1	1	1	2	2	0	2	1	1	1	0	1	1	1	0	0	0	0	1	0
717	1	1	2	0	0	0	2	0	0	0	1	1	1	1	0	0	2	2	0	2	0	0	1	0	0	0	1	0	0	1	1	0	1	2	2	1	0	0	0	0	2	0	0	0	0	2	0	1	0
718	0	2	1	0	0	0	2	0	0	0	0	0	0	0	0	0	0	0	1	1	1	0	2	0	0	0	0	0	1	1	1	1	2	1	0	2	2	0	1	0	1	0	0	0	0	0	0	1	0
719	0	0	2	0	0	0	0	0	1	1	0	2	2	2	0	0	1	1	1	0	0	1	1	1	1	1	0	1	1	0	1	0	2	0	2	1	2	1	1	0	1	0	0	0	0	0	0	0	0
720	1	1	1	1	0	0	0	0	1	1	1	1	2	0	1	1	1	1	0	1	1	1	0	1	0	1	1	1	1	1	0	0	2	1	0	2	1	0	0	2	0	0	0	0	1	1	0	2	0
721	0	0	1	0	0	0	0	0	1	1	1	1	2	1	0	0	1	1	1	1	0	1	1	1	1	1	0	0	0	1	0	0	1	1	0	2	2	1	1	1	0	0	0	1	1	1	0	2	0
722	1	1	2	1	0	0	1	0	1	1	1	0	0	0	0	0	1	0	2	0	0	0	2	0	0	0	0	0	0	2	1	0	2	1	0	2	1	1	0	0	1	2	2	0	2	1	0	0	2
723	0	2	1	1	0	0	0	0	2	2	0	2	2	2	0	0	1	1	1	1	0	0	1	0	0	0	0	0	0	2	0	1	2	1	1	1	2	0	0	0	0	1	1	0	0	0	0	2	0
724	0	1	2	1	0	0	2	0	0	0	1	0	0	0	0	0	2	0	2	0	0	0	2	0	0	0	0	0	0	2	0	1	1	0	1	1	1	0	0	1	1	0	0	0	0	0	1	1	0
725	0	1	1	1	0	0	1	1	1	2	0	0	2	1	0	1	2	0	2	1	0	0	1	0	0	0	0	0	1	1	0	1	2	2	0	2	1	0	0	1	1	0	0	2	0	2	0	0	1
726	1	2	0	0	0	0	2	0	0	0	2	1	0	0	0	0	1	0	2	0	0	1	2	0	0	0	0	0	1	0	0	1	1	2	0	2	0	0	0	1	1	0	0	0	0	0	1	1	0
727	1	1	2	0	1	1	0	0	2	2	0	0	0	0	0	0	0	2	0	1	1	0	2	0	0	0	0	0	1	0	0	1	2	0	1	1	2	0	0	0	0	0	0	0	1	1	0	1	0
728	1	1	1	0	1	2	0	0	1	1	0	0	1	0	0	1	0	1	0	1	1	0	1	0	0	0	0	2	2	1	2	2	1	0	2	0	2	0	0	0	1	0	0	0	1	0	0	2	0
729	0	2	0	0	0	0	1	0	0	0	0	1	2	1	0	0	2	1	1	1	1	0	2	0	0	0	0	0	0	1	0	0	1	2	1	2	0	0	0	0	1	0	0	0	0	0	0	2	0
730	0	1	1	0	0	0	1	0	0	0	1	1	1	1	0	0	0	2	0	1	1	1	1	0	0	0	0	0	1	1	0	0	1	1	0	2	0	0	0	0	1	0	0	0	0	1	0	2	0
731	1	1	1	0	1	1	1	1	1	2	0	0	0	0	0	0	1	0	2	0	0	1	2	0	0	0	0	0	0	2	1	2	1	1	1	0	1	0	0	0	1	0	1	0	1	0	0	0	1
732	1	1	2	0	1	1	2	0	0	0	0	0	0	0	0	0	2	2	0	1	1	1	2	0	0	0	0	1	1	0	1	1	2	2	0	2	1	1	0	0	0	0	0	1	0	0	1	0	0
733	1	1	1	0	0	0	2	1	0	2	1	0	1	1	0	0	1	1	1	1	0	0	2	0	0	0	0	0	1	1	0	0	1	2	0	2	1	0	0	2	0	0	0	0	1	0	0	0	0
734	1	1	1	0	0	0	0	0	2	2	0	1	1	1	0	1	0	1	1	1	1	0	2	0	0	0	0	0	1	1	1	1	2	0	1	1	1	0	0	1	1	1	1	0	1	1	1	1	0
735	0	1	1	0	0	0	1	0	2	2	0	0	0	0	0	0	0	2	0	1	1	0	2	0	0	0	2	1	1	0	1	1	1	2	1	2	0	0	0	0	2	1	1	0	1	1	0	1	1
736	0	2	0	0	0	0	1	1	1	2	0	0	1	0	0	0	2	0	2	0	0	1	2	0	0	0	0	0	1	1	1	1	2	1	1	2	1	0	0	0	2	1	0	0	0	0	1	1	0
737	1	1	2	0	0	0	2	0	0	0	2	0	0	0	0	0	2	2	1	1	1	1	0	1	1	1	0	0	1	1	0	0	1	1	0	2	2	0	0	2	0	0	0	0	0	2	0	2	0
738	0	2	0	1	0	0	1	0	0	0	1	0	0	0	0	0	0	1	1	1	0	0	2	0	0	0	0	1	1	1	1	1	2	1	1	2	0	0	0	0	2	0	0	1	2	0	0	0	0
739	1	2	1	1	0	0	2	0	0	0	1	1	1	1	0	0	2	1	2	0	0	1	2	0	0	0	0	0	1	1	0	2	1	0	2	0	1	0	0	0	1	1	1	0	0	0	0	1	1
740	0	1	2	1	0	0	2	0	2	2	0	0	0	0	0	0	1	1	1	1	0	1	2	0	0	0	0	0	0	2	1	0	2	2	1	2	1	0	0	0	1	0	0	1	0	1	0	2	0
741	0	0	2	0	0	0	1	0	0	0	0	0	1	0	0	0	1	1	1	1	0	0	0	0	0	0	0	0	0	2	1	0	0	0	1	1	1	0	0	0	1	2	2	0	1	1	0	1	0
742	0	0	2	0	0	0	1	0	0	0	1	0	1	1	0	1	2	2	0	2	0	0	2	1	1	2	0	0	0	1	1	0	1	2	0	2	1	0	0	0	2	1	0	0	1	1	1	1	0
743	0	2	0	0	0	0	0	0	1	1	0	0	1	0	0	0	1	2	0	1	1	0	2	0	1	1	0	0	0	1	0	0	2	2	0	2	2	0	0	1	1	0	0	0	0	0	0	1	0
744	0	1	2	1	0	0	0	0	1	1	1	1	2	1	0	0	1	1	1	0	0	0	2	0	1	1	0	1	1	1	2	2	1	1	1	1	1	0	0	2	0	1	1	0	1	0	0	1	0
745	0	0	2	0	1	1	1	0	1	1	0	0	0	0	0	0	2	0	2	0	0	1	2	0	0	0	0	0	0	1	0	1	1	2	1	2	2	0	1	0	1	0	0	0	1	0	0	2	0
746	0	1	2	1	0	0	1	0	1	1	1	1	2	1	0	0	0	1	1	0	0	1	2	0	0	0	0	0	0	2	0	1	2	0	1	1	2	1	1	1	0	1	1	0	1	1	0	1	1
747	0	1	1	0	1	1	0	0	1	1	0	0	1	0	0	0	1	1	1	1	1	0	2	0	0	0	0	0	1	1	0	1	2	1	2	2	1	0	0	0	1	0	0	0	0	0	0	1	0
748	1	1	1	1	0	0	0	0	1	1	0	0	0	0	0	0	0	2	0	1	0	1	0	1	1	1	0	1	1	1	2	0	1	2	0	2	2	0	0	2	0	1	0	0	2	0	0	1	0
749	0	1	1	0	1	1	0	0	1	1	1	0	0	0	0	0	1	2	0	2	1	0	2	0	0	0	0	0	1	1	0	1	1	2	0	2	1	0	0	1	1	0	0	1	0	1	1	1	0
750	1	1	2	0	1	1	1	1	0	1	0	0	0	0	0	0	1	2	0	2	2	0	1	0	0	0	0	0	0	1	0	0	1	1	0	2	1	0	0	1	1	1	1	0	1	1	1	1	0
751	0	2	0	0	0	0	2	0	1	1	1	0	0	0	0	0	1	2	0	0	0	1	1	1	1	1	0	0	0	2	2	2	1	2	0	2	2	0	0	1	1	0	0	1	0	0	0	2	0
752	1	2	1	1	0	0	0	0	2	2	0	1	1	1	0	0	1	0	2	0	0	0	0	0	0	0	0	0	1	1	0	0	0	0	0	2	1	0	0	1	1	1	1	0	0	0	0	1	0
753	0	2	2	1	0	0	1	0	0	0	0	0	2	0	0	0	1	0	2	0	0	0	2	0	0	0	0	0	0	1	0	0	2	2	1	2	1	1	0	1	0	0	0	1	0	1	0	1	0
754	0	0	1	0	0	0	2	0	0	0	2	0	2	1	0	0	2	0	2	0	0	1	1	1	0	0	0	0	1	1	0	0	2	1	2	1	0	0	0	0	2	0	0	0	0	2	0	2	0
755	0	1	2	0	0	0	2	0	0	0	1	0	1	0	0	0	2	1	1	1	1	0	0	0	0	0	0	0	1	0	0	0	1	0	1	1	0	0	0	0	1	0	0	0	1	1	0	0	0
756	1	1	1	0	0	0	1	0	1	1	0	1	1	1	0	0	1	2	0	1	1	1	2	0	0	0	0	0	1	1	0	0	1	0	1	1	0	0	0	1	0	0	0	0	0	0	0	1	0
757	0	1	1	1	0	0	1	0	0	0	1	1	1	0	1	1	1	2	0	1	1	1	0	1	0	1	0	0	1	1	0	1	2	1	1	1	1	1	1	0	1	1	1	0	1	0	0	1	1
758	0	0	2	0	0	1	1	0	1	1	0	0	1	0	0	0	1	0	2	0	0	1	1	1	1	1	0	0	0	1	1	1	1	1	1	1	2	0	1	0	0	0	0	2	0	0	0	0	1
759	1	2	1	1	0	0	1	0	2	2	0	0	0	0	0	0	1	1	1	1	0	0	2	0	0	0	0	0	0	1	1	1	2	1	1	2	1	0	0	0	1	0	0	1	1	0	0	2	0
760	0	0	2	1	0	0	1	0	0	0	1	0	0	0	0	0	1	1	1	0	0	0	2	0	1	1	0	1	1	1	0	2	2	0	2	0	2	0	0	2	0	2	2	0	1	1	0	1	0
761	0	1	1	1	1	1	2	0	0	0	0	1	1	1	0	0	1	1	1	1	1	0	2	0	1	1	0	0	0	1	0	0	2	1	1	2	1	1	1	0	0	1	1	0	1	2	0	2	0
762	1	1	1	0	0	0	1	0	1	1	2	1	2	1	0	0	1	0	2	1	1	0	2	0	1	1	0	0	1	1	0	2	2	0	2	0	1	1	0	0	1	1	1	0	1	0	0	1	0
763	0	0	1	0	0	0	1	0	1	1	0	0	1	0	0	0	0	0	1	1	1	0	2	0	0	0	0	1	1	0	1	0	1	1	1	1	0	0	0	0	2	1	0	0	2	1	0	0	2
764	1	0	2	0	1	1	1	0	1	1	1	0	0	0	0	0	2	1	1	1	0	1	2	0	0	0	0	0	0	1	0	0	1	1	0	2	0	0	0	1	1	1	1	0	1	1	0	1	0
765	0	2	0	0	0	0	0	0	1	1	1	0	1	1	0	1	1	2	0	2	1	0	1	0	0	0	0	0	0	1	0	0	2	1	1	1	2	0	0	1	0	0	0	0	0	0	0	1	0
766	0	1	2	0	0	0	1	0	0	0	1	0	0	0	0	1	1	1	1	1	0	0	2	0	0	0	0	0	0	1	0	2	2	0	1	1	2	0	0	1	1	0	0	0	0	0	0	1	1
767	1	1	1	1	0	0	2	0	1	1	1	0	0	0	0	0	2	2	0	2	0	0	2	0	0	0	0	0	2	0	0	0	1	0	2	2	0	0	0	0	2	1	1	0	1	2	1	1	0
768	1	0	2	0	0	0	2	0	0	0	2	0	0	0	0	0	1	0	2	0	0	0	1	0	0	0	0	1	1	1	2	0	2	2	1	1	1	0	0	1	1	1	0	0	1	0	1	0	0
769	1	2	1	1	0	0	2	1	0	1	1	0	0	0	0	0	1	2	0	2	1	0	2	0	0	0	0	0	0	1	0	1	2	1	1	2	2	0	0	2	0	1	1	0	0	1	0	2	0
770	1	1	1	0	0	0	0	0	1	1	0	0	0	0	0	0	1	1	1	1	1	1	2	0	0	0	0	0	0	0	0	1	1	2	0	2	1	0	0	0	2	1	1	0	1	0	0	2	0
771	0	1	1	1	0	0	2	0	0	0	1	0	0	0	0	0	1	1	1	1	0	0	2	0	0	0	0	0	1	0	0	0	1	0	2	1	1	0	0	1	1	0	0	0	0	1	0	1	1
772	1	0	1	0	0	0	0	0	2	2	0	0	0	0	0	1	1	1	0	2	2	0	0	0	0	0	0	2	2	0	0	0	0	2	0	2	1	1	1	0	1	0	0	1	1	1	0	1	1
773	1	1	1	1	0	0	2	1	0	1	1	0	1	0	0	0	0	1	1	0	0	1	2	0	0	0	0	0	1	1	0	1	1	1	0	2	1	0	0	0	1	0	0	0	2	1	0	0	0
774	1	0	2	0	0	0	1	0	0	0	0	1	1	0	0	0	0	1	1	1	0	0	2	0	0	0	0	0	1	1	1	0	0	0	1	1	2	0	0	1	1	1	1	0	0	0	0	2	0
775	1	2	1	1	0	0	0	0	2	2	0	0	0	0	0	1	0	1	2	0	0	0	2	0	0	0	0	0	0	2	0	0	1	2	0	2	2	0	0	1	0	0	0	0	0	1	0	2	0
776	0	1	2	1	0	0	1	0	1	1	0	0	0	0	0	0	1	0	1	0	0	0	2	0	0	0	0	0	0	1	1	0	0	2	0	2	2	0	0	1	0	0	0	1	0	0	0	0	0
777	1	2	0	0	0	0	2	0	0	0	1	0	2	0	0	0	1	1	1	0	0	0	2	0	0	0	0	1	1	1	1	0	1	1	0	2	2	0	0	1	0	0	0	0	0	0	0	2	0
778	1	2	0	0	0	0	2	0	1	1	1	0	1	1	0	0	1	0	2	0	0	1	2	0	0	0	0	1	1	1	0	1	0	1	1	1	2	0	0	1	0	0	1	0	1	1	0	1	0
779	1	0	2	0	1	1	1	0	0	0	0	0	1	1	0	0	2	0	2	1	0	0	2	0	0	0	1	0	1	2	0	0	1	1	1	1	1	0	0	0	1	0	0	0	0	0	0	1	1
780	0	2	0	1	0	0	1	0	1	1	1	0	2	1	0	0	1	2	1	0	0	0	2	0	0	0	0	0	0	2	0	0	0	2	1	1	0	0	0	0	1	1	1	0	0	2	0	1	0
781	1	1	1	0	1	2	1	0	1	1	1	0	1	0	0	0	2	2	0	2	0	0	2	0	1	1	0	0	0	2	1	1	2	1	0	2	1	0	0	0	1	0	0	0	2	1	0	2	0
782	1	2	0	0	0	0	1	0	0	0	0	0	2	1	0	1	0	2	1	0	0	0	1	1	1	1	0	0	1	1	1	1	0	2	0	2	0	0	0	0	1	0	0	0	0	0	0	2	0
783	0	1	1	0	0	0	0	0	2	2	0	1	2	1	0	0	0	1	1	1	1	0	2	0	0	0	1	1	1	1	0	0	2	1	1	1	1	0	0	0	1	2	2	0	2	1	0	2	0
784	1	1	1	0	0	0	1	0	0	0	2	0	1	0	0	0	2	1	1	1	1	0	1	1	1	1	0	1	1	0	0	1	1	1	0	2	1	0	0	0	2	0	0	0	1	0	0	2	0
785	0	1	0	0	0	0	1	0	1	1	1	0	0	0	0	0	0	2	0	0	0	1	2	0	0	0	0	1	2	1	0	0	0	1	0	2	2	0	0	2	0	0	0	0	0	0	0	1	1
786	0	0	2	0	0	0	2	1	0	1	1	0	1	0	0	0	2	1	1	0	0	0	2	0	0	0	0	0	1	1	0	1	2	0	1	1	2	0	1	0	1	1	1	0	1	1	0	1	1
787	1	1	1	1	0	1	1	0	0	0	0	0	0	0	0	0	1	1	1	1	1	1	2	0	0	0	0	1	0	1	1	2	2	2	0	2	1	0	0	1	1	0	0	0	0	0	0	1	0
788	0	0	2	1	0	0	2	1	0	1	0	2	1	1	0	0	1	1	1	2	1	1	2	0	0	0	0	2	2	1	1	0	1	2	0	2	1	0	0	0	1	0	0	1	2	0	0	0	1
789	1	1	1	0	0	0	1	0	0	0	0	0	0	0	0	0	2	1	1	1	1	1	1	1	1	1	0	1	1	1	1	1	1	1	0	2	1	0	0	1	1	0	1	0	1	1	1	0	1
790	1	2	0	1	0	0	2	1	0	1	1	1	1	1	0	0	1	1	1	1	1	1	1	0	0	0	0	1	1	1	1	1	2	1	2	2	0	0	0	0	2	1	1	0	1	0	0	2	0
791	0	0	2	0	0	0	0	0	2	2	0	0	0	0	0	0	1	0	2	0	0	0	2	0	0	0	1	0	0	1	0	1	1	1	0	2	1	0	0	0	2	0	0	0	1	0	0	1	0
792	1	1	1	0	0	0	2	0	1	1	0	0	0	0	0	0	1	1	1	0	0	0	2	0	1	1	0	0	0	1	1	0	0	2	0	2	2	1	1	0	0	0	0	0	1	0	0	2	0
793	0	1	1	1	0	0	0	0	1	1	2	1	2	1	0	0	2	0	2	1	0	1	0	0	1	1	0	1	1	1	1	2	2	0	2	0	1	0	0	0	1	0	0	0	0	0	0	2	0
794	1	1	2	0	0	0	1	0	1	1	1	0	0	0	0	0	1	1	1	1	1	0	1	0	1	1	0	0	0	1	0	1	2	0	1	1	2	0	0	2	0	0	0	1	1	0	0	1	0
795	1	0	2	0	0	0	1	0	1	1	0	1	0	0	0	0	1	1	1	0	0	0	2	0	1	1	0	0	0	2	0	0	0	1	0	2	2	0	0	1	1	1	1	0	1	0	0	1	0
796	1	1	1	0	0	0	1	0	1	1	0	1	1	1	0	0	0	0	2	0	0	1	1	1	1	1	0	0	0	1	1	0	0	1	2	2	1	0	0	1	1	0	0	1	1	0	0	1	0
797	1	2	1	0	0	0	1	0	0	0	2	0	0	0	0	0	1	2	0	1	1	1	2	0	0	0	0	0	0	1	1	0	2	2	0	2	2	0	0	1	1	0	1	0	1	1	0	2	0
798	1	0	2	0	1	1	2	0	0	0	0	0	0	0	0	0	1	0	2	0	0	0	2	0	0	0	0	0	0	2	0	0	2	1	1	1	2	0	0	2	0	0	0	0	0	0	0	2	0
799	1	1	1	1	0	1	1	1	0	1	0	0	1	1	0	0	1	0	1	0	0	1	2	0	1	1	0	0	1	2	0	0	1	2	0	2	2	0	0	1	0	0	0	1	0	0	0	2	0
800	0	0	2	0	1	1	2	1	0	1	0	0	0	0	0	0	1	1	1	1	1	0	2	0	1	1	0	2	2	0	0	0	0	2	1	1	1	0	0	1	1	0	0	0	0	0	0	2	0
801	1	1	1	0	0	0	1	0	0	0	0	0	0	0	0	0	0	2	0	1	0	2	0	1	1	1	0	0	0	1	1	2	2	1	0	2	1	0	0	0	2	0	0	2	0	0	0	2	0
802	0	1	2	0	1	1	1	0	2	2	0	0	1	0	0	0	2	1	1	1	1	0	2	0	0	0	1	0	0	1	1	0	2	1	1	1	2	0	0	2	0	0	0	0	1	0	0	1	0
803	0	0	2	1	0	0	0	0	2	2	0	0	0	0	0	0	0	2	0	2	0	0	1	0	1	1	0	0	1	1	1	0	0	0	1	1	1	0	0	1	1	0	0	0	0	0	0	1	1
804	1	0	2	0	1	1	0	0	0	0	1	1	2	2	0	0	1	0	2	1	1	1	2	0	0	0	0	0	0	2	0	0	2	2	0	2	1	0	0	0	1	0	0	2	0	0	0	1	0
805	1	2	1	0	0	0	1	0	0	0	1	0	1	0	0	0	1	1	1	0	0	0	2	0	0	0	0	1	1	1	2	0	0	2	0	2	2	0	0	0	1	0	0	0	0	0	0	2	0
806	0	1	2	0	0	0	2	1	0	1	1	0	0	0	0	0	1	1	1	0	0	1	1	0	1	1	0	0	0	2	0	0	2	1	1	1	1	1	1	0	1	0	0	1	0	1	0	1	1
807	1	2	0	0	0	0	1	0	0	0	0	0	1	1	0	0	2	1	1	0	0	0	2	0	0	0	0	1	1	1	1	1	1	2	1	2	1	0	0	0	2	0	0	1	0	0	0	1	1
808	1	2	0	1	0	0	2	1	0	1	0	0	0	0	0	0	2	0	2	0	0	0	1	0	0	0	0	0	1	1	1	0	0	2	0	2	1	0	0	1	1	1	0	0	1	0	0	0	0
809	0	1	1	0	0	0	1	0	0	0	1	0	2	1	0	0	0	1	1	0	0	0	1	0	0	0	0	1	1	1	1	2	1	2	0	2	1	0	0	1	1	0	0	0	0	0	1	1	0
810	1	0	2	0	2	2	1	0	1	1	0	1	1	1	0	0	2	1	1	0	0	1	2	0	0	0	1	0	1	0	0	0	0	2	0	2	2	0	0	1	0	0	0	1	0	1	1	0	0
811	1	1	1	1	1	1	2	0	1	1	1	0	0	0	0	0	1	1	1	0	1	0	2	0	1	1	0	0	0	2	1	0	0	2	0	2	0	1	1	0	1	0	0	0	0	1	0	1	0
812	0	0	2	0	0	0	1	0	1	1	0	1	1	1	0	0	0	0	2	0	0	1	2	0	0	0	0	0	1	1	0	1	1	2	0	2	0	0	0	0	2	0	0	1	0	0	1	1	1
813	1	1	1	0	0	0	1	0	1	1	1	0	2	2	0	0	1	0	2	0	0	1	2	0	0	0	0	1	1	1	0	0	0	2	0	2	2	0	0	0	1	0	0	0	0	0	0	1	0
814	0	0	2	0	1	1	2	1	0	1	1	0	0	0	0	0	1	0	2	0	0	0	2	0	1	1	0	0	1	1	0	0	1	1	1	1	1	0	0	0	2	1	0	0	1	0	0	2	0
815	1	1	1	0	0	0	1	0	0	0	1	0	0	0	0	0	1	0	2	0	0	0	1	0	0	0	0	1	1	1	0	1	2	2	0	2	2	0	1	1	0	0	0	0	0	0	0	2	0
816	0	0	2	0	1	1	0	0	2	2	0	0	0	0	0	0	2	1	1	1	0	0	2	0	0	0	0	0	0	2	1	1	2	1	0	2	2	0	0	1	1	0	0	0	2	1	0	1	0
817	1	0	2	0	0	0	1	0	0	0	0	2	2	1	1	1	1	1	1	0	0	0	2	0	1	1	0	2	1	1	1	0	1	0	1	1	1	0	0	1	1	0	0	1	0	0	0	0	1
818	0	1	1	1	0	0	1	1	0	1	0	0	0	0	0	0	1	1	1	1	1	0	1	0	0	0	1	0	1	0	0	0	1	1	1	1	2	0	1	0	1	0	0	0	0	0	0	1	1
819	1	0	2	0	1	1	1	0	1	1	0	0	0	0	0	0	1	2	1	1	0	0	1	0	1	1	0	0	1	1	1	0	2	1	0	2	1	0	0	2	0	0	0	1	0	0	0	2	0
820	0	2	0	0	0	0	2	0	0	0	0	1	2	1	0	0	0	0	2	1	1	0	2	0	1	1	0	0	1	1	0	1	2	0	1	1	1	0	0	0	1	1	1	0	0	0	0	0	1
821	0	1	2	0	0	0	2	1	0	1	1	0	0	0	0	1	1	2	0	1	1	0	0	0	0	0	0	0	1	1	0	0	0	0	1	1	1	0	0	1	1	0	0	0	0	0	0	1	0
822	0	0	2	0	0	0	1	0	1	1	1	0	0	0	0	0	2	1	1	0	0	1	2	0	0	0	0	1	2	1	0	0	2	1	1	1	2	0	0	1	1	0	0	0	0	0	0	2	0
823	0	2	0	0	0	0	1	0	0	0	0	0	0	0	0	0	1	1	1	1	0	1	2	0	0	0	0	0	0	1	0	1	1	2	0	2	0	0	0	1	1	0	0	0	1	1	0	0	0
824	1	0	2	0	1	1	2	0	1	1	1	0	2	0	0	0	0	1	1	1	1	1	2	0	0	0	0	2	2	1	1	0	1	2	0	2	1	0	0	0	2	0	0	0	0	0	0	0	1
825	0	0	2	0	0	0	1	0	1	1	0	0	0	0	0	0	0	2	0	1	0	1	1	0	1	1	0	1	1	1	2	0	0	2	0	2	2	0	0	0	1	1	1	0	0	0	0	2	0
826	1	0	2	0	0	0	1	0	0	0	1	2	2	2	0	0	0	2	1	0	0	1	2	0	0	0	0	0	0	1	0	1	2	0	2	0	1	0	0	1	1	1	1	0	1	1	0	2	0
827	0	1	1	0	0	0	1	0	0	0	1	0	0	0	0	0	2	1	1	1	1	0	2	0	0	0	0	0	0	2	0	1	1	1	1	1	1	0	0	1	1	0	0	1	1	0	0	2	0
828	1	1	2	1	0	0	1	0	1	1	1	1	2	1	0	0	0	0	2	0	0	1	2	0	0	0	0	0	0	2	0	1	1	0	0	1	1	0	0	1	1	1	1	0	1	0	0	2	0
829	1	2	1	0	0	0	0	0	2	2	0	1	1	1	0	0	2	2	0	1	1	0	2	0	0	0	0	0	0	2	2	2	2	0	1	1	2	0	0	2	0	1	0	0	2	1	0	1	0
830	0	1	1	1	0	0	2	0	0	0	0	0	1	0	0	0	2	0	1	0	0	1	2	0	0	0	0	0	0	1	0	1	2	1	1	2	2	0	0	2	0	0	0	0	1	0	0	2	0
831	0	1	1	0	0	0	1	0	0	0	0	0	0	0	0	0	1	2	0	1	0	1	2	0	1	1	1	0	0	1	1	1	2	1	1	1	1	0	0	0	2	0	0	0	0	0	0	2	0
832	0	1	1	0	0	0	0	0	2	2	0	0	1	1	0	1	1	1	1	1	1	0	0	0	0	1	0	1	1	1	0	0	1	2	0	2	2	0	0	2	0	0	0	0	0	0	0	2	0
833	0	1	2	2	0	0	1	0	1	1	1	1	1	1	0	0	2	1	1	1	1	1	2	0	0	0	0	0	0	2	1	1	2	1	1	1	1	0	0	2	0	0	0	0	0	0	0	1	1
834	1	2	1	0	1	1	1	0	2	2	0	1	2	1	0	0	2	0	1	0	0	1	2	0	0	0	1	0	1	2	0	0	1	0	2	2	2	0	0	1	1	0	0	1	0	1	1	2	0
835	0	1	2	1	0	0	0	0	1	1	0	0	0	0	0	0	0	1	0	1	1	0	2	0	0	0	0	1	1	1	0	1	1	1	1	1	0	0	0	0	2	0	0	0	0	1	0	1	1
836	0	0	2	0	0	0	2	1	0	1	0	0	0	0	0	0	2	1	1	1	1	0	1	0	0	0	0	1	1	1	1	1	1	0	1	1	1	1	1	0	1	0	0	0	1	0	0	1	0
837	1	1	2	0	1	1	1	1	1	2	0	0	1	1	0	0	2	0	2	1	0	1	1	1	1	2	1	0	0	1	0	0	1	2	0	2	2	0	0	1	0	0	0	1	1	0	0	1	0
838	1	2	1	1	0	0	0	0	2	2	0	1	1	1	0	0	1	2	0	1	1	0	2	0	0	0	0	0	0	2	1	0	2	1	2	1	2	0	0	1	1	1	1	0	1	1	0	1	0
839	0	2	1	1	0	0	2	0	0	0	0	0	0	0	0	0	2	0	2	1	1	1	2	0	0	0	0	0	1	1	0	2	1	1	1	0	1	0	0	0	2	1	1	0	1	1	0	1	1
840	0	2	1	0	1	1	0	0	2	2	0	1	2	1	0	0	0	1	1	2	1	0	0	0	0	1	0	0	2	0	0	1	2	0	0	2	1	1	1	0	1	0	0	0	1	0	0	1	1
841	1	2	0	0	0	0	0	0	2	2	0	1	2	1	0	0	2	0	2	0	0	0	0	0	0	0	0	0	0	1	1	2	2	1	1	2	2	0	0	0	0	0	0	0	0	1	0	1	1
842	1	1	1	0	1	1	1	0	1	1	1	0	1	0	1	1	2	0	1	0	0	1	2	0	0	0	0	0	2	0	0	2	2	0	2	1	0	0	0	0	1	0	0	1	2	0	0	1	1
843	1	1	1	0	0	0	1	0	0	0	0	0	1	1	0	1	2	1	2	0	0	0	2	0	0	0	1	0	0	1	0	0	2	2	0	2	1	0	0	2	0	0	0	0	0	0	1	1	1
844	1	2	1	1	0	0	1	0	1	1	1	1	2	2	0	0	1	1	1	0	0	0	2	0	0	0	0	1	0	1	2	0	1	0	1	1	2	0	1	0	0	0	0	0	1	0	0	1	0
845	0	2	0	0	0	0	1	0	2	2	0	0	1	0	0	0	1	1	1	1	0	0	2	0	0	0	0	0	1	1	1	0	1	2	2	1	1	0	0	1	1	0	0	0	1	2	0	2	0
846	1	1	1	0	0	0	1	1	0	1	0	0	0	0	0	0	1	1	1	1	0	2	1	1	1	1	0	1	1	2	1	1	1	1	1	1	1	0	0	0	1	1	1	0	0	2	0	2	0
847	0	1	1	0	0	0	2	0	1	1	1	0	1	0	0	0	2	1	1	1	1	1	1	1	1	1	0	0	0	1	0	1	2	2	0	2	1	1	1	0	1	1	1	0	0	0	0	2	0
848	0	0	2	1	0	0	0	0	1	1	1	0	1	1	0	0	1	1	1	1	0	0	0	0	0	0	0	0	0	2	0	0	0	1	1	1	1	0	0	0	2	1	1	0	2	2	0	1	1
849	0	0	2	1	0	0	1	1	1	2	0	0	1	0	0	0	1	1	1	1	0	1	2	0	0	0	0	2	2	2	0	1	1	2	2	1	0	0	0	0	2	1	1	0	1	2	0	0	1
850	0	1	1	0	0	0	2	1	0	1	1	0	2	1	0	1	0	1	2	0	0	1	2	0	0	0	0	0	0	2	1	0	1	0	1	1	1	0	0	1	1	0	0	0	1	1	0	1	0
851	0	1	2	0	1	1	0	0	0	0	1	0	1	0	0	0	0	0	2	0	0	0	1	0	0	0	0	0	0	1	1	0	1	0	2	1	2	0	0	1	0	0	0	1	1	1	0	1	0
852	0	0	1	0	0	0	2	1	0	1	1	0	1	0	0	0	2	1	1	1	1	0	2	0	0	0	2	1	1	0	1	0	0	1	0	2	0	0	0	0	2	0	0	0	0	1	1	1	0
853	1	2	1	0	0	0	1	1	1	2	0	2	2	2	0	0	2	1	1	1	1	1	2	0	0	0	2	1	1	0	1	1	2	1	1	2	1	0	0	1	1	2	2	0	2	1	0	1	1
854	0	1	1	0	0	0	1	0	0	0	2	0	0	0	0	0	0	1	0	1	1	0	2	0	0	0	0	1	1	1	1	1	1	1	1	2	1	0	0	1	1	0	0	0	0	0	0	1	0
855	0	1	2	2	0	0	2	0	0	0	1	0	0	0	0	0	2	0	2	1	1	1	2	0	0	0	0	1	1	2	0	1	2	1	1	1	2	0	0	2	0	0	0	0	1	0	0	2	0
856	0	0	2	0	1	1	0	0	1	1	0	1	1	1	0	0	1	0	1	0	0	0	2	0	0	0	0	0	0	1	0	2	1	1	1	0	1	1	1	0	1	0	0	0	1	0	0	1	0
857	0	0	2	0	1	1	2	0	1	1	0	0	1	0	0	0	0	2	0	1	1	0	2	0	0	0	0	1	1	1	0	0	2	2	0	2	1	1	0	1	0	0	0	0	1	0	0	2	0
858	0	2	0	0	0	0	2	1	0	1	0	0	1	0	0	0	2	1	1	1	1	0	2	0	0	0	0	1	1	1	2	2	2	1	0	2	2	0	0	1	0	1	1	0	1	1	1	0	0
859	0	1	2	0	0	0	2	0	1	1	0	0	0	0	0	0	1	1	1	1	1	0	2	0	1	1	0	0	0	1	1	1	2	1	1	2	1	0	0	2	0	0	0	0	1	0	0	1	0
860	0	0	1	0	0	0	1	0	0	0	0	0	1	1	0	0	0	1	1	0	0	0	2	0	0	0	0	2	2	0	0	1	2	0	1	1	1	0	0	1	1	1	0	0	2	0	1	0	0
861	0	0	2	0	0	0	1	0	0	0	1	0	2	0	0	0	1	1	0	2	2	0	1	0	1	1	0	0	0	2	0	1	1	0	1	1	1	1	1	0	1	0	0	0	1	0	0	0	0
862	1	1	2	1	0	0	1	0	0	0	0	1	1	2	0	0	1	1	1	0	0	0	2	0	1	1	0	1	2	1	0	1	2	1	1	1	2	0	0	2	0	0	0	0	1	0	0	2	0
863	1	1	2	1	0	0	1	1	0	1	0	0	1	0	0	0	1	1	1	2	1	0	2	0	0	0	0	1	0	0	1	0	2	1	1	2	1	0	0	0	2	1	1	0	1	1	0	1	1
864	1	0	2	0	0	0	0	0	2	2	0	0	0	0	0	0	1	1	1	0	0	1	2	0	0	0	0	0	0	2	0	0	0	2	0	2	1	1	0	0	0	0	0	0	1	0	0	0	2
865	1	0	2	0	2	2	1	0	1	1	1	1	1	1	0	0	2	0	2	0	0	0	2	0	0	0	0	0	0	2	0	1	0	2	0	2	0	0	0	0	1	0	0	1	1	0	0	1	1
866	0	1	1	1	0	0	1	0	1	1	1	0	2	0	0	0	1	1	1	1	0	1	2	0	0	0	0	0	1	1	1	0	1	0	2	1	1	0	0	0	1	0	0	0	0	0	0	1	1
867	0	1	2	0	1	1	1	0	1	1	0	1	2	2	0	0	1	1	1	1	1	0	2	0	0	0	0	1	1	1	1	1	1	0	1	1	1	0	0	1	1	0	1	0	1	0	0	2	0
868	1	2	0	1	0	0	2	0	1	1	1	0	1	1	0	1	2	0	2	0	0	1	2	0	0	0	0	1	1	1	1	0	2	2	0	2	1	1	1	0	0	0	0	0	0	0	0	2	0
869	1	1	1	0	1	1	1	1	1	2	0	1	1	1	0	0	1	1	1	0	0	0	2	0	0	0	0	0	1	0	0	0	2	1	1	2	1	0	0	0	0	0	0	0	0	0	0	1	0
870	1	2	0	1	0	0	2	0	0	0	1	0	1	1	0	0	2	1	2	1	1	0	2	0	0	0	0	0	0	1	0	1	1	1	1	1	0	0	0	0	2	0	0	1	1	1	0	2	0
871	1	2	0	1	0	0	2	1	0	2	1	1	1	1	0	0	1	0	2	0	0	0	2	0	1	1	0	0	0	2	1	0	1	1	1	1	1	0	0	1	1	0	0	0	0	1	0	2	0
872	1	0	2	1	1	1	2	0	0	0	0	0	0	0	0	0	0	1	0	0	0	0	1	0	0	0	0	2	2	0	0	0	0	2	0	2	1	0	0	0	1	1	1	0	1	0	0	1	1
873	1	1	1	0	0	0	2	1	0	1	1	0	1	1	0	0	2	1	2	0	0	0	2	0	0	0	0	1	1	1	1	2	2	0	1	1	1	0	0	0	1	1	1	0	1	1	0	2	0
874	0	2	1	1	0	0	1	0	2	2	0	0	0	0	0	0	0	1	2	1	1	0	2	0	1	1	0	0	0	2	1	0	2	0	1	1	1	1	1	0	1	1	0	0	1	1	0	0	2
875	1	0	2	0	0	0	1	1	1	2	0	0	0	0	0	0	0	2	0	1	0	0	1	0	1	1	0	0	0	1	0	0	2	1	0	2	0	0	0	0	2	1	1	0	1	1	0	2	0
876	1	0	2	0	1	1	1	0	1	1	1	0	1	0	1	1	1	0	2	0	0	1	1	1	1	1	0	0	2	0	0	0	1	2	0	2	2	0	0	1	0	0	0	0	1	0	1	1	0
877	0	1	1	0	0	0	1	0	1	1	1	0	0	0	0	0	0	0	2	0	0	1	1	1	1	1	0	0	0	2	0	0	1	2	0	2	1	0	0	0	2	0	0	1	0	0	0	0	1
878	1	1	2	1	0	0	0	0	1	1	0	0	2	2	0	0	0	1	1	1	1	1	2	0	0	0	0	0	0	2	0	0	2	1	2	1	0	0	0	0	2	0	0	0	0	0	0	2	0
879	0	2	0	0	0	0	2	1	0	1	0	0	1	0	0	0	1	2	0	2	2	0	1	1	1	1	0	1	1	1	1	1	2	1	1	1	2	0	0	0	0	0	0	0	0	0	0	1	1
880	1	1	1	0	0	0	1	0	2	2	0	1	1	1	0	0	1	1	1	0	0	0	1	1	1	1	0	0	0	2	1	0	1	1	1	2	2	0	0	2	0	0	0	0	1	0	0	2	0
881	0	1	1	0	0	0	1	0	1	1	1	1	1	1	0	0	2	1	2	0	0	0	2	0	0	0	0	0	0	2	1	1	2	0	1	1	0	0	0	0	1	0	0	0	0	0	0	1	1
882	0	2	0	1	0	0	1	0	2	2	0	0	0	0	0	0	0	1	1	0	0	0	1	0	0	0	0	0	1	1	1	1	1	0	2	1	1	0	0	0	1	0	0	0	0	0	0	2	0
883	1	1	2	1	0	0	2	1	0	2	1	0	0	0	0	0	0	1	0	1	1	0	2	0	0	0	0	0	1	0	0	1	1	1	1	1	2	0	0	2	0	0	0	0	0	0	0	2	0
884	0	1	1	0	1	1	1	0	2	2	0	0	0	0	0	0	2	0	2	1	0	0	2	0	0	0	0	2	2	2	0	0	1	2	0	2	1	0	0	0	0	0	0	0	1	2	0	0	1
885	1	1	1	0	1	1	2	1	0	1	1	1	1	1	0	0	1	1	1	1	1	1	2	0	1	1	0	2	1	1	1	2	2	0	2	0	1	0	0	1	1	0	0	0	0	1	0	2	0
886	0	2	0	0	0	0	1	0	0	0	1	0	0	0	0	0	2	0	2	0	0	0	2	0	0	0	0	1	1	1	1	0	1	1	1	1	1	0	0	0	1	0	0	1	0	1	1	1	0
887	0	1	1	0	0	0	2	0	0	0	2	1	2	1	0	0	2	1	1	1	1	0	2	0	0	0	0	0	0	1	1	1	1	0	2	0	2	0	0	1	0	0	0	0	0	1	0	1	0
888	0	1	1	0	0	0	0	0	1	1	0	1	1	1	0	0	2	2	0	1	1	0	2	0	0	0	0	1	2	1	0	2	2	2	0	2	0	0	0	1	1	0	0	0	0	0	0	1	1
889	0	1	2	0	0	0	1	0	1	1	0	0	1	1	0	0	2	1	1	0	0	1	1	1	1	1	1	1	1	1	0	1	1	2	1	2	1	0	0	0	1	0	0	0	0	0	0	0	1
890	1	1	1	1	0	0	2	0	0	0	0	0	0	0	0	0	2	2	1	0	0	1	2	0	0	0	2	1	1	0	1	0	1	2	0	2	1	0	0	0	0	0	0	0	1	1	0	1	1
891	0	2	0	0	0	0	0	0	1	1	0	0	1	0	0	0	1	1	1	0	0	1	2	0	0	0	0	0	2	0	0	1	2	0	2	0	2	0	0	2	0	1	1	0	1	1	0	2	0
892	1	2	0	0	0	0	0	0	0	0	1	0	0	0	0	0	2	0	2	0	0	0	2	0	0	0	0	1	2	0	1	0	2	2	0	2	0	0	0	0	1	1	1	0	2	2	1	0	0
893	1	1	1	1	0	0	2	1	0	1	1	2	2	2	0	0	1	1	1	1	0	0	2	0	0	0	1	0	1	0	0	0	0	0	0	2	1	2	1	0	1	1	1	0	1	0	0	0	1
894	1	1	1	0	0	0	0	0	2	2	0	0	0	0	0	0	1	1	1	1	0	0	1	1	1	1	0	1	1	2	0	1	0	1	1	1	1	0	0	0	1	1	1	0	0	1	0	2	0
895	0	2	0	0	0	0	0	0	2	2	0	0	1	0	0	0	1	1	2	1	0	1	2	0	0	0	0	0	0	2	0	1	0	1	1	1	2	0	0	2	0	0	0	0	0	1	0	1	0
896	1	0	2	0	0	0	0	0	2	2	0	1	1	1	0	0	0	2	0	1	1	0	2	0	0	0	0	1	2	0	1	0	1	1	1	2	2	1	1	1	0	0	0	0	1	0	0	2	0
897	1	1	0	0	0	0	1	0	2	2	0	0	0	0	0	0	1	1	1	1	0	0	2	0	0	0	0	1	0	0	1	0	1	1	1	1	2	0	0	1	0	0	0	0	0	0	0	1	0
898	1	1	1	0	0	0	2	0	0	0	0	0	0	0	0	0	1	0	2	0	0	0	2	0	0	0	1	1	1	0	0	2	2	1	0	2	1	0	0	0	2	0	0	0	0	0	0	2	0
899	1	1	1	1	0	0	0	0	2	2	0	0	0	0	0	0	0	2	0	1	0	0	2	0	0	0	0	0	0	2	0	0	1	2	0	2	1	0	0	1	1	0	0	0	1	0	0	2	0
900	0	1	1	0	0	0	1	0	1	1	1	0	1	0	0	0	1	0	2	1	1	0	1	1	1	1	0	0	0	0	0	0	1	2	0	2	1	0	0	2	0	0	0	0	0	0	0	2	0
901	0	0	1	0	0	0	2	0	0	0	0	0	0	0	0	1	1	1	1	0	0	0	2	0	0	0	0	0	0	1	0	1	2	1	1	1	2	0	0	1	1	1	0	0	1	0	0	1	0
902	1	1	1	1	0	0	0	0	2	2	0	0	0	0	0	0	0	1	1	1	1	1	2	0	1	1	0	1	1	2	0	0	1	2	1	2	2	0	0	1	0	0	0	1	0	0	1	2	0
903	1	1	1	1	0	1	2	0	1	1	1	0	0	0	0	0	0	0	2	0	0	1	1	1	1	2	1	0	1	0	0	0	2	1	0	2	2	0	0	2	1	0	0	0	0	0	0	2	0
904	0	2	0	0	0	0	0	0	2	2	0	1	1	1	0	0	1	1	1	0	0	0	2	0	0	0	0	0	1	1	1	0	0	2	0	2	2	0	0	1	1	0	0	1	0	0	0	2	0
905	0	1	1	0	0	0	1	0	0	0	1	1	1	1	0	0	2	1	1	1	1	0	1	0	1	1	0	0	0	1	0	1	1	1	1	1	0	0	0	0	2	1	1	0	1	0	0	1	0
906	1	2	1	0	0	0	1	0	0	0	1	0	0	0	0	0	2	2	0	1	1	0	2	0	1	1	0	1	2	0	1	2	2	0	1	1	1	0	0	1	1	1	0	0	1	0	0	1	0
907	1	1	1	1	0	0	1	0	1	1	1	1	1	1	0	0	1	0	2	1	1	1	0	1	1	1	0	0	0	1	0	0	1	0	2	0	0	0	0	0	2	0	1	0	1	0	0	1	0
908	0	2	0	0	0	0	0	0	2	2	0	1	1	0	1	1	1	0	2	0	0	0	2	0	0	0	0	0	0	2	0	0	2	0	1	2	1	0	0	1	1	1	1	0	0	0	0	2	0
909	0	2	0	0	0	0	0	0	1	1	1	0	0	0	0	0	0	0	2	1	1	0	1	0	0	0	0	0	0	2	1	1	2	0	1	1	0	0	0	0	2	1	1	0	1	2	0	0	1
910	1	0	2	1	1	1	0	0	1	1	0	0	0	0	0	0	1	1	1	0	0	0	1	0	0	0	0	0	0	1	0	0	0	0	1	1	1	0	0	0	1	1	1	0	2	1	1	0	0
911	1	1	2	2	0	0	2	0	1	1	0	0	1	0	1	1	2	0	2	0	0	2	2	0	0	0	0	0	0	2	0	2	2	2	0	2	1	0	0	0	2	0	0	0	0	1	0	1	0
912	0	1	1	0	1	1	2	1	0	1	1	1	2	1	0	0	2	2	0	1	1	1	2	0	0	0	0	0	0	2	0	1	2	0	2	1	1	0	0	2	0	1	1	0	2	2	1	0	1
913	1	1	1	0	1	1	2	1	0	1	1	0	2	1	0	0	1	1	1	0	0	0	2	0	0	0	0	2	2	0	0	0	1	1	0	2	1	0	0	1	1	0	0	1	1	1	0	2	0
914	1	1	2	0	0	0	2	1	0	1	0	0	0	0	0	0	1	0	2	0	0	1	2	0	0	0	0	1	2	1	0	0	1	2	0	2	1	0	0	0	2	0	0	0	1	0	0	2	0
915	0	2	0	1	0	0	1	1	1	2	0	1	2	2	0	0	1	1	1	1	0	0	0	0	0	0	0	1	1	1	1	0	1	1	1	1	2	0	0	0	2	1	1	0	1	1	0	1	0
916	1	0	1	0	0	0	2	0	0	0	0	1	2	1	0	0	2	1	2	1	1	0	2	0	0	0	0	0	0	2	1	1	1	0	1	1	2	0	0	1	0	0	0	0	2	1	0	2	0
917	1	1	2	0	0	0	1	0	1	1	0	0	0	0	0	0	2	0	1	0	0	0	2	0	0	0	0	1	1	2	0	0	2	1	1	1	2	0	0	1	1	0	1	0	1	0	0	1	0
918	0	1	0	1	0	0	0	0	2	2	0	2	2	1	1	1	1	1	1	1	1	1	1	1	1	1	0	0	0	2	0	0	1	0	1	2	1	0	0	0	1	1	0	0	2	1	0	1	1
919	0	2	1	0	0	0	1	0	1	1	1	1	1	1	0	0	2	0	2	0	0	0	1	0	0	0	0	0	2	0	0	0	1	1	0	2	1	1	1	0	1	0	0	0	1	0	0	1	0
920	0	1	2	0	0	0	2	1	0	1	1	1	1	0	1	1	1	1	1	1	1	2	0	1	1	1	1	1	1	0	0	0	1	2	0	2	2	0	0	2	0	0	0	0	0	0	0	1	1
921	1	1	1	0	0	0	1	0	0	0	1	1	1	1	0	0	2	0	2	0	0	1	1	0	0	0	0	0	0	2	1	2	1	0	2	0	1	0	0	0	1	0	0	0	0	0	0	0	1
922	1	2	1	0	0	0	2	1	0	2	1	0	0	0	0	0	1	1	1	0	0	0	2	0	0	0	1	0	1	0	0	0	1	2	0	2	1	0	0	0	1	1	1	0	1	2	1	1	0
923	1	1	1	0	0	0	1	1	1	2	0	0	0	0	0	0	0	1	1	1	1	0	2	0	0	0	0	1	1	1	1	1	0	2	0	2	0	0	0	0	1	0	0	0	0	0	0	2	0
924	0	0	2	0	0	1	1	0	1	1	0	0	1	0	0	0	2	0	2	0	0	1	2	0	0	0	0	0	0	2	1	1	2	0	1	2	2	0	0	1	0	0	0	0	1	0	0	0	2
925	0	1	1	0	1	1	1	0	0	0	0	0	2	0	1	1	2	1	1	0	0	0	2	0	0	0	0	1	0	1	2	1	1	1	0	2	1	0	0	0	1	0	0	0	1	0	0	2	0
926	0	0	2	1	1	1	2	1	0	1	0	0	1	0	0	0	1	0	1	0	0	0	2	0	1	1	1	1	1	1	0	1	2	0	2	1	0	0	0	0	2	0	0	0	0	0	1	1	0
927	1	1	1	1	0	0	2	0	0	0	1	0	1	1	0	0	2	1	1	0	0	0	2	0	1	1	0	1	0	0	1	2	1	1	0	2	2	0	0	0	0	1	0	0	1	0	0	0	1
928	1	1	1	0	0	0	2	0	0	0	1	0	1	1	0	0	1	1	1	0	0	0	2	0	1	1	0	1	1	2	0	0	2	1	0	2	1	1	0	0	1	0	0	0	0	0	0	2	0
929	1	2	0	0	0	0	2	0	0	0	2	0	1	1	0	0	1	0	2	1	0	1	1	1	1	1	0	1	2	0	0	1	1	0	2	0	1	0	0	1	1	1	1	0	1	1	0	0	0
930	1	2	1	0	0	0	1	0	2	2	0	1	1	1	0	0	0	0	2	0	0	1	2	0	0	0	0	1	2	0	1	0	2	1	0	2	1	0	0	1	1	1	1	0	0	0	0	1	0
931	0	0	2	0	0	0	1	0	1	1	0	1	1	1	0	0	1	0	1	0	0	1	2	0	1	1	0	0	0	2	2	0	2	2	0	2	0	0	0	0	2	2	2	0	1	1	0	2	0
932	1	1	1	1	0	1	0	0	2	2	0	0	1	0	0	0	2	0	2	1	1	0	2	0	0	0	0	0	1	1	0	2	2	0	1	1	0	0	0	0	1	0	0	0	0	1	0	2	0
933	1	0	2	0	1	1	1	0	0	0	0	0	1	1	0	1	1	0	1	0	0	2	0	1	1	1	0	0	0	2	1	0	0	1	0	2	1	0	0	2	0	0	0	0	0	0	0	2	0
934	0	2	1	0	0	0	2	0	0	0	0	0	0	0	0	0	0	1	1	1	1	0	2	0	0	0	0	0	0	2	0	1	1	1	0	2	1	2	1	0	1	0	0	0	0	0	0	0	0
935	1	1	1	0	0	0	1	0	1	1	0	0	0	0	0	0	1	2	0	1	1	0	2	0	0	0	0	0	0	2	0	0	1	2	1	2	0	0	0	0	2	1	0	0	0	0	1	0	0
936	1	1	1	0	1	1	1	0	0	0	1	1	1	1	0	0	1	1	1	1	1	0	1	0	0	0	0	0	0	1	1	0	2	0	1	2	0	0	0	0	2	0	0	0	0	0	0	2	0
937	0	1	2	1	0	0	0	0	2	2	0	1	0	0	0	0	1	0	2	1	1	0	2	0	0	0	0	0	0	2	0	0	2	1	1	1	2	0	0	1	1	0	0	0	1	1	0	2	0
938	1	0	2	0	0	0	2	1	0	2	1	1	2	2	0	0	1	2	0	0	0	1	1	1	1	1	0	0	0	2	0	0	2	2	0	2	1	1	1	0	1	0	0	0	0	0	0	2	0
939	0	1	1	0	1	1	1	0	0	0	0	1	1	1	0	0	0	1	1	1	0	0	1	0	0	0	0	0	1	1	1	1	1	1	0	2	1	0	0	0	1	0	0	0	0	0	0	1	1
940	1	2	0	0	0	0	1	0	1	1	0	0	0	0	0	0	1	1	1	1	1	0	1	0	1	1	0	1	2	1	0	1	1	2	0	2	2	0	0	1	1	0	0	0	1	1	1	1	0
941	1	1	1	0	0	0	1	0	1	1	1	0	1	1	0	1	2	1	1	1	1	1	1	1	1	1	0	0	0	2	0	2	1	1	0	2	0	0	0	0	1	0	0	1	0	0	0	0	1
942	1	2	0	0	0	0	2	0	0	0	2	0	0	0	0	0	1	1	1	0	0	1	1	0	0	0	0	1	1	1	1	1	2	2	0	2	1	0	0	1	1	0	0	1	0	1	0	0	0
943	0	1	2	1	0	0	0	0	0	0	1	0	0	0	0	0	1	0	1	2	1	0	2	0	0	0	1	1	1	1	0	0	1	1	1	1	1	0	0	2	0	0	0	0	0	0	0	2	0
944	1	0	2	0	0	0	1	0	1	1	0	0	0	0	0	0	2	0	2	0	0	0	1	0	0	0	0	1	2	0	1	0	2	1	1	2	2	1	0	0	0	0	0	0	0	0	1	1	0
945	1	2	0	0	0	0	0	0	1	1	0	0	1	0	0	0	2	2	0	2	0	0	1	0	0	0	0	1	1	2	1	1	2	1	1	1	1	0	0	0	2	1	0	0	2	0	0	0	1
946	1	0	2	0	1	1	1	1	1	2	0	2	2	1	1	1	1	1	1	1	1	1	1	1	1	1	0	0	0	1	1	2	2	0	1	1	1	0	0	0	2	0	0	0	0	2	0	2	0
947	1	2	0	0	0	0	2	0	1	1	0	1	1	1	0	0	2	0	1	0	0	1	1	1	1	1	0	1	1	1	1	1	2	2	0	2	2	0	0	1	1	0	0	0	0	1	0	2	0
948	0	0	2	1	0	0	1	1	1	2	0	1	1	1	0	0	1	1	1	1	1	0	2	0	1	1	1	0	0	1	0	1	1	1	0	2	2	1	1	1	0	0	0	0	1	0	1	1	0
949	1	0	2	2	1	1	2	0	0	0	1	0	1	0	0	0	1	0	2	0	0	0	2	0	0	0	0	0	0	2	0	1	1	1	1	1	1	0	0	0	1	0	0	0	0	1	0	1	0
950	1	1	1	0	0	0	2	0	1	1	1	0	1	1	0	0	0	1	1	1	1	0	2	0	0	0	0	1	2	0	1	1	1	1	2	1	0	0	0	0	1	0	0	0	1	0	0	1	1
951	1	1	1	0	0	0	2	0	0	0	0	0	0	0	0	0	0	0	2	1	1	0	2	0	0	0	1	0	0	1	1	1	1	1	1	1	1	0	0	2	0	1	1	1	0	0	0	0	1
952	1	2	1	0	0	0	1	0	1	1	0	1	1	1	0	0	2	1	1	1	1	0	2	0	1	1	0	0	0	1	1	0	1	2	0	2	0	0	0	0	1	1	1	0	0	0	0	1	1
953	0	1	1	0	1	1	2	0	0	0	1	0	2	0	0	0	1	1	0	1	1	2	2	0	0	0	0	0	1	1	0	0	1	1	1	2	1	0	0	0	1	0	0	0	0	0	0	2	0
954	0	0	2	1	0	0	1	0	1	1	1	0	1	0	0	1	1	2	0	2	2	1	1	0	0	0	0	0	0	2	0	1	1	1	1	1	2	0	0	1	0	0	0	0	1	1	0	1	1
955	1	1	2	1	0	0	0	0	1	1	1	0	1	1	0	1	1	1	1	1	0	0	2	0	1	1	0	0	1	1	0	0	1	1	0	2	2	1	0	0	0	1	0	0	1	1	0	1	0
956	0	2	1	0	0	0	1	0	0	0	1	1	1	1	0	0	2	0	2	0	0	1	2	0	0	0	0	0	0	1	0	1	1	2	0	2	1	2	1	0	1	0	0	1	1	0	0	1	0
957	1	1	1	0	0	0	1	0	1	1	1	0	0	0	0	0	1	0	1	1	1	0	2	0	1	1	0	0	0	1	1	1	2	2	0	2	1	0	0	1	1	1	1	0	1	2	1	0	1
958	0	0	1	0	0	0	2	1	0	1	0	0	0	0	0	1	1	1	1	1	1	0	1	0	0	0	1	0	0	1	1	0	0	2	0	2	2	1	1	1	0	1	1	0	1	1	0	1	0
959	1	1	1	0	1	1	0	0	1	1	0	0	0	0	0	0	2	0	2	0	0	0	2	0	1	1	0	0	1	1	1	1	1	2	1	2	1	0	0	0	1	0	0	1	0	1	0	1	0
960	0	2	1	0	0	0	1	1	1	2	0	0	0	0	0	0	2	1	1	1	1	1	2	0	0	0	0	0	1	1	0	1	2	0	1	1	1	0	0	1	1	0	0	0	0	0	0	1	0
961	1	1	1	0	1	1	2	0	0	0	2	1	2	1	0	0	1	0	1	0	0	0	2	0	0	0	0	0	0	1	0	0	2	1	1	1	1	0	0	0	1	0	0	0	1	0	0	1	1
962	0	0	2	0	1	1	1	0	1	1	0	0	1	0	0	0	2	2	1	0	0	0	1	0	1	1	0	1	0	1	2	2	2	0	2	0	0	0	0	0	2	0	0	0	1	1	0	0	0
963	0	1	1	1	0	0	2	0	1	1	1	1	1	1	0	0	2	2	1	0	0	0	1	0	0	0	0	1	2	0	1	1	2	1	1	1	1	1	1	0	1	2	2	0	2	1	0	1	1
964	1	1	1	0	0	0	0	0	2	2	0	1	1	1	0	0	0	0	2	0	0	1	2	0	0	0	0	1	2	0	1	1	1	1	1	1	2	0	0	1	1	1	1	0	0	0	0	0	1
965	0	2	0	0	0	0	2	0	1	1	0	0	1	0	0	0	1	1	1	1	1	1	1	1	1	1	0	0	0	1	0	0	1	1	1	2	2	0	0	1	1	2	1	0	1	0	0	0	0
966	0	1	1	1	0	0	1	1	1	2	0	1	1	1	0	0	1	1	2	0	0	1	2	0	0	0	0	1	1	1	1	0	2	0	1	2	0	0	0	0	2	0	0	0	0	0	0	1	0
967	0	2	1	0	0	0	2	0	0	0	1	0	0	0	0	0	0	1	1	1	1	0	2	0	0	0	0	0	0	2	0	1	1	0	2	1	0	0	0	0	2	0	0	0	0	0	0	2	0
968	0	0	2	0	1	1	0	0	1	1	0	0	0	0	0	0	1	2	0	1	1	1	1	1	1	1	0	0	0	1	0	2	1	1	1	1	1	0	0	0	1	0	0	1	1	0	0	0	2
969	0	1	1	0	0	0	0	0	2	2	0	1	1	1	0	0	2	0	2	1	1	0	2	0	0	0	0	0	1	0	0	1	1	1	0	2	2	0	0	0	0	1	1	0	1	0	0	1	1
970	0	2	1	0	0	0	0	0	0	0	1	1	2	2	0	0	1	0	1	1	1	0	2	0	0	0	0	0	0	2	1	2	2	0	2	0	2	0	0	0	2	0	0	0	0	0	0	1	1
971	1	0	2	0	0	1	2	0	0	0	1	1	1	1	0	0	0	0	2	0	0	1	1	1	1	1	0	0	1	1	1	0	1	0	1	1	1	0	0	0	2	0	0	0	1	1	0	2	0
972	0	1	0	0	0	0	1	0	1	1	1	2	2	1	1	1	1	2	0	0	0	1	2	0	0	0	0	1	1	2	0	0	0	2	0	2	1	0	0	2	0	1	1	0	1	2	1	1	0
973	0	1	2	1	0	0	1	0	0	0	1	0	0	0	0	0	1	1	1	0	0	0	2	0	0	0	0	0	0	1	0	0	0	1	2	2	1	0	0	1	1	0	0	1	0	0	0	2	0
974	1	0	2	0	0	0	2	1	0	1	0	0	2	1	0	1	1	1	1	0	0	0	2	0	0	0	0	1	1	1	2	1	1	0	1	1	2	0	0	1	1	0	0	1	0	1	0	2	0
975	0	1	1	1	1	1	0	0	1	1	0	1	1	1	0	0	1	1	1	0	0	1	2	0	0	0	0	0	0	1	0	0	0	2	0	2	0	0	0	0	2	0	0	0	1	1	0	0	1
976	0	1	1	1	1	1	2	0	0	0	0	0	1	1	0	1	1	0	2	1	1	0	2	0	0	0	0	0	0	2	1	2	1	2	0	2	1	1	1	0	1	1	1	0	1	1	0	1	0
977	0	0	1	0	0	0	1	0	2	2	0	1	1	1	0	0	1	0	2	0	0	1	2	0	0	0	0	0	0	2	0	0	1	2	0	2	1	0	0	0	2	0	0	0	0	1	0	2	0
978	1	1	1	1	0	0	2	0	0	0	1	0	0	0	0	0	2	2	0	2	2	0	2	0	0	0	0	1	1	1	2	1	1	1	1	1	1	0	0	0	1	0	0	0	1	1	0	2	0
979	0	2	1	0	0	0	2	0	0	0	1	0	0	0	0	0	1	2	0	0	0	0	2	0	0	0	0	0	0	2	1	2	2	2	0	2	2	0	0	2	0	2	2	0	2	1	0	1	1
980	0	2	0	0	0	0	1	1	0	1	0	0	0	0	0	0	1	1	1	0	0	1	2	0	0	0	0	1	1	1	1	2	1	1	1	0	1	0	0	0	1	1	1	0	1	0	0	1	0
981	1	0	2	0	1	1	0	0	1	1	1	0	0	0	0	0	0	0	1	1	1	1	2	0	0	0	0	0	0	1	1	0	1	2	0	2	1	0	0	2	0	0	0	0	0	0	0	2	0
982	0	1	1	0	0	0	1	1	1	2	0	0	2	1	0	1	1	1	1	1	0	1	0	0	0	0	0	0	1	1	0	0	1	2	1	2	1	1	1	0	1	2	2	0	1	1	0	2	0
983	0	1	1	0	0	0	1	1	0	1	0	0	0	0	0	0	0	1	1	1	1	0	2	0	0	0	0	1	1	1	1	0	2	1	2	1	2	0	1	0	0	0	0	1	0	0	0	1	0
984	1	1	2	1	0	0	0	0	2	2	0	0	0	0	0	0	1	1	1	1	1	0	0	0	0	0	0	0	0	2	0	0	1	2	0	2	1	0	0	0	2	0	0	0	0	0	0	2	0
985	0	2	2	1	0	0	2	0	1	1	0	0	1	0	0	0	1	0	1	2	1	0	1	1	1	1	0	1	2	1	0	1	1	1	0	2	1	2	1	0	1	0	0	0	0	0	0	1	0
986	1	1	2	0	1	1	1	0	2	2	0	0	0	0	0	0	1	1	1	1	0	0	2	0	0	0	0	2	2	2	0	2	1	1	1	0	2	0	1	0	0	1	1	0	0	0	0	0	1
987	1	2	0	0	0	0	1	0	0	0	1	0	2	1	0	0	0	0	1	1	1	0	1	0	0	0	0	0	0	1	0	0	2	1	1	1	0	0	0	1	1	0	0	1	1	0	0	1	1
988	0	1	0	0	0	0	1	0	0	0	2	0	0	0	0	0	1	1	1	0	0	0	2	0	1	1	0	0	0	0	0	1	1	2	0	2	2	0	1	0	1	1	1	0	1	1	0	0	0
989	0	1	1	1	0	0	0	0	2	2	0	0	0	0	0	0	2	1	1	1	1	0	2	0	0	0	0	2	2	0	1	0	1	2	0	2	0	0	0	1	1	0	0	0	0	0	0	2	0
990	0	1	1	0	0	0	1	0	1	1	0	0	0	0	0	0	1	0	1	2	1	0	2	0	0	0	0	0	0	1	0	0	1	0	2	2	2	0	0	2	0	2	2	0	1	1	1	1	0
991	0	0	2	0	1	1	1	0	1	1	0	0	0	0	0	1	0	1	2	1	1	1	1	0	0	0	0	0	0	1	1	2	2	1	1	2	1	0	0	1	1	1	1	0	1	1	0	1	1
992	0	1	1	1	0	0	2	1	0	1	0	0	0	0	0	0	2	1	2	1	1	1	1	0	0	0	0	1	1	2	1	0	1	1	0	2	0	0	0	0	2	0	0	0	0	1	1	1	0
993	0	1	2	0	1	1	0	0	1	1	0	0	0	0	0	0	0	1	1	0	0	1	2	0	0	0	0	0	0	2	0	1	1	1	1	1	1	1	1	0	1	1	0	0	1	0	1	0	0
994	0	2	2	1	0	0	2	0	1	1	1	1	1	0	1	1	0	1	1	1	0	0	2	0	0	0	0	1	1	1	0	1	2	1	1	1	2	1	0	0	0	0	0	1	1	0	0	1	1
995	1	1	1	0	0	0	1	1	0	1	0	0	1	1	0	1	1	0	2	0	0	0	2	0	0	0	0	0	1	1	0	0	1	0	1	1	2	0	0	0	1	0	0	0	0	0	0	1	0
996	0	2	1	0	0	0	1	0	0	0	1	1	1	1	0	0	2	1	1	0	0	1	2	0	0	0	0	0	1	1	1	2	1	1	0	2	2	0	0	1	1	0	0	0	0	1	1	1	0
997	1	1	1	0	0	0	1	0	1	1	1	0	0	0	0	0	0	1	0	0	0	1	2	0	0	0	0	1	0	0	1	0	1	2	1	2	0	0	0	0	2	0	0	0	0	0	1	1	0
998	0	2	2	0	0	0	1	0	0	0	0	1	2	2	0	1	1	2	0	1	1	1	1	1	1	1	0	1	1	0	0	0	1	1	1	1	1	0	0	1	1	0	0	0	0	2	0	2	0
999	0	1	1	0	0	0	1	0	0	0	1	1	1	1	0	0	0	1	2	0	0	0	2	0	0	0	0	0	1	0	0	1	2	0	0	2	1	0	0	0	1	0	0	0	0	0	0	0	0
1000	0	1	1	1	0	0	0	0	1	1	1	0	0	0	0	0	0	1	1	0	0	0	2	0	0	0	0	0	0	1	0	2	1	2	0	2	1	1	1	0	0	1	1	0	0	0	0	0	0
[truncated: 252 more columns]
