# Supplementary material for: KNN-MDR: a learning approach for improving interactions mapping performances in genome wide association studies
Source: BMC Bioinformatics. 2017 Mar 21;18:184. doi: 10.1186/s12859-017-1599-7 (PMC5361736; doi:10.1186/s12859-017-1599-7)
Supplement: Supplementary file 6 — The data set(s) supporting the results of Table 4. (ZIP 7095 kb) [file 12859_2017_1599_MOESM6_ESM.zip › 100 simulations/S65/mkallsimul.dat]

1	1	0	0	0	0	0	2	2	1	0	1	0	1	0	0	0	0	0	0	1	1	1	0	0	0	2	2	2	2	2	2	1	1	1	0	1	1	0	0	2	2	0	0	2	1	1	0	0	1
2	1	1	0	0	0	1	1	1	1	0	0	1	2	0	0	0	0	0	1	1	1	1	1	0	0	0	2	2	2	2	1	0	0	0	0	1	1	0	0	2	2	1	1	2	0	0	1	0	2
3	0	0	2	0	1	2	2	2	1	0	0	0	1	0	0	1	1	2	0	2	1	1	0	0	0	1	1	1	2	2	0	1	1	1	0	1	2	0	0	1	1	1	1	2	0	0	0	0	0
4	1	0	2	0	1	1	1	2	1	0	0	1	2	0	0	0	1	2	1	1	2	1	0	0	0	2	2	2	2	2	1	1	1	2	1	1	1	0	0	0	0	0	1	2	1	1	0	0	0
5	0	0	1	0	0	1	0	0	2	0	0	0	1	0	0	1	0	1	1	1	2	0	0	0	0	0	1	1	2	2	0	1	2	0	0	0	2	0	0	1	1	1	0	0	1	1	0	1	1
6	0	0	2	0	0	1	2	2	1	0	1	0	0	0	0	0	0	1	1	1	1	0	0	0	0	1	1	2	2	2	0	1	1	2	1	1	2	0	0	2	2	1	1	2	1	2	1	0	1
7	1	0	1	0	1	2	1	1	1	0	0	0	1	0	0	0	1	1	1	0	1	2	1	1	1	1	2	2	2	2	0	1	1	0	0	1	2	0	0	2	2	0	0	2	2	0	0	1	2
8	1	0	0	0	0	1	0	1	2	0	1	1	1	0	0	0	0	1	2	0	2	1	0	0	0	0	2	2	1	1	1	2	2	2	1	2	0	0	0	1	1	0	0	1	0	0	0	0	0
9	1	0	2	0	0	2	2	2	0	0	2	0	0	0	0	0	0	0	1	1	1	2	0	0	0	0	2	2	2	2	1	1	1	1	0	1	1	0	1	1	1	1	1	2	1	0	0	0	0
10	1	0	1	0	0	2	1	1	1	0	2	0	0	0	0	0	0	0	0	2	2	0	0	0	0	1	1	1	2	2	0	2	2	1	0	1	1	1	1	0	0	1	0	0	1	0	0	0	1
11	0	0	2	0	0	1	0	0	2	0	0	1	2	0	0	0	0	0	0	2	2	0	0	0	0	2	1	2	2	2	2	0	0	2	1	2	1	0	0	1	1	1	1	2	2	0	0	0	1
12	0	0	2	0	0	2	2	2	0	0	1	1	2	0	0	0	0	0	2	0	0	0	0	0	0	0	1	1	2	2	0	1	2	1	0	2	2	0	0	1	1	0	1	1	1	0	0	0	0
13	0	0	0	0	0	0	1	1	2	0	0	0	0	0	0	0	0	0	0	2	2	0	0	0	0	1	1	2	2	2	0	1	2	2	2	2	1	0	1	0	0	1	1	2	1	0	0	0	0
14	0	0	1	0	0	1	1	1	2	0	0	0	0	0	0	0	0	0	1	1	1	0	1	1	1	1	1	2	2	2	1	0	1	2	0	2	1	1	0	0	0	0	0	2	0	0	0	0	0
15	0	0	1	0	0	2	1	1	1	0	1	0	1	0	0	1	0	0	0	1	1	0	1	0	0	1	2	2	2	2	0	2	2	1	0	1	2	0	0	2	2	1	0	1	0	1	0	0	1
16	0	0	2	0	0	1	1	2	2	0	0	0	1	0	0	0	0	1	1	1	1	0	1	0	0	1	1	2	1	1	2	2	1	1	0	2	2	0	0	1	1	0	0	1	0	0	0	0	0
17	0	0	1	0	0	1	1	1	1	0	0	0	0	0	0	0	0	0	1	0	0	0	0	0	0	1	0	1	1	1	1	1	2	0	0	1	1	0	0	2	2	0	0	2	2	0	0	0	0
18	1	0	2	0	0	2	1	1	1	0	0	0	1	1	1	0	0	1	1	1	1	1	0	0	0	0	1	2	2	2	0	1	1	2	2	2	1	0	0	1	1	0	0	1	0	0	0	0	1
19	0	0	1	0	0	1	1	1	1	1	1	0	0	0	0	0	0	0	0	1	1	1	0	0	0	1	1	1	2	2	0	1	1	1	0	1	0	1	1	0	0	1	0	1	1	0	0	0	1
20	0	0	2	0	0	2	1	1	2	0	0	0	0	0	0	0	0	1	2	0	1	0	0	0	0	0	1	2	2	2	0	1	2	1	1	1	1	1	0	1	1	0	0	2	0	0	0	0	0
21	0	0	2	0	0	1	1	2	2	0	1	1	1	0	0	0	0	1	1	1	1	1	0	0	0	2	2	2	1	1	1	1	1	2	1	2	2	0	0	2	2	0	0	1	0	0	1	0	1
22	0	0	1	0	1	1	1	2	2	0	0	0	0	0	0	0	0	0	0	1	0	1	1	0	0	0	1	2	1	1	2	1	2	2	0	2	2	0	0	2	2	1	1	2	1	0	0	0	0
23	0	0	0	0	0	0	1	1	1	1	1	0	0	0	0	0	0	1	1	1	1	2	0	0	0	0	0	2	1	1	2	1	1	1	0	1	0	0	0	1	1	0	1	1	1	0	0	0	2
24	1	0	0	0	0	0	1	1	1	1	2	0	0	0	0	0	0	0	0	1	1	0	0	0	0	2	1	1	2	1	1	0	0	2	0	2	1	0	1	0	0	1	1	2	0	0	1	0	1
25	1	0	1	0	0	0	0	0	2	0	0	1	2	0	0	0	0	0	0	2	2	0	0	0	0	0	0	2	1	1	1	1	1	2	2	2	2	0	0	1	1	1	1	2	1	0	0	0	1
26	1	0	2	0	1	2	2	2	0	0	2	0	0	0	0	0	0	0	2	0	0	0	0	0	0	1	2	2	2	2	0	1	1	1	0	1	1	0	0	1	1	0	0	2	0	0	0	0	0
27	1	0	2	0	1	2	0	0	2	0	0	1	1	0	0	0	0	0	1	1	2	1	1	1	1	1	2	2	1	1	2	2	2	1	0	1	1	0	1	1	1	0	0	2	0	0	0	0	2
28	0	0	2	0	1	2	1	1	2	0	0	0	1	0	0	0	0	0	2	0	0	0	0	0	0	1	2	2	2	2	2	0	2	0	0	1	1	0	0	0	0	1	1	2	0	0	0	0	1
29	0	0	1	1	0	1	0	0	2	0	0	1	2	0	0	0	0	0	1	0	1	0	0	0	0	1	0	0	2	1	0	1	2	2	1	2	1	0	1	1	1	1	1	2	1	0	0	1	1
30	0	0	2	0	0	2	1	1	1	0	1	0	0	0	0	1	0	1	1	1	1	0	0	0	0	1	2	2	2	2	2	1	2	1	0	1	1	1	0	0	0	0	0	2	0	0	0	0	0
31	0	0	1	0	0	1	2	2	0	0	0	0	0	0	0	0	0	0	0	2	2	1	0	0	0	0	0	2	1	2	2	0	0	2	0	1	1	0	1	1	1	1	1	1	1	0	0	0	0
32	1	1	1	0	1	2	2	2	0	0	1	0	0	0	0	0	0	0	1	1	2	0	0	0	0	0	2	2	2	2	0	1	2	1	0	1	2	0	0	1	1	0	0	2	0	0	0	1	1
33	1	0	1	0	0	1	1	1	1	0	1	0	2	0	0	0	0	0	1	1	2	0	0	0	0	1	2	2	1	1	1	2	2	0	0	1	1	0	0	1	1	0	0	2	1	0	0	0	0
34	1	0	0	0	0	1	1	2	2	0	0	0	0	0	0	0	0	1	1	1	1	2	0	0	0	0	2	2	2	2	0	1	2	1	1	1	2	0	0	2	1	0	0	2	1	0	0	0	1
35	0	0	0	0	1	1	1	1	1	0	1	1	1	0	0	0	0	0	0	1	1	0	2	0	0	1	2	1	2	2	1	0	0	2	0	2	1	1	1	0	0	1	1	2	1	1	0	0	1
36	1	0	2	0	0	1	1	2	2	1	1	0	1	0	0	1	0	1	0	2	2	0	0	0	0	0	2	2	2	1	0	1	1	0	0	0	1	1	0	1	1	0	1	2	1	0	0	1	0
37	0	0	2	0	0	1	1	2	0	0	1	0	2	0	0	1	0	1	1	1	1	1	0	0	0	2	1	1	1	1	2	2	2	0	0	1	1	1	1	1	0	1	1	1	1	1	0	0	1
38	1	0	1	0	0	0	1	1	0	1	1	0	0	0	0	0	1	2	2	0	2	0	0	0	0	2	2	2	2	2	1	0	0	2	0	2	0	0	0	1	0	0	0	2	0	1	1	0	1
39	0	0	1	0	0	0	2	2	1	1	1	0	0	0	0	0	1	0	1	1	2	0	1	0	0	0	2	2	2	2	0	1	1	1	0	1	1	1	0	1	1	0	0	2	0	0	0	0	0
40	0	0	2	0	0	1	1	2	2	0	0	0	0	0	0	0	0	2	2	0	0	0	0	0	0	0	2	2	2	2	1	1	1	2	0	2	2	0	0	1	1	0	0	1	0	0	0	1	2
41	0	0	1	0	0	2	0	1	2	0	0	0	0	0	0	0	0	1	0	2	2	0	1	0	0	0	2	2	2	2	2	1	1	1	1	2	1	1	0	1	1	1	1	1	1	1	0	0	1
42	0	0	1	0	0	1	1	2	2	0	0	0	1	0	0	0	0	1	1	1	1	0	1	0	0	1	1	1	2	2	1	0	0	2	0	2	1	0	0	1	1	1	1	2	1	1	0	0	1
43	1	0	2	0	0	1	1	1	2	1	0	0	1	0	0	0	0	0	2	0	0	1	0	0	0	0	0	2	1	1	1	2	2	0	0	1	1	0	0	1	1	1	1	1	1	2	1	1	2
44	1	0	0	0	0	0	0	1	2	0	0	0	2	0	0	0	0	1	1	1	2	1	1	1	1	1	0	1	1	1	1	2	2	0	0	1	1	1	0	0	0	1	1	2	1	2	0	0	1
45	1	0	1	0	0	1	2	2	1	0	1	1	2	0	0	1	0	0	0	2	2	0	0	0	0	1	2	2	2	1	0	0	0	1	1	2	1	0	0	1	1	0	0	0	0	0	0	0	0
46	0	0	2	0	0	2	1	1	1	1	2	0	0	0	0	0	0	2	1	1	2	0	0	0	0	2	1	1	2	2	0	1	2	1	1	1	2	0	0	1	1	0	0	1	0	0	0	1	1
47	0	0	1	0	0	2	1	1	1	1	1	0	1	0	0	0	1	2	0	1	1	0	1	0	0	1	1	1	2	2	1	1	1	1	1	1	1	0	0	2	2	0	0	1	1	0	0	1	0
48	0	0	1	0	0	1	0	0	2	0	0	1	1	0	0	0	0	0	1	1	2	1	0	0	0	0	2	2	2	2	1	1	1	1	0	2	1	0	0	1	1	0	0	1	0	1	0	0	0
49	0	0	0	0	0	0	2	2	0	0	1	1	1	0	0	0	0	1	0	1	1	0	0	0	0	0	2	2	2	2	2	0	1	2	0	2	2	0	0	1	1	1	1	1	0	0	0	1	2
50	0	0	1	0	0	0	2	2	1	0	1	0	1	0	0	0	0	0	0	2	1	1	1	1	1	2	2	2	2	1	1	1	2	0	0	0	2	0	0	1	1	1	1	2	1	1	1	1	1
51	1	0	1	0	1	1	1	2	2	0	0	0	0	0	0	0	0	0	0	2	2	0	0	0	0	1	1	1	1	1	0	1	1	1	0	1	2	0	0	2	2	0	0	2	1	1	0	0	0
52	0	0	1	0	1	2	2	2	1	0	1	0	0	0	0	0	0	2	1	1	2	0	0	0	0	0	2	2	2	2	0	1	1	0	0	1	1	0	0	1	1	0	0	1	0	1	0	0	1
53	0	0	1	0	0	2	1	1	1	0	1	0	0	0	0	0	0	1	1	0	0	0	0	0	0	0	2	2	2	2	1	1	1	2	1	2	0	0	1	1	0	0	0	2	1	1	0	0	1
54	0	0	1	0	0	2	0	1	2	0	1	0	1	0	0	1	0	0	1	1	2	0	0	0	0	1	2	2	1	1	2	2	2	1	0	2	2	0	0	2	2	0	0	2	0	0	0	0	0
55	1	0	2	0	1	2	2	2	0	0	0	1	2	0	0	0	0	1	0	1	1	0	0	0	0	1	1	0	2	2	0	1	0	0	0	2	2	0	0	0	0	1	1	1	1	2	0	0	0
56	0	0	1	0	0	1	1	1	2	0	0	1	1	0	0	0	0	1	2	0	1	0	0	0	0	0	2	2	2	2	1	2	2	2	1	2	2	0	0	1	1	0	0	1	0	0	1	0	2
57	0	0	2	0	1	1	0	0	2	0	0	0	1	0	0	0	0	0	0	2	2	0	0	0	0	2	2	2	2	1	0	1	1	1	0	1	2	0	0	1	1	0	0	2	1	1	2	0	2
58	0	0	2	0	0	1	1	1	1	0	2	0	2	0	0	0	1	1	1	1	1	1	2	1	1	0	1	2	2	2	0	1	2	0	0	1	2	0	0	1	1	1	1	1	1	1	0	0	2
59	1	0	0	0	0	1	1	1	1	0	1	0	1	0	0	0	0	0	0	1	1	0	0	0	0	1	1	2	2	1	2	1	0	0	0	1	1	1	0	1	1	0	0	1	0	0	1	1	2
60	1	0	1	0	0	0	2	2	1	0	1	0	0	0	0	0	0	2	1	1	2	1	0	0	0	0	0	2	1	1	2	2	2	1	0	2	1	1	1	1	0	0	0	2	0	1	1	0	2
61	1	1	2	0	1	1	1	1	2	0	0	0	1	0	0	0	0	0	2	0	0	0	0	0	0	1	2	2	2	2	1	2	2	1	0	2	1	1	0	1	1	1	1	2	2	2	1	1	2
62	1	0	1	0	0	2	0	1	2	0	1	0	2	0	0	1	0	0	1	1	1	0	0	0	0	1	2	2	2	1	0	1	1	1	0	1	1	1	0	0	0	0	0	1	1	0	0	1	2
63	1	0	1	0	0	1	0	1	2	0	1	0	1	0	0	0	0	0	1	1	2	0	2	0	0	1	1	2	2	1	2	0	0	1	0	1	1	1	0	1	1	0	0	2	0	1	0	0	0
64	1	1	1	0	1	1	2	2	1	0	0	1	1	0	0	0	1	1	1	1	1	0	1	0	0	2	1	1	2	2	1	2	2	2	1	2	1	1	0	1	1	1	1	2	1	2	0	0	0
65	1	0	1	0	0	1	0	1	2	0	0	0	0	0	0	0	0	0	2	0	1	1	0	0	0	0	2	2	2	1	0	1	1	1	0	2	1	0	1	1	1	0	0	2	0	1	0	0	1
66	1	1	1	0	1	1	2	2	1	0	1	0	0	0	0	0	0	0	1	1	2	0	0	0	0	1	1	1	2	2	0	1	1	0	0	1	2	0	0	1	1	0	0	2	0	0	0	1	2
67	1	0	1	0	0	2	0	0	2	0	0	0	0	0	0	0	0	1	0	2	2	1	1	0	0	1	1	2	2	2	2	2	2	0	0	1	2	0	0	2	2	1	0	0	1	0	0	0	1
68	1	1	1	0	0	1	2	2	1	0	0	1	1	0	0	0	0	1	0	2	2	0	0	0	0	1	1	1	2	2	1	1	1	0	0	1	2	0	0	2	2	1	1	2	1	0	0	0	0
69	0	0	2	0	0	1	2	2	1	0	0	0	1	0	0	0	0	0	1	1	2	0	0	0	0	1	1	2	2	2	0	1	2	0	0	0	2	0	0	1	1	0	0	1	0	1	0	0	0
70	0	0	2	0	0	2	2	2	1	0	1	2	2	0	0	0	0	0	0	2	2	0	1	0	0	1	1	1	1	1	1	0	0	2	1	2	1	0	0	1	1	1	1	1	1	2	0	0	0
71	0	0	2	0	0	0	2	2	0	0	0	1	2	0	0	1	0	0	2	0	0	0	0	0	0	0	2	2	2	2	1	2	2	0	0	2	1	0	0	2	2	0	0	1	0	0	0	0	1
72	0	0	2	0	1	1	1	1	1	0	1	0	1	0	0	0	0	0	2	0	1	0	1	0	0	1	2	2	2	2	1	2	2	1	1	1	1	1	0	1	1	0	0	2	0	0	0	0	1
73	1	0	1	0	0	1	0	0	2	0	0	1	1	0	0	0	0	1	0	2	1	2	1	1	1	1	1	1	2	2	0	2	2	1	0	2	1	0	0	2	2	0	0	0	2	1	1	0	1
74	0	0	1	1	0	1	2	2	1	0	2	1	2	0	0	0	0	2	1	1	2	0	0	0	0	2	1	2	2	1	1	0	0	2	0	2	1	0	0	0	0	1	1	2	0	0	0	0	1
75	0	0	0	0	0	0	2	2	0	0	2	0	0	0	0	0	0	1	1	1	1	0	1	0	0	1	2	2	2	2	1	1	1	2	1	2	1	0	1	0	0	1	0	0	1	1	0	0	1
76	0	0	1	0	0	1	0	1	2	0	0	1	1	0	0	0	0	1	1	1	1	0	1	1	1	1	2	2	2	2	0	1	2	1	1	2	1	0	0	1	1	0	0	2	0	0	0	0	1
77	1	0	1	0	0	1	2	2	0	1	2	0	0	0	0	0	0	0	1	0	1	2	1	1	1	1	2	2	2	2	2	2	2	0	0	0	1	0	1	1	1	1	0	1	1	0	1	0	1
78	0	0	1	0	0	0	2	2	1	0	0	2	2	1	1	0	0	1	2	0	2	0	0	0	0	1	1	1	2	2	0	2	2	0	0	0	1	0	1	1	1	0	0	1	0	0	0	0	1
79	1	1	2	0	0	1	1	1	1	0	1	1	1	0	0	0	0	0	0	1	1	0	0	0	0	1	2	2	2	1	0	1	1	2	1	1	2	0	0	2	2	0	0	1	0	0	0	0	2
80	0	0	2	0	2	2	2	2	1	0	1	1	1	0	0	0	0	1	1	0	2	0	1	0	0	1	2	0	1	1	1	2	2	1	0	0	1	0	0	1	1	0	0	1	0	0	0	1	1
81	1	0	1	0	0	1	1	1	2	0	0	0	1	0	0	0	0	0	0	2	2	1	0	0	0	0	2	2	1	1	2	2	2	1	0	2	1	1	1	0	0	0	0	2	0	1	1	0	1
82	0	0	1	0	0	1	1	1	2	0	0	0	0	0	0	0	0	1	1	1	2	0	0	0	0	0	1	1	2	2	1	1	1	1	0	2	0	0	0	1	1	1	1	2	1	0	1	0	1
83	0	0	1	0	0	1	1	2	2	0	0	1	1	0	0	0	0	0	1	1	1	1	1	1	1	1	1	1	2	2	0	1	1	2	1	2	1	0	0	1	1	1	1	2	1	0	0	1	1
84	1	0	1	0	0	1	0	0	2	0	0	1	2	0	0	1	0	2	2	0	0	0	1	0	0	1	2	2	2	2	2	0	0	2	0	2	1	0	1	1	1	1	0	0	2	1	1	1	2
85	1	0	2	0	1	1	1	1	1	0	1	1	2	0	0	1	0	1	1	1	2	0	0	0	0	2	1	1	2	2	0	2	2	1	0	2	1	0	0	1	1	0	0	1	0	0	0	1	0
86	0	0	2	0	0	0	2	2	0	0	0	2	1	0	0	0	0	0	0	1	1	0	0	0	0	1	1	1	2	2	1	1	1	2	1	2	0	1	0	0	0	0	0	2	0	1	0	0	2
87	0	0	1	0	0	1	1	1	2	0	0	0	1	0	0	1	0	0	0	1	1	0	0	0	0	2	2	2	2	2	0	0	0	2	0	1	0	0	0	0	0	0	0	2	2	1	0	0	1
88	1	0	1	0	0	0	0	0	2	0	0	0	1	0	0	1	0	0	0	1	1	0	0	0	0	0	0	1	1	1	1	1	2	1	0	1	1	0	0	2	2	0	0	2	0	2	0	0	0
89	0	0	1	0	0	1	0	1	2	0	0	1	1	0	0	0	0	1	0	1	1	0	0	0	0	1	1	2	2	2	0	1	1	1	0	1	1	0	0	0	0	1	1	1	0	0	0	0	1
90	0	0	2	0	0	2	0	2	2	0	1	0	0	0	0	0	0	0	1	1	2	0	0	0	0	1	2	1	2	2	0	2	2	0	0	1	0	0	0	0	0	0	0	2	1	1	0	0	2
91	1	0	2	0	0	1	2	2	0	0	0	1	1	0	0	0	0	0	1	1	2	1	0	0	0	1	2	2	2	2	0	2	2	0	0	1	1	0	0	2	2	1	1	2	0	0	1	0	2
92	0	0	2	0	0	2	0	1	2	0	0	0	1	0	0	1	0	0	0	1	1	0	0	0	0	1	2	2	2	2	1	0	0	2	0	2	2	1	1	2	1	1	0	0	1	0	0	0	1
93	0	0	1	0	0	1	2	2	1	0	0	0	0	0	0	0	0	0	0	2	2	0	0	0	0	2	2	2	2	2	2	2	2	0	0	0	2	1	0	1	1	1	1	2	1	1	0	0	1
94	0	0	1	0	0	2	1	1	1	0	0	1	1	0	0	0	0	0	0	2	2	0	0	0	0	2	1	1	1	2	1	1	1	1	0	2	2	1	1	2	1	1	1	2	1	2	0	0	1
95	1	0	2	0	0	2	2	2	2	0	0	0	0	0	0	0	0	1	0	2	2	1	0	0	0	0	2	2	2	2	1	1	1	1	0	1	0	0	0	0	0	0	0	2	1	0	0	0	0
96	1	0	1	0	0	1	1	0	2	0	1	0	0	0	0	0	0	1	1	1	2	1	0	0	0	1	2	2	2	2	1	2	2	1	1	2	0	0	0	0	0	1	1	2	1	0	0	0	1
97	0	0	1	0	1	1	2	2	1	0	1	1	1	0	0	0	0	1	0	2	2	0	1	1	1	2	2	2	2	2	0	2	2	2	0	2	1	0	0	2	2	0	0	1	0	0	0	0	0
98	1	0	2	0	0	2	1	1	2	0	0	0	0	0	0	0	1	1	1	1	1	1	1	1	1	1	1	1	2	2	0	1	1	2	2	2	2	0	0	2	2	1	1	1	1	0	0	0	0
99	1	0	1	0	0	1	1	1	2	0	0	0	0	0	0	0	0	1	1	1	1	0	1	0	0	2	1	1	2	2	0	2	2	1	0	1	1	0	0	2	2	0	0	2	0	0	0	0	0
100	1	0	1	0	0	1	0	1	2	0	0	2	2	1	1	0	0	0	1	1	2	0	0	0	0	1	1	1	2	2	0	1	1	0	0	0	0	0	0	1	1	0	0	1	0	1	0	0	1
101	0	0	1	0	0	1	0	0	2	0	0	0	1	0	0	0	0	1	0	2	2	2	1	1	1	1	1	2	2	2	0	0	0	2	1	1	1	1	0	1	1	0	0	2	1	1	0	2	2
102	0	0	0	0	0	0	2	2	1	0	1	0	0	0	0	0	0	0	1	0	1	1	0	0	0	1	0	1	2	2	0	1	1	1	1	1	0	0	0	0	0	2	2	2	2	1	0	0	1
103	0	0	0	0	0	1	1	2	2	0	0	0	0	0	0	0	0	1	1	1	1	1	0	0	0	0	2	2	2	2	2	0	0	2	2	2	2	0	0	2	2	0	0	2	2	0	0	0	1
104	1	0	1	0	0	0	1	2	1	0	0	0	1	1	0	0	0	1	0	2	2	0	1	0	0	1	1	2	1	1	1	1	1	2	0	2	1	1	1	1	0	0	0	2	1	0	0	0	0
105	1	0	2	0	0	0	1	2	0	0	1	0	0	0	0	1	0	0	1	0	0	0	0	0	0	1	2	2	2	2	1	2	2	0	0	1	1	0	0	2	1	0	0	2	0	0	0	0	0
106	0	0	0	0	0	1	2	2	0	0	1	0	0	0	0	0	0	1	2	0	1	0	1	0	0	2	0	1	2	2	1	1	2	1	0	1	1	0	1	1	1	0	0	1	0	0	0	2	2
107	0	0	1	0	0	1	1	1	2	0	0	0	0	0	0	0	0	0	0	2	2	0	0	0	0	0	2	2	2	2	1	0	0	1	0	1	2	1	1	2	1	0	0	0	0	0	0	0	1
108	0	0	0	0	0	1	2	2	1	0	0	1	0	0	0	0	0	0	1	1	2	0	0	0	0	0	2	2	2	2	0	1	2	2	1	2	1	0	1	1	1	0	0	1	0	1	0	0	1
109	0	0	2	0	0	1	1	1	2	0	0	1	2	0	0	1	0	0	0	1	1	1	0	0	0	0	2	2	2	2	0	1	1	1	0	2	1	1	0	1	1	0	0	2	0	0	0	0	0
110	0	0	2	0	0	2	2	2	1	0	0	0	0	0	0	0	0	1	0	2	2	1	0	0	0	2	1	2	2	1	0	1	1	2	0	2	2	0	0	1	1	0	0	2	1	1	1	1	2
111	0	0	1	0	0	1	2	2	0	0	2	1	1	0	0	0	0	1	1	1	2	0	1	0	0	2	2	2	2	2	0	1	1	2	0	2	1	0	1	1	1	1	1	2	2	0	0	2	2
112	0	0	1	0	0	0	1	1	2	0	1	0	0	0	0	0	0	0	1	1	2	0	1	0	0	1	1	2	1	1	1	0	1	1	0	1	1	1	1	2	0	0	0	1	0	0	0	0	1
113	1	0	2	0	1	1	2	2	0	0	2	1	2	0	0	0	0	0	2	0	1	0	0	0	0	2	1	1	2	2	0	1	1	0	0	0	1	1	0	1	1	1	1	2	1	0	0	0	0
114	0	0	1	1	0	1	2	2	1	0	0	0	1	0	0	1	0	0	1	1	2	0	0	0	0	1	2	2	2	1	0	2	2	2	0	1	1	1	0	1	1	0	0	1	1	1	0	0	1
115	1	0	1	1	0	2	0	1	2	0	0	0	0	0	0	0	0	1	1	1	2	1	1	1	1	1	1	2	2	2	0	1	2	2	2	2	1	0	1	1	1	0	0	2	0	0	0	0	2
116	0	0	2	0	0	1	1	2	0	0	1	0	1	0	0	1	0	0	1	1	1	0	1	1	1	1	0	1	1	1	1	0	1	2	0	2	1	0	0	0	0	1	1	1	0	0	0	0	1
117	0	0	2	0	0	1	1	2	1	0	1	0	1	0	0	0	0	0	0	1	1	2	0	0	0	0	2	2	2	1	0	1	2	1	0	1	2	0	1	1	1	0	0	1	0	0	0	1	0
118	1	0	1	0	0	0	2	2	1	0	1	0	0	0	0	0	0	1	0	1	1	1	0	0	0	0	2	2	2	2	1	0	0	2	0	2	1	0	0	1	1	0	0	1	0	0	0	0	2
119	0	0	2	0	0	2	1	1	1	0	1	0	0	0	0	0	0	1	0	2	2	0	0	0	0	1	1	1	2	2	1	1	2	2	0	2	1	0	0	1	0	0	0	2	1	1	0	0	1
120	0	0	1	0	0	1	2	2	0	0	0	0	0	0	0	0	1	2	0	1	1	0	2	0	0	0	2	2	2	1	0	2	2	0	0	1	2	0	0	1	1	0	0	0	0	1	1	0	2
121	1	0	2	0	0	2	1	1	1	1	1	0	2	0	0	0	0	0	1	1	1	0	0	0	0	1	2	2	2	2	1	1	1	2	2	2	1	1	0	1	1	1	1	2	1	1	0	0	1
122	0	0	2	0	0	2	1	1	0	1	1	0	0	0	0	0	0	1	0	2	2	1	0	0	0	2	1	1	2	2	0	2	2	2	2	2	2	0	0	1	1	0	0	1	0	0	0	0	0
123	0	0	2	0	0	1	2	2	0	0	1	0	0	0	0	0	0	1	0	2	2	0	0	0	0	1	1	2	2	2	0	1	2	1	1	2	0	2	0	0	0	0	0	1	0	1	0	0	1
124	1	0	1	0	0	1	2	2	0	0	2	0	1	0	0	1	0	0	1	0	0	0	0	0	0	2	1	2	1	1	1	1	1	1	0	2	0	0	0	1	0	0	0	2	1	1	0	0	0
125	1	0	1	0	0	1	0	1	1	0	1	0	0	0	0	0	0	0	0	1	1	1	0	0	0	0	1	2	2	1	1	1	1	2	2	2	2	0	0	1	1	0	0	2	1	0	1	0	2
126	0	0	1	0	0	0	1	1	1	1	1	0	1	0	0	0	0	1	1	1	1	1	0	0	0	0	1	1	2	2	0	2	2	1	0	1	1	1	0	1	1	0	0	2	0	0	0	0	1
127	1	1	1	0	0	1	1	1	0	0	1	2	2	0	0	0	0	1	1	0	2	0	0	0	0	2	1	2	1	2	2	1	1	1	0	1	1	0	0	1	1	0	0	2	1	0	0	0	1
128	0	0	1	0	0	1	0	1	2	0	0	0	0	0	0	0	0	1	0	2	2	0	1	0	0	2	1	1	2	2	0	1	1	2	1	2	1	1	1	1	0	1	1	2	0	0	0	1	1
129	1	0	1	0	0	1	2	2	2	0	1	0	1	0	0	1	0	1	0	2	2	2	1	1	1	1	2	2	2	2	2	1	1	1	0	2	1	1	0	0	0	0	0	2	1	1	0	0	1
130	1	0	2	0	0	2	0	0	2	0	0	1	2	0	0	0	0	0	2	0	0	0	1	0	0	2	1	1	2	2	1	1	1	1	0	1	1	0	0	2	2	0	0	0	0	0	0	2	2
131	1	0	1	0	0	1	0	1	2	0	1	0	0	0	0	0	0	0	1	0	0	0	0	0	0	1	1	0	2	2	0	0	0	2	0	2	1	0	0	2	2	0	0	2	0	0	0	0	0
132	0	0	1	0	0	2	2	2	1	0	0	1	1	0	0	0	0	1	1	1	2	1	0	0	0	0	2	2	2	2	2	1	1	1	0	1	2	0	0	2	2	0	0	2	0	0	0	0	0
133	0	0	2	0	0	0	2	2	0	0	2	0	0	0	0	0	1	2	2	0	2	0	0	0	0	1	0	1	1	1	1	1	1	1	0	1	1	0	0	0	0	0	0	2	1	1	1	0	1
134	1	0	1	0	0	1	0	0	2	0	2	0	1	0	0	1	0	0	0	2	2	1	0	0	0	2	2	2	2	2	0	1	1	0	0	1	2	0	0	0	0	2	2	2	1	1	0	0	1
135	1	0	1	0	0	1	1	1	1	0	1	0	0	0	0	0	0	0	0	2	2	0	0	0	0	0	1	1	2	1	1	1	1	0	0	0	1	0	0	0	0	0	0	1	1	0	0	0	0
136	0	0	2	0	0	1	0	1	2	0	1	0	0	0	0	0	0	1	2	0	2	0	0	0	0	1	1	1	2	2	0	1	2	1	0	1	2	0	0	2	2	0	0	1	0	0	0	0	1
137	1	0	1	0	0	1	2	2	1	0	0	0	0	0	0	0	0	0	1	1	2	0	0	0	0	1	2	2	2	2	1	1	1	1	0	1	1	0	0	0	0	0	0	1	0	0	0	0	0
138	1	0	1	0	1	1	1	1	1	0	1	1	2	0	0	0	0	0	1	0	0	1	1	0	0	0	0	1	1	0	2	2	2	0	0	0	1	1	0	2	2	0	0	1	1	1	0	0	1
139	0	1	1	0	0	1	0	1	1	0	1	0	2	0	0	1	0	0	1	1	1	0	2	0	0	0	2	2	2	1	0	0	1	2	0	2	0	0	0	1	1	1	1	1	1	1	0	0	1
140	1	0	1	0	0	0	0	0	2	0	0	0	1	1	1	0	0	0	2	0	0	0	1	0	0	2	1	2	1	2	2	1	1	2	2	2	1	0	0	2	2	0	0	1	1	0	0	0	1
141	0	0	0	0	0	0	2	2	1	0	0	0	1	0	0	0	0	1	1	1	2	0	0	0	0	1	1	2	2	1	0	0	2	0	0	2	1	2	0	0	0	0	0	2	0	1	0	0	1
142	0	0	1	0	0	0	1	1	2	0	0	2	2	0	0	0	0	1	0	0	0	1	0	0	0	2	2	2	2	2	1	1	1	0	0	1	1	0	0	1	1	0	0	1	0	0	0	0	0
143	0	0	2	0	1	2	1	2	1	0	0	1	1	1	1	0	0	2	1	1	2	0	1	0	0	1	2	2	2	2	1	2	2	1	0	2	2	0	0	0	0	0	1	1	1	1	0	0	1
144	1	0	1	0	0	0	0	1	2	0	0	1	2	0	0	0	0	1	0	1	1	1	1	1	1	0	1	1	1	2	1	0	0	2	0	2	1	0	1	1	1	0	0	2	0	0	0	0	2
145	1	0	0	0	0	0	1	1	1	0	0	0	1	0	0	0	0	0	1	1	2	0	1	1	1	1	1	0	2	2	0	1	1	2	0	2	0	0	0	1	1	0	0	1	0	0	1	1	2
146	1	0	2	0	0	1	1	1	0	1	2	0	0	0	0	0	0	0	0	2	1	1	0	0	0	0	1	1	2	2	0	2	2	0	0	1	1	1	1	1	0	1	1	2	1	0	0	0	1
147	0	0	1	0	0	1	1	2	2	0	0	2	2	1	1	0	0	2	1	1	2	0	0	0	0	1	2	2	2	2	1	0	1	1	0	2	2	0	0	2	2	1	1	1	0	0	1	0	1
148	1	0	2	0	0	1	0	1	2	0	0	0	1	0	0	1	0	1	0	1	1	0	0	0	0	2	1	1	1	1	0	1	2	1	0	2	2	0	0	1	1	1	1	2	1	1	0	1	1
149	0	1	1	0	0	0	1	2	1	0	1	0	1	0	0	1	0	1	1	0	0	0	0	0	0	2	2	2	2	1	0	2	2	2	0	2	1	0	0	1	1	1	0	0	1	0	0	0	0
150	1	1	0	0	0	1	2	2	1	0	1	0	0	0	0	0	0	0	0	0	0	0	0	0	0	2	2	2	2	2	2	0	0	2	2	2	2	0	0	1	1	0	0	2	0	1	0	1	2
151	0	0	2	0	0	1	1	1	2	0	0	0	0	0	0	0	0	0	1	1	1	0	0	0	0	1	2	2	2	2	2	0	1	2	1	2	2	0	0	2	2	0	0	2	0	0	1	0	2
152	0	0	1	0	0	1	2	2	0	0	0	0	0	0	0	0	0	0	1	1	2	1	0	0	0	0	2	2	2	2	0	1	2	1	0	2	1	1	0	1	1	0	0	1	1	0	0	0	1
153	0	0	1	0	1	2	2	2	0	0	1	0	2	0	0	0	0	0	0	1	0	1	0	0	0	0	1	2	1	2	2	1	1	1	0	1	1	1	0	1	1	1	1	2	1	1	0	0	0
154	1	0	1	0	0	0	1	1	1	0	0	0	0	0	0	0	0	1	2	0	1	0	0	0	0	2	2	2	2	2	1	0	2	0	0	2	2	0	0	2	2	0	0	2	0	0	0	2	2
155	0	0	2	0	0	2	1	1	2	1	0	0	0	0	0	0	0	1	1	1	2	0	1	0	0	0	2	2	2	2	1	0	0	2	1	2	2	0	0	1	1	0	0	2	0	0	1	0	1
156	1	1	1	0	1	1	2	2	1	0	0	1	2	0	0	0	0	0	0	2	1	0	0	0	0	2	0	2	1	1	2	2	2	1	1	1	1	0	0	1	1	1	1	2	0	2	0	0	1
157	1	0	2	0	0	2	0	1	2	0	1	0	0	0	0	0	0	0	1	1	1	0	1	1	1	1	1	1	2	2	0	1	1	1	0	1	0	0	0	0	0	0	0	2	1	2	0	0	0
158	1	0	1	0	0	1	1	1	2	0	0	1	1	0	0	0	0	2	1	1	1	0	0	0	0	1	0	2	0	0	2	0	0	2	0	2	1	1	0	1	1	0	0	2	0	1	0	0	1
159	1	0	2	0	0	2	1	1	1	0	1	0	0	0	0	0	0	1	1	0	0	1	0	0	0	0	1	2	2	1	1	1	1	1	0	1	1	0	1	1	1	0	0	2	0	1	1	0	1
160	0	0	1	0	0	1	2	2	0	0	1	0	0	0	0	0	0	1	1	1	2	0	1	0	0	2	0	1	2	2	0	2	2	0	0	0	2	0	0	0	0	1	0	1	0	0	0	0	0
161	0	0	2	0	0	2	1	1	2	0	0	0	0	0	0	0	0	1	1	1	1	0	0	0	0	1	1	2	2	2	2	1	1	1	0	1	1	0	0	0	0	0	0	1	1	0	0	0	1
162	1	0	2	0	0	0	2	2	0	0	1	1	1	0	0	0	1	1	0	2	2	0	0	0	0	0	1	2	2	2	0	2	2	1	1	1	1	0	0	0	0	1	0	0	1	1	0	0	1
163	0	0	1	0	0	0	2	2	1	0	2	1	2	0	0	0	0	1	0	1	1	1	0	0	0	0	2	2	1	2	1	0	1	2	1	2	1	1	0	0	0	1	1	2	1	0	0	0	0
164	1	0	1	0	0	1	1	2	2	0	0	0	0	0	0	0	0	1	1	1	1	0	0	0	0	1	1	1	1	1	0	2	2	0	0	0	1	0	0	0	0	0	0	1	1	0	0	0	1
165	1	0	1	0	1	1	2	2	1	0	1	0	0	0	0	0	0	0	0	2	2	0	0	0	0	1	1	0	1	2	1	1	1	1	0	2	1	1	0	0	0	0	0	1	0	0	0	0	0
166	0	0	0	0	0	0	1	2	1	0	1	1	1	0	0	0	0	0	2	0	1	2	0	0	0	0	1	1	2	2	0	1	2	1	0	2	0	0	0	0	0	0	0	0	1	0	0	0	1
167	0	0	0	0	0	0	1	2	2	0	0	1	2	0	0	1	0	1	0	2	2	0	0	0	0	2	0	1	1	1	1	2	2	1	1	2	1	0	0	1	1	1	1	2	0	2	0	0	1
168	1	0	1	0	0	1	1	1	2	0	0	0	0	0	0	0	0	1	0	2	2	0	1	1	1	2	1	2	2	1	1	1	1	1	0	2	1	0	1	1	1	1	1	1	1	1	0	1	2
169	1	0	1	0	0	1	2	2	2	0	0	1	2	0	0	0	0	1	2	0	1	0	0	0	0	1	1	2	2	1	2	1	2	1	0	1	2	1	0	1	1	0	0	2	0	0	0	0	2
170	1	0	2	0	0	2	1	1	1	1	1	0	0	0	0	0	0	0	1	1	2	1	1	1	1	1	2	2	2	1	1	1	2	1	0	1	1	1	0	1	1	0	0	1	0	0	0	0	1
171	1	0	2	0	1	1	1	2	2	0	0	0	2	0	0	0	1	1	0	2	2	0	0	0	0	1	1	1	2	2	0	2	2	0	0	2	1	1	0	0	0	1	1	2	0	0	0	0	1
172	0	0	1	0	0	0	2	2	0	0	2	0	1	0	0	0	0	0	0	1	1	0	1	0	0	1	2	2	2	2	0	1	1	1	0	2	1	1	0	0	0	0	0	2	1	0	0	0	1
173	0	0	1	0	0	2	1	1	1	0	0	0	0	0	0	0	0	0	1	1	1	0	0	0	0	1	1	1	2	2	0	2	2	0	0	0	2	0	0	2	2	1	0	1	0	0	0	1	0
174	0	0	1	0	1	2	1	1	1	0	0	0	1	0	0	1	0	0	1	1	2	0	0	0	0	1	2	2	2	2	2	2	2	1	1	2	1	0	1	1	1	0	0	2	1	1	0	1	1
175	1	0	1	0	0	1	2	2	1	0	0	1	2	1	1	0	1	1	1	0	1	0	0	0	0	1	2	2	2	2	2	1	2	0	0	2	2	0	0	1	1	1	0	1	0	1	0	0	1
176	1	0	1	0	1	2	1	1	1	0	1	0	0	0	0	0	0	0	1	1	2	0	0	0	0	1	0	1	1	1	1	1	2	1	0	1	1	0	1	1	1	0	0	2	0	0	0	0	0
177	0	0	1	0	1	2	1	2	2	0	0	0	0	0	0	0	0	1	2	0	1	0	0	0	0	1	2	2	1	1	1	1	2	1	0	2	1	1	0	0	0	0	0	2	1	1	0	0	1
178	1	0	2	0	0	1	1	1	2	0	0	1	2	0	0	0	0	0	1	1	1	0	0	0	0	1	1	2	1	1	1	1	1	0	0	1	1	0	0	2	2	0	0	2	1	0	0	1	0
179	1	0	1	0	0	1	1	2	2	0	0	1	1	0	0	0	0	1	1	1	2	0	1	0	0	1	0	2	1	1	1	0	0	2	2	2	2	0	0	1	1	1	0	1	1	1	0	0	0
180	0	0	1	0	0	1	1	1	2	0	0	1	2	0	0	0	0	1	0	2	2	0	1	0	0	0	2	2	1	1	2	1	1	2	1	2	1	0	0	1	1	1	1	1	0	0	0	0	1
181	0	0	0	0	0	0	0	1	2	0	0	0	0	0	0	0	0	0	0	2	2	1	0	0	0	0	2	2	2	2	1	1	1	1	0	1	0	0	0	1	0	0	0	1	0	0	0	0	1
182	1	0	0	0	0	1	1	1	2	0	0	0	1	0	0	0	0	0	2	0	0	0	0	0	0	2	1	1	2	2	1	1	1	2	0	2	1	0	0	2	2	0	0	2	0	0	0	0	0
183	0	0	1	0	0	1	0	1	2	0	0	0	1	0	0	0	0	1	2	0	2	1	0	0	0	1	2	2	2	2	1	2	2	2	0	2	1	0	0	2	1	0	0	2	0	0	0	0	2
184	0	0	1	0	0	1	0	1	2	0	0	0	0	0	0	0	0	0	1	1	2	0	0	0	0	2	1	1	2	2	0	2	2	1	0	2	2	0	0	1	1	0	0	1	0	0	0	1	2
185	0	0	1	0	0	1	1	1	2	0	0	0	1	0	0	0	0	0	0	2	2	0	0	0	0	1	0	1	2	2	1	2	2	1	0	1	1	0	0	1	1	1	0	0	2	1	0	0	0
186	0	0	1	0	0	0	1	2	2	0	0	0	0	0	0	0	0	2	1	1	2	0	0	0	0	1	2	2	2	2	1	1	1	2	0	2	2	0	0	1	1	1	1	1	0	0	0	0	1
187	1	0	1	0	0	0	0	0	2	0	0	0	0	0	0	0	0	0	0	2	2	0	0	0	0	1	2	2	2	2	1	2	2	1	1	2	1	0	0	2	2	0	0	2	0	0	0	0	1
188	0	0	2	0	0	1	2	2	1	0	1	0	0	0	0	0	0	1	0	1	1	1	1	0	0	0	1	1	2	2	1	1	1	2	0	2	1	1	0	1	1	1	1	2	1	2	0	0	0
189	1	1	2	0	0	1	2	2	1	0	0	1	1	0	0	0	0	0	0	2	2	0	0	0	0	0	2	2	2	2	2	0	0	0	0	1	1	0	0	0	0	0	0	2	0	0	0	0	1
190	1	0	1	0	0	0	1	1	1	0	1	1	0	0	0	0	0	0	0	1	1	1	0	0	0	1	2	2	2	2	1	1	1	1	0	1	1	0	0	1	1	0	0	2	0	0	0	0	1
191	0	0	2	0	0	2	1	2	2	0	0	0	1	0	0	0	1	1	1	0	1	0	0	0	0	1	0	1	1	1	1	1	1	2	0	0	1	0	0	1	1	0	0	2	0	0	0	0	1
192	0	0	2	0	1	2	1	1	1	0	1	1	1	0	0	0	0	0	0	1	0	0	0	0	0	0	1	1	1	1	0	1	1	0	0	0	1	1	1	1	0	0	0	2	1	1	0	0	0
193	1	0	1	0	0	1	1	0	2	0	1	1	2	1	1	0	0	1	1	0	0	0	0	0	0	1	0	1	1	0	1	1	1	1	1	1	1	0	0	1	0	1	0	1	1	1	0	0	0
194	0	0	0	0	0	0	0	0	2	0	1	0	1	0	0	1	0	0	1	1	2	0	1	0	0	1	2	2	2	2	0	0	0	1	0	1	2	0	0	1	1	1	1	2	1	0	0	0	2
195	0	0	2	0	1	2	2	2	1	0	2	1	2	1	1	0	0	1	0	2	2	0	0	0	0	0	1	1	2	2	1	1	1	1	1	1	2	0	0	2	2	1	0	1	2	0	1	0	1
196	0	0	2	0	2	2	2	2	1	0	0	0	1	0	0	1	0	0	0	2	2	0	0	0	0	1	0	1	2	2	0	2	1	2	1	2	1	0	1	1	1	0	1	2	1	1	0	0	0
197	1	0	0	0	0	1	0	0	2	0	0	0	1	0	0	0	0	1	1	1	1	1	1	0	0	1	1	1	2	2	0	2	2	0	0	1	1	1	1	1	0	0	0	2	0	0	1	1	2
198	1	0	1	0	0	1	1	1	2	0	1	0	0	0	0	0	0	1	1	1	2	1	0	0	0	1	1	2	1	1	2	0	1	1	0	1	1	0	0	1	1	0	0	2	0	0	1	0	2
199	0	0	0	0	1	1	1	2	2	0	0	0	0	0	0	0	1	1	1	0	1	0	0	0	0	1	1	1	1	1	0	0	0	2	1	2	2	1	0	1	1	0	0	1	1	0	0	0	0
200	0	1	2	0	0	1	2	2	1	0	1	0	2	0	0	1	0	0	1	1	2	1	0	0	0	0	2	2	2	2	2	0	0	2	0	2	1	0	0	2	1	0	0	1	1	0	0	0	0
201	1	0	0	0	0	0	2	2	1	0	0	1	2	0	0	0	0	0	0	1	1	1	0	0	0	2	2	2	2	1	0	1	2	2	2	2	1	0	0	1	1	1	1	2	1	0	1	0	1
202	1	0	2	0	1	2	2	2	1	0	0	0	0	0	0	0	0	1	0	2	2	0	0	0	0	2	0	1	1	1	1	0	2	2	1	2	2	0	0	2	1	1	0	0	1	1	0	0	0
203	1	0	2	0	0	2	2	2	1	0	0	0	0	0	0	0	0	1	1	1	2	1	0	0	0	0	0	2	1	1	1	1	2	1	0	1	1	1	1	0	0	0	0	1	1	0	0	0	1
204	0	0	0	0	0	1	1	2	2	0	0	0	0	0	0	1	0	0	0	2	2	0	0	0	0	1	0	1	2	2	0	1	1	2	0	2	1	0	0	1	1	0	0	1	0	0	0	0	2
205	1	0	2	0	0	1	1	2	1	0	1	0	0	0	0	0	0	2	1	1	2	1	0	0	0	0	1	2	2	1	0	1	1	0	0	1	1	1	1	0	0	1	1	1	1	0	0	0	1
206	0	0	2	0	0	1	0	0	2	0	2	0	0	0	0	0	0	0	0	2	2	1	1	1	1	1	2	2	2	2	0	0	0	1	0	2	0	0	0	0	0	1	1	1	1	1	0	0	1
207	1	0	2	0	0	2	0	1	1	0	1	0	0	0	0	0	0	1	1	1	1	0	0	0	0	0	1	1	2	2	1	1	1	1	0	1	1	0	0	1	1	0	0	2	0	1	0	0	1
208	1	0	2	0	0	1	2	2	2	0	1	0	2	0	0	0	0	0	0	2	2	1	2	1	1	0	2	2	2	2	0	1	1	0	0	1	2	1	0	1	1	1	0	1	0	1	0	0	0
209	1	0	2	0	0	2	0	0	2	0	0	1	1	0	0	0	0	0	0	2	2	0	0	0	0	2	1	1	2	2	0	1	1	1	0	1	1	1	1	1	0	1	1	2	1	0	0	0	1
210	0	0	2	0	2	2	0	0	2	0	0	0	0	0	0	0	0	1	0	2	2	2	1	1	1	1	1	1	2	2	0	2	2	1	1	1	1	0	0	2	2	0	0	1	0	0	0	0	1
211	1	0	0	0	0	1	0	1	2	0	0	0	0	0	0	0	1	1	1	1	1	1	0	0	0	0	1	1	1	1	2	1	2	2	2	2	1	0	0	1	1	0	0	1	0	0	1	0	1
212	0	0	1	0	0	1	0	0	2	0	0	0	1	0	0	0	0	1	1	0	0	0	0	0	0	0	1	2	2	1	2	0	1	2	0	2	1	0	0	1	1	1	1	2	0	2	0	0	2
213	0	0	0	0	0	1	1	1	1	0	0	0	0	0	0	0	0	1	2	0	1	1	0	0	0	0	1	2	2	2	0	1	1	1	1	2	1	0	0	1	1	2	2	2	1	1	0	0	1
214	1	0	2	0	0	1	0	1	2	0	0	1	1	0	0	0	0	0	1	1	2	0	0	0	0	1	2	2	2	1	1	1	1	2	1	2	2	0	0	2	2	1	1	2	1	0	0	0	2
215	1	0	0	0	0	1	0	0	2	0	1	0	1	0	0	0	0	1	0	2	2	1	0	0	0	1	2	2	2	2	1	1	1	0	0	0	1	2	0	0	0	1	1	2	2	2	0	0	0
216	0	0	0	0	0	1	1	1	1	0	0	0	1	0	0	0	0	1	0	2	2	0	0	0	0	1	1	1	2	1	1	2	2	0	0	0	2	1	1	2	1	1	0	0	1	0	0	1	0
217	0	0	1	0	1	2	2	2	1	0	0	0	0	0	0	0	0	1	1	0	1	1	0	0	0	0	2	2	2	1	0	1	2	2	2	2	2	0	0	2	2	0	0	2	1	1	0	0	0
218	0	0	0	0	1	1	0	1	2	0	0	0	0	0	0	0	0	0	0	1	1	1	1	1	1	1	2	2	2	2	0	0	0	2	0	2	0	0	0	0	0	0	0	2	0	2	0	0	1
219	0	0	2	0	1	2	1	1	2	0	0	1	2	0	0	0	0	2	0	2	2	0	1	0	0	1	0	2	2	2	1	1	2	0	0	2	1	0	0	1	1	1	0	0	1	1	1	1	2
220	1	0	2	0	0	1	0	0	2	0	0	0	0	0	0	0	0	2	1	1	2	1	0	0	0	1	1	1	2	2	0	0	2	0	0	2	2	0	0	2	2	0	0	1	0	0	0	0	0
221	0	0	1	0	0	0	0	1	2	0	0	0	0	0	0	0	1	1	1	0	1	0	0	0	0	1	2	2	2	2	0	0	0	2	0	2	1	0	0	1	1	0	0	2	0	0	0	0	0
222	1	1	2	0	0	1	2	2	1	0	1	0	0	0	0	0	0	0	0	1	1	0	0	0	0	1	2	2	2	2	0	0	1	2	1	2	1	1	0	0	0	1	1	1	1	0	1	0	2
223	0	0	2	0	0	1	1	1	1	0	1	1	0	0	0	0	0	1	0	2	2	0	0	0	0	2	2	2	2	2	0	1	1	1	0	1	1	0	0	0	0	0	0	2	0	0	0	1	1
224	0	0	1	0	0	1	1	1	1	0	1	0	0	0	0	0	0	1	0	2	2	1	0	0	0	0	2	2	2	2	1	1	2	0	0	0	1	0	0	1	0	0	1	1	1	0	0	0	1
225	1	0	1	0	1	2	1	1	1	1	1	0	0	0	0	0	1	1	1	0	1	1	0	0	0	0	1	2	1	1	1	1	1	1	0	2	1	1	0	0	0	0	0	2	0	0	0	0	2
226	1	0	0	0	0	0	1	2	1	0	0	1	1	0	0	0	0	0	1	1	2	0	0	0	0	1	2	2	2	2	1	1	2	1	0	1	1	0	0	0	0	0	0	1	0	0	0	0	0
227	1	0	1	0	0	1	1	1	1	0	0	0	1	0	0	0	0	1	1	1	2	1	1	1	1	1	2	2	2	1	0	1	1	1	0	1	2	0	0	2	2	1	1	2	1	0	0	0	2
228	0	0	2	0	0	1	0	0	2	0	0	1	1	0	0	0	0	1	0	2	2	0	0	0	0	2	1	1	2	2	0	1	1	1	0	1	0	1	0	0	0	0	0	2	0	0	0	1	1
229	0	0	2	0	0	1	2	2	1	0	0	1	1	0	0	0	0	0	0	2	2	0	0	0	0	1	1	1	1	1	2	2	2	2	0	2	1	0	0	0	0	0	0	2	1	1	0	0	0
230	0	0	2	0	1	2	2	2	1	0	0	0	1	0	0	1	0	0	1	0	0	2	0	0	0	0	2	2	2	2	0	1	0	0	0	2	2	0	0	1	1	0	0	2	0	1	1	0	1
231	0	0	0	0	0	1	0	1	2	0	1	1	0	0	0	0	0	2	1	1	2	0	0	0	0	2	1	2	1	1	2	2	2	0	0	1	1	0	0	0	0	0	0	2	0	0	1	0	1
232	1	0	1	0	0	0	0	0	2	0	0	1	2	0	0	0	0	1	0	2	2	1	0	0	0	1	2	2	2	2	0	1	1	1	0	1	1	0	0	0	0	1	1	2	1	2	1	1	2
233	1	0	1	0	0	1	1	1	2	0	0	1	2	0	0	0	0	0	2	0	0	0	0	0	0	1	1	1	2	2	1	1	1	2	1	2	1	1	0	1	1	1	0	1	1	0	0	0	2
234	1	0	1	0	0	1	0	0	2	0	0	0	0	0	0	0	0	0	1	1	2	0	0	0	0	0	1	2	2	2	0	1	2	1	1	1	2	0	0	0	0	0	0	2	1	1	0	0	1
235	1	0	2	0	1	2	0	0	2	0	0	0	1	0	0	0	1	0	1	1	2	0	0	0	0	0	1	2	2	2	0	0	0	2	0	2	1	1	1	1	0	0	0	1	0	0	0	0	0
236	1	0	2	0	1	2	2	2	1	0	0	0	2	0	0	1	0	1	1	1	2	0	1	1	1	1	1	1	2	2	1	2	2	0	0	1	1	0	1	1	1	1	1	2	1	2	0	0	0
237	0	0	2	0	0	2	1	1	2	0	0	1	1	0	0	0	0	0	0	1	0	0	0	0	0	1	2	2	2	2	0	1	1	1	0	2	1	0	0	2	1	0	0	2	2	1	0	0	1
238	1	0	2	0	0	1	2	2	1	0	1	1	2	0	0	1	0	1	1	0	0	0	0	0	0	1	2	2	2	2	0	1	1	1	0	1	1	0	0	0	0	0	0	2	0	0	0	0	0
239	1	0	1	0	1	2	1	1	1	1	1	0	0	0	0	0	1	1	1	0	1	1	1	0	0	0	1	1	2	2	0	2	1	2	1	2	2	0	0	1	1	0	0	2	1	1	2	0	2
240	1	0	1	0	0	1	0	1	2	0	1	0	1	0	0	0	0	1	1	1	1	0	0	0	0	2	2	2	2	2	1	2	2	2	1	2	2	0	0	0	0	0	0	1	0	0	1	0	1
241	1	0	0	0	0	0	1	1	2	0	0	0	0	0	0	0	0	1	1	1	1	1	0	0	0	2	2	2	2	1	0	2	2	1	1	2	0	0	0	0	0	1	0	0	1	1	0	1	2
242	0	0	1	0	0	2	1	2	2	0	0	1	2	0	0	0	0	1	2	0	2	1	1	1	1	1	1	2	2	2	0	1	2	2	0	2	0	0	0	1	0	0	0	1	1	1	0	0	1
243	0	1	2	0	0	1	2	2	1	0	1	0	0	0	0	0	0	1	0	2	2	0	0	0	0	1	2	2	2	2	0	0	1	1	0	2	2	1	1	2	1	1	1	2	1	1	0	0	1
244	0	0	0	0	1	1	0	1	2	0	1	0	0	0	0	0	0	0	0	2	2	0	2	0	0	0	1	1	1	1	2	2	2	1	0	1	2	0	0	1	1	0	0	2	1	2	0	0	0
245	0	0	2	0	1	2	2	2	0	0	1	1	1	0	0	0	0	1	1	0	0	1	0	0	0	0	0	2	1	1	2	1	2	2	0	2	1	0	0	1	1	0	0	2	1	0	0	0	1
246	1	0	0	0	0	1	2	2	1	0	0	0	1	0	0	1	0	0	1	1	2	1	0	0	0	1	2	2	2	2	1	2	2	0	0	0	0	1	0	0	0	0	0	0	0	0	0	0	1
247	0	0	1	0	0	0	2	2	1	0	0	0	1	0	0	0	0	2	1	1	2	0	1	0	0	1	2	2	2	2	2	2	2	0	0	0	1	0	0	1	1	1	0	1	1	1	0	0	1
248	1	0	2	0	0	1	0	1	2	0	1	0	0	0	0	0	0	1	0	1	1	0	0	0	0	1	1	2	1	1	2	1	1	1	0	2	1	0	0	1	1	1	1	1	1	1	0	0	0
249	0	0	0	0	0	0	0	1	2	0	1	0	0	0	0	0	0	0	1	1	1	2	1	1	1	1	2	1	2	2	0	1	0	2	1	2	1	0	0	2	1	0	0	1	0	0	1	0	2
250	1	0	2	0	0	2	1	2	2	0	0	0	0	0	0	0	0	1	0	2	2	1	0	0	0	0	2	2	2	2	1	1	2	1	0	1	2	0	0	0	0	1	0	1	1	1	0	0	1
251	0	0	1	0	0	2	1	1	1	1	2	0	1	0	0	1	0	0	0	2	2	0	0	0	0	2	2	2	2	1	1	2	2	2	0	2	1	0	1	1	1	0	0	2	0	2	0	0	1
252	1	0	2	0	0	1	0	2	2	0	1	0	1	0	0	0	0	1	0	2	2	1	1	0	0	0	1	1	2	2	0	0	0	1	0	1	1	0	0	1	1	2	2	2	2	1	0	1	1
253	0	1	1	0	0	2	0	1	1	0	1	2	2	0	0	0	0	1	1	0	1	1	0	0	0	0	2	2	2	2	1	0	1	1	0	2	1	0	0	0	0	0	0	0	0	1	0	1	1
254	1	0	1	0	0	1	1	2	1	0	0	0	1	0	0	0	1	1	2	0	1	0	0	0	0	2	1	0	1	2	1	1	0	0	0	2	1	0	1	1	1	0	0	1	0	1	0	0	0
255	0	0	2	0	0	1	0	0	2	0	0	0	0	0	0	0	1	1	2	0	1	0	0	0	0	2	0	1	1	1	1	0	1	2	0	2	2	0	0	2	2	1	1	2	1	0	0	0	1
256	0	0	0	0	0	0	1	2	2	0	0	1	2	0	0	0	0	2	0	2	2	0	1	0	0	0	0	2	2	2	1	2	1	1	0	2	2	0	0	1	1	0	0	1	0	0	0	0	1
257	1	0	1	0	0	0	0	0	2	0	0	1	2	1	1	0	0	0	0	1	1	0	0	0	0	0	0	1	2	2	1	0	1	2	0	2	1	0	0	2	2	0	0	1	1	1	1	0	1
258	1	0	2	0	0	2	1	2	2	0	0	0	1	0	0	1	0	0	2	0	0	0	0	0	0	2	2	2	2	2	1	1	2	2	1	2	0	0	0	0	0	0	0	1	0	0	0	0	1
259	1	0	1	0	1	2	1	2	1	0	0	0	1	0	0	0	0	0	0	1	1	0	1	0	0	1	2	2	2	2	2	1	1	2	0	2	1	2	0	0	0	0	0	0	2	1	0	0	1
260	0	0	2	0	0	1	0	1	2	0	0	0	1	0	0	1	0	2	0	1	1	1	0	0	0	2	2	2	2	2	1	1	1	2	1	2	2	0	0	1	1	1	0	1	0	0	0	0	0
261	0	0	1	0	0	0	2	2	1	0	1	0	0	0	0	0	0	1	0	2	1	1	0	0	0	1	2	2	1	1	2	2	1	1	0	2	1	0	0	0	0	0	0	2	0	0	0	0	0
262	1	0	0	0	0	1	0	0	2	0	0	1	1	0	0	0	0	0	0	1	1	1	0	0	0	0	1	2	2	2	0	0	1	1	0	1	0	0	0	1	0	0	0	2	1	1	0	1	1
263	1	0	0	0	0	1	1	1	2	0	0	0	1	0	0	1	0	1	0	2	2	0	0	0	0	2	1	2	2	2	0	1	1	1	0	1	1	0	0	1	1	0	0	0	0	0	0	0	0
264	1	0	1	0	0	1	1	2	1	0	1	0	0	0	0	0	0	1	1	1	2	1	1	1	1	1	1	1	2	2	0	1	1	0	0	1	1	0	0	1	1	0	0	2	0	0	1	0	1
265	1	0	2	0	2	2	2	2	1	0	0	0	0	0	0	0	0	0	1	0	0	0	0	0	0	0	0	1	1	1	1	2	2	0	0	1	2	0	0	2	2	0	0	0	0	0	0	0	0
266	0	0	0	0	0	0	1	1	2	0	0	0	0	0	0	0	0	2	0	1	1	0	0	0	0	0	2	2	2	2	2	2	2	0	0	1	1	1	0	1	1	1	1	2	1	1	0	0	0
267	0	0	0	0	0	0	0	1	2	0	1	1	1	0	0	0	0	1	0	2	2	0	0	0	0	1	0	2	2	2	1	2	2	0	0	1	0	1	0	0	0	1	0	0	1	1	0	1	1
268	0	0	1	0	0	0	1	1	1	0	1	0	0	0	0	0	0	0	0	2	2	1	0	0	0	0	1	2	2	2	0	1	1	1	0	2	1	0	0	0	0	0	0	2	1	1	0	0	1
269	1	0	1	0	0	1	1	1	1	0	1	1	1	0	0	0	0	0	1	0	1	0	0	0	0	1	1	1	2	2	1	0	0	2	0	2	2	1	0	1	1	0	0	1	0	0	0	0	0
270	1	0	1	0	0	1	2	2	1	0	1	0	0	0	0	0	0	1	0	2	2	0	0	0	0	1	1	1	2	2	1	2	2	0	0	1	1	0	0	1	1	1	0	0	1	1	0	0	1
271	1	0	1	0	0	1	1	1	2	0	0	0	0	0	0	0	0	0	2	0	0	1	1	1	1	2	1	2	2	2	2	1	1	2	0	2	1	0	0	1	1	0	0	1	0	1	0	0	1
272	0	0	0	0	0	1	1	1	1	0	0	0	0	0	0	0	0	1	0	2	2	0	0	0	0	0	1	1	2	2	0	2	2	1	1	2	2	0	0	0	0	0	0	1	1	0	0	0	1
273	0	0	1	0	0	2	1	1	2	0	0	0	0	0	0	0	0	1	0	2	2	0	0	0	0	2	1	2	2	1	1	1	2	1	1	1	1	0	0	1	1	1	1	1	1	1	0	0	2
274	1	0	1	0	0	1	1	1	2	0	0	0	1	0	0	1	1	1	0	2	2	1	0	0	0	0	0	1	1	1	1	1	1	1	0	2	1	0	0	2	2	0	0	2	1	1	0	0	1
275	1	0	0	0	0	1	1	1	0	0	0	1	2	0	0	0	0	0	0	1	1	1	1	1	1	2	1	1	2	2	0	0	0	2	0	2	1	0	0	1	1	1	1	1	1	0	0	0	1
276	1	0	1	0	0	0	2	2	0	0	0	1	1	0	0	0	0	0	0	1	1	0	0	0	0	0	1	2	2	2	0	2	2	1	0	2	1	0	0	1	0	1	1	2	1	1	0	0	1
277	0	0	2	0	0	1	0	0	2	0	0	0	0	0	0	0	1	1	0	2	2	0	1	0	0	1	2	2	2	1	0	1	2	2	0	2	2	0	0	0	0	0	0	2	0	0	1	0	2
278	1	0	2	0	0	1	1	1	2	0	0	1	1	0	0	0	0	0	0	1	1	0	0	0	0	2	2	2	2	2	0	2	2	0	0	1	1	1	0	1	1	1	0	1	0	0	0	0	2
279	1	0	1	0	0	0	0	0	2	0	0	0	1	0	0	0	0	0	1	1	2	0	0	0	0	1	1	2	1	1	2	2	2	2	0	2	1	1	0	1	1	0	0	1	1	0	0	0	0
280	0	0	1	0	1	1	1	1	1	0	2	0	0	0	0	0	1	1	0	2	2	1	0	0	0	1	2	2	2	2	1	0	1	1	0	1	0	0	0	1	0	0	0	2	0	0	0	0	1
281	1	0	2	0	0	0	2	2	1	0	1	0	1	0	0	0	0	0	1	1	1	1	0	0	0	2	1	0	2	2	0	1	1	2	0	1	2	0	0	1	1	0	0	2	0	0	0	1	0
282	0	0	1	0	0	1	1	1	1	0	0	0	1	0	0	0	0	1	1	1	1	0	0	0	0	1	1	2	1	0	1	0	0	2	1	2	1	0	0	2	1	0	0	2	0	0	0	0	1
283	1	0	2	0	0	2	0	0	2	0	0	1	1	0	0	0	0	0	1	1	1	0	1	0	0	1	2	2	2	1	0	0	0	1	0	1	1	0	0	1	1	0	0	2	0	0	0	0	0
284	0	0	0	0	0	0	1	1	2	0	0	1	1	0	0	0	0	1	1	0	0	0	0	0	0	2	1	2	1	1	2	1	2	1	0	1	2	0	0	2	2	0	0	2	1	1	0	0	1
285	1	0	2	0	0	2	1	2	0	0	1	1	2	0	0	0	0	0	0	0	0	0	0	0	0	2	1	1	2	2	1	0	2	0	0	1	1	0	0	1	1	0	0	2	0	0	0	0	1
286	1	0	2	0	0	2	2	2	0	0	0	0	0	0	0	0	0	0	1	1	2	2	1	1	1	1	0	1	1	1	1	1	1	1	0	1	2	0	0	2	2	0	0	1	0	0	0	1	2
287	0	0	1	0	0	1	2	2	1	0	1	0	1	0	0	1	0	1	1	1	1	0	0	0	0	1	2	2	2	2	0	1	2	1	0	1	1	0	0	1	1	0	0	2	0	0	0	0	1
288	0	0	2	0	0	2	1	1	2	0	0	0	0	0	0	0	0	1	1	1	2	0	0	0	0	1	2	2	2	1	0	1	1	1	0	2	1	0	1	1	1	1	0	1	1	0	0	0	1
289	0	0	1	0	0	1	1	2	1	0	1	1	1	0	0	0	0	0	2	0	0	1	0	0	0	2	2	2	2	2	1	0	0	2	0	2	0	0	1	1	0	0	0	2	0	0	0	0	0
290	1	0	1	1	0	1	1	2	1	0	1	1	1	1	1	0	0	1	0	2	2	0	0	0	0	1	2	2	2	1	0	1	2	1	0	1	1	1	0	1	1	1	1	2	1	0	0	0	1
291	0	0	1	0	0	1	2	2	0	0	2	0	1	0	0	1	0	1	0	2	2	0	1	0	0	2	1	2	2	2	0	1	1	2	0	2	1	0	0	1	1	1	1	1	0	0	0	0	1
292	1	0	0	0	0	0	2	2	1	0	0	0	1	0	0	1	0	1	0	2	2	0	0	0	0	0	1	1	2	2	0	1	1	2	0	2	1	0	0	1	1	0	0	2	0	0	0	1	1
293	0	0	1	0	1	1	1	2	1	0	1	0	0	0	0	0	0	1	1	1	2	1	0	0	0	0	1	2	2	2	0	1	1	2	0	2	1	0	0	1	1	0	0	1	0	0	0	0	0
294	1	0	0	0	0	1	0	0	2	0	0	1	2	0	0	0	0	1	0	2	2	0	0	0	0	1	2	2	2	2	1	0	0	2	0	1	1	1	0	1	1	0	0	2	0	0	0	0	1
295	1	0	1	0	0	1	2	2	0	0	0	0	1	0	0	1	0	0	0	2	2	0	1	1	1	1	1	2	1	1	2	2	2	0	0	0	1	0	0	1	1	0	0	2	0	0	0	0	0
296	0	0	1	0	0	1	0	0	2	0	1	0	0	0	0	0	0	1	1	1	1	0	0	0	0	1	2	2	2	1	0	1	1	0	0	1	2	0	0	1	1	1	1	1	1	1	0	0	2
297	1	1	1	0	0	0	2	2	1	0	1	0	0	0	0	0	0	0	1	1	2	0	0	0	0	2	2	2	2	2	0	2	2	0	0	1	2	0	0	2	2	0	0	1	0	0	0	0	2
298	1	0	2	0	1	2	0	0	2	0	0	1	1	0	0	0	0	1	1	1	2	1	0	0	0	1	2	2	2	2	0	1	1	2	1	2	1	1	0	1	1	1	0	1	1	0	0	0	0
299	1	0	1	0	0	1	0	1	2	0	0	0	0	0	0	0	0	0	0	1	1	1	0	0	0	1	1	2	1	1	2	0	0	1	0	2	1	1	0	0	0	1	1	2	0	2	0	0	0
300	0	0	2	0	0	1	1	1	1	0	1	0	1	0	0	1	0	0	0	2	2	1	1	1	1	1	2	2	2	2	2	0	1	2	0	2	0	0	0	1	1	1	1	2	0	0	0	0	1
301	1	0	0	0	0	1	2	2	2	0	0	1	2	0	0	0	0	0	0	2	2	0	1	0	0	2	2	2	2	2	2	1	1	2	0	2	1	1	0	1	1	1	1	2	0	2	0	0	0
302	1	0	1	0	0	1	2	2	1	0	2	1	1	1	1	0	0	0	0	2	2	0	0	0	0	1	1	2	2	2	0	1	1	1	0	2	1	0	1	0	0	0	0	2	1	1	0	0	0
303	1	0	1	0	0	1	0	1	2	0	0	0	1	0	0	0	0	0	1	1	1	0	1	0	0	2	2	2	2	2	0	1	1	1	0	2	1	0	0	2	2	0	0	2	1	0	0	0	1
304	0	0	2	0	1	2	0	0	2	0	0	0	1	0	0	0	0	0	1	0	0	0	0	0	0	1	2	2	2	2	1	2	2	0	0	1	1	0	0	1	1	1	1	2	2	1	0	0	0
305	0	1	2	0	1	2	1	1	0	0	0	0	0	0	0	0	0	0	1	0	2	0	0	0	0	2	1	2	1	2	2	0	1	1	0	1	1	0	0	2	1	0	0	2	2	0	0	0	1
306	0	0	1	0	1	2	0	1	2	0	0	0	0	0	0	0	0	2	0	2	2	0	0	0	0	1	2	2	2	2	0	1	1	2	1	2	1	0	0	1	1	0	0	2	0	1	0	0	1
307	0	0	1	0	0	1	2	2	1	1	1	0	1	0	0	0	0	0	1	0	0	1	0	0	0	0	0	2	1	1	1	1	1	1	1	1	2	0	0	1	1	2	2	2	2	1	1	1	2
308	1	0	2	0	2	2	0	0	2	0	0	1	2	0	0	0	0	0	1	1	2	2	0	0	0	0	2	0	1	1	1	0	0	1	0	0	1	0	0	1	1	0	0	0	0	0	1	1	1
309	0	0	1	1	0	1	1	1	2	0	0	0	0	0	0	0	0	1	0	2	2	0	1	1	1	1	0	2	1	1	2	1	1	1	0	1	2	0	0	0	0	0	0	1	0	1	0	0	0
310	0	0	2	0	0	2	1	2	2	0	0	0	0	0	0	0	0	0	0	2	2	0	1	0	0	2	2	2	2	2	0	2	2	0	0	0	2	0	0	2	2	0	0	2	0	1	0	0	1
311	0	0	1	0	1	1	1	1	1	0	1	0	1	0	0	1	0	1	0	2	2	1	1	1	1	0	1	2	1	1	2	0	0	2	0	2	2	0	0	1	1	0	0	1	0	0	0	0	1
312	0	1	1	0	0	1	1	1	2	0	1	1	1	0	0	0	0	1	1	1	2	1	0	0	0	0	1	1	2	2	1	1	1	1	0	1	0	1	1	0	0	0	0	2	2	1	0	0	2
313	1	0	1	0	0	1	1	2	0	0	1	1	1	0	0	0	0	1	0	2	2	1	0	0	0	2	2	2	2	2	1	0	1	2	0	2	2	0	0	2	2	0	0	2	1	0	0	0	0
314	0	1	2	0	1	2	0	0	2	0	0	1	2	0	0	0	0	0	1	1	2	0	0	0	0	1	2	2	1	1	2	1	1	1	0	1	1	0	1	1	1	2	2	2	1	1	0	0	1
315	1	1	2	0	0	1	2	2	1	0	1	1	1	0	0	0	1	1	2	0	1	0	0	0	0	2	0	2	0	0	2	1	2	1	0	1	1	0	0	0	0	0	0	2	0	1	0	0	0
316	1	0	2	0	0	1	0	0	2	0	0	0	1	1	1	0	0	1	0	2	2	1	0	0	0	2	2	2	2	2	1	1	1	1	0	2	1	0	0	2	2	1	0	1	1	0	0	0	0
317	0	0	1	0	0	1	1	1	1	1	2	0	2	0	0	1	0	1	1	1	2	1	0	0	0	1	2	2	2	2	1	0	0	2	1	2	2	0	0	1	1	0	1	2	1	1	0	0	2
318	0	0	1	0	0	0	2	2	1	0	1	0	0	0	0	0	1	2	0	1	1	0	0	0	0	0	2	2	2	2	0	1	1	1	0	2	1	2	0	0	0	2	2	2	2	1	0	0	1
319	0	0	1	0	0	1	1	2	1	0	1	1	1	0	0	0	0	0	0	2	2	1	0	0	0	2	1	1	2	2	0	1	1	1	0	1	1	0	1	1	1	0	0	2	0	0	0	0	1
320	0	0	1	0	1	2	0	0	2	0	0	0	0	0	0	0	0	0	0	2	2	0	0	0	0	1	1	1	2	2	0	1	1	1	0	1	1	1	0	1	1	0	0	1	0	0	0	0	2
321	0	0	0	0	0	0	1	1	2	0	0	1	1	1	1	0	0	0	1	1	2	0	0	0	0	2	2	2	2	2	1	2	2	1	1	1	0	1	0	0	0	0	0	1	0	0	0	1	2
322	0	1	1	0	0	1	1	1	1	0	1	0	1	0	0	0	0	2	1	1	1	1	0	0	0	0	1	2	2	2	1	1	1	0	0	0	1	1	1	2	0	0	0	1	0	0	0	0	1
323	0	0	1	0	0	1	1	1	0	1	2	0	1	0	0	0	1	1	0	2	2	1	0	0	0	0	2	2	2	2	1	2	2	1	0	1	1	0	0	1	1	0	0	1	0	0	0	0	0
324	0	0	0	0	0	0	1	1	2	0	0	0	0	0	0	0	0	1	0	1	1	0	0	0	0	1	1	2	2	1	0	0	1	2	1	2	0	0	0	0	0	0	0	2	1	1	0	0	0
325	1	0	2	0	0	1	1	1	1	0	0	0	1	0	0	1	0	1	0	2	2	0	0	0	0	1	2	2	2	2	1	1	2	2	2	2	1	0	0	0	0	1	0	1	1	1	0	0	0
326	1	0	2	0	1	2	1	1	1	0	1	1	2	0	0	0	1	2	1	1	2	1	0	0	0	1	2	2	2	2	0	2	2	1	1	2	1	1	0	0	0	2	2	2	1	1	0	0	1
327	0	0	1	0	0	1	0	1	2	0	1	0	0	0	0	0	0	0	0	1	1	0	0	0	0	0	1	2	1	1	2	2	2	1	0	2	1	0	0	0	0	0	0	2	0	0	0	0	1
328	1	1	2	0	1	2	0	1	2	0	1	0	0	0	0	0	0	1	0	1	1	0	1	0	0	1	1	2	2	2	2	1	2	0	0	2	1	0	0	2	1	0	0	1	0	1	0	0	1
329	0	0	1	0	0	1	0	0	2	0	0	0	0	0	0	0	0	1	0	0	0	0	0	0	0	1	1	1	2	2	0	1	1	2	0	2	2	0	0	1	1	1	1	2	1	0	0	0	0
330	0	0	0	0	0	1	1	2	1	0	0	0	0	0	0	0	0	1	1	1	1	0	0	0	0	0	2	2	2	2	1	0	0	2	0	2	2	0	0	2	2	0	0	1	1	0	0	0	0
331	1	0	1	0	0	2	0	1	2	0	0	0	0	0	0	0	0	1	0	2	2	1	0	0	0	0	2	2	2	2	1	1	2	2	2	2	1	0	0	1	1	1	0	1	1	0	0	0	0
332	0	1	1	0	1	1	1	1	1	1	1	1	2	0	0	0	0	0	1	1	2	0	0	0	0	2	1	1	2	2	1	2	2	1	1	2	2	0	0	2	2	0	0	1	1	1	0	0	1
333	0	0	1	0	1	1	2	2	0	0	2	0	2	0	0	0	1	1	0	2	2	0	1	0	0	1	1	2	2	2	0	1	2	1	0	1	2	0	0	2	2	0	0	2	0	0	0	0	1
334	1	0	2	0	1	2	2	2	0	0	2	0	1	0	0	1	1	1	2	0	1	1	0	0	0	1	2	2	2	2	1	0	1	1	0	2	2	0	0	1	1	0	0	2	1	1	0	0	1
335	1	0	1	0	0	2	2	2	1	0	1	0	1	0	0	0	0	0	1	1	1	0	0	0	0	2	2	2	2	2	1	1	2	1	1	2	1	1	0	1	1	1	1	2	1	0	0	0	0
336	0	0	1	0	1	1	0	1	2	0	0	0	1	0	0	0	0	0	0	2	1	0	0	0	0	1	1	1	2	2	0	0	0	2	0	2	1	0	0	0	0	1	0	1	1	0	1	0	1
337	1	0	2	0	0	1	1	1	0	1	1	2	2	1	1	0	1	1	2	0	1	0	0	0	0	1	2	2	2	2	0	0	0	2	0	2	1	0	0	2	2	0	0	2	1	0	0	0	1
338	1	1	1	0	1	1	2	2	1	0	0	0	1	0	0	0	0	0	1	1	1	0	0	0	0	1	2	2	2	2	1	1	2	0	0	0	2	0	0	1	1	1	0	1	2	0	0	1	1
339	1	0	2	0	1	1	1	1	1	0	0	0	0	0	0	0	0	2	1	1	2	1	0	0	0	0	2	2	2	2	1	1	2	1	0	2	1	1	0	0	0	0	0	2	1	1	0	0	1
340	1	0	1	0	0	1	1	1	2	0	0	0	1	0	0	0	0	0	1	1	2	0	0	0	0	0	2	2	2	2	2	1	2	1	0	1	2	0	0	2	2	0	0	2	0	0	1	1	2
341	0	0	1	0	0	2	2	2	2	0	0	0	0	0	0	0	0	2	1	1	1	1	0	0	0	1	2	2	2	1	1	1	2	2	0	2	1	0	0	1	1	0	0	2	0	1	0	0	2
342	0	0	2	0	0	1	1	1	1	0	1	0	0	0	0	1	0	0	1	1	2	0	0	0	0	1	2	2	2	2	1	1	2	1	0	1	1	0	0	1	1	0	0	1	0	1	0	0	1
343	1	0	0	0	0	0	1	2	1	0	0	0	0	0	0	0	0	0	1	1	2	0	0	0	0	1	2	2	2	2	1	1	1	2	2	2	1	1	0	1	1	0	0	2	0	0	0	0	1
344	1	0	1	0	0	1	1	1	1	0	0	0	1	1	0	0	1	1	2	0	1	0	1	0	0	0	2	2	2	2	2	0	0	2	0	2	2	0	0	1	1	0	0	2	0	1	0	0	0
345	0	0	0	0	0	0	1	1	2	0	0	0	1	0	0	1	0	0	1	1	2	0	0	0	0	1	2	2	2	1	1	2	2	2	2	2	0	1	1	0	0	0	0	1	0	0	0	0	2
346	1	0	2	0	0	2	1	2	1	0	1	0	0	0	0	0	0	1	1	1	2	0	0	0	0	2	2	2	2	2	2	2	2	0	0	1	1	1	0	0	0	1	1	1	0	0	0	0	1
347	0	1	1	0	0	1	2	2	0	0	1	1	2	0	0	0	0	1	1	1	2	0	0	0	0	0	1	1	1	1	0	1	1	1	0	2	1	0	0	1	1	1	1	2	1	2	0	1	1
348	1	0	1	0	0	2	2	2	1	1	1	0	1	0	0	0	0	0	0	2	2	0	0	0	0	1	2	2	2	2	0	0	0	2	1	2	1	1	0	0	0	0	0	1	1	0	1	1	2
349	0	0	1	0	0	1	1	2	1	0	0	0	0	0	0	0	0	1	0	2	2	0	0	0	0	1	1	1	2	2	1	1	1	2	1	1	2	0	0	1	1	0	0	1	0	1	0	0	1
350	0	1	1	0	0	1	0	0	2	0	1	0	2	0	0	1	0	0	1	0	0	1	0	0	0	0	1	2	1	1	2	1	2	1	0	2	1	1	1	0	0	1	1	1	0	0	0	0	1
351	1	0	2	0	0	2	1	2	1	0	1	0	2	0	0	1	1	2	1	1	1	0	1	0	0	0	2	2	2	2	1	2	2	2	1	2	1	0	0	2	1	1	1	1	1	0	1	0	1
352	1	0	2	0	0	1	1	1	1	1	1	0	0	0	0	0	1	1	0	1	1	0	0	0	0	1	1	1	2	2	0	1	1	1	0	1	2	0	0	2	1	0	1	1	1	1	0	0	0
353	1	0	2	0	0	0	1	1	1	0	0	1	2	0	0	1	0	0	1	1	1	0	0	0	0	2	2	2	2	2	1	1	1	1	0	1	2	0	0	1	1	0	0	2	0	0	0	0	0
354	0	0	1	0	0	1	1	1	1	0	1	0	0	0	0	0	0	1	2	0	1	0	1	1	1	1	2	2	2	2	1	1	1	2	0	1	1	0	0	1	1	1	1	2	1	1	1	0	2
355	0	0	2	0	0	1	2	2	0	0	2	1	1	0	0	0	0	1	1	1	2	0	0	0	0	0	0	1	1	0	1	2	2	1	0	2	2	0	0	1	1	0	0	1	0	0	0	0	0
356	0	0	2	0	1	2	1	1	2	0	1	0	0	0	0	0	1	0	1	1	2	0	0	0	0	0	2	2	2	2	1	0	0	1	1	2	2	0	0	1	1	1	1	2	1	1	0	1	0
357	0	0	0	0	0	0	1	1	1	1	2	0	1	0	0	0	0	1	1	1	1	1	0	0	0	0	1	1	2	2	1	1	2	2	0	2	1	0	1	0	0	0	1	2	1	1	0	0	1
358	1	0	1	0	0	1	1	1	2	0	0	0	0	0	0	0	0	0	1	1	2	0	0	0	0	1	1	1	2	2	1	1	2	0	0	1	1	0	0	0	0	1	1	2	2	1	0	0	1
359	1	0	1	0	0	1	1	1	1	1	0	0	1	0	0	0	0	0	0	1	1	0	0	0	0	1	2	2	2	2	0	1	1	1	1	1	0	0	0	1	1	1	1	2	0	0	0	0	1
360	1	0	0	0	1	1	0	0	2	0	0	0	1	0	0	0	0	0	0	2	2	0	1	0	0	1	1	1	2	2	1	1	2	2	2	2	2	0	0	2	2	1	0	0	1	1	0	0	1
361	1	0	1	0	1	1	1	2	2	0	0	0	0	0	0	0	0	0	0	2	2	0	1	0	0	1	1	2	2	2	0	1	1	1	1	1	1	1	1	0	0	1	1	1	1	2	0	0	1
362	1	0	2	0	0	2	1	1	2	0	0	0	0	0	0	0	0	0	1	1	2	1	0	0	0	0	1	2	1	1	2	2	2	1	0	0	0	0	0	1	1	1	1	1	1	1	0	0	1
363	0	0	2	0	1	2	0	1	2	0	0	1	1	0	0	0	0	0	1	1	1	0	1	0	0	0	1	0	2	2	0	1	2	1	0	1	2	0	0	1	1	0	0	0	0	1	0	0	1
364	0	0	1	0	0	1	2	2	2	0	0	0	0	0	0	0	0	1	1	1	1	0	0	0	0	1	0	2	2	2	1	1	1	1	1	1	2	0	0	2	2	1	1	2	1	0	0	0	1
365	0	0	1	0	0	0	1	2	1	0	0	1	1	0	0	0	0	0	1	1	1	2	1	1	1	1	1	2	2	1	1	1	1	2	0	1	1	0	0	0	0	1	1	2	1	2	0	0	1
366	0	1	1	0	1	2	1	1	2	0	0	1	1	0	0	0	0	0	1	1	2	1	0	0	0	1	1	1	2	2	0	0	0	1	0	1	2	0	0	1	1	0	1	2	1	0	1	1	2
367	1	0	0	0	0	1	1	2	2	0	0	0	1	0	0	0	0	1	1	1	1	0	1	0	0	1	1	2	1	1	1	1	2	2	0	2	1	0	0	1	1	0	0	2	2	0	0	1	1
368	1	0	1	0	0	1	2	2	1	0	2	0	0	0	0	0	0	0	0	1	1	0	2	0	0	0	1	2	0	0	2	1	2	2	1	2	1	0	0	0	0	0	0	1	0	0	1	0	1
369	1	0	1	0	1	1	1	1	2	0	0	0	1	0	0	1	0	0	0	2	2	0	1	0	0	0	2	2	2	2	1	0	0	2	1	1	1	0	0	0	0	1	0	0	2	0	0	0	1
370	0	0	1	1	0	1	1	2	1	0	1	0	1	0	0	1	0	0	1	1	2	0	0	0	0	2	2	2	2	2	0	1	1	1	0	1	1	0	0	2	2	0	0	2	1	0	0	0	1
371	1	0	1	0	0	1	2	2	1	0	0	1	1	0	0	0	0	0	2	0	1	0	0	0	0	1	1	2	2	2	0	1	2	1	1	1	1	0	0	2	2	0	1	2	1	0	0	0	0
372	0	0	2	0	0	1	2	2	1	0	1	0	0	0	0	0	0	2	0	2	2	0	1	0	0	1	2	2	2	1	1	2	2	1	1	1	2	0	0	2	2	0	0	2	0	0	0	0	1
373	1	0	1	0	1	1	1	2	2	0	0	0	0	0	0	0	1	0	1	1	2	2	1	1	1	1	1	2	2	1	2	1	1	1	0	2	2	0	0	1	1	1	1	2	2	0	0	0	1
374	1	0	0	0	0	0	2	2	0	0	1	0	0	0	0	0	0	0	1	1	2	0	0	0	0	0	2	2	2	2	1	1	2	0	0	1	1	1	0	0	0	2	2	2	2	1	0	0	0
375	1	0	2	0	0	2	2	2	0	0	0	0	0	0	0	0	0	1	1	1	1	1	1	1	1	0	0	2	0	0	2	2	2	2	1	2	2	0	0	1	1	0	0	1	0	1	0	0	1
376	0	0	2	0	0	1	1	2	1	0	0	1	2	1	1	0	1	1	1	0	1	1	1	1	1	1	2	2	2	2	0	2	1	1	0	2	1	1	0	1	1	1	0	1	1	0	0	0	1
377	0	0	1	0	0	0	1	1	1	0	0	0	0	0	0	0	0	0	1	0	0	0	0	0	0	1	0	1	1	1	1	0	0	2	0	2	1	0	1	1	1	0	0	1	0	0	0	0	2
378	1	0	1	0	0	0	1	1	2	0	1	1	2	1	1	0	0	1	0	2	2	1	1	1	1	1	1	1	2	2	0	2	2	0	0	0	1	0	0	2	2	0	0	1	0	1	1	0	1
379	0	0	2	0	1	1	1	1	1	0	0	0	1	0	0	0	0	1	0	2	2	0	0	0	0	0	1	2	1	1	1	1	1	1	0	1	1	0	0	1	1	1	1	2	2	0	0	0	1
380	0	0	0	0	0	1	0	0	2	0	1	0	1	0	0	1	0	1	0	2	1	1	1	0	0	0	1	2	2	2	0	1	1	1	0	1	1	0	0	1	1	1	1	1	1	1	0	0	0
381	0	0	1	0	1	2	1	2	2	0	0	0	0	0	0	0	0	1	2	0	0	0	0	0	0	0	2	2	2	2	1	1	2	2	0	2	1	0	0	1	1	0	0	2	1	0	0	0	1
382	1	0	2	0	0	2	2	2	1	0	1	0	0	0	0	0	0	0	0	2	2	1	0	0	0	1	1	1	2	2	1	1	2	1	0	1	2	0	0	1	1	0	0	2	0	0	0	0	1
383	0	0	2	0	1	1	1	2	1	0	1	1	1	0	0	0	0	2	1	1	2	0	0	0	0	1	1	2	2	2	0	2	2	0	0	0	1	1	1	1	0	0	0	2	0	1	0	0	0
384	1	0	2	0	2	2	0	0	2	0	0	0	1	0	0	1	0	1	1	1	2	0	1	0	0	1	2	2	1	1	2	1	2	2	0	2	1	0	0	1	0	0	0	2	1	1	0	0	0
385	0	0	2	0	0	1	2	2	0	0	1	1	1	0	0	0	1	2	1	1	2	0	0	0	0	1	1	1	2	2	0	0	0	2	0	2	1	0	0	1	1	0	0	1	1	0	0	0	2
386	1	0	1	0	1	2	1	1	2	0	0	1	1	0	0	0	0	1	2	0	1	0	0	0	0	2	1	1	2	2	1	1	1	0	0	1	1	1	0	0	0	0	0	1	1	0	0	2	2
387	1	1	2	0	0	1	0	0	1	0	1	0	0	0	0	0	0	0	1	1	2	1	1	1	1	1	0	1	1	1	1	2	2	0	0	0	1	0	0	0	0	2	1	2	1	0	0	0	0
388	0	0	2	0	0	2	1	1	1	0	1	0	0	0	0	0	0	1	2	0	2	0	0	0	0	1	1	1	2	2	0	0	1	2	0	2	2	0	0	1	1	0	0	1	0	0	0	1	1
389	1	0	1	0	0	0	1	2	1	0	0	0	0	0	0	0	0	1	1	1	2	0	0	0	0	1	1	2	2	2	1	2	2	2	1	2	2	0	0	1	1	1	1	2	1	1	0	0	0
390	0	0	2	0	0	2	2	2	0	0	0	1	1	0	0	0	1	1	1	0	1	1	0	0	0	2	1	0	2	2	0	1	1	1	0	1	2	0	0	1	1	0	0	0	0	0	0	0	0
391	1	0	1	0	0	0	0	0	1	0	0	1	1	0	0	0	0	1	1	1	2	0	0	0	0	1	2	2	2	2	2	2	1	2	1	2	2	1	1	2	1	1	1	2	1	0	0	0	0
392	0	0	1	0	0	2	1	0	2	0	1	1	2	0	0	0	0	1	0	1	1	0	0	0	0	2	2	2	2	2	2	2	2	0	0	1	2	1	0	1	1	0	0	2	1	1	0	0	0
393	1	0	1	0	0	1	2	2	0	0	2	0	0	0	0	0	0	1	0	2	2	0	0	0	0	0	1	1	1	1	1	1	1	1	0	1	2	0	0	2	2	0	0	2	0	0	0	0	0
394	0	0	2	0	1	2	2	2	1	0	0	0	0	0	0	0	0	1	2	0	2	0	1	0	0	1	1	2	2	1	1	1	2	1	0	1	2	0	0	2	2	0	0	0	0	0	0	0	1
395	0	0	1	0	0	0	0	0	2	0	0	0	0	0	0	0	0	0	0	1	1	0	0	0	0	2	2	2	2	2	1	1	0	0	0	2	1	0	0	0	0	1	1	1	0	0	0	0	0
396	1	0	1	0	0	2	0	1	2	0	0	0	0	0	0	0	0	2	1	1	2	0	0	0	0	0	2	2	2	2	1	2	2	0	0	1	2	0	0	2	2	1	0	1	0	0	0	0	0
397	0	0	0	0	0	0	1	2	2	0	0	0	1	0	0	0	0	0	1	1	2	0	0	0	0	1	1	1	2	2	0	1	1	0	0	0	1	0	1	1	1	0	0	1	0	1	1	1	2
398	1	0	1	0	0	1	2	2	1	0	0	0	1	0	0	0	0	0	2	0	0	0	0	0	0	1	2	2	2	2	1	1	2	1	0	1	1	0	0	1	1	0	0	2	1	2	0	0	1
399	0	0	0	0	0	0	1	2	2	0	0	0	0	0	0	0	0	2	1	1	2	0	0	0	0	1	2	2	2	2	1	1	1	1	0	2	1	0	0	0	0	0	0	0	0	0	0	0	0
400	0	0	0	0	0	0	2	2	1	0	0	1	1	0	0	0	0	1	0	1	1	0	0	0	0	0	2	2	2	2	1	2	2	0	0	1	1	0	0	1	1	1	1	1	0	0	0	1	1
401	1	0	1	0	0	1	2	2	0	0	1	0	1	0	0	0	0	0	0	2	2	1	0	0	0	0	0	2	1	2	2	0	1	1	0	1	0	2	0	0	0	0	1	2	1	0	0	0	0
402	1	0	1	0	0	1	1	1	1	0	0	1	1	1	1	0	0	2	1	1	2	0	0	0	0	2	1	1	2	2	0	1	1	2	0	2	1	1	0	1	1	0	0	1	0	0	0	0	1
403	0	0	1	0	1	1	1	1	1	0	1	0	0	0	0	0	0	1	0	2	2	0	1	0	0	1	1	1	2	2	0	0	0	2	0	2	1	0	0	0	0	0	0	2	0	0	0	0	1
404	0	0	1	0	1	1	1	1	1	0	0	1	1	0	0	0	0	0	0	0	0	1	0	0	0	0	1	2	1	1	2	0	0	2	1	1	2	0	0	1	1	1	0	1	2	1	0	1	0
405	1	0	0	0	0	0	1	1	2	0	0	2	2	0	0	0	0	0	0	1	1	0	1	1	1	1	0	2	1	2	2	2	2	1	1	2	1	0	1	1	1	1	0	1	1	0	0	0	0
406	0	0	1	0	0	1	0	0	2	0	0	0	0	0	0	0	0	0	0	1	1	1	0	0	0	0	1	1	2	2	0	0	1	0	0	2	2	0	0	2	2	0	0	1	0	0	0	0	0
407	1	0	0	0	0	1	1	1	1	0	1	0	2	0	0	1	0	0	1	1	2	1	0	0	0	2	2	2	2	2	2	1	1	1	1	1	1	1	0	0	0	0	0	2	0	2	0	0	2
408	1	0	1	0	0	1	0	0	2	0	0	1	2	0	0	0	0	0	1	1	1	0	1	0	0	0	1	2	2	2	2	1	1	0	0	0	1	0	0	1	1	1	0	0	1	0	0	0	1
409	0	0	2	0	1	2	1	1	1	0	1	1	1	0	0	0	0	2	1	1	1	1	0	0	0	0	0	1	2	2	0	1	2	1	0	1	2	0	0	1	1	0	0	1	0	1	0	1	2
410	1	0	1	0	0	0	2	2	2	0	0	0	1	0	0	1	0	0	0	2	2	1	0	0	0	1	0	1	2	2	1	2	2	1	1	1	1	1	0	1	1	0	0	2	0	1	0	0	2
411	1	0	1	0	0	2	2	2	1	0	2	0	1	1	1	0	0	0	0	2	2	0	2	0	0	0	1	2	2	1	1	1	1	0	0	0	1	0	0	1	1	0	0	1	0	1	0	0	1
412	1	0	1	0	0	1	0	1	2	0	0	1	1	0	0	0	0	1	0	2	1	0	0	0	0	2	1	1	2	2	0	1	1	1	0	2	2	0	0	1	1	0	0	2	1	2	0	0	0
413	1	0	0	0	0	0	1	1	1	0	0	1	2	0	0	0	0	1	0	1	1	0	0	0	0	2	1	1	2	2	1	2	2	1	0	1	2	0	0	2	2	0	0	1	0	0	0	0	1
414	0	0	1	0	0	0	1	1	2	0	0	1	2	0	0	1	0	1	2	0	1	2	1	1	1	1	2	2	2	1	0	1	2	2	2	2	1	0	0	1	1	1	1	1	1	0	0	0	0
415	0	0	1	0	0	0	1	1	2	0	0	0	0	0	0	0	0	0	1	1	1	0	0	0	0	1	1	1	2	2	0	1	1	1	0	1	1	0	0	2	2	0	0	1	1	1	0	0	0
416	1	0	1	0	0	0	2	2	1	0	0	1	1	0	0	0	0	0	1	1	1	1	0	0	0	2	2	2	2	1	1	1	1	2	2	2	0	0	0	1	1	0	0	2	0	0	0	0	2
417	0	0	2	0	0	2	1	2	2	0	0	0	0	0	0	0	0	0	2	0	0	0	0	0	0	0	1	1	2	2	0	0	1	0	0	2	1	1	0	1	1	2	2	2	1	1	0	1	0
418	1	0	1	0	0	0	2	2	1	0	0	0	0	0	0	0	1	1	0	1	1	0	0	0	0	2	2	2	2	2	1	0	2	1	0	2	2	0	0	1	1	1	1	1	1	1	0	0	0
419	0	0	0	0	0	1	2	2	1	0	0	0	2	0	0	0	0	1	1	1	2	0	0	0	0	1	1	2	1	1	1	1	1	2	0	2	2	0	0	1	1	0	0	1	0	0	0	0	0
420	0	0	2	0	1	2	1	1	1	0	1	1	1	0	0	0	0	0	0	2	2	0	0	0	0	2	2	2	2	1	0	2	2	0	0	0	1	0	0	2	2	0	0	1	1	0	0	0	0
421	0	1	1	0	0	1	1	1	0	0	1	0	0	0	0	0	0	0	0	2	2	1	0	0	0	2	1	1	2	2	0	0	1	1	0	2	0	0	1	0	0	1	1	1	1	1	1	0	2
422	0	0	1	0	0	2	2	2	1	0	0	0	1	0	0	1	0	0	0	2	2	1	0	0	0	1	1	1	2	2	1	2	2	0	0	1	0	0	1	0	0	0	0	2	0	0	0	0	0
423	1	0	0	0	0	1	2	2	0	0	0	0	1	0	0	0	0	0	0	2	2	1	1	1	1	1	0	2	0	0	2	0	0	1	0	1	2	0	0	1	1	0	0	2	1	0	0	0	1
424	0	0	1	0	0	1	1	2	1	0	1	0	0	0	0	0	0	1	1	1	1	0	0	0	0	0	2	2	2	2	1	1	2	1	0	1	2	0	0	1	1	1	0	0	2	0	0	1	0
425	1	0	0	0	0	0	0	0	2	0	1	0	0	0	0	0	0	0	0	2	2	0	0	0	0	1	2	2	2	2	1	1	1	2	1	2	2	0	0	2	1	0	0	2	0	0	1	0	1
426	1	0	1	0	0	1	2	2	1	1	1	0	2	0	0	0	0	1	2	0	1	0	0	0	0	1	2	2	2	2	1	2	2	1	0	1	1	0	0	2	2	0	0	1	0	0	0	0	2
427	1	0	1	0	1	1	1	1	1	0	0	0	2	0	0	1	0	1	0	1	1	1	0	0	0	1	1	1	2	2	0	1	1	1	0	1	1	0	0	0	0	0	0	2	0	0	0	0	0
428	0	0	2	0	0	1	2	2	1	0	0	0	0	0	0	0	1	1	0	2	2	2	1	1	1	1	2	2	2	2	1	1	1	1	0	1	1	1	0	1	1	1	1	1	1	1	0	0	1
429	0	0	1	0	0	1	2	2	1	0	0	0	1	0	0	0	1	2	0	1	1	0	0	0	0	0	2	2	2	2	1	1	2	2	2	2	2	1	0	0	0	0	0	2	0	1	1	0	1
430	0	0	2	0	1	2	2	2	0	0	1	0	0	0	0	0	0	0	1	1	1	0	0	0	0	1	2	2	2	2	0	1	1	1	0	1	1	0	1	1	1	1	1	2	0	0	0	1	2
431	1	0	2	0	0	1	1	2	2	0	0	0	1	0	0	1	0	0	0	0	0	0	0	0	0	2	2	2	2	2	1	0	1	2	1	2	2	0	0	2	2	1	1	2	0	0	0	0	1
432	1	0	1	0	0	1	1	2	1	0	0	0	0	0	0	0	0	0	0	2	2	1	1	0	0	0	2	2	2	2	0	2	2	1	0	0	1	0	0	1	1	1	1	2	1	1	0	0	1
433	1	0	1	0	1	2	0	0	2	0	0	0	0	0	0	0	0	0	0	1	1	0	0	0	0	1	2	2	2	2	1	1	1	2	0	2	1	0	1	1	1	0	0	0	0	0	1	1	2
434	0	0	1	0	0	1	2	2	1	0	0	0	1	0	0	1	0	1	0	2	2	0	1	0	0	1	1	1	2	2	0	0	1	1	0	1	2	0	0	1	1	0	0	1	0	0	0	0	1
435	1	1	2	0	0	1	1	1	2	0	0	1	2	0	0	0	0	1	1	1	1	2	1	1	1	1	1	1	2	2	0	2	2	0	0	0	2	0	0	1	1	0	0	1	0	0	0	0	1
436	1	0	1	0	0	0	2	2	1	0	1	1	1	0	0	0	0	0	1	1	1	0	0	0	0	1	2	2	2	2	2	0	1	2	0	2	0	1	1	0	0	0	0	1	1	0	0	0	2
437	1	0	0	0	0	0	2	2	1	0	0	0	1	0	0	1	0	0	0	2	2	0	0	0	0	2	2	2	2	2	1	2	2	0	0	0	1	1	0	1	1	0	0	2	0	0	0	0	0
438	1	0	2	0	0	1	0	1	1	0	1	1	1	0	0	0	1	1	1	1	1	0	0	0	0	2	2	2	2	1	0	1	1	0	0	0	1	0	0	2	1	1	1	2	1	1	1	0	2
439	0	0	2	0	0	2	1	2	1	0	1	0	0	0	0	0	0	0	0	1	0	0	1	0	0	1	2	2	2	1	0	1	2	2	2	2	2	0	0	0	0	0	0	2	1	1	0	0	2
440	1	0	1	0	0	1	0	0	2	0	0	0	0	0	0	0	0	0	0	2	2	0	0	0	0	2	2	2	2	2	1	0	0	2	0	2	2	0	0	0	0	1	1	2	1	1	0	0	2
441	0	0	1	0	0	0	2	2	1	0	0	1	0	0	0	0	0	1	1	1	1	0	0	0	0	0	2	2	2	2	0	0	1	1	0	2	1	0	0	1	1	0	0	1	0	0	0	0	0
442	0	0	1	0	0	0	2	2	0	0	1	0	0	0	0	0	0	0	1	1	2	1	0	0	0	1	2	2	2	1	1	1	1	1	0	1	1	0	0	1	1	0	0	2	0	1	0	0	1
443	0	0	2	0	0	2	1	2	2	0	0	0	1	0	0	1	0	1	0	2	2	0	0	0	0	0	1	2	2	1	1	1	1	0	0	1	1	0	0	2	1	0	0	2	0	1	0	0	1
444	1	0	1	0	0	1	2	2	1	0	1	1	1	1	1	0	0	0	0	2	2	1	0	0	0	1	1	1	1	1	1	0	1	1	0	2	2	0	0	1	1	0	0	0	0	0	0	0	0
445	0	0	2	0	0	1	0	0	1	0	0	0	1	0	0	0	0	1	0	2	2	1	1	1	1	1	1	2	1	1	2	2	2	0	0	1	2	0	0	2	2	1	1	2	0	2	0	0	0
446	0	0	2	0	0	1	0	0	2	0	0	1	1	0	0	0	0	1	1	1	1	1	2	1	1	1	0	1	1	1	1	0	1	2	1	2	0	0	0	1	0	1	1	2	2	2	0	0	1
447	1	0	2	0	1	2	2	2	1	0	1	1	1	0	0	0	0	1	0	2	2	0	0	0	0	0	2	2	2	2	1	0	0	2	0	2	1	0	0	0	0	1	1	1	1	0	0	0	1
448	0	0	2	0	0	2	1	2	1	0	1	0	0	0	0	0	0	1	0	2	2	0	1	0	0	2	2	2	2	2	1	1	2	1	1	1	1	0	0	1	1	0	0	2	1	1	0	0	2
449	1	1	1	0	1	1	2	2	1	0	2	0	1	0	0	0	0	0	0	1	1	0	1	0	0	1	1	1	2	2	1	1	1	1	0	1	1	0	0	0	0	2	2	2	1	1	0	0	1
450	1	0	1	0	0	2	1	1	0	1	2	0	0	0	0	0	0	0	1	0	1	1	1	0	0	1	1	2	2	1	2	1	1	1	0	2	2	0	0	1	1	0	0	2	1	0	1	0	1
451	1	0	1	0	0	1	1	1	1	1	1	1	1	0	0	0	0	1	0	1	2	1	1	0	0	0	1	2	2	2	0	2	2	1	1	2	0	0	0	0	0	0	0	2	0	1	0	0	0
452	1	0	2	0	1	1	1	1	1	1	1	0	1	0	0	0	0	0	1	1	1	1	1	1	1	0	2	2	2	2	2	1	1	1	0	2	1	0	0	1	1	1	1	1	1	1	0	0	0
453	1	0	1	0	0	1	1	1	1	0	0	0	0	0	0	0	0	1	0	2	2	0	0	0	0	1	2	2	2	2	2	1	1	1	0	1	2	0	0	2	1	1	1	2	2	2	0	0	2
454	1	0	2	0	1	2	0	1	2	0	1	0	0	0	0	0	0	0	1	1	2	1	0	0	0	1	2	2	2	2	1	1	1	1	1	2	1	0	0	1	1	0	0	1	0	0	0	0	0
455	1	0	1	0	0	1	1	1	1	1	1	0	0	0	0	0	0	2	1	1	2	1	0	0	0	2	1	2	1	1	2	1	2	1	0	1	1	1	0	1	1	2	2	2	1	1	0	0	1
456	0	0	1	0	0	1	1	1	1	1	1	0	1	0	0	1	0	0	1	1	1	1	0	0	0	2	0	2	1	1	2	1	1	2	1	2	2	0	0	1	1	1	1	2	1	1	0	0	1
457	1	0	2	0	0	1	1	1	2	0	0	0	0	0	0	0	0	0	1	0	0	1	0	0	0	2	0	1	1	0	1	2	2	2	1	2	1	1	0	1	1	1	0	0	1	1	0	0	0
458	1	1	1	0	0	1	0	0	2	0	1	0	0	0	0	0	0	1	1	1	1	2	1	1	1	1	2	2	2	2	1	1	1	0	0	1	1	1	0	1	1	0	1	1	1	1	0	0	0
459	0	0	1	0	0	2	1	1	2	0	0	1	2	0	0	1	0	1	0	1	1	0	0	0	0	2	0	1	1	1	1	1	2	1	0	2	1	1	0	1	1	0	0	2	0	0	0	1	1
460	0	0	1	0	0	2	0	1	2	0	1	0	1	0	0	0	0	1	2	0	0	1	1	1	1	2	1	1	2	2	0	1	1	1	0	1	2	0	0	2	2	0	0	1	0	0	0	0	0
461	0	0	2	0	0	1	1	2	2	0	0	1	1	0	0	0	0	0	0	2	2	0	0	0	0	0	1	2	1	1	2	1	1	2	0	1	1	1	0	1	1	0	0	2	1	0	0	1	0
462	0	0	2	0	0	1	2	2	2	0	1	1	2	0	0	0	0	0	0	1	1	0	0	0	0	1	0	1	1	1	1	1	2	1	0	1	2	1	0	1	1	1	0	1	1	0	0	0	0
463	0	0	1	0	0	1	1	1	1	0	1	0	0	0	0	0	0	2	1	1	2	0	0	0	0	1	1	1	2	2	0	2	2	0	0	2	1	1	0	0	0	0	0	2	0	1	1	1	2
464	0	0	2	0	0	2	0	0	2	0	0	0	1	1	0	0	0	0	0	2	2	0	1	1	1	1	1	2	2	2	0	2	2	0	0	1	1	0	0	1	1	0	0	2	1	0	0	0	1
465	0	0	1	0	0	0	1	1	2	0	0	0	0	0	0	0	0	0	1	0	0	1	0	0	0	0	1	1	2	2	0	1	1	1	0	2	2	0	0	2	2	0	0	2	0	0	0	0	1
466	0	0	2	0	0	2	1	1	1	0	0	0	0	0	0	0	0	0	1	1	2	1	0	0	0	0	2	2	2	2	1	1	1	1	0	1	2	0	0	0	0	0	0	2	0	0	0	0	0
467	1	0	2	0	0	2	2	2	2	0	0	0	1	0	0	0	0	1	1	1	1	0	0	0	0	1	0	2	1	1	1	1	1	2	1	2	2	0	0	2	2	0	0	2	1	0	0	1	2
468	1	0	2	0	0	1	2	2	0	0	0	1	1	0	0	0	0	0	0	1	1	1	0	0	0	1	2	2	2	2	0	2	2	0	0	0	2	0	0	0	0	0	0	2	0	0	0	0	2
469	1	0	1	0	0	1	1	1	2	0	0	1	1	0	0	0	0	1	1	1	2	1	1	1	1	0	1	2	2	2	0	0	0	1	0	1	1	1	0	1	1	0	0	2	0	0	0	0	1
470	1	0	2	0	1	1	1	1	2	0	0	1	1	0	0	0	0	0	0	2	2	0	0	0	0	0	2	2	2	2	1	2	2	1	1	1	2	0	0	0	0	0	0	2	1	1	1	1	2
471	0	0	2	0	1	1	2	2	1	0	0	1	2	0	0	0	0	2	1	1	2	1	0	0	0	0	1	2	2	2	1	1	1	0	0	1	0	2	0	0	0	0	0	2	1	1	0	0	0
472	0	0	2	0	1	2	0	0	2	0	1	0	0	0	0	0	0	1	0	0	0	0	0	0	0	0	2	2	2	1	0	0	0	2	1	2	2	0	0	1	1	1	1	1	0	0	0	0	0
473	0	0	1	0	0	1	1	1	1	0	0	1	0	0	0	0	0	1	0	1	1	1	1	0	0	1	1	2	2	2	0	0	0	0	0	1	1	0	0	1	1	1	1	1	1	1	0	0	0
474	1	0	0	0	0	0	1	1	1	0	1	2	2	1	1	0	0	0	1	1	2	1	1	0	0	0	1	2	1	1	2	1	1	1	1	2	0	1	0	0	0	1	1	2	0	1	0	1	2
475	0	0	0	0	0	0	2	2	1	0	0	1	1	0	0	0	0	1	0	2	2	0	0	0	0	1	2	2	2	2	0	1	0	2	1	2	0	0	0	0	0	0	0	1	1	0	0	0	1
476	0	0	1	0	0	1	1	1	1	0	2	1	2	0	0	0	0	0	0	2	2	0	0	0	0	0	1	2	1	1	1	1	1	1	0	2	1	0	0	2	1	2	2	2	1	1	0	1	2
477	1	0	2	0	0	2	1	1	1	0	0	0	0	0	0	0	0	0	1	1	1	1	2	1	1	1	1	2	2	2	1	1	1	2	2	2	1	0	0	1	1	0	0	2	1	1	0	1	1
478	0	0	2	0	0	1	1	2	1	0	0	0	1	0	0	0	0	0	0	0	0	1	1	1	1	0	2	2	2	1	0	1	1	1	0	2	1	0	0	1	1	1	0	0	1	1	0	0	0
479	0	0	2	0	0	2	2	2	2	0	1	0	0	0	0	0	0	0	1	1	2	1	0	0	0	1	2	2	2	2	1	2	2	1	1	1	1	0	0	2	2	0	0	1	0	1	0	0	1
480	0	0	0	0	0	1	0	1	2	0	1	0	0	0	0	0	0	2	1	1	1	0	0	0	0	1	2	2	2	1	0	1	2	2	1	2	2	1	0	1	1	0	0	0	0	0	0	1	2
481	0	0	1	0	0	1	0	0	2	0	1	1	2	0	0	0	0	1	1	1	1	0	0	0	0	1	1	2	1	1	2	1	1	1	0	2	1	0	0	0	0	1	1	1	1	1	0	0	1
482	0	0	2	0	0	2	1	1	1	0	1	1	1	0	0	0	0	0	1	1	1	1	1	1	1	1	1	2	2	2	0	1	1	0	0	1	1	0	0	0	0	0	0	1	0	1	0	1	2
483	0	0	1	0	0	1	1	1	2	0	0	0	1	0	0	0	0	1	0	2	2	1	0	0	0	1	2	2	2	2	0	0	0	2	0	2	1	0	0	2	2	1	1	2	1	1	0	0	1
484	0	0	1	1	0	1	0	0	2	0	0	0	1	0	0	0	0	0	1	1	1	0	0	0	0	1	2	2	2	2	2	2	2	1	0	1	1	1	0	1	1	1	1	2	1	1	0	0	1
485	0	0	2	0	2	2	2	2	1	0	1	0	0	0	0	0	0	0	2	0	0	1	0	0	0	1	1	1	2	2	0	1	1	1	0	1	0	1	0	0	0	0	0	0	2	1	1	0	1
486	0	0	2	0	0	2	1	2	2	0	0	0	0	0	0	0	0	1	0	2	2	1	0	0	0	0	2	2	2	2	0	0	0	2	0	2	1	0	0	1	1	0	0	2	1	1	0	0	0
487	0	0	2	0	1	2	2	2	0	0	0	0	1	0	0	0	0	0	1	1	1	1	2	1	1	1	1	2	1	2	2	1	1	2	1	2	2	0	0	2	2	0	0	2	0	1	0	0	0
488	0	0	0	0	0	0	1	1	1	1	1	0	1	0	0	0	0	0	2	0	0	0	1	1	1	0	1	2	2	2	2	1	1	2	0	2	2	0	0	2	2	1	0	1	2	1	0	0	0
489	1	0	2	0	0	1	1	1	1	0	1	0	0	0	0	0	0	0	1	0	2	0	1	0	0	1	1	1	2	2	0	2	2	1	0	2	2	0	0	1	1	0	0	2	0	0	1	0	1
490	1	1	2	0	1	1	0	0	2	0	0	1	0	0	0	0	0	2	0	2	2	1	0	0	0	0	1	1	2	2	0	1	1	2	1	2	1	0	1	0	0	1	1	1	1	1	0	0	2
491	0	0	1	0	0	1	1	1	2	0	1	0	1	0	0	1	0	1	1	1	2	1	0	0	0	0	1	1	2	2	0	0	0	2	0	2	0	1	0	0	0	0	0	2	1	0	0	1	2
492	0	0	2	0	0	1	2	2	1	0	1	0	1	0	0	0	0	1	0	1	1	1	0	0	0	0	1	2	2	2	0	0	0	2	1	1	2	0	0	2	1	0	0	0	0	0	1	1	2
493	0	0	1	0	0	1	2	2	0	0	0	0	0	0	0	0	0	2	1	1	2	0	1	0	0	2	2	2	2	2	2	1	1	1	0	2	1	1	0	2	2	0	0	1	1	1	0	0	1
494	0	0	0	0	0	0	1	2	1	0	0	0	1	1	1	0	0	0	0	2	2	0	0	0	0	2	2	2	2	2	0	2	2	0	0	1	0	0	0	1	1	0	0	1	0	0	0	0	0
495	0	0	2	0	1	1	0	0	2	0	0	0	2	0	0	0	0	0	1	1	1	2	1	1	1	1	2	2	2	2	0	1	1	0	0	1	1	0	0	1	1	0	0	1	0	0	1	1	2
496	1	0	2	0	0	0	1	1	1	0	0	2	2	0	0	0	0	0	1	1	1	0	0	0	0	1	2	2	1	2	1	2	2	0	0	1	1	0	0	1	1	0	0	1	0	0	1	1	2
497	1	0	1	0	1	2	1	1	2	0	0	1	1	0	0	0	0	2	1	1	1	1	2	1	1	0	2	2	2	2	1	2	2	1	0	0	0	0	0	0	0	0	0	2	0	0	2	0	2
498	0	0	1	0	0	2	1	1	1	0	1	0	0	0	0	0	0	0	1	1	2	1	0	0	0	2	2	2	2	2	1	1	1	1	0	2	1	0	1	1	1	0	0	0	0	0	0	0	1
499	1	0	1	0	1	1	1	1	1	1	0	0	0	0	0	0	0	1	0	2	2	1	0	0	0	0	1	2	2	2	1	2	2	1	1	2	1	1	0	0	0	1	1	1	1	1	0	0	1
500	0	1	1	0	0	1	2	2	1	0	1	0	0	0	0	0	0	0	1	0	1	0	0	0	0	1	2	2	2	1	1	2	2	1	0	1	1	0	1	1	1	0	0	1	0	0	0	0	2
501	0	0	1	0	1	2	1	1	1	0	1	0	0	0	0	0	0	1	0	2	2	0	0	0	0	2	2	2	1	1	2	0	2	2	1	2	1	0	0	1	1	0	0	2	1	0	0	0	1
502	0	0	2	0	2	2	2	2	0	0	2	1	1	0	0	0	0	1	0	2	2	0	1	0	0	1	2	2	2	2	1	2	2	1	1	2	2	0	0	2	1	0	0	2	1	1	1	0	1
503	0	0	1	0	0	1	1	1	1	1	0	0	1	0	0	0	0	0	1	1	1	1	1	0	0	0	0	0	1	2	1	1	1	1	0	1	1	1	1	1	0	0	0	2	1	1	0	0	1
504	0	0	1	0	0	0	2	2	2	0	0	0	0	0	0	0	0	0	0	1	1	1	0	0	0	0	2	2	2	2	2	1	1	1	0	1	1	0	0	1	1	1	1	2	0	1	0	2	2
505	1	0	1	0	0	1	2	2	1	0	1	0	0	0	0	0	0	0	0	1	1	0	0	0	0	2	2	2	1	1	1	1	1	2	0	2	1	0	1	0	0	0	0	2	0	2	0	0	0
506	1	0	1	0	1	1	1	2	2	0	1	0	1	0	0	1	1	2	2	0	2	0	0	0	0	1	1	1	2	2	1	1	1	1	1	2	1	0	1	1	1	0	0	1	0	0	0	0	1
507	1	0	2	0	0	2	1	1	2	0	0	2	2	1	1	0	0	0	1	1	2	0	0	0	0	1	1	2	1	1	2	2	2	2	0	2	1	1	0	1	1	1	1	1	1	0	0	0	0
508	0	0	1	0	0	1	1	2	2	0	0	0	1	0	0	1	0	0	1	1	1	0	0	0	0	2	1	2	2	2	0	2	2	2	1	2	2	0	0	2	2	0	0	2	1	0	0	0	2
509	0	0	2	0	1	1	2	2	1	0	1	0	1	0	0	0	0	2	1	1	2	0	0	0	0	1	2	2	2	2	1	0	0	2	0	2	1	0	0	0	0	0	0	1	0	1	0	0	1
510	0	1	2	0	0	1	1	1	2	0	0	0	1	1	0	0	1	1	1	1	1	2	0	0	0	0	2	2	2	1	0	1	2	1	0	1	1	0	0	1	1	0	0	2	2	0	1	1	2
511	1	0	1	0	1	2	1	1	1	0	1	0	0	0	0	0	0	1	0	1	1	1	1	1	1	1	2	2	2	2	0	1	1	2	1	2	2	1	0	0	0	0	0	2	0	2	1	0	1
512	1	0	1	0	0	1	2	2	0	0	1	0	2	0	0	0	0	0	0	1	1	0	1	0	0	1	2	2	2	2	1	1	2	2	2	2	1	1	1	2	0	0	0	2	0	0	1	0	1
513	0	0	2	0	1	2	0	1	2	0	0	1	1	0	0	0	0	0	0	2	2	0	0	0	0	1	1	1	2	2	0	1	1	1	0	2	2	0	0	2	2	1	1	2	0	0	0	0	0
514	0	0	1	0	0	2	2	2	1	0	1	0	0	0	0	0	0	0	1	1	2	0	0	0	0	1	2	2	2	2	2	0	1	2	0	2	2	0	0	2	2	0	0	2	0	0	0	0	1
515	0	0	1	0	0	1	0	1	2	0	0	0	0	0	0	0	0	0	2	0	0	1	0	0	0	2	1	1	1	1	2	0	1	2	0	2	2	0	0	2	2	1	1	1	1	1	0	0	1
516	0	0	2	0	0	2	1	1	2	0	0	2	1	0	0	0	0	1	0	1	1	1	0	0	0	2	2	2	2	2	1	1	2	1	0	1	2	0	0	1	1	1	1	2	1	2	0	0	1
517	0	0	2	0	1	1	2	2	1	0	0	0	1	0	0	1	0	2	0	2	2	1	0	0	0	1	2	2	2	2	2	1	1	0	0	1	1	0	0	1	1	0	0	1	0	0	0	0	1
518	0	0	1	0	0	2	0	0	2	0	1	2	2	1	1	0	1	1	2	0	1	0	0	0	0	2	1	2	1	1	2	1	1	1	0	2	1	0	0	1	1	0	0	2	0	1	0	0	1
519	1	0	2	0	1	2	2	2	0	1	2	0	0	0	0	0	0	2	1	1	2	0	0	0	0	2	2	2	2	2	1	1	1	0	0	0	2	0	0	1	1	1	1	2	1	1	1	0	1
520	1	0	1	0	0	1	2	2	1	0	2	0	0	0	0	0	1	1	2	0	1	0	0	0	0	1	2	2	2	2	2	1	2	0	0	2	2	1	1	2	1	0	0	1	0	0	1	0	1
521	0	1	2	0	0	1	1	1	1	0	1	1	1	0	0	0	0	1	1	1	2	1	0	0	0	1	2	2	2	1	0	0	2	2	1	2	1	0	0	0	0	1	1	1	1	1	0	0	0
522	1	0	1	0	0	1	1	1	1	1	1	0	0	0	0	0	0	1	1	1	1	1	1	1	1	1	0	2	2	2	1	1	1	0	0	1	1	1	0	0	0	0	0	1	0	0	2	0	2
523	1	0	1	0	0	2	2	2	1	0	0	0	0	0	0	0	0	2	0	2	2	1	0	0	0	2	2	2	2	2	0	0	0	2	0	2	1	0	0	2	1	0	0	1	1	0	1	1	2
524	0	0	2	0	0	2	1	1	1	1	1	0	0	0	0	0	0	1	2	0	2	0	0	0	0	0	2	2	2	2	0	1	1	1	0	1	2	0	0	0	0	1	0	0	2	1	0	0	0
525	0	0	2	0	0	1	2	2	0	0	2	0	1	0	0	0	0	0	1	0	1	0	0	0	0	2	1	2	2	2	2	2	2	1	0	2	1	0	0	2	2	1	1	1	1	0	0	1	2
526	1	0	2	0	0	2	1	2	1	0	1	0	1	0	0	1	0	0	0	2	2	0	0	0	0	1	2	2	2	2	2	2	2	1	1	1	2	0	0	2	2	2	1	2	1	0	1	0	1
527	1	0	1	0	0	0	0	0	2	0	1	0	1	0	0	0	0	1	2	0	2	1	0	0	0	0	2	2	1	1	2	1	1	1	0	1	1	0	1	1	1	0	0	2	0	0	0	0	1
528	0	0	1	0	0	2	1	2	2	0	0	0	1	0	0	0	1	1	0	1	1	0	0	0	0	0	1	0	1	2	1	0	0	2	0	2	2	0	0	1	1	0	0	2	1	0	0	0	0
529	1	0	1	0	0	0	0	0	2	0	0	0	0	0	0	0	0	0	1	1	2	1	0	0	0	0	1	2	1	0	1	1	1	1	0	1	1	1	0	0	0	0	0	2	0	0	0	0	0
530	0	0	0	0	0	0	2	2	1	0	1	1	1	0	0	0	0	2	0	2	2	1	0	0	0	0	2	2	2	2	0	0	0	1	0	1	1	0	1	1	1	1	0	0	1	1	0	0	1
531	0	0	2	0	1	2	1	1	2	0	0	0	0	0	0	0	0	0	0	2	2	2	1	1	1	1	2	2	2	1	0	1	1	1	0	2	2	1	0	1	1	0	0	1	0	0	0	0	1
532	0	0	0	0	0	1	2	2	1	0	2	0	0	0	0	0	0	0	0	2	2	0	0	0	0	1	2	2	2	1	0	2	2	2	1	2	1	0	0	1	1	1	0	1	0	1	0	0	1
533	0	0	1	0	0	1	1	2	2	0	0	0	0	0	0	0	0	1	0	2	2	1	0	0	0	0	2	2	2	2	0	2	2	1	0	2	1	1	1	1	0	0	0	2	1	1	0	0	0
534	1	0	1	0	0	1	0	0	1	0	0	0	2	1	1	1	0	0	1	0	1	1	0	0	0	2	1	1	1	1	2	1	1	0	0	1	1	1	1	0	0	0	0	2	0	0	0	0	1
535	1	1	1	0	0	1	2	2	1	0	0	0	0	0	0	0	0	1	0	2	2	1	1	0	0	0	1	1	2	2	0	2	2	0	0	1	1	1	0	1	1	0	0	0	0	0	0	0	0
536	1	0	1	0	0	0	2	2	0	0	1	0	2	0	0	1	0	1	0	2	2	1	0	0	0	0	1	1	1	1	2	1	2	1	0	1	1	0	1	1	1	0	0	2	0	0	0	0	1
537	0	0	0	0	0	1	1	1	2	0	0	1	2	0	0	0	0	1	0	2	2	0	0	0	0	2	1	2	2	2	0	0	2	0	0	1	2	0	0	1	1	1	1	2	1	1	0	0	1
538	1	0	1	0	0	1	2	2	1	0	0	1	1	0	0	0	0	2	1	1	2	0	1	1	1	2	1	2	0	0	2	1	1	2	1	2	1	0	0	1	1	1	1	2	1	1	0	0	0
539	1	0	0	0	0	0	0	0	2	0	0	0	0	0	0	0	0	0	1	1	2	0	0	0	0	1	2	2	2	2	1	1	1	1	0	1	1	0	0	2	2	0	0	0	0	0	1	0	1
540	0	0	1	0	1	2	2	2	1	0	0	0	1	0	0	0	0	1	1	0	0	0	0	0	0	2	2	2	2	1	0	2	2	0	0	1	0	1	0	0	0	0	0	2	0	0	0	0	1
541	1	0	1	0	0	1	1	1	2	0	0	0	1	0	0	1	0	2	1	1	2	0	2	0	0	1	0	1	1	1	1	1	1	2	1	2	0	2	0	0	0	0	0	2	0	1	0	1	0
542	1	0	1	0	1	1	1	2	2	0	0	0	1	0	0	0	0	1	0	2	2	0	0	0	0	2	2	2	2	1	0	1	1	2	1	2	1	0	0	1	1	0	0	2	1	0	0	0	1
543	1	0	2	0	0	2	1	2	1	0	1	0	1	0	0	1	0	1	1	1	2	1	2	1	1	0	0	2	0	0	2	2	2	1	0	1	1	2	0	0	0	2	2	2	2	1	0	0	1
544	0	0	2	0	0	1	2	2	2	0	0	1	1	0	0	0	0	1	1	1	1	1	0	0	0	1	2	2	2	2	0	1	0	2	1	2	0	0	0	1	1	1	1	2	1	2	0	0	2
545	1	0	1	0	0	0	1	1	1	0	0	0	2	0	0	0	1	1	1	0	1	0	1	0	0	1	2	2	2	1	0	1	1	1	0	2	1	1	0	0	0	1	1	2	2	0	0	0	1
546	0	0	2	0	1	2	0	1	1	0	1	0	1	0	0	1	0	0	2	0	0	0	0	0	0	1	2	2	2	2	0	1	1	1	1	1	1	0	0	1	1	1	1	2	2	2	0	0	0
547	1	0	2	0	0	2	2	2	1	0	0	2	2	0	0	0	0	2	2	0	0	0	1	1	1	1	2	2	2	2	0	2	2	0	0	1	1	0	0	1	1	0	0	2	1	1	0	0	1
548	0	0	0	0	1	1	2	2	1	0	1	1	1	0	0	0	0	0	1	1	2	2	0	0	0	0	1	1	2	2	1	1	1	2	2	2	1	0	0	1	1	0	0	2	0	1	0	0	1
549	1	0	1	0	1	1	1	1	2	0	0	1	1	0	0	0	0	0	1	1	2	0	1	1	1	2	2	2	2	2	1	1	1	2	0	2	2	0	0	1	1	0	0	1	0	1	1	0	1
550	0	0	1	0	1	2	1	1	2	0	0	0	0	0	0	0	0	1	2	0	1	0	0	0	0	1	1	1	2	2	0	1	2	0	0	1	1	0	0	1	1	0	0	2	0	1	0	0	1
551	0	0	2	0	0	1	1	2	1	0	1	1	1	0	0	0	0	1	0	2	2	0	0	0	0	1	2	2	2	2	1	0	1	1	0	2	1	1	0	0	0	1	1	2	1	0	0	0	0
552	0	0	2	0	0	1	2	2	0	1	2	0	1	0	0	0	0	1	0	2	2	1	1	1	1	2	2	2	2	2	0	1	2	1	1	1	2	1	0	1	1	0	0	1	0	0	0	0	2
553	1	0	1	0	0	1	0	1	1	0	1	0	1	0	0	1	0	0	1	1	1	0	0	0	0	0	2	2	2	2	0	1	2	2	2	2	1	0	0	0	0	0	0	0	0	0	0	0	1
554	1	0	2	0	0	1	1	1	2	0	0	0	0	0	0	0	0	0	0	1	1	1	0	0	0	0	1	1	2	2	0	1	1	2	2	2	1	1	0	1	1	0	0	2	0	0	0	0	0
555	1	0	1	0	0	0	1	1	1	0	0	1	1	0	0	0	0	1	2	0	1	0	1	0	0	1	1	1	2	2	0	0	0	2	2	2	2	0	1	1	1	0	0	1	0	0	0	1	0
556	0	0	0	0	0	1	2	2	1	0	1	2	2	1	1	0	0	0	1	1	2	0	0	0	0	1	1	1	2	2	1	0	0	2	0	2	1	2	0	0	0	1	1	2	1	1	0	0	1
557	0	0	2	0	0	2	1	1	2	0	0	1	1	0	0	0	0	1	0	2	2	0	0	0	0	1	1	1	2	2	1	2	2	0	0	1	1	0	0	1	0	1	1	2	1	0	0	0	0
558	1	0	1	0	0	1	1	1	1	0	0	0	0	0	0	0	0	0	1	0	1	0	0	0	0	1	1	2	1	1	2	0	0	2	0	2	1	0	1	1	1	0	0	2	0	0	0	0	1
559	0	0	1	1	1	2	2	2	1	0	0	0	0	0	0	0	0	0	1	1	2	1	0	0	0	0	2	2	2	2	0	1	1	1	0	1	0	0	0	1	1	0	0	2	0	1	0	0	1
560	0	0	1	0	0	2	1	1	2	0	0	0	1	0	0	0	0	0	0	1	1	0	0	0	0	1	2	2	2	2	0	0	2	0	0	1	0	0	1	0	0	0	0	0	0	0	0	2	2
561	0	0	0	0	0	1	1	1	1	0	0	0	0	0	0	0	0	0	1	1	2	0	0	0	0	0	1	2	2	2	0	1	1	2	1	2	2	0	0	1	1	0	0	2	1	1	0	0	1
562	0	0	1	0	0	1	1	1	1	0	1	0	1	0	0	1	0	0	0	2	2	0	0	0	0	1	2	2	1	1	1	1	1	2	0	2	1	0	1	1	1	0	0	1	0	0	0	0	1
563	0	0	2	0	0	2	1	1	2	0	0	0	0	0	0	0	0	0	2	0	0	0	1	0	0	1	1	2	2	2	1	1	1	0	0	1	2	0	0	1	1	0	0	2	2	0	0	0	1
564	0	1	1	0	0	1	1	1	1	1	1	0	0	0	0	0	0	1	1	1	2	0	1	0	0	0	0	2	2	2	1	1	1	1	0	1	1	1	1	0	0	1	1	1	1	0	0	0	1
565	1	0	2	0	1	2	2	2	1	0	1	1	1	0	0	0	0	0	0	2	2	1	0	0	0	2	1	2	2	2	1	1	1	1	0	1	1	1	0	2	2	0	0	2	0	0	0	0	1
566	1	0	1	0	0	1	2	2	1	0	1	2	2	1	1	0	0	1	2	0	1	1	1	0	0	0	2	2	2	1	1	0	0	2	1	2	1	0	0	2	2	2	1	2	1	0	0	1	1
567	0	0	2	0	0	1	1	2	1	0	1	0	0	0	0	0	0	0	0	1	0	0	0	0	0	1	1	1	2	2	0	2	2	2	2	2	2	0	0	2	2	0	0	2	0	2	1	0	1
568	1	0	1	0	0	0	2	2	1	0	0	0	0	0	0	0	0	0	1	1	1	1	0	0	0	0	1	1	1	1	1	2	2	1	0	1	1	0	0	2	1	2	2	2	2	1	0	0	1
569	0	0	1	0	0	1	2	2	1	0	1	1	0	0	0	0	0	1	1	1	1	0	0	0	0	1	0	1	1	0	1	1	1	1	0	1	1	0	1	0	0	1	1	1	1	1	0	0	0
570	0	0	0	0	0	0	1	2	2	0	0	2	1	0	0	0	0	0	0	2	2	0	0	0	0	1	0	2	1	1	1	1	2	2	1	2	2	0	0	2	2	2	2	2	2	1	0	0	0
571	0	0	1	0	0	1	1	1	1	0	1	0	0	0	0	0	0	1	1	1	2	0	2	0	0	0	1	2	1	1	2	1	1	1	0	1	1	0	0	0	0	1	1	2	1	0	0	2	2
572	1	0	1	0	0	1	1	1	2	0	0	0	0	0	0	0	0	1	1	0	0	1	0	0	0	0	2	2	2	1	0	2	2	2	0	2	0	1	0	1	1	0	0	1	1	0	0	0	0
573	1	0	1	0	0	1	2	2	1	0	1	0	2	0	0	0	0	0	0	2	2	1	0	0	0	1	1	1	2	2	0	1	1	0	0	1	1	0	0	1	0	1	0	1	1	0	1	0	1
574	0	1	1	0	0	0	1	1	2	1	0	2	2	0	0	0	0	1	0	2	2	1	0	0	0	1	2	2	2	2	1	1	1	1	0	1	2	0	1	1	1	2	2	2	2	1	0	0	1
575	1	1	1	0	0	1	1	1	0	0	1	0	0	0	0	0	1	0	1	1	2	1	0	0	0	2	2	2	2	2	0	0	0	2	0	2	1	0	0	1	1	0	0	1	1	0	0	0	0
576	1	0	1	0	1	2	2	2	1	0	2	1	2	0	0	0	0	0	0	2	2	1	0	0	0	2	1	2	1	1	2	1	1	2	1	1	1	0	0	2	1	1	1	2	2	2	0	0	0
577	1	0	2	0	0	2	2	2	0	0	0	0	0	0	0	0	0	1	0	2	2	0	0	0	0	2	2	2	2	1	0	2	2	1	1	2	1	0	0	0	0	1	1	2	2	2	0	1	1
578	1	0	2	0	1	1	0	1	2	0	0	1	2	0	0	0	0	1	0	2	2	1	0	0	0	0	1	2	1	1	2	1	2	1	0	1	1	0	0	2	2	0	0	1	0	1	1	1	2
579	1	0	0	0	0	0	2	2	1	0	0	0	1	0	0	1	0	0	0	2	2	0	0	0	0	1	1	2	1	1	2	1	1	0	0	1	1	2	0	0	0	0	0	2	0	0	1	0	1
580	1	0	0	0	0	0	2	2	0	0	1	1	1	0	0	0	0	0	0	2	2	1	0	0	0	0	2	2	2	2	1	1	1	1	1	1	1	0	0	2	2	0	0	2	0	0	0	0	1
581	1	0	0	0	0	1	0	1	2	0	0	0	1	0	0	1	0	0	0	2	2	0	0	0	0	2	1	1	2	2	0	1	1	1	0	2	2	0	0	2	2	0	0	2	0	0	1	0	1
582	1	0	1	1	0	2	1	1	2	0	1	1	1	0	0	0	0	0	2	0	1	0	0	0	0	1	2	2	2	2	0	1	2	1	0	1	1	1	0	2	2	0	0	2	0	0	0	0	0
583	1	0	2	0	0	2	0	1	2	0	0	0	0	0	0	0	0	1	2	0	1	1	1	1	1	0	1	2	1	2	2	2	2	0	0	1	2	0	0	2	2	0	0	2	0	1	0	0	0
584	0	1	1	0	0	2	2	2	1	0	1	1	2	0	0	0	1	2	0	1	1	1	0	0	0	0	1	1	1	2	1	2	2	1	1	1	1	0	0	2	2	1	1	2	1	0	0	0	1
585	0	0	2	0	0	2	2	2	1	0	0	1	1	0	0	0	0	1	1	1	1	1	2	1	1	0	1	2	2	2	0	1	1	2	1	2	1	0	1	0	0	0	0	2	1	1	0	0	1
586	0	0	1	0	0	1	1	2	0	0	1	0	1	0	0	0	0	0	0	1	1	1	0	0	0	0	2	1	2	2	1	0	1	2	0	2	1	0	1	1	1	0	0	2	1	1	0	1	0
587	1	0	2	0	0	1	1	2	2	0	0	1	2	0	0	1	0	0	0	2	2	0	0	0	0	2	2	2	1	1	1	0	1	2	0	2	1	0	0	0	0	1	1	1	1	0	0	0	0
588	0	0	1	0	0	2	2	2	0	0	0	0	0	0	0	0	0	1	1	1	1	0	0	0	0	1	2	2	2	2	2	0	2	0	0	1	2	0	0	1	1	0	0	0	0	0	0	0	0
589	0	1	2	0	0	1	2	2	1	0	0	0	2	0	0	0	0	0	0	1	1	1	0	0	0	2	1	2	2	2	0	1	2	2	1	2	1	0	0	2	2	2	2	2	2	1	1	1	1
590	1	0	2	0	0	2	2	2	0	0	0	0	0	0	0	0	0	0	0	0	0	1	0	0	0	0	1	2	1	2	2	0	1	1	0	1	1	1	0	1	1	0	0	2	0	1	0	1	0
591	1	1	1	0	0	0	1	1	1	0	1	0	0	0	0	0	0	0	2	0	2	0	0	0	0	2	2	2	2	2	1	1	1	2	0	2	0	1	0	1	1	1	1	2	1	1	0	1	2
592	1	0	1	0	0	0	1	2	1	0	0	0	0	0	0	0	0	1	0	1	1	0	0	0	0	0	1	2	2	2	0	2	2	0	0	1	1	1	0	1	1	2	1	2	1	0	0	0	2
593	0	0	1	0	0	0	0	0	2	0	0	1	1	0	0	0	0	1	0	1	1	0	0	0	0	1	2	2	2	2	0	1	1	1	0	1	1	0	0	2	2	2	1	2	1	0	0	2	2
594	0	0	2	0	1	1	1	1	1	0	0	1	1	0	0	0	0	0	1	0	1	1	1	0	0	0	1	1	2	1	1	2	2	0	0	0	1	0	0	0	0	0	1	1	1	1	1	0	1
595	1	1	2	0	1	1	1	1	2	0	0	0	0	0	0	0	0	2	1	1	2	1	0	0	0	0	1	1	2	2	1	1	1	1	0	1	1	0	1	1	1	0	0	2	0	2	0	0	0
596	0	0	0	0	0	0	1	2	1	0	0	1	2	0	0	0	0	1	0	2	1	0	1	1	1	1	1	0	2	2	0	2	2	0	0	1	2	0	0	2	2	0	1	1	1	1	0	1	1
597	0	0	0	0	0	0	1	1	1	1	1	1	2	0	0	0	0	1	0	2	2	0	0	0	0	0	2	2	1	1	2	2	2	0	0	0	1	0	0	1	1	0	1	2	1	0	0	0	0
598	0	0	1	0	0	2	1	1	1	0	0	0	0	0	0	0	0	0	0	1	1	0	0	0	0	1	1	1	1	1	0	1	2	1	1	2	1	0	1	1	1	1	1	1	1	0	0	0	1
599	0	0	1	0	0	1	1	1	1	0	1	0	1	1	1	0	0	1	1	1	1	0	0	0	0	1	1	2	2	2	0	1	1	1	1	1	0	1	0	0	0	1	1	2	1	1	0	0	1
600	1	0	2	0	0	1	1	1	1	0	1	1	1	0	0	0	0	0	1	1	1	0	0	0	0	1	2	2	2	2	0	1	1	2	2	2	2	0	0	2	2	1	1	1	1	0	0	0	0
601	0	0	1	0	1	2	1	1	1	0	1	0	0	0	0	0	0	0	0	1	1	0	0	0	0	0	2	2	2	2	1	1	2	0	0	2	1	0	0	1	1	1	1	1	1	1	0	0	0
602	0	0	1	0	0	1	1	1	1	0	1	0	1	0	0	1	0	1	1	1	1	1	1	0	0	1	1	1	1	1	2	1	1	0	0	1	1	1	0	1	1	1	1	1	0	0	0	0	0
603	0	0	2	0	1	1	1	2	0	0	1	0	0	0	0	0	0	1	0	2	2	1	0	0	0	0	2	2	2	1	0	1	1	1	0	1	2	0	0	0	0	0	0	2	0	1	0	0	0
604	1	0	2	0	0	1	1	1	2	0	0	0	0	0	0	0	0	1	1	0	0	1	0	0	0	0	2	2	2	2	0	2	2	1	1	2	1	1	0	1	1	0	0	2	1	1	0	0	0
605	0	0	1	0	1	2	1	1	1	0	1	1	1	0	0	0	0	0	0	1	1	0	1	0	0	0	1	2	2	2	2	0	0	2	1	2	2	0	0	2	2	0	0	2	1	0	0	0	1
606	1	0	2	0	1	2	2	2	0	0	2	0	0	0	0	0	0	0	1	1	1	0	0	0	0	1	1	1	2	2	1	1	2	1	0	1	1	1	0	1	1	0	0	2	0	0	0	1	2
607	1	0	0	0	0	0	1	1	2	0	0	0	0	0	0	0	0	0	0	2	2	1	1	1	1	0	1	1	2	2	0	2	2	2	0	2	1	0	0	2	1	0	0	1	0	1	0	0	1
608	1	0	2	0	0	1	1	1	1	0	1	0	0	0	0	0	0	1	0	2	2	0	0	0	0	2	2	2	2	2	1	1	1	1	0	2	1	1	0	0	0	0	0	1	0	0	1	0	2
609	0	0	2	0	1	1	2	2	1	0	2	0	0	0	0	0	0	1	1	1	2	0	1	0	0	0	2	2	2	2	0	1	1	1	0	2	1	1	0	1	1	0	0	2	1	1	0	2	2
610	1	0	2	0	0	1	1	1	0	1	2	0	1	0	0	0	0	1	2	0	1	1	0	0	0	1	1	2	2	2	1	0	1	1	0	2	1	1	1	1	0	1	1	2	1	0	0	0	0
611	1	0	0	0	0	0	1	1	1	0	1	0	1	0	0	0	0	1	0	1	1	0	0	0	0	0	1	0	2	2	0	2	2	0	0	1	1	0	0	1	1	0	0	2	1	0	0	0	0
612	1	0	1	0	0	1	1	1	2	0	0	0	0	0	0	0	0	1	0	1	1	1	0	0	0	0	2	2	2	2	1	2	2	1	1	2	2	0	0	2	2	0	0	2	0	1	0	0	1
613	0	0	0	0	1	1	0	1	2	0	0	0	0	0	0	0	0	0	1	0	1	1	0	0	0	1	1	1	1	1	1	1	1	1	0	1	2	0	0	0	0	0	0	1	1	0	0	0	1
614	1	0	0	0	0	1	1	1	2	0	0	2	2	0	0	0	0	1	0	1	2	0	0	0	0	1	1	2	1	1	2	0	1	1	1	1	1	0	1	1	1	0	0	2	0	0	0	1	0
615	1	0	1	0	0	1	2	2	1	0	0	0	0	0	0	0	0	1	2	0	1	0	0	0	0	2	2	2	2	2	0	1	2	0	0	2	0	0	0	0	0	0	1	2	1	1	0	0	1
616	0	0	1	0	0	1	0	1	2	0	0	1	1	1	1	0	0	0	0	1	0	0	0	0	0	1	2	2	2	2	1	2	2	0	0	1	1	0	0	1	1	0	0	1	0	0	0	0	2
617	0	1	0	0	0	1	2	2	1	0	1	0	0	0	0	0	0	0	1	1	2	0	0	0	0	0	1	1	2	2	0	0	2	0	0	2	0	0	1	1	0	0	0	1	1	0	0	0	2
618	1	0	1	0	0	0	2	2	1	0	0	0	0	0	0	0	0	2	0	2	2	1	1	1	1	0	1	1	2	2	1	2	2	2	1	2	1	0	0	2	2	0	0	2	0	2	0	0	1
619	1	0	1	0	1	2	2	2	0	0	2	1	2	0	0	1	0	1	1	0	0	1	0	0	0	1	1	1	2	2	0	1	1	0	0	1	2	0	0	2	2	0	1	1	1	1	0	0	0
620	0	0	1	0	0	0	1	1	1	0	1	0	2	0	0	0	0	0	0	1	0	1	0	0	0	0	2	2	2	2	2	1	2	1	0	1	1	0	0	0	0	0	0	1	0	0	0	0	0
621	1	0	2	0	0	2	1	1	1	1	0	0	0	0	0	0	0	0	0	1	1	0	0	0	0	2	1	2	1	1	2	1	2	1	0	1	1	0	0	1	1	1	0	1	2	0	0	0	0
622	0	0	2	0	1	2	1	1	1	0	0	0	0	0	0	0	0	0	1	1	1	1	1	0	0	0	2	2	2	2	1	0	0	2	1	1	1	1	0	1	1	0	0	1	1	1	0	0	1
623	0	0	1	0	0	0	0	1	2	0	0	0	1	0	0	1	0	0	0	2	2	0	0	0	0	0	2	2	2	2	1	0	1	2	0	2	2	0	0	1	1	0	0	1	1	0	0	0	2
624	1	0	2	0	1	2	0	0	2	0	0	0	1	0	0	0	0	1	0	2	2	1	1	1	1	0	1	1	2	2	0	0	1	1	1	1	1	0	0	1	1	0	0	2	0	0	0	0	1
625	0	0	1	0	0	1	1	1	1	1	1	1	1	0	0	0	0	0	1	1	1	1	0	0	0	2	0	1	1	0	1	0	1	1	0	1	2	1	1	2	1	1	1	2	2	1	0	0	2
626	1	0	0	0	0	0	2	2	1	0	0	1	2	0	0	0	0	1	0	2	2	1	0	0	0	0	2	2	2	2	1	1	2	1	0	1	0	0	0	1	1	0	0	2	0	2	0	0	0
627	1	0	1	0	0	1	0	0	2	0	0	0	1	0	0	1	0	1	0	2	2	1	0	0	0	1	1	1	2	2	1	2	2	0	0	0	1	0	0	0	0	1	0	1	1	0	0	0	0
628	1	0	0	0	0	1	2	2	1	0	1	0	1	0	0	0	0	1	2	0	1	1	0	0	0	0	1	2	1	1	2	1	2	1	0	1	0	0	0	0	0	0	0	1	0	0	0	0	0
629	0	0	1	1	0	1	0	0	2	0	0	0	1	0	0	0	0	1	0	2	2	1	1	1	1	1	2	2	2	2	2	2	2	2	0	2	1	0	1	1	1	2	2	2	2	1	0	0	1
630	0	0	2	0	0	1	0	1	2	0	0	0	0	0	0	0	0	2	0	2	2	1	1	1	1	1	2	2	2	2	1	1	1	1	1	1	0	0	1	0	0	0	0	0	1	0	0	0	0
631	0	0	2	0	1	2	0	1	2	0	1	1	1	0	0	0	0	1	1	1	1	0	0	0	0	0	2	2	2	2	2	0	1	1	0	1	1	0	0	0	0	0	0	2	0	0	0	0	2
632	1	1	1	0	1	1	2	2	1	0	0	0	0	0	0	1	1	1	0	1	1	0	1	0	0	1	2	2	2	2	1	1	1	1	1	1	2	0	0	1	1	1	1	2	1	0	0	0	1
633	0	0	2	0	0	2	2	2	1	0	1	1	1	0	0	0	0	1	0	2	2	0	0	0	0	1	2	2	2	2	0	0	0	2	0	2	1	1	0	1	1	0	0	2	1	1	0	0	1
634	1	0	2	0	1	1	1	1	1	0	0	1	2	0	0	0	0	0	2	0	0	0	0	0	0	0	2	2	2	2	2	1	2	1	0	2	1	0	1	1	1	0	0	2	1	0	0	0	0
635	0	0	1	0	0	1	2	2	0	0	0	0	1	0	0	0	0	0	1	1	1	0	0	0	0	1	1	2	2	1	1	1	1	1	0	1	0	0	0	1	1	1	1	1	1	0	0	0	0
636	1	0	2	0	1	2	1	2	2	0	0	0	0	0	0	0	0	0	2	0	1	1	0	0	0	1	2	2	2	2	0	1	1	0	0	1	1	0	0	1	1	1	1	2	0	0	0	0	1
637	1	0	1	0	0	2	0	1	2	0	1	0	2	1	1	1	0	1	2	0	2	1	0	0	0	1	1	2	2	2	0	0	0	1	1	2	0	0	0	1	1	1	1	2	1	1	0	0	1
638	1	0	0	0	0	0	0	0	2	0	0	0	1	0	0	0	0	0	0	2	2	0	0	0	0	2	2	2	2	2	0	1	1	2	1	2	1	1	1	1	0	0	0	2	1	0	0	1	0
639	1	0	2	0	0	1	1	2	1	0	1	0	0	0	0	0	0	0	1	1	2	1	0	0	0	0	2	2	2	2	1	2	2	1	0	1	0	0	0	0	0	0	0	2	0	0	1	0	1
640	1	0	1	0	0	2	0	1	2	0	0	0	0	0	0	0	0	0	1	1	2	0	1	0	0	0	1	1	1	1	0	1	1	2	1	2	2	0	0	1	1	0	0	1	0	0	0	0	1
641	0	0	1	0	0	0	0	1	2	0	1	0	1	0	0	0	0	0	1	1	2	0	0	0	0	1	1	1	2	2	0	1	1	2	1	2	2	0	0	0	0	0	0	2	0	1	0	0	0
642	0	0	1	0	0	1	1	1	2	0	0	0	1	0	0	0	0	1	2	0	1	0	0	0	0	1	1	1	2	2	0	0	1	1	0	2	1	0	0	2	1	1	1	1	1	1	1	0	1
643	1	0	0	0	0	1	0	1	2	0	1	1	2	0	0	1	0	0	1	1	1	0	1	0	0	0	1	1	1	1	2	2	2	0	0	1	2	0	0	1	1	0	0	2	0	0	1	0	2
644	0	0	2	0	0	2	1	2	1	0	1	0	0	0	0	0	0	1	2	0	2	0	1	0	0	2	0	1	1	1	1	0	0	1	0	1	1	0	0	1	1	1	1	2	1	0	0	0	2
645	0	0	1	0	0	0	1	2	2	0	0	1	2	0	0	0	1	2	0	1	1	0	0	0	0	0	1	2	2	1	0	1	1	2	2	2	1	0	1	1	1	0	0	2	0	0	0	0	0
646	1	0	1	0	0	1	1	1	2	0	0	0	0	0	0	0	0	0	0	2	2	1	0	0	0	1	1	2	2	2	1	1	2	2	1	2	1	1	0	1	1	0	0	2	0	2	0	0	0
647	0	0	0	0	0	0	1	1	2	0	0	0	1	0	0	0	0	2	0	2	2	0	0	0	0	0	1	2	2	2	0	2	2	0	0	0	2	0	0	2	2	0	0	2	0	0	0	1	1
648	0	0	1	0	1	1	1	1	2	0	0	0	1	0	0	0	0	0	1	1	1	1	0	0	0	1	1	2	2	2	0	0	1	0	0	2	1	1	1	1	0	0	0	2	1	1	0	0	0
649	0	0	1	0	0	0	1	1	1	0	1	0	1	0	0	0	0	0	0	2	2	1	1	1	1	0	1	1	2	2	0	2	2	0	0	1	2	0	0	1	1	1	1	2	1	1	0	0	1
650	0	0	2	0	0	2	2	2	1	0	0	1	1	0	0	0	0	1	1	1	1	1	0	0	0	1	0	1	1	1	1	1	1	1	0	2	1	1	0	1	1	0	0	1	0	1	0	0	0
651	1	0	1	0	0	2	0	1	2	0	1	0	0	0	0	0	0	0	0	2	2	0	1	0	0	1	1	2	2	1	1	0	0	2	1	1	1	0	0	0	0	0	0	1	0	0	0	0	0
652	1	0	2	0	0	1	1	2	1	0	1	0	1	0	0	1	0	0	2	0	0	0	1	0	0	1	1	1	1	1	0	0	0	1	0	1	2	0	0	2	2	0	0	1	0	1	1	0	1
653	1	0	2	0	0	1	1	1	2	0	0	1	1	0	0	0	0	0	1	1	2	0	1	0	0	2	0	1	1	1	1	0	0	2	1	1	2	1	0	1	1	0	0	1	0	0	1	0	2
654	0	0	2	0	2	2	1	2	1	0	0	2	2	0	0	0	0	1	0	2	2	1	0	0	0	0	2	2	2	2	0	0	2	0	0	2	0	0	1	1	0	0	0	1	1	1	0	0	1
655	0	1	1	0	0	1	1	1	1	0	1	0	0	0	0	0	0	1	0	2	2	0	0	0	0	0	2	2	2	2	1	1	2	2	2	2	1	0	0	1	1	0	0	2	0	2	0	0	0
656	1	0	0	0	0	1	0	1	2	0	0	0	2	0	0	0	0	0	1	1	2	0	0	0	0	1	1	1	2	2	0	1	1	1	1	1	1	0	0	1	1	0	0	1	0	0	0	0	1
657	0	0	2	0	0	2	0	1	2	0	1	0	1	0	0	0	0	1	0	1	1	0	0	0	0	2	1	1	2	2	0	1	1	2	1	2	1	1	0	1	1	1	1	1	0	0	1	0	1
658	1	0	1	0	0	2	2	2	0	0	1	1	1	0	0	0	0	0	0	1	1	0	0	0	0	1	1	2	2	1	1	1	2	1	0	2	2	0	0	2	2	0	0	2	0	0	0	0	0
659	1	0	2	0	2	2	2	2	1	1	1	2	2	0	0	0	0	0	1	1	2	1	0	0	0	0	1	2	2	1	2	0	1	1	1	1	1	1	0	1	1	2	1	2	1	0	0	0	1
660	1	0	1	1	1	2	0	0	2	0	1	1	1	0	0	0	0	0	0	1	1	0	0	0	0	1	2	2	2	1	0	2	2	0	0	0	1	0	0	2	2	0	0	1	1	0	0	1	0
661	1	0	2	0	0	1	0	1	1	0	0	1	1	1	1	0	0	1	1	0	0	0	0	0	0	1	1	1	1	1	0	2	1	1	0	2	2	0	0	2	2	1	1	2	1	1	0	0	1
662	0	0	1	0	1	2	0	0	2	0	0	1	1	0	0	0	0	1	1	1	1	0	0	0	0	0	2	2	2	2	0	1	1	1	0	1	1	0	1	1	1	0	0	1	0	1	0	0	0
663	1	0	2	0	0	1	0	0	2	0	0	0	0	0	0	0	0	0	1	1	2	0	0	0	0	1	1	2	2	2	0	0	0	2	0	2	0	2	0	0	0	0	0	1	0	1	1	0	2
664	1	0	1	0	0	1	0	0	2	0	0	1	2	0	0	0	0	0	2	0	1	1	0	0	0	1	2	2	2	2	2	1	2	1	0	1	1	1	1	1	0	0	0	1	0	0	0	0	2
665	0	0	0	0	0	1	1	1	1	0	0	0	1	0	0	1	0	1	1	1	1	1	0	0	0	0	2	2	2	2	1	2	2	0	0	0	2	0	0	2	2	1	1	2	1	1	0	0	0
666	1	0	2	0	0	2	2	2	1	0	0	0	1	0	0	0	1	2	1	1	1	1	2	1	1	1	0	1	1	0	2	1	1	2	1	2	1	0	0	1	1	1	1	1	1	1	0	0	0
667	1	0	0	0	0	0	2	2	0	0	1	1	2	1	1	0	0	0	0	1	1	0	0	0	0	0	1	1	2	2	1	2	2	1	0	2	1	1	1	2	1	1	1	1	0	0	0	2	2
668	0	0	1	0	0	0	2	2	0	0	0	0	0	0	0	0	0	0	0	0	0	0	0	0	0	0	0	1	2	2	1	0	1	1	0	1	1	0	0	0	0	1	1	1	1	0	0	0	1
669	0	0	0	0	0	0	2	2	0	0	1	0	0	0	0	0	0	1	1	1	1	1	0	0	0	2	2	1	2	2	1	0	1	2	1	2	0	0	1	0	0	1	0	0	1	1	1	0	1
670	0	0	1	0	0	1	2	2	1	0	1	0	0	0	0	0	0	0	2	0	0	1	0	0	0	1	1	1	2	2	0	2	2	0	0	1	1	1	0	1	1	1	0	1	2	1	0	0	1
671	1	0	1	0	0	1	1	1	2	0	0	0	0	0	0	0	0	0	0	2	2	2	1	1	1	1	2	2	2	2	1	0	0	1	0	1	2	0	0	2	2	0	0	2	2	0	0	0	1
672	0	1	1	0	1	1	1	2	2	0	0	2	2	1	1	0	0	1	0	2	2	1	0	0	0	0	2	2	2	2	0	2	2	2	0	2	2	0	0	1	1	0	0	2	1	1	0	0	1
673	0	0	2	0	0	2	2	2	1	0	1	0	0	0	0	0	0	2	1	1	1	0	0	0	0	1	1	1	2	2	0	1	2	1	0	2	1	0	1	0	0	0	0	1	1	0	0	0	1
674	0	0	0	0	0	0	2	2	1	0	0	1	1	0	0	0	0	2	1	1	2	0	0	0	0	1	0	1	2	2	0	0	0	2	0	2	1	0	1	0	0	0	0	2	0	0	1	0	1
675	1	0	1	1	1	2	2	2	1	0	1	1	2	0	0	0	0	1	1	1	1	0	1	0	0	1	2	2	2	2	1	1	1	1	0	1	1	0	1	1	1	0	0	1	0	0	0	0	1
676	0	0	1	0	0	1	0	1	1	0	1	2	2	1	1	0	0	0	0	1	1	1	1	1	1	0	2	1	2	2	1	2	2	0	0	1	1	0	0	1	1	0	0	2	0	0	0	0	0
677	0	0	1	0	1	1	1	1	1	1	1	0	1	0	0	1	0	0	2	0	0	0	0	0	0	1	1	2	1	1	2	1	1	2	1	2	0	1	0	0	0	1	1	2	1	1	0	0	0
678	0	0	2	0	0	1	0	1	2	0	1	1	1	0	0	0	0	1	1	1	2	0	0	0	0	1	1	1	2	2	0	0	2	0	0	2	1	0	1	1	1	1	1	2	1	2	0	0	1
679	0	0	1	0	1	2	2	2	1	0	1	2	2	0	0	0	0	1	1	1	2	1	0	0	0	0	1	0	2	2	0	2	2	0	0	1	2	0	0	1	1	0	0	1	0	1	0	0	1
680	1	0	0	0	0	0	0	1	2	0	0	1	1	0	0	0	0	2	0	2	2	0	0	0	0	1	0	2	1	1	2	1	2	1	1	1	1	1	1	0	0	0	0	1	0	1	0	0	1
681	1	1	1	0	0	1	0	0	2	0	0	0	2	0	0	1	0	0	1	1	2	0	0	0	0	0	1	0	2	2	0	1	2	1	1	1	1	0	0	0	0	0	0	2	0	1	0	0	1
682	0	1	2	0	0	1	0	1	1	0	1	0	1	0	0	0	0	1	0	2	2	0	1	0	0	2	2	2	2	2	1	0	2	1	0	2	0	2	0	0	0	0	0	1	0	0	1	0	2
683	0	0	0	0	0	1	2	2	2	0	1	0	0	0	0	0	0	0	0	2	2	0	0	0	0	1	2	2	2	2	2	1	1	0	0	0	2	0	0	1	1	0	0	2	1	1	0	0	2
684	0	0	2	0	0	2	1	1	1	0	0	1	2	0	0	1	0	1	1	1	2	1	1	0	0	0	2	2	2	2	0	2	2	1	0	0	2	0	0	1	1	0	0	0	0	0	0	0	1
685	0	0	1	0	0	0	2	2	2	0	1	0	2	0	0	0	0	0	1	0	1	0	0	0	0	0	1	1	2	2	1	1	1	1	0	2	1	0	0	0	0	0	0	1	0	0	0	1	1
686	1	0	2	0	1	2	0	0	2	0	0	1	2	1	1	0	0	2	1	1	2	0	0	0	0	2	2	2	2	2	1	1	1	1	0	1	1	0	0	1	1	0	0	2	1	1	0	0	1
687	0	0	2	0	0	2	2	2	1	0	1	0	1	0	0	0	0	0	0	2	2	1	0	0	0	1	2	2	2	2	1	1	1	2	0	2	1	0	0	0	0	0	0	1	0	0	0	0	2
688	0	0	2	0	0	1	0	1	2	0	0	0	0	0	0	0	0	0	0	2	2	0	0	0	0	1	2	2	2	2	2	1	1	0	0	1	2	0	0	1	1	0	0	2	0	0	0	0	1
689	1	0	2	0	1	1	1	1	0	1	1	0	0	0	0	0	0	1	0	2	2	0	0	0	0	2	1	2	2	2	1	1	1	1	0	2	2	0	0	1	1	1	1	2	1	1	0	1	2
690	1	0	0	0	0	1	2	2	1	0	1	1	2	0	0	0	1	1	1	0	1	1	0	0	0	0	2	2	2	2	1	2	2	1	0	2	1	0	1	1	1	0	0	1	0	0	0	0	0
691	0	0	1	0	0	1	0	0	2	0	2	0	0	0	0	0	0	2	0	1	1	1	1	1	1	1	0	0	2	1	0	2	2	1	0	2	1	0	0	1	1	1	1	1	1	1	1	0	2
692	0	0	0	0	0	0	0	1	2	0	0	0	0	0	0	0	0	1	2	0	2	1	1	0	0	1	2	2	1	1	2	1	2	0	0	1	1	0	0	1	1	0	0	2	1	0	0	0	0
693	0	0	1	0	0	0	0	1	2	0	0	1	1	0	0	0	0	1	2	0	2	1	0	0	0	1	1	2	1	1	1	2	1	1	0	2	1	0	0	0	0	1	1	2	1	2	1	0	1
694	1	0	2	0	0	2	2	2	1	0	1	1	1	0	0	0	0	0	0	1	1	0	1	0	0	1	2	2	2	2	2	2	2	1	1	1	1	1	0	1	1	1	0	1	1	0	0	0	1
695	1	0	2	0	0	2	1	2	1	0	1	0	1	0	0	0	0	2	0	2	2	0	0	0	0	0	2	2	2	2	1	1	1	1	0	1	1	0	0	0	0	0	0	2	1	1	0	0	1
696	0	0	2	0	1	2	1	1	1	0	0	1	1	0	0	0	0	1	0	2	2	0	0	0	0	2	2	2	2	2	0	0	2	1	0	2	2	0	0	1	1	1	1	2	0	0	1	0	1
697	0	1	2	0	1	2	1	1	1	0	0	1	1	1	1	0	0	1	0	1	1	1	0	0	0	1	2	2	1	1	2	0	1	1	0	1	1	0	0	0	0	0	0	1	0	0	0	0	0
698	1	0	2	0	0	0	1	2	1	0	0	1	1	1	1	0	0	0	1	1	2	0	1	0	0	1	1	2	1	1	2	1	2	1	1	1	1	0	0	0	0	0	0	2	0	0	0	0	0
699	1	0	1	0	0	0	0	0	2	0	0	0	1	0	0	0	0	0	1	1	2	0	0	0	0	2	2	2	2	1	0	0	1	2	0	2	1	0	0	2	2	0	1	2	1	0	2	0	2
700	0	0	2	0	1	2	1	1	1	0	1	0	0	0	0	0	0	1	1	1	2	0	0	0	0	1	2	2	2	2	0	1	1	1	0	2	1	0	0	0	0	0	0	0	0	0	1	0	2
701	1	0	1	0	0	1	2	2	1	0	0	0	1	0	0	0	0	0	0	2	2	0	0	0	0	1	0	2	1	1	1	1	1	1	0	2	1	1	0	1	1	0	0	2	0	0	0	0	0
702	1	0	1	1	0	2	2	2	2	0	1	0	1	0	0	0	1	0	1	1	2	0	0	0	0	0	2	2	2	2	0	1	1	1	0	1	1	0	0	2	2	0	0	2	1	0	0	1	0
703	0	0	1	0	0	1	1	1	2	0	0	1	2	0	0	1	0	1	1	0	1	0	0	0	0	1	1	2	2	2	0	0	0	1	0	0	0	0	0	0	0	0	0	2	0	0	0	0	1
704	1	0	2	0	1	2	2	2	0	0	0	1	1	0	0	0	0	0	1	1	2	2	1	1	1	1	1	2	1	1	1	1	2	1	0	2	1	0	0	1	1	0	0	2	0	0	0	0	0
705	1	0	2	0	0	1	0	1	2	0	0	0	0	0	0	0	0	0	1	1	2	0	1	0	0	1	2	2	2	2	1	1	1	2	0	0	1	0	0	1	1	2	2	2	1	1	0	0	1
706	0	0	2	0	0	1	0	1	1	0	0	0	2	0	0	0	0	0	0	1	1	0	0	0	0	0	2	2	2	2	1	1	2	2	0	2	2	0	0	2	2	0	0	1	0	0	0	0	1
707	1	0	2	0	0	2	1	1	2	0	0	0	1	0	0	0	0	1	2	0	1	1	1	1	1	0	1	1	2	2	0	1	2	1	0	1	1	0	0	1	1	1	1	1	1	2	0	0	0
708	1	0	2	0	0	2	1	2	2	0	0	1	1	0	0	0	0	0	1	1	2	0	0	0	0	1	1	1	2	2	0	0	0	2	0	2	0	1	0	0	0	1	0	1	0	0	0	0	1
709	0	0	2	0	0	1	1	2	1	0	0	0	1	0	0	0	0	2	0	2	2	0	0	0	0	2	2	2	2	2	2	2	2	0	0	0	1	0	1	0	0	0	0	2	1	1	0	1	1
710	0	0	1	0	0	2	1	1	2	0	0	1	1	0	0	0	0	1	1	1	1	0	0	0	0	2	2	2	1	1	2	1	1	0	0	0	2	0	0	1	1	0	0	2	1	0	1	1	2
711	0	0	1	0	0	0	2	2	0	0	2	0	1	0	0	1	0	2	0	2	2	0	0	0	0	1	0	1	1	1	1	0	0	1	0	1	0	0	0	1	0	0	0	2	0	0	0	1	1
712	1	0	2	0	1	2	1	1	1	1	1	0	1	0	0	1	0	0	0	2	2	0	0	0	0	2	1	2	2	1	0	0	0	1	0	1	1	0	0	0	0	1	0	1	1	0	0	0	2
713	0	0	2	0	1	1	2	2	1	0	0	1	2	0	0	0	0	0	1	1	2	0	0	0	0	1	1	2	1	1	2	1	1	0	0	1	2	0	0	0	0	0	0	2	0	0	0	0	0
714	0	0	1	0	0	1	0	1	1	0	0	0	1	0	0	0	0	0	0	0	0	1	1	1	1	1	2	2	2	2	1	1	2	1	0	1	1	0	1	1	1	1	1	2	1	0	0	0	0
715	1	0	0	0	0	0	1	2	1	0	0	0	0	0	0	0	0	1	0	2	2	1	0	0	0	1	1	2	2	1	1	1	1	2	2	2	1	1	0	0	0	0	0	2	0	1	0	0	1
716	1	0	2	0	0	1	1	1	2	0	0	0	0	0	0	0	1	0	1	1	2	0	1	1	1	1	0	1	1	1	1	1	0	2	1	2	0	1	1	0	0	1	1	2	1	2	0	0	0
717	0	0	0	0	0	0	1	2	2	0	0	0	0	0	0	0	0	0	1	1	2	0	0	0	0	0	0	1	2	2	0	2	1	2	1	2	1	1	1	1	0	1	1	2	1	0	0	0	1
718	0	0	1	0	0	1	2	2	1	0	1	0	0	0	0	0	0	0	1	1	2	0	0	0	0	1	2	2	2	2	0	1	2	1	0	1	0	0	0	1	1	0	0	2	0	0	2	0	2
719	1	0	0	0	0	0	1	1	1	0	1	1	2	0	0	0	0	0	0	2	2	0	1	0	0	1	2	2	2	2	1	1	1	1	0	2	2	0	0	1	1	0	0	1	0	0	0	0	0
720	1	0	2	0	0	1	2	2	1	0	0	1	1	0	0	0	0	0	0	2	2	0	0	0	0	0	1	1	2	2	0	0	0	2	1	2	1	0	0	1	1	0	0	0	0	0	0	0	1
721	1	0	0	0	0	0	0	2	2	0	1	0	0	0	0	0	0	2	0	2	2	0	0	0	0	2	2	2	2	2	1	1	0	0	0	1	1	0	1	1	1	0	0	2	0	2	0	0	0
722	1	0	1	0	0	1	1	1	2	0	0	0	0	0	0	0	0	0	1	1	2	0	0	0	0	0	2	2	2	2	2	1	2	2	1	2	1	0	0	2	2	0	0	2	0	0	0	0	2
723	0	0	2	0	1	2	0	1	2	0	1	1	1	0	0	0	0	0	2	0	1	1	0	0	0	0	1	1	2	2	1	1	1	1	0	2	1	0	0	0	0	0	0	2	1	1	1	0	1
724	0	0	2	0	1	2	2	2	1	0	0	2	2	0	0	0	0	0	0	2	2	1	0	0	0	0	2	2	2	2	0	1	1	1	0	2	1	0	0	2	2	0	0	2	0	0	0	0	0
725	1	0	2	0	1	1	1	1	1	0	0	0	1	0	0	0	0	0	1	1	2	0	0	0	0	0	2	1	2	2	1	1	2	1	0	1	0	0	1	1	0	1	1	2	1	1	0	1	0
726	0	0	1	0	0	0	1	1	2	0	0	1	1	0	0	0	1	1	0	2	2	0	0	0	0	0	0	1	1	1	1	2	2	1	0	1	1	0	1	1	1	0	0	2	0	0	0	0	1
727	1	0	2	0	0	0	1	1	2	0	0	0	0	0	0	0	0	0	1	1	2	0	2	0	0	1	1	0	2	2	0	1	1	0	0	0	0	1	1	0	0	0	0	2	1	0	0	0	1
728	0	0	2	0	0	2	1	1	1	0	1	0	0	0	0	0	0	0	1	1	1	0	0	0	0	1	0	2	1	1	1	2	2	0	0	1	2	0	0	2	2	1	1	1	0	0	1	1	2
729	0	0	1	0	0	1	0	0	1	0	0	0	0	0	0	0	0	0	0	2	2	2	1	1	1	1	2	2	2	2	0	1	2	1	1	2	1	0	1	0	0	1	0	0	1	0	0	0	0
730	0	0	2	0	1	2	0	1	2	0	0	1	0	0	0	0	0	0	0	2	1	0	0	0	0	1	1	1	2	2	0	1	2	1	0	2	2	0	0	2	2	0	0	2	1	1	0	0	0
731	1	1	2	0	0	1	2	2	1	0	0	0	1	0	0	1	0	1	0	2	2	1	0	0	0	2	2	2	2	2	0	1	1	1	1	1	1	1	1	1	0	2	2	2	2	1	0	0	1
732	1	0	2	0	0	2	1	1	2	0	0	0	1	0	0	0	0	2	1	1	2	1	0	0	0	0	2	2	2	1	0	0	0	1	0	2	2	0	0	1	1	0	0	1	1	0	0	0	0
733	0	0	0	0	0	1	1	1	1	0	0	2	1	0	0	0	1	1	1	0	1	0	1	0	0	1	2	2	2	2	1	1	1	1	0	1	2	0	0	1	1	0	0	1	0	0	0	0	0
734	1	0	2	0	0	2	1	1	2	0	0	0	1	0	0	1	0	0	0	2	2	0	0	0	0	1	2	2	2	2	1	2	1	2	1	2	1	0	0	1	1	1	0	1	2	0	0	0	1
735	0	0	1	0	0	1	2	2	1	0	1	0	0	0	0	0	0	0	0	2	2	0	0	0	0	1	1	1	1	1	0	1	1	1	0	1	0	0	1	0	0	0	0	1	0	1	1	0	1
736	0	1	2	0	1	1	1	2	2	0	0	0	1	0	0	1	0	0	0	1	1	0	0	0	0	1	2	2	2	2	2	1	1	1	0	1	2	0	1	1	1	0	0	1	0	0	0	0	1
737	1	0	1	0	0	2	2	2	0	0	2	1	1	0	0	0	0	0	0	2	2	0	1	1	1	1	1	1	2	2	0	1	2	2	0	2	2	0	0	1	1	0	0	2	0	2	0	0	1
738	0	0	1	0	0	1	1	1	2	0	0	1	1	0	0	0	0	0	0	2	2	1	0	0	0	0	1	1	2	2	1	1	1	1	0	1	1	1	0	1	1	0	0	2	0	0	1	0	1
739	1	0	0	0	0	0	2	2	1	0	1	0	0	0	0	0	0	1	0	0	0	1	0	0	0	0	2	2	2	2	1	2	2	2	0	1	2	0	0	1	1	0	0	2	2	0	0	0	1
740	1	0	0	0	0	0	1	1	2	0	1	1	1	0	0	0	0	1	0	2	2	0	0	0	0	1	0	1	1	1	1	1	1	1	0	1	1	0	0	0	0	1	0	1	0	0	0	0	0
741	1	0	1	0	0	0	1	1	1	0	0	1	1	0	0	0	0	1	1	1	1	0	1	0	0	1	2	2	2	2	1	2	1	1	0	2	1	1	0	1	1	0	0	2	0	2	0	0	2
742	0	0	0	0	0	0	2	2	2	0	0	1	1	0	0	0	0	0	1	1	2	0	0	0	0	2	2	2	2	2	1	1	1	1	0	1	2	0	0	1	1	0	0	2	0	0	0	1	1
743	0	0	2	0	1	1	1	1	1	0	0	1	1	0	0	0	1	1	1	0	1	0	0	0	0	0	2	2	2	2	0	1	1	0	0	0	0	0	0	1	1	0	0	2	0	0	0	0	0
744	1	0	2	0	0	1	2	2	1	0	0	1	1	0	0	0	0	0	1	1	1	1	1	1	1	2	1	2	1	1	2	2	2	1	0	2	2	0	0	1	1	0	0	2	2	0	0	0	0
745	0	0	2	0	0	2	0	1	2	0	0	1	1	0	0	0	1	1	1	0	1	0	1	0	0	2	2	2	2	2	1	2	2	2	1	2	1	1	1	2	1	0	0	2	0	0	0	0	0
746	1	0	2	0	0	1	2	2	1	0	1	0	1	0	0	0	0	1	0	2	2	0	0	0	0	1	1	1	2	2	1	2	2	0	0	1	1	0	0	2	2	0	0	1	0	0	0	0	1
747	1	0	1	0	0	1	1	1	2	0	0	1	1	0	0	0	0	0	1	1	1	0	0	0	0	1	1	2	2	1	1	2	2	0	0	0	1	0	0	2	2	0	0	2	0	1	1	1	2
748	0	0	2	0	0	1	2	2	1	0	0	2	2	1	1	0	0	1	1	1	1	1	1	0	0	0	1	2	2	2	2	2	2	2	1	2	1	0	1	1	1	0	0	2	0	0	0	0	0
749	1	0	1	0	0	1	2	2	1	0	2	1	1	0	0	0	1	1	0	2	2	1	0	0	0	0	2	2	2	2	1	0	0	2	1	2	2	0	0	1	1	1	1	2	1	1	1	0	1
750	0	1	1	0	1	1	1	1	1	0	0	1	2	0	0	1	0	2	1	1	2	0	1	1	1	1	2	2	2	2	2	0	1	1	0	1	1	0	0	1	1	0	0	2	0	1	0	0	0
751	1	0	2	0	1	2	1	1	0	1	1	0	0	0	0	0	0	0	0	2	2	0	0	0	0	1	2	2	2	1	0	1	1	1	0	1	1	0	0	1	1	0	0	1	0	0	0	0	1
752	0	0	1	0	0	1	2	2	1	0	1	0	0	0	0	0	0	0	1	0	0	0	0	0	0	1	2	2	2	2	0	2	1	1	0	2	1	0	0	1	1	0	0	1	0	1	0	0	0
753	1	0	2	0	0	1	1	1	1	0	0	1	2	0	0	0	0	2	1	1	1	0	0	0	0	1	2	2	2	2	0	1	1	1	1	1	2	0	0	0	0	0	0	2	0	2	0	0	1
754	0	0	2	0	0	2	0	1	2	0	1	1	1	0	0	0	0	0	1	1	2	1	1	1	1	0	2	1	2	2	1	2	2	2	0	2	2	0	0	1	1	0	0	2	0	0	0	0	0
755	1	0	1	0	0	1	1	2	2	0	0	1	1	0	0	0	0	0	2	0	1	1	0	0	0	0	1	0	2	2	0	1	1	1	0	1	1	1	0	1	1	0	0	2	1	1	0	0	0
756	0	0	1	0	0	1	1	1	1	0	1	0	1	0	0	0	0	0	0	2	2	0	0	0	0	2	1	2	2	2	0	1	2	0	0	1	2	0	0	1	1	1	1	1	1	0	0	0	1
757	0	0	1	0	0	2	1	2	2	0	0	0	1	0	0	1	0	2	1	1	2	0	1	0	0	2	2	2	2	1	0	0	1	2	0	2	1	0	0	1	1	0	0	1	0	0	0	0	0
758	1	0	1	0	0	1	2	2	1	0	1	0	0	0	0	0	0	1	1	1	1	0	0	0	0	0	1	2	1	1	1	2	2	0	0	0	2	0	0	0	0	1	1	2	1	0	0	1	2
759	0	0	2	0	1	2	0	1	2	0	1	0	2	0	0	0	0	1	0	2	2	1	0	0	0	2	1	1	2	2	1	1	1	2	0	2	1	0	0	1	1	1	0	1	1	1	0	0	2
760	0	0	1	1	0	2	1	2	1	0	0	0	1	0	0	0	0	0	1	1	1	1	0	0	0	1	2	2	2	2	0	2	2	2	1	2	1	0	1	1	1	0	0	1	0	1	0	0	0
761	0	0	2	0	0	2	1	1	1	1	1	1	2	1	1	0	0	0	0	1	1	0	0	0	0	0	2	2	2	1	0	0	0	2	1	2	1	0	0	0	0	1	1	2	1	0	0	0	1
762	0	0	1	0	0	2	0	1	2	0	1	0	0	0	0	0	0	1	1	1	2	0	0	0	0	1	1	1	2	2	1	1	2	1	1	1	1	0	0	1	1	1	0	1	0	0	0	0	0
763	1	0	0	0	0	1	1	1	0	1	1	0	0	0	0	0	1	1	0	2	2	1	0	0	0	0	1	1	1	1	2	1	1	0	0	1	1	1	1	2	1	1	1	1	1	0	0	0	1
764	1	0	0	0	0	0	2	2	0	0	1	1	1	0	0	0	0	0	1	1	1	0	0	0	0	1	1	2	1	1	1	2	2	0	0	1	1	0	0	1	1	0	0	2	1	0	0	0	0
765	1	0	1	0	1	1	2	2	0	0	0	0	1	0	0	0	0	0	0	1	1	1	0	0	0	2	2	2	2	2	1	2	2	1	0	1	2	0	0	1	1	1	1	1	1	1	0	1	2
766	1	0	1	0	0	1	1	1	1	0	1	1	2	1	1	0	0	0	0	2	2	1	0	0	0	2	2	2	1	2	1	2	2	0	0	0	1	1	0	1	1	0	0	2	1	0	0	0	0
767	1	0	1	0	0	0	1	1	0	1	2	0	0	0	0	0	0	0	0	2	2	1	0	0	0	0	2	2	2	2	2	1	1	0	0	1	1	0	0	1	1	0	0	1	0	0	0	0	1
768	0	0	2	0	1	2	1	1	2	0	0	1	1	0	0	0	0	0	0	1	1	0	0	0	0	1	1	1	2	2	1	0	1	2	0	2	2	0	0	2	2	0	0	2	1	1	0	1	0
769	1	1	1	0	0	0	2	2	1	1	1	0	0	0	0	0	0	2	0	1	1	2	1	1	1	1	0	2	2	2	1	0	1	2	1	2	0	0	0	0	0	0	1	2	1	1	1	0	1
770	1	0	0	0	0	0	2	2	1	0	1	2	2	1	1	0	0	1	0	2	2	0	0	0	0	1	2	2	2	2	1	2	2	1	0	2	1	1	0	1	1	0	0	0	0	0	0	0	1
771	0	0	1	0	0	1	0	0	2	0	0	1	1	0	0	0	0	0	1	1	1	1	1	0	0	1	2	2	2	2	1	2	2	1	0	2	1	0	0	1	1	0	0	0	0	0	0	0	0
772	0	0	2	0	0	2	0	1	2	0	0	0	1	0	0	1	0	0	1	1	2	1	0	0	0	0	2	1	2	2	1	1	1	2	1	2	1	1	0	1	1	0	0	2	0	1	0	0	1
773	1	0	1	0	0	1	2	2	1	0	0	0	1	0	0	1	0	0	0	2	2	1	1	0	0	1	1	1	2	2	1	0	0	2	2	2	1	0	0	2	2	0	0	1	0	0	0	1	2
774	1	0	2	0	2	2	1	1	2	0	0	0	0	0	0	0	0	1	0	2	2	1	0	0	0	0	2	2	2	2	0	1	1	0	0	0	1	0	0	1	1	0	0	1	1	0	0	0	0
775	0	0	2	0	0	2	1	2	1	0	0	1	1	0	0	0	0	0	0	2	2	2	1	1	1	1	2	2	2	2	1	0	0	1	0	1	2	0	0	1	1	1	1	1	1	0	1	1	2
776	1	0	1	0	0	1	1	1	2	0	0	0	1	1	1	0	0	2	0	2	2	1	0	0	0	0	1	1	1	2	1	2	2	1	0	1	0	0	1	0	0	0	0	2	0	0	0	0	1
777	0	0	0	0	0	0	1	1	2	0	0	1	2	0	0	0	1	1	0	2	2	1	1	1	1	1	2	2	2	2	0	0	0	2	0	2	1	0	0	2	1	1	0	1	0	1	0	0	1
778	1	0	1	0	0	1	2	2	2	0	0	0	0	0	0	0	0	2	1	1	2	0	0	0	0	2	2	2	2	2	0	1	1	1	1	1	1	1	1	2	0	1	1	1	1	1	0	0	0
779	0	0	0	0	0	1	0	1	2	0	1	0	1	0	0	0	0	0	0	2	2	0	0	0	0	2	1	2	1	2	2	2	2	0	0	1	2	0	0	2	2	1	1	1	1	1	0	0	2
780	1	0	0	0	0	1	1	1	1	1	0	0	0	0	0	0	0	0	0	2	2	1	0	0	0	1	2	2	2	2	0	1	1	1	0	1	1	0	1	1	1	0	0	2	0	0	0	0	1
781	1	0	1	0	0	1	1	2	2	0	0	0	0	0	0	0	0	1	1	1	2	0	0	0	0	0	0	1	2	2	0	2	2	1	0	2	1	0	0	1	1	1	0	1	1	1	0	1	1
782	0	0	0	0	0	0	2	2	0	0	0	1	0	0	0	0	0	1	0	1	2	0	0	0	0	1	2	2	2	2	0	1	1	1	1	1	1	0	0	1	0	1	1	1	1	1	0	0	0
783	0	0	0	0	0	0	1	1	2	0	0	0	0	0	0	0	0	0	0	2	2	0	1	0	0	0	1	2	1	1	1	1	1	0	0	1	1	0	0	0	0	1	1	2	1	2	0	0	1
784	0	0	2	0	0	1	2	2	1	0	0	0	1	0	0	0	0	1	0	2	2	0	1	0	0	1	0	1	2	2	0	1	1	1	0	1	2	0	0	2	2	2	2	2	2	1	0	0	0
785	1	0	2	0	0	2	2	2	1	0	0	0	0	0	0	1	0	1	0	2	2	0	0	0	0	2	1	1	2	2	0	1	2	1	0	1	1	0	0	2	1	1	1	1	1	0	0	2	2
786	1	0	2	0	1	2	2	2	1	0	2	0	0	0	0	0	1	0	1	1	2	1	0	0	0	1	2	2	2	2	0	2	1	1	0	2	1	0	0	0	0	1	1	2	1	0	0	0	0
787	1	0	2	0	0	2	2	2	1	0	1	0	0	0	0	0	0	1	2	0	0	1	1	1	1	1	2	2	2	2	2	1	2	1	1	1	1	1	0	0	0	0	0	2	0	0	0	0	1
788	1	1	1	0	0	0	2	2	1	0	1	0	1	0	0	1	0	0	0	2	2	0	0	0	0	1	0	2	0	0	2	0	0	2	0	2	2	0	0	1	1	1	1	2	0	0	0	0	0
789	0	0	2	0	2	2	1	1	2	0	0	0	1	0	0	0	0	0	1	1	2	0	0	0	0	1	2	2	2	2	1	1	2	1	1	1	2	1	1	2	1	0	0	1	1	0	0	0	0
790	0	0	1	0	0	1	1	2	1	0	0	0	2	0	0	0	0	0	0	2	2	1	0	0	0	1	2	2	2	2	0	1	1	1	1	1	2	0	0	1	1	0	0	2	0	1	1	1	2
791	1	0	2	0	1	2	1	2	1	0	1	0	1	0	0	1	0	0	0	2	2	0	0	0	0	1	2	2	2	2	0	1	1	1	0	2	2	0	0	2	2	1	1	1	1	2	0	0	0
792	0	0	1	0	0	2	0	1	2	0	0	0	1	1	0	0	0	1	0	1	1	0	1	0	0	2	1	2	2	2	0	2	2	2	1	2	2	1	0	1	1	0	0	2	0	0	0	0	2
793	0	0	2	0	0	1	1	1	1	0	1	0	1	0	0	1	0	1	0	1	1	0	0	0	0	2	1	2	2	2	0	1	1	2	0	0	0	0	1	0	0	0	0	1	0	0	0	0	0
794	1	0	2	0	0	2	1	1	1	0	0	0	0	0	0	0	0	2	1	1	2	0	0	0	0	0	0	2	2	2	1	1	1	1	0	1	2	0	0	1	1	1	1	2	1	1	0	0	1
795	0	0	2	0	0	1	0	1	1	0	1	1	0	0	0	0	0	1	1	1	2	0	0	0	0	0	2	2	2	2	2	0	1	0	0	2	2	0	0	1	1	0	1	1	1	1	0	1	0
796	0	0	2	0	0	1	0	1	2	0	0	1	2	0	0	0	0	1	1	1	2	0	0	0	0	2	1	1	1	1	2	2	2	1	0	1	1	0	0	2	1	0	0	1	0	1	0	1	1
797	0	0	1	0	1	1	1	2	1	0	0	0	0	0	0	0	0	0	0	2	2	0	0	0	0	2	1	2	2	2	1	0	1	2	1	2	1	0	0	2	2	1	1	2	1	1	1	0	1
798	0	1	1	0	1	1	2	2	0	0	0	0	0	0	0	0	0	1	0	2	2	1	2	1	1	0	2	2	2	1	0	1	2	2	1	2	1	0	0	0	0	0	0	0	0	0	0	0	0
799	0	0	1	0	0	2	2	2	0	0	1	1	0	0	0	0	0	0	0	2	2	1	1	1	1	1	1	1	2	2	1	2	2	0	0	0	2	0	0	1	1	0	0	2	1	0	0	0	1
800	1	0	1	0	1	1	0	0	1	0	0	0	0	0	0	0	0	0	0	1	1	2	1	1	1	1	1	1	2	2	0	2	2	1	1	1	2	0	0	1	1	0	0	2	0	0	0	0	1
801	1	0	2	0	1	1	1	2	2	0	0	1	1	0	0	0	0	0	0	2	2	0	0	0	0	2	2	2	2	2	0	1	2	2	1	2	1	1	0	1	1	0	0	1	0	0	0	0	1
802	1	0	1	0	0	1	1	2	2	0	0	1	1	0	0	0	0	1	2	0	2	0	0	0	0	0	1	2	2	2	0	2	2	0	0	1	1	0	0	1	1	1	0	0	2	0	0	1	2
803	0	0	1	0	0	0	1	1	1	0	1	1	1	0	0	0	0	0	0	1	1	1	1	1	1	0	1	2	1	1	2	1	2	1	0	1	2	0	0	1	1	0	0	2	0	1	0	0	0
804	0	0	2	0	0	2	1	2	2	0	0	0	1	0	0	0	0	0	1	1	1	0	1	0	0	2	2	2	2	1	1	1	1	1	0	2	2	0	0	1	1	1	1	2	0	0	0	0	0
805	0	0	1	0	0	1	0	0	2	0	0	1	2	0	0	1	0	0	0	2	2	2	1	1	1	1	1	2	2	2	0	1	2	2	0	2	2	0	0	0	0	0	0	2	0	0	0	0	1
806	0	0	0	0	0	0	1	0	2	0	1	1	2	0	0	0	0	1	1	1	2	0	0	0	0	1	0	1	2	2	0	2	2	0	0	1	2	0	0	1	1	0	0	2	0	2	1	1	2
807	1	0	0	0	0	0	1	1	2	0	1	0	1	0	0	0	0	0	1	1	1	0	0	0	0	1	0	2	0	0	2	1	1	2	1	2	1	1	0	0	0	0	0	2	0	0	0	0	1
808	0	0	0	0	0	1	2	2	1	0	0	0	0	0	0	0	0	1	1	1	2	0	1	0	0	1	2	2	2	1	0	2	2	0	0	0	0	1	0	1	1	1	1	2	1	0	1	0	2
809	0	0	2	0	0	2	2	2	2	0	1	0	1	0	0	0	1	2	1	1	1	1	0	0	0	1	1	1	2	2	0	1	1	1	0	2	1	0	0	2	2	0	1	2	1	1	1	0	2
810	0	0	2	0	1	2	2	2	1	0	1	0	1	0	0	0	0	0	0	2	2	1	1	1	1	1	2	2	2	2	0	1	1	2	1	2	1	0	0	1	1	1	1	2	1	1	0	0	2
811	0	0	0	0	0	1	1	1	0	1	1	0	0	0	0	0	0	1	0	2	2	1	0	0	0	0	1	2	1	1	1	2	2	1	1	2	1	0	0	0	0	0	0	1	0	1	0	0	0
812	0	0	2	0	0	1	2	2	1	0	1	0	0	0	0	0	0	0	1	1	2	0	0	0	0	2	1	1	1	1	1	1	2	2	2	2	1	1	0	1	1	2	2	2	2	1	0	0	1
813	1	0	1	0	0	0	1	1	2	0	0	1	2	0	0	0	0	1	1	0	0	0	0	0	0	1	1	2	2	2	0	0	0	2	1	2	0	1	1	0	0	1	1	2	0	0	0	0	1
814	1	0	1	0	0	1	0	0	2	0	0	0	0	0	0	0	0	1	1	1	2	0	1	0	0	0	1	2	2	1	1	2	2	2	0	2	1	0	0	1	0	0	0	2	0	0	0	0	0
815	1	0	0	0	0	1	1	1	1	0	1	0	1	0	0	1	0	0	0	1	1	1	0	0	0	1	1	2	2	2	0	0	0	2	0	2	2	0	0	1	1	1	1	1	1	1	0	0	0
816	1	0	2	0	0	1	1	1	1	0	1	1	1	0	0	0	0	1	0	2	2	0	0	0	0	2	2	2	2	2	0	1	1	2	1	2	2	0	0	1	1	0	0	2	0	0	1	0	2
817	0	0	0	0	0	0	1	1	1	0	1	1	1	0	0	0	0	0	1	1	2	0	0	0	0	1	2	1	2	2	1	2	2	1	0	2	1	0	0	1	1	0	0	1	1	0	0	0	0
818	1	0	2	0	0	2	0	0	2	0	0	0	0	0	0	0	0	0	1	1	2	0	0	0	0	1	1	2	2	2	1	2	2	2	0	2	1	0	0	0	0	0	0	2	0	1	0	0	0
819	1	0	1	0	0	0	1	1	2	0	0	0	1	0	0	0	0	1	1	1	2	0	1	0	0	1	2	1	2	2	0	1	2	1	1	1	1	1	0	0	0	0	0	2	1	1	0	0	0
820	1	0	0	0	0	0	0	1	2	0	0	1	1	0	0	0	0	1	1	1	1	0	0	0	0	1	2	2	2	2	1	1	1	1	1	1	1	0	0	0	0	0	0	2	0	0	0	0	1
821	0	0	1	0	1	1	1	2	1	0	1	1	1	0	0	0	0	1	0	2	2	1	1	1	1	0	2	2	2	2	1	0	1	1	0	1	1	0	0	2	2	1	0	1	1	1	0	0	1
822	0	0	1	0	1	2	0	1	2	0	0	1	2	0	0	0	0	0	1	1	1	0	0	0	0	2	2	2	2	2	2	0	1	1	0	2	2	0	0	2	2	0	1	2	1	1	0	1	1
823	0	0	1	0	0	1	2	2	1	0	1	0	2	1	1	1	0	1	1	1	2	0	0	0	0	1	1	1	1	1	1	0	0	1	0	2	1	0	0	1	1	0	0	2	1	1	0	0	0
824	1	0	2	0	0	2	1	2	2	0	0	0	0	0	0	0	0	0	0	2	2	0	0	0	0	1	1	1	2	2	0	2	2	2	2	2	1	1	0	0	0	1	1	2	1	0	0	0	1
825	1	0	2	0	0	1	2	2	2	0	1	0	0	0	0	0	0	1	2	0	0	0	0	0	0	1	2	2	2	2	1	1	1	2	1	2	1	0	0	0	0	0	0	2	0	2	0	0	1
826	1	0	2	0	0	2	1	1	1	0	0	0	0	0	0	0	0	0	1	1	1	1	0	0	0	1	1	1	1	1	0	1	2	1	0	2	1	0	1	1	1	0	0	2	0	0	0	0	0
827	0	0	1	0	1	1	1	1	1	0	0	0	1	0	0	0	0	2	1	1	2	0	1	0	0	1	2	2	2	2	1	0	0	1	0	2	0	0	0	1	0	0	0	2	1	1	1	0	2
828	1	0	2	0	1	2	1	2	2	1	1	0	0	0	0	0	0	2	1	1	2	2	0	0	0	0	2	2	2	1	0	1	1	0	0	1	1	0	0	1	1	1	1	1	1	0	0	0	2
829	0	0	2	0	1	1	2	2	2	0	0	0	0	0	0	0	0	0	1	0	1	0	2	0	0	0	2	2	2	2	2	2	2	1	0	1	2	0	0	1	1	1	0	0	1	0	0	0	0
830	1	0	1	0	0	0	1	2	2	0	0	0	0	0	0	0	0	1	0	2	2	0	0	0	0	0	2	2	2	2	1	1	2	1	0	1	1	0	0	1	1	0	0	2	1	1	0	0	0
831	0	0	0	0	0	0	1	1	2	0	0	0	0	0	0	0	0	1	0	2	2	0	0	0	0	2	2	2	2	1	1	1	1	2	0	2	2	0	1	1	1	0	0	2	1	1	0	0	0
832	0	0	2	0	1	2	1	1	1	0	1	0	0	0	0	0	0	0	1	1	2	0	0	0	0	2	0	2	1	1	2	1	1	2	2	2	1	0	1	1	1	1	1	2	0	0	1	0	2
833	1	0	1	0	0	0	0	1	2	0	0	0	0	0	0	0	1	2	0	1	1	0	0	0	0	0	2	2	2	2	0	1	2	0	0	0	2	1	0	1	1	0	0	2	1	0	1	0	1
834	1	0	1	0	1	2	2	2	0	1	2	1	2	0	0	0	0	0	0	2	2	0	0	0	0	2	2	2	2	2	1	1	1	1	0	2	1	0	0	1	1	1	1	2	0	1	0	0	0
835	0	0	0	0	0	1	1	1	0	1	2	0	0	0	0	0	0	0	0	2	2	2	1	1	1	1	2	2	2	1	0	1	1	1	0	1	1	0	0	1	1	1	0	0	1	0	0	0	1
836	0	0	1	0	0	0	1	2	1	0	0	1	1	0	0	0	0	0	1	1	2	1	1	1	1	1	1	1	2	2	0	2	2	1	1	1	1	2	0	0	0	1	1	2	1	1	0	0	0
837	0	1	0	0	0	1	1	2	1	0	0	0	1	0	0	0	0	0	0	2	2	1	0	0	0	0	2	2	2	1	0	1	1	1	1	2	2	0	0	1	1	1	0	1	0	1	0	1	0
838	0	0	2	0	1	2	0	0	2	0	0	1	1	0	0	0	1	2	1	1	1	1	0	0	0	0	2	2	2	2	2	2	2	1	0	0	0	1	0	0	0	2	2	2	1	1	0	1	1
839	0	0	0	0	0	0	2	2	1	0	0	1	1	0	0	0	0	0	0	2	2	0	0	0	0	0	2	2	2	2	2	1	1	1	0	1	1	1	0	0	0	0	0	2	0	1	0	0	1
840	0	0	0	0	0	0	2	2	1	0	0	0	1	0	0	1	0	0	0	2	2	1	0	0	0	2	2	2	2	2	1	0	0	2	1	2	1	0	0	0	0	0	0	2	0	0	0	0	1
841	0	1	2	0	0	1	2	2	0	0	0	0	0	0	0	0	0	1	1	1	2	1	1	1	1	2	1	1	2	2	0	0	2	0	0	1	2	0	0	2	2	1	1	1	1	1	1	1	2
842	1	0	1	0	0	0	0	0	2	0	1	0	1	0	0	0	0	1	1	0	1	0	0	0	0	0	0	2	1	2	2	1	1	1	0	1	1	1	1	0	0	0	0	1	1	1	0	0	1
843	0	1	1	0	0	1	1	1	1	1	1	1	1	0	0	0	0	1	1	1	2	0	0	0	0	0	1	2	2	2	0	0	0	1	0	1	2	0	0	1	1	1	1	1	0	0	0	1	2
844	1	0	2	0	0	2	1	1	2	0	0	0	1	0	0	1	0	1	1	1	2	1	0	0	0	1	2	2	2	2	0	0	1	1	0	1	1	0	0	0	0	1	1	1	1	0	0	0	2
845	1	0	2	0	0	1	0	0	2	0	0	0	1	0	0	0	0	0	0	2	2	0	1	0	0	0	2	2	2	1	0	1	2	1	1	1	2	0	0	1	1	2	2	2	2	1	1	1	2
846	1	0	1	0	1	2	2	2	0	0	2	1	1	0	0	0	0	0	1	1	2	2	0	0	0	0	1	1	2	2	0	1	2	2	1	2	2	0	0	2	2	1	1	2	1	0	0	0	1
847	0	0	0	0	0	1	1	1	1	0	1	0	0	0	0	0	0	0	0	2	2	0	1	0	0	1	1	1	2	2	1	1	1	1	0	2	1	0	0	2	2	0	0	1	0	0	0	0	0
848	1	0	1	0	0	2	0	0	2	0	0	1	2	0	0	0	0	0	1	1	2	0	1	1	1	2	2	2	2	2	1	1	1	0	0	0	1	0	0	1	0	1	1	1	1	1	0	0	0
849	1	0	1	0	1	2	2	2	1	0	1	0	1	1	1	0	0	1	1	1	2	0	1	1	1	1	2	2	2	2	2	0	2	0	0	1	2	0	0	1	1	0	0	2	0	2	0	0	0
850	0	0	2	0	0	2	2	2	1	0	0	0	0	0	0	0	0	1	0	2	2	0	0	0	0	2	1	2	2	1	1	1	1	1	0	2	0	1	1	0	0	0	0	0	0	0	0	1	0
851	0	0	1	0	0	1	1	1	2	0	1	1	0	0	0	0	0	0	0	2	2	0	0	0	0	1	0	1	2	2	0	2	2	1	0	2	2	0	0	1	1	1	1	2	1	1	0	0	1
852	1	0	2	0	0	1	2	2	1	0	1	0	1	0	0	0	0	0	0	2	2	0	0	0	0	0	2	2	2	2	1	1	1	0	0	0	1	0	0	1	1	0	0	2	0	0	1	0	2
853	0	1	0	0	0	1	2	2	0	0	2	0	0	0	0	0	0	1	1	1	2	0	0	0	0	1	1	2	2	2	0	1	2	1	0	1	1	0	0	1	1	0	1	2	1	1	0	0	2
854	0	0	1	0	0	1	0	1	2	0	1	2	2	1	1	0	0	0	1	1	2	0	1	0	0	2	2	2	2	2	0	1	1	1	0	2	1	0	1	1	1	0	0	0	0	0	0	0	1
855	1	0	2	0	0	1	1	1	1	1	0	1	1	0	0	0	0	0	1	1	2	0	1	0	0	1	2	0	1	1	1	1	1	0	0	1	2	0	0	2	2	0	0	2	0	2	0	0	0
856	0	0	1	0	0	1	1	2	1	0	0	1	1	1	1	0	1	2	1	1	2	0	0	0	0	1	0	1	1	1	1	1	1	0	0	1	1	0	0	1	1	0	0	2	0	0	0	0	2
857	1	0	1	0	0	1	2	2	1	0	0	0	0	0	0	0	1	1	1	0	1	0	0	0	0	2	2	1	2	2	0	1	1	2	0	2	0	1	0	0	0	0	0	2	0	1	0	0	0
858	1	0	2	0	0	1	1	1	1	0	0	1	1	0	0	0	0	0	0	1	1	0	0	0	0	1	1	1	2	2	1	1	2	1	0	1	1	0	0	1	1	0	0	0	1	0	0	1	1
859	1	0	2	0	0	2	0	0	2	0	0	1	2	0	0	0	0	0	0	2	2	0	0	0	0	2	1	1	2	2	0	1	2	2	2	2	1	0	0	0	0	0	0	2	0	0	0	0	1
860	1	1	2	0	0	1	2	2	1	0	0	0	0	0	0	0	0	0	1	1	1	0	0	0	0	1	2	2	2	2	1	1	1	1	0	1	1	0	0	2	1	0	0	2	1	1	0	0	0
861	1	0	2	0	0	2	1	2	0	0	1	1	1	0	0	0	1	1	0	2	2	0	1	0	0	0	2	2	2	2	2	2	2	1	0	2	2	0	0	1	1	0	0	1	0	0	0	1	1
862	1	1	1	0	0	1	0	1	1	0	1	0	0	0	0	0	0	1	1	1	2	1	0	0	0	0	1	2	2	2	0	2	2	0	0	1	1	1	1	1	0	0	0	2	1	0	0	0	1
863	1	0	2	0	2	2	0	1	2	0	0	1	2	0	0	0	0	1	0	2	2	0	0	0	0	1	1	2	2	2	0	1	2	1	0	1	1	0	1	1	1	2	1	2	1	0	0	0	1
864	0	0	0	0	0	0	2	2	1	0	1	0	0	0	0	0	0	0	0	1	1	0	0	0	0	1	1	2	2	2	0	1	0	0	0	2	1	1	0	1	1	1	1	2	2	0	0	0	0
865	0	0	2	0	0	2	1	1	1	0	0	1	2	0	0	0	0	0	0	2	2	0	0	0	0	1	1	1	2	2	0	0	0	2	0	2	1	0	0	0	0	0	0	1	0	0	0	0	1
866	1	0	2	0	0	2	0	1	1	0	1	1	2	0	0	0	0	1	1	1	1	0	0	0	0	1	1	1	2	2	0	1	2	1	0	1	0	0	0	1	0	0	0	2	0	0	1	0	1
867	0	0	2	0	1	2	2	2	1	0	1	0	0	0	0	0	0	0	1	1	1	1	0	0	0	1	2	2	1	1	1	1	1	1	1	1	1	0	0	1	1	0	0	1	0	0	0	1	1
868	0	0	0	0	0	0	0	2	2	0	1	1	1	0	0	0	0	0	1	1	1	1	1	1	1	2	0	1	1	1	1	1	0	2	1	2	1	1	0	1	1	0	0	2	0	0	0	0	0
869	0	0	2	0	0	1	1	1	2	0	1	2	2	0	0	0	1	2	2	0	2	1	1	1	1	0	2	2	2	2	0	2	2	2	0	2	0	0	1	0	0	0	0	2	0	0	0	0	1
870	1	0	2	0	0	2	1	2	2	0	0	0	0	0	0	0	0	1	1	1	1	0	1	0	0	2	1	2	2	2	0	1	1	2	0	0	0	0	0	0	0	2	2	2	2	1	1	0	1
871	0	0	2	0	0	1	2	2	0	0	0	1	1	0	0	0	0	1	2	0	1	1	0	0	0	0	0	2	2	2	1	2	1	2	1	2	1	1	1	2	0	0	0	2	1	0	1	0	2
872	1	1	1	0	0	1	2	2	0	0	1	0	0	0	0	0	0	2	1	1	2	0	0	0	0	1	2	2	2	1	1	1	1	1	1	1	2	0	0	1	1	0	0	2	0	0	1	0	2
873	1	0	0	0	0	0	1	1	1	0	1	0	1	0	0	0	0	0	1	0	0	0	2	0	0	1	1	1	2	2	0	1	1	1	0	2	1	0	1	0	0	2	2	2	1	1	1	1	2
874	1	1	2	0	0	1	0	1	2	0	1	0	0	0	0	0	0	2	1	1	2	0	0	0	0	2	1	1	2	2	0	2	2	0	0	1	1	1	0	2	2	0	0	0	0	0	0	0	1
875	1	0	1	0	0	2	1	1	2	0	0	0	1	0	0	0	0	1	0	1	1	0	0	0	0	1	2	2	2	2	1	1	1	1	0	2	1	1	1	2	0	0	0	2	0	0	0	0	0
876	1	0	2	0	0	2	0	1	2	0	1	1	1	0	0	0	0	1	1	1	2	0	0	0	0	2	2	2	2	2	2	2	2	2	2	2	2	1	1	2	1	1	1	2	1	1	0	1	1
877	0	0	1	0	0	0	1	2	2	0	0	0	0	0	0	0	0	0	0	2	2	0	0	0	0	1	1	1	2	2	0	1	1	1	1	1	1	0	0	1	1	1	0	0	2	1	0	0	1
878	1	0	1	0	0	1	1	1	1	0	1	0	0	0	0	0	0	2	1	1	2	1	0	0	0	1	2	2	2	2	0	2	2	1	0	2	1	0	0	1	1	0	0	2	0	1	0	0	1
879	1	0	2	0	1	2	0	0	2	0	0	0	0	0	0	0	0	1	1	1	2	0	0	0	0	1	1	2	2	2	0	1	1	2	1	2	1	0	0	0	0	1	1	2	1	2	0	0	0
880	0	0	1	0	0	0	1	1	2	0	0	1	2	0	0	0	0	0	0	2	2	0	1	1	1	1	1	0	1	2	1	2	2	1	0	1	2	0	0	1	1	1	0	1	1	0	0	0	1
881	0	0	2	0	1	2	1	2	1	0	0	0	1	0	0	1	0	1	0	1	1	1	0	0	0	2	1	0	2	2	0	1	1	1	0	1	1	0	0	2	2	0	0	1	0	0	0	0	1
882	1	0	0	0	0	1	1	1	1	0	0	1	2	0	0	0	0	0	2	0	0	0	0	0	0	0	1	2	2	2	0	1	2	2	0	2	0	1	1	0	0	0	0	0	1	0	0	0	1
883	0	0	2	0	1	2	2	2	1	0	1	0	1	0	0	0	0	1	1	1	1	0	0	0	0	0	1	1	2	2	1	0	1	0	0	2	0	0	1	1	0	0	0	1	0	0	0	0	0
884	1	0	2	0	1	2	2	2	1	0	1	0	0	0	0	0	0	0	0	2	2	0	1	0	0	1	2	2	2	2	1	2	2	1	0	1	1	0	1	1	1	0	0	1	0	1	1	0	1
885	1	0	1	0	0	1	2	2	1	0	1	1	1	0	0	0	0	1	1	1	1	0	0	0	0	1	2	2	2	1	0	2	2	0	0	1	2	0	0	1	1	1	0	0	1	0	0	1	1
886	1	0	0	0	0	1	2	2	2	0	1	1	1	0	0	0	0	1	1	1	1	0	0	0	0	1	2	2	2	2	1	1	1	2	0	1	2	1	0	1	1	0	0	2	1	1	0	0	0
887	0	0	1	0	0	0	1	1	2	0	0	0	0	0	0	0	0	1	0	1	1	1	1	1	1	2	2	2	2	2	2	1	1	2	2	2	1	0	1	1	1	0	0	2	2	0	0	0	0
888	1	0	2	0	1	1	2	2	1	0	1	0	0	0	0	0	0	0	1	1	2	0	1	0	0	0	1	1	1	2	1	1	1	1	0	2	1	0	0	2	2	1	1	2	1	0	0	0	1
889	0	0	0	0	0	0	1	1	2	0	1	1	1	0	0	0	0	1	0	1	1	1	0	0	0	0	2	2	2	2	1	0	1	1	0	2	1	0	0	0	0	0	0	2	0	0	0	0	1
890	1	0	2	0	0	1	0	0	2	0	0	1	1	0	0	0	0	0	0	1	1	0	0	0	0	0	0	1	1	0	2	1	1	2	0	2	1	1	0	1	1	0	0	2	1	0	0	0	1
891	0	0	0	0	0	0	1	1	2	0	0	1	1	0	0	0	1	1	2	0	1	0	0	0	0	0	2	2	1	1	2	1	2	0	0	0	2	0	0	2	2	2	1	2	1	0	0	0	0
892	0	0	0	0	0	0	1	1	2	0	0	0	0	0	0	0	1	2	2	0	2	0	0	0	0	0	0	2	1	1	2	1	1	1	0	1	1	0	0	1	1	0	0	1	1	0	0	0	0
893	1	0	2	0	1	1	1	2	2	0	0	1	2	0	0	0	0	0	0	1	1	0	0	0	0	1	2	2	2	2	1	1	1	1	1	1	1	0	0	1	1	1	1	1	1	0	0	0	0
894	0	0	1	0	0	1	1	1	2	0	0	0	0	0	0	0	0	1	1	1	1	1	1	1	1	1	1	1	2	2	0	1	1	2	0	2	1	1	0	1	1	1	0	0	1	0	0	0	2
895	1	0	2	0	0	1	1	1	1	0	1	0	0	0	0	0	0	2	0	2	2	0	0	0	0	1	2	2	2	2	0	1	2	1	1	1	1	0	1	1	1	0	0	2	0	0	0	0	1
896	0	0	2	0	1	2	2	2	1	0	2	0	0	0	0	0	0	1	0	2	2	0	0	0	0	1	1	2	1	1	2	2	2	0	0	2	1	0	1	1	1	0	0	2	0	0	0	0	0
897	0	0	1	0	0	1	1	1	2	0	0	0	0	0	0	0	0	1	1	1	2	1	0	0	0	1	1	2	1	1	2	2	2	0	0	1	2	0	0	2	2	0	0	1	0	0	0	1	1
898	0	0	2	0	1	1	0	0	1	0	0	0	0	0	0	0	0	1	1	1	1	1	1	0	0	0	1	1	1	1	1	1	2	2	2	2	2	0	0	2	2	0	0	2	1	0	0	0	0
899	0	0	0	0	0	0	0	0	2	0	0	0	0	0	0	0	0	0	0	2	2	0	0	0	0	2	2	2	2	2	0	1	2	1	1	2	2	0	1	1	1	0	0	2	0	0	0	1	0
900	1	0	1	0	0	1	2	2	1	0	0	0	1	0	0	1	0	1	0	2	2	0	1	0	0	2	2	2	2	1	0	1	1	2	0	2	1	1	0	0	0	0	0	2	0	0	0	0	1
901	0	0	1	0	0	1	1	2	2	0	0	1	2	0	0	0	0	2	2	0	0	1	1	1	1	1	0	1	1	1	1	0	0	1	0	1	1	0	0	0	0	0	0	1	0	0	0	0	0
902	1	0	2	0	0	0	1	1	2	0	0	0	1	0	0	1	0	1	2	0	2	1	0	0	0	0	2	2	2	2	0	1	1	2	1	1	2	0	0	0	0	0	0	0	1	0	0	0	0
903	1	1	1	0	1	1	1	1	1	1	0	1	0	0	0	0	0	1	0	2	2	1	1	1	1	1	0	0	2	1	0	2	2	2	0	2	0	2	0	0	0	0	0	0	0	0	0	0	2
904	0	1	1	0	1	1	2	2	1	0	1	0	0	0	0	0	0	1	1	1	2	0	0	0	0	1	1	2	1	1	1	1	1	2	0	2	0	0	0	1	0	0	0	1	0	0	1	0	1
905	0	1	1	0	0	1	1	1	2	0	0	0	0	0	0	0	0	0	1	0	0	1	1	1	1	1	0	1	1	1	1	1	2	1	0	1	1	0	0	1	1	1	1	1	0	0	0	0	0
906	0	0	0	0	0	0	1	2	2	0	0	1	1	1	1	0	0	1	1	1	1	0	0	0	0	0	1	1	2	2	1	2	2	0	0	1	1	0	0	1	1	1	1	2	2	1	0	1	1
907	1	0	2	0	0	1	2	2	1	1	1	0	0	0	0	0	0	0	1	1	1	2	1	1	1	1	1	2	2	1	1	2	2	0	0	1	1	0	0	2	2	0	0	1	0	0	0	1	1
908	1	0	1	0	1	2	1	2	2	0	0	0	1	0	0	0	0	1	0	2	2	1	1	0	0	0	2	2	2	2	1	1	1	1	0	1	0	1	0	0	0	0	0	2	0	1	1	0	2
909	1	0	2	0	0	1	2	2	2	0	0	0	1	0	0	1	0	0	1	1	2	0	2	0	0	0	2	2	2	2	1	2	2	1	0	1	0	0	0	0	0	0	0	1	1	0	1	1	2
910	1	0	1	0	0	1	0	1	2	0	1	0	0	0	0	0	0	0	1	1	1	0	0	0	0	0	1	1	2	1	1	2	2	2	0	1	2	0	0	2	2	0	0	2	1	0	0	0	0
911	1	0	1	0	0	0	1	1	2	0	0	1	1	0	0	0	0	0	0	1	0	1	1	1	1	0	1	1	2	2	0	1	1	2	0	2	2	0	0	2	2	0	0	0	0	1	0	0	1
912	0	0	1	0	1	2	2	2	0	0	0	1	1	0	0	0	0	1	0	2	2	1	0	0	0	1	2	2	1	1	2	2	2	0	0	0	1	2	0	0	0	2	1	2	1	0	1	0	1
913	0	0	1	0	0	1	1	1	2	0	0	1	1	0	0	0	0	0	1	1	2	1	0	0	0	1	1	1	2	2	0	2	2	0	0	1	2	0	0	1	1	0	0	2	1	0	0	0	1
914	1	0	2	0	0	1	1	1	1	0	1	1	2	0	0	0	0	2	2	0	0	0	0	0	0	1	2	2	2	2	2	2	2	0	0	1	2	0	0	1	1	1	0	1	2	1	0	0	0
915	1	0	2	0	0	1	0	1	1	0	0	0	1	0	0	1	0	1	0	2	2	0	0	0	0	0	1	2	2	1	1	2	2	1	0	1	2	0	0	1	1	1	0	0	1	1	0	0	1
916	1	0	2	0	1	2	1	1	1	0	1	0	0	0	0	0	0	1	1	1	2	1	1	1	1	1	1	2	2	1	1	1	1	1	1	2	1	1	0	1	1	0	0	1	1	0	0	0	1
917	1	0	1	0	0	1	2	2	0	0	1	0	0	0	0	0	0	0	0	0	0	0	0	0	0	1	1	1	1	1	1	1	1	0	0	0	2	0	0	2	2	0	0	0	0	0	0	0	2
918	1	0	1	0	0	1	1	1	1	0	1	0	1	0	0	1	0	1	0	2	2	1	0	0	0	1	1	2	2	2	0	1	1	1	1	1	1	1	1	2	1	0	0	2	0	2	0	0	1
919	1	0	1	0	0	1	1	2	1	0	1	1	0	0	0	0	0	1	1	1	1	1	2	1	1	1	2	2	2	1	0	2	2	0	0	0	2	0	0	2	2	2	2	2	1	1	0	0	0
920	1	0	0	0	0	0	0	1	1	0	0	0	0	0	0	0	0	1	0	1	1	1	0	0	0	0	2	2	2	2	1	2	2	0	0	1	2	1	0	1	1	0	0	1	1	0	0	0	1
921	0	0	1	0	0	0	1	1	0	0	1	1	1	0	0	0	1	2	1	1	1	1	1	1	1	0	1	1	2	2	0	1	1	0	0	0	1	0	0	0	0	0	0	2	0	0	1	0	2
922	1	0	2	0	0	2	1	1	1	0	0	0	0	0	0	0	0	0	0	2	2	0	0	0	0	0	2	2	2	1	0	2	2	0	0	0	1	0	0	2	1	0	0	2	0	0	0	0	0
923	1	0	2	0	1	2	0	0	2	0	0	1	1	0	0	0	0	1	1	1	2	1	0	0	0	2	2	2	2	2	1	0	0	1	0	1	2	0	0	2	1	1	1	1	1	1	0	0	2
924	0	0	2	0	0	1	1	1	2	0	0	0	0	0	0	0	0	1	0	2	2	0	2	0	0	0	1	2	2	2	2	2	2	0	0	0	2	1	0	1	1	0	0	2	1	0	0	0	2
925	1	0	1	0	0	0	0	0	2	0	0	0	0	0	0	0	0	1	1	1	2	1	0	0	0	0	2	2	2	2	0	0	1	2	0	2	1	0	0	1	1	0	0	2	2	0	0	0	0
926	1	0	2	0	0	1	1	1	1	0	1	0	0	0	0	0	0	0	1	1	2	0	0	0	0	1	2	2	2	1	1	2	1	2	1	2	0	0	0	0	0	0	0	0	0	0	0	1	1
927	1	0	1	0	0	0	0	1	1	0	1	0	0	0	0	0	0	0	0	1	0	0	0	0	0	0	2	1	2	2	1	1	2	1	0	2	1	0	0	0	0	0	0	2	2	0	0	0	0
928	0	0	1	0	0	1	2	2	1	0	1	0	0	0	0	0	0	2	1	1	2	1	0	0	0	0	2	2	2	2	2	1	1	1	0	2	0	0	0	0	0	0	0	2	2	0	0	0	1
929	0	0	2	0	0	2	2	2	1	0	1	0	1	0	0	1	0	1	1	0	0	0	0	0	0	1	0	1	2	2	0	2	2	2	1	2	1	0	0	2	2	0	0	1	0	0	0	0	0
930	1	0	1	0	0	1	1	1	1	0	0	1	2	0	0	0	0	0	0	1	1	0	0	0	0	1	1	2	1	1	1	2	2	0	0	0	1	0	0	2	1	0	0	2	0	0	0	0	0
931	0	0	1	0	1	1	0	0	2	0	1	1	1	0	0	0	0	1	1	1	2	0	1	0	0	0	1	2	1	1	2	1	1	0	0	0	1	1	0	1	1	0	0	2	0	0	0	0	1
932	0	0	1	0	0	2	1	2	1	0	1	0	1	0	0	1	0	1	0	2	2	0	0	0	0	0	2	2	2	2	0	0	1	2	0	2	2	0	0	1	1	0	0	2	0	0	0	0	2
933	0	0	1	0	1	1	1	1	1	0	0	1	1	0	0	0	0	2	1	1	2	0	0	0	0	2	2	2	2	2	1	1	1	0	0	1	2	1	0	1	1	0	0	1	0	1	0	0	1
934	0	0	1	0	0	1	1	2	2	0	0	1	1	0	0	0	0	0	0	2	2	1	0	0	0	1	0	2	1	1	2	1	2	2	2	2	2	0	0	2	2	0	0	1	0	1	1	0	1
935	0	0	1	0	0	1	1	1	2	0	0	1	1	0	0	0	0	1	0	1	1	1	0	0	0	0	1	0	2	2	0	2	2	0	0	0	1	0	0	0	0	1	1	1	1	2	1	0	1
936	1	0	2	0	2	2	0	0	2	0	1	1	2	0	0	0	0	1	1	1	1	0	0	0	0	1	2	2	2	2	2	2	2	1	1	1	2	0	1	1	1	0	0	1	1	0	0	1	0
937	0	1	1	0	0	1	2	2	1	0	1	0	0	0	0	0	0	1	0	1	2	0	0	0	0	0	1	2	1	1	2	1	1	0	0	0	2	0	0	1	1	0	0	2	1	1	0	0	0
938	0	0	2	0	0	1	0	0	2	0	2	0	0	0	0	1	0	1	2	0	2	0	0	0	0	2	2	2	1	1	2	2	2	1	1	1	2	0	0	2	2	0	0	2	0	0	0	2	2
939	1	0	1	0	0	0	1	2	2	0	0	0	0	0	0	0	0	0	1	0	1	0	1	0	0	1	1	1	2	2	0	1	2	1	0	1	1	0	0	0	0	0	0	2	1	1	0	0	0
940	1	1	2	0	0	1	2	2	1	0	1	0	0	0	0	0	0	0	0	2	2	1	0	0	0	0	0	1	1	0	1	2	2	0	0	0	1	0	0	2	2	1	0	1	0	0	0	0	1
941	1	0	0	0	0	0	2	2	0	0	0	1	1	0	0	0	0	1	0	1	1	1	0	0	0	0	2	2	2	2	1	1	1	1	1	1	2	0	0	0	0	0	0	1	0	0	1	0	2
942	1	0	2	0	0	1	2	2	1	0	0	0	1	0	0	1	0	2	2	0	0	0	0	0	0	2	1	1	2	2	1	0	1	1	1	1	1	1	0	1	1	1	0	1	1	0	0	0	1
943	0	0	1	0	0	1	1	1	0	0	0	0	0	0	0	1	0	1	0	0	0	0	0	0	0	1	2	1	2	2	1	1	1	1	0	2	2	0	0	1	1	0	0	2	1	1	0	0	1
944	0	0	1	0	0	1	0	2	2	0	1	1	1	0	0	0	0	0	0	1	1	1	1	0	0	1	1	1	2	2	0	1	2	1	0	1	1	2	0	0	0	0	0	2	0	0	0	1	1
945	0	0	2	0	1	2	1	1	0	0	0	0	1	0	0	0	0	0	0	2	2	1	0	0	0	0	1	2	2	2	0	1	2	2	0	2	1	1	0	0	0	0	0	0	0	0	0	0	0
946	0	1	1	0	0	0	2	2	0	0	2	0	0	0	0	0	0	2	1	1	2	0	0	0	0	1	1	1	2	2	0	1	1	1	0	1	1	0	1	1	1	1	1	2	1	2	0	0	0
947	1	0	1	0	0	1	2	2	1	0	0	0	0	0	0	0	0	1	0	1	1	0	1	0	0	1	2	2	2	1	0	0	1	1	0	2	2	0	0	1	1	1	0	1	2	0	0	0	0
948	0	1	2	0	0	1	2	2	1	0	0	0	0	0	0	0	0	0	1	1	2	1	0	0	0	1	0	1	1	0	1	0	0	2	0	2	1	0	1	1	1	0	0	0	0	0	1	0	1
949	1	0	1	0	0	1	1	1	2	0	0	0	2	0	0	1	0	0	0	2	2	0	0	0	0	0	1	2	1	1	2	1	1	1	0	1	2	0	0	1	1	0	0	2	0	0	0	0	0
950	1	0	1	0	0	2	2	2	0	1	2	2	2	0	0	0	0	2	1	1	2	0	0	0	0	1	1	1	2	2	0	2	2	2	0	2	1	1	0	1	1	1	1	2	1	0	0	0	0
951	0	0	1	0	0	1	0	0	2	0	2	0	0	0	0	0	0	1	1	1	2	0	0	0	0	1	2	2	2	1	0	1	1	1	1	1	2	0	0	1	1	0	0	1	0	0	0	0	0
952	0	0	0	0	0	0	0	0	2	0	0	2	1	0	0	0	0	2	1	1	2	0	0	0	0	2	1	0	2	2	0	1	1	0	0	0	0	2	0	0	0	0	0	2	0	0	0	0	1
953	1	0	0	0	0	0	1	2	1	0	1	0	0	0	0	1	0	0	2	0	2	1	1	0	0	0	1	0	2	2	0	0	0	2	1	1	1	0	0	0	0	0	0	1	0	1	0	0	0
954	0	0	1	0	1	1	1	1	2	0	0	0	2	0	0	0	0	0	1	1	2	0	0	0	0	1	0	1	2	2	0	2	2	2	0	2	1	0	1	1	1	1	1	2	0	0	0	0	2
955	0	1	1	0	0	1	0	0	2	0	0	1	1	0	0	0	1	1	1	0	1	1	0	0	0	1	2	2	2	2	2	1	1	1	0	1	2	0	0	2	2	0	0	0	0	0	1	1	2
956	0	1	1	0	1	1	2	2	1	0	1	0	0	0	0	0	0	2	1	1	2	0	2	0	0	0	0	2	1	2	2	1	2	0	0	2	1	1	0	1	1	0	0	1	0	0	1	0	2
957	1	0	2	0	0	1	2	2	0	0	2	0	1	0	0	0	0	1	0	1	1	1	0	0	0	0	1	1	1	2	1	2	2	2	1	2	1	1	0	0	0	0	0	1	0	0	0	0	1
958	1	0	1	0	0	1	1	2	2	0	0	0	0	0	0	0	0	0	0	1	1	0	0	0	0	1	2	2	2	2	1	0	0	2	0	2	2	1	0	1	1	1	0	1	0	0	1	0	1
959	1	0	1	0	0	2	2	2	1	0	0	0	0	0	0	0	0	0	0	2	2	0	0	0	0	0	2	2	1	2	1	1	1	2	2	2	1	1	0	0	0	0	1	1	1	0	0	0	0
960	0	0	1	0	0	2	2	2	1	0	1	0	0	0	0	0	0	1	1	1	2	0	0	0	0	1	1	2	2	2	0	2	2	0	0	1	1	0	0	1	1	1	1	1	1	0	0	0	1
961	1	1	1	0	0	1	1	2	1	0	0	0	2	1	1	1	0	0	1	1	1	1	0	0	0	0	2	2	2	1	0	1	1	2	2	2	1	0	0	2	1	1	0	1	1	0	0	2	2
962	0	0	1	0	1	1	2	2	0	0	1	0	0	0	0	0	0	1	1	1	1	1	0	0	0	0	2	2	2	2	1	2	1	1	0	2	1	0	0	1	1	0	0	2	0	0	0	0	0
963	0	0	1	0	0	1	0	0	2	0	0	0	0	0	0	0	0	0	0	2	2	0	0	0	0	1	1	1	2	2	1	1	1	1	1	1	1	0	1	1	1	0	0	1	1	1	0	0	1
964	0	1	2	0	1	1	1	1	2	0	0	0	0	0	0	0	0	1	1	1	2	0	0	0	0	0	2	2	2	2	0	1	1	1	0	2	2	0	0	0	0	0	0	2	1	1	0	0	1
965	1	0	1	0	0	1	2	2	2	0	1	1	2	0	0	0	1	2	1	1	1	0	0	0	0	1	2	2	2	2	2	1	1	1	1	1	0	1	0	0	0	1	0	0	1	1	0	0	0
966	1	0	1	0	0	1	0	1	1	0	1	0	0	0	0	0	0	2	2	0	0	0	0	0	0	0	1	1	2	2	0	1	1	2	1	2	1	1	0	1	1	0	0	2	1	0	0	0	1
967	0	0	1	0	0	1	1	2	1	0	1	1	1	0	0	0	0	0	1	1	2	0	0	0	0	0	1	2	2	2	0	1	1	1	0	2	1	0	0	1	0	0	0	1	1	0	0	0	0
968	0	1	1	0	0	1	0	0	2	0	0	0	1	0	0	0	0	1	2	0	1	0	1	0	0	2	1	1	2	2	0	2	2	2	0	2	1	0	0	1	1	0	0	2	0	0	0	0	2
969	0	0	1	0	1	1	2	2	2	0	1	1	0	0	0	0	0	0	2	0	1	0	1	0	0	0	1	1	1	1	2	2	2	1	1	1	1	0	0	2	1	0	0	2	0	0	0	0	1
970	1	0	2	0	0	2	1	2	1	0	1	0	1	0	0	1	0	0	1	1	1	1	1	0	0	0	1	1	2	1	1	1	1	1	0	1	1	0	0	1	1	0	0	1	0	0	0	0	1
971	1	0	1	0	1	2	1	2	2	0	0	1	1	0	0	0	0	0	2	0	0	0	0	0	0	0	1	2	1	2	2	2	2	0	0	1	2	0	0	2	2	0	0	1	0	0	0	0	0
972	0	0	0	0	0	1	1	1	1	1	1	2	2	0	0	0	0	1	1	1	2	2	0	0	0	0	2	2	2	2	1	2	2	1	0	2	2	0	0	0	0	0	0	2	0	0	0	0	1
973	0	0	1	0	0	2	1	1	1	0	1	0	1	0	0	0	0	0	0	1	1	1	1	1	1	0	2	2	2	2	0	2	2	0	0	1	1	0	0	1	1	1	1	2	1	1	0	0	0
974	1	0	1	0	0	1	2	2	1	0	0	0	0	0	0	0	0	0	0	2	2	0	0	0	0	0	0	2	1	2	2	2	2	0	0	1	1	1	0	1	1	0	0	1	0	0	0	0	1
975	1	0	2	0	0	1	2	2	1	1	1	1	2	0	0	0	0	1	2	0	1	0	0	0	0	2	2	2	2	1	0	1	1	1	0	2	1	0	0	0	0	0	0	2	0	0	1	0	1
976	0	0	1	0	0	1	0	1	2	0	0	0	0	0	0	0	0	0	0	1	1	1	1	1	1	1	1	1	2	2	0	1	1	1	0	2	2	0	0	1	1	0	0	1	1	0	0	0	0
977	1	0	2	0	0	2	2	2	1	0	1	0	1	0	0	0	0	0	0	2	2	0	0	0	0	1	2	2	2	2	0	2	2	0	0	1	1	0	1	1	1	0	0	2	1	0	0	0	2
978	0	0	1	0	0	1	0	0	1	0	1	0	0	0	0	0	0	0	0	2	2	0	0	0	0	2	1	2	1	1	2	0	0	2	1	2	2	0	0	1	1	0	0	1	0	0	0	0	0
979	1	0	1	0	0	2	1	1	1	0	1	0	0	0	0	0	0	1	0	2	2	1	0	0	0	2	2	2	2	2	2	1	1	1	0	2	1	0	0	0	0	0	0	2	0	2	0	0	0
980	1	0	1	0	0	1	2	2	1	0	2	0	1	0	0	1	0	0	0	1	1	1	2	1	1	1	1	2	2	2	0	1	2	1	0	1	0	1	0	0	0	0	0	2	0	0	0	0	1
981	0	0	0	0	0	0	1	2	1	0	1	0	0	0	0	0	0	1	0	2	2	0	0	0	0	2	1	1	2	2	1	1	1	2	1	2	2	0	0	1	1	0	0	2	0	0	1	0	1
982	1	0	1	0	0	1	0	0	2	0	1	0	1	0	0	0	0	1	2	0	2	1	1	0	0	0	2	2	2	2	2	2	2	2	1	2	2	0	0	2	2	1	1	1	1	1	1	0	1
983	1	0	2	0	1	1	2	2	1	0	0	0	0	0	0	0	0	0	1	1	2	0	0	0	0	1	2	2	2	2	0	1	2	1	0	1	2	0	0	1	1	0	0	2	0	0	0	0	1
984	1	1	2	0	0	1	0	0	2	0	0	1	1	0	0	0	1	1	1	0	1	0	1	1	1	1	2	2	2	2	1	2	2	1	0	1	1	0	0	1	1	2	2	2	1	1	0	0	1
985	1	0	2	0	0	1	2	2	1	0	1	0	0	0	0	0	1	2	1	1	2	0	2	0	0	0	2	2	2	2	1	2	2	1	1	2	2	0	0	1	1	0	0	1	1	1	0	1	1
986	1	0	2	0	0	2	1	1	1	0	0	0	0	0	0	0	0	1	0	2	2	0	1	0	0	0	2	2	2	2	2	0	1	0	0	2	2	0	0	1	1	1	1	2	2	1	0	1	1
987	0	0	1	0	1	1	1	2	1	0	0	0	0	0	0	0	0	1	0	1	1	0	0	0	0	2	2	2	2	2	1	1	1	1	1	1	2	0	0	2	2	0	0	0	0	0	0	0	0
988	1	0	1	0	0	1	1	2	1	0	1	0	2	0	0	0	0	1	1	1	1	1	0	0	0	0	1	1	1	1	0	0	0	2	0	2	1	0	0	2	2	1	1	2	1	1	0	0	1
989	0	0	1	0	0	1	1	1	2	0	1	1	1	0	0	0	0	0	1	0	2	0	1	0	0	1	1	2	1	1	2	0	2	0	0	2	2	0	0	1	1	1	1	2	2	0	0	1	1
990	1	0	2	0	1	2	0	0	2	0	0	0	1	0	0	1	0	1	1	1	2	1	0	0	0	0	2	2	2	2	1	1	1	0	0	1	1	1	1	0	0	0	0	1	0	0	0	1	1
991	0	0	1	0	1	1	0	0	2	0	0	0	0	0	0	0	0	0	0	1	1	0	0	0	0	0	1	2	1	1	2	2	1	2	1	2	2	0	0	2	2	0	0	2	1	0	1	0	2
992	1	0	1	0	0	1	2	2	1	0	1	0	1	0	0	0	0	0	1	1	2	0	0	0	0	1	2	2	2	2	1	1	1	2	2	2	1	1	0	1	1	0	0	2	0	0	0	0	0
993	1	1	2	0	0	1	1	1	2	0	1	1	1	0	0	0	0	1	0	2	2	1	1	1	1	0	2	2	2	2	0	1	1	1	0	2	1	0	0	2	2	0	0	0	0	0	1	0	1
994	0	0	1	1	0	1	1	1	2	0	0	0	1	0	0	0	0	0	2	0	1	1	0	0	0	0	2	2	1	1	1	0	0	2	0	1	0	0	0	0	0	0	0	2	1	1	0	0	2
995	1	0	1	0	0	1	2	2	0	0	1	2	2	1	1	0	0	1	2	0	1	1	2	1	1	0	2	2	2	2	0	2	2	0	0	1	1	0	0	0	0	0	0	2	2	0	0	0	1
996	0	0	1	0	0	0	2	2	1	0	1	1	1	1	1	0	0	1	0	2	2	0	0	0	0	1	2	2	2	2	2	0	0	2	0	2	1	0	0	1	0	0	0	2	0	0	0	0	0
997	0	0	1	0	0	2	0	0	2	0	0	1	1	0	0	0	1	1	1	0	1	0	0	0	0	0	2	2	2	2	2	0	0	1	0	1	1	0	0	1	1	0	0	2	0	2	0	0	0
998	1	0	2	0	0	2	0	1	2	0	0	1	2	0	0	0	0	0	0	2	2	1	0	0	0	1	1	1	2	2	0	1	2	1	0	1	1	1	1	2	1	1	1	1	1	1	0	0	1
999	0	0	1	0	0	0	1	1	1	0	0	0	0	0	0	0	0	0	1	1	2	0	1	0	0	1	2	2	2	1	1	2	2	1	1	1	2	0	0	1	1	0	0	2	0	1	0	0	1
1000	0	0	2	0	0	1	1	2	1	0	0	0	1	0	0	1	0	0	1	1	1	0	0	0	0	1	1	2	2	1	1	1	2	2	2	2	2	0	0	0	0	1	1	2	0	0	0	2	2
[truncated: 252 more columns]
