# Supplementary material for: KNN-MDR: a learning approach for improving interactions mapping performances in genome wide association studies
Source: BMC Bioinformatics. 2017 Mar 21;18:184. doi: 10.1186/s12859-017-1599-7 (PMC5361736; doi:10.1186/s12859-017-1599-7)
Supplement: Supplementary file 6 — The data set(s) supporting the results of Table 4. (ZIP 7095 kb) [file 12859_2017_1599_MOESM6_ESM.zip › 100 simulations/S66/mkallsimul.dat]

1	0	1	1	0	0	0	0	1	2	0	1	2	2	2	2	0	0	0	0	0	2	0	0	0	0	0	2	0	2	1	0	1	2	0	0	1	1	0	0	2	0	0	0	1	0	0	0	0	0
2	0	1	1	1	0	0	0	0	2	1	1	0	1	1	1	0	0	1	0	1	2	0	0	0	0	0	1	1	2	1	0	1	1	2	1	2	2	2	0	0	0	0	0	1	0	0	0	1	0
3	0	2	1	0	0	0	1	1	1	1	0	1	1	0	0	0	0	1	1	1	1	0	0	0	0	0	2	0	2	2	1	2	2	0	0	0	1	1	0	0	0	1	0	1	1	0	0	1	1
4	0	0	2	0	0	1	1	1	2	2	0	0	0	0	0	0	0	0	1	1	2	0	0	0	0	0	2	1	1	1	0	0	1	1	0	2	2	0	0	2	0	0	0	1	0	1	0	1	0
5	1	0	2	0	0	0	0	1	2	1	1	0	0	0	0	0	0	0	0	0	2	0	0	0	0	0	1	1	2	1	2	1	1	1	0	1	2	1	0	1	0	0	0	1	0	0	0	0	0
6	1	1	1	0	0	1	2	2	1	1	0	0	2	2	2	0	0	1	0	1	1	0	0	0	0	0	1	0	1	1	0	1	1	1	0	2	0	1	0	0	1	0	0	1	0	1	0	0	0
7	0	2	0	0	0	0	0	1	2	1	0	0	0	0	0	0	0	0	1	1	0	0	0	0	0	0	2	1	2	2	0	2	2	2	0	2	1	0	1	0	1	0	0	2	0	0	0	1	0
8	1	1	1	1	0	0	2	2	1	0	2	1	0	0	1	0	0	1	0	0	2	0	0	0	1	1	1	1	2	1	1	0	1	1	0	1	2	1	0	0	0	0	0	2	0	1	0	0	0
9	0	2	2	0	0	1	2	2	0	0	0	0	2	2	2	0	0	1	1	1	2	0	0	0	0	0	0	1	1	0	1	2	2	0	0	1	1	0	0	1	1	0	0	2	0	1	0	0	1
10	1	0	2	0	0	2	1	1	2	2	0	0	1	1	1	0	0	0	0	1	1	1	1	1	1	1	0	2	1	1	1	2	2	0	0	0	1	1	1	0	0	2	0	2	0	1	0	0	0
11	1	2	1	1	0	0	2	2	1	1	1	1	1	1	2	0	1	1	1	1	1	0	1	0	0	0	0	1	1	0	0	1	1	1	0	1	2	0	0	1	0	0	0	1	0	0	0	0	1
12	0	1	1	0	0	0	2	2	0	0	2	0	1	1	1	0	0	0	1	1	1	0	0	0	0	0	2	0	2	2	1	0	1	1	0	1	1	0	0	0	2	0	0	2	0	0	0	0	1
13	1	0	2	1	0	0	2	2	1	1	0	1	1	0	0	0	0	0	1	1	1	0	1	1	1	2	1	0	2	1	0	1	2	1	0	2	2	0	0	2	0	0	0	1	1	1	0	0	0
14	1	0	2	0	0	0	2	2	1	1	0	1	1	0	1	0	0	1	2	1	0	0	0	0	0	0	2	0	2	2	1	1	2	1	1	1	0	0	0	1	0	0	1	2	1	0	0	1	0
15	1	0	1	0	0	0	2	2	0	0	0	1	0	0	0	0	0	1	0	0	2	0	1	0	0	0	2	0	2	2	0	2	2	1	1	1	1	0	0	1	1	0	1	2	1	2	0	0	0
16	0	0	2	0	0	1	1	1	1	1	0	0	0	0	0	0	0	1	1	1	1	1	0	0	0	0	1	0	2	1	1	1	1	0	0	1	0	0	0	0	2	1	0	2	1	0	0	0	0
17	0	1	2	0	0	0	2	2	0	0	0	2	2	2	2	0	0	0	1	1	2	0	0	0	0	0	1	0	2	1	0	1	2	1	0	1	1	0	0	0	1	0	1	1	1	0	0	0	0
18	1	1	1	0	0	0	1	2	2	1	0	0	0	0	0	0	0	1	1	1	2	0	1	1	1	1	1	1	2	1	0	2	2	1	1	2	2	0	0	0	1	0	0	0	1	1	0	0	0
19	1	1	1	1	0	0	1	2	0	0	1	0	0	0	0	0	0	1	1	0	2	0	1	0	1	1	2	0	2	0	0	2	1	1	0	2	2	0	0	0	1	0	0	0	0	1	0	0	1
20	1	1	2	1	0	0	2	2	0	0	1	0	0	0	0	0	0	0	0	0	1	1	0	0	0	0	1	1	2	1	1	1	0	2	1	2	2	1	0	0	1	1	0	1	1	0	0	0	0
21	0	1	1	0	0	0	0	1	2	1	0	0	0	0	0	0	0	1	0	0	2	0	2	0	0	1	1	1	2	1	1	0	2	2	1	2	2	0	0	2	1	0	0	2	0	1	0	1	0
22	0	1	1	1	0	0	2	2	0	0	2	0	0	0	0	0	0	0	1	0	2	0	1	1	1	1	2	0	2	2	1	2	2	1	0	1	2	1	1	0	1	0	1	1	1	1	0	0	0
23	0	1	2	0	0	0	2	2	0	0	2	1	2	2	2	0	0	1	1	1	0	1	0	0	0	0	2	0	2	0	0	1	1	2	0	2	1	0	0	1	1	0	1	2	2	0	0	0	0
24	1	1	1	1	0	0	2	2	0	0	2	0	1	1	1	0	0	0	1	1	2	0	0	0	1	1	0	1	1	0	0	0	0	2	1	2	2	0	1	1	0	1	0	1	1	0	0	0	0
25	1	1	1	1	0	0	0	1	2	1	0	0	1	1	1	0	0	0	2	1	1	0	1	0	0	0	2	0	2	1	1	1	2	2	0	2	2	0	0	1	0	0	1	2	0	1	0	1	0
26	1	1	1	1	0	0	1	1	2	1	0	0	1	2	1	0	0	0	0	0	2	0	1	0	0	0	1	1	1	1	0	0	2	0	0	1	1	0	0	0	1	0	0	1	0	1	0	0	0
27	1	1	1	0	0	1	2	2	0	0	0	0	0	0	0	0	0	0	0	0	2	0	0	0	0	0	1	1	2	1	1	2	1	2	1	2	2	1	1	1	0	0	0	1	0	1	0	0	0
28	0	1	1	0	0	0	1	1	2	2	0	1	1	1	1	0	0	0	0	0	1	0	0	0	0	0	1	0	2	1	0	2	2	1	0	1	1	0	0	0	1	0	0	1	0	0	1	0	0
29	0	2	1	0	0	0	2	2	0	0	0	0	1	1	2	0	1	2	0	0	1	0	1	0	1	1	2	2	2	2	0	0	1	2	0	2	1	0	0	0	2	0	0	1	0	0	0	0	0
30	0	1	2	0	0	0	2	2	2	1	0	1	1	1	1	0	0	1	1	0	2	0	1	0	0	0	1	2	1	0	1	1	2	1	0	1	2	0	0	1	1	2	0	2	0	1	0	0	1
31	0	2	1	0	0	0	0	0	2	2	0	2	2	2	2	0	0	2	1	1	1	0	0	0	0	0	1	1	2	0	1	2	2	0	0	0	0	0	0	0	1	0	1	2	1	1	0	0	0
32	1	1	2	1	0	0	1	1	1	1	2	1	2	1	1	0	0	0	1	1	2	0	0	0	1	1	2	0	2	1	1	1	1	2	1	2	2	1	1	0	0	0	1	2	1	0	1	0	0
33	0	2	1	2	0	0	1	1	1	1	0	0	1	1	1	0	0	1	0	0	2	0	0	0	0	0	0	1	1	1	0	0	1	2	0	2	1	1	1	0	0	0	1	1	1	0	0	0	0
34	1	2	1	0	0	0	2	2	1	1	1	0	0	0	0	0	0	1	0	1	1	0	1	1	1	2	1	0	2	1	1	2	2	0	0	0	1	0	0	1	1	0	0	2	0	1	0	0	0
35	0	2	0	0	0	0	0	0	2	2	0	0	0	0	0	0	1	1	1	0	1	1	0	0	0	0	1	1	1	1	0	1	1	2	1	2	2	1	0	0	0	0	1	2	0	1	0	1	1
36	1	0	2	0	0	1	1	2	2	0	0	1	2	1	1	0	0	0	0	0	1	0	0	0	0	0	1	1	2	0	1	0	1	2	0	2	2	1	0	1	0	0	2	2	1	1	0	1	0
37	1	1	1	0	0	0	1	1	2	1	0	1	1	0	0	1	0	1	0	0	2	0	0	0	0	0	0	1	1	0	0	1	2	0	0	2	2	0	0	1	1	0	0	2	0	0	0	1	0
38	1	1	2	0	0	1	2	2	0	0	1	0	1	1	1	0	0	0	1	1	1	0	0	0	0	0	2	0	2	2	1	1	1	1	0	1	0	0	0	1	1	0	0	1	0	1	0	0	1
39	0	2	1	1	0	0	1	2	1	0	0	0	0	0	0	0	0	0	2	1	0	0	1	0	0	0	1	0	2	1	1	1	1	2	0	2	2	0	1	1	0	0	0	1	1	1	0	1	0
40	1	2	0	0	0	0	0	1	2	1	0	0	0	0	0	0	0	0	2	1	0	0	0	0	0	0	0	1	2	0	1	1	1	1	0	1	2	1	1	0	1	1	0	2	1	0	0	0	0
41	1	0	2	1	0	1	1	1	2	2	0	1	2	2	2	0	0	1	0	0	2	0	0	0	1	1	2	0	2	2	1	0	2	0	0	2	1	0	0	0	2	0	0	1	0	1	0	0	0
42	0	1	1	0	0	0	0	0	2	2	0	0	1	1	1	0	0	0	0	0	2	0	0	0	0	0	0	1	2	0	1	2	2	0	0	1	1	0	1	0	0	0	0	2	0	0	0	0	0
43	1	1	0	1	0	0	0	1	2	0	1	0	2	2	2	0	1	1	0	0	2	0	0	0	0	0	1	1	0	0	0	1	1	1	0	1	1	1	0	0	1	0	0	0	0	0	0	0	0
44	0	1	1	0	0	0	1	2	2	0	0	0	0	0	0	0	0	0	1	1	1	0	0	0	0	0	2	0	2	2	0	2	2	0	0	0	1	0	0	0	1	0	0	2	0	0	0	0	1
45	1	0	2	0	0	2	0	0	2	2	0	0	0	0	0	0	0	0	0	0	1	0	1	1	1	1	1	1	2	1	1	1	1	2	0	0	0	0	0	0	1	1	0	2	2	1	1	0	0
46	0	0	2	0	0	1	1	1	2	2	0	0	0	0	0	0	0	0	0	0	1	0	1	1	1	1	2	0	2	2	1	1	1	2	1	2	1	0	0	1	0	0	1	2	1	1	0	0	0
47	1	2	0	1	1	0	1	1	1	1	1	0	0	0	0	0	0	1	1	1	0	0	0	0	1	1	2	1	2	2	0	2	2	1	0	0	0	0	0	0	2	2	0	2	0	0	0	1	0
48	0	2	0	0	0	0	1	1	1	1	0	1	2	2	2	0	0	0	0	0	2	0	0	0	0	0	2	0	2	1	0	0	1	2	0	2	0	0	0	0	1	0	0	1	0	1	0	0	0
49	1	0	2	0	0	0	2	2	1	1	0	0	1	0	0	0	0	1	0	1	1	0	0	0	0	0	1	0	1	1	1	1	1	1	0	1	0	0	0	0	1	0	1	2	1	0	0	0	0
50	1	1	2	1	0	0	0	1	1	1	1	2	1	1	2	0	0	0	0	0	2	0	0	0	0	0	2	1	2	2	0	0	1	2	0	2	1	1	0	0	1	0	0	2	1	0	0	0	0
51	0	2	0	0	0	0	0	1	2	1	0	0	0	0	0	0	0	0	1	1	1	0	0	0	0	0	2	0	2	2	1	2	2	2	2	2	1	0	0	1	1	0	0	2	0	0	0	0	1
52	1	0	1	0	0	0	1	1	2	2	0	1	2	2	2	0	0	1	0	0	2	0	1	1	1	1	1	0	2	1	0	1	1	2	1	2	2	0	0	1	1	1	0	2	2	1	0	0	0
53	0	1	0	1	0	0	2	2	0	0	2	1	1	1	1	0	0	0	0	0	1	0	1	1	1	1	1	0	2	1	1	1	2	0	0	2	1	1	0	0	0	0	2	2	1	0	0	0	0
54	0	0	2	1	0	0	0	1	2	1	0	0	2	0	0	0	0	1	0	0	2	0	0	0	0	0	1	0	2	1	0	0	0	1	1	2	1	0	0	1	1	0	0	1	0	0	0	0	0
55	1	1	2	0	0	0	1	2	1	0	1	0	0	0	0	0	0	0	2	1	0	0	1	1	1	1	2	0	2	2	0	1	2	1	0	1	2	0	0	1	1	0	0	1	1	1	0	0	0
56	1	0	2	0	0	1	0	1	2	0	1	0	1	1	1	0	0	1	1	0	2	0	0	0	0	0	0	1	1	0	0	2	2	1	0	1	2	0	0	1	1	0	2	2	1	0	0	0	0
57	0	0	1	0	0	0	2	2	1	0	0	0	0	0	0	0	0	0	0	0	1	0	0	0	0	0	2	2	2	1	1	1	2	1	0	2	1	1	0	0	1	0	0	1	0	1	0	0	0
58	0	0	2	0	0	0	1	1	1	1	0	0	0	0	0	0	0	0	1	1	2	0	1	1	2	2	1	0	2	1	0	1	2	2	1	2	1	1	0	0	1	0	0	1	0	1	0	1	0
59	1	0	2	1	0	1	1	1	0	0	0	0	0	0	0	0	1	1	2	2	1	0	1	0	1	1	1	1	1	1	0	2	2	1	0	1	1	0	1	0	1	0	1	2	0	0	0	0	0
60	1	1	2	1	0	0	0	0	1	1	1	0	0	0	0	0	0	0	1	1	1	1	1	1	1	1	1	0	2	1	0	0	0	2	0	2	2	1	0	1	1	0	0	2	1	1	0	0	0
61	1	0	2	0	0	1	0	1	2	1	1	0	0	0	0	0	0	0	0	1	1	0	0	0	1	1	2	0	2	2	1	1	1	0	0	1	1	0	0	1	1	0	0	2	1	1	0	1	0
62	0	1	1	1	0	0	1	2	0	0	1	0	0	0	0	0	0	1	1	1	2	0	1	0	0	0	2	0	2	2	2	1	1	1	1	1	2	1	1	0	0	0	0	2	0	1	0	0	0
63	0	0	2	0	0	1	1	2	2	1	0	1	1	0	0	1	0	0	1	1	2	0	1	0	0	0	2	1	2	1	1	1	1	1	0	1	2	1	0	0	1	1	0	2	1	0	0	0	0
64	1	1	1	1	0	0	2	2	1	1	1	0	0	0	0	0	0	0	1	0	2	0	0	0	0	0	1	0	2	1	0	1	1	1	0	2	2	0	0	1	1	0	0	1	0	1	0	0	1
65	1	0	2	0	0	0	2	2	1	0	0	0	2	2	2	0	0	0	0	0	2	1	1	1	0	1	0	2	1	1	1	1	1	2	0	2	2	1	0	0	0	0	1	1	0	1	0	0	0
66	0	1	1	0	1	0	1	1	2	1	0	0	0	0	0	0	0	0	2	1	0	0	0	0	0	0	1	0	2	0	0	1	2	1	0	1	1	0	0	0	0	0	0	2	1	1	0	1	0
67	0	1	1	0	0	0	1	1	2	2	0	0	1	1	1	0	0	1	0	1	1	0	0	0	0	0	2	0	2	2	0	1	1	2	0	2	2	0	1	0	1	0	0	2	1	0	0	1	0
68	1	1	1	1	0	1	1	1	1	1	0	0	1	1	1	0	0	1	1	1	1	0	0	0	0	0	2	1	2	2	0	1	1	2	1	2	1	0	1	0	1	0	0	1	0	1	0	0	0
69	0	1	1	0	0	1	1	1	1	0	2	0	2	2	2	0	0	0	0	0	1	0	0	0	0	0	2	0	2	2	1	2	2	2	0	1	0	0	0	1	0	0	0	1	1	1	0	1	0
70	0	1	1	0	1	0	1	1	1	1	1	1	1	0	0	1	0	0	0	0	2	0	1	0	0	0	1	0	2	1	0	1	1	2	1	2	2	1	0	1	0	0	0	1	0	1	0	0	1
71	1	1	2	1	0	0	0	0	2	2	0	1	1	0	0	1	0	0	0	0	1	0	0	0	0	0	0	0	2	1	0	1	1	1	0	1	1	0	0	0	0	0	0	0	0	0	0	0	0
72	1	0	2	0	0	2	1	1	2	2	0	0	0	0	0	0	0	1	0	0	2	0	0	0	0	0	2	1	2	1	1	1	1	1	0	2	2	0	0	1	1	0	0	0	0	1	0	0	0
73	1	0	2	0	0	1	1	2	2	0	0	0	1	1	1	0	0	0	1	1	2	0	0	0	0	0	2	0	2	2	0	1	2	1	0	1	2	0	0	1	0	0	0	1	0	0	0	0	0
74	1	0	1	0	0	0	2	2	1	1	0	0	2	2	2	0	0	2	1	1	2	0	0	0	0	0	1	0	2	1	1	1	1	0	0	1	0	0	0	0	2	0	1	2	1	1	0	0	0
75	1	2	1	0	0	0	1	2	1	0	1	0	0	0	0	0	0	2	1	1	2	0	0	0	0	0	2	0	2	2	0	2	2	0	0	0	1	0	0	2	0	0	0	2	0	1	0	0	1
76	1	1	0	0	0	0	2	2	1	1	0	1	2	2	2	0	0	0	1	1	1	0	0	0	0	0	2	0	2	2	0	1	1	0	0	1	2	0	1	1	0	0	0	2	0	1	0	1	0
77	0	2	0	1	0	0	0	0	2	2	0	1	2	1	1	0	0	0	1	1	2	0	0	0	0	0	1	1	2	1	1	2	1	2	1	2	1	0	0	1	1	0	1	2	0	1	0	2	0
78	1	0	2	1	0	0	2	2	1	0	0	0	0	0	0	0	0	0	0	0	1	0	0	0	0	0	2	0	2	1	0	0	0	2	0	2	2	0	0	1	1	0	1	2	0	1	0	0	0
79	1	1	2	1	0	0	0	0	1	1	1	0	0	0	0	0	0	0	0	0	1	0	1	1	1	1	2	0	2	2	0	1	1	1	0	2	1	0	0	0	1	0	1	2	1	1	0	0	0
80	0	1	1	0	0	0	0	0	2	2	0	0	0	0	0	0	0	1	0	0	2	0	0	0	0	0	2	0	2	2	1	1	1	0	0	1	1	0	0	2	0	0	1	2	1	0	0	0	2
81	1	2	0	0	0	0	1	0	2	1	1	1	2	1	1	0	0	1	0	0	1	0	0	0	0	0	2	0	2	2	1	2	2	2	1	2	2	1	0	1	1	2	0	2	0	0	0	0	0
82	1	1	2	0	0	0	1	2	0	0	1	0	1	1	1	0	0	1	0	1	1	0	0	0	0	0	2	0	2	0	0	0	0	2	2	2	2	0	0	1	1	0	1	2	1	0	0	1	0
83	0	2	1	1	0	0	0	0	2	2	0	1	0	0	1	0	0	0	0	0	1	1	1	0	0	0	1	1	1	1	1	1	1	0	0	1	2	0	1	0	1	0	0	1	0	1	0	0	2
84	0	2	1	0	0	0	1	1	1	1	0	0	0	0	0	0	0	1	2	2	1	1	0	0	0	0	2	0	2	2	1	0	0	2	0	2	1	0	0	1	1	1	0	1	1	1	0	0	0
85	1	1	1	0	0	0	1	1	0	0	1	1	2	0	0	1	0	1	1	0	2	0	0	0	0	0	2	0	2	2	0	2	2	1	0	2	2	0	0	1	1	0	0	2	0	2	0	0	0
86	0	1	1	0	0	1	1	1	1	1	0	1	2	1	1	1	0	0	1	1	1	0	0	0	0	0	2	1	2	1	2	1	1	1	0	1	1	0	0	0	1	0	0	0	1	0	0	0	0
87	1	2	1	2	0	0	2	2	0	0	1	1	1	0	0	0	1	1	1	1	1	0	0	0	0	0	1	0	2	1	1	2	2	1	1	1	1	1	0	0	1	0	0	1	0	0	0	0	1
88	0	0	2	0	0	1	2	2	0	0	1	0	0	0	0	0	0	1	1	1	1	0	0	0	2	2	1	2	2	1	1	1	1	2	1	2	1	1	1	0	0	0	0	1	0	0	0	0	0
89	0	0	2	0	0	0	1	2	2	1	0	0	0	0	0	0	1	1	0	0	1	1	0	0	1	1	1	0	1	1	0	1	1	1	1	2	0	0	0	0	2	1	0	2	1	0	0	0	0
90	0	1	2	0	0	0	2	2	0	0	0	0	1	1	1	0	0	1	1	1	2	0	0	0	0	0	2	2	2	2	0	2	2	0	0	0	0	0	0	1	1	1	0	2	0	0	0	0	1
91	0	1	1	0	1	0	1	1	2	2	0	0	0	0	0	0	0	0	0	0	1	0	0	0	0	0	1	0	2	2	0	2	2	0	0	1	2	0	0	0	2	1	0	1	0	2	0	1	0
92	1	1	1	0	0	1	1	1	1	1	1	0	1	1	1	0	0	1	1	1	2	0	0	0	0	0	1	1	2	1	1	1	2	2	2	2	1	1	0	0	1	0	0	2	1	0	0	0	0
93	0	0	1	0	0	0	1	1	2	2	0	0	0	0	0	0	0	1	1	0	2	0	0	0	2	2	2	2	2	1	1	1	1	1	0	1	1	0	0	0	2	0	0	2	1	2	0	0	0
94	1	1	1	0	0	1	1	2	2	1	0	0	0	0	0	0	0	0	0	0	1	0	0	0	0	0	2	1	2	0	1	1	1	2	1	2	1	1	0	0	1	1	1	2	1	0	0	0	0
95	0	1	1	0	0	1	1	1	1	1	1	0	0	0	0	0	0	0	2	1	0	0	0	0	0	0	2	0	2	1	1	1	1	1	0	1	2	0	1	1	0	0	0	2	0	1	0	1	0
96	0	1	1	1	0	1	2	2	1	1	0	0	0	0	0	0	0	1	1	1	1	0	0	0	0	0	2	0	2	2	0	2	2	0	0	1	2	0	0	2	0	0	0	2	0	1	0	0	1
97	1	1	1	0	0	1	2	2	1	1	0	0	0	0	0	0	0	0	0	0	2	1	0	0	0	0	2	1	2	2	0	1	1	1	0	1	2	1	0	1	0	1	0	2	0	0	0	0	1
98	1	2	1	0	0	0	2	2	1	0	2	1	1	1	1	0	0	0	1	0	1	1	1	1	1	1	2	0	2	2	0	1	2	0	0	0	1	0	0	0	2	0	1	2	0	1	0	0	0
99	0	0	2	0	0	0	2	2	1	1	0	0	0	0	0	0	0	0	1	0	2	0	0	0	0	0	0	1	2	0	1	1	2	1	0	2	2	0	0	0	2	0	2	2	0	1	0	0	0
100	0	2	1	0	0	0	1	1	1	1	0	0	0	0	0	0	0	0	1	1	1	0	0	0	0	0	2	0	2	2	1	2	2	0	0	1	0	0	0	1	1	0	1	1	1	0	0	0	0
101	1	1	1	0	0	1	2	2	1	1	0	1	1	0	0	0	0	2	1	1	2	0	0	0	1	1	2	0	2	2	1	0	0	2	1	2	2	0	0	1	0	0	0	0	0	0	0	0	0
102	1	1	1	0	0	1	1	1	1	1	1	1	1	1	1	0	0	0	0	1	1	0	0	0	0	0	1	0	2	1	1	1	2	1	1	1	2	0	0	2	0	0	0	2	0	1	0	0	0
103	1	0	2	0	0	0	1	1	1	1	0	0	0	0	0	0	0	0	0	1	1	0	1	1	1	1	1	0	2	1	0	1	1	2	0	2	2	1	0	0	1	0	2	2	1	1	0	0	0
104	1	0	2	1	1	0	2	2	1	1	1	1	1	1	1	0	0	0	1	1	2	0	0	0	1	1	2	1	2	0	1	1	1	1	0	2	2	1	1	1	0	0	0	0	2	0	0	0	0
105	1	1	1	0	0	1	1	1	1	0	2	0	1	1	1	0	0	1	0	0	2	0	1	1	1	1	1	1	2	0	1	1	1	1	0	1	2	0	0	1	1	0	0	1	0	1	0	1	0
106	1	2	1	1	0	0	1	2	1	0	1	0	1	1	1	0	0	0	0	0	1	0	0	0	0	0	1	1	2	1	0	0	0	0	0	1	1	0	0	0	0	1	0	2	1	0	0	0	0
107	1	0	2	1	0	0	2	2	1	1	1	1	1	0	0	0	0	1	1	1	1	0	0	0	0	0	2	0	2	2	2	1	2	1	1	1	1	0	0	0	2	0	0	2	0	1	0	0	1
108	0	2	1	0	0	0	2	2	1	1	1	1	1	1	1	0	0	0	0	0	2	0	0	0	0	0	2	1	2	1	1	2	2	1	1	1	0	0	0	1	0	0	2	2	1	1	0	0	0
109	0	1	1	0	0	0	0	0	2	2	0	1	0	0	1	0	1	2	1	1	2	0	0	0	0	0	2	0	2	1	1	2	2	0	0	0	2	1	0	0	1	0	0	1	0	1	0	0	0
110	1	1	1	0	0	1	0	0	1	1	0	0	2	0	0	0	0	0	0	0	1	0	0	0	1	1	0	2	0	0	0	1	1	1	0	1	2	0	0	1	0	0	1	2	1	2	0	0	0
111	0	0	2	0	0	0	1	1	1	1	1	0	0	0	0	1	0	0	1	1	2	2	0	0	0	0	1	0	2	0	0	1	2	1	1	1	2	1	0	0	1	0	0	0	0	1	0	0	1
112	0	1	1	0	0	0	2	2	1	1	0	0	1	0	1	0	0	1	1	0	2	0	0	0	0	0	1	2	2	1	1	2	2	0	0	1	1	0	1	0	1	1	0	1	1	0	0	0	1
113	0	0	2	0	0	1	2	2	1	1	1	0	1	1	2	0	0	1	0	0	2	0	0	0	0	0	2	1	2	2	0	1	0	0	0	1	1	0	0	1	0	0	0	0	1	1	0	0	0
114	0	2	0	1	0	0	1	1	1	1	1	0	1	0	0	0	0	0	0	0	2	0	0	0	0	0	2	1	2	2	1	0	1	2	0	2	2	1	1	1	0	0	0	2	0	0	0	0	0
115	0	2	0	0	0	0	0	0	2	2	0	1	1	0	0	1	0	0	1	1	2	0	1	0	0	0	2	0	2	2	1	0	0	2	0	2	2	0	0	2	0	0	0	2	0	1	0	0	0
116	1	2	0	1	0	0	2	2	1	1	1	2	2	2	2	0	0	0	0	0	2	0	1	1	1	2	1	0	2	0	0	1	1	1	0	1	1	0	0	0	2	0	0	2	0	1	0	0	1
117	1	0	2	1	0	0	1	1	1	1	0	0	0	0	0	0	0	1	0	0	2	0	0	0	0	0	0	1	2	0	1	1	1	2	0	1	0	0	0	1	0	1	0	1	1	1	0	0	0
118	0	0	2	0	0	0	1	2	1	0	1	1	1	0	0	1	0	0	1	2	1	0	0	0	0	0	1	1	1	1	0	1	2	2	1	2	1	1	0	0	1	0	0	2	1	1	0	0	0
119	1	1	1	1	0	0	2	2	1	0	1	1	1	0	0	1	0	2	1	1	2	0	0	0	0	0	2	0	2	2	0	1	1	2	0	2	1	0	0	0	2	0	2	2	1	1	0	0	1
120	0	0	2	0	0	1	2	2	0	0	2	1	1	0	0	1	0	1	2	1	2	0	0	0	0	0	2	0	2	2	0	2	2	0	0	1	1	0	0	1	0	0	2	2	1	1	0	0	0
121	1	1	2	2	0	0	1	1	2	2	1	1	1	1	1	0	0	0	0	0	2	0	0	0	0	0	2	0	1	1	1	0	0	1	0	1	1	0	1	0	0	1	0	2	0	0	0	0	0
122	0	0	2	0	0	1	1	1	2	2	0	1	1	0	0	1	0	2	1	1	2	0	0	0	0	0	2	0	2	2	1	1	1	0	0	0	2	0	0	0	1	0	0	1	0	1	0	0	0
123	1	2	0	0	0	0	0	0	2	2	0	0	1	2	1	0	0	1	0	0	2	0	1	0	1	1	2	0	1	0	0	0	1	1	0	1	0	1	0	0	1	0	0	2	0	1	0	0	0
124	1	1	1	0	1	1	0	0	2	1	2	1	2	1	1	0	0	0	2	1	1	0	0	0	0	0	1	1	1	1	0	1	1	2	1	2	1	0	0	0	2	1	0	2	0	1	0	0	0
125	0	1	1	0	1	1	1	1	1	1	1	0	0	0	0	0	1	2	0	0	1	0	0	0	0	0	1	0	2	2	0	1	1	0	0	1	0	0	0	1	1	0	1	2	1	1	0	0	1
126	0	1	2	0	0	0	1	1	2	1	1	1	1	1	1	0	0	1	1	1	2	0	0	0	0	0	1	1	2	0	1	1	1	2	2	2	1	1	0	0	0	0	1	1	1	1	0	1	1
127	1	1	1	0	0	0	0	0	2	2	0	1	0	0	1	0	0	2	1	1	2	0	0	0	0	0	2	0	2	2	1	0	0	2	2	2	1	0	0	0	2	0	1	1	1	2	1	0	1
128	0	2	1	0	0	0	2	2	1	1	0	1	1	1	1	0	0	1	0	1	1	0	0	0	0	0	2	1	2	2	1	1	1	2	2	2	2	1	0	1	1	1	0	1	1	0	0	0	0
129	1	1	1	0	0	0	0	1	2	1	0	0	0	0	0	0	0	0	1	1	2	0	0	0	0	0	0	0	1	1	0	1	1	1	0	2	2	1	1	0	1	0	0	1	0	0	0	0	0
130	1	1	2	0	0	0	1	2	1	0	1	0	0	0	0	0	0	0	0	0	2	0	0	0	0	0	1	1	2	1	1	2	2	1	1	1	1	1	0	0	1	0	0	1	0	1	0	0	1
131	0	1	1	0	1	2	2	2	1	1	0	0	0	0	0	0	0	0	2	1	2	0	0	0	0	0	1	0	1	1	1	0	1	2	1	2	2	0	0	2	0	0	1	1	1	0	0	1	0
132	0	2	1	1	0	0	1	1	1	1	0	1	0	0	0	0	0	0	1	0	2	0	1	1	1	1	1	0	2	1	0	0	0	2	0	2	2	0	0	1	0	0	1	2	1	1	0	0	0
133	1	1	0	1	0	0	1	1	1	1	1	0	1	0	0	0	0	1	0	0	2	0	0	0	1	1	0	0	2	0	0	1	1	0	0	0	2	1	1	0	1	0	0	2	0	0	0	0	1
134	1	2	0	0	0	0	2	2	0	0	1	0	1	1	1	0	0	1	2	1	0	0	0	0	1	1	2	0	2	1	0	2	2	1	1	1	0	0	0	0	1	1	0	1	1	1	0	0	0
135	0	1	1	0	0	1	1	1	1	1	0	1	0	0	1	0	0	0	0	0	0	1	0	0	0	0	1	1	2	1	0	1	2	1	0	2	1	0	0	0	1	0	1	2	1	1	0	0	1
136	1	0	2	0	0	1	1	2	1	0	1	0	0	0	0	0	0	0	1	0	1	0	0	0	0	0	1	2	2	1	1	1	1	2	1	2	1	0	0	0	1	1	0	1	1	0	0	0	1
137	1	1	1	1	0	0	0	1	2	1	1	0	0	0	0	0	0	1	0	0	2	0	1	0	1	1	2	1	2	1	2	1	1	2	1	2	2	1	0	0	1	0	0	2	0	1	0	0	0
138	0	0	2	0	0	1	2	2	0	0	1	1	1	0	0	1	0	1	2	1	2	0	1	0	0	0	2	1	1	1	0	1	1	1	1	2	0	0	1	0	1	0	0	0	1	1	0	1	0
139	1	0	2	0	0	1	2	2	0	0	1	1	1	0	0	1	0	0	0	0	1	0	0	0	1	1	0	1	1	0	1	1	0	0	0	2	0	0	0	0	2	0	2	2	1	1	0	0	1
140	0	0	2	0	0	1	1	1	1	1	0	0	0	0	0	0	0	1	1	1	2	0	1	0	0	0	1	0	2	0	0	1	2	0	0	1	1	1	0	0	1	0	0	2	0	1	0	1	0
141	1	2	2	0	0	0	1	1	1	1	0	1	1	0	0	0	0	0	1	1	2	0	2	1	1	1	1	0	2	1	0	2	2	0	0	0	2	1	0	1	0	2	0	2	0	0	0	0	0
142	0	1	1	0	1	2	2	2	1	1	1	0	1	1	1	0	0	0	0	0	2	0	1	0	1	1	2	1	1	0	1	1	1	1	0	1	2	0	0	1	1	1	0	2	1	0	0	0	0
143	0	0	2	0	0	1	1	2	2	0	0	1	2	2	2	0	0	0	0	0	2	0	0	0	0	0	2	2	2	1	1	0	2	0	0	1	0	0	0	0	1	0	0	1	0	0	0	0	1
144	0	2	1	0	0	0	1	2	2	1	0	0	1	1	1	0	0	1	0	1	1	0	0	0	0	0	0	0	1	0	0	2	2	1	1	1	1	0	0	1	1	1	0	1	1	0	0	0	0
145	1	2	0	0	0	0	0	0	2	2	0	0	0	0	0	0	0	0	1	0	1	0	0	0	1	1	2	0	2	1	1	1	1	0	0	1	0	0	0	0	1	0	1	2	1	1	0	0	0
146	1	1	1	1	0	0	0	1	2	1	1	0	0	0	0	0	0	1	0	0	2	0	0	0	0	0	2	1	2	1	1	1	1	2	2	2	2	0	0	1	0	0	1	2	2	0	1	0	0
147	0	2	0	0	0	0	1	2	1	0	1	1	1	0	0	1	0	0	1	1	1	0	1	0	1	1	2	0	2	2	0	1	1	1	1	1	2	0	0	2	0	0	0	2	0	1	0	0	0
148	1	1	2	1	0	0	1	1	2	1	0	0	0	0	0	0	0	0	1	1	2	0	0	0	0	0	1	1	2	1	0	0	1	1	0	2	1	0	0	0	1	1	0	2	1	0	0	1	0
149	0	2	0	0	0	0	1	2	1	0	0	1	1	0	0	1	0	0	0	0	2	0	0	0	0	0	2	0	2	2	1	1	2	0	0	2	1	0	1	0	1	1	0	1	1	0	0	0	0
150	1	1	2	0	0	0	1	2	1	0	0	1	1	0	0	1	0	0	1	1	2	0	0	0	0	0	2	1	2	1	2	2	2	0	0	0	0	0	0	0	1	0	0	2	0	0	0	0	0
151	1	1	1	0	0	0	1	2	1	0	0	0	0	0	0	0	0	1	1	1	1	0	1	1	1	1	2	0	2	2	1	1	1	2	1	2	2	0	0	2	0	0	0	2	0	1	0	0	1
152	0	1	2	0	0	1	2	2	0	0	0	2	2	2	2	0	0	1	1	1	2	0	0	0	0	0	1	0	2	1	0	2	2	1	0	1	0	0	0	1	1	0	0	1	0	0	0	0	0
153	0	1	1	1	0	0	1	1	2	2	0	1	2	0	0	1	0	1	0	0	1	0	0	0	0	0	2	1	2	1	2	0	0	1	0	1	0	0	0	0	1	0	0	2	1	0	0	0	0
154	0	2	1	0	0	0	0	0	2	1	1	1	1	0	1	0	1	1	0	1	2	0	0	0	0	0	1	0	1	1	1	1	2	1	1	1	2	1	0	1	0	0	0	1	0	0	0	0	0
155	0	1	1	0	0	0	2	2	1	0	0	0	0	0	0	0	0	0	0	0	2	0	0	0	0	0	0	1	1	0	0	1	1	1	0	1	1	0	0	0	1	1	0	2	0	1	0	0	0
156	1	1	1	0	0	0	0	1	2	1	0	0	0	0	0	0	0	0	1	1	2	0	0	0	0	0	2	0	2	1	0	1	2	2	2	2	2	0	0	1	1	1	0	2	1	1	0	1	0
157	1	1	1	0	0	0	0	0	2	2	0	0	1	0	0	0	0	1	2	2	1	0	0	0	0	0	0	2	1	1	1	1	2	1	0	2	2	0	0	1	0	0	1	1	1	0	0	0	0
158	1	2	1	0	0	1	2	2	1	1	0	0	2	2	2	0	1	0	1	1	2	0	0	0	1	1	2	0	2	2	0	2	2	2	0	2	0	0	0	0	1	1	0	2	2	1	0	0	0
159	1	1	1	1	0	0	1	1	2	2	0	0	0	0	0	0	0	0	1	1	1	0	0	0	0	0	1	0	2	1	0	2	1	1	0	2	2	0	0	1	0	0	1	2	0	1	0	0	0
160	0	0	2	0	0	1	2	2	0	0	2	0	0	0	0	0	0	1	1	1	1	0	0	0	1	1	2	0	2	2	0	0	0	2	1	1	2	1	1	0	1	0	1	1	0	1	0	0	1
161	0	1	1	0	0	1	1	2	2	1	0	0	2	0	0	0	0	0	0	0	0	0	0	0	1	1	1	0	1	1	0	1	1	1	0	1	1	0	0	1	1	0	0	2	0	0	0	0	0
162	0	0	2	1	0	0	1	2	1	0	1	1	1	0	0	1	0	2	0	0	1	0	0	0	0	0	2	0	2	2	1	1	1	0	0	1	1	0	0	0	2	0	0	2	0	1	0	0	0
163	0	1	1	0	0	0	1	2	2	1	0	0	0	0	0	0	0	1	0	0	2	0	0	0	0	0	0	1	1	0	0	2	2	2	0	1	1	0	0	0	1	0	0	0	2	0	0	1	0
164	0	1	1	0	0	0	0	0	2	2	0	1	2	2	2	0	1	1	1	1	1	1	0	0	1	1	2	0	2	2	0	1	1	1	0	2	1	0	0	1	1	1	0	2	0	0	0	2	0
165	1	1	1	0	0	0	2	2	0	0	1	0	1	1	2	0	0	1	1	1	1	0	0	0	0	1	2	0	2	1	1	1	2	1	0	1	2	1	1	0	0	0	1	1	1	1	0	0	0
166	1	1	2	0	0	0	2	2	0	0	0	0	0	0	0	0	0	0	1	1	2	0	0	0	0	0	1	1	2	1	1	0	1	1	0	1	1	0	0	1	1	0	1	2	0	1	0	1	0
167	0	2	0	0	0	0	1	1	2	1	0	0	0	0	0	0	0	0	0	0	1	0	0	0	0	0	1	1	2	1	0	1	1	2	0	2	1	0	0	1	1	2	0	2	0	0	0	0	0
168	0	2	1	1	0	0	0	1	2	0	1	0	1	1	1	0	1	1	0	0	1	0	1	1	1	1	2	1	2	0	1	0	0	2	1	1	1	0	0	1	1	0	0	0	0	1	0	2	0
169	0	1	1	0	0	0	2	2	1	1	0	0	0	0	0	0	1	2	2	2	2	0	0	0	0	0	2	0	2	2	1	1	2	1	0	1	1	0	0	2	0	1	0	2	1	0	0	0	0
170	0	1	1	0	0	1	1	1	1	1	2	0	1	1	1	0	1	2	0	0	1	0	1	1	1	1	2	0	2	1	0	2	1	1	0	2	1	0	0	0	2	0	1	1	1	1	0	0	1
171	0	0	2	0	0	0	1	2	1	0	0	1	1	0	0	1	0	0	1	1	2	0	0	0	0	0	0	1	1	0	0	2	2	1	1	2	0	0	0	0	2	0	0	2	0	1	0	0	1
172	0	1	1	0	1	1	1	1	2	2	0	0	1	2	1	0	0	0	1	1	0	0	0	0	0	0	0	0	1	0	0	1	1	2	0	2	1	1	0	0	1	0	0	1	0	1	0	0	0
173	1	2	0	0	0	0	2	2	0	0	2	0	0	0	0	0	0	1	0	0	2	0	0	0	0	0	1	1	2	2	0	2	2	1	0	2	0	0	0	0	1	0	0	1	1	1	0	0	0
174	1	2	0	0	0	0	1	2	2	1	0	0	2	1	1	0	0	1	0	0	1	0	0	0	0	0	0	1	2	0	1	2	2	2	0	2	1	0	0	0	1	0	0	0	1	1	0	0	0
175	1	2	2	0	0	1	2	2	1	1	0	0	1	1	1	0	0	0	1	1	2	0	0	0	1	1	2	0	2	2	2	2	2	0	0	1	0	0	0	0	2	0	0	2	0	2	0	0	0
176	1	1	0	0	0	0	2	2	1	0	0	0	1	0	0	0	0	1	1	1	1	0	0	0	1	1	1	1	2	2	0	1	1	2	1	2	2	0	0	0	2	2	0	2	0	0	0	0	0
177	1	0	2	0	0	1	1	2	2	1	0	0	1	1	1	0	1	2	2	2	2	0	0	0	0	0	1	1	2	1	1	0	0	1	0	2	2	1	1	0	1	0	0	2	0	1	0	0	1
178	1	2	0	0	0	0	1	2	0	0	1	1	1	1	2	0	0	1	0	0	2	0	0	0	0	0	1	0	1	1	1	1	2	2	0	2	1	0	0	0	2	0	1	1	1	0	0	0	0
179	1	0	2	0	0	0	0	0	2	2	0	0	1	1	1	0	0	1	1	1	2	0	0	0	1	1	1	0	1	1	1	1	1	1	1	1	1	0	0	1	1	0	0	2	1	0	0	0	2
180	0	1	1	1	0	0	1	1	1	1	1	0	1	1	1	0	0	0	0	0	2	0	0	0	0	0	2	0	2	2	0	1	1	0	0	0	0	0	0	1	0	0	0	2	0	1	0	0	0
181	0	0	1	0	0	0	2	2	1	0	2	0	0	0	0	0	0	1	0	0	2	0	1	1	1	1	2	0	2	2	0	1	1	2	1	2	1	0	0	0	1	1	0	2	0	1	0	0	1
182	1	1	1	0	0	1	2	2	0	0	0	0	0	0	0	0	0	1	0	0	2	0	0	0	1	1	2	0	2	1	0	1	1	1	0	1	1	1	0	0	1	0	0	0	0	0	0	0	0
183	0	1	1	0	0	0	0	1	2	1	0	1	2	1	1	0	0	2	2	2	0	0	0	0	0	0	2	0	2	2	1	2	2	2	1	2	1	0	0	0	1	0	1	2	0	1	0	0	0
184	1	2	0	0	0	0	1	1	1	0	0	0	1	0	0	0	0	1	2	1	1	0	2	0	0	0	1	1	2	0	1	1	1	0	0	1	2	1	1	0	0	0	0	1	0	0	0	0	1
185	0	2	0	1	0	0	1	1	2	1	1	1	1	0	0	1	0	0	1	0	1	0	0	0	0	0	1	0	2	1	1	1	1	2	2	2	2	0	0	2	0	0	1	1	1	1	0	0	2
186	1	2	0	0	0	0	2	2	1	1	0	0	1	1	1	0	0	1	1	1	2	1	0	0	0	0	1	0	1	1	1	0	0	1	0	1	1	0	0	1	1	0	0	1	0	0	0	0	0
187	1	1	1	0	0	1	0	0	2	2	0	0	1	1	1	0	0	1	0	0	2	0	0	0	0	0	1	0	2	1	0	1	2	1	0	1	2	0	0	2	0	0	1	1	1	1	0	0	0
188	0	1	2	1	0	0	1	1	2	2	1	0	0	0	0	0	0	0	0	1	2	0	1	0	0	0	1	0	2	1	0	1	1	0	0	0	2	0	0	1	0	0	0	1	1	2	0	1	1
189	0	0	2	0	0	1	1	1	1	1	0	0	0	0	0	0	0	0	0	0	2	0	0	0	0	0	1	1	2	1	2	0	0	1	0	1	1	0	1	0	1	1	0	1	1	0	0	0	0
190	1	0	2	0	0	1	0	1	2	1	0	0	0	0	0	0	0	2	1	1	2	0	1	0	0	0	0	1	2	0	1	0	0	2	0	2	2	1	0	1	0	0	0	1	0	0	0	0	0
191	0	1	1	1	1	1	2	2	0	0	1	0	0	0	0	0	1	0	1	1	2	0	0	0	0	0	1	0	2	0	0	1	1	0	0	1	1	0	0	1	1	0	1	1	1	1	0	0	0
192	0	1	2	0	0	0	0	0	2	2	0	0	1	1	1	0	0	1	0	0	1	0	0	0	0	0	2	0	2	2	0	1	1	2	1	2	2	0	0	2	0	1	0	1	1	0	0	0	0
193	1	0	2	0	0	0	0	1	2	1	0	1	1	1	1	0	0	0	1	0	2	0	0	0	0	0	1	0	2	2	0	1	2	1	1	1	1	1	0	0	1	0	1	2	1	1	0	0	0
194	0	2	1	1	0	0	1	1	1	0	0	0	1	1	1	0	0	1	2	1	2	0	1	1	1	1	2	1	2	1	2	0	0	1	0	1	1	0	0	1	1	0	1	2	1	2	0	0	0
195	0	1	1	1	0	0	1	1	1	1	1	1	1	1	1	0	0	0	0	0	2	0	1	1	1	1	1	0	2	0	0	1	1	0	0	1	2	2	0	0	0	0	0	1	0	1	0	0	0
196	0	0	2	0	0	0	2	2	1	1	1	0	0	0	0	0	0	0	0	1	2	1	0	0	0	0	1	0	2	0	0	0	0	2	0	2	0	1	0	0	1	1	0	2	0	0	0	0	0
197	0	2	0	0	0	0	0	1	1	0	1	0	0	0	0	0	0	1	1	0	2	0	0	0	0	0	1	0	1	1	0	1	1	1	0	2	1	0	0	2	0	0	0	2	0	0	0	0	1
198	0	2	1	1	0	0	1	1	2	2	0	1	2	2	2	0	0	1	1	1	2	0	1	1	1	2	1	0	1	1	0	2	2	1	0	1	1	0	0	0	1	0	2	2	1	1	0	0	0
199	0	1	1	0	0	0	1	2	1	0	1	0	2	1	1	0	0	1	0	0	1	0	0	0	0	0	2	1	2	2	0	1	1	0	0	1	0	1	0	0	1	2	0	2	1	0	0	1	0
200	0	1	2	1	0	0	2	2	1	1	0	1	1	0	0	1	0	0	1	1	2	0	0	0	0	0	1	0	2	1	0	1	2	1	1	2	0	0	0	1	1	0	1	1	1	1	0	0	0
201	1	2	1	0	0	0	2	2	1	1	1	0	0	0	0	0	0	1	1	1	0	0	0	0	0	0	2	0	2	2	0	2	2	2	0	2	1	0	0	1	1	0	0	1	0	0	0	1	0
202	1	1	1	0	0	0	1	1	1	1	1	1	1	0	0	0	0	0	1	2	1	0	0	0	0	0	2	0	1	0	0	0	0	1	1	2	0	1	0	0	1	0	1	2	1	0	0	0	0
203	0	1	2	0	0	1	0	0	2	2	0	0	1	1	1	0	0	0	1	1	2	0	0	0	0	0	2	0	2	2	1	1	1	1	0	2	2	0	0	1	1	0	0	1	1	2	0	0	0
204	1	0	2	1	0	0	2	2	0	0	0	0	0	0	0	0	0	1	0	1	2	0	0	0	0	0	1	0	2	1	1	1	1	1	0	1	1	0	0	1	1	0	0	1	0	0	0	0	0
205	1	1	2	0	0	0	1	1	1	1	0	1	2	2	2	0	0	1	2	1	1	0	2	0	0	0	2	0	2	1	0	2	2	2	0	1	2	0	0	1	1	0	0	2	1	0	0	1	0
206	0	1	2	1	0	0	1	2	1	0	0	0	1	1	1	0	0	1	0	0	2	1	0	0	0	0	2	0	2	2	0	1	1	2	1	2	1	0	0	0	2	0	2	2	1	0	0	1	0
207	0	1	2	1	0	0	1	2	2	0	1	0	0	0	0	0	0	1	2	2	1	0	0	0	0	0	1	2	1	1	1	1	2	1	1	2	0	0	0	1	0	0	0	0	0	1	0	0	0
208	1	1	1	0	0	0	2	2	1	1	0	0	1	1	1	0	0	0	1	1	2	0	1	0	0	0	1	1	2	0	1	2	2	1	0	2	0	0	0	1	1	0	0	2	0	0	0	0	1
209	1	1	1	1	0	1	1	1	2	1	1	0	0	0	0	0	0	1	1	1	1	0	1	0	1	1	1	1	1	1	1	0	1	1	0	1	1	0	0	1	1	0	1	2	1	0	0	0	1
210	0	0	1	0	0	0	1	2	2	1	0	0	1	1	1	0	0	2	1	1	2	0	1	0	1	1	1	0	2	1	0	1	0	0	0	1	1	0	0	2	0	0	1	1	1	1	0	0	1
211	1	0	2	0	0	1	1	1	1	1	1	0	0	0	0	0	0	0	1	1	2	0	0	0	0	0	2	0	2	0	0	1	2	0	0	0	2	0	0	1	1	1	0	2	1	0	0	0	0
212	0	1	2	1	0	0	2	2	0	0	0	0	0	0	0	0	0	1	2	1	1	0	0	0	0	0	2	1	2	2	0	2	2	0	0	0	1	0	0	0	0	0	0	2	0	1	0	0	0
213	1	0	2	1	0	0	2	2	2	2	1	0	1	1	1	0	0	1	0	0	2	1	0	0	0	0	1	0	2	0	0	0	1	1	0	1	2	0	0	0	1	1	0	2	1	1	0	0	0
214	1	2	0	0	0	0	1	1	1	1	2	0	1	1	1	0	0	1	1	0	2	0	0	0	0	0	2	0	2	1	0	0	2	1	0	2	1	0	0	1	1	1	0	2	0	0	0	0	0
215	0	0	2	0	0	0	1	1	2	2	0	0	1	1	1	0	0	0	0	1	2	0	1	1	1	1	2	0	2	1	1	1	1	1	0	2	0	0	0	0	1	1	0	1	1	0	0	1	0
216	0	1	2	0	0	0	2	2	0	0	2	0	1	1	1	0	0	0	1	1	1	0	0	0	0	0	2	0	2	2	0	2	2	0	0	1	2	1	0	1	0	0	0	1	0	0	0	0	0
217	1	1	1	1	0	0	1	1	0	0	0	1	2	1	2	0	0	1	1	1	1	0	0	0	0	0	2	1	1	0	1	0	0	1	1	2	2	1	1	1	0	0	1	2	1	0	0	0	1
218	1	1	1	0	0	0	1	1	2	2	0	0	1	1	1	0	0	0	1	0	2	0	0	0	0	0	2	0	2	2	0	1	1	1	1	2	1	0	0	0	2	0	1	1	1	0	0	0	0
219	1	1	1	0	0	0	1	2	1	0	1	0	2	1	1	0	0	0	0	0	1	1	0	0	1	1	0	0	1	0	0	1	2	2	1	2	1	0	0	0	2	0	0	1	0	0	0	0	0
220	0	1	1	1	0	0	2	2	1	1	0	1	1	0	0	1	0	0	1	1	2	0	1	1	1	1	2	0	2	2	1	1	2	1	0	2	1	0	0	0	2	1	0	2	0	0	0	0	0
221	1	1	2	1	0	0	1	1	1	1	1	1	1	0	0	1	0	2	0	1	2	0	1	0	1	1	2	1	2	1	2	1	1	1	0	2	1	0	0	0	2	0	0	0	0	0	0	0	0
222	0	1	1	0	0	0	2	2	0	0	2	0	0	0	0	0	0	1	0	0	1	0	0	0	1	1	2	1	2	1	2	1	2	1	1	1	1	0	0	1	1	0	1	2	1	0	0	0	1
223	0	0	2	0	0	1	2	2	1	1	0	0	1	1	1	0	0	1	2	1	0	0	0	0	0	0	2	0	2	1	0	1	1	0	0	1	2	1	0	0	1	0	0	2	0	0	0	0	0
224	0	1	1	1	0	0	0	1	1	1	1	0	1	0	0	0	0	0	1	1	2	0	0	0	0	0	0	0	1	1	0	1	1	1	0	2	1	0	0	0	1	1	0	2	0	0	0	0	0
225	0	0	2	1	0	0	0	1	2	1	1	0	1	2	1	0	1	1	0	0	1	0	0	0	0	0	2	2	2	1	1	2	2	0	0	0	2	0	0	0	1	0	0	0	0	0	0	0	0
226	1	2	1	1	0	0	1	1	1	0	1	1	2	1	1	1	0	1	1	0	2	1	0	0	0	0	0	0	1	1	0	1	2	1	0	1	2	1	1	1	0	0	0	1	0	0	0	1	1
227	1	0	2	0	0	0	1	1	2	0	0	0	1	1	1	0	0	1	0	0	2	0	0	0	0	0	2	0	1	0	0	1	1	1	0	2	1	0	0	0	1	0	0	1	0	0	0	0	0
228	1	0	2	0	0	1	1	1	1	1	0	0	0	0	0	0	1	1	0	0	2	0	0	0	2	2	1	0	2	1	0	2	2	1	0	1	2	0	0	2	0	0	0	1	0	1	0	0	0
229	0	1	2	1	0	0	1	1	1	1	1	1	1	0	0	1	0	0	1	1	2	0	1	0	0	0	0	0	2	1	0	1	1	2	0	2	1	0	0	0	1	1	0	1	1	0	0	1	0
230	1	0	2	0	0	1	1	1	1	1	1	0	1	0	1	0	0	0	1	1	2	0	0	0	0	0	1	0	1	1	0	0	1	1	0	1	0	0	0	1	1	0	0	2	0	0	0	0	0
231	1	1	1	0	0	1	1	1	1	1	1	1	1	0	0	1	0	0	1	1	2	0	0	0	0	0	0	0	2	1	0	1	1	2	1	2	1	0	0	0	2	0	0	1	0	0	0	0	1
232	1	1	1	1	0	0	1	1	1	1	1	0	0	0	0	0	0	0	0	0	2	0	0	0	0	0	2	1	2	1	1	2	2	1	0	1	1	0	0	0	1	2	0	2	0	0	0	0	0
233	1	2	0	0	0	0	2	2	1	0	2	0	1	1	1	0	0	0	1	1	0	0	0	0	0	0	1	2	2	1	1	1	1	1	0	1	2	1	0	0	0	0	1	2	1	1	0	0	1
234	0	2	1	0	0	0	0	0	2	2	0	0	1	1	1	0	0	1	2	2	1	0	0	0	0	0	1	1	1	1	0	2	2	0	0	2	0	0	0	0	1	1	0	2	0	0	0	0	1
235	1	1	1	0	0	0	1	1	1	0	0	1	0	0	0	0	0	1	0	1	1	0	1	0	1	1	1	2	2	2	0	2	2	0	0	1	1	0	0	1	1	0	1	1	0	1	0	0	0
236	0	1	2	0	0	0	2	2	1	1	0	0	0	0	0	0	0	1	1	1	0	0	0	0	0	0	1	2	1	0	1	2	2	0	0	1	2	0	0	2	0	0	1	2	0	0	0	0	0
237	0	2	0	0	0	0	2	2	1	1	0	0	0	0	0	0	0	0	1	1	2	0	0	0	0	0	2	0	2	1	1	0	1	1	0	1	2	0	0	1	0	0	0	1	0	0	0	0	2
238	0	2	0	0	0	0	2	2	1	1	1	0	1	1	1	0	1	2	2	2	2	0	0	0	0	0	1	1	2	1	1	1	1	1	0	2	2	1	0	1	1	0	0	2	0	0	0	0	0
239	1	2	0	0	0	0	1	1	1	1	0	0	1	1	1	0	1	2	0	0	1	0	1	0	1	1	2	0	1	0	0	1	1	1	0	1	2	1	1	0	1	1	0	2	2	1	0	0	0
240	0	1	2	0	0	0	0	1	2	1	1	1	1	0	0	1	0	0	1	2	1	0	1	0	1	1	2	0	1	1	1	1	2	2	1	2	2	0	0	1	1	0	0	2	0	2	0	0	0
241	0	2	0	1	0	0	2	2	1	0	2	0	1	1	1	0	0	1	1	1	1	0	1	0	0	0	1	0	2	1	0	1	1	1	0	2	0	0	0	1	1	0	1	2	1	1	0	0	0
242	1	0	2	0	0	0	1	1	1	1	0	1	1	0	0	1	0	0	2	1	1	0	1	0	0	0	2	0	2	1	0	0	0	2	1	2	1	1	0	0	1	0	1	1	1	1	0	1	0
243	0	2	1	0	0	0	1	1	2	2	0	0	0	0	0	0	0	1	1	1	1	0	0	0	0	1	1	1	2	0	1	0	0	2	0	2	2	0	0	2	0	0	0	2	0	1	0	0	0
244	0	1	2	1	0	0	2	2	1	0	0	0	0	0	0	0	0	0	1	1	2	0	0	0	0	0	2	0	2	2	0	2	2	1	0	1	1	0	1	0	1	0	1	1	1	1	0	0	0
245	1	0	2	0	0	1	1	1	1	1	0	0	1	0	0	0	0	1	0	0	2	0	0	0	0	0	1	1	2	0	1	1	1	1	0	1	1	1	1	0	0	0	0	2	0	1	1	0	0
246	0	1	1	0	0	1	1	1	1	1	1	1	1	0	0	0	1	2	1	1	2	0	0	0	0	0	1	0	2	0	0	2	2	2	1	2	1	0	0	0	1	1	0	2	1	0	0	1	0
247	1	1	2	1	0	0	0	1	2	2	0	0	2	1	1	0	0	0	0	1	1	0	0	0	0	0	1	1	2	1	1	1	1	2	0	2	1	1	0	0	1	0	1	2	0	1	0	0	0
248	1	1	1	0	0	0	1	1	2	2	0	0	1	1	0	0	0	1	0	0	1	0	1	1	1	1	0	0	1	0	0	0	0	2	0	2	2	1	0	0	1	0	0	2	0	0	0	0	0
249	1	2	0	0	0	0	2	2	1	1	1	1	1	1	1	0	0	0	0	0	1	1	0	0	0	0	1	1	2	0	1	0	1	2	1	2	1	0	0	0	1	0	0	2	0	1	0	0	0
250	1	2	0	0	0	0	1	1	2	2	0	1	2	1	1	0	0	0	1	1	2	0	0	0	0	0	1	0	2	0	0	1	2	1	0	1	2	1	1	1	0	0	0	1	0	0	0	1	1
251	1	2	1	0	0	0	1	1	2	2	0	0	1	1	1	0	0	1	0	0	1	0	0	0	0	0	2	0	2	2	0	1	2	1	0	1	1	0	0	0	2	0	1	2	1	0	0	0	0
252	0	1	2	0	0	0	2	2	0	0	0	0	0	0	0	0	1	1	1	1	1	1	0	0	1	1	0	0	2	1	0	2	2	2	0	1	1	1	0	0	0	0	0	2	0	0	0	0	0
253	1	1	1	0	0	1	2	2	1	1	1	0	0	0	0	0	0	2	1	1	2	0	2	1	1	1	2	0	2	2	0	1	1	1	0	1	1	0	0	0	1	0	1	1	1	0	0	0	0
254	1	1	2	1	0	0	2	2	2	2	0	0	0	0	0	0	0	1	2	1	2	0	0	0	0	0	2	1	2	2	0	0	0	1	0	1	1	0	0	0	2	0	0	2	0	1	0	0	1
255	0	1	1	0	0	0	2	2	0	0	1	0	0	0	0	0	0	1	0	1	1	0	0	0	0	0	1	0	1	1	0	0	0	1	0	1	2	0	0	1	0	0	0	1	0	1	0	0	0
256	1	2	1	0	0	1	2	2	1	1	1	0	0	0	0	0	0	1	1	1	0	0	0	0	1	1	2	1	1	0	1	0	0	1	0	1	2	0	0	1	1	1	0	2	1	0	0	0	0
257	0	1	1	0	0	1	1	1	1	1	0	0	1	1	1	0	1	1	1	0	1	0	2	1	1	1	1	1	1	1	1	1	2	1	0	1	1	0	0	1	1	0	1	2	1	0	0	0	0
258	1	1	1	1	0	0	1	1	1	1	1	0	0	0	0	0	0	1	1	1	1	0	0	0	0	0	2	1	2	2	0	2	2	2	0	1	1	0	0	1	1	0	0	2	1	1	0	0	0
259	1	1	1	0	0	0	2	2	0	0	2	0	0	0	0	0	0	1	2	1	2	0	1	1	1	1	2	0	1	0	0	2	2	1	0	1	0	0	0	0	2	0	2	2	1	0	0	0	0
260	1	0	2	0	0	1	1	1	1	1	1	0	0	0	0	0	0	1	0	0	2	0	1	0	0	0	1	1	1	1	0	0	0	1	0	1	2	0	0	1	1	0	1	1	0	1	0	0	0
261	0	1	2	1	0	0	1	2	2	1	0	1	0	0	1	0	0	1	1	1	1	0	0	0	0	0	2	0	1	0	0	2	2	2	0	2	1	0	0	1	1	0	0	2	1	1	0	0	0
262	1	1	1	0	0	0	2	2	2	1	0	0	1	1	1	0	0	0	2	1	1	0	0	0	0	0	1	0	2	1	0	1	0	0	0	1	1	0	0	1	1	1	0	1	1	1	0	0	0
263	0	2	0	0	0	0	1	1	2	1	1	0	2	2	2	0	0	2	0	0	2	0	0	0	0	0	2	1	2	2	0	2	2	0	0	1	2	0	0	2	0	0	0	0	0	1	0	2	0
264	0	1	1	0	1	2	0	1	1	1	1	1	1	1	1	0	0	1	2	2	1	0	0	0	0	0	2	1	2	2	0	1	1	2	1	2	2	0	0	0	2	0	1	2	0	1	0	1	0
265	1	2	1	0	0	0	1	1	2	2	0	1	1	0	0	0	0	0	0	0	0	0	0	0	0	0	2	0	2	1	1	2	2	0	0	0	2	0	0	2	0	1	0	1	1	0	0	0	0
266	1	1	2	1	0	0	1	1	1	1	1	1	2	1	1	0	0	1	1	1	1	0	0	0	1	1	1	0	2	2	1	1	2	2	0	2	1	0	0	0	2	1	1	2	0	1	0	0	1
267	0	0	2	0	0	1	0	0	2	2	0	1	1	1	1	0	0	0	2	1	1	0	0	0	1	1	2	1	2	0	1	0	1	2	0	2	1	0	0	0	2	2	0	2	0	0	0	0	0
268	1	2	0	0	0	0	0	0	2	2	0	0	2	2	2	0	0	0	1	2	1	0	0	0	0	0	2	0	2	2	0	1	2	1	0	1	0	0	0	0	2	0	1	2	1	2	0	0	0
269	1	1	1	0	1	0	0	1	2	1	0	0	0	0	0	0	0	1	2	1	2	0	0	0	0	0	1	0	2	1	0	2	2	1	1	1	2	0	0	1	1	0	0	1	0	0	0	0	0
270	1	1	1	0	1	0	2	2	1	1	1	1	1	1	1	0	0	0	0	0	2	0	0	0	0	0	2	0	2	1	1	1	1	1	0	1	0	0	0	0	2	0	0	2	0	2	0	0	0
271	0	2	1	0	0	0	2	2	0	0	1	1	1	1	1	0	0	0	0	0	2	0	0	0	1	1	2	0	2	1	0	2	2	2	0	2	0	0	0	0	1	0	0	2	0	1	0	0	0
272	1	1	1	0	0	1	0	0	1	1	1	1	1	1	1	0	0	1	0	1	1	0	0	0	0	0	1	1	2	1	0	1	2	1	0	1	1	0	0	0	1	0	2	2	0	1	0	0	0
273	0	0	1	0	0	0	1	1	1	1	0	1	1	0	0	1	0	0	0	0	1	0	1	0	1	1	2	0	2	2	2	1	1	1	0	1	0	0	0	0	1	0	0	1	0	0	0	0	0
274	1	0	2	0	0	1	1	2	1	0	1	2	2	1	1	1	0	1	1	1	1	0	0	0	1	1	2	0	2	2	1	2	2	0	0	2	1	0	0	0	1	0	0	1	0	0	0	0	0
275	0	1	2	0	0	1	1	2	1	0	1	0	0	0	0	0	0	0	1	1	2	0	1	0	1	1	2	0	2	2	0	2	2	1	0	2	2	0	0	1	1	0	0	2	0	1	0	1	0
276	1	1	1	0	0	0	2	2	0	0	1	1	0	0	1	0	0	0	1	1	2	0	1	0	1	1	2	0	2	2	0	2	2	0	0	1	1	0	0	1	1	0	0	1	0	0	0	0	0
277	0	0	2	0	1	0	0	0	2	2	0	0	1	0	0	0	0	0	0	0	2	0	0	0	0	0	2	0	1	1	1	2	2	0	0	0	2	0	0	1	1	0	1	1	1	0	0	0	1
278	0	0	2	0	0	1	0	0	2	2	0	0	1	1	1	0	0	0	0	0	2	0	0	0	0	0	1	0	2	1	0	1	1	0	0	1	0	0	0	0	2	0	0	1	0	0	0	0	0
279	1	2	0	0	0	0	2	2	0	0	2	0	1	1	1	0	0	0	0	0	1	0	0	0	0	0	2	0	2	1	0	0	1	2	0	2	0	0	0	0	2	0	0	2	0	1	0	0	1
280	1	1	1	0	0	1	1	1	2	2	0	1	2	1	1	0	0	1	0	0	2	0	0	0	0	0	1	1	1	1	0	1	1	0	0	1	1	0	0	2	0	0	1	2	1	1	0	0	0
281	0	1	1	0	0	0	0	0	2	2	0	1	1	0	0	1	0	0	2	2	0	0	0	0	0	0	2	0	2	1	1	1	2	1	0	1	1	0	0	1	1	2	0	2	0	0	0	1	0
282	0	1	2	0	0	0	1	1	0	0	1	0	1	1	1	0	0	0	0	0	1	0	0	0	0	0	2	1	2	2	0	1	1	0	0	0	1	1	0	0	1	0	0	1	0	0	0	0	0
283	1	0	2	0	0	1	1	2	2	1	0	0	1	1	1	0	0	0	1	1	1	0	0	0	0	0	1	0	1	1	1	0	1	0	0	2	0	0	0	0	2	0	0	0	0	1	0	1	0
284	0	0	2	0	0	0	2	2	0	0	2	1	1	0	0	0	0	0	1	1	2	0	0	0	1	1	1	0	2	0	0	2	2	1	0	1	2	0	0	2	1	0	0	2	0	1	0	0	1
285	0	2	1	0	0	0	1	1	2	2	0	0	1	1	1	0	0	0	0	1	1	0	0	0	0	0	1	1	1	1	1	1	1	1	1	2	0	0	1	0	1	0	1	2	1	2	0	0	0
286	1	2	0	0	0	0	1	1	1	1	1	0	1	1	1	0	0	1	0	0	2	0	0	0	1	1	2	0	2	2	1	1	1	0	0	1	1	0	1	0	1	0	0	0	2	0	0	0	0
287	0	0	2	1	0	0	1	1	1	1	0	0	0	0	0	0	0	1	1	1	0	0	0	0	1	1	1	0	2	1	1	1	2	2	1	2	2	0	0	2	0	0	0	1	0	0	0	0	0
288	0	1	2	0	0	0	2	2	2	1	0	1	1	0	0	1	0	1	1	1	2	0	0	0	0	0	2	1	2	2	0	1	2	2	2	2	1	0	0	0	2	0	0	2	0	0	0	0	0
289	0	1	1	0	0	1	0	1	2	0	1	0	1	1	1	0	0	0	1	0	1	0	1	1	1	1	1	1	1	1	1	1	1	2	0	1	0	0	0	0	2	1	0	1	1	0	0	0	0
290	0	1	1	0	0	0	0	1	1	1	1	0	0	0	0	0	0	2	0	1	2	0	0	0	0	0	2	0	2	2	0	1	1	1	1	1	2	0	0	1	0	0	0	2	0	0	0	0	0
291	1	2	0	1	0	0	2	2	0	0	1	0	0	0	0	1	0	0	1	1	2	0	0	0	0	0	1	0	2	1	0	1	1	1	0	1	0	0	0	1	1	0	0	1	0	0	0	0	0
292	0	1	1	1	0	0	0	1	1	0	1	1	2	2	2	0	0	1	2	1	2	0	1	1	1	1	1	2	1	1	1	0	1	1	0	2	1	0	0	0	1	0	0	0	2	0	0	0	0
293	0	1	2	1	0	1	1	2	1	0	1	0	1	0	0	0	0	0	0	0	1	0	0	0	0	0	2	0	2	2	0	2	2	0	0	1	1	0	0	1	1	0	0	1	0	0	0	0	1
294	1	2	1	1	0	0	0	1	2	1	0	0	1	1	2	0	0	1	1	1	1	0	1	0	0	0	2	0	2	2	0	2	2	0	0	1	1	0	0	1	1	0	0	2	0	1	1	0	1
295	0	1	2	0	0	0	2	2	1	1	0	1	2	1	1	1	0	0	1	1	2	0	0	0	1	1	2	0	2	2	2	1	2	1	0	1	1	0	0	1	1	0	0	2	1	0	0	0	0
296	0	1	1	0	0	0	1	1	1	1	0	0	1	1	1	0	1	1	0	0	2	0	1	0	0	0	2	0	2	1	0	2	1	1	0	2	1	0	0	0	0	0	0	1	0	0	0	1	0
297	1	2	0	0	0	0	2	2	0	0	2	1	0	0	1	0	0	2	0	0	2	0	0	0	0	0	2	0	2	2	1	2	2	2	1	2	1	1	1	0	0	0	0	2	1	0	0	0	0
298	0	1	1	0	1	0	1	1	1	1	1	0	1	1	1	0	0	1	0	0	2	0	0	0	0	0	2	0	2	2	0	0	0	2	0	2	1	0	0	0	2	0	0	0	1	0	0	0	0
299	0	2	0	1	1	0	1	1	1	1	1	0	0	0	0	0	0	2	0	0	2	0	0	0	0	0	1	0	1	1	0	0	0	2	1	1	1	0	0	1	1	0	0	1	0	1	0	1	0
300	1	1	1	0	0	0	1	1	1	1	0	2	2	1	1	0	0	2	0	0	2	0	1	1	1	1	2	0	2	2	1	1	1	0	0	1	1	0	0	0	2	0	0	1	1	2	0	0	0
301	1	2	0	0	0	0	1	2	2	1	0	1	0	0	1	0	0	1	0	0	2	0	1	0	0	0	1	0	1	1	0	1	0	0	0	2	1	0	0	2	0	0	0	2	1	1	0	0	0
302	0	1	1	1	0	0	1	1	1	1	0	1	1	0	0	0	0	0	1	1	2	0	0	0	0	0	1	0	2	1	1	1	1	1	0	2	1	1	0	0	1	0	1	1	1	1	0	0	0
303	1	1	1	0	1	1	2	2	0	0	0	0	0	0	0	0	0	0	0	0	1	0	0	0	0	0	1	1	1	1	1	0	0	2	0	2	0	0	1	0	1	0	0	1	0	0	0	0	0
304	1	1	1	0	0	1	1	2	2	1	0	1	1	0	0	1	0	1	1	0	2	0	1	1	0	0	1	0	1	1	0	2	2	1	0	1	1	0	0	2	0	0	0	0	0	1	0	0	1
305	0	2	1	1	0	0	2	2	0	0	1	0	0	0	0	0	0	0	1	1	2	0	0	0	0	0	1	1	2	0	1	2	2	2	0	2	0	1	0	0	1	0	0	1	1	0	0	0	0
306	0	2	0	1	0	0	1	1	2	1	0	0	1	1	1	0	0	1	0	0	2	0	0	0	1	1	1	0	2	1	1	0	0	2	0	2	2	0	0	0	2	0	1	1	1	2	0	0	1
307	0	1	2	0	0	1	1	2	2	1	0	0	0	0	0	0	0	0	1	1	2	0	1	0	0	0	1	1	1	1	0	2	2	0	0	1	1	0	0	0	2	0	0	1	1	2	0	1	0
308	1	1	2	1	0	0	2	2	1	1	1	1	1	1	1	0	0	0	2	1	0	0	0	0	0	0	1	0	1	1	1	1	1	1	1	1	1	0	0	0	1	0	0	1	0	1	0	0	0
309	1	2	0	0	0	0	1	1	2	2	0	0	0	0	0	0	1	0	1	1	2	0	0	0	0	0	1	1	2	0	1	2	2	2	1	2	0	1	0	0	1	0	0	0	1	1	0	1	0
310	0	1	1	0	0	0	2	2	0	0	1	0	0	0	0	0	0	0	1	1	1	0	1	1	1	2	2	1	2	2	1	1	1	0	0	1	1	1	0	0	1	0	0	2	0	1	0	1	0
311	1	1	2	0	0	1	0	0	1	1	1	0	0	0	0	0	0	0	0	1	2	0	1	0	0	0	1	0	2	1	0	1	2	0	0	0	0	0	0	0	2	1	0	1	0	1	0	0	0
312	0	1	1	0	0	0	1	1	2	1	0	0	0	0	0	0	0	0	0	0	2	0	0	0	0	0	2	1	2	1	2	2	2	1	1	1	1	0	0	1	1	0	0	2	0	0	0	0	1
313	1	1	1	0	0	0	1	1	1	0	2	0	0	0	0	0	1	2	1	1	1	0	1	0	0	0	0	0	1	0	0	1	1	2	0	2	1	0	0	1	1	0	1	2	1	0	0	0	0
314	0	2	0	0	0	0	0	0	2	2	0	0	1	1	2	0	0	0	1	0	2	0	0	0	0	0	1	0	2	1	0	2	2	1	0	2	2	0	1	1	0	0	1	1	1	0	0	1	0
315	1	1	2	0	0	1	0	0	2	1	2	0	0	0	0	0	0	2	1	1	2	0	0	0	0	0	2	1	2	1	1	2	2	0	0	1	1	1	1	0	1	0	2	2	0	1	0	0	0
316	0	0	2	1	0	1	2	2	1	1	0	1	1	0	0	1	0	0	0	0	2	0	0	0	0	0	1	1	2	0	1	2	2	0	0	1	2	0	1	0	1	0	0	0	0	1	0	0	0
317	1	2	0	0	0	0	2	2	1	1	0	0	0	0	0	0	0	0	0	0	1	0	0	0	0	0	2	0	2	2	2	2	2	1	0	1	1	0	0	0	0	0	2	2	1	1	0	0	1
318	1	1	2	1	0	0	0	1	2	1	0	0	2	2	2	0	0	1	0	0	2	0	0	0	1	1	2	0	2	2	1	0	0	2	0	2	2	0	0	1	0	0	1	1	1	1	0	0	0
319	0	1	2	1	0	0	1	2	2	1	0	0	1	0	0	0	0	0	1	1	1	0	1	0	0	0	2	0	2	2	1	1	1	1	1	1	2	0	0	1	1	0	1	1	1	0	0	0	2
320	0	1	1	0	0	0	2	2	1	1	1	0	1	1	1	0	0	1	1	0	2	0	1	0	0	0	1	0	2	1	0	1	2	2	0	2	1	0	0	1	0	0	0	1	0	1	0	0	0
321	0	0	2	0	0	2	2	2	1	1	0	1	2	1	1	0	1	0	1	1	2	0	0	0	0	0	2	0	2	2	2	2	2	2	0	2	1	0	0	0	1	0	0	2	0	0	0	0	0
322	0	0	2	0	0	1	0	1	2	1	0	0	0	0	0	0	0	0	0	0	2	0	0	0	0	0	2	1	2	1	2	2	2	1	1	2	2	0	0	2	0	0	0	1	0	0	0	1	0
323	1	2	1	0	0	0	2	2	1	1	0	0	1	1	1	0	1	2	1	1	2	1	0	0	1	1	1	1	2	2	0	1	2	1	0	1	2	0	0	2	0	1	0	2	1	0	0	0	0
324	1	2	0	0	0	0	2	2	0	0	2	0	0	0	0	0	1	2	1	1	2	0	0	0	0	0	1	2	2	1	1	1	1	1	0	1	1	1	1	0	0	0	0	1	0	1	0	0	1
325	1	1	2	1	0	0	0	0	2	1	1	0	0	0	0	0	0	1	2	2	1	0	0	0	0	0	2	0	2	2	1	1	1	1	1	1	1	0	0	1	1	0	0	1	0	1	0	2	0
326	1	2	0	0	0	0	0	0	2	2	0	0	0	0	0	0	0	0	1	0	1	0	0	0	0	0	0	0	2	1	0	0	1	2	1	2	1	1	0	0	1	1	0	1	1	0	0	0	0
327	1	1	1	1	0	0	0	2	2	0	1	1	2	2	2	0	0	2	0	0	2	0	0	0	0	0	1	1	1	1	1	0	0	2	0	2	2	1	0	1	1	0	0	2	0	0	0	0	0
328	1	0	1	0	0	0	1	1	1	1	0	0	0	0	0	0	0	0	1	1	2	0	0	0	0	0	1	1	2	2	0	0	0	1	1	2	1	1	0	0	2	0	1	1	1	2	0	0	0
329	1	0	2	1	0	0	0	0	2	2	0	0	1	1	1	0	0	1	0	0	1	0	0	0	0	0	2	0	2	2	0	1	1	0	0	1	1	0	0	1	1	0	0	2	0	0	0	0	0
330	1	0	2	1	0	1	2	2	0	0	0	0	0	0	0	0	0	1	0	0	2	0	0	0	0	0	2	1	2	0	1	2	2	2	0	2	2	1	0	1	0	0	1	2	1	1	0	0	0
331	1	1	1	0	0	1	1	1	2	1	0	0	0	0	0	0	0	2	0	0	1	0	0	0	0	0	1	1	2	1	0	1	2	0	0	2	1	0	0	0	0	0	0	1	0	1	0	0	0
332	0	1	1	0	1	1	0	1	1	0	1	1	2	1	1	0	0	2	2	2	0	0	0	0	0	0	2	0	2	2	1	2	2	1	0	2	2	1	0	1	1	0	0	1	0	1	0	0	1
333	1	1	1	0	0	0	1	2	1	0	0	0	0	0	0	0	0	1	2	1	0	0	0	0	0	0	2	0	2	2	2	1	1	1	1	1	1	0	0	1	1	0	0	1	1	1	0	0	0
334	1	0	2	1	0	0	2	2	0	0	1	0	0	0	0	0	0	0	1	1	2	0	0	0	0	0	1	1	2	2	0	1	0	0	0	1	1	0	0	0	2	0	1	2	1	0	0	0	0
335	0	0	2	0	0	1	0	1	1	0	0	1	1	0	1	0	0	1	0	1	2	0	0	0	0	0	1	0	2	1	0	1	1	1	0	1	1	0	1	0	1	0	0	0	2	2	0	0	0
336	1	1	2	1	0	1	1	1	1	1	0	0	0	0	0	0	0	1	1	1	2	1	0	0	0	0	1	1	2	1	1	0	1	2	0	2	1	0	0	0	2	0	1	2	1	1	0	0	0
337	0	1	2	0	0	0	1	1	1	1	0	0	1	1	1	0	0	0	0	0	1	0	0	0	0	0	2	0	2	2	0	1	1	0	0	1	1	0	1	0	1	0	1	1	1	1	0	0	0
338	1	1	1	0	0	0	1	1	2	1	1	1	2	2	2	0	0	1	1	1	1	0	0	0	0	0	1	0	2	1	1	1	1	0	0	1	1	0	0	1	1	0	0	2	0	0	0	0	0
339	0	2	1	0	0	0	0	0	1	1	0	2	2	1	1	1	0	0	0	0	2	0	0	0	0	0	2	0	2	2	0	1	1	1	0	2	2	0	0	2	0	0	0	0	2	0	0	1	1
340	0	2	1	0	0	0	0	1	2	1	1	1	1	0	0	1	0	0	1	1	2	0	0	0	0	0	1	1	2	1	2	1	1	0	0	0	2	2	0	0	0	0	0	2	0	2	0	0	0
341	1	2	0	0	0	0	0	0	2	2	0	0	0	0	0	0	0	0	0	0	2	0	0	0	0	0	1	0	1	1	1	1	1	2	2	2	2	0	0	2	0	0	0	1	0	1	0	0	0
342	0	1	1	0	0	0	1	1	2	1	1	0	0	0	0	0	0	0	0	0	2	0	1	0	0	0	1	0	2	1	0	1	1	0	0	1	2	0	0	1	1	1	1	2	1	0	0	1	0
343	1	0	2	0	0	0	0	0	2	1	2	0	1	1	1	0	0	0	1	1	2	0	0	0	1	1	2	0	2	1	1	0	2	0	0	1	1	0	0	0	1	0	1	2	0	1	0	0	0
344	1	2	0	0	0	0	2	2	1	0	1	0	0	0	0	0	0	1	0	0	2	0	1	0	0	0	1	0	1	0	0	1	0	2	1	2	0	0	0	0	2	0	0	1	0	0	0	0	1
345	0	2	2	0	0	1	0	0	2	2	0	0	1	1	1	0	0	1	0	0	2	0	0	0	0	0	2	0	2	2	2	1	1	1	1	1	2	0	0	2	0	0	0	0	0	1	0	1	0
346	1	1	1	0	0	0	2	2	1	1	0	0	1	1	1	0	0	1	1	0	0	0	0	0	0	0	1	2	1	0	1	0	0	2	1	2	1	0	0	1	1	0	0	1	0	0	0	0	2
347	0	1	1	1	0	0	2	2	1	0	0	0	2	0	0	0	1	1	1	1	1	0	0	0	0	0	1	1	2	1	0	2	2	1	0	1	1	1	0	0	1	0	0	1	0	1	0	1	0
348	1	1	2	0	0	0	1	1	2	2	0	2	2	1	1	0	0	2	1	1	1	0	1	1	1	1	1	1	2	1	1	1	2	0	0	0	2	0	0	0	1	0	0	0	0	1	0	0	1
349	0	1	2	0	0	0	0	1	2	1	1	0	1	0	0	0	0	1	0	0	2	0	0	0	0	0	1	0	2	1	1	1	0	0	0	2	1	0	0	1	1	0	1	2	0	1	0	0	0
350	0	1	2	0	0	0	0	0	2	2	0	1	1	1	1	0	0	0	1	1	2	1	0	0	0	0	1	0	2	1	0	2	2	0	0	2	1	0	0	0	0	0	0	2	0	1	0	0	1
351	0	1	2	1	0	0	1	1	1	0	0	1	1	0	0	1	0	1	0	0	2	0	0	0	0	0	2	0	2	1	0	0	1	1	0	1	1	0	0	1	1	0	1	1	1	1	0	0	1
352	0	1	2	1	0	0	1	1	2	2	0	1	2	1	1	1	0	0	1	1	2	0	0	0	0	0	0	1	1	0	0	0	0	2	1	2	1	0	0	1	1	1	0	2	1	0	0	0	0
353	0	1	1	0	0	0	1	1	1	0	0	1	1	1	1	0	0	0	0	1	1	0	0	0	0	0	1	2	1	0	1	2	2	0	0	1	1	1	0	0	1	0	0	1	0	1	0	1	0
354	0	1	1	0	0	0	0	0	2	2	0	1	1	0	0	1	0	0	2	1	0	0	0	0	0	0	1	0	1	1	1	1	1	1	0	1	2	1	0	1	0	0	1	2	1	1	0	0	0
355	1	0	2	0	0	2	1	1	2	1	0	0	0	0	0	0	0	0	0	0	2	0	0	0	1	1	2	0	2	2	1	1	1	2	2	2	2	0	0	2	0	1	0	2	1	1	0	0	1
356	1	2	0	1	0	0	2	2	1	1	0	0	0	0	0	0	0	2	1	1	2	0	0	0	0	0	1	0	2	1	0	0	2	2	1	2	1	0	0	0	1	0	0	2	0	1	0	0	0
357	1	1	2	0	0	0	1	1	1	1	1	0	1	1	1	0	0	1	1	1	1	0	0	0	0	0	0	0	2	1	0	1	1	2	0	2	1	0	0	0	1	0	0	1	0	1	0	1	0
358	1	1	1	0	0	0	1	1	2	2	0	1	1	0	0	0	0	0	1	1	1	2	0	0	0	0	1	0	2	0	0	2	2	0	0	1	2	0	0	1	0	0	1	1	1	2	0	0	0
359	0	0	2	0	0	0	1	1	1	1	0	0	0	0	0	0	0	0	1	1	1	0	0	0	0	0	1	2	2	1	2	0	2	1	0	2	2	0	0	1	1	1	0	2	1	1	0	0	1
360	0	1	0	0	0	0	1	1	1	1	1	0	0	0	0	0	1	1	1	1	1	1	0	0	0	0	2	0	2	1	1	1	1	1	0	1	2	1	0	1	0	0	1	2	1	0	0	0	0
361	1	1	2	0	0	0	1	2	2	1	0	1	2	1	1	1	0	0	0	0	1	0	0	0	1	1	0	0	2	1	0	1	1	1	0	2	2	0	1	1	0	0	1	2	1	0	0	0	1
362	0	0	2	2	0	1	1	1	2	2	0	2	2	1	1	0	0	0	1	0	1	0	1	0	0	0	2	0	2	2	1	0	1	2	0	2	1	1	0	0	1	0	1	2	0	0	0	0	0
363	1	2	1	0	0	0	1	2	2	0	1	0	0	0	0	0	0	1	1	1	1	0	0	0	0	0	1	0	2	1	1	1	2	1	1	1	2	0	0	1	1	0	1	2	1	0	0	1	0
364	1	2	1	0	0	0	0	0	2	2	0	0	0	0	0	1	0	1	0	0	2	0	0	0	0	0	1	0	2	0	0	2	2	2	1	2	1	0	1	0	1	0	0	1	0	0	0	0	0
365	0	2	1	0	0	0	0	1	2	1	0	1	1	0	0	1	0	2	1	1	2	0	1	1	1	1	1	1	2	1	0	2	2	1	0	0	1	0	0	0	0	1	1	2	0	1	0	0	0
366	1	2	2	0	0	1	2	2	1	0	2	0	0	0	0	0	1	0	1	1	2	0	0	0	0	0	1	0	2	1	1	0	0	2	0	2	0	0	0	0	1	0	0	2	0	0	0	0	0
367	0	1	1	0	0	1	1	1	1	1	0	0	1	0	0	0	0	0	0	0	1	0	1	1	1	1	2	0	2	1	1	2	2	2	1	2	2	1	0	1	1	1	0	2	1	0	0	0	0
368	0	1	2	1	0	1	2	2	1	0	1	0	1	0	0	0	1	1	1	1	1	0	0	0	0	0	1	1	2	1	0	0	2	0	0	2	1	0	0	0	2	0	0	1	1	1	0	0	0
369	0	1	1	0	0	1	1	1	2	0	0	1	1	0	0	1	0	0	1	0	1	0	0	0	0	0	2	1	1	1	0	1	1	2	1	2	2	0	0	2	0	0	0	0	0	0	0	0	2
370	1	1	2	0	0	0	1	1	2	2	0	0	0	0	0	0	0	1	1	1	2	0	0	0	0	0	2	1	2	1	1	1	1	2	1	2	1	0	1	0	1	0	0	1	0	1	0	0	0
371	0	0	2	1	0	1	1	1	1	1	2	0	1	0	0	0	0	1	0	0	2	0	0	0	0	0	1	1	1	1	0	1	1	1	1	1	2	2	0	0	0	0	1	2	1	1	0	0	1
372	0	1	1	0	0	0	0	0	2	2	0	2	1	1	2	0	0	1	0	1	2	0	1	0	0	0	1	0	2	1	0	1	1	0	0	1	2	1	0	1	1	0	0	1	0	1	0	0	0
373	1	1	1	0	0	0	1	1	1	1	1	0	0	0	0	0	0	0	1	0	1	0	0	0	0	0	2	0	2	0	0	1	2	1	0	2	1	0	0	0	2	0	2	2	0	1	0	0	2
374	0	0	2	0	0	2	2	2	1	1	1	0	1	1	1	0	0	0	1	1	2	1	0	0	0	0	2	0	2	2	1	1	2	1	0	1	1	0	0	1	1	0	0	0	0	1	0	1	0
375	0	1	2	1	0	0	1	1	2	2	0	0	1	1	1	0	0	1	1	1	1	0	1	1	2	2	0	0	1	0	0	1	1	1	0	1	2	0	0	1	1	0	0	2	0	0	0	0	0
376	1	0	1	0	0	0	1	2	2	2	0	0	1	1	1	0	0	0	1	1	2	0	1	0	1	1	0	0	2	1	0	1	1	1	0	2	1	0	0	1	1	0	0	1	0	1	0	0	0
377	0	0	2	0	0	2	2	2	0	0	1	1	2	2	2	0	0	1	0	0	2	0	0	0	1	1	1	0	2	1	0	1	1	1	1	1	1	0	0	1	1	0	0	1	0	0	0	0	1
378	0	1	2	1	0	0	1	1	1	1	1	0	0	0	0	0	0	0	2	1	0	1	1	1	0	1	1	0	2	2	1	1	1	1	1	1	2	0	0	1	1	1	0	2	1	0	0	0	1
379	0	2	0	0	0	0	2	2	0	0	0	0	2	1	1	0	0	0	1	1	1	0	0	0	0	0	2	0	2	2	0	1	1	0	0	1	2	0	0	1	1	0	1	1	1	0	0	0	0
380	0	1	1	0	0	0	0	0	2	2	0	0	0	0	0	0	0	0	1	1	2	0	0	0	1	1	1	2	1	1	0	1	1	0	0	1	0	0	0	0	2	1	0	2	1	0	0	0	0
381	0	1	1	0	0	0	1	1	1	1	1	0	0	0	0	0	0	0	0	0	1	0	0	0	0	0	1	1	2	1	0	1	1	1	1	1	0	0	1	0	1	0	0	2	0	1	0	0	0
382	1	0	1	0	0	0	1	1	2	2	0	0	2	2	2	0	1	1	0	0	2	1	0	0	0	0	1	0	2	1	0	1	1	2	1	2	1	0	0	1	1	0	0	2	1	0	0	2	0
383	1	1	1	0	0	0	1	1	1	1	1	1	1	0	0	1	0	0	0	0	1	0	0	0	1	1	1	1	2	1	0	1	1	1	0	1	1	0	0	0	1	0	0	1	1	1	0	0	1
384	1	0	2	0	0	1	1	1	2	2	0	0	0	0	0	0	0	0	1	1	1	0	0	0	1	1	2	0	2	1	0	1	2	2	0	2	1	0	0	0	1	1	0	2	0	1	0	0	1
385	0	2	1	2	0	0	2	2	1	0	0	0	0	0	0	0	0	1	0	0	2	0	1	0	0	0	1	1	2	0	1	1	1	2	1	2	2	1	1	0	1	0	0	2	0	1	0	0	0
386	1	1	1	0	0	1	0	1	2	1	1	0	0	0	0	1	0	1	1	1	1	0	0	0	0	0	1	1	1	1	0	2	2	0	0	1	0	0	0	0	1	0	1	2	0	1	0	1	0
387	1	1	1	0	0	1	2	2	1	1	0	1	2	1	1	1	0	0	1	1	2	0	0	0	0	0	2	1	2	2	0	1	1	0	0	0	2	1	0	1	0	0	0	2	1	2	0	1	0
388	0	0	2	0	0	2	2	2	0	0	0	1	2	1	1	0	0	0	1	1	1	0	1	1	1	1	2	1	2	1	2	1	1	2	2	2	0	0	0	0	2	0	0	2	0	0	0	0	0
389	1	0	2	1	0	1	0	0	2	2	0	0	0	0	0	0	0	1	1	1	1	0	1	0	1	1	2	0	2	1	1	1	0	0	0	1	2	0	0	2	0	0	1	1	1	0	0	0	0
390	1	2	0	0	0	0	1	1	1	1	1	0	0	0	0	0	0	1	2	2	1	0	0	0	0	0	2	0	2	1	1	0	0	1	0	1	0	0	0	1	1	0	0	1	0	0	0	0	0
391	0	1	1	1	0	1	1	1	2	2	0	1	1	1	1	0	0	0	1	1	1	0	2	1	1	1	1	0	1	1	0	1	1	2	0	2	2	1	0	0	0	1	0	1	1	1	0	0	1
392	0	2	1	0	1	1	1	1	1	1	0	0	1	1	1	0	0	0	0	0	2	0	2	0	0	0	1	1	2	0	1	2	2	1	1	1	1	0	1	0	1	0	0	1	0	0	0	0	1
393	0	1	1	1	0	0	0	1	2	2	0	0	1	2	1	0	1	2	0	0	1	0	1	1	1	1	2	1	2	2	0	1	1	1	0	1	2	1	1	0	1	0	0	2	0	0	0	0	0
394	0	0	2	1	0	1	2	2	1	1	1	0	0	0	0	0	0	1	1	1	2	0	0	0	0	0	2	0	2	2	0	0	0	1	0	1	2	0	1	1	0	0	0	1	1	2	0	0	2
395	1	1	1	0	0	0	2	2	1	1	0	0	1	1	1	0	0	0	2	1	0	0	0	0	0	0	0	1	1	0	0	2	2	2	0	2	1	0	0	0	2	0	0	2	0	0	1	0	0
396	1	1	1	0	0	1	1	1	2	2	0	0	0	0	0	0	1	1	2	2	1	0	0	0	0	0	1	2	2	2	0	2	2	0	0	1	1	1	0	0	1	0	0	1	0	0	0	1	0
397	1	1	1	0	0	0	1	1	2	1	0	0	0	0	0	0	0	1	0	0	2	0	0	0	0	0	2	0	2	1	1	1	1	2	0	2	2	0	0	1	0	0	0	2	0	0	0	0	1
398	1	1	1	0	0	1	1	1	2	2	0	0	0	0	0	0	0	1	0	0	2	0	0	0	0	0	1	0	2	2	1	1	1	0	0	0	0	0	0	0	2	0	1	1	1	1	0	0	0
399	0	1	1	0	0	0	2	2	0	0	0	1	1	0	0	0	1	1	0	0	1	0	0	0	1	1	1	0	2	0	0	0	0	1	0	1	1	0	1	0	1	1	0	1	0	1	0	0	0
400	0	1	1	1	0	0	1	2	2	1	0	0	0	0	0	0	0	1	1	0	2	0	0	0	0	0	1	0	1	1	0	1	1	2	0	2	1	0	0	0	2	0	0	2	0	1	0	0	1
401	1	1	2	2	0	0	2	2	1	0	0	0	1	1	1	0	0	0	2	1	2	1	0	0	1	1	1	2	1	0	1	1	2	1	0	1	2	0	0	1	0	1	1	2	1	0	0	1	0
402	0	1	1	0	0	0	1	1	1	1	1	1	1	1	1	0	0	1	2	1	2	1	0	0	0	0	2	1	1	0	1	1	2	1	0	2	1	0	0	2	0	0	1	2	0	0	0	0	1
403	1	0	2	1	0	0	1	1	1	1	1	0	0	0	0	0	0	1	1	1	2	0	0	0	0	0	2	0	2	2	1	1	1	1	1	1	0	0	0	0	2	0	0	1	0	1	0	0	0
404	0	2	1	0	0	0	1	1	2	2	0	1	2	2	2	0	0	1	1	1	2	0	0	0	0	0	2	1	2	2	0	1	1	1	0	1	2	0	0	1	1	1	0	2	2	1	0	1	0
405	1	2	0	1	0	0	0	0	2	2	0	0	0	0	0	0	0	0	0	0	0	0	1	1	1	1	2	2	2	2	0	1	1	1	0	1	1	0	0	0	1	0	1	2	1	2	1	0	0
406	1	2	1	0	1	1	1	1	1	1	1	0	0	0	0	0	0	0	1	1	1	0	1	1	1	1	1	1	1	1	0	1	2	1	1	1	2	0	0	1	1	1	0	2	1	0	0	0	0
407	1	0	2	0	0	1	2	2	1	1	1	1	1	0	0	0	1	1	0	0	2	0	2	0	0	1	2	1	2	2	0	1	2	0	0	0	0	0	0	0	1	0	0	2	0	1	0	0	0
408	1	2	0	0	0	0	2	2	2	1	0	0	1	1	1	0	0	0	1	1	2	0	0	0	0	0	2	1	2	2	0	2	2	0	0	0	0	0	0	1	1	0	0	2	0	0	0	0	0
409	0	1	1	1	0	0	1	1	1	1	0	1	0	0	0	0	0	0	0	0	2	0	1	1	1	1	1	1	2	1	1	1	1	1	0	1	0	0	0	0	1	0	1	2	0	1	0	0	0
410	0	1	1	0	0	0	1	1	0	0	0	0	2	1	1	0	0	1	1	1	0	0	0	0	0	0	2	1	2	2	0	0	1	2	0	2	1	0	1	0	1	1	0	2	1	0	0	0	0
411	1	1	1	0	0	1	1	2	2	1	0	0	0	0	0	0	0	1	2	2	1	1	0	0	1	1	2	0	2	1	1	0	1	2	1	2	1	0	0	2	0	0	0	2	0	0	0	0	0
412	0	1	2	0	0	0	2	2	1	1	1	0	1	1	1	0	0	0	0	0	0	0	0	0	0	0	1	0	2	2	1	1	2	2	2	2	2	1	1	0	1	1	0	1	1	1	0	0	1
413	1	0	2	1	0	0	0	0	2	1	1	0	1	1	1	0	0	1	1	1	1	0	0	0	0	0	1	0	2	1	0	2	2	0	0	0	1	0	0	2	0	0	0	0	1	1	0	0	0
414	1	0	2	0	0	0	1	2	1	0	1	1	2	1	2	0	0	2	1	1	1	0	0	0	0	0	2	1	2	2	1	1	2	2	1	2	1	0	0	0	1	0	0	0	0	1	0	0	1
415	0	0	2	0	1	0	1	1	1	1	1	1	0	0	1	0	0	0	1	1	2	0	0	0	0	0	1	1	2	1	2	1	2	0	0	2	2	0	0	1	1	0	1	2	0	1	0	0	1
416	0	0	2	0	0	0	2	2	0	0	2	0	0	0	0	0	0	1	0	0	2	0	0	0	0	0	1	1	2	1	0	0	1	1	1	1	2	0	0	1	1	0	1	1	1	1	0	0	0
417	1	2	1	0	0	0	0	0	2	2	0	0	1	1	1	0	0	1	0	0	2	0	0	0	0	0	1	1	1	1	1	1	1	1	0	1	1	1	0	0	0	0	0	2	0	1	0	0	1
418	0	2	0	1	0	0	0	1	2	1	0	0	0	0	0	0	0	0	1	1	2	0	0	0	0	0	1	0	2	2	0	1	1	1	1	2	2	0	0	1	0	0	0	2	0	1	0	1	0
419	1	2	0	0	0	0	2	2	0	0	2	1	1	0	0	1	0	0	0	0	1	0	1	1	1	1	1	1	2	1	0	1	2	1	0	1	2	1	0	0	1	0	0	0	0	0	0	0	1
420	1	2	1	2	0	0	1	2	1	0	1	1	1	1	1	0	0	0	1	0	2	0	0	0	0	0	1	1	1	1	0	0	0	2	0	2	1	0	0	0	2	0	1	2	2	2	0	0	0
421	1	1	1	0	0	1	1	2	2	1	0	0	1	0	0	0	0	0	1	0	1	0	0	0	0	0	2	2	2	2	0	0	2	1	0	2	2	0	0	1	1	0	0	1	0	1	0	1	1
422	0	1	1	0	0	1	2	2	1	1	1	1	1	0	0	1	0	2	0	0	2	0	0	0	0	0	1	1	2	1	1	1	1	2	0	2	2	1	0	0	0	0	0	0	0	0	0	0	0
423	1	0	2	1	0	0	0	1	2	2	0	1	0	0	0	0	0	1	1	1	1	0	0	0	0	0	1	0	2	1	1	2	2	0	0	1	1	0	0	2	0	2	0	2	0	1	0	0	0
424	1	2	0	0	0	0	1	1	1	1	0	1	0	0	0	0	0	0	1	2	1	0	0	0	0	0	1	0	2	1	0	1	1	1	1	1	2	0	1	0	0	0	1	1	1	0	0	0	1
425	0	0	2	0	0	0	1	1	1	1	1	1	1	0	0	1	1	1	1	1	1	0	0	0	0	0	1	0	2	0	0	1	1	2	1	2	1	0	0	1	0	0	0	1	0	0	0	0	0
426	1	0	1	0	0	0	1	1	2	1	1	0	1	0	0	0	0	1	0	0	2	0	1	0	0	0	2	0	2	1	0	1	2	0	0	2	2	0	0	1	1	0	1	2	0	1	0	0	0
427	1	0	2	0	0	1	0	0	2	2	0	0	1	0	0	0	0	2	0	1	2	1	0	0	0	0	2	0	2	2	0	2	2	2	0	2	1	0	0	1	1	0	0	1	0	0	0	0	0
428	0	2	0	0	0	0	2	2	1	0	0	0	1	1	1	0	1	2	1	1	2	0	2	1	1	1	1	1	2	1	1	2	2	2	1	2	2	0	0	1	1	0	0	2	1	0	1	0	0
429	1	0	2	1	0	1	1	2	2	0	0	1	2	2	2	0	0	0	1	1	1	0	1	0	1	1	1	0	2	1	0	0	0	1	0	1	1	1	0	0	0	0	0	1	0	0	0	1	0
430	0	1	1	0	0	0	2	2	1	0	2	1	1	1	1	0	0	1	1	0	2	0	1	1	1	1	1	1	2	0	1	1	1	1	0	2	0	0	0	0	2	0	0	0	1	1	0	0	0
431	1	1	1	0	0	0	1	1	2	1	1	0	1	1	1	0	0	0	1	0	1	0	1	0	0	0	1	1	2	2	0	1	0	0	0	2	2	0	0	2	0	0	0	1	0	0	0	0	0
432	1	1	2	0	0	1	1	1	1	1	0	0	1	1	1	0	0	0	0	1	2	0	0	0	1	1	1	1	2	1	1	2	2	1	1	1	2	0	0	2	0	0	1	2	1	2	0	0	1
433	0	0	2	0	0	1	0	0	2	2	0	1	2	1	1	0	0	1	1	1	1	1	0	0	0	0	1	0	2	1	0	1	0	0	0	2	1	0	0	1	1	0	0	2	1	0	0	0	0
434	1	2	1	0	0	0	2	2	1	1	1	0	0	0	0	0	0	0	2	1	2	0	0	0	1	1	2	0	1	0	0	1	1	2	1	2	1	0	0	1	1	0	0	2	1	0	0	0	0
435	0	1	2	2	0	0	2	2	1	1	1	1	0	0	1	0	0	1	1	1	1	0	0	0	1	1	1	1	1	1	0	1	2	2	1	2	0	0	0	0	2	0	1	1	1	1	0	0	1
436	1	1	2	0	0	0	1	2	2	0	0	1	1	0	0	0	0	0	0	0	2	0	1	0	0	0	1	0	2	1	0	1	1	1	0	2	2	0	0	1	1	1	0	2	2	1	0	0	1
437	0	2	0	0	0	0	1	2	2	1	0	0	1	0	0	0	0	0	0	0	1	0	0	0	0	0	1	0	2	1	0	1	1	0	0	0	1	0	0	0	1	0	0	2	0	0	0	0	1
438	0	0	2	0	0	0	1	1	1	1	1	1	0	0	1	0	0	0	2	1	0	0	0	0	0	0	0	2	1	0	0	1	1	2	1	2	2	1	0	1	0	0	2	2	1	1	0	1	1
439	0	2	1	1	0	0	1	1	1	1	1	0	1	0	0	0	1	1	0	1	2	1	0	0	0	0	1	0	2	2	0	0	0	2	0	1	1	0	0	1	0	0	0	1	0	0	0	1	0
440	0	1	2	1	0	0	2	2	0	0	0	1	2	1	1	0	0	0	0	0	0	0	0	0	0	0	2	0	2	2	1	1	0	2	1	2	1	1	0	0	1	0	0	1	0	1	0	2	0
441	1	1	1	1	0	0	1	2	1	0	1	0	0	0	0	0	0	0	1	1	2	0	0	0	0	0	1	0	2	1	0	2	2	1	1	2	1	0	0	1	0	0	0	2	0	1	0	0	1
442	0	2	0	0	0	1	1	1	2	2	0	0	0	0	0	0	0	1	1	1	1	0	0	0	1	1	1	2	2	1	1	1	1	0	0	0	1	0	0	0	1	0	0	0	2	2	0	0	0
443	0	2	1	0	0	0	0	1	2	1	1	1	1	0	0	1	0	0	1	1	2	0	0	0	0	0	2	1	2	2	0	1	1	2	1	2	2	1	1	0	0	0	0	0	0	1	0	1	0
444	0	2	0	1	0	0	1	2	2	1	0	1	1	0	0	0	1	1	2	2	1	0	0	0	0	0	0	1	1	1	0	0	0	1	1	2	1	0	0	0	2	0	1	1	1	1	0	0	0
445	1	0	2	0	0	1	1	1	1	1	0	1	1	1	1	0	0	1	1	1	0	0	1	1	1	1	2	1	1	0	1	1	1	0	0	1	1	1	0	0	1	0	1	2	1	1	0	0	1
446	0	1	1	1	0	0	1	2	2	2	0	1	1	1	1	0	0	2	1	1	1	1	0	0	0	0	2	0	2	2	0	1	2	1	1	1	0	0	0	1	0	0	1	1	0	0	0	0	1
447	0	2	2	1	0	0	1	2	2	1	0	1	1	0	0	1	0	0	0	0	0	0	1	1	1	1	2	0	2	1	0	2	2	1	0	2	0	0	0	0	1	0	0	0	0	0	0	0	0
448	0	2	1	0	0	0	1	2	1	0	0	0	0	0	0	0	0	0	2	1	0	0	0	0	0	0	1	1	2	0	1	1	1	1	0	2	1	0	0	1	1	0	0	0	0	1	0	0	0
449	1	2	0	0	0	0	2	2	1	0	2	0	1	1	1	0	0	0	2	1	0	0	0	0	1	1	2	0	2	2	0	1	2	2	2	2	1	0	0	0	1	1	0	2	1	0	0	0	0
450	0	1	2	1	0	0	1	1	1	1	1	0	1	1	1	0	0	0	1	1	1	0	1	1	1	1	1	0	2	1	1	1	1	2	1	1	2	0	0	0	1	0	1	2	1	1	0	0	1
451	1	0	2	0	0	0	2	2	0	0	0	1	1	0	0	1	0	1	0	0	2	0	1	0	0	0	1	0	2	1	0	2	2	2	1	2	0	0	0	0	2	0	0	1	0	0	0	0	2
452	0	1	2	0	0	0	2	2	0	0	0	1	0	0	1	0	0	0	1	0	2	0	2	1	1	1	2	0	2	2	1	1	1	2	0	2	1	0	0	1	1	0	0	1	0	1	0	0	0
453	0	2	0	0	0	0	2	2	0	0	1	0	0	0	0	0	0	0	0	0	1	0	1	1	1	1	2	0	2	2	0	0	0	0	0	1	1	0	0	2	0	0	0	2	0	0	0	0	0
454	0	1	2	1	0	0	1	1	1	1	0	1	2	1	1	1	0	2	1	1	2	1	0	0	1	1	2	1	2	2	0	0	1	1	0	1	1	0	0	0	2	0	0	2	1	1	1	0	0
455	0	1	1	0	0	0	1	1	1	1	1	1	1	0	0	1	1	1	1	1	1	0	1	0	1	1	0	1	2	0	1	1	2	1	0	2	1	0	0	1	1	0	0	1	0	1	0	0	0
456	0	1	1	0	0	0	1	1	2	2	0	1	0	0	1	0	0	0	1	1	0	0	0	0	0	0	2	0	2	2	0	2	2	2	1	2	1	1	0	0	1	0	2	2	1	0	0	0	1
457	0	2	0	0	0	0	1	1	1	1	1	0	0	0	0	0	0	1	1	1	1	0	0	0	0	0	1	0	2	1	0	1	1	1	0	1	2	0	0	1	1	0	0	1	0	1	0	1	0
458	0	1	1	1	0	0	1	1	1	1	1	1	1	0	0	1	0	1	0	1	2	0	0	0	0	0	1	0	2	0	0	0	1	1	0	1	2	0	0	2	0	0	0	1	0	0	0	1	0
459	0	1	1	0	0	0	2	2	2	2	1	0	1	1	1	0	0	1	0	0	2	0	0	0	0	0	1	1	1	1	0	1	1	0	0	1	1	0	0	1	0	0	1	2	1	1	0	0	0
460	0	2	2	0	0	0	1	2	1	1	0	0	1	0	0	0	0	1	0	0	1	0	0	0	0	0	0	0	1	1	0	1	2	1	0	2	0	0	0	0	1	0	0	2	1	2	0	1	0
461	0	1	1	0	1	0	1	1	2	2	0	0	1	0	0	0	0	0	1	1	2	0	1	0	0	0	2	1	2	2	0	1	2	2	2	2	1	0	1	0	1	1	1	2	1	0	0	0	0
462	1	1	1	0	0	0	2	2	1	1	1	0	1	1	1	0	0	0	0	0	1	0	0	0	0	0	0	1	1	0	1	0	0	1	0	2	1	0	0	0	2	0	0	2	0	0	0	0	0
463	0	1	2	1	0	0	1	1	2	2	0	0	0	0	0	0	0	0	0	0	2	0	0	0	1	1	1	1	2	1	0	1	1	1	0	2	1	0	0	1	1	0	0	2	1	0	0	0	0
464	1	0	2	0	0	1	1	1	0	0	2	0	1	1	1	0	0	2	1	1	2	0	0	0	0	0	2	2	2	1	1	1	2	1	0	2	2	1	1	1	0	0	0	2	1	0	0	0	0
465	0	2	1	1	0	0	2	2	1	0	0	0	0	0	0	0	0	1	1	1	1	0	1	0	0	0	0	0	2	1	0	0	1	1	0	2	1	0	0	1	1	0	0	1	0	0	0	0	1
466	1	0	2	0	1	0	1	1	2	2	0	1	2	2	2	0	0	1	1	1	1	1	0	0	0	0	0	1	1	1	0	1	1	1	0	1	0	0	0	0	2	0	0	1	0	0	0	0	0
467	0	1	1	0	0	0	2	2	2	1	0	1	2	1	1	1	0	1	0	0	2	0	0	0	0	0	2	0	2	1	1	1	1	0	0	1	2	1	1	1	0	0	1	1	0	0	0	0	0
468	0	1	1	1	0	0	1	1	2	2	0	1	1	0	0	0	0	0	0	0	2	0	1	0	0	0	2	0	2	2	0	1	2	0	0	1	1	0	0	2	0	0	0	1	0	0	0	0	0
469	0	2	1	0	0	0	1	1	1	1	1	1	0	0	1	0	0	0	1	1	2	0	0	0	0	0	1	0	2	1	0	2	2	0	0	1	1	0	0	0	2	2	0	2	0	0	0	1	1
470	0	1	1	0	0	1	0	0	2	2	0	0	1	0	0	0	0	1	1	1	2	0	0	0	0	0	2	0	2	2	0	2	2	2	0	2	0	0	0	1	1	0	1	1	1	2	0	0	0
471	1	1	1	0	0	1	1	1	1	1	1	0	1	1	1	0	0	0	0	0	2	0	0	0	0	0	1	1	2	1	0	2	2	1	0	0	1	0	0	1	1	0	0	1	0	0	0	0	0
472	0	1	2	0	0	0	1	1	2	1	0	0	0	0	0	0	0	2	1	1	2	0	1	0	1	1	0	1	1	0	0	0	0	0	0	1	2	0	0	2	0	0	1	2	0	0	0	1	0
473	0	2	0	0	0	0	2	2	2	1	1	0	2	1	1	0	0	0	1	1	1	0	0	0	0	0	1	1	2	1	1	2	2	1	1	2	1	0	0	1	1	0	0	0	1	0	0	0	0
474	0	1	1	0	0	1	0	0	2	2	0	1	1	0	0	1	0	1	0	0	2	0	0	0	0	0	2	0	2	2	1	1	2	1	0	1	0	0	0	0	1	0	0	1	0	1	0	1	0
475	1	2	1	0	0	0	0	1	1	0	1	0	0	0	0	0	0	0	1	0	2	0	0	0	0	0	1	0	2	2	0	1	1	0	0	1	1	0	0	0	2	0	0	2	0	0	0	0	0
476	0	2	1	0	0	0	0	1	2	1	0	0	0	0	0	0	0	0	0	0	1	0	0	0	0	0	2	1	2	1	1	2	2	0	0	0	2	0	0	2	0	0	0	2	0	0	0	0	0
477	0	2	0	1	1	0	1	2	2	1	0	2	2	2	2	0	0	0	1	1	1	0	2	0	0	0	0	1	1	0	1	2	2	2	0	1	2	0	0	2	0	1	0	1	1	0	0	0	0
478	1	2	0	0	0	0	2	2	0	0	0	1	2	1	1	0	0	1	0	0	2	0	0	0	0	0	1	0	2	1	0	2	2	2	1	2	2	0	0	1	1	0	0	0	0	1	0	0	1
479	1	1	1	1	0	0	1	1	0	0	1	0	0	0	0	0	0	0	0	0	2	0	0	0	1	1	2	0	2	1	1	2	2	0	0	1	1	0	0	0	0	1	0	1	1	0	0	0	0
480	1	0	2	0	0	0	1	1	1	1	0	0	0	0	0	0	0	0	0	1	1	0	1	1	1	2	2	1	2	1	2	1	1	1	0	1	2	1	1	0	0	0	1	2	0	0	0	0	1
481	1	1	2	1	0	0	1	1	1	1	1	0	1	1	1	0	0	1	1	1	1	0	0	0	0	0	1	0	2	1	0	1	1	2	0	2	1	0	1	0	1	0	0	2	0	0	0	0	0
482	1	2	1	1	0	0	1	2	2	1	0	0	1	1	1	0	0	0	1	1	1	0	0	0	0	0	1	0	2	0	0	2	2	1	1	2	1	0	0	2	0	1	0	1	1	1	0	1	0
483	1	2	1	0	1	1	1	1	1	1	0	0	0	0	0	0	0	1	1	0	2	1	0	0	1	1	0	1	1	1	0	1	1	1	0	1	1	0	0	2	0	0	1	2	0	1	0	0	0
484	0	2	0	0	0	0	2	2	0	0	0	0	1	1	1	0	0	0	0	0	1	2	0	0	0	0	1	1	2	1	0	0	1	2	0	2	1	1	0	0	0	0	0	2	0	1	0	0	0
485	1	0	2	0	0	1	1	1	2	1	0	1	1	0	0	1	0	1	0	0	2	1	0	0	0	0	1	0	2	1	0	1	1	0	0	1	1	0	0	0	0	1	0	1	1	1	0	0	0
486	1	1	1	0	0	0	2	2	2	1	1	0	0	0	0	0	0	1	0	0	2	0	0	0	0	0	0	1	2	0	1	2	2	2	1	2	0	0	0	1	0	0	1	2	1	1	0	0	0
487	0	0	1	0	0	0	1	1	2	2	0	0	1	1	1	0	0	0	1	1	2	0	0	0	0	0	1	1	2	1	0	2	2	2	0	2	2	1	0	0	1	0	0	1	0	1	0	0	0
488	0	0	2	0	0	1	0	0	1	1	1	0	0	0	0	0	0	0	1	1	2	0	1	1	1	2	2	1	2	2	0	1	2	2	1	2	1	0	0	2	0	0	0	0	0	0	0	0	0
489	1	1	2	1	0	0	1	2	1	0	0	0	0	0	0	0	0	0	1	1	2	0	0	0	1	1	2	0	2	2	1	2	2	0	0	1	2	0	0	1	0	0	0	1	0	0	0	0	0
490	0	0	1	0	0	0	1	1	1	1	0	0	2	2	2	0	0	1	0	1	1	0	0	0	0	0	2	0	2	1	0	1	1	0	0	0	1	0	0	2	0	0	0	1	0	1	0	0	0
491	0	2	1	1	0	0	0	1	2	1	0	0	0	0	0	0	0	1	1	1	2	0	0	0	0	0	2	0	2	1	0	0	0	2	0	2	2	0	0	0	1	0	1	1	1	2	0	0	0
492	0	1	2	2	0	0	1	2	1	0	1	0	0	0	0	0	0	1	0	0	2	0	0	0	0	0	2	1	1	0	1	2	2	0	0	1	1	0	0	2	0	0	1	1	1	0	0	0	1
493	0	2	1	0	0	0	1	2	2	1	0	1	0	0	1	0	0	1	2	2	1	0	0	0	0	0	1	0	1	1	1	0	1	2	0	2	2	0	0	2	0	0	0	1	0	0	0	0	1
494	1	2	0	0	0	0	1	2	1	0	0	0	1	1	1	0	1	1	2	2	1	0	0	0	0	0	0	1	2	0	1	1	1	0	0	0	2	0	0	1	1	0	2	2	1	1	0	0	0
495	0	1	1	0	0	1	1	1	2	1	1	0	1	1	1	0	0	0	0	0	1	0	0	0	0	0	2	0	2	2	0	0	0	2	0	2	2	0	0	1	1	0	0	0	0	0	0	0	0
496	0	2	0	0	0	0	1	2	1	0	1	0	0	0	0	0	0	1	1	0	2	0	1	0	0	0	1	0	2	1	0	1	1	0	0	1	2	1	0	1	1	0	1	1	1	0	0	1	0
497	0	1	0	1	0	0	0	1	1	1	1	0	1	1	1	0	1	1	1	1	1	0	1	0	0	0	1	0	2	1	0	1	1	1	0	2	2	1	0	1	1	1	0	1	0	1	0	0	0
498	0	0	2	0	0	0	1	1	2	1	0	0	1	2	1	0	0	0	0	0	2	0	0	0	1	1	1	0	2	1	0	1	2	1	0	2	2	1	0	0	0	0	1	2	1	0	0	0	1
499	1	1	2	1	0	0	1	1	2	2	1	1	1	0	0	1	0	0	1	1	1	0	0	0	0	0	1	1	2	1	0	1	0	0	0	2	1	0	0	0	2	0	0	1	0	1	0	0	1
500	0	1	2	1	0	0	1	1	1	0	1	0	2	1	1	0	0	1	1	1	1	1	1	1	1	1	1	1	2	0	1	0	1	1	0	2	1	0	0	1	1	0	0	1	0	0	0	0	0
501	0	1	1	1	0	0	0	0	2	2	0	0	1	1	1	0	0	0	0	0	2	0	0	0	0	0	1	1	1	1	1	2	2	2	0	2	2	0	0	1	1	1	0	2	0	0	0	0	0
502	0	1	2	1	0	0	1	1	0	0	1	1	2	1	2	0	0	1	1	1	1	0	2	1	1	1	0	1	2	0	1	0	0	2	1	2	1	0	0	0	1	0	0	2	0	0	0	0	0
503	0	1	1	0	0	1	2	2	0	0	2	1	1	0	0	1	0	1	1	1	1	0	0	0	0	0	2	0	2	2	0	1	1	2	1	2	0	0	0	0	1	0	0	1	0	0	0	0	1
504	1	1	1	0	1	1	1	2	1	0	1	0	1	1	1	0	1	1	1	1	1	0	0	0	0	0	1	0	2	1	1	1	1	1	1	1	0	0	0	1	1	0	0	1	0	1	0	0	0
505	0	2	0	0	0	0	1	1	1	1	0	1	1	0	0	1	0	0	0	0	1	0	1	1	1	1	1	1	2	1	2	2	2	2	1	2	0	0	0	1	1	0	1	1	1	1	0	1	1
506	0	0	2	0	0	0	1	1	1	1	1	0	1	0	0	0	0	1	0	0	1	0	0	0	0	0	1	0	1	0	0	1	1	0	0	1	2	1	1	0	0	0	0	2	0	1	0	0	1
507	0	2	1	0	0	0	1	2	0	0	1	0	1	1	1	0	0	1	2	1	2	0	0	0	0	0	1	0	2	2	0	1	1	2	1	2	1	1	0	0	1	1	0	2	1	0	0	0	0
508	1	1	1	0	0	1	2	2	1	0	1	1	0	0	1	0	0	1	1	1	2	0	1	1	1	1	1	0	2	1	0	1	2	1	0	2	0	0	0	0	2	0	0	1	0	1	0	0	0
509	0	1	1	0	0	0	1	1	2	2	0	0	0	0	0	0	0	0	0	0	2	0	0	0	0	0	1	0	2	1	1	0	0	2	0	2	2	0	0	2	0	0	0	2	0	0	0	0	0
510	1	2	1	1	0	0	2	2	1	0	1	1	1	0	0	0	0	2	0	1	2	0	0	0	0	0	2	0	2	2	0	1	1	0	0	1	1	1	0	0	1	0	1	1	1	1	0	0	0
511	1	0	2	0	0	1	1	1	1	1	1	1	2	1	1	0	0	1	1	0	2	0	0	0	0	0	1	0	1	1	1	1	1	1	1	1	2	0	0	2	0	0	0	2	0	2	0	0	0
512	0	1	1	0	0	0	2	2	0	0	1	0	0	0	0	0	0	0	1	1	2	0	0	0	0	0	1	2	1	1	1	2	2	0	0	2	2	0	1	0	1	0	0	1	0	0	0	0	0
513	0	2	1	1	0	0	1	1	2	2	1	0	0	0	0	0	0	0	0	0	2	0	0	0	0	0	0	2	0	0	0	0	2	0	0	2	1	1	0	0	2	0	0	1	0	1	0	2	0
514	1	1	2	0	0	0	0	0	2	2	0	0	1	1	1	0	0	2	2	2	0	0	1	0	0	0	2	0	2	2	1	1	1	1	0	1	1	0	0	1	0	0	0	1	0	1	0	0	0
515	0	1	2	1	0	0	1	1	2	2	0	1	2	2	2	0	0	0	2	1	1	1	0	0	0	0	1	1	2	1	2	1	1	1	1	1	0	0	0	0	1	0	0	1	0	0	0	0	0
516	0	1	1	0	0	1	2	2	0	0	1	0	1	1	1	0	0	0	0	0	1	0	1	0	1	1	1	0	1	1	0	1	1	1	0	1	2	0	0	2	0	0	0	1	0	0	0	0	0
517	0	1	2	0	0	0	1	1	2	1	1	0	1	1	1	0	0	1	0	0	1	0	0	0	0	0	2	0	2	2	1	1	1	2	0	2	0	0	0	0	1	0	1	2	1	1	0	1	0
518	1	2	0	1	0	0	0	0	2	2	0	0	1	0	1	0	0	2	1	1	2	0	0	0	1	1	1	1	2	1	2	1	1	1	0	1	1	1	0	0	1	0	0	1	0	1	0	0	0
519	0	1	1	1	0	0	2	2	1	1	1	0	0	0	0	0	0	1	1	1	0	0	0	0	0	0	1	0	1	1	0	1	2	2	0	2	2	1	0	1	0	0	1	1	1	1	0	0	0
520	0	0	2	0	0	0	1	1	2	2	0	1	1	0	0	1	0	1	2	2	1	0	0	0	0	0	1	0	2	1	1	1	1	2	0	2	2	0	0	2	0	0	1	1	0	0	0	0	1
521	0	1	1	0	0	0	1	2	2	0	1	1	1	0	0	1	0	1	1	1	1	0	0	0	1	1	2	2	2	2	0	1	1	2	2	2	2	0	0	1	0	1	1	2	1	0	0	0	0
522	1	2	1	0	0	0	0	0	2	2	0	1	1	0	0	1	0	0	1	1	2	1	0	0	0	0	1	1	2	0	1	1	1	1	0	1	2	0	0	1	1	0	1	2	0	0	0	0	0
523	1	1	1	1	0	0	2	2	1	0	2	0	1	1	1	0	0	1	0	0	2	0	1	0	0	0	0	0	2	1	0	1	1	2	1	2	1	0	0	1	1	0	1	1	1	1	0	0	0
524	1	1	1	1	1	1	0	0	2	2	0	1	1	0	0	1	0	1	0	0	2	0	0	0	0	0	2	0	2	1	1	1	1	0	0	1	1	1	0	0	1	0	0	1	1	1	1	0	0
525	1	2	0	1	0	0	1	1	2	2	0	0	1	1	1	0	0	2	0	1	2	0	0	0	0	1	2	0	2	1	0	1	1	0	0	0	1	1	0	0	1	0	0	1	0	1	0	0	1
526	1	1	1	1	1	1	0	1	2	2	0	0	1	2	1	0	0	1	1	1	2	0	0	0	0	0	2	0	2	2	0	1	2	1	0	2	1	1	0	0	1	1	1	2	1	0	0	0	1
527	1	1	1	0	0	1	2	2	1	0	2	0	1	1	1	0	0	0	1	2	1	0	1	0	0	0	2	0	2	2	2	1	1	2	0	2	1	1	0	0	1	0	0	2	0	2	0	0	0
528	1	0	2	1	0	1	0	1	2	1	1	0	0	0	0	0	0	0	1	1	1	0	0	0	0	0	1	0	1	0	0	1	1	1	0	1	1	0	0	1	1	0	0	2	0	0	0	0	0
529	0	1	2	1	0	0	1	1	0	0	1	0	1	1	1	0	1	2	1	1	1	0	0	0	0	0	1	0	2	0	0	1	1	1	0	2	0	0	0	1	1	0	0	1	0	0	0	0	0
530	1	2	1	0	0	0	2	2	0	0	2	0	0	0	0	0	1	1	0	0	2	1	0	0	1	1	0	1	1	0	1	1	1	0	0	1	1	0	0	0	0	0	1	1	0	1	0	0	0
531	0	1	1	1	0	0	1	2	2	0	0	1	1	0	0	1	0	0	0	0	1	0	0	0	0	0	1	0	2	1	1	1	1	1	1	1	1	1	0	0	1	2	0	2	0	0	1	0	0
532	1	2	0	1	1	0	0	1	2	1	1	0	0	0	0	0	0	0	1	1	1	1	0	0	0	0	1	0	1	1	0	2	2	1	1	1	1	0	0	0	2	0	0	2	0	0	0	0	0
533	1	0	2	0	0	0	1	1	1	1	0	1	1	0	0	1	1	1	2	2	1	0	0	0	0	1	2	0	2	2	0	1	1	0	0	1	1	0	0	0	2	0	0	2	0	1	0	0	0
534	1	0	1	0	0	0	1	1	0	0	0	1	1	0	0	1	0	0	0	0	1	0	1	1	0	0	2	0	2	2	1	1	2	1	1	1	1	0	0	0	2	0	0	2	0	0	0	1	0
535	1	0	2	0	0	1	0	0	2	2	0	0	1	1	1	0	0	0	0	0	1	0	0	0	0	0	0	1	2	0	1	0	1	2	1	2	1	1	1	0	0	0	0	2	0	1	0	1	0
536	1	1	2	0	0	0	1	1	1	1	0	0	1	0	0	0	0	0	1	1	0	0	0	0	0	0	2	0	2	1	0	0	0	2	2	2	2	0	0	1	1	1	0	1	0	1	0	0	0
537	0	2	0	0	0	0	1	1	2	2	0	0	0	0	0	0	0	1	0	1	1	0	0	0	0	0	2	1	2	0	1	1	2	1	0	1	1	1	0	0	2	0	1	2	1	0	0	0	0
538	0	1	1	0	0	0	2	2	0	0	1	0	1	0	0	0	0	1	1	1	2	0	0	0	0	0	2	0	2	2	1	1	1	1	1	1	2	0	1	1	0	0	1	2	1	0	0	0	0
539	0	2	0	0	0	0	2	2	0	0	0	0	0	0	0	0	0	0	1	0	2	0	0	0	0	0	2	0	2	2	0	1	2	1	0	1	1	1	0	0	1	0	0	1	0	0	0	0	1
540	1	2	1	0	0	0	0	1	2	0	1	1	2	1	2	0	0	0	0	0	1	0	0	0	0	0	1	0	2	1	1	1	1	1	0	1	0	0	0	0	1	0	0	0	0	0	0	0	0
541	0	2	0	0	0	1	2	2	0	0	1	0	0	0	0	0	0	1	0	0	2	0	1	0	1	1	0	0	1	0	0	1	1	1	1	1	1	1	0	0	1	0	1	2	0	1	0	0	1
542	0	1	1	0	0	0	1	1	2	2	0	1	0	0	0	0	0	1	1	1	1	0	0	0	0	0	2	0	1	1	1	1	2	1	0	2	2	1	0	1	0	0	0	1	0	1	0	0	0
543	0	2	1	0	0	0	1	2	2	1	0	1	1	0	0	1	0	1	0	0	2	0	0	0	0	0	2	0	1	1	1	1	2	1	1	1	1	1	0	0	2	0	0	1	0	1	0	0	0
544	0	2	1	0	1	1	2	2	1	0	0	0	0	0	0	0	0	1	0	0	2	0	0	0	0	0	0	1	1	1	0	2	2	0	0	1	2	0	0	0	1	0	1	1	1	1	0	0	2
545	0	1	2	0	0	1	1	2	2	2	0	0	0	0	0	0	0	0	0	0	1	0	0	0	0	0	0	0	1	0	0	1	1	2	1	2	1	0	0	0	0	0	1	1	1	0	0	0	0
546	1	1	1	1	0	0	1	2	2	0	1	1	1	1	1	0	0	0	2	1	0	0	0	0	0	0	2	0	2	2	0	1	1	0	0	0	1	0	0	0	1	0	0	2	0	0	0	0	0
547	1	2	1	0	0	0	1	1	1	1	0	0	0	0	0	0	0	1	1	1	2	0	0	0	0	0	0	1	2	0	1	2	2	1	1	2	2	0	0	1	0	0	0	2	0	1	0	1	0
548	0	2	2	1	0	0	2	2	1	1	1	1	1	1	1	0	0	1	0	0	2	0	0	0	0	0	2	0	2	2	1	0	0	2	1	1	1	0	0	1	1	1	0	1	0	1	0	0	1
549	1	0	2	0	0	0	2	2	1	1	1	0	1	0	0	0	0	1	0	0	2	0	0	0	0	0	2	0	2	2	0	1	2	0	0	2	2	1	0	1	1	0	0	1	0	1	0	0	1
550	1	1	1	0	0	1	0	1	2	1	0	1	1	0	0	1	0	0	0	0	2	0	0	0	0	0	1	0	1	1	1	0	1	0	0	2	2	1	0	0	1	1	0	1	1	1	0	0	0
551	1	1	1	0	0	1	2	2	1	0	0	1	1	0	0	1	0	1	0	0	2	0	0	0	0	0	2	0	2	1	0	2	2	1	0	2	2	1	1	0	1	0	0	2	0	1	0	1	0
552	1	0	2	1	0	0	0	1	2	2	0	0	2	1	1	0	0	1	0	0	2	0	0	0	1	1	1	1	1	1	1	1	1	1	0	1	0	0	0	1	1	2	0	2	0	0	0	0	0
553	1	2	1	0	0	0	2	2	2	1	0	1	1	1	1	0	0	0	1	1	2	0	1	1	1	1	1	0	2	1	0	1	2	1	0	1	0	0	0	0	2	0	0	2	0	0	0	1	0
554	0	0	2	0	0	0	0	1	2	2	0	0	0	0	0	0	0	0	1	1	2	1	0	0	0	0	2	0	2	2	0	2	2	0	0	1	2	0	0	1	1	0	0	1	0	1	0	0	0
555	1	2	1	2	0	0	0	0	2	2	0	1	1	1	1	0	0	1	2	2	1	0	0	0	1	1	2	1	2	1	2	2	2	0	0	0	2	0	0	2	0	0	0	2	0	2	0	0	1
556	0	2	1	0	0	0	2	2	1	1	0	1	2	2	2	0	0	1	1	1	2	0	0	0	0	0	2	0	2	2	0	2	2	0	0	0	1	0	1	0	1	0	0	1	0	1	0	0	1
557	0	0	2	0	0	1	2	2	2	2	1	0	0	0	0	0	0	1	0	1	2	1	0	0	0	0	2	0	2	2	0	2	2	1	0	1	1	0	0	0	0	0	0	2	0	0	0	0	0
558	0	0	2	1	0	0	2	2	1	1	0	0	0	0	0	0	0	1	1	0	2	0	0	0	0	0	2	0	2	0	0	1	1	1	0	1	1	0	0	0	1	0	0	2	0	1	0	0	0
559	1	2	1	0	1	1	1	1	1	1	1	0	0	0	0	1	0	1	0	0	1	0	0	0	0	0	1	0	2	1	1	1	2	0	0	2	1	1	0	0	0	0	0	2	0	2	0	0	0
560	1	2	0	1	0	0	1	1	2	2	0	0	2	1	1	0	0	0	0	0	1	0	0	0	0	0	2	0	2	1	1	0	0	1	1	2	1	1	0	0	1	0	1	2	0	0	0	0	1
561	0	1	1	0	0	0	2	2	0	0	2	2	2	0	0	1	0	1	0	0	2	0	1	1	1	2	1	1	2	1	1	0	1	1	0	2	1	0	0	0	1	0	1	2	2	2	0	0	1
562	1	2	1	0	0	0	1	1	2	2	0	0	1	1	1	0	0	1	1	0	1	0	0	0	0	0	2	1	2	1	2	1	1	2	0	2	1	1	0	0	1	1	0	2	1	0	0	0	1
563	1	0	2	1	0	0	0	0	2	2	0	1	2	1	1	0	0	0	0	0	0	0	0	0	0	0	1	0	2	1	0	2	2	1	1	2	2	0	0	1	0	0	0	0	0	1	0	0	0
564	0	1	1	0	0	0	1	2	1	0	1	0	1	1	1	0	0	0	0	1	2	1	0	0	0	0	1	0	2	1	0	1	2	1	0	2	0	0	0	0	2	0	2	2	1	1	0	0	1
565	0	1	2	0	0	0	0	1	2	1	0	0	1	1	1	0	1	2	0	0	1	0	1	0	0	0	1	0	1	0	0	1	1	1	0	2	2	1	0	0	0	0	1	2	0	1	0	0	0
566	1	2	1	1	0	0	1	1	2	2	0	1	1	1	2	0	0	1	1	1	1	0	0	0	1	1	1	0	2	1	0	2	2	0	0	0	2	0	0	1	1	1	0	1	0	2	0	0	1
567	0	2	2	0	0	1	1	1	1	1	0	1	2	1	1	1	0	2	1	1	1	0	0	0	0	0	2	2	2	2	0	2	2	0	0	1	1	0	0	1	1	1	0	2	0	0	0	1	0
568	1	1	1	1	0	1	1	1	1	1	1	0	0	0	0	0	0	0	0	0	2	0	0	0	1	1	2	0	2	2	0	0	0	2	0	2	1	0	0	2	0	1	0	2	1	0	0	0	0
569	1	2	0	0	0	0	1	2	1	0	0	0	0	0	0	0	0	1	0	1	2	1	0	0	0	0	0	1	1	0	0	0	2	0	0	1	0	0	0	0	2	1	0	2	1	0	0	0	1
570	1	1	2	1	0	0	2	2	0	0	1	1	1	1	2	0	0	1	0	1	2	0	1	1	1	2	1	0	2	1	1	2	2	1	1	1	2	1	0	1	0	0	0	1	0	1	0	1	0
571	1	0	2	0	0	0	2	2	1	0	1	2	2	1	1	1	0	1	0	0	2	0	0	0	0	0	1	1	2	1	0	1	2	2	1	2	0	0	0	1	1	0	0	2	0	1	0	0	0
572	1	1	2	0	0	1	2	2	1	1	1	1	2	2	2	0	0	1	2	2	1	0	0	0	0	0	1	0	2	0	0	1	1	2	0	2	0	0	0	1	0	2	0	2	1	0	0	0	1
573	1	0	2	0	0	0	1	2	2	1	0	0	1	1	1	0	0	0	0	0	1	0	1	0	1	1	1	0	2	2	0	2	2	1	0	1	1	0	0	0	2	1	0	1	0	2	0	0	0
574	0	2	0	0	0	0	0	1	2	1	0	0	0	0	0	0	0	1	0	0	2	0	0	0	1	1	2	0	2	2	0	2	2	2	1	2	2	1	0	1	0	0	0	2	1	1	0	0	0
575	0	1	1	0	0	0	1	1	2	2	0	0	1	1	1	0	0	1	0	0	2	0	0	0	2	2	1	0	2	0	0	0	1	2	0	2	2	0	1	0	0	0	0	2	1	1	0	0	0
576	1	2	1	2	0	0	0	0	2	2	0	0	0	0	0	0	0	1	0	0	2	0	1	0	1	1	1	2	2	1	2	1	1	1	1	1	1	0	0	1	1	0	0	1	1	1	0	1	0
577	1	1	1	0	0	0	1	1	1	1	0	1	2	2	2	0	0	0	1	1	0	0	1	0	1	1	2	2	2	2	0	0	0	2	2	2	1	0	0	0	1	0	0	2	0	0	0	0	0
578	0	2	1	2	0	0	0	0	2	2	0	0	0	0	0	0	0	0	1	0	1	0	0	0	0	0	2	0	2	2	0	1	1	2	1	1	1	0	0	0	2	1	0	2	0	1	0	0	0
579	0	1	1	0	1	2	0	0	2	2	0	1	0	0	1	0	0	0	1	1	2	0	1	0	1	1	1	1	2	1	1	1	1	2	1	2	2	1	1	0	1	0	0	2	0	1	0	0	0
580	1	2	0	0	0	0	2	2	1	1	0	0	0	0	0	0	0	0	0	0	1	0	0	0	0	0	0	1	1	0	1	1	1	0	0	0	2	2	0	0	0	1	0	2	0	1	0	0	0
581	0	1	0	0	0	0	2	2	1	1	1	0	0	0	0	0	0	0	1	1	2	0	0	0	0	0	1	0	1	1	1	2	2	2	0	2	1	0	0	1	1	0	0	1	0	1	0	0	0
582	1	1	2	1	0	0	1	1	2	1	0	0	0	0	0	0	0	0	0	0	1	0	1	0	0	0	2	0	2	2	0	2	2	1	0	1	0	0	0	0	2	0	1	2	1	0	0	1	1
583	1	2	1	0	0	0	1	1	2	1	1	0	0	0	0	0	0	0	1	0	1	0	0	0	0	0	0	1	1	0	0	2	2	1	0	1	0	0	0	0	2	1	0	2	0	0	0	0	0
584	0	2	1	2	0	0	0	0	2	2	0	0	1	1	0	0	0	0	0	0	2	0	0	0	0	0	1	1	1	1	0	0	1	1	0	1	2	0	0	1	1	0	0	2	1	0	0	0	0
585	1	2	1	0	0	0	2	2	0	0	1	0	0	0	0	0	0	1	0	0	2	0	0	0	0	0	1	1	2	0	1	2	2	0	0	1	0	0	0	0	2	0	2	2	1	1	0	0	1
586	0	2	0	1	0	0	2	2	1	0	1	0	1	1	1	0	0	1	0	0	1	0	2	0	0	1	1	0	2	1	0	0	1	1	1	1	0	0	0	0	1	0	1	1	1	0	0	0	0
587	1	0	2	0	0	1	2	2	0	0	0	0	2	1	1	0	0	1	1	1	1	0	2	1	1	1	1	0	1	0	0	2	1	1	0	2	1	0	0	0	2	1	0	1	0	2	0	0	0
588	0	2	1	1	0	0	1	1	2	2	0	1	1	0	0	0	0	1	0	0	2	0	0	0	0	0	1	0	2	1	1	1	1	2	0	2	1	0	0	1	1	0	0	2	0	0	0	1	0
589	0	2	0	0	0	0	0	0	2	1	1	0	0	0	0	1	0	1	0	0	2	1	0	0	0	0	2	1	2	1	2	0	0	1	0	2	1	0	0	0	1	0	1	1	1	1	0	1	0
590	1	1	2	1	0	0	1	1	2	1	0	0	0	0	0	0	0	0	1	1	2	1	0	0	0	0	2	0	2	2	1	1	1	1	0	1	1	0	0	0	1	0	0	1	0	0	0	0	0
591	0	1	1	0	0	0	1	1	2	0	0	0	0	0	0	0	0	1	0	0	2	0	0	0	0	0	2	0	2	1	1	1	1	1	0	1	1	0	0	1	1	0	0	1	0	1	0	0	1
592	1	1	1	0	1	0	2	2	1	1	0	1	0	0	1	0	0	0	0	0	2	0	1	0	1	1	2	1	2	2	0	1	1	0	0	1	1	0	1	0	1	0	0	2	0	1	0	0	0
593	1	1	2	0	0	0	1	1	1	1	1	1	1	0	0	0	0	1	1	1	1	0	0	0	0	0	0	0	2	1	0	1	1	1	0	1	0	0	0	1	1	0	1	2	1	0	0	1	0
594	1	1	1	1	0	0	0	0	2	2	0	1	1	0	0	0	0	2	1	1	2	1	0	0	0	0	1	0	2	2	0	2	2	0	0	1	2	1	1	1	0	0	0	2	0	1	0	1	0
595	1	1	1	0	0	1	1	2	2	1	0	1	1	1	1	0	1	1	1	1	1	0	0	0	0	0	1	1	2	1	0	1	0	0	0	1	2	1	0	0	0	0	0	2	0	0	0	0	0
596	1	2	0	0	0	0	1	2	2	2	0	1	1	0	0	1	0	1	2	1	2	0	0	0	0	0	2	1	2	2	0	1	1	2	0	2	1	0	1	0	1	0	0	0	0	0	0	0	0
597	0	2	0	0	0	0	1	1	1	1	1	0	0	0	0	0	0	1	0	0	0	0	1	1	1	1	2	0	2	1	0	1	2	2	1	2	0	0	0	0	2	0	0	1	0	0	0	0	0
598	1	0	2	1	0	0	0	2	2	0	1	0	0	0	0	0	0	0	2	1	1	0	0	0	0	0	1	0	2	2	1	2	2	2	0	2	1	1	1	0	0	0	0	1	1	1	0	0	0
599	0	0	2	0	1	0	1	1	0	0	2	0	1	0	0	0	1	1	2	2	1	0	0	0	0	0	1	0	2	1	0	1	1	2	0	2	2	0	0	1	1	0	0	2	0	2	0	0	0
600	1	0	2	1	0	0	2	2	1	1	1	1	1	1	2	0	0	0	1	1	1	0	0	0	1	1	1	1	2	1	2	0	1	1	0	2	2	0	0	2	0	0	0	2	1	1	0	0	0
601	1	1	0	0	0	0	1	2	1	0	0	1	2	1	1	0	0	0	1	1	2	0	0	0	0	0	1	0	2	0	0	2	2	1	1	1	2	1	0	1	1	1	0	1	1	1	0	0	0
602	0	1	2	0	0	1	1	1	1	1	1	0	1	0	0	0	0	0	1	1	2	1	0	0	0	0	1	0	1	1	0	2	2	1	0	2	2	0	1	0	0	0	0	0	2	2	0	0	2
603	1	1	1	0	0	1	1	2	1	0	1	0	0	0	0	0	0	1	1	1	1	0	0	0	0	0	1	2	1	1	1	1	1	1	0	2	0	0	0	0	2	1	0	1	1	1	0	0	0
604	0	0	2	0	0	1	2	2	1	1	0	0	0	0	0	0	0	0	1	0	1	0	2	0	0	0	1	0	2	2	1	1	1	0	0	0	1	0	0	1	1	0	0	1	0	0	0	1	0
605	0	1	2	1	0	0	1	1	2	2	0	1	2	2	2	0	0	0	0	0	2	1	0	0	0	0	2	0	2	1	0	1	2	2	2	2	1	0	1	0	1	1	0	2	1	0	0	0	0
606	1	2	1	0	0	0	1	2	2	1	0	2	2	0	0	1	0	0	1	1	2	0	0	0	0	0	2	0	2	2	1	1	1	1	0	2	0	0	0	0	1	0	0	2	0	1	0	0	0
607	1	0	2	1	1	0	1	1	1	1	0	1	1	1	1	0	0	2	1	1	2	0	1	0	0	0	1	0	2	2	0	1	1	1	0	1	2	0	0	1	0	0	1	1	1	0	0	0	1
608	1	2	0	0	0	0	1	1	2	1	1	0	0	0	0	0	0	1	0	0	2	0	1	1	1	1	1	0	1	1	0	2	2	2	0	2	2	0	0	1	1	0	0	2	0	1	0	0	0
609	0	2	0	0	0	0	2	2	2	1	0	0	0	0	0	0	0	0	0	0	2	0	0	0	0	0	2	0	2	2	1	2	2	1	1	2	1	0	0	0	2	1	0	2	2	1	0	1	0
610	1	0	2	0	1	0	1	1	1	1	0	1	1	0	0	1	0	1	2	2	1	0	0	0	0	0	2	0	2	2	0	2	2	2	1	2	1	0	0	2	0	0	1	1	1	2	0	0	0
611	0	0	2	2	0	1	0	1	2	0	1	0	0	0	0	0	0	0	1	1	2	1	1	1	0	1	2	0	2	1	1	1	0	0	0	2	2	0	0	1	1	0	0	0	2	0	0	1	0
612	0	0	2	0	0	1	2	2	1	1	1	0	0	0	0	0	0	1	1	1	2	0	1	1	1	1	2	1	2	1	1	1	1	1	1	1	1	0	0	1	1	0	0	2	0	1	0	0	0
613	1	0	2	0	0	1	0	1	1	0	0	1	2	1	1	1	0	0	0	1	1	0	0	0	0	0	1	1	2	1	0	2	2	1	1	2	1	0	0	0	1	0	1	1	1	1	0	0	0
614	0	0	2	0	0	1	0	0	2	2	0	0	0	0	0	0	0	0	1	1	2	0	1	1	0	0	2	0	2	2	0	0	0	1	0	1	2	0	0	2	0	0	0	1	0	1	0	0	0
615	1	0	2	0	0	0	0	0	2	2	0	1	1	1	1	0	0	0	0	0	2	0	0	0	0	0	1	0	1	1	1	2	2	1	0	1	1	0	1	0	1	1	0	1	1	0	0	0	0
616	1	1	2	0	0	1	1	2	1	0	0	0	0	0	0	0	0	1	0	0	2	0	0	0	0	0	1	2	2	2	0	2	2	2	1	2	1	0	0	0	1	0	1	1	1	0	0	0	0
617	0	1	1	0	0	0	1	1	2	2	0	1	2	1	1	0	0	0	1	1	2	1	0	0	0	0	1	0	1	1	0	0	0	1	0	1	0	0	0	1	1	2	0	2	0	0	0	2	0
618	0	1	1	0	0	0	0	1	2	1	0	1	2	2	2	0	0	0	0	0	2	1	0	0	0	0	1	1	0	0	0	2	2	0	0	0	2	0	1	1	0	0	0	0	0	0	0	0	0
619	0	0	2	0	0	0	1	1	2	1	1	0	2	0	0	0	0	1	1	1	1	0	0	0	0	0	2	0	2	2	1	0	0	1	0	1	2	0	0	1	1	1	0	1	1	1	0	0	0
620	1	1	1	0	0	0	1	2	1	0	1	0	1	1	1	0	0	1	0	0	2	0	0	0	0	0	2	1	2	2	0	1	1	1	0	2	1	0	0	1	1	0	0	1	1	0	0	0	0
621	1	1	1	1	0	0	1	1	1	1	0	0	0	0	0	0	0	0	0	0	2	0	1	1	1	1	2	1	2	2	0	1	1	1	0	1	1	0	0	1	1	0	1	2	1	0	0	0	0
622	0	2	1	0	0	0	0	1	2	1	0	1	1	0	0	0	0	0	1	1	2	0	0	0	1	1	2	0	2	2	0	0	0	2	1	2	1	1	1	0	0	0	1	1	1	2	0	0	0
623	0	0	2	0	0	0	1	2	2	1	0	1	2	1	1	0	0	0	0	0	2	0	0	0	0	0	2	0	2	2	0	1	2	2	0	2	2	1	1	1	0	0	1	1	1	0	0	0	0
624	1	1	1	0	0	1	2	2	1	1	1	1	1	1	1	0	0	0	1	1	1	0	0	0	0	0	1	1	1	1	0	1	1	1	1	1	1	0	0	0	2	0	0	1	1	2	0	0	0
625	0	0	2	0	0	2	0	1	2	0	1	0	2	1	1	0	0	0	0	0	0	0	0	0	1	1	1	0	2	1	0	2	2	0	0	1	1	0	0	0	2	0	0	2	1	1	0	0	0
626	1	0	2	0	0	1	2	2	0	0	0	0	1	1	1	0	0	1	1	1	2	1	0	0	0	0	2	0	2	2	1	2	2	0	0	0	1	0	0	2	0	0	0	1	0	0	0	1	0
627	1	0	2	0	0	0	2	2	1	0	0	0	0	0	0	0	0	0	1	1	2	0	0	0	0	0	2	0	2	2	0	2	2	1	0	2	2	1	0	0	1	0	1	2	0	0	1	0	0
628	1	1	1	1	0	0	2	2	1	0	1	0	2	1	1	0	1	1	1	1	1	0	0	0	0	0	0	1	1	0	0	0	2	0	0	2	2	0	0	0	1	0	1	2	0	0	0	1	0
629	1	2	1	0	0	0	1	1	0	0	1	0	0	0	0	0	0	0	1	1	1	0	0	0	0	0	2	1	1	0	1	1	2	1	0	1	0	0	0	1	1	0	0	2	0	2	0	0	0
630	0	2	0	0	0	0	1	1	2	2	0	0	1	0	0	0	1	2	0	0	1	2	0	0	0	0	2	1	2	2	1	1	2	1	0	1	1	0	0	0	1	0	0	2	0	1	0	1	0
631	1	1	2	1	0	0	1	1	1	1	1	0	1	1	1	0	0	1	1	1	1	0	1	1	0	0	2	0	2	1	0	0	1	2	0	2	1	0	0	0	1	0	0	1	0	1	0	0	0
632	1	0	2	0	0	0	1	1	2	2	0	0	1	1	1	0	0	1	2	2	1	0	0	0	0	0	2	0	2	1	1	2	2	1	0	1	2	0	0	2	0	0	0	1	1	0	0	1	0
633	0	1	2	0	0	1	2	2	1	0	0	0	1	1	1	0	0	0	1	1	2	0	0	0	1	1	1	0	2	0	0	2	2	1	0	2	0	0	0	0	1	1	0	2	1	0	0	1	0
634	0	1	1	0	1	1	2	2	0	0	0	0	0	0	0	0	0	0	0	0	2	0	0	0	0	0	2	0	2	2	1	1	1	1	1	1	1	0	0	1	1	0	1	1	1	2	0	0	1
635	1	0	2	0	0	0	1	2	1	0	0	1	1	0	0	1	0	0	1	1	2	0	0	0	0	0	2	1	2	1	2	2	2	0	0	0	1	0	0	0	2	0	0	1	1	1	0	0	0
636	0	1	1	1	0	0	2	2	1	1	0	0	0	0	0	0	0	1	2	1	1	0	0	0	1	1	2	0	2	2	0	1	2	2	0	2	2	1	0	1	1	0	0	2	0	2	0	0	0
637	1	1	1	1	0	0	1	1	1	1	0	1	1	0	0	1	0	0	2	1	2	0	0	0	0	0	1	1	1	1	1	1	2	1	0	1	1	0	0	0	1	0	0	2	0	2	0	1	0
638	1	2	1	0	0	0	0	1	2	0	1	0	0	0	0	0	0	0	0	0	2	0	1	1	0	0	1	0	2	1	1	1	2	1	0	1	2	0	0	0	1	0	0	2	0	2	0	1	0
639	0	1	2	1	0	1	1	1	2	2	0	0	0	0	0	0	0	0	0	0	1	0	1	0	0	0	2	1	2	1	2	0	0	2	0	2	2	0	0	1	0	1	0	1	0	1	0	0	0
640	1	2	2	0	0	0	2	2	1	1	1	0	0	0	0	0	0	0	2	1	0	0	0	0	0	0	2	0	2	1	1	1	1	1	0	2	1	0	0	1	1	0	1	2	1	1	0	0	2
641	0	0	2	0	0	2	1	1	2	2	0	1	1	0	0	1	0	0	1	1	2	1	0	0	0	0	2	0	2	2	0	0	1	1	0	1	2	0	0	2	0	0	1	1	1	1	0	0	1
642	1	1	2	1	0	0	0	1	2	1	1	0	0	0	0	0	0	1	0	0	2	0	0	0	0	0	2	0	2	2	0	2	2	2	0	2	0	0	0	0	2	0	0	0	2	0	0	0	0
643	1	1	1	1	0	0	1	1	1	1	0	0	1	1	1	0	0	1	1	1	2	0	0	0	0	0	2	0	2	2	1	2	2	1	1	2	2	0	0	1	1	1	0	1	1	1	0	1	0
644	0	1	2	0	0	1	1	1	1	1	1	1	1	0	0	1	0	1	0	0	2	0	1	0	1	1	2	0	2	2	0	1	1	2	1	1	1	0	0	2	0	0	0	2	0	2	0	0	0
645	0	1	2	0	0	0	1	1	1	1	0	0	0	0	0	0	0	0	1	1	2	0	0	0	0	0	1	0	2	0	0	0	0	2	0	1	1	0	1	0	1	0	0	1	0	0	0	0	1
646	0	1	1	0	0	1	0	0	2	2	0	0	1	1	1	0	0	1	0	1	1	0	0	0	1	1	0	1	1	0	0	1	2	1	0	1	1	0	0	1	1	0	0	2	0	0	0	0	1
647	1	2	1	0	0	0	0	1	1	0	1	0	1	1	1	0	0	1	1	1	0	0	0	0	1	1	1	0	1	1	0	0	1	1	0	1	2	0	0	2	0	0	0	2	1	0	0	0	0
648	0	2	1	0	0	0	1	1	2	2	0	1	0	0	1	0	0	0	1	1	2	0	1	0	0	0	1	0	2	1	0	1	1	1	0	1	0	0	0	0	2	0	1	2	1	1	0	1	0
649	1	1	1	0	0	0	1	2	1	0	0	0	2	1	1	0	0	1	1	1	1	0	0	0	0	0	2	1	2	1	2	1	1	2	0	0	1	1	0	0	1	0	0	1	0	1	0	0	0
650	0	2	0	1	0	0	0	1	2	1	0	0	1	1	1	0	0	1	1	0	2	0	1	1	1	1	1	1	2	1	0	1	2	2	0	2	2	0	1	1	0	0	1	2	1	1	0	0	0
651	0	0	2	0	0	1	2	2	1	1	1	0	0	0	0	1	0	1	2	1	1	0	0	0	0	0	1	0	2	1	0	1	1	1	0	1	0	0	0	1	0	0	0	1	0	0	0	0	1
652	0	1	2	1	0	0	2	2	1	0	2	0	0	0	0	0	0	0	0	0	2	0	0	0	1	1	1	1	2	1	0	1	2	1	0	1	2	0	0	2	0	0	0	2	0	1	0	0	0
653	1	0	2	0	0	1	1	2	0	0	1	1	1	1	1	0	0	0	1	1	1	0	0	0	0	0	2	1	2	2	0	0	0	0	0	1	1	0	0	1	1	0	1	2	1	0	0	0	0
654	1	1	1	0	0	0	1	1	1	1	0	1	2	1	1	0	0	1	1	1	1	0	1	0	1	1	1	0	2	1	1	1	1	2	0	2	2	0	0	0	1	0	0	2	0	1	0	0	0
655	1	2	0	1	0	0	1	1	2	2	0	0	1	1	1	0	0	0	1	1	2	0	0	0	0	0	1	1	0	0	0	1	2	1	0	1	1	0	0	1	1	1	0	1	0	1	0	0	1
656	1	1	1	1	0	0	2	2	1	0	1	0	1	0	0	0	0	0	0	0	2	0	1	0	0	0	0	0	1	1	0	1	1	2	0	2	2	0	0	2	0	1	0	1	1	1	0	0	0
657	0	0	1	0	0	0	1	0	2	1	1	0	1	1	1	0	1	1	1	1	1	0	0	0	1	1	2	0	2	2	0	1	2	1	0	2	0	0	0	0	1	0	0	1	0	0	0	0	1
658	1	2	0	1	0	0	0	1	2	1	0	1	1	0	0	1	0	0	0	0	2	0	1	1	1	1	2	0	1	1	1	0	1	2	0	2	0	0	0	1	1	0	0	1	0	1	0	0	0
659	0	0	2	0	1	0	2	2	1	1	0	1	1	0	0	1	0	0	0	1	1	0	0	0	1	1	1	1	2	1	1	2	2	2	0	2	1	0	0	0	1	0	0	1	1	1	0	0	0
660	1	1	1	0	0	0	1	1	2	2	0	0	0	0	0	0	0	0	1	1	2	0	0	0	0	0	2	0	2	2	0	2	2	0	0	2	1	0	0	1	1	1	0	1	1	1	0	0	1
661	1	2	1	0	0	0	1	2	1	0	1	0	0	0	0	0	0	1	1	1	1	1	0	0	1	1	2	0	2	1	1	1	1	2	2	2	2	0	1	1	0	0	0	2	0	1	0	0	0
662	0	2	0	0	0	0	0	0	2	2	0	0	1	1	1	0	0	0	0	0	2	0	1	1	1	1	2	1	2	1	2	2	2	2	1	2	1	1	0	0	1	0	0	2	0	1	0	0	0
663	1	2	0	1	0	0	1	1	2	2	0	1	1	1	1	0	1	1	0	0	2	0	0	0	0	0	1	1	2	1	1	1	2	2	0	2	1	1	0	0	1	0	0	1	0	1	0	0	0
664	0	1	2	0	0	1	2	2	1	1	0	0	1	1	1	0	0	1	0	0	2	0	0	0	0	0	0	0	2	1	0	2	2	0	0	2	2	0	1	1	0	0	1	2	0	0	0	0	0
665	0	1	1	0	0	0	0	1	1	1	1	0	0	0	0	0	0	1	0	0	2	0	1	0	0	0	0	0	1	1	0	1	1	1	0	1	2	0	0	2	0	1	0	2	0	0	0	0	1
666	1	2	1	0	0	0	1	2	1	0	1	0	0	0	0	0	0	1	1	0	2	1	0	0	0	0	2	1	2	2	0	0	0	2	0	2	1	0	0	1	1	1	0	1	1	1	0	0	0
667	1	0	2	0	0	0	1	1	1	1	1	1	2	2	2	0	0	1	1	1	2	0	0	0	0	0	1	2	2	1	2	0	0	2	0	2	1	0	0	1	1	0	0	2	0	0	0	0	0
668	1	1	1	0	0	1	2	2	1	0	1	0	1	1	1	0	0	0	1	1	2	0	1	0	0	0	1	0	2	1	1	1	1	2	2	2	1	0	0	0	2	0	0	1	0	0	0	0	0
669	0	2	1	2	0	0	2	2	1	1	0	0	1	0	0	0	0	0	1	0	2	0	0	0	1	1	1	1	2	0	1	0	1	1	1	1	1	0	0	0	2	1	0	2	1	0	0	0	0
670	1	0	2	1	0	1	2	2	1	1	0	0	1	0	0	0	0	0	0	0	1	0	1	1	1	1	2	2	2	1	1	1	0	0	0	1	1	0	0	0	2	0	0	2	0	0	0	1	0
671	0	1	2	0	0	1	2	2	0	0	0	0	1	1	1	0	0	0	2	1	2	0	0	0	0	0	2	0	1	1	1	1	1	0	0	1	2	1	0	1	0	0	0	1	0	0	0	1	0
672	0	2	0	0	0	0	2	2	1	1	1	0	0	0	0	0	0	1	0	1	2	0	2	1	1	1	1	2	2	1	1	2	2	0	0	1	2	0	0	2	0	1	0	2	1	0	0	0	0
673	1	2	1	1	0	0	0	1	1	1	1	0	1	1	1	0	1	2	2	2	2	0	1	0	0	0	2	0	2	2	0	0	1	2	1	2	1	0	0	2	0	0	1	1	1	1	0	0	0
674	0	1	1	1	0	0	1	1	1	0	2	1	2	1	1	1	1	1	1	1	1	0	0	0	0	0	0	1	1	0	0	1	1	1	0	2	2	2	0	0	0	2	0	2	0	0	0	1	0
675	0	1	1	0	0	0	1	2	1	0	0	2	2	2	2	0	0	0	0	0	2	0	0	0	1	1	1	0	2	0	0	1	1	0	0	0	0	0	0	1	1	0	0	2	0	0	0	0	0
676	0	1	1	0	0	0	1	1	1	1	1	1	2	1	1	1	0	0	1	0	2	0	0	0	0	0	2	0	2	2	0	1	1	1	0	2	1	0	0	1	1	0	0	2	0	0	0	1	0
677	0	1	1	0	0	1	2	2	1	1	0	0	1	1	1	0	0	1	1	1	1	0	0	0	0	0	2	1	2	1	2	1	1	2	1	2	1	0	0	0	2	0	0	1	0	0	0	0	0
678	1	2	0	0	0	0	2	2	1	0	0	1	1	0	0	1	0	0	1	1	1	0	0	0	1	1	0	1	1	1	0	1	2	2	0	2	1	0	0	0	2	1	1	2	1	0	0	1	0
679	1	1	1	0	1	2	1	2	1	0	0	0	0	0	0	0	0	0	0	0	1	0	0	0	0	1	0	0	1	1	0	1	1	1	0	1	1	0	0	0	2	0	2	2	1	1	0	0	0
680	1	1	2	0	0	1	2	2	1	0	1	0	1	1	1	0	0	0	0	0	2	0	1	1	1	1	2	1	1	1	0	1	1	1	0	1	1	0	0	1	1	0	0	2	0	2	0	0	0
681	0	2	0	0	0	0	1	2	2	1	0	0	1	1	1	0	0	1	2	2	1	0	0	0	0	0	2	0	1	1	1	2	2	1	0	1	0	0	0	0	2	0	2	2	1	1	0	0	0
682	0	0	2	1	0	1	1	1	1	1	1	1	0	0	1	0	0	0	1	1	2	0	0	0	0	0	1	1	2	1	1	0	2	0	0	2	2	0	0	0	1	0	1	1	1	2	0	0	0
683	1	1	1	0	0	0	0	1	2	0	1	1	1	0	0	1	0	0	0	0	1	0	1	1	1	1	2	0	2	2	0	0	1	2	0	2	1	0	0	0	2	0	1	1	1	2	0	0	0
684	1	1	1	0	0	1	2	2	1	1	1	0	1	0	0	0	0	0	1	1	1	0	0	0	0	0	2	0	2	1	1	1	2	1	0	1	2	0	0	0	1	1	0	1	1	1	0	0	0
685	1	1	1	0	0	0	1	1	2	2	0	1	2	1	1	0	0	1	0	0	2	0	0	0	1	1	0	0	1	0	0	2	2	1	0	1	1	0	0	0	1	0	0	0	0	1	0	1	0
686	1	1	2	1	0	0	1	2	2	1	0	0	0	0	0	0	0	1	1	1	1	0	2	1	1	1	2	0	2	2	2	0	0	1	0	0	1	0	0	1	1	0	0	1	1	1	0	0	0
687	1	1	1	0	0	1	1	1	1	1	1	0	0	0	0	0	0	1	1	1	2	0	0	0	0	0	1	0	2	1	0	1	1	2	0	2	1	0	0	1	1	1	0	2	0	0	0	1	0
688	0	1	2	1	0	0	2	2	1	1	0	1	2	1	1	1	0	0	0	0	2	0	1	0	0	0	1	0	2	0	0	0	0	2	1	2	2	1	0	1	0	0	1	1	1	0	0	0	0
689	1	1	1	0	0	0	2	2	0	0	0	0	1	1	1	0	0	0	0	0	0	0	0	0	0	0	1	0	2	1	1	1	1	2	0	2	1	0	0	1	1	0	0	1	1	2	0	0	0
690	1	1	1	1	0	0	1	1	1	1	1	1	1	1	1	0	0	0	1	1	0	0	0	0	1	1	2	0	2	2	1	1	1	1	0	1	1	0	0	0	0	0	0	0	0	1	0	0	2
691	1	2	1	1	0	0	0	1	1	0	0	0	0	0	0	0	1	2	2	2	2	1	0	0	0	0	2	0	2	2	1	1	1	0	0	0	2	0	0	1	0	0	0	2	0	1	0	0	0
692	0	2	1	1	0	0	1	1	2	2	0	0	0	0	0	0	0	1	1	1	1	0	0	0	0	0	1	1	1	1	0	1	2	0	0	1	0	0	0	0	2	0	0	1	0	0	0	0	0
693	0	2	1	0	0	0	1	1	0	0	1	0	2	1	1	0	0	0	1	1	2	0	1	0	1	1	2	0	2	2	1	1	2	2	2	2	1	0	0	0	2	0	0	2	1	1	0	0	0
694	0	0	2	1	1	0	1	2	2	1	0	1	2	2	2	0	0	0	0	0	1	0	0	0	0	0	1	1	1	1	1	1	1	1	0	2	2	0	0	1	0	1	0	1	0	1	0	0	0
695	0	1	2	2	0	0	1	1	1	1	1	1	1	0	0	0	0	0	0	0	1	0	0	0	0	0	1	1	2	1	1	2	2	0	0	0	0	0	0	0	2	0	0	2	0	1	0	0	0
696	0	1	2	0	0	0	2	2	1	1	0	0	1	1	1	0	0	1	0	0	2	0	1	0	0	0	2	0	2	2	1	1	1	0	0	1	2	0	0	1	1	0	1	2	1	0	0	0	0
697	0	1	2	1	0	0	0	1	1	0	0	0	0	0	0	0	0	1	0	0	1	0	0	0	1	1	2	0	2	0	0	2	2	0	0	1	1	0	0	2	0	0	1	1	1	2	0	0	0
698	0	0	2	0	0	1	2	2	1	1	1	0	1	1	1	0	0	2	0	0	1	0	1	0	1	1	1	0	2	2	0	1	2	1	0	1	0	0	0	1	1	0	0	1	0	1	0	0	0
699	0	1	1	1	0	1	2	2	1	1	0	0	0	0	0	0	0	0	0	1	1	0	0	0	1	1	0	1	1	1	0	1	1	2	1	2	1	1	0	0	1	0	0	1	0	1	0	0	0
700	0	1	1	1	0	0	1	1	1	1	1	0	1	1	1	0	0	1	1	0	1	0	0	0	0	0	2	0	1	0	0	1	1	0	0	0	1	0	1	0	1	0	1	1	1	1	0	0	0
701	1	0	2	0	0	1	0	0	2	2	0	1	1	0	0	1	0	0	0	0	1	0	0	0	0	0	1	1	0	0	0	1	1	1	0	1	1	0	1	0	1	0	0	1	0	1	0	0	0
702	0	1	2	1	0	0	2	2	1	1	1	0	0	0	0	0	0	1	0	1	1	0	0	0	0	0	2	0	2	1	0	1	2	1	0	2	2	0	0	1	1	0	1	2	0	0	0	0	0
703	0	0	2	0	0	0	0	0	2	1	1	0	2	2	2	0	0	1	0	0	2	0	0	0	0	0	1	1	0	0	0	1	1	0	0	0	1	0	0	1	1	2	0	2	0	0	0	0	0
704	1	1	1	0	0	0	0	0	2	2	0	1	2	2	2	0	0	1	1	1	1	0	1	1	1	1	2	0	2	2	0	1	1	2	0	0	1	0	0	0	2	1	0	1	1	1	0	0	0
705	1	2	0	1	0	0	1	1	2	2	0	1	0	0	1	0	0	0	2	1	0	0	0	0	0	0	1	2	2	2	0	1	2	2	2	2	1	0	0	1	1	0	1	2	1	2	0	0	0
706	0	1	2	0	0	0	2	2	0	0	1	0	2	1	1	0	0	1	1	1	1	0	1	1	1	1	1	1	2	1	1	1	1	1	1	1	2	0	0	1	1	0	0	1	0	1	0	1	1
707	0	2	0	0	0	0	1	1	2	2	0	0	0	0	0	0	0	0	0	0	2	0	2	1	1	1	0	0	1	0	0	2	2	0	0	1	1	0	0	0	1	0	0	1	0	1	0	0	0
708	1	1	1	1	0	0	1	1	2	1	0	0	0	0	0	0	0	2	0	0	1	0	0	0	0	0	1	1	2	1	0	1	1	1	1	1	2	0	1	0	1	0	0	0	0	0	0	0	0
709	0	1	1	1	0	0	2	2	2	2	0	1	2	1	1	1	0	0	0	0	1	0	0	0	0	0	2	0	2	2	0	1	2	2	0	2	1	0	0	1	1	0	0	1	0	0	0	1	0
710	1	1	2	0	0	1	0	0	2	2	0	0	1	1	1	0	0	1	1	1	2	1	0	0	0	0	1	1	2	1	1	2	2	2	0	2	1	0	0	1	1	0	0	0	0	0	0	0	0
711	0	2	0	0	0	0	1	2	1	0	1	0	1	1	1	0	0	1	1	1	2	0	0	0	0	0	1	1	1	1	1	1	2	2	0	2	1	1	0	0	1	0	0	1	1	2	0	0	0
712	1	0	2	1	0	1	0	1	2	1	0	0	0	0	0	0	0	0	0	0	2	0	0	0	0	0	2	1	1	1	0	1	2	0	0	1	0	0	0	0	2	0	0	0	1	1	0	0	0
713	1	1	1	1	0	0	2	2	1	1	0	1	1	0	0	1	0	0	1	1	1	0	0	0	0	0	1	0	1	1	0	2	2	2	0	1	1	1	0	0	1	0	0	1	0	1	0	0	1
714	1	1	1	0	0	0	2	2	0	0	2	0	0	0	0	0	0	0	0	0	2	0	1	0	0	0	1	0	1	1	0	2	2	0	0	1	1	0	1	0	1	0	1	1	1	1	0	0	1
715	1	0	2	0	0	0	2	2	1	1	0	0	0	0	0	0	0	0	1	1	2	1	1	1	1	1	2	0	2	1	1	0	1	1	1	1	2	1	1	0	0	0	0	1	0	1	0	0	1
716	0	0	2	1	1	0	1	2	2	1	0	0	0	0	0	0	1	1	0	0	1	0	0	0	0	0	2	1	1	1	0	1	1	1	1	1	2	1	0	0	1	0	0	2	0	0	0	1	0
717	0	1	2	1	0	0	2	2	1	1	1	0	0	0	0	0	0	0	1	2	1	0	0	0	1	1	1	0	1	1	0	2	2	0	0	0	2	0	0	2	0	0	1	2	1	0	0	1	0
718	1	0	2	0	0	0	1	1	1	1	0	0	0	0	0	0	0	0	0	0	2	0	0	0	0	0	2	1	2	1	1	0	0	2	0	2	1	1	0	0	1	0	0	1	0	0	0	0	0
719	0	0	2	0	0	0	1	1	1	1	1	0	1	0	0	0	0	0	1	1	2	0	0	0	0	0	1	0	2	1	0	1	2	2	0	2	0	0	0	1	1	1	0	1	1	0	0	0	0
720	0	1	2	0	0	0	2	2	0	0	1	1	1	0	0	1	0	0	1	1	2	0	1	0	0	0	1	1	2	0	1	1	1	2	1	2	2	0	1	0	1	0	0	2	1	0	0	0	1
721	0	0	2	0	0	1	1	2	2	0	1	0	1	1	1	0	0	0	0	0	1	1	0	0	0	0	2	1	2	2	1	2	2	0	0	1	0	0	0	0	1	0	1	1	1	0	0	0	0
722	1	1	1	0	0	0	0	0	2	2	0	0	0	0	0	0	0	0	0	1	2	0	1	1	2	2	1	2	2	2	0	1	1	0	0	1	2	1	0	0	1	0	0	0	0	1	0	0	0
723	1	1	1	1	0	0	1	2	1	0	0	1	1	0	0	1	0	0	1	1	2	0	0	0	0	0	1	0	2	2	1	2	2	1	0	2	2	0	0	1	1	1	0	2	1	0	0	0	1
724	1	1	2	1	0	0	0	0	2	2	0	1	1	0	0	1	0	0	1	1	2	0	1	1	1	1	2	0	2	2	0	2	2	2	0	2	2	0	0	2	0	0	0	1	0	0	0	1	0
725	0	0	2	0	1	0	0	0	2	2	0	0	0	0	0	0	0	1	1	1	2	0	0	0	0	0	1	1	2	1	1	1	1	1	0	1	0	0	0	1	1	0	0	2	0	0	0	0	1
726	1	2	0	1	0	0	2	2	0	0	2	0	1	1	1	0	0	0	1	1	2	0	0	0	0	0	0	1	1	1	0	1	1	2	1	2	1	0	0	1	1	0	1	2	1	1	0	0	0
727	0	1	2	1	0	0	1	1	2	2	0	0	1	1	1	0	0	1	0	0	2	0	0	0	0	0	1	0	2	2	0	2	2	0	0	0	0	1	0	0	1	1	0	1	1	1	0	0	1
728	0	1	1	0	0	1	0	1	2	1	0	0	0	0	0	0	1	2	1	1	1	0	0	0	0	0	0	1	1	1	0	1	0	2	1	2	0	1	0	0	1	1	0	2	1	0	0	0	0
729	0	2	1	2	0	0	0	1	2	1	0	1	1	1	1	0	0	1	1	1	1	0	0	0	0	0	1	0	2	1	1	1	1	1	0	1	1	0	1	0	1	0	0	1	2	1	0	0	0
730	0	1	1	1	0	0	1	2	1	0	0	0	2	2	2	0	0	1	0	0	2	0	0	0	0	0	2	1	2	1	2	2	2	0	0	1	2	0	0	0	2	0	1	1	1	2	0	0	1
731	1	1	1	0	0	1	1	1	1	1	1	0	0	0	0	0	0	0	1	1	0	0	0	0	0	0	0	0	2	0	0	1	1	2	1	2	0	0	0	0	2	0	1	2	0	1	0	0	0
732	1	1	1	0	0	0	2	2	0	0	0	1	1	0	0	1	0	0	1	1	2	0	1	1	1	1	2	0	2	2	2	2	2	0	0	1	1	0	0	0	1	0	0	2	1	1	0	0	0
733	0	2	1	0	0	0	1	2	1	1	0	0	1	1	1	0	0	0	0	0	2	0	1	0	0	0	2	0	2	2	0	1	1	2	0	2	2	0	0	2	0	0	2	2	1	0	0	0	0
734	1	0	2	1	0	0	1	1	1	1	1	0	0	0	0	0	0	1	1	1	2	0	0	0	0	1	2	0	2	2	1	1	2	2	1	2	0	0	0	0	2	0	0	1	1	1	0	0	0
735	0	1	2	0	0	0	2	2	1	1	1	0	0	0	0	0	0	1	1	1	2	0	0	0	0	0	1	0	2	1	1	1	1	0	0	1	1	0	1	0	1	0	0	2	0	1	0	0	0
736	1	0	2	1	0	1	1	1	2	2	0	0	2	2	2	0	0	0	0	0	1	1	0	0	0	0	2	0	2	2	0	2	2	1	1	1	2	1	1	0	0	0	0	1	0	1	0	0	1
737	1	0	2	0	0	1	1	1	2	2	0	0	2	2	2	0	0	1	1	1	2	0	1	1	1	1	0	1	2	0	1	1	2	1	1	1	1	0	0	1	0	1	0	2	1	0	0	0	0
738	1	2	0	0	0	0	1	1	1	1	1	0	0	0	0	0	0	0	1	1	1	0	1	1	1	1	1	1	1	1	1	1	1	1	1	1	2	0	0	2	0	1	0	2	1	0	0	0	0
739	0	1	2	0	0	0	1	2	1	0	0	2	1	1	2	0	0	0	0	0	1	0	0	0	0	0	1	1	1	1	1	2	2	1	1	2	0	0	0	1	1	0	1	2	0	0	0	0	0
740	1	1	1	0	0	1	2	2	0	0	2	0	0	0	0	0	0	0	0	0	1	1	0	0	0	0	1	1	1	1	0	0	0	2	0	2	0	0	0	0	1	0	0	2	0	0	0	0	1
741	1	1	1	1	0	0	1	1	1	1	1	0	0	0	0	0	0	1	1	1	1	1	0	0	0	0	0	1	1	0	0	1	1	1	0	1	1	1	0	0	0	0	0	2	0	0	0	1	1
742	1	2	1	2	0	0	1	2	2	0	0	1	2	1	1	0	0	0	0	1	1	0	1	1	1	1	0	1	1	0	0	1	1	2	0	2	2	0	1	0	1	0	0	1	0	1	0	0	0
743	1	1	1	0	0	1	1	1	1	1	1	1	1	0	0	1	0	1	1	0	2	0	0	0	1	1	1	0	2	1	0	0	0	2	0	2	2	0	0	1	1	0	0	2	0	0	0	0	0
744	1	1	2	0	0	0	0	0	2	2	0	0	0	0	0	0	0	1	0	0	2	0	1	0	0	0	2	0	2	2	2	2	2	1	0	1	0	1	0	0	1	2	0	2	0	0	0	0	0
745	0	1	0	1	0	0	1	2	1	0	1	0	1	1	1	0	0	0	2	1	1	0	1	0	1	1	2	1	2	2	0	1	1	1	0	2	2	0	0	2	0	0	0	2	0	1	0	1	0
746	1	2	0	0	0	0	2	2	0	0	2	1	1	0	0	0	0	0	1	1	2	0	1	1	1	1	2	0	2	2	0	1	2	2	2	2	1	1	0	0	1	0	1	1	1	1	0	1	1
747	1	0	2	0	0	1	2	2	1	1	0	0	0	0	0	0	0	0	0	0	2	0	0	0	0	0	2	1	2	2	0	0	0	1	1	2	1	0	0	0	2	0	1	1	1	0	0	0	0
748	1	1	1	0	0	0	2	2	1	0	1	1	1	0	0	1	0	1	0	0	2	0	1	0	0	0	0	1	1	0	1	0	0	2	0	2	1	0	0	0	2	0	0	0	0	1	0	0	1
749	1	1	1	1	0	0	2	2	1	1	1	0	0	0	0	0	0	1	0	1	2	0	0	0	1	1	1	0	2	1	1	1	1	1	0	2	0	0	0	0	2	0	1	1	1	0	0	0	0
750	0	2	2	0	0	0	1	1	2	1	1	1	2	1	1	0	0	0	0	0	1	0	0	0	1	1	1	0	2	1	0	1	1	1	0	1	2	1	1	0	1	1	0	2	0	1	0	1	0
751	0	1	1	1	0	0	2	2	1	1	1	0	0	0	0	0	0	1	0	0	2	0	0	0	0	0	1	1	1	1	0	2	2	1	0	0	2	0	0	1	1	0	1	2	0	1	0	0	1
752	1	2	1	0	0	1	2	2	1	0	2	1	1	0	0	0	0	0	0	0	2	0	0	0	0	0	2	0	2	1	0	0	0	0	0	1	2	0	0	1	0	1	0	2	0	1	0	0	0
753	1	1	1	0	0	1	1	2	2	0	1	0	1	1	1	0	0	1	0	0	2	0	1	1	1	1	2	0	2	2	1	1	1	2	1	2	2	0	1	0	1	0	0	0	0	1	0	0	0
754	0	1	1	1	0	0	1	2	2	1	0	0	0	0	0	0	0	0	0	1	1	0	1	1	1	1	1	1	1	1	1	0	0	1	1	2	1	0	0	0	2	0	1	2	1	0	0	0	0
755	1	1	1	0	0	1	1	2	1	1	0	1	0	0	1	0	0	1	0	1	2	1	0	0	0	0	2	1	2	2	0	0	0	1	0	1	0	0	0	0	1	0	0	2	1	0	0	1	0
756	1	0	2	0	0	0	2	2	2	1	0	0	0	0	0	0	0	0	1	1	2	0	0	0	0	0	1	0	2	1	0	0	0	2	0	2	0	0	0	0	2	0	1	2	1	1	0	0	0
757	0	1	1	0	0	0	2	2	1	1	1	0	1	0	0	0	0	1	1	0	2	0	0	0	0	0	0	2	0	0	0	2	2	1	1	1	0	0	0	1	1	0	2	2	1	1	0	0	0
758	1	1	1	1	0	0	0	1	2	1	0	0	0	0	0	0	0	1	1	1	1	0	1	0	0	0	1	0	2	1	0	0	0	2	1	1	0	0	0	0	2	0	0	2	0	0	0	0	0
759	1	1	2	0	0	1	1	2	2	1	0	1	0	0	1	0	0	1	0	0	0	0	0	0	0	0	2	0	2	2	1	1	1	1	0	1	1	1	0	0	1	0	0	0	2	2	0	0	0
760	0	0	1	0	0	0	0	1	2	1	0	0	1	0	0	0	0	0	1	1	2	0	0	0	1	1	1	0	2	1	0	1	1	2	0	2	1	0	0	0	1	0	0	2	0	2	0	0	0
761	0	0	2	1	0	0	2	2	1	0	2	0	2	2	2	0	0	1	0	0	2	0	1	0	0	0	2	0	1	0	0	0	0	1	0	0	1	0	0	2	0	0	0	0	0	1	0	0	0
762	1	1	2	0	0	1	1	1	1	1	2	1	1	0	0	0	0	1	1	1	1	0	1	1	1	1	2	0	2	1	1	0	0	2	0	1	1	1	0	0	1	0	0	1	0	0	0	0	0
763	0	1	2	1	0	0	1	1	1	1	1	1	1	0	0	1	0	0	1	1	2	0	0	0	0	0	0	2	1	1	1	1	1	1	0	1	2	1	0	1	0	0	0	2	0	1	0	0	0
764	0	1	1	0	0	0	2	2	1	1	1	1	1	0	0	0	0	1	0	0	2	0	0	0	1	1	2	0	2	1	1	2	2	0	0	0	1	0	1	0	1	0	0	0	0	0	0	0	0
765	0	2	0	1	0	0	1	1	1	1	1	0	1	1	1	0	0	0	2	1	1	0	2	1	1	1	1	0	2	1	0	1	2	2	2	2	1	0	0	1	1	0	0	0	0	0	0	0	0
766	1	1	1	0	0	0	1	1	1	0	1	0	0	0	0	0	0	0	1	1	2	1	0	0	0	0	2	1	2	1	1	0	0	2	2	2	1	0	0	1	1	0	0	2	0	0	0	1	0
767	1	2	0	0	0	0	2	2	1	1	1	2	2	2	2	0	0	2	1	1	2	0	0	0	0	0	1	0	2	1	0	1	1	1	0	1	1	0	1	0	1	1	0	2	1	0	0	0	0
768	0	1	2	0	0	0	1	2	2	1	0	0	0	0	0	0	1	1	0	0	2	0	0	0	0	0	2	0	1	1	1	0	1	1	0	2	1	0	1	0	0	0	0	1	0	1	0	0	0
769	0	1	2	0	0	0	0	1	2	1	0	0	0	0	0	0	0	0	0	0	2	0	1	0	0	0	2	0	2	2	1	2	2	0	0	1	2	0	0	2	0	1	0	2	0	1	0	0	0
770	0	0	2	0	0	0	1	1	1	1	1	0	0	0	0	0	0	0	1	1	2	0	1	0	1	1	2	0	1	0	0	0	2	0	0	1	1	0	0	1	1	1	1	2	0	1	0	0	0
771	1	1	1	0	0	0	2	2	1	1	0	1	2	1	1	0	0	0	0	0	1	0	1	1	1	1	1	2	1	0	1	2	2	2	1	2	1	0	0	0	2	0	1	1	1	2	0	0	1
772	1	2	2	0	0	1	1	1	1	1	1	0	0	0	0	0	0	1	2	2	1	1	0	0	0	0	2	1	2	2	0	1	1	1	0	1	1	1	0	0	1	1	0	1	1	0	0	0	0
773	0	1	1	1	0	0	1	1	2	1	0	0	1	1	1	0	0	0	0	0	1	0	0	0	0	0	1	0	2	2	0	2	2	0	0	1	1	0	0	0	2	1	0	2	1	0	0	0	0
774	1	2	2	0	0	0	1	1	2	2	0	1	1	0	0	1	0	2	1	1	2	0	0	0	1	1	1	1	2	0	1	2	2	2	0	2	0	0	0	0	2	0	1	1	0	0	0	0	0
775	0	1	1	0	0	1	1	1	2	2	0	0	1	1	1	0	0	1	0	0	2	0	1	0	0	0	2	1	2	2	0	0	1	2	0	2	2	1	0	1	1	0	0	0	1	0	0	1	0
776	0	1	1	0	0	0	0	1	2	1	1	0	1	2	1	0	1	1	0	0	2	0	0	0	0	0	1	0	2	1	1	1	1	0	0	0	1	0	0	1	1	0	1	2	1	0	0	0	1
777	1	2	0	0	0	0	2	2	1	1	1	0	0	0	0	0	0	0	0	0	0	0	0	0	1	1	1	1	1	1	0	0	1	2	0	2	1	1	1	0	0	0	0	1	0	0	0	0	0
778	1	2	1	1	0	0	2	2	1	0	1	0	0	0	0	0	0	0	0	0	2	1	1	1	0	1	1	2	2	1	2	0	0	1	0	1	1	0	0	0	1	0	0	1	0	0	0	0	0
779	1	1	2	1	0	0	1	1	1	1	0	1	1	0	1	0	0	1	2	1	2	0	0	0	0	0	1	0	2	1	0	0	0	1	0	1	2	0	0	2	0	0	2	2	1	1	0	0	2
780	0	0	2	1	0	0	2	2	2	2	1	0	0	0	0	0	0	1	0	0	2	1	0	0	0	0	1	0	2	1	0	2	2	0	0	1	1	0	0	0	2	0	0	2	0	0	0	0	0
781	1	1	1	0	0	1	1	1	2	2	0	0	0	0	0	0	1	1	0	0	2	0	0	0	0	0	2	1	2	2	1	1	1	1	0	2	0	0	0	1	1	2	0	2	0	1	0	0	0
782	1	1	1	0	0	0	0	0	2	2	0	0	0	0	0	0	0	1	1	0	2	0	1	1	1	2	1	0	2	1	0	2	2	2	0	2	0	1	0	0	1	0	0	0	0	1	0	0	0
783	0	1	1	0	0	0	1	1	2	2	0	0	0	0	0	0	0	2	1	1	1	0	0	0	0	0	1	0	2	1	0	0	0	1	0	1	2	0	0	1	1	0	0	1	0	1	0	0	0
784	1	2	2	0	0	0	1	1	1	1	1	0	1	1	1	0	0	0	0	0	2	0	1	0	0	0	1	1	2	1	1	1	1	1	0	1	1	0	0	1	1	0	1	1	0	1	0	1	0
785	0	1	1	0	0	0	1	1	1	1	0	0	0	0	0	0	1	1	1	1	1	1	0	0	0	0	2	1	2	2	0	1	2	2	0	2	2	1	1	1	0	0	0	1	0	1	0	0	0
786	1	1	1	0	0	0	1	1	1	1	0	1	1	0	0	0	0	1	0	1	2	0	1	1	0	0	2	0	2	2	0	0	1	2	0	2	1	1	0	0	1	0	0	2	0	1	0	0	0
787	0	1	1	1	0	0	2	2	1	1	1	0	1	0	0	0	0	0	0	0	2	0	1	1	1	1	1	0	2	0	0	0	0	1	0	1	1	0	0	1	1	0	0	1	0	1	0	0	0
788	1	0	2	0	0	0	1	1	1	1	0	0	0	0	0	0	0	1	1	1	1	0	0	0	0	0	2	1	2	1	1	0	0	1	0	1	1	0	0	1	1	0	0	1	1	1	0	0	0
789	1	1	1	0	0	0	1	1	2	2	0	0	0	0	0	1	0	0	0	0	2	0	0	0	0	0	2	0	1	0	0	1	1	1	0	2	2	1	1	1	0	0	0	1	0	0	0	0	0
790	1	1	1	0	0	0	0	1	2	1	0	0	0	0	0	0	1	2	1	1	2	0	1	1	1	1	1	0	2	2	0	0	1	0	0	2	1	1	0	0	2	0	0	0	0	0	0	0	0
791	1	0	2	0	1	0	2	2	0	0	1	0	0	0	0	0	0	0	2	1	1	0	1	1	1	1	1	0	1	1	0	1	2	1	1	1	2	1	1	1	0	0	0	1	1	0	0	0	1
792	1	0	2	0	0	0	0	0	2	1	1	0	0	0	0	0	0	0	0	0	2	0	0	0	0	0	2	0	2	2	1	1	1	0	0	1	1	0	0	1	1	0	1	1	1	1	0	0	1
793	0	0	2	2	0	1	1	1	1	1	1	0	0	0	0	0	0	0	0	0	1	0	1	0	1	1	1	1	2	2	0	1	2	1	0	1	2	0	0	1	0	0	1	1	1	0	0	0	1
794	0	1	1	1	1	1	1	1	2	2	0	2	2	1	1	1	0	0	0	0	2	2	0	0	0	0	1	1	2	1	1	2	2	0	0	1	1	0	0	1	1	1	0	1	1	1	0	0	1
795	0	0	2	1	0	0	1	1	1	1	0	0	1	0	0	0	0	0	2	1	1	0	0	0	0	0	2	0	1	0	0	2	2	0	0	1	1	0	0	0	2	0	0	1	0	0	0	0	0
796	1	1	1	0	0	0	2	2	2	2	1	1	2	1	2	0	0	0	0	0	2	0	0	0	0	0	1	0	2	1	0	1	1	2	0	2	2	1	1	1	0	0	0	2	1	0	0	0	1
797	0	1	1	1	1	1	1	1	1	0	2	0	0	0	0	0	0	0	0	0	1	0	0	0	0	0	1	0	2	1	0	1	1	2	1	2	0	0	0	0	1	0	0	2	0	0	0	0	0
798	0	1	2	1	0	0	0	0	2	2	0	0	0	0	0	0	0	0	1	1	2	0	0	0	0	0	2	1	2	2	0	2	2	0	0	1	0	0	0	1	1	0	0	1	1	1	0	0	0
799	1	0	2	1	0	1	0	0	2	2	0	0	1	1	1	0	0	1	0	0	2	0	0	0	0	0	2	0	2	1	1	1	1	1	0	1	1	0	0	0	1	0	0	2	0	1	0	2	0
800	0	1	1	0	0	0	2	2	1	1	1	0	1	1	1	0	1	2	0	0	1	0	2	1	1	1	1	0	2	1	0	0	0	2	0	1	1	0	0	0	2	0	0	2	1	0	0	0	0
801	1	1	1	1	0	0	0	0	2	2	0	0	0	0	0	0	0	1	1	1	2	0	1	0	0	0	1	0	2	1	1	1	1	2	1	2	1	0	0	1	1	1	0	2	1	0	0	0	0
802	0	1	1	0	1	1	1	1	1	1	1	0	0	0	0	0	0	1	1	1	1	0	0	0	1	1	1	1	2	1	0	2	2	2	0	2	0	0	0	0	1	0	0	2	0	0	0	0	0
803	0	2	0	0	0	0	2	2	1	1	1	1	1	0	0	1	0	0	2	2	1	0	0	0	0	0	1	0	2	2	1	1	2	2	1	2	1	0	1	0	1	1	0	2	1	1	0	0	1
804	0	0	2	0	0	0	0	1	2	1	0	1	2	1	1	1	1	1	0	0	1	0	0	0	0	0	0	0	2	0	0	1	1	0	0	0	1	1	1	0	0	1	0	2	1	1	0	0	1
805	0	1	2	0	0	1	2	2	1	1	0	2	2	1	1	1	0	0	0	0	1	1	0	0	0	0	2	1	2	1	2	1	1	2	0	2	2	1	0	1	1	1	0	1	1	1	0	0	0
806	0	2	1	0	0	0	1	2	1	0	1	0	1	1	1	0	0	2	0	0	1	0	0	0	0	0	1	0	2	2	0	0	0	1	0	0	2	0	0	1	0	1	0	1	0	1	0	0	0
807	1	0	1	0	0	0	2	2	0	0	0	0	0	0	0	0	0	1	2	2	1	1	0	0	0	0	2	0	2	1	1	1	1	2	0	2	1	0	0	0	1	0	1	2	0	0	1	0	0
808	1	1	2	0	0	0	0	0	2	2	0	0	0	0	0	0	0	1	0	0	1	0	0	0	1	1	0	2	0	0	0	1	2	1	0	2	1	0	0	0	1	0	0	0	0	0	0	0	0
809	1	2	0	1	0	0	1	1	1	0	2	1	1	0	0	0	0	1	0	0	2	0	1	1	1	1	2	0	2	2	0	1	1	1	0	1	1	0	0	0	1	0	0	2	0	0	0	2	0
810	0	1	2	0	0	0	1	1	2	2	0	0	0	0	0	0	0	0	0	0	2	0	1	0	0	0	2	0	2	2	1	0	1	2	0	2	0	0	0	0	1	0	0	2	0	2	0	0	1
811	1	1	1	0	0	1	2	2	0	0	0	0	0	0	0	0	0	1	0	0	2	0	0	0	0	0	1	1	2	1	0	1	1	2	1	2	2	0	0	1	0	0	1	1	1	0	0	0	0
812	0	1	1	0	0	0	2	2	1	1	0	1	1	1	1	0	0	1	2	2	1	0	0	0	0	0	1	1	2	0	1	1	1	1	1	1	0	0	0	0	1	1	0	1	0	1	0	0	1
813	1	0	2	0	0	1	1	1	2	2	0	0	1	1	1	0	0	1	1	0	0	0	0	0	0	0	1	1	1	1	0	2	2	1	0	2	2	0	0	1	0	0	0	1	0	1	0	0	0
814	0	2	0	1	0	0	2	2	1	1	1	0	1	1	1	0	0	0	0	0	2	0	0	0	0	0	2	0	2	1	0	1	1	2	0	2	2	1	0	0	1	1	0	2	1	0	0	0	0
815	1	2	1	0	0	0	0	0	1	1	1	0	1	1	1	0	0	1	1	1	1	0	0	0	0	0	2	0	2	2	1	2	2	2	0	2	1	0	0	0	0	0	0	1	0	1	0	0	1
816	0	2	1	0	0	0	2	2	0	0	0	0	1	1	1	0	0	1	1	1	1	0	0	0	0	0	2	0	2	2	2	2	2	0	0	1	1	0	0	1	1	0	1	1	1	2	0	1	0
817	0	2	1	2	0	0	0	0	2	2	0	0	1	0	0	0	0	1	0	0	2	0	0	0	0	0	2	0	1	1	1	1	1	0	0	0	1	0	0	1	1	0	1	1	1	1	0	0	1
818	1	2	1	0	0	0	0	1	1	0	1	0	0	0	0	0	0	0	0	1	1	0	0	0	0	0	2	1	2	1	2	2	2	1	1	2	1	0	0	1	1	0	0	1	1	2	0	0	1
819	0	2	0	0	0	0	2	2	0	0	1	0	1	1	1	0	0	1	1	0	1	0	0	0	0	0	2	0	2	2	0	1	2	2	1	2	1	1	0	0	1	1	0	2	1	0	0	0	1
820	0	1	2	2	0	0	0	0	2	2	0	1	0	0	0	0	0	0	1	1	2	0	2	1	1	1	2	0	2	1	0	1	1	2	0	2	2	0	0	0	2	0	2	2	0	1	0	0	0
821	0	0	2	0	0	1	1	1	1	1	1	0	0	0	0	0	0	0	0	0	2	0	1	0	0	0	2	0	2	1	0	2	2	0	0	1	0	0	1	0	1	0	0	2	0	2	0	0	0
822	1	2	1	0	0	0	2	2	0	0	0	0	1	1	1	0	0	1	0	0	1	0	0	0	0	0	2	0	1	1	1	0	0	0	0	1	1	0	0	0	2	0	1	2	1	0	0	0	0
823	0	2	0	0	0	0	2	2	1	1	1	0	0	0	0	0	0	0	0	0	2	0	0	0	0	0	1	0	2	1	0	2	2	1	1	2	1	1	0	0	0	0	0	2	0	0	0	0	0
824	1	1	2	1	0	0	2	2	0	0	0	0	1	1	1	0	1	1	1	1	1	0	0	0	0	0	2	0	2	2	0	1	2	0	0	2	2	0	0	1	1	0	1	1	1	0	0	0	0
825	1	1	2	0	0	0	1	2	2	0	1	1	1	1	1	0	0	0	0	0	2	0	0	0	0	0	2	0	2	1	0	2	2	1	1	1	2	0	0	1	1	0	1	2	1	0	0	0	0
826	0	2	0	0	0	0	2	2	1	1	0	0	1	1	1	0	0	0	0	0	1	0	0	0	0	0	1	0	2	0	0	2	2	0	0	1	2	1	1	0	1	0	0	2	0	1	0	0	0
827	0	0	2	0	0	1	1	1	2	1	0	0	1	1	1	0	0	1	0	0	2	0	0	0	1	1	1	1	2	0	1	1	1	1	0	2	1	1	0	0	1	0	0	1	0	0	0	0	0
828	1	1	2	1	0	0	2	2	1	1	1	0	0	0	0	0	0	0	2	1	0	1	0	0	0	0	0	1	2	0	1	1	2	1	0	2	0	0	0	0	2	0	0	1	0	1	0	1	0
829	1	0	2	0	0	0	1	1	0	0	2	0	1	1	1	0	0	0	1	1	2	0	1	0	0	0	1	0	2	0	0	1	1	1	0	1	2	0	0	1	0	0	0	2	0	2	0	1	0
830	1	0	2	0	0	1	1	1	2	2	0	0	0	0	0	0	0	0	1	0	2	0	1	1	1	1	1	1	2	1	0	2	2	0	0	0	0	0	0	1	1	0	0	2	1	0	0	0	0
831	1	0	2	0	0	1	1	1	2	2	0	0	0	0	0	0	0	0	1	1	2	0	0	0	0	0	1	2	1	1	1	0	2	0	0	1	1	0	0	1	1	1	0	1	1	0	0	0	0
832	1	1	1	0	0	1	1	1	1	1	1	1	0	0	0	0	0	1	2	2	1	0	1	1	1	1	2	0	2	2	1	0	0	2	0	2	1	0	0	0	0	0	1	2	1	0	0	0	0
833	1	2	0	0	0	0	0	1	1	0	0	0	1	0	0	0	0	0	0	0	1	0	0	0	0	0	1	0	2	1	0	1	1	2	2	2	1	0	0	1	0	0	0	1	0	1	0	0	0
834	1	2	1	0	0	0	1	1	1	1	1	0	0	0	0	0	0	1	0	1	1	0	0	0	0	0	1	1	2	1	1	1	2	1	0	1	2	0	0	1	1	0	0	1	1	2	0	0	0
835	0	0	2	0	1	0	2	2	0	0	2	1	1	0	0	1	0	0	1	1	2	0	0	0	0	0	1	1	2	1	0	0	1	2	0	2	1	1	0	0	1	0	0	1	0	0	0	0	0
836	0	2	0	1	0	0	1	1	1	1	0	0	1	1	1	0	0	0	1	1	2	0	2	1	1	1	2	1	2	2	0	2	2	0	0	1	1	0	1	0	1	0	0	1	0	0	0	1	0
837	1	0	2	0	0	0	2	2	1	0	0	0	0	0	0	0	1	1	1	0	1	0	0	0	0	0	1	0	2	2	0	0	1	2	1	2	0	0	0	0	2	0	1	2	1	1	0	1	0
838	1	2	1	0	0	0	1	1	1	1	0	0	1	1	1	0	0	1	1	1	2	0	0	0	0	0	2	0	2	0	0	1	1	1	0	1	1	0	1	0	1	0	0	2	0	1	0	0	0
839	1	1	1	0	0	0	1	1	2	2	0	0	0	0	0	0	0	1	1	1	1	0	1	1	1	1	1	0	2	1	0	2	2	1	1	1	1	0	1	0	1	0	1	2	1	1	0	0	0
840	0	1	1	0	0	0	1	2	1	0	0	0	1	1	1	0	0	0	0	1	2	0	0	0	0	0	2	0	2	1	0	1	1	0	0	0	1	0	1	0	1	0	0	1	1	1	0	0	0
841	0	0	2	0	0	1	1	2	2	1	0	0	0	0	0	0	1	1	1	1	1	0	0	0	0	0	1	0	2	0	0	0	0	2	0	2	1	0	0	1	0	0	1	1	0	0	0	0	0
842	1	2	0	0	0	0	2	2	1	0	1	0	0	0	0	0	0	0	0	0	1	0	0	0	0	0	1	1	2	1	0	1	1	1	0	2	2	0	0	0	2	0	0	0	2	2	0	0	0
843	1	1	1	0	0	0	2	2	1	1	1	0	0	0	0	0	0	0	1	1	2	0	0	0	0	0	2	0	2	2	1	1	1	2	0	2	1	0	0	2	0	2	0	2	0	0	0	0	1
844	1	1	1	1	1	1	2	2	1	1	0	0	0	0	0	0	0	0	0	0	1	0	0	0	0	0	2	1	2	2	0	2	2	0	0	1	2	1	0	1	1	0	1	1	1	0	0	0	0
845	1	2	0	0	0	0	0	0	2	2	0	0	1	1	1	0	0	0	0	0	2	0	0	0	0	0	1	1	2	0	1	1	2	2	0	2	1	0	0	0	1	0	0	1	0	0	0	0	0
846	1	2	1	2	0	0	2	2	1	0	0	0	0	0	0	0	0	1	0	0	2	0	0	0	0	0	1	0	1	1	0	1	1	2	0	2	0	0	0	1	1	0	0	0	0	1	0	0	0
847	0	2	0	0	0	0	1	1	2	2	0	0	1	1	1	0	1	2	1	1	2	0	1	0	0	0	2	0	2	2	0	1	1	1	0	1	1	0	1	0	1	0	0	2	0	0	1	0	1
848	0	1	1	0	0	1	0	0	2	1	2	1	1	0	0	1	0	1	0	0	1	0	1	1	1	1	2	0	2	2	0	0	0	1	0	0	1	0	0	2	0	0	0	1	0	0	0	0	0
849	1	0	1	0	0	0	1	1	2	1	0	0	0	0	0	0	0	0	1	1	2	0	1	0	1	1	0	0	2	1	0	1	1	2	2	2	1	0	0	1	1	0	1	2	0	0	0	0	0
850	0	0	2	0	0	2	1	1	1	0	2	0	1	1	1	0	0	2	1	1	2	0	0	0	0	0	2	1	2	1	2	1	1	1	0	1	2	0	1	0	0	0	0	2	0	0	0	0	0
851	0	2	1	1	0	0	2	2	0	0	0	0	1	1	1	0	0	1	0	0	2	0	1	1	1	1	1	1	2	0	1	0	0	2	0	2	1	0	0	0	2	0	1	2	0	1	0	0	0
852	0	2	0	0	0	0	0	0	2	2	0	1	1	0	0	1	0	0	0	1	2	0	0	0	0	0	0	1	1	1	0	1	2	1	0	1	1	1	0	0	2	0	0	2	0	0	0	0	0
853	1	2	0	1	0	0	1	2	1	0	1	0	1	2	1	0	0	0	2	2	0	0	0	0	0	0	2	0	2	2	0	1	1	1	0	2	2	0	0	2	0	1	0	2	2	0	0	0	1
854	1	2	1	1	0	0	1	2	2	1	0	0	0	0	0	0	1	1	0	0	2	0	1	0	0	0	2	0	2	2	1	1	1	2	1	2	1	0	1	0	1	0	0	1	1	1	0	0	0
855	0	1	1	0	0	0	1	1	2	2	0	0	0	0	0	0	0	0	1	1	2	0	1	1	1	1	2	1	2	2	0	1	0	0	0	2	1	0	0	1	1	0	0	1	0	0	0	0	0
856	1	2	2	0	0	0	2	2	1	1	1	1	2	2	2	0	0	1	0	0	1	0	0	0	0	0	1	0	2	1	0	2	2	1	0	2	2	1	0	1	1	0	0	1	0	0	0	0	0
857	1	1	1	0	0	1	1	1	2	1	1	1	1	0	0	0	0	0	0	0	2	0	0	0	0	0	2	0	2	2	1	1	1	1	0	2	1	0	0	0	1	0	1	1	0	1	0	1	0
858	0	1	1	0	0	0	1	1	1	1	0	0	0	0	0	0	0	1	2	1	1	0	1	1	1	1	0	1	2	0	1	2	2	0	0	1	1	0	0	0	2	0	0	2	1	0	0	0	1
859	0	2	0	0	0	0	1	1	2	1	0	1	1	0	0	1	0	0	0	1	1	0	0	0	0	0	2	1	2	0	1	1	1	1	1	1	1	0	1	0	1	0	0	1	1	0	0	0	1
860	1	2	0	0	0	0	1	1	2	1	0	1	1	0	0	0	0	0	1	1	1	0	1	0	1	1	2	0	2	2	0	2	2	1	1	1	2	1	1	1	0	0	0	1	0	1	0	0	0
861	1	1	2	1	0	0	1	1	2	2	0	0	1	1	1	0	1	2	0	0	1	0	0	0	0	0	2	0	2	2	0	1	2	1	0	1	2	0	0	1	1	0	1	1	1	0	0	0	0
862	0	1	1	0	0	0	1	1	2	1	0	0	1	1	1	0	0	2	1	1	2	0	1	1	1	1	2	0	2	2	2	0	0	2	2	2	2	0	0	1	1	2	0	2	0	0	0	0	0
863	0	0	2	1	1	0	2	2	1	1	0	0	0	0	0	0	0	1	0	0	2	0	2	0	0	1	1	0	2	1	0	0	0	1	0	1	1	1	0	0	1	0	0	0	1	0	0	0	0
864	1	2	1	0	0	0	2	2	2	1	0	0	0	0	0	0	0	0	1	1	2	0	2	1	1	1	1	1	1	1	0	1	1	1	0	1	1	0	0	1	1	0	0	0	0	0	0	1	0
865	1	0	2	1	0	0	1	1	1	1	1	1	2	2	2	0	0	0	0	0	2	0	1	0	1	1	0	0	1	0	0	0	0	2	1	2	0	0	0	0	1	0	1	1	0	0	0	0	0
866	1	0	2	0	0	0	1	2	2	1	0	0	0	0	0	0	0	0	1	1	2	0	0	0	0	0	0	0	1	0	0	1	2	1	0	1	1	0	0	1	0	2	0	2	0	1	0	2	0
867	1	0	2	0	1	0	0	1	2	1	0	1	0	0	1	0	0	0	2	1	0	0	0	0	0	0	2	0	2	2	0	2	2	0	0	1	1	1	0	0	0	0	1	2	0	1	0	0	0
868	0	2	0	0	0	0	2	2	0	0	0	0	1	1	1	0	0	0	2	2	1	0	0	0	1	1	2	0	2	2	0	2	2	1	0	2	1	0	0	0	2	0	0	0	0	1	0	2	0
869	1	0	2	1	0	1	2	2	0	0	2	0	0	0	0	0	0	1	1	0	2	0	0	0	0	0	1	1	1	1	1	1	1	2	0	2	2	1	1	1	0	0	0	1	0	1	0	1	0
870	0	1	0	1	0	0	0	0	2	2	0	0	0	0	0	0	1	2	0	0	1	0	0	0	0	0	2	1	2	0	1	1	1	1	1	1	1	1	0	0	1	0	0	2	0	0	0	1	0
871	0	2	1	0	0	0	2	2	1	1	0	0	2	2	2	0	0	1	1	0	1	0	0	0	0	0	0	0	1	1	0	2	2	0	0	1	1	0	0	2	0	0	1	2	2	0	0	0	0
872	0	1	1	0	0	1	1	1	2	1	1	0	0	0	0	0	0	1	1	0	2	0	0	0	1	1	0	1	1	0	0	1	1	2	0	2	2	1	1	0	0	0	1	2	1	2	0	0	1
873	0	1	1	0	1	0	1	1	2	2	0	0	1	1	1	0	0	0	1	1	1	0	0	0	0	0	1	1	2	0	1	0	0	2	0	1	1	1	0	0	1	0	1	1	0	0	0	0	0
874	0	0	2	0	0	0	1	1	1	1	0	1	2	1	1	1	0	1	0	0	2	0	0	0	0	0	2	0	2	2	1	1	2	1	0	1	2	0	0	2	0	0	0	2	1	1	0	0	1
875	0	0	2	0	0	1	1	2	2	0	1	0	1	0	0	0	0	2	0	0	2	0	0	0	0	0	2	0	2	2	0	1	1	1	1	1	1	0	0	0	1	0	1	2	0	0	0	0	0
876	0	1	1	0	0	1	1	2	1	0	0	1	2	0	0	1	0	1	0	1	1	0	0	0	0	0	2	1	1	1	0	2	2	0	0	0	1	0	0	1	1	0	1	1	1	0	0	0	0
877	1	2	0	0	0	0	2	2	0	0	0	0	1	0	0	0	0	0	0	0	0	0	0	0	0	0	2	0	2	2	0	1	1	2	1	2	2	0	0	1	0	0	1	2	1	2	0	0	0
878	0	1	1	0	0	0	2	2	1	0	1	0	2	1	1	0	0	0	1	1	2	0	2	1	1	1	1	0	2	0	0	0	1	2	1	2	1	0	0	0	2	0	0	0	0	0	0	1	0
879	0	1	2	0	0	0	1	1	1	1	1	0	1	1	1	0	1	0	1	1	2	1	0	0	0	0	1	0	2	1	1	1	1	1	0	1	1	0	0	1	1	0	0	2	0	1	0	0	0
880	0	2	1	2	0	0	0	0	2	2	0	0	1	0	0	0	0	1	0	0	2	0	0	0	1	1	2	0	2	1	1	2	2	0	0	1	2	0	0	1	1	0	0	1	0	1	0	0	1
881	0	1	1	0	0	0	1	2	1	0	1	1	1	0	0	1	0	1	0	0	1	0	0	0	0	0	1	1	2	1	1	1	2	1	0	1	1	0	0	1	1	1	0	1	0	1	0	0	0
882	1	2	1	0	0	0	0	0	2	2	0	0	1	1	1	0	0	0	1	1	1	0	0	0	0	0	1	1	1	1	0	0	2	0	0	1	1	1	0	0	1	0	0	1	1	1	0	0	0
883	1	2	0	0	0	0	0	0	2	2	0	0	1	1	1	0	0	1	1	1	1	1	0	0	0	0	2	0	2	2	0	0	1	2	1	2	0	0	0	1	1	1	0	1	0	1	0	0	0
884	0	2	0	1	0	0	1	1	2	2	0	0	0	0	0	0	0	0	0	0	0	0	0	0	0	0	1	2	1	1	0	1	1	2	1	1	2	0	0	2	0	0	1	2	1	1	1	0	0
885	1	2	0	1	0	0	1	2	2	1	0	1	1	0	0	0	0	1	0	0	1	0	1	1	0	0	2	0	2	1	1	2	2	1	0	2	1	0	0	0	1	0	0	2	0	0	0	0	0
886	0	0	2	0	0	1	0	0	2	2	0	2	1	1	2	0	0	0	1	1	2	0	1	1	1	1	1	0	2	0	0	1	2	2	1	2	0	0	0	1	0	0	0	2	0	1	0	1	0
887	0	1	1	0	0	0	0	1	2	1	0	0	0	0	0	0	0	0	1	1	2	0	0	0	1	1	1	1	1	1	0	0	0	1	0	1	1	0	1	0	1	0	0	0	0	1	1	0	0
888	1	0	2	0	0	0	2	2	0	0	0	1	2	2	2	0	0	2	1	1	1	0	0	0	0	0	1	1	2	1	0	1	1	0	0	0	0	0	1	0	1	0	0	2	0	1	0	0	0
889	1	1	1	0	0	0	1	1	1	1	0	0	2	2	2	0	0	1	1	1	1	0	0	0	0	0	2	0	1	1	1	1	2	1	1	1	2	1	0	1	1	0	1	2	1	0	0	0	2
890	1	1	1	0	0	0	2	2	1	1	1	1	2	2	2	0	0	1	0	0	2	0	0	0	1	1	1	2	1	1	0	0	0	1	1	2	1	0	0	0	2	0	0	1	2	1	0	0	0
891	0	1	1	1	0	0	2	2	1	1	0	1	0	0	1	0	0	2	2	2	0	0	0	0	0	0	1	1	2	0	1	1	2	1	0	2	1	0	0	0	2	0	0	0	0	1	0	0	1
892	0	1	2	1	0	0	1	1	1	1	0	0	1	1	1	0	0	0	0	0	2	0	1	0	0	0	2	1	2	2	0	1	1	2	0	2	1	1	0	0	1	0	2	2	1	1	0	0	0
893	1	2	0	0	0	0	1	1	2	2	0	0	0	0	0	0	0	0	0	0	1	0	0	0	1	1	1	0	2	0	0	1	1	0	0	0	1	0	0	1	0	0	0	1	1	1	0	0	0
894	0	2	0	1	0	0	0	1	1	0	1	0	1	1	2	0	0	1	0	0	2	0	0	0	0	0	0	0	2	1	0	1	1	1	1	1	1	1	0	0	1	0	0	2	0	0	0	0	0
895	0	0	2	0	0	1	1	2	1	0	0	0	1	1	1	0	0	0	1	1	2	0	0	0	0	0	2	0	2	2	0	0	1	1	1	1	2	0	0	2	0	0	1	1	1	0	0	1	0
896	0	1	2	0	0	0	1	2	1	0	1	1	2	2	2	0	0	1	0	0	2	0	0	0	0	0	2	0	2	1	1	1	1	0	0	1	0	0	0	0	2	0	0	2	0	1	0	0	0
897	1	1	1	1	0	0	1	1	0	0	1	0	0	0	0	0	0	0	0	0	1	0	1	1	2	2	1	0	2	0	0	1	1	1	0	1	0	0	0	0	1	0	1	2	1	1	0	0	0
898	0	0	2	0	0	0	1	2	1	0	0	2	2	1	1	0	0	0	0	0	2	1	0	0	0	0	1	0	1	1	0	0	2	0	0	2	0	1	0	0	1	0	1	2	1	2	0	0	1
899	0	0	2	0	0	0	1	1	2	2	0	0	0	0	0	0	0	0	0	0	2	0	0	0	0	0	2	0	2	2	0	2	2	0	0	0	1	1	1	0	1	0	0	1	1	0	0	0	1
900	0	0	2	0	0	1	1	2	0	0	1	0	1	0	0	0	0	0	0	0	1	0	0	0	0	0	1	1	2	1	1	2	2	1	0	1	1	0	0	2	0	0	1	2	1	0	0	0	0
901	1	1	2	1	0	0	1	1	2	2	0	0	0	0	0	0	0	0	0	0	1	0	1	0	0	0	2	0	2	1	0	0	2	1	0	2	2	0	0	1	1	1	0	2	0	0	0	0	1
902	0	1	1	1	0	1	2	2	0	0	0	0	0	0	0	0	0	1	0	0	1	0	0	0	0	0	1	1	2	0	1	1	1	1	0	1	2	0	0	1	0	0	1	2	1	0	0	0	0
903	0	2	1	0	0	0	1	2	2	1	0	1	2	1	1	1	0	1	0	0	1	0	0	0	0	0	2	0	2	2	0	1	1	2	1	2	1	1	1	0	0	0	1	2	0	0	0	0	0
904	1	0	2	1	0	1	1	1	1	1	0	1	2	1	1	1	0	0	1	0	2	1	1	1	1	1	1	0	2	2	1	0	0	0	0	1	2	0	0	1	1	0	1	1	1	1	0	0	0
905	0	1	1	0	0	0	1	2	1	1	0	1	1	0	0	1	0	1	0	1	2	0	0	0	0	0	1	2	2	1	1	0	0	2	1	1	1	1	0	0	1	0	0	2	0	0	0	0	0
906	1	1	2	1	0	0	1	1	2	2	0	1	0	0	1	0	1	1	0	0	1	0	1	1	1	1	2	0	2	1	0	1	1	2	2	2	2	1	0	0	1	0	0	2	0	0	0	0	1
907	0	1	1	1	0	0	1	1	2	2	0	0	0	0	0	0	0	0	0	1	1	0	0	0	0	0	1	2	2	2	0	1	1	2	0	2	0	0	0	1	1	0	0	2	0	0	0	0	0
908	1	1	1	1	0	0	1	1	2	1	1	0	0	0	0	0	0	1	1	0	2	0	2	1	1	1	2	1	1	1	0	2	2	0	0	0	0	0	0	0	2	0	0	1	0	1	0	0	0
909	0	2	0	1	0	0	1	0	2	1	1	0	0	0	0	0	0	0	1	0	2	0	0	0	1	1	2	1	2	2	0	1	1	1	0	1	1	0	0	0	2	0	0	2	1	1	0	0	1
910	0	1	2	1	0	0	1	2	2	1	0	0	0	0	0	0	0	0	1	1	2	0	0	0	0	0	1	1	1	1	1	1	1	1	1	1	2	1	1	1	0	2	0	2	0	0	0	0	0
911	1	2	0	1	0	0	1	1	1	1	0	0	0	0	0	0	0	0	1	1	2	0	1	0	0	0	0	0	1	1	0	1	1	2	1	1	2	0	0	1	1	0	1	2	1	0	0	1	0
912	1	1	1	0	1	2	1	1	1	1	1	0	1	1	1	0	0	0	1	1	2	0	1	0	1	1	2	0	2	2	1	1	1	1	0	1	2	1	0	1	1	0	0	2	0	1	0	0	1
913	1	1	1	0	0	1	2	2	0	0	1	0	0	0	0	0	0	0	1	1	1	0	0	0	0	0	1	0	2	2	0	1	1	1	0	1	2	0	0	2	0	2	0	2	0	0	0	0	0
914	1	0	2	0	0	0	0	1	2	1	0	1	2	2	2	0	0	0	0	0	0	0	0	0	0	0	1	1	0	0	0	0	1	1	0	1	0	0	0	1	1	0	0	1	0	0	0	2	0
915	1	0	2	1	0	0	2	2	1	1	0	0	0	0	0	0	0	1	0	0	2	0	0	0	0	0	2	1	2	1	2	1	2	2	1	2	2	0	0	1	1	0	0	1	0	1	0	0	1
916	1	1	0	0	0	0	1	1	2	2	0	0	0	0	0	0	0	1	1	1	2	0	0	0	0	0	1	1	2	1	0	2	2	1	0	2	1	0	0	2	0	0	0	1	0	0	0	0	0
917	0	2	0	0	0	0	2	2	1	1	0	1	1	0	0	1	0	1	0	0	2	0	0	0	0	0	1	1	2	1	0	1	2	0	0	0	1	0	1	0	1	0	1	1	1	1	0	0	0
918	1	0	2	1	0	1	1	1	2	1	0	1	2	2	2	0	0	0	1	1	2	0	0	0	0	0	2	1	2	0	1	1	1	0	0	1	0	0	0	0	1	0	1	2	1	0	0	0	0
919	0	2	0	0	0	0	0	0	2	2	0	0	1	1	0	0	0	1	0	1	1	0	1	1	1	1	2	0	2	2	0	1	1	1	0	1	1	0	0	2	0	0	0	1	2	1	0	0	0
920	0	2	0	0	0	0	0	0	2	2	0	0	0	0	0	0	0	0	1	1	2	0	2	0	0	0	2	0	2	2	0	1	1	1	0	1	0	0	0	0	1	0	0	1	0	0	0	0	1
921	0	1	0	0	0	0	1	1	1	1	1	0	0	0	0	0	0	0	1	1	2	0	1	0	0	0	1	0	1	1	1	2	2	0	0	1	2	0	0	2	0	0	0	2	0	1	0	1	0
922	1	0	2	0	0	0	1	1	2	2	0	0	1	1	1	0	0	1	0	0	2	0	0	0	1	1	2	0	2	2	0	0	0	2	0	2	1	1	1	0	0	0	0	1	1	0	0	0	0
923	1	1	2	1	0	0	2	2	1	1	1	1	1	0	0	1	0	1	0	0	0	0	0	0	0	0	1	0	2	0	0	0	1	2	0	2	1	0	0	1	1	0	1	2	0	0	0	1	0
924	0	0	2	0	0	0	2	2	1	0	1	0	0	0	0	0	0	1	0	1	1	0	1	1	1	1	2	0	2	2	0	1	2	2	1	2	1	0	0	0	1	0	0	1	0	1	0	0	0
925	0	1	2	1	0	1	0	0	2	1	2	1	2	2	2	0	0	2	1	1	2	0	1	0	0	0	2	0	2	2	0	1	2	2	0	2	1	0	0	1	1	0	0	1	0	0	0	0	0
926	1	1	1	0	0	0	2	2	1	1	0	0	2	2	2	0	0	1	0	0	2	0	0	0	1	1	1	0	2	1	1	1	2	2	0	2	2	0	1	0	1	0	0	1	0	1	0	0	0
927	1	2	0	0	0	0	1	1	2	2	0	0	1	1	1	0	0	0	1	1	1	0	0	0	0	0	2	0	2	2	0	1	1	0	0	0	2	0	0	1	0	0	2	2	1	1	0	0	1
928	1	1	1	1	0	0	2	2	0	0	1	0	0	0	0	0	0	0	0	0	1	0	1	0	1	1	1	0	2	1	1	1	1	1	0	1	1	1	0	0	1	0	1	2	0	0	0	0	0
929	1	1	2	0	0	0	0	1	2	0	1	2	2	0	0	1	0	1	1	1	1	0	1	0	1	1	2	0	2	2	0	1	2	1	0	2	1	0	0	2	0	0	0	0	1	1	0	0	0
930	1	1	1	0	0	1	1	2	2	1	0	0	1	1	1	0	0	0	1	1	2	0	1	0	1	1	1	0	2	1	0	1	2	1	0	1	1	1	0	0	1	1	0	2	1	0	0	0	0
931	0	1	1	0	0	0	2	2	1	1	0	0	1	1	2	0	0	1	0	0	2	0	0	0	0	0	2	1	2	1	2	2	2	0	0	1	1	0	1	0	1	0	0	2	1	0	0	0	2
932	1	2	0	0	0	0	0	0	2	2	0	1	1	0	0	0	0	0	1	1	2	0	0	0	0	0	1	1	2	1	0	1	1	1	0	1	2	0	0	2	0	0	0	1	0	0	0	0	2
933	0	2	0	1	0	0	0	0	1	1	1	0	0	0	0	0	0	1	0	0	2	0	1	0	0	0	0	1	1	1	0	1	2	1	0	1	2	0	1	0	1	0	0	1	0	0	0	0	0
934	1	1	2	0	0	0	2	2	0	0	0	1	0	0	1	0	0	1	1	1	0	0	0	0	0	0	1	0	2	1	0	2	2	1	0	1	1	0	0	1	0	0	0	1	2	1	0	0	0
935	1	0	2	0	1	0	1	2	1	0	1	1	0	0	1	0	0	0	0	0	2	0	1	1	1	1	2	0	1	0	0	0	0	2	0	2	2	0	0	1	1	0	0	2	1	1	0	0	0
936	1	0	2	0	0	2	2	2	0	0	1	0	1	1	1	0	0	1	0	0	1	0	0	0	0	0	2	0	2	1	1	1	2	2	2	2	2	0	0	1	1	0	0	1	0	1	0	0	0
937	0	2	0	0	0	0	1	1	1	1	0	0	1	0	0	0	0	0	1	1	1	0	0	0	0	0	2	0	2	2	1	1	1	2	1	2	0	0	0	0	1	0	0	1	0	1	0	1	0
938	0	1	1	0	0	0	0	0	1	1	1	0	0	0	0	1	0	1	1	0	1	0	0	0	0	0	2	0	2	2	0	2	2	2	0	1	1	0	0	0	1	0	0	1	0	1	0	0	1
939	1	2	0	0	0	0	1	2	1	0	0	0	1	1	1	0	0	0	1	1	2	0	1	0	0	0	1	0	2	1	0	1	1	1	0	2	1	0	0	1	1	0	0	1	0	1	0	0	0
940	0	2	1	0	0	0	0	1	2	2	0	0	1	1	1	0	0	1	1	1	1	0	0	0	0	0	1	2	1	1	1	1	0	2	1	2	2	0	0	2	0	0	0	1	0	1	0	0	1
941	0	1	1	1	0	0	1	2	1	1	0	0	0	0	0	0	0	0	0	0	1	0	0	0	1	1	2	1	2	2	0	0	0	1	0	2	0	0	0	0	2	0	0	0	0	1	0	0	0
942	1	1	2	1	0	0	1	1	1	1	0	1	1	0	0	1	0	0	0	0	1	0	0	0	0	0	1	1	1	1	0	0	0	1	0	2	2	2	0	0	0	0	0	1	0	0	0	1	0
943	1	1	1	0	1	1	0	0	2	2	0	1	1	0	0	1	0	0	1	1	1	0	0	0	0	0	1	0	2	1	0	1	1	1	0	2	2	1	0	1	1	0	0	2	0	0	1	0	0
944	0	1	2	1	0	0	1	1	2	2	0	1	1	0	0	0	0	0	1	1	2	0	0	0	0	0	2	0	2	2	0	0	1	1	0	2	2	1	0	1	0	0	0	1	0	1	0	0	0
945	0	2	0	0	0	0	1	1	1	1	1	0	1	1	1	0	1	1	1	0	1	0	0	0	1	1	2	1	2	2	0	0	1	2	1	2	0	0	0	0	2	0	0	2	0	0	0	0	0
946	0	1	1	0	1	2	0	0	2	2	0	0	1	1	0	0	0	0	1	1	0	0	0	0	0	0	1	0	2	1	0	1	2	1	0	1	1	0	0	0	1	0	1	1	1	2	0	0	0
947	1	1	2	0	0	0	0	0	2	2	0	0	1	1	1	0	0	0	2	1	2	0	0	0	0	0	2	1	2	2	0	2	2	2	0	2	2	1	1	0	0	0	0	1	0	1	0	1	1
948	1	1	2	0	0	0	0	0	2	2	0	1	1	0	0	0	0	0	2	2	1	0	1	1	1	1	2	0	2	2	1	2	2	1	1	2	1	0	0	0	1	0	0	0	0	0	0	0	1
949	0	0	2	0	0	0	0	1	2	2	0	0	1	1	1	0	0	0	0	0	2	0	0	0	0	0	0	2	0	0	0	1	1	1	0	1	0	0	0	0	2	0	1	1	1	1	0	0	0
950	1	1	1	0	0	0	0	1	2	1	0	0	1	1	1	0	0	1	0	0	2	0	0	0	0	0	2	0	2	2	1	2	2	0	0	1	2	0	1	1	0	0	1	2	1	0	0	0	1
951	0	0	2	0	0	0	1	1	1	1	1	1	2	2	2	0	0	0	1	0	2	0	1	0	0	0	2	1	1	0	1	1	2	1	1	2	2	1	0	0	1	1	0	2	1	0	0	0	0
952	1	2	0	0	0	0	2	2	1	1	0	0	0	0	0	0	0	0	0	0	2	0	0	0	0	0	1	0	2	2	0	1	1	1	0	1	0	0	0	1	1	0	1	2	1	1	1	0	0
953	0	2	1	1	0	0	1	1	2	1	0	0	0	0	0	0	0	0	1	1	2	0	0	0	0	0	1	0	2	1	0	0	0	1	0	0	1	0	0	0	0	0	0	2	0	2	0	0	1
954	1	0	2	0	0	2	0	1	2	0	1	0	1	1	1	0	0	1	1	0	2	0	0	0	0	0	1	1	2	0	1	1	1	1	0	2	2	0	0	0	1	0	0	2	0	1	0	0	1
955	0	0	2	0	0	1	1	1	1	1	0	1	1	0	0	1	0	1	2	2	1	1	0	0	0	0	2	0	2	2	0	1	2	2	1	2	2	0	0	2	0	0	0	1	0	0	0	0	0
956	0	1	2	1	0	0	0	1	2	1	0	0	1	0	0	0	0	0	0	0	1	0	0	0	0	0	1	1	0	0	0	2	2	2	1	2	1	1	0	0	1	0	0	2	0	0	0	0	2
957	0	1	2	0	0	1	1	1	1	0	0	0	0	0	0	0	0	1	0	0	2	0	0	0	0	0	2	0	2	2	1	1	1	1	0	1	0	0	0	0	2	1	0	1	1	0	0	0	2
958	0	1	1	0	0	1	1	2	2	1	0	1	1	1	1	0	0	0	1	1	0	0	0	0	0	0	1	0	2	1	0	1	1	2	1	2	1	1	0	0	1	2	0	2	0	1	0	0	0
959	1	2	1	0	0	0	0	0	2	2	0	0	2	1	1	0	0	1	0	0	2	1	0	0	0	0	0	0	2	1	0	1	1	1	0	1	0	0	0	0	2	1	0	2	0	1	0	0	0
960	0	0	1	0	0	0	1	1	1	1	0	0	0	0	0	0	0	0	1	1	0	0	0	0	0	0	1	0	2	1	0	2	2	0	0	1	1	1	0	0	1	1	0	2	1	0	0	1	0
961	0	1	1	1	0	0	1	1	0	0	1	0	0	0	0	0	0	1	0	0	2	1	0	0	0	0	0	1	2	0	1	1	1	1	0	2	1	0	0	1	1	1	1	2	1	0	0	0	1
962	1	1	2	0	0	0	1	2	2	1	0	0	1	1	1	0	0	1	1	1	1	0	1	1	1	1	2	0	2	1	1	2	2	2	0	2	2	0	0	1	1	0	0	0	0	1	0	0	0
963	0	2	0	0	0	0	0	1	2	2	0	0	2	2	2	0	0	0	1	1	2	0	0	0	0	0	2	1	2	1	2	1	1	1	0	1	2	0	0	2	0	0	1	2	1	0	0	0	0
964	0	1	2	1	0	1	1	1	2	1	1	0	0	0	0	0	0	1	0	0	2	0	0	0	0	0	2	1	2	0	1	1	2	1	0	1	1	0	0	2	0	0	0	1	0	1	0	0	0
965	1	1	1	1	0	0	0	1	1	0	1	1	2	2	2	0	0	1	1	1	1	0	0	0	0	0	1	0	2	1	0	1	1	0	0	1	1	0	0	1	1	0	0	1	0	0	0	0	0
966	1	0	2	0	0	0	1	1	2	2	0	1	1	0	0	0	0	0	0	0	1	0	0	0	1	1	2	1	2	1	1	1	1	2	0	2	2	0	0	1	1	0	0	1	0	0	0	0	0
967	0	1	2	1	0	0	2	2	0	0	1	1	1	0	0	0	0	0	1	1	1	0	0	0	0	0	1	0	2	1	0	0	1	1	0	2	0	0	0	0	2	0	1	1	1	2	0	0	0
968	1	1	1	0	0	0	1	1	2	2	0	0	0	0	0	0	0	0	0	0	1	0	0	0	1	1	2	1	2	2	1	0	0	2	1	1	2	0	0	2	0	0	0	2	1	1	0	0	2
969	0	2	1	0	0	0	2	2	1	0	2	1	1	0	0	0	0	0	2	1	1	0	0	0	0	0	0	0	2	1	0	1	2	1	0	2	2	0	0	1	1	1	0	2	1	0	0	0	1
970	1	1	2	1	0	0	1	2	1	0	1	0	1	1	0	0	0	0	0	0	2	1	0	0	0	0	1	1	1	1	1	2	2	2	0	2	2	0	0	1	0	0	0	1	0	1	1	0	0
971	1	2	1	0	0	0	0	0	2	2	0	0	0	0	0	0	0	1	0	0	1	0	1	0	0	0	2	0	1	1	1	1	1	2	0	2	2	1	0	0	1	0	1	1	1	0	0	0	0
972	1	1	1	0	0	1	1	2	2	1	0	1	1	0	0	1	0	0	0	0	0	0	0	0	0	0	2	1	1	0	1	1	1	2	1	2	2	0	0	0	1	0	1	2	1	1	0	0	1
973	0	1	2	1	0	0	2	2	1	1	0	0	1	1	1	0	0	1	0	0	2	1	1	1	0	1	2	1	2	1	2	1	1	2	0	0	0	0	0	0	1	1	0	2	1	0	0	1	0
974	0	1	1	1	0	0	0	0	2	2	0	0	1	1	1	0	1	1	0	1	2	0	0	0	0	0	2	1	2	1	2	0	1	2	1	2	0	0	0	0	1	0	0	1	1	0	0	0	0
975	1	2	0	0	0	0	1	2	2	1	0	1	2	2	2	0	0	0	0	0	1	0	1	1	1	1	2	0	2	2	0	2	1	1	0	2	1	0	0	1	1	0	0	0	2	0	0	0	0
976	1	1	2	0	0	0	2	2	0	0	0	0	1	1	1	0	0	1	1	1	1	0	0	0	0	0	2	1	2	1	1	1	2	0	0	1	2	1	0	1	0	0	1	1	0	0	0	0	0
977	0	2	0	0	0	0	0	0	2	2	0	0	1	1	1	0	1	1	0	0	1	0	0	0	0	0	2	1	2	2	0	2	2	0	0	1	1	0	0	0	1	0	0	2	0	1	0	0	0
978	1	0	2	1	0	1	2	2	0	0	0	0	1	1	1	0	0	0	1	1	2	1	0	0	0	0	0	1	1	1	0	1	1	1	0	1	0	0	0	0	1	0	0	2	0	1	0	0	0
979	0	2	1	0	0	0	1	1	2	2	0	0	0	0	0	0	0	1	0	0	2	0	0	0	0	0	2	0	2	2	0	1	1	1	1	1	1	0	0	1	1	1	0	1	1	1	0	0	0
980	1	0	2	1	0	0	2	2	0	0	0	1	1	0	0	1	0	0	1	1	0	0	0	0	0	0	2	0	2	1	1	0	1	1	0	1	1	1	1	0	0	0	0	1	1	2	0	0	0
981	0	0	2	0	1	0	2	2	1	1	1	0	1	1	1	0	0	0	0	0	2	0	0	0	0	0	2	0	2	1	0	2	2	0	0	0	1	0	0	1	1	0	0	1	0	1	0	0	0
982	0	2	1	0	0	0	1	1	1	1	1	1	1	1	1	0	0	1	2	1	1	0	1	1	1	1	0	0	2	1	0	1	1	2	0	2	0	0	0	1	1	0	0	1	1	2	0	1	0
983	0	2	1	0	0	0	1	1	2	2	0	0	2	1	1	0	0	1	1	1	2	0	0	0	0	0	2	0	2	1	0	2	2	0	0	1	2	0	0	2	0	0	0	1	0	0	0	0	0
984	0	1	1	0	1	0	1	1	1	1	0	0	0	0	0	1	0	0	0	0	2	0	0	0	0	0	0	1	1	0	0	1	0	2	1	2	2	1	0	1	1	0	0	0	0	0	0	0	1
985	1	1	2	1	0	0	0	0	2	2	0	2	1	1	2	0	0	1	2	2	1	0	0	0	0	0	0	0	1	0	0	0	0	2	0	2	1	0	0	0	2	0	0	1	1	0	0	0	0
986	1	0	2	1	1	0	0	2	2	0	1	0	0	0	0	0	0	1	1	1	1	0	0	0	0	0	2	0	2	2	1	1	2	1	0	1	0	0	0	0	1	0	0	1	0	1	0	0	1
987	1	0	1	0	0	0	2	2	2	1	0	0	0	0	0	0	0	1	0	0	2	0	0	0	0	0	2	0	2	2	1	1	2	0	0	2	1	0	0	0	1	0	0	2	1	0	0	0	0
988	1	1	1	0	1	1	2	2	1	1	1	2	2	0	0	1	0	1	0	0	0	0	0	0	0	0	1	1	2	0	1	1	1	0	0	1	2	0	0	1	0	0	1	2	1	0	0	0	1
989	1	2	1	2	0	0	2	2	1	1	0	1	1	0	0	1	0	0	0	0	1	0	0	0	0	0	0	1	2	0	1	1	1	1	0	1	2	1	0	0	1	0	0	1	0	0	0	0	0
990	0	2	1	0	0	0	2	2	2	1	0	1	1	1	2	0	0	2	1	1	2	0	1	0	0	0	2	0	2	1	0	1	2	1	0	2	2	1	0	1	1	0	0	1	0	1	0	0	0
991	1	1	1	1	0	0	2	2	0	0	0	0	0	0	0	0	0	1	1	1	0	0	0	0	0	0	1	0	1	1	1	0	0	2	0	2	1	0	0	1	1	0	0	0	0	0	0	0	0
992	1	2	1	1	0	0	1	2	2	1	0	1	1	0	1	0	0	0	1	1	2	0	0	0	0	0	2	0	2	2	1	0	0	2	0	2	2	1	1	0	1	1	0	2	1	0	0	1	0
993	1	2	1	1	0	0	0	1	2	1	0	0	0	0	0	0	0	1	0	0	2	0	2	0	0	1	2	1	2	1	2	1	1	1	0	1	2	0	0	0	2	0	1	2	1	0	0	1	0
994	0	1	1	1	0	0	1	2	2	0	0	1	2	0	0	1	0	1	1	0	2	0	0	0	0	0	1	0	2	0	0	1	1	0	0	0	0	0	0	0	2	0	0	2	1	2	0	0	0
995	1	1	1	0	0	1	1	1	0	0	0	0	1	1	1	0	0	0	1	1	1	1	0	0	0	0	2	1	2	2	0	2	2	0	0	1	1	1	0	0	0	1	0	2	1	0	0	0	0
996	0	2	1	0	0	0	0	0	2	2	0	0	1	1	1	0	0	0	1	1	1	0	1	0	0	0	2	0	2	2	1	1	1	1	0	2	1	0	0	1	1	0	0	1	2	1	0	0	0
997	0	1	1	0	0	0	0	0	2	2	0	0	0	0	0	0	0	1	0	0	1	0	0	0	0	0	1	2	2	2	0	1	1	0	0	1	0	0	0	0	2	0	0	2	0	2	0	0	1
998	0	1	1	0	0	1	0	1	2	1	0	1	1	0	0	1	0	0	0	0	2	0	0	0	0	0	1	0	1	1	1	1	1	2	0	2	2	0	1	0	1	0	0	2	0	1	1	0	0
999	1	1	1	1	0	1	2	2	1	1	0	1	0	0	1	0	0	1	1	1	0	0	0	0	0	0	2	0	2	1	1	1	0	0	0	2	1	1	1	0	0	0	1	1	1	1	0	0	0
1000	0	2	1	1	0	0	1	1	2	1	0	0	2	0	0	0	0	1	0	0	1	0	0	0	0	0	1	1	1	1	0	2	2	0	0	0	2	1	0	1	0	0	0	2	0	2	0	0	0
[truncated: 252 more columns]
