# Supplementary material for: KNN-MDR: a learning approach for improving interactions mapping performances in genome wide association studies
Source: BMC Bioinformatics. 2017 Mar 21;18:184. doi: 10.1186/s12859-017-1599-7 (PMC5361736; doi:10.1186/s12859-017-1599-7)
Supplement: Supplementary file 6 — The data set(s) supporting the results of Table 4. (ZIP 7095 kb) [file 12859_2017_1599_MOESM6_ESM.zip › 100 simulations/S67/mkallsimul.dat]

1	1	0	2	0	0	0	1	1	1	2	0	1	1	0	0	0	2	0	0	2	2	0	2	0	0	1	1	1	1	2	1	0	1	1	1	2	1	1	1	0	0	1	0	1	0	1	0	0	1
2	1	0	1	0	1	1	2	0	0	0	1	1	0	0	0	0	1	1	1	1	2	0	2	0	0	1	2	2	1	2	2	0	2	0	0	2	0	0	0	0	0	0	0	1	0	0	0	0	0
3	1	0	1	0	0	0	0	0	1	1	0	0	1	1	1	0	1	0	1	1	2	1	2	0	0	0	2	1	1	2	0	0	1	0	0	1	1	0	0	0	0	0	0	1	1	1	0	0	1
4	1	0	2	0	1	1	0	0	2	2	0	1	2	0	0	0	1	2	1	0	2	1	2	0	0	0	1	1	1	2	0	1	1	0	0	1	1	0	0	0	0	0	0	1	0	1	0	1	1
5	1	0	1	0	0	0	2	0	1	1	1	0	0	0	0	0	2	0	0	1	1	0	2	0	0	0	2	2	0	2	1	1	1	1	0	0	1	0	0	0	0	1	1	2	0	1	0	1	2
6	1	0	2	0	1	1	1	1	1	2	0	1	1	0	0	0	1	1	0	1	1	1	2	0	1	0	2	2	1	2	2	1	1	2	1	2	2	0	0	0	0	1	0	1	0	1	0	0	2
7	1	0	1	0	0	0	0	0	1	1	0	0	0	0	0	0	2	0	0	2	2	1	2	0	0	1	2	2	0	2	2	0	0	0	1	2	2	0	0	0	0	1	0	1	0	0	0	0	1
8	0	0	1	0	0	0	0	0	1	1	1	1	1	0	0	0	0	2	1	0	1	0	2	1	1	1	2	2	1	2	1	0	1	1	0	2	1	1	1	0	1	1	0	1	2	1	0	0	0
9	1	0	2	0	1	1	2	1	0	1	0	0	1	0	0	1	2	0	0	2	2	1	1	1	1	1	1	1	2	2	1	0	0	0	0	0	1	0	0	2	1	0	0	1	1	1	0	0	1
10	1	0	1	0	0	0	1	0	0	0	0	0	2	0	0	0	0	0	0	2	2	0	2	0	0	1	2	2	1	2	1	0	1	0	0	1	1	0	0	0	0	1	1	2	2	0	0	1	1
11	0	0	2	0	2	2	1	1	1	2	0	0	1	0	0	0	0	2	1	1	2	0	2	0	0	1	1	0	1	2	0	0	1	0	0	1	0	1	1	0	0	0	0	2	1	0	0	0	1
12	1	0	1	1	0	1	0	0	0	0	1	1	1	0	0	0	2	1	1	1	1	0	2	0	0	1	0	0	1	1	0	0	1	0	0	2	1	0	0	0	0	0	0	2	0	1	0	0	1
13	0	0	0	0	0	0	2	0	0	0	1	0	0	0	0	0	2	0	0	2	1	1	2	0	0	0	1	1	1	2	0	1	1	1	1	1	1	1	1	0	0	1	1	2	0	1	0	0	1
14	1	0	0	0	0	0	1	0	0	0	1	0	0	0	0	0	1	1	1	1	1	0	2	0	0	1	2	2	0	1	0	0	0	1	1	2	1	0	0	0	0	0	0	2	0	0	0	0	1
15	1	0	2	0	0	0	1	0	0	0	0	0	0	0	0	0	1	1	1	1	1	0	2	0	0	1	2	2	0	2	1	0	1	1	1	1	2	0	0	1	0	1	0	1	0	0	0	0	1
16	1	0	2	0	0	0	0	0	1	1	1	0	1	0	0	0	1	1	1	1	2	0	1	0	0	1	2	2	0	2	1	1	1	2	0	2	0	0	0	0	0	1	1	1	1	2	0	0	1
17	1	0	2	0	1	1	1	0	1	1	0	2	1	0	0	0	1	0	0	2	2	0	1	0	0	1	0	1	2	2	1	0	0	1	1	2	1	1	0	1	0	1	1	1	1	1	0	0	1
18	0	0	0	0	0	0	0	0	1	1	0	0	2	0	0	1	2	1	1	1	1	0	2	0	0	1	2	2	1	2	1	0	0	1	2	2	2	0	1	0	1	0	0	1	0	1	0	0	1
19	0	0	1	0	1	1	2	0	0	0	1	1	2	0	0	1	2	0	0	2	2	0	2	0	0	0	2	2	0	2	0	2	2	0	0	1	2	0	0	1	0	1	1	1	1	1	0	0	1
20	0	0	1	0	0	0	2	1	0	1	0	0	0	0	0	0	1	2	1	0	1	0	2	0	0	1	2	2	0	1	0	0	1	1	0	1	1	0	0	0	0	0	0	0	0	1	0	0	1
21	0	0	0	0	0	0	0	0	2	2	0	1	1	0	0	0	1	1	0	1	1	0	1	0	0	1	1	1	2	2	1	0	1	0	0	1	2	0	0	1	0	0	0	1	1	0	0	1	2
22	0	0	2	0	0	0	1	0	1	1	0	0	1	0	0	1	1	0	0	2	2	0	2	0	0	1	2	2	1	2	0	1	1	0	1	1	1	0	0	1	0	1	1	2	1	0	0	0	1
23	0	0	2	0	1	1	1	1	1	2	0	1	0	0	0	0	0	0	1	1	2	0	2	0	0	2	2	2	0	1	0	0	0	2	1	1	1	1	1	0	0	0	0	1	0	0	0	0	1
24	1	0	2	0	0	0	1	0	0	0	1	1	0	0	0	0	1	0	0	2	2	0	2	0	0	1	1	2	0	2	0	1	0	0	0	2	2	0	0	1	0	0	0	2	1	0	0	0	1
25	0	0	0	0	0	0	1	0	2	2	0	0	0	0	0	0	1	1	1	1	1	0	2	0	0	1	2	2	0	2	0	1	1	0	0	1	1	0	0	1	0	0	0	2	0	0	0	1	1
26	0	0	1	0	0	0	1	1	0	1	0	1	1	0	0	0	1	0	1	1	2	0	2	0	1	0	2	2	0	1	1	1	1	0	0	1	0	0	0	0	0	1	0	0	0	0	1	0	1
27	0	0	2	0	0	0	2	1	0	1	0	1	1	0	0	0	0	1	2	0	2	0	2	0	0	0	1	0	2	2	0	0	1	1	1	1	0	0	0	1	0	1	1	2	1	1	0	0	1
28	1	0	2	0	0	0	1	0	1	1	0	0	0	0	0	0	1	0	1	1	2	0	2	0	1	1	1	2	0	2	1	1	1	0	0	2	2	0	1	0	1	0	0	1	0	0	0	0	1
29	0	0	2	0	1	1	2	0	0	0	0	0	0	0	0	0	1	1	0	1	1	2	2	0	0	0	0	2	1	2	1	0	1	1	1	1	2	0	1	1	1	0	0	2	1	0	0	1	2
30	1	0	1	0	0	0	1	0	0	0	1	0	0	0	0	0	1	1	1	1	2	0	2	0	1	2	1	2	1	1	1	0	0	0	0	2	2	0	0	1	0	1	1	2	1	0	0	0	1
31	1	1	1	0	1	1	2	1	0	1	1	0	1	0	0	1	2	0	0	2	2	1	0	1	1	1	1	1	0	1	0	1	1	1	1	1	1	0	0	0	0	0	0	2	0	1	0	0	0
32	0	0	1	0	0	0	2	1	0	1	1	0	0	0	0	0	1	0	1	1	2	0	0	0	0	0	0	2	0	1	0	0	1	0	0	1	2	0	0	1	0	1	1	2	1	0	0	1	1
33	1	0	0	0	0	0	1	0	0	0	2	0	0	0	0	0	1	1	1	1	2	1	2	0	0	1	1	1	2	2	0	0	1	0	0	1	2	0	0	2	1	1	1	1	0	0	0	0	1
34	0	1	1	0	1	1	1	0	1	1	1	0	1	0	0	1	0	2	0	1	1	0	1	0	0	1	1	2	1	1	0	0	1	1	1	2	1	0	0	0	0	0	0	1	0	1	0	0	1
35	0	0	2	0	1	1	2	1	0	1	0	0	0	0	0	0	1	1	1	1	2	0	2	0	0	1	1	2	2	2	0	2	1	0	0	2	0	0	0	0	1	0	0	2	0	0	0	0	0
36	1	0	1	0	0	0	1	0	0	0	0	0	0	0	0	0	1	1	1	1	1	0	0	0	0	1	1	2	1	1	1	1	2	0	0	1	2	0	1	0	1	1	0	1	0	1	0	1	1
37	0	0	1	0	0	0	1	0	1	1	0	0	2	0	0	0	2	1	1	1	2	0	2	0	1	1	2	2	0	2	0	1	1	0	0	1	1	0	0	0	0	0	0	2	0	0	0	0	1
38	1	0	2	0	0	0	0	0	2	2	0	1	1	0	0	0	1	1	1	1	2	0	2	0	0	2	1	2	0	2	0	1	2	0	1	1	1	0	0	0	0	2	2	2	1	1	0	0	0
39	0	0	0	0	0	0	2	1	0	1	0	0	1	0	0	1	0	1	0	1	0	0	2	0	0	2	2	2	1	2	2	0	0	0	0	1	2	0	0	1	0	1	1	2	0	0	0	0	0
40	0	0	1	0	0	0	0	0	1	1	1	0	0	0	0	0	1	0	0	2	2	1	2	0	0	1	1	1	0	1	1	0	1	0	0	1	2	0	0	1	1	0	0	1	0	1	0	0	0
41	1	1	1	0	0	0	1	1	1	2	0	0	0	0	0	0	0	2	2	0	0	0	2	0	0	1	1	2	0	2	1	0	0	0	0	2	2	0	0	1	1	0	0	2	0	2	0	0	1
42	0	0	2	0	0	0	1	0	1	1	1	0	1	0	0	0	1	1	0	1	1	0	2	0	0	1	1	2	1	2	0	1	0	0	0	2	1	0	0	1	0	1	1	1	1	0	0	0	1
43	0	0	1	0	0	0	1	0	2	2	0	0	1	0	0	0	2	2	2	0	1	0	2	0	1	1	2	2	0	2	0	0	1	0	0	2	0	0	0	1	0	2	2	2	1	1	0	0	2
44	0	1	1	0	0	0	2	0	0	0	1	0	2	0	0	0	1	1	1	1	1	1	2	0	0	0	1	2	0	1	1	2	1	0	0	1	1	1	1	0	0	0	0	1	0	0	0	0	1
45	0	0	2	0	0	0	1	0	0	0	1	0	1	0	0	1	1	2	2	0	1	0	1	0	1	2	0	1	1	2	0	0	0	1	0	1	2	1	1	0	1	0	0	2	0	0	0	0	0
46	0	0	2	0	1	1	1	0	1	1	0	2	2	0	0	0	1	1	0	1	2	1	2	0	0	2	1	2	0	2	0	0	1	2	1	2	1	0	0	0	0	1	1	2	1	1	0	0	1
47	1	1	1	0	0	0	2	0	1	1	1	1	1	0	0	0	1	1	2	0	1	0	2	0	0	0	0	1	2	1	0	0	1	0	0	1	1	0	0	0	0	0	0	2	1	1	0	1	1
48	1	0	1	0	0	0	1	0	0	0	2	0	1	0	0	0	2	2	1	1	2	0	2	0	0	0	2	2	2	2	1	1	1	0	0	1	0	0	0	0	0	2	2	2	1	0	0	0	1
49	1	0	2	0	1	1	0	0	0	0	0	0	0	0	0	0	1	0	0	2	2	1	2	0	0	0	1	2	0	1	2	0	0	0	0	2	1	0	0	1	1	0	0	2	0	1	0	1	2
50	1	0	2	0	1	1	1	1	1	2	0	2	2	1	1	0	2	1	1	1	2	0	2	0	0	2	1	0	2	2	0	1	1	0	0	2	2	1	1	1	0	1	1	1	1	0	0	0	1
51	1	0	1	0	0	0	1	1	1	2	0	0	1	0	0	0	2	0	0	2	2	1	2	0	0	1	1	2	0	2	1	1	2	0	1	2	0	0	0	1	0	0	0	0	2	2	0	0	1
52	0	0	1	0	0	0	1	0	1	1	2	0	0	0	0	0	1	1	1	1	2	0	1	0	0	0	1	1	1	2	0	2	1	0	0	0	1	0	0	1	0	1	1	2	1	0	0	1	0
53	0	0	0	0	0	0	0	0	2	2	0	0	1	0	0	0	1	1	0	1	1	1	1	0	0	0	2	2	0	1	1	0	1	2	0	1	0	0	0	0	0	0	0	2	0	0	0	0	0
54	1	0	1	0	1	1	1	0	1	1	1	1	2	0	0	0	0	2	2	0	0	1	2	0	0	2	0	1	2	1	0	0	2	1	0	1	2	0	0	2	0	1	1	2	1	1	0	0	1
55	1	0	2	0	1	1	0	0	1	1	0	0	2	0	0	0	2	0	0	2	2	0	1	0	0	1	2	2	0	2	0	1	1	1	1	1	1	0	0	1	0	1	1	2	1	0	0	0	0
56	1	0	1	0	0	0	0	0	0	0	1	0	0	0	0	0	0	0	0	2	2	0	2	0	1	0	1	1	1	2	0	0	0	1	0	2	2	1	0	0	0	0	0	1	0	0	0	2	2
57	0	0	1	0	1	1	0	0	2	2	0	0	0	0	0	0	2	0	0	2	2	0	2	0	0	2	2	2	0	2	1	0	2	0	0	0	2	0	0	2	0	0	0	2	0	0	0	0	0
58	1	0	2	0	0	0	1	0	0	0	0	0	1	0	0	0	2	1	1	1	2	0	2	0	1	0	1	1	2	2	0	0	1	0	0	2	1	1	1	0	0	0	0	2	2	0	0	0	1
59	1	1	2	0	0	0	0	0	1	1	0	1	2	0	0	0	1	1	2	0	1	0	0	0	0	0	0	1	0	0	1	1	2	0	0	2	1	0	0	0	0	0	0	0	0	0	1	0	0
60	0	0	0	0	0	0	2	0	0	0	0	0	1	0	0	0	2	0	0	2	2	0	1	0	0	1	0	2	2	1	0	0	1	2	0	1	1	0	1	0	1	0	0	1	1	1	0	0	1
61	0	0	2	0	0	0	0	0	2	2	0	0	1	0	0	1	2	1	0	2	2	0	2	0	0	2	1	2	0	2	0	0	1	1	0	2	2	0	1	1	1	0	0	1	1	1	0	0	1
62	0	0	2	0	0	0	1	0	0	0	1	0	1	0	0	1	2	2	1	1	2	0	2	0	0	1	1	2	1	1	1	2	1	0	0	1	2	1	1	0	0	0	0	1	0	1	0	0	2
63	0	0	2	0	1	1	1	0	1	1	1	0	0	0	0	0	1	1	2	0	2	0	2	0	0	1	2	2	0	2	0	1	2	1	0	1	2	0	1	0	1	0	0	2	1	0	0	1	1
64	1	0	1	0	0	0	1	0	0	0	1	0	0	0	0	0	0	1	1	0	0	1	2	0	0	1	1	2	1	1	1	2	2	0	0	1	2	0	0	1	0	1	1	1	1	1	0	0	1
65	0	0	2	0	0	0	1	0	0	0	1	0	0	0	0	0	2	1	1	1	2	0	2	0	0	2	2	2	1	2	0	1	2	1	0	1	1	0	0	0	0	1	1	2	0	1	0	0	1
66	0	0	2	0	1	1	1	0	0	0	2	0	0	0	0	0	1	1	1	1	1	0	0	0	0	1	2	2	1	2	1	0	0	1	0	2	1	0	0	0	0	0	0	0	0	0	0	0	1
67	1	0	2	0	0	0	0	0	1	1	0	0	2	0	0	1	0	0	1	1	2	1	1	1	1	2	0	1	1	2	0	1	2	0	0	1	0	0	0	1	0	0	0	2	0	1	0	0	1
68	0	0	2	0	1	1	1	1	1	2	0	1	1	1	1	0	1	1	1	1	2	0	2	0	0	2	1	2	1	2	1	0	0	1	1	2	2	0	0	1	1	1	1	1	1	2	0	0	2
69	0	0	0	0	0	0	0	0	1	1	0	1	1	1	1	0	1	1	1	0	0	0	2	0	0	1	2	2	1	2	2	1	1	0	0	2	2	0	0	0	0	1	0	1	0	1	0	0	0
70	0	1	2	0	0	0	0	0	2	2	0	0	0	0	0	0	2	0	0	2	2	1	2	0	1	0	1	1	1	2	1	0	1	0	0	2	0	0	0	0	0	0	0	1	1	1	0	0	0
71	1	0	2	0	0	0	1	0	1	1	0	0	1	0	0	1	1	1	1	1	2	0	1	0	0	1	0	2	0	1	0	0	0	0	0	0	1	0	0	1	0	0	0	2	0	1	0	0	1
72	1	0	0	0	0	0	2	1	0	1	0	1	0	0	0	0	1	1	1	1	1	1	2	0	0	0	1	1	2	2	1	0	0	1	1	2	2	1	1	1	0	0	0	1	1	1	0	0	0
73	0	0	0	0	0	0	2	0	0	0	2	0	0	0	0	0	1	1	1	1	2	0	2	0	0	2	2	2	0	2	1	0	0	1	1	2	1	0	0	2	0	1	1	2	0	1	0	0	1
74	0	0	0	0	0	0	1	1	0	1	0	0	0	0	0	0	1	0	0	2	2	0	2	0	0	1	2	2	1	2	1	0	0	0	0	2	2	0	0	1	0	0	0	2	0	0	0	0	1
75	1	0	1	0	0	0	1	1	1	2	0	1	1	0	0	0	1	0	0	2	2	0	2	0	0	2	0	1	2	1	0	1	2	0	0	2	1	0	0	1	0	0	0	2	0	1	0	0	0
76	1	0	1	0	1	1	1	1	1	2	0	0	1	0	0	0	1	1	0	1	1	0	2	0	0	1	2	2	0	2	0	0	2	1	0	1	0	1	1	0	0	1	1	2	1	1	0	0	1
77	0	0	1	0	0	0	1	0	1	1	0	1	1	0	0	0	1	0	0	2	2	0	2	0	0	2	0	1	2	1	0	0	1	1	0	2	2	0	0	1	0	0	0	2	2	0	0	0	1
78	0	0	2	0	0	0	1	0	1	1	0	1	1	0	0	0	0	2	2	0	0	0	0	0	0	1	1	1	2	2	1	0	0	0	0	2	1	1	1	0	0	0	0	2	1	1	0	0	1
79	1	0	0	0	0	0	0	0	2	2	0	0	0	0	0	0	0	0	0	2	2	0	2	0	0	1	1	1	0	1	0	1	1	1	2	2	1	0	0	1	1	0	0	1	1	1	0	0	1
80	0	0	1	0	0	0	0	0	1	1	1	0	0	0	0	0	1	0	1	1	2	0	2	0	1	0	1	1	0	1	1	0	0	0	0	2	0	0	0	0	0	0	0	1	0	1	0	0	2
81	0	0	0	0	0	0	0	0	1	1	0	0	1	0	0	1	2	0	0	1	1	0	2	0	1	0	1	2	1	1	1	0	0	2	1	1	0	0	0	0	0	0	0	1	0	0	0	0	1
82	0	0	2	0	1	1	2	1	0	1	0	1	1	0	0	0	2	2	2	0	2	0	2	0	0	1	1	1	1	2	0	0	0	1	0	1	1	1	0	1	0	0	0	1	1	0	0	0	1
83	1	0	1	0	0	0	2	1	0	1	0	0	1	0	0	0	0	1	1	0	0	1	1	0	0	0	2	2	2	2	1	2	2	0	0	0	2	0	0	2	0	0	0	2	2	0	0	0	0
84	0	0	1	1	0	1	1	0	1	1	1	1	1	0	0	0	0	1	0	1	1	1	1	0	0	0	0	1	2	1	0	2	2	0	0	0	2	1	1	0	0	0	0	2	0	0	0	0	0
85	0	0	2	0	1	1	2	0	0	0	1	0	0	0	0	0	0	0	0	2	2	0	2	0	0	0	1	1	1	2	0	1	0	1	1	2	0	0	0	0	0	0	0	2	1	0	0	0	0
86	1	0	0	0	0	0	1	0	0	0	1	1	2	0	0	0	1	2	1	0	1	0	2	0	0	1	2	2	0	2	0	0	1	0	0	2	2	0	0	1	0	0	0	0	0	1	1	0	0
87	0	0	1	0	1	1	1	0	2	2	0	0	2	0	0	0	1	1	1	1	1	0	2	0	1	0	1	2	0	2	0	1	1	0	0	1	2	0	0	2	1	0	0	2	0	0	0	0	0
88	0	0	2	0	0	0	0	0	2	2	0	1	1	1	1	0	0	1	0	2	2	0	2	0	0	1	2	2	0	2	0	0	1	0	0	2	1	0	0	0	0	0	0	1	0	0	0	0	0
89	1	0	0	0	0	0	0	0	2	2	0	1	1	0	0	0	1	1	1	1	1	1	2	0	0	0	2	2	0	2	1	2	1	0	1	2	1	0	0	1	0	0	0	0	0	1	0	0	0
90	0	0	2	0	2	2	1	0	1	1	0	0	0	0	0	0	0	1	0	1	0	0	2	0	0	0	0	1	0	1	0	1	1	1	0	1	0	0	0	1	0	1	1	1	0	0	0	1	2
91	0	0	1	0	0	0	1	0	1	1	1	0	1	0	0	1	0	2	1	1	2	0	1	0	0	1	0	1	2	1	0	0	0	0	1	2	2	1	1	1	0	1	1	1	1	1	0	0	1
92	0	0	1	0	0	0	1	1	0	1	0	0	0	0	0	0	0	1	1	1	1	1	2	0	0	0	2	2	1	1	0	1	1	0	0	1	1	1	0	1	0	0	0	1	0	1	0	0	2
93	1	0	2	0	1	1	1	0	1	1	0	0	1	0	0	0	2	1	0	2	2	1	2	0	0	1	2	2	0	2	1	1	2	0	0	0	2	0	0	1	0	0	0	1	0	1	0	0	1
94	1	0	1	0	1	1	1	0	1	1	1	0	0	0	0	0	1	0	1	1	2	1	2	0	0	0	2	2	2	2	1	0	0	0	0	1	1	0	0	0	0	0	0	2	0	0	0	0	0
95	1	0	0	0	0	0	0	0	2	2	0	1	1	1	1	0	1	2	1	0	1	0	2	0	1	1	2	2	0	2	0	0	1	1	1	2	0	0	0	0	0	1	1	2	1	0	0	0	1
96	0	0	2	0	0	0	1	0	1	1	0	1	1	0	0	0	1	1	1	1	1	0	1	0	1	2	2	2	0	1	0	0	0	1	1	2	2	1	1	0	0	1	1	2	1	1	0	0	1
97	0	0	2	0	0	0	1	0	1	1	0	0	1	0	0	0	0	2	2	0	0	1	2	0	0	2	1	1	1	2	0	0	0	1	0	2	2	0	0	1	0	0	0	1	0	1	0	1	1
98	0	0	2	0	2	2	1	0	0	0	1	0	0	0	0	0	0	2	2	0	0	0	2	0	1	1	1	2	1	0	0	1	2	0	1	2	2	0	0	2	1	1	0	1	1	0	0	0	0
99	1	1	2	0	1	1	0	0	1	1	1	0	0	0	0	0	1	1	2	0	1	1	1	1	1	1	2	2	1	2	0	0	1	0	0	1	1	0	0	0	0	0	0	2	0	2	1	0	0
100	0	0	2	0	0	0	0	0	1	1	0	0	1	0	0	1	1	0	0	2	2	1	1	1	1	1	2	2	0	1	1	1	2	0	0	1	1	1	1	0	0	1	0	1	0	0	0	0	0
101	1	0	2	0	0	0	1	0	1	1	1	0	1	0	0	0	0	2	1	1	2	1	2	0	0	0	1	1	2	2	1	1	2	0	1	1	1	0	0	0	0	0	0	1	0	0	0	0	1
102	0	0	1	0	0	0	2	1	0	1	1	0	0	0	0	0	0	1	1	1	2	1	2	0	0	0	1	2	0	2	1	0	0	0	0	1	1	1	1	0	0	1	0	1	0	1	0	1	2
103	0	0	2	0	0	0	1	0	0	0	1	0	0	0	0	0	0	1	1	1	1	0	2	0	0	0	2	2	0	1	0	0	1	1	1	1	0	0	0	0	0	0	0	1	0	0	0	2	2
104	1	0	1	0	1	1	1	0	1	1	1	1	0	0	0	0	1	0	0	2	2	1	2	0	0	0	1	2	0	2	0	1	1	0	0	1	1	0	0	0	0	0	0	1	0	0	0	0	1
105	1	0	1	0	0	0	2	0	0	0	0	0	1	0	0	1	2	1	1	1	1	0	2	0	0	0	1	2	0	1	0	0	0	0	0	1	2	0	0	1	1	0	0	1	0	0	0	0	0
106	1	0	1	0	0	0	1	0	0	0	1	0	1	1	0	0	1	2	1	0	1	0	2	0	0	0	2	2	0	2	0	0	1	1	0	2	2	0	1	0	1	0	0	1	0	1	0	0	0
107	0	0	0	0	0	0	1	0	0	0	1	0	0	0	0	0	2	1	1	1	2	1	2	0	0	0	1	0	2	2	0	0	1	1	2	2	2	0	0	1	1	0	0	2	0	1	0	1	2
108	1	0	2	0	0	0	2	1	0	1	1	0	2	0	0	1	2	1	1	1	1	1	1	1	1	1	2	2	0	2	1	2	1	0	0	2	2	0	0	1	0	0	0	2	1	0	0	0	2
109	0	0	2	0	0	0	1	0	1	1	0	0	0	0	0	0	1	0	1	1	1	0	2	0	0	2	2	2	0	2	1	0	2	0	0	0	2	0	0	0	0	0	0	0	0	0	0	1	1
110	1	0	0	0	0	0	0	0	1	1	1	0	0	0	0	0	0	1	0	1	1	1	2	0	0	2	2	2	0	2	1	0	0	0	0	2	2	0	0	2	1	0	0	1	0	0	0	0	1
111	1	0	0	0	0	0	0	0	0	0	1	0	0	0	0	0	2	1	0	2	2	1	2	0	0	2	1	2	1	1	1	1	2	0	0	1	0	0	0	0	0	0	0	1	0	1	0	0	0
112	1	1	1	0	0	0	1	0	1	1	0	0	0	0	0	0	1	1	2	0	1	0	2	0	0	2	2	2	0	2	0	0	1	1	1	1	1	0	0	1	0	1	1	1	1	1	0	1	1
113	1	0	0	0	0	0	2	1	0	1	1	0	1	0	0	0	2	0	0	2	2	0	2	0	1	0	2	2	0	2	1	0	1	2	2	2	1	0	0	0	0	0	0	1	0	1	0	0	1
114	1	0	1	0	0	0	1	1	1	2	0	1	1	0	0	0	0	1	0	1	0	0	1	1	2	2	0	1	0	0	1	0	1	1	1	2	1	1	1	0	0	1	1	2	1	0	1	0	1
115	1	1	1	0	0	0	2	0	0	0	0	0	0	0	0	0	1	1	1	1	1	1	1	1	1	2	2	2	1	2	0	0	0	0	1	2	1	1	1	0	0	0	0	0	0	0	0	1	1
116	0	0	1	0	1	1	1	0	1	1	0	0	0	0	0	0	2	0	0	1	1	1	1	1	1	0	2	2	0	2	0	1	1	0	0	1	1	0	0	0	0	0	0	1	0	1	0	0	0
117	0	0	1	0	0	0	1	1	0	1	0	0	1	0	0	0	2	2	2	0	1	0	1	0	0	1	2	2	0	2	0	0	1	0	0	1	2	0	0	1	0	0	0	2	0	0	0	1	2
118	0	0	2	0	0	0	1	1	1	2	0	1	1	0	0	0	1	0	0	2	2	1	1	1	1	0	2	2	1	2	0	0	1	0	0	2	1	0	0	0	0	0	0	2	0	1	0	0	1
119	1	0	1	0	0	0	1	0	1	1	0	0	2	0	0	0	0	2	1	0	1	0	0	0	0	0	2	2	0	2	0	0	0	0	1	2	2	0	0	1	0	2	1	2	1	0	0	0	2
120	1	0	1	1	0	1	0	0	0	0	1	0	1	0	0	1	1	2	1	0	1	1	2	0	0	1	2	0	1	1	0	0	1	1	1	2	1	2	1	0	1	1	1	2	0	0	0	0	2
121	0	0	1	0	1	1	2	0	0	0	0	0	0	0	0	0	1	1	1	1	1	1	1	0	0	1	1	1	1	2	1	0	0	1	2	2	1	0	0	0	0	0	0	0	0	0	0	0	0
122	0	0	1	0	0	0	0	0	1	1	1	1	2	0	0	0	1	1	1	1	1	1	2	0	0	0	2	2	1	2	0	0	2	0	0	2	2	0	0	0	1	1	1	1	1	0	0	0	1
123	0	0	1	1	0	1	1	0	0	0	1	1	2	0	0	0	1	0	1	1	2	0	2	0	1	2	1	1	0	1	1	0	1	1	1	2	2	0	0	0	0	0	0	2	0	0	0	0	1
124	0	0	0	0	0	0	1	1	1	2	0	0	0	0	0	0	0	1	1	1	1	1	1	0	0	0	2	2	0	2	0	0	1	1	1	1	1	0	0	0	0	0	0	1	1	1	0	0	0
125	0	0	2	0	0	0	2	0	0	0	0	0	0	0	0	0	2	0	0	2	2	0	2	0	1	1	2	2	1	2	1	1	1	0	0	1	2	0	0	2	0	0	0	1	0	1	0	0	0
126	0	0	2	0	1	1	1	0	0	0	1	0	0	0	0	0	1	0	0	2	2	1	2	0	0	1	2	2	0	1	0	0	1	0	0	1	1	0	0	2	0	0	0	1	0	0	0	0	1
127	1	0	0	0	0	0	1	0	1	1	1	0	0	0	0	0	1	0	0	1	1	1	1	0	0	0	2	2	1	2	0	1	1	0	0	1	2	0	0	1	0	1	0	0	0	0	0	0	2
128	0	0	1	0	0	0	0	0	2	2	0	1	1	0	0	0	1	0	1	1	2	1	0	0	0	1	0	1	2	2	1	0	0	1	1	2	1	0	0	1	0	0	0	2	1	0	0	0	1
129	1	0	1	0	0	0	1	1	0	1	0	0	0	0	0	0	1	0	0	2	2	1	1	1	1	0	0	2	0	1	0	0	1	1	0	2	0	0	0	0	0	0	0	1	0	0	0	0	2
130	1	0	0	0	0	0	1	0	0	0	0	0	0	0	0	0	2	2	1	1	2	1	1	1	1	1	2	2	1	1	0	0	2	1	0	1	1	0	0	0	1	0	0	1	0	1	0	0	0
131	1	0	2	0	1	1	0	0	2	2	0	0	0	0	0	0	2	0	0	2	2	0	1	0	0	1	0	1	2	1	0	0	2	0	0	2	2	0	0	1	0	0	0	1	0	1	0	0	2
132	1	0	2	0	1	1	1	0	1	1	1	0	0	0	0	0	0	2	0	1	1	1	2	0	0	1	2	2	0	1	1	2	2	0	1	2	1	0	0	1	0	0	0	2	0	0	0	0	0
133	1	0	1	1	0	1	2	0	1	1	1	0	0	0	0	0	2	1	1	1	2	0	2	0	0	1	1	1	1	2	0	0	1	0	0	2	1	0	0	2	0	0	0	2	0	0	0	0	1
134	0	0	1	0	0	0	1	1	1	2	0	0	1	0	0	0	1	1	1	1	2	0	1	0	0	1	2	2	0	2	1	2	1	0	0	1	0	0	0	0	0	0	0	2	0	0	0	0	1
135	1	0	2	0	0	0	2	0	0	0	1	1	1	0	0	0	1	1	2	0	1	1	1	1	1	0	2	2	0	2	0	1	1	0	0	2	2	0	0	1	0	0	0	2	0	0	0	0	0
136	1	0	1	1	0	1	0	0	2	2	0	1	2	0	0	0	0	0	0	2	1	0	2	0	1	1	0	1	1	2	0	1	1	0	0	2	2	0	1	0	1	0	0	2	0	1	0	0	0
137	0	1	1	0	0	0	0	0	2	2	0	0	0	0	0	0	1	1	1	1	2	0	1	0	0	1	2	2	1	2	2	1	1	1	1	2	0	0	0	0	0	0	0	1	1	1	0	1	2
138	0	0	1	0	0	0	2	0	0	0	1	0	1	0	0	0	2	0	0	2	2	0	1	0	0	2	0	2	2	2	1	1	1	1	0	1	2	0	0	0	0	1	1	1	1	2	0	0	2
139	1	0	1	0	0	0	0	0	1	1	1	0	1	0	0	1	2	1	1	1	1	1	0	1	1	1	2	2	1	1	0	0	1	1	0	0	1	0	0	0	1	0	0	2	0	1	0	0	0
140	1	0	2	0	0	0	1	0	1	1	1	0	0	0	0	0	0	1	1	1	2	1	2	0	0	0	1	2	2	1	1	0	1	1	0	1	1	0	0	0	0	0	0	1	0	0	0	0	0
141	1	0	1	1	1	2	0	0	1	1	0	0	0	0	0	0	2	1	0	2	2	0	0	0	0	0	2	2	0	2	0	1	1	1	1	1	1	0	0	1	0	1	1	2	1	0	0	0	0
142	1	0	1	0	0	0	0	0	1	1	0	0	1	0	0	0	1	1	1	1	2	0	1	0	0	1	2	2	0	2	1	0	1	2	0	1	2	0	1	1	1	0	0	0	2	2	0	0	1
143	0	1	0	0	0	0	2	0	0	0	1	0	0	0	0	0	2	0	0	2	2	1	1	0	0	0	2	2	0	2	1	0	2	1	0	1	1	0	0	0	0	0	0	2	1	0	0	0	1
144	1	0	1	1	0	1	1	0	1	1	0	0	1	0	0	0	0	1	1	0	0	0	2	0	0	1	1	2	2	2	1	1	1	0	0	1	2	0	0	1	0	1	1	2	1	0	0	1	0
145	0	0	1	0	0	0	1	0	1	1	0	0	0	0	0	0	0	0	0	2	2	0	1	0	0	2	2	2	0	2	1	1	0	0	0	2	1	1	0	0	0	0	0	2	0	1	0	0	1
146	1	0	1	0	1	1	1	1	0	1	0	1	0	0	0	0	1	2	1	0	1	1	0	0	0	1	2	2	0	2	0	2	1	0	0	1	0	0	0	1	0	0	0	1	0	1	0	0	1
147	0	0	1	0	0	0	1	0	2	2	0	1	1	0	0	0	1	0	0	2	2	0	2	0	0	2	2	2	0	1	1	1	2	0	0	1	2	0	0	1	0	0	0	1	0	0	0	0	1
148	1	0	1	0	0	0	1	0	1	1	1	0	0	0	0	0	1	2	1	0	1	2	2	0	0	0	1	2	1	0	0	1	0	1	1	2	1	0	0	0	0	0	0	1	0	1	0	0	2
149	0	0	2	0	1	1	1	1	0	1	0	1	0	0	0	0	1	2	1	0	2	1	0	1	1	1	2	2	0	2	0	1	1	1	0	2	2	0	0	2	0	0	0	1	0	1	0	0	1
150	1	0	2	0	0	0	0	0	2	2	0	1	2	0	0	1	1	0	0	2	2	0	0	0	0	0	0	2	2	2	1	0	1	2	1	2	1	0	0	1	0	0	0	1	1	1	0	0	0
151	0	1	1	0	0	0	0	0	2	2	0	1	1	0	0	0	1	2	0	2	2	1	1	1	1	1	2	2	0	2	1	1	1	1	0	0	1	0	0	0	1	1	0	1	2	1	0	0	1
152	0	0	1	0	0	0	0	0	2	2	0	0	1	0	0	1	1	1	1	1	1	0	2	0	0	2	1	2	0	2	1	1	2	0	0	1	2	0	0	0	0	0	0	2	0	1	0	0	2
153	0	0	1	1	1	2	1	0	0	0	2	0	0	0	0	0	2	2	2	0	0	0	2	0	0	1	2	2	0	2	1	1	0	1	0	1	1	0	0	0	0	0	0	2	0	0	0	0	1
154	0	0	1	0	0	0	1	0	1	1	1	0	0	0	0	0	2	2	1	1	2	0	2	0	0	2	1	2	2	1	0	1	1	1	1	2	2	1	0	0	0	0	0	1	0	1	0	0	1
155	1	0	0	0	0	0	1	1	1	2	0	1	1	0	0	0	0	1	1	1	2	1	2	0	0	0	1	2	1	1	1	1	1	1	2	2	0	0	0	1	0	1	1	2	0	0	0	1	2
156	0	0	2	0	0	0	1	1	0	1	0	1	1	0	0	0	2	2	2	0	0	2	0	1	1	1	2	2	2	2	0	1	0	1	2	2	1	1	0	0	0	0	0	2	0	0	0	0	1
157	1	0	1	0	0	0	1	0	0	0	1	0	1	0	0	1	1	1	1	1	2	1	2	0	0	0	2	2	0	2	0	2	1	0	0	1	2	0	0	2	0	0	0	2	1	0	0	0	1
158	1	0	2	0	0	0	2	1	0	1	1	0	0	0	0	0	1	1	1	1	1	0	2	0	0	1	2	2	0	2	0	1	1	0	0	2	2	0	0	1	1	0	0	2	0	1	0	0	1
159	1	0	0	0	0	0	2	0	0	0	2	0	0	0	0	0	0	1	2	0	2	1	1	0	0	2	2	2	0	2	0	1	1	0	0	1	0	0	0	0	0	0	0	1	0	1	0	0	0
160	1	0	1	0	0	0	1	0	0	0	1	1	2	0	0	0	1	0	0	2	2	0	0	0	0	0	1	1	1	2	1	0	1	0	0	1	0	0	0	0	0	0	0	2	0	0	0	0	1
161	0	0	2	0	0	0	2	0	0	0	0	0	1	0	0	0	2	0	1	1	2	0	2	0	0	1	1	1	1	2	0	0	1	0	0	2	1	1	0	0	0	0	0	2	1	1	0	0	0
162	0	0	2	0	0	0	0	0	1	1	0	0	0	0	0	0	0	1	1	1	1	0	2	0	0	1	1	2	0	1	0	2	1	0	1	2	1	1	1	0	0	0	0	2	1	0	0	0	0
163	0	1	1	0	0	0	1	0	1	1	1	1	1	0	0	0	0	2	1	0	0	1	2	0	0	1	1	1	1	2	0	0	0	0	0	2	2	0	1	1	1	0	1	1	1	0	0	0	1
164	1	0	1	0	0	0	1	0	1	1	0	1	2	0	0	0	1	1	0	1	1	0	2	0	0	0	1	2	2	2	2	0	0	0	1	2	1	0	0	1	0	1	1	2	1	0	0	0	1
165	0	0	1	0	0	0	1	0	0	0	0	0	1	0	0	0	1	1	1	1	1	1	2	0	0	2	2	2	0	1	0	1	1	0	1	1	0	0	0	0	0	0	0	1	0	0	0	0	1
166	0	0	1	0	0	1	2	1	0	1	0	1	1	0	0	0	0	1	0	1	1	0	1	0	0	1	1	1	2	2	1	0	1	1	1	1	1	2	1	0	1	0	0	0	0	0	0	0	0
167	1	0	0	0	0	0	0	0	2	2	0	1	1	0	0	0	2	0	0	2	2	1	2	0	0	2	2	2	0	2	1	1	1	0	0	1	2	0	0	1	0	0	0	1	0	0	0	0	1
168	1	0	2	0	0	0	1	1	1	2	0	0	1	0	0	0	2	0	0	2	2	0	0	0	0	0	2	2	1	2	2	0	0	1	1	2	2	0	0	1	0	0	0	1	0	1	0	0	1
169	0	0	2	0	1	1	1	0	0	0	0	0	0	0	0	0	0	0	0	2	2	0	1	0	0	1	1	2	1	2	1	1	1	0	0	2	1	0	0	0	0	1	1	1	1	2	0	0	1
170	1	0	2	0	2	2	2	1	0	1	0	0	0	0	0	0	0	2	2	0	0	1	0	0	0	1	1	2	2	2	1	0	0	0	0	2	2	0	0	0	0	0	0	2	1	0	0	0	2
171	0	0	1	0	0	0	2	1	0	1	0	0	1	0	0	0	0	1	1	1	2	1	2	0	0	0	1	2	0	1	0	1	1	1	1	2	1	0	0	1	0	0	0	2	0	1	0	0	1
172	1	0	0	0	0	0	0	0	1	1	1	0	1	0	0	1	2	0	0	2	2	0	0	0	0	0	2	2	1	2	2	1	1	0	0	2	2	0	0	1	0	1	1	2	0	1	0	0	0
173	0	0	1	1	1	2	1	0	0	0	0	0	1	0	0	0	1	1	0	1	1	0	2	0	1	1	0	1	2	2	1	1	1	1	1	2	2	0	1	0	1	1	0	0	0	0	0	0	1
174	0	0	2	0	1	1	0	0	2	2	0	0	1	0	0	1	1	0	0	2	2	0	2	0	0	1	1	1	2	2	0	1	1	0	1	1	1	0	0	1	0	1	1	2	1	0	0	1	1
175	1	0	1	0	0	0	1	1	1	2	0	1	1	0	0	0	1	2	1	0	0	2	0	1	1	1	1	2	1	2	1	0	1	0	0	1	0	0	0	0	0	1	0	0	0	0	0	0	1
176	1	0	2	0	0	0	2	1	0	1	0	0	0	0	0	0	2	2	2	0	1	0	2	0	0	0	1	2	1	1	1	0	1	1	0	1	1	1	1	0	0	1	0	0	2	0	0	0	2
177	0	0	0	0	0	0	2	1	0	2	1	0	1	0	0	0	2	0	0	2	2	0	2	0	0	1	2	2	0	1	1	1	2	0	0	1	2	0	0	0	0	1	1	2	1	0	1	0	0
178	1	0	0	0	0	0	1	0	0	0	0	0	1	0	0	0	1	1	1	1	1	0	2	0	0	2	1	2	1	2	0	1	1	1	0	1	1	0	0	1	1	0	0	2	0	0	0	0	2
179	1	0	2	0	0	0	1	0	1	1	0	0	0	0	0	0	1	0	0	2	2	1	2	0	0	1	0	1	2	1	0	0	0	0	0	2	1	0	0	0	0	2	2	2	1	1	0	0	1
180	1	0	1	0	0	0	2	0	0	0	0	0	0	0	0	0	1	1	1	1	1	1	1	1	1	0	1	2	0	1	1	2	2	0	0	1	2	0	0	1	0	0	1	2	1	0	0	0	1
181	1	0	2	0	0	0	0	0	1	1	1	0	1	0	0	1	1	1	2	0	1	0	2	0	0	1	1	1	1	2	0	0	0	0	0	2	1	1	0	0	0	0	0	0	0	0	0	0	0
182	1	0	1	0	0	0	1	0	0	0	1	0	0	0	0	0	2	0	0	2	2	0	2	0	0	1	0	0	1	1	0	0	0	0	1	2	2	0	0	1	1	1	1	1	1	1	0	1	0
183	0	0	1	0	0	0	0	0	2	2	0	0	0	0	0	0	0	2	0	1	1	1	2	0	1	0	2	2	0	2	1	1	1	1	1	2	2	1	1	0	0	0	0	1	0	1	0	0	1
184	1	0	2	0	1	1	2	1	0	1	1	0	1	0	0	1	0	0	0	2	2	0	0	0	0	0	1	2	2	1	1	0	1	1	0	1	2	0	0	1	1	0	0	2	0	0	0	0	1
185	0	0	0	0	0	0	2	0	1	1	1	1	1	0	0	0	1	1	0	1	1	0	2	0	0	0	2	2	1	2	0	0	1	0	0	1	0	0	0	0	0	0	0	0	1	1	0	0	0
186	1	0	0	0	0	0	2	0	2	2	0	1	1	0	0	0	0	1	1	1	2	0	2	0	0	1	0	2	1	1	0	2	1	0	0	2	1	0	0	0	0	0	0	2	0	1	0	0	2
187	1	0	1	0	0	0	1	0	0	0	0	0	1	0	0	1	0	1	2	0	2	1	0	0	0	1	2	2	0	2	1	0	1	1	0	1	2	0	1	0	2	1	1	1	1	0	0	0	0
188	1	0	1	0	0	0	1	1	1	2	0	1	1	0	0	0	2	1	1	1	2	1	2	0	0	0	1	2	1	1	1	1	2	0	0	1	2	0	0	2	0	1	1	2	1	0	0	1	0
189	0	0	1	0	0	0	0	0	2	2	0	0	0	0	0	0	2	2	0	1	1	0	2	0	1	1	1	2	0	2	0	1	1	0	0	1	1	0	0	1	0	0	0	2	0	1	0	0	1
190	1	0	1	0	1	1	0	0	1	1	1	0	0	0	0	0	2	0	0	1	1	0	1	0	1	2	1	2	0	2	1	1	2	0	0	1	1	0	0	1	0	0	0	0	1	1	0	0	1
191	1	0	2	0	0	0	1	0	1	1	0	0	0	0	0	0	1	1	0	1	1	1	2	0	0	0	1	0	2	2	0	0	0	0	0	1	0	0	0	1	0	1	1	1	1	0	0	0	0
192	1	0	2	0	1	1	1	0	0	0	0	1	1	0	0	0	2	1	1	1	2	1	1	0	0	2	2	2	1	2	0	1	1	2	0	1	2	0	0	1	0	0	0	2	0	2	0	1	2
193	0	1	2	0	0	0	1	0	1	1	0	0	0	0	0	0	0	0	0	2	2	0	2	0	0	1	2	2	1	2	1	0	0	0	0	1	2	0	0	0	0	0	0	2	1	0	0	0	1
194	0	0	0	0	0	0	0	0	1	1	1	1	1	0	0	0	1	1	2	0	2	0	2	0	0	0	0	1	1	0	0	1	1	0	0	2	1	1	0	0	0	0	0	1	1	1	0	1	0
195	0	0	2	0	0	0	1	0	1	1	1	0	1	0	0	0	0	0	1	1	2	1	2	0	0	2	2	2	1	2	1	0	0	0	0	0	0	0	0	0	0	0	0	2	1	1	1	0	0
196	1	1	1	0	1	1	2	0	0	0	1	1	1	0	0	0	0	1	2	0	2	1	2	0	0	1	1	2	1	1	1	2	1	0	0	2	1	0	0	1	0	0	0	1	0	1	0	0	2
197	0	0	2	0	0	0	2	1	0	1	1	0	0	0	0	0	1	1	2	0	1	1	1	1	1	1	2	2	2	2	0	0	1	1	0	0	1	1	1	0	0	0	0	0	0	1	0	0	0
198	0	0	2	0	0	0	0	0	2	2	0	0	2	0	0	0	2	0	0	2	2	0	1	0	0	1	2	2	0	1	0	1	1	0	0	1	2	0	0	0	0	1	1	2	0	0	0	0	0
199	1	1	1	0	1	1	2	1	0	1	0	1	2	0	0	0	2	0	0	2	2	0	2	0	0	1	2	2	0	1	0	0	1	0	0	1	1	0	0	1	0	0	0	2	0	0	0	0	2
200	0	0	1	0	0	0	2	0	0	0	2	0	0	0	0	1	0	1	0	1	1	1	0	0	1	0	0	2	1	2	1	0	0	0	0	2	1	0	0	0	0	1	1	1	1	1	0	0	1
201	0	0	2	0	0	0	1	0	0	0	0	1	2	0	0	1	0	1	1	0	0	0	2	0	0	1	1	1	1	2	0	0	1	0	0	2	1	1	1	0	0	0	0	2	0	0	0	0	1
202	0	0	2	0	0	0	1	1	1	2	0	0	1	0	0	1	2	1	1	1	2	0	1	0	0	2	1	1	1	2	0	1	1	2	0	1	0	0	0	0	1	0	0	1	0	1	0	0	1
203	1	0	1	0	0	0	2	0	0	0	0	1	1	0	0	0	1	0	0	2	2	0	1	0	0	1	2	2	0	2	1	0	1	1	1	1	0	0	0	0	0	0	0	1	0	0	0	1	1
204	0	0	2	0	1	1	0	0	1	1	1	0	0	0	0	0	2	0	0	2	2	1	2	0	0	1	1	1	1	2	1	1	1	0	0	1	2	0	0	1	0	0	0	1	0	0	0	0	0
205	1	0	2	0	1	1	1	0	0	0	1	1	2	0	0	0	0	1	1	1	1	1	0	0	1	0	2	2	0	2	0	0	0	2	1	1	2	0	0	2	0	1	1	2	1	0	0	0	1
206	0	0	0	0	0	0	1	0	0	0	1	1	2	0	0	1	2	1	1	1	2	0	2	0	0	1	2	2	1	2	0	0	1	0	0	2	0	0	0	0	0	0	0	1	0	1	0	0	1
207	1	0	2	0	0	0	0	0	2	2	0	0	1	0	0	0	0	2	2	0	0	0	1	0	0	1	0	0	1	2	0	1	1	0	0	1	1	0	0	1	0	1	1	2	1	1	0	0	0
208	0	0	1	0	0	0	1	0	1	1	0	1	2	0	0	1	1	1	1	1	2	0	2	0	0	1	1	2	2	2	2	0	1	0	0	2	1	0	0	0	0	0	0	1	0	0	0	0	0
209	0	0	2	0	0	0	1	1	0	1	0	0	0	0	0	0	0	2	0	1	1	0	2	0	0	2	1	1	1	2	1	0	1	1	0	0	1	0	0	2	1	0	0	2	0	0	0	0	1
210	0	0	1	0	0	0	2	0	0	0	0	0	0	0	0	0	2	1	1	1	2	2	2	0	0	0	1	1	1	2	0	2	2	0	1	2	1	0	0	1	0	0	0	0	0	1	0	1	1
211	1	0	1	0	0	0	1	1	1	2	0	1	2	0	0	0	0	1	1	1	1	0	2	0	0	0	2	2	2	2	0	1	2	0	0	1	1	0	0	2	0	0	0	2	0	1	0	0	1
212	0	1	2	0	0	0	2	0	0	0	0	0	0	0	0	0	0	2	1	0	0	0	2	0	0	2	1	1	2	2	0	0	0	0	0	0	0	0	0	1	0	0	0	1	1	1	0	2	2
213	0	0	2	0	1	1	1	0	1	1	0	0	0	0	0	0	0	1	1	1	2	1	2	0	1	0	1	1	1	2	1	0	1	1	0	1	1	0	0	0	0	1	1	2	0	0	0	0	1
214	1	0	2	0	0	0	0	0	2	2	0	0	0	0	0	0	2	2	1	1	2	0	2	0	0	1	2	2	1	2	1	0	1	1	0	0	1	0	0	1	0	0	1	2	1	0	0	0	0
215	1	0	1	0	0	0	0	0	1	1	1	1	2	0	0	0	2	0	0	2	1	0	2	0	0	1	0	0	1	2	0	1	1	0	0	2	1	1	0	0	0	0	1	2	1	0	0	0	0
216	0	0	1	0	0	0	0	0	2	2	0	1	1	0	0	0	1	1	1	1	2	0	2	0	0	2	2	2	1	2	0	0	0	1	1	1	2	0	0	2	0	1	1	2	0	1	0	0	1
217	1	0	2	0	1	1	1	0	2	2	0	0	0	0	0	0	2	0	0	2	2	1	2	0	0	1	2	2	0	2	1	2	2	0	0	1	1	0	0	2	0	0	0	2	1	0	0	0	0
218	1	0	2	0	0	0	2	0	0	0	0	0	0	0	0	0	0	0	1	1	2	1	1	0	0	2	2	1	1	2	0	0	0	0	1	2	1	0	0	1	0	0	0	1	1	1	0	0	0
219	1	0	1	0	0	0	1	1	0	1	0	0	0	0	0	0	1	0	0	2	2	0	2	0	0	0	0	1	0	0	1	1	1	2	0	2	2	0	0	1	0	0	0	0	0	1	0	0	1
220	1	0	2	0	0	0	2	1	0	1	0	1	1	0	0	0	1	2	1	0	2	1	2	0	0	2	2	2	1	2	0	1	1	1	1	1	2	0	0	1	0	0	0	2	0	0	0	0	1
221	1	0	2	0	0	0	0	0	1	1	0	0	0	0	0	0	2	1	1	1	2	1	2	0	0	1	2	2	1	2	2	1	2	0	0	1	1	0	0	2	0	1	1	2	1	1	0	0	0
222	0	0	1	0	0	0	0	0	2	2	0	1	1	0	0	0	1	2	1	0	0	0	1	0	0	2	1	2	1	2	0	0	0	1	0	2	2	0	0	1	0	1	1	2	1	0	0	0	1
223	0	0	1	0	0	0	2	1	0	1	0	0	2	0	0	1	2	0	0	1	1	0	2	0	1	0	2	2	1	2	0	0	1	0	0	2	1	0	0	2	0	0	0	1	1	0	1	0	0
224	1	0	2	0	1	1	2	1	0	1	1	0	1	0	0	0	1	0	0	2	2	0	2	0	0	1	1	2	1	2	0	0	2	1	0	1	0	0	0	0	0	0	0	2	1	1	0	0	0
225	1	0	1	0	1	1	0	0	1	1	0	0	1	0	0	0	1	0	1	1	1	1	1	0	0	2	1	2	0	2	1	0	0	0	0	2	0	0	0	1	0	0	0	2	0	2	0	0	0
226	0	0	0	0	0	0	1	1	1	2	0	0	0	0	0	0	2	0	0	2	2	0	2	0	0	2	1	2	1	1	1	2	1	0	0	0	1	1	1	0	0	1	1	2	0	1	0	1	1
227	0	0	1	0	0	0	1	1	1	2	0	0	0	0	0	0	1	1	1	1	2	0	2	0	0	1	1	2	1	0	0	0	1	0	0	2	1	0	0	1	0	0	0	2	0	1	0	0	0
228	0	0	0	0	0	0	1	0	1	1	1	0	0	0	0	0	2	1	1	1	2	1	0	1	1	1	2	2	0	1	1	1	1	0	0	2	1	0	0	0	0	1	1	2	1	1	0	0	1
229	1	0	1	0	0	0	1	1	1	1	0	1	1	0	0	0	0	1	1	1	2	0	1	0	0	2	1	2	2	2	2	1	2	0	0	0	0	0	0	0	0	0	0	1	0	0	0	0	0
230	0	0	1	0	1	1	1	0	0	0	2	0	1	0	0	1	2	2	1	1	2	1	2	0	0	0	1	2	2	1	1	1	2	0	0	1	1	0	0	0	0	1	1	2	1	1	0	0	2
231	0	0	1	0	0	0	2	1	0	1	0	1	1	0	0	0	1	0	0	2	2	1	2	0	0	1	1	2	1	2	0	1	1	0	0	1	2	0	0	1	0	0	0	1	1	1	0	0	1
232	0	0	1	0	0	0	1	0	2	2	0	0	0	0	0	0	2	0	0	2	2	1	2	0	0	1	2	2	0	1	0	0	0	0	0	2	1	1	0	1	0	0	0	0	1	1	0	0	0
233	1	1	1	0	1	1	2	0	0	0	1	0	1	0	0	0	1	1	1	1	1	0	2	0	0	1	2	2	1	2	0	0	0	1	2	2	1	0	0	0	1	1	1	1	0	0	0	0	0
234	0	1	1	0	1	1	2	0	0	0	1	1	1	0	0	0	0	1	1	1	1	0	2	0	0	0	2	2	1	2	1	1	1	0	0	2	1	0	0	2	0	0	0	2	0	0	0	0	0
235	0	0	1	0	0	0	2	1	0	1	0	1	2	0	0	1	1	2	0	1	1	0	2	0	0	1	1	1	1	2	0	0	0	1	2	2	1	1	1	0	0	0	0	2	1	0	0	1	2
236	0	0	2	0	0	0	1	0	0	0	0	0	0	0	0	0	1	1	1	1	1	0	2	0	0	2	2	2	0	1	1	0	1	0	0	2	1	0	0	1	0	0	0	1	1	1	0	0	2
237	0	0	1	0	1	1	1	0	1	1	0	1	1	0	0	0	2	1	1	1	1	0	1	0	1	0	1	1	0	2	0	0	0	1	2	2	0	0	0	0	0	0	0	0	0	1	0	0	0
238	1	0	1	0	0	0	1	1	1	2	0	0	1	0	0	1	1	0	0	2	2	0	2	0	0	2	2	2	0	2	1	0	1	1	0	2	0	0	0	0	0	1	0	1	1	2	0	0	1
239	0	0	1	0	1	1	1	0	1	1	1	0	0	0	0	0	2	0	0	2	2	0	1	0	0	1	1	2	1	1	0	1	0	1	1	2	0	0	0	0	0	2	2	2	1	1	1	0	0
240	1	0	2	0	0	0	2	0	1	1	1	0	0	0	0	1	2	0	0	2	2	0	1	0	0	1	2	2	0	1	0	1	1	1	0	0	1	0	0	0	0	1	1	2	1	0	0	0	0
241	0	0	2	0	1	1	1	0	1	1	1	0	1	0	0	0	0	0	1	1	2	0	1	0	1	0	2	2	0	1	0	1	2	0	0	1	1	0	0	1	0	1	1	2	1	1	0	0	1
242	1	0	2	0	0	0	2	0	0	0	2	0	2	0	0	0	2	1	0	2	2	0	2	0	0	2	1	2	0	2	0	2	2	0	0	0	2	0	1	0	2	0	0	1	0	0	0	0	1
243	1	0	0	0	0	0	1	1	1	2	0	0	1	0	0	0	2	1	1	1	2	0	2	0	0	2	1	2	0	1	1	2	1	1	1	2	1	0	0	0	0	0	0	2	0	0	0	0	1
244	0	0	1	0	0	0	1	0	1	1	0	1	1	1	1	0	1	1	1	1	1	1	1	1	1	1	2	2	0	2	1	1	1	0	0	2	2	0	0	1	0	1	1	2	1	0	0	0	1
245	0	0	1	0	0	0	2	0	0	0	0	0	0	0	0	0	1	1	1	1	1	0	1	0	0	1	2	2	1	2	1	0	0	0	1	2	0	0	0	0	0	2	2	2	0	1	0	0	0
246	0	0	1	0	0	0	0	0	2	2	0	0	1	0	0	0	2	1	1	1	2	1	0	1	1	0	2	2	1	2	0	0	0	0	0	1	1	0	0	1	0	1	0	0	2	0	0	0	0
247	1	0	0	0	0	0	1	1	1	2	1	0	1	0	0	0	1	0	0	2	2	1	2	0	0	1	1	1	2	2	1	1	1	0	0	1	1	0	0	0	0	0	0	2	0	0	0	0	0
248	1	0	2	0	0	0	0	0	1	1	1	0	0	0	0	0	0	1	0	1	1	0	2	0	0	1	0	2	2	0	0	1	1	0	0	2	2	0	0	1	0	0	0	1	0	0	0	0	1
249	0	1	1	0	0	0	1	0	0	0	1	0	0	0	0	0	0	1	1	1	2	0	2	0	0	1	1	2	1	2	1	0	1	1	0	0	1	0	0	0	1	1	1	2	1	1	0	0	1
250	0	0	2	0	0	0	1	0	0	0	1	0	0	0	0	0	1	1	1	1	1	1	2	0	0	0	2	2	2	2	0	2	2	0	0	0	0	0	0	0	0	0	0	2	0	0	0	0	1
251	0	0	0	0	0	0	2	0	1	1	1	0	0	0	0	0	1	0	0	2	2	1	0	1	0	0	1	1	0	1	1	2	2	0	1	2	2	1	1	1	0	2	1	2	1	0	0	1	2
252	1	0	1	0	0	0	2	1	0	1	0	0	0	0	0	0	1	2	0	1	1	0	2	0	1	2	1	1	2	2	0	0	0	2	1	1	1	0	0	1	0	0	0	2	0	0	0	0	1
253	0	0	1	0	0	0	2	0	0	0	2	0	1	0	0	0	2	0	0	2	2	0	2	0	0	0	2	2	0	2	1	0	1	1	1	2	1	0	0	0	0	1	0	1	0	1	0	0	1
254	0	0	2	0	1	1	0	0	2	2	0	0	0	0	0	0	1	2	1	0	1	1	2	0	0	1	1	2	2	1	0	0	0	0	0	2	0	1	1	0	0	0	0	2	0	0	0	0	1
255	0	0	1	0	0	0	0	0	1	1	1	0	2	0	0	0	1	1	0	2	2	0	2	0	0	2	2	2	0	2	0	1	1	0	0	1	1	0	0	0	0	1	1	1	1	0	0	1	2
256	1	0	0	0	0	0	0	0	2	2	0	1	0	0	0	0	2	2	2	0	1	0	2	0	0	1	1	2	1	2	1	1	0	0	1	2	2	0	0	2	1	1	1	2	0	0	0	0	0
257	0	0	0	0	0	0	2	0	0	0	2	0	0	0	0	0	2	1	1	1	2	0	1	0	1	2	1	2	1	1	1	0	0	1	1	1	1	0	0	0	0	0	0	2	1	0	0	0	2
258	1	0	2	0	0	0	2	0	0	0	1	0	0	0	0	0	1	1	1	1	1	0	2	0	0	1	2	2	0	2	1	1	1	0	0	1	0	0	0	0	0	0	0	1	0	1	0	0	1
259	1	0	2	0	0	0	1	0	2	2	0	0	0	0	0	0	2	1	1	1	1	0	2	0	0	0	2	2	1	2	0	0	1	1	0	1	2	0	0	2	1	0	0	2	0	2	0	0	1
260	0	0	0	0	0	0	0	0	1	1	0	1	1	0	0	0	0	1	1	1	2	1	2	0	1	0	2	2	0	2	0	2	1	0	0	1	1	0	0	0	0	0	0	2	0	1	0	0	1
261	1	0	2	0	0	0	2	0	1	1	0	0	2	0	0	1	1	1	0	1	1	0	1	0	0	2	2	0	1	1	0	1	1	1	1	2	0	0	0	1	0	0	0	1	0	0	0	0	2
262	1	1	1	0	0	0	1	1	0	1	0	0	1	0	0	1	1	1	1	1	2	0	2	0	1	2	2	2	0	2	0	1	2	0	0	1	2	0	0	1	0	0	0	2	0	1	0	0	1
263	1	0	2	0	0	0	1	0	0	0	0	0	1	0	0	1	1	0	1	1	2	1	2	0	0	1	1	1	1	2	1	0	2	1	0	1	1	0	0	0	0	0	1	2	1	0	0	0	0
264	0	0	1	0	0	0	2	0	0	0	0	0	1	0	0	0	1	0	1	1	2	1	1	1	1	0	1	1	1	2	0	2	1	1	1	2	1	0	0	0	0	0	0	0	0	0	0	0	0
265	0	1	1	0	0	0	0	0	2	2	0	0	0	0	0	0	0	2	0	1	1	1	1	1	1	1	2	2	0	2	0	1	1	0	0	1	1	0	0	1	0	0	0	2	0	0	0	1	0
266	1	0	0	0	0	0	1	0	0	0	1	1	1	0	0	0	0	0	0	2	1	0	2	0	0	2	1	1	0	2	0	1	1	1	0	0	0	0	0	0	0	0	1	2	1	0	0	0	2
267	1	0	1	0	0	0	0	0	1	1	0	2	2	0	0	0	1	2	1	1	1	0	2	0	0	2	2	2	1	2	2	1	0	0	1	2	1	0	0	2	0	0	0	2	0	1	0	0	0
268	1	0	1	0	0	0	1	1	1	2	0	0	0	0	0	0	2	0	0	2	1	0	0	0	0	1	2	2	0	2	0	0	1	1	0	1	1	0	0	0	0	0	0	2	0	0	0	0	1
269	0	0	2	0	1	1	0	0	0	0	0	0	2	1	1	1	0	1	0	1	0	0	1	0	0	1	2	2	1	2	0	0	2	0	0	2	1	0	0	1	0	0	0	1	1	1	0	0	0
270	1	1	2	0	0	0	2	0	0	0	1	0	1	0	0	0	2	1	1	1	2	0	1	1	1	1	2	2	0	2	2	1	1	0	0	2	1	0	0	0	0	0	0	1	0	0	0	0	2
271	0	0	2	0	0	0	2	0	0	0	1	1	2	0	0	0	0	0	0	2	2	0	1	0	0	2	0	0	1	2	0	1	1	1	0	1	1	1	1	0	0	0	0	2	0	1	0	0	1
272	1	0	1	0	0	0	0	0	1	1	1	0	0	0	0	0	1	2	1	0	1	0	2	0	0	1	1	2	0	2	1	1	1	1	0	0	0	0	0	0	0	1	0	0	0	0	0	0	0
273	1	0	2	0	1	1	1	0	0	0	1	0	0	0	0	0	1	1	1	1	2	1	2	0	0	0	2	2	0	2	0	0	1	0	0	1	0	0	0	0	0	0	0	0	0	1	0	0	1
274	1	0	1	0	0	0	1	1	1	2	0	0	1	0	0	0	2	1	1	1	2	1	1	0	0	1	1	1	1	2	0	1	1	0	0	2	2	1	1	1	0	0	0	2	1	0	0	0	1
275	1	0	0	0	0	0	2	0	0	0	0	1	1	0	0	0	0	2	1	0	1	0	2	0	0	0	2	2	0	2	1	1	1	0	0	1	1	0	0	0	0	1	1	1	0	0	0	0	0
276	0	1	1	0	0	0	0	0	1	1	0	2	1	0	0	0	2	0	0	1	1	1	2	0	0	0	1	1	0	1	0	0	1	1	0	1	1	0	0	0	0	0	0	1	1	0	0	0	1
277	0	0	1	0	0	0	1	0	1	1	0	2	2	0	0	0	2	1	1	1	2	1	2	0	0	2	1	1	1	2	0	0	1	1	0	1	1	0	0	0	0	1	1	1	1	2	0	0	0
278	1	1	0	0	0	0	1	1	0	1	0	1	2	0	0	0	1	1	0	1	1	1	2	0	0	1	1	1	1	2	0	0	1	1	1	2	2	0	0	1	0	0	0	2	0	0	0	1	0
279	1	0	1	0	0	0	0	0	1	1	1	0	0	0	0	1	1	1	0	2	2	0	1	1	1	1	1	1	2	2	0	0	1	0	0	1	1	1	1	0	1	0	0	1	0	0	0	0	0
280	0	0	1	0	0	0	1	1	1	2	1	0	0	0	0	0	0	2	2	0	0	1	2	0	0	2	2	2	0	1	0	1	1	0	1	1	1	0	0	1	0	1	1	2	0	0	0	0	1
281	0	0	2	0	0	1	0	0	2	2	0	0	1	0	0	1	1	1	0	1	1	0	1	0	0	1	1	2	1	1	1	2	2	0	0	1	2	0	0	0	0	0	0	1	0	1	0	0	1
282	1	0	0	0	0	0	1	0	1	1	1	1	1	0	0	0	1	1	0	1	1	0	2	0	0	2	1	2	2	1	1	0	2	1	0	1	1	0	0	0	0	0	0	1	0	1	0	0	1
283	1	0	2	0	0	0	2	0	0	0	2	0	2	0	0	0	1	1	1	1	1	0	2	0	0	1	0	2	1	2	1	0	2	0	0	1	1	0	0	1	0	0	0	2	0	1	0	0	0
284	0	0	0	0	0	0	0	0	1	1	0	0	2	0	0	1	1	0	0	2	2	1	2	0	0	1	1	1	1	2	1	1	1	0	0	1	1	0	0	0	0	0	0	2	1	0	0	0	1
285	1	0	0	0	0	0	1	1	1	2	0	0	0	0	0	0	2	0	0	2	2	0	1	0	0	1	2	2	1	2	2	2	2	0	0	1	2	0	0	2	0	0	0	2	0	1	0	0	0
286	1	0	2	0	2	2	2	1	0	1	0	0	1	0	0	1	2	2	1	1	1	0	2	0	0	1	2	2	1	2	1	0	0	0	1	2	1	0	0	0	0	1	1	2	0	1	0	0	0
287	0	1	1	0	0	0	1	1	1	2	0	1	1	0	0	0	1	1	1	1	2	0	0	0	0	1	2	2	1	2	1	2	2	0	0	0	1	0	0	0	1	0	0	2	0	0	0	0	0
288	1	0	1	0	0	0	1	0	1	1	1	1	1	0	0	0	1	1	1	1	2	0	2	0	0	0	2	2	0	2	1	1	1	0	0	1	2	0	0	0	0	1	1	1	1	1	0	1	2
289	1	0	1	0	0	0	1	0	1	1	1	0	0	0	0	0	2	1	1	1	2	1	2	0	0	1	2	2	1	2	2	1	1	2	1	1	1	0	0	0	0	2	2	2	1	1	0	0	0
290	1	0	1	1	0	1	0	0	2	2	0	0	0	0	0	0	1	1	1	1	1	0	1	1	2	2	2	0	1	1	0	0	1	0	0	2	1	0	0	1	0	1	0	0	1	0	0	1	1
291	0	0	1	0	0	0	1	1	1	1	0	0	1	0	0	1	0	1	1	1	2	1	1	0	0	1	2	2	0	2	0	1	2	0	0	1	1	1	1	0	0	1	1	1	1	1	0	0	1
292	1	0	1	0	1	1	1	0	0	0	0	1	1	0	0	0	1	1	1	1	2	0	1	0	0	2	1	1	1	2	0	1	1	1	0	1	2	0	0	2	0	0	0	2	0	1	0	0	1
293	1	0	2	0	0	0	0	0	2	2	0	1	1	0	0	0	2	0	0	2	2	0	1	0	0	1	2	2	0	2	0	0	1	0	0	1	1	0	0	1	0	0	0	2	0	1	0	0	1
294	1	0	0	0	0	0	1	0	0	0	0	0	1	0	0	1	2	1	1	1	2	2	1	1	1	1	1	2	0	1	2	0	0	2	2	2	1	0	0	0	0	0	0	2	0	1	0	0	1
295	1	0	1	0	1	1	2	0	1	1	1	0	0	0	0	0	1	1	1	1	1	0	2	0	0	2	1	1	1	2	0	0	1	0	0	1	0	0	0	1	0	1	0	1	0	1	0	0	2
296	0	0	2	0	0	0	0	0	1	1	1	1	2	1	1	0	1	0	0	2	2	1	2	0	1	0	2	2	0	2	1	1	1	1	0	2	1	0	0	1	0	0	0	1	1	1	0	0	2
297	1	0	2	0	0	0	2	0	0	0	1	0	1	0	0	0	2	0	0	2	2	0	2	0	0	2	1	1	2	2	0	0	1	1	0	1	2	0	0	1	1	0	0	1	0	1	0	0	1
298	0	0	0	0	0	0	2	1	0	1	1	1	1	0	0	0	0	0	0	2	2	1	2	0	0	1	2	2	0	2	1	0	2	0	0	2	2	0	0	0	0	0	0	2	2	1	0	0	0
299	0	0	2	0	1	1	1	1	1	2	0	0	0	0	0	0	1	0	0	2	2	0	2	0	0	0	1	2	0	1	0	0	1	0	0	1	2	0	0	2	0	0	0	2	0	0	0	0	1
300	0	0	1	0	0	0	1	1	0	1	0	0	1	0	0	0	0	0	0	2	2	0	2	0	0	1	1	2	2	1	1	1	1	0	0	2	2	0	0	2	1	0	0	1	1	0	0	0	0
301	0	0	2	0	0	0	1	1	0	1	0	0	0	0	0	0	0	1	2	0	2	0	2	0	0	0	1	1	1	2	0	1	1	0	0	2	1	0	0	1	0	0	0	2	0	0	0	0	0
302	0	0	1	0	0	0	1	0	0	0	0	2	2	1	1	0	2	1	1	1	1	1	2	0	0	1	2	2	1	2	1	0	1	1	1	2	1	0	0	0	0	0	0	2	0	0	0	0	0
303	0	0	1	0	0	0	2	0	1	1	0	0	1	0	0	0	2	0	0	2	2	1	1	1	1	1	2	2	0	2	2	0	0	1	1	1	1	1	0	1	0	0	0	2	0	1	0	0	0
304	1	0	2	0	0	0	1	0	0	0	1	1	1	0	0	0	1	0	1	1	1	0	1	1	1	1	1	1	1	2	0	2	2	0	1	2	1	0	0	0	0	1	1	2	1	1	0	0	1
305	1	0	2	0	0	0	1	1	1	2	0	1	1	0	0	0	1	1	1	1	1	0	1	0	0	0	1	0	2	2	0	1	0	1	1	2	1	0	0	0	0	0	0	2	0	1	0	0	1
306	0	0	2	0	0	0	1	0	1	1	0	1	1	0	0	0	1	1	1	1	1	1	2	0	0	1	1	2	2	1	0	0	1	1	1	1	2	0	0	1	0	0	0	2	2	1	0	0	0
307	0	0	1	0	0	0	2	0	0	0	1	0	1	0	0	0	1	2	2	0	1	1	2	0	0	1	1	1	1	2	1	0	1	1	0	0	2	0	0	2	0	0	0	2	0	0	1	0	0
308	1	0	2	0	0	0	1	0	1	1	1	1	1	0	0	0	0	2	2	0	0	1	2	0	0	0	1	2	1	2	0	0	0	2	1	1	1	0	0	0	0	1	1	1	1	1	0	1	1
309	1	0	2	0	0	0	1	0	2	2	0	1	2	0	0	0	2	1	1	1	2	1	1	0	0	0	1	1	1	2	0	0	0	0	1	2	2	0	0	1	0	0	0	2	0	1	0	0	1
310	0	0	2	0	1	1	1	0	0	0	1	0	2	0	0	0	0	2	2	0	0	0	2	0	0	0	2	2	1	2	0	0	0	0	0	2	1	1	0	0	0	0	0	2	0	1	0	0	1
311	1	1	0	0	0	0	2	0	0	0	1	0	1	0	0	1	1	1	0	2	2	0	2	0	0	0	2	2	0	1	0	0	0	0	0	1	1	0	0	0	0	1	1	2	0	1	0	0	2
312	1	0	1	0	0	0	2	0	0	0	2	0	0	0	0	0	1	0	0	2	2	1	2	0	0	1	2	2	0	2	1	0	0	0	1	2	1	0	0	0	0	0	0	2	0	0	0	0	2
313	1	0	1	0	0	0	1	0	1	1	1	2	2	0	0	0	1	0	0	2	2	0	2	0	0	1	2	2	0	2	1	1	1	0	0	1	2	0	0	2	1	1	0	1	1	0	0	0	1
314	0	0	1	0	0	0	1	0	1	1	1	0	2	0	0	1	2	2	2	0	0	1	1	1	1	1	2	2	1	2	0	0	0	2	2	2	2	1	1	1	0	0	0	2	1	0	0	1	2
315	0	0	2	0	1	1	1	0	2	2	0	0	1	0	0	0	2	0	0	2	2	1	2	0	0	1	2	2	0	1	0	1	2	0	0	1	2	0	0	2	0	0	0	2	0	0	0	0	1
316	0	0	1	0	1	1	2	0	0	0	1	0	0	0	0	0	1	0	0	2	1	0	2	0	0	2	2	2	0	2	0	0	0	1	0	2	1	0	0	0	0	1	1	2	1	1	0	0	1
317	0	0	2	0	0	0	2	1	0	1	0	1	2	0	0	0	1	1	1	1	2	2	1	1	1	1	2	2	0	2	0	1	1	0	0	2	0	0	0	0	0	0	0	0	1	1	1	0	0
318	1	0	1	0	1	1	1	1	0	1	0	0	1	0	0	0	0	2	2	0	0	1	2	0	0	0	1	1	1	2	0	1	0	0	0	1	1	0	0	1	0	0	0	1	0	0	0	0	1
319	0	0	1	0	0	0	1	0	0	0	0	0	0	0	0	0	1	1	0	1	1	0	0	0	0	0	1	2	0	2	0	2	2	0	0	1	1	0	0	0	0	1	0	1	1	2	0	0	1
320	1	0	0	0	0	0	1	0	2	2	0	0	1	0	0	0	1	1	2	0	1	0	0	0	0	1	0	1	2	1	0	0	1	0	0	2	1	1	1	0	0	2	1	2	1	0	0	0	0
321	1	0	1	0	1	1	1	0	0	0	0	1	1	0	0	0	0	1	0	1	1	1	1	0	0	0	2	2	0	2	0	1	1	0	0	2	1	0	0	0	0	0	0	2	1	0	0	1	1
322	0	0	0	0	0	0	1	0	0	0	0	0	1	0	0	0	1	1	0	2	2	1	2	0	0	0	1	2	2	1	1	0	0	1	0	1	2	0	0	0	0	0	0	2	0	0	0	0	0
323	0	0	0	0	0	0	1	0	1	1	0	1	1	0	0	0	0	0	0	2	2	1	1	1	1	2	1	2	2	2	1	2	2	0	1	2	0	0	0	0	0	0	0	1	0	1	0	0	1
324	0	0	1	0	1	1	1	0	1	1	1	1	1	0	0	0	1	1	1	1	2	1	2	0	0	2	0	1	2	1	0	2	2	0	1	2	1	1	0	1	0	0	0	2	0	0	0	0	1
325	0	1	1	0	0	0	1	0	1	1	1	0	0	0	0	0	1	1	1	1	2	0	2	0	0	0	1	2	2	1	1	0	1	0	0	1	1	0	0	1	0	1	1	2	1	1	0	0	1
326	0	0	2	0	1	1	1	1	0	1	0	0	0	0	0	0	0	1	0	0	0	0	2	0	0	1	1	0	1	2	0	0	1	2	0	1	1	0	0	0	0	0	0	2	0	2	0	0	1
327	1	1	2	0	1	1	1	0	1	1	0	0	0	0	0	1	0	2	2	0	0	1	1	0	0	0	2	1	1	2	0	1	1	2	1	1	0	0	0	0	0	0	0	0	0	0	0	0	1
328	1	0	1	0	0	0	2	0	0	0	2	1	2	0	0	1	1	1	1	1	2	0	2	0	1	1	1	2	2	2	2	0	1	0	0	2	2	0	0	1	0	0	0	2	1	1	0	0	1
329	1	1	2	0	0	0	2	0	0	0	1	0	1	0	0	1	1	2	2	0	1	0	2	0	0	0	2	2	0	2	0	0	0	0	0	2	1	0	0	0	0	1	1	2	1	0	0	0	1
330	1	0	1	0	0	0	2	1	0	2	1	0	0	0	0	0	1	0	1	1	1	2	1	1	1	1	0	2	2	0	0	0	1	0	0	1	1	0	0	1	0	1	1	2	1	0	0	2	2
331	1	1	1	0	1	1	1	1	1	2	0	1	2	0	0	0	0	1	0	1	0	0	2	0	0	0	1	0	2	2	0	2	2	0	0	1	1	0	0	1	0	0	0	2	1	0	0	0	0
332	0	0	1	0	0	0	1	0	1	1	1	1	1	0	0	0	2	0	0	1	1	0	2	0	0	1	2	2	0	2	1	0	0	0	0	2	1	0	0	1	0	1	1	2	1	2	0	0	0
333	0	0	0	0	0	0	1	0	1	1	1	0	0	0	0	0	1	0	1	1	2	1	1	0	0	1	1	2	1	0	0	1	2	0	0	1	2	0	1	0	1	0	0	1	0	1	0	0	1
334	1	0	1	0	0	0	1	0	0	0	1	0	1	0	0	0	1	1	0	1	1	0	2	0	0	0	2	2	0	2	1	0	1	1	0	1	0	0	0	0	0	0	0	2	0	1	0	0	1
335	0	0	1	0	0	0	1	0	1	1	0	1	1	0	0	0	0	0	0	2	2	1	2	0	1	0	2	2	0	2	0	1	1	0	0	1	1	0	0	0	0	0	0	2	1	0	0	0	0
336	0	0	0	0	0	0	1	0	1	1	0	0	0	0	0	0	1	1	1	1	1	1	2	0	0	0	2	2	0	2	1	0	2	1	0	1	0	0	0	0	0	0	0	2	0	1	0	0	0
337	0	0	1	0	1	1	1	1	1	1	0	0	0	0	0	0	1	1	1	1	1	1	2	0	0	2	1	1	2	2	1	0	0	0	1	2	1	0	0	0	1	0	1	1	1	0	0	0	1
338	1	1	1	0	1	1	1	0	0	0	0	1	1	0	0	0	2	1	1	1	2	0	1	0	0	1	1	1	1	1	0	0	1	0	0	2	2	0	0	1	0	0	0	1	1	1	0	1	1
339	1	0	2	0	1	1	1	0	1	1	1	0	1	0	0	1	2	0	0	2	2	2	0	1	1	1	2	2	0	2	1	1	1	1	1	1	1	0	0	1	0	0	0	2	1	0	0	1	2
340	0	0	0	0	0	0	1	0	1	1	0	1	1	0	0	0	2	2	1	1	2	0	2	0	0	2	1	1	1	2	0	1	1	0	0	1	2	0	0	2	0	0	0	0	0	0	0	0	1
341	0	1	2	0	0	0	2	1	0	1	1	0	0	0	0	0	2	1	0	2	2	0	1	0	0	1	1	2	0	1	1	0	2	0	0	1	1	0	0	0	0	0	0	2	0	1	0	0	0
342	1	0	2	0	0	0	2	0	0	0	0	0	0	0	0	0	2	0	0	2	2	0	1	0	1	2	0	1	1	0	0	0	0	1	1	1	1	0	0	0	1	0	0	2	1	0	0	1	2
343	1	0	2	0	0	0	1	0	0	0	0	1	0	0	0	0	0	0	0	2	2	1	2	0	0	1	2	2	0	2	1	1	2	0	0	1	1	0	0	1	0	0	0	2	0	0	0	0	0
344	0	0	2	0	0	0	2	1	0	1	0	1	2	0	0	0	2	2	1	1	2	0	2	0	1	1	2	2	0	2	0	0	1	0	0	2	2	0	0	0	0	0	0	1	0	1	0	0	2
345	1	1	1	0	1	1	2	1	0	1	1	0	0	0	0	0	1	1	0	1	1	1	2	0	0	1	1	2	1	1	1	0	2	0	0	1	0	0	0	1	0	1	1	2	2	2	0	0	0
346	0	0	2	0	1	1	1	0	0	0	1	1	1	0	0	0	1	2	1	0	0	0	2	0	0	2	1	1	0	1	0	1	1	2	0	1	2	0	1	1	1	0	0	1	0	0	0	0	0
347	1	0	1	0	1	1	0	0	2	2	0	1	1	0	0	0	2	2	2	0	2	0	2	0	0	1	1	0	1	2	0	1	2	0	0	2	1	0	0	1	0	1	1	1	1	0	0	0	0
348	0	0	0	0	1	1	1	1	1	2	0	0	2	1	1	1	1	0	0	2	2	0	1	0	0	1	1	1	0	1	1	1	1	1	1	1	2	0	0	0	1	0	0	2	0	1	0	0	0
349	0	0	1	0	0	0	1	0	2	2	0	0	1	0	0	1	2	0	0	1	1	0	2	0	0	1	2	2	0	2	0	1	1	1	1	2	1	0	0	2	0	0	0	2	0	1	0	0	0
350	0	0	1	0	0	0	1	0	0	0	2	0	0	0	0	0	1	1	0	1	1	2	0	1	1	1	1	2	0	1	0	1	0	0	0	2	0	0	0	0	0	0	0	2	1	0	0	0	1
351	1	0	2	0	1	1	1	1	1	2	0	1	2	0	0	0	1	2	1	0	2	0	2	0	1	0	2	2	0	2	0	0	1	1	0	2	1	0	0	0	0	1	1	1	1	0	0	0	2
352	1	0	2	0	0	0	1	0	1	1	1	0	0	0	0	0	1	2	1	0	1	0	2	0	0	1	2	2	0	2	1	0	1	2	2	2	1	0	0	0	0	0	0	2	0	0	0	0	0
353	1	0	2	0	0	0	1	0	0	0	0	0	0	0	0	0	1	0	0	2	2	1	2	0	0	0	2	2	1	2	0	1	2	0	1	2	1	1	1	0	0	0	0	1	0	0	0	0	0
354	1	0	2	0	0	0	2	1	0	1	0	1	1	0	0	0	1	1	1	1	1	0	1	0	0	1	1	1	0	1	1	0	1	0	0	1	2	0	0	2	0	0	0	2	0	1	0	0	1
355	1	0	1	0	0	0	0	0	1	1	2	2	2	0	0	0	0	1	0	0	0	0	2	0	0	1	1	2	1	1	1	0	1	1	1	2	0	0	0	0	0	0	0	1	0	1	0	0	1
356	1	0	1	0	0	0	1	1	1	2	0	0	0	0	0	0	1	1	1	1	1	1	2	0	0	0	2	2	1	2	1	1	2	0	0	1	2	0	0	2	1	0	0	2	1	1	0	0	1
357	1	0	1	0	0	0	1	1	1	2	1	1	1	0	0	0	0	1	0	1	1	1	1	1	1	1	1	2	1	1	1	0	1	0	0	2	1	0	0	1	0	0	0	1	1	1	0	0	1
358	0	0	1	0	0	0	0	0	1	1	0	1	2	0	0	0	2	0	0	2	2	0	2	0	2	1	2	2	1	2	1	1	1	0	0	2	1	1	1	0	0	1	1	2	1	1	0	0	1
359	1	0	2	0	1	1	1	0	0	0	0	1	1	0	0	0	2	0	0	2	2	0	2	0	0	2	1	1	1	2	0	2	2	0	0	2	2	0	0	0	0	1	1	2	1	1	0	0	0
360	1	0	1	0	0	0	1	0	2	2	0	0	0	0	0	0	2	0	0	2	2	0	2	0	0	1	2	2	0	2	1	2	1	0	0	1	1	0	0	0	1	1	1	2	0	1	0	0	0
361	1	0	1	0	0	0	2	0	0	0	2	0	1	0	0	0	2	0	0	2	2	1	2	0	0	1	1	2	1	2	1	0	1	0	0	2	0	0	0	0	1	1	1	2	0	1	0	0	1
362	1	0	2	0	1	1	0	0	2	2	0	1	2	0	0	0	2	2	0	1	1	1	2	0	0	2	2	2	2	2	0	2	1	0	0	1	1	0	0	0	0	0	0	2	2	0	0	0	1
363	0	0	2	0	0	0	0	0	1	1	0	1	1	0	0	0	0	2	2	0	0	0	2	0	0	1	0	1	0	0	1	1	0	0	0	2	2	0	0	0	0	0	0	0	0	0	0	0	1
364	0	1	2	0	0	0	1	0	2	2	0	1	2	0	0	1	0	1	0	0	0	0	1	0	0	0	2	2	0	1	0	0	0	0	1	2	1	0	0	2	1	0	0	2	0	0	1	0	0
365	1	0	0	0	0	0	1	0	1	1	1	1	0	0	0	0	1	0	1	1	2	1	1	1	1	0	1	1	1	2	1	0	1	0	0	2	2	1	1	0	1	0	0	2	1	1	0	0	0
366	0	0	1	0	0	0	0	0	0	0	1	1	1	0	0	0	1	1	0	1	1	1	2	0	1	0	0	0	1	2	0	0	1	1	1	2	2	0	0	1	1	0	0	2	0	0	0	0	0
367	1	1	1	0	0	0	1	1	0	1	0	1	1	1	1	0	2	1	1	1	1	0	2	0	0	1	1	2	1	1	0	0	0	2	1	1	0	0	0	1	0	0	1	1	0	1	0	0	1
368	1	1	0	0	0	0	1	0	1	1	1	0	2	0	0	0	0	2	2	0	0	0	2	0	1	2	2	2	1	2	0	1	1	0	0	1	2	0	0	1	0	1	1	1	0	1	0	0	2
369	0	0	1	0	0	0	1	0	0	0	0	1	1	0	0	0	0	1	0	1	1	2	1	1	1	1	2	2	0	2	0	1	1	0	0	2	2	1	1	1	0	0	0	1	1	1	0	0	1
370	0	0	1	0	0	0	0	0	2	2	0	0	1	1	1	0	0	2	0	1	1	0	2	0	0	0	2	2	2	2	1	2	1	0	0	1	1	0	0	2	0	0	0	1	0	1	0	0	0
371	1	1	1	0	0	0	1	0	1	1	1	1	1	1	1	0	0	1	1	1	2	0	2	0	0	0	1	2	1	1	1	1	1	0	0	2	2	0	1	0	1	0	0	2	0	2	0	0	0
372	1	0	2	0	2	2	1	0	0	0	0	1	1	0	0	0	1	0	1	1	2	1	1	1	0	1	1	2	1	1	0	1	1	1	0	2	2	0	0	1	0	1	0	1	0	0	0	0	0
373	1	0	1	0	0	0	2	0	1	1	0	0	0	0	0	0	2	0	0	2	2	0	2	0	0	1	2	2	1	2	2	2	1	0	0	1	0	0	0	0	0	2	2	2	1	1	0	1	1
374	0	0	0	0	0	0	2	0	0	0	2	0	0	0	0	0	1	1	1	0	0	0	2	0	0	0	1	2	1	2	1	1	2	1	0	0	2	0	0	1	0	0	0	1	0	0	0	0	0
375	1	0	1	0	0	0	1	0	0	0	0	1	1	0	0	0	0	0	1	1	2	0	2	0	0	1	0	1	0	1	0	1	1	0	0	1	1	0	0	1	0	0	0	1	1	0	0	0	1
376	1	0	1	0	0	0	2	0	0	0	1	1	1	0	0	0	1	2	0	1	1	1	2	0	0	0	1	2	1	1	0	0	1	1	0	1	1	1	1	0	0	1	0	0	1	0	0	0	2
377	0	0	1	0	1	1	2	0	1	1	0	0	1	0	0	1	0	1	1	1	2	0	2	0	1	0	2	2	1	2	0	0	1	0	0	1	1	0	0	1	0	0	0	2	0	0	0	0	0
378	1	0	1	0	0	0	0	0	2	2	0	0	1	0	0	0	2	2	1	1	2	0	1	1	1	0	2	2	0	1	0	0	1	0	0	2	1	0	0	1	0	1	1	1	1	1	0	0	1
379	1	0	1	0	0	0	1	0	2	2	0	0	0	0	0	0	2	0	0	2	1	0	2	0	0	2	2	2	1	1	0	2	2	0	0	1	2	1	1	0	0	1	1	1	1	1	1	0	1
380	1	0	1	0	0	0	1	0	1	1	1	1	1	0	0	0	1	2	1	0	2	0	2	0	0	2	2	2	1	2	2	0	0	0	0	2	1	0	0	0	0	1	1	2	1	1	0	0	1
381	1	0	1	0	0	0	2	1	0	1	0	1	2	0	0	0	2	1	1	1	1	1	2	0	0	0	1	1	2	2	0	1	1	0	0	1	1	0	0	0	0	0	0	2	2	0	0	1	1
382	1	1	1	0	0	0	2	0	0	0	0	0	0	0	0	0	0	0	0	2	2	0	1	0	0	1	1	2	2	1	0	2	1	0	0	0	2	0	0	1	0	1	1	1	1	2	0	0	1
383	0	1	1	0	0	0	1	0	1	1	1	0	0	0	0	0	2	0	0	2	2	0	1	0	0	1	2	2	1	2	2	1	1	1	1	2	1	0	0	0	0	0	0	2	1	0	0	0	0
384	1	1	2	0	0	0	1	0	1	1	0	1	2	0	0	0	1	0	0	2	2	0	2	0	1	2	0	1	0	1	0	2	2	0	1	2	1	1	1	0	0	0	0	2	1	0	0	1	1
385	0	0	0	0	0	0	1	0	1	1	1	1	1	0	0	0	1	2	2	0	1	0	2	0	1	0	1	2	1	2	1	1	1	0	1	2	0	0	0	1	0	1	1	1	1	1	0	0	1
386	0	0	1	0	1	1	1	1	0	1	0	0	1	0	0	1	0	2	1	0	1	0	2	0	0	2	0	1	0	1	0	1	1	0	0	2	0	0	0	0	0	1	1	2	0	1	0	0	0
387	1	0	2	0	0	0	2	1	0	1	0	0	1	0	0	0	1	0	1	1	2	0	2	0	1	1	2	2	0	2	0	1	1	1	1	1	1	0	0	0	0	0	0	1	0	1	0	0	0
388	1	0	2	0	0	0	1	0	1	1	0	1	0	0	0	0	2	1	1	1	1	0	2	0	0	2	1	1	0	1	1	1	2	0	0	2	1	1	0	0	0	0	0	2	0	0	0	0	1
389	1	0	1	0	0	0	1	0	1	1	1	0	0	0	0	0	2	0	0	2	2	1	1	0	0	0	2	2	1	1	0	1	1	0	0	1	1	0	0	0	0	1	1	2	1	1	0	0	1
390	1	0	1	0	0	0	2	1	0	1	1	0	0	0	0	0	2	0	0	2	2	0	2	0	1	0	0	1	1	2	0	2	2	0	0	1	2	0	0	2	1	0	0	2	1	0	0	0	0
391	0	0	2	0	1	1	0	0	1	1	0	1	1	0	0	0	0	1	0	1	1	0	2	0	0	1	0	0	1	2	0	1	1	0	0	1	1	0	0	0	0	1	1	2	0	1	0	0	2
392	0	0	0	0	0	0	1	0	1	1	0	1	2	0	0	0	1	0	1	1	1	1	1	1	1	0	1	1	1	2	0	0	0	0	0	2	0	0	0	0	0	0	0	0	0	0	0	0	1
393	0	0	2	0	0	0	1	0	1	1	1	0	0	0	0	0	2	2	2	0	0	0	2	0	0	0	0	2	2	1	0	2	1	0	0	2	1	0	0	0	1	1	1	1	1	1	0	0	2
394	1	0	2	0	1	1	0	0	0	0	1	0	0	0	0	0	1	1	0	1	1	0	1	0	0	1	2	2	0	2	0	0	0	0	1	2	2	0	0	2	0	0	0	2	0	1	0	0	1
395	0	0	1	1	0	1	2	1	0	1	0	0	1	0	0	0	2	1	0	2	1	1	2	0	0	0	1	2	1	1	0	0	0	1	0	2	2	1	1	1	0	0	0	1	0	1	0	0	0
396	0	0	2	0	0	0	0	0	1	1	1	0	0	0	0	0	2	0	0	2	2	0	2	0	0	0	1	1	0	1	1	0	0	0	1	2	2	0	1	0	1	0	0	2	0	0	0	0	1
397	0	1	1	0	0	0	0	0	2	2	0	0	2	0	0	1	2	1	1	1	2	0	2	0	1	1	1	1	1	2	0	1	2	0	0	2	2	0	0	1	0	1	0	1	0	0	0	0	1
398	1	0	2	0	2	2	1	0	0	0	0	0	0	0	0	0	2	1	1	1	1	0	2	0	0	0	2	2	0	1	0	0	1	0	0	1	0	0	0	1	0	0	0	2	0	2	0	0	1
399	1	0	0	0	0	0	0	0	2	2	0	0	0	0	0	0	2	0	0	2	2	1	2	0	0	0	1	1	1	2	0	1	2	1	0	1	2	0	0	1	0	0	0	2	1	0	0	0	0
400	1	0	1	0	0	0	1	0	0	0	2	0	1	0	0	1	0	1	1	1	2	0	1	0	0	1	2	2	0	2	1	1	1	2	0	1	2	0	0	1	0	0	0	2	0	1	0	0	2
401	1	0	0	0	0	0	2	1	0	1	0	0	0	0	0	0	2	2	2	0	1	0	2	0	0	1	1	1	1	2	0	2	2	0	0	0	0	0	0	0	1	1	0	1	0	1	0	0	1
402	0	0	2	0	1	1	0	0	2	2	0	1	2	0	0	0	1	1	0	1	1	0	0	0	0	1	2	2	1	1	0	1	1	2	1	2	1	0	0	1	0	0	0	2	0	0	0	0	1
403	0	0	1	1	1	2	1	1	1	2	0	1	2	0	0	0	1	1	0	1	1	0	2	0	0	2	1	1	2	2	0	0	1	1	1	2	1	0	0	2	0	1	0	0	0	0	0	0	1
404	0	0	2	0	0	0	1	1	1	2	0	0	0	0	0	0	1	0	1	1	2	1	2	0	0	2	2	2	0	1	0	2	1	0	0	2	0	0	0	0	0	1	1	2	1	0	0	1	2
405	0	0	1	0	0	0	1	0	1	1	1	1	1	0	0	0	2	0	0	2	2	0	2	0	0	2	1	2	0	2	0	0	0	0	0	0	1	1	0	0	0	1	1	2	0	0	0	0	1
406	0	0	0	0	0	0	2	0	0	0	1	0	0	0	0	0	1	1	1	1	2	0	2	0	1	0	1	1	0	1	0	0	2	1	0	1	0	0	0	1	0	1	1	2	1	0	0	0	1
407	0	0	2	0	0	0	0	0	0	0	0	0	1	0	0	0	0	0	1	1	1	0	2	0	0	0	1	1	2	2	0	1	0	1	0	1	2	0	0	1	0	0	0	2	0	0	0	0	2
408	1	0	1	1	0	1	1	0	0	0	1	0	0	0	0	0	2	2	2	0	1	1	2	0	0	1	2	2	0	2	2	1	1	0	0	2	1	1	1	0	0	0	0	1	0	1	0	0	0
409	0	0	1	0	0	0	0	0	1	1	0	0	1	0	0	1	1	2	2	0	1	0	2	0	0	1	2	2	0	1	0	0	1	0	0	1	1	0	0	0	1	0	0	1	0	0	0	1	2
410	0	0	2	0	1	1	1	1	0	1	0	1	1	0	0	0	2	0	0	2	2	0	2	0	0	2	1	1	0	1	0	0	0	0	0	2	2	0	0	1	0	0	0	1	0	0	0	0	1
411	1	0	1	0	0	0	2	0	0	0	0	0	1	0	0	1	1	1	0	1	1	1	2	0	0	0	2	2	0	2	0	1	1	0	0	2	2	0	0	1	0	0	0	1	1	0	0	0	2
412	1	0	1	0	1	1	1	0	1	1	1	0	0	0	0	0	0	2	0	1	1	0	1	0	0	1	2	2	0	2	0	0	2	0	0	2	2	0	0	1	1	0	0	2	0	1	0	1	2
413	1	0	2	0	1	1	1	1	1	2	0	0	1	0	0	1	2	0	0	2	2	0	2	0	0	0	0	1	1	0	0	2	1	0	0	1	2	0	0	1	0	0	0	2	0	2	0	0	1
414	0	0	2	0	0	0	0	0	2	2	0	1	1	0	0	0	2	2	2	0	1	0	1	0	0	2	1	2	0	2	0	1	2	0	1	1	2	0	0	1	0	0	0	1	0	1	0	0	0
415	1	0	2	0	0	0	1	0	0	0	1	0	0	0	0	0	1	1	1	1	2	1	2	0	0	1	2	2	0	2	0	0	2	0	0	2	1	0	0	0	0	0	0	2	0	0	0	1	0
416	0	0	0	0	0	0	1	1	0	1	0	0	0	0	0	0	2	0	0	2	2	0	2	0	0	1	1	2	1	2	0	0	2	1	0	1	2	0	0	2	0	0	0	0	0	0	0	0	0
417	0	0	2	0	0	0	0	0	2	2	0	0	2	0	0	0	0	0	0	2	2	0	2	0	1	2	1	1	0	1	0	0	1	0	0	1	1	0	0	1	0	0	0	2	0	1	0	0	0
418	1	1	2	0	0	0	2	0	0	0	1	1	2	0	0	0	1	1	0	1	1	1	2	0	0	1	1	1	1	2	0	1	0	0	0	2	1	1	1	0	1	0	0	2	1	0	0	0	0
419	0	0	1	0	0	0	0	0	0	0	1	1	1	0	0	0	0	1	1	1	2	1	2	0	0	1	2	2	1	2	0	1	1	0	0	2	2	0	0	1	0	1	1	2	0	1	0	0	1
420	1	0	2	0	1	1	0	0	2	2	0	0	0	0	0	0	1	0	1	1	1	0	0	0	0	0	1	2	2	2	0	0	1	0	0	2	1	1	1	0	0	1	0	1	0	1	0	0	0
421	0	0	0	0	0	0	0	0	2	2	0	0	0	0	0	0	2	1	1	1	1	1	2	0	0	2	1	2	1	0	0	0	0	0	0	2	2	0	1	0	1	1	1	1	0	0	0	0	0
422	1	0	1	0	0	0	0	0	2	2	0	1	1	0	0	0	2	1	1	1	2	0	1	0	1	1	2	2	1	2	1	1	1	0	1	2	1	0	0	0	0	1	1	2	0	0	0	0	1
423	0	0	1	0	0	0	2	0	0	0	1	0	1	0	0	0	1	2	0	1	1	0	1	0	0	2	1	2	1	1	1	0	1	0	0	1	2	1	1	0	0	0	1	2	1	0	0	1	0
424	1	0	2	0	1	1	1	0	1	1	0	0	0	0	0	0	1	1	1	1	1	1	1	1	1	2	2	2	0	1	1	2	1	0	0	2	1	0	0	0	0	0	0	2	0	2	0	1	1
425	1	0	2	0	0	0	1	0	1	1	1	0	0	0	0	0	1	1	0	1	1	0	2	0	1	1	2	2	0	2	1	0	2	1	0	1	1	0	0	2	0	1	1	1	1	0	0	0	0
426	1	1	2	0	1	1	1	1	1	2	0	0	1	0	0	0	1	1	1	1	2	0	0	0	0	1	2	2	1	1	0	0	0	0	1	2	2	0	0	1	0	0	0	2	0	0	0	0	1
427	0	0	0	0	0	0	1	0	2	2	0	1	2	0	0	1	0	1	1	1	2	0	2	0	0	1	0	1	2	2	1	0	0	1	1	2	2	0	0	0	1	1	1	2	1	0	1	0	0
428	0	0	2	0	1	1	2	1	0	1	1	0	2	0	0	0	1	1	0	2	2	1	2	0	1	0	1	2	2	1	1	1	1	2	0	2	1	0	0	0	0	0	0	1	0	1	0	0	2
429	0	0	1	1	0	1	1	0	2	2	0	0	0	0	0	0	1	0	0	2	1	0	1	0	0	1	1	2	0	2	1	0	0	1	0	1	0	0	0	0	0	0	0	2	1	0	0	0	2
430	0	0	2	0	0	0	0	0	1	1	1	0	1	0	0	1	2	0	0	2	2	0	0	0	0	0	2	2	2	2	0	0	1	1	1	1	0	0	0	0	0	0	0	1	1	1	0	0	1
431	0	0	2	0	2	2	1	1	0	1	0	1	1	0	0	0	0	1	2	0	2	0	2	0	1	0	0	1	1	2	0	0	1	0	0	1	1	0	0	0	0	1	1	2	1	1	0	0	0
432	1	0	1	0	0	0	1	1	1	2	0	0	0	0	0	0	1	1	2	0	1	1	2	0	0	0	0	2	2	0	0	0	0	0	0	2	1	0	0	1	0	1	1	1	1	0	0	0	0
433	1	0	2	0	0	0	1	1	1	2	0	0	1	0	0	0	1	1	0	1	2	1	2	0	0	0	1	2	1	2	1	0	0	0	0	1	0	0	0	0	0	0	0	0	0	0	0	0	0
434	1	0	0	0	0	0	0	0	2	2	0	2	2	0	0	0	1	1	1	1	1	1	1	1	1	0	1	2	1	2	0	2	2	0	0	0	1	1	0	1	0	1	1	1	1	2	0	0	0
435	0	0	2	0	0	0	2	0	1	1	1	0	1	0	0	0	1	0	0	2	2	0	2	0	1	0	1	1	1	2	0	0	0	1	0	1	1	0	0	0	0	0	0	1	1	0	0	0	1
436	0	1	0	0	0	0	0	0	2	2	0	1	2	0	0	1	2	0	0	2	2	0	2	0	0	1	2	2	0	2	0	1	1	0	0	1	1	0	0	1	0	0	0	1	0	0	0	0	1
437	1	1	2	0	0	0	1	1	1	2	0	0	1	0	0	0	0	1	0	1	0	0	2	0	0	0	2	2	1	2	1	2	1	0	0	1	2	1	1	0	0	0	0	2	0	1	0	0	1
438	1	0	1	0	0	0	0	0	2	2	0	1	1	0	0	0	0	2	0	1	1	0	2	0	0	1	1	1	0	1	1	1	1	1	1	1	0	0	0	0	0	0	0	2	0	1	0	0	1
439	1	0	0	0	0	0	1	0	1	1	1	0	1	1	0	0	2	0	0	2	2	0	1	0	0	1	1	2	2	1	1	0	0	0	0	1	0	0	0	1	0	0	0	2	0	1	0	0	1
440	1	0	2	0	1	1	1	0	0	0	1	0	1	0	0	0	2	2	2	0	1	0	2	0	0	1	2	2	0	2	0	0	1	0	0	1	2	0	0	0	0	0	1	1	0	1	0	0	1
441	0	0	2	0	0	0	0	0	1	1	1	1	1	0	0	0	1	2	0	1	1	1	1	1	1	1	2	2	1	1	0	0	0	2	1	1	0	0	0	0	0	0	0	0	1	1	0	1	2
442	0	0	1	0	0	0	2	1	0	1	0	0	0	0	0	0	1	1	0	1	1	0	2	0	0	1	2	2	0	1	1	0	2	0	0	1	2	1	1	1	0	1	1	2	1	0	0	0	0
443	0	0	0	0	0	0	0	0	2	2	0	0	0	0	0	0	0	0	0	2	2	0	2	0	0	1	0	1	2	1	0	0	1	1	0	2	0	0	0	0	0	0	0	2	0	2	0	0	1
444	1	0	1	0	1	1	0	0	2	2	0	0	1	1	1	0	1	1	2	0	1	0	2	0	0	2	1	2	0	2	0	2	1	0	0	0	1	0	0	0	0	0	0	0	0	0	0	0	1
445	0	0	2	0	1	1	2	0	1	1	0	0	0	0	0	0	1	0	0	2	2	1	2	0	0	0	1	2	1	2	0	1	1	0	0	2	2	0	0	2	0	0	0	1	0	0	0	0	1
446	1	0	2	0	2	2	1	0	1	1	1	0	0	0	0	0	1	1	1	1	1	0	2	0	0	1	2	2	1	2	0	0	1	0	0	1	2	0	0	1	0	0	0	2	0	1	0	0	1
447	0	0	0	0	0	0	0	0	2	2	0	1	2	0	0	0	0	0	0	2	2	0	2	0	0	1	2	2	0	2	0	1	1	0	0	1	2	0	1	0	1	0	0	0	0	1	0	0	0
448	0	0	0	0	0	0	1	1	0	1	0	1	2	0	0	0	1	0	0	2	2	0	1	0	0	1	2	2	0	2	1	1	2	0	1	1	2	0	0	2	0	1	1	1	1	2	0	0	1
449	1	0	0	0	0	0	0	0	2	2	0	0	0	0	0	0	2	1	1	1	1	1	1	0	0	1	1	2	1	1	1	0	1	1	0	2	1	0	0	1	0	0	0	0	0	1	0	0	1
450	1	0	0	0	0	0	1	0	0	0	0	0	0	0	0	0	2	0	0	2	1	0	1	0	0	1	1	1	0	1	0	1	0	0	0	2	2	0	0	2	1	0	0	2	0	0	0	0	1
451	0	0	2	0	0	1	1	0	0	0	0	1	1	0	0	0	1	2	1	0	1	0	1	0	0	2	1	2	1	2	1	1	2	1	0	0	1	0	0	0	0	0	0	2	0	0	0	0	1
452	0	0	1	0	0	0	1	0	1	1	1	1	1	0	0	0	1	1	0	1	1	1	2	0	0	1	2	2	0	2	0	1	1	1	1	2	0	0	0	0	0	1	0	1	2	1	0	0	1
453	0	0	0	0	0	0	0	0	1	1	0	0	0	0	0	0	0	1	2	0	1	0	2	0	1	1	0	1	0	1	0	0	1	1	2	2	1	1	1	0	0	0	0	2	0	1	0	1	2
454	1	0	1	0	0	0	1	0	1	1	0	0	0	0	0	0	2	1	1	1	1	0	2	0	0	0	1	1	1	2	0	1	2	0	0	1	2	0	0	1	0	0	0	2	0	2	0	0	1
455	1	0	1	0	0	0	0	0	0	0	1	0	1	0	0	1	2	0	0	2	2	1	2	0	0	0	2	2	0	1	1	2	2	0	0	2	2	1	1	1	0	1	0	1	1	0	0	0	2
456	1	0	1	0	0	0	0	0	1	1	0	0	0	0	0	0	2	0	0	2	2	0	2	0	1	0	1	1	1	2	0	0	0	1	0	2	2	0	0	2	0	1	1	2	1	1	0	0	0
457	0	0	1	0	1	1	2	0	0	0	1	0	0	0	0	0	0	1	2	0	2	0	2	0	0	2	1	2	1	2	1	0	0	0	0	2	2	0	0	1	0	0	0	0	2	2	0	0	0
458	1	0	1	0	0	0	1	1	1	2	0	1	2	0	0	0	1	2	1	0	1	1	2	0	0	0	1	1	2	2	1	0	1	0	0	1	1	0	0	0	1	0	0	0	1	1	0	1	1
459	1	0	1	0	0	0	1	0	1	1	1	0	1	0	0	1	1	2	0	2	2	1	2	0	0	0	1	2	1	1	0	0	0	0	0	2	2	0	0	1	0	0	0	1	1	1	0	0	1
460	0	0	1	0	0	0	0	0	2	2	0	1	1	0	0	0	1	1	1	1	2	0	1	0	0	1	2	2	1	2	0	1	1	0	0	2	0	0	0	0	0	1	1	2	1	1	0	0	1
461	0	0	1	0	1	1	0	0	2	2	0	0	0	0	0	0	2	2	2	0	1	1	2	0	0	2	1	1	2	2	1	0	1	0	0	2	1	0	0	0	0	0	0	2	0	1	0	0	0
462	0	0	2	0	1	1	2	0	0	0	1	1	1	0	0	0	1	1	1	1	1	0	1	0	0	1	2	2	0	1	0	0	1	0	0	1	1	0	0	1	0	0	1	2	1	0	0	0	2
463	1	0	1	1	1	2	1	1	1	2	0	0	0	0	0	0	1	1	1	1	1	1	0	1	1	0	2	2	0	2	0	0	1	0	0	1	1	0	0	0	0	0	0	2	0	0	0	1	1
464	1	0	2	0	0	0	1	0	0	0	0	1	1	1	1	0	1	1	1	0	0	0	2	0	1	0	2	1	1	2	0	0	1	0	0	1	1	0	0	0	1	0	0	2	1	1	0	0	0
465	1	0	1	0	0	0	1	0	0	0	1	0	0	0	0	0	2	1	1	1	2	0	2	0	0	0	1	2	1	2	1	1	1	0	0	2	2	0	0	2	1	1	1	2	1	1	0	0	1
466	0	0	1	0	0	0	0	0	2	2	0	0	1	0	0	0	1	2	1	0	1	1	2	0	0	0	1	1	1	2	0	1	1	0	0	2	1	1	1	0	0	0	0	1	1	0	0	0	0
467	1	0	0	0	0	0	0	0	2	2	0	1	2	0	0	0	1	0	0	2	2	1	1	1	1	1	1	2	1	1	0	0	0	1	0	1	2	0	0	2	0	1	1	2	0	1	0	1	2
468	1	0	2	0	1	1	0	0	2	2	0	0	0	0	0	0	1	1	0	1	1	0	2	0	0	1	1	0	2	2	0	0	1	2	0	1	0	0	0	0	0	0	0	1	1	1	0	0	2
469	0	0	2	0	0	0	1	1	1	2	0	0	0	0	0	0	2	0	0	2	2	0	2	0	0	1	1	1	0	1	0	0	0	1	1	2	2	0	0	2	0	1	1	2	1	1	0	0	0
470	1	0	1	0	1	1	0	0	1	1	1	0	0	0	0	1	2	1	1	1	2	0	2	0	0	1	1	2	1	2	1	1	1	0	1	2	0	0	0	1	0	0	0	1	0	0	0	0	2
471	1	1	1	0	0	0	0	0	1	1	0	1	1	0	0	0	1	2	1	0	2	0	2	0	0	1	2	2	0	2	1	1	1	0	0	2	1	0	0	0	0	0	0	2	1	2	0	1	1
472	0	0	1	0	0	1	1	0	0	0	0	0	0	0	0	0	1	2	0	0	0	0	1	0	0	0	2	2	0	2	0	1	1	1	0	0	0	0	0	1	0	0	1	1	1	0	0	0	1
473	1	0	1	0	0	0	0	0	2	2	0	0	1	0	0	1	2	1	1	1	1	0	2	0	0	1	1	1	2	2	0	0	0	0	0	2	2	0	0	2	0	0	0	2	0	0	0	0	0
474	0	0	2	0	0	0	2	0	1	1	0	2	2	0	0	0	1	0	0	2	1	0	2	0	0	1	1	1	1	2	1	0	1	1	0	1	0	0	0	1	0	1	0	1	0	1	0	0	1
475	1	0	1	0	0	0	1	0	1	1	0	0	1	0	0	1	2	1	1	1	1	1	2	0	0	1	2	2	0	1	1	0	0	2	1	1	2	0	0	0	1	0	0	2	0	1	0	0	1
476	1	0	0	0	0	0	1	0	1	1	1	2	2	1	1	0	1	1	1	1	1	1	2	0	0	2	0	1	0	1	0	1	1	0	1	2	1	0	0	0	1	0	0	2	0	2	0	0	0
477	0	0	1	0	0	0	2	1	0	1	0	0	1	0	0	0	1	0	0	2	2	0	2	0	0	1	2	2	1	2	1	0	0	0	0	2	2	0	0	2	0	0	0	2	1	0	0	0	1
478	1	0	2	0	0	0	2	1	0	1	1	0	1	0	0	1	0	2	1	1	2	0	2	0	0	1	2	2	1	2	1	0	0	0	0	0	1	0	1	0	1	0	0	2	0	0	0	0	1
479	1	0	1	0	0	0	2	0	0	0	0	1	2	1	1	0	0	0	0	2	2	1	0	1	0	0	2	2	0	1	0	2	2	0	0	0	2	0	0	0	0	1	1	2	0	0	0	1	1
480	1	0	2	0	1	1	2	0	0	0	2	1	0	0	0	0	0	2	0	1	1	0	2	0	0	0	1	1	2	2	1	0	1	1	0	2	2	0	0	1	1	1	0	1	1	0	0	0	0
481	1	0	1	0	0	0	0	0	2	2	0	0	1	0	0	1	2	0	0	2	2	0	2	0	0	1	2	2	1	1	0	0	1	0	0	1	1	0	0	0	0	1	1	2	1	0	0	0	0
482	1	0	1	0	1	1	2	0	1	1	1	0	1	0	0	1	2	2	2	0	1	0	2	0	0	0	1	1	1	2	1	1	2	0	1	1	1	0	0	0	0	0	0	1	0	1	0	1	0
483	1	0	1	0	0	0	1	2	0	2	0	0	0	0	0	0	1	0	1	1	2	1	2	0	0	1	0	0	1	2	0	1	1	0	1	2	0	0	0	0	0	0	0	1	0	1	0	0	1
484	1	0	2	0	1	1	1	0	1	1	1	1	1	0	0	0	2	1	1	1	1	0	2	0	0	1	1	1	0	1	0	1	1	0	0	1	2	0	0	2	0	0	0	0	0	1	0	0	1
485	0	0	1	0	0	1	1	0	2	2	0	0	1	0	0	0	1	2	2	0	1	1	0	0	1	0	2	2	0	2	0	1	1	0	1	2	2	0	0	0	1	0	0	2	0	1	0	0	1
486	0	0	2	0	0	0	1	0	1	1	0	0	1	0	0	1	1	0	0	2	2	0	2	0	0	1	1	1	1	2	0	0	0	1	0	1	0	0	0	0	0	1	1	2	1	1	0	0	0
487	1	0	2	0	0	0	0	0	1	1	0	2	2	0	0	0	2	1	1	1	2	0	2	0	0	1	1	1	1	2	0	1	1	0	1	2	1	0	0	0	0	0	0	2	0	0	0	0	1
488	0	1	1	0	0	0	1	0	1	1	0	1	1	0	0	0	1	0	0	2	2	2	0	1	1	1	1	2	2	1	0	0	1	1	0	1	1	0	0	0	0	0	0	1	0	0	0	1	0
489	1	0	1	0	0	0	1	0	1	1	1	1	2	1	1	0	1	0	0	2	2	0	2	0	0	1	2	2	0	1	0	0	0	0	0	2	1	0	0	0	0	0	0	1	0	2	0	0	1
490	1	0	0	0	0	0	1	0	1	1	1	0	1	0	0	0	2	0	0	2	1	1	0	0	1	0	2	2	0	2	1	1	0	1	1	2	0	0	0	0	0	1	0	1	0	0	0	0	1
491	1	0	1	1	0	1	0	0	2	2	0	0	0	0	0	0	0	0	1	1	2	1	1	1	1	1	2	2	0	2	0	1	1	1	0	1	2	0	0	1	0	0	0	1	1	1	1	0	0
492	1	0	1	0	0	0	1	0	1	1	1	0	0	0	0	0	1	1	1	1	1	0	2	0	1	1	2	2	1	2	0	0	1	0	0	1	0	0	0	0	0	0	0	2	1	0	0	0	1
493	1	0	2	0	0	0	1	1	0	1	0	1	1	0	0	0	0	1	1	1	2	0	2	0	0	0	2	2	0	2	0	0	1	0	0	1	2	0	0	2	0	1	0	0	1	1	1	0	1
494	1	0	2	0	0	0	1	0	1	1	1	1	2	1	1	0	0	1	1	1	2	0	2	0	0	1	2	2	1	2	0	0	1	1	0	0	2	0	0	1	0	0	0	1	0	0	0	0	0
495	0	0	1	0	0	0	2	0	1	1	0	0	2	1	1	1	1	0	1	1	1	0	2	0	1	0	1	1	1	2	0	1	1	0	0	1	1	1	1	0	0	0	0	1	0	1	0	0	2
496	1	0	1	0	0	0	1	0	1	1	1	1	1	0	0	0	1	2	1	0	2	0	2	0	0	2	2	2	0	2	1	0	1	1	0	2	1	0	0	2	0	0	0	2	0	0	0	0	1
497	1	1	1	0	0	0	0	0	1	1	0	0	0	0	0	0	1	2	1	0	1	0	2	0	0	1	2	2	0	2	0	2	2	0	0	2	1	1	0	0	0	0	0	0	1	1	0	0	0
498	1	0	1	0	0	0	2	1	0	1	1	0	0	0	0	0	0	0	0	2	2	1	2	0	0	0	2	2	0	2	0	1	1	0	0	2	2	0	0	1	0	0	1	2	1	0	0	0	1
499	0	0	0	0	0	0	1	1	1	2	0	0	0	0	0	0	1	2	1	0	2	0	2	0	0	0	1	1	1	2	0	2	1	0	0	1	2	0	0	2	0	1	0	0	0	0	0	0	1
500	1	0	2	0	0	0	2	1	0	1	1	0	0	0	0	0	2	1	1	1	2	1	2	0	0	0	1	1	1	2	0	0	1	1	2	2	1	0	0	2	0	1	1	2	1	0	0	0	1
501	0	0	2	0	2	2	1	0	0	0	0	0	1	0	0	0	0	1	0	0	0	1	2	0	0	1	1	2	0	1	1	1	2	0	1	2	2	0	0	1	0	0	0	1	0	1	0	0	2
502	1	0	2	0	0	0	1	0	1	1	1	0	1	0	0	0	1	0	0	2	2	0	2	0	1	0	1	1	2	2	1	0	0	0	0	2	1	0	0	0	0	0	0	2	1	0	0	1	1
503	1	1	0	0	0	0	1	0	1	1	0	1	1	0	0	0	2	1	1	1	1	0	2	0	1	1	2	2	2	2	1	0	0	0	0	2	1	0	0	0	0	1	1	1	0	1	0	0	1
504	0	0	2	0	1	1	1	0	1	1	0	1	2	0	0	0	1	0	0	2	2	0	2	0	0	0	1	2	1	2	0	1	2	0	1	1	1	0	0	0	0	0	0	1	1	1	0	0	1
505	1	0	1	0	0	0	2	1	0	1	1	0	2	0	0	0	0	2	1	1	2	1	2	0	0	0	1	1	1	2	0	1	1	0	1	1	2	0	0	2	1	1	0	1	0	0	0	0	0
506	1	0	1	0	0	0	1	0	1	1	0	0	0	0	0	0	2	2	2	0	1	0	2	0	1	0	2	2	0	2	0	1	1	0	0	1	2	0	0	2	0	0	0	2	0	0	0	0	1
507	0	0	0	0	0	0	2	1	0	1	1	1	1	0	0	0	0	1	2	0	2	1	2	0	0	2	2	2	0	2	1	1	1	0	1	1	0	0	0	1	0	0	0	0	0	1	0	0	1
508	1	0	1	0	0	0	2	1	0	2	1	1	1	0	0	0	1	2	2	0	1	1	1	1	1	2	2	2	0	2	0	0	0	1	0	1	1	0	0	0	1	1	1	2	1	0	0	1	2
509	0	1	1	0	0	0	0	0	1	1	0	0	0	0	0	0	0	0	0	2	2	0	1	0	1	2	2	2	0	2	1	0	1	1	0	2	2	0	0	1	1	1	1	2	1	0	0	0	1
510	0	0	2	0	1	1	1	0	0	0	0	1	2	0	0	0	2	0	0	1	1	0	0	0	0	0	1	1	0	1	0	0	1	0	0	1	1	0	0	1	0	0	0	2	1	1	0	0	0
511	0	0	2	0	0	0	1	1	0	1	0	0	1	0	0	0	1	0	0	2	2	0	2	0	0	1	2	1	1	2	0	0	0	0	1	2	2	0	0	2	0	0	0	2	1	1	0	1	1
512	0	0	0	0	0	0	2	0	0	0	1	0	1	0	0	0	1	0	0	2	2	2	1	1	1	1	2	2	1	1	0	1	1	0	0	1	1	0	0	1	0	0	0	1	1	0	0	0	0
513	1	0	2	0	1	1	0	0	1	1	0	0	0	0	0	0	1	1	0	1	1	0	1	0	1	2	2	2	0	2	1	0	0	1	2	2	1	0	0	1	0	0	0	1	1	0	0	0	1
514	0	0	2	0	1	1	2	1	0	1	1	0	1	1	0	0	1	0	1	1	1	0	2	0	1	1	1	1	0	1	1	0	1	0	0	1	0	0	0	0	0	1	1	1	1	0	0	0	0
515	0	0	1	0	0	0	2	1	0	1	0	1	2	0	0	0	1	1	1	1	1	0	2	0	0	1	1	1	0	1	1	0	0	0	0	1	1	2	1	0	1	0	0	2	0	1	0	0	2
516	1	0	2	0	1	1	0	0	0	0	1	0	0	0	0	1	2	2	1	1	2	0	2	0	1	0	2	2	0	2	0	0	1	0	0	1	2	1	1	1	0	0	0	0	0	0	0	0	1
517	1	0	1	0	1	1	1	0	1	1	1	0	0	0	0	0	2	1	1	1	2	0	1	0	0	1	1	2	0	2	1	0	0	1	1	1	2	0	0	0	1	0	0	2	0	0	0	0	1
518	1	0	1	0	0	0	1	0	0	0	1	0	0	0	0	0	0	2	1	0	1	0	2	0	0	1	0	1	1	2	0	0	1	2	0	1	1	0	0	0	0	0	0	1	0	1	0	0	0
519	1	0	1	0	1	1	2	1	0	1	0	0	0	0	0	0	0	1	2	0	1	0	2	0	1	0	2	2	0	2	0	0	1	0	0	2	1	0	0	0	0	2	2	2	1	0	0	0	0
520	0	0	2	0	1	1	0	0	2	2	0	1	0	0	0	0	2	2	1	1	2	2	0	1	1	1	2	2	0	2	1	1	1	0	0	2	1	0	0	0	0	1	1	2	0	1	0	0	0
521	1	0	2	0	0	0	1	0	1	1	1	0	0	0	0	0	2	0	0	2	2	0	2	0	0	0	1	2	1	2	0	0	0	0	0	1	1	0	0	0	0	0	0	1	0	0	0	0	1
522	0	1	1	0	0	0	0	0	1	1	1	0	0	0	0	0	1	2	1	0	1	1	2	0	1	1	2	2	1	1	0	1	1	2	0	1	2	0	1	0	1	0	0	2	0	1	0	0	2
523	0	0	1	0	0	0	2	0	0	0	1	0	0	0	0	0	1	0	0	2	2	0	2	0	0	2	1	2	2	1	1	1	1	0	1	1	1	0	0	0	0	0	0	2	0	0	0	1	1
524	0	0	2	0	0	0	0	0	1	1	1	0	2	0	0	1	0	1	0	1	0	0	2	0	1	1	0	1	0	1	0	0	0	0	1	2	1	0	0	2	0	0	0	2	0	0	0	0	0
525	0	0	1	0	0	0	0	0	1	1	0	0	0	0	0	0	1	2	1	0	1	0	1	0	0	1	1	2	2	2	1	1	1	1	1	1	1	0	0	0	1	1	1	2	0	1	0	0	2
526	0	0	1	0	0	0	0	0	2	2	0	0	0	0	0	0	1	0	0	2	2	0	1	0	0	0	1	2	1	1	1	0	1	1	1	2	1	0	0	1	0	0	0	1	0	0	0	0	1
527	1	0	2	0	0	0	1	0	0	0	1	0	1	0	0	0	1	1	1	0	0	1	2	0	0	0	2	2	0	2	0	0	1	0	0	1	2	0	0	1	0	0	0	2	1	0	1	0	1
528	0	0	2	0	1	1	0	0	1	1	1	0	0	0	0	0	0	0	0	2	1	1	1	1	1	0	2	2	0	1	1	0	0	0	0	2	1	0	0	0	0	0	0	1	0	0	0	0	0
529	1	0	2	0	0	0	1	0	0	0	0	0	1	0	0	1	1	1	1	1	1	0	2	0	1	0	1	2	1	1	0	0	1	2	0	1	1	1	1	0	0	0	0	2	0	1	0	0	0
530	1	0	2	0	1	1	1	0	1	1	0	0	0	0	0	0	1	2	1	0	1	0	2	0	1	2	1	2	2	1	1	0	0	1	1	1	2	0	1	0	1	0	0	1	0	1	0	0	1
531	0	0	0	0	0	0	1	0	1	1	1	1	1	0	0	0	1	2	2	0	0	0	2	0	1	0	1	2	0	1	1	0	1	0	0	1	1	0	0	0	0	1	1	2	0	0	0	0	1
532	0	0	2	0	0	0	2	0	0	0	1	0	1	0	0	0	0	0	1	1	2	1	0	1	0	0	2	2	0	2	0	0	2	1	0	1	2	1	1	0	0	0	0	1	0	0	0	0	2
533	1	0	2	0	1	1	1	1	1	2	0	2	2	0	0	0	2	0	0	2	2	1	2	0	0	1	2	2	0	2	0	1	1	0	0	1	1	0	0	2	0	0	0	2	0	0	0	0	2
534	0	0	0	0	0	0	1	0	2	2	0	0	0	0	0	0	1	0	0	2	2	0	2	0	0	2	2	2	0	2	2	0	2	0	0	1	1	0	0	1	0	0	0	1	0	0	0	1	2
535	0	0	1	1	0	1	1	0	0	0	1	0	0	0	0	0	0	0	1	1	2	0	2	0	0	1	0	2	2	1	0	1	2	0	0	0	0	0	0	0	0	0	0	1	0	2	0	0	2
536	0	0	1	0	0	0	2	0	1	1	1	0	0	0	0	0	0	2	2	0	0	0	1	0	0	1	2	2	1	2	1	0	0	1	0	2	2	0	0	1	0	0	0	2	2	1	0	0	1
537	1	0	2	0	2	2	1	0	1	1	1	0	0	0	0	0	0	2	0	1	1	0	2	0	0	1	0	2	1	2	1	2	2	0	0	0	1	0	0	0	1	1	0	1	1	2	1	0	0
538	0	0	2	0	0	0	2	0	0	0	2	0	0	0	0	0	2	1	1	1	1	0	2	0	1	2	2	2	0	1	1	1	0	1	1	2	1	0	0	0	0	0	0	2	0	0	0	0	0
539	0	0	2	0	1	1	2	0	0	0	2	1	2	1	1	0	1	1	1	1	1	0	1	0	0	2	2	2	0	2	0	0	1	0	0	1	2	0	0	1	0	0	0	2	1	0	0	0	1
540	1	0	1	0	1	1	2	1	0	1	0	0	0	0	0	0	1	1	1	1	2	1	1	1	0	1	2	2	0	2	0	2	1	0	0	2	1	1	1	0	0	0	0	1	1	1	0	0	0
541	1	0	2	0	2	2	2	0	1	1	0	1	2	0	0	0	1	2	2	0	1	0	2	0	1	1	1	2	0	1	0	1	1	1	2	2	0	0	0	0	0	0	0	0	0	0	0	0	1
542	1	0	1	0	0	0	2	0	0	0	1	0	2	0	0	0	2	0	0	2	2	1	2	0	0	0	1	2	0	1	2	0	1	1	0	2	1	0	0	0	0	0	0	1	0	0	0	0	0
543	1	0	2	0	0	0	2	1	0	1	0	0	1	0	0	0	1	1	0	1	1	0	1	1	1	1	2	2	0	2	0	0	0	1	2	2	0	0	0	0	1	0	0	2	0	0	0	0	2
544	1	0	1	0	0	0	1	0	0	0	0	2	2	1	1	0	1	1	1	1	2	0	2	0	1	2	0	1	1	2	0	1	1	2	0	2	0	0	0	1	0	1	1	2	1	1	0	0	0
545	0	0	1	0	0	0	0	0	1	1	0	0	1	1	1	0	0	2	1	1	2	0	2	1	1	1	2	1	1	2	0	1	1	1	1	2	2	0	0	0	0	0	0	2	1	0	0	1	1
546	0	0	0	0	0	0	2	1	0	1	0	0	1	0	0	1	1	1	1	1	2	0	2	0	0	1	0	1	1	0	0	0	2	0	0	1	0	0	0	0	0	0	0	2	0	1	0	0	0
547	0	0	1	0	0	0	1	0	0	0	2	0	0	0	0	0	1	1	0	1	1	0	2	0	0	1	2	2	0	1	1	0	0	0	0	1	1	1	1	0	0	0	0	2	1	0	0	0	2
548	0	0	2	0	1	1	2	1	0	1	1	0	0	0	0	0	1	1	1	1	1	1	2	0	0	2	1	1	1	2	1	1	1	1	1	1	1	0	0	0	0	0	0	2	0	0	0	0	0
549	0	1	2	0	1	1	1	0	2	2	0	0	0	0	0	0	1	0	1	1	2	0	1	0	0	1	1	1	2	2	1	1	1	0	0	1	0	0	0	0	0	2	1	2	1	0	0	0	0
550	0	0	0	0	0	0	2	0	0	0	0	0	2	0	0	0	1	2	2	0	1	1	2	0	0	2	2	2	1	1	0	0	0	1	1	1	2	0	0	0	0	0	0	2	0	0	0	0	1
551	1	0	1	0	0	0	0	0	1	1	1	1	1	0	0	0	0	0	1	1	2	0	2	0	0	1	1	1	2	2	0	1	1	0	0	1	1	0	0	1	0	0	0	2	0	1	0	1	0
552	0	0	1	0	0	0	1	0	1	1	1	0	1	0	0	0	1	1	2	0	2	1	2	0	0	2	1	2	1	2	1	0	0	0	0	1	2	0	0	1	0	0	0	2	0	1	0	1	2
553	1	0	2	0	0	0	0	0	2	2	0	0	0	0	0	0	1	1	0	1	1	0	2	0	0	0	0	1	1	0	0	1	1	0	0	1	1	0	0	2	0	0	0	2	0	0	0	0	0
554	1	0	1	0	0	0	2	1	0	1	0	0	1	0	0	0	1	1	2	0	1	1	2	0	0	0	0	2	1	1	0	0	1	1	2	2	1	0	0	0	0	1	1	1	1	1	0	0	0
555	0	0	1	0	1	1	0	0	2	2	0	0	1	0	0	0	1	0	1	1	1	0	2	0	0	1	1	1	1	2	0	1	1	0	0	2	1	0	0	0	1	2	1	2	1	0	1	0	0
556	1	1	1	0	1	1	2	1	0	1	1	0	1	0	0	0	2	1	1	1	2	1	2	0	0	2	1	1	2	2	1	0	2	0	0	0	0	0	0	1	0	0	0	2	1	1	0	0	1
557	0	0	2	0	0	0	2	0	0	0	1	0	0	0	0	0	1	1	1	1	1	1	0	0	1	0	2	2	2	2	1	0	1	1	1	1	1	0	0	0	0	1	1	2	1	0	0	0	1
558	1	0	2	0	0	0	1	0	0	0	1	0	2	0	0	0	1	0	0	2	2	0	2	0	1	2	2	2	2	2	0	1	1	0	1	1	1	0	0	0	1	1	0	1	0	0	0	0	0
559	0	0	2	0	0	0	1	1	1	2	0	1	1	0	0	0	2	0	0	2	2	0	2	0	0	2	1	1	1	2	1	1	1	0	0	2	2	0	0	1	0	0	0	2	0	1	0	0	0
560	0	0	1	0	0	0	1	1	0	1	0	2	2	0	0	0	2	1	1	1	2	1	1	0	0	1	1	0	2	2	0	1	1	0	1	2	1	0	0	1	0	0	0	2	1	1	0	0	0
561	1	0	1	0	0	0	2	0	1	1	0	0	1	0	0	1	1	1	1	1	2	1	2	0	0	1	2	2	1	1	0	2	2	0	0	1	1	0	0	0	0	0	0	2	0	1	0	0	0
562	0	0	0	0	0	0	0	0	1	1	1	1	2	0	0	0	0	0	1	1	2	0	2	0	1	0	0	1	2	2	1	1	1	0	0	2	2	0	0	1	0	0	0	2	0	0	0	0	1
563	0	0	2	0	0	0	2	0	0	0	0	0	2	0	0	1	0	1	1	1	2	0	2	0	0	1	2	2	1	2	1	1	0	0	0	2	2	0	0	1	0	1	1	2	1	1	0	0	1
564	1	0	1	0	0	0	2	1	0	1	0	1	0	0	0	0	0	2	2	0	1	1	2	0	0	2	2	2	1	2	0	0	0	0	1	2	2	0	0	0	0	0	0	0	0	1	0	0	1
565	1	0	2	0	0	0	1	0	2	2	0	0	1	0	0	0	1	0	0	2	2	1	1	1	1	1	0	1	2	2	1	1	1	1	1	1	1	0	0	0	0	0	0	2	1	0	0	1	2
566	1	0	1	0	0	0	1	1	1	2	0	0	0	0	0	0	2	0	0	2	2	1	1	1	1	1	1	1	1	2	0	0	1	0	0	2	1	0	0	2	0	0	0	1	1	0	0	0	1
567	0	0	0	0	0	0	1	1	1	2	0	0	1	0	0	1	1	0	0	2	2	0	0	0	0	1	1	1	0	1	0	0	0	0	0	2	2	0	0	0	0	0	0	2	0	0	0	1	1
568	1	0	1	0	0	0	0	0	2	2	0	0	0	0	0	0	2	2	1	1	1	0	2	0	0	0	1	2	1	2	0	2	1	0	0	1	1	2	1	0	1	0	0	2	0	2	0	1	1
569	0	0	2	0	2	2	1	0	1	1	0	0	0	0	0	0	1	2	0	1	1	1	2	0	0	0	2	2	0	1	1	2	2	0	0	0	2	0	0	1	0	1	1	2	1	0	0	0	1
570	1	0	1	0	0	0	1	0	2	2	0	1	1	0	0	0	1	1	1	1	2	2	2	0	0	0	1	1	0	2	0	1	1	1	0	2	1	0	0	0	0	0	0	1	0	0	0	1	2
571	0	0	1	0	1	1	1	1	1	2	0	0	1	0	0	0	1	0	1	1	2	0	2	0	0	1	1	1	1	2	0	0	1	1	0	0	0	0	0	0	0	1	1	2	0	1	0	1	1
572	1	0	1	0	1	1	2	0	0	0	0	0	1	0	0	1	0	2	2	0	0	0	2	0	0	1	1	2	0	2	1	1	1	0	0	2	2	1	0	0	0	0	0	2	0	0	0	0	2
573	0	0	2	0	0	0	2	1	0	1	0	1	1	0	0	0	1	2	0	1	1	1	2	0	0	1	1	2	1	2	0	1	1	0	0	1	2	0	0	0	0	0	0	1	0	1	0	0	2
574	0	0	1	0	0	0	0	0	2	2	0	0	0	0	0	0	1	1	0	1	1	1	2	0	0	1	2	2	0	2	1	2	1	0	0	0	0	0	0	0	0	0	0	2	0	2	0	0	1
575	1	0	1	0	0	0	0	0	1	1	0	0	2	0	0	0	2	1	0	2	2	0	2	0	0	2	1	1	1	2	0	0	1	2	1	2	1	0	0	1	0	2	2	2	1	1	0	0	0
576	1	0	0	0	0	0	2	1	0	1	1	1	1	0	0	0	1	0	0	2	2	0	1	0	0	1	2	2	0	1	0	0	0	1	0	1	2	0	0	0	0	0	0	2	1	0	0	0	0
577	1	0	2	0	0	0	0	0	1	1	0	1	2	0	0	0	0	1	1	1	1	1	2	0	0	1	2	2	0	2	1	1	1	0	0	1	2	0	0	2	0	0	0	1	1	1	0	1	2
578	0	0	0	0	0	0	0	0	2	2	0	0	2	0	0	0	2	0	0	1	1	0	1	0	0	1	1	1	2	2	1	0	0	0	1	2	2	0	0	1	0	0	0	1	0	1	0	0	2
579	0	0	0	0	0	0	2	0	0	0	0	1	2	0	0	0	1	1	1	1	2	1	1	1	1	1	2	2	0	2	1	0	0	0	0	2	0	0	0	0	0	1	0	1	2	1	0	0	1
580	0	0	2	0	1	1	2	0	0	0	0	1	1	0	0	0	1	2	1	0	2	1	2	0	0	1	2	2	1	2	0	0	1	0	0	2	2	0	0	1	0	0	0	2	0	0	0	1	0
581	0	0	2	0	0	0	1	0	0	0	0	0	1	0	0	0	2	1	1	1	2	0	2	0	1	0	2	2	0	2	1	2	1	0	0	1	1	0	0	0	0	0	0	1	0	1	0	0	2
582	1	0	0	0	0	0	0	0	2	2	0	2	2	1	1	0	1	1	2	0	1	0	2	0	0	2	0	2	1	1	0	0	0	1	0	2	2	0	0	1	0	2	2	2	1	1	0	1	1
583	1	0	0	0	0	0	0	0	1	1	1	0	0	0	0	0	1	2	1	0	0	0	2	0	0	1	1	2	0	2	1	1	1	0	0	2	0	0	0	0	0	0	0	1	0	0	0	0	1
584	0	0	2	0	1	1	2	0	1	1	1	0	0	0	0	0	1	1	0	1	1	1	2	0	0	2	1	1	1	2	0	1	1	1	0	0	2	0	0	0	0	2	2	2	1	1	0	0	2
585	0	0	2	0	0	0	2	0	0	0	1	0	0	0	0	0	1	1	0	1	1	0	2	0	0	1	2	0	1	1	0	0	0	1	0	1	0	0	0	0	0	1	0	1	0	0	0	0	1
586	0	0	2	0	1	1	0	0	2	2	0	0	1	0	0	1	1	0	0	2	2	1	2	0	0	0	1	2	0	1	0	1	2	0	0	1	2	0	0	1	0	0	0	2	2	0	0	1	2
587	1	0	1	0	0	0	2	1	0	1	0	0	1	0	0	0	1	1	1	1	1	0	1	0	0	1	2	2	0	1	0	1	2	0	1	1	2	0	0	2	0	0	0	2	0	1	0	0	2
588	1	0	2	0	0	0	0	0	1	1	1	1	1	0	0	0	2	2	1	1	2	1	2	0	0	0	2	2	2	2	0	0	1	0	0	2	2	0	1	0	1	0	0	2	0	2	0	0	0
589	1	0	1	0	0	0	2	1	0	1	0	0	0	0	0	0	1	1	1	1	2	2	0	1	1	1	1	2	0	1	0	1	2	0	0	2	1	0	0	0	0	1	1	2	1	1	0	0	0
590	0	0	0	0	0	0	1	1	1	1	0	0	0	0	0	0	1	1	1	0	0	1	0	1	1	1	2	2	1	2	1	1	1	0	0	2	2	0	0	0	1	0	0	2	0	0	0	1	1
591	1	0	1	0	0	0	1	0	1	1	1	1	1	0	0	0	0	2	2	0	0	1	0	1	1	1	1	1	1	2	0	1	1	2	0	2	2	0	0	1	0	0	0	2	0	0	0	0	0
592	1	0	0	0	0	0	1	0	0	0	2	0	0	0	0	1	2	2	1	1	2	0	2	0	0	0	1	2	0	1	0	0	1	1	2	2	1	0	0	0	0	1	1	1	1	1	0	0	0
593	1	0	1	0	0	0	0	0	1	1	1	0	0	0	0	0	1	0	1	1	2	1	1	1	1	1	2	2	0	2	0	0	1	1	1	2	1	0	0	0	0	0	0	2	0	0	0	0	0
594	1	0	0	0	0	0	2	0	0	0	1	0	1	0	0	1	1	1	0	1	1	1	2	0	0	0	2	2	1	2	0	0	1	0	0	1	1	0	0	0	0	0	0	1	0	0	0	0	1
595	1	0	0	0	0	0	1	0	0	0	1	1	0	0	0	0	0	0	1	1	2	1	2	0	0	0	2	2	1	2	0	0	1	0	0	2	2	0	0	1	1	1	1	2	1	2	0	0	0
596	0	0	0	0	0	0	0	0	2	2	0	1	1	0	0	0	1	0	0	2	1	0	2	0	0	1	1	1	1	2	0	1	0	1	0	1	2	0	0	1	0	0	0	2	0	0	0	0	1
597	1	0	2	0	1	1	1	0	0	0	2	2	1	0	0	0	0	1	1	1	2	0	2	0	0	2	2	2	0	2	0	0	1	2	0	1	1	0	0	0	0	2	2	2	0	1	0	1	2
598	0	0	1	0	0	0	0	0	2	2	0	1	1	0	0	0	2	0	0	2	2	0	1	0	1	2	2	2	0	2	1	2	1	0	0	2	1	0	0	0	0	0	0	2	1	0	0	0	1
599	1	1	1	0	0	0	1	0	1	1	0	1	1	0	0	0	2	1	1	1	2	1	2	0	0	0	1	2	0	1	2	2	1	1	1	2	0	0	0	0	0	0	0	2	0	1	0	0	2
600	0	0	1	1	0	1	1	0	1	1	0	0	0	0	0	0	1	1	1	0	0	1	0	1	1	1	2	2	0	2	0	0	1	0	0	1	2	0	0	2	0	1	0	1	0	0	0	0	1
601	1	0	2	0	2	2	1	0	2	2	0	0	1	0	0	0	0	2	1	1	2	1	2	0	0	0	2	2	0	2	1	0	0	0	0	2	0	0	0	0	0	0	1	1	0	1	0	0	1
602	1	1	1	0	1	1	0	0	1	1	2	2	1	0	0	0	1	0	0	2	2	0	1	0	0	1	0	1	1	2	0	0	0	0	0	0	0	0	0	1	0	1	1	2	1	1	0	0	0
603	1	0	2	0	1	1	2	0	0	0	1	0	0	0	0	0	1	1	1	1	2	1	1	1	1	0	2	2	1	2	2	0	0	1	0	1	1	0	0	2	0	1	1	2	0	0	0	0	1
604	1	0	1	0	1	1	2	0	1	1	0	0	0	0	0	0	0	2	1	0	1	1	1	1	1	1	2	2	1	2	0	0	0	2	1	1	2	0	0	1	0	0	0	2	1	0	0	0	0
605	1	0	1	0	1	1	1	0	0	0	1	1	1	0	0	0	0	1	1	1	1	0	2	0	0	2	1	2	1	1	1	0	2	0	0	1	1	1	1	0	0	1	1	1	1	1	0	0	2
606	0	0	2	0	0	0	2	1	0	1	1	1	1	0	0	0	0	2	1	0	1	0	2	0	1	2	1	2	1	2	0	0	0	0	0	2	1	0	0	0	0	0	0	0	0	0	0	0	0
607	0	0	1	0	0	0	0	0	1	1	0	0	0	0	0	0	2	0	0	1	1	0	0	0	0	0	1	0	2	2	0	0	2	0	0	0	1	0	0	0	0	0	0	2	0	2	0	0	0
608	1	0	0	0	0	0	1	0	0	0	1	1	1	0	0	0	1	2	1	0	2	0	2	0	0	1	0	1	2	1	0	0	1	0	0	2	0	0	0	0	0	1	1	2	1	1	0	0	1
609	0	0	2	0	0	0	1	0	1	1	1	0	1	0	0	0	2	0	0	1	1	1	2	0	0	0	1	1	1	2	1	2	1	0	1	2	0	0	0	0	0	0	0	2	1	0	0	0	2
610	0	0	0	0	0	0	1	1	0	1	0	1	1	0	0	0	1	1	1	1	2	0	1	0	0	2	0	1	0	0	1	2	1	0	0	0	1	0	0	1	0	0	0	2	0	0	0	0	1
611	0	0	0	0	0	0	2	1	0	1	1	0	0	0	0	0	0	0	0	2	2	1	2	0	0	1	2	2	1	2	1	2	1	0	0	1	1	0	0	0	0	1	1	1	0	0	0	0	0
612	1	0	2	0	0	0	0	0	2	2	0	0	0	0	0	0	1	1	1	1	1	1	1	0	0	1	1	2	1	2	0	1	2	0	0	1	2	0	1	0	1	0	0	2	0	2	0	0	1
613	0	0	1	0	0	0	2	0	1	1	0	0	1	0	0	1	0	1	0	1	0	1	1	1	1	0	2	2	0	2	1	1	1	1	0	2	1	0	0	2	0	0	0	2	0	1	0	0	0
614	1	0	1	0	0	0	2	0	0	0	0	0	0	0	0	0	1	1	0	2	2	0	1	0	0	1	0	2	1	1	0	0	0	0	0	2	0	0	0	0	0	0	0	1	1	0	0	0	0
615	0	0	1	0	0	0	2	0	0	0	0	0	0	0	0	0	2	0	0	2	1	1	2	0	0	1	2	2	2	2	0	0	0	0	1	2	1	0	0	1	0	0	0	2	0	2	0	0	2
616	0	1	1	0	1	1	2	0	0	0	1	0	1	1	0	0	1	2	0	1	1	0	2	0	1	0	2	0	1	1	0	2	2	0	0	0	0	0	0	0	0	1	1	2	1	1	0	0	1
617	1	0	1	1	0	1	1	1	1	2	0	1	2	0	0	0	1	1	1	1	1	1	1	1	1	1	2	2	1	1	1	1	0	1	1	2	1	0	0	0	1	0	0	2	0	1	0	0	0
618	1	1	1	0	0	0	1	0	0	0	1	1	1	0	0	0	0	2	0	2	2	0	2	0	0	1	1	2	1	1	0	0	1	1	1	1	2	0	0	1	0	1	0	0	0	0	0	0	0
619	1	0	1	0	0	0	1	0	1	1	0	1	1	0	0	0	0	1	0	1	0	1	2	0	0	1	0	2	1	1	0	0	0	0	0	1	1	1	0	0	0	0	0	2	0	2	0	0	1
620	0	1	1	0	0	0	2	1	0	1	1	0	0	0	0	0	1	1	1	1	2	0	2	0	0	0	1	1	1	2	0	0	0	0	1	2	1	0	0	1	0	0	0	1	1	0	0	0	1
621	1	0	1	0	0	0	0	0	2	2	0	1	2	0	0	0	0	1	1	1	2	0	2	0	0	0	0	2	0	1	0	1	1	0	0	2	2	0	0	0	1	0	0	1	0	1	0	0	1
622	1	0	0	0	0	0	1	0	0	0	1	0	2	0	0	0	1	2	1	1	1	1	2	0	1	0	0	1	0	0	1	1	1	1	0	0	2	0	0	1	0	0	0	2	1	0	0	0	1
623	1	0	1	0	0	0	2	0	0	0	2	0	0	0	0	0	1	1	1	1	1	0	2	0	0	1	1	2	2	1	0	1	0	0	1	2	2	0	0	1	1	1	1	1	0	0	0	0	1
624	0	0	1	0	0	0	2	0	0	0	0	0	2	0	0	0	1	1	0	1	1	0	2	0	0	2	2	2	0	1	0	0	1	1	1	1	2	0	0	0	0	0	0	1	0	1	0	0	1
625	0	0	1	0	0	0	1	0	0	0	0	0	2	0	0	0	2	0	0	2	2	0	2	0	0	1	2	2	0	1	0	0	0	0	1	2	2	0	0	1	0	1	1	2	1	1	0	0	0
626	1	0	2	0	0	0	2	0	1	1	1	2	1	0	0	0	0	0	0	2	2	1	2	0	1	0	0	1	2	2	1	0	1	1	0	2	1	0	0	1	0	0	0	2	1	0	0	1	1
627	1	0	2	0	0	0	0	0	1	1	0	1	0	0	0	0	1	1	0	1	1	1	2	0	0	1	2	2	0	2	1	2	1	0	0	2	2	0	0	0	0	1	1	2	1	1	0	0	1
628	1	0	2	0	2	2	1	0	1	1	0	0	0	0	0	0	2	0	0	2	2	0	2	0	0	2	1	2	1	0	0	0	1	0	0	1	0	0	0	0	1	0	0	2	0	0	0	0	0
629	0	0	1	0	0	0	1	0	0	0	1	0	0	0	0	0	1	1	0	1	1	0	1	0	0	1	1	2	0	1	0	0	0	0	1	2	2	0	0	1	0	0	0	2	1	0	0	0	2
630	0	1	2	0	0	0	1	1	0	1	0	0	0	0	0	0	1	0	0	2	2	0	2	0	0	0	1	2	2	1	0	0	0	0	0	2	2	0	0	1	0	0	0	0	0	1	0	0	1
631	1	0	2	0	0	0	2	1	0	1	1	0	0	0	0	0	2	1	1	1	2	0	2	0	1	0	2	2	0	2	0	0	0	0	0	2	0	0	0	0	0	0	0	2	0	1	0	1	1
632	0	0	1	0	0	0	2	0	1	1	0	0	0	0	0	0	0	2	2	0	1	0	2	0	0	1	0	1	1	2	0	1	1	1	0	0	1	0	0	0	0	0	0	1	0	1	0	0	0
633	1	0	1	0	0	0	2	0	0	0	0	0	0	0	0	1	2	1	0	2	1	0	1	0	0	1	2	2	0	2	0	0	0	1	0	2	0	0	0	0	0	0	0	2	0	1	0	0	0
634	0	0	2	0	0	0	2	1	0	1	0	0	0	0	0	0	2	1	1	1	2	0	2	0	0	1	2	2	0	2	0	1	0	0	1	2	2	0	0	1	1	0	0	1	0	0	0	0	2
635	0	0	2	0	0	0	0	0	2	2	0	1	1	0	0	0	2	0	0	2	2	1	2	0	0	2	1	1	1	2	0	0	1	1	1	2	2	1	1	0	0	0	0	1	0	1	0	0	0
636	0	0	1	0	0	0	2	0	1	1	1	1	2	1	1	0	1	2	1	0	1	1	1	1	1	2	2	2	0	2	0	0	2	0	0	2	0	0	0	0	0	1	0	0	0	0	0	0	0
637	1	1	1	0	0	0	0	0	1	1	1	0	2	1	1	1	2	0	0	2	2	0	1	0	0	1	2	2	0	2	2	1	1	0	0	2	1	0	0	0	1	0	0	1	1	1	0	1	2
638	0	0	2	0	1	1	1	0	1	1	1	0	2	0	0	0	2	1	1	1	1	0	2	0	1	1	2	2	0	2	0	1	1	2	1	1	2	1	1	0	0	0	0	1	0	1	0	0	0
639	0	0	2	0	0	0	0	0	0	0	1	1	1	0	0	0	1	1	1	1	2	0	0	0	0	0	1	1	2	2	0	0	1	0	0	1	2	0	0	2	0	0	0	1	0	0	0	0	0
640	1	0	1	0	0	0	2	0	0	0	1	0	0	0	0	0	1	2	1	0	1	1	2	0	0	1	0	1	0	1	0	2	2	0	1	2	2	0	0	1	0	0	0	0	0	0	0	0	1
641	0	0	1	0	0	0	0	0	2	2	0	0	1	0	0	0	1	1	0	1	1	0	2	0	0	1	2	1	1	2	1	0	0	1	2	2	2	0	1	1	1	0	0	2	1	1	0	0	1
642	1	0	1	0	0	0	2	0	0	0	1	0	0	0	0	0	2	0	0	2	2	0	2	0	0	1	2	0	1	1	0	0	1	0	0	1	1	0	0	0	0	1	0	1	0	1	0	0	1
643	1	0	0	0	0	0	1	0	1	1	1	2	2	1	1	0	1	1	0	1	1	1	2	0	0	1	2	2	1	2	0	0	0	0	0	1	1	0	0	0	0	1	1	2	1	0	0	0	1
644	0	0	2	0	1	1	2	0	0	0	1	0	1	0	0	0	1	0	0	2	2	1	1	1	1	1	2	2	1	2	2	2	1	0	0	1	2	0	0	0	0	0	0	2	0	0	0	0	0
645	0	0	2	0	0	0	2	0	0	0	1	1	1	0	0	0	1	0	0	2	2	0	2	0	0	2	2	2	0	2	0	2	2	0	0	0	1	0	0	2	0	0	0	2	1	0	0	1	1
646	1	0	2	0	0	0	0	0	1	1	1	0	0	0	0	0	1	1	2	0	1	0	2	0	0	2	2	2	0	2	0	2	2	0	0	0	1	0	0	1	0	0	0	1	0	0	0	0	2
647	0	0	1	0	0	0	1	0	1	1	1	1	2	0	0	0	1	2	1	1	1	0	2	0	0	1	1	1	1	2	0	2	1	0	1	2	2	0	0	2	1	0	1	2	1	0	0	0	0
648	0	0	1	0	1	1	2	0	0	0	1	2	2	1	1	0	1	0	0	2	2	1	2	0	0	2	1	1	0	1	0	0	0	1	0	1	1	0	0	2	0	0	0	2	0	0	0	0	0
649	0	0	2	0	1	1	1	0	1	1	0	0	0	0	0	0	1	0	0	2	2	1	0	1	0	0	2	1	1	2	0	1	1	2	1	1	1	1	1	0	1	0	0	0	0	1	0	0	0
650	0	0	1	0	0	0	0	0	1	1	0	1	0	0	0	0	0	0	0	2	2	0	2	0	0	2	2	2	0	2	2	2	1	0	1	2	0	0	0	0	0	0	0	2	0	1	0	0	0
651	0	0	1	0	0	0	0	0	0	0	1	1	2	0	0	0	2	0	0	2	2	1	2	0	0	0	2	2	0	2	0	1	1	0	0	1	1	1	1	0	0	1	1	2	0	0	0	0	0
652	0	0	2	0	1	1	2	1	0	1	1	1	1	0	0	0	0	1	0	1	0	0	2	0	0	2	1	1	2	2	1	0	0	0	0	2	1	0	0	1	0	1	1	1	1	2	0	0	1
653	1	0	1	0	0	0	0	0	2	2	0	1	1	0	0	0	2	1	1	1	2	1	2	0	0	2	2	2	0	1	0	0	0	1	0	2	2	0	0	1	0	1	1	1	1	1	0	0	1
654	0	0	2	0	1	1	1	0	0	0	0	0	1	0	0	1	1	1	1	1	1	0	1	0	0	1	0	2	0	1	0	1	2	0	1	2	1	0	0	0	0	0	0	1	0	1	0	0	1
655	1	0	0	0	0	0	1	0	1	1	0	0	1	0	0	1	2	0	0	2	2	0	2	0	0	1	2	2	1	2	2	1	1	0	0	1	2	0	1	0	1	0	0	2	0	2	0	0	1
656	0	0	1	0	0	0	0	0	2	2	0	0	0	0	0	0	1	2	0	1	1	0	2	0	0	0	1	2	0	1	0	0	2	0	0	1	2	1	0	0	0	1	1	2	1	1	0	0	2
657	0	0	1	0	1	1	1	0	0	0	0	0	1	0	0	0	2	0	0	2	2	0	2	0	0	1	2	2	1	2	1	1	1	0	0	1	1	0	0	1	0	0	0	2	0	0	0	0	0
658	0	0	2	0	0	0	0	0	2	2	0	0	2	0	0	1	1	1	1	0	0	2	1	1	1	1	2	2	0	2	1	0	1	0	0	2	1	0	0	0	0	0	0	1	1	0	0	0	1
659	0	1	1	0	1	1	0	0	1	1	2	1	1	0	0	0	2	1	1	1	2	0	2	0	0	1	2	2	0	2	1	0	1	1	0	2	2	0	0	1	0	0	0	1	0	0	0	0	0
660	1	0	1	0	1	1	1	0	1	1	1	0	0	0	0	0	2	1	1	1	2	0	2	0	0	2	1	1	1	2	1	0	0	0	1	2	2	0	0	1	0	0	0	1	0	1	0	0	1
661	1	0	0	0	0	0	1	0	0	0	1	0	2	0	0	0	1	1	1	0	0	1	2	0	0	1	0	1	1	2	0	0	1	1	0	2	1	0	0	0	0	0	0	0	0	0	0	1	2
662	0	1	1	0	0	0	1	0	1	1	0	0	0	0	0	0	2	1	1	1	1	0	2	0	1	2	0	2	2	0	0	2	1	0	0	1	1	0	0	0	0	0	0	1	1	1	0	0	1
663	1	0	1	1	0	1	1	1	1	2	0	1	1	0	0	0	2	0	0	1	1	2	0	1	1	1	2	2	0	2	0	0	1	1	1	2	2	0	0	1	0	1	1	1	1	1	0	2	2
664	1	0	1	0	0	0	1	1	0	1	0	0	0	0	0	0	1	1	1	0	0	1	2	0	1	0	1	1	1	2	0	2	2	0	0	1	1	0	0	0	0	1	1	2	1	1	0	0	1
665	0	0	0	0	0	0	0	0	1	1	1	1	1	0	0	0	0	0	1	1	2	0	2	0	0	1	2	2	0	2	0	1	1	0	0	1	1	0	0	0	0	0	0	2	0	0	0	0	0
666	1	0	1	0	1	1	1	0	0	0	1	1	2	1	1	0	1	0	1	1	2	0	1	0	0	2	1	1	2	2	0	0	0	1	1	2	0	0	0	1	0	0	0	2	1	1	0	1	0
667	0	0	0	0	0	0	2	0	1	1	0	0	0	0	0	0	2	2	1	1	2	0	2	0	0	0	0	2	0	1	0	1	1	1	0	0	1	0	0	0	0	0	0	1	0	0	0	0	0
668	0	0	1	0	0	0	1	0	0	0	1	1	2	1	1	0	0	0	1	1	2	1	2	0	1	0	1	1	0	1	0	2	1	0	0	1	1	0	0	0	0	0	0	1	0	0	0	0	0
669	0	0	2	0	0	0	1	0	1	1	1	0	0	0	0	0	1	0	0	2	2	0	2	0	1	0	2	2	0	2	2	0	0	0	0	2	1	0	0	1	0	0	0	2	0	1	0	0	0
670	0	0	1	0	0	0	1	0	1	1	1	0	0	0	0	0	2	0	0	2	2	0	2	0	1	0	0	2	0	1	0	1	2	0	0	1	1	0	0	0	0	0	0	2	0	0	0	0	1
671	1	0	0	0	0	0	1	0	0	0	1	0	1	0	0	0	2	1	1	1	1	0	2	0	0	2	1	2	0	2	1	2	1	0	0	1	0	0	0	1	0	0	0	2	0	0	0	0	1
672	1	0	2	0	0	0	1	0	1	1	0	2	2	1	1	0	0	1	0	0	0	0	2	1	1	1	2	2	1	1	0	1	1	1	0	0	2	0	1	0	1	1	1	1	1	0	0	0	0
673	1	0	2	0	0	0	2	0	1	1	0	1	0	0	0	0	1	0	1	1	2	1	1	1	1	1	1	2	2	2	1	0	1	1	2	2	0	0	0	0	0	0	0	2	0	0	0	0	1
674	1	0	1	0	0	0	1	1	1	2	0	0	1	0	0	1	1	1	0	1	1	0	2	0	0	1	2	2	0	1	0	1	1	2	0	2	1	0	0	1	1	1	0	1	0	0	0	0	1
675	1	0	1	0	0	0	1	0	0	0	2	1	2	0	0	0	0	0	1	1	2	1	2	0	0	0	2	2	2	2	1	1	2	1	0	1	2	0	1	0	1	0	0	1	0	0	0	0	0
676	1	1	1	0	0	0	1	0	0	0	0	0	0	0	0	0	2	1	1	1	1	1	2	0	0	0	1	1	2	2	0	0	1	0	0	1	1	0	0	0	0	2	2	2	1	0	0	0	2
677	1	0	1	0	0	0	2	0	0	0	2	0	1	0	0	1	1	2	0	1	1	1	2	0	0	2	1	2	1	1	0	1	1	0	0	2	1	0	0	1	0	1	1	2	2	2	0	0	1
678	1	0	1	0	0	0	1	0	2	2	0	0	2	0	0	1	1	0	0	2	2	0	1	0	1	0	2	2	1	2	2	1	1	0	0	2	2	0	0	0	0	0	0	2	0	1	0	0	1
679	1	0	2	0	0	0	0	0	1	1	0	0	1	0	0	0	2	1	1	1	2	1	2	0	0	0	1	2	1	1	0	1	1	0	0	2	0	0	0	0	0	1	1	1	1	2	0	0	1
680	1	0	2	0	2	2	1	0	0	0	0	0	0	0	0	0	0	2	1	1	2	0	2	0	0	2	1	1	2	2	0	1	2	0	0	1	1	0	0	0	0	0	0	2	1	0	0	0	2
681	0	0	1	0	0	0	2	0	0	0	0	0	1	0	0	1	1	0	1	1	2	0	2	0	0	1	1	2	0	2	1	1	0	0	1	2	0	0	0	0	0	0	0	2	0	0	0	0	1
682	1	0	1	0	0	0	1	0	0	0	0	1	1	0	0	0	1	1	1	1	1	1	2	0	0	1	1	1	0	1	0	1	1	1	0	0	2	0	0	0	1	0	0	1	1	1	0	0	0
683	0	0	1	0	0	0	1	0	1	1	1	1	1	0	0	0	1	1	0	1	1	0	2	0	0	2	2	2	0	2	0	0	0	1	2	2	1	1	1	0	0	0	0	2	0	1	0	0	0
684	0	1	2	0	0	0	2	0	1	1	1	0	0	0	0	0	1	1	1	1	2	0	1	0	0	0	1	1	0	1	1	1	1	2	1	1	2	0	0	1	0	0	0	2	0	1	0	0	0
685	0	0	2	0	0	0	0	0	2	2	0	1	1	0	0	0	1	1	1	1	1	0	2	0	0	1	1	2	2	2	2	1	1	0	0	2	1	0	0	0	0	0	0	2	0	0	0	0	0
686	1	0	2	0	0	0	1	0	1	1	0	1	1	0	0	0	2	1	1	1	2	0	1	0	0	2	2	1	1	2	1	2	2	0	0	0	0	0	0	0	0	0	0	1	0	1	0	0	0
687	1	0	0	0	0	0	1	0	1	1	1	0	1	0	0	0	0	2	1	1	2	0	1	0	1	0	1	1	1	2	0	1	1	0	0	2	1	0	0	0	0	0	0	1	0	1	0	0	1
688	0	0	1	0	0	0	0	0	1	1	0	0	0	0	0	0	2	1	1	1	2	0	2	0	0	0	0	2	2	2	1	2	1	0	0	1	1	0	0	1	0	0	0	2	1	2	0	0	1
689	1	0	0	0	0	0	0	0	1	1	1	1	1	0	0	0	0	1	1	1	2	1	1	1	1	1	0	1	0	1	0	1	2	0	0	1	2	0	0	1	0	0	0	0	0	1	0	0	0
690	1	0	0	0	0	0	1	0	0	0	1	1	1	0	0	0	1	0	0	2	2	0	2	0	0	0	0	0	1	1	0	0	1	2	0	1	2	0	0	2	1	2	2	2	1	1	1	0	0
691	1	0	1	0	0	0	1	0	2	2	0	1	1	0	0	0	1	2	0	2	2	1	1	1	1	1	1	1	1	2	0	1	1	0	0	1	2	0	0	2	0	1	0	1	0	1	0	0	1
692	0	0	0	0	0	0	0	0	1	1	0	1	1	1	1	0	1	0	0	2	2	1	2	0	0	2	1	2	1	2	1	0	0	0	0	2	0	0	0	0	0	0	0	2	0	2	0	0	1
693	1	0	0	0	1	1	1	1	1	2	0	0	1	0	0	1	0	2	1	0	1	0	0	0	0	1	0	1	0	1	0	0	1	1	1	1	1	0	0	1	0	0	0	2	0	1	0	1	0
694	0	0	1	0	0	0	1	0	0	0	0	0	0	0	0	0	0	0	1	1	2	1	2	0	0	0	2	2	1	1	1	0	1	0	0	2	2	1	1	1	0	0	0	0	0	1	0	0	1
695	0	0	1	0	0	0	2	0	0	0	2	1	1	0	0	0	1	0	0	2	2	0	2	0	0	1	2	2	1	2	0	0	1	0	0	2	2	0	0	1	0	0	0	2	0	2	1	0	0
696	1	0	2	0	1	1	1	0	1	1	1	1	2	0	0	0	1	1	1	1	2	0	2	0	0	1	2	2	0	2	1	1	1	1	2	2	2	0	0	0	0	0	1	2	1	0	0	0	1
697	0	0	0	0	0	0	1	0	0	0	0	0	2	0	0	0	1	1	1	1	2	0	2	0	1	2	1	2	1	2	0	0	1	0	0	1	2	0	0	1	0	0	0	2	1	0	0	0	2
698	1	0	1	1	0	1	0	0	1	1	0	1	1	0	0	0	1	0	1	1	2	0	2	0	0	2	0	1	1	2	0	2	1	0	0	2	2	0	0	2	0	0	0	1	0	0	0	0	1
699	1	0	0	0	0	0	0	0	2	2	0	1	2	0	0	0	1	1	1	1	1	0	0	0	0	0	1	2	0	1	0	0	0	0	0	2	2	0	0	1	0	0	0	2	0	1	0	0	2
700	1	0	0	0	0	0	2	1	0	1	1	0	1	0	0	1	2	1	1	1	2	0	1	0	0	1	2	2	0	2	1	2	1	0	0	1	2	0	0	0	0	1	1	2	1	1	0	0	0
701	0	0	2	0	1	1	2	1	0	1	1	1	0	0	0	0	1	2	1	0	1	2	0	1	1	1	2	2	0	1	1	0	0	1	1	2	1	0	0	0	0	0	0	1	1	1	0	0	0
702	1	0	1	0	0	0	2	0	0	0	2	0	0	0	0	0	2	0	0	2	2	0	2	0	0	2	1	0	1	2	0	2	2	0	0	1	1	1	1	0	1	0	0	2	0	0	0	0	2
703	0	1	1	0	0	0	2	0	0	0	0	1	2	0	0	0	0	0	1	1	1	0	2	0	0	1	2	2	0	2	1	1	1	1	1	2	2	0	1	1	1	0	1	2	1	0	0	0	2
704	1	0	0	0	0	0	2	0	1	1	0	1	1	0	0	0	1	1	1	0	0	0	2	0	1	2	0	2	1	2	1	1	2	0	0	0	2	0	1	0	2	0	0	0	1	1	0	0	0
705	0	0	2	0	0	0	0	0	0	0	1	0	0	0	0	0	0	2	0	1	1	0	2	0	0	1	0	2	2	2	1	0	0	0	0	2	2	0	0	1	0	0	0	2	0	2	0	0	0
706	1	0	1	0	0	0	1	2	0	2	0	0	1	0	0	1	1	2	1	0	2	0	2	0	0	1	2	2	1	2	0	1	1	0	0	1	2	0	0	0	0	0	0	1	0	0	0	0	1
707	1	0	1	0	0	0	1	0	1	1	1	1	1	0	0	0	1	1	0	1	1	1	2	0	0	0	2	2	2	2	1	0	0	1	1	2	0	0	0	0	0	1	0	1	0	1	0	0	2
708	0	0	2	0	0	0	1	0	1	1	1	1	1	0	0	0	2	1	0	2	2	0	0	0	0	0	2	2	1	2	1	2	2	0	0	0	0	0	0	0	0	1	1	2	1	0	0	0	2
709	1	0	0	0	0	0	2	1	0	1	1	1	1	1	1	0	1	0	0	2	2	1	2	0	0	0	1	2	2	2	1	1	2	0	0	1	1	0	0	1	0	0	0	2	1	0	0	0	1
710	1	0	1	0	0	1	0	0	1	1	1	0	0	0	0	0	1	0	1	1	1	0	1	0	0	2	1	1	2	2	1	0	1	2	0	1	1	0	1	0	1	1	0	0	1	1	0	0	0
711	1	1	1	0	0	0	1	0	1	1	1	1	2	0	0	0	1	0	1	1	1	0	1	0	0	0	1	1	0	1	1	1	0	0	0	2	2	0	0	1	1	1	1	2	1	2	0	0	0
712	1	0	0	0	0	0	2	0	1	1	1	0	0	0	0	0	2	0	0	2	2	1	2	0	0	0	0	1	1	2	0	2	2	0	0	0	0	0	0	0	1	0	0	2	0	2	0	0	1
713	1	0	0	0	0	0	1	0	0	0	0	0	0	0	0	0	1	0	0	2	2	1	1	1	1	2	2	2	0	2	0	0	0	0	1	2	2	0	1	0	1	1	1	2	1	1	0	0	0
714	1	0	1	0	0	0	0	0	1	1	0	0	0	0	0	0	0	2	2	0	0	1	2	0	0	0	0	2	2	2	1	2	1	0	0	2	1	0	0	0	0	1	1	2	2	2	0	0	0
715	0	0	1	0	0	0	1	0	1	1	0	1	2	0	0	0	1	0	1	1	2	1	2	0	0	2	1	1	1	2	0	1	1	0	0	1	1	1	1	0	0	0	0	2	0	2	0	0	1
716	0	0	0	0	0	0	2	1	0	1	0	1	1	0	0	0	1	0	1	1	2	0	2	0	1	1	1	1	1	2	0	1	0	0	0	2	2	0	0	2	0	0	0	2	0	0	0	0	0
717	1	0	2	0	0	0	0	0	1	1	1	1	1	0	0	0	1	1	0	1	1	0	2	0	0	2	1	2	0	1	1	0	1	2	0	1	1	0	0	0	1	1	0	1	1	0	0	0	1
718	0	0	1	0	0	0	2	1	0	1	0	0	1	0	0	0	1	1	1	1	2	0	1	0	0	2	1	2	1	2	0	0	2	1	0	1	1	1	1	0	1	1	0	1	0	1	0	0	0
719	0	1	1	0	1	1	2	0	0	0	2	1	1	0	0	0	1	0	1	1	2	0	2	0	0	0	1	2	0	2	0	0	1	0	0	1	0	0	0	0	1	1	0	1	1	0	0	0	0
720	1	0	1	0	1	1	0	0	2	2	0	0	0	0	0	0	1	1	0	1	1	0	2	0	0	0	1	1	0	1	0	2	2	0	1	2	0	1	1	0	0	2	2	2	1	1	0	0	0
721	1	0	1	0	0	0	2	0	0	0	0	0	1	0	0	1	2	2	2	0	2	1	1	0	0	1	1	2	1	1	1	1	1	1	0	0	2	0	1	0	1	1	1	2	0	1	0	1	1
722	1	1	2	0	1	1	1	0	1	1	0	0	0	0	0	0	1	0	0	2	1	1	2	0	0	0	1	1	0	1	1	1	1	1	1	1	2	0	0	0	0	1	1	2	1	1	0	0	0
723	0	0	0	0	0	0	2	1	0	1	0	0	2	0	0	0	2	0	0	2	2	0	2	0	0	1	2	2	2	2	0	0	1	1	1	2	1	0	0	0	0	0	0	1	0	1	1	0	0
724	0	0	2	0	0	0	2	1	0	1	0	1	0	0	0	0	2	0	0	1	1	0	1	1	1	1	2	2	0	2	1	0	2	0	0	2	0	0	0	0	0	0	0	1	1	1	0	0	1
725	0	0	2	0	1	1	2	0	0	0	0	1	2	0	0	1	2	1	1	1	2	1	2	0	0	1	1	2	1	2	0	2	2	0	0	0	1	0	0	0	0	0	0	2	0	2	0	0	0
726	0	0	2	0	0	0	2	0	1	1	1	2	2	0	0	0	0	0	0	2	2	1	2	0	0	0	1	1	1	2	1	0	0	1	1	2	1	0	0	1	0	1	1	2	1	0	0	0	1
727	0	0	2	0	0	0	1	0	2	2	0	1	1	0	0	0	1	1	1	1	1	0	2	0	0	1	2	2	0	2	0	1	1	1	0	2	2	1	0	0	0	1	1	2	0	1	0	0	2
728	0	0	2	0	1	1	1	0	1	1	1	2	2	1	1	0	1	2	1	0	1	0	2	0	1	0	1	1	0	1	0	1	1	1	0	0	0	0	0	0	0	0	0	1	0	1	0	1	1
729	1	1	1	0	1	1	1	0	0	0	0	0	0	0	0	0	2	1	1	1	2	1	1	0	1	1	2	2	1	2	2	0	0	1	1	1	2	0	0	2	1	0	0	0	0	0	0	0	1
730	0	1	1	0	0	0	1	1	1	1	0	0	0	0	0	0	0	1	2	0	2	1	1	0	0	0	2	2	0	2	0	1	2	0	0	2	2	0	0	1	0	0	0	2	0	0	0	0	2
731	1	0	2	0	1	1	2	1	0	1	0	0	0	0	0	0	1	1	0	1	1	1	2	0	0	0	1	1	1	2	0	1	2	0	0	1	1	0	0	0	0	0	0	1	0	1	0	0	1
732	0	0	1	0	0	0	1	0	0	0	0	0	1	0	0	0	2	1	0	2	2	0	2	0	0	1	2	2	0	2	1	2	2	0	1	2	0	0	0	0	0	1	1	2	0	1	0	0	2
733	1	0	2	0	2	2	2	0	0	0	1	0	1	0	0	0	2	2	1	1	2	1	2	0	0	0	2	2	1	2	0	0	0	0	1	2	2	0	0	1	0	0	0	2	0	0	0	0	1
734	1	1	1	0	1	1	2	1	0	1	1	2	2	1	1	0	1	0	0	2	2	0	1	0	0	0	0	1	0	1	0	1	1	1	0	2	1	1	1	0	0	1	1	1	1	2	0	0	0
735	1	0	1	1	1	2	2	0	1	1	1	1	1	0	0	0	1	2	2	0	1	0	2	0	0	2	1	1	2	2	1	1	1	0	0	1	1	0	0	1	0	0	0	2	0	0	0	1	1
736	0	0	1	0	0	0	1	0	0	0	1	0	0	0	0	0	1	1	1	1	2	0	2	0	1	1	1	1	2	2	0	1	1	0	0	2	2	0	0	2	0	0	0	2	0	2	0	0	1
737	0	0	2	0	1	1	0	0	0	0	1	1	2	0	0	0	2	0	1	1	2	0	2	0	0	2	1	1	1	2	1	0	1	2	0	1	1	0	0	1	0	0	0	2	0	1	0	1	1
738	1	0	1	0	0	0	2	1	0	1	1	0	0	0	0	0	2	0	0	2	2	0	2	0	0	1	1	1	1	2	0	1	1	0	1	2	1	0	0	1	0	0	0	2	1	0	0	0	0
739	0	0	2	0	0	0	1	0	1	1	1	1	1	0	0	0	2	0	0	2	2	0	2	0	1	1	0	2	1	1	0	1	1	0	0	2	1	0	0	0	0	1	0	1	0	0	0	0	2
740	0	0	1	1	0	1	1	0	1	1	0	0	0	0	0	0	2	2	1	1	2	0	2	0	0	0	0	2	0	1	0	1	1	0	0	1	1	0	0	1	0	1	1	2	1	1	0	1	2
741	0	0	2	0	0	0	2	0	0	0	1	0	0	0	0	0	1	0	1	1	2	1	1	1	1	0	2	2	0	1	0	2	2	0	1	2	1	0	1	0	1	0	0	2	0	1	0	0	2
742	0	0	2	0	0	0	1	1	0	1	0	1	1	0	0	0	1	1	1	1	1	1	2	0	0	0	1	1	1	2	0	1	1	0	0	2	1	0	0	0	0	0	0	2	1	1	0	0	1
743	1	0	2	0	0	0	2	0	0	0	2	0	0	0	0	0	1	0	1	1	1	0	2	0	0	2	2	2	0	1	0	0	1	0	0	1	0	0	0	0	0	0	0	2	1	0	0	0	0
744	0	1	2	0	1	1	2	0	0	0	1	0	2	0	0	0	2	1	0	2	1	1	1	1	1	0	0	1	1	2	0	2	1	0	0	2	1	0	0	0	1	0	0	1	1	0	0	0	1
745	1	0	1	0	0	0	1	0	1	1	1	0	0	0	0	0	1	2	1	0	0	0	0	0	0	1	0	0	1	1	0	0	2	0	0	0	1	0	0	2	1	1	1	1	1	1	0	0	0
746	1	0	1	0	0	0	1	0	1	1	1	2	2	1	1	0	2	1	1	1	1	1	2	0	0	1	1	1	1	2	0	0	1	0	0	2	1	1	1	0	0	1	0	1	0	1	0	1	1
747	1	1	1	0	0	0	1	0	1	1	0	0	0	0	0	0	0	2	1	0	0	1	2	0	0	2	2	2	0	2	1	1	1	1	1	2	0	0	0	0	1	1	0	1	0	0	0	0	1
748	0	0	1	0	0	0	0	0	2	2	0	1	2	0	0	1	1	0	1	1	2	0	2	0	0	1	2	2	0	1	1	0	1	1	0	1	1	0	0	0	0	0	0	2	1	0	0	1	2
749	0	0	1	0	0	0	1	0	0	0	0	1	2	0	0	0	1	1	1	1	2	0	2	0	0	1	1	2	0	2	0	1	1	0	0	1	1	1	0	0	0	0	0	1	0	0	0	1	1
750	0	0	2	0	1	1	1	0	1	1	1	0	0	0	0	0	1	1	1	1	1	0	1	0	0	1	1	2	2	2	2	0	1	1	0	1	1	0	0	1	0	1	1	1	1	2	0	0	1
751	0	0	2	0	1	1	1	0	0	0	0	1	1	0	0	0	2	1	1	1	2	1	2	0	0	0	2	2	0	2	0	2	2	0	0	1	1	0	0	0	0	0	0	0	0	1	0	0	0
752	1	0	1	0	0	0	2	0	0	0	1	0	0	0	0	0	1	2	1	0	1	0	2	0	0	2	2	2	0	2	1	0	0	2	1	1	2	1	1	1	0	0	0	1	1	1	0	1	0
753	1	0	2	0	0	0	0	0	2	2	0	1	1	0	0	0	1	2	1	1	1	0	0	0	0	1	2	2	0	2	1	0	1	1	0	2	1	1	1	0	0	0	0	2	1	0	0	0	2
754	0	0	1	0	0	0	1	0	0	0	1	1	2	0	0	0	2	0	0	2	2	0	2	0	0	1	1	2	1	2	0	1	0	0	0	2	1	0	0	0	0	1	0	1	0	1	0	0	1
755	1	0	0	0	0	0	1	0	2	2	0	2	2	0	0	0	1	1	0	1	1	0	2	0	1	1	1	2	1	2	1	2	1	0	0	2	1	0	0	0	0	1	0	0	1	1	0	0	0
756	0	0	2	0	1	1	0	0	1	1	1	0	0	0	0	0	0	1	1	1	1	0	1	0	1	0	1	1	1	1	0	1	1	1	2	2	1	1	1	0	1	1	0	1	2	1	0	0	1
757	0	0	1	0	0	0	0	0	2	2	0	1	1	0	0	0	1	0	1	1	2	1	1	1	1	2	2	2	0	1	0	0	1	0	0	2	2	0	0	1	0	1	1	2	1	0	0	0	2
758	1	0	1	0	0	0	2	0	0	0	0	0	0	0	0	0	1	1	0	1	1	1	1	1	1	1	2	2	0	2	0	1	1	2	0	2	1	0	0	0	0	0	0	1	0	0	0	0	0
759	0	0	0	0	0	0	0	0	0	0	1	1	1	0	0	0	1	1	1	1	2	0	1	0	1	2	0	2	2	2	1	2	2	1	1	2	1	0	0	0	0	0	0	1	1	1	0	0	1
760	1	0	0	0	0	0	1	0	1	1	0	0	0	0	0	1	0	1	1	1	2	0	0	0	0	0	1	1	1	2	0	0	0	0	0	2	1	0	0	0	0	0	0	2	1	0	0	0	2
761	0	0	1	0	0	0	1	0	1	1	0	0	0	0	0	0	2	1	1	1	1	1	2	0	0	0	2	2	0	2	1	2	2	0	0	1	0	0	0	0	0	1	1	2	1	2	0	0	0
762	1	0	1	0	0	0	0	0	2	2	0	0	0	0	0	0	1	2	2	0	1	0	2	0	0	1	0	2	1	1	0	0	2	0	0	2	1	0	0	0	0	1	1	2	1	2	0	0	2
763	0	0	2	0	1	1	2	0	0	0	1	0	0	0	0	0	0	0	0	2	2	0	2	0	0	1	2	2	1	2	1	0	0	0	0	1	0	0	0	1	0	1	1	2	1	1	0	1	1
764	1	0	2	0	1	1	1	1	1	2	1	0	1	0	0	0	0	1	0	1	0	0	2	0	0	1	2	2	1	2	2	1	2	0	0	1	0	0	0	0	0	1	0	1	0	1	0	0	1
765	1	0	2	0	1	1	1	1	1	2	0	1	1	0	0	0	2	2	2	0	2	0	2	0	1	2	1	1	2	2	0	1	0	0	0	2	2	0	0	1	1	0	0	2	0	2	0	1	2
766	1	0	2	0	2	2	2	0	0	0	1	0	0	0	0	0	1	1	2	0	2	2	1	1	1	1	2	2	0	2	1	1	1	0	1	2	0	0	0	0	0	1	0	0	1	1	0	0	0
767	0	0	2	0	0	0	2	1	0	1	1	0	0	0	0	0	2	1	0	2	2	1	2	0	0	1	0	0	1	1	0	1	0	0	0	2	1	0	0	0	0	0	0	1	0	0	0	0	0
768	0	0	2	0	0	0	1	0	1	1	1	0	0	0	0	0	1	1	1	1	1	1	2	0	1	0	2	2	0	2	0	1	0	1	1	2	2	0	0	1	0	2	1	2	1	0	0	0	0
769	1	0	2	0	0	0	1	0	1	1	0	0	0	0	0	0	1	1	0	1	1	0	1	0	0	1	2	2	0	2	1	0	1	0	0	2	2	0	0	0	0	0	0	2	1	0	0	0	1
770	0	0	0	0	0	0	1	0	1	1	0	1	1	0	0	0	1	0	0	2	2	1	2	0	0	1	2	2	0	2	2	2	1	0	0	1	1	0	0	0	0	0	0	2	1	0	0	0	1
771	1	0	1	0	0	0	0	0	0	0	1	1	1	1	1	0	1	2	1	1	1	1	1	0	0	1	0	1	2	2	1	1	2	0	0	1	1	0	0	2	0	1	1	1	1	0	0	0	0
772	1	0	1	0	1	1	1	0	2	2	0	0	0	0	0	0	1	1	0	2	2	0	2	0	0	1	1	1	2	2	0	1	0	1	1	2	1	0	0	0	0	1	1	2	1	0	0	1	2
773	1	0	1	0	1	1	1	1	0	1	0	0	0	0	0	0	0	1	0	1	0	0	2	0	1	1	2	2	1	1	0	0	1	1	0	2	1	0	0	0	0	1	0	1	0	0	0	0	1
774	1	0	1	0	0	0	1	0	1	1	0	0	0	0	0	0	0	2	2	0	0	0	1	0	1	2	2	2	1	2	0	0	1	1	1	1	2	0	0	1	1	1	1	2	1	0	0	0	0
775	0	0	0	0	0	0	1	0	1	1	0	0	0	0	0	0	1	1	1	1	2	0	1	0	0	0	0	2	2	1	0	1	1	0	0	1	1	0	0	0	0	1	1	1	1	1	0	0	0
776	0	0	1	0	1	1	0	0	2	2	0	0	1	1	0	0	2	0	0	1	1	0	2	0	0	1	1	1	1	2	1	0	1	0	0	1	0	0	0	1	0	1	1	2	1	0	0	1	1
777	1	0	1	1	1	2	0	0	2	2	0	0	0	0	0	0	1	1	1	1	2	0	2	0	1	0	2	2	0	2	1	0	0	1	1	2	1	0	0	0	0	1	1	1	1	1	1	0	0
778	1	0	2	0	0	0	2	1	0	1	0	0	0	0	0	0	2	1	1	1	2	1	2	0	0	2	2	2	0	1	1	2	1	0	0	1	1	0	0	0	0	1	1	1	1	1	0	1	1
779	0	0	1	0	0	0	0	0	0	0	1	1	1	0	0	0	1	2	0	2	2	1	2	0	0	1	2	2	0	2	0	0	0	0	0	1	1	0	0	1	0	0	0	1	1	1	0	0	0
780	0	0	2	0	0	0	2	1	0	1	1	0	0	0	0	0	1	2	1	0	1	1	2	0	0	0	1	1	1	2	0	1	2	0	0	0	0	0	0	0	0	0	0	1	0	0	0	0	1
781	1	0	1	0	0	0	0	0	2	2	0	0	0	0	0	0	0	0	0	2	2	1	2	0	0	0	2	2	0	2	2	1	2	0	0	1	2	0	0	2	0	1	1	2	1	0	0	0	1
782	0	0	1	0	0	0	2	0	1	1	1	0	2	0	0	0	1	2	0	2	2	0	2	0	0	1	1	1	1	2	0	0	1	0	0	2	1	0	0	0	0	0	0	2	1	0	0	0	2
783	0	0	1	0	0	0	1	0	1	1	0	1	2	0	0	0	0	1	1	1	1	0	2	0	0	1	1	2	2	2	2	1	2	0	0	1	1	0	0	0	0	1	1	2	1	0	0	0	1
784	0	0	1	0	0	0	1	1	0	1	0	0	1	0	0	1	1	0	0	2	2	0	2	0	0	1	2	2	0	2	0	0	0	0	1	2	2	1	0	0	0	0	0	1	1	1	0	0	1
785	1	0	1	0	0	0	1	1	1	2	0	0	2	0	0	1	0	2	2	0	0	0	2	0	0	2	1	1	0	1	1	0	1	1	0	1	2	0	1	0	2	0	0	2	1	2	0	0	0
786	1	0	2	0	1	1	1	0	1	1	0	0	0	0	0	0	1	0	0	2	2	0	2	0	0	1	1	2	1	2	1	1	2	0	0	2	2	1	1	1	0	0	0	2	0	2	0	0	0
787	1	1	2	0	0	0	0	0	2	2	0	0	0	0	0	0	2	2	1	1	1	1	0	1	0	0	2	2	0	2	1	0	0	1	1	1	2	0	0	1	0	0	1	2	1	0	0	1	1
788	0	0	2	0	1	1	1	0	0	0	0	0	0	0	0	0	1	1	0	1	1	0	2	0	1	0	2	2	0	2	1	0	0	1	1	1	2	0	0	0	0	1	1	2	1	0	0	0	1
789	0	0	2	0	2	2	2	1	0	1	0	0	0	0	0	1	2	2	2	0	2	0	2	0	1	0	1	1	1	2	1	2	2	0	1	2	1	1	1	0	1	0	0	2	0	0	0	0	2
790	0	1	1	0	0	0	1	0	1	1	1	0	0	0	0	0	2	2	2	0	0	1	1	1	1	1	1	2	1	2	0	1	1	0	0	2	0	0	0	0	0	1	1	1	1	1	0	0	1
791	0	0	0	0	0	0	2	0	0	0	1	0	0	0	0	0	1	2	1	0	1	1	2	0	0	1	2	2	1	2	0	1	2	0	1	1	1	0	0	1	0	0	0	1	0	0	0	0	2
792	1	0	0	0	0	0	1	0	0	0	2	0	1	0	0	1	1	0	1	1	2	1	2	0	0	1	1	1	0	1	0	0	1	0	0	2	0	0	0	0	0	1	1	1	0	1	0	0	1
793	1	0	2	0	1	1	2	1	0	1	1	1	1	0	0	0	1	0	0	2	2	1	2	0	0	0	2	2	0	2	0	1	1	0	0	2	1	0	0	0	0	0	0	1	0	2	0	0	1
794	1	1	1	0	0	0	1	0	1	1	1	0	1	1	1	0	1	1	2	0	1	0	2	0	1	2	2	2	1	2	0	1	1	0	0	1	1	0	0	0	0	0	0	2	1	0	0	0	1
795	0	0	1	0	0	0	1	0	1	1	1	1	1	0	0	0	2	2	1	1	2	2	2	0	0	0	2	2	0	2	0	0	2	1	0	1	0	0	0	1	0	0	0	2	1	0	0	0	1
796	0	0	2	0	0	0	0	0	1	1	0	1	1	0	0	0	2	1	1	1	2	1	1	1	1	2	1	1	1	2	0	0	0	1	0	1	2	0	0	1	0	0	0	0	1	1	0	0	1
797	1	1	2	0	0	0	0	0	2	2	0	0	0	0	0	0	1	2	1	0	1	1	2	0	0	1	1	2	2	1	0	1	1	1	0	1	0	0	0	0	0	0	0	0	0	0	0	1	1
798	0	0	1	0	0	0	2	0	0	0	2	1	1	0	0	0	1	1	1	1	1	1	2	0	0	0	1	1	2	2	0	2	1	0	0	1	0	0	0	0	0	1	1	2	1	1	0	0	1
799	0	0	2	0	0	0	1	0	1	1	0	0	0	0	0	0	0	2	2	0	0	0	2	0	0	1	2	2	0	2	1	0	0	1	0	2	2	0	0	2	0	0	0	2	2	0	0	0	0
800	0	0	2	0	0	0	1	0	1	1	1	2	1	0	0	0	1	1	0	1	1	0	2	0	0	1	1	1	0	1	1	1	1	1	2	2	1	1	1	0	0	0	0	2	0	2	0	0	0
801	0	0	1	0	1	1	1	0	2	2	0	1	2	0	0	0	2	1	0	2	2	1	1	0	0	0	2	1	1	2	0	0	0	0	1	2	1	0	0	1	0	1	0	1	0	0	0	0	0
802	1	0	0	0	1	1	1	0	0	0	0	1	1	0	0	0	1	1	0	1	1	0	1	0	1	2	1	2	2	2	0	0	1	0	0	1	1	1	1	0	0	0	0	1	0	1	0	0	1
803	1	0	2	0	0	0	0	0	1	1	1	0	1	0	0	0	0	1	2	0	2	0	2	0	1	0	2	2	0	1	0	1	1	0	0	1	1	0	0	1	0	0	0	2	0	0	0	0	2
804	1	0	0	0	0	0	0	0	0	0	1	2	2	1	1	0	0	2	1	1	2	0	1	1	1	1	0	1	0	1	0	0	0	2	2	2	1	1	1	0	0	0	0	2	1	0	0	0	0
805	0	0	2	0	0	0	2	0	0	0	0	0	2	0	0	1	2	1	1	1	2	0	2	0	0	2	0	1	2	1	0	1	1	0	0	1	1	0	0	1	0	0	0	1	0	0	0	1	1
806	1	0	2	0	0	0	1	0	0	0	0	0	0	0	0	0	1	0	0	2	2	0	2	0	0	1	1	2	0	1	0	2	1	1	1	2	1	0	0	0	0	1	0	1	0	0	0	0	0
807	0	0	1	0	1	1	1	0	2	2	0	1	1	0	0	0	1	0	0	2	2	1	2	0	0	0	1	1	0	2	0	0	0	0	0	2	2	0	0	2	0	0	0	2	0	1	0	0	0
808	0	0	1	0	0	0	2	1	0	1	1	0	0	0	0	0	0	0	1	1	2	1	1	1	1	1	2	2	1	2	2	0	0	2	1	1	2	0	0	0	0	0	0	1	0	0	1	0	1
809	0	0	2	0	0	1	1	0	0	0	0	2	2	0	0	0	2	0	0	2	2	1	2	0	0	0	1	2	0	2	1	1	1	2	0	2	1	0	0	0	0	0	0	2	1	0	0	0	1
810	1	0	2	0	0	0	1	0	1	1	0	1	1	0	0	0	1	1	0	1	1	0	2	0	0	2	0	1	1	2	0	0	1	1	1	1	2	0	0	1	0	0	0	2	2	1	1	0	1
811	1	0	1	0	1	1	2	0	0	0	1	0	1	0	0	1	2	1	1	1	2	0	2	0	0	1	2	2	1	2	0	2	1	0	0	1	1	0	0	0	0	0	0	2	0	1	0	0	2
812	1	0	2	0	0	0	1	0	0	0	1	2	2	0	0	0	0	0	1	1	2	0	2	0	1	0	2	2	0	2	1	0	0	0	0	1	1	1	1	0	0	0	0	1	0	0	0	1	1
813	1	0	2	0	0	0	1	0	1	1	0	0	2	0	0	0	2	1	1	1	2	0	2	0	0	0	1	1	0	2	0	1	1	0	1	2	2	0	0	0	0	0	0	2	0	0	0	0	1
814	1	0	0	0	0	0	2	0	0	0	1	0	0	0	0	1	1	1	0	1	1	0	2	0	0	1	1	2	0	2	0	1	1	1	1	2	2	0	1	0	1	0	0	2	0	2	0	0	1
815	0	0	1	0	0	0	0	0	1	1	0	0	0	0	0	0	2	2	0	1	1	0	2	0	0	0	2	2	1	2	2	1	1	0	0	2	0	0	0	0	0	1	1	1	1	2	0	0	0
816	0	0	1	0	1	1	0	0	2	2	0	0	0	0	0	0	1	1	2	0	1	1	1	0	0	0	0	1	1	0	0	1	2	0	0	1	0	0	0	0	0	0	0	2	0	1	0	0	2
817	1	0	0	0	1	1	1	0	1	1	1	1	1	0	0	0	1	2	1	0	2	0	2	0	0	2	1	1	1	2	0	0	1	0	0	1	2	0	0	0	1	0	0	2	0	0	0	0	0
818	0	0	1	0	1	1	0	0	1	1	1	0	1	0	0	0	0	0	0	2	2	0	2	0	0	2	1	1	1	2	0	0	1	1	2	2	0	0	0	0	0	0	0	2	1	0	0	1	2
819	0	0	1	0	0	0	1	0	2	2	0	0	0	0	0	0	0	2	2	0	0	1	0	1	1	1	1	2	2	2	1	0	1	0	0	2	0	0	0	0	0	1	1	2	1	0	0	0	1
820	0	0	1	0	1	1	1	0	0	0	1	0	0	0	0	0	1	0	1	1	2	0	2	0	0	0	1	1	1	2	0	1	1	1	1	2	0	0	0	0	0	0	0	0	0	1	0	0	1
821	1	0	2	0	0	0	2	0	0	0	1	0	0	0	0	0	0	0	0	2	2	0	2	0	0	0	1	1	1	2	1	0	0	0	0	2	1	0	0	0	0	0	0	2	1	0	0	0	0
822	1	0	2	0	1	1	1	0	0	0	1	0	1	0	0	0	2	0	0	2	2	0	2	0	0	2	1	1	0	1	0	0	0	1	0	1	1	1	1	0	0	1	1	2	1	0	0	0	0
823	0	0	2	0	1	1	2	0	1	1	1	0	0	0	0	0	1	0	0	2	2	0	2	0	0	0	0	1	0	0	1	0	1	1	0	2	2	0	0	0	0	0	0	2	0	2	0	0	1
824	0	0	2	0	1	1	1	0	1	1	0	0	0	0	0	0	0	1	1	1	1	0	1	0	0	0	2	2	0	2	0	1	1	2	1	2	0	0	0	0	0	0	0	2	0	0	0	0	0
825	1	0	0	0	0	0	1	1	1	2	0	1	2	0	0	0	1	1	1	1	1	0	2	0	0	1	2	2	0	2	1	0	0	0	0	1	2	0	0	1	1	0	0	2	1	0	0	0	0
826	1	0	2	0	1	1	1	0	1	1	0	0	0	0	0	0	1	1	1	1	1	0	0	0	0	1	2	2	0	2	1	0	0	1	2	2	0	0	0	0	0	0	0	2	0	1	0	0	1
827	1	0	1	0	1	1	1	1	1	2	0	1	2	0	0	0	1	0	1	1	2	0	2	0	0	1	2	2	0	1	0	0	1	0	0	1	0	0	0	0	0	1	1	2	1	0	0	0	1
828	0	0	2	0	1	1	1	0	2	2	0	0	0	0	0	0	1	1	2	0	2	0	0	0	0	0	2	2	1	2	1	0	0	2	1	1	1	0	0	0	0	2	2	2	0	1	1	0	0
829	1	0	2	0	1	1	1	0	1	1	1	0	1	0	0	1	1	1	1	1	1	0	1	1	1	1	1	1	0	1	0	0	0	0	0	2	2	0	1	1	1	1	0	1	1	0	0	0	0
830	0	0	2	0	0	0	0	0	2	2	0	1	1	0	0	0	0	2	1	1	2	0	1	0	0	1	2	2	1	2	0	0	1	1	0	1	1	0	0	1	0	1	1	2	1	0	0	0	2
831	0	0	2	0	0	0	0	0	2	2	0	1	1	0	0	0	2	2	1	1	2	0	2	0	0	1	1	0	1	2	0	0	1	2	0	1	0	0	0	0	0	1	0	0	0	0	0	0	1
832	0	0	0	0	0	0	1	0	1	1	1	1	2	0	0	1	1	0	1	1	2	0	1	0	0	0	0	2	1	1	0	0	0	0	0	0	1	0	0	2	0	1	1	1	1	1	0	0	0
833	0	0	1	0	1	1	1	1	1	2	0	0	0	0	0	0	1	1	1	1	1	0	2	0	0	1	2	1	1	2	1	0	1	1	0	0	0	0	0	0	0	0	0	1	0	0	0	0	1
834	1	1	1	0	0	0	1	0	0	0	1	0	0	0	0	0	2	0	0	2	2	0	2	0	0	1	0	1	2	2	1	0	1	1	0	2	2	0	0	2	1	1	0	0	1	0	0	0	0
835	0	0	1	0	0	0	1	0	1	1	0	0	0	0	0	0	0	0	0	2	2	0	2	0	0	0	0	1	1	2	0	0	1	1	0	0	1	0	0	0	0	1	0	1	0	1	0	0	0
836	0	0	2	0	2	2	1	0	2	2	0	0	0	0	0	0	2	2	2	0	0	0	2	0	0	1	1	2	1	1	0	1	2	0	0	1	1	0	0	0	0	0	0	1	0	0	0	0	1
837	1	0	1	0	0	0	0	0	2	2	0	0	0	0	0	0	1	1	0	1	1	0	2	0	0	1	2	2	0	2	0	0	0	0	0	2	1	0	0	1	0	0	1	2	1	0	0	0	1
838	1	0	0	0	0	0	1	0	1	1	1	1	1	0	0	0	1	1	0	1	2	1	1	1	0	1	1	0	1	2	0	0	0	0	1	2	2	1	1	1	0	0	0	2	0	1	0	0	1
839	0	0	1	0	0	0	2	1	0	1	0	0	2	0	0	1	0	1	1	1	1	1	1	1	1	0	2	2	0	1	1	0	1	0	0	1	1	1	0	0	0	0	0	1	0	0	0	1	1
840	0	0	1	0	0	0	1	1	1	2	1	1	2	0	0	0	1	2	2	0	1	0	2	0	0	0	1	1	1	2	0	0	0	1	1	2	1	0	0	1	0	0	1	2	1	0	0	0	1
841	0	0	1	0	0	0	2	0	0	0	0	1	1	0	0	0	1	1	1	1	1	0	1	1	2	2	1	1	0	1	0	0	0	1	1	2	1	0	0	1	0	0	0	1	0	0	0	0	1
842	1	0	2	0	1	1	2	0	1	1	0	1	0	0	0	0	1	0	1	1	2	0	0	0	0	1	1	1	2	2	0	0	1	1	1	2	0	0	0	0	0	0	0	0	0	1	0	1	1
843	0	0	1	0	0	0	2	1	0	1	1	0	1	0	0	1	1	1	1	1	1	0	2	0	0	2	1	2	0	2	1	0	1	1	0	1	1	0	0	0	1	1	1	2	0	1	0	1	1
844	0	0	2	0	0	0	1	0	1	1	0	0	0	0	0	0	1	1	0	1	1	0	2	0	0	1	2	2	0	2	0	1	1	0	0	2	1	0	0	0	1	0	0	1	1	0	0	0	1
845	1	0	1	0	1	1	2	0	0	0	1	1	1	0	0	0	2	1	1	1	2	0	0	0	0	0	2	2	0	2	0	1	0	2	1	1	2	0	0	2	0	1	0	0	1	0	0	0	0
846	1	0	2	0	1	1	1	0	1	1	1	0	0	0	0	0	1	0	0	2	2	0	2	0	0	1	2	2	1	2	1	0	0	2	2	2	1	0	0	1	0	1	0	1	0	1	0	0	1
847	0	0	2	0	0	0	1	0	0	0	0	0	0	0	0	0	1	1	0	1	1	0	1	0	0	1	1	0	2	2	0	0	1	0	0	2	1	0	0	0	0	0	0	1	1	0	0	0	1
848	0	0	2	0	1	1	1	0	2	2	0	0	0	0	0	0	2	0	0	2	2	0	2	0	1	2	0	2	1	1	0	1	0	1	2	2	1	0	0	0	0	0	0	2	0	0	0	1	1
849	0	0	1	0	1	1	0	0	0	0	1	1	1	0	0	0	1	1	1	1	2	0	1	1	1	1	1	1	0	2	0	1	2	0	0	1	2	0	0	1	0	1	1	1	1	0	0	0	1
850	1	0	0	0	0	0	1	0	0	0	1	0	0	0	0	0	1	0	0	2	1	0	2	0	0	1	1	2	0	2	0	0	0	0	1	2	1	0	0	0	0	1	1	2	1	0	0	0	0
851	0	0	0	0	0	0	1	0	0	0	1	0	1	0	0	0	1	1	1	1	1	0	2	0	0	1	1	2	2	2	1	0	0	1	1	1	2	0	0	2	0	0	0	2	0	1	0	0	2
852	0	0	1	0	0	0	2	1	0	1	1	1	1	0	0	0	1	2	0	1	1	2	1	1	1	1	1	1	1	2	1	1	2	0	0	1	2	0	0	1	0	0	1	1	0	1	0	0	2
853	0	0	1	0	0	0	0	0	2	2	0	0	1	0	0	1	2	0	0	1	1	1	2	0	1	0	0	2	2	0	0	0	0	0	1	2	1	1	1	0	0	0	0	2	0	0	0	0	1
854	1	0	2	0	1	1	0	0	2	2	0	2	2	0	0	0	1	1	1	1	1	0	1	0	1	1	2	2	2	2	0	1	1	0	1	1	2	0	0	1	0	0	0	2	0	1	0	0	1
855	1	0	1	0	0	0	2	0	0	0	0	0	1	0	0	1	1	0	0	2	2	0	2	0	0	0	1	1	1	2	0	0	1	0	0	1	1	0	0	0	0	0	0	1	1	1	0	0	1
856	0	0	1	0	0	0	1	0	1	1	0	0	2	1	1	1	1	1	1	1	2	1	2	0	0	0	2	2	1	2	0	0	0	1	0	2	1	0	0	0	0	0	0	2	1	0	0	0	1
857	0	1	2	0	1	1	2	1	0	1	1	0	0	0	0	1	1	0	0	2	2	0	2	0	0	0	0	1	2	1	0	2	2	0	0	0	0	0	0	0	0	0	0	0	0	1	0	0	1
858	0	0	2	0	0	0	1	0	1	1	0	0	1	0	0	1	1	1	0	1	1	1	2	0	0	0	2	2	0	2	1	1	1	0	0	1	1	0	0	0	0	0	0	0	0	0	0	1	2
859	1	0	0	0	0	0	2	1	0	1	0	0	0	0	0	0	2	1	0	2	2	0	2	0	0	0	2	2	0	2	0	2	1	0	0	1	1	0	0	1	0	0	0	2	0	0	0	1	1
860	0	0	1	0	0	0	2	1	0	1	0	0	0	0	0	0	2	0	0	2	2	0	2	0	0	1	0	0	1	1	0	0	0	0	0	1	1	0	0	0	1	1	1	2	1	1	0	0	1
861	1	0	1	0	0	0	1	0	1	1	1	0	1	0	0	0	0	1	0	0	0	1	2	0	0	1	2	2	1	1	1	1	2	0	0	1	1	0	0	0	0	0	0	2	0	1	0	0	1
862	1	0	2	0	1	1	1	0	1	1	0	0	1	0	0	1	0	2	2	0	0	0	2	0	1	0	2	2	0	2	0	0	1	1	1	2	1	1	1	0	0	1	0	1	2	1	0	0	1
863	1	0	1	0	0	0	1	1	1	2	0	1	2	0	0	0	0	1	1	1	1	0	2	0	0	1	2	2	1	2	1	1	1	2	0	1	1	0	0	0	0	0	0	2	1	0	0	0	0
864	1	0	2	0	0	0	0	0	2	2	0	0	1	0	0	0	1	0	1	1	2	0	0	0	0	0	1	1	1	2	0	2	1	0	1	2	1	0	0	0	0	0	1	2	1	0	0	1	1
865	0	0	1	0	0	0	1	1	1	1	0	1	0	0	0	0	2	0	0	2	2	0	1	0	0	2	1	2	1	1	0	0	0	0	1	2	1	0	0	1	0	0	0	2	1	0	0	1	0
866	1	0	1	1	1	2	1	1	0	1	0	1	1	1	1	0	1	1	1	1	2	1	0	1	1	1	0	2	1	1	0	0	0	0	0	2	1	0	0	1	0	1	1	2	0	1	0	2	2
867	1	0	2	0	0	0	1	0	0	0	0	0	1	0	0	1	2	0	0	2	2	1	2	0	0	1	2	2	1	2	1	0	1	0	0	2	1	0	0	0	0	0	0	1	1	0	0	0	0
868	0	0	2	0	0	0	1	1	1	2	0	1	1	0	0	0	1	0	0	2	2	0	2	0	2	1	0	1	0	1	0	0	1	0	0	1	2	0	0	1	0	0	0	0	0	0	0	0	0
869	1	1	1	0	0	0	1	1	1	2	0	0	1	0	0	0	1	0	0	2	2	0	2	0	0	1	1	2	0	1	0	0	0	0	1	2	1	0	0	1	0	1	1	1	1	0	0	0	1
870	1	0	0	0	0	0	2	0	0	0	1	0	2	0	0	0	2	2	1	1	2	1	1	1	1	1	0	1	1	2	0	0	1	0	0	2	1	0	0	0	0	0	0	2	1	0	0	2	2
871	1	0	1	0	0	0	1	0	1	1	1	2	2	1	1	0	1	0	0	2	2	0	2	0	0	1	1	1	1	2	0	0	1	2	2	2	1	1	0	1	0	1	1	1	1	1	0	0	0
872	0	0	1	0	0	0	2	0	2	2	0	0	0	0	0	0	0	2	0	1	1	1	2	0	0	2	1	2	1	2	1	1	1	0	0	2	1	1	0	0	0	1	1	2	0	1	0	0	1
873	1	0	2	0	0	0	1	0	1	1	0	0	1	0	0	1	0	0	0	2	2	0	1	0	0	1	1	1	1	2	1	0	1	1	1	2	2	1	1	0	0	0	0	2	0	1	0	0	0
874	0	0	0	0	0	0	0	0	2	2	0	0	0	0	0	0	1	1	1	1	2	0	2	0	1	0	1	1	0	1	1	0	1	0	0	1	2	0	0	1	1	1	1	2	1	0	0	0	1
875	1	0	2	0	2	2	1	1	1	2	0	1	1	0	0	0	1	0	2	0	2	1	2	0	0	1	1	1	1	2	0	1	1	0	0	1	0	0	0	0	1	0	0	2	1	1	0	0	1
876	1	0	1	0	0	0	2	1	0	1	0	0	0	0	0	0	1	2	1	0	2	1	2	0	0	1	2	2	0	2	0	1	0	0	0	2	0	0	0	1	0	0	0	2	0	1	0	0	0
877	1	0	2	0	0	0	1	1	1	2	0	1	1	0	0	0	1	1	1	0	0	1	0	0	0	1	1	1	1	2	0	0	1	1	0	1	0	0	0	1	0	0	0	0	2	2	0	0	1
878	0	0	2	0	0	0	1	0	1	1	0	0	0	0	0	0	1	1	1	1	2	0	2	0	0	1	0	1	1	2	0	2	1	0	0	1	2	0	0	0	1	1	1	2	0	0	0	0	1
879	1	0	1	1	0	1	0	0	2	2	0	1	1	0	0	0	2	1	1	1	2	2	1	1	1	1	2	2	0	2	1	2	2	0	0	1	2	0	0	1	0	0	0	1	1	1	0	1	1
880	0	0	0	0	0	0	1	1	0	1	0	1	1	0	0	0	2	1	1	1	1	1	2	0	0	0	2	2	0	1	0	1	1	0	0	2	1	0	0	1	0	0	0	2	0	0	0	1	1
881	0	0	0	0	0	0	2	0	1	1	0	0	0	0	0	0	1	1	0	1	1	0	2	0	1	1	1	2	0	2	1	0	1	1	0	2	1	0	0	1	0	1	1	1	1	1	0	0	0
882	1	0	2	0	0	0	1	1	1	2	0	0	0	0	0	0	2	2	2	0	2	0	2	0	0	2	1	1	1	2	0	0	1	1	1	1	2	0	1	1	1	0	0	1	1	1	0	1	0
883	0	0	1	0	0	0	2	1	0	1	0	1	1	0	0	0	2	1	1	1	2	0	1	0	1	0	2	2	1	2	0	0	0	0	0	1	2	0	0	1	0	1	0	1	0	0	0	0	1
884	0	0	1	0	0	0	1	0	1	1	1	0	0	0	0	0	1	1	1	1	1	0	1	0	0	0	1	2	1	2	0	0	2	0	0	0	1	0	0	1	1	1	0	1	0	0	0	0	0
885	0	0	1	0	0	0	1	0	1	1	1	0	1	0	0	1	2	0	0	2	2	0	1	0	0	1	1	1	1	2	0	2	2	0	0	1	1	0	0	1	0	1	1	1	1	1	0	0	0
886	1	0	2	0	0	0	1	1	0	1	0	1	1	0	0	0	2	2	2	0	1	0	2	0	0	1	2	2	1	1	0	2	1	0	0	1	1	0	0	0	0	1	1	1	1	1	0	0	1
887	0	0	1	0	0	0	2	0	0	0	1	0	0	0	0	0	2	1	1	1	1	1	1	0	0	0	1	2	1	0	0	1	2	1	0	0	1	0	0	0	0	1	1	2	0	1	0	0	0
888	1	0	2	0	1	1	2	0	0	0	0	1	2	0	0	0	0	1	1	0	0	0	2	0	1	1	1	1	0	1	1	0	1	0	0	2	1	1	1	0	0	0	0	1	0	0	0	0	1
889	0	1	1	0	1	1	0	0	1	1	0	0	1	0	0	1	0	1	0	0	0	2	0	1	1	1	2	2	0	2	1	1	2	0	0	1	0	0	0	0	0	1	0	1	1	2	0	0	2
890	0	0	1	0	1	1	1	0	2	2	0	1	1	0	0	0	2	0	0	2	2	0	2	0	0	1	1	2	1	1	1	0	0	1	1	2	1	0	0	0	0	0	0	2	0	1	0	0	0
891	0	0	1	0	0	0	0	0	0	0	1	0	0	0	0	0	1	1	1	1	2	0	1	1	2	2	2	2	0	2	1	0	1	0	0	1	1	0	0	0	0	1	1	2	1	1	0	0	0
892	0	0	1	0	0	0	1	1	1	2	0	0	0	0	0	0	0	0	0	2	2	0	2	0	1	1	1	1	2	2	1	1	0	0	0	1	0	0	0	0	0	0	0	1	0	2	0	0	1
893	0	0	2	0	0	0	2	0	0	0	1	0	0	0	0	0	2	1	0	2	2	1	2	0	0	0	2	2	1	2	1	1	1	0	0	1	2	1	1	1	0	1	1	2	0	1	0	0	1
894	0	0	1	0	0	0	1	0	1	1	0	0	2	0	0	1	1	0	0	2	2	1	2	0	0	1	1	1	1	1	0	0	0	1	0	1	0	0	0	0	0	0	0	2	1	0	0	0	0
895	1	0	1	0	0	0	0	0	2	2	0	0	0	0	0	0	2	0	0	1	1	1	1	1	1	1	2	2	1	1	0	0	2	1	0	1	1	0	0	1	0	2	2	2	0	1	0	0	1
896	0	0	1	1	0	1	2	1	0	1	1	0	1	0	0	0	1	0	1	1	2	0	1	1	1	1	2	2	0	1	0	0	1	0	0	1	2	0	0	1	0	0	0	2	0	2	0	0	0
897	1	0	1	0	0	0	0	0	2	2	0	1	2	0	0	0	2	2	0	1	1	1	1	1	1	1	2	2	0	1	0	2	1	0	0	1	2	0	0	0	0	1	0	1	0	1	0	0	1
898	1	1	1	0	1	1	1	0	1	1	0	1	2	0	0	0	1	1	0	1	1	1	1	1	1	1	1	2	0	2	1	1	1	0	0	2	2	0	0	1	0	2	2	2	1	1	0	0	0
899	1	0	0	0	0	0	1	0	1	1	0	0	1	1	0	0	1	0	1	1	2	1	2	0	0	0	1	1	1	2	1	1	1	0	0	1	2	0	0	1	1	0	0	1	0	0	0	0	1
900	0	0	1	0	1	1	1	0	0	0	0	1	1	0	0	0	1	0	1	1	2	0	2	0	0	1	1	1	1	2	0	0	0	1	1	2	1	0	0	1	0	0	0	2	0	1	0	0	1
901	0	0	0	0	0	0	2	0	0	0	0	0	0	0	0	0	1	2	1	0	1	0	2	0	1	2	2	2	1	2	2	0	1	1	1	1	1	0	0	0	0	1	1	2	0	1	0	0	1
902	0	0	0	0	0	0	2	0	0	0	0	0	2	0	0	1	1	1	1	1	1	0	1	0	0	1	1	2	1	2	0	0	1	0	0	1	2	0	0	1	0	0	0	1	0	1	0	0	1
903	1	0	0	0	0	0	2	0	1	1	1	1	2	0	0	0	1	0	1	1	2	0	2	0	0	1	0	1	0	1	0	2	2	0	0	2	2	0	0	1	1	0	0	2	0	0	0	1	2
904	0	0	0	0	0	0	2	1	0	1	0	0	0	0	0	0	1	0	0	2	2	0	2	0	0	0	0	1	0	1	0	0	0	0	1	2	2	0	0	0	1	0	0	0	0	0	0	0	1
905	0	0	2	0	2	2	2	0	0	0	2	0	0	0	0	0	0	0	0	2	2	0	2	0	0	2	1	2	1	2	0	0	0	0	0	2	2	0	0	2	1	1	1	2	1	1	0	0	0
906	0	0	2	0	1	1	2	1	0	1	0	0	0	0	0	0	0	0	1	1	2	0	2	0	0	0	1	1	1	2	0	1	2	0	0	1	1	0	0	0	1	1	0	0	0	0	0	0	0
907	0	0	1	0	0	0	1	0	1	1	1	1	0	0	0	0	2	1	1	1	1	1	0	0	1	0	2	2	2	2	1	0	1	1	1	1	1	0	0	1	0	0	0	1	0	0	0	0	1
908	1	0	1	0	0	0	2	1	0	1	0	0	0	0	0	0	0	0	1	1	2	1	1	1	1	2	1	1	1	2	0	0	0	1	0	2	2	0	0	2	1	0	0	2	0	1	0	0	1
909	0	0	2	0	0	0	1	0	1	1	0	0	2	0	0	0	1	2	0	1	1	1	2	0	0	0	1	2	1	2	0	1	1	1	1	1	2	0	0	2	0	1	1	1	1	0	0	0	2
910	1	1	0	0	0	0	0	0	1	1	0	0	0	0	0	0	2	1	1	1	2	0	1	0	0	1	2	2	0	2	0	2	2	1	1	2	1	0	0	0	1	1	1	1	1	0	0	0	2
911	0	0	1	0	0	0	1	1	1	1	0	1	1	1	1	0	1	1	1	1	1	0	2	0	0	0	2	2	0	2	1	1	0	2	1	1	2	0	0	0	1	1	1	2	1	0	0	0	0
912	1	0	1	0	1	1	1	0	0	0	0	1	2	0	0	0	1	0	0	2	2	0	2	0	1	2	1	2	0	2	1	0	0	0	0	2	2	0	1	1	1	1	0	1	0	1	0	0	0
913	0	0	2	0	0	0	2	0	0	0	2	0	0	0	0	0	1	2	1	0	2	1	2	0	0	2	1	1	0	1	0	0	0	0	0	2	1	0	0	0	0	1	0	1	0	0	0	0	2
914	0	0	1	0	0	0	0	0	1	1	1	0	0	0	0	0	2	0	0	2	2	0	1	0	0	2	0	2	2	2	1	0	0	0	0	2	1	0	0	1	0	0	0	2	0	1	0	1	1
915	1	0	1	0	0	0	1	0	1	1	0	0	1	0	0	0	1	1	1	1	1	2	0	1	1	1	1	2	0	2	1	2	1	0	0	2	1	0	0	0	0	1	1	2	1	0	0	0	1
916	0	0	1	0	0	0	0	0	0	0	1	0	0	0	0	0	2	0	0	2	2	1	1	1	1	2	2	2	0	2	0	0	1	0	0	1	0	0	0	0	0	1	1	1	1	1	1	0	1
917	1	0	1	0	1	1	1	0	0	0	1	1	1	0	0	0	0	0	0	2	2	1	2	0	0	1	1	1	0	1	0	0	1	1	0	1	0	0	0	1	0	0	0	2	0	1	0	0	1
918	1	0	1	1	0	1	1	0	1	1	1	0	1	0	0	1	0	1	0	2	2	0	2	0	0	1	2	2	0	2	0	1	2	0	0	1	0	0	0	0	1	0	0	2	0	0	0	0	2
919	1	0	1	0	0	1	1	0	1	1	1	0	2	0	0	0	2	2	2	0	1	0	1	0	0	1	2	2	0	2	1	0	2	0	0	1	2	0	0	1	0	0	0	2	0	0	0	0	1
920	1	0	2	0	1	1	1	0	2	2	0	0	0	0	0	1	1	0	0	2	1	0	2	0	1	1	2	2	0	1	0	0	0	2	2	2	0	0	0	0	1	0	0	2	0	1	0	1	2
921	0	0	1	0	0	0	1	0	1	1	1	1	1	0	0	0	0	1	1	1	2	0	2	0	0	0	1	1	0	1	1	0	1	0	0	1	1	0	0	0	0	1	0	1	0	1	0	0	1
922	0	0	2	0	1	1	1	0	0	0	1	0	1	0	0	1	1	0	0	2	2	0	2	0	0	0	1	1	1	2	1	0	0	1	1	1	1	1	1	0	0	1	1	1	0	0	0	0	1
923	1	0	1	0	0	0	2	1	0	1	0	1	1	0	0	0	2	2	1	1	2	1	2	0	0	0	1	1	2	2	1	0	1	1	0	2	1	0	0	0	0	0	0	2	0	1	0	1	1
924	1	0	2	0	0	0	1	0	0	0	1	0	0	0	0	0	2	1	1	1	2	1	2	0	1	0	2	2	0	2	0	0	1	1	2	2	2	0	0	1	1	0	0	2	0	0	0	0	0
925	1	0	1	0	0	0	0	0	1	1	0	1	1	0	0	0	1	0	0	2	2	0	2	0	1	2	2	2	0	2	1	0	0	0	0	2	1	1	1	0	0	0	0	1	0	0	0	0	1
926	0	0	0	0	0	0	2	0	0	0	0	1	1	0	0	0	1	1	1	1	2	0	2	0	0	0	1	2	1	2	0	0	1	2	0	1	2	0	0	1	0	0	0	1	1	1	0	0	1
927	0	0	1	0	0	0	1	1	1	2	0	0	0	0	0	0	1	0	0	2	2	0	2	0	0	2	2	2	0	2	0	2	1	0	1	2	0	0	0	0	0	0	0	1	0	0	0	0	0
928	0	1	2	0	1	1	1	1	0	1	0	1	2	0	0	0	2	1	1	1	2	0	2	0	0	1	2	2	1	2	1	0	0	1	2	2	0	0	0	0	0	0	0	0	0	0	0	0	1
929	0	0	2	0	0	0	1	0	0	0	1	0	0	0	0	0	1	0	0	2	2	1	1	1	1	0	1	2	2	2	0	2	1	0	0	2	1	1	1	0	0	0	0	2	0	1	0	0	1
930	0	0	0	0	0	0	0	0	0	0	1	0	1	0	0	1	1	1	0	1	1	1	2	0	0	0	0	2	1	1	0	1	1	0	0	1	2	0	0	1	0	0	0	1	0	1	0	0	1
931	0	0	2	0	0	0	2	0	1	1	1	0	2	0	0	1	1	2	1	0	1	0	2	0	0	0	2	2	1	2	0	1	0	0	0	1	1	0	0	0	0	0	0	2	0	0	0	1	1
932	1	0	1	0	0	0	1	1	1	2	0	0	0	0	0	0	1	1	0	1	1	0	1	0	0	1	1	2	1	1	0	1	1	1	0	0	2	0	0	2	0	0	1	1	1	0	0	1	2
933	0	0	0	0	0	0	1	0	0	0	0	1	1	0	0	0	0	0	0	2	2	0	2	0	0	2	1	1	0	1	0	0	1	1	1	1	2	0	0	0	0	0	0	1	1	1	0	1	0
934	0	0	2	0	1	1	1	0	1	1	1	1	2	0	0	0	2	2	2	0	1	0	1	0	0	1	1	2	1	1	0	0	0	1	1	1	2	0	0	2	0	1	0	0	1	1	0	0	0
935	0	0	1	0	0	0	1	0	1	1	1	0	0	0	0	0	1	2	1	0	1	0	2	0	0	0	2	2	0	1	1	2	2	0	1	2	2	0	0	1	0	0	0	2	0	0	0	0	0
936	0	0	1	0	0	0	2	0	0	0	2	0	1	0	0	1	1	0	2	0	2	1	2	0	0	1	1	1	1	2	0	2	1	0	0	1	2	0	0	1	0	0	0	2	0	0	0	0	1
937	1	0	1	0	1	1	1	0	0	0	0	1	1	0	0	0	1	1	2	0	2	0	1	1	2	2	1	2	2	1	1	1	1	0	0	1	0	0	0	0	0	1	1	2	1	0	0	1	2
938	1	1	1	0	0	0	1	1	1	2	0	1	2	1	1	0	1	2	2	0	1	1	1	0	0	1	1	2	2	2	2	1	1	1	0	2	2	0	0	1	0	1	1	1	1	0	0	0	0
939	1	0	1	1	0	1	2	1	0	2	1	0	0	0	0	0	1	0	2	0	2	0	2	0	0	1	2	2	0	2	0	2	1	0	0	1	0	0	0	1	0	0	0	2	0	1	0	0	1
940	1	0	2	0	2	2	2	1	0	1	1	1	1	0	0	0	1	1	0	1	1	1	2	0	0	2	2	2	0	2	1	0	1	1	0	2	1	0	0	0	0	0	0	2	0	1	0	0	1
941	0	0	1	0	1	1	2	0	0	0	2	1	1	0	0	0	0	2	2	0	0	0	2	0	1	0	1	2	1	2	0	1	1	0	0	1	1	1	0	1	0	2	2	2	0	1	0	0	0
942	0	0	1	0	0	0	1	0	0	0	0	1	1	0	0	0	0	0	1	1	2	0	2	0	0	1	2	2	1	2	0	2	1	0	0	1	1	0	0	0	0	0	0	2	1	1	0	0	1
943	1	0	1	0	0	0	1	0	1	1	1	0	0	0	0	0	1	1	1	1	2	1	2	0	0	0	2	2	0	2	2	2	1	0	0	1	1	0	0	0	0	1	1	2	1	1	0	0	0
944	1	0	1	0	0	0	1	0	0	0	1	1	1	0	0	0	1	0	1	1	2	1	1	0	0	0	1	1	1	2	0	2	1	0	0	0	2	1	0	0	0	0	0	2	0	0	0	0	0
945	0	0	1	0	1	1	2	0	0	0	2	0	1	0	0	0	0	2	1	0	1	0	2	0	1	1	1	1	0	1	1	1	1	0	0	1	1	0	0	1	1	0	0	1	1	0	0	0	0
946	0	0	2	0	1	1	1	0	1	1	0	1	1	0	0	0	1	0	2	0	2	0	2	0	0	1	0	1	1	2	0	1	0	1	2	2	1	0	0	0	0	0	0	1	0	1	0	0	1
947	0	0	1	0	1	1	1	0	1	1	1	1	2	0	0	1	1	0	0	2	2	0	2	0	0	1	2	2	0	2	1	2	2	0	0	0	1	0	0	0	0	0	0	1	0	0	0	0	0
948	1	0	1	0	0	0	1	0	1	1	0	0	0	0	0	0	1	1	1	1	1	0	1	1	1	1	1	2	2	2	1	2	1	0	1	2	1	1	1	0	0	1	0	1	1	0	0	0	1
949	1	0	2	0	1	1	0	0	1	1	1	1	1	0	0	0	2	0	0	1	1	1	2	0	0	1	2	2	2	2	0	0	1	0	0	1	0	0	0	0	1	0	0	2	1	0	0	0	0
950	1	0	0	0	0	0	0	0	2	2	0	0	0	0	0	0	2	1	1	1	2	0	2	0	0	0	2	2	0	1	1	0	0	1	2	2	2	1	1	1	0	0	0	1	0	1	0	0	1
951	0	0	1	0	1	1	1	0	1	1	1	0	1	0	0	1	0	1	1	1	2	1	2	0	0	0	1	2	1	1	0	0	1	1	0	1	0	0	0	0	0	1	1	1	0	0	0	0	1
952	0	0	0	0	0	0	0	0	0	0	1	0	2	0	0	0	1	2	1	0	1	1	2	0	0	0	1	1	2	2	1	0	1	1	1	1	1	0	0	0	0	1	1	1	1	1	0	0	2
953	0	0	2	0	0	0	2	0	1	1	0	0	1	1	1	0	1	2	1	0	1	0	2	0	0	2	1	2	1	1	1	1	1	0	0	2	0	0	0	0	0	1	1	1	1	1	0	0	0
954	0	0	1	0	0	0	1	0	0	0	0	0	0	0	0	0	1	1	0	1	1	1	1	1	1	1	2	2	0	2	0	1	1	0	0	2	0	1	1	0	0	0	0	2	0	2	1	0	0
955	1	0	2	0	0	0	1	1	1	2	0	0	0	0	0	1	2	0	0	2	2	0	2	0	0	2	2	2	0	2	0	0	0	1	1	2	2	0	0	1	1	0	0	1	0	0	0	0	1
956	1	0	0	0	0	0	2	0	1	1	0	0	2	0	0	1	1	2	1	0	1	0	2	0	0	1	1	2	1	0	0	1	0	0	0	1	1	0	0	1	0	0	0	2	0	0	0	0	0
957	1	0	0	0	0	0	2	0	0	0	1	1	1	0	0	0	1	1	0	2	2	0	2	0	1	0	1	1	0	1	0	0	1	1	0	2	0	0	0	1	0	0	0	2	0	0	0	0	1
958	1	0	1	0	0	0	1	0	0	0	1	0	0	0	0	0	1	1	1	1	2	0	2	0	0	2	1	1	0	1	0	0	0	2	2	2	1	0	0	0	0	0	0	2	0	0	0	0	1
959	0	0	2	0	0	0	1	0	1	1	1	0	0	0	0	0	1	2	0	1	1	1	2	0	0	0	2	2	0	2	0	0	0	1	0	2	0	0	0	0	0	2	2	2	1	1	0	2	2
960	1	0	1	0	0	0	2	0	0	0	2	1	2	0	0	0	1	0	0	2	2	0	0	0	0	0	1	1	0	1	1	1	2	0	1	1	2	1	1	1	0	0	0	1	0	1	1	0	0
961	0	0	1	0	0	0	0	0	2	2	0	0	0	0	0	0	1	0	1	1	2	1	2	0	0	1	1	1	1	2	0	1	1	2	0	2	0	0	0	0	0	0	0	2	0	0	0	0	1
962	1	0	1	0	1	1	2	0	0	0	1	0	0	0	0	0	1	2	0	1	1	0	2	0	0	1	0	2	1	2	1	0	0	1	0	1	2	0	0	1	0	0	0	1	0	0	0	0	0
963	1	0	1	0	0	0	1	1	0	1	0	1	2	0	0	0	1	0	0	2	2	0	2	0	0	1	2	2	0	2	1	0	1	1	0	1	2	0	0	2	0	0	0	2	0	1	0	0	1
964	0	0	0	0	0	0	0	0	1	1	1	0	0	0	0	0	2	0	0	2	2	0	2	0	1	1	2	2	0	1	0	1	1	0	0	2	0	0	0	0	0	0	0	1	0	0	0	0	2
965	1	0	1	0	0	0	2	1	0	1	1	1	1	0	0	0	1	1	1	1	1	1	1	1	1	1	0	2	1	1	0	1	1	0	0	1	1	1	0	0	0	0	0	1	0	1	0	0	1
966	0	0	2	0	1	1	1	0	1	1	0	0	2	0	0	1	2	0	0	2	2	0	1	0	1	0	1	1	2	2	0	0	0	0	1	2	2	0	0	1	0	0	0	2	0	1	0	0	0
967	0	0	2	0	1	1	2	0	0	0	1	1	1	0	0	0	0	2	2	0	0	0	2	0	0	1	0	1	0	1	0	0	1	1	0	0	1	0	0	0	0	1	1	2	1	2	0	0	1
968	0	0	0	0	0	0	1	0	2	2	0	0	1	0	0	1	2	0	0	1	1	0	1	0	1	0	2	2	1	2	0	1	1	1	0	0	2	0	0	1	0	0	0	1	1	1	0	0	2
969	0	0	1	0	0	0	2	0	1	1	0	1	2	0	0	0	0	0	0	2	2	1	1	1	1	2	2	2	1	2	2	0	1	0	0	2	2	0	1	0	1	1	1	1	1	2	0	0	1
970	0	1	1	0	0	0	0	0	2	2	0	0	0	0	0	0	1	2	2	0	1	0	1	0	0	1	1	1	2	2	1	1	2	1	0	0	1	1	0	1	0	0	0	2	0	1	0	0	2
971	1	0	0	0	1	1	2	1	0	1	1	0	0	0	0	0	0	1	0	0	0	0	2	0	0	0	0	1	0	1	0	2	1	0	0	1	2	0	0	2	0	0	0	1	1	1	0	0	1
972	0	0	1	0	0	0	0	0	1	1	0	1	1	1	1	0	1	0	0	2	2	0	0	0	0	1	2	2	0	2	0	0	0	2	2	2	1	1	1	0	0	0	0	2	2	1	0	0	2
973	1	0	1	0	1	1	2	0	0	0	1	0	1	0	0	1	2	0	0	2	2	0	2	0	1	2	2	2	0	2	1	0	2	0	0	2	1	0	0	0	0	1	1	1	0	1	0	0	1
974	1	0	2	0	1	1	1	0	1	1	2	1	2	0	0	0	1	1	1	1	1	0	2	0	1	1	1	1	1	2	0	1	2	0	0	1	1	1	1	0	0	0	0	1	1	1	0	1	0
975	1	0	1	0	0	0	1	0	0	0	2	0	1	0	0	0	1	0	1	1	1	0	2	0	0	0	1	2	1	1	1	0	0	0	0	1	1	0	0	1	0	0	0	1	0	0	0	1	2
976	1	0	2	0	2	2	0	0	2	2	0	1	2	0	0	0	0	1	0	1	1	1	1	0	0	0	0	0	1	2	0	0	1	2	0	1	0	0	0	0	0	1	1	2	1	0	0	0	0
977	1	0	1	0	0	0	0	0	2	2	0	1	1	0	0	0	2	1	0	2	2	0	1	0	0	1	1	2	1	1	1	1	1	1	1	2	0	0	0	0	0	0	0	1	0	1	0	0	0
978	1	0	2	0	1	1	2	1	0	1	0	0	0	0	0	0	1	0	1	1	2	0	2	0	0	1	2	2	1	2	0	0	0	0	0	2	1	0	1	0	1	0	0	1	0	1	0	0	0
979	0	0	0	0	0	0	0	0	2	2	0	0	1	0	0	0	2	2	2	0	1	1	2	0	0	0	2	2	1	2	0	0	1	2	1	2	2	0	0	1	0	0	0	2	1	0	0	0	1
980	0	0	0	0	0	0	2	0	0	0	0	1	1	0	0	0	2	0	0	1	1	0	2	0	0	0	1	1	2	2	1	1	2	0	1	2	1	1	0	0	0	0	0	2	0	0	0	0	0
981	0	0	0	0	0	0	1	0	1	1	1	1	2	0	0	0	0	0	0	2	2	0	1	1	1	1	1	1	1	2	0	1	0	0	0	2	1	0	0	0	0	0	0	2	1	0	0	0	1
982	0	0	2	0	0	0	2	0	1	1	0	1	1	0	0	0	2	2	1	1	2	0	2	0	0	0	0	1	0	1	0	0	2	0	0	1	2	0	0	2	1	1	1	1	1	1	0	0	1
983	0	0	1	0	0	0	1	0	1	1	1	0	0	0	0	0	0	2	1	1	2	0	2	0	1	2	0	2	1	1	0	0	1	0	0	1	0	0	0	0	0	0	0	1	0	1	0	1	1
984	0	0	2	0	0	0	0	0	1	1	1	0	1	0	0	1	1	1	0	2	2	1	2	0	1	1	1	2	1	2	0	2	2	0	0	1	2	0	0	1	0	0	0	1	1	1	0	0	2
985	0	0	1	0	0	0	2	0	0	0	1	0	2	0	0	1	0	0	1	1	2	0	1	0	1	2	2	2	2	2	0	1	1	0	0	2	1	0	0	2	0	0	0	2	0	0	0	0	0
986	0	0	2	0	0	0	2	0	0	0	2	1	1	0	0	0	2	0	0	2	2	1	2	0	0	0	1	2	1	2	1	0	1	0	0	1	1	0	0	0	1	1	1	2	1	0	0	0	1
987	0	0	2	0	0	0	0	0	1	1	0	0	1	0	0	0	1	1	0	1	1	0	2	0	0	1	2	2	1	2	1	1	2	0	0	2	0	0	0	0	0	0	0	1	0	0	0	0	1
988	1	0	1	0	0	0	2	1	0	1	1	0	0	0	0	0	2	2	2	0	1	1	2	0	1	0	2	2	0	2	0	0	0	1	0	2	2	0	0	2	0	0	0	2	0	1	0	0	1
989	1	1	2	0	0	0	0	0	0	0	0	1	1	0	0	0	1	1	1	1	1	1	2	0	0	0	1	1	0	1	1	1	2	0	0	0	2	1	1	1	0	0	0	1	0	0	1	0	1
990	0	0	0	0	0	0	2	1	0	1	1	0	1	0	0	0	0	1	1	1	1	1	1	1	1	0	1	2	2	1	1	2	2	0	0	0	0	0	0	0	0	0	0	2	1	0	0	1	1
991	0	0	2	0	1	1	1	0	1	1	0	0	1	0	0	1	0	2	1	0	0	1	2	0	0	0	1	1	2	2	0	1	1	1	2	2	1	1	0	0	0	0	0	2	1	0	0	1	2
992	1	0	2	0	0	1	2	0	2	2	0	0	0	0	0	0	0	1	1	1	1	1	1	1	1	0	2	2	0	2	0	1	1	1	1	1	1	0	0	0	0	1	1	2	0	0	0	0	0
993	1	0	1	0	0	0	0	0	1	1	0	0	0	0	0	0	0	0	0	2	2	0	1	0	0	1	1	2	2	2	0	2	2	0	0	0	1	0	0	1	0	0	0	1	0	0	0	0	1
994	1	0	2	0	1	1	0	0	1	1	0	1	1	0	0	0	0	2	1	0	1	0	2	0	1	0	1	1	1	2	0	1	1	1	2	2	1	0	0	1	0	1	1	1	1	1	0	0	1
995	1	0	2	0	1	1	0	0	2	2	0	0	0	0	0	0	2	0	0	2	1	0	2	0	0	1	1	1	1	2	0	0	0	0	0	0	1	0	0	1	0	0	0	2	1	1	0	0	0
996	1	0	1	0	1	1	1	0	0	0	0	1	2	0	0	0	0	2	2	0	0	1	1	1	1	0	1	2	2	1	0	2	2	0	0	1	2	0	0	0	0	1	0	1	2	1	0	0	0
997	0	0	0	0	0	0	2	0	0	0	0	1	1	0	0	0	0	2	0	1	1	0	2	0	1	1	1	2	0	1	0	1	1	1	0	1	0	0	0	0	0	0	0	1	0	1	0	0	0
998	1	0	2	0	1	1	2	0	0	0	1	0	0	0	0	0	2	0	0	2	2	0	2	0	0	1	1	1	0	1	1	0	1	1	1	1	1	0	0	1	0	0	0	2	1	0	0	0	0
999	0	0	1	0	0	0	2	0	1	1	0	1	2	0	0	0	1	0	0	2	2	1	2	0	0	0	2	2	1	1	1	1	1	1	1	2	0	0	0	0	0	0	0	1	0	0	0	0	0
1000	0	0	2	0	1	1	1	0	1	1	1	0	1	0	0	0	2	1	1	1	2	1	2	0	1	1	1	1	0	1	0	1	0	1	1	2	1	1	1	0	0	0	0	2	0	1	0	0	1
[truncated: 252 more columns]
