# Supplementary material for: KNN-MDR: a learning approach for improving interactions mapping performances in genome wide association studies
Source: BMC Bioinformatics. 2017 Mar 21;18:184. doi: 10.1186/s12859-017-1599-7 (PMC5361736; doi:10.1186/s12859-017-1599-7)
Supplement: Supplementary file 6 — The data set(s) supporting the results of Table 4. (ZIP 7095 kb) [file 12859_2017_1599_MOESM6_ESM.zip › 100 simulations/S68/mkallsimul.dat]

1	1	0	0	0	0	1	1	0	1	1	0	0	1	0	0	0	1	1	0	0	1	2	2	2	0	0	0	2	0	2	1	2	1	0	0	2	1	0	1	0	1	0	0	0	0	0	0	0	0
2	1	0	0	0	0	1	2	1	2	2	0	0	1	1	0	0	1	1	0	0	1	0	1	1	0	1	0	2	1	2	0	1	2	0	1	1	2	0	0	0	2	0	0	1	0	0	0	2	0
3	0	0	1	0	0	1	2	1	2	2	0	0	0	0	0	0	2	1	1	1	1	1	2	2	0	0	0	1	2	0	1	0	2	1	0	2	1	0	0	0	2	0	0	2	0	0	0	1	1
4	0	0	1	0	0	1	1	0	0	0	1	0	0	0	0	0	2	2	1	1	1	0	2	2	0	0	0	1	1	1	1	1	2	0	1	1	0	1	0	1	0	0	0	1	0	0	0	2	0
5	1	0	0	0	1	1	2	0	2	0	0	0	0	0	0	0	1	1	1	1	1	2	2	2	0	0	0	2	0	2	0	1	1	0	0	2	1	0	0	2	0	0	0	2	1	0	0	2	0
6	0	0	0	0	0	0	1	0	0	0	1	0	1	1	0	0	1	1	1	1	2	2	0	1	1	1	0	2	0	2	0	1	2	0	1	1	1	0	0	0	1	0	0	2	1	0	0	1	0
7	1	0	0	0	0	2	2	1	1	1	0	1	1	1	0	0	2	1	1	0	2	0	2	2	0	1	0	2	1	1	1	0	2	1	0	2	1	0	0	2	0	0	0	2	0	0	0	1	0
8	1	0	0	0	0	2	2	1	1	1	0	0	0	0	0	0	1	2	2	1	0	0	1	1	0	0	0	2	0	2	0	0	2	1	1	1	0	0	0	1	1	1	1	2	2	2	0	0	1
9	1	0	0	0	0	1	2	0	2	2	0	0	0	0	0	0	1	1	0	0	1	0	2	2	0	0	0	2	0	2	0	0	2	2	1	2	2	0	0	2	0	0	0	2	0	1	0	0	2
10	0	0	0	0	0	0	1	1	1	1	1	1	1	1	0	0	1	0	0	0	2	1	2	2	0	0	0	1	0	1	0	0	1	0	0	2	0	0	0	1	0	1	1	1	1	0	0	1	0
11	0	0	0	0	0	1	1	0	2	2	0	1	1	1	0	0	1	2	1	0	0	0	2	2	0	0	0	2	1	1	2	1	2	0	2	2	1	0	0	1	1	1	1	1	1	1	0	1	1
12	0	1	0	0	1	2	2	1	2	2	0	0	1	1	0	0	0	1	1	1	2	0	2	2	0	0	0	1	1	1	0	1	2	1	0	2	1	0	1	0	1	0	0	2	0	0	0	1	1
13	0	0	0	0	0	1	2	1	1	1	0	0	1	0	0	0	0	1	1	1	0	0	2	2	0	0	0	2	0	2	0	0	1	1	1	1	2	1	0	0	1	1	1	2	1	1	0	0	1
14	1	0	0	0	0	2	2	0	1	0	0	1	1	1	0	0	0	1	1	2	1	1	1	1	0	0	0	2	0	2	1	1	2	0	1	1	1	0	0	0	1	0	0	1	0	0	1	1	0
15	1	0	0	0	1	2	2	1	2	2	0	1	2	1	0	0	2	0	0	0	1	0	2	2	0	0	0	1	1	1	1	0	0	0	0	2	1	0	0	2	0	0	0	2	0	0	0	1	1
16	0	0	0	0	0	2	2	0	2	1	0	1	2	2	0	0	0	0	0	1	2	0	2	2	0	0	0	1	1	1	0	0	1	0	1	1	2	0	0	1	1	0	0	1	1	0	0	2	0
17	0	0	0	0	0	2	2	1	2	1	0	1	1	1	0	0	2	0	0	0	2	2	0	1	1	1	1	1	1	0	0	1	1	0	0	2	2	0	0	0	2	1	1	1	1	0	0	1	0
18	1	0	0	0	1	2	1	0	2	2	0	0	1	1	0	0	1	1	1	1	1	0	2	2	0	0	0	2	1	1	1	0	1	1	1	1	0	0	0	1	0	0	0	1	0	0	0	1	0
19	1	1	1	0	0	2	1	0	1	1	1	1	2	0	1	1	1	0	1	1	2	0	2	2	0	0	0	2	1	2	1	2	1	0	1	1	0	1	0	0	0	0	0	2	0	0	0	0	1
20	1	0	0	0	0	1	2	1	2	2	0	0	0	0	0	0	1	2	1	1	2	0	0	0	0	0	0	2	0	2	1	0	2	1	0	2	2	0	0	1	1	0	0	1	0	0	0	2	0
21	0	0	0	0	0	1	1	0	2	1	0	1	0	0	0	0	1	1	1	1	2	0	2	2	0	1	0	2	1	1	2	0	1	0	1	1	1	0	0	1	0	0	0	2	1	0	0	1	0
22	1	0	0	0	0	2	2	1	1	1	0	0	1	1	0	0	2	2	2	2	2	0	0	0	0	0	0	1	0	1	0	1	1	0	1	1	1	1	0	0	1	0	0	2	0	0	0	1	1
23	1	0	0	0	0	0	1	0	1	0	1	0	2	0	0	0	1	1	1	1	1	0	2	2	0	1	0	1	1	0	0	1	1	0	2	1	1	1	0	0	2	1	1	2	1	2	0	1	0
24	1	0	1	0	0	2	1	0	2	2	0	0	0	0	0	0	2	0	0	0	1	0	1	1	0	0	0	1	1	1	0	0	2	0	2	0	0	0	0	2	0	2	1	2	1	0	0	2	0
25	1	0	0	0	0	2	1	0	0	0	0	0	0	0	0	0	0	0	0	0	2	0	2	2	0	0	0	2	0	1	2	0	2	0	1	1	2	0	0	0	2	0	0	2	0	0	0	2	0
26	0	0	0	0	0	1	1	0	0	0	1	0	0	0	0	0	1	0	1	1	1	1	2	2	0	0	0	1	2	0	1	0	2	1	1	1	1	0	0	2	0	2	2	2	1	1	0	1	1
27	1	0	0	0	0	1	2	1	2	1	0	0	0	0	0	0	1	2	2	1	0	0	2	2	0	0	0	2	1	1	2	0	0	0	0	2	2	0	0	0	2	0	0	2	0	2	0	1	0
28	0	0	0	0	0	1	1	0	0	0	2	1	1	1	0	0	2	0	0	0	2	0	2	2	0	0	0	1	1	1	1	1	1	0	0	2	1	0	0	0	0	0	0	2	0	0	0	0	2
29	1	0	0	0	0	2	2	0	2	2	0	1	1	1	0	0	1	0	0	0	2	0	2	2	0	1	0	1	2	0	1	0	0	1	2	1	1	0	0	1	1	0	1	1	1	1	0	1	0
30	0	0	0	0	0	1	2	0	1	0	0	1	1	1	0	0	1	0	0	0	2	0	2	2	0	0	0	2	2	1	2	2	2	0	2	0	2	1	0	0	1	1	1	2	1	1	0	1	0
31	0	1	1	0	0	1	2	0	1	1	0	1	1	1	0	0	2	1	0	1	2	0	2	2	0	0	0	0	1	1	0	1	2	1	0	2	1	0	0	0	1	1	1	2	2	2	0	2	0
32	0	0	0	0	0	1	2	0	0	0	0	0	0	0	0	0	0	1	1	1	0	0	1	2	0	1	0	1	1	1	0	1	1	0	0	2	1	0	0	0	2	0	0	2	0	0	0	2	0
33	1	0	0	0	0	1	2	0	2	1	0	1	1	1	0	0	1	1	1	0	2	1	2	2	0	0	0	2	2	1	1	1	1	0	0	2	2	0	0	2	0	0	0	1	0	0	0	1	1
34	1	1	0	0	1	1	1	0	0	0	0	0	1	1	0	0	2	0	0	0	2	0	1	1	1	1	0	2	0	1	2	2	2	0	2	0	1	0	0	1	1	0	0	2	1	1	0	2	0
35	0	0	0	0	0	2	2	0	2	1	1	1	1	0	1	1	1	0	1	1	1	1	1	1	1	1	0	2	1	1	1	0	1	1	0	2	1	0	0	1	1	0	0	2	0	0	0	0	0
36	0	0	0	0	1	1	0	0	0	0	2	0	1	0	1	1	1	1	0	0	1	0	2	2	0	0	0	1	0	1	1	0	0	0	0	2	1	0	1	0	1	0	0	2	1	1	0	2	0
37	1	0	0	0	0	0	2	0	1	1	1	0	0	0	0	0	2	0	0	0	2	0	2	2	0	0	0	2	0	2	0	1	1	1	1	1	1	0	1	0	1	0	0	2	0	0	0	2	0
38	1	0	0	0	0	1	2	1	1	1	0	1	2	2	0	1	2	1	0	1	2	0	2	2	0	0	0	1	1	1	0	0	1	0	1	1	2	0	0	0	2	0	0	2	1	0	0	1	0
39	1	0	0	0	0	2	2	0	1	1	0	0	0	0	0	0	0	2	2	1	1	0	2	2	0	0	0	2	0	1	2	0	2	1	1	1	2	0	0	0	1	0	0	1	0	0	0	1	0
40	0	0	0	0	0	2	2	0	1	1	0	0	0	0	0	0	0	1	1	0	1	0	2	2	0	0	0	1	1	1	0	1	2	0	0	2	2	0	0	0	2	0	0	2	1	0	0	1	0
41	0	0	0	0	0	0	2	0	2	0	0	0	0	0	0	0	1	1	0	1	1	0	2	2	0	0	0	1	1	1	0	0	2	2	0	2	1	0	0	0	1	0	0	2	2	0	0	1	0
42	1	0	0	0	0	0	2	1	2	2	0	0	0	0	0	0	1	0	0	0	1	0	2	2	0	0	0	2	0	2	1	1	2	0	1	1	2	0	0	0	2	1	0	1	1	1	0	2	0
43	1	1	0	0	1	1	1	0	0	0	0	0	0	0	0	0	0	1	1	1	1	0	2	2	0	0	0	1	2	0	0	0	2	0	0	2	2	0	0	1	1	0	0	2	0	2	0	2	0
44	1	0	0	0	0	0	1	0	1	1	1	0	1	0	0	0	2	1	0	0	2	1	1	1	1	0	0	1	2	0	1	1	2	0	2	2	2	0	0	2	1	0	0	2	0	0	0	1	0
45	0	0	0	0	1	1	2	0	2	1	0	0	2	0	0	0	2	0	0	1	2	0	1	1	1	1	1	2	1	1	0	0	1	0	1	1	1	0	0	1	1	0	0	1	0	1	0	2	0
46	1	0	0	0	0	1	0	0	0	0	2	0	1	1	0	0	1	0	2	1	2	0	0	0	0	0	0	1	1	1	0	1	1	1	1	2	2	0	0	1	1	1	1	1	1	2	0	0	2
47	1	0	0	0	1	2	2	0	2	0	0	1	1	1	0	0	1	1	1	1	1	0	2	2	0	1	0	2	1	1	1	1	2	0	1	1	1	0	0	0	1	0	0	2	0	1	0	2	0
48	1	0	0	0	0	2	2	1	2	1	0	0	0	1	0	0	0	1	0	0	0	1	2	2	0	0	0	2	0	2	1	0	2	1	1	1	1	0	0	0	2	0	0	2	2	0	0	1	1
49	0	0	0	0	0	1	1	0	1	0	1	1	1	1	0	0	1	1	1	1	1	1	1	2	0	0	0	1	1	1	1	1	2	0	1	1	1	1	1	0	0	0	0	2	2	0	0	1	0
50	1	0	0	0	0	1	2	1	1	1	0	1	2	1	0	1	1	1	1	1	2	1	0	1	1	1	0	1	0	1	0	0	0	0	0	2	2	0	0	0	2	1	1	1	1	2	0	2	0
51	1	1	0	0	1	2	2	0	1	0	1	1	2	1	0	0	1	1	1	1	1	0	2	2	0	0	0	1	0	1	1	0	1	1	1	1	2	0	0	0	2	2	2	2	2	1	0	2	0
52	0	0	0	0	0	2	2	0	2	2	0	1	1	1	0	0	1	0	0	0	2	1	2	2	0	0	0	0	2	0	0	0	2	0	0	2	2	1	1	0	1	0	1	2	1	1	0	2	0
53	0	0	0	0	1	2	2	1	1	1	0	0	0	0	0	0	2	0	0	0	2	0	1	2	0	0	0	1	1	1	0	0	2	0	0	2	1	1	1	1	0	0	0	2	0	0	1	1	0
54	1	0	0	0	0	2	2	0	2	0	0	0	0	0	0	0	1	2	1	1	1	0	0	0	0	1	0	2	0	1	1	0	2	0	0	2	1	0	0	0	2	0	0	1	0	0	0	2	0
55	1	0	0	0	1	2	1	1	2	2	0	0	0	0	0	0	0	0	1	1	2	1	2	2	0	0	1	2	1	1	0	1	1	1	2	0	1	0	0	0	1	2	2	2	2	1	0	2	0
56	1	0	0	0	0	0	2	0	2	1	0	1	2	1	1	1	1	0	0	0	1	0	1	1	0	1	0	2	0	1	2	2	2	0	1	1	1	0	0	0	1	0	0	1	0	0	0	2	0
57	1	0	0	0	0	0	2	0	1	1	1	2	1	1	0	0	2	1	1	1	2	0	2	2	0	0	0	2	0	1	0	1	2	1	1	0	1	0	0	2	0	0	0	1	0	0	0	2	0
58	0	0	0	0	0	2	2	0	2	2	0	0	0	0	0	0	0	0	1	1	2	0	2	2	0	0	0	2	1	1	1	0	1	1	1	1	2	0	0	0	2	1	1	2	1	0	0	1	0
59	0	0	0	0	0	1	2	0	2	2	0	0	0	0	0	0	0	1	2	1	1	1	1	1	1	1	0	2	1	2	0	0	1	0	2	0	1	0	0	1	1	0	0	1	0	0	0	1	1
60	1	0	0	0	0	2	1	1	1	1	0	1	0	0	0	0	1	0	1	1	2	0	2	2	0	0	0	1	2	0	1	0	1	1	1	1	1	1	0	0	1	1	1	2	1	1	0	0	0
61	0	0	0	0	0	1	2	0	1	0	0	0	1	0	0	0	0	2	2	1	1	0	1	1	1	2	0	2	0	2	0	0	2	0	0	2	0	0	1	0	0	0	0	1	1	1	0	2	0
62	0	0	0	0	0	1	1	0	2	2	0	1	1	1	0	0	2	0	0	0	1	1	2	2	0	1	0	1	0	0	2	1	1	0	0	2	1	0	1	0	0	0	0	1	0	1	0	1	0
63	1	1	0	0	0	0	1	0	0	0	0	0	1	0	0	0	1	1	1	1	1	0	2	2	0	0	0	2	1	2	1	0	2	0	1	1	2	0	0	0	2	0	0	1	0	0	0	0	1
64	0	0	0	0	0	2	2	0	2	1	0	0	0	0	0	0	1	2	1	0	0	0	2	2	0	0	0	2	0	2	0	2	1	1	0	2	1	1	0	1	1	0	0	2	0	1	0	1	0
65	1	0	0	0	0	0	2	1	1	1	0	1	2	0	1	1	2	2	2	2	0	0	1	1	0	1	0	1	2	0	1	1	2	0	1	1	1	0	0	2	0	0	0	1	0	0	0	2	0
66	0	0	1	1	0	1	2	1	2	2	0	0	0	1	0	0	2	1	1	1	2	0	2	2	0	0	0	1	1	0	1	0	0	0	1	1	1	0	0	1	1	0	0	2	0	1	0	2	0
67	1	0	0	0	0	1	2	0	2	1	0	0	1	0	0	1	2	0	0	1	2	0	1	1	0	1	0	2	0	0	1	0	2	0	1	1	1	0	1	0	1	0	0	0	2	1	0	1	1
68	1	0	0	0	0	1	2	0	2	2	0	1	2	1	1	1	1	0	0	0	2	0	0	0	0	0	0	1	1	1	0	0	2	2	1	2	1	1	1	1	0	1	1	2	1	2	0	1	1
69	1	1	0	0	1	2	1	0	1	0	1	0	0	0	0	0	0	1	1	1	0	0	2	2	0	0	0	1	0	1	2	1	1	0	0	2	1	1	0	0	1	1	1	2	1	1	1	0	1
70	1	1	1	0	0	2	1	0	1	0	1	0	0	0	0	0	2	1	1	1	2	0	2	2	0	0	1	2	1	1	0	1	1	0	0	2	2	0	0	0	2	1	1	2	1	0	0	1	0
71	0	0	0	0	0	2	2	0	2	2	0	1	1	1	0	0	2	2	1	0	2	0	2	2	0	0	0	1	1	1	0	0	1	0	0	2	1	0	0	2	0	1	0	1	1	1	0	2	0
72	1	0	0	0	1	1	2	0	1	1	0	0	0	0	0	0	2	0	0	0	2	0	2	2	0	1	0	2	0	1	2	1	1	1	1	2	2	1	0	0	1	0	0	2	0	1	0	0	0
73	1	0	0	0	0	0	2	1	2	1	0	0	1	0	0	1	1	2	2	2	1	1	2	2	0	0	0	2	0	2	0	0	0	0	0	2	2	0	0	2	0	1	1	2	1	1	0	1	0
74	1	1	0	0	1	2	1	0	0	0	1	0	0	0	0	0	2	0	0	0	2	0	2	2	0	0	0	2	1	2	0	2	2	0	1	1	1	1	1	0	1	2	2	2	2	1	0	1	1
75	0	0	0	0	0	0	1	1	1	1	1	0	0	0	0	0	2	0	0	0	2	0	2	2	0	0	0	2	1	2	1	0	2	1	1	1	1	2	0	0	0	0	0	1	0	0	0	2	0
76	1	0	0	0	0	1	1	0	1	1	1	0	1	1	0	1	1	1	0	0	1	0	1	1	0	1	0	1	2	0	1	1	0	0	1	1	1	2	0	0	0	0	0	1	0	0	0	0	0
77	1	0	0	0	0	1	2	1	1	1	0	2	2	2	0	0	2	0	0	0	2	0	2	2	0	0	0	2	1	1	1	1	2	2	2	1	1	0	0	1	1	1	1	1	1	1	0	1	0
78	1	0	0	0	0	1	1	0	1	1	1	1	1	1	0	0	0	1	0	0	0	1	2	2	0	0	0	1	0	2	1	2	1	1	0	2	1	1	0	0	1	1	0	0	1	0	0	0	0
79	1	0	0	0	1	2	2	1	2	2	0	1	1	1	0	0	2	1	1	1	2	0	2	2	0	0	0	0	1	1	0	1	1	1	1	1	2	0	0	2	1	0	0	1	1	0	1	1	0
80	0	0	1	0	0	1	1	1	1	1	1	0	0	0	0	0	2	0	0	0	1	0	2	2	0	0	0	2	0	1	1	1	2	0	1	1	1	0	0	1	1	0	0	1	0	1	0	1	0
81	1	0	1	1	0	1	2	0	2	0	1	1	2	2	0	1	2	1	1	1	2	0	2	2	0	0	0	2	0	2	1	0	1	0	1	2	1	1	1	0	1	1	1	2	2	1	0	0	1
82	0	0	0	0	0	1	2	0	1	0	0	0	2	0	0	0	1	1	1	1	2	1	2	2	0	0	0	1	2	0	1	2	2	1	0	2	0	1	0	1	0	0	0	2	1	1	0	1	0
83	1	0	0	0	0	1	2	0	1	1	0	0	0	0	0	0	1	1	1	1	1	0	2	2	0	1	0	2	1	1	1	1	1	0	1	1	1	0	0	0	1	0	0	2	0	0	0	0	0
84	0	1	0	0	0	0	2	1	2	1	0	0	2	0	0	0	0	0	0	0	2	0	2	2	0	0	0	1	0	2	1	1	1	0	2	1	2	0	0	0	2	0	0	2	0	1	0	0	1
85	1	0	0	0	0	0	2	0	2	2	0	0	0	0	0	0	2	1	1	1	1	0	1	1	0	1	0	2	0	1	2	2	1	0	0	2	2	1	1	0	1	0	0	2	0	0	0	1	1
86	1	0	1	0	0	2	2	0	1	0	1	1	2	2	0	0	2	0	0	0	2	2	1	1	1	1	0	1	0	1	1	1	1	0	0	2	2	0	0	1	1	0	0	2	1	1	0	1	1
87	0	0	1	0	0	2	1	0	1	0	1	0	0	0	0	0	0	2	2	1	1	0	2	2	0	0	0	2	0	2	1	0	0	0	0	2	0	0	0	2	0	0	0	1	1	0	0	1	0
88	1	0	0	0	0	2	2	1	2	1	0	1	2	1	0	1	0	1	1	2	1	0	1	2	0	0	0	2	0	2	0	2	2	0	1	1	0	0	1	1	0	0	0	2	0	2	0	2	0
89	0	0	0	0	0	1	1	1	2	2	0	0	2	2	0	0	1	1	0	0	1	0	1	1	1	1	0	2	0	2	0	0	2	2	1	1	0	1	0	0	0	0	0	1	0	0	0	2	0
90	1	0	0	0	0	1	2	0	1	1	1	1	1	1	0	0	1	0	0	0	1	0	1	1	0	0	0	2	0	2	0	0	2	0	2	0	2	0	0	0	2	0	0	2	0	0	0	1	0
91	0	0	1	0	0	1	1	0	0	0	1	0	1	0	0	0	1	0	0	0	2	0	1	2	0	0	0	2	2	1	1	0	1	0	1	2	2	0	0	2	0	0	0	2	1	0	0	1	0
92	1	0	0	0	0	0	1	0	1	1	1	1	1	1	0	0	2	1	0	0	2	1	2	2	0	0	0	1	0	1	2	1	2	0	0	2	1	0	0	1	1	0	0	2	0	0	0	0	1
93	0	0	0	0	0	0	1	0	1	0	1	2	2	2	0	0	1	1	1	1	1	0	1	1	1	1	0	2	0	2	0	0	1	1	1	1	1	0	0	2	0	0	0	1	0	1	0	2	0
94	1	0	0	0	0	2	1	1	1	1	1	0	1	1	0	1	2	0	0	1	2	1	2	2	0	0	0	0	2	0	0	1	2	0	1	1	0	0	0	1	0	0	0	1	0	1	0	2	0
95	0	0	0	0	1	2	2	1	2	2	0	0	0	0	0	0	2	2	1	1	2	0	2	2	0	0	0	1	1	1	0	2	1	0	0	2	1	1	0	0	1	0	0	2	0	0	0	2	0
96	0	0	0	0	0	2	2	0	2	2	0	0	1	0	0	1	1	0	2	1	2	0	2	2	0	0	0	1	1	1	0	1	1	0	0	2	1	0	0	0	2	0	0	2	1	0	0	2	0
97	0	0	0	0	0	1	1	1	2	2	0	0	2	1	0	0	1	2	1	1	2	1	1	1	1	1	0	2	1	1	1	1	2	0	0	2	1	0	0	1	1	0	0	2	1	0	0	2	0
98	1	0	0	0	0	1	1	0	1	0	1	0	0	0	0	0	1	0	0	0	2	1	1	2	0	0	0	1	0	2	1	2	1	0	0	2	2	0	0	1	0	0	0	2	0	0	0	2	0
99	1	0	0	0	2	2	0	0	1	1	0	1	1	1	0	0	2	0	0	0	2	0	2	2	0	0	0	2	1	1	1	1	1	0	0	2	1	0	0	0	2	0	0	1	0	0	0	1	0
100	1	0	0	0	0	1	2	1	2	1	0	0	1	1	0	1	2	0	0	0	2	1	2	2	0	1	0	2	1	1	1	0	1	1	1	1	1	0	0	1	1	0	0	1	0	0	0	1	0
101	1	1	1	0	0	1	1	0	1	0	1	0	0	0	0	0	2	1	1	0	2	0	2	2	0	1	0	1	0	1	0	1	1	0	0	2	1	0	0	1	1	1	1	1	1	1	0	0	0
102	1	0	0	0	0	2	1	0	1	0	1	0	1	0	0	0	0	2	2	2	0	0	2	2	0	0	0	2	0	2	1	0	1	0	0	2	1	0	1	0	1	0	0	1	0	0	0	1	1
103	0	0	0	0	0	2	1	0	2	1	0	0	2	1	0	0	1	0	0	0	1	0	2	2	0	0	0	2	1	1	2	2	1	1	0	2	2	0	0	1	1	2	2	2	2	1	0	2	0
104	1	0	0	0	0	0	0	0	1	1	1	0	0	0	0	0	1	1	1	1	1	0	1	1	1	2	0	0	2	0	0	0	1	0	0	2	2	0	0	1	1	1	1	2	0	0	0	1	1
105	0	0	0	0	0	1	2	1	1	1	0	0	1	1	0	0	2	1	1	1	2	0	2	2	0	0	0	1	1	0	1	2	2	0	1	1	1	0	1	0	1	1	0	0	2	1	0	0	2
106	1	0	0	0	0	1	1	0	0	0	1	2	2	1	1	1	2	1	1	0	2	0	0	1	0	0	0	2	0	2	0	1	2	0	0	2	2	0	0	1	1	0	0	2	0	0	0	0	0
107	1	0	0	0	0	0	2	0	2	1	0	0	0	0	0	0	1	0	0	0	2	2	1	1	1	1	0	2	0	2	2	2	1	0	0	2	1	0	0	0	1	0	0	1	0	1	0	0	0
108	0	0	0	0	0	0	2	1	2	1	0	0	0	0	0	0	1	0	0	0	2	1	2	2	0	0	0	2	2	0	2	1	2	0	1	1	1	2	0	0	0	0	0	2	1	0	0	1	1
109	1	0	0	0	0	0	2	1	2	2	0	0	2	2	0	0	0	2	0	0	1	0	2	2	0	0	1	2	0	1	0	0	2	0	0	2	1	0	0	0	2	1	1	2	0	1	0	1	1
110	1	0	0	0	1	1	2	1	1	1	0	0	1	0	0	0	0	2	2	1	0	1	2	2	0	0	0	2	2	1	2	0	0	1	1	1	2	0	0	2	0	0	0	1	0	1	0	2	0
111	1	0	0	0	0	1	2	0	1	0	1	0	1	0	0	0	0	1	0	0	1	0	2	2	0	0	0	1	1	1	1	1	2	0	2	0	2	0	0	0	2	0	0	2	1	1	0	0	0
112	1	0	0	0	0	1	2	0	2	1	1	0	0	0	0	0	1	0	0	0	2	1	1	1	1	1	0	1	1	1	0	1	2	1	1	0	1	0	0	2	0	0	0	1	0	0	0	1	0
113	0	1	0	0	0	1	2	0	2	2	0	0	1	0	0	0	1	1	1	1	1	1	2	2	0	0	0	2	1	2	0	0	1	2	1	1	1	0	0	0	2	0	0	0	0	1	0	0	0
114	0	0	0	0	1	2	1	1	1	1	1	0	0	0	0	0	2	1	1	0	2	0	2	2	0	0	0	2	0	1	1	1	2	0	1	1	1	1	0	0	0	0	0	1	0	0	0	2	0
115	0	0	0	0	0	2	0	0	1	1	1	1	1	1	0	0	0	2	1	1	0	1	2	2	0	1	0	1	0	1	1	1	1	0	0	1	1	1	1	0	0	1	1	1	1	0	0	1	0
116	1	0	0	0	1	2	2	0	1	1	0	0	2	1	0	0	1	1	1	1	2	0	2	2	0	0	0	2	0	1	1	0	1	1	1	2	1	0	0	0	1	0	1	2	1	1	0	1	1
117	1	0	0	0	0	1	2	0	1	1	1	1	1	1	0	0	1	2	2	2	1	0	1	1	0	0	0	1	0	1	1	0	2	0	1	1	1	0	0	1	1	0	0	1	1	0	0	1	0
118	1	0	1	0	0	1	2	0	0	0	0	0	1	2	0	0	0	0	0	0	1	0	2	2	0	0	0	1	0	1	0	0	1	0	0	2	1	0	0	0	1	2	1	2	1	0	0	0	0
119	1	0	0	0	0	0	2	0	1	0	0	1	1	1	0	0	1	1	1	1	2	0	2	2	0	1	0	2	0	2	1	1	1	2	1	1	0	1	0	0	1	0	0	2	0	0	0	2	0
120	0	0	0	0	0	0	1	0	2	2	0	0	0	0	0	0	0	1	0	0	1	0	1	2	0	0	0	2	1	1	1	0	1	0	0	2	1	1	0	0	1	1	1	1	0	0	0	1	0
121	1	0	0	0	0	2	2	1	1	1	0	1	2	1	0	0	2	1	1	0	2	1	2	2	0	0	0	2	0	2	0	1	2	0	1	1	2	0	0	1	1	0	0	2	2	0	0	1	0
122	1	0	0	0	0	1	2	0	0	0	0	0	1	0	0	0	1	1	0	0	1	0	2	2	0	0	0	2	0	1	2	0	0	1	0	2	0	0	0	1	1	0	0	1	1	1	0	2	0
123	0	0	0	0	0	2	2	1	2	2	0	0	1	0	0	0	1	1	1	1	1	0	1	1	0	0	0	2	2	1	2	0	2	1	1	1	1	0	0	0	1	0	0	2	1	0	0	2	0
124	1	0	0	0	0	2	2	0	1	0	0	0	0	0	0	0	1	1	1	1	1	0	2	2	0	0	0	1	2	1	0	2	2	0	0	2	1	0	0	1	0	1	1	2	0	2	0	1	0
125	1	0	0	0	0	1	1	1	1	1	1	0	0	0	0	0	2	2	2	1	1	0	2	2	0	1	0	1	2	1	0	0	2	1	1	1	0	0	1	0	0	1	0	0	2	0	0	1	1
126	0	0	0	0	0	1	2	0	0	0	0	1	1	1	0	0	2	0	0	0	1	1	0	1	0	0	0	1	1	2	0	1	2	1	0	2	2	0	0	1	1	0	0	2	1	1	0	2	0
127	0	0	0	0	0	0	2	0	1	1	1	0	0	0	0	0	0	1	0	0	0	0	2	2	0	0	0	2	1	1	2	0	1	1	0	2	1	1	0	0	1	1	0	0	1	1	0	2	0
128	0	0	0	0	0	1	2	0	2	1	0	1	2	2	0	0	2	1	1	1	2	0	2	2	0	0	0	1	1	1	0	1	1	0	0	2	2	0	0	0	2	1	1	1	1	1	0	1	0
129	1	0	0	0	0	0	2	1	1	1	0	2	2	2	0	0	1	2	0	1	1	0	1	1	0	0	0	0	2	0	0	0	2	1	1	1	2	1	1	0	1	0	1	2	1	0	0	2	0
130	1	0	0	0	0	0	1	0	1	1	0	0	0	0	0	0	1	0	0	0	2	1	1	1	1	1	0	2	1	1	0	0	2	2	1	2	1	0	0	1	1	0	0	2	0	1	0	1	0
131	1	0	0	0	1	2	1	0	1	0	1	1	1	1	0	0	0	1	1	1	2	0	1	1	1	2	0	2	1	1	0	1	1	1	2	0	1	0	0	1	1	1	1	1	1	0	0	0	1
132	0	0	0	0	0	1	2	1	2	2	0	1	1	1	0	0	1	1	0	1	1	1	2	2	0	0	0	2	0	2	0	0	2	1	1	1	1	1	0	0	1	0	0	0	0	0	0	0	1
133	0	0	0	0	0	0	2	0	2	2	0	0	0	0	0	0	1	1	0	0	1	1	1	1	1	1	0	2	1	1	2	1	2	1	0	2	1	1	0	1	1	0	0	2	0	2	0	2	0
134	0	0	0	0	0	1	1	1	1	1	1	1	1	1	0	0	2	0	0	0	2	0	2	2	0	1	0	2	1	1	2	0	1	0	1	1	1	0	0	1	1	0	0	2	0	1	0	0	0
135	1	0	0	0	0	1	1	0	2	2	0	0	0	0	0	0	1	0	0	0	2	0	2	2	0	1	1	2	1	1	0	1	2	0	1	1	1	0	1	0	1	0	0	1	1	0	0	1	1
136	0	0	0	0	1	1	1	1	1	1	1	0	0	0	0	0	1	1	2	2	1	0	2	2	0	0	0	2	0	2	1	1	1	0	0	2	2	0	0	1	1	0	0	2	1	1	0	2	0
137	1	0	0	0	1	2	1	0	1	0	1	0	1	0	0	0	2	2	2	2	2	1	2	2	0	0	0	2	0	2	0	1	2	0	1	1	2	0	0	1	1	0	0	2	0	0	0	2	0
138	1	0	0	0	0	2	2	0	1	1	0	1	2	1	0	0	0	2	2	2	0	0	0	1	0	0	0	2	0	2	0	0	2	1	2	1	2	0	0	1	1	1	1	2	1	2	0	0	1
139	1	0	1	1	1	2	2	1	2	1	0	1	1	1	0	0	1	2	1	1	2	1	0	1	1	1	1	2	0	1	0	2	1	0	1	1	1	0	0	0	2	1	1	2	1	1	0	1	1
140	0	0	0	0	1	2	2	1	1	1	0	0	0	0	0	0	2	1	1	1	2	0	2	2	0	0	0	2	0	2	0	1	2	1	1	0	1	1	0	1	1	0	0	2	0	0	0	1	0
141	0	0	0	0	0	2	2	0	1	1	1	1	2	1	0	0	1	1	1	1	2	1	2	2	0	1	0	2	1	2	0	0	1	0	1	1	2	0	0	1	1	0	0	1	0	0	0	1	0
142	0	0	0	0	1	1	2	0	1	0	1	1	1	1	0	0	2	0	0	0	1	1	1	1	1	1	0	2	1	2	0	0	1	0	1	1	1	0	0	1	1	1	0	0	2	0	0	1	1
143	1	0	1	1	0	1	0	0	1	1	1	0	0	0	0	0	0	2	0	0	1	0	1	1	0	0	0	2	0	2	0	1	2	1	0	2	2	0	0	1	1	0	0	1	0	0	0	2	0
144	0	0	0	0	1	1	2	0	2	1	0	1	1	1	0	0	2	1	1	1	2	0	2	2	0	0	0	2	0	2	0	0	0	1	2	1	1	0	0	2	0	1	1	2	2	2	0	2	0
145	1	0	0	0	1	2	2	1	2	1	0	0	1	0	0	0	1	1	1	1	1	0	2	2	0	0	0	1	1	1	0	1	1	0	0	2	1	0	0	0	1	1	1	2	1	0	0	0	0
146	1	0	0	0	0	2	2	0	2	1	0	0	0	0	0	0	1	0	1	1	2	0	2	2	0	0	0	2	0	2	0	2	2	0	2	0	2	1	1	0	1	1	0	1	2	0	0	1	0
147	0	0	0	0	0	1	1	0	1	1	0	0	1	0	0	0	2	1	0	0	2	0	2	2	0	1	0	2	2	1	1	2	2	0	2	0	1	1	0	0	0	0	0	1	0	0	0	2	0
148	1	0	1	0	0	2	2	0	0	0	0	1	2	1	0	0	1	2	2	2	1	1	1	1	1	1	0	1	1	0	1	0	1	0	1	1	1	0	0	1	1	1	1	2	1	0	0	1	0
149	0	0	0	0	2	2	1	0	0	0	0	1	2	1	0	0	2	0	0	0	1	1	2	2	0	0	0	2	0	2	1	0	1	0	0	2	2	0	0	0	2	0	0	2	0	0	0	1	0
150	1	0	0	0	0	0	2	0	1	1	1	0	1	1	0	1	0	0	0	0	2	0	0	0	0	1	0	2	1	1	2	1	1	0	1	1	1	1	1	0	0	0	0	1	0	0	0	0	0
151	1	0	0	0	0	1	1	0	2	1	0	0	0	0	0	0	2	0	1	1	2	1	2	2	0	1	0	2	0	2	0	0	0	0	1	1	2	0	0	0	2	0	0	2	0	0	1	1	0
152	0	0	0	0	0	1	1	0	0	0	1	1	1	1	0	0	2	0	0	0	2	1	2	2	0	0	0	1	2	0	1	2	1	1	0	2	1	0	0	1	1	0	0	2	0	2	1	0	1
153	0	0	0	0	0	2	1	0	1	1	0	1	1	1	0	0	2	1	1	1	2	0	2	2	0	0	0	2	1	2	0	1	1	0	2	1	1	0	0	1	1	0	0	1	0	0	0	1	0
154	0	0	0	0	1	1	2	0	2	2	0	0	0	0	0	0	1	0	0	0	2	0	2	2	0	0	1	2	1	1	0	1	2	1	0	2	1	0	0	1	1	0	0	1	1	1	0	1	0
155	1	0	1	1	0	2	1	1	1	1	1	0	0	0	0	0	0	2	1	1	1	0	2	2	0	0	0	2	0	1	2	2	2	0	2	0	1	1	0	0	1	0	0	2	0	0	0	0	0
156	1	0	0	0	0	1	2	1	2	2	0	1	2	2	0	1	2	0	0	1	2	0	1	1	0	0	0	1	0	1	2	0	2	2	1	2	2	0	0	1	1	1	1	2	1	1	0	1	1
157	1	0	0	0	0	1	2	1	1	1	0	0	0	0	0	0	0	0	0	0	2	1	1	1	1	1	0	2	1	1	1	0	1	1	2	0	1	0	0	0	2	0	0	1	0	1	0	1	1
158	1	0	0	0	0	1	1	1	1	1	1	0	1	1	0	0	1	1	0	0	1	0	2	2	0	0	0	2	1	1	1	0	1	0	0	2	1	1	0	0	1	0	0	1	0	0	0	0	2
159	1	0	0	0	0	1	1	0	2	2	0	1	1	1	0	0	1	1	0	0	1	0	2	2	0	0	0	2	2	2	0	0	1	1	1	1	2	1	0	0	0	0	0	2	0	2	0	2	0
160	1	0	0	0	0	0	2	0	2	1	0	0	0	0	0	0	2	2	2	2	0	1	0	1	1	1	0	1	0	1	0	0	2	0	1	1	1	0	0	1	1	1	0	1	0	1	0	1	1
161	1	0	1	1	0	1	2	0	1	1	0	0	0	0	0	0	2	0	0	0	2	0	2	2	0	0	0	1	2	0	0	0	1	1	0	1	1	0	1	0	1	0	0	2	1	0	0	1	0
162	1	0	0	0	1	2	1	0	1	0	1	0	0	0	0	0	1	1	0	0	2	0	1	1	0	0	1	2	2	1	1	0	0	0	0	2	2	0	0	1	1	1	1	1	1	1	0	1	0
163	1	0	1	0	0	1	1	0	1	1	1	0	1	0	0	0	1	0	0	0	2	1	2	2	0	1	0	2	2	2	0	0	1	1	1	1	1	0	0	1	1	0	0	2	0	0	0	1	1
164	0	1	0	0	1	1	1	0	0	0	0	0	0	0	0	0	0	1	0	1	1	1	2	2	0	0	0	2	2	0	2	1	1	0	1	1	2	0	0	0	1	0	0	1	0	0	0	2	0
165	1	0	0	0	0	0	1	0	1	1	0	0	0	0	0	0	2	1	1	0	2	1	2	2	0	0	0	2	0	1	2	0	1	1	2	0	1	0	1	0	1	1	0	1	1	1	0	1	0
166	0	0	0	0	1	1	0	0	1	1	1	1	2	2	0	0	2	2	1	1	2	0	2	2	0	0	0	1	1	1	0	1	1	1	1	1	1	0	0	0	1	0	0	2	0	0	0	1	0
167	1	0	0	0	0	1	1	0	1	1	1	0	0	0	0	0	1	1	1	1	2	2	2	2	0	0	0	1	1	0	1	1	2	2	1	2	1	0	0	1	1	1	0	0	2	1	0	1	0
168	0	0	0	0	0	0	2	1	2	1	0	0	0	0	0	0	0	2	2	1	0	1	2	2	0	0	0	1	0	1	1	0	0	0	0	2	2	1	1	0	1	0	0	2	0	1	0	1	0
169	0	1	0	0	1	2	2	0	2	2	0	0	1	0	0	0	1	0	0	0	2	0	1	1	0	1	0	1	0	1	1	0	1	0	1	1	1	0	0	0	1	0	0	1	0	0	0	2	0
170	1	0	0	0	1	1	1	0	1	1	1	1	1	1	0	0	1	1	1	1	2	0	2	2	0	0	0	2	0	1	1	1	1	0	1	1	1	0	1	0	1	0	0	0	0	0	0	2	0
171	0	0	0	0	0	0	0	0	0	0	1	1	1	1	0	0	0	1	0	0	0	0	2	2	0	0	0	1	1	1	0	1	1	1	0	2	2	0	0	0	2	0	0	1	0	0	0	1	0
172	1	0	1	1	0	1	2	0	2	1	0	1	1	1	0	0	0	0	0	0	2	1	2	2	0	0	0	1	2	0	1	2	2	1	0	2	2	0	0	0	1	1	1	2	0	0	0	2	0
173	1	0	0	0	0	0	1	1	1	1	1	0	1	1	0	0	1	0	1	1	2	0	2	2	0	1	0	1	1	1	0	1	1	0	1	1	2	0	0	1	1	0	1	2	1	0	0	0	0
174	0	0	0	0	0	2	2	0	2	1	0	1	1	2	0	0	1	1	1	1	1	0	1	1	0	0	0	1	1	1	0	1	1	1	0	2	2	0	0	0	2	0	0	1	0	0	0	0	0
175	1	0	0	0	0	1	2	1	2	1	0	0	0	0	0	0	0	1	1	1	2	1	2	2	0	1	0	1	1	0	1	1	0	0	0	2	2	0	0	0	2	1	0	1	2	1	0	2	0
176	1	0	0	0	1	2	1	0	1	1	1	0	0	0	0	0	1	0	0	0	2	1	1	1	1	1	0	2	2	2	0	1	1	2	1	1	1	0	0	0	2	0	0	1	1	0	0	1	0
177	1	0	0	0	1	1	1	0	1	0	1	0	1	1	0	0	1	1	1	1	1	0	2	2	0	0	0	2	0	2	0	1	1	0	0	2	1	1	1	1	0	0	0	2	0	1	0	2	0
178	1	0	0	0	1	1	1	0	1	1	1	1	2	1	0	0	1	1	1	1	2	0	2	2	0	1	0	2	1	2	0	0	1	1	0	2	1	0	1	0	1	0	0	1	0	0	0	1	0
179	0	0	1	0	0	0	2	0	2	1	0	0	1	0	0	0	1	0	0	0	2	1	2	2	0	0	0	2	2	1	2	0	0	0	0	2	1	0	0	1	1	0	0	1	0	0	0	2	0
180	0	0	0	0	0	1	1	0	0	0	2	0	0	0	0	0	1	1	1	0	2	1	1	1	1	1	0	2	0	2	0	0	2	0	1	1	2	0	0	1	1	0	0	2	1	1	0	1	1
181	0	0	0	0	1	1	2	0	2	1	0	1	1	1	0	0	1	1	0	0	2	0	2	2	0	0	1	2	0	1	1	0	0	1	0	2	1	0	1	0	1	0	0	2	0	0	0	1	0
182	1	0	0	0	0	1	2	0	2	2	0	1	0	0	0	0	0	1	1	1	2	0	1	1	1	1	0	2	1	1	1	0	1	1	0	1	1	0	0	1	1	0	0	2	0	0	0	2	0
183	1	0	0	0	0	1	1	0	1	1	1	1	1	1	0	0	2	1	1	1	2	0	2	2	0	0	0	2	0	2	0	1	1	0	0	2	2	0	0	0	2	0	0	2	1	1	0	1	0
184	0	0	0	0	0	0	2	0	2	1	0	0	0	0	0	0	1	1	1	1	2	0	2	2	0	0	0	2	0	1	0	1	1	0	0	2	2	0	0	1	1	0	0	2	1	0	0	2	0
185	0	1	0	0	0	1	1	0	0	0	1	0	0	0	0	0	1	0	0	0	2	0	2	2	0	0	1	2	1	0	1	0	2	2	1	1	2	0	0	0	2	0	0	1	1	0	0	1	1
186	1	0	0	0	0	0	2	0	2	2	0	1	1	1	0	0	1	1	1	1	1	0	2	2	0	0	0	2	0	2	0	1	1	1	1	1	2	0	0	1	1	0	0	2	1	0	0	1	0
187	1	0	0	0	2	2	1	0	0	0	0	0	0	0	0	0	1	1	0	0	1	0	2	2	0	0	0	0	2	0	0	0	1	1	1	1	1	1	1	0	1	0	0	0	0	0	0	1	1
188	0	0	0	0	1	2	2	0	0	0	0	0	1	0	0	0	0	1	1	1	2	0	2	2	0	0	0	1	1	1	0	0	2	1	1	1	2	0	0	1	1	1	1	2	1	1	0	2	0
189	0	1	0	0	1	1	2	0	2	1	0	0	1	0	0	0	1	2	1	0	1	0	2	2	0	0	0	1	0	1	0	0	1	1	1	1	1	1	0	0	1	2	2	2	1	1	0	1	0
190	1	1	0	0	1	1	1	0	0	0	1	1	1	1	0	0	2	1	0	1	2	0	2	2	0	0	0	1	1	1	0	1	2	2	1	1	0	0	0	1	1	0	0	0	0	0	0	1	0
191	1	0	1	0	1	1	1	0	0	0	0	0	2	1	0	0	0	0	0	0	2	0	1	1	0	0	0	1	2	1	0	1	2	0	1	1	1	1	0	0	0	0	0	2	2	0	0	1	0
192	0	0	0	0	0	1	1	0	1	0	1	0	0	0	0	0	1	2	1	1	2	0	1	1	0	0	0	2	1	2	0	0	1	1	1	1	2	0	0	1	0	0	0	2	1	1	0	2	0
193	0	0	0	0	0	1	1	0	1	1	1	1	1	1	0	0	2	1	1	0	2	1	1	1	1	1	0	2	1	0	2	1	2	0	1	1	2	0	0	2	1	0	0	2	1	0	0	1	1
194	0	0	0	0	0	1	1	1	2	2	0	0	1	1	0	1	2	1	1	0	2	0	2	2	0	1	0	1	1	0	0	1	2	1	1	1	0	0	0	1	0	0	1	2	1	0	0	2	0
195	1	0	0	0	0	1	1	0	0	0	1	1	1	1	0	0	2	1	0	0	2	0	2	2	0	0	0	2	2	2	0	0	1	0	1	1	2	0	0	0	2	0	0	0	0	0	0	2	0
196	0	0	0	0	1	2	2	0	2	2	0	1	2	1	0	0	1	1	0	0	2	0	2	2	0	0	0	2	1	1	2	1	2	0	1	1	2	0	0	0	2	0	0	2	1	0	0	0	0
197	0	0	0	0	0	0	2	0	2	2	0	1	2	1	0	0	1	0	0	0	2	0	1	1	0	1	0	2	0	2	1	0	1	0	1	1	1	1	1	0	0	0	0	2	1	1	0	1	0
198	0	0	0	0	0	0	2	1	2	2	0	0	2	0	0	0	1	0	0	0	2	0	2	2	0	0	0	2	0	2	0	0	0	1	0	2	2	0	0	2	0	0	0	0	0	0	0	1	0
199	0	0	0	0	0	0	1	1	1	1	0	0	0	0	0	0	1	2	0	0	2	0	1	1	0	1	0	2	2	2	0	1	2	0	0	2	1	1	1	0	0	0	1	1	1	1	0	2	0
200	0	1	0	0	1	1	2	0	2	2	0	0	1	0	0	0	1	1	1	1	1	0	2	2	0	0	0	2	0	2	0	0	1	0	1	1	2	0	0	0	2	0	0	2	0	0	0	2	0
201	1	0	1	0	1	2	2	0	1	1	1	0	2	1	0	1	1	0	1	1	2	0	2	2	0	1	0	2	1	2	0	0	2	0	0	2	1	0	0	1	1	0	0	2	1	1	0	1	0
202	1	0	0	0	0	2	1	0	1	1	1	1	1	1	0	0	1	0	0	0	1	0	2	2	0	0	0	1	1	1	0	1	0	0	0	2	2	0	0	0	2	0	0	2	0	2	0	2	0
203	0	0	0	0	0	1	1	0	1	1	1	1	1	1	0	0	0	1	1	0	1	0	2	2	0	0	0	2	0	2	1	2	1	0	1	1	1	0	0	1	1	0	0	2	1	1	0	0	0
204	0	0	0	0	0	1	2	1	2	1	0	1	1	0	1	1	2	0	0	1	2	0	2	2	0	1	0	1	1	1	0	0	0	1	0	2	1	0	0	1	1	0	0	1	0	0	0	1	1
205	0	0	0	0	0	1	1	0	0	0	1	0	0	0	0	0	2	1	1	1	1	1	2	2	0	0	0	2	1	1	2	0	0	0	0	2	1	1	0	0	1	0	0	2	0	0	0	2	0
206	0	0	0	0	0	0	2	0	2	1	0	0	2	1	0	0	2	1	1	1	1	1	1	1	1	1	0	2	0	2	1	1	1	0	0	2	1	0	0	1	1	1	0	1	2	0	0	2	0
207	1	0	0	0	0	1	2	0	1	1	0	1	1	1	0	0	2	0	0	0	1	0	2	2	0	0	0	2	0	1	2	1	1	1	1	2	0	0	1	1	0	0	1	2	1	1	0	1	0
208	1	0	1	0	1	1	1	0	1	1	1	0	1	0	0	0	0	0	1	1	2	1	2	2	0	0	1	2	0	1	0	1	2	2	1	1	2	0	0	1	1	0	0	1	0	0	0	1	0
209	1	0	0	0	0	1	1	0	0	0	2	0	0	0	0	0	2	1	1	1	2	0	2	2	0	1	0	2	2	1	2	1	2	0	1	1	1	0	0	2	0	0	0	0	0	1	0	2	0
210	0	0	2	0	0	0	2	1	2	1	0	0	0	1	0	0	0	1	0	0	0	0	2	2	0	1	0	2	1	2	1	0	1	0	1	1	1	1	0	0	1	0	0	2	0	0	0	0	1
211	0	0	0	0	0	0	1	1	1	1	1	1	2	2	0	0	2	0	0	0	2	0	2	2	0	0	0	2	0	2	0	0	2	2	1	2	1	0	0	0	2	0	0	2	0	1	0	1	1
212	1	0	0	0	0	1	1	0	2	2	0	0	0	0	0	0	2	0	0	0	2	0	2	2	0	1	0	2	2	1	2	2	2	0	2	0	1	0	0	1	1	0	0	2	0	0	0	2	0
213	1	0	1	0	0	2	2	0	2	1	0	0	0	0	0	0	1	1	0	0	1	1	2	2	0	0	0	2	1	2	0	0	2	1	2	1	1	0	0	1	1	0	0	2	0	2	0	2	0
214	1	0	0	0	0	2	2	1	2	1	0	1	1	1	0	0	1	0	1	1	2	0	2	2	0	0	0	2	0	2	1	1	1	2	1	1	0	2	0	0	0	0	0	1	0	0	0	1	0
215	0	0	0	0	0	2	1	1	1	1	0	0	2	1	0	0	1	0	1	2	1	1	1	1	1	1	0	0	1	0	1	2	2	0	1	1	2	1	0	0	1	0	0	2	1	1	0	1	0
216	0	0	0	0	0	0	1	0	1	1	0	1	1	0	1	1	2	0	0	1	2	0	2	2	0	0	0	2	0	2	0	2	1	0	0	2	2	0	0	1	1	0	0	2	2	0	0	0	0
217	0	0	0	0	0	1	2	1	1	1	0	0	1	2	0	0	0	2	0	1	1	0	2	2	0	1	0	2	1	1	2	0	2	0	0	2	1	1	0	1	1	0	0	1	0	0	0	0	1
218	1	0	0	0	0	0	0	0	1	1	0	1	1	1	0	0	1	1	0	0	1	1	2	2	0	0	0	2	0	2	0	1	2	0	1	1	1	0	1	0	1	0	0	2	1	0	0	1	0
219	0	0	0	0	0	1	1	0	1	1	1	1	0	0	0	0	1	2	2	2	1	0	2	2	0	0	0	2	0	0	1	1	2	0	0	2	1	0	0	1	1	0	0	1	0	0	0	1	0
220	0	0	0	0	0	0	2	0	2	0	0	0	2	2	0	0	0	2	2	2	0	0	2	2	0	0	0	2	1	2	0	0	1	0	0	2	1	0	0	1	0	0	0	2	2	0	0	2	0
221	1	0	0	0	0	0	1	1	1	1	1	0	0	0	0	0	1	2	1	1	1	0	1	2	0	0	0	2	1	0	2	2	2	0	1	1	2	0	0	1	0	0	0	2	0	0	0	1	0
222	1	0	0	0	1	1	1	0	1	1	1	0	0	0	0	0	1	1	0	1	1	1	2	2	0	0	0	2	0	0	0	1	1	1	1	2	2	0	0	1	0	0	0	2	0	2	0	1	0
223	1	0	1	0	0	1	2	0	2	2	0	1	1	1	0	0	2	1	0	1	2	0	1	1	0	0	1	2	0	1	1	0	2	0	0	2	0	0	0	1	1	0	0	2	1	1	0	2	0
224	1	0	0	0	0	2	2	1	2	1	0	0	1	0	0	0	1	1	1	1	1	0	0	0	0	0	0	2	1	1	2	1	2	0	1	1	0	0	0	1	0	0	0	1	0	0	0	1	0
225	0	0	0	0	0	1	1	1	1	1	1	0	1	0	0	0	0	0	0	0	1	0	2	2	0	0	1	2	1	1	0	1	1	0	0	2	1	0	1	0	1	1	1	2	1	0	0	2	0
226	1	0	0	0	0	1	2	0	2	1	0	1	1	1	0	0	1	1	0	1	1	0	2	2	0	1	1	2	0	1	0	1	2	0	0	2	2	0	0	1	1	0	1	1	1	0	0	1	1
227	1	0	0	0	0	0	1	1	1	1	1	0	0	0	0	0	2	0	0	1	2	0	2	2	0	1	0	2	2	1	2	0	2	0	0	2	0	1	1	0	0	0	0	2	0	0	0	2	0
228	1	0	0	0	0	1	1	0	1	0	1	0	0	0	0	0	1	0	0	0	2	1	0	1	0	0	0	1	2	0	1	2	1	0	1	1	1	0	0	1	0	0	0	2	0	2	0	1	0
229	1	0	0	0	0	0	1	0	1	0	1	0	0	0	0	0	0	0	0	0	1	0	2	2	0	0	0	0	2	0	0	0	0	0	0	2	1	0	0	1	0	0	0	2	0	2	0	1	0
230	0	0	0	0	0	0	2	0	2	1	0	0	0	0	0	0	0	0	0	0	2	0	2	2	0	1	0	1	0	0	2	0	1	0	1	1	2	0	0	1	1	0	0	2	1	1	0	2	0
231	0	0	0	0	0	1	1	0	1	1	0	0	0	0	0	0	1	0	0	0	1	0	2	2	0	0	0	1	0	1	1	0	0	0	0	2	1	0	0	1	1	0	0	2	0	0	0	0	0
232	1	0	0	0	0	0	1	0	0	0	1	0	0	0	0	0	1	0	1	1	2	0	2	2	0	0	0	2	0	2	0	0	2	1	1	1	1	0	0	1	0	0	0	2	0	0	0	1	1
233	1	0	0	0	1	1	2	0	2	2	0	0	0	0	0	0	2	0	0	1	1	0	2	2	0	0	0	2	1	2	0	0	2	0	0	2	1	1	0	0	2	1	1	1	1	1	0	2	0
234	1	0	0	0	1	1	0	0	0	0	2	0	2	1	0	1	2	0	0	0	2	0	2	2	0	0	0	2	0	1	1	1	2	1	0	2	1	1	0	0	1	0	0	1	1	0	0	0	0
235	1	0	0	0	0	2	2	0	2	2	0	0	1	1	0	1	1	0	0	0	2	0	2	2	0	0	0	2	0	2	0	2	2	0	0	2	1	0	0	1	1	0	0	2	1	1	0	1	1
236	0	0	0	0	0	1	2	1	2	1	0	0	1	0	0	0	1	1	1	1	2	0	1	1	0	0	0	1	2	0	1	0	1	1	1	1	2	0	0	1	1	0	0	1	0	0	0	1	1
237	1	0	0	0	0	0	1	0	1	0	1	0	1	1	0	0	1	1	1	0	2	0	0	2	0	0	0	2	0	1	1	0	1	1	1	1	1	0	0	0	2	2	2	2	2	1	0	1	0
238	0	0	1	0	1	1	2	0	2	1	0	1	2	1	1	1	0	0	0	0	2	0	2	2	0	0	0	1	0	1	1	1	1	0	0	2	0	0	1	1	0	0	0	2	1	1	0	1	0
239	1	0	0	0	0	1	0	0	0	0	1	0	1	0	0	0	0	1	0	1	1	0	1	1	0	0	0	2	1	1	2	1	1	1	1	1	2	0	0	2	0	1	0	0	1	0	0	0	0
240	0	0	0	0	1	2	1	0	2	2	0	1	1	1	0	0	2	2	1	1	2	0	2	2	0	0	0	2	0	1	2	0	1	0	0	2	1	0	0	1	1	0	0	2	0	0	0	2	0
241	1	0	0	0	0	1	1	0	1	1	0	0	2	0	1	1	2	1	1	0	2	0	0	0	0	0	0	1	2	1	0	1	0	0	0	2	1	1	1	0	1	0	0	1	1	0	0	0	0
242	1	0	0	0	0	1	1	0	0	0	0	1	1	1	0	0	2	0	0	0	2	1	2	2	0	0	0	1	0	1	1	0	1	1	1	1	0	0	0	1	1	1	1	2	1	1	0	2	0
243	1	0	0	0	0	1	2	1	1	1	1	1	1	1	0	0	2	1	1	1	2	0	2	2	0	0	0	1	1	1	0	1	1	1	2	0	1	0	1	0	1	1	0	1	1	0	0	2	0
244	0	0	0	0	0	2	2	0	1	0	0	0	1	0	0	0	1	0	1	1	2	1	2	2	0	0	0	1	1	1	0	0	0	1	0	2	2	0	0	0	2	0	0	2	0	0	0	2	0
245	0	0	0	0	1	2	2	0	0	0	0	1	1	1	0	0	1	2	0	0	1	0	1	2	0	0	0	2	0	1	2	2	1	0	0	2	1	0	0	2	0	0	0	2	1	1	0	2	0
246	1	0	0	0	0	1	2	1	2	2	0	0	1	0	0	0	0	2	0	0	2	1	2	2	0	0	0	1	1	1	1	1	2	0	1	1	1	0	0	0	2	1	1	1	1	2	0	0	0
247	1	0	0	0	0	2	2	1	1	1	0	0	0	0	0	0	1	0	0	0	2	1	2	2	0	0	0	2	2	1	2	0	1	0	0	2	1	0	0	1	1	0	0	2	1	0	0	1	1
248	1	0	1	0	0	1	1	0	2	2	0	1	0	0	0	0	1	2	1	1	1	1	1	2	0	0	0	2	0	1	1	1	0	0	0	2	2	0	0	2	0	0	0	1	1	0	0	1	1
249	0	0	1	0	0	1	2	0	1	0	1	0	0	0	0	0	2	2	1	1	1	0	2	2	0	0	1	1	1	0	0	1	2	0	0	2	1	0	0	1	1	2	2	2	2	1	0	2	0
250	1	0	0	0	1	1	2	0	2	2	0	0	0	0	0	0	2	0	0	0	2	0	2	2	0	0	0	2	2	2	0	1	2	0	1	1	2	0	0	0	2	1	1	1	1	1	0	2	0
251	1	0	0	0	0	1	2	1	1	1	0	0	1	0	0	0	0	2	0	0	2	1	2	2	0	0	1	2	1	1	0	1	1	0	1	1	2	0	0	0	1	0	1	2	1	1	0	2	0
252	1	0	0	0	1	2	2	0	0	0	0	0	1	0	0	0	0	2	0	0	1	1	1	2	0	0	0	2	0	2	0	0	1	0	1	1	1	0	0	0	2	0	0	2	0	2	0	1	0
253	0	0	0	0	0	1	1	1	2	2	0	0	0	0	0	0	1	2	0	0	2	1	2	2	0	0	0	2	1	2	1	0	0	1	2	1	1	1	0	1	1	1	0	1	0	1	0	0	0
254	1	0	0	0	0	0	2	0	2	1	0	0	1	0	0	0	1	2	1	1	2	2	0	1	1	1	0	2	2	2	0	1	2	0	2	2	1	1	0	0	2	0	0	0	0	0	0	1	1
255	0	0	0	0	0	0	1	1	2	2	0	1	1	0	0	0	2	1	1	1	2	0	2	2	0	1	0	1	1	1	1	0	2	1	2	1	1	1	0	0	0	0	0	2	1	1	0	1	1
256	0	0	0	0	0	1	1	0	1	1	1	0	0	0	0	0	1	0	0	0	2	1	2	2	0	0	0	2	0	1	1	0	0	0	0	2	0	1	1	1	0	1	1	2	1	2	0	2	0
257	0	0	0	0	0	0	2	0	1	1	0	1	2	1	0	0	1	1	1	1	2	1	2	2	0	0	0	2	1	0	2	2	2	0	1	1	1	0	0	0	1	0	0	2	2	0	0	0	1
258	0	0	0	0	0	0	2	0	2	1	0	0	0	0	0	0	1	0	0	0	2	1	2	2	0	0	0	1	0	1	1	2	2	0	1	1	2	0	0	1	0	1	1	2	1	1	0	1	1
259	0	1	0	0	1	2	1	0	1	1	1	0	0	0	0	0	1	2	1	1	1	0	2	1	1	2	0	2	0	2	0	1	2	0	1	1	1	0	0	1	0	0	0	1	0	0	0	0	0
260	0	0	0	0	0	0	2	0	1	1	0	1	2	2	0	0	1	0	2	1	2	0	1	1	0	0	0	2	1	2	0	0	1	0	0	2	1	0	0	1	1	0	0	2	1	0	0	2	0
261	1	0	0	0	0	0	1	1	2	2	0	0	0	0	0	0	2	0	0	1	2	0	1	1	1	1	0	2	1	2	0	0	0	0	1	1	1	0	0	0	1	0	0	2	0	0	0	2	0
262	1	1	0	0	0	1	2	1	2	1	0	1	2	1	0	1	2	1	1	1	1	0	0	0	0	0	0	2	0	2	0	0	0	0	0	2	1	0	0	1	1	0	0	2	1	1	0	0	1
263	1	0	0	0	0	1	2	0	2	1	0	0	0	0	0	0	2	0	0	0	1	1	2	2	0	0	0	1	2	0	1	0	1	0	1	1	2	0	0	1	1	1	1	2	1	1	0	1	0
264	0	0	0	0	0	0	1	0	0	0	1	1	0	0	0	0	2	0	0	0	2	1	2	2	0	0	1	2	0	1	0	1	2	0	1	1	2	0	0	0	2	2	2	2	1	1	0	1	1
265	0	0	0	0	0	0	2	0	1	0	0	0	0	0	0	0	1	1	1	1	1	0	2	2	0	0	0	2	0	2	1	1	0	0	0	2	2	0	0	0	2	0	0	2	0	2	0	1	1
266	1	0	0	0	0	1	1	0	1	0	1	0	0	0	0	0	2	1	1	1	1	0	1	1	0	0	0	2	0	1	2	1	1	0	1	1	1	0	1	0	1	0	0	2	0	0	0	2	0
267	1	0	1	0	0	1	2	0	2	0	0	1	2	1	0	0	2	1	0	0	2	0	2	2	0	0	0	1	1	0	1	0	2	1	1	1	2	0	0	2	0	1	1	2	1	0	0	1	0
268	0	0	0	0	1	2	2	1	2	2	0	0	2	0	0	0	1	0	0	0	2	0	1	2	0	0	0	2	1	2	1	0	0	1	0	2	1	0	1	0	1	1	1	2	2	1	0	2	0
269	1	0	0	0	0	1	1	0	1	1	0	0	1	0	0	0	2	2	2	2	0	0	2	2	0	1	0	1	1	1	0	1	1	1	2	0	2	0	0	1	1	0	0	2	0	0	0	1	0
270	0	0	0	0	0	1	1	0	1	1	1	1	2	1	0	0	1	1	1	1	1	1	0	1	1	1	0	1	1	2	0	2	2	0	2	0	2	0	0	0	2	0	0	2	0	0	0	0	0
271	0	0	0	0	2	2	1	0	1	1	0	0	0	0	0	0	2	0	0	0	1	1	2	2	0	0	0	1	2	0	1	0	2	0	1	1	1	0	1	0	1	1	1	2	2	1	0	1	0
272	1	0	0	0	0	1	2	1	2	1	0	0	0	0	0	0	0	1	1	1	0	0	2	2	0	0	0	2	1	2	0	0	2	1	1	1	0	0	0	1	1	1	0	1	0	0	0	0	0
273	1	0	0	0	0	1	2	1	1	1	1	0	0	0	0	0	1	1	0	0	1	0	2	2	0	0	0	2	0	2	1	0	1	0	0	2	1	0	0	2	0	0	0	1	0	0	0	2	0
274	1	0	0	0	0	1	2	0	1	1	1	1	1	1	0	0	0	2	1	1	1	0	2	2	0	1	0	1	0	1	0	1	2	1	0	2	1	0	0	1	1	0	0	2	1	0	0	1	0
275	0	0	1	0	0	1	1	0	1	1	1	0	0	0	0	0	2	1	1	0	2	0	1	2	0	0	0	1	2	0	0	0	2	1	0	2	2	0	0	1	1	1	1	2	1	1	0	1	0
276	1	0	0	0	0	1	2	0	2	1	0	1	1	1	0	0	2	0	0	0	2	0	2	2	0	0	0	1	1	1	1	2	1	0	0	2	1	0	0	1	1	1	0	1	2	1	0	1	1
277	1	0	0	0	0	1	2	0	2	0	0	1	1	0	0	0	2	0	0	0	1	0	1	1	0	0	0	1	2	1	0	0	1	1	0	2	1	0	0	0	1	0	0	1	0	1	0	2	0
278	0	0	0	0	0	1	1	0	0	0	1	0	2	1	0	1	1	1	0	0	1	0	1	1	0	0	0	2	0	0	0	0	0	0	0	2	1	0	0	1	1	0	0	2	0	0	0	2	0
279	1	0	0	0	0	1	1	1	1	1	1	0	2	1	0	1	1	1	1	1	1	0	2	2	0	0	0	2	0	2	0	1	1	0	0	2	1	0	0	2	0	0	0	2	1	1	0	2	0
280	0	1	0	0	0	1	1	0	2	2	0	1	2	1	1	1	0	0	0	0	2	0	2	2	0	0	0	1	2	0	1	2	2	0	1	1	1	1	0	0	1	0	0	1	0	0	1	0	1
281	0	0	0	0	1	1	1	0	1	0	1	1	2	1	0	0	0	1	2	1	2	1	2	2	0	0	0	2	1	2	0	2	2	1	0	2	2	1	0	0	1	0	0	2	1	0	0	1	1
282	0	0	0	0	0	1	1	0	1	1	0	0	0	0	0	0	1	0	0	0	2	1	2	2	0	0	0	0	2	0	0	0	1	0	1	1	2	0	0	1	1	2	2	2	1	1	0	2	0
283	0	0	0	0	0	1	1	1	2	2	0	0	1	0	0	0	2	2	2	2	0	0	2	2	0	0	0	2	2	1	2	1	2	0	0	2	1	0	0	1	1	0	0	1	0	0	0	2	0
284	1	0	0	0	0	1	0	0	0	0	1	2	1	1	0	0	1	1	1	1	0	0	2	2	0	1	1	1	1	0	0	0	1	1	0	2	1	1	0	0	1	1	0	0	2	1	0	1	0
285	1	0	0	0	0	0	2	0	0	0	0	1	1	1	0	0	1	0	0	0	2	1	1	1	1	1	1	2	2	1	1	0	1	1	0	2	1	0	0	0	2	0	0	2	1	1	0	2	0
286	1	0	0	0	0	1	2	0	2	2	0	0	1	0	0	0	2	2	1	1	2	0	2	2	0	0	0	1	1	1	1	0	0	0	0	2	2	0	0	0	2	1	1	2	1	1	0	2	0
287	0	0	0	0	0	1	2	1	2	1	0	0	1	0	0	1	2	0	0	0	1	1	2	2	0	0	0	2	1	1	1	1	1	1	1	1	1	0	0	1	1	0	0	2	0	0	0	1	0
288	1	0	0	0	0	1	1	0	1	0	1	1	1	1	0	0	1	0	1	1	2	1	2	2	0	0	0	2	1	1	2	1	1	0	1	1	1	0	0	0	2	1	1	2	1	1	0	1	1
289	0	0	0	0	0	2	0	0	0	0	1	1	1	1	0	0	1	0	0	0	2	0	1	2	0	0	0	2	0	1	2	0	1	0	1	2	1	0	0	0	2	0	0	2	1	1	0	1	1
290	0	0	0	0	0	1	1	0	1	1	1	0	0	0	0	0	2	0	0	0	1	0	1	1	0	0	0	2	0	1	2	2	1	1	0	2	0	0	0	1	0	0	0	2	1	0	0	2	0
291	0	0	0	0	0	1	2	1	1	1	0	1	1	1	0	0	1	1	0	1	1	0	2	2	0	0	0	2	1	1	1	1	1	2	1	2	1	0	1	0	1	0	0	2	0	1	0	2	0
292	0	0	0	0	0	0	1	1	1	1	0	1	2	2	0	1	0	0	0	0	2	1	2	2	0	0	0	0	2	0	0	0	1	1	0	2	1	0	0	0	1	1	1	1	1	0	0	1	0
293	0	0	0	0	0	1	2	1	2	2	0	0	0	0	0	0	1	1	0	0	2	0	2	2	0	0	0	2	0	2	0	2	1	0	0	2	1	1	0	0	1	0	0	2	0	0	0	1	0
294	1	0	0	0	0	0	2	0	2	2	0	1	2	1	0	0	1	1	1	1	2	2	1	1	1	1	0	2	1	1	1	1	1	2	1	1	1	0	0	1	1	0	0	0	0	0	0	2	0
295	1	0	0	0	0	0	2	1	1	1	0	0	1	0	0	0	1	1	0	0	2	0	1	1	0	0	0	1	1	0	1	0	2	1	1	1	2	0	0	0	2	1	1	1	1	1	0	1	1
296	0	0	0	0	0	2	2	0	2	0	0	0	0	0	0	0	2	1	1	1	2	1	2	2	0	0	0	2	0	1	1	0	1	2	1	1	1	1	0	0	1	0	0	2	0	0	0	1	0
297	1	1	0	0	1	2	1	0	1	0	1	0	1	0	0	0	0	1	2	1	2	1	2	2	0	0	0	1	1	1	1	1	2	0	1	1	1	0	0	1	1	0	0	2	0	1	0	2	0
298	0	0	1	0	0	1	1	0	1	0	1	0	2	1	0	1	1	0	1	1	2	0	1	2	0	0	0	1	1	1	1	1	0	0	0	2	1	1	0	1	1	1	0	1	1	0	0	1	0
299	0	0	0	0	1	1	2	0	0	0	0	0	0	0	0	0	2	2	2	1	1	1	1	1	1	1	0	2	1	2	1	1	2	0	1	1	0	0	0	2	0	0	0	0	0	0	0	2	0
300	1	0	0	0	0	0	2	0	2	1	0	0	2	1	0	1	2	1	1	1	1	1	1	2	0	0	0	2	1	1	1	0	0	0	0	2	2	0	0	2	0	0	0	2	0	0	0	2	0
301	1	0	0	0	0	1	2	0	1	1	0	0	0	0	0	0	1	1	1	1	1	1	2	2	0	0	0	1	2	0	1	0	0	0	0	2	1	1	0	0	1	1	1	1	1	1	0	1	1
302	0	0	0	0	1	1	2	0	1	1	1	0	0	0	0	0	1	1	0	0	1	0	2	2	0	0	0	2	1	1	2	0	1	1	0	2	1	0	0	1	1	0	0	1	0	1	0	2	0
303	0	0	1	0	0	1	1	1	1	1	1	0	1	0	1	1	1	0	0	0	2	0	2	2	0	0	0	2	1	1	2	0	1	0	1	1	2	0	0	1	0	1	1	2	1	0	0	1	0
304	0	0	0	0	0	1	2	1	1	1	1	0	1	0	0	1	1	0	0	0	2	1	2	2	0	0	0	2	0	1	2	1	1	0	1	1	1	0	1	0	1	0	0	2	0	0	0	2	0
305	0	0	0	0	0	2	2	0	2	1	0	0	1	1	0	0	1	1	0	0	2	0	2	2	0	0	0	1	1	1	0	1	1	0	0	2	2	0	0	0	2	0	0	2	1	2	0	0	1
306	0	0	0	0	1	1	2	1	2	2	0	0	1	1	0	1	0	1	1	0	1	1	2	2	0	1	0	2	0	2	0	2	2	0	1	1	1	0	0	0	1	0	0	2	2	0	0	1	0
307	0	0	1	0	0	1	1	0	0	0	2	1	1	1	0	0	0	0	1	1	2	0	1	1	0	0	0	2	0	2	1	0	2	1	2	1	2	1	1	0	1	0	1	2	1	0	0	1	1
308	1	0	0	0	0	0	1	0	2	2	0	1	1	1	0	0	1	0	0	0	2	1	2	2	0	0	0	1	2	0	0	1	2	1	1	1	2	0	0	1	1	1	1	2	0	0	0	2	0
309	0	0	0	0	0	2	1	0	1	1	1	0	0	0	0	0	2	1	1	1	2	0	1	2	0	0	0	1	2	0	1	1	1	1	1	1	2	1	0	0	1	0	0	1	1	0	0	0	0
310	1	0	1	0	0	0	2	0	2	0	1	0	2	0	0	0	1	0	0	0	2	1	1	1	1	2	0	1	2	0	0	1	1	0	2	1	2	0	0	1	1	1	0	1	1	0	0	0	0
311	0	0	0	0	0	1	1	0	1	1	1	0	0	0	0	0	1	1	1	1	1	1	1	1	1	1	0	2	1	1	2	0	2	0	1	1	0	1	0	0	1	0	0	2	0	0	0	1	0
312	0	0	1	0	0	1	1	0	1	0	1	0	1	1	0	1	1	2	1	1	1	1	1	2	0	0	0	2	0	1	1	0	1	1	1	1	2	0	0	0	2	0	0	1	0	0	0	0	0
313	0	0	0	0	0	1	2	0	1	0	1	0	1	1	0	0	1	1	1	1	1	0	1	1	0	1	1	1	0	0	1	0	0	0	0	2	0	1	0	0	0	1	0	0	2	1	0	2	0
314	1	0	0	0	0	1	1	0	0	0	2	0	1	0	0	0	1	0	0	0	2	1	0	1	0	0	0	2	0	2	0	0	0	1	0	2	2	0	0	1	1	0	0	2	1	1	0	1	0
315	1	0	0	0	0	1	1	1	2	2	0	1	1	0	1	1	2	1	0	1	2	0	2	2	0	1	0	2	1	2	0	1	2	0	0	2	1	0	0	0	1	0	0	2	0	0	0	1	1
316	0	0	0	0	1	2	2	0	2	2	0	1	2	1	0	0	2	1	1	1	2	0	1	1	0	0	0	1	1	1	0	1	1	0	0	2	2	0	1	0	1	1	1	1	1	0	0	1	1
317	1	0	0	0	1	1	2	1	1	1	1	0	0	0	0	0	2	2	2	2	1	1	2	2	0	0	0	2	1	1	1	0	2	1	1	1	0	0	0	1	1	1	1	1	1	2	0	0	0
318	0	0	0	0	1	1	1	0	0	0	1	0	0	0	0	0	1	0	0	0	1	1	2	2	0	0	0	2	1	2	0	0	1	0	1	1	2	0	0	1	1	1	1	2	1	0	0	2	0
319	1	0	0	0	0	1	2	0	2	1	0	1	1	1	0	0	2	0	0	0	2	0	2	2	0	0	0	1	1	1	0	0	1	0	1	1	0	0	0	1	1	1	0	1	1	0	0	1	0
320	0	0	1	0	0	2	2	0	2	0	0	1	2	1	0	0	1	1	0	0	1	2	2	2	0	0	0	2	1	1	1	0	0	0	0	2	1	0	0	1	1	1	1	1	1	0	0	2	0
321	0	0	0	0	0	1	2	0	2	2	0	0	0	0	0	0	0	2	2	1	0	1	2	2	0	0	0	2	1	1	1	2	1	0	2	0	1	0	0	0	2	0	0	2	0	0	0	1	0
322	1	0	1	1	0	2	1	0	1	0	1	1	1	1	0	0	1	1	1	1	1	0	2	2	0	0	0	2	0	1	1	0	2	0	0	2	2	0	0	1	1	0	0	2	2	0	0	1	0
323	0	0	0	0	1	1	2	0	1	1	0	2	1	1	0	0	0	0	0	0	2	1	2	2	0	0	0	2	0	2	1	1	1	0	0	2	2	0	0	0	2	1	1	2	0	2	0	1	1
324	1	0	0	0	1	2	2	0	2	2	0	0	0	0	0	0	1	0	0	0	2	0	2	2	0	0	0	2	0	2	0	2	2	0	2	0	1	0	0	1	1	1	0	1	1	0	0	2	0
325	0	0	1	0	0	1	1	0	2	1	0	1	1	1	0	0	1	1	0	0	1	0	2	2	0	0	0	2	0	2	0	1	1	1	2	0	1	0	1	1	0	1	1	1	0	0	0	2	0
326	0	0	0	0	0	1	2	0	2	1	0	0	1	1	0	0	1	1	0	0	2	0	2	2	0	0	0	1	1	1	0	1	1	0	1	1	1	0	0	1	1	0	0	2	1	1	0	2	0
327	1	0	0	0	0	2	1	0	1	1	2	0	1	0	0	0	1	0	1	0	1	0	2	2	0	0	0	2	0	2	1	2	2	0	1	1	1	0	0	1	1	0	0	2	1	0	0	0	1
328	1	0	0	0	0	0	2	1	2	2	0	0	1	0	0	1	1	2	0	0	2	1	2	2	0	0	0	2	0	1	1	1	2	0	1	1	1	0	0	1	1	0	0	1	1	0	0	0	0
329	1	1	0	0	0	1	1	0	0	0	1	1	0	0	0	0	1	0	0	0	2	1	2	2	0	0	0	0	2	0	0	0	1	1	2	0	1	0	0	0	1	0	0	2	0	0	0	1	1
330	1	0	1	0	0	2	1	0	1	1	1	1	1	1	0	0	1	1	2	2	1	0	2	2	0	1	0	0	2	0	0	0	1	1	1	1	1	0	0	0	0	1	0	0	1	1	0	0	1
331	0	0	0	0	1	1	2	1	2	1	0	0	0	0	0	0	1	1	0	1	1	0	2	2	0	1	0	2	1	1	1	2	1	0	0	2	1	0	0	2	0	1	1	2	0	2	0	1	0
332	0	1	1	0	0	2	2	0	0	0	0	0	0	0	0	0	2	2	2	1	1	1	2	2	0	0	0	2	0	1	2	1	0	0	1	1	1	0	0	2	0	0	0	1	0	0	0	2	0
333	1	0	0	0	0	0	2	0	2	1	0	1	1	1	0	0	1	1	0	0	2	0	2	2	0	1	0	1	2	0	0	0	0	0	0	2	1	0	0	0	1	0	0	1	0	0	0	0	0
334	1	1	0	0	1	1	2	0	2	2	0	2	2	2	0	0	1	2	0	0	2	0	1	2	0	1	0	1	1	1	0	2	2	0	2	0	1	0	1	0	1	1	0	1	2	0	0	1	0
335	0	0	1	1	0	2	1	0	1	1	1	0	1	1	0	0	1	1	1	1	1	1	2	2	0	0	0	1	2	1	0	0	0	0	0	2	1	0	0	0	1	0	0	1	0	0	0	0	1
336	1	0	0	0	0	0	2	1	2	1	0	1	1	1	0	0	0	1	1	1	0	0	2	2	0	0	0	2	0	2	0	0	2	0	0	2	2	0	0	0	2	0	0	1	0	1	0	1	0
337	0	0	0	0	0	1	1	0	0	0	1	0	2	1	0	1	2	1	0	0	1	0	2	2	0	0	0	1	1	1	1	1	2	0	1	1	0	0	0	2	0	1	1	2	1	2	0	0	1
338	1	0	0	0	0	2	2	0	2	2	0	0	0	0	0	0	1	1	1	1	1	1	1	1	1	0	1	1	0	0	1	1	2	0	1	1	1	0	0	0	0	0	0	1	0	0	0	1	1
339	0	0	0	0	0	0	2	0	2	2	0	0	0	0	0	0	1	0	0	1	2	0	2	2	0	1	0	2	1	1	1	0	1	2	2	1	2	0	1	0	1	0	0	1	0	0	0	2	0
340	1	0	0	0	0	2	1	0	1	1	0	0	2	0	0	0	2	2	2	2	2	1	0	0	1	1	0	2	0	2	0	0	2	1	2	1	1	0	0	1	1	0	0	1	0	0	0	1	1
341	0	0	0	0	0	1	1	0	0	0	1	0	2	2	0	0	0	0	0	0	2	0	2	2	0	0	0	1	1	1	0	0	0	0	0	2	1	0	0	0	1	0	0	2	0	0	0	0	1
342	0	0	0	0	0	1	2	0	1	1	1	1	1	1	0	0	0	0	0	0	2	1	2	2	0	0	0	2	1	1	2	0	1	1	0	2	2	0	0	0	1	0	0	2	1	0	0	0	0
343	1	0	0	0	0	1	2	0	2	1	0	0	0	0	0	0	0	0	0	0	2	0	2	2	0	0	0	1	0	1	1	1	2	0	2	0	1	0	0	1	0	0	0	2	0	2	0	0	1
344	0	0	0	0	0	2	2	1	2	2	0	2	1	1	0	0	1	1	0	0	1	1	2	2	0	0	0	2	0	1	2	0	1	1	0	1	0	0	0	1	0	1	1	2	1	0	0	1	0
345	1	0	0	0	1	2	2	0	2	2	0	1	1	1	0	0	0	0	0	0	2	0	2	2	0	1	0	2	0	2	0	0	1	0	1	2	1	1	0	0	1	0	0	2	1	0	0	0	0
346	0	0	0	0	1	2	1	0	1	1	1	0	0	0	0	0	1	0	0	0	2	1	2	2	0	1	0	2	0	1	2	1	1	1	1	1	2	0	0	2	0	0	0	2	0	0	0	1	0
347	1	0	1	0	1	2	1	0	1	0	1	0	0	0	0	0	1	1	0	1	2	0	2	2	0	0	0	2	1	1	1	1	1	0	1	1	2	0	0	0	2	0	0	1	0	0	0	1	0
348	0	0	0	0	0	1	2	0	2	1	0	0	1	1	0	0	1	1	0	0	1	0	1	1	0	0	0	1	1	1	1	0	1	0	1	1	1	0	1	0	1	0	0	2	0	0	0	0	0
349	1	0	0	0	0	0	2	0	2	1	0	0	1	0	0	0	1	0	1	0	1	0	2	2	0	1	0	1	1	1	0	2	1	0	2	0	1	0	1	0	1	0	0	1	0	0	0	1	1
350	1	0	0	0	0	0	1	0	2	1	0	0	0	0	0	0	2	0	0	0	2	0	2	2	0	0	0	2	0	2	2	1	1	0	0	2	1	1	0	0	0	0	0	2	0	0	0	2	0
351	0	0	0	0	0	1	1	0	0	0	2	2	1	1	0	0	1	1	1	1	2	0	2	2	0	0	1	2	2	1	1	0	2	0	0	2	0	1	1	1	0	0	0	0	0	0	0	1	0
352	0	0	0	0	0	1	2	0	1	0	0	1	1	1	0	0	2	2	2	2	0	0	2	2	0	0	0	2	1	1	2	2	2	0	2	0	1	0	0	1	1	0	0	1	0	1	0	1	1
353	0	0	1	0	1	2	2	0	1	0	0	0	0	0	0	0	0	2	2	2	0	0	2	2	0	0	0	2	0	2	0	1	1	2	1	1	2	0	0	0	2	1	1	2	1	1	0	0	1
354	0	0	1	1	0	1	2	0	2	1	0	0	1	1	0	0	1	1	1	0	2	0	2	2	0	0	0	2	0	2	0	1	2	1	1	0	1	0	1	0	1	0	0	2	2	1	0	1	1
355	1	0	0	0	0	1	2	1	1	1	0	1	2	1	0	0	0	1	1	1	2	1	1	1	1	1	0	1	1	1	0	0	1	0	1	1	2	0	0	1	1	0	0	2	0	0	0	1	0
356	0	0	0	0	0	2	2	0	2	2	0	1	1	1	0	0	1	2	0	0	1	0	0	0	0	1	0	2	0	2	0	0	2	0	1	1	1	0	0	0	1	2	2	2	1	1	0	2	0
357	0	0	0	0	0	1	1	0	1	0	1	0	0	0	0	0	0	0	0	0	1	2	1	1	1	1	0	2	2	1	1	0	1	1	1	1	2	0	0	1	1	2	2	2	2	1	0	2	0
358	0	0	0	0	0	1	2	0	1	1	0	0	0	0	0	0	1	0	0	0	2	0	2	2	0	0	0	2	2	0	2	1	2	1	0	2	1	0	0	0	2	0	0	2	1	1	0	2	0
359	1	0	0	0	1	1	2	0	2	2	0	1	1	1	0	0	1	1	1	1	2	1	1	1	1	2	0	2	0	1	2	1	2	2	2	1	1	0	0	0	1	1	1	1	1	0	0	2	0
360	0	0	0	0	1	1	2	0	2	2	0	1	1	1	0	0	0	0	0	0	2	1	2	2	0	0	0	1	1	1	0	1	1	0	0	2	1	1	0	0	1	1	0	1	0	1	0	2	0
361	0	0	0	0	1	1	1	0	1	1	1	0	1	1	0	0	1	2	2	2	1	0	2	2	0	0	0	2	0	1	2	0	1	2	1	1	2	0	0	0	1	1	0	1	1	0	0	2	0
362	0	0	1	0	0	1	2	1	1	1	0	0	0	0	0	0	1	1	1	1	1	0	1	1	0	0	0	2	1	1	2	0	2	0	0	2	0	0	0	2	0	0	0	1	0	0	0	0	0
363	0	0	0	0	0	1	2	0	1	1	0	1	1	0	1	1	0	1	1	1	2	1	1	1	0	0	0	2	0	1	1	1	1	1	1	2	1	0	0	0	2	1	1	2	1	0	1	1	0
364	1	0	0	0	1	2	2	0	0	0	0	0	0	0	0	0	1	1	1	1	1	0	2	2	0	0	0	2	0	1	1	0	1	1	1	1	1	1	0	0	1	0	0	2	2	1	0	0	1
365	0	0	0	0	2	2	2	0	1	1	0	0	1	0	0	0	1	1	2	1	2	0	1	1	0	0	0	1	1	1	0	1	1	1	1	1	0	0	0	1	0	1	0	1	0	0	0	1	1
366	0	0	0	0	0	0	1	0	0	0	0	1	2	1	0	0	1	0	1	1	1	0	1	1	1	1	0	2	0	2	0	0	2	2	0	2	1	0	0	1	1	1	1	1	1	0	0	2	0
367	0	0	1	0	1	2	2	0	1	1	0	1	1	1	0	0	0	0	0	0	2	1	2	2	0	0	0	2	1	0	2	1	2	1	1	1	1	1	0	0	1	0	0	1	0	0	0	2	0
368	0	0	0	0	0	1	2	0	1	0	1	0	0	0	0	0	1	1	0	1	1	1	1	2	0	0	0	2	0	1	2	2	1	0	1	1	1	0	1	0	1	1	1	2	1	1	0	1	0
369	0	0	0	0	1	2	2	1	2	2	0	0	1	0	0	0	0	1	0	0	2	0	2	2	0	0	0	2	1	1	2	0	1	1	0	2	1	0	0	1	1	0	0	2	0	1	0	0	0
370	1	0	0	0	0	0	1	1	1	1	1	1	1	0	1	1	1	0	0	0	2	0	2	2	0	0	0	1	2	1	0	0	0	0	0	2	2	1	0	0	1	1	0	0	1	1	0	2	0
371	0	0	0	0	1	1	1	0	0	0	1	0	0	0	0	0	2	0	0	0	2	0	1	1	0	0	0	1	0	1	1	0	1	1	0	2	1	0	0	0	2	0	0	2	0	0	0	2	0
372	1	0	0	0	0	1	2	0	1	0	1	0	0	0	0	0	2	0	0	0	2	0	2	2	0	0	1	1	1	2	0	0	1	1	1	1	1	0	1	0	1	0	0	1	1	1	0	0	0
373	0	0	0	0	0	2	2	1	2	1	0	1	1	1	0	0	1	1	1	1	2	1	1	1	1	1	0	1	2	0	1	0	2	0	1	1	1	0	0	1	1	0	0	0	0	0	0	2	0
374	0	0	0	0	1	2	2	0	2	1	0	1	1	1	0	0	1	1	1	1	2	1	1	1	1	1	0	2	1	2	1	1	1	0	2	1	1	0	0	0	1	1	1	2	2	2	0	2	0
375	1	0	0	0	1	1	1	0	1	0	1	0	1	0	0	0	1	1	2	2	1	0	1	1	0	0	0	2	0	1	1	2	1	0	1	1	1	0	0	0	1	0	0	1	0	1	0	2	0
376	0	0	0	0	0	1	2	0	1	0	0	0	0	0	0	0	1	1	1	1	2	0	2	2	0	0	0	1	1	1	1	1	2	0	0	2	2	0	0	0	2	1	1	2	1	1	0	2	0
377	0	0	0	0	0	0	2	0	2	2	0	0	0	0	0	0	1	0	1	2	1	0	2	2	0	1	0	1	0	1	2	0	2	1	1	1	1	0	0	0	0	1	1	2	1	2	0	1	0
378	0	0	1	0	0	1	2	0	2	2	0	0	0	0	0	0	1	2	1	1	1	0	2	2	0	0	0	2	0	2	0	0	1	0	0	2	0	0	0	1	1	1	1	2	1	1	0	1	1
379	0	0	0	0	0	1	2	1	1	1	0	1	2	1	1	1	2	2	2	1	1	0	2	2	0	0	0	2	0	2	0	1	1	0	0	2	1	1	0	0	0	0	0	1	0	0	0	1	1
380	1	0	0	0	1	1	1	0	1	1	1	0	1	0	0	0	2	0	0	0	2	0	2	2	0	1	0	2	1	1	1	0	2	0	0	2	2	0	0	2	1	1	0	0	2	1	0	2	0
381	0	0	0	0	0	0	1	0	1	1	0	0	1	1	0	1	1	1	0	0	1	0	1	1	0	1	0	1	1	1	0	0	2	2	1	2	1	0	1	0	1	0	0	1	0	0	0	1	1
382	0	0	1	1	0	1	1	0	1	0	1	0	1	0	1	1	0	0	0	0	2	0	1	1	0	1	0	2	1	2	1	1	2	0	1	1	1	0	0	2	0	0	0	2	0	0	0	0	2
383	0	1	0	0	0	1	2	1	2	1	0	0	0	0	0	0	0	0	1	1	2	0	0	0	0	1	0	2	0	2	1	0	1	0	1	1	0	0	1	1	0	0	0	2	0	0	0	2	0
384	0	0	0	0	0	1	2	0	2	2	0	1	1	1	0	0	1	1	1	1	1	0	2	2	0	0	0	1	2	0	1	2	2	0	0	2	0	2	0	0	0	0	0	2	0	0	0	1	0
385	1	0	0	0	0	2	1	0	1	0	1	1	2	1	0	0	1	1	1	1	1	0	2	2	0	1	1	2	1	1	0	0	0	1	0	2	0	0	1	0	0	1	1	2	2	1	0	1	0
386	0	0	0	0	0	1	1	0	0	0	1	1	1	1	0	0	1	1	1	1	2	0	1	1	0	1	0	1	1	1	1	0	1	1	2	0	2	0	0	0	2	1	1	1	1	0	0	0	0
387	0	0	0	0	0	0	2	0	2	1	0	0	1	0	0	1	0	1	2	1	1	1	0	1	0	0	0	2	0	1	1	0	1	1	0	1	1	0	1	0	1	0	0	1	1	0	0	2	0
388	0	1	1	0	0	2	2	0	1	1	0	1	2	2	0	0	1	1	0	0	1	0	2	2	0	1	0	2	0	2	0	0	2	1	0	2	2	0	1	0	1	0	0	1	0	1	0	1	1
389	1	0	0	0	0	1	2	1	1	1	0	0	0	0	0	0	1	0	0	0	2	1	1	2	0	0	0	0	1	1	0	0	2	1	0	2	1	0	0	0	2	1	1	2	1	1	0	1	0
390	0	0	0	0	0	0	2	0	2	2	0	0	0	0	0	0	0	0	1	1	2	1	2	2	0	0	0	2	1	1	2	0	1	0	1	2	2	1	0	0	1	0	0	2	0	0	1	2	0
391	1	0	0	0	0	1	2	0	2	1	0	1	2	2	0	0	0	2	1	1	0	1	1	1	1	1	0	2	1	2	1	1	1	0	0	2	1	0	0	1	1	0	0	2	1	0	0	2	0
392	1	0	1	1	0	1	1	0	0	0	0	0	0	0	0	0	1	1	1	0	2	1	2	2	0	1	0	2	1	1	2	1	1	1	0	2	2	1	0	0	1	0	0	2	0	2	0	1	0
393	1	0	0	0	0	1	1	0	0	0	1	1	1	1	0	0	2	1	1	1	2	1	2	2	0	0	0	1	1	1	0	1	2	1	1	0	2	0	0	1	1	2	1	2	1	0	0	1	1
394	0	0	0	0	2	2	1	0	2	2	0	0	0	0	0	0	1	1	0	0	1	0	2	2	0	0	0	2	0	2	1	1	2	0	1	1	2	0	0	0	1	1	0	0	2	1	0	2	0
395	1	0	0	0	0	1	2	0	2	2	0	0	0	0	0	0	2	1	1	1	1	0	2	2	0	0	0	2	0	2	1	2	2	0	0	2	1	1	0	0	1	0	0	1	0	0	0	0	2
396	0	0	1	0	1	2	2	0	2	1	0	0	0	0	0	0	1	1	1	0	2	1	1	2	0	0	0	2	0	1	1	1	2	0	1	1	0	0	1	0	0	1	0	1	2	0	0	1	0
397	1	0	0	0	1	1	1	0	1	0	1	0	0	0	0	0	1	0	0	0	2	1	2	2	0	0	0	2	2	0	2	1	2	0	1	1	2	0	0	0	2	0	0	2	0	0	0	1	1
398	0	0	0	0	0	2	1	1	1	1	1	1	2	1	0	0	2	1	1	1	1	0	2	2	0	0	0	2	0	1	2	1	1	2	0	2	2	0	0	0	1	0	0	2	1	1	0	2	0
399	1	0	1	0	0	0	2	0	0	0	0	0	0	0	0	0	2	0	0	0	1	0	1	1	0	0	0	0	2	0	0	2	2	0	1	1	1	1	0	1	1	1	0	1	1	1	0	0	2
400	1	0	0	0	0	0	1	0	2	2	0	1	1	0	0	0	1	1	2	1	2	1	1	2	0	0	0	2	0	2	1	0	1	0	1	1	1	0	0	0	1	0	0	2	1	1	0	1	0
401	0	0	0	0	1	1	0	0	0	0	1	0	1	0	0	0	2	0	0	0	2	0	1	1	1	1	0	2	0	2	1	0	1	0	1	1	2	0	0	1	1	0	0	2	0	1	0	2	0
402	0	0	0	0	1	1	1	1	1	1	1	0	0	0	0	0	1	1	0	0	2	0	1	1	0	0	0	1	0	0	2	0	2	2	0	2	1	0	0	1	0	1	0	1	1	0	0	0	0
403	0	0	0	0	1	1	2	1	2	2	0	1	1	1	0	0	1	0	0	1	2	0	2	2	0	0	0	2	0	2	1	1	2	0	0	2	1	0	0	1	0	0	0	2	1	2	0	1	1
404	1	0	0	0	1	1	2	0	1	1	1	1	1	1	0	0	1	2	1	1	1	0	2	2	0	0	0	2	0	2	0	2	1	0	0	2	1	1	0	0	2	0	0	2	1	1	1	1	0
405	0	0	0	0	0	2	2	0	2	2	0	2	2	1	1	1	2	0	0	0	1	0	1	1	0	0	1	2	1	1	0	2	2	0	0	2	1	0	0	1	1	1	0	0	1	1	0	0	2
406	1	0	0	0	1	2	2	1	1	1	0	0	1	0	0	1	2	2	2	2	1	0	2	2	0	0	0	2	1	1	2	0	2	1	0	2	2	0	0	0	2	0	0	1	1	0	0	2	0
407	1	0	0	0	0	0	1	1	1	1	1	1	2	1	0	0	2	0	0	0	2	0	2	2	0	1	0	0	1	0	1	1	1	0	1	1	1	0	0	0	1	1	1	2	0	0	0	2	0
408	0	0	0	0	0	0	2	0	0	0	1	1	1	1	0	0	2	2	0	0	1	1	2	2	0	1	0	2	0	2	1	0	1	1	0	2	0	1	0	0	0	1	1	1	1	0	0	2	0
409	1	0	0	0	0	1	2	1	1	1	1	1	1	1	0	0	2	0	1	1	2	2	2	2	0	0	0	0	2	0	0	0	0	0	0	2	1	0	0	0	2	1	0	1	0	0	0	2	0
410	0	0	0	0	0	2	2	0	1	0	1	0	0	0	0	0	2	0	0	0	2	1	1	2	0	0	0	2	1	1	1	0	0	0	0	2	2	0	0	2	1	0	0	1	0	0	0	1	1
411	1	1	0	0	0	0	2	0	2	1	0	0	0	0	0	0	0	1	1	1	2	2	2	2	0	0	0	1	1	0	1	0	2	2	1	2	1	0	1	0	0	0	0	1	1	0	0	0	0
412	1	0	0	0	0	0	1	0	1	0	1	0	0	1	0	0	0	0	1	1	2	0	2	2	0	0	0	1	1	1	0	2	2	0	2	0	0	1	0	0	0	0	0	1	0	0	0	2	0
413	0	0	0	0	0	1	2	1	1	1	0	0	0	0	0	0	1	1	1	1	1	0	2	2	0	1	0	2	0	1	0	2	2	0	0	2	1	0	0	1	0	0	0	0	0	0	0	2	0
414	0	0	0	0	0	1	2	0	1	1	1	1	1	1	0	0	1	0	0	0	2	1	1	2	0	0	1	2	0	1	0	2	2	0	0	2	2	0	0	2	0	0	0	2	1	0	0	2	0
415	0	0	0	0	0	0	2	1	2	1	0	0	0	0	0	0	0	0	1	1	2	1	2	2	0	1	0	2	1	2	1	1	2	0	1	1	0	1	0	1	0	0	0	2	0	0	0	2	0
416	1	0	0	0	0	0	2	0	1	0	0	0	1	0	0	0	1	1	0	0	2	0	2	2	0	0	0	0	1	0	1	0	0	0	0	2	2	0	0	1	1	0	0	2	1	2	0	2	0
417	0	0	0	0	1	2	2	0	1	0	1	0	0	0	0	0	2	0	0	1	2	1	2	2	0	0	0	2	0	1	1	1	2	1	2	1	2	0	0	0	2	0	0	1	1	1	0	2	0
418	0	0	0	0	0	1	2	0	2	2	0	0	0	0	0	0	1	0	0	0	2	0	2	2	0	0	0	2	0	2	1	0	1	0	1	1	2	0	0	0	2	0	0	1	0	1	0	1	1
419	1	0	1	0	0	1	1	0	0	0	1	0	0	0	0	0	1	0	0	0	2	0	2	2	0	1	0	1	1	1	1	1	2	0	1	1	1	0	0	1	0	0	0	1	1	0	0	2	0
420	0	0	0	0	1	1	2	0	1	0	0	0	1	0	0	0	1	0	1	1	2	1	0	1	0	1	0	2	1	1	2	2	2	0	2	0	0	0	0	2	0	1	1	1	1	1	0	0	1
421	1	0	0	0	0	0	2	1	2	2	0	0	0	0	0	0	0	2	0	0	1	0	0	0	0	0	0	2	0	1	2	1	1	0	1	1	1	0	0	2	0	1	0	1	1	1	0	2	0
422	0	0	0	0	0	1	2	0	2	0	0	0	0	0	0	0	2	1	0	1	2	0	1	1	1	1	0	2	1	1	1	1	1	0	0	2	0	0	0	1	1	1	0	1	1	0	0	1	0
423	0	0	0	0	0	2	1	1	1	1	0	1	1	1	0	0	2	0	0	0	2	1	1	1	1	1	0	1	2	0	1	1	1	1	1	1	2	1	0	0	1	0	0	1	0	0	0	2	0
424	1	0	0	0	0	2	0	0	0	0	1	0	1	0	0	0	1	0	0	0	2	1	2	2	0	1	0	1	1	1	0	0	2	0	0	2	1	0	0	0	0	1	1	2	1	0	0	1	0
425	1	0	0	0	0	1	2	0	2	1	0	0	0	0	0	0	2	0	0	0	2	0	2	2	0	0	0	2	0	2	1	0	1	1	0	2	2	1	0	0	1	0	0	1	0	0	1	1	0
426	1	0	0	0	1	2	2	1	1	1	0	1	2	2	0	0	2	0	0	0	2	1	1	2	0	0	0	2	2	0	2	0	0	1	1	1	1	1	0	1	1	0	0	2	1	1	0	1	0
427	0	0	0	0	0	0	1	1	1	1	1	0	0	0	0	0	2	0	0	0	1	1	1	1	1	1	0	2	1	1	1	0	2	1	1	2	1	0	0	0	0	1	1	1	1	2	0	2	0
428	1	0	0	0	0	1	2	0	2	1	0	0	0	0	0	0	1	0	1	2	1	0	1	1	0	0	0	1	1	1	0	1	1	0	0	2	2	1	0	0	1	2	1	2	1	0	0	2	0
429	0	0	0	0	0	1	1	0	1	1	0	1	1	1	0	0	0	0	0	0	2	1	2	2	0	1	0	2	0	1	1	0	1	1	0	2	2	0	0	2	0	0	0	0	0	0	0	2	0
430	0	0	0	0	0	1	2	0	2	1	0	1	2	2	0	0	1	0	1	0	2	1	1	1	1	1	0	2	1	1	1	0	1	1	1	1	2	1	0	0	1	0	0	2	1	1	0	1	0
431	0	0	0	0	0	1	2	0	2	2	0	0	0	0	0	0	1	1	0	1	2	1	0	1	0	1	0	1	1	1	1	2	2	0	0	2	2	0	0	0	1	2	2	2	2	1	0	2	0
432	1	0	0	0	0	1	1	1	1	1	0	0	0	0	0	0	1	1	1	1	1	0	2	2	0	0	0	2	2	2	0	0	0	1	2	1	1	1	0	0	1	1	1	2	1	1	0	1	1
433	1	0	0	0	0	1	2	1	2	2	0	1	1	1	0	0	1	1	0	0	1	1	1	1	1	1	0	2	0	2	0	2	1	0	1	1	2	0	0	0	2	1	1	2	1	1	0	2	0
434	1	0	0	0	0	0	0	0	0	0	1	0	0	0	0	0	1	2	2	1	0	0	1	1	0	0	0	1	1	1	0	1	2	1	1	1	1	1	1	1	0	0	0	1	0	0	0	1	0
435	1	0	0	0	0	0	2	0	1	1	0	1	2	1	0	0	2	0	0	1	2	1	2	2	0	0	0	1	0	1	1	1	2	0	0	2	0	0	0	1	1	0	0	2	0	0	0	2	0
436	1	0	1	0	0	0	0	0	1	1	1	1	1	1	0	0	0	1	1	0	1	0	1	1	1	2	0	2	1	0	1	0	2	0	1	1	2	0	0	1	1	0	0	2	1	0	0	1	1
437	1	0	0	0	0	0	2	1	2	1	0	0	1	0	0	0	1	0	0	0	2	0	2	2	0	0	0	2	1	1	2	0	2	1	0	2	2	0	0	1	1	0	0	1	0	0	0	2	0
438	0	0	0	0	2	2	2	0	2	1	0	0	2	0	0	0	2	1	1	1	1	1	2	2	0	0	0	2	2	1	2	0	2	0	0	2	1	0	0	0	2	1	1	2	1	1	0	2	0
439	1	0	0	0	0	1	1	2	2	2	0	0	1	0	0	0	0	1	1	1	2	0	2	2	0	0	0	1	2	0	1	1	2	0	1	1	1	0	1	0	1	1	1	1	1	1	0	0	0
440	0	1	0	0	0	1	1	0	1	1	0	0	0	0	0	0	0	0	0	0	2	0	2	2	0	0	0	1	1	1	0	0	0	0	0	2	1	0	0	1	1	0	1	2	1	0	0	2	0
441	1	0	0	0	0	2	1	0	1	0	1	2	2	2	0	0	2	1	1	1	2	1	1	1	1	1	0	2	0	1	0	0	0	0	1	1	1	1	0	0	1	0	0	2	1	0	0	2	0
442	0	1	0	0	0	1	1	0	0	0	0	0	0	0	0	0	0	1	0	0	2	0	2	2	0	0	0	2	2	1	2	0	1	1	1	1	0	0	0	1	1	0	0	2	1	1	0	2	0
443	1	0	0	0	0	2	2	1	2	1	0	0	0	0	0	0	1	1	0	1	2	1	2	2	0	0	0	2	2	0	2	0	2	0	2	0	2	0	0	0	2	1	1	1	0	0	0	1	1
444	0	0	0	0	0	0	2	0	1	0	1	0	1	0	0	0	1	2	2	2	1	1	0	1	1	1	1	1	0	0	1	1	0	0	0	2	1	1	1	0	1	0	0	2	0	1	0	2	0
445	1	0	0	0	1	1	1	0	0	0	0	0	1	1	0	0	1	1	1	1	1	0	1	1	0	0	0	2	0	2	0	0	0	0	1	1	2	0	0	0	2	1	1	2	1	1	0	0	2
446	0	1	0	0	0	1	1	0	0	0	2	1	1	1	0	0	1	1	2	2	1	1	2	2	0	0	0	2	0	2	1	1	1	0	0	2	2	0	0	0	2	1	1	1	1	2	0	0	0
447	1	1	0	0	1	2	2	0	1	1	0	1	2	2	0	0	0	0	1	1	2	0	1	1	0	0	0	0	2	0	0	0	2	0	2	0	1	0	1	0	1	0	0	1	0	0	0	1	0
448	1	1	0	0	0	1	1	0	1	1	1	0	0	0	0	0	2	0	0	0	1	0	2	2	0	1	0	1	1	0	1	0	2	1	1	1	0	1	0	0	1	0	0	2	0	0	0	1	1
449	0	0	2	0	0	0	2	0	1	0	0	0	1	0	0	1	1	0	1	1	2	0	2	2	0	1	0	1	0	1	0	1	1	0	1	1	1	0	0	0	1	0	0	1	0	0	0	2	0
450	0	0	0	0	0	1	1	0	1	1	1	0	1	0	0	0	2	2	1	1	2	1	2	2	0	0	0	2	1	1	1	2	2	0	1	1	1	0	1	1	0	0	0	2	0	0	0	1	0
451	1	0	0	0	1	1	2	0	2	0	0	1	1	1	0	0	1	2	1	1	2	0	2	2	0	0	0	2	0	2	0	1	2	0	0	2	2	1	0	0	1	0	0	1	1	1	0	1	0
452	0	0	1	1	0	1	2	0	0	0	1	0	0	0	0	0	0	2	2	1	0	0	2	2	0	1	0	2	2	1	1	2	1	0	0	2	1	1	0	0	0	1	1	2	0	0	0	2	0
453	0	0	0	0	0	1	2	0	0	0	0	0	2	0	0	0	1	2	1	1	1	1	2	2	0	0	0	2	1	1	1	0	1	0	1	1	1	0	0	1	0	0	0	2	1	1	0	1	1
454	0	0	0	0	1	1	2	0	2	2	0	0	0	0	0	0	0	0	1	1	2	1	0	0	1	1	1	2	0	1	0	0	0	0	0	2	2	0	0	0	1	0	0	0	0	1	0	1	0
455	0	0	1	0	1	2	2	1	1	1	0	0	0	0	0	0	0	2	1	1	2	0	1	2	0	1	0	1	0	1	1	0	0	0	0	2	1	1	0	0	1	0	0	2	1	1	0	2	0
456	1	0	1	1	1	2	2	0	1	0	1	0	0	0	0	0	1	1	2	2	1	0	2	2	0	0	0	2	1	1	1	0	1	0	1	2	1	0	0	2	0	1	1	2	1	0	0	2	0
457	0	0	0	0	0	1	2	0	2	2	0	1	2	1	0	0	2	0	0	1	2	0	2	2	0	0	0	2	0	2	0	1	2	0	1	1	1	1	0	0	1	2	2	2	2	1	0	2	0
458	1	0	0	0	1	2	2	0	1	1	1	0	1	1	0	1	1	1	1	1	1	0	1	1	1	1	0	2	2	1	1	1	0	0	0	2	1	0	0	0	2	1	1	2	0	1	0	0	1
459	0	0	0	0	0	1	1	0	0	0	0	0	2	0	0	0	1	1	1	1	2	0	2	2	0	0	0	2	0	1	1	0	0	0	0	2	2	0	0	0	1	0	0	1	0	0	0	2	0
460	1	0	0	0	1	2	2	1	2	1	0	0	1	1	0	0	1	1	1	0	2	0	1	1	0	0	0	2	1	1	0	1	1	1	1	1	2	0	0	0	2	0	0	1	0	0	0	1	1
461	0	0	0	0	0	1	1	0	1	1	1	1	2	2	0	1	1	1	1	1	2	1	2	2	0	0	0	2	0	2	0	1	2	0	1	1	2	0	0	2	0	0	0	2	0	0	0	1	0
462	0	0	0	0	0	0	2	0	2	1	0	0	1	0	0	0	0	2	2	1	0	2	2	2	0	0	0	2	0	2	0	0	0	0	0	2	2	0	0	1	0	1	0	1	0	0	0	0	1
463	0	0	1	0	0	1	2	0	2	2	0	0	0	0	0	0	2	0	0	0	2	0	2	2	0	0	0	2	1	1	1	0	2	0	1	1	2	0	0	0	2	1	1	2	1	0	0	2	0
464	1	0	0	0	0	1	2	0	1	0	1	0	0	0	0	0	1	0	1	1	2	0	2	2	0	0	0	2	2	2	0	0	1	1	1	1	1	0	0	0	1	0	0	2	0	1	0	1	1
465	0	0	0	0	0	0	2	0	2	0	0	1	2	1	0	1	1	1	1	0	2	1	0	1	0	1	0	2	0	2	0	1	1	0	0	2	2	0	0	1	1	1	0	1	1	1	0	1	0
466	0	0	0	0	0	1	1	0	1	0	1	1	2	1	0	0	0	2	2	1	0	0	2	2	0	0	0	1	1	1	0	1	2	0	0	2	1	0	1	0	1	0	0	1	0	0	0	2	0
467	1	0	0	0	2	2	1	0	1	1	1	1	1	0	1	1	1	1	0	1	1	0	2	2	0	1	0	2	0	1	1	0	1	0	1	2	2	1	0	0	0	0	0	1	0	0	0	2	0
468	1	0	0	0	0	1	2	1	1	1	1	1	1	0	1	1	2	1	0	0	2	0	0	1	0	0	0	1	2	0	1	0	1	1	1	1	1	0	0	0	2	1	1	1	1	0	0	1	0
469	1	0	0	0	1	1	2	1	2	1	0	1	2	1	0	0	2	0	0	0	2	0	2	2	0	0	0	2	0	2	0	1	1	0	0	2	1	0	0	0	2	1	0	1	1	1	0	0	0
470	0	0	1	0	0	1	2	1	2	1	0	0	1	0	0	0	1	2	1	1	2	0	2	2	0	1	0	2	1	0	1	0	1	0	0	2	1	0	0	1	1	1	1	1	1	2	0	1	0
471	0	0	0	0	1	1	2	0	2	1	0	1	0	0	0	0	1	0	1	1	2	0	2	2	0	0	1	2	0	1	0	0	2	0	1	1	1	0	0	0	1	0	0	2	0	0	0	1	0
472	1	0	0	0	0	0	2	1	2	2	0	0	0	0	0	0	0	1	2	1	2	0	2	2	0	0	0	2	1	1	2	0	2	2	0	2	2	0	0	2	0	0	0	1	0	0	0	1	1
473	0	0	0	0	1	2	2	0	2	2	0	0	1	1	0	0	0	1	0	1	1	0	2	2	0	1	0	2	2	2	0	0	2	2	1	2	1	1	0	1	1	0	0	2	0	1	0	1	0
474	1	0	0	0	1	1	2	1	2	1	0	1	2	2	0	1	1	0	0	1	2	0	0	0	0	1	0	2	1	1	1	1	1	0	0	2	1	0	0	1	1	1	1	1	1	1	0	2	0
475	0	0	1	0	1	1	2	0	1	1	1	0	0	0	0	0	0	2	1	1	2	2	2	2	0	0	0	2	0	2	2	0	1	1	0	2	2	1	0	0	1	0	0	0	0	0	0	0	0
476	1	0	1	1	0	1	2	0	2	2	0	1	1	1	0	0	2	0	0	0	2	1	2	2	0	0	0	1	1	1	0	0	2	1	1	1	1	0	0	2	0	1	1	1	0	0	0	2	0
477	1	0	1	1	0	2	2	0	1	1	0	0	0	0	0	0	0	1	1	2	1	1	2	2	0	0	0	2	0	2	1	0	1	0	1	1	1	0	0	1	1	0	0	2	0	0	0	1	1
478	0	1	0	0	1	2	2	0	2	0	0	1	1	1	0	0	2	2	1	1	1	1	2	2	0	0	1	2	1	0	1	0	1	0	1	1	1	1	0	0	1	1	1	2	2	2	0	1	1
479	0	0	0	0	0	0	2	0	2	2	0	0	0	0	0	0	2	2	0	0	1	1	2	2	0	0	0	2	0	1	2	0	0	1	2	1	0	1	1	0	0	0	0	2	1	1	0	2	0
480	1	1	0	0	0	1	2	0	1	0	0	0	0	0	0	0	0	1	0	0	0	0	2	2	0	0	0	2	1	1	1	0	0	0	0	2	1	1	0	0	1	0	1	2	1	0	0	1	1
481	0	0	0	0	0	1	2	0	1	0	1	1	1	0	1	1	0	1	0	1	1	1	1	1	1	1	0	2	0	2	0	1	2	2	1	1	1	1	0	0	1	0	0	1	0	0	0	1	1
482	0	0	0	0	0	1	2	0	2	1	0	0	0	0	0	0	1	2	1	1	1	1	2	2	0	0	1	2	2	1	1	0	1	0	1	1	1	0	0	1	1	1	1	1	0	0	0	0	0
483	1	0	0	0	0	0	2	1	2	1	0	2	2	2	0	0	1	0	0	0	2	1	2	2	0	0	1	2	1	1	0	1	1	0	1	1	2	0	0	0	2	2	1	2	1	0	0	2	0
484	0	0	0	0	0	1	1	0	0	0	1	1	2	2	0	1	2	0	0	0	2	0	1	1	0	0	0	2	1	1	2	0	2	1	1	2	1	1	1	0	1	0	0	1	0	0	0	2	0
485	1	0	0	0	0	0	1	0	1	1	0	0	1	0	1	1	0	0	1	1	1	0	1	1	0	0	0	2	0	2	1	0	1	0	1	1	2	0	0	1	1	0	0	2	1	2	1	2	0
486	1	0	0	0	0	1	2	0	1	1	0	0	1	0	0	0	2	2	2	2	2	0	2	2	0	0	0	2	0	2	0	2	2	0	1	1	2	0	0	1	1	1	1	2	1	2	0	2	0
487	1	0	0	0	0	0	1	2	2	2	0	0	1	1	0	1	1	2	0	1	1	0	2	2	0	1	0	2	0	0	0	1	1	0	0	2	1	0	0	1	0	0	0	2	1	1	0	0	1
488	1	0	0	0	0	1	2	0	1	0	0	1	2	1	0	0	2	2	2	1	1	0	2	2	0	0	0	1	1	1	0	1	1	1	0	2	2	0	0	1	1	0	1	2	1	0	0	1	1
489	1	0	0	0	1	2	2	0	2	2	0	0	0	0	0	0	1	0	0	0	2	1	1	1	1	1	0	2	0	2	1	1	1	1	1	1	0	0	0	1	0	0	0	2	0	0	0	1	0
490	1	0	0	0	0	1	2	1	2	1	0	1	2	1	1	1	0	2	0	0	2	0	1	1	0	0	0	2	0	2	0	0	1	0	1	1	1	0	0	2	0	0	0	1	0	0	0	2	0
491	0	0	1	0	0	1	1	0	1	1	1	1	2	2	0	0	1	0	0	0	2	1	2	2	0	0	0	1	1	1	0	0	2	0	1	1	2	0	0	1	1	0	0	1	1	1	0	0	0
492	1	0	0	0	0	0	2	1	1	1	0	1	1	1	0	0	2	1	1	1	2	1	0	1	0	0	0	1	1	1	0	0	2	1	2	1	1	0	0	0	1	0	0	1	0	0	1	1	0
493	0	0	0	0	0	0	2	0	2	1	0	1	1	1	0	0	2	0	0	1	2	1	2	2	0	0	1	1	1	0	0	0	0	0	1	1	2	0	0	0	2	1	1	2	1	1	0	1	0
494	1	0	0	0	2	2	2	0	1	0	0	0	1	0	0	0	1	1	1	1	2	0	1	1	0	1	0	2	0	1	0	0	2	2	1	2	2	1	0	0	0	0	0	2	0	1	0	2	0
495	0	0	0	0	1	2	2	0	0	0	0	0	0	0	0	0	1	2	1	0	1	0	1	1	0	0	0	2	0	1	1	0	1	0	1	1	1	0	0	0	2	0	0	2	0	0	0	1	1
496	1	0	0	0	1	2	2	0	1	0	0	0	1	0	0	0	2	0	0	0	1	0	1	1	0	1	0	2	0	2	0	0	0	0	1	1	1	0	0	1	1	0	0	2	0	0	0	0	1
497	1	0	0	0	0	0	2	1	2	1	0	0	1	1	0	0	1	1	1	1	1	1	2	2	0	0	0	2	0	1	0	2	2	0	2	0	1	0	0	2	0	1	1	2	1	0	0	2	0
498	0	1	1	0	0	1	2	0	2	0	0	1	1	1	0	0	1	0	0	0	2	1	2	2	0	0	0	2	0	0	0	0	2	0	1	1	1	0	0	2	0	0	0	2	0	2	1	0	1
499	1	0	0	0	0	2	2	0	2	1	0	0	1	1	0	0	2	0	0	0	2	0	1	2	0	0	0	2	0	2	0	0	1	1	1	1	1	0	0	1	1	0	0	1	1	0	0	0	0
500	0	0	0	0	0	1	2	1	2	1	0	0	1	0	0	0	1	1	1	1	1	1	1	1	1	1	0	2	1	1	1	1	2	1	0	2	1	0	0	1	1	0	0	1	0	0	0	2	0
501	1	0	0	0	1	1	2	0	2	2	0	0	1	0	0	0	0	0	1	1	1	0	0	0	0	0	1	2	0	1	0	0	2	1	1	1	1	0	0	2	0	1	1	1	1	2	0	0	1
502	0	0	0	0	0	1	2	1	1	1	0	0	0	0	0	0	1	1	1	1	1	0	2	2	0	0	0	2	0	2	0	0	1	2	2	1	0	1	1	0	0	0	0	2	0	1	0	1	1
503	0	0	0	0	0	0	2	0	2	2	0	1	1	1	0	0	1	1	1	1	2	1	2	2	0	0	0	2	0	2	1	0	0	1	0	2	1	0	0	1	1	0	0	2	0	0	0	2	0
504	0	0	0	0	1	1	1	0	1	1	0	1	2	2	0	0	1	0	0	0	2	1	0	1	1	1	0	2	1	0	2	1	0	0	0	2	2	0	0	2	0	0	0	2	2	0	0	2	0
505	0	0	0	0	0	1	2	1	1	1	0	1	1	1	0	0	1	1	1	1	2	0	2	2	0	1	0	2	1	1	1	0	2	1	0	2	2	0	0	0	1	0	0	2	1	1	0	1	1
506	1	0	0	0	0	1	1	0	0	0	1	1	1	1	0	0	2	1	1	1	2	2	0	1	1	1	0	2	0	2	0	1	1	0	2	1	1	0	1	0	0	0	0	1	0	0	0	0	1
507	1	0	0	0	1	1	2	0	2	0	1	1	1	1	0	0	2	0	0	0	1	0	2	2	0	1	0	2	1	1	1	2	2	0	0	2	1	0	0	0	1	0	0	2	0	1	0	1	1
508	1	0	0	0	0	1	2	0	0	0	1	1	1	1	0	0	1	0	0	0	2	1	0	0	1	1	0	1	2	0	1	0	2	0	1	1	0	0	1	1	0	0	0	0	0	0	0	0	1
509	1	0	0	0	0	1	1	1	1	1	1	0	0	0	0	0	0	1	1	0	1	1	2	2	0	0	0	2	0	2	1	0	1	0	1	1	1	0	0	0	1	0	0	0	0	0	0	0	2
510	0	0	0	0	0	2	2	0	2	2	0	0	1	0	0	0	1	1	0	0	1	0	2	2	0	0	0	1	1	1	1	0	0	0	0	2	2	1	0	0	1	0	0	1	0	1	0	2	0
511	0	0	0	0	0	0	1	0	1	1	1	0	0	0	0	0	1	1	0	0	1	0	2	2	0	1	0	0	1	0	1	0	0	0	2	0	1	0	1	0	1	0	0	2	0	0	0	2	0
512	0	0	0	0	0	1	2	1	2	1	0	0	1	0	0	0	1	1	1	1	1	0	2	2	0	0	0	0	1	1	0	1	1	0	0	1	1	1	1	1	0	0	0	1	0	0	0	2	0
513	1	0	0	0	0	1	2	0	2	2	0	0	2	0	1	1	1	1	1	1	2	1	1	2	0	0	0	1	1	0	1	0	2	0	1	1	2	0	0	0	2	0	0	2	0	2	0	0	0
514	1	0	0	0	0	0	1	0	1	1	1	0	1	0	0	0	1	1	1	1	2	0	1	1	0	0	0	2	0	2	0	0	2	1	1	1	0	0	1	0	0	1	1	1	1	1	0	2	0
515	1	0	0	0	0	0	2	0	1	1	0	2	2	2	0	0	2	0	0	0	2	0	2	2	0	0	0	2	0	1	1	1	2	0	1	1	1	0	0	1	1	1	1	1	1	1	0	0	1
516	0	0	0	0	1	2	2	0	1	0	0	1	1	1	0	0	1	0	1	1	2	0	2	2	0	0	0	0	2	0	0	0	2	0	0	2	2	0	0	0	2	0	0	1	0	0	0	0	1
517	1	0	0	0	1	2	1	0	1	1	0	1	2	1	0	0	2	2	0	0	1	0	2	2	0	0	0	2	2	1	1	1	1	1	2	0	2	0	0	1	1	0	0	2	0	0	0	1	1
518	1	0	0	0	0	2	2	0	1	1	0	1	1	1	0	0	1	1	2	1	2	0	2	2	0	0	0	2	1	1	2	1	1	0	0	2	1	0	0	0	2	0	0	2	1	0	1	1	0
519	1	0	0	0	0	0	1	0	1	1	0	1	1	1	0	0	0	1	0	0	0	0	1	1	0	1	0	2	0	1	0	1	1	1	1	1	0	0	0	1	1	0	0	2	0	0	0	0	0
520	1	0	0	0	0	0	2	0	2	0	0	0	1	2	0	0	0	2	1	1	2	0	2	2	0	0	0	0	1	1	0	2	2	0	2	0	1	1	1	1	0	0	0	1	0	0	0	2	0
521	1	0	0	0	0	0	0	0	1	1	1	0	0	0	0	0	2	1	1	1	2	0	2	2	0	0	0	2	0	2	0	1	1	1	2	0	2	0	0	0	2	0	0	1	1	0	0	2	0
522	0	0	0	0	0	2	1	0	2	2	0	0	2	1	0	0	1	1	2	2	1	0	2	2	0	0	0	2	0	1	1	2	2	0	1	1	1	0	0	0	1	0	0	2	0	0	0	0	0
523	1	0	0	0	0	1	2	0	1	1	0	0	1	1	0	0	1	0	1	1	1	2	2	2	0	0	1	2	0	1	0	1	1	0	1	1	2	0	0	0	2	0	0	1	0	1	0	1	0
524	0	0	0	0	1	1	2	1	1	1	1	0	0	0	0	0	1	0	0	1	2	0	2	2	0	0	0	2	1	1	1	2	2	0	0	2	2	1	0	0	1	0	0	1	0	1	0	1	1
525	1	0	0	0	0	1	1	0	1	1	1	0	0	0	0	0	1	0	0	0	1	0	1	1	1	1	0	1	1	1	1	0	1	0	0	2	2	0	0	1	1	0	1	2	1	0	0	2	0
526	0	0	0	0	0	1	1	1	1	1	0	1	2	1	0	0	0	0	0	0	1	1	1	1	1	1	0	2	0	1	2	1	1	0	0	2	2	0	0	0	2	1	1	1	1	0	0	2	0
527	1	0	0	0	1	2	2	0	2	1	0	0	0	0	0	0	1	1	0	0	1	0	1	2	0	0	0	2	0	1	2	0	2	0	0	2	1	1	0	0	1	1	1	2	1	1	0	2	0
528	0	0	0	0	1	2	2	0	2	1	1	0	1	0	0	0	1	1	1	1	2	0	2	2	0	0	0	2	1	1	1	0	2	0	0	2	1	1	0	1	1	0	0	1	0	0	0	2	0
529	1	0	0	0	0	1	2	0	2	0	0	1	1	0	1	1	1	1	0	0	1	0	2	2	0	0	0	1	1	1	1	0	1	1	0	2	1	0	0	0	2	0	0	1	0	0	0	1	1
530	0	1	0	0	0	1	2	1	2	2	0	1	1	1	0	0	1	2	0	0	2	0	1	2	0	1	0	1	1	1	0	0	2	0	1	1	0	0	0	1	0	1	0	1	1	0	0	0	2
531	0	1	1	0	0	1	1	1	2	2	0	0	0	0	0	0	1	1	1	1	2	2	0	1	1	1	0	2	1	0	1	0	0	0	0	2	2	0	0	0	2	0	0	2	0	2	0	2	0
532	0	0	0	0	1	2	1	0	2	2	0	0	1	0	0	1	1	2	1	1	1	0	2	2	0	0	0	2	0	1	1	0	2	1	1	1	1	1	0	0	1	0	0	1	0	0	0	2	0
533	0	0	0	0	0	1	2	0	0	0	1	0	2	1	0	0	0	0	1	1	2	1	2	2	0	0	0	0	1	0	1	2	2	0	0	2	1	0	0	0	0	1	1	2	0	0	1	1	0
534	0	0	0	0	0	0	2	0	1	0	1	0	0	0	0	0	2	0	0	0	2	0	1	2	0	0	0	1	1	2	0	2	2	0	1	1	1	1	0	1	1	0	1	1	1	1	0	1	0
535	0	0	0	0	0	0	2	0	1	1	0	1	2	1	0	0	1	2	0	0	0	1	2	2	0	0	0	2	0	2	0	0	2	0	0	2	1	0	1	0	1	1	1	2	1	0	0	1	1
536	1	0	0	0	0	1	1	1	1	1	1	1	1	1	0	0	1	1	0	1	1	1	2	2	0	0	0	2	1	1	2	0	2	1	1	1	1	0	0	0	1	1	1	1	1	1	0	1	1
537	1	0	0	0	0	1	2	0	1	0	0	1	1	1	0	0	1	0	0	0	2	0	2	2	0	0	0	2	0	1	1	1	1	1	0	2	1	1	0	0	1	0	0	1	0	0	0	2	0
538	1	1	0	0	0	1	1	0	1	1	1	0	1	0	0	1	1	0	0	1	2	0	2	2	0	0	0	2	0	1	1	0	0	1	0	2	2	0	0	0	1	2	2	2	2	1	0	2	0
539	0	0	0	0	0	1	2	0	1	1	0	1	1	1	0	0	1	1	1	1	2	0	2	2	0	0	0	1	2	0	1	1	2	0	0	2	1	0	0	1	1	0	0	2	0	0	0	1	1
540	1	0	0	0	0	0	1	0	1	1	1	2	2	2	0	0	2	2	1	1	2	0	2	2	0	0	1	2	0	1	0	1	2	0	0	2	0	2	0	0	0	0	0	2	1	0	0	0	0
541	0	0	1	0	0	1	1	1	1	1	1	1	1	1	0	0	2	1	1	0	2	1	2	2	0	0	0	2	1	1	2	1	0	0	1	1	1	0	0	0	1	0	0	2	0	0	0	1	1
542	1	1	0	0	0	1	1	0	0	0	1	0	1	1	0	0	1	0	0	0	2	0	2	2	0	0	0	2	0	1	1	0	1	0	1	1	2	1	0	0	1	0	0	1	0	1	0	0	1
543	1	0	1	1	1	2	2	1	2	2	0	0	2	1	0	1	1	1	0	0	2	1	2	2	0	0	0	1	2	0	1	2	2	1	0	2	1	0	1	0	1	1	0	1	1	0	0	2	0
544	0	0	0	0	0	0	2	0	2	1	0	1	2	1	0	0	1	2	2	2	1	0	2	2	0	0	0	2	1	2	1	1	2	0	1	1	1	0	0	2	0	1	1	2	1	1	0	0	0
545	1	1	0	0	0	1	1	0	1	1	1	0	0	0	0	0	1	1	2	2	1	0	2	2	0	0	0	2	2	1	1	0	2	0	0	2	1	0	0	0	1	1	1	2	1	1	0	2	0
546	0	0	0	0	0	2	2	1	2	1	0	0	1	0	0	0	2	0	0	0	1	0	2	2	0	0	0	2	1	2	0	0	1	1	1	1	0	1	0	1	0	0	1	2	1	0	0	1	0
547	1	0	1	0	0	1	1	1	1	1	1	2	1	1	0	0	1	1	0	0	2	0	2	2	0	0	2	2	1	0	1	0	0	0	0	2	1	1	0	0	2	0	0	2	0	0	0	1	0
548	1	0	1	0	0	2	1	0	1	1	1	0	2	1	0	0	2	0	0	0	2	0	2	2	0	0	0	2	0	0	1	1	1	1	1	1	1	0	0	1	0	0	0	2	1	1	0	1	0
549	0	0	0	0	0	0	2	1	2	1	0	0	0	0	0	0	1	2	1	1	1	2	2	2	0	0	1	2	0	1	0	1	1	2	1	1	1	0	0	0	1	1	1	2	1	1	0	1	1
550	0	0	0	0	0	0	2	0	1	1	0	0	1	0	0	0	0	1	1	0	1	1	2	2	0	0	0	2	0	1	1	0	0	0	1	1	1	0	0	1	1	0	0	1	0	0	0	2	0
551	0	0	0	0	0	0	1	0	1	1	1	0	1	0	0	1	0	0	0	0	1	1	1	1	1	1	0	1	1	1	1	2	2	0	1	1	1	0	0	0	1	0	0	2	0	0	1	2	0
552	0	0	1	0	0	2	1	0	1	1	1	0	0	0	0	0	1	0	1	0	2	2	2	2	0	0	1	1	1	2	0	0	1	2	1	1	1	0	0	0	1	1	0	0	1	0	1	2	0
553	1	0	0	0	0	1	1	0	1	0	1	0	1	0	0	0	2	0	0	1	2	1	2	2	0	0	0	1	1	0	1	1	2	1	0	2	1	0	0	1	1	0	1	2	1	0	0	0	2
554	1	0	1	0	0	1	1	1	1	1	1	1	1	1	0	0	1	0	1	1	2	1	0	0	1	1	0	2	1	1	2	1	1	1	0	2	2	0	0	1	1	0	0	2	0	0	0	1	0
555	1	0	0	0	1	1	1	0	0	0	2	0	1	0	0	0	0	1	1	1	2	0	2	2	0	0	0	1	1	1	0	0	1	1	0	2	1	1	0	0	1	0	0	1	1	0	0	2	0
556	1	0	0	0	1	2	2	0	2	0	1	0	0	0	0	0	1	0	1	1	2	0	2	2	0	0	0	1	1	1	0	0	2	0	1	1	1	1	0	0	1	1	0	1	0	0	0	1	0
557	0	0	0	0	1	1	2	1	2	1	0	0	1	0	0	0	0	0	0	0	2	1	0	0	1	1	0	2	1	1	2	1	1	0	0	2	1	0	1	0	1	0	0	2	0	1	0	2	0
558	1	0	0	0	1	1	2	0	1	0	1	0	0	0	0	0	0	1	1	2	1	1	1	2	0	0	0	2	0	2	1	1	2	0	0	2	0	0	0	2	0	0	0	2	1	1	0	2	0
559	0	0	0	0	0	1	2	0	2	0	0	0	1	0	0	0	1	0	0	0	2	2	2	2	0	0	0	2	1	1	1	2	1	0	0	2	2	0	0	0	2	2	2	2	2	1	0	2	0
560	0	0	0	0	1	1	2	1	2	2	0	0	0	0	0	0	0	1	1	1	1	0	2	2	0	0	0	2	1	1	1	1	2	0	0	2	1	2	0	0	0	1	1	2	1	0	0	0	1
561	0	0	0	0	1	2	1	0	1	1	1	0	0	0	0	0	1	2	1	1	1	1	1	1	1	1	0	2	1	1	0	1	1	0	1	1	1	0	0	0	2	0	0	1	0	0	0	2	0
562	0	0	0	0	0	0	2	1	2	1	0	0	1	0	0	0	2	1	0	0	1	0	2	2	0	0	0	1	1	1	0	1	1	0	0	2	2	0	0	1	1	1	1	2	0	0	0	0	0
563	1	0	1	0	0	1	2	0	0	0	1	0	1	0	0	1	2	0	0	1	2	0	2	2	0	1	0	2	1	2	0	0	2	0	0	2	1	0	0	0	2	2	2	2	2	1	0	1	0
564	0	0	1	0	1	2	2	1	2	2	0	0	0	0	0	0	1	1	1	0	2	0	2	2	0	1	0	2	0	1	1	0	2	1	0	2	2	0	0	0	2	0	0	1	0	0	0	1	1
565	1	0	0	0	1	2	2	0	2	1	0	1	2	2	0	0	1	0	0	0	2	0	2	2	0	1	0	2	1	1	2	0	1	0	1	2	1	0	1	0	1	0	0	2	1	1	0	1	0
566	0	0	0	0	0	1	1	0	1	1	0	1	2	1	1	1	1	0	0	0	2	0	1	1	0	0	0	1	0	1	1	0	1	0	1	2	2	0	0	1	1	1	0	1	1	1	0	0	0
567	0	0	0	0	1	2	2	0	2	2	0	1	1	1	0	0	2	1	1	1	2	1	0	0	1	1	0	2	1	1	1	1	2	1	1	0	1	0	0	0	1	0	0	1	0	0	0	0	0
568	1	0	0	0	0	1	2	0	1	1	0	0	0	0	0	0	2	1	0	0	2	0	2	2	0	0	0	0	1	0	1	2	1	0	2	0	1	0	0	1	0	0	0	2	1	1	0	2	0
569	1	0	0	0	0	0	1	0	0	0	0	1	1	1	0	0	0	0	0	1	2	0	1	2	0	0	1	2	0	1	1	2	1	0	0	2	2	0	0	0	2	0	1	1	1	1	0	0	2
570	0	0	0	0	0	1	2	0	2	2	0	0	0	0	0	0	1	1	1	1	1	1	0	1	0	1	1	2	1	2	0	1	2	1	1	0	1	0	1	0	0	0	0	2	0	0	0	2	0
571	1	0	1	1	1	2	2	1	2	1	0	0	0	0	0	0	1	2	1	0	0	0	2	2	0	0	1	1	1	0	0	0	2	0	2	0	0	0	0	2	0	0	0	1	1	0	1	1	0
572	1	0	0	0	1	2	2	1	2	2	0	0	0	0	0	0	1	1	0	0	1	1	1	2	0	0	0	2	1	1	2	0	1	1	1	1	0	1	0	1	0	1	1	2	1	1	0	1	1
573	1	0	0	0	1	1	2	1	2	2	0	0	1	0	0	0	2	0	0	1	1	2	2	2	0	0	0	2	2	0	2	1	1	0	0	2	2	1	1	0	1	1	0	0	2	1	0	1	1
574	1	0	0	0	0	2	2	1	1	1	0	0	1	0	0	0	0	1	0	0	0	2	0	1	1	1	0	1	2	0	1	0	2	0	0	2	1	1	0	0	1	0	0	2	0	0	1	1	0
575	0	0	0	0	0	1	2	0	2	0	0	0	0	0	0	0	2	2	1	1	2	1	2	2	0	1	0	2	0	1	1	2	2	0	0	2	2	1	0	0	1	1	0	1	2	0	0	0	0
576	1	0	0	0	0	0	1	1	1	1	1	0	0	0	0	0	1	1	0	0	1	1	2	2	0	1	0	2	1	0	2	0	1	0	1	1	2	1	0	0	1	1	0	1	2	1	0	1	0
577	0	0	0	0	0	2	1	0	0	0	1	0	1	0	0	0	1	2	1	1	1	0	2	2	0	0	0	2	0	2	1	0	2	0	2	0	1	0	0	0	1	1	0	1	1	1	0	2	0
578	0	0	0	0	0	1	2	0	2	0	0	1	2	1	1	1	1	0	2	1	2	0	2	2	0	1	0	1	0	1	1	0	1	2	2	1	2	0	0	1	0	0	0	2	0	0	0	2	0
579	1	0	0	0	0	1	1	0	2	2	0	0	0	0	0	0	0	2	0	0	1	1	2	2	0	0	0	2	0	2	0	1	1	0	0	2	1	0	1	0	0	0	0	1	0	1	0	1	0
580	0	0	0	0	0	1	2	0	2	2	0	0	0	0	0	0	1	1	1	1	1	1	1	2	0	0	0	2	0	1	2	0	1	0	1	1	0	0	0	1	1	0	0	1	0	0	0	1	1
581	1	0	0	0	0	2	2	0	1	1	1	0	1	0	0	0	2	0	0	0	2	0	2	2	0	0	0	2	1	2	1	0	2	2	1	1	1	1	0	0	0	0	1	2	1	0	0	2	0
582	1	0	0	0	0	1	0	0	0	0	2	0	0	0	0	0	1	2	2	2	1	0	1	1	0	1	1	2	1	1	0	1	1	0	1	1	1	1	0	0	1	0	0	2	0	0	0	2	0
583	1	0	0	0	1	1	2	1	2	1	0	0	0	0	0	0	2	0	0	0	2	1	2	2	0	0	0	2	1	1	1	0	0	0	0	1	2	0	0	1	0	0	0	2	2	0	0	1	0
584	1	1	1	0	0	1	1	0	2	1	0	1	1	1	0	0	1	1	0	1	1	0	2	2	0	0	0	2	1	1	1	0	1	0	1	1	2	0	0	1	1	0	0	2	0	1	0	2	0
585	1	0	0	0	0	2	1	0	1	0	1	0	1	0	0	0	1	0	0	0	2	1	1	1	1	1	0	1	1	0	0	0	2	1	1	1	1	0	0	1	1	0	0	2	0	2	0	1	0
586	1	0	0	0	1	2	2	1	1	1	0	0	0	0	0	0	2	0	1	1	2	0	2	2	0	0	0	2	0	1	2	1	1	1	0	2	2	0	0	0	2	1	0	1	1	0	0	1	1
587	1	0	0	0	0	1	2	0	1	1	0	1	1	1	0	0	2	1	1	1	2	0	2	2	0	0	0	2	0	2	0	1	2	0	2	2	1	1	0	0	2	1	1	2	1	0	0	2	0
588	1	0	0	0	0	0	2	1	1	1	0	1	1	1	0	0	2	0	0	0	1	1	2	2	0	0	0	2	1	2	1	1	1	0	1	1	1	0	1	0	1	0	0	2	1	0	0	2	0
589	0	0	0	0	0	1	1	0	1	1	1	0	0	0	0	0	2	1	0	0	1	0	2	2	0	0	0	2	1	1	1	1	0	0	1	1	2	0	0	0	1	1	0	1	1	0	0	2	0
590	0	0	0	0	0	1	1	0	0	0	2	0	0	0	0	0	1	1	1	1	2	1	2	2	0	0	0	0	1	0	1	0	1	0	0	2	2	0	0	0	2	1	1	1	1	0	0	0	0
591	0	0	1	1	0	1	2	0	2	2	0	0	0	0	0	0	1	1	0	0	1	0	2	2	0	0	0	2	1	1	2	0	1	2	2	1	1	1	0	0	1	0	0	2	1	0	0	1	0
592	0	0	2	0	0	0	2	1	2	1	0	1	1	1	0	0	1	0	0	0	2	0	1	1	0	0	0	2	1	1	0	1	2	0	1	1	1	1	0	0	1	0	0	1	0	1	0	2	0
593	1	0	0	0	1	2	1	0	1	0	1	0	0	0	0	0	0	0	1	1	2	0	2	2	0	0	0	2	1	1	2	1	1	1	1	1	2	0	0	1	1	0	0	2	0	0	0	1	1
594	1	0	1	0	1	2	0	0	0	0	1	0	1	0	0	0	1	1	1	1	1	0	2	2	0	1	1	2	0	1	0	1	0	0	0	2	1	0	1	0	1	0	0	2	1	1	0	1	0
595	0	0	1	0	0	2	1	0	0	0	1	0	0	0	0	0	1	1	0	0	1	1	1	2	0	0	0	1	1	1	1	1	0	0	0	2	1	1	0	0	1	0	0	2	1	0	0	2	0
596	0	0	0	0	0	2	2	0	1	1	0	1	1	1	0	0	1	2	1	1	2	0	2	2	0	0	0	1	0	1	0	0	1	1	0	2	2	0	0	2	0	0	0	2	0	0	0	2	0
597	0	0	0	0	0	2	2	0	1	1	1	0	2	0	0	0	2	1	0	0	1	0	2	2	0	1	0	2	1	1	1	1	2	0	1	1	2	0	0	2	1	0	0	2	1	0	0	2	0
598	0	0	0	0	0	1	2	0	2	1	0	1	1	1	0	0	1	2	0	1	1	1	2	2	0	0	0	2	1	1	2	0	2	2	1	2	2	0	0	1	1	0	0	1	0	0	0	2	0
599	1	0	1	0	0	1	1	0	1	1	1	1	1	1	0	0	2	2	1	1	2	0	2	2	0	0	0	2	0	1	1	1	1	1	1	1	2	1	1	0	1	1	1	2	1	2	0	0	0
600	0	0	0	0	1	1	2	0	2	1	0	1	2	1	0	0	0	2	0	1	1	1	1	2	0	0	0	2	0	2	0	0	1	0	0	2	1	0	0	0	1	1	0	1	0	0	0	1	0
601	0	0	0	0	0	1	1	0	2	1	0	1	1	1	0	0	2	0	0	0	2	0	2	2	0	0	0	1	1	1	0	1	1	0	0	2	2	0	0	0	2	1	1	2	2	0	0	0	2
602	1	0	0	0	1	1	2	0	2	1	0	0	1	0	0	0	2	0	0	0	2	0	1	2	0	1	0	2	1	1	1	1	2	0	0	2	1	0	0	1	0	1	1	2	1	2	0	0	0
603	1	0	1	1	0	1	1	0	0	0	1	1	1	1	0	0	1	0	0	0	2	0	2	2	0	0	0	2	0	2	1	0	0	1	0	2	2	1	1	0	1	1	0	1	1	0	0	2	0
604	1	0	0	0	1	1	2	0	2	1	0	0	0	0	0	0	1	0	2	1	2	0	1	1	0	0	0	1	2	0	0	1	1	1	2	0	1	0	0	0	0	1	1	1	0	0	0	0	0
605	1	0	0	0	0	2	1	1	1	1	1	1	2	1	0	0	0	0	0	0	2	0	2	2	0	0	0	1	1	1	1	1	2	0	0	2	1	0	0	1	1	0	0	2	1	1	0	1	0
606	0	0	0	0	0	2	1	0	0	0	1	2	2	2	0	0	1	1	1	1	2	0	1	1	0	0	0	2	0	2	0	1	2	0	1	1	2	1	0	0	1	0	0	2	1	0	0	2	0
607	1	0	0	0	0	1	1	0	1	0	1	0	0	0	0	0	0	1	1	1	2	0	2	2	0	0	0	1	0	1	0	1	2	0	0	2	1	0	0	1	1	1	1	1	1	1	0	2	0
608	0	0	0	0	0	0	1	0	0	0	1	1	1	1	0	0	1	1	1	1	1	0	1	1	0	0	0	2	0	2	1	1	1	0	1	1	2	1	0	0	1	0	0	2	0	0	0	1	1
609	1	0	0	0	0	2	1	0	1	1	2	0	2	0	1	1	1	2	1	1	1	0	1	1	0	0	0	2	0	1	1	2	1	0	2	0	1	0	0	0	0	0	0	1	0	0	0	2	0
610	1	0	0	0	0	0	1	0	0	0	1	0	1	0	0	1	1	2	1	0	1	1	2	2	0	0	0	2	1	1	1	1	1	0	2	1	1	0	0	0	2	0	0	1	0	0	0	1	1
611	1	0	0	0	0	1	1	0	1	1	1	0	1	0	0	0	2	0	0	0	2	0	2	2	0	0	0	1	1	1	0	0	2	0	2	0	1	0	1	0	1	1	1	2	2	0	0	0	1
612	0	0	0	0	1	2	1	0	2	2	0	0	0	0	0	0	1	0	0	0	2	1	1	1	1	1	0	1	1	1	1	2	1	0	0	2	2	0	0	0	2	0	0	2	0	2	0	2	0
613	0	0	0	0	0	2	1	0	0	0	1	1	2	1	0	0	1	1	1	1	1	0	2	2	0	0	0	0	1	0	1	0	0	0	0	2	0	0	0	2	0	0	0	1	0	0	0	2	0
614	0	0	0	0	0	1	1	0	1	1	0	0	0	0	0	0	1	1	0	1	1	0	2	2	0	0	0	2	1	1	2	1	2	0	1	1	2	0	0	1	1	0	0	2	2	0	0	1	0
615	0	0	0	0	0	1	2	0	1	0	1	1	1	1	0	0	2	1	0	0	2	0	2	2	0	1	0	1	1	1	0	1	1	0	2	1	2	0	0	1	1	0	0	0	0	0	0	0	0
616	0	0	0	0	0	0	2	1	2	2	0	0	0	0	0	0	1	2	0	0	1	1	1	2	0	0	0	1	1	1	0	1	2	0	1	1	1	0	0	0	2	0	0	2	1	0	0	1	1
617	1	0	1	1	0	2	1	0	1	0	1	1	2	1	1	1	2	0	0	0	2	1	1	1	1	1	0	2	0	1	2	1	2	0	1	1	2	0	0	0	2	1	1	1	1	0	0	2	0
618	0	0	0	0	1	2	1	0	1	1	1	0	0	0	0	0	1	1	0	1	1	0	2	2	0	0	0	1	1	1	0	1	2	1	0	2	1	0	0	2	0	0	0	1	0	0	0	1	0
619	1	0	0	0	0	1	1	0	1	1	0	0	1	0	0	0	0	1	1	1	1	0	2	2	0	0	0	1	0	1	2	0	0	1	0	2	1	0	0	1	1	1	1	1	1	1	0	1	0
620	1	0	0	0	0	0	1	0	1	1	0	1	1	1	0	0	1	0	0	0	2	0	2	2	0	1	0	2	0	1	1	1	1	0	0	2	1	0	0	1	1	0	0	0	0	0	0	2	0
621	0	0	0	0	1	2	1	0	1	1	0	0	1	0	0	0	2	0	0	0	2	0	1	1	0	1	0	2	0	2	1	1	1	1	1	2	1	0	0	1	0	0	0	2	0	0	1	0	1
622	0	0	0	0	0	2	2	0	2	2	0	0	0	0	0	0	1	1	1	0	2	1	1	2	0	0	0	2	0	2	1	1	2	1	0	2	1	0	0	0	1	0	0	1	0	1	0	1	1
623	0	0	1	0	0	2	2	0	2	2	0	0	0	0	0	0	1	2	0	0	1	1	2	2	0	0	0	1	2	0	1	2	2	1	0	2	1	0	0	1	1	0	0	2	1	0	0	1	0
624	0	1	0	0	1	2	2	0	2	1	0	1	2	1	0	0	0	1	1	2	1	1	1	1	1	1	0	1	1	1	0	1	1	0	0	2	2	0	0	0	2	0	0	2	0	0	0	1	0
625	0	0	0	0	0	1	2	1	2	1	0	0	0	0	0	0	1	2	0	1	1	0	1	1	0	1	0	1	0	1	1	2	2	0	2	0	2	0	0	0	2	1	0	1	0	1	0	0	0
626	0	0	1	0	0	0	2	0	1	1	1	1	2	1	0	0	2	1	1	1	1	1	2	2	0	0	1	1	1	2	0	0	1	0	0	2	1	1	0	0	0	2	2	2	2	1	0	2	0
627	1	0	0	0	0	0	1	0	1	0	1	0	1	0	0	0	2	0	0	0	2	0	2	2	0	0	0	2	0	2	1	0	2	2	1	2	2	0	0	1	1	0	0	2	0	2	0	2	0
628	1	0	0	0	0	0	2	1	2	1	0	0	0	0	0	0	1	1	1	1	1	1	2	2	0	0	0	2	0	2	0	1	1	0	0	2	0	0	0	1	0	1	1	1	1	1	0	0	0
629	0	1	0	0	0	1	2	0	2	2	0	0	2	1	0	0	1	0	1	0	1	0	2	2	0	0	0	2	1	2	0	1	2	0	1	1	2	0	0	1	1	0	0	0	0	0	0	1	0
630	0	0	0	0	0	0	2	0	2	2	0	0	0	0	0	0	0	2	2	1	0	0	1	1	0	0	0	2	1	1	2	0	2	0	1	1	1	0	0	1	1	0	0	2	1	2	0	2	0
631	0	0	0	0	0	2	2	0	2	1	0	1	2	1	0	0	0	1	1	1	2	0	2	2	0	0	0	2	0	2	1	0	2	0	0	2	0	0	0	1	1	0	0	1	1	1	0	2	0
632	0	0	0	0	0	2	2	1	1	1	0	1	1	1	0	0	2	2	2	2	1	0	2	2	0	0	0	1	2	0	1	2	1	0	0	2	1	0	0	1	1	0	0	2	1	1	0	2	0
633	1	0	0	0	0	1	2	0	2	1	0	0	1	1	0	0	1	0	0	0	2	0	2	2	0	0	0	2	0	1	2	0	1	1	1	1	2	0	0	1	1	0	0	2	0	0	0	2	0
634	1	0	0	0	0	1	2	0	2	2	0	0	2	1	0	1	1	2	2	2	1	0	2	2	0	0	1	2	1	0	1	1	1	0	1	1	2	0	0	0	2	1	1	1	1	1	0	2	0
635	0	0	0	0	0	0	2	0	1	0	1	2	2	2	0	0	1	2	1	1	1	0	2	2	0	0	0	1	0	1	2	0	0	0	0	2	2	1	0	0	1	0	0	1	0	0	0	2	0
636	0	0	0	0	0	0	1	0	2	1	0	0	1	1	0	0	1	1	1	1	1	0	2	2	0	1	0	2	0	2	0	1	2	1	1	1	2	1	0	0	0	0	0	1	0	0	0	2	0
637	0	0	0	0	0	1	1	0	0	0	1	1	1	1	0	0	1	0	0	0	2	0	2	2	0	1	0	2	2	1	1	1	1	1	1	1	1	1	0	0	0	0	0	2	0	0	0	2	0
638	0	0	0	0	0	1	2	0	1	1	1	0	1	0	0	0	1	1	1	1	2	0	1	2	0	1	0	1	2	0	0	0	1	2	1	1	2	0	0	0	2	0	0	2	0	2	1	1	0
639	1	0	0	0	0	2	2	1	1	1	0	1	1	0	1	1	1	0	0	0	2	0	2	2	0	1	0	2	1	1	2	0	2	2	1	2	1	1	1	0	1	0	0	2	0	0	0	2	0
640	0	0	0	0	0	1	2	0	2	1	0	1	2	2	0	0	0	1	1	1	2	0	2	2	0	0	0	1	1	1	0	0	1	1	1	1	1	0	1	0	1	1	1	2	1	0	0	0	0
641	0	0	0	0	0	1	2	1	2	1	0	0	1	1	0	0	1	0	1	1	2	1	1	1	1	1	0	2	1	2	0	0	2	0	0	2	1	1	0	0	1	0	0	1	0	0	0	0	1
642	1	0	0	0	0	1	2	1	1	1	1	0	1	0	0	1	1	2	1	1	2	2	0	1	1	1	0	2	0	1	0	1	1	2	1	1	2	0	0	0	2	0	0	1	0	0	0	2	0
643	1	0	0	0	0	1	1	0	1	1	1	0	0	0	0	0	2	1	1	1	1	0	2	2	0	0	0	2	0	2	1	1	2	1	0	2	2	0	0	1	1	0	0	2	0	1	0	2	0
644	0	0	0	0	0	1	2	1	1	1	0	0	0	0	0	0	0	2	0	0	1	1	2	2	0	0	0	1	1	1	0	1	1	0	0	2	0	1	0	1	0	1	0	0	1	0	0	1	0
645	1	0	0	0	0	0	2	0	0	0	0	0	0	0	0	0	1	1	0	0	2	0	2	2	0	0	1	2	0	1	0	1	1	0	1	1	1	0	0	1	0	0	0	2	2	0	0	1	1
646	0	0	0	0	0	0	2	0	2	1	0	1	2	1	0	0	1	1	0	0	1	0	1	2	0	0	0	2	0	2	1	1	1	0	0	1	1	0	0	0	0	1	0	0	1	1	0	2	0
647	1	0	0	0	0	0	2	1	2	2	0	0	0	1	0	0	0	2	1	1	2	0	1	2	0	0	1	2	2	1	1	2	2	1	0	2	0	0	0	1	1	0	0	2	0	0	0	2	0
648	1	0	0	0	0	1	2	0	2	1	0	0	0	0	0	0	1	1	1	1	2	1	1	1	1	2	0	2	1	1	0	0	2	2	1	2	1	0	0	1	1	0	0	1	0	0	0	2	0
649	1	0	0	0	0	2	2	0	2	0	1	0	0	0	0	0	1	0	0	0	2	0	2	2	0	0	0	1	1	1	1	0	0	0	1	1	0	0	1	1	0	0	0	2	0	0	0	2	0
650	0	0	0	0	0	1	2	0	1	1	0	0	0	0	0	0	2	1	1	1	1	0	2	2	0	0	0	2	1	1	1	1	2	2	1	1	1	1	0	0	0	0	0	2	1	0	0	2	0
651	1	0	1	0	0	2	1	0	0	0	1	1	1	1	0	0	1	0	1	1	1	0	2	2	0	0	0	2	1	1	2	0	2	1	0	2	2	0	0	1	0	0	0	0	0	0	0	1	1
652	1	0	0	0	0	1	1	1	1	1	1	0	0	0	0	0	1	2	2	2	1	0	1	2	0	0	0	2	1	1	2	2	1	0	0	2	2	0	0	1	1	0	0	2	0	1	0	1	1
653	1	1	0	0	0	1	2	1	2	2	0	0	1	1	0	0	0	0	0	0	2	1	2	2	0	0	0	0	2	0	0	0	1	0	0	2	1	0	0	1	1	0	0	1	0	0	0	1	0
654	0	0	0	0	1	2	1	0	0	0	1	0	2	0	1	1	1	0	1	1	2	1	2	2	0	0	0	2	1	2	0	1	2	1	0	2	1	1	0	0	0	0	0	2	0	0	0	0	0
655	0	0	0	0	0	1	2	1	1	1	0	1	1	1	0	0	0	1	1	1	2	1	2	2	0	0	0	1	1	2	0	2	2	0	1	1	1	1	0	0	1	0	1	2	1	1	0	0	0
656	0	0	0	0	1	2	2	0	2	1	0	0	0	0	0	0	1	1	0	0	1	1	2	2	0	0	0	2	0	2	1	0	1	0	0	2	2	0	0	0	2	0	0	2	0	0	0	1	0
657	1	0	0	0	0	1	2	0	1	0	0	0	0	0	0	0	2	1	1	1	2	0	2	2	0	0	0	2	1	1	1	0	2	0	1	1	0	0	0	1	0	1	0	1	0	0	0	1	0
658	1	0	0	0	1	1	1	0	1	0	1	0	0	0	0	0	1	2	2	2	1	0	2	2	0	1	0	2	0	2	0	2	2	0	1	1	1	0	0	0	2	1	0	1	0	0	0	0	0
659	0	0	0	0	0	0	2	0	2	0	0	0	0	0	0	0	1	2	0	0	1	0	1	1	1	1	0	2	0	1	1	1	0	0	0	2	2	0	0	0	1	0	0	2	0	0	0	2	0
660	1	0	0	0	0	0	1	0	0	0	1	0	2	1	0	1	1	0	0	0	2	0	2	2	0	0	1	2	1	1	0	1	1	0	0	2	1	1	0	0	0	1	1	2	0	0	0	2	0
661	0	0	0	0	0	1	2	0	1	0	1	0	0	0	0	0	1	2	0	0	2	0	1	2	0	0	0	1	2	0	0	0	2	0	1	1	1	1	0	0	1	0	0	2	0	1	0	2	0
662	1	0	0	0	0	1	2	1	2	2	0	1	1	1	0	0	0	1	0	0	0	0	2	2	0	0	0	2	0	2	1	0	0	1	0	2	1	0	0	2	0	0	0	0	2	1	1	0	1
663	1	0	0	0	0	0	1	2	2	2	0	0	0	0	0	0	1	2	2	2	1	0	2	2	0	0	0	2	1	1	2	1	1	1	1	2	1	0	0	2	0	1	1	2	2	2	0	1	1
664	0	1	0	0	1	1	1	1	1	1	1	1	1	1	0	0	0	2	0	0	1	0	0	0	0	1	0	1	0	1	0	0	1	1	0	2	1	1	0	0	1	0	0	1	0	0	0	0	1
665	1	0	0	0	1	2	1	0	1	0	1	0	0	0	0	0	2	2	2	2	1	0	1	1	1	1	1	2	1	0	1	1	2	0	1	1	2	0	0	2	0	0	0	2	0	0	0	2	0
666	0	0	0	0	0	1	1	1	1	1	1	1	1	1	0	0	0	0	0	0	2	0	2	2	0	0	0	1	1	1	1	0	1	0	1	1	1	0	0	1	0	0	0	1	0	0	0	2	0
667	1	0	0	0	0	0	2	0	2	2	0	1	2	2	0	0	2	0	0	1	2	1	2	2	0	0	0	1	0	1	1	0	1	0	1	1	1	0	0	1	0	0	0	0	1	0	0	2	0
668	1	0	0	0	1	2	2	1	2	2	0	1	1	0	1	1	2	2	2	2	2	0	2	2	0	0	0	1	0	2	1	0	2	0	0	2	1	0	0	2	0	1	1	1	1	0	1	2	0
669	0	0	0	0	0	2	1	0	2	2	0	0	1	1	0	0	0	2	1	1	2	1	2	2	0	0	0	1	1	0	1	1	1	0	1	1	2	1	0	0	1	0	0	2	0	0	0	1	0
670	0	0	1	0	0	1	2	1	2	2	0	0	0	0	0	0	1	0	0	0	2	0	2	2	0	0	0	0	2	0	0	1	1	0	1	1	2	0	0	1	1	0	0	2	1	1	0	1	1
671	0	0	1	0	0	1	1	0	1	1	0	1	1	1	0	0	2	1	0	1	2	1	1	1	1	1	1	2	1	1	0	0	2	0	1	1	1	0	0	0	1	2	2	2	2	1	0	1	1
672	1	0	0	0	0	0	2	1	2	1	0	1	1	1	0	0	1	1	2	2	1	1	2	2	0	0	0	2	0	1	1	1	2	1	0	2	2	0	0	0	1	0	0	2	0	0	0	2	0
673	0	0	0	0	0	0	1	0	1	1	1	0	0	0	0	0	2	1	1	1	1	0	2	2	0	0	0	1	1	1	1	1	2	0	0	2	1	0	0	0	1	0	0	2	0	0	0	1	0
674	0	0	0	0	1	1	2	1	2	2	0	0	0	0	0	0	1	0	1	1	2	0	1	1	0	0	0	2	0	1	1	0	1	0	1	2	0	0	1	1	0	0	0	2	0	0	0	1	0
675	0	1	1	0	0	1	2	1	2	1	0	0	1	2	0	0	2	1	1	1	2	0	1	2	0	0	0	2	1	1	2	0	1	1	1	1	2	0	0	0	1	1	1	1	1	2	0	1	0
676	1	0	0	0	0	2	2	0	2	2	0	0	1	1	0	0	0	1	1	0	1	0	2	2	0	0	0	2	0	2	0	2	2	0	2	0	1	1	0	1	0	1	1	2	1	1	0	1	0
677	1	0	1	0	0	1	1	0	1	1	1	1	1	1	0	0	1	0	0	0	2	2	0	1	1	1	0	2	2	1	2	0	2	0	0	2	1	0	1	0	1	0	0	2	1	2	0	0	1
678	0	0	0	0	0	2	1	0	1	1	1	2	2	1	1	1	1	0	0	0	2	0	2	1	1	2	0	2	1	1	1	1	1	2	1	2	2	1	0	0	0	0	0	2	1	1	0	1	1
679	0	0	0	0	0	1	2	0	1	1	1	0	0	0	0	0	1	1	0	0	1	0	1	1	0	0	1	1	0	0	1	1	2	1	1	1	2	0	0	1	1	0	0	2	0	0	0	0	0
680	0	0	0	0	0	0	1	0	2	2	0	1	2	2	0	1	0	2	2	2	0	1	2	2	0	0	0	2	0	2	0	1	1	0	0	2	1	0	0	1	1	0	0	2	1	0	0	2	0
681	0	0	0	0	0	1	1	1	1	1	0	1	2	2	0	0	1	0	0	0	2	0	2	2	0	0	1	2	2	1	1	0	1	1	1	1	2	0	0	1	1	0	0	2	0	0	0	2	0
682	0	0	0	0	0	1	2	0	1	0	1	1	1	1	0	0	1	1	1	1	1	0	2	2	0	0	0	2	2	2	0	0	0	0	0	2	2	0	0	0	2	0	0	2	1	0	0	1	1
683	0	0	0	0	1	1	2	0	2	0	0	0	1	1	0	0	2	1	0	1	2	1	2	2	0	1	0	2	0	2	0	0	0	0	0	2	2	0	0	1	1	0	0	2	0	0	0	2	0
684	1	0	0	0	0	0	2	0	2	1	0	1	1	1	0	0	1	1	1	1	2	1	1	1	1	1	1	2	1	0	1	1	2	0	0	2	1	1	0	0	0	0	0	2	1	1	0	2	0
685	1	0	0	0	0	1	2	1	2	2	0	0	0	0	0	0	2	0	1	1	2	0	2	2	0	0	0	1	1	1	0	0	1	0	1	2	2	1	0	0	0	0	0	2	1	1	0	0	0
686	0	0	0	0	1	2	2	0	2	2	0	0	1	0	0	0	0	0	0	0	2	0	2	2	0	0	1	1	1	0	0	2	1	0	2	0	1	0	0	0	1	0	0	2	0	0	0	0	0
687	1	0	0	0	0	0	2	1	2	1	0	0	0	1	0	0	1	2	1	1	1	0	2	2	0	0	0	2	1	2	0	0	1	1	1	1	1	0	0	1	1	1	1	2	0	0	0	1	0
688	0	0	0	0	0	0	1	0	2	1	0	0	0	0	0	0	2	1	1	0	2	0	1	1	0	0	0	2	2	1	2	0	1	0	1	2	2	0	0	1	1	0	0	2	0	0	0	2	0
689	0	0	0	0	0	1	2	1	1	1	0	0	0	0	0	0	1	0	0	0	2	1	1	2	0	0	0	2	0	1	1	0	0	0	1	1	1	0	0	0	2	1	1	2	1	1	0	1	1
690	1	0	0	0	0	1	2	0	2	2	0	1	1	0	0	0	2	0	0	0	2	1	2	2	0	0	0	2	1	2	0	0	2	1	1	1	1	1	0	0	1	0	0	1	0	0	0	0	0
691	0	0	0	0	0	1	1	0	0	0	2	1	1	0	1	1	2	2	2	2	0	0	2	2	0	0	0	2	2	1	2	1	1	0	0	2	1	0	0	0	2	1	0	0	2	1	0	1	0
692	1	0	0	0	0	0	2	0	2	2	0	0	1	0	0	1	2	2	1	1	2	1	1	1	1	1	0	2	0	2	0	1	1	1	0	2	1	0	0	1	1	0	0	0	0	0	0	2	0
693	1	0	0	0	1	2	1	0	1	1	1	0	1	0	0	0	0	2	2	1	0	1	2	2	0	0	0	2	1	2	0	1	2	1	0	2	1	0	0	0	2	0	0	1	1	1	0	2	0
694	1	0	0	0	0	2	1	1	2	2	1	1	1	0	1	1	2	0	0	0	2	0	2	2	0	0	1	2	1	1	0	1	1	1	2	0	2	1	0	0	1	1	1	2	1	2	0	2	0
695	0	0	0	0	1	1	2	0	2	2	0	1	1	2	0	0	1	2	0	0	1	0	1	1	0	0	0	2	0	2	0	0	1	1	0	1	2	0	0	0	2	0	0	2	1	1	0	0	0
696	1	0	0	0	0	0	2	0	2	1	0	1	1	1	0	0	1	2	0	0	2	1	1	2	0	0	0	2	0	1	2	1	2	0	0	2	1	0	0	1	1	0	0	2	1	1	0	2	0
697	1	0	0	0	1	1	1	0	0	0	2	0	0	0	0	0	1	1	0	1	1	1	1	1	1	1	0	2	0	1	1	0	1	1	1	1	1	0	1	0	1	0	0	0	0	1	0	2	0
698	0	0	0	0	0	1	1	0	1	1	1	1	1	1	0	0	0	2	1	1	0	0	1	1	1	1	1	1	1	2	0	1	2	0	0	2	2	0	0	0	1	1	1	2	1	1	0	2	0
699	1	0	0	0	0	0	2	1	1	1	0	0	1	0	0	0	1	0	0	1	2	0	2	2	0	0	0	1	2	1	0	1	2	0	1	1	1	0	0	0	2	1	1	1	0	0	0	1	0
700	0	0	0	0	1	1	1	0	0	0	0	1	1	1	0	0	1	1	1	1	2	1	1	1	1	1	0	1	2	0	1	2	2	0	1	1	2	0	0	0	2	0	0	2	1	1	0	2	0
701	0	1	0	0	0	1	1	0	1	0	1	0	1	1	0	0	2	2	2	2	2	0	0	2	0	0	0	1	2	0	1	0	2	2	0	2	2	0	0	0	2	0	0	2	0	2	0	1	0
702	0	0	0	0	0	1	2	0	1	1	0	0	2	1	0	1	1	1	0	0	1	1	2	2	0	0	1	1	0	0	1	2	1	0	0	2	0	1	0	1	0	0	0	1	0	0	0	1	0
703	1	0	0	0	0	0	2	0	2	1	0	0	0	0	0	0	2	0	0	0	1	1	2	2	0	0	0	2	1	2	0	0	1	0	0	2	0	0	0	1	0	0	0	0	0	0	0	1	0
704	1	0	1	0	0	1	2	0	2	1	0	0	2	2	0	0	0	0	0	0	1	1	1	1	1	1	0	1	0	1	1	0	2	1	1	1	0	0	0	1	1	0	0	2	1	1	0	2	0
705	0	0	0	0	0	1	2	0	2	2	0	0	0	0	0	0	1	0	0	0	2	0	2	2	0	0	0	2	1	0	2	0	0	0	0	2	2	0	0	0	2	0	0	2	0	0	0	1	0
706	1	0	0	0	0	0	2	1	2	2	0	0	0	0	0	0	0	0	0	0	2	0	2	2	0	0	0	1	0	2	1	0	1	1	0	2	2	0	0	0	1	0	0	1	0	0	0	2	0
707	0	0	0	0	0	0	2	0	1	0	0	1	1	1	0	0	1	2	0	0	2	1	2	2	0	0	0	1	2	0	1	0	1	0	0	2	1	0	0	0	1	0	0	2	0	0	0	0	0
708	1	0	0	0	0	1	2	1	1	1	0	0	0	0	0	0	0	1	0	0	0	0	2	2	0	0	1	2	0	1	0	0	2	1	0	2	1	0	0	1	1	0	0	2	1	0	0	2	0
709	0	0	0	0	1	1	2	0	2	1	0	0	1	0	0	0	1	1	0	0	2	0	2	2	0	0	1	2	1	1	0	2	2	0	1	1	1	0	0	1	1	0	0	2	1	1	0	2	0
710	0	0	0	0	0	0	1	0	1	1	0	0	2	0	0	0	1	1	0	0	1	1	2	2	0	0	0	1	1	0	1	0	1	0	1	1	1	1	1	1	0	0	0	2	0	0	0	0	1
711	1	0	0	0	0	1	2	0	2	0	1	1	2	2	0	0	0	2	0	0	2	1	1	1	1	0	0	1	0	1	0	0	0	0	1	1	1	0	0	2	0	0	0	1	0	1	0	2	0
712	1	1	0	0	1	1	1	1	1	1	1	0	2	1	0	0	1	1	0	0	1	0	1	1	1	1	0	2	0	2	1	2	1	0	0	2	2	0	0	0	1	1	1	1	1	1	0	2	0
713	0	0	0	0	0	2	2	0	2	1	1	0	2	2	0	0	1	1	1	1	1	0	2	2	0	1	0	2	0	2	0	0	2	2	1	1	2	0	0	1	1	1	0	1	1	0	0	1	0
714	0	0	0	0	1	2	2	0	1	1	0	0	1	1	0	1	1	2	1	1	2	0	1	1	0	0	0	0	1	0	1	1	1	0	0	2	2	0	0	1	1	0	1	2	1	0	0	1	0
715	1	1	0	0	0	1	2	0	1	1	0	0	0	0	0	0	0	2	0	1	1	0	1	1	0	0	0	2	1	1	2	1	2	1	0	2	1	0	0	0	0	0	0	2	0	0	0	1	0
716	1	0	0	0	1	1	2	0	1	0	0	1	1	1	0	0	1	1	1	0	2	0	1	2	0	0	0	2	0	2	1	0	1	0	1	2	1	1	1	0	1	1	0	1	0	0	0	1	1
717	0	0	0	0	0	0	1	0	1	0	1	0	0	0	0	0	2	0	0	0	2	1	1	1	1	1	0	2	0	2	0	1	1	1	1	1	1	0	0	1	1	0	0	2	2	0	0	1	0
718	0	0	0	0	0	0	2	0	2	1	1	0	0	0	0	0	2	0	0	0	1	0	2	2	0	0	0	1	1	0	1	0	1	0	1	1	1	1	1	1	0	0	0	1	1	1	0	2	0
719	1	0	0	0	0	1	2	0	2	1	0	0	0	0	0	0	0	1	1	1	2	0	2	2	0	0	0	2	0	2	1	1	2	0	1	1	2	0	0	1	0	0	0	2	0	2	0	1	0
720	1	0	0	0	0	0	2	1	2	2	0	0	0	0	0	0	2	1	1	1	2	0	1	1	1	1	0	2	0	2	1	0	2	0	0	2	2	0	0	1	1	0	0	1	0	1	0	0	1
721	1	0	0	0	0	1	2	0	1	0	0	0	0	0	0	0	2	2	2	2	2	0	2	2	0	1	0	2	0	2	1	0	1	1	0	2	1	1	0	0	0	0	0	2	0	1	0	2	0
722	1	1	1	0	0	1	2	0	0	0	0	1	2	1	0	0	2	2	2	2	1	0	0	2	0	0	0	0	1	0	1	0	1	1	0	2	0	1	1	1	0	0	0	2	1	0	0	1	0
723	1	0	0	0	0	1	2	0	1	1	1	1	1	1	0	0	1	0	0	1	2	0	2	2	0	0	0	2	0	1	1	1	1	1	2	0	2	0	0	1	1	0	0	1	0	1	0	2	0
724	0	0	0	0	0	0	2	0	2	2	0	0	1	1	0	1	1	2	2	1	0	1	2	2	0	0	1	1	0	0	1	1	1	2	1	1	2	1	0	0	1	0	0	1	0	0	0	2	0
725	1	0	0	0	0	2	2	1	2	1	0	1	2	1	0	1	1	2	1	1	1	0	1	1	0	0	0	2	0	2	1	1	2	0	1	1	0	2	0	0	0	0	0	2	1	0	0	1	0
726	1	0	0	0	1	2	2	0	1	1	0	0	1	0	0	0	2	1	1	1	2	1	0	0	1	1	0	0	1	0	1	2	1	1	0	2	1	0	0	1	1	1	1	2	0	0	0	1	1
727	0	0	0	0	0	0	2	0	2	0	0	1	1	1	0	0	1	1	0	0	1	0	2	2	0	0	0	1	2	0	1	1	0	0	0	2	0	1	0	0	1	0	0	2	0	2	0	1	0
728	0	0	1	0	0	1	2	0	1	1	1	1	2	2	0	1	1	1	1	1	2	0	2	2	0	0	0	2	0	1	1	0	0	0	0	2	1	0	0	1	1	1	0	1	1	0	0	2	0
729	1	0	0	0	0	1	2	1	2	2	0	0	1	0	0	1	0	1	1	1	2	0	0	0	0	0	0	1	1	1	0	1	1	1	0	2	1	0	0	2	0	1	0	1	0	1	0	1	0
730	1	0	0	0	1	2	1	2	2	2	0	0	0	0	0	0	2	0	0	0	2	0	2	2	0	0	0	1	2	0	1	1	1	0	0	2	2	1	1	0	1	0	0	2	0	0	0	2	0
731	0	0	0	0	0	0	2	0	1	1	0	1	1	1	0	0	0	0	0	1	2	1	2	2	0	0	0	2	1	1	2	1	2	0	1	1	1	0	0	2	0	0	0	2	0	1	0	2	0
732	0	0	0	0	0	1	1	0	0	0	0	1	0	0	0	0	2	0	0	0	1	1	0	1	1	1	0	2	0	2	1	1	1	0	0	2	1	0	0	0	2	1	1	2	0	1	0	1	0
733	1	0	0	0	0	1	0	0	0	0	1	0	0	0	0	0	1	1	0	1	1	1	2	2	0	0	1	2	1	1	0	0	2	1	2	1	0	0	0	1	0	1	1	2	1	1	0	2	0
734	0	0	0	0	1	2	2	0	0	0	1	0	0	0	0	0	1	1	1	1	1	0	2	2	0	0	0	1	1	1	0	0	1	1	0	1	1	0	0	1	1	1	1	2	1	1	0	2	0
735	1	0	0	0	0	1	2	0	2	1	0	0	0	0	0	0	2	1	0	0	2	0	2	2	0	0	0	2	1	1	2	0	2	2	1	2	2	0	0	1	1	0	0	2	0	0	0	0	1
736	0	0	0	0	1	2	1	0	1	1	2	0	1	0	0	0	1	1	1	1	0	0	2	2	0	1	0	2	1	2	1	1	1	0	0	2	1	0	1	0	1	1	1	2	1	0	0	2	0
737	0	0	1	1	0	1	1	0	0	0	0	1	1	1	0	0	1	0	0	0	2	0	2	2	0	0	0	1	0	1	0	0	1	1	0	2	1	0	0	0	2	0	1	2	1	0	1	2	0
738	0	0	0	0	1	2	1	0	1	1	0	0	1	0	0	0	2	2	2	1	1	1	2	2	0	0	0	2	2	0	2	0	2	1	1	1	1	0	0	1	1	0	0	2	1	1	0	0	1
739	1	0	0	0	0	1	0	0	1	1	0	0	0	0	0	0	2	0	0	0	2	0	2	2	0	0	0	2	0	0	1	0	1	0	1	1	1	0	0	0	1	0	0	0	0	0	0	0	1
740	0	0	0	0	2	2	2	0	2	0	0	0	0	0	0	0	0	0	0	0	2	1	1	1	1	0	0	1	1	1	0	2	2	0	0	2	1	0	0	1	0	0	0	0	0	0	0	2	0
741	0	0	0	0	1	1	2	0	1	1	0	0	1	0	0	0	1	1	1	0	2	0	2	2	0	0	0	1	1	1	1	0	0	0	2	0	2	0	0	0	2	1	1	1	1	0	0	1	1
742	1	0	1	0	0	1	2	1	2	2	0	1	2	1	0	0	0	0	0	0	2	0	1	2	0	0	0	1	1	0	1	2	2	0	2	0	2	0	0	0	2	1	0	1	0	0	0	1	0
743	0	0	0	0	0	1	2	1	1	1	0	0	0	0	0	0	1	0	0	0	2	0	2	2	0	0	0	2	1	1	2	0	2	0	0	2	1	1	0	0	0	0	0	2	0	0	0	1	0
744	0	0	0	0	0	1	2	0	1	0	0	0	1	0	0	1	1	1	0	1	2	0	2	2	0	0	0	2	0	2	1	0	2	1	0	2	1	0	1	0	1	0	0	1	0	0	0	1	0
745	0	0	0	0	2	2	2	1	1	1	0	0	0	0	0	0	0	1	2	1	2	1	2	2	0	0	0	2	1	1	2	1	2	0	1	1	1	0	0	2	0	1	1	2	0	0	0	1	0
746	1	0	0	0	0	2	2	0	2	1	0	0	0	0	0	0	2	1	1	1	2	1	2	2	0	0	1	2	0	1	0	1	1	1	1	2	2	0	0	0	1	0	0	2	0	1	0	2	0
747	0	0	1	0	0	1	1	0	0	0	0	1	1	1	0	0	1	0	1	1	2	0	2	2	0	0	0	2	0	1	1	0	2	0	0	2	1	1	0	0	1	0	1	1	1	1	0	2	0
748	1	0	0	0	0	0	2	1	2	1	0	1	1	1	0	0	1	2	2	2	1	1	2	2	0	0	0	2	0	2	0	1	1	1	1	1	1	0	0	1	1	0	0	0	0	0	0	1	1
749	1	0	0	0	0	0	2	0	2	1	0	0	1	0	0	1	2	0	0	0	1	1	2	2	0	0	0	2	0	2	1	0	1	0	1	2	2	0	0	0	2	1	1	1	0	0	0	2	0
750	0	0	0	0	0	0	1	1	2	2	0	0	0	0	0	0	1	1	0	0	1	2	0	1	1	1	0	1	2	0	1	2	1	0	0	2	2	1	0	0	1	0	0	1	0	0	0	0	1
751	1	0	0	0	0	0	1	0	0	0	0	0	0	0	0	0	1	2	2	2	1	0	2	2	0	0	0	2	0	2	0	0	1	1	1	1	2	0	0	1	0	1	1	2	0	1	0	2	0
752	0	0	0	0	1	2	2	0	2	2	0	0	0	0	0	0	0	1	0	0	2	1	1	2	0	0	0	2	0	1	1	1	1	1	1	1	2	0	0	0	2	1	0	1	1	0	0	2	0
753	1	0	0	0	0	1	1	0	0	0	1	0	1	1	0	0	1	2	0	1	1	0	2	2	0	0	1	2	1	0	1	0	1	0	1	1	2	0	0	0	2	0	0	1	0	1	0	2	0
754	1	0	0	0	1	2	2	0	1	1	0	0	0	0	0	0	2	1	1	0	2	0	2	2	0	0	0	2	1	2	0	1	1	0	2	1	2	0	0	2	0	1	1	2	1	1	0	1	0
755	1	0	0	0	0	1	1	0	1	1	0	0	1	0	1	1	0	2	0	1	1	0	2	2	0	0	0	2	2	1	2	2	1	0	1	1	1	0	0	0	2	0	0	1	0	1	0	2	0
756	1	0	0	0	1	1	2	0	1	1	0	1	1	1	0	0	1	2	1	1	1	0	2	2	0	0	0	2	1	1	2	0	1	1	1	1	0	0	1	0	0	0	0	2	0	0	0	2	0
757	1	0	0	0	0	1	2	0	2	2	0	2	2	1	1	1	0	0	0	0	2	0	2	2	0	0	0	2	0	2	0	0	0	0	0	2	1	0	0	0	2	0	0	2	0	0	0	0	1
758	1	0	0	0	0	1	1	0	2	2	0	0	0	0	0	0	2	0	0	1	2	0	2	2	0	1	1	2	0	1	0	1	1	0	0	2	1	0	1	0	0	1	0	1	1	0	0	1	1
759	1	0	1	0	0	1	1	0	1	0	1	1	0	0	0	0	1	1	1	1	1	0	1	1	0	1	0	1	1	1	1	1	1	0	1	1	1	0	0	0	1	0	0	2	1	1	0	1	1
760	1	0	0	0	0	0	1	0	2	1	0	0	0	0	0	0	0	0	0	0	2	0	2	2	0	0	0	1	0	1	2	1	1	0	1	1	1	0	0	1	1	0	0	0	0	0	0	0	1
761	1	0	0	0	0	1	2	1	2	2	0	0	2	0	0	0	1	0	0	0	2	0	2	2	0	0	2	2	1	0	1	2	2	0	1	1	1	0	0	0	1	0	0	1	0	0	0	2	0
762	0	0	1	0	0	1	1	0	1	1	0	0	1	0	0	0	1	0	1	1	1	0	1	1	0	0	1	2	1	1	0	0	1	2	2	1	2	0	0	0	1	1	1	1	1	1	0	2	0
763	1	0	0	0	0	1	2	0	1	0	1	0	0	0	0	0	2	1	1	1	1	0	1	1	0	1	0	2	0	2	1	1	1	0	0	2	1	0	0	1	0	1	0	0	1	0	0	2	0
764	0	0	0	0	0	1	2	0	2	1	0	0	1	2	0	0	1	0	0	0	2	0	2	2	0	1	0	2	1	1	2	0	1	1	0	2	2	1	0	0	1	1	0	0	1	0	0	2	0
765	0	0	0	0	0	1	2	0	1	1	0	1	1	1	0	0	2	1	1	1	2	0	2	2	0	0	0	2	1	1	2	0	1	0	1	2	1	0	0	0	1	0	0	2	0	0	0	2	0
766	1	0	0	0	0	1	1	0	1	1	1	0	0	0	0	0	1	2	2	1	0	0	2	2	0	2	0	1	1	1	0	2	1	0	0	2	1	0	0	2	0	1	1	2	1	1	0	1	0
767	1	0	0	0	0	1	2	0	1	1	1	1	1	1	0	0	0	2	0	0	1	0	2	2	0	0	0	2	0	1	2	1	1	0	1	1	2	0	0	0	2	1	1	1	1	2	0	2	0
768	0	1	1	0	0	2	2	1	2	2	0	1	1	1	0	0	2	2	1	1	2	0	2	2	0	1	0	2	0	2	0	1	2	2	2	1	1	0	0	1	0	0	0	2	1	0	0	2	0
769	0	0	0	0	0	1	1	1	1	1	1	0	2	1	0	0	1	0	1	1	2	0	2	2	0	0	0	1	1	1	1	2	1	0	0	2	2	0	0	0	2	0	0	2	0	1	0	2	0
770	0	1	1	0	0	2	2	0	2	0	1	0	0	0	0	0	1	1	1	1	2	0	1	1	0	0	0	0	2	0	0	0	0	0	0	2	1	0	1	0	1	1	1	1	1	0	0	1	1
771	1	0	0	0	1	2	2	0	0	0	0	0	2	1	0	1	1	0	0	0	2	0	0	0	0	1	1	2	1	2	0	0	2	0	1	1	2	0	0	1	0	0	0	1	1	1	0	2	0
772	0	0	0	0	0	1	2	0	1	0	1	1	2	1	0	1	1	0	0	0	1	1	2	2	0	1	0	2	1	1	1	1	2	0	1	1	1	0	0	0	2	0	1	2	1	0	0	0	1
773	0	0	0	0	0	1	1	0	2	2	0	1	1	1	0	0	1	2	1	1	1	0	2	2	0	0	0	2	0	2	0	0	2	2	1	2	1	0	0	1	0	2	1	2	1	0	0	2	0
774	0	0	0	0	1	1	2	0	1	0	1	1	2	2	0	1	1	1	1	1	1	0	1	1	0	0	0	1	2	1	0	0	1	1	0	2	2	0	0	1	1	0	0	2	2	0	0	1	1
775	1	0	0	0	0	1	2	0	1	1	0	1	2	1	0	0	0	2	0	0	2	0	1	1	0	0	0	0	2	0	0	0	2	2	0	2	1	0	0	1	0	1	1	1	0	0	0	2	0
776	1	0	1	0	1	1	2	0	2	0	0	0	1	0	0	0	2	1	1	0	2	1	2	2	0	1	0	0	1	0	1	1	1	0	1	1	1	1	0	1	1	1	1	2	1	2	0	1	0
777	1	0	0	0	1	1	2	0	1	1	0	0	0	0	0	0	1	0	1	1	2	0	2	2	0	0	0	2	1	1	1	0	2	0	0	2	2	0	0	1	1	0	0	2	0	0	0	1	0
778	1	0	1	0	0	2	1	1	1	1	1	1	2	1	0	0	1	1	1	1	1	2	2	2	0	0	0	2	2	1	2	0	1	1	0	1	1	0	0	1	1	0	0	1	1	0	0	2	0
779	1	0	0	0	0	2	2	0	1	1	0	0	0	0	0	0	0	2	0	1	1	0	2	2	0	0	0	2	1	2	1	2	2	0	1	1	1	0	0	0	1	0	0	2	0	2	0	2	0
780	0	0	0	0	0	0	1	1	1	1	0	0	0	0	0	0	1	0	0	0	2	0	2	2	0	0	0	0	2	0	0	1	0	0	0	2	2	0	0	0	2	0	0	1	0	0	0	0	1
781	1	0	0	0	0	1	2	0	2	0	0	0	0	0	0	0	0	1	1	0	1	0	1	1	0	0	1	2	1	1	0	2	1	0	1	1	1	0	0	1	1	1	1	1	1	1	0	2	0
782	1	0	0	0	0	1	2	0	2	1	0	1	1	1	0	0	0	1	2	1	2	0	2	2	0	0	0	2	2	1	1	2	1	0	0	2	1	0	0	0	1	0	0	2	1	0	0	0	0
783	1	0	0	0	0	0	2	0	1	1	0	0	0	0	0	0	0	2	1	1	2	0	1	1	0	0	0	2	0	0	1	0	2	1	1	1	1	1	0	1	1	0	0	1	0	1	0	1	0
784	1	0	0	0	0	1	2	1	1	1	0	0	0	0	0	0	2	1	0	1	2	0	2	2	0	1	0	2	1	0	2	1	1	0	1	1	2	0	0	0	1	0	0	2	0	0	0	2	0
785	1	0	1	1	1	2	2	0	2	2	0	1	1	1	0	0	1	0	0	0	2	0	2	2	0	0	0	2	1	1	1	1	2	0	2	2	1	1	0	0	1	0	0	1	0	0	0	2	0
786	0	1	0	0	0	0	1	0	2	1	0	1	0	0	0	0	2	1	1	0	2	1	1	1	1	1	0	1	1	1	1	1	1	1	0	2	0	0	0	1	1	0	0	2	1	1	0	2	0
787	1	0	0	0	0	1	1	1	1	1	0	0	1	0	0	0	2	0	0	0	2	1	1	1	1	1	0	2	0	1	1	1	2	0	1	1	1	0	0	2	0	1	1	1	1	1	0	0	1
788	0	0	0	0	0	1	1	0	2	2	0	2	2	2	0	0	1	0	0	0	2	0	1	1	0	0	0	2	0	2	0	0	1	0	0	2	2	0	0	1	1	0	0	2	1	0	0	1	0
789	1	0	0	0	0	2	2	0	1	0	0	0	0	0	0	0	1	1	0	0	1	0	1	2	0	0	0	2	0	1	1	0	2	1	2	1	1	0	1	0	1	0	0	2	1	1	0	2	0
790	0	0	0	0	1	2	2	0	2	0	0	1	1	1	0	0	2	0	0	0	2	0	1	1	0	0	0	2	1	2	1	0	2	0	0	2	1	0	0	0	1	1	1	2	2	0	0	1	1
791	1	0	0	0	1	2	2	0	1	0	1	0	0	0	0	0	2	1	0	0	2	0	2	2	0	0	0	2	1	1	1	0	0	1	0	2	1	1	0	0	1	0	0	2	0	0	0	2	0
792	0	0	0	0	0	1	2	0	1	0	0	0	0	0	0	0	1	1	0	0	2	1	1	2	0	0	0	1	1	1	1	0	1	0	1	1	1	0	0	1	1	0	0	1	0	0	0	1	0
793	0	1	1	0	0	1	2	0	2	1	0	0	0	0	0	0	0	1	1	1	2	0	2	2	0	0	0	1	2	0	1	0	1	0	1	1	1	0	0	0	1	1	0	1	1	0	0	2	0
794	1	0	0	0	0	2	2	0	1	1	1	0	1	0	0	0	0	0	1	1	2	1	1	2	0	0	0	2	0	2	0	2	2	0	0	2	2	0	0	2	0	0	0	0	0	0	0	1	0
795	1	0	0	0	0	1	1	1	2	2	0	1	1	1	0	0	1	0	0	0	2	0	2	2	0	0	0	1	1	1	0	0	2	2	1	1	2	0	0	0	2	1	1	1	1	2	0	2	0
796	1	0	0	0	1	1	2	0	2	1	0	0	0	0	0	0	0	1	2	1	1	0	2	2	0	0	0	1	2	1	0	0	0	0	0	2	0	0	0	1	0	0	0	2	0	1	0	1	0
797	1	0	1	1	1	2	2	0	2	1	0	0	1	0	0	0	1	0	1	1	2	0	2	2	0	0	0	2	0	2	0	1	2	0	1	1	0	0	0	2	0	1	1	2	1	1	0	2	0
798	1	0	0	0	1	2	1	0	0	0	1	1	1	1	0	0	2	0	0	0	2	0	2	2	0	0	0	2	0	1	2	0	2	0	1	1	1	1	0	0	1	1	0	0	2	1	0	0	1
799	0	1	0	0	1	1	2	0	2	1	1	1	1	1	0	0	1	0	1	1	2	0	2	2	0	1	0	2	1	1	2	1	1	0	0	2	1	1	0	0	1	1	1	1	1	2	0	1	0
800	0	0	0	0	0	1	1	1	1	1	1	0	0	0	0	0	1	1	1	1	1	1	2	2	0	0	0	1	0	2	1	2	1	1	0	2	1	0	0	1	1	0	0	0	0	0	0	0	1
801	0	1	0	0	0	1	2	0	1	0	0	1	0	0	0	0	2	0	0	0	2	0	1	1	1	2	0	2	0	0	0	0	0	0	0	1	2	0	0	2	0	0	0	1	1	1	0	2	0
802	0	0	0	0	0	2	1	1	1	1	0	1	1	0	1	1	1	1	1	1	1	1	1	2	0	0	0	2	1	1	2	0	2	2	0	2	1	0	1	0	1	0	0	2	0	2	0	0	1
803	0	0	0	0	0	0	2	0	1	1	0	2	1	1	0	0	1	1	2	2	1	1	1	2	0	0	0	2	0	2	1	1	1	0	0	2	2	0	0	0	2	0	0	2	1	0	0	1	1
804	1	0	1	0	1	2	2	1	2	2	0	1	1	1	0	0	0	0	0	0	2	0	2	2	0	0	0	2	1	1	1	1	1	0	0	2	1	2	0	0	0	1	1	2	1	0	0	0	0
805	1	0	0	0	0	2	1	1	1	1	0	1	2	1	0	0	1	1	0	0	1	0	2	1	1	2	0	1	2	0	1	1	1	2	1	2	1	0	0	1	1	1	1	2	0	0	0	2	0
806	0	0	0	0	1	1	2	0	2	2	0	0	2	1	0	0	1	1	1	1	1	0	1	1	0	0	0	2	1	1	2	1	1	1	1	1	1	0	0	0	2	1	1	2	0	0	0	0	0
807	1	0	0	0	1	1	2	0	1	1	1	0	0	0	0	0	1	0	0	0	2	1	1	1	1	0	0	2	0	1	2	0	0	0	0	2	2	0	0	0	2	0	0	2	1	1	0	1	0
808	1	0	0	0	0	1	1	0	0	0	2	1	1	1	0	0	0	2	2	2	0	0	2	2	0	0	0	1	2	1	0	1	2	1	1	0	1	1	0	0	1	0	0	1	0	1	0	0	0
809	1	0	0	0	0	2	2	1	2	2	0	0	1	0	0	0	0	2	1	1	2	0	1	1	0	0	0	2	0	2	0	0	1	1	0	2	2	0	0	1	1	0	0	1	0	0	0	1	0
810	0	0	0	0	1	1	1	0	1	0	1	0	2	0	0	0	2	1	1	1	1	0	0	0	0	0	0	2	1	2	0	0	1	0	1	1	1	0	1	0	1	0	0	1	1	0	0	1	1
811	0	0	0	0	0	1	1	0	0	0	1	1	2	2	0	1	1	1	1	0	2	1	2	2	0	0	0	2	1	1	2	1	2	1	0	2	1	0	0	0	2	0	0	2	0	0	0	2	0
812	1	0	0	0	0	2	2	0	2	2	0	0	0	0	0	0	1	1	0	0	1	2	1	1	1	1	0	2	1	2	0	1	2	0	2	0	2	0	0	0	2	0	0	1	0	0	0	1	0
813	0	0	1	0	0	1	2	0	2	0	0	0	1	0	0	0	0	1	0	0	1	0	2	2	0	0	0	2	2	0	2	0	2	0	0	2	1	0	0	0	2	1	0	1	1	1	0	1	0
814	1	0	0	0	1	2	2	0	1	1	0	1	1	1	0	0	1	1	1	1	2	1	2	2	0	0	0	2	0	0	1	1	1	0	1	1	0	1	0	0	1	0	0	2	0	1	0	2	0
815	0	0	0	0	0	1	1	0	0	0	0	0	0	0	0	0	1	2	2	2	1	0	2	2	0	0	1	2	1	1	0	0	0	1	2	1	0	1	0	1	0	1	1	2	1	0	0	0	0
816	1	0	0	0	0	1	2	1	2	2	0	1	1	1	0	0	0	1	1	1	1	0	2	2	0	0	0	2	1	1	2	0	2	2	1	1	1	0	1	0	1	1	1	1	1	1	0	2	0
817	0	1	1	0	0	2	1	0	1	0	1	0	0	0	0	0	1	0	0	0	2	1	2	2	0	0	0	0	1	0	1	0	0	0	1	1	1	1	0	0	2	0	0	2	2	0	0	2	0
818	0	0	0	0	0	1	2	0	2	2	0	1	1	0	0	0	1	1	1	1	1	0	2	2	0	0	0	2	1	1	2	0	0	0	2	0	2	0	0	0	2	1	1	2	0	0	0	0	0
819	1	0	0	0	0	2	2	0	0	0	1	0	0	0	0	0	1	1	1	1	0	1	2	2	0	0	0	2	0	2	0	1	2	0	1	1	2	0	0	1	1	0	0	2	1	1	0	1	1
820	1	0	1	0	0	1	2	1	2	1	0	0	1	0	0	1	2	0	0	0	2	1	2	2	0	1	0	2	1	1	1	1	0	0	1	1	2	0	0	0	2	0	0	2	1	0	0	1	0
821	1	0	0	0	1	2	2	1	2	1	0	0	0	0	0	0	0	0	0	0	1	1	2	2	0	0	1	2	0	1	0	0	1	0	1	1	1	0	0	1	1	0	1	2	1	1	0	1	1
822	1	0	0	0	0	1	2	0	2	2	0	1	2	1	0	0	0	0	0	0	1	0	2	2	0	0	0	2	0	1	1	0	1	1	2	0	2	0	0	1	1	0	0	2	0	0	0	1	0
823	0	0	0	0	2	2	2	0	1	0	1	1	1	1	0	0	2	0	0	0	2	0	2	2	0	0	0	2	1	2	1	1	1	0	0	2	1	0	0	1	1	1	1	2	2	1	0	1	1
824	1	0	0	0	1	2	1	0	2	1	0	0	1	0	0	0	1	1	0	0	1	0	2	2	0	0	0	2	1	1	2	0	2	0	1	1	2	0	0	0	2	0	0	2	0	0	0	1	0
825	0	0	0	0	0	1	1	0	1	1	1	1	1	1	0	0	1	0	1	1	2	1	0	1	0	1	0	2	2	2	0	2	1	1	0	2	2	0	0	0	2	1	1	2	1	0	0	2	0
826	0	0	0	0	1	1	1	0	1	0	1	0	0	0	0	0	1	0	1	0	1	0	2	2	0	0	0	1	1	1	0	0	2	0	1	1	2	0	0	0	2	0	0	1	0	1	0	2	0
827	0	0	0	0	0	0	1	0	1	1	1	0	0	0	0	0	0	2	0	0	1	1	2	2	0	0	0	2	0	1	2	1	1	0	0	2	1	0	0	0	2	0	0	1	1	0	0	0	1
828	1	0	0	0	1	2	2	0	1	1	0	1	1	1	0	0	1	0	1	1	2	1	0	1	0	0	0	1	2	0	1	1	1	0	0	1	1	0	0	0	2	0	0	1	1	1	0	1	1
829	1	0	0	0	0	2	1	0	2	1	0	0	0	0	0	0	2	0	0	0	2	1	1	2	0	0	0	1	1	1	1	1	1	2	1	1	2	0	0	0	2	0	0	2	0	0	0	0	0
830	0	0	0	0	0	0	1	0	2	2	0	0	1	0	0	0	2	1	0	1	2	1	2	2	0	0	0	2	1	2	0	1	1	1	0	2	2	0	0	0	2	0	0	1	0	0	0	1	0
831	0	0	0	0	0	0	2	1	2	1	0	0	1	1	0	0	1	2	1	0	1	0	2	2	0	1	0	1	1	1	0	1	1	1	1	1	1	0	0	1	1	1	1	1	1	1	0	1	0
832	1	0	0	0	0	0	1	0	2	1	0	0	0	0	0	0	1	0	0	0	2	0	2	2	0	0	0	0	1	1	0	0	2	0	0	2	2	0	0	0	2	0	0	2	1	1	0	2	0
833	1	0	0	0	1	2	1	1	1	1	0	0	1	0	0	0	1	2	0	0	1	0	2	2	0	1	0	2	1	2	1	0	1	0	0	2	2	1	0	0	1	0	0	1	0	0	0	1	1
834	1	1	0	0	0	1	1	0	1	0	1	1	2	1	0	0	2	0	0	0	2	0	2	2	0	0	0	1	1	1	0	0	1	2	2	1	2	0	0	0	1	0	0	2	0	1	0	2	0
835	1	0	0	0	0	1	2	0	1	1	0	0	1	0	0	0	2	0	0	1	2	0	2	2	0	1	0	1	1	0	0	0	0	0	0	2	2	0	0	0	2	1	1	1	1	2	0	1	0
836	0	0	0	0	1	2	2	0	1	0	1	1	1	0	1	1	2	0	0	1	1	1	2	2	0	0	0	1	0	1	1	0	2	0	0	2	1	0	0	1	1	0	1	2	1	1	0	1	1
837	0	0	0	0	0	0	2	0	2	2	0	0	0	0	0	0	0	1	1	2	1	0	2	2	0	0	0	1	0	2	1	0	2	1	1	1	1	0	0	1	1	0	0	1	0	0	0	2	0
838	0	0	1	0	0	2	1	1	2	2	0	0	2	1	0	1	2	0	0	0	1	0	2	2	0	1	0	2	0	1	1	1	2	0	2	0	1	0	0	0	2	0	0	2	1	0	0	1	0
839	1	0	0	0	0	1	2	0	0	0	0	0	2	0	0	0	0	2	2	1	1	0	1	1	0	1	0	2	0	2	0	0	2	1	0	2	2	0	0	0	2	0	0	1	0	0	0	1	1
840	1	1	0	0	0	1	2	1	1	1	0	0	0	0	0	0	2	1	0	0	2	2	0	1	1	1	0	2	0	2	1	1	2	1	0	2	2	0	0	1	1	1	1	2	0	0	0	1	0
841	1	0	0	0	0	0	2	1	2	1	0	1	2	1	0	0	1	2	1	1	1	1	1	2	0	0	1	1	1	0	0	0	1	0	2	0	2	1	1	0	1	0	0	1	0	1	0	2	0
842	1	0	0	0	0	0	1	0	0	0	1	1	2	0	1	1	0	2	1	1	0	0	1	1	0	1	0	1	1	0	0	1	2	2	1	2	2	0	0	0	2	0	0	2	0	0	0	2	0
843	0	0	0	0	0	1	0	0	0	0	1	1	2	1	0	0	0	2	2	1	0	0	2	2	0	1	0	2	0	2	1	0	0	1	0	2	1	0	1	0	1	0	0	1	0	1	0	2	0
844	0	0	0	0	0	0	1	0	0	0	0	0	0	0	0	0	1	0	0	0	2	0	1	1	1	1	0	1	2	1	0	1	2	0	1	1	2	0	0	2	0	0	1	2	1	0	0	2	0
845	0	0	0	0	0	1	2	0	2	2	0	0	0	0	0	0	1	0	0	0	2	0	1	2	0	0	0	2	0	2	1	0	1	1	0	2	1	1	0	1	1	0	0	1	0	0	0	1	0
846	1	0	0	0	0	0	2	0	2	1	0	0	1	0	0	1	2	1	0	1	2	0	2	2	0	0	0	2	1	1	1	1	2	0	1	1	1	0	0	0	2	0	0	2	0	0	0	1	0
847	1	0	0	0	0	0	1	0	0	0	0	0	2	1	0	1	1	2	1	0	0	0	2	2	0	0	0	2	1	0	1	1	1	1	1	2	2	1	0	0	1	0	0	2	0	0	0	1	0
848	1	0	0	0	0	1	1	0	0	0	2	1	2	1	0	0	1	0	0	0	2	0	2	2	0	0	0	2	0	1	0	0	1	0	1	1	0	0	0	2	0	0	0	1	0	0	0	2	0
849	1	0	0	0	0	0	1	0	1	1	1	0	0	0	0	0	1	0	0	0	2	1	2	2	0	0	0	0	2	0	0	0	1	0	1	2	1	0	0	2	0	0	0	1	0	0	0	0	0
850	1	1	0	0	1	1	2	0	2	1	0	1	1	1	0	0	0	0	0	0	2	0	2	2	0	0	0	2	0	1	0	0	2	2	0	2	1	1	1	0	0	0	0	1	0	0	0	2	0
851	1	0	0	0	0	1	2	0	1	0	1	0	1	1	0	0	0	2	1	1	2	1	2	2	0	0	0	2	0	1	2	0	1	0	0	2	2	0	0	1	1	0	0	2	1	0	0	1	0
852	0	0	0	0	0	1	2	0	2	1	0	0	0	0	0	0	1	0	0	0	2	0	2	2	0	0	0	1	1	1	0	1	1	0	1	1	2	1	0	0	1	0	0	2	1	1	0	1	1
853	0	0	0	0	0	0	1	0	2	2	0	0	0	0	0	0	2	0	1	1	2	1	2	2	0	0	0	2	1	2	1	2	2	0	1	1	2	0	0	0	1	0	0	2	2	1	0	1	1
854	1	0	0	0	0	0	2	0	2	0	0	0	1	0	0	0	1	1	1	1	1	0	2	2	0	0	0	2	0	2	0	1	1	2	0	2	2	0	0	0	2	0	0	2	0	0	0	0	0
855	0	0	0	0	0	0	1	0	2	1	0	1	1	1	0	0	2	1	1	1	1	0	2	2	0	1	0	1	2	1	0	1	1	0	0	2	1	0	0	0	1	1	0	1	1	0	0	1	1
856	0	0	0	0	0	1	1	1	1	1	1	1	2	1	1	1	1	1	1	0	2	0	2	2	0	2	0	1	2	0	1	2	2	0	1	1	1	0	0	0	2	0	0	1	0	0	0	1	0
857	1	0	1	0	0	1	1	1	1	1	1	0	0	0	0	0	2	2	2	2	1	1	2	2	0	0	0	2	0	2	1	1	2	0	0	2	1	0	0	1	0	0	0	1	0	0	0	1	1
858	0	0	0	0	1	1	1	0	1	1	0	1	1	1	0	0	2	1	0	1	2	0	2	2	0	0	0	1	1	1	0	1	2	1	0	2	1	0	0	2	0	1	0	1	1	0	0	0	0
859	1	0	0	0	0	0	1	0	1	1	0	0	0	0	0	0	1	0	0	0	2	1	2	2	0	0	0	2	0	2	0	0	0	1	0	2	2	0	0	1	1	0	0	2	0	0	0	1	0
860	0	0	0	0	0	2	2	0	0	0	0	0	2	2	0	0	0	1	1	1	2	1	2	2	0	0	0	2	1	1	2	0	0	0	0	2	1	0	0	1	1	1	1	2	1	0	0	1	0
861	1	0	0	0	1	2	2	1	1	1	0	1	1	1	0	0	2	1	1	1	1	1	2	2	0	1	0	2	0	2	1	0	1	0	1	1	1	0	0	1	1	0	0	2	0	0	0	2	0
862	0	0	0	0	1	2	2	0	1	0	0	0	1	0	0	0	1	1	2	1	2	0	2	2	0	0	0	2	0	1	2	1	2	0	0	2	1	0	0	1	1	0	0	2	0	0	0	2	0
863	1	0	0	0	0	1	2	0	1	0	0	0	0	0	0	0	1	2	0	1	1	0	1	1	0	0	0	1	0	1	0	0	1	0	0	2	1	1	0	1	1	0	0	2	0	2	0	2	0
864	0	0	0	0	0	1	1	0	1	1	1	1	1	1	0	0	1	2	1	1	1	0	2	2	0	0	0	1	2	0	1	0	1	1	1	1	2	0	0	0	2	2	2	2	1	1	0	2	0
865	1	0	0	0	0	1	2	0	2	2	0	0	0	0	0	0	2	1	1	1	2	1	0	1	1	1	1	2	0	1	0	1	2	1	0	2	2	0	0	0	2	0	0	2	0	0	0	0	0
866	1	0	0	0	0	0	2	1	2	2	0	0	0	0	0	0	0	1	0	0	0	1	1	1	0	1	0	2	0	2	1	0	0	0	2	0	1	0	0	1	1	2	2	2	2	1	0	1	1
867	0	0	0	0	0	0	2	0	2	1	0	1	1	1	0	0	1	2	2	2	1	0	2	2	0	0	0	2	1	2	1	0	1	1	1	1	1	0	0	2	0	0	0	2	0	0	0	1	0
868	1	0	0	0	0	1	1	0	1	0	1	0	1	0	0	0	1	2	1	1	1	0	2	2	0	0	0	2	1	1	2	1	0	0	0	2	1	0	0	1	1	0	0	2	0	0	0	2	0
869	0	0	0	0	0	2	2	0	1	0	0	1	1	1	0	0	1	0	0	0	2	0	2	2	0	0	0	2	0	2	0	1	2	1	2	1	1	0	0	0	2	0	0	2	0	1	0	0	0
870	1	0	0	0	1	2	2	0	2	1	0	0	0	0	0	0	1	1	1	1	1	0	1	2	0	0	0	2	0	2	1	0	0	1	0	2	2	0	0	2	0	0	1	2	1	1	0	1	1
871	1	0	0	0	1	2	2	0	1	1	0	1	2	1	0	0	2	1	1	1	2	0	1	1	0	1	0	1	1	1	0	0	2	1	0	2	1	0	0	1	1	0	0	1	0	0	0	2	0
872	1	1	0	0	0	1	0	0	1	1	0	0	0	0	0	0	1	2	1	1	1	0	2	2	0	1	0	2	1	2	1	2	2	0	1	1	1	1	0	1	1	0	0	2	2	0	0	0	1
873	0	0	0	0	1	2	1	0	0	0	0	1	1	1	0	0	2	0	0	0	2	0	2	2	0	0	0	1	1	1	0	0	1	0	0	2	0	0	1	1	0	0	0	2	0	0	0	1	0
874	1	0	1	0	0	2	2	0	2	2	0	0	0	0	0	0	2	0	0	1	2	0	0	2	0	0	0	2	1	1	2	1	2	0	1	1	1	0	0	0	1	1	1	2	0	0	0	0	0
875	1	0	0	0	0	2	2	1	2	1	0	0	0	0	0	0	2	0	0	0	2	1	2	2	0	0	0	2	0	2	0	0	1	1	0	1	1	0	0	0	2	0	0	2	0	1	0	0	1
876	0	0	1	1	0	2	2	0	2	1	1	1	1	1	0	0	1	1	1	1	2	1	2	2	0	0	0	0	1	0	1	2	1	0	0	2	1	0	0	1	1	1	0	1	0	0	0	0	0
877	1	0	0	0	0	1	2	1	1	1	0	0	2	1	0	1	1	0	1	1	2	0	2	2	0	0	0	1	1	1	0	0	1	1	0	2	1	0	0	0	1	1	1	1	1	2	0	0	0
878	1	0	0	0	1	1	1	0	0	0	1	0	0	0	0	0	1	0	1	0	1	0	2	2	0	1	1	2	1	1	0	1	2	0	0	2	1	1	0	0	1	1	1	1	1	0	0	1	0
879	0	0	0	0	0	1	1	0	1	0	1	0	1	0	0	1	1	0	1	2	1	0	2	2	0	0	0	2	0	2	2	0	1	0	1	1	1	0	0	1	1	0	0	2	1	0	0	1	0
880	0	0	0	0	0	1	2	0	2	0	0	0	2	0	0	0	0	0	0	0	2	0	1	1	1	1	0	2	0	2	0	2	1	0	0	2	0	1	0	1	0	0	0	1	1	1	1	0	1
881	1	0	0	0	0	1	1	1	1	1	1	1	1	1	0	0	0	0	0	0	1	0	2	2	0	0	0	1	0	1	1	0	1	0	1	1	1	0	0	2	0	0	0	2	1	0	0	1	0
882	1	0	0	0	0	2	2	1	2	2	0	1	1	1	0	0	1	1	1	1	2	0	2	2	0	0	0	2	0	2	1	1	1	0	0	2	2	0	0	0	2	1	1	2	1	0	0	2	0
883	0	0	0	0	0	1	2	0	1	1	0	0	0	0	0	0	1	2	1	1	1	0	2	2	0	0	0	1	1	1	0	0	2	0	0	2	2	0	0	0	2	0	0	1	0	0	0	2	0
884	0	0	0	0	0	2	2	0	2	1	0	0	0	0	0	0	1	1	1	1	2	0	2	2	0	1	0	1	0	1	1	2	1	0	0	2	1	1	1	0	0	1	1	1	0	0	0	2	0
885	1	0	0	0	0	0	1	0	1	1	0	1	1	1	0	0	2	0	0	0	2	0	1	2	0	0	0	2	1	1	2	0	0	0	0	2	1	0	1	1	0	1	1	2	1	1	0	2	0
886	0	0	0	0	0	0	2	0	1	1	1	0	1	0	0	1	1	0	0	1	2	0	2	2	0	0	0	2	0	2	0	2	1	0	0	2	1	1	0	0	1	1	1	1	1	1	0	2	0
887	1	0	0	0	0	0	2	0	1	0	1	0	0	0	0	0	1	1	1	1	1	0	2	2	0	0	0	2	1	1	2	1	2	0	0	2	1	1	0	0	0	0	0	1	1	0	0	2	0
888	1	0	0	0	1	2	2	0	0	0	0	1	1	1	0	0	1	1	1	1	0	0	2	2	0	0	0	1	1	1	1	0	1	1	0	2	2	0	0	0	1	0	0	2	0	0	0	0	1
889	1	0	0	0	0	0	1	0	1	0	1	0	1	0	0	0	0	0	0	0	2	0	2	2	0	0	0	2	0	2	0	1	2	0	0	2	2	1	0	0	1	0	0	1	1	0	0	0	1
890	0	0	1	0	0	2	2	0	2	1	0	0	1	0	1	1	1	0	0	0	2	1	2	2	0	0	0	2	0	2	1	0	1	0	0	2	1	1	1	0	0	0	0	1	0	0	0	1	1
891	0	0	0	0	1	1	2	0	2	1	0	0	1	0	0	0	1	1	2	2	1	0	1	1	1	1	0	2	0	1	2	1	2	2	2	1	1	1	0	1	1	0	0	2	0	0	0	0	0
892	1	0	0	0	0	0	2	0	2	1	0	0	0	1	0	0	0	1	0	0	0	1	1	2	0	0	0	1	2	1	0	0	2	2	0	2	0	0	0	1	1	0	0	2	0	0	0	2	0
893	1	0	0	0	0	0	1	1	2	2	0	0	1	0	0	0	0	2	0	0	1	1	2	2	0	0	0	2	1	1	1	0	2	2	1	1	1	0	0	1	1	0	0	2	0	2	0	1	0
894	0	0	1	0	0	1	1	0	1	1	0	0	0	0	0	0	1	2	1	1	1	0	2	2	0	0	0	0	1	0	1	0	1	0	1	1	0	0	1	0	0	0	0	1	0	0	0	2	0
895	1	0	0	0	0	0	2	0	1	1	0	1	1	1	0	0	0	0	0	0	2	0	1	1	0	0	0	2	1	1	1	0	2	2	1	1	1	0	0	1	0	0	0	0	0	0	0	2	0
896	1	0	0	0	0	1	2	1	2	1	0	0	1	1	0	0	2	1	0	1	2	1	2	2	0	0	0	1	1	1	0	1	1	0	0	2	2	0	0	1	1	0	0	2	0	2	0	2	0
897	1	0	0	0	0	0	2	0	2	1	0	0	0	0	0	0	1	2	1	1	1	0	2	2	0	0	0	2	0	2	0	2	2	0	1	1	0	1	0	1	0	0	0	2	0	0	0	1	1
898	0	0	0	0	0	2	2	1	2	1	0	1	1	1	0	0	0	0	1	1	2	0	2	2	0	0	0	1	1	1	1	0	1	1	2	0	2	0	0	0	1	0	0	2	0	2	0	2	0
899	1	0	0	0	0	2	2	1	2	2	0	1	2	1	0	0	1	1	1	1	0	0	2	2	0	0	1	2	1	0	1	1	1	1	2	0	1	1	0	0	0	0	0	2	0	0	0	1	0
900	0	0	0	0	0	2	2	0	1	1	0	0	2	0	0	0	2	0	0	0	2	0	2	2	0	0	0	1	1	1	0	1	1	0	0	2	1	1	0	0	1	0	0	2	0	1	0	1	0
901	1	0	0	0	0	1	2	0	1	0	0	1	2	2	0	1	1	2	1	1	2	0	2	2	0	0	0	2	0	2	0	1	1	0	0	2	1	0	0	1	1	0	0	1	0	1	0	1	1
902	0	0	0	0	0	1	2	0	1	0	0	0	1	0	0	0	0	1	0	0	0	0	1	2	0	0	0	2	0	1	1	1	0	0	1	1	1	0	0	1	1	0	0	2	0	2	0	1	0
903	1	0	1	0	0	1	2	0	1	0	1	0	0	0	0	0	0	1	0	0	0	0	2	2	0	0	0	1	2	0	1	1	0	0	0	2	1	0	1	0	1	0	0	2	1	1	0	1	0
904	0	0	0	0	0	1	2	0	2	1	0	0	0	0	0	0	1	0	0	0	2	1	2	2	0	0	1	1	1	2	0	1	1	0	0	2	1	0	0	1	1	0	0	1	1	1	0	2	0
905	1	0	0	0	0	1	2	1	2	2	0	0	1	1	0	1	2	0	0	0	2	2	0	1	1	1	0	2	1	2	0	2	1	0	1	1	2	0	0	2	0	0	0	2	0	0	0	0	0
906	1	1	0	0	1	1	2	0	2	1	1	0	0	0	0	0	1	1	1	1	2	1	2	2	0	0	0	2	0	2	0	1	1	1	1	1	2	0	0	1	1	0	0	1	0	0	0	2	0
907	1	0	0	0	0	1	2	0	2	0	0	0	1	0	0	0	2	2	2	2	1	0	2	2	0	0	0	2	1	1	2	1	1	0	0	1	2	1	0	0	1	0	0	1	0	0	0	1	0
908	0	0	0	0	0	1	2	0	1	1	1	0	0	0	0	0	1	0	1	0	1	0	2	2	0	1	0	2	0	2	0	1	2	1	0	2	2	0	0	1	1	0	0	2	0	0	0	2	0
909	0	1	1	0	0	2	1	0	1	1	0	0	1	0	0	0	2	0	0	0	2	0	2	2	0	0	0	2	0	2	1	0	0	0	0	2	2	0	0	0	1	2	2	2	2	1	0	0	1
910	1	0	0	0	0	1	1	0	0	0	2	0	2	0	0	0	2	0	0	0	2	0	1	1	0	0	0	2	1	1	1	2	2	0	2	0	1	0	0	1	1	0	0	2	0	0	0	1	0
911	1	0	0	0	1	1	1	0	1	0	1	0	2	0	0	0	1	1	0	0	1	0	2	2	0	0	0	2	1	2	0	0	1	0	0	2	1	0	0	0	2	0	0	2	0	0	0	1	0
912	1	0	0	0	0	2	2	0	1	1	0	1	1	1	0	0	0	2	0	1	1	0	2	2	0	0	0	1	1	1	0	0	0	1	0	2	1	1	0	0	1	1	0	1	2	0	0	1	0
913	0	0	0	0	0	2	2	1	2	2	0	1	1	1	0	0	1	1	1	1	2	1	2	2	0	0	0	2	0	2	0	1	1	0	1	1	1	0	1	0	1	2	2	2	1	1	0	2	0
914	1	0	0	0	0	0	2	0	0	0	0	1	1	1	0	0	2	2	0	0	1	0	2	2	0	0	0	2	1	1	2	0	1	0	1	1	2	0	0	2	0	0	0	2	1	1	0	1	0
915	0	0	0	0	2	2	1	0	2	1	0	0	0	0	0	0	0	1	1	0	1	0	1	1	0	0	0	1	2	1	0	0	1	1	1	2	1	0	0	2	0	0	0	1	0	0	0	0	0
916	1	0	0	0	1	2	1	0	1	1	1	0	1	0	0	0	1	0	0	0	2	0	1	1	0	1	0	2	2	2	0	2	2	0	1	1	2	0	0	1	1	0	0	2	1	1	0	1	0
917	1	0	1	1	0	1	2	0	1	1	1	0	0	0	0	0	1	1	1	1	1	1	2	2	0	0	1	2	1	0	1	0	1	1	1	1	2	0	0	1	1	1	0	1	1	0	0	1	0
918	1	0	0	0	0	1	2	1	2	1	0	1	1	1	0	0	2	0	0	0	2	0	2	2	0	0	1	2	1	1	0	0	2	1	0	2	1	0	0	0	2	0	0	1	0	0	0	2	0
919	0	0	0	0	1	1	2	0	1	1	1	1	1	1	0	0	1	0	0	0	2	0	2	2	0	0	0	2	1	1	1	0	2	0	0	2	1	0	1	0	1	0	0	2	0	0	0	2	0
920	0	0	0	0	0	1	0	0	0	0	2	1	1	0	1	1	2	0	0	0	2	0	2	2	0	0	0	2	1	2	1	0	1	1	1	2	1	1	0	0	2	0	0	1	0	0	0	1	0
921	0	0	0	0	0	0	2	0	1	0	0	0	2	1	0	1	1	1	1	1	2	0	1	1	1	1	0	2	0	2	1	1	1	1	2	0	0	0	0	1	0	1	1	2	1	0	0	2	0
922	0	0	1	0	0	2	2	1	1	1	0	2	2	1	1	1	0	2	1	1	2	0	1	1	0	0	0	2	0	2	0	1	1	0	1	1	2	0	0	1	1	0	0	2	0	1	0	1	0
923	1	0	0	0	0	0	2	1	2	1	0	0	0	0	0	0	1	1	1	1	2	0	2	2	0	0	0	2	1	1	1	0	1	1	1	1	2	0	0	1	1	1	1	2	1	2	0	0	0
924	0	0	0	0	0	1	2	1	2	2	0	0	1	0	0	0	0	0	1	1	2	0	1	1	0	0	0	1	1	1	0	0	0	1	0	2	1	1	0	0	1	0	0	0	0	0	0	1	0
925	0	0	0	0	0	1	2	0	1	0	0	1	2	2	0	0	1	0	0	0	2	0	2	2	0	0	0	2	0	1	2	2	1	0	1	1	1	0	0	1	1	0	0	2	1	2	0	1	0
926	1	0	0	0	0	1	2	1	2	1	0	0	0	0	0	0	1	1	1	1	1	0	2	2	0	0	2	2	1	0	1	1	1	1	1	2	2	0	0	1	1	0	0	2	1	0	0	1	0
927	1	0	0	0	0	0	2	1	2	1	0	0	1	0	0	0	0	1	0	0	2	1	2	2	0	0	0	1	1	1	0	1	1	1	1	1	2	0	0	0	2	1	1	2	0	0	0	2	0
928	0	0	0	0	0	1	1	0	2	2	0	0	1	0	0	0	2	2	1	1	1	1	2	2	0	0	0	1	1	1	0	2	2	0	1	1	1	1	0	0	1	0	0	1	1	0	0	2	0
929	1	0	0	0	0	1	0	0	0	0	1	1	1	1	0	0	1	1	1	1	1	1	1	1	0	0	2	2	1	0	1	1	1	0	1	1	0	1	0	0	1	1	1	1	1	2	0	1	0
930	0	0	0	0	0	0	2	0	1	1	0	0	0	0	0	0	0	2	0	1	1	0	2	2	0	0	0	2	0	1	1	1	1	0	1	1	2	0	1	0	1	1	1	1	1	1	0	1	0
931	1	0	0	0	0	0	2	0	2	1	0	0	1	0	0	0	0	0	0	0	2	0	2	2	0	0	0	2	2	1	2	2	1	0	0	2	2	0	0	1	1	0	0	2	0	0	0	1	0
932	1	0	0	0	0	2	2	0	0	0	0	0	0	0	0	0	0	1	2	1	2	0	0	2	0	0	0	1	1	1	0	1	2	0	0	2	1	0	0	0	0	1	1	1	1	0	0	1	0
933	0	0	0	0	0	0	2	1	2	1	0	0	2	1	0	1	0	2	2	1	0	1	2	2	0	0	0	1	0	1	2	0	0	0	0	2	2	0	0	1	1	2	2	2	2	1	0	1	0
934	1	0	0	0	0	1	2	0	2	0	0	1	1	1	0	0	1	1	1	0	2	0	1	2	0	0	0	2	2	1	1	0	1	0	2	0	1	1	0	1	1	0	0	0	0	0	0	0	1
935	1	0	0	0	0	0	1	1	1	1	1	0	0	0	0	0	0	1	1	2	1	0	2	2	0	0	0	2	0	1	1	0	1	0	0	2	1	0	0	0	2	0	0	2	0	0	0	1	0
936	0	0	0	0	0	1	1	0	1	1	1	0	1	0	0	0	1	1	0	0	2	1	1	1	1	1	0	2	0	2	0	0	2	1	1	2	1	1	1	0	1	0	0	0	0	0	0	2	0
937	1	0	0	0	0	0	2	1	2	2	0	1	1	1	0	0	1	1	1	1	1	0	2	2	0	0	0	2	0	2	0	2	1	0	0	2	1	0	0	2	0	0	0	2	0	0	0	0	2
938	1	0	0	0	0	1	2	0	2	2	0	1	1	1	0	0	1	0	0	1	2	0	2	2	0	0	0	2	0	2	0	1	1	2	1	2	1	0	0	2	0	0	0	2	0	0	0	1	0
939	0	0	0	0	0	0	1	0	0	0	1	0	0	0	0	0	1	2	0	1	1	1	2	2	0	0	0	2	0	2	1	0	0	1	2	1	1	1	0	0	1	1	1	2	2	1	0	2	0
940	0	1	0	0	0	1	2	0	1	0	0	1	1	1	0	0	1	0	0	0	2	0	2	2	0	0	0	2	2	0	2	0	0	0	0	2	0	0	1	0	0	0	0	2	1	1	0	0	1
941	0	0	0	0	1	1	2	0	2	1	0	0	1	0	0	0	0	2	0	0	2	0	1	1	0	1	0	2	0	2	0	2	2	0	1	1	1	0	0	0	0	0	0	1	1	1	0	1	1
942	1	0	0	0	0	0	1	0	1	1	2	0	0	0	0	0	1	1	0	0	1	0	2	2	0	0	0	2	1	0	2	1	2	0	1	1	2	0	0	0	2	0	0	2	1	1	0	1	0
943	0	0	0	0	0	2	2	1	1	1	0	0	0	0	0	0	1	2	1	1	1	1	1	1	1	1	0	2	0	1	1	0	1	1	0	2	1	0	0	1	1	0	0	2	1	2	0	1	0
944	0	0	1	0	0	2	1	0	2	1	0	2	2	2	0	0	1	0	0	0	2	0	1	1	0	1	0	1	2	1	0	2	2	0	1	1	1	0	0	2	0	0	0	2	0	0	0	1	1
945	0	0	0	0	0	1	2	0	2	0	0	1	2	2	0	1	0	2	1	1	0	0	2	2	0	0	0	1	0	1	2	0	1	0	2	0	2	0	0	0	1	0	0	2	0	0	0	2	0
946	0	0	1	1	0	1	2	0	2	1	0	0	1	0	0	0	2	2	0	0	1	0	2	2	0	1	1	1	0	0	1	0	2	1	1	1	1	0	0	1	1	0	0	2	1	1	0	2	0
947	1	0	0	0	0	1	0	0	1	1	1	0	0	0	0	0	2	1	1	1	2	0	1	1	0	0	0	2	0	2	0	1	2	0	2	0	1	0	0	0	1	0	0	2	0	0	0	2	0
948	0	0	0	0	1	1	0	0	1	1	1	0	0	0	0	0	2	0	0	0	2	0	2	2	0	0	0	2	1	2	0	1	2	1	0	2	0	0	0	1	0	1	0	1	1	0	0	1	0
949	0	0	0	0	0	0	2	1	1	1	0	1	1	1	0	0	1	2	1	1	1	1	2	2	0	0	0	1	1	1	0	1	1	0	1	1	2	1	0	0	1	0	0	2	1	1	0	1	1
950	1	0	0	0	0	1	2	0	2	1	0	0	0	0	0	0	2	0	1	1	2	2	0	1	1	1	0	1	1	1	0	2	1	0	0	2	1	0	0	1	1	1	1	1	1	1	0	0	0
951	1	0	0	0	0	1	2	0	0	0	0	0	0	0	0	0	0	1	0	0	0	0	2	2	0	0	0	1	1	0	1	1	2	2	1	2	1	0	0	1	1	1	0	0	1	1	0	2	0
952	1	0	0	0	0	1	2	1	2	1	0	0	0	0	0	0	1	0	1	0	2	1	2	2	0	0	0	2	0	2	0	0	0	0	0	2	1	1	0	0	1	0	0	2	0	0	0	2	0
953	0	0	0	0	0	0	2	0	2	0	0	0	0	0	0	0	1	0	1	1	2	0	2	2	0	0	0	2	0	2	1	2	2	1	0	2	2	0	0	1	1	1	1	1	1	1	0	2	0
954	1	0	0	0	0	1	2	0	2	2	0	1	1	1	0	0	0	1	0	0	0	0	2	2	0	0	0	2	1	1	1	1	1	2	1	2	0	0	0	2	0	0	0	2	1	0	0	1	0
955	0	0	0	0	0	0	2	0	1	1	1	0	2	1	0	1	2	1	1	1	2	0	2	2	0	0	0	2	2	1	1	1	2	0	1	1	1	0	0	2	0	1	1	2	0	2	0	2	0
956	1	0	0	0	1	1	2	0	1	1	0	0	0	0	0	0	2	2	1	1	1	2	2	2	0	0	0	1	1	0	1	0	2	2	1	2	2	0	0	0	2	0	0	1	0	1	0	2	0
957	0	0	0	0	0	2	2	0	1	0	1	0	0	0	0	0	2	0	0	0	2	0	2	2	0	0	0	2	0	1	2	0	0	0	0	1	2	0	0	1	1	1	1	2	1	2	0	0	0
958	0	0	0	0	1	1	2	1	2	2	0	0	0	0	0	0	2	0	1	1	2	1	2	2	0	0	0	2	1	1	1	1	1	0	0	2	1	0	0	1	1	0	0	2	0	0	0	2	0
959	0	0	0	0	0	0	2	0	2	1	0	0	0	0	0	0	1	1	1	1	0	0	2	2	0	0	0	2	1	1	2	0	1	0	0	2	2	0	0	0	2	1	1	2	0	1	0	0	1
960	0	0	0	0	0	0	1	0	1	1	1	0	0	0	0	0	2	0	0	0	1	0	0	2	0	0	0	2	1	1	1	1	1	1	2	0	2	0	0	0	2	0	0	0	0	0	0	2	0
961	0	1	0	0	0	0	2	1	2	1	0	0	0	0	0	0	1	1	1	1	1	1	0	1	1	1	0	2	0	2	1	1	2	0	0	2	2	1	1	0	1	0	0	2	0	0	0	1	1
962	1	0	0	0	0	0	2	1	2	2	0	0	1	0	0	0	0	1	1	1	2	0	2	2	0	0	0	2	0	1	1	0	1	0	1	1	2	1	0	0	1	0	0	1	0	0	0	2	0
963	0	0	0	0	0	1	2	0	1	1	1	0	0	0	0	0	1	0	1	1	2	1	1	1	0	1	0	0	2	0	0	0	1	2	1	1	1	0	0	0	2	0	0	2	0	0	0	2	0
964	0	0	0	0	1	1	2	0	2	0	0	0	0	0	0	0	2	0	0	0	2	0	2	2	0	0	0	2	1	1	2	0	1	0	0	2	0	1	1	0	0	0	0	1	0	0	0	0	1
965	0	1	0	0	0	1	2	0	0	0	0	1	1	1	0	0	2	1	1	1	2	0	2	2	0	1	0	2	0	2	1	0	2	0	0	2	1	0	0	2	0	0	0	1	0	0	0	2	0
966	0	0	0	0	0	1	2	0	2	1	0	1	1	1	0	0	0	0	0	1	2	0	1	1	0	0	0	2	1	2	0	0	1	0	1	1	1	0	0	1	1	1	1	2	1	1	0	0	0
967	0	0	0	0	1	1	2	0	2	1	0	0	0	0	0	0	1	1	1	1	1	0	2	2	0	0	0	1	0	1	1	0	2	1	0	2	1	0	0	0	2	0	0	0	0	0	0	0	1
968	1	1	0	0	1	2	1	0	1	1	1	1	1	1	0	0	2	0	1	1	2	1	2	2	0	0	0	2	0	2	0	1	2	0	0	2	0	0	1	1	0	0	0	1	0	0	0	2	0
969	0	0	0	0	2	2	1	1	1	1	0	0	0	0	0	0	1	0	0	0	2	1	2	2	0	0	0	2	0	1	0	0	0	1	0	2	2	0	0	0	2	1	0	1	1	0	0	0	0
970	0	0	0	0	1	2	1	0	1	1	0	0	2	0	1	1	0	1	2	1	1	1	2	2	0	0	0	2	0	2	0	0	2	2	0	2	1	1	0	0	0	0	0	2	0	1	0	1	1
971	0	0	0	0	1	1	1	0	0	0	1	0	1	0	0	0	2	0	0	0	2	0	2	2	0	0	0	1	2	0	1	0	1	0	0	2	1	0	0	1	1	0	0	0	1	0	0	1	1
972	0	0	0	0	0	0	2	0	2	1	0	0	0	0	0	0	1	1	0	0	1	0	0	0	0	1	0	2	1	1	2	1	2	1	0	2	1	0	0	1	1	1	1	1	1	2	0	2	0
973	1	0	0	0	0	2	0	0	1	1	0	0	0	0	0	0	0	2	2	1	0	0	2	2	0	0	1	2	0	1	0	0	1	0	1	1	1	1	1	1	0	1	0	1	1	0	0	1	0
974	0	0	0	0	0	2	2	1	2	2	0	1	2	1	0	0	0	1	1	0	1	0	2	2	0	0	0	2	0	1	1	1	2	0	1	1	2	1	1	0	1	0	0	2	0	2	0	2	0
975	1	1	0	0	0	0	2	0	1	1	0	0	1	1	0	0	2	1	1	1	1	1	1	1	1	0	1	2	1	0	1	0	1	0	0	2	2	0	0	2	0	0	0	1	1	0	0	2	0
976	1	0	0	0	0	1	2	0	2	0	0	1	1	1	0	0	0	2	1	1	1	1	2	2	0	0	0	2	1	1	1	0	0	0	0	2	1	1	0	0	0	0	0	1	0	0	0	1	0
977	0	0	0	0	0	0	2	0	2	2	0	0	1	2	0	0	2	0	0	0	2	0	2	2	0	1	0	1	1	1	1	0	2	2	1	1	1	0	0	2	0	0	0	2	2	1	0	2	0
978	0	0	0	0	0	1	1	0	1	1	1	0	0	0	0	0	1	2	1	1	1	0	2	2	0	0	0	1	0	1	2	1	1	0	1	1	1	0	0	0	2	0	0	2	0	0	0	2	0
979	0	0	0	0	0	2	2	1	2	2	0	0	0	0	0	0	0	1	2	1	1	0	0	0	0	0	0	2	1	1	1	1	0	0	1	1	1	0	0	1	1	1	1	1	1	0	0	0	1
980	1	0	0	0	0	1	0	0	0	0	1	1	0	0	0	0	0	0	0	0	1	0	2	2	0	0	0	2	0	2	2	1	1	0	1	1	1	0	0	2	0	1	1	2	1	1	0	2	0
981	1	0	0	0	0	2	1	0	0	0	0	0	1	0	0	1	0	1	0	0	2	0	2	2	0	0	0	2	0	2	0	1	2	0	1	1	0	0	0	1	0	1	1	2	0	0	0	1	0
982	1	0	1	0	0	1	2	1	2	2	0	1	1	1	0	0	2	0	0	0	2	0	1	1	1	1	0	2	0	2	0	0	2	1	1	1	2	1	0	0	1	1	1	1	1	1	0	2	0
983	1	0	0	0	1	2	1	0	1	0	1	0	1	0	0	0	1	0	0	0	1	1	2	2	0	0	0	2	0	1	2	1	2	1	1	0	1	0	0	1	1	0	0	2	0	0	0	1	1
984	0	0	0	0	0	2	2	0	0	0	0	0	0	0	0	0	1	1	1	1	2	0	2	2	0	0	0	2	0	2	0	0	0	0	0	2	1	1	1	0	0	0	0	2	0	0	0	2	0
985	1	0	0	0	0	2	2	0	2	0	0	0	0	0	0	0	0	2	0	0	1	1	2	2	0	0	0	1	0	1	1	1	1	1	1	1	1	1	1	1	0	0	1	1	1	1	0	0	1
986	1	0	0	0	1	2	2	0	1	0	0	1	1	1	0	0	1	2	0	0	0	1	2	2	0	0	0	1	1	0	1	2	2	0	2	0	1	0	0	0	1	1	1	1	1	2	0	2	0
987	1	0	0	0	0	1	2	1	2	2	0	0	0	0	0	0	2	0	0	0	1	0	2	2	0	0	0	0	1	0	1	1	1	0	0	2	2	0	0	0	1	1	1	2	1	0	0	2	0
988	0	0	0	0	0	1	2	0	2	2	0	1	1	1	0	0	1	0	0	0	2	1	1	1	1	1	0	2	1	1	2	1	0	0	0	2	2	0	0	1	0	0	0	1	1	0	0	2	0
989	1	0	0	0	0	1	2	1	2	2	0	1	2	1	0	0	1	1	1	1	1	0	2	2	0	1	0	2	0	2	1	1	1	1	1	1	2	0	0	0	2	1	1	1	1	0	0	2	0
990	1	0	0	0	0	2	2	0	2	2	0	0	0	0	0	0	1	0	0	0	2	1	2	2	0	0	0	2	0	1	1	1	2	0	1	1	1	0	0	1	0	0	0	2	1	0	0	2	0
991	1	0	0	0	1	1	2	0	2	2	0	0	1	0	0	0	0	1	1	0	1	0	1	1	0	1	0	1	1	1	0	0	0	0	0	2	1	0	0	0	1	0	0	2	1	0	0	2	0
992	1	0	1	0	0	1	2	0	0	0	0	0	1	2	0	0	2	2	1	0	2	2	0	1	1	1	0	2	0	1	1	0	1	2	2	1	1	0	1	0	1	0	0	0	0	0	0	1	0
993	1	0	0	0	0	0	2	1	2	1	0	0	0	0	0	0	0	1	1	2	1	0	2	2	0	0	0	2	0	2	0	0	1	0	0	2	2	0	0	0	2	1	0	1	2	0	0	2	0
994	0	0	0	0	0	1	2	1	2	1	0	1	1	1	0	0	1	1	0	0	1	0	0	1	0	0	0	1	2	0	1	0	2	1	2	1	2	0	0	2	0	1	0	0	1	0	0	2	0
995	1	0	0	0	0	1	1	0	2	1	0	0	0	0	0	0	1	2	1	1	1	0	2	2	0	1	0	2	1	1	2	1	1	1	1	2	1	0	0	2	0	0	0	1	0	0	0	2	0
996	0	0	0	0	0	1	2	1	2	2	0	0	1	0	0	0	1	1	1	1	1	0	1	1	1	1	0	2	0	2	1	1	2	1	1	0	1	0	1	0	1	0	0	2	0	0	0	2	0
997	0	0	0	0	0	0	2	0	1	1	1	1	1	1	0	0	0	0	0	0	2	1	1	1	1	1	0	1	2	0	1	0	0	0	2	0	1	1	0	0	1	1	1	2	1	0	0	0	0
998	1	0	0	0	0	1	2	0	2	2	0	1	2	1	0	0	1	0	0	0	2	0	2	2	0	0	0	2	0	2	0	1	1	0	0	2	2	1	1	0	1	1	1	2	0	0	0	1	0
999	0	1	0	0	0	1	2	0	1	0	0	0	0	0	0	0	2	1	0	0	2	0	2	2	0	0	0	1	2	0	1	2	2	0	0	2	2	0	0	1	1	1	1	2	1	1	0	0	1
1000	0	0	0	0	1	2	1	1	2	2	0	1	1	1	0	0	2	0	0	0	2	0	2	2	0	0	0	2	1	1	1	1	1	2	1	2	2	0	0	1	1	0	0	2	1	1	0	1	0
[truncated: 252 more columns]
