# Supplementary material for: KNN-MDR: a learning approach for improving interactions mapping performances in genome wide association studies
Source: BMC Bioinformatics. 2017 Mar 21;18:184. doi: 10.1186/s12859-017-1599-7 (PMC5361736; doi:10.1186/s12859-017-1599-7)
Supplement: Supplementary file 6 — The data set(s) supporting the results of Table 4. (ZIP 7095 kb) [file 12859_2017_1599_MOESM6_ESM.zip › 100 simulations/S69/mkallsimul.dat]

1	0	0	0	0	0	0	1	1	2	0	0	0	1	1	0	0	1	1	1	0	0	0	1	1	0	0	2	1	1	2	0	1	2	2	0	2	1	0	0	0	0	1	1	0	1	0	0	0	1
2	1	0	0	0	0	0	1	1	1	0	0	1	2	2	0	0	1	1	0	1	1	0	0	2	0	0	1	1	2	2	0	2	2	0	1	1	2	0	0	0	0	1	2	0	1	1	0	0	0
3	0	0	0	0	0	1	0	0	2	0	0	0	1	1	0	0	2	0	2	0	0	0	0	2	0	0	2	1	1	2	2	2	2	2	0	2	0	0	0	0	0	0	1	0	1	0	0	0	0
4	1	0	0	0	0	0	0	0	2	0	0	0	0	0	0	0	2	1	2	1	1	0	0	2	0	0	2	1	1	2	1	1	1	1	1	1	1	0	0	1	1	0	0	0	0	0	0	0	1
5	1	1	0	0	0	0	2	2	1	0	1	1	1	0	0	1	0	0	0	1	0	0	0	2	0	0	2	0	0	2	0	1	1	1	0	2	1	0	0	0	0	1	1	0	0	0	0	1	0
6	1	1	0	0	0	0	0	0	1	0	0	1	1	0	0	1	0	0	1	1	1	0	1	1	0	0	2	1	1	1	1	2	2	1	1	1	1	1	1	1	1	0	0	0	0	0	0	1	0
7	1	0	0	0	0	2	0	1	2	0	0	0	1	1	0	0	0	0	0	1	1	0	0	2	0	0	1	1	2	2	0	2	2	0	1	1	2	0	0	1	1	0	0	0	1	1	1	1	0
8	0	0	0	0	0	0	1	2	2	0	0	0	1	1	0	0	0	0	1	0	0	0	0	2	0	0	2	1	1	2	1	0	0	0	1	1	1	0	0	2	2	0	1	0	1	0	0	0	0
9	0	0	0	0	0	1	2	2	1	0	0	0	1	1	0	0	2	2	1	1	1	1	0	2	0	0	2	0	0	1	0	0	1	0	1	2	1	0	0	1	1	1	0	0	2	0	1	1	0
10	1	0	1	1	1	1	1	1	2	1	0	0	1	0	0	0	2	1	2	0	0	0	0	2	1	1	1	1	1	1	1	1	2	1	0	2	2	0	0	0	0	0	0	1	0	0	0	0	0
11	1	1	0	0	0	0	1	2	2	0	0	0	2	2	0	0	1	1	1	1	0	0	0	2	0	0	1	1	1	2	2	2	2	0	1	1	2	0	0	1	1	0	0	1	0	0	0	0	0
12	0	0	0	0	0	1	0	1	2	0	0	0	0	1	0	0	1	0	2	0	0	0	1	1	1	1	2	0	0	2	1	2	2	1	1	1	1	0	0	1	1	0	0	1	0	0	0	0	1
13	0	0	0	0	0	1	1	1	2	0	0	0	1	1	0	0	0	0	1	0	0	0	0	2	0	0	1	0	1	2	0	1	1	2	1	2	1	0	0	0	0	1	1	0	1	0	0	1	0
14	1	0	1	0	0	0	0	1	1	0	1	0	1	1	0	0	1	0	2	1	1	0	1	1	0	0	2	1	1	2	1	0	1	2	0	2	2	0	0	1	1	1	1	0	0	0	0	0	0
15	0	0	0	0	0	0	1	1	1	0	0	1	1	0	0	1	1	1	0	1	1	0	0	2	0	0	1	0	1	2	0	1	2	1	1	2	0	1	1	0	0	1	1	0	1	2	0	0	0
16	0	0	0	0	0	0	1	1	2	0	0	1	2	1	0	0	0	0	2	0	0	0	0	2	0	0	1	0	1	2	1	1	1	1	2	1	2	0	0	1	1	0	0	1	0	0	0	0	1
17	0	0	0	0	0	0	1	2	2	0	0	0	0	0	0	0	1	1	2	1	0	0	0	2	0	0	2	1	1	2	1	1	1	1	0	2	1	1	1	1	1	0	0	0	0	0	0	0	1
18	1	0	1	0	0	0	0	0	2	0	0	1	0	0	0	0	1	1	0	0	0	1	0	2	0	0	1	0	0	1	2	1	1	2	1	1	1	0	0	0	0	0	0	0	0	0	0	0	0
19	0	0	0	0	0	0	1	2	2	0	0	0	1	1	0	0	0	0	0	1	1	0	1	1	1	1	1	0	1	2	0	1	1	2	0	2	0	0	0	1	1	0	0	0	1	0	1	1	0
20	1	1	0	0	0	0	2	2	1	0	1	0	0	0	0	0	1	0	0	1	1	0	0	2	0	0	1	0	1	2	1	2	2	1	1	1	1	0	0	2	1	0	1	0	0	1	0	0	0
21	0	0	0	0	0	0	1	2	1	0	0	0	0	0	0	0	1	1	1	1	0	0	0	2	0	0	0	1	0	0	2	2	2	0	1	2	1	0	0	0	0	0	1	0	0	1	0	1	0
22	1	0	0	0	0	0	1	1	2	0	0	0	1	0	0	0	1	0	0	1	1	0	0	2	0	0	1	0	2	2	0	1	2	1	0	2	2	0	0	1	1	0	0	0	0	0	0	1	1
23	0	0	1	0	0	1	2	2	1	0	0	0	0	0	0	0	0	0	1	0	0	0	2	0	1	1	1	2	2	1	1	1	2	1	1	1	2	0	0	2	2	1	0	0	0	0	0	1	0
24	0	0	0	0	0	0	0	1	2	0	0	0	0	0	0	0	2	0	1	1	1	0	0	2	0	0	0	2	2	1	2	1	1	2	0	2	1	0	0	0	0	0	0	0	0	1	1	1	0
25	0	0	0	0	0	0	1	1	2	0	0	2	2	2	0	0	1	0	1	1	1	0	1	1	0	0	1	1	1	0	2	2	2	0	2	0	2	0	0	1	1	1	1	0	1	0	0	0	2
26	0	0	0	0	0	0	1	1	2	0	0	2	2	1	0	1	1	0	2	0	0	1	0	2	1	1	1	1	1	1	2	2	2	1	1	1	2	0	0	1	1	0	0	0	1	1	0	0	1
27	0	0	1	0	0	1	2	2	0	0	1	0	0	0	0	0	1	1	2	0	0	0	1	1	1	1	1	0	1	2	1	1	2	1	2	2	2	0	0	1	1	1	1	0	2	0	0	0	0
28	1	0	0	0	0	1	0	1	2	0	0	0	2	1	1	0	1	0	0	1	1	0	0	2	0	0	1	0	2	2	0	0	0	2	0	2	1	1	1	0	0	0	0	1	0	0	0	0	0
29	0	0	0	0	0	0	1	1	1	0	0	0	1	1	0	0	1	1	2	0	0	0	0	2	0	0	1	1	1	0	1	1	2	2	0	2	2	0	0	1	1	0	0	0	0	0	0	0	0
30	1	0	0	0	0	0	1	1	2	0	0	0	0	0	0	1	2	1	0	1	1	0	1	1	1	1	0	2	2	0	2	1	2	2	0	2	0	0	0	0	0	0	1	0	0	0	1	0	1
31	1	0	0	0	0	0	1	1	1	1	1	1	1	1	0	0	0	0	2	1	1	0	0	2	0	0	1	1	1	1	1	0	1	2	0	2	2	1	1	1	1	0	0	0	0	2	0	1	0
32	1	0	0	0	0	0	2	2	1	1	1	0	1	1	0	0	0	0	1	1	0	0	0	2	0	0	2	0	0	2	1	2	2	1	1	1	1	0	0	1	1	1	0	0	0	1	1	1	0
33	0	0	0	0	0	0	1	1	1	0	0	1	1	0	0	1	2	1	1	0	0	0	1	1	0	0	1	0	1	2	1	2	1	2	0	2	2	0	0	2	2	0	1	0	0	1	0	0	0
34	1	1	1	0	1	0	0	0	2	0	0	0	1	1	0	0	1	0	2	0	0	0	1	1	0	0	1	0	0	1	2	1	1	2	1	2	2	0	0	1	1	1	0	0	0	0	0	0	0
35	1	1	0	0	0	0	2	2	1	0	0	0	1	2	0	0	1	1	1	1	0	0	0	2	0	0	2	0	0	2	2	1	1	2	0	2	1	1	1	1	1	1	1	1	1	2	0	0	0
36	0	0	0	0	0	1	2	2	0	0	1	0	2	1	1	0	1	1	0	1	1	2	0	2	0	0	1	0	2	2	0	2	2	1	1	1	2	0	0	1	1	0	1	0	0	0	0	0	0
37	1	0	0	0	0	0	1	1	1	0	1	0	2	1	1	0	1	1	2	0	0	0	1	1	0	0	1	0	1	2	1	2	1	1	0	2	2	0	0	0	0	0	2	0	1	0	0	1	0
38	0	0	0	0	0	0	1	2	2	0	0	1	1	1	0	0	0	0	1	0	0	0	0	2	0	0	0	0	0	1	1	0	1	1	0	2	1	0	0	1	1	0	0	1	0	1	0	0	0
39	0	0	0	0	0	0	1	1	2	0	0	0	1	0	1	0	0	0	2	0	0	0	0	2	0	0	2	0	0	2	1	1	2	1	1	2	1	0	0	2	2	1	1	0	1	0	0	0	0
40	0	0	0	0	0	0	1	1	2	0	0	1	1	2	0	0	1	1	1	0	0	0	0	2	0	0	1	1	1	2	0	0	1	2	0	2	1	0	0	1	1	2	2	0	1	1	0	0	1
41	1	0	0	0	0	0	1	1	1	1	1	0	0	0	0	0	1	1	0	1	1	0	1	1	1	2	2	0	0	2	1	0	0	2	0	2	1	0	0	0	0	0	0	0	0	0	0	0	0
42	0	0	1	0	1	0	1	1	1	0	1	0	0	0	0	0	1	1	2	0	0	0	0	2	0	0	2	0	0	2	0	2	1	1	0	2	1	0	0	1	1	0	0	0	2	1	0	0	0
43	1	0	0	0	0	1	2	2	1	0	1	1	1	0	0	0	1	1	1	1	0	0	0	2	1	1	1	1	1	2	0	1	2	2	0	2	1	0	1	1	0	1	1	0	1	0	0	0	0
44	1	0	1	0	0	0	2	2	1	0	0	0	1	1	0	0	0	0	0	1	1	0	0	2	0	0	1	2	2	1	2	1	1	0	2	0	2	0	1	2	1	0	0	0	1	0	0	0	0
45	1	0	1	0	0	0	1	1	1	0	0	1	1	0	0	1	1	1	2	0	0	0	0	2	1	1	1	1	1	1	2	2	2	1	0	2	1	0	0	1	1	1	1	0	1	1	0	0	0
46	0	0	0	0	0	1	1	1	2	1	0	0	1	1	0	0	1	1	1	0	0	0	0	2	0	0	1	0	1	2	0	1	2	1	1	1	2	0	0	1	1	1	1	0	1	1	0	0	0
47	0	0	0	0	0	0	2	2	1	0	1	0	0	0	0	0	0	0	2	0	0	0	0	2	0	0	0	0	1	2	0	1	1	2	0	2	1	0	0	1	1	1	1	0	1	1	0	0	0
48	0	0	0	0	0	1	1	1	2	0	0	0	1	2	0	0	1	1	1	1	0	0	1	1	1	1	1	0	1	2	0	1	1	2	0	2	1	0	0	0	0	1	1	0	1	0	0	0	2
49	1	1	1	0	0	0	1	1	1	0	0	0	1	0	1	0	1	0	1	1	0	0	0	2	0	0	2	1	1	2	2	1	1	0	1	2	1	0	0	1	1	0	1	0	0	0	0	0	1
50	1	0	1	0	0	0	1	2	1	0	1	0	0	0	0	0	1	1	1	1	0	0	0	2	0	0	1	0	1	2	0	2	2	0	1	1	2	0	0	1	1	0	0	0	0	0	0	0	0
51	0	0	0	0	0	0	1	1	2	0	0	1	0	0	0	0	2	0	1	1	1	0	0	2	0	0	0	0	0	1	2	1	2	2	0	2	1	0	0	1	0	0	0	1	0	1	0	0	0
52	1	0	0	0	0	0	2	2	2	0	0	0	0	0	0	0	1	1	2	0	0	0	0	2	0	0	1	0	0	1	2	1	1	0	1	1	1	0	0	0	0	1	1	0	1	1	0	0	0
53	1	0	0	0	0	0	0	0	2	0	1	0	0	0	0	0	0	0	1	0	0	0	0	2	1	1	2	0	0	2	0	0	1	1	1	2	1	0	0	2	2	0	1	0	0	0	0	0	0
54	0	0	0	0	0	0	0	0	2	0	0	1	1	1	0	0	1	1	1	1	0	0	0	2	1	1	0	1	1	1	1	1	2	2	0	2	1	0	0	0	0	1	1	1	1	2	0	0	1
55	0	0	0	0	0	0	1	1	1	0	0	1	1	1	0	0	2	2	2	0	0	0	0	2	0	0	2	1	1	2	2	2	2	0	1	1	2	0	0	2	2	1	1	0	1	0	0	1	1
56	0	0	0	0	0	1	1	1	2	0	0	0	1	1	0	0	1	0	1	1	1	0	0	2	0	0	1	1	1	2	2	1	1	1	1	1	1	0	0	1	1	0	0	0	0	0	0	0	0
57	1	0	0	0	0	0	2	2	1	1	1	1	1	1	0	0	1	1	1	1	0	0	1	1	1	1	1	2	2	1	2	1	1	0	2	1	2	0	0	2	2	1	0	0	1	1	1	0	0
58	1	0	0	0	0	0	2	2	0	0	1	0	1	1	0	0	1	1	1	1	1	0	1	1	0	0	2	0	0	2	1	2	2	0	0	2	2	0	1	2	1	0	1	0	0	2	1	0	1
59	0	1	0	0	0	1	1	2	2	0	0	0	0	0	0	0	1	1	1	0	0	0	0	2	0	0	1	0	0	1	1	2	2	0	1	1	2	0	0	2	2	0	1	0	1	1	0	0	1
60	0	0	0	0	0	0	0	0	2	0	0	0	0	0	0	0	1	0	2	0	0	0	0	2	1	1	1	0	1	2	0	2	2	2	0	2	1	0	0	2	2	0	1	0	0	1	0	1	0
61	0	0	0	0	0	0	1	1	2	0	0	0	1	1	0	0	1	0	0	1	1	0	0	2	0	0	1	0	1	2	1	1	2	2	0	2	2	0	0	2	2	0	1	0	0	0	0	0	0
62	0	0	0	0	0	0	1	1	2	0	0	1	1	1	0	0	1	0	2	1	1	0	1	1	1	1	2	0	0	2	2	2	2	2	0	2	1	1	0	0	0	1	1	0	2	2	0	0	0
63	1	0	0	0	0	0	1	1	1	0	1	1	1	0	0	0	0	0	1	1	1	1	0	2	0	0	2	2	1	2	1	2	2	0	1	1	1	0	0	0	0	1	1	0	1	0	0	1	0
64	1	0	0	0	0	1	1	1	1	1	2	0	0	0	0	0	2	2	2	0	0	1	0	2	0	0	1	0	0	2	0	1	1	1	1	1	2	0	1	2	1	0	1	0	1	0	1	0	0
65	0	0	0	0	0	0	0	1	2	0	0	0	1	1	0	0	1	0	2	0	0	0	0	2	0	0	2	0	0	1	1	0	2	1	0	2	1	0	0	0	0	0	0	0	0	2	0	0	0
66	1	0	0	0	0	0	2	2	1	0	1	1	2	1	0	1	2	1	2	0	0	0	0	2	0	0	1	0	1	2	0	1	1	2	1	2	2	0	0	0	0	1	1	0	1	0	0	0	0
67	1	0	0	0	0	1	1	2	2	0	0	0	1	1	0	0	2	1	1	1	1	1	0	2	0	0	2	1	1	2	0	2	2	1	0	2	2	0	0	2	2	0	0	0	0	1	0	1	0
68	0	0	0	0	0	0	0	1	1	0	1	0	1	1	0	0	2	2	1	1	1	0	0	2	0	0	1	1	2	2	1	2	2	0	1	2	2	0	0	2	2	0	1	0	0	1	0	0	0
69	1	0	0	0	0	0	1	1	1	0	0	1	1	0	0	1	0	0	1	0	0	0	0	2	0	0	1	0	1	2	0	2	2	0	1	1	2	0	0	1	1	2	2	0	1	1	1	1	0
70	0	0	0	0	0	1	0	1	2	0	0	0	0	0	0	0	0	0	0	0	0	0	1	1	1	1	2	0	0	2	0	1	2	1	1	1	2	0	0	1	1	0	0	1	0	0	0	0	1
71	0	1	0	0	0	0	1	1	1	0	0	0	0	0	0	0	1	1	0	1	1	0	0	2	0	0	1	1	2	2	1	0	0	2	0	2	1	0	0	1	1	0	2	0	1	1	0	0	0
72	0	0	0	0	0	0	2	2	1	0	1	2	2	2	0	0	0	0	2	1	1	0	0	2	0	1	0	0	0	1	1	1	1	2	0	2	2	0	0	1	1	0	0	0	0	0	0	0	1
73	0	0	0	0	0	1	0	1	2	0	0	2	2	1	0	0	1	1	0	1	1	0	1	1	1	1	0	1	2	1	1	0	1	2	1	2	2	0	0	0	0	0	0	0	0	0	0	0	0
74	0	0	0	0	0	0	0	0	2	0	0	0	2	2	0	0	2	1	1	0	0	0	0	2	0	0	2	0	0	2	2	0	1	1	1	2	2	0	0	0	0	0	0	0	0	1	0	0	1
75	1	0	0	0	0	1	1	2	1	0	1	0	0	0	0	0	0	0	1	0	0	0	0	2	1	1	2	0	0	2	1	2	2	0	1	1	1	0	0	2	2	1	0	0	1	1	0	0	0
76	1	0	1	0	0	1	1	1	1	0	0	1	1	1	0	0	1	0	2	1	1	0	0	2	0	0	2	0	0	2	1	1	2	1	2	2	0	0	0	0	0	2	2	0	1	1	1	0	1
77	1	1	0	0	0	0	0	0	2	0	0	1	1	1	0	0	2	1	2	0	0	0	0	2	0	0	2	1	1	2	2	0	0	2	0	2	1	0	0	1	1	0	0	0	0	0	0	1	0
78	0	0	0	0	0	0	0	0	1	0	1	0	1	0	0	0	1	1	1	0	1	1	0	2	0	0	1	1	2	2	1	2	2	0	1	1	2	0	0	1	1	1	0	0	2	1	0	1	0
79	0	0	0	0	0	0	2	2	1	1	1	0	0	0	0	0	1	1	0	1	1	0	1	1	1	1	2	1	1	2	1	1	2	2	0	2	2	0	0	1	1	0	0	1	0	0	0	0	0
80	0	0	1	0	0	0	1	1	2	0	0	2	2	0	0	1	1	0	2	0	0	0	0	2	0	0	1	1	1	2	0	1	1	1	2	1	1	1	1	0	0	1	1	0	1	0	0	0	2
81	1	0	0	0	0	0	1	1	1	0	0	1	2	2	0	0	0	0	1	1	1	0	0	2	0	0	2	1	1	2	2	0	0	2	0	2	1	0	0	2	2	0	0	1	1	0	0	1	0
82	1	0	0	0	0	0	1	1	2	0	0	0	0	0	0	0	2	0	1	0	0	0	0	2	0	0	2	0	0	2	1	1	2	1	1	2	2	0	0	1	1	1	1	0	1	1	0	0	1
83	1	0	1	0	0	1	2	2	1	0	1	0	0	0	0	0	1	0	1	1	1	0	0	2	0	0	2	0	0	2	0	1	1	2	0	2	1	0	0	1	1	1	1	0	1	2	1	1	0
84	1	0	0	0	0	0	2	2	1	0	0	1	1	0	0	0	2	0	0	1	1	0	0	2	0	0	0	1	1	2	1	1	1	1	1	1	1	0	0	1	1	1	1	0	1	1	0	0	0
85	1	0	2	0	1	0	1	1	1	0	0	0	1	1	0	0	0	0	0	1	1	0	0	2	0	0	1	0	0	1	0	2	2	0	1	1	2	0	0	1	1	1	1	0	0	1	1	0	0
86	0	0	0	0	0	0	1	1	2	0	0	1	2	1	0	0	0	0	0	1	1	0	0	2	0	0	1	1	1	0	2	1	1	1	1	1	2	0	1	2	1	0	0	1	0	0	0	0	0
87	1	0	0	0	0	0	1	1	1	0	1	0	0	0	0	0	0	0	2	1	1	0	2	0	0	1	2	0	0	2	2	2	2	1	1	1	1	0	0	1	1	1	1	0	1	0	0	0	0
88	1	0	1	1	1	1	1	1	1	0	0	1	2	1	0	0	1	0	1	1	0	0	1	1	1	1	1	0	0	2	0	1	1	1	1	1	2	0	0	2	2	0	0	0	0	0	0	0	0
89	0	0	0	0	0	1	1	1	2	0	0	0	0	0	0	0	1	1	0	1	0	0	0	2	1	1	1	0	1	2	0	1	1	1	0	2	0	0	0	0	0	0	1	0	1	0	0	0	0
90	0	1	0	0	0	1	2	2	1	0	1	1	1	0	0	1	0	0	1	0	0	1	0	2	0	0	2	0	0	2	1	1	1	1	0	2	1	0	0	1	1	0	0	0	0	0	0	0	1
91	0	0	0	0	0	0	1	1	2	0	0	0	1	0	0	0	1	1	1	1	1	0	0	2	0	0	2	1	1	1	2	1	1	1	0	2	1	0	0	0	0	0	0	0	0	0	0	0	0
92	1	0	0	0	0	0	1	1	1	0	0	1	1	0	0	1	0	0	0	1	1	0	0	2	0	0	1	0	2	2	0	0	1	2	0	2	2	0	0	1	1	0	1	0	0	1	0	0	0
93	0	0	1	0	0	0	1	1	2	0	0	1	2	1	0	0	2	0	2	0	0	0	1	1	1	1	1	2	2	1	2	1	1	1	1	1	1	1	1	1	1	1	1	1	1	2	0	0	0
94	0	0	0	0	0	0	1	1	2	0	0	1	1	1	0	0	0	0	0	0	0	0	0	2	1	1	1	0	1	2	0	0	0	1	1	1	1	0	0	1	1	1	1	0	1	0	1	1	0
95	1	0	0	0	0	0	2	2	1	0	0	0	0	0	0	0	1	1	0	1	1	0	0	2	0	0	1	0	1	2	1	2	2	2	0	2	2	0	0	2	2	0	1	1	0	1	0	2	0
96	0	0	1	0	0	1	1	1	2	0	0	0	0	0	0	0	2	1	2	0	0	0	0	2	0	0	0	1	2	2	1	1	1	2	0	2	2	0	0	1	1	0	0	0	0	0	0	0	0
97	0	0	1	0	0	0	1	2	1	0	1	1	2	1	0	0	1	0	2	1	1	0	0	2	0	0	2	1	1	2	0	1	1	0	1	1	1	0	0	1	1	0	1	0	0	1	0	0	0
98	0	0	2	0	1	0	1	1	1	0	0	1	1	0	1	0	0	0	1	0	0	0	0	2	0	0	2	0	1	2	1	1	2	2	0	2	1	1	1	1	1	0	0	0	0	0	0	0	0
99	1	0	0	0	0	0	0	0	2	0	0	0	0	0	0	0	0	0	1	1	1	0	0	2	1	1	2	0	1	1	1	1	1	1	1	0	2	0	0	1	1	0	1	0	0	1	0	0	0
100	1	0	0	0	0	1	0	2	2	0	1	0	1	1	0	0	1	0	1	2	1	0	0	2	0	0	1	1	2	2	1	2	2	2	0	2	1	0	0	1	1	0	0	0	0	0	0	0	0
101	0	0	0	0	0	0	1	1	1	1	1	0	0	0	0	0	1	1	1	1	0	0	0	2	0	0	1	0	2	2	0	2	2	1	1	1	1	0	0	1	1	0	0	0	0	0	0	0	0
102	0	0	0	0	0	0	0	0	2	0	0	1	1	0	0	1	2	2	2	0	0	0	0	2	0	0	2	1	1	2	1	2	2	1	1	1	2	0	0	2	2	1	1	0	0	0	0	0	0
103	0	0	0	0	0	0	1	1	0	0	0	1	1	1	0	0	2	1	1	0	0	0	1	1	1	1	1	1	2	2	1	1	1	2	0	2	2	0	0	1	1	1	1	0	1	1	0	0	2
104	0	1	0	0	0	0	0	1	2	0	0	1	1	1	0	0	2	1	2	1	1	0	1	1	1	1	0	2	2	1	2	2	2	0	1	1	2	0	0	2	1	0	0	0	1	0	0	0	0
105	1	0	0	0	0	0	1	2	2	0	0	0	1	1	0	0	1	1	2	0	0	0	0	2	0	0	2	0	0	2	1	2	2	0	2	1	0	0	0	0	0	0	0	1	0	0	0	0	0
106	1	0	0	0	0	1	0	0	2	0	0	0	0	0	0	0	1	0	1	1	1	0	1	1	0	0	0	0	0	1	2	1	2	1	1	1	2	0	0	1	1	0	1	0	0	2	0	0	0
107	1	0	0	0	0	0	0	0	2	0	0	0	1	1	0	0	0	0	2	0	0	0	0	2	0	0	2	0	0	2	0	2	2	0	2	0	1	0	0	1	1	0	0	1	0	0	0	0	1
108	1	0	0	0	0	1	2	2	1	0	0	0	0	0	0	0	1	0	2	0	0	0	0	2	0	0	2	1	1	2	1	1	1	1	0	2	0	0	0	0	0	0	0	0	0	0	0	0	0
109	0	0	0	0	0	0	1	2	1	0	1	0	0	0	0	0	1	1	1	1	0	0	0	2	0	0	2	1	1	1	2	2	2	2	1	1	2	0	0	2	2	1	1	0	0	0	0	1	0
110	0	0	1	0	0	0	1	1	2	0	0	0	0	0	0	0	1	1	0	1	1	0	1	1	1	1	2	0	0	2	0	0	0	1	0	2	1	0	0	0	0	0	1	0	1	0	1	0	1
111	0	0	1	0	0	1	2	2	0	0	1	1	1	0	0	0	2	2	1	1	1	1	0	2	0	0	0	2	2	0	2	1	1	2	0	2	1	1	1	0	0	0	0	0	0	0	0	0	0
112	1	0	0	0	0	1	0	0	2	0	0	0	0	0	0	0	1	1	1	1	1	0	0	2	0	0	2	1	1	2	2	1	2	2	0	2	2	0	0	1	1	0	2	0	0	2	0	1	0
113	0	0	0	0	0	0	2	2	1	0	1	1	1	0	0	0	1	0	0	1	1	0	0	2	0	0	2	0	0	2	0	1	1	2	0	2	2	0	0	2	2	0	0	0	0	1	1	0	0
114	1	0	0	0	0	1	2	2	1	0	0	1	1	1	0	0	1	0	1	1	0	0	0	2	0	0	0	2	2	0	2	0	0	2	0	2	1	0	0	2	1	0	1	0	0	1	1	0	0
115	0	0	0	0	0	0	1	1	1	0	0	2	2	2	0	0	2	1	0	1	1	0	0	2	0	0	2	0	0	2	0	2	2	1	0	2	1	1	0	0	0	1	1	0	1	0	1	0	0
116	0	1	0	0	0	0	2	2	1	0	0	0	1	1	0	0	0	0	0	0	0	0	0	2	0	0	1	2	2	2	2	1	2	1	0	2	0	0	0	0	0	0	1	0	1	0	0	0	0
117	0	0	1	0	0	0	0	1	2	0	0	0	2	2	0	0	2	0	1	1	1	0	0	2	0	0	2	0	0	2	1	1	1	1	1	1	0	0	0	0	0	1	1	0	1	0	0	0	0
118	1	1	0	0	0	1	2	2	1	0	1	0	1	1	0	0	1	0	0	1	1	1	0	2	0	0	0	1	1	2	1	1	2	0	0	2	2	0	0	1	1	0	0	0	2	1	0	0	0
119	1	0	1	1	1	1	2	2	1	0	0	0	2	2	0	0	1	1	1	1	0	0	1	1	2	2	2	0	0	2	0	1	1	1	0	2	2	0	0	2	2	0	2	0	1	0	0	0	0
120	1	0	0	0	0	1	0	0	2	0	0	1	2	1	0	0	0	0	1	0	0	0	1	1	0	0	1	1	1	2	0	1	1	2	0	2	2	0	0	1	1	0	0	0	0	1	0	0	0
121	0	0	0	0	0	0	1	2	2	0	0	2	2	2	0	0	2	1	1	0	0	1	0	2	1	1	1	0	0	1	0	1	2	2	0	2	2	0	0	1	1	0	0	0	0	0	0	1	0
122	0	0	0	0	0	1	1	2	2	0	0	0	0	0	0	0	1	1	1	0	0	0	0	2	0	0	2	0	0	2	1	0	0	2	0	2	2	0	0	1	1	1	1	0	0	0	1	0	1
123	1	0	0	0	0	1	1	1	1	0	0	0	1	1	0	0	1	0	2	0	0	0	1	1	0	0	2	0	0	2	1	1	1	1	1	1	1	1	1	1	1	1	0	0	1	1	0	1	0
124	1	0	0	0	0	0	1	1	1	0	1	0	0	0	0	0	1	1	0	2	2	0	1	1	1	1	1	0	1	2	0	2	2	0	2	1	1	0	0	1	1	0	0	0	0	1	0	1	0
125	1	1	0	0	0	0	0	0	2	0	0	1	1	2	0	0	2	2	1	1	1	0	1	1	1	1	2	0	0	2	1	1	2	0	0	2	2	0	0	1	1	0	0	0	0	0	0	0	1
126	1	0	0	0	0	0	0	0	1	0	1	0	0	0	0	0	2	0	0	1	1	0	0	2	0	0	2	0	0	2	0	1	0	0	1	1	1	0	0	2	2	0	0	0	0	0	0	0	0
127	0	0	0	0	0	0	1	1	2	0	0	1	1	1	0	0	1	1	0	2	2	0	0	2	0	0	1	0	0	1	0	1	1	2	0	2	1	0	0	2	2	1	1	0	0	0	0	0	1
128	0	0	0	0	0	0	1	0	2	0	0	0	1	1	0	0	1	1	1	1	0	0	0	2	0	0	0	1	2	2	1	0	0	2	0	2	2	0	0	2	2	1	0	0	1	1	0	0	0
129	1	0	0	0	0	0	1	2	1	0	0	0	0	0	0	0	1	1	2	0	0	0	0	2	0	0	0	0	0	1	1	1	2	1	1	1	1	0	0	1	1	2	2	0	1	1	0	0	0
130	0	0	0	0	0	0	2	2	0	0	1	0	0	0	0	0	1	1	0	1	1	0	1	1	1	1	2	0	0	2	0	2	2	2	0	2	1	0	0	2	2	0	1	0	1	0	0	0	1
131	1	0	1	0	0	0	1	2	2	0	0	1	1	0	0	0	0	0	2	1	1	0	0	2	0	0	1	0	1	2	0	2	2	0	2	0	1	1	1	1	1	0	0	0	0	0	0	0	0
132	0	0	0	0	0	0	1	1	1	0	0	0	1	0	1	0	0	0	0	1	1	1	0	2	0	0	0	1	1	1	1	0	2	1	0	2	1	0	0	1	1	0	1	0	1	0	0	0	0
133	1	0	0	0	0	0	0	0	1	0	1	0	0	0	0	0	0	0	1	1	0	0	0	2	0	0	2	1	1	2	1	1	1	1	1	1	1	1	1	0	0	0	1	1	0	1	0	0	0
134	1	0	0	0	0	0	2	2	1	0	0	0	0	0	0	0	1	0	2	0	0	0	0	2	0	0	1	0	1	2	0	1	1	1	0	2	1	1	1	1	1	1	1	0	1	1	0	0	1
135	1	0	0	0	0	0	2	2	0	0	2	0	1	1	0	0	2	1	0	2	1	0	0	2	0	0	2	0	0	2	1	1	2	2	0	2	2	0	0	0	0	0	0	0	1	0	0	0	0
136	0	0	1	0	1	0	1	1	2	0	0	0	1	1	0	0	0	0	0	0	0	0	1	1	0	0	2	0	0	2	1	1	2	1	1	1	1	0	0	1	0	1	1	0	1	2	0	0	0
137	0	0	0	0	0	0	1	1	1	0	1	1	1	0	0	1	2	2	1	1	1	0	0	2	1	1	0	0	0	1	1	1	1	0	0	1	0	0	0	0	0	1	0	0	0	0	0	1	0
138	0	0	0	0	0	0	2	2	0	0	2	1	2	1	1	0	0	0	2	0	0	0	0	2	0	0	1	0	2	2	0	2	2	1	1	1	1	0	0	1	1	1	0	0	0	0	0	0	1
139	1	0	1	0	1	0	1	1	1	0	0	0	0	0	0	0	1	0	1	2	1	0	1	1	1	1	1	0	1	2	0	2	2	0	1	1	1	0	0	1	1	0	0	0	0	0	0	0	0
140	0	0	0	0	0	0	1	1	1	0	1	0	1	0	1	0	2	1	2	0	0	0	0	2	0	0	1	0	0	2	0	1	1	1	1	1	2	0	0	2	2	0	0	1	0	0	0	0	0
141	0	0	1	1	1	1	0	1	2	0	0	1	1	0	0	1	0	0	0	1	1	1	0	2	0	0	1	0	1	2	1	2	2	0	1	1	1	0	0	1	1	1	0	0	0	0	1	0	0
142	0	0	0	0	0	1	1	1	2	0	0	0	0	0	0	0	1	2	2	0	0	0	1	1	0	0	2	1	1	2	1	2	2	1	2	1	2	0	0	1	1	1	1	0	1	0	0	0	1
143	1	1	0	0	0	0	2	2	1	0	0	2	2	0	1	1	2	2	1	0	0	0	1	1	0	0	2	0	0	2	0	2	2	0	1	1	0	0	0	1	1	2	2	0	0	1	0	0	1
144	0	0	0	0	0	0	2	2	1	0	1	0	1	1	0	0	2	2	1	1	1	0	1	1	1	1	1	0	2	2	0	1	2	2	0	2	2	0	0	2	2	0	0	0	0	1	0	0	0
145	0	0	0	0	0	1	0	0	2	0	0	0	1	0	0	0	1	1	1	0	0	0	0	2	0	0	1	0	0	1	1	1	2	2	1	2	1	0	0	2	2	1	1	0	1	1	0	0	0
146	1	0	1	0	0	0	0	0	2	0	0	0	0	0	0	0	1	1	2	0	0	0	0	2	0	0	1	1	2	2	1	1	1	1	1	1	0	0	0	0	0	1	0	0	0	0	0	0	0
147	0	0	0	0	0	1	2	2	1	0	1	0	0	0	0	0	1	1	1	0	0	0	0	2	0	0	1	0	2	2	0	1	1	1	1	1	0	0	0	0	0	1	1	0	0	2	0	0	1
148	0	0	1	0	0	0	0	0	2	0	1	0	2	2	0	0	1	0	2	1	1	0	0	2	0	0	1	1	1	1	1	1	1	1	0	2	0	0	0	0	0	0	0	0	0	0	0	0	0
149	0	0	0	0	0	0	2	2	1	0	0	1	1	1	0	0	2	1	1	0	0	0	0	2	0	0	2	0	0	2	2	1	1	2	0	2	1	0	0	1	1	1	1	1	0	0	0	0	0
150	1	0	1	0	0	0	1	2	1	0	0	0	0	0	0	0	1	1	1	1	1	0	0	2	0	0	1	0	1	2	0	2	2	2	0	2	1	0	0	1	1	0	1	0	1	0	1	0	1
151	1	0	0	0	0	0	0	0	2	0	0	1	1	0	0	0	1	1	1	0	0	0	0	2	0	0	1	1	1	2	2	0	1	0	1	2	1	0	0	1	1	2	2	0	1	1	0	0	0
152	0	0	0	0	0	0	0	0	2	0	0	1	1	0	0	1	1	1	1	1	0	1	0	2	1	1	1	1	1	2	0	0	1	1	0	2	1	0	0	2	2	0	1	0	0	1	0	0	0
153	0	0	0	0	0	0	0	0	2	0	0	1	1	0	0	1	0	0	0	1	1	0	0	2	0	0	1	0	1	2	1	1	1	0	2	1	1	0	0	0	0	2	2	0	1	1	0	1	0
154	0	0	0	0	0	0	1	1	2	0	0	0	1	1	0	0	2	2	2	1	0	0	0	2	0	0	1	0	0	2	1	2	2	2	1	1	0	1	0	0	0	0	2	0	0	0	0	1	0
155	0	0	0	0	0	0	1	1	2	1	0	0	1	1	0	0	1	1	2	0	0	0	0	2	0	0	1	1	1	2	0	0	0	2	0	2	2	0	0	1	1	1	1	0	1	2	0	0	0
156	1	0	0	0	0	0	0	0	2	0	0	1	1	0	0	1	1	1	1	1	0	0	1	1	1	1	0	0	1	2	0	1	1	2	0	2	1	0	0	0	0	0	1	0	0	0	0	0	0
157	1	0	0	0	0	0	0	1	2	0	0	0	0	0	0	0	2	1	1	0	0	0	0	2	0	0	2	1	1	2	0	0	1	2	0	2	1	0	0	1	1	1	0	0	0	0	0	0	0
158	0	0	0	0	0	0	1	1	2	0	0	1	1	0	0	1	1	1	2	1	0	0	0	2	1	1	2	0	0	2	1	1	1	2	0	2	2	0	1	2	1	0	1	1	2	0	1	0	0
159	0	0	1	0	0	0	2	2	0	0	2	0	1	1	0	0	0	0	2	1	1	0	0	2	0	0	2	1	1	2	1	0	0	1	0	2	1	0	0	1	1	0	1	0	1	0	0	0	0
160	1	0	0	0	0	0	1	1	2	0	0	0	1	1	0	0	2	2	1	0	0	0	0	2	1	1	1	0	1	2	0	0	1	2	0	2	2	0	0	0	0	0	1	0	0	2	0	1	0
161	1	0	0	0	0	1	0	0	2	0	0	1	1	1	0	0	2	1	1	1	0	0	2	0	0	1	2	1	1	2	0	0	1	2	0	2	2	0	0	1	1	1	1	0	0	0	0	0	0
162	1	0	0	0	0	0	1	1	0	1	1	0	0	0	0	0	2	1	2	1	1	0	0	2	0	0	2	0	0	1	0	0	0	1	1	1	1	1	0	1	1	1	1	0	1	2	0	0	1
163	1	0	0	0	0	0	0	0	2	0	0	1	0	0	0	0	2	0	2	0	0	0	1	1	1	1	1	1	1	2	0	1	2	1	1	2	1	0	0	0	0	0	0	0	0	0	0	0	0
164	1	1	0	0	0	0	1	1	1	0	0	0	0	0	0	0	1	0	0	1	1	0	1	1	0	0	0	0	1	2	0	0	1	2	1	2	1	0	0	0	0	1	1	0	0	1	0	0	1
165	1	0	0	0	0	0	0	0	2	0	0	1	1	0	0	1	1	0	1	0	0	0	0	2	1	1	1	0	1	2	0	1	1	1	0	2	1	0	0	0	0	0	1	0	1	0	0	0	0
166	0	0	0	0	0	0	1	2	1	0	1	0	1	1	0	0	1	0	1	0	0	0	0	2	0	0	1	0	0	1	0	2	2	2	0	2	1	0	0	1	1	1	1	0	0	0	0	0	0
167	0	0	0	0	0	1	2	2	0	0	1	0	0	0	0	0	2	1	2	1	1	0	0	2	0	0	2	1	1	2	2	2	2	1	0	2	1	0	0	1	1	1	0	0	0	0	0	0	0
168	0	0	0	0	0	0	1	1	1	0	1	0	1	1	0	0	0	0	2	0	0	0	0	2	0	0	2	0	0	2	2	2	2	0	1	1	0	0	0	1	1	0	0	2	0	2	0	0	0
169	0	1	0	0	0	0	2	2	0	0	2	1	1	0	0	0	2	1	2	0	0	0	0	2	0	0	1	1	1	1	2	1	2	2	0	2	2	0	0	1	1	0	0	0	1	1	0	0	1
170	0	0	0	0	0	0	0	0	2	0	0	1	1	0	0	1	0	0	0	1	1	0	0	2	1	1	2	1	1	2	1	1	2	1	2	1	1	0	0	1	1	2	2	0	0	1	0	1	0
171	1	0	0	0	0	0	1	2	2	0	0	0	0	0	0	0	2	0	2	0	0	0	0	2	0	0	1	1	0	1	2	1	1	2	0	2	0	0	0	1	0	0	1	0	1	1	0	0	0
172	1	0	0	0	0	0	1	1	1	0	0	0	1	1	0	0	1	1	1	1	1	0	1	1	1	2	0	0	1	2	0	1	2	2	0	2	2	0	0	2	2	0	0	0	0	0	1	1	0
173	0	1	0	0	0	1	2	2	1	0	0	1	1	1	0	0	1	1	1	1	0	0	0	2	0	0	0	1	2	1	1	0	2	2	0	2	1	0	0	1	0	0	1	1	1	0	0	0	2
174	0	1	0	0	0	0	2	2	1	1	1	0	0	0	0	0	0	0	1	0	0	0	0	2	0	0	2	0	0	2	1	1	2	1	2	2	2	0	0	1	1	1	1	0	0	1	0	0	1
175	1	0	0	0	0	2	2	2	0	0	2	1	1	0	0	1	1	1	1	0	0	0	0	2	0	0	2	1	1	2	2	2	2	0	1	1	2	0	0	1	1	1	1	0	1	2	0	0	0
176	0	0	0	0	0	0	2	2	1	0	1	0	1	1	0	0	0	0	0	1	0	0	0	2	0	0	1	0	0	1	1	1	2	2	0	2	1	0	0	1	1	0	0	0	0	0	0	0	0
177	1	1	0	0	0	1	1	1	1	0	0	1	2	0	0	1	1	1	1	0	0	0	0	2	0	0	1	0	1	2	0	1	2	1	1	1	2	0	0	2	2	0	1	0	0	0	1	0	0
178	0	0	1	0	0	0	2	2	1	0	1	0	0	0	0	0	1	1	1	1	1	0	0	2	1	1	2	0	0	2	1	2	2	0	1	1	2	0	0	1	1	1	1	0	1	0	0	0	0
179	0	0	0	0	0	0	2	2	1	0	1	1	1	0	0	1	1	1	2	1	1	0	0	2	0	0	1	1	1	2	1	1	1	1	1	2	2	0	0	1	1	1	1	0	0	0	0	0	0
180	1	0	0	0	0	0	0	0	1	0	0	1	1	0	0	1	1	1	1	0	0	0	0	2	0	0	2	1	1	1	0	1	1	1	1	1	1	1	1	1	1	0	0	0	0	0	1	1	0
181	1	0	0	0	0	0	1	1	1	1	1	0	0	0	0	0	1	1	1	1	0	0	0	2	0	0	2	0	0	2	1	0	0	0	1	1	1	0	0	1	1	1	0	0	0	0	0	0	0
182	1	0	0	0	0	0	0	1	2	0	0	1	1	0	0	1	1	1	1	1	0	0	0	2	0	0	2	0	0	2	1	2	2	0	1	1	1	0	0	1	1	0	0	0	0	0	0	0	0
183	1	0	0	0	0	0	0	1	2	0	0	0	1	1	0	0	1	0	2	0	0	0	1	1	1	1	2	1	1	2	2	0	0	2	0	2	1	0	0	1	1	1	1	0	0	2	0	0	1
184	0	0	0	0	0	0	1	2	2	0	0	0	0	0	0	0	1	1	1	0	0	0	0	2	0	0	2	0	0	2	0	1	2	2	1	2	1	0	0	1	1	0	0	0	0	0	0	0	0
185	0	0	0	0	0	0	1	1	1	0	1	0	0	0	0	0	1	1	1	1	0	0	1	1	1	1	1	0	1	2	0	2	2	0	1	1	0	0	0	0	0	1	1	0	0	0	0	0	0
186	0	0	0	0	0	1	1	1	2	0	0	0	0	0	0	0	1	0	2	0	0	0	0	2	0	0	2	0	0	2	1	0	1	1	1	2	2	0	0	1	1	0	1	0	0	0	0	0	2
187	1	0	0	0	0	0	2	2	0	0	1	0	0	0	0	0	1	1	1	1	1	0	0	2	0	0	2	1	1	2	2	2	2	1	2	2	1	0	0	2	2	0	1	0	0	2	0	1	0
188	1	0	0	0	0	0	0	0	2	0	0	1	1	1	0	0	2	1	1	0	0	1	0	2	0	0	1	1	2	2	0	0	1	2	0	2	1	0	0	1	1	2	2	0	0	1	0	0	2
189	0	0	0	0	0	0	2	2	1	0	1	1	1	1	0	0	1	1	2	0	0	0	0	2	0	0	1	0	1	2	0	1	1	1	0	2	1	0	0	1	1	0	0	0	0	0	0	0	0
190	1	0	0	0	0	0	1	2	1	0	1	1	2	1	0	0	1	0	2	0	0	0	0	2	0	0	2	0	0	1	1	1	1	0	2	2	1	1	1	1	1	1	1	0	1	0	0	1	0
191	0	0	0	0	0	0	1	2	2	0	0	0	0	0	0	0	1	1	1	1	0	0	0	2	0	0	2	0	0	2	0	1	1	2	0	2	1	0	0	0	0	1	1	0	1	1	0	0	1
192	0	1	0	0	0	0	1	2	1	0	0	1	2	1	0	1	1	1	1	1	1	0	1	1	1	2	2	1	1	2	1	2	2	2	0	2	2	0	0	2	2	0	0	0	0	0	1	0	0
193	1	0	0	0	0	1	1	1	1	0	1	1	1	0	0	0	0	0	2	1	1	0	1	1	0	0	0	1	2	2	1	1	1	0	1	1	1	0	0	1	1	0	1	0	1	0	1	0	0
194	0	0	1	0	0	0	1	1	1	0	0	0	1	1	0	0	1	0	2	0	0	0	0	2	0	0	2	0	0	2	2	0	0	2	0	2	1	0	0	1	1	1	1	0	1	1	0	1	0
195	0	0	0	0	0	1	1	2	0	0	1	1	2	1	1	0	1	1	1	0	0	0	0	2	0	0	1	1	1	2	2	1	2	1	0	2	1	1	1	0	0	0	0	0	0	0	0	0	0
196	0	0	0	0	0	0	2	2	1	0	0	0	0	0	0	0	1	1	0	0	0	0	0	2	0	0	2	0	0	1	0	1	2	1	0	2	2	0	0	1	1	1	1	0	1	0	0	0	0
197	0	0	0	0	0	0	1	2	2	0	0	0	2	1	1	0	0	0	0	1	0	0	0	2	0	0	2	0	0	1	0	1	1	1	0	2	2	0	1	2	1	0	1	0	1	1	0	0	0
198	0	0	0	0	0	0	1	2	1	0	1	0	2	1	0	0	2	1	0	1	1	0	0	2	0	0	2	0	0	2	1	1	1	1	1	1	2	0	0	1	1	0	0	0	0	0	0	0	0
199	0	0	0	0	0	1	1	2	1	0	0	0	0	0	0	0	2	2	1	1	0	0	0	2	0	0	0	0	1	1	0	1	1	1	1	1	2	0	0	1	1	0	0	0	0	0	0	1	0
200	1	0	0	0	0	0	0	0	2	0	0	0	0	0	0	0	2	1	2	0	0	0	1	1	0	0	2	0	1	2	1	1	1	2	0	2	0	1	0	0	0	1	1	1	0	0	0	0	0
201	1	0	0	0	0	0	1	1	1	0	1	0	0	0	0	0	1	0	1	0	0	0	0	2	0	0	0	0	0	1	2	0	1	2	1	2	2	0	0	0	0	0	1	0	1	0	0	0	0
202	1	0	0	0	0	1	1	1	1	0	1	1	1	0	0	1	0	0	2	0	0	0	0	2	1	1	2	0	0	1	0	1	0	2	0	2	0	0	0	0	0	1	1	0	0	0	1	0	0
203	0	1	0	0	0	0	2	2	1	0	0	2	2	0	1	1	2	0	2	1	1	0	0	2	0	0	1	0	0	1	0	0	0	2	0	2	1	0	0	1	1	1	1	0	1	1	0	0	0
204	0	0	1	1	1	2	1	1	2	0	0	0	1	1	0	0	2	1	1	1	1	0	0	2	0	0	1	1	1	1	1	0	0	2	0	2	1	0	1	1	0	0	0	0	0	0	0	0	1
205	0	0	0	0	0	0	1	1	1	0	1	0	1	1	0	0	0	0	0	1	0	0	1	1	0	0	1	0	1	2	0	1	1	1	0	2	1	0	0	1	1	1	1	0	1	1	0	0	0
206	1	0	0	0	0	1	2	2	1	0	1	0	0	0	0	0	2	0	1	0	0	0	0	2	0	0	1	1	0	1	1	2	2	2	0	2	1	0	0	1	1	0	0	0	0	0	0	0	1
207	0	0	0	0	0	0	1	1	2	0	0	0	1	1	0	0	1	1	1	0	0	0	0	2	0	0	1	2	2	1	1	1	2	1	2	1	0	0	0	0	0	0	0	0	0	0	0	0	0
208	1	0	0	0	0	0	2	2	2	0	0	1	2	1	0	1	2	2	2	0	0	0	0	2	0	0	1	1	2	2	0	0	2	2	0	2	2	0	0	1	1	1	0	0	1	1	0	0	0
209	1	0	1	0	0	0	2	2	2	0	0	0	2	2	0	0	0	0	1	1	1	0	0	2	0	0	0	1	0	0	2	0	1	1	0	2	1	0	0	0	0	1	1	0	1	1	0	0	1
210	1	0	0	0	0	1	1	1	1	0	0	0	1	1	0	0	2	1	1	1	1	0	0	2	0	0	2	0	0	2	1	1	1	2	0	2	2	0	0	2	2	1	1	0	1	2	0	1	0
211	0	1	0	0	0	0	0	1	2	0	0	0	0	0	0	0	1	0	1	1	0	0	1	1	0	0	0	2	2	0	2	0	1	2	0	2	1	1	1	1	1	1	1	0	1	0	0	0	0
212	1	0	0	0	0	1	2	2	1	0	1	0	0	0	0	0	0	0	2	1	1	0	0	2	0	0	0	1	2	2	1	0	0	2	0	2	2	0	0	0	0	0	1	0	0	2	0	0	0
213	1	0	0	0	0	0	2	2	1	0	1	1	2	1	0	0	2	1	0	1	1	0	1	1	1	1	2	0	0	1	1	1	1	0	2	1	2	0	0	2	2	0	1	0	1	0	0	0	0
214	1	0	0	0	0	0	1	2	1	0	1	1	1	1	0	0	0	0	1	1	0	1	0	2	0	0	2	0	0	1	2	1	2	1	1	1	1	0	0	1	0	0	2	0	0	0	1	0	1
215	0	0	0	0	0	0	1	1	2	0	0	1	1	0	1	0	1	0	1	0	0	0	0	2	0	0	1	0	2	2	0	1	1	0	2	1	1	0	0	0	0	0	0	0	0	0	1	0	0
216	1	0	0	0	0	0	1	1	1	0	1	0	0	0	0	0	1	1	1	1	1	0	0	2	0	0	2	0	0	2	1	1	1	2	0	2	0	0	0	0	0	1	1	0	1	1	0	0	1
217	0	0	0	0	0	0	2	2	1	0	0	1	1	0	0	1	1	1	1	1	1	0	0	2	1	1	2	0	0	2	0	1	1	1	1	1	1	0	0	1	1	1	0	0	1	1	0	0	0
218	0	0	0	0	0	0	2	2	0	0	2	1	2	1	0	0	2	0	2	0	0	1	0	2	1	1	2	0	0	2	1	1	1	1	1	1	1	0	0	2	2	0	1	1	2	0	0	0	1
219	1	0	0	0	0	0	2	2	1	0	1	0	0	0	0	0	1	0	1	1	0	0	1	1	0	0	2	2	1	2	1	0	1	2	0	2	2	0	0	1	1	1	0	0	0	1	0	0	0
220	1	0	0	0	0	0	1	1	2	0	0	0	1	1	0	0	2	0	1	0	0	0	0	2	0	0	1	0	0	1	0	0	1	2	0	2	2	0	0	2	2	0	1	0	1	1	1	0	0
221	1	1	0	0	0	0	2	2	0	0	1	2	2	1	0	0	0	0	0	2	0	0	0	2	0	0	1	0	1	2	1	2	2	0	1	1	1	0	0	2	1	1	1	0	0	0	0	0	1
222	1	1	0	0	0	0	2	2	2	0	0	0	1	0	0	0	1	0	2	0	0	0	2	0	1	1	0	1	2	1	1	2	2	0	1	1	1	0	0	1	1	0	2	0	0	0	0	0	0
223	0	0	0	0	0	0	0	0	2	0	0	0	1	1	0	0	1	0	2	0	0	0	0	2	1	1	0	1	1	0	1	1	1	2	1	2	1	0	0	1	0	0	0	0	0	0	0	0	0
224	0	0	0	0	0	0	0	0	2	0	0	0	0	0	0	0	1	1	1	0	1	1	0	2	0	0	2	0	1	1	1	1	1	0	1	1	1	0	0	0	0	1	1	0	1	1	0	0	0
225	1	0	0	0	0	0	1	2	2	1	0	0	1	1	0	0	2	2	1	1	1	0	0	2	0	0	1	0	0	1	1	1	1	2	0	2	2	0	0	1	1	0	0	0	0	0	1	1	0
226	1	0	0	0	0	1	2	2	1	0	1	1	2	2	0	0	0	0	2	0	0	0	0	2	0	0	2	0	0	2	1	1	1	1	1	0	2	0	0	2	2	0	0	0	0	0	0	0	0
227	1	0	1	0	0	0	0	1	2	0	1	0	0	0	0	1	1	0	2	1	1	0	0	2	1	1	1	0	0	1	0	1	2	0	2	1	1	0	0	0	0	0	0	0	1	0	0	0	0
228	0	0	0	0	0	0	1	1	1	0	0	0	0	0	0	0	2	2	1	1	1	1	1	1	0	0	1	1	2	2	0	1	1	2	0	2	0	0	0	0	0	0	0	0	0	0	1	0	0
229	0	0	1	0	1	0	2	2	0	0	2	0	0	0	0	0	1	0	1	0	0	0	0	2	0	0	2	1	1	1	1	1	2	1	1	2	1	0	0	1	1	0	0	0	0	0	0	0	0
230	0	0	0	0	0	2	1	2	1	0	0	0	0	0	0	0	1	0	1	1	1	0	1	1	1	1	2	1	1	2	2	1	1	2	0	2	1	0	0	2	1	1	1	0	0	0	0	0	1
231	1	0	0	0	0	0	2	2	0	0	0	0	0	0	0	0	2	1	2	0	0	0	0	2	0	0	2	0	0	2	2	0	0	2	0	2	1	0	0	1	1	0	0	0	0	0	1	0	0
232	0	0	0	0	0	0	2	2	2	0	0	0	2	1	1	0	2	0	1	1	1	1	0	2	0	0	2	0	1	2	1	2	2	2	0	2	1	0	0	1	1	1	1	0	1	2	1	0	0
233	0	0	0	0	0	0	2	2	1	0	0	0	1	1	0	0	1	1	1	0	0	0	0	2	0	0	1	1	1	1	1	1	2	2	0	2	2	0	0	1	1	0	0	0	2	1	0	1	0
234	0	0	0	0	0	0	1	1	2	0	0	0	1	0	0	0	1	0	1	1	0	0	1	1	1	1	1	0	0	1	0	1	1	2	0	2	0	0	0	0	0	0	0	0	0	0	0	2	0
235	0	0	0	0	0	0	1	1	1	0	1	0	0	0	0	0	1	0	1	1	1	0	0	2	0	0	1	0	0	2	1	2	2	0	2	0	1	0	0	2	2	1	1	0	1	1	0	0	0
236	0	0	0	0	0	0	1	1	1	0	1	0	0	0	0	0	0	0	1	1	0	0	0	2	0	0	0	0	0	1	1	1	1	2	0	2	2	0	0	1	1	0	1	0	0	1	0	0	0
237	1	0	0	0	0	0	1	1	2	0	0	0	1	1	0	0	0	0	1	1	1	0	0	2	0	0	1	2	2	2	2	1	0	0	0	2	1	1	1	0	0	1	1	0	0	0	0	0	0
238	1	0	0	0	0	0	2	2	0	0	1	0	1	1	0	0	1	0	1	0	0	0	1	1	1	1	1	0	0	1	0	1	2	2	0	2	0	1	1	0	0	1	1	0	1	1	0	0	0
239	0	0	0	0	0	0	2	2	0	0	0	1	1	0	0	0	1	0	2	1	1	0	0	2	0	0	2	0	0	2	1	1	1	2	0	2	2	0	0	1	1	1	1	0	2	0	0	0	0
240	0	0	0	0	0	0	2	2	1	0	0	2	2	2	0	0	1	0	2	0	0	0	0	2	1	1	1	0	1	2	1	1	1	2	0	2	1	0	0	1	1	1	1	0	1	0	0	1	0
241	0	0	0	0	0	0	0	0	2	0	0	1	2	1	0	0	2	2	1	1	1	0	0	2	0	0	2	1	1	1	1	1	1	1	1	1	2	0	0	1	1	0	1	0	0	0	0	0	0
242	1	0	0	0	0	1	0	1	1	0	1	0	1	1	0	0	1	0	2	1	1	0	0	2	0	0	2	0	0	1	0	1	1	0	1	1	1	0	0	0	0	0	0	0	0	1	1	0	1
243	1	0	0	0	0	0	1	1	1	0	0	0	1	1	0	0	1	1	1	1	0	0	0	2	0	0	2	0	0	1	0	0	0	2	0	2	2	0	0	2	2	1	1	0	1	0	0	0	1
244	1	1	1	0	1	0	0	0	2	0	0	0	0	0	0	0	1	1	2	0	0	0	2	0	1	1	1	1	1	1	1	1	1	2	0	2	1	0	0	1	1	0	0	0	1	0	0	0	0
245	1	0	0	0	0	0	1	2	2	0	0	0	0	0	0	0	2	2	1	1	1	1	1	1	0	1	2	0	0	1	0	2	2	0	1	1	2	0	0	2	2	1	1	0	1	0	0	0	0
246	0	0	0	0	0	0	1	2	2	0	0	0	1	1	0	0	1	0	2	0	0	0	0	2	0	0	1	0	1	2	0	1	1	2	0	2	1	0	0	1	1	0	0	0	0	0	0	0	0
247	1	0	1	1	1	1	0	1	2	0	0	1	1	0	0	0	1	1	2	0	0	0	0	2	0	0	2	1	1	2	1	1	1	0	1	1	2	0	0	2	2	0	0	0	0	0	0	1	0
248	1	0	1	1	1	1	0	0	2	0	0	0	0	0	0	0	2	0	1	0	0	0	0	2	1	1	2	1	1	1	1	2	2	1	1	1	1	0	0	1	1	0	1	1	0	1	0	0	0
249	1	1	0	0	0	1	1	2	2	0	0	1	0	0	0	0	1	1	2	0	0	1	0	2	0	0	2	1	1	2	2	0	0	1	0	2	2	0	0	1	1	1	1	0	1	0	0	1	0
250	0	0	0	0	0	0	2	2	1	0	0	2	2	0	0	1	2	2	1	1	1	0	0	2	0	0	1	1	1	1	2	1	1	0	2	1	1	1	1	1	1	1	1	0	1	2	0	0	0
251	0	0	0	0	0	0	1	1	1	0	1	0	0	1	0	0	1	0	2	1	1	0	0	2	0	0	2	0	0	1	0	0	0	2	0	1	1	0	0	2	1	0	0	0	0	0	0	1	0
252	0	0	1	0	0	0	0	1	1	0	0	0	0	0	0	0	0	0	1	0	0	0	0	2	1	1	1	0	0	1	2	2	2	2	0	2	2	0	0	2	2	0	0	0	0	0	0	0	0
253	1	0	0	0	0	1	1	1	1	0	0	1	2	2	0	0	1	0	2	0	0	0	0	2	0	0	1	0	2	2	0	1	1	2	0	2	1	1	0	0	0	0	1	0	1	1	0	0	1
254	0	0	0	0	0	0	0	1	2	0	0	0	2	1	0	0	0	0	1	0	0	0	0	2	0	0	1	2	2	1	2	1	2	1	1	2	1	0	0	1	1	1	1	0	1	0	0	0	0
255	1	0	0	0	0	1	0	1	2	0	0	0	0	0	0	0	2	1	1	0	0	0	0	2	0	0	2	1	1	2	1	0	1	2	0	2	1	0	0	1	1	0	0	0	0	0	0	0	0
256	0	0	0	0	0	0	1	1	1	0	0	0	1	1	0	0	1	0	2	0	0	0	0	2	0	0	0	0	1	2	0	1	1	1	1	2	2	0	0	1	1	1	1	0	0	0	0	0	1
257	0	0	0	0	0	0	0	1	2	0	0	0	0	0	0	0	2	0	2	0	0	0	1	1	1	1	1	1	1	1	1	0	1	2	0	2	2	0	0	2	2	0	1	0	0	0	1	0	1
258	0	0	1	0	0	0	2	2	1	0	0	1	1	0	0	1	1	0	2	0	0	0	0	2	1	1	2	0	0	1	0	1	2	1	1	1	1	0	1	1	0	1	1	0	1	0	1	0	0
259	1	0	0	0	0	0	0	0	2	0	0	2	2	2	0	0	2	1	1	0	0	1	0	2	1	1	2	0	0	2	1	0	0	2	0	2	0	0	0	1	1	1	1	0	1	1	1	0	1
260	0	0	0	0	0	0	2	2	0	0	1	0	1	1	0	0	1	0	1	1	0	0	1	1	1	1	2	0	0	2	1	1	1	1	1	1	2	0	0	1	1	0	0	0	0	0	1	0	0
261	1	0	0	0	0	1	1	1	1	0	1	0	1	1	0	0	0	1	2	0	0	0	0	2	0	0	0	0	1	2	0	2	2	1	1	1	1	0	0	1	1	0	0	0	0	0	0	0	0
262	0	0	0	0	0	0	2	2	1	0	1	0	1	0	0	0	2	0	1	0	0	0	0	2	0	0	0	1	2	1	1	0	0	2	0	2	2	0	0	2	2	0	2	0	1	0	0	0	0
263	1	0	0	0	0	0	0	0	2	0	0	0	0	0	0	0	0	0	1	1	0	0	0	2	0	0	2	0	0	2	1	2	2	2	0	2	1	1	0	0	0	0	0	0	0	0	0	0	1
264	0	0	0	0	0	0	1	1	2	0	0	1	2	1	0	0	0	0	0	1	1	0	2	0	0	1	2	0	0	2	0	1	1	2	2	1	1	0	0	1	1	1	1	0	0	0	0	0	0
265	1	0	0	0	0	0	1	2	2	0	0	1	1	0	0	1	1	1	2	0	0	0	0	2	1	1	1	0	1	2	0	2	2	1	1	2	2	0	0	1	1	1	1	0	1	2	0	1	0
266	0	0	0	0	0	0	1	1	1	0	0	0	0	0	0	0	2	0	1	1	1	0	0	2	1	1	1	1	1	1	1	1	2	2	0	2	2	0	0	2	2	1	1	0	1	1	0	0	0
267	1	0	0	0	0	0	1	1	1	0	0	0	0	0	0	0	2	1	2	1	1	0	1	1	0	0	2	0	0	2	0	2	2	0	2	0	1	1	1	0	0	0	0	0	0	1	0	0	0
268	0	0	1	1	1	1	2	2	1	0	0	1	1	0	0	0	0	0	1	1	1	0	0	2	1	1	2	0	0	2	1	0	1	2	1	2	1	0	0	0	0	0	0	1	0	0	0	0	0
269	0	0	0	0	0	0	2	2	0	1	1	2	2	0	1	1	1	1	0	1	1	0	1	1	0	0	2	0	0	2	0	1	1	1	1	2	2	0	0	2	2	0	0	0	0	0	0	0	1
270	0	0	0	0	0	0	1	1	1	0	1	1	2	1	0	0	2	0	2	0	0	1	0	2	0	0	1	0	1	2	0	1	2	2	0	2	2	0	0	2	2	0	0	0	0	2	0	0	0
271	0	1	1	0	1	0	1	1	1	0	0	0	0	0	0	0	0	0	0	1	1	0	1	1	0	0	0	1	2	1	1	1	1	1	1	1	1	1	1	0	0	0	2	0	1	0	0	0	0
272	0	0	0	0	0	0	0	1	1	0	1	1	1	0	0	1	1	1	1	0	0	0	0	2	0	0	2	0	0	2	1	1	1	1	0	2	1	0	0	1	0	0	0	0	0	0	1	0	0
273	0	0	0	0	0	0	1	1	1	1	1	0	1	1	0	0	1	1	2	0	0	0	0	2	0	0	1	1	1	1	2	1	1	1	0	2	2	0	0	0	0	1	1	0	1	1	1	0	0
274	1	0	0	0	0	0	2	2	1	0	0	0	0	0	0	0	2	0	2	0	0	0	0	2	0	0	0	1	2	2	1	1	1	1	0	2	1	0	0	1	1	1	1	0	2	0	0	0	1
275	1	0	0	0	0	0	2	2	1	0	0	0	0	0	0	0	2	2	1	1	1	1	0	2	0	0	1	0	1	2	0	0	0	2	0	2	1	0	0	2	2	1	1	0	1	0	0	2	0
276	1	0	1	0	0	1	1	2	1	0	1	0	2	2	0	0	1	1	1	0	0	0	0	2	0	0	1	1	1	2	0	2	2	1	0	2	1	0	0	2	1	0	0	0	1	0	0	0	0
277	0	0	1	0	0	0	1	1	2	0	0	2	2	1	0	0	1	1	1	0	0	0	0	2	0	0	2	0	0	2	2	1	1	0	0	1	0	0	0	0	0	0	0	1	0	1	0	0	0
278	1	1	0	0	0	0	1	2	1	0	0	1	2	1	1	0	0	0	0	2	0	0	1	1	0	0	2	1	1	2	0	0	1	1	1	2	2	0	0	1	1	1	1	0	1	0	0	0	0
279	0	1	0	0	0	1	2	2	2	0	0	1	1	0	0	1	1	0	1	2	1	0	0	2	0	0	2	2	2	2	1	1	1	2	0	2	1	0	0	2	2	1	1	0	0	2	0	0	0
280	0	0	0	0	0	1	1	2	2	0	0	0	0	0	0	0	1	1	1	1	1	0	1	1	1	2	2	1	1	2	0	2	2	0	1	1	1	0	0	2	2	1	1	0	0	2	1	0	1
281	1	0	0	0	0	1	1	1	1	0	0	0	0	0	0	0	1	1	1	1	1	0	0	2	0	0	1	0	1	2	0	0	0	2	0	2	2	0	0	1	1	0	0	0	0	1	0	0	0
282	1	0	1	0	0	1	0	0	2	0	0	1	2	1	0	0	1	0	2	0	0	0	1	1	1	1	2	0	0	2	2	2	2	1	2	1	1	0	0	2	2	0	0	0	0	0	1	0	0
283	0	0	0	0	0	0	0	0	2	0	0	0	0	0	0	0	0	0	2	0	0	0	0	2	0	0	0	1	1	0	1	2	2	0	1	2	1	0	0	1	1	0	1	0	1	1	0	0	1
284	1	0	0	0	0	0	2	2	1	0	0	0	1	0	0	0	1	0	1	0	0	0	0	2	0	0	1	1	1	0	2	2	2	0	2	1	1	0	0	2	1	0	1	0	0	0	0	0	0
285	0	0	1	0	0	0	2	2	1	0	0	0	1	1	0	0	1	1	2	0	0	1	0	2	0	0	1	0	0	2	0	1	2	1	0	2	1	0	1	2	1	0	0	0	1	1	1	0	0
286	1	0	0	0	0	0	2	2	1	0	1	0	1	1	0	0	2	1	1	0	0	0	0	2	0	0	2	1	1	2	0	1	2	2	1	2	1	0	0	1	1	0	0	0	0	0	1	0	0
287	1	0	0	0	0	0	2	2	2	0	0	0	1	1	0	0	1	1	1	0	0	0	0	2	0	0	0	0	0	1	1	1	1	2	0	2	1	0	0	2	2	0	1	1	1	0	0	0	0
288	1	0	0	0	0	1	1	1	2	0	0	0	1	0	0	0	1	0	1	0	0	0	0	2	0	0	1	0	1	2	0	1	1	2	0	2	2	0	0	2	2	0	1	1	1	0	0	1	0
289	0	0	1	0	0	0	1	1	1	0	1	0	0	0	0	0	0	0	0	1	0	0	0	2	1	1	1	0	0	1	0	1	2	1	1	1	2	0	0	2	1	1	0	0	0	0	0	0	0
290	1	0	2	0	1	0	1	1	0	0	0	1	1	0	0	1	2	2	2	0	0	0	1	1	0	0	2	0	0	2	0	1	1	2	1	2	1	0	0	0	0	0	0	0	0	0	1	0	1
291	1	0	0	0	0	0	2	2	1	0	1	1	1	0	1	0	1	1	2	0	0	0	0	2	0	0	1	2	2	1	1	1	1	0	1	1	1	0	0	1	1	1	1	0	1	0	0	0	0
292	0	0	0	0	0	0	2	2	1	0	1	1	2	1	0	0	1	1	0	0	0	0	1	1	1	1	1	0	2	2	0	1	0	0	1	1	1	0	0	2	2	0	0	0	0	0	1	0	0
293	1	0	0	0	0	1	1	1	1	0	0	1	1	0	0	0	0	0	0	1	1	0	1	1	0	0	2	0	0	2	1	1	1	0	2	2	2	0	0	1	1	0	0	0	0	0	0	0	1
294	0	0	0	0	0	1	2	2	1	0	1	1	1	0	0	0	2	1	1	0	0	0	0	2	0	0	2	0	0	2	1	1	1	2	0	2	2	0	0	1	1	0	0	0	0	1	0	0	0
295	0	0	0	0	0	1	1	1	1	0	0	1	1	0	1	0	1	0	1	0	0	0	0	2	0	0	2	0	0	1	2	2	2	0	1	1	2	0	0	1	1	0	0	1	0	1	0	0	0
296	1	0	0	0	0	0	1	2	1	0	0	1	2	0	0	1	1	1	0	0	0	0	1	1	0	0	2	0	0	2	2	1	2	1	1	2	1	0	0	1	1	0	0	0	0	0	0	0	0
297	0	0	0	0	0	0	0	1	2	0	0	0	0	0	0	0	2	2	1	1	1	0	0	2	0	0	1	0	1	2	1	0	0	2	0	2	1	0	0	1	0	0	1	1	1	0	0	1	0
298	0	0	0	0	0	0	2	2	1	0	1	0	1	1	0	0	1	0	1	0	0	0	0	2	0	0	2	1	1	2	1	1	1	2	0	2	1	0	0	1	1	1	1	0	1	2	0	0	1
299	1	0	0	0	0	0	1	2	2	0	0	0	0	0	0	0	1	0	2	1	1	0	0	2	0	0	1	1	1	1	2	2	2	0	1	1	2	0	0	2	2	1	1	0	1	1	0	2	0
300	0	0	0	0	0	0	1	1	1	0	0	0	0	0	0	0	1	0	2	0	0	0	0	2	0	0	1	0	0	2	1	1	2	1	2	1	2	0	0	1	1	0	0	0	0	0	0	0	0
301	1	0	0	0	0	0	2	2	1	0	0	0	1	1	0	0	1	1	1	1	0	0	1	1	1	1	1	1	1	1	2	0	1	2	1	2	1	0	0	1	1	0	0	2	0	2	0	0	0
302	0	0	0	0	0	0	1	1	2	0	0	1	2	1	0	0	1	1	1	0	0	0	0	2	0	0	1	0	1	2	0	0	0	0	1	1	1	0	0	1	1	0	0	1	0	0	0	0	0
303	0	0	0	0	0	0	1	1	0	0	1	0	0	0	0	0	0	1	2	0	0	0	0	2	0	0	1	1	1	2	2	1	2	1	2	1	1	0	0	1	1	1	1	0	2	0	0	1	0
304	1	0	0	0	0	0	2	2	1	0	0	0	0	0	0	0	1	1	2	1	0	0	1	1	1	1	2	1	1	1	0	2	2	0	2	0	2	0	0	1	1	0	1	0	1	0	0	1	1
305	1	0	0	0	0	0	0	1	2	0	0	0	0	0	0	0	1	1	0	1	1	1	0	2	0	0	1	1	1	0	1	2	2	1	2	1	1	0	0	0	0	0	1	0	1	0	0	0	0
306	0	0	0	0	0	0	1	1	1	0	0	0	0	0	0	0	1	0	1	1	1	0	0	2	0	0	1	0	0	2	0	0	1	1	1	2	1	1	1	1	1	0	1	0	1	0	0	0	0
307	0	0	0	0	0	0	1	1	2	0	0	0	0	0	0	0	0	0	0	2	0	0	1	1	1	1	1	0	1	2	1	1	0	0	0	2	2	0	0	2	2	0	0	0	0	0	0	1	0
308	1	0	0	0	0	0	2	2	1	0	1	1	2	1	1	0	0	0	0	1	1	0	0	2	0	0	0	0	0	1	1	1	1	1	1	1	1	0	1	1	0	1	1	0	1	0	0	0	0
309	1	0	0	0	0	0	0	0	2	0	0	0	1	1	0	0	1	1	1	1	0	0	0	2	0	0	1	0	1	2	0	1	1	2	0	2	1	0	0	1	1	1	1	0	1	1	0	0	1
310	0	0	2	0	1	0	2	2	2	0	0	0	0	0	0	0	0	0	0	1	1	0	1	1	0	0	2	1	1	2	1	0	1	1	0	2	1	0	0	2	1	0	1	0	1	0	0	1	0
311	0	0	0	0	0	0	2	2	1	0	0	1	1	0	0	1	1	0	1	0	0	0	1	1	0	0	2	0	1	2	0	2	2	2	0	2	1	0	0	1	1	1	0	0	0	0	1	0	0
312	1	0	0	0	0	0	0	1	2	0	0	1	1	1	0	0	2	2	1	0	0	0	0	2	1	1	1	0	1	2	0	1	1	1	0	2	1	0	0	1	1	1	0	0	2	0	0	0	0
313	1	0	0	0	0	1	0	0	2	0	1	1	1	1	0	0	1	1	1	1	0	0	0	2	0	0	0	2	2	0	2	1	2	0	2	1	1	1	1	1	1	1	1	0	0	0	1	0	1
314	0	0	0	0	0	1	1	1	1	0	0	0	1	1	0	0	2	1	1	0	0	0	0	2	0	0	2	0	0	2	1	0	1	2	0	2	1	0	0	0	0	0	0	2	0	2	0	0	0
315	1	0	0	0	0	0	2	2	0	0	1	1	1	0	0	0	1	0	2	0	0	0	0	2	1	1	2	0	0	2	0	1	2	0	2	1	1	0	0	0	0	1	0	0	0	0	0	0	0
316	0	0	0	0	0	0	2	2	1	0	0	0	1	1	0	0	1	1	1	0	1	0	0	2	0	0	2	0	0	1	1	1	2	0	2	1	1	0	0	1	1	0	1	0	1	0	0	0	0
317	1	0	0	0	0	1	1	2	1	0	0	0	0	0	0	0	1	1	0	1	1	0	0	2	0	0	1	1	1	1	1	0	0	1	0	2	0	0	0	0	0	0	2	0	0	0	0	0	0
318	0	0	0	0	0	0	2	2	0	0	2	0	1	1	0	0	1	1	0	2	2	0	1	1	1	1	1	0	2	2	0	1	1	2	1	2	1	0	1	1	0	1	1	0	2	2	1	0	0
319	0	0	0	0	0	0	2	2	1	0	0	0	2	2	0	0	0	0	1	1	0	0	1	1	0	0	0	1	1	1	1	0	0	2	0	2	1	0	0	2	2	1	1	0	0	0	0	1	0
320	1	0	0	0	0	0	1	2	2	0	0	0	0	0	0	0	1	0	1	0	0	1	0	2	0	0	2	0	0	2	0	0	0	2	0	1	1	0	0	1	1	1	1	0	1	1	0	0	0
321	1	0	0	0	0	0	1	1	1	0	0	0	1	1	0	0	0	0	0	0	0	0	0	2	0	0	1	1	0	1	1	0	2	0	2	2	2	0	0	2	1	0	1	0	0	0	0	0	0
322	1	0	0	0	0	0	1	2	1	0	1	1	1	0	0	1	1	1	2	0	0	0	0	2	1	1	2	0	0	1	0	2	2	1	1	1	1	0	1	1	0	1	0	0	0	1	1	0	1
323	1	0	0	0	0	0	1	1	1	0	1	0	1	1	0	0	1	0	1	1	0	0	1	1	1	1	1	0	1	2	1	2	2	2	1	1	1	0	0	1	1	1	1	0	1	1	0	1	0
324	1	0	0	0	0	0	2	2	0	0	0	2	2	2	0	0	0	0	0	1	1	0	1	1	0	0	2	0	0	2	2	1	1	2	0	2	2	0	0	1	1	0	0	0	0	0	0	1	0
325	0	0	1	0	0	1	1	1	1	0	0	0	0	0	0	0	2	2	1	1	1	0	0	2	0	0	0	1	2	2	1	1	1	2	1	1	1	2	1	1	1	0	0	1	1	0	0	0	0
326	0	0	0	0	0	0	1	1	1	0	1	1	0	0	0	0	0	0	2	0	0	2	0	2	0	0	1	2	2	2	2	0	1	2	1	2	1	0	0	2	2	1	0	0	0	0	0	0	0
327	1	0	0	0	0	0	1	2	2	0	0	0	2	0	1	0	2	1	1	1	1	0	0	2	0	0	2	0	0	1	0	0	0	2	0	2	1	1	1	1	1	0	0	0	0	0	0	0	0
328	0	0	0	0	0	0	1	1	2	1	0	1	2	1	1	0	2	2	1	1	1	0	1	1	1	1	0	1	2	1	1	1	2	1	1	2	1	0	0	2	2	0	1	0	0	1	0	0	0
329	0	0	0	0	0	0	2	2	1	0	0	0	0	0	0	0	0	1	0	1	1	0	0	2	1	1	2	1	1	2	2	0	0	1	0	2	1	0	0	1	1	0	1	1	1	0	0	0	0
330	0	0	0	0	0	1	2	2	0	0	0	0	0	0	0	0	1	1	1	1	1	0	0	2	1	1	2	0	0	1	1	2	2	0	2	1	1	0	0	1	1	0	0	1	0	1	0	0	1
331	1	0	0	0	0	0	1	1	0	1	1	0	1	1	0	0	1	0	2	1	1	0	1	1	0	0	2	1	1	2	1	1	1	2	1	2	2	0	0	1	1	0	0	1	1	0	0	0	1
332	1	0	0	0	0	0	2	2	1	0	1	0	2	1	0	0	0	0	2	1	1	0	0	2	0	0	1	0	1	2	1	1	2	2	0	2	1	0	0	1	1	1	0	0	0	0	0	0	0
333	1	0	0	0	0	1	2	2	1	0	1	1	1	1	0	0	1	1	1	1	0	0	1	1	1	1	1	1	1	2	2	1	1	2	1	1	1	1	1	1	1	0	1	0	1	0	0	0	0
334	1	0	0	0	0	0	1	1	1	0	0	0	1	1	0	0	1	0	1	1	0	0	0	2	0	0	2	2	2	2	0	0	2	0	2	2	1	0	0	2	2	0	0	0	0	0	0	0	0
335	0	0	0	0	0	0	0	1	2	0	0	0	0	0	0	0	1	0	1	1	1	1	0	2	0	0	1	0	0	2	0	0	2	1	0	2	1	0	0	2	1	0	0	0	1	1	0	1	1
336	0	0	1	0	0	1	2	2	1	0	1	1	1	1	0	0	0	0	0	1	1	0	1	1	0	0	1	1	1	0	1	1	1	0	1	1	2	1	1	1	1	0	0	0	0	0	0	0	0
337	0	0	0	0	0	1	2	2	2	0	0	0	2	2	0	0	0	0	1	1	1	0	0	2	0	0	1	0	1	2	0	2	2	0	1	1	2	0	0	2	2	0	0	0	0	0	1	0	1
338	1	0	0	0	0	1	2	2	1	0	0	1	1	1	0	0	0	0	2	0	0	0	0	2	0	0	1	1	1	2	0	2	2	1	0	2	1	0	0	0	0	1	1	0	2	2	0	0	0
339	0	0	0	0	0	1	1	1	2	1	0	1	1	1	0	0	0	0	0	1	1	0	1	1	1	1	1	0	1	2	0	1	2	2	0	2	1	0	0	1	1	1	0	0	0	0	1	0	1
340	0	0	0	0	0	0	1	1	2	0	0	0	1	1	0	0	1	0	1	1	1	0	0	2	0	0	2	1	1	2	1	0	0	1	1	1	1	1	1	0	0	0	1	0	0	0	0	0	0
341	0	1	0	0	0	0	1	1	2	0	0	0	1	1	0	0	1	1	0	1	1	0	0	2	0	1	2	1	1	2	1	1	1	0	1	1	1	0	0	0	0	1	1	0	1	1	0	0	0
342	0	0	0	0	0	0	2	2	1	0	0	0	1	1	0	0	1	2	1	1	1	0	0	2	1	1	0	0	0	1	1	2	2	0	1	1	2	0	0	1	1	1	1	0	0	0	0	1	0
343	0	0	0	0	0	0	1	2	2	0	0	0	1	1	0	0	2	2	1	1	1	0	0	2	0	0	2	0	0	1	0	2	2	0	1	1	2	0	0	2	2	0	0	0	0	0	0	0	0
344	0	0	0	0	0	0	1	1	2	0	0	0	0	0	0	0	1	1	1	1	0	0	0	2	0	0	1	0	0	2	0	1	1	0	2	2	1	0	0	2	2	0	0	0	0	0	0	0	0
345	0	0	0	0	0	0	1	2	2	0	0	0	0	0	0	0	2	2	1	1	0	0	0	2	0	0	1	1	1	2	0	2	2	0	1	1	1	0	0	0	0	0	0	1	1	1	0	1	0
346	1	0	0	0	0	0	0	1	2	0	0	0	1	1	0	0	2	2	0	2	2	0	0	2	0	0	1	1	2	2	0	1	1	1	1	1	1	1	1	1	1	0	0	0	0	0	1	0	0
347	0	0	0	0	0	0	1	1	1	1	1	0	2	2	0	0	1	1	1	0	0	1	1	1	1	1	1	0	0	1	0	1	2	1	2	2	1	0	0	1	1	1	0	0	0	0	0	0	0
348	0	0	0	0	0	0	1	1	1	0	0	0	0	0	0	0	1	1	0	1	1	0	0	2	0	0	2	0	0	2	0	2	2	2	0	2	1	0	0	2	2	0	0	0	0	0	0	0	0
349	1	0	0	0	0	0	2	2	1	0	0	0	0	0	0	0	1	1	1	1	1	1	1	1	1	1	1	0	0	1	2	2	2	0	2	1	1	0	0	1	1	1	1	0	1	2	0	0	0
350	1	0	0	0	0	1	2	2	1	0	1	0	0	0	0	0	1	0	0	1	1	0	1	1	0	0	2	0	0	2	1	2	2	1	1	1	2	0	1	2	1	2	1	0	1	0	0	0	1
351	1	0	0	0	0	0	2	2	1	0	1	0	0	0	0	0	2	2	1	0	0	0	0	2	0	0	2	1	1	2	1	1	1	1	1	1	1	0	0	0	0	0	0	0	0	1	1	0	0
352	0	0	0	0	0	0	1	1	1	1	1	0	1	0	0	0	2	1	1	0	0	0	0	2	0	0	1	1	2	2	0	1	1	2	1	2	2	0	0	2	2	0	0	0	0	1	0	0	0
353	1	0	0	0	0	0	1	2	1	0	1	1	1	2	0	0	1	1	1	1	0	0	0	2	0	0	2	0	0	2	0	2	2	0	2	1	1	1	1	1	1	0	2	0	1	1	0	2	0
354	0	0	0	0	0	0	1	2	2	0	0	0	1	0	0	0	0	0	0	0	0	0	0	2	0	0	2	0	0	2	0	1	1	2	0	2	2	0	0	0	0	0	1	0	0	0	1	0	0
355	1	0	0	0	0	1	2	2	1	0	1	0	2	1	1	0	1	0	2	0	0	0	1	1	0	0	2	0	0	2	1	1	1	2	1	1	1	0	0	1	0	1	1	0	0	0	0	0	1
356	1	0	0	0	0	0	1	1	1	1	1	1	1	0	0	1	2	2	1	1	1	0	0	2	1	1	2	0	0	2	2	1	2	2	0	2	1	1	1	1	1	0	1	0	1	0	0	1	1
357	1	0	0	0	0	0	1	1	1	1	0	1	1	0	0	1	1	1	1	1	0	0	0	2	0	0	2	1	1	2	2	1	2	1	1	1	1	0	0	2	2	1	0	0	0	1	0	0	0
358	1	0	0	0	0	0	1	2	2	0	0	1	2	1	0	0	2	1	1	1	0	1	0	2	0	0	2	0	0	1	0	1	2	0	2	1	1	0	0	2	2	0	1	0	1	0	0	0	0
359	1	0	0	0	0	0	1	2	2	0	0	1	2	1	0	0	1	0	2	0	0	0	0	2	0	0	2	0	0	2	2	1	1	2	0	2	2	1	1	1	1	0	0	0	0	0	0	0	0
360	0	0	0	0	0	0	2	2	1	0	0	0	2	2	0	0	2	0	2	1	0	0	0	2	0	0	1	0	0	2	0	1	1	2	2	1	1	0	0	0	0	1	0	0	0	0	0	0	0
361	0	0	0	0	0	0	1	1	2	0	0	0	2	2	0	0	1	1	1	1	0	0	1	1	1	1	2	1	1	2	2	2	2	0	1	1	2	0	0	0	0	1	0	0	0	0	0	0	1
362	1	0	0	0	0	0	2	2	0	0	1	1	2	2	0	0	1	1	1	1	0	1	0	2	0	0	2	1	1	2	1	0	1	1	1	2	1	0	0	1	0	0	1	1	1	0	0	0	1
363	1	0	0	0	0	2	1	1	1	0	1	0	0	0	0	0	1	0	1	0	0	0	0	2	0	0	1	1	1	0	2	1	1	2	0	2	1	0	1	2	1	0	1	0	0	0	0	0	0
364	1	0	0	0	0	0	1	1	2	0	0	0	0	0	0	0	1	1	2	0	0	1	1	1	1	1	1	0	1	2	0	1	2	1	1	1	2	0	0	1	1	0	1	0	0	0	0	1	0
365	0	0	0	0	0	0	1	1	2	0	0	0	1	1	0	0	1	0	1	1	1	1	0	2	1	1	1	0	0	2	0	1	1	0	1	1	2	0	0	1	1	0	1	0	1	1	0	0	0
366	0	0	0	0	0	1	0	0	2	0	0	0	0	0	0	0	1	0	1	1	0	2	0	2	0	0	1	1	1	1	1	0	0	2	0	2	1	0	0	1	1	0	0	0	0	0	1	0	0
367	1	0	0	0	0	0	1	1	1	0	0	0	0	0	0	0	1	1	0	1	1	0	0	2	0	0	2	2	2	2	0	1	1	1	0	2	1	0	0	1	1	0	0	2	0	0	0	0	0
368	0	0	0	0	0	0	1	1	1	0	0	0	0	0	0	0	1	0	1	0	0	0	1	1	1	1	1	1	1	1	1	1	1	1	1	1	1	1	0	0	0	1	1	0	0	2	0	0	0
369	1	0	0	0	0	0	1	1	1	1	2	0	0	0	0	0	1	0	1	1	1	0	1	1	1	1	1	0	0	1	1	1	2	2	1	2	2	1	1	1	1	0	1	0	1	0	0	0	1
370	1	0	0	0	0	0	2	2	1	0	0	2	2	1	0	0	1	1	1	1	1	0	0	2	0	0	2	0	0	2	0	1	1	2	1	2	1	0	0	1	1	0	1	0	1	1	0	0	0
371	0	0	0	0	0	1	2	2	0	0	0	0	0	0	0	0	2	1	1	0	0	0	0	2	1	1	2	1	1	2	1	1	1	1	0	2	1	0	0	1	1	1	1	0	1	1	0	1	1
372	1	0	0	0	0	1	1	2	2	0	0	1	2	2	0	0	2	2	1	1	1	0	1	1	0	0	1	0	1	2	0	0	2	0	1	2	2	0	0	1	1	0	1	1	1	0	0	0	0
373	0	1	0	0	0	0	0	0	2	0	0	0	0	0	0	0	1	0	1	1	0	0	0	2	0	0	2	1	1	2	1	1	1	2	1	2	2	0	1	2	1	0	0	0	0	0	0	0	2
374	0	0	0	0	0	0	1	1	2	0	0	1	2	1	0	1	1	1	1	1	1	0	0	2	0	0	2	1	1	2	0	1	1	1	2	1	2	0	0	2	2	0	0	0	0	0	0	0	1
375	1	0	1	0	0	0	1	1	1	0	1	1	1	1	0	0	2	2	2	0	0	0	1	1	1	2	2	0	0	2	1	1	1	2	0	2	2	0	1	2	1	0	0	0	0	1	0	0	0
376	1	0	0	0	0	0	1	2	2	0	0	0	0	0	0	0	1	0	2	0	0	0	0	2	0	0	2	0	1	2	0	1	1	1	0	2	1	1	1	1	1	0	0	0	1	0	0	1	0
377	1	0	0	0	0	0	0	0	2	0	0	0	1	1	0	0	1	1	1	0	0	0	0	2	0	0	2	0	0	2	0	1	1	2	0	2	1	0	0	0	0	1	1	0	1	2	0	0	0
378	1	0	0	0	0	0	1	1	2	0	0	2	2	1	0	0	1	1	1	1	1	0	0	2	0	0	1	0	0	1	2	1	2	0	1	2	1	0	0	1	1	1	1	0	0	0	1	0	0
379	1	0	0	0	0	0	0	0	2	0	0	0	0	0	0	0	0	0	2	1	1	0	0	2	0	0	0	1	2	1	1	1	1	1	0	2	2	0	0	2	2	0	0	0	0	0	0	0	0
380	1	0	0	0	0	0	2	2	1	0	1	1	1	0	0	0	2	0	0	1	1	0	0	2	1	1	1	0	1	2	0	2	2	0	1	1	2	0	0	2	2	1	1	0	0	0	0	0	0
381	1	0	0	0	0	0	0	1	2	0	1	0	0	0	0	0	0	0	0	1	1	0	0	2	0	0	1	0	1	2	0	0	0	1	1	1	1	0	0	1	1	0	0	1	0	1	0	0	1
382	1	0	0	0	0	0	2	2	1	0	1	0	0	0	0	0	1	1	0	2	2	0	1	1	0	0	1	1	1	2	0	1	1	2	0	2	2	0	0	1	1	0	1	1	2	0	0	0	2
383	0	0	0	0	0	1	2	2	1	0	1	1	1	0	0	0	0	0	1	1	1	0	0	2	0	0	2	0	0	2	0	0	1	1	1	2	2	1	1	1	1	0	0	0	1	0	0	1	0
384	0	0	0	0	0	1	2	2	0	0	2	0	0	0	0	0	1	1	1	1	1	0	0	2	0	0	1	0	1	2	1	2	2	0	2	0	0	1	1	0	0	1	1	0	1	0	0	0	1
385	0	0	0	0	0	0	0	1	2	0	0	0	1	1	0	0	1	1	1	1	1	0	0	2	0	0	1	0	1	2	1	1	2	0	2	1	0	0	0	0	0	1	0	0	2	1	0	0	0
386	1	1	0	0	0	0	0	0	2	0	0	1	1	0	0	0	2	1	1	1	1	0	0	2	0	0	2	0	0	2	0	1	1	1	1	2	2	0	0	2	2	1	2	0	0	0	0	0	1
387	1	0	1	0	0	0	0	0	2	0	0	1	2	1	1	0	0	0	1	0	0	0	0	2	0	0	2	0	0	2	1	0	1	2	0	2	1	0	0	2	1	0	0	0	0	0	0	1	0
388	0	0	1	0	0	0	2	2	0	0	1	2	2	2	0	0	1	2	2	0	0	0	0	2	0	0	2	0	0	2	1	0	0	1	2	2	1	0	0	0	0	0	0	0	1	0	1	0	0
389	0	0	0	0	0	0	2	2	1	0	1	0	0	0	0	0	2	1	2	0	0	0	1	1	1	1	2	0	0	2	2	1	1	1	1	1	0	0	0	1	1	0	0	0	0	0	0	0	0
390	0	0	0	0	0	0	0	1	1	0	1	0	1	1	0	0	2	2	1	1	1	1	0	2	0	0	1	1	1	2	0	2	2	0	0	2	1	0	0	2	1	1	0	0	2	0	0	0	0
391	1	0	0	0	0	1	1	1	0	1	1	0	0	0	0	0	2	1	2	0	0	0	0	2	0	0	1	0	0	1	0	0	1	2	1	2	2	0	0	2	2	0	0	1	1	0	1	0	0
392	1	1	0	0	0	0	2	2	1	1	0	1	1	0	0	0	0	1	1	0	0	0	0	2	0	0	1	0	2	2	0	1	1	1	1	1	2	0	0	1	1	1	1	0	0	0	0	0	0
393	0	0	0	0	0	0	2	2	1	0	0	0	1	1	0	0	0	0	1	0	0	0	0	2	0	0	1	1	1	2	2	1	2	2	0	2	1	1	1	1	1	0	0	0	0	1	0	0	1
394	0	0	0	0	0	0	2	2	1	0	1	0	1	1	0	0	0	0	0	1	0	0	1	1	0	0	1	0	0	1	0	0	2	2	0	2	2	0	0	1	1	0	0	0	0	0	0	0	0
395	0	0	0	0	0	0	1	2	2	0	0	1	2	1	0	0	2	1	2	1	1	0	0	2	1	1	0	1	1	2	1	0	0	1	2	2	2	0	0	2	2	0	1	0	1	0	0	0	0
396	0	0	0	0	0	0	1	1	2	0	0	0	0	0	0	0	1	0	1	0	0	0	0	2	0	0	1	0	0	1	0	1	1	2	2	1	1	0	0	1	1	0	0	0	0	0	0	0	0
397	0	0	0	0	0	0	2	2	1	0	1	0	2	0	1	0	2	1	2	0	0	0	0	2	0	0	1	0	1	2	0	2	2	2	0	2	1	0	0	0	0	0	0	0	0	0	0	0	1
398	1	0	0	0	0	0	1	1	0	0	0	0	0	0	0	0	1	0	1	1	1	0	0	2	0	0	2	0	0	2	1	2	2	2	0	2	1	0	0	2	2	1	1	0	1	0	0	0	0
399	0	0	0	0	0	0	0	0	2	0	0	0	0	0	0	1	1	0	1	1	1	0	0	2	0	0	1	1	2	2	1	1	2	1	1	1	2	0	0	2	2	0	0	0	0	1	1	0	0
400	1	1	0	0	0	0	2	2	0	0	1	1	2	0	0	1	1	0	1	1	0	0	0	2	0	0	2	0	0	1	0	1	1	1	0	2	2	0	0	1	1	0	2	0	0	0	2	0	0
401	1	0	0	0	0	0	2	2	1	0	1	0	1	1	0	0	2	1	2	0	0	1	0	2	0	0	0	0	0	1	2	1	1	0	1	1	2	0	0	1	1	1	1	0	1	0	0	0	1
402	1	0	0	0	0	0	1	1	2	0	0	0	0	0	0	0	1	1	0	1	1	0	0	2	0	0	2	0	0	2	0	1	1	0	1	1	1	0	0	1	1	1	2	0	0	0	0	0	0
403	1	0	0	0	0	0	1	1	1	0	1	0	1	0	1	0	2	2	1	1	0	1	0	2	0	0	0	1	1	0	1	1	1	2	0	2	2	0	0	1	1	1	1	0	1	1	1	0	0
404	0	0	0	0	0	0	1	2	2	0	0	0	0	0	0	0	2	1	1	1	1	0	0	2	0	0	1	1	2	2	1	2	2	0	1	2	0	0	0	0	0	1	1	0	1	1	0	0	1
405	1	0	0	0	0	0	1	1	1	0	1	2	2	1	0	1	0	0	2	1	1	0	1	1	1	1	2	2	2	2	0	1	2	2	0	2	2	1	0	0	0	0	0	0	0	1	0	0	0
406	1	0	0	0	0	0	1	1	2	0	0	0	0	0	0	0	2	0	0	1	1	1	1	1	0	1	2	1	1	2	0	1	1	2	0	2	2	0	0	1	1	0	0	0	0	0	0	0	1
407	1	0	0	0	0	0	2	2	1	0	1	0	1	1	0	0	1	0	1	2	1	0	0	2	0	0	2	0	0	2	0	1	2	1	1	1	1	0	0	2	1	1	1	0	1	0	0	0	0
408	1	0	0	0	0	0	1	1	0	1	1	0	0	0	0	0	2	0	1	0	0	0	0	2	0	0	1	0	1	2	1	2	1	2	0	2	2	0	0	1	1	1	1	0	1	1	1	1	0
409	0	0	0	0	0	0	1	1	1	0	1	0	1	1	0	0	2	0	1	1	1	0	0	2	0	0	2	0	0	2	1	1	1	2	0	2	1	0	0	1	1	0	0	0	0	0	1	0	0
410	0	0	0	0	0	0	0	0	2	0	0	0	0	0	0	0	2	0	1	0	0	0	1	1	1	1	1	1	1	0	1	0	1	1	1	2	1	0	0	1	1	0	0	0	0	0	1	0	1
411	1	0	0	0	0	0	1	1	2	0	0	2	2	0	1	1	1	1	1	1	0	0	0	2	0	0	2	0	0	1	2	0	0	2	0	2	1	1	1	1	1	0	0	0	0	0	0	0	1
412	0	0	0	0	0	0	1	2	2	0	0	0	0	0	0	0	2	1	2	0	0	0	0	2	0	0	2	2	1	2	1	0	0	0	1	1	0	0	0	0	0	1	1	0	1	1	0	0	0
413	0	0	1	0	0	0	1	2	1	0	1	0	1	1	0	0	2	1	1	0	0	0	0	2	1	1	2	0	0	2	1	0	0	1	0	2	2	0	0	1	1	0	0	0	1	0	0	0	0
414	0	0	0	0	0	0	1	1	1	0	0	1	1	0	0	1	2	0	2	0	0	0	0	2	0	0	1	2	2	1	2	1	2	1	0	2	1	0	0	0	0	0	0	0	0	1	0	0	1
415	0	0	0	0	0	0	1	1	2	1	0	1	1	0	0	0	1	0	1	0	0	0	0	2	1	1	1	0	0	1	0	0	1	2	0	2	2	0	0	1	1	1	0	0	0	0	0	0	1
416	0	0	0	0	0	0	2	2	0	0	2	2	2	1	0	0	2	0	1	0	0	0	0	2	0	0	2	0	0	2	0	1	1	0	2	0	1	0	0	1	1	0	0	0	0	0	0	0	1
417	0	0	0	0	0	0	2	2	1	0	0	1	1	1	0	0	1	1	2	0	0	0	0	2	0	0	2	0	0	2	2	1	2	1	1	2	2	0	0	2	2	0	1	1	1	0	0	0	0
418	0	0	1	0	0	0	2	2	0	0	0	0	0	0	0	0	0	0	1	0	0	0	0	2	0	0	1	0	1	2	0	2	2	0	2	0	2	0	0	1	1	2	2	0	1	1	0	0	0
419	1	1	0	0	0	0	1	1	2	0	0	0	1	2	0	0	2	2	1	1	0	0	0	2	0	0	2	0	0	2	1	2	2	0	1	1	1	0	0	2	2	0	1	0	0	2	0	0	1
420	0	0	0	0	0	0	1	1	2	0	0	1	0	0	0	0	2	1	1	1	1	1	0	2	0	0	0	0	1	2	1	1	1	2	0	2	1	0	1	2	0	1	1	0	1	0	0	0	0
421	1	0	0	0	0	0	2	2	0	0	1	0	0	0	0	0	2	2	1	1	1	0	0	2	0	0	1	0	1	2	1	0	0	0	1	1	2	0	0	2	2	2	1	0	1	0	0	0	0
422	1	0	0	0	0	0	1	1	2	0	0	0	1	1	0	0	1	1	1	0	0	0	1	1	2	2	2	1	1	2	2	1	2	1	1	1	2	0	0	1	1	1	1	0	1	2	0	0	0
423	1	0	0	0	0	0	0	1	1	0	1	0	0	0	0	0	1	1	1	1	0	0	0	2	0	0	1	0	1	2	1	1	1	0	0	1	1	0	0	2	1	0	0	0	0	0	0	0	0
424	1	0	0	0	0	0	1	2	1	0	0	0	1	1	0	0	1	1	1	0	0	0	0	2	1	1	2	0	1	2	1	0	1	1	0	2	2	0	0	1	1	1	1	0	1	0	0	0	0
425	0	0	1	0	0	1	2	2	1	0	0	0	0	0	0	0	1	1	2	0	0	0	0	2	0	0	1	0	0	1	2	0	1	1	1	2	1	0	0	0	0	1	1	0	0	1	0	0	0
426	1	0	0	0	0	0	1	2	2	0	0	1	1	0	1	0	0	0	0	1	1	0	0	2	0	0	0	1	1	1	1	1	1	1	0	2	1	0	0	2	2	0	1	0	0	0	0	0	1
427	1	0	0	0	0	0	1	1	1	0	0	0	1	0	1	0	0	0	2	0	0	0	0	2	0	0	2	0	0	1	1	1	1	2	0	2	1	1	1	1	1	1	1	0	1	2	0	0	1
428	1	0	0	0	0	0	1	1	1	0	0	1	1	1	0	0	0	0	1	0	0	0	1	1	1	1	1	0	1	2	0	2	2	0	1	1	1	0	0	1	1	0	0	0	0	0	0	0	1
429	0	1	0	0	0	1	2	2	0	0	2	0	0	0	0	0	0	0	0	1	0	0	0	2	0	0	2	0	0	1	0	1	2	1	0	2	2	0	0	1	1	0	2	0	1	1	0	0	0
430	1	0	0	0	0	0	1	1	1	1	1	1	1	0	0	0	2	2	1	1	0	0	0	2	1	1	1	1	1	2	0	1	1	2	0	2	1	0	0	2	2	0	2	0	1	0	0	0	1
431	1	0	0	0	0	0	1	1	2	0	0	0	0	0	0	0	1	0	1	1	0	0	0	2	1	1	2	0	0	2	1	1	2	1	0	2	2	0	0	0	0	0	0	0	0	0	0	0	0
432	0	0	0	0	0	1	2	2	1	0	0	0	1	1	0	0	1	1	0	1	0	0	0	2	0	0	2	0	0	2	1	1	1	0	2	0	1	0	0	1	1	0	0	2	0	2	1	0	0
433	0	1	1	0	0	0	1	2	2	1	0	0	0	0	0	0	2	2	1	1	0	0	1	1	1	1	2	1	1	2	2	1	2	1	1	2	1	0	0	2	2	0	1	0	0	0	0	0	0
434	1	0	0	0	0	0	2	2	1	0	1	0	1	1	0	0	2	1	2	1	1	0	1	1	1	1	1	1	1	2	2	1	1	2	0	2	2	1	0	0	0	0	0	0	0	0	1	0	0
435	0	0	0	0	0	0	2	2	1	0	0	0	1	1	0	0	1	1	1	1	0	1	1	1	0	1	2	1	1	2	0	1	2	1	0	2	1	0	0	0	0	0	0	0	1	1	0	2	0
436	1	0	1	0	0	0	1	1	1	0	0	0	0	0	0	0	2	1	1	1	1	0	0	2	0	0	2	0	0	1	1	1	1	0	2	0	2	0	0	2	2	0	1	0	0	1	0	0	0
437	0	0	0	0	0	1	0	1	1	0	0	1	2	1	0	0	1	1	1	0	0	0	0	2	0	0	2	1	1	2	0	1	1	2	0	2	2	1	0	0	0	1	1	0	0	0	0	0	0
438	0	0	0	0	0	0	1	2	2	0	0	0	1	1	0	0	1	1	1	1	1	0	1	1	1	1	2	1	1	2	1	1	2	1	2	1	2	0	0	2	2	1	1	0	1	0	0	0	0
439	0	0	1	0	1	0	1	1	2	0	0	1	2	2	0	0	0	0	0	0	0	0	0	2	0	0	2	1	1	2	0	2	2	2	0	2	1	0	0	1	1	2	2	0	1	1	0	0	0
440	0	0	0	0	0	2	1	1	1	0	1	0	1	1	0	0	0	0	0	1	1	0	0	2	0	0	2	0	1	2	1	1	1	1	1	1	1	0	0	1	1	0	1	0	1	0	0	0	0
441	0	0	0	0	0	1	2	2	1	0	1	0	0	0	0	0	1	1	1	1	1	0	0	2	0	0	1	1	1	2	2	0	2	0	2	2	1	0	0	2	1	0	0	1	0	0	0	0	0
442	1	1	1	0	1	0	0	0	2	0	1	1	2	2	0	0	0	0	0	1	1	0	0	2	0	0	2	1	1	2	2	0	2	1	0	2	2	0	0	2	2	0	0	0	0	0	0	0	0
443	1	0	0	0	0	0	1	2	2	0	0	0	0	0	0	0	1	0	1	1	0	0	1	1	1	1	1	0	2	2	0	0	1	0	1	2	1	0	0	2	2	1	0	0	2	1	0	1	0
444	1	0	0	0	0	0	1	1	1	0	0	0	1	1	0	0	1	1	1	1	0	0	0	2	0	0	1	0	2	2	0	1	1	2	0	2	1	0	0	1	1	0	0	0	0	0	1	0	0
445	1	0	0	0	0	0	2	2	0	0	0	2	2	0	0	1	1	1	0	0	0	0	0	2	0	0	1	0	1	2	1	1	1	2	0	2	0	0	0	0	0	1	1	0	0	0	0	0	0
446	0	0	1	0	0	0	0	0	2	0	0	1	1	1	0	0	2	0	2	0	0	0	0	2	0	0	1	0	1	2	0	1	1	1	1	1	1	0	0	2	1	0	1	0	0	2	0	0	1
447	1	1	0	0	0	0	2	2	1	1	1	0	1	1	0	0	2	1	2	1	1	0	0	2	1	1	2	1	1	2	0	1	1	2	0	2	2	0	0	2	2	1	1	0	1	1	0	0	0
448	1	0	0	0	0	0	1	1	2	0	0	1	1	1	0	0	2	2	1	1	1	0	1	1	0	0	1	0	0	2	0	1	1	1	1	1	1	0	0	2	1	1	1	0	0	1	0	0	0
449	0	0	0	0	0	1	1	2	1	0	1	0	0	0	0	0	1	1	1	0	0	0	0	2	0	0	2	0	0	2	1	1	2	2	0	2	2	0	1	2	1	1	1	0	0	0	0	0	1
450	1	1	1	0	1	0	2	2	0	0	2	0	0	0	0	0	1	1	2	0	0	0	1	1	1	1	2	1	1	2	1	0	0	1	0	2	2	0	0	2	2	0	0	0	0	0	0	0	1
451	0	0	0	0	0	0	1	1	1	1	2	0	1	1	0	0	2	2	1	1	0	0	0	2	0	0	2	0	0	1	1	1	1	1	1	1	1	0	0	1	1	0	1	0	1	0	1	0	0
452	0	0	0	0	0	1	1	2	1	0	1	1	2	2	0	0	1	1	1	1	1	1	0	2	0	0	2	0	0	1	1	1	1	2	0	2	1	0	0	1	1	1	1	0	0	0	0	0	0
453	1	1	1	0	0	0	1	1	0	0	0	0	1	1	0	0	1	0	1	1	1	0	0	2	1	1	1	0	1	2	0	0	0	1	2	2	0	0	0	1	1	0	1	0	1	0	0	0	2
454	0	0	0	0	0	0	1	1	1	0	1	1	1	0	1	0	0	0	0	1	1	0	0	2	1	1	0	0	0	1	1	0	1	2	0	2	2	0	0	1	1	0	1	0	1	0	0	0	0
455	0	1	1	0	1	0	1	2	2	0	0	0	0	0	0	0	2	1	2	0	0	0	0	2	0	0	0	0	1	2	1	1	1	0	1	1	2	0	0	2	2	1	1	0	1	0	0	0	0
456	1	0	0	0	0	1	0	0	2	0	0	0	1	0	0	0	2	1	2	1	1	0	0	2	0	0	1	1	1	2	1	0	0	1	1	1	1	0	0	1	1	0	0	0	0	0	0	0	1
457	1	0	1	1	1	1	0	0	2	0	0	1	1	0	0	0	0	0	2	1	1	1	1	1	0	1	2	0	0	2	0	1	0	0	0	2	2	0	0	2	2	0	1	0	0	1	1	0	1
458	0	0	0	0	0	0	1	1	2	0	0	0	1	1	0	0	1	1	1	0	0	0	0	2	0	0	2	1	1	2	1	1	1	1	0	2	1	0	0	1	1	2	1	0	1	0	0	0	0
459	0	0	0	0	0	0	1	1	1	0	1	0	1	1	0	0	0	0	2	1	1	0	0	2	1	1	2	0	1	2	1	0	0	1	1	1	1	0	0	1	1	1	1	0	2	2	0	0	0
460	0	0	0	0	0	1	1	1	1	0	0	1	1	1	0	0	2	1	2	0	0	0	0	2	0	0	1	1	1	2	2	2	2	0	1	1	1	0	0	1	1	1	1	0	1	1	1	0	0
461	1	0	1	0	0	0	1	1	2	0	0	1	2	2	0	0	1	1	1	1	1	0	1	1	1	1	2	0	0	2	1	2	1	2	0	2	1	0	0	0	0	1	0	0	2	0	0	0	0
462	0	0	0	0	0	0	1	1	2	0	0	0	0	0	0	0	1	1	0	1	0	0	0	2	0	0	2	0	0	2	0	0	1	1	1	2	1	0	0	1	1	1	1	0	1	2	0	0	2
463	0	0	0	0	0	0	1	1	2	0	0	1	1	0	0	1	1	0	1	0	0	0	0	2	0	0	1	0	1	2	0	2	2	0	2	0	1	1	1	1	1	0	0	0	0	1	0	0	0
464	1	0	0	0	0	0	1	2	1	0	1	0	0	0	0	0	2	1	2	1	1	0	0	2	0	0	2	0	0	2	0	0	0	2	0	2	2	0	0	0	0	1	1	0	2	0	1	0	0
465	1	0	0	0	0	0	0	1	2	0	0	0	1	1	0	0	1	1	1	1	1	0	0	2	1	1	1	0	1	2	0	1	1	0	1	1	2	0	0	1	1	1	1	0	1	1	0	0	0
466	0	0	1	0	0	0	0	0	2	0	0	1	1	0	1	0	1	1	1	1	0	0	0	2	1	1	1	0	0	2	0	0	1	1	1	2	2	0	0	1	1	0	0	1	0	0	0	0	0
467	1	0	0	0	0	0	0	0	2	0	0	1	1	1	0	0	2	1	1	0	0	0	0	2	1	1	1	0	1	2	0	2	2	2	0	2	0	0	0	1	0	0	0	0	1	0	0	0	0
468	1	0	1	0	0	0	1	1	1	0	1	0	1	1	0	0	1	1	1	0	0	1	0	2	0	0	2	1	1	2	2	2	2	1	0	2	0	0	0	0	0	1	1	0	1	1	0	0	1
469	0	0	0	0	0	0	1	2	1	0	1	0	1	1	0	0	2	2	2	1	1	0	0	2	0	0	2	1	1	2	2	1	1	1	0	2	2	0	0	1	1	1	1	0	1	1	0	0	0
470	1	0	0	0	0	0	0	2	2	0	1	1	1	0	0	1	2	0	1	0	0	0	1	1	0	0	1	1	1	2	0	1	1	2	0	2	2	0	0	1	1	0	0	0	0	0	0	0	1
471	0	0	0	0	0	1	0	0	2	0	0	0	1	1	0	0	1	1	1	2	1	0	0	2	0	0	0	2	2	1	2	1	1	2	1	2	1	0	0	1	1	0	2	0	0	0	0	0	0
472	1	0	1	1	1	1	0	1	2	0	0	0	0	0	0	0	2	1	1	0	0	0	1	1	1	1	2	0	0	2	0	1	1	1	1	0	1	0	0	2	2	0	1	1	1	0	0	0	0
473	1	0	0	0	0	0	2	2	0	0	0	0	0	0	0	0	1	1	1	0	0	0	0	2	0	0	1	0	1	2	0	1	1	0	2	1	2	0	0	1	1	1	1	0	1	0	0	0	1
474	1	0	0	0	0	0	1	2	2	0	0	0	1	0	1	0	2	1	1	1	1	0	0	2	0	0	1	1	1	1	1	1	1	1	0	2	1	1	1	0	0	0	0	0	0	0	0	0	0
475	0	0	0	0	0	0	1	1	1	0	1	0	0	0	0	0	0	0	1	1	1	0	0	2	1	1	0	1	0	0	2	1	2	1	0	2	2	0	0	1	1	0	0	0	1	0	0	1	0
476	1	0	0	0	0	0	0	0	2	0	0	0	1	1	0	0	1	0	0	1	1	0	1	1	0	0	1	1	1	2	2	1	2	1	0	2	1	1	1	1	1	0	0	0	0	0	0	1	0
477	1	0	0	0	0	0	2	2	1	0	1	0	1	1	0	0	1	1	2	0	0	1	0	2	1	1	1	1	1	1	1	0	1	2	0	2	1	2	1	1	1	1	1	0	1	2	0	0	0
478	1	0	1	0	0	0	0	1	2	0	0	0	1	1	0	0	1	1	0	0	0	0	0	2	0	0	0	0	1	2	0	2	2	0	1	1	2	0	0	1	1	0	0	0	0	0	1	0	1
479	1	0	1	0	0	0	0	1	2	0	0	1	2	1	0	0	1	0	1	0	0	0	0	2	0	0	2	0	0	2	1	1	1	0	2	0	2	0	0	2	1	0	1	0	0	0	0	0	0
480	1	0	0	0	0	0	2	2	1	0	1	0	1	1	0	0	2	2	1	1	1	0	2	0	0	0	1	0	1	2	1	1	2	2	0	2	0	1	0	0	0	0	1	0	0	1	1	0	0
481	0	0	0	0	0	0	1	1	2	0	0	1	1	1	0	0	1	1	0	1	1	0	0	2	0	0	2	0	0	2	0	1	2	2	1	2	2	0	0	1	1	1	1	0	1	1	0	0	0
482	1	0	0	0	0	0	2	2	1	0	1	1	1	0	0	0	0	0	0	2	0	0	0	2	0	0	2	0	0	2	0	1	1	1	1	0	2	0	0	1	1	0	1	0	0	2	0	1	0
483	0	0	0	0	0	0	2	2	2	0	0	1	2	1	0	0	2	2	1	1	0	0	1	1	0	0	2	1	1	2	1	0	0	2	0	2	1	0	0	2	2	0	1	0	1	0	1	0	0
484	1	1	0	0	0	0	0	1	2	0	0	1	1	0	0	0	2	0	2	0	0	0	1	1	1	1	2	0	0	2	2	1	2	1	1	2	0	0	0	0	0	1	1	0	1	1	1	0	0
485	1	0	1	0	0	1	1	1	2	0	0	0	1	1	0	0	2	2	1	1	1	0	0	2	1	1	1	0	0	1	2	1	1	1	1	1	1	0	1	1	0	1	0	0	0	0	0	0	0
486	1	0	0	0	0	0	1	1	1	0	1	0	2	2	0	0	0	0	0	1	1	0	0	2	0	0	1	0	1	2	0	1	1	1	0	2	1	0	0	1	1	1	1	0	0	1	1	0	1
487	0	0	0	0	0	0	1	1	1	0	1	0	2	2	0	0	0	0	1	1	0	0	0	2	1	1	1	0	1	2	1	2	2	1	1	2	1	0	0	2	1	0	0	0	0	0	0	0	0
488	1	0	0	0	0	0	2	2	0	0	1	0	0	0	0	0	1	1	2	0	0	0	0	2	0	0	1	0	1	2	0	2	2	1	1	1	1	0	0	1	1	0	0	0	0	0	0	1	0
489	1	0	0	0	0	0	2	2	0	0	0	1	1	0	0	1	1	1	0	1	1	0	0	2	0	0	2	0	0	1	1	2	2	1	1	2	0	0	0	1	1	0	0	1	0	0	0	0	0
490	0	0	0	0	0	0	0	1	2	0	0	0	0	0	0	0	0	0	1	1	1	0	0	2	1	1	1	1	1	1	1	2	2	1	1	2	1	0	0	1	1	1	1	0	1	0	1	1	0
491	0	0	0	0	0	0	2	2	0	0	0	2	2	1	0	0	1	1	1	0	0	0	1	1	1	1	1	2	2	2	0	1	1	1	0	2	1	0	0	1	1	0	0	0	0	1	0	0	2
492	1	0	0	0	0	0	0	1	2	0	0	0	0	0	0	0	1	1	1	0	0	0	0	2	2	2	1	0	1	2	1	1	1	2	0	2	1	0	0	2	2	1	1	0	0	0	0	0	1
493	1	0	0	0	0	0	1	1	1	0	1	0	1	1	0	0	1	1	1	1	1	0	1	1	1	1	1	0	2	2	0	2	2	0	1	1	1	0	0	1	1	0	0	0	1	1	0	1	0
494	0	0	0	0	0	0	1	1	2	0	1	0	1	1	0	0	1	1	1	0	0	0	1	1	1	1	2	1	1	2	1	2	2	1	1	1	2	0	0	2	2	1	1	0	0	0	0	0	1
495	1	0	0	0	0	0	1	1	2	0	0	0	0	0	0	0	1	1	2	0	0	0	0	2	0	0	2	0	0	1	1	1	1	2	1	2	1	1	1	1	1	0	1	0	1	0	0	1	0
496	1	0	0	0	0	0	1	2	1	0	0	0	0	0	0	0	1	1	2	0	0	1	0	2	0	0	2	0	0	2	0	2	2	0	1	1	1	1	1	1	1	0	1	0	0	1	0	0	1
497	1	0	0	0	0	0	2	2	1	0	0	1	2	1	0	0	0	0	0	1	1	0	0	2	1	1	2	0	0	1	1	0	0	2	0	2	0	0	0	0	0	0	0	2	0	2	0	0	0
498	1	0	0	0	0	0	1	1	1	0	0	0	2	1	1	0	1	1	2	0	0	0	0	2	0	0	2	2	2	2	0	0	1	1	1	2	1	0	0	1	1	1	1	0	0	0	0	0	0
499	1	0	1	0	0	1	2	2	0	0	2	0	0	0	0	0	2	1	1	0	0	0	1	1	0	0	2	0	0	2	1	1	1	1	0	2	1	1	0	0	0	0	1	1	1	0	0	1	0
500	1	0	1	0	1	0	2	2	1	0	0	0	0	0	0	0	1	0	1	0	0	0	0	2	0	0	0	1	2	2	1	1	2	1	1	1	2	0	0	1	1	1	1	0	1	1	0	0	1
501	1	0	0	0	0	0	0	0	2	0	0	2	2	2	0	0	1	1	1	1	0	0	0	2	0	0	2	0	0	2	1	1	1	2	1	2	2	0	0	1	1	0	0	0	0	0	0	0	0
502	0	0	0	0	0	0	0	1	2	0	0	0	0	0	0	0	1	1	1	1	1	0	0	2	0	0	0	1	2	1	1	1	2	1	1	1	1	0	0	1	1	0	0	0	0	0	1	0	0
503	0	0	0	0	0	0	2	2	0	0	0	1	1	2	0	0	0	0	1	0	0	0	0	2	0	0	1	1	1	2	0	1	1	1	0	2	2	1	0	0	0	1	0	0	0	0	1	0	1
504	1	0	0	0	0	0	0	1	2	0	1	0	1	1	0	0	1	0	2	0	0	0	1	1	1	1	1	1	1	1	2	1	1	1	1	2	0	1	1	0	0	0	0	0	0	0	0	0	0
505	0	1	0	0	0	0	2	2	0	0	1	1	2	0	0	1	1	1	2	0	0	0	0	2	0	0	0	2	2	0	2	0	0	2	0	2	1	0	0	2	2	0	1	0	0	1	1	0	0
506	1	0	0	0	0	0	2	2	0	0	1	2	2	0	0	1	1	1	1	0	0	1	0	2	0	0	1	1	1	1	2	0	0	1	2	2	2	0	0	2	1	0	1	0	1	0	0	0	0
507	0	0	1	0	0	0	2	2	1	0	1	0	1	0	0	0	0	1	1	0	0	0	0	2	0	0	2	0	0	1	0	2	2	0	2	0	1	1	1	1	1	2	2	0	1	1	0	1	0
508	1	0	0	0	0	1	2	2	0	0	1	0	0	0	0	0	0	0	0	1	0	0	1	1	0	0	1	0	0	2	0	2	2	0	1	1	0	1	1	0	0	0	0	0	0	1	0	0	0
509	1	0	0	0	0	0	0	0	2	0	0	1	2	2	0	0	1	1	1	0	0	0	1	1	0	0	0	1	1	2	1	2	1	2	0	2	1	0	0	1	1	0	0	0	0	0	0	0	0
510	0	0	0	0	0	0	2	2	1	0	0	0	1	0	0	0	2	1	2	1	1	1	0	2	0	0	1	0	2	2	0	2	2	0	1	2	1	0	0	1	1	0	0	0	0	0	0	1	0
511	1	0	0	0	0	0	1	1	2	0	0	0	0	0	0	0	1	0	1	1	1	0	0	2	0	0	1	0	1	2	0	1	1	0	2	1	1	0	0	1	1	0	1	0	1	0	0	0	0
512	0	0	0	0	0	0	2	2	0	0	0	0	0	0	0	0	2	0	1	1	1	0	0	2	0	0	1	1	1	2	2	2	2	1	0	2	2	0	0	1	1	0	2	0	0	1	0	0	0
513	0	0	0	0	0	0	2	2	1	0	1	0	0	0	0	0	1	0	2	0	0	0	1	1	1	1	2	1	1	2	0	0	0	1	0	2	1	0	1	2	1	0	0	0	0	1	0	0	0
514	0	0	0	0	0	0	0	0	2	0	0	1	1	0	0	1	1	1	0	1	1	0	0	2	0	0	1	1	1	1	1	2	2	2	0	2	1	0	0	2	2	1	1	0	1	0	0	0	0
515	1	0	0	0	0	0	1	1	1	0	0	0	0	0	0	0	2	1	2	0	0	0	0	2	0	0	1	1	2	2	1	1	1	1	0	2	2	0	0	1	1	0	0	0	1	0	0	0	0
516	0	0	1	0	0	0	2	2	1	0	1	0	0	0	0	0	0	0	1	1	1	0	0	2	0	0	2	1	1	2	1	0	0	2	0	2	1	0	0	1	1	2	2	0	1	1	0	0	0
517	0	1	0	0	0	0	1	2	2	0	0	0	0	0	0	0	1	1	1	1	1	0	0	2	0	0	0	1	1	1	1	1	2	0	1	2	2	0	0	2	2	1	0	0	0	0	0	0	0
518	1	0	0	0	0	0	2	2	0	0	2	1	1	0	0	1	0	0	1	0	0	0	0	2	1	1	1	1	1	0	2	1	1	1	0	2	1	2	1	1	1	1	1	0	1	1	0	0	0
519	0	0	0	0	0	0	1	2	0	0	1	0	0	0	0	0	2	0	2	0	0	0	1	1	1	1	2	0	1	2	0	0	0	1	2	2	2	0	0	2	2	1	1	0	0	0	0	0	0
520	1	0	0	0	0	0	2	2	0	0	0	0	0	0	0	0	0	0	1	1	1	0	0	2	1	1	2	1	1	2	2	1	2	1	1	1	2	0	0	2	2	1	0	0	1	1	0	0	1
521	0	0	1	1	1	1	1	2	2	0	0	0	0	0	0	0	1	1	1	0	0	0	1	1	0	0	1	0	1	2	1	2	2	1	1	1	1	0	0	1	1	0	0	0	0	0	2	0	0
522	0	0	0	0	0	1	1	2	1	0	0	0	1	1	0	0	1	0	2	1	1	0	1	1	1	1	1	0	1	2	1	1	1	2	0	2	2	1	1	1	1	0	1	0	0	2	0	1	0
523	0	0	0	0	0	0	1	1	2	0	0	0	1	1	0	0	1	0	1	1	0	0	0	2	1	1	1	1	1	1	1	1	2	2	0	2	2	0	0	1	1	0	0	0	1	0	0	0	1
524	1	0	0	0	0	0	0	0	2	0	0	1	2	1	1	0	2	0	2	0	0	0	1	1	1	1	2	0	0	2	0	1	1	1	1	1	2	0	0	2	2	0	0	0	0	1	0	0	0
525	0	0	1	0	0	1	1	1	2	0	0	0	1	1	0	0	0	1	0	1	1	0	0	2	0	0	2	0	0	1	1	1	1	1	1	1	1	0	0	1	1	1	1	0	1	1	0	0	0
526	1	0	0	0	0	0	1	1	0	0	0	1	2	1	0	0	1	0	1	1	1	0	0	2	0	0	2	0	0	1	0	1	2	2	0	2	1	0	0	2	1	0	0	0	0	0	0	0	0
527	0	0	0	0	0	0	2	2	1	0	1	0	0	0	0	0	1	1	2	0	0	0	0	2	1	1	1	0	1	2	0	1	1	1	1	1	1	0	0	2	2	0	0	0	0	0	0	0	1
528	0	1	0	0	0	0	1	1	2	0	0	1	1	0	0	1	1	1	1	1	0	0	1	1	0	0	1	0	1	2	0	2	2	2	0	2	2	0	0	1	1	0	0	0	0	0	1	0	0
529	1	0	0	0	0	0	2	2	1	0	0	0	0	0	0	0	1	0	2	1	1	0	1	1	0	0	2	0	0	2	1	0	1	1	0	2	2	0	0	1	1	0	1	0	0	1	0	0	0
530	0	0	0	0	0	0	1	2	1	0	1	0	0	0	0	0	1	1	1	0	0	1	0	2	0	0	0	0	1	1	0	1	1	2	1	2	1	0	0	1	1	0	0	1	0	0	0	0	0
531	0	1	0	0	0	0	1	1	2	0	0	1	1	0	0	0	1	1	1	1	1	1	0	2	0	0	1	0	1	2	1	1	1	1	1	1	1	0	0	1	1	0	0	0	0	1	1	1	0
532	1	0	0	0	0	0	2	2	0	0	1	0	0	0	0	0	0	0	0	1	0	0	1	1	0	0	0	1	1	2	1	1	2	2	0	2	1	0	0	1	1	1	1	0	1	0	0	0	0
533	0	0	0	0	0	0	0	0	1	0	0	1	2	1	0	1	1	0	1	0	0	0	0	2	0	0	1	0	1	2	1	0	0	0	1	1	1	0	0	1	0	1	1	0	1	0	0	0	0
534	1	0	0	0	0	0	1	2	1	0	1	1	1	1	0	0	2	1	0	1	1	0	0	2	0	0	2	0	1	2	0	2	2	1	1	2	2	0	0	1	1	1	1	0	1	0	0	0	0
535	1	0	0	0	0	1	1	1	2	0	0	0	1	1	0	0	1	0	2	0	0	0	1	1	1	1	2	0	0	1	2	2	2	0	1	2	1	0	0	0	0	1	1	0	1	0	0	0	0
536	1	0	1	0	0	0	1	1	2	0	0	0	0	0	0	0	0	0	1	1	1	0	1	1	1	1	1	1	1	2	2	2	2	2	1	1	1	0	0	1	1	0	0	1	0	0	0	0	0
537	0	0	0	0	0	1	1	2	2	0	0	0	0	0	0	0	0	0	2	1	1	0	0	2	0	0	1	0	1	2	0	1	1	1	1	1	1	0	0	2	2	0	0	0	0	1	0	0	0
538	0	0	1	0	0	0	0	1	2	0	0	0	0	0	0	0	0	0	0	1	1	0	0	2	0	0	2	1	1	2	0	0	0	1	0	2	1	1	1	1	1	0	0	0	0	0	0	0	0
539	0	0	0	0	0	1	2	2	0	0	0	1	2	1	0	0	2	1	2	0	0	0	0	2	0	0	1	0	1	2	0	1	1	1	1	1	2	0	0	0	0	0	1	0	1	0	1	0	1
540	0	0	0	0	0	0	2	2	0	0	0	0	1	1	0	0	1	1	2	0	0	0	0	2	0	0	2	0	0	2	0	1	1	2	0	2	1	0	0	1	1	1	1	0	1	1	0	0	0
541	1	0	0	0	0	0	0	0	2	0	1	0	1	1	0	0	1	1	0	0	0	1	0	2	1	1	1	1	1	2	2	0	0	2	0	2	2	0	0	1	1	0	0	1	0	0	0	1	0
542	0	0	1	0	0	0	1	1	1	0	1	0	1	1	0	0	2	1	1	1	1	1	0	2	0	0	1	2	2	1	1	0	1	1	0	2	2	0	0	2	2	1	2	0	1	1	0	0	1
543	1	1	0	0	0	1	2	2	1	0	0	0	0	0	0	0	0	0	2	0	0	1	0	2	0	0	0	0	1	2	1	0	0	2	0	2	1	1	1	1	1	0	0	0	0	0	0	1	0
544	0	0	0	0	0	0	1	2	2	0	0	1	1	1	0	0	1	0	2	0	0	0	0	2	0	0	2	0	0	2	1	1	1	0	1	1	2	0	0	2	2	0	0	0	0	0	1	1	0
545	0	0	0	0	0	0	1	2	2	0	0	0	0	0	0	0	0	0	2	1	1	0	0	2	0	0	1	1	1	0	1	1	1	0	1	1	2	0	0	0	0	0	0	1	0	1	0	0	0
546	1	0	0	0	0	0	2	2	0	0	0	0	0	0	0	0	2	0	1	0	0	1	0	2	0	0	2	1	1	2	0	0	0	2	0	2	1	0	0	1	1	1	1	0	0	0	1	0	0
547	1	0	0	0	0	0	1	1	2	0	0	0	1	1	0	0	1	1	0	0	0	0	1	1	0	0	1	1	1	1	1	1	1	1	1	1	0	1	1	0	0	1	1	0	0	1	0	0	0
548	1	1	0	0	0	0	1	1	2	0	0	2	2	0	1	1	1	0	2	1	1	0	0	2	0	0	1	1	1	1	1	2	2	2	0	2	1	0	0	1	1	1	1	0	0	0	1	0	1
549	0	0	0	0	0	0	0	0	1	0	1	1	1	0	0	1	1	0	1	2	1	0	0	2	0	0	0	0	1	2	0	1	2	1	2	2	1	1	1	0	0	2	2	0	1	1	0	0	1
550	1	0	0	0	0	0	2	2	0	0	1	0	0	0	0	0	0	0	0	1	1	0	0	2	0	0	2	0	0	2	1	1	2	1	2	2	2	0	0	2	2	2	2	0	1	1	0	0	0
551	1	0	0	0	0	0	1	1	2	0	0	1	1	0	0	1	1	2	1	1	1	0	1	2	0	0	2	0	0	1	0	1	2	1	2	2	1	0	0	1	1	0	0	0	0	1	1	1	0
552	1	0	0	0	0	0	2	2	0	0	2	1	1	0	0	0	1	1	1	1	0	0	0	2	0	0	2	0	0	2	2	0	0	1	0	2	1	0	0	0	0	0	1	0	1	0	0	1	0
553	0	0	1	1	1	1	1	2	1	0	0	1	1	0	0	1	0	0	1	0	0	1	0	2	0	0	2	1	1	1	2	0	0	2	0	2	2	0	0	1	1	0	1	0	0	0	0	0	1
554	0	0	0	0	0	0	2	2	1	0	1	0	1	1	0	0	0	0	0	1	1	0	0	2	1	1	2	0	1	2	0	0	0	2	0	2	2	0	0	0	0	0	1	0	1	0	1	0	0
555	0	1	0	0	0	0	0	0	2	0	0	0	2	1	1	0	0	0	0	0	0	0	0	2	0	0	1	0	2	2	0	2	2	1	1	1	1	0	0	2	1	1	1	0	2	0	0	0	0
556	0	0	0	0	0	0	2	2	1	0	0	0	0	0	0	0	2	0	2	0	0	1	0	2	1	1	1	0	1	2	0	1	1	1	1	1	1	0	0	2	2	0	1	0	1	1	0	0	0
557	0	0	0	0	0	1	2	2	1	0	1	2	2	1	0	1	0	0	1	1	1	0	1	1	1	1	2	0	0	1	0	1	1	2	1	2	2	0	0	2	2	0	0	0	1	0	0	0	0
558	1	0	0	0	0	0	1	1	2	0	0	0	1	0	0	0	2	0	2	0	0	0	0	2	0	0	2	0	1	1	1	0	1	2	1	2	2	0	0	0	0	1	0	0	0	1	0	0	1
559	1	0	0	0	0	1	2	2	2	0	0	0	0	0	0	0	1	0	1	1	1	0	0	2	0	0	1	0	0	1	2	2	2	0	1	2	0	0	0	0	0	0	0	1	0	1	0	0	1
560	1	0	0	0	0	1	2	2	1	0	1	1	1	1	0	0	2	0	2	0	0	0	0	2	0	0	1	1	2	2	1	1	2	0	1	2	1	0	0	0	0	0	0	1	0	0	0	0	0
561	1	0	0	0	0	0	2	2	0	0	0	1	1	1	0	0	1	1	1	1	0	0	0	2	0	0	1	2	2	1	2	1	1	1	1	1	1	0	0	0	0	1	1	0	1	1	0	1	0
562	1	0	0	0	0	2	1	1	1	0	1	0	0	0	0	0	1	1	1	1	1	0	0	2	0	0	2	0	0	2	0	1	1	0	0	1	1	0	0	1	1	0	0	0	0	0	0	0	0
563	0	0	0	0	0	0	2	2	0	0	0	1	1	0	0	1	0	0	1	1	1	0	0	2	0	0	0	1	2	2	1	1	2	1	0	2	1	0	0	1	1	0	0	0	0	0	1	0	0
564	1	0	0	0	0	0	1	2	1	0	1	0	0	0	0	0	1	1	1	1	0	0	0	2	0	0	0	0	0	1	1	1	1	1	0	2	1	0	0	1	0	0	0	1	0	0	1	1	0
565	0	0	0	0	0	0	2	2	1	0	0	0	2	2	0	0	1	1	1	1	1	0	0	2	1	1	1	0	1	2	1	2	2	1	1	1	1	0	0	0	0	2	2	0	1	1	0	0	0
566	0	0	0	0	0	0	0	1	2	0	1	0	0	0	0	0	1	0	2	0	0	1	0	2	0	0	1	1	1	1	2	0	1	2	1	2	1	0	0	0	0	0	0	0	0	0	0	1	0
567	1	0	0	0	0	0	1	1	1	0	0	0	1	0	0	0	2	2	1	0	0	0	1	1	1	1	2	0	0	2	1	1	1	1	1	2	2	0	0	1	1	0	0	0	0	0	0	0	0
568	1	0	0	0	0	0	1	1	2	1	0	0	0	0	0	0	0	0	1	0	0	0	0	2	0	0	2	1	1	2	2	2	2	1	2	1	1	1	1	1	1	0	0	0	0	0	0	0	0
569	0	0	0	0	0	1	0	0	2	0	0	0	0	0	0	0	1	0	2	0	0	0	0	2	0	0	1	0	0	2	0	1	1	1	1	1	1	0	0	2	2	0	0	0	0	0	0	0	1
570	0	0	0	0	0	0	0	1	2	0	0	1	1	0	0	1	1	0	1	0	0	0	0	2	0	0	2	0	1	2	0	2	2	2	0	2	2	0	0	1	1	0	0	0	0	1	0	1	0
571	1	0	0	0	0	0	0	0	2	0	1	0	1	1	0	0	2	0	2	1	0	0	1	1	1	1	1	0	1	2	0	1	1	1	1	1	1	0	0	2	2	1	1	0	0	1	0	0	0
572	0	0	0	0	0	1	1	1	1	0	0	0	0	0	0	0	2	1	2	1	1	0	0	2	0	0	1	1	1	2	2	1	2	1	2	1	2	0	0	0	0	0	1	0	1	0	0	0	0
573	0	0	0	0	0	0	1	1	1	1	0	0	1	1	0	0	1	0	1	1	1	0	0	2	0	0	2	0	0	2	1	1	1	0	1	1	2	0	0	1	1	1	1	0	1	0	0	0	0
574	0	0	0	0	0	0	1	2	1	0	0	0	1	0	1	0	1	0	1	1	1	0	0	2	0	0	2	0	0	2	1	1	2	2	0	2	1	0	0	1	1	0	0	0	0	0	0	0	0
575	0	0	0	0	0	0	0	1	2	0	0	0	0	0	0	0	0	0	1	0	0	1	0	2	0	0	1	0	1	2	0	0	0	1	1	1	1	0	0	2	2	0	1	0	1	1	0	1	0
576	0	1	1	0	1	0	1	1	0	0	0	1	2	1	1	0	2	2	2	0	0	0	0	2	0	0	2	0	0	2	2	0	0	2	0	2	1	0	0	2	2	0	0	0	0	0	0	0	0
577	0	0	0	0	0	0	1	1	1	0	0	1	1	0	0	1	2	0	1	0	0	0	0	2	0	0	1	0	1	2	0	1	1	1	0	2	1	1	1	1	1	1	1	0	0	1	0	0	0
578	0	0	0	0	0	0	1	2	2	0	0	1	2	1	0	0	1	1	0	0	0	0	0	2	1	1	2	0	0	2	0	1	1	2	0	2	2	0	0	1	1	0	0	0	0	0	0	0	0
579	1	0	0	0	0	0	1	2	2	0	0	1	1	1	0	0	0	0	1	0	0	0	2	0	1	1	2	0	0	2	0	1	1	1	0	2	1	0	0	1	1	1	1	0	0	2	0	0	1
580	1	0	0	0	0	0	2	2	0	0	0	0	2	1	1	0	1	1	2	0	0	0	0	2	0	0	1	0	1	2	0	2	2	2	0	2	0	0	0	0	0	0	1	0	1	1	1	0	0
581	1	0	1	0	0	0	1	1	2	1	0	0	0	0	0	0	1	0	2	0	0	0	0	2	0	0	2	0	0	2	1	1	1	1	1	0	2	0	0	2	2	2	2	0	1	1	0	0	0
582	0	0	0	0	0	0	1	1	1	0	0	1	2	2	0	0	2	1	2	0	0	0	0	2	2	2	1	0	1	2	1	1	2	2	0	2	1	0	0	1	1	0	0	1	0	0	1	0	0
583	0	0	0	0	0	0	1	1	1	1	0	0	1	1	0	0	1	1	2	1	0	0	1	1	0	0	1	2	2	2	1	1	2	1	1	2	0	0	0	0	0	1	0	0	1	1	0	1	0
584	0	1	0	0	0	1	1	2	1	0	1	0	0	0	0	0	1	1	1	0	0	0	1	1	0	0	1	0	0	2	1	2	2	0	1	1	1	0	0	1	1	0	0	1	0	0	0	0	0
585	1	0	0	0	0	1	2	2	0	0	0	1	1	0	0	1	0	0	1	1	1	0	1	1	0	0	1	0	1	2	0	1	2	2	1	2	2	0	0	1	1	0	1	0	1	0	0	0	0
586	0	0	0	0	0	0	2	2	1	0	0	1	1	0	0	1	1	0	2	0	0	0	0	2	0	0	1	1	1	2	2	0	2	1	0	2	1	0	0	1	1	0	0	1	0	0	0	0	1
587	1	0	0	0	0	0	2	2	1	0	1	0	0	0	0	0	1	1	1	0	0	0	0	2	0	0	1	1	1	1	2	1	1	2	0	2	2	0	0	1	1	1	1	0	1	2	0	0	0
588	0	0	0	0	0	0	0	1	1	0	1	0	1	1	0	0	1	1	1	1	0	0	0	2	0	0	1	0	0	2	2	1	1	1	0	2	1	0	0	1	1	1	1	0	0	0	0	0	0
589	0	0	0	0	0	0	1	1	2	0	0	1	2	1	0	0	0	0	2	0	0	0	0	2	0	0	1	0	0	1	2	0	0	2	0	2	2	0	0	2	2	0	1	0	0	2	0	2	0
590	1	0	0	0	0	0	2	2	1	0	0	0	0	1	0	0	2	2	1	1	1	0	1	1	1	1	2	0	1	2	1	0	1	2	1	2	0	0	0	1	1	1	0	0	0	1	1	0	0
591	1	0	0	0	0	0	1	2	1	0	1	1	1	0	0	0	2	1	1	0	0	0	0	2	0	0	2	0	0	2	1	1	1	1	1	2	1	0	0	1	1	0	1	0	0	0	0	0	0
592	1	0	0	0	0	0	2	2	0	0	1	0	1	0	0	0	1	0	2	1	1	0	1	1	1	1	2	1	1	1	0	1	0	0	0	2	2	0	0	2	2	0	0	0	0	2	0	1	0
593	0	0	0	0	0	1	2	2	0	0	2	0	0	0	0	0	1	0	1	1	1	0	1	1	2	2	2	0	0	2	2	1	1	0	2	1	1	0	0	2	2	1	0	0	0	1	0	0	0
594	1	0	0	0	0	1	0	1	2	0	0	0	1	0	0	0	2	0	2	1	0	0	0	2	0	0	0	1	1	0	1	0	1	2	1	2	1	1	0	1	0	0	0	0	1	0	0	0	0
595	0	1	1	0	0	0	2	2	0	0	2	1	0	0	0	0	1	0	1	0	0	0	0	2	0	0	1	0	0	2	0	1	2	2	0	2	1	0	0	1	1	1	1	0	0	0	0	0	0
596	1	0	0	0	0	1	2	2	0	0	1	0	0	0	0	0	2	1	1	0	0	1	1	1	0	1	1	1	1	2	0	1	1	1	1	1	1	0	0	2	2	0	0	0	1	1	0	0	0
597	0	0	0	0	0	1	1	2	1	0	1	0	1	1	0	0	2	1	1	0	0	1	0	2	0	0	2	0	0	1	0	1	1	0	1	1	1	1	1	1	1	2	2	0	1	1	0	0	0
598	1	0	0	0	0	0	2	2	1	1	0	0	1	1	0	0	1	0	1	0	0	0	1	1	0	0	1	0	1	2	0	0	1	2	0	2	1	0	0	0	0	1	1	0	0	0	0	0	0
599	0	0	0	0	0	1	0	1	2	0	0	0	1	0	0	0	1	1	1	1	1	0	1	1	1	1	1	0	1	2	0	0	2	0	1	2	1	0	0	1	0	0	0	0	0	0	0	0	0
600	1	0	0	0	0	0	1	1	1	0	0	0	1	0	0	0	1	0	1	1	0	0	0	2	0	0	2	1	1	2	2	1	1	1	1	1	1	0	0	1	1	0	0	0	0	0	0	0	0
601	1	0	0	0	0	0	1	1	0	1	1	2	2	1	0	1	2	1	1	1	1	0	0	2	0	0	1	0	0	1	0	1	0	2	0	2	2	0	0	1	1	0	1	0	0	1	0	0	0
602	0	0	0	0	0	0	1	2	1	0	1	0	1	1	0	0	1	1	0	1	1	1	0	2	0	0	2	1	1	1	1	1	1	1	1	1	2	0	0	0	0	1	1	1	0	0	0	0	0
603	1	1	0	0	0	0	1	1	1	0	0	1	2	1	0	0	2	0	2	0	0	1	0	2	0	0	2	0	0	2	1	1	1	2	0	2	1	0	0	0	0	0	1	0	0	0	0	0	0
604	0	0	0	0	0	1	1	2	1	0	1	0	0	0	0	0	1	0	0	1	1	0	0	2	0	0	1	1	1	2	1	2	2	0	1	1	1	0	0	1	1	0	0	1	0	0	0	0	0
605	1	0	1	1	1	1	2	2	1	0	1	0	0	0	0	0	1	2	2	0	0	0	0	2	1	1	1	1	1	0	2	0	1	2	1	2	2	0	0	1	1	0	0	0	0	0	0	1	1
606	0	0	0	0	0	0	1	2	1	0	0	0	0	0	0	0	1	0	1	1	1	0	1	1	1	1	1	0	1	2	0	1	1	0	1	1	2	0	0	2	2	0	0	0	0	1	0	0	1
607	1	0	0	0	0	0	1	1	2	0	1	0	1	1	0	0	2	1	2	0	0	0	0	2	0	0	2	0	0	2	1	1	2	2	0	2	2	0	0	2	2	0	0	0	0	0	0	0	0
608	0	0	0	0	0	0	1	1	1	0	0	0	0	0	0	0	1	0	2	0	0	0	1	1	0	0	1	1	2	2	0	1	1	0	2	0	1	0	0	1	1	0	1	0	1	0	1	0	0
609	1	0	0	0	0	0	1	1	1	0	0	1	1	1	0	0	1	0	2	1	1	0	0	2	0	0	0	1	1	2	1	2	2	1	0	2	1	1	0	0	0	0	0	0	0	0	0	0	1
610	1	0	0	0	0	1	2	2	0	0	0	0	0	0	0	0	1	1	1	1	0	0	0	2	0	0	1	1	2	2	1	0	0	1	0	2	2	0	0	1	1	0	0	0	1	0	1	0	0
611	0	0	0	0	0	0	0	0	2	0	0	0	2	1	0	0	1	1	0	2	2	0	0	2	1	1	2	0	0	2	1	2	2	1	1	2	1	0	0	0	0	0	0	1	1	1	0	0	1
612	1	0	1	0	0	0	1	2	2	1	0	0	0	0	0	0	1	0	1	1	1	1	1	1	1	1	1	1	2	2	0	0	0	1	0	2	1	0	0	1	1	0	0	0	0	0	0	0	2
613	0	0	1	0	1	0	1	2	0	0	1	0	0	0	0	0	2	2	2	0	0	0	0	2	0	0	2	0	0	1	0	1	2	1	0	2	0	1	1	1	0	0	0	0	1	0	0	1	0
614	1	0	0	0	0	0	0	0	2	0	0	0	1	1	0	0	2	2	1	1	0	0	0	2	0	0	1	0	0	1	0	1	1	2	0	2	1	0	0	0	0	2	2	0	1	1	0	0	1
615	0	0	0	0	0	0	1	1	1	1	0	2	2	0	0	1	1	1	0	1	1	0	1	1	1	1	1	1	2	2	1	1	1	2	0	2	1	0	0	1	1	0	0	0	1	1	1	0	0
616	1	0	0	0	0	0	1	1	2	0	0	1	1	0	0	0	2	2	0	2	2	0	0	2	0	0	2	0	0	2	1	1	1	0	2	1	2	0	0	1	1	1	1	0	1	1	0	0	0
617	1	0	0	0	0	0	2	2	1	0	1	1	1	0	0	1	2	1	2	0	0	0	0	2	1	1	2	0	0	2	1	0	1	2	0	2	1	0	0	1	1	1	1	0	0	0	0	0	0
618	0	0	0	0	0	0	1	2	2	0	0	0	1	0	1	0	1	1	2	0	0	0	1	1	0	0	1	0	0	2	2	2	2	1	1	1	1	0	1	2	0	0	0	0	0	0	0	1	0
619	1	0	0	0	0	0	2	2	0	0	0	1	2	1	0	0	2	2	1	1	1	1	0	2	0	0	0	1	1	0	1	1	1	1	0	2	2	0	0	1	1	0	0	0	0	1	0	0	1
620	1	0	0	0	0	0	0	2	2	0	1	0	0	0	0	0	1	0	1	1	0	1	0	2	0	0	1	0	1	2	1	0	0	2	0	2	1	0	0	1	1	1	0	0	0	1	0	0	0
621	0	0	0	0	0	0	1	1	1	0	0	1	1	1	0	0	0	1	2	0	0	0	0	2	1	1	2	1	1	2	1	1	2	2	1	2	1	0	0	2	1	0	1	0	1	0	0	1	0
622	1	0	0	0	0	0	0	1	1	0	0	0	1	0	0	0	1	1	2	0	0	0	0	2	0	0	0	0	0	1	2	0	1	2	1	2	1	0	0	1	1	1	1	0	1	0	0	0	1
623	1	0	0	0	0	0	1	2	1	0	0	1	1	2	0	0	2	0	2	0	0	0	0	2	0	0	2	1	1	2	2	1	1	2	0	2	1	0	0	0	0	1	1	0	0	0	0	0	0
624	1	0	0	0	0	0	1	1	2	1	0	0	1	1	0	0	0	0	1	1	1	0	1	1	1	1	2	1	1	2	0	1	1	1	0	2	2	0	0	1	1	0	0	1	0	0	0	0	0
625	1	0	0	0	0	1	1	1	2	0	0	1	1	1	0	0	1	0	1	1	1	0	1	1	1	1	2	0	0	2	1	2	2	0	1	1	2	0	1	2	1	1	0	0	0	0	0	0	0
626	1	0	0	0	0	0	1	1	1	0	1	0	2	1	1	0	0	0	1	0	0	0	0	2	0	0	1	0	1	2	1	2	2	0	1	1	1	0	0	2	1	0	1	0	1	0	0	0	0
627	0	0	0	0	0	0	1	1	2	0	0	1	1	0	0	1	1	2	2	0	0	0	1	1	1	1	1	0	0	1	0	1	0	2	0	2	2	0	0	2	2	0	0	0	0	0	0	1	0
628	1	0	1	0	0	0	1	1	1	0	1	0	1	1	0	0	0	0	1	0	0	0	0	2	0	0	0	2	2	0	2	1	1	1	0	2	1	0	0	0	0	1	0	0	0	0	0	1	0
629	0	0	0	0	0	0	1	1	1	0	0	0	0	0	0	0	1	1	2	1	0	0	0	2	0	0	2	0	1	2	1	2	2	0	1	1	0	0	0	0	0	0	1	0	1	0	0	1	0
630	1	0	0	0	0	0	1	2	1	0	0	0	0	0	0	0	2	1	1	0	0	0	1	1	1	1	1	0	1	2	0	2	2	2	0	2	0	1	1	1	0	1	1	0	1	2	0	0	0
631	1	0	0	0	0	0	2	2	0	0	2	1	2	1	0	0	1	0	1	1	1	0	0	2	0	0	2	0	0	2	0	1	1	0	2	2	2	0	0	2	2	0	0	0	0	0	0	0	1
632	1	0	0	0	0	0	1	1	1	0	0	0	0	0	0	0	2	2	2	0	0	0	0	2	0	0	1	0	0	1	2	1	1	0	2	0	1	0	0	0	0	0	0	0	0	0	0	1	1
633	1	0	0	0	0	0	1	2	1	0	1	0	0	0	0	0	2	1	0	1	1	0	0	2	0	0	2	0	0	1	1	1	1	1	0	2	0	0	0	0	0	0	2	0	0	0	0	2	0
634	0	0	0	0	0	1	1	1	1	0	0	0	1	1	0	0	1	1	2	1	0	0	0	2	0	0	1	0	0	2	0	2	2	1	2	1	1	1	0	0	0	1	1	0	1	1	0	0	0
635	0	0	0	0	0	0	1	1	2	0	0	0	1	1	0	0	1	1	1	1	0	0	0	2	0	0	1	0	1	2	1	0	2	2	0	2	2	0	0	1	1	0	0	0	0	1	0	0	1
636	0	0	0	0	0	0	0	1	2	0	0	0	0	0	0	0	1	0	2	0	0	1	0	2	1	1	1	0	2	2	0	1	2	1	0	2	1	1	0	0	0	0	0	0	1	0	0	1	0
637	1	0	0	0	0	0	0	1	2	0	0	0	0	0	0	0	1	1	1	1	0	0	0	2	0	0	2	0	0	2	1	1	1	1	1	1	1	0	0	1	1	1	1	0	1	1	0	0	1
638	0	0	0	0	0	0	1	1	2	0	0	0	1	0	0	0	1	0	2	0	0	0	0	2	0	0	1	0	0	1	0	2	2	1	1	1	2	0	0	1	1	0	0	1	1	0	0	0	1
639	0	0	0	0	0	1	2	2	1	0	1	1	2	1	0	0	2	1	1	0	0	0	0	2	0	0	0	2	2	1	2	1	1	1	0	2	1	0	0	1	1	0	0	0	0	1	0	0	0
640	1	0	0	0	0	0	1	1	2	0	0	1	1	1	0	0	0	0	0	1	0	0	0	2	1	1	2	1	1	2	0	1	2	1	0	2	1	0	0	1	1	0	0	0	0	1	0	0	0
641	1	0	0	0	0	0	1	2	2	0	0	0	2	0	1	0	1	1	1	1	1	0	0	2	0	0	0	0	1	2	1	2	2	2	0	2	0	1	1	1	0	1	0	0	1	1	0	0	0
642	0	0	1	0	0	1	0	0	2	0	0	0	2	2	0	0	2	1	0	1	1	0	0	2	0	0	2	2	2	2	1	1	1	1	1	1	1	0	0	1	1	0	2	0	0	0	0	0	0
643	0	0	0	0	0	0	1	2	1	0	1	0	0	0	0	0	1	0	2	1	1	0	0	2	0	0	2	0	0	2	1	0	0	2	0	2	1	0	0	1	1	0	0	0	0	1	0	0	0
644	0	0	0	0	0	0	1	1	2	0	0	0	0	0	0	0	2	2	1	1	1	0	0	2	1	1	1	2	2	2	0	1	1	1	0	2	2	0	0	2	2	0	0	0	0	0	0	0	1
645	1	0	0	0	0	0	1	1	1	0	0	1	1	0	0	0	1	1	0	1	1	0	0	2	0	0	2	0	0	2	2	0	0	2	0	1	2	0	0	2	2	0	2	0	0	2	0	0	1
646	0	0	0	0	0	1	2	2	1	0	0	0	0	0	0	0	0	0	1	2	1	0	1	1	0	0	1	1	1	2	2	0	0	2	0	2	0	0	0	1	0	1	1	0	1	1	0	2	0
647	0	0	0	0	0	0	1	1	2	0	0	0	0	1	0	0	1	1	2	0	0	0	0	2	0	1	1	0	1	2	0	1	2	1	2	1	2	0	0	2	2	0	0	0	0	0	1	0	0
648	0	0	0	0	0	0	1	1	1	0	1	0	1	1	0	0	2	2	2	0	0	0	0	2	1	1	1	0	1	2	1	1	1	1	0	2	1	0	0	0	0	0	2	0	0	1	0	0	0
649	0	0	0	0	0	0	0	0	2	0	0	0	1	0	1	0	2	2	1	1	1	0	0	2	0	0	1	1	1	2	2	1	1	2	0	2	0	1	1	1	0	0	0	1	0	1	0	0	0
650	1	0	0	0	0	0	0	0	2	0	0	1	1	0	0	1	2	2	2	0	0	0	0	2	0	0	2	1	1	1	2	2	2	0	1	1	1	0	0	1	1	2	2	0	0	1	0	0	1
651	0	1	0	0	0	0	1	1	2	0	0	0	0	0	0	0	1	1	1	0	0	0	1	1	0	0	1	0	1	2	1	2	2	2	0	2	1	0	0	2	2	0	0	0	0	0	0	0	0
652	0	0	0	0	0	0	1	1	2	0	0	1	2	2	0	0	2	0	2	0	0	0	1	1	0	0	2	1	1	2	1	2	2	1	2	2	1	0	0	2	1	0	1	0	1	0	0	0	2
653	1	0	0	0	0	0	1	1	2	0	0	0	0	0	0	0	1	1	0	1	1	0	0	2	0	0	2	0	0	2	0	0	1	2	1	2	2	0	0	1	1	1	1	0	1	2	0	0	0
654	0	0	1	0	0	1	1	2	1	0	0	0	1	0	0	0	1	0	2	1	1	0	0	2	0	0	1	1	1	1	1	0	0	2	1	1	1	0	0	1	1	0	0	0	0	0	0	0	0
655	0	0	1	0	0	0	1	1	1	1	1	1	2	2	0	0	1	1	1	1	1	0	0	2	0	0	2	1	1	2	2	1	1	0	1	2	0	0	0	1	1	0	0	0	0	0	0	0	0
656	1	0	0	0	0	1	1	1	2	0	0	0	0	0	0	0	2	0	1	0	0	0	0	2	1	1	2	0	1	2	0	2	2	0	2	1	1	0	0	1	1	1	0	0	0	1	0	0	0
657	1	0	0	0	0	0	1	2	1	0	0	1	1	0	0	1	1	1	0	1	1	0	0	2	1	1	2	0	0	1	0	1	2	2	0	2	1	2	1	1	1	0	0	1	0	1	0	0	1
658	0	0	0	0	0	0	2	2	1	0	0	0	0	0	0	0	2	1	1	0	0	0	0	2	0	0	2	0	0	2	1	1	1	1	1	1	1	1	1	1	1	0	2	0	0	0	0	1	1
659	1	0	0	0	0	1	2	2	0	0	0	0	0	0	0	0	1	1	0	1	1	0	0	2	1	1	1	2	2	2	1	1	1	2	0	2	1	0	0	2	2	1	1	0	1	2	0	0	1
660	0	0	0	0	0	0	1	1	1	0	1	2	2	1	0	0	2	1	1	1	0	0	0	2	0	0	1	0	0	1	1	2	2	1	1	2	1	0	0	1	1	0	0	1	0	0	0	0	1
661	0	0	1	0	0	1	1	1	1	0	1	1	1	0	0	1	1	1	1	1	1	0	0	2	0	0	2	0	0	2	0	0	2	2	0	2	2	0	0	1	1	1	1	0	1	1	0	0	0
662	0	0	0	0	0	1	1	2	1	0	1	0	0	0	0	1	1	0	1	0	0	0	0	2	0	0	1	0	1	2	0	1	1	1	0	2	2	0	1	2	1	2	2	0	1	1	0	0	0
663	0	0	0	0	0	0	2	2	0	0	2	0	1	1	0	0	0	0	0	0	0	0	0	2	1	1	2	0	0	2	0	1	1	1	1	1	1	1	0	1	1	0	0	0	0	0	0	1	0
664	1	0	0	0	0	0	2	2	1	0	0	1	1	0	0	1	2	2	1	1	0	0	0	2	0	0	1	0	1	2	0	0	1	2	0	2	2	0	0	2	2	0	1	0	1	1	0	0	1
665	0	0	0	0	0	0	1	1	1	0	1	0	1	1	0	0	1	0	2	1	1	0	0	2	0	0	1	0	0	1	0	1	1	2	0	2	2	0	0	1	1	0	0	0	0	0	0	0	0
666	0	0	1	0	0	0	2	2	0	0	0	0	1	0	0	0	1	1	1	2	1	1	1	1	1	1	2	1	1	2	2	0	0	2	0	2	1	0	0	0	0	0	1	0	1	0	0	0	0
667	1	0	0	0	0	0	1	1	1	1	2	1	1	0	0	1	1	0	2	0	0	0	1	1	1	1	1	1	1	1	2	2	2	0	1	1	1	0	0	1	1	1	1	0	1	0	0	1	0
668	1	0	0	0	0	1	0	0	2	0	0	0	0	0	0	0	2	1	1	0	0	1	0	2	0	0	1	0	0	2	0	1	1	2	0	2	2	0	0	1	1	0	0	0	0	0	0	0	0
669	1	0	0	0	0	0	1	2	2	0	0	1	2	1	0	1	1	0	2	0	0	0	0	2	0	0	1	1	1	1	2	1	1	2	0	2	2	0	0	2	2	0	0	0	0	1	0	0	0
670	1	1	0	0	0	1	2	2	2	0	0	0	1	1	0	0	1	1	2	0	0	0	0	2	0	0	1	0	1	2	0	0	0	1	2	2	1	1	0	1	0	1	1	0	0	1	0	0	0
671	1	0	0	0	0	0	2	2	1	0	0	1	2	1	1	0	1	1	0	2	2	1	0	2	0	0	1	0	0	2	0	2	2	0	1	1	1	0	0	1	1	0	0	0	0	0	0	0	0
672	1	0	0	0	0	0	2	2	0	0	2	0	0	0	0	0	1	1	2	0	0	0	0	2	1	1	2	0	0	2	0	1	1	2	2	1	1	0	0	1	1	1	0	0	1	1	0	0	2
673	0	0	1	1	1	1	1	1	1	0	1	0	1	1	0	0	1	0	1	0	0	0	0	2	0	0	0	1	2	2	1	1	1	1	0	2	0	0	0	1	1	0	0	0	0	2	0	0	1
674	1	0	0	0	0	0	1	1	2	0	0	0	0	0	0	0	0	0	1	1	1	0	1	1	1	1	2	0	0	2	1	1	1	2	0	2	0	1	1	0	0	0	0	0	0	1	0	0	0
675	1	0	0	0	0	0	1	2	2	1	0	1	0	0	0	0	1	0	2	1	1	0	1	1	0	0	2	1	1	2	0	1	1	1	1	1	2	0	0	0	0	1	1	0	2	2	0	1	0
676	0	0	0	0	0	0	1	1	1	1	2	1	1	0	0	0	2	2	1	1	1	0	0	2	0	0	1	0	1	2	0	1	2	1	1	2	1	0	0	0	0	1	1	0	1	1	0	0	0
677	0	0	0	0	0	0	2	2	1	0	0	0	0	0	0	0	1	0	1	1	1	0	1	1	0	0	2	0	0	2	1	1	1	1	0	2	2	0	0	2	2	0	0	0	0	2	1	0	0
678	0	0	0	0	0	0	1	2	1	0	0	1	2	2	0	0	1	0	2	0	0	0	0	2	0	0	1	1	1	2	0	2	2	0	2	0	1	0	0	0	0	1	1	0	0	1	0	1	0
679	1	0	0	0	0	1	1	2	2	0	0	0	1	1	0	0	1	0	0	1	1	0	0	2	0	0	0	1	1	1	1	1	2	1	1	2	1	0	0	1	1	1	1	0	0	0	0	0	0
680	1	0	0	0	0	0	0	0	2	0	0	1	1	0	0	1	1	0	2	0	0	0	0	2	0	0	1	0	1	2	0	0	1	2	1	2	2	0	0	1	1	0	1	0	1	0	0	0	0
681	0	0	0	0	0	0	2	2	1	0	0	1	1	0	0	0	2	2	1	1	1	0	0	2	0	0	2	0	0	2	1	1	1	2	1	1	1	0	0	1	1	0	0	0	1	1	0	1	0
682	0	0	0	0	0	1	1	1	1	0	1	0	0	0	0	0	2	1	2	1	1	0	0	2	1	1	1	1	1	1	2	0	1	1	0	2	1	0	0	1	1	0	0	0	0	0	0	0	0
683	1	0	0	0	0	1	1	1	1	0	1	1	1	0	0	0	1	0	2	1	1	0	1	1	0	0	1	1	1	0	1	2	2	0	0	2	1	0	0	2	2	0	0	0	0	0	0	1	0
684	0	0	0	0	0	1	2	2	0	1	1	1	2	2	0	0	1	1	1	1	0	0	0	2	0	0	1	0	1	2	0	2	2	0	1	1	1	1	1	1	1	2	1	0	1	0	0	0	0
685	1	0	0	0	0	0	1	2	2	0	0	1	1	0	0	0	2	1	2	0	0	0	0	2	0	0	1	1	1	2	2	2	2	1	1	1	2	0	0	2	2	0	1	0	1	0	0	0	0
686	0	0	0	0	0	2	0	0	2	0	0	0	0	0	0	0	2	0	0	1	1	0	1	2	0	0	2	0	0	2	1	1	1	0	1	1	2	0	0	1	1	0	1	0	1	1	1	0	0
687	0	0	1	1	1	1	2	2	2	0	0	0	1	1	0	0	1	1	2	0	0	0	1	1	0	0	1	0	1	2	1	2	2	0	2	0	0	0	0	1	1	1	1	0	1	0	0	0	0
688	1	0	1	0	0	0	0	0	2	0	0	1	1	0	0	1	1	0	2	0	0	0	0	2	0	0	2	0	0	2	2	1	1	1	0	2	2	0	1	2	1	0	1	0	1	0	0	0	1
689	0	0	0	0	0	0	0	1	1	0	1	0	0	0	0	0	1	0	2	0	0	0	0	2	0	0	1	0	1	2	0	1	1	1	0	2	1	0	0	0	0	1	1	0	1	1	0	0	0
690	1	0	0	0	0	0	0	0	2	0	0	1	2	1	0	0	1	1	1	1	0	0	0	2	1	1	2	0	0	2	1	2	2	1	0	2	1	0	0	1	1	0	0	1	0	0	0	0	0
691	1	0	0	0	0	0	1	2	2	0	0	0	0	0	0	0	1	0	1	1	1	0	0	2	0	0	1	0	1	2	0	2	2	1	1	1	1	0	0	1	1	0	0	0	0	0	1	0	1
692	1	0	0	0	0	1	1	1	1	0	0	0	1	1	0	0	2	1	2	0	0	0	0	2	0	0	1	0	1	2	0	2	2	0	1	1	1	1	1	1	1	0	1	1	1	0	0	1	1
693	1	0	0	0	0	0	0	1	1	0	0	0	2	2	0	0	1	1	1	1	1	1	0	2	0	0	1	0	1	2	0	0	1	2	1	2	0	0	0	0	0	1	2	0	1	1	0	0	1
694	1	0	0	0	0	0	1	1	1	1	1	0	0	0	0	0	2	2	1	1	1	1	0	2	0	0	0	0	1	2	0	1	1	2	0	2	1	0	0	0	0	0	0	0	0	1	0	0	0
695	0	0	0	0	0	0	0	0	2	0	0	1	2	1	0	0	1	0	2	0	0	0	0	2	1	1	2	0	0	2	1	2	2	0	1	1	1	0	1	1	0	0	0	0	0	0	0	0	0
696	0	0	1	0	0	0	0	0	2	0	0	0	1	1	0	0	1	1	1	2	1	0	1	1	1	1	1	0	0	1	2	2	2	1	1	1	2	0	0	1	1	0	1	0	0	1	1	0	1
697	1	0	0	0	0	0	2	2	0	0	0	1	1	1	0	0	1	2	2	0	0	0	1	1	0	0	1	0	1	2	0	2	2	0	0	2	1	0	0	0	0	0	2	0	1	1	0	1	0
698	0	0	0	0	0	0	1	1	1	0	0	0	0	0	0	0	1	0	1	1	1	0	0	2	0	0	2	2	2	2	0	2	2	1	1	1	1	0	0	1	1	0	0	0	0	0	0	0	0
699	1	0	0	0	0	0	0	0	1	0	1	0	1	1	0	0	1	0	2	0	0	0	0	2	0	0	1	0	0	1	0	1	2	1	1	1	1	1	1	1	1	1	0	0	0	0	0	0	0
700	0	0	0	0	0	0	0	1	2	0	1	0	0	0	0	0	1	1	0	2	2	0	0	2	0	0	1	0	0	2	0	1	2	0	1	2	0	0	0	1	1	0	0	1	0	1	0	0	0
701	0	0	0	0	0	0	1	1	1	0	0	1	2	1	0	1	1	0	2	0	0	0	1	1	1	1	1	1	1	0	1	2	2	1	1	2	2	0	0	2	2	0	0	0	1	0	0	0	0
702	0	0	0	0	0	0	2	2	0	0	2	1	1	1	0	0	1	1	1	1	1	0	0	2	0	0	1	0	0	2	1	2	2	0	1	1	1	0	0	1	1	0	0	0	0	0	0	0	1
703	0	0	0	0	0	1	1	1	1	0	0	1	1	0	0	1	2	1	2	1	1	0	0	2	0	0	2	1	1	2	2	2	1	2	0	2	2	0	0	0	0	0	0	0	0	0	1	0	0
704	1	0	0	0	0	1	1	1	1	0	0	0	1	1	0	0	1	1	1	0	0	0	0	2	0	0	1	1	1	1	1	1	1	2	0	2	0	0	0	0	0	0	1	0	1	1	0	0	0
705	1	0	0	0	0	0	2	2	1	0	0	0	0	0	0	0	0	0	0	1	1	0	0	2	0	0	2	1	1	1	0	1	1	1	1	1	2	0	0	2	1	0	1	0	1	0	1	0	0
706	0	0	0	0	0	0	1	2	1	0	1	0	1	1	0	0	1	1	1	0	0	0	0	2	0	0	2	0	0	2	0	1	1	1	1	1	1	0	0	1	1	1	0	0	0	0	1	0	0
707	0	0	0	0	0	0	2	2	2	0	0	0	1	1	0	0	0	0	1	0	0	0	0	2	0	0	2	0	0	1	1	0	0	2	0	1	0	0	0	0	0	0	1	0	1	0	0	0	0
708	0	1	0	0	0	1	2	2	1	0	0	0	0	1	0	0	2	2	2	1	1	0	1	1	0	0	2	0	0	2	1	2	2	2	0	2	0	1	1	0	0	0	0	0	0	1	0	1	0
709	0	0	0	0	0	0	2	2	0	0	1	0	2	2	0	0	1	1	1	2	1	0	0	2	0	0	0	0	1	2	0	1	1	2	0	2	2	0	0	2	2	0	2	0	0	0	0	0	1
710	0	0	0	0	0	0	0	1	2	0	0	1	1	0	0	0	1	0	2	0	0	0	1	1	0	0	1	0	1	2	0	2	2	0	1	1	0	0	0	0	0	0	1	1	1	0	0	1	0
711	0	0	1	0	0	0	0	0	2	0	0	1	1	0	0	1	2	0	1	1	1	0	1	1	1	1	2	0	0	2	0	2	2	0	1	1	1	0	0	2	2	0	1	0	0	2	0	0	0
712	0	0	1	0	0	0	2	2	2	0	0	0	0	0	0	0	1	1	1	1	0	0	0	2	1	1	2	0	0	1	0	2	2	0	1	1	1	0	0	1	1	1	1	0	1	1	0	0	0
713	1	1	0	0	0	1	0	1	2	0	0	0	0	0	0	0	1	1	2	1	0	0	0	2	0	0	2	0	0	1	1	1	1	0	1	1	1	0	0	2	1	0	1	0	0	0	1	0	0
714	0	0	0	0	0	0	0	0	2	0	0	0	0	0	0	0	2	2	2	1	1	0	0	2	0	0	0	1	1	1	1	0	0	2	0	2	1	0	0	1	1	0	1	0	0	0	0	0	1
715	1	0	0	0	0	0	1	1	1	0	1	1	1	0	0	1	1	0	2	0	0	0	0	2	0	0	1	2	2	1	2	1	1	2	0	2	1	0	0	0	0	0	0	0	0	0	0	0	0
716	1	0	1	0	0	1	0	0	1	0	1	1	2	1	0	0	1	0	0	1	1	0	2	0	0	0	2	0	0	2	0	1	1	2	0	2	2	0	0	1	1	1	1	0	0	1	0	1	0
717	0	0	0	0	0	1	2	2	1	0	1	2	2	2	0	0	1	1	1	0	0	0	0	2	1	1	2	0	0	1	0	0	0	2	0	2	2	0	0	2	2	0	0	0	0	1	0	0	0
718	1	0	0	0	0	0	1	1	2	0	0	0	1	1	0	0	1	1	0	1	1	0	0	2	0	0	2	2	1	2	1	1	1	2	0	2	2	0	0	1	1	0	1	0	1	0	0	0	0
719	1	0	0	0	0	1	2	2	1	0	0	0	0	0	0	0	1	1	0	2	2	0	0	2	0	0	2	0	0	2	0	1	1	1	1	0	2	0	0	1	1	1	1	0	1	1	0	0	0
720	0	1	0	0	0	0	1	2	1	0	0	0	0	0	0	0	2	1	1	0	0	0	0	2	0	0	1	0	0	1	0	1	1	1	1	1	1	0	0	0	0	0	0	0	0	0	0	0	0
721	1	0	0	0	0	0	1	2	2	0	0	1	1	1	0	0	2	2	2	0	0	0	0	2	1	1	1	0	1	2	1	1	2	2	0	2	2	1	1	1	1	1	1	0	1	0	2	0	0
722	0	0	0	0	0	0	1	2	2	0	0	0	1	1	0	0	1	0	1	0	0	0	0	2	0	0	1	0	0	1	1	1	2	1	1	2	2	0	0	2	2	1	2	0	1	1	0	0	0
723	1	0	0	0	0	0	2	2	1	0	1	1	2	2	0	0	0	0	0	1	0	0	0	2	0	0	2	1	1	2	2	1	1	0	2	1	1	0	1	1	0	1	1	0	1	1	0	0	0
724	0	0	0	0	0	0	1	1	2	0	0	0	0	0	0	0	0	0	1	1	1	0	1	1	1	1	2	0	0	1	0	0	1	2	0	2	1	0	0	0	0	0	0	0	0	0	0	0	1
725	0	0	0	0	0	0	2	2	0	0	0	0	1	1	0	0	1	0	1	0	0	0	0	2	0	0	2	0	0	2	0	1	1	0	2	0	2	1	0	0	0	0	0	0	0	0	0	0	1
726	0	0	0	0	0	0	2	2	1	0	1	0	0	0	0	0	1	1	1	0	0	0	0	2	0	0	2	0	1	2	1	0	1	2	0	2	1	0	0	2	2	0	0	0	1	1	0	0	0
727	0	0	0	0	0	0	2	2	1	0	1	1	1	0	0	0	1	0	1	1	1	0	1	1	1	1	0	1	1	1	1	2	2	1	0	2	1	0	0	1	1	0	0	1	0	0	0	0	0
728	0	0	0	0	0	1	2	2	1	0	0	0	1	1	0	0	1	1	1	1	0	0	0	2	1	1	0	2	2	1	2	1	1	1	1	1	1	0	0	1	1	0	0	0	0	0	0	1	0
729	0	0	0	0	0	0	0	1	2	0	0	1	1	0	0	1	0	0	2	0	0	0	0	2	0	0	2	1	1	2	0	1	2	1	2	1	2	0	0	0	0	0	0	0	1	0	0	0	0
730	1	0	0	0	0	0	1	1	1	0	0	0	1	1	0	0	2	1	2	0	0	0	0	2	1	1	0	0	1	1	0	0	1	1	1	2	2	0	0	1	1	1	1	0	1	0	0	0	0
731	0	0	0	0	0	0	2	2	1	0	0	0	0	0	0	0	2	0	2	1	0	1	0	2	0	0	1	1	2	2	0	1	0	0	0	2	1	0	0	1	1	0	1	0	1	0	1	0	0
732	1	0	0	0	0	0	2	2	0	0	1	1	1	1	0	0	1	1	0	1	1	1	0	2	0	0	1	1	2	2	0	1	0	0	1	1	1	0	0	0	0	2	2	0	1	1	1	0	0
733	0	0	0	0	0	0	2	2	1	0	1	1	1	1	0	0	0	0	1	1	1	0	0	2	0	0	2	1	1	2	1	1	1	1	1	1	1	0	0	1	1	0	0	0	0	0	0	2	0
734	0	0	1	1	1	1	1	2	0	0	1	2	2	0	0	1	1	1	0	0	0	0	0	2	1	1	1	0	1	2	1	0	2	0	1	2	0	0	0	1	0	1	0	0	1	1	0	0	0
735	0	0	1	0	0	0	1	2	1	0	1	0	0	0	0	0	0	0	2	0	0	0	0	2	1	1	0	1	1	2	1	0	0	2	0	2	1	0	0	1	1	2	1	0	1	0	0	2	0
736	0	0	1	0	0	0	1	1	2	0	0	0	0	0	0	0	1	1	1	0	0	0	0	2	0	0	0	1	2	2	1	2	2	1	1	1	2	0	0	1	1	1	1	1	1	2	0	0	0
737	0	0	0	0	0	1	2	2	2	0	0	0	0	0	0	0	2	1	0	1	1	0	0	2	0	0	0	0	1	2	1	1	2	1	1	2	2	0	0	2	2	0	0	0	0	0	0	1	0
738	1	0	0	0	0	0	1	1	2	0	0	1	1	0	0	1	0	0	1	1	1	0	0	2	0	0	2	0	0	2	2	1	1	1	1	1	1	0	0	2	2	0	0	1	1	0	0	1	0
739	0	0	0	0	0	0	2	2	0	0	2	0	0	0	0	0	0	0	1	0	0	0	0	2	0	0	1	0	0	1	1	0	1	1	1	2	1	1	1	1	1	1	1	0	0	0	1	0	1
740	0	0	0	0	0	0	2	2	1	1	1	0	0	0	0	0	1	1	1	1	1	0	1	1	1	1	2	1	1	2	1	0	0	1	0	2	2	0	0	1	1	0	1	0	0	1	0	0	0
741	0	0	0	0	0	0	1	2	2	1	0	1	1	0	0	1	1	1	1	1	0	0	1	1	0	0	2	0	0	2	1	1	2	1	1	2	1	0	0	1	1	0	0	2	0	2	1	1	0
742	1	0	0	0	0	1	0	0	2	0	0	0	1	0	0	0	0	0	1	1	1	0	0	2	0	0	2	0	0	1	0	2	2	1	2	1	2	0	0	2	2	0	0	0	1	0	1	1	0
743	0	0	0	0	0	0	0	0	2	0	0	1	1	0	0	0	1	1	1	2	1	0	0	2	1	1	0	0	1	1	0	2	2	2	0	2	1	0	0	0	0	2	2	0	0	1	0	0	0
744	1	0	0	0	0	1	1	1	2	0	0	1	2	2	0	0	1	0	1	0	0	0	0	2	0	0	2	0	0	1	2	0	1	2	0	2	2	0	0	1	1	1	1	0	0	0	0	1	0
745	1	0	0	0	0	0	2	2	1	0	1	1	1	0	0	1	1	1	0	1	1	1	0	2	0	0	0	0	1	1	0	2	2	2	0	2	1	0	0	1	1	0	1	1	1	0	0	0	0
746	1	0	1	0	0	0	0	0	2	0	0	0	2	0	1	0	2	2	1	1	1	0	0	2	0	0	0	1	2	1	1	1	2	2	0	2	0	0	0	1	1	0	0	0	0	0	0	0	0
747	0	0	0	0	0	0	1	1	2	0	0	1	2	2	0	0	1	0	1	1	0	0	1	1	1	2	2	1	1	2	1	1	1	2	0	2	1	1	0	0	0	0	0	1	0	0	0	0	0
748	0	0	0	0	0	0	1	1	1	0	0	0	1	0	1	0	1	0	1	0	0	0	1	1	0	0	0	0	1	1	0	1	1	2	1	2	2	0	0	2	2	0	0	0	0	1	0	2	0
749	1	0	0	0	0	1	0	2	2	0	1	0	1	1	0	0	1	1	0	1	0	0	0	2	0	0	2	1	1	2	0	1	1	2	1	2	1	0	1	1	0	1	1	0	0	0	0	0	0
750	1	0	0	0	0	1	2	2	1	0	0	1	1	0	0	1	2	0	2	1	1	0	0	2	0	0	1	0	0	1	0	1	1	1	0	2	2	0	0	1	1	0	0	0	0	1	0	1	0
751	0	1	0	0	0	0	1	2	2	0	0	1	2	1	0	0	1	1	2	1	1	0	0	2	0	0	1	1	2	2	0	1	2	1	0	2	1	0	0	2	1	0	0	0	0	1	0	0	1
752	1	0	0	0	0	0	1	1	1	1	1	0	0	0	0	0	1	1	1	1	0	0	1	1	1	1	1	0	1	2	0	0	0	2	0	2	0	1	1	0	0	0	1	0	1	0	1	0	0
753	0	0	1	1	1	1	1	1	0	1	1	1	1	0	0	1	0	0	1	0	0	0	0	2	0	0	2	0	0	2	1	1	2	1	0	2	2	0	0	2	2	1	0	0	0	1	1	0	0
754	1	1	0	0	0	0	1	2	2	1	0	0	1	1	0	0	1	1	1	0	0	0	0	2	0	0	1	0	2	2	0	2	2	1	0	2	1	2	1	1	1	0	1	0	1	1	0	0	0
755	1	0	0	0	0	0	2	2	0	0	0	0	0	0	0	0	1	1	1	1	1	0	0	2	0	0	2	0	1	2	1	1	1	1	0	2	1	0	0	1	1	0	0	1	0	0	0	0	0
756	0	0	0	0	0	0	2	2	1	0	0	1	2	1	0	0	1	0	2	0	0	0	0	2	0	0	2	0	0	2	0	1	1	1	1	1	1	2	1	1	1	0	0	0	1	0	0	0	1
757	0	0	0	0	0	0	1	2	1	0	1	1	0	0	0	0	1	0	0	1	1	0	0	2	1	1	0	0	0	1	1	1	1	2	0	2	2	0	0	2	2	0	1	1	2	0	0	0	1
758	0	1	0	0	0	0	2	2	1	0	1	0	0	0	0	0	1	1	1	0	0	0	1	1	1	1	2	1	1	2	2	2	2	2	0	2	1	0	0	1	1	0	0	0	0	0	0	0	0
759	1	0	1	0	1	0	1	1	1	0	1	1	2	1	0	0	2	1	1	1	0	0	0	2	0	0	2	0	1	2	0	0	1	2	1	2	2	0	0	2	2	0	1	0	1	0	0	0	0
760	0	0	0	0	0	0	2	2	1	0	1	0	2	1	0	0	2	0	2	0	0	0	0	2	0	0	1	1	2	2	1	2	2	1	1	2	1	0	0	0	0	0	0	0	2	1	0	0	0
761	1	0	0	0	0	0	2	2	1	0	0	0	1	1	0	0	0	0	1	1	1	0	0	2	1	1	2	2	1	2	1	0	1	1	1	2	1	1	1	1	1	0	0	1	0	0	0	0	0
762	1	0	2	0	1	0	1	1	2	0	0	1	0	0	0	0	1	0	2	0	0	0	0	2	1	1	1	1	2	2	1	1	1	0	2	1	2	0	1	2	1	0	1	0	1	0	0	0	0
763	0	0	0	0	0	1	1	1	1	0	0	0	0	0	0	0	1	1	1	1	1	0	0	2	1	1	2	0	0	2	0	1	1	0	2	0	1	0	0	2	2	0	1	0	0	0	0	0	1
764	0	0	0	0	0	0	0	0	2	0	0	1	2	1	0	1	2	0	2	0	0	0	0	2	0	0	1	0	1	2	1	0	0	2	0	2	2	0	0	1	1	0	0	0	0	2	1	0	0
765	1	0	0	0	0	1	0	0	2	0	0	0	0	0	0	0	1	0	2	1	1	0	0	2	0	0	2	0	0	2	2	1	1	1	1	1	1	0	0	1	1	1	1	0	1	0	0	0	0
766	1	0	0	0	0	0	1	1	2	0	0	0	1	1	0	0	2	2	1	1	1	0	0	2	2	2	1	0	0	1	2	1	2	1	2	2	0	0	0	0	0	2	2	0	0	1	0	0	1
767	0	0	0	0	0	0	1	1	0	1	2	2	2	2	0	0	0	0	1	0	0	0	1	1	0	0	1	0	1	2	0	1	1	1	0	2	2	0	0	1	1	0	1	0	1	1	1	0	1
768	1	0	0	0	0	0	2	2	1	0	1	0	2	1	0	0	1	0	1	1	1	0	1	1	0	0	2	1	1	2	1	1	1	0	1	2	1	0	0	0	0	1	1	0	1	2	0	0	1
769	0	0	0	0	0	0	2	2	1	0	0	0	0	0	0	0	1	0	1	0	0	0	0	2	0	0	2	0	0	2	1	1	1	2	1	2	2	0	0	2	2	1	0	0	2	1	0	0	1
770	0	0	0	0	0	0	1	2	2	0	0	1	2	2	0	0	1	0	1	2	1	0	0	2	0	0	1	0	1	2	0	0	0	2	1	1	1	0	0	0	0	0	1	0	1	0	0	0	0
771	1	0	0	0	0	0	1	1	1	0	0	0	1	0	1	0	2	0	1	0	0	0	2	0	0	0	2	0	0	2	0	2	1	2	0	2	2	1	0	0	0	0	2	0	0	0	0	0	0
772	0	0	0	0	0	0	2	2	0	0	1	1	1	0	0	0	1	0	2	1	1	0	0	2	0	0	0	0	1	1	0	1	1	1	1	1	1	0	0	1	1	0	0	1	0	0	0	0	0
773	1	0	0	0	0	0	1	1	1	0	1	1	1	0	0	1	1	1	1	1	1	0	0	2	0	0	2	0	1	2	1	1	1	2	0	2	1	0	0	2	2	0	1	1	1	0	0	0	1
774	0	1	0	0	0	1	1	2	1	0	1	1	1	0	0	0	1	1	1	0	0	0	0	2	0	0	1	1	1	2	2	2	2	1	1	1	2	0	0	1	1	0	1	0	1	0	0	0	0
775	0	0	1	1	1	1	2	2	1	0	0	0	0	0	0	0	2	0	1	1	1	0	0	2	0	0	1	0	0	1	2	1	1	1	1	1	1	0	0	2	2	1	1	0	1	1	0	0	0
776	0	0	0	0	0	0	1	2	2	0	0	1	1	0	0	0	2	2	2	0	0	0	0	2	0	0	1	0	0	1	0	0	0	2	0	2	1	0	0	2	2	0	0	0	1	0	0	0	0
777	1	0	0	0	0	2	2	2	1	0	0	0	0	0	0	0	2	2	2	0	0	2	0	2	0	0	2	0	1	2	0	0	0	2	0	2	1	0	0	1	1	0	0	0	0	0	0	0	1
778	0	0	0	0	0	1	2	2	0	0	1	1	1	0	0	0	1	1	1	1	1	0	0	2	0	0	1	0	1	2	1	1	2	1	1	2	1	0	0	0	0	1	1	0	1	1	0	0	0
779	1	1	0	0	0	1	0	0	2	0	0	0	0	0	0	0	1	0	1	2	1	0	1	1	1	1	2	0	0	2	1	0	0	1	0	2	2	0	0	1	1	0	0	0	0	0	0	0	1
780	1	0	0	0	0	1	1	1	1	1	1	0	0	0	0	0	2	2	2	1	0	1	0	2	1	1	2	0	0	1	1	1	1	0	1	1	1	0	0	1	1	1	0	0	0	0	1	0	0
781	1	0	0	0	0	0	1	1	1	1	2	0	1	0	0	0	2	0	1	0	0	0	0	2	0	0	0	1	0	0	2	1	1	2	1	2	1	0	0	2	2	1	0	0	0	1	1	0	1
782	0	0	0	0	0	0	2	2	1	0	1	1	2	2	0	0	1	0	2	0	0	0	1	1	1	1	2	0	0	2	1	1	1	2	0	2	1	0	0	0	0	1	1	0	1	1	0	0	0
783	1	0	1	0	0	1	0	1	1	0	1	0	0	0	0	0	0	0	2	1	1	1	1	1	0	1	2	0	0	1	0	1	1	1	1	2	2	0	1	2	1	0	0	1	1	0	1	0	0
784	0	0	0	0	0	0	1	1	2	0	0	0	2	1	0	0	2	1	2	1	1	0	1	1	0	0	1	0	0	1	1	2	2	0	2	1	2	0	0	1	1	0	0	0	0	0	0	0	0
785	0	0	0	0	0	0	1	1	0	0	1	2	2	0	0	1	0	1	1	0	0	0	0	2	0	0	1	0	1	2	0	1	1	1	0	2	2	0	0	1	1	1	1	0	1	1	1	0	1
786	0	1	0	0	0	1	1	2	1	0	0	0	0	0	0	0	2	1	1	0	0	0	0	2	0	0	2	0	0	2	0	2	2	0	1	1	1	1	1	1	1	0	0	1	1	1	1	0	0
787	0	0	0	0	0	0	0	0	2	0	0	0	0	0	0	0	1	0	1	0	0	0	0	2	1	1	1	1	0	1	2	0	0	2	0	2	1	0	0	1	1	0	0	0	0	0	0	0	0
788	1	1	0	0	0	1	2	2	1	0	0	0	2	2	0	0	1	0	1	1	1	0	0	2	0	0	1	1	1	0	2	0	0	1	2	2	0	0	0	1	1	0	0	0	0	0	0	0	2
789	0	0	0	0	0	0	2	2	0	0	1	1	2	0	0	1	1	1	2	0	0	0	0	2	0	0	2	0	0	2	1	1	1	2	0	2	1	0	0	2	2	1	1	0	1	0	0	0	0
790	1	0	0	0	0	0	1	2	1	0	1	0	0	0	0	0	1	1	2	1	0	0	0	2	0	0	2	0	0	2	2	1	1	1	0	2	1	0	0	1	1	0	1	1	2	0	0	0	0
791	1	0	0	0	0	0	1	2	1	0	0	2	2	1	0	0	2	1	2	0	0	0	0	2	1	1	2	0	0	1	0	1	2	1	1	1	1	1	1	0	0	1	1	0	1	0	0	0	1
792	0	0	0	0	0	0	0	1	1	0	1	1	2	2	0	0	1	0	2	1	1	0	0	2	0	0	2	0	0	1	0	1	1	2	1	1	1	0	0	1	1	0	0	1	0	1	0	0	0
793	1	0	1	1	1	2	1	1	2	0	0	0	0	0	0	0	1	0	1	0	0	1	1	1	0	1	2	1	1	2	0	1	1	2	0	2	1	0	0	0	0	1	0	0	0	0	1	0	0
794	1	0	0	0	0	0	1	1	1	0	0	0	0	0	0	0	2	1	2	1	1	0	0	2	0	0	2	1	1	2	1	1	1	2	0	2	1	0	0	1	1	0	2	0	0	0	0	0	0
795	1	0	0	0	0	1	1	1	1	0	1	0	0	0	0	0	2	1	1	0	0	0	1	1	1	1	2	0	0	2	2	1	2	1	0	2	1	0	0	2	2	1	1	0	0	2	1	0	0
796	0	0	0	0	0	0	1	1	1	0	0	0	0	0	0	0	1	0	2	0	0	0	1	1	1	1	1	1	1	1	2	2	2	1	1	1	2	0	0	1	1	0	1	0	1	0	1	0	0
797	1	0	0	0	0	0	1	1	1	0	0	0	0	0	0	0	1	1	0	0	0	0	1	1	1	1	0	1	0	0	2	1	1	1	0	2	0	1	1	0	0	0	0	0	0	1	0	1	1
798	0	0	0	0	0	1	2	2	0	0	1	0	0	0	0	0	2	2	1	1	1	0	0	2	0	0	2	0	0	2	2	2	2	2	0	2	1	0	1	1	0	0	0	0	0	0	0	0	0
799	1	1	0	0	0	1	1	1	1	0	1	0	1	1	0	0	0	0	2	0	0	1	0	2	0	0	2	1	1	2	1	1	2	1	2	2	1	0	0	2	2	0	0	1	0	0	0	0	0
800	1	0	0	0	0	0	1	2	1	0	0	0	1	0	1	0	2	1	2	0	0	0	0	2	0	0	2	0	0	1	1	1	2	1	2	1	1	1	0	0	0	0	0	1	1	0	0	0	0
801	0	0	0	0	0	1	0	0	1	0	1	0	0	0	0	0	1	1	2	0	0	0	0	2	0	0	2	0	0	2	1	0	0	2	1	1	1	1	1	1	1	0	0	1	1	0	0	0	0
802	0	0	0	0	0	0	0	1	2	0	0	1	1	0	0	0	0	0	0	1	0	0	2	0	0	0	1	1	0	1	1	2	2	1	0	2	1	0	0	1	1	0	1	0	1	0	0	0	0
803	1	0	0	0	0	0	1	1	2	0	0	0	0	0	0	0	2	2	2	0	0	0	2	0	1	1	2	1	1	2	1	0	0	2	0	2	2	0	0	1	1	0	0	0	0	0	1	0	0
804	1	0	0	0	0	0	1	2	2	0	0	0	2	2	0	0	1	1	0	0	0	0	0	2	0	0	2	0	0	1	1	1	1	1	0	2	2	0	0	0	0	0	0	0	0	0	0	1	0
805	0	0	0	0	0	0	2	2	1	0	0	1	1	0	0	1	0	0	1	0	0	0	0	2	0	0	1	1	1	2	0	2	2	0	2	0	1	0	0	1	1	0	0	0	0	1	0	0	0
806	0	0	0	0	0	0	1	1	2	0	0	1	2	1	1	0	0	1	2	0	0	0	1	1	0	0	1	0	1	2	1	2	2	0	1	1	0	1	1	0	0	2	2	0	0	1	0	1	0
807	0	0	0	0	0	0	1	0	2	0	0	0	2	2	0	0	2	0	2	0	0	0	1	1	1	1	2	0	0	2	0	1	2	0	2	1	1	0	0	0	0	0	0	0	0	0	1	0	0
808	0	0	0	0	0	0	2	2	0	0	1	0	0	0	0	0	1	1	1	0	0	0	0	2	1	1	2	1	1	2	1	2	2	1	0	2	1	0	1	2	0	1	0	0	2	0	0	0	0
809	1	0	0	0	0	0	1	1	2	0	0	2	2	1	0	0	1	1	1	0	0	0	0	2	1	1	2	0	0	2	1	1	1	0	1	1	1	0	0	1	1	1	1	0	1	0	1	1	0
810	1	0	0	0	0	0	1	1	2	0	0	0	0	0	0	0	0	0	0	1	1	0	0	2	0	0	1	0	1	2	0	2	2	0	1	1	1	0	0	1	1	0	1	0	1	0	0	0	2
811	0	0	0	0	0	0	2	2	1	0	0	0	1	0	0	0	2	1	2	0	0	0	0	2	0	0	1	1	1	0	1	2	2	0	2	0	1	0	0	1	1	1	1	0	0	0	0	1	0
812	0	0	0	0	0	1	1	1	2	0	0	0	0	0	0	0	2	0	2	0	0	0	0	2	1	1	1	0	0	1	1	0	0	2	0	2	1	0	0	0	0	0	1	0	1	0	0	0	2
813	0	0	0	0	0	1	2	2	0	0	2	0	0	0	0	0	1	1	2	0	0	1	0	2	1	1	0	0	0	1	2	1	1	2	2	1	2	0	0	0	0	0	0	1	1	1	0	0	1
814	0	0	0	0	0	0	1	1	2	0	0	0	1	1	0	0	0	0	2	1	1	0	2	0	0	1	1	1	1	2	2	1	1	1	0	2	1	0	0	2	2	0	0	0	0	0	0	0	1
815	1	0	1	0	1	0	1	2	0	0	1	0	1	1	0	0	0	0	2	1	1	0	0	2	0	0	2	1	1	1	2	0	0	1	0	2	2	0	0	2	2	1	1	0	1	1	0	0	0
816	0	0	0	0	0	0	1	1	2	0	0	0	1	1	0	0	1	0	1	0	0	0	1	1	0	0	1	1	1	2	0	2	2	1	1	1	2	0	0	2	1	1	0	0	2	0	1	0	0
817	0	0	0	0	0	0	0	1	2	0	0	0	0	0	0	0	1	0	1	0	0	0	0	2	0	0	2	1	1	2	1	2	2	1	1	1	0	1	1	1	0	0	1	1	2	0	0	0	0
818	0	0	0	0	0	0	0	0	2	0	0	0	0	0	0	0	1	1	0	0	0	1	0	2	0	0	2	0	0	2	0	1	2	0	1	2	1	0	0	1	1	0	0	0	0	0	0	0	0
819	0	0	0	0	0	0	0	0	2	0	0	0	1	1	0	0	0	1	0	1	1	0	0	2	0	0	1	0	1	2	0	0	1	2	0	2	1	0	0	0	0	0	1	0	0	1	0	0	0
820	1	0	0	0	0	0	2	2	1	0	0	1	1	0	0	0	1	1	1	0	0	1	0	2	0	0	1	1	2	2	1	1	1	0	1	1	2	0	0	2	2	1	1	0	1	2	0	0	0
821	0	0	0	0	0	1	1	1	2	0	0	0	1	0	1	0	1	1	1	1	0	0	0	2	0	0	0	1	2	1	1	1	1	1	1	1	0	0	0	0	0	1	1	0	1	1	0	1	0
822	0	0	0	0	0	0	1	2	1	0	1	0	1	1	0	0	0	0	2	1	1	0	0	2	0	0	1	1	1	2	0	1	2	0	1	2	2	0	0	1	1	0	0	0	0	0	0	0	0
823	0	0	0	0	0	0	2	2	1	0	1	0	0	0	0	0	1	1	0	1	1	0	1	1	1	1	1	0	0	1	2	2	1	1	0	2	1	1	1	0	0	0	0	0	0	0	0	0	0
824	1	0	0	0	0	0	1	1	1	0	1	0	1	0	0	0	2	0	1	1	1	0	0	2	1	1	0	2	2	0	2	1	1	0	2	1	2	0	0	2	2	0	0	0	0	0	0	1	0
825	0	0	0	0	0	0	0	0	1	0	0	0	0	0	0	0	2	2	2	0	0	0	0	2	1	1	0	1	2	1	1	1	2	2	0	2	1	0	0	2	2	0	0	0	0	1	1	1	0
826	0	0	1	0	0	0	1	1	2	0	0	1	1	1	0	0	1	1	1	0	0	0	1	1	1	1	1	1	2	2	1	0	1	2	0	2	2	0	0	0	0	0	1	0	0	0	0	0	0
827	0	0	0	0	0	0	0	0	2	0	0	1	1	0	0	1	2	2	1	1	1	0	2	0	0	0	0	1	1	2	1	1	1	1	1	1	1	0	0	1	1	0	0	0	0	0	1	0	0
828	1	0	1	0	0	0	2	2	0	0	1	0	0	0	0	0	1	0	1	1	1	0	0	2	0	0	1	0	2	2	0	1	2	1	0	2	1	0	0	1	1	1	1	0	1	2	1	0	0
829	0	0	0	0	0	1	0	0	2	0	0	2	2	1	0	0	2	1	2	0	0	0	0	2	0	0	1	0	1	2	0	1	1	1	1	1	1	0	0	2	1	1	2	0	0	0	0	0	1
830	1	0	0	0	0	0	2	2	1	0	0	0	2	2	0	0	1	1	2	1	0	0	1	1	0	0	1	0	1	2	0	1	1	2	2	1	2	0	0	1	1	1	1	0	0	0	1	1	0
831	1	0	0	0	0	0	0	1	2	0	0	0	0	0	0	0	0	0	2	1	1	0	1	1	1	1	2	0	0	2	1	2	2	1	0	2	1	1	1	1	1	0	0	0	0	0	0	0	0
832	1	0	0	0	0	0	0	0	2	0	0	1	1	0	0	1	2	2	2	0	0	0	0	2	0	0	1	0	1	2	0	1	1	1	1	1	1	0	0	2	2	0	0	0	0	0	0	0	1
833	1	0	0	0	0	1	2	2	0	0	0	0	1	0	0	0	1	1	2	0	0	0	1	2	0	0	1	0	2	2	0	1	0	2	0	2	1	0	0	1	1	0	1	0	1	1	0	1	0
834	0	0	0	0	0	0	1	1	2	0	0	0	1	0	0	0	1	1	1	1	0	1	1	1	1	1	1	2	2	1	2	2	2	0	1	1	1	0	0	0	0	1	1	0	1	0	0	0	0
835	0	0	0	0	0	0	1	2	2	0	0	0	0	0	0	0	1	1	1	0	0	1	0	2	1	1	2	0	0	1	0	0	1	0	1	2	0	0	0	1	1	0	0	0	0	0	0	0	1
836	0	0	0	0	0	0	2	2	1	0	0	1	1	0	0	1	1	1	1	1	0	0	1	1	1	1	2	1	1	2	1	1	1	2	0	2	1	0	0	0	0	0	0	1	0	1	0	2	0
837	0	0	1	0	0	0	2	2	1	0	1	0	0	0	0	0	1	1	1	0	0	0	0	2	0	0	2	0	0	2	1	2	2	1	1	2	1	0	0	0	0	1	1	0	1	1	0	1	0
838	0	0	1	0	0	0	1	1	2	0	0	0	2	1	0	0	2	1	1	0	0	0	0	2	0	0	2	0	0	2	0	1	1	1	0	2	1	0	0	2	2	0	0	0	0	0	0	1	1
839	0	1	0	0	0	0	1	2	1	0	1	0	0	1	0	0	2	0	1	0	0	0	1	1	0	0	2	1	1	1	1	2	2	1	1	1	1	0	0	1	1	0	2	0	0	2	0	1	0
840	1	0	0	0	0	1	1	2	2	0	0	1	1	0	0	1	1	1	0	2	1	0	1	1	0	0	2	1	1	2	2	0	2	2	0	2	1	0	0	2	2	1	1	0	1	1	0	1	1
841	1	0	0	0	0	0	0	1	2	0	0	1	1	1	0	0	2	1	2	1	1	0	0	2	0	0	2	1	1	2	1	1	2	1	1	2	1	0	0	2	2	0	1	0	0	1	1	1	0
842	1	0	0	0	0	0	1	1	2	0	0	2	2	1	0	1	1	0	1	0	0	1	0	2	0	0	2	0	0	2	0	0	0	2	0	2	1	0	0	2	1	0	0	2	0	2	0	0	1
843	1	1	0	0	0	0	2	2	1	0	1	0	0	0	0	0	1	0	2	0	0	0	0	2	0	0	1	0	0	2	1	1	1	2	0	2	1	0	0	1	1	0	1	0	1	1	0	0	0
844	1	0	0	0	0	2	1	1	2	0	0	0	0	0	0	0	1	0	1	2	1	0	0	2	0	0	0	0	0	1	1	0	0	2	0	2	1	0	0	1	1	0	0	1	0	0	0	1	1
845	0	0	0	0	0	0	2	2	1	0	0	0	0	0	0	0	2	2	1	1	1	0	0	2	0	0	2	0	0	1	1	2	2	0	1	1	2	0	0	1	1	1	1	0	1	1	0	0	0
846	0	0	0	0	0	0	2	2	1	0	0	1	1	0	0	1	1	0	1	1	1	0	0	2	0	0	1	1	0	1	2	1	1	1	0	2	1	0	0	1	1	0	1	0	0	0	0	0	0
847	1	0	0	0	0	0	1	1	2	0	0	1	1	0	0	0	1	0	2	0	0	0	0	2	0	0	1	0	0	2	1	2	2	0	2	0	1	0	0	1	1	0	1	0	1	0	0	0	0
848	0	0	0	0	0	0	1	1	0	1	2	0	2	1	1	0	1	0	2	1	1	0	1	1	0	0	1	0	0	2	0	1	2	2	1	2	2	0	0	1	1	0	2	0	0	2	2	0	0
849	0	0	0	0	0	0	1	2	2	0	0	0	0	0	0	0	1	0	1	1	1	0	1	1	1	1	1	0	1	2	1	1	1	1	0	2	2	0	0	2	2	0	1	0	1	1	0	0	0
850	0	0	0	0	0	1	1	1	0	0	0	0	0	1	0	0	1	1	1	0	0	1	0	2	0	0	2	0	0	2	0	2	2	1	2	2	1	0	0	1	1	0	1	0	0	0	0	0	0
851	0	0	1	1	1	1	1	2	2	0	0	0	0	0	0	0	0	0	2	0	0	0	2	0	1	1	1	0	2	2	0	2	2	1	1	1	1	0	0	1	1	0	1	0	1	0	0	0	1
852	0	0	0	0	0	0	0	0	2	0	0	0	1	1	0	0	2	0	1	0	0	0	0	2	0	0	2	0	0	2	1	2	2	2	0	2	1	0	0	1	1	0	0	0	0	0	0	0	0
853	1	1	0	0	0	0	2	2	0	0	0	0	0	0	0	0	2	2	1	1	0	0	0	2	0	0	2	1	1	1	2	1	1	2	1	2	1	2	1	1	1	0	2	0	1	0	0	0	0
854	0	0	0	0	0	0	2	2	1	0	1	0	0	0	0	0	1	1	2	0	0	0	0	2	0	0	1	0	2	2	0	2	2	0	2	1	1	1	0	1	0	0	1	0	1	1	0	0	0
855	1	0	1	0	0	0	0	0	2	0	0	1	1	0	0	1	0	1	2	0	0	0	0	2	0	0	2	0	0	2	2	1	1	1	0	2	2	0	0	2	2	0	0	0	0	0	0	0	1
856	1	0	0	0	0	1	1	1	0	0	1	1	1	2	0	0	0	0	1	1	1	0	0	2	0	0	1	0	2	2	0	2	2	0	1	1	1	0	0	1	1	0	0	1	0	0	0	2	0
857	1	0	0	0	0	1	2	2	1	0	0	1	2	2	0	0	1	0	1	1	0	0	0	2	0	0	1	1	2	2	1	1	1	1	1	1	2	0	0	2	1	1	1	0	1	0	0	0	0
858	1	0	0	0	0	0	2	2	1	0	0	1	1	0	0	1	1	1	0	1	1	1	0	2	0	0	0	0	1	2	0	2	2	1	1	1	2	0	0	1	1	1	1	0	0	0	0	0	0
859	0	0	0	0	0	0	0	1	2	0	0	1	0	0	0	0	1	0	1	0	0	0	2	0	0	1	2	0	0	2	0	2	2	0	2	0	1	0	0	2	2	0	2	0	0	1	1	0	1
860	1	0	0	0	0	1	1	1	0	0	1	0	1	1	0	0	2	1	1	0	0	0	2	0	1	1	1	1	1	1	2	1	2	1	1	1	2	0	0	1	1	0	0	1	0	1	0	0	0
861	0	0	0	0	0	0	2	2	1	0	0	0	0	0	0	0	1	0	2	1	1	0	1	1	1	1	2	1	1	2	1	0	1	1	1	2	1	0	0	2	2	1	1	0	1	1	0	0	1
862	1	0	0	0	0	0	1	1	2	0	0	1	1	2	0	0	2	0	1	0	0	0	0	2	0	0	1	0	0	2	1	1	1	1	1	1	1	0	0	1	1	0	0	0	0	1	0	0	0
863	0	0	0	0	0	0	1	2	1	0	1	0	1	1	0	0	0	0	1	0	0	0	0	2	0	0	2	0	0	1	0	1	0	0	1	1	2	0	0	2	2	0	0	0	0	0	0	0	0
864	0	0	0	0	0	2	0	2	2	0	1	1	1	0	0	0	0	0	0	1	0	0	0	2	1	1	1	0	1	2	0	1	1	1	1	1	2	0	0	1	1	0	1	0	0	0	0	0	1
865	0	1	0	0	0	0	1	1	1	1	2	1	2	2	0	0	1	1	1	0	0	0	0	2	1	1	1	0	0	2	1	0	1	1	1	2	1	0	0	1	1	0	0	0	0	0	0	0	1
866	1	0	0	0	0	0	2	2	1	0	1	1	2	2	0	0	1	1	0	1	1	0	0	2	0	0	1	0	0	2	0	1	1	1	1	0	1	0	1	1	0	0	0	0	0	0	0	2	0
867	0	0	0	0	0	0	1	1	1	0	1	1	2	1	0	0	0	0	2	0	0	0	0	2	0	0	1	0	1	2	0	0	0	1	1	1	2	0	0	1	1	0	0	1	0	0	0	0	0
868	1	0	1	1	1	2	2	2	1	0	0	1	2	2	0	0	0	0	0	2	0	0	0	2	0	0	2	0	0	2	2	1	1	1	1	1	0	1	1	0	0	0	0	0	0	0	0	0	0
869	1	0	0	0	0	0	1	1	2	0	0	0	0	0	0	0	1	1	1	1	0	0	1	1	1	1	1	0	0	1	0	1	1	1	0	2	1	0	0	2	2	1	0	0	0	1	0	1	0
870	0	0	0	0	0	0	1	2	0	0	1	0	2	1	0	0	2	2	0	2	0	0	0	2	0	0	2	1	1	2	0	1	1	2	0	2	0	1	0	0	0	0	1	1	1	0	0	0	0
871	1	0	0	0	0	1	0	0	1	0	1	0	1	1	0	0	1	1	1	0	0	0	0	2	0	0	1	1	2	2	1	0	0	0	1	1	1	1	1	1	1	0	0	0	0	1	1	0	0
872	0	0	0	0	0	1	1	1	2	0	0	1	1	0	0	0	0	0	0	1	1	1	0	2	0	0	2	0	0	2	0	0	0	2	0	2	1	0	0	1	1	1	1	1	0	0	0	0	0
873	0	0	0	0	0	1	0	1	2	0	0	1	1	0	0	1	0	0	2	0	0	0	0	2	0	0	1	1	1	0	1	2	2	1	1	1	0	1	1	1	0	1	1	0	1	0	0	0	0
874	0	0	0	0	0	0	0	0	2	0	0	0	1	1	0	0	1	1	0	2	2	0	0	2	1	1	1	1	1	0	1	0	0	2	0	2	2	0	0	2	2	0	0	0	1	1	0	0	0
875	0	1	0	0	0	1	1	2	2	0	0	0	2	2	0	0	1	1	1	1	1	0	0	2	1	1	0	1	2	1	1	1	1	2	0	2	1	0	0	1	1	0	0	0	0	0	0	1	0
876	1	0	1	0	0	0	1	2	0	0	1	0	1	1	0	0	0	0	0	1	0	0	0	2	1	1	0	0	1	2	0	1	1	1	0	2	1	0	0	1	1	1	1	0	1	0	1	0	0
877	1	0	0	0	0	0	0	0	2	0	0	1	0	0	0	0	1	1	1	1	0	0	0	2	0	0	2	0	1	2	0	2	2	2	0	2	1	0	0	1	1	0	1	0	1	0	0	0	0
878	0	0	0	0	0	2	2	2	0	0	0	0	1	1	0	0	1	0	2	0	0	0	0	2	0	0	2	1	1	2	2	1	1	2	0	2	1	0	0	2	2	1	1	0	0	0	0	0	0
879	0	0	0	0	0	0	0	1	2	0	0	1	2	2	0	0	1	0	1	1	1	0	1	1	0	0	2	1	1	2	2	0	0	2	0	2	1	0	0	0	0	0	0	0	0	0	0	0	0
880	0	0	0	0	0	2	1	1	2	1	0	0	1	1	0	0	0	0	2	1	1	0	0	2	0	0	1	1	1	1	1	1	2	1	1	1	1	0	0	0	0	0	1	0	0	1	0	0	0
881	1	0	0	0	0	1	2	2	0	0	1	1	1	0	0	0	2	0	2	0	0	0	1	1	1	1	2	1	1	2	1	0	1	1	0	2	2	0	0	1	1	0	0	0	1	1	0	0	0
882	0	0	0	0	0	0	2	2	1	1	0	1	2	1	0	0	1	1	1	1	1	0	0	2	1	1	1	0	0	2	0	0	1	2	1	2	2	0	0	1	1	0	0	0	0	2	1	1	0
883	0	0	0	0	0	0	2	2	1	0	1	0	0	0	0	0	1	0	1	1	1	0	0	2	0	0	2	0	0	2	1	0	0	1	0	2	1	0	0	0	0	0	0	0	0	0	0	0	0
884	0	0	0	0	0	0	1	1	2	0	0	1	1	0	0	1	1	1	1	0	0	0	1	1	1	1	1	0	0	1	0	2	2	2	0	2	1	0	0	1	1	1	1	0	1	1	0	0	0
885	1	0	0	0	0	0	1	2	2	0	0	1	1	0	0	1	2	1	2	0	0	0	0	2	0	0	1	0	1	2	0	2	2	0	1	1	2	0	0	1	1	0	1	0	1	0	1	0	1
886	1	0	0	0	0	0	0	1	2	0	0	0	0	0	0	0	0	0	0	0	0	0	0	2	0	0	2	0	0	2	1	1	1	1	1	2	1	0	0	1	1	0	0	1	0	1	1	0	1
887	1	0	1	0	1	0	1	1	2	0	0	1	1	0	1	0	0	0	0	1	1	0	0	2	0	0	1	0	0	1	0	2	2	0	1	1	1	0	0	1	1	0	0	0	0	0	1	0	1
888	1	0	0	0	0	1	2	2	0	0	1	0	1	1	0	0	1	0	1	0	0	0	1	1	1	1	1	0	1	2	1	1	2	1	1	2	1	1	1	1	1	1	1	0	0	1	0	0	0
889	0	0	0	0	0	0	0	0	2	0	0	0	0	0	0	0	1	1	1	1	1	0	0	2	0	0	2	0	0	2	0	2	2	2	0	2	1	0	0	1	1	0	2	0	0	0	0	0	0
890	0	0	1	0	0	0	1	2	2	0	0	0	0	0	0	0	1	0	1	0	0	0	0	2	0	0	2	0	0	2	1	1	1	2	0	2	2	0	0	1	1	0	2	0	0	0	0	0	0
891	0	0	1	1	1	1	1	1	2	0	0	0	1	1	0	0	1	2	2	0	0	0	0	2	0	0	1	0	0	1	0	2	2	1	1	1	1	0	0	0	0	1	1	0	1	1	0	0	1
892	1	0	0	0	0	0	1	1	2	0	0	0	0	0	0	0	1	1	2	0	0	0	0	2	0	0	2	0	0	1	0	2	2	0	1	1	2	0	0	2	2	1	0	0	0	0	0	0	1
893	0	0	0	0	0	0	2	2	1	0	1	1	1	1	0	0	1	1	1	0	0	0	2	0	0	1	1	0	0	2	2	0	0	1	0	2	1	0	0	1	1	0	0	0	0	0	0	0	0
894	0	1	0	0	0	1	1	2	1	0	1	1	1	0	0	0	1	1	1	0	0	0	0	2	0	0	2	0	1	2	0	2	2	0	1	1	1	0	0	1	1	0	0	0	0	1	0	0	1
895	1	0	0	0	0	2	2	2	1	0	0	0	0	0	0	0	0	1	0	1	1	0	0	2	0	0	2	0	0	2	1	0	0	2	0	2	1	0	0	0	0	0	0	0	0	1	1	1	0
896	0	1	0	0	0	0	1	2	1	0	0	1	1	0	0	0	1	0	1	1	1	0	1	1	1	1	2	0	0	2	1	1	2	2	1	2	2	0	0	1	1	0	0	0	0	0	0	0	1
897	0	0	0	0	0	0	1	2	1	0	1	0	2	2	0	0	0	0	1	1	1	0	0	2	0	0	1	0	0	2	0	2	2	1	0	2	2	0	0	0	0	0	0	0	0	0	0	0	2
898	1	0	1	0	0	0	1	1	2	0	0	0	0	1	0	0	0	0	2	0	0	0	0	2	0	0	0	2	2	0	2	0	0	1	2	2	1	0	0	0	0	0	1	1	2	0	0	0	0
899	1	0	0	0	0	0	2	2	1	1	1	0	0	0	0	0	0	0	1	0	0	0	0	2	0	0	2	1	1	2	2	2	2	0	1	1	1	0	0	1	1	2	2	0	1	1	0	1	0
900	1	0	0	0	0	0	0	1	2	0	0	0	2	0	1	0	1	1	2	1	0	0	0	2	1	1	2	1	1	2	2	2	2	1	1	1	1	0	0	1	1	0	1	1	2	0	0	0	0
901	1	0	0	0	0	0	1	1	2	0	0	0	0	0	0	0	0	0	2	0	0	1	0	2	0	0	0	1	1	1	1	0	0	1	0	2	0	1	1	1	0	0	0	0	1	0	0	0	1
902	0	0	1	0	1	0	2	2	0	0	0	2	2	1	0	1	1	1	1	0	0	0	0	2	0	0	2	0	0	1	1	0	2	1	0	2	1	0	0	2	2	1	1	0	0	0	0	0	0
903	0	0	0	0	0	1	0	0	2	0	0	0	0	0	0	0	1	0	0	1	1	0	0	2	0	0	1	0	0	2	0	0	0	1	2	2	1	1	1	0	0	0	0	1	0	0	0	0	0
904	1	0	0	0	0	0	1	1	0	1	2	1	1	0	0	1	0	0	1	0	0	0	0	2	0	0	1	0	1	2	1	2	2	2	0	2	1	0	0	2	2	1	1	0	1	0	0	0	0
905	1	0	2	0	1	0	1	2	1	0	1	1	2	1	0	0	1	1	0	1	1	0	1	1	1	1	2	0	0	2	0	1	1	2	0	2	1	0	0	1	1	1	1	1	0	0	0	0	1
906	1	0	0	0	0	0	1	2	2	0	0	0	0	0	0	0	2	2	2	1	1	0	0	2	1	1	1	0	1	2	1	1	2	1	0	2	1	0	0	0	0	0	0	0	0	0	1	0	0
907	1	0	0	0	0	1	1	1	1	1	0	0	0	0	0	0	1	1	1	1	0	0	0	2	0	0	1	0	0	1	1	0	0	2	1	1	0	0	0	0	0	0	0	0	0	2	0	0	0
908	1	0	1	0	0	0	2	2	1	0	1	1	1	0	0	1	1	1	1	1	0	0	0	2	0	0	1	0	1	2	0	1	2	1	0	2	1	0	0	1	1	0	0	1	0	0	0	0	0
909	1	0	0	0	0	0	1	1	1	0	1	1	1	0	0	1	2	2	1	1	1	0	0	2	0	0	2	0	0	2	0	0	0	1	0	2	1	0	1	1	0	0	0	1	0	0	0	0	0
910	0	1	0	0	0	1	0	0	2	0	0	0	0	0	0	0	1	0	1	1	1	0	0	2	0	0	1	0	1	2	0	1	1	2	0	2	2	0	0	2	2	0	1	1	1	0	0	0	0
911	1	0	0	0	0	0	2	2	0	0	1	0	1	1	0	0	2	2	2	1	0	0	1	1	1	1	0	1	1	1	1	1	1	2	0	2	1	0	0	2	2	0	1	0	0	1	0	0	0
912	1	0	0	0	0	0	1	1	1	0	1	0	1	1	0	0	2	1	1	0	0	0	0	2	0	1	2	0	0	2	0	2	2	2	0	2	1	1	1	1	1	0	0	0	0	0	0	0	0
913	1	0	0	0	0	1	2	2	1	0	0	1	2	1	0	1	1	1	1	1	1	0	0	2	1	1	2	0	0	2	1	1	1	2	0	2	1	0	0	1	1	0	0	1	0	1	0	1	1
914	0	1	1	0	1	0	1	1	2	0	0	1	2	1	1	0	2	0	2	1	0	0	0	2	0	0	1	0	1	2	1	1	0	0	0	2	1	0	0	2	2	0	0	1	1	1	0	1	1
915	0	0	1	0	0	0	1	2	2	0	0	1	1	0	0	0	1	0	1	0	0	0	0	2	0	0	2	0	0	2	1	1	1	1	1	0	2	0	0	2	2	1	1	0	1	0	0	0	1
916	0	0	0	0	0	0	2	2	0	0	0	0	1	1	0	0	1	1	2	1	0	0	0	2	0	0	1	0	2	2	0	1	0	2	0	2	1	0	0	0	0	0	1	0	1	1	0	1	0
917	0	0	0	0	0	0	2	2	1	0	1	1	2	1	0	0	1	1	0	1	1	0	1	1	1	1	1	0	1	2	0	1	2	2	0	2	0	0	0	0	0	0	0	1	0	1	0	0	0
918	1	0	0	0	0	0	1	1	1	0	1	0	1	1	0	0	2	1	2	0	0	1	0	2	0	0	2	1	1	2	1	1	1	0	1	1	2	0	0	1	1	0	0	0	0	0	0	0	1
919	1	0	0	0	0	0	1	1	2	0	0	1	1	0	0	0	1	0	1	1	1	0	0	2	0	0	2	2	2	2	0	1	1	1	0	2	1	0	0	1	1	0	1	0	1	0	0	0	0
920	1	0	0	0	0	0	1	1	1	0	1	0	1	1	0	0	2	0	2	0	0	0	0	2	1	1	1	1	1	2	0	1	2	1	1	1	2	0	0	2	2	2	2	0	1	1	0	0	0
921	1	0	0	0	0	0	1	2	2	0	0	0	1	1	0	0	1	1	1	1	0	0	0	2	0	0	2	0	0	2	1	2	2	0	1	1	1	0	0	0	0	1	1	0	1	0	1	0	0
922	0	0	1	0	1	0	1	2	1	0	0	0	0	0	0	0	1	1	1	1	1	0	0	2	0	0	2	1	1	2	0	2	2	2	1	1	1	0	0	2	2	1	1	0	1	0	0	0	0
923	1	0	0	0	0	0	1	1	1	0	0	0	1	1	0	0	2	2	2	1	0	0	0	2	1	1	2	0	0	2	0	0	2	0	1	2	0	0	0	0	0	1	1	0	0	0	0	0	0
924	1	0	0	0	0	0	1	1	1	0	1	0	1	1	0	0	2	1	2	1	1	0	0	2	0	0	2	1	1	2	2	0	0	1	1	1	2	0	0	2	2	1	0	0	0	0	0	0	0
925	1	0	0	0	0	1	0	0	2	0	0	0	0	0	0	0	0	0	2	1	1	0	0	2	1	1	2	0	0	2	0	1	1	0	2	0	1	0	0	0	0	1	0	0	1	1	0	0	0
926	0	0	0	0	0	0	2	2	1	0	0	0	0	0	0	0	2	1	1	0	0	0	0	2	0	0	1	1	1	2	1	1	2	2	0	2	1	0	0	1	1	0	0	0	0	0	0	0	1
927	0	0	0	0	0	0	1	2	1	0	0	0	0	0	0	0	1	1	2	0	0	0	1	1	2	2	1	0	0	1	0	1	1	1	1	1	0	1	1	0	0	1	1	0	1	0	1	0	0
928	0	0	0	0	0	1	1	1	2	0	0	1	1	0	0	1	2	1	1	0	0	1	0	2	0	0	2	0	0	2	1	0	1	2	0	2	2	0	0	1	1	0	0	1	1	1	0	0	0
929	1	0	0	0	0	0	0	0	2	0	0	1	1	1	0	0	1	1	1	1	1	0	0	2	0	0	2	0	0	2	0	1	1	1	1	0	1	0	0	1	1	0	0	0	1	1	0	0	1
930	0	0	0	0	0	0	2	2	0	0	1	0	0	0	0	0	0	0	1	1	1	0	0	2	0	0	2	1	1	2	0	1	2	1	1	2	0	1	1	0	0	1	2	0	1	1	0	0	0
931	1	0	0	0	0	0	0	1	2	0	0	0	0	1	0	0	2	1	1	1	1	0	0	2	0	0	2	0	0	2	2	1	1	1	1	2	1	1	0	1	0	0	0	1	0	0	0	0	0
932	1	0	1	0	0	0	0	0	1	0	1	0	1	1	0	0	2	0	2	0	0	1	0	2	0	0	1	0	1	2	0	1	1	1	0	2	1	1	0	1	1	0	1	0	0	2	0	0	0
933	1	1	1	0	0	0	2	2	1	0	1	0	0	0	0	1	2	0	2	0	0	0	0	2	0	0	0	0	0	1	1	2	2	2	0	2	1	1	1	1	1	0	1	0	0	0	0	0	0
934	1	1	0	0	0	1	2	2	1	0	0	0	1	1	0	0	1	1	1	0	0	0	0	2	0	0	2	0	0	2	1	2	2	0	1	1	1	0	0	1	1	0	0	0	0	1	0	0	0
935	1	0	0	0	0	1	1	2	2	0	0	0	0	0	0	0	1	1	1	1	0	0	0	2	0	0	2	0	0	2	1	1	1	2	0	2	1	0	0	2	2	1	1	0	0	0	1	0	0
936	1	0	0	0	0	0	1	1	1	0	0	0	0	0	0	0	1	0	1	1	1	0	0	2	2	2	1	0	1	2	0	1	2	2	0	2	1	0	0	1	1	1	1	0	1	2	0	0	0
937	1	0	1	0	1	0	2	2	0	0	2	0	1	1	0	0	1	1	1	1	1	0	0	2	0	0	2	0	1	2	0	2	2	0	1	1	2	0	0	1	1	1	0	0	0	1	0	0	0
938	0	0	0	0	0	0	1	1	2	0	0	0	0	0	0	0	2	2	2	0	0	0	0	2	0	0	2	0	0	2	1	1	2	2	1	2	2	0	0	0	0	0	1	0	0	0	0	0	0
939	0	0	0	0	0	0	1	2	2	0	0	0	0	0	0	1	1	1	1	0	0	0	0	2	0	0	1	0	0	2	0	1	1	0	1	1	2	0	0	1	1	0	0	0	2	1	0	0	1
940	0	0	0	0	0	0	2	2	1	0	1	0	0	0	0	0	1	1	1	1	1	0	0	2	0	0	2	1	1	2	1	1	2	1	1	2	1	0	0	1	1	0	0	0	0	0	0	0	0
941	0	0	0	0	0	1	1	1	2	0	0	0	0	0	0	0	1	0	2	1	1	0	0	2	0	0	2	0	0	2	1	1	1	0	1	1	1	0	0	1	0	1	1	0	1	0	0	0	1
942	1	0	0	0	0	0	0	0	2	0	0	0	1	1	0	0	0	0	2	1	1	0	1	1	0	0	1	1	1	2	0	1	1	1	1	1	1	0	0	1	1	1	1	0	1	0	1	1	0
943	0	0	0	0	0	0	0	0	2	0	0	1	0	0	0	0	1	1	1	1	0	0	0	2	0	0	2	1	1	2	1	1	2	2	0	2	2	0	0	1	1	0	1	0	1	1	0	0	0
944	1	1	0	0	0	1	1	2	2	0	0	2	2	0	0	1	0	0	2	0	0	0	0	2	0	0	2	1	1	2	2	2	2	2	0	2	1	2	1	1	1	1	1	0	0	0	1	1	0
945	0	1	0	0	0	1	0	1	2	0	0	0	1	1	0	0	1	1	2	0	0	1	0	2	0	0	2	0	0	2	1	0	0	1	0	2	1	0	0	0	0	0	0	0	0	0	0	0	1
946	1	0	0	0	0	1	2	2	1	0	1	0	1	0	0	0	1	0	1	1	0	0	0	2	0	0	2	0	0	1	0	1	1	1	1	1	1	0	0	2	2	0	0	0	0	1	0	0	1
947	0	1	0	0	0	0	0	1	2	0	0	0	0	0	0	0	1	1	1	1	0	0	0	2	0	0	2	0	0	2	0	1	1	1	1	1	1	0	0	0	0	0	0	0	0	0	1	0	0
948	1	0	1	1	1	2	1	1	2	0	0	0	0	0	0	0	1	1	1	1	0	0	0	2	0	0	1	1	1	1	1	0	0	2	0	2	1	0	0	2	2	2	2	0	0	1	0	0	1
949	0	0	0	0	0	0	1	1	1	0	0	1	2	1	0	0	2	1	2	1	1	0	0	2	0	0	1	0	0	1	0	0	1	1	1	2	2	0	0	1	1	1	0	0	1	1	0	0	1
950	1	0	0	0	0	0	2	2	1	0	1	1	1	0	0	0	1	0	2	0	0	0	0	2	0	0	1	0	1	2	0	2	2	1	0	2	1	0	0	1	1	1	1	0	2	0	1	0	0
951	1	0	0	0	0	0	2	2	1	0	0	0	0	0	0	0	1	0	2	1	1	0	1	1	1	1	1	1	1	0	2	2	2	1	1	1	2	0	0	2	2	0	0	0	0	0	0	2	0
952	0	0	0	0	0	0	1	1	2	0	0	0	0	0	0	0	1	0	2	0	0	0	0	2	0	0	0	0	0	1	1	1	1	1	1	1	2	0	0	2	2	0	1	0	1	0	0	0	1
953	1	1	0	0	0	0	2	2	0	0	0	0	0	0	0	0	0	0	2	0	0	0	0	2	0	0	1	0	1	2	0	1	2	2	1	2	1	1	1	1	1	0	0	0	0	0	0	1	0
954	1	0	0	0	0	0	0	1	2	0	0	1	1	1	0	0	1	1	0	0	0	1	0	2	0	0	1	1	2	2	1	2	2	1	2	1	2	0	0	1	1	0	2	0	0	0	0	0	0
955	1	1	0	0	0	0	0	1	2	0	0	1	1	0	0	1	1	1	0	1	1	0	0	2	0	0	2	1	1	2	1	1	1	2	0	2	1	0	0	0	0	0	0	0	0	0	0	1	0
956	0	0	0	0	0	0	1	2	1	0	0	1	0	0	0	0	0	1	0	1	1	0	0	2	0	0	1	0	2	2	0	1	1	1	1	0	1	0	0	1	1	1	2	0	0	0	0	1	0
957	1	0	0	0	0	0	0	0	2	0	0	0	0	0	0	0	1	1	1	1	0	0	0	2	0	0	1	0	0	1	0	1	1	2	0	2	1	0	0	2	2	0	0	0	0	1	0	0	0
958	1	0	0	0	0	0	2	2	1	0	0	0	1	1	0	0	1	0	2	0	0	0	0	2	0	0	1	1	2	2	1	1	1	0	1	1	1	1	0	1	0	1	1	0	0	0	0	0	1
959	0	0	1	0	0	0	2	2	1	0	1	0	0	0	0	0	2	2	2	0	0	0	1	1	1	1	2	0	0	2	1	1	1	2	0	2	1	0	0	0	0	0	0	0	0	0	0	0	0
960	0	0	0	0	0	0	2	2	1	0	0	1	0	0	0	0	1	0	1	1	0	0	0	2	1	1	1	1	0	1	1	1	2	1	0	2	1	0	0	1	1	0	0	0	0	0	0	1	0
961	1	0	0	0	0	0	2	2	1	1	1	0	0	0	0	0	0	0	2	1	1	0	0	2	0	0	2	1	1	2	0	1	1	1	1	1	2	0	0	2	2	1	0	0	2	0	0	0	1
962	0	0	0	0	0	0	0	0	2	0	0	0	0	0	0	0	2	2	1	1	1	0	0	2	0	0	2	0	0	2	1	0	1	2	0	2	1	1	0	1	0	0	0	0	0	1	0	0	0
963	0	0	0	0	0	0	1	2	2	0	0	0	1	1	0	0	1	0	1	2	1	0	0	2	0	0	0	0	1	2	1	1	1	1	1	1	2	0	0	0	0	0	0	0	0	0	0	0	0
964	0	0	0	0	0	0	0	1	2	0	0	1	2	1	0	0	0	0	1	0	0	0	2	0	1	1	2	0	1	1	1	2	2	0	2	1	1	0	0	1	1	1	2	0	0	0	0	0	0
965	1	0	1	0	0	0	1	1	1	0	1	1	1	0	1	0	1	1	0	1	1	0	0	2	0	0	1	0	0	2	1	2	2	0	1	1	1	0	0	1	1	1	1	0	1	1	0	0	0
966	0	0	0	0	0	0	1	1	1	1	0	0	0	0	0	0	2	2	1	1	1	0	0	2	1	1	0	0	1	2	0	2	2	0	2	0	2	0	0	2	2	0	0	0	0	0	0	0	0
967	0	0	1	1	1	1	1	2	1	0	1	0	1	1	0	0	1	0	1	1	0	0	0	2	0	0	1	0	1	2	0	1	1	2	0	2	2	0	0	2	2	1	1	0	1	2	0	0	0
968	0	0	0	0	0	1	0	0	2	0	1	0	0	0	0	0	1	1	1	1	1	0	0	2	0	0	2	1	1	2	1	2	2	1	1	1	1	0	1	1	0	0	1	0	1	1	0	0	0
969	1	0	0	0	0	0	1	1	1	0	1	0	0	0	0	0	2	1	2	0	0	0	0	2	1	1	0	2	2	1	2	2	2	0	2	0	1	0	0	1	1	0	0	0	0	0	1	0	0
970	0	1	0	0	0	0	1	2	1	0	0	1	2	1	1	0	1	1	1	0	0	0	1	1	1	1	2	0	0	2	0	0	0	0	1	1	2	0	0	1	1	0	1	1	2	0	0	0	0
971	1	0	0	0	0	1	1	2	1	0	0	0	0	0	0	0	1	1	2	0	0	0	0	2	0	0	1	1	2	2	0	0	1	1	0	2	1	0	0	0	0	0	0	0	1	1	0	0	0
972	1	0	0	0	0	0	2	2	0	0	1	0	2	2	0	0	0	0	1	1	1	0	0	2	0	0	1	1	1	1	2	1	1	2	0	2	2	0	0	1	1	0	0	1	0	1	1	1	0
973	1	0	0	0	0	0	0	1	2	0	1	0	0	0	0	0	0	0	2	1	1	0	0	2	1	1	1	0	0	1	2	1	1	2	2	1	1	0	0	2	1	0	0	0	0	0	0	0	1
974	1	0	0	0	0	0	2	2	1	0	0	0	1	1	0	0	2	0	1	1	1	0	1	1	1	1	0	0	1	2	0	2	2	0	1	1	1	0	0	0	0	0	0	1	0	0	0	0	0
975	0	0	0	0	0	0	2	2	1	0	0	1	1	0	0	1	0	0	1	0	0	0	0	2	0	0	0	1	1	1	1	1	1	2	2	1	2	0	0	0	0	0	1	1	0	1	0	0	1
976	0	0	0	0	0	0	1	1	1	0	1	0	0	0	0	0	1	1	1	1	0	0	0	2	0	0	1	0	1	2	0	0	1	2	0	2	1	0	0	1	0	1	1	0	1	0	0	0	0
977	1	0	1	0	0	0	2	2	0	0	0	1	1	1	0	0	0	0	1	1	1	1	0	2	0	0	2	0	0	2	1	0	0	2	1	1	1	0	0	0	0	1	1	0	2	2	0	0	0
978	0	0	0	0	0	0	2	2	1	0	0	0	1	0	1	0	1	1	0	2	1	0	0	2	1	1	1	1	1	1	2	1	1	2	0	2	0	0	0	0	0	0	1	0	1	0	0	1	0
979	0	0	1	0	0	0	1	1	1	0	1	1	2	1	0	1	2	2	1	1	1	0	0	2	0	0	2	0	0	1	0	2	2	1	0	2	1	0	0	2	2	0	0	0	0	0	0	0	0
980	1	1	0	0	0	1	0	1	1	0	1	2	2	1	0	1	1	0	1	0	0	1	1	1	0	1	1	2	2	1	2	1	1	0	1	1	2	0	0	2	2	0	2	0	0	1	0	0	0
981	0	0	0	0	0	0	2	2	2	0	0	1	2	1	0	1	2	2	0	2	2	0	0	2	0	0	2	1	1	2	2	0	0	1	1	1	1	0	0	1	1	0	0	0	0	0	0	0	1
982	1	0	0	0	0	0	1	2	1	0	0	1	2	2	0	0	1	1	1	2	1	0	0	2	1	1	2	0	0	2	0	1	2	1	1	2	1	0	0	0	0	1	1	0	1	0	0	0	0
983	1	0	0	0	0	0	1	2	1	0	1	0	0	0	0	0	1	0	1	0	0	0	1	1	1	1	2	0	0	2	0	1	1	1	0	2	2	0	0	1	1	0	0	0	0	0	0	0	0
984	1	0	0	0	0	1	2	2	1	0	0	0	1	1	0	0	2	1	2	0	0	0	0	2	0	0	1	1	2	2	0	0	0	1	0	2	1	0	0	2	1	1	1	0	1	0	0	0	0
985	1	1	0	0	0	0	1	2	2	0	0	1	1	0	0	0	1	0	1	1	1	0	0	2	0	0	1	0	0	2	0	1	1	2	0	2	1	0	0	1	1	0	0	1	0	0	0	0	1
986	0	0	1	0	0	0	2	2	0	0	1	0	1	0	0	0	1	1	2	0	0	0	1	1	1	1	1	0	1	2	0	2	2	0	1	1	1	0	0	1	1	0	0	1	0	0	0	0	0
987	0	0	1	0	0	0	1	2	1	0	0	0	0	0	0	0	1	0	1	0	0	0	0	2	0	0	2	0	0	2	1	2	2	0	1	1	2	0	0	1	1	1	1	0	1	0	0	0	1
988	0	0	0	0	0	1	1	1	1	1	2	1	2	1	0	0	2	0	2	0	0	0	0	2	1	1	1	1	1	2	0	1	1	2	0	2	1	0	0	0	0	0	0	0	0	0	0	0	1
989	1	0	0	0	0	0	1	1	1	0	1	0	1	1	0	0	1	1	1	1	1	0	0	2	0	0	1	0	1	2	0	1	2	0	0	2	1	0	0	0	0	0	0	0	0	1	0	0	0
990	1	0	1	0	0	0	1	1	1	0	0	0	1	1	0	0	2	2	2	0	0	0	1	1	1	1	2	1	1	2	1	1	1	1	1	2	1	0	0	2	1	0	0	0	0	1	1	1	0
991	1	0	0	0	0	1	1	1	2	1	0	1	1	1	0	0	1	1	1	0	0	0	1	1	1	1	1	0	1	2	1	2	2	0	1	1	1	0	0	1	1	0	1	0	1	0	1	0	0
992	0	0	0	0	0	0	1	2	0	0	1	0	0	0	0	0	1	1	1	0	0	0	1	1	0	0	1	0	2	2	0	1	1	2	1	2	1	0	0	0	0	0	0	0	0	0	0	0	0
993	0	0	0	0	0	0	2	2	1	0	1	1	1	1	0	0	2	1	1	1	0	0	1	1	0	0	2	1	1	2	1	1	2	1	1	1	2	0	0	1	1	0	0	0	0	0	1	0	0
994	0	0	0	0	0	0	1	0	2	0	0	0	2	2	0	0	0	0	0	1	0	0	0	2	0	0	2	1	1	2	0	0	0	2	0	2	2	0	0	1	1	0	0	2	0	0	0	0	0
995	1	1	1	0	0	0	1	1	2	0	0	0	0	0	0	0	2	1	2	0	0	0	0	2	0	0	2	0	0	2	1	0	2	2	0	2	1	0	0	2	1	0	0	0	0	0	0	0	0
996	1	0	0	0	0	1	2	2	1	0	0	0	1	1	0	0	0	0	1	0	0	0	0	2	0	0	1	0	0	2	1	2	2	1	0	2	0	0	0	1	0	0	1	1	1	0	1	0	0
997	0	0	0	0	0	0	1	1	1	0	1	0	1	1	0	0	1	1	0	1	1	0	2	0	1	1	0	1	1	1	1	1	1	1	1	1	1	0	0	1	1	0	0	0	0	2	0	0	1
998	1	0	0	0	0	1	0	1	2	0	1	0	0	0	0	0	2	2	1	0	0	1	0	2	0	0	2	0	0	2	0	1	1	1	2	1	0	0	0	0	0	1	1	0	1	0	0	0	0
999	1	0	0	0	0	0	2	2	1	0	1	0	1	0	0	0	0	1	2	0	0	1	0	2	0	0	2	0	0	2	1	2	2	2	0	2	1	0	1	1	0	0	0	2	0	0	0	0	1
1000	0	0	0	0	0	0	2	2	1	0	1	0	0	0	0	0	1	0	0	1	1	0	1	1	2	2	0	0	1	2	0	1	1	2	0	2	1	0	0	1	1	0	0	1	0	0	1	0	0
[truncated: 252 more columns]
