# Supplementary material for: KNN-MDR: a learning approach for improving interactions mapping performances in genome wide association studies
Source: BMC Bioinformatics. 2017 Mar 21;18:184. doi: 10.1186/s12859-017-1599-7 (PMC5361736; doi:10.1186/s12859-017-1599-7)
Supplement: Supplementary file 6 — The data set(s) supporting the results of Table 4. (ZIP 7095 kb) [file 12859_2017_1599_MOESM6_ESM.zip › 100 simulations/S6/mkallsimul.dat]

1	0	2	0	0	0	0	0	0	1	1	0	1	2	2	2	0	1	1	0	2	0	1	0	2	0	1	0	2	1	0	2	0	2	0	1	1	1	0	1	1	1	0	1	0	1	0	0	0	1
2	1	2	1	2	0	0	0	0	2	2	0	0	0	0	0	0	2	0	0	2	0	1	0	2	0	1	0	1	2	0	1	1	1	1	1	1	1	0	1	1	1	0	1	0	1	1	0	0	0
3	1	0	2	0	2	2	2	0	0	0	2	2	2	2	2	0	2	1	1	1	1	0	0	2	0	1	0	0	2	2	0	2	1	2	0	2	1	0	0	2	2	0	0	0	0	1	0	0	0
4	0	2	0	0	0	0	1	1	1	2	0	0	1	0	0	0	2	1	2	0	1	0	1	1	0	0	0	0	1	1	0	0	2	2	0	2	0	0	0	2	2	0	0	0	2	1	0	1	1
5	0	0	1	0	0	0	1	1	1	2	0	0	1	0	0	1	1	0	0	1	0	1	1	1	1	1	0	0	2	2	1	0	1	0	1	1	2	0	0	2	1	0	0	1	0	1	0	0	2
6	1	0	2	0	1	1	1	0	1	1	1	0	1	0	0	0	1	1	1	1	1	0	0	2	0	1	0	0	1	1	1	2	1	2	0	2	2	0	1	1	1	0	0	0	1	0	0	1	1
7	1	2	1	0	0	0	2	1	0	1	1	0	0	0	0	0	2	1	1	1	1	0	0	2	0	0	0	0	2	1	0	0	2	0	1	1	1	0	2	0	0	1	0	0	1	0	1	0	1
8	0	2	0	1	0	0	1	0	1	1	1	0	1	0	0	1	1	1	1	0	1	1	0	2	0	0	0	0	2	0	0	0	1	2	1	1	0	0	0	1	1	1	0	0	0	1	0	0	1
9	1	2	0	1	0	0	1	1	1	1	0	0	0	0	0	0	2	1	0	1	0	0	0	2	0	1	0	0	1	1	1	0	0	1	0	2	2	0	1	1	1	0	1	0	1	2	0	0	0
10	1	2	1	0	0	0	0	0	2	2	0	1	1	1	1	0	1	1	0	1	0	1	1	1	1	1	0	1	1	1	2	1	2	0	1	1	0	0	0	2	2	0	1	0	1	1	0	0	1
11	0	1	2	1	0	0	1	1	0	1	0	0	1	0	0	0	1	1	0	0	0	0	0	2	0	0	0	1	2	1	1	1	2	0	0	2	1	1	1	0	0	2	0	0	1	0	0	0	0
12	0	0	2	0	1	1	1	0	1	1	1	0	1	0	0	0	0	1	0	2	0	0	0	2	0	1	0	1	2	1	1	1	1	1	0	2	2	0	1	2	1	0	1	0	1	1	0	0	0
13	0	0	2	0	0	0	2	0	0	0	1	0	0	1	1	0	0	0	0	1	0	0	1	1	0	0	0	1	2	0	1	0	2	2	0	2	0	0	0	1	1	0	0	0	0	1	0	1	1
14	0	1	2	0	1	1	1	0	1	1	0	0	0	0	0	0	1	0	1	1	0	0	1	1	0	1	0	0	2	2	1	1	1	2	1	2	1	0	1	1	1	0	0	0	1	0	0	0	1
15	0	2	0	1	0	0	1	0	1	1	1	0	1	1	1	0	2	2	0	2	0	1	1	1	0	0	0	2	1	1	2	1	1	1	0	2	1	0	0	1	1	0	0	0	0	1	0	0	1
16	1	2	1	0	0	0	1	1	1	2	0	0	0	0	0	0	2	1	1	1	0	0	1	1	1	1	0	1	1	0	1	1	2	1	0	2	1	0	2	0	0	0	1	0	2	1	0	0	0
17	1	2	1	0	0	0	0	0	2	2	0	1	1	1	1	0	2	1	0	2	0	0	0	2	0	1	0	0	2	1	0	1	1	0	1	1	2	0	1	0	0	0	0	0	0	0	0	0	1
18	0	1	1	0	1	1	2	0	0	0	0	1	1	1	1	0	1	1	1	0	1	0	1	1	0	1	0	0	2	2	2	2	2	0	2	0	1	0	1	1	1	0	0	1	1	1	0	0	0
19	1	1	1	0	0	0	1	0	0	0	1	1	2	0	0	0	1	0	1	1	1	1	0	2	0	2	0	1	1	0	1	1	2	0	1	1	2	0	1	0	0	1	0	0	2	0	0	0	0
20	0	1	1	1	0	0	2	0	0	0	1	0	1	0	1	0	2	2	0	1	0	1	1	1	1	0	0	1	2	2	0	1	1	2	0	2	2	0	2	0	0	0	1	0	1	1	0	0	1
21	0	1	0	0	0	0	2	0	0	0	1	1	1	1	1	0	0	0	2	0	0	0	0	2	0	2	0	0	2	2	0	2	1	2	0	2	0	0	0	1	1	0	0	0	1	0	0	1	2
22	1	1	2	1	0	0	2	1	0	1	0	0	0	0	0	0	2	2	1	1	1	0	0	2	0	2	0	0	2	1	1	1	0	1	0	2	1	0	1	1	1	1	0	1	2	0	0	0	0
23	1	1	1	1	0	0	0	0	0	0	1	1	2	1	1	1	0	0	0	1	0	0	0	2	0	2	0	0	2	2	0	0	0	1	2	0	0	0	1	2	1	0	0	0	0	0	0	0	1
24	1	1	2	1	0	0	2	1	0	1	1	1	1	1	1	0	2	2	0	2	0	0	0	2	0	1	0	0	2	2	1	1	2	1	1	2	1	0	0	1	1	0	0	0	0	1	1	1	1
25	0	2	0	0	0	0	2	0	0	0	0	0	0	0	0	0	1	0	1	1	1	0	0	2	0	1	0	1	1	1	1	2	1	1	0	2	1	0	2	0	0	0	0	0	0	2	0	1	1
26	1	1	1	0	1	1	2	0	0	0	0	1	1	1	2	0	2	0	0	2	0	1	0	2	0	0	0	0	1	0	1	0	1	1	0	2	1	0	1	2	1	1	0	0	0	1	0	0	1
27	0	1	1	1	1	1	0	0	0	0	1	1	1	1	1	0	1	1	0	1	0	0	0	2	0	1	0	0	2	2	1	1	2	0	0	2	2	0	0	2	2	0	0	0	0	1	0	0	1
28	1	1	1	0	0	0	1	1	1	2	0	1	1	1	1	0	1	1	2	0	1	0	1	1	1	1	0	0	2	2	1	1	2	2	0	2	0	0	0	2	2	0	0	0	0	1	0	0	0
29	0	0	2	2	1	1	0	0	1	1	1	0	0	0	0	0	2	1	1	1	1	0	0	2	0	0	0	0	2	2	2	0	2	1	1	1	2	0	0	1	1	0	0	0	0	0	0	0	0
30	1	2	0	0	1	1	1	1	1	2	0	0	1	1	1	0	1	0	1	1	1	1	0	2	0	1	1	0	2	1	0	1	2	2	0	2	1	0	1	1	1	0	2	0	1	1	0	1	0
31	1	0	1	0	0	0	0	0	1	1	1	0	0	0	0	0	0	1	1	1	0	0	0	2	0	2	1	0	2	1	1	2	2	0	1	1	2	0	0	1	1	0	0	0	0	1	0	0	0
32	1	1	1	0	0	0	1	1	0	1	0	1	2	1	1	0	2	0	0	2	0	0	1	1	1	1	0	0	2	2	0	2	2	1	1	1	0	0	0	1	1	0	1	1	1	1	1	1	2
33	0	2	1	1	0	0	2	0	1	1	0	0	0	0	0	0	0	0	1	0	1	0	1	1	1	2	0	0	2	1	1	2	2	2	0	2	2	0	2	0	0	0	0	2	0	2	0	0	1
34	1	0	2	0	0	0	2	0	0	0	2	0	1	0	1	0	1	1	1	0	1	0	0	2	0	2	1	0	2	1	0	0	2	2	0	2	1	0	2	0	0	1	0	0	1	1	2	0	2
35	0	2	1	0	0	0	1	1	1	2	0	0	1	0	0	1	2	0	0	2	0	0	0	2	0	1	0	0	2	2	0	0	1	2	0	2	2	0	1	1	0	0	0	0	0	0	0	0	1
36	1	1	2	1	0	0	2	0	0	0	0	2	2	1	1	0	0	0	0	2	0	0	0	2	0	2	0	0	2	2	0	0	1	1	0	2	1	1	0	0	0	0	0	1	0	1	0	0	1
37	0	2	1	0	0	0	0	0	2	2	0	0	0	0	0	0	1	1	2	0	1	0	0	2	0	1	0	1	2	1	1	0	0	0	1	1	2	0	2	0	0	0	0	0	0	0	0	0	1
38	1	1	2	0	0	0	2	0	2	2	0	1	2	1	1	0	1	0	0	2	0	0	0	2	0	1	0	0	1	1	1	2	1	2	0	2	2	0	1	0	0	0	0	0	0	0	0	0	0
39	0	1	1	0	1	1	1	0	0	0	2	0	0	0	0	0	2	2	0	1	0	0	0	2	0	1	0	0	2	1	0	0	2	0	1	1	2	0	0	1	1	0	0	0	1	0	0	0	0
40	0	1	1	0	0	0	0	0	1	1	0	1	1	1	2	0	1	1	1	1	0	1	0	2	0	1	0	0	2	0	0	0	2	2	1	1	1	0	1	1	1	0	0	0	1	0	0	0	0
41	1	0	2	1	0	0	1	0	0	0	0	0	2	0	0	1	1	1	1	1	0	2	0	2	0	0	0	1	2	2	0	2	2	2	0	2	1	0	1	1	1	0	1	0	0	0	1	1	2
42	1	1	1	1	0	0	2	0	0	0	0	1	1	1	1	0	2	1	0	1	0	1	0	2	0	0	0	0	2	2	1	2	2	1	0	2	2	0	1	1	1	0	0	2	0	2	0	0	1
43	0	1	0	0	0	0	2	1	0	1	0	1	1	0	0	0	0	0	0	0	0	0	0	2	0	0	0	0	2	0	0	1	1	1	0	2	1	0	0	2	2	0	2	0	1	1	0	0	0
44	0	1	1	0	0	0	0	0	1	1	0	0	0	0	0	0	0	0	0	2	0	1	1	1	1	1	0	0	2	2	1	0	1	1	1	1	2	0	1	0	0	0	1	1	1	1	0	1	1
45	0	1	1	1	0	0	2	0	1	1	1	0	1	0	0	1	1	0	1	1	1	0	0	2	0	2	0	1	1	0	2	1	1	1	1	1	0	0	1	0	0	1	0	0	1	0	0	0	2
46	1	2	1	2	0	0	1	0	2	2	0	1	1	1	1	0	1	0	0	1	0	0	0	2	0	1	0	1	2	1	1	1	2	0	0	2	0	0	0	2	2	0	0	0	0	0	0	0	1
47	0	2	0	0	0	0	2	1	0	1	0	0	0	0	0	0	2	0	0	2	0	0	0	2	0	0	0	0	2	2	2	0	2	1	0	2	1	0	0	2	2	1	0	0	2	0	0	0	2
48	0	1	1	0	0	0	2	1	0	1	1	0	1	0	0	1	1	1	1	0	1	1	0	2	0	0	0	0	1	0	1	1	2	0	1	0	2	1	0	0	0	0	0	1	0	1	0	0	1
49	0	2	2	0	0	0	1	0	0	0	1	0	1	0	0	0	0	0	1	1	1	0	0	2	0	0	0	1	2	2	1	0	2	1	0	2	2	0	1	1	0	1	0	0	1	0	0	0	0
50	0	1	1	1	0	0	1	1	1	2	0	1	1	1	1	0	0	0	1	1	1	0	0	2	0	1	0	0	2	2	1	1	1	1	0	2	1	0	1	2	1	1	0	0	1	0	0	0	0
51	1	2	1	0	1	1	2	0	0	0	2	1	1	1	1	0	2	1	1	1	1	1	0	2	0	2	0	0	2	1	2	0	1	0	1	1	1	0	1	1	1	0	1	1	1	2	0	0	0
52	0	1	2	1	0	0	2	1	0	1	0	1	2	1	1	0	2	0	0	1	0	0	0	2	0	0	0	0	2	1	1	0	1	1	1	1	2	0	2	0	0	1	0	0	1	1	0	0	1
53	0	2	0	0	0	0	1	0	2	2	0	0	0	0	0	0	0	0	0	1	0	0	0	2	0	0	1	1	2	1	0	1	1	1	1	1	1	0	0	1	1	0	0	0	0	0	0	0	0
54	0	1	1	0	1	1	2	0	0	0	0	0	0	0	0	0	1	1	2	0	1	1	1	1	1	1	0	0	1	1	2	0	2	0	1	2	1	0	2	0	0	0	0	1	0	1	0	0	0
55	1	0	2	1	1	1	1	1	1	2	0	0	0	0	0	0	1	0	0	1	0	0	0	2	0	0	0	0	2	1	0	1	1	2	2	1	1	0	1	1	1	0	0	0	0	1	0	0	1
56	1	1	2	0	0	0	2	1	0	1	0	1	1	1	2	0	2	1	1	1	1	0	1	1	0	2	0	0	2	0	0	0	2	1	1	1	1	1	0	0	0	0	0	0	0	0	0	0	1
57	0	0	2	1	0	0	1	1	1	2	0	1	1	1	1	0	1	1	0	1	0	0	1	1	0	1	0	0	2	1	1	1	1	2	0	2	0	0	0	2	2	0	0	0	0	0	0	0	0
58	1	0	2	0	0	0	0	0	1	1	0	1	2	1	1	0	0	0	2	0	1	0	1	1	0	1	0	0	2	2	1	1	2	0	2	0	1	0	1	1	1	0	0	1	0	0	0	0	1
59	1	1	1	1	0	0	2	0	1	1	1	1	1	1	1	0	1	0	0	1	0	1	0	2	0	0	0	0	2	2	0	1	1	1	0	2	2	0	0	1	1	0	0	0	0	0	0	0	1
60	1	1	1	0	1	1	2	1	0	1	0	1	2	2	2	0	0	0	2	0	0	0	2	0	0	1	0	2	2	1	1	0	1	0	2	0	0	0	0	1	1	0	1	0	1	0	0	0	1
61	1	1	1	0	0	0	1	0	0	0	0	0	1	0	1	0	1	1	0	2	0	2	1	1	1	1	1	0	2	1	0	1	2	0	2	0	2	0	0	1	1	0	1	1	1	2	0	0	0
62	0	0	2	0	0	0	1	0	0	0	1	0	1	0	0	1	2	1	0	2	0	1	0	2	0	0	0	0	2	1	2	1	2	0	1	0	1	0	1	1	1	0	0	0	0	0	0	0	1
63	0	2	1	0	0	0	1	1	1	2	0	0	1	1	0	0	1	1	1	1	0	0	0	2	0	1	0	1	2	1	2	0	1	1	0	2	1	0	0	2	1	0	0	0	0	0	0	0	1
64	1	2	0	0	1	1	1	1	0	1	0	1	1	1	1	0	1	1	0	2	0	0	2	0	0	0	0	0	2	2	1	0	2	2	0	2	1	1	1	0	0	1	0	1	2	1	0	1	0
65	1	0	1	0	0	0	0	0	1	1	1	0	0	0	0	0	1	1	0	2	0	1	1	1	1	1	0	0	2	1	2	0	1	1	1	1	0	0	1	1	1	0	0	0	0	1	0	0	0
66	1	1	1	0	0	0	0	0	2	2	0	0	0	0	0	0	1	1	0	2	0	0	0	2	0	2	0	0	2	2	1	1	2	2	0	2	2	0	1	1	1	0	0	0	0	1	0	0	1
67	0	1	1	1	0	0	1	0	0	0	1	0	0	0	0	0	1	0	1	1	1	1	0	2	0	0	0	0	1	1	2	1	1	2	0	2	0	0	0	2	2	0	0	0	0	2	0	0	1
68	0	1	2	0	0	0	1	0	0	0	0	0	1	1	1	0	1	1	2	0	1	1	0	2	0	0	0	0	2	1	0	2	2	0	2	0	2	0	1	0	0	0	1	0	1	0	0	0	2
69	0	1	1	0	1	1	2	0	0	0	1	0	0	0	0	0	2	0	0	2	0	1	0	2	0	0	1	0	1	0	1	0	0	2	0	2	2	0	2	0	0	0	0	0	0	1	0	0	1
70	0	1	2	1	1	1	1	0	1	1	0	1	1	1	1	0	2	1	2	0	1	0	0	2	0	0	0	0	2	2	1	0	2	1	2	1	2	0	1	1	1	0	0	0	1	0	0	0	1
71	0	1	2	2	0	0	1	0	1	1	0	0	0	0	0	0	1	1	0	1	0	1	0	2	0	2	0	0	2	2	0	1	1	1	0	2	1	0	1	1	1	1	0	1	1	1	0	0	0
72	1	1	1	0	0	0	2	0	1	1	0	1	1	1	1	0	2	2	1	1	1	1	0	2	0	2	0	2	2	2	0	0	1	2	2	0	1	0	1	2	1	0	2	0	2	1	0	0	1
73	0	2	1	0	0	0	0	0	1	1	0	1	1	1	1	0	1	1	1	1	1	0	0	2	0	0	0	1	1	1	2	0	0	0	0	2	2	0	1	1	1	0	1	1	1	1	0	0	1
74	0	1	2	1	0	0	1	0	0	0	1	0	0	0	0	0	1	0	0	2	0	0	1	1	0	0	0	2	1	1	2	1	1	1	0	2	1	0	0	1	1	0	1	0	1	0	1	0	1
75	0	1	1	1	1	1	1	1	0	1	0	2	2	1	1	0	0	0	0	2	0	1	0	2	0	1	0	0	1	1	0	0	2	1	0	2	2	0	1	0	0	0	1	0	1	1	0	0	1
76	1	1	1	0	0	0	1	0	1	1	0	0	0	0	0	0	1	2	0	2	0	0	0	2	0	2	0	0	2	1	0	1	1	2	0	2	1	1	0	1	1	0	0	1	1	2	1	0	1
77	0	0	2	1	1	1	2	1	0	1	0	0	1	0	0	1	1	0	1	1	0	0	0	2	0	0	0	0	2	2	0	1	2	2	0	2	1	0	0	1	1	0	0	0	0	1	1	0	2
78	1	2	1	0	0	0	1	1	1	2	0	1	1	1	1	0	0	0	1	1	1	0	1	1	0	1	0	1	2	0	1	1	2	1	1	1	2	0	1	1	1	0	0	0	0	1	0	0	1
79	0	1	1	0	1	1	2	1	0	1	0	0	1	0	0	0	1	0	0	2	0	0	0	2	0	0	0	2	0	0	2	1	1	1	0	2	0	0	1	1	1	0	0	0	0	1	0	0	1
80	1	1	1	0	1	1	2	0	0	0	2	1	2	1	1	0	0	0	2	0	1	0	0	2	0	0	2	1	2	0	1	0	2	1	0	2	1	0	0	2	1	0	0	0	0	1	0	0	1
81	1	0	2	0	1	1	0	0	0	0	1	1	1	1	1	0	1	1	2	0	2	0	0	2	0	1	0	1	2	2	0	0	0	1	1	1	2	0	2	0	0	1	0	0	1	0	0	0	0
82	0	1	2	1	0	0	0	0	1	1	0	1	1	1	1	0	2	1	1	1	1	0	1	1	0	2	0	0	1	1	1	2	2	1	0	2	0	0	0	2	2	0	0	0	1	0	0	1	1
83	1	2	1	1	0	0	2	0	0	0	0	0	0	0	0	0	2	1	0	2	1	1	0	2	0	0	0	0	2	2	0	1	1	1	0	2	2	0	2	0	0	0	0	0	0	0	0	0	1
84	0	1	2	0	0	0	1	0	0	0	1	1	1	1	1	0	1	0	0	1	0	0	0	2	0	0	0	1	2	1	0	0	1	1	0	2	1	0	0	2	1	0	2	0	1	1	1	0	1
85	0	0	2	0	0	0	2	1	0	1	1	1	1	1	1	0	2	2	0	1	0	0	0	2	0	1	0	2	2	2	0	1	2	2	0	2	1	1	1	0	0	0	2	0	1	1	0	0	1
86	1	0	2	0	0	0	1	1	0	1	0	1	2	2	2	0	0	0	0	1	0	0	0	2	0	1	0	0	2	2	0	0	1	2	0	2	2	0	2	0	0	0	1	0	1	1	0	0	0
87	1	1	1	0	0	0	0	0	2	2	0	1	1	1	1	0	1	0	0	1	0	0	0	2	0	1	0	1	2	2	1	0	0	2	0	2	2	0	1	1	1	0	0	0	0	0	0	0	0
88	1	1	1	0	1	1	1	0	1	1	0	0	1	0	0	1	2	1	1	1	0	0	0	2	0	1	0	1	2	2	0	1	1	1	1	1	1	0	0	2	2	0	1	0	0	1	0	1	1
89	1	1	1	0	1	2	2	0	1	1	0	0	0	0	0	0	1	1	1	0	0	0	0	2	0	1	0	1	2	1	1	0	1	0	1	1	1	0	0	2	2	0	1	0	1	0	0	0	1
90	1	2	1	2	0	0	1	0	0	0	1	1	2	0	0	0	2	1	0	2	0	1	0	2	0	0	0	0	2	2	0	0	2	1	1	1	1	0	0	1	1	1	0	1	1	1	0	0	1
91	1	2	1	0	0	0	0	0	0	0	0	0	2	1	1	0	1	1	1	1	0	0	0	2	0	1	0	0	2	1	0	0	0	2	0	2	0	0	0	2	2	0	0	1	0	1	0	0	1
92	0	1	1	0	1	1	1	0	1	1	1	0	0	0	0	0	1	1	0	2	0	1	1	1	1	0	0	0	2	1	1	0	0	2	0	2	1	0	1	1	1	0	1	0	1	1	0	0	0
93	1	1	1	1	0	0	2	0	2	2	0	2	2	2	2	0	0	0	0	2	0	1	0	2	0	0	0	0	2	1	1	0	2	1	1	1	2	0	1	1	1	0	2	0	1	1	0	1	1
94	0	1	1	1	1	1	1	1	0	1	0	0	1	0	0	1	1	1	1	1	1	0	0	2	0	0	0	0	2	1	0	0	2	1	1	1	2	0	1	0	0	1	0	0	1	0	0	0	0
95	0	2	0	0	0	0	2	0	1	1	0	0	0	0	0	0	2	0	0	2	0	0	0	2	0	1	0	0	2	2	0	1	1	2	0	2	1	0	1	1	1	0	0	0	1	0	0	1	0
96	1	2	0	0	0	0	1	1	0	1	0	0	0	0	0	0	1	1	0	1	0	1	0	2	0	1	0	1	2	1	2	0	2	2	0	2	0	1	0	1	1	0	0	1	0	1	0	0	1
97	1	2	1	1	0	0	0	0	2	2	0	0	1	1	1	0	0	0	2	0	0	0	0	2	0	1	0	1	2	0	1	1	1	1	1	1	1	0	0	1	1	0	0	0	0	0	0	2	2
98	1	1	1	0	0	0	2	0	0	0	2	1	1	0	0	0	1	1	1	1	0	0	0	2	0	0	0	0	1	0	1	0	1	1	1	1	1	1	1	0	0	0	0	0	2	1	0	0	1
99	0	2	0	1	0	0	0	0	1	1	1	0	1	0	0	1	0	0	1	0	1	0	0	2	0	2	0	0	2	2	1	0	1	1	1	1	1	0	0	2	2	0	1	0	1	1	0	0	1
100	1	1	1	1	0	0	2	0	1	1	0	0	0	0	0	0	0	0	0	1	0	0	0	2	0	1	0	0	2	1	0	0	2	2	0	2	2	1	1	0	0	0	0	0	0	1	0	0	1
101	1	2	0	0	0	0	1	1	1	2	0	0	0	0	0	0	1	0	1	1	0	0	0	2	0	1	0	1	2	2	1	1	2	1	1	1	2	0	1	1	1	0	0	0	0	0	0	0	0
102	1	2	1	0	0	1	2	0	0	0	0	1	2	2	2	0	0	1	1	1	0	0	0	2	0	1	0	1	2	1	2	1	2	0	1	1	2	0	1	1	1	0	0	0	0	0	0	0	1
103	0	0	2	1	0	0	1	1	1	2	0	1	2	2	2	0	1	0	0	2	0	0	0	2	0	0	0	0	1	1	1	0	2	2	1	2	2	0	1	2	0	0	0	0	0	1	0	0	1
104	0	1	1	1	0	0	0	0	2	2	0	0	0	0	0	0	1	1	1	1	1	0	0	2	0	1	0	0	2	1	0	2	1	1	1	1	1	0	0	1	1	0	0	1	0	0	0	0	2
105	0	1	1	1	0	0	0	0	1	1	1	0	0	0	0	0	0	0	0	2	0	1	0	2	0	0	0	0	2	1	0	0	1	1	1	1	1	0	0	1	1	0	0	0	0	1	0	0	1
106	0	1	2	1	0	0	1	1	0	1	0	0	1	0	0	1	0	0	0	2	0	0	0	2	0	2	0	0	1	0	1	0	0	2	0	2	2	0	1	2	2	0	0	0	1	1	0	0	1
107	1	2	1	0	0	0	0	0	2	2	0	0	0	0	0	0	1	1	1	1	1	0	0	2	0	1	0	0	2	2	0	2	2	0	1	1	1	0	0	2	2	1	0	0	2	0	0	0	1
108	0	1	2	1	0	0	1	0	1	1	1	0	0	0	0	0	1	0	1	1	0	0	0	2	0	0	0	0	2	1	0	0	1	1	0	2	1	0	0	0	0	0	0	0	0	1	0	0	0
109	1	2	0	0	0	0	1	0	1	1	1	0	0	0	0	0	1	0	0	2	0	0	0	2	0	1	0	0	1	1	2	1	2	1	1	1	1	0	2	0	0	0	1	0	0	1	0	0	1
110	0	1	2	1	0	0	1	1	1	2	0	1	1	1	1	0	2	1	1	1	0	1	0	2	0	0	0	0	2	0	0	1	2	0	1	0	1	0	1	1	1	1	0	1	2	1	0	0	1
111	0	1	1	1	0	0	0	0	1	1	1	1	1	1	1	0	0	0	0	1	0	1	1	1	1	2	0	1	1	0	1	2	2	0	1	1	2	1	1	0	0	1	1	0	1	0	0	0	1
112	1	1	2	1	0	0	2	0	0	0	1	0	0	0	0	0	1	1	1	0	1	0	1	1	1	2	0	0	2	1	1	0	1	0	1	1	1	0	0	2	2	0	0	0	0	0	0	1	0
113	0	2	0	0	0	0	1	0	0	0	0	0	0	0	0	0	1	0	1	1	1	1	2	0	1	1	0	0	2	2	0	1	2	1	0	2	1	0	0	2	2	0	0	2	0	1	0	0	1
114	0	0	2	1	1	1	2	0	1	1	0	1	2	1	1	0	2	2	1	1	1	0	0	2	0	0	0	0	2	2	1	1	1	2	2	1	0	0	0	1	1	0	0	0	1	1	0	0	1
115	1	1	1	1	0	0	2	0	1	1	0	0	1	0	0	1	0	0	0	2	0	0	0	2	0	0	0	1	1	1	1	0	2	2	0	2	0	1	0	1	1	0	0	0	0	1	0	0	0
116	1	0	2	0	0	0	1	0	0	0	0	2	2	2	2	0	2	1	2	0	1	1	0	2	0	0	0	2	1	1	2	1	2	1	1	1	2	0	2	1	0	0	0	0	1	0	0	1	1
117	0	1	2	1	0	0	0	0	2	2	0	0	2	2	2	0	1	1	0	2	0	1	0	2	0	1	0	0	2	1	0	0	1	1	1	1	2	0	2	0	0	0	0	1	0	1	0	0	2
118	0	2	1	0	0	1	1	0	0	0	0	1	0	0	0	0	0	0	0	1	0	0	1	1	0	0	0	1	2	1	1	0	2	2	0	2	2	0	2	0	0	0	1	0	1	1	0	0	1
119	1	1	1	0	0	0	1	0	1	1	0	0	0	0	0	0	1	0	0	2	0	0	0	2	0	1	0	0	2	1	0	0	2	2	0	2	1	0	0	1	1	0	0	0	0	0	0	2	2
120	0	1	1	1	0	0	2	0	0	0	1	0	2	0	0	1	0	0	1	1	1	0	0	2	0	1	0	0	2	0	1	1	2	2	0	2	1	0	0	1	1	1	1	0	1	0	0	0	1
121	0	1	2	0	1	1	2	1	0	1	0	0	0	0	0	0	0	0	2	0	1	0	0	2	0	1	0	0	2	1	0	0	1	1	1	1	2	0	1	1	1	1	0	0	1	1	1	1	1
122	0	0	2	0	1	1	1	0	0	0	1	0	1	0	0	1	1	1	2	0	2	0	0	2	0	1	0	1	1	1	1	1	1	2	2	1	2	0	2	1	0	0	1	0	0	1	0	0	1
123	0	1	1	0	1	1	1	0	1	1	1	1	1	0	0	0	1	1	0	1	0	1	1	1	1	1	0	0	2	1	0	0	0	0	1	1	2	0	0	1	1	2	0	0	1	0	0	0	1
124	1	0	1	0	0	0	1	0	1	1	0	2	2	2	2	0	1	1	1	1	0	0	0	2	0	0	0	0	2	1	0	1	2	1	2	2	1	0	2	0	0	0	0	0	0	1	0	0	1
125	1	1	1	0	0	0	1	0	1	1	0	0	0	0	0	0	2	0	1	1	1	0	1	1	0	1	0	1	2	1	1	0	1	1	1	1	1	0	0	2	2	0	0	1	0	0	1	0	1
126	1	1	2	1	0	0	0	0	1	1	0	0	0	0	0	0	1	1	1	1	1	0	0	2	0	1	0	0	2	2	1	2	1	1	1	1	0	0	0	2	2	0	0	0	0	0	0	0	1
127	0	1	2	1	0	0	1	1	1	1	0	0	1	0	0	1	1	1	1	1	0	0	0	2	0	1	0	1	2	1	0	1	1	1	1	1	1	0	2	0	0	0	0	1	0	1	1	0	2
128	1	2	1	2	0	0	0	0	1	1	0	0	1	0	0	0	1	1	0	2	0	0	0	2	0	0	0	0	2	2	0	1	0	2	0	2	2	0	1	0	0	0	0	0	0	1	0	0	1
129	0	2	0	0	0	0	1	0	1	1	0	0	0	0	0	0	0	0	0	1	0	0	0	2	0	2	0	0	2	0	0	0	2	0	2	0	1	0	2	0	0	0	1	0	1	0	0	0	1
130	1	1	0	0	0	0	0	0	2	2	0	0	1	0	0	0	1	1	1	1	1	0	0	2	0	0	0	2	2	2	0	1	1	0	2	0	0	0	0	2	2	0	0	0	0	1	0	0	0
131	1	1	2	2	0	0	0	0	0	0	1	0	0	0	0	0	1	0	0	1	0	1	1	2	0	0	0	1	2	0	1	0	0	2	0	2	1	0	0	1	1	1	0	0	1	0	0	0	0
132	0	0	2	1	0	0	0	0	1	1	1	0	1	0	0	0	0	0	1	0	1	1	1	1	1	0	0	0	2	2	0	0	1	0	2	0	1	1	0	1	1	0	0	0	0	0	0	1	0
133	0	2	1	1	0	0	1	0	0	0	0	1	1	1	1	0	0	0	0	2	0	0	1	1	0	1	0	0	1	1	2	1	2	0	0	2	1	0	0	2	2	0	0	1	1	1	0	0	1
134	0	2	0	0	0	0	0	0	2	2	0	1	1	1	1	0	0	0	1	1	1	0	1	1	0	1	0	0	2	2	0	0	1	2	0	2	2	0	0	1	1	0	0	0	0	0	0	0	0
135	1	1	1	0	0	0	2	0	0	0	0	1	1	1	2	0	1	1	0	2	0	0	1	1	0	1	0	0	2	0	0	1	1	1	0	2	1	0	0	2	1	0	0	0	1	1	0	0	0
136	0	2	1	0	0	0	0	0	2	2	0	1	2	2	2	0	2	0	0	2	0	0	0	2	0	2	0	1	2	0	1	2	2	0	2	0	2	1	0	1	1	0	1	0	1	1	0	0	0
137	1	1	1	0	0	0	1	1	1	2	0	1	2	1	1	0	2	2	0	2	0	1	0	2	0	1	0	2	1	1	2	0	0	2	0	1	1	0	1	1	1	0	0	0	0	1	0	0	0
138	0	2	1	0	0	0	0	0	2	2	0	1	1	1	1	0	0	0	1	0	0	1	0	2	0	1	1	0	2	1	0	0	0	0	1	1	1	0	0	1	1	0	0	0	0	0	0	0	2
139	0	1	1	0	0	0	2	0	0	0	2	1	2	1	1	0	2	2	0	2	0	1	2	0	1	1	0	0	2	2	1	0	1	1	1	1	2	0	2	1	1	1	0	0	0	1	1	0	2
140	1	1	1	0	0	0	1	0	0	0	0	0	1	0	0	1	2	1	0	2	0	0	0	2	0	1	0	0	2	1	0	0	0	2	0	2	2	0	0	1	1	0	0	0	0	0	1	1	2
141	0	2	1	0	0	0	0	0	2	2	0	0	1	0	1	0	1	0	1	1	1	1	0	2	0	1	0	1	2	2	1	0	1	2	0	2	0	0	0	2	2	0	0	0	2	1	0	0	0
142	0	0	2	0	0	0	0	0	2	2	0	0	1	1	1	0	1	1	2	0	1	0	0	2	0	1	0	0	2	2	1	0	1	2	1	2	1	0	1	1	1	0	0	0	0	0	0	0	0
143	0	2	1	0	0	1	0	0	2	2	0	0	0	0	0	0	0	1	0	2	0	0	0	2	0	2	0	1	2	1	0	2	1	1	1	1	1	0	0	2	2	1	0	0	0	2	0	0	0
144	0	1	1	1	0	0	0	0	1	1	0	0	2	2	2	0	1	0	1	1	0	1	0	2	0	1	0	1	1	0	1	2	2	0	2	0	0	0	0	1	1	0	0	0	0	0	0	0	0
145	1	2	0	0	0	0	0	0	1	1	1	0	1	0	0	1	0	0	0	2	0	0	0	2	0	2	0	0	2	2	1	0	2	1	1	1	2	0	0	0	0	0	0	0	0	1	0	1	2
146	1	2	0	0	0	0	2	0	1	1	0	0	0	0	0	0	1	1	2	0	2	0	0	2	0	1	1	0	2	1	1	2	1	0	2	0	0	0	0	2	2	0	0	0	2	1	0	0	2
147	1	2	0	0	1	1	1	0	0	0	1	0	0	0	0	0	1	0	0	1	0	0	1	1	1	1	0	0	2	2	0	2	1	2	0	2	1	0	0	2	2	0	0	0	1	0	0	0	1
148	0	0	2	0	1	1	1	0	1	1	0	0	1	1	1	0	0	0	0	1	0	2	1	1	1	1	0	1	1	0	2	1	2	0	1	1	2	0	2	1	0	2	0	0	0	1	1	1	1
149	0	2	1	0	0	0	1	0	0	0	0	0	0	0	0	0	0	0	0	1	0	2	0	2	0	0	0	0	2	2	0	1	1	1	1	1	1	0	0	2	2	0	0	0	1	0	0	0	2
150	0	2	0	0	0	0	1	0	0	0	0	0	1	0	0	1	1	1	1	1	0	0	0	2	0	1	0	0	2	2	0	0	1	1	1	1	1	0	0	2	2	0	1	0	1	0	0	0	0
151	1	1	1	0	0	0	1	1	0	1	0	1	2	1	1	0	1	0	0	2	0	1	0	2	0	0	0	0	1	0	1	2	2	0	2	0	2	0	2	0	0	0	0	1	0	1	0	0	2
152	0	2	0	0	0	0	1	0	1	1	1	0	0	0	0	0	0	0	1	1	1	0	1	1	0	0	0	2	0	0	2	0	1	2	0	2	0	0	1	1	1	2	0	0	0	0	1	1	2
153	0	0	2	1	1	1	2	0	1	1	1	0	1	0	0	0	2	1	1	1	0	1	1	1	1	1	0	0	2	1	1	2	2	2	0	2	1	0	0	2	2	1	0	0	0	0	0	1	2
154	0	2	0	0	0	0	1	0	0	0	1	0	1	0	0	0	1	1	1	1	0	0	1	1	0	2	0	1	1	0	2	0	0	2	0	2	2	0	1	0	0	1	0	0	1	1	0	0	1
155	1	2	1	0	0	0	2	0	0	0	1	0	0	0	0	0	0	0	1	1	1	0	2	0	0	1	0	1	2	0	1	0	2	2	0	2	2	0	2	0	0	1	0	0	1	0	0	1	1
156	0	1	1	0	0	1	2	0	0	0	1	0	1	0	0	1	2	0	1	1	0	1	0	2	0	0	0	1	1	1	2	0	1	2	0	2	2	0	0	1	1	1	0	1	1	0	0	0	1
157	1	1	1	0	0	0	1	0	0	0	1	0	1	0	0	0	1	1	1	1	0	1	0	2	0	0	0	2	1	0	2	0	0	2	0	2	2	1	1	0	0	0	0	0	0	0	0	0	1
158	0	0	2	0	0	0	1	0	1	1	1	0	0	0	0	0	2	0	0	2	0	0	1	1	1	1	0	0	2	1	1	2	1	0	2	0	1	0	2	0	0	0	0	0	0	0	0	0	1
159	0	2	0	0	0	0	2	0	1	1	0	0	0	0	0	0	1	0	1	1	1	0	0	2	0	1	0	0	2	2	1	1	2	1	1	1	1	0	1	1	1	0	0	0	2	1	0	1	2
160	1	1	1	0	1	1	0	0	0	0	1	1	1	0	0	0	1	0	0	1	0	0	0	2	0	1	0	0	1	1	1	0	0	2	0	2	2	1	1	0	0	0	0	0	0	1	0	0	1
161	0	1	1	0	0	0	0	0	2	2	0	0	2	0	0	1	2	0	1	1	1	0	0	2	0	1	0	2	1	1	2	0	0	2	0	2	1	0	2	0	0	0	0	0	0	1	0	0	1
162	1	1	2	0	0	0	2	0	1	1	0	0	1	1	1	0	2	1	0	2	0	0	0	2	0	0	0	0	2	2	1	0	1	1	0	2	1	1	0	1	1	0	0	1	0	1	0	0	0
163	0	1	2	0	0	0	2	0	0	0	2	0	1	0	0	0	2	1	0	2	0	0	0	2	0	2	0	0	2	1	0	1	1	1	1	1	1	0	0	2	2	0	1	0	0	0	0	0	0
164	0	1	2	1	0	0	1	0	0	0	2	1	2	2	2	0	1	1	2	0	1	0	0	2	0	1	1	1	2	1	0	0	2	1	1	1	1	0	1	1	1	0	0	0	0	0	0	0	1
165	1	0	2	0	1	1	1	0	0	0	0	1	2	1	1	0	0	0	1	1	1	0	0	2	0	1	0	1	2	1	2	0	2	1	2	0	1	1	0	1	0	0	0	0	0	0	0	0	2
166	1	1	1	0	1	1	1	0	1	1	1	0	1	0	1	0	1	1	0	2	0	0	0	2	0	1	0	0	2	2	1	1	1	0	2	0	2	0	0	0	0	0	1	0	1	0	0	1	1
167	1	0	2	0	2	2	1	0	1	1	1	0	1	0	0	0	2	2	0	1	0	0	0	2	0	0	0	0	2	2	0	0	1	2	0	2	1	0	0	1	1	0	0	1	0	0	0	0	1
168	1	2	1	0	0	0	1	0	0	0	1	0	1	0	0	0	1	1	0	2	0	0	0	2	0	0	0	2	2	2	0	1	2	0	1	0	2	0	2	0	0	0	1	0	1	0	0	0	1
169	0	0	2	0	1	1	0	0	2	2	0	0	0	0	0	0	2	2	1	1	1	1	1	1	0	0	1	0	2	1	0	0	1	2	2	0	1	0	0	1	1	1	0	0	2	0	0	0	2
170	0	0	2	0	0	1	2	0	0	0	1	0	0	0	0	0	0	0	0	1	0	0	0	2	0	1	0	2	1	1	2	1	2	1	1	1	1	1	1	0	0	0	1	0	0	1	0	0	2
171	0	1	1	0	0	0	2	0	0	0	0	0	0	0	0	0	1	1	2	0	1	0	0	2	0	0	0	1	2	0	1	0	1	1	1	1	1	0	0	2	2	0	0	0	0	0	0	0	2
172	1	0	2	1	0	0	1	0	0	0	0	1	2	2	2	0	2	1	2	0	1	1	0	2	0	1	0	0	2	2	0	1	1	1	0	2	1	1	0	0	0	0	0	0	0	2	0	0	0
173	0	0	2	0	0	0	1	1	1	2	0	0	1	1	1	0	1	1	0	1	0	0	1	1	0	1	0	0	1	0	1	0	0	0	0	2	1	0	2	0	0	0	1	0	1	1	0	0	1
174	0	2	0	0	0	0	1	2	0	2	0	0	1	0	0	1	2	1	1	1	0	1	1	1	1	2	0	0	1	1	1	1	1	2	0	2	1	0	0	2	2	1	0	0	0	1	0	1	2
175	0	2	0	0	0	0	1	0	0	0	1	0	2	1	1	1	0	0	0	2	0	0	0	2	0	1	0	1	2	1	2	1	1	2	0	2	2	0	1	2	2	0	0	0	0	0	0	0	0
176	0	2	1	0	0	0	0	0	1	1	0	0	0	0	0	0	2	1	0	2	0	1	0	2	0	0	0	1	2	1	1	1	0	1	1	1	1	0	1	2	1	0	0	0	0	1	0	0	1
177	0	0	2	0	0	0	0	0	2	2	0	0	1	0	0	1	1	1	1	1	1	1	0	2	0	1	0	1	2	0	1	0	2	2	0	2	0	0	0	1	1	0	1	0	1	1	0	0	1
178	1	0	2	0	1	1	1	0	0	0	1	0	0	0	0	0	0	0	0	1	0	1	0	2	0	0	0	0	2	2	1	0	2	1	0	2	2	0	0	1	1	1	0	0	1	0	0	0	1
179	1	2	0	0	0	0	1	0	1	1	0	0	1	0	1	0	1	1	0	2	0	1	1	1	0	1	0	1	2	0	1	1	1	2	0	2	2	0	0	1	1	0	1	0	1	0	0	0	0
180	1	0	2	1	0	0	0	0	2	2	0	0	0	0	0	0	1	1	1	1	1	0	0	2	0	1	1	1	2	2	0	1	2	1	0	2	2	0	1	1	1	0	1	0	2	1	0	0	0
181	0	0	2	0	2	2	0	0	2	2	0	1	1	2	1	0	0	0	1	1	1	0	0	2	0	1	0	1	2	2	1	1	2	0	0	2	1	0	2	0	0	0	0	0	0	0	0	0	1
182	0	2	0	0	1	1	1	0	0	0	1	0	0	0	0	0	0	0	1	1	1	1	0	2	0	1	1	1	2	1	0	1	1	0	2	0	2	0	2	1	0	0	1	0	1	0	1	0	2
183	0	1	1	1	0	0	2	1	0	1	0	1	2	1	1	1	1	1	1	1	1	1	0	2	0	1	0	0	2	0	0	1	1	1	0	2	2	0	1	2	1	2	0	0	0	1	0	2	2
184	1	1	1	0	0	0	1	0	0	0	0	0	0	0	0	0	1	1	0	2	0	0	0	2	0	2	0	0	2	2	0	0	0	0	1	1	0	0	0	2	2	0	0	0	0	1	0	0	0
185	0	1	1	0	0	0	1	0	1	1	0	0	0	0	0	0	0	0	1	1	1	1	0	2	0	1	0	0	1	1	1	1	1	2	0	2	0	0	0	2	2	0	0	0	0	1	0	0	1
186	1	1	1	1	1	1	1	1	1	2	0	0	1	1	1	0	1	1	1	1	0	0	0	2	0	0	0	0	2	1	1	1	1	2	2	1	0	0	0	2	2	0	1	0	1	1	0	0	0
187	1	1	2	0	0	0	1	1	0	1	0	1	1	1	1	0	1	1	1	1	0	0	0	2	0	1	0	0	2	1	0	1	1	1	1	1	1	0	1	2	1	0	0	1	0	1	0	0	1
188	1	1	1	0	1	1	2	1	0	1	0	0	1	0	0	1	0	0	0	1	0	0	1	1	0	2	0	0	2	1	0	1	1	2	1	2	0	0	0	1	1	0	1	0	0	1	0	0	1
189	1	0	2	1	0	0	1	0	0	0	0	1	2	1	1	0	1	1	0	2	0	1	1	2	0	0	0	1	2	0	1	0	1	0	2	0	2	0	0	1	1	0	1	0	1	0	1	0	1
190	1	1	0	0	0	0	1	1	1	2	0	0	1	1	1	0	1	0	1	1	1	1	0	2	0	0	0	2	2	1	2	1	2	2	0	2	1	1	0	1	1	1	0	0	1	0	0	0	0
191	1	1	2	0	0	0	1	0	0	0	1	0	0	0	0	0	1	1	1	0	0	1	0	2	0	0	0	0	2	2	1	0	0	1	0	2	1	0	0	1	1	0	0	0	0	0	0	0	0
192	1	0	2	0	0	0	2	0	0	0	2	0	0	0	0	0	0	0	0	2	0	0	0	2	0	0	0	0	2	1	0	0	2	1	1	1	2	0	1	0	0	1	1	0	1	0	0	0	0
193	0	1	1	0	0	0	1	0	2	2	0	0	0	0	0	0	1	0	1	1	1	1	0	2	0	0	0	0	2	1	1	0	2	0	1	2	1	0	2	0	0	0	1	0	1	0	0	0	1
194	1	2	1	0	1	1	0	0	1	1	1	1	1	1	1	0	1	1	1	1	0	0	0	2	0	1	0	0	2	1	1	1	2	2	0	2	2	0	2	0	0	0	0	0	0	1	0	0	0
195	1	1	1	1	0	0	1	0	0	0	1	0	2	0	0	1	2	0	1	1	1	1	0	2	0	0	0	1	2	2	1	2	2	0	2	0	0	0	0	2	2	1	0	0	2	0	0	0	1
196	0	2	1	0	0	0	2	1	0	1	1	0	1	0	0	1	2	2	2	0	0	0	1	1	0	2	0	1	2	2	1	0	1	1	1	1	0	0	0	1	1	0	0	0	1	0	0	0	1
197	0	1	1	1	0	0	2	0	0	0	2	0	1	0	0	0	2	1	0	2	0	1	0	2	0	0	0	1	2	1	2	1	2	2	0	2	1	0	0	2	2	0	1	0	1	1	0	1	2
198	1	2	1	1	0	0	1	0	0	0	0	0	1	0	0	1	2	1	1	1	0	2	1	1	1	1	0	1	2	1	2	0	1	2	1	2	1	0	0	2	1	0	0	0	0	1	0	0	1
199	1	2	0	0	0	0	0	0	2	2	0	0	1	1	1	0	0	0	1	1	1	0	0	2	0	1	0	1	2	1	2	0	1	2	0	2	2	0	2	0	0	0	0	0	2	1	0	0	0
200	1	1	2	1	0	0	1	0	1	1	1	0	0	0	0	0	2	2	1	1	1	0	0	2	0	1	0	0	2	0	1	0	1	1	0	2	2	0	1	0	0	0	1	0	1	1	0	0	1
201	1	1	2	1	1	1	0	0	0	0	0	0	1	0	0	1	2	2	1	1	1	1	1	1	1	1	0	0	2	2	2	0	0	2	0	2	1	1	0	1	1	0	0	0	1	0	0	0	1
202	1	1	1	1	0	0	2	1	0	1	1	1	2	0	0	0	0	0	2	0	1	0	1	1	0	1	0	0	2	0	1	1	2	2	0	2	2	0	2	0	0	0	0	0	0	1	1	0	2
203	1	0	2	0	0	0	2	1	0	1	0	1	2	1	2	0	1	1	0	2	0	0	0	2	0	1	0	1	2	1	0	0	0	2	1	1	2	0	2	1	0	0	0	0	1	0	0	0	0
204	0	2	0	1	0	0	1	0	0	0	1	1	0	0	0	0	0	0	2	0	0	0	0	2	0	0	0	1	1	1	1	0	2	1	0	2	1	0	1	1	1	0	0	0	0	0	0	0	1
205	1	1	1	1	0	1	2	1	0	1	0	0	0	0	0	0	2	2	2	0	2	0	0	2	0	2	0	0	2	1	1	2	1	1	1	1	2	1	1	0	0	0	1	0	1	0	0	0	0
206	0	0	2	0	0	0	2	0	1	1	1	1	1	1	1	0	2	0	0	2	0	0	0	2	0	2	0	0	1	1	2	0	0	1	1	1	1	0	0	2	2	0	0	0	0	1	0	0	1
207	1	0	2	0	0	0	1	0	0	0	1	0	0	0	0	0	1	0	1	1	1	0	1	1	0	1	0	1	1	1	2	1	0	2	0	2	1	0	0	1	1	0	1	0	1	0	0	1	0
208	0	2	1	0	0	0	1	0	1	1	1	1	0	0	0	0	0	0	0	1	0	0	0	2	0	0	0	0	2	2	2	0	1	1	1	1	1	0	1	2	1	0	1	0	1	0	0	0	2
209	1	2	1	1	0	0	2	0	0	0	2	1	2	1	1	0	0	0	2	0	0	1	0	2	0	1	0	1	2	1	2	1	2	0	0	2	2	0	1	1	0	0	1	0	1	0	0	0	1
210	1	2	0	0	0	0	0	0	2	2	0	1	2	2	2	0	1	0	0	1	0	1	1	1	1	2	0	0	2	2	0	1	2	1	1	2	2	0	1	0	0	0	1	0	1	0	0	0	0
211	1	2	1	0	0	0	1	0	1	1	1	1	1	1	1	0	2	1	1	1	0	0	1	1	0	1	0	1	2	2	0	1	2	0	1	0	2	0	2	0	0	0	0	0	1	1	0	0	1
212	1	1	1	0	0	0	2	0	0	0	2	0	0	0	0	0	1	1	2	0	0	0	0	2	0	1	1	0	2	1	0	0	1	2	0	2	2	0	1	2	0	0	0	0	0	0	0	0	1
213	1	1	1	1	1	1	1	0	1	1	0	1	1	1	1	0	1	1	2	0	1	1	2	0	1	1	0	1	1	1	2	1	2	2	0	2	1	0	0	2	2	0	1	0	1	2	0	0	0
214	0	2	1	0	0	0	0	0	2	2	0	0	1	0	0	1	2	1	1	1	0	0	1	1	0	2	0	0	2	1	0	0	2	1	1	1	0	0	0	2	2	2	0	0	0	0	0	0	1
215	0	1	2	0	0	0	0	0	2	2	0	0	1	0	0	1	1	0	0	1	0	1	0	2	0	0	0	0	1	1	0	0	1	0	2	1	2	0	1	1	0	0	0	0	0	0	0	0	1
216	0	1	1	0	0	1	2	0	0	0	0	0	0	0	0	0	2	0	1	1	1	0	0	2	0	1	0	1	2	1	2	0	1	0	2	1	1	0	0	2	2	0	0	0	0	1	0	0	1
217	0	1	1	1	0	0	2	1	0	1	0	1	1	1	1	0	2	0	1	1	1	1	0	2	0	0	0	1	2	0	1	0	1	2	0	2	1	0	1	2	1	0	2	0	1	1	1	0	1
218	0	2	0	0	0	0	2	1	0	1	0	0	0	0	0	0	2	0	0	2	0	0	1	1	1	0	0	0	2	2	0	2	2	0	2	0	2	0	0	1	1	0	0	1	1	1	0	0	1
219	0	1	1	1	1	1	1	0	0	0	1	0	1	0	0	0	1	1	1	1	1	0	1	1	0	1	0	0	2	2	0	0	2	2	1	1	1	1	0	1	1	1	0	0	1	1	0	0	0
220	1	2	0	0	0	0	0	0	1	1	1	0	0	0	0	0	0	0	1	0	1	1	0	2	0	0	1	1	2	1	0	1	1	1	0	2	1	0	0	1	1	0	2	0	2	1	1	0	2
221	0	1	1	0	0	0	1	0	1	1	1	0	0	0	0	0	1	1	1	1	1	0	0	2	0	1	0	0	2	1	0	1	2	1	1	1	1	0	0	2	2	0	1	0	0	0	1	0	1
222	1	1	2	0	0	0	1	1	1	2	0	2	2	2	2	0	1	0	1	1	0	0	1	1	0	0	0	1	2	1	2	1	2	0	0	2	2	0	2	0	0	0	1	0	2	2	0	0	1
223	0	1	0	0	0	0	0	0	2	2	0	0	1	0	0	0	2	0	0	2	0	1	0	2	0	0	0	1	1	1	2	1	1	2	1	1	1	0	1	1	1	0	0	0	0	0	0	1	1
224	1	1	1	0	1	1	2	0	0	0	0	0	1	0	0	1	0	0	0	2	0	0	1	1	1	1	0	1	2	1	1	2	1	2	0	2	1	0	1	2	1	0	0	1	0	0	0	1	0
225	0	2	1	1	0	0	1	1	1	2	0	1	1	1	1	0	1	0	1	1	1	0	0	2	0	0	0	0	2	2	0	1	1	2	1	2	2	0	2	0	0	0	0	0	0	1	0	0	0
226	1	2	1	0	0	0	0	0	0	0	0	0	0	0	0	0	1	0	0	1	0	1	0	2	0	1	0	0	1	1	2	0	1	1	1	1	0	0	0	2	2	1	0	0	0	0	1	0	1
227	0	0	2	1	0	0	1	0	1	1	1	1	1	1	1	0	0	0	2	0	0	0	0	2	0	1	0	0	2	2	0	1	1	2	1	2	1	1	0	1	1	0	0	0	0	1	0	0	1
228	1	1	1	0	1	1	0	0	2	2	0	1	0	0	0	0	0	0	1	1	1	1	1	1	0	0	1	0	1	0	1	0	1	2	1	2	1	0	1	1	1	0	1	0	1	0	0	0	1
229	1	1	2	1	0	0	1	0	1	1	0	1	2	1	1	1	1	1	2	0	2	0	0	2	0	1	0	1	1	1	2	1	1	2	0	2	0	0	0	1	1	0	0	0	1	2	0	0	1
230	0	1	1	1	0	0	1	0	0	0	0	1	2	1	1	1	2	0	0	2	0	0	0	2	0	0	0	0	2	1	0	0	2	2	0	2	1	0	0	2	2	0	0	0	0	2	1	0	2
231	0	0	2	1	0	0	1	0	1	1	2	1	0	0	0	0	1	0	0	2	0	1	0	2	0	0	0	1	1	1	2	1	1	1	1	1	2	0	0	1	1	0	1	0	1	1	0	0	1
232	0	0	2	0	0	0	2	1	0	1	0	2	2	2	2	0	0	0	0	2	1	0	0	2	0	1	0	0	2	0	0	1	2	0	1	1	2	0	2	1	0	0	0	0	0	0	0	0	1
233	0	1	1	0	0	0	2	1	0	1	1	0	1	0	1	0	0	0	2	0	1	0	1	1	1	1	0	0	2	1	2	2	1	2	0	2	2	0	1	0	0	0	1	0	1	0	0	0	0
234	0	0	2	1	0	0	2	0	1	1	0	1	1	1	1	0	2	1	1	1	0	1	0	2	0	0	0	1	2	0	1	2	1	1	1	1	1	0	0	1	1	0	0	0	0	0	0	1	2
235	0	1	0	0	0	0	1	1	1	2	1	0	1	1	1	0	1	1	0	0	0	0	1	1	1	2	0	2	2	1	2	0	0	2	0	2	2	0	2	1	0	1	1	0	1	0	0	0	1
236	0	0	2	0	0	0	2	0	0	0	0	0	0	0	0	0	1	0	0	2	0	1	0	2	0	1	0	1	2	2	0	1	1	2	0	2	2	0	1	0	0	0	0	0	0	2	0	0	1
237	0	2	1	0	0	0	0	0	2	2	0	0	0	0	0	0	1	1	1	1	0	0	1	1	0	2	0	2	2	1	1	0	1	1	1	1	1	0	1	1	1	0	1	0	1	1	0	0	0
238	0	1	1	1	0	0	1	0	0	0	1	1	2	1	1	1	2	2	0	2	0	0	0	2	0	1	0	0	1	0	1	0	2	2	0	2	1	0	1	2	1	0	1	1	0	1	1	0	1
239	0	2	0	0	0	0	2	0	1	1	0	1	1	1	1	0	1	1	0	1	1	0	0	2	0	0	1	0	2	1	1	0	1	1	1	1	1	0	0	2	2	2	0	0	1	0	0	0	0
240	0	0	2	0	0	0	1	1	0	1	0	0	0	0	0	0	1	1	1	1	0	0	0	2	0	2	0	0	2	2	0	0	0	2	0	2	2	0	0	1	1	0	1	0	0	1	0	1	1
241	1	1	1	0	0	0	2	1	0	1	1	1	1	1	1	0	1	0	1	1	1	1	0	2	0	1	0	0	2	2	0	0	1	1	1	1	2	0	1	0	0	0	0	0	1	0	0	0	1
242	1	2	1	2	0	0	0	0	2	2	0	1	1	0	0	0	1	0	0	2	0	0	0	2	0	0	0	0	2	2	0	2	2	0	2	0	2	0	1	1	1	0	0	1	0	1	0	0	1
243	0	0	2	0	1	1	0	0	1	1	1	1	1	1	1	0	0	0	1	0	0	0	0	2	0	1	0	1	1	0	2	0	1	1	0	2	2	0	1	0	0	0	0	0	0	0	0	0	1
244	1	0	2	0	0	0	1	0	0	0	0	0	1	0	0	1	0	0	1	0	1	1	0	2	0	0	0	1	2	1	2	0	2	2	1	1	2	1	0	1	1	1	0	0	2	0	0	0	1
245	0	0	2	0	0	0	1	0	1	1	0	0	0	0	0	0	0	0	2	0	0	2	0	2	0	0	1	1	1	0	1	0	1	2	0	2	1	0	0	2	2	0	0	1	1	2	0	1	1
246	0	2	0	0	0	0	2	0	0	0	2	0	0	0	0	0	2	2	1	1	1	0	2	0	0	0	0	0	1	1	1	1	0	1	0	2	1	0	0	1	1	1	0	0	0	1	0	0	0
247	0	0	2	0	0	0	2	0	0	0	1	0	0	0	0	0	2	2	0	1	0	0	0	2	0	2	0	0	1	1	1	0	2	2	0	2	1	0	0	2	2	0	1	0	1	2	0	0	0
248	0	2	1	0	0	0	2	1	0	1	0	0	1	0	0	1	0	0	1	1	1	1	0	2	0	2	0	0	2	2	1	0	1	1	1	1	2	0	1	1	1	0	1	0	1	1	0	0	0
249	0	2	1	0	0	0	0	0	0	0	1	1	2	2	2	0	0	0	0	1	0	1	1	1	1	1	0	0	2	1	0	1	1	1	1	1	1	1	1	0	0	0	1	0	1	0	0	0	1
250	0	2	0	1	0	0	2	0	0	0	0	0	1	0	0	1	1	0	0	1	0	0	0	2	0	2	0	0	2	1	1	0	2	1	0	2	2	0	2	0	0	1	0	0	1	0	0	0	0
251	0	1	1	1	0	0	2	1	0	1	1	0	0	0	0	0	1	1	1	1	1	0	0	2	0	2	0	0	2	1	1	1	2	1	1	2	2	0	2	0	0	0	1	0	1	1	0	0	0
252	0	1	1	0	0	0	1	1	1	2	0	1	1	1	1	0	1	1	0	1	1	1	0	2	0	1	0	0	2	1	1	1	1	2	0	2	1	0	1	1	1	0	1	0	0	0	0	0	1
253	1	1	1	1	1	1	1	0	1	1	1	1	1	1	1	0	0	0	2	0	0	0	1	1	1	1	0	0	1	1	0	1	1	1	1	1	2	0	1	1	1	0	0	0	0	2	0	0	0
254	0	0	2	0	0	0	1	0	2	2	0	1	1	0	0	0	1	1	0	2	0	0	0	2	0	0	0	0	2	2	1	1	0	1	1	1	1	0	0	2	2	0	0	0	0	0	0	0	1
255	1	2	1	1	0	0	0	0	1	1	1	1	1	1	1	0	1	0	1	1	1	0	0	2	0	2	0	1	2	1	0	0	2	2	1	2	1	0	1	1	1	0	0	0	1	0	0	0	1
256	0	2	1	0	0	0	1	0	0	0	0	0	0	0	0	0	2	2	1	1	0	0	0	2	0	1	0	0	1	0	1	0	1	1	0	2	2	1	1	0	0	1	0	0	1	0	0	0	1
257	1	2	2	0	1	1	1	0	0	0	0	0	1	0	0	0	2	0	0	2	0	0	0	2	0	1	0	1	2	1	0	1	2	0	2	1	2	0	1	1	1	0	1	0	1	0	0	0	2
258	1	1	2	1	0	0	2	0	0	0	0	1	2	0	0	0	2	2	1	1	1	1	0	2	0	0	0	0	2	2	1	0	2	2	0	2	1	0	0	2	2	0	0	0	0	0	1	0	1
259	1	1	2	1	0	0	2	1	0	1	0	0	0	0	0	0	0	0	1	0	1	0	1	1	0	1	0	1	1	1	2	0	1	2	0	2	1	0	0	2	2	0	0	0	0	1	0	0	1
260	0	2	1	0	0	0	0	0	2	2	0	0	1	0	0	1	1	1	2	0	1	1	0	2	0	1	0	1	2	1	1	0	1	2	0	2	1	1	0	1	1	0	0	0	0	1	0	0	2
261	1	1	1	0	1	1	1	0	1	1	0	0	0	0	0	0	1	0	1	1	1	2	1	1	1	1	0	1	2	1	1	0	2	2	0	2	2	0	2	1	0	0	2	0	1	1	0	0	1
262	1	2	0	0	0	0	0	0	2	2	0	0	0	0	0	0	1	1	1	1	1	0	0	2	0	0	0	0	2	0	1	0	2	1	1	1	2	0	1	0	0	0	0	0	1	1	0	1	1
263	0	1	1	1	0	0	2	0	0	0	1	0	0	0	0	0	0	0	0	1	0	0	0	2	0	2	0	1	2	1	2	0	1	1	1	1	0	0	0	1	1	1	0	0	2	0	0	0	2
264	1	2	0	0	0	0	1	1	1	2	0	1	2	0	0	0	2	2	1	1	1	1	0	2	0	1	0	1	1	1	1	0	2	0	1	1	0	0	0	1	1	0	0	1	0	1	0	0	0
265	1	0	2	0	0	0	1	0	1	1	0	1	1	1	1	0	1	1	1	1	1	0	0	2	0	0	0	0	2	0	0	0	1	2	0	2	1	1	0	1	1	0	1	0	0	0	0	0	1
266	1	2	0	0	0	0	1	1	0	1	0	0	0	0	0	0	1	1	1	1	0	0	1	1	1	1	0	0	1	1	1	2	2	0	1	1	0	0	1	1	1	0	1	0	0	0	0	0	1
267	1	1	1	0	0	0	0	0	1	1	2	1	2	1	1	0	1	0	0	2	0	0	0	2	0	1	0	1	2	0	1	0	2	1	0	2	1	0	1	1	1	0	1	0	1	0	0	0	0
268	0	0	2	0	0	0	0	0	1	1	1	0	0	0	0	0	1	1	1	1	0	0	0	2	0	0	0	1	2	2	1	0	0	0	1	1	1	0	0	0	0	0	0	0	0	0	0	1	0
269	0	0	2	0	1	1	2	0	0	0	0	0	0	0	0	0	1	0	1	1	0	0	0	2	0	1	0	0	2	1	0	0	0	0	1	1	1	0	0	2	2	1	0	0	1	0	1	0	1
270	0	1	1	1	1	1	1	0	0	0	0	0	0	0	0	0	1	0	0	1	0	0	1	1	0	0	0	0	2	2	0	0	2	0	1	1	2	0	1	2	2	0	1	0	0	0	0	0	0
271	0	0	2	0	1	1	2	0	0	0	1	0	2	2	2	0	2	1	0	2	0	0	1	1	0	1	0	0	1	1	1	0	2	1	2	0	1	0	0	2	2	0	1	0	1	0	0	0	0
272	1	1	1	0	0	0	2	1	0	1	0	1	1	1	1	0	1	1	2	0	1	1	0	2	0	0	0	1	1	1	1	1	2	1	1	1	2	0	2	1	0	0	0	0	0	0	0	0	0
273	1	1	2	0	1	1	2	0	0	0	0	0	0	0	0	0	1	1	0	2	0	0	0	2	0	2	0	0	1	0	1	0	2	1	2	0	1	1	1	0	0	0	0	0	1	0	0	0	2
274	0	2	1	1	0	0	2	1	0	1	1	0	0	0	0	0	2	1	1	1	0	0	0	2	0	1	0	0	2	2	0	1	1	0	2	0	0	0	0	2	2	1	0	0	1	0	0	0	1
275	1	0	2	0	0	0	1	0	1	1	1	0	0	0	0	0	0	0	0	1	0	0	1	1	0	0	0	0	2	2	0	1	2	2	0	2	1	0	0	1	1	0	0	0	0	0	0	2	2
276	1	0	2	0	0	0	2	0	1	1	1	0	0	0	0	0	2	0	0	2	0	0	0	2	0	2	0	0	2	2	1	1	2	1	1	1	2	0	1	0	0	0	1	0	1	0	0	0	2
277	1	2	1	0	0	0	0	0	2	2	0	0	0	0	0	0	2	1	1	1	1	1	0	2	0	1	0	0	2	2	0	0	2	1	1	1	1	1	0	1	1	0	1	0	1	0	0	0	1
278	1	2	1	1	0	0	2	0	0	0	1	1	1	0	0	0	0	0	0	1	0	0	1	1	0	1	0	1	2	2	1	2	2	1	0	2	2	0	2	0	0	0	0	0	0	1	0	1	2
279	0	2	1	1	0	0	0	0	2	2	0	0	0	0	0	0	2	1	1	1	0	0	0	2	0	1	0	1	2	2	1	1	1	1	1	1	2	1	1	0	0	0	0	0	1	1	0	0	2
280	0	0	2	1	0	0	2	1	0	1	1	0	1	0	0	1	1	1	1	1	1	0	0	2	0	1	0	1	1	1	1	2	2	1	1	1	2	0	0	1	1	1	0	0	0	0	0	1	1
281	1	1	1	0	0	0	1	0	0	0	1	0	1	0	0	0	1	0	1	1	1	1	0	2	0	1	0	0	1	0	1	0	0	2	0	2	0	0	1	2	1	0	0	1	1	2	0	0	1
282	0	1	1	0	0	0	1	0	2	2	0	0	0	0	0	0	0	0	2	0	1	0	0	2	0	1	0	1	1	1	1	0	0	1	2	1	1	0	1	2	1	0	0	0	0	0	0	1	1
283	1	1	2	0	0	0	2	0	0	0	0	0	0	0	0	0	2	1	0	1	0	0	0	2	0	0	0	1	1	1	1	0	1	1	0	2	0	0	1	1	1	0	1	0	0	1	0	0	0
284	0	1	2	1	0	0	0	0	1	1	1	0	1	0	0	0	0	0	0	2	0	0	1	1	1	1	0	0	2	2	1	1	1	1	1	1	2	0	0	1	1	0	1	0	1	2	0	0	1
285	1	1	1	0	0	0	2	1	0	1	1	0	2	2	2	0	1	1	2	0	1	0	1	1	0	1	0	0	2	2	0	1	1	1	0	2	0	0	0	1	1	0	1	0	1	0	0	0	1
286	0	2	0	0	0	0	1	1	1	2	1	2	2	2	2	0	1	0	1	1	1	0	1	1	0	1	0	1	2	0	1	0	1	2	0	2	1	0	0	2	1	0	0	0	0	1	0	0	0
287	0	1	0	1	0	0	1	0	0	0	0	0	0	0	0	0	1	1	0	2	0	0	0	2	0	2	0	0	1	1	1	0	1	0	1	1	1	0	1	1	1	0	1	0	1	0	0	0	0
288	0	1	1	0	0	1	0	0	1	1	0	0	1	0	0	1	1	1	1	0	0	0	0	2	0	1	0	0	2	2	1	2	2	0	2	0	1	1	0	0	0	0	0	0	0	0	0	0	1
289	0	0	2	1	0	0	2	1	0	1	0	1	1	1	1	0	0	0	0	2	1	1	0	2	0	2	0	1	2	1	1	0	1	0	1	1	0	0	0	2	2	0	0	0	0	0	0	0	1
290	0	1	1	1	0	0	1	0	0	0	1	0	0	0	0	0	1	0	1	1	0	1	0	2	0	0	0	0	2	2	0	0	1	1	0	2	0	0	0	2	2	1	0	0	0	1	0	1	0
291	0	1	1	1	1	1	2	0	1	1	1	1	1	1	1	0	1	0	0	2	0	0	0	2	0	1	0	0	2	2	1	0	2	2	0	2	0	1	0	1	1	1	0	1	1	0	0	0	2
292	1	2	0	0	0	0	0	0	1	1	0	0	0	0	0	0	1	2	1	1	1	0	1	1	0	1	0	1	2	1	2	1	1	2	1	2	1	0	1	2	1	0	0	1	0	0	0	0	0
293	0	2	1	0	0	0	1	0	2	2	0	0	0	0	0	1	1	0	0	1	0	0	0	2	0	1	0	1	2	0	1	1	0	2	0	2	0	0	0	2	2	0	1	0	1	0	0	0	0
294	1	2	1	0	0	0	1	0	1	1	0	0	1	0	0	1	0	0	1	1	1	0	0	2	0	1	0	1	1	0	1	2	2	0	2	0	1	0	1	1	1	1	0	0	1	0	0	0	1
295	0	1	1	0	1	1	0	0	1	1	0	0	0	0	0	0	2	0	1	1	1	1	0	2	0	0	0	0	2	1	2	2	1	2	0	2	1	1	0	1	1	0	1	0	1	0	0	0	0
296	1	1	2	1	0	0	0	0	2	2	0	1	2	2	2	0	1	1	1	0	1	0	1	1	0	0	0	0	2	2	1	0	1	2	1	2	2	0	1	1	1	0	0	0	0	0	0	0	1
297	1	1	1	1	0	0	1	0	0	0	1	0	0	0	0	0	1	1	0	0	0	1	0	2	0	0	0	1	2	1	2	1	2	2	0	2	1	0	2	0	0	1	0	0	1	0	0	0	0
298	1	2	0	0	0	0	0	0	1	1	1	0	0	0	0	0	2	2	0	2	0	2	1	1	1	1	0	0	2	1	1	0	0	2	0	2	1	0	0	1	1	0	1	0	1	0	0	1	2
299	1	1	1	1	0	0	0	0	1	1	0	0	1	0	0	0	1	1	0	2	0	0	1	1	0	1	0	2	2	1	2	0	2	2	0	2	0	0	0	2	2	0	0	0	0	0	0	0	0
300	1	1	1	0	1	1	1	0	1	1	0	1	1	1	1	0	0	0	0	1	0	0	0	2	0	1	0	0	2	2	0	0	0	1	2	0	0	0	0	2	2	0	1	0	1	0	0	0	2
301	1	1	1	1	0	0	1	0	0	0	0	1	2	1	1	1	2	1	1	1	0	0	0	2	0	1	0	0	2	2	0	0	1	1	0	2	2	0	1	1	1	0	0	0	0	1	1	0	2
302	0	0	2	0	1	1	2	0	1	1	1	0	0	0	0	0	1	1	0	2	0	1	0	2	0	0	0	0	2	1	1	0	2	1	0	2	2	1	1	0	0	0	0	0	0	0	1	0	1
303	1	0	2	0	0	0	1	0	0	0	2	0	1	1	1	0	1	1	1	0	1	0	0	2	0	1	0	0	2	1	1	0	2	2	0	2	1	0	0	2	1	0	0	0	0	2	0	0	0
304	1	1	1	0	0	0	1	0	1	1	1	0	0	0	0	0	0	0	0	2	0	0	1	1	1	1	0	0	1	1	2	2	1	1	1	1	1	2	0	1	1	0	0	0	0	0	0	0	1
305	1	2	0	0	0	0	2	1	0	1	1	0	0	0	0	0	1	1	0	0	0	1	0	2	0	0	0	1	2	1	2	0	2	0	2	0	1	0	2	0	0	0	0	0	0	0	0	0	1
306	0	2	0	0	0	0	0	0	2	2	0	0	0	0	0	0	1	1	0	1	0	1	0	2	0	2	0	0	2	2	0	0	2	2	1	2	1	0	1	1	1	0	0	0	0	1	0	0	1
307	0	2	1	1	0	0	0	0	2	2	0	1	1	1	1	0	1	1	2	0	1	0	0	2	0	2	0	2	1	1	2	1	1	2	0	2	0	0	0	2	2	0	0	0	0	0	0	0	0
308	1	1	2	2	0	0	2	0	0	0	0	0	1	0	0	0	1	1	1	0	1	1	0	2	0	1	0	0	2	1	0	2	2	2	0	2	2	0	1	0	0	0	1	0	0	1	0	0	0
309	1	1	1	1	0	0	1	0	1	1	1	0	0	0	0	0	1	0	0	2	0	0	0	2	0	1	0	0	2	1	2	1	1	1	1	1	1	1	0	1	1	1	0	0	1	0	0	0	1
310	0	1	2	1	0	0	2	1	0	1	1	0	1	0	0	1	1	1	0	1	0	0	2	0	0	0	0	0	2	2	0	1	1	2	1	2	1	0	1	1	1	0	1	0	0	0	0	0	1
311	1	1	1	1	0	0	2	1	0	2	1	1	1	1	1	0	1	1	0	2	0	0	0	2	0	0	0	0	1	0	1	0	1	0	1	1	1	1	0	1	1	0	0	0	0	2	0	0	1
312	0	2	1	0	1	1	1	0	1	1	1	0	0	0	0	0	1	1	0	2	0	1	0	2	0	0	0	0	2	2	1	0	1	1	1	1	2	0	0	1	1	0	1	0	1	0	0	0	2
313	1	1	1	0	0	0	0	0	2	2	0	0	0	0	0	0	0	0	0	1	0	0	0	2	0	2	0	0	2	1	1	0	2	1	1	1	2	0	1	0	0	2	0	0	0	0	0	0	1
314	1	1	1	1	0	0	0	0	2	2	0	1	1	1	1	0	1	0	0	1	0	0	1	1	0	1	0	1	1	0	1	0	1	2	1	2	1	1	0	1	1	0	0	0	0	0	1	0	1
315	0	2	0	1	0	0	1	0	1	1	1	1	1	2	1	0	2	1	1	1	1	1	0	2	0	0	1	0	2	0	0	0	2	2	0	2	2	0	1	1	1	0	1	0	1	1	0	0	0
316	0	1	1	0	0	0	0	0	1	1	1	1	2	1	1	0	0	0	2	0	1	0	0	2	0	1	0	1	1	0	1	1	0	2	0	2	0	0	0	1	1	0	0	0	0	0	0	0	1
317	0	0	2	1	1	1	1	0	0	0	1	0	0	0	0	0	1	1	1	0	0	2	1	1	1	1	1	1	2	1	0	1	2	2	0	2	1	1	0	1	1	0	1	0	0	1	0	0	1
318	0	1	1	0	0	1	1	0	2	2	0	1	1	1	1	0	0	0	1	1	1	0	0	2	0	0	1	0	1	0	1	1	2	0	1	1	2	0	1	1	1	1	0	0	1	1	0	1	1
319	0	1	1	0	1	1	0	0	1	1	1	1	0	0	0	0	2	0	0	2	0	1	0	2	0	0	0	0	2	1	2	0	0	1	1	1	1	1	0	1	1	1	0	0	1	1	0	1	1
320	1	0	2	0	0	0	2	0	1	1	0	0	1	1	0	0	1	0	0	1	0	0	0	2	0	1	0	1	1	1	2	1	2	1	1	1	2	0	1	0	0	0	0	1	0	0	0	0	0
321	1	1	1	1	0	0	2	0	0	0	1	0	0	0	0	0	0	0	0	2	0	0	0	2	0	1	0	2	2	1	2	0	2	1	2	1	2	1	1	1	0	0	1	0	2	1	0	0	0
322	1	2	1	0	0	0	1	1	1	2	0	0	0	0	0	0	0	0	2	0	1	0	0	2	0	1	0	0	2	2	0	1	1	1	1	1	2	0	0	1	1	0	0	0	0	1	0	0	0
323	0	1	2	1	0	0	1	0	0	0	0	0	0	0	0	0	1	1	1	1	1	0	1	1	0	0	0	1	2	1	2	0	0	1	2	0	1	0	0	1	1	0	0	0	0	0	0	0	1
324	0	2	1	0	0	0	2	0	0	0	1	1	2	1	1	0	2	0	0	2	0	1	0	2	0	0	0	1	2	2	0	1	2	2	0	2	2	0	1	1	0	1	0	0	1	0	0	0	0
325	0	1	1	0	0	0	2	0	1	1	1	0	1	0	0	0	2	0	0	2	0	0	1	1	0	0	0	0	2	2	1	0	0	1	1	1	1	0	0	1	1	1	0	1	1	0	0	1	0
326	0	0	2	0	1	1	1	1	0	1	0	0	0	0	0	0	2	1	0	2	0	1	0	2	0	1	0	0	1	0	1	1	1	2	1	2	1	1	0	0	0	0	0	1	0	0	0	1	1
327	0	1	2	2	0	0	1	0	0	0	1	0	0	0	0	0	0	0	1	1	1	1	0	2	0	0	0	0	2	2	1	0	2	1	1	1	1	0	1	1	1	0	1	0	1	1	0	0	0
328	0	1	1	1	0	1	1	0	0	0	0	0	2	0	0	1	2	1	0	2	0	2	1	1	1	1	0	0	2	2	0	0	2	1	0	2	2	0	1	1	1	0	0	0	0	0	0	0	2
329	0	2	0	1	0	0	2	0	0	0	1	0	0	0	0	0	1	0	1	1	1	2	0	2	0	0	0	0	2	1	0	1	1	2	0	2	0	0	0	1	1	0	1	0	1	0	0	0	2
330	1	1	1	0	0	0	1	0	0	0	1	0	0	0	0	0	2	0	0	2	0	1	0	2	0	1	0	0	2	1	0	0	2	1	1	1	1	0	1	1	1	0	0	0	1	0	1	0	1
331	1	1	2	1	0	0	1	0	2	2	0	0	1	0	0	1	1	1	1	1	0	1	1	1	1	0	0	0	2	2	0	0	1	1	0	2	1	0	1	1	1	0	0	0	1	0	1	0	2
332	0	0	2	0	0	0	1	0	0	0	0	1	1	0	0	0	0	1	1	1	1	1	1	1	1	1	0	0	1	1	1	1	2	2	0	2	1	0	2	0	0	0	1	0	1	1	0	0	1
333	1	1	0	1	0	0	1	0	0	0	0	0	0	0	0	0	0	0	0	2	0	1	0	2	0	0	0	0	2	1	1	1	1	1	0	2	1	1	0	1	1	0	0	0	0	0	0	0	1
334	0	1	1	0	1	1	0	0	2	2	0	0	1	0	0	1	1	1	0	2	0	0	0	2	0	1	0	0	2	2	0	1	1	2	0	2	2	0	1	1	1	0	0	0	0	1	0	0	2
335	0	2	0	0	0	0	2	0	1	1	0	0	1	0	1	0	2	1	2	0	1	0	0	2	0	1	0	0	2	1	2	1	1	1	1	1	2	0	2	1	0	0	0	0	0	1	0	0	1
336	0	1	1	0	1	2	2	1	0	1	1	1	2	2	2	0	1	1	0	2	0	0	1	1	0	0	0	0	2	0	0	0	2	2	0	2	1	0	0	1	1	0	1	0	1	0	1	0	1
337	1	2	1	0	0	1	1	0	2	2	0	0	1	0	0	0	1	0	1	1	0	0	0	2	0	1	0	0	2	0	0	1	1	1	0	2	1	0	0	2	2	1	0	0	1	1	1	0	1
338	0	0	1	0	0	0	1	0	0	0	1	0	1	0	1	0	0	0	2	0	0	0	0	2	0	1	0	0	2	1	0	0	1	2	0	2	2	0	1	0	0	0	1	0	1	0	0	0	1
339	0	1	1	0	0	0	2	0	0	0	1	1	1	1	1	0	1	1	1	1	1	0	0	2	0	1	0	1	2	2	0	0	2	1	1	1	1	0	0	2	2	0	1	0	1	0	0	0	1
340	1	1	1	1	1	1	1	0	1	1	0	0	1	0	0	0	0	0	1	0	1	0	1	1	0	2	0	1	2	2	1	1	2	0	2	0	1	0	1	1	1	0	0	0	0	1	0	1	2
341	0	1	2	1	0	0	1	0	0	0	1	1	1	1	1	0	1	1	0	1	0	0	0	2	0	1	1	1	2	2	0	2	1	2	0	2	1	0	1	1	1	1	0	1	1	0	0	0	1
342	1	1	1	1	0	0	0	0	1	1	0	0	0	0	0	0	0	1	1	1	1	1	1	1	1	1	0	0	1	1	1	1	1	2	1	2	1	1	1	0	0	0	1	0	1	1	0	0	0
343	0	0	1	0	0	0	0	0	2	2	0	0	1	0	0	1	1	1	0	1	0	0	0	2	0	1	0	0	2	1	1	2	1	2	0	2	2	0	2	1	0	0	1	0	0	0	0	0	0
344	1	2	1	1	0	0	2	0	0	0	2	0	0	0	0	0	1	0	1	0	1	1	0	2	0	1	0	1	1	1	1	0	1	1	0	2	2	0	1	0	0	0	0	1	0	1	1	0	1
345	1	2	0	1	0	0	1	1	1	2	0	2	2	1	1	0	2	2	0	2	0	0	0	2	0	1	0	1	2	1	0	1	0	2	0	2	1	0	0	2	2	0	0	0	0	1	0	0	1
346	1	2	1	0	0	0	1	0	1	1	2	1	1	1	1	0	2	0	0	2	0	1	1	1	1	1	0	1	2	0	1	0	2	2	1	2	1	0	0	2	1	0	0	0	2	2	0	0	0
347	0	0	2	1	0	0	2	1	0	1	1	0	0	0	0	0	1	1	1	0	0	1	0	2	0	1	0	0	1	1	0	2	2	0	1	1	2	0	2	0	0	0	1	0	1	1	0	0	2
348	1	2	1	0	0	0	0	0	1	1	0	0	0	0	0	0	1	0	1	1	1	0	1	1	0	1	0	0	1	0	1	0	0	1	1	1	2	0	1	1	1	0	0	1	0	0	0	0	0
349	0	2	0	0	0	0	1	0	0	0	2	0	0	0	0	0	0	0	0	1	0	0	0	2	0	2	0	1	2	2	0	0	1	1	1	1	2	0	1	2	1	0	2	0	2	1	1	0	2
350	1	2	0	1	0	0	0	0	1	1	0	0	0	0	0	0	2	1	0	2	1	0	1	1	0	1	0	0	2	2	0	0	1	0	1	1	2	0	1	1	1	0	1	0	1	2	0	0	0
351	1	2	0	1	0	0	2	0	0	0	1	0	0	0	0	0	0	0	1	1	1	0	0	2	0	2	0	0	2	0	1	1	2	1	1	1	0	0	0	2	2	0	2	0	2	1	0	0	2
352	0	2	1	0	0	0	2	0	0	0	0	0	1	1	1	0	1	0	1	1	0	0	0	2	0	1	0	2	1	1	2	0	2	1	0	2	2	0	0	1	1	0	0	0	0	1	0	0	2
353	1	1	2	1	0	0	1	1	1	2	0	0	0	0	0	0	2	0	1	1	1	1	0	2	0	0	0	0	1	1	2	0	1	2	0	2	0	0	0	1	1	0	1	0	1	0	0	0	1
354	0	0	2	0	0	0	0	0	1	1	2	0	0	0	0	0	2	1	1	1	0	1	0	2	0	1	1	1	1	0	1	1	1	1	0	2	0	0	0	2	2	0	0	0	0	1	0	0	1
355	0	1	1	0	0	0	1	1	1	2	1	0	0	0	0	0	2	0	0	2	0	1	0	2	0	1	0	0	1	1	1	1	2	0	2	0	1	1	0	1	1	0	0	0	0	1	0	0	0
356	1	1	1	0	1	1	0	0	1	1	0	1	1	1	1	0	0	1	1	1	1	0	1	1	0	1	1	1	2	1	0	0	2	1	1	1	1	1	0	0	0	0	1	0	1	0	0	0	0
357	1	2	0	0	0	0	1	1	1	2	0	0	1	0	1	0	1	1	1	1	1	1	0	2	0	0	0	0	2	2	1	2	2	2	0	2	1	0	1	2	1	2	0	0	0	0	0	0	1
358	1	1	0	0	0	0	1	0	0	0	1	0	0	0	0	0	2	2	1	1	1	0	0	2	0	1	0	0	2	1	1	1	0	1	0	2	1	0	0	2	1	0	0	0	0	1	0	1	2
359	1	0	2	0	1	1	1	0	1	1	0	0	0	0	0	0	0	0	0	1	0	0	1	1	0	1	0	0	2	0	0	0	1	2	0	2	1	0	2	0	0	1	0	0	1	1	0	0	0
360	0	2	1	0	0	0	0	0	1	1	1	1	1	1	1	0	1	1	0	2	0	1	0	2	0	0	0	0	2	1	0	0	1	0	1	1	2	0	1	1	1	1	0	0	1	0	0	0	0
361	1	0	2	0	1	1	2	0	0	0	2	1	0	0	0	0	1	1	2	0	0	1	1	1	1	0	0	1	2	1	1	0	1	2	0	2	1	0	0	1	1	0	1	0	1	1	0	0	1
362	0	0	1	0	0	0	2	0	0	0	0	1	1	0	0	0	2	1	1	1	1	0	0	2	0	1	0	1	2	1	1	1	2	0	1	1	0	0	1	2	1	0	0	0	0	1	0	0	0
363	0	1	1	1	0	0	0	0	1	1	0	1	1	1	1	0	2	0	1	1	1	1	1	1	1	1	0	0	2	1	1	1	2	0	1	1	1	0	0	0	0	0	0	0	1	1	0	0	0
364	0	2	0	0	0	0	2	1	0	1	0	0	1	0	0	0	2	0	0	2	0	0	0	2	0	1	0	1	1	1	2	0	2	2	0	2	2	0	2	0	0	0	0	0	1	0	0	0	0
365	1	2	1	1	0	0	0	0	1	1	1	1	1	1	1	0	1	1	1	1	1	0	0	2	0	2	0	0	2	2	0	0	1	1	0	2	1	0	0	1	1	0	0	0	0	1	0	0	1
366	0	1	2	1	1	1	1	0	2	2	0	1	1	1	1	0	1	1	0	2	0	0	0	2	0	1	0	0	1	1	2	1	2	2	0	2	1	0	1	1	1	1	0	0	0	0	1	1	2
367	0	1	2	1	0	0	1	1	0	1	0	1	1	1	1	0	1	1	0	2	0	1	0	2	0	0	1	0	2	1	0	1	1	2	0	2	1	0	0	2	2	1	0	0	1	0	0	2	2
368	1	0	2	1	0	0	2	1	0	1	1	1	1	1	1	0	0	0	2	0	0	1	0	2	0	0	0	2	1	1	1	1	1	1	1	1	2	0	0	1	1	0	0	0	1	0	0	0	0
369	1	1	1	0	0	0	2	0	0	0	0	1	2	2	2	0	1	0	1	1	1	0	0	2	0	1	0	0	1	1	2	1	1	1	0	2	1	0	0	1	1	0	0	0	1	2	1	0	1
370	0	1	1	0	0	0	1	1	1	1	0	0	0	0	0	0	0	0	1	1	1	0	1	1	0	1	0	2	2	2	0	0	0	2	0	2	2	0	2	0	0	0	1	0	1	0	0	1	2
371	1	0	2	0	0	0	2	0	0	0	1	0	0	0	0	0	2	2	1	1	0	1	0	2	0	1	0	0	2	1	2	0	0	0	0	2	2	1	1	0	0	0	1	0	1	2	0	0	2
372	1	2	0	0	0	0	2	0	0	0	0	0	2	1	2	0	2	1	1	1	0	1	1	1	1	1	0	0	2	2	0	0	1	2	1	2	2	0	2	1	0	0	0	0	0	2	0	0	1
373	0	0	2	1	0	0	1	0	1	1	1	0	1	0	0	1	0	0	1	1	1	1	0	2	0	1	0	0	1	1	0	1	1	0	1	1	1	0	1	2	1	0	0	0	0	1	0	0	0
374	1	0	2	0	1	1	1	0	0	0	1	1	2	2	2	0	1	1	0	1	0	0	0	2	0	1	0	0	2	2	1	0	2	1	0	2	1	0	1	1	1	0	0	1	0	1	0	0	0
375	0	1	2	1	1	1	1	1	0	1	0	0	0	0	0	0	0	0	1	1	1	0	0	2	0	1	0	0	2	2	0	0	0	0	0	2	1	0	2	0	0	0	0	0	1	1	0	1	2
376	1	0	2	0	1	1	0	0	2	2	0	1	0	0	0	0	1	1	0	2	0	0	0	2	0	1	0	0	1	1	1	1	2	1	1	2	2	0	1	0	0	0	0	0	1	1	0	0	1
377	1	1	2	0	0	0	1	1	1	2	0	1	1	1	1	0	1	0	2	0	1	0	0	2	0	1	1	0	2	2	0	0	0	1	2	1	1	0	1	1	1	0	1	0	0	1	0	0	0
378	0	1	1	0	0	0	0	0	2	2	0	1	1	1	1	0	1	0	1	1	1	0	0	2	0	0	0	0	2	1	0	1	2	1	0	2	1	0	1	1	1	1	0	0	0	0	0	1	2
379	1	0	2	0	1	1	1	0	1	1	1	1	1	1	1	0	1	1	1	1	0	1	0	2	0	1	0	0	2	2	0	0	2	2	0	2	1	0	0	2	2	0	0	0	0	0	0	0	0
380	1	1	1	1	0	0	0	0	1	1	0	0	0	0	0	0	1	1	0	2	0	1	0	2	0	0	0	0	2	2	0	0	2	2	0	2	2	0	1	2	2	0	1	0	1	0	0	0	0
381	0	0	2	1	0	0	2	1	0	1	1	0	0	0	0	0	1	1	0	1	0	0	1	1	0	2	0	1	1	1	1	1	2	1	1	1	1	0	0	1	1	0	0	0	1	0	0	0	1
382	1	2	1	0	0	0	2	0	0	0	1	0	0	0	0	0	1	1	1	0	1	0	0	2	0	2	1	0	2	1	1	2	1	1	1	1	1	1	1	0	0	0	0	0	1	0	0	0	0
383	1	2	1	1	0	0	0	0	1	1	0	1	1	1	1	0	2	1	1	1	1	1	0	2	0	0	0	0	2	2	1	1	2	0	2	1	1	0	0	1	1	0	0	0	0	1	0	0	0
384	0	2	1	0	0	0	2	0	1	1	0	0	0	0	0	0	2	2	1	1	1	0	0	2	0	1	0	0	1	0	1	0	1	2	0	2	2	0	0	1	1	0	0	0	0	1	0	0	1
385	1	2	1	1	0	0	2	0	1	1	1	0	2	1	1	0	0	0	0	2	1	1	0	2	0	0	0	0	1	1	2	0	2	0	1	1	1	0	0	1	1	1	0	0	1	0	0	0	2
386	0	1	1	1	0	0	1	1	1	2	0	0	0	0	0	0	2	1	0	2	1	1	1	1	1	0	0	1	2	0	1	0	2	1	1	1	2	0	1	1	1	1	0	0	0	0	0	0	1
387	0	2	0	0	0	0	2	0	0	0	2	1	1	1	1	0	1	1	1	1	1	0	2	0	0	0	0	0	2	2	0	1	2	1	0	2	1	2	0	1	1	0	0	0	0	1	0	0	1
388	1	1	2	1	0	0	1	1	1	2	0	0	0	0	0	0	0	0	1	1	1	0	0	2	0	1	0	0	2	2	0	0	1	2	0	2	1	1	0	1	1	0	0	0	0	0	1	0	2
389	1	2	0	0	0	0	1	0	1	1	0	0	0	0	0	0	0	0	2	0	1	2	0	2	0	0	0	0	1	1	0	1	2	0	1	0	1	1	0	1	0	0	0	0	0	2	0	0	1
390	1	1	1	0	1	1	2	0	0	0	0	1	2	2	2	0	0	0	0	2	0	2	1	1	1	1	0	1	2	1	0	0	1	1	0	2	2	0	2	0	0	1	0	0	1	0	0	0	0
391	1	0	2	0	0	0	2	1	0	2	1	0	1	0	0	1	1	1	1	1	1	0	0	2	0	1	0	1	2	1	2	2	2	0	2	0	1	1	0	1	1	0	1	0	1	0	0	0	1
392	0	1	1	0	1	1	1	0	1	1	2	0	2	1	1	1	1	1	1	1	0	0	0	2	0	2	0	1	1	1	1	0	1	2	0	2	0	0	1	1	1	0	1	0	1	0	0	0	0
393	0	2	0	0	0	0	1	0	0	0	0	1	1	0	0	0	1	1	0	2	0	1	0	2	0	0	0	0	2	1	0	0	1	2	0	2	0	0	1	1	1	0	0	0	0	0	1	0	1
394	0	2	0	0	0	0	0	0	1	1	0	1	2	2	2	0	2	2	2	0	2	1	1	1	1	0	0	1	2	0	1	0	0	1	0	2	1	0	0	1	1	0	0	0	0	0	0	0	1
395	0	0	2	0	0	0	2	1	0	1	1	0	0	0	0	0	1	0	2	0	1	0	0	2	0	2	0	0	1	1	1	0	1	1	0	2	1	0	0	2	2	1	0	0	0	1	1	0	1
396	1	0	1	0	0	0	1	0	1	1	1	1	2	1	2	0	2	2	2	0	0	0	0	2	0	2	0	0	2	1	0	1	2	2	0	2	2	0	1	1	0	0	0	0	1	0	0	0	0
397	0	0	2	0	0	0	2	0	2	2	0	1	1	1	1	0	1	1	0	2	0	0	0	2	0	0	0	0	2	1	0	0	1	2	0	2	2	0	2	0	0	0	0	0	1	1	1	0	1
398	1	1	1	0	0	0	0	0	1	1	1	0	2	0	0	1	1	1	0	2	0	0	0	2	0	1	1	1	2	2	0	0	1	1	0	2	1	0	0	2	1	0	0	0	0	0	0	0	0
399	0	2	0	0	0	0	0	0	1	1	1	0	0	0	0	0	0	0	1	1	1	1	0	2	0	1	0	0	2	2	1	0	2	2	0	2	1	1	0	1	1	1	0	0	1	1	0	0	0
400	1	1	1	0	0	0	1	0	1	1	0	1	2	2	2	0	2	0	0	2	0	1	0	2	0	1	0	0	2	2	0	0	0	2	0	2	1	0	2	0	0	0	0	1	0	0	0	0	0
401	0	2	0	0	0	0	0	0	2	2	0	0	1	0	0	0	1	1	1	0	1	0	1	1	0	1	0	1	2	1	1	0	2	1	2	0	1	0	1	1	1	0	0	1	0	0	0	0	2
402	1	1	2	1	0	0	1	1	1	2	1	0	1	0	0	1	1	1	0	2	0	1	0	2	0	1	0	1	2	0	1	1	2	1	1	1	2	0	1	1	1	0	0	1	1	1	0	0	1
403	0	1	1	0	0	0	1	0	0	0	0	0	0	0	0	0	2	1	1	1	0	0	0	2	0	1	0	0	2	1	1	0	2	2	1	1	2	0	2	1	0	0	1	0	1	0	1	0	2
404	1	1	1	0	0	0	1	0	1	1	1	0	1	0	0	0	1	1	0	2	0	1	0	2	0	0	0	0	2	1	0	0	1	1	1	1	0	0	0	1	1	0	0	0	0	1	0	0	0
405	0	2	0	0	0	0	1	0	1	1	0	0	1	0	1	0	1	0	1	1	1	0	0	2	0	2	0	0	2	0	0	0	1	1	1	1	1	0	0	2	2	2	0	0	1	0	1	1	2
406	1	2	1	1	0	0	2	0	0	0	1	0	1	0	0	1	2	1	1	1	1	0	1	1	1	0	1	1	2	1	0	0	0	1	2	1	2	0	2	0	0	0	1	0	1	0	0	0	1
407	1	2	0	0	0	0	1	0	1	1	2	0	1	1	1	0	1	1	0	2	0	1	0	2	0	1	0	0	2	2	0	0	2	2	0	2	1	0	1	1	1	1	0	0	2	0	0	0	0
408	1	2	0	0	0	0	1	0	0	0	0	1	1	1	1	0	2	2	1	1	1	1	0	2	0	2	0	0	2	0	1	1	1	1	0	2	2	0	0	0	0	0	0	0	1	1	0	0	0
409	1	2	0	1	0	0	2	0	0	0	2	0	0	0	0	0	1	1	0	2	0	1	0	2	0	1	0	0	2	1	2	0	1	1	1	1	2	0	0	1	1	0	0	0	0	0	0	0	0
410	0	1	1	0	0	0	1	1	1	2	0	1	1	1	1	0	0	0	1	1	1	0	0	2	0	0	0	1	2	1	1	0	0	2	0	2	1	0	0	1	1	0	1	0	1	0	0	0	0
411	0	0	2	0	0	0	1	1	1	2	0	0	0	0	0	0	1	0	1	0	1	1	0	2	0	1	0	0	2	2	0	2	2	0	1	1	0	0	0	2	2	1	0	0	0	1	1	0	2
412	1	1	1	1	1	1	0	0	1	1	1	0	0	0	0	0	1	1	0	1	0	0	0	2	0	2	0	0	1	1	1	0	0	2	0	1	2	0	0	1	1	0	1	0	1	1	0	0	0
413	1	1	1	0	0	0	0	0	1	1	0	0	1	0	0	1	0	0	0	1	0	0	0	2	0	0	0	0	2	1	0	0	1	2	0	2	1	0	1	1	1	0	1	0	1	1	1	0	1
414	1	1	1	1	0	0	0	0	0	0	1	0	1	0	0	1	0	0	0	1	0	1	1	1	1	1	0	1	1	0	2	2	2	0	2	0	1	0	0	2	2	0	1	0	2	1	0	0	0
415	0	1	1	0	0	0	2	0	0	0	1	1	1	1	1	0	0	0	1	1	1	1	0	2	0	0	0	0	2	1	0	1	1	0	2	0	0	0	0	2	2	0	0	0	0	0	0	0	1
416	1	0	2	0	2	2	1	0	1	1	0	0	0	0	0	0	1	0	0	1	0	1	0	2	0	2	1	1	2	0	1	0	1	2	2	0	1	1	0	0	0	0	1	0	2	2	0	0	1
417	1	0	2	1	0	0	1	0	1	1	1	1	2	1	1	1	0	0	0	2	0	0	0	2	0	2	0	1	2	1	1	1	2	0	2	0	2	0	2	0	0	0	1	0	1	1	0	0	1
418	1	0	1	0	0	0	1	0	1	1	0	0	0	0	0	0	2	1	0	1	0	0	0	2	0	2	0	0	2	1	1	1	2	2	0	2	0	0	0	2	2	1	0	0	2	0	0	0	0
419	0	2	0	1	0	0	2	0	0	0	1	0	1	0	0	1	1	1	0	2	0	1	1	1	1	1	0	0	2	1	0	0	0	2	0	2	2	0	1	1	0	0	0	0	0	1	0	1	1
420	1	1	2	1	0	0	1	0	1	1	0	0	0	0	0	0	1	1	0	2	0	1	0	2	0	0	0	0	2	2	0	0	1	0	2	1	1	0	0	2	2	1	0	0	0	2	0	1	2
421	0	1	2	0	0	0	1	0	2	2	0	1	1	1	1	0	2	1	0	2	0	0	1	1	0	1	0	0	1	0	1	0	1	2	0	2	1	0	0	1	1	1	1	0	0	1	0	0	1
422	1	1	2	1	0	0	2	1	0	1	0	0	1	0	0	0	2	1	0	1	0	0	0	2	0	1	1	1	2	1	0	1	1	1	1	1	1	0	1	1	1	0	0	0	2	1	0	2	2
423	0	1	2	1	0	0	2	0	0	0	2	0	0	0	0	0	0	0	0	1	0	0	0	2	0	1	0	0	2	2	1	1	1	1	1	1	0	0	0	1	1	0	1	0	1	0	1	0	2
424	1	1	2	1	0	0	1	0	1	1	0	0	0	0	0	0	0	0	1	1	1	0	0	2	0	0	0	1	2	0	1	1	1	2	0	2	1	0	0	1	1	0	0	0	1	0	1	0	2
425	0	1	2	1	0	0	1	1	0	1	0	0	0	0	0	0	2	2	1	1	1	0	2	0	0	1	0	0	1	1	1	1	1	1	0	2	2	1	1	1	0	0	0	0	2	1	0	0	1
426	0	2	0	1	0	0	2	0	0	0	1	1	2	1	1	0	1	1	0	2	0	0	0	2	0	1	0	0	2	2	0	0	0	0	1	1	1	0	1	1	1	1	0	0	0	1	1	0	1
427	1	2	0	0	0	0	2	1	0	1	1	0	1	0	0	0	2	1	1	1	0	0	1	1	1	1	0	0	2	2	1	1	1	1	1	1	1	0	0	2	2	0	0	0	0	2	0	0	2
428	0	1	0	0	0	0	1	0	1	1	1	1	1	1	1	0	1	1	0	1	0	0	0	2	0	2	0	0	2	2	0	1	0	1	1	1	2	0	2	0	0	0	0	0	0	0	0	0	0
429	0	2	1	1	0	0	1	0	0	0	1	0	0	1	1	0	0	0	2	0	0	0	1	1	1	1	0	1	2	1	2	0	1	1	1	1	1	0	0	2	2	0	1	0	1	0	0	0	1
430	1	2	0	0	0	0	1	0	2	2	0	1	1	1	1	0	0	0	2	0	0	0	0	2	0	0	0	1	2	0	1	1	2	1	2	2	0	0	0	1	1	0	0	0	0	1	0	0	0
431	0	1	2	0	1	1	1	0	0	0	0	1	1	0	0	0	1	1	0	2	0	0	0	2	0	2	0	0	2	1	0	1	2	2	0	2	1	0	0	2	2	0	1	0	1	0	0	0	0
432	0	1	1	1	0	0	0	0	1	1	0	1	1	1	2	0	2	0	1	1	0	1	0	2	0	0	0	0	1	1	2	1	2	0	1	0	0	0	0	1	1	0	0	0	0	1	0	0	0
433	1	2	1	2	0	0	0	0	1	1	0	0	1	1	1	0	2	1	0	2	0	2	1	1	1	1	0	0	2	1	0	1	2	0	1	1	1	0	1	1	1	0	1	0	1	0	0	1	1
434	1	1	0	0	0	0	0	0	2	2	0	0	0	0	0	0	0	0	0	1	0	0	0	2	0	0	2	1	2	0	1	1	1	2	0	2	1	0	0	0	0	0	1	0	1	1	0	1	0
435	1	1	1	1	0	0	1	1	0	1	0	0	0	0	0	0	1	0	0	2	0	0	1	1	0	0	0	0	2	2	0	0	0	2	0	2	1	0	1	2	1	0	0	0	0	0	0	1	1
436	1	1	1	0	1	1	1	0	1	1	1	0	0	0	0	0	0	0	0	1	0	0	1	1	0	0	0	0	2	1	0	0	1	1	1	1	0	0	1	1	1	0	2	0	2	1	0	0	0
437	0	0	2	0	1	1	0	0	1	1	1	0	0	0	0	0	1	1	0	2	0	0	0	2	0	1	0	1	2	2	0	1	0	1	0	2	1	0	1	1	1	0	1	0	1	1	1	1	2
438	1	1	1	1	0	0	0	0	1	1	0	0	1	0	0	1	2	2	0	2	0	1	0	2	0	0	0	0	2	0	1	0	0	1	2	0	1	0	1	1	1	0	0	0	0	1	1	0	2
439	1	0	2	0	0	0	2	0	1	1	1	0	1	0	0	0	0	0	0	1	0	0	0	2	0	1	0	1	2	2	1	1	0	2	0	2	2	0	1	1	1	0	0	0	1	1	0	0	1
440	1	1	1	0	1	1	1	0	1	1	0	1	0	0	0	0	2	0	0	2	0	0	0	2	0	1	2	1	2	0	1	1	2	0	1	1	0	0	1	1	1	0	0	0	1	1	0	0	1
441	1	1	1	0	0	0	2	0	0	0	2	0	2	1	1	0	1	0	1	1	1	0	0	2	0	0	0	1	2	0	1	0	2	1	0	2	2	0	1	1	0	0	1	0	1	0	0	0	0
442	0	2	0	0	0	0	1	0	1	1	1	0	0	0	0	0	1	0	2	0	1	0	0	2	0	0	0	1	2	1	2	0	2	1	1	1	2	0	2	0	0	0	0	0	0	0	0	0	1
443	1	2	2	1	0	0	1	1	1	2	0	0	0	0	0	0	1	1	2	0	1	1	0	2	0	1	0	1	2	1	2	0	1	2	0	2	0	0	1	1	1	0	0	0	0	0	1	0	1
444	0	2	0	0	0	0	0	0	0	0	1	0	0	0	0	0	0	0	0	1	0	0	1	1	0	2	0	0	2	2	0	1	2	2	0	2	1	0	1	1	1	0	1	0	1	0	0	0	0
445	0	0	2	1	1	1	0	0	1	1	0	0	0	0	0	0	0	0	1	1	0	0	0	2	0	2	0	1	2	1	1	1	1	0	1	1	2	0	1	1	1	0	1	0	1	0	0	0	1
446	0	1	2	1	0	0	0	0	2	2	0	1	1	1	1	0	2	1	1	1	0	0	1	1	1	1	0	0	1	1	1	0	2	2	0	2	2	1	0	1	1	0	1	0	1	1	0	0	0
447	1	1	1	0	1	1	2	0	1	1	0	0	1	0	1	0	1	1	1	0	1	0	1	1	0	2	0	1	1	1	2	1	2	2	0	2	2	0	1	0	0	0	0	0	1	0	0	0	0
448	0	1	1	0	1	1	0	0	2	2	0	1	2	0	0	0	1	0	1	1	0	1	0	2	0	1	0	0	1	1	1	0	1	2	0	2	2	0	1	1	0	0	0	0	0	0	0	1	1
449	1	1	1	1	0	0	0	0	2	2	0	0	0	0	0	0	2	1	1	1	0	1	0	2	0	0	0	1	2	1	2	1	2	0	1	0	2	0	0	1	1	0	1	0	1	0	0	0	2
450	0	2	0	0	1	1	1	0	2	2	0	1	2	1	1	0	2	1	1	1	1	0	0	2	0	0	0	0	2	1	1	0	1	0	1	1	1	0	1	1	1	0	0	0	0	2	0	0	1
451	1	1	1	1	0	0	2	1	0	1	1	1	2	1	1	1	1	0	0	1	0	0	0	2	0	1	0	0	2	2	0	1	1	0	2	0	2	0	0	1	1	0	0	0	2	1	0	0	1
452	1	1	1	0	0	0	1	0	1	1	1	1	1	1	1	0	0	0	0	1	0	0	1	1	0	1	0	1	2	2	1	1	1	1	2	1	0	0	0	2	2	0	0	0	1	0	0	1	1
453	1	1	1	0	0	1	2	0	0	0	1	0	0	0	0	0	1	0	1	0	1	0	1	1	1	0	0	0	2	2	1	1	2	1	1	1	2	0	1	1	1	1	0	0	0	2	0	0	0
454	1	0	2	1	0	0	1	0	1	1	0	0	0	0	0	0	2	1	0	2	0	1	1	1	1	1	1	0	2	1	0	2	2	0	2	0	0	0	0	1	1	0	0	0	1	1	0	0	0
455	1	1	1	1	0	0	1	0	1	1	1	1	1	1	1	0	1	0	0	2	0	0	0	2	0	1	0	0	2	0	0	1	1	2	1	2	1	0	1	1	1	1	0	0	0	1	0	0	0
456	1	1	1	1	0	0	1	1	1	2	0	0	0	0	0	0	0	0	1	0	1	0	0	2	0	1	0	1	2	1	0	0	2	1	1	1	2	0	0	1	1	1	0	0	1	0	0	0	2
457	0	1	1	0	0	0	2	0	0	0	0	1	2	2	2	0	1	0	0	1	0	1	0	2	0	2	0	1	1	0	1	0	0	1	2	1	1	1	0	1	1	0	2	0	2	1	0	0	1
458	1	1	1	1	0	0	1	0	0	0	0	1	0	0	0	0	1	1	2	0	0	0	0	2	0	1	0	2	1	1	1	1	2	1	1	1	2	0	1	2	1	0	0	1	0	1	0	0	0
459	1	1	2	1	0	0	0	0	1	1	1	0	1	0	0	1	1	1	1	0	0	1	0	2	0	2	0	0	1	1	1	1	2	0	1	1	1	0	0	0	0	0	0	2	0	1	0	0	0
460	0	0	2	0	1	1	0	0	2	2	0	2	2	2	2	0	2	1	2	0	1	0	0	2	0	0	0	1	2	0	1	1	1	0	0	1	2	1	0	1	1	0	0	0	1	0	0	2	2
461	1	0	2	0	0	0	2	1	0	1	1	0	2	1	1	0	0	0	1	0	1	1	0	2	0	1	0	1	2	1	2	1	1	1	0	2	1	0	1	1	1	0	1	0	1	1	0	1	1
462	0	1	1	1	0	0	1	0	2	2	0	0	0	0	0	0	1	1	1	0	1	1	0	2	0	1	0	1	1	1	1	1	0	1	0	2	1	1	0	0	0	2	0	0	0	0	0	0	1
463	1	1	2	1	0	0	1	0	0	0	1	0	1	0	0	1	1	0	0	1	0	0	1	1	0	1	0	1	2	1	2	1	1	2	1	2	0	0	0	1	1	0	0	0	0	2	1	0	1
464	1	2	1	0	0	0	1	0	1	1	0	1	2	2	2	0	1	0	0	1	0	1	0	2	0	1	0	0	2	2	0	1	1	0	2	0	0	0	0	1	1	0	0	0	1	0	0	0	2
465	0	2	0	0	0	0	1	0	1	1	1	1	2	1	1	1	2	2	0	2	0	0	0	2	0	0	0	0	2	1	0	0	0	1	0	2	1	1	0	0	0	0	0	0	0	1	0	0	0
466	0	0	1	0	0	0	1	0	1	1	0	1	1	1	1	0	1	0	1	1	1	0	0	2	0	1	1	0	1	0	1	2	1	1	1	1	0	0	0	2	2	0	0	0	0	2	0	0	0
467	1	0	2	0	1	1	1	0	2	2	0	0	0	0	0	0	0	0	1	1	1	0	0	2	0	1	1	1	2	1	0	1	2	2	0	2	1	0	1	1	1	0	0	0	0	1	0	0	0
468	0	2	1	0	0	0	2	1	0	1	0	0	2	1	2	0	1	0	0	1	0	1	1	1	1	1	0	1	2	1	2	1	2	0	1	1	2	0	2	0	0	0	0	1	0	1	0	0	1
469	0	2	1	0	0	0	1	0	1	1	0	0	1	0	0	1	0	0	0	1	0	1	1	1	1	1	0	0	2	0	0	0	2	1	2	0	0	0	1	1	1	1	0	0	1	0	0	0	0
470	0	2	0	0	0	0	1	0	1	1	0	0	0	0	0	0	0	0	0	1	0	0	0	2	0	2	0	0	2	2	0	1	2	0	0	2	1	0	1	1	1	0	0	0	0	1	0	2	2
471	1	1	2	1	0	0	0	0	2	2	0	0	0	0	0	0	0	0	0	2	0	1	0	2	0	0	0	0	2	2	0	0	1	2	1	1	2	1	0	1	1	0	0	0	0	0	0	2	2
472	1	1	1	0	1	1	2	0	1	1	1	0	0	0	0	0	1	1	1	1	0	0	1	1	0	0	0	0	2	1	1	0	2	1	0	2	0	0	1	1	1	0	0	0	1	1	0	0	0
473	1	2	0	0	0	0	1	0	1	1	0	0	0	0	0	0	1	1	0	1	0	0	0	2	0	1	1	1	2	1	0	1	2	1	1	1	2	0	1	1	1	0	1	0	1	1	0	0	0
474	0	2	1	0	0	0	1	0	1	1	0	0	1	0	0	1	2	2	0	2	0	0	0	2	0	0	0	1	2	1	0	1	1	1	1	1	1	0	0	1	1	0	0	0	0	0	0	0	1
475	1	2	1	1	0	0	2	1	0	1	0	0	0	0	0	0	2	0	0	2	0	0	0	2	0	1	0	0	2	2	0	0	1	0	1	2	0	0	0	2	2	0	2	0	2	1	1	0	1
476	0	2	0	0	0	0	1	0	1	1	0	0	0	0	0	0	1	1	0	2	0	1	0	2	0	0	0	0	2	0	0	1	2	1	0	2	2	1	1	1	0	0	1	0	1	1	0	0	1
477	1	0	2	0	0	0	1	0	0	0	1	0	0	0	0	0	0	0	2	0	1	1	1	1	1	1	0	0	2	1	0	1	2	0	2	0	1	0	0	1	1	0	0	0	0	1	1	0	2
478	1	1	1	0	0	0	2	0	1	1	1	0	0	0	0	0	0	0	1	0	0	1	1	1	1	2	0	1	1	1	2	1	2	0	1	1	1	0	0	2	2	0	1	0	1	0	0	0	1
479	1	1	1	0	0	0	2	0	0	0	1	1	1	1	1	0	2	2	1	1	1	0	0	2	0	2	0	0	2	2	1	0	1	0	2	1	1	0	0	1	1	1	0	0	0	0	0	0	0
480	0	2	0	0	0	0	2	1	0	1	0	0	0	0	0	0	1	1	2	0	0	1	1	1	1	1	0	0	2	1	0	2	2	0	1	1	2	0	2	0	0	1	0	0	2	0	0	0	0
481	0	2	0	1	0	0	1	0	1	1	1	0	0	0	0	0	0	0	0	2	0	1	0	2	0	1	0	0	2	2	1	0	2	2	0	2	2	0	0	2	1	1	0	0	1	1	0	0	0
482	0	2	1	0	0	0	1	1	1	2	0	1	1	1	1	0	2	1	1	1	1	1	0	2	0	1	0	1	1	0	1	2	1	2	0	2	2	0	1	1	1	0	0	0	0	1	0	1	2
483	1	1	2	1	0	0	2	1	0	1	1	0	1	0	0	0	1	0	1	1	0	0	0	2	0	2	0	2	2	2	0	0	0	0	1	1	1	0	0	1	1	0	0	0	0	1	0	0	1
484	1	2	2	0	1	1	1	0	1	1	1	0	2	1	2	0	0	1	1	1	1	0	0	2	0	1	0	2	2	2	0	0	1	0	1	2	1	0	0	0	0	0	0	0	2	1	0	0	1
485	0	1	1	0	0	0	1	0	0	0	0	0	0	0	0	0	1	1	2	0	2	1	0	2	0	0	0	2	1	1	2	0	2	1	1	1	0	0	1	1	1	0	0	1	0	0	0	0	0
486	0	0	2	1	1	1	1	1	0	1	0	1	2	2	2	0	0	0	1	1	1	1	0	2	0	0	0	0	2	2	0	1	2	2	0	2	0	0	0	2	2	0	0	0	1	1	0	0	1
487	1	1	1	0	0	0	1	0	0	0	1	0	0	0	0	0	1	1	1	1	0	1	0	2	0	0	0	0	2	1	0	0	2	1	1	1	1	0	0	0	0	0	1	0	1	1	0	1	1
488	1	1	1	1	0	0	0	0	2	2	0	2	1	1	1	0	2	1	1	1	1	0	0	2	0	1	0	0	2	2	0	1	2	0	1	1	1	0	0	0	0	0	0	1	1	1	0	0	0
489	0	0	2	0	1	1	1	0	1	1	0	0	0	0	0	0	1	0	1	0	1	0	0	2	0	1	0	0	2	1	0	0	0	1	0	2	1	1	0	1	1	0	0	0	0	0	0	0	0
490	0	1	1	0	0	0	1	0	1	1	0	0	0	0	0	0	1	0	0	2	0	0	0	2	0	0	0	1	1	1	1	1	2	0	1	0	2	0	1	1	0	1	0	0	1	1	0	1	2
491	0	2	1	0	0	0	1	0	1	1	0	0	0	0	0	0	0	0	0	1	0	1	0	2	0	0	0	0	2	1	2	0	0	2	0	2	1	0	1	1	1	0	1	0	1	0	0	0	2
492	1	1	1	0	0	0	0	0	2	2	0	1	1	1	1	0	0	0	0	1	0	0	0	2	0	2	0	0	2	1	0	0	1	0	1	1	2	0	1	2	0	0	0	0	0	0	1	1	1
493	0	1	2	1	1	1	1	0	0	0	1	1	2	1	1	0	1	1	0	2	0	1	0	2	0	0	0	0	1	0	1	0	0	2	0	2	1	0	1	1	1	0	0	0	1	0	1	0	1
494	1	1	2	1	0	0	0	0	2	2	0	2	1	1	1	0	2	1	2	0	1	1	2	0	1	0	0	1	1	0	1	2	2	0	2	0	2	1	0	0	0	0	0	1	0	1	1	0	2
495	1	1	1	1	0	0	2	0	0	0	0	0	1	0	0	1	1	1	1	0	1	0	0	2	0	1	0	0	2	1	1	0	2	1	0	2	1	0	0	1	1	0	0	0	1	0	0	0	1
496	1	0	2	0	0	0	2	1	0	1	1	0	1	0	0	1	0	0	0	1	0	2	1	1	1	1	0	0	1	1	1	1	2	1	0	2	1	0	0	2	2	0	0	0	0	1	1	1	2
497	0	2	0	1	0	0	2	1	0	2	1	0	1	0	1	0	1	0	1	1	0	1	0	2	0	1	0	0	2	0	0	2	2	1	0	2	1	0	1	1	1	1	0	1	2	0	0	0	0
498	0	1	2	0	1	1	1	1	0	1	0	0	1	0	0	1	0	0	2	0	1	0	1	1	0	0	0	1	2	2	1	0	1	1	1	1	2	1	1	0	0	1	1	0	1	0	0	0	0
499	1	1	1	1	0	0	1	0	0	0	1	0	0	0	0	0	0	1	0	2	0	0	0	2	0	1	0	0	2	2	1	1	1	1	1	1	0	0	1	1	1	0	0	0	0	1	0	0	0
500	1	2	1	0	0	1	0	0	2	2	0	1	0	0	0	0	2	0	0	2	0	1	0	2	0	0	0	0	2	2	0	1	0	1	0	2	1	0	0	2	2	1	0	0	0	1	2	0	2
501	0	2	1	1	0	0	0	0	2	2	0	0	0	0	0	0	0	0	2	0	0	2	0	2	0	0	0	0	2	2	0	0	2	2	1	2	0	0	0	1	1	0	1	0	2	0	0	0	1
502	1	1	0	1	0	0	1	0	0	0	1	0	0	0	0	0	2	1	0	1	0	0	0	2	0	1	0	0	2	1	0	0	1	2	0	2	1	0	0	2	2	0	1	0	1	0	0	0	0
503	1	1	1	0	0	0	0	0	2	2	0	0	0	0	0	0	0	0	1	1	1	0	0	2	0	1	0	2	2	1	1	0	2	1	1	1	1	0	1	1	1	1	0	0	0	2	1	0	1
504	1	1	1	0	0	0	2	0	1	1	1	1	1	0	0	0	2	1	0	2	0	1	1	1	1	1	0	1	2	2	1	0	2	2	1	2	2	0	0	2	1	0	0	0	1	0	0	0	0
505	1	1	1	0	1	1	2	1	0	1	0	0	0	0	0	0	1	0	1	1	0	0	0	2	0	0	0	1	1	1	2	0	2	2	0	2	0	0	0	1	1	0	0	0	0	2	0	0	0
506	0	2	0	1	0	0	2	0	0	0	1	0	2	2	2	0	0	0	1	1	0	1	0	2	0	1	0	0	2	2	1	0	1	2	1	2	2	1	1	0	0	0	0	0	1	0	0	0	1
507	0	0	2	0	0	0	0	0	2	2	0	1	2	2	2	0	1	0	1	1	1	1	1	1	1	0	0	0	2	1	1	0	2	1	1	1	2	0	1	0	0	1	0	0	1	0	1	0	1
508	1	1	2	0	0	0	1	1	0	1	0	0	0	0	0	0	0	0	0	2	1	0	0	2	0	1	0	0	2	1	1	0	1	1	0	1	2	0	1	1	1	0	1	0	1	1	0	0	1
509	0	2	1	0	0	0	2	0	1	1	1	0	1	0	0	1	1	0	1	1	1	1	2	0	1	0	0	0	2	1	0	1	1	1	1	1	1	0	0	1	1	0	1	0	2	2	0	0	0
510	1	1	1	0	1	1	0	0	0	0	0	2	2	2	2	0	1	0	1	1	1	0	0	2	0	1	0	0	2	1	0	1	2	1	2	2	2	1	1	0	0	1	0	0	1	1	0	0	1
511	0	2	0	1	0	0	0	0	1	1	0	1	2	1	1	0	2	2	1	1	1	0	0	2	0	1	0	1	2	2	1	1	1	1	1	1	1	0	0	2	2	2	0	0	1	0	0	0	1
512	1	1	1	0	0	0	0	0	1	1	0	1	2	2	2	0	1	1	1	1	1	1	1	1	1	1	0	0	1	1	2	0	2	1	1	1	1	0	0	2	2	0	1	0	1	0	1	0	1
513	1	1	2	1	0	0	1	0	1	1	1	1	1	1	1	0	1	1	2	0	1	1	0	2	0	1	0	0	2	2	1	2	1	2	0	2	1	1	0	1	1	0	0	0	1	1	0	0	0
514	1	1	2	0	0	0	0	0	2	2	0	0	0	0	0	0	2	1	2	0	1	0	0	2	0	1	0	1	2	0	1	1	2	1	0	2	1	0	1	1	1	0	1	0	1	1	0	0	1
515	0	0	2	0	1	1	2	0	0	0	1	0	1	0	0	1	0	0	0	2	0	1	1	1	1	1	1	1	2	2	0	1	1	1	1	1	1	0	0	0	0	0	0	0	1	0	0	1	2
516	1	2	1	0	1	1	1	0	1	1	0	1	1	0	0	0	0	0	1	1	1	1	1	1	0	1	0	0	2	2	0	1	1	0	1	1	0	0	0	1	1	1	0	0	1	0	0	0	0
517	1	1	2	1	0	0	2	1	0	1	1	0	0	0	0	0	1	1	1	1	1	0	0	2	0	1	0	1	1	1	2	0	1	2	0	2	2	0	0	1	1	0	2	0	2	1	0	0	0
518	0	0	1	0	0	0	1	0	0	0	0	1	1	1	1	0	2	1	1	1	1	1	1	1	0	1	0	0	1	1	1	0	1	1	1	1	1	0	1	1	1	0	1	0	1	0	0	0	1
519	0	2	0	0	0	0	1	0	2	2	0	0	0	0	0	0	2	1	2	0	1	1	1	1	1	2	0	0	2	2	0	1	1	1	0	2	2	0	2	0	0	0	1	0	1	1	0	0	1
520	1	0	2	0	2	2	0	0	0	0	1	0	0	0	0	0	1	0	0	1	0	0	1	1	0	2	0	1	2	1	2	1	2	0	1	1	2	0	1	1	1	0	0	0	0	0	0	2	2
521	1	0	2	1	0	0	0	0	2	2	0	0	1	0	0	1	0	0	0	2	0	0	0	2	0	1	0	1	1	1	2	0	2	1	1	1	1	0	1	1	1	0	0	0	0	0	1	0	2
522	0	1	1	1	0	0	1	0	1	1	1	0	0	0	0	0	1	0	1	1	1	2	1	1	1	1	0	1	1	1	2	1	1	1	0	2	0	0	0	2	2	0	0	0	1	1	0	0	1
523	0	2	1	0	0	0	1	0	0	0	0	0	1	0	0	0	0	0	1	1	1	0	1	1	0	1	0	0	2	0	0	0	2	2	1	1	1	0	1	1	1	0	0	0	0	1	0	0	1
524	1	1	1	0	0	0	1	0	1	1	1	0	0	0	0	0	1	1	0	1	0	1	0	2	0	1	0	1	1	1	2	0	0	1	0	2	1	0	0	2	2	0	0	0	0	0	0	0	2
525	1	0	2	0	0	0	2	0	1	1	0	0	0	0	0	0	0	0	2	0	0	0	0	2	0	1	0	1	2	2	1	2	2	0	2	0	1	1	1	0	0	0	0	0	0	1	0	0	2
526	1	0	2	0	0	0	2	1	0	1	0	1	1	1	1	0	1	2	1	1	1	0	1	1	0	2	0	1	2	2	0	0	0	1	2	0	2	0	1	1	1	0	0	0	1	0	1	0	2
527	0	2	2	1	0	0	1	0	0	0	0	0	2	0	0	1	1	0	0	1	0	1	1	1	1	0	0	0	2	2	1	0	1	0	2	0	0	0	0	2	2	0	1	0	1	1	0	0	0
528	1	0	2	0	0	0	2	1	0	1	0	1	1	1	1	0	0	0	1	0	1	1	0	2	0	1	0	0	2	2	1	1	2	2	0	2	1	0	0	2	1	0	0	0	0	0	0	1	1
529	0	1	2	1	0	0	1	1	1	2	0	1	2	1	1	0	0	0	1	1	1	0	0	2	0	0	0	1	2	0	1	0	0	2	1	1	2	0	1	1	0	0	0	0	0	1	2	0	2
530	1	1	1	0	0	0	2	1	0	1	0	0	1	0	0	0	1	1	0	2	0	0	1	1	1	1	0	0	1	1	1	1	2	1	1	1	1	0	1	1	1	1	0	0	2	0	1	0	2
531	1	1	2	0	1	1	1	2	0	2	0	1	2	1	1	0	1	0	0	2	0	0	0	2	0	1	0	0	2	2	0	0	1	0	2	0	2	0	1	1	1	0	1	0	2	2	1	0	1
532	1	1	1	0	1	1	1	0	1	1	0	0	1	0	1	0	2	1	0	2	0	0	1	1	0	1	0	1	1	1	1	0	1	1	1	1	1	0	1	1	1	0	1	0	0	0	0	0	1
533	1	2	0	1	0	0	2	1	0	1	0	1	1	1	1	0	2	2	2	0	0	0	0	2	0	1	0	1	2	0	1	1	1	1	1	1	0	0	0	1	1	0	0	0	1	0	0	0	1
534	0	1	1	1	0	0	1	0	0	0	1	0	1	1	0	0	1	0	1	1	0	0	0	2	0	1	0	1	2	2	1	0	2	1	0	2	2	0	1	0	0	0	0	0	1	1	0	0	1
535	1	1	2	0	0	0	2	0	1	1	0	0	0	0	0	0	1	1	1	1	0	2	1	1	1	1	0	1	2	1	2	0	0	0	0	2	2	0	1	1	1	1	0	0	0	1	1	0	1
536	0	2	1	0	0	0	2	0	0	0	2	0	1	0	0	0	0	1	0	2	0	0	0	2	0	2	0	1	1	1	2	2	2	0	2	0	1	0	0	2	2	1	0	0	1	0	0	0	0
537	0	1	2	1	0	0	1	0	0	0	0	2	2	1	1	0	1	0	1	1	1	0	0	2	0	1	1	1	2	1	0	2	2	0	1	1	1	0	0	2	2	0	1	0	0	0	0	0	1
538	1	0	2	0	0	0	1	0	0	0	2	0	0	0	0	0	0	0	1	1	1	0	1	1	0	0	0	0	2	2	0	0	0	0	1	1	0	0	0	1	1	0	0	0	0	1	0	0	1
539	1	0	2	0	0	0	0	0	0	0	0	1	1	1	1	0	1	0	1	0	1	0	0	2	0	0	0	0	2	1	0	1	1	0	2	0	2	0	1	1	1	0	1	0	0	1	0	0	1
540	0	1	2	1	0	0	1	0	1	1	0	0	0	0	0	0	2	2	0	2	0	0	1	1	0	0	0	0	2	0	0	2	1	1	0	2	1	0	1	1	1	1	0	0	0	1	0	0	0
541	1	1	1	0	0	0	0	0	2	2	0	1	2	1	1	0	2	2	1	1	1	1	1	1	1	0	0	0	2	0	0	0	1	1	1	1	1	0	1	2	1	0	1	0	1	0	0	0	1
542	0	2	0	0	1	1	2	1	0	1	0	0	1	1	0	0	2	1	0	2	0	0	0	2	0	2	0	1	2	2	0	0	2	1	0	2	1	0	0	1	1	0	0	0	1	0	1	0	1
543	0	1	2	2	0	0	0	0	2	2	0	1	1	1	1	0	2	0	0	2	0	0	0	2	0	0	0	0	2	2	1	0	2	0	1	1	1	0	0	2	2	1	0	0	0	1	0	0	1
544	0	0	2	0	1	1	2	0	0	0	1	0	0	0	0	0	1	0	1	0	1	0	0	2	0	1	0	1	1	1	2	1	2	0	1	1	0	0	0	1	1	0	1	0	0	0	0	1	1
545	1	2	0	0	0	0	2	0	0	0	1	0	0	0	0	0	1	0	0	1	0	0	0	2	0	2	0	1	2	1	1	0	1	2	1	2	2	0	2	0	0	0	0	0	0	1	0	0	0
546	1	0	2	0	1	1	1	0	1	1	0	1	1	1	1	0	2	2	1	1	1	0	1	1	0	1	0	0	2	1	1	1	1	1	1	1	2	0	2	0	0	0	0	0	0	0	0	0	1
547	0	0	1	0	0	0	1	1	1	2	0	0	0	0	0	0	0	0	1	1	1	1	1	1	1	1	0	0	2	2	0	0	0	1	2	1	2	0	1	1	1	0	1	1	0	1	0	0	1
548	1	2	1	0	0	0	2	0	0	0	0	0	1	0	1	0	0	0	1	1	1	0	0	2	0	1	0	0	2	2	1	0	2	0	1	1	2	0	1	2	2	0	0	0	0	0	0	0	1
549	0	2	1	0	0	0	0	0	2	2	0	0	0	0	0	0	1	0	0	1	0	0	0	2	0	1	0	0	2	1	0	0	1	2	1	1	0	0	1	1	1	0	1	0	1	0	1	1	2
550	1	2	0	1	0	0	1	0	1	1	1	0	0	0	0	0	1	0	1	0	1	0	0	2	0	2	0	0	2	1	0	1	2	2	0	2	1	0	0	1	1	1	0	0	1	1	0	0	0
551	1	1	2	1	0	0	0	0	0	0	1	0	0	0	0	0	2	2	1	1	1	0	0	2	0	1	1	1	2	0	1	0	2	2	0	2	0	0	0	1	1	0	0	1	0	1	0	0	1
552	1	1	2	0	0	0	1	1	0	1	0	0	1	1	1	0	1	1	0	2	0	1	1	1	1	1	0	0	1	1	0	1	2	0	0	2	1	0	0	2	2	0	0	0	1	1	0	0	1
553	1	2	1	1	0	0	1	0	1	1	0	0	1	0	0	0	0	0	1	1	0	0	0	2	0	1	0	0	1	1	2	0	1	2	0	2	1	0	0	1	1	0	0	0	1	0	0	0	1
554	0	1	1	0	0	0	2	0	0	0	1	0	0	1	1	0	1	1	1	0	0	0	0	2	0	2	0	0	2	0	0	1	1	2	0	2	2	0	1	1	1	1	1	0	0	1	0	0	2
555	0	2	1	0	0	0	1	1	1	2	0	1	2	2	2	0	1	1	1	1	0	0	2	0	0	0	0	1	1	1	1	0	1	2	0	2	1	1	0	1	1	1	0	0	0	0	0	2	2
556	0	1	1	1	0	0	0	0	2	2	0	0	0	0	0	0	2	2	0	1	0	1	1	1	1	0	0	1	2	0	1	1	1	0	1	1	1	0	1	2	1	0	0	1	0	1	1	0	2
557	0	1	1	0	0	0	2	0	0	0	2	0	1	1	0	0	2	0	0	2	0	0	0	2	0	1	0	0	1	1	1	1	1	0	1	1	2	0	0	1	1	0	0	0	0	1	0	0	0
558	1	1	1	1	0	0	0	0	2	2	0	1	0	0	0	0	0	0	0	1	0	0	1	1	0	2	0	1	1	0	1	0	1	2	0	2	0	0	0	2	2	1	0	0	1	1	1	1	2
559	1	0	2	1	1	1	1	0	0	0	1	0	1	0	0	1	1	1	0	2	0	0	0	2	0	1	0	1	1	0	1	0	2	0	1	1	1	0	1	1	1	0	0	0	0	1	0	0	1
560	0	2	0	0	0	0	1	0	0	0	1	0	1	0	0	0	1	0	1	1	1	0	1	1	0	1	0	0	2	2	0	1	1	0	1	1	1	1	0	1	1	0	0	0	1	2	0	0	1
561	1	2	0	0	0	0	2	0	0	0	0	1	1	0	0	0	0	0	1	1	1	0	0	2	0	2	0	0	2	1	1	1	2	0	1	1	1	0	0	1	1	0	0	0	0	1	0	0	1
562	0	1	0	0	0	0	1	1	0	1	0	0	0	0	0	0	0	0	0	1	0	2	0	2	0	0	0	2	2	1	1	2	2	0	2	0	0	0	0	1	1	0	1	0	1	0	0	0	0
563	0	2	1	1	0	0	1	0	1	1	0	0	2	1	1	0	1	0	0	1	0	0	1	1	0	1	0	0	1	1	1	2	2	0	1	1	0	0	1	1	1	0	0	0	1	1	0	0	1
564	1	1	2	2	0	0	1	0	0	0	1	0	0	0	0	0	2	1	0	2	0	0	0	2	0	1	0	1	2	1	0	0	2	1	0	2	2	1	0	1	1	0	0	0	1	0	0	0	0
565	1	0	1	0	0	0	1	1	0	1	0	0	0	0	0	0	0	0	1	1	1	1	1	1	1	0	0	0	2	2	1	1	1	1	0	2	1	0	0	1	1	0	2	0	1	1	1	0	1
566	0	0	2	1	0	0	2	0	0	0	0	0	1	1	1	0	1	1	0	2	0	0	1	1	0	1	0	2	2	2	0	1	2	1	2	2	2	0	1	1	1	0	0	0	0	1	1	0	1
567	0	1	1	0	1	1	1	0	1	1	1	0	0	1	1	0	1	1	1	1	1	0	0	2	0	1	0	2	1	1	1	1	1	1	0	2	0	0	0	2	2	0	0	0	0	0	0	0	1
568	0	1	2	0	0	0	2	1	0	1	0	0	0	0	0	0	2	0	1	1	1	1	1	1	0	0	0	0	2	1	0	1	2	0	2	0	2	0	1	0	0	1	0	0	1	0	1	0	1
569	1	1	2	0	0	0	1	1	1	2	0	0	1	0	0	0	2	1	1	1	1	0	2	0	0	0	1	0	2	2	0	0	1	2	1	1	1	0	2	0	0	0	0	0	0	1	0	0	0
570	0	2	1	2	0	0	1	0	2	2	0	0	1	1	1	0	2	2	1	1	1	0	0	2	0	0	0	0	2	1	0	1	0	1	1	1	2	0	1	1	1	0	0	1	1	2	0	0	0
571	1	1	1	0	0	1	0	0	2	2	0	0	0	0	0	0	0	0	0	2	0	0	0	2	0	1	0	1	1	1	1	0	1	0	1	1	1	0	1	1	1	0	0	0	1	0	0	0	0
572	0	1	0	1	0	0	1	0	1	1	1	0	0	0	0	0	0	0	1	1	1	1	0	2	0	1	0	0	1	1	1	0	2	1	0	2	2	1	1	0	0	0	0	0	0	1	0	0	2
573	0	1	1	1	1	1	1	1	1	2	0	1	1	1	1	0	2	1	0	2	1	1	1	1	1	1	0	1	1	1	2	0	0	1	0	2	2	0	1	0	0	0	0	0	0	1	0	0	1
574	1	1	2	1	0	0	0	0	1	1	0	0	1	0	0	1	1	1	1	0	1	0	0	2	0	0	0	2	2	2	0	1	1	1	1	1	2	0	0	1	1	0	0	1	0	1	0	0	1
575	0	2	0	0	1	1	0	0	2	2	0	0	1	0	0	1	1	0	1	1	0	0	1	1	1	0	0	0	2	2	1	1	0	2	0	2	2	0	1	2	0	0	0	1	1	1	0	0	1
576	0	1	2	0	1	1	1	0	1	1	1	0	1	1	0	0	2	2	0	2	0	0	0	2	0	2	0	1	2	1	2	1	1	1	1	1	2	0	1	2	1	0	1	0	0	0	0	0	1
577	1	1	1	0	0	0	1	1	0	1	0	0	0	0	0	0	1	1	2	0	2	1	0	2	0	0	0	0	2	2	0	1	1	1	0	2	1	0	2	0	0	0	0	0	0	0	0	1	0
578	1	1	2	1	0	0	2	0	0	0	2	1	0	0	0	0	2	0	0	1	0	0	0	2	0	2	0	2	0	0	2	0	2	1	2	1	1	0	1	1	1	1	1	0	1	0	0	0	0
579	0	1	1	0	0	0	1	1	0	1	0	0	0	0	0	0	2	1	1	1	1	1	0	2	0	1	0	0	2	1	0	0	0	2	0	2	2	0	1	1	1	0	0	0	0	1	0	0	0
580	0	2	0	1	0	0	1	0	2	2	0	0	0	0	0	0	1	0	0	1	0	1	1	1	0	0	0	0	2	1	0	0	2	1	2	0	1	0	1	1	1	0	0	0	1	0	0	1	1
581	0	2	1	0	0	0	2	0	0	0	0	1	1	1	1	0	0	0	2	0	0	1	1	2	0	0	1	0	2	2	0	2	2	0	2	0	1	0	1	1	1	0	0	0	1	2	0	0	1
582	0	0	2	0	0	0	1	0	2	2	0	0	0	0	0	0	0	0	1	1	1	1	1	1	1	1	0	0	2	2	1	1	2	2	0	2	0	0	0	2	2	0	0	0	0	1	0	0	0
583	0	0	2	0	1	1	1	0	1	1	1	1	1	1	1	0	2	1	1	1	0	0	1	1	0	1	0	1	1	0	1	1	2	1	1	1	1	0	0	2	2	0	0	0	1	0	1	1	2
584	0	2	0	0	0	0	2	1	0	1	1	1	1	1	1	0	1	1	1	1	1	1	1	1	1	1	0	0	2	1	0	1	1	1	0	2	1	0	0	1	1	0	0	0	0	2	0	0	1
585	1	1	2	1	0	0	1	1	1	1	0	2	2	2	2	0	0	0	2	0	0	0	0	2	0	1	1	1	2	1	0	1	1	1	1	1	0	0	1	1	1	0	1	0	1	1	0	0	1
586	1	1	1	0	0	0	0	0	0	0	1	0	0	0	0	0	1	0	1	1	1	1	0	2	0	0	0	1	1	0	2	1	2	0	0	2	2	0	0	1	1	0	0	0	1	0	0	0	0
587	1	0	2	0	1	1	1	0	0	0	1	0	0	0	0	0	0	0	0	2	0	1	0	2	0	1	0	0	2	2	0	2	2	1	0	2	2	0	0	2	2	1	0	0	1	0	0	0	0
588	1	1	1	0	0	0	1	0	1	1	0	1	1	1	1	0	0	0	1	0	1	0	0	2	0	1	0	2	1	0	2	0	1	1	0	2	1	0	0	0	0	1	0	0	2	0	0	0	0
589	0	1	1	1	0	0	0	0	2	2	0	0	0	0	0	0	2	0	0	2	0	1	0	2	0	0	0	0	2	2	0	1	1	1	1	1	2	0	1	0	0	0	0	1	0	0	1	0	2
590	0	0	2	1	0	0	2	0	0	0	0	0	0	0	0	0	1	0	0	1	0	1	1	1	1	1	0	0	2	1	2	0	2	2	0	2	2	0	1	1	1	1	0	0	1	0	0	0	0
591	0	1	1	0	0	0	1	0	0	0	1	0	0	0	0	0	2	2	2	0	0	1	0	2	0	2	0	1	2	0	1	2	2	0	1	1	2	0	0	1	1	1	0	0	2	0	0	0	0
592	1	2	0	0	0	0	1	0	0	0	2	0	2	1	1	0	1	1	2	0	1	1	1	1	0	0	1	0	2	1	0	1	1	1	0	2	2	0	2	0	0	0	0	0	0	0	0	0	1
593	0	1	1	0	0	0	2	1	0	1	1	1	1	1	1	0	2	1	2	0	1	0	0	2	0	0	1	0	1	0	1	1	2	2	0	2	1	0	0	1	1	0	0	1	0	0	0	1	0
594	1	1	1	0	0	0	1	0	0	0	1	0	0	0	0	0	1	1	0	2	0	0	0	2	0	0	0	0	1	1	1	0	2	2	0	2	1	0	0	2	2	0	0	0	1	0	0	0	2
595	1	2	0	0	0	0	0	0	1	1	1	0	2	1	1	0	2	0	0	2	0	0	1	1	0	0	0	0	2	1	2	0	2	1	0	2	1	0	1	1	1	0	0	0	0	0	0	0	1
596	0	2	1	1	0	0	1	1	1	2	0	1	1	1	1	0	1	1	1	1	0	1	0	2	0	2	0	2	2	1	2	0	1	2	0	2	0	0	0	2	2	0	0	0	1	0	0	0	0
597	1	1	2	0	0	0	2	1	0	1	0	0	1	1	1	0	1	0	1	1	1	0	0	2	0	1	0	0	2	2	1	0	0	1	2	1	0	0	0	2	2	0	0	0	0	1	1	0	1
598	1	2	1	1	0	0	2	1	0	1	0	2	2	2	2	0	1	0	1	1	1	1	1	1	1	1	0	0	2	2	1	0	1	1	1	1	2	0	0	2	1	1	0	0	1	1	0	0	1
599	1	1	2	1	0	0	2	0	0	0	2	0	1	0	0	0	2	1	0	2	1	1	1	1	1	1	0	0	2	1	0	0	2	0	1	1	0	0	0	2	2	0	1	0	1	1	0	0	1
600	1	2	1	1	0	0	2	0	0	0	2	1	2	1	1	1	1	1	1	1	1	0	0	2	0	0	0	0	2	1	1	0	0	2	0	2	1	0	0	0	0	0	0	1	0	0	0	0	0
601	0	1	2	1	0	0	1	0	1	1	1	0	0	0	0	0	1	0	1	1	1	1	0	2	0	1	0	0	1	1	1	1	1	2	0	2	1	0	0	2	2	0	0	2	0	1	0	0	0
602	0	1	1	1	0	0	0	0	2	2	0	0	0	0	0	0	0	0	0	1	0	0	0	2	0	1	0	0	2	2	1	1	2	0	0	2	1	0	1	1	1	0	0	2	0	1	0	0	1
603	0	1	1	0	1	1	0	0	2	2	0	0	0	0	0	0	0	1	0	2	0	2	0	2	0	0	0	0	2	2	1	1	2	1	1	1	1	0	0	1	1	0	0	0	0	0	0	0	2
604	1	2	0	1	0	0	0	0	1	1	0	0	0	0	0	0	1	1	1	0	1	0	0	2	0	1	0	0	2	1	1	0	1	2	0	2	2	0	0	1	1	0	1	0	1	1	0	0	1
605	1	2	0	1	0	0	1	0	0	0	0	0	0	0	0	0	1	1	1	1	0	1	0	2	0	1	0	0	1	1	2	1	2	0	1	1	0	0	0	2	2	1	0	1	0	1	0	0	1
606	0	2	0	1	0	0	2	0	0	0	1	0	1	0	0	1	1	0	2	0	1	0	0	2	0	2	0	1	2	2	1	2	2	0	1	1	1	1	0	0	0	0	0	0	0	2	0	2	2
607	1	2	0	0	0	0	2	1	0	1	0	0	0	0	0	0	2	2	0	1	0	1	0	2	0	0	0	0	1	1	2	2	2	0	1	1	2	0	0	1	1	0	1	0	0	0	0	0	0
608	1	2	0	0	0	0	0	0	1	1	1	0	1	1	1	0	2	1	1	1	0	0	2	0	0	0	0	1	2	0	1	2	1	1	1	1	2	0	1	2	2	0	0	1	0	1	0	0	0
609	1	0	2	1	0	0	1	0	2	2	0	0	1	0	1	0	0	0	0	1	0	0	0	2	0	1	0	0	2	0	1	0	0	2	0	2	1	0	0	1	1	0	1	0	1	0	0	0	1
610	1	2	0	1	0	0	2	0	0	0	0	1	1	1	1	0	1	0	1	1	1	0	0	2	0	1	1	2	2	1	1	0	0	2	0	2	2	1	0	0	0	0	0	1	0	1	0	0	1
611	1	1	2	0	0	0	0	0	2	2	0	1	0	0	0	0	1	0	1	1	1	0	0	2	0	1	0	1	1	0	1	1	2	0	1	1	1	0	0	2	2	0	0	0	0	0	1	0	2
612	1	1	1	1	0	0	1	1	0	1	0	0	0	0	0	0	2	2	0	1	0	0	0	2	0	2	0	0	2	1	0	2	2	1	0	2	2	0	2	0	0	1	1	0	1	0	1	1	2
613	1	1	2	0	0	0	1	0	0	0	0	2	2	2	2	0	2	2	0	2	0	1	1	1	1	0	0	0	2	0	0	0	2	2	0	2	1	1	0	1	1	0	0	0	0	1	0	0	2
614	0	0	1	0	0	0	2	0	0	0	1	1	2	1	1	0	2	0	1	1	1	0	0	2	0	1	0	1	2	1	2	0	1	0	1	1	0	0	0	2	2	0	0	0	0	0	0	0	0
615	0	1	1	0	0	0	1	0	1	1	1	1	1	1	1	0	2	1	0	1	0	0	0	2	0	0	0	0	1	1	0	0	1	2	0	2	0	0	1	1	1	1	1	0	1	0	0	0	0
616	0	1	1	1	0	0	2	1	0	1	0	2	2	2	2	0	1	0	1	1	1	1	0	2	0	1	0	0	2	2	2	1	2	1	1	1	2	0	1	0	0	0	0	0	0	0	1	0	1
617	0	1	1	0	1	1	1	0	1	1	0	0	0	0	0	0	0	0	1	0	1	0	0	2	0	1	1	1	2	1	0	1	1	1	0	2	1	0	0	1	1	1	0	0	0	1	0	0	0
618	0	2	1	0	0	0	0	0	0	0	1	0	0	0	0	0	1	1	2	0	1	0	2	0	0	0	0	1	1	1	2	0	1	1	1	1	2	0	1	1	1	1	0	1	1	1	0	0	1
619	1	1	1	0	0	0	0	0	2	2	0	0	0	0	0	0	2	0	1	1	1	0	0	2	0	0	0	0	1	1	1	0	1	0	2	0	0	0	1	1	1	0	0	0	0	0	1	1	2
620	0	2	0	0	0	0	2	0	0	0	0	0	1	1	1	0	1	1	0	0	0	1	0	2	0	0	0	0	2	2	0	2	1	1	1	1	2	0	0	1	1	0	0	0	1	1	0	0	2
621	0	0	2	0	0	0	0	0	2	2	0	0	0	0	0	0	1	1	1	1	0	1	0	2	0	1	0	1	1	1	1	2	1	1	1	1	1	0	1	1	1	0	1	0	1	0	0	0	0
622	0	0	2	1	0	0	2	0	0	0	2	1	1	1	1	0	0	1	1	1	1	0	0	2	0	0	0	0	2	1	0	1	2	1	1	1	1	1	0	1	1	0	0	0	0	1	0	0	1
623	0	0	1	0	0	0	1	0	0	0	1	0	1	0	0	0	2	0	0	2	0	1	0	2	0	1	0	0	1	1	1	0	1	2	0	2	0	0	1	0	0	0	0	1	1	1	0	0	1
624	1	2	1	0	0	0	1	0	1	1	0	0	1	1	1	0	1	0	0	1	0	0	0	2	0	0	1	0	1	0	1	1	2	2	0	2	1	0	1	1	1	0	1	0	1	1	0	0	0
625	0	1	1	0	1	1	0	0	2	2	0	1	1	1	1	0	1	1	1	0	0	0	0	2	0	2	0	0	2	1	1	0	1	2	0	2	2	0	2	1	0	0	0	0	1	0	0	0	0
626	0	1	1	1	1	1	1	1	0	1	0	0	1	0	0	1	2	2	2	0	0	0	0	2	0	1	0	0	2	2	0	0	1	2	2	0	0	0	1	1	1	1	0	0	1	1	0	0	0
627	1	0	2	0	2	2	1	0	1	1	0	0	0	0	0	0	1	0	0	2	0	1	0	2	0	0	0	0	2	2	0	0	2	1	1	1	1	0	1	2	1	0	0	0	0	0	0	1	1
628	1	1	1	0	0	0	1	0	0	0	1	2	1	1	1	0	0	0	0	2	0	2	1	1	1	1	0	0	2	1	1	1	2	2	0	2	2	0	2	0	0	0	1	0	2	0	0	0	1
629	0	2	1	2	0	0	1	0	1	1	0	1	2	1	1	0	1	0	1	1	1	0	0	2	0	1	0	1	1	1	2	1	1	2	0	2	1	0	0	2	2	0	0	0	0	0	0	0	0
630	1	1	1	1	0	0	0	0	2	2	0	0	0	0	0	1	0	0	0	2	0	0	1	1	1	0	1	0	2	1	0	1	2	1	1	1	0	0	0	2	2	0	1	0	1	1	0	0	0
631	1	1	2	0	0	0	1	0	2	2	0	0	1	0	1	0	2	1	0	2	1	0	0	2	0	2	0	1	1	1	2	1	1	1	1	1	1	0	0	2	2	0	1	0	1	2	0	0	0
632	1	2	1	0	0	0	2	1	0	1	1	0	1	0	0	0	2	1	1	1	0	0	1	1	0	0	0	0	2	1	2	1	2	0	1	0	1	0	0	1	1	0	2	0	1	1	1	0	2
633	0	1	2	0	1	1	1	1	0	1	0	0	0	0	0	0	1	0	0	1	0	1	1	1	1	1	1	1	1	0	1	0	1	0	2	0	2	1	0	1	1	0	0	0	0	1	0	0	0
634	1	1	2	2	0	0	1	1	1	2	0	0	1	0	0	1	0	0	2	0	1	0	0	2	0	1	0	0	2	1	0	0	0	2	0	2	2	1	0	1	1	0	2	0	2	1	0	0	0
635	0	2	0	0	0	0	1	1	1	2	0	1	1	1	1	0	2	2	0	1	0	0	1	1	0	1	0	0	2	0	0	0	1	1	0	2	1	0	0	2	2	0	0	0	0	0	0	1	2
636	0	1	2	1	0	0	0	0	2	2	0	0	1	1	1	0	1	0	1	0	1	1	0	2	0	0	0	0	2	1	0	0	1	2	0	2	0	0	0	1	1	0	0	0	0	0	0	2	2
637	0	1	2	0	1	1	1	0	1	1	1	0	0	0	0	0	1	1	0	1	0	1	0	2	0	1	0	0	2	2	0	1	2	0	2	0	1	0	0	0	0	0	0	0	0	1	0	0	2
638	1	0	2	0	0	0	1	1	1	2	0	2	2	2	2	0	1	0	1	1	1	2	1	1	1	1	0	0	2	1	0	2	2	0	2	0	1	0	1	1	1	0	0	1	0	0	0	0	0
639	0	1	2	1	0	0	0	0	2	2	0	0	1	0	1	0	1	1	0	2	0	0	0	2	0	0	0	0	2	1	0	0	2	1	1	1	0	0	0	2	2	0	1	0	1	1	0	0	1
640	0	2	0	0	0	0	1	0	1	1	1	0	1	0	0	1	1	1	2	0	2	0	0	2	0	2	0	0	2	1	1	0	2	1	0	2	1	0	0	1	1	1	0	1	0	1	0	0	1
641	1	2	1	0	0	0	0	0	1	1	0	1	2	1	2	0	2	1	0	2	0	2	0	2	0	0	0	0	2	0	1	0	0	2	0	2	1	0	1	1	1	0	0	0	1	1	0	0	1
642	0	1	2	1	0	0	1	1	1	2	0	0	1	0	0	1	1	0	1	1	0	0	0	2	0	0	0	1	2	1	0	0	2	1	1	1	1	0	0	2	2	0	0	0	2	2	0	1	1
643	0	2	1	0	0	0	1	0	1	1	1	1	1	1	1	0	1	0	1	0	1	0	0	2	0	0	0	2	1	0	2	1	2	0	1	0	1	0	2	0	0	0	0	0	1	0	0	0	1
644	1	0	2	0	1	1	0	0	0	0	1	0	0	0	0	0	0	0	0	1	0	0	0	2	0	1	1	0	2	1	0	0	1	0	1	1	1	0	1	1	1	0	0	0	0	1	0	0	0
645	1	2	1	0	0	0	1	0	0	0	2	0	0	0	0	0	1	1	1	1	0	1	0	2	0	1	0	0	1	1	1	1	1	1	1	1	2	0	1	1	1	1	0	1	0	1	0	0	0
646	0	0	1	0	0	0	1	0	0	0	1	0	1	1	1	0	2	1	0	2	0	0	0	2	0	0	0	1	2	0	1	2	2	1	0	2	0	0	0	2	2	0	0	0	0	1	0	0	0
647	0	1	1	0	0	0	2	0	0	0	0	1	0	0	0	0	0	1	0	2	0	0	0	2	0	0	0	0	2	2	0	0	2	1	1	1	0	0	0	2	2	1	0	0	1	1	0	1	1
648	1	0	2	0	0	0	1	0	0	0	0	1	2	1	1	1	0	0	2	0	0	0	0	2	0	2	0	0	1	1	1	1	1	1	1	1	2	0	0	1	1	0	0	0	0	0	0	0	0
649	1	1	1	0	0	0	1	0	1	1	1	0	0	1	1	0	1	1	0	2	0	0	0	2	0	1	0	0	2	1	1	2	2	2	0	2	1	0	1	1	1	0	0	0	0	2	0	0	1
650	0	1	2	0	0	0	2	0	1	1	0	0	1	0	0	1	0	0	0	2	0	0	0	2	0	0	0	0	2	2	1	1	1	1	0	2	1	0	0	2	2	0	0	0	0	1	0	1	1
651	0	0	2	1	0	0	1	0	1	1	0	0	1	0	0	0	0	0	0	0	0	0	1	1	1	1	0	1	2	1	1	0	1	2	0	2	1	1	0	0	0	0	0	0	1	1	0	0	2
652	1	2	0	1	0	0	1	0	0	0	1	0	0	0	0	0	1	0	1	1	1	0	0	2	0	0	0	0	2	2	0	1	1	2	1	2	2	1	0	0	0	0	0	0	0	1	0	0	0
653	0	1	1	1	0	0	0	0	1	1	0	0	0	0	0	0	2	1	0	2	1	1	0	2	0	2	0	1	2	0	1	2	2	1	0	2	1	0	0	2	2	1	0	0	1	0	0	0	1
654	1	0	1	0	0	0	1	0	1	1	1	0	0	0	0	0	0	0	0	2	0	0	0	2	0	2	0	0	2	1	1	1	1	1	1	1	2	0	2	0	0	0	0	0	0	0	0	0	0
655	1	1	1	1	1	1	1	1	0	1	0	0	0	0	0	0	1	1	0	2	0	0	0	2	0	0	0	1	1	1	1	0	1	2	0	2	0	0	0	2	2	0	0	1	0	0	1	0	1
656	1	1	2	1	0	0	0	0	1	1	1	0	1	0	0	0	2	1	0	2	0	0	0	2	0	1	0	2	2	1	1	0	0	2	1	1	1	0	2	0	0	0	1	0	1	0	0	0	0
657	1	1	1	0	1	2	1	1	1	2	0	1	2	1	1	1	1	1	2	0	1	0	0	2	0	1	0	1	2	1	2	1	2	0	2	0	0	0	0	2	2	0	0	0	0	0	0	0	1
658	0	1	1	1	0	0	2	0	1	1	0	1	2	1	1	0	1	0	1	1	0	0	0	2	0	1	0	1	2	1	0	2	1	0	2	0	2	0	1	0	0	1	0	0	1	0	1	1	2
659	1	2	1	0	0	0	1	1	1	2	0	1	1	1	1	0	1	1	0	1	0	0	0	2	0	2	0	0	2	1	0	0	2	1	2	1	2	0	1	0	0	0	0	1	0	0	0	0	0
660	0	2	0	0	0	0	0	0	2	2	0	0	0	0	0	0	0	0	1	1	1	0	1	1	1	0	0	0	2	2	0	1	2	0	1	1	1	0	1	1	1	0	1	0	1	1	0	0	0
661	0	1	1	0	1	2	0	0	1	1	1	0	1	1	1	0	1	1	1	1	1	1	0	2	0	1	0	0	2	1	1	2	2	0	2	0	0	0	0	2	2	0	1	0	1	0	0	1	2
662	0	1	0	0	0	0	0	0	1	1	0	1	2	1	1	1	1	0	1	1	1	0	0	2	0	1	0	0	2	2	0	1	2	1	0	2	2	0	2	1	0	0	0	1	0	0	0	1	2
663	0	1	2	0	1	1	1	1	0	1	0	0	1	0	0	0	0	0	0	1	0	1	1	1	1	0	0	1	1	1	1	0	1	0	2	1	2	0	2	0	0	0	1	0	1	0	0	1	1
664	1	1	2	0	0	0	0	0	2	2	0	0	1	0	0	0	2	0	0	2	0	0	0	2	0	1	0	1	2	0	1	1	1	1	1	1	1	1	0	1	0	0	0	0	1	1	0	0	1
665	0	1	1	1	0	0	2	0	1	1	0	0	0	0	0	1	1	0	0	2	0	0	1	1	0	1	0	0	1	0	1	0	1	1	1	1	2	0	1	2	1	0	0	1	0	1	0	0	1
666	0	1	2	1	0	0	1	0	2	2	0	0	1	0	0	1	1	1	0	0	0	1	1	1	1	1	0	0	2	2	1	2	1	1	0	2	1	1	0	0	0	0	1	0	1	1	0	0	1
667	0	2	1	0	0	0	1	1	1	2	0	0	1	0	0	0	1	1	0	1	0	0	0	2	0	0	0	1	2	2	0	0	1	2	0	2	1	0	2	0	0	1	0	0	0	1	1	0	1
668	1	1	1	1	1	1	1	2	0	2	0	1	2	2	2	0	2	1	1	1	1	1	2	0	1	1	0	1	2	1	0	0	0	0	1	1	0	0	1	1	1	0	0	1	1	1	0	0	1
669	0	1	1	0	1	1	1	0	1	1	0	0	1	1	1	0	1	1	0	1	0	1	0	2	0	0	0	1	1	0	2	1	2	0	1	1	0	0	0	1	1	1	1	0	1	0	0	0	0
670	0	2	1	1	0	0	1	0	1	1	0	1	1	1	1	0	2	1	0	2	0	0	0	2	0	2	1	1	2	1	0	0	0	0	1	1	0	0	0	1	1	0	0	1	0	0	1	0	1
671	0	1	2	1	0	0	1	0	0	0	0	1	1	2	1	0	2	2	0	1	0	0	0	2	0	2	0	1	2	1	0	0	0	2	1	1	1	0	0	1	1	0	0	0	1	0	0	0	2
672	1	2	1	0	0	0	2	0	0	0	2	1	0	0	0	0	2	1	0	2	1	1	1	1	1	0	0	0	2	1	1	1	2	0	0	2	2	0	1	1	1	0	0	0	1	0	1	0	1
673	0	1	0	1	0	0	2	0	0	0	1	2	2	2	2	0	2	1	1	1	0	0	0	2	0	1	0	0	2	1	0	1	1	0	0	1	1	0	1	1	1	0	0	0	1	0	1	0	1
674	0	1	2	1	0	0	1	1	1	2	0	0	0	0	0	0	1	1	1	1	1	1	0	2	0	1	0	0	2	1	0	1	1	2	0	2	1	0	1	1	1	0	0	0	0	0	0	0	0
675	1	2	1	0	0	0	2	0	0	0	1	0	2	1	1	0	0	0	1	1	1	0	0	2	0	1	0	1	2	2	0	2	2	2	0	2	1	0	1	1	1	0	0	0	1	0	0	0	1
676	1	2	0	0	0	0	2	1	0	1	1	1	1	1	1	0	0	0	0	2	1	0	0	2	0	1	0	0	2	1	1	0	2	2	0	2	2	0	1	1	1	0	0	0	0	1	0	0	0
677	0	1	1	1	0	0	0	0	2	2	0	1	2	2	2	0	2	0	1	1	1	0	0	2	0	2	0	2	1	1	2	0	1	1	1	1	1	0	0	2	2	1	0	0	1	1	0	0	2
678	0	1	1	0	0	0	0	0	1	1	0	1	1	1	2	0	0	0	1	1	1	2	1	1	1	1	1	1	2	1	0	1	0	2	0	2	1	0	0	1	1	0	0	0	0	0	0	0	1
679	1	0	2	0	2	2	1	1	1	1	0	2	1	1	1	0	1	0	1	1	1	0	0	2	0	2	0	1	2	0	1	1	2	1	1	1	1	0	0	2	2	0	0	0	0	1	0	0	1
680	0	0	2	0	0	0	2	0	0	0	2	0	0	0	0	0	1	0	0	2	0	0	0	2	0	1	1	1	2	1	0	2	2	0	1	1	2	0	1	1	0	1	0	1	0	1	0	0	0
681	0	1	2	1	0	0	2	1	0	1	1	0	0	0	0	0	2	1	1	1	1	0	1	1	1	2	0	0	2	1	0	0	1	2	0	2	2	0	2	0	0	0	1	0	0	0	2	0	2
682	1	1	1	0	0	0	1	0	0	0	0	0	0	0	0	0	1	0	1	0	1	0	0	2	0	2	0	0	2	1	0	0	2	1	1	1	0	0	0	2	2	0	0	0	0	1	0	0	1
683	1	1	1	0	0	0	1	0	1	1	0	0	0	0	0	0	0	0	1	0	1	0	1	1	1	1	1	1	2	0	1	1	2	0	0	2	1	0	2	0	0	0	0	0	1	0	0	0	0
684	1	0	2	0	1	1	1	0	0	0	2	2	1	1	1	0	1	0	0	2	0	2	1	1	1	1	0	0	2	2	0	0	0	0	1	1	2	0	1	2	0	0	0	1	0	1	1	0	1
685	1	2	1	0	0	0	1	1	1	2	0	1	1	1	1	0	1	1	1	1	0	0	1	1	1	2	0	0	2	1	2	0	0	2	0	2	1	0	0	2	2	0	0	0	0	2	0	0	1
686	0	1	1	0	0	0	1	0	1	1	0	0	0	0	0	0	1	2	1	1	1	0	0	2	0	0	0	2	2	2	0	2	1	1	1	1	2	0	1	0	0	0	0	0	2	1	0	0	1
687	1	1	2	1	0	0	1	0	0	0	0	0	0	0	0	0	1	1	0	1	0	1	1	1	0	1	0	0	2	1	1	1	1	2	0	2	1	0	2	0	0	0	0	0	1	1	0	0	2
688	1	0	2	0	1	1	1	0	0	0	1	0	1	0	0	1	1	0	0	1	0	0	1	1	0	2	0	1	2	1	2	0	1	2	1	2	1	0	0	2	2	0	1	0	1	0	0	0	1
689	0	2	0	1	0	0	2	0	0	0	1	1	2	2	2	0	1	1	0	1	0	1	0	2	0	2	0	1	1	1	1	0	1	1	1	1	2	0	1	0	0	0	1	0	1	1	0	0	1
690	1	1	2	0	0	0	1	0	1	1	0	0	0	0	0	0	0	0	0	2	0	0	0	2	0	1	0	0	2	1	0	1	2	1	1	1	1	0	0	2	2	0	0	0	2	1	0	0	0
691	1	0	2	0	0	0	1	0	0	0	0	1	0	0	0	0	1	0	1	1	1	0	1	1	1	2	0	0	2	2	0	1	2	1	2	2	2	0	2	1	0	0	0	0	0	0	1	0	2
692	0	2	1	1	0	0	1	0	1	1	0	1	1	1	1	0	2	1	0	2	1	0	1	1	0	1	0	0	1	1	2	1	2	0	1	1	1	0	0	1	1	0	0	0	1	0	0	0	1
693	0	1	1	1	0	0	1	1	1	2	0	1	2	1	1	0	0	0	1	1	1	0	1	1	0	0	1	0	2	1	0	0	1	1	1	1	1	0	0	2	2	0	1	0	1	2	0	0	1
694	0	1	2	0	1	1	2	0	1	1	0	0	1	0	0	0	1	1	1	0	1	0	0	2	0	2	0	0	2	1	0	1	2	2	0	2	1	1	0	0	0	0	0	0	2	1	0	0	1
695	0	2	0	0	0	0	0	0	2	2	0	1	2	1	1	0	0	1	0	2	0	1	1	1	1	1	0	1	2	0	1	0	1	1	1	1	2	0	2	0	0	0	1	0	1	2	0	0	0
696	0	0	2	0	0	0	0	0	2	2	0	0	1	1	1	0	0	0	1	1	1	0	0	2	0	2	0	0	2	2	1	1	2	0	2	1	1	0	0	1	1	0	0	0	0	2	0	1	2
697	1	0	2	1	0	0	1	2	0	2	0	0	1	2	2	0	0	0	1	1	1	0	0	2	0	1	0	0	2	1	0	0	2	0	2	1	1	0	0	1	1	0	0	0	1	0	0	0	0
698	1	1	1	0	0	0	2	1	0	1	1	1	1	1	1	0	1	0	0	2	0	0	0	2	0	1	0	0	1	1	0	1	1	1	2	1	2	0	2	0	0	1	0	0	0	1	0	1	1
699	0	1	2	0	0	0	2	0	1	1	1	1	1	1	1	0	1	1	2	0	1	0	0	2	0	1	0	1	2	1	1	1	1	1	0	2	1	0	0	1	1	0	1	0	0	1	0	0	2
700	1	1	2	1	0	0	1	0	1	1	0	0	2	1	2	0	1	1	1	1	0	1	0	2	0	0	0	1	1	1	1	0	1	1	1	1	1	0	1	1	1	0	1	0	1	0	0	0	0
701	0	1	1	1	0	0	1	0	0	0	1	1	1	0	0	0	2	1	0	2	0	0	0	2	0	1	0	0	2	1	0	0	1	2	1	1	1	0	0	0	0	0	0	0	0	0	0	0	0
702	0	1	2	0	0	0	2	0	1	1	1	1	1	1	1	0	1	1	0	2	0	0	0	2	0	1	0	1	1	1	1	0	0	0	1	1	0	0	0	1	1	1	0	1	2	1	0	0	0
703	1	2	2	0	1	1	0	0	0	0	1	0	0	0	0	0	1	0	0	1	0	0	0	2	0	1	0	0	1	1	0	2	2	0	1	1	2	0	2	1	1	0	0	0	1	0	0	0	0
704	1	2	0	0	0	0	1	0	2	2	0	0	1	1	1	0	1	1	0	2	0	0	1	1	0	0	0	0	2	1	0	0	0	0	1	1	1	1	0	0	0	1	0	0	2	0	0	0	0
705	1	1	2	1	0	0	0	0	1	1	1	1	1	1	1	0	0	0	1	1	1	0	0	2	0	1	0	0	1	0	1	0	0	1	1	1	2	1	1	0	0	0	0	0	0	1	0	1	1
706	0	0	2	0	1	1	1	0	0	0	1	0	0	0	0	0	2	2	2	0	2	0	0	2	0	1	0	1	2	1	0	1	1	1	1	1	2	0	0	2	1	1	0	0	1	0	1	0	1
707	1	0	2	0	1	1	0	0	1	1	0	1	2	2	2	0	0	0	0	1	0	0	0	2	0	0	0	0	1	1	2	1	2	1	2	2	2	0	2	0	0	0	0	0	1	1	0	0	1
708	1	0	2	1	1	1	0	0	2	2	0	0	1	0	0	1	2	1	1	1	0	1	1	1	1	1	1	1	2	0	1	0	2	1	1	1	2	0	2	1	0	0	0	0	1	0	0	0	0
709	1	0	2	0	0	0	0	0	2	2	0	1	1	1	1	0	1	1	0	2	0	0	0	2	0	0	0	0	2	2	0	0	1	1	1	1	1	0	1	1	1	0	0	0	0	1	0	0	1
710	1	2	1	0	0	0	2	1	0	1	1	2	2	2	2	0	1	1	1	0	0	0	0	2	0	1	0	0	1	1	1	0	0	2	0	2	1	0	0	1	1	0	0	0	0	2	0	0	1
711	0	0	2	0	0	1	1	0	0	0	1	1	1	1	1	0	1	1	1	0	1	0	1	1	1	1	0	0	1	0	1	2	1	0	2	0	1	0	1	1	1	0	0	1	0	0	0	0	1
712	1	1	1	1	1	1	1	0	1	1	0	1	1	1	1	0	1	0	0	1	0	0	2	0	0	1	0	1	1	0	1	1	1	1	1	1	2	0	1	1	0	0	0	0	0	1	1	1	2
713	1	2	1	1	0	0	1	0	1	1	0	0	1	0	0	1	1	0	0	1	0	0	0	2	0	0	0	1	2	2	0	2	1	1	1	1	2	0	0	2	1	0	0	0	0	2	1	1	2
714	1	0	2	0	0	0	1	0	0	0	1	1	1	1	1	0	0	0	0	2	0	1	0	2	0	1	0	0	1	1	1	1	2	1	1	1	0	0	0	2	2	0	0	0	0	0	0	0	1
715	1	1	2	1	1	1	2	0	0	0	2	1	2	2	2	0	1	1	0	1	1	1	1	1	1	0	0	0	2	2	0	0	1	1	1	1	1	0	0	0	0	0	1	0	1	0	0	0	0
716	0	1	2	1	0	0	1	0	0	0	1	0	0	0	0	0	1	0	0	2	0	1	0	2	0	1	0	0	2	0	0	2	1	1	1	1	2	0	1	0	0	0	0	2	0	2	0	0	0
717	0	1	1	1	0	0	2	0	0	0	0	0	0	0	0	0	0	0	2	0	1	1	0	2	0	1	0	0	2	2	1	0	1	1	1	1	0	0	1	1	1	2	0	0	1	0	0	0	2
718	1	1	2	2	0	0	2	1	0	2	1	0	2	1	1	0	1	0	0	2	0	0	1	1	0	1	0	0	1	1	2	0	1	1	1	1	0	0	1	0	0	1	0	0	1	0	0	2	2
719	1	2	0	0	0	0	1	0	1	1	0	0	0	0	0	0	1	1	1	1	0	1	0	2	0	1	0	0	2	2	0	0	1	1	0	2	1	0	0	2	2	0	0	0	0	0	0	0	1
720	1	1	1	0	1	2	0	0	2	2	0	0	0	0	0	0	0	0	0	2	1	1	0	2	0	0	0	1	1	0	1	2	1	2	0	2	1	0	2	0	0	0	1	0	1	1	1	1	2
721	0	2	0	1	0	0	1	1	1	2	1	0	0	0	0	0	1	0	1	1	1	1	0	2	0	0	0	0	2	2	0	0	1	1	1	1	2	0	2	1	0	0	0	0	0	1	0	0	0
722	0	1	1	0	0	0	1	0	1	1	0	1	1	1	1	0	1	1	2	0	2	0	0	2	0	1	0	1	2	0	1	0	1	0	1	1	1	0	0	2	2	0	0	0	0	1	0	0	1
723	1	1	1	0	0	1	2	1	0	1	1	0	0	0	0	0	0	0	1	1	1	0	0	2	0	0	0	0	2	2	0	1	2	0	2	0	2	0	1	2	1	0	0	0	0	2	0	2	2
724	1	0	2	0	2	2	1	0	0	0	1	1	0	0	0	0	2	1	2	0	1	0	0	2	0	0	0	0	1	0	1	0	0	1	2	1	1	0	0	2	2	0	0	0	1	1	0	0	1
725	1	1	1	0	0	0	0	0	2	2	0	0	0	0	0	0	1	1	1	1	0	0	0	2	0	1	0	1	2	1	2	1	1	1	0	2	1	0	0	2	2	1	0	0	0	1	0	0	1
726	1	1	1	0	0	0	0	0	2	2	0	0	0	0	0	0	2	1	1	1	1	0	1	1	0	2	0	0	2	1	0	0	2	0	2	0	1	0	2	0	0	0	1	0	2	2	1	0	1
727	1	1	1	0	0	0	1	1	1	2	0	1	2	1	1	0	2	1	1	1	1	1	1	1	1	2	1	1	2	1	0	0	0	0	1	1	0	0	0	1	1	0	0	0	0	0	0	1	1
728	0	1	1	1	0	0	1	0	2	2	0	0	0	0	0	0	2	1	1	1	0	0	0	2	0	2	0	2	2	2	0	0	2	0	1	2	2	0	1	1	1	1	1	0	1	0	0	0	1
729	1	2	1	1	0	0	0	0	1	1	0	1	1	0	0	0	1	1	0	2	0	0	0	2	0	2	0	2	2	1	1	0	0	2	0	2	0	0	0	2	2	0	0	0	0	0	1	0	2
730	1	1	1	0	0	0	0	0	2	2	0	0	0	0	0	0	2	0	1	1	1	0	0	2	0	1	0	1	2	0	1	2	2	1	0	2	2	0	1	1	1	0	2	0	2	0	0	1	1
731	0	2	0	0	0	0	1	0	0	0	1	0	0	0	0	1	2	1	0	2	1	0	0	2	0	2	0	1	2	2	0	0	0	0	1	1	2	0	1	2	1	0	1	0	1	0	0	0	1
732	1	0	2	1	0	0	1	0	1	1	0	0	1	1	1	0	1	1	0	2	0	0	0	2	0	1	1	2	2	1	1	0	1	2	1	2	1	0	0	1	1	0	0	1	1	1	0	0	2
733	1	2	2	0	1	1	0	0	2	2	0	1	1	1	1	0	0	0	2	0	1	1	0	2	0	0	0	1	2	1	0	0	2	1	1	1	1	0	1	2	1	1	1	0	1	0	0	0	1
734	0	1	1	0	0	0	1	0	0	0	1	1	2	1	1	0	1	1	1	0	1	0	0	2	0	0	0	0	2	2	0	0	2	2	1	1	0	0	0	1	1	0	0	0	1	1	0	0	1
735	1	1	1	0	0	0	1	1	1	2	0	1	2	1	1	0	0	0	1	1	1	0	0	2	0	2	0	0	1	1	0	0	1	1	0	1	0	0	0	2	2	0	0	0	0	0	1	1	2
736	1	1	1	1	0	0	1	0	0	0	1	1	0	0	0	0	0	0	0	1	0	0	0	2	0	0	1	0	2	2	0	0	2	0	2	0	2	0	0	1	1	0	0	1	0	0	0	0	0
737	0	1	2	1	0	0	1	1	1	2	0	0	0	0	0	0	1	1	1	1	1	1	1	1	1	1	0	0	2	2	1	0	0	2	0	2	1	0	1	1	1	0	1	0	1	2	0	0	0
738	1	2	1	0	0	0	1	0	0	0	1	1	1	1	1	0	1	1	0	2	0	0	0	2	0	1	0	1	2	1	1	0	1	0	2	0	0	0	0	1	1	0	1	0	1	0	0	0	1
739	1	2	1	0	0	0	2	0	0	0	0	0	2	1	2	0	1	1	0	2	0	0	0	2	0	1	0	0	2	2	0	0	2	1	0	2	2	0	2	1	1	1	0	0	2	0	0	0	1
740	1	1	1	0	0	0	2	0	0	0	0	1	1	1	1	0	1	1	0	2	0	1	1	1	1	1	0	0	2	2	1	1	1	1	1	1	1	0	0	2	1	0	1	0	1	0	0	0	1
741	0	1	1	0	0	0	0	0	2	2	0	0	0	0	0	0	1	0	1	1	1	0	0	2	0	2	0	1	2	1	2	1	0	2	0	2	1	0	0	1	1	0	0	0	0	1	1	0	1
742	1	2	0	1	0	0	0	0	1	1	0	0	2	0	0	1	2	0	1	1	1	0	0	2	0	1	0	1	2	1	0	1	1	2	1	2	2	0	0	1	1	1	0	0	1	1	0	0	1
743	0	2	0	0	0	0	1	0	2	2	0	1	2	2	2	0	1	0	1	1	1	1	0	2	0	1	0	0	1	1	1	0	1	2	0	2	1	0	1	1	1	0	0	0	0	0	1	0	2
744	0	1	1	0	0	1	1	0	1	1	1	0	0	0	0	0	1	0	0	2	0	1	0	2	0	0	0	0	1	1	2	1	1	1	1	1	0	0	0	1	1	0	1	0	1	1	0	0	0
745	1	2	1	1	0	0	2	0	0	0	1	0	0	0	0	0	1	1	0	0	0	0	0	2	0	1	0	1	2	0	1	1	1	1	1	1	2	0	0	0	0	0	1	0	0	0	0	0	0
746	1	0	2	0	1	1	0	0	1	1	0	1	1	1	1	0	1	0	2	0	1	0	0	2	0	2	0	0	2	1	1	0	1	1	0	2	2	0	0	1	1	0	1	0	1	2	0	0	1
747	1	2	0	0	0	0	2	0	0	0	2	0	0	0	0	0	0	0	0	2	0	0	0	2	0	1	0	0	2	1	1	0	0	2	1	1	0	0	0	2	2	0	0	0	1	2	0	0	2
748	0	1	1	0	0	0	1	1	0	1	0	0	0	0	0	0	2	1	1	1	1	1	0	2	0	1	0	0	2	1	2	0	2	2	1	1	2	0	2	0	0	0	0	0	0	1	0	0	0
749	0	0	2	0	1	1	0	0	2	2	0	0	0	0	0	0	1	1	1	1	0	2	0	2	0	0	1	1	2	2	0	0	2	2	0	2	1	0	1	1	1	0	0	0	0	0	0	1	1
750	1	0	2	1	0	0	0	0	1	1	0	0	0	0	0	0	2	0	0	2	0	0	0	2	0	0	0	0	2	1	2	0	1	1	1	1	1	0	2	0	0	1	0	1	1	0	0	0	0
751	1	1	1	0	1	1	2	0	0	0	0	0	0	0	0	0	1	1	1	1	1	0	1	1	0	0	0	0	2	1	0	0	0	0	1	1	1	1	0	1	1	0	0	0	0	1	1	0	1
752	0	1	2	0	0	0	0	0	1	1	1	1	1	1	1	0	1	0	1	0	1	0	0	2	0	1	0	0	2	2	0	1	2	1	1	1	2	0	1	2	1	0	0	1	0	1	0	0	1
753	1	1	1	0	0	0	2	0	0	0	2	0	1	0	0	1	0	0	1	1	0	2	1	1	1	1	0	1	2	2	0	1	1	1	0	2	1	0	0	1	1	0	0	0	1	0	0	1	2
754	0	1	2	1	0	0	1	0	1	1	0	1	2	1	1	0	2	0	0	2	0	0	1	1	0	1	0	1	1	1	2	1	1	2	0	2	1	0	1	1	1	0	1	0	0	1	0	0	1
755	1	2	0	0	0	0	1	1	1	2	0	0	2	2	2	0	2	2	2	0	0	1	0	2	0	1	0	0	2	2	1	0	1	1	1	1	1	0	0	1	1	0	1	0	1	0	0	0	1
756	1	0	2	1	0	0	1	0	0	0	1	0	0	0	0	0	0	0	0	1	0	1	0	2	0	1	0	0	2	1	0	1	2	0	0	2	2	0	0	1	1	0	0	1	0	1	0	0	0
757	0	1	2	1	0	0	1	0	1	1	0	0	2	0	0	1	1	0	0	2	0	0	0	2	0	1	0	0	2	0	0	1	1	2	1	2	1	0	2	0	0	0	0	0	0	1	0	1	1
758	1	0	2	0	0	0	1	0	0	0	1	1	1	0	0	0	0	1	0	2	0	0	0	2	0	2	0	1	2	0	1	1	1	1	2	1	1	0	0	0	0	2	0	0	1	0	0	0	1
759	0	1	1	1	1	1	0	0	1	1	1	0	0	0	0	0	2	2	1	1	1	0	0	2	0	0	0	0	2	2	0	0	0	2	0	1	2	0	1	1	1	0	0	1	0	1	0	0	2
760	1	0	2	1	0	0	1	0	1	1	1	0	1	0	0	0	1	1	2	0	1	0	0	2	0	2	0	1	2	1	2	1	1	0	1	1	0	0	0	2	2	1	0	0	0	0	1	0	2
761	1	1	1	0	1	1	1	0	0	0	2	0	0	0	0	0	0	0	1	1	0	0	0	2	0	2	0	0	2	1	0	0	0	2	0	2	1	0	0	1	1	0	0	1	0	1	0	0	0
762	1	1	1	0	1	1	1	0	1	1	0	0	0	0	0	0	1	1	0	2	0	0	0	2	0	1	0	0	2	2	0	1	0	1	1	1	0	0	1	1	1	0	1	0	0	1	1	0	1
763	1	1	1	0	1	1	2	0	0	0	0	0	0	0	0	0	2	1	1	1	0	0	0	2	0	1	0	1	2	1	2	0	0	2	0	2	1	0	0	1	1	0	1	0	0	0	2	0	2
764	1	2	0	0	0	0	1	1	1	2	0	0	1	1	1	0	1	0	0	2	0	0	0	2	0	1	0	0	2	0	0	1	1	1	1	1	2	0	0	1	1	0	1	0	0	0	0	0	1
765	1	2	0	0	0	0	2	0	1	1	1	1	1	2	1	0	1	1	1	0	0	1	0	2	0	0	0	0	2	0	0	2	2	0	2	0	0	0	0	2	2	0	0	0	0	1	1	0	2
766	0	1	1	0	0	0	1	0	1	1	0	0	0	0	0	1	0	0	1	0	1	0	0	2	0	2	0	0	2	2	0	1	1	1	1	1	1	0	0	2	2	0	1	0	0	0	0	0	1
767	0	2	0	0	0	0	1	1	0	1	0	0	0	0	0	0	1	0	1	1	0	0	0	2	0	2	1	0	1	0	1	1	1	0	2	0	1	0	1	2	1	0	0	0	1	0	0	0	1
768	1	1	2	1	0	0	1	0	0	0	1	1	1	0	0	0	0	0	0	1	0	0	0	2	0	1	0	1	2	1	2	0	0	2	0	2	1	0	0	2	2	0	0	0	0	1	1	0	1
769	0	1	1	0	0	0	2	1	0	1	1	0	2	1	1	1	2	2	0	2	0	0	0	2	0	0	0	0	2	1	0	0	2	1	1	1	1	0	0	2	2	0	1	0	1	0	0	2	2
770	0	0	2	0	0	0	2	0	2	2	0	0	1	0	0	0	0	0	1	1	1	0	0	2	0	1	0	0	2	2	0	0	1	0	1	1	1	0	0	1	1	0	1	1	1	2	0	0	1
771	0	1	1	0	0	0	0	0	2	2	0	1	1	0	0	0	0	0	1	0	1	0	0	2	0	2	0	1	2	1	1	0	0	2	0	1	0	0	0	2	2	0	0	2	0	2	0	0	0
772	1	0	2	1	0	0	1	0	0	0	0	1	1	1	1	0	1	0	0	2	0	0	0	2	0	2	0	0	2	1	0	1	1	1	2	1	1	0	0	0	0	0	2	0	2	0	0	0	1
773	1	2	0	0	0	0	0	0	2	2	0	1	1	1	1	0	1	0	1	0	1	1	1	1	0	1	0	0	2	1	1	0	2	1	0	2	0	0	0	1	1	0	1	0	1	0	0	0	1
774	1	0	2	0	2	2	1	0	0	0	1	0	2	1	1	1	0	0	2	0	1	0	0	2	0	0	0	0	1	1	0	2	1	2	0	2	2	0	2	0	0	0	2	0	2	1	0	0	1
775	0	2	0	0	0	0	0	0	1	1	1	0	0	0	0	0	1	1	0	1	1	0	2	0	0	1	0	0	2	1	2	0	0	2	1	1	0	0	0	1	1	0	1	0	1	0	0	2	2
776	1	1	1	1	1	1	1	0	1	1	2	0	1	0	0	0	2	0	0	2	0	1	1	1	0	1	0	1	2	2	0	0	2	1	2	1	0	0	0	2	2	0	0	0	2	1	0	0	1
777	0	1	1	1	0	0	2	0	1	1	1	0	0	0	0	0	2	1	0	2	0	0	0	2	0	2	1	1	2	2	0	1	1	1	0	2	1	0	0	1	1	0	1	0	1	0	0	0	1
778	0	2	0	0	0	0	1	1	0	1	0	0	0	0	0	0	1	1	1	0	1	1	0	2	0	0	0	0	1	1	1	0	2	0	1	2	1	1	0	1	1	0	0	0	0	0	0	0	0
779	1	2	1	1	0	0	0	0	1	1	0	1	0	0	0	0	1	0	1	1	0	1	0	2	0	1	0	0	2	2	0	2	1	2	0	2	2	1	0	0	0	0	0	0	0	1	0	0	0
780	0	2	1	0	0	0	1	0	1	1	0	0	1	1	1	0	1	0	1	1	1	0	0	2	0	0	0	0	2	1	1	0	1	1	0	2	1	0	1	1	1	0	1	0	2	2	0	1	2
781	0	0	2	0	0	0	0	0	2	2	0	1	0	0	0	0	1	1	2	0	2	1	0	2	0	0	0	1	1	0	1	0	1	1	1	1	0	0	0	2	2	0	0	0	0	1	0	0	2
782	1	1	1	0	0	0	1	0	0	0	1	0	0	0	0	0	2	1	1	1	1	0	0	2	0	0	0	0	1	0	1	0	2	0	2	0	2	0	1	1	0	2	0	0	0	0	0	0	0
783	1	1	1	1	0	0	1	0	0	0	0	0	1	0	1	0	1	0	1	0	1	0	1	1	1	1	0	0	2	1	0	2	2	0	2	0	0	0	0	2	2	0	0	0	0	0	0	0	0
784	1	1	1	0	0	0	1	0	1	1	0	0	1	0	0	1	2	1	0	2	0	0	1	1	0	1	0	0	2	1	0	1	1	1	0	2	2	0	1	1	1	0	1	0	1	1	0	1	2
785	1	2	0	0	0	0	0	0	1	1	0	1	1	2	1	0	2	2	1	1	1	1	0	2	0	0	0	0	2	0	0	1	1	1	0	2	1	1	0	1	0	0	0	0	0	0	0	1	0
786	0	0	2	1	0	0	1	0	1	1	0	1	2	2	2	0	1	1	0	1	0	2	1	1	1	1	0	0	2	2	0	1	2	0	1	1	1	0	1	1	1	0	1	0	1	1	0	0	1
787	0	1	1	1	1	1	2	1	0	1	0	0	0	0	0	0	0	1	0	2	0	0	0	2	0	1	0	0	2	2	1	1	0	1	1	1	0	0	0	2	2	0	1	0	0	0	0	0	2
788	1	1	1	0	0	0	0	0	1	1	1	0	0	0	0	0	2	0	0	2	0	0	1	1	0	1	0	0	2	2	0	0	0	2	0	2	1	0	0	2	2	0	0	0	0	0	0	0	0
789	1	1	2	0	0	0	1	0	0	0	1	0	2	1	1	0	0	1	0	2	0	1	0	2	0	0	0	0	2	1	0	0	1	2	0	2	2	0	1	0	0	0	0	0	0	1	0	0	1
790	0	0	2	0	0	0	1	0	2	2	0	1	1	1	1	0	1	0	0	2	0	0	0	2	0	0	0	0	1	1	2	1	1	2	2	1	2	0	1	1	1	0	0	0	0	1	0	0	1
791	0	2	1	0	0	0	1	1	1	2	1	0	1	2	2	0	2	1	0	2	0	0	0	2	0	0	0	2	1	0	2	1	1	2	1	2	1	0	1	1	1	0	1	0	1	0	0	0	1
792	1	1	2	1	0	0	1	0	1	1	1	1	1	0	0	0	2	1	0	2	0	1	0	2	0	2	0	1	2	1	1	2	2	1	0	2	2	0	1	1	1	0	0	0	0	1	0	0	2
793	0	1	2	1	0	0	2	0	1	1	1	0	0	0	0	0	2	2	1	1	1	0	0	2	0	1	0	0	2	2	0	1	2	0	0	2	1	0	1	1	1	0	0	1	0	0	0	0	1
794	1	1	1	0	0	0	2	1	0	1	1	0	0	0	0	0	1	1	0	2	0	0	0	2	0	0	0	0	2	1	0	0	1	1	1	1	2	1	0	1	1	0	1	0	1	0	0	0	1
795	0	0	2	0	0	0	2	1	0	1	1	1	1	1	1	0	1	0	0	1	0	0	2	0	0	0	0	0	2	2	1	0	2	1	0	2	2	0	1	1	1	0	0	0	0	1	0	2	2
796	1	1	1	0	1	1	2	0	1	1	0	0	0	0	0	0	0	0	0	1	0	0	0	2	0	1	0	0	2	1	1	0	0	2	0	2	1	0	0	1	1	1	1	0	0	1	0	0	1
797	1	0	2	0	1	1	1	1	1	1	0	0	0	0	0	0	2	1	0	2	0	1	1	1	1	2	0	1	1	1	1	1	2	2	0	2	1	0	0	2	2	0	0	0	0	0	0	0	2
798	1	0	2	1	0	0	0	0	1	1	2	1	1	1	1	0	2	2	1	1	1	1	1	1	1	1	0	0	1	1	1	1	1	1	1	1	1	0	0	1	1	0	0	0	0	2	0	0	2
799	1	2	1	0	0	0	0	0	0	0	1	0	0	0	0	0	0	0	1	0	1	0	0	2	0	1	1	0	2	1	1	0	1	2	0	2	2	0	1	1	1	0	0	0	1	0	0	0	0
800	1	1	1	1	0	0	1	0	0	0	1	0	0	0	0	0	0	0	1	1	1	0	0	2	0	1	0	0	2	2	0	2	1	1	0	2	2	0	1	1	1	0	0	1	1	1	0	0	0
801	1	0	2	0	1	1	1	1	1	2	0	0	1	0	0	1	2	2	0	1	0	0	1	1	1	2	0	0	2	0	0	0	2	1	1	1	0	0	0	1	1	1	1	0	1	0	1	0	1
802	1	0	2	1	0	0	2	1	0	1	1	0	0	0	0	0	2	0	0	2	0	1	0	2	0	1	0	1	2	2	1	0	0	2	0	2	1	0	0	1	1	0	0	1	1	1	0	1	2
803	1	0	2	0	1	1	2	0	1	1	1	0	1	1	1	0	0	0	0	0	0	0	1	1	0	1	0	1	2	1	2	1	2	2	0	2	0	0	0	2	2	0	0	0	0	1	0	0	0
804	0	1	1	0	0	0	2	0	1	1	1	0	0	0	0	0	1	0	1	1	0	0	1	1	0	2	0	1	1	0	1	0	2	1	0	2	1	0	0	2	1	1	0	1	2	1	0	0	1
805	1	1	1	0	0	1	1	0	0	0	0	1	2	1	1	1	0	0	2	0	1	0	2	0	0	0	0	0	2	2	0	1	1	2	1	2	2	0	1	1	1	0	0	0	1	0	0	0	0
806	0	1	2	1	0	0	1	0	0	0	0	0	1	0	0	1	1	1	2	0	1	0	0	2	0	2	0	0	2	1	1	0	0	2	1	1	1	0	0	2	2	0	0	0	1	0	1	0	1
807	1	2	0	0	0	0	1	0	1	1	1	0	1	0	1	0	1	0	1	1	1	2	1	1	1	1	0	0	2	2	1	0	1	1	0	2	1	0	1	1	1	1	1	0	1	0	0	0	1
808	1	2	0	0	0	0	1	0	1	1	1	1	1	1	1	0	0	1	1	1	1	1	1	1	0	1	0	1	2	1	2	0	1	0	2	0	1	0	1	1	1	0	0	0	0	1	0	0	1
809	1	1	2	1	0	0	2	1	0	1	0	1	1	1	1	0	0	0	1	1	1	1	0	2	0	0	0	1	2	2	0	0	2	1	1	1	0	0	0	2	2	1	0	0	1	0	0	0	1
810	1	1	1	1	0	0	0	0	1	1	0	0	0	0	0	0	1	1	0	2	0	0	0	2	0	0	0	0	2	1	1	0	1	2	1	2	2	0	1	0	0	1	0	0	1	1	1	0	1
811	0	1	2	1	0	0	1	0	1	1	0	0	1	1	1	0	2	1	0	2	0	1	0	2	0	0	0	0	2	1	1	1	1	2	0	2	1	1	0	1	1	0	0	0	0	0	0	0	1
812	0	2	0	0	0	0	1	2	0	2	0	1	1	1	1	0	0	0	0	0	0	0	1	1	0	0	0	0	2	1	0	1	0	2	0	2	2	1	1	0	0	0	1	1	1	1	0	0	0
813	1	0	2	0	0	0	2	0	0	0	2	0	1	1	1	0	1	1	0	1	0	0	0	2	0	1	0	1	1	1	1	2	1	1	0	2	1	0	1	2	1	0	0	0	0	0	0	0	1
814	1	0	2	0	1	1	2	0	0	0	0	0	1	0	0	1	2	0	0	2	0	0	1	1	0	1	0	1	2	1	2	0	2	2	0	2	2	1	1	0	0	0	1	0	1	0	0	0	1
815	1	0	2	0	0	0	0	0	0	0	1	0	0	0	0	0	0	0	1	1	1	0	1	1	0	0	0	0	1	1	1	1	1	2	0	2	2	0	1	1	0	0	0	0	1	0	0	1	1
816	1	1	1	1	0	0	1	0	1	1	1	0	2	2	2	0	2	0	0	2	0	0	0	2	0	2	0	1	2	1	2	0	1	2	0	2	0	0	0	2	2	0	1	0	1	1	0	0	1
817	1	1	1	0	1	1	0	0	1	1	1	1	1	0	0	0	2	1	0	2	0	0	0	2	0	2	0	0	2	1	0	1	1	1	1	1	1	0	0	2	2	0	0	0	0	0	1	0	1
818	1	0	2	0	1	1	1	1	1	2	0	1	2	1	1	0	0	0	1	1	1	0	0	2	0	1	0	2	1	1	2	1	2	0	0	2	2	0	1	1	1	0	0	0	0	1	0	0	1
819	1	2	0	0	0	0	2	0	0	0	0	1	1	1	1	0	0	0	2	0	0	1	0	2	0	0	0	0	2	0	0	0	2	0	1	2	0	0	1	0	0	0	0	1	0	0	0	0	2
820	1	1	1	0	0	0	1	1	1	1	0	1	1	1	1	0	1	1	0	1	0	0	0	2	0	0	1	0	2	1	0	0	1	0	1	1	1	0	1	2	1	0	0	1	0	1	0	1	1
821	0	0	2	0	1	1	1	1	1	2	0	0	1	0	0	0	2	2	0	2	0	1	0	2	0	0	0	1	2	2	0	0	1	1	1	1	1	1	0	1	1	1	0	1	1	0	0	0	1
822	0	0	2	0	0	0	1	1	0	1	0	1	1	1	1	0	0	0	0	1	0	0	1	1	0	1	0	0	2	1	0	1	1	2	1	2	0	0	0	2	2	0	0	0	1	2	0	0	2
823	0	1	2	1	0	0	1	0	1	1	1	0	0	0	0	0	2	0	0	1	0	0	0	2	0	1	0	0	2	2	0	1	2	1	1	1	2	0	2	0	0	1	0	0	1	1	0	0	0
824	0	1	1	0	0	0	1	0	1	1	1	0	0	0	0	0	0	0	1	1	1	1	0	2	0	0	0	0	2	1	0	0	1	2	0	2	2	0	1	0	0	0	1	0	1	1	0	0	0
825	1	2	2	0	1	1	2	0	0	0	2	0	0	0	0	0	2	0	0	2	0	0	0	2	0	1	0	0	2	2	1	2	1	1	0	2	1	0	1	1	1	2	0	0	0	1	0	0	0
826	0	2	1	1	0	0	2	0	0	0	1	0	0	0	0	0	2	1	1	1	1	0	0	2	0	1	0	0	2	1	1	0	1	0	2	0	2	0	2	0	0	1	0	0	0	0	0	1	2
827	1	0	2	0	0	0	0	0	1	1	0	0	1	0	0	0	2	0	0	2	0	0	2	0	0	0	0	1	1	1	1	0	2	0	1	1	2	0	2	1	0	0	0	0	0	1	0	0	2
828	0	0	2	0	0	0	1	0	1	1	1	0	2	0	0	1	2	0	0	2	0	0	0	2	0	1	0	1	2	0	1	1	2	1	1	1	1	0	0	0	0	0	0	1	1	1	0	0	1
829	1	1	1	1	0	0	1	0	1	1	1	0	1	1	1	0	1	0	0	1	0	0	0	2	0	2	0	0	2	2	0	0	2	1	1	1	1	0	1	1	1	0	0	0	1	0	0	0	0
830	0	1	1	0	0	0	1	0	0	0	1	0	1	0	0	1	0	0	1	1	0	0	0	2	0	1	0	0	2	1	2	0	2	2	1	2	1	0	1	2	1	2	0	0	1	0	0	0	1
831	1	1	2	1	0	0	0	0	2	2	0	0	1	0	1	0	1	1	1	1	0	0	0	2	0	1	1	0	2	1	0	0	1	0	1	1	2	0	0	2	1	0	1	0	1	0	0	0	0
832	1	2	0	0	0	0	1	0	1	1	0	1	1	1	1	0	1	0	1	1	1	0	0	2	0	1	0	1	2	1	2	0	1	1	0	1	2	0	2	1	0	0	1	0	2	1	0	0	0
833	1	0	2	0	1	1	1	0	1	1	0	1	1	0	0	0	2	1	1	1	1	1	0	2	0	2	0	1	1	1	2	1	0	2	0	2	0	0	0	1	1	0	0	0	0	0	0	1	1
834	0	0	2	0	0	0	0	0	2	2	0	0	1	0	0	1	2	0	1	1	1	0	0	2	0	1	0	1	2	2	0	1	2	2	0	2	1	0	0	0	0	0	1	0	0	0	0	1	2
835	0	1	2	1	0	0	2	0	0	0	1	1	1	1	1	0	2	0	0	2	0	0	0	2	0	2	0	1	2	0	1	1	1	1	0	2	1	0	2	0	0	0	0	0	0	0	0	0	1
836	0	2	1	2	0	0	2	1	0	1	0	0	1	0	0	1	1	0	0	1	0	0	0	2	0	0	0	0	2	0	0	0	0	2	0	2	2	1	0	0	0	0	1	0	1	1	0	1	1
837	0	1	1	0	0	0	1	0	1	1	1	0	1	0	0	0	1	0	0	2	0	1	1	1	1	1	0	2	2	1	2	1	2	1	1	1	2	0	2	0	0	0	0	0	0	1	0	0	1
838	0	1	1	0	0	1	1	0	1	1	0	0	1	0	0	1	2	1	0	2	0	0	0	2	0	1	0	0	2	1	1	0	2	1	0	2	2	1	1	0	0	0	0	0	2	1	0	0	0
839	0	1	1	1	0	0	0	0	1	1	1	1	2	1	1	0	2	2	1	1	1	0	1	1	0	1	0	1	2	0	1	0	2	1	0	2	2	0	2	1	1	0	0	0	0	1	0	0	2
840	1	2	0	0	0	0	1	0	0	0	2	0	1	0	0	1	1	1	1	0	1	0	0	2	0	1	0	0	2	2	2	1	2	1	1	1	1	0	0	2	2	0	1	0	0	0	0	0	0
841	0	0	1	0	0	0	0	0	1	1	0	0	0	0	0	0	1	1	0	0	0	1	0	2	0	0	0	0	2	1	1	2	2	0	2	0	0	0	0	2	2	0	1	0	1	1	0	0	0
842	1	2	1	0	0	0	2	1	0	1	1	1	2	1	1	0	0	0	0	1	0	1	0	2	0	0	0	0	2	1	0	0	2	1	1	1	0	0	1	1	1	1	0	1	2	1	0	0	1
843	1	1	1	0	0	0	1	1	1	2	0	0	0	0	0	0	1	1	1	1	1	1	0	2	0	0	0	1	2	1	2	0	2	1	1	1	1	1	0	0	0	0	1	0	1	1	0	0	0
844	0	0	2	0	1	1	2	1	0	1	0	1	1	1	1	0	1	1	0	2	0	0	0	2	0	1	0	0	2	1	0	1	1	0	2	0	2	0	1	1	1	0	1	0	1	0	0	1	0
845	1	1	1	0	0	0	2	0	0	0	0	0	0	0	0	0	1	1	1	1	1	1	0	2	0	1	0	1	2	2	0	1	1	1	1	1	2	0	1	1	1	0	0	0	0	1	0	0	1
846	0	0	2	1	0	0	1	1	1	2	0	1	2	1	1	1	2	0	0	2	0	1	0	2	0	1	0	0	2	0	1	0	2	1	0	2	1	0	1	1	1	0	0	0	1	1	0	0	1
847	1	1	1	1	0	0	2	1	0	1	0	0	0	0	0	0	2	1	1	1	1	1	0	2	0	0	0	0	2	2	1	0	1	1	1	1	1	0	1	1	1	0	0	0	0	0	0	0	1
848	0	1	1	1	0	0	1	1	1	2	0	0	0	0	0	0	1	1	1	0	1	0	0	2	0	0	0	0	2	2	2	0	2	1	0	2	2	0	1	0	0	0	0	0	0	0	0	0	0
849	0	2	1	0	0	0	1	0	1	1	1	0	0	0	0	0	1	1	1	1	0	0	2	0	0	0	0	0	2	2	1	1	2	1	1	1	2	0	1	1	1	0	0	0	0	1	1	1	2
850	1	1	1	0	0	0	1	0	0	0	0	1	1	1	1	0	0	0	0	2	0	0	0	2	0	2	0	0	2	2	1	0	2	0	2	1	1	1	0	0	0	1	0	0	0	1	0	0	1
851	0	1	2	0	0	0	2	0	0	0	0	0	2	1	1	0	1	0	2	0	1	1	0	2	0	0	0	0	1	1	1	0	2	1	2	1	0	0	1	1	1	0	1	0	1	0	0	1	2
852	1	2	0	1	0	0	1	1	1	2	0	0	0	0	0	0	0	0	0	2	0	0	0	2	0	2	0	1	1	1	1	1	1	2	1	2	1	0	0	2	1	0	0	0	0	0	0	0	1
853	0	1	1	0	0	1	1	0	1	1	1	1	1	1	1	0	2	0	0	2	0	0	1	1	0	1	0	0	2	1	2	0	2	1	1	1	1	0	0	2	2	0	1	0	1	0	0	0	0
854	1	1	1	0	0	0	2	0	0	0	0	0	1	0	0	1	2	1	0	2	0	0	0	2	0	1	0	2	1	0	2	1	1	1	1	1	1	0	0	1	1	1	0	0	2	0	1	0	2
855	0	1	1	0	0	0	1	0	1	1	2	1	1	1	1	0	2	1	0	2	1	0	0	2	0	1	0	0	2	2	1	1	1	1	0	2	2	1	1	1	0	0	0	0	0	0	0	0	1
856	1	0	2	0	0	0	0	0	2	2	0	1	2	2	2	0	2	1	0	2	1	0	1	1	0	1	0	0	2	2	0	1	1	1	1	1	0	0	1	1	1	0	0	0	0	0	0	1	2
857	1	1	2	1	0	0	2	0	0	0	0	0	0	0	0	0	1	1	0	2	0	0	1	1	0	2	0	0	2	1	1	1	2	1	1	1	2	0	1	1	1	0	0	0	0	0	0	0	2
858	0	1	0	1	0	0	1	0	1	1	0	1	0	0	0	0	1	1	0	2	0	1	0	2	0	0	0	0	2	0	0	0	0	2	1	1	1	0	0	1	1	0	0	1	0	1	0	0	0
859	0	2	1	0	0	0	2	1	0	1	1	0	0	0	0	0	1	1	0	2	0	2	1	1	1	1	0	0	2	2	0	1	1	1	1	1	2	0	2	1	0	0	0	1	0	1	0	0	1
860	0	1	0	0	0	0	2	0	1	1	0	1	1	0	0	0	1	1	0	0	0	0	1	1	0	2	0	1	2	1	2	1	2	0	1	1	2	0	1	0	0	0	2	0	2	1	0	0	0
861	1	0	2	0	0	0	0	0	2	2	0	0	2	1	2	0	0	0	1	1	1	0	0	2	0	1	0	0	2	1	1	0	2	0	2	1	0	0	0	2	2	0	0	0	0	1	0	0	1
862	0	2	1	1	0	0	2	0	2	2	0	0	0	0	0	0	1	0	1	0	1	1	0	2	0	0	0	0	2	2	1	1	1	1	1	1	1	0	0	1	1	0	1	0	1	1	0	0	0
863	1	2	1	0	0	0	2	1	0	1	1	0	1	0	0	1	2	1	0	2	0	0	0	2	0	0	0	0	2	2	0	0	1	1	0	2	1	0	0	2	2	0	0	0	0	1	0	0	1
864	0	0	2	0	0	0	2	1	0	2	1	0	0	0	0	0	0	0	2	0	0	1	1	1	1	0	0	0	2	2	0	0	1	2	1	1	0	0	0	2	2	1	0	0	1	0	0	0	0
865	0	0	2	0	0	0	1	0	1	1	0	0	0	0	0	0	1	0	0	2	0	1	1	1	0	1	0	1	1	1	1	0	1	1	1	1	1	0	1	1	1	0	0	0	0	1	0	0	1
866	1	1	1	0	1	2	0	0	2	2	0	0	1	2	2	0	2	0	1	1	0	1	1	1	1	2	0	0	1	1	2	0	1	2	1	2	2	0	1	1	1	0	0	0	0	0	1	0	2
867	0	2	0	1	0	0	0	0	1	1	0	0	0	0	0	0	0	0	0	1	0	0	0	2	0	1	0	0	2	2	0	0	2	1	1	1	1	0	1	1	1	2	0	0	0	0	1	0	2
868	0	2	0	0	0	0	2	0	0	0	0	0	1	0	0	1	2	2	0	1	0	0	0	2	0	1	1	1	2	1	0	0	2	2	1	2	1	0	0	2	1	0	1	0	2	2	0	0	0
869	0	1	1	1	0	0	1	0	1	1	1	1	0	0	0	0	1	0	1	1	1	0	0	2	0	1	0	1	2	0	1	1	2	2	0	2	1	1	0	1	1	0	0	0	0	2	0	0	0
870	1	2	1	0	0	0	1	0	0	0	0	1	2	2	2	0	0	0	2	0	1	1	1	1	1	2	0	1	1	0	2	0	1	2	0	2	1	0	0	1	1	0	1	0	1	0	0	0	0
871	0	0	2	1	0	0	0	0	1	1	0	0	1	0	0	1	1	2	1	1	1	1	0	2	0	2	0	0	1	1	0	1	1	1	1	1	0	0	0	1	1	0	0	0	2	1	0	0	0
872	1	1	2	0	0	0	0	0	0	0	1	0	1	0	0	0	1	1	0	2	0	0	0	2	0	1	0	0	2	1	1	0	2	2	0	2	1	0	1	1	1	0	0	0	0	1	0	0	2
873	1	1	1	1	1	1	1	0	0	0	0	0	0	0	0	0	0	0	0	1	0	0	0	2	0	0	0	1	2	2	1	0	0	2	0	2	1	0	2	0	0	0	1	0	1	1	0	0	1
874	1	2	0	0	0	0	1	0	0	0	0	0	0	0	0	1	1	1	0	2	0	0	0	2	0	1	0	1	2	2	1	0	0	1	2	1	1	0	2	0	0	0	0	0	0	0	0	0	0
875	1	1	2	2	0	0	2	1	0	1	0	2	2	2	2	0	1	1	0	2	0	1	1	1	0	1	0	1	2	1	1	1	2	1	1	1	0	0	0	2	2	0	1	0	1	0	0	0	1
876	1	1	1	0	0	0	2	1	0	2	1	0	0	0	0	0	1	1	1	1	0	0	1	1	1	0	0	0	2	1	0	0	2	0	2	1	2	0	1	1	1	0	1	1	1	2	0	0	0
877	0	1	1	0	0	0	0	0	2	2	0	0	0	0	0	0	1	1	1	0	0	0	0	2	0	1	0	0	2	1	0	1	1	1	1	1	1	0	0	0	0	0	1	0	0	0	1	0	1
878	1	1	2	0	0	0	1	0	1	1	1	1	2	1	1	1	2	1	0	2	0	1	0	2	0	1	0	0	2	1	1	0	2	1	0	2	1	0	1	1	1	0	1	0	1	0	0	1	1
879	1	1	2	1	0	0	1	0	0	0	1	0	1	0	0	0	0	0	0	0	0	0	0	2	0	1	0	0	2	1	1	2	2	0	1	1	1	0	1	1	1	0	0	0	0	2	0	0	1
880	0	2	1	1	0	0	0	0	2	2	0	0	0	0	0	0	2	2	1	1	1	0	0	2	0	0	0	0	2	2	0	0	1	0	1	1	1	0	0	1	1	0	0	0	0	0	0	0	0
881	1	0	2	0	1	1	1	1	1	2	0	1	1	1	1	0	1	0	1	1	1	1	0	2	0	0	0	2	2	1	1	1	1	2	1	1	0	0	0	2	2	0	0	0	0	0	0	0	0
882	1	2	0	0	0	0	2	0	0	0	0	1	1	1	1	0	1	0	1	1	0	0	0	2	0	0	0	1	1	0	1	1	2	0	0	2	2	1	1	0	0	1	0	1	1	0	0	1	1
883	1	1	2	0	1	1	0	0	1	1	1	0	1	0	0	1	0	1	0	2	0	0	0	2	0	1	0	1	1	0	1	0	2	2	0	2	2	0	1	1	1	0	0	0	1	1	0	0	0
884	0	2	2	0	0	0	2	1	0	1	1	0	0	0	0	0	0	0	2	0	0	0	1	1	0	1	0	0	2	2	0	0	0	2	0	2	0	0	0	2	2	0	0	0	1	1	0	1	1
885	0	1	1	0	1	1	1	0	2	2	0	0	0	0	0	0	0	0	2	0	0	1	0	2	0	0	0	1	2	1	1	0	0	2	1	1	2	0	1	1	1	1	0	1	1	0	0	0	1
886	1	0	2	1	1	1	1	0	0	0	0	0	1	1	1	0	0	0	0	2	0	1	0	2	0	0	0	0	2	1	1	1	2	2	0	2	0	0	1	1	1	0	1	0	0	1	0	0	0
887	0	0	2	0	0	0	0	0	2	2	0	1	2	1	1	0	0	0	1	1	1	1	0	2	0	2	0	0	1	1	1	0	0	1	1	1	1	0	2	0	0	0	0	0	1	1	0	0	0
888	0	1	0	1	0	0	1	0	0	0	0	1	1	0	0	0	2	2	1	1	1	1	0	2	0	0	0	1	1	0	1	0	2	1	0	2	0	0	1	1	1	1	0	1	2	0	0	0	1
889	0	2	1	1	0	0	2	1	0	1	0	0	0	0	0	0	2	0	0	2	0	0	0	2	0	1	0	1	1	1	1	0	2	1	1	1	1	0	1	2	1	0	0	0	0	1	1	0	1
890	0	1	2	1	0	0	0	0	0	0	0	0	1	1	1	0	2	1	0	2	0	1	0	2	0	0	0	2	0	0	2	0	0	2	0	2	1	0	0	1	1	0	0	0	1	0	0	0	1
891	0	1	1	0	1	2	2	1	0	1	0	0	1	0	0	1	1	0	0	2	0	1	0	2	0	0	0	0	2	2	0	1	1	1	0	2	2	0	0	1	1	0	0	0	0	1	0	0	0
892	0	0	2	0	0	0	2	0	0	0	1	1	2	2	2	0	1	0	0	2	0	0	0	2	0	1	0	0	2	2	0	2	1	1	1	1	2	0	1	0	0	1	0	1	1	0	0	0	1
893	1	1	1	1	0	0	0	0	1	1	1	0	0	0	0	0	0	0	2	0	1	1	0	2	0	0	0	1	2	1	1	2	2	0	1	1	1	0	0	2	2	0	0	0	1	0	0	0	0
894	1	1	1	1	0	0	2	1	0	1	1	0	1	0	0	1	0	0	2	0	1	0	0	2	0	0	1	1	2	1	0	2	1	1	1	1	0	0	0	2	2	0	0	0	1	1	0	0	1
895	1	1	2	0	1	1	0	0	2	2	0	0	0	0	0	0	1	1	0	2	0	0	1	1	0	0	0	0	2	2	0	0	0	2	0	1	2	0	2	0	0	0	1	0	1	0	0	0	0
896	1	0	2	0	0	0	1	0	0	0	0	0	0	0	0	0	0	1	1	1	1	1	0	2	0	1	0	1	1	1	1	0	2	1	1	1	2	1	1	0	0	0	0	1	0	1	0	0	1
897	0	2	1	1	0	0	1	0	1	1	1	0	1	0	0	1	0	0	2	0	1	0	1	1	0	1	0	0	2	2	1	1	2	0	1	0	0	0	0	2	2	0	1	0	1	0	1	0	2
898	0	1	1	0	1	1	1	0	1	1	0	0	0	0	0	0	0	0	1	0	0	2	1	1	1	1	0	1	1	1	1	0	2	2	1	2	2	0	2	1	0	0	0	1	0	1	0	0	1
899	1	2	0	1	0	0	2	1	0	1	0	1	2	1	2	0	1	0	0	1	0	0	0	2	0	2	0	0	2	1	0	0	2	2	0	2	1	0	0	2	2	1	0	0	1	1	0	0	0
900	1	1	0	0	0	0	2	0	0	0	0	2	2	2	2	0	2	2	0	2	0	1	1	1	1	1	0	1	2	0	1	1	1	2	1	2	0	0	0	2	2	0	0	0	0	0	0	0	0
901	0	2	0	1	0	0	0	0	1	1	1	1	2	1	1	0	0	0	0	1	0	0	0	2	0	1	0	0	2	1	0	0	1	2	2	0	2	0	2	1	0	0	1	0	1	1	0	0	0
902	0	1	2	1	0	0	2	0	1	1	0	0	2	0	0	1	0	0	1	0	0	1	2	0	1	1	1	0	2	1	1	1	1	2	1	2	1	0	2	0	0	0	0	0	0	1	0	0	0
903	1	1	1	1	0	0	1	1	1	2	0	0	0	0	0	0	1	1	1	1	0	0	0	2	0	1	0	1	0	0	2	1	2	2	0	2	1	0	0	2	2	0	0	0	0	1	0	0	0
904	1	1	2	1	0	0	1	0	1	1	0	1	2	1	1	0	2	2	1	1	1	1	0	2	0	2	0	1	2	2	0	1	1	1	0	2	2	0	1	0	0	1	0	0	1	0	0	0	2
905	0	0	2	0	1	1	0	0	2	2	0	0	0	0	0	0	1	1	0	2	0	1	0	2	0	1	0	0	1	0	1	0	0	2	0	2	2	0	0	1	1	0	0	0	0	1	0	0	2
906	0	0	2	0	0	1	2	1	0	1	1	0	1	0	0	1	2	0	0	2	0	0	1	1	0	0	0	2	2	1	2	1	2	0	1	1	2	0	2	1	0	0	1	0	1	0	0	0	1
907	0	0	2	0	0	0	2	0	0	0	2	0	0	0	0	0	2	2	1	1	1	1	0	2	0	2	0	0	2	1	1	1	2	0	0	2	1	0	0	2	2	0	0	0	1	1	0	0	0
908	0	1	1	0	0	0	2	1	0	1	0	1	1	1	1	0	1	1	2	0	1	1	0	2	0	1	0	1	2	1	2	0	2	0	2	0	1	0	0	1	1	0	0	0	0	0	0	0	1
909	0	1	1	0	0	0	2	0	0	0	1	1	1	1	1	0	1	0	1	1	0	0	0	2	0	0	1	1	2	1	0	0	0	2	0	2	1	0	1	1	1	0	1	0	1	1	0	1	2
910	0	2	0	0	0	0	0	0	1	1	0	0	1	0	0	1	2	1	0	1	0	0	1	1	0	0	0	0	1	1	0	0	2	1	0	2	1	0	2	0	0	1	0	0	2	0	0	0	2
911	0	1	1	1	0	0	1	0	0	0	0	0	0	0	0	0	2	1	0	2	1	1	2	0	1	1	0	0	2	1	0	1	2	2	0	2	2	0	0	2	1	1	0	0	1	0	0	0	0
912	0	0	2	1	0	0	2	1	0	1	0	0	1	0	1	0	1	1	1	1	1	0	1	1	0	0	0	0	2	1	2	1	1	2	0	2	2	1	1	1	0	0	0	0	1	0	0	0	2
913	0	2	0	0	0	0	1	1	1	2	0	1	0	0	0	0	1	1	0	1	0	1	0	2	0	1	0	0	2	2	0	0	1	0	1	1	2	1	1	1	0	1	0	0	1	0	0	0	0
914	0	1	1	0	0	0	0	0	1	1	1	0	1	1	1	0	1	0	1	1	0	0	0	2	0	0	0	1	2	0	1	1	1	2	1	2	1	0	1	1	1	1	0	1	1	0	0	0	0
915	0	1	1	0	1	2	1	1	1	1	0	0	1	0	1	0	2	2	1	1	1	1	0	2	0	1	0	0	2	2	0	0	1	1	0	2	1	0	0	2	2	0	1	0	1	0	0	0	0
916	0	0	2	0	2	2	1	0	1	1	1	0	1	0	0	1	0	0	0	1	0	0	0	2	0	0	0	0	1	0	1	1	2	2	0	2	1	0	1	1	1	0	0	0	0	1	0	0	1
917	0	0	2	1	0	0	1	0	1	1	0	0	1	0	1	0	0	0	0	2	0	1	0	2	0	2	0	0	1	1	1	2	2	0	2	0	1	0	0	1	1	1	0	0	0	0	0	1	2
918	0	0	2	1	1	1	2	0	1	1	0	1	1	1	1	0	0	0	0	2	0	0	0	2	0	1	0	1	2	1	1	1	2	1	2	1	0	0	0	2	2	0	0	1	1	2	0	0	1
919	1	1	1	0	0	0	1	0	1	1	2	0	0	0	0	0	0	0	0	1	0	0	1	1	1	1	0	0	2	1	0	0	1	2	0	2	0	0	0	2	2	0	1	0	1	0	0	1	0
920	0	0	1	0	0	0	1	0	1	1	1	0	0	0	0	0	2	2	0	1	0	0	0	2	0	2	0	1	2	1	1	0	0	2	0	2	2	0	1	0	0	0	1	0	0	0	0	0	0
921	0	0	1	0	0	0	2	0	0	0	1	0	0	0	0	0	2	1	0	2	0	1	1	1	0	1	0	0	2	1	0	0	0	2	0	2	1	0	0	2	2	0	0	0	0	1	0	0	1
922	0	0	2	0	1	1	1	0	0	0	0	0	2	1	1	1	2	0	0	2	0	1	0	2	0	0	0	2	2	1	1	0	2	1	0	2	2	0	2	1	0	0	0	0	0	1	0	0	1
923	0	1	1	0	0	0	1	0	1	1	0	0	0	0	0	0	0	0	1	1	1	0	0	2	0	1	0	0	1	1	0	1	1	1	0	2	2	0	1	1	1	0	0	0	0	1	0	0	1
924	0	1	1	0	0	0	2	1	0	1	0	1	1	0	0	0	2	1	2	0	1	0	0	2	0	2	0	0	2	1	1	0	2	0	1	1	1	0	0	2	2	0	0	0	0	1	0	1	1
925	0	1	2	0	1	1	1	1	1	2	0	0	0	0	0	1	0	0	1	0	1	1	1	1	1	0	0	0	2	0	0	0	1	2	0	2	2	1	1	0	0	0	0	0	0	0	0	0	1
926	1	2	1	1	0	0	1	0	1	1	0	0	0	0	0	0	1	0	0	1	0	1	1	1	1	1	0	2	1	1	1	0	2	1	1	1	1	0	0	1	1	1	0	0	1	1	0	1	0
927	0	2	0	0	0	0	1	0	1	1	0	0	2	1	2	0	2	2	1	1	1	0	0	2	0	0	0	0	2	0	1	1	2	1	1	1	0	0	0	1	1	0	1	0	0	0	1	1	2
928	0	2	1	0	0	0	0	0	0	0	0	0	1	0	0	0	1	1	0	1	0	1	0	2	0	1	1	0	2	1	0	1	1	1	0	2	1	1	0	1	1	0	0	1	0	1	0	1	1
929	1	2	2	0	0	0	2	0	0	0	1	0	0	0	0	0	1	0	1	1	0	1	0	2	0	1	0	0	2	1	1	1	2	2	0	2	2	1	0	1	1	1	0	1	1	0	0	2	2
930	1	2	0	0	0	0	1	0	0	0	1	0	0	0	0	0	0	0	2	0	1	1	0	2	0	1	0	1	1	1	1	1	1	1	1	1	2	0	0	1	1	1	0	0	1	0	0	0	1
931	1	1	2	1	0	0	0	0	2	2	0	0	0	0	0	0	2	1	0	2	1	1	0	2	0	1	0	0	2	1	1	0	0	2	0	2	1	1	0	1	1	0	0	0	0	1	1	0	2
932	1	2	1	0	0	0	1	0	0	0	0	0	1	0	0	0	0	1	1	1	1	0	0	2	0	2	0	0	2	0	0	0	0	2	0	2	0	0	0	2	2	0	0	2	0	2	0	0	0
933	0	0	2	0	0	0	2	0	0	0	0	0	0	0	0	0	1	1	1	0	1	1	0	2	0	1	0	0	2	1	1	1	0	2	0	2	1	0	0	2	2	0	0	0	0	1	0	0	1
934	0	1	2	0	1	1	1	1	1	2	0	1	2	1	1	0	1	1	0	0	0	0	0	2	0	1	0	0	1	1	1	1	1	1	1	1	2	0	2	0	0	0	0	0	0	0	0	0	0
935	1	1	1	0	1	1	1	0	1	1	0	0	0	0	0	0	1	0	1	1	1	0	0	2	0	1	0	0	2	2	0	1	1	0	1	1	0	0	0	1	1	0	1	0	1	0	0	0	0
936	1	1	1	0	1	1	2	1	0	1	1	0	0	0	0	0	1	1	0	0	0	0	0	2	0	0	1	0	1	0	1	1	1	1	0	2	2	1	1	0	0	0	0	0	1	0	0	0	1
937	1	2	1	1	0	0	2	1	0	1	0	1	1	1	1	0	1	1	0	2	0	0	1	1	0	1	0	0	2	1	0	0	2	2	1	2	1	0	0	0	0	0	0	0	2	1	0	0	1
938	0	1	1	0	1	1	0	0	0	0	1	0	1	0	1	0	1	1	1	1	0	0	1	1	1	2	0	0	1	1	1	0	0	0	1	1	1	0	1	1	1	1	0	0	0	2	0	0	1
939	1	1	2	0	1	1	1	0	0	0	0	0	0	0	0	0	1	1	1	0	0	0	0	2	0	2	2	1	2	0	1	0	1	1	1	1	0	0	0	2	2	0	0	0	2	1	1	0	1
940	0	0	2	0	0	0	2	0	1	1	1	0	0	0	0	0	0	0	0	2	0	0	1	1	0	0	0	1	2	2	0	1	2	2	0	2	1	1	0	1	1	0	0	1	1	1	0	0	1
941	0	1	1	1	0	0	1	0	1	1	0	0	0	0	0	0	2	0	1	1	1	0	0	2	0	0	0	1	1	0	1	0	2	1	0	2	1	0	2	0	0	0	2	0	2	1	0	0	1
942	0	1	1	0	0	0	2	1	0	1	0	0	0	0	0	0	2	0	0	2	0	0	0	2	0	1	1	1	2	1	0	0	0	2	0	2	1	0	0	2	2	0	1	0	1	0	0	0	1
943	0	0	2	2	1	1	1	0	1	1	1	0	0	0	0	0	1	0	0	2	0	0	0	2	0	1	0	1	2	2	1	1	2	2	0	2	1	0	0	1	1	0	0	0	0	0	0	0	0
944	0	1	1	1	0	0	1	0	1	1	0	0	0	0	0	0	1	1	1	1	0	1	0	2	0	1	0	0	2	2	0	1	2	0	1	1	0	0	0	2	2	0	0	0	0	1	1	0	1
945	0	2	2	0	1	1	1	0	2	2	0	0	2	1	1	0	1	1	0	1	0	0	0	2	0	2	0	0	2	1	0	0	1	2	0	2	1	0	1	1	1	0	2	0	1	1	0	1	1
946	0	1	2	0	0	0	1	0	1	1	0	1	2	1	1	0	1	1	1	1	1	0	0	2	0	0	0	1	2	2	0	0	2	1	1	1	1	0	1	1	1	1	0	1	0	1	0	0	1
947	0	2	2	0	1	1	2	1	0	1	0	1	1	2	1	0	1	0	1	0	1	0	1	1	0	1	0	2	2	1	1	0	2	1	0	2	1	0	0	2	2	0	0	1	0	0	0	0	0
948	1	1	1	0	0	0	1	0	2	2	0	1	2	1	1	0	1	1	2	0	1	0	0	2	0	1	0	0	2	2	0	0	1	2	0	2	2	0	0	1	1	1	0	0	1	0	0	0	2
949	1	1	1	0	0	0	1	0	0	0	0	1	1	1	1	0	0	0	0	1	0	1	0	2	0	0	0	0	1	1	2	0	1	2	0	2	2	0	2	1	1	0	0	1	1	2	0	0	0
950	1	1	1	0	0	0	2	1	0	1	0	0	1	0	0	1	2	1	0	2	0	1	2	0	1	1	0	1	2	1	2	1	2	2	0	2	0	0	0	1	1	1	0	0	1	0	0	0	1
951	0	2	0	0	0	0	1	1	0	1	0	0	2	1	1	1	1	1	1	1	1	1	0	2	0	2	1	1	2	1	0	2	1	1	1	1	2	0	0	1	1	0	1	0	1	0	0	0	2
952	0	2	0	1	0	0	1	0	1	1	1	1	1	1	1	0	0	0	1	1	1	1	1	1	1	0	0	0	2	2	1	0	2	1	0	2	2	1	1	0	0	0	0	1	0	1	0	0	1
953	1	2	0	0	0	0	1	0	0	0	0	1	1	1	1	0	1	0	0	1	0	0	1	1	0	1	0	0	1	0	1	0	2	2	0	2	1	0	1	2	1	0	0	0	1	0	1	0	1
954	1	0	2	1	0	0	0	0	0	0	1	1	1	1	1	0	0	0	0	1	0	0	0	2	0	1	0	1	2	0	1	0	0	1	2	0	1	0	2	0	0	0	0	0	0	0	0	0	0
955	1	2	0	0	0	0	0	0	2	2	0	0	0	0	0	0	2	2	2	0	2	0	0	2	0	1	0	0	2	2	1	1	1	1	1	1	1	0	1	1	1	0	0	0	0	0	0	0	0
956	0	2	1	0	0	0	2	1	0	1	0	0	2	1	1	1	0	0	1	1	0	1	0	2	0	0	0	1	2	1	2	0	1	2	0	2	0	0	0	2	2	0	1	0	1	0	0	0	1
957	0	1	1	0	0	0	1	0	0	0	2	1	1	0	0	0	2	1	0	2	0	0	0	2	0	1	0	2	2	1	2	0	1	1	0	2	2	1	1	0	0	0	0	0	0	2	0	0	1
958	0	1	1	1	0	0	2	0	0	0	1	0	1	0	0	0	1	1	1	1	1	0	0	2	0	1	0	0	1	1	1	1	2	0	1	1	1	0	0	2	2	1	0	0	0	2	0	0	1
959	1	2	0	0	0	0	2	0	0	0	2	0	1	0	0	0	0	0	0	1	0	0	0	2	0	2	1	1	2	1	0	2	2	2	0	2	1	0	0	2	2	0	0	0	0	0	1	0	2
960	0	0	2	0	1	1	2	1	0	1	1	0	1	0	0	0	1	1	1	1	1	0	0	2	0	2	1	1	2	2	0	0	1	1	1	1	2	0	1	1	0	0	0	0	1	2	0	1	2
961	0	1	2	1	0	0	2	0	0	0	2	0	1	0	0	0	1	0	0	2	0	0	0	2	0	1	0	2	0	0	2	1	1	2	1	2	2	0	0	2	1	0	0	0	2	1	0	0	0
962	1	2	1	1	0	0	1	0	0	0	1	0	0	0	0	0	1	1	1	0	1	0	0	2	0	1	0	0	2	2	1	0	1	0	1	1	1	1	0	1	1	0	0	0	0	0	0	0	0
963	0	1	2	1	0	0	1	1	1	2	0	0	0	0	0	0	0	0	1	1	1	0	1	1	0	1	0	0	2	2	1	1	1	1	1	1	0	0	0	1	1	0	0	0	2	2	1	1	2
964	0	0	2	0	0	0	0	0	1	1	0	0	0	0	0	0	0	0	2	0	0	0	1	1	0	0	0	1	2	0	1	0	0	1	0	2	0	0	1	0	0	0	0	0	1	0	0	1	1
965	1	1	2	0	1	1	2	0	0	0	2	1	0	0	0	0	2	2	1	1	0	1	0	2	0	2	0	2	2	1	2	1	2	2	0	2	1	1	0	0	0	0	1	0	1	0	0	0	1
966	0	1	1	0	0	0	2	1	0	1	1	1	1	1	1	0	0	0	2	0	0	1	1	1	1	0	0	1	1	1	1	1	1	2	1	2	1	0	1	1	1	0	0	0	1	0	0	1	1
967	1	2	1	0	0	0	1	0	1	1	1	0	0	1	1	0	1	0	2	0	1	1	0	2	0	0	0	2	1	0	2	1	2	1	1	1	1	0	2	0	0	1	0	0	1	0	0	0	0
968	1	1	2	2	0	0	1	0	0	0	1	0	0	0	0	0	1	0	1	1	1	0	0	2	0	0	0	1	2	1	0	0	2	1	1	1	2	0	0	0	0	0	0	0	2	1	0	0	2
969	0	2	0	0	0	0	2	0	0	0	2	1	1	1	1	0	2	2	1	1	1	0	0	2	0	1	0	0	1	1	2	1	1	1	0	2	2	1	0	0	0	1	0	0	0	1	1	0	1
970	0	1	1	0	0	0	1	0	1	1	1	0	0	0	0	0	0	1	1	1	0	1	0	2	0	0	0	0	2	2	0	1	1	2	0	2	2	0	1	0	0	0	1	0	1	2	0	0	0
971	1	2	0	0	0	0	1	1	1	2	0	1	1	1	1	0	1	0	0	2	0	1	0	2	0	0	1	1	2	1	0	2	1	1	0	2	1	1	0	0	0	0	0	0	1	1	0	0	1
972	0	1	1	0	0	0	1	0	1	1	0	1	1	1	1	0	1	1	0	0	0	0	0	2	0	1	0	2	2	1	1	1	2	0	1	1	2	0	0	1	1	0	0	0	0	2	0	0	0
973	1	2	0	0	0	0	1	0	2	2	0	0	2	0	0	1	2	1	0	2	0	0	0	2	0	1	1	0	1	0	1	0	1	2	1	1	2	0	1	1	1	0	1	0	1	1	0	0	0
974	0	1	1	0	1	1	2	0	0	0	2	0	1	0	0	1	1	1	1	1	0	2	1	1	1	1	0	0	2	1	0	1	1	0	1	1	0	0	1	2	1	0	0	0	0	0	0	1	2
975	1	1	2	0	0	0	2	0	0	0	1	0	1	0	0	1	1	1	1	1	1	0	0	2	0	1	0	1	2	1	1	1	2	0	0	2	2	0	2	0	0	0	0	0	0	0	0	1	1
976	1	1	2	1	0	0	2	1	0	1	1	0	1	0	0	0	1	1	1	1	1	1	0	2	0	0	1	1	2	1	0	2	1	2	0	2	2	0	1	1	1	1	0	0	0	1	0	0	0
977	0	1	1	0	0	0	0	0	0	0	1	0	0	0	0	0	1	1	1	1	1	1	0	2	0	0	0	0	1	1	1	0	1	1	1	1	2	0	1	1	0	0	0	0	0	1	0	0	1
978	1	1	1	0	0	0	2	0	0	0	2	0	0	0	0	0	2	1	0	2	0	2	1	1	1	1	0	1	2	1	1	1	1	1	1	1	1	0	0	2	2	0	1	0	1	1	0	0	0
979	0	1	1	0	0	0	1	0	1	1	1	0	2	1	1	1	1	1	1	1	0	0	1	1	0	2	0	1	1	1	2	0	1	2	1	2	2	0	1	1	1	0	0	0	0	1	0	0	0
980	1	2	0	1	0	0	0	0	2	2	0	0	0	0	0	0	2	1	0	1	0	1	0	2	0	2	1	0	2	1	0	1	2	0	0	2	2	0	1	2	2	1	0	0	2	0	0	1	0
981	1	1	2	1	1	1	1	1	1	2	0	0	0	0	0	0	0	0	1	1	1	0	0	2	0	1	0	0	2	2	0	2	2	0	2	0	2	0	1	2	1	0	2	0	2	0	1	0	1
982	1	2	0	0	0	0	1	0	1	1	0	1	1	1	1	0	2	0	1	1	1	0	0	2	0	2	0	0	2	0	0	2	1	1	1	1	1	0	1	1	1	0	1	0	1	1	0	0	0
983	1	2	1	0	0	1	2	0	0	0	1	1	2	1	1	1	1	1	1	0	0	0	0	2	0	2	0	0	2	2	1	1	2	0	2	0	1	1	0	1	1	1	0	0	1	0	0	0	2
984	0	1	1	0	0	0	0	0	2	2	0	0	2	1	2	0	1	0	2	0	1	0	0	2	0	1	0	0	2	1	1	0	0	1	2	0	1	0	0	1	1	1	0	0	1	1	0	0	2
985	1	1	1	0	0	0	2	0	0	0	2	0	0	0	0	0	2	1	1	1	1	1	1	1	1	1	0	1	1	1	1	2	1	1	1	1	1	0	1	1	1	0	0	2	0	2	0	0	0
986	1	0	2	0	1	1	1	0	0	0	2	0	1	0	0	1	1	1	0	2	0	0	0	2	0	1	0	2	2	1	1	0	1	1	1	1	0	0	0	2	2	0	0	0	1	0	0	0	1
987	1	2	0	0	0	0	2	0	0	0	0	1	1	1	1	0	1	1	0	2	0	0	0	2	0	0	0	1	1	0	1	0	1	2	1	2	2	0	1	1	1	0	0	1	0	1	0	0	1
988	1	1	2	1	0	0	1	0	1	1	0	0	0	0	0	0	1	1	0	0	0	0	0	2	0	1	0	0	2	1	0	1	1	2	0	2	2	0	1	0	0	0	1	0	1	1	0	0	2
989	1	0	1	0	0	0	2	0	0	0	1	1	1	1	1	0	0	0	0	2	0	1	0	2	0	1	0	0	1	1	0	2	2	0	2	0	1	0	0	1	1	0	0	1	0	0	0	0	0
990	0	0	2	1	1	1	0	0	1	1	1	0	0	0	0	0	1	1	0	2	0	0	1	1	0	1	0	0	2	2	0	0	0	2	0	2	1	0	0	2	2	0	0	0	0	0	0	0	0
991	1	0	2	0	0	0	0	0	2	2	0	1	1	1	1	0	2	1	1	1	0	0	0	2	0	2	0	1	2	1	2	2	2	0	2	0	1	0	0	1	1	0	0	0	0	0	0	0	1
992	1	0	2	0	1	1	0	0	2	2	0	0	1	0	0	1	1	1	2	0	1	2	1	1	1	1	0	0	2	1	0	0	2	1	2	1	0	0	0	2	2	0	0	0	1	0	0	0	1
993	0	1	1	1	0	0	1	0	1	1	1	0	1	0	0	0	2	1	0	2	0	1	0	2	0	1	0	1	2	2	1	1	1	2	0	2	1	2	0	1	1	0	0	0	0	0	0	0	1
994	1	1	1	0	1	1	1	0	1	1	1	0	1	1	1	0	2	1	1	1	1	0	0	2	0	1	1	0	2	1	0	2	2	0	2	0	1	0	1	1	1	0	0	0	0	1	1	0	2
995	1	2	0	0	0	0	1	0	1	1	0	0	1	2	2	0	1	0	0	1	0	1	2	0	1	1	0	0	2	2	0	0	0	1	1	1	2	0	1	1	1	0	0	0	1	0	0	0	0
996	1	0	2	1	0	0	0	0	1	1	0	1	1	1	1	0	1	1	1	1	1	0	0	2	0	1	1	0	2	1	1	1	1	1	0	2	1	0	0	2	2	1	0	0	0	0	0	0	2
997	0	1	2	1	0	0	1	1	0	1	0	0	0	0	0	0	2	0	1	1	1	0	0	2	0	1	0	0	2	2	0	1	2	1	1	1	2	0	2	0	0	0	0	0	0	0	0	0	2
998	1	0	2	0	0	0	2	0	0	0	2	0	1	1	1	0	2	2	1	1	1	0	1	1	1	2	0	1	1	1	2	0	0	2	0	2	0	0	0	1	1	0	0	0	1	1	1	0	1
999	0	2	1	1	0	0	2	0	0	0	1	0	1	0	0	1	1	1	0	2	0	0	0	2	0	1	0	1	0	0	2	0	2	1	1	1	1	0	1	1	1	0	0	0	0	0	0	0	0
1000	1	1	1	0	1	1	1	0	1	1	0	1	2	1	1	0	2	2	2	0	0	1	0	2	0	2	0	1	2	1	1	1	2	0	2	1	0	0	0	2	2	0	0	0	0	0	0	0	1
[truncated: 252 more columns]
