# Supplementary material for: KNN-MDR: a learning approach for improving interactions mapping performances in genome wide association studies
Source: BMC Bioinformatics. 2017 Mar 21;18:184. doi: 10.1186/s12859-017-1599-7 (PMC5361736; doi:10.1186/s12859-017-1599-7)
Supplement: Supplementary file 6 — The data set(s) supporting the results of Table 4. (ZIP 7095 kb) [file 12859_2017_1599_MOESM6_ESM.zip › 100 simulations/S70/mkallsimul.dat]

1	0	1	1	0	1	1	1	2	2	2	0	1	2	1	0	0	0	0	1	0	1	0	1	0	0	1	2	0	2	2	0	0	0	1	0	1	2	0	2	0	0	0	0	2	0	1	0	0	1
2	0	2	0	0	1	1	2	0	1	0	2	2	2	1	1	1	0	1	2	0	1	0	0	0	0	1	2	1	2	1	2	1	1	0	0	1	2	0	0	2	0	0	0	1	0	0	0	1	0
3	1	1	1	0	0	0	0	0	2	1	1	1	1	1	0	0	0	0	1	0	1	0	0	0	0	2	2	1	2	2	0	2	2	0	0	1	1	1	1	0	0	0	0	1	0	0	0	2	0
4	0	2	2	0	0	0	1	1	2	1	0	0	1	0	0	0	0	1	2	0	2	0	0	0	1	1	1	1	2	1	1	1	1	2	0	2	2	0	0	1	0	1	0	2	1	0	0	1	0
5	1	0	2	0	0	0	2	0	0	0	0	0	1	0	0	0	0	0	0	1	2	0	0	0	0	1	2	0	2	2	1	1	1	1	1	1	2	0	1	1	0	0	0	1	0	0	0	2	0
6	0	2	0	0	0	0	1	0	1	1	1	1	1	1	0	0	0	0	0	1	0	0	0	0	0	0	1	0	2	0	0	1	2	0	0	1	2	0	0	2	1	0	0	0	2	0	0	2	0
7	1	1	1	0	1	1	2	1	1	1	1	0	1	1	0	0	0	0	0	0	1	0	0	0	0	1	1	1	1	1	0	1	1	2	1	2	1	0	0	1	0	1	0	2	2	1	0	1	1
8	0	1	1	1	1	2	1	1	2	2	0	0	1	1	0	0	0	1	1	1	1	1	1	1	0	0	0	1	1	0	0	1	2	2	1	2	1	0	0	2	0	1	0	1	0	1	0	1	1
9	0	1	1	0	0	0	1	1	2	1	0	0	1	0	0	0	0	2	2	0	2	0	0	0	0	0	1	2	2	1	2	2	2	0	0	0	1	0	0	1	0	0	0	2	0	0	0	0	1
10	0	0	2	0	0	0	1	0	1	1	0	1	1	1	0	0	0	0	0	1	2	0	0	0	0	1	0	1	1	0	0	1	2	2	2	2	2	0	0	2	0	0	0	2	0	2	0	1	0
11	0	1	1	0	0	0	1	1	2	2	0	0	0	0	0	0	0	0	1	1	1	0	0	0	0	1	0	1	1	0	1	0	1	2	0	2	0	0	2	0	1	0	0	1	0	1	0	1	0
12	1	0	2	0	0	0	2	0	1	1	1	0	0	0	0	0	0	0	0	1	0	0	0	0	0	1	2	0	2	2	1	1	1	0	0	1	1	0	1	1	0	1	0	2	1	0	0	1	0
13	0	2	1	0	0	0	0	0	2	1	1	1	1	1	0	0	0	1	1	1	1	0	1	0	0	0	1	0	1	1	0	1	2	2	1	2	1	1	0	1	1	0	0	0	2	0	0	1	0
14	0	1	1	0	1	1	1	0	1	0	0	0	0	0	0	0	0	1	2	0	2	0	0	0	1	1	2	0	2	2	0	1	1	2	1	2	2	0	0	1	0	1	0	2	0	0	0	1	1
15	0	2	1	0	0	0	2	0	0	0	0	0	0	0	0	0	0	1	2	1	2	0	0	0	1	1	2	0	1	0	0	1	1	2	0	2	1	0	2	0	0	0	1	2	0	0	0	1	0
16	0	0	2	0	0	0	1	0	1	0	0	0	0	0	0	0	0	0	2	0	2	0	2	0	0	0	1	1	2	1	1	1	1	2	1	1	1	1	0	1	0	0	0	1	0	1	0	1	1
17	1	1	1	0	0	0	2	0	0	0	0	0	1	0	0	0	0	2	2	1	2	0	0	0	0	2	0	0	2	1	0	0	1	2	0	2	1	1	0	1	0	0	1	2	1	0	0	2	0
18	1	1	1	0	0	0	1	1	2	2	0	0	1	0	0	1	0	0	1	1	1	0	0	0	0	1	1	0	2	1	0	1	2	2	1	2	2	0	0	1	0	0	1	2	0	1	0	2	0
19	1	2	0	0	0	0	2	0	1	0	1	1	1	1	0	0	0	1	2	0	2	0	1	1	0	1	1	0	2	1	1	1	2	0	0	1	1	0	2	0	0	0	0	2	0	1	0	0	0
20	1	1	1	0	0	0	1	0	1	1	0	1	2	0	1	1	0	0	0	1	0	0	0	0	0	1	1	0	2	2	1	1	0	0	0	1	1	0	0	1	0	0	0	1	0	1	0	1	0
21	1	0	2	0	2	2	1	0	1	1	1	0	1	0	0	0	0	1	0	0	1	0	0	0	0	0	1	1	1	1	0	1	2	1	0	2	1	0	1	1	0	1	0	2	0	0	0	1	0
22	0	1	1	0	1	1	1	0	1	0	1	1	2	2	0	0	0	1	2	0	2	0	0	0	0	0	2	0	2	1	1	2	2	2	0	2	1	0	0	1	0	1	0	2	1	0	0	1	0
23	1	2	0	0	0	0	2	1	1	1	1	1	0	0	0	0	0	0	0	1	2	0	0	0	0	0	2	0	2	2	1	0	0	1	0	2	0	0	2	0	0	2	0	2	1	0	0	1	0
24	1	1	1	0	0	0	2	0	1	1	0	0	0	0	0	0	0	1	1	0	2	0	1	0	0	2	1	0	2	1	0	1	2	0	0	1	1	0	0	2	0	1	0	1	1	0	0	2	0
25	1	2	1	0	0	0	1	0	1	1	1	0	1	1	0	0	0	1	1	0	2	0	0	0	2	1	0	1	1	1	0	1	1	1	0	1	1	1	0	1	0	0	0	2	0	2	0	2	0
26	0	2	0	0	0	0	1	0	2	1	1	0	0	0	0	0	0	2	2	0	2	0	1	0	0	1	1	1	1	1	0	1	2	2	0	2	1	1	0	0	0	0	0	2	0	0	0	2	0
27	0	2	0	0	0	0	2	0	1	0	1	0	0	0	0	0	0	0	1	1	2	0	0	0	0	1	1	0	2	1	0	0	0	1	0	2	1	0	0	1	0	0	0	0	0	1	0	0	0
28	0	1	1	0	0	0	2	1	2	2	1	0	2	1	0	1	0	1	1	0	2	0	0	0	0	2	1	0	2	2	1	1	1	1	0	1	1	0	0	1	0	0	0	2	0	2	0	1	0
29	0	1	1	0	0	0	2	1	1	1	1	1	2	2	0	0	0	2	1	1	2	0	0	0	0	1	1	0	2	0	0	1	1	2	1	1	1	0	0	1	0	0	0	2	0	1	0	1	1
30	1	2	0	0	0	0	1	0	0	0	1	1	1	1	0	0	0	0	2	1	2	0	0	0	0	1	1	0	2	1	0	0	1	2	0	2	2	0	2	0	0	0	0	2	1	2	0	0	1
31	1	2	0	0	0	0	1	0	1	0	0	0	0	0	0	0	0	1	2	1	2	0	0	0	0	1	1	0	1	0	0	2	2	2	0	1	1	0	1	2	1	0	0	1	0	0	0	1	1
32	0	1	2	0	1	1	1	1	2	2	0	0	0	0	0	0	0	1	1	1	1	1	0	0	0	0	1	1	2	1	0	2	2	0	0	0	1	0	0	1	0	0	0	1	0	1	0	0	0
33	1	1	1	0	0	0	1	0	1	1	0	0	1	1	0	0	0	1	2	1	2	0	0	0	0	1	2	0	2	2	1	1	2	2	1	2	2	0	0	1	0	0	1	2	1	1	0	1	1
34	0	1	1	0	1	1	1	0	2	2	0	1	1	1	0	0	0	0	1	1	1	0	0	0	0	1	1	1	2	1	0	1	0	0	0	1	1	0	1	1	0	1	0	2	1	1	0	0	1
35	1	1	1	0	0	0	1	0	1	0	1	0	0	0	0	0	0	0	2	0	2	0	0	0	0	0	1	0	2	2	0	1	1	0	0	1	2	0	0	2	1	0	0	2	0	0	0	0	0
36	0	1	1	0	0	0	1	0	1	0	2	2	1	1	0	0	0	0	1	0	2	0	0	0	1	0	1	2	1	1	0	2	2	0	0	1	0	0	1	1	0	0	0	1	1	0	0	1	1
37	0	1	2	0	0	0	1	0	1	0	1	0	0	0	0	0	0	1	1	1	1	0	0	0	0	1	1	0	2	1	0	1	1	1	1	2	1	0	1	2	2	1	0	2	1	0	0	2	0
38	0	2	1	0	0	0	0	0	2	2	0	1	2	1	0	0	0	2	2	0	2	1	0	0	0	2	1	1	2	1	1	1	2	0	0	2	1	0	1	1	0	1	0	2	1	0	0	2	0
39	0	1	2	0	0	0	1	0	2	1	0	1	2	2	0	1	0	1	1	1	1	0	1	0	0	1	2	0	2	2	0	1	1	2	0	2	1	0	0	2	0	0	1	1	1	0	0	1	0
40	1	2	1	0	0	0	0	0	2	1	0	0	1	0	0	0	0	1	1	2	1	0	0	0	0	1	1	0	2	0	0	1	1	1	0	1	1	0	0	2	0	1	0	2	1	1	0	0	0
41	0	1	2	0	0	0	1	0	2	0	0	0	0	0	0	0	0	0	1	0	1	1	0	0	0	2	1	0	2	1	0	1	1	2	2	2	1	1	0	1	0	0	0	2	0	0	0	1	1
42	1	1	2	0	0	0	0	0	2	2	0	1	1	1	0	0	0	1	1	0	2	0	0	0	1	2	1	1	2	1	1	2	2	1	1	2	1	0	0	1	0	0	0	1	0	1	0	2	0
43	0	0	2	0	0	0	1	1	2	1	0	0	2	1	0	1	0	0	1	0	0	0	0	0	1	0	1	1	2	1	1	1	1	2	1	2	0	0	1	0	0	0	1	2	1	0	0	0	1
44	1	0	2	0	0	0	2	0	2	1	1	0	0	0	0	1	0	0	0	1	0	0	2	1	1	0	2	0	2	2	1	2	2	0	0	0	1	1	0	1	0	0	0	1	0	0	0	2	0
45	0	1	1	0	0	0	1	0	1	0	0	0	0	0	0	0	0	1	2	0	2	0	1	1	1	1	1	0	2	1	0	2	2	1	0	2	1	0	2	0	0	0	0	1	0	0	0	0	0
46	0	2	0	0	0	0	0	0	2	2	0	0	1	0	0	0	1	0	2	1	2	0	0	0	0	1	1	0	2	1	0	1	1	1	1	1	1	0	2	0	0	0	1	1	0	0	0	2	0
47	1	1	1	0	0	0	0	0	2	1	2	1	0	0	0	0	1	0	2	1	2	0	0	0	0	1	2	0	2	2	0	0	0	2	2	2	1	0	0	2	0	0	0	0	0	0	0	2	0
48	0	0	2	0	0	0	1	1	2	2	1	1	2	1	0	0	0	0	1	0	2	0	0	0	0	1	1	0	2	1	0	2	2	2	1	2	1	0	1	1	0	0	1	1	0	0	0	0	0
49	0	1	2	0	0	0	0	0	1	1	0	0	1	1	0	0	0	2	2	0	2	0	1	0	0	1	1	0	2	2	1	1	1	1	0	2	1	0	2	1	1	0	0	1	1	0	0	2	0
50	1	1	1	0	0	0	1	0	1	1	1	0	0	0	0	0	0	2	2	1	2	1	0	0	0	2	1	0	2	1	0	0	0	2	0	2	2	0	0	1	0	0	1	2	0	0	0	1	0
51	0	0	2	0	0	0	1	0	1	1	0	0	0	0	0	0	0	1	1	1	1	0	1	1	1	1	2	0	2	2	1	1	1	2	1	2	1	1	1	0	0	0	1	2	2	2	0	1	0
52	1	2	2	0	0	0	1	0	1	1	1	0	0	0	0	0	0	0	1	1	2	0	0	0	0	2	2	1	2	1	2	2	2	2	0	2	1	2	0	1	1	0	0	2	0	1	0	2	0
53	0	2	0	0	0	0	2	0	0	0	0	0	0	0	0	0	0	0	0	2	0	0	0	0	1	0	1	0	2	0	0	1	1	2	2	2	1	0	0	1	0	0	1	2	1	0	0	0	2
54	0	2	0	0	0	0	1	0	1	1	1	0	0	0	0	0	0	2	2	1	2	0	0	0	0	2	1	0	2	2	0	0	1	2	0	2	0	0	1	0	0	0	0	0	1	0	0	1	0
55	0	1	1	0	0	0	1	0	2	0	0	1	1	1	0	0	0	2	2	0	2	0	1	1	1	0	1	0	2	1	0	1	1	1	0	2	1	0	0	1	0	0	0	1	1	1	0	0	2
56	0	2	1	0	0	0	1	0	2	2	0	0	0	0	0	0	0	0	0	0	0	0	0	0	1	0	2	0	2	2	1	1	1	0	0	1	1	0	0	2	0	0	0	0	0	1	0	2	0
57	0	1	2	0	1	1	0	0	2	2	0	0	2	2	0	0	0	1	1	1	1	0	0	0	0	2	1	0	2	1	0	1	2	1	0	2	0	0	2	1	1	0	0	1	1	0	0	1	0
58	1	2	1	0	0	0	0	0	2	1	0	0	1	0	0	0	0	1	0	1	1	0	0	0	0	1	2	2	2	1	1	1	2	1	0	2	2	0	1	1	1	0	1	2	1	0	0	2	0
59	0	2	1	0	0	0	1	0	2	1	1	0	2	2	0	0	1	1	0	1	1	0	0	0	0	0	1	0	1	1	0	2	2	1	0	1	0	1	1	0	0	0	0	1	1	1	0	1	0
60	1	1	2	0	1	1	2	0	1	0	1	0	0	0	0	0	0	0	1	0	2	1	0	0	1	1	2	0	2	1	0	0	0	1	1	2	1	0	2	0	0	0	1	1	1	0	0	1	0
61	1	0	2	0	1	1	2	1	1	1	1	0	1	0	0	0	0	0	2	0	2	0	0	0	0	0	2	1	2	1	2	1	2	0	0	2	1	0	0	1	0	1	0	1	1	0	0	1	1
62	1	1	2	0	0	0	0	0	2	2	0	0	1	0	0	0	0	2	2	1	2	0	0	0	0	2	2	0	2	1	0	0	0	2	0	2	1	1	0	1	1	0	0	1	0	1	0	0	0
63	0	2	1	0	0	0	1	0	0	0	2	1	2	2	0	0	0	2	2	1	2	0	1	0	1	0	2	0	2	2	0	2	2	0	0	1	1	0	1	1	0	0	0	2	1	0	0	2	0
64	0	2	0	0	0	0	0	0	2	2	0	0	2	1	0	1	0	0	1	0	1	0	0	0	0	1	1	1	2	1	0	2	2	1	0	2	1	1	0	1	0	0	1	1	1	1	0	1	0
65	0	2	0	0	0	0	0	0	2	1	1	0	0	0	0	0	1	0	2	1	2	0	0	0	0	1	2	0	2	2	1	2	2	1	0	1	1	0	0	1	0	0	0	1	0	0	0	1	0
66	1	2	0	0	0	0	1	0	1	1	1	1	2	2	0	0	0	2	1	1	2	0	2	0	0	0	0	0	2	1	0	1	1	1	0	1	2	0	0	2	0	0	0	2	1	0	0	0	0
67	0	2	0	0	0	0	2	0	0	0	2	0	1	0	0	0	0	1	1	1	1	0	0	0	0	2	0	2	1	0	0	2	2	1	1	2	2	0	0	1	0	0	0	2	1	0	0	0	0
68	0	0	2	0	0	0	0	0	2	2	0	0	0	0	0	0	0	1	1	0	1	0	0	0	1	2	0	0	1	1	0	1	1	1	0	1	2	0	0	2	0	1	0	2	0	0	0	2	0
69	1	0	2	0	1	1	1	0	2	2	0	1	2	1	0	0	0	0	1	0	2	1	0	0	0	1	1	1	2	1	1	2	2	0	0	1	1	1	0	1	0	0	1	1	1	1	0	2	0
70	1	2	1	0	0	0	1	0	2	2	0	0	1	0	0	0	0	0	2	0	2	0	0	0	0	0	1	1	1	1	0	2	2	2	0	2	1	0	1	1	1	0	1	1	1	0	0	2	0
71	1	1	1	0	1	1	1	0	2	1	0	0	0	0	0	0	0	1	1	1	1	1	0	0	0	2	2	1	2	1	2	0	0	1	1	2	1	0	0	1	0	0	0	2	0	0	0	2	0
72	1	1	2	0	0	0	1	0	1	1	0	0	0	0	0	0	0	1	1	0	2	0	1	0	0	1	1	0	2	1	0	1	1	2	1	2	1	0	2	0	0	0	1	2	1	0	0	0	0
73	0	2	1	0	0	0	0	0	2	1	0	0	0	0	0	0	1	1	1	0	2	0	1	0	0	0	0	0	2	0	0	1	1	2	0	2	1	0	0	1	0	0	1	1	1	1	0	2	0
74	0	2	0	0	0	0	1	0	1	0	1	0	0	0	0	0	0	1	1	0	2	0	1	0	0	0	2	0	2	2	1	0	1	2	0	2	2	0	0	1	0	0	0	2	1	0	0	2	0
75	0	2	2	0	0	0	2	0	1	0	1	0	1	1	0	0	1	2	1	0	1	0	0	0	0	1	1	1	1	1	1	1	2	1	0	2	2	0	1	1	0	0	1	1	1	1	0	2	0
76	0	1	1	0	0	0	0	0	2	0	1	2	2	2	0	0	0	1	1	1	2	0	1	1	1	0	0	2	1	1	1	1	1	1	0	2	2	0	1	1	0	0	0	2	0	0	0	2	0
77	1	1	2	0	0	0	0	0	2	1	1	1	1	1	0	0	0	0	2	0	2	0	0	0	0	0	1	1	2	1	1	2	2	1	0	1	0	1	0	0	0	0	1	2	1	1	0	2	0
78	0	2	0	0	0	0	2	1	1	1	1	0	0	0	0	0	0	0	2	1	2	0	1	0	0	1	2	0	2	2	0	1	1	2	0	2	2	0	1	1	0	0	1	1	1	1	0	1	0
79	0	1	1	0	0	0	1	2	2	2	0	0	1	0	0	0	0	2	1	1	1	0	0	0	0	2	1	0	2	1	1	2	2	0	0	1	0	0	0	0	0	0	1	2	1	0	0	2	0
80	1	0	2	0	1	1	0	0	2	0	1	0	0	0	0	0	0	0	1	1	2	0	0	0	0	1	1	0	1	1	1	2	2	0	0	0	0	0	2	0	0	0	1	2	1	0	0	2	0
81	1	1	1	0	0	0	1	0	1	0	1	1	0	0	0	0	1	1	1	0	1	0	0	0	1	0	2	1	2	2	0	2	2	0	0	0	2	0	0	2	0	1	0	1	2	0	0	1	1
82	1	1	1	0	1	1	1	0	2	0	0	0	0	0	0	0	0	2	1	1	2	0	0	0	0	2	1	0	2	1	1	0	1	2	0	2	1	2	0	1	1	0	0	2	0	2	0	1	0
83	1	1	1	0	0	0	1	1	2	1	0	0	0	0	0	0	0	1	0	1	1	0	0	0	0	0	2	0	2	2	0	2	2	2	1	2	1	1	0	0	0	1	0	2	2	1	0	2	0
84	0	0	2	0	0	0	2	0	0	0	1	0	0	0	0	0	0	2	0	2	0	0	0	0	0	0	1	1	1	1	0	1	1	1	0	2	2	0	0	1	0	0	0	1	0	0	1	2	0
85	0	0	1	0	0	0	2	1	1	1	1	0	0	0	0	0	0	0	1	0	1	0	1	0	1	2	2	0	2	2	0	1	2	2	2	2	1	0	0	2	0	0	1	1	1	2	0	1	1
86	0	2	1	0	0	0	2	1	1	1	1	0	0	0	0	0	1	1	2	1	2	0	0	0	0	1	0	1	2	0	1	1	1	1	1	1	1	1	0	1	0	0	0	1	0	0	0	0	0
87	1	1	2	0	0	0	0	0	2	2	0	0	1	0	0	0	0	0	2	0	2	0	0	0	1	1	2	0	2	2	0	1	1	1	0	2	1	1	1	0	0	0	0	1	0	0	1	2	0
88	1	0	2	0	1	1	1	0	1	0	1	1	2	1	1	1	0	0	0	1	2	0	0	0	0	1	1	0	2	2	0	1	1	0	0	0	0	1	1	0	0	0	0	1	0	1	0	1	0
89	0	1	1	1	0	1	2	0	0	0	1	0	0	0	0	0	0	0	2	0	2	0	0	0	1	1	2	0	2	2	1	1	2	2	1	2	1	0	0	1	0	0	0	2	1	0	0	1	1
90	1	2	1	0	0	0	1	1	2	1	0	0	1	0	0	0	0	1	1	0	2	0	1	0	0	1	1	0	1	1	0	2	2	1	0	2	1	0	0	1	0	1	0	2	1	0	0	0	1
91	1	1	1	0	0	0	0	0	2	2	0	0	0	0	0	0	0	0	1	0	1	0	1	1	1	0	1	1	2	0	1	0	1	1	0	2	0	0	1	0	0	0	1	1	1	1	0	1	0
92	1	1	1	0	0	0	1	0	0	0	1	1	2	2	0	0	0	0	0	0	1	0	0	0	0	1	0	0	1	1	0	1	1	1	0	1	2	0	1	1	1	0	0	1	0	0	0	0	0
93	0	0	2	0	0	0	1	2	2	2	0	1	1	1	0	0	0	1	1	0	2	0	1	0	1	2	1	0	1	1	1	2	2	1	0	2	1	0	1	1	0	0	1	1	1	1	0	1	0
94	0	0	2	0	0	0	1	0	1	1	0	1	0	0	0	0	0	1	1	1	1	0	0	0	0	0	2	0	2	2	1	0	0	2	1	2	1	1	0	0	0	0	1	1	1	1	0	2	0
95	1	0	2	0	0	0	1	0	2	0	1	0	1	1	0	0	0	0	0	2	0	0	1	1	1	1	2	1	2	2	0	2	2	0	0	2	1	0	1	1	0	0	0	1	0	1	0	2	0
96	1	0	2	0	0	0	2	0	1	1	0	1	2	1	0	0	0	0	2	0	2	0	0	0	0	1	2	0	2	2	0	1	2	0	0	2	2	0	1	1	1	0	1	1	1	2	0	1	0
97	0	0	1	0	0	0	0	0	2	0	1	0	1	0	0	0	0	0	1	1	2	1	0	0	0	0	2	1	2	1	1	0	0	2	1	2	1	0	0	1	0	0	0	2	0	1	0	1	1
98	1	1	1	0	1	1	1	0	2	2	0	0	0	0	0	0	0	1	2	0	2	0	0	0	0	1	1	0	1	1	1	2	2	0	0	1	1	0	0	2	0	0	0	2	0	2	0	0	2
99	1	1	1	0	0	0	2	0	0	0	2	0	0	0	0	0	0	1	2	0	2	0	1	0	0	1	1	1	2	1	1	2	2	1	1	2	1	0	2	1	1	0	0	0	0	1	0	1	0
100	1	0	2	0	1	1	1	1	2	1	0	0	0	0	0	0	0	0	1	0	2	0	0	0	0	1	2	1	2	1	2	1	1	2	1	2	1	0	0	2	0	0	0	1	0	0	0	2	0
101	1	1	2	0	0	0	1	0	1	0	0	0	0	0	0	0	0	1	1	1	1	0	1	0	1	1	1	0	2	1	1	1	1	2	0	2	2	0	2	1	0	1	0	2	0	0	0	2	0
102	1	0	2	0	0	0	1	1	2	1	0	1	1	1	0	0	0	0	2	1	2	0	0	0	0	1	1	0	2	1	0	0	1	1	1	2	1	0	1	2	2	0	1	2	0	0	0	0	1
103	0	2	0	0	0	0	0	0	2	0	1	0	0	0	0	0	0	2	1	1	2	0	0	0	0	2	1	0	2	1	0	1	1	1	0	1	2	0	1	0	0	0	0	0	0	0	0	0	0
104	1	2	2	0	0	0	0	0	2	1	2	1	1	1	0	0	0	0	0	2	0	0	0	0	0	1	1	0	2	0	0	0	1	2	1	2	0	0	1	1	0	0	0	1	0	0	0	2	0
105	1	1	1	0	1	1	0	0	2	0	1	0	1	1	0	0	0	0	1	1	1	0	0	0	0	2	2	0	2	2	1	1	0	0	0	2	1	0	1	1	0	0	0	1	0	1	0	2	0
106	1	1	1	0	0	0	1	1	2	2	0	1	2	2	0	0	0	0	2	0	2	0	0	0	0	0	2	0	2	2	1	2	2	0	0	1	2	0	0	1	0	0	0	1	1	1	0	1	1
107	1	2	1	0	1	1	1	0	2	1	0	0	1	0	0	0	0	0	2	1	2	0	0	0	1	0	1	0	1	1	1	2	2	0	0	1	1	0	2	0	0	0	0	1	0	0	0	2	0
108	0	1	2	0	1	1	1	0	1	1	0	0	1	0	0	0	0	0	1	0	2	0	0	0	0	1	1	1	1	1	0	1	1	2	1	2	2	0	0	1	0	0	0	2	0	1	0	1	0
109	1	2	1	0	0	0	1	0	1	1	0	0	1	0	0	0	0	0	2	0	2	0	0	0	0	1	2	1	2	2	0	1	2	2	2	2	2	0	0	2	0	1	0	1	2	0	0	1	0
110	0	1	1	0	0	0	2	1	1	1	0	0	1	0	0	0	1	1	0	1	1	0	1	0	0	1	0	1	2	0	1	1	1	1	1	2	2	0	1	1	0	0	1	1	1	1	0	2	0
111	1	1	0	0	0	0	1	0	1	0	0	1	1	1	0	1	0	1	1	1	1	0	1	1	2	2	2	1	2	1	2	1	0	2	1	2	1	0	2	0	0	0	0	0	1	0	0	1	1
112	1	0	2	0	1	1	1	0	2	1	1	1	0	0	0	0	0	0	0	1	0	0	1	0	0	1	1	1	2	2	0	0	1	1	1	2	2	0	0	2	0	0	1	2	1	0	0	2	0
113	0	0	2	0	0	0	1	0	1	0	1	0	0	0	0	0	0	1	1	1	1	0	0	0	0	2	1	1	2	1	1	1	1	0	0	1	0	0	2	1	1	0	0	0	0	1	0	2	0
114	0	1	1	0	1	1	1	0	1	1	1	1	1	1	0	0	0	0	2	1	2	0	1	0	0	1	0	0	2	1	0	2	2	2	0	2	1	0	2	0	1	0	1	1	1	0	0	2	0
115	0	2	1	0	0	0	1	0	2	2	0	0	0	0	0	0	0	1	1	0	2	0	1	1	1	2	1	0	2	1	0	1	2	2	0	2	1	0	0	1	0	0	0	0	1	0	0	1	1
116	1	1	2	0	0	0	1	0	2	1	1	0	0	0	0	0	0	1	2	0	2	0	1	1	1	1	2	0	2	2	1	1	2	2	0	2	1	0	2	0	0	0	0	1	0	1	0	2	0
117	0	1	1	0	1	1	1	0	2	2	0	0	0	0	0	0	0	1	1	1	1	0	0	0	0	1	1	1	2	0	1	2	2	2	1	2	1	0	0	1	0	0	0	1	0	1	0	2	0
118	0	1	1	0	0	0	2	1	1	1	1	0	2	2	0	0	0	1	0	1	2	0	0	0	0	2	2	0	2	2	0	1	1	1	1	1	1	0	1	1	0	0	0	1	0	1	0	1	0
119	1	2	1	0	0	0	2	1	1	1	1	0	0	0	0	0	0	0	2	0	2	0	0	0	0	2	1	0	2	1	1	1	1	0	0	1	1	1	0	0	0	1	0	2	0	1	0	2	0
120	1	2	1	0	1	1	2	1	1	1	0	1	1	1	0	0	0	1	1	1	1	0	0	0	0	0	1	0	2	1	0	0	1	0	0	2	1	1	0	1	0	0	0	1	0	1	1	1	0
121	0	1	1	0	0	0	1	1	2	1	0	0	0	0	0	1	0	0	1	0	1	1	1	1	0	0	1	0	2	0	0	1	2	1	1	1	1	0	2	0	1	0	0	1	1	0	0	1	1
122	1	2	0	0	0	0	1	0	0	0	1	0	1	0	0	0	1	1	1	0	2	0	1	0	0	1	2	0	2	2	0	1	1	0	0	2	1	0	0	0	0	0	0	2	0	0	0	0	0
123	1	2	2	0	1	1	2	0	1	1	1	0	0	0	0	0	0	1	1	1	2	1	0	0	0	0	1	0	2	0	0	1	1	2	1	1	1	1	0	0	0	0	1	2	1	0	0	1	0
124	1	1	1	0	0	0	0	0	2	2	0	1	2	1	0	0	0	0	2	1	2	0	0	0	0	1	0	1	1	0	0	1	1	2	0	2	1	0	2	0	0	0	0	1	1	1	0	0	0
125	0	1	2	0	0	0	1	0	1	0	1	0	0	0	0	0	0	0	2	0	2	0	0	0	0	1	1	0	2	1	1	0	0	1	1	2	2	0	1	1	0	0	0	2	0	2	0	1	0
126	1	1	1	0	0	0	1	0	1	0	1	1	1	1	0	0	0	1	0	2	1	0	0	0	0	1	1	1	2	1	1	2	2	1	1	2	1	0	2	0	0	1	0	1	1	0	0	0	1
127	0	0	1	0	0	0	2	1	1	1	0	0	0	0	0	0	1	1	0	1	1	0	0	0	0	1	1	2	2	2	0	1	2	1	0	2	1	0	2	1	1	0	0	2	1	1	0	2	0
128	0	2	0	0	0	0	2	0	1	0	0	2	2	1	1	1	0	0	1	0	2	0	0	0	0	2	2	0	2	1	0	0	0	1	0	2	1	0	0	1	0	0	0	2	0	1	0	2	0
129	0	1	1	0	0	0	2	0	1	0	0	1	1	1	0	0	0	0	2	1	2	0	0	0	0	0	1	0	1	1	0	2	2	2	1	2	1	0	1	1	0	0	0	2	0	1	0	1	0
130	1	1	1	0	1	1	1	0	1	0	0	0	0	0	0	0	0	0	1	1	2	0	0	0	1	0	2	0	2	2	0	1	1	1	1	1	2	0	0	2	0	0	0	2	1	0	0	2	0
131	1	0	2	0	0	0	1	0	1	1	1	2	2	1	1	1	0	1	1	0	1	0	0	0	0	1	1	1	2	0	1	1	2	1	0	2	1	1	0	1	0	1	0	2	0	0	0	1	0
132	0	2	0	0	0	0	1	0	2	1	0	0	0	0	0	0	0	1	0	1	1	0	2	1	1	0	1	1	2	0	1	2	2	0	0	0	2	0	0	2	1	0	1	2	0	1	0	2	0
133	1	1	1	0	0	0	2	1	2	2	1	1	1	1	0	0	0	0	1	0	2	0	0	0	1	0	1	0	1	1	0	1	2	1	0	2	1	0	1	2	1	0	0	1	0	1	0	1	1
134	0	2	0	0	0	0	1	0	1	1	0	2	2	1	1	1	1	1	1	1	1	0	0	0	0	0	1	2	1	1	0	0	2	0	0	2	2	0	0	2	0	0	0	2	1	2	0	2	0
135	1	1	1	0	0	0	0	0	2	2	0	2	1	1	0	0	0	0	0	0	0	1	0	0	0	1	2	0	2	2	1	1	1	1	1	1	1	1	0	1	0	0	1	2	1	0	0	2	0
136	0	0	2	0	1	1	1	0	2	1	0	0	0	0	0	0	0	0	2	1	2	0	0	0	0	0	1	1	2	1	1	1	1	0	0	1	2	0	1	1	0	0	1	2	0	1	0	1	0
137	0	1	2	0	0	0	2	1	1	1	1	2	2	2	0	0	0	1	2	0	2	0	0	0	1	1	1	1	2	1	0	1	0	0	0	1	2	0	0	2	0	2	0	2	0	0	0	0	0
138	1	0	2	0	0	0	1	0	0	0	1	0	0	0	0	0	0	0	2	0	2	2	0	0	0	1	2	0	2	1	1	0	1	1	0	2	1	0	1	1	0	0	1	1	0	1	0	0	0
139	0	2	0	0	0	0	1	0	1	1	0	0	1	1	0	0	0	0	1	1	2	0	1	0	0	1	2	0	2	2	0	1	1	2	1	2	1	0	0	0	0	0	1	2	1	1	0	0	1
140	0	0	2	0	0	0	0	0	2	2	0	0	1	0	0	0	0	0	1	0	0	0	0	0	0	0	0	1	1	0	0	1	1	2	1	2	2	0	1	1	0	2	0	2	1	0	0	0	1
141	0	2	0	0	0	0	0	0	2	1	0	1	2	1	1	1	1	2	1	1	1	0	1	1	0	1	2	1	2	1	2	0	0	2	0	1	2	0	0	2	0	0	0	2	0	1	0	1	0
142	1	1	1	0	0	0	0	0	1	0	1	0	1	0	0	0	0	0	1	1	1	0	0	0	0	1	1	0	2	1	0	0	0	2	0	2	0	0	2	1	1	1	0	2	1	0	0	2	0
143	0	1	1	0	1	1	0	0	2	2	0	1	1	1	0	0	0	1	1	1	1	0	1	1	1	1	1	1	2	1	1	1	1	1	1	1	2	0	2	1	0	0	1	1	1	0	0	1	0
144	0	0	2	0	0	0	1	0	1	1	1	0	0	0	0	0	0	2	1	1	1	0	0	0	0	1	1	0	1	1	0	1	1	0	0	0	2	0	1	1	0	0	0	2	0	1	0	2	0
145	1	0	2	0	0	0	1	0	1	1	1	0	0	0	0	0	0	1	1	1	1	0	1	1	1	1	2	1	2	1	1	2	2	0	0	0	2	0	2	0	0	0	0	2	1	1	0	2	0
146	1	0	2	0	0	0	0	0	2	1	0	1	1	1	0	0	0	0	1	0	1	0	1	0	1	2	1	1	2	1	1	0	0	0	0	1	1	0	1	1	0	0	1	2	1	1	0	1	0
147	1	1	1	0	0	0	1	1	2	1	0	0	0	0	0	0	0	2	1	1	2	0	0	0	0	1	1	0	2	1	0	2	2	0	0	0	2	0	0	2	0	0	1	2	1	0	0	1	0
148	0	1	2	0	1	1	1	1	2	1	0	1	1	1	0	0	0	0	0	1	0	0	0	0	0	1	2	0	2	2	1	1	2	2	0	2	1	0	0	1	0	0	1	2	1	1	0	1	1
149	0	1	1	0	0	0	1	0	1	1	1	0	0	0	0	0	0	0	2	0	2	0	1	1	1	0	1	0	2	0	0	2	2	1	0	2	1	0	0	1	0	2	0	2	1	0	0	2	0
150	0	2	1	0	0	0	1	0	1	0	0	0	0	0	0	0	0	2	1	1	2	0	1	0	0	1	1	0	2	1	1	1	2	1	0	2	1	0	2	0	0	0	0	1	1	0	0	1	0
151	1	1	1	0	0	0	1	0	1	1	0	0	2	1	0	1	1	1	0	1	1	0	0	0	0	2	0	1	2	0	1	0	2	0	0	2	2	0	1	1	1	0	1	1	1	0	0	1	1
152	0	1	2	0	0	0	2	0	1	1	0	0	0	0	0	0	0	0	1	0	1	0	0	0	0	0	1	2	1	1	1	0	0	0	0	1	2	0	0	1	0	1	0	1	1	0	0	1	0
153	1	1	2	0	1	1	1	0	2	1	1	0	1	0	0	0	1	1	1	0	2	0	0	0	0	1	1	1	2	1	0	2	2	2	1	2	2	0	0	2	0	0	1	1	1	1	0	2	0
154	1	2	0	0	0	0	1	0	2	2	0	0	0	0	0	0	0	1	0	2	1	0	2	0	0	0	1	1	2	0	1	0	1	2	1	2	2	0	1	1	0	1	0	2	1	0	0	2	0
155	0	1	2	0	0	0	2	0	1	0	0	0	0	0	0	0	0	0	2	0	2	0	1	1	1	1	1	0	2	1	0	1	1	0	0	0	2	0	2	0	0	1	0	2	1	0	0	1	1
156	0	2	1	0	0	0	1	0	0	0	1	0	0	0	0	0	0	0	0	0	1	0	1	1	1	1	0	1	1	0	0	0	0	2	2	2	2	0	2	1	0	0	0	1	0	0	0	2	0
157	0	1	1	0	1	1	2	1	1	1	0	1	2	1	0	0	0	1	2	0	2	0	1	1	2	2	0	1	1	0	0	1	1	0	0	1	1	0	2	1	1	2	0	2	1	0	0	0	0
158	0	1	2	0	0	0	1	0	2	0	1	0	0	0	0	0	0	0	0	1	1	1	0	0	1	1	0	0	1	1	0	2	2	0	0	0	1	1	0	0	0	0	0	1	0	1	0	1	0
159	1	1	1	0	1	1	1	0	1	0	0	1	1	1	0	0	0	2	1	1	1	0	0	0	0	1	1	1	2	1	0	2	2	1	0	2	2	0	0	1	0	0	0	2	0	1	0	1	0
160	1	2	0	0	0	0	0	0	2	2	0	0	1	0	0	0	0	0	0	1	0	0	0	0	0	0	2	0	2	1	1	0	0	2	2	2	2	0	1	1	0	0	0	0	1	1	0	2	0
161	0	2	0	0	0	0	2	0	0	0	1	1	1	1	0	0	0	1	0	1	1	0	0	0	0	1	0	1	1	1	0	1	1	1	0	1	1	0	1	1	0	1	0	2	1	0	0	1	1
162	1	0	2	0	2	2	1	0	1	1	0	0	1	1	0	0	0	0	2	1	2	0	1	0	1	2	1	0	2	2	0	0	0	2	1	2	1	0	0	2	0	0	1	2	1	1	0	1	0
163	1	2	0	0	0	0	1	0	1	1	1	0	1	0	0	0	0	0	1	2	1	0	0	0	1	0	2	0	2	2	0	1	1	1	0	1	1	1	0	0	0	0	0	2	0	1	1	1	0
164	1	1	2	0	0	0	2	0	0	0	1	0	1	0	0	0	0	0	2	0	2	0	0	0	1	0	0	0	2	1	0	0	0	1	0	2	1	0	2	0	0	0	0	1	0	0	0	1	0
165	0	0	2	0	1	1	0	0	2	0	1	0	0	0	0	0	0	1	1	0	2	0	0	0	0	0	2	2	2	2	0	1	1	2	1	2	1	0	2	1	1	0	1	1	1	1	0	1	1
166	1	1	2	0	0	0	1	0	1	1	0	0	0	0	0	0	0	1	1	1	1	0	0	0	0	0	1	0	2	1	1	1	2	0	0	2	1	0	1	1	0	0	1	2	0	0	0	2	0
167	0	0	2	0	1	1	0	0	1	1	1	0	0	0	0	0	0	0	1	0	2	1	0	0	0	1	2	1	2	2	0	0	1	2	1	2	1	0	0	1	0	0	2	2	2	0	0	0	0
168	1	2	0	0	1	1	1	1	2	2	0	0	0	0	0	0	0	0	2	0	2	0	1	0	0	1	1	1	2	1	0	1	2	1	0	2	1	0	2	0	0	1	0	2	1	0	0	2	0
169	1	2	0	0	0	0	1	0	2	0	0	0	1	0	0	0	0	0	1	2	1	0	0	0	0	2	1	0	2	0	0	1	2	2	0	2	1	0	1	1	1	0	0	1	0	1	0	2	0
170	0	1	1	0	0	0	1	0	1	1	0	0	1	0	1	1	0	1	1	0	2	0	0	0	0	1	1	0	2	2	1	1	2	1	0	2	1	0	0	1	0	0	0	2	0	1	0	1	0
171	0	0	2	0	1	1	1	1	2	2	0	0	1	0	0	0	0	0	2	0	2	0	0	0	0	1	1	1	2	2	0	1	1	1	0	1	2	0	0	2	0	1	0	1	1	1	0	2	0
172	1	0	2	0	1	1	0	0	2	1	1	1	2	2	0	0	0	0	1	1	1	0	1	0	1	0	1	0	1	1	0	0	1	1	0	2	1	0	0	1	0	0	1	1	1	1	0	2	0
173	0	1	2	0	0	0	1	0	1	1	0	2	2	1	1	1	0	1	2	0	2	0	0	0	0	0	1	0	2	0	0	1	1	1	1	1	1	0	0	0	0	0	0	0	1	0	0	1	0
174	1	0	2	0	2	2	1	0	1	0	1	1	1	1	0	1	0	0	0	1	0	0	0	0	0	2	1	1	1	1	1	2	2	1	0	1	1	0	1	1	0	0	0	2	0	1	0	0	0
175	1	2	0	0	0	0	1	0	1	1	0	1	2	1	0	0	0	1	0	1	0	0	0	0	0	1	2	0	2	2	1	2	2	2	0	2	1	1	0	1	0	0	1	2	2	2	0	2	0
176	0	2	0	0	0	0	2	0	0	0	0	2	1	1	0	0	0	0	2	1	2	0	0	0	0	0	0	1	2	0	1	1	2	2	0	2	1	1	0	1	0	0	0	2	1	0	0	1	0
177	0	1	1	0	0	0	1	0	1	0	0	0	1	1	0	0	0	0	1	1	1	0	0	0	0	0	2	0	2	0	0	2	1	2	1	2	1	0	0	0	0	0	0	2	0	1	0	2	0
178	1	1	2	0	0	0	2	1	1	1	1	0	0	0	0	0	0	1	1	1	1	1	0	0	0	2	1	1	2	1	1	1	1	1	0	2	1	0	1	1	0	0	0	0	2	2	0	1	0
179	1	1	1	0	0	0	1	0	2	0	0	0	1	1	0	0	0	0	2	1	2	0	1	0	0	0	1	0	2	0	0	1	0	0	0	1	2	0	1	0	0	1	0	2	0	1	0	2	0
180	0	1	1	0	0	0	0	0	2	2	0	0	1	0	0	0	0	0	1	1	2	0	0	0	0	0	1	1	2	0	1	1	2	1	0	2	1	0	1	1	0	2	0	2	0	0	0	2	0
181	1	0	2	0	1	1	0	0	2	1	1	0	1	0	0	0	0	1	1	1	1	0	0	0	0	1	1	0	2	1	0	2	2	2	1	2	1	1	0	0	0	0	0	2	0	1	0	0	0
182	1	0	2	0	1	1	2	1	1	1	1	1	1	1	0	0	0	1	1	1	1	0	0	0	0	0	2	0	2	1	1	0	1	1	0	2	1	0	1	1	0	0	0	1	0	1	0	0	0
183	1	1	1	0	1	1	1	0	2	2	0	0	0	0	0	0	0	0	0	1	0	0	0	0	0	2	1	0	2	2	0	1	1	2	1	2	1	1	0	1	0	0	1	1	1	2	0	0	0
184	1	1	2	0	0	0	1	1	2	2	0	1	1	1	0	0	0	0	1	0	2	0	0	0	0	0	2	0	2	2	1	0	1	1	0	2	2	0	0	1	0	0	0	2	0	1	0	1	0
185	1	0	2	0	2	2	1	1	2	1	0	1	1	1	0	0	0	0	1	1	1	0	0	0	0	1	2	0	2	2	1	0	0	1	0	2	2	0	0	1	0	0	1	2	0	1	0	2	0
186	1	0	2	0	0	0	2	0	1	0	2	0	0	0	0	0	0	1	1	1	1	0	0	0	0	1	1	0	2	2	1	1	1	1	0	2	2	0	0	1	0	1	0	1	1	0	0	0	1
187	1	1	1	0	0	0	2	1	1	1	1	0	1	1	0	0	0	1	0	1	2	0	1	1	1	0	1	2	1	1	0	1	1	2	0	1	1	0	2	0	0	0	0	2	0	2	0	2	0
188	0	1	1	0	0	0	1	1	2	1	0	1	1	1	0	0	0	0	1	1	1	0	0	0	0	1	2	0	2	2	1	0	0	2	0	2	2	0	0	1	0	0	0	1	0	0	0	1	1
189	1	1	2	0	0	0	1	0	1	0	1	0	1	0	0	0	0	1	2	0	2	1	1	0	0	1	2	1	2	2	0	1	1	1	0	2	0	0	1	0	0	1	0	2	1	0	0	2	0
190	0	1	2	0	0	0	2	1	1	1	1	1	1	1	0	0	0	1	0	0	0	2	0	0	0	1	2	0	1	0	0	1	2	0	0	2	0	0	1	1	0	1	0	1	1	1	0	2	0
191	1	0	2	0	2	2	2	0	0	0	1	0	1	1	0	0	0	0	0	1	1	0	0	0	0	2	1	1	2	1	0	1	1	2	1	2	1	0	0	2	0	0	2	2	1	1	0	1	1
192	0	2	0	0	0	0	1	0	1	1	1	0	0	0	0	0	0	0	1	1	2	0	0	0	0	0	2	0	2	2	0	2	2	0	0	1	1	0	1	1	0	1	0	1	1	1	0	0	1
193	1	1	2	0	1	1	1	0	1	1	0	0	0	0	0	0	0	0	1	0	1	0	1	1	1	1	2	1	2	2	0	1	2	2	2	2	2	0	0	1	0	0	0	2	0	1	0	2	0
194	1	2	0	0	0	0	1	0	1	0	1	0	1	1	0	0	0	0	0	1	0	0	1	0	0	1	1	2	1	1	0	1	1	1	0	2	2	0	1	1	0	1	0	1	2	0	0	1	1
195	0	1	1	0	0	0	2	0	2	2	0	0	1	0	0	0	0	0	1	1	2	0	0	0	0	1	1	0	2	1	0	1	1	2	0	2	2	0	0	2	0	0	1	2	1	0	0	2	0
196	1	0	2	0	1	1	0	0	2	2	0	0	0	0	0	0	0	2	1	1	2	0	0	0	0	0	1	0	2	0	0	0	1	2	0	2	2	0	0	1	0	1	0	2	0	0	0	2	0
197	1	0	2	0	2	2	2	0	0	0	2	0	2	0	1	1	0	0	0	1	1	0	0	0	0	1	2	0	1	0	0	0	0	2	0	2	0	0	1	0	0	0	0	1	0	1	0	1	0
198	0	0	2	0	1	1	2	0	0	0	2	0	0	0	0	0	0	0	2	1	2	0	0	0	0	0	1	0	2	1	0	1	2	1	1	2	2	0	0	2	0	0	0	2	0	1	0	0	0
199	1	1	1	0	0	0	1	1	2	1	0	1	2	1	0	0	0	0	1	0	2	0	0	0	0	2	0	1	2	0	1	0	0	2	0	2	0	1	1	0	0	0	0	2	0	1	0	2	0
200	0	0	2	0	1	1	0	0	2	2	0	1	1	1	0	0	0	0	2	0	2	0	0	0	0	1	1	0	2	1	0	0	0	2	0	2	1	0	0	1	0	0	1	2	1	1	0	1	1
201	0	2	1	0	0	0	1	0	2	1	1	0	2	0	1	1	0	1	0	1	2	0	0	0	0	2	2	1	2	1	2	1	1	1	0	1	2	0	0	1	0	0	0	1	1	0	0	2	0
202	1	2	0	0	0	0	0	0	2	1	0	0	0	0	0	0	0	0	1	0	1	0	0	0	0	0	2	0	2	2	1	1	1	2	0	2	2	0	1	1	0	0	0	2	0	2	0	1	0
203	1	1	1	1	0	1	2	0	0	0	2	0	1	0	0	0	0	0	1	1	1	0	0	0	0	1	0	0	2	0	0	1	1	1	0	1	1	0	1	2	1	1	0	2	1	0	0	2	0
204	0	1	2	0	1	1	1	0	2	2	0	0	0	0	0	0	0	0	0	1	0	0	0	0	0	1	2	0	2	1	0	2	2	1	0	2	1	0	1	1	0	0	0	1	0	0	0	1	0
205	0	2	0	0	0	0	0	0	2	2	0	1	2	1	0	0	0	0	1	0	1	0	0	0	0	1	1	1	2	0	1	1	1	0	0	0	1	0	0	1	0	0	0	2	1	0	0	0	0
206	1	2	0	0	0	0	0	0	1	1	1	0	0	0	0	1	0	1	1	0	1	0	0	0	0	2	2	1	2	2	0	2	2	1	0	2	2	0	1	1	0	0	1	2	1	1	0	2	0
207	1	1	1	0	0	0	2	0	0	0	2	1	1	1	0	0	0	0	1	2	1	0	2	1	1	1	2	0	2	2	1	2	2	2	0	2	0	0	1	0	0	1	0	1	2	0	0	2	0
208	0	1	1	0	0	0	0	0	2	1	1	1	1	1	0	0	0	1	1	0	2	1	0	0	1	0	1	0	2	1	0	2	2	2	2	2	2	0	1	1	0	0	0	2	0	0	0	1	0
209	1	0	2	0	0	1	0	0	2	1	0	0	0	0	0	0	0	0	0	1	1	0	0	0	0	1	1	0	2	0	0	0	1	2	0	2	1	0	1	1	0	0	1	2	1	0	0	0	0
210	1	1	1	0	0	0	1	1	2	2	0	0	1	0	0	0	0	1	2	0	2	0	0	0	0	0	1	0	2	0	0	1	1	0	0	1	1	1	1	0	0	0	1	2	1	1	0	1	0
211	1	1	1	0	1	1	2	1	1	1	0	0	1	1	0	0	0	1	1	0	2	1	0	0	0	1	1	1	2	1	1	1	1	1	0	1	0	0	0	0	0	0	0	2	0	0	0	2	0
212	1	0	1	0	0	0	1	0	1	1	1	1	1	2	0	0	0	0	1	0	2	0	0	0	0	1	2	0	2	1	1	0	2	0	0	2	2	0	1	0	0	0	0	2	0	0	0	1	0
213	1	0	2	0	1	1	2	0	0	0	0	0	0	0	0	0	0	0	1	0	2	0	0	0	0	1	2	1	1	0	1	2	2	0	0	2	1	0	0	1	0	0	2	2	1	1	0	2	0
214	1	1	1	0	0	0	1	0	1	1	1	1	2	1	1	1	0	0	1	0	1	0	0	0	0	1	0	0	2	1	0	2	2	1	0	2	2	0	0	2	1	0	0	0	1	0	0	1	1
215	1	0	2	0	1	1	1	0	2	2	0	0	0	0	0	0	0	0	1	1	2	0	0	0	0	1	1	0	2	1	0	2	1	2	1	2	1	1	0	1	0	0	0	2	0	1	0	2	0
216	0	1	2	0	0	0	1	0	1	1	1	0	0	0	0	0	0	0	2	0	2	0	0	0	0	0	2	0	2	1	0	1	1	1	1	1	1	0	1	1	0	0	1	2	1	0	0	1	1
217	0	1	1	0	1	1	1	0	1	0	1	1	1	1	0	0	0	1	2	0	2	0	0	0	0	1	2	0	2	1	1	1	1	1	0	2	2	0	0	1	0	0	1	2	1	0	0	0	1
218	0	2	0	0	0	0	1	1	2	1	0	0	0	0	0	0	0	0	1	1	2	0	1	1	1	2	2	0	2	2	0	1	2	2	2	2	1	0	1	1	0	0	0	2	0	0	0	0	1
219	1	2	1	0	0	0	0	0	2	1	0	0	1	0	0	0	0	0	2	0	2	0	0	0	1	0	1	0	2	1	1	1	2	1	0	1	1	0	2	0	0	0	0	2	0	0	0	1	1
220	0	1	2	0	1	1	1	0	1	1	0	1	0	0	0	0	0	1	2	1	2	0	0	0	0	2	1	0	1	0	0	0	1	2	0	2	1	0	1	1	0	0	0	1	0	0	0	2	0
221	0	1	2	0	1	1	1	0	2	1	0	0	0	0	0	0	0	0	2	0	2	0	0	0	0	1	0	0	2	1	0	0	1	1	0	2	1	0	0	2	0	0	0	0	1	0	0	2	0
222	0	2	0	0	0	0	1	0	1	1	1	1	1	1	0	0	0	2	2	1	2	1	0	0	0	0	1	0	2	1	0	1	0	2	1	2	0	0	1	1	0	0	1	2	0	1	0	0	0
223	1	2	0	0	0	0	1	0	2	0	0	1	0	0	0	0	1	1	1	1	1	0	0	0	0	0	1	0	1	1	0	1	1	1	0	1	1	0	2	0	0	0	1	2	1	0	0	1	1
224	1	2	0	0	0	0	1	0	0	0	1	0	0	0	0	0	0	2	2	0	2	0	0	0	0	1	0	1	1	1	0	1	2	1	0	2	1	0	2	0	0	0	0	2	0	0	0	2	0
225	0	1	1	0	0	0	2	1	1	1	1	0	1	0	0	0	0	0	1	0	1	0	0	0	0	0	1	1	1	1	0	1	1	1	0	1	2	0	0	2	0	0	0	2	0	1	0	0	1
226	0	0	2	0	0	0	1	1	2	1	0	0	0	0	0	0	0	2	0	2	0	0	0	0	0	0	2	1	2	2	0	1	1	1	1	1	1	1	0	1	0	0	0	1	1	1	0	0	1
227	0	0	2	0	0	0	0	0	2	0	1	0	2	1	0	1	0	0	2	1	2	0	0	0	0	0	1	0	2	0	0	0	0	1	1	2	1	0	1	1	0	0	1	1	1	1	0	1	1
228	1	1	1	0	0	0	1	0	1	1	1	0	0	0	0	0	0	2	1	1	2	0	1	0	0	2	2	0	2	2	1	1	1	1	0	1	0	0	2	0	1	2	0	2	1	0	0	2	0
229	0	1	2	0	0	0	1	1	2	1	0	0	0	0	0	0	0	2	2	0	2	0	0	0	0	1	2	0	2	2	0	1	1	1	1	1	1	1	1	0	0	0	1	2	2	2	0	1	0
230	0	0	2	0	0	0	0	0	2	2	0	0	0	0	0	0	0	0	0	1	0	0	1	1	1	1	1	0	2	0	0	2	2	1	0	1	2	0	1	1	0	0	0	2	0	1	0	0	1
231	0	0	1	0	0	0	2	1	1	1	0	0	0	0	0	0	0	0	1	1	2	1	1	1	1	1	0	2	1	1	1	1	1	1	0	1	1	0	0	1	0	0	1	1	1	2	0	0	0
232	1	1	1	1	1	2	2	0	1	1	1	0	0	0	0	1	0	1	1	0	1	0	0	0	0	2	1	0	1	1	1	1	1	1	1	1	2	0	0	2	0	0	0	1	0	1	0	1	0
233	0	1	1	0	0	0	1	0	1	0	1	0	1	1	0	1	0	0	0	1	0	0	0	0	0	1	1	1	2	1	1	2	2	2	1	2	1	0	1	2	2	0	0	1	0	1	0	1	1
234	0	1	1	0	1	1	1	0	1	1	1	0	1	0	0	0	0	1	2	0	2	0	1	1	1	1	1	0	1	1	0	1	1	2	1	2	1	0	1	2	1	0	0	2	0	1	0	1	0
235	0	1	2	0	1	1	2	0	1	1	0	0	0	0	0	0	0	0	0	1	1	0	0	0	0	1	1	0	1	1	0	1	2	2	0	2	2	0	0	1	0	0	0	1	0	1	0	1	1
236	0	0	2	0	2	2	2	0	1	1	0	1	0	0	0	0	0	1	2	0	2	0	1	0	0	1	0	1	1	0	0	2	2	1	0	2	0	0	0	1	0	0	0	2	1	0	0	1	1
237	0	1	1	0	1	1	1	0	2	0	1	0	0	0	0	0	0	1	2	0	2	0	1	0	1	0	1	1	2	0	1	2	2	1	0	1	1	1	0	1	0	0	1	2	2	1	0	2	0
238	0	2	1	0	0	0	1	0	2	1	1	0	0	0	0	0	0	1	0	0	1	0	2	0	0	0	2	0	2	0	0	1	1	0	0	1	2	0	0	2	1	0	1	1	1	0	0	1	1
239	1	0	2	0	1	1	0	0	2	2	0	0	0	0	0	0	0	1	1	1	1	0	0	0	0	1	2	0	1	0	0	1	2	2	1	2	2	0	0	2	1	0	0	2	0	2	0	0	1
240	1	1	1	0	0	0	1	0	2	0	1	0	0	0	0	0	0	0	1	1	2	0	1	0	0	1	0	1	1	0	0	1	1	0	0	1	2	0	0	2	1	1	0	2	2	0	0	0	0
241	1	0	2	0	0	0	1	0	1	1	1	0	0	0	0	1	0	1	1	1	1	0	1	1	1	1	1	0	2	1	0	1	1	2	0	2	1	0	0	0	0	0	1	2	1	1	0	1	1
242	1	1	1	0	1	1	0	0	2	1	0	0	2	1	0	1	0	0	1	1	2	0	0	0	0	1	1	0	1	1	0	1	1	2	2	2	1	1	0	1	0	0	0	1	0	0	0	2	0
243	0	1	1	0	1	1	1	0	2	0	1	1	1	1	0	0	0	0	0	1	0	0	0	0	0	1	1	0	2	1	1	1	1	1	0	2	0	0	1	1	0	1	0	1	1	1	0	0	0
244	1	1	1	0	0	0	0	0	2	2	0	0	1	0	0	1	0	2	1	1	2	0	1	0	0	1	0	0	2	0	0	0	0	2	2	2	1	0	0	1	0	0	2	2	1	1	0	1	1
245	1	1	1	0	0	0	1	0	0	0	1	1	0	0	0	0	0	0	1	1	1	0	0	0	0	2	1	0	2	1	1	1	2	1	0	2	2	0	0	2	1	0	0	0	1	1	0	1	0
246	0	1	1	0	0	0	1	0	2	1	1	1	1	1	0	0	0	1	1	0	2	0	1	0	0	1	2	1	2	1	1	0	0	2	0	2	2	0	0	1	0	0	1	2	1	0	0	2	0
247	0	1	1	0	0	0	1	0	2	0	0	0	0	0	0	0	0	0	1	1	2	0	0	0	0	0	1	1	2	1	1	1	2	2	1	2	1	0	1	1	0	0	0	1	0	1	0	0	0
248	1	1	2	0	0	0	1	1	2	2	0	0	0	0	0	0	0	1	1	1	2	0	0	0	0	1	1	1	2	1	1	1	1	0	0	1	1	0	0	1	0	1	1	2	1	0	0	2	0
249	1	1	1	0	0	0	2	0	0	0	1	1	2	2	0	1	0	0	2	0	2	0	0	0	0	1	1	1	2	1	0	2	2	0	0	1	1	1	0	1	0	0	0	2	0	1	0	1	1
250	1	2	0	0	0	0	2	1	1	1	0	0	1	0	0	0	0	2	1	1	2	0	0	0	1	0	2	0	2	2	1	2	2	0	0	1	2	0	0	1	0	1	0	2	1	0	0	1	0
251	0	1	1	0	0	0	0	0	1	1	0	0	0	0	0	0	0	0	1	1	2	0	0	0	0	2	1	0	2	1	0	1	2	2	2	2	2	0	1	0	0	0	0	1	1	1	0	0	1
252	0	0	2	0	0	0	0	0	2	2	0	0	1	0	0	0	0	1	0	2	1	0	0	0	0	2	1	0	2	0	0	1	1	2	0	2	1	0	0	1	0	1	0	2	2	1	0	0	0
253	1	1	1	0	0	0	2	0	0	0	2	1	1	1	0	0	0	0	2	0	2	0	0	0	0	1	2	0	2	2	0	0	0	2	0	2	2	0	0	2	0	0	1	1	1	1	0	1	1
254	0	1	1	0	1	1	0	0	2	1	0	0	0	0	0	0	0	1	2	0	2	0	0	0	0	2	2	0	2	1	1	2	2	0	0	1	1	1	0	1	0	0	1	2	1	0	0	1	1
255	1	1	2	0	0	0	1	0	2	0	0	0	0	0	0	0	0	2	1	1	2	0	1	0	1	2	2	1	2	1	2	1	2	1	0	2	1	1	0	1	0	1	0	1	1	1	0	1	1
256	0	1	1	0	0	0	0	0	2	2	0	0	1	0	0	0	1	1	1	0	2	0	0	0	0	1	1	0	2	1	0	2	2	0	0	0	1	0	1	1	0	0	0	2	0	2	0	1	1
257	0	2	1	0	0	0	0	0	2	2	0	0	0	0	0	0	0	1	1	0	1	0	0	0	0	1	2	1	2	1	1	1	2	1	1	1	0	0	1	1	0	0	0	2	0	0	0	1	0
258	0	1	2	0	1	1	1	1	2	2	0	0	0	0	0	0	0	1	2	1	2	0	0	0	0	1	2	0	2	2	0	0	0	2	1	2	2	0	0	2	1	0	0	2	0	0	0	2	0
259	0	2	0	0	0	0	1	0	1	1	0	1	1	0	1	1	0	0	2	1	2	0	1	0	0	0	2	0	2	2	0	0	2	2	1	2	1	1	0	1	1	0	1	1	1	1	0	1	0
260	0	2	0	0	0	0	1	0	1	1	0	0	0	0	0	0	0	1	1	0	2	0	0	0	0	0	1	0	2	1	0	1	1	1	0	2	0	1	1	0	0	0	0	2	0	0	0	1	1
261	1	1	1	0	0	0	0	0	2	2	0	1	1	1	0	0	0	0	1	2	1	0	0	0	0	1	2	0	2	2	0	1	0	2	1	2	1	1	0	0	0	0	0	1	0	0	0	1	0
262	1	2	1	0	0	0	2	0	2	2	0	0	1	0	0	0	0	1	1	0	2	0	0	0	0	0	1	0	2	1	0	1	1	2	0	2	2	0	0	2	0	0	0	2	0	0	0	2	0
263	0	1	1	0	1	1	1	0	1	0	1	1	2	1	0	0	0	2	2	1	2	0	0	0	0	1	2	2	2	2	0	1	2	2	1	2	2	0	0	2	0	0	0	1	1	1	0	0	1
264	1	1	1	0	1	1	1	0	1	0	0	1	1	1	0	0	1	2	1	1	2	0	1	1	1	1	1	0	2	2	0	0	0	2	0	2	2	0	1	1	0	0	0	0	0	0	0	2	0
265	0	1	1	0	0	0	1	0	1	0	1	0	1	0	0	0	0	0	2	0	2	0	0	0	1	0	1	1	1	1	0	1	2	1	0	2	1	1	0	1	0	0	0	1	1	1	0	1	0
266	0	0	2	0	1	1	1	0	1	1	1	0	0	0	0	0	1	1	1	0	1	0	0	0	0	1	1	0	1	1	0	1	1	1	1	1	1	0	2	0	1	0	0	2	0	1	0	0	0
267	1	0	2	0	1	1	1	0	2	0	1	1	1	1	0	0	0	1	1	0	1	0	0	0	0	1	1	1	1	1	1	1	2	0	0	2	0	0	1	1	0	0	0	2	0	2	1	0	1
268	0	1	1	1	0	1	1	0	1	0	1	0	0	0	0	0	0	0	1	1	1	0	0	0	0	1	0	1	1	0	0	1	1	1	0	1	1	1	0	1	0	0	1	1	1	1	0	1	0
269	1	2	0	0	0	0	2	0	0	0	0	1	1	1	0	0	0	1	0	0	0	1	0	0	0	1	2	1	2	1	2	1	1	0	0	0	1	0	0	2	0	0	0	0	1	0	0	1	0
270	1	0	2	0	2	2	2	1	1	1	0	0	1	1	0	0	0	0	2	1	2	0	1	1	1	1	2	0	2	2	0	1	1	2	0	1	2	0	1	1	0	0	0	0	0	1	0	2	0
271	0	1	1	0	0	0	1	1	2	1	0	0	0	0	0	0	0	0	1	1	1	0	1	1	1	0	1	1	2	0	1	0	1	1	0	2	1	0	1	1	0	0	0	0	2	1	0	1	0
272	0	0	2	0	0	0	1	0	1	1	1	0	0	0	0	1	1	0	2	1	2	0	0	0	0	1	2	1	2	2	0	0	0	2	0	2	1	0	0	1	0	0	0	1	1	0	0	1	0
273	0	0	2	0	1	1	0	0	2	2	0	0	1	1	0	1	0	0	2	0	2	0	0	0	0	2	0	2	1	1	1	1	1	0	0	0	2	0	0	2	0	0	1	2	1	0	0	1	0
274	0	1	1	0	1	1	1	0	2	2	0	0	0	0	0	0	0	1	1	1	1	0	1	0	0	0	1	1	0	0	0	2	2	1	1	1	1	0	1	1	0	0	0	1	0	1	0	2	0
275	0	2	1	0	0	0	2	0	1	1	1	0	1	1	0	0	0	1	1	0	1	0	1	1	0	1	2	0	2	2	0	0	0	1	0	1	1	0	0	1	0	0	0	2	1	1	0	2	0
276	0	2	1	0	0	0	2	1	2	1	0	0	1	1	0	0	0	0	2	0	2	0	0	0	0	1	2	1	1	1	0	1	2	2	0	2	2	0	0	2	1	0	0	0	1	1	0	2	0
277	0	1	1	0	0	0	1	0	1	1	0	0	1	0	0	0	0	1	2	0	2	0	0	0	1	1	1	1	2	1	0	1	1	0	0	2	1	1	0	1	0	0	1	2	1	0	0	1	1
278	0	2	0	0	0	0	1	1	2	2	0	1	1	1	0	0	0	1	0	2	1	0	0	0	0	0	2	0	2	1	1	1	1	1	0	1	0	0	1	0	0	0	1	1	1	1	0	1	1
279	0	0	2	0	0	0	1	0	1	1	0	0	0	0	0	0	0	1	2	0	2	0	0	0	0	0	2	1	1	0	1	1	2	1	0	1	2	0	1	1	0	1	0	2	2	0	0	1	1
280	0	0	2	0	1	1	0	0	2	1	1	0	1	0	0	0	0	1	1	0	2	0	0	0	0	1	0	2	0	0	0	0	0	1	0	2	1	2	0	1	1	0	0	2	1	2	0	1	0
281	1	1	0	0	0	0	2	1	1	1	1	0	0	0	0	0	0	1	2	1	2	1	0	0	0	2	2	1	2	1	2	1	1	0	0	1	1	0	1	1	0	1	0	1	1	0	0	1	1
282	0	1	2	0	0	0	2	0	0	0	2	0	0	0	0	0	0	1	0	2	1	0	0	0	0	1	2	2	2	2	0	1	1	0	0	1	1	1	0	1	0	0	0	1	0	1	0	2	0
283	0	2	0	0	0	0	0	0	2	2	0	1	1	1	0	0	0	0	1	0	1	0	1	0	0	2	2	1	2	2	0	0	0	2	0	2	1	0	0	2	0	0	0	2	1	0	0	2	0
284	0	2	1	0	0	0	0	0	2	1	0	0	0	0	0	0	0	1	2	0	2	0	0	0	0	1	0	2	1	1	1	1	1	0	0	1	1	0	0	2	1	0	1	1	0	0	0	2	0
285	0	1	1	0	1	1	2	1	1	1	1	0	1	1	0	0	0	1	2	0	2	0	0	0	0	1	2	1	1	0	1	1	1	2	0	2	2	0	0	1	0	0	0	0	1	1	0	2	0
286	1	1	2	0	0	0	0	0	2	1	2	0	0	0	0	0	0	1	1	0	2	1	0	0	1	1	1	0	1	1	1	1	1	1	1	1	1	0	0	1	0	1	0	2	0	0	0	1	0
287	0	2	1	0	0	0	0	0	2	2	0	2	2	2	0	0	0	0	0	1	1	0	0	0	0	1	1	1	2	1	0	1	2	2	2	2	1	0	0	2	0	0	0	2	1	2	0	2	0
288	1	1	1	0	1	1	0	0	2	2	0	1	1	1	0	0	0	0	2	0	2	0	0	0	0	2	1	1	2	2	0	2	2	1	1	1	1	0	1	0	0	0	0	1	0	1	0	1	0
289	0	1	2	0	0	0	2	0	0	0	0	0	2	2	0	0	0	0	1	1	1	0	1	1	1	1	1	2	1	0	1	1	1	1	1	1	1	1	0	0	0	0	0	2	0	1	0	1	0
290	1	0	2	0	0	0	2	0	0	0	1	1	2	1	1	1	0	1	1	1	1	0	0	0	1	1	2	1	2	2	0	2	2	0	0	1	1	0	1	1	0	1	0	2	1	1	0	0	1
291	1	1	2	0	0	0	0	0	2	2	0	0	0	0	0	0	0	1	2	0	2	0	2	0	0	0	1	1	2	1	0	2	2	1	0	2	1	0	0	1	0	0	1	1	1	0	0	0	0
292	1	2	0	0	0	0	1	0	2	1	0	1	1	1	0	0	0	0	2	0	1	0	0	0	0	0	0	1	2	0	1	1	0	2	1	2	0	1	1	0	0	1	0	2	0	1	0	0	0
293	0	0	2	0	1	1	2	1	1	1	1	0	1	0	0	0	0	1	1	1	1	0	1	0	0	0	2	0	2	2	1	1	1	2	1	2	2	0	0	1	0	0	0	0	2	2	0	2	0
294	1	1	2	0	0	0	0	0	2	2	0	0	0	0	0	0	1	2	1	0	1	0	0	0	0	0	1	0	2	1	0	1	2	0	0	2	2	0	1	1	0	0	1	2	0	0	0	2	0
295	1	0	1	0	0	0	0	0	2	2	0	1	2	1	0	0	0	2	2	0	2	0	0	0	0	1	2	0	2	2	0	1	1	1	0	0	1	1	0	1	0	0	0	0	1	0	0	1	0
296	0	1	2	0	0	0	1	0	1	1	0	0	2	1	0	1	0	1	1	0	1	0	1	1	1	1	1	0	1	1	1	2	2	1	0	2	1	0	1	1	0	0	0	0	0	0	0	0	0
297	1	2	0	0	0	0	2	1	1	1	0	0	2	0	0	0	1	0	2	1	2	0	0	0	0	1	1	1	0	0	0	2	2	2	1	2	1	0	0	1	0	0	0	0	1	0	0	2	0
298	1	0	2	0	1	1	0	0	2	1	1	1	1	1	0	0	0	0	0	1	1	0	0	0	1	0	1	0	2	2	0	1	2	0	0	1	2	1	0	1	0	1	0	2	1	0	0	1	0
299	0	2	1	0	0	0	1	0	2	0	0	0	0	0	0	1	0	1	1	0	2	0	0	0	0	1	0	0	2	1	0	0	0	2	0	2	1	0	0	2	0	0	1	2	1	0	0	2	0
300	0	1	1	0	0	0	1	0	1	1	1	1	2	2	0	0	0	1	1	0	2	0	1	0	1	2	1	0	2	0	0	0	1	1	0	2	1	0	1	2	1	0	1	2	1	0	0	0	0
301	1	2	1	0	0	0	1	1	2	2	0	0	0	0	0	0	0	0	0	1	0	0	0	0	0	2	1	1	2	0	1	1	2	1	0	2	1	0	1	1	1	2	0	2	0	0	0	1	0
302	1	1	2	0	0	0	2	0	0	0	1	0	0	0	0	0	0	2	1	1	2	0	0	0	0	1	2	0	2	1	1	2	2	1	0	2	2	0	1	1	1	2	0	2	1	0	0	1	0
303	0	1	2	0	0	0	0	0	2	1	1	0	1	0	0	0	0	2	2	1	2	0	1	0	1	0	2	0	2	1	1	2	2	0	0	2	2	0	0	2	0	0	1	1	1	2	0	2	0
304	0	2	1	0	0	0	0	0	2	1	0	1	1	1	0	0	0	1	1	0	2	0	1	0	0	0	1	1	2	1	1	0	2	1	0	2	0	0	1	0	0	0	0	0	2	0	0	1	1
305	1	2	1	0	0	0	1	0	2	1	0	0	0	0	0	1	0	0	1	1	2	0	0	0	0	2	1	0	1	1	0	1	1	1	1	1	1	1	0	1	0	1	0	2	2	0	1	2	0
306	1	2	1	0	0	0	1	0	1	1	1	0	1	0	0	0	0	1	1	1	1	0	0	0	0	1	2	1	2	1	2	0	0	2	1	1	1	0	0	1	0	0	0	1	0	0	0	2	0
307	0	2	1	0	0	0	1	0	1	1	1	1	1	1	0	1	0	2	1	1	2	0	0	0	0	1	0	1	2	0	1	0	1	1	1	2	1	1	1	0	0	0	1	2	2	1	0	2	0
308	1	2	1	0	0	0	1	0	1	1	1	0	1	0	0	0	0	0	2	1	2	0	0	0	1	1	2	0	2	2	0	2	2	0	0	0	2	0	0	1	0	0	0	1	0	1	0	1	0
309	0	1	1	0	0	0	1	1	2	1	0	0	0	0	0	0	0	1	2	0	2	1	1	1	0	0	2	0	2	2	0	1	1	2	0	2	1	0	0	1	0	0	0	1	0	0	0	2	0
310	1	1	1	0	0	0	0	0	2	1	0	0	0	0	0	0	0	1	1	0	2	0	1	0	0	0	2	0	2	2	1	1	2	1	0	2	1	0	0	1	0	0	0	1	0	1	1	1	0
311	1	2	1	0	0	0	0	0	2	2	0	0	0	0	0	1	0	0	1	1	2	0	0	0	1	0	1	2	2	2	0	1	1	2	1	2	2	0	1	1	0	0	0	2	0	1	0	2	0
312	0	1	2	0	0	0	2	0	1	1	0	0	0	0	0	0	0	0	2	0	2	0	0	0	0	0	1	0	2	0	0	2	1	1	0	2	2	0	1	1	0	0	0	1	0	0	0	1	1
313	0	1	2	0	0	0	1	0	2	1	1	0	1	0	0	0	0	1	2	1	1	0	1	0	0	1	1	0	2	0	0	1	1	2	0	2	1	0	1	1	0	0	0	2	0	1	0	0	1
314	0	0	2	0	0	0	2	1	1	1	0	0	1	0	0	0	0	0	1	1	1	0	2	1	1	1	0	1	2	0	1	1	1	2	1	2	1	0	1	0	0	0	1	2	1	1	0	2	0
315	1	0	2	0	0	0	1	1	2	1	0	1	1	1	0	0	0	0	2	0	2	0	0	0	1	0	1	0	2	1	0	1	2	1	0	2	1	0	2	0	0	0	0	1	0	1	0	1	1
316	0	1	2	0	0	0	0	0	2	0	1	1	1	1	0	0	0	1	2	1	2	0	0	0	0	0	2	1	2	1	1	1	1	0	0	2	1	0	1	2	1	0	0	2	1	0	0	2	0
317	0	0	2	0	1	1	1	0	2	0	0	0	1	0	0	0	0	0	1	0	1	0	0	0	1	0	2	0	2	2	0	1	1	2	1	2	1	0	0	2	0	0	0	1	0	1	0	0	0
318	1	2	1	0	0	0	1	0	0	0	0	0	0	0	0	0	0	0	2	0	2	1	0	0	0	0	1	0	2	1	0	0	0	2	1	2	2	0	1	1	0	0	0	1	0	1	0	1	1
319	0	2	0	0	0	0	1	0	1	0	1	0	0	0	0	0	0	1	2	0	2	0	0	0	0	1	2	1	1	1	0	2	2	0	0	1	1	1	0	1	0	0	0	2	0	2	0	1	0
320	1	0	1	0	0	0	2	1	1	1	0	0	0	0	0	1	0	0	1	0	2	1	0	0	0	1	2	0	2	1	1	1	1	0	0	0	2	0	1	1	0	0	0	1	0	1	0	1	0
321	1	1	1	0	0	0	2	1	1	1	1	0	0	0	0	0	0	0	0	0	1	0	1	1	1	1	0	1	2	0	1	1	1	0	0	1	1	0	2	0	0	0	0	1	1	0	0	1	1
322	0	2	0	0	0	0	2	1	1	1	1	0	0	0	0	0	0	2	1	1	2	0	0	0	0	1	1	0	2	1	0	1	2	2	0	2	1	0	0	2	0	0	1	2	0	0	0	2	0
323	1	1	1	1	0	1	1	1	2	2	0	1	1	1	0	0	0	0	2	0	2	1	1	1	0	0	2	0	2	1	0	0	0	2	0	2	0	0	0	0	0	1	0	2	0	1	0	2	0
324	1	2	2	0	0	0	1	0	2	1	1	0	0	0	0	0	0	1	0	0	0	1	0	0	0	1	2	1	2	2	0	0	1	2	0	2	2	0	1	0	0	0	0	2	0	1	0	0	0
325	0	0	2	0	0	0	2	0	1	0	2	1	1	0	0	0	0	1	1	1	1	0	1	0	1	2	1	1	1	1	0	2	2	0	0	1	1	0	1	1	0	0	0	1	0	0	0	1	0
326	1	1	1	1	1	2	1	1	2	1	0	0	0	0	0	0	0	0	1	0	1	0	0	0	0	0	2	0	2	2	1	0	1	2	1	2	0	0	2	1	1	0	0	2	0	1	0	2	0
327	1	2	0	0	0	0	2	1	1	1	1	0	1	0	0	0	0	0	2	0	2	0	0	0	2	1	1	0	2	1	0	0	1	2	0	2	1	0	2	1	1	0	0	1	1	1	0	2	0
328	1	1	1	0	0	0	2	1	1	1	0	0	0	0	0	0	0	1	2	0	2	0	0	0	0	0	1	0	2	1	0	1	2	2	1	2	2	0	1	0	0	0	0	2	1	2	1	0	1
329	1	0	1	0	0	0	1	0	1	0	0	0	0	0	0	0	0	0	1	1	1	1	0	0	0	1	2	0	2	2	0	1	2	1	0	2	2	0	0	1	0	0	1	2	0	1	0	0	0
330	0	2	2	0	1	1	2	1	1	1	0	0	0	0	0	0	0	0	2	1	2	0	0	0	0	1	0	0	1	1	0	1	2	2	1	2	1	0	0	2	0	1	0	1	1	0	0	1	0
331	1	0	2	0	0	0	2	1	1	1	0	0	0	0	0	0	1	1	0	2	1	0	1	1	1	1	1	2	1	1	0	1	1	2	0	2	2	0	1	1	0	0	0	0	0	1	0	1	0
332	0	1	2	0	0	0	1	0	2	0	1	1	2	1	0	0	0	1	2	0	2	0	0	0	0	1	1	1	2	0	1	1	1	0	0	1	0	1	1	0	0	0	0	0	0	1	0	1	0
333	0	1	1	0	1	1	1	0	2	2	0	0	0	0	0	0	0	0	2	0	2	0	0	0	0	2	2	0	2	2	2	1	1	1	1	1	1	1	0	1	0	0	0	1	0	0	0	2	0
334	0	1	1	0	0	0	0	0	2	2	0	1	1	1	0	0	1	1	1	0	1	0	0	0	1	1	1	1	1	1	0	1	1	2	1	2	1	0	2	0	0	1	0	2	1	0	0	2	0
335	1	2	1	0	0	0	1	0	2	1	1	0	0	0	0	0	0	1	1	1	2	0	0	0	0	2	1	0	2	1	1	1	1	1	1	1	2	0	1	1	0	1	0	2	1	0	0	2	0
336	1	1	2	0	1	1	0	0	2	1	1	0	0	0	0	0	0	0	2	1	2	0	0	0	0	1	1	0	2	0	0	0	0	2	0	2	2	0	1	1	0	0	2	2	1	1	0	2	0
337	1	2	1	0	0	0	2	1	1	1	0	0	0	0	0	0	0	0	1	0	1	0	0	0	0	1	1	0	2	1	0	2	2	1	0	2	1	0	0	2	0	0	0	1	0	0	0	2	0
338	1	0	2	0	0	0	1	1	2	2	0	1	2	2	0	0	0	1	1	1	0	1	0	0	0	2	2	1	2	2	0	0	1	2	0	2	1	1	0	1	0	0	0	1	0	1	0	1	1
339	0	0	2	0	0	1	2	1	1	1	1	0	0	0	0	0	0	1	2	0	2	0	1	1	1	1	2	0	2	1	0	2	2	0	0	1	2	0	2	1	0	0	1	2	0	1	0	0	0
340	1	1	1	0	0	0	1	1	2	2	1	0	1	1	0	0	0	1	2	0	2	0	0	0	0	1	1	0	1	0	0	1	2	1	0	2	0	0	0	0	0	0	0	0	0	0	0	2	0
341	1	1	1	0	1	1	0	0	2	1	2	0	0	0	0	0	1	1	1	0	1	0	1	0	1	1	2	1	2	2	0	1	2	1	1	1	2	0	2	0	0	0	1	2	0	1	0	2	0
342	0	1	2	0	0	0	2	1	1	1	1	0	1	0	0	0	1	1	1	1	1	0	1	1	1	1	2	1	2	2	0	1	1	1	1	1	1	0	0	1	0	0	1	2	1	0	0	1	1
343	1	1	0	0	0	0	2	0	0	0	0	1	1	2	0	0	0	1	0	0	1	0	0	0	0	0	2	1	2	1	1	1	2	1	0	2	1	0	0	0	0	0	1	2	0	0	0	0	0
344	1	1	2	0	0	0	2	0	2	1	1	0	2	1	0	1	1	1	0	1	1	0	1	1	1	1	0	0	1	1	0	1	1	1	0	1	2	0	1	1	0	1	0	1	0	1	0	0	0
345	1	2	1	0	0	0	1	0	1	0	2	0	1	0	0	0	0	0	1	1	1	0	0	0	0	1	1	0	2	1	0	2	2	1	0	1	0	0	1	1	0	2	0	2	0	1	0	2	0
346	1	1	1	0	0	0	0	0	2	2	0	1	1	1	0	0	0	1	1	1	2	0	0	0	1	0	1	1	2	1	0	1	1	1	0	1	1	0	1	1	0	0	1	1	1	1	0	1	0
347	1	1	1	0	0	0	1	0	1	1	1	1	1	1	0	0	0	2	1	1	2	1	0	0	0	2	2	1	2	2	0	0	2	1	0	2	1	1	0	1	0	0	0	0	0	1	0	2	0
348	1	1	1	0	0	0	1	0	1	1	0	0	2	2	0	0	0	0	0	1	0	0	1	0	0	0	2	1	2	1	2	1	1	1	1	1	1	0	1	1	0	0	0	1	1	2	0	1	1
349	1	2	0	0	0	0	1	0	2	1	1	1	2	1	0	0	0	1	0	1	0	0	0	0	0	0	1	0	2	1	0	1	1	1	1	1	1	0	1	1	0	0	1	1	1	0	0	2	0
350	0	0	2	0	0	0	1	0	1	1	1	0	0	0	0	0	0	1	1	1	2	0	0	0	0	1	2	1	2	1	1	1	1	1	0	1	1	0	1	1	0	0	0	2	0	0	0	2	0
351	1	0	1	0	0	0	1	0	1	1	1	0	0	0	0	1	0	1	1	0	2	0	0	0	0	0	1	0	2	0	0	1	1	1	0	1	1	0	0	1	0	0	0	2	0	1	0	2	0
352	1	2	1	0	0	0	2	1	1	1	1	0	1	0	0	0	0	0	1	1	2	0	1	1	1	0	2	2	2	1	1	1	1	1	0	2	2	0	0	1	0	0	1	2	0	0	0	1	0
353	0	2	1	0	0	0	1	0	0	0	0	1	0	0	0	0	0	0	2	1	2	0	0	0	1	2	1	1	1	1	0	2	2	1	0	1	1	0	0	1	0	0	0	0	0	0	0	1	0
354	0	2	2	0	1	1	1	0	2	2	0	0	0	0	0	0	0	0	1	1	1	0	0	0	0	0	2	0	2	2	1	2	2	0	0	1	2	0	0	1	0	0	0	2	0	2	0	2	0
355	0	2	0	0	0	0	0	0	1	0	0	1	1	1	0	0	0	0	1	0	1	0	1	0	0	0	1	1	2	1	0	1	1	2	1	1	1	0	1	1	0	0	0	1	0	0	0	1	0
356	0	2	1	0	0	0	2	1	1	1	0	0	0	0	0	1	0	0	1	2	1	0	1	0	0	0	1	1	2	1	1	1	1	1	0	1	1	0	2	0	0	0	0	0	1	0	0	0	1
357	1	1	2	0	0	0	2	1	2	1	0	0	2	1	0	1	0	0	1	0	0	0	0	0	0	1	1	0	2	2	1	1	1	2	1	2	2	0	0	2	0	1	0	2	1	0	0	2	0
358	0	2	2	0	0	0	1	0	1	1	0	1	1	1	0	0	0	1	0	2	1	0	0	0	0	2	1	0	2	2	0	1	1	2	0	2	2	0	2	0	0	0	0	2	1	0	0	2	0
359	0	1	2	0	1	1	2	1	1	1	1	0	0	0	0	0	0	1	2	0	2	0	0	0	0	1	1	1	2	1	1	1	1	1	0	0	2	0	1	1	0	0	0	0	2	2	0	2	0
360	0	1	1	1	0	1	1	0	2	0	1	1	1	1	0	0	0	2	0	2	0	0	0	0	0	0	0	1	2	0	1	2	2	2	1	2	0	0	2	1	1	0	1	2	1	0	0	2	0
361	1	1	1	0	0	0	0	0	2	1	0	0	0	0	0	0	0	1	2	0	2	0	1	0	0	1	2	0	1	0	0	1	1	1	0	1	1	0	1	1	0	0	0	0	2	0	0	1	1
362	1	1	2	0	0	0	1	0	1	1	0	0	1	1	0	1	0	0	1	0	1	0	1	1	1	1	1	0	1	1	1	2	2	2	0	2	2	0	1	1	0	1	0	1	1	0	0	1	0
363	1	0	2	0	1	1	2	0	0	0	2	1	1	0	0	0	1	1	0	1	1	0	0	0	0	2	1	1	2	2	0	1	2	2	2	2	1	1	0	1	0	0	0	2	0	1	0	2	0
364	0	1	1	0	0	0	0	0	2	1	2	0	0	0	0	0	0	0	2	0	2	0	0	0	0	0	1	0	2	2	0	0	1	2	0	2	2	0	1	1	0	1	0	2	1	0	0	2	0
365	0	0	2	0	1	1	1	0	1	1	1	1	2	2	0	0	0	1	0	1	0	0	0	0	0	1	1	0	2	0	0	0	1	1	0	2	1	0	1	0	0	2	0	2	0	1	0	0	1
366	0	1	1	0	0	0	1	0	1	0	0	0	0	0	0	0	0	2	2	0	2	0	0	0	0	1	1	1	1	1	1	1	1	1	0	2	1	0	0	1	0	0	1	1	1	2	0	1	0
367	1	1	2	0	0	0	1	1	2	1	0	0	1	0	0	0	1	1	1	0	2	0	0	0	1	2	2	0	2	2	0	1	1	1	1	1	1	0	0	2	0	0	0	1	0	0	0	2	0
368	1	1	1	0	1	1	0	0	1	0	0	0	0	0	0	0	0	1	1	1	2	0	1	0	1	0	1	1	1	1	0	1	2	0	0	1	1	0	1	1	1	0	1	2	1	1	0	1	0
369	0	1	1	0	0	0	1	1	2	1	0	2	1	1	0	0	0	1	1	1	2	0	1	0	0	0	0	2	1	1	1	1	1	2	1	2	2	0	0	1	0	0	1	2	1	0	0	1	0
370	1	2	1	1	0	1	2	0	0	0	2	0	0	0	0	0	0	1	1	2	1	0	1	0	1	2	2	0	2	2	1	2	2	2	2	2	2	0	0	1	0	0	0	2	0	0	0	2	0
371	1	2	1	1	0	1	1	1	2	1	0	1	1	1	0	0	1	1	1	0	1	0	1	1	1	0	0	0	1	1	0	0	1	2	0	2	2	0	1	1	1	1	1	2	1	0	0	1	1
372	0	2	0	0	0	0	0	0	1	0	1	0	0	0	0	0	0	0	1	0	0	0	0	0	0	0	2	0	1	0	0	2	2	1	0	1	2	0	0	1	0	0	0	1	0	1	0	2	0
373	1	0	2	0	0	0	0	0	2	0	1	0	1	1	0	1	0	0	1	0	1	0	0	0	0	2	1	2	2	2	0	0	2	2	1	2	1	0	2	0	0	2	0	2	1	0	0	2	0
374	0	1	1	0	0	0	2	0	0	0	1	1	2	1	0	0	0	0	2	0	2	0	0	0	0	1	1	0	2	1	0	2	2	2	0	2	1	0	0	1	0	1	0	2	1	0	0	2	0
375	1	1	1	0	0	0	0	0	2	1	0	0	1	0	0	1	0	1	1	0	2	0	0	0	1	1	1	1	2	1	1	1	1	0	0	0	0	0	2	0	1	0	1	1	1	1	0	2	0
376	0	2	1	0	0	0	2	0	0	0	0	0	0	0	0	0	1	1	0	1	1	0	2	1	1	1	2	0	1	1	1	2	2	1	0	1	2	0	1	1	0	1	0	1	2	0	0	1	0
377	1	0	2	0	1	1	1	0	2	2	0	1	1	1	0	0	0	0	2	0	2	0	1	0	1	0	1	0	2	1	1	2	2	1	0	1	0	0	1	1	0	0	0	1	0	0	0	0	0
378	1	0	2	0	1	1	2	0	0	0	0	1	1	1	0	0	0	0	1	2	1	0	0	0	0	1	1	1	2	1	1	2	2	0	0	2	0	0	2	0	0	0	0	1	0	1	0	1	0
379	1	1	1	0	1	1	2	0	0	0	0	0	1	1	0	1	0	1	1	1	1	0	0	0	0	0	2	0	2	2	0	2	2	1	1	1	1	0	0	1	0	0	0	1	0	1	0	2	0
380	0	1	2	0	0	0	2	0	0	0	2	0	0	0	0	0	0	0	1	1	1	0	0	0	0	1	1	1	2	0	1	0	0	1	1	2	2	0	1	1	0	0	0	2	0	2	0	2	0
381	0	2	2	0	1	1	1	0	1	1	1	0	0	0	0	0	0	0	1	1	1	0	1	0	0	1	1	0	1	1	0	0	0	2	1	2	2	0	0	2	0	0	0	2	0	1	0	1	1
382	0	2	1	0	0	0	0	0	2	2	0	0	0	0	0	0	0	1	2	0	2	0	0	0	0	1	2	0	2	2	1	1	2	1	0	2	2	0	0	2	0	1	1	2	0	1	0	1	0
383	0	0	2	0	2	2	1	0	2	2	0	0	0	0	0	0	0	0	2	0	2	1	0	0	0	0	2	0	2	2	0	1	1	0	0	1	1	1	0	0	0	0	1	1	0	0	0	2	0
384	1	1	2	0	0	0	1	0	1	1	1	0	1	0	0	0	0	0	0	1	0	0	1	0	0	1	1	0	2	0	0	2	2	1	0	2	1	0	1	1	0	1	0	2	0	1	0	2	0
385	0	2	0	0	1	1	2	0	0	0	1	0	0	0	0	0	0	2	2	1	2	0	0	0	1	2	1	0	2	1	1	0	2	2	1	2	2	0	1	1	0	0	0	2	0	1	0	2	0
386	1	1	1	0	1	1	1	0	1	1	0	0	0	0	0	0	0	1	0	1	1	0	1	1	1	0	2	0	2	2	0	1	2	1	1	1	0	0	1	0	0	0	0	2	0	0	0	0	0
387	0	1	1	0	0	0	0	0	2	2	0	0	0	0	0	0	0	1	0	1	1	0	0	0	0	2	1	1	2	2	0	1	1	2	1	2	1	0	0	0	0	2	0	2	0	1	0	2	0
388	0	2	0	0	0	0	0	0	2	1	0	0	0	0	0	0	0	1	2	0	2	0	0	0	0	0	2	1	2	1	2	2	2	0	0	2	1	1	0	0	0	0	1	2	1	2	0	0	0
389	1	1	2	0	1	1	1	0	2	1	0	1	0	0	0	0	0	0	0	1	2	0	0	0	0	2	2	1	2	1	2	0	1	2	1	2	1	0	1	1	0	0	0	0	0	0	0	1	0
390	1	0	2	0	0	0	2	1	1	1	0	0	1	0	0	0	1	2	1	1	2	1	0	0	0	1	1	0	2	1	0	2	2	1	0	2	1	1	0	1	1	1	0	1	1	1	0	2	0
391	0	1	1	0	0	0	1	2	2	2	0	0	1	0	0	0	0	0	2	0	2	0	0	0	0	2	2	0	2	1	1	1	1	2	1	2	2	0	1	1	1	0	0	1	0	1	0	2	0
392	0	2	0	0	0	0	2	0	1	1	0	1	2	2	0	0	0	2	1	1	1	0	1	0	1	1	2	0	2	1	0	2	2	0	0	2	0	0	1	0	0	0	0	1	1	1	0	1	0
393	0	2	1	0	0	0	1	0	1	0	1	0	0	0	0	0	0	2	1	1	2	0	0	0	0	1	2	0	1	1	1	1	1	2	0	2	2	0	0	2	0	1	0	2	1	0	0	2	0
394	1	2	1	0	1	1	1	0	1	0	0	0	2	0	0	0	0	1	2	0	2	0	0	0	0	1	2	1	2	1	2	1	2	1	0	2	2	0	1	1	0	0	1	2	0	1	0	2	0
395	1	2	0	0	0	0	1	0	1	1	0	0	0	0	0	0	0	0	2	1	2	0	0	0	0	1	1	0	2	1	0	2	2	1	0	1	1	1	0	0	0	0	1	2	1	1	0	2	0
396	1	1	2	0	0	0	0	0	2	2	0	1	1	1	0	0	0	0	2	0	2	1	1	1	0	0	1	1	1	1	1	2	2	2	0	2	2	0	2	0	0	0	0	2	0	0	0	1	1
397	0	1	1	0	1	1	2	0	0	0	1	0	0	0	0	0	0	1	0	1	2	0	1	1	1	1	2	0	2	2	1	2	2	2	0	2	1	0	1	1	0	0	0	0	0	1	0	0	0
398	0	2	1	0	0	0	1	0	1	1	1	0	1	0	0	0	1	1	1	0	2	0	1	1	1	2	2	0	2	2	2	2	2	1	0	1	2	0	1	1	1	0	1	1	1	0	0	1	1
399	1	0	2	0	1	1	1	0	1	0	0	1	1	1	0	0	0	1	1	0	1	0	0	0	0	1	1	0	1	1	0	1	2	2	1	2	1	1	0	1	0	0	0	2	0	2	0	2	0
400	0	2	1	0	0	0	2	0	2	2	0	0	1	0	0	0	0	0	2	0	2	0	1	0	0	0	1	2	2	1	2	1	1	1	0	2	1	0	0	2	0	0	0	1	0	1	0	2	0
401	1	1	1	0	0	0	1	0	1	1	0	0	1	1	0	0	0	1	2	0	2	0	1	0	1	0	2	0	2	2	0	0	0	2	0	2	1	0	1	2	1	0	0	1	0	0	0	2	0
402	0	2	1	0	0	0	2	1	1	1	1	0	0	0	0	0	1	1	0	2	1	1	0	0	0	2	1	0	2	1	1	2	2	1	1	1	0	1	1	0	0	1	1	2	1	0	0	1	0
403	0	2	0	0	0	0	1	0	1	1	0	1	0	0	0	0	0	0	1	1	2	0	0	0	0	1	2	0	2	2	1	1	1	2	1	2	1	0	1	1	1	0	2	2	2	1	0	2	0
404	0	0	2	0	0	0	1	1	2	2	1	0	0	0	0	0	0	0	0	1	0	0	1	0	0	1	1	0	2	1	0	1	1	2	1	2	2	0	0	2	0	0	1	2	2	2	0	2	0
405	0	1	0	0	0	0	0	0	2	0	1	0	0	0	0	0	0	0	1	1	1	0	0	0	0	1	2	0	2	1	1	1	1	2	1	2	2	0	1	1	0	0	0	2	1	1	0	2	0
406	0	1	1	0	1	1	2	1	1	1	1	1	1	1	0	0	0	1	2	0	2	0	0	0	0	1	2	0	2	2	1	2	2	0	0	0	1	1	0	1	0	1	0	1	1	0	0	0	0
407	0	0	2	0	1	1	1	0	1	1	0	0	1	0	0	0	0	0	1	1	1	0	2	1	1	1	2	1	2	2	0	2	2	0	0	0	2	0	0	2	0	1	0	2	1	0	0	1	1
408	0	0	2	0	1	1	2	1	1	1	1	1	1	0	1	1	0	1	1	1	0	0	0	0	0	1	1	1	2	1	2	1	2	2	0	2	1	0	0	2	0	0	0	2	1	0	0	2	0
409	0	1	1	0	1	1	2	0	1	1	0	0	1	0	0	0	0	0	2	1	2	2	0	0	0	1	0	1	1	0	1	1	2	0	0	2	1	0	1	1	0	1	0	2	0	0	0	1	1
410	0	2	1	0	0	0	0	0	2	2	0	0	1	0	0	0	0	1	0	1	1	0	0	0	0	2	1	0	2	1	0	1	1	0	0	1	2	0	1	1	0	0	2	2	2	0	0	2	0
411	0	1	1	0	1	1	2	0	0	0	2	0	0	0	0	0	0	0	0	1	0	0	0	0	0	1	1	1	2	1	0	2	2	1	1	1	2	0	0	1	0	0	0	2	0	0	0	2	0
412	0	2	0	0	0	0	2	0	1	1	0	1	0	0	0	0	0	1	2	0	2	0	1	0	0	0	0	1	2	0	1	0	0	2	0	2	1	0	1	1	0	0	1	2	1	0	0	2	0
413	0	2	0	0	0	0	2	1	1	1	0	1	2	1	0	0	0	1	1	1	2	0	0	0	0	2	1	0	2	1	0	1	2	2	0	2	1	0	0	2	0	0	2	2	1	1	0	2	0
414	1	1	2	0	0	0	0	0	2	1	0	1	1	0	1	1	0	0	2	0	2	0	0	0	0	1	0	1	1	0	0	2	2	0	0	0	2	0	2	0	0	2	0	2	1	0	0	2	0
415	0	0	2	0	0	0	1	0	2	2	0	1	1	1	0	0	0	1	2	1	2	0	0	0	0	1	1	0	2	1	0	1	2	1	0	2	2	0	1	2	1	0	0	2	0	0	0	1	0
416	1	1	2	0	0	0	2	0	1	0	1	0	0	0	0	0	0	0	1	1	1	0	0	0	0	0	2	0	2	1	0	0	0	1	0	1	1	0	0	2	0	0	0	0	0	1	0	2	0
417	0	1	2	0	0	0	2	0	1	1	0	1	2	1	0	0	0	1	2	0	2	0	0	0	0	2	2	0	2	1	0	0	0	2	0	1	1	0	1	1	0	0	0	1	1	0	0	1	0
418	1	2	1	0	0	0	1	0	1	1	0	0	1	0	0	0	0	1	1	1	1	0	1	1	1	1	1	2	1	1	1	0	2	0	0	2	1	1	0	1	0	0	0	2	0	1	0	1	1
419	0	2	1	0	0	0	1	0	1	1	0	0	1	0	0	0	0	1	1	1	2	0	0	0	1	0	1	0	1	1	0	1	1	1	0	2	1	0	0	2	0	0	0	2	1	0	0	1	1
420	0	0	2	0	1	1	2	1	2	1	0	0	1	1	0	0	0	1	1	1	1	0	1	0	1	0	1	0	2	1	0	1	1	2	1	1	1	0	0	1	0	0	0	2	0	0	0	1	0
421	1	1	1	0	1	1	2	0	2	2	0	0	1	0	0	0	0	1	2	1	2	1	1	0	0	1	1	0	2	2	1	1	1	1	0	2	1	0	2	0	0	0	0	2	1	0	0	1	1
422	0	2	1	0	0	0	1	0	1	0	1	0	2	2	0	0	0	2	2	0	2	0	0	0	0	1	2	0	2	1	0	1	2	1	1	1	1	0	0	2	0	1	0	2	0	0	0	1	1
423	1	1	1	0	0	0	1	0	2	1	0	0	0	0	0	0	0	1	2	0	2	1	0	0	0	0	2	0	2	2	2	2	2	0	0	1	1	0	1	0	0	0	0	1	0	0	0	0	1
424	0	0	2	0	0	0	2	0	0	0	1	1	1	1	0	0	0	1	1	0	2	0	0	0	0	0	2	0	1	0	0	1	1	1	0	1	1	0	2	0	0	0	1	1	1	0	0	2	0
425	1	0	1	0	0	0	2	0	0	0	1	0	1	0	0	0	0	0	1	0	1	0	0	0	0	1	1	2	2	1	1	2	2	0	0	0	1	0	0	2	1	0	0	2	1	1	0	1	1
426	1	1	2	0	0	0	2	1	1	1	0	0	1	0	0	0	0	0	1	1	2	1	0	0	1	1	1	0	2	2	1	1	2	1	0	2	1	0	2	0	0	0	0	2	0	1	0	2	0
427	0	1	2	0	0	0	0	0	2	2	0	1	1	1	0	0	0	0	1	1	2	1	0	0	0	1	2	1	2	1	1	2	2	0	0	0	2	0	0	2	0	0	2	2	1	1	0	2	0
428	0	2	1	0	0	0	1	1	2	2	0	0	1	0	0	1	0	0	0	1	0	0	0	0	0	1	2	0	2	2	2	0	0	2	0	2	1	0	1	1	0	0	0	1	0	0	0	2	0
429	0	2	0	0	0	0	0	0	2	2	0	0	0	0	0	0	0	0	1	1	1	0	0	0	0	1	2	1	1	0	1	0	2	0	0	2	1	0	0	1	0	0	1	1	1	2	0	2	0
430	1	2	1	0	0	0	1	0	0	0	1	0	1	1	0	0	0	1	1	0	1	0	0	0	0	1	1	0	2	1	1	1	1	0	0	2	1	1	1	0	0	1	0	1	1	1	0	1	1
431	1	2	1	0	0	0	2	1	1	1	0	0	1	0	0	0	1	2	1	1	1	0	1	1	1	1	1	0	2	1	0	1	1	0	0	1	1	0	2	0	0	0	0	2	1	0	0	1	0
432	1	0	2	0	0	0	0	0	2	2	0	1	0	0	0	0	0	0	1	1	2	0	0	0	0	1	1	0	2	1	0	1	1	2	1	2	1	1	1	0	0	0	0	1	0	1	0	2	0
433	0	2	1	0	0	0	2	0	1	1	1	0	2	1	0	0	0	0	1	1	1	0	1	1	1	0	1	0	1	1	1	0	1	1	0	2	0	1	1	0	0	0	0	2	0	1	0	2	0
434	1	0	2	0	0	0	2	1	1	1	0	1	1	1	0	0	0	0	1	1	1	0	0	0	0	2	1	2	2	2	0	0	1	0	0	2	2	0	0	1	0	1	0	1	1	1	0	1	0
435	1	1	2	0	0	0	2	0	1	1	0	0	1	0	0	0	0	1	1	1	1	0	0	0	0	1	1	1	2	1	0	2	2	2	0	2	1	0	2	0	0	0	0	2	0	1	0	2	0
436	1	1	1	0	0	0	2	0	0	0	1	0	0	0	0	0	0	0	0	1	2	0	0	0	0	0	2	0	2	1	0	1	2	0	0	2	1	0	1	2	1	0	1	1	1	1	0	2	0
437	0	2	1	0	0	0	1	0	1	1	1	0	0	0	0	0	0	2	1	1	2	0	0	0	0	2	2	1	2	1	1	0	0	2	1	2	0	1	0	0	0	0	0	2	0	0	0	1	1
438	1	2	1	0	0	0	2	1	1	1	1	0	1	1	0	0	0	0	1	0	0	0	1	0	1	2	1	0	2	1	0	1	1	1	0	1	1	0	0	2	0	0	0	0	0	0	0	0	2
439	0	0	2	0	0	0	2	1	1	1	1	2	2	2	0	0	0	1	2	1	1	0	0	0	0	0	1	1	0	0	0	1	2	2	2	2	1	1	0	1	0	0	0	0	1	1	0	0	0
440	0	1	1	0	0	0	1	1	2	2	0	0	0	0	0	1	0	0	0	1	1	0	0	0	0	2	0	1	2	0	1	0	1	1	1	2	1	1	0	1	0	0	0	2	0	1	0	1	0
441	1	2	0	0	0	0	1	0	1	1	0	0	1	0	1	1	0	0	2	0	2	0	0	0	0	1	1	0	2	1	0	1	2	1	0	2	1	0	1	1	0	2	0	2	0	1	0	1	0
442	1	2	0	0	0	0	0	0	2	0	1	0	0	0	0	0	0	0	0	2	0	0	0	0	0	1	1	0	2	1	0	2	2	0	0	0	2	0	1	1	1	1	0	2	0	0	1	1	0
443	1	1	1	0	1	1	1	0	1	1	1	0	1	1	0	1	0	0	1	0	0	0	1	0	0	0	0	1	1	0	0	1	1	1	0	1	1	0	0	1	0	0	1	2	2	1	0	2	0
444	1	2	1	0	0	0	1	1	2	2	0	0	1	1	0	0	0	0	1	1	2	1	0	0	0	0	2	0	2	2	1	1	0	2	1	2	1	0	1	2	1	0	0	1	0	0	0	2	0
445	1	1	1	0	0	0	2	1	2	1	0	1	1	1	0	0	0	0	1	1	2	0	0	0	0	0	2	0	2	2	1	0	0	2	1	2	2	0	0	2	0	0	1	2	1	1	0	1	1
446	1	2	0	0	0	0	1	0	2	1	1	0	0	0	0	0	0	1	1	1	2	0	0	0	0	1	1	0	2	0	0	1	1	2	1	2	1	0	1	1	0	1	0	2	2	1	0	2	0
447	1	0	2	0	1	1	1	0	1	1	1	0	0	0	0	0	0	1	1	0	2	0	0	0	0	1	2	0	2	2	0	1	1	0	0	2	2	0	0	2	0	0	1	2	1	1	0	2	0
448	1	1	2	0	0	0	1	1	2	2	0	0	0	0	0	0	0	2	1	1	2	0	0	0	0	0	2	0	2	0	0	1	1	2	0	2	2	0	1	1	0	0	2	2	2	1	0	2	0
449	1	1	1	0	0	0	1	0	2	2	0	1	2	1	0	0	0	1	1	1	2	0	0	0	0	0	1	1	2	1	1	1	1	0	0	1	1	0	1	1	0	0	0	0	0	0	0	2	0
450	1	1	1	0	1	1	0	0	1	1	1	0	1	0	0	0	0	2	1	1	2	0	0	0	0	1	2	0	2	1	1	1	1	1	0	1	2	0	0	1	0	0	0	2	1	0	0	2	0
451	1	2	1	0	0	0	2	0	0	0	2	0	1	0	0	0	0	1	1	0	2	0	0	0	0	0	2	1	2	2	0	1	0	0	0	2	1	0	0	2	0	0	0	1	0	1	0	2	0
452	1	2	0	0	0	0	0	0	2	1	1	0	0	0	0	0	0	0	1	1	1	0	0	0	0	0	1	0	2	2	0	2	2	1	1	1	1	0	0	0	0	0	1	2	1	1	0	0	0
453	0	2	2	0	1	1	0	0	2	1	0	0	0	0	0	0	0	1	1	1	1	0	0	0	0	1	2	1	2	2	0	1	2	1	1	1	1	2	0	1	1	0	1	1	1	1	0	2	0
454	0	1	1	0	0	0	0	0	2	1	0	1	2	2	0	0	0	0	0	2	0	0	0	0	2	1	1	0	2	1	1	2	2	0	0	1	2	0	1	1	0	0	0	1	1	1	0	1	0
455	1	2	1	0	0	0	1	1	2	2	0	1	2	1	0	0	0	1	1	0	2	0	1	0	1	0	2	0	2	2	0	0	0	2	1	2	2	0	0	1	0	0	0	2	1	1	0	2	0
456	0	0	2	0	0	0	1	0	1	1	1	0	1	0	0	0	0	0	1	1	2	0	0	0	0	0	1	0	2	1	0	1	1	1	0	2	1	0	0	2	0	0	0	1	0	0	0	1	1
457	1	1	1	0	1	1	2	0	0	0	1	0	1	0	0	0	0	0	1	0	1	0	0	0	0	1	1	0	2	1	1	1	2	2	2	2	1	0	0	0	0	0	0	2	0	1	0	0	1
458	1	1	2	0	0	0	2	0	2	2	0	0	0	0	0	0	0	0	2	0	2	0	0	0	1	1	1	0	2	2	0	0	0	2	0	2	1	0	0	2	0	0	1	2	2	0	0	1	0
459	1	0	2	0	1	1	2	0	0	0	0	1	1	1	0	0	0	0	2	0	2	0	0	0	0	0	0	2	0	0	0	1	1	1	1	1	1	1	0	1	0	0	0	1	2	1	0	2	0
460	0	1	2	0	0	0	2	0	1	0	1	0	0	0	0	0	0	2	1	1	2	1	0	0	0	2	1	1	2	0	1	2	2	1	0	2	1	0	1	1	0	0	0	0	0	0	0	1	1
461	1	0	1	0	0	0	1	1	2	2	0	0	1	0	0	0	0	0	1	0	2	0	0	0	0	0	1	0	2	1	0	1	1	0	0	1	2	0	1	1	0	0	0	1	1	1	0	2	0
462	1	1	2	0	0	0	1	0	0	0	2	1	1	1	0	0	0	0	2	0	1	0	0	0	0	0	2	0	2	2	0	1	2	1	1	1	0	0	1	0	0	0	0	0	0	0	0	2	0
463	0	1	1	0	0	0	1	0	0	0	2	0	1	0	0	0	0	1	1	1	2	0	1	1	1	2	1	1	0	0	0	2	2	0	0	1	2	0	1	1	0	0	0	2	1	1	0	1	0
464	1	2	1	0	0	0	0	0	2	2	0	1	1	1	0	0	0	1	2	0	1	0	1	1	2	2	1	0	2	1	0	1	1	2	1	2	1	0	1	1	0	0	1	2	1	0	0	0	1
465	1	0	2	0	0	0	1	0	1	1	0	0	0	0	0	0	1	1	1	0	1	0	1	0	0	0	2	0	2	1	0	1	1	1	0	2	1	0	1	0	0	0	0	2	1	2	0	1	0
466	0	1	1	0	0	0	0	0	2	2	0	0	1	1	0	1	0	1	1	1	1	0	1	1	1	1	2	0	2	2	0	1	2	1	0	2	1	0	1	0	0	0	0	2	1	1	0	1	0
467	0	1	1	0	1	1	1	0	1	1	0	0	0	0	0	0	0	1	1	1	0	0	1	0	0	0	1	0	2	1	1	1	2	1	1	1	2	0	0	1	0	0	1	1	1	1	0	0	0
468	0	1	1	1	0	1	2	1	1	1	0	2	2	2	0	0	0	0	1	1	1	0	0	0	0	0	1	1	2	1	0	2	2	0	0	1	2	0	1	2	1	0	0	2	0	0	0	2	0
469	0	1	2	0	0	0	2	0	1	0	2	1	1	1	0	0	0	1	2	1	2	0	0	0	0	2	1	0	2	1	0	1	2	2	0	2	1	0	1	1	0	0	1	2	1	1	0	2	0
470	1	1	2	0	0	0	2	0	2	2	0	0	1	1	0	0	1	1	0	1	1	0	0	0	0	1	2	0	2	1	1	1	1	0	0	1	2	0	0	1	0	0	0	0	1	0	0	1	0
471	1	1	1	0	0	0	0	0	2	1	0	0	0	0	0	0	1	2	2	0	1	0	1	0	0	1	0	0	2	1	0	1	1	1	0	1	1	0	1	0	0	0	0	2	0	1	0	1	0
472	0	1	1	0	0	0	1	0	2	0	1	0	0	0	0	0	0	1	1	0	2	0	0	0	0	1	2	0	2	2	1	1	2	2	0	2	2	0	1	1	0	0	0	2	1	0	0	0	1
473	0	0	2	0	0	0	1	1	2	2	0	1	0	0	0	0	0	1	0	0	0	0	0	0	0	2	1	0	1	1	1	0	1	2	0	2	1	0	1	1	0	0	0	1	0	0	0	1	0
474	0	1	1	0	0	0	0	0	2	1	0	1	2	1	0	0	0	1	2	0	2	0	0	0	1	2	1	2	1	1	0	1	1	2	0	2	1	0	0	1	0	0	0	1	0	1	0	0	1
475	1	0	2	0	0	0	0	0	2	1	0	1	1	1	0	0	0	0	1	1	1	0	1	0	0	1	2	0	2	2	1	1	1	2	1	2	1	0	1	1	0	0	1	2	1	0	0	0	0
476	1	1	1	0	1	1	2	0	1	1	1	0	0	0	0	0	0	1	1	0	2	0	0	0	0	1	1	1	0	0	0	2	2	0	0	1	1	0	1	1	1	0	0	2	0	2	0	1	0
477	1	1	1	1	0	1	1	0	1	0	1	1	1	1	0	0	0	0	1	0	1	0	1	1	1	1	1	0	1	1	1	2	1	1	0	2	1	0	0	2	0	1	0	2	0	0	0	2	0
478	0	2	0	0	0	0	0	0	2	1	1	0	0	0	0	1	0	0	0	1	2	0	0	0	0	0	2	0	2	2	1	1	1	0	0	1	0	0	0	1	0	0	0	1	0	1	0	2	0
479	0	2	0	0	0	0	1	2	2	2	0	0	0	0	0	0	0	1	2	0	2	0	1	1	1	1	0	1	2	0	1	2	2	0	0	1	1	0	0	1	0	0	0	1	0	1	0	2	0
480	1	0	2	0	1	1	1	0	0	0	1	0	1	0	0	1	0	1	1	0	2	0	1	0	0	0	2	0	2	2	0	1	1	2	1	1	2	0	2	0	0	0	0	2	0	1	0	2	0
481	1	1	2	0	0	0	0	0	2	1	0	0	0	0	0	0	0	1	2	0	2	0	1	1	1	1	1	2	1	0	1	1	2	0	0	1	0	1	1	1	1	0	1	2	2	2	0	2	0
482	0	0	2	0	1	1	0	0	2	2	0	0	1	0	0	0	0	1	0	1	0	0	0	0	0	1	1	2	1	0	1	1	1	1	0	2	1	0	0	2	0	0	0	2	1	0	0	2	0
483	1	1	1	0	0	0	1	0	0	0	1	1	1	1	0	0	0	0	1	2	1	0	0	0	0	0	1	0	2	1	1	2	1	2	1	2	1	1	0	1	0	0	0	0	0	0	0	1	0
484	0	0	2	0	2	2	1	0	2	1	1	0	0	0	0	0	0	0	2	1	2	0	1	0	0	1	1	0	2	1	0	0	1	1	0	2	1	0	1	1	0	1	0	1	1	1	0	1	0
485	1	2	0	0	0	0	1	0	2	1	1	1	2	1	1	1	0	0	1	0	1	0	0	0	0	1	2	2	2	1	1	1	2	2	2	2	1	0	1	1	0	0	0	0	0	1	0	1	1
486	1	1	1	0	0	0	1	0	1	1	1	0	1	0	0	0	0	1	1	0	2	0	0	0	0	0	1	0	2	1	0	0	0	2	0	2	2	0	0	2	0	0	1	2	1	1	0	1	0
487	1	1	1	0	0	0	2	0	2	2	0	0	0	0	0	0	0	0	1	1	1	0	0	0	0	2	2	1	2	2	0	0	0	0	0	1	2	0	0	2	0	2	0	2	0	0	0	2	0
488	0	0	2	0	1	1	1	1	2	2	0	0	0	0	0	0	0	0	2	0	2	0	0	0	0	0	2	0	2	2	0	1	1	1	0	2	1	0	2	0	0	1	0	1	1	1	0	0	1
489	1	1	2	0	0	0	2	0	1	0	0	0	0	0	0	0	1	2	2	0	1	0	0	0	0	1	2	0	2	1	0	1	1	1	0	2	1	0	0	1	0	1	0	1	0	1	1	1	0
490	1	2	0	0	0	0	1	1	2	1	0	1	1	1	0	0	0	0	0	1	1	0	1	0	1	2	0	0	1	1	0	1	1	2	0	1	1	0	2	1	1	1	0	1	1	1	0	2	0
491	0	2	1	0	1	1	1	0	1	1	1	0	0	0	0	0	0	1	1	1	2	0	0	0	0	1	1	0	2	2	0	1	1	0	0	1	1	0	0	2	0	0	0	2	0	1	0	0	2
492	0	0	2	0	0	0	0	0	1	0	1	1	2	1	0	0	1	2	1	0	1	0	0	0	0	2	2	1	2	2	0	1	1	2	0	2	1	0	1	2	1	0	0	1	0	0	1	1	0
493	1	2	1	0	0	0	1	0	1	1	0	1	1	1	0	0	0	0	2	1	2	0	1	0	0	1	1	0	2	0	0	2	2	1	0	1	2	0	1	1	1	0	0	1	1	0	0	0	0
494	0	2	0	0	0	0	2	0	1	0	2	0	1	0	0	0	0	1	1	0	2	0	2	0	0	0	1	1	2	1	1	1	1	1	0	1	2	0	0	2	0	0	0	0	1	0	0	0	1
495	0	1	2	0	0	0	2	0	0	0	1	0	0	0	0	0	0	1	2	1	2	0	1	1	1	0	2	0	2	2	0	1	1	1	0	1	1	0	2	1	1	0	1	1	1	0	0	2	0
496	0	1	2	0	0	0	2	0	0	0	1	1	1	1	0	1	1	2	1	0	1	0	0	0	0	0	2	1	1	1	0	1	1	2	1	2	1	0	1	2	1	0	0	1	0	0	0	0	0
497	0	1	1	0	0	0	2	1	1	1	1	0	0	0	0	0	0	0	2	1	2	0	0	0	1	2	0	0	1	1	0	0	1	2	0	2	2	0	0	2	0	0	0	0	0	0	0	1	0
498	1	2	1	0	0	0	0	0	2	1	1	1	1	0	1	1	0	1	1	1	1	0	1	0	0	1	0	0	1	1	0	1	1	0	0	1	2	0	0	1	0	0	0	2	0	0	0	1	0
499	0	1	1	0	0	0	2	1	1	1	1	0	0	0	0	0	0	0	1	1	2	1	0	0	1	0	1	0	2	1	0	1	1	1	0	1	1	0	0	2	0	2	0	2	0	0	0	0	1
500	1	1	1	0	0	0	2	0	1	0	1	0	1	0	0	0	0	1	2	0	2	0	1	1	1	0	2	0	2	0	0	1	2	1	0	2	1	0	0	0	0	0	0	1	0	0	0	2	0
501	1	2	1	0	0	0	1	1	2	2	0	0	0	0	0	0	1	1	1	1	1	0	0	0	0	2	1	2	2	1	2	1	1	2	0	2	1	0	1	2	1	1	0	2	0	1	0	1	1
502	0	2	0	0	0	0	2	0	1	1	0	1	1	1	0	0	0	1	2	0	2	0	0	0	0	1	0	0	2	1	0	2	2	0	0	1	1	0	1	2	1	0	1	1	1	1	0	0	1
503	1	1	2	0	0	0	1	0	1	0	1	1	1	1	0	0	0	1	2	0	2	0	1	0	0	2	1	0	1	1	1	2	2	1	0	1	1	0	0	2	0	0	0	2	0	2	0	2	0
504	0	0	2	0	1	1	2	0	0	0	0	1	1	1	0	0	1	2	1	1	1	0	2	0	0	1	1	2	1	1	0	0	0	1	1	2	2	0	0	1	0	0	0	1	0	1	0	1	1
505	1	0	2	0	0	0	1	0	1	1	0	0	1	0	0	0	0	0	2	0	2	0	0	0	0	1	1	1	2	0	1	1	1	1	1	1	2	0	0	2	0	2	0	2	1	0	0	1	0
506	0	0	1	0	0	0	1	0	1	1	1	0	0	0	0	1	0	0	2	1	2	1	0	0	0	2	1	0	1	1	0	1	1	0	0	1	1	1	1	0	0	0	1	2	1	1	0	1	0
507	1	1	1	0	0	0	2	1	1	1	0	0	0	0	0	0	0	0	1	1	2	0	0	0	0	1	2	0	2	2	0	1	1	1	0	2	1	0	1	1	0	1	1	2	0	1	0	2	0
508	1	1	1	0	0	0	2	1	1	1	1	0	0	0	0	0	0	0	2	0	2	0	0	0	0	1	1	1	2	1	0	0	0	2	1	1	0	0	2	0	1	0	1	2	1	0	0	2	0
509	1	1	1	0	1	1	2	0	0	0	2	0	0	0	0	0	0	2	1	0	1	0	1	0	1	2	2	0	2	2	0	1	1	0	0	1	1	0	1	2	1	0	1	1	1	2	0	2	0
510	0	1	1	1	1	2	1	2	2	2	0	0	2	0	0	0	0	2	1	1	2	0	0	0	1	0	1	0	2	1	1	1	1	2	1	2	2	0	0	1	0	1	0	2	0	1	0	1	0
511	0	1	1	0	1	1	2	0	1	0	1	0	0	0	0	0	0	0	1	0	2	0	0	0	0	1	1	0	2	1	1	2	2	0	0	1	2	0	0	2	0	0	0	1	0	0	0	0	1
512	0	1	1	0	1	1	0	0	2	2	0	0	0	0	0	0	0	1	1	1	1	0	0	0	0	0	0	0	2	0	0	2	2	1	0	2	2	0	1	1	0	0	0	2	1	0	0	0	2
513	1	1	1	0	0	0	1	1	1	1	0	0	0	0	0	0	1	1	2	1	2	1	0	0	0	0	0	1	1	0	0	2	2	2	0	2	1	0	0	1	0	0	0	1	0	0	0	0	0
514	0	2	0	0	0	0	2	1	1	1	1	0	1	0	0	0	1	1	0	2	1	0	0	0	0	1	2	0	2	1	0	1	1	1	0	1	0	0	2	0	1	0	0	1	0	1	1	1	0
515	0	1	1	0	0	0	1	0	0	0	1	0	1	1	0	1	0	1	1	2	1	0	0	0	0	1	1	0	1	1	0	1	1	0	0	0	2	1	0	1	0	0	0	1	0	1	0	1	1
516	0	0	2	0	1	1	1	1	2	2	0	0	1	1	0	0	0	0	1	1	2	0	0	0	0	1	1	1	2	1	1	0	2	0	0	2	2	0	1	0	0	1	0	2	0	0	0	1	1
517	1	1	1	0	0	0	2	1	1	1	1	1	1	0	1	1	0	0	0	1	1	0	0	0	1	1	2	1	2	2	1	1	2	1	1	1	1	0	0	2	0	1	0	1	1	1	0	2	0
518	0	0	2	0	0	0	2	1	2	2	1	0	1	0	1	1	0	0	0	1	2	0	0	0	0	1	2	0	2	2	0	2	2	0	0	1	1	0	2	0	1	0	0	2	1	1	0	2	0
519	0	2	1	0	0	0	2	0	0	0	1	1	1	1	0	0	0	1	1	1	1	0	0	0	0	1	2	0	2	1	0	1	1	2	0	2	2	0	1	1	0	1	0	2	1	0	0	1	1
520	1	0	2	0	0	0	1	0	1	0	1	0	0	0	0	0	0	0	1	1	1	0	0	0	0	1	1	0	2	2	0	2	2	0	0	1	2	0	0	2	0	0	1	1	1	0	0	2	0
521	1	0	2	0	0	0	0	0	2	1	1	1	1	0	1	1	0	1	0	1	0	0	0	0	0	1	1	1	1	1	1	2	2	0	0	1	1	0	1	2	1	0	0	2	1	1	0	2	0
522	0	0	2	0	0	0	2	0	0	0	2	0	1	0	0	1	1	1	1	0	2	0	0	0	0	2	2	0	2	2	0	0	0	1	1	2	2	0	2	1	0	0	0	1	1	2	0	1	0
523	1	0	2	0	0	0	2	1	1	1	0	0	1	1	0	1	0	0	2	0	2	0	0	0	0	1	2	0	2	1	1	1	2	0	0	2	1	0	0	1	0	0	0	0	0	1	0	0	1
524	0	0	2	0	1	1	1	0	1	1	1	0	0	0	0	0	0	1	1	0	2	1	0	0	0	2	2	0	2	2	1	0	1	2	1	2	2	0	0	2	0	1	0	1	1	1	0	2	0
525	0	1	1	0	0	0	2	1	1	1	1	1	2	2	0	1	0	0	1	1	1	0	1	0	0	1	2	0	2	1	0	2	2	1	0	2	1	1	0	0	0	0	0	0	1	0	0	2	0
526	1	1	1	0	0	0	2	0	0	0	1	0	0	0	0	0	1	2	1	0	1	1	0	0	0	1	2	0	2	2	0	2	2	0	0	1	1	1	0	0	0	0	0	2	0	0	0	2	0
527	0	0	2	0	1	1	1	0	2	1	1	0	0	0	0	0	0	0	0	1	1	0	1	1	1	1	1	0	2	1	0	2	2	1	0	1	2	0	0	2	0	0	0	1	0	0	0	0	1
528	0	1	2	0	0	0	2	1	1	1	1	0	1	0	0	0	0	0	0	2	0	0	1	0	1	0	2	0	1	1	1	0	0	2	2	2	1	0	0	2	0	0	0	1	0	0	0	0	1
529	1	1	2	0	0	0	2	1	1	1	0	0	0	0	0	0	0	0	0	1	1	0	1	0	0	2	2	1	2	2	0	0	0	2	0	2	0	0	2	0	1	2	0	2	1	0	0	0	0
530	0	1	1	0	0	0	2	1	1	1	0	0	1	0	0	0	0	0	2	0	2	1	0	0	0	0	2	0	2	2	0	1	1	2	0	2	2	0	1	1	0	0	0	1	0	1	0	2	0
531	0	1	1	0	1	1	1	0	1	1	1	1	1	1	0	0	0	0	1	1	2	0	0	0	0	1	2	0	2	2	1	0	0	2	0	2	2	1	0	1	0	0	1	1	1	1	0	2	0
532	0	1	1	0	0	0	0	0	2	2	0	2	2	1	1	1	0	1	1	0	2	0	0	0	0	1	2	0	2	2	1	2	2	0	0	1	1	0	0	2	0	1	0	2	1	0	0	1	0
533	0	2	0	0	0	0	1	0	0	0	1	2	2	1	1	1	0	0	2	0	2	0	0	0	0	1	1	2	2	2	0	2	2	2	0	2	1	0	0	1	0	0	0	1	1	1	0	0	2
534	1	1	1	0	0	0	2	0	1	0	1	0	1	0	0	0	0	1	2	0	2	0	1	0	0	1	2	1	2	2	0	1	1	2	1	1	2	0	2	0	1	0	0	1	1	0	0	1	1
535	0	1	1	0	1	1	1	1	1	1	0	0	1	0	0	0	1	1	1	0	2	0	0	0	0	1	2	1	2	2	0	1	1	1	0	1	1	0	1	1	0	0	0	1	0	1	0	0	0
536	0	1	1	0	0	0	2	1	1	1	1	0	0	0	0	0	0	1	1	0	2	0	1	0	0	1	1	0	1	1	0	1	1	1	1	1	2	0	1	1	0	0	0	1	0	0	0	2	0
537	1	1	1	0	0	0	1	0	1	1	1	1	0	0	0	0	0	1	1	1	2	0	0	0	0	0	1	0	2	0	0	1	2	1	0	1	1	0	1	2	1	0	1	1	1	0	0	2	0
538	0	0	2	0	0	0	1	0	1	0	1	0	0	0	0	0	1	2	1	0	1	0	0	0	1	0	1	1	2	1	1	1	1	1	0	2	2	0	1	1	0	0	0	1	1	2	0	2	0
539	1	2	0	0	0	0	1	0	2	0	0	1	1	1	0	0	1	1	1	0	2	0	0	0	0	2	0	2	0	0	0	1	1	0	0	1	0	1	1	0	0	0	0	2	0	2	0	0	2
540	0	0	2	0	0	0	2	0	1	0	2	0	1	0	0	0	0	1	0	1	1	0	0	0	0	0	2	1	2	2	0	2	2	0	0	1	2	0	1	1	0	0	0	1	0	1	0	1	0
541	1	1	1	0	1	1	1	1	2	2	0	0	1	0	0	0	0	1	1	1	1	0	0	0	0	0	2	0	2	2	1	1	1	1	0	2	2	0	0	2	0	0	0	2	0	2	0	1	0
542	0	2	1	0	0	0	1	0	1	0	1	0	0	0	0	0	1	1	1	1	1	0	0	0	0	0	2	0	2	2	0	2	2	0	0	0	0	0	1	0	0	1	0	2	1	0	1	0	1
543	0	0	2	0	0	0	1	1	2	2	0	0	1	1	0	0	0	0	2	0	2	0	0	0	0	0	1	0	2	1	0	2	2	0	0	1	2	0	1	1	0	0	0	1	0	1	0	1	1
544	0	1	1	0	0	0	1	1	2	2	0	0	0	0	0	0	0	1	1	0	2	0	1	1	0	1	2	0	2	1	0	2	2	2	1	2	1	1	0	1	0	0	0	1	0	0	0	1	1
545	1	1	1	0	1	1	1	1	2	2	1	1	1	1	0	0	0	1	2	0	2	0	0	0	0	2	1	0	2	1	0	1	2	1	1	1	2	0	0	2	0	0	1	2	1	0	0	2	0
546	0	1	2	0	0	0	2	1	1	1	1	0	0	0	0	0	0	1	1	1	1	0	0	0	0	1	0	1	1	1	0	0	0	2	0	2	2	0	0	1	0	0	1	1	1	1	0	1	0
547	0	1	1	0	0	0	2	1	1	1	0	1	1	1	0	1	0	0	1	1	1	0	0	0	0	0	2	0	2	2	0	1	1	1	0	1	1	1	0	1	0	0	0	0	0	0	0	2	0
548	1	1	2	0	0	0	0	0	2	1	0	1	2	2	0	0	0	0	0	1	2	0	0	0	0	0	2	0	1	0	0	0	0	2	1	2	1	0	1	2	1	0	0	0	1	0	0	0	0
549	0	0	2	0	1	1	1	0	1	0	1	0	2	0	0	0	0	1	2	1	2	0	0	0	0	1	0	1	1	0	0	1	1	1	0	2	1	0	0	1	0	0	0	2	0	1	0	1	1
550	1	2	0	0	0	0	2	0	1	1	1	1	1	0	1	1	1	1	0	2	1	0	0	0	0	1	1	1	2	1	1	1	1	0	0	1	1	0	1	2	1	0	0	1	1	1	0	2	0
551	1	0	2	0	0	1	1	0	1	1	0	1	1	0	1	1	0	1	1	1	1	0	1	0	0	2	1	0	2	1	0	2	1	2	1	2	1	0	1	1	0	0	1	2	1	0	0	2	0
552	1	0	2	0	0	0	0	0	2	2	0	0	0	0	0	0	0	2	1	1	1	0	0	0	0	1	1	0	2	1	0	1	2	1	0	2	1	1	0	0	0	0	1	2	0	0	0	1	1
553	1	1	2	0	0	0	0	0	2	2	0	0	0	0	0	0	0	0	1	1	1	0	1	0	0	1	1	1	2	1	1	1	1	2	1	2	1	1	0	1	0	0	0	1	0	1	0	1	0
554	1	1	1	0	1	1	2	1	1	1	1	0	0	0	0	0	0	1	0	0	1	0	0	0	0	0	1	0	1	1	0	2	2	1	0	2	1	1	0	1	0	1	0	1	0	1	0	2	0
555	1	0	2	0	2	2	0	0	1	1	0	1	1	1	0	1	0	0	1	2	1	1	1	0	0	1	2	0	2	2	1	0	1	2	1	2	2	0	0	2	0	1	0	1	0	2	0	2	0
556	1	2	1	0	0	0	1	0	1	1	0	0	0	0	0	0	0	1	1	0	1	0	0	0	0	2	1	0	2	1	1	1	1	1	0	2	1	1	0	1	0	2	0	2	1	0	0	0	2
557	1	2	0	0	0	0	0	0	2	0	1	0	0	0	0	0	0	0	2	0	2	0	0	0	1	2	0	0	1	0	0	1	1	1	0	2	2	0	0	1	0	1	0	2	2	1	0	1	0
558	0	1	2	0	0	0	2	0	0	0	1	0	0	0	0	0	0	1	1	0	2	0	0	0	0	0	1	0	2	1	0	2	2	0	0	0	1	0	0	2	1	0	0	1	0	1	0	2	0
559	1	2	1	0	0	0	1	0	1	0	0	0	1	0	0	0	0	1	1	0	1	0	0	0	1	0	2	0	1	1	1	1	1	1	0	2	1	1	0	1	0	0	0	1	1	2	0	0	0
560	0	1	2	0	0	0	2	0	0	0	1	1	1	1	0	0	0	1	2	1	2	0	0	0	0	1	2	0	1	0	0	1	1	2	0	2	1	1	1	0	0	0	1	1	1	0	0	1	0
561	0	1	2	0	0	0	0	0	2	2	0	0	0	0	0	0	0	1	0	2	1	0	1	0	1	0	1	1	2	1	0	1	2	1	0	2	0	0	1	0	0	0	1	1	1	0	0	1	1
562	1	1	1	0	0	0	2	0	1	1	1	1	1	1	0	0	0	0	2	0	2	0	0	0	1	2	2	1	2	2	0	1	1	1	1	1	1	0	1	1	0	0	0	1	0	0	0	2	0
563	0	1	2	0	1	1	2	0	1	1	1	0	0	0	0	0	0	0	1	0	1	0	0	0	0	1	1	1	2	1	1	2	2	1	0	2	1	0	0	2	0	0	0	2	0	1	0	1	0
564	1	2	0	0	0	0	2	0	0	0	0	0	0	0	0	0	0	2	1	1	2	0	0	0	0	1	2	0	2	2	1	1	0	2	1	2	1	1	1	0	0	1	0	1	1	1	0	2	0
565	0	1	2	0	0	0	1	0	2	1	1	0	0	0	0	0	0	0	0	1	0	0	0	0	0	1	2	0	2	2	1	1	2	1	1	1	0	0	2	0	1	1	1	2	1	0	0	1	0
566	1	1	1	1	0	1	1	0	1	1	0	0	1	0	0	0	0	1	1	1	2	0	0	0	0	1	0	0	1	1	0	0	0	2	0	2	1	0	0	1	0	0	0	2	0	0	0	1	0
567	1	0	2	0	0	0	2	0	0	0	0	1	1	1	0	0	1	1	1	0	1	0	1	0	0	1	2	0	2	2	0	1	1	2	0	2	1	0	1	1	0	2	0	2	1	0	0	0	0
568	0	1	1	0	1	1	1	1	2	2	1	1	1	1	0	0	0	1	1	1	2	0	0	0	0	1	2	2	2	1	1	1	2	1	0	2	2	0	1	1	0	0	1	2	2	1	0	2	0
569	1	2	1	0	0	0	0	0	2	2	0	1	1	1	0	0	1	1	1	0	1	0	1	1	1	0	2	0	2	2	0	1	1	2	0	2	1	0	1	1	0	0	0	0	0	1	0	2	0
570	0	2	0	0	0	0	0	0	1	1	1	0	0	0	0	0	0	0	2	0	2	0	0	0	0	0	2	2	2	1	1	2	2	2	0	2	1	0	1	2	2	0	0	2	0	0	0	2	0
571	1	2	0	0	0	0	2	1	2	1	0	0	1	1	0	0	0	2	1	0	1	0	0	0	0	0	1	1	2	1	0	2	2	1	0	1	1	0	1	1	0	2	0	2	0	0	0	2	0
572	0	2	0	0	0	0	1	1	2	2	0	1	1	1	0	0	1	1	1	1	1	1	0	0	1	1	1	0	2	1	1	0	1	1	0	2	0	0	1	1	0	0	1	2	2	2	0	0	0
573	1	0	2	0	1	1	1	0	2	0	0	0	1	0	0	0	0	0	1	0	1	0	0	0	0	2	2	0	2	2	1	1	1	1	1	1	2	0	0	2	1	1	0	1	0	2	0	2	0
574	1	2	0	0	0	0	1	0	1	1	1	0	0	0	0	0	0	0	1	1	2	0	0	0	0	0	1	0	1	1	0	0	1	1	0	2	0	0	0	0	0	1	0	1	1	1	0	1	1
575	0	0	2	0	0	1	0	0	2	2	0	0	0	0	0	0	0	0	2	0	2	1	1	1	1	1	2	0	2	0	0	2	2	1	0	1	1	0	1	1	0	0	0	0	0	0	0	0	0
576	1	2	0	0	0	0	2	0	0	0	1	0	0	0	0	0	0	0	1	1	1	0	0	0	1	0	2	1	2	2	0	0	0	2	0	2	2	0	1	1	0	0	0	2	0	0	0	1	1
577	0	1	2	0	0	0	1	0	1	1	1	0	1	0	0	0	0	1	2	0	2	0	0	0	0	0	2	0	1	1	1	0	0	1	1	2	1	0	1	1	0	0	0	0	1	1	0	1	0
578	1	1	1	0	0	0	0	0	2	2	0	1	1	1	0	0	0	0	2	0	2	0	1	1	1	0	2	0	2	2	0	2	2	1	0	1	1	0	2	0	1	0	0	2	0	1	0	0	2
579	1	0	2	0	1	1	2	0	0	0	1	2	2	2	0	0	0	1	1	0	2	0	0	0	0	0	1	0	2	1	1	1	2	2	2	2	2	0	0	2	1	0	1	2	1	0	0	0	1
580	0	1	1	0	1	1	1	0	1	0	0	1	1	1	0	0	0	1	2	1	2	0	0	0	1	2	1	0	2	1	1	1	1	2	0	2	2	0	1	1	0	0	0	2	1	0	0	0	0
581	1	2	0	0	0	0	1	1	2	1	0	0	0	0	0	0	1	1	1	0	1	0	2	0	0	0	1	0	2	0	0	2	2	0	0	0	2	0	1	1	0	0	0	2	0	1	0	2	0
582	1	1	2	0	1	1	1	1	2	2	0	0	0	0	0	0	0	0	0	1	2	0	1	0	1	0	1	0	2	1	0	0	0	1	1	2	1	0	2	0	0	2	0	2	0	1	0	0	2
583	0	1	1	0	0	0	2	0	0	0	1	0	1	1	0	0	0	0	1	0	1	0	0	0	0	0	1	1	2	1	1	1	1	0	0	1	0	0	2	1	1	0	0	2	1	0	0	1	1
584	1	0	2	0	1	1	2	0	1	1	1	2	1	1	0	0	0	0	1	1	2	0	0	0	0	0	2	1	2	2	1	0	0	1	1	2	2	0	0	2	0	0	1	1	1	0	0	2	0
585	0	2	1	0	0	0	1	0	1	1	0	1	2	1	1	1	0	0	2	1	2	0	1	1	1	0	2	0	2	1	1	2	2	1	1	1	1	0	1	1	0	0	1	2	0	1	0	1	1
586	0	1	2	0	0	0	0	0	1	1	1	0	1	0	0	0	0	1	2	0	2	0	0	0	0	0	2	0	2	1	0	0	0	2	1	2	0	1	1	0	0	0	0	1	1	0	1	1	0
587	1	0	2	0	1	1	2	0	0	0	1	1	1	1	0	0	0	0	1	0	1	0	0	0	0	1	0	1	1	0	0	1	1	2	1	2	1	0	0	2	0	0	0	0	0	1	0	0	0
588	1	1	2	0	0	0	2	0	1	1	0	1	1	1	0	0	0	1	2	0	2	0	0	0	0	1	0	1	1	0	0	1	1	2	0	2	1	0	1	1	0	0	1	2	1	0	0	0	0
589	0	2	1	0	0	0	1	0	2	2	0	1	1	1	0	0	1	1	1	0	2	0	0	0	0	2	1	0	1	1	0	1	2	2	2	2	1	0	0	0	0	0	1	2	1	1	0	2	0
590	1	2	0	0	0	0	0	0	2	2	0	0	1	0	0	0	0	0	0	2	0	1	0	0	1	1	1	1	2	2	0	2	2	1	0	1	1	0	0	2	0	0	0	0	1	0	0	2	0
591	0	1	2	0	0	0	1	1	2	1	0	1	0	0	0	0	0	2	1	1	2	0	1	0	0	1	2	0	2	1	0	1	2	1	0	2	1	0	0	2	0	0	1	2	1	1	0	2	0
592	0	2	1	0	0	0	1	0	1	1	1	0	1	1	0	0	0	1	1	1	2	0	0	0	1	1	1	0	2	1	0	1	1	1	1	1	1	0	0	2	0	0	0	1	0	1	0	2	0
593	1	2	1	0	0	0	2	1	1	1	1	0	2	1	0	0	0	2	2	1	2	0	0	0	1	1	2	0	2	2	1	2	2	2	0	2	1	0	1	2	1	0	0	1	0	0	0	0	1
594	0	0	2	0	1	1	1	0	2	0	0	1	2	2	0	1	0	0	1	1	2	0	0	0	0	0	2	1	2	2	0	1	1	1	0	1	1	0	2	1	1	0	0	2	0	1	0	1	1
595	1	1	2	0	0	0	2	0	1	1	0	0	0	0	0	0	0	1	1	1	2	0	0	0	1	2	2	0	2	2	0	0	0	2	2	2	1	0	1	1	1	0	0	2	0	1	0	1	0
596	0	1	0	0	0	0	0	0	2	1	0	0	0	0	0	0	0	0	2	0	2	0	0	0	0	1	0	0	2	1	0	1	1	2	1	2	1	2	0	1	1	0	1	2	1	0	0	1	0
597	0	0	2	0	0	0	1	0	2	0	1	0	0	0	0	0	1	2	1	0	1	0	0	0	0	1	2	0	2	2	0	2	2	0	0	1	2	0	0	2	0	0	1	2	1	0	0	2	0
598	1	2	0	0	0	0	2	0	1	1	0	0	0	0	0	1	0	0	0	1	1	0	0	0	0	1	2	0	2	2	1	1	1	0	0	1	1	0	0	0	0	0	1	2	2	1	0	1	1
599	0	0	2	0	0	0	2	0	0	0	0	1	1	1	0	0	1	1	1	0	1	0	0	0	0	0	0	1	1	1	0	1	1	1	0	2	1	0	0	0	0	1	0	2	0	0	0	1	0
600	1	2	1	0	0	0	1	0	1	1	0	1	1	1	0	0	0	1	2	0	2	0	0	0	0	2	1	0	1	1	0	1	1	1	1	2	2	0	0	1	0	0	0	1	0	0	0	1	0
601	0	1	1	0	0	0	2	0	1	1	0	0	1	1	0	0	0	0	2	1	2	0	0	0	0	1	1	0	2	1	0	0	1	2	0	2	2	0	1	1	0	0	0	1	0	1	0	2	0
602	1	1	1	1	0	1	1	0	0	0	1	1	1	1	0	0	1	1	1	0	2	0	0	0	0	1	1	2	2	1	2	1	1	0	0	1	1	0	2	0	0	0	1	2	2	1	0	1	1
603	1	0	1	0	0	0	1	0	2	0	0	0	1	0	0	1	0	0	2	0	2	0	1	1	0	1	2	0	2	1	1	1	1	2	1	2	1	0	2	0	0	0	0	1	0	1	0	0	0
604	1	1	1	0	0	0	1	0	1	0	0	0	1	0	0	0	0	1	1	1	1	1	0	0	1	0	2	1	2	1	2	1	1	2	1	2	1	0	2	0	0	0	0	2	0	1	0	1	0
605	0	1	1	0	0	0	0	0	2	2	0	0	1	0	0	0	0	0	2	0	2	0	0	0	1	2	0	1	1	1	0	0	0	2	1	2	0	0	0	0	0	1	0	2	0	1	0	1	0
606	0	1	2	0	0	0	1	0	2	1	0	0	0	0	0	0	1	0	2	1	2	1	0	0	1	1	1	0	2	1	0	1	1	2	1	2	1	0	0	1	0	0	1	1	0	0	0	2	0
607	1	0	2	0	0	0	1	0	2	1	0	0	2	0	0	0	0	0	1	0	1	0	0	0	0	1	1	2	1	0	1	1	2	2	1	2	1	0	2	0	1	0	0	1	0	0	0	1	0
608	1	1	1	1	1	2	1	0	1	1	1	1	1	1	0	0	0	1	1	1	1	0	0	0	0	1	1	0	2	1	1	0	0	1	0	2	2	0	0	2	0	1	0	1	0	2	0	1	0
609	1	0	2	0	1	1	1	1	2	2	1	0	0	0	0	0	0	0	1	1	1	0	0	0	0	1	1	1	1	1	1	1	2	2	2	2	1	0	0	0	0	0	0	1	0	0	0	1	1
610	1	1	0	0	0	0	1	0	1	1	0	0	0	0	0	0	0	1	1	1	2	0	0	0	1	0	2	0	2	1	0	2	2	0	0	1	1	0	0	2	0	1	0	1	1	1	0	2	0
611	1	1	1	0	0	0	0	0	2	1	0	0	0	0	0	0	0	2	1	1	2	0	1	0	1	0	2	1	2	2	0	2	2	0	0	2	2	0	0	2	0	1	1	2	1	0	0	0	2
612	0	1	2	0	0	0	2	0	0	0	0	1	2	1	0	0	0	1	1	0	1	0	0	0	0	0	1	0	2	0	0	1	1	1	0	2	1	1	0	1	0	0	0	1	0	1	0	0	1
613	0	0	2	0	1	1	0	0	2	2	0	1	1	1	0	0	0	0	2	1	2	0	1	0	0	1	2	0	2	2	0	0	1	2	0	2	0	0	2	1	1	0	0	2	0	0	0	1	1
614	0	0	2	0	2	2	1	0	1	0	1	1	1	1	0	0	0	1	1	1	2	0	0	0	0	2	2	0	2	2	0	2	2	2	0	1	1	0	2	1	1	0	1	1	1	0	0	1	0
615	0	1	0	0	0	0	2	0	1	1	0	0	0	0	0	0	1	1	1	0	1	1	0	0	0	2	1	0	2	1	0	1	1	0	0	1	1	0	1	1	0	0	1	2	1	0	0	1	0
616	1	2	1	0	0	0	1	1	2	2	0	1	2	2	0	0	0	1	1	0	1	0	2	0	0	0	2	0	2	1	1	0	0	2	1	2	2	0	1	1	0	0	0	0	1	0	0	0	1
617	1	1	1	0	0	0	1	0	0	0	0	2	2	2	0	0	0	1	1	0	2	1	0	0	0	1	1	0	2	1	1	0	1	1	0	2	1	1	0	1	0	1	0	2	1	1	0	1	0
618	1	1	1	0	0	0	0	0	2	2	0	0	0	0	0	0	0	1	1	0	2	0	0	0	0	0	2	1	2	1	2	1	1	2	1	2	2	0	0	2	1	0	0	2	0	1	0	2	0
619	0	1	2	0	0	0	0	0	2	2	0	1	1	1	0	0	0	1	1	1	2	0	0	0	0	1	2	1	2	1	2	1	1	1	0	2	1	0	1	1	0	1	0	2	1	0	0	2	0
620	0	1	1	0	1	1	2	0	0	0	2	1	1	1	0	0	0	0	1	1	2	0	0	0	0	1	1	1	1	1	0	1	1	0	0	1	1	0	1	2	1	0	0	1	0	1	0	2	0
621	0	0	2	0	0	0	2	1	1	1	0	0	0	0	0	0	0	2	2	0	2	0	0	0	0	0	0	0	2	0	0	2	2	0	0	1	0	1	1	1	1	0	0	1	0	1	0	2	0
622	0	2	0	0	0	0	1	0	0	0	0	1	1	1	0	0	0	0	1	1	2	0	0	0	0	0	1	0	2	1	1	2	2	0	0	1	2	0	0	1	0	1	0	1	1	1	0	1	0
623	1	1	1	0	0	0	1	0	2	2	0	1	2	2	0	0	0	2	2	0	2	1	0	0	0	2	0	1	1	0	1	0	0	2	1	2	1	0	0	1	0	1	0	2	0	1	0	1	0
624	1	0	2	0	0	0	2	0	1	1	0	1	0	0	0	0	0	1	1	1	2	1	1	0	0	1	1	0	2	1	0	1	1	2	0	2	0	0	2	0	1	0	0	2	1	1	0	2	0
625	1	0	2	0	0	0	2	1	1	1	1	0	0	0	0	0	0	1	1	0	2	1	0	0	0	0	0	0	1	1	0	0	1	0	0	2	2	0	0	2	1	1	0	2	2	0	0	0	1
626	1	2	0	0	0	0	0	0	2	2	0	1	2	2	0	1	0	0	1	1	1	0	0	0	0	0	1	1	2	2	0	1	1	1	0	1	1	1	0	1	0	0	1	2	1	0	0	1	0
627	1	1	2	0	0	0	2	0	0	0	0	1	1	1	0	0	0	0	1	1	1	0	0	0	0	2	2	0	2	2	1	2	2	0	0	0	0	0	1	0	0	0	1	2	1	0	0	1	0
628	0	2	1	0	0	0	1	0	1	1	0	1	2	2	0	0	0	1	1	0	1	0	1	0	0	1	2	0	2	1	0	1	1	2	1	2	1	0	0	2	0	0	0	1	0	0	0	2	0
629	0	1	2	0	0	0	1	0	1	1	1	0	1	0	0	0	0	1	0	0	1	1	0	0	0	0	2	0	2	1	0	2	2	1	0	1	1	0	0	1	0	1	0	1	1	1	0	1	0
630	1	2	1	0	0	0	0	0	2	2	0	0	1	1	0	1	0	1	1	0	1	0	1	0	0	0	1	0	2	1	1	1	2	1	0	2	2	0	0	2	0	0	1	1	1	2	0	0	0
631	1	0	2	0	0	0	0	0	2	1	1	1	1	1	0	0	1	2	2	0	1	0	0	0	0	1	1	1	2	0	1	1	2	1	0	2	1	0	0	2	0	0	0	1	0	0	0	1	0
632	1	2	1	0	0	0	2	0	2	2	0	0	1	1	0	0	0	1	2	1	2	1	0	0	0	2	0	1	2	0	1	1	2	2	2	2	1	0	0	2	0	0	1	2	1	0	0	0	0
633	0	0	2	0	1	1	1	0	2	1	0	0	1	1	0	1	0	0	2	1	2	0	0	0	0	0	1	0	1	1	0	1	1	1	0	2	2	0	1	1	0	0	1	2	1	2	0	0	1
634	0	1	1	0	0	0	2	0	0	0	1	0	0	0	0	0	1	2	0	2	2	0	1	0	0	0	1	1	2	1	1	1	1	2	0	2	2	0	0	1	0	0	1	1	1	1	0	1	1
635	0	0	2	0	1	1	2	0	2	2	0	1	2	1	1	1	0	1	0	1	1	0	1	1	1	1	2	1	2	1	2	1	2	2	2	2	0	0	1	0	0	0	2	2	1	1	0	1	0
636	0	1	2	0	0	0	1	0	1	0	0	0	0	0	0	0	0	1	1	1	1	0	0	0	0	1	1	1	1	1	1	1	1	2	1	1	1	0	0	2	0	0	0	2	1	0	0	1	0
637	1	1	2	0	0	0	2	0	1	1	0	0	1	1	0	0	0	1	0	2	1	0	0	0	0	1	1	1	1	1	0	2	2	1	0	1	1	0	0	2	0	0	0	2	1	1	0	2	0
638	0	1	1	0	0	0	0	0	2	1	0	0	1	1	0	0	0	0	1	1	2	0	0	0	1	0	1	0	2	1	0	2	2	0	0	1	1	0	1	2	1	0	2	2	2	0	0	1	0
639	0	1	1	0	0	0	1	0	1	1	1	0	0	0	0	0	0	1	0	2	1	0	0	0	1	2	2	0	2	2	0	1	0	0	0	2	1	0	0	1	0	0	0	2	0	0	0	2	0
640	0	0	2	0	0	0	0	0	2	1	1	0	0	0	0	0	0	0	1	0	0	0	0	0	0	2	1	0	1	0	0	1	1	2	1	2	2	0	0	2	1	0	0	1	0	0	0	1	0
641	0	1	1	0	0	0	2	1	1	1	0	1	1	1	0	1	0	0	0	1	1	0	1	1	1	1	2	0	2	2	1	0	1	2	0	2	2	0	1	1	0	0	0	0	0	1	0	1	0
642	0	0	2	0	0	0	1	0	2	2	0	1	2	2	0	0	1	0	2	1	2	0	1	0	1	0	1	0	1	1	0	1	2	1	0	2	2	0	1	0	0	1	0	2	0	1	0	1	0
643	1	2	2	0	0	0	0	0	2	2	0	0	0	0	0	0	0	0	1	0	2	0	1	0	0	1	0	0	1	0	0	2	2	2	0	2	1	0	1	1	0	0	0	1	1	1	0	0	0
644	1	1	1	0	0	0	0	0	2	0	1	0	2	1	0	1	0	0	2	0	2	0	1	1	1	0	1	1	1	1	1	1	1	2	1	2	1	0	0	2	0	0	0	2	0	2	0	1	1
645	0	1	1	0	1	1	1	0	1	1	1	1	2	1	0	0	0	1	1	1	2	0	0	0	0	1	1	0	2	1	0	1	1	1	0	2	0	0	1	0	0	0	0	2	0	1	0	2	0
646	0	2	1	0	0	0	0	0	2	0	1	2	2	1	1	1	0	0	1	2	1	0	0	0	0	2	1	0	2	1	0	2	2	1	0	2	1	0	1	2	2	0	0	0	0	0	0	2	0
647	1	1	1	0	0	0	1	1	2	1	0	0	1	0	0	0	0	0	1	0	2	0	1	0	0	2	2	0	2	2	0	1	1	1	0	2	2	0	1	1	0	0	0	1	0	1	0	2	0
648	1	0	2	0	0	0	2	0	0	0	2	0	1	1	0	0	0	1	0	1	1	0	0	0	1	1	1	0	2	1	1	1	1	2	2	2	1	0	0	1	0	1	0	1	1	0	0	1	0
649	0	2	1	0	1	1	0	0	2	1	1	0	0	0	0	0	0	2	1	1	2	0	0	0	0	0	1	1	2	1	1	1	2	1	0	2	1	0	2	0	0	0	0	1	0	0	0	2	0
650	0	1	1	0	0	0	1	0	2	0	0	0	2	2	0	0	0	0	1	1	1	0	1	0	0	1	1	0	2	1	1	1	2	1	0	1	0	0	2	0	0	0	1	2	1	0	0	0	1
651	1	0	2	0	1	1	1	0	2	0	0	1	1	1	0	0	0	1	0	0	1	0	0	0	0	2	1	1	1	1	0	1	2	0	0	2	2	0	0	2	0	0	1	2	2	0	0	1	1
652	1	2	1	0	0	0	2	0	1	1	1	0	0	0	0	0	0	1	1	1	2	0	0	0	0	2	2	0	1	1	1	1	1	1	0	1	2	0	1	1	1	0	1	2	1	1	0	0	1
653	1	1	1	0	0	0	0	0	2	2	0	0	0	0	0	0	0	1	1	0	1	1	0	0	0	1	2	0	2	2	0	2	2	1	0	1	1	0	0	2	0	0	0	1	1	1	0	1	1
654	1	0	2	0	1	1	0	0	2	1	0	0	1	0	0	0	1	1	1	0	2	0	0	0	0	1	1	1	1	1	1	1	2	1	0	2	1	0	2	0	0	0	1	2	1	1	0	0	0
655	1	2	1	0	0	0	1	0	2	2	0	1	2	2	0	0	1	2	1	1	2	0	0	0	0	2	2	0	2	1	1	1	1	0	0	1	0	0	2	0	1	0	0	1	1	0	0	2	0
656	1	1	1	0	0	0	1	0	1	1	1	0	0	0	0	0	0	1	1	1	2	0	0	0	0	1	2	0	2	1	0	1	1	2	0	2	0	0	1	0	0	0	0	1	0	1	0	1	1
657	0	1	2	0	1	1	1	0	1	0	0	1	1	1	0	0	0	1	1	1	1	0	1	0	0	1	2	2	2	2	0	1	1	0	0	1	2	0	0	2	0	1	0	1	1	1	0	0	1
658	0	2	0	0	0	0	2	1	1	1	1	0	0	0	0	1	0	0	2	0	2	0	0	0	1	0	2	0	2	1	1	1	1	2	1	1	1	0	1	1	0	0	1	2	1	0	0	1	0
659	0	1	1	0	0	0	0	0	2	2	0	2	2	2	0	0	0	0	2	1	2	1	1	0	0	1	1	0	2	1	0	1	1	0	0	0	1	0	1	2	1	1	0	2	2	1	0	0	2
660	1	2	0	0	0	0	1	0	1	0	0	1	1	1	0	0	0	1	2	0	2	0	0	0	0	1	2	0	2	1	0	1	0	2	1	2	2	1	0	0	0	0	0	2	0	1	0	1	0
661	1	2	0	0	1	1	1	0	0	0	1	0	1	0	0	0	0	1	2	1	2	0	1	0	1	0	2	1	2	2	0	0	0	2	0	2	2	0	1	1	1	1	0	2	1	0	0	0	1
662	0	1	2	0	0	0	1	0	2	1	0	1	1	1	0	0	0	0	1	1	2	0	0	0	0	1	1	0	1	1	1	0	0	2	1	2	2	0	0	2	0	1	0	2	0	0	0	1	0
663	1	1	1	0	1	1	2	1	1	1	1	0	0	0	0	0	0	1	1	1	1	0	0	0	0	0	1	1	2	1	0	1	2	1	0	2	1	0	1	1	0	0	0	1	0	0	0	2	0
664	1	0	2	0	0	0	0	0	2	1	0	0	0	0	0	0	0	1	0	1	2	1	0	0	0	1	2	0	2	2	0	1	1	1	0	1	1	0	0	2	0	0	0	1	0	0	0	1	0
665	0	2	1	0	0	0	1	0	1	1	1	2	2	2	0	0	0	1	1	0	1	1	0	0	0	0	2	1	2	1	2	2	1	2	1	2	2	0	0	1	0	0	0	1	1	1	0	0	0
666	0	2	1	0	0	0	0	0	1	0	0	0	0	0	0	0	0	0	1	1	2	0	0	0	0	1	2	1	2	2	0	1	1	2	1	2	2	0	0	2	0	0	1	2	2	2	0	1	1
667	0	1	1	0	0	0	2	0	0	0	1	0	0	0	0	0	0	0	0	1	0	0	0	0	0	0	1	0	1	1	0	1	2	0	0	2	1	0	0	0	0	1	0	2	1	0	0	2	0
668	0	1	1	0	0	0	2	1	1	1	0	0	1	0	0	0	0	1	1	1	2	1	0	0	1	1	1	0	1	1	0	0	0	2	2	2	2	0	0	2	0	0	0	0	1	0	0	1	0
669	0	1	1	0	0	0	1	0	2	0	0	0	0	0	0	0	0	0	2	0	1	0	0	0	0	0	1	0	2	1	0	1	1	2	0	2	1	0	0	1	0	0	0	2	0	1	0	1	0
670	0	1	1	0	1	1	1	0	1	1	0	2	2	2	0	0	0	2	1	1	2	0	0	0	0	2	2	0	2	1	1	1	1	0	0	1	1	0	2	1	1	0	0	1	0	0	0	1	1
671	1	1	1	0	1	1	1	0	2	1	0	0	1	1	0	0	0	0	1	1	2	0	1	0	0	0	1	1	1	1	1	0	0	2	0	1	0	1	1	1	1	0	0	2	0	0	0	0	0
672	1	2	0	0	0	0	1	1	2	2	0	0	1	1	0	1	0	1	1	1	1	0	1	0	0	2	0	1	1	0	0	2	2	1	1	1	1	0	1	2	2	0	0	2	1	0	0	2	0
673	1	0	2	0	2	2	2	0	1	0	0	0	1	0	0	0	0	0	1	2	1	0	0	0	0	0	1	0	2	1	0	0	1	2	1	2	2	0	1	1	0	0	0	2	0	0	0	1	0
674	1	2	0	0	0	0	0	0	2	2	0	0	0	0	0	0	0	0	1	0	1	0	0	0	0	0	2	0	1	1	1	1	2	1	0	1	2	0	0	2	0	0	0	0	1	0	1	0	1
675	1	2	1	0	0	0	2	0	1	1	1	0	2	0	0	0	0	0	2	1	2	0	0	0	1	2	1	2	1	1	1	1	1	2	1	2	1	0	1	1	0	0	1	1	1	2	0	0	0
676	0	2	1	0	0	0	1	1	2	2	0	2	2	2	0	0	0	1	1	1	1	0	0	0	0	1	1	0	2	1	1	1	1	1	0	2	1	0	1	1	0	1	0	2	0	0	0	1	1
677	1	1	2	0	0	0	1	1	2	1	0	0	0	0	0	0	0	0	2	1	2	0	0	0	0	1	2	0	2	2	0	1	1	0	0	1	1	0	1	1	0	0	0	2	0	0	0	1	0
678	1	2	0	0	0	0	2	1	1	1	0	0	0	0	0	0	1	2	1	1	2	0	0	0	1	1	2	0	2	2	1	0	1	1	1	2	2	0	1	1	0	1	1	2	1	0	0	0	1
679	0	1	2	0	0	0	0	0	2	1	2	1	2	1	1	1	0	1	2	0	2	0	0	0	0	2	0	2	1	1	1	0	0	2	1	2	1	0	2	0	1	0	1	1	1	1	0	1	0
680	0	2	0	0	0	0	1	0	2	1	0	0	1	0	0	0	0	0	1	0	1	0	1	1	1	1	0	0	1	1	0	2	2	2	1	2	1	0	0	2	1	0	1	1	1	2	0	1	0
681	0	1	1	0	1	1	2	0	0	0	2	0	0	0	0	0	0	0	1	0	0	1	0	0	0	1	1	2	1	1	0	2	2	1	0	1	1	0	1	0	0	0	1	2	1	0	0	2	0
682	0	1	1	0	1	1	1	0	2	1	1	1	1	1	0	0	0	0	1	1	2	0	1	1	1	2	0	1	1	0	0	1	1	0	0	1	1	0	2	1	1	1	0	1	0	1	0	2	0
683	0	1	1	0	0	0	2	0	0	0	1	2	2	2	0	0	0	0	0	1	1	1	1	1	1	1	1	0	2	1	0	2	2	1	1	2	1	0	1	1	0	0	1	2	1	0	0	1	1
684	1	0	1	0	0	0	0	0	2	1	0	1	1	1	0	0	0	0	2	0	2	0	0	0	0	0	1	0	2	0	0	2	2	0	0	1	1	0	1	1	0	0	0	1	1	1	0	1	0
685	1	2	0	0	0	0	0	0	2	1	0	0	0	0	0	0	1	2	1	0	1	0	0	0	0	0	0	0	1	0	0	1	1	1	0	2	2	0	2	0	0	0	0	2	0	1	0	0	0
686	0	1	1	0	0	0	2	0	0	0	2	0	1	1	0	0	0	0	0	1	1	0	0	0	0	2	0	1	1	0	0	1	1	1	0	2	1	0	0	1	0	0	0	2	1	0	0	1	0
687	1	0	2	0	0	0	1	0	2	1	1	2	2	1	1	1	0	0	2	0	2	0	0	0	0	1	2	0	2	2	1	0	0	2	0	2	1	0	1	1	0	1	1	2	0	1	0	0	1
688	1	0	2	0	0	0	1	1	2	1	0	1	2	1	0	0	0	0	2	0	2	0	0	0	1	0	2	0	2	1	1	2	2	2	0	1	1	0	1	1	0	0	0	2	0	0	0	1	0
689	0	1	0	0	0	0	1	0	1	1	1	0	0	0	0	0	0	0	0	2	0	0	0	0	0	1	1	2	2	1	1	1	1	1	0	2	1	0	1	1	1	0	0	1	1	1	0	2	0
690	0	1	2	0	0	0	2	1	2	1	0	0	0	0	0	0	0	0	1	1	2	0	0	0	0	2	1	0	2	1	0	0	0	1	0	1	1	0	0	1	0	0	0	2	0	0	0	2	0
691	0	0	2	0	0	0	1	1	2	2	0	1	1	1	0	0	0	1	2	1	2	0	1	0	0	1	2	0	2	1	0	0	0	0	0	1	1	0	1	1	0	0	0	2	0	1	0	2	0
692	0	1	1	0	0	0	2	0	0	0	0	0	1	0	0	0	0	0	1	0	1	0	1	0	0	0	2	1	2	1	2	2	2	2	0	1	0	0	1	0	0	0	0	1	0	1	0	2	0
693	0	1	2	0	1	1	1	0	1	1	0	0	0	0	0	0	0	2	1	1	1	1	1	1	0	0	1	1	1	1	1	2	2	1	1	2	0	0	2	1	1	0	0	2	0	1	0	2	0
694	0	1	0	0	0	0	2	0	1	1	0	1	1	1	0	0	0	0	2	0	2	0	1	0	0	0	2	2	2	1	1	1	2	2	1	2	1	0	0	0	0	0	1	1	1	0	0	0	1
695	1	1	1	0	0	0	2	0	1	0	0	1	1	1	0	0	0	0	1	0	1	0	0	0	0	0	1	1	2	1	1	0	0	1	0	1	1	0	1	2	2	0	0	0	0	0	0	1	1
696	0	1	1	0	0	0	0	0	2	2	0	1	1	1	0	0	0	0	1	1	1	0	0	0	0	2	2	0	2	2	0	1	1	1	1	1	2	0	0	1	0	0	1	2	1	1	0	1	1
697	0	0	2	0	0	0	2	0	2	2	0	0	0	0	0	0	1	0	2	1	2	0	1	0	1	1	2	0	2	2	0	1	2	2	2	2	1	0	1	2	1	0	0	1	0	1	0	1	1
698	1	1	1	0	0	0	0	0	2	2	0	0	0	0	0	0	0	0	1	1	1	0	0	0	1	1	2	0	2	1	0	1	2	1	0	1	1	0	1	1	0	0	0	2	0	0	0	2	0
699	0	1	1	0	0	0	1	0	0	0	1	0	1	0	0	1	0	0	0	0	0	0	0	0	0	1	1	1	2	1	0	0	0	2	1	2	2	0	0	2	1	1	0	1	1	0	0	1	0
700	1	1	1	0	0	0	1	1	2	2	0	0	1	0	0	0	0	1	1	1	1	0	1	1	1	1	0	1	1	1	0	1	1	1	0	1	0	0	2	0	0	0	0	2	0	0	0	2	0
701	1	2	1	0	0	0	2	0	0	0	2	1	1	1	0	0	0	0	1	1	1	0	0	0	0	0	0	0	1	0	0	0	0	1	0	2	2	0	1	1	0	1	0	1	1	1	0	2	0
702	0	1	1	0	0	0	1	0	0	0	2	0	1	1	0	0	0	0	0	1	1	0	1	0	1	1	0	0	2	1	0	0	1	1	1	2	1	0	1	1	1	0	0	2	0	0	0	2	0
703	0	2	0	0	0	0	1	1	2	1	0	0	1	0	0	0	0	1	1	1	2	0	0	0	0	1	1	0	2	0	0	2	2	0	0	0	1	0	1	1	0	2	0	2	0	0	0	0	1
704	1	0	2	0	0	0	2	0	1	1	0	0	0	0	0	0	0	0	1	0	1	0	0	0	0	0	0	0	2	1	0	1	1	0	0	2	0	1	1	0	0	1	0	2	0	0	0	2	0
705	1	1	1	0	0	0	2	1	1	1	0	1	1	1	0	0	0	0	1	0	2	0	0	0	0	1	1	0	2	0	0	0	1	1	0	2	1	0	1	1	0	0	0	2	0	1	0	1	1
706	1	2	1	0	0	0	2	0	0	0	2	0	1	0	0	0	0	0	1	1	2	0	1	0	1	0	2	0	2	2	1	2	2	1	0	1	2	0	0	2	0	0	0	2	0	0	0	2	0
707	0	1	1	0	0	0	1	1	2	1	0	0	2	1	0	0	0	0	2	0	2	0	0	0	0	0	2	1	2	2	0	0	1	2	1	2	1	1	0	1	0	0	0	2	1	0	0	2	0
708	0	1	1	1	0	1	2	0	0	0	1	0	0	0	0	0	0	1	1	1	2	0	0	0	0	1	2	0	2	2	0	1	1	2	2	2	1	0	1	0	0	0	0	1	0	0	1	1	0
709	1	2	1	0	0	0	2	1	1	1	0	0	0	0	0	0	0	1	1	1	1	0	1	1	0	1	2	1	2	1	2	2	2	1	0	1	2	0	1	1	0	1	0	2	2	0	0	1	1
710	1	1	1	0	0	0	1	0	1	1	1	0	0	0	0	0	0	0	2	0	2	0	1	0	0	0	2	0	2	2	2	1	1	1	1	2	1	0	0	2	0	1	0	2	0	1	0	2	0
711	1	1	1	0	0	0	2	1	1	1	1	0	0	0	0	0	0	0	0	1	0	0	0	0	0	1	1	1	1	1	1	2	2	1	0	2	1	0	1	1	0	0	0	1	1	0	0	2	0
712	0	1	1	0	0	0	2	0	0	0	1	0	0	0	0	0	0	1	1	1	2	0	0	0	0	1	0	1	1	0	0	2	2	0	0	1	1	0	1	1	0	0	0	2	1	0	1	1	0
713	0	0	2	0	0	0	1	1	2	2	0	0	0	0	0	0	0	1	1	1	1	1	0	0	1	1	2	0	2	2	0	1	1	2	1	2	1	0	0	1	0	0	0	2	0	0	0	2	0
714	1	1	1	0	0	0	1	0	2	0	1	1	1	1	0	0	0	1	1	1	2	1	0	0	1	1	2	0	2	2	0	2	2	0	0	0	2	0	0	2	0	1	0	2	1	0	0	2	0
715	1	1	2	0	0	0	0	0	2	2	0	1	2	1	0	0	0	1	2	0	1	0	0	0	1	0	2	0	2	2	1	1	1	1	0	1	1	1	0	1	0	0	0	1	0	1	0	2	0
716	0	2	1	0	0	0	0	0	2	2	0	1	1	1	0	0	0	0	1	0	1	0	0	0	1	1	2	0	2	2	0	0	1	2	0	2	2	0	0	2	0	2	0	2	0	1	0	2	0
717	1	0	2	0	2	2	1	0	2	2	0	1	1	1	0	0	0	0	1	1	1	0	0	0	0	1	2	1	2	2	0	1	2	1	0	2	2	0	1	1	0	0	0	1	0	0	0	1	0
718	1	1	1	0	1	1	1	0	2	0	0	0	1	1	0	1	0	1	1	0	1	0	0	0	1	0	2	0	2	2	1	0	1	2	1	2	2	0	1	1	0	0	1	2	0	1	0	1	0
719	0	1	2	0	0	0	1	0	2	1	1	1	1	1	0	0	1	1	1	0	2	0	0	0	1	2	0	1	1	0	0	1	1	1	0	1	2	0	0	2	0	0	0	1	2	1	0	2	0
720	1	1	1	0	0	0	0	0	1	1	1	1	1	1	0	0	0	0	2	1	2	0	0	0	0	0	1	1	2	1	0	2	2	2	1	2	1	0	1	2	1	1	0	2	0	0	0	2	0
721	1	0	2	0	0	0	1	0	1	1	2	0	1	0	0	0	0	1	1	1	1	0	0	0	0	2	0	2	0	0	0	1	1	2	1	2	2	0	1	1	0	1	0	2	2	0	0	2	0
722	0	0	2	0	1	1	2	0	1	0	0	0	2	2	0	0	0	1	1	0	1	0	1	1	1	0	1	1	2	1	0	0	0	2	0	2	2	0	1	1	1	0	1	2	1	1	0	2	0
723	0	1	1	0	1	1	2	0	0	0	0	1	1	1	0	0	0	0	2	1	2	1	0	0	0	2	2	0	2	2	0	1	2	1	0	1	2	0	0	1	0	0	0	1	0	1	0	2	0
724	1	1	1	0	0	0	1	0	0	0	1	1	1	1	0	0	0	0	1	1	2	0	0	0	0	0	2	1	1	0	1	0	0	1	0	1	2	0	0	1	0	0	1	2	1	0	0	2	0
725	1	1	1	0	0	0	1	1	2	2	0	0	0	0	0	0	0	1	2	1	2	0	1	1	0	1	1	1	2	1	0	0	0	1	0	1	1	0	1	1	0	0	0	1	1	1	0	0	2
726	0	1	1	0	0	0	1	1	2	2	0	0	0	0	0	0	0	0	1	1	2	0	1	0	0	1	2	0	2	1	0	0	1	1	0	2	1	0	0	1	0	0	1	2	1	1	0	1	0
727	0	2	0	0	0	0	1	1	2	1	0	0	2	0	0	0	0	0	1	1	2	0	0	0	0	1	1	1	1	1	0	1	1	1	0	2	2	0	1	1	0	0	1	1	1	0	0	0	0
728	0	0	1	0	0	0	1	0	2	1	1	0	0	0	0	0	0	2	1	0	1	0	1	0	0	0	2	1	2	2	0	1	2	2	2	2	1	1	0	1	0	1	1	2	1	0	0	2	0
729	0	1	2	0	0	0	2	1	1	1	0	0	1	1	0	1	0	0	2	0	2	0	1	1	1	1	1	0	2	1	1	2	2	1	0	1	1	0	1	2	1	0	1	2	1	1	0	1	0
730	1	1	2	0	0	0	0	0	2	2	0	0	0	0	0	1	0	1	0	2	1	0	0	0	0	0	1	0	1	1	1	1	2	2	0	2	1	0	2	1	1	0	1	1	0	0	0	1	0
731	1	2	1	0	0	0	1	0	2	2	0	0	0	0	0	0	1	0	2	1	2	0	0	0	0	0	2	0	2	2	1	0	1	1	1	2	2	0	0	2	0	0	0	0	1	0	0	2	0
732	0	2	1	0	0	0	2	0	2	2	0	1	1	1	0	0	0	0	1	1	1	0	2	1	1	1	2	0	2	2	1	1	2	1	0	1	0	0	2	0	1	1	0	1	0	2	0	2	0
733	1	1	1	0	0	0	1	0	1	0	0	1	1	1	0	0	1	2	1	0	1	0	1	0	0	1	1	2	1	0	1	1	2	1	1	2	0	1	1	0	0	0	1	2	0	1	0	1	1
734	1	2	0	0	0	0	1	0	2	2	0	0	0	0	0	0	0	0	1	0	2	0	1	0	0	1	1	1	1	1	0	1	1	1	0	1	1	0	0	2	0	1	0	1	0	1	0	2	0
735	0	2	1	0	0	0	0	0	1	0	1	1	2	2	0	0	0	0	0	1	2	0	1	1	0	1	1	0	1	1	0	1	2	1	0	2	1	0	1	1	0	0	0	1	0	1	0	2	0
736	0	0	2	0	1	1	0	0	1	1	0	0	1	0	0	0	0	0	1	1	1	0	0	0	0	1	1	1	2	1	0	1	1	2	1	2	1	0	0	0	0	0	0	2	0	1	0	0	1
737	0	0	1	0	0	0	0	0	1	1	1	0	1	1	0	0	0	0	1	0	2	0	1	1	1	0	2	0	2	2	1	1	1	1	1	1	2	0	1	1	0	0	1	1	1	2	0	1	1
738	0	2	0	0	0	0	1	1	2	1	0	0	0	0	0	0	0	2	1	1	2	0	1	0	1	2	2	0	2	2	2	1	1	2	0	2	2	0	2	0	0	0	0	1	0	1	0	1	0
739	1	1	2	0	0	0	0	0	2	1	0	1	2	1	1	1	0	0	1	0	1	0	0	0	0	2	2	0	2	1	0	1	1	1	0	2	2	0	0	2	0	1	0	2	0	1	0	1	0
740	0	1	1	0	0	0	2	1	1	1	1	1	1	1	0	0	0	1	1	0	1	0	0	0	0	1	2	0	2	2	0	2	2	1	0	2	2	0	1	1	0	0	0	1	0	0	0	1	0
741	1	1	2	0	0	0	1	0	1	1	0	0	1	1	0	0	0	1	2	0	2	0	0	0	1	0	1	0	2	1	1	1	1	1	0	1	1	0	1	1	0	2	0	2	1	0	0	2	0
742	1	1	1	0	0	0	2	1	1	1	0	0	0	0	0	0	0	0	2	0	2	0	0	0	0	1	1	1	2	1	0	2	2	1	1	2	2	0	0	1	0	0	0	0	0	1	0	1	1
743	1	2	1	0	0	0	1	1	2	2	0	0	0	0	0	0	1	2	1	0	1	0	0	0	1	2	2	0	2	2	2	1	1	1	0	1	2	0	1	1	0	0	0	1	0	1	0	2	0
744	1	0	2	0	1	1	2	0	0	0	2	0	1	1	0	0	0	1	0	0	0	0	1	1	1	1	1	0	2	1	0	1	1	1	1	1	0	0	2	1	1	0	1	1	1	1	0	0	0
745	0	0	2	0	1	1	2	0	0	0	2	0	1	0	0	0	0	0	2	0	2	0	0	0	0	2	2	1	2	2	0	2	2	0	0	0	2	0	0	1	0	1	1	2	1	0	0	2	0
746	0	1	1	0	0	0	1	0	1	0	0	0	0	0	0	1	0	0	2	0	2	0	0	0	0	0	2	0	2	2	0	1	1	2	0	2	1	1	0	0	0	0	1	2	2	0	0	1	0
747	1	1	2	0	0	0	2	0	1	1	1	0	0	0	0	0	0	0	1	0	2	0	0	0	0	1	1	1	2	1	1	1	1	2	1	2	2	0	0	2	0	0	0	1	0	1	0	2	0
748	0	2	0	0	0	0	0	0	2	0	1	0	1	0	0	0	0	0	2	0	1	0	0	0	1	0	1	1	2	1	1	2	2	1	1	2	1	0	1	0	0	0	1	2	0	0	0	1	1
749	1	2	0	0	0	0	1	0	1	0	1	0	1	1	0	1	0	1	1	2	1	0	0	0	0	1	1	0	2	0	0	1	1	1	0	0	1	1	0	1	0	0	0	0	0	1	0	2	0
750	1	1	1	0	0	0	1	0	1	0	0	0	0	0	0	0	0	1	1	0	1	0	0	0	0	1	1	0	2	1	0	1	1	1	0	1	2	0	0	1	0	1	0	1	1	1	0	1	0
751	1	0	2	0	0	0	2	0	1	0	0	0	0	0	0	0	0	1	1	1	2	1	0	0	0	2	1	0	1	1	1	1	1	1	0	1	2	0	0	2	0	0	0	0	1	0	0	2	0
752	0	2	1	1	0	1	0	0	2	2	0	0	1	0	0	0	0	1	0	0	1	0	0	0	0	1	2	0	1	0	0	1	1	2	1	2	1	0	0	1	0	0	0	0	1	0	0	0	1
753	1	2	1	0	0	0	1	1	2	2	0	0	1	0	0	0	0	0	1	0	2	0	0	0	0	0	2	1	2	1	2	2	2	0	0	1	2	0	0	1	0	1	0	1	1	1	0	2	0
754	1	0	2	0	0	0	1	0	1	1	0	0	1	0	0	0	0	0	1	0	1	0	2	0	0	0	1	2	2	2	0	0	0	2	0	2	1	1	0	0	0	0	0	0	0	1	0	2	0
755	1	1	1	0	0	0	2	0	1	1	0	0	1	0	0	0	0	1	2	1	2	0	0	0	0	1	2	0	2	2	0	1	1	1	1	1	0	0	1	0	0	0	1	2	1	0	0	2	0
756	1	2	2	0	0	0	1	0	2	1	0	1	2	1	0	0	1	1	1	0	1	0	0	0	0	0	1	1	2	1	1	1	2	2	2	2	1	1	0	1	0	0	0	2	0	2	0	0	0
757	0	2	1	0	0	0	0	0	2	2	0	0	0	0	0	0	0	0	0	1	1	0	1	1	1	1	0	1	1	1	0	1	1	2	1	2	1	1	0	1	0	0	1	2	1	1	1	1	0
758	0	0	2	0	1	1	1	0	2	1	1	1	2	2	0	0	1	1	1	1	1	0	0	0	0	1	2	0	2	2	0	1	1	1	0	1	1	0	0	1	0	0	0	1	0	0	0	0	2
759	1	1	1	0	0	0	0	0	2	1	0	0	0	0	0	0	0	1	1	1	2	0	0	0	0	0	0	1	1	1	0	2	2	2	0	2	2	0	1	1	0	0	0	1	1	0	0	2	0
760	0	2	0	0	0	0	1	1	2	1	0	1	2	0	1	1	0	0	2	0	2	0	0	0	0	0	2	0	2	2	0	1	1	0	0	1	1	0	2	0	1	0	1	2	1	0	0	2	0
761	0	1	1	0	0	0	2	0	1	1	0	1	1	1	0	0	0	0	1	1	1	1	0	0	0	2	1	1	1	1	1	0	1	2	0	2	2	0	1	1	1	0	0	1	0	0	0	2	0
762	0	2	0	0	0	0	2	1	1	1	0	0	2	1	0	0	0	1	1	1	1	0	0	0	2	1	0	2	1	0	0	0	2	0	0	2	1	1	0	1	0	0	0	0	0	0	0	2	0
763	1	1	2	0	0	0	1	0	1	1	0	0	0	0	0	0	0	2	2	0	2	0	0	0	0	1	2	2	2	1	1	2	2	1	1	1	2	0	1	1	0	2	0	2	0	1	0	1	0
764	1	2	0	0	0	0	1	1	2	2	0	0	0	0	0	0	0	1	1	1	0	0	0	0	0	0	2	0	2	2	0	0	0	2	0	2	1	1	0	1	0	0	0	2	0	1	0	1	0
765	1	0	2	0	0	0	1	0	1	1	1	0	1	1	0	0	0	2	2	1	2	0	0	0	0	1	1	1	2	1	1	1	1	1	1	2	2	0	1	1	0	1	0	1	0	1	0	0	0
766	1	0	2	0	0	0	1	0	1	1	1	1	1	1	0	1	0	1	2	0	2	0	0	0	0	0	0	0	1	1	0	2	2	2	0	1	2	0	1	1	0	0	0	2	0	1	0	2	0
767	1	0	2	0	0	0	0	0	2	2	0	0	1	1	0	0	1	1	2	1	2	0	2	1	1	0	1	2	2	1	2	0	0	2	1	2	1	0	2	0	0	0	0	1	0	1	0	1	0
768	1	0	2	0	1	1	0	0	2	2	0	0	2	0	1	1	0	0	0	1	1	0	1	0	0	2	1	0	2	1	0	1	2	1	1	1	0	0	1	1	0	0	1	1	1	2	0	0	2
769	1	1	2	0	0	0	0	0	1	0	0	0	1	0	0	1	0	1	1	0	1	0	0	0	0	1	2	0	2	2	2	1	1	0	0	1	1	0	0	1	0	0	0	2	0	1	0	1	0
770	1	2	1	0	0	0	1	0	2	1	0	0	1	0	0	1	0	1	2	0	2	0	0	0	0	1	2	1	1	0	1	0	2	1	0	2	2	0	0	2	0	0	1	2	0	1	0	1	0
771	0	0	2	0	0	0	1	0	1	1	0	0	1	0	0	0	0	0	1	1	1	1	0	0	0	0	1	0	2	1	1	2	2	0	0	1	1	0	1	1	0	0	1	2	1	1	0	1	1
772	0	2	0	0	0	0	2	0	0	0	1	0	1	1	0	1	0	1	0	2	1	0	0	0	0	0	0	2	1	1	1	1	1	1	0	1	2	0	0	1	0	0	0	1	0	0	0	1	0
773	0	2	0	0	0	0	2	0	1	1	0	0	0	0	0	0	0	0	2	1	2	0	0	0	0	1	2	0	2	1	1	1	1	1	1	1	2	0	1	1	0	0	0	2	0	0	0	2	0
774	0	1	1	0	0	0	0	0	2	1	1	1	2	2	0	0	0	1	1	0	2	0	1	0	0	2	1	0	1	1	0	1	0	2	1	2	2	0	0	2	0	0	0	1	0	1	0	2	0
775	0	0	2	0	1	1	2	0	1	0	1	0	0	0	0	0	1	2	1	1	2	0	1	1	2	2	0	2	1	1	1	1	1	0	0	1	1	1	0	0	0	1	0	1	1	1	0	1	1
776	0	0	2	0	0	0	1	0	1	0	0	0	0	0	0	0	0	0	1	0	1	0	0	0	0	1	2	0	2	2	0	1	1	1	0	2	1	1	0	0	0	0	0	1	0	1	0	0	0
777	1	1	1	0	0	0	1	0	1	1	1	0	1	0	0	0	0	0	2	1	2	1	0	0	0	1	2	1	2	1	2	2	2	0	0	1	2	0	0	2	0	0	1	1	1	0	0	0	0
778	0	2	1	0	0	0	2	0	1	0	1	0	0	0	0	0	0	2	2	1	2	0	0	0	0	0	1	2	2	2	0	0	0	1	0	2	1	0	2	0	1	0	0	2	0	1	0	2	0
779	0	1	1	0	0	0	1	0	2	1	1	0	1	1	0	0	0	1	1	1	1	0	1	1	1	1	2	0	2	1	1	0	1	1	0	2	2	1	0	0	0	1	0	2	2	0	0	1	1
780	0	1	2	0	0	0	1	0	1	0	1	1	1	1	0	0	0	1	1	0	1	0	0	0	1	0	1	1	2	1	1	2	2	0	0	1	2	0	0	2	0	0	0	2	1	0	0	2	0
781	1	2	1	0	0	0	2	1	1	1	1	0	2	2	0	0	0	1	2	0	2	0	0	0	0	1	1	1	2	1	0	2	2	0	0	1	1	0	1	1	0	0	1	1	1	0	0	0	1
782	1	2	0	0	0	0	1	1	2	2	0	1	1	1	0	0	1	1	1	0	1	0	0	0	0	0	2	0	2	2	0	0	1	2	1	2	2	0	1	0	0	0	0	1	1	0	0	1	0
783	0	1	1	0	0	0	1	0	1	1	0	0	1	0	0	0	1	2	1	0	1	0	0	0	1	0	2	0	2	0	0	1	1	0	0	1	2	0	0	1	0	0	1	1	0	0	0	2	0
784	1	1	1	0	0	0	1	0	1	0	0	1	2	2	0	1	0	1	1	0	2	0	1	1	1	1	2	0	2	1	0	2	2	0	0	1	2	0	0	1	0	2	0	2	1	0	0	1	0
785	0	0	2	0	1	1	1	0	1	1	0	0	0	0	0	0	0	2	1	1	2	0	0	0	1	0	1	0	1	1	0	0	1	1	0	2	2	0	0	2	0	0	0	0	1	0	0	1	1
786	1	0	2	0	1	1	1	0	1	1	1	1	2	1	0	0	1	2	1	1	2	0	0	0	1	2	2	0	1	0	0	2	2	0	0	0	2	0	0	2	0	1	1	2	1	0	0	2	0
787	0	1	1	0	0	0	0	0	2	2	0	0	1	1	0	0	0	1	1	0	2	0	0	0	0	1	1	0	2	0	0	0	0	2	1	2	0	0	1	1	0	1	0	1	1	0	0	2	0
788	0	0	2	0	0	0	2	1	1	1	1	0	0	0	0	0	0	0	1	1	1	0	2	0	0	0	1	1	2	0	1	1	1	1	0	1	1	0	0	0	0	1	0	2	2	0	0	2	0
789	1	1	1	0	1	1	1	0	1	0	1	0	2	0	0	0	0	1	1	1	0	0	0	0	0	1	2	0	2	2	1	1	1	1	0	1	0	0	1	1	0	0	0	2	0	0	0	2	0
790	1	2	0	0	0	0	1	1	2	2	0	1	1	1	0	0	0	0	2	1	2	0	0	0	0	1	0	2	0	0	0	2	2	1	1	1	1	0	0	1	0	0	0	1	0	1	0	1	0
791	1	2	0	0	0	0	1	0	1	1	1	0	0	0	0	1	0	1	1	1	2	0	0	0	0	0	1	1	1	1	1	1	1	2	0	2	1	0	1	0	0	0	0	2	1	0	0	2	0
792	0	2	1	0	0	0	1	0	2	2	0	0	1	0	0	0	0	1	2	0	2	0	0	0	0	1	1	2	1	1	0	1	1	2	0	2	1	0	0	1	0	0	0	1	0	0	0	2	0
793	0	0	2	0	1	1	2	0	0	0	1	1	2	1	0	0	0	0	1	0	1	0	0	0	0	1	1	0	2	1	0	1	1	2	2	2	1	0	1	2	1	0	0	2	1	0	0	2	0
794	1	1	2	0	0	0	1	0	1	0	1	0	1	0	0	0	0	0	2	1	2	0	0	0	1	2	2	1	2	2	0	2	2	0	0	1	2	0	1	1	0	1	0	1	0	1	1	1	0
795	0	0	2	0	1	1	1	1	2	1	0	1	2	1	0	0	0	0	1	0	2	0	0	0	0	1	2	0	2	2	1	1	1	0	0	1	2	0	0	2	0	1	0	1	1	1	0	0	1
796	1	1	2	0	0	0	1	1	2	2	0	0	1	1	0	1	0	0	1	0	2	1	1	0	0	1	1	0	1	1	0	0	0	2	0	2	2	1	0	1	0	0	1	1	1	0	0	2	0
797	0	2	0	0	0	0	1	0	1	1	1	0	1	0	0	0	0	0	0	1	2	0	0	0	0	1	1	2	1	1	1	1	1	1	1	1	0	0	1	0	0	0	1	1	1	0	0	2	0
798	1	2	1	0	0	0	2	1	1	1	0	1	1	1	0	0	0	2	1	1	2	0	0	0	1	1	1	2	1	1	1	2	2	2	0	2	1	0	0	1	0	0	0	1	0	1	0	2	0
799	0	1	1	0	0	0	1	0	1	1	0	2	2	1	1	1	0	0	1	0	2	1	0	0	0	0	2	0	2	2	0	1	1	0	0	1	2	0	0	2	0	0	0	1	0	0	0	0	1
800	1	0	2	0	0	0	1	1	2	1	0	0	0	0	0	0	0	0	0	1	0	0	0	0	0	0	2	0	2	2	0	1	1	2	1	1	1	0	1	1	0	0	0	0	1	1	0	2	0
801	1	1	1	0	0	0	1	0	2	2	0	1	2	2	0	0	0	0	2	1	2	0	0	0	0	1	2	0	2	1	0	2	2	1	1	2	1	0	1	1	0	0	1	2	1	1	0	0	2
802	0	0	2	0	0	0	1	0	1	0	0	0	2	0	1	1	0	2	2	1	2	1	0	0	0	0	1	1	2	1	1	1	2	1	0	1	0	1	1	1	1	1	0	2	1	0	0	2	0
803	1	1	2	0	0	0	2	0	0	0	2	1	1	1	0	0	0	0	0	0	0	0	0	0	0	1	1	1	2	1	0	1	1	1	0	1	1	0	1	1	0	0	0	2	0	1	0	2	0
804	1	2	1	0	0	0	1	0	2	1	0	0	0	0	0	0	0	1	1	1	0	0	1	1	1	1	1	0	2	1	0	1	1	0	0	0	2	0	0	1	0	0	0	2	1	1	1	1	0
805	1	1	1	0	1	1	1	1	2	2	0	0	0	0	0	0	0	0	1	2	1	0	0	0	0	1	2	1	2	2	0	1	1	1	0	2	2	0	1	1	0	0	0	1	1	1	0	1	0
806	1	1	1	1	0	1	0	0	2	1	1	1	1	1	0	0	1	1	2	1	2	0	0	0	0	1	2	0	2	2	0	1	2	1	0	2	1	0	1	1	0	0	0	1	0	0	0	1	0
807	1	2	1	0	0	0	2	0	1	1	1	0	0	0	0	0	1	0	2	1	2	1	0	0	0	0	1	1	2	0	1	1	1	1	1	1	0	1	1	0	0	0	0	1	0	0	0	0	1
808	0	0	2	0	1	1	2	0	0	0	2	0	0	0	0	0	0	0	2	0	2	0	0	0	0	0	1	0	1	1	0	2	2	0	0	2	0	0	0	0	0	2	0	2	1	0	0	1	0
809	0	1	1	0	0	0	1	0	1	1	0	0	0	0	0	0	0	1	1	1	1	0	0	0	0	1	1	1	2	1	1	2	2	0	0	1	2	0	1	2	1	0	0	1	0	0	0	1	0
810	0	2	0	0	0	0	1	0	1	1	1	1	1	1	0	0	1	1	0	1	1	0	0	0	0	2	2	0	2	2	0	2	2	1	0	2	1	0	0	1	0	1	0	1	2	0	0	1	0
811	1	1	1	0	1	1	0	0	2	2	0	1	1	1	0	0	0	1	2	0	2	0	1	1	1	0	2	1	2	2	0	2	1	1	0	2	1	0	0	2	0	0	0	2	0	1	0	2	0
812	1	1	1	0	0	0	1	1	2	2	0	0	0	0	0	0	0	0	1	0	1	0	1	1	1	2	1	0	2	2	0	2	2	2	2	2	2	0	2	0	0	0	1	2	0	1	0	2	0
813	1	2	0	0	0	0	2	1	2	1	0	0	1	1	0	0	0	0	1	1	2	0	0	0	0	0	0	0	2	1	0	1	0	2	1	2	2	0	0	2	0	0	0	2	1	0	0	2	0
814	1	2	0	0	0	0	2	0	1	1	0	0	0	0	0	0	0	1	2	1	2	0	0	0	0	1	1	1	2	0	1	1	2	1	1	2	1	0	2	0	0	0	0	1	0	1	0	1	0
815	0	0	2	0	0	0	2	0	1	1	0	1	1	1	0	0	0	1	2	1	2	0	0	0	1	0	1	2	2	1	1	0	0	2	0	1	2	0	2	0	0	0	0	2	1	1	0	0	2
816	0	2	1	0	0	0	0	0	2	1	0	0	1	1	0	0	0	0	2	0	2	1	0	0	0	2	1	0	1	1	0	2	2	0	0	0	1	1	0	1	0	1	0	2	1	0	0	1	0
817	0	1	1	0	0	1	1	1	2	1	0	0	2	0	1	1	0	0	1	0	1	0	1	0	0	2	2	0	2	1	0	1	2	2	1	2	1	1	0	1	0	0	1	2	1	1	0	0	0
818	1	1	1	0	0	0	1	0	1	0	0	0	1	0	0	0	0	0	1	0	1	0	0	0	0	0	2	0	2	2	1	1	1	0	0	1	0	0	0	0	0	0	0	1	0	0	0	1	0
819	0	0	2	0	1	1	1	1	2	1	0	0	0	0	0	0	0	0	1	1	2	0	0	0	0	0	0	0	2	1	0	1	1	1	0	2	1	0	0	2	0	0	0	0	1	0	1	2	0
820	0	1	1	0	0	0	1	0	1	1	0	1	2	2	0	0	0	1	1	1	1	0	0	0	0	2	2	2	2	2	0	1	1	2	1	2	2	0	0	1	0	0	0	1	0	0	0	1	0
821	1	1	2	0	0	0	2	0	0	0	1	0	0	0	0	0	0	0	0	1	2	0	1	0	0	0	2	0	2	2	1	1	1	0	0	1	2	0	0	1	0	0	0	2	0	1	0	1	0
822	1	1	2	0	0	0	1	0	1	0	0	1	1	1	0	0	0	2	1	1	1	0	0	0	1	1	2	0	2	2	1	1	1	1	0	1	0	0	1	0	0	1	0	2	2	0	0	0	0
823	1	1	1	0	0	0	0	0	2	1	0	0	0	0	0	0	0	0	1	1	1	0	0	0	1	0	1	0	2	1	0	1	1	1	1	1	2	0	2	0	0	0	0	1	0	0	0	1	0
824	1	2	1	0	0	0	0	0	2	1	0	0	0	0	0	0	1	2	1	1	2	0	0	0	0	1	1	0	1	1	0	0	0	2	1	1	0	1	0	0	0	1	0	2	1	0	0	1	0
825	1	2	1	0	0	0	1	0	1	1	1	0	0	0	0	0	0	0	2	1	2	0	0	0	0	1	1	0	1	1	1	2	2	2	1	2	2	0	0	2	0	0	0	1	1	0	0	2	0
826	0	1	2	0	0	0	1	0	1	0	1	0	2	2	0	0	0	1	1	0	1	1	1	1	0	0	1	0	2	0	0	0	1	1	1	2	1	1	1	0	0	0	0	1	1	0	0	2	0
827	0	1	1	0	0	0	2	0	1	1	0	0	0	0	0	0	0	1	2	1	2	1	0	0	0	1	0	0	2	1	0	1	1	0	0	1	1	0	2	0	1	1	0	1	1	1	0	0	1
828	1	0	1	0	0	0	0	0	2	2	0	0	1	0	0	0	0	0	2	1	2	0	2	1	1	1	1	0	2	1	1	1	2	1	0	2	1	0	1	1	0	1	0	2	0	1	0	2	0
829	1	1	2	0	0	0	1	0	1	1	1	0	1	0	0	0	0	0	1	0	1	0	0	0	0	1	2	1	2	2	0	1	1	1	0	1	1	0	2	1	1	0	0	1	1	1	0	2	0
830	1	2	1	0	0	0	0	0	2	2	0	0	0	0	0	0	0	0	0	1	1	0	0	0	0	0	2	1	2	2	0	2	2	1	0	1	1	0	0	1	0	0	0	2	0	1	0	1	1
831	0	1	1	0	0	0	1	1	2	1	0	1	1	1	0	0	0	0	1	2	1	0	0	0	1	0	2	0	2	1	1	1	1	2	1	2	2	0	1	1	1	0	0	1	0	1	1	1	0
832	0	1	2	0	0	0	1	0	1	1	1	0	0	0	0	0	0	1	2	1	2	0	0	0	0	2	2	1	2	0	1	1	2	1	0	2	0	1	1	0	0	1	0	2	1	1	0	2	0
833	0	1	2	0	1	1	0	0	2	2	0	0	0	0	0	0	0	0	1	1	2	0	0	0	0	1	1	0	2	2	1	0	2	2	1	2	1	0	0	2	0	0	0	0	0	0	0	1	0
834	1	2	1	0	0	0	1	0	1	0	1	0	0	0	0	0	0	1	2	0	2	0	0	0	1	0	1	0	1	0	0	1	2	1	0	2	2	0	1	1	0	0	0	2	1	0	0	1	0
835	0	2	1	0	1	1	1	0	1	0	1	1	2	2	0	0	0	1	1	0	2	0	0	0	0	0	2	0	2	2	0	1	1	1	1	2	1	0	1	2	1	0	1	1	1	2	0	1	0
836	0	1	0	0	0	0	0	0	2	2	0	0	0	0	0	0	0	0	0	1	0	1	0	0	0	1	2	2	2	1	1	1	1	2	1	2	1	0	0	1	0	0	0	0	0	0	0	2	0
837	1	0	2	0	1	1	0	0	2	0	1	0	0	0	0	0	0	0	0	1	1	0	0	0	0	0	2	2	2	1	1	0	0	1	0	1	1	0	0	1	0	0	0	1	0	0	1	1	0
838	1	1	1	0	0	0	1	0	1	0	0	1	1	1	0	0	0	0	1	1	1	0	0	0	1	1	1	2	1	1	0	1	1	1	0	1	1	0	1	1	0	0	1	2	1	1	0	2	0
839	1	2	1	0	0	0	1	0	1	1	0	0	0	0	0	0	0	0	2	0	2	0	1	0	1	1	0	1	1	0	1	1	1	1	0	1	1	0	1	1	0	1	0	2	1	0	0	0	0
840	0	1	2	0	0	0	1	0	2	1	0	1	1	1	0	0	0	1	0	0	1	0	0	0	0	2	1	0	1	1	1	2	2	1	0	1	2	0	0	1	0	1	0	2	1	1	0	0	1
841	1	1	1	0	0	0	1	0	1	1	1	0	0	0	0	0	0	0	1	2	1	0	0	0	0	0	2	0	2	1	0	1	1	2	0	2	2	0	0	2	0	0	1	2	1	0	0	1	0
842	1	2	0	0	0	0	1	1	2	2	0	0	2	1	0	1	0	1	1	0	2	0	0	0	0	2	2	0	2	1	0	1	1	2	0	2	2	0	1	1	0	0	0	0	1	1	0	1	1
843	1	2	0	0	0	0	1	0	1	1	0	1	1	1	0	0	0	1	1	1	1	1	0	0	0	1	1	0	1	1	1	1	2	2	2	2	1	0	1	1	0	0	0	1	0	1	0	2	0
844	0	2	1	0	0	0	1	0	1	1	0	1	0	0	0	0	0	0	2	1	2	0	2	0	0	0	2	1	2	2	0	2	1	1	0	2	1	0	1	2	2	0	1	2	1	1	0	1	0
845	0	1	1	0	0	0	1	0	1	0	2	0	0	0	0	0	1	1	0	1	1	0	0	0	0	1	1	1	0	0	0	2	2	2	2	2	1	1	0	1	0	0	0	2	0	0	0	2	0
846	0	2	1	0	0	0	2	0	1	0	1	0	0	0	0	0	0	0	2	1	2	0	0	0	1	0	2	0	2	1	0	2	2	0	0	1	1	0	0	2	0	0	0	2	0	2	0	2	0
847	1	1	1	0	0	0	2	1	1	1	0	0	0	0	0	0	0	0	0	1	0	0	0	0	0	0	1	0	2	2	0	1	1	1	0	2	1	0	0	1	0	0	0	2	0	1	0	1	1
848	1	1	1	0	0	0	1	1	2	2	0	1	1	1	0	0	0	1	2	0	1	0	0	0	0	0	2	0	2	2	0	1	1	0	0	0	1	0	2	0	0	0	0	1	0	1	0	1	1
849	1	0	2	0	2	2	1	1	2	2	0	1	1	1	0	0	0	1	2	1	2	0	0	0	0	1	1	0	1	1	1	2	2	0	0	1	1	0	1	1	0	0	0	2	0	2	0	0	0
850	1	1	1	0	0	0	2	0	0	0	2	1	1	1	0	0	0	2	2	1	2	0	0	0	0	1	2	1	2	1	2	1	1	1	0	1	1	0	0	2	0	0	0	2	0	1	0	1	0
851	1	1	2	0	0	0	1	1	2	2	1	0	1	0	0	0	0	0	0	0	1	0	0	0	0	0	1	1	2	1	1	1	1	1	1	1	2	0	2	1	0	0	0	1	0	0	0	0	2
852	0	1	1	0	0	1	1	0	0	0	1	2	2	1	1	1	0	1	2	0	2	0	0	0	0	2	2	1	2	1	2	2	2	1	0	1	0	0	2	0	1	0	0	1	0	1	0	1	1
853	1	1	2	0	0	0	1	1	2	2	0	0	2	1	0	1	0	0	1	1	1	0	0	0	0	1	1	1	2	1	0	1	1	1	0	1	1	0	2	0	1	0	1	1	1	1	0	2	0
854	0	2	2	0	0	0	2	0	1	0	0	1	1	1	0	0	0	1	1	1	1	0	0	0	0	1	1	0	2	2	0	2	2	0	0	1	1	0	0	2	0	1	0	2	1	0	0	1	1
855	1	0	2	0	1	1	1	0	2	1	0	0	2	1	0	0	0	1	1	0	2	0	0	0	1	2	1	2	2	1	2	2	2	0	0	0	2	0	1	1	0	0	0	2	0	0	0	1	1
856	1	1	0	0	0	0	0	0	2	0	1	0	0	0	0	0	0	1	1	0	2	1	0	0	1	0	2	1	2	1	1	1	2	1	0	2	1	0	0	0	0	0	0	2	0	1	0	1	1
857	1	1	2	0	0	0	1	0	0	0	0	1	2	1	0	0	0	0	1	1	1	0	0	0	0	1	1	1	2	0	1	2	2	1	1	1	1	0	0	1	0	0	0	2	1	1	0	2	0
858	0	0	2	0	1	1	0	0	2	1	2	0	0	0	0	1	0	0	1	0	1	0	0	0	0	0	1	1	1	1	0	0	1	2	0	2	1	1	0	1	0	0	0	2	0	1	0	2	0
859	0	0	2	0	1	1	0	0	2	1	0	0	2	0	1	1	0	1	1	2	1	1	0	0	0	2	2	0	1	1	1	1	1	1	0	1	1	0	1	1	1	0	0	2	0	0	0	2	0
860	0	2	1	0	0	0	1	0	1	1	0	1	1	1	0	1	0	2	0	2	0	0	2	0	0	1	2	0	2	2	2	1	1	2	0	2	1	0	2	0	0	2	0	2	1	0	0	2	0
861	0	1	1	0	0	0	2	0	1	1	1	0	0	0	0	0	0	0	1	0	1	0	0	0	0	2	2	0	2	2	1	1	2	1	1	1	2	0	0	2	0	0	2	2	1	1	0	1	1
862	1	1	2	0	1	1	0	0	2	1	1	0	1	1	0	0	0	0	1	0	1	0	1	1	1	1	2	0	2	2	0	1	1	0	0	2	1	0	1	1	0	1	0	1	1	1	0	1	0
863	0	1	1	0	0	0	2	0	1	1	0	1	0	0	0	0	0	1	1	1	2	0	0	0	0	1	1	1	2	1	1	0	1	2	0	2	2	0	1	1	0	0	0	2	0	0	0	1	0
864	1	2	0	0	1	1	1	0	0	0	1	1	1	1	0	0	0	0	2	0	2	0	1	1	1	2	2	1	2	2	0	1	1	0	0	0	2	1	0	0	0	0	0	2	0	0	0	1	0
865	0	2	1	0	0	0	0	0	1	0	1	1	0	0	0	0	0	0	2	1	2	0	1	1	1	1	2	0	2	2	2	1	2	2	0	2	2	0	1	1	0	0	1	1	1	1	0	1	0
866	0	1	1	0	0	0	1	0	1	1	1	0	1	1	0	0	0	1	0	2	1	0	1	1	1	1	2	0	2	2	0	1	1	2	2	2	2	0	0	1	0	0	0	2	1	0	0	1	1
867	1	1	2	0	0	0	0	0	2	0	1	0	0	0	0	0	0	2	2	0	2	0	0	0	0	1	2	0	1	0	0	2	2	1	1	2	1	0	0	0	0	0	0	1	0	1	0	1	1
868	0	1	1	0	0	0	1	0	1	1	1	0	2	0	0	0	0	1	0	0	1	0	2	0	0	0	2	1	2	2	0	1	1	2	1	2	1	0	0	2	0	0	0	1	0	0	0	1	0
869	0	2	1	0	0	0	2	0	1	0	2	0	0	0	0	0	0	1	2	0	2	0	0	0	0	2	2	0	2	2	1	1	1	0	0	2	1	0	0	2	0	0	0	2	0	1	0	0	0
870	0	1	2	0	0	0	1	0	1	0	0	0	0	0	0	1	1	2	1	1	1	0	0	0	0	1	1	1	2	0	1	1	2	1	0	1	0	0	2	0	0	0	1	1	1	1	0	1	0
871	1	1	2	0	0	0	1	1	2	2	1	0	1	1	0	0	0	0	1	0	1	0	0	0	1	0	1	0	2	0	0	2	2	1	1	1	0	1	1	0	0	0	0	0	0	0	0	1	0
872	1	1	1	0	0	0	2	0	0	0	0	0	1	1	0	1	0	1	1	0	1	0	1	1	1	1	1	0	2	1	0	2	2	0	0	1	1	0	2	0	0	0	0	2	0	1	0	1	1
873	0	2	0	0	0	0	1	1	2	2	0	1	2	1	0	0	0	1	0	2	1	0	0	0	1	2	1	1	1	1	0	1	1	0	0	1	1	0	1	1	0	0	0	1	0	1	0	0	0
874	0	1	1	0	1	1	0	0	2	2	0	1	2	0	1	1	0	1	1	1	1	0	0	0	1	0	1	1	2	1	0	1	1	1	0	2	2	0	1	1	0	0	0	1	1	0	0	2	0
875	0	1	2	0	1	1	2	0	0	0	0	0	1	0	0	0	0	0	1	0	1	0	2	0	0	0	1	1	2	0	1	1	1	1	0	1	1	0	1	1	0	0	0	0	0	1	0	0	0
876	1	0	2	0	0	0	2	0	1	0	1	0	0	0	0	0	0	1	1	0	2	0	0	0	0	1	2	1	2	2	0	1	1	1	0	2	1	1	0	1	0	2	0	2	0	0	0	2	0
877	1	0	2	0	1	1	1	0	2	1	1	0	1	0	0	0	0	1	1	0	2	0	0	0	0	0	2	1	2	2	0	1	1	1	0	1	1	0	0	1	0	0	1	1	1	1	0	1	0
878	1	2	1	0	0	0	0	0	2	2	0	0	1	0	0	0	0	1	1	0	2	0	0	0	0	2	1	0	2	2	0	1	1	1	0	2	2	0	0	1	0	0	0	1	0	1	0	2	0
879	0	1	1	0	0	0	2	1	1	1	1	1	1	1	0	0	0	0	2	0	2	0	0	0	0	0	1	1	1	1	0	0	0	2	0	2	1	0	0	1	0	0	0	2	0	0	0	2	0
880	1	2	1	0	0	0	1	0	1	0	1	0	0	0	0	0	0	0	2	0	2	0	0	0	0	1	2	1	2	2	0	1	1	1	0	1	2	0	0	1	0	0	0	1	2	1	0	1	1
881	1	2	1	0	0	0	0	0	2	2	0	1	1	1	0	0	0	1	1	1	1	0	1	0	0	0	1	0	1	1	0	2	2	0	0	0	1	0	1	1	0	0	0	1	0	0	0	2	0
882	1	2	0	0	0	0	0	0	2	2	0	0	0	0	0	1	0	1	1	0	1	0	0	0	1	0	0	0	2	1	0	0	0	1	1	2	2	0	0	2	0	1	0	2	2	1	0	0	0
883	1	1	1	1	1	2	1	1	2	2	0	0	0	0	0	0	0	0	1	0	0	0	0	0	0	1	2	1	2	1	2	0	0	1	1	2	1	0	0	1	0	1	0	2	1	0	0	0	1
884	0	2	0	0	0	0	0	0	2	2	0	1	1	1	0	0	0	0	1	0	2	0	0	0	0	1	1	0	2	1	0	1	1	2	0	2	2	0	0	2	0	2	0	2	0	1	0	1	0
885	1	2	0	0	0	0	1	0	1	1	1	1	1	1	0	0	0	0	2	0	2	0	0	0	0	0	2	0	2	1	0	0	0	2	0	2	0	0	1	1	0	1	0	2	2	0	0	1	0
886	0	2	1	0	0	0	1	0	0	0	1	1	1	1	0	0	0	2	1	1	2	0	1	1	1	1	1	0	2	1	0	2	2	0	0	2	1	0	0	2	0	0	1	2	1	0	0	1	0
887	1	0	2	0	1	1	1	0	1	1	1	1	2	1	0	0	0	0	2	0	2	0	0	0	0	0	2	0	2	2	1	0	0	1	0	1	1	2	0	1	1	0	1	2	1	1	0	1	0
888	0	0	2	0	1	1	2	0	1	0	1	1	1	1	0	0	0	1	2	0	2	0	0	0	0	1	1	1	1	1	0	1	1	0	0	1	1	0	0	1	0	0	0	1	0	1	0	0	0
889	0	2	1	0	0	0	2	1	1	1	1	0	1	1	0	0	1	2	2	0	1	0	1	0	1	0	2	0	2	1	1	1	2	0	0	1	0	0	1	1	0	0	0	1	0	0	0	1	0
890	0	2	0	0	0	0	1	0	1	1	1	1	1	1	0	0	0	1	1	1	1	1	0	0	0	2	0	1	1	0	0	1	1	2	1	2	1	0	0	2	0	1	0	2	0	1	0	2	0
891	0	2	1	0	0	0	2	1	1	1	1	1	1	1	0	0	1	1	0	2	1	0	0	0	0	1	2	0	2	2	0	1	1	1	0	1	1	0	0	1	0	1	0	2	2	0	0	2	0
892	0	2	0	0	0	0	2	0	0	0	1	1	2	2	0	0	0	0	1	1	1	0	1	1	1	0	2	1	2	1	2	0	0	1	0	1	0	0	0	1	0	0	0	1	0	1	0	2	0
893	1	1	1	0	0	0	1	0	1	0	1	2	2	2	0	0	0	1	1	0	1	0	0	0	0	0	1	1	2	1	0	1	1	1	0	2	1	0	1	1	0	0	2	2	1	1	0	1	1
894	0	2	1	0	0	0	1	0	1	1	0	0	0	0	0	0	0	1	1	0	2	0	0	0	0	1	2	0	2	2	1	2	2	1	1	2	2	0	1	1	0	0	0	1	0	1	0	1	0
895	1	2	1	0	0	0	1	1	2	2	0	0	0	0	0	0	0	0	2	0	2	0	0	0	0	1	1	1	2	1	0	2	1	1	0	2	1	0	1	1	0	0	1	2	1	1	0	2	0
896	0	1	1	0	0	0	2	1	1	1	1	1	1	1	0	0	0	0	2	1	2	0	0	0	1	2	1	1	2	0	1	1	1	0	0	1	2	0	0	2	0	0	0	1	0	1	0	2	0
897	1	0	2	0	0	0	1	0	1	1	0	1	1	1	0	0	0	1	2	0	2	0	0	0	0	0	1	0	2	0	0	2	1	1	0	2	2	0	1	1	0	0	1	2	1	1	0	2	0
898	0	1	2	0	0	0	1	1	2	1	0	0	0	0	0	0	0	0	1	1	1	0	0	0	0	1	1	0	1	0	0	1	1	1	0	2	0	1	0	0	0	0	0	1	0	0	0	1	0
899	0	2	0	0	0	0	0	0	2	2	0	0	0	0	0	0	0	0	2	1	2	0	1	0	0	1	1	0	2	1	0	2	2	0	0	2	0	0	0	1	0	0	0	1	1	0	0	0	1
900	0	2	0	0	0	0	1	1	2	1	0	0	0	0	0	0	0	0	2	0	2	0	0	0	0	1	2	0	2	2	0	2	2	2	1	2	1	1	0	0	0	0	1	1	1	0	0	2	0
901	1	1	1	0	0	0	1	0	0	0	1	0	0	0	0	1	0	1	2	1	1	0	0	0	0	2	2	0	2	2	0	1	1	2	1	2	1	0	2	0	1	0	0	1	0	0	0	1	0
902	0	1	1	0	0	0	2	1	1	1	0	0	0	0	0	0	0	1	2	0	2	0	0	0	0	0	2	1	2	2	0	1	2	2	0	2	1	0	0	2	0	0	0	1	0	0	0	1	0
903	0	1	0	0	0	0	2	0	0	0	0	0	0	0	0	0	0	0	2	1	2	0	0	0	1	1	1	1	1	1	1	1	2	2	0	2	1	0	1	2	1	2	0	2	0	0	0	1	1
904	0	1	2	0	1	1	2	0	0	0	1	0	0	0	0	0	0	0	0	1	0	0	0	0	0	1	1	0	2	1	0	1	2	2	0	2	0	0	2	0	1	0	1	1	1	1	0	2	0
905	1	2	1	0	0	0	2	1	1	1	0	2	2	2	0	0	0	2	2	0	2	0	0	0	0	2	2	0	2	1	0	1	1	1	0	1	1	0	1	1	0	0	1	2	1	0	0	1	1
906	0	1	2	0	0	0	1	0	1	0	0	0	1	0	0	1	0	1	1	1	2	0	0	0	0	1	1	0	2	0	0	1	1	2	1	2	2	0	0	2	0	1	0	2	1	0	0	2	0
907	1	2	0	0	0	0	1	0	1	1	1	0	0	0	0	0	0	1	1	0	2	0	0	0	0	1	1	0	2	0	0	1	1	2	1	2	1	0	2	1	1	1	1	2	0	1	0	1	0
908	1	1	2	0	1	1	1	1	2	1	0	0	1	1	0	0	0	0	2	0	2	0	0	0	0	0	2	0	2	1	1	0	0	2	0	2	2	0	1	1	0	0	0	2	0	0	0	2	0
909	0	1	2	0	0	0	2	0	0	0	2	1	1	1	0	1	0	0	0	1	1	0	0	0	1	0	1	0	2	1	0	0	1	0	0	2	1	0	1	1	0	1	0	1	1	1	0	2	0
910	0	1	1	0	0	0	0	0	2	1	0	2	1	1	0	0	0	1	1	1	2	0	1	1	1	1	1	1	2	0	1	0	0	1	0	1	1	0	0	1	0	0	0	2	0	0	0	0	0
911	1	1	1	0	0	0	1	0	1	0	1	0	1	1	0	0	0	0	1	1	1	0	0	0	0	0	1	0	1	1	0	1	1	1	1	2	1	0	0	2	0	0	0	2	0	0	0	1	1
912	0	0	2	0	0	0	2	0	2	2	0	0	0	0	0	0	0	0	0	0	1	0	0	0	0	1	1	0	1	1	0	1	1	0	0	0	1	0	1	1	0	0	1	2	1	0	0	2	0
913	1	0	2	0	1	1	1	0	1	1	1	2	2	1	1	1	0	0	1	1	1	0	1	1	1	1	0	1	1	1	0	1	1	1	0	2	2	0	0	2	0	2	0	2	1	0	0	2	0
914	1	1	2	0	0	0	1	1	2	2	0	1	1	1	0	0	0	0	2	1	2	0	1	1	1	1	2	0	2	2	0	2	1	2	1	2	2	0	1	1	1	1	0	2	2	0	0	2	0
915	0	2	1	0	0	0	2	0	0	0	1	0	0	0	0	0	0	0	2	0	2	0	1	1	1	1	2	0	1	0	0	0	0	1	0	1	1	0	0	2	0	0	0	0	1	0	0	0	0
916	0	1	2	0	1	1	2	0	1	0	0	0	1	0	0	0	0	2	0	2	0	0	0	0	1	1	2	1	2	1	2	0	1	1	0	2	1	0	1	2	1	0	0	1	0	1	0	0	0
917	0	2	0	0	0	0	1	0	2	2	0	0	0	0	0	0	0	0	0	1	1	0	0	0	0	0	2	1	1	1	0	1	1	1	1	1	1	0	1	1	0	0	0	2	1	1	0	2	0
918	1	0	1	0	0	0	1	1	2	1	0	0	1	0	0	0	0	1	1	1	1	0	0	0	1	1	2	1	2	2	0	0	2	2	1	2	0	0	2	1	1	0	0	1	0	0	0	1	0
919	1	0	2	0	0	0	1	0	1	0	0	1	1	2	0	0	0	0	0	1	0	0	2	1	1	1	1	2	1	1	0	2	2	0	0	0	1	0	0	1	0	0	1	2	0	1	0	2	0
920	0	0	2	0	0	0	0	0	2	2	0	0	0	0	0	0	1	1	0	1	1	0	1	0	0	0	2	0	2	2	0	0	0	2	0	2	1	0	0	1	0	0	0	1	1	0	0	0	0
921	0	1	1	1	0	1	1	0	2	0	1	0	0	0	0	0	0	2	2	0	2	0	0	0	0	2	0	0	2	1	0	1	2	1	0	2	2	0	1	1	1	0	0	1	0	0	0	2	0
922	0	1	1	0	0	0	2	1	1	1	1	0	1	1	0	0	0	1	1	1	2	0	0	0	0	1	1	1	2	1	1	0	0	2	0	2	0	1	1	0	0	0	0	1	0	0	0	2	0
923	1	2	1	0	0	0	2	0	1	0	0	0	0	0	0	0	1	1	1	0	1	0	0	0	0	0	2	0	2	1	0	1	1	2	0	2	1	0	2	0	0	0	0	1	0	1	0	1	1
924	0	2	1	0	1	1	1	2	2	2	0	2	2	2	0	0	1	0	2	1	2	1	0	0	0	2	1	0	2	0	0	1	2	2	1	2	1	0	1	1	0	1	1	2	0	1	0	1	1
925	0	2	1	0	0	0	2	0	0	0	0	0	1	0	0	1	0	1	2	1	2	0	0	0	0	1	2	0	2	2	1	0	0	2	1	2	1	0	0	1	0	0	1	1	1	0	0	1	0
926	0	2	1	0	0	0	0	0	2	0	1	0	1	1	0	1	0	0	1	0	2	1	0	0	0	1	2	1	2	2	0	2	2	0	0	1	1	0	2	0	1	0	0	1	0	1	0	1	0
927	1	0	2	0	1	1	0	0	2	1	0	1	0	0	0	0	0	1	1	1	0	0	0	0	0	0	1	0	2	1	0	1	1	0	0	1	1	0	1	1	0	1	0	2	1	0	0	2	0
928	0	1	1	0	0	0	1	1	2	2	0	0	1	0	0	0	0	0	2	0	2	0	0	0	0	0	1	1	1	1	1	2	2	0	0	1	1	0	2	0	0	0	0	1	0	1	0	2	0
929	0	1	1	0	0	1	0	0	1	1	1	0	1	0	0	0	0	0	2	0	2	0	1	0	0	1	1	0	2	1	1	2	2	2	0	2	1	0	1	1	0	1	0	1	1	0	0	1	0
930	0	2	0	0	0	0	1	1	2	2	0	0	0	0	0	0	0	0	1	0	1	0	0	0	0	1	1	2	1	0	1	1	1	1	0	2	1	0	1	2	2	0	1	2	1	0	0	0	1
931	1	1	0	0	0	0	1	0	1	1	1	0	0	0	0	0	1	2	1	1	2	0	0	0	1	0	2	0	2	1	1	1	2	2	1	2	1	0	1	1	0	1	0	1	1	1	0	1	1
932	0	1	1	0	0	0	1	0	1	0	0	0	0	0	0	0	0	0	2	1	2	0	0	0	0	1	2	0	2	2	1	1	1	2	1	2	0	1	1	1	1	0	0	1	0	0	0	2	0
933	1	0	2	0	0	0	2	1	1	1	1	1	1	1	0	0	0	1	1	1	1	0	1	0	0	0	1	1	2	2	0	2	2	2	1	2	1	0	0	1	0	0	1	2	1	0	0	1	1
934	1	0	2	0	0	1	2	0	0	0	2	2	2	1	1	1	0	0	2	0	2	0	2	0	0	0	2	1	2	1	2	1	1	1	0	1	2	0	1	2	1	0	0	1	0	1	0	2	0
935	1	2	1	0	0	0	2	0	0	0	1	0	0	0	0	0	0	0	2	1	2	1	0	0	0	2	1	0	2	0	0	2	2	2	1	2	2	0	0	2	0	0	0	1	0	0	0	1	1
936	1	1	1	0	1	1	2	0	0	0	1	0	2	1	0	1	0	1	1	0	2	0	0	0	0	2	2	0	2	0	0	0	0	1	0	1	2	0	0	2	0	0	0	1	0	1	0	0	0
937	0	2	0	0	0	0	1	0	1	1	0	0	1	1	0	0	0	1	0	1	2	0	0	0	0	1	2	0	2	2	0	1	1	2	1	2	1	0	1	1	0	0	0	2	1	0	0	0	1
938	0	1	1	0	0	0	2	0	2	2	0	1	2	1	0	0	0	0	1	1	2	0	0	0	0	2	2	1	2	2	0	1	1	1	0	2	2	0	0	2	0	0	1	1	1	1	0	0	1
939	1	0	2	0	0	0	0	0	2	2	0	0	0	0	0	0	0	0	1	0	1	1	0	0	1	1	2	0	2	2	0	1	1	1	1	1	1	0	2	0	0	0	0	1	0	1	0	0	0
940	1	1	1	1	1	2	0	0	2	1	0	1	0	0	0	0	0	0	0	1	2	0	0	0	0	0	2	0	2	2	1	1	1	2	1	2	2	0	1	2	1	0	1	1	1	2	0	0	1
941	1	2	0	0	0	0	1	0	1	1	0	0	1	0	0	0	0	1	2	0	2	0	0	0	0	1	2	1	2	1	1	1	1	2	0	2	1	0	2	0	1	0	1	2	2	0	0	2	0
942	0	2	0	0	1	1	1	1	2	2	0	0	0	0	0	0	0	0	1	0	1	0	1	0	0	1	1	0	2	1	1	1	1	1	0	2	1	1	0	0	0	0	1	2	1	1	0	1	0
943	1	2	0	0	0	0	1	1	2	1	0	1	1	1	0	0	0	0	2	0	2	0	1	1	1	1	2	0	2	2	0	0	0	2	0	2	2	0	1	2	1	0	0	1	0	0	0	2	0
944	1	1	1	0	0	0	2	1	1	1	1	1	0	0	0	0	0	0	1	1	2	0	0	0	0	1	2	0	2	2	1	0	2	2	1	2	0	0	2	0	1	0	2	2	2	0	0	1	0
945	0	1	1	0	0	0	2	0	2	2	0	1	2	2	0	0	0	0	2	0	2	0	0	0	1	1	1	0	2	0	0	0	0	2	0	2	2	0	1	1	0	1	0	2	2	0	0	0	0
946	0	2	1	0	0	0	2	1	1	1	1	0	1	0	0	0	0	1	1	1	1	0	0	0	0	1	2	0	2	2	0	2	2	2	2	2	1	0	2	1	1	1	0	2	1	0	0	1	1
947	0	0	2	0	0	0	1	1	2	2	1	0	0	0	0	0	0	0	0	1	0	0	1	0	0	1	0	1	1	1	0	1	1	1	1	1	0	0	1	1	0	1	0	2	1	0	1	1	0
948	1	1	1	1	1	2	1	1	2	2	0	1	0	0	0	0	1	1	0	1	1	0	0	0	0	1	0	0	1	1	0	1	2	1	0	2	1	0	1	1	0	0	2	2	2	1	0	0	0
949	0	1	1	0	0	0	1	0	1	1	0	1	2	1	0	0	0	0	1	1	2	0	1	1	1	1	2	0	2	2	1	1	2	1	0	2	1	0	1	1	0	1	0	2	1	0	0	2	0
950	0	2	1	0	0	0	0	0	1	0	1	0	0	0	0	0	0	0	2	0	2	0	0	0	0	0	2	1	2	2	0	2	2	1	1	2	0	0	2	0	1	1	0	1	0	2	0	0	1
951	0	0	2	0	0	0	1	0	1	1	0	0	0	0	0	0	0	0	1	1	1	0	1	0	0	0	2	0	2	1	1	0	0	2	0	2	2	0	0	1	0	0	0	2	0	0	0	2	0
952	1	0	2	0	2	2	1	0	2	1	0	1	1	1	0	0	0	0	2	0	2	0	0	0	0	0	1	1	1	1	1	1	2	1	0	2	2	0	1	1	0	0	0	2	0	1	0	2	0
953	1	1	2	0	0	0	2	0	0	0	2	2	2	2	0	0	0	0	1	2	1	0	0	0	1	2	2	1	2	1	2	2	2	2	0	2	1	1	0	0	0	0	1	2	1	2	0	1	0
954	1	1	1	0	0	0	1	1	2	2	0	0	0	0	0	0	0	0	0	1	2	0	0	0	0	0	1	1	0	0	0	2	2	0	0	0	2	0	1	1	0	0	0	2	0	1	0	1	1
955	1	2	1	0	0	0	1	1	2	2	0	0	2	0	0	0	0	0	1	2	1	0	0	0	0	0	2	1	1	0	1	1	1	1	1	2	1	0	0	2	0	0	1	1	1	0	0	0	0
956	1	0	2	0	1	1	1	1	2	1	0	0	1	0	0	0	0	0	2	0	2	0	0	0	0	1	1	1	2	1	1	1	1	2	1	2	2	0	0	2	0	0	0	2	0	1	0	2	0
957	1	2	0	0	0	0	2	0	0	0	0	0	2	2	0	0	0	1	0	0	1	0	0	0	0	2	1	0	2	2	0	1	1	0	0	1	2	0	0	2	0	0	1	1	1	0	0	1	0
958	0	1	1	0	0	0	2	0	0	0	1	0	0	0	0	0	0	0	1	1	2	0	0	0	0	1	2	0	2	2	0	2	2	1	0	2	1	0	2	0	0	0	0	1	0	0	0	2	0
959	0	1	1	1	1	2	1	0	1	1	0	0	1	1	0	0	0	1	2	0	2	0	0	0	0	0	2	0	2	2	0	1	1	1	1	2	0	0	0	1	0	0	1	2	1	0	0	1	1
960	1	1	1	0	0	0	1	1	2	2	1	1	1	1	0	0	0	0	1	0	2	0	0	0	0	1	1	1	0	0	0	2	2	0	0	1	2	0	1	1	0	0	1	2	1	1	0	0	0
961	0	1	2	0	1	1	0	0	1	1	1	1	0	0	0	0	0	1	2	1	2	0	0	0	0	1	1	1	2	0	1	1	1	1	0	1	1	0	0	2	0	0	0	0	2	1	0	0	0
962	1	1	1	0	0	0	1	1	2	2	0	1	1	1	0	0	0	0	2	0	2	0	0	0	0	0	1	1	1	1	0	2	2	1	0	1	1	0	0	2	0	0	0	1	1	1	0	1	1
963	1	1	1	0	0	0	2	0	1	0	1	0	0	0	0	0	0	0	0	1	1	0	1	1	1	0	0	0	2	0	0	1	1	1	1	1	2	1	0	1	0	0	0	2	1	0	0	2	0
964	0	1	1	0	0	0	2	0	2	1	1	1	2	1	1	1	0	0	2	1	2	0	1	1	1	0	1	0	1	1	0	2	2	1	0	1	1	1	0	1	0	0	0	1	0	1	0	2	0
965	1	0	2	0	0	0	2	0	1	0	0	0	0	0	0	0	0	0	0	1	1	0	0	0	0	2	1	0	1	1	0	1	1	1	0	2	1	0	0	1	0	1	0	2	1	0	0	2	0
966	0	2	1	0	0	0	1	0	2	1	0	0	0	0	0	1	0	1	0	0	0	0	0	0	0	1	2	0	1	0	0	0	1	2	1	2	1	0	0	2	1	1	0	1	0	1	0	1	0
967	0	1	2	0	1	1	1	1	2	2	0	0	0	0	0	0	0	0	2	1	2	0	0	0	0	0	1	1	2	1	1	1	1	1	0	2	0	0	2	1	1	0	1	2	1	1	0	2	0
968	0	1	0	0	0	0	1	1	2	2	0	0	1	1	0	0	0	0	1	1	1	0	0	0	0	0	0	0	2	1	0	2	2	2	1	2	1	0	0	2	0	0	0	1	1	0	0	1	1
969	0	0	2	0	1	1	2	0	1	0	1	0	1	0	0	0	0	0	1	1	1	0	0	0	0	0	2	1	2	2	0	1	1	2	1	2	1	0	1	1	0	0	1	1	1	1	0	0	0
970	1	2	0	0	0	0	0	0	2	2	0	1	1	1	0	0	0	1	0	1	1	1	1	1	0	0	1	0	2	0	0	1	1	1	0	1	2	0	1	1	0	0	0	1	0	1	0	1	1
971	1	1	1	0	0	0	0	0	2	1	0	0	0	0	0	0	0	0	2	0	2	1	0	0	0	2	2	1	2	2	0	0	0	2	0	2	0	0	2	0	0	0	0	2	0	0	0	0	0
972	0	2	0	0	0	0	2	1	2	1	0	0	0	0	0	0	0	1	1	0	2	0	1	1	1	1	1	0	1	1	0	0	1	2	0	2	1	0	1	1	1	0	2	2	1	1	1	1	0
973	1	0	1	0	0	0	1	1	2	2	0	1	2	2	0	1	0	0	1	2	1	0	0	0	0	0	1	1	2	1	1	1	2	1	0	2	2	0	1	1	0	0	1	2	1	0	0	0	0
974	1	1	2	0	0	0	2	0	2	2	0	1	1	1	0	0	0	2	2	1	2	0	0	0	1	2	0	1	1	1	0	2	2	1	0	1	2	0	0	2	0	0	0	0	0	1	0	2	0
975	0	1	1	1	0	1	1	0	1	1	0	1	1	1	0	0	0	0	0	1	1	0	1	0	0	0	2	0	2	2	1	1	1	1	0	1	1	1	0	0	0	0	0	2	0	1	0	0	0
976	1	1	1	0	0	0	2	0	0	0	1	0	0	0	0	0	0	0	1	2	1	0	0	0	0	0	2	2	2	1	1	1	1	0	0	0	2	0	1	1	0	0	0	1	0	1	0	1	0
977	1	0	2	0	0	0	1	0	1	1	1	0	0	0	0	0	0	1	2	1	2	0	1	1	1	1	2	2	2	2	0	2	2	1	1	2	1	0	1	1	0	0	0	2	0	1	0	0	1
978	0	1	1	0	0	0	1	0	2	0	0	0	0	0	0	0	1	1	1	0	2	0	1	0	0	1	2	1	2	2	1	2	2	0	0	0	2	0	0	1	0	2	0	2	1	0	1	2	0
979	0	1	1	0	0	0	0	0	1	1	1	1	1	1	0	0	0	1	0	0	1	0	1	0	0	2	2	0	2	1	1	1	1	1	0	2	1	1	0	1	0	0	0	0	1	0	0	2	0
980	1	0	2	0	1	1	1	2	2	2	0	0	1	0	0	0	0	1	1	1	1	0	1	0	0	1	1	0	2	1	0	1	1	2	1	2	0	0	2	0	1	0	0	1	1	1	0	1	0
981	0	1	1	0	0	0	0	0	1	1	1	2	1	1	0	0	0	0	2	1	2	0	1	0	0	1	1	0	2	0	0	0	1	1	0	2	0	1	1	0	0	0	0	0	0	0	0	2	0
982	0	1	1	0	0	0	2	0	0	0	1	0	1	0	0	0	0	1	2	0	2	0	0	0	0	2	1	0	2	1	0	0	1	2	1	2	1	0	2	1	1	1	0	1	1	1	0	0	0
983	0	1	1	0	0	0	1	0	1	1	1	1	1	1	0	0	0	0	0	0	0	0	0	0	0	0	1	0	1	0	0	0	1	1	0	2	1	0	1	1	0	0	1	2	1	0	0	0	1
984	1	1	1	0	0	0	0	0	2	2	0	2	1	1	0	0	0	1	1	0	1	0	0	0	0	1	0	1	1	0	1	1	2	0	0	2	1	0	0	2	0	0	0	1	0	1	0	1	0
985	1	1	1	0	1	1	0	0	2	1	0	0	1	0	0	0	0	0	1	1	1	0	0	0	0	0	1	0	2	1	1	1	1	2	1	2	1	0	2	0	0	0	0	1	1	1	0	1	0
986	1	1	2	0	0	0	2	1	1	1	0	1	1	1	0	0	0	1	1	2	1	0	1	1	1	0	2	0	2	1	0	2	2	1	0	1	1	1	0	0	0	0	1	1	1	1	0	0	0
987	0	2	0	0	0	0	0	0	2	2	0	0	0	0	0	0	1	1	1	1	1	0	0	0	0	0	2	1	2	2	0	0	1	1	1	2	1	0	0	0	0	0	0	2	0	2	0	1	0
988	0	1	1	0	1	1	0	0	1	0	1	0	0	0	0	0	0	1	1	0	2	1	0	0	0	2	1	0	2	1	0	1	1	1	0	1	0	0	1	0	0	0	1	1	1	0	0	0	1
989	0	0	2	0	0	0	1	0	1	0	0	0	1	0	0	1	0	0	0	1	2	0	1	0	1	0	1	1	1	1	0	1	2	2	2	2	1	1	0	0	0	0	0	2	0	0	0	2	0
990	1	0	2	0	2	2	0	0	2	1	1	0	1	0	0	0	0	1	2	0	2	0	0	0	0	2	2	0	2	2	0	2	2	1	0	2	0	1	0	0	0	0	0	2	0	1	0	0	0
991	0	1	1	0	1	1	1	0	1	0	0	0	0	0	0	0	0	1	1	0	1	0	0	0	0	1	1	1	1	1	0	2	2	0	0	0	1	0	1	1	0	1	0	1	1	1	0	1	0
992	0	1	2	0	0	0	1	1	2	1	0	0	1	0	1	1	0	2	0	2	0	0	0	0	1	1	1	2	2	2	0	1	1	1	0	1	2	0	2	0	0	1	0	2	1	0	0	2	0
993	0	1	1	0	1	1	1	1	2	2	1	0	1	0	0	0	0	2	2	0	2	0	1	0	0	2	1	1	2	1	0	0	0	2	0	2	1	0	1	1	0	0	0	0	1	0	0	0	1
994	0	0	2	0	2	2	1	0	1	0	0	1	1	1	0	0	0	2	0	2	0	0	0	0	0	1	2	0	2	2	0	0	0	2	0	2	1	0	0	1	0	0	1	1	1	1	0	2	0
995	0	0	2	0	0	0	1	0	1	0	0	0	0	0	0	0	0	0	0	1	2	0	1	1	1	1	1	0	2	1	0	2	2	0	0	2	1	2	0	1	1	0	0	2	0	0	0	0	0
996	0	0	2	0	0	0	1	0	1	1	1	0	0	0	0	0	0	0	1	0	1	0	1	1	1	1	0	1	2	0	1	2	2	2	0	2	1	0	2	0	1	0	0	0	0	1	0	2	0
997	1	1	1	0	0	0	2	1	2	2	1	1	1	0	1	1	1	1	1	1	1	0	0	0	0	0	2	0	1	0	0	0	0	2	0	2	1	0	1	0	0	0	0	2	0	0	0	1	1
998	1	2	1	0	0	0	0	0	1	0	1	0	0	0	0	0	0	1	0	2	1	0	0	0	1	0	2	0	2	0	0	1	1	1	1	1	1	0	1	1	0	0	0	2	0	2	0	1	0
999	0	1	2	0	0	0	1	0	1	0	0	1	2	2	0	0	0	0	0	1	2	0	1	1	1	0	1	0	2	1	1	0	0	2	0	2	2	0	0	1	0	1	0	2	0	0	0	1	0
1000	0	2	0	0	0	0	1	0	1	0	1	2	2	2	0	0	0	1	0	2	1	0	1	1	1	1	2	1	2	1	2	0	2	1	0	2	1	0	0	1	0	0	0	1	0	1	0	1	1
[truncated: 252 more columns]
