# Supplementary material for: KNN-MDR: a learning approach for improving interactions mapping performances in genome wide association studies
Source: BMC Bioinformatics. 2017 Mar 21;18:184. doi: 10.1186/s12859-017-1599-7 (PMC5361736; doi:10.1186/s12859-017-1599-7)
Supplement: Supplementary file 6 — The data set(s) supporting the results of Table 4. (ZIP 7095 kb) [file 12859_2017_1599_MOESM6_ESM.zip › 100 simulations/S71/mkallsimul.dat]

1	1	0	0	0	0	1	2	0	2	2	0	0	1	0	0	1	1	1	0	2	0	0	0	0	0	0	1	2	2	2	0	0	0	2	0	2	1	0	0	0	2	0	1	2	1	0	0	0	0
2	0	2	0	0	0	0	2	2	0	1	0	0	0	0	0	0	1	1	1	1	1	0	0	0	0	0	2	2	2	2	0	0	0	2	0	2	2	1	1	0	1	0	0	1	0	1	0	0	2
3	1	1	0	0	0	2	1	1	1	2	0	0	2	0	2	0	2	2	1	1	1	0	0	0	0	0	2	2	2	2	0	1	1	1	0	1	1	1	0	0	1	1	0	0	1	1	1	0	1
4	0	2	0	0	0	0	2	1	2	2	0	0	1	0	0	0	0	0	0	2	0	0	0	0	0	0	1	1	2	1	0	1	1	2	1	2	2	1	0	0	0	1	1	2	1	0	0	0	1
5	0	0	0	0	0	1	2	2	0	0	0	0	0	0	0	1	2	0	0	2	0	0	0	0	0	0	2	2	2	1	1	1	2	1	0	1	2	0	0	2	0	0	0	2	1	0	0	1	2
6	1	1	0	0	1	1	2	1	1	2	0	0	0	0	0	0	0	0	1	0	0	0	2	0	0	1	2	2	2	1	1	0	1	1	0	2	2	0	0	1	0	1	1	2	1	1	0	0	1
7	0	2	0	0	0	0	2	1	1	1	0	0	0	0	0	0	1	0	0	2	0	0	0	0	0	0	1	1	2	0	1	2	2	2	1	2	2	0	0	0	1	0	0	1	0	1	0	0	1
8	1	2	0	1	0	1	2	1	1	1	0	0	1	0	0	0	0	0	0	2	0	1	0	0	0	1	0	1	2	1	0	1	1	0	0	1	1	0	0	1	1	1	1	1	1	0	0	0	1
9	1	2	1	1	0	1	2	2	0	1	1	0	0	0	0	0	0	0	1	1	1	0	0	0	0	1	1	1	2	2	0	0	1	2	1	2	1	0	0	2	0	0	0	1	1	1	0	0	1
10	1	1	0	1	0	1	2	1	1	1	0	0	0	0	0	0	1	0	1	1	1	0	0	0	0	0	1	2	1	0	2	0	1	1	0	1	1	0	0	0	2	1	1	2	2	2	0	0	2
11	0	0	0	0	0	1	1	1	1	1	1	0	0	0	0	0	1	1	1	1	0	0	0	0	0	1	1	2	2	1	0	1	1	1	1	2	1	0	0	2	0	1	1	2	0	1	1	0	1
12	0	0	0	0	1	2	1	2	0	1	1	1	1	0	1	0	2	0	1	1	1	0	1	1	1	2	1	1	2	0	1	0	0	2	0	2	0	0	0	0	1	0	0	1	0	1	0	0	0
13	0	2	1	1	0	1	2	1	1	2	0	0	1	0	0	1	0	0	0	2	0	0	0	0	0	0	1	1	2	1	0	1	1	1	1	1	1	0	0	0	1	1	1	2	0	0	0	1	1
14	1	2	1	0	0	0	1	2	0	0	1	1	2	0	2	0	1	0	1	1	1	0	0	0	0	0	1	1	1	1	2	0	1	1	1	1	1	0	0	0	2	0	0	1	1	0	0	0	1
15	1	1	0	0	1	1	2	0	1	1	0	0	1	0	1	0	1	1	1	0	0	0	0	0	0	0	2	2	2	1	0	1	0	2	0	2	0	0	0	0	2	1	1	2	0	1	1	0	1
16	0	2	0	0	0	1	2	2	0	1	0	1	2	0	1	0	0	0	2	0	0	0	0	0	0	0	1	1	1	1	1	1	2	0	0	1	2	0	0	1	0	0	0	0	0	1	1	0	2
17	1	1	1	1	1	2	2	0	2	2	0	0	1	0	0	1	1	0	0	1	0	1	0	0	0	1	1	2	1	1	2	1	1	1	0	2	1	0	0	0	1	0	0	2	0	0	0	0	0
18	1	2	1	0	1	1	1	1	0	0	1	2	2	0	2	0	2	1	0	1	0	1	0	0	0	0	1	1	1	0	1	1	0	2	1	2	1	0	0	1	1	0	0	2	0	1	0	0	2
19	0	2	0	0	0	0	0	2	0	0	2	1	2	0	1	0	2	2	0	2	0	0	0	0	0	0	2	2	2	2	0	1	1	1	1	2	1	0	0	1	1	0	0	2	0	2	0	0	0
20	1	2	0	0	0	1	2	2	0	1	0	1	1	0	1	0	2	0	1	1	1	1	0	0	0	0	1	2	2	1	1	1	1	1	0	2	0	0	0	0	2	0	0	2	0	0	0	0	0
21	0	0	0	0	1	2	2	1	1	2	0	0	0	0	0	0	0	1	1	1	1	2	0	0	0	0	2	2	1	1	2	1	1	1	1	2	1	1	0	1	0	1	1	2	2	2	0	0	2
22	0	1	0	1	0	2	2	0	1	1	0	0	0	0	0	0	1	0	1	1	1	0	0	0	0	0	2	2	2	2	1	1	1	1	0	1	1	0	0	2	0	0	0	1	0	1	1	0	2
23	1	1	0	0	0	1	1	1	2	2	0	0	1	0	0	1	0	0	0	2	0	0	0	0	0	1	2	2	2	1	1	1	1	1	0	2	1	0	0	0	1	0	0	2	0	2	0	0	2
24	1	2	0	1	0	1	2	2	0	1	0	1	2	0	2	0	2	0	0	2	0	0	0	0	0	0	2	2	2	1	1	0	0	2	0	2	1	0	0	0	1	0	0	2	0	0	0	0	0
25	0	2	0	0	1	1	2	1	1	2	0	0	0	0	0	0	0	1	1	1	1	0	0	0	0	2	2	2	2	2	1	2	2	1	0	1	2	1	1	1	0	0	0	0	0	1	0	0	2
26	0	1	0	1	0	2	2	1	1	1	0	1	1	0	1	0	0	0	0	1	0	0	1	0	0	1	2	2	2	2	0	0	1	1	0	1	1	1	1	0	1	1	1	2	1	1	0	0	1
27	0	2	0	0	0	0	1	2	0	1	1	1	2	0	1	0	2	1	0	2	1	0	0	0	0	0	1	2	2	1	1	0	0	1	1	2	2	0	0	0	2	1	1	2	0	1	0	0	1
28	1	1	1	0	0	2	1	2	0	1	0	1	2	0	2	0	2	2	0	1	0	0	1	0	0	0	2	2	2	2	1	0	2	0	0	1	2	0	0	0	1	1	1	2	0	1	0	0	1
29	1	1	0	0	0	0	1	1	0	0	1	1	1	0	1	0	1	0	1	1	0	0	0	0	0	0	2	2	2	2	1	1	1	0	0	0	1	0	0	1	1	0	0	2	1	1	0	0	0
30	0	2	0	0	0	0	0	2	0	0	2	0	0	0	0	0	0	0	0	1	0	0	1	1	1	1	1	0	2	0	0	1	1	1	1	1	0	0	0	0	1	1	1	1	1	2	0	0	0
31	0	2	0	0	0	2	2	1	1	1	0	0	2	0	1	1	0	0	1	0	0	0	0	0	0	0	1	2	1	1	2	0	1	0	0	1	1	0	0	0	2	1	1	1	1	0	0	0	1
32	1	2	1	0	0	0	1	1	1	2	0	0	2	0	2	0	2	2	1	1	1	0	1	0	0	0	2	1	2	1	1	1	2	0	0	0	2	0	0	1	0	0	0	1	0	1	0	0	0
33	0	0	0	0	0	1	1	2	0	0	1	0	0	0	0	0	2	1	1	1	0	0	0	0	0	1	2	2	2	2	1	0	1	1	1	1	1	0	0	0	1	1	1	2	1	2	1	1	2
34	0	1	0	1	0	1	2	1	1	1	0	0	0	0	0	0	1	1	1	1	1	0	0	0	0	0	0	1	2	0	1	0	2	1	0	0	0	0	0	1	1	1	1	1	1	2	0	0	1
35	0	2	0	0	0	1	1	1	1	1	0	0	0	0	0	0	1	1	1	1	0	0	0	0	0	1	0	1	1	0	2	2	2	1	0	2	2	0	0	1	1	1	0	0	0	0	0	0	2
36	0	0	1	0	0	1	0	2	0	0	1	0	1	0	0	1	2	1	1	1	0	0	0	0	0	0	1	1	2	2	1	0	1	1	0	1	1	0	0	1	1	0	0	2	0	1	0	0	2
37	1	0	0	0	0	1	2	1	2	2	0	0	0	0	0	0	2	0	1	1	1	0	0	0	0	1	2	2	2	1	1	2	2	2	1	2	1	0	0	1	1	0	0	1	0	0	1	0	2
38	1	1	0	1	0	1	1	1	1	1	0	0	0	0	0	0	0	0	2	0	0	0	1	1	1	1	2	2	2	1	2	0	2	1	0	2	1	1	1	0	1	2	2	2	1	1	0	1	0
39	1	0	0	0	0	1	2	2	0	0	1	0	1	0	1	0	1	1	0	2	0	0	0	0	0	0	2	2	2	2	1	0	0	2	1	2	1	0	0	0	1	0	0	2	0	1	0	0	0
40	1	0	0	1	1	2	2	1	0	0	0	0	0	0	0	0	2	0	0	2	0	0	1	0	0	0	2	2	2	1	2	0	1	2	2	2	1	0	0	0	1	0	0	1	0	0	0	2	2
41	0	1	0	1	0	1	2	0	2	2	0	0	2	0	0	1	0	0	1	1	1	0	0	0	0	0	0	1	2	1	0	1	1	0	0	1	2	0	0	1	0	0	0	1	0	0	1	0	2
42	0	1	0	0	1	1	2	1	0	1	0	1	2	0	1	0	1	0	1	1	1	0	0	0	0	1	1	2	2	2	0	1	1	1	1	1	2	0	0	1	0	0	0	1	0	0	0	0	0
43	0	1	1	0	1	2	1	1	1	1	0	0	0	0	0	0	2	2	2	0	0	0	1	0	0	1	1	1	2	1	0	0	1	1	1	1	1	0	0	1	1	0	0	2	0	0	0	0	1
44	1	1	0	0	0	0	2	2	0	1	0	0	0	0	0	0	1	0	0	1	0	0	0	0	0	0	2	1	2	1	0	0	1	2	0	2	1	0	0	1	1	0	0	1	0	1	0	0	0
45	0	1	0	0	0	1	2	2	0	1	0	1	0	0	0	0	0	0	1	1	1	0	1	1	1	2	0	0	2	1	0	0	0	1	1	1	2	0	0	1	1	0	0	2	0	0	0	0	2
46	0	0	0	0	0	1	1	1	1	2	0	0	0	0	0	0	0	0	0	1	0	0	1	1	1	1	1	1	1	1	0	1	1	0	0	1	2	0	0	0	0	2	2	2	0	1	0	0	2
47	0	1	0	1	0	1	0	2	0	0	2	1	2	0	2	0	1	1	1	1	1	0	0	0	0	0	1	1	2	0	1	0	0	1	1	2	2	1	1	1	0	0	0	2	1	0	0	0	1
48	0	1	0	0	0	1	2	0	1	1	0	2	2	0	2	0	1	1	0	2	0	0	1	0	0	0	2	2	2	2	1	0	0	2	1	1	2	0	0	2	0	0	0	2	0	1	0	0	1
49	1	2	0	0	0	0	1	1	1	1	0	0	0	0	0	0	0	0	2	0	0	0	0	0	0	0	1	2	2	1	1	2	1	1	0	1	1	0	0	1	1	0	0	2	0	0	0	0	0
50	1	0	0	1	1	2	2	0	2	2	0	0	0	0	0	0	1	0	1	1	0	0	0	0	0	0	2	2	2	2	0	0	0	0	0	1	2	0	0	1	0	1	1	1	1	0	0	0	2
51	1	1	0	1	0	2	2	1	1	1	0	0	0	0	0	0	2	2	0	2	0	0	0	0	0	2	1	2	2	1	0	0	1	2	2	2	2	0	1	0	1	0	0	1	0	2	0	1	2
52	0	2	0	0	0	0	2	2	0	0	1	0	0	0	0	0	1	0	1	1	0	0	0	0	0	1	1	1	2	1	1	0	1	1	0	1	2	0	0	2	0	0	0	2	0	1	0	1	1
53	1	1	0	0	0	0	1	2	0	0	1	0	1	0	1	0	2	2	1	1	0	0	1	0	0	1	1	2	2	2	0	2	2	0	0	1	1	0	0	1	1	0	0	2	0	1	0	0	0
54	0	2	0	1	0	1	1	2	0	0	0	0	0	0	0	0	1	0	1	1	1	0	1	0	0	0	1	1	2	1	0	0	1	1	0	1	2	0	0	1	0	0	0	2	1	0	0	1	0
55	1	1	0	0	1	2	2	1	1	1	0	0	1	0	0	0	0	0	1	1	0	0	1	1	1	1	1	1	2	1	0	1	2	1	0	1	2	0	0	1	1	0	0	1	0	0	0	0	2
56	0	0	0	1	1	2	1	2	0	0	1	0	1	0	0	1	2	2	1	1	1	0	0	0	0	0	0	2	2	0	1	1	2	0	0	1	0	0	0	0	1	0	0	1	0	1	1	0	1
57	1	1	0	0	0	2	1	1	1	1	0	0	1	0	1	0	1	1	0	2	0	1	0	0	0	0	1	1	2	1	0	0	1	1	0	1	0	0	0	1	1	1	0	1	1	0	0	0	0
58	0	2	0	0	0	0	1	2	0	0	1	0	1	0	1	0	0	0	0	2	0	0	0	0	0	0	1	2	1	1	1	1	1	1	1	1	1	0	0	0	2	0	0	1	0	0	0	1	2
59	0	1	0	0	0	1	1	2	0	0	1	1	2	1	1	0	0	0	1	0	1	0	0	0	0	0	2	2	2	1	1	2	1	1	0	1	1	0	0	0	2	2	2	2	1	0	0	0	1
60	0	1	0	0	1	2	1	2	0	0	1	0	1	0	1	0	1	1	1	1	1	0	0	0	0	0	2	2	2	2	0	0	0	2	1	2	2	0	1	1	0	1	1	2	1	1	0	0	1
61	1	1	0	0	0	1	1	2	1	1	0	0	0	0	0	0	1	1	0	2	0	0	0	0	0	0	1	2	2	1	0	2	2	0	0	1	1	0	0	1	1	0	0	1	1	1	0	1	2
62	0	1	0	0	1	2	1	1	1	1	1	0	0	0	0	0	2	1	0	2	1	0	1	1	1	1	1	2	2	2	0	2	1	2	1	2	2	0	1	0	0	0	0	1	1	1	0	0	1
63	1	2	0	0	0	1	2	1	2	2	0	0	1	0	1	0	1	1	0	1	0	0	1	1	1	2	1	1	1	1	0	1	2	0	0	0	1	0	0	0	1	0	0	1	0	1	0	0	0
64	1	2	0	0	0	1	2	2	1	1	0	0	0	0	0	0	2	2	2	0	0	0	0	0	0	0	1	2	1	1	2	1	1	0	0	1	0	0	0	0	1	0	0	2	0	1	0	0	0
65	0	0	0	1	0	2	2	2	1	1	0	1	2	0	1	0	1	1	1	1	1	0	0	0	0	0	2	2	2	1	2	1	2	1	0	1	2	0	0	2	0	0	0	2	1	0	0	0	0
66	1	0	0	0	0	1	2	1	1	2	0	1	1	0	1	0	1	1	0	2	0	0	0	0	0	0	2	2	2	2	0	0	1	1	0	2	1	0	0	0	2	1	1	1	0	1	0	0	1
67	1	1	0	1	1	2	0	2	0	0	2	1	2	0	2	0	1	1	2	0	0	0	1	0	0	0	1	1	2	1	0	0	1	0	0	0	1	0	0	2	0	1	1	1	1	1	0	0	1
68	1	2	0	0	0	0	2	1	0	1	0	0	1	0	0	0	2	1	1	1	0	0	1	0	0	1	1	2	1	1	1	1	0	1	0	2	1	0	0	1	1	1	1	2	0	1	0	0	1
69	1	1	0	1	0	1	2	1	1	2	0	0	0	0	0	0	1	0	1	1	0	0	1	0	0	0	2	1	2	0	1	0	1	1	1	1	2	1	1	0	1	0	0	0	0	1	1	0	2
70	1	2	0	0	0	1	2	2	0	0	0	0	1	0	0	1	0	0	0	2	1	0	1	0	0	0	2	2	2	2	0	1	0	1	0	1	1	1	1	0	1	1	1	1	1	0	0	0	0
71	1	1	0	1	0	1	1	1	0	2	0	0	0	0	0	0	1	1	1	1	1	0	0	0	0	1	2	1	2	0	1	2	1	2	1	2	2	0	1	0	0	0	0	0	0	0	0	0	0
72	1	1	0	1	0	2	1	1	1	1	0	1	1	1	0	0	0	0	0	1	0	0	0	0	0	0	2	2	2	1	0	1	1	1	0	2	2	0	0	1	1	0	0	2	0	0	0	0	0
73	0	1	0	1	0	2	1	2	0	1	1	0	0	0	0	0	2	1	1	1	0	0	0	0	0	0	2	2	2	2	1	0	0	2	0	1	2	0	0	1	0	0	0	2	1	0	0	2	2
74	1	0	0	0	0	1	2	2	0	1	0	1	1	0	1	0	0	0	0	2	0	0	1	0	0	0	2	2	2	2	0	0	2	1	0	2	1	0	0	1	1	1	1	2	1	1	0	1	1
75	0	2	1	1	0	1	1	1	1	1	1	0	0	0	0	0	0	0	0	1	0	0	0	0	0	0	2	2	2	2	1	1	1	2	1	2	0	0	0	0	1	1	1	1	1	1	0	0	0
76	1	0	0	0	0	1	1	2	0	0	2	1	1	0	1	0	1	0	1	1	1	0	0	0	0	0	1	2	2	2	0	1	1	1	0	2	2	0	1	0	1	0	0	2	0	0	0	0	0
77	1	0	0	0	1	2	2	1	0	0	0	0	0	0	0	0	2	1	0	2	0	0	0	0	0	0	0	2	0	0	2	2	1	0	0	1	2	1	1	1	0	0	0	2	0	1	0	0	1
78	1	2	0	0	0	0	2	1	1	2	0	2	2	0	2	0	1	0	0	1	0	0	0	0	0	0	2	2	2	1	1	1	0	1	1	1	2	0	0	1	1	0	0	1	0	0	0	0	1
79	0	2	1	2	0	2	2	1	1	1	0	0	0	0	0	0	0	0	0	2	0	0	1	0	0	1	1	1	1	1	2	0	2	1	0	2	2	0	0	1	1	0	0	1	0	0	0	0	1
80	0	2	0	0	1	1	1	1	1	1	0	0	1	0	1	0	0	0	1	0	1	0	1	0	0	0	1	2	1	1	1	2	1	0	0	1	2	0	0	1	0	0	0	2	1	2	0	0	1
81	1	0	0	0	0	1	2	1	1	1	0	0	0	0	0	0	0	0	2	0	0	0	0	0	0	0	1	1	2	1	1	1	2	1	1	1	0	0	0	0	2	0	0	2	0	0	0	0	0
82	0	1	0	0	0	0	2	2	0	1	0	0	1	0	0	1	2	0	0	2	0	0	0	0	0	0	1	2	2	2	0	0	0	2	0	2	1	0	0	0	0	1	0	1	1	0	0	1	2
83	0	1	0	1	0	2	2	1	0	0	0	1	1	0	1	0	1	1	0	2	0	0	0	0	0	0	1	1	2	1	0	2	1	0	0	0	1	0	0	0	1	0	0	1	0	1	0	0	1
84	1	2	0	1	0	1	2	2	0	0	0	0	0	0	0	0	1	1	0	2	0	0	1	1	1	1	2	2	2	1	2	0	1	1	0	1	0	0	0	0	2	0	0	2	0	1	0	0	0
85	1	0	0	1	1	2	1	1	1	1	1	0	1	1	0	0	0	0	1	1	1	0	1	1	1	2	1	2	2	1	0	0	1	0	0	0	1	0	0	0	1	0	0	1	1	1	1	0	1
86	1	2	0	0	0	0	2	0	2	2	0	0	0	0	0	0	1	0	0	1	0	0	0	0	0	0	2	2	2	1	1	0	1	2	0	2	2	0	0	2	0	1	0	0	0	0	1	0	1
87	1	0	0	0	1	2	2	2	2	2	0	2	2	0	2	0	1	1	0	2	0	0	1	0	0	0	1	2	2	2	1	0	1	1	0	2	1	0	0	0	1	0	0	2	0	1	0	1	2
88	1	1	0	1	0	1	2	1	1	1	0	0	0	0	0	0	2	0	0	2	0	1	0	0	0	1	1	1	2	0	1	0	1	2	0	2	1	1	0	0	1	1	1	1	1	1	0	0	0
89	1	2	0	0	0	1	2	1	1	1	1	1	2	0	2	0	2	0	1	1	1	1	0	0	0	0	2	2	2	1	2	1	2	0	0	1	2	0	1	0	0	0	0	2	0	2	0	0	1
90	1	0	1	0	0	1	2	2	0	0	0	0	0	0	0	0	1	1	0	1	0	0	1	0	0	0	2	2	2	1	2	1	1	1	0	2	1	0	0	2	0	1	1	2	1	1	0	0	0
91	0	2	0	0	0	1	2	2	0	1	0	0	0	0	0	0	1	0	1	1	0	0	1	0	0	0	2	2	2	1	2	0	2	1	0	2	0	0	0	0	1	0	0	1	0	1	0	0	1
92	1	2	0	0	0	1	2	2	0	1	0	0	2	1	0	1	2	2	0	2	0	0	0	0	0	0	1	1	2	1	0	0	1	2	0	2	1	0	0	0	1	0	0	2	0	2	0	0	0
93	1	0	0	0	0	1	2	2	0	1	0	0	1	0	0	1	2	1	0	1	0	1	0	0	0	0	0	1	1	1	1	0	1	2	0	2	2	0	0	1	1	1	0	0	0	0	0	0	0
94	0	1	0	1	0	1	2	2	0	0	0	0	2	0	1	1	1	1	2	0	1	0	0	0	0	0	1	1	2	1	0	0	1	0	0	0	2	0	0	1	0	0	0	2	2	0	0	1	1
95	1	2	0	0	0	0	2	1	1	1	0	0	0	0	0	0	2	2	1	1	1	0	1	1	1	0	0	1	1	0	1	0	0	2	0	2	1	0	0	1	1	0	0	2	1	1	0	2	2
96	0	1	0	1	0	1	2	2	0	0	0	1	1	0	1	0	1	0	0	1	0	0	0	0	0	1	2	2	2	2	1	2	2	1	1	2	2	0	0	1	1	0	0	2	1	0	0	0	1
97	1	1	1	0	0	1	1	1	1	1	0	2	1	0	1	0	0	0	0	1	0	0	0	0	0	0	0	1	1	0	2	0	1	1	1	1	1	0	0	2	0	1	1	2	1	1	0	0	1
98	0	1	0	0	1	1	1	2	0	0	1	1	1	0	1	0	0	0	0	1	0	0	0	0	0	1	2	2	2	2	1	0	0	2	1	2	1	0	0	1	1	0	0	1	0	1	0	1	0
99	0	0	0	0	1	1	1	2	0	0	1	1	1	0	1	0	1	0	0	1	0	0	1	0	0	0	1	1	2	1	0	1	1	0	0	1	2	0	0	1	0	0	0	2	1	0	0	0	0
100	0	1	0	0	0	0	2	2	0	1	0	0	1	0	0	1	0	0	2	0	1	1	1	1	1	1	2	2	2	1	2	0	2	1	0	2	2	0	0	2	0	0	0	1	1	1	0	0	0
101	1	0	0	0	0	1	2	1	1	2	0	1	2	0	2	0	1	1	1	1	1	1	0	0	0	0	0	2	1	1	2	0	0	2	0	2	2	0	1	0	1	0	0	1	1	1	0	1	1
102	1	2	1	2	0	2	2	2	0	1	0	0	2	0	2	0	1	0	1	1	1	0	0	0	0	0	1	1	2	1	0	1	1	2	0	2	2	0	0	2	0	0	0	1	0	1	0	1	1
103	0	1	0	0	0	1	2	1	1	2	0	0	0	0	0	0	2	1	0	2	0	0	2	0	0	0	2	2	2	2	0	0	1	2	0	2	0	0	0	0	1	0	0	1	0	1	0	0	0
104	0	2	0	1	0	1	2	2	0	1	0	0	0	0	0	0	1	0	1	1	0	0	0	0	0	0	2	2	2	2	0	1	1	2	0	2	2	0	0	0	1	2	2	2	1	1	0	0	2
105	1	1	0	0	0	1	2	2	0	1	0	0	1	0	0	0	0	0	2	0	0	0	1	1	1	2	1	2	2	1	0	0	1	2	0	1	1	0	0	0	1	0	0	2	0	1	0	0	0
106	1	1	1	0	0	1	1	1	1	1	1	2	2	0	2	0	1	1	1	1	0	0	1	0	0	1	1	2	2	1	0	0	1	2	1	2	1	2	1	0	1	0	0	0	0	1	0	0	0
107	1	1	0	0	0	1	1	1	2	2	0	0	1	0	1	0	1	1	0	2	0	0	0	0	0	0	0	2	1	1	1	0	1	2	0	2	1	0	0	0	1	0	0	1	1	0	0	0	1
108	0	2	0	0	0	0	2	2	0	1	0	1	2	0	1	1	1	1	0	1	0	0	0	0	0	0	2	2	2	1	0	1	2	0	0	1	1	0	0	0	2	0	0	2	0	0	0	0	0
109	1	0	0	0	2	2	1	1	1	1	1	0	1	1	0	0	1	0	0	2	0	0	0	0	0	0	2	2	2	2	1	0	2	1	0	1	2	0	1	1	0	1	0	1	0	1	0	0	2
110	1	2	0	0	1	1	1	1	1	1	0	0	0	0	0	0	1	0	1	1	1	0	0	0	0	1	0	0	2	1	0	0	0	2	0	2	2	0	0	2	0	1	1	2	1	0	0	0	1
111	1	0	0	0	0	2	2	1	1	1	1	0	0	0	0	0	0	0	0	1	0	0	0	0	0	0	0	2	2	0	1	0	1	1	0	1	2	0	0	2	0	0	0	1	1	0	0	1	2
112	0	1	0	1	0	1	2	2	0	1	0	0	0	0	0	0	1	1	1	1	1	0	0	0	0	0	1	2	1	1	2	0	1	1	0	1	2	0	0	1	0	1	0	1	0	0	1	0	1
113	1	1	0	0	1	2	1	2	0	0	1	1	1	0	1	0	1	1	1	1	0	0	0	0	0	0	1	1	2	2	1	1	1	2	1	2	2	0	0	1	1	0	0	1	0	0	0	0	1
114	0	0	0	0	1	1	1	1	1	2	1	1	1	0	1	0	1	0	1	1	1	0	0	0	0	0	2	2	2	2	1	2	2	2	1	2	0	0	0	0	1	0	0	1	0	0	0	0	0
115	0	2	0	0	0	0	2	2	0	1	0	1	1	0	1	0	1	1	1	1	0	0	1	0	0	0	1	2	2	2	1	2	1	1	0	1	1	0	0	1	1	0	0	2	0	1	0	0	0
116	0	2	0	0	0	1	2	2	0	0	1	1	1	0	1	0	1	1	0	0	0	0	0	0	0	0	2	2	2	2	1	1	1	1	1	2	2	0	0	2	0	0	0	2	0	0	0	0	2
117	0	0	0	0	0	1	2	2	2	2	0	0	1	0	1	0	2	0	0	2	0	0	0	0	0	2	0	1	2	1	0	1	2	1	0	1	1	0	0	0	2	0	0	2	0	2	0	0	2
118	1	1	0	1	0	1	2	0	1	1	1	0	1	0	0	0	1	1	1	0	1	0	1	0	0	1	1	2	1	1	2	1	1	1	0	2	2	0	0	2	0	1	1	1	0	0	0	0	1
119	0	0	0	1	0	2	2	1	1	1	0	2	2	0	2	0	2	1	0	2	0	0	0	0	0	0	1	1	2	1	0	1	2	1	0	1	1	0	0	0	2	1	1	2	2	2	0	0	0
120	1	1	0	0	0	1	1	1	0	0	1	0	2	0	1	1	2	1	0	2	0	0	0	0	0	0	2	2	2	1	0	2	1	1	0	2	2	0	0	1	1	1	0	1	0	1	0	0	2
121	1	1	0	0	0	1	2	1	0	0	1	0	0	0	0	0	2	2	2	0	0	0	0	0	0	1	1	2	2	2	1	0	0	2	1	2	1	0	0	0	1	0	0	0	0	0	0	0	1
122	1	2	0	0	0	0	2	1	1	2	0	0	2	0	2	0	1	1	0	2	0	0	0	0	0	2	0	2	1	0	2	1	1	0	0	1	2	1	1	0	1	0	0	1	0	0	0	0	1
123	1	2	1	1	0	1	2	2	0	1	0	0	0	0	0	0	2	0	0	2	0	0	1	0	0	0	2	2	2	1	2	0	1	2	0	2	2	0	0	2	0	1	1	2	1	1	0	0	2
124	1	1	0	0	0	1	2	1	1	2	0	0	1	0	1	0	2	0	0	2	0	0	0	0	0	0	2	0	1	0	1	0	0	1	0	1	1	1	1	0	1	0	0	1	0	1	0	0	1
125	0	1	0	0	1	1	1	2	0	0	2	0	1	0	1	0	1	1	1	1	1	0	0	0	0	0	2	2	2	2	1	1	1	1	1	1	1	0	0	1	1	0	0	1	0	0	0	0	1
126	1	1	1	1	0	1	2	2	0	0	0	0	1	0	1	0	0	0	0	1	0	0	0	0	0	1	2	2	2	2	1	1	1	1	0	1	1	0	0	0	2	0	0	2	0	1	0	1	1
127	0	1	0	1	1	2	2	2	0	1	0	0	0	0	0	0	2	2	0	1	0	0	0	0	0	0	2	2	2	1	2	1	2	2	1	2	2	0	0	1	0	1	0	0	2	0	0	1	1
128	0	1	0	0	0	1	2	2	0	0	1	1	2	0	2	0	1	1	0	1	0	0	1	1	1	1	1	1	2	2	1	2	1	1	0	1	2	0	0	0	1	0	0	0	0	0	0	0	0
129	1	1	0	0	1	1	2	2	0	0	0	1	1	0	1	0	2	1	0	2	0	0	1	0	0	0	0	2	2	0	1	0	1	1	0	1	1	1	1	0	1	0	0	0	0	1	1	0	1
130	0	0	0	0	1	2	2	0	2	2	0	1	2	0	2	0	2	1	0	2	0	0	1	0	0	0	1	2	2	1	0	1	2	1	0	1	2	0	0	2	0	0	0	1	0	0	0	0	1
131	1	2	0	0	0	1	2	1	2	2	0	0	1	0	1	0	0	0	1	1	1	0	0	0	0	0	1	2	2	2	1	0	1	0	0	0	1	0	0	0	2	0	0	2	2	0	0	0	1
132	1	1	0	0	0	2	1	2	0	0	1	0	2	0	1	0	0	0	2	0	0	0	1	0	0	1	2	2	2	1	2	1	1	0	0	1	1	0	0	2	0	1	1	2	0	0	1	0	1
133	1	2	0	0	0	0	2	2	0	1	0	2	2	1	1	0	1	1	0	1	1	0	0	0	0	0	2	2	2	2	0	1	1	0	0	1	1	0	0	1	1	1	1	2	1	0	0	0	1
134	0	1	0	1	0	1	0	2	0	0	1	0	0	0	0	0	1	1	1	1	1	0	0	0	0	0	2	2	2	2	1	1	2	0	0	0	2	0	0	2	0	0	0	2	1	0	1	0	1
135	0	1	0	1	0	1	1	2	0	0	1	0	1	0	1	0	1	1	1	0	0	0	1	0	0	0	2	0	1	0	1	0	0	1	1	1	0	0	0	0	2	0	0	1	0	0	0	0	0
136	1	0	0	0	1	2	2	2	1	1	0	1	1	0	1	0	1	0	0	1	0	0	1	1	1	1	2	2	2	1	1	0	1	1	0	1	2	0	0	1	0	0	0	2	0	1	0	0	0
137	1	1	0	0	0	2	2	1	1	1	0	0	2	0	2	0	2	1	0	2	0	0	1	1	1	1	1	1	2	0	1	2	1	0	0	1	1	0	0	0	2	0	0	1	0	0	0	0	0
138	1	0	0	1	0	2	1	1	2	2	0	1	1	0	1	0	0	0	0	2	0	0	0	0	0	0	1	2	2	1	1	2	1	2	1	2	2	0	0	1	0	0	0	1	0	1	0	0	0
139	0	0	0	0	1	2	2	2	0	0	0	1	1	0	1	0	2	1	1	1	1	1	0	0	0	1	1	2	2	2	0	2	2	0	0	0	2	1	1	0	0	1	0	1	1	0	0	0	1
140	1	1	0	1	0	1	2	1	2	2	0	0	0	0	0	0	2	1	0	2	0	0	1	1	1	1	2	2	2	2	1	1	1	1	0	1	2	0	1	0	1	0	0	1	0	1	0	0	1
141	0	2	1	1	0	1	2	2	1	1	0	0	0	0	0	0	2	1	1	1	1	0	1	0	0	0	1	2	2	1	1	1	1	0	0	1	2	1	1	0	0	0	0	1	1	1	0	0	0
142	1	0	0	0	0	1	1	2	1	1	0	1	1	0	1	0	2	1	0	2	0	0	2	1	1	1	0	2	0	0	2	0	2	1	0	2	2	0	0	1	1	0	0	2	0	1	0	0	0
143	1	0	0	0	1	2	2	1	1	1	0	0	0	0	0	0	1	1	1	1	1	0	0	0	0	0	1	1	2	2	0	1	2	0	0	1	2	0	0	1	0	0	0	1	0	1	0	0	1
144	1	0	1	0	1	2	2	1	1	1	0	1	2	0	1	0	1	0	0	2	0	1	0	0	0	0	2	2	2	2	0	0	1	2	0	2	1	1	1	0	1	0	0	2	0	2	0	0	1
145	0	1	0	0	0	1	1	1	1	2	0	0	2	0	1	1	1	1	1	0	1	0	1	1	1	1	1	2	1	1	2	1	0	2	1	2	2	0	0	2	0	0	0	2	0	0	0	0	1
146	1	2	0	0	1	1	1	2	0	0	1	0	2	0	2	0	0	0	1	1	1	0	0	0	0	0	1	1	1	1	0	0	1	1	1	1	1	0	0	0	2	1	1	1	1	1	0	1	0
147	1	1	0	1	0	1	2	1	1	1	0	0	1	0	1	0	1	1	1	1	1	0	0	0	0	0	0	2	1	0	2	1	1	2	1	1	2	0	0	1	1	1	0	0	1	1	0	0	1
148	1	1	0	0	0	1	2	0	2	2	0	1	0	0	0	0	2	1	1	1	0	0	0	0	0	0	2	2	2	2	1	0	0	1	0	1	1	0	0	1	1	0	0	1	0	0	0	0	0
149	1	2	1	1	0	1	2	1	1	1	0	1	2	0	1	0	1	1	0	2	0	0	0	0	0	0	1	0	2	0	0	0	2	0	0	0	2	1	1	1	0	0	0	2	1	0	0	1	0
150	0	1	0	1	0	2	2	0	2	2	0	0	1	0	1	0	0	0	1	0	1	1	0	0	0	1	2	2	2	2	1	0	1	1	1	2	1	0	0	2	0	2	2	2	1	1	0	0	0
151	0	2	1	0	1	1	1	1	1	1	0	2	2	1	1	0	1	1	1	1	0	0	1	1	1	1	1	1	2	1	1	1	2	0	0	2	1	0	0	1	1	0	0	1	0	1	0	0	0
152	0	1	0	1	0	2	1	1	1	1	1	0	0	0	0	0	0	0	1	1	1	0	0	0	0	0	1	2	1	1	1	1	1	1	1	1	0	0	0	0	1	0	0	2	0	0	0	0	0
153	0	0	0	0	1	1	2	1	1	1	1	0	2	0	1	1	2	1	1	1	1	0	0	0	0	0	1	1	2	1	0	0	2	0	0	1	1	0	0	0	2	0	0	2	0	1	1	1	2
154	0	0	0	0	1	1	2	2	1	1	1	0	1	0	1	0	1	1	1	1	0	0	0	0	0	0	1	2	2	2	0	2	2	0	0	1	2	0	0	1	1	1	0	1	0	1	0	0	0
155	1	0	0	0	0	1	1	1	1	1	1	0	1	1	0	0	1	0	1	1	1	0	1	0	0	0	2	2	2	2	0	2	1	2	0	2	1	0	0	0	2	0	0	2	0	0	0	0	1
156	0	1	0	0	0	0	2	1	0	0	0	0	0	0	0	0	1	0	1	1	1	0	0	0	0	0	1	1	2	0	1	2	2	2	1	2	2	0	0	1	1	0	0	2	2	1	0	0	0
157	1	1	0	0	0	1	1	2	0	0	1	0	2	0	2	0	1	0	0	2	0	0	0	0	0	0	1	1	2	0	1	0	1	1	1	1	1	0	0	1	1	0	0	2	1	0	0	2	2
158	1	1	0	0	1	2	0	2	0	0	1	1	2	0	2	0	0	0	2	0	1	0	0	0	0	0	2	2	2	2	0	1	1	2	1	2	2	0	1	0	0	0	0	1	0	0	0	0	2
159	0	1	0	0	0	0	1	1	1	1	0	1	2	0	2	0	0	0	2	0	0	0	0	0	0	0	1	2	2	1	1	1	2	0	0	1	1	0	0	0	1	1	1	2	1	0	0	0	1
160	0	2	0	0	0	0	2	0	2	2	0	0	0	0	0	0	1	1	0	2	0	0	0	0	0	0	1	2	2	2	0	0	0	2	2	2	0	0	0	0	1	1	1	2	0	0	0	2	2
161	0	1	0	1	1	2	1	2	0	1	1	1	0	0	0	0	0	0	0	1	0	0	2	0	0	0	1	2	2	1	0	0	0	1	0	1	1	0	0	0	0	1	0	1	0	0	0	0	0
162	1	0	0	1	0	2	2	2	1	1	0	0	0	0	0	0	0	0	0	2	0	0	0	0	0	0	2	2	2	2	0	0	1	0	0	0	0	0	0	0	2	0	0	1	0	1	0	0	2
163	1	0	0	0	1	1	2	0	1	1	0	0	2	0	0	1	0	0	1	1	1	0	0	0	0	0	1	2	2	1	0	1	1	1	0	2	1	0	0	0	1	0	0	2	0	1	0	0	1
164	1	1	0	0	0	2	1	2	0	0	0	1	2	0	2	0	2	0	1	1	1	0	1	0	0	0	2	2	2	2	0	0	1	1	0	1	1	1	0	1	0	2	2	2	1	1	0	0	0
165	1	1	0	0	0	0	1	2	0	0	1	0	1	0	0	1	2	2	1	1	1	0	0	0	0	0	1	2	1	1	1	0	1	1	0	1	2	0	0	0	0	0	0	1	0	0	0	0	1
166	1	1	1	1	0	2	2	2	1	1	1	0	0	0	0	0	1	1	0	1	0	0	0	0	0	1	2	2	2	1	2	1	2	2	0	2	0	0	0	1	1	1	1	2	1	1	0	1	0
167	1	2	0	0	0	1	2	2	0	0	0	0	0	0	0	0	2	2	1	1	1	0	0	0	0	0	1	1	1	1	0	0	1	0	0	1	2	0	1	1	0	0	0	2	0	1	0	0	0
168	0	1	0	0	1	2	1	1	1	1	1	0	2	0	0	1	0	0	0	2	0	0	0	0	0	0	2	2	2	2	1	0	0	2	0	2	2	0	0	0	0	0	0	2	2	1	0	1	2
169	0	1	0	0	0	1	2	1	0	0	0	0	1	0	1	0	1	1	1	1	1	0	0	0	0	0	0	1	1	0	2	2	2	1	0	2	1	0	0	0	1	1	0	1	0	1	0	0	0
170	1	2	0	0	0	2	2	1	1	1	0	0	0	0	0	0	1	0	1	1	1	0	0	0	0	0	2	2	2	2	0	0	1	1	0	2	1	0	0	0	2	1	1	2	0	0	1	0	1
171	0	0	0	0	1	1	2	0	2	2	0	1	0	0	0	0	2	0	1	1	1	0	1	1	1	1	2	2	2	2	0	0	1	0	0	0	1	1	1	0	1	1	1	2	1	0	0	0	1
172	0	2	0	0	0	0	1	2	0	0	1	0	1	0	1	0	2	1	0	2	1	0	0	0	0	0	2	2	2	2	0	1	1	1	0	2	1	0	0	0	2	1	1	1	1	1	0	1	1
173	0	1	0	1	0	1	2	0	2	2	0	1	1	0	1	0	1	0	0	1	0	0	0	0	0	0	1	2	2	1	1	1	1	1	0	1	2	1	1	0	1	0	0	1	0	1	0	0	2
174	1	1	0	1	0	2	2	0	1	1	1	0	0	0	0	0	1	0	0	2	0	0	0	0	0	0	2	2	2	1	2	1	1	1	0	1	1	0	0	1	1	0	0	1	1	1	0	0	2
175	1	1	0	0	1	2	2	2	0	0	1	0	0	0	0	0	2	1	2	0	1	0	0	0	0	0	1	1	2	1	1	0	0	2	0	2	1	1	1	0	0	1	1	2	1	1	0	0	1
176	1	2	1	1	0	1	1	2	0	0	1	1	1	1	0	0	1	1	1	1	1	1	0	0	0	0	2	2	2	2	0	0	1	2	0	2	1	0	0	0	2	0	0	1	1	1	1	1	2
177	0	0	0	0	2	2	1	1	1	1	0	1	2	0	1	0	0	1	0	2	0	0	0	0	0	1	2	2	2	1	2	0	0	2	0	2	0	0	0	0	2	0	0	1	0	1	1	1	2
178	1	2	0	0	0	1	2	1	1	1	0	1	1	0	2	0	1	1	0	0	0	0	0	0	0	0	2	2	2	2	0	0	1	2	2	2	1	0	0	1	1	0	0	2	0	0	1	0	1
179	1	1	0	0	0	0	1	2	0	0	1	1	1	0	1	0	1	0	0	1	0	0	1	1	1	1	0	2	2	0	1	1	1	2	1	2	1	0	0	0	2	1	0	1	0	1	0	2	2
180	0	1	0	1	0	1	2	2	0	1	0	1	1	0	1	0	1	1	0	1	0	0	0	0	0	0	1	1	2	1	0	1	1	0	0	0	1	0	0	0	1	0	0	2	0	1	0	0	1
181	0	0	0	0	0	1	2	1	1	1	0	1	1	0	1	0	2	2	1	1	1	0	0	0	0	0	2	2	2	2	0	0	0	2	1	2	0	0	0	0	1	1	1	2	1	0	0	0	1
182	1	1	0	0	0	0	2	2	0	0	1	0	0	0	0	1	0	0	1	0	0	1	0	0	0	0	2	2	2	2	1	0	1	0	0	1	1	1	0	0	0	0	0	2	0	1	0	0	0
183	1	0	0	0	1	2	0	2	0	0	2	1	2	0	2	0	0	0	0	2	0	0	0	0	0	0	1	1	1	1	0	2	1	1	0	2	0	0	0	1	1	0	0	0	0	0	1	0	1
184	0	1	1	1	0	2	2	1	1	1	0	0	0	0	0	0	1	0	1	1	1	0	1	1	1	1	1	1	1	1	1	0	1	2	1	2	1	0	0	2	0	0	0	2	0	2	0	0	1
185	0	2	0	0	0	1	2	1	1	1	0	0	0	0	0	0	2	0	0	2	0	1	1	1	1	1	1	1	2	1	0	0	0	2	2	2	1	0	0	1	1	1	0	1	0	1	0	0	1
186	1	1	0	1	1	2	1	2	0	1	1	0	0	0	0	0	2	1	0	2	0	0	1	0	0	0	2	2	2	2	0	0	1	1	0	1	1	0	0	1	1	0	0	0	0	1	0	0	1
187	0	1	0	1	0	1	1	1	1	1	0	0	1	0	0	0	1	0	1	1	1	0	0	0	0	0	1	1	2	0	0	0	1	1	1	1	2	0	1	0	0	0	0	1	0	0	0	0	0
188	0	1	0	0	1	1	2	2	0	1	0	0	0	0	0	0	2	1	1	1	0	0	1	0	0	0	1	1	2	0	0	2	1	1	0	2	2	1	1	1	0	1	0	1	0	1	0	0	1
189	0	0	0	0	0	0	2	1	1	2	0	0	1	0	1	0	2	1	0	2	0	0	1	0	0	1	1	0	2	0	0	1	2	2	1	2	1	1	0	0	0	1	1	2	0	0	0	0	0
190	1	2	0	0	0	0	2	0	2	2	0	1	2	0	2	0	0	0	0	2	1	0	0	0	0	0	2	2	1	0	1	0	0	2	0	2	2	0	0	1	0	0	0	1	0	0	0	0	0
191	1	1	0	0	0	2	2	0	2	2	0	0	1	0	2	0	2	2	0	2	0	0	0	0	0	1	1	1	1	1	1	0	0	1	1	1	0	0	0	0	2	1	1	2	1	0	1	0	1
192	1	1	1	0	1	2	1	1	1	1	1	1	2	1	1	0	1	0	1	0	1	0	0	0	0	0	2	2	2	2	1	0	0	2	0	2	2	0	0	1	1	1	1	1	1	1	1	1	2
193	1	0	0	0	0	1	1	0	2	2	0	0	1	0	1	0	1	1	0	2	0	0	1	0	0	0	2	2	2	2	1	1	1	1	0	1	1	0	0	0	2	0	0	2	0	0	0	0	2
194	1	0	0	0	1	1	2	2	0	0	0	0	0	0	0	0	0	0	0	1	0	0	1	0	0	0	1	0	2	0	0	1	1	2	1	2	1	0	0	1	1	0	1	1	0	1	0	1	0
195	1	0	0	0	1	2	2	1	2	2	0	1	0	0	0	0	1	0	1	1	0	0	0	0	0	0	2	2	2	2	1	2	2	0	0	0	1	1	0	1	0	0	0	2	0	1	0	0	1
196	1	0	0	2	1	2	1	1	1	1	1	0	1	0	1	0	1	1	0	2	0	0	0	0	0	1	1	1	2	1	0	0	1	1	0	2	0	0	0	0	1	0	0	2	0	2	1	1	2
197	0	0	0	0	1	2	2	2	0	0	1	0	0	0	0	0	1	0	2	0	1	0	1	1	1	1	1	1	2	1	0	0	0	2	2	2	2	0	0	2	0	0	0	2	0	2	1	0	1
198	1	0	1	1	0	1	1	1	0	0	1	0	0	0	0	0	1	0	0	2	0	0	0	0	0	1	1	1	2	1	0	2	2	1	0	1	1	0	0	1	1	0	0	2	0	0	1	0	1
199	0	2	0	0	0	0	2	1	1	1	0	0	0	0	0	0	1	1	0	2	0	0	0	0	0	0	1	1	2	1	1	2	1	0	0	1	2	0	0	1	1	1	0	0	1	0	1	0	2
200	1	2	0	0	0	1	2	1	0	0	1	1	1	0	1	0	1	1	0	1	0	0	0	0	0	0	2	2	2	2	0	1	1	2	1	2	2	0	1	0	0	0	0	1	0	0	0	0	1
201	1	2	0	0	0	0	1	2	0	0	1	0	0	0	0	0	2	1	1	1	0	0	0	0	0	0	2	2	2	2	1	1	2	0	0	1	0	0	0	0	2	1	1	2	1	1	1	0	1
202	0	2	1	0	1	1	1	1	1	2	0	1	0	0	0	0	1	0	1	1	1	1	0	0	0	0	2	2	2	1	0	0	1	1	1	2	2	0	0	2	0	1	0	1	0	1	0	0	1
203	1	0	0	0	0	2	1	2	0	0	1	0	0	0	0	0	2	0	1	1	1	0	1	1	1	1	0	2	1	1	1	2	2	1	1	2	1	0	0	0	0	1	0	1	1	2	0	0	0
204	1	1	0	1	0	1	2	0	2	2	0	0	0	0	0	0	1	1	0	2	0	0	1	0	0	0	2	2	2	1	0	0	0	2	1	2	1	0	0	1	1	0	0	2	0	0	0	0	1
205	0	1	0	1	0	1	0	1	1	1	1	1	2	1	1	0	1	0	1	1	0	0	0	0	0	0	2	2	2	1	2	0	1	1	0	2	2	0	0	0	1	0	0	2	0	1	0	0	1
206	1	1	0	0	0	0	2	1	1	2	0	0	0	0	0	0	1	1	0	2	0	0	0	0	0	0	0	1	2	0	0	0	0	1	1	1	1	0	0	0	2	1	1	1	1	1	1	0	2
207	1	1	0	1	0	2	2	1	0	0	0	0	0	0	0	0	1	1	2	0	1	0	0	0	0	0	0	2	2	0	1	0	2	0	0	1	1	0	0	0	1	0	0	1	0	0	0	0	0
208	1	2	0	0	0	1	2	0	1	1	0	0	1	0	0	1	0	0	1	1	1	0	1	1	1	1	2	2	2	1	1	0	1	0	0	2	1	0	0	0	1	0	0	2	0	1	0	0	0
209	0	1	1	1	1	2	1	2	0	1	1	0	0	0	0	1	1	1	1	1	1	0	0	0	0	1	1	1	1	1	0	0	1	1	0	2	1	1	1	0	1	0	0	1	0	0	0	0	1
210	1	1	0	1	0	1	2	2	0	1	0	1	2	0	2	0	0	1	0	2	0	0	0	0	0	0	0	1	1	0	1	1	2	0	0	2	1	0	0	1	1	0	0	1	0	1	0	0	2
211	1	1	0	1	0	1	2	0	2	2	0	0	1	0	0	1	1	1	0	2	0	0	0	0	0	0	2	2	2	2	1	0	0	2	1	2	1	0	0	1	1	0	0	2	1	1	0	0	0
212	0	1	0	0	0	0	1	1	1	1	1	0	1	0	0	1	1	1	0	2	0	0	1	0	0	1	1	2	2	2	1	0	1	2	1	2	0	0	0	1	1	0	0	2	0	2	0	1	2
213	0	1	0	0	0	1	2	2	0	1	0	2	1	0	1	0	1	1	0	2	0	0	0	0	0	0	1	2	2	1	1	1	2	0	0	0	2	0	0	2	0	1	1	1	1	2	0	0	0
214	1	1	0	0	0	1	2	2	1	1	0	1	1	0	1	0	0	0	0	1	0	0	1	1	1	2	2	2	2	1	1	2	2	1	0	2	1	0	0	1	1	1	1	2	2	2	0	0	1
215	0	1	0	0	0	1	1	1	0	0	1	1	0	0	0	0	1	0	1	1	0	0	1	1	1	1	1	1	2	0	0	2	1	1	0	1	1	0	0	0	2	0	0	2	1	0	0	0	0
216	0	2	0	0	0	0	1	1	1	1	1	0	0	0	0	0	0	0	2	0	0	0	0	0	0	0	1	1	2	1	0	0	0	2	0	2	1	0	0	2	0	0	0	0	2	2	0	1	0
217	1	0	0	0	0	1	2	2	1	1	0	1	1	0	0	0	1	1	0	1	0	0	1	0	0	1	1	2	2	1	0	2	1	1	0	1	2	1	0	0	0	1	1	2	0	0	0	1	2
218	0	2	0	0	0	0	1	2	0	1	1	1	2	0	1	0	2	2	0	2	0	0	0	0	0	1	0	1	2	0	0	0	1	2	1	1	2	0	0	0	2	1	1	2	1	0	1	0	1
219	0	1	0	1	0	1	1	1	2	2	0	0	0	0	0	0	1	1	0	2	0	0	2	0	0	0	1	2	2	1	2	1	1	0	0	0	0	0	0	0	1	0	0	2	1	0	1	0	1
220	1	1	0	1	0	2	2	1	1	1	0	0	0	0	0	0	2	1	1	1	1	0	0	0	0	0	0	1	1	0	1	0	0	1	1	2	1	0	0	1	1	0	0	1	0	0	0	0	0
221	0	1	0	1	1	2	2	1	0	0	0	1	1	0	1	0	1	1	0	2	0	1	0	0	0	0	2	2	2	1	2	1	0	1	0	1	1	0	0	0	1	1	0	1	0	1	0	0	0
222	0	2	0	1	0	1	2	1	1	1	1	1	0	0	0	0	1	0	0	2	0	0	0	0	0	0	2	2	2	1	2	1	0	2	2	2	2	1	0	0	0	1	1	2	1	1	1	1	2
223	1	0	1	0	1	2	2	1	1	2	0	0	1	0	1	0	1	1	0	2	0	0	0	0	0	0	2	2	2	2	0	0	0	2	0	2	0	0	0	0	2	0	0	1	0	0	0	1	1
224	1	0	0	0	0	1	0	1	1	1	1	0	1	0	0	1	1	2	1	1	1	1	0	0	0	0	1	1	2	1	0	2	2	1	0	1	1	1	1	0	1	1	1	1	1	1	1	1	2
225	1	1	0	0	1	2	1	1	1	1	1	0	1	0	0	0	0	0	2	0	0	1	0	0	0	1	2	2	2	2	1	0	0	2	0	2	2	0	0	2	0	0	0	1	0	0	0	0	0
226	0	1	0	0	0	1	1	1	1	1	0	0	1	0	0	1	2	2	0	2	0	0	0	0	0	0	2	2	2	1	1	1	2	1	0	1	0	0	0	1	1	0	0	2	0	0	0	1	0
227	0	0	0	2	1	2	1	1	1	1	0	0	0	0	0	0	1	1	1	0	0	0	0	0	0	1	1	2	2	2	0	1	1	1	1	1	0	0	0	0	2	0	0	0	0	1	0	0	1
228	1	2	0	1	0	1	2	1	1	1	0	1	2	0	1	1	2	0	0	2	0	0	0	0	0	0	1	2	2	1	2	1	1	1	0	2	1	0	0	1	1	1	1	2	1	1	0	0	1
229	0	1	0	1	0	1	1	2	0	0	1	0	0	0	0	0	1	1	0	2	0	0	1	0	0	1	2	2	2	2	0	1	1	2	1	2	2	0	0	1	1	0	0	1	0	0	0	0	1
230	0	1	0	0	0	0	1	2	0	0	1	0	0	0	0	0	1	0	0	1	0	0	0	0	0	0	2	2	1	1	1	0	1	1	1	2	2	0	0	2	1	1	1	2	1	0	0	0	0
231	0	1	0	0	1	1	2	0	2	2	0	0	0	0	0	0	2	1	0	2	0	0	1	0	0	1	1	1	2	1	0	0	0	2	0	2	2	0	0	1	1	0	0	2	0	0	0	0	0
232	1	0	0	1	1	2	2	1	1	1	0	0	0	0	0	0	1	0	0	1	0	0	0	0	0	1	1	1	1	1	0	1	1	1	1	2	2	1	1	0	0	1	1	2	1	0	0	0	0
233	0	1	0	0	1	1	2	2	0	1	0	0	1	0	1	0	2	2	0	2	0	0	1	0	0	0	2	2	2	2	1	1	2	0	0	1	1	0	0	1	1	0	0	2	1	2	0	0	1
234	1	2	0	1	0	2	2	2	0	1	0	1	2	0	2	0	2	1	1	1	1	0	0	0	0	0	1	1	2	1	0	2	1	2	0	2	0	0	0	0	1	0	0	2	0	0	0	1	2
235	0	0	0	0	1	2	2	2	1	1	0	0	0	0	0	0	0	1	0	2	0	0	0	0	0	0	1	2	2	1	0	2	2	0	0	1	1	1	1	0	1	0	0	1	0	1	0	0	0
236	0	2	0	0	0	0	1	1	1	1	1	0	1	0	0	1	1	0	1	1	1	0	0	0	0	0	1	1	2	1	0	0	2	2	0	2	0	0	0	0	2	1	1	2	1	0	0	0	1
237	1	1	0	1	0	1	2	2	0	1	0	0	0	0	0	0	1	1	0	2	0	0	0	0	0	0	1	1	2	1	1	1	1	1	0	2	1	0	0	0	1	0	0	1	1	1	0	0	0
238	1	1	0	0	0	2	2	0	1	1	0	0	0	0	0	0	1	0	1	1	0	0	0	0	0	0	0	1	1	0	1	1	2	1	0	1	0	0	0	1	1	0	0	2	2	1	0	0	1
239	1	1	0	0	0	0	2	2	1	1	1	0	0	0	0	0	1	1	0	2	0	0	0	0	0	0	2	1	2	1	1	0	2	2	0	2	1	0	0	0	1	0	0	2	1	0	0	0	1
240	0	2	1	1	0	1	2	2	0	0	0	0	1	0	0	0	1	1	1	0	1	0	0	0	0	0	1	1	2	0	0	0	0	1	0	1	2	1	1	1	0	0	0	2	0	0	0	0	1
241	1	0	1	0	0	1	1	1	1	1	0	0	1	0	0	1	0	0	0	2	0	0	0	0	0	0	0	1	1	0	2	0	0	1	0	1	1	0	0	0	0	0	0	2	1	0	0	1	2
242	0	1	0	0	1	1	1	2	0	0	1	0	0	0	0	1	0	0	0	2	0	0	0	0	0	0	1	1	2	1	0	0	1	2	0	2	2	0	0	2	0	0	1	1	0	1	1	1	2
243	0	0	0	0	0	1	2	1	2	2	0	0	1	0	0	1	1	1	1	1	1	0	0	0	0	1	1	1	2	1	0	1	1	1	0	2	1	0	0	1	1	0	0	2	1	1	0	0	1
244	0	1	1	0	0	2	2	2	1	1	0	1	1	0	1	0	1	0	1	1	1	0	0	0	0	0	2	2	2	1	1	2	1	1	0	2	2	1	1	1	0	1	1	2	1	1	0	0	1
245	1	1	0	1	0	1	1	1	0	0	1	0	1	0	1	0	0	0	1	0	1	0	0	0	0	0	1	1	1	1	1	1	0	2	0	2	0	0	0	0	1	0	0	2	1	1	0	1	2
246	0	1	0	2	0	2	2	2	0	0	1	0	1	0	1	0	0	0	0	1	0	0	0	0	0	1	1	1	1	1	1	1	1	2	0	2	2	0	0	1	0	1	1	2	1	1	0	0	1
247	1	1	0	1	0	2	2	2	0	0	0	0	0	0	0	0	2	1	2	0	1	0	0	0	0	0	1	1	2	1	0	0	1	2	0	2	1	0	0	2	0	2	2	2	1	0	0	1	2
248	1	0	0	1	1	2	0	2	0	0	2	0	0	0	0	0	0	0	0	2	0	0	0	0	0	0	0	2	2	0	1	1	1	1	0	2	1	0	0	0	1	0	0	2	0	1	0	0	2
249	0	1	0	0	0	0	2	2	0	0	1	1	2	0	2	0	2	0	1	1	1	0	2	1	1	1	2	2	2	1	2	0	0	1	0	1	2	0	0	0	1	0	0	1	0	0	0	0	2
250	1	1	0	1	0	2	2	2	0	0	0	1	1	0	1	0	1	1	1	1	0	0	0	0	0	0	0	1	1	0	1	0	0	0	0	1	2	0	0	1	1	0	0	1	0	1	0	1	1
251	0	2	1	2	0	2	2	2	0	0	0	1	1	0	1	0	2	2	1	1	1	0	1	0	0	0	2	2	2	1	0	1	0	2	0	2	2	0	0	2	0	0	0	1	1	1	0	0	0
252	1	1	0	0	1	1	2	1	0	1	0	1	1	0	1	0	1	0	0	1	0	0	0	0	0	0	2	2	2	2	0	0	0	0	0	1	1	0	0	0	2	1	1	2	1	2	0	0	1
253	1	0	0	1	1	2	2	1	1	1	0	0	0	0	0	0	1	1	0	1	0	0	0	0	0	0	0	1	1	1	1	1	1	1	0	2	2	0	0	2	0	0	0	1	0	0	0	0	1
254	0	1	0	1	0	1	2	0	2	2	0	0	1	0	0	1	0	0	1	1	1	0	0	0	0	0	2	2	2	2	0	1	1	2	0	2	1	0	0	1	1	1	0	1	2	1	0	0	1
255	1	1	0	1	1	2	2	0	2	2	0	1	0	0	0	0	1	0	1	1	1	0	0	0	0	0	2	2	2	1	0	0	1	0	0	1	0	0	0	0	2	0	0	2	0	1	0	0	2
256	1	1	0	1	0	1	1	1	1	2	0	0	1	0	0	1	2	2	0	2	0	0	0	0	0	0	1	1	1	1	0	0	1	0	0	1	1	0	0	1	1	0	0	1	0	0	0	0	2
257	1	2	0	0	0	1	1	2	0	0	1	0	0	0	0	0	2	1	0	2	0	0	1	0	0	0	2	2	2	2	1	0	0	1	1	1	0	0	0	1	1	1	1	2	0	1	0	0	1
258	1	0	0	0	1	1	2	2	0	0	0	0	2	0	0	1	0	0	1	1	1	0	1	0	0	0	1	2	1	1	2	2	1	1	0	1	2	0	0	2	0	0	0	1	0	1	0	0	0
259	0	2	0	0	0	0	2	1	0	0	0	0	1	0	0	0	1	1	0	1	0	0	1	1	1	1	2	2	2	2	0	0	2	1	0	2	2	0	1	0	1	1	0	1	2	1	0	0	0
260	0	1	0	1	0	1	1	1	0	2	0	0	2	0	1	1	1	1	1	0	1	0	0	0	0	0	1	2	2	1	1	2	1	1	0	2	1	0	0	0	2	0	0	1	0	1	0	0	1
261	1	1	0	1	0	1	2	2	0	1	0	1	2	0	2	0	1	1	0	2	0	0	1	0	0	0	2	2	2	1	2	1	1	0	0	0	2	0	0	0	1	1	1	2	1	0	0	0	1
262	1	2	0	0	0	0	2	2	2	2	0	0	0	0	0	0	1	1	0	1	0	0	0	0	0	0	2	2	2	2	1	1	1	2	1	1	1	0	0	0	1	0	0	0	0	1	0	0	0
263	1	0	0	0	1	1	1	2	0	0	1	1	2	0	2	0	1	1	1	1	1	0	0	0	0	0	2	2	2	2	0	0	0	1	0	1	1	0	0	1	1	0	0	0	0	1	0	0	1
264	1	1	0	0	0	0	1	2	0	0	1	0	0	0	0	0	1	0	1	0	1	0	1	1	1	1	0	1	1	0	1	1	1	1	0	1	2	0	0	2	0	1	0	1	0	1	0	0	1
265	0	2	0	1	0	1	2	0	1	1	1	0	0	0	0	0	0	0	0	2	0	0	0	0	0	0	1	1	2	0	1	1	1	1	0	1	1	0	0	1	1	1	1	2	1	0	1	0	2
266	1	2	0	1	0	1	2	1	1	1	0	0	0	0	0	0	1	1	0	2	0	0	0	0	0	0	1	0	2	0	0	2	1	1	0	1	1	0	0	0	2	0	0	1	0	1	0	1	2
267	0	2	0	0	0	0	1	1	1	1	1	1	1	0	1	0	1	1	0	2	0	0	0	0	0	0	1	2	1	1	1	0	1	1	1	1	1	0	0	0	2	0	0	1	0	1	0	1	1
268	1	1	0	0	0	1	2	2	0	1	0	0	0	0	0	0	2	0	0	2	0	0	0	0	0	0	1	2	2	1	2	1	1	0	0	1	2	0	0	1	0	0	0	2	0	2	0	0	1
269	0	1	1	0	0	2	2	1	1	1	0	1	2	0	1	0	1	1	0	1	0	0	0	0	0	0	0	1	2	1	0	1	1	0	0	1	0	0	0	0	2	0	0	1	0	1	0	0	0
270	1	2	0	0	0	0	1	2	0	0	1	0	1	0	0	1	2	1	0	2	0	0	0	0	0	0	1	1	1	1	2	0	1	2	1	2	2	0	0	0	1	0	0	1	0	1	0	0	0
271	1	0	0	0	0	1	2	0	1	1	1	1	2	0	1	1	2	1	0	2	0	0	0	0	0	0	1	2	2	1	0	0	0	2	0	2	1	0	0	0	0	0	0	2	0	0	0	0	0
272	1	2	0	0	0	0	2	2	0	0	1	0	0	0	0	0	0	0	1	1	1	0	0	0	0	0	1	0	2	0	0	1	1	2	0	2	2	0	0	1	0	0	0	1	1	1	1	0	2
273	1	2	0	1	0	1	0	2	0	0	2	0	1	0	0	1	2	0	0	2	0	0	1	1	1	0	0	0	1	0	1	0	2	1	0	2	0	0	0	0	1	1	1	1	1	0	1	1	2
274	1	1	0	0	1	1	1	1	1	2	0	1	1	0	1	0	1	0	2	0	1	0	1	0	0	0	1	2	2	1	2	0	0	2	0	2	0	0	0	0	1	0	0	1	0	1	1	1	1
275	1	2	0	0	0	2	2	2	0	0	0	1	0	0	0	0	0	0	1	0	1	0	0	0	0	0	1	1	2	1	0	1	2	0	0	1	1	2	1	0	1	1	1	1	0	0	0	1	2
276	1	1	0	0	0	1	2	1	0	0	0	1	1	0	1	0	2	2	0	2	0	0	0	0	0	0	2	2	2	1	2	0	2	0	0	0	1	0	0	0	2	1	1	2	1	0	0	1	1
277	0	2	1	1	0	1	1	2	0	0	0	0	0	0	0	0	2	1	1	1	1	0	2	1	1	1	0	2	2	0	1	1	1	1	0	1	1	0	0	1	1	0	0	2	0	0	0	0	0
278	1	1	0	0	0	1	1	1	1	1	0	0	2	0	1	1	1	1	0	2	0	1	0	0	0	0	1	2	0	0	2	1	1	1	0	1	1	0	0	0	1	0	0	1	0	1	0	1	2
279	1	1	0	0	0	1	2	2	0	0	0	0	1	0	0	0	0	0	1	1	1	0	0	0	0	0	0	2	2	0	1	0	0	2	0	2	0	0	0	0	1	0	0	1	0	1	0	1	1
280	0	1	0	1	0	1	0	2	0	0	1	2	2	1	1	0	2	1	2	0	1	0	1	1	1	1	1	1	2	1	0	1	1	0	0	1	1	0	0	0	1	0	0	1	1	0	0	0	0
281	0	0	0	0	1	1	1	1	2	2	0	0	1	0	0	1	1	1	1	1	1	1	0	0	0	0	2	1	2	0	1	1	2	0	0	1	2	0	1	1	0	1	1	1	1	2	0	0	0
282	1	2	0	0	0	2	2	2	0	1	0	0	0	0	0	0	2	0	0	2	0	0	0	0	0	0	1	2	2	1	0	0	1	1	0	2	2	0	0	1	0	0	0	1	1	1	0	1	0
283	0	0	0	1	0	2	2	2	0	1	0	1	1	0	1	0	2	2	1	1	1	0	2	0	0	0	1	1	2	1	0	1	1	1	1	1	0	0	0	1	1	1	1	1	1	1	0	0	1
284	0	1	0	0	0	1	2	2	0	0	1	0	0	0	0	0	1	1	0	0	0	1	0	0	0	0	2	2	2	1	1	0	1	1	0	1	1	0	0	0	1	0	0	2	1	0	0	1	0
285	0	0	0	0	0	1	1	2	0	0	0	0	0	0	0	0	1	1	0	2	0	0	0	0	0	0	2	2	2	1	2	2	2	0	0	1	1	0	0	0	1	0	0	2	1	0	0	0	1
286	0	0	0	0	1	1	2	0	2	2	0	2	2	0	2	0	1	1	0	0	0	0	1	0	0	1	2	2	2	2	1	2	2	1	0	2	2	0	0	2	0	0	0	1	1	1	0	0	1
287	1	1	0	0	1	1	2	1	1	1	0	1	1	0	1	0	2	2	1	1	1	0	1	1	1	1	2	2	2	2	0	1	1	0	0	0	2	0	0	2	0	0	0	2	0	1	0	0	1
288	0	2	1	1	0	1	1	1	0	0	1	0	1	0	1	0	1	1	0	1	0	0	0	0	0	0	0	1	1	1	1	1	0	2	0	2	2	0	0	0	2	0	0	2	0	2	0	0	1
289	1	1	0	0	0	1	1	1	1	1	0	0	2	0	2	0	1	1	0	2	0	0	1	0	0	0	2	2	2	1	1	0	1	1	1	1	1	0	0	0	2	0	0	2	1	1	0	0	0
290	1	1	0	0	1	2	2	2	0	1	0	1	1	0	1	0	2	1	1	1	0	1	0	0	0	0	1	2	1	1	1	0	1	1	0	1	1	0	0	0	2	0	0	1	0	0	0	0	0
291	1	2	1	0	1	1	2	2	0	0	0	0	0	0	0	0	1	1	1	1	0	0	1	0	0	0	0	1	1	0	1	1	1	1	1	1	1	0	0	1	1	1	0	1	0	1	0	0	1
292	0	1	0	0	0	0	2	1	2	2	0	0	0	0	0	0	2	1	0	2	0	0	0	0	0	0	2	2	2	2	1	2	1	1	0	2	0	0	0	0	2	0	1	2	1	0	0	0	0
293	0	1	0	0	0	1	2	1	1	1	0	1	2	0	2	0	2	1	0	2	1	0	0	0	0	0	2	2	2	2	0	2	1	1	0	1	2	0	0	0	0	0	0	1	0	1	0	0	1
294	1	1	0	0	1	2	1	2	0	0	1	0	1	0	0	1	2	1	1	1	0	0	0	0	0	1	1	2	0	0	2	2	1	1	0	1	0	1	1	0	1	1	0	1	0	1	0	1	2
295	1	1	0	1	0	1	1	2	0	0	1	1	1	0	1	0	0	0	0	1	0	0	0	0	0	0	1	2	1	1	2	0	0	1	0	1	1	0	0	0	1	0	0	2	0	1	0	2	2
296	1	0	0	1	1	2	1	1	1	1	1	0	0	0	0	0	0	1	0	2	0	0	0	0	0	0	2	2	2	2	0	1	1	1	1	1	1	0	0	1	1	0	1	2	1	0	0	0	2
297	1	1	0	0	0	1	1	1	0	0	1	1	1	0	1	0	1	1	0	2	0	0	0	0	0	0	0	1	2	1	0	1	1	0	0	1	0	0	0	0	1	1	0	1	0	1	0	0	1
298	1	2	1	0	0	0	2	2	0	1	0	0	0	0	0	0	1	1	1	0	0	0	0	0	0	0	1	2	1	1	1	0	1	2	0	2	1	0	0	0	1	0	0	1	0	0	0	0	0
299	1	1	0	0	1	1	2	0	2	2	0	1	2	0	1	1	2	1	0	2	0	0	0	0	0	1	1	2	2	1	2	0	1	2	1	2	1	0	0	0	2	0	0	2	0	0	0	0	1
300	1	2	0	1	0	2	2	2	1	1	0	0	0	0	0	0	1	1	1	0	1	0	1	0	0	1	2	2	2	2	0	1	1	0	0	0	0	0	0	0	1	1	0	1	1	0	1	0	1
301	0	1	1	1	0	2	2	0	1	1	0	0	0	0	0	0	1	1	1	1	0	0	0	0	0	0	0	1	1	0	1	1	0	1	0	1	1	0	0	0	2	2	2	2	0	1	0	0	1
302	1	2	0	1	0	2	1	2	0	0	1	0	0	0	0	0	2	0	0	2	0	0	0	0	0	0	1	1	2	0	1	0	0	2	0	1	0	0	0	0	1	0	0	1	1	1	1	0	1
303	1	0	0	0	0	1	2	1	0	0	0	1	0	0	0	0	2	1	0	2	1	0	1	1	1	2	1	2	2	2	0	0	1	1	0	1	0	0	0	0	2	0	0	2	1	0	0	0	0
304	0	1	0	0	1	1	1	1	1	2	0	0	1	0	0	0	0	0	0	2	0	0	1	0	0	0	1	2	1	1	2	0	1	1	1	1	1	0	0	0	2	1	1	2	1	1	0	0	1
305	0	1	1	0	0	1	2	1	1	1	0	1	1	0	1	0	2	2	1	1	1	0	0	0	0	0	2	2	2	2	1	0	1	2	0	2	0	0	0	1	1	0	0	2	0	2	1	1	2
306	0	2	0	0	0	2	2	0	2	2	0	1	2	0	1	0	1	1	2	0	1	0	0	0	0	0	1	1	2	1	0	0	0	2	1	2	2	1	1	0	1	0	0	1	1	1	0	0	1
307	0	2	0	0	0	0	2	2	0	1	0	0	1	0	0	1	2	1	0	2	1	0	1	0	0	1	1	1	2	1	0	0	0	2	2	2	1	0	0	0	1	0	0	2	2	0	0	0	0
308	0	1	0	1	0	1	0	2	0	0	1	1	2	0	2	0	2	2	0	2	0	0	1	0	0	1	1	2	2	1	1	1	1	2	1	2	2	0	0	1	1	2	2	2	1	1	0	0	1
309	0	1	0	1	0	1	2	2	0	0	0	0	1	0	0	1	1	0	0	1	0	0	0	0	0	1	2	2	2	0	1	2	2	0	0	0	1	0	0	1	1	0	0	2	0	2	0	0	1
310	1	0	0	0	1	1	2	1	1	1	0	0	1	1	0	0	1	1	1	1	1	0	0	0	0	0	2	2	2	2	1	2	1	0	0	0	1	0	0	0	2	1	0	1	0	1	0	0	1
311	1	1	0	1	0	2	2	2	0	1	0	1	1	0	0	0	0	0	1	1	1	0	1	1	1	1	1	1	1	1	0	1	2	1	1	1	0	0	0	1	1	1	1	2	1	0	0	0	2
312	1	1	0	1	0	2	1	1	2	2	0	0	1	0	1	0	0	0	1	1	1	0	0	0	0	0	0	1	1	1	1	1	1	1	1	1	1	0	0	2	0	0	0	2	0	2	0	0	1
313	0	0	0	1	0	2	2	1	1	1	0	0	1	0	0	1	1	1	0	0	0	0	0	0	0	0	1	2	2	1	2	1	1	0	0	0	1	0	0	0	2	0	1	2	1	0	1	1	2
314	1	1	1	1	0	2	2	1	2	2	0	1	1	0	1	0	1	0	1	1	1	1	0	0	0	0	1	1	2	0	0	1	1	1	0	2	1	0	0	0	2	2	1	2	1	0	0	0	1
315	0	1	0	0	1	2	1	1	1	1	0	0	2	0	2	0	0	1	0	2	0	0	0	0	0	0	1	1	2	1	1	0	1	2	0	2	2	0	0	1	1	0	0	2	0	1	0	0	1
316	1	1	0	0	0	0	2	2	1	1	0	1	1	0	1	0	2	2	1	1	1	0	0	0	0	0	2	2	2	2	0	1	1	2	0	2	1	0	0	0	2	1	0	0	1	1	0	0	2
317	0	1	1	1	0	2	1	1	0	0	1	2	2	0	2	0	1	0	1	1	0	0	0	0	0	0	0	1	2	1	0	0	1	0	0	2	0	0	0	0	1	1	1	2	0	1	0	0	1
318	0	1	0	1	0	2	1	2	0	1	1	0	1	0	0	0	1	1	0	2	0	0	1	0	0	0	1	0	2	0	0	1	1	1	0	2	2	1	1	1	0	0	0	0	0	1	0	0	1
319	1	2	0	0	0	0	2	1	1	1	0	1	0	0	0	0	1	0	1	1	1	0	2	0	0	0	2	2	2	1	1	0	2	0	0	0	1	0	0	1	1	0	0	2	1	0	0	2	2
320	1	2	0	0	0	0	1	2	0	0	1	0	0	0	0	0	2	0	0	2	0	0	0	0	0	0	1	1	2	1	0	1	2	1	0	1	1	0	0	0	1	0	0	0	0	1	0	0	1
321	1	0	0	0	0	2	2	0	2	2	0	1	1	0	1	0	2	2	1	1	1	0	0	0	0	0	1	2	2	1	0	2	1	2	1	2	0	0	0	0	1	1	1	2	1	0	0	0	0
322	1	1	0	0	0	1	2	2	0	1	1	0	0	0	0	0	2	0	1	1	1	0	0	0	0	0	2	2	2	2	1	0	0	2	0	2	1	0	0	2	0	0	0	2	0	0	0	0	0
323	0	1	0	1	0	2	0	2	1	1	0	0	0	0	0	0	0	0	2	0	1	0	0	0	0	0	2	2	2	1	2	1	1	2	0	2	1	0	0	0	1	2	2	2	1	0	1	0	1
324	0	1	0	0	1	1	2	0	2	2	0	0	1	0	0	0	2	1	0	2	0	0	0	0	0	0	1	2	1	1	2	1	1	1	1	2	1	0	0	1	1	1	1	1	1	1	0	0	1
325	0	1	0	0	0	2	1	2	0	1	1	1	2	0	2	0	2	2	0	2	0	0	0	0	0	0	2	2	2	2	1	0	1	1	0	1	2	0	0	1	1	0	0	1	0	0	1	0	2
326	1	0	0	0	2	2	2	1	2	2	0	1	1	0	1	0	2	1	0	2	1	0	1	1	1	1	1	2	2	1	1	1	1	0	0	1	1	0	0	0	1	1	1	1	0	0	0	0	2
327	1	0	0	0	0	2	1	2	0	1	0	1	1	0	1	0	2	2	0	1	0	0	0	0	0	1	1	1	2	1	1	1	1	1	1	2	0	0	0	0	2	1	1	1	1	1	0	1	1
328	0	2	0	0	0	1	2	2	0	0	0	1	1	0	1	0	1	1	0	2	0	1	0	0	0	0	1	1	2	1	0	0	1	0	0	2	0	0	0	0	1	0	0	2	1	0	0	0	1
329	0	2	0	0	0	0	1	1	1	1	1	0	0	0	0	0	2	0	0	2	0	0	0	0	0	0	2	2	2	2	0	0	0	1	0	1	1	0	0	0	0	1	1	2	1	1	0	0	1
330	0	1	0	0	0	1	2	1	1	1	0	0	0	0	0	0	2	1	0	1	0	0	0	0	0	0	1	2	1	1	2	0	1	1	0	1	0	0	0	1	1	1	0	1	0	1	0	0	1
331	0	1	0	2	0	2	2	1	1	1	1	0	1	0	1	0	0	0	0	2	0	0	0	0	0	0	2	2	2	2	0	1	2	0	0	1	1	1	0	1	0	1	1	1	0	1	0	0	0
332	1	1	0	0	0	0	1	2	1	1	1	1	1	0	1	0	2	1	1	1	1	0	0	0	0	0	1	2	2	2	1	2	2	0	0	0	2	0	0	2	0	1	1	2	2	0	0	0	1
333	1	2	0	1	0	1	1	1	1	1	1	0	0	0	0	0	1	1	1	0	1	0	1	0	0	0	1	2	1	1	1	1	1	2	1	2	1	0	0	0	1	1	1	2	1	1	0	0	0
334	1	0	0	0	0	1	2	0	2	2	0	0	1	0	0	0	2	1	0	2	0	0	0	0	0	0	1	1	1	1	0	1	2	1	0	1	1	0	0	0	2	0	0	2	0	1	0	1	2
335	0	0	0	0	0	1	1	2	0	0	1	0	1	0	0	1	2	1	0	2	1	0	0	0	0	0	1	1	2	1	1	0	1	1	1	1	2	0	0	2	0	0	0	1	0	0	0	0	1
336	0	2	0	0	0	1	1	1	1	1	1	0	1	0	0	1	1	1	1	1	0	0	0	0	0	0	0	1	1	0	1	0	1	0	0	1	2	0	0	2	0	0	0	1	0	0	0	0	0
337	1	0	0	0	1	1	1	2	0	0	2	1	1	0	1	0	0	1	1	1	0	0	0	0	0	0	2	2	2	2	0	2	1	0	0	1	2	0	0	0	0	0	0	1	0	0	1	1	2
338	0	2	1	1	0	1	2	2	1	1	0	0	0	0	0	0	2	2	0	2	0	0	0	0	0	1	2	2	2	1	0	2	1	2	1	2	0	0	0	0	1	0	0	2	0	1	0	0	0
339	0	1	0	0	1	1	2	0	1	1	0	0	0	0	0	0	1	2	0	2	0	0	0	0	0	0	2	2	2	1	1	1	1	1	0	2	2	0	0	1	1	2	2	2	1	0	0	0	0
340	1	0	0	0	1	2	2	2	0	0	1	0	0	0	0	0	1	1	0	1	0	0	0	0	0	0	2	2	2	2	1	1	1	1	0	2	2	0	0	0	1	0	0	1	0	0	1	1	2
341	0	1	0	0	0	1	1	1	1	1	1	0	1	0	1	0	1	1	1	1	0	0	0	0	0	0	2	2	2	1	2	1	0	2	0	2	2	0	1	1	0	0	0	2	0	0	0	0	1
342	1	0	0	0	2	2	2	1	1	2	0	0	0	0	0	0	2	0	1	1	1	0	0	0	0	0	2	2	2	2	0	1	1	1	0	2	1	0	0	0	1	0	0	2	0	0	1	0	1
343	1	2	0	1	0	1	1	1	0	0	1	1	1	0	1	0	1	0	0	1	0	0	0	0	0	0	2	2	2	2	1	1	1	1	0	2	1	0	0	1	1	1	1	1	1	2	0	0	1
344	0	1	1	0	0	2	2	2	0	0	1	1	1	0	1	0	1	1	0	2	0	0	0	0	0	0	2	2	1	1	1	0	1	2	0	2	1	0	0	0	1	1	1	2	0	1	0	1	2
345	1	1	0	0	1	1	2	2	1	1	0	0	1	0	0	1	1	1	1	1	1	0	0	0	0	0	2	2	2	2	1	0	1	1	0	1	2	0	0	1	0	0	0	1	0	0	0	1	1
346	0	0	1	0	1	2	1	1	0	0	1	1	2	0	1	0	1	1	2	0	1	0	0	0	0	0	2	2	2	2	1	0	1	0	0	2	1	0	0	1	1	0	0	2	1	0	0	0	1
347	0	2	1	0	0	0	2	1	0	0	1	0	0	0	0	0	0	1	0	2	0	0	1	1	1	1	2	2	2	2	1	0	1	1	0	1	1	0	0	1	1	0	0	1	0	1	0	1	1
348	1	1	0	0	1	1	2	0	2	2	0	0	0	0	0	0	1	1	0	2	0	0	1	1	1	1	2	2	2	2	1	0	0	1	1	1	1	0	0	0	2	0	0	2	0	0	0	0	0
349	1	2	0	0	0	1	1	1	1	1	1	1	1	0	1	0	1	1	0	2	0	0	1	0	0	1	2	2	2	2	0	0	0	2	0	2	1	0	0	0	2	0	0	2	0	0	0	0	0
350	1	1	0	1	0	1	0	2	0	0	2	0	0	0	0	0	1	0	0	2	0	0	0	0	0	0	2	2	2	1	0	0	1	1	0	1	0	1	1	0	1	0	0	2	0	1	0	0	1
351	0	1	0	1	0	1	2	0	2	2	0	0	0	0	0	0	2	2	1	1	1	0	0	0	0	0	2	2	2	2	1	0	1	0	0	1	1	0	0	0	1	1	0	1	1	0	0	0	1
352	1	2	0	0	0	1	2	1	1	1	1	1	2	0	1	0	1	1	0	1	1	0	0	0	0	1	1	1	2	0	0	1	1	1	0	2	2	0	0	2	0	0	0	2	0	1	0	1	0
353	0	2	0	0	0	0	1	1	1	1	0	2	2	1	1	0	1	1	1	0	1	0	0	0	0	0	2	2	2	2	1	1	0	1	1	1	1	0	0	1	1	1	1	2	1	1	0	0	1
354	1	1	0	0	0	1	2	1	1	1	0	0	0	0	0	0	2	1	0	2	0	0	0	0	0	0	1	1	1	1	1	0	2	1	0	2	1	0	0	0	2	0	0	2	0	2	0	1	0
355	0	1	0	1	1	2	2	0	2	2	0	0	0	0	0	0	2	2	1	1	1	0	0	0	0	0	2	2	2	1	1	0	1	1	0	2	1	0	0	0	1	0	0	1	0	1	0	1	1
356	1	1	0	1	0	1	2	2	0	1	0	1	1	0	1	0	2	1	0	2	0	0	1	0	0	0	1	1	2	1	0	0	0	1	0	1	2	1	1	0	0	0	0	0	0	0	1	0	1
357	1	1	0	0	0	0	1	1	0	0	1	0	0	0	0	0	2	2	0	2	0	0	0	0	0	0	0	1	1	1	1	1	2	0	0	2	1	0	0	0	1	0	0	2	0	1	0	0	2
358	0	1	0	1	0	2	2	2	1	1	1	0	1	0	0	0	1	1	0	1	0	0	0	0	0	0	2	2	2	2	0	0	1	0	0	0	2	0	0	0	1	0	0	2	0	0	1	1	2
359	1	0	0	2	1	2	2	2	0	0	1	0	1	0	0	0	2	2	1	1	0	0	0	0	0	0	0	1	2	1	0	0	0	2	1	2	1	0	0	0	1	1	1	2	1	1	0	0	1
360	0	1	0	0	0	0	2	2	0	0	0	0	0	0	0	0	1	0	1	1	0	0	0	0	0	0	1	1	2	0	1	1	1	1	1	1	2	0	0	2	0	1	1	1	1	1	1	0	1
361	1	1	0	0	1	2	2	1	1	1	1	1	2	0	1	0	2	1	0	1	0	0	0	0	0	0	1	1	2	0	1	2	2	2	1	2	1	1	1	0	1	0	0	2	0	1	0	0	1
362	1	1	0	0	0	1	2	2	1	1	0	0	0	0	0	0	1	1	1	0	1	0	0	0	0	0	2	2	2	1	1	1	1	0	0	0	1	0	0	0	2	1	0	0	1	1	1	0	1
363	1	2	0	0	0	1	2	1	0	0	0	1	2	0	2	0	1	1	0	1	0	0	0	0	0	1	1	2	2	1	0	2	1	1	0	2	0	0	0	0	1	0	0	1	1	0	0	0	0
364	1	1	0	2	0	2	1	1	1	1	1	1	0	0	0	0	1	1	0	2	0	1	0	0	0	0	1	2	2	2	0	0	1	0	0	1	1	0	0	0	1	2	2	2	1	0	1	0	1
365	0	1	0	0	0	1	2	2	0	1	0	1	1	0	1	0	1	0	0	2	0	0	0	0	0	0	1	2	1	1	1	2	2	0	0	1	1	1	1	0	1	0	0	2	0	0	0	0	1
366	1	2	1	0	0	1	1	2	0	1	1	0	1	0	0	1	1	1	1	1	0	0	0	0	0	0	2	2	2	2	0	1	1	2	0	2	1	0	0	2	0	0	0	1	0	1	0	2	2
367	1	1	0	1	0	1	1	1	0	0	1	0	0	0	0	0	0	1	1	1	0	0	0	0	0	1	1	1	2	0	0	0	0	1	0	1	1	0	0	1	1	0	0	2	0	0	1	0	1
368	0	0	0	0	0	1	1	1	2	2	0	0	1	0	1	0	1	1	0	2	0	0	2	1	1	1	1	1	1	0	1	1	0	1	0	1	2	0	0	1	1	0	0	2	0	1	1	1	2
369	1	1	0	0	0	2	1	1	1	1	0	1	0	0	0	0	2	0	1	1	1	0	0	0	0	0	1	1	2	1	1	2	1	1	0	2	2	0	0	2	0	2	1	2	1	0	0	0	0
370	1	0	1	0	0	1	2	2	1	2	0	0	2	0	0	1	0	0	1	1	1	0	0	0	0	1	1	1	2	0	1	0	1	0	0	2	2	0	0	1	1	0	1	2	1	0	0	0	0
371	0	0	0	0	0	1	0	2	0	0	1	0	0	0	0	0	2	2	0	2	0	0	0	0	0	0	1	1	2	1	0	0	1	2	1	1	1	1	1	0	0	0	0	2	0	1	0	0	1
372	1	1	0	1	0	1	2	1	0	0	0	0	0	0	0	0	1	1	1	0	1	0	2	0	0	0	1	2	2	2	0	0	1	1	0	1	1	0	0	0	2	0	0	2	0	1	1	0	2
373	1	0	0	0	1	1	1	1	0	0	1	0	0	0	0	0	0	0	1	1	1	0	0	0	0	0	0	2	2	0	1	0	0	2	0	2	0	0	0	0	2	0	0	1	0	1	0	0	0
374	0	0	0	1	1	2	2	2	0	1	0	1	0	0	0	0	0	0	1	1	1	0	0	0	0	0	2	2	2	2	1	1	1	1	0	1	1	0	0	1	1	0	0	2	0	1	0	0	1
375	0	1	0	0	1	1	1	2	0	0	0	0	2	1	0	1	1	0	1	1	0	0	0	0	0	0	2	2	2	1	2	1	1	0	0	1	1	0	0	1	1	0	0	1	0	0	0	0	0
376	0	1	0	1	0	1	2	2	0	0	1	2	2	1	1	0	1	1	1	0	1	0	1	1	1	1	2	2	2	1	1	0	1	0	0	1	0	0	0	0	2	1	1	2	0	1	0	0	1
377	0	1	0	0	1	1	1	1	1	1	0	1	2	0	2	0	2	0	1	1	1	0	0	0	0	0	0	2	0	0	2	0	0	2	0	2	1	0	0	1	1	2	2	2	1	1	0	0	0
378	0	0	0	0	0	1	1	2	0	1	1	0	2	0	2	0	2	1	0	2	0	0	0	0	0	0	1	1	2	0	1	1	0	2	1	2	1	0	0	1	1	0	0	2	0	0	0	1	1
379	1	2	0	0	0	0	2	2	0	1	0	0	1	0	0	1	0	0	1	1	1	0	1	1	1	1	0	1	2	0	0	1	0	2	0	2	2	0	0	0	0	0	0	2	0	2	0	0	0
380	0	1	1	1	0	2	2	1	1	1	0	1	2	0	1	0	0	0	2	0	0	0	1	1	1	1	2	2	1	1	1	1	0	1	0	1	2	0	0	1	0	0	0	2	0	2	0	1	2
381	0	0	0	0	0	2	2	1	1	1	0	0	1	0	0	1	1	1	0	2	0	1	0	0	0	0	1	1	1	0	1	1	0	1	0	1	2	0	0	2	0	0	0	2	0	0	0	0	1
382	0	0	0	0	1	1	2	1	1	2	0	0	1	0	1	0	1	1	1	0	0	1	0	0	0	0	2	2	2	1	2	0	2	1	0	1	0	0	0	0	1	1	1	1	1	1	0	0	2
383	1	0	0	0	2	2	2	1	1	1	0	1	1	0	2	0	2	2	1	1	1	1	1	1	1	1	1	2	2	2	0	0	0	1	0	1	2	0	0	2	0	1	1	1	1	1	0	0	0
384	1	2	0	0	0	0	1	2	0	1	1	0	1	0	1	0	0	0	0	1	0	0	0	0	0	0	1	2	2	1	0	1	2	1	1	1	0	0	0	0	2	1	0	1	2	1	0	0	1
385	1	1	0	0	0	0	2	1	1	1	0	1	0	0	0	0	1	1	0	2	0	0	1	0	0	0	1	1	2	0	0	0	0	2	0	2	2	0	0	2	0	2	2	2	1	1	0	0	1
386	0	1	0	0	0	1	2	2	0	1	0	0	1	0	1	0	1	0	1	1	1	0	0	0	0	0	1	1	2	1	0	1	1	1	1	2	1	0	0	1	1	1	1	2	1	1	1	0	2
387	1	0	0	0	0	1	1	1	0	0	2	0	1	0	1	0	1	1	0	2	0	0	0	0	0	2	2	2	2	1	1	1	1	1	0	1	0	0	0	0	1	1	1	2	1	1	0	0	0
388	1	1	0	1	0	1	2	1	1	2	0	1	1	0	1	0	2	1	0	2	0	0	0	0	0	0	2	2	2	2	1	0	1	1	0	1	1	0	0	0	2	0	0	1	1	1	0	0	1
389	0	1	1	1	0	2	2	2	0	0	1	0	0	0	0	0	0	0	1	1	1	0	0	0	0	0	1	0	2	0	0	1	1	1	0	2	1	1	0	0	1	1	0	0	2	0	0	0	0
390	0	1	0	0	1	1	2	2	0	1	0	0	0	0	0	0	2	2	2	0	2	0	1	0	0	0	2	2	2	1	2	1	1	0	0	0	1	0	0	1	1	1	1	2	0	1	0	0	2
391	0	0	1	0	0	1	2	1	1	1	1	0	0	0	0	0	0	0	2	0	1	1	0	0	0	0	1	2	2	1	0	1	2	0	0	1	2	1	1	1	0	1	1	1	1	1	0	0	1
392	0	2	0	0	0	1	2	1	1	1	0	0	0	0	0	0	2	2	1	1	1	0	0	0	0	1	2	2	2	2	0	1	2	0	0	0	2	0	0	1	1	1	1	1	1	1	0	0	0
393	0	0	0	0	1	1	1	1	1	1	1	0	0	0	0	0	1	1	0	2	0	0	0	0	0	0	0	2	2	0	1	1	1	2	1	2	0	0	0	0	1	0	0	2	0	0	0	0	1
394	0	1	1	1	0	1	2	2	1	1	0	1	2	0	2	0	1	1	0	2	0	0	1	0	0	0	2	2	2	1	2	2	2	0	0	1	1	0	0	0	2	0	0	1	0	1	0	0	0
395	1	0	0	0	0	1	2	0	2	2	0	0	1	0	0	1	1	1	2	0	2	1	0	0	0	0	1	1	1	1	0	2	1	2	1	2	1	1	1	0	1	0	0	2	0	0	0	0	1
396	1	1	0	0	1	1	2	0	2	2	0	0	1	0	1	0	1	1	0	2	0	0	0	0	0	1	2	2	2	2	0	0	1	0	0	1	0	0	0	0	2	1	0	0	0	0	0	0	1
397	1	2	0	0	0	0	2	2	1	1	0	1	1	0	2	0	2	2	1	1	1	0	0	0	0	0	0	1	2	1	0	0	1	1	0	1	1	0	0	0	2	0	0	0	0	1	0	0	0
398	1	1	0	0	0	1	1	1	0	0	1	0	0	0	0	0	1	0	1	0	1	0	0	0	0	1	1	1	2	0	0	0	0	1	1	1	0	0	0	0	1	0	0	1	1	1	0	0	1
399	1	2	1	0	0	1	1	1	1	1	1	0	0	0	0	0	2	2	2	0	2	0	0	0	0	0	1	0	2	0	0	0	0	2	1	2	2	0	0	0	1	0	0	1	1	0	1	0	1
400	1	1	0	0	0	1	2	2	0	0	1	0	1	0	2	0	1	1	1	1	1	0	0	0	0	1	1	2	2	1	0	1	1	1	0	2	2	0	0	1	0	2	2	2	1	0	0	0	1
401	1	1	0	1	0	2	2	2	0	0	0	1	1	0	1	0	0	0	0	2	0	0	0	0	0	0	2	2	2	2	0	0	0	1	0	0	1	0	0	0	2	1	1	2	1	1	0	0	2
402	1	1	0	0	1	1	2	2	0	1	1	0	0	0	0	0	2	2	2	0	2	0	1	0	0	0	2	2	2	1	1	1	1	2	0	1	2	0	0	0	0	1	1	2	2	0	0	0	0
403	1	1	0	0	0	1	2	2	0	0	0	0	0	0	0	0	1	1	1	1	0	1	0	0	0	0	1	1	2	0	1	0	2	1	0	1	1	1	1	0	0	0	0	1	0	1	0	0	0
404	1	2	0	0	0	0	1	1	1	1	1	0	1	0	1	0	1	1	0	2	0	0	0	0	0	1	1	1	1	1	2	1	0	2	1	2	1	0	0	0	1	0	0	2	0	0	0	0	0
405	0	0	0	0	0	1	2	2	0	0	0	0	1	0	1	0	2	1	0	2	0	0	0	0	0	0	1	2	2	1	0	1	0	2	2	2	1	0	0	0	2	1	0	1	0	0	0	0	2
406	1	0	0	0	0	1	1	2	0	0	1	1	1	0	0	0	2	1	0	2	0	0	1	0	0	1	2	2	2	2	1	0	1	2	2	2	0	0	0	1	1	0	0	2	0	1	0	0	0
407	0	1	0	1	0	1	1	1	1	2	1	0	0	0	0	0	2	2	1	1	1	0	0	0	0	0	1	2	2	1	2	1	1	1	1	1	1	0	0	0	2	0	0	1	1	0	0	0	1
408	1	0	0	1	0	2	1	2	0	0	1	0	0	0	0	0	1	1	1	1	1	0	0	0	0	1	2	2	2	2	0	0	1	0	0	1	2	0	0	0	2	0	0	2	0	1	1	0	1
409	1	1	0	0	1	2	1	1	0	0	2	0	1	0	1	0	1	2	1	1	1	0	1	0	0	0	1	2	2	1	1	0	1	0	0	1	1	0	0	0	1	0	0	2	1	0	0	0	2
410	1	1	0	1	0	2	1	0	2	2	0	1	1	0	2	0	2	2	1	1	1	0	0	0	0	0	1	2	2	1	0	0	0	2	0	2	1	0	0	0	1	0	0	2	0	0	0	0	1
411	1	0	0	0	0	2	2	0	1	1	0	0	2	0	0	1	0	0	0	2	0	0	0	0	0	0	2	2	2	2	0	0	1	2	0	2	0	0	0	0	2	0	0	1	0	1	0	0	0
412	0	0	0	0	0	1	2	2	0	1	0	1	1	0	1	0	1	0	1	1	1	0	0	0	0	0	2	0	1	0	1	0	0	1	1	1	2	1	1	0	1	0	1	1	1	0	0	0	0
413	1	2	0	0	0	0	1	1	1	2	0	0	0	0	0	0	1	1	1	1	0	0	0	0	0	0	2	2	2	2	0	0	2	0	0	1	2	0	0	2	0	0	0	2	1	0	0	0	0
414	0	2	0	0	0	1	2	1	0	0	1	0	0	0	0	0	0	0	0	2	0	0	0	0	0	0	2	2	2	2	0	0	1	2	1	2	0	0	0	1	1	0	0	2	0	1	1	0	2
415	0	0	0	1	0	2	1	1	1	1	0	2	2	0	2	0	2	2	0	1	0	0	0	0	0	0	0	0	2	1	0	2	2	1	0	1	1	1	1	0	1	0	0	1	0	0	0	0	1
416	0	1	0	0	0	1	2	1	0	0	0	1	2	0	2	0	1	1	1	1	1	0	0	0	0	0	2	2	2	2	1	1	2	1	0	1	2	0	0	1	1	0	0	2	0	1	0	0	2
417	1	2	0	0	0	0	0	2	0	0	2	1	1	0	1	0	0	0	2	0	0	0	1	1	1	1	1	1	2	1	0	0	1	1	0	1	2	0	0	2	0	0	0	0	0	1	0	2	2
418	0	1	0	0	0	1	2	0	1	1	0	0	1	0	1	0	1	1	1	1	0	0	0	0	0	0	1	2	2	1	2	1	2	0	0	1	0	0	0	0	1	0	0	1	0	1	0	1	0
419	1	1	0	1	1	2	2	0	1	1	1	0	0	0	0	0	2	0	0	2	0	0	0	0	0	0	2	2	2	1	1	1	1	2	2	2	1	0	0	1	1	2	2	2	1	1	0	0	1
420	1	0	0	0	1	1	1	2	0	0	1	0	1	1	0	0	1	1	1	1	1	0	1	1	1	1	2	2	2	2	0	0	1	0	0	2	0	0	0	0	1	0	0	2	0	2	0	0	1
421	1	1	0	0	0	1	2	1	2	2	0	0	0	0	0	0	1	1	0	2	0	0	1	0	0	0	1	1	1	1	0	1	0	1	0	1	1	0	0	1	1	0	0	2	0	0	0	0	0
422	0	2	1	0	1	1	2	2	0	0	1	0	2	0	1	1	0	0	1	1	1	1	1	1	1	1	2	2	2	0	0	0	1	1	0	1	2	0	0	2	0	0	0	1	1	0	1	1	1
423	1	1	0	1	0	1	2	1	1	1	0	0	0	0	0	0	0	0	0	2	0	0	1	0	0	1	1	1	1	1	1	1	0	1	1	1	1	1	1	0	1	0	0	2	1	2	0	0	1
424	1	1	0	0	0	1	2	0	2	2	0	1	1	0	1	0	1	1	1	1	1	0	0	0	0	1	1	0	1	0	1	1	1	1	1	1	1	0	0	1	1	0	0	1	0	1	0	0	1
425	0	1	0	1	0	1	2	2	0	0	1	1	1	0	1	0	2	0	1	1	1	0	1	0	0	0	1	1	1	1	0	1	0	1	0	1	1	0	0	1	1	1	0	1	0	1	0	0	0
426	0	0	0	0	1	2	2	1	2	2	0	0	0	0	0	0	1	0	1	1	1	0	0	0	0	0	1	0	1	0	1	2	2	0	0	1	1	0	0	1	1	0	0	1	0	0	0	1	2
427	0	2	0	1	0	1	0	2	0	0	1	0	0	0	0	0	2	2	2	0	2	0	1	0	0	0	1	2	2	1	2	2	2	1	1	2	1	0	0	0	1	0	0	0	0	0	0	0	0
428	1	1	0	0	0	1	2	1	1	1	0	1	2	0	1	1	1	0	0	1	0	2	0	0	0	0	2	2	2	1	2	0	1	0	0	1	2	0	0	0	1	0	0	2	0	0	0	1	2
429	0	1	0	0	1	1	2	1	1	2	0	1	1	0	1	0	1	0	0	2	0	0	0	0	0	0	1	0	1	0	1	1	0	2	2	2	0	0	0	1	1	0	0	1	0	0	0	0	0
430	0	1	0	0	0	1	1	1	1	2	0	1	1	0	1	0	1	0	1	1	0	0	0	0	0	0	1	1	2	1	0	1	2	1	0	1	1	0	0	0	0	0	0	1	0	0	0	0	1
431	0	2	0	0	0	0	1	1	1	2	0	1	1	1	0	0	0	1	0	2	0	0	0	0	0	0	2	1	2	0	1	1	1	1	0	1	2	0	0	1	1	1	0	1	1	0	1	0	2
432	0	2	0	0	0	0	1	1	0	0	2	1	2	0	2	0	1	1	0	2	0	0	0	0	0	0	2	2	1	1	1	0	0	2	0	2	1	0	0	0	2	0	0	2	0	1	0	0	1
433	0	2	0	0	0	0	2	1	1	1	0	1	1	0	0	0	0	0	1	1	1	0	1	0	0	0	0	1	1	0	1	1	2	1	0	1	1	0	0	0	1	0	1	2	1	0	0	0	0
434	0	1	1	1	0	2	1	2	0	1	1	0	0	0	0	0	1	0	1	1	1	0	0	0	0	0	1	1	2	1	0	2	2	0	0	1	2	0	1	1	0	1	0	0	0	0	0	0	0
435	1	2	1	0	1	1	2	2	0	1	0	1	0	0	0	0	0	0	0	1	0	0	0	0	0	0	2	2	2	2	0	0	1	2	0	2	0	0	0	0	2	0	0	1	0	1	1	0	1
436	1	1	0	0	0	0	1	1	1	2	1	2	2	0	2	0	0	0	0	2	0	0	0	0	0	0	1	1	2	1	0	0	0	2	1	2	2	0	0	1	1	1	0	1	1	2	1	0	1
437	0	2	0	0	0	1	1	2	0	0	1	1	1	0	1	0	1	1	2	0	2	0	0	0	0	0	2	2	1	1	1	2	2	0	0	1	1	0	0	0	1	2	2	2	1	1	0	0	0
438	1	1	0	1	0	1	2	2	0	0	0	0	1	0	0	1	0	0	0	1	0	0	0	0	0	0	1	2	2	2	0	0	1	0	0	1	2	0	0	1	0	1	0	0	0	0	0	0	1
439	1	1	0	0	1	1	1	2	0	1	0	0	1	0	0	0	1	0	0	1	0	0	0	0	0	0	0	1	1	1	1	2	1	1	0	2	1	0	0	0	2	0	0	1	1	1	0	0	0
440	1	1	0	0	0	1	2	1	0	0	0	0	0	0	0	0	2	2	1	1	1	0	0	0	0	0	0	1	2	0	1	1	1	0	0	0	2	1	1	1	0	2	1	2	1	0	0	0	1
441	1	1	0	0	0	2	2	1	1	1	0	0	1	0	0	0	1	1	0	2	0	1	0	0	0	0	2	2	2	2	1	0	1	0	0	1	1	1	0	1	0	1	0	1	0	0	0	1	1
442	0	0	0	0	0	1	2	1	1	1	0	0	1	0	1	0	0	0	0	1	0	0	1	1	1	1	0	1	2	1	0	1	1	0	0	2	0	0	0	0	2	0	0	2	1	0	0	0	0
443	0	1	0	0	0	2	1	1	1	1	0	0	0	0	0	0	2	2	0	1	0	0	0	0	0	0	0	1	1	1	1	0	0	2	2	2	2	0	0	1	1	0	0	1	0	1	0	0	1
444	0	2	0	0	0	0	2	1	1	1	0	0	0	0	0	0	1	1	0	2	0	0	0	0	0	0	1	2	1	1	2	0	0	2	1	2	1	0	0	1	1	0	0	1	0	0	0	0	2
445	1	2	0	1	0	1	2	2	1	1	0	1	1	0	1	0	1	2	0	2	0	1	0	0	0	1	1	1	2	1	0	1	1	1	0	2	1	0	0	0	1	0	0	1	0	1	1	0	2
446	1	0	0	0	0	2	2	1	1	2	0	1	0	0	0	0	1	0	1	1	1	0	1	0	0	1	1	1	1	1	1	2	1	2	1	2	2	0	1	0	0	0	0	2	1	0	0	0	1
447	1	2	0	0	0	1	2	1	0	0	0	0	2	0	1	1	1	1	1	1	1	1	0	0	0	0	1	2	2	1	1	1	0	2	1	2	1	0	0	0	2	0	0	2	0	2	0	0	1
448	0	2	0	0	0	0	1	2	0	0	1	1	1	0	1	0	1	1	1	0	1	1	1	1	1	1	1	1	2	1	1	0	0	2	1	1	2	0	0	1	0	0	0	2	0	1	0	0	0
449	0	1	2	0	0	0	2	1	0	0	0	1	1	1	0	0	2	1	0	2	1	0	0	0	0	0	1	2	2	1	1	1	1	1	0	2	1	0	0	1	1	1	1	2	1	0	0	0	0
450	0	1	0	0	0	1	1	1	1	1	1	1	1	0	1	0	2	2	1	1	1	0	0	0	0	0	2	2	2	2	1	0	1	2	1	1	1	1	1	0	1	1	1	2	0	1	0	0	1
451	0	0	0	1	0	2	1	2	0	0	2	1	1	0	1	0	0	0	1	1	1	0	0	0	0	0	2	2	2	2	0	0	0	2	0	1	1	0	0	2	0	1	1	2	0	0	0	1	1
452	0	1	0	1	0	1	2	2	0	1	0	0	0	0	0	0	2	1	1	1	0	0	1	0	0	0	2	2	2	2	1	1	1	0	0	2	0	0	0	1	1	0	0	1	0	1	0	0	0
453	0	1	0	0	0	0	2	1	1	1	0	0	2	0	1	0	2	1	1	1	0	0	0	0	0	0	1	1	1	1	2	0	1	1	0	1	1	1	0	1	0	1	1	2	1	2	0	0	0
454	1	0	0	0	1	1	1	0	2	2	0	0	1	0	2	0	1	1	0	2	0	0	1	1	1	2	2	2	2	1	2	1	2	0	0	1	1	0	0	0	1	1	1	2	2	2	0	0	0
455	1	1	0	1	0	1	2	2	1	1	0	0	1	0	0	1	1	1	2	0	1	0	0	0	0	0	1	2	1	0	2	0	2	1	0	2	0	0	0	0	2	0	0	0	0	0	0	0	0
456	0	1	0	1	0	2	2	0	2	2	0	1	1	1	0	0	2	2	0	2	0	0	0	0	0	0	1	2	1	1	2	1	2	2	0	2	1	0	0	1	1	0	0	2	2	1	0	0	0
457	1	1	0	0	0	1	2	2	0	0	1	0	1	0	0	1	1	1	0	2	0	0	1	1	1	1	2	2	2	2	0	1	2	1	1	1	0	0	0	0	2	1	0	1	0	1	0	0	1
458	1	0	0	0	1	2	1	2	0	2	0	0	1	1	0	0	1	0	1	1	1	0	0	0	0	0	2	2	2	1	1	1	1	0	0	1	1	1	1	0	1	0	0	2	0	0	0	1	2
459	1	1	0	1	0	2	2	1	1	2	0	0	1	0	0	1	1	1	0	1	0	0	1	0	0	0	2	2	2	2	0	0	0	1	1	1	1	0	0	0	1	0	0	2	0	0	0	0	1
460	1	1	0	0	0	0	2	1	1	1	0	0	0	0	0	0	2	1	1	1	0	0	1	0	0	1	2	2	2	2	1	1	0	1	0	2	1	0	0	1	1	0	0	2	1	1	0	0	0
461	0	0	0	0	1	2	2	2	0	1	0	1	1	0	0	0	2	1	1	1	1	0	0	0	0	1	2	2	2	2	0	2	1	1	0	2	1	0	0	0	1	0	0	1	0	1	0	0	0
462	1	1	0	0	0	1	1	1	1	2	0	0	2	0	1	1	0	0	2	0	1	0	0	0	0	0	1	2	2	1	0	0	0	2	1	2	0	0	0	1	1	0	0	1	1	1	0	0	1
463	0	2	0	0	0	1	2	1	1	1	0	1	0	0	0	0	1	1	1	0	1	0	1	1	1	1	1	1	2	1	0	1	1	1	0	2	2	1	1	0	0	0	0	0	0	1	0	0	1
464	1	1	1	1	0	1	2	2	1	1	1	0	0	0	0	0	2	1	1	1	1	0	0	0	0	0	1	1	2	2	0	1	0	2	1	2	1	0	0	1	1	1	0	1	0	0	0	0	0
465	1	1	0	2	0	2	1	2	0	0	1	1	1	0	1	0	0	0	1	1	1	0	0	0	0	0	1	0	2	0	0	1	1	1	0	2	1	0	0	0	2	0	0	2	0	0	0	0	0
466	1	1	0	0	0	0	2	2	0	0	0	0	1	0	0	1	1	1	1	0	1	0	0	0	0	0	2	1	2	0	1	0	1	1	1	2	1	0	0	0	2	0	0	1	0	1	0	1	0
467	1	1	1	0	0	2	1	2	0	0	0	0	0	0	0	0	0	0	1	1	1	0	0	0	0	0	2	2	2	2	1	0	1	1	0	1	2	1	1	1	0	0	0	2	1	0	1	0	2
468	1	0	0	2	1	2	1	2	1	1	1	0	0	0	0	0	2	2	1	1	0	0	0	0	0	0	2	2	2	2	0	1	2	0	0	1	2	0	0	1	0	0	0	1	0	1	0	0	1
469	1	0	0	0	1	1	1	2	0	1	1	0	0	0	0	0	0	0	0	1	0	0	0	0	0	1	1	2	2	1	2	0	0	2	0	2	1	0	0	1	1	0	0	1	0	0	0	0	1
470	1	0	1	0	1	2	1	2	0	1	0	0	0	0	0	0	2	1	0	2	0	0	0	0	0	0	1	2	2	2	0	1	2	0	0	0	1	1	1	0	1	0	0	0	1	1	1	0	1
471	1	1	0	0	0	1	1	2	0	0	1	0	0	0	0	0	2	1	0	2	1	1	0	0	0	0	1	1	2	1	0	0	1	1	0	2	2	0	0	0	0	0	0	0	2	2	1	0	1
472	0	0	0	0	0	1	2	1	1	2	0	0	1	0	1	0	2	0	0	2	0	0	1	0	0	1	1	1	1	1	0	1	1	2	1	2	1	0	0	0	2	0	0	1	0	1	0	0	0
473	1	2	0	0	0	0	2	2	0	1	0	0	0	0	0	0	1	1	2	0	1	0	0	0	0	0	1	1	2	1	0	2	1	2	1	2	1	0	0	0	1	0	0	2	1	1	0	0	1
474	0	1	0	0	1	1	2	2	1	1	1	0	0	0	0	0	2	2	1	1	1	0	0	0	0	0	2	2	2	1	1	1	2	1	1	1	2	1	1	0	0	0	0	1	0	2	1	1	2
475	1	1	0	1	0	1	0	2	1	1	0	1	1	0	1	0	1	0	0	1	0	0	0	0	0	0	1	0	2	0	0	1	0	2	0	2	1	0	0	0	2	0	0	1	0	0	0	0	2
476	1	1	0	0	1	1	1	2	0	1	1	2	2	0	2	0	0	0	0	2	0	0	0	0	0	0	1	2	2	1	1	0	1	0	0	2	1	0	0	0	2	0	0	1	0	0	1	0	1
477	0	2	0	1	0	1	1	2	0	0	1	1	1	0	1	0	2	2	1	1	1	1	0	0	0	0	1	1	2	0	1	2	2	0	0	1	1	1	1	0	1	0	0	2	1	0	0	0	0
478	0	1	1	1	0	2	1	2	0	1	1	1	1	0	2	0	1	0	1	1	1	0	1	0	0	0	2	2	2	2	0	2	1	2	1	2	2	0	1	0	1	1	0	1	2	1	1	1	2
479	1	1	0	1	1	2	1	2	1	1	0	0	0	0	0	1	0	0	1	1	1	0	0	0	0	0	2	1	2	1	1	1	1	2	0	1	1	2	1	0	1	1	1	2	0	0	0	1	2
480	0	1	0	1	0	1	1	1	1	2	1	0	2	1	0	1	1	1	1	1	0	0	0	0	0	0	0	1	2	0	0	0	1	0	0	0	1	0	0	2	0	0	0	2	1	0	0	1	2
481	1	1	0	0	0	1	2	0	2	2	0	0	0	0	0	0	1	0	1	1	0	0	0	0	0	0	1	1	2	1	0	1	2	0	0	0	1	0	0	1	1	0	0	2	0	0	0	0	2
482	1	1	0	0	1	2	1	2	0	0	1	0	0	0	0	0	1	1	0	2	0	0	0	0	0	1	2	2	2	1	2	0	1	0	0	1	2	0	1	0	0	1	0	1	1	0	0	0	1
483	1	1	0	1	0	1	1	2	0	1	1	0	0	0	0	0	0	0	1	0	1	0	0	0	0	0	1	1	2	1	0	0	1	2	2	2	1	0	0	0	1	0	0	2	0	1	0	0	1
484	1	1	0	1	0	1	2	2	0	0	0	0	0	0	0	0	0	0	1	1	1	0	0	0	0	0	0	2	0	0	2	1	1	0	0	0	0	0	0	0	2	0	0	1	0	0	0	0	1
485	1	2	0	1	0	1	2	2	0	0	0	0	1	1	0	0	0	0	0	1	0	0	0	0	0	1	2	2	1	0	2	1	1	2	0	2	2	0	0	2	1	1	1	2	1	0	0	1	2
486	0	1	0	0	1	1	1	1	0	2	0	0	2	0	0	1	2	2	0	1	0	0	1	1	1	1	2	2	2	1	1	0	0	2	0	2	1	0	0	0	1	0	0	2	0	1	0	0	1
487	1	0	0	0	0	1	2	1	1	1	0	1	1	0	1	0	1	1	0	2	0	0	0	0	0	1	1	2	2	1	0	2	1	2	1	2	1	1	1	0	0	0	0	1	1	1	0	0	0
488	1	0	0	0	0	2	1	2	1	1	1	0	0	0	0	0	1	1	1	1	1	0	0	0	0	0	1	2	1	1	2	0	1	2	1	2	1	0	0	1	1	0	0	1	0	1	0	0	1
489	1	2	0	0	0	0	1	2	1	1	0	1	1	0	1	0	1	1	1	1	0	0	0	0	0	0	2	2	2	2	0	0	0	1	1	1	2	0	0	1	1	1	0	0	0	0	1	0	1
490	1	1	0	1	0	1	1	2	0	0	1	0	0	0	0	0	2	0	0	2	0	1	0	0	0	0	2	2	2	1	1	0	0	2	0	2	2	0	0	0	1	0	0	2	0	0	0	0	1
491	1	1	0	0	0	0	2	0	2	2	0	0	0	0	1	0	1	0	1	1	1	0	0	0	0	0	1	1	2	0	1	0	1	1	0	2	0	0	0	0	2	1	0	0	0	0	0	0	1
492	1	2	0	1	0	2	0	2	0	0	1	2	2	0	2	0	2	1	2	0	1	0	1	1	1	1	1	2	1	1	2	1	1	1	1	1	1	0	0	1	1	0	0	2	0	0	0	1	1
493	1	2	0	0	0	1	1	2	0	0	2	0	2	0	1	1	1	1	0	2	0	0	0	0	0	0	2	2	2	2	0	2	2	0	0	0	1	0	0	0	2	1	1	2	1	0	0	0	0
494	0	2	0	1	0	2	1	2	0	1	0	0	0	0	0	0	0	0	2	0	1	0	0	0	0	0	1	2	2	1	0	0	1	1	0	1	1	0	0	1	1	0	0	1	0	1	0	0	2
495	0	1	0	1	0	2	1	1	1	1	0	1	0	0	0	0	1	1	0	2	0	0	1	0	0	1	2	2	2	2	1	0	0	1	0	1	2	0	0	0	0	1	0	1	0	0	0	0	2
496	1	1	0	0	1	1	1	2	1	1	1	1	1	1	0	0	1	1	0	0	0	0	1	1	1	1	1	2	2	1	1	1	1	1	0	2	1	0	0	0	1	1	1	1	1	2	0	2	2
497	0	0	1	0	1	2	1	1	1	1	0	0	1	0	1	0	1	0	1	1	1	0	0	0	0	0	1	0	2	0	0	0	0	1	1	2	1	0	0	0	1	0	0	1	1	1	0	0	0
498	1	2	0	0	0	0	2	2	1	1	1	1	1	0	1	0	1	0	1	1	0	0	1	1	1	2	2	2	2	2	0	1	1	2	0	2	2	0	1	0	0	1	0	1	1	0	0	0	0
499	1	2	0	0	0	0	1	1	1	1	1	0	1	0	0	1	1	1	1	1	1	0	0	0	0	0	1	1	2	1	0	0	1	1	0	1	1	0	0	0	1	0	0	1	0	1	1	0	1
500	0	1	0	0	1	2	2	2	0	1	0	0	0	0	0	0	2	0	0	2	0	0	1	1	1	1	2	2	2	2	1	1	0	1	0	1	2	0	0	0	0	1	1	2	0	1	0	1	2
501	0	2	1	0	0	0	2	1	1	1	0	0	0	0	0	0	2	2	0	2	0	0	0	0	0	0	1	1	2	1	0	0	1	2	2	2	1	1	1	0	1	0	0	2	0	0	1	0	1
502	0	1	1	0	0	1	2	2	1	1	0	1	1	0	1	0	1	0	0	2	0	0	0	0	0	0	0	2	2	0	1	0	2	0	0	0	2	1	1	1	0	0	0	2	0	1	0	1	1
503	0	0	0	1	0	2	2	0	2	2	0	0	0	0	0	0	2	1	0	2	1	0	0	0	0	0	1	0	2	0	0	0	0	2	0	2	0	0	0	0	1	1	1	2	0	0	0	0	0
504	0	1	2	0	0	0	2	2	0	1	0	1	1	0	1	0	0	0	0	2	0	1	0	0	0	0	1	2	2	1	0	0	1	2	1	2	2	0	0	1	1	0	0	1	0	2	0	0	1
505	0	2	1	0	1	1	1	1	1	1	0	1	1	0	1	0	2	2	1	1	1	0	1	1	1	0	2	2	2	2	0	0	0	1	1	2	1	0	0	1	1	0	0	2	1	1	0	0	0
506	1	0	0	1	0	2	2	1	1	2	0	1	1	0	1	0	1	1	1	0	0	0	1	0	0	0	1	1	2	1	0	0	0	2	2	2	1	0	0	1	1	0	0	1	0	1	0	0	1
507	0	1	0	1	0	2	2	2	0	1	0	0	0	0	0	0	1	1	1	0	1	0	2	1	1	1	2	2	2	2	0	0	2	0	0	1	1	0	0	0	2	0	0	2	0	1	1	0	1
508	0	0	0	0	0	2	1	1	1	1	0	0	1	0	1	0	0	0	0	2	0	0	0	0	0	0	1	2	2	1	1	1	2	2	1	2	1	0	0	0	2	0	0	1	0	0	0	0	1
509	1	1	0	1	0	1	2	0	1	1	1	1	1	0	1	0	0	0	2	0	1	0	0	0	0	0	1	1	2	2	0	0	0	2	0	2	2	0	0	2	0	0	0	1	0	1	0	0	0
510	1	1	0	0	0	1	1	2	1	1	0	0	0	0	0	0	2	2	1	1	0	0	0	0	0	0	2	2	2	2	1	1	0	1	0	1	1	2	1	0	1	1	1	2	0	1	0	1	2
511	1	2	0	0	0	0	2	1	1	2	0	0	0	0	0	0	1	1	0	1	0	0	1	0	0	1	2	2	2	2	0	1	1	0	0	1	2	0	1	0	0	0	0	0	1	1	0	0	0
512	1	0	0	0	0	2	1	2	0	1	1	0	0	0	0	0	2	2	0	1	0	0	0	0	0	0	2	2	1	1	2	0	1	0	0	1	2	0	0	1	0	0	0	2	2	1	0	0	1
513	1	1	0	0	1	2	1	2	0	0	0	1	2	0	2	0	1	0	0	1	0	0	0	0	0	0	1	2	2	2	0	0	2	0	0	1	2	0	0	1	1	0	0	1	1	1	0	0	1
514	0	1	0	0	1	1	2	1	0	0	1	1	2	0	1	0	1	1	1	1	1	0	0	0	0	0	2	2	2	2	0	0	1	1	0	2	2	0	0	1	0	0	0	2	0	1	0	1	2
515	1	2	0	0	0	0	2	1	1	1	0	0	1	0	1	0	1	0	1	1	1	0	0	0	0	0	1	1	1	1	2	0	1	0	0	2	0	0	0	0	1	0	0	1	0	0	0	0	0
516	1	1	0	0	0	1	1	1	1	1	0	2	2	1	1	0	2	0	1	1	1	1	1	1	1	1	1	1	2	1	1	1	1	0	0	0	1	0	0	0	1	1	1	2	1	1	0	0	0
517	1	1	1	0	0	1	2	2	1	1	0	1	1	0	1	0	2	0	1	1	0	0	2	1	1	1	2	2	2	2	1	1	0	1	0	2	2	0	0	0	1	0	0	2	0	1	0	1	1
518	0	1	0	0	0	1	2	1	1	1	0	0	1	0	0	1	1	1	1	0	1	0	0	0	0	0	1	1	2	1	0	1	1	2	0	2	2	1	1	0	0	1	1	1	1	0	0	0	2
519	0	1	0	0	1	1	2	2	1	2	0	0	2	1	0	1	1	1	1	1	1	0	1	1	1	1	2	2	2	1	2	1	1	1	0	1	2	1	1	1	0	0	0	2	0	0	0	0	0
520	0	2	0	0	0	0	1	2	0	0	1	0	2	0	0	1	0	0	1	1	1	0	0	0	0	0	2	2	2	2	1	0	1	0	0	1	1	0	0	1	1	1	1	2	1	0	0	0	0
521	0	0	0	0	1	2	2	1	1	2	0	0	1	0	0	1	2	1	0	2	0	0	1	0	0	0	2	2	2	2	1	1	1	1	1	1	1	0	0	1	1	1	0	0	1	0	0	0	2
522	0	2	1	1	0	1	1	2	0	0	2	0	0	0	0	0	2	2	0	2	0	0	0	0	0	0	1	1	2	1	0	0	0	2	0	2	1	0	0	0	1	0	0	1	1	0	0	0	1
523	1	1	0	1	0	1	2	1	0	0	0	0	0	0	0	0	1	1	1	0	0	0	0	0	0	0	1	1	2	1	1	1	0	1	0	1	1	0	0	0	1	0	1	2	1	0	0	0	0
524	1	1	0	1	0	1	1	1	1	1	1	0	0	0	0	0	0	0	0	1	0	0	1	0	0	0	1	1	2	1	1	0	0	2	0	1	2	1	1	0	1	0	0	1	1	0	0	0	0
525	0	0	0	1	0	2	2	0	2	2	0	0	1	0	0	1	1	0	1	1	0	0	1	1	1	2	0	1	1	1	1	0	1	1	1	1	2	0	0	2	0	1	0	0	0	0	0	0	1
526	1	0	0	1	0	2	2	1	1	2	0	0	0	0	0	0	0	0	1	1	1	0	0	0	0	1	2	2	2	2	0	1	1	0	0	1	0	0	0	0	2	0	0	2	1	1	0	0	0
527	1	0	0	0	1	2	1	2	0	0	1	0	1	0	0	1	2	2	2	0	0	0	0	0	0	0	2	2	2	2	1	0	1	1	0	1	2	0	1	0	1	0	0	2	0	0	0	0	1
528	1	1	0	1	0	2	2	1	1	2	0	0	0	0	0	0	1	1	0	1	0	0	1	0	0	0	0	2	2	0	1	0	0	1	0	1	1	0	0	1	1	2	2	2	1	0	0	1	2
529	0	1	0	1	0	2	2	2	1	1	0	0	0	0	0	0	0	0	1	1	1	0	0	0	0	0	2	2	2	2	0	0	2	1	0	0	0	0	0	0	2	0	0	2	0	1	1	0	1
530	0	0	0	1	0	2	1	1	0	0	1	0	0	0	0	0	2	2	0	2	0	0	0	0	0	1	1	2	2	1	1	0	0	2	2	2	1	0	0	0	2	0	1	1	0	1	0	0	0
531	1	2	0	0	0	1	1	2	1	1	1	0	1	0	1	0	1	1	1	0	1	0	0	0	0	0	1	2	2	1	2	1	2	0	0	2	1	0	0	1	1	0	0	2	0	1	0	0	2
532	1	1	0	0	1	1	2	0	2	2	0	1	2	0	2	0	2	2	1	1	1	0	0	0	0	0	1	2	2	1	2	1	1	1	1	2	2	0	0	1	0	0	0	0	0	0	0	0	1
533	1	1	0	0	0	0	1	1	1	2	0	0	0	0	0	0	0	0	1	1	0	0	0	0	0	0	1	2	2	1	1	1	0	1	0	1	2	0	0	1	1	0	0	1	0	1	0	0	0
534	0	0	0	0	2	2	2	2	0	0	0	1	1	0	1	0	0	0	0	2	0	0	0	0	0	0	2	2	2	1	1	0	0	1	1	1	1	0	0	0	2	1	0	0	2	0	0	0	0
535	0	2	0	1	0	1	2	1	1	2	0	0	0	0	0	0	0	1	1	1	1	0	0	0	0	0	2	2	2	1	0	2	1	2	1	2	2	0	0	2	1	0	0	2	1	0	0	0	0
536	0	2	0	1	0	1	1	2	0	0	2	0	0	0	0	0	2	1	0	2	0	0	1	1	1	1	2	2	2	2	0	1	1	1	1	1	2	0	0	1	0	0	0	1	1	1	1	1	1
537	1	1	0	1	0	1	1	1	1	2	0	0	0	0	0	0	2	1	0	2	0	0	1	1	1	1	1	2	2	1	0	1	1	1	0	1	1	0	0	2	0	0	0	2	1	0	0	0	1
538	1	1	0	1	0	1	2	2	1	1	1	0	1	0	0	0	0	0	1	0	1	0	0	0	0	0	1	1	2	0	1	2	1	1	0	1	1	0	0	1	1	1	1	1	1	0	0	0	1
539	1	1	0	1	0	1	2	1	1	1	0	0	0	0	0	0	1	0	0	1	0	0	0	0	0	0	2	2	2	2	1	0	1	0	0	2	1	1	1	0	0	1	0	1	1	0	0	1	1
540	1	2	0	0	0	0	1	2	0	1	0	1	1	0	1	0	2	0	1	1	1	0	0	0	0	0	2	1	2	1	0	0	1	1	0	1	2	0	0	0	2	0	0	2	1	0	1	0	2
541	0	1	0	1	0	2	1	2	0	0	1	0	1	0	0	1	1	1	1	1	1	0	2	0	0	1	2	2	2	2	0	1	1	1	0	2	0	0	0	0	1	0	0	0	0	0	0	1	0
542	1	0	0	0	0	0	1	2	0	0	1	0	2	0	1	0	1	1	2	0	1	0	1	0	0	1	2	2	2	1	1	1	0	1	0	2	1	0	0	0	1	1	1	1	0	0	0	0	0
543	1	2	0	0	0	0	1	1	2	2	0	0	0	0	0	0	2	2	1	1	1	0	0	0	0	0	2	2	2	2	0	0	1	2	1	2	2	0	0	2	0	0	0	1	0	2	0	0	2
544	1	0	0	1	0	2	2	2	0	1	0	1	2	0	1	0	0	0	0	2	0	0	1	1	1	1	2	2	2	2	0	2	1	0	0	1	1	0	0	0	1	0	0	0	2	2	0	1	2
545	1	1	0	0	0	2	2	2	0	1	0	0	0	0	0	0	0	0	1	1	1	0	0	0	0	1	1	0	2	0	0	0	2	1	0	2	2	0	0	2	0	0	1	1	0	1	0	0	0
546	1	2	0	0	0	0	1	1	1	1	0	0	1	0	1	0	1	0	1	1	1	0	1	0	0	1	1	2	2	2	0	1	1	0	0	0	1	0	0	0	2	0	0	2	0	1	0	0	1
547	0	1	0	1	0	1	2	2	0	1	0	0	1	0	0	1	1	0	1	1	0	0	1	1	1	2	1	1	2	1	1	2	2	0	0	1	1	0	0	0	1	0	0	0	1	1	0	0	1
548	0	0	0	0	0	1	2	0	2	2	0	0	0	0	0	0	1	1	2	0	1	0	0	0	0	0	1	2	2	2	0	0	1	0	0	1	0	0	0	1	1	1	1	1	0	1	1	1	2
549	0	1	0	0	0	0	2	2	0	0	0	1	2	1	0	0	1	0	1	1	0	0	0	0	0	2	2	2	2	2	0	0	0	1	0	1	0	0	0	0	1	0	0	0	0	1	0	0	1
550	0	2	0	0	0	0	2	1	0	0	0	1	1	0	1	0	2	2	0	1	0	0	0	0	0	0	1	2	2	2	0	1	1	1	0	2	2	1	1	0	0	0	0	1	0	1	0	0	0
551	1	0	0	0	0	1	1	1	1	1	1	1	2	0	1	1	1	0	0	2	0	0	0	0	0	0	2	2	2	2	0	0	0	2	0	2	1	0	0	2	0	1	1	1	0	0	0	0	1
552	1	1	0	1	0	2	2	2	0	0	1	1	2	0	2	0	1	0	1	1	1	0	0	0	0	0	2	2	2	1	1	1	2	1	0	1	2	0	0	1	0	0	0	1	0	1	0	0	1
553	1	2	0	1	0	2	1	1	1	1	1	2	1	0	1	0	0	0	2	0	0	1	0	0	0	1	1	1	2	0	0	0	1	2	1	2	2	0	0	0	1	0	0	1	0	0	0	0	0
554	1	2	0	0	0	1	1	2	0	0	2	0	1	0	0	0	1	2	1	1	1	0	0	0	0	0	2	2	2	1	1	2	2	0	0	1	1	0	0	1	1	0	0	2	0	1	0	0	2
555	1	2	1	0	0	1	2	0	2	2	0	0	1	0	0	0	1	0	1	1	1	0	0	0	0	0	2	2	2	2	0	0	0	1	1	1	2	0	0	0	1	2	1	2	1	0	0	1	1
556	1	1	0	1	0	1	2	2	0	1	0	2	2	1	1	0	1	1	1	0	1	0	0	0	0	0	1	1	2	0	1	1	2	1	0	1	1	0	0	0	2	0	0	2	0	1	0	0	1
557	1	2	1	0	1	1	2	2	0	1	0	1	1	0	1	0	1	1	0	1	1	1	0	0	0	0	2	2	2	2	1	1	0	2	1	2	2	0	0	1	1	0	0	1	1	1	0	0	2
558	1	1	0	0	0	1	1	1	2	2	0	1	1	0	1	0	1	1	0	2	0	0	0	0	0	0	1	2	1	1	2	2	1	2	0	2	0	1	1	0	1	0	0	2	1	0	0	0	0
559	1	1	1	1	0	2	2	1	2	2	0	0	1	0	0	1	2	2	0	2	0	0	0	0	0	0	1	1	2	1	0	1	1	1	0	1	1	0	0	0	2	1	1	2	1	1	0	1	2
560	1	2	0	0	0	0	1	1	2	2	0	0	1	0	0	1	1	1	1	0	0	0	1	1	1	1	1	2	1	0	2	1	2	1	1	1	1	0	0	1	1	0	0	2	1	2	0	0	2
561	1	1	0	0	0	0	2	2	0	0	0	1	1	0	1	0	0	0	1	1	1	0	0	0	0	0	2	2	2	1	1	1	0	1	0	2	1	0	0	1	1	0	0	1	0	1	0	1	2
562	0	2	0	1	0	1	2	1	1	1	0	1	2	0	1	1	1	1	1	1	0	0	1	0	0	0	1	1	2	2	0	0	2	1	0	2	1	0	0	2	0	1	0	0	0	0	0	0	1
563	1	0	0	0	0	1	2	2	0	1	0	0	2	0	1	1	1	0	1	1	1	0	0	0	0	0	2	1	2	1	0	0	0	2	0	2	2	0	0	1	0	0	0	2	0	1	1	0	2
564	1	2	0	0	0	0	2	1	1	1	0	1	2	0	1	0	1	0	1	1	1	0	1	0	0	1	1	0	2	0	0	1	1	2	1	2	1	0	0	2	0	1	1	2	1	2	0	0	2
565	1	1	0	0	0	2	1	0	2	2	0	0	2	0	2	0	1	1	1	1	0	0	0	0	0	0	1	1	2	1	0	1	2	0	0	1	2	1	0	0	0	0	0	2	0	1	0	0	1
566	1	2	0	0	0	0	2	2	0	1	1	0	1	0	1	0	2	0	0	2	0	0	1	1	1	1	2	2	2	1	2	2	2	1	0	2	1	0	0	1	1	1	1	2	2	0	0	0	1
567	0	1	0	1	0	1	2	1	0	0	0	1	1	0	1	0	0	0	2	0	0	0	0	0	0	0	2	2	2	0	1	1	1	1	1	1	1	0	0	0	1	0	0	1	0	1	0	1	1
568	0	1	0	1	0	2	2	1	1	1	0	1	2	0	1	0	1	0	0	2	0	0	0	0	0	1	1	2	1	1	1	2	1	2	1	2	1	0	0	2	0	1	0	1	0	1	0	1	2
569	1	2	0	1	0	1	0	2	0	0	2	1	1	0	1	0	1	1	0	0	0	0	0	0	0	1	0	1	1	0	1	0	0	1	0	1	1	0	0	0	2	0	0	1	0	1	0	1	0
570	0	1	0	0	1	1	1	0	2	2	0	1	1	0	1	0	2	2	0	2	0	0	0	0	0	0	2	2	2	2	0	2	1	1	0	2	0	0	0	0	2	0	0	1	0	0	0	0	1
571	1	1	0	0	0	1	1	1	1	1	1	1	1	0	1	0	1	1	0	2	0	0	0	0	0	0	0	2	2	0	1	1	1	0	0	1	2	0	0	2	0	0	0	2	1	1	0	0	1
572	0	0	0	0	0	1	2	2	0	1	0	0	1	0	0	0	0	0	1	1	1	0	0	0	0	0	2	2	2	1	0	0	0	2	2	2	1	0	0	0	2	0	0	1	0	2	0	0	2
573	1	1	0	1	0	1	1	2	0	0	1	0	1	0	1	0	1	0	0	2	0	0	0	0	0	0	2	2	2	1	2	0	0	2	1	2	1	0	0	1	1	0	0	1	0	1	1	0	1
574	1	1	0	0	0	0	2	0	1	1	1	0	1	0	0	0	0	0	1	0	1	0	1	0	0	0	1	0	2	0	0	0	0	2	1	1	1	0	0	1	1	0	0	0	0	1	0	0	1
575	0	0	0	1	0	2	2	2	1	1	0	0	2	0	1	0	0	0	1	1	1	0	0	0	0	0	0	1	1	1	1	0	1	1	1	2	0	0	0	0	1	1	0	0	1	0	0	0	0
576	1	1	0	0	0	0	1	2	0	0	1	1	2	0	1	1	0	0	1	0	1	0	0	0	0	0	1	1	2	1	0	1	1	1	0	2	2	0	1	1	0	0	0	1	0	1	0	0	0
577	0	1	0	0	1	1	2	0	2	2	0	0	0	0	0	0	1	0	0	1	0	0	0	0	0	1	2	2	2	2	1	1	2	2	0	2	0	0	0	0	2	0	0	1	1	1	0	0	1
578	1	0	0	0	1	2	2	2	0	0	0	0	1	0	0	1	1	0	1	1	0	0	0	0	0	1	1	0	2	0	0	0	1	2	2	2	1	1	1	0	1	1	0	1	0	1	0	0	1
579	0	0	0	0	0	1	2	1	0	0	0	2	2	1	1	0	0	0	2	0	0	0	0	0	0	1	1	2	2	1	2	1	1	0	0	1	2	0	0	1	1	1	1	2	1	2	0	0	0
580	1	0	0	0	1	1	2	2	0	0	0	1	1	0	1	0	2	1	0	2	0	0	2	0	0	0	1	2	2	2	0	0	0	1	1	1	1	1	1	0	1	0	0	2	1	0	0	0	0
581	0	0	0	0	1	2	2	1	1	1	0	0	0	0	0	0	1	1	2	0	2	0	1	1	1	1	1	1	2	1	0	0	0	2	0	2	0	0	0	0	1	0	0	1	0	1	0	0	1
582	1	1	0	1	0	1	1	2	0	0	1	0	1	0	0	0	1	0	1	1	0	0	2	0	0	0	1	1	2	0	1	0	1	2	1	2	1	1	0	1	0	1	0	1	2	1	0	0	0
583	0	1	0	0	0	2	1	2	0	2	0	0	1	0	1	0	0	0	0	2	0	0	1	0	0	0	2	2	2	2	1	0	1	1	0	1	1	0	0	1	1	0	0	2	0	2	0	0	0
584	1	2	0	0	1	1	1	1	1	1	0	0	1	0	1	0	1	0	1	1	0	0	1	1	1	1	2	2	2	2	1	2	1	2	1	2	2	0	0	1	1	1	1	2	1	0	0	0	1
585	0	1	0	2	0	2	2	1	1	1	0	1	1	0	1	0	0	0	0	2	0	0	0	0	0	0	1	1	2	1	0	1	1	2	0	2	1	0	0	0	2	0	0	1	0	1	0	0	1
586	1	2	0	0	0	1	1	2	1	1	0	1	2	1	0	0	1	1	2	0	1	0	1	0	0	1	0	2	2	0	1	2	2	2	1	2	2	0	0	0	1	1	0	0	0	0	0	1	1
587	1	2	0	0	0	0	1	2	0	1	1	0	1	0	1	0	1	0	1	1	1	0	1	0	0	0	0	1	1	1	1	0	1	0	0	1	1	0	0	1	1	0	0	2	1	0	0	0	1
588	1	2	0	0	0	1	1	1	1	1	0	0	0	0	0	0	1	0	1	0	1	0	1	0	0	1	1	2	2	1	1	0	1	1	0	1	0	0	0	0	2	1	0	1	0	0	0	0	2
589	1	1	0	1	0	2	1	1	1	1	2	0	1	0	1	0	1	0	1	1	1	0	1	1	1	0	1	2	2	1	0	0	1	0	0	2	0	0	0	0	2	0	0	2	2	1	0	0	1
590	0	2	0	0	0	1	2	2	0	0	0	0	0	0	0	0	0	0	2	0	0	0	1	1	1	1	2	2	1	0	2	0	1	0	0	1	1	0	0	1	1	1	1	2	0	1	0	0	2
591	1	2	0	0	0	1	2	2	1	1	0	0	2	1	0	1	0	0	2	0	1	0	0	0	0	0	2	1	2	1	0	0	1	2	0	2	1	0	0	0	2	0	0	1	1	0	0	0	1
592	0	1	0	0	0	1	2	2	0	0	0	0	1	0	0	1	2	0	0	2	0	0	0	0	0	0	1	1	2	1	1	0	0	1	0	1	1	0	0	1	1	0	0	1	0	1	0	0	2
593	0	0	0	0	1	2	2	0	1	1	0	1	2	0	1	0	2	2	1	1	1	0	1	1	1	1	2	2	1	1	1	0	0	1	1	2	1	0	0	0	2	0	0	1	0	1	0	1	0
594	1	1	0	1	0	1	2	2	2	2	0	0	0	0	0	0	2	0	0	2	0	0	0	0	0	0	1	2	2	1	1	0	1	0	0	1	1	0	0	1	1	1	0	0	1	0	0	0	1
595	1	1	0	2	0	2	2	0	2	2	0	0	0	0	0	0	2	0	0	1	0	0	0	0	0	0	2	2	2	1	2	2	2	0	0	1	1	0	0	0	1	1	1	2	0	0	0	0	1
596	0	1	0	1	0	1	1	2	0	1	1	0	0	0	0	0	0	0	0	2	0	0	0	0	0	0	1	2	2	1	0	0	1	1	0	1	2	0	0	1	1	0	0	2	0	1	0	1	2
597	0	1	0	1	0	2	2	1	1	1	0	0	0	0	0	0	2	2	2	0	0	1	0	0	0	0	2	2	2	1	2	1	1	1	0	2	1	0	0	0	2	0	0	2	0	2	0	0	1
598	1	1	0	0	0	0	2	1	1	1	0	1	1	0	1	0	2	2	1	1	1	0	0	0	0	0	1	1	2	1	0	1	1	2	0	2	2	0	0	1	1	1	1	2	2	0	0	0	1
599	1	0	0	1	1	2	1	2	1	1	1	0	0	0	0	0	1	0	1	1	0	0	0	0	0	0	1	1	2	0	1	1	2	1	1	1	1	0	0	1	1	0	0	1	1	1	0	0	2
600	1	2	0	2	0	2	1	2	0	0	1	0	0	0	0	0	2	1	1	1	0	0	0	0	0	0	0	1	1	0	1	1	1	1	0	1	1	0	0	0	1	0	0	0	2	2	0	0	2
601	1	2	0	0	0	0	1	1	1	2	0	1	2	0	1	1	1	0	1	1	0	0	0	0	0	0	1	1	2	1	0	0	0	2	0	2	2	0	0	1	1	1	0	0	0	0	0	0	0
602	1	2	1	1	0	1	2	1	2	2	0	0	0	0	0	0	2	2	2	0	2	1	0	0	0	0	1	1	2	1	1	0	0	2	0	2	2	0	0	1	0	0	0	2	1	0	0	0	1
603	1	0	0	0	1	2	2	1	1	1	0	0	0	0	0	0	1	0	1	1	1	0	1	1	1	2	2	2	2	1	2	0	1	1	1	1	0	0	0	0	1	0	0	0	0	0	0	0	0
604	0	1	0	1	0	2	0	2	0	0	2	0	1	1	0	0	2	0	0	2	0	0	0	0	0	0	2	2	2	2	0	0	1	1	0	1	2	0	0	1	1	0	0	2	0	0	0	1	2
605	0	1	0	0	0	0	0	2	0	0	1	2	2	0	2	0	2	2	1	1	0	0	0	0	0	0	1	1	2	1	0	1	2	2	0	2	2	0	0	1	1	0	0	1	0	1	0	0	1
606	1	0	0	0	1	2	1	2	1	1	0	0	1	1	0	0	1	0	1	1	1	0	1	0	0	0	2	2	1	1	1	1	2	1	0	1	2	0	0	0	1	1	0	1	0	1	0	0	0
607	1	0	1	0	1	2	2	2	0	1	0	0	0	0	0	0	2	2	1	1	1	0	0	0	0	0	1	1	2	1	0	1	1	1	0	2	2	1	1	0	1	0	0	2	0	0	0	0	1
608	1	2	0	0	0	0	2	1	1	2	0	0	0	0	0	0	2	1	0	2	1	0	0	0	0	0	2	2	2	2	0	1	1	0	0	1	2	0	1	0	1	0	1	2	1	0	0	0	1
609	0	2	0	0	0	0	1	2	0	1	1	0	0	0	0	0	0	0	1	1	1	0	0	0	0	0	1	1	2	1	1	1	0	1	0	1	2	0	0	1	0	0	0	2	0	0	0	0	0
610	1	2	0	0	0	1	2	1	1	2	0	2	2	0	2	0	1	0	1	1	1	1	1	0	0	0	1	1	2	1	0	0	1	0	0	1	2	0	0	2	0	1	1	1	0	1	0	0	1
611	0	2	0	2	0	2	1	2	0	0	1	1	2	0	2	0	1	1	2	0	1	0	2	0	0	0	0	0	1	0	1	0	0	2	1	2	0	0	0	0	2	1	1	2	0	0	0	0	0
612	1	2	1	1	0	1	1	2	0	0	1	1	2	0	1	0	1	0	1	0	1	0	0	0	0	0	0	1	1	0	2	0	1	1	0	2	1	0	0	0	1	0	0	2	1	0	0	0	0
613	1	2	0	0	0	2	2	2	0	0	1	1	2	1	0	0	1	0	1	1	1	0	0	0	0	1	2	2	2	2	1	2	1	0	0	1	0	0	0	0	2	1	1	1	1	1	0	0	2
614	1	1	0	1	0	2	1	2	0	1	1	1	2	0	2	0	1	0	1	1	0	0	0	0	0	0	1	2	2	1	1	2	1	2	1	2	1	0	0	0	1	0	0	2	0	0	1	0	1
615	0	1	0	1	0	1	1	2	0	0	1	1	1	0	1	0	2	2	0	1	0	0	1	1	1	2	2	2	2	2	1	0	2	1	0	1	2	0	0	1	0	0	0	2	1	0	0	0	1
616	0	1	0	0	0	0	0	2	0	0	1	1	1	0	1	0	0	0	0	2	0	0	1	0	0	0	1	0	2	0	0	0	1	1	0	1	1	0	0	0	2	1	0	1	0	1	0	0	0
617	0	2	0	0	0	0	2	2	0	0	1	2	1	0	1	0	0	0	1	1	1	0	0	0	0	0	1	1	1	1	1	0	0	2	1	2	1	0	0	1	1	0	0	2	0	0	0	1	0
618	0	1	0	2	0	2	2	1	1	1	1	2	2	0	2	0	0	0	0	1	0	0	0	0	0	0	1	1	1	1	1	2	1	1	0	2	2	1	0	0	0	0	0	1	0	1	0	0	1
619	1	1	0	0	0	2	2	2	1	1	1	1	1	0	1	0	0	0	0	2	0	0	0	0	0	1	2	2	2	2	0	1	2	0	0	1	0	0	0	0	1	1	0	1	0	0	0	0	2
620	0	2	0	0	0	0	2	1	1	1	0	1	2	0	2	0	0	0	1	1	1	0	0	0	0	0	1	2	2	1	0	1	1	2	1	2	2	0	0	1	1	1	1	2	1	0	0	0	1
621	1	1	0	1	0	1	2	2	0	0	0	1	1	0	1	0	0	0	1	1	0	0	0	0	0	0	2	2	2	2	1	0	0	2	0	2	2	0	0	0	2	0	0	2	0	2	0	0	2
622	1	1	0	1	0	2	2	1	1	1	0	0	0	0	0	0	2	1	0	2	1	0	0	0	0	1	1	1	2	2	0	0	1	0	0	0	1	0	0	0	1	0	0	2	0	1	0	1	0
623	1	2	1	1	0	1	1	2	0	0	0	0	0	0	0	0	1	1	0	1	0	0	0	0	0	0	2	2	2	2	1	1	0	1	0	1	1	0	0	0	2	1	0	1	0	1	1	0	1
624	0	0	0	0	1	1	1	2	0	0	0	0	1	0	1	0	2	2	1	1	1	2	0	0	0	0	1	1	2	1	1	2	1	1	0	2	2	0	0	1	1	1	1	2	0	1	0	0	0
625	0	0	0	0	0	2	1	2	1	1	1	0	1	0	1	0	1	1	0	2	0	0	0	0	0	0	1	2	2	2	0	1	2	1	0	1	2	0	0	0	1	0	0	1	1	1	0	0	1
626	1	1	0	0	1	1	1	1	1	1	0	0	0	0	0	0	0	0	0	2	0	0	0	0	0	0	0	2	0	0	2	0	1	1	0	1	2	0	0	0	2	0	0	1	0	0	0	0	1
627	1	2	0	0	1	1	1	1	0	0	2	1	2	0	1	0	2	2	1	1	0	0	0	0	0	1	2	2	2	2	0	0	1	2	0	2	2	1	1	1	0	0	0	2	0	0	0	0	1
628	0	1	0	0	1	1	1	2	0	0	1	0	0	0	0	0	1	1	2	0	1	0	1	0	0	0	1	1	1	1	1	1	2	1	1	1	2	1	1	0	1	1	0	1	0	0	0	0	0
629	1	1	0	0	0	2	2	0	1	1	0	1	2	0	2	0	0	0	1	1	0	0	0	0	0	0	1	0	1	0	1	0	0	2	2	2	1	0	0	0	1	1	1	2	1	0	1	0	1
630	0	0	0	0	0	1	2	1	1	2	0	0	1	0	0	1	1	1	0	1	0	0	1	0	0	0	1	1	2	1	0	0	1	1	0	1	2	0	0	1	0	1	0	0	2	0	0	0	1
631	0	0	0	0	1	2	1	2	0	0	0	0	0	0	0	0	2	2	1	1	1	0	1	0	0	1	1	2	2	1	0	1	1	0	0	0	1	0	0	0	0	0	0	2	0	0	0	0	1
632	1	0	0	1	0	2	1	1	0	2	0	0	1	0	0	1	1	0	0	1	0	0	1	0	0	0	2	2	2	1	2	1	1	2	2	2	1	0	0	0	1	0	0	2	0	0	1	0	1
633	1	1	0	1	0	1	2	2	0	1	0	1	1	0	0	0	1	1	1	0	1	0	0	0	0	0	0	1	1	0	1	1	0	2	1	2	2	1	1	0	0	0	0	2	1	0	0	0	0
634	0	1	0	0	0	1	1	1	1	1	1	1	2	0	1	0	0	0	2	0	1	0	1	1	1	2	2	2	2	1	1	2	1	1	0	1	1	0	0	0	0	0	0	1	0	1	0	0	0
635	1	1	0	1	0	1	1	1	1	1	1	0	0	0	0	0	2	1	0	2	0	0	0	0	0	1	1	1	2	1	0	0	0	1	0	1	1	0	0	1	1	0	0	1	0	1	0	0	0
636	1	0	0	0	1	2	1	2	0	2	0	0	0	0	0	0	1	0	0	1	0	0	0	0	0	1	1	2	1	1	2	0	0	2	0	2	2	1	1	0	0	0	0	2	0	2	0	0	1
637	1	1	0	1	0	1	2	2	0	0	0	0	0	0	0	0	2	1	0	2	0	0	1	1	1	1	0	1	1	0	1	0	0	2	0	2	1	0	0	0	2	0	0	2	1	2	1	1	2
638	0	1	0	1	0	1	2	1	0	1	0	0	1	0	1	0	2	1	0	2	0	0	0	0	0	0	1	2	1	1	2	2	2	2	1	2	1	0	0	0	2	1	0	0	1	1	1	0	1
639	1	1	0	0	0	0	1	2	0	1	1	0	0	0	0	0	1	1	2	0	0	0	0	0	0	0	0	1	2	1	0	0	1	0	0	1	1	0	0	0	0	1	1	1	1	1	0	1	2
640	1	2	0	0	0	1	1	1	0	2	0	0	1	0	1	0	1	0	0	1	0	0	1	0	0	1	0	2	1	1	2	0	1	1	0	1	1	1	1	0	0	0	1	2	1	0	0	0	0
641	0	2	0	0	0	0	1	1	0	0	1	0	2	0	1	0	1	0	0	1	0	0	0	0	0	0	1	2	2	2	0	1	1	2	0	2	0	0	0	0	1	1	1	1	1	0	0	0	0
642	0	0	0	0	2	2	1	1	1	2	0	0	0	0	0	0	2	0	1	1	1	0	0	0	0	0	2	2	2	2	0	1	2	0	0	0	0	0	0	1	1	0	0	2	1	0	0	0	1
643	1	2	0	0	0	0	2	0	2	2	0	1	2	0	2	0	2	1	2	0	1	0	0	0	0	1	2	2	2	2	0	1	1	1	0	1	1	0	0	0	1	0	0	1	0	0	0	2	2
644	1	0	0	0	1	2	2	1	1	1	0	0	2	0	0	1	1	1	1	1	0	1	0	0	0	0	2	2	2	2	0	1	1	2	1	2	1	0	0	0	2	0	0	1	0	0	0	1	1
645	1	1	0	1	0	1	1	1	2	2	0	0	0	0	0	0	0	1	1	1	1	0	0	0	0	0	1	1	2	0	1	1	0	1	0	1	1	0	0	0	2	1	0	1	0	0	0	0	0
646	1	2	0	0	0	0	2	1	1	1	0	0	1	0	1	0	0	0	1	1	1	0	0	0	0	0	1	2	2	2	1	0	1	2	0	1	0	0	0	0	1	0	0	1	1	1	0	0	1
647	0	1	0	0	0	1	1	2	0	0	0	0	1	0	0	1	1	0	0	1	0	0	1	0	0	0	1	2	2	2	0	1	2	1	1	1	0	0	0	0	2	1	1	2	1	1	0	0	1
648	0	0	0	0	0	2	1	1	1	1	0	0	1	0	0	0	1	1	0	2	0	0	0	0	0	0	1	2	2	1	1	1	0	1	0	1	0	0	0	0	1	0	0	2	1	0	0	0	1
649	1	1	1	0	1	2	2	1	1	1	0	0	1	0	0	1	1	0	1	1	1	0	0	0	0	0	1	1	2	1	0	0	0	1	0	1	2	0	0	1	1	0	0	2	0	1	0	0	0
650	1	1	0	0	1	2	2	1	1	2	0	0	0	0	0	0	2	0	0	2	0	0	0	0	0	0	1	1	1	1	0	0	1	1	0	1	2	0	0	2	0	0	0	1	0	1	0	0	1
651	0	1	0	0	0	2	1	1	1	1	0	2	2	0	2	0	1	1	1	0	1	0	0	0	0	0	1	1	2	1	1	1	1	0	0	0	0	0	0	0	2	0	0	2	0	0	0	0	1
652	0	1	0	1	1	2	2	0	2	2	0	1	2	0	1	0	1	1	0	2	0	0	0	0	0	0	1	2	2	1	1	1	1	2	0	2	1	0	0	1	1	0	0	1	0	0	0	0	1
653	0	0	0	0	0	1	1	1	0	2	0	0	1	0	0	0	2	0	1	1	1	0	2	0	0	1	1	1	1	1	2	1	1	1	0	2	2	0	0	1	1	0	0	1	1	1	1	0	1
654	0	1	1	0	0	1	0	2	0	0	2	1	1	0	1	0	2	0	1	1	1	0	0	0	0	0	2	2	2	2	1	0	1	0	0	2	2	0	0	0	1	0	0	1	0	0	0	0	2
655	0	1	0	2	0	2	1	2	0	1	0	0	1	0	0	1	1	1	1	1	1	0	0	0	0	0	2	2	2	0	0	0	1	2	1	2	1	0	0	0	1	1	0	0	0	0	0	0	0
656	0	1	0	1	1	2	1	2	0	0	1	0	1	0	1	0	2	2	0	1	0	0	0	0	0	1	1	1	2	0	1	0	1	1	0	2	0	0	0	1	1	1	1	2	0	1	0	0	2
657	0	0	0	1	0	2	2	1	0	0	0	1	2	0	2	0	1	1	1	0	1	0	0	0	0	1	1	1	2	0	0	1	0	1	1	1	1	0	0	2	0	0	0	1	0	0	0	0	1
658	1	2	0	0	0	0	2	2	0	1	0	0	0	0	0	0	1	1	1	0	1	0	0	0	0	0	1	1	1	1	0	0	0	2	0	2	1	0	0	0	2	0	0	2	1	0	0	0	0
659	0	2	1	0	1	1	2	1	1	2	0	0	0	0	0	0	2	2	2	0	0	0	1	1	1	1	1	1	2	1	0	1	1	0	0	1	1	0	0	0	1	1	0	0	2	0	0	0	1
660	0	2	0	0	0	0	1	1	1	2	0	0	0	0	0	0	2	0	0	2	0	0	1	1	1	1	2	2	2	1	2	1	1	0	0	1	0	0	0	0	1	0	0	2	1	0	0	0	1
661	0	0	1	0	0	1	2	1	1	1	0	1	1	0	1	0	1	0	0	1	0	0	1	0	0	1	1	1	2	2	0	1	1	1	1	1	2	0	0	2	0	1	1	2	1	1	0	0	0
662	1	1	0	0	0	1	2	1	0	0	0	1	1	0	1	0	2	2	0	2	0	0	0	0	0	0	1	1	2	1	1	1	1	2	1	2	1	0	0	1	1	0	0	1	0	1	1	0	1
663	1	1	0	0	0	2	1	1	1	1	0	1	1	0	1	0	1	0	1	1	1	0	0	0	0	0	2	2	2	1	0	0	1	2	0	2	0	0	0	0	2	0	0	1	0	1	0	0	1
664	0	1	0	0	1	2	2	1	1	1	0	0	0	0	0	0	1	0	0	1	0	1	0	0	0	0	2	2	2	1	2	0	1	1	0	2	2	0	0	1	1	0	0	2	0	1	0	0	1
665	1	2	0	1	0	1	1	1	1	1	0	1	2	0	1	0	1	0	1	1	1	1	0	0	0	1	2	2	2	0	1	0	0	2	0	2	1	0	0	0	2	0	0	1	0	1	0	0	0
666	1	0	0	0	1	1	1	1	1	2	0	0	0	0	0	0	0	0	2	0	1	0	0	0	0	0	1	1	2	1	0	0	0	2	0	2	1	0	0	0	1	0	0	0	0	0	0	0	0
667	1	1	1	0	0	2	1	2	0	0	1	0	0	0	0	0	2	1	1	1	0	0	0	0	0	0	1	2	1	1	2	1	1	0	0	2	2	0	0	1	1	0	0	2	1	0	0	0	0
668	0	2	0	0	0	1	2	1	1	2	0	1	1	0	1	0	1	0	1	0	1	0	0	0	0	0	2	2	2	2	1	1	2	0	0	2	0	0	0	1	1	0	0	1	0	1	0	0	0
669	0	2	0	0	0	0	2	1	1	1	0	0	0	0	0	0	0	0	1	1	1	0	1	0	0	0	2	2	2	1	1	1	1	0	0	1	1	0	0	1	1	0	0	1	0	1	0	0	1
670	0	1	1	1	1	2	1	2	0	0	1	1	2	0	2	0	1	1	0	1	0	0	0	0	0	0	1	1	2	1	0	1	1	1	0	2	1	0	0	1	1	1	1	2	1	1	0	0	0
671	0	2	1	1	0	1	2	1	2	2	0	0	0	0	0	0	2	2	1	1	0	0	0	0	0	0	1	1	2	1	0	0	1	0	0	1	0	0	0	1	1	0	0	2	1	0	0	0	0
672	1	0	0	1	0	2	1	2	0	0	1	0	0	0	0	0	2	0	0	2	0	0	0	0	0	0	2	2	2	2	1	0	0	2	0	2	1	0	0	0	1	0	0	2	0	1	1	1	1
673	1	2	1	1	0	1	1	2	0	0	1	1	1	1	0	0	2	1	0	2	0	0	0	0	0	1	2	2	2	1	1	0	0	2	0	2	1	0	0	0	2	1	0	1	1	0	1	1	1
674	0	1	0	1	0	1	2	2	0	1	0	0	0	0	0	0	0	1	0	2	0	0	0	0	0	0	1	2	1	1	2	0	1	0	0	1	1	0	0	0	2	0	0	2	1	1	0	1	2
675	1	2	0	0	0	0	2	1	1	2	0	1	1	0	1	0	1	1	1	1	0	0	1	0	0	0	1	2	2	1	0	0	1	0	0	2	2	0	0	1	1	1	0	1	1	0	0	0	0
676	1	2	0	0	0	0	2	2	0	1	0	0	1	0	1	0	2	0	0	2	0	0	0	0	0	0	2	2	2	1	1	0	1	1	0	1	1	0	0	0	1	1	1	2	0	0	0	0	1
677	1	2	0	0	0	0	2	0	2	2	0	0	0	0	0	0	2	2	1	1	1	0	1	1	1	1	2	2	2	1	1	1	1	2	1	2	0	0	0	0	1	0	0	2	0	0	0	0	0
678	0	2	0	0	0	1	2	2	0	1	0	0	1	0	2	0	0	0	1	1	1	0	0	0	0	1	2	2	2	2	0	1	2	2	1	2	1	0	0	0	2	0	0	2	0	1	0	0	2
679	0	1	0	1	0	2	2	1	2	2	0	0	1	0	1	0	0	1	0	2	0	0	0	0	0	0	2	2	2	2	1	2	1	2	1	2	2	1	1	0	1	0	0	1	0	1	0	0	0
680	0	1	0	0	0	2	2	0	2	2	0	0	0	0	0	0	2	1	0	2	0	0	1	0	0	0	1	2	1	1	1	1	1	1	0	2	0	0	0	0	1	0	0	1	1	1	0	0	1
681	0	0	1	0	1	2	2	2	0	0	1	0	1	0	0	1	0	0	0	2	0	0	0	0	0	0	0	2	0	0	2	0	1	1	0	2	1	0	0	0	0	0	0	1	0	1	1	0	1
682	1	1	0	0	0	0	1	1	1	1	0	0	0	0	0	0	2	1	0	2	1	0	0	0	0	0	1	1	2	1	0	0	0	2	0	1	1	0	0	1	1	1	1	1	0	0	0	1	2
683	0	0	1	1	0	1	1	2	0	0	1	1	1	0	1	0	1	0	0	1	0	0	0	0	0	0	1	2	1	1	1	0	1	2	0	2	1	0	0	1	1	0	0	2	0	2	0	1	2
684	1	1	0	1	0	1	1	2	0	0	1	0	0	0	0	0	1	1	0	2	0	0	0	0	0	0	2	2	2	2	1	1	0	2	1	2	2	0	0	2	0	1	1	1	1	0	0	0	2
685	0	1	0	0	0	1	1	2	0	0	1	0	1	0	0	0	1	0	0	1	0	0	0	0	0	0	1	1	2	1	0	0	0	2	0	2	0	0	0	0	2	0	0	1	1	1	0	1	2
686	0	0	0	0	0	1	1	1	1	1	0	1	1	0	1	0	2	2	1	1	1	0	1	1	1	1	2	2	2	2	0	1	2	0	0	1	0	0	0	0	2	0	0	2	0	1	0	0	0
687	1	1	0	0	0	0	2	1	0	0	1	0	0	0	0	0	2	2	0	2	0	0	0	0	0	0	1	1	2	1	0	0	2	0	0	1	2	0	0	2	0	0	0	2	0	0	0	0	0
688	0	0	0	0	2	2	2	2	0	0	1	0	1	0	0	1	2	2	1	1	1	0	0	0	0	0	2	2	2	2	0	0	1	2	0	2	0	0	0	0	2	0	0	1	0	1	0	0	1
689	1	2	0	0	0	0	2	1	1	1	1	0	0	0	0	0	1	1	0	1	0	0	1	1	1	1	2	2	1	0	2	1	0	2	1	2	2	0	0	1	0	0	0	2	1	1	0	0	1
690	1	2	1	1	0	1	2	1	1	2	0	1	1	0	1	0	1	0	1	1	1	0	0	0	0	0	1	2	2	1	2	1	2	0	0	0	1	0	0	0	1	0	0	2	1	0	0	1	1
691	0	1	0	0	0	1	2	1	1	1	0	0	0	0	0	0	1	0	1	0	1	0	0	0	0	1	2	2	2	1	1	2	2	2	1	2	1	0	0	2	0	0	0	2	1	0	0	0	2
692	0	1	0	1	1	2	1	1	1	1	1	0	0	0	0	0	2	1	1	1	1	0	0	0	0	1	0	1	1	0	1	1	0	2	1	2	2	0	0	0	0	2	1	2	1	0	0	0	0
693	0	0	0	1	0	2	2	1	2	2	0	0	1	0	0	1	2	2	2	0	0	0	0	0	0	0	2	2	2	2	0	0	1	1	0	1	2	0	0	2	0	0	0	2	1	0	0	0	1
694	1	2	0	0	0	0	1	2	0	1	1	0	1	0	0	1	2	1	0	2	1	0	0	0	0	0	2	2	2	1	2	1	1	2	1	1	2	0	0	1	0	1	1	2	1	0	1	0	1
695	0	1	0	1	1	2	1	1	1	1	1	0	0	0	0	0	1	1	1	0	0	1	0	0	0	0	1	1	2	0	0	0	0	1	0	1	1	0	0	1	1	1	1	1	1	1	0	0	1
696	1	0	0	0	0	1	2	1	1	2	0	0	1	0	1	0	0	0	2	0	1	0	0	0	0	0	2	2	2	1	2	1	1	1	0	1	0	0	0	1	1	1	1	2	0	1	0	0	2
697	1	1	0	1	0	1	2	1	2	2	0	0	2	0	0	1	0	0	0	2	0	0	1	1	1	1	2	2	2	2	1	1	1	1	1	1	0	0	0	0	1	0	0	0	0	1	0	0	0
698	0	0	0	0	1	2	2	2	0	1	0	0	0	0	0	0	1	1	1	0	0	1	0	0	0	0	0	1	2	1	0	0	1	1	0	1	1	1	1	0	1	0	0	1	0	1	1	1	2
699	0	1	0	0	0	1	2	1	1	1	0	1	1	0	1	0	0	0	1	1	1	0	1	0	0	0	2	2	2	2	0	2	2	0	0	1	2	0	0	2	0	0	0	2	0	2	0	0	0
700	0	0	0	0	0	2	1	1	1	1	1	0	1	0	0	0	1	1	1	0	0	0	0	0	0	0	1	1	1	1	2	0	0	2	0	2	2	1	1	1	0	0	0	2	0	2	0	0	0
701	1	1	0	1	1	2	1	1	1	1	0	0	0	0	0	0	1	0	0	1	0	0	0	0	0	0	1	1	2	0	0	0	0	2	1	2	2	0	0	2	0	0	0	1	0	0	1	0	2
702	1	2	0	0	0	0	2	1	1	1	0	0	0	0	0	0	1	1	0	1	0	0	0	0	0	0	1	1	2	1	0	1	1	0	0	1	2	0	0	1	0	0	0	2	0	0	0	0	0
703	0	1	0	1	0	2	2	2	0	1	0	2	2	0	2	0	1	0	0	2	0	0	1	0	0	1	1	2	2	1	2	0	1	1	0	1	1	0	0	0	1	1	0	1	2	1	0	0	0
704	0	1	0	0	0	0	2	2	1	1	0	0	0	0	0	0	0	0	1	1	1	0	0	0	0	1	2	2	2	2	0	2	1	2	1	2	1	0	0	1	1	1	1	1	0	0	0	0	1
705	0	1	0	0	0	1	2	2	0	0	0	1	1	0	1	0	0	0	2	0	0	0	0	0	0	0	0	2	1	0	2	0	1	2	0	2	1	0	0	0	1	0	0	1	0	0	0	0	0
706	0	1	0	0	0	1	1	2	0	1	1	1	0	0	0	0	1	1	0	2	0	0	1	0	0	1	2	2	2	2	0	1	1	0	0	1	2	0	0	2	0	1	0	1	1	0	0	1	1
707	0	1	1	1	0	2	2	2	0	1	1	0	0	0	0	0	1	1	1	1	0	0	0	0	0	0	2	2	2	2	1	1	1	1	0	1	0	0	0	1	1	0	0	0	2	2	0	0	1
708	1	1	0	0	0	0	1	1	1	2	0	0	0	0	0	0	0	0	1	1	1	0	0	0	0	0	1	1	2	1	0	0	2	0	0	1	1	0	0	2	0	0	0	2	0	0	0	0	0
709	1	1	0	1	0	1	2	2	0	1	0	0	0	0	0	0	1	1	1	1	0	0	0	0	0	0	1	1	2	2	1	1	1	1	1	1	2	0	0	2	0	0	0	2	0	0	2	0	2
710	0	1	0	0	1	1	1	1	1	1	2	0	0	0	0	0	1	1	1	1	0	0	0	0	0	1	1	1	2	1	0	0	0	1	0	0	1	1	0	1	0	1	1	2	0	1	0	1	0
711	1	1	0	1	0	1	1	2	0	1	0	2	2	0	2	0	1	1	1	1	0	0	0	0	0	0	2	2	2	0	1	0	1	0	0	2	1	0	0	0	2	2	1	2	1	0	0	0	0
712	0	1	0	0	0	1	2	2	0	1	0	1	1	0	1	0	2	1	0	2	0	0	0	0	0	0	1	2	2	1	2	1	1	0	0	1	2	0	0	1	1	0	0	1	0	0	0	1	0
713	0	2	0	0	0	0	1	1	2	2	0	0	1	0	1	0	1	1	0	1	1	0	1	1	1	0	0	1	2	0	1	0	0	2	1	2	1	0	0	0	1	0	0	0	2	2	0	0	0
714	1	2	1	0	1	1	2	0	1	1	0	0	0	0	0	0	1	1	1	0	1	0	2	0	0	0	1	1	2	2	1	0	1	1	1	1	1	0	0	0	2	0	0	0	0	1	0	0	0
715	0	1	0	1	1	2	2	1	1	1	0	0	1	0	0	0	0	0	0	1	0	0	1	1	1	1	0	1	1	0	2	0	1	1	0	2	1	0	0	0	1	0	0	1	0	1	0	0	2
716	0	2	1	1	0	1	2	1	1	1	0	0	0	0	0	0	0	0	0	1	0	0	0	0	0	0	2	2	2	2	0	1	1	1	0	2	2	1	1	0	1	0	0	1	1	0	0	0	0
717	1	0	0	0	2	2	2	0	2	2	0	0	1	0	1	0	0	0	0	1	0	0	0	0	0	0	0	1	1	0	1	0	0	2	2	2	1	0	0	0	1	0	0	0	0	1	0	1	1
718	1	2	0	0	0	0	1	2	0	0	1	0	1	0	0	0	1	0	0	2	0	0	0	0	0	0	1	2	2	1	2	0	0	1	1	1	1	0	0	2	0	0	0	2	0	1	1	1	1
719	0	2	1	1	0	1	2	1	2	2	0	0	0	0	0	0	0	0	2	0	0	0	0	0	0	0	0	1	2	1	0	0	0	1	0	1	1	1	1	0	1	1	1	1	0	0	1	0	1
720	1	2	0	1	0	1	1	1	1	1	0	1	1	0	1	0	1	0	1	1	0	0	0	0	0	0	2	2	2	2	1	1	0	1	0	2	0	0	0	0	2	1	1	2	1	0	0	0	0
721	0	1	0	0	0	0	1	2	0	1	1	1	2	0	1	0	1	1	1	1	1	0	0	0	0	0	1	2	1	1	2	0	1	0	0	1	2	0	0	2	0	1	1	2	1	1	0	0	0
722	0	2	0	0	0	0	2	1	1	1	0	0	0	0	0	0	1	0	1	1	0	0	0	0	0	1	2	2	2	2	0	0	0	2	1	2	1	0	0	0	2	1	1	1	1	2	0	0	1
723	0	1	1	1	0	2	2	2	0	0	1	0	0	0	0	0	1	0	1	1	0	0	0	0	0	0	1	2	2	1	1	0	1	2	0	2	2	0	0	1	0	0	0	2	0	1	0	0	1
724	0	2	1	2	0	2	2	2	1	1	0	0	1	0	1	0	1	2	1	1	1	0	0	0	0	0	2	2	2	2	0	0	0	1	0	0	2	0	0	1	0	0	0	1	0	1	0	0	0
725	0	1	0	0	0	0	1	2	0	0	1	0	0	0	0	0	2	1	0	2	0	0	1	0	0	0	2	2	2	2	1	1	1	2	0	1	1	0	0	1	1	1	0	0	1	0	0	0	1
726	0	2	0	0	0	0	1	1	0	0	1	0	1	0	0	1	0	0	0	2	1	0	0	0	0	0	1	1	1	1	0	0	0	1	0	1	1	1	0	1	0	1	1	1	1	2	0	0	1
727	1	1	0	0	0	1	1	1	1	2	0	0	1	0	1	0	1	0	1	1	1	0	0	0	0	0	1	1	2	1	0	1	1	0	0	1	1	0	0	1	1	1	1	1	1	1	0	0	1
728	0	1	0	0	0	1	2	1	1	1	0	1	1	0	1	0	0	0	2	0	0	1	1	1	1	1	0	1	2	1	0	0	1	2	1	2	2	0	0	2	0	1	1	2	0	1	0	0	1
729	1	1	0	0	1	2	2	1	1	1	0	1	1	0	1	0	2	1	0	2	1	0	2	0	0	1	1	1	1	1	1	0	0	2	0	2	1	0	0	0	0	0	0	2	0	1	0	0	0
730	1	2	0	0	0	0	1	1	1	1	0	0	1	0	1	0	1	0	0	1	0	0	0	0	0	1	1	1	2	0	1	1	1	1	0	1	0	0	0	0	2	0	0	0	0	1	0	0	0
731	0	2	0	0	0	1	2	2	1	1	0	0	0	0	0	1	1	1	1	0	1	0	0	0	0	0	2	2	2	1	1	0	1	1	0	1	1	0	0	2	0	1	1	2	1	0	0	0	2
732	0	1	0	0	0	2	2	0	2	2	0	0	1	0	0	1	0	0	2	0	0	0	1	0	0	1	2	2	2	2	0	1	1	1	0	1	2	0	0	0	2	0	0	1	0	1	0	2	2
733	1	2	0	1	0	1	2	2	0	1	0	0	0	0	0	0	0	0	0	1	0	0	0	0	0	0	2	2	2	2	1	0	0	2	2	2	2	1	1	1	0	0	0	2	0	0	0	0	1
734	1	2	1	0	0	1	2	2	1	1	0	0	0	0	0	0	2	1	1	1	1	0	0	0	0	0	2	2	2	2	1	0	1	1	1	1	2	0	0	0	1	0	0	1	0	0	0	0	0
735	1	1	0	1	0	1	2	2	0	1	0	0	1	0	0	1	2	0	0	2	0	0	1	1	1	1	0	1	1	1	1	0	1	2	0	2	2	0	1	1	0	1	1	2	1	0	0	0	2
736	1	2	0	0	0	1	1	0	2	2	0	1	0	0	0	0	1	1	1	0	0	0	0	0	0	1	1	2	2	2	0	1	1	2	0	2	2	0	0	0	1	0	0	1	0	0	0	0	0
737	0	0	0	0	0	1	2	1	1	2	0	1	1	0	1	0	1	0	0	2	0	0	0	0	0	0	1	1	2	1	0	0	0	1	0	0	1	0	0	1	1	0	0	1	0	1	0	0	1
738	0	2	0	0	0	0	1	2	0	1	1	0	0	0	0	0	2	1	0	2	0	0	0	0	0	0	0	1	2	0	0	2	1	0	0	1	0	0	0	1	1	2	2	2	1	1	0	0	0
739	0	2	0	0	0	0	2	2	0	1	0	1	1	0	1	0	1	1	1	1	1	0	0	0	0	0	1	2	2	1	0	0	0	2	2	2	0	1	1	0	1	0	0	2	1	1	0	0	0
740	0	2	0	0	0	1	2	0	2	2	0	0	0	0	0	0	0	0	2	0	1	0	2	0	0	1	2	2	2	2	0	2	2	0	0	0	2	1	1	0	0	0	0	2	0	1	0	1	1
741	1	0	0	1	1	2	1	1	1	1	0	1	2	0	2	0	1	1	0	2	0	0	0	0	0	0	1	2	2	1	2	2	1	2	1	2	0	0	0	1	1	2	2	2	1	0	0	1	1
742	0	2	1	0	0	0	1	2	0	1	1	0	1	0	0	0	1	0	0	2	0	1	1	1	1	1	2	2	2	2	1	1	2	1	0	1	1	0	0	0	1	0	0	2	1	0	0	0	1
743	1	2	0	0	0	0	1	1	1	1	0	0	1	0	1	0	1	0	1	1	1	0	0	0	0	0	1	1	2	0	1	1	1	2	0	2	2	1	0	0	0	0	0	2	0	1	0	0	1
744	1	0	1	0	0	1	2	2	0	1	0	0	2	0	0	1	1	0	1	0	1	0	0	0	0	0	0	2	1	0	2	0	1	2	0	2	1	0	0	0	2	0	0	1	0	0	0	0	1
745	0	0	0	1	1	2	0	2	0	0	2	0	0	0	0	0	0	0	1	1	1	0	0	0	0	0	1	2	1	1	1	2	1	1	0	1	2	0	1	1	0	0	0	1	0	2	0	0	0
746	1	1	0	0	0	1	1	2	0	0	1	0	1	0	1	0	0	0	0	1	0	0	1	0	0	1	2	2	2	1	1	2	2	2	1	2	1	2	1	0	1	0	0	2	0	1	0	0	1
747	1	2	1	1	0	1	2	2	0	1	0	1	2	0	1	0	1	0	0	1	0	0	2	1	1	1	1	2	2	1	0	0	1	2	0	2	2	0	0	2	0	0	0	0	0	1	0	1	1
748	0	0	0	0	0	1	2	1	2	2	0	1	2	0	1	0	1	1	1	1	0	0	0	0	0	1	2	1	2	1	1	1	1	2	0	2	2	0	0	2	0	1	1	1	1	1	1	0	1
749	1	0	0	0	1	1	1	2	1	1	1	0	0	0	0	0	2	1	1	1	0	0	1	1	1	1	2	2	2	2	2	1	0	2	2	2	2	0	0	1	1	1	0	0	1	0	0	0	0
750	0	2	0	0	0	0	2	2	1	1	0	1	1	0	0	0	0	1	0	2	0	0	0	0	0	0	2	2	2	2	1	0	0	1	1	1	2	0	0	0	0	0	0	2	1	0	0	1	1
751	1	2	0	0	0	0	1	2	0	2	0	0	1	0	1	0	1	1	0	1	0	0	0	0	0	2	1	1	2	1	1	0	1	2	1	2	2	1	1	1	0	1	1	2	1	1	0	0	1
752	0	1	0	0	1	1	2	1	2	2	0	0	1	0	1	0	1	0	1	0	1	0	1	0	0	0	0	1	2	1	0	2	2	2	1	2	1	0	0	0	1	0	0	2	0	0	0	0	0
753	0	1	0	0	0	0	2	2	0	1	0	0	1	0	0	1	1	0	0	1	0	0	1	0	0	0	1	1	2	2	0	0	0	2	0	2	1	0	0	0	2	1	1	2	1	0	0	0	1
754	0	1	0	0	0	1	2	1	1	2	0	0	0	0	0	0	2	2	1	1	1	0	1	0	0	0	2	2	2	2	0	2	2	2	1	2	0	0	0	0	2	1	0	1	0	1	0	0	2
755	0	1	0	0	1	1	2	0	2	2	0	1	1	0	1	0	1	1	0	2	0	0	0	0	0	1	2	2	2	1	2	1	0	2	0	2	1	0	0	0	2	1	1	2	2	2	0	0	0
756	0	1	0	1	0	1	1	2	0	1	1	0	1	0	0	1	2	1	0	2	0	0	0	0	0	0	2	2	2	2	0	0	1	1	0	2	1	0	0	0	1	0	0	0	0	1	0	0	0
757	0	2	0	0	0	0	1	1	1	2	1	0	1	0	0	1	2	2	2	0	2	0	0	0	0	0	2	2	2	2	0	1	1	2	0	2	1	2	1	0	1	0	0	2	0	1	0	0	1
758	1	2	0	0	0	0	1	2	0	0	1	0	1	0	1	0	0	0	2	0	1	0	0	0	0	0	1	2	2	1	2	2	2	0	0	0	2	0	0	2	0	0	0	2	0	0	0	0	0
759	1	0	0	0	1	2	2	0	1	1	0	1	1	0	1	0	0	0	0	0	0	0	1	0	0	0	1	2	1	1	2	1	1	0	0	0	2	0	0	1	0	0	0	1	0	0	0	2	2
760	1	0	0	0	1	1	1	1	1	2	0	1	1	0	1	0	1	0	1	1	1	0	0	0	0	0	1	1	2	1	0	1	1	0	0	2	2	0	0	1	1	2	2	2	1	1	1	0	2
761	1	1	0	1	0	2	2	1	1	1	0	1	2	0	1	1	2	0	0	2	0	0	0	0	0	0	2	2	2	1	1	1	0	2	1	2	0	0	0	0	1	0	0	2	1	0	0	0	1
762	1	1	0	0	0	0	1	1	1	1	2	1	1	0	1	0	1	0	1	1	1	1	0	0	0	0	2	2	2	2	0	1	0	2	1	2	2	0	1	1	0	0	0	2	0	1	0	0	0
763	1	2	0	0	0	1	1	1	0	0	2	1	0	0	0	0	1	1	0	1	0	0	0	0	0	0	2	2	2	2	0	0	1	1	0	1	1	0	0	0	2	0	0	2	0	0	1	0	2
764	1	1	0	0	0	2	2	1	1	1	0	0	0	0	0	0	0	0	1	1	1	0	0	0	0	0	2	2	2	2	1	1	1	1	0	1	2	0	0	2	1	1	1	2	1	2	1	0	1
765	0	0	0	0	1	1	1	2	0	0	0	0	1	0	1	0	1	0	1	1	1	0	0	0	0	0	0	1	1	0	1	1	1	0	0	1	0	0	0	0	1	0	0	1	0	1	0	0	1
766	0	2	0	0	0	1	1	2	0	1	1	0	0	0	0	0	1	1	1	0	1	0	1	0	0	0	2	2	2	2	1	0	1	1	1	1	2	0	0	1	0	0	0	1	0	0	0	0	1
767	1	2	1	1	0	1	2	1	2	2	0	1	2	1	0	0	2	2	0	1	0	0	0	0	0	0	0	1	1	0	1	0	2	0	0	0	1	0	0	1	1	0	0	1	0	0	0	0	1
768	1	1	0	0	0	1	2	1	1	1	0	0	1	0	0	0	0	0	1	1	1	0	0	0	0	0	2	2	2	2	1	0	1	1	0	2	0	0	0	0	2	0	0	2	2	1	0	0	1
769	1	2	1	1	0	1	2	2	0	1	0	1	1	0	1	0	1	1	2	0	1	0	0	0	0	0	1	1	2	1	0	1	1	1	0	1	1	1	1	0	0	0	0	2	1	1	0	0	0
770	1	1	0	1	0	1	2	2	0	0	0	0	1	0	0	0	2	2	1	1	1	0	1	1	1	1	1	1	2	1	0	0	2	0	0	1	0	0	0	0	1	1	0	1	1	0	0	0	0
771	1	2	0	0	0	0	2	2	1	1	1	0	0	0	0	0	1	1	2	0	1	0	0	0	0	1	2	2	2	1	1	1	1	1	1	2	1	0	0	1	1	1	1	1	0	0	0	0	1
772	1	0	0	0	0	1	1	1	1	1	1	1	1	0	1	0	0	0	0	1	0	0	0	0	0	1	2	2	2	2	1	0	1	1	0	1	1	0	0	2	0	0	0	2	1	0	0	0	1
773	0	0	0	0	0	0	2	1	1	2	0	0	1	0	0	0	1	0	0	1	0	0	1	0	0	0	2	2	2	2	1	2	2	1	0	1	1	0	0	0	1	1	1	2	1	1	0	0	0
774	1	2	1	1	0	1	2	2	0	0	1	1	1	0	1	0	0	0	1	0	1	0	0	0	0	0	1	2	2	2	0	0	1	0	0	2	1	0	0	0	0	0	0	1	0	1	0	0	1
775	0	1	0	0	0	1	2	2	0	0	1	0	0	0	0	0	2	1	0	2	1	0	0	0	0	1	2	2	2	1	1	2	2	0	0	0	0	0	0	1	1	1	1	1	1	1	0	0	0
776	1	1	0	0	0	1	1	1	2	2	0	0	1	0	1	0	1	1	0	2	0	0	1	1	1	1	0	1	1	0	2	1	0	2	1	2	1	0	0	0	2	1	1	1	1	2	0	1	1
777	0	1	1	0	0	1	1	1	1	1	1	0	1	0	1	0	0	0	0	1	0	0	0	0	0	0	1	1	2	1	1	0	2	1	0	2	1	0	0	0	2	0	0	1	0	1	0	0	1
778	0	1	0	1	0	2	1	1	1	2	0	0	1	0	0	0	0	0	1	0	1	0	0	0	0	1	1	2	1	1	1	0	1	0	0	1	1	1	0	1	0	0	0	2	0	1	0	0	1
779	0	1	0	0	1	1	2	0	2	2	0	0	0	0	0	0	1	1	1	1	0	0	0	0	0	0	1	1	2	1	1	1	0	2	1	2	2	0	0	1	1	0	0	2	0	0	1	0	1
780	1	1	0	1	0	1	0	2	0	0	1	0	0	0	0	0	0	1	0	2	0	0	1	0	0	1	2	2	2	2	1	1	2	1	0	1	2	0	0	2	0	2	2	2	1	1	0	1	1
781	1	2	0	0	0	2	1	0	2	2	0	0	1	0	1	0	1	0	2	0	1	0	0	0	0	0	1	1	2	1	0	1	1	1	0	2	1	1	1	0	1	0	0	2	0	0	0	0	1
782	1	1	0	0	0	0	2	0	2	2	0	1	1	0	1	0	0	0	0	1	0	1	0	0	0	0	1	2	2	1	0	0	2	1	0	2	2	0	1	1	0	1	1	2	1	1	1	0	1
783	1	1	0	1	0	2	2	2	0	1	0	0	0	0	0	0	1	1	0	1	0	0	0	0	0	0	1	2	2	1	1	0	0	2	1	2	1	0	0	1	1	0	0	2	0	1	0	0	1
784	0	1	0	0	0	0	2	2	0	1	1	1	2	0	2	0	1	0	0	1	0	0	1	1	1	1	2	2	2	2	2	0	0	1	0	1	1	0	0	1	1	0	0	2	0	0	0	1	1
785	1	1	0	1	0	1	1	1	1	1	1	0	0	0	0	0	0	0	1	1	0	0	0	0	0	0	2	2	2	2	1	1	2	1	0	1	0	0	0	0	2	0	0	2	0	0	0	0	1
786	0	1	2	0	0	0	2	1	1	1	0	0	0	0	0	0	0	0	2	0	0	0	1	1	1	1	1	1	2	1	0	0	0	2	1	2	2	0	0	1	1	0	0	2	0	0	0	0	0
787	0	1	0	0	0	2	2	1	1	1	0	1	1	0	1	0	1	1	1	0	1	0	0	0	0	0	1	1	2	1	0	0	0	1	1	1	0	0	0	1	1	0	0	1	0	0	0	0	0
788	1	1	0	1	0	1	1	2	0	0	1	0	0	0	0	0	0	1	1	1	1	0	0	0	0	0	2	2	2	1	1	2	2	0	0	1	1	0	0	1	1	1	1	2	1	0	0	1	2
789	0	1	0	0	1	1	2	0	1	1	0	0	0	0	0	0	2	2	1	1	1	0	0	0	0	0	2	2	2	2	1	2	1	0	0	1	1	0	0	2	0	0	0	2	0	0	0	0	0
790	0	1	0	0	1	1	0	1	1	1	1	0	0	0	0	0	1	1	1	0	1	0	0	0	0	0	2	2	2	1	0	1	2	0	0	0	1	0	0	0	1	0	0	2	0	0	0	0	1
791	1	0	0	0	0	1	1	2	0	0	1	0	0	0	0	0	1	0	1	1	1	0	0	0	0	0	2	2	2	1	0	0	1	2	0	2	1	0	0	2	0	0	0	2	0	0	0	0	0
792	0	1	0	0	0	0	1	1	1	1	1	1	1	0	1	0	2	1	1	1	1	0	1	0	0	0	1	2	1	1	2	2	2	0	0	1	1	1	0	0	0	1	0	0	2	0	0	1	1
793	0	1	0	0	0	2	1	1	1	2	1	0	0	0	0	0	2	1	0	2	1	0	0	0	0	0	0	1	1	0	1	2	1	2	1	2	1	1	1	0	1	1	1	2	0	0	0	0	0
794	1	1	0	0	0	0	0	2	0	0	1	1	1	1	0	0	1	0	1	1	1	0	0	0	0	0	1	2	2	1	0	1	1	1	0	2	1	0	0	1	1	0	0	2	1	0	0	0	2
795	1	1	1	0	1	2	2	1	1	1	0	0	0	0	0	0	0	0	0	1	0	0	0	0	0	0	2	2	1	1	1	0	0	2	1	2	0	0	0	0	2	0	0	2	0	1	0	0	0
796	0	0	0	0	0	1	2	1	2	2	0	1	1	0	1	0	1	0	0	1	0	0	0	0	0	0	2	2	2	1	2	0	2	0	0	1	2	0	0	2	0	0	0	1	0	2	0	0	0
797	0	2	1	1	0	1	0	2	0	0	2	0	1	0	1	0	2	0	1	1	1	1	0	0	0	0	1	2	2	1	1	1	1	1	0	1	1	0	0	0	2	1	0	1	0	1	0	0	0
798	1	1	0	0	0	1	2	0	1	1	1	0	1	0	1	0	0	0	1	1	1	0	0	0	0	0	2	2	2	2	0	0	1	1	0	1	1	0	0	0	1	0	0	1	1	1	0	0	0
799	1	1	0	0	0	1	2	2	1	1	0	1	1	1	0	0	1	1	0	2	0	0	1	0	0	0	2	1	2	0	1	1	0	1	0	1	1	0	0	0	2	1	1	2	1	0	0	0	0
800	0	1	1	1	0	1	2	2	1	1	0	1	2	0	2	0	2	0	0	2	0	0	2	0	0	0	1	1	1	1	2	1	1	1	0	1	1	1	0	0	1	1	1	1	1	1	0	0	1
801	1	0	0	1	1	2	2	0	2	2	0	0	0	0	0	0	1	1	0	2	0	0	0	0	0	0	1	1	2	0	1	1	2	1	0	1	2	0	0	2	0	1	1	2	1	2	0	0	0
802	1	1	0	1	0	1	1	1	1	1	0	1	1	0	1	0	1	0	0	1	0	0	0	0	0	1	1	2	2	2	0	1	1	0	0	0	1	1	1	0	1	0	0	2	0	2	0	0	1
803	0	2	0	0	0	0	1	2	0	1	1	0	1	0	0	1	1	1	0	2	0	0	1	1	1	1	1	2	2	1	0	0	1	1	0	2	2	0	0	1	1	0	0	2	0	0	0	0	0
804	0	1	0	0	0	2	2	2	1	1	0	1	1	0	1	0	0	1	1	1	1	0	0	0	0	0	1	2	1	1	1	1	0	2	0	2	1	0	0	1	1	0	0	1	0	0	0	0	1
805	0	2	0	0	0	1	2	1	1	1	0	0	1	0	0	0	2	1	1	1	0	1	0	0	0	0	2	2	2	2	0	2	2	2	1	2	0	0	0	0	2	0	0	2	0	1	0	0	1
806	1	1	0	0	0	0	2	0	2	2	0	1	1	0	1	0	1	0	0	1	0	0	0	0	0	0	0	1	1	1	1	0	2	0	0	1	1	1	1	0	1	0	0	2	0	0	0	1	1
807	0	2	0	0	0	0	1	2	0	0	1	0	1	0	0	0	0	0	0	2	1	0	0	0	0	0	1	1	2	0	1	0	0	1	1	1	0	0	0	0	1	0	0	2	2	1	0	0	0
808	0	1	0	1	0	2	2	2	0	1	0	0	1	0	1	0	1	1	1	0	1	0	0	0	0	0	1	2	1	1	2	1	1	2	1	1	2	0	1	0	0	0	0	1	0	0	0	0	0
809	0	0	0	0	0	1	1	1	1	1	0	0	0	0	0	0	0	0	1	1	1	1	0	0	0	0	1	2	1	1	2	0	1	2	0	2	0	0	0	0	2	1	1	1	1	1	0	0	2
810	1	1	0	1	0	1	1	2	1	1	0	1	1	1	0	0	0	0	0	2	1	0	0	0	0	0	2	2	2	2	0	1	0	2	0	2	1	0	0	0	1	1	1	2	1	0	0	0	0
811	1	0	1	0	1	2	2	0	2	2	0	2	1	0	1	0	1	0	1	1	0	0	2	0	0	1	1	2	2	1	1	1	0	2	0	2	1	0	0	2	0	0	0	2	0	0	0	0	1
812	0	1	0	0	0	1	2	1	0	0	1	0	1	0	1	0	0	0	1	0	0	0	0	0	0	0	1	1	2	1	0	0	1	0	0	2	1	0	0	0	1	0	0	2	0	1	0	0	2
813	0	1	1	1	0	2	1	1	1	1	1	1	2	0	1	1	2	1	0	2	0	0	0	0	0	0	1	1	2	1	1	1	0	2	1	2	2	0	0	1	1	0	0	2	2	0	0	0	1
814	0	1	0	0	0	0	1	1	2	2	0	0	0	0	0	0	1	1	1	0	1	1	0	0	0	0	2	2	2	1	1	1	1	1	1	1	1	0	0	0	2	0	0	1	1	1	0	0	0
815	0	1	0	0	0	0	1	2	0	1	1	0	0	0	0	0	1	0	1	1	0	0	0	0	0	0	1	1	2	1	1	1	0	2	1	2	2	0	0	0	0	0	0	1	1	1	0	0	0
816	0	2	0	0	0	1	1	1	0	0	1	1	1	0	1	0	1	1	2	0	1	0	1	0	0	0	1	2	2	2	0	0	2	0	0	0	1	0	0	0	2	1	0	1	0	1	1	1	2
817	0	1	0	0	0	1	2	0	2	2	0	1	1	0	1	0	0	0	1	1	1	0	0	0	0	0	2	2	2	2	1	0	0	1	1	1	2	0	0	0	1	0	0	2	0	1	1	0	1
818	0	2	0	0	0	1	2	2	0	1	0	0	0	0	0	0	2	1	0	2	1	0	2	1	1	1	2	2	2	2	0	1	1	2	1	1	1	0	0	1	1	0	1	1	0	1	0	0	1
819	0	1	1	0	1	2	1	1	1	1	1	0	1	0	0	0	0	0	0	1	0	0	1	0	0	0	1	2	2	2	0	2	1	1	0	2	1	1	0	0	1	0	0	2	2	0	0	0	1
820	0	1	0	1	0	1	2	0	2	2	0	0	1	0	0	0	0	0	2	0	1	0	0	0	0	0	0	2	1	0	1	0	1	1	0	1	2	0	0	0	0	0	0	2	0	1	0	0	1
821	0	1	0	0	0	1	2	1	1	1	0	2	2	1	1	0	2	1	0	2	0	0	0	0	0	1	0	1	1	0	2	0	1	1	0	1	1	0	0	0	2	1	1	1	0	0	0	0	1
822	0	2	0	0	0	1	1	2	0	0	0	1	1	0	1	0	1	1	1	1	1	0	0	0	0	0	0	1	1	0	1	1	2	1	0	1	1	0	0	1	1	0	0	2	0	2	0	0	0
823	1	0	0	0	0	2	0	2	1	1	0	1	1	0	1	0	1	1	1	1	0	0	0	0	0	0	2	2	2	2	1	1	2	1	1	1	1	0	0	2	0	0	0	1	0	1	0	0	0
824	0	0	0	0	0	1	1	2	0	0	1	1	2	0	1	1	2	1	0	2	1	0	0	0	0	0	1	2	2	1	1	0	0	1	0	1	2	0	0	2	0	0	0	1	0	1	0	0	1
825	1	1	0	1	0	1	2	1	1	1	0	0	0	0	0	0	1	1	0	2	0	0	1	1	1	1	1	0	2	0	0	0	1	1	1	1	1	0	0	1	1	1	0	0	1	0	1	0	1
826	1	1	0	0	0	2	1	0	2	2	0	1	2	0	1	0	1	0	0	1	0	0	0	0	0	0	1	2	2	2	0	0	0	2	0	2	2	0	0	1	0	0	0	1	0	1	0	0	0
827	1	1	0	0	0	0	2	2	2	2	0	0	1	0	1	0	0	0	0	1	0	0	0	0	0	1	2	2	2	1	0	2	1	2	1	2	0	0	0	1	1	1	1	2	2	0	1	0	1
828	0	2	0	0	0	0	1	2	0	0	0	0	0	0	0	0	0	1	1	1	0	0	1	0	0	0	1	2	2	1	0	1	1	2	0	1	1	0	0	0	2	1	1	2	0	1	0	0	0
829	0	1	0	0	0	1	2	0	2	2	0	0	1	0	0	1	0	0	0	1	0	0	0	0	0	0	0	2	2	0	1	0	1	1	1	1	2	1	1	0	0	0	0	2	0	0	0	1	1
830	0	1	0	0	1	1	2	2	0	1	0	0	1	0	0	1	2	2	1	1	1	0	0	0	0	0	0	1	2	0	1	0	0	2	0	2	2	0	0	1	1	0	0	2	1	0	0	0	1
831	0	2	1	1	0	1	2	1	1	1	0	0	0	0	0	0	2	1	1	1	1	0	0	0	0	0	2	2	2	0	0	0	0	1	1	1	1	0	0	0	1	0	0	2	0	1	1	0	1
832	0	1	0	1	0	1	1	1	1	1	1	1	1	0	1	0	2	1	0	2	0	0	0	0	0	0	1	2	1	1	1	1	1	0	0	1	1	0	0	0	0	1	1	2	1	0	0	0	0
833	1	1	0	1	0	1	2	1	1	1	0	1	2	0	1	1	2	2	2	0	2	0	0	0	0	0	2	2	2	1	1	2	1	2	1	2	2	0	1	1	0	0	0	2	0	2	0	0	0
834	0	1	0	0	0	1	1	2	1	1	0	0	0	0	0	0	1	0	0	1	0	0	0	0	0	0	1	1	1	1	1	1	1	1	1	1	2	0	0	1	1	1	1	2	0	1	0	0	0
835	0	2	1	1	0	1	1	2	1	1	1	0	0	0	0	0	2	0	1	1	1	0	0	0	0	0	1	2	2	1	0	1	2	0	0	1	1	0	0	1	1	0	0	2	0	0	0	0	2
836	0	0	0	0	0	1	1	2	0	0	0	0	1	0	1	0	1	0	0	2	0	0	0	0	0	0	2	2	2	1	0	0	1	2	0	1	0	0	0	0	1	1	1	1	0	0	0	0	1
837	1	1	0	0	0	2	2	0	2	2	0	0	2	0	2	0	0	0	1	1	1	0	0	0	0	0	2	1	2	0	1	1	1	2	1	2	2	0	0	1	1	1	1	1	0	0	0	1	1
838	0	1	0	0	0	0	2	2	0	0	0	0	0	0	0	0	1	1	0	2	0	0	1	0	0	0	1	1	1	1	2	1	1	1	0	1	1	0	0	1	1	1	1	2	1	1	0	0	0
839	1	0	0	2	1	2	2	2	0	0	0	0	0	0	0	0	1	1	0	2	0	0	1	0	0	1	2	2	2	2	0	1	1	2	1	2	1	0	0	0	2	1	1	1	0	0	0	1	1
840	0	0	0	0	1	1	1	2	0	1	1	1	2	0	1	0	1	0	0	1	0	0	0	0	0	0	1	1	2	1	0	0	1	1	0	2	2	1	1	0	1	1	1	1	1	0	0	0	1
841	1	0	0	1	0	2	2	2	0	1	0	0	0	0	0	0	1	1	1	0	1	0	1	0	0	1	1	2	2	1	2	1	1	1	0	1	1	1	0	0	0	0	0	2	0	1	0	0	0
842	0	1	0	1	0	1	1	1	1	1	2	0	1	0	1	0	1	0	0	2	0	0	0	0	0	0	1	1	1	1	2	1	1	1	0	2	2	0	0	1	0	1	1	2	1	0	0	1	0
843	0	1	0	1	0	1	1	2	0	1	0	2	2	1	1	0	2	2	0	1	0	0	0	0	0	0	2	2	2	2	0	1	1	2	0	2	0	0	0	0	1	0	0	2	0	1	0	1	1
844	0	2	0	2	0	2	2	1	1	2	0	0	1	0	0	1	1	0	1	1	1	1	0	0	0	0	1	2	2	1	2	2	1	1	0	1	1	0	0	0	2	1	0	1	1	2	0	0	0
845	1	2	1	1	0	1	2	1	2	2	0	1	1	0	1	0	1	1	1	1	0	0	0	0	0	0	1	2	2	2	0	0	0	2	0	2	2	0	0	1	0	0	0	2	1	0	0	1	1
846	1	1	0	0	0	1	2	2	1	1	1	0	1	0	1	0	2	2	1	1	0	0	0	0	0	0	1	2	2	1	2	0	0	2	1	1	2	0	0	1	1	0	0	2	0	1	1	0	1
847	1	1	0	0	0	0	2	0	2	2	0	0	0	0	0	0	1	0	0	1	0	0	0	0	0	0	2	2	2	2	0	0	1	1	0	1	0	0	0	0	2	0	0	1	0	0	0	1	2
848	1	2	0	1	0	1	1	1	0	0	1	0	0	0	0	0	2	1	1	1	0	0	0	0	0	0	2	2	2	0	0	1	1	1	0	2	1	1	1	0	1	0	0	2	0	1	0	0	0
849	0	1	0	1	0	2	1	2	0	0	1	1	1	0	1	0	2	2	0	2	0	0	0	0	0	1	1	2	2	1	1	2	1	2	1	2	1	0	0	0	1	0	0	1	1	0	0	0	0
850	0	1	0	0	0	1	2	1	1	1	0	0	1	0	1	0	0	0	1	1	1	0	0	0	0	0	1	1	2	1	1	1	1	1	0	2	2	0	0	2	0	0	0	1	0	0	0	0	1
851	1	0	1	0	1	2	2	1	2	2	0	1	1	0	1	0	2	1	0	2	0	0	1	0	0	1	2	2	2	0	0	1	1	0	0	1	2	0	0	0	1	1	1	1	1	0	0	0	0
852	1	0	1	0	0	1	2	2	0	1	0	2	2	1	1	0	1	1	0	0	0	0	0	0	0	0	0	2	1	1	2	1	1	1	1	1	1	0	0	1	1	0	0	1	1	0	1	0	1
853	0	0	0	0	1	1	2	1	2	2	0	0	0	0	0	0	1	1	0	2	0	0	0	0	0	0	2	2	2	1	2	0	0	2	2	2	1	1	1	0	1	1	1	2	0	1	0	0	1
854	0	2	1	0	0	1	2	1	1	2	0	0	2	1	0	1	2	0	0	2	0	0	1	0	0	0	2	2	2	2	0	0	0	2	0	2	1	0	0	0	2	1	1	1	1	0	0	0	0
855	1	2	1	0	0	0	2	1	2	2	0	0	1	1	0	0	1	1	1	1	1	0	1	0	0	0	0	2	1	0	2	0	1	1	1	2	0	0	0	1	1	0	0	2	0	1	0	0	1
856	1	1	0	0	0	2	1	2	0	0	2	1	1	0	1	0	1	1	0	0	0	0	0	0	0	0	0	1	2	1	0	1	2	1	1	1	0	0	0	0	2	1	1	1	1	1	1	0	1
857	0	1	0	0	1	2	1	2	0	1	0	1	1	0	1	0	0	0	0	1	0	0	0	0	0	0	0	2	0	0	2	0	1	2	0	2	1	0	0	0	1	1	0	1	0	1	0	0	1
858	1	2	0	0	0	0	1	2	0	1	1	0	1	0	0	1	1	1	1	1	0	0	2	0	0	0	0	1	1	1	1	0	1	2	0	2	2	0	0	1	0	0	0	0	0	1	0	0	0
859	0	1	0	2	0	2	2	1	1	1	0	2	1	0	1	0	1	1	0	2	0	0	1	1	1	1	2	2	2	0	1	0	1	2	1	2	1	0	0	1	1	0	0	1	0	0	0	0	1
860	1	2	0	0	0	0	2	2	1	1	0	1	1	0	1	0	2	0	1	1	1	0	1	1	1	0	1	0	2	0	0	0	1	2	0	2	1	0	0	1	1	1	0	1	0	0	0	1	2
861	0	2	0	0	0	0	1	1	1	1	1	0	0	0	0	0	0	0	2	0	0	0	0	0	0	0	0	2	1	1	2	1	1	1	1	1	1	1	1	0	0	0	0	2	0	1	0	0	1
862	0	0	0	1	1	2	2	2	0	0	0	0	2	0	1	0	2	0	0	2	0	0	0	0	0	1	2	2	2	2	1	1	1	1	0	2	2	0	1	0	1	0	0	2	1	0	0	0	0
863	0	2	1	0	1	1	0	1	1	1	1	0	0	0	0	0	0	0	0	1	0	0	0	0	0	0	2	2	2	2	1	0	1	0	0	1	0	0	0	0	1	1	1	1	1	1	0	0	1
864	1	1	0	1	0	1	2	0	2	2	0	0	1	0	0	1	0	1	0	2	0	0	0	0	0	0	2	2	2	0	0	1	1	0	0	2	0	0	0	0	1	1	1	2	0	1	0	0	1
865	1	2	0	0	0	1	1	1	1	1	0	0	0	0	0	0	1	1	1	1	0	0	0	0	0	0	1	2	1	1	2	0	0	2	1	2	2	0	0	1	1	1	0	1	0	1	0	0	0
866	1	1	0	1	0	1	1	2	0	0	1	1	1	0	1	0	2	1	1	1	1	0	0	0	0	0	2	2	2	1	1	2	2	0	0	0	0	0	0	0	2	0	0	0	0	1	1	0	1
867	1	1	1	0	0	1	2	2	0	1	0	0	0	0	0	0	1	2	1	1	1	0	0	0	0	0	2	2	2	2	1	0	0	2	0	1	1	0	0	1	1	1	1	2	0	0	0	0	1
868	0	0	0	0	2	2	1	2	0	0	0	0	1	0	0	1	1	1	0	1	1	0	0	0	0	0	2	2	2	2	1	2	1	1	0	2	2	0	0	0	1	0	0	2	0	0	1	0	1
869	1	0	0	0	1	1	2	2	0	0	0	0	0	0	0	0	1	1	1	1	0	0	1	1	1	1	1	0	2	0	0	0	1	0	0	1	2	0	0	1	0	0	0	2	0	0	0	0	0
870	1	0	0	0	0	0	2	1	0	0	1	0	0	0	0	0	1	1	1	0	1	1	0	0	0	0	1	2	1	1	1	2	2	0	0	1	1	0	0	0	2	0	0	2	1	0	0	0	1
871	1	1	0	0	0	1	2	2	0	0	0	1	1	0	1	0	2	2	1	1	0	0	2	0	0	0	2	2	2	1	1	2	1	1	0	1	2	0	0	2	0	1	1	2	2	0	0	0	1
872	0	1	0	0	0	2	2	2	0	0	0	0	1	0	0	0	2	1	0	2	0	0	0	0	0	0	1	2	2	1	1	0	0	1	1	2	2	0	0	1	1	0	0	1	0	1	1	1	2
873	0	1	0	0	0	1	2	1	1	1	0	0	2	0	1	1	1	0	1	1	0	1	0	0	0	0	1	1	2	1	1	0	0	1	0	1	1	0	0	1	1	0	0	2	1	0	0	0	0
874	0	1	1	1	0	1	2	2	0	1	0	0	0	0	0	0	2	1	0	2	0	0	0	0	0	0	1	1	2	0	1	1	0	2	1	2	1	1	0	0	1	0	0	2	0	1	0	1	1
875	1	1	0	0	0	1	2	1	1	1	0	0	0	0	0	0	1	1	0	1	0	0	0	0	0	1	1	2	2	1	0	2	2	0	0	0	1	0	0	0	0	0	0	1	0	0	0	1	1
876	1	2	1	0	0	1	1	2	0	1	1	1	1	0	1	0	1	1	0	2	0	0	0	0	0	1	1	2	2	2	0	1	1	2	0	2	2	0	0	1	1	0	0	1	0	0	0	1	2
877	0	1	0	1	0	1	2	2	0	0	1	0	1	0	0	0	1	1	0	0	0	1	0	0	0	0	1	1	1	1	1	0	1	1	1	1	2	1	0	0	0	1	1	1	1	2	0	0	0
878	0	1	0	2	0	2	2	0	2	2	0	0	0	0	0	0	2	1	1	1	0	0	0	0	0	1	1	1	2	1	0	0	0	2	1	2	0	0	0	0	2	1	1	1	0	0	0	0	2
879	1	1	0	0	0	1	2	1	1	1	0	1	1	0	1	0	1	0	1	1	1	0	0	0	0	0	1	2	2	1	0	1	1	1	0	1	2	0	0	0	1	0	0	2	0	2	0	0	1
880	1	1	0	1	0	1	2	0	2	2	0	0	1	0	1	0	1	0	0	2	0	0	0	0	0	0	2	2	1	0	1	1	0	2	1	2	1	0	0	0	1	1	1	1	1	0	0	0	0
881	1	2	0	0	0	0	1	2	0	0	1	0	1	0	1	0	1	0	1	1	1	0	2	0	0	0	1	1	1	1	2	0	0	2	0	1	1	1	0	0	0	0	0	2	1	2	0	0	1
882	1	1	0	0	0	1	1	2	1	1	0	0	0	0	0	0	2	1	0	1	0	0	0	0	0	0	1	2	1	1	2	1	2	2	0	2	2	0	0	1	0	0	0	2	1	0	0	0	1
883	0	1	0	0	0	1	2	1	1	1	0	0	1	0	1	0	0	0	2	0	0	0	0	0	0	0	1	2	2	1	1	0	1	2	1	2	2	0	0	1	1	2	2	2	1	1	0	0	0
884	1	1	0	0	0	1	2	2	0	1	0	0	0	0	0	0	2	1	0	2	0	0	0	0	0	0	2	2	2	2	1	0	0	1	1	2	1	0	0	0	1	1	0	1	0	0	0	0	1
885	1	2	0	1	0	1	1	1	1	2	0	0	1	0	1	0	2	1	0	2	0	0	0	0	0	1	1	1	2	0	1	0	0	2	0	2	2	0	0	1	1	0	0	2	0	2	0	0	1
886	0	0	0	0	1	1	2	1	0	0	0	0	1	0	0	1	1	1	0	2	0	0	0	0	0	1	2	2	2	1	2	1	0	2	2	2	2	1	1	0	0	0	0	2	1	0	0	0	2
887	0	1	0	1	0	1	2	2	0	0	0	0	0	0	0	0	2	2	1	1	1	0	0	0	0	0	1	1	1	1	2	1	1	0	0	2	1	0	0	1	1	0	0	2	0	0	0	0	1
888	1	0	0	0	1	2	2	1	1	1	1	0	0	0	0	0	2	2	1	1	0	0	0	0	0	0	2	2	2	1	1	0	1	2	0	2	0	0	0	0	2	1	1	2	0	1	0	0	1
889	1	0	0	0	1	1	0	2	0	0	1	0	0	0	0	0	2	2	1	1	1	0	0	0	0	0	1	1	2	0	1	0	0	1	1	1	1	0	0	1	1	0	0	2	0	0	0	1	1
890	0	1	0	1	0	2	1	1	2	2	0	0	0	0	0	0	2	0	0	2	0	2	0	0	0	0	0	1	2	1	0	1	1	0	0	1	2	1	1	0	0	1	0	1	1	2	0	2	2
891	0	1	0	0	1	1	2	0	1	1	1	0	0	0	0	1	2	2	1	1	1	0	0	0	0	0	0	1	1	1	1	0	0	2	0	2	0	0	0	0	2	0	0	1	0	0	0	0	1
892	1	1	0	1	0	2	2	2	0	0	0	0	1	0	1	0	0	0	2	0	0	0	1	0	0	0	2	2	2	2	0	0	1	1	0	2	1	0	0	0	2	1	0	0	0	0	0	1	2
893	0	2	0	0	0	0	1	1	1	1	1	0	0	0	0	0	2	1	0	2	1	0	0	0	0	1	1	1	2	2	0	1	2	1	0	1	2	0	0	2	0	0	0	2	0	1	0	0	2
894	0	1	0	0	0	2	2	1	1	2	0	2	1	0	1	0	1	1	0	1	0	0	1	0	0	0	2	2	2	2	1	0	0	1	0	1	1	0	0	0	2	0	0	2	0	0	1	1	2
895	0	0	0	0	0	1	0	2	0	0	2	0	0	0	0	1	1	0	1	1	0	0	0	0	0	0	1	1	2	1	0	0	1	2	0	2	1	0	0	0	2	0	0	1	0	0	0	2	2
896	1	1	0	0	0	1	2	2	0	0	0	0	0	0	0	0	1	1	1	1	0	0	0	0	0	0	2	2	2	2	1	1	2	0	0	1	1	0	0	0	2	1	1	1	1	2	0	0	0
897	0	1	0	1	0	2	1	1	1	1	0	0	1	0	1	0	2	2	1	1	1	1	0	0	0	0	1	2	2	1	2	0	0	1	0	1	0	0	0	0	2	0	0	1	0	1	0	0	1
898	1	2	0	0	0	0	1	2	0	0	1	1	2	0	2	0	0	0	0	2	0	0	0	0	0	1	1	1	2	1	0	0	0	1	1	1	2	0	0	1	1	0	0	1	0	1	0	0	0
899	1	2	0	0	0	0	2	1	1	1	0	0	1	0	0	0	0	0	0	2	0	0	1	1	1	1	2	2	2	1	2	0	1	1	0	1	2	0	0	1	0	0	0	2	0	0	0	0	1
900	1	1	0	0	0	0	2	1	0	0	0	0	0	0	0	0	2	1	1	1	0	0	1	0	0	0	2	2	2	2	0	0	0	2	0	2	2	1	1	0	0	0	0	1	0	1	0	1	1
901	0	1	0	0	1	1	2	2	0	1	0	1	1	0	1	0	1	1	1	1	0	0	0	0	0	0	1	2	1	1	2	0	0	2	0	2	1	0	0	0	1	2	2	2	1	1	0	0	2
902	1	2	0	0	0	1	2	0	2	2	0	0	0	0	0	0	0	0	1	0	1	0	1	0	0	0	1	1	2	0	0	0	1	2	0	1	2	0	0	0	0	0	0	2	0	1	0	0	1
903	0	2	0	0	0	1	1	1	1	2	1	0	0	0	1	0	2	1	1	1	1	0	1	0	0	0	1	2	2	2	0	1	1	1	0	2	2	0	0	1	1	0	0	1	0	0	0	0	2
904	0	1	0	0	0	1	2	0	2	2	0	0	0	0	0	0	1	1	0	1	0	0	1	0	0	0	1	1	2	0	1	0	1	1	0	2	1	1	1	0	1	0	0	2	1	0	0	0	1
905	0	2	0	0	0	0	2	2	0	1	0	0	0	0	0	0	0	0	0	0	0	0	0	0	0	0	1	1	2	1	0	0	0	2	0	1	2	0	0	1	0	1	1	2	1	0	0	1	1
906	1	0	0	1	0	2	2	2	0	1	1	0	1	0	0	0	2	0	0	1	0	0	0	0	0	0	1	1	1	1	1	1	1	2	0	2	0	0	0	1	1	0	0	2	1	0	0	0	1
907	0	1	0	1	0	1	2	0	2	2	0	0	0	0	0	0	1	0	0	1	0	0	0	0	0	0	2	2	2	2	1	0	0	2	0	2	1	0	0	0	0	0	0	1	0	1	0	0	1
908	0	1	0	0	0	0	1	1	0	0	1	0	0	0	0	0	1	1	1	1	0	0	0	0	0	0	1	1	1	1	1	0	1	0	0	2	2	0	0	0	1	1	1	2	1	0	0	0	1
909	1	1	0	1	0	1	1	2	0	1	1	0	1	0	0	1	2	0	0	2	0	0	2	0	0	0	1	2	2	2	0	0	1	0	0	2	1	0	0	0	2	0	1	2	1	0	0	2	2
910	1	2	0	0	0	0	1	1	1	1	1	0	0	0	0	0	1	1	0	2	0	0	0	0	0	1	2	2	2	2	1	0	1	2	1	1	1	0	0	0	1	0	0	1	0	0	0	0	1
911	1	2	0	0	0	0	0	2	0	0	1	0	0	0	0	0	1	1	1	0	1	0	0	0	0	0	1	2	1	1	2	1	1	2	0	2	1	0	0	1	1	0	0	1	0	0	2	0	2
912	1	0	0	0	1	1	2	2	1	1	0	2	2	0	2	0	2	0	0	2	0	0	0	0	0	0	2	2	2	2	1	1	1	1	0	1	1	0	0	0	1	0	0	1	0	0	0	0	2
913	0	0	0	0	0	1	2	1	1	1	0	0	1	0	1	0	0	1	1	1	1	0	1	0	0	1	2	2	2	2	0	1	1	0	0	0	1	0	0	1	1	0	0	2	0	1	0	0	0
914	1	1	0	1	0	2	1	1	1	1	1	0	0	0	0	0	2	1	0	2	0	0	1	1	1	1	2	2	2	1	1	0	0	2	0	2	2	1	1	1	0	0	0	1	0	1	0	0	1
915	1	2	0	0	0	0	1	1	1	2	0	0	1	0	1	0	2	1	2	0	1	0	0	0	0	0	1	1	2	0	0	0	0	2	0	2	1	0	0	1	1	0	0	2	0	0	0	1	0
916	0	1	0	0	0	1	1	2	0	1	1	0	0	0	0	0	1	1	1	1	1	0	0	0	0	0	0	1	1	0	1	1	1	1	1	2	0	0	0	1	1	0	0	2	0	1	0	0	0
917	0	0	0	0	1	2	1	1	1	1	1	0	2	0	2	0	2	1	0	2	1	0	1	1	1	1	2	2	2	1	2	1	2	2	1	2	0	0	0	0	2	0	0	2	0	0	1	0	2
918	0	2	1	0	1	1	2	2	0	1	0	1	1	0	1	0	0	0	1	0	1	0	0	0	0	1	1	1	1	1	1	0	1	0	0	0	0	0	0	0	2	0	0	0	0	1	0	0	0
919	1	1	0	1	0	2	2	2	1	1	1	1	2	0	2	0	0	0	1	1	1	0	0	0	0	0	0	1	2	0	1	0	1	0	0	1	1	0	0	0	0	0	1	1	1	0	0	0	2
920	1	1	1	1	0	1	2	1	1	2	0	0	0	0	0	0	2	2	0	2	0	1	1	1	1	1	2	2	2	1	1	0	1	2	0	2	2	0	1	0	1	0	0	2	0	2	1	0	1
921	0	1	0	0	0	0	2	0	1	1	1	1	1	0	1	0	1	0	1	0	1	0	0	0	0	0	2	2	2	2	1	0	1	1	1	1	0	0	0	0	2	1	1	2	0	0	0	0	1
922	1	0	0	0	2	2	1	2	0	0	1	0	1	0	1	0	1	0	1	1	1	0	0	0	0	0	1	1	1	1	1	1	0	2	2	2	2	0	1	0	1	1	1	2	2	0	0	1	1
923	0	0	0	1	1	2	0	2	1	1	0	0	0	0	0	0	0	0	0	2	0	0	0	0	0	0	0	2	1	1	2	2	1	1	0	1	0	0	0	0	2	0	0	2	0	1	0	0	1
924	0	1	0	0	0	1	2	0	1	1	1	1	2	0	2	0	2	2	1	1	1	0	0	0	0	0	0	2	1	1	2	1	2	2	0	2	0	0	0	0	1	1	1	2	1	0	0	0	1
925	1	2	1	0	0	0	2	2	0	0	1	0	0	0	0	0	2	2	2	0	0	0	2	1	1	1	1	2	1	1	2	0	1	1	0	1	0	0	0	1	1	0	0	2	0	1	0	0	1
926	0	1	0	0	1	2	1	0	2	2	0	1	2	0	2	0	2	2	1	1	1	0	1	1	1	1	1	1	2	1	0	1	2	1	0	1	1	0	0	0	2	2	2	2	1	1	0	0	1
927	1	2	0	0	0	2	1	1	1	1	0	0	1	0	1	0	1	1	1	1	1	0	0	0	0	1	2	2	2	1	1	0	2	0	0	1	1	1	0	1	0	1	1	2	0	1	0	1	1
928	0	2	1	1	0	1	1	2	0	0	1	0	1	0	1	0	2	1	0	2	0	0	0	0	0	0	1	1	1	1	2	2	1	1	0	1	1	0	0	0	2	0	0	1	1	1	0	0	1
929	1	0	0	0	1	1	1	2	0	0	2	0	1	0	0	1	1	1	0	2	0	0	0	0	0	0	2	2	2	2	0	0	1	2	0	2	1	0	0	0	1	1	1	2	0	0	0	0	1
930	0	2	1	1	0	1	1	1	1	1	1	0	1	0	0	0	1	1	1	1	1	1	1	1	1	1	1	2	1	1	2	0	1	0	0	1	1	0	0	1	1	0	0	2	0	0	0	1	1
931	1	2	1	2	0	2	2	1	1	1	0	0	1	0	1	0	0	0	0	2	0	0	1	0	0	0	0	2	1	0	2	0	0	1	0	1	1	0	0	1	1	0	0	1	0	1	0	0	1
932	0	0	0	0	0	1	2	2	0	1	0	0	0	0	0	0	0	0	1	1	0	0	0	0	0	0	1	1	2	0	1	1	0	2	1	2	0	0	0	0	2	0	0	2	0	0	1	0	1
933	1	2	0	0	0	0	2	2	0	1	0	1	1	0	1	0	2	0	1	1	1	0	0	0	0	0	1	1	1	1	1	1	2	0	0	1	2	0	0	2	0	0	0	1	1	0	0	0	0
934	1	1	0	1	0	2	1	2	0	2	0	1	2	0	1	1	1	1	0	2	0	0	1	0	0	0	1	2	2	1	0	0	1	2	1	2	1	0	0	1	1	0	1	2	1	0	0	0	1
935	1	0	0	0	1	2	1	1	0	0	1	0	1	0	0	0	1	0	1	1	0	1	0	0	0	0	2	2	2	2	1	0	0	1	1	1	1	0	0	0	2	0	0	2	0	2	0	0	0
936	0	1	0	1	0	1	1	2	1	1	0	1	1	0	1	0	1	1	1	0	1	0	1	1	1	1	2	2	2	1	1	1	1	0	0	0	2	0	0	1	1	0	0	2	0	2	0	0	1
937	0	2	0	0	0	0	1	2	0	1	1	0	0	0	0	0	0	0	0	0	0	0	1	0	0	0	2	2	2	1	1	1	0	1	1	1	2	0	0	1	1	1	0	0	0	0	0	0	1
938	1	1	0	0	0	0	1	1	1	2	1	0	0	0	0	0	1	1	1	1	0	0	0	0	0	0	1	2	1	1	2	1	2	0	0	1	0	0	0	0	1	0	0	2	0	1	0	0	1
939	1	1	0	0	1	1	1	1	1	1	1	1	2	0	2	0	1	0	1	1	1	0	1	1	1	1	1	2	1	1	2	1	1	0	0	1	2	0	0	1	1	0	0	1	0	0	0	0	1
940	0	1	0	1	0	2	1	1	1	2	0	0	1	0	0	1	0	0	2	0	1	0	1	0	0	0	1	2	2	1	2	0	1	0	0	1	0	0	0	0	1	1	0	0	1	1	0	0	0
941	1	1	0	1	0	1	2	1	1	2	0	1	1	0	1	0	0	0	0	2	1	0	2	0	0	0	1	2	1	1	2	1	1	1	0	2	2	0	0	1	1	1	1	1	1	2	0	0	0
942	0	0	0	0	2	2	2	2	0	0	1	1	1	0	0	0	2	1	0	1	0	0	1	1	1	2	1	2	2	1	1	1	1	0	0	1	2	0	0	1	1	1	0	0	2	0	0	0	1
943	0	1	0	1	0	2	2	0	1	1	0	1	0	0	0	0	1	1	1	1	1	0	0	0	0	0	2	2	2	2	0	0	0	1	0	1	0	0	0	0	2	0	0	1	0	0	0	0	0
944	1	0	0	1	0	2	2	1	0	0	0	1	2	0	1	0	2	2	1	1	1	1	0	0	0	0	2	2	2	2	1	1	1	2	1	2	2	0	0	0	2	0	0	2	1	0	0	0	0
945	0	0	0	0	0	1	2	2	0	1	0	0	1	0	0	0	2	2	0	2	0	0	1	1	1	1	1	2	2	1	1	1	1	1	0	1	1	0	0	1	1	1	1	2	0	1	0	0	1
946	0	1	0	1	0	1	1	1	0	0	1	0	0	0	0	0	2	1	1	1	0	0	0	0	0	0	1	0	1	0	1	2	2	0	0	1	2	0	0	2	0	1	1	2	2	2	0	0	1
947	1	1	2	0	0	0	1	1	0	0	1	0	1	0	0	1	1	0	1	1	1	1	1	0	0	0	1	1	2	1	0	1	2	1	0	1	0	0	0	0	2	0	0	0	0	1	0	0	1
948	1	1	1	1	0	1	1	1	1	1	1	0	1	0	0	1	1	1	0	0	0	0	0	0	0	1	2	2	2	2	1	0	0	2	0	2	1	0	0	0	1	0	0	1	0	1	1	1	2
949	1	1	0	1	1	2	1	2	0	0	1	0	1	0	0	1	2	1	1	1	1	0	0	0	0	1	1	1	2	1	0	1	1	1	0	1	1	0	0	0	0	1	1	2	0	0	0	1	2
950	1	0	0	1	0	2	0	2	0	0	1	0	0	0	0	0	0	0	0	1	0	0	0	0	0	0	1	2	2	2	0	0	2	0	0	0	1	1	1	0	1	0	0	2	0	1	0	0	1
951	0	1	0	1	0	1	2	1	1	1	0	0	0	0	0	0	0	1	0	2	0	0	1	0	0	0	2	2	2	2	1	0	0	2	0	2	1	0	0	0	1	1	1	1	1	1	0	0	0
952	1	1	0	1	0	1	1	1	2	2	0	1	2	0	2	0	1	1	2	0	2	0	1	1	1	0	0	2	2	0	1	0	0	2	0	2	2	0	0	1	0	0	0	1	0	0	1	0	1
953	1	1	0	0	0	1	2	1	1	1	0	0	0	0	0	0	1	1	0	1	0	0	0	0	0	2	2	2	2	2	0	1	2	0	0	0	0	0	0	1	0	0	0	2	1	0	1	0	1
954	0	1	0	0	0	2	2	2	0	1	0	0	1	0	0	1	2	2	1	1	1	0	0	0	0	0	1	1	2	1	0	0	1	0	0	0	1	0	1	0	1	1	0	1	0	1	0	1	1
955	1	2	0	0	0	0	2	1	1	1	0	1	1	0	1	0	1	1	2	0	2	0	0	0	0	0	1	2	2	1	1	0	1	2	0	2	2	0	0	2	0	0	0	2	0	0	0	0	1
956	0	2	0	0	0	1	1	1	2	2	0	0	0	0	0	0	1	1	1	0	1	0	0	0	0	1	2	2	2	1	2	0	0	0	0	1	1	0	0	0	1	0	0	2	1	0	1	0	2
957	1	2	0	0	0	1	1	1	1	1	1	0	1	1	0	0	2	1	0	2	1	1	0	0	0	0	1	1	1	1	1	0	0	2	0	2	2	0	0	1	1	0	0	1	0	0	0	0	1
958	0	0	0	0	0	1	1	1	0	2	0	0	0	0	0	0	1	0	1	1	1	0	0	0	0	0	1	1	2	0	1	1	1	1	0	1	2	0	0	2	0	1	1	2	2	2	0	0	1
959	1	1	0	0	0	1	2	1	1	2	0	0	1	0	0	0	1	1	0	2	0	0	2	1	1	1	1	1	2	1	0	0	0	2	0	2	1	0	0	1	1	1	0	0	0	0	0	0	1
960	0	1	0	1	0	1	2	2	0	1	0	1	2	0	1	0	1	1	2	0	0	0	1	0	0	0	1	2	2	1	2	1	1	1	1	2	1	1	1	0	1	0	0	2	0	0	0	0	0
961	1	2	0	0	1	1	2	1	1	1	0	0	1	0	0	0	2	0	0	2	0	0	0	0	0	0	2	2	2	2	1	1	1	0	0	0	1	0	0	0	2	0	0	2	0	1	0	0	1
962	0	1	0	0	1	1	2	1	1	1	0	1	1	0	1	0	1	1	2	0	1	0	0	0	0	1	1	1	1	0	1	0	1	1	1	2	1	0	0	0	2	0	0	0	0	0	0	0	0
963	0	2	0	0	0	0	1	2	0	0	1	0	1	0	0	1	0	1	1	1	1	0	0	0	0	1	0	1	2	0	1	0	0	1	1	2	1	0	0	0	1	0	0	2	0	1	0	0	1
964	1	1	0	1	0	1	1	0	2	2	0	1	2	0	2	0	0	0	2	0	0	0	1	0	0	0	1	2	2	1	2	1	1	1	0	1	2	0	0	1	0	0	0	1	0	1	0	0	1
965	1	1	0	0	1	1	1	2	0	0	1	0	1	0	1	0	1	1	1	1	1	0	0	0	0	1	2	2	2	2	0	0	1	2	1	2	2	0	1	1	0	1	1	2	1	0	0	0	1
966	0	1	0	0	0	1	2	2	0	0	1	0	1	0	0	1	1	1	2	0	1	0	1	0	0	0	0	1	2	1	0	1	0	1	0	2	2	0	0	1	1	0	0	2	0	0	0	0	0
967	0	1	0	0	0	1	2	2	0	1	0	0	2	0	2	0	1	1	1	0	1	0	1	0	0	0	1	1	2	1	0	1	1	0	0	1	1	0	0	0	1	1	0	1	0	1	0	0	0
968	1	1	0	0	1	2	1	1	1	1	1	2	1	0	1	0	1	1	2	0	1	0	0	0	0	0	1	1	2	1	0	1	1	1	0	2	1	0	0	0	1	0	0	1	0	0	0	0	1
969	1	1	0	2	0	2	2	2	0	1	1	1	1	0	1	0	1	1	1	1	0	0	0	0	0	0	0	2	1	1	1	2	1	1	0	2	2	0	0	1	0	0	0	2	0	1	1	0	2
970	1	1	0	1	0	2	0	2	0	0	2	0	2	1	0	1	2	1	0	1	0	0	0	0	0	0	1	2	2	1	0	0	1	1	0	2	1	0	0	0	1	1	0	0	2	0	0	0	0
971	1	2	0	0	0	1	1	0	2	2	0	1	1	0	1	0	1	0	0	1	0	0	0	0	0	0	1	1	1	1	0	0	0	2	0	2	2	0	0	2	0	0	0	2	1	0	0	0	1
972	1	2	0	0	0	1	2	2	0	0	0	1	1	0	1	0	2	1	0	1	0	0	1	1	1	1	2	2	2	1	2	0	1	1	1	2	2	0	0	1	0	0	0	2	0	2	0	0	1
973	1	2	0	0	0	1	2	1	1	2	0	0	0	0	0	0	1	1	0	2	0	0	0	0	0	0	2	2	2	2	0	0	2	0	0	1	2	0	0	2	1	0	0	2	1	0	1	0	1
974	1	0	0	1	1	2	2	0	2	2	0	0	1	0	0	1	0	0	2	0	1	0	2	1	1	1	1	1	1	1	0	1	1	2	0	1	0	0	0	0	2	0	0	2	1	1	0	0	0
975	0	1	0	0	1	1	2	1	1	2	0	0	1	0	1	0	1	0	1	1	0	0	1	0	0	1	2	2	2	1	2	2	1	1	0	1	1	0	0	1	1	0	0	2	0	1	0	0	0
976	0	1	0	1	0	2	1	2	0	2	0	0	1	0	1	0	0	0	0	2	0	0	0	0	0	0	0	1	2	1	0	1	1	1	0	2	1	1	0	0	0	1	0	1	1	2	0	0	0
977	0	0	1	0	0	1	2	1	1	2	0	0	0	0	0	0	0	0	0	2	0	0	1	0	0	0	1	2	1	1	1	1	1	1	0	2	1	0	0	0	2	0	0	2	1	0	0	0	1
978	0	1	1	0	1	2	1	1	1	2	1	1	2	0	1	1	2	2	0	2	0	0	2	0	0	1	2	2	2	1	2	0	0	2	2	2	1	0	0	2	0	1	1	2	1	0	0	0	0
979	1	2	0	0	0	0	2	1	2	2	0	0	1	0	0	0	1	0	0	1	0	0	0	0	0	0	1	2	1	0	2	0	1	2	1	2	2	0	0	0	1	1	0	0	0	0	0	0	2
980	1	2	0	0	0	0	1	1	1	1	1	0	1	0	0	0	2	1	1	1	1	0	0	0	0	0	2	2	2	1	2	0	1	2	0	2	1	1	0	0	0	0	0	2	0	0	1	0	2
981	0	2	1	1	0	1	0	1	1	1	1	0	0	0	0	0	1	1	2	0	2	0	0	0	0	0	2	2	2	1	2	1	1	1	0	2	1	0	0	0	2	0	0	2	1	0	0	1	0
982	0	2	0	0	0	2	2	1	2	2	0	0	1	0	1	0	2	1	0	2	0	0	0	0	0	0	0	1	1	0	1	0	1	0	0	1	2	0	0	1	1	0	0	1	0	0	0	0	0
983	0	1	0	0	0	0	2	2	0	0	0	0	1	0	0	1	1	0	1	1	1	0	1	1	1	1	1	1	2	1	0	0	0	2	0	2	2	0	1	0	0	1	1	1	1	1	0	0	0
984	0	1	0	1	0	1	2	0	1	1	1	0	0	0	0	0	2	1	0	2	0	0	0	0	0	1	1	1	2	1	0	0	1	2	1	2	2	0	0	1	0	0	0	1	0	0	0	1	1
985	0	1	0	1	0	2	2	1	1	1	0	0	0	0	0	0	1	1	1	1	0	0	0	0	0	0	1	1	1	1	0	0	2	0	0	1	2	0	0	1	0	0	0	1	0	0	0	0	1
986	0	1	0	0	1	1	2	1	1	1	1	0	0	0	0	0	2	1	0	2	0	1	0	0	0	0	1	2	2	2	0	2	2	0	0	0	0	0	0	0	1	0	0	0	2	2	0	0	0
987	0	1	0	1	0	1	2	1	1	1	0	1	1	0	1	0	0	0	2	0	0	0	0	0	0	0	2	2	2	2	1	1	1	2	1	2	2	0	0	1	0	0	0	2	0	1	0	0	1
988	0	1	0	0	0	1	2	1	1	1	0	0	1	0	0	0	1	0	0	1	0	0	0	0	0	0	2	2	2	2	0	1	1	1	0	1	2	1	1	1	0	0	0	2	0	1	0	1	1
989	0	0	0	0	1	2	2	2	0	0	1	1	1	0	1	0	0	0	1	1	0	0	0	0	0	0	0	2	1	1	1	0	1	0	0	1	1	2	1	0	1	1	1	1	1	0	0	0	0
990	0	0	0	1	0	2	2	1	1	1	0	0	1	0	0	1	1	1	1	0	0	0	0	0	0	0	2	2	1	1	2	0	1	1	1	2	1	0	0	1	1	1	1	2	1	0	1	0	1
991	0	1	0	0	0	2	2	0	2	2	0	0	1	0	1	0	1	0	0	1	0	0	0	0	0	1	2	2	2	2	0	1	1	2	1	1	0	0	0	1	1	0	0	2	1	0	0	1	2
992	0	1	0	0	0	1	2	1	1	1	1	0	0	0	0	0	2	2	1	1	1	0	0	0	0	0	2	1	2	1	1	1	1	0	0	0	1	0	0	1	1	0	0	0	0	1	0	0	1
993	1	2	1	0	0	1	2	2	0	0	0	1	1	0	1	0	2	2	1	1	1	0	0	0	0	0	2	2	2	1	1	1	2	0	0	0	0	0	0	0	1	0	0	0	0	0	0	0	0
994	0	2	0	0	0	1	1	2	0	1	0	0	0	0	0	0	1	1	0	1	0	0	0	0	0	0	1	1	1	1	0	0	2	1	0	1	2	0	0	1	0	0	0	1	0	1	0	1	2
995	1	2	1	1	0	1	2	1	1	2	0	2	2	1	1	0	1	1	1	0	1	1	0	0	0	0	2	2	2	2	1	1	0	2	0	2	0	0	0	0	1	2	2	2	0	1	1	1	2
996	0	1	0	0	1	1	1	2	0	1	1	0	0	0	0	0	1	0	0	1	0	0	0	0	0	2	1	2	2	1	1	0	1	1	0	1	2	0	0	2	0	0	0	2	0	2	0	0	0
997	1	2	1	0	0	0	2	1	1	1	0	0	0	0	0	0	2	1	0	2	1	0	0	0	0	0	1	2	2	1	0	1	1	2	0	2	1	1	0	1	0	0	0	0	2	2	0	0	0
998	1	2	0	0	0	0	2	2	0	0	0	0	0	0	0	0	1	1	0	1	0	0	0	0	0	0	2	2	2	2	0	0	0	2	1	2	0	0	0	0	1	0	0	1	0	1	0	0	1
999	1	0	1	1	0	1	2	2	0	1	0	0	0	0	0	0	0	0	1	1	1	0	0	0	0	0	1	2	1	0	2	0	0	2	1	2	1	1	0	1	0	0	0	1	0	0	0	0	1
1000	1	1	0	1	0	2	2	2	1	1	0	0	0	0	0	0	0	0	0	2	0	0	0	0	0	0	2	2	2	2	1	0	1	0	0	0	1	0	0	0	1	0	0	0	0	0	0	0	0
[truncated: 252 more columns]
