# Supplementary material for: KNN-MDR: a learning approach for improving interactions mapping performances in genome wide association studies
Source: BMC Bioinformatics. 2017 Mar 21;18:184. doi: 10.1186/s12859-017-1599-7 (PMC5361736; doi:10.1186/s12859-017-1599-7)
Supplement: Supplementary file 6 — The data set(s) supporting the results of Table 4. (ZIP 7095 kb) [file 12859_2017_1599_MOESM6_ESM.zip › 100 simulations/S72/mkallsimul.dat]

1	0	1	0	0	0	0	2	1	1	0	1	0	0	0	0	0	2	0	0	2	2	0	0	0	0	0	1	2	2	1	2	1	1	0	1	1	0	0	2	0	0	1	1	1	1	1	0	0	1
2	1	1	0	1	0	1	2	0	2	0	0	1	1	0	0	0	1	0	0	2	2	0	0	0	0	0	2	0	0	2	1	1	1	1	1	1	1	1	1	1	0	0	0	2	1	1	0	2	0
3	0	1	0	0	0	1	2	0	1	0	0	0	1	0	0	0	1	1	0	2	2	0	2	0	0	0	2	1	1	2	1	1	2	2	0	2	1	0	1	1	0	1	1	2	1	0	0	1	0
4	0	1	0	0	0	2	1	0	0	0	1	0	0	0	0	0	0	1	1	1	2	0	0	0	0	0	2	0	0	2	1	0	0	2	0	2	0	0	1	0	0	0	1	1	1	0	0	2	0
5	0	0	0	0	1	2	2	0	2	0	0	1	1	0	0	0	0	2	2	0	0	1	0	0	0	1	1	1	1	1	2	0	0	2	0	2	2	0	1	1	1	0	0	1	0	0	0	1	1
6	1	1	0	0	0	1	2	0	1	0	0	1	2	0	0	1	1	0	0	2	2	1	0	0	0	0	2	1	1	2	0	2	2	2	0	2	1	0	0	1	0	0	0	2	0	0	0	1	1
7	1	2	0	0	0	0	1	0	0	0	0	0	1	0	0	1	1	0	0	2	2	0	0	0	0	0	2	0	1	2	1	0	0	2	0	2	1	0	0	2	0	0	2	2	0	1	0	1	1
8	0	1	0	0	1	2	2	0	1	0	0	0	0	0	0	0	2	0	0	2	2	0	0	0	0	1	1	1	1	1	2	1	1	1	1	1	1	0	0	1	0	0	0	1	0	1	0	0	0
9	0	1	0	0	1	1	2	0	2	0	0	1	1	0	0	1	1	1	1	1	2	0	1	1	1	0	0	0	0	1	2	1	1	1	0	2	1	0	1	1	0	0	1	2	0	1	0	1	0
10	0	1	0	1	0	1	2	0	1	0	1	1	1	0	0	1	1	0	0	2	2	0	2	0	0	1	2	1	1	2	2	1	2	1	1	1	2	0	0	2	0	0	0	0	0	0	0	2	0
11	1	0	0	1	0	2	1	1	1	0	0	2	2	0	0	0	1	1	1	1	1	0	1	1	1	1	2	0	0	2	1	2	2	1	2	2	2	0	0	2	0	1	1	2	0	1	0	0	0
12	1	2	0	1	0	1	2	0	2	0	0	1	2	0	0	0	2	2	2	0	1	0	1	0	0	1	2	0	0	1	0	2	2	1	0	2	1	1	1	2	2	0	0	2	0	0	0	2	0
13	1	1	0	0	0	1	1	0	1	0	0	1	2	0	0	1	2	0	0	2	2	0	0	0	0	0	1	1	1	0	2	1	1	2	0	2	0	0	1	1	0	0	0	1	1	0	0	1	1
14	0	1	1	1	0	1	1	0	0	0	1	0	0	0	0	0	1	1	1	1	2	0	0	0	0	1	1	0	0	1	1	2	2	1	2	0	1	1	0	1	0	0	0	2	0	1	0	2	0
15	1	1	1	0	0	1	2	0	2	0	0	0	1	0	0	0	1	1	0	1	1	0	0	0	0	0	1	0	2	2	0	1	1	1	1	1	2	0	1	1	1	0	0	2	1	1	0	2	0
16	0	0	0	0	1	1	2	0	2	0	1	0	1	0	0	0	1	2	0	0	0	1	0	0	0	0	1	2	2	2	1	1	1	1	1	1	1	0	1	2	1	0	1	2	1	0	0	1	0
17	1	1	0	0	1	1	1	1	1	0	1	0	0	0	0	0	1	1	1	1	1	0	0	0	0	0	1	2	2	2	2	0	1	2	1	2	1	0	2	1	1	0	0	2	0	0	1	1	0
18	0	0	0	1	1	2	2	1	2	0	0	1	1	1	1	1	1	1	2	0	1	0	0	0	0	0	1	0	0	2	0	1	2	1	1	1	1	0	0	2	0	0	0	1	0	0	0	1	1
19	1	1	1	1	1	2	1	0	0	0	1	0	0	0	0	0	0	0	0	2	2	0	0	0	0	0	1	1	1	2	0	1	1	1	1	1	1	0	1	2	1	1	1	1	1	0	0	2	0
20	0	2	0	0	0	0	2	0	2	0	0	1	2	0	0	0	1	2	1	0	1	0	0	0	0	1	2	0	0	2	1	1	1	2	0	2	1	0	0	0	0	0	1	2	1	0	0	2	0
21	0	0	1	1	0	1	1	0	1	0	1	0	1	0	0	0	1	0	0	2	2	1	0	0	0	0	1	1	1	1	1	1	1	0	1	1	2	0	0	2	0	0	0	1	0	0	0	2	0
22	1	2	0	0	0	0	2	0	2	0	0	0	1	0	0	1	1	0	1	1	2	0	0	0	0	0	0	1	1	2	1	1	1	2	0	2	1	0	0	2	0	0	0	1	1	0	0	0	2
23	1	2	0	0	0	0	1	0	0	0	2	0	0	0	0	0	1	1	1	1	1	0	1	0	0	1	1	1	1	1	2	1	1	2	1	1	1	0	0	1	0	1	1	2	2	2	0	2	0
24	1	1	0	1	0	2	2	0	2	0	0	0	0	0	0	0	1	0	0	2	2	0	0	0	0	0	1	0	1	2	0	1	1	1	1	1	1	0	1	1	0	0	0	1	0	0	0	2	0
25	1	0	0	0	0	2	2	1	1	0	0	0	1	0	0	1	0	1	1	1	1	0	0	0	0	1	1	0	1	2	1	1	2	1	1	1	2	0	0	2	0	1	1	2	1	2	0	2	0
26	1	1	0	1	0	2	2	1	2	0	0	0	1	0	0	1	1	0	1	1	1	0	0	0	0	0	1	0	1	2	0	1	2	1	1	1	2	0	0	2	1	0	1	2	1	1	0	1	1
27	1	1	0	0	0	0	2	0	1	0	0	0	1	0	0	1	2	0	0	2	2	0	0	0	0	1	2	0	0	2	2	1	1	0	1	1	1	0	1	1	0	0	0	2	1	0	1	2	0
28	0	2	0	0	0	0	2	0	2	0	0	1	1	0	0	1	2	1	1	1	1	0	0	0	0	1	1	0	1	2	0	0	0	2	0	2	2	0	0	2	0	1	1	2	2	0	0	1	0
29	0	1	0	1	0	1	1	0	1	0	1	0	0	0	0	0	1	0	0	2	2	0	1	1	1	1	2	1	1	2	0	1	1	0	1	1	1	0	1	1	0	0	0	2	0	1	0	2	0
30	0	0	1	0	0	1	1	0	1	0	1	1	1	0	0	1	0	0	0	2	2	0	0	0	0	0	1	0	1	2	0	1	2	1	1	1	1	1	0	1	0	0	0	2	0	2	0	1	0
31	1	2	0	0	0	2	2	0	2	0	1	0	0	0	0	0	1	1	0	1	1	0	0	0	0	0	1	0	1	2	0	1	1	2	0	2	0	2	0	0	0	0	1	2	0	1	0	2	0
32	0	1	0	0	0	1	1	0	2	0	0	0	1	0	0	0	1	1	0	1	1	0	0	0	0	0	2	0	0	2	1	1	1	1	1	1	1	1	1	2	2	1	1	1	1	2	0	1	1
33	1	2	0	0	0	0	1	0	2	0	0	1	1	0	0	0	0	0	1	1	2	0	0	0	0	0	1	0	0	1	2	1	1	1	1	1	1	0	2	0	0	0	1	2	0	0	0	1	1
34	0	0	0	0	1	2	2	0	2	0	0	0	0	0	0	0	1	1	1	0	0	0	0	0	0	0	1	0	0	1	2	0	0	2	1	1	1	1	0	0	0	0	1	2	0	1	0	1	0
35	0	1	0	0	0	0	0	0	0	0	1	1	1	0	0	0	1	1	2	0	1	0	0	0	0	0	1	1	2	2	0	0	1	1	0	2	1	0	1	2	1	1	0	1	0	0	0	0	0
36	0	0	0	0	0	1	2	0	2	0	0	0	1	0	0	0	0	0	0	2	2	0	0	0	0	0	1	0	0	2	0	2	2	2	0	2	1	1	0	1	0	0	1	2	1	0	0	2	0
37	0	0	0	0	0	1	1	0	0	0	2	1	1	0	0	0	1	0	1	1	2	0	0	0	0	1	1	0	1	2	0	2	2	1	0	2	2	0	0	2	0	1	1	1	1	1	0	2	0
38	1	0	0	0	0	1	2	1	1	0	0	0	0	0	0	0	1	1	1	1	2	0	0	0	0	0	1	0	0	1	2	1	2	0	2	1	2	0	1	1	0	1	1	1	1	1	0	0	1
39	0	1	0	0	0	0	2	0	2	0	0	1	1	0	0	0	1	1	1	1	1	0	0	0	0	0	1	0	1	2	0	1	1	2	0	2	1	0	0	2	0	0	1	1	1	0	0	2	0
40	1	1	0	1	0	2	2	0	2	0	0	0	1	0	0	0	0	1	0	2	2	0	0	0	0	1	1	0	1	2	0	1	1	1	1	1	2	0	0	2	0	1	1	2	0	0	0	0	0
41	0	2	0	0	0	0	2	0	2	0	0	1	1	0	0	0	1	0	1	1	2	0	0	0	0	0	2	0	0	1	1	1	1	1	1	1	2	0	1	1	0	1	1	2	2	2	0	0	0
42	0	1	0	1	1	2	2	1	2	0	0	0	0	0	0	0	1	1	0	1	1	0	0	0	0	0	0	0	1	2	0	1	0	0	0	2	1	0	2	0	0	0	1	2	1	0	0	1	1
43	1	2	0	1	0	1	1	1	1	0	1	1	1	0	0	0	2	1	1	1	2	0	0	0	0	0	2	0	0	2	2	1	1	1	2	1	1	2	0	0	0	0	1	1	0	1	0	1	0
44	1	1	2	0	0	0	1	0	1	0	0	2	2	0	0	0	1	0	0	1	1	1	0	0	0	0	2	0	1	2	1	1	2	2	0	2	1	0	0	1	0	1	1	2	1	0	0	2	0
45	0	0	0	0	0	1	2	0	1	0	0	1	2	0	0	0	1	2	2	0	0	0	0	0	0	0	0	1	1	0	1	0	0	2	0	2	1	0	0	1	0	0	0	1	1	0	0	2	0
46	1	1	0	1	0	1	2	0	0	0	0	0	1	0	0	0	1	1	1	1	2	0	1	0	0	0	2	0	0	1	0	1	2	2	0	2	0	2	0	0	0	0	0	2	1	1	0	2	0
47	0	2	0	0	1	1	1	0	1	1	0	1	1	0	0	0	2	2	0	1	1	0	0	0	0	0	1	0	0	1	0	2	2	0	1	1	1	1	0	1	0	0	1	2	0	0	0	0	0
48	1	0	0	0	1	1	2	0	1	0	0	0	0	0	0	0	2	0	0	2	2	0	0	0	0	0	1	0	0	1	1	1	1	1	1	1	2	0	0	1	0	0	0	2	1	0	0	2	0
49	1	1	0	0	1	1	2	1	2	0	0	0	0	0	0	0	1	0	1	1	2	0	1	0	0	1	2	0	0	1	0	1	2	1	1	1	0	0	1	0	0	0	2	2	0	2	0	2	0
50	0	2	0	0	0	1	0	0	1	0	0	1	1	0	0	0	1	1	1	1	2	1	0	0	0	0	1	1	2	2	1	1	1	0	1	1	1	0	0	1	0	1	1	1	1	2	0	1	1
51	1	1	0	0	0	1	1	0	1	1	0	2	2	0	0	0	1	0	2	0	2	0	1	1	1	0	2	1	1	2	1	1	1	2	0	2	2	0	2	0	0	0	0	1	0	0	0	1	0
52	1	2	0	0	0	0	1	1	1	0	1	1	1	0	0	0	1	2	1	0	1	0	0	0	0	0	2	0	0	2	0	0	2	1	0	2	0	0	1	0	0	0	0	1	1	1	0	1	0
53	0	2	0	0	0	0	2	0	2	0	0	0	0	0	0	0	1	1	1	1	1	0	0	0	0	0	1	1	2	2	1	1	2	1	1	1	1	0	1	1	0	1	1	1	1	2	0	2	0
54	0	0	0	0	0	0	1	1	1	1	1	1	2	0	0	0	0	2	2	0	0	0	0	0	0	0	2	1	1	2	1	1	2	2	1	2	1	2	0	0	0	2	2	2	1	1	0	1	0
55	1	0	1	1	0	1	1	1	1	0	1	0	1	0	0	0	2	0	0	2	2	0	0	0	0	1	2	0	0	1	1	1	1	2	0	2	2	1	0	1	0	0	0	1	0	0	1	1	0
56	0	1	0	0	0	1	2	0	1	0	0	1	1	0	0	0	1	0	1	1	2	0	0	0	0	0	1	0	1	2	0	1	2	1	1	1	1	0	0	1	0	0	1	2	1	0	0	0	0
57	0	0	0	0	0	1	0	0	0	0	2	1	2	0	0	0	1	1	0	1	1	0	2	0	0	0	1	2	2	1	2	0	1	2	0	2	2	0	0	2	0	0	0	1	0	0	0	1	1
58	0	0	0	1	0	2	2	0	1	0	1	0	0	0	0	0	0	0	0	2	2	0	0	0	0	0	0	0	1	2	0	2	2	1	0	2	2	0	0	2	0	0	0	1	0	0	0	0	0
59	0	1	0	0	0	0	1	0	1	0	1	2	2	0	0	0	1	1	1	1	1	0	0	0	0	0	1	1	0	1	2	0	0	0	1	1	1	0	1	1	0	1	1	1	1	1	0	1	1
60	1	0	1	0	0	1	2	0	1	0	1	1	2	0	0	0	1	1	1	1	1	0	1	0	0	0	0	0	0	1	1	0	0	1	0	2	1	0	1	1	0	0	0	1	0	0	0	0	0
61	0	1	0	1	0	2	2	1	1	1	0	0	0	0	0	0	1	1	1	1	2	0	0	0	0	0	1	1	2	2	1	2	2	0	2	0	2	0	0	2	0	0	1	2	1	0	0	1	1
62	0	1	0	1	0	1	0	0	0	1	1	1	1	0	0	0	1	1	0	1	1	0	0	0	0	0	2	0	0	2	0	1	1	0	2	0	2	0	1	1	0	2	2	2	0	1	0	2	0
63	0	1	0	1	0	1	2	0	1	0	0	0	0	0	0	0	2	1	1	1	2	0	0	0	0	1	2	0	0	2	0	1	1	1	1	1	1	0	1	1	0	0	1	2	1	0	0	1	0
64	1	1	0	0	0	0	1	0	1	0	1	0	0	0	0	0	0	1	0	2	2	0	0	0	0	0	2	1	1	2	1	1	1	1	2	1	2	0	1	1	1	1	1	1	0	0	0	1	0
65	0	2	0	0	0	0	1	1	1	0	1	0	0	0	0	0	1	0	1	1	2	0	1	1	1	1	2	1	1	2	1	1	2	1	1	1	1	0	2	0	0	1	1	2	1	2	0	1	0
66	0	2	0	0	0	0	1	0	0	0	1	0	1	0	0	0	2	1	1	1	2	0	0	0	0	0	2	0	0	2	2	1	1	1	1	1	1	1	1	0	0	0	0	2	0	0	0	2	0
67	0	1	0	0	0	1	1	0	1	0	1	1	2	0	0	0	1	2	1	0	2	0	0	0	0	0	2	0	0	2	0	0	0	2	0	2	1	1	1	1	1	1	1	1	1	0	0	2	0
68	0	2	0	0	0	1	0	0	1	1	1	0	1	0	0	1	0	2	0	2	2	0	0	0	0	1	1	0	0	2	1	1	1	0	1	1	1	0	1	1	0	0	1	2	0	1	0	2	0
69	0	2	0	0	0	0	1	0	1	0	1	0	1	0	0	0	0	0	0	2	2	0	1	1	1	1	2	0	0	2	0	0	0	2	0	1	2	0	1	1	0	1	1	2	0	0	0	2	0
70	0	0	0	0	1	1	1	1	2	0	0	1	1	0	0	1	2	1	1	1	1	0	0	0	0	0	2	0	0	2	2	2	2	0	2	0	1	1	0	1	0	0	1	1	0	0	0	2	0
71	1	0	0	0	0	1	0	0	0	0	2	1	1	0	0	0	0	1	0	0	0	0	1	1	1	0	1	2	2	1	1	1	1	1	0	2	1	0	0	2	0	0	2	2	1	1	0	1	0
72	0	0	0	0	0	1	1	1	1	0	1	0	1	0	0	0	0	1	0	2	2	0	0	0	0	0	1	0	1	2	1	1	1	1	1	1	1	1	0	2	1	1	2	2	1	1	1	2	0
73	0	1	0	0	1	2	2	0	2	0	0	0	1	0	0	0	1	0	0	2	2	0	0	0	0	0	0	1	1	1	1	1	1	2	0	2	2	0	2	0	1	0	0	1	0	0	0	2	0
74	0	0	0	0	1	2	2	1	2	0	0	0	0	0	0	0	2	0	0	1	1	0	1	0	0	0	2	0	0	1	1	2	2	0	1	1	1	0	1	2	1	1	1	2	0	0	0	1	0
75	1	2	0	0	0	0	2	0	1	0	0	0	0	0	0	0	1	0	0	2	2	0	0	0	0	1	1	0	1	2	0	1	1	2	0	2	0	1	1	0	0	0	0	2	0	0	0	0	0
76	0	0	0	0	1	2	2	0	2	0	0	0	1	0	0	0	2	0	0	2	2	1	0	0	0	0	1	0	1	2	0	2	1	2	0	2	2	0	0	2	0	1	0	0	1	1	0	2	0
77	1	1	0	0	0	0	2	0	2	0	0	1	1	0	0	0	0	2	2	0	0	0	0	0	0	0	2	0	0	1	1	1	1	2	2	0	2	1	0	1	0	0	0	2	0	0	0	1	0
78	1	2	0	0	0	0	2	0	2	0	0	0	0	0	0	0	2	1	1	1	2	0	1	1	1	1	2	0	0	2	0	0	1	1	1	1	2	0	2	0	0	0	0	2	0	0	0	2	0
79	0	1	2	0	0	0	1	0	1	0	0	0	1	1	0	0	2	0	0	1	1	0	0	0	0	0	1	0	1	2	1	1	2	2	0	2	1	0	0	2	0	0	0	1	0	0	0	2	0
80	1	2	0	0	0	0	2	0	2	0	0	0	1	0	0	0	1	1	0	1	2	1	0	0	0	0	2	1	1	2	2	1	1	1	1	1	2	1	0	2	1	0	0	2	0	0	0	0	0
81	1	0	0	0	0	1	2	0	2	0	0	1	2	0	0	0	2	2	1	1	1	0	0	0	0	1	1	1	1	1	2	0	2	1	0	2	2	0	1	1	0	2	2	2	1	1	0	1	0
82	1	0	1	0	0	1	2	1	2	0	0	0	1	0	0	0	2	0	0	1	1	0	0	0	0	0	1	0	0	2	2	0	0	2	0	2	0	0	1	1	0	1	0	1	0	1	0	2	0
83	1	2	0	2	0	2	1	0	1	0	1	1	1	0	0	0	1	1	1	1	1	0	0	0	0	0	1	0	1	2	0	1	1	0	1	1	2	0	2	0	0	1	1	2	0	0	0	2	0
84	0	2	1	1	0	1	2	0	2	0	0	0	1	0	0	0	1	0	0	2	2	0	0	0	0	0	2	1	1	2	1	1	1	1	0	1	2	0	1	1	0	0	1	2	1	0	0	1	0
85	1	1	0	0	0	2	1	0	1	0	1	0	1	0	0	1	0	1	1	1	2	0	0	0	0	0	2	0	0	2	1	1	1	2	0	2	0	0	1	1	0	0	1	2	1	0	0	2	0
86	0	2	0	0	0	1	1	0	2	0	0	0	0	0	0	0	0	2	2	0	1	0	0	0	0	0	2	1	1	1	1	2	2	0	1	1	1	1	0	1	0	0	1	2	1	0	0	1	1
87	0	2	0	0	1	1	2	0	2	0	0	0	0	0	0	0	1	1	1	1	1	0	0	0	0	0	2	0	0	2	1	2	2	0	1	1	2	0	1	1	0	0	0	2	0	0	0	2	0
88	0	1	0	0	0	0	2	0	2	0	0	0	1	0	0	0	2	0	0	2	2	0	2	1	1	1	1	2	2	1	1	1	0	2	0	2	2	0	0	1	0	0	0	0	0	0	0	2	0
89	1	2	0	0	0	2	2	1	2	0	0	1	1	0	0	0	2	1	1	1	2	0	0	0	0	0	2	0	0	2	0	2	2	1	1	1	1	0	1	1	0	2	2	2	1	1	0	2	0
90	1	1	0	1	0	1	1	0	1	0	0	0	1	0	0	0	1	1	1	1	1	0	1	1	1	1	0	0	1	2	0	1	1	0	1	1	0	0	2	0	1	0	0	1	0	1	0	2	0
91	0	1	0	1	0	1	2	0	2	0	0	0	0	0	0	0	1	1	1	1	2	0	0	0	0	0	0	0	1	1	0	1	1	1	0	2	1	0	2	1	1	1	1	2	0	0	0	2	0
92	0	0	0	1	0	2	1	1	2	0	1	1	1	0	0	0	2	0	1	1	2	0	0	0	0	0	2	0	0	2	2	1	1	2	1	1	1	1	1	1	0	0	1	2	1	1	0	1	1
93	1	0	0	0	2	2	1	0	2	0	0	0	0	0	0	0	1	1	1	1	2	0	0	0	0	0	1	2	2	1	2	1	1	1	1	1	1	0	0	2	0	0	0	1	0	1	0	2	0
94	0	1	0	1	0	1	2	1	2	0	0	0	0	0	0	0	2	1	1	1	1	0	0	0	0	0	1	0	1	2	0	0	0	1	0	2	1	0	0	2	0	0	0	0	0	0	0	1	0
95	0	1	0	0	0	1	2	0	1	0	0	0	0	0	0	0	1	1	1	1	1	0	0	0	0	0	2	0	0	2	0	0	0	0	1	1	2	0	0	2	0	1	1	2	1	0	0	2	0
96	1	0	0	1	1	2	2	0	2	0	0	0	0	0	0	0	1	1	0	1	1	0	0	0	0	0	2	0	0	1	1	1	2	2	0	2	2	0	1	1	0	0	0	1	0	0	1	0	1
97	0	2	1	1	0	1	1	0	1	0	1	0	0	0	0	0	1	0	0	2	2	1	1	1	1	1	1	0	0	2	0	1	1	2	0	2	2	1	0	1	0	0	1	1	1	0	0	2	0
98	1	1	0	0	0	1	2	0	2	0	1	1	1	0	0	0	1	1	1	1	1	0	0	0	0	0	0	0	1	2	0	1	2	1	2	1	0	1	1	0	0	0	0	2	1	1	0	1	0
99	0	1	0	1	0	1	1	0	1	0	0	1	1	0	0	0	2	1	1	1	1	0	0	0	0	0	1	0	1	2	0	2	2	1	0	2	0	1	0	1	0	2	1	2	1	0	0	1	1
100	1	1	0	1	0	2	1	0	1	0	1	0	0	0	0	0	1	1	1	0	0	0	2	1	1	1	1	0	1	2	0	2	2	0	1	1	1	1	0	1	0	0	1	1	1	0	0	1	0
101	0	2	0	0	0	0	2	0	0	0	0	0	2	0	0	0	2	0	0	2	2	2	0	0	0	0	0	0	1	2	0	1	1	0	2	0	2	1	0	2	1	1	0	1	1	1	0	1	0
102	1	2	1	1	0	1	1	0	0	0	0	0	0	0	0	0	0	0	1	1	2	0	0	0	0	0	0	0	0	1	1	1	1	2	1	1	1	0	0	1	0	0	1	2	1	0	0	1	1
103	0	1	0	0	1	2	0	0	0	0	1	2	2	0	0	0	1	1	1	1	1	0	0	0	0	0	2	0	1	2	1	1	1	2	0	2	1	1	0	0	0	0	0	0	0	0	0	2	0
104	1	1	0	1	0	1	1	0	1	0	1	0	0	0	0	0	1	1	1	1	1	0	1	1	1	1	1	0	1	2	1	0	0	1	1	1	2	1	0	0	0	0	1	2	1	1	0	0	0
105	0	1	0	1	1	2	1	0	2	0	0	0	1	0	0	0	1	2	1	1	1	0	0	0	0	0	2	1	1	2	0	1	1	1	1	1	1	0	2	0	0	0	0	1	0	1	0	0	0
106	0	1	0	0	0	0	2	0	0	0	0	0	0	0	0	0	0	2	0	1	1	0	0	0	0	0	1	0	0	1	1	0	0	2	0	1	1	1	1	2	2	0	1	2	2	0	0	0	1
107	1	2	0	0	0	1	2	0	2	0	0	2	2	0	0	0	1	0	0	2	2	0	1	0	0	0	2	0	0	1	0	1	1	0	2	0	1	0	1	1	0	0	0	0	0	0	0	2	0
108	0	2	0	0	0	1	1	1	1	1	1	0	1	0	0	1	0	1	0	2	2	0	2	0	0	0	1	1	1	2	0	0	0	1	2	0	1	0	1	1	0	0	0	1	0	0	0	2	0
109	1	1	1	1	0	2	2	0	1	1	0	0	0	0	0	0	1	2	2	0	0	0	0	0	0	0	2	0	0	1	0	1	1	0	1	1	2	0	0	2	0	1	1	2	1	0	0	2	0
110	1	1	0	0	1	1	1	0	0	1	2	1	1	0	0	0	1	1	1	1	1	0	1	1	1	1	2	0	0	2	1	0	0	2	0	2	2	1	0	2	1	1	1	2	1	0	0	2	0
111	0	1	0	1	0	1	2	0	2	0	0	0	0	0	0	0	1	1	0	1	1	0	0	0	0	0	0	1	1	2	1	0	1	0	1	2	1	0	1	1	0	0	1	2	1	1	0	2	0
112	1	1	0	1	1	2	1	0	0	0	1	1	1	0	0	0	1	0	1	1	2	0	0	0	0	0	1	0	0	1	2	1	1	2	1	1	2	1	0	1	0	1	1	2	1	1	0	0	1
113	0	0	0	0	1	1	1	0	0	0	1	0	0	0	0	0	1	1	0	1	1	0	0	0	0	0	1	1	1	1	2	0	0	1	0	2	1	1	1	1	1	1	1	2	0	0	0	1	0
114	1	2	0	0	0	1	2	0	1	0	0	0	0	0	0	0	0	2	2	0	1	0	0	0	0	0	2	0	0	2	0	0	0	1	0	2	1	0	0	2	0	0	0	1	0	1	1	1	0
115	0	1	0	0	0	2	2	1	1	0	0	1	1	0	0	0	2	0	0	2	2	0	1	0	0	1	0	0	0	1	1	1	1	1	0	2	2	0	1	1	0	0	1	2	1	0	0	1	1
116	1	0	1	0	1	2	2	0	1	0	0	2	2	0	0	0	2	1	1	1	2	0	0	0	0	0	2	0	0	2	2	1	2	1	0	2	0	1	1	0	0	0	0	0	0	0	0	1	0
117	1	2	0	0	0	0	2	1	1	0	1	1	2	0	0	0	1	1	1	1	2	0	1	1	1	1	0	1	1	0	1	1	1	1	1	1	2	0	0	2	0	0	0	2	0	0	0	2	0
118	1	0	0	0	0	1	1	1	1	0	1	1	2	0	0	0	1	1	1	1	1	0	1	0	0	0	1	1	1	2	0	0	0	1	0	2	2	0	1	1	0	0	0	1	0	0	0	0	0
119	1	2	0	0	0	0	2	0	1	0	0	0	1	0	0	1	1	2	0	1	1	0	0	0	0	1	2	0	0	2	2	2	2	0	2	0	2	0	0	2	0	0	0	0	0	0	0	1	0
120	1	2	1	0	0	0	2	0	2	0	0	0	0	0	0	0	1	1	1	1	2	0	1	0	0	0	1	0	0	1	2	1	0	2	0	2	2	0	0	2	0	0	1	2	1	1	0	0	1
121	1	2	0	0	0	0	2	0	1	0	0	0	0	0	0	0	1	0	0	2	2	0	0	0	0	0	2	0	0	2	1	2	2	0	2	0	0	0	1	0	0	0	1	2	0	1	0	0	0
122	0	2	0	0	0	0	1	0	1	0	1	0	0	0	0	0	1	1	1	1	2	0	0	0	0	0	1	0	2	2	0	1	1	1	1	1	0	0	1	0	0	0	0	2	0	0	0	2	0
123	0	2	0	0	0	0	1	0	0	1	1	0	1	0	0	0	0	2	0	2	2	0	0	0	0	0	2	0	0	2	0	2	2	2	0	2	1	0	1	1	0	1	0	0	0	1	0	2	0
124	1	1	0	1	0	2	0	0	1	0	1	0	1	0	0	0	1	1	0	2	2	1	0	0	0	0	2	0	0	2	1	1	1	2	0	2	2	0	0	1	0	1	1	1	1	0	0	2	0
125	1	2	0	0	0	1	1	0	1	0	1	1	2	0	0	0	1	1	1	1	1	0	1	1	1	1	2	1	1	2	2	1	2	2	0	2	1	0	1	1	0	0	0	2	0	0	0	0	2
126	1	1	0	1	0	1	2	1	2	0	0	0	0	0	0	0	0	0	1	1	2	0	1	0	0	0	1	1	2	2	0	1	2	1	1	1	1	0	1	0	0	0	0	2	1	1	0	2	0
127	1	2	0	0	0	0	2	1	2	0	0	1	1	0	0	0	1	2	1	0	2	1	0	0	0	0	1	0	2	2	0	1	1	2	0	2	0	1	0	0	0	0	1	2	1	0	0	1	0
128	0	2	1	0	1	1	2	0	1	0	1	1	1	0	0	0	2	0	0	2	2	0	0	0	0	0	0	1	1	1	1	1	1	1	0	2	2	0	0	1	0	1	1	1	1	2	0	1	1
129	1	1	0	1	0	1	1	0	0	0	1	0	0	0	0	0	0	0	0	2	2	0	0	0	0	0	1	0	1	2	0	1	1	2	0	2	1	0	0	1	0	0	0	1	0	0	0	0	1
130	0	2	0	0	0	1	1	1	1	0	1	0	1	0	0	0	1	1	1	1	2	0	0	0	0	0	2	0	0	2	2	1	1	1	1	1	1	0	0	2	0	1	1	1	1	0	0	1	0
131	1	2	0	0	0	1	2	0	2	0	0	1	1	0	0	1	1	0	0	2	2	0	0	0	0	0	1	0	2	2	0	1	1	1	0	2	1	0	1	1	0	0	0	1	0	0	0	2	0
132	1	1	1	0	0	1	1	0	1	0	0	0	1	0	0	0	1	1	0	2	2	0	0	0	0	0	1	0	1	2	1	2	2	0	1	1	0	0	2	0	0	0	0	1	0	0	0	1	0
133	0	1	0	1	0	2	1	0	1	0	1	1	1	0	0	1	0	0	0	2	2	0	0	0	0	2	2	1	1	2	2	2	2	2	0	2	1	1	1	1	0	0	1	2	0	0	0	1	0
134	1	2	1	1	0	1	2	0	1	0	0	0	0	0	0	0	2	0	1	1	2	0	1	1	1	2	1	2	2	1	2	2	2	2	0	2	1	1	0	1	0	0	1	1	1	0	0	2	0
135	1	0	0	0	1	2	2	0	2	0	0	1	1	0	0	0	2	0	0	1	1	1	0	0	0	0	1	1	1	1	2	2	2	0	1	1	2	0	0	1	0	2	2	2	1	1	0	1	0
136	0	0	1	0	0	1	2	0	1	0	0	1	1	0	0	1	2	1	1	1	2	0	0	0	0	0	1	0	0	1	1	0	0	1	0	2	1	0	0	1	1	1	1	2	1	1	0	0	0
137	1	2	0	0	0	1	2	0	2	0	1	0	1	0	0	0	1	1	1	1	2	0	0	0	0	0	1	0	2	2	0	2	2	0	1	1	1	0	0	1	0	1	1	2	2	0	0	2	0
138	0	0	0	0	1	1	2	0	1	0	0	0	1	0	0	0	1	2	1	0	2	0	0	0	0	0	1	0	2	2	0	1	1	1	1	1	1	1	0	1	0	0	0	2	0	0	0	2	0
139	1	0	0	1	0	2	2	0	2	0	0	1	1	0	0	0	1	1	1	1	2	0	0	0	0	1	1	1	1	2	2	0	0	1	2	1	1	0	2	0	0	0	0	1	1	0	0	0	2
140	0	1	0	1	1	2	2	0	2	0	0	1	0	0	0	0	1	1	1	1	1	1	1	1	1	1	2	1	1	2	0	0	0	2	0	2	1	0	0	2	0	0	0	2	0	2	0	0	1
141	1	1	1	0	0	1	2	1	2	0	0	0	0	0	0	0	0	2	2	0	0	0	0	0	0	0	2	1	1	2	2	2	2	0	1	1	1	0	0	1	0	0	0	2	0	0	0	2	0
142	0	2	0	1	0	1	2	0	2	0	0	0	1	0	0	0	1	1	1	0	0	0	0	0	0	2	1	0	0	1	0	1	2	0	2	1	1	0	0	1	0	0	0	0	2	1	0	1	1
143	0	2	1	0	0	1	1	0	1	0	1	0	0	0	0	0	0	0	0	2	2	0	0	0	0	0	2	1	1	2	2	0	1	1	0	2	2	0	0	2	0	0	0	1	0	0	0	1	0
144	0	1	0	1	1	2	2	0	2	0	0	1	2	0	0	0	0	1	2	0	1	0	1	1	1	1	1	1	1	0	1	1	2	2	0	2	2	0	2	0	0	0	0	1	0	0	0	2	0
145	0	1	0	1	0	1	2	0	1	0	0	0	1	0	0	1	1	0	0	1	1	0	0	0	0	0	2	0	1	2	1	1	1	2	0	2	2	0	1	1	0	1	1	2	1	0	1	0	1
146	0	2	0	0	0	0	2	0	1	0	0	0	0	0	0	0	0	0	1	1	2	0	2	1	1	1	0	1	2	2	1	1	1	1	1	1	2	0	1	1	1	0	0	2	0	0	0	1	1
147	1	2	1	1	0	1	1	0	1	0	1	0	0	0	0	0	1	1	1	1	2	0	0	0	0	0	2	0	0	2	0	1	1	2	0	2	1	1	0	1	0	0	1	1	0	0	0	0	0
148	1	1	0	1	0	1	1	1	1	0	1	1	1	0	0	0	1	0	1	1	2	0	1	0	0	0	0	0	1	2	0	0	0	2	1	1	1	0	1	1	0	1	0	1	0	0	0	0	0
149	1	2	1	0	1	1	2	0	1	0	0	0	0	0	0	0	0	2	2	0	0	0	1	0	0	0	2	1	1	1	2	2	2	1	1	1	2	0	0	2	0	0	0	1	0	0	0	1	0
150	1	0	0	0	1	1	2	0	1	0	0	0	0	0	0	0	2	1	1	1	2	0	0	0	0	0	2	0	0	2	2	0	0	2	0	2	0	0	1	1	1	0	0	2	0	0	0	2	0
151	0	1	0	0	0	1	2	1	2	0	0	0	0	0	0	0	2	0	0	2	2	0	0	0	0	0	2	0	0	2	0	0	0	2	0	2	1	0	1	2	1	1	0	0	2	0	0	2	0
152	0	1	0	0	0	1	2	0	0	0	0	0	1	0	0	0	1	2	1	1	1	0	0	0	0	1	1	0	1	2	0	1	1	1	1	1	1	1	1	1	1	0	0	2	0	2	1	1	0
153	0	1	0	0	1	1	2	1	2	0	0	0	0	0	0	0	2	1	1	1	1	0	0	0	0	0	1	0	0	1	1	1	1	2	0	2	1	0	1	1	0	1	1	1	1	0	0	1	1
154	1	2	0	0	0	0	1	0	0	0	0	1	1	0	0	0	2	0	0	2	2	0	0	0	0	1	2	1	1	2	0	1	1	0	2	0	0	1	1	0	0	0	1	2	1	0	0	0	0
155	1	1	0	0	0	0	1	0	0	0	0	1	1	0	0	0	1	0	1	1	2	0	0	0	0	0	2	0	0	2	2	1	1	1	1	1	0	1	1	0	0	0	0	2	0	0	0	0	0
156	0	2	0	0	0	0	1	0	1	0	0	0	0	0	0	0	1	0	0	2	2	0	2	1	1	1	2	0	1	2	1	1	1	1	2	1	0	0	1	1	0	0	0	1	0	1	0	1	0
157	0	1	0	0	0	1	1	0	0	0	1	1	2	0	0	1	0	2	0	1	1	0	1	0	0	0	2	0	0	2	0	1	1	0	2	1	1	1	0	1	0	0	0	2	0	1	0	2	0
158	0	1	0	0	0	0	2	0	1	0	0	1	1	0	0	0	1	0	0	2	2	0	1	0	0	0	2	0	0	2	0	0	0	2	0	2	2	0	2	0	0	0	1	1	1	0	0	0	2
159	0	2	1	0	0	1	1	0	0	0	1	1	1	0	0	1	0	0	1	1	2	0	0	0	0	0	2	1	1	2	2	2	2	0	0	2	1	0	2	1	1	0	0	1	0	1	0	1	0
160	1	0	0	0	2	2	2	0	1	0	0	0	1	1	1	1	0	0	0	2	2	0	1	0	0	0	1	0	0	1	0	1	1	2	1	1	2	0	1	1	0	1	0	0	0	0	0	2	0
161	1	1	0	0	1	1	2	0	2	0	0	0	0	0	0	0	1	1	2	0	2	0	0	0	0	1	2	0	0	1	0	1	1	2	0	2	2	0	2	0	0	1	1	2	1	0	0	0	1
162	0	1	0	1	0	1	2	0	2	0	0	1	1	0	0	0	0	0	0	2	2	0	0	0	0	0	2	0	0	2	1	2	2	0	1	1	1	1	0	1	0	0	1	2	0	1	0	2	0
163	0	1	1	1	0	2	0	0	0	0	2	2	2	1	1	1	1	1	0	1	1	0	1	1	1	1	1	2	2	1	2	2	2	1	1	1	2	0	0	2	1	1	1	2	1	0	0	1	1
164	0	0	0	0	1	2	0	0	0	0	1	0	1	0	0	0	1	1	0	1	1	1	0	0	0	0	1	0	0	1	0	0	0	2	0	2	1	1	1	1	0	1	0	0	1	1	1	1	0
165	0	0	0	0	1	2	2	1	2	0	0	0	0	0	0	0	1	2	0	1	1	0	0	0	0	1	1	0	1	2	1	2	2	0	0	2	2	0	0	2	0	0	0	1	0	1	0	2	0
166	1	1	1	1	1	2	2	0	2	0	0	1	1	0	0	0	1	1	0	2	2	0	0	0	0	0	0	1	1	2	1	1	1	2	2	1	2	0	0	2	0	0	0	1	1	1	0	2	0
167	0	1	0	0	0	0	2	1	2	0	0	0	1	0	0	0	2	2	1	1	2	1	0	0	0	0	2	1	1	2	0	2	2	0	1	0	1	1	0	0	0	1	0	1	1	1	0	1	0
168	1	2	0	0	0	0	1	0	2	0	0	1	1	0	0	0	1	0	0	2	2	0	1	0	0	0	2	0	0	2	1	1	1	2	0	2	1	0	0	2	0	0	0	2	0	2	0	2	0
169	1	0	0	0	0	1	2	1	2	0	0	0	0	0	0	0	1	1	1	1	2	0	0	0	0	1	1	0	1	2	1	1	1	1	1	1	1	0	1	1	0	1	1	1	1	2	0	2	0
170	0	0	0	0	0	0	2	0	2	0	0	0	0	0	0	0	2	1	1	1	2	0	1	0	0	0	1	0	1	2	0	2	2	0	1	1	1	0	0	1	0	0	0	1	0	0	0	1	0
171	0	0	0	0	2	2	2	0	1	0	1	0	1	1	1	1	2	2	1	1	2	0	0	0	0	0	0	2	2	2	2	1	1	1	2	1	1	0	1	1	0	0	0	2	0	0	0	2	0
172	0	1	0	0	0	1	1	1	1	0	1	0	0	0	0	0	2	0	0	2	2	0	0	0	0	0	2	1	1	1	0	1	1	1	2	1	2	0	0	2	0	1	1	1	1	2	0	0	0
173	0	0	0	1	0	2	1	0	2	1	0	0	1	0	0	0	1	0	1	1	2	0	0	0	0	0	1	0	1	2	0	0	0	1	0	2	2	0	0	1	0	1	1	2	2	0	0	2	0
174	1	1	0	0	0	1	1	0	1	0	1	1	2	0	0	1	0	0	0	2	2	0	0	0	0	0	1	0	2	2	0	0	0	1	0	2	2	0	0	2	0	0	0	1	0	1	0	1	0
175	0	2	0	0	0	0	2	0	1	0	0	0	1	0	0	0	1	0	0	2	2	0	0	0	0	0	2	1	1	2	2	1	1	2	1	1	0	2	0	0	0	1	1	1	0	1	0	2	0
176	1	1	0	0	0	0	1	0	1	0	1	0	0	0	0	0	1	0	1	1	1	0	1	1	1	2	1	0	1	2	1	1	1	1	0	2	1	0	1	1	0	0	0	1	0	0	0	1	1
177	0	0	0	0	0	1	1	0	1	0	1	0	0	0	0	0	1	2	1	1	1	0	1	1	1	1	1	1	2	2	1	1	1	1	1	1	0	0	2	0	0	0	0	1	0	0	0	1	0
178	0	1	0	0	0	1	2	0	2	0	0	1	1	0	0	1	2	0	1	1	2	0	0	0	0	0	2	1	1	2	2	1	1	2	0	2	1	0	0	1	0	1	1	2	0	0	0	0	0
179	1	0	0	0	1	1	1	2	2	0	0	0	1	0	0	0	1	0	0	2	2	0	0	0	0	0	1	0	1	2	1	2	2	2	0	2	1	0	1	1	0	1	1	1	1	1	0	2	0
180	1	1	0	0	0	1	2	0	2	0	0	0	0	0	0	0	1	2	0	2	2	0	1	0	0	1	2	0	0	2	1	2	2	1	0	2	1	0	1	1	0	1	1	2	1	0	0	0	0
181	1	2	0	0	0	1	1	0	1	0	1	0	2	0	0	0	1	1	1	1	2	0	1	0	0	1	2	0	0	2	1	2	2	0	1	1	1	0	0	2	0	0	1	2	1	0	0	0	0
182	0	1	0	0	1	2	1	0	1	0	1	0	0	0	0	0	1	1	2	0	1	0	1	0	0	0	1	0	1	2	1	1	1	2	0	2	2	0	0	2	0	1	1	2	1	2	0	1	0
183	0	1	0	1	0	1	2	0	1	0	0	1	2	0	0	0	1	0	1	1	2	0	0	0	0	0	2	0	0	2	1	1	2	0	1	1	1	0	1	1	0	0	0	2	0	0	0	0	1
184	0	1	0	2	0	2	1	0	2	0	0	1	1	0	0	0	2	1	1	1	2	0	0	0	0	0	1	0	0	1	1	2	2	1	1	1	2	0	0	2	0	0	0	2	0	0	0	2	0
185	1	0	0	0	0	1	2	0	1	0	0	1	0	0	0	0	2	0	1	1	2	0	0	0	0	0	0	1	0	0	2	1	1	2	0	2	1	0	2	0	0	0	0	2	0	0	0	1	0
186	1	1	0	0	0	1	2	0	0	0	0	0	0	0	0	0	1	1	0	1	1	0	0	0	0	0	2	0	0	2	1	1	1	2	1	1	0	0	1	0	0	2	2	2	1	1	0	1	0
187	1	2	0	1	0	1	2	1	2	0	0	1	1	0	0	0	1	1	0	1	1	0	0	0	0	1	2	0	0	2	1	2	1	2	0	2	1	0	1	1	0	1	1	1	1	2	0	0	1
188	1	1	1	0	0	2	2	1	2	0	0	1	1	0	0	0	1	1	1	1	2	0	0	0	0	1	2	0	0	2	2	0	0	1	2	0	0	1	1	0	0	0	0	1	0	0	0	2	0
189	1	1	1	1	0	2	2	1	2	0	0	1	1	0	0	0	1	1	2	0	1	0	0	0	0	0	1	1	1	0	2	2	2	0	2	0	0	0	2	0	1	0	1	2	0	0	0	2	0
190	1	1	0	1	0	2	2	0	1	0	0	0	1	0	0	0	0	2	0	1	1	0	0	0	0	0	1	0	1	2	1	2	2	1	1	1	2	1	0	0	0	0	0	0	2	1	0	0	2
191	1	1	0	1	0	2	2	0	2	0	0	0	0	0	0	0	2	1	1	1	1	0	1	0	0	1	2	0	0	2	1	1	2	1	1	1	1	0	2	0	0	1	1	2	0	2	0	1	0
192	0	1	0	0	1	1	2	0	1	0	1	0	1	0	0	0	1	2	0	1	1	1	0	0	0	0	2	1	1	2	2	1	1	2	1	2	0	0	2	1	1	1	0	1	0	0	0	1	0
193	0	2	0	0	0	0	1	0	2	0	0	1	1	0	0	0	2	2	2	0	1	0	0	0	0	0	0	1	2	1	1	1	1	1	1	1	1	0	1	1	0	0	1	2	1	0	0	1	0
194	0	1	0	0	0	1	2	0	2	0	0	0	0	0	0	0	1	2	1	0	1	0	0	0	0	0	1	0	1	2	1	0	0	2	1	1	2	0	0	2	0	0	0	0	0	0	0	2	0
195	1	1	0	1	0	1	2	0	2	0	1	0	0	0	0	0	1	1	1	1	1	0	0	0	0	0	2	0	1	2	0	2	2	0	2	0	1	0	0	0	0	1	1	1	1	0	0	0	2
196	0	1	0	0	0	0	2	1	2	0	0	0	0	0	0	0	1	0	1	1	2	0	0	0	0	0	1	1	1	2	0	0	0	1	0	2	1	0	0	0	0	0	0	1	0	0	0	0	1
197	1	0	0	1	0	2	2	0	2	0	0	0	2	0	0	0	1	1	2	0	1	0	1	0	0	0	2	0	0	2	1	1	2	0	0	2	1	1	1	1	0	0	0	2	0	0	0	2	0
198	1	2	0	1	0	1	2	0	1	0	1	0	0	0	0	0	1	0	0	2	2	0	0	0	0	0	2	0	0	2	1	1	1	2	1	1	2	0	0	2	1	0	0	2	0	0	0	2	0
199	1	2	0	1	0	1	2	0	1	0	0	0	0	0	0	0	2	1	1	1	2	0	1	1	1	1	1	0	1	2	0	1	1	1	0	2	1	0	1	0	0	1	0	1	0	0	0	2	0
200	0	2	0	0	0	0	2	0	1	0	1	0	0	0	0	0	1	2	0	2	2	0	1	1	1	1	2	2	2	2	0	2	2	2	0	2	1	0	2	0	0	1	1	1	1	0	0	1	0
201	0	1	0	0	1	2	2	0	2	0	0	0	0	0	0	0	0	1	1	1	2	0	1	0	0	0	1	0	0	2	0	1	1	2	0	2	2	0	1	1	0	0	0	2	0	0	0	1	0
202	0	1	0	0	0	0	2	1	1	0	0	0	1	0	0	0	1	0	0	2	2	0	0	0	0	0	0	0	1	2	0	1	1	1	1	1	2	0	0	1	0	1	1	2	1	2	0	1	0
203	1	0	0	0	0	1	2	0	1	0	1	0	0	0	0	0	1	1	1	1	2	0	1	0	0	0	0	0	0	1	1	2	2	0	1	0	1	0	0	0	0	1	1	1	1	0	0	1	1
204	1	1	0	0	0	1	2	0	2	0	0	1	1	0	0	1	1	2	1	0	0	0	0	0	0	0	0	1	1	2	1	2	1	1	0	2	1	0	0	2	0	0	0	1	0	0	0	0	0
205	0	1	0	0	1	1	2	0	1	0	0	2	2	0	0	0	0	0	0	2	2	0	0	0	0	0	0	2	2	1	2	1	1	0	1	1	2	0	0	1	0	1	1	2	1	2	0	2	0
206	0	2	0	0	0	0	2	1	2	0	0	0	0	0	0	0	2	0	0	2	2	0	0	0	0	0	1	1	1	1	2	1	1	1	1	1	2	0	0	1	0	1	0	1	0	0	0	2	0
207	1	1	0	0	0	1	2	0	1	0	1	0	1	1	1	1	1	2	0	1	1	0	1	0	0	0	2	1	1	2	1	0	0	2	0	2	2	0	0	2	0	1	1	2	0	0	0	1	0
208	0	0	0	0	1	2	2	0	2	0	0	0	0	0	0	0	0	1	1	0	0	0	0	0	0	0	2	0	0	2	1	2	2	2	0	2	1	0	0	1	1	0	0	0	1	0	0	0	0
209	0	0	0	1	0	2	2	1	2	0	0	1	1	0	0	1	1	1	1	1	2	0	0	0	0	0	1	0	1	2	0	1	1	0	2	0	1	0	1	1	0	0	0	2	1	0	0	0	1
210	1	2	0	0	0	0	1	0	1	0	1	1	0	0	0	0	0	0	1	1	2	0	2	0	0	0	1	0	2	2	0	1	1	1	0	2	2	1	0	1	0	0	1	1	0	1	0	1	0
211	0	0	0	0	0	1	2	1	1	0	0	0	1	0	0	0	1	1	1	1	2	0	0	0	0	0	2	1	1	2	0	1	2	0	1	1	2	1	0	2	1	0	1	2	0	1	0	1	0
212	1	2	0	0	0	0	2	0	2	0	0	0	1	0	0	0	1	0	0	2	2	0	0	0	0	0	1	1	1	2	2	1	1	1	0	2	0	1	1	0	0	0	0	2	0	0	0	0	1
213	1	1	0	0	0	1	1	1	1	0	1	0	0	0	0	0	2	0	0	2	2	0	0	0	0	0	0	2	2	0	2	2	2	1	1	1	1	1	0	0	0	0	0	1	0	0	0	1	1
214	1	1	0	0	0	0	2	1	1	0	0	0	1	0	0	0	1	2	1	0	0	0	1	1	1	2	1	0	1	2	0	1	1	0	0	1	1	0	0	1	0	0	0	0	1	0	0	1	1
215	1	2	0	1	0	1	2	0	0	0	0	1	2	0	0	0	1	0	1	1	1	0	1	0	0	0	2	0	0	1	1	2	2	0	1	1	1	0	1	2	1	0	0	2	0	0	1	2	0
216	0	1	0	0	0	0	1	0	1	0	0	0	1	0	0	1	0	1	0	0	0	0	0	0	0	0	1	1	2	2	1	1	2	2	0	2	1	0	0	1	0	0	1	2	0	1	0	0	0
217	1	0	0	1	0	2	2	0	2	0	0	0	0	0	0	0	0	2	2	0	0	0	1	1	1	1	1	1	1	2	2	1	1	2	2	0	1	0	0	1	0	0	0	2	0	0	0	1	0
218	0	2	0	0	0	0	2	0	1	0	0	0	0	0	0	0	1	1	0	1	1	0	1	1	1	2	1	1	1	1	1	1	1	1	1	1	1	1	0	0	0	0	1	2	1	1	0	0	0
219	0	0	0	0	1	2	2	0	1	0	1	0	2	0	0	1	0	1	0	0	0	1	1	1	1	1	1	1	2	2	1	0	0	2	0	2	2	0	1	1	1	0	0	0	0	0	0	1	1
220	1	2	0	0	0	0	1	0	0	0	0	1	1	0	0	0	2	0	0	2	2	0	0	0	0	0	1	0	1	2	1	0	1	2	0	2	1	1	0	2	0	0	0	2	0	1	0	0	0
221	0	1	0	0	0	1	1	1	1	0	1	1	1	0	0	0	2	2	1	1	2	0	0	0	0	2	2	0	0	2	0	1	1	2	0	2	1	0	0	1	0	0	0	2	0	1	0	1	1
222	1	1	0	1	0	1	2	0	2	0	0	0	0	0	0	0	0	1	0	1	1	1	0	0	0	0	1	0	1	2	0	2	2	1	0	2	1	0	1	1	0	0	1	2	1	0	0	2	0
223	1	1	0	1	0	1	1	1	1	0	1	0	0	0	0	0	1	2	1	0	2	1	1	1	1	1	1	1	1	0	2	1	1	0	1	1	1	0	1	1	0	0	0	1	0	0	0	2	0
224	1	1	0	1	0	1	1	0	1	0	1	0	1	0	0	0	2	0	0	2	2	0	0	0	0	0	1	0	1	2	0	0	0	2	1	1	2	0	0	2	0	2	2	2	1	1	0	1	0
225	0	2	0	0	0	0	2	0	0	0	0	1	1	0	0	0	2	1	0	2	1	0	1	1	1	1	1	1	2	2	1	2	2	0	2	0	0	0	2	1	1	2	2	2	1	1	0	1	0
226	0	1	0	0	1	2	2	0	2	0	0	0	1	0	0	0	0	1	1	1	2	0	0	0	0	0	2	0	0	2	1	1	1	1	1	1	2	0	0	1	0	0	2	2	0	1	0	2	0
227	0	1	0	0	1	1	2	0	2	0	0	0	0	0	0	0	0	0	1	1	2	1	0	0	0	0	1	2	2	2	2	1	2	0	0	2	2	0	0	2	0	1	0	1	1	1	0	2	0
228	1	1	0	0	1	1	1	0	2	0	0	0	2	0	0	0	0	0	1	1	2	0	0	0	0	1	2	1	1	2	0	1	1	2	0	2	1	0	0	1	1	1	1	1	0	0	1	0	1
229	1	1	0	1	1	2	2	0	1	0	0	1	2	0	0	1	1	1	1	1	1	0	0	0	0	0	1	0	1	2	0	0	1	2	1	2	1	0	0	1	0	0	0	1	0	0	0	0	0
230	0	1	0	1	0	1	2	1	1	0	0	0	1	0	0	0	1	0	0	2	2	0	1	0	0	0	2	1	1	2	1	0	0	1	2	1	1	0	0	1	0	1	1	2	0	0	0	0	0
231	1	1	0	1	0	2	2	0	2	0	0	0	0	0	0	0	2	1	1	1	2	0	0	0	0	1	2	1	1	2	0	0	1	1	1	1	1	0	1	1	0	0	0	2	0	0	0	2	0
232	0	2	0	0	1	1	1	0	2	0	0	0	0	0	0	0	1	1	1	1	1	0	0	0	0	0	2	0	0	1	0	2	1	2	0	2	1	1	0	1	0	1	1	2	1	0	0	2	0
233	0	0	0	0	1	2	2	0	0	0	0	1	1	0	0	0	2	2	1	1	2	0	1	0	0	0	1	0	0	1	1	2	2	1	0	2	2	0	2	0	1	0	0	2	0	0	0	1	0
234	0	2	0	0	0	2	1	0	1	0	1	0	2	0	0	0	1	0	0	2	2	0	2	0	0	0	0	2	2	0	2	2	2	1	0	2	1	1	1	1	1	0	0	1	0	0	0	2	0
235	0	2	0	1	0	1	1	0	1	0	1	0	0	0	0	0	0	1	1	0	0	0	1	1	1	1	2	1	1	2	2	1	1	0	1	1	1	0	0	2	0	0	0	1	1	0	0	1	1
236	1	2	1	1	0	1	1	0	0	0	2	1	2	0	0	0	0	2	0	1	1	0	0	0	0	0	2	0	0	2	1	0	1	1	0	2	2	0	1	1	0	1	1	1	0	0	1	1	0
237	1	0	0	1	0	2	2	0	1	0	0	1	2	0	0	0	1	1	1	1	1	0	1	0	0	0	2	0	0	1	1	1	1	2	1	2	2	0	0	1	0	0	0	2	0	0	0	2	0
238	0	0	0	0	1	2	2	1	2	0	0	1	1	0	0	0	1	0	0	2	1	0	0	0	0	0	2	0	0	2	1	1	2	1	1	1	0	1	1	0	0	0	0	1	0	0	0	1	1
239	0	2	1	1	0	1	2	0	2	0	0	2	2	0	0	0	0	1	1	1	2	0	0	0	0	0	1	2	2	2	2	0	0	1	1	1	2	0	1	0	0	0	0	1	0	0	0	2	0
240	0	2	0	2	0	2	1	0	1	0	1	0	1	0	0	0	1	0	1	1	2	0	0	0	0	0	0	2	2	1	2	1	2	2	0	2	2	0	0	1	0	1	0	1	0	0	0	2	0
241	1	0	0	0	0	2	1	1	1	0	1	1	1	0	0	0	2	1	1	1	2	0	0	0	0	0	2	1	1	2	1	1	1	0	1	1	1	1	0	1	0	0	0	1	0	1	0	1	0
242	0	0	1	0	0	1	1	0	2	0	0	1	1	0	0	0	1	1	0	1	1	0	0	0	0	0	2	0	0	2	2	1	1	1	1	1	1	0	0	0	0	1	1	2	0	0	0	2	0
243	1	1	0	0	0	1	1	0	0	1	1	1	1	0	0	0	0	1	1	1	1	1	0	0	0	0	2	2	2	2	1	2	2	0	1	1	1	0	0	1	0	1	1	2	0	0	0	0	0
244	1	1	0	1	0	2	2	0	2	0	0	1	1	0	0	0	0	0	0	2	2	0	1	0	0	0	2	0	0	1	0	1	1	1	1	1	1	1	0	0	0	0	0	1	0	1	0	1	1
245	0	1	0	1	1	2	2	0	1	0	1	1	1	0	0	0	2	1	1	1	2	0	0	0	0	0	1	1	2	2	0	0	1	1	1	1	1	1	0	1	0	1	1	1	1	2	0	0	0
246	0	2	0	0	0	0	2	0	1	0	1	1	2	0	0	0	1	1	0	2	2	0	0	0	0	0	2	1	1	2	2	1	1	0	1	1	2	0	2	0	0	0	1	2	1	0	0	0	0
247	0	0	0	0	0	1	1	0	1	0	1	0	0	0	0	0	2	0	0	2	2	1	0	0	0	0	1	1	1	1	2	0	0	1	1	1	2	1	0	1	0	1	1	2	2	2	0	2	0
248	0	0	0	0	0	1	2	0	1	0	0	1	2	0	0	0	1	1	0	1	1	0	1	0	0	0	2	0	0	2	1	1	2	1	0	2	0	2	0	0	0	1	1	1	1	1	0	0	2
249	1	1	0	0	0	2	2	0	2	0	0	0	1	0	0	0	1	0	1	1	1	0	0	0	0	0	1	1	1	2	0	1	1	2	1	1	1	0	1	1	0	1	2	2	1	1	0	0	2
250	0	1	0	0	0	0	2	0	2	0	0	1	2	0	0	0	1	0	0	2	2	1	1	1	1	1	1	0	1	2	0	1	1	1	1	1	1	1	0	1	0	0	0	2	0	1	0	1	0
251	0	2	0	0	0	0	1	0	1	0	1	0	0	0	0	0	1	0	1	1	1	0	1	0	0	0	2	1	1	2	2	2	2	0	1	1	1	0	2	0	1	1	1	2	0	0	0	1	0
252	0	1	0	0	0	1	1	1	1	0	1	0	1	1	1	1	2	1	0	2	1	0	0	0	0	0	1	1	1	2	0	1	0	0	1	1	0	1	1	0	0	0	0	2	0	1	0	0	1
253	1	1	0	0	1	1	2	0	2	0	0	0	0	0	0	0	1	2	1	0	2	0	0	0	0	0	1	1	2	2	1	0	1	1	1	1	1	0	1	1	0	1	1	1	0	0	0	0	1
254	0	0	0	0	0	1	2	1	1	0	1	0	0	0	0	0	1	1	1	1	1	0	0	0	0	0	0	2	2	0	2	1	1	1	1	1	0	2	0	0	0	0	1	2	1	1	0	0	0
255	0	1	0	1	0	2	2	0	2	0	0	0	1	0	0	0	2	0	0	2	1	0	0	0	0	1	1	2	2	2	2	0	0	2	0	2	1	0	0	1	0	0	1	2	1	0	0	1	1
256	0	0	0	0	2	2	1	0	1	0	0	0	1	0	0	0	1	0	1	1	1	0	0	0	0	0	0	0	0	1	2	1	2	1	0	2	1	0	1	1	0	0	0	1	0	0	0	1	0
257	1	2	1	1	0	1	1	0	1	0	0	1	2	1	1	1	2	0	0	2	2	0	1	0	0	1	2	2	2	2	1	2	2	0	2	0	2	1	0	1	0	1	0	1	0	1	0	1	1
258	0	2	0	0	0	1	1	0	1	0	1	0	1	0	0	0	1	1	0	1	1	0	0	0	0	0	2	0	0	2	1	0	1	1	1	1	2	0	1	1	0	0	1	2	1	0	0	0	0
259	0	1	0	1	0	2	2	0	1	0	0	1	1	0	0	0	0	1	0	1	0	0	0	0	0	0	2	0	0	1	2	1	1	1	0	2	2	0	0	2	0	0	0	1	0	0	0	2	0
260	1	1	0	0	0	1	2	0	2	0	0	1	1	0	0	0	1	0	1	1	2	0	0	0	0	0	1	1	1	1	1	0	1	1	1	1	1	0	1	1	0	0	1	2	0	1	0	2	0
261	0	1	0	0	0	2	1	0	1	0	1	1	1	0	0	0	1	1	1	1	1	0	0	0	0	1	1	0	1	2	0	0	0	1	0	2	0	0	1	1	0	1	1	1	1	0	0	2	0
262	0	0	0	1	0	2	1	0	1	0	1	0	1	0	0	0	0	2	1	0	0	0	0	0	0	0	1	1	2	2	0	1	2	1	1	1	1	0	1	0	0	0	0	1	0	0	0	2	0
263	0	1	0	0	1	1	2	1	1	0	1	1	1	0	0	0	1	1	1	1	2	0	0	0	0	0	1	0	1	2	0	1	1	1	1	1	1	0	1	1	0	1	1	2	1	1	0	2	0
264	0	1	0	1	0	2	2	1	2	0	0	0	0	0	0	0	1	0	0	2	2	0	0	0	0	0	2	0	0	1	2	1	1	2	0	2	1	0	0	1	1	0	2	2	0	2	0	0	0
265	1	2	0	0	0	0	1	0	2	0	0	1	2	0	0	0	1	1	2	0	1	0	0	0	0	0	1	1	2	2	1	2	2	0	2	0	2	1	0	0	0	1	1	1	1	1	0	2	0
266	1	0	0	0	0	1	2	0	2	0	0	0	0	0	0	0	2	0	0	2	2	0	0	0	0	0	2	1	1	2	1	2	2	0	1	1	2	0	1	1	0	0	0	1	1	0	0	1	0
267	0	0	0	0	1	2	2	0	1	0	0	0	0	0	0	0	1	2	1	0	1	0	0	0	0	0	1	1	2	2	0	2	2	0	1	1	1	0	0	1	0	1	0	1	0	0	0	2	0
268	0	2	0	0	0	1	2	0	1	0	1	1	1	0	0	0	2	1	1	1	2	0	0	0	0	1	2	1	1	1	2	2	2	1	2	2	2	0	1	1	0	1	1	1	0	1	0	2	0
269	0	2	0	0	0	1	2	0	2	0	0	1	1	0	0	0	0	2	2	0	0	0	0	0	0	0	1	2	2	2	0	0	0	2	0	2	2	0	2	0	0	0	0	2	1	1	0	1	1
270	1	1	1	0	1	2	2	0	2	0	0	0	1	0	0	0	1	0	0	2	2	0	0	0	0	0	0	0	1	1	0	2	2	2	0	2	1	0	2	1	1	0	0	2	0	1	0	0	0
271	0	2	0	0	0	1	1	0	1	0	1	0	0	0	0	0	1	0	0	2	2	0	2	0	0	0	2	0	0	2	1	1	1	2	0	2	2	0	0	2	0	0	0	1	0	1	0	0	1
272	1	2	0	1	0	1	1	1	2	0	0	2	2	1	1	1	1	0	0	2	2	0	0	0	0	1	1	0	1	2	1	1	1	1	1	1	1	1	0	2	0	1	1	2	2	2	0	2	0
273	1	1	0	0	0	1	1	0	1	0	1	1	1	0	0	1	1	1	0	1	1	0	0	0	0	0	2	0	0	1	1	0	1	2	0	2	1	0	0	1	1	0	0	2	0	0	0	2	0
274	1	2	0	0	0	0	2	0	1	0	1	0	0	0	0	0	1	2	1	0	0	1	1	0	0	0	1	0	1	2	0	1	1	1	1	1	1	1	0	0	0	1	0	0	0	0	0	1	1
275	1	0	0	1	1	2	2	1	2	0	0	1	2	0	0	0	2	0	1	1	2	0	0	0	0	0	1	1	1	2	1	1	1	2	0	2	1	0	2	0	0	0	0	1	0	0	0	2	0
276	0	2	0	0	0	1	1	0	0	0	1	1	1	0	0	0	1	1	1	0	0	0	0	0	0	0	1	0	0	1	0	0	2	1	0	2	2	1	0	1	0	0	2	2	0	0	0	1	0
277	0	1	0	0	0	2	0	0	1	1	1	0	1	0	0	0	1	1	1	1	1	0	0	0	0	0	0	0	0	1	2	2	2	1	1	2	0	0	2	0	1	1	0	0	0	0	0	0	2
278	1	2	0	1	0	1	1	0	0	0	0	0	1	0	0	0	1	1	1	1	1	0	1	0	0	1	1	0	1	2	0	2	2	1	2	0	2	0	0	2	0	1	1	2	0	0	0	2	0
279	0	0	0	0	2	2	1	0	1	0	1	0	1	1	1	1	1	0	1	1	2	1	0	0	0	0	1	0	1	2	1	1	1	0	2	1	1	0	1	1	0	0	0	1	0	0	0	1	1
280	1	1	0	0	1	2	1	0	0	0	2	0	1	0	0	0	0	0	1	1	2	0	0	0	0	1	2	0	0	1	2	1	2	2	0	2	2	0	1	1	0	1	1	1	1	1	0	1	1
281	1	1	0	0	0	1	1	0	1	0	1	0	1	1	1	1	2	0	0	2	2	0	1	1	1	1	1	1	1	2	0	1	2	1	1	1	2	0	0	2	0	0	0	1	1	0	0	2	0
282	0	1	0	0	0	1	0	0	0	1	1	0	0	0	0	0	1	1	1	1	2	0	1	0	0	0	2	0	0	1	0	1	1	2	0	2	1	1	1	0	0	0	1	2	0	2	0	1	0
283	1	0	0	0	0	1	2	0	2	0	0	0	0	0	0	0	0	1	0	1	1	1	0	0	0	0	0	0	1	2	0	0	0	2	0	2	1	0	0	1	0	0	1	1	1	1	0	1	0
284	0	1	0	0	0	1	2	0	2	0	0	0	0	0	0	0	1	0	2	0	2	0	0	0	0	0	1	1	1	2	0	1	2	1	1	1	1	0	1	1	0	1	1	1	1	1	0	1	0
285	0	2	0	0	0	0	2	0	1	0	1	0	0	0	0	0	1	0	1	1	2	0	0	0	0	0	1	0	0	1	0	0	1	2	0	2	1	0	1	0	0	1	1	2	1	0	0	2	0
286	1	0	0	1	1	2	1	0	1	0	0	0	0	0	0	0	2	2	1	1	1	0	0	0	0	0	2	0	1	2	1	0	1	2	0	2	2	0	1	1	0	0	0	0	1	0	0	1	1
287	1	1	0	1	0	1	2	0	1	0	0	1	1	1	1	1	0	0	0	2	2	0	1	0	0	0	1	1	2	2	1	0	1	1	0	2	1	1	1	1	0	0	0	2	1	1	0	2	0
288	1	1	0	1	0	2	2	1	2	0	0	0	0	0	0	0	1	0	1	1	2	0	0	0	0	0	1	0	0	2	1	1	1	1	0	2	1	0	1	2	1	1	1	2	1	1	0	1	1
289	1	2	0	0	0	0	2	0	2	0	0	0	0	0	0	0	2	2	2	0	1	0	1	1	1	1	1	1	2	2	0	1	2	1	0	2	1	0	1	1	0	1	1	2	1	1	0	1	0
290	1	2	0	1	0	1	1	1	1	0	1	0	1	0	0	0	2	0	0	2	2	2	0	0	0	0	1	0	1	2	1	2	2	1	2	2	1	0	1	1	0	0	0	1	0	1	0	0	0
291	1	2	0	0	1	1	2	0	2	0	0	1	1	0	0	0	1	0	0	2	2	0	0	0	0	1	0	1	1	1	1	0	0	2	0	2	2	0	2	0	1	0	0	2	0	1	0	1	0
292	0	1	0	0	1	1	1	0	1	0	0	0	1	0	0	0	1	1	1	1	1	1	0	0	0	0	0	0	0	1	1	1	2	1	1	1	1	0	1	0	0	0	1	1	1	0	0	1	1
293	1	2	0	0	0	0	1	1	2	0	0	0	1	0	0	0	1	1	1	1	1	0	0	0	0	0	2	2	2	2	0	1	1	1	1	1	1	0	1	0	0	0	1	1	1	0	0	1	0
294	0	1	0	1	0	2	2	0	2	0	0	0	0	0	0	0	0	2	0	2	2	0	1	1	1	0	1	0	1	2	1	1	2	0	1	1	1	0	0	2	0	1	1	1	1	0	0	2	0
295	1	2	0	0	0	0	2	0	1	0	0	0	1	0	0	0	1	1	0	1	1	0	2	1	1	1	1	0	0	1	0	1	1	1	1	1	2	0	0	1	0	0	2	2	0	2	0	1	0
296	0	1	0	0	0	1	2	0	1	0	0	0	0	0	0	0	2	0	0	1	1	0	0	0	0	0	2	0	0	1	0	0	0	1	2	1	1	1	0	0	0	1	0	0	0	0	0	2	0
297	0	2	0	0	0	0	1	0	0	0	1	0	0	0	0	0	2	0	0	2	2	0	1	1	1	1	1	0	2	2	0	1	2	1	0	2	1	0	1	2	1	0	2	2	0	0	0	1	0
298	1	0	0	1	1	2	1	0	1	0	1	0	0	0	0	0	1	1	1	1	2	1	1	1	1	1	1	1	1	1	1	2	2	2	0	2	2	0	0	2	0	1	1	1	1	1	0	2	0
299	0	1	0	0	1	1	1	0	1	0	1	1	1	0	0	0	0	2	2	0	0	0	1	1	1	1	1	2	2	1	2	2	2	1	0	2	2	0	0	2	0	0	0	1	0	0	0	2	0
300	0	1	0	1	0	1	2	0	1	0	0	0	0	0	0	0	1	2	0	2	2	0	0	0	0	0	1	1	1	1	1	0	0	2	0	2	2	0	0	2	0	0	0	2	0	1	0	2	0
301	0	1	1	1	1	2	2	0	2	0	0	0	0	0	0	0	0	1	1	1	2	0	1	0	0	0	1	1	1	2	1	0	1	1	1	1	1	1	0	0	0	1	1	1	1	0	0	2	0
302	0	1	0	0	0	0	2	0	1	0	0	0	0	0	0	0	1	1	0	2	2	0	1	0	0	0	1	1	1	2	0	1	2	2	0	2	1	0	1	2	1	0	0	2	0	1	0	2	0
303	1	0	0	1	1	2	1	0	1	0	1	0	1	0	0	0	1	2	0	0	0	0	1	1	1	2	2	0	0	2	0	0	1	1	1	1	1	0	1	1	0	0	0	2	0	1	0	2	0
304	0	2	0	1	0	1	2	1	2	0	0	0	0	0	0	0	0	2	1	0	0	0	0	0	0	0	2	1	1	2	1	2	2	0	1	1	2	0	2	0	0	0	1	2	0	2	0	2	0
305	0	1	0	0	1	2	2	0	2	0	0	0	0	0	0	0	1	1	0	1	1	0	0	0	0	0	0	1	1	1	1	2	2	2	0	2	1	0	2	0	0	1	0	1	0	0	0	1	0
306	0	2	0	0	0	1	1	0	1	0	1	0	0	0	0	0	0	0	0	2	2	0	0	0	0	0	0	0	0	1	1	1	1	1	1	1	1	1	0	2	1	1	1	1	1	0	0	0	2
307	0	0	0	0	1	2	2	0	1	0	1	1	2	0	0	0	1	2	1	1	1	0	0	0	0	0	2	1	1	2	1	1	1	1	0	1	0	1	1	0	0	0	0	2	0	0	1	0	1
308	0	1	0	1	0	2	2	1	1	0	1	0	0	0	0	0	0	1	0	2	2	0	1	0	0	1	2	0	0	2	0	2	2	2	0	2	2	0	0	2	0	2	2	2	1	1	0	1	0
309	1	2	0	0	0	0	1	0	0	0	0	0	0	0	0	0	1	1	1	1	1	0	1	0	0	0	1	2	2	1	2	1	1	1	0	2	1	0	0	0	0	0	0	2	0	0	0	1	0
310	0	0	0	0	0	1	2	0	2	0	0	0	1	0	0	0	1	0	1	1	1	1	0	0	0	0	1	0	1	2	1	0	0	2	0	2	1	1	1	2	2	0	0	1	0	0	0	1	0
311	0	1	0	0	1	1	1	0	2	0	0	0	0	0	0	0	0	2	1	0	0	0	0	0	0	0	1	0	2	2	0	2	2	1	1	1	1	0	0	0	0	0	0	2	0	0	0	2	0
312	1	1	1	0	0	1	2	0	1	0	0	0	1	0	0	0	1	1	0	1	1	0	0	0	0	0	1	1	1	1	1	1	1	2	0	2	1	0	1	2	1	0	1	2	1	0	0	1	1
313	1	2	0	0	0	1	2	0	1	0	1	1	1	0	0	1	2	1	1	1	1	0	0	0	0	1	2	0	0	2	0	2	2	2	0	2	2	1	0	0	0	0	1	2	1	1	0	2	0
314	0	2	1	0	0	0	2	0	1	0	1	1	1	0	0	0	0	2	0	1	1	0	1	1	1	1	2	1	1	2	1	1	1	1	0	2	1	0	0	1	0	1	1	1	1	1	0	2	0
315	0	1	0	0	0	0	2	0	1	0	0	0	1	0	0	0	2	0	0	2	2	0	0	0	0	0	1	0	2	2	0	0	2	0	1	2	1	0	1	0	0	0	2	2	0	2	0	1	1
316	0	1	0	1	0	1	1	0	1	0	1	1	2	0	0	0	0	2	1	0	1	0	0	0	0	0	2	0	0	2	0	1	2	2	0	2	0	0	1	1	0	0	1	1	0	0	0	1	0
317	0	1	0	2	0	2	2	1	1	0	1	0	0	0	0	0	2	2	1	1	2	0	2	0	0	0	2	0	0	2	1	1	1	1	0	2	2	0	0	1	0	0	0	1	0	1	0	0	0
318	1	2	0	0	0	1	1	1	1	0	1	0	1	0	0	0	2	2	2	0	1	0	1	1	1	2	1	2	2	1	1	2	2	0	2	0	1	0	1	1	0	0	0	1	0	1	0	1	0
319	0	2	1	1	0	1	2	0	2	0	0	0	1	0	0	1	0	2	2	0	0	0	0	0	0	0	1	0	1	2	1	2	2	0	2	0	2	0	1	1	0	0	0	0	0	0	0	1	0
320	0	1	0	0	0	0	2	0	1	0	0	0	0	0	0	0	1	2	1	0	2	0	0	0	0	0	2	0	0	2	1	1	1	1	1	1	2	0	1	1	0	0	0	1	0	0	0	2	0
321	0	0	0	1	0	2	1	1	2	0	0	0	0	0	0	0	2	0	0	2	2	0	0	0	0	0	1	0	1	2	1	0	0	1	1	1	1	0	0	1	0	1	1	1	0	0	0	1	1
322	0	1	0	1	1	2	2	0	2	0	0	0	0	0	0	0	0	1	1	1	2	0	0	0	0	0	2	0	0	2	2	2	2	1	0	2	1	0	1	1	0	0	1	2	1	1	0	2	0
323	1	2	0	0	0	0	2	0	1	1	0	1	1	0	0	0	0	1	1	1	1	0	0	0	0	0	1	0	1	2	0	2	2	2	0	2	2	0	0	2	0	0	1	2	1	0	0	1	1
324	1	1	0	0	0	1	2	0	2	0	0	0	0	0	0	0	1	1	2	0	1	0	0	0	0	0	0	2	2	2	2	2	2	1	0	2	1	0	1	1	0	1	1	2	0	0	0	0	0
325	1	0	0	0	0	1	2	0	1	0	1	0	0	0	0	0	2	0	0	1	1	0	0	0	0	0	1	1	2	2	1	0	1	1	1	1	2	1	0	1	0	0	0	1	0	1	0	2	0
326	0	0	0	0	1	2	2	0	2	0	0	1	1	0	0	0	0	1	1	1	1	1	0	0	0	0	0	1	1	2	1	0	2	0	2	1	1	0	0	1	0	0	2	2	0	0	0	1	1
327	0	1	1	1	0	2	2	1	1	0	0	0	0	0	0	0	1	0	0	2	1	0	0	0	0	0	1	0	2	2	0	0	1	2	1	2	1	0	2	0	0	1	1	2	0	0	0	0	1
328	1	1	0	1	1	2	2	0	0	0	0	0	0	0	0	0	1	0	0	2	2	0	0	0	0	0	1	0	1	2	1	2	2	1	0	2	0	0	2	0	1	0	1	2	1	1	0	1	0
329	1	1	0	0	1	2	2	0	1	0	1	0	1	0	0	0	2	1	1	1	2	0	0	0	0	0	0	1	2	1	1	1	0	2	0	2	0	1	0	1	0	1	2	2	0	0	0	2	0
330	0	2	0	0	0	0	0	0	0	0	2	0	0	0	0	0	0	2	2	0	0	1	0	0	0	0	2	0	0	2	0	2	2	0	1	1	1	0	1	1	0	0	1	1	1	0	0	1	1
331	1	1	0	1	1	2	2	0	2	0	0	1	1	0	0	0	1	1	1	0	0	0	0	0	0	0	2	1	1	2	1	2	1	2	0	2	1	1	0	1	0	0	1	2	1	0	0	0	1
332	0	2	0	0	0	0	2	0	2	0	0	0	0	0	0	0	1	2	1	0	2	0	0	0	0	0	1	1	1	1	2	1	2	1	1	1	1	0	0	1	0	1	0	1	0	0	0	2	0
333	1	1	1	1	0	2	2	0	1	0	0	1	1	0	0	0	2	0	0	2	2	0	0	0	0	0	1	0	0	2	0	2	2	0	1	1	1	0	0	1	1	1	1	2	0	1	0	1	0
334	0	2	1	1	0	1	2	0	1	0	0	0	0	0	0	0	2	1	1	1	1	0	1	0	0	1	2	0	0	2	0	2	2	1	0	2	0	1	0	1	0	0	1	2	0	2	0	0	0
335	0	1	0	1	0	1	1	0	0	0	0	0	0	0	0	0	0	2	1	1	2	0	0	0	0	1	0	1	2	1	1	0	0	2	0	2	1	1	0	1	0	0	0	1	0	0	0	1	0
336	1	1	1	1	0	2	2	1	2	0	0	1	1	0	0	0	0	1	0	1	1	0	0	0	0	0	1	0	1	2	0	2	2	1	1	1	0	0	2	1	1	0	1	2	0	1	0	1	0
337	1	0	0	0	1	1	1	1	1	0	1	0	1	0	0	0	1	1	1	1	2	0	0	0	0	0	0	1	1	2	1	1	1	1	1	1	1	0	1	2	1	0	0	2	0	0	0	0	0
338	1	0	0	0	0	0	1	0	1	0	1	0	0	0	0	0	0	1	0	1	1	0	1	0	0	0	2	0	0	2	0	1	2	1	1	1	2	0	0	2	0	1	1	2	1	2	0	0	1
339	0	0	0	1	0	2	2	0	1	0	1	1	1	0	0	0	2	1	1	1	1	0	0	0	0	0	2	2	2	2	0	1	1	2	0	2	1	0	2	0	0	1	0	0	1	1	1	1	0
340	0	1	0	0	0	2	2	1	2	0	0	1	2	0	0	0	0	2	0	1	1	0	0	0	0	0	2	0	0	2	1	2	2	0	1	0	1	0	2	1	1	1	1	2	0	0	0	0	0
341	0	1	0	0	1	1	0	0	1	0	1	0	0	0	0	0	1	1	1	1	1	0	0	0	0	0	0	0	1	2	0	0	2	0	1	2	1	1	1	1	0	0	0	0	0	0	0	1	1
342	0	2	0	0	0	0	2	0	2	0	0	0	1	0	0	0	1	1	1	1	1	0	0	0	0	0	0	0	1	2	0	1	1	1	1	1	1	0	0	1	0	1	0	0	2	0	0	1	0
343	0	0	0	0	1	1	2	0	2	0	0	0	1	0	0	0	2	1	1	1	1	0	0	0	0	0	2	1	1	2	1	0	1	1	1	1	2	0	0	1	0	0	0	2	0	2	0	0	0
344	0	1	0	0	0	1	1	0	1	0	0	1	2	0	0	0	0	0	1	1	2	0	0	0	0	0	2	0	0	1	0	0	1	2	0	2	1	0	0	2	0	0	0	1	1	1	0	0	0
345	0	0	1	0	1	2	2	0	1	0	0	0	1	0	0	0	0	1	0	1	1	0	0	0	0	0	2	0	0	2	0	1	1	1	0	2	2	0	0	2	0	0	0	1	0	0	0	2	0
346	1	1	0	1	0	2	2	0	2	0	0	0	1	0	0	0	2	0	0	2	2	0	0	0	0	0	2	0	0	2	2	1	1	1	1	1	1	0	0	1	0	1	1	1	1	2	0	2	0
347	1	1	1	1	1	2	0	0	1	1	1	1	1	0	0	0	1	2	0	0	0	0	0	0	0	1	2	1	1	2	2	1	1	2	0	2	2	0	0	2	0	0	0	2	0	0	0	2	0
348	0	0	0	0	1	1	1	0	1	1	1	0	0	0	0	0	1	0	0	2	1	0	0	0	0	0	1	0	0	1	1	1	1	1	1	1	0	1	0	0	0	0	0	2	0	0	0	1	0
349	0	1	0	0	1	1	2	1	2	0	0	0	0	0	0	0	1	1	1	1	1	0	0	0	0	0	2	0	0	1	0	2	2	1	2	2	2	0	0	2	0	0	1	2	0	1	0	2	0
350	0	2	0	0	0	0	1	0	1	0	1	1	2	0	0	0	2	0	0	2	2	0	0	0	0	0	2	0	1	1	1	1	1	1	1	1	1	1	1	0	0	1	1	1	1	2	0	2	0
351	1	1	0	0	0	1	2	0	1	0	1	1	1	0	0	0	1	0	0	2	2	0	0	0	0	0	2	1	1	1	0	2	2	0	1	1	1	0	1	1	0	1	1	2	0	0	0	2	0
352	1	1	0	1	0	1	2	0	1	0	0	0	0	0	0	0	1	1	1	1	2	0	0	0	0	1	1	0	1	2	0	2	2	2	0	2	1	0	2	1	1	1	0	0	0	1	0	0	0
353	1	2	0	0	0	1	1	0	1	0	1	1	2	0	0	0	1	1	1	1	2	0	0	0	0	0	1	0	0	1	2	2	2	1	1	1	1	1	0	1	0	0	1	2	1	0	0	2	0
354	1	2	0	2	0	2	2	1	2	0	0	1	1	0	0	0	1	1	0	1	1	0	0	0	0	0	2	1	1	2	1	0	0	2	0	2	2	1	0	2	1	0	2	2	0	0	0	0	0
355	1	2	0	0	0	0	2	0	2	0	0	0	0	0	0	0	1	0	1	1	2	0	1	0	0	1	2	0	0	2	1	1	2	1	0	2	1	0	2	0	0	0	2	2	0	2	0	0	1
356	0	2	0	0	0	0	2	0	2	0	0	0	0	0	0	0	0	2	2	0	1	0	0	0	0	0	0	1	2	1	1	1	2	1	1	1	2	0	1	1	1	0	0	2	1	1	0	1	1
357	0	2	1	1	0	1	2	0	2	0	0	0	0	0	0	0	1	1	1	1	2	0	1	0	0	0	1	1	1	2	0	0	0	2	0	2	2	1	0	2	1	0	0	2	0	0	0	1	1
358	1	1	0	0	1	1	2	0	1	0	0	0	1	0	0	0	1	0	0	2	2	0	0	0	0	0	2	0	0	1	2	1	1	1	1	1	2	1	0	1	0	0	0	1	0	0	0	2	0
359	1	2	0	0	0	0	1	1	1	0	0	0	0	0	0	0	0	0	1	1	2	0	1	1	1	1	1	1	1	1	2	1	2	0	1	1	0	0	1	0	0	0	1	2	0	1	0	2	0
360	1	1	0	0	0	1	2	0	2	0	0	1	1	0	0	1	1	2	1	0	1	0	0	0	0	0	2	0	0	2	0	0	2	1	0	2	0	1	0	1	0	1	1	1	1	2	0	1	1
361	0	2	1	1	0	1	1	0	0	0	1	0	0	0	0	0	2	0	0	2	2	0	0	0	0	0	2	1	1	2	2	1	1	1	1	1	0	1	1	0	0	0	2	2	0	0	0	2	0
362	0	1	0	0	0	0	1	0	2	0	0	1	1	0	0	0	0	2	2	0	0	0	0	0	0	0	1	0	0	1	0	2	2	0	2	0	1	1	1	1	1	0	1	2	0	0	0	1	0
363	1	2	0	0	0	0	2	0	2	0	0	0	0	0	0	0	1	0	0	2	2	0	2	0	0	0	1	0	1	2	1	1	1	2	0	2	1	0	2	0	0	0	0	1	0	1	0	2	0
364	0	1	0	0	0	0	2	0	1	0	0	1	2	0	0	0	1	2	2	0	0	0	0	0	0	0	2	0	1	1	1	1	1	1	1	1	1	0	1	1	0	0	0	1	0	0	0	0	0
365	1	0	0	0	1	2	0	0	1	0	1	0	1	1	1	1	1	1	0	1	1	0	0	0	0	0	2	0	0	2	2	2	2	0	2	0	1	0	1	0	0	1	1	1	1	0	0	0	1
366	0	1	0	0	0	0	1	0	1	0	1	0	2	0	0	1	0	0	0	2	2	0	0	0	0	1	2	1	1	2	1	1	1	1	2	1	1	0	2	1	1	1	1	2	1	2	0	2	0
367	1	2	0	0	0	1	1	1	1	0	1	0	1	0	0	0	1	0	1	1	2	0	0	0	0	0	1	0	1	2	0	2	2	0	1	0	1	0	1	1	0	0	1	1	1	0	0	2	0
368	0	1	1	1	0	2	2	0	2	0	0	0	2	0	0	1	1	1	0	2	2	0	0	0	0	0	1	0	1	2	0	0	0	2	0	2	2	0	1	1	1	0	0	1	1	1	0	2	0
369	0	0	0	0	0	1	1	0	1	0	1	0	1	0	0	0	2	1	1	1	2	0	0	0	0	0	1	1	1	2	0	1	2	2	0	2	1	1	1	1	0	1	1	2	1	1	0	1	0
370	1	1	0	1	0	1	1	1	1	0	1	0	0	0	0	0	1	1	1	1	2	0	0	0	0	0	1	1	1	1	1	1	1	1	0	2	1	0	0	1	0	0	0	2	0	0	0	2	0
371	1	2	0	0	0	0	2	0	1	0	0	1	2	0	0	1	1	2	2	0	1	0	0	0	0	0	1	1	1	2	0	1	1	0	1	1	1	0	0	1	0	0	1	2	0	0	0	0	0
372	1	1	1	1	0	2	2	0	2	0	0	0	0	0	0	0	1	2	2	0	1	0	0	0	0	1	1	1	1	2	0	2	2	1	1	1	1	1	0	0	0	1	1	2	1	1	0	2	0
373	0	0	0	0	0	1	1	0	1	0	1	1	1	0	0	0	2	1	1	1	1	0	1	0	0	0	1	1	1	1	1	1	1	2	0	2	2	0	0	2	0	1	0	1	0	0	0	1	1
374	1	0	0	0	0	1	2	0	2	0	0	0	1	1	1	1	2	0	0	2	2	1	0	0	0	0	2	1	1	2	2	1	1	1	0	2	1	0	0	1	0	0	0	2	0	0	0	2	0
375	0	1	1	1	0	2	2	1	2	0	0	0	1	0	0	0	0	0	1	1	1	1	0	0	0	0	0	2	2	2	2	2	2	0	1	1	1	1	0	1	0	0	1	2	1	1	0	1	0
376	1	2	0	1	0	1	2	1	1	0	0	1	1	0	0	1	0	2	2	0	0	0	1	0	0	0	2	0	0	1	1	1	1	1	2	1	1	0	2	1	1	2	2	2	1	1	0	1	1
377	1	2	1	1	0	1	1	0	1	0	0	2	2	0	0	1	1	2	0	0	0	0	0	0	0	0	2	0	1	2	0	2	2	0	1	1	1	0	1	2	1	0	0	2	0	0	0	1	0
378	0	0	0	0	0	0	1	0	2	0	0	0	1	0	0	0	0	1	1	1	2	1	0	0	0	1	1	0	1	2	0	1	1	2	0	2	2	0	0	2	0	0	1	2	1	0	0	1	0
379	1	2	0	0	0	0	0	0	1	0	1	0	0	0	0	0	0	2	2	0	0	0	0	0	0	0	1	2	2	2	2	1	1	1	1	1	0	1	1	0	0	1	1	2	1	1	0	1	1
380	0	2	0	0	0	0	2	0	1	0	1	0	0	0	0	0	0	0	1	1	2	0	0	0	0	0	2	0	0	2	0	1	1	1	1	1	2	0	0	1	0	1	1	1	1	1	1	1	0
381	0	0	0	0	0	1	2	0	2	0	0	1	1	0	0	0	0	0	0	2	2	0	0	0	0	0	2	0	1	2	0	1	0	0	0	2	1	0	1	1	0	0	1	1	1	0	0	1	1
382	1	0	0	0	1	1	2	0	2	0	0	2	2	0	0	1	1	2	1	0	1	0	0	0	0	0	1	0	1	2	1	0	0	2	0	2	2	0	1	1	0	0	0	2	1	1	0	0	2
383	0	1	1	1	0	2	2	0	2	0	0	0	0	0	0	0	2	1	1	1	2	0	0	0	0	0	2	0	0	1	0	1	1	1	0	1	1	0	2	0	0	1	0	1	0	0	0	2	0
384	1	2	1	1	0	1	2	0	2	0	0	1	1	0	0	0	1	1	1	0	0	0	0	0	0	1	1	0	0	1	1	2	2	1	2	2	2	1	0	1	0	0	1	1	1	0	0	1	0
385	1	0	1	1	0	1	2	0	2	0	0	0	0	0	0	0	1	1	1	1	2	1	1	1	1	1	2	0	0	2	0	1	1	2	0	2	1	1	1	0	0	0	0	2	0	1	0	1	0
386	0	2	0	1	0	1	2	0	2	0	0	1	1	0	0	0	1	1	0	1	1	0	0	0	0	0	2	0	0	1	0	1	1	0	1	1	1	0	1	2	1	0	1	2	1	0	0	0	2
387	0	2	0	1	0	1	2	0	0	0	0	1	0	0	0	0	1	0	1	1	1	0	0	0	0	0	1	0	0	2	1	0	0	1	0	2	1	0	0	1	0	1	1	2	2	2	0	2	0
388	1	1	0	0	0	0	1	0	2	0	0	0	2	1	1	1	0	1	1	1	1	0	0	0	0	0	2	0	1	2	0	0	2	1	0	2	1	0	2	0	0	0	0	2	0	0	0	0	0
389	0	1	0	1	0	1	1	1	1	0	1	1	1	0	0	0	2	2	1	1	2	0	0	0	0	0	2	0	0	2	0	1	1	0	1	1	2	0	0	1	0	0	0	2	0	0	0	2	0
390	1	2	0	0	0	0	2	0	2	0	0	1	1	0	0	0	1	1	1	1	2	1	0	0	0	0	1	0	0	2	0	2	2	0	1	1	1	1	0	1	0	0	2	2	0	1	0	2	0
391	1	2	0	0	0	1	2	0	0	0	0	1	2	0	0	1	1	1	1	1	1	0	0	0	0	0	2	0	0	2	1	1	1	0	1	1	1	0	0	1	1	0	2	2	1	1	0	2	0
392	1	1	0	0	0	2	2	0	0	0	0	0	0	0	0	0	1	0	0	2	2	0	0	0	0	0	1	0	1	2	0	2	2	1	1	1	1	0	2	1	1	0	0	2	0	0	0	1	0
393	1	1	0	1	0	1	1	0	0	0	1	1	1	0	0	1	1	0	0	2	2	0	0	0	0	1	0	1	1	1	1	1	2	2	0	2	1	0	2	0	0	0	1	2	1	0	0	2	0
394	0	0	0	0	0	1	0	0	0	1	1	0	0	0	0	0	1	1	1	1	1	0	0	0	0	1	0	1	2	1	1	2	2	2	0	2	0	0	2	0	1	1	1	1	0	0	0	1	0
395	0	0	0	1	0	2	2	0	2	0	0	2	2	0	0	0	1	2	1	1	1	0	0	0	0	0	0	1	0	0	2	2	2	2	1	1	2	0	1	1	0	0	1	1	1	1	0	1	0
396	0	0	0	0	2	2	2	1	1	1	0	0	0	0	0	0	2	1	0	2	2	0	1	0	0	0	2	1	1	2	0	1	1	2	0	2	2	0	1	1	0	0	0	0	0	0	0	1	1
397	1	0	1	0	0	1	2	0	2	0	0	0	0	0	0	0	1	0	0	2	2	1	0	0	0	1	1	0	1	2	0	1	1	2	0	2	1	0	0	1	1	0	0	1	1	0	0	2	0
398	1	1	0	2	0	2	1	0	1	0	1	1	1	0	0	0	1	0	0	2	2	0	0	0	0	0	1	1	1	2	2	2	2	0	1	1	1	1	1	1	1	0	0	1	0	0	0	1	0
399	1	1	0	0	0	1	1	0	1	0	1	0	1	0	0	0	2	1	1	1	2	0	0	0	0	0	2	0	0	2	0	0	0	1	0	2	1	1	1	1	0	0	1	2	0	0	0	2	0
400	1	2	0	1	0	1	2	0	2	0	0	2	2	0	0	0	0	2	1	0	0	0	0	0	0	1	1	1	1	1	1	0	1	2	0	2	2	0	0	2	0	0	0	2	0	0	0	1	0
401	1	2	0	0	0	0	1	0	1	0	1	0	0	0	0	0	1	1	2	0	1	0	0	0	0	0	1	1	1	2	0	1	2	2	0	2	1	0	2	0	0	0	0	2	0	0	0	2	0
402	0	1	0	0	0	1	2	0	2	0	0	0	1	0	0	0	2	1	0	2	2	0	0	0	0	0	1	0	0	2	0	2	2	2	0	2	1	0	0	2	0	0	0	0	0	0	0	1	0
403	0	1	0	1	0	2	2	0	0	0	0	1	1	0	0	0	1	2	1	0	1	0	1	1	1	1	0	1	1	2	1	1	1	0	2	0	2	0	0	2	0	0	0	1	0	1	0	1	0
404	1	1	0	0	0	2	2	0	1	0	0	1	1	0	0	0	0	1	1	0	0	0	0	0	0	0	1	1	1	2	2	0	1	1	1	1	1	0	0	1	0	1	1	2	2	2	0	1	0
405	1	0	0	0	0	2	1	0	1	0	1	1	1	0	0	0	1	1	0	2	2	0	0	0	0	0	2	1	1	1	1	1	2	0	0	2	1	0	0	1	0	0	0	2	1	1	0	0	0
406	1	2	0	0	0	0	2	0	1	0	0	1	1	0	0	0	2	0	1	1	2	0	0	0	0	0	1	0	2	2	0	1	1	1	0	2	1	0	2	0	0	0	0	1	0	0	0	0	0
407	0	1	0	1	0	2	1	0	1	0	1	0	0	0	0	0	1	2	1	0	1	0	0	0	0	0	0	1	2	1	1	0	0	1	1	1	1	1	0	1	0	0	0	0	0	0	0	0	1
408	1	2	0	0	0	0	2	0	2	0	1	0	0	0	0	0	0	1	0	0	0	0	0	0	0	0	1	0	1	2	0	1	1	1	0	2	0	0	2	0	1	0	0	2	0	1	0	0	0
409	1	1	0	0	1	1	2	1	2	0	0	1	2	0	0	1	1	1	1	0	0	0	1	0	0	0	1	0	0	1	0	1	1	2	0	2	1	0	0	2	0	0	0	2	0	1	0	2	0
410	1	1	0	1	0	1	2	0	1	0	0	1	2	0	0	0	2	0	0	2	2	0	1	0	0	0	1	0	0	2	0	0	0	2	0	2	1	0	1	1	0	2	1	2	1	0	0	1	1
411	0	1	0	0	0	0	2	1	2	0	0	0	0	0	0	0	2	1	0	2	1	0	1	0	0	0	1	1	1	1	2	1	1	1	1	1	2	0	2	0	0	0	1	2	0	2	0	0	1
412	0	2	1	1	0	1	1	0	1	0	1	0	0	0	0	0	1	0	1	1	2	0	0	0	0	0	2	0	1	2	0	1	2	1	1	1	1	0	1	1	0	1	0	1	0	0	0	0	0
413	1	1	0	1	1	2	1	0	1	0	1	1	2	0	0	1	2	0	0	2	2	0	0	0	0	0	1	0	1	2	0	0	0	2	0	2	2	0	0	2	0	0	0	2	0	0	0	1	0
414	0	1	0	1	0	1	2	0	2	0	0	0	1	0	0	1	2	0	0	2	2	0	1	0	0	0	1	0	2	2	0	2	2	0	1	1	1	0	0	0	0	0	1	2	1	0	0	0	1
415	0	1	1	0	0	2	2	1	1	0	0	0	0	0	0	0	0	2	2	0	0	0	0	0	0	1	0	1	2	2	1	1	1	2	0	2	2	0	0	1	0	1	1	2	0	0	0	1	0
416	0	2	0	0	0	1	2	0	2	0	0	1	1	0	0	0	2	1	1	1	1	0	0	0	0	0	2	0	0	2	1	0	1	2	1	2	1	1	1	2	2	0	0	2	1	1	0	1	0
417	1	1	0	0	0	1	1	1	1	0	0	1	1	0	0	1	1	1	1	1	2	0	0	0	0	0	2	0	0	2	0	2	2	0	1	1	1	1	0	1	0	0	0	2	0	0	0	1	0
418	0	1	0	1	0	1	1	0	0	0	1	0	1	0	0	0	2	1	1	1	2	0	0	0	0	1	2	1	1	2	2	2	2	2	0	2	2	0	0	2	0	1	1	1	1	0	0	1	1
419	0	2	0	2	0	2	2	0	2	0	0	0	2	0	0	0	1	2	2	0	1	0	0	0	0	0	2	0	0	2	1	0	0	2	0	2	1	1	0	1	0	0	2	2	1	0	0	1	1
420	0	1	0	0	0	0	2	1	2	0	0	0	2	0	0	0	2	0	0	1	1	1	0	0	0	0	1	1	0	1	1	0	0	1	1	1	1	0	1	1	0	0	0	2	0	0	0	1	0
421	0	1	0	1	0	2	2	1	1	0	0	1	1	0	0	0	1	0	0	2	2	0	0	0	0	0	1	0	1	2	1	1	2	2	0	2	1	0	0	1	0	1	0	1	0	0	0	0	2
422	0	2	0	0	0	0	2	0	2	0	0	0	1	0	0	0	1	1	1	1	2	0	0	0	0	1	2	0	0	1	1	2	2	0	1	0	1	1	1	1	1	1	1	2	0	0	0	1	1
423	0	2	0	0	0	0	2	1	2	0	0	0	0	0	0	0	1	0	0	2	2	0	1	0	0	0	1	0	1	2	0	1	1	1	1	1	2	0	1	1	1	0	0	1	1	0	0	0	1
424	0	0	0	1	1	2	2	0	1	0	0	0	1	0	0	0	2	2	1	1	2	0	0	0	0	1	2	0	0	2	0	0	0	1	0	2	1	0	1	1	0	0	1	1	1	0	0	2	0
425	0	1	0	0	1	1	0	0	0	0	2	0	0	0	0	0	1	1	1	1	2	1	0	0	0	1	2	1	1	2	1	0	0	2	0	1	2	0	2	0	0	0	1	1	1	0	0	2	0
426	1	2	0	0	0	0	2	0	1	0	0	1	1	0	0	0	2	1	0	2	2	0	1	0	0	1	1	1	2	2	1	1	1	1	1	1	2	0	0	1	0	0	0	1	0	0	0	1	1
427	1	1	0	1	0	1	2	0	1	0	0	0	0	0	0	0	1	0	0	2	2	0	0	0	0	0	1	1	1	2	2	1	1	2	0	2	1	0	1	1	0	1	0	1	0	0	0	1	1
428	1	1	0	0	0	0	2	1	2	0	0	1	1	0	0	1	0	1	2	0	2	0	1	0	0	1	2	0	0	2	1	2	2	1	0	2	2	0	0	1	0	1	1	1	1	0	0	0	1
429	1	2	0	0	0	1	1	0	0	0	1	1	1	0	0	0	1	1	1	1	2	0	1	1	1	1	1	0	0	2	0	2	1	1	0	2	2	0	0	2	0	1	1	2	1	0	0	1	0
430	1	0	0	0	1	1	1	0	1	0	1	0	0	0	0	0	1	1	0	1	1	0	0	0	0	0	1	0	0	1	0	2	2	1	2	2	1	0	2	0	0	0	0	2	0	2	0	2	0
431	1	2	0	0	0	1	1	0	1	0	1	0	1	0	0	0	1	1	1	1	1	0	1	1	1	1	1	1	1	1	1	0	1	1	1	1	1	1	0	0	0	1	1	2	1	0	0	2	0
432	0	1	0	0	1	1	2	0	2	0	0	0	0	0	0	0	0	1	1	1	2	0	0	0	0	0	2	0	1	1	1	0	2	2	0	2	1	0	0	1	0	0	2	2	0	0	0	1	1
433	1	0	0	0	0	1	1	1	2	0	0	0	0	0	0	0	1	1	0	1	1	0	0	0	0	0	1	2	2	1	2	2	2	0	1	1	2	0	0	2	0	0	1	2	0	2	0	2	0
434	0	2	0	0	0	1	2	0	2	0	0	0	0	0	0	0	2	1	0	2	2	0	0	0	0	0	0	1	1	1	1	1	1	2	0	2	2	0	0	1	0	0	0	0	0	0	0	2	0
435	0	2	0	0	0	1	0	0	1	0	1	0	1	0	0	0	1	1	1	1	1	0	2	0	0	1	2	0	0	1	1	2	2	1	1	1	1	0	1	1	0	0	0	1	0	1	0	2	0
436	0	1	0	1	0	2	2	0	1	0	1	1	1	0	0	0	1	1	1	1	2	0	0	0	0	2	1	0	1	2	1	2	2	0	1	1	0	1	1	0	0	0	2	2	0	0	0	0	1
437	0	1	0	0	0	2	2	1	2	0	0	1	1	0	0	0	2	1	1	1	1	0	0	0	0	0	2	1	1	2	1	2	2	1	0	2	1	1	0	1	0	0	0	2	0	0	0	2	0
438	0	1	0	0	1	1	1	0	0	0	0	1	1	0	0	0	2	1	1	1	1	0	0	0	0	0	2	0	0	1	0	1	2	1	2	1	2	0	0	2	0	1	1	2	0	0	0	0	1
439	0	1	0	1	0	1	1	0	1	0	1	0	0	0	0	0	1	0	0	2	2	0	0	0	0	0	2	0	0	2	0	1	1	2	0	2	1	1	0	1	0	0	1	2	0	1	0	0	1
440	0	1	0	0	0	1	1	0	1	0	1	0	1	0	0	0	2	1	1	1	2	0	0	0	0	1	1	0	1	2	1	1	2	1	1	1	2	0	0	2	0	0	0	1	0	0	0	1	1
441	0	2	0	0	0	1	1	1	2	0	0	2	2	0	0	0	1	2	1	0	1	0	0	0	0	0	1	1	1	1	2	2	2	0	1	1	1	0	0	1	0	0	0	2	0	2	0	0	0
442	0	0	1	0	1	2	2	1	1	0	0	0	1	0	0	0	2	0	0	2	2	0	0	0	0	0	1	0	1	2	0	2	2	1	0	2	1	0	1	2	1	0	0	2	0	0	1	1	0
443	0	2	0	0	0	1	2	0	2	0	0	0	1	1	0	0	0	2	0	1	1	0	1	0	0	0	2	0	0	2	0	0	0	1	0	2	0	0	1	0	0	0	0	2	0	1	0	1	0
444	1	2	0	0	0	0	2	0	2	0	0	0	0	0	0	0	1	1	0	1	1	0	0	0	0	0	2	2	1	2	1	0	2	0	2	1	1	0	2	0	0	1	1	1	1	1	0	1	1
445	0	2	0	0	0	1	2	1	2	0	0	0	1	0	0	0	2	1	1	1	1	0	1	1	1	1	1	0	1	2	0	1	1	2	0	2	2	0	0	2	0	0	0	1	0	0	0	1	0
446	0	1	0	1	0	1	2	0	2	0	0	0	1	0	0	0	1	1	1	1	2	0	0	0	0	0	1	0	2	2	0	2	2	0	1	0	2	0	1	1	1	1	1	1	1	2	0	1	1
447	0	1	0	0	0	1	2	0	1	0	1	1	1	1	1	1	0	0	0	2	2	0	1	0	0	0	1	1	2	2	0	1	1	0	1	1	1	1	0	1	0	0	0	1	0	0	0	1	0
448	0	1	0	0	0	2	1	0	0	0	1	1	1	0	0	0	1	1	1	1	2	0	0	0	0	0	2	0	1	1	1	2	2	0	1	1	1	0	0	2	0	0	1	1	1	0	0	1	0
449	0	1	0	1	0	2	2	1	1	0	0	0	1	0	0	1	2	1	1	1	1	0	0	0	0	0	2	1	1	2	1	1	1	1	1	1	1	1	1	1	0	0	0	0	0	0	0	2	0
450	1	0	0	1	1	2	2	0	1	0	1	0	1	0	0	0	2	0	0	2	2	0	1	1	1	1	0	0	1	1	0	1	1	2	1	2	1	0	1	2	1	0	0	1	1	1	0	2	0
451	0	1	0	0	0	0	1	0	1	0	1	0	0	0	0	0	0	1	0	0	0	0	0	0	0	0	1	2	2	1	2	2	2	0	2	0	1	0	0	0	0	1	0	1	0	0	0	1	1
452	1	2	1	0	0	0	2	1	1	0	0	0	1	0	0	0	2	1	1	1	2	0	0	0	0	0	1	0	1	2	1	1	2	2	0	2	1	0	1	1	0	1	0	0	0	1	0	2	0
453	1	2	1	0	0	0	2	1	2	0	0	0	0	0	0	0	1	1	1	1	2	0	1	1	1	1	2	0	0	2	2	1	1	1	1	1	0	0	1	0	0	0	1	2	1	0	0	1	0
454	1	2	0	1	0	1	2	1	1	0	0	0	1	0	0	0	1	1	1	1	1	0	0	0	0	0	1	0	1	2	0	0	1	0	1	2	2	0	0	1	0	0	1	2	0	1	0	1	0
455	0	1	0	1	0	2	1	0	1	0	1	1	1	0	0	0	2	1	0	2	1	1	0	0	0	0	2	0	0	2	0	2	2	1	2	0	1	1	0	1	0	0	1	1	0	1	0	2	0
456	1	1	0	0	1	1	1	0	0	0	0	1	0	0	0	0	1	1	1	1	2	0	0	0	0	0	0	1	1	0	1	2	2	1	1	1	1	1	0	2	1	0	0	0	0	0	0	1	0
457	0	2	0	0	0	0	2	1	1	0	0	0	1	0	0	0	0	1	0	1	1	0	0	0	0	0	1	1	1	1	2	1	1	1	1	1	1	0	0	1	0	1	1	1	1	0	0	1	0
458	0	0	0	0	0	1	2	0	1	0	1	0	1	0	0	0	2	1	1	1	2	0	1	1	1	1	2	0	0	2	1	2	2	0	1	0	2	0	1	1	0	0	1	1	1	0	0	1	1
459	0	2	0	0	0	1	2	1	1	0	0	0	1	0	0	0	2	1	1	1	2	0	0	0	0	0	2	0	0	2	0	2	2	2	0	2	1	0	0	2	0	2	2	2	1	1	0	2	0
460	0	1	0	0	1	2	1	0	1	0	0	0	0	0	0	0	1	1	1	1	1	0	2	0	0	0	1	0	0	1	0	0	1	2	0	2	1	0	1	1	0	0	0	2	0	0	0	1	0
461	1	2	0	0	0	0	1	1	1	0	1	0	1	0	0	0	1	1	1	1	1	0	1	1	1	1	2	0	0	2	0	2	2	0	1	1	1	0	1	1	0	1	1	1	0	0	0	1	0
462	1	0	1	0	0	1	2	0	2	0	0	1	2	0	0	0	1	0	0	1	1	0	1	1	1	1	2	2	2	2	1	1	1	1	1	1	1	0	0	0	0	0	0	2	0	0	0	0	1
463	1	1	0	0	0	1	1	0	1	0	1	1	1	0	0	0	0	0	1	1	2	0	2	0	0	0	1	2	2	1	2	1	1	1	0	2	1	0	0	1	0	1	1	2	0	0	0	2	0
464	1	0	0	0	0	2	1	0	0	0	2	0	0	0	0	0	2	1	1	1	1	0	0	0	0	0	2	0	0	2	2	0	2	0	1	2	0	0	2	1	1	0	1	2	1	0	0	0	2
465	0	1	0	1	0	1	2	0	2	0	0	0	0	0	0	0	1	0	0	2	2	1	0	0	0	1	2	0	0	2	1	0	0	1	0	2	1	0	0	2	0	0	0	0	0	0	0	0	1
466	1	2	0	0	0	1	2	1	1	0	0	1	1	0	0	1	1	0	0	2	2	0	0	0	0	0	0	0	1	1	0	1	1	1	1	1	1	0	0	2	0	0	1	2	1	0	0	2	0
467	0	1	1	0	0	1	2	0	2	0	0	0	1	0	0	0	2	0	0	2	2	0	1	0	0	0	2	1	1	2	0	1	2	2	0	2	1	0	2	0	0	1	1	2	0	0	0	1	0
468	0	0	0	1	0	2	1	0	0	0	2	1	2	0	0	0	1	2	0	1	1	0	0	0	0	0	2	0	0	2	0	1	2	2	1	2	2	0	1	2	1	0	0	0	0	1	0	1	0
469	0	0	0	0	0	1	1	0	1	0	0	0	2	0	0	0	2	2	2	0	2	0	0	0	0	0	0	0	1	2	0	1	1	2	0	2	1	0	2	0	0	0	0	1	0	0	0	2	0
470	0	0	0	0	0	1	2	1	2	0	0	0	0	0	0	0	1	1	0	2	2	0	0	0	0	0	1	0	1	2	0	2	2	1	1	1	1	0	0	1	1	0	0	1	0	0	0	2	0
471	1	1	1	1	0	1	2	0	1	0	0	0	1	0	0	0	0	1	0	2	2	0	0	0	0	0	2	0	0	2	1	1	1	1	1	1	1	1	0	1	0	1	1	1	1	1	0	1	1
472	0	2	0	0	1	1	2	0	1	0	0	1	2	0	0	0	2	1	1	1	1	1	0	0	0	0	1	0	0	2	0	1	1	1	1	1	1	0	1	1	0	0	0	2	0	0	0	2	0
473	0	2	0	0	0	1	1	0	1	1	1	1	1	0	0	0	1	2	1	0	2	0	0	0	0	1	1	0	0	2	1	1	2	1	1	1	1	1	0	1	0	0	0	2	1	1	0	1	1
474	0	1	1	1	1	2	2	0	2	0	0	1	1	0	0	0	1	1	0	1	1	0	0	0	0	0	1	0	0	1	0	1	1	1	0	2	1	0	2	0	0	1	0	1	1	1	0	1	0
475	0	1	0	0	1	1	1	0	1	0	1	0	1	0	0	0	1	1	1	1	1	0	0	0	0	0	2	0	0	2	1	1	1	1	0	1	1	0	0	1	0	1	2	2	1	1	0	1	1
476	1	2	1	1	0	1	1	0	1	0	1	0	1	0	0	0	0	1	0	1	1	1	0	0	0	0	1	0	0	2	1	2	2	0	1	1	2	1	0	2	1	1	1	2	1	1	0	2	0
477	1	1	0	0	0	2	2	0	1	0	1	0	1	0	0	0	2	2	1	1	2	0	0	0	0	0	1	1	1	1	1	0	1	2	0	2	1	0	0	0	0	1	1	2	1	1	0	1	0
478	1	2	0	0	0	0	2	0	0	0	1	0	0	0	0	0	2	1	0	2	1	0	0	0	0	0	2	0	0	2	2	1	1	1	1	1	1	0	2	0	0	0	0	0	0	0	0	0	1
479	1	1	0	0	0	1	1	0	1	0	1	1	1	0	0	0	1	1	0	1	1	1	0	0	0	0	1	1	2	2	0	1	1	2	0	2	2	0	1	1	0	0	0	1	0	0	0	1	1
480	1	0	0	1	0	2	2	0	2	0	0	2	2	0	0	1	1	0	0	2	2	0	1	1	1	1	0	1	1	0	1	2	2	1	2	2	2	0	0	1	0	0	0	1	0	0	0	1	1
481	0	1	0	0	1	1	2	1	2	0	0	0	2	0	0	1	1	1	1	1	1	0	0	0	0	0	1	1	2	2	1	0	2	0	2	1	0	1	0	0	0	1	1	2	1	1	0	2	0
482	1	0	0	0	1	1	2	0	1	0	0	1	1	0	0	1	1	2	1	1	1	0	0	0	0	0	1	0	0	1	0	2	2	0	0	2	1	0	1	2	1	0	1	1	1	0	0	2	0
483	0	0	0	1	1	2	2	1	1	0	1	0	1	0	0	0	0	1	1	1	1	0	0	0	0	0	1	1	1	2	0	2	2	0	1	1	2	0	0	1	0	1	1	2	0	0	0	0	0
484	0	0	1	0	1	2	2	1	2	0	0	0	2	0	0	0	1	1	0	1	1	0	0	0	0	0	2	0	0	1	1	1	2	2	0	2	2	0	1	1	0	0	1	2	1	0	0	1	0
485	1	1	0	1	0	1	2	0	1	0	0	0	1	0	0	0	1	2	1	1	1	1	0	0	0	0	1	1	1	1	1	0	1	1	1	1	2	1	0	1	0	0	1	1	0	0	0	0	0
486	1	1	0	0	0	2	2	0	2	0	0	0	1	0	0	0	0	1	2	0	1	0	0	0	0	0	2	0	0	2	1	1	2	1	1	1	1	0	0	2	0	1	1	1	1	2	0	2	0
487	0	1	1	1	1	2	2	0	2	0	0	2	2	1	1	1	1	1	0	1	1	0	1	0	0	0	1	0	0	1	1	1	2	0	1	1	2	0	0	2	0	1	1	2	0	0	0	2	0
488	0	2	0	0	0	2	2	0	2	0	0	1	1	0	0	0	2	0	0	2	2	0	1	0	0	0	1	0	0	1	1	0	2	0	2	1	1	0	0	2	0	0	0	2	0	0	0	2	0
489	1	2	0	0	0	0	0	0	0	0	2	0	0	0	0	0	0	1	1	1	2	0	0	0	0	0	2	1	1	2	0	0	2	2	0	2	2	1	0	1	0	0	0	2	0	0	0	1	1
490	0	2	1	1	0	1	2	1	2	0	0	0	0	0	0	0	0	1	1	1	1	0	0	0	0	0	2	1	1	2	1	0	1	1	1	1	1	1	0	1	0	1	1	1	1	2	0	0	1
491	0	2	1	1	0	1	1	1	1	0	1	0	1	0	0	0	2	0	0	2	2	0	0	0	0	0	1	0	0	2	0	1	1	1	0	2	1	0	2	0	0	0	1	2	1	0	0	2	0
492	0	2	0	2	0	2	2	1	1	0	0	0	0	0	0	0	1	0	0	1	1	0	0	0	0	0	1	1	1	1	1	0	1	2	0	2	2	0	1	2	1	0	0	2	0	0	0	2	0
493	0	1	0	0	1	1	2	1	2	0	0	0	0	0	0	0	1	0	0	2	2	0	0	0	0	1	2	1	1	2	2	1	1	1	1	1	1	0	1	0	0	0	0	1	0	0	0	1	1
494	0	1	0	0	0	0	2	0	0	0	0	1	1	0	0	0	2	1	1	1	2	0	0	0	0	0	0	1	1	0	1	1	1	1	1	1	1	0	1	1	0	0	1	2	1	1	0	1	0
495	0	1	0	0	1	1	2	0	2	0	0	0	0	0	0	0	0	2	0	1	1	0	0	0	0	2	1	0	1	2	0	0	0	2	0	2	1	1	1	1	0	0	0	1	1	1	0	2	0
496	1	1	1	1	0	2	2	1	2	0	0	0	1	0	0	0	0	2	2	0	0	0	0	0	0	0	2	0	0	2	1	0	0	1	0	2	2	0	1	1	0	0	0	1	0	1	0	2	0
497	0	1	0	0	0	2	1	0	1	0	1	0	0	0	0	0	1	2	1	0	1	0	1	0	0	1	1	1	2	2	1	0	1	2	1	2	1	0	0	1	0	0	1	1	1	1	0	2	0
498	0	2	0	0	0	0	2	0	0	0	0	0	0	0	0	0	1	0	1	1	2	0	1	1	1	1	1	1	1	2	0	0	0	2	0	2	1	1	0	0	0	1	1	2	1	2	0	0	2
499	0	1	0	1	0	1	1	0	0	0	1	0	0	0	0	0	2	0	0	2	2	0	1	0	0	1	1	1	1	1	2	0	0	2	1	1	2	0	2	1	0	1	1	1	1	0	0	0	0
500	1	1	0	0	0	1	2	1	1	0	0	0	1	0	0	1	0	2	0	1	1	0	0	0	0	0	1	0	1	2	0	1	1	2	1	2	1	0	0	1	0	0	0	2	0	1	0	2	0
501	0	2	0	0	0	0	1	0	1	0	1	0	0	0	0	0	1	1	0	1	2	0	0	0	0	0	2	1	1	1	1	1	2	2	0	2	1	1	0	1	0	2	2	2	1	1	0	2	0
502	0	2	0	0	0	0	2	0	1	0	1	0	0	0	0	0	2	0	0	2	2	0	1	1	1	2	1	2	2	1	2	2	2	1	1	1	2	0	1	0	0	0	0	1	0	1	0	1	1
503	1	1	0	1	1	2	1	0	2	0	0	0	0	0	0	0	1	0	0	2	2	0	1	1	1	0	1	0	0	2	0	1	1	2	0	2	1	2	0	0	0	1	1	1	0	0	0	2	0
504	0	0	0	0	1	1	0	0	1	1	1	0	0	0	0	0	1	2	1	1	1	0	0	0	0	0	2	0	1	2	1	1	1	1	1	1	2	0	2	0	0	0	0	2	0	1	0	2	0
505	0	2	1	0	1	1	2	0	2	0	0	0	0	0	0	0	2	2	0	1	1	0	0	0	0	0	2	1	1	2	1	1	1	2	0	2	1	1	1	1	1	0	0	2	0	0	0	2	0
506	1	2	0	0	0	1	2	0	2	0	0	1	1	0	0	1	0	1	0	1	1	0	0	0	0	0	1	1	1	1	1	0	0	1	1	1	1	0	0	1	0	0	0	1	0	0	0	1	1
507	1	1	0	0	0	0	0	0	1	0	0	1	1	0	0	0	1	1	0	1	2	0	0	0	0	0	2	0	0	1	1	2	2	1	1	1	2	0	2	0	0	0	0	2	0	0	0	2	0
508	0	1	0	1	0	1	2	0	2	0	0	2	2	0	0	0	0	0	0	2	2	0	1	0	0	1	0	1	1	2	1	0	0	1	0	2	1	0	0	1	0	0	0	1	0	0	0	0	2
509	1	1	1	1	0	1	2	0	1	0	0	0	1	0	0	0	0	1	0	1	1	0	0	0	0	0	2	2	1	2	1	1	2	1	1	1	0	0	2	1	1	1	0	1	0	0	0	1	0
510	1	1	0	0	0	1	2	0	2	0	0	0	0	0	0	0	0	2	0	2	2	0	0	0	0	0	2	2	1	2	1	2	2	2	0	2	2	0	0	2	0	1	1	1	1	2	0	2	0
511	1	2	1	2	0	2	1	0	1	0	0	1	1	0	0	0	1	1	1	0	0	0	1	0	0	1	1	1	1	1	1	2	2	1	1	1	2	0	0	2	0	1	1	2	0	0	0	2	0
512	0	1	0	0	1	2	1	1	2	0	0	0	0	0	0	0	2	1	1	1	1	0	0	0	0	0	2	0	0	2	1	1	1	0	2	0	2	0	1	1	1	0	2	2	0	0	0	0	0
513	1	1	0	1	0	2	2	0	2	0	0	0	0	0	0	0	2	2	2	0	1	0	0	0	0	0	1	0	1	2	0	0	1	1	1	1	1	0	1	1	0	1	1	2	1	0	0	1	0
514	0	0	0	0	1	1	2	0	1	0	0	0	0	0	0	0	0	0	0	2	2	0	1	0	0	0	1	0	0	2	1	1	2	1	1	1	2	0	0	2	0	1	1	1	1	0	0	0	0
515	0	1	0	0	1	2	0	0	0	0	2	0	0	0	0	0	2	0	0	2	2	0	0	0	0	0	2	1	1	2	1	2	2	1	1	1	2	0	2	0	1	0	1	2	2	0	0	2	0
516	1	0	0	0	1	2	1	0	0	0	2	0	1	0	0	0	1	1	0	1	1	1	0	0	0	0	0	1	1	0	1	2	2	0	1	0	2	0	0	2	0	0	0	1	0	1	0	2	0
517	1	1	0	1	0	2	2	1	2	0	0	1	1	0	0	1	2	1	0	2	2	0	0	0	0	1	1	0	0	1	0	0	0	1	0	2	1	0	2	0	0	1	0	1	0	0	0	1	1
518	0	0	0	0	2	2	2	0	2	0	0	0	0	0	0	0	1	2	1	0	1	0	0	0	0	0	2	1	1	2	1	2	2	0	1	1	1	0	0	1	0	0	0	1	1	1	0	1	1
519	0	2	1	2	0	2	1	0	2	0	0	0	0	0	0	0	2	1	1	1	2	0	0	0	0	1	2	1	1	1	1	0	2	1	0	2	2	0	1	1	0	0	0	1	0	1	0	0	1
520	1	2	0	0	0	1	2	0	2	0	0	0	1	0	0	1	1	0	0	2	2	0	2	0	0	0	2	1	1	2	1	1	1	2	2	0	1	0	1	1	0	1	1	1	0	0	1	0	1
521	1	2	0	0	0	0	1	0	1	0	1	1	1	0	0	0	2	0	0	2	2	0	1	0	0	0	2	0	0	2	1	2	2	1	1	2	2	0	0	1	0	1	1	2	0	0	0	0	2
522	1	1	0	0	0	1	2	0	2	0	0	0	1	0	0	0	2	1	1	1	2	0	0	0	0	0	2	0	1	1	1	0	1	2	0	2	0	1	0	0	0	0	1	1	1	0	0	2	0
523	0	1	0	1	0	1	2	1	1	0	0	0	0	0	0	0	2	0	0	2	2	1	0	0	0	0	1	0	1	2	0	2	2	1	2	0	1	0	1	2	1	0	0	2	0	2	0	1	1
524	1	0	0	0	0	1	2	0	1	0	0	1	1	0	0	0	0	1	0	1	1	1	0	0	0	1	1	0	1	2	1	0	1	1	0	2	2	0	1	2	1	0	0	2	0	1	0	1	0
525	1	0	0	0	0	2	2	0	2	0	0	0	0	0	0	0	1	1	1	1	1	0	1	1	1	2	2	1	1	1	1	0	1	2	0	2	2	0	0	1	0	0	0	2	0	0	0	1	0
526	0	1	0	0	1	1	2	0	2	0	0	0	1	0	0	0	2	1	1	1	2	1	0	0	0	0	2	0	0	1	1	2	2	1	0	2	1	1	0	1	0	0	0	2	0	0	0	2	0
527	0	1	0	1	0	1	2	0	2	0	0	0	2	0	0	0	2	1	0	2	2	0	1	0	0	1	1	1	2	2	0	0	1	1	1	1	2	0	0	1	0	1	1	2	0	0	0	2	0
528	1	1	0	0	0	2	2	0	1	0	0	0	1	0	0	0	1	0	0	2	2	0	1	1	1	2	2	0	0	2	1	1	2	2	0	2	1	1	0	1	0	0	0	2	0	0	0	1	0
529	0	2	0	0	0	1	2	0	1	0	0	1	1	0	0	0	1	1	0	2	2	0	1	0	0	0	2	1	1	2	0	1	1	0	2	0	1	0	1	0	0	0	0	2	1	1	0	1	0
530	1	0	0	1	0	2	1	1	2	0	0	0	1	0	0	0	0	1	1	1	2	0	0	0	0	0	2	0	0	2	1	2	2	0	1	1	0	1	0	0	0	0	0	1	0	0	0	0	1
531	1	2	0	0	0	0	1	1	1	0	0	0	1	0	0	1	1	2	1	0	2	0	1	0	0	0	1	0	1	2	0	2	2	0	2	0	1	0	0	1	0	0	0	1	0	0	0	1	1
532	1	0	0	1	0	2	2	0	1	0	0	0	1	0	0	0	0	0	1	1	2	0	0	0	0	0	1	1	1	0	2	1	1	2	0	2	0	0	1	1	0	1	1	2	1	1	0	0	2
533	1	1	0	0	0	1	2	0	1	0	0	0	2	0	0	1	2	1	1	1	2	0	1	1	1	0	0	0	1	2	1	2	2	0	0	2	0	1	0	0	0	0	0	2	0	0	0	2	0
534	1	0	1	1	0	1	1	0	0	0	0	1	1	0	0	0	1	1	1	1	1	0	1	0	0	0	0	0	0	1	1	2	2	1	0	2	1	0	2	1	1	0	2	2	0	2	0	1	1
535	0	1	0	0	1	1	2	0	2	0	0	1	1	0	0	0	2	2	2	0	0	1	0	0	0	0	2	0	0	2	1	1	1	1	0	2	1	1	1	1	0	0	2	2	0	0	0	1	0
536	0	1	1	1	0	2	2	0	1	0	0	0	1	0	0	0	1	0	0	2	2	1	0	0	0	0	2	0	0	2	1	1	1	1	1	1	2	0	1	1	0	1	1	2	1	2	0	2	0
537	0	1	0	0	0	0	2	1	2	0	0	0	0	0	0	0	2	2	1	1	2	0	1	0	0	1	2	0	0	2	1	0	1	1	1	1	2	0	1	0	0	0	1	2	1	0	0	1	0
538	1	1	1	1	0	2	1	0	1	0	1	0	0	0	0	0	1	2	2	0	1	0	0	0	0	0	2	1	1	2	1	1	2	1	1	1	1	0	0	2	0	1	0	0	0	0	0	0	0
539	0	2	1	0	0	0	2	1	2	0	0	0	1	0	0	0	2	0	0	2	2	0	0	0	0	0	1	0	1	2	0	1	1	1	0	1	1	0	1	2	1	1	1	2	0	0	0	1	0
540	1	1	0	0	0	0	2	0	2	0	0	2	2	0	0	0	0	1	1	1	2	0	0	0	0	0	1	0	0	2	0	1	1	2	0	2	1	0	0	1	0	1	1	2	1	1	0	2	0
541	0	2	1	1	0	1	2	0	2	0	0	1	1	0	0	0	0	0	1	1	2	0	1	0	0	0	2	0	0	2	0	2	2	0	1	1	2	0	1	1	0	2	2	2	0	1	0	1	0
542	0	2	0	1	0	1	2	0	2	0	0	0	2	0	0	0	2	1	1	1	2	0	1	1	1	1	2	0	0	1	1	1	1	0	1	1	1	0	0	2	0	0	0	2	0	0	0	2	0
543	1	1	0	1	0	1	2	0	2	0	0	1	1	0	0	0	2	0	1	1	2	0	1	0	0	0	0	0	0	1	1	1	1	1	0	2	1	0	0	1	1	1	1	1	0	0	0	0	0
544	1	2	1	1	0	1	1	0	2	1	0	0	0	0	0	0	1	1	1	1	1	0	0	0	0	0	2	0	0	2	1	0	0	2	0	2	1	0	2	0	0	0	0	0	0	0	0	2	0
545	1	1	0	0	0	2	2	0	2	0	0	0	0	0	0	0	1	2	1	0	2	0	0	0	0	0	2	0	1	2	0	0	2	1	0	2	1	0	1	1	0	1	1	2	1	2	0	1	1
546	1	1	0	1	0	2	2	0	2	0	0	0	1	0	0	0	2	2	0	1	1	0	0	0	0	0	0	0	1	1	0	1	1	1	0	2	1	0	1	2	1	0	1	2	0	1	0	1	0
547	1	1	0	0	0	0	1	0	2	1	0	0	1	0	0	0	2	1	1	1	2	0	0	0	0	0	1	1	0	1	2	2	2	0	2	0	1	0	0	1	0	0	0	2	0	0	0	1	0
548	1	1	0	1	0	2	2	0	1	0	0	1	1	0	0	0	1	0	0	2	2	1	0	0	0	1	1	2	2	2	2	1	1	1	1	1	1	1	1	1	0	1	1	2	1	0	0	1	1
549	1	1	0	0	1	2	1	0	0	0	0	1	1	0	0	1	0	1	1	1	2	0	0	0	0	0	1	0	0	1	1	2	2	2	0	2	1	0	0	1	0	0	0	1	0	0	0	1	0
550	1	2	1	1	0	1	2	0	2	0	0	0	1	0	0	0	1	0	0	2	2	0	1	1	1	1	2	0	0	1	1	1	2	1	1	1	2	0	0	1	0	1	0	1	1	1	0	2	0
551	0	0	0	0	0	1	2	0	1	0	0	0	1	0	0	1	1	2	1	1	1	0	1	1	1	1	2	0	0	2	1	0	0	2	0	2	1	0	1	0	0	1	1	2	1	1	0	1	1
552	0	1	0	0	0	0	2	0	2	0	1	0	0	0	0	0	0	1	2	0	1	0	0	0	0	0	0	1	1	1	1	2	2	1	1	1	1	0	0	2	0	0	0	2	0	0	0	0	1
553	0	1	0	2	0	2	1	0	0	0	1	1	1	0	0	1	0	1	2	0	1	0	1	0	0	0	1	1	1	1	1	1	1	1	1	1	1	0	2	0	0	0	1	2	2	0	0	2	0
554	1	1	0	0	0	0	1	0	1	0	1	0	0	0	0	0	1	1	0	1	1	0	0	0	0	1	0	1	0	0	2	1	2	1	1	1	1	0	1	1	0	1	1	2	1	0	0	0	0
555	1	1	0	1	1	2	2	0	1	0	0	0	1	0	0	0	0	1	0	1	0	1	0	0	0	1	2	0	0	2	1	0	0	2	0	2	1	1	0	0	0	1	1	1	0	0	0	1	0
556	1	2	1	0	0	1	1	0	1	0	0	0	1	0	0	0	2	2	1	1	2	0	1	0	0	0	2	1	1	2	1	2	1	2	0	2	1	0	0	2	0	0	1	1	0	0	0	1	0
557	0	2	0	0	0	0	2	0	1	0	1	1	1	0	0	0	1	1	1	1	1	0	0	0	0	0	2	0	0	2	0	0	0	2	0	1	1	0	0	2	0	1	1	2	0	1	0	0	0
558	1	0	0	0	0	1	1	2	2	0	0	0	1	0	0	0	2	0	0	2	2	0	0	0	0	0	1	1	1	2	0	1	1	1	0	1	0	1	1	0	0	0	0	2	0	0	0	2	0
559	1	1	0	0	1	2	2	1	1	1	0	0	1	0	0	0	1	1	0	1	1	0	0	0	0	0	1	1	1	0	1	1	1	2	1	1	1	0	1	1	0	1	0	0	1	1	0	0	0
560	1	1	0	1	0	1	1	0	2	0	0	0	1	1	1	1	1	0	0	1	1	0	0	0	0	0	2	1	1	2	2	1	1	1	1	1	2	0	0	2	0	0	1	2	1	0	0	2	0
561	1	1	0	0	0	0	0	0	0	0	2	1	1	0	0	0	0	2	2	0	1	0	0	0	0	0	1	2	2	1	2	0	1	1	1	1	1	0	0	1	0	1	0	1	1	1	0	2	0
562	0	1	0	1	0	1	2	0	1	0	0	0	0	0	0	0	0	1	1	1	2	0	1	1	1	1	2	0	0	2	1	1	2	2	0	2	1	1	0	0	0	1	0	1	0	0	0	2	0
563	1	1	0	0	0	1	1	0	2	0	0	1	1	0	0	0	1	0	0	2	2	0	0	0	0	1	1	0	0	1	1	2	1	1	0	2	2	0	2	0	0	1	1	2	1	1	0	0	2
564	0	0	0	0	0	2	1	0	0	0	0	0	1	0	0	0	1	1	1	1	1	0	0	0	0	0	2	1	1	2	2	1	1	1	1	1	2	0	1	1	0	1	1	2	0	0	0	1	0
565	1	1	0	1	0	1	2	0	2	0	0	0	1	0	0	0	1	1	1	1	2	0	2	1	1	1	1	0	1	2	0	1	2	1	1	1	1	0	1	1	0	0	0	1	0	0	0	2	0
566	1	1	0	1	0	1	2	1	2	0	0	0	1	0	0	0	1	2	2	0	1	0	0	0	0	0	2	1	1	2	0	2	2	1	1	1	2	0	0	2	0	0	0	1	0	0	0	2	0
567	1	0	0	0	0	1	1	0	0	0	1	0	0	0	0	0	2	0	0	2	2	0	0	0	0	0	1	1	1	2	2	1	1	0	1	1	1	0	1	1	0	0	0	1	0	0	0	2	0
568	0	1	0	1	0	2	1	0	0	0	2	1	1	0	0	0	1	0	0	2	2	0	2	0	0	1	0	0	0	1	2	1	1	1	2	1	0	0	1	1	0	0	0	2	0	0	0	0	1
569	0	1	0	1	0	1	1	1	2	0	0	1	2	0	0	0	1	0	0	2	2	0	1	0	0	1	2	0	0	2	0	1	0	0	0	2	1	1	0	2	0	1	1	2	1	1	0	2	0
570	0	1	0	0	0	0	1	1	1	0	1	0	0	0	0	0	1	1	1	1	1	0	0	0	0	0	1	0	1	2	0	2	2	1	1	1	2	1	0	1	0	1	1	1	1	1	0	1	0
571	0	0	0	0	0	1	1	1	2	0	0	1	1	0	0	0	2	1	0	2	2	0	0	0	0	0	2	0	0	1	1	1	1	2	1	2	1	0	0	2	0	0	0	2	0	2	0	0	2
572	1	0	0	0	0	2	2	0	2	0	0	0	1	0	0	0	1	1	1	1	2	0	0	0	0	1	0	0	1	2	1	1	1	0	2	0	1	0	0	2	0	0	0	2	0	0	0	1	1
573	1	1	1	0	0	2	1	0	1	0	1	1	0	0	0	0	2	1	1	1	2	0	0	0	0	0	2	0	0	2	1	1	1	2	0	2	2	0	0	1	0	0	0	2	0	0	0	0	0
574	0	1	0	0	1	1	1	0	1	1	0	0	2	0	0	1	2	1	1	1	2	0	0	0	0	0	0	1	2	1	1	0	1	2	0	2	1	0	0	1	0	0	1	2	0	0	0	1	0
575	0	2	1	0	1	1	1	0	1	0	1	1	1	0	0	0	1	0	0	2	2	0	0	0	0	0	2	0	1	2	1	2	2	1	1	1	1	0	1	1	0	0	1	2	0	1	0	2	0
576	0	1	0	0	0	2	2	0	2	0	0	0	1	0	0	0	1	0	0	2	2	0	1	1	1	1	2	0	0	2	1	1	2	2	0	2	0	0	2	0	0	1	1	1	1	1	0	1	1
577	0	0	1	0	0	1	2	0	1	0	0	0	0	0	0	0	1	1	0	1	2	0	0	0	0	2	2	0	0	2	0	0	0	2	0	2	1	0	0	2	0	0	1	1	0	0	0	2	0
578	0	2	0	0	0	0	2	0	1	0	1	1	2	0	0	0	2	0	0	2	2	0	1	1	1	1	2	0	1	2	0	1	1	2	0	2	1	1	0	2	0	0	0	1	0	0	0	2	0
579	0	2	0	0	0	1	2	0	2	0	0	1	1	0	0	0	0	0	0	2	2	0	2	0	0	0	2	0	0	2	2	1	2	2	1	2	0	1	0	0	0	1	0	1	0	0	0	2	0
580	1	1	1	0	1	2	1	0	1	0	1	0	0	0	0	0	1	1	1	1	1	0	1	1	1	1	1	0	0	1	0	1	1	2	0	2	1	0	0	1	1	0	0	1	1	1	0	1	0
581	1	2	0	0	0	1	1	0	2	0	0	1	2	0	0	1	1	0	0	2	2	0	0	0	0	0	1	0	0	2	1	1	2	1	2	1	2	0	0	2	0	0	0	1	0	0	0	1	0
582	1	2	0	0	0	0	0	0	0	0	2	0	0	0	0	0	0	0	0	2	2	0	0	0	0	0	2	0	0	2	0	1	1	1	0	2	0	1	1	0	0	1	1	2	1	1	0	0	2
583	0	1	0	0	0	1	2	1	2	0	0	1	1	0	0	0	2	1	1	1	2	0	0	0	0	0	1	0	1	2	0	1	2	2	0	2	1	0	1	0	0	0	1	2	1	0	0	0	0
584	1	1	0	0	1	1	2	1	1	0	0	1	1	0	0	0	2	0	0	2	2	0	0	0	0	0	2	0	1	2	0	1	1	1	2	1	2	0	2	1	0	1	1	1	1	1	0	2	0
585	0	1	0	0	1	1	2	0	2	0	0	1	1	0	0	0	1	0	1	1	2	0	0	0	0	0	1	0	0	1	1	0	2	0	2	1	1	0	1	2	1	0	1	2	1	1	0	2	0
586	1	2	0	0	0	0	2	0	2	0	0	0	0	0	0	0	2	1	1	1	1	0	0	0	0	0	2	0	0	2	0	0	0	0	1	1	1	0	0	1	0	2	2	2	1	1	0	1	0
587	1	0	0	0	0	2	0	0	0	0	2	0	1	0	0	0	1	1	0	1	1	0	1	0	0	0	1	0	0	2	2	0	0	2	0	2	2	0	0	2	0	0	0	1	0	0	0	2	0
588	0	2	0	1	0	2	1	0	1	0	1	0	1	0	0	0	0	2	0	1	1	0	0	0	0	0	1	0	1	2	0	1	1	1	1	1	1	0	0	1	0	1	0	1	0	0	0	1	1
589	1	0	0	1	0	2	1	0	2	0	0	0	1	0	0	0	1	0	1	1	2	0	0	0	0	0	2	1	1	2	1	1	1	1	0	2	2	0	0	1	0	0	0	2	0	0	0	2	0
590	0	0	0	0	1	1	2	0	2	0	0	0	1	0	0	0	0	1	0	2	2	0	1	0	0	0	0	1	2	1	1	1	2	1	0	2	2	0	2	1	0	1	1	2	1	2	0	0	0
591	1	2	0	0	1	1	1	0	1	0	1	0	2	0	0	1	2	1	1	1	2	0	0	0	0	0	2	0	0	2	0	1	2	1	2	1	2	0	2	1	0	0	0	2	0	0	0	1	0
592	1	1	1	1	0	2	0	0	0	0	2	0	0	0	0	0	1	0	0	2	2	0	0	0	0	0	2	0	0	2	1	1	2	0	0	2	2	0	0	2	0	0	0	2	0	0	0	0	0
593	1	0	1	1	0	1	2	0	1	0	0	1	0	0	0	0	1	1	1	1	1	0	1	1	1	2	2	0	0	2	0	2	2	1	0	2	1	0	0	0	0	1	1	2	0	0	0	0	1
594	0	1	0	0	0	0	2	0	2	0	0	1	2	0	0	0	1	1	0	1	1	0	0	0	0	0	2	1	1	2	1	1	1	0	1	1	1	0	0	0	0	0	1	2	1	1	0	2	0
595	0	2	1	1	0	1	1	0	2	0	0	0	0	0	0	0	2	0	0	2	1	0	1	0	0	1	1	1	1	0	2	0	0	2	0	2	0	0	2	1	1	0	0	1	0	0	0	0	0
596	1	1	0	1	0	2	2	0	1	0	0	1	1	1	1	1	2	1	1	1	2	0	0	0	0	0	2	0	0	2	2	1	1	1	1	1	2	0	1	1	1	1	1	1	1	0	0	1	0
597	0	2	0	0	0	2	2	0	2	0	0	0	1	1	0	0	0	1	0	1	1	0	0	0	0	0	1	0	1	2	1	2	1	2	0	2	1	0	1	1	0	0	0	2	0	0	0	2	0
598	0	2	0	0	0	1	2	1	1	0	0	1	1	0	0	0	1	2	1	0	1	0	0	0	0	0	1	0	2	2	0	1	2	1	1	1	2	0	2	1	0	0	0	2	0	2	0	1	0
599	0	1	0	0	0	1	1	1	1	0	1	0	1	0	0	0	1	0	0	2	2	0	0	0	0	0	1	2	2	1	1	1	2	0	0	2	2	0	0	2	0	0	0	2	0	2	0	1	0
600	0	2	0	0	0	1	2	0	1	0	1	0	2	0	0	0	1	0	0	2	2	0	0	0	0	0	1	0	1	2	0	2	2	0	1	1	1	0	0	2	0	0	0	2	0	2	0	1	1
601	0	2	0	0	0	0	1	0	1	0	1	1	1	0	0	1	1	0	0	2	2	0	2	1	1	1	0	1	2	2	1	1	1	1	0	1	1	0	0	1	0	1	1	2	1	0	0	2	0
602	0	2	0	0	0	1	0	0	0	0	2	2	2	0	0	0	2	0	0	2	2	1	1	0	0	0	1	1	1	1	1	2	2	0	1	1	1	0	2	0	0	0	1	2	1	0	1	0	1
603	1	1	0	1	0	2	2	0	2	0	0	0	1	0	0	0	1	0	0	2	2	0	0	0	0	0	0	1	0	0	2	1	0	0	0	2	1	0	1	0	0	0	0	1	0	0	0	2	0
604	1	1	0	1	1	2	2	1	2	0	0	0	0	0	0	0	0	1	0	1	0	0	0	0	0	0	1	1	1	2	0	1	1	1	1	1	1	0	1	1	0	0	0	2	0	0	0	1	0
605	0	1	0	0	1	2	1	0	2	0	0	0	0	0	0	0	1	0	0	2	2	0	0	0	0	0	1	2	2	2	2	0	1	1	1	1	1	0	1	1	0	0	0	2	0	2	0	2	0
606	1	0	0	0	1	2	1	0	1	0	1	0	0	0	0	0	1	2	1	1	1	0	1	1	1	0	1	0	2	2	0	1	1	1	1	1	1	0	2	0	0	0	0	2	0	2	0	0	0
607	1	1	0	0	0	0	1	1	1	1	1	1	2	0	0	0	1	0	0	2	2	0	1	1	1	1	1	1	1	2	0	2	2	0	1	1	1	0	2	0	0	0	0	2	0	1	0	0	0
608	1	2	0	0	0	0	2	0	1	0	1	0	1	0	0	0	0	2	2	0	0	0	0	0	0	0	1	0	0	1	0	1	2	1	1	1	1	0	0	1	0	0	1	1	0	0	0	2	0
609	1	0	0	1	1	2	1	0	1	0	1	0	0	0	0	0	2	0	0	2	2	0	1	0	0	0	1	0	2	2	0	1	1	1	0	2	1	1	0	0	0	0	1	2	1	1	0	1	1
610	1	1	0	1	0	1	2	0	2	0	0	0	1	0	0	0	2	2	1	1	2	1	0	0	0	0	2	0	0	1	1	0	0	2	0	2	1	0	1	1	0	1	0	1	0	0	0	2	0
611	0	1	0	0	0	0	1	0	1	0	1	1	2	0	0	0	2	0	0	2	1	0	1	0	0	0	2	0	0	2	1	2	2	1	1	1	2	0	0	2	0	1	0	0	1	1	0	0	0
612	0	1	0	0	0	2	2	0	2	0	0	1	2	0	0	0	2	2	1	1	2	0	1	0	0	1	1	0	1	2	0	0	0	2	0	2	0	1	0	0	0	0	1	2	2	0	0	2	0
613	0	2	0	0	0	0	1	1	1	0	1	0	1	0	0	0	1	2	0	2	2	0	0	0	0	0	1	1	1	1	1	1	1	2	0	2	0	0	2	0	1	0	1	2	1	1	0	2	0
614	0	1	0	1	1	2	2	0	2	0	0	0	1	0	0	0	0	0	0	2	2	0	1	0	0	1	1	0	0	1	2	2	2	0	1	1	1	0	0	1	0	0	1	2	1	1	0	0	1
615	1	1	0	0	0	1	1	0	1	0	0	1	2	0	0	1	2	1	1	1	2	0	1	0	0	0	2	0	0	2	1	1	1	1	1	1	1	0	1	1	0	0	0	1	0	0	0	2	0
616	0	2	0	0	0	1	2	1	1	0	0	1	1	0	0	0	0	2	2	0	0	0	0	0	0	1	2	1	1	2	2	1	2	0	0	2	1	0	1	2	1	0	0	1	0	0	0	0	0
617	0	0	1	0	1	2	2	1	1	0	0	0	1	0	0	0	1	0	1	1	2	0	0	0	0	0	1	1	2	2	0	0	1	2	0	2	2	0	0	2	0	1	0	0	0	1	0	0	1
618	0	0	0	0	0	1	1	0	0	0	0	0	0	0	0	0	1	1	0	1	1	0	0	0	0	0	2	1	1	2	1	1	2	2	0	2	1	0	1	1	0	1	1	2	1	1	0	1	0
619	1	1	0	1	0	1	2	0	0	0	0	1	2	0	0	0	1	0	1	1	2	0	0	0	0	0	2	0	0	2	1	1	1	0	1	1	2	0	0	2	0	0	1	1	1	0	0	2	0
620	1	2	0	0	1	1	2	0	2	0	0	1	1	0	0	0	2	0	0	2	2	0	0	0	0	0	1	1	1	2	2	1	2	0	2	1	0	1	0	0	0	1	1	2	1	1	0	0	1
621	1	1	0	1	0	2	1	0	1	0	0	1	1	0	0	0	2	2	1	1	2	0	0	0	0	0	1	2	2	2	0	2	1	1	0	2	2	0	0	2	1	1	1	1	1	1	0	2	0
622	1	1	0	1	0	1	2	1	2	0	0	0	0	0	0	0	1	2	0	0	0	0	0	0	0	0	2	0	0	2	2	1	1	1	1	1	0	1	0	0	0	0	0	2	1	1	0	0	1
623	1	0	0	0	0	1	2	0	1	0	1	1	2	0	0	0	1	0	0	2	2	0	1	1	1	1	2	2	2	2	0	2	2	1	0	2	1	0	2	0	0	1	0	1	0	1	0	0	0
624	1	1	1	0	0	1	1	0	0	0	1	0	1	0	0	1	0	0	0	2	2	0	0	0	0	0	1	0	0	1	0	0	1	1	1	1	2	0	1	1	0	0	0	2	1	1	0	0	0
625	0	2	0	0	0	0	2	1	2	0	0	0	1	0	0	0	0	2	0	1	1	0	0	0	0	0	1	2	2	1	2	2	2	1	1	1	1	0	0	1	0	0	0	2	1	1	0	2	0
626	1	2	0	1	0	1	2	1	1	0	0	0	0	0	0	0	2	0	0	1	1	0	1	0	0	0	2	2	1	2	1	1	1	2	1	2	1	0	1	1	0	1	1	2	1	1	0	2	0
627	0	1	0	1	0	1	2	0	1	0	0	1	1	0	0	0	0	0	1	1	1	0	0	0	0	0	1	1	2	2	1	1	1	1	1	1	2	0	1	1	0	0	0	1	0	1	0	2	0
628	0	1	0	1	0	2	2	1	1	0	0	0	0	0	0	0	1	1	2	0	1	0	0	0	0	0	1	0	1	2	1	1	2	2	0	2	2	0	1	1	0	2	2	2	0	1	0	1	0
629	1	2	0	0	0	0	1	0	1	1	1	1	2	0	0	0	1	1	0	1	1	0	0	0	0	0	1	1	2	2	0	1	1	1	1	1	2	0	0	1	0	0	0	2	1	1	0	2	0
630	0	1	0	1	0	1	1	0	1	0	1	0	0	0	0	0	0	0	0	2	2	0	0	0	0	0	2	2	2	2	1	0	2	2	0	2	1	0	2	0	0	0	1	2	1	0	0	1	1
631	1	0	0	2	1	2	1	0	0	0	1	1	1	0	0	0	1	1	1	1	1	0	1	1	1	1	1	1	1	1	2	0	1	2	0	2	1	0	1	1	0	0	1	2	0	1	0	0	1
632	1	1	0	0	1	2	1	0	0	0	1	2	2	1	1	1	0	1	1	1	2	0	0	0	0	0	1	1	1	0	2	2	2	2	0	2	0	0	1	0	0	0	0	1	0	1	0	2	0
633	0	0	0	1	1	2	2	0	2	0	0	1	1	0	0	0	1	0	0	2	2	0	0	0	0	0	0	0	1	2	1	0	1	2	0	2	2	0	1	1	1	0	1	2	0	1	0	1	1
634	0	1	0	0	0	1	2	1	2	0	0	1	1	0	0	0	1	0	1	1	2	0	0	0	0	1	2	0	0	2	1	2	2	0	2	0	1	1	1	2	2	1	1	2	1	2	0	2	0
635	0	0	0	0	1	1	1	0	1	0	0	0	0	0	0	0	1	0	0	2	2	0	0	0	0	0	1	0	0	1	1	1	1	2	2	0	2	0	0	2	0	0	0	2	0	2	0	1	1
636	0	1	0	0	0	1	1	0	1	1	1	0	0	0	0	0	1	0	0	2	2	0	0	0	0	0	2	2	2	2	1	0	0	2	0	2	2	0	2	0	1	0	0	2	0	0	0	2	0
637	1	1	0	0	0	1	2	1	2	0	0	0	2	0	0	0	2	0	0	1	1	0	0	0	0	1	0	1	2	1	1	1	1	2	1	2	0	0	2	0	1	0	0	1	1	1	0	0	0
638	0	0	0	0	0	1	2	1	1	0	0	1	1	0	0	0	2	0	0	2	2	0	0	0	0	0	2	1	1	2	1	2	2	1	0	2	2	0	0	2	0	1	1	2	1	2	1	1	0
639	0	1	0	0	1	1	2	0	2	0	0	0	2	0	0	1	2	0	0	2	2	0	0	0	0	0	2	0	0	1	0	0	0	2	0	2	2	0	0	2	0	0	0	1	0	1	0	1	0
640	0	0	0	0	0	2	2	0	1	1	0	0	0	0	0	0	2	1	1	1	2	0	0	0	0	0	1	0	1	2	1	0	0	1	0	2	1	0	0	1	0	0	0	1	0	0	0	2	0
641	0	0	1	0	0	1	1	0	1	1	1	0	2	0	0	1	2	1	0	2	1	0	1	0	0	1	1	0	0	1	0	2	2	0	1	1	0	1	0	1	0	0	0	2	0	0	0	2	0
642	1	1	0	0	0	2	2	0	2	0	0	1	1	0	0	0	1	1	0	1	1	0	0	0	0	0	1	1	1	2	0	2	2	1	0	2	1	0	1	0	0	0	0	2	0	0	0	2	0
643	0	2	0	0	0	0	1	0	0	0	0	0	0	0	0	0	0	2	2	0	1	0	1	1	1	0	2	0	0	2	1	0	0	2	0	2	1	0	0	2	0	1	1	2	1	0	0	2	0
644	1	1	0	1	0	2	2	0	2	0	0	0	0	0	0	0	0	2	1	1	2	0	0	0	0	0	2	0	0	2	0	0	0	1	2	0	2	0	0	2	0	0	0	2	0	0	0	2	0
645	1	1	0	0	1	2	2	0	2	0	0	0	1	0	0	0	1	0	1	1	1	0	0	0	0	0	1	0	1	2	0	1	1	1	1	1	1	0	0	0	0	0	0	1	0	0	0	2	0
646	1	1	1	0	0	1	2	0	1	0	1	0	2	1	1	1	1	2	1	1	1	0	0	0	0	0	2	0	0	2	0	2	2	0	2	0	1	1	0	0	0	0	0	2	0	0	0	2	0
647	0	2	1	0	0	0	2	0	2	0	0	0	0	0	0	0	1	1	1	1	1	0	0	0	0	0	2	0	0	2	2	2	2	0	1	1	2	0	1	0	0	0	0	2	0	2	0	2	0
648	1	2	1	1	0	1	2	1	2	0	0	0	0	0	0	0	1	2	2	0	1	0	0	0	0	0	2	1	1	2	1	2	2	1	0	2	1	0	1	1	0	0	1	2	0	1	0	1	0
649	0	1	0	1	0	1	2	0	2	0	0	1	1	0	0	1	1	0	1	1	2	0	0	0	0	1	0	1	2	1	1	2	2	2	0	2	1	0	1	0	0	1	1	2	2	2	0	2	0
650	1	1	0	0	0	0	1	1	1	0	1	0	1	0	0	0	1	1	1	1	2	0	0	0	0	0	2	0	0	1	0	0	1	2	1	2	2	0	1	1	0	0	0	0	0	0	0	1	1
651	1	1	0	1	0	2	2	0	2	0	1	1	2	0	0	0	1	0	0	2	2	0	1	1	1	1	1	0	2	2	0	1	2	0	0	2	1	0	1	1	0	1	1	1	1	0	0	1	0
652	0	2	0	0	0	0	2	0	2	0	0	1	1	0	0	0	0	0	0	2	2	0	2	1	1	1	1	1	1	1	1	0	0	1	2	1	1	0	1	2	1	1	1	2	1	1	0	0	0
653	0	2	1	0	0	0	2	0	1	0	0	0	0	0	0	0	1	0	1	1	2	0	0	0	0	0	1	0	1	2	0	1	2	2	0	2	1	1	0	2	0	1	1	1	1	2	0	1	0
654	0	1	0	0	0	0	2	1	2	0	0	1	2	0	0	0	1	1	1	1	1	0	1	0	0	0	2	0	0	2	0	0	1	2	1	2	2	0	0	2	0	0	0	0	0	0	0	2	0
655	0	2	1	1	0	1	2	1	2	0	0	0	2	1	1	1	1	0	0	2	2	0	1	0	0	0	2	0	0	2	2	1	2	1	1	1	1	0	1	1	0	1	1	2	0	0	0	1	0
656	0	1	0	0	1	1	2	0	2	0	0	0	0	0	0	0	0	1	1	1	1	0	0	0	0	1	1	0	2	2	0	1	2	1	0	2	2	0	2	1	0	0	0	1	0	0	0	1	1
657	1	1	0	0	0	0	1	0	0	1	1	1	1	0	0	0	1	2	1	1	1	0	0	0	0	0	0	0	1	2	1	1	2	0	0	2	1	0	2	0	0	1	1	2	1	0	0	1	0
658	0	1	0	0	1	1	2	0	1	0	1	0	0	0	0	0	2	1	1	1	2	0	1	1	1	1	2	0	0	2	1	0	0	1	2	0	1	0	1	1	0	1	1	2	1	0	0	0	0
659	1	0	0	1	1	2	2	0	2	0	0	2	2	1	1	1	2	0	0	2	2	0	0	0	0	0	2	0	0	2	2	0	1	2	0	2	1	0	0	1	1	0	2	2	0	0	0	2	0
660	1	1	1	0	1	2	2	0	2	0	0	1	1	0	0	0	1	1	1	1	2	0	0	0	0	0	2	0	0	2	1	0	0	2	0	2	1	1	1	1	0	0	0	1	0	0	0	0	2
661	1	1	0	0	0	1	2	0	1	0	0	1	1	0	0	0	0	2	0	1	1	0	0	0	0	0	1	1	2	2	1	0	0	2	0	2	1	0	2	0	0	1	0	1	0	0	0	1	0
662	0	1	0	1	0	1	1	0	1	1	0	0	1	0	0	0	0	1	1	1	2	0	1	0	0	0	1	0	1	2	1	1	1	1	1	1	2	0	0	2	0	0	0	2	0	2	0	2	0
663	0	0	1	0	0	1	1	1	1	0	1	0	0	0	0	0	1	0	0	2	2	1	0	0	0	0	1	1	1	1	1	0	0	2	1	1	1	0	1	1	0	1	1	1	1	0	0	0	0
664	1	1	0	0	1	1	1	0	1	0	1	0	0	0	0	0	0	1	1	1	1	1	0	0	0	0	2	0	0	2	0	1	1	0	2	0	1	0	0	1	0	0	0	1	0	0	0	0	0
665	0	2	1	1	0	1	2	0	2	0	0	0	0	0	0	0	1	2	2	0	1	0	1	0	0	1	2	1	1	1	1	1	1	1	1	1	1	0	0	1	0	0	0	2	0	0	0	2	0
666	0	0	1	0	0	1	1	1	1	0	1	0	1	0	0	0	2	1	1	1	1	0	0	0	0	0	2	0	0	2	1	1	1	1	1	1	2	0	0	2	0	0	1	2	2	0	0	1	1
667	0	1	0	0	0	1	1	0	1	0	1	0	0	0	0	0	0	0	0	2	2	0	1	0	0	0	0	1	2	2	1	1	1	1	1	1	1	0	0	2	0	0	0	2	0	0	0	0	2
668	0	2	0	0	0	1	2	0	1	0	1	0	0	0	0	0	1	1	1	1	1	0	0	0	0	1	2	1	1	2	0	0	0	2	1	1	1	1	0	1	0	1	1	1	1	2	0	2	0
669	0	1	0	0	0	0	1	1	2	0	0	0	1	0	0	0	1	2	1	0	2	0	0	0	0	0	1	0	0	1	1	0	0	1	2	0	1	0	1	1	0	0	0	2	0	1	0	0	1
670	0	0	0	0	0	2	2	0	1	0	0	0	1	0	0	0	1	0	0	2	2	0	1	1	1	1	1	1	1	1	1	1	1	0	1	1	2	0	0	2	0	0	1	1	0	1	0	2	0
671	1	0	0	1	0	2	2	0	1	0	0	0	1	0	0	0	1	1	1	1	1	0	0	0	0	1	1	1	2	2	1	0	0	1	0	2	2	1	0	1	0	0	1	2	0	2	0	1	0
672	0	1	0	1	0	1	2	0	2	0	0	0	0	0	0	0	1	2	1	1	1	0	0	0	0	0	1	2	2	1	1	0	0	2	0	2	1	0	0	1	0	0	1	2	1	0	0	1	0
673	0	2	0	0	0	1	2	0	2	0	0	0	0	0	0	0	0	1	0	1	0	1	0	0	0	0	1	1	1	1	1	1	2	0	0	2	2	0	0	2	0	2	2	2	1	1	0	1	0
674	0	1	0	1	0	2	2	0	2	0	0	0	0	0	0	0	1	0	0	2	1	1	0	0	0	1	1	0	1	2	0	1	1	1	0	2	2	0	2	1	0	0	0	1	0	1	0	1	0
675	0	0	0	0	0	1	2	0	0	0	0	0	2	0	0	1	1	2	1	1	1	0	0	0	0	0	2	0	0	2	1	1	1	1	0	2	1	0	1	1	0	2	2	2	1	1	0	1	1
676	1	2	0	0	0	0	2	0	2	0	0	0	2	1	1	1	2	0	0	2	2	1	0	0	0	0	1	2	2	2	1	2	1	1	0	2	1	1	0	0	0	0	0	2	0	0	0	2	0
677	0	1	0	0	0	1	2	0	1	0	0	0	1	0	0	0	0	1	0	1	0	0	0	0	0	0	0	1	1	1	1	0	0	1	1	1	0	0	2	0	1	0	0	2	0	0	0	1	0
678	1	2	0	0	0	0	1	0	1	1	2	0	0	0	0	0	2	2	1	1	2	0	0	0	0	0	0	1	1	2	1	0	0	2	0	2	1	0	1	2	1	0	1	2	0	2	0	1	0
679	1	0	0	1	1	2	2	0	1	0	0	0	2	0	0	1	0	2	0	1	1	0	0	0	0	0	2	1	1	1	2	1	1	1	0	2	1	0	2	0	0	0	1	2	1	0	0	2	0
680	0	2	0	0	0	0	1	0	1	0	0	1	2	0	0	1	1	1	1	1	2	0	0	0	0	0	2	0	0	2	1	1	1	2	1	2	1	1	0	1	0	0	2	2	0	1	0	1	0
681	1	2	1	1	0	1	2	0	0	0	0	0	0	0	0	0	2	1	1	1	2	0	1	0	0	0	1	1	1	1	1	1	1	1	1	1	2	0	0	2	0	0	0	1	0	0	0	0	0
682	0	2	0	0	0	0	1	0	1	1	1	0	1	0	0	0	1	1	0	1	1	0	0	0	0	0	1	1	1	2	2	1	1	0	1	1	2	0	1	1	0	0	0	1	0	0	0	2	0
683	0	2	0	0	0	0	2	0	0	0	0	0	0	0	0	0	0	0	0	2	2	1	0	0	0	0	1	0	1	2	0	2	2	0	1	0	1	0	0	0	0	1	0	1	0	0	0	1	0
684	1	0	0	0	0	1	2	0	2	0	0	0	0	0	0	0	1	0	0	2	2	0	0	0	0	0	1	1	1	1	1	0	1	0	1	2	2	0	0	1	0	0	2	2	0	0	0	1	1
685	1	2	0	2	0	2	2	0	2	0	0	1	1	0	0	0	1	2	0	2	2	0	0	0	0	0	1	1	2	2	1	1	1	2	0	2	1	1	0	1	0	1	1	1	1	0	0	1	0
686	0	0	0	0	2	2	2	1	2	0	0	1	1	0	0	0	0	1	1	1	2	0	0	0	0	0	2	1	1	2	1	0	0	0	1	1	1	0	1	2	1	0	1	1	0	0	0	1	1
687	0	0	0	0	1	2	2	0	2	0	0	1	1	0	0	0	1	1	1	1	1	0	0	0	0	0	2	1	1	1	0	2	2	2	0	2	2	0	1	0	0	0	2	2	0	2	0	2	0
688	0	2	1	1	0	1	1	0	1	0	0	0	1	0	0	0	0	0	0	2	2	0	0	0	0	1	2	0	0	1	0	1	1	2	0	2	2	0	0	2	0	1	1	2	2	0	0	2	0
689	0	1	0	1	1	2	2	1	2	0	0	1	1	0	0	0	0	2	2	0	0	0	1	0	0	0	2	1	1	2	1	0	2	0	2	1	2	0	1	1	0	0	1	1	1	0	0	2	0
690	0	2	0	2	0	2	2	1	2	0	0	1	1	0	0	0	2	1	1	1	2	1	0	0	0	0	1	0	1	2	0	0	0	2	0	2	1	0	1	1	0	0	0	2	0	0	0	1	1
691	0	1	0	0	0	0	2	0	2	0	1	0	2	0	0	1	1	1	0	1	1	0	0	0	0	0	2	1	1	2	1	0	1	2	1	2	2	0	0	1	0	0	0	1	0	1	0	2	0
692	0	1	0	0	0	1	2	1	2	0	0	1	1	1	1	1	1	0	1	1	1	0	1	0	0	1	2	1	1	2	2	0	1	2	0	2	1	0	1	2	1	1	2	2	1	1	0	1	0
693	1	1	0	1	0	1	2	1	2	0	0	0	0	0	0	0	2	0	0	2	2	0	0	0	0	0	2	0	0	2	2	2	2	1	0	2	2	0	2	0	0	1	1	2	1	1	0	1	0
694	0	0	0	0	0	2	2	0	0	0	0	0	2	0	0	0	2	1	1	1	1	0	1	0	0	0	2	0	0	2	1	1	1	0	2	0	2	0	0	1	0	1	1	2	1	1	0	2	0
695	0	1	0	0	0	1	2	0	2	0	0	1	1	0	0	1	2	1	0	2	1	0	2	1	1	1	2	0	0	2	0	0	0	2	0	2	2	0	0	1	0	1	1	2	1	2	0	2	0
696	0	0	0	1	0	2	1	0	2	0	0	0	2	0	0	0	1	0	0	2	2	0	1	1	1	1	1	0	0	2	0	1	1	2	0	2	1	1	0	1	0	0	0	1	1	0	0	1	0
697	0	2	0	0	0	0	2	0	1	0	1	0	0	0	0	0	1	2	0	2	2	0	1	0	0	0	2	0	0	1	0	0	0	2	0	2	2	0	0	1	0	1	1	1	1	0	0	1	1
698	0	1	0	1	0	2	1	0	1	0	0	0	1	0	0	1	1	0	0	2	2	0	0	0	0	0	1	1	1	1	1	2	1	2	0	2	2	1	0	2	1	0	1	2	1	0	0	1	1
699	1	1	0	0	0	0	1	0	1	0	1	0	0	0	0	0	0	0	0	2	2	0	1	0	0	0	1	0	0	2	1	0	0	2	0	2	1	0	1	1	0	0	0	2	1	1	0	0	0
700	1	1	0	0	0	2	1	0	2	0	0	1	1	0	0	1	2	0	0	2	2	0	1	0	0	0	2	1	1	2	1	1	1	2	1	1	1	0	0	2	0	1	0	1	0	0	0	2	0
701	1	0	0	0	1	2	1	0	1	1	2	0	2	1	1	1	1	2	1	0	1	0	0	0	0	0	2	0	0	2	1	2	2	2	1	1	1	0	1	2	1	1	1	1	1	1	0	2	0
702	0	1	0	0	1	1	0	0	0	1	1	1	1	0	0	0	0	1	0	1	0	0	0	0	0	0	2	0	0	2	0	2	2	0	1	1	1	0	1	1	0	0	0	2	0	0	0	0	0
703	1	0	0	0	1	2	2	1	1	0	0	1	2	0	0	0	1	0	0	2	2	0	0	0	0	0	1	0	1	2	0	1	2	0	2	1	1	1	1	1	0	0	0	2	0	0	0	0	0
704	0	0	0	0	2	2	2	1	2	0	0	1	2	0	0	0	1	1	0	1	1	0	0	0	0	1	1	1	1	2	0	1	2	0	0	2	1	0	2	0	0	0	0	0	0	0	0	2	0
705	0	0	0	1	0	2	2	0	2	0	0	0	1	0	0	0	1	1	1	1	2	0	1	0	0	0	1	2	2	2	2	1	1	0	1	1	2	1	0	2	1	0	0	1	0	1	0	1	0
706	1	1	0	1	0	1	2	0	2	0	0	0	0	0	0	0	0	1	0	1	0	0	0	0	0	0	1	0	1	2	0	0	0	2	0	2	2	0	0	2	0	0	0	2	0	0	0	1	1
707	1	2	1	1	0	1	2	0	2	1	0	1	2	0	0	0	0	0	0	2	2	0	0	0	0	0	2	0	0	2	1	0	1	2	0	2	2	0	0	2	0	0	0	2	0	1	0	2	0
708	0	1	1	0	1	2	1	0	0	1	1	0	1	0	0	0	0	1	1	1	2	0	1	1	1	1	1	0	0	1	1	0	1	1	1	1	2	0	0	1	0	0	0	2	0	0	0	0	1
709	1	2	0	1	0	2	1	0	1	0	1	0	0	0	0	0	1	1	2	0	1	0	0	0	0	0	2	1	1	2	2	2	2	0	1	1	1	1	0	1	0	0	0	2	0	0	0	2	0
710	0	1	0	0	0	1	1	0	0	0	1	0	0	0	0	0	1	0	2	0	2	0	0	0	0	0	2	0	0	2	1	1	2	1	1	1	1	1	0	0	0	0	0	2	0	0	0	1	0
711	1	2	0	0	0	1	1	0	0	0	1	0	2	1	1	1	2	1	1	1	2	0	0	0	0	0	2	0	0	2	1	1	1	1	1	1	1	0	1	1	0	2	2	2	1	1	0	0	1
712	1	1	0	0	0	1	1	1	2	0	0	0	1	0	0	0	1	0	0	2	2	0	0	0	0	0	1	1	2	2	1	0	0	1	0	2	1	1	1	1	0	1	0	1	0	0	0	1	0
713	0	1	0	0	1	1	1	0	0	0	0	0	0	0	0	0	1	1	1	1	1	0	0	0	0	0	1	0	0	1	1	1	2	2	0	2	1	0	1	1	0	0	0	2	0	0	0	2	0
714	0	2	1	1	0	1	2	0	1	1	0	1	1	0	0	0	0	2	0	1	1	1	0	0	0	1	1	0	1	2	1	0	0	2	0	2	1	0	0	2	0	0	1	1	1	0	0	1	0
715	0	0	0	0	0	1	2	0	1	0	0	1	1	0	0	0	0	0	0	2	2	0	0	0	0	0	2	1	1	1	1	0	0	1	2	1	2	0	0	2	0	2	2	2	1	1	0	2	0
716	0	0	0	0	0	2	2	1	2	0	0	1	0	0	0	0	1	1	0	2	2	0	0	0	0	0	2	1	1	2	1	2	2	1	1	1	1	0	0	2	0	0	0	2	0	1	0	0	0
717	0	2	0	0	0	0	1	0	1	0	1	0	0	0	0	0	0	2	2	0	1	1	0	0	0	0	1	0	0	1	1	2	2	1	1	1	1	0	1	1	0	0	1	2	1	0	0	1	1
718	1	1	0	0	0	2	2	0	2	0	0	0	0	0	0	0	2	1	1	1	1	0	0	0	0	0	2	0	0	2	2	1	1	0	1	1	1	0	0	2	0	0	0	1	0	0	0	2	0
719	0	2	0	0	0	1	1	1	1	1	1	0	1	0	0	0	2	0	0	2	2	0	0	0	0	1	1	0	0	1	0	1	2	1	0	2	2	0	0	2	0	0	0	1	0	0	0	1	0
720	0	1	0	0	0	0	2	1	2	0	0	1	2	0	0	1	1	0	0	2	2	0	0	0	0	2	1	0	1	2	0	1	1	0	1	1	2	0	0	1	0	1	1	1	1	1	0	2	0
721	0	0	1	0	0	1	1	1	1	0	1	1	1	0	0	0	0	0	1	1	2	0	1	0	0	0	2	0	1	2	0	2	2	1	1	2	1	0	1	1	0	0	0	2	1	1	0	1	0
722	1	2	0	0	0	0	1	1	2	0	0	0	1	1	1	1	1	1	0	1	1	0	1	0	0	1	2	0	0	2	0	1	2	0	2	1	1	0	1	1	0	1	1	1	0	0	0	2	0
723	0	0	0	0	0	1	2	0	2	0	0	0	1	0	0	0	1	0	0	2	2	0	0	0	0	0	2	1	1	2	1	1	1	1	1	1	1	0	1	1	0	1	1	1	1	0	0	2	0
724	0	2	0	0	0	1	1	0	2	0	0	0	1	0	0	0	2	0	0	2	2	0	0	0	0	0	2	0	0	2	0	1	2	2	1	2	2	0	0	1	0	1	1	2	1	1	0	2	0
725	1	2	0	0	0	0	1	0	1	1	1	0	0	0	0	0	2	0	0	2	2	0	0	0	0	0	0	1	2	1	1	0	2	0	1	2	1	0	2	0	0	0	0	2	0	2	0	2	0
726	1	1	0	0	1	1	1	0	1	0	1	0	0	0	0	0	1	0	0	2	2	0	0	0	0	0	2	0	0	2	1	1	1	2	0	2	2	0	2	1	0	0	0	0	0	0	0	2	0
727	0	1	0	1	0	1	2	0	2	0	1	0	1	0	0	0	1	1	0	1	1	0	1	0	0	1	2	1	1	2	2	1	0	0	0	2	2	0	0	2	0	0	0	2	0	0	0	2	0
728	1	2	0	0	0	1	2	0	2	0	0	0	0	0	0	0	1	0	1	1	2	0	0	0	0	0	2	1	1	2	1	2	2	2	0	2	1	0	0	1	0	0	0	0	0	0	0	2	0
729	1	2	0	0	0	0	2	0	1	0	0	0	1	0	0	1	1	0	0	2	2	0	0	0	0	0	2	0	0	2	2	1	1	1	1	1	1	0	0	2	0	0	0	2	0	0	0	0	1
730	1	2	0	0	0	1	2	1	2	0	0	0	1	0	0	0	2	1	1	1	2	0	1	0	0	0	1	2	2	1	2	0	1	2	0	2	0	0	2	1	1	0	0	2	0	0	0	2	0
731	0	0	0	1	0	2	2	0	2	0	1	2	2	0	0	0	1	2	2	0	0	0	0	0	0	0	1	0	0	2	0	1	2	2	0	2	0	1	1	0	0	0	2	2	1	0	0	2	0
732	0	2	0	0	0	1	1	1	2	0	0	0	0	0	0	0	2	0	0	2	2	0	0	0	0	0	1	0	1	2	0	2	1	2	0	2	2	0	0	1	0	0	0	1	0	0	0	2	0
733	0	1	0	1	0	2	2	0	2	0	0	0	0	0	0	0	0	2	2	0	0	0	0	0	0	0	2	0	0	2	1	1	1	2	1	1	1	0	0	0	0	0	0	1	0	1	0	1	0
734	0	2	0	1	0	1	1	1	1	0	0	1	1	0	0	0	0	2	1	1	2	0	0	0	0	0	0	0	1	2	0	0	0	2	0	2	2	0	0	1	0	1	1	1	1	1	0	2	0
735	1	0	0	1	1	2	2	0	2	0	0	1	2	0	0	0	1	1	0	1	1	0	0	0	0	0	2	0	0	2	0	1	1	1	0	1	2	0	0	2	0	0	2	2	0	1	1	0	1
736	1	1	1	1	0	1	1	0	1	0	0	0	0	0	0	0	1	1	0	1	1	0	1	0	0	0	1	1	1	1	1	1	1	2	0	2	0	1	1	0	0	0	0	2	0	0	0	2	0
737	1	1	0	1	0	1	2	1	2	0	0	0	0	0	0	0	2	0	0	2	2	1	1	1	1	1	2	0	0	1	1	1	1	1	0	2	2	0	1	0	0	0	0	2	0	0	0	0	1
738	0	0	0	0	1	1	2	1	2	0	0	0	1	0	0	0	2	2	2	0	2	0	0	0	0	1	1	0	0	1	2	2	2	0	1	0	1	0	1	1	0	0	0	2	1	1	0	2	0
739	0	1	0	0	0	1	2	0	2	0	1	0	2	0	0	0	1	1	1	1	1	0	0	0	0	0	2	0	0	2	1	1	1	0	2	0	2	0	1	0	0	0	0	1	1	1	0	1	0
740	1	1	0	0	1	2	1	0	0	0	2	1	1	0	0	0	1	1	0	1	1	0	1	0	0	0	2	0	0	2	1	1	1	1	1	1	0	0	1	0	0	1	1	2	1	0	0	2	0
741	0	2	0	0	0	0	2	1	2	0	0	0	1	0	0	0	2	1	1	1	2	0	0	0	0	0	1	1	1	1	1	1	1	2	1	2	1	0	2	0	0	0	0	0	0	0	0	1	0
742	0	0	0	0	0	1	1	0	1	0	1	0	1	1	1	1	1	2	2	0	0	0	0	0	0	0	1	0	0	1	1	0	1	1	0	2	2	0	1	1	0	1	0	1	0	0	0	0	0
743	1	1	0	1	0	1	2	0	1	0	1	1	1	0	0	0	0	1	2	0	1	0	0	0	0	0	1	0	0	1	2	2	2	2	0	2	0	0	1	1	0	1	1	2	0	2	0	1	1
744	0	1	0	1	1	2	1	0	1	0	1	1	2	0	0	0	0	0	0	2	2	0	1	1	1	1	0	1	0	0	2	2	2	1	1	1	1	0	0	1	0	0	0	2	0	0	0	2	0
745	0	1	0	1	0	1	2	0	1	0	1	0	1	1	1	1	1	1	0	2	2	0	0	0	0	0	1	0	1	2	0	2	2	2	0	2	2	0	0	2	0	0	1	2	2	0	0	1	0
746	0	1	0	1	0	1	1	0	0	0	1	2	2	0	0	0	1	1	1	1	2	0	0	0	0	0	2	0	0	2	1	2	2	2	0	2	1	1	1	1	1	0	0	2	0	0	0	2	0
747	1	1	0	0	1	1	2	0	2	0	0	0	2	1	1	1	0	1	1	1	1	0	1	0	0	1	0	0	1	2	0	0	0	2	0	2	1	1	0	0	0	0	0	2	0	0	0	2	0
748	1	1	1	0	0	1	1	0	0	0	0	0	0	0	0	0	1	0	0	2	2	0	0	0	0	0	1	0	0	1	0	2	2	2	0	2	2	0	2	0	1	1	1	2	1	1	0	2	0
749	1	1	0	1	0	1	2	0	2	0	0	0	0	0	0	0	2	2	1	1	1	0	0	0	0	0	2	0	0	2	0	2	2	2	0	2	1	0	0	1	0	0	0	1	0	0	0	0	1
750	1	2	0	0	0	0	2	0	2	0	0	1	2	0	0	0	2	0	0	1	1	0	1	1	1	1	2	0	1	2	0	2	2	2	0	2	2	0	1	1	0	0	1	2	1	1	0	2	0
751	0	0	0	1	1	2	2	1	2	0	0	0	0	0	0	0	0	1	0	1	0	0	1	1	1	1	1	1	1	1	2	2	2	2	0	2	2	0	0	2	0	0	0	1	0	1	0	1	0
752	1	2	0	0	0	0	1	0	1	1	1	0	0	0	0	0	2	1	1	1	2	0	1	0	0	1	2	0	0	2	1	1	1	2	2	1	2	0	0	2	0	1	1	1	1	0	0	1	1
753	0	2	0	0	0	0	2	1	2	0	0	0	1	0	0	0	0	1	0	1	0	0	0	0	0	0	1	0	1	2	0	2	2	0	1	1	1	1	0	1	0	0	0	1	0	1	0	2	0
754	1	0	0	0	0	1	2	1	2	0	0	0	0	0	0	0	1	0	0	2	2	0	0	0	0	1	1	0	0	1	1	1	1	1	1	1	1	0	1	2	1	0	0	2	0	0	0	1	0
755	1	2	0	0	0	0	2	0	1	0	1	0	2	1	1	1	1	0	0	2	2	0	0	0	0	0	2	0	1	2	0	2	2	1	0	2	2	0	1	1	0	1	1	1	1	1	0	2	0
756	1	1	0	0	1	1	2	0	1	0	1	0	0	0	0	0	0	1	1	1	2	0	0	0	0	0	1	0	0	1	2	0	0	1	1	1	1	0	1	1	0	1	0	1	1	1	0	1	0
757	1	2	0	0	0	0	2	0	2	0	0	0	0	0	0	0	1	2	0	0	0	0	2	1	1	1	1	1	1	2	0	1	1	2	0	2	1	0	1	1	0	0	0	2	0	0	0	0	0
758	0	1	0	1	0	1	2	0	1	0	0	0	1	0	0	0	1	0	0	2	2	0	1	1	1	1	0	0	1	2	0	1	1	2	0	2	1	0	0	1	0	1	1	2	1	0	0	2	0
759	0	1	0	0	0	0	2	0	2	0	0	1	1	0	0	0	2	0	0	2	2	0	0	0	0	0	1	0	1	2	1	1	2	2	0	2	2	0	1	1	0	1	0	0	1	1	0	0	0
760	1	1	0	0	0	2	2	0	2	0	0	0	1	1	1	1	0	2	2	0	0	0	1	1	1	1	1	0	0	1	0	0	0	1	0	2	1	1	0	1	0	1	1	2	1	0	0	1	1
761	1	0	0	1	1	2	2	0	2	0	0	1	1	0	0	0	0	1	1	1	1	0	1	0	0	0	0	0	1	1	0	1	0	2	0	2	2	0	1	1	0	1	2	2	1	1	0	1	0
762	0	1	0	1	0	1	2	1	2	0	0	2	2	0	0	0	0	1	1	1	1	0	1	0	0	1	1	0	1	2	0	1	1	0	2	0	1	0	2	0	1	1	1	1	1	0	0	0	1
763	0	1	0	0	1	1	1	0	2	0	0	0	0	0	0	0	2	0	0	2	2	0	0	0	0	0	1	1	1	1	2	1	2	1	1	1	2	0	1	1	0	1	1	2	2	0	0	0	1
764	1	1	0	1	0	2	1	1	1	0	1	0	0	0	0	0	0	0	0	2	2	0	0	0	0	1	1	0	0	2	0	1	2	2	1	2	1	1	0	0	0	0	0	2	0	0	0	1	0
765	1	0	0	0	0	1	1	1	1	0	1	1	2	0	0	0	1	0	0	2	2	0	0	0	0	0	2	0	0	2	0	1	2	1	0	2	1	1	0	1	0	0	0	2	1	1	0	0	0
766	1	1	0	1	0	1	2	0	2	0	0	1	2	0	0	0	1	1	1	1	2	1	0	0	0	0	2	0	1	2	1	1	1	1	1	1	2	0	0	2	0	0	0	2	0	0	0	2	0
767	0	1	0	1	0	1	2	0	2	0	0	0	1	0	0	0	0	1	1	1	2	1	0	0	0	0	1	0	1	2	1	1	1	1	1	1	2	0	0	2	0	0	0	1	0	0	0	0	1
768	1	1	0	0	0	1	2	1	1	0	0	0	0	0	0	0	2	0	0	1	1	0	0	0	0	0	2	1	1	2	2	0	1	1	1	1	1	1	0	0	0	0	0	2	0	1	0	1	1
769	0	1	0	0	0	0	2	0	1	0	1	0	1	0	0	0	2	0	0	2	2	0	0	0	0	0	1	0	0	2	0	1	1	2	0	2	0	1	0	1	0	1	0	1	0	0	0	0	0
770	1	0	0	0	0	2	2	1	2	0	0	0	2	1	1	1	1	1	1	1	2	1	0	0	0	0	2	0	0	2	2	2	2	0	0	2	2	1	0	2	1	0	1	2	1	0	0	1	0
771	1	0	0	1	0	2	1	0	0	0	1	0	0	0	0	0	1	1	1	1	2	0	1	0	0	1	2	0	1	2	1	2	1	2	0	2	2	1	0	2	1	0	1	2	0	2	0	0	0
772	1	1	0	0	0	0	2	0	0	0	0	0	2	1	1	1	2	0	0	1	1	0	0	0	0	0	2	0	0	2	0	0	2	0	1	2	2	1	0	2	1	0	0	1	0	0	0	1	1
773	1	2	0	0	0	1	2	0	2	0	0	1	1	0	0	0	1	1	0	1	1	0	0	0	0	0	2	1	1	1	0	0	0	2	0	2	2	1	0	1	0	1	1	1	1	1	0	1	0
774	1	2	1	0	1	1	0	0	0	0	1	0	1	0	0	0	1	1	1	1	1	0	0	0	0	0	2	0	0	2	0	1	1	1	1	1	1	0	1	2	1	2	2	2	1	1	0	1	1
775	1	2	0	0	0	0	2	1	2	0	0	0	1	0	0	1	2	2	2	0	1	0	1	1	1	2	2	1	1	2	0	1	1	2	0	2	1	0	0	2	0	0	0	1	0	0	0	1	1
776	0	0	0	0	0	2	2	0	2	0	1	0	0	0	0	0	2	1	1	1	2	0	1	1	1	1	0	0	0	1	1	1	1	2	0	2	1	1	0	1	0	1	0	1	0	1	0	2	0
777	0	1	0	1	0	1	1	0	2	0	0	0	0	0	0	0	1	0	1	1	1	0	0	0	0	1	1	0	0	2	0	1	1	1	0	2	2	0	1	1	0	0	0	2	0	0	0	2	0
778	1	0	0	1	1	2	1	0	2	0	0	0	2	1	1	1	2	0	0	2	2	0	0	0	0	0	2	1	1	2	1	1	1	2	0	2	1	0	1	1	0	1	1	1	1	2	0	1	0
779	0	0	0	0	1	2	2	0	2	0	0	1	1	0	0	0	2	2	2	0	1	0	0	0	0	0	2	0	0	2	0	0	1	2	1	2	2	0	1	1	0	1	1	2	1	1	0	2	0
780	0	1	0	0	1	2	2	1	1	0	0	0	0	0	0	0	0	0	1	1	2	0	1	1	1	1	1	0	0	1	1	0	1	2	1	2	2	0	0	2	0	0	0	0	0	0	0	2	0
781	1	1	0	0	0	0	1	0	1	0	0	1	2	0	0	1	0	2	2	0	0	0	0	0	0	1	0	1	1	1	1	0	0	2	0	2	2	1	0	2	1	0	0	2	0	0	0	2	0
782	0	0	0	0	0	1	2	0	2	0	0	0	0	0	0	0	1	1	2	0	1	0	2	1	1	1	0	1	1	2	1	2	2	1	0	2	1	1	0	1	0	0	2	2	0	2	0	2	0
783	0	1	0	0	1	2	1	0	1	0	1	0	1	1	1	1	1	0	2	0	2	0	0	0	0	0	0	0	1	2	1	1	1	1	1	1	1	1	0	1	0	1	1	2	2	0	0	1	0
784	1	0	0	0	0	0	2	1	2	0	0	1	1	0	0	0	1	1	1	1	1	0	1	0	0	0	1	0	1	2	0	1	1	1	1	1	1	0	0	2	0	0	0	1	0	1	0	2	0
785	0	1	0	1	0	2	0	0	0	1	1	1	1	0	0	0	1	0	0	2	2	0	0	0	0	0	1	0	1	2	0	1	1	0	0	1	2	0	0	2	0	0	1	2	0	2	0	2	0
786	0	1	0	1	0	1	2	1	2	0	0	0	0	0	0	0	0	0	0	2	2	0	1	1	1	0	1	1	2	2	1	1	1	1	1	1	1	1	0	1	0	0	0	2	0	0	0	2	0
787	1	0	0	0	0	1	1	0	1	0	1	0	2	0	0	0	1	0	0	2	2	0	0	0	0	0	2	0	0	2	1	1	2	0	2	0	1	1	0	0	0	0	0	2	0	0	0	1	0
788	1	2	1	0	0	0	1	0	1	0	1	1	1	0	0	0	0	2	1	1	2	0	0	0	0	1	2	1	1	2	1	2	2	0	1	1	0	0	1	0	0	0	0	2	0	0	0	2	0
789	1	1	0	0	0	0	2	0	1	0	0	1	1	0	0	0	1	1	1	1	1	0	1	1	1	1	2	1	1	1	1	0	2	0	2	1	0	0	2	0	0	0	0	0	0	0	0	2	0
790	1	1	0	1	0	2	1	0	1	0	1	0	1	0	0	0	0	1	1	1	1	0	0	0	0	0	2	0	0	2	0	0	0	1	2	0	1	0	1	2	1	0	0	1	0	0	0	2	0
791	0	2	0	0	0	0	2	0	2	0	0	1	1	0	0	0	1	0	0	2	2	0	1	0	0	1	2	0	0	2	1	0	0	2	0	2	2	0	0	2	0	0	0	1	0	0	0	1	1
792	0	1	0	2	0	2	2	0	2	0	1	0	1	1	1	1	0	0	0	2	2	0	0	0	0	0	1	2	2	2	1	0	0	0	1	1	2	0	0	1	0	1	1	2	0	0	0	2	0
793	1	2	0	0	0	0	1	0	1	0	1	0	0	0	0	0	1	1	1	1	2	0	1	1	1	1	1	0	1	2	0	1	1	1	1	1	2	0	0	2	0	0	1	1	1	0	0	1	1
794	1	2	0	0	0	0	1	0	1	0	0	0	0	0	0	0	1	0	0	2	2	0	1	0	0	0	1	0	1	2	0	2	2	1	0	2	1	1	0	1	0	1	1	2	1	1	0	1	0
795	0	0	1	1	0	1	0	0	1	0	0	2	2	0	0	0	0	1	0	1	0	0	1	1	1	2	1	0	0	2	1	1	1	2	0	2	1	1	1	2	2	0	2	2	1	1	0	0	2
796	0	2	0	0	0	0	2	0	2	0	0	0	0	0	0	0	1	0	0	2	2	0	1	1	1	1	1	1	0	1	2	2	2	0	1	1	1	0	1	1	0	1	1	2	1	1	0	2	0
797	1	0	0	0	0	1	1	0	2	1	0	0	2	0	0	0	1	0	0	2	2	0	0	0	0	0	1	1	2	2	1	1	2	1	0	2	1	0	0	2	0	0	0	2	0	0	0	1	1
798	1	1	0	0	0	1	0	0	0	0	2	0	0	0	0	0	0	2	0	1	1	0	1	1	1	1	1	1	1	2	0	0	1	2	1	2	1	0	1	1	0	0	0	0	0	0	0	0	0
799	1	2	0	1	0	1	2	0	1	0	0	0	0	0	0	0	0	2	0	1	1	0	0	0	0	1	2	0	0	2	0	1	1	2	0	2	1	1	0	1	0	0	0	1	0	0	0	1	0
800	1	2	0	0	0	0	2	0	2	0	0	0	0	0	0	0	2	1	1	1	1	0	0	0	0	0	1	0	0	1	0	0	0	1	2	1	1	0	1	1	0	0	0	1	0	0	0	2	0
801	0	1	0	0	0	0	2	1	1	0	0	0	1	0	0	1	0	0	1	1	2	0	0	0	0	0	1	0	0	2	1	0	2	0	2	1	2	0	1	1	0	0	0	2	1	1	1	1	0
802	0	0	0	1	0	2	1	0	2	1	0	0	1	0	0	0	2	1	1	1	1	0	0	0	0	0	1	1	0	1	1	2	2	0	0	2	2	0	0	2	0	0	1	2	0	1	0	2	0
803	0	0	0	1	0	2	2	0	2	0	0	0	1	0	0	1	1	0	0	2	2	0	0	0	0	0	2	0	0	2	0	1	2	0	2	0	1	1	0	1	0	0	0	1	0	1	0	2	0
804	1	1	0	1	0	1	0	0	1	0	1	0	1	0	0	0	1	1	1	1	2	0	1	0	0	0	2	0	0	2	1	1	1	2	0	2	0	0	2	0	1	1	1	1	1	0	0	2	0
805	1	1	0	1	0	2	2	0	2	0	0	0	2	0	0	1	1	1	0	1	2	0	1	1	1	1	1	0	0	1	0	2	2	0	2	0	0	2	0	0	0	0	0	2	0	0	0	2	0
806	1	1	0	0	0	0	2	0	2	0	0	0	0	0	0	0	1	2	1	0	1	0	1	1	1	1	1	0	1	2	0	0	1	0	1	2	1	0	1	2	1	0	1	1	1	0	0	2	0
807	0	0	0	0	0	1	2	0	1	0	1	1	1	0	0	0	1	0	0	2	2	0	0	0	0	0	2	1	1	2	1	1	2	1	1	1	1	0	0	0	0	0	1	2	1	1	0	1	0
808	0	1	0	0	0	2	2	1	2	0	0	1	1	0	0	0	2	0	0	2	2	1	0	0	0	1	0	2	2	2	2	1	1	2	1	2	1	0	0	1	0	0	1	2	1	0	0	1	0
809	0	2	1	1	0	1	2	0	2	0	0	0	0	0	0	0	1	0	0	2	1	0	0	0	0	2	2	1	1	2	1	2	2	0	1	1	0	1	0	0	0	0	0	1	0	0	0	1	0
810	1	2	0	0	0	0	1	0	2	0	0	0	1	0	0	0	1	1	1	1	1	0	0	0	0	1	2	0	0	2	0	1	1	0	1	1	1	0	1	0	0	1	1	2	1	1	0	0	1
811	0	1	0	0	1	1	2	0	2	0	0	0	0	0	0	0	2	1	0	2	2	0	0	0	0	0	1	1	2	2	1	1	1	2	0	2	1	0	0	1	0	1	1	2	1	0	0	0	0
812	1	2	0	0	0	1	2	0	1	0	0	1	2	0	0	0	1	1	1	1	2	0	1	0	0	1	1	0	2	2	0	1	1	0	1	1	1	1	1	1	0	0	1	2	0	0	0	2	0
813	0	2	0	0	0	2	2	0	1	0	0	0	2	1	1	1	1	1	1	1	1	1	0	0	0	0	1	0	1	2	1	1	1	1	1	1	1	0	0	1	0	0	1	2	1	0	0	2	0
814	0	0	0	0	0	1	1	0	0	0	1	1	2	0	0	0	1	2	0	2	2	0	1	1	1	1	2	0	0	1	0	1	2	1	1	1	0	0	1	1	1	0	1	1	1	0	0	1	0
815	0	1	1	1	0	2	0	0	1	0	1	1	0	0	0	0	2	0	0	1	1	1	0	0	0	0	2	1	1	2	0	0	2	0	1	2	1	0	0	2	0	1	1	2	1	1	0	2	0
816	0	2	0	0	0	1	2	0	2	0	0	1	1	0	0	0	1	0	0	2	2	0	1	1	1	1	1	0	1	2	0	0	0	1	0	2	2	1	0	2	1	1	1	2	1	1	0	2	0
817	0	1	0	0	0	1	2	0	1	0	0	1	1	0	0	0	2	2	0	1	1	0	0	0	0	0	2	1	1	2	1	1	1	2	0	2	0	0	2	1	1	0	1	1	0	1	0	1	1
818	1	2	0	0	0	0	1	0	1	0	1	0	0	0	0	0	1	0	0	2	2	0	1	1	1	1	2	0	0	2	0	1	2	1	1	1	1	0	0	1	0	0	0	1	0	1	0	0	2
819	1	0	0	0	0	1	2	1	2	0	0	0	0	0	0	0	1	1	1	1	2	1	0	0	0	0	0	2	2	2	2	2	2	0	1	1	1	1	0	1	0	1	1	2	1	0	0	2	0
820	1	1	0	1	0	2	1	1	1	1	1	0	0	0	0	0	0	1	0	1	0	0	0	0	0	0	1	0	1	2	0	0	0	2	0	2	1	0	1	1	0	1	1	2	1	1	0	0	1
821	0	1	0	1	0	1	2	1	2	0	0	1	1	0	0	0	2	2	1	1	1	0	0	0	0	0	2	1	1	1	1	2	2	1	0	2	2	1	0	1	0	0	0	0	0	0	0	2	0
822	0	1	0	0	1	1	2	0	1	0	0	0	1	0	0	0	1	0	0	2	2	0	0	0	0	1	1	0	1	2	0	0	0	2	0	2	1	0	0	1	0	0	1	2	0	1	0	1	1
823	0	1	0	0	0	1	2	0	1	0	0	0	0	0	0	0	1	1	1	1	2	0	1	1	1	1	0	1	1	1	1	0	0	2	0	2	2	1	0	1	0	0	2	2	0	0	0	1	0
824	0	1	0	0	0	0	1	0	0	0	0	0	2	0	0	1	1	1	1	1	2	0	0	0	0	0	2	1	1	2	2	0	0	2	0	1	2	0	1	0	0	0	0	2	0	1	0	2	0
825	0	0	0	0	1	2	2	0	2	0	0	0	0	0	0	0	2	0	0	2	1	0	0	0	0	0	2	0	0	2	0	1	1	2	0	2	2	0	0	2	0	1	1	1	1	0	0	2	0
826	0	0	0	1	0	2	1	0	0	0	1	0	1	0	0	0	0	2	2	0	0	0	1	1	1	1	1	1	2	2	0	0	0	2	0	2	2	0	0	1	0	0	1	2	1	0	0	0	1
827	0	2	0	0	0	2	2	0	0	0	0	1	1	0	0	0	0	2	2	0	0	0	1	1	1	1	2	0	0	2	1	1	1	2	1	2	1	0	0	1	0	1	1	2	0	0	0	2	0
828	0	1	0	1	1	2	1	0	1	0	1	0	0	0	0	0	2	0	0	2	2	0	0	0	0	0	1	0	1	2	0	1	1	2	0	2	2	0	0	2	0	0	1	2	0	1	0	2	0
829	1	2	0	0	0	0	1	0	1	0	0	0	0	0	0	0	1	0	1	1	1	0	0	0	0	0	0	0	0	1	1	2	2	0	1	0	1	1	0	0	0	0	0	1	0	0	0	0	1
830	0	1	0	0	1	2	1	0	1	1	2	0	0	0	0	0	2	0	0	1	1	0	0	0	0	0	1	1	1	2	1	2	2	1	1	1	1	1	0	1	0	0	1	2	0	2	0	1	0
831	1	0	0	1	0	2	2	0	1	1	0	1	1	0	0	0	2	0	0	1	1	0	0	0	0	0	2	1	1	1	2	0	0	1	0	2	1	0	1	2	1	0	0	0	0	0	0	0	1
832	0	2	0	1	0	2	2	0	2	0	1	0	0	0	0	0	0	2	1	0	0	0	0	0	0	0	2	2	2	2	0	2	2	0	2	0	1	0	2	0	0	0	0	1	1	1	0	0	1
833	0	2	0	0	0	0	2	0	2	0	0	0	0	0	0	0	0	1	1	1	2	0	0	0	0	0	1	0	0	2	1	2	2	1	1	1	1	0	1	1	0	1	0	1	0	0	0	2	0
834	1	1	1	1	0	2	2	1	1	0	0	0	0	0	0	0	0	0	0	2	2	0	0	0	0	0	1	0	2	2	0	1	1	1	0	2	2	0	1	1	0	0	0	0	0	0	0	1	0
835	0	1	0	0	1	1	2	0	1	0	0	0	0	0	0	0	0	0	0	2	2	0	0	0	0	0	2	1	1	2	0	2	2	1	0	2	1	0	1	2	1	0	1	2	1	1	0	0	2
836	1	1	0	0	0	1	2	0	1	0	1	0	2	1	1	1	2	0	0	1	1	0	1	0	0	1	1	1	1	1	1	2	2	0	1	1	2	0	0	2	0	1	1	2	0	0	0	2	0
837	0	0	0	1	0	2	2	0	2	0	0	1	2	0	0	0	0	1	1	1	1	0	0	0	0	0	1	0	0	1	0	1	2	0	0	2	1	0	1	1	0	0	1	1	1	0	0	0	1
838	1	1	0	0	0	2	2	0	1	1	0	0	0	0	0	0	2	1	1	1	2	0	1	1	1	2	1	0	1	2	1	0	1	2	0	2	1	1	1	1	0	0	0	2	1	0	0	2	0
839	1	0	0	0	1	1	2	0	2	0	0	0	1	0	0	0	0	1	2	0	1	0	1	0	0	0	2	2	2	2	1	0	0	2	0	2	2	0	1	1	0	0	0	1	0	0	0	1	1
840	1	1	0	0	1	1	2	0	0	0	0	0	0	0	0	0	1	1	0	1	1	0	0	0	0	0	2	0	0	2	0	1	1	1	1	1	2	0	0	2	0	0	2	2	1	1	0	2	0
841	0	1	0	0	0	0	2	0	2	0	0	1	1	0	0	0	1	0	0	2	2	0	0	0	0	0	2	0	0	2	1	1	2	0	2	1	1	1	1	1	1	2	2	2	1	1	0	2	0
842	0	2	0	0	0	0	2	0	2	0	0	0	1	0	0	0	1	0	0	2	2	0	0	0	0	0	1	0	1	2	0	2	2	0	2	0	2	0	1	1	0	1	1	2	1	1	0	0	1
843	1	1	0	0	0	1	1	0	1	0	1	1	1	0	0	0	0	1	1	1	2	0	0	0	0	0	1	1	1	2	2	1	1	1	0	2	1	1	0	1	0	0	0	1	0	1	0	0	0
844	0	1	0	0	0	1	1	0	2	0	0	1	2	0	0	0	2	0	1	1	2	0	1	1	1	1	0	1	1	2	1	1	1	1	1	1	1	1	1	1	0	0	1	1	1	0	0	1	1
845	1	1	0	1	1	2	2	0	1	0	0	0	2	0	0	1	1	2	2	0	1	0	0	0	0	1	1	0	1	2	0	1	1	2	0	2	2	0	0	2	0	0	0	2	0	0	0	1	1
846	1	2	0	0	0	0	2	1	2	0	0	0	2	0	0	0	1	1	2	0	1	0	0	0	0	0	2	0	0	2	1	1	1	1	0	2	1	1	0	0	0	1	0	1	0	0	0	2	0
847	1	0	0	1	1	2	2	0	1	0	1	0	1	0	0	0	2	2	1	1	2	0	1	1	1	1	1	0	1	2	1	0	0	2	0	2	1	0	0	2	0	0	0	2	1	1	0	1	0
848	1	2	0	2	0	2	1	0	1	0	1	1	2	0	0	0	1	1	0	2	2	0	1	1	1	1	1	0	0	1	0	1	2	2	1	2	0	0	1	0	0	0	0	1	0	0	0	1	1
849	0	2	1	1	0	1	2	1	2	0	0	1	1	1	1	1	1	1	0	1	1	0	0	0	0	0	1	1	2	2	0	1	1	1	0	2	2	1	0	1	0	1	1	2	1	1	1	1	0
850	0	1	0	1	0	1	1	0	1	0	0	0	0	0	0	0	2	2	2	0	1	0	0	0	0	0	1	0	1	2	1	1	1	0	2	0	2	0	0	2	0	0	0	2	0	0	0	1	0
851	1	0	0	0	0	0	1	0	1	0	1	0	0	0	0	0	2	0	1	1	2	0	0	0	0	0	2	0	0	2	1	1	2	1	1	1	1	0	0	2	0	2	2	2	1	1	0	1	0
852	1	2	0	0	0	1	2	0	2	0	0	0	1	0	0	0	1	0	1	1	2	0	0	0	0	0	1	1	1	1	1	2	2	1	1	1	2	0	0	2	0	0	0	1	0	0	0	1	1
853	1	0	0	0	0	2	2	0	1	0	1	0	0	0	0	0	1	1	0	2	2	0	0	0	0	0	1	1	1	1	2	1	1	0	1	1	1	1	1	1	1	1	1	1	1	1	0	2	0
854	0	0	0	1	0	2	2	0	2	0	0	1	1	0	0	0	0	0	0	2	2	1	0	0	0	0	2	0	0	2	0	1	1	0	1	1	1	0	1	1	0	1	1	2	0	0	0	2	0
855	1	1	1	0	1	2	0	0	1	1	1	0	1	0	0	0	1	2	0	2	2	0	1	1	1	1	0	1	1	0	1	1	1	1	0	2	2	1	0	2	1	0	0	1	0	0	0	1	0
856	0	0	0	0	0	2	1	0	1	1	1	1	1	0	0	1	1	1	1	0	0	0	0	0	0	0	2	0	0	2	2	2	2	1	1	1	1	0	0	0	0	1	1	2	1	1	0	2	0
857	1	0	0	0	2	2	2	0	1	0	0	1	1	0	0	0	0	0	0	2	2	0	0	0	0	0	1	0	1	2	0	2	2	1	1	1	1	1	0	0	0	0	1	2	1	0	0	1	0
858	1	1	0	1	0	2	2	0	2	0	0	0	0	0	0	0	0	1	1	0	0	0	0	0	0	0	1	0	0	2	2	1	2	1	0	2	2	0	1	1	0	2	2	2	1	1	1	2	0
859	0	1	1	0	0	1	2	0	1	0	0	0	2	0	0	1	1	2	1	0	1	1	0	0	0	0	2	1	1	2	1	2	2	2	0	2	2	0	1	1	0	0	1	2	2	0	0	1	1
860	0	1	0	0	0	0	1	0	1	0	0	0	0	0	0	0	1	0	1	1	2	1	0	0	0	0	1	0	0	1	2	1	1	1	2	1	1	0	0	1	0	0	0	2	1	1	0	1	0
861	1	1	0	1	0	1	2	0	2	0	0	1	1	0	0	0	0	0	0	2	1	0	0	0	0	0	1	0	0	1	2	1	1	1	1	1	2	0	2	0	1	0	0	1	0	0	0	1	0
862	1	1	0	0	0	1	2	0	1	0	0	1	1	0	0	0	2	2	2	0	0	0	0	0	0	0	2	0	0	2	1	1	1	0	0	1	1	0	0	2	0	0	1	1	1	0	0	1	1
863	1	2	0	0	1	1	2	1	1	0	0	0	0	0	0	0	1	0	0	2	2	0	0	0	0	0	2	0	0	2	0	2	2	2	0	2	1	1	1	0	0	0	0	0	0	0	0	2	0
864	1	1	1	1	1	2	2	1	2	0	0	1	1	0	0	0	1	0	1	1	2	0	1	0	0	0	0	0	0	1	1	0	2	1	0	2	1	0	2	0	0	1	1	1	1	0	0	1	0
865	0	1	0	1	0	2	2	0	1	0	0	1	1	0	0	0	0	1	1	1	1	0	0	0	0	0	2	0	1	2	1	0	1	2	0	2	1	0	1	0	0	1	1	1	1	1	0	0	0
866	1	1	0	1	0	2	2	0	2	0	0	0	0	0	0	0	0	1	1	1	2	1	0	0	0	1	2	0	0	2	0	1	1	0	2	0	1	1	0	1	0	0	1	2	1	0	0	1	1
867	1	2	0	0	0	0	2	0	2	0	0	1	1	0	0	0	1	1	1	1	2	0	0	0	0	1	1	0	1	2	1	0	0	1	0	2	2	1	0	1	0	1	1	2	0	0	0	2	0
868	1	0	0	0	1	1	1	0	0	0	0	1	1	0	0	0	2	1	1	1	1	0	0	0	0	1	1	1	1	2	0	1	1	2	0	2	0	0	2	0	0	1	1	2	0	0	0	0	1
869	0	2	0	0	0	1	2	0	1	0	0	0	2	1	1	1	1	1	1	1	1	1	0	0	0	0	1	0	1	2	1	0	0	2	1	1	1	1	1	2	2	0	0	1	0	0	0	2	0
870	1	0	0	1	0	2	1	0	1	1	1	0	0	0	0	0	1	1	1	1	1	0	0	0	0	0	1	0	1	2	0	1	1	1	1	1	1	0	0	1	0	0	1	2	0	2	0	1	0
871	1	2	0	0	0	0	1	0	1	0	0	0	0	0	0	0	0	1	0	1	0	0	1	1	1	1	1	0	0	2	1	1	1	1	1	1	0	0	2	1	1	0	0	2	0	0	0	1	0
872	0	0	0	1	1	2	2	0	1	0	1	0	0	0	0	0	2	1	0	2	2	0	0	0	0	0	1	0	1	2	1	0	0	2	0	2	1	0	1	0	0	0	0	2	1	1	0	2	0
873	1	1	0	0	0	1	2	0	2	0	0	0	2	1	1	1	1	2	1	0	1	1	0	0	0	1	1	0	0	1	0	0	0	2	0	2	1	0	0	1	0	1	1	2	0	0	0	2	0
874	0	1	1	0	0	2	2	1	2	0	0	0	0	0	0	0	1	0	1	1	2	0	0	0	0	1	1	1	2	2	1	2	2	0	1	1	2	0	0	1	0	0	1	2	1	0	0	1	0
875	1	2	1	1	0	1	1	0	1	0	1	1	1	0	0	0	1	1	2	0	2	0	0	0	0	0	1	1	2	2	1	1	1	0	1	1	2	0	0	1	0	0	0	1	0	0	0	2	0
876	0	2	0	0	0	0	2	0	2	0	0	1	2	0	0	0	2	2	2	0	2	0	1	0	0	0	2	1	1	2	1	2	2	0	1	1	1	1	0	1	0	0	1	2	1	0	0	1	1
877	1	2	0	1	0	1	1	0	1	0	0	0	0	0	0	0	0	0	0	2	1	0	0	0	0	0	2	0	0	2	0	0	0	2	0	2	1	0	1	1	0	0	0	2	1	0	0	2	0
878	1	1	1	1	0	1	2	0	2	0	0	0	0	0	0	0	2	0	0	2	2	0	1	1	1	1	2	1	1	2	0	0	1	1	1	1	1	1	0	1	0	0	0	0	2	1	0	2	0
879	0	2	0	0	0	0	2	0	1	0	0	0	1	0	0	0	2	0	0	2	2	1	0	0	0	0	1	0	2	2	0	0	0	2	0	2	1	0	2	0	0	0	0	1	0	0	0	1	0
880	0	1	0	1	0	1	1	1	1	0	0	1	1	0	0	0	2	0	0	2	2	0	0	0	0	0	0	1	2	1	1	0	0	1	0	2	1	0	2	0	0	0	2	2	0	0	0	1	1
881	0	1	0	0	0	1	0	0	0	1	1	0	0	0	0	0	1	0	0	2	2	0	0	0	0	0	2	1	1	2	1	1	2	1	1	1	1	0	1	1	0	1	1	1	0	0	0	0	0
882	1	1	0	1	0	1	2	0	2	0	0	0	1	0	0	0	1	1	1	1	2	1	0	0	0	0	2	0	0	2	1	2	2	0	1	0	2	0	2	0	0	1	1	1	1	2	0	1	0
883	1	1	0	0	0	1	2	1	1	0	0	0	1	0	0	0	2	1	0	2	1	1	0	0	0	0	2	0	0	2	1	0	0	2	0	2	1	0	1	1	0	0	0	0	0	0	0	0	1
884	1	1	0	1	0	2	2	1	2	0	0	0	1	0	0	0	0	1	1	1	2	0	1	0	0	0	2	0	0	2	1	0	0	1	0	2	1	0	1	1	0	0	0	1	0	0	0	1	1
885	0	2	0	0	0	1	2	1	1	0	0	0	2	0	0	0	0	0	0	2	2	0	0	0	0	1	2	0	0	2	1	2	2	0	2	0	2	0	1	1	0	0	0	2	0	1	0	2	0
886	1	0	0	1	1	2	1	0	1	0	0	1	1	0	0	0	1	0	1	1	2	0	0	0	0	0	2	1	1	2	1	0	1	2	1	2	0	0	1	0	0	0	0	1	0	0	0	1	0
887	1	1	0	1	0	2	2	1	2	0	0	0	0	0	0	0	2	1	0	2	2	0	0	0	0	1	2	2	1	2	1	2	2	2	0	2	2	0	1	1	1	1	0	0	1	1	0	0	0
888	0	0	0	1	1	2	2	0	0	0	0	1	1	0	0	0	1	0	0	2	2	0	1	1	1	1	0	0	0	1	2	1	1	1	0	2	1	0	1	0	0	0	0	2	0	0	1	1	0
889	0	2	0	0	0	0	2	1	2	0	0	0	2	0	0	1	2	0	0	2	2	0	1	0	0	0	2	0	1	2	0	1	2	1	2	1	0	2	0	0	0	1	1	2	0	0	0	1	0
890	1	0	0	0	0	1	2	1	1	0	0	0	1	0	0	0	1	0	1	1	2	0	1	1	1	1	1	1	2	2	1	1	0	0	0	2	1	0	2	1	1	0	1	1	0	0	0	1	0
891	0	0	0	0	0	2	2	0	2	0	0	0	0	0	0	0	0	0	1	1	2	0	1	1	1	1	0	0	1	1	0	0	0	2	0	2	2	0	2	0	0	1	0	1	0	0	0	2	0
892	1	2	0	0	0	1	0	0	0	0	2	0	0	0	0	0	2	1	1	1	2	0	0	0	0	1	2	1	1	2	1	1	1	2	0	2	1	1	1	1	0	0	0	1	0	0	0	2	0
893	0	1	0	1	0	1	2	0	1	0	0	1	1	0	0	0	2	0	0	2	2	0	0	0	0	0	1	0	1	2	0	1	2	1	1	1	1	0	2	0	0	1	1	1	1	0	0	1	0
894	0	2	0	0	0	0	1	0	1	0	1	0	0	0	0	0	1	1	1	1	1	0	0	0	0	0	1	0	1	2	1	1	1	0	1	1	2	1	0	2	1	0	0	1	0	0	0	2	0
895	0	2	0	0	0	0	2	0	2	0	0	1	1	0	0	0	2	2	2	0	1	0	0	0	0	0	0	1	1	1	1	1	1	2	0	2	0	0	2	0	1	0	0	2	1	1	0	2	0
896	1	2	0	0	0	0	2	0	2	0	0	2	2	0	0	1	2	0	0	2	2	0	1	1	1	1	1	0	0	1	1	1	2	2	0	2	0	1	1	0	0	0	1	2	1	0	0	0	2
897	0	1	0	0	0	0	2	0	2	0	0	0	0	0	0	0	2	0	0	2	2	0	1	0	0	1	1	0	0	1	0	1	1	1	1	1	2	0	1	1	0	0	0	2	1	1	0	2	0
898	1	2	0	0	0	0	2	0	2	0	0	0	0	0	0	0	0	1	1	1	2	0	0	0	0	0	2	0	0	1	0	0	1	2	1	2	1	1	0	0	0	1	1	1	1	0	0	0	0
899	0	2	1	1	0	1	1	1	1	0	1	0	0	0	0	0	2	0	0	1	1	0	1	1	1	1	2	0	0	2	1	2	2	1	0	2	2	0	0	2	0	0	0	1	0	0	0	0	0
900	0	1	0	1	0	1	1	0	2	0	0	0	0	0	0	0	1	0	0	2	1	0	0	0	0	0	0	0	1	2	0	2	2	0	0	2	1	0	0	1	0	0	0	2	0	0	0	2	0
901	0	2	0	1	0	2	2	1	2	0	0	0	0	0	0	0	1	0	1	1	2	0	0	0	0	1	2	0	0	1	0	2	2	0	1	1	0	0	2	1	1	1	1	1	1	2	0	2	0
902	1	2	0	0	0	1	2	0	2	0	0	0	1	0	0	0	1	1	1	0	0	0	0	0	0	0	2	0	0	2	1	1	1	1	0	2	2	0	0	2	0	0	0	1	0	0	0	1	0
903	0	0	0	0	0	1	2	0	2	0	0	1	2	0	0	0	1	1	1	1	1	0	1	1	1	2	2	0	0	2	1	1	0	0	0	2	0	0	1	1	0	2	2	2	1	1	0	2	0
904	0	1	0	1	0	1	2	0	2	0	0	1	2	1	1	1	1	1	1	1	2	0	0	0	0	0	1	1	1	1	2	1	1	0	1	1	1	0	0	1	0	0	0	2	0	0	0	0	1
905	1	0	1	0	1	2	2	1	1	0	0	0	0	0	0	0	0	2	2	0	0	0	0	0	0	1	1	0	0	1	0	1	1	2	0	2	1	0	0	1	0	0	0	1	1	0	0	2	0
906	0	0	0	0	0	1	2	0	1	0	1	0	1	0	0	0	1	1	0	1	1	0	0	0	0	0	0	0	1	2	0	1	2	2	0	2	1	0	0	2	0	1	1	2	1	1	0	1	1
907	1	2	1	1	0	1	1	1	2	0	0	0	1	0	0	0	0	0	1	1	1	0	0	0	0	1	2	1	1	2	2	1	2	2	0	2	1	0	2	0	0	0	0	2	1	0	0	2	0
908	1	2	0	0	0	0	1	2	2	0	0	0	0	0	0	0	1	1	0	2	2	0	0	0	0	0	1	0	2	2	0	1	1	2	0	2	1	2	0	0	0	0	1	2	1	0	0	2	0
909	0	2	0	0	0	0	2	1	2	0	0	0	0	0	0	0	1	0	0	2	2	0	1	1	1	1	1	0	0	2	0	2	2	2	0	2	1	0	1	2	1	1	1	1	1	1	0	2	0
910	1	2	1	0	0	1	2	0	1	0	0	0	0	0	0	0	2	0	0	1	1	0	0	0	0	2	1	2	2	1	2	1	1	1	1	1	1	1	1	1	0	1	0	0	0	0	0	2	0
911	1	1	0	1	0	2	2	0	2	0	0	0	1	0	0	1	2	0	0	2	2	0	1	0	0	1	1	1	2	2	0	2	2	2	0	2	1	0	1	1	0	0	2	2	0	0	0	0	1
912	1	2	0	0	0	0	2	0	1	0	0	0	1	0	0	0	2	2	1	1	2	0	1	1	1	1	1	0	1	2	0	1	1	1	1	1	1	0	0	1	0	1	1	1	1	2	0	1	0
913	0	1	0	0	1	1	1	0	0	0	0	1	2	0	0	0	1	0	0	2	2	0	0	0	0	0	2	0	0	2	0	1	1	0	0	1	2	0	1	1	0	2	2	2	1	1	0	0	1
914	1	0	0	1	1	2	0	0	1	0	1	1	1	0	0	0	1	0	0	2	2	0	0	0	0	0	1	0	1	2	0	2	2	2	0	2	1	0	1	1	0	1	2	2	1	1	0	2	0
915	1	1	0	0	0	1	2	0	1	0	0	0	0	0	0	0	0	1	1	1	2	0	0	0	0	1	1	1	1	2	2	1	1	1	1	1	2	0	0	2	0	0	0	2	0	0	0	1	1
916	0	0	0	0	0	2	1	0	1	0	1	0	1	0	0	0	2	0	0	1	1	0	0	0	0	0	1	0	0	2	0	2	2	1	0	2	1	0	0	0	0	0	1	2	1	0	0	1	1
917	0	0	0	0	0	1	2	0	2	0	0	0	2	0	0	1	1	2	1	1	1	0	0	0	0	0	1	1	1	2	2	1	1	1	1	1	1	0	1	1	0	1	1	1	1	1	0	0	0
918	0	1	0	0	0	0	2	0	1	0	0	0	1	0	0	0	2	1	1	1	2	1	0	0	0	0	1	0	2	2	0	2	2	0	1	1	2	0	1	1	0	0	0	2	0	0	0	1	0
919	1	1	0	1	0	1	1	0	0	0	1	2	2	1	1	1	0	2	2	0	0	0	1	1	1	1	2	1	1	2	2	0	1	2	0	2	1	0	0	1	0	1	1	2	0	1	0	2	0
920	0	2	1	0	0	0	2	0	1	0	0	0	0	0	0	0	1	0	0	1	1	0	0	0	0	0	1	0	1	2	0	1	2	1	2	1	2	0	1	1	0	0	1	2	1	0	0	0	1
921	1	1	0	0	1	2	2	1	2	0	0	2	2	0	0	0	0	1	1	1	1	1	0	0	0	0	1	1	1	1	1	1	1	1	0	2	1	0	0	1	0	1	1	2	1	1	0	2	0
922	1	0	0	0	1	1	2	0	2	0	0	0	1	0	0	1	0	0	1	1	2	0	0	0	0	0	1	0	1	2	0	1	2	1	1	1	2	0	2	1	0	0	0	1	0	1	0	0	0
923	0	1	0	0	1	1	2	0	1	0	0	0	1	0	0	0	2	1	0	2	2	0	0	0	0	0	2	1	1	2	0	2	2	0	1	1	1	0	1	1	0	1	1	2	1	2	0	2	0
924	0	1	0	0	1	1	2	0	2	0	0	1	2	1	1	1	0	0	0	2	2	0	1	1	1	1	1	1	1	2	0	0	0	2	0	2	2	0	1	1	0	0	0	2	0	1	0	0	2
925	0	1	0	0	0	1	1	1	2	0	0	0	0	0	0	0	1	1	1	0	0	0	0	0	0	0	2	0	0	2	1	1	2	2	1	2	2	0	2	0	1	0	0	1	0	0	0	2	0
926	1	1	0	0	0	0	2	0	2	0	0	1	1	0	0	0	1	0	0	2	2	0	0	0	0	0	0	1	1	1	1	2	2	0	2	0	2	0	0	2	0	0	1	1	0	0	0	1	0
927	0	0	0	1	1	2	2	1	2	0	0	0	0	0	0	0	2	1	0	2	1	0	1	1	1	1	2	0	0	2	1	1	1	2	2	1	1	0	1	1	0	0	1	2	1	0	1	1	0
928	0	0	0	0	0	1	1	1	1	0	1	0	0	0	0	0	0	2	0	1	1	0	0	0	0	0	1	0	1	2	0	1	2	1	1	1	2	0	0	2	0	1	1	2	1	0	0	2	0
929	1	1	1	1	0	2	2	1	2	0	0	0	1	0	0	0	2	0	0	2	1	1	0	0	0	0	1	0	0	2	0	1	1	1	0	2	2	1	0	1	0	0	0	2	1	1	0	0	0
930	1	1	0	1	0	1	2	0	2	1	0	0	2	0	0	0	1	1	1	1	1	0	0	0	0	0	1	0	0	2	0	1	1	2	1	2	1	0	0	2	0	0	0	2	0	1	0	2	0
931	1	2	0	0	0	0	1	1	1	0	0	0	0	0	0	0	1	0	2	0	2	0	1	1	1	1	2	0	0	2	0	1	2	2	0	2	0	0	1	0	0	0	1	2	1	0	0	2	0
932	0	0	1	0	1	2	1	2	2	0	0	0	0	0	0	0	2	1	1	1	2	1	0	0	0	0	1	0	1	2	1	2	2	1	0	2	1	0	0	2	0	1	1	2	1	1	0	2	0
933	0	1	0	1	0	1	2	0	2	0	0	1	1	0	0	0	1	0	0	2	2	0	0	0	0	0	2	0	0	2	1	0	1	2	1	2	0	1	1	0	0	2	2	2	1	1	0	0	1
934	0	1	0	1	0	1	2	0	2	0	0	0	1	0	0	0	1	0	1	1	2	0	0	0	0	1	2	0	0	2	0	1	1	1	0	2	1	0	1	1	0	0	0	1	0	0	0	2	0
935	0	2	0	1	0	1	1	0	1	1	1	0	1	0	0	0	2	0	0	2	2	0	0	0	0	0	0	1	1	2	1	1	2	0	1	1	2	0	1	1	0	0	0	2	0	0	0	1	0
936	1	1	0	2	0	2	1	0	1	0	1	0	1	0	0	0	0	2	0	1	1	0	0	0	0	0	2	2	2	2	0	0	1	1	0	2	2	0	1	1	0	1	1	2	1	0	0	0	2
937	0	2	0	0	0	0	1	0	1	0	1	1	1	0	0	0	0	1	1	1	1	0	0	0	0	0	2	1	1	2	1	2	2	2	0	2	2	0	0	2	0	1	1	1	0	1	0	2	0
938	0	2	0	0	0	0	2	0	1	0	0	0	1	0	0	0	2	1	1	1	2	0	0	0	0	0	0	0	0	1	1	1	2	1	1	1	1	1	0	2	0	0	0	2	0	0	0	1	0
939	0	1	0	0	0	2	1	0	1	0	1	1	2	0	0	0	2	1	0	2	2	0	0	0	0	0	2	2	2	2	0	0	0	2	0	2	1	0	0	1	0	1	0	1	0	0	0	2	0
940	1	0	0	0	0	1	1	0	0	0	0	0	1	0	0	0	1	1	0	1	1	0	1	0	0	0	1	0	1	2	0	2	2	2	0	2	1	0	2	0	0	1	1	1	0	0	0	1	1
941	1	2	1	2	0	2	1	0	1	0	1	0	1	0	0	0	1	2	2	0	1	0	1	0	0	1	0	0	1	2	0	1	1	2	0	2	0	1	0	0	0	1	1	1	1	1	0	2	0
942	0	0	1	0	0	1	2	0	2	0	1	0	1	0	0	0	1	1	1	1	1	1	0	0	0	0	1	0	2	2	0	0	0	1	0	2	2	0	0	2	0	1	1	1	1	0	0	0	0
943	1	2	0	2	0	2	2	0	1	0	0	0	0	0	0	0	1	1	1	1	1	0	0	0	0	1	2	1	1	1	2	2	2	1	1	1	1	1	0	0	0	0	0	2	0	2	0	0	0
944	0	0	0	0	0	1	2	1	1	0	0	1	1	0	0	0	1	0	0	1	1	0	0	0	0	0	1	0	0	1	0	2	2	2	0	2	1	0	2	0	0	0	1	2	1	0	0	0	1
945	0	1	0	1	0	1	2	0	2	0	0	0	0	0	0	0	1	1	1	1	2	0	2	0	0	1	1	0	1	2	0	1	1	2	0	2	2	0	0	1	0	1	0	0	2	0	0	2	0
946	1	0	0	0	1	1	2	0	2	0	0	0	0	0	0	0	2	0	0	2	2	0	0	0	0	0	1	1	1	1	1	1	2	1	1	1	0	1	0	1	0	0	2	2	0	2	1	1	0
947	1	1	0	1	0	2	1	0	1	0	1	0	2	0	0	0	0	1	1	1	2	0	0	0	0	0	1	1	1	2	0	2	2	0	2	0	1	0	1	1	0	2	2	2	1	1	0	1	1
948	1	1	0	0	0	0	2	0	2	0	0	0	0	0	0	0	0	0	0	2	2	0	0	0	0	0	1	1	2	2	1	1	2	2	0	2	2	0	1	1	0	0	0	0	0	0	0	1	1
949	0	1	0	0	0	1	2	0	1	0	1	0	0	0	0	0	0	1	1	1	2	0	0	0	0	1	1	0	1	2	0	0	0	2	0	2	1	1	1	1	0	0	0	1	0	0	0	2	0
950	0	1	1	0	0	1	2	0	2	0	0	0	0	0	0	0	1	0	0	2	2	0	0	0	0	0	2	1	1	1	0	2	2	1	1	1	1	0	1	2	1	1	0	1	0	0	0	2	0
951	1	1	0	0	0	1	2	0	1	0	1	1	2	0	0	0	2	2	2	0	1	0	1	0	0	1	2	0	0	2	1	1	2	1	2	1	2	0	0	2	0	1	1	2	1	0	0	2	0
952	0	0	0	0	1	2	1	0	0	1	2	1	1	0	0	1	2	1	1	1	2	0	0	0	0	0	2	0	0	1	1	1	1	1	0	2	1	0	2	0	1	0	1	1	1	1	0	1	1
953	0	1	1	0	0	1	1	0	1	0	1	1	1	0	0	0	1	1	0	1	1	0	0	0	0	0	1	0	1	2	0	1	1	1	0	2	1	0	0	1	0	0	0	2	0	1	0	2	0
954	0	2	0	0	0	0	1	0	2	0	0	1	1	0	0	0	2	1	0	2	1	0	0	0	0	0	0	0	0	1	2	1	2	2	1	2	1	0	1	1	0	1	0	0	0	0	0	1	1
955	1	2	0	0	0	0	0	0	0	1	1	0	1	0	0	0	1	1	0	1	1	0	0	0	0	0	2	1	1	2	2	1	1	2	0	2	2	0	2	0	0	1	1	2	1	0	0	2	0
956	0	0	0	0	1	1	2	1	2	0	0	0	0	0	0	0	2	0	0	1	1	2	0	0	0	0	1	0	1	2	1	2	2	1	2	0	1	0	1	1	0	1	0	1	0	1	0	2	0
957	1	0	0	0	0	2	2	1	1	0	0	0	1	0	0	0	0	0	0	2	2	0	0	0	0	0	0	2	2	0	2	1	1	0	1	1	1	1	0	0	0	0	1	2	1	0	0	2	0
958	0	2	0	1	0	1	2	0	2	0	1	0	1	0	0	0	1	2	1	0	1	0	1	0	0	1	2	1	1	1	2	0	0	2	0	2	1	1	0	1	0	0	0	2	0	1	0	2	0
959	0	2	0	1	0	1	1	0	0	0	1	1	2	1	1	1	0	1	0	1	1	0	0	0	0	0	1	2	2	1	1	2	2	2	0	2	1	0	0	2	0	0	1	2	1	1	1	0	1
960	0	2	0	0	0	0	2	1	2	0	0	2	2	0	0	1	0	1	1	1	2	0	0	0	0	1	2	0	0	1	0	0	0	2	0	2	2	0	0	2	0	0	0	0	0	0	0	1	0
961	0	1	0	0	0	0	1	0	0	0	1	0	0	0	0	0	1	2	1	0	0	0	0	0	0	0	1	1	2	2	1	2	2	1	0	2	2	0	2	0	1	1	1	2	1	0	0	2	0
962	1	2	1	0	0	1	1	1	1	1	1	1	2	0	0	1	1	2	0	1	1	0	0	0	0	0	0	1	1	0	1	0	1	2	0	2	1	1	0	0	0	0	0	1	0	1	0	1	1
963	1	0	0	0	1	1	1	0	0	1	2	0	1	0	0	0	2	0	0	1	1	1	0	0	0	0	2	0	1	1	1	1	1	2	0	2	1	1	0	1	0	1	1	1	0	1	0	1	0
964	0	1	0	0	0	2	0	0	0	0	1	1	2	0	0	0	1	1	1	1	2	0	1	0	0	0	2	0	0	1	1	0	1	2	0	2	1	1	0	1	0	0	0	1	0	0	0	0	0
965	1	2	1	0	1	1	1	1	2	0	0	2	2	0	0	0	1	2	1	0	1	0	0	0	0	0	2	0	0	2	0	1	1	1	0	2	1	1	0	1	0	0	1	2	0	2	0	0	1
966	1	1	1	1	0	1	2	0	2	0	0	0	0	0	0	0	1	0	1	1	2	0	0	0	0	0	1	1	1	1	1	1	1	2	0	2	1	1	0	1	0	1	1	2	1	0	0	2	0
967	0	0	0	1	0	2	2	0	2	0	0	0	1	0	0	0	1	1	1	1	2	0	0	0	0	1	0	0	1	2	0	2	2	2	0	2	1	0	0	2	0	0	0	2	0	0	0	1	0
968	0	2	1	1	0	1	2	1	2	0	0	0	0	0	0	0	1	1	0	1	1	0	0	0	0	0	0	1	0	0	2	1	1	1	1	1	1	0	0	1	0	0	0	1	0	0	0	2	0
969	0	1	0	0	0	1	2	1	2	0	0	1	1	0	0	0	2	1	1	1	2	0	0	0	0	0	2	0	0	2	0	0	1	1	1	1	1	1	0	1	0	0	1	1	1	0	0	2	0
970	0	2	0	0	0	0	2	0	1	0	0	0	1	0	0	0	0	1	1	0	0	0	0	0	0	0	1	2	2	2	0	2	2	1	2	0	2	0	2	0	1	0	0	2	0	0	0	1	1
971	1	1	0	0	0	2	2	1	2	0	0	0	0	0	0	0	0	0	0	2	2	0	0	0	0	0	1	1	2	2	0	0	0	1	1	1	1	0	1	1	0	0	2	2	0	0	0	0	1
972	1	0	0	0	0	1	1	1	1	0	1	1	0	0	0	0	1	0	1	1	2	0	0	0	0	0	2	1	1	2	1	1	2	1	0	2	2	0	0	1	0	1	2	2	1	1	0	0	0
973	0	0	0	0	0	2	1	0	0	0	2	1	2	0	0	0	1	0	0	2	2	1	0	0	0	0	1	1	2	2	0	0	1	2	1	2	1	0	2	0	0	0	0	1	0	0	0	0	0
974	0	0	0	0	0	1	2	1	1	0	0	1	1	0	0	0	2	1	1	1	2	0	1	1	1	1	1	0	2	2	0	0	0	2	0	2	2	1	0	1	0	1	1	2	1	1	0	1	0
975	0	2	0	0	0	1	1	0	1	0	0	1	1	0	0	0	1	2	1	1	1	0	0	0	0	1	1	1	1	1	1	1	1	0	1	1	1	0	0	2	0	0	0	0	0	0	0	1	0
976	1	1	0	0	1	2	2	0	2	0	0	0	0	0	0	0	1	0	0	2	2	0	0	0	0	0	2	1	1	1	0	0	1	2	0	2	1	0	0	1	0	0	0	2	1	1	0	0	1
977	0	2	1	0	0	1	2	1	1	0	0	0	1	1	0	0	2	1	1	1	2	0	0	0	0	0	1	0	1	2	1	2	2	1	1	1	2	0	0	2	0	1	1	1	1	0	0	2	0
978	1	2	0	0	0	0	2	0	0	0	0	0	1	0	0	0	1	0	1	1	2	0	0	0	0	0	2	0	0	2	0	1	1	1	1	1	2	0	0	2	0	0	1	2	0	0	0	1	0
979	0	2	0	0	0	0	1	0	2	0	0	0	0	0	0	0	0	0	0	2	2	1	0	0	0	0	2	1	1	2	2	1	1	2	2	0	1	0	1	2	1	0	0	0	0	0	0	0	1
980	1	2	0	0	0	1	1	0	1	0	1	0	1	0	0	0	2	0	0	2	2	1	0	0	0	0	2	0	0	2	1	1	1	2	0	2	1	0	2	0	1	1	1	2	1	1	0	2	0
981	0	1	0	0	1	1	1	0	0	1	1	0	0	0	0	0	1	0	0	1	1	0	1	0	0	0	1	2	2	2	1	1	2	2	0	2	1	1	1	1	0	2	2	2	0	1	0	2	0
982	1	0	0	0	0	1	1	0	2	0	0	0	1	0	0	1	1	0	0	1	1	0	0	0	0	0	2	0	0	2	0	2	2	1	0	2	0	1	1	0	0	1	0	0	0	0	0	0	0
983	0	1	0	0	0	0	1	0	2	0	0	0	1	0	0	0	2	2	2	0	1	0	0	0	0	0	1	0	0	1	1	2	2	0	2	0	2	0	0	2	0	0	0	1	0	0	0	0	1
984	1	2	0	0	0	1	2	0	1	0	0	1	1	0	0	0	1	0	1	1	2	1	0	0	0	0	2	1	1	2	2	1	1	1	0	1	1	0	0	2	0	2	2	2	1	1	0	2	0
985	1	2	0	0	0	0	2	0	2	0	0	1	1	0	0	0	1	1	1	1	2	0	1	0	0	0	1	1	1	1	1	0	0	1	1	1	1	0	1	1	0	1	2	2	0	0	0	2	0
986	0	1	0	0	0	1	2	0	2	0	0	0	2	0	0	0	1	0	0	2	2	0	1	0	0	1	2	0	0	2	1	0	0	1	0	2	1	0	0	2	0	0	0	0	0	0	0	0	1
987	0	2	1	0	0	0	2	0	2	0	0	0	1	1	0	0	0	0	0	2	2	0	0	0	0	1	2	0	0	2	0	2	2	0	1	1	1	0	1	1	0	0	0	0	1	0	0	2	0
988	1	1	0	1	0	1	2	0	2	0	0	0	0	0	0	0	0	0	1	1	2	0	1	1	1	1	2	0	0	2	1	1	1	1	1	1	1	0	1	2	1	0	0	0	0	0	0	2	0
989	0	0	0	2	1	2	2	0	2	0	0	1	0	0	0	0	2	0	0	1	1	0	0	0	0	1	1	1	1	2	1	0	2	2	0	2	1	0	0	2	0	0	0	2	1	1	0	1	0
990	0	1	0	1	0	1	1	0	2	0	0	1	1	0	0	0	2	0	0	2	2	0	0	0	0	0	2	0	0	2	1	1	1	2	0	2	1	1	0	1	0	0	1	1	1	0	0	2	0
991	1	0	0	0	1	1	2	1	2	0	0	0	0	0	0	0	1	1	1	1	1	0	0	0	0	0	2	0	1	2	0	1	1	2	0	2	1	0	1	1	0	0	0	2	0	0	0	1	0
992	1	1	0	1	0	1	1	0	1	0	1	0	1	0	0	0	1	2	1	0	2	0	0	0	0	0	1	0	0	1	1	1	1	1	1	1	2	0	0	2	0	0	1	2	1	0	0	2	0
993	1	2	0	0	1	1	2	1	2	0	0	0	1	0	0	0	0	0	0	2	2	0	1	0	0	0	1	1	1	2	2	2	2	0	0	2	0	0	2	1	1	1	1	1	1	2	0	2	0
994	1	0	0	1	1	2	2	0	2	0	0	0	0	0	0	0	1	1	0	1	1	0	0	0	0	0	2	1	1	1	1	1	2	1	1	1	2	0	0	2	0	1	1	2	1	0	0	1	0
995	0	1	0	0	1	2	1	1	1	0	0	0	1	0	0	0	1	1	1	1	1	0	0	0	0	0	2	0	0	1	1	1	1	1	1	1	1	0	0	0	0	0	2	2	0	1	0	1	0
996	0	0	0	0	2	2	2	0	0	0	0	0	0	0	0	0	1	1	1	1	2	0	0	0	0	0	0	1	2	1	1	1	1	1	1	1	2	1	0	2	1	0	0	0	0	0	0	1	1
997	0	2	0	0	1	1	2	0	0	0	0	0	1	0	0	1	1	0	0	2	2	0	0	0	0	0	1	2	2	2	1	1	2	2	0	2	1	1	1	1	0	0	0	1	0	0	0	2	0
998	1	2	1	0	0	1	1	1	1	0	1	0	1	0	0	0	2	0	0	2	2	0	0	0	0	0	2	0	0	2	1	2	2	2	0	2	2	0	0	1	0	0	0	1	0	0	0	1	0
999	1	2	1	0	0	0	1	0	0	0	1	0	1	0	0	0	2	1	1	1	2	0	0	0	0	0	2	0	0	2	0	2	2	1	0	2	2	1	0	1	0	0	0	2	0	0	0	1	0
1000	0	0	0	0	1	1	2	0	2	0	0	0	2	1	1	1	0	1	1	1	2	0	0	0	0	0	2	0	0	2	0	1	2	1	1	1	1	0	0	2	0	0	0	1	0	0	0	1	1
[truncated: 252 more columns]
