# Supplementary material for: KNN-MDR: a learning approach for improving interactions mapping performances in genome wide association studies
Source: BMC Bioinformatics. 2017 Mar 21;18:184. doi: 10.1186/s12859-017-1599-7 (PMC5361736; doi:10.1186/s12859-017-1599-7)
Supplement: Supplementary file 6 — The data set(s) supporting the results of Table 4. (ZIP 7095 kb) [file 12859_2017_1599_MOESM6_ESM.zip › 100 simulations/S73/mkallsimul.dat]

1	1	0	1	1	0	1	2	0	0	0	2	1	0	0	0	0	0	0	0	2	0	0	2	0	0	1	0	2	1	2	0	1	2	1	1	2	2	0	0	1	0	0	0	0	1	0	0	0	0
2	0	0	2	0	1	1	0	0	2	1	0	1	0	0	0	0	0	0	2	0	0	0	2	0	0	1	0	2	1	1	1	1	2	0	0	2	1	0	0	2	0	0	0	0	0	1	0	0	1
3	0	0	1	0	0	1	2	0	1	0	1	0	2	2	0	0	0	2	1	1	1	0	2	0	1	0	0	1	1	1	0	0	0	0	0	2	1	1	0	0	1	1	1	0	1	0	0	0	1
4	0	0	2	0	0	1	1	1	2	2	0	0	1	1	0	0	0	1	1	1	0	0	2	0	0	1	0	2	1	1	2	0	0	0	0	2	1	0	0	1	1	0	0	0	1	0	0	0	0
5	1	0	1	0	0	1	1	1	2	1	0	0	1	1	0	0	0	0	1	1	1	0	2	0	0	1	1	2	0	1	1	0	1	0	0	1	1	1	0	0	1	0	0	0	0	0	0	1	2
6	1	0	0	0	0	0	2	1	1	1	1	0	0	0	0	0	0	1	1	0	0	0	2	0	0	0	0	1	1	0	0	1	1	0	0	2	2	1	1	1	0	0	0	0	0	1	0	0	2
7	1	0	1	0	0	0	1	0	1	1	0	1	1	0	0	0	1	1	1	0	0	0	2	0	0	1	0	2	0	1	1	1	2	2	0	1	1	1	0	0	1	0	0	1	0	1	0	0	1
8	1	0	1	0	0	2	1	1	2	2	0	1	1	0	0	1	0	1	1	0	1	0	2	0	1	2	0	2	0	1	1	1	1	0	0	2	0	0	0	1	1	1	0	0	0	1	0	0	1
9	0	0	1	2	0	2	1	1	2	1	0	0	1	2	0	0	0	1	1	0	0	0	2	0	1	1	0	1	2	1	0	2	2	0	0	1	1	0	0	0	1	0	0	0	0	1	0	0	1
10	1	0	1	1	0	1	2	0	0	0	0	0	0	0	0	0	0	0	1	0	0	0	1	0	0	0	0	1	1	1	0	0	1	1	0	1	1	0	0	0	1	0	0	0	0	1	0	0	1
11	1	0	1	0	0	1	2	0	0	0	0	0	1	0	1	0	0	0	2	1	0	0	2	0	0	2	0	1	1	1	0	1	1	0	1	1	1	1	0	0	1	1	1	0	1	1	0	0	1
12	1	0	1	0	0	1	2	0	1	1	1	0	1	2	0	0	0	0	1	1	1	0	2	0	0	0	0	2	1	1	1	2	2	0	0	0	1	1	0	0	0	1	1	0	1	1	0	2	2
13	1	0	1	0	0	2	0	0	2	1	0	1	1	1	0	0	0	0	1	2	1	0	2	0	0	1	0	2	1	1	1	0	1	0	0	2	1	1	0	0	1	0	0	2	0	1	0	0	1
14	0	0	1	0	0	1	2	0	0	0	1	0	0	0	0	0	0	2	2	1	0	0	0	0	0	1	0	2	0	2	0	0	1	1	0	2	1	0	0	0	1	0	0	0	0	2	0	1	2
15	0	0	0	0	0	1	1	0	1	0	1	1	1	1	0	0	0	1	2	0	0	1	1	0	0	1	0	1	2	1	0	1	1	1	1	1	0	0	0	0	2	0	0	1	0	1	0	1	1
16	0	0	0	0	0	0	0	0	2	2	0	0	0	0	0	0	0	2	1	1	1	0	2	0	0	2	0	2	0	2	0	0	2	0	0	2	1	0	0	2	0	0	0	0	0	1	0	1	2
17	0	0	2	1	0	1	2	1	1	1	0	0	0	0	0	0	0	0	1	1	0	0	2	0	0	1	0	1	0	1	0	0	0	0	1	2	1	0	0	0	1	0	0	0	0	1	0	0	1
18	1	0	1	1	0	1	0	0	2	0	1	0	1	1	0	0	0	0	2	1	1	0	2	0	0	1	0	2	0	1	0	0	2	1	1	2	1	0	0	1	1	0	0	1	0	1	0	0	1
19	1	0	2	0	1	2	1	0	1	0	1	0	0	0	0	0	0	0	1	0	0	0	2	0	0	0	0	2	0	1	0	2	2	0	0	1	1	0	0	1	1	0	0	0	0	0	0	1	1
20	1	0	0	1	0	1	1	0	1	0	2	1	0	0	0	0	0	2	2	0	0	0	2	0	0	1	0	2	1	1	1	2	1	0	0	0	1	0	0	2	0	0	0	1	0	0	0	0	1
21	1	0	1	0	0	0	1	0	2	0	0	0	1	1	0	0	0	0	2	1	0	0	2	0	0	1	0	2	2	2	0	1	2	2	0	1	2	1	1	1	0	2	2	0	1	0	0	0	1
22	1	1	2	0	0	1	1	1	1	1	0	0	0	0	0	0	0	2	1	1	1	0	1	0	0	1	0	2	0	2	2	0	2	2	2	2	0	1	0	0	1	1	0	0	1	0	0	0	1
23	0	0	1	0	0	1	2	1	1	1	0	0	0	0	0	0	0	0	0	1	1	0	1	1	2	2	0	1	1	2	0	0	1	0	0	2	2	0	0	0	2	0	0	0	0	1	0	1	1
24	0	0	2	1	0	1	2	1	1	1	0	0	0	0	0	0	0	1	0	2	2	0	1	0	0	2	2	2	1	0	1	0	0	1	1	2	0	0	1	0	1	0	0	1	0	0	0	0	1
25	1	0	2	1	0	1	1	0	2	1	0	1	1	1	0	0	0	0	0	1	0	0	1	1	1	1	0	1	1	0	0	0	2	1	0	1	1	0	0	1	1	0	0	0	0	0	1	0	0
26	1	0	1	0	0	1	2	1	2	1	0	0	1	1	0	0	0	2	0	2	0	0	1	0	0	2	0	2	0	2	0	0	0	0	0	1	1	0	0	2	0	0	0	0	0	0	0	0	1
27	0	0	2	1	0	2	1	1	2	2	0	0	0	0	0	0	0	0	1	1	1	0	2	0	1	1	0	2	0	2	0	0	2	1	1	1	1	0	0	0	1	0	0	0	0	1	0	0	1
28	0	0	2	1	0	2	2	0	0	0	0	2	2	0	1	1	0	0	2	1	1	0	2	0	0	2	0	2	0	0	0	0	2	1	1	1	2	0	1	1	0	0	0	1	1	1	0	2	2
29	0	0	1	0	1	1	0	0	2	2	0	0	0	0	0	0	0	2	2	0	0	0	2	0	0	1	0	1	0	1	0	1	1	1	0	1	1	1	0	0	1	1	1	0	1	1	0	0	1
30	1	0	0	0	0	0	2	0	1	1	0	0	0	0	0	0	0	0	1	1	0	0	2	0	0	0	0	1	1	1	1	0	1	1	0	2	1	0	0	0	2	2	2	0	1	1	0	1	0
31	1	0	2	0	2	2	2	1	1	1	0	0	0	0	0	0	0	1	2	0	0	0	2	0	0	1	0	1	2	0	0	0	1	0	0	1	1	1	0	0	2	1	1	0	1	2	0	0	2
32	0	0	1	0	0	1	1	0	1	1	0	1	1	0	0	0	1	1	0	1	1	0	2	0	1	1	1	2	2	1	1	0	2	1	1	2	0	0	0	0	2	0	0	1	0	0	0	0	2
33	0	0	1	1	0	1	0	0	2	2	0	0	0	0	0	0	0	0	1	0	0	0	2	0	0	1	0	2	1	1	1	0	2	2	2	2	1	0	0	2	0	1	1	0	0	0	0	1	1
34	0	0	2	0	0	1	1	0	2	0	1	0	0	0	0	0	0	0	2	1	1	0	1	0	0	1	0	2	1	2	0	1	2	0	0	1	1	0	0	1	1	0	0	0	0	1	0	0	1
35	0	1	1	0	0	1	1	0	1	1	1	1	0	0	0	0	0	0	2	1	1	0	2	0	0	1	0	2	0	2	1	1	2	0	0	1	2	1	1	0	0	1	0	0	0	1	0	0	0
36	1	0	2	0	2	2	0	0	2	0	1	1	0	0	0	0	0	1	0	1	1	0	2	0	0	2	0	2	0	2	1	1	2	0	0	1	2	1	0	0	0	0	0	0	0	1	0	0	0
37	1	0	1	0	1	1	2	0	0	0	2	0	0	0	0	0	0	0	1	1	1	0	2	0	0	0	0	1	0	1	1	0	0	0	0	1	2	0	0	1	1	2	1	0	1	0	0	0	1
38	1	0	0	0	0	0	0	0	2	1	0	0	1	1	0	0	0	1	2	0	0	0	1	0	0	1	0	1	1	1	0	1	1	0	0	2	2	0	0	1	1	0	0	0	0	0	0	0	1
39	0	0	0	0	0	0	2	0	0	0	2	0	0	0	0	0	0	1	1	1	1	0	2	0	0	1	0	1	1	2	0	0	1	0	0	2	1	1	0	0	0	1	0	0	0	1	0	0	1
40	1	0	2	1	1	2	2	0	1	1	1	0	1	1	0	0	0	0	1	0	0	1	1	0	0	0	0	2	0	1	0	0	0	0	0	2	1	0	0	1	1	0	0	0	1	0	0	0	1
41	1	0	1	0	0	1	1	0	1	0	0	0	1	1	0	0	0	0	0	1	1	0	2	0	0	1	0	2	0	2	0	1	1	0	0	2	1	0	1	0	1	0	0	0	0	1	1	0	0
42	1	0	1	0	0	0	2	0	1	1	0	0	0	0	0	0	0	2	2	1	0	1	2	0	0	1	0	1	1	1	0	0	1	1	0	2	2	0	1	0	1	1	1	0	1	1	0	0	1
43	1	0	1	0	0	1	1	1	2	1	0	0	0	0	0	0	0	1	2	0	0	0	1	0	0	1	0	2	0	1	0	0	1	1	0	2	2	0	1	0	1	0	0	0	0	0	0	0	1
44	1	0	2	2	1	2	1	0	2	1	1	0	0	0	0	0	1	2	0	2	2	0	2	0	0	0	0	2	2	1	1	1	1	0	0	2	2	1	1	0	1	0	0	1	0	1	0	0	2
45	1	0	0	0	0	0	2	0	1	1	1	0	0	0	0	0	0	0	0	1	0	0	2	0	0	0	0	2	1	1	0	1	1	0	0	1	0	0	0	0	2	0	0	0	1	1	0	0	1
46	1	0	2	0	1	2	2	0	0	0	0	0	1	1	0	0	0	1	1	0	0	0	2	0	1	2	0	2	0	1	0	1	1	0	0	2	0	0	0	0	2	1	0	0	0	0	0	0	1
47	1	1	2	0	1	2	1	0	1	1	0	0	1	1	0	0	0	0	0	1	1	0	2	0	0	0	0	1	1	1	0	2	1	0	0	2	1	0	0	1	1	2	2	0	1	1	0	1	2
48	0	0	1	0	0	1	2	0	1	0	1	0	0	0	0	0	0	0	2	0	0	0	2	0	0	0	0	2	0	2	1	0	1	1	0	2	1	1	1	0	0	1	1	0	1	1	0	1	0
49	1	0	1	1	0	1	2	0	0	0	1	1	1	0	0	1	0	0	2	0	0	0	2	0	1	1	0	2	0	2	1	1	0	0	0	2	2	1	1	0	0	0	0	0	1	1	0	0	1
50	1	0	0	0	0	0	0	0	2	0	1	1	1	0	0	1	0	1	1	1	0	0	2	0	0	1	0	2	0	2	0	0	1	1	2	2	1	0	0	0	2	0	1	0	1	0	0	0	2
51	0	1	1	0	0	1	1	0	1	0	0	0	1	1	0	0	0	0	1	0	0	0	0	1	1	1	0	1	1	0	0	2	1	0	0	1	2	1	0	0	0	0	0	0	1	1	0	1	2
52	1	0	2	1	0	1	2	0	0	0	2	1	1	0	0	1	0	1	1	0	0	0	1	1	1	1	0	2	0	1	1	1	2	0	0	2	0	0	0	1	1	1	0	0	1	0	0	0	1
53	1	0	0	0	0	0	1	0	0	0	1	1	1	0	0	0	0	0	1	1	1	0	2	0	0	1	0	1	2	0	0	1	1	0	0	2	1	0	0	0	2	0	0	0	0	0	0	0	1
54	1	0	1	0	0	1	1	1	2	1	0	0	0	0	0	0	0	0	1	0	0	0	2	0	0	1	0	1	1	1	0	0	1	0	0	1	2	0	0	1	1	0	0	0	1	0	0	0	0
55	0	0	2	0	0	0	1	0	1	0	0	0	1	1	0	0	0	0	0	1	1	1	2	0	0	0	0	2	0	2	0	1	2	0	1	2	1	1	1	0	1	1	0	0	0	1	0	0	1
56	1	0	2	0	1	1	1	0	1	1	0	0	1	1	0	0	0	0	1	1	1	0	2	0	0	1	0	2	0	2	0	0	1	1	1	2	1	0	0	0	2	2	2	0	1	1	0	0	2
57	0	1	1	0	1	1	0	0	2	1	1	0	0	0	0	0	0	0	2	1	1	0	1	0	1	0	1	2	1	0	0	1	1	0	0	2	1	0	1	0	1	1	1	0	1	1	0	0	1
58	1	0	2	0	0	2	2	0	0	0	2	2	1	1	0	0	0	0	1	0	0	0	2	0	0	0	0	1	2	1	0	0	2	0	0	2	2	1	1	0	1	0	0	0	0	1	0	1	1
59	0	0	1	0	0	1	0	0	2	2	0	0	0	0	0	0	0	0	1	0	0	0	2	0	1	2	0	1	2	0	0	0	1	0	0	1	0	1	0	0	1	0	0	1	0	1	0	1	1
60	0	0	0	0	0	1	0	0	2	1	0	0	0	0	0	0	0	1	2	0	0	0	2	0	0	2	0	2	1	1	2	0	0	0	0	1	1	0	1	0	1	0	0	0	0	1	0	0	0
61	1	0	1	0	0	1	1	1	2	2	0	0	1	0	0	0	0	0	1	1	1	0	2	0	0	1	0	2	2	1	1	0	1	0	0	2	2	0	0	1	0	0	0	0	0	1	0	0	2
62	1	0	1	0	0	1	0	0	2	1	0	0	0	0	0	0	0	0	2	0	0	0	2	0	1	0	0	2	0	2	1	1	1	0	1	2	1	0	0	1	1	1	1	0	1	1	0	0	1
63	1	0	2	0	0	2	1	0	1	0	1	1	2	1	0	0	0	1	2	0	0	0	1	0	0	0	0	1	2	0	1	0	2	0	0	2	1	0	1	0	1	0	0	0	0	0	0	0	2
64	0	0	2	0	1	2	2	1	2	2	1	0	1	0	1	0	0	1	1	0	0	0	1	0	0	0	0	2	0	2	0	1	2	2	0	2	2	0	0	0	2	0	0	0	0	0	0	0	1
65	0	0	1	1	0	1	2	1	2	1	0	1	1	0	0	1	0	0	1	0	0	0	2	0	0	1	0	2	1	1	0	0	2	0	0	1	1	0	0	1	1	0	0	0	0	0	0	0	0
66	0	0	0	0	0	1	1	0	1	1	1	1	1	1	0	0	0	1	0	1	1	1	2	0	0	1	0	2	0	1	1	0	2	1	0	2	2	0	0	1	0	0	0	0	0	0	0	0	0
67	1	0	2	0	0	1	2	1	1	1	1	0	1	1	0	0	0	0	2	0	0	1	2	0	0	1	0	2	1	1	2	0	1	0	0	2	1	0	1	0	1	0	0	0	0	0	0	0	1
68	0	0	2	0	0	1	2	1	2	1	0	0	0	0	0	0	0	1	1	1	1	1	2	0	0	2	0	2	0	2	0	1	1	1	0	1	2	0	0	1	0	0	0	1	1	0	0	1	1
69	0	0	1	1	0	1	1	0	1	1	1	1	1	0	0	1	0	0	1	1	1	0	2	0	1	1	0	2	0	1	0	0	0	0	0	2	2	0	0	1	0	0	0	0	0	1	0	1	1
70	1	0	2	1	0	2	2	1	1	1	1	0	0	0	0	0	0	1	1	1	0	0	2	0	0	0	0	2	1	0	1	2	1	0	0	0	1	0	0	1	1	0	0	0	1	1	0	1	1
71	0	0	2	0	1	1	2	0	0	0	1	0	0	0	0	0	0	0	2	0	0	0	1	0	1	2	0	1	1	1	0	1	1	0	1	2	1	0	0	0	1	0	0	0	1	0	0	0	1
72	1	1	2	0	0	1	0	0	2	1	0	0	1	1	0	0	0	0	2	0	0	0	1	0	0	1	0	2	1	1	2	0	1	0	0	2	1	0	0	0	2	0	0	0	0	2	0	0	1
73	0	0	1	1	0	1	1	0	1	0	0	0	0	0	0	0	0	2	1	1	1	0	1	1	1	1	0	2	0	2	0	0	1	0	0	1	2	0	0	1	1	0	0	0	0	0	0	0	1
74	0	0	0	1	0	1	1	0	1	1	0	0	0	0	0	1	0	1	1	1	0	0	2	0	0	1	0	2	1	1	0	0	1	1	1	2	1	0	1	0	1	0	0	1	0	1	0	0	0
75	0	0	2	1	0	1	0	0	2	1	0	0	1	1	0	0	0	0	0	1	1	0	0	1	1	1	0	2	1	1	1	1	2	0	0	0	1	1	0	0	1	0	0	0	0	0	0	1	1
76	1	0	1	0	0	2	0	0	2	2	0	1	1	0	0	1	0	2	2	1	1	0	2	0	0	2	0	1	1	1	0	0	2	0	0	2	0	0	0	0	2	0	0	0	0	1	0	0	1
77	1	0	2	0	0	1	1	0	1	1	0	0	2	2	0	0	1	1	1	1	0	0	1	0	0	1	0	1	1	1	0	0	2	1	0	2	0	0	0	1	1	0	0	0	1	0	0	0	1
78	0	0	1	1	0	1	0	0	2	2	0	0	1	1	0	0	0	2	1	1	0	0	2	0	0	1	0	1	1	1	0	0	1	1	0	2	1	0	0	1	1	0	0	1	1	1	0	0	1
79	0	0	2	1	0	2	1	1	2	1	0	1	1	0	0	1	1	2	2	0	0	0	2	0	1	2	0	2	0	2	1	0	1	0	0	2	2	0	0	1	1	0	0	1	2	0	0	1	2
80	1	0	2	0	1	1	2	1	2	1	0	2	2	1	0	0	0	1	2	1	1	0	1	0	0	1	1	2	1	0	0	0	1	0	0	1	2	1	0	1	0	0	0	0	0	2	1	0	1
81	1	0	1	0	0	0	1	0	1	0	1	0	1	1	0	0	1	2	0	2	2	0	2	0	0	0	0	1	1	0	0	1	2	0	0	2	1	0	1	0	1	1	0	0	0	0	0	0	0
82	0	0	1	0	0	0	1	0	1	1	1	1	2	1	0	0	0	1	2	0	0	0	1	1	1	1	0	2	1	1	1	1	1	0	0	1	0	0	0	1	1	0	0	0	0	1	0	1	0
83	1	0	1	0	0	2	0	0	2	2	0	0	1	1	0	0	0	0	1	0	0	0	2	0	0	0	0	1	1	1	1	0	2	1	1	1	1	0	0	0	2	0	0	1	0	0	0	0	1
84	1	0	0	0	0	1	0	0	2	2	0	0	1	1	0	0	0	0	1	1	0	0	2	0	0	1	0	1	2	0	0	0	1	0	0	1	2	1	1	0	0	1	1	0	0	0	0	0	2
85	0	0	1	0	0	1	1	0	0	0	1	0	1	0	1	0	0	2	2	1	1	0	2	0	0	0	1	2	0	1	0	0	2	0	0	2	2	0	0	2	0	0	0	0	0	0	0	0	1
86	0	0	0	0	0	0	2	0	0	0	0	0	1	1	0	0	0	0	0	1	1	0	2	0	0	2	0	0	2	0	0	1	2	1	1	2	1	0	0	0	2	0	0	0	0	1	0	0	1
87	1	0	2	1	1	2	0	0	2	2	0	0	0	0	0	0	0	0	2	0	0	0	2	0	0	0	0	2	0	1	0	0	0	0	0	2	1	0	1	0	1	1	0	0	0	1	0	0	1
88	0	0	1	0	0	0	2	0	1	1	1	0	1	1	0	0	0	1	1	1	0	0	2	0	0	1	0	2	1	2	0	0	0	0	0	1	1	0	0	0	1	1	1	0	1	0	0	1	1
89	0	0	1	0	0	1	1	0	1	1	1	1	1	0	0	1	1	0	2	1	1	0	2	0	0	0	0	2	0	2	0	0	2	0	0	1	1	0	0	0	2	0	0	0	0	2	0	0	0
90	0	0	2	0	1	2	1	1	2	2	0	0	0	0	0	0	0	1	1	1	0	1	2	0	1	1	0	2	0	2	0	0	2	1	0	2	1	0	0	0	1	1	1	0	1	2	0	0	2
91	1	0	0	0	0	1	1	0	2	1	0	0	1	1	0	0	0	1	2	0	0	1	2	0	0	2	0	1	1	1	1	0	0	1	2	2	1	0	0	1	1	0	0	0	0	1	0	0	1
92	1	1	2	0	0	1	2	1	1	1	1	1	1	0	0	1	0	2	1	1	1	1	1	0	0	1	0	1	1	1	0	0	0	0	1	2	1	0	0	0	2	1	1	0	1	1	0	1	1
93	1	0	2	1	0	2	0	0	2	0	1	1	2	2	0	0	0	1	1	1	0	0	0	0	0	0	0	0	2	0	0	0	1	0	0	2	1	0	0	0	1	0	0	0	1	1	0	0	0
94	0	0	1	1	0	1	2	1	1	1	1	0	0	0	0	0	0	0	0	1	1	0	2	0	0	1	0	1	1	1	0	1	1	1	1	2	2	1	0	1	0	0	0	1	1	2	0	0	1
95	0	0	2	0	1	1	2	0	1	1	1	0	1	1	0	0	0	1	1	0	0	0	2	0	0	0	0	2	1	1	1	1	2	0	0	2	0	0	0	0	2	0	0	0	0	2	0	0	2
96	0	0	1	0	0	0	0	0	2	2	0	0	0	0	0	0	0	0	2	0	0	0	1	0	0	1	0	2	1	2	0	2	2	0	0	1	2	0	0	2	0	1	1	0	1	1	0	0	2
97	0	1	2	0	1	2	1	1	2	1	0	0	0	0	0	0	0	1	1	1	1	0	1	0	1	2	0	2	1	1	2	1	2	0	1	2	1	0	0	1	1	1	1	0	1	1	0	0	0
98	0	0	2	0	0	0	0	0	2	2	0	0	0	0	0	0	0	1	1	0	0	0	2	0	1	2	0	1	1	1	1	2	2	1	1	2	1	1	0	0	1	1	1	0	0	1	0	0	1
99	1	0	2	0	1	1	2	1	1	1	0	0	0	0	0	0	0	1	1	0	0	0	2	0	0	1	0	1	1	1	1	2	1	0	1	2	2	0	0	1	1	1	1	0	1	0	0	1	0
100	1	0	1	1	0	1	1	1	2	1	0	1	1	0	0	1	0	0	0	1	0	0	2	0	0	1	0	2	0	2	0	1	1	0	0	2	1	1	0	0	1	0	0	0	1	1	0	0	0
101	0	0	1	1	1	2	1	0	1	1	1	0	0	0	0	0	0	1	1	0	0	0	1	0	0	1	0	1	0	2	1	0	1	1	0	2	2	1	0	1	1	0	0	0	0	0	0	0	0
102	1	0	1	0	0	1	0	0	2	2	0	0	1	1	0	0	0	0	1	1	1	0	1	1	0	1	0	0	1	0	0	0	1	0	0	1	2	0	0	0	2	0	0	0	0	0	0	0	1
103	1	0	1	1	0	2	2	1	1	1	0	0	0	0	0	0	0	0	2	1	1	0	2	0	0	0	0	2	0	1	1	1	2	0	0	2	2	0	0	0	2	0	1	0	1	0	0	0	0
104	1	0	1	0	0	0	0	0	2	2	0	0	1	1	0	0	0	0	1	2	1	0	2	0	0	1	0	2	0	1	1	1	2	0	0	2	1	0	0	0	2	1	1	0	1	1	0	0	0
105	0	0	2	0	0	1	2	1	1	1	1	0	0	0	0	0	0	0	0	0	0	0	1	0	0	1	1	2	0	1	0	1	2	1	0	2	0	0	0	0	2	0	0	0	0	0	0	1	0
106	1	0	2	0	1	2	1	1	2	2	0	0	0	0	0	0	1	1	2	1	1	0	1	1	2	2	0	1	2	0	0	1	1	0	0	1	1	1	0	0	1	0	0	1	0	1	0	0	1
107	0	0	2	0	0	2	1	1	2	1	0	0	0	0	0	0	0	1	1	0	0	1	2	0	0	0	0	2	2	1	1	0	1	1	1	2	0	0	0	0	1	1	1	0	1	0	0	2	2
108	1	0	1	0	0	0	1	0	1	1	1	0	0	0	0	0	0	1	2	0	0	0	2	0	0	1	0	2	0	2	0	1	2	1	0	1	2	0	0	0	2	0	0	0	0	1	0	1	2
109	1	0	0	1	0	1	2	0	1	1	1	0	0	0	0	0	0	1	1	2	1	0	2	0	0	1	0	1	0	1	1	0	2	2	1	2	1	0	1	0	1	1	1	1	1	1	0	0	1
110	0	0	2	0	0	1	1	0	1	1	0	0	0	0	0	0	0	0	2	0	0	0	2	0	0	0	0	2	0	1	1	2	2	0	0	2	2	1	1	0	1	0	0	0	0	1	0	0	2
111	1	0	1	1	0	1	2	1	1	1	1	0	1	1	0	0	0	1	2	0	0	1	2	0	0	2	0	1	2	0	1	0	1	1	0	1	1	1	1	0	0	1	0	0	1	0	0	0	1
112	0	0	2	0	0	1	1	0	1	1	0	0	0	0	0	0	0	0	2	0	0	1	2	0	0	1	0	0	1	0	0	1	1	0	1	1	1	0	0	1	1	0	0	0	0	0	0	0	1
113	1	0	1	1	0	1	1	0	2	2	0	0	0	0	0	0	0	0	1	1	0	0	2	0	1	2	0	1	0	1	0	0	1	0	0	1	2	0	0	2	0	1	1	1	0	1	0	0	0
114	1	0	1	0	0	0	1	0	2	2	0	0	0	0	0	0	0	1	2	1	1	0	2	0	0	1	0	2	0	2	0	0	2	2	1	1	0	0	0	0	2	0	0	1	0	0	0	1	1
115	1	0	2	1	1	2	1	0	1	1	0	1	1	1	0	0	0	0	1	1	1	0	2	0	0	0	0	2	0	2	1	1	0	0	0	2	2	0	0	1	0	0	0	0	0	2	0	1	0
116	0	0	1	0	0	2	1	1	1	1	0	0	0	0	0	0	0	1	1	0	0	0	2	0	0	1	0	2	0	2	0	0	0	0	0	2	2	1	0	1	0	1	1	0	1	0	0	0	0
117	1	0	2	0	0	1	1	1	2	2	0	1	2	2	0	0	0	1	2	0	0	1	1	0	0	0	1	2	2	1	1	0	2	2	2	2	0	1	0	0	1	0	0	0	0	1	0	0	1
118	1	1	1	0	0	1	1	1	2	2	0	0	0	0	0	0	0	1	1	0	0	0	2	0	0	0	0	2	1	2	0	0	2	0	0	1	2	1	0	0	1	0	0	1	0	1	0	0	1
119	1	0	1	0	0	0	2	0	1	1	1	1	0	0	0	0	0	0	2	0	0	0	2	0	0	1	0	1	0	1	1	1	2	0	0	2	2	0	0	1	0	0	0	0	1	0	0	0	1
120	0	0	2	0	0	2	1	0	1	1	0	0	1	1	0	0	0	0	2	1	1	0	0	0	0	1	0	2	1	1	2	0	0	0	0	1	2	0	0	0	1	1	1	0	1	1	0	0	0
121	0	1	2	0	1	2	2	0	1	1	0	0	0	0	0	0	0	1	1	1	1	0	2	0	0	2	0	2	0	2	0	0	2	0	0	2	0	0	0	0	2	0	0	0	0	0	0	0	1
122	0	0	2	1	0	1	1	1	2	1	0	0	1	0	0	0	0	0	1	1	1	1	2	0	1	1	0	1	1	1	1	0	0	0	1	2	1	0	0	0	1	0	0	0	0	0	0	0	1
123	0	0	1	1	0	1	1	0	1	1	0	0	0	0	0	0	0	0	2	1	1	0	2	0	0	1	0	2	1	1	2	0	1	0	0	2	1	1	0	0	0	1	1	0	1	0	0	0	0
124	1	1	2	1	0	1	0	0	2	2	0	0	1	1	0	0	0	1	2	0	0	0	2	0	0	2	0	1	0	1	0	0	1	0	0	2	2	0	1	1	0	0	0	0	0	2	0	1	1
125	0	0	1	0	0	1	0	0	1	1	1	0	0	0	0	0	0	0	1	0	0	0	2	0	0	1	0	2	0	2	1	0	0	0	0	2	0	0	0	1	1	1	1	0	0	1	0	0	0
126	1	0	1	0	1	1	1	0	1	1	1	1	1	1	0	0	0	1	1	0	0	0	2	0	1	1	1	2	0	1	0	1	0	0	0	2	0	0	0	1	1	1	1	0	1	0	0	1	2
127	1	0	1	0	0	0	1	1	2	1	0	0	1	1	0	0	0	0	2	0	0	0	2	0	1	0	0	2	1	1	0	1	1	2	1	2	0	0	0	0	2	1	1	0	1	1	0	0	1
128	1	0	1	0	0	0	1	0	1	0	1	0	1	1	0	0	0	0	1	0	0	0	1	1	1	0	0	2	2	0	1	0	2	0	0	2	1	0	0	1	1	0	0	0	0	0	0	0	0
129	0	0	1	0	0	0	2	1	2	2	1	1	1	0	0	1	0	1	2	0	0	2	0	0	0	1	0	1	1	1	0	0	1	0	0	2	2	0	1	1	0	2	2	0	0	1	0	0	1
130	1	0	2	0	2	2	1	0	0	0	1	0	0	0	0	0	0	0	2	0	0	0	2	0	0	1	0	1	0	1	0	0	2	2	2	2	2	0	0	2	0	0	0	2	0	1	0	0	1
131	0	0	2	0	2	2	2	1	1	1	1	0	0	0	0	0	0	0	2	0	0	0	2	0	0	1	0	2	0	1	1	1	1	0	1	1	0	0	1	0	1	1	1	0	0	1	0	0	1
132	0	1	1	0	0	1	1	0	1	1	1	1	2	1	0	1	0	0	1	1	1	0	2	0	0	1	1	2	1	2	0	0	1	0	0	2	2	0	0	0	1	1	0	0	0	0	0	0	1
133	1	1	2	0	0	1	0	0	2	0	1	0	0	0	0	0	0	1	1	0	0	0	2	0	1	1	0	1	1	1	1	0	1	1	0	2	0	0	0	0	2	0	0	0	2	2	0	1	2
134	1	0	1	0	1	2	2	0	1	0	0	1	0	0	0	0	1	1	2	1	1	0	2	0	0	1	0	1	0	1	1	0	2	1	0	1	1	0	0	1	1	1	1	0	1	0	0	0	0
135	1	0	0	0	0	1	2	1	1	1	1	2	2	2	0	0	0	1	1	1	0	0	1	0	0	1	0	2	0	2	0	2	1	0	1	2	2	0	0	0	2	0	0	0	0	2	0	0	1
136	1	0	2	1	1	2	1	1	2	2	0	0	0	0	0	0	0	1	2	0	0	0	0	1	1	1	0	2	0	2	1	1	1	1	2	2	1	1	0	0	0	0	0	1	0	1	0	1	1
137	1	0	1	0	0	0	1	1	1	1	0	0	1	1	0	0	0	1	2	1	0	0	1	0	1	2	0	2	1	1	0	0	1	0	0	2	2	0	0	1	0	0	0	1	0	1	0	0	1
138	0	0	2	1	0	1	1	1	2	2	0	1	1	0	0	0	0	1	1	1	1	0	2	0	0	2	1	2	1	1	0	0	2	2	1	1	1	0	0	1	1	1	1	0	1	1	0	0	2
139	0	0	2	0	1	2	1	0	0	0	1	1	2	1	0	1	1	1	1	0	0	1	2	0	1	1	0	2	0	1	0	1	1	1	1	2	2	1	1	0	0	0	0	0	0	0	0	0	1
140	1	0	2	1	0	2	1	1	2	2	0	0	0	0	0	0	0	0	1	1	1	1	2	0	0	2	0	2	1	1	1	1	2	0	0	2	2	0	0	2	1	1	1	0	1	1	0	0	1
141	0	1	1	0	0	1	2	0	0	0	2	0	0	0	0	0	1	2	2	0	0	0	2	0	0	0	0	2	1	2	0	0	2	0	0	2	1	0	0	1	1	0	0	0	1	0	0	0	1
142	0	0	0	0	0	0	2	0	1	0	2	0	1	1	0	0	0	1	1	0	0	0	2	0	0	0	0	1	0	1	0	1	2	2	0	2	1	1	0	0	1	0	0	0	0	1	0	0	1
143	1	0	0	0	0	0	1	0	2	1	0	1	0	0	0	0	0	1	2	0	0	0	2	0	1	2	0	2	1	2	0	0	0	0	1	2	1	0	0	0	2	0	0	1	0	1	0	0	0
144	1	0	0	0	0	0	2	0	1	1	1	0	0	0	0	0	0	0	1	0	0	0	2	0	0	0	0	1	0	1	0	0	1	0	0	1	1	1	0	0	1	0	0	1	1	1	0	0	1
145	0	0	1	0	0	1	2	0	1	1	0	0	0	0	0	0	0	0	1	0	0	0	2	0	2	1	0	1	0	1	0	2	2	0	0	1	1	1	0	0	0	0	1	0	0	1	0	0	0
146	1	0	1	0	0	2	0	0	2	0	1	1	1	0	0	0	0	1	0	0	0	0	2	0	1	2	0	1	1	1	0	0	0	1	0	2	0	0	0	1	1	0	0	0	0	1	0	0	2
147	1	0	2	1	0	2	0	0	2	0	1	1	1	0	0	1	0	0	1	1	1	0	1	0	0	1	0	2	0	2	0	0	1	0	0	1	2	1	0	0	1	2	1	0	1	0	0	0	0
148	0	0	0	0	0	0	0	0	1	0	0	2	2	0	1	1	1	1	1	0	0	0	2	0	0	0	0	2	1	1	2	2	2	0	0	1	1	0	1	0	1	0	0	0	0	0	0	0	0
149	1	0	2	0	0	0	0	0	1	1	0	1	1	1	0	0	0	0	2	0	0	1	2	0	0	1	0	2	1	1	1	1	2	2	0	2	2	0	0	2	0	1	1	0	1	1	0	1	1
150	0	0	0	0	0	0	2	0	1	1	0	0	0	0	0	0	0	0	0	0	0	0	1	0	0	2	0	2	0	2	0	0	2	1	0	1	2	0	1	0	1	1	1	0	0	1	0	0	0
151	1	1	2	0	1	2	2	0	0	0	1	1	1	0	0	0	1	1	1	0	0	0	2	0	1	0	0	2	0	2	0	0	1	1	0	2	2	0	1	0	0	0	0	1	0	0	0	1	2
152	1	0	1	1	0	1	0	0	2	1	0	0	2	2	0	0	0	1	2	1	1	0	2	0	0	1	0	2	0	1	2	1	1	1	1	1	2	0	0	1	0	0	0	0	0	0	0	0	1
153	1	0	0	0	0	0	2	0	1	1	1	0	0	0	0	1	0	0	2	0	0	0	2	0	1	1	0	1	1	1	0	0	0	0	0	1	2	0	0	1	0	1	1	0	1	0	0	0	0
154	1	0	2	1	0	1	0	0	2	2	0	0	0	0	0	0	0	0	0	1	0	0	2	0	0	0	0	2	1	1	1	2	2	0	0	1	0	0	0	0	2	1	1	0	0	0	0	0	0
155	1	0	2	1	0	1	1	0	2	1	1	0	1	1	0	0	0	0	2	0	0	0	1	0	0	0	0	2	1	0	1	1	1	0	1	2	2	0	0	2	0	0	0	0	0	0	0	0	2
156	1	0	2	0	2	2	1	0	0	0	1	0	1	1	0	0	0	0	1	0	0	0	0	1	1	0	0	2	1	1	2	1	1	2	1	2	2	0	1	0	0	0	0	0	1	0	0	0	0
157	1	0	1	0	1	2	0	0	2	2	0	1	1	1	0	0	0	2	2	0	0	0	2	0	0	1	0	2	1	1	1	0	1	0	0	2	2	1	0	0	0	0	0	0	0	0	0	0	1
158	0	0	1	1	0	1	1	1	2	2	0	1	1	0	0	0	0	0	2	0	0	0	2	0	0	2	0	2	0	2	0	1	2	0	0	2	1	0	0	1	1	1	1	0	1	0	0	0	0
159	0	0	0	0	0	0	0	0	1	0	0	1	1	0	0	0	0	1	1	1	1	0	2	0	0	1	0	2	0	2	0	1	1	0	0	2	1	0	0	2	0	0	0	0	0	1	0	0	1
160	0	0	1	0	0	0	1	0	1	0	0	0	2	2	0	0	0	1	0	1	1	0	2	0	0	1	0	2	0	1	0	0	0	0	0	1	1	1	0	0	1	0	0	0	0	1	0	0	1
161	0	0	2	0	2	2	1	0	1	1	1	0	1	0	0	0	0	1	2	0	0	0	1	1	1	0	0	2	0	1	1	1	2	0	0	2	1	0	0	1	1	0	0	0	1	0	0	0	2
162	0	0	0	0	0	0	1	0	1	1	1	0	1	1	0	0	1	0	2	1	1	0	2	0	0	0	0	2	1	1	1	2	1	0	0	1	2	0	0	0	1	0	0	0	0	0	0	0	1
163	1	0	1	0	0	1	1	0	1	0	1	1	1	0	0	0	0	0	2	1	1	0	1	1	1	0	0	2	0	2	1	0	1	1	0	2	1	0	0	1	1	0	0	0	0	0	0	0	1
164	1	0	0	1	0	1	2	0	1	0	0	0	0	0	0	0	0	1	2	0	0	0	2	0	0	1	0	1	0	1	0	1	2	0	0	2	0	0	0	0	1	0	0	1	0	0	0	0	1
165	0	1	2	0	0	1	1	0	1	0	0	0	0	0	0	0	0	0	1	0	0	0	1	1	1	1	0	2	2	1	1	0	0	0	1	2	2	1	0	1	1	0	0	0	0	0	0	0	0
166	1	0	1	1	0	2	1	0	1	0	1	0	1	0	1	0	0	0	0	1	1	0	2	0	0	1	0	1	1	1	0	0	2	1	1	2	2	0	0	2	0	0	0	0	1	0	0	0	0
167	0	0	2	1	0	2	1	0	2	0	1	0	0	0	0	0	0	0	0	1	1	0	2	0	0	0	0	2	2	1	1	1	2	0	0	2	2	0	0	0	2	0	0	0	0	1	1	0	0
168	0	0	1	0	0	2	1	1	2	1	0	1	0	0	0	0	0	0	1	0	0	1	2	0	1	1	0	2	0	2	1	0	1	1	1	2	0	0	0	0	2	0	0	0	1	0	0	0	1
169	1	0	2	0	1	2	2	1	1	1	1	1	1	1	0	0	0	0	1	0	0	0	1	0	0	0	0	1	1	1	1	1	2	2	0	1	1	0	0	2	0	1	1	0	2	0	0	1	2
170	0	0	2	1	1	2	0	0	2	2	0	2	2	2	0	0	1	2	1	1	1	1	2	0	0	1	0	0	2	0	0	0	0	0	0	2	2	0	0	0	1	0	0	0	0	1	0	0	0
171	0	0	2	0	0	1	1	0	1	1	0	0	0	0	0	0	0	1	1	0	0	0	2	0	0	2	0	2	1	2	0	2	1	0	1	2	1	1	0	0	1	0	0	0	0	1	0	0	1
172	0	0	1	1	0	1	2	1	2	2	1	0	1	1	0	0	0	0	2	0	0	0	1	0	1	1	0	2	2	2	0	0	1	0	0	2	0	0	0	0	2	1	1	0	0	0	0	0	0
173	1	1	2	0	0	1	2	1	1	1	1	0	2	0	1	0	0	0	2	1	1	0	2	0	0	1	0	2	0	2	0	1	2	2	0	1	0	0	0	1	0	0	0	0	0	1	0	1	0
174	1	0	2	0	0	2	1	0	2	0	0	0	0	0	0	0	0	0	0	1	0	1	0	1	1	1	0	1	2	1	0	0	1	1	1	2	2	1	1	0	0	0	0	1	0	1	0	0	0
175	0	0	1	0	1	1	1	0	1	1	0	0	1	1	0	0	0	1	1	1	0	0	2	0	0	1	0	2	0	2	1	0	1	0	0	1	1	0	1	0	1	1	1	0	1	2	0	0	1
176	0	0	2	1	0	2	1	1	2	1	0	1	2	1	1	0	1	2	1	0	0	0	2	0	0	1	0	1	1	1	0	0	1	0	0	2	1	1	0	0	1	0	0	0	0	0	0	0	0
177	0	1	2	0	0	1	0	0	2	2	0	0	0	0	0	0	0	0	0	1	1	0	2	0	0	2	0	1	0	1	0	2	1	0	1	2	1	0	0	1	0	1	0	0	1	2	0	0	0
178	1	0	2	0	1	2	1	0	1	0	0	0	0	0	0	0	1	1	2	1	1	0	1	0	0	0	0	2	1	1	2	2	2	0	0	2	2	0	0	2	0	0	0	0	0	1	0	1	1
179	0	0	1	0	0	1	1	0	1	0	1	0	0	0	0	0	0	2	2	1	1	0	2	0	0	0	0	2	1	1	1	0	1	1	0	1	2	0	1	0	1	1	1	0	1	0	0	0	1
180	0	0	2	1	0	1	2	0	0	0	1	0	0	0	0	0	1	1	1	0	0	0	1	1	1	0	0	2	1	2	0	1	1	0	0	1	1	0	0	0	2	0	0	0	0	0	0	0	1
181	1	0	2	1	0	1	2	1	1	1	0	0	1	1	0	0	0	0	0	1	1	0	2	0	0	1	0	1	0	2	1	2	2	0	0	1	2	0	0	1	0	1	1	0	2	0	0	0	2
182	1	0	2	0	2	2	2	0	1	0	1	0	0	0	0	0	0	0	0	1	1	0	2	0	0	0	0	2	0	2	0	2	1	0	0	1	1	0	0	1	1	0	0	0	0	1	0	0	1
183	1	0	2	0	0	1	2	1	2	2	1	1	1	0	0	0	1	2	1	0	0	0	2	0	0	0	0	2	1	1	2	0	2	1	0	1	1	0	0	2	0	0	0	0	0	0	0	1	1
184	1	0	2	0	0	1	2	1	1	1	0	0	0	0	0	0	0	0	0	1	1	0	2	0	0	0	0	1	0	1	0	1	1	0	0	1	1	1	0	0	1	1	0	0	2	0	0	0	0
185	1	0	1	0	0	0	0	0	2	2	0	0	0	0	0	0	0	0	2	0	0	1	1	0	0	1	1	2	0	1	0	0	0	0	0	2	2	0	0	1	1	1	1	0	0	0	0	0	1
186	1	0	0	1	0	1	1	0	1	0	1	0	0	0	0	0	0	1	2	0	0	0	2	0	0	1	0	2	0	0	0	2	1	0	0	0	1	1	0	0	1	1	1	0	1	1	0	0	1
187	0	0	1	0	0	0	0	0	2	1	0	0	0	0	0	0	0	1	1	0	0	0	1	0	0	1	0	1	1	1	0	1	0	0	0	2	2	1	1	1	0	1	1	0	1	0	0	1	2
188	1	0	1	1	0	1	2	0	1	1	0	0	1	1	0	0	1	2	1	1	1	0	2	0	0	0	0	2	0	2	1	1	2	0	1	2	1	0	0	0	2	0	0	0	1	1	0	0	0
189	0	0	1	0	0	0	0	0	2	2	0	0	0	0	0	0	0	0	2	0	0	0	2	0	0	2	0	2	0	1	1	0	2	0	0	2	1	0	0	0	2	0	0	0	1	1	0	0	0
190	1	0	2	0	1	2	2	0	1	0	2	0	2	2	0	0	0	0	0	1	1	0	2	0	0	2	0	1	1	1	0	0	1	0	0	1	1	0	0	0	1	1	1	0	1	0	0	0	1
191	0	1	1	0	1	1	1	0	1	0	1	2	1	1	0	0	0	0	2	0	0	0	2	0	0	1	0	2	0	1	1	1	2	0	0	1	1	0	0	1	1	0	0	0	0	0	0	0	0
192	1	0	1	0	0	2	2	0	1	1	1	1	1	0	0	0	0	0	0	0	0	0	2	0	0	2	1	1	0	0	0	2	2	0	0	0	2	0	0	1	0	0	0	0	0	0	0	0	1
193	0	0	2	0	0	1	1	0	1	1	1	0	2	2	0	0	0	1	1	1	0	1	1	0	0	0	0	2	0	2	0	0	2	1	0	2	1	0	0	0	2	1	1	0	1	0	0	0	0
194	1	0	1	1	0	2	0	0	2	0	1	0	0	0	0	0	0	1	1	0	0	0	2	0	0	2	0	2	1	1	2	1	2	0	0	2	2	0	0	0	2	0	0	0	0	2	0	0	2
195	1	0	1	0	0	1	1	0	1	1	0	1	1	0	0	1	0	0	2	0	0	0	1	0	0	1	0	1	1	2	0	1	1	0	0	2	1	0	0	1	1	0	0	1	0	1	0	0	0
196	0	0	1	0	1	1	0	0	2	0	1	0	1	1	0	0	0	1	2	0	0	0	2	0	0	2	0	2	0	2	0	1	2	0	0	1	2	0	0	1	0	0	0	2	0	1	0	0	0
197	1	0	1	0	1	1	1	0	2	1	0	0	0	0	0	0	0	0	1	0	0	0	2	0	0	2	0	2	1	1	0	1	1	0	0	2	1	0	0	1	1	0	0	0	0	2	0	0	1
198	1	0	2	1	0	2	1	1	1	1	0	0	0	0	0	0	0	1	1	0	0	0	2	0	0	1	0	2	0	1	1	0	1	0	0	1	1	0	0	1	1	1	1	0	0	1	0	0	1
199	0	0	2	1	0	2	1	0	1	0	0	0	1	1	0	0	0	0	1	0	0	0	2	0	0	0	0	2	0	2	0	0	1	1	1	1	2	1	1	0	0	0	0	0	1	0	0	0	2
200	0	0	0	0	0	0	1	1	2	1	0	0	1	1	0	0	0	1	2	1	1	0	2	0	0	1	1	2	1	2	0	1	1	0	0	2	0	0	0	1	1	0	0	1	2	1	0	0	2
201	0	0	2	1	0	1	1	0	2	2	0	0	0	0	0	0	0	0	1	1	1	0	1	1	1	0	0	2	0	1	0	1	2	0	1	1	2	0	0	1	0	1	1	0	1	1	0	0	1
202	0	0	2	1	1	2	0	0	2	1	0	2	2	2	0	0	0	1	2	1	1	0	2	0	0	2	0	1	2	0	0	2	2	0	1	2	1	0	1	0	1	0	0	0	0	1	0	0	0
203	0	0	2	0	1	1	0	0	2	1	0	0	1	1	0	0	0	0	2	0	0	0	1	0	0	0	0	2	0	2	2	1	2	0	0	1	1	0	0	0	1	0	0	0	0	0	0	0	0
204	1	0	0	0	0	0	1	0	1	1	0	0	0	0	0	0	0	1	1	1	0	0	1	1	1	2	0	2	2	0	0	0	1	1	0	2	2	0	0	2	0	0	0	0	0	0	0	0	2
205	1	0	2	0	0	1	0	0	2	2	0	1	1	0	0	1	1	1	2	1	1	0	2	0	0	1	0	2	2	1	0	1	2	0	0	1	1	0	0	1	1	1	1	0	0	1	0	0	1
206	0	0	2	1	1	2	1	0	1	1	1	0	0	0	0	0	0	0	2	0	0	0	1	1	1	2	0	2	0	1	0	1	2	1	1	2	1	1	0	0	1	2	2	0	0	1	0	0	1
207	0	0	2	0	0	0	1	1	2	2	0	0	1	1	0	0	0	0	1	0	0	0	1	0	0	1	0	2	0	2	1	0	2	2	2	2	2	0	0	2	1	0	0	1	0	0	0	0	1
208	0	0	0	1	0	1	1	0	0	0	1	1	1	1	0	0	0	0	2	0	0	0	1	1	1	1	1	2	0	1	0	0	1	0	0	2	0	0	0	0	2	1	1	0	1	1	0	0	1
209	0	0	1	1	0	1	2	0	1	0	1	1	2	2	0	0	0	0	2	1	1	0	2	0	0	2	0	2	0	2	0	1	2	2	0	1	1	0	1	0	1	1	1	0	1	2	0	1	2
210	0	0	2	0	1	2	1	0	1	1	0	1	0	0	0	0	1	2	1	0	0	0	1	1	1	1	0	1	1	1	0	2	1	0	0	1	1	0	0	0	2	1	1	0	1	0	0	0	1
211	0	0	1	1	0	2	2	1	2	2	1	0	0	0	0	0	0	1	1	1	0	0	1	1	1	1	0	2	0	2	1	1	1	0	1	2	2	0	0	1	1	0	0	0	0	1	0	0	1
212	1	0	0	1	0	1	0	0	2	2	0	0	0	0	0	0	0	0	2	0	0	0	2	0	0	2	0	2	0	2	0	1	2	1	0	2	1	0	0	1	1	0	0	1	1	1	0	0	1
213	0	0	1	0	1	1	0	0	2	2	0	0	0	0	0	0	0	1	1	1	0	0	2	0	0	1	0	2	1	2	0	1	1	2	0	2	1	0	0	0	2	2	2	0	1	0	0	0	0
214	1	0	1	0	0	0	0	0	2	2	0	1	2	1	0	1	0	1	2	1	1	0	1	1	1	0	0	1	1	1	0	1	2	0	0	1	2	0	0	2	0	0	0	0	0	1	0	0	0
215	0	0	1	0	0	2	2	1	1	1	1	0	0	0	0	0	0	0	2	0	0	0	2	0	0	1	0	2	1	1	1	1	2	1	1	2	2	1	1	0	0	1	0	0	0	1	0	0	1
216	1	0	1	0	1	2	1	0	1	0	1	0	0	0	0	0	0	1	0	1	1	0	2	0	0	0	0	1	0	1	1	0	2	1	1	2	2	0	0	1	1	0	0	0	0	1	0	0	2
217	0	0	2	1	0	2	0	0	2	2	0	0	1	1	0	0	0	2	1	1	1	0	1	0	0	1	0	2	1	1	1	1	2	1	0	2	1	0	0	0	1	1	0	0	1	1	0	0	0
218	1	0	1	1	1	2	2	0	0	0	1	0	0	0	0	0	0	1	0	1	0	0	1	0	0	1	0	0	1	0	0	1	1	1	0	1	2	1	0	0	1	0	0	0	0	1	0	2	2
219	0	0	2	1	0	2	1	0	1	1	1	0	0	0	0	0	0	1	1	1	0	0	2	0	0	0	0	2	1	2	0	0	2	0	0	2	2	0	0	1	0	1	1	1	1	1	0	0	1
220	0	0	1	1	0	1	1	0	2	0	0	0	1	1	0	0	0	0	0	1	1	0	2	0	0	0	0	2	0	2	0	0	2	0	0	2	1	0	0	0	1	0	0	0	0	1	0	0	1
221	1	0	1	1	0	1	0	0	1	0	0	0	0	0	0	0	0	1	0	0	0	0	2	0	0	0	0	2	1	1	1	0	0	1	0	2	0	0	0	0	2	0	0	0	1	1	0	0	2
222	1	1	1	0	1	1	2	0	0	0	1	1	2	1	0	1	0	0	1	0	0	0	2	0	0	1	0	1	1	1	1	1	2	1	0	1	2	1	0	1	1	1	1	0	1	1	0	1	1
223	0	0	2	0	1	2	2	1	1	1	1	0	2	2	0	0	0	1	2	1	1	0	2	0	0	1	0	2	0	2	0	1	2	0	1	1	1	1	0	0	1	0	1	0	1	0	0	0	0
224	0	0	1	0	0	1	1	1	2	2	0	0	1	1	0	0	0	0	1	0	0	0	2	0	0	1	0	2	1	1	2	0	2	1	0	2	1	1	0	0	1	0	0	0	0	1	0	0	1
225	1	0	0	0	0	0	2	0	1	0	1	0	0	0	0	0	0	0	1	1	0	0	1	0	0	1	0	2	1	1	1	2	2	0	0	1	2	0	0	1	1	0	0	1	2	0	0	0	1
226	1	0	2	2	1	2	1	1	2	2	0	1	1	0	0	1	0	1	1	0	0	0	2	0	0	1	0	2	0	2	0	0	1	0	0	2	1	0	0	0	0	2	2	0	1	1	0	0	0
227	0	0	1	0	0	0	1	0	2	1	1	0	1	1	0	0	1	1	0	2	1	0	2	0	0	1	0	1	1	1	0	2	1	0	1	2	1	0	0	1	1	0	0	0	0	2	0	0	0
228	0	0	0	1	0	1	2	1	2	1	0	0	1	1	0	0	0	1	2	0	0	0	0	1	1	1	1	2	0	1	0	0	2	0	0	1	0	0	0	0	1	1	0	0	0	0	0	0	1
229	0	0	1	0	1	1	1	1	2	2	0	2	2	2	0	0	0	1	0	1	1	0	2	0	0	0	0	1	2	0	0	1	1	0	0	2	1	0	0	1	1	0	0	0	0	1	0	0	2
230	1	1	2	0	1	2	1	0	2	1	1	0	0	0	0	0	0	2	1	1	1	0	2	0	0	1	0	1	1	1	0	2	1	0	0	1	0	0	0	0	2	1	1	0	1	0	0	0	2
231	1	1	1	0	0	1	2	0	0	0	2	0	0	0	0	0	0	2	1	1	1	0	2	0	1	1	0	2	1	1	2	2	2	0	0	1	2	0	0	2	0	0	0	0	1	0	0	0	2
232	0	0	2	0	1	2	0	0	2	2	0	1	2	1	0	0	0	0	1	1	1	0	2	0	0	2	0	2	0	2	0	0	2	0	0	1	1	0	1	0	1	0	0	0	1	0	1	0	0
233	0	0	1	0	0	1	2	0	0	0	1	1	1	0	0	1	0	0	1	1	1	0	2	0	0	0	0	2	0	1	1	1	0	0	0	1	0	0	0	0	2	0	0	0	0	0	0	0	1
234	0	0	1	0	0	1	1	0	2	2	0	1	2	1	0	0	0	1	1	1	1	0	0	1	1	1	1	2	0	1	0	0	1	0	0	1	1	0	0	1	1	1	1	1	1	1	0	0	1
235	1	0	2	0	0	0	1	0	1	1	0	0	0	0	0	0	1	2	1	0	0	0	2	0	1	0	0	2	0	2	0	2	2	0	0	1	2	1	0	1	0	0	0	0	0	1	0	0	1
236	1	0	1	1	0	1	1	0	1	1	1	0	0	0	0	0	0	1	2	0	0	0	1	1	1	1	0	2	0	0	0	0	0	1	1	2	2	1	1	1	0	0	0	0	1	0	0	0	1
237	0	0	2	0	0	1	2	1	1	1	0	0	0	0	0	0	0	2	2	0	0	0	2	0	1	1	1	2	0	1	0	0	0	0	0	2	1	0	0	1	1	0	1	0	1	0	1	0	1
238	0	0	2	0	0	2	1	0	2	1	0	0	1	1	0	0	0	1	1	0	0	0	2	0	0	0	1	2	1	2	0	2	2	0	0	0	1	0	0	0	1	1	0	0	1	2	0	0	2
239	0	0	0	0	0	1	0	0	2	1	1	1	1	1	0	0	0	1	0	2	2	0	2	0	0	1	0	1	2	0	1	0	2	1	0	1	2	1	1	1	0	1	0	0	0	1	0	0	0
240	1	0	1	0	1	1	1	0	1	0	1	0	0	0	0	0	0	0	1	1	1	0	0	1	1	1	0	1	0	1	0	0	1	1	1	2	1	0	0	1	1	1	1	0	1	0	0	0	1
241	1	0	0	0	0	0	1	0	1	0	1	0	1	1	0	0	0	2	1	1	0	0	1	1	1	1	0	2	0	2	0	1	1	2	1	2	2	0	0	2	0	1	1	0	1	0	0	0	2
242	0	0	0	0	0	0	2	1	1	1	0	0	0	0	0	0	0	1	1	0	0	0	0	1	1	1	0	2	1	1	1	1	1	0	0	2	2	0	0	1	1	0	0	0	0	0	0	1	1
243	1	0	1	1	0	1	1	0	1	1	1	1	1	0	0	1	0	1	1	0	0	0	2	0	0	0	0	2	1	1	0	1	2	0	0	2	2	0	1	0	1	0	0	0	1	1	0	0	1
244	0	0	0	0	0	1	2	0	2	2	0	0	1	1	0	0	0	0	1	1	1	0	2	0	0	0	0	1	1	1	0	1	1	1	2	2	2	1	0	1	1	0	0	0	0	0	0	0	1
245	0	0	0	0	0	0	0	0	2	1	0	0	0	0	0	0	0	0	1	0	0	0	2	0	0	1	0	0	1	0	0	1	1	1	0	1	2	0	0	1	1	2	2	0	1	1	0	0	1
246	1	0	0	0	0	0	1	0	1	1	1	0	0	0	0	1	0	0	2	1	1	0	1	0	0	1	0	1	0	1	0	0	0	1	0	2	1	0	0	0	2	0	0	0	1	1	0	0	2
247	1	0	2	1	0	2	1	2	2	2	0	0	1	1	0	0	0	1	0	1	1	1	0	1	0	0	0	2	0	2	2	1	1	0	0	2	1	0	0	1	1	0	0	0	0	0	0	0	0
248	0	0	1	0	0	2	1	0	1	0	1	0	0	0	0	0	0	0	2	0	0	0	2	0	0	1	0	1	2	0	0	0	2	0	0	2	1	0	0	1	1	1	1	0	1	0	0	0	1
249	0	0	1	1	0	1	1	0	1	1	1	1	1	0	0	1	1	1	1	0	0	0	2	0	0	1	0	2	0	1	0	1	1	0	1	1	2	0	0	2	0	0	0	0	1	1	0	0	0
250	1	0	1	0	0	1	2	0	0	0	1	0	0	0	0	0	0	0	2	0	0	0	2	0	0	0	0	2	2	1	2	1	1	0	0	2	0	0	0	0	2	0	0	0	1	0	0	0	1
251	1	0	1	0	0	1	1	0	1	0	0	0	0	0	0	0	0	0	1	0	0	0	2	0	0	2	0	1	1	1	0	2	2	0	0	0	1	0	1	0	1	1	1	0	0	1	0	0	1
252	0	0	2	1	0	2	1	0	1	1	0	0	1	1	0	0	0	2	1	1	1	1	1	0	0	1	0	2	0	2	0	1	1	0	0	2	0	0	0	1	1	0	0	1	0	1	0	2	2
253	0	0	2	0	1	2	1	0	2	2	0	0	1	1	0	0	0	0	2	1	0	0	2	0	0	1	1	1	1	0	0	0	1	0	0	1	1	0	0	1	1	0	0	0	1	1	0	1	0
254	0	0	0	0	0	0	2	0	1	0	1	0	1	1	0	0	0	0	1	1	0	0	2	0	0	1	0	2	0	2	0	0	0	0	0	1	1	0	0	0	1	0	0	0	0	1	0	0	1
255	0	0	0	0	0	0	2	1	1	1	0	0	1	1	0	0	0	0	2	0	0	0	2	0	0	0	0	1	2	0	1	0	0	0	1	2	2	1	0	0	1	0	0	0	0	0	0	0	0
256	1	0	2	0	0	0	2	0	0	0	1	0	0	0	0	0	0	1	1	1	1	0	2	0	0	1	0	2	0	1	1	0	2	0	0	2	1	1	0	0	1	0	0	0	0	0	0	0	0
257	0	1	1	0	0	1	1	0	1	0	0	0	0	0	0	0	0	0	1	0	0	0	2	0	0	1	0	2	1	1	1	0	1	1	0	0	1	0	0	0	1	1	0	0	1	0	0	0	1
258	1	0	1	1	0	1	1	1	2	1	0	1	2	1	0	0	0	0	1	1	1	0	1	0	0	2	0	1	1	1	0	0	1	0	0	2	1	0	1	0	1	0	0	1	0	1	0	0	1
259	1	0	0	0	0	0	0	0	2	1	0	1	2	2	0	0	0	2	1	1	1	0	1	0	1	1	0	1	2	0	1	0	1	0	0	2	1	0	0	0	2	0	0	0	1	1	0	0	1
260	1	0	1	0	1	1	1	0	2	0	0	1	1	0	0	1	0	1	1	0	0	0	2	0	0	0	0	2	0	2	2	1	2	0	0	1	1	0	1	0	1	0	0	0	0	0	0	1	1
261	0	0	1	1	0	2	1	0	1	0	0	1	1	0	0	0	0	2	2	0	0	0	2	0	0	0	0	1	2	0	0	0	0	0	1	2	2	0	0	1	1	1	0	0	0	0	0	0	0
262	0	0	0	1	0	1	0	0	2	1	0	0	0	0	0	0	0	1	1	0	0	0	2	0	0	0	0	1	2	0	1	0	1	0	0	2	1	0	1	0	1	0	0	0	1	0	0	0	0
263	1	0	2	0	0	0	2	0	1	0	1	0	0	0	0	0	0	0	2	0	0	0	1	1	1	0	0	2	1	2	1	0	0	0	0	2	0	0	0	0	2	1	1	0	0	0	0	0	0
264	0	0	1	0	0	1	0	0	2	1	1	0	1	1	0	0	0	2	2	0	0	0	2	0	0	1	0	1	0	1	0	0	0	0	0	2	2	0	0	1	0	1	1	0	1	1	0	0	1
265	1	1	1	0	0	1	1	0	1	0	1	0	0	0	0	0	0	0	2	1	1	0	2	0	0	1	0	1	1	1	1	0	1	2	1	1	2	0	0	1	1	1	1	0	1	0	0	0	1
266	1	0	2	0	0	1	1	0	1	1	1	1	2	2	0	0	0	1	2	0	0	0	2	0	0	1	0	2	0	2	0	0	1	1	1	1	2	0	0	1	1	1	0	0	1	1	0	0	1
267	0	0	2	0	2	2	1	0	1	1	1	0	2	2	0	0	1	1	0	1	1	0	2	0	0	1	0	1	0	1	1	2	2	0	0	1	2	0	0	2	1	0	0	0	0	0	0	0	2
268	0	0	1	1	1	2	0	0	2	1	1	0	1	1	0	0	0	0	1	0	0	0	2	0	0	1	1	2	2	1	1	0	2	1	1	1	0	0	1	0	1	1	0	0	1	2	0	0	0
269	1	0	1	0	0	1	0	0	2	2	0	0	0	0	0	0	0	0	0	1	1	0	2	0	0	0	0	2	1	1	2	0	2	2	2	2	1	0	0	1	1	1	0	0	0	0	0	0	0
270	1	0	1	0	1	1	0	0	2	2	0	0	1	1	0	0	0	1	2	0	0	0	1	0	0	1	0	2	2	0	0	0	2	1	1	2	0	1	0	0	1	0	0	1	1	0	0	2	2
271	1	0	1	1	0	1	2	0	1	1	1	1	2	1	0	1	0	0	1	0	0	0	2	1	1	1	1	2	0	1	0	0	2	1	0	2	1	0	0	0	2	0	0	1	1	1	0	0	1
272	1	0	1	0	0	1	2	0	0	0	1	2	2	1	0	1	0	1	1	0	0	0	2	0	0	0	0	2	0	2	0	0	2	0	0	2	2	0	0	1	1	1	0	0	0	1	0	0	0
273	1	0	1	0	0	0	2	1	1	1	1	0	2	0	1	0	0	1	0	1	1	0	2	0	1	1	0	2	0	2	0	1	2	1	0	2	1	1	1	0	0	1	0	0	0	0	0	0	1
274	1	0	1	1	0	1	1	0	2	2	0	1	0	0	0	0	0	0	1	0	0	0	1	1	1	1	0	1	2	0	0	0	2	1	2	2	0	0	0	0	2	1	1	0	0	0	0	1	2
275	1	0	1	0	0	0	0	0	2	2	0	0	1	1	0	0	0	0	1	1	1	0	2	0	1	1	0	2	0	2	1	0	2	0	0	2	1	0	0	1	1	0	0	1	0	0	0	0	0
276	0	1	1	0	1	1	2	1	1	1	1	0	2	2	0	0	0	0	1	0	0	0	2	0	0	0	0	1	1	1	0	1	2	2	0	2	2	0	0	2	1	1	0	0	0	1	0	0	1
277	0	0	0	0	0	0	1	0	0	0	1	0	1	0	1	0	0	1	0	1	1	0	2	0	0	1	0	2	1	0	1	1	1	0	1	2	0	1	0	0	1	0	0	0	0	2	0	1	2
278	0	0	0	0	0	1	0	0	2	2	0	1	2	1	0	1	0	1	2	1	0	0	1	0	0	1	0	1	2	0	1	1	2	0	0	1	0	0	0	0	2	1	0	0	1	0	0	1	2
279	1	0	1	0	1	2	1	0	1	0	1	0	1	0	1	0	0	0	1	1	1	0	2	0	0	1	0	2	0	2	1	0	2	0	0	2	2	0	0	0	1	0	0	0	0	1	0	0	1
280	0	0	2	1	1	2	2	0	1	0	2	0	2	1	1	0	0	0	1	0	0	0	1	0	1	1	0	1	2	0	0	0	2	0	0	2	2	1	1	0	0	1	1	0	0	0	0	0	1
281	0	0	2	1	0	2	0	0	2	1	0	1	2	1	0	1	0	0	1	1	1	0	0	0	0	0	0	1	1	2	0	0	1	1	2	2	1	0	0	0	2	0	0	0	1	1	0	1	2
282	1	0	0	0	0	0	0	0	1	0	1	0	1	1	0	0	0	0	0	1	0	0	2	0	0	1	0	2	0	2	0	1	2	0	0	0	2	1	0	1	1	0	0	0	0	1	0	0	1
283	0	0	2	0	0	1	0	0	2	1	0	1	2	2	0	0	0	0	1	1	1	0	2	0	0	0	2	2	1	0	1	0	2	2	0	1	0	0	0	0	1	0	0	0	0	0	0	0	1
284	1	1	1	0	1	1	1	1	2	2	0	0	0	0	0	0	0	2	1	1	1	0	2	0	0	1	1	2	0	1	0	0	1	1	1	2	1	1	0	0	0	1	0	0	2	1	0	0	2
285	0	0	0	0	0	0	2	0	0	0	2	0	0	0	0	0	0	0	2	0	0	0	0	0	0	0	0	2	0	1	0	1	2	1	1	2	1	0	0	1	1	1	1	0	0	0	0	1	1
286	0	1	1	0	0	1	0	0	2	1	0	0	0	0	0	0	0	0	1	0	0	0	2	0	0	0	0	2	0	1	1	0	1	1	1	1	1	1	0	0	1	0	0	1	0	1	0	0	0
287	0	0	2	0	0	0	2	0	1	1	0	1	1	0	0	1	0	0	2	0	0	0	2	0	0	0	0	2	0	2	1	1	2	0	0	2	2	1	0	1	0	0	0	0	0	1	0	0	2
288	0	0	2	0	1	1	1	1	2	2	0	1	1	0	0	1	0	0	0	1	1	0	2	0	0	2	0	2	0	2	0	0	2	2	1	2	0	0	0	0	2	0	0	1	0	0	0	1	0
289	1	0	1	0	0	1	1	1	2	1	0	1	1	0	0	0	0	0	2	0	0	0	2	0	0	1	0	2	0	2	0	0	0	0	0	2	1	0	0	2	0	1	0	0	0	1	0	0	1
290	0	0	1	0	1	2	2	0	0	0	1	1	1	0	0	1	0	1	1	1	0	1	2	0	0	2	0	2	0	2	1	1	2	0	0	1	2	0	0	1	1	0	0	1	0	1	0	1	2
291	0	0	2	1	0	1	1	0	0	0	1	0	1	1	0	0	0	1	1	1	1	0	2	0	0	1	0	2	1	1	0	2	1	1	1	2	2	0	1	1	0	0	0	0	0	1	0	0	0
292	1	0	2	0	2	2	1	1	2	1	0	1	0	0	0	0	0	0	2	0	0	0	2	0	0	1	0	2	0	0	0	1	1	0	1	1	2	0	0	2	0	0	0	0	0	0	0	0	1
293	1	0	1	1	0	1	1	0	2	0	1	1	1	0	0	1	0	1	0	2	1	0	2	0	0	2	0	2	0	2	2	0	1	1	1	1	1	0	0	2	0	1	1	0	1	2	0	0	1
294	1	0	1	1	0	2	2	1	1	1	0	0	0	0	0	0	0	0	2	1	1	0	2	0	0	2	0	1	2	1	0	0	2	0	0	2	1	1	0	0	1	1	1	0	1	1	0	0	1
295	0	0	2	0	0	1	2	0	0	0	1	0	0	0	0	0	0	2	2	1	0	1	1	0	0	1	0	2	0	2	0	0	1	0	0	1	1	1	0	0	0	0	0	0	0	1	0	0	1
296	0	0	0	0	0	1	2	1	1	1	1	0	1	1	0	0	0	0	2	0	0	0	2	0	0	1	0	2	0	2	0	1	2	0	0	2	0	0	0	0	2	1	0	0	2	0	0	0	0
297	1	0	1	0	0	2	1	0	1	1	1	1	2	1	0	0	0	0	0	1	1	0	2	0	1	2	0	1	1	1	0	0	2	1	0	2	1	1	0	0	1	0	0	0	1	1	0	0	0
298	0	0	1	1	0	1	1	0	1	1	0	0	2	1	1	0	0	1	1	1	1	0	1	0	0	0	0	2	0	2	1	1	2	0	0	1	2	0	0	1	1	1	1	0	1	1	0	0	1
299	1	0	1	1	0	2	1	1	2	2	0	1	1	0	0	1	0	1	1	0	0	0	1	0	0	1	0	1	1	1	1	0	0	0	1	2	1	1	0	0	1	1	1	1	1	2	0	0	1
300	1	0	1	0	0	1	1	0	2	0	0	0	0	0	0	0	0	0	1	1	0	1	1	0	0	1	0	2	2	1	1	1	2	1	1	2	2	0	0	1	1	0	0	1	0	1	0	0	1
301	0	1	2	0	1	1	2	0	1	0	1	2	2	2	0	0	0	1	2	0	0	0	0	0	0	1	0	2	1	0	1	1	2	1	1	2	2	1	0	1	0	0	0	0	0	1	0	0	1
302	0	0	0	0	0	0	1	0	2	1	0	0	0	0	0	0	0	2	2	0	0	0	1	0	0	1	0	1	0	1	1	1	1	0	0	2	1	0	0	1	0	0	0	0	0	1	0	0	1
303	0	0	2	1	0	1	2	1	1	1	0	0	1	1	0	0	0	0	2	0	0	0	2	0	0	1	0	2	2	1	1	1	1	0	0	1	2	0	0	2	0	0	0	0	0	2	0	0	1
304	0	0	1	0	1	1	0	0	2	2	0	1	1	0	0	0	0	0	0	1	1	0	2	0	0	2	0	2	0	1	1	0	2	1	1	1	2	0	0	1	0	1	1	0	1	1	0	0	1
305	1	0	2	0	0	2	2	0	2	1	1	0	1	1	0	0	0	0	1	0	0	0	2	0	0	1	0	1	1	1	0	0	0	1	1	1	2	1	1	0	0	1	0	0	0	0	0	0	1
306	0	0	0	0	0	0	1	0	1	0	0	1	1	0	0	1	0	1	1	1	1	0	2	0	0	0	0	2	0	2	1	0	2	0	0	1	2	0	0	1	1	1	1	0	1	1	0	0	0
307	1	0	1	0	0	0	1	0	1	1	1	0	0	0	0	0	0	1	2	1	1	0	2	0	0	1	0	2	0	2	1	1	0	0	0	2	2	1	1	0	0	0	0	0	0	0	0	0	0
308	1	0	0	0	0	0	1	1	2	2	0	0	1	1	0	0	0	0	2	0	0	0	2	0	0	2	0	2	0	2	1	0	1	0	0	1	1	0	0	1	1	1	0	0	1	0	0	0	2
309	0	0	0	0	0	0	2	0	1	0	2	0	0	0	0	0	0	1	1	1	1	0	2	0	0	0	0	2	2	1	0	1	1	2	0	2	2	1	1	0	0	0	0	1	0	1	0	0	0
310	1	0	2	1	0	1	0	0	2	2	0	1	2	1	0	1	0	0	0	1	0	0	1	0	1	1	0	2	2	1	1	1	2	0	0	0	0	0	0	0	2	0	0	1	0	0	0	2	2
311	1	0	2	0	1	1	1	0	1	1	0	0	0	0	0	0	0	1	1	1	1	1	2	0	0	2	0	1	1	1	0	1	2	2	0	2	1	0	0	0	2	0	0	0	0	0	0	0	1
312	1	0	0	0	0	0	0	0	1	1	0	1	1	1	0	0	0	1	1	1	0	0	2	0	1	2	0	2	0	2	0	0	0	1	0	2	1	1	1	0	0	1	1	0	1	1	0	1	2
313	0	0	2	0	2	2	2	1	1	1	1	0	0	0	0	0	0	0	1	0	0	0	1	1	1	1	1	2	1	1	0	0	2	1	2	2	0	0	0	0	2	0	0	1	1	2	0	1	1
314	1	0	2	0	0	2	2	1	2	1	0	0	1	0	0	0	0	0	1	0	0	0	2	0	0	1	0	2	0	1	1	0	1	0	0	1	2	1	0	1	0	0	0	0	0	0	0	2	2
315	1	0	2	0	1	2	1	0	1	1	1	0	0	0	0	0	0	1	2	1	1	0	2	0	1	0	0	2	1	1	2	1	2	0	1	1	1	0	0	1	1	1	1	0	1	1	0	0	1
316	0	0	2	0	0	1	1	0	1	1	1	0	0	0	0	0	0	2	1	1	1	0	2	0	0	1	1	1	1	2	0	1	1	0	0	2	1	0	1	0	1	1	1	0	1	0	0	1	1
317	1	0	0	0	0	1	0	0	2	1	0	0	1	1	0	0	0	0	2	1	1	0	2	0	0	2	0	2	1	2	0	0	2	1	0	2	2	0	1	1	0	0	0	0	0	1	0	0	0
318	1	0	2	0	1	1	1	0	1	0	0	1	2	2	0	0	0	1	1	0	0	2	0	0	0	1	1	2	1	1	0	0	0	0	0	1	1	0	0	2	0	1	1	0	1	1	0	0	1
319	1	0	2	0	0	2	2	1	1	1	0	0	1	1	0	0	0	0	1	1	0	0	2	0	0	2	0	2	2	1	0	0	0	1	0	2	2	0	0	2	1	0	0	0	1	0	0	0	0
320	0	0	2	1	0	1	1	1	2	1	0	0	1	1	0	0	0	0	1	1	1	0	0	1	1	1	0	2	2	0	0	0	1	0	0	1	1	0	0	0	0	2	2	0	0	1	0	0	0
321	0	0	1	0	1	1	1	1	2	2	0	0	1	1	0	0	0	0	0	1	0	0	2	0	0	0	0	2	0	2	0	0	2	0	0	1	1	0	0	2	0	0	0	0	0	1	0	0	0
322	1	0	2	0	0	2	2	0	0	0	0	1	1	0	0	1	0	1	0	2	2	0	1	1	1	2	0	2	0	2	0	1	2	0	0	2	2	0	0	1	1	1	1	0	0	0	0	1	1
323	0	1	2	0	0	1	0	0	2	1	1	0	0	0	0	0	0	1	2	0	0	0	2	0	0	1	0	1	1	0	0	1	1	0	1	2	0	0	0	0	2	0	0	0	0	0	0	0	1
324	0	0	0	0	0	0	2	0	1	1	0	2	2	0	0	1	0	1	2	0	0	0	1	1	1	1	0	1	0	1	0	0	2	0	0	2	0	0	0	1	1	0	0	0	0	2	0	0	2
325	1	0	0	0	0	0	1	1	2	2	0	0	0	0	0	0	0	1	0	1	1	0	1	0	0	1	0	2	0	2	1	2	1	1	1	2	2	0	0	1	1	1	1	0	0	0	0	1	2
326	0	0	2	1	0	1	1	0	1	1	1	0	2	1	1	0	0	2	1	1	1	0	2	0	0	1	0	2	0	2	0	0	2	0	0	2	0	1	0	0	1	0	0	0	0	1	0	0	1
327	1	0	2	0	0	0	0	0	2	2	0	0	1	1	0	0	0	0	2	0	0	0	2	0	0	1	0	0	1	1	0	0	0	1	0	2	1	0	0	1	1	0	1	0	0	1	0	0	0
328	0	0	2	0	0	2	1	0	2	2	0	0	0	0	0	0	0	1	1	2	1	1	1	0	0	0	0	2	2	0	0	1	2	0	0	2	1	0	0	1	1	0	0	0	1	1	0	0	0
329	1	0	1	1	0	1	1	0	2	1	1	0	0	0	0	0	0	0	1	0	0	0	1	0	0	0	1	2	2	1	1	0	1	0	0	2	1	0	0	0	2	0	1	0	0	1	0	0	0
330	1	0	2	1	1	2	2	0	1	1	1	0	0	0	0	0	1	2	1	1	1	0	2	0	0	0	0	1	1	1	0	1	1	0	1	2	1	1	0	0	0	1	1	0	1	0	0	0	1
331	0	0	2	1	0	2	1	0	1	1	1	0	1	1	0	0	0	0	1	0	0	0	2	0	0	1	1	2	1	0	1	0	1	0	0	2	2	1	0	1	0	0	0	0	0	1	0	0	0
332	0	1	2	1	0	1	1	0	2	1	1	1	2	1	0	0	0	2	1	1	1	0	2	0	0	0	1	2	0	1	1	1	2	1	0	2	1	0	0	0	1	1	1	0	1	0	0	0	1
333	0	0	0	0	0	0	1	1	2	1	0	0	1	1	0	0	0	0	1	1	0	0	2	0	0	1	0	1	1	1	1	0	2	0	0	1	1	1	0	0	1	1	1	0	1	0	0	0	1
334	1	1	1	0	1	1	2	0	0	0	1	1	1	1	0	0	0	0	0	1	1	0	2	0	1	1	0	1	1	1	1	1	1	0	0	2	2	0	0	1	1	0	0	0	0	0	0	0	1
335	0	1	0	0	0	1	2	0	1	1	1	1	1	1	0	0	0	0	0	1	1	0	0	0	0	0	1	2	0	1	1	0	2	2	2	2	1	0	0	1	1	1	1	1	0	1	0	0	1
336	1	0	2	0	0	1	0	0	2	2	0	1	1	0	0	1	0	1	2	0	0	0	2	0	1	2	0	2	0	1	1	0	1	0	0	1	2	1	1	1	0	1	1	0	0	0	0	0	0
337	0	0	2	0	0	1	1	0	1	1	0	0	1	1	0	0	0	1	2	0	0	0	1	0	0	1	0	2	1	1	1	0	2	0	0	2	2	1	0	0	1	1	0	0	2	1	0	0	1
338	0	0	1	0	0	1	1	0	2	1	1	1	2	1	0	0	0	0	1	0	0	0	2	0	0	0	0	2	1	1	2	0	2	1	0	1	2	1	0	1	1	0	0	0	0	0	0	0	1
339	0	0	2	0	0	1	1	0	1	1	1	1	1	0	0	1	0	1	1	1	1	0	2	0	1	1	0	2	1	1	0	1	1	1	1	1	2	1	1	0	1	1	1	0	1	1	0	0	2
340	1	0	1	0	0	1	2	1	2	1	0	2	2	1	0	0	0	0	2	1	1	0	2	0	0	1	0	1	0	1	0	0	2	0	0	2	2	2	0	0	0	0	0	0	1	0	0	0	1
341	1	0	2	1	0	1	1	0	0	0	2	0	0	0	0	0	0	0	0	1	1	0	1	0	0	0	0	2	2	0	0	0	2	1	1	1	1	0	0	2	0	2	2	0	1	1	0	0	1
342	1	0	1	1	0	2	2	0	0	0	1	1	2	1	0	0	0	1	0	1	1	0	2	0	0	0	0	2	0	2	2	0	2	2	1	2	1	0	0	0	2	1	0	0	2	1	0	0	0
343	0	0	1	0	0	1	1	0	1	0	0	1	2	1	0	0	0	1	2	0	0	0	1	1	1	1	1	2	0	1	0	0	1	1	2	2	0	0	0	0	2	0	0	0	0	0	0	0	2
344	0	0	2	0	1	1	1	0	1	1	1	0	1	1	0	0	0	0	2	1	1	0	2	0	0	0	0	1	1	0	0	0	2	1	1	2	1	1	0	0	1	0	0	0	0	1	0	1	2
345	1	0	2	0	0	1	2	0	1	1	1	1	2	1	0	1	0	0	1	1	1	0	2	0	0	0	0	2	1	2	1	0	1	1	1	2	2	0	0	1	1	1	1	0	1	0	0	0	1
346	0	0	2	0	0	1	1	0	2	1	1	1	0	0	0	0	0	0	1	0	0	0	2	0	0	2	0	0	2	0	0	0	1	0	0	2	0	0	0	1	1	0	1	0	1	0	0	0	1
347	0	0	1	1	0	2	0	0	1	1	1	0	1	1	0	0	0	1	2	0	0	0	2	0	0	1	0	2	0	2	1	1	2	0	0	1	2	0	0	2	0	0	0	0	0	0	0	1	1
348	1	0	1	0	0	1	1	0	0	0	1	0	0	0	0	0	0	1	2	0	0	0	1	1	1	1	0	2	0	2	0	0	1	1	0	2	2	0	0	0	1	1	0	0	0	1	0	0	0
349	1	0	1	1	0	1	2	1	2	1	0	0	0	0	0	0	0	0	1	1	1	0	1	1	1	1	1	2	1	0	1	0	2	1	1	2	0	0	0	0	2	0	0	0	0	1	0	1	2
350	1	0	2	1	0	1	2	0	0	0	0	0	0	0	0	0	0	2	1	0	0	0	2	0	1	1	0	1	1	1	0	0	2	2	0	1	2	0	0	2	0	1	1	0	1	0	0	0	1
351	0	1	2	0	0	1	2	0	1	0	0	0	1	1	0	0	0	0	0	0	0	0	2	0	0	0	0	2	1	1	1	1	2	0	0	1	2	0	0	1	1	0	0	0	0	2	0	0	2
352	0	0	2	1	0	1	1	0	0	0	1	1	1	1	0	0	0	1	2	1	1	0	1	0	0	1	0	2	0	1	1	1	2	0	0	2	2	0	1	1	0	0	0	0	1	0	0	1	2
353	1	0	2	0	0	1	1	1	2	2	0	1	0	0	0	0	0	0	1	1	1	1	0	1	0	0	1	2	1	2	0	0	2	0	0	2	2	0	0	1	1	0	0	0	1	1	0	0	1
354	0	0	1	0	0	0	2	0	0	0	0	0	0	0	0	0	0	0	1	0	0	0	2	0	0	1	0	2	1	0	1	0	1	0	0	1	2	0	0	1	0	0	0	1	0	0	0	0	0
355	1	0	1	0	0	0	2	1	1	1	1	0	1	0	0	0	0	0	2	1	1	0	2	0	0	1	0	1	0	1	0	0	2	2	0	1	2	0	0	1	1	0	0	0	1	0	0	0	1
356	1	0	1	0	0	2	2	0	0	0	1	1	1	0	0	0	0	1	2	0	0	0	0	0	0	0	0	2	0	2	0	0	0	0	0	2	1	0	0	2	0	0	0	0	0	1	0	0	1
357	0	0	0	0	0	0	0	0	2	0	1	1	0	0	0	0	0	0	1	1	1	0	2	0	0	0	0	2	0	2	0	1	1	0	0	2	0	0	0	0	2	0	0	1	0	1	1	0	0
358	0	0	2	0	1	1	1	0	1	1	0	0	0	0	0	0	0	0	2	1	1	0	1	0	0	0	0	2	1	1	1	0	2	0	0	1	2	0	0	1	0	0	0	0	1	0	0	2	2
359	0	0	2	0	0	1	2	1	2	2	1	0	0	0	0	0	0	1	0	0	0	0	2	0	0	1	0	2	0	1	1	1	2	0	0	1	2	0	0	1	0	0	0	0	0	1	0	0	1
360	1	0	1	1	0	1	1	1	2	2	0	1	0	0	0	0	0	1	2	1	0	0	2	0	0	1	0	1	0	1	1	2	2	0	0	1	1	0	0	2	0	0	0	0	1	0	0	0	1
361	1	0	1	1	0	2	2	0	1	0	0	1	1	0	0	1	0	0	1	2	1	0	2	0	0	2	0	2	1	1	1	2	1	0	1	2	1	0	0	0	1	1	1	0	1	0	0	0	2
362	1	0	2	1	0	2	1	0	2	2	0	0	1	1	0	0	0	1	0	1	1	0	2	0	0	0	0	1	1	0	0	0	2	0	0	2	2	0	0	2	0	0	0	1	0	1	1	0	1
363	0	0	1	1	0	2	1	1	2	1	0	1	2	1	0	1	0	1	0	1	1	0	2	0	0	0	0	1	0	1	0	0	2	0	0	1	2	0	0	1	0	1	0	0	0	0	0	0	2
364	0	0	1	0	1	1	1	1	1	1	0	0	0	0	0	0	0	0	2	1	1	0	1	1	2	2	0	2	0	2	0	0	2	2	2	2	2	2	0	0	0	1	1	1	1	1	0	0	2
365	0	0	1	0	0	1	1	1	2	2	0	1	2	1	0	0	0	1	1	1	1	0	0	0	0	1	0	1	2	0	1	0	2	1	1	2	2	0	0	2	0	0	0	0	0	1	0	1	0
366	1	0	1	0	0	0	1	1	2	2	0	0	1	0	0	0	0	0	1	1	0	0	2	0	0	1	0	2	1	1	0	1	1	0	0	2	2	0	0	1	1	1	1	0	0	1	0	0	1
367	0	0	1	0	0	0	1	0	2	2	0	0	0	0	0	1	0	0	1	1	0	0	1	0	0	1	0	1	0	1	0	1	1	2	1	2	2	0	0	0	1	1	1	0	1	0	0	1	1
368	0	0	2	1	0	1	1	0	1	1	0	0	0	0	0	0	0	1	2	0	0	0	1	1	1	1	0	2	0	2	1	1	0	0	0	2	1	0	0	0	2	0	0	1	2	0	0	0	0
369	1	0	1	0	1	1	1	0	0	0	1	0	1	1	0	0	0	0	1	0	0	0	1	0	0	0	0	2	1	1	1	1	2	0	0	2	1	0	0	0	2	0	0	0	0	1	0	0	0
370	0	0	1	1	0	1	0	0	2	2	0	0	0	0	0	0	0	1	2	0	0	0	2	0	0	1	0	2	0	2	0	1	2	0	1	1	1	1	0	0	0	0	0	0	0	1	0	1	1
371	1	0	1	1	0	2	2	0	1	1	0	1	2	1	0	0	0	1	0	1	1	0	2	1	1	1	0	2	1	1	1	0	2	1	1	1	1	0	1	0	1	1	1	0	1	1	0	0	0
372	1	0	1	1	0	1	1	0	1	1	1	1	1	1	0	0	1	2	1	0	0	0	2	0	0	1	0	1	1	0	0	2	2	0	0	1	1	0	0	0	1	0	0	0	0	0	0	0	2
373	1	0	2	1	0	2	2	0	1	1	0	0	0	0	0	0	0	0	1	0	0	0	2	0	0	0	0	2	2	1	1	1	0	0	0	2	0	1	0	0	1	0	0	0	1	1	0	0	0
374	1	0	2	0	1	2	1	1	2	1	0	0	0	0	0	0	0	1	1	1	0	0	2	0	0	0	0	2	0	2	1	1	1	0	0	2	2	0	0	2	0	0	0	0	0	1	0	0	1
375	1	0	2	0	1	2	1	0	1	1	0	0	1	1	0	0	1	2	1	0	0	1	1	0	0	1	0	2	1	1	1	2	1	0	0	2	0	0	0	0	2	1	1	0	0	1	0	0	1
376	1	0	1	0	0	1	0	0	2	2	0	0	0	0	0	0	0	1	1	1	1	0	2	0	0	0	0	2	0	1	1	0	1	1	1	2	2	1	1	0	0	0	0	0	1	1	0	0	1
377	1	0	2	0	0	2	1	0	1	1	0	1	2	1	0	1	0	1	2	1	1	0	2	0	0	0	0	2	2	1	1	0	1	0	0	1	2	2	0	0	0	0	0	0	0	0	0	1	1
378	1	0	0	0	0	0	0	0	2	0	1	2	2	1	0	0	1	1	1	0	0	0	2	0	0	1	0	2	0	2	1	0	0	0	1	2	0	0	0	0	2	0	0	1	0	0	1	0	0
379	1	0	1	0	0	1	0	0	2	2	0	0	0	0	0	0	0	1	0	1	0	1	0	1	1	1	0	2	0	2	0	0	2	2	2	2	0	0	0	1	1	1	1	0	0	0	0	0	1
380	0	0	2	0	0	1	1	1	2	1	0	0	1	1	0	0	0	0	1	0	0	0	2	0	0	1	0	2	2	2	0	1	1	0	1	2	2	1	1	1	0	0	0	0	0	1	0	0	0
381	0	0	2	1	0	2	1	0	1	0	0	0	1	2	0	0	0	0	2	0	0	0	2	0	1	0	0	2	1	2	0	1	1	1	2	2	1	0	0	0	2	0	0	0	0	0	0	0	1
382	0	0	0	0	0	0	1	1	2	2	0	0	0	0	0	0	0	1	2	1	1	0	2	0	0	2	0	2	2	1	1	2	1	0	0	2	1	1	0	0	0	0	0	0	0	1	0	0	0
383	0	0	1	0	0	1	2	1	1	1	1	0	0	0	0	0	0	1	2	0	0	0	0	1	1	1	0	2	2	2	0	0	2	0	0	2	1	0	0	0	1	0	0	1	0	0	0	2	2
384	1	0	1	0	1	1	2	0	0	0	2	0	0	0	0	0	0	1	1	1	1	0	2	0	1	0	0	2	1	1	1	0	2	0	0	1	1	0	0	1	1	1	1	0	0	1	0	0	0
385	0	1	2	0	0	1	0	0	1	1	1	0	0	0	0	0	0	1	1	1	1	0	2	0	0	2	0	1	0	1	1	0	2	0	0	2	2	0	0	0	2	0	0	0	0	1	0	0	1
386	1	0	2	1	0	2	1	1	2	2	0	1	1	1	0	0	1	0	2	1	1	0	2	0	0	1	0	1	0	1	0	1	2	0	0	0	2	0	1	1	0	0	0	0	0	1	0	0	1
387	1	0	1	0	0	1	2	0	0	0	0	1	2	2	0	0	0	0	2	0	0	0	1	0	0	1	0	2	0	1	0	1	2	0	0	1	0	0	0	0	2	1	0	0	0	0	0	0	1
388	0	0	1	1	0	1	0	0	2	2	0	0	0	0	0	0	0	0	0	1	1	0	2	0	0	0	0	2	0	2	1	2	1	0	0	2	0	0	0	0	2	1	0	0	0	0	0	0	1
389	0	0	0	0	0	0	2	1	1	1	1	0	0	0	0	0	0	0	2	0	0	0	2	0	0	1	1	2	0	1	0	0	0	0	0	1	1	0	0	0	2	0	0	0	0	1	0	0	2
390	0	0	0	0	0	0	1	0	1	1	1	0	1	0	0	0	0	1	1	0	0	0	2	0	0	1	0	1	0	1	0	1	1	0	0	2	2	0	0	1	0	0	0	0	1	0	0	1	1
391	0	0	1	0	0	1	1	0	1	0	1	1	2	1	0	1	0	1	1	1	0	0	2	0	0	2	0	1	2	0	1	2	2	0	0	1	2	0	0	1	0	1	1	0	0	1	0	0	1
392	1	0	2	1	0	2	0	0	1	1	0	0	0	0	0	0	0	2	2	1	0	0	2	0	1	1	0	2	0	2	1	1	2	0	0	1	2	0	0	2	0	1	1	0	1	0	0	0	0
393	1	0	1	1	0	1	0	0	1	1	0	2	2	1	0	0	1	1	0	2	1	0	2	0	1	2	0	1	2	0	0	0	2	0	0	2	1	1	0	0	0	0	0	1	0	1	0	0	1
394	1	0	0	0	0	1	0	0	1	1	0	0	0	0	0	0	0	0	2	0	0	0	1	0	0	1	0	2	0	0	0	2	2	0	1	2	1	0	0	1	1	0	0	0	0	0	0	0	1
395	0	0	2	0	1	2	0	0	2	2	0	0	0	0	0	0	0	0	1	1	1	0	1	0	1	2	0	1	0	1	0	2	2	0	0	1	1	0	0	2	0	0	0	0	1	1	0	0	2
396	0	0	2	0	0	1	2	0	1	0	0	0	1	0	0	0	0	0	2	0	0	0	2	0	0	0	0	0	1	1	0	1	1	0	0	1	1	0	0	1	1	0	0	0	1	0	0	1	1
397	0	0	2	0	1	2	1	0	1	1	1	0	0	0	0	0	0	0	0	1	0	0	2	0	0	1	0	1	2	1	0	0	1	1	0	2	1	1	0	0	1	0	0	0	0	0	0	0	1
398	1	0	1	1	0	2	1	0	2	0	1	0	0	0	0	0	0	0	0	1	1	0	2	0	1	1	0	1	1	0	0	0	0	1	0	2	1	1	1	0	1	2	2	0	1	1	0	0	1
399	0	0	1	0	0	1	0	0	2	2	0	0	0	0	0	0	0	0	1	1	0	0	2	0	0	1	0	2	0	1	1	1	1	1	0	1	2	1	1	0	1	0	1	0	0	1	0	0	1
400	0	0	0	1	0	1	1	1	2	2	0	0	0	0	0	0	0	2	1	1	1	0	2	0	0	1	0	2	0	2	0	0	1	0	0	1	2	1	0	0	1	0	0	1	1	2	0	0	0
401	0	0	2	0	0	1	1	0	1	1	0	0	1	1	0	0	0	1	2	1	0	0	2	0	0	0	0	2	1	1	1	0	1	1	0	1	0	0	0	0	2	0	0	0	1	0	0	0	1
402	0	0	1	1	0	1	1	0	1	0	1	0	1	0	0	0	0	1	1	0	0	0	1	1	1	1	0	1	1	1	0	0	0	0	1	2	2	0	0	0	2	0	1	0	0	1	0	1	2
403	0	0	0	0	0	0	1	0	1	1	0	1	2	1	0	1	0	1	1	1	1	0	2	0	0	1	1	2	1	1	0	1	1	0	1	1	2	0	0	2	0	0	0	0	0	0	0	1	2
404	1	0	0	1	0	1	1	0	2	0	1	0	0	0	0	0	0	1	0	1	1	0	1	1	1	1	0	1	1	1	0	0	1	0	0	1	1	0	0	1	1	0	0	0	0	1	0	0	0
405	0	0	2	0	0	1	1	0	1	1	0	0	0	0	0	0	0	0	2	1	1	0	1	0	1	0	1	2	0	1	0	1	0	0	0	2	1	0	0	1	1	1	0	0	0	0	0	0	1
406	1	0	1	1	0	2	2	1	1	1	0	0	0	0	0	0	1	1	0	2	1	0	2	0	0	1	0	2	2	0	0	0	1	2	0	2	2	0	1	0	1	0	0	1	1	1	0	0	0
407	1	0	2	1	1	2	2	0	0	0	0	0	1	1	0	0	0	0	0	1	1	0	1	1	1	1	0	2	0	2	0	1	1	0	0	2	1	0	0	0	1	0	0	0	0	1	0	0	0
408	1	0	1	1	0	1	1	0	2	2	0	1	1	0	0	1	0	0	2	1	0	0	1	0	0	2	0	2	1	1	1	1	1	0	0	2	1	0	0	1	1	0	0	0	0	0	0	0	1
409	0	0	0	0	0	0	2	0	0	0	1	0	1	1	0	0	0	0	0	1	1	0	2	0	0	1	0	1	1	1	0	0	0	1	2	2	1	0	0	0	2	2	2	0	1	1	0	0	1
410	1	0	0	0	0	0	1	0	1	0	1	0	0	0	0	0	0	1	2	0	0	0	2	0	0	1	0	2	1	1	0	1	2	1	0	1	1	0	1	0	1	0	0	0	0	0	0	0	1
411	1	0	1	0	0	2	2	0	0	0	1	0	0	0	0	0	0	0	2	0	0	0	2	0	1	0	0	2	0	1	1	0	1	1	1	2	1	0	0	0	0	0	0	0	0	2	0	0	2
412	1	0	1	0	0	1	0	0	2	2	0	1	0	0	0	0	0	0	1	1	1	0	2	0	0	1	0	1	0	1	0	0	1	1	0	1	0	0	0	0	2	0	0	0	0	2	0	0	1
413	1	0	1	0	1	1	1	0	1	1	1	0	1	1	0	0	0	1	1	0	0	0	2	0	0	0	0	2	1	1	0	1	0	0	0	1	2	0	0	1	1	0	0	0	1	0	0	0	2
414	1	0	2	0	0	1	1	0	1	0	1	0	1	1	0	0	0	1	2	0	0	1	2	0	0	0	0	2	1	1	0	1	2	0	0	1	1	0	0	0	2	0	0	0	0	1	1	0	0
415	0	0	1	0	0	0	1	0	2	0	0	1	2	2	0	0	0	1	1	0	0	0	2	0	0	2	0	1	2	0	1	0	2	0	0	1	2	1	0	0	0	0	0	0	0	1	0	0	1
416	0	0	1	1	0	2	2	0	0	0	1	1	1	0	0	1	0	0	1	1	1	0	2	0	0	0	0	2	0	2	1	1	2	0	0	2	1	0	0	0	0	2	2	0	1	0	0	0	0
417	0	0	2	1	0	2	1	0	1	1	1	0	1	1	0	0	0	0	2	0	0	1	2	0	0	1	0	1	0	0	1	1	1	1	1	1	1	0	0	1	0	0	0	0	0	1	0	0	1
418	0	0	0	1	0	1	2	0	0	0	2	1	2	1	0	1	0	0	2	0	0	0	2	0	0	0	0	0	1	0	0	0	0	0	1	2	1	1	0	0	1	0	0	0	1	1	0	0	1
419	0	0	2	1	1	2	2	0	0	0	1	0	1	1	0	0	0	0	1	1	1	0	1	0	0	0	0	2	1	1	0	0	0	0	0	2	1	0	0	1	1	0	0	0	0	0	0	0	0
420	1	0	2	0	0	1	1	0	2	1	0	0	1	1	0	0	0	0	1	1	0	0	1	0	0	1	0	1	2	0	1	0	1	1	0	1	1	0	1	0	1	1	1	0	1	1	0	1	2
421	1	0	1	1	0	1	1	1	2	2	0	0	0	0	0	0	0	1	0	2	2	0	2	0	1	0	1	2	2	1	1	0	1	0	0	2	2	0	0	1	0	0	0	0	0	1	0	0	1
422	1	0	1	0	1	1	1	0	1	1	1	1	1	0	0	0	0	1	2	0	0	0	2	0	0	1	0	2	2	1	0	2	1	0	0	2	2	1	1	0	0	1	1	0	0	1	0	0	1
423	1	0	2	1	0	2	0	0	2	2	0	1	1	1	0	0	1	1	2	1	1	0	2	0	0	1	0	2	1	1	0	0	2	1	1	2	2	0	1	0	1	0	0	1	1	2	0	0	0
424	1	1	0	0	0	1	1	1	2	2	0	1	0	0	0	0	0	1	1	0	0	0	2	0	0	0	0	2	1	1	1	0	0	0	0	1	1	0	1	0	1	0	0	0	0	1	0	0	0
425	0	0	0	0	0	0	1	0	1	1	1	1	1	0	0	1	0	1	2	0	0	0	2	0	0	1	0	2	0	1	0	1	1	0	0	2	2	0	0	1	1	0	0	1	0	1	0	0	0
426	1	1	2	0	0	1	1	0	1	1	0	0	1	1	0	0	0	0	0	1	1	0	2	0	0	1	0	2	2	2	0	2	1	0	0	2	0	0	0	0	1	0	0	0	0	0	0	2	2
427	1	0	1	1	0	1	2	0	0	0	0	1	1	0	0	1	0	0	1	0	0	0	2	0	0	0	0	1	0	1	0	1	1	1	0	0	2	1	0	1	0	0	0	0	1	0	0	0	0
428	0	0	1	0	0	1	2	0	1	0	2	0	0	0	0	0	0	0	2	0	0	0	0	1	1	0	0	2	1	1	1	1	1	0	0	2	1	0	0	1	1	1	1	0	2	0	0	0	1
429	0	0	1	0	0	1	1	0	1	0	0	0	0	0	0	0	0	1	2	0	0	0	2	0	0	1	0	2	1	1	0	1	1	1	0	1	0	0	0	0	1	0	0	1	1	1	0	0	1
430	1	0	2	0	0	2	1	2	2	2	0	0	1	1	0	0	0	0	2	0	0	0	1	1	1	1	0	2	0	1	0	1	1	1	1	1	2	0	0	1	1	0	0	0	0	0	0	0	0
431	1	0	1	0	0	1	1	1	2	2	0	1	0	0	0	0	0	0	1	0	0	0	2	0	0	1	0	2	0	2	0	0	2	2	0	1	0	0	0	0	1	1	1	0	0	0	0	1	2
432	0	0	2	0	0	2	1	0	1	1	1	1	1	1	0	0	0	0	1	1	0	0	2	0	1	0	0	2	1	1	0	0	1	2	1	1	1	0	0	0	2	0	0	1	0	1	0	0	0
433	0	0	1	1	0	2	2	0	0	0	1	0	0	0	0	0	0	0	1	1	1	1	2	0	0	0	0	1	0	1	0	2	1	0	0	2	1	0	0	1	1	2	1	0	1	0	0	0	1
434	1	0	0	0	0	0	2	0	0	0	0	1	0	0	0	0	0	2	2	0	0	0	0	0	0	1	0	1	1	1	0	1	2	0	0	1	2	1	0	0	0	2	2	0	0	1	0	0	1
435	1	0	2	0	0	0	0	0	2	1	0	1	1	0	0	1	0	0	2	1	1	0	1	1	1	1	0	2	1	1	0	1	0	0	0	1	1	1	0	0	1	0	0	0	0	0	1	0	0
436	0	0	2	0	0	0	1	0	2	2	0	0	1	1	0	0	0	0	1	0	0	0	2	0	0	0	0	2	0	2	0	0	2	1	1	1	0	0	1	0	1	0	0	1	1	1	0	1	0
437	1	0	2	0	1	2	1	0	1	1	1	1	1	0	0	1	0	1	0	2	1	0	2	0	0	0	0	2	2	1	2	1	2	2	0	1	2	0	0	1	0	0	0	0	0	1	0	0	1
438	1	0	0	0	0	0	2	1	1	1	0	0	1	1	0	0	0	1	0	1	1	0	0	1	1	1	0	1	2	0	0	1	2	0	0	1	0	0	0	0	2	1	0	0	2	1	0	1	2
439	1	0	1	0	0	1	1	0	2	2	0	1	1	0	0	1	1	2	2	0	0	0	0	1	1	1	0	2	0	1	0	0	2	0	0	2	1	0	0	1	1	0	0	0	1	1	0	1	1
440	0	0	1	1	0	1	1	2	2	2	0	0	0	0	0	0	0	1	2	0	0	0	2	0	0	1	0	1	1	1	0	2	1	0	1	2	2	0	0	2	0	0	0	1	0	0	0	1	1
441	1	1	1	0	0	1	1	0	1	1	0	1	1	1	0	0	0	2	1	1	0	0	2	0	0	1	0	2	0	1	0	2	1	0	1	2	2	1	0	1	0	0	0	0	0	1	0	0	1
442	1	0	1	0	0	1	0	0	2	1	0	0	0	0	0	0	0	1	2	0	0	0	2	0	0	1	0	2	2	1	1	2	1	0	0	1	1	0	1	0	1	0	0	0	0	1	0	1	1
443	1	0	0	0	0	0	0	0	1	0	1	0	0	0	0	0	0	1	1	0	0	0	2	0	0	1	0	2	1	2	0	1	1	1	1	2	1	0	0	0	1	0	0	0	1	0	0	0	1
444	1	0	0	0	0	0	2	1	1	1	0	0	2	1	1	0	0	1	1	1	1	0	2	0	0	0	0	1	0	1	1	0	1	1	0	1	0	0	0	0	1	0	0	1	0	1	0	0	0
445	1	0	0	0	0	0	1	0	1	1	1	0	1	1	0	0	0	0	1	1	1	0	1	0	0	1	1	2	0	1	0	2	1	0	0	2	1	0	0	0	0	0	0	0	0	1	0	0	0
446	1	0	1	0	0	0	1	0	0	0	1	1	1	0	0	1	0	0	1	0	0	1	2	0	0	2	0	1	1	0	0	0	1	1	0	2	1	0	0	1	1	1	1	0	1	1	0	0	0
447	1	1	0	0	0	1	2	1	1	1	1	0	2	1	1	0	0	0	1	0	0	0	1	1	1	1	0	2	0	1	1	1	2	2	0	1	0	0	0	1	1	0	0	0	1	0	0	0	0
448	0	0	2	0	2	2	2	0	2	1	1	0	1	0	0	0	0	1	2	0	0	0	1	0	0	0	0	2	1	1	1	1	1	0	0	2	1	0	0	1	1	1	0	0	1	0	0	0	0
449	0	0	1	0	1	2	1	0	0	0	1	0	1	1	0	0	0	1	1	0	0	0	2	0	0	1	0	1	2	0	0	0	1	1	0	1	2	0	0	1	0	1	1	0	1	1	0	0	1
450	1	0	0	0	0	0	0	0	2	0	1	0	0	0	0	0	0	0	1	1	1	0	2	0	0	1	0	1	2	1	0	2	1	0	0	1	2	0	0	1	1	0	0	0	1	1	1	0	1
451	1	0	1	0	0	1	1	1	2	2	0	1	1	0	0	1	0	0	1	1	0	0	1	1	0	1	1	2	1	0	1	1	2	0	0	2	1	0	0	0	2	1	1	0	0	1	0	1	2
452	0	1	1	0	0	0	1	0	1	1	1	0	0	0	0	0	0	2	1	1	1	0	2	0	0	1	0	2	0	2	0	1	2	0	0	2	1	0	0	0	0	0	0	1	0	0	0	0	1
453	0	0	1	0	0	0	1	0	2	1	0	0	0	0	0	0	0	2	1	1	1	0	2	0	0	1	0	2	0	2	2	2	2	0	0	2	1	1	0	0	1	1	1	0	1	1	0	0	2
454	0	0	1	0	0	1	1	0	2	2	0	1	2	1	0	1	0	1	1	1	1	0	2	0	0	0	0	2	1	1	0	1	2	0	0	0	1	0	0	1	0	0	0	1	0	1	0	0	1
455	0	1	2	0	0	1	2	1	1	1	0	0	0	0	0	0	0	0	1	0	0	0	2	0	0	2	0	2	0	2	1	2	2	0	0	2	2	0	0	2	0	0	0	0	0	0	0	0	1
456	0	1	1	0	0	0	1	1	2	2	0	1	1	1	0	0	0	0	2	0	0	0	1	0	1	1	0	2	0	2	0	1	1	1	1	2	1	0	1	0	1	1	1	0	1	1	0	1	2
457	1	1	2	1	0	1	0	0	2	1	0	0	0	0	0	0	0	0	0	1	0	0	2	0	0	0	0	1	2	0	0	0	1	1	1	2	1	0	0	0	2	0	0	0	0	1	0	0	1
458	1	0	0	1	0	1	1	0	0	0	1	0	1	1	0	0	0	1	1	2	1	0	1	0	0	1	0	2	0	1	1	0	1	0	0	2	2	2	0	0	0	0	0	0	1	0	0	1	0
459	0	0	0	0	0	0	1	0	1	1	0	1	0	0	0	0	0	0	2	0	0	0	2	1	1	1	0	1	1	1	0	0	0	1	0	2	1	0	0	0	0	0	0	0	0	0	0	0	1
460	1	0	2	1	1	2	1	0	2	0	1	0	2	2	0	0	0	0	0	1	1	0	2	0	0	1	0	1	2	0	0	0	2	2	2	2	2	0	0	1	1	0	0	0	1	1	0	0	0
461	1	0	0	0	0	0	0	0	2	2	0	0	0	0	0	0	1	1	0	1	1	0	2	0	0	2	0	1	1	1	1	0	1	0	0	1	2	1	0	1	1	0	0	0	0	0	0	0	0
462	1	0	2	0	0	1	0	0	2	2	0	0	0	0	0	0	0	0	1	1	1	0	1	0	0	1	0	2	0	2	0	1	1	0	0	2	2	0	0	1	1	0	0	0	0	1	0	0	1
463	0	0	2	0	1	2	1	0	1	1	1	0	2	2	0	0	0	0	1	0	0	0	2	0	1	1	0	2	2	2	0	1	1	0	0	2	2	0	0	1	1	0	0	0	0	0	0	1	1
464	1	0	1	0	1	1	1	0	1	1	0	1	2	2	0	0	0	1	1	0	0	0	2	0	0	1	0	2	1	1	0	0	1	2	0	2	0	0	0	0	1	2	2	0	1	1	1	0	1
465	1	0	2	0	2	2	1	0	1	0	1	0	1	1	0	0	0	1	2	0	0	0	1	1	1	1	0	2	0	2	1	0	2	0	0	1	1	0	0	0	2	0	0	0	1	1	0	0	2
466	0	0	2	0	1	1	0	0	2	2	0	0	0	0	0	0	0	0	0	2	0	0	2	0	0	1	0	1	1	1	1	0	0	0	1	2	1	0	0	0	2	0	0	0	0	0	0	0	0
467	0	0	1	0	0	1	1	2	2	2	0	0	0	0	0	0	1	1	1	1	0	0	2	0	1	2	0	2	1	1	0	1	1	0	0	2	0	0	0	0	2	0	0	0	0	1	0	0	0
468	1	0	0	0	0	1	0	0	2	2	0	0	0	0	0	0	0	0	1	1	1	0	2	0	0	1	0	1	0	2	1	1	1	0	0	2	2	0	0	1	0	1	0	0	0	0	0	0	0
469	0	0	1	0	0	1	1	0	1	1	1	0	0	0	0	0	0	1	2	0	0	0	2	0	0	0	0	1	1	1	0	1	1	1	2	2	2	0	0	2	0	0	0	0	0	1	0	0	2
470	0	0	2	1	0	1	1	0	2	1	1	0	2	2	0	0	0	0	1	1	1	0	1	0	0	1	0	2	0	1	0	1	0	0	0	1	1	1	0	0	0	0	0	1	0	0	0	0	0
471	1	0	2	1	0	1	1	1	2	2	0	0	1	1	0	0	0	1	2	0	0	1	1	0	1	0	0	1	0	1	0	2	2	0	0	0	0	0	0	1	1	1	1	0	1	1	0	0	1
472	1	0	1	1	0	2	1	0	2	2	0	1	0	0	0	0	0	0	1	0	0	0	1	1	1	1	0	2	0	2	0	0	2	2	2	2	1	0	0	2	0	0	0	0	0	1	0	0	0
473	1	0	0	0	0	1	1	0	1	0	1	0	1	1	0	0	0	0	1	1	1	0	2	0	0	1	0	1	2	0	1	1	2	1	1	2	1	0	0	1	1	1	1	0	0	1	0	0	1
474	0	0	1	0	0	0	1	0	2	0	1	1	2	2	0	0	1	1	0	2	1	0	0	0	1	0	0	2	0	1	1	1	2	0	1	1	1	0	0	1	1	0	0	0	0	1	0	0	1
475	0	0	0	0	0	0	1	1	2	2	0	1	0	0	0	0	0	1	2	1	1	0	2	0	0	1	0	2	0	1	0	1	1	2	1	2	2	0	0	2	1	0	0	1	0	1	0	1	1
476	1	1	2	1	0	1	0	0	1	0	0	0	0	0	0	0	0	2	2	0	0	0	2	0	0	2	0	2	0	1	0	0	2	0	0	1	2	1	0	1	1	0	0	1	2	0	0	0	1
477	0	0	1	1	0	1	2	0	0	0	1	1	1	0	0	1	0	1	2	0	0	1	1	0	0	1	0	2	0	1	0	1	1	0	1	1	1	1	0	0	0	0	0	0	0	1	0	1	2
478	1	0	2	0	1	1	2	0	1	0	0	0	1	1	0	0	0	0	0	1	0	0	2	0	0	0	0	1	1	1	0	0	0	0	0	1	2	0	0	2	0	0	0	0	0	0	0	0	1
479	1	0	2	0	1	1	1	0	2	0	0	0	0	0	0	0	0	1	1	0	0	0	2	0	0	1	0	2	0	2	2	0	2	0	0	2	2	0	0	1	1	0	0	0	1	0	0	0	0
480	0	0	2	0	1	1	2	0	0	0	1	0	2	2	0	0	0	1	1	0	0	0	1	0	1	0	0	1	1	1	0	0	2	1	1	2	0	0	0	0	2	0	0	0	1	0	0	1	1
481	0	0	2	0	0	1	1	1	2	2	0	1	1	0	0	0	0	1	1	0	0	0	2	0	0	1	0	2	1	2	0	2	2	0	0	1	2	1	0	1	1	0	1	0	1	0	0	0	1
482	1	0	1	0	0	0	1	0	0	0	1	0	1	1	0	0	0	0	0	1	0	0	2	0	0	0	0	1	1	1	0	1	2	0	1	1	0	1	0	0	1	2	2	0	1	1	0	0	1
483	1	1	2	0	0	1	1	0	2	1	0	0	0	0	0	0	0	1	2	1	1	0	1	0	1	1	0	1	1	1	0	0	0	0	0	2	0	1	0	0	1	0	0	1	0	1	0	0	1
484	0	0	2	1	1	2	2	1	2	2	1	0	1	1	0	0	0	1	2	0	0	0	2	0	1	0	0	2	2	1	1	1	2	0	1	2	1	0	0	0	2	0	0	0	0	0	0	0	0
485	1	0	1	0	0	0	1	0	1	1	1	0	0	0	0	0	0	0	2	1	1	0	2	0	0	1	0	1	1	1	0	1	1	1	1	2	2	0	0	1	1	2	2	0	1	1	0	0	2
486	0	0	1	1	1	2	1	1	2	2	0	1	2	1	1	0	0	0	2	0	0	0	2	0	0	1	1	2	1	0	1	1	1	1	0	0	0	0	0	0	1	0	0	1	1	1	0	0	0
487	0	0	1	1	0	1	1	0	1	1	1	0	1	1	0	0	0	1	2	0	0	0	1	0	0	1	0	1	1	0	0	0	1	1	0	2	1	0	0	1	1	0	0	1	0	1	0	0	1
488	1	0	0	0	0	0	1	0	2	1	0	0	1	0	0	0	0	0	1	0	0	1	2	0	0	1	0	2	1	1	1	0	1	1	0	1	2	0	1	1	0	0	0	1	1	1	0	0	2
489	0	0	2	1	0	1	1	0	1	0	1	0	0	0	0	0	0	0	2	0	0	0	2	0	0	0	0	2	0	2	0	0	1	1	0	2	2	0	0	2	0	1	1	0	1	0	0	0	0
490	1	0	2	1	0	2	1	0	1	1	0	0	0	0	0	0	0	0	2	0	0	0	2	0	0	0	0	2	0	2	0	0	2	0	0	2	1	0	1	0	1	0	0	0	1	0	0	0	0
491	1	0	1	0	0	0	2	0	2	2	0	1	0	0	0	0	0	0	1	1	1	0	2	0	0	1	0	2	2	2	0	1	2	0	0	2	1	0	0	1	1	1	1	0	0	0	0	0	1
492	1	0	1	0	1	2	2	0	0	0	1	0	0	0	0	0	0	0	1	0	0	0	2	0	1	1	0	2	0	1	0	1	1	0	0	2	1	0	0	0	1	0	0	0	0	0	0	0	0
493	0	0	1	0	0	1	2	0	0	0	1	1	1	0	0	1	0	0	1	1	0	0	2	0	0	0	0	2	1	1	0	0	1	0	0	2	2	0	0	2	1	0	0	0	0	1	0	0	1
494	0	0	2	1	0	2	0	0	2	2	0	0	0	0	0	0	0	0	1	0	0	0	2	0	0	0	1	2	1	1	0	0	1	0	0	2	1	0	0	1	0	0	0	0	0	1	0	0	1
495	1	0	0	0	0	0	0	0	2	1	1	0	0	0	0	0	1	1	0	1	1	0	2	0	0	1	0	2	0	2	1	1	1	1	0	1	0	0	0	0	2	0	0	0	1	0	0	0	1
496	1	0	1	0	0	1	1	0	2	1	0	1	2	1	0	0	0	1	2	0	0	0	1	0	0	1	0	1	2	0	1	0	1	0	0	1	2	0	1	1	0	0	0	1	0	1	0	1	1
497	0	0	0	0	0	0	2	0	0	0	0	0	0	0	0	0	0	1	2	0	0	0	2	1	1	1	0	2	0	1	1	1	1	1	0	0	2	0	1	1	0	1	1	0	1	1	0	0	1
498	0	0	2	0	1	2	1	0	2	1	0	0	1	1	0	0	0	2	1	1	1	0	2	0	0	2	1	2	1	1	0	1	2	1	1	2	1	0	0	1	1	0	0	0	0	1	0	1	1
499	0	0	0	0	0	0	1	0	1	1	1	1	2	1	0	0	1	1	2	1	1	0	2	0	0	2	0	2	2	1	1	1	1	0	0	2	2	0	0	1	1	0	0	0	0	0	0	0	1
500	0	0	1	1	0	2	1	0	1	0	1	1	1	0	0	0	0	1	1	0	0	0	2	0	0	0	0	2	0	2	2	2	2	0	0	1	0	0	0	0	2	0	0	1	0	1	0	0	0
501	0	0	1	0	0	0	2	1	1	1	0	0	0	0	0	0	0	0	1	1	1	1	1	0	0	0	0	1	1	1	1	0	0	0	0	2	2	0	0	1	1	0	0	0	1	1	1	0	0
502	0	0	1	1	0	1	2	1	1	1	0	0	0	0	0	0	0	1	1	0	0	0	2	0	0	2	0	1	1	1	0	2	2	0	0	1	2	1	0	1	1	0	0	0	1	0	0	0	0
503	1	0	2	0	0	1	1	0	2	1	1	1	1	0	0	0	0	0	1	1	1	1	2	0	0	0	0	2	0	1	0	2	1	1	1	2	1	0	0	1	1	1	0	0	1	1	0	0	2
504	1	0	1	0	0	1	0	0	2	2	0	0	0	0	0	0	0	0	1	1	1	0	2	0	0	1	0	2	1	1	1	1	2	0	1	1	0	0	0	0	2	1	0	0	1	2	0	0	0
505	1	0	0	1	0	1	2	0	1	1	0	0	1	1	0	0	0	0	1	1	1	1	0	1	1	1	0	2	1	2	0	1	2	1	0	1	1	1	0	0	0	0	0	0	0	0	0	1	2
506	1	0	1	1	0	2	1	0	1	1	1	0	1	0	0	0	0	0	0	1	1	0	1	0	0	2	0	2	0	2	0	1	1	1	1	1	1	0	0	0	2	1	1	0	1	2	0	0	1
507	1	0	1	1	0	1	2	0	1	1	1	1	2	1	0	0	0	0	1	0	0	0	1	1	1	0	0	2	1	1	0	1	2	0	0	2	1	1	0	0	0	1	1	0	1	2	0	0	1
508	1	0	0	1	0	1	2	0	0	0	2	1	1	1	0	0	1	0	2	1	1	0	2	0	0	1	0	2	0	0	0	1	2	0	0	2	2	0	0	2	0	0	0	0	0	0	0	0	1
509	0	0	2	0	1	2	1	0	1	1	0	2	2	2	0	0	0	1	2	0	0	0	1	0	0	1	1	2	1	2	0	1	1	1	1	2	1	0	0	1	1	0	0	0	0	1	0	0	2
510	1	0	2	2	1	2	0	0	2	2	0	0	1	1	0	0	1	1	1	0	0	0	2	0	0	2	0	2	0	1	0	0	2	0	0	2	2	0	0	0	1	0	0	0	0	0	0	0	1
511	1	0	1	0	0	1	2	0	1	0	2	0	0	0	0	0	0	1	2	0	0	0	0	0	1	0	0	2	1	1	2	0	2	1	0	2	1	0	0	0	1	0	0	0	0	0	0	0	1
512	0	0	2	1	0	1	2	0	1	0	1	0	0	0	0	0	0	0	2	1	1	0	1	1	1	1	0	2	2	1	0	1	2	0	0	1	1	0	0	1	1	0	0	0	0	0	0	0	0
513	0	1	1	0	0	1	2	0	0	0	1	0	0	0	0	0	0	1	1	1	0	0	2	0	0	1	0	2	0	1	1	2	2	0	0	1	0	0	0	0	1	1	1	0	1	1	0	0	2
514	0	0	2	0	0	2	0	0	2	2	0	1	2	2	0	0	0	0	2	1	1	0	2	0	0	1	0	2	0	1	1	0	2	1	0	2	2	1	0	0	1	0	0	0	0	1	0	0	1
515	1	0	1	0	0	1	1	0	1	1	0	0	0	0	0	0	0	0	2	1	1	0	2	0	0	1	0	1	1	0	0	0	2	2	1	2	1	0	0	0	2	0	0	1	0	1	0	0	1
516	0	0	0	0	0	0	2	0	0	0	0	1	1	0	0	1	0	1	2	0	0	0	1	1	0	1	1	1	0	0	0	0	2	0	0	1	1	0	0	2	0	0	0	0	0	1	0	1	1
517	1	0	2	0	1	1	2	1	2	1	0	0	0	0	0	0	0	2	1	1	1	0	1	0	1	1	1	2	0	1	1	1	2	0	0	2	1	0	1	0	1	0	0	2	0	2	0	0	1
518	1	0	1	0	1	2	2	0	1	1	1	0	0	0	0	0	0	0	1	0	0	0	2	0	0	1	0	1	1	1	0	1	1	0	0	1	1	0	0	1	1	0	0	1	1	1	0	0	0
519	0	0	2	0	0	1	2	0	1	1	0	0	1	1	0	0	0	1	2	1	1	0	1	0	0	1	0	0	1	0	0	1	1	0	0	2	1	0	1	0	1	0	0	0	1	1	0	0	1
520	1	0	1	1	1	2	2	0	0	0	2	0	1	1	0	0	0	1	1	0	0	0	2	0	0	1	0	2	1	1	1	2	2	0	0	1	2	0	0	0	1	1	1	0	0	1	0	0	1
521	0	0	1	0	0	0	2	1	1	1	1	0	0	0	0	0	0	0	1	0	0	0	2	0	0	2	0	1	1	1	0	1	2	0	1	2	1	0	0	1	1	0	1	0	1	0	0	0	1
522	1	0	1	0	1	1	2	1	1	1	1	1	1	0	0	1	0	1	2	1	0	0	2	0	0	1	0	1	1	0	0	0	1	1	0	2	2	0	1	1	0	0	0	0	0	0	0	0	2
523	1	0	1	0	0	0	1	0	1	1	1	1	2	0	0	1	0	0	1	0	0	0	1	1	2	2	0	2	1	2	0	1	2	2	0	1	2	0	0	2	1	1	1	0	1	2	0	0	0
524	1	0	1	0	0	1	1	1	2	2	0	0	0	0	0	0	0	0	2	1	1	0	2	0	0	2	0	2	0	2	0	1	1	0	0	2	2	0	0	1	0	1	1	0	1	0	0	0	1
525	1	0	1	1	0	1	1	0	1	1	0	0	0	0	0	0	0	0	1	1	1	0	2	0	0	0	0	2	1	1	0	1	2	1	1	2	2	1	0	1	1	0	0	0	0	1	0	0	1
526	1	0	1	0	0	2	1	1	2	1	0	0	1	0	0	0	0	1	1	0	0	0	2	0	0	1	0	2	0	1	0	0	2	0	0	2	1	0	0	0	1	0	0	1	1	1	0	0	2
527	1	0	2	0	1	1	1	0	1	1	0	0	1	1	0	0	0	0	1	2	1	0	1	0	0	0	0	2	0	2	1	2	2	0	0	2	0	0	1	0	1	0	0	0	1	1	0	0	2
528	0	0	2	0	0	1	1	0	0	0	2	0	0	0	0	0	0	1	1	1	0	0	2	0	1	2	0	1	2	0	1	1	1	0	0	2	1	0	0	0	1	1	1	0	1	0	0	0	1
529	0	0	1	0	0	1	2	1	2	1	0	1	1	1	0	0	0	0	0	2	0	0	2	0	0	0	0	1	1	1	0	0	1	0	0	1	2	1	1	0	1	0	0	0	0	0	0	0	1
530	0	0	2	0	1	1	1	0	2	1	0	0	2	1	0	0	0	1	1	1	0	0	1	0	0	0	0	2	2	1	1	2	2	0	0	1	2	1	0	1	0	0	0	0	0	2	0	0	2
531	0	0	1	0	1	1	0	0	2	1	2	1	1	1	0	0	0	0	1	1	0	0	2	0	0	2	0	2	0	1	1	0	2	1	2	2	2	0	0	1	0	1	1	0	0	1	0	0	0
532	1	0	1	0	0	0	0	0	2	0	1	0	0	0	0	0	0	2	1	1	1	0	2	0	0	1	0	2	1	1	1	0	1	1	0	2	0	0	0	0	1	0	0	0	0	0	0	0	2
533	1	0	2	0	0	0	0	0	2	0	1	0	1	1	0	0	0	0	1	0	0	0	1	0	0	1	0	2	2	2	0	1	1	0	0	2	1	0	0	2	0	1	1	0	0	1	0	1	1
534	1	0	1	0	0	2	1	0	1	1	1	0	0	0	0	0	0	0	1	2	1	0	2	0	1	2	1	2	1	1	0	0	0	0	0	1	2	0	0	1	1	0	0	1	0	1	0	0	1
535	0	0	1	0	0	1	1	0	1	1	0	0	0	0	0	0	0	0	1	0	0	0	0	0	0	1	0	1	1	1	0	1	1	0	0	1	2	0	0	1	0	0	0	1	0	1	0	0	1
536	0	0	1	0	0	0	2	0	0	0	0	0	0	0	0	0	0	0	1	1	1	1	0	1	1	1	0	2	0	2	2	1	1	0	0	2	0	0	0	0	2	1	0	0	1	2	0	0	2
537	0	0	1	1	0	1	1	0	1	0	1	1	2	0	0	1	1	1	1	0	0	0	1	1	0	1	0	2	0	1	0	0	1	0	0	2	1	1	1	0	0	0	0	0	1	0	0	1	0
538	1	0	1	0	0	0	1	0	1	1	1	1	1	0	0	1	0	0	1	1	0	0	2	0	1	2	0	2	0	2	0	0	0	1	1	1	1	0	0	1	1	0	0	0	0	1	0	0	2
539	0	0	2	0	1	2	1	0	1	0	1	0	0	0	0	0	0	0	1	0	0	0	2	0	0	1	0	1	1	1	0	2	2	0	0	2	1	0	0	0	0	0	0	0	1	0	0	0	1
540	1	0	1	1	0	1	2	0	0	0	2	0	0	0	0	0	0	1	1	1	0	1	2	0	0	0	1	2	1	2	0	1	2	0	0	1	1	0	1	0	1	1	0	0	0	0	0	0	0
541	0	0	2	0	1	1	1	1	2	1	0	1	1	0	0	1	0	1	2	0	0	0	2	0	1	0	0	2	1	1	1	0	1	1	0	1	1	0	0	1	1	0	0	1	0	0	0	1	1
542	1	0	2	0	0	1	1	0	2	1	1	0	2	0	1	0	1	2	1	1	1	0	2	0	1	0	0	0	1	0	0	2	2	0	0	1	1	1	1	0	0	0	0	0	1	0	0	0	1
543	1	0	1	0	0	0	1	0	1	1	1	0	1	0	0	0	0	0	1	1	1	0	2	0	0	1	0	2	0	2	1	1	1	2	1	2	1	0	0	1	1	1	1	1	0	1	0	0	1
544	0	0	1	0	0	1	1	0	0	0	1	0	0	0	0	0	0	1	2	0	0	0	2	0	0	0	0	2	0	1	0	1	2	1	0	2	1	0	0	0	1	1	1	0	1	0	0	1	2
545	0	0	1	1	0	1	1	0	1	1	1	1	1	0	0	1	0	0	1	1	1	0	2	0	0	0	0	2	0	2	0	0	2	1	1	1	2	1	0	1	0	0	0	0	1	1	0	1	2
546	1	0	2	0	0	2	1	0	1	1	1	1	1	0	0	0	0	2	2	1	0	0	2	0	0	1	1	2	1	1	0	0	0	1	0	2	2	1	0	1	1	0	0	0	0	1	0	0	0
547	0	0	1	0	0	1	1	0	1	0	0	0	0	0	0	0	0	1	2	0	0	0	1	0	1	2	1	2	1	1	0	1	2	0	0	1	0	0	0	0	1	0	0	0	0	2	0	0	0
548	1	0	0	0	0	0	2	1	1	1	0	0	1	0	0	0	0	0	1	0	0	0	2	0	0	2	0	2	0	2	1	0	0	0	0	2	1	1	1	0	0	0	0	0	0	0	0	0	0
549	0	0	1	0	0	2	1	0	2	0	0	2	2	1	0	1	0	1	0	1	1	0	1	0	1	1	0	2	1	2	0	2	2	0	0	1	1	0	0	0	0	0	0	0	0	1	0	0	1
550	0	0	0	1	0	1	2	1	1	1	0	0	2	2	0	0	0	0	0	1	1	0	0	1	1	1	0	2	2	2	0	1	1	0	0	2	2	0	1	0	1	0	0	0	0	0	0	0	2
551	1	0	2	1	0	2	1	1	2	1	0	0	1	1	0	0	0	0	1	0	0	0	2	0	0	1	0	2	1	1	0	0	0	0	0	1	1	1	1	0	0	0	0	0	0	1	0	0	0
552	0	0	2	0	0	1	1	1	2	2	0	0	2	2	0	0	1	1	1	0	0	0	2	0	0	1	0	2	0	1	0	1	1	2	1	2	2	0	1	0	0	1	1	0	0	1	1	0	0
553	0	0	1	1	0	1	2	0	1	1	1	1	1	0	0	1	0	0	1	2	1	0	2	0	0	2	0	1	2	0	1	0	2	0	0	2	1	0	1	0	1	0	0	1	0	0	0	0	0
554	0	0	2	1	0	2	1	0	1	0	1	0	0	0	0	0	0	0	2	0	0	0	2	0	0	2	0	2	1	1	1	0	2	1	0	2	2	0	0	1	0	0	0	0	0	0	0	0	0
555	1	1	1	0	0	1	0	0	1	1	1	0	0	0	0	0	0	0	2	1	1	0	0	0	0	0	0	2	0	2	1	1	1	0	0	2	1	0	0	0	2	1	1	0	1	1	0	0	1
556	0	0	2	1	0	1	0	0	1	0	1	0	1	1	0	0	0	0	1	0	0	0	2	0	0	0	0	1	1	1	0	1	1	0	0	2	1	0	0	1	1	0	0	0	1	0	0	0	0
557	1	0	1	0	0	0	2	1	1	1	1	0	0	0	0	0	1	1	0	1	1	0	2	0	0	1	0	1	2	1	0	0	2	0	0	1	1	0	0	0	1	2	2	0	1	1	0	0	1
558	1	0	2	1	0	1	0	0	2	2	0	0	0	0	0	0	0	1	1	0	0	0	2	0	0	1	0	2	0	2	0	2	1	0	1	2	1	0	0	1	1	1	1	0	1	1	0	1	1
559	0	0	2	1	0	2	2	0	0	0	0	1	1	0	0	1	0	0	1	0	0	0	2	0	0	1	0	2	1	1	0	1	0	0	0	2	2	0	0	0	2	0	0	0	0	0	0	0	1
560	0	0	0	1	0	1	0	0	2	2	0	1	1	1	0	0	0	0	1	1	1	1	2	0	0	2	1	2	1	0	1	0	1	0	0	2	1	0	0	1	1	0	1	0	0	1	0	0	1
561	0	0	2	1	0	1	1	0	2	1	0	1	0	0	0	0	0	0	2	1	0	1	1	0	0	0	0	2	0	1	1	0	2	1	0	1	1	0	0	0	1	0	0	0	0	0	0	0	1
562	1	0	2	0	1	1	1	1	2	2	0	0	0	0	0	0	1	1	0	1	1	0	1	0	0	1	0	1	2	1	0	2	1	0	1	2	1	0	0	2	0	1	0	0	0	1	0	0	1
563	1	0	1	0	0	1	1	0	1	1	0	0	0	0	0	0	0	1	1	1	1	0	2	0	0	1	0	2	0	2	0	0	2	1	0	2	1	0	0	0	2	0	0	0	1	0	0	0	0
564	0	0	2	0	0	1	1	0	1	0	0	0	2	2	0	0	0	0	1	0	0	0	2	0	0	0	0	2	2	0	0	2	2	0	0	2	1	0	0	0	1	0	0	0	0	0	0	0	0
565	1	0	1	1	0	1	2	1	1	1	0	0	0	0	0	0	0	0	0	1	1	0	1	1	1	1	0	2	1	1	1	2	2	0	0	1	0	0	0	0	2	0	0	0	1	0	0	1	1
566	0	0	2	1	0	2	2	0	2	2	0	0	1	1	0	0	0	0	2	0	0	0	2	0	0	1	1	2	2	1	1	0	0	1	2	2	1	0	0	0	2	0	0	0	1	0	0	0	1
567	1	0	1	0	1	2	0	0	2	1	1	0	2	1	0	0	0	0	2	1	1	0	2	0	0	1	0	1	1	0	0	0	1	1	1	2	2	0	0	2	1	0	0	0	2	2	0	0	0
568	0	1	1	0	1	1	2	0	2	2	0	1	1	0	0	1	0	0	0	1	1	0	1	0	0	1	0	0	1	0	0	0	1	0	0	2	2	0	0	1	1	0	0	0	1	0	0	0	0
569	1	0	1	0	0	1	1	0	2	2	0	0	2	1	0	0	0	0	1	1	1	0	0	1	1	1	0	2	1	2	0	2	1	0	0	2	0	0	0	0	2	0	0	0	0	1	0	0	0
570	0	0	1	0	0	0	2	1	1	1	1	1	0	0	0	0	1	1	1	1	0	1	2	0	0	2	0	2	0	1	1	0	0	0	0	2	2	0	0	1	0	0	0	0	0	0	0	1	1
571	0	0	0	1	0	1	2	0	1	1	0	1	1	1	0	0	0	1	2	0	0	0	2	0	0	0	0	2	0	1	1	1	1	0	0	2	2	0	1	1	0	0	0	1	0	1	0	0	0
572	1	0	1	1	0	1	0	0	1	1	1	0	1	1	0	0	0	1	1	1	1	0	2	0	0	1	0	1	1	1	0	0	2	0	0	2	1	1	0	0	1	0	0	0	1	0	0	0	0
573	1	0	1	0	0	0	1	0	1	1	1	1	1	0	0	1	0	1	1	0	1	0	2	0	0	1	1	2	0	1	0	1	2	0	0	2	2	1	0	1	1	1	1	0	1	0	0	0	2
574	0	0	2	0	0	0	0	0	2	1	0	1	1	1	0	0	0	1	1	1	0	0	1	1	1	1	0	1	2	0	0	0	2	1	1	1	2	0	0	1	0	0	0	1	1	0	0	0	0
575	1	0	1	1	0	1	1	1	2	1	0	0	1	1	0	0	0	1	1	1	1	0	1	0	0	2	0	2	0	2	1	2	1	0	0	2	1	0	1	0	1	0	0	0	0	0	0	0	1
576	1	0	2	1	0	2	0	0	2	1	0	0	0	0	0	0	0	0	2	1	1	0	2	0	1	1	0	2	0	2	1	2	2	0	0	1	1	0	0	1	1	0	0	0	0	0	0	0	0
577	0	0	2	1	1	2	1	0	1	1	0	1	0	0	0	0	0	1	1	1	0	0	1	0	1	0	0	2	0	2	1	1	1	0	1	1	2	0	0	1	1	0	0	0	1	0	0	0	0
578	1	0	0	0	0	0	2	0	0	0	1	1	2	1	0	1	0	1	2	1	1	0	2	0	0	1	0	2	1	2	0	1	2	0	0	2	1	0	0	0	0	0	0	1	0	1	0	0	1
579	1	0	2	0	0	2	2	0	0	0	0	1	1	0	0	0	0	0	2	0	0	0	2	0	0	1	0	2	0	1	1	1	2	0	0	0	1	0	0	2	0	0	0	0	1	1	0	0	1
580	0	0	1	0	0	1	1	0	0	0	2	1	2	1	0	1	0	1	0	1	1	1	2	0	0	1	0	2	1	1	1	0	1	1	0	1	2	1	0	1	1	1	0	0	2	1	0	0	2
581	0	0	0	0	1	1	1	0	0	0	1	0	1	1	0	0	0	0	0	1	1	0	2	0	0	0	0	1	0	1	0	0	0	0	0	1	2	0	0	1	1	1	1	0	1	0	0	1	2
582	1	0	1	0	0	1	1	0	1	1	0	0	1	1	0	0	1	1	1	0	0	0	0	1	1	1	0	2	0	0	0	2	2	0	0	0	2	0	0	1	1	1	1	0	0	0	0	0	1
583	1	0	1	0	0	0	2	1	1	1	1	1	2	1	0	1	0	1	2	1	1	0	2	0	0	0	0	2	2	1	1	1	1	0	0	2	0	0	0	0	1	1	1	0	0	1	0	0	1
584	0	0	1	0	1	1	1	0	0	0	0	0	1	1	0	0	0	0	1	1	1	0	2	0	0	2	0	2	0	1	0	0	1	0	0	2	0	0	0	1	1	1	1	0	2	2	0	0	2
585	0	0	0	0	0	0	1	1	2	1	0	0	2	2	0	0	0	0	1	1	0	0	2	0	1	0	0	1	1	1	0	0	1	1	0	2	1	0	0	1	1	0	0	0	0	1	1	0	1
586	1	0	1	1	0	1	2	0	0	0	0	0	0	0	0	0	1	1	1	1	0	0	2	0	0	1	0	1	1	1	0	0	2	2	2	2	2	0	0	2	0	0	0	1	0	0	0	0	1
587	0	0	2	1	0	2	2	0	1	0	2	1	1	0	0	1	1	2	2	0	0	0	2	0	0	2	0	2	0	1	1	1	0	0	0	2	1	0	1	0	1	0	0	0	1	1	0	0	1
588	1	0	2	1	0	1	0	0	2	2	0	1	1	0	0	1	0	0	0	1	0	0	1	1	1	0	0	2	0	2	2	0	1	1	0	2	1	0	0	0	2	0	0	0	1	0	0	0	1
589	0	0	0	0	0	0	0	0	1	1	1	1	1	0	0	1	0	0	1	1	0	0	2	0	0	1	0	2	0	2	0	1	1	1	1	1	2	1	1	0	1	0	0	0	1	1	0	0	1
590	0	1	2	0	0	1	1	0	2	1	0	0	1	1	0	0	0	1	1	0	0	0	2	0	1	0	0	1	0	1	0	1	1	1	1	1	2	0	0	0	1	0	0	1	1	1	0	0	1
591	0	0	2	0	1	1	1	0	1	1	1	0	0	0	0	0	0	1	1	1	0	0	2	0	0	0	0	2	0	2	0	1	0	0	0	1	0	0	0	0	1	1	1	0	1	0	0	0	1
592	1	0	2	1	0	2	2	1	1	1	1	1	2	2	0	0	0	0	1	0	0	0	2	0	0	0	0	2	0	2	0	0	1	1	1	2	1	1	0	0	1	0	0	0	1	0	0	0	1
593	1	0	2	0	0	1	0	0	1	0	0	0	1	1	0	0	0	0	1	1	1	0	2	0	0	1	0	1	2	0	0	0	1	0	0	1	2	1	0	1	0	0	0	0	0	0	0	0	0
594	1	0	1	0	0	1	1	0	2	1	0	0	1	1	0	0	0	0	2	0	0	0	1	1	1	1	0	1	1	1	0	0	2	0	0	1	1	0	0	1	1	0	0	0	0	2	0	0	1
595	0	0	0	0	0	0	1	0	0	0	1	1	2	1	0	0	1	2	1	1	1	0	2	0	1	1	0	2	1	1	0	1	1	0	0	2	2	0	0	1	1	0	0	0	1	1	0	0	1
596	0	0	2	1	0	1	2	0	1	1	1	1	2	1	0	1	0	0	2	0	0	1	2	0	0	1	1	2	1	1	0	1	2	1	0	1	2	0	0	2	0	0	0	0	1	0	0	0	1
597	0	0	1	0	0	0	2	0	1	0	1	0	0	0	0	0	0	0	0	1	1	0	2	0	0	2	0	2	0	2	0	0	1	1	0	1	1	0	0	0	0	0	0	1	0	1	0	0	0
598	1	0	2	1	0	2	2	0	1	0	1	0	0	0	0	0	0	0	1	1	1	0	2	0	0	1	0	1	2	1	0	0	1	2	1	1	1	0	0	0	1	0	0	0	0	0	0	0	1
599	0	0	1	1	0	2	0	0	2	2	0	1	1	0	1	0	0	0	1	1	1	0	1	0	0	0	0	0	1	0	0	0	2	1	0	1	1	0	0	1	0	0	0	0	0	1	0	0	1
600	1	0	1	1	0	1	2	1	1	1	1	0	1	0	0	0	0	1	1	1	0	0	2	0	0	1	0	2	1	1	1	0	2	0	0	2	2	1	1	0	0	0	0	0	1	0	0	0	1
601	0	0	1	0	0	1	1	1	2	2	0	0	2	0	1	0	0	0	1	0	0	0	2	0	1	2	1	1	1	0	0	2	1	0	0	2	1	0	0	2	0	1	0	0	0	1	0	0	0
602	1	0	1	0	0	0	1	0	1	0	0	0	0	0	0	0	0	1	2	0	0	0	2	0	0	0	0	1	2	0	0	1	1	2	1	2	1	0	0	1	1	0	0	1	1	1	0	1	2
603	1	0	1	0	0	1	1	0	1	0	0	1	2	2	0	0	0	0	1	0	0	1	1	0	0	1	0	2	1	2	0	1	2	0	0	2	2	0	0	1	1	1	0	0	0	1	0	0	1
604	0	0	2	0	1	2	1	0	1	0	0	1	1	1	0	0	0	0	2	0	0	0	2	0	0	1	0	2	0	2	0	1	2	0	1	2	2	0	0	2	0	0	0	0	0	0	0	1	1
605	0	0	1	1	0	2	2	0	0	0	2	0	0	0	0	0	0	1	0	0	0	0	2	0	0	0	0	2	1	2	1	0	2	0	0	2	1	0	0	1	1	0	0	0	0	1	0	0	1
606	0	0	0	0	0	0	1	1	2	2	0	0	1	1	0	0	0	1	2	0	0	0	1	0	1	2	0	2	0	1	0	2	2	0	0	1	2	0	0	2	0	0	0	0	0	1	0	0	1
607	0	0	2	0	1	2	2	1	2	1	0	0	0	0	0	0	0	1	0	1	1	0	2	0	1	1	0	2	0	2	1	1	1	0	0	2	2	2	0	0	0	0	0	0	0	1	0	0	0
608	1	0	2	1	0	2	1	0	1	0	1	1	1	0	0	1	0	0	2	1	1	0	2	0	0	2	0	2	1	2	0	1	1	1	0	0	0	0	0	1	1	1	0	0	0	0	0	0	1
609	1	0	1	0	0	1	2	0	0	0	1	0	0	0	0	0	0	0	0	2	0	0	2	0	0	0	0	2	2	2	0	0	1	1	1	2	2	1	1	1	0	1	1	0	1	1	0	0	0
610	0	0	2	0	1	2	2	0	1	1	0	0	2	2	0	0	0	0	1	0	0	0	2	0	0	2	0	0	1	0	0	0	2	1	1	2	2	1	0	1	1	0	0	0	1	1	0	0	0
611	1	0	1	1	0	1	1	0	1	1	1	0	0	0	0	0	0	0	1	0	0	0	2	0	0	0	1	2	0	1	0	1	2	0	0	2	0	0	0	0	2	0	0	0	0	0	0	0	0
612	0	0	1	0	0	0	0	0	2	2	0	1	2	1	0	1	0	1	0	1	1	0	0	1	1	1	1	2	1	1	0	1	2	0	0	2	0	0	0	1	1	1	1	0	1	1	0	1	1
613	0	0	1	0	0	1	2	0	1	1	1	0	2	1	0	0	0	1	1	1	1	1	0	1	1	1	0	1	2	0	1	0	1	0	0	1	1	0	0	0	1	1	1	0	1	0	0	1	1
614	1	0	1	0	0	1	1	0	2	0	1	0	0	0	0	0	0	0	2	1	1	0	2	0	0	1	0	1	0	1	0	2	1	0	0	1	0	0	0	0	1	0	0	0	0	0	0	0	0
615	0	0	1	1	1	2	1	0	1	0	1	2	1	1	0	0	0	1	1	0	0	0	2	0	0	2	0	1	1	0	0	0	2	1	0	1	0	1	0	0	1	0	0	0	0	0	0	0	2
616	0	0	1	1	0	1	2	1	1	1	0	0	0	0	0	0	1	2	1	1	1	0	2	0	0	2	0	2	0	2	0	0	2	0	0	2	1	0	0	0	2	1	1	0	1	0	0	2	2
617	1	0	1	1	0	1	2	0	0	0	0	0	1	1	0	0	0	1	1	1	1	0	2	0	0	0	0	2	0	1	0	2	2	0	0	0	0	0	0	0	1	0	1	0	1	0	0	1	2
618	1	0	2	0	2	2	1	0	0	0	1	0	1	1	0	0	0	0	1	0	0	0	2	0	0	1	0	1	2	0	0	1	1	0	0	1	2	1	1	1	0	1	1	0	1	1	0	0	1
619	0	0	1	0	0	0	2	0	0	0	1	1	2	1	0	1	0	1	1	0	0	0	2	0	0	1	0	1	0	2	1	0	2	0	0	2	2	0	1	1	0	1	0	0	0	0	0	0	0
620	0	0	1	0	1	1	1	0	2	0	1	1	1	0	0	1	1	1	1	0	0	0	2	0	0	0	0	1	2	0	1	2	1	0	0	1	1	0	0	0	2	2	2	0	1	1	0	0	1
621	0	0	1	1	1	2	2	1	1	1	0	1	2	1	0	0	0	1	1	0	0	0	1	1	1	1	0	2	0	1	1	2	1	0	0	1	0	0	0	0	2	0	0	0	0	1	0	1	2
622	1	0	0	0	0	0	2	1	1	1	0	1	1	0	0	1	0	0	0	1	1	0	2	0	0	1	0	1	0	1	0	0	0	0	0	2	1	0	0	0	2	0	0	0	0	0	0	0	1
623	0	0	1	1	1	2	1	0	1	1	1	0	0	0	0	0	0	1	0	1	0	0	1	0	1	2	1	2	1	1	0	0	1	1	0	1	0	0	0	0	1	0	0	0	0	1	0	0	0
624	1	0	1	1	1	2	2	0	1	0	0	0	0	0	0	0	0	1	0	1	1	0	2	0	0	1	0	2	1	1	1	2	2	0	0	1	2	0	0	2	0	1	1	0	2	2	0	0	1
625	1	1	1	0	1	1	0	0	2	2	0	0	1	1	0	0	0	1	2	0	0	0	2	0	0	1	0	2	1	1	2	0	0	1	1	1	0	0	0	0	1	0	0	0	1	1	0	0	2
626	0	0	2	1	1	2	0	0	2	2	0	0	0	0	0	0	0	0	1	0	0	0	2	0	0	2	0	1	0	1	0	1	1	0	0	2	2	1	1	0	1	1	0	0	0	0	1	0	1
627	0	0	1	1	0	1	1	1	2	2	0	1	2	2	0	0	0	0	0	1	0	0	1	1	2	2	0	1	1	1	0	2	2	0	0	0	2	1	0	1	1	0	0	0	0	1	0	0	1
628	0	0	2	0	0	2	2	1	1	1	1	0	0	0	0	0	0	0	2	1	1	0	2	0	1	1	0	1	1	1	0	0	1	0	0	1	1	0	0	1	1	1	1	0	2	2	0	0	1
629	1	0	0	0	0	0	2	1	1	1	0	1	1	0	0	0	1	2	1	1	1	1	1	0	0	1	0	1	1	1	1	1	1	0	0	2	1	0	0	1	1	0	0	0	0	2	0	0	0
630	0	0	1	2	0	2	2	1	1	1	0	0	2	2	0	0	1	1	2	1	1	0	1	1	1	1	0	2	1	1	1	0	2	0	0	1	2	0	0	1	1	0	0	0	0	0	0	0	1
631	1	0	1	1	0	1	0	0	2	1	0	0	0	0	0	0	0	1	1	0	0	1	1	0	0	0	0	1	0	1	0	1	1	0	0	2	1	0	0	1	0	0	0	0	1	0	0	0	0
632	1	0	1	0	0	0	2	0	1	0	0	0	1	1	0	0	0	0	1	0	0	0	1	1	1	1	0	2	0	1	0	0	1	2	0	2	2	1	1	1	0	0	0	0	1	0	0	0	1
633	1	1	1	1	0	2	1	0	2	2	0	0	1	1	0	0	0	0	1	1	0	0	0	0	0	1	0	2	1	2	0	0	1	1	1	2	1	0	0	0	1	1	1	0	2	0	0	0	1
634	0	1	1	0	0	1	0	0	2	0	1	1	2	2	0	0	0	0	1	1	1	0	2	0	0	2	0	2	0	1	1	2	2	0	1	2	2	0	0	2	0	1	1	0	0	1	0	0	0
635	1	0	2	1	0	2	0	0	2	1	1	1	1	1	0	0	0	1	1	0	0	0	1	0	0	1	0	2	0	2	0	1	1	0	0	1	1	0	0	0	2	0	0	0	0	1	0	0	0
636	0	0	2	0	1	1	1	1	2	2	0	1	0	0	0	0	0	0	1	1	0	0	2	0	1	0	0	2	0	1	0	1	1	2	1	1	0	0	0	1	1	1	1	0	1	0	0	0	2
637	0	0	1	0	0	1	0	0	1	1	1	0	1	0	1	0	0	1	1	1	0	0	1	0	0	0	0	2	1	1	1	2	2	1	1	2	1	0	0	1	1	1	1	0	1	1	0	0	1
638	0	0	2	0	1	2	1	0	2	0	0	1	2	1	0	1	0	0	1	0	0	0	2	0	0	1	0	2	0	2	1	1	1	0	0	2	0	0	0	1	1	1	1	0	1	1	0	0	2
639	0	0	2	0	1	2	0	0	2	2	0	1	2	2	0	0	0	0	1	1	0	1	2	0	1	1	0	2	1	0	0	0	1	0	0	1	2	0	0	2	0	1	0	0	0	0	0	1	0
640	0	0	0	1	0	1	1	0	2	0	0	0	1	1	0	0	0	1	2	1	1	0	2	0	1	0	0	1	1	1	1	1	2	1	0	2	1	0	0	1	1	1	1	0	1	1	0	0	0
641	1	0	1	0	0	2	2	1	1	1	1	2	2	1	0	1	0	0	2	0	0	0	2	0	1	1	0	1	1	1	1	1	2	1	0	1	2	0	0	1	0	0	0	0	0	0	0	0	0
642	1	0	2	1	0	2	2	1	1	1	0	0	0	0	0	0	0	1	2	0	0	0	1	0	0	1	0	1	1	1	0	0	1	2	0	2	1	0	0	0	0	1	1	0	0	0	0	0	2
643	1	0	1	0	0	0	1	1	2	2	0	0	0	0	0	0	0	1	1	0	0	0	1	1	1	1	0	2	1	0	0	0	1	0	0	2	2	1	1	0	1	0	0	0	0	1	0	0	0
644	1	0	2	0	1	2	2	1	1	1	0	0	1	0	1	0	0	0	1	1	1	0	2	0	0	0	0	2	0	2	1	0	2	0	0	2	2	0	0	1	0	0	0	1	0	1	0	0	1
645	1	0	0	1	0	1	1	0	1	1	1	1	1	1	0	0	0	1	2	0	0	0	2	0	0	0	0	2	0	2	0	2	2	0	0	0	2	1	0	1	0	1	1	0	0	1	0	0	1
646	0	0	2	0	0	1	1	0	2	2	0	1	1	1	0	0	0	0	1	0	0	0	1	1	1	2	0	2	0	2	1	1	2	0	0	0	2	0	0	1	1	0	0	1	0	1	0	1	2
647	1	0	1	0	0	1	1	0	2	1	1	0	0	0	0	0	0	1	1	1	1	0	1	0	0	1	0	2	0	2	1	1	1	1	2	2	1	1	0	0	1	0	0	0	0	2	0	0	1
648	1	0	1	0	0	1	0	0	2	0	1	1	2	1	0	0	0	1	1	1	1	0	2	0	0	0	0	2	0	1	1	2	2	0	0	1	0	0	0	0	1	0	0	0	0	2	0	1	2
649	0	0	1	0	1	1	1	0	1	1	0	1	1	0	0	0	0	0	1	0	0	0	2	0	0	0	0	2	0	1	1	2	2	0	0	1	2	1	0	0	1	0	0	0	0	0	0	0	0
650	0	0	1	0	0	1	0	0	2	2	0	0	0	0	0	0	1	2	0	2	2	0	2	0	0	2	0	1	2	0	0	1	1	0	1	1	1	0	0	2	0	0	0	0	0	0	0	0	2
651	0	0	1	0	0	0	0	0	2	2	0	1	1	0	0	1	0	0	1	0	0	0	2	0	1	2	0	1	2	0	1	0	1	0	0	2	2	1	0	0	0	0	0	0	0	2	0	0	0
652	0	0	1	0	1	2	0	0	1	0	1	0	0	0	0	0	0	1	1	1	0	0	2	0	0	0	0	2	0	2	0	0	1	1	0	2	1	0	0	0	2	0	0	0	0	0	0	0	1
653	1	0	2	0	1	2	2	1	1	1	1	0	0	0	0	0	0	0	1	2	1	0	2	0	0	2	0	2	1	1	0	1	2	1	1	2	0	0	0	1	1	1	1	0	0	0	0	1	1
654	1	0	2	0	0	1	2	1	1	1	0	0	0	0	0	0	0	0	2	0	0	1	0	1	1	1	0	2	1	2	0	0	1	0	0	1	1	0	0	1	1	1	0	0	1	0	0	0	0
655	1	0	2	0	1	2	2	0	1	1	0	0	1	1	0	0	0	0	0	1	1	0	2	0	0	1	0	2	0	1	1	0	1	1	0	1	0	0	0	1	1	1	1	0	0	1	0	0	0
656	0	0	2	0	1	2	1	0	0	0	1	0	1	1	0	0	0	0	1	0	0	0	2	0	0	0	0	1	0	1	0	0	2	1	1	1	0	0	0	0	1	2	2	0	0	1	0	1	1
657	0	1	1	0	1	1	1	1	2	1	0	0	0	0	0	1	0	1	1	1	1	0	1	1	1	0	1	2	1	0	1	2	2	1	1	2	2	0	0	0	1	1	1	0	0	0	0	0	1
658	0	0	1	2	0	2	2	1	2	1	0	0	1	1	0	0	0	0	2	1	1	0	1	0	0	1	0	2	0	2	1	0	2	0	0	2	1	0	0	0	2	1	0	0	0	0	0	0	0
659	1	0	2	0	1	2	1	0	1	0	0	1	1	0	0	1	0	1	0	0	0	0	2	0	0	2	0	2	0	1	0	1	2	0	0	2	2	0	0	0	2	1	1	0	1	1	0	0	1
660	1	0	1	0	0	0	1	1	2	2	0	0	0	0	0	0	0	0	0	1	1	0	1	0	0	0	0	2	1	1	2	2	1	0	1	2	1	0	1	0	1	0	0	0	0	0	0	0	1
661	1	0	2	0	0	1	2	1	1	1	0	1	2	1	0	1	0	0	1	0	0	0	2	0	1	2	0	2	1	2	0	1	2	0	1	1	1	0	0	2	0	0	0	0	0	0	0	0	0
662	0	0	2	1	0	2	1	1	2	2	1	0	2	2	0	0	0	0	1	0	0	0	1	0	0	0	0	2	1	1	2	1	1	0	0	2	0	0	0	0	2	2	2	0	1	1	0	1	1
663	1	0	1	1	0	1	2	0	0	0	0	1	1	1	0	0	0	0	1	1	0	0	2	0	0	1	0	1	2	1	0	1	1	0	0	1	1	0	0	1	1	0	0	0	1	1	0	0	0
664	1	0	2	1	0	2	1	0	2	2	0	1	2	1	0	1	0	1	1	1	0	0	2	0	0	1	0	2	0	1	0	1	1	1	1	1	2	0	0	1	0	0	0	1	1	0	0	0	2
665	0	0	1	0	0	0	0	0	2	1	1	1	1	0	0	1	0	1	1	1	0	0	2	0	0	0	0	2	0	0	0	2	1	0	0	1	1	0	0	1	1	0	1	0	1	0	0	2	2
666	0	0	1	0	0	1	0	0	2	1	0	0	0	0	0	0	0	2	2	0	0	0	1	1	1	1	0	1	1	1	0	0	1	0	0	2	2	0	0	1	1	1	0	0	1	0	0	1	0
667	1	0	1	1	0	1	0	0	2	2	0	0	0	0	0	0	0	0	2	1	1	0	2	0	0	0	0	2	0	2	1	1	1	1	0	0	2	1	0	0	1	0	0	0	0	1	0	0	1
668	0	0	1	0	0	1	1	0	1	0	0	0	1	1	0	0	0	1	1	1	0	0	1	0	1	2	1	1	0	0	0	1	1	1	1	1	2	0	0	1	1	0	0	1	0	0	0	0	0
669	1	0	1	0	0	0	1	0	2	0	0	1	0	0	0	0	0	0	2	0	0	0	1	1	1	1	0	2	0	2	0	2	2	1	1	2	2	1	1	0	0	0	0	0	0	0	0	0	0
670	0	1	1	0	0	1	2	1	1	1	1	0	0	0	0	0	0	0	1	1	0	0	1	0	0	2	0	0	2	0	0	1	1	0	0	2	2	1	0	1	0	1	1	1	0	1	0	0	1
671	0	0	2	0	1	1	0	0	2	1	0	1	0	0	0	0	0	1	1	0	0	0	2	0	0	0	0	2	1	2	0	0	2	1	0	2	2	1	1	0	0	0	0	0	1	0	0	0	0
672	0	0	0	0	0	0	1	0	0	0	2	0	0	0	0	0	1	1	1	0	0	0	2	0	0	1	0	0	1	0	0	1	1	0	0	2	1	0	0	0	1	1	1	0	1	1	0	1	1
673	0	0	2	0	1	1	1	0	1	0	1	0	1	1	0	0	0	0	1	0	0	0	1	0	0	0	0	1	2	1	0	1	1	0	0	1	2	1	0	1	1	1	0	0	1	1	0	0	1
674	1	0	2	0	0	1	2	0	0	0	0	1	0	0	0	0	0	1	2	0	0	0	2	0	0	1	0	1	1	1	0	2	1	0	0	2	1	0	1	0	1	0	0	0	0	0	0	0	1
675	1	0	2	0	2	2	2	0	0	0	1	1	1	0	0	1	1	2	1	1	1	1	1	0	0	1	0	2	1	2	0	0	2	2	2	2	1	0	1	0	1	0	0	0	0	0	0	1	1
676	0	0	1	0	0	1	1	0	0	0	1	0	1	1	0	0	0	1	1	0	0	0	2	0	0	2	0	1	1	1	0	1	2	0	0	1	2	0	0	0	1	0	0	0	0	1	0	0	1
677	1	0	2	0	0	0	0	0	2	0	1	0	2	2	0	0	0	1	2	1	1	0	2	0	0	2	0	2	0	0	0	0	1	0	0	2	2	0	0	0	2	1	1	0	1	0	0	0	0
678	0	1	1	0	0	1	0	0	2	1	0	1	0	0	0	0	0	1	1	0	0	0	1	1	0	1	0	1	2	1	0	1	2	0	0	2	1	0	0	0	1	1	1	0	1	1	0	0	1
679	0	0	2	0	1	1	1	0	1	1	0	0	0	0	0	0	1	1	1	0	0	1	1	0	0	1	1	2	0	1	1	0	1	1	0	1	0	0	0	0	2	0	0	0	0	1	0	0	2
680	0	0	1	1	0	1	2	1	2	1	0	1	2	2	0	0	0	0	1	1	1	1	1	0	0	1	0	2	0	1	0	1	2	0	0	2	2	0	0	2	0	0	0	0	0	0	0	0	0
681	0	0	1	1	0	1	2	0	1	0	2	1	2	1	0	0	0	1	0	1	0	0	2	0	1	2	0	2	1	2	0	1	1	0	0	1	1	0	0	1	1	0	0	0	1	1	0	0	1
682	0	0	2	1	0	2	2	0	1	1	0	1	2	2	0	0	0	1	1	1	0	0	2	0	0	1	0	1	1	1	0	0	2	1	0	2	0	0	0	0	2	0	0	0	0	0	0	0	1
683	0	0	2	1	0	1	1	0	2	2	0	1	0	0	0	0	0	0	2	0	0	0	2	0	0	1	0	2	1	1	0	1	2	0	1	2	1	0	0	0	2	0	0	0	1	1	0	0	0
684	1	0	1	1	0	2	2	0	1	1	1	0	0	0	0	1	1	2	1	0	0	0	2	0	0	1	0	2	0	2	1	1	1	0	0	2	1	1	0	0	1	1	1	0	1	0	0	0	1
685	0	1	2	0	1	1	2	0	1	1	0	0	0	0	0	0	0	1	1	0	0	0	2	0	0	2	0	1	2	0	1	1	2	0	0	2	2	0	1	1	0	0	0	0	0	0	0	0	1
686	1	0	2	0	1	1	1	1	2	1	0	0	0	0	0	0	0	1	1	1	1	0	2	0	0	0	0	2	1	1	0	1	1	1	0	1	1	0	0	2	0	1	1	0	0	0	0	0	1
687	0	0	0	0	0	1	0	0	2	2	0	0	1	1	0	0	1	2	0	2	2	0	2	0	1	2	0	2	1	2	0	1	1	0	0	1	0	0	0	1	1	0	0	0	0	0	0	0	1
688	0	0	1	0	0	1	2	1	1	1	0	0	0	0	0	1	0	1	1	1	1	0	2	0	0	1	0	1	1	1	0	0	1	1	1	2	1	0	0	1	1	1	1	0	1	1	0	0	0
689	0	0	1	0	0	1	0	0	2	1	0	1	1	0	0	0	0	0	1	1	1	1	1	0	0	0	1	2	1	0	1	0	0	0	0	1	1	0	1	0	1	1	1	0	2	2	0	0	1
690	1	0	0	0	1	1	1	0	1	0	1	0	0	0	0	0	0	0	2	1	1	0	2	0	1	2	0	2	1	2	1	0	0	1	2	2	1	1	0	0	1	0	0	0	0	0	0	0	0
691	1	1	2	1	0	1	2	0	1	1	0	0	1	1	0	0	0	0	2	0	0	0	2	0	0	1	2	2	1	0	1	1	1	1	1	2	1	0	0	1	1	1	0	0	0	1	0	0	0
692	0	0	1	0	0	0	0	0	2	1	0	0	1	2	0	0	1	1	1	0	0	0	1	0	1	0	0	2	0	2	1	1	2	2	0	1	1	0	1	0	0	2	2	0	1	1	0	0	1
693	0	0	2	0	1	2	2	1	1	1	0	0	2	1	1	0	0	1	2	0	0	0	1	0	0	0	0	2	2	1	2	0	1	0	0	1	0	0	0	0	2	1	1	0	0	0	0	0	1
694	1	0	2	0	0	1	1	1	1	1	0	0	1	1	0	0	0	1	2	0	0	1	1	0	1	0	1	1	0	0	0	0	2	2	1	1	1	1	0	0	1	2	1	0	1	0	0	1	1
695	0	1	2	0	1	2	1	0	2	2	0	0	2	1	0	0	0	0	1	1	1	0	1	1	1	1	0	1	1	1	0	1	2	0	0	1	1	0	0	0	2	0	0	0	0	0	0	1	1
696	0	0	1	0	1	1	2	1	1	1	1	0	0	0	0	0	0	2	1	1	1	0	2	0	0	0	0	1	1	0	0	0	2	1	0	1	0	0	0	0	1	0	0	0	1	0	0	1	1
697	0	0	1	0	1	1	1	0	2	1	0	0	2	2	0	0	0	2	1	1	1	0	2	0	1	2	0	2	0	1	0	2	2	0	0	0	1	0	0	1	1	0	0	0	1	0	0	0	1
698	0	0	1	0	0	0	1	1	2	2	0	0	0	0	0	0	0	1	1	1	0	0	2	0	0	0	0	2	1	0	1	1	1	0	0	1	1	0	0	2	0	0	0	0	0	0	0	0	1
699	0	0	1	0	1	1	0	0	2	2	0	0	1	1	0	0	0	1	1	1	1	0	1	0	0	0	0	2	1	1	2	0	1	1	0	1	1	0	0	1	1	0	1	0	1	0	1	0	1
700	1	0	1	0	0	1	0	0	2	2	0	1	1	0	0	1	0	0	0	1	1	1	1	0	0	1	1	1	1	0	0	0	0	0	0	2	2	0	0	1	0	0	0	0	1	0	0	0	0
701	0	0	1	0	1	1	0	0	1	1	0	0	0	0	0	0	1	2	2	0	0	0	2	0	1	1	0	0	1	0	0	1	2	0	0	1	1	0	0	0	1	0	0	0	0	0	0	0	0
702	0	0	2	0	1	2	2	0	0	0	2	0	2	1	0	0	0	1	1	1	0	0	0	0	0	1	0	2	2	2	0	1	2	1	1	2	1	0	0	1	1	0	0	0	0	1	0	0	0
703	0	0	1	0	0	2	2	0	1	1	0	0	1	1	0	0	0	1	1	0	0	0	2	0	0	2	0	2	0	2	0	1	2	0	0	1	1	0	0	1	1	0	0	0	1	0	0	0	1
704	1	0	2	0	0	0	1	0	2	2	0	0	0	0	0	1	0	0	1	0	0	0	2	0	1	1	0	2	0	1	0	1	2	0	0	1	0	0	0	1	1	1	1	0	1	1	0	0	0
705	1	0	2	1	0	2	0	0	2	2	0	0	2	2	0	0	0	2	1	1	1	0	2	0	0	2	0	2	0	2	0	1	2	1	0	2	1	0	0	0	2	0	0	0	1	1	0	0	0
706	1	0	1	0	1	1	1	1	2	2	0	0	1	1	0	0	0	0	2	0	0	0	2	0	0	2	0	2	2	1	1	1	2	1	0	2	2	1	1	0	0	0	0	2	0	1	0	0	0
707	1	0	1	0	0	2	1	0	1	0	1	0	2	0	1	0	0	2	1	1	1	0	2	0	0	2	1	2	2	1	1	0	2	2	0	1	2	0	1	0	0	0	0	0	0	0	0	0	1
708	0	0	2	0	0	0	0	0	2	1	0	1	2	1	0	1	0	0	2	1	1	0	2	0	0	2	0	2	0	2	0	1	1	2	1	2	0	0	0	0	2	1	1	0	1	1	0	0	1
709	1	0	2	1	0	2	1	0	1	1	1	0	0	0	0	0	0	0	1	0	0	0	2	0	0	1	0	1	1	1	0	2	1	0	0	1	2	0	0	2	0	0	1	0	1	0	0	0	1
710	0	0	0	1	0	1	1	0	1	0	0	1	1	1	0	0	0	0	2	0	0	0	2	0	0	0	0	2	0	2	0	1	1	0	0	1	1	0	0	0	2	1	1	0	0	1	0	0	1
711	1	0	1	2	0	2	0	0	2	1	2	0	0	0	0	0	0	1	1	1	0	0	2	0	0	1	0	2	0	2	1	0	1	1	2	2	2	0	0	2	1	0	0	0	0	0	0	0	0
712	1	0	2	1	1	2	0	0	2	2	0	0	1	1	0	0	0	1	1	1	1	0	1	1	1	1	0	1	1	1	1	2	1	0	0	2	2	0	0	2	0	0	0	0	0	0	0	0	1
713	0	0	1	0	0	1	0	0	2	2	0	0	1	1	0	0	0	1	1	0	0	0	2	0	0	0	0	2	0	2	0	1	2	0	0	2	1	0	0	0	1	0	0	0	0	2	0	0	1
714	1	0	2	0	0	1	1	0	2	1	0	0	1	0	1	0	0	0	1	2	1	0	2	0	0	0	0	2	1	1	2	2	2	0	0	1	0	0	0	0	1	0	0	0	0	1	0	0	1
715	0	0	0	0	0	0	1	1	2	2	0	1	1	1	0	0	0	1	0	0	0	1	2	0	1	1	0	2	0	1	0	1	1	0	0	1	1	0	0	0	0	0	0	0	0	1	0	0	0
716	1	0	1	0	1	1	1	0	1	1	0	2	2	1	0	0	1	2	1	1	1	0	2	0	0	1	1	2	1	1	0	1	1	1	1	2	1	1	0	0	1	1	0	0	0	0	0	0	0
717	1	0	0	1	0	1	1	1	2	2	0	1	1	0	0	0	0	0	1	0	0	0	2	0	0	1	0	2	0	2	0	1	1	0	1	2	2	1	1	0	0	0	1	0	0	1	0	0	1
718	0	0	1	2	0	2	2	1	1	1	0	0	0	0	0	0	0	1	2	0	0	0	2	0	1	0	0	2	0	2	0	0	2	2	2	2	0	0	0	0	1	1	1	0	0	1	0	0	0
719	0	0	1	1	0	1	0	0	2	1	1	0	0	0	0	0	0	0	1	0	0	0	2	0	0	1	0	2	1	2	0	1	1	1	1	1	1	0	1	0	1	1	1	0	0	1	0	0	1
720	0	1	2	0	1	2	0	0	2	1	0	0	0	0	0	0	0	1	2	0	0	0	2	0	1	0	0	2	0	2	0	2	2	0	0	0	2	0	0	2	0	0	0	0	1	1	0	0	0
721	0	0	1	0	0	1	1	1	2	1	0	1	1	0	0	1	0	2	1	1	1	0	1	0	0	1	0	2	0	1	1	0	2	1	1	2	0	1	0	0	1	0	0	1	0	0	0	0	0
722	0	0	1	1	0	2	1	0	1	1	0	0	1	0	1	0	0	0	1	1	0	0	2	0	0	0	0	2	1	1	1	2	2	0	0	1	1	1	0	0	1	1	1	0	1	0	0	0	1
723	1	0	2	1	0	1	2	0	1	1	0	1	2	1	0	1	0	1	1	0	0	0	2	0	0	2	0	1	1	1	0	0	1	0	0	1	1	0	0	1	1	0	0	0	2	2	0	0	0
724	0	0	2	1	1	2	0	0	2	1	2	0	1	1	0	0	0	0	1	1	0	0	1	0	1	2	0	2	0	1	0	2	1	0	0	0	2	0	0	2	0	0	0	0	0	0	0	0	1
725	1	0	2	0	0	0	2	0	0	0	2	0	0	0	0	0	0	1	1	0	0	0	1	1	1	2	0	1	0	2	1	0	2	0	0	2	1	0	0	2	0	1	1	0	1	1	0	0	0
726	1	0	0	0	0	0	1	0	1	1	1	0	0	0	0	0	0	0	1	1	1	0	2	0	0	1	0	1	0	1	1	1	2	1	1	2	1	0	0	0	2	0	0	0	1	1	0	0	2
727	1	0	1	0	0	0	0	0	2	1	0	0	1	1	0	0	0	1	1	0	0	0	2	0	0	0	0	2	1	2	0	1	1	1	1	1	0	1	0	0	1	0	0	0	0	2	0	0	1
728	0	0	2	0	0	1	2	1	2	1	0	0	0	0	0	0	0	1	2	0	0	0	2	0	0	2	0	1	1	1	0	1	1	1	0	1	0	0	0	0	1	0	0	0	0	0	0	1	2
729	1	0	2	0	1	2	0	0	2	2	0	0	1	2	0	0	1	1	2	1	1	0	2	0	0	0	0	1	1	1	0	0	1	0	0	1	0	0	0	0	2	0	0	1	0	0	0	0	1
730	0	0	2	0	0	1	2	1	2	1	0	0	0	0	0	0	0	2	2	0	0	0	1	1	0	1	0	1	0	1	1	1	1	0	0	2	1	1	1	0	0	1	0	0	1	0	0	0	1
731	1	0	1	0	0	2	2	0	1	1	0	0	0	0	0	0	0	0	2	0	0	0	1	0	0	1	0	2	1	1	1	0	2	1	2	2	1	0	0	1	1	0	0	0	0	0	0	0	0
732	0	0	2	0	0	0	1	0	1	1	2	0	1	1	0	0	0	0	1	0	0	0	2	0	0	1	0	2	1	2	1	2	1	1	1	2	2	1	1	0	0	0	0	1	0	1	0	0	0
733	1	1	2	0	1	2	1	0	2	0	0	0	1	1	0	0	0	1	0	1	1	0	2	0	0	1	0	2	0	2	1	1	2	1	0	2	2	0	0	1	0	0	0	0	0	1	0	0	0
734	1	1	1	0	0	1	1	1	2	2	0	0	1	1	0	0	0	0	1	2	1	0	2	0	0	2	0	1	2	0	1	2	2	0	0	1	0	0	0	0	1	0	0	1	0	1	0	0	1
735	0	0	2	1	0	1	2	1	1	1	0	2	2	1	0	1	0	0	1	1	1	1	2	0	0	0	0	2	1	2	0	0	1	2	0	2	0	0	0	0	1	1	0	0	0	0	0	0	1
736	0	0	1	1	0	2	0	0	1	1	1	0	0	0	0	0	0	1	1	1	1	0	1	1	1	1	0	2	1	1	2	1	2	0	1	1	1	1	0	0	1	0	0	1	0	1	0	0	1
737	1	0	1	0	0	0	1	0	1	1	0	0	0	0	0	0	0	0	1	0	0	0	2	0	0	0	1	2	0	1	1	1	2	0	0	2	1	0	0	0	2	1	1	0	1	0	0	0	2
738	1	0	2	0	0	2	0	0	2	1	0	1	1	0	0	1	1	2	1	1	1	0	2	0	0	0	0	2	0	2	1	1	1	0	1	2	2	0	0	2	0	1	1	0	1	1	0	0	0
739	0	0	2	0	1	2	2	0	1	0	0	1	2	2	0	0	1	1	1	0	0	0	2	0	0	0	0	2	0	1	1	0	0	0	1	2	1	0	0	1	1	0	0	1	2	1	0	0	1
740	1	0	1	0	1	1	1	0	2	2	0	0	1	1	0	0	0	0	2	0	0	0	2	0	0	0	0	1	2	0	0	2	1	0	0	1	1	0	0	0	1	0	0	0	0	1	0	0	1
741	0	1	1	1	0	2	1	0	1	0	1	0	0	0	0	0	0	1	0	1	1	1	2	0	0	2	1	2	1	1	0	2	2	0	0	1	1	0	0	1	1	0	0	1	2	0	0	0	0
742	0	0	1	1	0	1	1	0	0	0	1	1	1	0	0	0	0	1	1	1	0	0	0	0	0	0	0	2	1	0	0	0	2	0	0	2	2	1	0	0	0	0	0	0	1	0	0	1	0
743	0	0	2	1	0	1	0	0	2	2	0	0	1	1	0	0	0	0	2	0	0	0	2	0	0	1	0	2	1	1	1	1	1	2	1	2	0	0	0	0	2	0	0	1	0	0	0	0	0
744	0	0	2	0	1	1	2	0	2	1	1	0	0	0	0	0	0	1	1	0	0	0	1	0	0	2	0	2	1	1	1	0	1	1	0	2	1	0	0	1	1	1	0	0	0	0	0	0	1
745	0	0	1	0	1	1	1	0	1	1	0	1	0	0	0	0	0	2	1	1	1	0	2	0	0	1	0	2	1	1	1	0	2	0	0	2	0	0	0	0	2	0	0	0	1	1	0	0	1
746	1	0	1	0	0	0	2	1	1	1	1	1	1	1	0	0	0	0	1	1	1	0	2	0	0	1	0	2	1	2	0	0	0	0	0	2	1	0	0	1	0	1	1	0	1	1	0	0	0
747	0	0	2	1	0	1	0	0	2	2	0	0	1	1	0	0	0	0	2	0	0	0	1	0	0	1	0	1	1	1	0	1	1	1	2	2	2	1	1	1	0	1	0	0	0	0	0	0	0
748	0	0	2	0	0	1	1	1	2	1	0	0	0	0	0	0	0	1	1	1	1	0	2	0	0	0	0	2	0	2	0	1	1	0	0	2	1	1	0	0	1	0	0	0	0	0	0	1	2
749	0	0	2	0	2	2	1	1	2	2	0	0	1	1	0	0	0	2	1	1	1	0	2	0	0	0	0	1	1	1	0	1	2	1	1	2	1	1	0	0	1	0	0	0	1	0	1	0	1
750	1	1	1	0	0	1	2	1	1	1	1	1	1	0	0	0	0	0	1	0	0	0	0	0	1	0	1	1	0	0	0	0	1	1	1	2	0	0	0	1	1	0	0	0	1	0	0	0	1
751	0	0	0	0	0	0	0	0	2	1	1	0	0	0	0	0	0	1	2	0	0	0	2	0	1	0	1	2	1	0	1	1	2	0	0	2	2	1	0	0	0	1	0	0	1	2	0	0	0
752	0	0	2	0	1	2	2	0	0	0	2	0	2	1	1	0	0	2	1	1	1	0	2	0	0	2	0	1	2	1	0	0	2	0	0	2	1	0	0	1	0	0	0	0	1	0	0	0	0
753	0	0	1	0	0	0	0	0	1	1	0	0	2	1	1	0	0	0	2	0	0	1	1	0	0	1	0	2	0	1	0	2	2	0	0	0	1	0	0	2	0	0	0	0	1	0	0	0	0
754	0	0	1	0	0	1	1	0	1	0	1	0	0	0	0	0	0	0	2	0	0	0	2	0	1	0	0	2	1	1	1	1	1	0	0	2	0	0	0	0	2	0	0	0	0	0	0	0	0
755	0	0	1	0	1	1	1	1	2	1	0	1	1	0	1	0	0	1	1	1	1	1	2	0	0	2	0	2	1	0	1	1	0	0	0	1	1	0	0	1	1	0	1	0	0	1	0	0	2
756	1	0	1	0	0	1	1	0	2	2	0	0	0	0	0	0	0	0	2	1	1	1	1	0	0	1	0	2	0	2	1	0	1	1	1	2	2	0	0	2	1	1	0	0	1	2	0	1	0
757	1	0	2	1	1	2	1	0	1	0	1	1	1	0	0	1	0	2	1	1	1	0	2	0	0	1	0	2	0	1	0	0	1	0	0	2	1	0	0	0	2	0	0	0	0	2	0	0	0
758	1	0	1	0	0	0	0	0	2	1	0	0	1	1	0	0	0	2	1	0	0	0	1	1	0	1	0	2	1	2	0	0	1	1	1	2	1	0	0	1	1	0	0	0	1	0	0	0	1
759	0	0	1	2	0	2	1	0	0	0	1	0	0	0	0	0	0	1	0	0	0	0	2	0	0	1	0	2	1	1	1	2	1	0	0	0	1	0	0	0	1	1	1	0	1	2	0	0	0
760	0	0	2	1	0	1	0	0	2	1	0	1	1	1	0	0	0	2	2	0	0	0	2	0	0	2	0	1	2	1	0	2	2	0	1	2	1	0	0	1	0	1	1	0	1	0	0	0	0
761	1	0	2	0	1	1	0	0	2	1	1	0	1	1	0	0	1	2	2	0	0	0	2	0	0	1	0	2	2	1	0	0	2	1	0	1	2	2	0	0	0	0	0	0	0	2	0	0	1
762	0	0	0	0	0	0	2	1	1	1	1	0	1	1	0	0	1	2	2	0	0	0	2	0	1	2	0	2	1	1	0	2	1	0	0	2	2	0	0	2	0	0	0	0	0	1	0	0	1
763	1	0	2	1	0	1	0	0	2	2	0	0	1	1	0	0	0	1	0	1	1	0	0	1	1	1	0	2	1	1	1	1	1	1	0	1	1	0	0	1	1	0	0	1	1	0	0	0	0
764	1	0	0	0	0	0	0	0	2	2	0	0	2	2	0	0	0	0	2	0	0	1	2	0	0	2	0	2	0	1	1	2	1	0	1	2	2	0	0	2	1	0	0	0	1	0	0	0	1
765	0	0	2	0	1	2	1	0	1	1	1	0	0	0	0	0	0	0	0	0	0	0	1	0	1	2	1	1	1	2	0	1	1	1	0	1	1	1	0	0	1	0	0	0	0	1	0	0	0
766	1	0	1	1	0	1	1	1	2	2	0	2	2	1	0	0	0	0	0	1	0	0	2	0	0	1	0	2	1	2	0	0	2	2	2	2	1	0	0	1	1	0	0	1	0	0	0	0	0
767	1	0	1	0	0	1	1	0	1	1	1	0	0	0	0	0	0	1	1	1	1	0	1	0	1	0	0	2	1	1	0	2	2	0	0	1	0	0	0	0	1	1	1	0	1	0	0	0	2
768	1	0	1	1	0	1	1	1	2	1	0	0	2	2	0	0	0	0	1	1	0	0	2	0	0	1	0	2	2	1	1	1	1	0	0	1	0	0	0	1	1	0	0	0	0	2	0	0	2
769	1	0	2	1	0	1	1	0	2	2	0	1	1	0	0	0	0	1	0	1	1	0	2	0	0	1	0	2	1	1	2	1	1	2	1	2	1	0	0	0	2	1	1	0	1	1	0	0	1
770	1	0	1	0	1	1	1	0	1	1	0	0	0	0	0	0	0	0	1	1	1	0	1	1	1	2	0	2	0	1	1	0	2	0	0	1	1	0	0	1	1	1	1	1	0	1	0	0	0
771	0	0	0	0	0	0	0	0	1	1	1	0	2	2	0	0	0	0	1	1	1	0	2	0	0	1	0	2	0	1	0	0	1	1	0	2	0	0	0	1	1	1	1	1	1	2	0	0	0
772	1	0	1	0	0	1	0	0	2	2	0	0	1	1	0	0	0	1	1	2	1	0	1	0	0	1	0	2	0	2	1	0	2	1	1	2	1	0	1	0	1	0	0	0	0	1	0	0	0
773	0	0	2	0	1	1	0	0	2	2	0	0	0	0	0	0	0	1	1	0	0	0	2	0	1	1	0	1	2	1	0	2	2	0	0	1	0	0	0	0	2	1	1	0	1	1	0	0	1
774	1	0	2	0	0	2	2	0	0	0	1	1	1	0	0	1	0	0	1	1	1	0	2	0	0	1	0	1	2	0	1	0	1	1	0	1	1	0	0	2	0	1	1	0	1	1	0	0	0
775	1	0	1	0	0	1	0	0	2	2	0	1	2	1	0	1	0	1	0	1	1	0	2	0	1	2	0	2	2	0	0	0	0	0	0	2	2	0	1	1	0	0	0	0	1	0	1	0	0
776	1	0	2	1	0	2	2	0	1	1	0	0	1	1	0	0	0	0	1	0	0	0	2	0	1	0	0	0	1	1	0	1	2	0	0	2	2	0	0	1	1	0	0	0	0	1	0	1	2
777	0	0	0	0	1	1	0	0	2	1	0	0	0	0	0	0	0	1	2	0	0	0	2	0	0	2	0	1	1	0	0	0	1	1	0	1	2	0	1	0	1	0	0	0	0	0	0	0	0
778	1	0	0	1	0	1	1	0	2	1	0	0	0	0	0	0	0	1	2	0	0	0	2	0	1	0	0	2	2	0	0	0	2	1	0	1	2	0	0	2	0	0	0	0	1	0	0	2	2
779	1	0	0	0	0	0	2	0	0	0	1	1	2	2	0	0	0	1	1	0	0	0	2	0	1	0	0	2	1	1	2	1	2	0	0	1	1	0	0	0	1	0	0	0	1	0	0	0	1
780	0	0	1	1	0	1	0	0	2	2	0	0	1	1	0	0	0	0	1	0	0	0	2	0	0	1	0	1	0	1	0	0	2	1	0	2	1	0	0	2	0	0	0	1	0	1	0	0	0
781	0	0	0	0	0	0	1	0	1	1	1	1	1	1	0	0	0	1	2	0	0	0	2	0	0	1	0	2	1	1	2	0	2	1	1	2	2	1	1	1	0	1	1	0	0	0	0	0	1
782	1	0	2	0	1	2	2	0	1	1	0	0	1	1	0	0	0	0	0	1	1	2	0	0	0	1	0	2	1	1	2	1	0	0	0	1	1	0	0	1	1	1	1	0	1	0	0	0	0
783	1	0	2	0	0	1	2	1	1	1	1	0	0	0	0	0	0	1	1	1	1	0	1	1	1	1	0	2	0	1	0	0	2	0	0	2	0	0	0	0	2	0	0	0	0	0	0	0	2
784	0	0	1	0	0	0	1	0	2	1	0	0	0	0	0	0	0	1	2	0	0	0	2	0	1	0	0	1	1	1	0	2	1	0	0	1	1	0	0	0	1	1	1	0	1	1	0	0	0
785	0	0	1	1	1	2	0	0	2	2	0	1	2	2	0	0	0	0	1	0	0	0	1	0	0	1	0	2	1	1	0	1	1	0	0	2	0	0	0	1	1	0	0	0	0	1	0	1	2
786	1	0	2	0	1	1	1	2	2	2	0	0	2	1	0	0	0	1	1	0	0	0	2	0	0	1	0	1	1	1	1	1	1	1	1	1	1	0	0	1	1	2	2	0	1	1	0	0	0
787	0	0	2	2	1	2	1	1	2	2	0	1	2	1	0	1	0	1	1	0	0	1	0	1	0	0	0	2	1	1	1	0	2	1	0	1	2	0	0	2	0	0	0	0	1	0	0	1	2
788	0	1	2	0	0	1	1	0	2	2	0	0	0	0	0	1	0	1	0	1	1	0	2	0	1	0	0	2	0	1	1	0	1	1	1	1	1	0	0	1	1	0	0	0	0	1	0	0	0
789	0	1	0	0	0	1	2	0	0	0	0	0	0	0	0	0	0	1	1	1	1	0	2	0	1	0	0	2	1	2	0	0	1	0	0	2	0	0	0	1	1	1	1	0	0	0	0	0	0
790	0	0	1	1	0	1	1	0	2	0	0	0	0	0	0	0	0	1	1	0	0	0	2	0	0	1	0	2	0	1	1	1	1	0	0	2	1	0	1	0	1	0	0	0	0	0	0	0	1
791	1	1	2	0	1	2	1	0	1	1	0	0	1	1	0	0	0	0	2	0	0	0	2	0	0	0	0	1	1	1	1	0	0	1	2	2	2	0	0	2	0	1	1	0	1	1	0	0	0
792	1	0	2	1	0	2	2	1	1	1	0	0	1	0	1	0	0	0	1	0	0	0	2	0	0	1	0	2	1	1	2	0	1	1	2	2	1	0	0	0	2	0	0	0	0	0	0	0	0
793	0	0	1	0	0	0	1	1	1	1	0	0	0	0	0	0	0	0	2	0	0	0	1	0	1	0	0	2	0	2	1	1	2	0	0	2	1	1	0	0	1	1	0	0	0	0	0	0	1
794	0	1	2	1	0	1	1	1	2	1	0	0	2	2	0	0	0	2	1	1	1	0	1	1	1	1	0	2	2	1	1	2	1	1	1	2	1	1	0	0	1	0	0	0	0	0	0	0	0
795	1	0	2	0	0	2	1	0	1	1	0	0	0	0	0	0	1	1	1	1	0	0	2	0	1	1	0	2	0	2	0	0	1	1	1	2	0	0	0	1	1	0	0	1	0	1	0	0	1
796	0	0	0	0	0	0	1	0	1	1	0	0	1	1	0	0	0	1	1	1	0	0	2	0	0	0	0	1	1	1	1	0	0	0	0	2	2	0	0	1	0	0	0	0	0	0	0	0	0
797	0	0	1	0	0	0	2	1	1	1	1	0	1	1	0	0	0	0	2	0	0	0	2	0	0	1	0	1	1	1	0	1	1	0	0	1	0	0	0	0	2	0	1	0	1	0	0	1	1
798	0	0	2	0	0	1	1	1	2	2	1	0	0	0	0	0	0	0	2	0	0	0	1	0	0	1	0	2	0	2	0	0	2	0	0	2	1	1	0	0	1	1	1	0	1	1	0	0	2
799	0	0	2	0	1	2	2	0	2	1	1	0	0	0	0	0	0	0	2	0	0	0	2	0	0	0	0	1	0	1	1	0	2	1	0	2	0	0	0	0	1	0	0	0	0	0	0	0	0
800	1	0	0	0	0	0	0	0	2	1	1	0	0	0	0	0	0	0	2	1	1	1	1	0	0	1	0	1	1	1	1	0	1	0	0	2	1	0	0	2	0	1	1	0	0	0	0	0	0
801	1	0	0	0	0	0	1	0	2	2	0	0	1	1	0	0	0	2	1	1	1	0	2	0	0	0	0	2	1	1	2	1	2	0	1	1	2	0	1	1	0	1	1	0	1	0	0	0	0
802	1	0	0	1	0	1	1	1	2	2	0	1	1	0	1	0	1	1	0	2	1	0	2	0	0	0	0	2	1	2	0	1	1	0	1	1	1	0	0	0	2	0	0	0	1	1	0	0	0
803	0	1	2	0	1	2	1	0	1	0	0	0	0	0	0	0	0	0	2	1	1	0	2	0	0	1	0	2	1	2	0	2	1	0	0	1	0	0	0	0	2	0	0	0	0	2	0	1	1
804	1	0	2	0	1	2	1	0	1	1	0	1	2	1	0	0	1	2	1	1	1	0	2	0	0	0	0	2	1	1	1	1	1	0	1	1	1	0	0	0	1	2	2	0	1	1	0	0	1
805	0	0	2	0	0	0	2	1	1	1	1	1	1	0	0	1	0	0	1	1	1	0	2	0	0	1	0	2	1	1	0	0	1	1	1	2	2	0	0	2	0	0	0	0	0	1	0	0	1
806	0	0	1	1	0	1	2	1	1	1	0	0	1	1	0	0	0	0	2	1	1	0	2	0	0	0	0	1	1	1	0	1	0	0	0	2	1	0	0	1	1	1	1	0	0	1	0	0	1
807	1	1	1	0	1	1	0	0	2	2	0	0	0	0	0	0	0	1	1	1	1	0	1	0	0	2	0	2	0	2	1	1	1	0	0	2	1	0	0	1	1	1	1	0	1	0	0	0	2
808	1	0	2	1	0	2	2	1	1	1	1	0	1	1	0	0	0	1	1	1	1	0	2	1	1	1	0	2	1	1	1	0	1	0	0	2	1	0	0	0	0	2	2	0	1	0	0	0	1
809	0	0	0	0	0	0	1	0	1	0	0	0	0	0	0	0	0	1	1	1	1	0	2	0	1	0	0	2	0	2	0	0	0	0	1	2	2	0	0	2	0	0	0	0	0	1	0	0	0
810	0	0	2	1	0	2	2	1	1	1	1	1	2	2	0	0	0	2	1	1	0	0	2	0	0	1	0	1	1	1	0	1	1	1	0	2	2	1	0	1	0	0	0	0	0	1	0	2	2
811	1	1	1	0	0	1	1	1	2	1	0	0	0	0	0	0	0	0	0	1	0	0	2	0	0	1	1	2	1	1	0	0	1	0	0	2	1	0	0	0	2	0	0	0	0	1	0	0	1
812	1	0	1	0	1	2	1	1	1	1	0	1	1	0	0	1	0	0	0	1	0	0	0	1	1	0	0	1	1	1	1	0	2	0	0	2	1	0	0	2	0	0	0	0	1	0	0	0	0
813	0	0	0	0	0	0	0	0	2	2	0	0	2	0	1	0	0	0	1	1	1	0	1	0	0	1	0	2	0	1	1	1	2	0	0	2	2	1	0	0	0	0	0	0	0	1	0	0	0
814	1	0	1	0	0	1	0	0	1	1	1	0	1	0	0	0	0	1	1	1	1	0	1	1	1	1	0	2	1	1	0	0	1	1	0	2	0	0	0	0	2	0	0	0	1	0	0	0	2
815	1	1	2	0	0	1	1	0	1	1	0	1	2	2	0	0	0	1	2	1	1	0	2	0	0	1	0	1	1	1	0	0	1	0	0	1	2	1	0	1	0	1	1	0	2	2	0	0	1
816	1	1	1	0	0	0	2	1	1	1	0	0	1	1	0	0	0	0	2	1	1	0	1	1	1	1	1	2	1	1	0	0	0	1	2	2	0	0	0	0	2	0	0	0	0	0	0	0	2
817	0	0	2	0	0	1	2	1	1	1	1	1	1	0	0	0	0	0	2	1	1	1	1	0	0	0	0	2	0	2	0	1	1	0	0	2	1	0	0	1	1	0	0	0	1	0	0	0	2
818	1	0	1	1	0	1	0	0	2	2	0	1	1	0	0	1	0	2	1	1	1	0	2	0	1	0	0	2	0	2	1	1	2	1	1	2	2	1	1	1	0	0	0	0	1	0	0	0	1
819	0	0	1	0	1	1	1	1	2	1	0	1	1	0	0	1	0	0	2	0	0	0	2	0	0	1	0	2	0	2	1	0	2	1	1	2	2	0	0	1	0	0	0	0	0	0	0	0	1
820	1	0	2	1	0	2	1	0	1	0	2	0	0	0	0	0	0	1	2	0	0	1	1	0	0	1	0	1	2	0	1	0	1	2	0	2	1	0	0	0	2	0	0	1	1	2	0	0	0
821	0	0	0	0	0	0	0	0	2	1	1	2	2	0	0	1	0	2	2	1	1	1	2	0	0	2	0	2	0	1	2	0	1	0	0	1	1	0	0	0	1	0	0	0	0	1	0	0	2
822	1	0	1	0	0	1	2	0	2	1	1	1	2	1	0	1	0	1	0	2	2	0	2	0	0	0	0	1	1	1	0	0	2	2	2	2	2	0	0	2	0	1	1	0	0	0	0	0	1
823	0	0	0	0	0	0	1	0	1	1	0	0	0	0	0	0	0	0	1	0	0	0	2	0	0	1	0	2	1	1	0	1	1	0	0	2	1	1	0	0	1	1	0	0	1	1	0	0	1
824	1	0	2	0	1	2	1	0	1	0	0	0	1	1	0	0	1	2	1	1	1	0	2	0	0	0	0	2	0	2	0	2	1	0	0	1	0	0	0	0	1	0	0	1	0	1	0	0	1
825	1	0	2	0	0	1	0	0	2	2	0	1	2	2	0	0	1	2	0	2	2	0	1	1	0	1	0	2	1	2	0	0	2	0	0	1	1	1	0	0	1	2	2	0	1	0	0	0	0
826	1	0	1	1	1	2	1	0	1	1	0	1	1	1	0	0	0	1	2	0	0	0	2	0	0	0	0	1	2	1	0	1	1	0	0	2	1	0	0	1	0	0	0	0	0	2	0	0	1
827	0	0	0	1	0	1	2	0	1	0	1	0	0	0	0	0	0	0	2	0	0	0	1	1	1	1	0	2	1	2	0	0	1	0	0	1	0	0	0	0	1	1	1	0	0	0	0	2	2
828	1	1	1	0	1	2	1	0	0	0	1	0	0	0	0	0	0	0	2	0	0	0	1	1	2	2	0	2	0	1	1	1	2	1	1	2	0	0	0	0	2	0	0	0	0	2	0	1	2
829	0	0	0	0	0	0	2	0	1	1	1	2	2	0	1	1	0	0	2	0	0	0	1	1	1	1	0	1	1	1	0	0	1	0	0	1	1	0	1	0	1	0	0	1	0	1	0	0	0
830	0	0	0	1	0	1	2	0	0	0	1	0	0	0	0	0	0	0	1	0	0	0	2	0	0	1	0	2	0	1	1	1	1	1	1	1	0	0	0	1	1	0	0	0	0	0	0	0	0
831	1	0	1	0	0	1	0	0	1	0	1	0	1	1	0	0	0	1	1	0	0	1	2	0	0	1	0	1	2	0	1	0	1	0	0	1	0	1	0	0	1	0	0	0	1	0	0	0	1
832	0	0	1	0	0	0	1	0	1	0	1	1	2	1	0	0	0	1	2	1	0	0	2	0	0	0	0	2	0	1	1	0	1	0	0	2	2	0	0	2	0	0	0	0	0	1	0	1	2
833	1	1	2	0	0	1	1	0	1	1	1	0	1	1	0	0	0	1	1	1	1	0	2	0	0	0	0	1	1	1	1	0	1	1	0	1	1	1	0	0	1	0	0	1	0	0	0	0	2
834	1	0	1	1	0	2	1	0	1	1	0	0	1	0	0	0	0	0	2	0	0	0	2	0	0	2	0	0	1	0	0	0	1	0	0	2	0	0	0	0	1	1	1	0	1	0	0	0	2
835	1	0	1	1	0	1	0	0	2	2	0	0	2	2	0	0	0	0	1	1	1	0	2	0	0	0	0	2	0	1	0	1	1	1	1	2	1	0	0	1	1	1	1	1	1	2	0	0	0
836	0	0	1	2	0	2	2	0	0	0	2	0	0	0	0	0	0	1	1	1	1	0	2	0	0	0	1	2	1	2	0	0	2	2	2	2	2	0	0	2	0	0	0	0	0	1	0	0	2
837	0	0	2	1	0	1	1	0	1	1	0	0	0	0	0	0	0	1	2	1	1	0	2	0	0	1	0	2	1	1	1	1	1	0	0	2	1	0	0	0	2	0	0	1	0	1	0	0	1
838	1	0	1	1	0	1	1	1	2	1	0	0	0	0	0	0	0	1	1	0	0	0	0	1	1	1	0	0	1	0	0	0	1	0	0	2	1	0	0	0	2	0	0	0	0	0	0	1	2
839	1	0	1	0	0	1	1	1	2	2	0	1	1	0	0	1	0	0	2	0	0	0	2	0	0	0	0	0	1	0	0	1	2	0	0	2	2	1	0	1	1	0	0	0	1	0	0	0	1
840	0	0	2	1	0	1	0	0	2	2	0	0	0	0	0	0	0	1	1	0	0	0	2	0	0	1	0	1	1	1	0	0	1	1	0	2	1	0	0	1	1	1	0	0	0	1	0	0	1
841	1	0	2	0	1	2	2	1	1	1	1	0	1	1	0	0	0	1	1	1	0	0	2	0	0	0	0	2	1	2	0	1	2	0	1	2	1	0	0	1	1	0	0	2	0	1	0	0	1
842	0	0	1	1	0	1	0	0	2	1	0	0	0	0	0	0	0	1	2	0	0	0	1	0	0	0	1	2	0	1	0	0	1	0	0	1	2	1	1	1	0	0	0	0	0	1	0	0	0
843	0	1	1	0	0	1	2	0	0	0	0	0	0	0	0	0	0	0	1	1	0	0	2	0	1	0	0	1	2	0	1	1	2	0	0	2	2	0	0	0	1	0	1	0	1	0	0	0	1
844	1	0	1	0	0	1	1	0	1	0	1	0	1	1	0	0	0	0	1	0	0	0	2	0	0	1	0	1	1	1	1	0	1	0	0	2	2	1	1	0	1	1	1	0	1	1	0	1	2
845	0	0	1	0	0	1	2	1	1	1	1	0	0	0	0	0	0	0	1	1	0	0	1	0	0	0	0	2	0	0	0	0	1	0	0	2	1	0	0	1	1	0	0	2	0	1	0	0	0
846	1	1	1	0	0	0	2	0	0	0	1	0	0	0	0	0	0	0	1	0	0	0	2	0	0	2	0	2	0	2	1	0	2	1	0	2	2	0	0	1	0	0	0	0	1	1	0	0	2
847	0	0	0	1	0	1	2	0	0	0	1	0	1	1	0	0	0	1	0	0	0	1	1	0	0	0	0	2	2	0	0	0	0	1	0	2	0	0	0	0	1	0	0	1	0	0	0	0	0
848	0	0	1	0	0	1	1	0	1	1	0	0	0	0	0	0	0	0	2	1	1	0	2	1	1	1	0	0	2	0	0	1	1	0	0	2	1	0	0	0	1	0	0	0	0	1	0	0	1
849	0	1	2	0	0	1	2	0	1	0	2	1	2	1	0	0	0	2	2	1	1	0	2	0	0	1	0	2	0	2	0	0	1	1	0	0	1	0	0	0	2	1	1	0	1	0	0	0	1
850	1	0	2	0	1	1	0	0	2	2	0	0	0	0	0	0	0	0	2	0	0	1	1	0	0	1	0	1	1	1	0	0	1	1	0	2	2	0	0	1	1	0	1	0	1	0	0	0	0
851	1	0	0	0	0	0	2	1	1	1	0	0	1	0	0	0	0	2	1	0	0	0	2	0	0	0	0	2	0	2	0	1	1	0	0	1	1	0	0	2	0	0	0	1	1	0	0	0	0
852	0	0	2	0	1	1	2	1	1	1	1	0	0	0	0	0	0	0	0	1	1	0	2	0	0	1	0	1	2	0	0	0	0	0	0	2	2	0	0	2	1	1	1	0	1	1	0	0	1
853	1	0	1	1	0	1	0	0	2	1	0	0	0	0	0	0	1	1	2	1	1	1	0	1	1	1	0	2	0	1	1	2	1	0	0	0	0	0	0	0	2	0	0	0	1	0	0	0	1
854	0	0	1	1	0	1	0	0	2	1	0	0	1	1	0	0	0	0	2	0	0	0	1	1	1	1	1	1	1	2	0	2	1	0	0	1	1	0	0	0	2	0	0	0	0	2	0	0	1
855	1	0	1	0	0	1	1	1	2	2	0	0	0	0	0	0	0	0	1	0	0	0	2	0	1	2	0	2	0	2	0	0	2	0	0	1	2	1	1	0	0	0	0	0	1	0	0	0	1
856	1	0	1	0	0	0	1	0	2	1	1	0	1	1	0	0	0	1	2	1	1	0	2	0	0	0	0	1	2	0	1	1	1	2	1	2	0	0	0	0	2	0	0	0	1	0	0	0	0
857	1	0	2	0	0	0	0	0	2	2	0	2	2	1	0	0	0	2	0	2	0	0	2	0	0	1	0	2	1	1	2	0	2	1	1	1	0	0	0	1	1	1	1	0	1	1	0	1	2
858	1	0	1	0	0	1	2	1	1	1	0	0	0	0	0	0	0	0	1	1	1	0	2	0	0	0	0	1	1	0	0	0	1	1	1	2	2	1	1	0	0	1	1	0	1	0	0	0	1
859	0	0	1	0	0	1	0	0	2	2	0	0	0	0	0	0	0	1	1	1	1	0	2	0	0	0	0	1	0	1	0	0	2	1	0	1	1	1	1	0	0	0	0	0	0	1	0	0	1
860	1	0	1	0	0	1	2	0	2	1	1	1	2	1	0	0	0	0	1	0	0	1	1	0	0	1	0	2	1	1	1	0	1	1	0	2	1	0	0	1	1	0	0	0	1	0	0	1	2
861	0	1	1	1	0	2	0	0	2	1	2	0	0	0	0	0	0	0	0	1	1	0	2	0	0	0	0	2	0	2	0	0	1	0	0	1	1	0	0	1	1	0	0	0	0	0	0	0	1
862	1	0	1	0	0	1	1	1	2	1	0	0	0	0	0	0	0	1	1	0	0	0	1	1	1	0	0	1	0	1	1	0	1	0	0	1	1	0	0	0	1	0	0	0	0	0	0	0	2
863	1	0	0	0	0	0	0	0	2	2	0	0	0	0	0	0	1	1	1	1	0	0	2	0	0	2	0	2	0	2	2	1	2	0	0	1	1	1	1	0	1	1	1	0	0	0	0	0	1
864	0	1	1	0	1	1	1	0	1	0	0	1	1	1	0	0	0	0	1	0	0	0	2	0	1	2	0	0	1	0	0	0	0	0	0	1	1	0	0	0	2	0	1	0	1	0	0	0	0
865	1	0	1	1	0	2	1	1	2	2	1	0	1	1	0	0	1	1	0	2	1	0	2	0	0	2	0	2	0	2	0	0	2	2	2	2	0	0	0	0	2	0	0	0	0	0	0	0	1
866	0	0	0	1	0	1	1	0	1	1	0	0	1	1	0	0	0	2	1	0	0	1	1	0	1	0	0	2	0	2	1	1	1	0	0	2	2	1	0	1	0	0	0	1	2	1	0	0	0
867	0	0	0	0	0	0	1	0	2	2	0	0	0	0	0	0	0	0	2	0	0	0	1	1	1	1	0	1	1	1	0	0	1	0	0	1	1	0	0	0	2	1	0	0	2	0	0	0	0
868	1	0	2	0	1	2	1	0	1	1	1	1	1	1	0	0	0	1	1	0	0	1	2	0	0	0	0	2	0	2	1	0	0	0	1	2	2	0	0	0	1	0	0	0	0	0	0	0	0
869	0	0	2	0	0	1	2	0	1	1	0	0	1	1	0	0	0	0	2	1	1	0	2	0	0	1	0	1	1	1	1	1	1	0	0	1	1	0	1	0	1	1	0	0	1	0	0	0	0
870	1	0	1	0	0	1	1	0	2	0	1	1	1	0	0	1	0	1	2	0	0	0	2	0	0	1	0	2	1	2	0	0	1	1	0	2	1	1	0	0	1	0	0	0	0	0	0	0	0
871	0	0	1	0	0	1	1	0	1	1	1	0	1	0	0	0	1	1	1	0	0	0	2	0	1	2	0	2	1	1	1	1	2	0	0	0	2	0	0	2	0	1	1	0	1	1	0	0	1
872	1	0	0	1	0	1	1	0	1	1	1	0	0	0	0	0	0	1	0	1	1	0	2	0	1	1	0	2	2	1	2	0	0	0	0	2	1	0	0	0	2	2	2	0	1	0	0	0	0
873	1	0	0	0	0	0	2	0	0	0	0	0	0	0	0	0	0	1	2	1	1	0	2	0	0	0	0	2	0	1	0	1	2	0	0	2	1	0	1	0	1	1	1	0	1	0	0	0	0
874	1	0	2	1	0	1	2	0	1	1	0	1	1	0	0	0	0	2	2	1	0	0	2	0	0	1	0	2	0	1	1	1	2	0	0	1	1	1	0	0	2	0	0	0	1	0	0	0	0
875	0	0	1	0	1	1	2	1	1	1	0	0	1	1	0	0	1	2	1	1	1	0	2	0	0	1	0	2	0	1	0	0	2	0	0	1	2	0	0	1	0	0	0	0	1	0	0	0	1
876	0	0	1	0	0	1	2	1	1	1	1	0	0	0	0	0	0	0	2	1	1	0	2	0	0	0	1	2	1	1	0	0	0	0	0	2	0	0	0	0	2	0	0	0	0	1	0	0	1
877	1	0	2	1	0	1	2	0	1	1	0	1	2	1	0	0	0	1	0	1	1	0	2	0	0	2	0	1	1	1	0	0	2	0	0	2	1	1	0	0	1	0	0	0	0	1	0	0	1
878	1	1	2	0	1	1	1	0	1	1	1	0	0	0	0	0	0	1	0	1	1	0	1	0	0	1	0	2	1	1	0	1	1	0	0	1	1	0	0	2	0	0	0	1	1	1	0	0	1
879	1	0	1	1	0	2	2	1	1	1	1	0	0	0	0	0	0	0	2	1	1	0	2	0	0	0	0	2	2	1	2	0	1	0	0	1	1	0	0	0	1	1	0	0	1	0	0	0	2
880	1	0	1	1	0	1	1	0	1	1	1	0	0	0	0	0	0	1	2	0	0	0	2	0	0	1	0	1	1	1	1	2	2	0	0	1	1	0	0	1	1	2	2	0	0	1	0	0	1
881	0	0	1	0	0	1	0	0	2	2	0	1	0	0	0	0	0	1	1	2	1	0	2	0	0	0	0	2	0	2	1	0	2	0	0	2	1	0	0	0	2	0	0	0	0	1	0	0	1
882	1	0	2	1	0	1	1	0	0	0	0	0	0	0	0	0	0	1	1	1	0	0	2	0	0	0	0	2	1	1	1	2	1	0	0	1	2	0	0	1	1	0	0	1	0	1	0	0	0
883	0	0	1	0	1	1	2	0	0	0	2	0	1	1	0	0	0	0	2	0	0	0	1	0	0	0	0	2	2	0	1	1	2	0	0	1	1	0	1	0	1	0	0	0	1	1	0	0	2
884	0	0	1	0	0	1	2	1	1	1	1	1	1	0	0	0	0	1	2	0	0	0	2	0	0	0	0	2	2	1	1	0	1	1	0	1	2	1	1	0	0	1	1	0	1	1	0	0	2
885	0	0	1	0	0	1	0	0	2	0	1	1	1	0	0	1	0	0	0	0	0	0	0	0	0	1	0	1	0	2	1	0	1	0	0	1	1	1	0	0	1	0	0	0	0	0	0	0	0
886	0	0	1	1	0	2	1	0	2	0	0	0	0	0	0	0	0	1	0	1	1	1	2	0	0	0	0	2	0	2	0	1	1	0	0	2	1	0	0	0	1	0	0	1	0	1	0	0	1
887	1	1	1	0	0	1	0	0	1	1	1	0	2	2	0	0	0	0	2	1	1	0	2	0	0	0	0	1	1	1	0	1	2	0	0	2	1	1	0	0	0	0	0	0	0	0	0	0	0
888	0	0	0	0	0	0	2	1	1	1	0	0	0	0	0	0	0	0	1	0	0	0	2	0	0	1	0	2	0	2	0	0	2	0	0	2	1	0	0	1	1	0	0	0	0	0	0	0	1
889	1	0	1	0	0	1	1	0	2	2	0	1	0	0	0	0	0	2	2	1	1	0	2	0	1	1	0	2	1	2	0	1	0	0	0	1	1	1	0	0	1	0	0	0	0	1	0	0	1
890	0	0	2	0	0	1	0	0	2	1	0	0	0	0	0	0	0	0	2	0	0	0	2	0	0	1	0	1	1	1	1	1	2	0	1	2	1	0	0	1	1	0	0	0	1	0	0	0	1
891	0	0	2	1	1	2	1	0	0	0	2	0	0	0	0	0	0	2	2	0	0	0	0	1	1	0	0	1	1	1	0	1	1	0	1	1	1	0	0	0	1	0	0	0	0	1	0	0	0
892	1	0	2	1	0	1	1	0	1	1	0	1	1	1	0	0	0	0	1	1	1	0	2	0	0	2	0	2	1	1	1	0	0	0	0	2	0	0	0	0	1	0	0	0	0	0	0	0	1
893	0	0	1	0	0	1	1	1	2	2	0	0	0	0	0	0	0	0	0	1	1	0	2	0	0	2	0	1	1	1	0	0	0	0	1	2	1	0	0	0	2	0	0	0	0	0	0	1	1
894	0	0	2	0	0	0	1	1	2	2	0	0	1	0	0	0	0	1	2	1	1	0	2	0	0	1	0	1	1	2	0	2	1	0	0	2	1	1	0	0	0	0	0	1	0	0	0	0	0
895	0	0	2	1	0	2	0	0	2	1	0	0	0	0	0	0	0	1	0	1	1	0	1	0	0	1	0	2	2	1	1	1	2	0	0	2	1	1	0	0	1	1	0	0	0	0	0	0	1
896	1	1	2	1	0	1	1	0	1	1	1	1	2	1	0	0	0	1	1	0	0	0	2	0	0	1	1	2	0	1	0	2	2	0	0	2	1	0	0	0	2	1	0	0	0	0	0	0	0
897	1	0	2	1	0	1	2	1	2	2	1	0	1	1	0	0	0	0	2	0	0	0	1	1	1	1	1	2	0	1	0	0	1	1	1	2	2	0	0	0	1	0	1	0	1	0	0	1	2
898	0	0	1	1	0	1	2	0	1	0	1	2	2	2	0	0	0	1	1	1	0	0	2	0	0	2	0	2	0	2	2	0	1	1	0	0	1	0	0	0	2	0	0	0	0	1	0	0	2
899	0	0	1	0	1	2	2	0	0	0	0	1	1	0	0	0	0	1	0	1	1	0	1	1	1	1	0	1	2	0	1	1	2	0	0	2	1	0	0	0	1	1	1	0	1	0	0	0	1
900	0	0	0	1	0	1	0	0	2	1	0	0	0	0	0	0	0	1	2	0	0	0	2	0	1	1	0	2	1	1	0	0	1	1	0	2	2	0	0	1	1	0	0	1	1	0	0	0	0
901	1	1	1	0	0	1	2	0	0	0	2	0	0	0	0	0	0	1	1	1	1	0	2	0	0	0	0	1	2	0	1	0	0	0	0	1	1	1	0	0	0	0	1	0	1	0	0	0	1
902	0	0	0	0	0	0	2	0	1	0	1	1	1	1	0	0	0	1	2	0	0	0	2	0	1	2	0	2	1	1	0	2	1	0	0	0	1	0	0	0	0	0	0	1	0	0	0	0	1
903	1	0	2	0	0	1	2	0	0	0	0	1	2	2	0	0	0	0	1	1	1	0	1	0	0	1	0	2	0	1	0	1	1	0	0	2	2	0	0	1	1	1	1	0	0	1	0	0	1
904	0	0	1	0	1	1	1	1	2	1	0	0	1	1	0	0	0	0	2	0	0	0	2	0	0	1	0	2	1	2	0	0	0	1	1	2	1	0	0	2	0	0	0	0	0	1	0	0	1
905	0	0	0	1	0	1	0	0	2	2	0	1	2	2	0	0	0	0	2	1	1	0	2	0	0	0	0	2	2	1	1	0	1	1	1	2	2	0	1	1	0	1	1	0	1	1	0	0	2
906	1	0	1	0	0	1	1	0	2	0	0	0	1	1	0	0	1	2	2	0	0	1	1	0	0	1	0	2	1	1	0	1	1	0	0	1	2	0	1	0	1	1	1	0	1	1	0	0	1
907	1	0	2	1	0	2	1	0	2	2	0	0	1	1	0	0	0	0	2	0	0	0	2	0	1	0	0	2	0	2	0	1	0	0	0	1	2	1	0	0	1	0	0	0	1	0	0	0	1
908	0	0	1	0	0	0	2	1	1	1	0	0	0	0	0	0	0	0	2	1	1	0	2	0	1	0	0	2	1	1	1	0	0	0	0	2	2	0	0	1	0	0	0	0	0	1	0	0	1
909	1	0	1	0	0	0	1	1	2	1	0	1	1	0	0	1	0	0	1	1	0	0	2	0	0	0	0	2	0	2	1	1	2	0	0	2	0	0	0	0	1	1	1	0	1	1	0	1	2
910	1	0	2	0	0	1	1	0	1	1	0	1	1	0	0	1	1	1	2	1	1	1	1	0	1	0	0	2	0	1	0	2	2	0	0	1	1	0	0	0	1	0	0	0	0	1	0	0	1
911	0	0	0	0	0	1	0	0	2	2	0	1	1	1	0	0	0	0	2	0	0	0	2	0	0	0	0	2	1	1	1	0	0	0	1	2	1	0	0	0	1	0	1	0	1	0	0	0	1
912	1	0	0	0	0	0	2	0	0	0	2	0	0	0	0	0	0	1	1	1	1	0	2	0	0	0	0	1	0	1	0	0	1	0	0	2	1	1	1	0	1	0	0	1	0	0	0	0	1
913	1	0	2	1	0	2	0	0	1	1	1	0	0	0	0	0	0	1	0	1	1	0	2	0	0	1	0	2	2	0	0	0	1	0	0	1	1	0	0	1	1	0	0	0	1	0	0	0	1
914	0	0	2	1	0	1	0	0	2	2	0	0	1	1	0	0	0	0	0	1	0	0	0	0	0	0	1	1	0	0	0	0	2	0	0	2	2	0	1	0	1	1	0	0	1	0	0	0	0
915	1	0	2	1	0	2	2	1	1	1	1	0	2	2	0	0	0	0	1	1	1	0	1	0	0	2	0	2	0	2	1	0	1	0	0	2	2	1	0	0	0	0	0	0	0	0	0	0	1
916	1	0	2	1	0	2	1	0	0	0	1	0	0	0	0	0	1	1	1	1	0	0	2	0	0	0	0	1	0	1	0	0	1	1	2	2	2	1	0	0	1	1	0	0	2	1	0	0	0
917	1	0	2	0	0	2	2	0	0	0	0	0	0	0	0	0	0	1	1	1	0	0	2	0	0	0	0	1	1	1	0	1	1	1	1	2	1	0	0	1	1	2	2	0	1	1	0	0	1
918	0	1	1	0	1	1	1	0	1	0	0	0	2	1	1	0	1	2	1	1	1	0	1	0	0	2	0	1	1	1	0	0	0	0	1	2	1	0	0	0	2	1	1	0	1	0	0	0	1
919	1	0	1	1	0	1	1	1	2	2	0	1	1	0	0	1	0	1	1	1	1	0	2	0	0	1	0	2	2	1	1	1	2	1	0	1	2	0	0	2	0	1	1	0	0	1	0	0	2
920	0	0	0	0	0	0	1	0	1	1	1	1	1	0	0	1	0	1	1	1	1	0	2	1	1	1	0	2	2	0	1	0	2	1	1	1	0	0	0	0	2	0	0	0	0	1	0	0	1
921	1	0	2	2	0	2	1	0	2	2	0	0	0	0	0	0	0	1	1	0	0	0	2	0	0	1	1	1	1	0	0	0	1	0	0	1	2	1	0	1	0	0	0	0	0	0	0	0	1
922	1	0	1	0	0	0	0	0	2	1	1	0	0	0	0	0	0	1	0	2	2	0	2	0	0	1	0	2	0	2	1	0	1	0	0	2	0	0	0	0	1	0	0	0	0	1	0	1	1
923	0	0	2	1	0	2	1	0	1	1	1	1	2	1	0	1	0	0	2	1	1	0	2	1	1	1	1	2	0	1	1	0	2	0	0	2	2	0	0	0	1	0	0	0	1	1	0	0	1
924	0	0	2	0	0	1	1	1	2	1	0	0	0	0	0	0	0	0	1	1	0	0	1	0	0	2	0	2	0	2	0	0	1	1	2	2	0	0	0	0	2	1	1	0	1	0	0	0	0
925	0	0	1	0	0	1	2	0	1	0	2	0	0	0	0	0	0	0	1	0	0	0	2	0	0	2	0	2	1	0	1	2	1	0	1	2	0	0	0	0	1	0	0	0	1	0	0	0	1
926	1	0	1	0	0	0	2	1	1	1	0	1	1	0	0	1	1	1	0	2	1	0	1	0	0	0	0	2	0	1	2	2	1	0	0	0	0	0	0	0	2	0	0	0	0	1	0	0	2
927	0	0	2	0	0	1	0	0	2	2	0	0	0	0	0	0	0	1	2	0	0	0	2	0	0	0	0	2	1	1	1	2	2	0	0	1	1	0	0	0	2	0	0	0	0	1	0	0	1
928	1	0	2	1	0	2	2	0	1	0	1	0	1	1	0	0	0	0	0	1	1	0	2	0	0	1	1	1	1	0	0	0	2	1	0	2	2	0	0	0	2	0	0	1	0	0	0	0	1
929	0	0	2	0	0	2	0	0	2	1	0	0	0	0	0	0	0	0	1	2	1	0	2	0	0	1	0	1	2	0	0	2	1	0	0	0	0	0	0	0	2	1	0	0	1	0	0	0	1
930	1	0	2	0	0	2	1	1	2	2	0	0	0	0	0	0	1	2	1	1	1	1	2	0	0	2	0	2	2	2	0	0	1	0	0	2	2	0	0	1	0	1	1	0	1	2	0	0	2
931	1	0	2	0	1	2	2	0	1	0	2	0	1	1	0	0	0	0	1	0	0	0	2	0	0	1	0	1	2	0	0	1	1	0	0	2	1	0	0	1	1	0	0	0	0	0	0	0	1
932	1	0	2	0	0	1	1	1	2	2	0	1	2	2	0	0	0	2	0	2	0	0	2	0	0	0	0	2	0	2	1	1	2	0	1	1	1	0	0	1	1	1	0	0	0	1	0	1	1
933	0	0	1	0	0	0	2	1	1	1	1	0	1	1	0	0	0	1	1	1	0	1	2	0	0	0	0	2	0	2	1	0	2	0	0	2	2	1	1	1	0	0	1	0	0	1	0	0	0
934	1	0	2	0	1	1	0	0	2	2	0	0	0	0	0	0	0	0	2	1	1	0	1	0	1	2	0	2	1	1	1	1	2	1	0	2	0	0	1	0	1	1	0	0	2	0	0	0	0
935	1	0	1	0	0	1	1	0	2	2	0	0	0	0	0	0	0	1	1	2	1	0	2	0	0	0	0	2	1	2	0	0	2	2	0	1	1	1	0	0	1	0	0	0	1	0	0	0	2
936	0	0	1	0	1	2	1	0	1	1	1	1	1	1	0	0	0	1	0	0	0	0	2	0	0	0	0	1	1	1	0	1	1	0	0	2	1	0	0	1	1	0	0	0	1	0	0	0	1
937	1	0	2	0	0	2	1	0	1	1	0	1	2	2	0	0	0	1	2	0	0	0	2	0	0	1	1	1	1	2	0	0	1	0	0	1	2	0	0	2	0	0	0	0	0	1	0	0	0
938	1	0	2	0	1	1	2	0	2	1	1	0	0	0	0	0	0	1	2	0	0	0	2	0	0	1	0	2	0	1	0	0	1	0	0	2	0	0	0	0	2	1	1	0	1	0	0	0	1
939	1	0	2	0	1	2	0	0	2	2	0	1	1	0	0	1	0	0	1	0	0	0	2	0	0	0	0	2	1	1	1	0	1	0	0	2	0	0	0	0	2	1	1	0	1	0	0	0	0
940	1	0	1	1	1	2	1	0	1	1	1	0	0	0	0	0	0	1	2	0	0	0	2	0	1	0	0	2	1	1	0	0	1	1	0	2	1	0	0	1	1	0	0	1	0	0	0	0	0
941	1	0	2	1	0	2	1	0	1	0	1	0	1	1	0	0	0	0	2	0	0	0	1	1	2	2	0	2	0	1	0	0	2	2	2	2	1	0	1	0	1	1	0	0	0	0	0	0	1
942	0	0	1	0	0	1	2	0	1	0	2	1	1	0	0	1	0	1	1	0	0	0	2	0	0	2	0	2	1	1	2	2	1	0	0	0	1	0	0	0	2	0	0	0	1	0	0	0	0
943	1	0	2	1	1	2	0	0	2	2	0	0	0	0	0	0	0	1	2	0	0	0	2	0	0	1	0	1	1	1	0	0	0	0	0	1	2	1	0	1	0	0	0	0	0	0	0	0	1
944	1	0	1	0	0	0	0	0	2	2	0	0	1	0	0	0	1	1	0	1	1	0	2	0	1	1	0	1	1	1	1	1	2	0	0	2	1	0	0	1	0	1	1	0	2	2	0	0	1
945	0	0	1	0	1	1	1	0	1	1	0	1	0	0	0	0	0	1	1	1	0	0	2	0	0	1	0	2	1	1	2	0	0	0	0	2	1	1	0	0	0	0	0	0	0	1	0	0	1
946	0	0	1	0	0	1	2	0	0	0	0	0	1	1	0	0	0	1	1	0	0	0	1	0	0	1	0	2	0	1	1	2	2	1	1	2	2	0	0	2	0	0	0	0	0	1	0	0	1
947	1	0	1	0	0	1	2	0	1	1	0	0	0	0	0	0	1	1	1	1	0	0	2	0	2	1	0	1	2	1	0	1	2	1	1	2	2	0	0	2	0	1	1	0	1	1	0	1	2
948	1	0	1	1	0	1	2	0	1	0	2	0	0	0	0	1	0	0	1	1	1	0	2	0	0	2	0	1	0	1	0	0	0	0	0	2	1	0	0	0	1	0	0	0	0	0	0	0	1
949	1	0	0	0	0	1	1	1	2	2	0	0	1	1	0	0	0	1	1	0	0	0	2	0	0	1	0	2	1	1	1	0	2	0	0	1	0	0	0	0	1	0	0	1	0	1	1	0	1
950	1	0	0	0	0	1	0	0	2	2	0	0	0	0	0	0	0	0	1	0	0	0	2	0	0	1	0	1	2	1	0	0	1	1	0	1	1	0	0	1	1	0	1	0	1	0	0	0	0
951	0	0	2	0	1	2	0	0	2	2	0	1	2	2	0	0	0	0	1	0	0	0	0	1	1	1	0	2	2	0	0	2	2	0	0	2	1	1	0	0	0	0	0	0	1	1	0	0	0
952	0	0	2	0	0	1	0	0	2	1	0	0	1	1	0	0	0	0	2	0	0	0	2	0	0	1	0	2	0	2	0	0	0	0	0	2	1	0	0	0	1	0	0	0	0	0	0	0	0
953	0	1	1	0	0	1	1	1	2	2	1	0	0	0	0	0	1	1	0	1	1	0	2	0	0	2	0	1	1	1	1	1	1	0	0	2	0	0	0	0	1	1	1	0	1	0	0	0	0
954	0	0	1	1	1	2	1	1	2	1	0	0	1	0	1	0	0	0	0	1	1	0	2	0	0	2	0	2	0	2	1	0	1	0	0	1	1	0	0	1	1	0	0	0	0	1	0	0	1
955	0	0	1	1	0	2	0	0	2	1	0	0	1	0	1	0	0	2	0	2	0	0	2	0	0	1	0	2	0	1	0	1	1	1	0	0	1	0	0	0	1	1	1	0	1	1	0	0	2
956	0	0	1	0	0	0	2	0	2	1	1	0	1	1	0	0	1	1	1	0	0	0	2	0	0	1	0	1	1	1	0	0	1	1	1	2	1	0	0	0	2	0	0	0	0	0	0	0	0
957	1	0	2	1	1	2	0	0	2	2	0	2	1	1	0	0	0	0	0	1	1	0	1	0	0	1	1	2	1	0	1	0	1	1	0	2	2	2	0	0	0	0	0	0	0	1	0	0	1
958	0	0	1	0	0	1	2	0	1	0	0	0	1	1	0	0	0	0	1	0	0	0	2	0	1	1	0	2	0	2	1	0	1	0	0	1	1	0	0	1	1	1	1	0	1	1	0	0	0
959	1	0	1	1	0	2	0	0	2	1	0	0	1	1	0	0	1	1	0	1	1	0	0	0	0	0	0	2	0	1	1	0	1	0	0	1	1	0	0	1	1	0	0	0	0	0	0	0	0
960	0	0	1	0	0	1	1	0	1	0	0	1	1	0	0	1	0	2	1	1	1	1	0	1	1	1	0	2	1	0	0	0	2	1	0	1	2	0	0	2	0	0	0	0	0	0	0	0	1
961	1	0	0	0	0	0	2	0	0	0	1	0	0	0	0	0	0	0	0	1	1	0	1	0	1	0	0	2	1	1	2	1	1	1	1	2	1	0	1	0	1	0	0	0	0	0	0	0	1
962	0	0	0	1	0	1	2	0	1	0	2	0	0	0	0	0	0	0	1	1	1	0	1	0	0	0	0	1	0	1	1	0	2	2	1	2	1	0	0	0	2	0	0	1	0	1	0	0	0
963	0	0	1	0	0	1	1	0	1	1	1	0	1	1	0	0	0	1	2	1	1	0	1	1	1	1	0	2	2	0	0	0	1	1	0	2	2	0	0	2	1	0	0	0	0	1	0	2	2
964	0	0	2	0	1	1	1	0	1	1	1	1	2	1	0	0	0	1	2	0	0	0	2	0	0	0	0	2	1	2	0	1	1	1	0	1	1	0	0	1	1	0	0	0	0	0	0	1	1
965	1	0	2	0	0	1	2	1	1	1	1	0	0	0	0	0	0	1	1	0	0	0	2	0	0	0	0	2	0	1	1	2	1	0	0	2	2	1	0	1	0	1	1	0	1	0	0	0	1
966	1	0	0	0	0	0	1	0	1	1	1	0	0	0	0	0	0	0	2	1	0	0	2	0	0	1	0	2	1	2	0	1	1	1	1	1	2	0	0	2	0	1	0	0	2	0	0	0	0
967	1	0	2	0	1	1	0	0	2	2	0	1	1	1	0	0	0	1	0	1	0	0	2	0	0	1	0	2	0	1	1	0	1	1	0	2	2	1	1	0	1	0	0	0	0	0	0	0	2
968	0	1	1	0	0	1	1	1	2	2	0	0	0	0	0	0	0	1	1	1	1	0	2	0	0	0	0	2	0	2	2	1	2	0	0	1	1	0	1	0	1	0	0	0	0	1	0	0	1
969	1	0	1	0	0	1	2	0	1	1	1	0	0	0	0	0	0	1	1	1	0	0	2	0	1	0	1	2	1	2	0	1	2	2	0	1	1	0	1	0	1	0	0	0	0	1	0	0	1
970	1	0	0	0	0	1	1	0	2	0	0	0	1	0	1	0	0	0	0	1	0	0	2	0	0	1	0	1	1	1	0	1	2	0	0	2	2	0	0	1	1	0	0	0	0	1	0	0	0
971	1	0	2	1	0	1	2	0	0	0	0	1	2	1	0	0	0	0	1	0	0	0	1	1	1	1	0	2	1	1	1	0	2	0	0	2	0	1	0	0	1	1	1	0	1	1	0	0	2
972	1	0	1	0	0	0	1	1	2	1	0	0	0	0	0	0	0	1	1	0	0	0	2	0	0	2	0	1	0	1	1	0	1	0	0	2	1	0	0	1	1	1	1	1	1	1	0	0	2
973	0	0	1	0	0	1	1	0	2	1	1	1	2	1	0	0	0	0	2	1	1	1	2	0	0	2	0	2	0	1	0	0	1	1	1	1	0	0	0	1	1	0	0	0	0	1	0	0	2
974	1	0	2	1	1	2	2	0	1	0	1	1	2	2	0	0	0	1	1	0	0	0	2	0	0	0	0	2	1	2	1	0	2	1	1	1	2	1	0	1	1	1	0	0	0	0	0	0	2
975	0	1	2	1	0	1	2	1	1	1	0	0	2	0	1	0	0	1	0	2	2	0	2	0	0	1	0	2	0	2	0	0	0	0	0	2	1	0	0	1	1	0	0	0	0	0	0	1	2
976	1	0	2	0	0	1	1	0	0	0	0	0	0	0	0	0	0	1	2	1	1	0	1	0	0	1	1	2	2	1	1	0	2	1	0	2	1	0	0	1	1	0	0	0	0	0	0	1	1
977	0	1	2	1	0	1	2	0	2	2	0	0	1	1	0	0	0	1	1	0	0	0	2	0	0	1	0	2	0	2	0	0	0	0	1	2	1	0	1	0	1	1	1	0	1	0	0	0	2
978	1	0	0	0	0	1	1	0	1	0	2	0	0	0	0	0	0	0	2	1	1	0	2	0	0	0	1	2	2	1	1	2	2	0	0	1	1	0	0	1	1	1	0	0	0	1	0	0	1
979	0	0	1	1	0	2	1	0	2	2	0	0	0	0	0	0	0	0	2	1	1	0	1	1	1	1	0	2	1	2	1	0	1	0	0	1	1	0	0	1	1	0	0	0	0	1	0	0	0
980	0	0	2	1	0	2	1	1	2	2	0	0	1	1	0	0	0	2	2	0	0	0	2	0	0	2	0	1	1	1	1	0	1	0	0	1	1	0	0	2	0	1	0	0	0	0	0	0	1
981	0	0	2	0	0	2	1	1	2	2	0	1	0	0	0	0	0	0	0	0	0	0	2	0	1	0	0	2	1	1	1	1	1	1	1	1	1	1	0	0	1	0	0	2	0	2	0	0	1
982	0	0	1	2	0	2	2	1	1	1	1	1	1	0	0	0	0	0	1	0	0	1	2	0	0	1	0	1	1	0	0	1	2	0	1	2	2	0	0	1	0	1	0	0	0	1	0	0	1
983	0	0	0	0	0	0	0	0	2	2	0	0	1	1	0	0	0	0	1	1	1	0	2	0	0	2	1	2	0	1	0	1	2	1	0	2	2	1	0	1	0	2	2	0	1	1	0	0	0
984	1	0	0	1	0	1	0	0	2	1	0	0	0	0	0	0	0	2	1	1	1	0	1	0	0	0	0	2	0	1	0	1	2	0	0	2	1	0	0	2	0	0	0	0	0	1	0	0	1
985	1	0	1	0	0	1	2	0	2	2	0	0	0	0	0	0	0	0	0	1	1	1	1	0	0	1	0	2	0	2	0	0	0	1	2	2	1	1	0	0	1	0	1	0	1	0	0	1	2
986	0	0	2	0	0	2	1	0	0	0	1	0	0	0	0	0	0	1	1	0	1	0	2	0	0	1	0	0	2	0	0	0	0	0	0	2	2	0	0	2	0	1	1	0	1	1	0	0	0
987	1	0	2	0	1	1	2	0	1	0	1	0	1	0	0	0	0	1	2	1	0	1	0	1	1	1	0	2	0	2	1	0	1	1	0	2	2	0	0	2	0	0	0	0	1	0	0	1	2
988	0	0	1	0	1	2	1	0	0	0	1	0	2	2	0	0	0	1	2	0	0	0	1	0	0	2	0	1	2	1	0	1	2	0	0	1	1	0	1	0	1	1	1	0	0	1	0	0	0
989	0	1	1	0	0	1	1	0	1	1	0	0	2	2	0	0	0	1	1	0	0	0	2	0	0	1	0	2	1	1	0	1	1	2	0	2	1	0	0	0	1	1	1	0	1	1	0	1	2
990	0	0	0	1	0	1	0	0	2	1	1	1	1	0	0	1	0	1	1	1	1	0	2	0	0	2	0	2	0	1	0	2	1	0	1	2	2	1	0	0	1	1	1	0	0	0	0	0	0
991	1	0	0	0	0	0	1	0	2	0	1	0	0	0	0	0	0	0	1	1	1	0	1	1	0	1	0	2	0	2	0	1	2	0	0	0	2	0	0	2	0	0	0	0	1	0	0	0	1
992	0	0	2	0	0	1	1	0	1	0	2	0	0	0	0	0	0	0	2	0	0	0	2	0	0	0	0	1	1	2	0	1	2	0	0	2	0	0	0	0	1	1	0	0	0	0	0	0	0
993	1	0	0	0	0	0	1	0	1	0	1	0	0	0	0	0	0	0	1	2	1	1	2	0	0	1	0	1	1	1	0	0	1	0	0	1	1	0	0	0	1	0	0	0	0	0	0	0	1
994	1	1	2	1	0	1	1	0	2	0	1	0	1	1	0	0	1	2	2	0	0	0	2	0	0	0	0	2	0	2	1	2	1	0	1	2	2	0	0	2	0	1	1	0	1	1	0	0	2
995	0	0	0	0	0	0	1	0	1	1	0	1	1	0	0	1	0	1	1	1	1	0	1	0	0	2	0	2	1	1	1	0	1	1	2	2	2	1	1	1	0	0	0	1	2	0	0	0	0
996	1	0	2	0	0	2	2	0	1	1	0	0	0	0	0	0	0	0	1	1	1	0	0	0	0	0	0	1	2	0	1	0	1	1	0	1	1	0	1	0	1	0	0	0	0	2	1	0	1
997	0	0	1	1	0	2	1	0	1	1	1	0	1	1	0	0	0	0	1	0	0	0	2	0	1	0	0	1	1	0	0	1	1	2	1	2	1	0	0	0	1	1	0	0	0	1	0	0	1
998	0	0	2	0	0	0	2	0	1	0	2	0	1	1	0	0	0	0	1	0	0	0	2	0	1	0	0	1	1	1	0	0	2	2	2	2	1	0	1	0	1	0	0	1	0	1	0	0	1
999	0	0	1	0	1	2	1	0	1	1	1	1	1	0	0	1	0	0	0	0	0	0	1	1	1	1	0	1	1	1	0	1	1	0	0	2	1	0	0	2	0	0	0	0	0	0	0	0	0
1000	0	0	1	1	0	1	1	0	1	1	1	0	1	1	0	0	0	1	1	0	0	0	2	0	1	1	1	2	1	1	0	1	2	2	0	2	1	0	0	1	1	0	0	0	0	1	0	0	0
[truncated: 252 more columns]
