# Supplementary material for: KNN-MDR: a learning approach for improving interactions mapping performances in genome wide association studies
Source: BMC Bioinformatics. 2017 Mar 21;18:184. doi: 10.1186/s12859-017-1599-7 (PMC5361736; doi:10.1186/s12859-017-1599-7)
Supplement: Supplementary file 6 — The data set(s) supporting the results of Table 4. (ZIP 7095 kb) [file 12859_2017_1599_MOESM6_ESM.zip › 100 simulations/S74/mkallsimul.dat]

1	0	1	1	0	0	0	1	1	2	2	0	1	1	0	0	0	0	1	1	1	1	0	0	2	0	0	0	2	0	1	0	1	1	1	1	1	2	0	0	0	0	1	0	0	1	0	1	0	0
2	1	1	1	0	0	0	2	2	2	2	0	0	0	0	0	0	1	1	1	1	0	0	1	1	1	1	0	2	0	2	1	2	2	0	1	1	0	1	0	0	0	0	0	1	0	1	0	0	0
3	0	0	2	0	0	0	2	2	1	0	1	0	0	0	0	0	0	1	0	0	0	0	0	2	0	0	0	1	0	1	2	2	2	0	1	1	1	0	0	0	0	2	0	0	0	1	0	0	1
4	1	2	0	0	0	0	2	2	0	0	2	0	1	1	0	0	1	2	1	0	1	0	1	1	0	0	1	2	0	2	0	1	0	1	1	1	1	0	1	0	1	0	0	0	0	0	0	0	0
5	0	2	1	0	0	0	1	1	2	1	0	0	0	0	0	0	1	0	0	2	0	0	0	2	0	0	0	2	0	2	0	1	1	0	1	1	1	1	0	0	0	0	0	0	0	0	0	0	0
6	1	2	1	0	0	0	0	0	2	1	0	0	1	2	0	0	1	0	1	1	0	0	1	1	1	1	0	2	2	1	2	2	1	2	0	2	1	0	2	1	1	1	0	0	1	0	0	0	0
7	1	0	2	0	0	1	2	2	0	0	2	0	1	0	0	0	0	2	1	1	1	0	0	2	1	1	0	1	2	2	0	1	0	2	1	2	1	0	1	1	0	0	1	0	1	0	0	0	0
8	0	1	1	0	0	0	1	1	2	2	0	0	0	0	0	0	2	1	1	1	0	0	0	2	0	0	0	1	1	2	0	0	0	2	0	2	1	0	0	0	0	0	1	0	2	0	1	0	0
9	0	1	2	0	0	0	1	1	1	1	1	1	2	2	0	0	2	0	0	2	0	0	1	1	0	0	0	2	0	1	2	1	2	1	1	2	1	0	0	0	0	0	1	0	1	1	0	1	0
10	0	2	1	0	0	0	0	1	2	1	0	0	1	1	0	0	1	0	0	2	0	0	0	2	0	0	0	1	0	1	0	2	1	1	0	2	2	0	0	0	0	0	0	1	0	0	0	0	0
11	0	2	1	0	0	0	1	1	2	1	0	0	1	1	0	0	2	1	1	1	0	0	0	2	0	0	0	2	0	2	2	0	0	2	0	2	1	0	2	2	0	0	1	0	1	0	1	0	0
12	1	2	0	0	0	1	1	1	0	0	0	0	1	1	0	1	0	1	0	2	0	0	1	1	1	1	0	2	0	2	1	0	0	2	0	2	2	0	2	2	0	0	0	0	1	1	0	0	1
13	1	1	2	0	0	0	2	2	1	1	0	2	2	0	0	0	2	1	1	1	1	0	0	2	0	0	0	2	0	2	0	1	1	2	0	2	1	0	0	0	0	1	0	0	1	0	0	1	0
14	1	0	2	0	0	0	0	0	2	2	0	0	2	2	0	0	0	2	2	0	0	0	0	2	0	0	0	1	2	2	1	0	0	1	0	2	1	0	2	2	0	0	0	2	0	1	1	0	0
15	1	1	1	0	0	0	0	0	2	2	0	0	1	0	0	0	0	0	1	1	1	0	0	2	1	1	0	1	0	0	2	2	1	0	1	1	0	1	1	1	0	0	0	0	0	1	0	0	1
16	0	2	1	0	0	0	2	2	1	1	0	0	2	2	0	1	2	0	0	2	0	0	0	2	0	0	0	0	1	1	0	1	1	2	0	2	1	0	0	0	0	0	0	1	0	0	0	0	1
17	0	1	1	0	0	0	1	2	2	0	0	0	0	0	0	0	1	2	1	1	0	0	0	2	1	1	1	2	0	1	0	2	1	0	1	1	1	1	0	0	0	0	1	1	1	2	1	0	0
18	0	1	1	0	0	0	0	1	2	0	0	1	1	0	0	0	1	0	0	2	0	0	0	2	1	1	0	1	2	2	1	1	1	1	0	2	1	0	0	0	0	0	0	0	0	1	0	0	0
19	0	2	0	0	0	0	1	1	0	0	0	1	2	1	0	0	1	1	1	1	0	0	0	2	0	0	1	2	0	2	0	1	0	1	1	1	2	0	1	1	0	0	1	0	1	0	1	0	0
20	1	1	2	0	0	0	1	2	2	1	0	0	2	1	0	0	2	0	0	2	0	0	0	2	0	0	0	2	0	1	1	2	1	1	0	2	1	1	0	0	0	1	0	1	1	0	0	0	0
21	0	1	1	0	0	0	1	1	1	1	0	1	0	0	0	0	0	0	0	2	0	0	0	2	0	0	0	2	1	2	0	0	0	1	1	1	1	0	1	1	0	0	0	0	0	1	0	0	0
22	0	0	2	0	0	1	0	1	2	0	0	0	0	0	0	0	0	0	1	1	1	0	0	2	0	0	0	1	1	2	0	0	0	2	0	2	2	1	0	0	1	1	0	0	1	0	0	0	0
23	1	1	1	0	0	0	2	2	1	1	1	0	0	0	0	0	1	1	1	1	1	0	0	2	1	1	0	2	0	2	0	2	2	0	2	0	1	0	1	1	0	1	0	0	0	0	0	0	1
24	0	1	1	0	0	0	1	2	2	1	0	0	0	0	0	0	1	1	1	1	1	0	0	2	0	0	0	2	0	1	0	1	1	1	1	1	1	0	0	0	0	1	0	1	1	1	0	0	0
25	0	0	2	0	0	1	1	1	2	2	0	0	1	1	0	0	2	0	0	2	0	0	0	2	0	0	0	0	1	1	0	2	2	0	2	0	0	0	2	1	1	0	1	0	0	0	1	1	0
26	1	1	2	0	0	0	0	1	2	1	0	0	1	0	0	0	2	0	0	2	0	0	0	2	0	0	0	1	1	2	1	2	2	0	2	0	2	0	1	1	0	0	0	0	0	0	0	0	0
27	0	1	2	0	0	0	1	1	1	1	1	0	1	0	1	1	2	0	0	2	1	0	0	2	1	1	0	2	0	1	0	1	1	0	1	1	2	0	0	0	0	0	0	0	0	0	1	0	0
28	1	0	2	0	0	1	0	0	2	2	0	1	1	1	0	0	0	2	1	0	1	0	1	1	0	0	0	2	0	1	0	1	1	2	1	2	1	0	0	0	1	0	0	0	0	1	0	0	0
29	0	1	1	1	1	1	1	1	2	2	0	1	0	0	0	0	2	2	2	0	1	0	0	2	1	1	0	1	2	2	0	1	1	1	1	1	1	1	0	0	0	0	1	0	1	1	1	0	0
30	1	1	1	0	0	0	1	2	1	0	1	0	0	0	0	0	0	0	0	2	0	0	0	2	1	1	0	2	1	1	1	1	1	1	0	2	1	0	0	0	0	0	2	0	1	1	0	0	1
31	0	1	1	0	0	1	1	1	1	1	1	0	1	1	0	0	1	1	1	0	0	0	0	2	0	0	0	1	1	2	0	2	1	0	1	1	2	0	0	0	0	0	0	0	0	0	0	0	0
32	1	1	2	0	0	1	1	2	1	0	1	1	1	1	0	0	0	2	1	0	0	0	0	2	0	0	0	2	1	2	2	2	2	2	0	2	1	1	0	1	0	0	0	0	1	0	0	0	0
33	0	1	2	0	0	0	2	2	0	0	1	0	0	0	0	0	2	0	0	2	0	0	1	1	0	0	0	2	0	2	0	1	1	1	0	2	2	0	1	1	0	0	0	0	0	1	0	0	0
34	1	2	1	0	0	0	2	2	1	1	1	1	1	1	0	0	1	0	0	2	0	0	1	1	0	0	0	1	1	2	1	1	1	2	0	2	2	0	2	2	0	0	0	0	0	1	0	0	0
35	1	1	1	0	0	0	0	0	2	1	1	1	1	0	0	0	0	2	2	0	1	0	0	2	1	1	0	2	0	2	0	1	1	1	1	1	1	0	1	0	1	0	0	2	0	2	0	0	0
36	0	0	2	0	0	1	1	1	2	2	0	0	0	0	0	0	0	1	1	1	1	0	0	2	0	0	0	2	0	2	1	1	1	2	0	2	1	0	1	1	0	0	1	1	1	1	0	0	0
37	1	2	1	0	0	0	1	1	1	1	0	0	1	0	0	0	1	0	0	2	0	0	0	2	1	1	0	2	1	2	2	2	1	1	2	2	1	1	0	0	0	0	1	0	0	1	1	0	0
38	1	1	1	1	1	1	2	2	1	0	1	0	1	1	0	0	2	1	1	1	0	0	0	2	0	0	0	0	1	1	1	0	0	2	0	2	1	0	1	0	1	0	0	0	0	0	0	0	0
39	0	1	1	0	0	0	1	1	1	1	1	2	2	2	0	0	1	1	0	1	0	0	0	2	0	0	0	2	0	2	1	2	2	2	0	2	1	1	0	0	0	1	0	0	2	0	0	1	1
40	0	1	1	0	0	0	2	2	1	1	1	0	0	0	0	0	0	0	0	2	0	0	0	2	0	0	0	1	0	1	0	0	0	2	0	2	1	0	2	2	0	0	0	0	1	0	0	0	0
41	0	0	2	0	0	0	1	2	2	1	0	0	1	1	0	0	2	1	1	1	0	0	0	2	0	0	0	2	0	1	1	1	1	1	1	1	2	0	1	1	0	0	0	1	0	0	0	0	0
42	0	1	1	0	0	1	0	0	2	1	1	1	1	0	0	0	1	1	0	2	0	0	0	2	0	0	1	2	0	2	1	2	1	2	0	2	2	0	0	0	0	0	0	0	0	1	1	0	1
43	1	1	2	0	0	0	1	1	2	2	0	0	0	0	0	0	1	1	1	1	0	0	0	2	0	0	0	2	1	2	2	2	1	1	1	2	2	0	0	0	0	2	0	0	1	0	0	0	1
44	1	1	1	0	0	0	1	2	1	0	1	2	2	0	0	0	0	1	1	1	0	0	0	2	2	2	0	1	1	2	0	0	0	2	0	2	2	0	0	0	0	0	0	0	1	0	1	0	0
45	1	0	2	0	0	1	1	1	1	1	1	1	1	0	0	0	0	0	1	1	1	0	0	2	0	0	0	1	2	2	0	2	2	0	2	1	2	0	0	0	0	0	1	0	1	1	0	0	0
46	1	1	1	1	1	2	1	1	1	1	1	0	1	1	0	0	0	1	2	0	1	0	0	2	0	0	0	2	0	2	0	1	1	1	1	1	1	0	1	1	0	0	2	0	2	1	0	0	1
47	1	2	2	0	0	0	0	0	2	2	0	1	2	2	0	0	0	1	0	1	0	0	0	2	0	0	0	2	1	1	2	1	2	0	0	2	1	0	1	1	0	0	0	0	1	0	1	1	0
48	0	1	2	0	0	0	1	1	1	1	1	0	1	2	0	0	2	0	0	2	0	0	1	1	0	0	0	1	1	2	0	1	1	0	2	1	1	0	1	1	0	1	0	0	2	0	0	0	0
49	1	0	1	0	0	0	1	2	2	0	0	0	1	1	0	0	1	0	0	2	0	1	1	1	1	1	0	2	1	2	2	1	1	2	1	2	1	1	0	0	0	0	1	0	1	1	0	0	0
50	1	1	1	0	0	0	0	1	2	1	1	0	0	0	0	0	2	2	2	0	1	1	0	2	0	0	0	1	1	2	0	1	1	1	0	2	1	0	0	0	0	1	0	0	1	1	0	0	0
51	1	0	1	0	0	0	1	1	1	1	1	0	0	0	0	0	1	0	1	1	1	0	0	2	2	2	1	1	0	1	1	1	1	2	0	2	1	0	2	2	1	0	1	0	1	2	0	0	0
52	1	1	1	0	0	1	2	2	1	1	0	0	0	0	0	0	0	0	0	2	0	0	1	1	2	2	0	1	2	2	0	2	1	0	1	1	2	0	2	2	0	0	0	1	0	1	0	0	1
53	1	2	0	0	1	0	2	2	1	1	1	1	1	0	0	0	0	0	0	2	0	0	1	1	1	1	0	1	1	2	0	2	1	0	1	1	1	0	0	0	1	2	0	0	0	0	0	0	1
54	1	0	2	0	0	1	0	0	2	1	0	0	0	0	0	0	0	1	1	1	1	0	1	1	0	0	0	2	0	1	1	1	0	2	0	2	2	1	0	0	0	1	0	1	0	1	0	0	0
55	1	2	0	0	1	0	2	2	1	0	0	0	0	0	0	0	1	1	1	1	1	0	0	2	0	0	0	1	1	2	0	0	0	2	0	1	2	0	0	0	0	0	1	0	1	0	0	0	0
56	1	2	0	0	0	0	1	1	1	1	1	0	1	1	0	0	1	1	1	1	1	0	0	2	0	0	0	2	1	2	2	1	2	1	0	2	1	1	1	1	0	1	0	0	1	0	0	0	1
57	0	0	2	0	0	0	1	2	1	0	0	0	0	0	0	0	1	1	2	0	1	0	0	2	0	0	0	2	0	1	1	1	2	0	2	1	1	1	0	0	0	0	0	0	0	0	1	1	0
58	0	2	1	0	0	0	2	2	1	1	0	1	2	1	0	0	0	2	1	1	1	0	0	2	0	0	0	2	0	2	1	1	1	1	2	1	1	0	1	0	1	0	1	1	0	1	0	0	0
59	1	1	1	0	0	1	1	1	1	1	1	0	0	0	0	0	1	1	1	1	0	0	0	2	0	0	0	2	0	1	2	1	1	1	1	1	1	0	1	1	0	0	1	0	2	0	0	1	0
60	0	2	0	0	0	0	2	2	1	1	0	0	0	0	0	0	0	1	1	1	0	0	0	2	0	0	0	2	0	2	1	1	1	1	0	2	1	0	1	1	0	0	0	0	2	1	0	0	0
61	1	0	2	0	0	0	2	2	0	0	1	0	0	0	0	0	0	0	0	2	1	0	0	2	0	0	0	2	0	2	0	1	1	1	0	2	1	1	1	0	2	0	0	0	0	1	0	0	0
62	1	0	2	0	0	1	0	0	2	2	0	0	1	1	0	0	2	0	0	2	0	0	1	1	0	0	0	2	0	2	1	2	1	1	1	1	1	0	2	2	0	0	0	0	0	2	0	0	1
63	0	1	1	0	0	1	1	1	2	1	0	1	1	0	0	0	1	1	2	0	1	0	0	2	0	0	0	2	0	1	0	2	1	1	1	1	1	0	0	0	0	0	0	0	0	2	2	0	0
64	1	2	0	0	0	0	1	1	2	1	0	1	1	0	0	0	1	0	0	2	0	0	0	2	0	0	0	0	1	2	1	0	0	1	2	2	1	1	0	0	0	0	0	0	1	1	0	0	0
65	1	1	1	0	1	0	1	1	1	1	0	0	0	0	0	0	1	0	0	2	0	0	1	1	1	1	0	2	1	2	2	1	1	0	1	2	2	0	1	1	0	0	0	2	0	2	0	0	1
66	0	2	0	0	0	0	1	1	0	0	1	1	2	1	0	1	0	2	1	0	0	0	0	2	0	0	0	2	0	2	1	2	1	2	0	2	1	1	0	0	0	0	0	0	0	1	0	0	0
67	1	2	1	0	0	0	2	2	1	1	1	1	2	0	0	0	2	1	1	1	0	0	1	1	0	0	1	1	1	2	0	1	1	2	0	2	0	1	1	1	0	2	0	0	0	0	1	1	0
68	1	0	2	0	0	1	2	2	0	0	1	0	1	1	0	0	1	1	1	1	0	0	0	2	1	1	0	2	0	1	2	2	2	0	1	1	2	0	0	0	0	0	0	0	0	0	0	0	0
69	0	0	2	0	0	1	2	2	1	1	0	0	0	0	0	0	1	0	0	2	0	0	0	2	0	0	0	2	0	2	1	1	1	1	0	2	1	1	1	1	1	0	1	0	1	1	0	0	0
70	1	1	1	0	0	1	2	2	0	0	0	0	2	1	1	1	2	0	0	2	0	1	0	2	0	0	0	2	0	2	1	2	2	1	1	1	1	0	1	1	0	0	0	0	1	1	1	0	0
71	1	0	2	0	0	0	1	1	1	1	1	0	0	0	0	0	1	1	1	1	0	0	1	1	1	1	0	0	2	2	0	0	0	1	1	2	0	2	0	0	0	0	0	0	1	0	0	0	0
72	1	2	1	0	0	0	2	2	0	0	2	1	2	2	0	0	0	1	1	1	1	0	0	2	0	0	0	2	0	2	1	0	1	1	1	2	0	1	1	1	0	0	0	0	0	0	0	1	0
73	1	1	1	0	0	0	0	0	2	2	0	1	2	2	0	0	1	2	1	0	1	0	0	2	0	0	0	2	1	2	0	1	0	1	1	1	1	1	1	1	1	0	0	0	0	0	0	0	1
74	0	0	2	0	0	0	2	2	1	1	1	0	0	0	0	0	1	0	0	2	0	0	1	1	1	1	0	2	0	2	1	1	2	1	0	2	1	1	1	0	1	0	1	0	1	2	0	0	0
75	1	2	1	0	0	0	0	1	2	0	0	0	0	0	0	0	1	0	0	2	0	0	0	2	0	0	0	2	0	2	0	1	1	2	0	2	2	0	1	1	0	0	1	0	1	2	0	0	0
76	0	1	1	0	0	0	1	1	2	2	1	0	0	0	0	0	1	1	2	0	1	0	0	2	0	0	1	2	0	1	0	1	1	1	1	1	2	0	1	1	0	0	1	0	0	0	0	0	0
77	1	0	2	0	0	1	1	1	2	2	0	0	2	2	0	0	0	2	2	0	0	0	1	1	0	0	0	2	1	2	0	0	0	2	0	2	1	0	0	0	0	0	0	0	0	0	0	0	1
78	1	1	1	0	0	0	1	2	1	0	0	0	1	0	0	0	1	0	0	2	0	0	0	2	1	1	0	1	1	2	0	2	2	1	0	2	2	0	2	2	0	1	0	0	1	0	0	0	0
79	1	1	1	0	0	0	2	2	1	1	0	0	0	0	0	0	1	1	1	1	1	0	2	0	0	1	0	2	1	1	2	2	1	1	1	1	1	1	1	1	1	0	1	0	1	1	0	0	1
80	1	1	1	0	0	1	1	1	1	1	1	0	0	0	0	0	2	0	0	2	0	0	0	2	0	0	1	2	1	2	0	0	0	1	2	2	0	0	1	1	0	0	0	0	1	2	0	1	0
81	1	1	1	0	0	0	2	2	0	0	1	0	0	0	0	0	0	0	0	2	0	0	0	2	0	0	0	0	1	1	1	1	1	1	1	0	1	0	2	2	0	1	0	0	1	0	0	0	0
82	0	0	2	0	0	0	1	1	1	1	0	1	1	0	0	0	2	2	1	1	1	0	0	2	0	0	0	1	2	2	1	1	0	2	2	1	1	0	0	0	0	1	0	0	0	1	1	0	0
83	0	1	1	0	0	0	1	0	2	1	0	0	0	0	0	0	1	0	0	2	0	0	0	2	1	1	1	2	0	2	0	1	2	1	1	2	2	1	0	0	0	0	1	0	1	1	0	0	0
84	1	0	2	0	0	1	2	2	1	0	0	0	0	0	0	0	2	0	0	2	0	0	0	2	0	0	0	1	1	2	1	1	1	1	1	1	1	0	1	0	1	0	0	0	0	1	0	0	0
85	1	2	0	0	0	0	0	0	2	2	0	0	0	0	0	0	1	0	0	2	0	0	0	2	0	0	0	2	0	2	0	2	1	2	0	2	2	0	1	1	1	0	0	1	0	0	0	0	1
86	1	1	2	0	0	0	1	1	2	1	0	0	0	0	0	0	1	1	1	1	0	1	0	2	0	0	0	2	2	2	0	1	1	0	1	1	2	0	0	0	0	0	1	0	1	0	0	0	1
87	0	0	2	0	0	0	1	1	2	2	0	2	2	0	0	0	1	0	0	2	0	0	1	1	1	1	0	2	0	2	1	1	2	1	1	2	1	0	1	1	0	0	1	0	1	0	0	0	1
88	1	0	2	0	0	1	1	1	1	1	1	0	1	1	0	0	2	1	1	1	1	1	0	2	0	0	0	2	0	2	1	2	2	2	0	2	1	0	0	0	0	0	0	0	0	1	0	1	0
89	0	1	1	0	0	0	1	1	1	1	0	0	0	0	0	0	2	0	1	1	1	0	0	2	0	0	0	1	1	2	1	2	1	1	0	2	1	1	0	0	0	1	0	0	1	1	0	0	0
90	0	0	2	0	0	1	1	2	1	1	0	0	0	0	0	0	0	1	1	0	1	0	1	1	0	0	0	2	1	2	1	0	1	1	1	2	2	0	0	0	0	0	0	0	0	1	0	0	1
91	1	2	1	0	0	0	1	1	2	2	0	0	0	0	0	0	1	2	1	0	1	0	0	2	0	1	0	2	0	2	0	1	1	1	0	2	1	0	1	1	0	0	0	0	1	1	0	1	0
92	0	2	1	0	0	0	1	2	2	0	0	0	1	1	0	0	1	2	0	0	0	0	0	2	1	1	0	2	0	2	0	1	1	1	0	2	1	0	1	1	0	0	0	0	1	2	0	0	0
93	0	2	0	0	0	0	2	2	0	0	0	0	1	0	0	0	0	2	0	1	0	0	1	1	0	0	1	1	0	1	1	1	1	1	0	2	1	0	0	0	0	1	0	0	1	0	0	0	0
94	0	1	1	0	0	0	2	2	1	1	0	0	0	0	0	0	1	0	0	2	0	0	0	2	1	1	0	1	2	2	1	1	1	1	1	1	0	0	2	1	1	1	0	0	1	0	1	1	0
95	1	1	2	0	0	0	1	1	1	1	1	0	0	0	0	0	1	0	0	2	0	0	0	2	0	0	0	2	0	2	0	2	1	0	1	1	2	0	1	0	1	0	0	0	1	1	0	0	0
96	1	2	1	0	0	1	2	2	1	1	0	0	2	2	0	0	2	1	1	1	1	0	0	2	0	0	0	1	1	0	1	1	1	2	0	2	0	1	0	0	0	0	0	1	0	1	0	0	0
97	0	1	1	0	0	1	0	2	2	0	1	1	1	0	0	0	0	2	2	0	0	0	1	1	1	1	1	2	1	2	0	2	1	1	0	2	1	0	1	0	1	0	1	0	0	1	0	0	1
98	1	1	0	0	0	0	0	2	2	0	1	2	2	1	0	0	2	0	0	2	0	0	0	2	0	0	0	0	2	2	0	1	2	1	1	2	0	1	0	0	0	0	0	0	0	2	0	0	1
99	0	0	2	0	0	0	2	2	0	0	0	0	1	0	1	1	0	2	2	0	0	1	0	2	0	0	0	0	2	2	0	2	1	2	0	2	1	0	1	0	1	1	0	0	0	1	0	0	1
100	1	1	1	0	0	0	1	1	1	1	2	1	0	0	0	1	2	0	1	1	1	0	1	1	0	0	1	2	0	2	0	1	1	2	0	2	1	0	0	0	0	0	0	0	2	2	0	0	0
101	0	2	0	0	0	0	0	1	1	0	1	1	1	0	0	0	2	0	0	2	0	0	0	2	0	0	0	1	1	2	0	0	1	1	0	2	2	0	1	1	0	2	0	0	0	1	0	1	0
102	0	0	1	0	0	0	0	0	2	2	0	0	0	0	0	0	1	0	0	2	0	0	0	2	0	0	0	1	0	2	1	1	1	1	0	2	1	0	1	0	1	0	0	0	0	1	0	0	1
103	1	1	2	0	0	0	0	0	2	1	1	1	2	1	0	0	1	0	0	2	0	0	1	1	1	1	0	1	1	2	0	1	1	2	0	2	2	1	0	0	0	0	0	0	0	1	0	0	0
104	1	2	1	0	0	0	0	0	2	2	0	0	1	1	0	1	2	2	1	1	0	0	0	2	0	0	0	2	1	1	1	1	1	1	1	2	1	0	0	0	0	0	0	0	0	0	0	0	1
105	0	2	1	0	0	0	2	2	1	1	1	0	0	0	0	0	2	0	0	1	0	0	2	0	0	0	0	2	1	2	1	2	1	1	0	2	2	0	1	1	0	0	0	1	1	1	0	0	0
106	1	1	1	1	1	2	1	1	1	1	0	1	1	0	0	0	1	2	1	1	0	0	0	2	0	0	0	1	1	2	0	1	1	2	1	1	2	1	0	0	1	0	0	0	0	1	0	2	0
107	1	0	1	0	0	0	2	2	0	0	2	1	1	0	0	0	0	0	0	2	0	0	1	1	1	1	0	0	1	1	1	2	1	0	1	1	0	0	2	1	1	0	0	0	0	1	0	0	0
108	0	1	2	0	0	0	0	0	2	2	0	1	1	0	0	0	1	1	1	1	0	0	0	2	0	0	0	2	0	2	1	1	0	1	1	1	1	0	0	0	0	0	0	0	0	0	1	0	0
109	1	2	1	0	0	0	2	2	1	1	1	0	1	1	0	0	0	2	0	1	0	0	0	2	0	0	0	2	0	2	1	2	1	0	1	1	2	1	0	0	0	0	0	0	0	1	0	1	0
110	0	1	1	0	0	0	2	2	1	1	0	1	1	0	0	0	0	1	1	1	1	1	0	2	0	0	0	2	0	2	1	0	0	1	1	1	2	0	1	1	0	1	0	0	1	0	0	1	0
111	0	2	1	0	0	0	1	1	1	1	0	0	0	0	0	0	1	1	1	1	1	0	0	2	0	0	0	2	0	2	1	1	1	1	0	2	1	1	0	0	0	1	1	0	1	0	0	0	1
112	0	1	1	0	0	0	1	1	2	2	1	0	1	0	0	0	2	1	1	1	1	0	0	2	0	0	0	2	0	2	1	1	0	2	1	2	1	0	2	2	0	0	0	0	0	0	1	0	0
113	0	1	2	0	0	0	0	1	2	1	0	1	1	1	0	0	0	0	1	1	1	1	0	2	0	0	0	1	0	1	2	1	0	2	0	2	2	0	2	2	0	1	0	1	1	0	0	0	0
114	1	0	2	0	0	0	0	1	2	1	0	2	2	0	0	0	1	0	0	2	0	0	0	2	0	0	0	2	0	2	0	2	2	0	1	1	1	0	1	1	0	0	0	0	0	1	0	0	0
115	0	2	0	0	0	0	1	1	1	1	1	0	1	1	0	0	1	1	2	0	1	0	0	2	0	0	0	2	0	2	1	0	0	0	1	1	2	0	0	0	0	1	0	0	1	1	0	1	0
116	0	1	1	0	0	1	1	1	2	2	0	1	2	2	0	0	1	1	0	2	0	0	0	2	0	0	0	2	1	2	2	0	0	2	1	1	1	0	0	0	0	0	0	0	0	0	0	0	1
117	0	2	1	0	0	0	2	2	0	0	2	0	1	1	0	0	0	2	0	1	0	0	1	1	0	0	1	2	0	1	0	1	1	1	0	2	1	0	2	2	0	0	1	0	1	1	0	0	0
118	1	1	1	0	0	0	1	0	2	1	0	1	1	0	0	0	0	0	1	1	1	0	1	1	1	2	0	1	0	1	0	1	1	2	1	2	2	0	0	0	0	0	1	0	1	0	0	1	0
119	0	2	2	0	0	0	0	0	2	2	0	0	0	0	0	0	1	1	1	1	1	0	0	2	0	0	0	2	1	1	1	0	1	1	0	2	2	0	0	0	0	0	1	0	1	0	0	0	1
120	1	0	2	0	0	0	2	2	2	2	0	0	1	2	0	0	1	1	1	1	0	0	1	1	1	1	1	2	1	2	1	1	2	1	1	2	2	0	1	1	0	0	0	0	0	1	0	0	1
121	0	1	1	0	0	1	2	2	0	0	0	0	1	1	0	0	1	1	1	0	0	1	0	2	0	0	1	2	0	2	0	1	1	1	1	2	0	1	0	0	0	0	0	0	0	1	0	0	0
122	0	2	2	0	0	1	1	1	1	1	0	0	0	0	0	0	2	2	0	1	0	0	1	1	0	0	0	2	0	2	0	0	0	1	0	2	1	0	1	0	1	1	0	0	1	1	1	0	0
123	1	1	2	0	0	0	2	2	2	1	0	0	0	0	0	0	2	0	0	2	0	0	0	2	0	0	0	2	1	2	2	2	1	1	1	2	2	0	0	0	0	0	0	0	0	1	0	0	0
124	0	1	1	0	0	0	2	2	0	0	2	0	1	1	0	0	1	1	0	2	0	0	0	2	0	0	0	2	1	2	2	0	0	2	0	2	1	0	0	0	0	1	0	0	1	0	0	0	1
125	1	1	1	0	0	0	0	1	1	0	0	1	1	0	0	0	1	1	1	1	1	0	0	2	0	0	0	1	1	2	1	1	1	1	0	2	1	0	0	0	0	0	0	0	1	1	0	0	0
126	0	1	1	0	0	0	2	2	0	0	1	0	0	0	0	0	1	0	0	2	0	1	0	2	0	0	0	1	1	2	0	2	1	0	1	1	1	0	0	0	0	2	0	0	1	0	0	0	1
127	0	2	0	0	0	0	1	1	2	2	0	0	1	1	0	0	1	0	0	2	0	0	1	1	1	1	1	1	1	2	0	1	1	1	1	1	0	0	1	1	0	0	0	0	0	1	0	0	0
128	0	1	1	0	0	0	1	1	2	2	1	0	1	1	0	0	0	1	2	0	1	0	1	1	1	1	0	2	1	2	0	1	1	0	2	0	2	0	1	1	0	0	0	0	0	1	0	0	1
129	1	1	1	0	0	0	2	2	0	0	1	0	0	0	0	0	0	2	0	1	0	0	0	2	0	0	2	2	1	2	1	0	0	2	0	1	0	0	1	1	0	0	0	0	0	0	0	0	0
130	0	1	2	0	0	1	0	0	1	1	1	1	1	0	0	0	1	1	1	1	1	0	0	2	0	0	0	2	0	2	0	1	1	1	0	2	2	0	1	1	0	0	1	0	1	1	1	0	0
131	1	1	2	0	0	0	0	0	2	2	0	1	1	0	0	0	2	2	1	1	1	0	0	2	0	0	0	2	1	2	2	1	0	2	0	2	2	0	1	1	0	0	0	0	0	0	1	0	0
132	0	1	1	0	0	0	0	0	2	2	0	0	0	0	0	0	1	0	0	2	0	0	0	2	1	1	0	2	1	2	2	0	0	2	1	1	0	1	1	1	0	0	1	0	1	1	0	0	1
133	1	1	0	0	0	0	1	1	2	2	0	2	1	1	0	1	1	1	1	1	1	0	1	1	0	0	0	1	0	2	1	2	2	0	2	0	1	2	0	0	0	1	0	0	1	0	0	0	0
134	1	0	2	0	0	1	0	0	1	1	1	0	1	1	0	0	1	0	0	2	0	0	0	2	0	0	0	2	1	1	2	1	1	1	1	1	1	0	1	1	0	1	0	1	2	0	0	0	0
135	1	2	1	0	0	0	1	1	1	1	1	0	0	0	0	0	2	1	0	2	1	0	0	2	0	0	0	2	0	2	0	1	1	2	0	2	1	0	0	0	0	2	0	0	0	1	0	0	1
136	1	0	2	0	0	0	2	2	1	1	0	0	1	0	0	0	2	1	1	1	1	0	0	2	0	1	0	2	0	2	0	1	1	1	1	1	1	0	0	0	1	0	0	0	0	1	0	0	0
137	0	1	2	0	0	0	2	2	0	0	0	0	0	0	0	0	1	2	2	0	1	1	0	2	0	0	0	1	1	2	1	2	1	1	0	2	2	0	0	0	0	0	0	0	2	1	0	2	0
138	0	1	2	0	0	1	0	0	2	2	0	1	2	1	0	0	1	2	0	2	0	0	1	1	1	1	0	1	2	1	1	1	1	1	0	2	1	0	1	1	0	0	0	0	0	1	1	0	0
139	1	1	1	0	0	1	1	1	2	2	0	0	0	0	0	0	1	2	1	0	1	0	2	0	0	0	0	2	1	2	1	1	1	1	1	1	0	1	1	1	0	1	0	0	0	0	1	0	0
140	1	1	1	1	1	1	1	2	0	0	1	1	2	2	0	0	0	1	1	1	0	1	0	2	0	0	0	2	0	2	1	1	1	1	1	1	2	0	2	2	0	0	1	0	1	1	0	0	0
141	1	0	2	0	0	0	0	0	2	2	0	1	0	0	0	0	2	0	0	2	0	0	0	2	0	0	0	1	1	2	0	0	0	1	1	1	2	0	1	1	0	0	0	0	0	0	2	0	0
142	0	0	2	0	0	1	1	1	1	1	0	2	1	1	0	1	2	0	0	2	0	0	0	2	0	0	0	2	0	2	1	1	2	1	2	2	2	0	2	2	0	0	2	0	1	1	0	0	0
143	0	0	2	0	1	0	2	2	0	0	2	0	1	0	1	1	1	0	0	2	0	0	0	2	0	0	0	1	1	2	1	0	0	2	0	2	1	0	1	1	0	0	0	1	0	1	0	0	0
144	1	2	1	0	0	0	2	2	1	1	1	0	1	1	0	0	0	0	1	1	1	0	1	1	1	1	0	1	2	2	0	1	1	1	1	1	2	0	0	0	0	0	0	0	0	0	0	0	0
145	0	0	2	0	0	1	1	2	1	0	0	0	1	1	0	0	1	1	2	0	1	0	0	2	0	0	0	2	1	2	0	1	1	2	0	2	1	0	0	0	0	0	0	0	0	0	0	1	0
146	1	1	2	0	0	0	1	2	2	0	0	0	1	1	0	0	1	0	1	1	1	0	0	2	0	0	0	2	0	1	1	0	0	1	2	2	2	0	1	1	0	0	0	0	0	2	0	1	0
147	1	1	1	0	0	1	2	2	1	1	0	0	1	1	0	1	1	0	1	1	1	0	0	2	1	1	0	2	0	2	2	0	1	2	1	2	1	0	0	0	0	0	0	0	0	1	0	0	2
148	1	1	1	0	0	0	2	2	1	0	0	0	1	1	0	0	2	0	0	2	0	0	2	0	0	0	0	0	1	2	1	1	1	1	0	2	1	0	0	0	0	0	0	0	0	0	1	0	0
149	1	0	2	0	0	1	1	1	2	2	0	1	1	0	0	0	2	1	1	1	1	0	0	2	0	0	0	1	2	2	0	1	1	1	1	1	2	0	0	0	0	0	0	0	0	0	1	0	0
150	0	0	2	0	0	0	0	0	2	2	0	1	1	1	0	0	2	1	0	2	1	0	0	2	0	0	0	2	2	0	2	2	1	0	0	2	0	0	1	1	0	0	0	0	1	2	0	0	1
151	1	1	1	0	0	1	0	1	2	1	0	1	1	0	0	0	2	2	2	0	2	0	0	2	0	0	0	1	1	2	0	1	1	1	1	0	1	0	0	0	0	1	0	0	1	1	0	0	0
152	0	1	1	1	1	1	2	2	1	1	0	1	1	0	0	0	1	1	1	1	0	0	0	2	0	0	0	1	0	1	0	1	0	2	1	2	1	0	0	0	0	0	0	0	0	1	0	0	0
153	1	0	2	0	0	1	0	1	2	1	1	0	0	0	0	0	1	1	1	1	0	0	1	1	1	1	0	1	0	1	0	1	0	1	1	1	0	0	2	2	0	0	0	0	0	0	1	0	0
154	1	0	2	0	0	0	1	1	1	0	0	0	0	0	0	0	1	2	1	0	1	0	0	2	0	0	0	2	0	1	1	1	0	2	1	2	1	1	0	0	0	0	0	0	0	2	0	0	0
155	0	2	0	0	0	0	2	2	0	0	1	0	2	1	0	0	2	1	1	1	0	0	0	2	0	0	0	2	0	1	2	0	1	1	1	2	2	0	0	0	0	1	0	0	2	0	0	0	1
156	1	2	1	0	0	0	2	2	1	0	0	0	0	0	0	0	2	0	0	2	0	0	0	2	0	0	0	2	1	1	2	2	1	1	1	2	2	0	0	0	0	0	1	0	0	1	0	0	0
157	0	2	1	0	0	0	1	1	2	2	0	2	2	1	0	0	1	0	0	2	0	0	0	2	0	0	0	2	1	2	2	1	0	2	0	2	2	0	1	1	0	0	0	0	0	1	0	0	0
158	0	1	0	0	0	0	1	1	1	1	0	0	1	1	0	1	1	1	0	2	0	0	1	1	0	0	0	1	1	2	0	1	0	1	1	1	2	1	0	0	1	0	1	0	1	1	1	0	0
159	0	1	1	0	0	1	1	1	2	2	0	0	1	1	0	0	1	1	0	1	0	0	1	1	1	1	1	2	1	2	1	2	1	0	1	1	2	0	0	0	0	0	0	0	0	0	0	0	0
160	0	1	1	0	0	1	2	2	0	0	0	1	0	0	0	0	1	0	0	2	0	0	0	2	0	0	0	2	0	2	1	1	1	2	0	2	1	0	0	0	0	0	1	0	2	0	0	0	0
161	0	2	0	0	0	1	1	1	2	2	0	0	1	1	0	0	1	1	1	1	1	0	0	2	0	0	0	1	1	2	0	1	1	1	1	2	1	0	0	0	0	0	1	0	1	0	0	1	0
162	0	2	2	0	0	0	1	1	1	1	1	0	1	1	0	0	2	1	1	1	1	0	1	1	0	0	0	1	1	2	0	1	2	0	0	2	1	0	0	0	0	0	1	0	1	1	0	0	0
163	0	1	1	0	0	0	2	2	1	1	0	1	0	0	0	1	2	0	0	2	0	0	0	2	0	0	0	1	2	1	1	1	1	1	1	2	2	0	0	0	0	0	0	0	1	1	0	0	0
164	0	1	1	0	0	1	2	2	0	0	1	1	2	2	0	0	1	0	0	2	0	0	0	2	1	1	0	0	1	1	0	0	0	2	0	2	1	0	1	1	0	0	0	0	0	0	1	0	0
165	0	2	1	0	0	0	2	2	0	0	0	0	1	1	0	1	2	0	0	1	0	0	1	1	0	0	0	2	1	1	1	2	1	1	1	1	2	0	0	0	0	0	0	0	0	1	0	0	0
166	1	1	2	0	0	0	1	2	1	0	1	0	1	1	0	0	0	1	1	1	1	0	0	2	0	0	1	2	1	1	1	2	1	1	0	2	1	0	0	0	0	0	1	1	1	2	0	0	0
167	1	0	2	0	0	0	1	1	1	1	0	0	2	1	1	1	0	2	1	1	1	0	0	2	0	0	0	2	2	1	2	1	1	1	0	2	1	0	0	0	1	0	0	0	0	1	0	0	0
168	0	2	0	0	0	0	1	1	1	0	0	1	1	0	0	0	1	1	0	2	0	0	1	1	0	0	0	2	0	2	0	2	1	1	1	2	0	0	1	1	0	0	1	0	0	0	0	0	0
169	1	2	1	0	0	0	1	1	2	1	0	0	0	0	0	0	0	2	2	0	0	0	0	2	0	0	0	2	1	1	1	2	1	2	0	2	1	0	1	1	0	1	0	0	1	1	0	0	0
170	0	1	1	0	0	0	2	2	2	2	0	1	0	0	0	0	0	1	0	1	0	0	0	2	0	0	0	2	0	2	1	1	1	0	2	0	2	0	1	1	0	0	0	0	0	1	1	0	0
171	1	0	1	0	0	0	0	1	2	1	1	0	0	0	0	0	1	2	1	0	0	0	0	2	0	0	0	1	1	2	0	2	1	2	1	1	1	1	1	0	2	1	0	0	1	0	0	0	1
172	1	1	1	0	0	0	2	2	1	1	1	1	1	1	0	1	1	1	1	1	1	0	0	2	0	0	0	1	0	1	0	2	1	1	1	1	1	1	0	0	0	0	0	0	1	0	0	0	2
173	1	1	2	0	0	0	2	2	2	1	0	1	1	0	0	0	1	0	1	1	1	0	0	2	1	1	0	2	2	2	1	1	2	1	1	2	1	0	1	1	0	0	1	1	1	1	0	0	0
174	1	1	1	0	0	1	2	2	1	0	1	0	1	1	0	0	0	0	1	1	1	0	0	2	0	0	0	2	1	1	1	1	0	2	0	2	1	0	1	1	0	0	0	0	0	2	0	0	0
175	0	2	0	0	0	0	1	2	2	1	0	0	0	0	0	0	2	0	0	2	0	0	1	1	0	0	0	1	1	2	0	2	2	0	2	0	1	0	0	0	1	1	0	1	2	1	0	0	0
176	1	1	1	0	0	0	2	2	1	0	1	1	0	0	0	1	1	1	0	1	0	0	1	1	0	0	0	2	1	2	0	1	1	1	1	1	1	2	0	0	0	0	1	0	1	1	0	0	1
177	1	1	1	0	0	1	2	2	0	0	0	1	1	0	0	0	2	2	1	1	1	0	1	1	1	1	0	2	0	2	1	1	0	1	1	1	1	0	1	1	0	0	1	0	1	0	0	0	0
178	1	1	1	0	0	0	0	1	2	0	0	0	0	0	0	0	2	0	0	1	0	0	0	2	0	0	1	2	2	2	1	1	0	2	0	2	1	1	0	0	0	0	0	0	0	1	0	0	0
179	1	1	1	0	0	0	1	2	1	0	1	0	0	0	0	0	0	1	2	0	1	0	0	2	0	0	0	1	1	2	0	2	2	1	0	2	1	0	0	0	0	0	1	0	1	1	0	1	0
180	1	0	2	0	0	0	1	1	1	1	2	0	1	1	0	0	1	2	0	1	0	0	0	2	0	0	0	1	1	2	0	1	0	1	1	1	1	0	0	0	0	0	0	0	0	0	1	1	0
181	1	2	0	0	0	0	0	0	2	2	0	1	1	1	0	0	2	1	0	2	0	0	1	1	0	0	0	1	1	2	1	1	1	2	0	2	1	1	1	1	0	0	0	0	0	1	0	1	0
182	1	0	1	0	0	0	2	2	1	1	0	0	1	1	0	0	2	1	1	1	1	0	1	1	1	1	0	2	0	1	2	1	1	1	1	1	1	1	0	0	0	0	1	0	0	1	0	0	2
183	0	2	1	0	0	0	1	1	1	1	1	0	0	0	0	0	2	0	0	2	0	0	2	0	1	1	0	0	1	2	1	2	2	0	1	1	2	0	2	2	1	0	1	0	2	1	0	1	0
184	0	1	2	0	0	1	1	1	1	1	0	0	1	0	0	0	2	1	1	1	1	0	1	1	1	2	0	2	1	2	0	1	1	0	1	1	2	0	0	0	0	2	0	0	1	0	1	0	0
185	0	2	1	0	0	0	1	1	1	1	0	1	1	0	0	0	1	1	1	1	0	0	0	2	0	0	0	1	0	1	0	1	0	1	1	1	2	0	1	1	0	0	1	0	1	1	1	0	0
186	0	1	1	0	0	1	1	1	2	2	0	0	0	0	0	0	2	2	0	1	0	0	1	1	1	1	1	2	1	2	0	1	1	2	0	2	0	0	1	1	0	0	0	1	0	0	0	2	0
187	1	1	2	0	0	0	2	2	1	1	1	0	1	1	0	0	1	2	2	0	2	0	0	2	1	1	0	2	1	2	1	1	2	1	2	2	1	0	2	1	1	0	1	0	1	0	0	0	0
188	1	1	2	0	0	0	1	2	2	0	0	0	0	0	0	0	1	1	0	1	0	0	1	1	0	0	0	2	0	2	1	2	2	0	1	1	2	0	0	0	0	0	1	0	1	1	0	0	0
189	1	2	0	0	0	0	1	2	0	0	1	0	0	0	0	0	1	2	1	1	0	0	0	2	1	1	0	2	0	2	2	1	1	1	0	2	1	0	1	0	1	1	0	1	2	0	0	0	0
190	0	1	2	0	0	0	2	2	1	1	0	0	1	1	0	0	1	0	0	2	0	0	1	2	0	0	0	1	0	1	1	2	2	0	2	0	2	0	0	0	0	2	0	0	0	0	0	1	1
191	1	0	2	0	0	0	1	1	0	0	0	0	0	0	0	0	1	0	0	2	0	0	0	2	0	0	0	1	1	2	0	1	1	2	0	2	1	1	1	1	1	0	1	0	1	0	0	0	1
192	1	1	1	0	0	0	1	1	0	0	1	1	1	0	0	0	1	1	1	1	0	0	0	2	1	1	0	2	0	1	0	2	2	0	1	1	1	0	2	2	1	0	0	0	1	0	0	0	2
193	0	1	2	0	0	1	2	2	1	1	0	0	1	1	0	0	1	0	1	1	0	1	0	2	0	0	0	2	1	2	0	1	1	1	0	2	1	0	0	0	0	0	0	0	0	0	1	1	0
194	1	0	2	0	0	1	2	2	0	0	0	1	2	1	0	0	1	0	1	1	1	0	1	1	0	0	0	2	1	1	1	1	1	2	0	2	0	0	1	1	0	0	0	0	1	0	0	0	0
195	0	1	0	0	0	0	1	1	1	1	1	0	1	1	0	0	2	1	1	1	0	0	1	1	1	1	0	2	0	1	2	1	2	1	2	2	1	0	0	0	0	0	0	0	0	1	0	0	1
196	1	2	1	0	0	0	1	1	2	2	0	1	1	1	0	1	1	1	2	0	2	0	1	1	1	1	0	1	1	2	0	1	1	0	0	2	1	0	0	0	0	0	0	0	0	1	0	0	0
197	0	1	1	0	0	0	1	2	1	0	1	0	1	0	0	0	2	2	2	0	1	0	0	2	0	0	0	0	1	1	0	1	1	1	0	2	2	0	1	1	0	0	0	0	0	1	0	1	0
198	0	0	2	0	0	1	1	1	2	2	0	0	0	0	0	0	2	2	1	1	0	0	1	1	1	1	0	2	1	2	0	1	1	2	0	2	0	0	2	2	0	2	0	0	0	0	0	0	1
199	0	0	2	0	0	0	2	2	0	0	2	0	0	0	0	0	2	0	0	2	0	1	1	1	0	0	0	0	2	2	0	2	2	1	2	1	0	2	0	0	0	1	0	0	0	0	0	1	1
200	0	0	2	0	0	1	2	2	2	1	0	0	0	0	0	0	1	0	1	1	1	1	0	2	1	1	0	1	1	2	0	0	0	2	0	2	1	0	0	0	0	0	0	0	0	0	0	1	0
201	0	1	2	0	0	0	2	2	1	1	0	0	0	0	0	0	1	1	1	1	1	0	0	2	1	1	0	1	1	2	1	1	1	0	2	0	1	0	1	1	0	0	0	0	1	0	0	0	0
202	1	1	1	0	0	0	1	1	2	2	0	0	0	0	0	0	1	2	0	1	0	0	0	2	0	0	0	2	1	2	1	2	1	1	1	1	1	0	0	0	0	0	0	0	0	0	0	0	0
203	0	1	1	1	1	2	1	1	1	1	0	1	1	0	0	0	2	0	0	2	0	0	0	2	1	1	0	2	2	2	2	1	0	2	1	2	1	0	1	1	0	0	0	0	0	0	1	0	1
204	0	1	2	0	0	0	1	2	2	1	0	0	0	0	0	0	1	1	0	1	0	0	0	2	0	0	0	2	0	2	1	1	1	0	1	2	0	0	2	1	1	0	0	0	0	0	0	0	0
205	1	1	1	0	0	0	1	1	1	1	2	0	0	0	0	0	2	0	0	2	0	0	1	1	0	0	0	2	0	1	1	2	2	2	0	2	0	0	1	0	1	0	0	0	0	1	0	0	0
206	1	0	2	0	0	0	1	1	1	1	1	0	2	2	0	0	1	1	1	1	0	0	0	2	1	1	0	2	0	1	2	1	0	2	1	2	2	0	0	0	0	1	0	1	2	1	0	0	0
207	0	1	0	0	0	0	1	1	1	1	2	0	2	2	0	1	2	0	0	1	0	0	1	1	0	0	0	1	1	0	1	1	0	1	1	1	1	0	0	0	0	1	0	0	1	0	0	0	0
208	1	1	2	0	0	0	1	1	1	1	0	1	2	0	0	0	1	0	1	1	1	0	0	2	0	0	0	2	1	2	2	1	1	2	0	2	2	0	1	1	0	0	1	0	1	0	1	0	0
209	1	0	2	0	0	1	1	2	1	0	1	1	1	1	0	1	1	2	0	1	1	0	0	2	1	1	0	1	1	2	1	1	0	2	0	2	2	0	1	1	0	0	0	0	1	1	0	0	1
210	0	1	1	0	0	0	2	2	0	0	1	1	2	2	0	0	0	0	1	1	1	0	1	1	1	1	0	1	2	1	1	2	2	1	1	1	2	0	0	0	0	0	1	0	1	0	0	0	0
211	1	1	1	0	0	0	2	2	0	0	2	0	1	2	0	0	0	1	1	1	0	0	1	2	0	0	0	2	2	1	2	2	1	0	1	1	1	1	0	1	0	1	0	0	0	0	0	0	0
212	0	0	2	0	0	0	0	1	2	1	0	0	0	0	0	0	1	1	1	1	1	0	0	2	0	0	0	2	0	2	1	2	2	2	0	2	2	0	2	2	1	1	0	1	2	0	1	1	0
213	0	1	1	0	0	0	1	2	2	1	0	0	0	0	0	0	2	1	1	1	1	0	0	2	1	1	0	2	1	2	1	1	1	1	1	2	1	1	0	0	0	0	0	0	0	1	0	1	0
214	0	2	0	0	0	1	0	0	2	2	0	1	1	1	0	0	1	0	1	1	0	0	0	2	0	0	0	1	0	1	1	2	1	2	0	2	1	1	1	1	0	1	0	0	1	0	0	1	0
215	0	0	2	0	0	0	1	1	1	1	0	0	1	1	0	0	2	0	0	2	0	0	0	2	0	0	0	1	0	1	2	0	0	2	0	2	1	0	0	0	0	0	1	0	1	0	0	0	0
216	0	1	1	0	0	0	1	2	2	0	0	0	1	1	0	0	0	1	1	1	1	0	1	1	1	1	0	0	1	2	1	1	1	1	1	1	1	1	1	1	0	0	0	1	0	0	2	0	0
217	1	2	0	0	0	0	0	0	2	2	0	0	0	0	0	0	2	2	2	0	1	0	1	1	0	0	0	2	0	2	2	1	1	0	2	1	2	0	0	0	0	0	0	0	1	1	0	0	0
218	1	1	2	0	0	0	1	1	2	2	0	0	1	1	0	0	0	2	0	1	0	0	0	2	1	1	0	2	0	2	1	0	1	0	1	2	1	0	1	0	1	0	1	0	1	0	1	0	0
219	0	1	1	0	0	0	1	1	2	2	0	0	0	0	0	0	1	0	0	2	0	0	1	1	1	1	0	2	1	2	2	2	1	0	1	1	0	0	1	1	0	0	0	1	1	2	0	0	0
220	1	1	2	0	0	0	1	1	1	1	2	0	0	0	0	0	2	0	0	2	0	0	0	2	0	0	0	1	2	2	1	2	1	1	0	2	1	1	0	0	0	0	1	0	2	1	0	0	0
221	1	1	1	0	0	1	1	1	1	1	0	0	0	0	0	0	1	1	1	1	1	1	0	2	1	1	1	2	0	2	0	1	1	2	0	2	1	0	1	1	0	0	0	0	0	1	0	1	0
222	0	2	1	0	0	0	1	2	1	0	1	0	2	2	0	0	1	0	1	1	1	0	0	2	0	0	0	2	0	1	0	2	2	0	2	0	1	0	0	0	0	0	2	0	2	1	0	0	0
223	1	1	2	0	0	0	2	2	1	1	0	0	0	0	0	0	1	1	1	1	1	0	0	2	0	0	0	2	0	2	0	2	1	0	0	2	2	0	1	1	1	0	0	1	1	1	1	0	0
224	1	0	2	0	0	0	1	2	1	0	1	0	0	0	0	0	2	2	2	0	2	0	0	2	0	0	0	2	0	2	1	1	1	1	1	1	1	1	0	0	1	0	1	0	1	1	0	0	0
225	0	2	0	0	0	0	1	1	1	1	1	0	0	0	0	0	1	0	0	2	0	0	0	2	0	0	0	2	1	2	0	2	2	1	1	1	0	1	0	0	0	0	0	0	2	1	0	0	0
226	0	1	1	0	0	0	1	1	1	1	1	0	1	1	0	0	1	0	1	1	1	0	1	2	0	0	0	2	2	2	1	0	0	2	0	2	1	0	1	1	0	0	0	0	1	1	0	0	0
227	1	1	1	0	1	0	2	2	2	1	0	1	2	1	0	0	0	0	0	2	0	1	0	2	0	0	0	2	1	2	1	1	1	0	1	1	2	0	1	1	1	1	0	0	0	0	0	0	0
228	0	2	1	0	0	0	1	2	1	0	1	0	0	0	0	0	1	1	1	1	1	0	0	2	1	1	0	2	0	1	0	1	1	0	2	0	2	0	0	0	0	0	0	0	1	1	1	0	0
229	1	1	1	0	0	0	1	1	2	2	0	1	1	1	0	0	2	1	1	1	1	0	1	1	0	0	0	2	0	2	0	1	1	1	0	2	2	0	0	0	0	0	1	0	1	1	0	0	0
230	1	2	1	0	0	0	2	2	1	1	1	0	2	2	0	0	1	0	0	2	0	0	1	1	0	0	1	2	1	2	0	2	2	0	1	1	1	0	0	0	0	1	0	0	1	0	0	1	0
231	0	1	2	0	0	1	1	1	2	2	0	0	2	2	0	0	1	2	1	0	1	0	2	0	0	1	0	2	1	2	1	1	1	0	2	0	2	0	1	1	0	0	1	0	1	0	0	0	0
232	1	1	1	0	0	0	0	1	2	1	0	1	1	0	0	0	1	1	1	1	1	0	0	2	0	0	0	2	0	2	0	2	2	0	1	1	1	0	2	2	0	0	1	0	1	0	0	0	1
233	1	1	1	0	0	1	0	0	2	2	0	1	1	0	0	0	0	2	1	1	1	0	0	2	0	0	1	1	1	2	0	0	0	2	0	2	1	0	1	1	0	0	0	0	0	0	0	0	1
234	1	1	1	0	0	0	1	2	2	1	0	0	0	0	0	0	1	1	1	1	1	0	1	1	0	0	0	2	2	2	0	2	2	1	1	1	0	0	2	1	1	0	0	0	1	1	1	0	0
235	0	2	1	0	0	0	1	1	2	1	0	0	1	1	0	1	1	0	0	2	0	0	0	2	0	0	0	0	1	2	1	0	0	1	1	1	1	0	0	0	0	0	0	0	0	1	0	0	0
236	1	2	0	0	0	0	2	2	0	0	0	1	1	0	0	0	1	0	0	2	0	0	0	2	0	0	0	2	0	2	0	0	0	2	0	2	1	0	0	0	1	1	0	0	1	1	0	0	0
237	1	1	1	0	0	0	0	0	1	1	1	1	1	0	0	0	0	1	0	2	0	0	1	1	0	0	0	2	0	1	0	2	1	0	0	2	1	1	0	0	0	0	0	0	0	1	0	0	0
238	1	2	1	0	0	0	2	2	2	2	0	0	1	0	1	1	1	0	1	1	0	0	0	2	0	0	0	2	1	2	2	0	0	1	0	2	1	0	2	2	0	1	0	0	0	2	1	0	0
239	0	2	1	0	0	0	1	1	1	1	0	0	0	0	0	0	1	0	0	2	0	0	0	2	0	0	0	0	2	2	0	0	0	2	0	2	2	0	0	0	0	0	1	0	0	0	0	1	0
240	0	1	1	0	0	0	1	1	1	1	0	0	1	1	0	0	1	0	1	1	1	0	1	1	1	1	0	1	1	2	0	0	1	1	1	2	1	0	0	0	0	0	0	0	0	1	0	2	0
241	1	2	0	0	0	0	1	1	1	1	2	1	1	1	0	0	1	1	1	1	1	0	0	2	0	0	0	2	0	2	1	1	0	2	0	2	0	1	1	1	0	0	1	0	0	1	0	0	1
242	1	2	1	0	0	1	1	1	2	0	0	0	2	2	0	1	1	0	0	2	0	0	2	0	1	1	0	2	0	2	0	0	1	1	1	2	1	1	0	0	0	1	0	1	1	0	0	0	1
243	1	1	1	0	0	0	2	2	0	0	2	0	1	2	0	0	1	0	0	2	0	0	1	1	1	1	0	2	1	2	1	1	1	2	0	2	1	0	0	0	0	0	0	0	0	0	0	1	0
244	1	0	2	0	0	0	1	2	1	0	1	1	2	0	0	0	0	2	0	1	0	0	1	1	0	0	0	2	0	2	0	1	1	1	1	1	0	0	2	2	0	1	0	0	1	1	0	0	0
245	1	1	2	0	0	0	1	2	1	0	0	1	1	0	0	0	2	2	2	0	2	0	0	2	0	0	0	1	1	2	0	0	0	0	1	1	1	1	0	0	0	0	0	0	1	0	0	0	0
246	0	0	1	0	0	0	1	1	2	2	0	0	0	0	0	0	0	1	0	1	0	0	0	2	0	0	0	1	1	2	0	0	0	2	0	2	1	0	0	0	0	0	0	0	0	0	0	0	1
247	0	1	1	0	0	0	1	1	1	1	0	1	0	0	0	1	1	2	1	0	1	2	0	2	0	0	0	1	1	2	1	1	1	1	1	2	1	2	0	0	0	0	0	0	0	1	0	0	0
248	1	0	2	0	0	1	0	0	2	2	0	1	0	0	0	1	0	0	1	1	1	0	0	2	0	0	0	1	1	2	0	2	2	2	0	2	2	0	1	1	0	0	0	0	1	1	0	0	0
249	1	1	1	0	0	0	1	2	1	0	1	2	1	1	0	1	2	0	0	2	0	0	0	2	0	0	0	2	2	2	2	2	2	0	2	0	0	1	0	0	0	0	1	0	1	2	0	0	0
250	1	1	1	0	0	0	1	1	1	1	1	1	1	1	0	0	0	0	1	1	1	0	1	1	1	1	0	1	2	2	1	1	1	1	1	1	2	1	0	0	1	0	0	0	0	0	1	1	0
251	0	1	2	0	0	0	0	1	2	1	0	0	0	0	0	0	0	0	1	1	1	0	1	1	1	1	0	2	2	2	1	2	2	1	1	1	2	1	0	0	0	0	1	0	1	1	0	1	0
252	1	0	2	0	0	2	1	1	2	2	0	1	1	1	0	0	1	1	1	1	1	0	0	2	0	0	0	1	1	2	0	0	1	1	0	2	1	0	0	0	0	0	1	0	1	1	0	0	0
253	0	1	1	0	0	0	1	1	1	1	0	0	0	0	0	0	1	1	1	1	1	0	1	1	0	0	0	1	0	1	1	2	2	0	2	0	1	1	0	0	0	1	0	0	0	2	0	1	0
254	0	0	2	0	1	0	1	1	2	2	0	0	0	0	0	0	2	1	1	1	0	0	0	2	0	0	0	1	1	2	0	0	1	1	0	2	0	0	1	1	0	0	0	0	0	1	0	0	0
255	1	2	0	0	0	0	1	2	1	1	0	0	2	2	0	0	1	1	1	1	0	0	0	2	0	0	0	2	0	2	1	1	1	2	0	2	1	0	2	2	0	1	0	0	1	1	0	0	0
256	1	0	2	0	1	0	1	1	1	1	1	1	1	1	0	0	1	1	2	0	1	1	0	2	0	0	0	2	0	2	1	1	1	1	0	2	1	0	2	2	0	0	0	0	2	1	0	1	0
257	1	1	2	0	0	0	1	1	1	0	1	0	1	1	0	0	0	1	1	1	1	0	0	2	0	0	0	1	0	1	0	1	1	0	2	2	1	0	0	0	0	0	0	0	0	1	0	1	0
258	1	1	1	0	0	0	1	2	2	2	0	0	1	1	0	0	2	1	1	1	1	0	2	0	0	0	0	2	0	1	1	1	0	1	1	1	2	0	0	0	0	0	1	0	0	0	0	1	0
259	1	1	2	0	0	0	1	2	0	0	1	0	0	0	0	0	2	0	0	2	0	0	0	2	1	1	1	2	0	2	0	1	1	2	0	2	1	0	0	0	0	1	0	0	1	1	0	0	0
260	1	1	1	1	1	1	1	2	2	1	0	0	1	1	0	1	2	0	0	1	0	0	1	1	1	1	0	1	0	1	2	1	1	1	1	1	1	0	0	0	1	0	0	1	0	1	1	0	0
261	1	1	1	0	0	0	1	2	2	0	0	0	0	0	0	0	2	2	1	1	1	0	1	1	1	1	1	2	0	2	0	0	1	1	0	2	1	0	0	0	0	0	0	0	0	1	0	1	1
262	0	0	2	0	0	1	2	2	1	1	1	0	2	1	0	0	1	0	0	2	0	0	0	2	0	0	0	2	1	1	1	1	1	1	0	2	1	0	2	2	1	0	0	2	0	2	0	1	0
263	1	1	1	1	1	1	2	2	0	0	0	1	1	0	0	0	1	1	2	0	1	0	0	2	0	0	0	1	0	1	1	2	1	0	0	2	0	1	0	0	0	1	0	0	1	0	0	1	0
264	0	1	1	0	0	0	2	2	0	0	0	1	2	2	0	0	2	1	1	1	0	0	0	2	0	0	0	1	1	2	0	1	2	1	1	2	2	1	0	0	1	0	0	0	0	1	0	0	0
265	1	1	1	0	0	0	2	2	1	1	1	0	1	1	0	0	1	1	1	1	0	0	0	2	0	0	0	2	1	1	2	1	1	1	1	1	2	0	0	0	0	0	0	0	1	1	0	0	0
266	1	1	2	0	0	0	1	2	2	0	0	1	2	1	0	1	1	1	2	0	2	0	0	2	0	0	0	2	0	2	1	2	2	0	1	1	1	0	1	0	1	0	0	0	0	1	1	0	1
267	1	1	2	0	0	1	1	1	1	1	1	0	1	0	0	0	0	1	1	1	1	0	0	2	0	0	0	1	1	1	1	2	2	0	1	1	0	0	1	1	0	0	2	0	2	0	1	0	0
268	0	1	1	0	0	0	1	1	1	1	0	0	2	1	1	1	1	1	1	1	0	0	1	1	0	0	0	2	1	2	2	2	2	1	0	2	1	0	1	1	0	0	0	0	2	1	0	0	1
269	0	0	2	0	0	2	1	2	1	0	1	1	0	0	0	1	1	1	0	1	0	0	0	2	1	1	0	2	1	2	0	0	0	1	1	1	1	0	1	1	0	1	0	0	1	0	0	0	0
270	0	0	2	0	0	1	1	1	2	2	0	0	0	0	0	0	0	0	0	2	0	0	1	1	1	1	0	1	1	2	1	2	2	2	0	2	1	1	0	0	0	0	0	0	0	0	0	0	0
271	1	1	1	0	0	0	0	0	2	2	0	1	0	0	0	1	1	1	0	1	0	0	1	1	1	1	0	2	1	2	2	1	1	2	0	2	0	0	2	2	1	0	0	1	0	0	0	0	0
272	1	1	2	0	0	0	2	2	0	0	1	0	0	0	0	0	1	0	0	2	0	0	0	2	1	1	0	1	1	2	0	1	1	2	0	2	1	1	0	0	0	0	1	0	1	0	0	0	0
273	1	1	1	0	0	0	1	1	1	1	0	0	1	1	0	0	2	2	2	0	1	0	0	2	0	0	0	1	1	2	1	1	0	1	1	1	2	0	0	0	0	0	0	1	1	1	0	0	1
274	0	0	2	0	0	1	0	0	1	1	0	2	2	1	0	0	1	0	0	2	0	0	0	2	0	0	0	2	1	2	1	1	1	1	1	1	1	1	1	1	1	0	0	0	0	1	0	0	0
275	1	2	0	0	0	0	1	1	2	2	1	0	0	0	0	0	2	0	0	1	0	0	1	1	0	0	0	2	0	2	0	1	1	1	0	2	1	0	1	1	0	0	0	0	0	0	0	1	1
276	1	1	1	0	0	0	1	2	1	0	1	0	0	0	0	0	0	0	0	2	0	0	0	2	0	0	0	1	1	2	0	1	0	1	1	1	1	1	0	1	0	0	0	1	0	0	0	0	0
277	1	1	2	0	0	0	0	1	2	1	0	1	1	0	0	0	1	0	1	1	1	1	0	2	0	0	1	2	1	2	0	2	2	0	2	0	2	0	1	1	0	0	0	2	0	1	0	0	0
278	1	1	1	0	1	0	1	1	2	2	0	1	1	0	0	0	1	1	2	0	1	0	0	2	0	0	0	2	0	1	1	1	1	1	1	2	1	0	1	1	0	0	0	0	1	0	0	0	1
279	1	2	0	0	0	0	1	1	1	1	0	1	1	1	0	0	1	1	1	1	1	1	0	2	0	0	0	1	0	1	1	2	1	1	1	1	1	0	0	0	0	0	0	0	0	0	0	0	1
280	1	2	0	0	0	0	0	0	2	2	0	0	0	0	0	0	1	0	0	2	0	0	0	2	0	0	0	2	2	2	1	1	1	1	1	1	1	0	1	1	0	0	1	0	1	0	0	0	0
281	1	0	2	0	1	0	1	2	2	1	0	0	0	0	0	0	1	1	1	1	0	0	0	2	0	0	0	2	1	1	1	0	1	0	1	2	2	0	1	1	0	0	0	0	0	0	0	0	1
282	0	1	1	0	1	0	1	1	1	1	0	0	0	0	0	0	2	0	0	2	0	0	0	2	0	0	0	2	0	2	0	2	2	0	2	0	1	0	1	1	0	0	0	0	1	1	0	1	0
283	0	2	0	0	0	0	1	1	1	0	0	0	0	0	0	0	0	0	1	1	1	0	0	2	0	0	0	2	0	2	2	1	0	1	1	1	2	0	1	1	0	0	0	0	0	1	0	0	0
284	0	1	1	0	0	0	0	1	2	1	1	0	0	0	0	0	1	1	1	0	0	0	0	2	0	0	0	2	0	2	0	2	2	1	0	2	1	1	0	1	0	0	1	0	1	1	0	0	1
285	0	2	0	0	0	0	2	2	0	0	0	1	1	1	0	0	2	0	0	2	0	0	0	2	0	0	0	2	1	2	1	1	0	1	1	1	0	0	1	1	0	0	0	0	1	1	0	0	0
286	1	2	0	0	0	0	1	2	1	0	1	0	1	1	0	0	2	1	0	2	0	0	0	2	0	0	0	1	1	2	1	1	1	0	1	1	0	0	1	1	0	1	0	0	0	1	0	1	0
287	1	0	2	0	0	1	0	0	2	1	0	0	1	1	0	1	0	1	0	1	0	0	1	1	1	1	0	2	0	2	1	2	1	1	2	2	1	0	0	0	0	0	2	0	1	1	0	0	1
288	1	1	1	1	1	1	1	1	1	1	0	0	0	0	0	0	1	0	0	2	0	0	0	2	0	0	0	2	1	2	1	1	1	1	0	2	1	0	0	0	0	0	1	0	1	1	0	0	2
289	0	1	1	0	0	0	1	1	2	2	0	2	2	1	0	0	2	2	2	0	2	0	0	2	1	1	0	2	0	1	0	1	1	1	1	1	2	0	1	1	0	0	0	0	0	1	1	1	0
290	0	1	2	0	0	0	1	2	2	0	0	0	0	0	0	0	1	0	0	2	0	0	1	1	1	1	0	1	1	2	0	1	0	2	0	2	0	0	1	0	1	0	0	0	2	2	0	0	0
291	0	2	1	0	0	0	1	1	1	1	0	0	1	1	0	0	0	1	0	1	0	0	0	2	0	0	0	2	0	1	0	2	1	1	0	2	2	0	1	1	0	0	0	0	0	1	0	0	0
292	0	1	1	1	1	2	0	0	2	2	0	0	1	0	0	0	1	0	0	2	0	0	0	2	0	0	1	2	1	2	0	1	1	1	0	2	1	0	1	1	0	0	1	0	1	1	0	0	1
293	0	1	1	0	0	0	1	2	2	0	0	0	0	0	0	0	1	0	1	1	1	1	0	2	0	0	0	1	0	1	1	0	0	2	0	2	0	1	0	0	0	0	0	0	0	0	0	0	0
294	1	0	2	0	0	0	2	2	0	0	0	1	2	1	0	0	1	1	0	1	0	0	0	2	1	1	1	1	1	2	0	0	0	2	0	2	2	0	1	1	0	0	1	0	1	1	0	0	1
295	0	1	2	0	0	0	2	2	1	0	0	0	0	0	0	0	0	0	1	1	1	0	0	2	1	1	0	2	0	2	2	1	0	2	0	2	1	0	1	1	0	0	0	0	0	2	0	0	0
296	0	0	2	0	0	1	2	2	0	0	2	0	0	0	0	0	2	2	1	1	1	0	0	2	1	1	0	2	0	1	1	0	0	2	0	2	1	0	0	0	0	0	0	1	0	0	1	0	1
297	1	0	2	0	1	0	0	1	1	1	1	0	0	0	0	0	1	0	1	1	1	0	0	2	1	1	0	2	1	1	1	2	2	2	0	2	1	0	2	2	0	0	0	0	1	1	0	0	0
298	0	0	2	0	0	0	0	0	2	1	0	1	1	0	0	1	1	1	1	1	0	0	0	2	0	0	0	2	0	1	0	2	2	1	0	2	1	0	0	0	0	0	1	0	1	0	0	0	0
299	1	2	0	0	0	0	1	2	1	0	1	0	0	0	0	0	1	2	1	0	1	0	1	1	1	1	0	2	0	2	0	2	1	0	1	1	1	0	1	1	0	0	0	0	1	0	1	0	1
300	0	2	0	0	0	0	2	2	0	0	2	1	1	0	0	0	2	1	1	1	1	0	0	2	1	1	1	1	1	2	0	0	1	1	0	2	1	0	1	1	0	0	0	0	0	1	0	0	0
301	1	2	1	0	0	0	2	2	0	0	1	0	1	1	0	0	2	1	1	1	0	0	1	1	1	1	0	2	1	2	1	1	1	1	1	1	1	0	0	0	1	1	0	0	0	1	0	0	0
302	0	2	0	0	0	0	1	1	2	2	0	2	2	0	0	0	1	0	0	2	0	0	0	2	0	0	0	2	1	0	2	2	2	0	1	1	1	0	0	0	0	0	0	0	0	1	0	0	0
303	0	2	1	0	0	0	1	1	2	2	0	0	0	0	0	0	1	1	1	1	0	0	1	1	1	1	1	2	0	2	0	1	2	1	2	2	1	1	0	0	0	0	1	0	1	1	0	0	0
304	0	1	1	1	1	1	2	2	1	1	1	1	2	1	0	0	1	1	1	1	1	0	0	2	0	0	0	1	1	2	0	0	0	1	1	2	2	0	0	0	0	0	0	0	0	1	0	0	0
305	1	1	2	0	0	0	2	2	1	1	0	1	2	1	0	0	0	1	0	1	0	0	0	2	0	0	0	2	1	2	1	2	1	1	1	1	1	1	0	0	0	0	0	1	0	0	0	0	0
306	1	1	2	0	0	0	1	2	2	1	0	1	1	1	0	1	0	2	0	2	0	0	0	2	0	0	0	1	0	1	0	1	0	1	1	1	1	0	1	1	0	0	0	0	0	0	0	0	0
307	0	2	0	0	0	0	1	2	2	1	0	0	0	0	0	0	1	2	0	2	0	0	2	0	1	1	0	1	1	2	1	0	1	2	1	2	1	0	0	0	0	0	1	0	1	0	0	0	0
308	1	0	2	0	0	0	2	2	1	1	0	1	2	1	0	1	1	1	1	1	1	0	0	2	0	0	0	2	0	2	1	1	1	1	1	1	0	0	1	1	0	0	1	0	1	1	0	1	0
309	1	0	2	0	0	0	2	2	1	1	0	0	0	0	0	0	1	2	0	0	0	0	0	2	0	0	0	1	1	2	0	1	2	1	2	2	2	0	1	1	0	0	0	0	0	0	0	0	0
310	1	1	1	0	0	0	0	0	2	2	0	1	1	0	0	0	1	0	0	2	0	0	0	2	1	1	0	2	0	2	1	2	1	0	1	1	1	0	1	1	0	0	0	0	0	0	0	2	0
311	1	1	2	0	0	0	0	0	2	2	0	1	1	1	0	0	0	1	1	1	1	0	0	2	0	0	0	2	0	2	0	2	2	0	2	0	1	0	2	1	1	1	0	0	1	1	0	0	0
312	1	0	1	0	0	0	0	0	2	2	0	1	1	1	0	0	1	0	0	2	0	0	0	2	0	0	1	2	2	2	1	1	1	2	1	2	1	0	0	0	0	0	0	1	0	1	0	0	0
313	0	0	2	0	0	0	1	1	2	2	0	0	0	0	0	0	2	1	1	1	0	0	1	1	1	1	0	1	0	1	0	1	1	1	0	2	1	0	1	0	1	0	1	0	1	1	0	0	0
314	0	2	1	0	0	0	2	2	1	1	0	0	0	0	0	0	2	0	0	1	0	0	0	2	0	0	1	2	2	2	1	1	0	2	0	2	1	0	0	0	0	2	0	0	0	1	0	0	1
315	0	1	1	0	0	1	0	1	1	1	1	1	1	0	0	0	1	2	1	1	0	0	1	1	1	1	0	2	0	1	1	0	0	1	2	2	2	0	0	0	0	0	1	0	1	1	0	2	0
316	0	1	1	0	0	0	1	1	2	2	0	0	0	0	0	0	0	2	1	0	1	0	0	2	0	0	0	1	2	2	1	1	1	2	0	2	1	0	1	1	0	0	0	1	1	2	0	0	1
317	1	2	1	1	1	1	1	1	1	1	1	0	0	0	0	0	1	1	1	1	1	0	0	2	0	0	0	2	0	2	0	1	1	2	0	2	0	1	1	1	0	0	0	0	0	0	0	0	0
318	0	1	1	0	0	0	2	2	1	1	1	0	0	0	0	0	0	1	0	1	0	0	0	2	0	0	0	1	0	1	2	1	0	2	1	2	2	1	0	0	1	0	1	0	2	2	0	0	1
319	0	1	1	0	0	1	2	2	2	2	0	1	1	1	0	1	1	1	1	1	0	0	0	2	0	0	0	2	0	1	1	0	0	2	0	2	2	0	0	0	0	0	1	0	1	1	0	0	0
320	0	1	1	0	0	0	1	1	2	1	0	0	0	0	0	0	1	1	0	1	0	0	1	1	1	1	0	2	1	2	0	1	1	2	0	2	2	0	0	0	0	0	0	0	0	0	0	0	1
321	1	1	1	0	0	1	2	2	1	1	0	0	1	1	0	0	0	1	1	1	1	0	1	1	0	0	0	1	1	2	1	2	1	0	1	1	2	0	0	0	0	1	0	0	0	2	0	0	1
322	1	2	0	0	0	0	1	1	2	0	0	1	1	1	0	0	1	0	0	2	0	0	0	2	0	0	1	2	1	2	1	1	1	0	2	1	1	0	0	0	0	0	0	0	0	0	0	0	0
323	0	0	2	0	0	1	1	1	1	1	1	1	1	0	0	0	2	2	1	1	0	0	0	2	0	0	0	2	1	2	0	0	0	2	0	2	0	0	1	1	0	0	0	0	1	0	0	0	0
324	1	1	1	0	0	0	0	0	2	2	0	0	0	0	0	0	2	1	0	2	0	0	0	2	0	0	0	2	1	2	2	2	1	1	0	2	0	0	2	1	1	0	1	0	1	0	0	0	0
325	0	1	1	0	0	0	0	0	2	2	0	0	1	1	0	1	2	2	1	1	1	0	0	2	0	0	0	2	0	2	0	1	0	2	0	2	1	0	1	1	0	0	0	0	0	0	0	1	0
326	1	1	1	0	0	0	1	1	1	0	1	0	0	0	0	0	2	0	0	2	0	0	0	2	0	0	0	2	0	2	1	1	1	1	1	1	1	0	0	0	0	0	0	0	0	1	0	0	0
327	0	2	1	0	0	0	0	0	1	1	0	0	2	1	0	0	1	0	1	1	1	0	0	2	0	0	0	2	0	2	1	2	2	0	2	0	1	0	1	1	0	0	1	0	1	1	0	0	1
328	0	2	1	0	0	0	1	1	1	1	2	0	0	0	0	0	1	2	0	2	0	0	0	2	0	0	0	2	0	2	0	2	2	1	0	2	1	1	0	0	0	1	0	0	0	1	0	1	0
329	0	2	0	0	0	0	2	2	0	0	1	0	1	1	0	0	1	1	1	1	0	0	0	2	0	0	0	2	1	2	1	1	1	1	0	2	1	1	1	0	1	0	0	1	1	1	0	0	0
330	1	2	0	0	0	0	0	1	1	1	1	2	2	0	0	0	0	2	1	1	1	0	0	2	0	0	0	2	2	1	1	1	1	1	1	2	2	0	0	0	0	0	1	0	1	1	0	0	0
331	1	2	1	0	0	0	1	2	2	0	0	0	0	0	0	0	2	1	1	1	1	0	0	2	0	0	0	1	2	2	1	1	1	1	1	1	0	0	1	1	0	0	0	0	1	0	0	0	0
332	0	2	1	0	0	0	1	1	1	1	0	1	1	0	0	0	1	1	1	1	0	0	0	2	0	0	0	1	1	2	0	0	0	2	0	2	1	1	1	1	0	0	0	1	0	1	0	0	0
333	1	0	2	0	0	1	1	2	2	1	0	1	2	2	0	0	1	0	1	1	1	0	0	2	0	0	0	2	0	2	0	1	1	1	1	2	2	0	0	0	0	0	0	0	0	0	1	0	0
334	1	0	2	0	0	0	1	1	2	2	0	0	1	0	0	0	2	1	1	1	0	0	0	2	1	1	0	1	1	2	1	2	2	1	0	2	2	0	0	1	0	0	0	0	1	0	0	0	0
335	1	1	2	0	0	0	1	2	2	0	0	0	1	1	0	0	1	0	0	2	0	0	1	1	1	1	0	2	0	1	0	1	0	1	1	1	0	0	2	1	1	0	1	0	1	0	0	0	0
336	0	1	1	0	0	0	1	1	1	1	1	1	1	1	0	0	2	0	0	2	1	0	0	2	0	0	0	2	0	2	0	1	1	1	1	1	1	0	1	0	1	0	0	0	0	0	0	0	0
337	0	1	1	1	1	1	1	1	2	0	0	0	0	0	0	0	1	2	1	0	1	0	1	1	0	0	0	2	1	2	2	0	1	1	0	2	1	0	0	0	0	0	1	0	1	2	0	0	0
338	1	2	0	0	0	0	1	1	1	1	0	1	2	1	0	0	1	1	0	1	0	0	0	2	0	0	0	1	1	2	0	1	0	1	1	1	1	1	0	0	0	1	0	1	1	0	1	1	0
339	0	2	1	0	0	0	1	2	1	0	0	1	1	1	0	0	1	0	1	1	1	0	1	1	1	1	0	1	0	2	1	1	1	1	0	2	0	2	0	0	0	0	2	0	2	1	0	0	0
340	0	0	1	0	0	0	2	2	0	0	1	1	1	1	0	0	0	0	0	2	0	0	1	1	2	2	0	1	1	2	0	2	2	0	1	1	1	1	0	0	0	0	1	0	1	1	0	0	0
341	1	1	1	0	0	1	2	2	1	0	0	0	0	0	0	0	1	0	1	1	0	0	0	2	0	0	0	2	1	2	2	1	1	2	0	2	2	0	0	0	0	0	1	0	2	0	0	0	0
342	0	1	2	0	0	0	2	2	1	0	1	0	0	0	0	0	1	0	1	1	1	0	0	2	1	1	0	1	2	2	1	0	0	2	0	1	0	0	2	2	1	0	0	0	2	2	0	0	0
343	0	2	0	0	0	0	1	1	1	1	0	1	2	1	0	1	1	2	1	0	1	1	0	2	0	0	0	1	0	1	1	0	0	2	0	2	2	0	2	2	1	0	1	0	1	1	0	1	0
344	0	1	1	0	0	0	1	1	1	1	0	1	1	0	0	0	0	1	1	1	0	0	1	1	1	1	0	2	0	2	0	0	0	2	0	2	1	0	0	0	1	0	0	0	0	0	0	0	0
345	1	2	0	0	0	0	2	2	1	0	0	0	1	1	0	0	2	0	0	2	0	0	0	2	1	1	0	1	2	1	1	1	1	1	0	2	1	0	1	1	0	1	0	1	1	1	0	0	0
346	0	1	2	0	0	0	2	2	1	0	0	0	0	0	0	0	2	1	1	1	1	0	0	2	0	0	0	1	0	1	0	1	1	2	0	2	1	0	2	2	1	1	0	0	0	0	0	0	1
347	0	1	1	0	0	0	2	2	1	1	1	0	1	1	0	0	0	1	0	2	0	1	0	2	0	0	0	2	0	2	1	0	2	0	2	2	1	1	0	0	0	0	0	0	1	0	0	0	0
348	1	1	1	0	0	0	1	2	1	0	1	0	0	0	0	0	1	2	1	0	1	0	0	2	0	0	0	2	0	2	1	2	1	0	1	1	1	1	0	0	0	1	0	0	1	0	1	0	0
349	0	1	1	0	0	0	1	1	2	2	0	0	1	1	0	0	1	1	1	1	0	0	0	2	1	1	0	2	0	2	1	2	2	0	1	1	1	1	0	0	0	0	0	0	1	1	0	0	0
350	0	1	2	0	0	0	0	0	2	2	0	0	1	1	0	0	2	0	0	2	0	0	0	2	0	0	0	2	0	2	0	1	0	1	1	1	2	0	0	0	0	0	0	0	0	0	1	0	1
351	1	1	1	0	0	0	1	1	1	1	0	0	1	1	0	0	1	1	0	1	0	0	0	2	1	1	0	2	1	0	1	2	1	2	1	1	1	0	2	2	1	0	0	1	0	1	0	0	1
352	0	2	1	0	0	0	2	2	1	0	1	1	1	1	0	1	0	2	1	0	1	0	0	2	0	0	0	2	1	1	1	0	0	2	0	2	2	0	1	1	0	0	0	1	0	1	0	0	2
353	1	2	0	0	0	0	1	2	1	0	1	0	1	1	0	0	2	0	0	1	0	0	0	2	0	0	0	2	0	2	0	1	1	1	1	2	2	0	0	0	0	0	0	1	0	0	0	1	0
354	1	2	0	0	0	0	0	1	2	1	1	0	1	1	0	0	1	0	0	2	0	0	0	2	0	0	0	2	1	2	1	1	1	2	0	2	1	0	1	1	0	0	1	0	1	1	0	0	0
355	0	2	1	0	0	0	2	2	0	0	1	1	2	1	0	0	1	0	0	2	0	0	2	0	0	1	0	2	0	2	1	1	1	1	1	1	1	0	0	0	0	1	1	0	0	1	0	0	0
356	1	2	0	0	0	0	2	2	1	1	0	1	1	0	0	0	1	1	0	1	0	0	1	1	1	1	1	2	0	2	0	1	1	0	1	1	2	0	0	0	0	1	0	0	1	0	0	1	0
357	1	1	2	0	0	0	2	2	1	1	1	1	2	2	0	0	0	1	0	1	0	0	0	2	1	1	1	2	1	2	0	1	1	1	1	1	1	1	0	0	0	0	0	0	0	1	0	0	0
358	0	1	1	0	0	1	2	2	0	0	0	1	1	0	0	0	0	0	1	1	1	0	0	2	0	0	0	2	1	2	1	0	0	2	0	2	2	0	1	0	1	0	1	1	0	1	0	0	1
359	1	1	1	0	0	1	2	2	0	0	0	0	0	0	0	0	2	0	0	2	0	0	0	2	0	0	0	1	2	1	1	1	2	1	2	1	1	0	2	2	1	0	0	0	0	1	0	0	0
360	1	1	2	0	0	0	1	1	1	1	0	1	0	0	0	1	2	1	0	2	0	0	0	2	0	0	0	2	1	1	2	1	1	1	0	2	1	2	0	0	0	0	1	0	1	1	1	1	0
361	1	1	1	0	0	1	1	2	1	0	0	0	0	0	0	0	1	1	1	1	0	0	0	2	0	0	0	0	2	2	0	1	1	1	1	2	1	0	0	0	0	0	1	0	1	0	1	0	0
362	1	1	1	0	0	0	1	1	1	1	1	0	0	0	0	0	2	2	2	0	1	0	0	2	0	0	0	2	0	2	2	2	1	0	1	1	1	0	0	0	1	0	0	0	0	0	0	0	0
363	1	2	2	0	0	1	2	2	1	1	0	0	1	1	0	0	0	1	0	0	0	0	1	1	1	1	0	2	0	2	1	1	1	2	1	2	1	0	0	0	0	0	1	0	1	1	1	1	0
364	0	1	1	0	0	0	1	2	2	0	0	1	1	1	0	0	1	0	0	2	0	0	1	1	0	0	0	1	0	1	0	1	0	2	0	2	1	0	0	0	0	0	0	0	2	1	1	1	0
365	1	1	1	0	0	0	2	2	0	0	2	0	0	0	0	0	0	2	2	0	0	1	0	2	0	0	0	2	1	2	1	1	1	1	1	1	2	0	1	1	0	1	0	0	1	0	0	0	2
366	1	2	1	0	0	0	2	2	0	0	2	0	1	1	0	0	1	1	1	1	1	1	0	2	1	1	0	2	1	2	2	1	1	0	1	1	1	1	0	0	0	0	0	1	1	1	0	0	0
367	0	2	1	0	0	0	2	2	0	0	0	0	2	2	0	1	2	0	0	2	0	0	0	2	1	1	0	1	0	1	1	0	0	1	0	2	2	0	0	0	0	0	0	0	0	1	0	0	0
368	1	0	2	0	0	0	2	2	1	1	1	1	1	0	0	0	1	2	1	0	1	0	1	1	0	0	0	1	1	2	0	2	1	2	1	1	1	0	1	1	0	0	0	1	0	1	0	0	0
369	0	0	2	0	0	1	1	1	1	1	0	0	0	0	0	0	1	0	0	2	0	0	1	1	1	1	0	0	1	2	1	2	2	1	2	1	1	0	1	1	0	1	1	0	0	1	0	0	1
370	0	0	2	0	0	0	0	0	2	2	0	0	1	1	0	0	1	1	1	1	1	0	0	2	1	1	0	1	1	1	1	2	1	1	2	2	1	0	1	1	0	0	0	0	0	1	0	0	1
371	0	1	1	0	1	0	2	2	2	1	0	1	2	1	0	1	2	2	2	0	1	0	0	2	0	0	0	2	0	2	1	0	0	1	1	1	1	0	0	0	0	0	2	0	1	1	0	2	0
372	0	2	1	0	0	0	0	0	2	2	0	0	1	1	0	0	0	1	0	0	0	0	0	2	0	0	0	2	1	2	0	1	2	1	2	1	1	0	1	1	0	0	1	0	1	1	0	0	0
373	0	0	2	0	0	0	1	1	2	1	0	0	1	1	0	0	2	0	0	2	1	0	0	2	0	0	0	2	0	2	0	1	0	1	1	1	2	0	0	0	0	0	0	0	0	1	0	0	0
374	0	2	1	1	1	1	1	1	2	2	0	1	2	2	0	0	1	0	0	1	0	0	0	2	1	1	1	2	0	2	1	1	2	1	1	2	2	1	0	0	0	0	0	0	0	2	1	1	0
375	1	1	1	0	1	0	1	1	1	1	1	0	1	0	1	1	1	0	0	2	0	0	1	1	1	1	1	2	0	2	1	1	1	2	0	2	2	0	1	1	0	0	1	0	0	0	0	0	0
376	1	1	2	0	0	1	2	2	0	0	1	1	0	0	0	1	2	2	1	1	1	0	0	2	0	0	0	2	0	2	0	1	1	1	1	1	1	0	1	1	0	0	0	2	0	2	0	0	0
377	0	2	2	0	0	0	1	1	1	1	0	1	1	0	0	1	0	2	0	1	0	1	1	1	0	0	0	2	0	2	1	1	1	0	1	1	1	0	0	0	0	0	2	0	1	1	0	0	0
378	1	0	2	0	0	1	2	2	0	0	1	0	0	0	0	0	0	2	1	1	1	0	0	2	0	0	1	2	0	2	0	1	1	0	0	2	1	0	2	1	1	0	1	0	1	1	0	0	0
379	1	2	0	0	0	0	1	2	2	0	0	1	1	0	0	0	1	2	1	0	1	0	0	2	0	0	0	0	2	2	0	2	1	2	1	1	1	0	0	0	0	0	1	0	1	2	0	0	0
380	0	1	1	0	0	1	2	2	1	1	0	0	1	1	0	0	2	1	1	1	1	0	0	2	0	0	0	2	1	2	2	1	1	1	0	2	1	0	0	0	1	0	0	0	0	1	1	1	0
381	1	0	2	0	0	0	1	1	2	2	0	0	1	1	0	0	1	1	0	1	0	0	1	1	0	0	0	1	2	2	0	2	1	1	1	1	2	0	2	2	0	0	2	0	2	1	0	0	0
382	1	0	2	0	0	1	0	1	2	1	0	0	1	2	0	0	1	2	1	0	1	0	0	2	0	0	0	2	1	2	0	1	1	0	1	1	1	0	0	0	0	1	0	1	2	0	0	0	0
383	0	0	2	0	0	1	0	0	2	2	0	0	0	0	0	0	2	2	1	1	0	0	0	2	0	0	0	1	1	2	0	1	1	1	1	2	2	0	0	0	0	0	1	0	1	0	0	0	1
384	1	0	2	0	0	1	1	2	2	1	0	1	1	0	0	0	1	1	1	1	1	0	0	2	0	0	0	2	1	1	2	2	1	1	0	2	0	0	1	1	0	1	0	1	2	1	0	0	0
385	1	2	0	0	0	0	1	1	2	1	0	1	2	2	0	0	2	0	1	1	1	0	1	2	0	0	0	1	0	0	2	2	1	2	0	2	2	0	0	0	0	0	1	0	0	0	1	0	0
386	0	1	1	0	0	1	2	2	1	1	0	0	0	0	0	0	0	2	1	1	1	0	0	2	0	0	0	1	1	2	0	2	1	2	0	2	1	0	1	1	0	0	0	1	0	0	1	0	0
387	1	0	2	0	0	1	2	2	1	1	1	0	0	0	0	0	1	1	1	1	1	0	0	2	0	0	0	1	2	2	0	0	1	0	1	2	1	1	0	0	0	0	0	0	0	0	1	0	0
388	0	0	2	0	0	1	1	2	1	0	1	0	0	0	0	0	1	1	2	0	2	0	0	2	0	0	0	2	1	2	0	1	1	2	0	2	2	0	1	1	0	0	0	0	1	0	0	1	0
389	1	2	0	0	0	0	1	1	1	1	1	1	2	1	0	0	1	1	2	0	1	0	0	2	0	0	1	2	0	2	0	2	1	0	1	1	1	0	1	1	0	1	0	0	0	0	0	0	0
390	1	1	1	0	0	1	1	2	1	1	0	0	0	0	0	0	1	0	0	2	0	0	0	2	0	0	0	2	0	2	1	2	2	1	1	1	2	0	0	0	0	0	0	1	0	1	0	0	0
391	0	1	2	0	0	1	2	2	1	1	0	0	1	1	0	1	1	0	0	2	0	0	1	1	0	0	0	1	1	1	1	0	0	1	0	2	2	1	0	0	0	0	0	0	0	0	0	0	1
392	1	2	0	0	0	0	1	2	2	0	0	2	2	2	0	0	0	1	1	0	1	0	0	2	0	0	0	2	0	2	0	1	1	0	2	1	1	0	1	1	0	0	1	0	2	2	0	0	1
393	0	1	2	0	0	0	0	0	2	2	0	1	1	1	0	0	0	2	0	1	0	1	0	2	0	0	0	2	0	2	0	1	1	1	1	1	1	0	0	0	0	0	0	0	0	2	0	1	0
394	0	2	1	0	0	0	1	1	1	1	0	0	0	0	0	0	1	2	1	1	0	0	1	1	0	0	0	2	0	2	1	1	0	2	1	2	2	0	1	1	0	2	0	0	1	0	0	0	1
395	1	1	1	0	0	0	1	1	2	2	0	0	0	0	0	0	0	1	2	0	1	0	1	1	0	0	0	2	0	2	0	1	1	1	1	1	2	0	0	0	0	0	1	0	1	1	0	0	0
396	0	0	2	0	0	1	0	0	2	2	0	0	0	0	0	0	1	0	0	2	0	0	0	2	1	1	0	2	1	2	1	2	2	1	0	2	1	0	1	1	0	0	0	0	2	1	0	0	1
397	0	1	1	0	0	0	0	0	2	2	0	0	1	1	0	0	1	0	1	1	1	0	0	2	0	1	0	2	0	2	0	1	2	2	0	2	2	0	1	0	1	0	0	0	1	1	0	0	0
398	0	2	1	1	1	1	2	2	1	1	1	0	0	0	0	0	1	2	0	1	0	0	0	2	0	0	0	2	1	1	2	2	1	1	2	2	1	1	0	0	0	0	0	0	0	1	0	0	1
399	0	1	2	0	0	0	1	1	1	1	1	0	0	0	0	0	0	2	2	0	0	0	1	1	0	0	1	2	2	2	1	1	1	2	0	2	1	0	0	0	0	0	1	0	1	1	0	0	0
400	1	0	2	0	0	1	1	1	1	1	1	0	0	0	0	0	1	0	1	1	1	0	0	2	0	0	0	2	1	1	2	1	2	1	1	2	2	0	0	0	0	2	0	0	1	0	0	0	1
401	0	1	2	0	0	0	0	0	1	1	0	0	0	0	0	0	2	1	1	1	1	0	1	1	1	1	0	2	1	2	1	1	2	1	1	2	1	0	1	1	0	1	0	0	1	0	0	0	0
402	1	0	2	0	1	0	2	2	1	1	0	0	2	2	0	1	2	1	1	1	0	0	0	2	0	0	0	1	2	2	1	1	1	1	1	1	1	0	0	0	0	1	0	0	0	0	0	0	0
403	1	0	2	0	0	0	2	2	0	0	1	0	0	0	0	0	0	2	1	1	1	0	0	2	0	0	1	2	0	2	1	2	2	0	1	1	1	0	2	1	1	0	0	0	1	0	0	0	0
404	1	1	1	0	0	0	1	1	1	1	1	1	2	2	0	0	1	0	1	1	1	0	1	1	1	1	0	1	0	1	1	1	1	1	0	2	1	0	0	0	0	0	1	0	1	1	0	0	0
405	0	1	2	0	0	0	1	1	2	1	0	0	0	0	0	0	1	0	0	2	0	0	0	2	0	0	0	1	0	1	1	2	1	1	0	2	1	0	2	2	1	0	0	0	0	0	0	0	0
406	1	2	1	0	0	0	2	2	1	1	0	0	0	0	0	0	1	0	0	1	0	1	1	1	0	0	0	2	0	1	0	1	2	0	2	1	1	0	2	2	0	0	0	0	0	0	0	0	0
407	0	1	2	0	0	0	1	1	2	2	0	1	1	0	0	1	1	1	0	1	0	0	1	1	0	0	0	1	1	2	0	1	1	1	1	1	2	0	2	2	0	0	1	0	0	1	0	0	0
408	1	1	1	0	0	0	1	1	1	1	0	1	1	0	0	0	1	1	1	1	1	0	0	2	0	0	0	2	1	2	0	0	0	1	2	2	2	1	0	0	0	0	1	0	1	1	1	0	1
409	0	2	0	0	0	0	2	2	0	0	1	1	1	0	0	0	2	1	1	1	1	0	0	2	0	0	0	2	0	1	0	2	2	2	0	2	1	0	1	1	0	0	0	0	0	1	0	0	0
410	1	2	1	0	0	0	2	2	0	0	2	2	2	1	0	0	1	2	0	2	0	1	0	2	0	0	0	2	0	2	1	1	1	2	0	2	1	0	1	1	0	1	0	0	1	0	0	0	0
411	0	0	2	0	0	1	1	2	1	0	0	0	0	0	0	0	2	0	0	2	0	0	0	2	0	0	0	2	0	2	1	1	1	1	0	2	1	0	2	2	0	0	0	0	1	0	1	0	0
412	1	1	1	0	0	0	1	2	2	0	0	1	1	0	0	0	2	1	0	2	0	1	0	2	0	0	0	2	0	2	0	1	1	1	0	2	2	0	2	2	0	0	0	0	0	0	0	0	0
413	0	1	1	0	0	1	1	1	1	1	0	2	2	1	0	0	2	0	0	1	0	1	0	2	0	0	0	2	2	2	2	1	1	1	0	2	1	0	1	1	0	0	1	0	1	1	0	0	1
414	0	2	0	0	0	0	0	0	1	1	1	0	1	1	0	0	0	1	1	1	1	0	1	1	1	1	0	2	0	2	1	1	0	1	1	1	1	0	1	0	1	0	1	0	1	1	0	1	0
415	0	0	2	0	1	0	2	2	0	0	0	2	2	1	0	0	0	1	1	1	1	0	1	1	2	2	0	2	2	2	0	0	0	1	1	1	0	0	1	1	0	0	0	0	1	0	0	0	1
416	1	2	1	0	0	0	2	2	1	1	0	1	2	1	0	0	0	2	1	1	1	0	0	2	1	1	0	2	1	2	1	1	1	1	1	2	2	0	1	1	0	1	0	0	1	0	0	0	0
417	0	1	2	0	0	0	2	2	2	1	0	0	0	0	0	0	2	1	0	2	1	0	0	2	0	0	0	2	0	2	0	1	1	0	2	1	1	0	0	0	0	0	0	0	0	1	1	0	0
418	0	1	1	0	0	0	1	1	1	1	0	0	0	0	0	0	2	1	1	1	1	0	0	2	0	0	0	1	0	1	0	0	0	2	0	2	1	0	1	1	0	1	0	1	2	0	0	0	0
419	1	1	1	0	0	1	2	2	1	1	0	0	0	0	0	0	1	2	2	0	2	0	0	2	1	1	1	2	0	1	0	2	2	2	0	2	2	0	2	2	0	0	1	0	1	0	0	1	1
420	1	0	2	0	0	1	1	1	1	1	0	1	1	1	0	1	1	1	1	1	1	0	1	2	0	0	0	1	1	1	1	2	1	0	1	1	1	0	1	1	0	0	1	0	0	1	0	1	1
421	1	2	0	0	0	0	2	2	1	1	1	0	1	1	0	0	1	1	0	1	0	1	0	2	0	0	0	2	2	1	1	1	1	2	0	2	1	1	0	0	0	0	1	0	2	0	0	0	0
422	1	1	1	0	0	0	0	0	2	1	0	0	0	0	0	0	1	0	1	1	1	0	0	2	0	0	0	2	1	2	1	1	1	2	0	2	2	0	0	0	0	0	0	0	0	0	0	0	0
423	0	1	1	0	0	0	2	2	1	1	1	1	2	1	0	0	0	1	2	0	1	1	0	2	0	0	0	1	0	1	1	0	0	0	1	1	1	0	2	2	1	0	0	0	0	0	0	0	1
424	0	1	2	0	0	0	0	1	1	1	1	1	1	0	0	0	1	1	1	1	0	0	0	2	1	1	0	2	0	2	0	1	1	1	0	2	2	0	2	2	0	0	1	1	1	2	0	0	0
425	1	2	0	0	0	0	1	1	1	1	0	0	0	0	0	0	1	2	2	0	1	0	0	2	0	0	0	2	2	2	1	2	1	1	0	2	1	0	2	1	1	0	1	0	1	0	0	0	1
426	0	0	2	0	0	0	1	2	1	0	1	0	0	0	0	0	1	1	1	1	0	0	1	1	1	1	0	1	0	1	2	2	1	0	1	1	1	1	0	0	0	0	0	0	0	0	0	0	0
427	1	2	0	0	0	0	1	2	2	0	0	0	0	0	0	0	2	1	1	1	1	0	1	1	1	1	0	2	0	1	1	2	1	1	0	2	1	0	1	1	0	0	0	1	0	1	0	0	0
428	0	0	2	0	0	1	1	1	1	1	0	0	1	1	0	1	0	1	1	1	1	0	0	2	0	0	0	2	1	2	1	1	0	1	1	1	1	1	0	0	0	0	0	0	0	1	0	1	0
429	1	0	2	0	0	0	2	2	1	0	1	0	1	1	0	0	0	0	0	2	0	0	0	2	0	0	1	1	0	1	1	1	0	1	1	1	1	1	0	0	0	1	0	1	1	1	0	0	0
430	0	1	2	0	0	0	2	2	1	1	0	0	1	1	0	0	1	1	0	1	0	0	0	2	0	0	0	1	0	0	2	1	1	1	0	2	2	0	1	1	0	0	0	0	0	1	0	0	0
431	1	0	2	0	0	0	1	1	1	1	0	0	1	1	0	0	1	1	1	1	1	0	1	1	1	1	1	1	0	1	1	2	2	1	1	2	1	0	0	0	0	0	0	0	1	0	0	0	0
432	1	1	1	0	0	0	0	0	2	2	0	0	0	0	0	0	2	1	1	1	0	0	0	2	0	0	0	1	0	1	2	0	0	1	0	2	0	0	1	0	1	1	0	1	2	0	1	0	0
433	0	1	2	0	0	0	2	2	0	0	1	1	1	1	0	0	2	2	2	0	0	1	1	1	0	0	0	0	2	2	0	0	0	1	2	2	2	0	0	0	0	0	1	0	1	0	0	0	0
434	0	2	1	0	0	0	1	1	2	2	0	0	1	0	0	0	1	2	1	0	1	0	1	1	1	1	1	2	1	2	0	1	2	1	1	2	1	0	1	1	0	0	1	0	1	1	1	0	1
435	1	0	2	0	0	0	1	1	1	1	0	0	0	0	0	0	1	0	1	1	1	0	0	2	0	0	0	2	0	2	0	1	1	1	0	2	1	1	1	1	0	0	0	0	0	0	0	0	0
436	0	0	2	0	0	1	2	2	1	1	0	1	1	1	0	0	0	0	0	2	1	0	1	1	0	0	1	2	1	2	0	0	0	2	1	1	2	0	1	1	0	1	0	0	0	1	1	0	0
437	1	1	1	0	0	0	2	2	0	0	1	0	0	0	0	0	0	1	0	1	0	0	0	2	1	1	0	2	0	2	0	2	1	0	1	1	1	0	1	0	1	0	0	0	0	1	0	0	0
438	0	2	1	0	0	0	1	1	1	1	1	1	2	1	0	0	1	1	1	1	0	0	1	1	0	0	0	2	0	2	2	1	1	1	1	1	1	0	2	2	0	0	0	0	0	0	1	0	1
439	1	0	2	0	0	1	1	0	2	1	0	1	2	0	0	0	0	1	1	0	1	0	1	1	1	1	0	1	1	2	1	1	1	2	1	2	2	0	1	1	0	1	0	0	0	1	1	1	0
440	1	2	0	0	1	0	1	2	2	1	0	0	1	1	0	0	1	0	0	2	0	0	0	2	0	0	0	0	2	2	0	1	2	1	1	2	2	1	0	0	1	0	0	0	0	0	0	1	0
441	1	1	1	0	0	0	1	1	2	2	0	0	1	1	0	0	1	2	1	0	1	0	0	2	0	0	0	2	2	1	1	0	0	2	0	2	2	0	2	2	0	0	0	0	1	0	0	0	1
442	1	1	0	0	0	0	1	1	1	1	0	0	1	1	0	0	1	1	1	1	0	0	0	2	0	0	0	2	0	2	0	2	1	2	0	2	1	0	1	0	1	1	1	0	1	0	0	0	0
443	0	0	2	0	1	0	0	0	2	2	0	0	0	0	0	0	0	0	1	1	1	0	0	2	0	0	0	2	0	2	1	1	1	0	1	1	1	0	1	1	0	0	0	0	1	0	1	0	0
444	1	2	0	0	0	0	1	1	1	1	1	1	1	0	0	0	1	2	0	0	0	1	0	2	0	0	0	1	1	2	0	1	0	2	0	2	2	0	1	0	1	0	0	1	0	1	0	0	0
445	1	1	1	0	0	0	0	0	2	2	0	0	2	2	0	1	1	0	0	1	0	0	0	2	0	0	0	1	0	1	1	1	0	2	1	2	1	0	1	1	0	0	1	1	0	1	0	1	0
446	0	2	1	0	0	0	2	2	0	0	1	1	2	1	0	1	0	0	0	2	0	0	1	1	1	1	0	2	1	2	0	2	2	1	1	1	1	0	1	1	0	0	0	0	1	0	0	0	0
447	1	2	0	0	0	0	0	1	2	1	1	0	0	0	0	0	1	1	1	1	0	0	1	1	1	1	0	2	0	1	1	1	1	0	2	1	2	0	0	0	0	0	1	0	1	0	0	0	0
448	0	2	0	0	0	0	1	1	2	2	0	0	1	0	0	0	1	0	0	2	0	0	1	1	1	1	0	2	2	1	2	0	0	1	2	2	0	0	1	1	0	0	0	1	1	1	0	0	0
449	0	1	2	0	0	1	2	2	1	1	1	0	0	0	0	0	0	2	0	1	0	0	1	1	1	1	0	2	1	2	0	2	2	1	1	1	0	0	2	2	1	0	0	0	0	0	0	0	0
450	1	1	1	0	0	0	1	1	2	2	0	0	0	0	0	0	0	0	1	1	1	0	1	1	1	1	0	1	2	2	1	1	1	1	1	1	1	0	2	2	1	0	1	0	1	0	1	0	0
451	0	1	1	0	0	1	0	0	2	2	0	0	1	1	0	0	1	0	0	2	0	1	1	1	0	0	0	2	0	2	1	1	0	1	1	1	1	0	1	1	0	0	1	0	1	1	0	1	0
452	1	0	2	0	0	1	2	2	0	0	1	0	0	0	0	0	1	1	1	1	1	0	0	2	0	0	0	2	1	2	1	0	1	1	0	2	1	0	1	0	1	0	0	1	0	1	0	0	2
453	1	1	2	0	0	0	2	2	0	0	2	0	1	1	0	0	0	1	1	1	0	0	0	2	0	0	0	1	0	1	1	2	2	0	2	0	1	0	0	0	0	0	1	0	1	1	0	0	0
454	1	0	2	0	0	1	2	2	0	0	0	0	1	1	0	0	1	2	1	0	0	0	0	2	0	0	0	2	1	1	1	2	2	2	0	2	1	0	0	0	0	1	0	0	0	0	0	0	1
455	0	0	2	0	0	1	1	2	2	1	0	1	0	0	0	0	1	2	0	0	0	0	0	2	0	0	0	1	2	2	1	1	1	1	1	2	1	0	1	1	0	0	0	0	0	0	0	0	0
456	1	1	2	0	0	0	0	0	2	2	0	0	0	0	0	0	0	2	0	1	0	0	0	2	0	0	0	1	1	2	0	0	0	2	1	1	1	0	0	0	0	0	1	0	1	2	0	0	0
457	0	0	2	0	0	0	1	0	2	1	0	1	2	1	0	1	1	0	1	1	1	0	0	2	0	0	0	0	1	1	1	2	2	0	1	1	1	0	1	1	0	0	0	0	0	2	0	0	0
458	1	0	2	0	0	0	1	2	1	0	1	0	1	1	0	0	1	0	0	2	0	0	1	1	1	1	0	1	1	2	0	1	2	2	0	2	2	0	0	0	0	0	0	0	0	0	0	0	0
459	1	1	2	0	0	0	1	1	2	2	0	0	0	0	0	0	1	0	0	2	0	0	0	2	0	0	0	2	0	2	1	0	1	2	1	2	1	0	1	0	1	0	0	0	0	0	0	0	1
460	1	1	2	0	0	0	2	2	1	1	0	1	1	0	0	0	2	1	1	1	0	0	0	2	0	0	0	1	1	2	0	1	1	0	2	0	2	0	0	0	0	0	0	0	1	0	0	2	0
461	1	2	1	0	0	0	1	1	0	0	0	0	0	0	0	0	2	1	1	1	1	1	0	2	0	0	0	2	0	2	1	0	0	1	0	2	0	0	2	1	1	0	0	0	0	0	1	0	0
462	1	1	1	0	1	0	1	1	2	2	0	0	0	0	0	0	2	1	0	2	0	0	0	2	0	0	0	2	0	2	0	1	0	2	2	1	2	0	0	1	0	0	1	0	1	2	1	0	0
463	1	1	1	0	0	1	1	1	1	1	1	2	2	1	0	0	1	1	2	0	1	0	1	1	0	0	0	2	0	2	2	2	1	1	0	2	1	1	0	0	0	0	0	0	2	0	0	0	1
464	0	2	2	0	0	1	1	1	2	1	0	0	0	0	0	0	0	1	1	1	1	0	1	1	1	1	1	2	0	2	1	1	0	1	1	1	0	1	1	1	0	0	1	1	1	1	0	0	0
465	1	0	2	0	0	1	1	1	2	2	0	0	1	1	0	0	2	0	0	2	0	0	0	2	1	1	0	1	1	2	0	1	1	1	0	2	0	1	1	1	0	0	0	0	1	0	0	0	0
466	1	0	1	0	0	0	0	1	2	1	0	0	0	0	0	0	1	1	1	1	1	0	1	1	1	1	0	2	0	1	0	2	1	1	0	2	1	0	0	0	0	0	0	1	0	1	0	0	0
467	1	0	2	0	1	0	0	0	2	2	0	1	1	1	0	0	2	1	1	1	0	0	1	1	0	0	0	2	2	1	2	1	2	0	0	2	0	1	1	1	0	0	1	0	1	0	0	0	0
468	1	1	2	0	0	0	1	1	2	2	0	2	2	0	1	1	1	1	1	1	1	0	1	1	1	1	0	2	2	1	1	2	1	2	0	2	2	0	0	0	0	0	1	0	1	0	0	0	0
469	1	0	1	0	0	0	1	2	2	0	0	0	1	2	0	0	2	1	1	1	1	0	0	2	0	0	0	2	0	1	1	2	1	0	1	1	2	0	1	1	0	0	2	0	2	1	0	0	0
470	1	1	2	0	0	0	1	1	0	0	1	0	2	2	0	0	0	0	0	2	1	0	1	1	1	2	0	2	1	1	2	1	1	1	1	1	1	0	1	1	0	1	0	1	1	0	0	1	0
471	1	0	2	0	0	0	2	2	2	2	0	0	1	1	0	0	0	2	2	0	0	0	0	2	0	0	0	1	2	2	0	2	1	1	1	1	1	0	0	0	1	0	1	0	1	1	0	0	0
472	1	1	1	0	1	0	2	2	0	0	2	0	1	1	0	0	1	0	0	2	0	1	0	2	0	0	0	1	1	2	0	2	1	0	1	1	1	0	1	1	0	0	0	1	0	0	0	0	0
473	0	0	2	0	0	1	1	1	0	0	1	0	0	0	0	0	1	0	0	2	0	0	0	2	0	0	0	1	1	2	1	1	1	2	0	2	2	0	1	1	0	0	0	0	1	0	0	1	0
474	0	0	2	0	0	1	2	2	1	1	1	0	1	0	1	1	1	1	0	1	0	0	0	2	0	0	0	0	2	2	0	1	1	2	0	2	1	0	0	0	1	0	0	0	0	0	0	0	0
475	1	2	0	0	0	0	1	1	1	1	1	0	1	1	0	0	2	0	0	2	0	0	0	2	0	0	0	2	1	1	2	1	1	1	1	1	1	0	0	0	0	0	0	0	1	0	0	0	0
476	1	2	0	0	0	0	2	2	1	1	0	1	1	0	0	0	1	0	0	2	0	0	1	1	1	1	0	1	1	2	1	2	2	1	2	1	1	0	1	1	0	0	2	0	1	1	0	0	0
477	1	2	1	0	0	0	0	0	2	2	0	0	1	0	0	0	0	2	0	1	0	0	0	2	0	0	0	2	0	2	0	1	1	0	2	1	1	1	1	1	0	0	0	0	1	0	0	1	0
478	1	0	2	0	0	0	1	1	1	1	1	0	2	1	1	1	1	0	1	1	1	0	0	2	0	0	0	1	0	0	2	2	1	1	1	1	1	1	0	0	0	0	0	0	0	0	1	0	0
479	1	2	0	0	0	0	1	1	1	0	1	0	1	1	0	0	1	2	1	0	1	0	0	2	0	0	0	2	0	1	0	2	1	2	0	2	1	1	0	0	0	0	0	0	0	0	0	0	0
480	0	2	0	0	0	0	2	2	1	1	1	0	2	2	0	0	1	1	1	1	1	0	1	1	2	2	0	2	1	1	1	0	0	2	0	2	2	0	0	0	0	0	2	0	2	0	1	0	0
481	1	1	1	0	0	0	0	0	2	2	0	1	1	0	0	0	0	1	1	1	1	0	0	2	1	1	0	1	1	2	1	2	1	1	1	2	2	0	0	1	0	0	0	0	0	0	0	0	0
482	0	2	1	0	0	0	1	1	1	0	0	0	0	0	0	0	2	0	0	2	0	0	0	2	0	0	0	2	1	2	0	2	2	0	2	0	2	0	0	0	0	0	0	0	0	1	0	1	0
483	0	1	1	0	0	1	0	1	2	1	0	1	1	0	0	0	1	1	1	1	0	0	2	0	1	1	0	2	0	2	1	0	0	2	0	2	1	0	1	0	1	1	0	0	1	1	0	0	0
484	0	2	0	0	0	0	2	2	1	1	0	1	1	1	0	0	0	2	1	1	1	0	0	2	0	0	0	2	0	2	1	0	0	2	0	2	0	0	1	1	0	0	1	0	1	0	1	0	0
485	0	2	0	0	0	0	1	2	2	1	0	0	1	1	0	0	2	0	0	2	0	0	0	2	0	1	0	2	0	1	0	1	1	1	1	1	1	1	0	0	0	0	0	1	0	1	1	0	0
486	0	2	1	0	0	0	1	1	1	1	0	0	0	0	0	0	2	2	2	0	1	2	0	2	0	0	0	1	0	1	0	2	2	1	0	2	2	0	1	1	0	0	0	1	0	0	0	0	0
487	0	2	1	0	0	0	0	0	2	1	1	0	0	0	0	0	2	0	0	2	0	0	0	2	0	0	0	2	1	2	1	0	0	1	1	1	1	0	0	0	0	0	0	0	0	1	0	0	0
488	1	1	1	0	0	1	0	0	2	2	0	0	1	0	1	1	2	0	0	2	0	0	0	2	0	0	0	1	0	1	0	1	1	0	1	1	1	1	0	0	0	0	2	0	1	1	1	1	0
489	1	1	1	0	0	1	1	2	1	0	0	0	1	2	0	0	0	2	1	0	1	0	0	2	1	1	0	2	0	2	0	2	1	2	1	1	1	0	1	1	0	0	0	0	0	1	0	0	1
490	0	1	1	0	0	1	0	1	2	0	0	1	2	2	0	0	1	2	2	0	0	1	0	2	0	0	0	2	0	2	1	0	0	2	0	2	2	0	1	0	1	0	1	0	0	0	0	0	1
491	0	0	2	0	0	2	1	1	1	1	0	1	2	1	1	1	1	1	1	0	0	0	0	2	0	0	0	1	1	2	0	2	1	1	2	2	1	1	0	0	0	0	0	1	1	2	0	0	1
492	0	1	1	0	0	0	2	2	1	1	0	1	0	0	0	1	2	2	1	1	0	0	0	2	0	1	0	1	0	1	0	1	1	2	0	2	2	1	0	0	1	1	0	0	1	0	0	0	0
493	1	0	2	0	0	0	1	1	1	1	1	0	0	0	0	0	1	1	2	0	1	0	1	1	0	0	0	0	1	2	1	1	1	0	1	1	2	0	1	0	1	0	0	0	0	1	0	0	0
494	1	2	1	0	0	0	1	1	1	1	0	0	1	0	1	1	1	1	1	1	0	0	0	2	1	1	0	1	1	2	0	1	1	2	0	2	1	0	0	0	0	0	0	0	0	1	1	0	0
495	0	2	0	0	0	0	0	0	2	2	0	0	0	0	0	0	1	1	0	1	0	0	0	2	0	0	0	2	2	1	1	2	1	2	0	2	2	0	1	1	0	0	0	0	0	2	0	1	1
496	1	0	2	0	0	1	1	1	1	0	1	0	0	0	0	0	1	0	0	2	0	0	1	1	1	1	0	2	0	2	2	1	1	2	1	2	2	0	1	1	0	0	0	0	1	0	0	0	0
497	0	1	1	0	0	0	1	1	2	2	0	0	1	1	0	0	1	2	2	0	0	0	1	1	0	0	0	2	0	2	1	1	2	0	2	1	2	0	1	1	0	0	0	0	0	0	0	0	1
498	1	2	1	1	1	1	2	2	1	1	1	0	0	0	0	0	1	0	0	2	0	0	1	1	1	1	0	2	0	1	0	0	0	2	0	2	1	0	1	1	0	0	0	1	0	0	0	0	1
499	0	0	2	0	0	0	2	2	0	0	0	1	1	1	0	0	1	1	1	1	0	0	0	2	1	1	0	2	0	2	1	2	1	1	0	2	2	0	2	2	0	0	0	0	0	2	0	0	0
500	1	0	2	0	0	1	0	0	2	2	0	1	2	1	0	1	1	0	1	1	1	0	0	2	1	1	0	1	1	2	0	1	0	1	1	1	2	0	0	1	0	0	0	0	0	0	0	0	1
501	1	0	2	0	0	0	1	2	1	0	0	1	2	1	1	1	1	0	0	2	0	1	0	2	0	0	1	2	0	2	0	0	0	2	0	2	1	0	1	1	0	0	0	0	0	2	0	1	1
502	0	1	1	0	0	1	0	1	1	0	0	1	0	0	0	1	2	0	0	1	0	0	0	2	0	0	0	1	1	2	1	1	1	0	2	1	1	0	0	0	0	0	0	0	2	1	0	1	1
503	0	2	1	0	0	0	1	1	1	1	0	0	0	0	0	0	1	0	0	2	0	0	0	2	0	0	0	2	0	1	1	0	0	2	0	2	0	0	1	1	0	0	1	0	2	0	0	0	0
504	1	1	2	0	0	1	1	1	1	1	1	1	1	0	0	0	2	1	1	1	1	0	0	2	0	0	0	2	1	2	1	1	1	2	0	2	2	0	0	0	0	1	0	0	1	0	0	0	1
505	0	0	2	0	0	0	1	1	2	1	0	0	1	1	0	0	2	0	0	2	0	0	0	2	0	0	0	1	2	1	1	1	1	1	1	1	2	0	0	1	0	0	0	0	0	0	0	0	0
506	0	2	1	0	0	0	2	2	1	1	0	0	1	1	0	0	1	1	1	1	0	0	0	2	0	0	0	2	1	0	1	2	1	1	0	2	1	1	1	1	1	0	0	0	0	0	0	0	0
507	0	0	1	0	0	0	0	0	2	2	0	1	2	1	0	0	1	2	1	0	1	0	0	2	0	0	0	2	2	1	2	0	0	2	0	2	2	0	1	1	0	0	0	0	1	1	0	0	0
508	0	1	2	0	0	0	1	1	1	1	2	0	0	0	0	0	1	1	0	1	0	0	1	1	0	0	0	1	1	2	0	1	1	2	0	2	0	1	0	0	0	1	0	1	1	1	1	0	0
509	0	2	0	0	0	0	1	1	2	1	0	0	1	1	0	0	0	0	0	2	0	0	0	2	0	0	0	2	0	2	1	1	1	1	1	1	1	1	1	1	0	0	1	1	1	1	0	0	0
510	1	1	2	0	0	0	0	1	2	1	0	0	1	1	0	0	1	1	1	1	1	0	0	2	0	0	0	2	1	2	1	2	2	1	0	2	1	0	2	2	0	1	0	1	2	0	1	0	0
511	1	1	2	0	0	0	2	2	0	0	0	0	1	1	0	0	1	1	1	0	1	0	0	2	0	0	0	1	0	2	1	2	1	0	1	1	1	0	1	1	0	1	0	0	0	1	0	0	0
512	0	1	1	0	0	0	0	0	2	2	0	0	0	0	0	0	1	2	1	1	0	0	0	2	1	1	0	1	2	1	1	2	1	1	0	2	2	0	0	0	0	0	0	0	0	1	0	0	1
513	0	1	2	0	0	0	2	2	0	0	1	0	1	0	1	1	1	1	1	1	0	0	0	2	0	0	0	2	0	2	0	2	1	1	2	2	1	0	2	1	1	0	0	0	0	0	0	0	0
514	0	0	1	0	0	0	1	2	1	0	1	0	1	1	0	0	1	1	1	1	0	0	1	1	1	1	0	2	0	2	1	1	0	2	0	2	1	0	0	0	0	0	0	0	2	1	0	0	0
515	1	0	2	0	0	1	2	2	1	1	1	0	0	0	0	0	1	1	1	1	0	0	1	1	0	0	0	2	0	2	0	1	1	2	0	2	2	0	0	0	0	1	1	0	1	0	0	0	0
516	0	1	1	0	0	1	0	1	2	1	0	0	1	1	0	0	2	1	1	1	0	0	0	2	1	1	0	2	0	2	1	1	1	2	0	2	2	1	0	0	0	0	1	0	1	0	1	0	0
517	0	2	0	0	0	0	2	2	1	1	0	2	1	1	0	1	1	1	1	1	0	0	0	2	0	0	0	2	2	1	2	2	1	1	1	2	2	0	1	1	0	0	0	0	1	0	0	0	0
518	1	1	1	0	0	0	2	2	2	2	0	0	1	1	0	0	0	0	1	1	1	0	0	2	1	1	0	2	0	2	2	1	1	2	0	2	2	0	2	2	0	0	1	0	1	1	0	0	0
519	1	1	2	0	0	0	2	2	1	0	1	1	1	0	0	0	2	1	0	2	0	0	2	0	1	1	0	2	0	2	1	0	0	0	1	1	1	0	1	1	0	0	0	0	0	1	1	0	0
520	0	0	1	0	0	0	2	2	1	1	0	1	2	1	0	0	1	0	0	2	0	0	0	2	1	1	0	2	0	1	1	0	1	2	1	2	1	0	1	1	0	2	0	0	1	0	1	0	0
521	0	2	1	0	0	0	0	0	2	2	0	1	2	1	0	0	0	1	1	1	1	0	1	2	0	0	0	1	2	2	1	2	1	2	0	2	0	1	1	1	0	1	0	0	0	0	1	0	0
522	1	2	0	0	0	0	2	2	0	0	0	1	0	0	0	0	1	1	1	1	1	0	0	2	0	0	0	1	1	2	1	0	1	1	1	2	2	0	1	1	0	0	1	0	1	0	0	0	0
523	1	1	1	0	0	0	2	2	0	0	0	0	1	1	0	0	1	1	1	1	0	0	1	1	0	0	0	2	0	2	0	1	1	2	0	2	2	0	1	1	0	0	1	0	1	1	0	1	1
524	0	2	1	0	0	0	1	2	1	0	0	0	1	1	0	0	2	0	0	2	0	0	1	1	0	0	0	2	1	1	1	0	0	2	0	2	0	1	1	1	0	1	0	0	1	1	0	0	2
525	1	1	2	0	0	0	1	2	2	0	0	0	0	0	0	0	1	0	0	2	0	0	0	2	0	0	0	2	1	1	1	2	1	1	0	2	2	0	2	2	0	0	0	0	0	0	0	0	0
526	0	1	1	0	0	1	1	1	1	1	0	0	2	1	1	1	1	1	1	1	1	0	1	1	1	2	1	2	0	1	0	2	1	2	0	2	2	0	2	2	0	1	0	1	2	0	0	0	0
527	1	1	2	0	0	0	2	2	1	1	1	1	0	0	0	1	0	2	0	2	0	0	0	2	0	0	0	2	2	2	0	1	1	1	1	2	1	0	0	0	0	1	0	0	1	0	0	0	0
528	0	1	2	0	0	1	2	2	1	1	0	1	1	1	0	1	1	2	0	1	0	0	0	2	0	0	0	2	0	2	0	1	0	2	0	2	1	0	1	0	1	0	0	1	0	1	0	0	0
529	0	0	2	0	0	1	2	2	0	0	2	0	0	0	0	0	1	1	1	1	0	0	0	2	0	0	0	2	1	2	0	1	1	0	2	1	1	0	1	1	0	0	1	0	1	1	1	0	0
530	1	0	2	0	0	1	0	1	2	1	0	1	2	1	0	0	2	0	0	1	0	0	0	2	0	0	0	2	0	1	1	1	1	0	2	0	1	0	1	1	0	1	0	0	0	0	0	0	0
531	1	2	2	0	0	0	0	0	2	2	0	1	2	1	0	0	0	0	1	1	1	0	0	2	0	0	0	1	1	2	0	0	1	2	1	2	1	0	2	1	1	0	1	0	1	1	1	0	0
532	0	2	1	0	0	0	0	0	1	1	1	0	0	0	0	0	2	1	1	1	1	0	0	2	0	0	0	2	1	2	0	1	1	1	1	1	1	0	1	1	0	0	0	0	0	0	1	0	0
533	0	2	2	0	0	1	1	2	2	0	0	0	1	1	0	0	2	0	0	2	0	0	0	2	0	0	0	0	1	2	1	1	1	0	2	1	2	0	1	1	0	0	0	0	0	1	0	0	1
534	1	1	1	0	0	0	1	1	2	2	0	0	0	0	0	0	2	0	0	2	0	0	0	2	0	0	0	1	1	2	1	1	1	1	1	2	2	0	1	1	0	0	0	0	0	2	0	0	0
535	0	2	1	0	0	0	0	0	2	2	0	0	0	0	0	0	1	1	0	2	0	0	1	1	1	1	0	2	0	2	0	2	1	0	1	1	2	0	1	1	0	0	0	0	2	1	0	0	0
536	1	1	1	0	0	0	0	1	2	1	0	0	0	0	0	0	2	1	1	1	1	0	0	2	1	1	0	2	0	2	1	2	2	1	0	2	1	0	1	1	0	0	0	0	0	1	0	0	0
537	1	2	1	0	0	0	1	1	0	0	0	0	1	0	0	0	2	1	1	1	1	0	0	2	0	0	0	2	1	2	1	2	1	1	1	2	1	0	1	1	0	0	0	0	0	0	0	0	0
538	0	2	1	0	0	0	1	1	2	1	0	0	0	0	0	0	1	1	2	0	1	0	1	1	0	0	0	1	2	2	1	2	2	1	0	2	1	0	2	2	0	0	0	0	1	2	0	0	0
539	0	1	1	0	0	0	0	1	2	1	0	0	1	1	0	0	2	1	1	1	1	0	0	2	0	0	0	2	1	1	2	1	1	1	1	1	2	0	1	1	0	1	0	0	0	1	0	0	0
540	0	2	0	0	0	0	1	2	2	1	0	1	2	2	0	0	0	2	1	0	1	0	0	2	0	0	1	2	0	2	0	0	1	0	1	2	1	0	1	0	1	0	1	0	1	1	0	0	0
541	0	2	0	0	0	0	1	2	2	0	0	1	2	1	0	0	1	1	0	2	0	0	0	2	0	0	0	2	0	2	1	0	0	2	0	2	1	0	0	0	0	1	0	1	1	0	0	0	0
542	0	0	2	0	1	0	0	1	2	1	0	0	0	0	0	0	2	0	0	1	0	0	0	2	0	0	0	1	1	2	0	1	1	1	0	2	1	0	1	1	0	0	0	0	0	0	0	1	0
543	1	1	1	0	0	0	1	1	1	1	0	1	1	0	0	0	1	0	1	1	1	0	0	2	1	1	0	1	1	2	1	2	2	1	1	1	1	0	1	1	0	2	0	0	0	0	1	0	0
544	1	1	2	0	0	0	2	2	1	1	0	0	0	0	0	0	1	1	1	1	1	0	0	2	0	0	0	2	1	2	2	1	1	1	1	1	2	0	0	0	0	0	1	0	1	1	0	0	0
545	0	2	1	0	0	0	1	1	1	1	1	0	0	0	0	0	2	0	0	2	0	0	0	2	0	0	0	1	0	1	1	1	1	2	0	2	1	0	1	1	0	0	0	0	0	2	0	0	0
546	0	1	1	0	0	1	2	2	0	0	0	1	1	0	0	1	2	0	0	2	0	0	0	2	0	0	0	2	0	2	1	2	2	0	2	0	0	0	1	0	1	0	0	0	0	0	0	0	1
547	0	2	1	0	0	0	1	1	1	1	0	1	1	1	0	0	2	2	2	0	2	0	0	2	0	0	1	2	0	2	1	2	2	0	2	0	2	1	0	0	0	0	0	1	0	1	0	0	0
548	1	1	2	0	0	0	1	1	1	1	0	0	0	0	0	0	1	1	0	2	0	0	0	2	0	0	0	2	0	2	0	1	1	0	1	2	2	0	1	1	0	0	0	0	0	1	0	1	0
549	0	1	1	0	0	0	2	2	1	1	0	0	0	0	0	0	0	1	0	1	0	1	0	2	0	0	1	2	0	2	0	2	1	2	0	2	1	0	1	1	0	0	0	0	1	0	0	0	0
550	1	2	0	0	0	0	2	2	1	1	0	0	0	0	0	0	2	1	1	1	0	0	1	1	1	1	1	2	0	2	0	1	1	2	1	2	2	0	0	0	1	0	1	0	1	0	0	0	1
551	0	1	1	0	0	1	2	2	1	1	1	0	1	2	0	0	1	2	1	0	0	0	0	2	0	0	0	2	1	1	1	1	1	0	2	0	1	0	0	0	0	0	0	0	0	0	0	0	0
552	1	2	0	0	0	0	1	2	1	0	0	0	1	1	0	1	0	1	1	1	1	0	0	2	0	0	0	1	1	2	1	0	0	2	0	2	1	0	0	0	0	0	1	0	0	1	0	0	0
553	1	1	1	0	0	1	1	1	2	2	0	0	0	0	0	0	1	1	1	0	1	0	0	2	0	0	0	2	0	2	1	1	1	2	1	1	2	0	1	1	0	0	0	0	0	1	0	0	0
554	1	1	1	0	0	0	1	1	2	1	0	0	1	1	0	0	2	1	1	1	0	0	0	2	0	0	0	1	1	2	1	1	1	1	1	1	1	0	2	2	1	0	0	0	1	0	0	0	1
555	0	0	2	0	0	0	2	2	1	0	1	2	2	2	0	0	0	2	2	0	0	0	2	0	0	1	0	1	0	1	0	0	1	2	1	2	1	0	1	0	1	0	0	0	1	0	0	1	0
556	0	1	1	0	0	0	1	1	1	1	2	0	0	0	0	0	1	1	1	1	0	0	1	1	2	2	0	1	1	2	1	0	0	1	1	1	0	0	1	1	0	0	0	0	0	2	0	1	1
557	0	1	1	0	0	0	1	2	1	0	0	0	0	0	0	0	1	1	1	1	1	0	0	2	0	0	0	2	2	2	2	1	0	2	0	2	1	0	1	1	0	0	0	0	1	0	0	0	1
558	0	1	1	0	0	0	1	1	1	1	0	0	0	0	0	0	0	0	0	2	0	1	0	2	1	1	2	2	1	2	1	0	0	1	2	2	1	1	0	0	0	0	2	0	1	1	0	0	1
559	0	1	1	0	0	1	1	1	2	2	0	0	1	1	0	0	1	0	0	2	0	0	0	2	0	0	0	2	2	1	2	1	1	2	0	2	2	1	0	0	1	0	1	0	0	1	0	0	0
560	0	0	2	0	0	0	2	2	1	0	1	0	1	1	0	0	1	1	1	1	1	0	0	2	0	0	0	2	0	2	1	1	1	1	0	2	1	0	0	0	0	0	0	0	2	1	0	0	0
561	0	1	1	0	0	0	1	2	1	0	1	0	1	0	0	1	0	0	0	2	0	0	0	2	1	1	0	2	1	2	1	2	2	0	2	0	2	1	0	0	1	0	0	1	0	0	0	0	1
562	1	1	1	0	0	1	2	2	0	0	1	0	1	1	0	0	0	0	0	2	0	0	1	1	0	0	0	1	1	2	0	1	2	1	0	2	1	0	0	0	0	1	0	0	0	0	0	0	0
563	0	2	0	0	0	0	1	1	2	2	0	1	1	0	0	0	1	1	0	1	0	0	0	2	0	0	0	2	1	1	1	2	2	0	1	1	2	0	2	2	0	0	0	0	0	1	0	0	0
564	0	1	2	0	0	0	1	1	2	2	0	1	1	0	0	0	1	1	0	1	0	0	1	1	1	1	0	2	0	2	1	0	1	2	1	2	0	1	1	1	0	0	0	1	0	0	0	0	0
565	1	0	2	0	0	0	2	2	1	1	1	0	1	0	1	1	2	2	1	1	1	0	0	2	0	0	0	2	0	2	1	1	1	1	0	2	1	0	1	1	0	1	1	0	0	1	0	0	0
566	1	1	2	0	0	1	1	1	1	0	1	0	0	0	0	0	0	1	0	1	0	0	0	2	1	1	0	1	2	1	1	1	0	2	1	2	2	0	0	0	0	0	0	0	0	0	0	0	1
567	0	1	1	0	0	0	0	0	2	2	0	0	0	0	0	0	0	1	0	0	0	0	0	2	0	0	0	2	1	1	1	0	0	2	0	2	1	0	0	0	0	0	1	1	1	2	1	0	1
568	1	2	0	0	1	0	2	2	1	1	0	0	1	1	0	0	1	0	0	2	0	0	0	2	1	1	0	2	0	1	1	1	0	1	1	1	2	0	0	0	0	0	0	0	0	0	0	0	0
569	0	2	0	0	0	0	1	2	2	1	0	1	1	0	0	0	1	1	1	1	1	0	0	2	0	0	0	0	1	1	1	1	1	0	2	0	1	1	0	0	0	0	0	0	0	0	0	0	0
570	0	2	0	0	0	0	0	0	2	2	0	0	1	1	0	0	2	0	0	2	0	0	0	2	0	0	1	2	1	2	0	1	1	1	1	1	2	0	1	1	0	0	0	1	0	1	0	0	0
571	0	0	2	0	0	1	1	0	2	1	0	0	0	0	0	0	1	0	0	2	0	0	2	0	1	1	0	2	0	2	0	1	2	1	1	2	0	0	1	1	0	1	0	0	1	0	0	0	0
572	0	1	1	0	0	0	2	2	1	0	1	0	1	1	0	0	0	0	1	1	1	0	0	2	0	0	0	2	0	2	0	1	1	0	2	0	1	1	0	0	0	0	0	1	0	0	0	0	0
573	0	2	1	0	0	0	1	1	1	1	1	0	1	1	0	0	0	2	2	0	0	0	0	2	0	0	0	2	0	2	0	1	1	1	1	2	2	0	1	0	1	0	1	0	1	1	0	0	0
574	1	1	1	0	1	0	1	1	2	0	0	0	0	0	0	0	1	2	1	0	1	0	0	2	0	0	0	2	0	1	1	1	1	0	2	1	1	0	1	1	0	0	0	0	0	0	1	1	0
575	1	1	1	1	1	2	2	2	0	0	1	0	1	0	1	1	1	1	0	1	0	0	0	2	0	0	0	2	0	2	1	1	1	1	1	1	1	0	2	1	1	1	0	0	0	0	0	0	1
576	0	2	1	1	1	1	2	2	1	1	0	1	1	1	0	0	1	2	1	1	0	0	0	2	0	0	0	1	1	1	1	1	0	1	1	1	2	0	1	1	1	0	1	0	1	0	0	0	1
577	0	2	0	0	0	0	2	2	1	1	0	1	1	1	0	0	1	1	1	1	1	0	1	2	0	0	0	1	2	2	0	2	2	0	2	0	2	1	0	0	0	1	0	0	1	0	0	0	0
578	1	2	0	0	0	0	1	2	0	0	1	0	1	1	0	0	2	0	0	2	0	1	0	2	0	0	0	2	0	1	1	1	2	1	2	2	1	0	1	1	0	0	1	0	1	1	0	0	1
579	1	0	2	0	0	1	1	1	2	2	0	0	0	0	0	0	0	1	1	1	1	1	0	2	0	0	0	1	0	1	0	2	1	2	0	2	1	0	2	2	0	0	1	0	1	0	1	0	1
580	0	0	2	0	0	0	1	1	2	2	0	0	2	1	1	1	0	0	1	1	1	0	1	1	0	0	0	2	1	1	1	1	1	1	1	2	2	0	0	0	0	0	0	0	0	1	1	0	1
581	1	0	2	0	0	0	1	2	2	0	0	0	1	0	1	1	0	0	0	2	0	0	0	2	0	0	0	2	1	1	1	2	2	0	1	1	1	0	0	0	0	0	1	0	1	0	0	0	1
582	0	0	2	0	0	1	2	2	1	1	0	1	1	0	0	0	1	1	1	1	1	0	1	1	0	0	0	2	0	2	1	1	1	0	2	0	1	0	0	0	0	1	0	0	0	1	0	2	0
583	0	1	1	0	0	0	1	1	0	0	2	0	2	1	1	1	1	1	0	1	0	0	1	1	0	0	2	2	1	2	1	2	1	2	0	2	1	0	1	1	0	0	0	0	0	0	0	0	1
584	0	2	0	0	0	0	0	0	2	1	0	0	0	0	0	0	1	1	0	2	0	1	1	1	0	1	1	2	1	2	1	2	1	0	1	1	1	1	0	0	0	2	0	0	0	0	0	0	0
585	0	2	1	0	0	0	1	1	2	1	0	1	1	0	0	0	0	0	0	2	0	0	0	2	0	0	0	2	0	2	1	0	0	2	0	2	2	0	1	1	1	0	1	0	1	0	0	1	0
586	1	1	2	0	0	1	0	1	2	1	0	0	1	1	0	0	1	1	1	0	1	0	0	2	0	0	0	2	0	1	1	2	1	0	1	1	1	1	0	0	0	0	1	0	1	0	0	0	1
587	1	1	1	0	0	1	1	2	0	0	1	0	1	1	0	0	0	2	2	0	0	0	1	1	0	0	0	2	1	1	2	2	2	0	2	0	1	0	1	1	0	0	0	1	1	2	1	1	0
588	1	1	1	0	0	0	2	2	1	1	0	1	1	0	0	0	1	1	0	2	0	0	0	2	1	1	0	2	1	1	2	1	1	2	0	2	1	0	2	2	0	0	1	0	2	0	0	0	0
589	0	1	1	0	0	0	0	0	2	1	1	0	0	0	0	0	1	0	0	2	0	0	0	2	0	0	0	2	1	2	2	2	2	0	1	1	2	0	2	2	0	0	0	0	0	1	1	0	0
590	0	2	0	0	0	0	1	1	1	1	0	0	2	2	0	0	1	2	1	0	1	0	0	2	0	0	1	2	0	2	0	2	1	1	1	1	1	0	1	1	0	1	0	0	1	1	0	0	0
591	1	1	2	0	0	0	2	2	0	0	1	0	0	0	0	0	2	1	1	1	1	0	0	2	0	0	0	2	0	2	1	1	1	2	0	2	2	0	0	0	0	0	0	0	0	1	0	0	0
592	1	1	1	0	0	1	1	1	2	1	0	1	2	1	1	1	1	0	0	1	0	0	0	2	1	1	0	0	1	1	0	1	2	1	0	2	1	0	1	0	1	1	0	0	2	0	0	0	0
593	1	1	2	0	0	0	2	2	1	1	0	1	1	0	0	0	0	1	1	1	1	0	1	1	1	1	0	1	1	2	0	1	1	1	1	1	0	0	1	1	0	1	0	0	1	0	0	0	0
594	1	1	1	0	0	0	1	1	2	2	1	0	0	0	0	0	1	0	0	2	0	0	0	2	1	1	0	2	1	2	0	0	1	1	1	2	2	0	0	0	0	0	0	0	0	0	0	0	0
595	0	0	2	0	0	0	1	2	1	1	0	0	2	1	1	1	1	0	0	2	0	1	0	2	0	0	0	1	1	2	0	1	1	2	0	2	1	0	2	1	1	0	0	0	0	1	0	0	0
596	0	2	0	0	0	0	1	2	2	1	0	0	2	2	0	0	0	0	1	1	1	0	0	2	1	1	0	1	2	2	1	2	2	1	1	1	2	0	1	1	1	0	0	0	1	2	0	1	0
597	1	2	0	0	0	0	2	2	1	1	0	0	1	1	0	0	0	1	0	1	0	0	0	2	0	0	0	2	0	1	2	1	1	1	1	1	1	0	1	1	0	0	1	0	2	1	2	0	0
598	0	1	1	0	0	1	2	2	1	1	1	0	1	0	0	0	1	1	1	1	1	1	0	2	0	0	0	2	0	2	0	2	1	0	1	1	2	0	0	0	0	0	0	0	0	1	0	0	0
599	1	0	2	0	0	0	2	2	1	1	0	0	0	0	0	0	2	0	0	2	0	0	1	1	1	1	0	1	1	2	1	2	1	1	1	1	2	0	1	1	0	0	0	0	0	1	0	0	0
600	0	2	0	0	0	0	2	2	0	0	0	0	1	1	0	0	0	1	1	1	0	0	1	1	0	0	0	2	1	2	0	1	1	2	0	2	1	1	0	0	0	0	1	0	1	0	0	0	0
601	0	1	1	0	0	0	2	2	1	1	1	1	1	0	0	0	1	1	1	1	0	0	0	2	0	0	1	2	2	2	1	1	1	2	0	2	0	0	2	2	1	0	1	0	1	0	0	1	0
602	0	1	1	0	0	0	1	1	2	2	0	0	2	2	0	0	1	1	1	1	1	0	0	2	0	0	0	0	1	2	1	1	1	1	1	1	0	0	1	1	0	1	0	0	1	0	0	0	0
603	1	0	2	0	0	1	1	1	1	1	1	0	0	0	0	0	1	2	0	1	1	1	0	2	0	0	0	2	0	2	1	1	1	2	0	2	1	0	0	0	0	1	0	0	1	0	0	1	0
604	1	1	1	0	0	0	2	2	2	2	0	0	0	0	0	0	1	0	0	2	0	0	0	2	0	0	0	2	0	2	2	0	0	1	0	2	1	0	0	0	0	0	0	0	0	0	0	0	1
605	1	1	2	0	0	0	1	1	1	1	0	1	1	0	0	0	1	1	1	1	0	0	0	2	0	0	0	1	1	2	0	1	2	0	0	2	1	0	0	0	0	0	0	0	1	1	0	0	0
606	0	2	0	0	0	0	2	2	0	0	2	1	1	1	0	0	1	1	0	2	0	0	0	2	0	0	0	1	1	2	0	2	2	1	2	1	1	1	0	1	0	0	1	0	1	0	0	0	1
607	0	2	0	0	0	0	0	0	2	1	1	1	1	0	0	0	1	0	0	2	0	1	1	1	0	1	0	2	0	2	0	1	1	2	0	2	0	0	1	1	0	0	0	0	0	1	0	0	1
608	1	1	1	0	0	0	1	1	2	2	0	0	0	0	0	0	2	1	1	1	1	0	0	2	0	0	0	2	1	0	1	2	2	0	1	1	1	0	1	1	0	0	0	0	0	0	1	0	0
609	0	0	2	0	0	1	2	2	1	0	0	1	1	0	0	0	2	1	1	1	1	0	0	2	0	0	0	2	1	2	1	1	1	1	1	1	2	0	1	1	0	0	0	0	0	1	0	0	0
610	0	2	0	0	0	0	1	2	1	1	0	1	2	1	0	1	1	2	1	0	1	0	0	2	0	0	1	1	0	1	1	1	1	1	1	2	2	0	0	0	0	2	0	0	0	1	1	0	0
611	1	0	2	0	0	1	1	1	2	2	0	0	1	1	0	0	1	2	1	0	1	0	0	2	0	0	0	2	0	1	1	1	1	1	0	2	1	0	2	1	1	1	0	0	1	0	0	0	0
612	0	2	0	0	0	0	2	2	1	1	1	0	1	1	0	0	2	0	0	2	0	0	0	2	0	0	0	2	0	2	0	1	1	2	0	2	2	0	0	0	0	0	0	0	2	2	0	0	1
613	1	1	1	0	0	0	0	0	2	1	1	0	0	0	0	0	1	0	1	1	0	0	0	2	0	0	0	2	0	2	1	2	2	0	1	1	1	0	2	2	0	0	1	0	0	0	1	1	0
614	0	0	2	0	0	0	0	0	2	1	0	1	1	0	0	0	2	0	0	2	0	0	0	2	0	0	0	2	1	1	1	2	1	2	0	2	2	0	1	1	0	2	0	0	1	0	1	1	0
615	1	0	2	0	0	1	2	2	0	0	1	1	2	1	0	0	2	1	1	1	1	0	1	1	0	0	1	2	0	2	0	2	1	1	0	2	1	0	0	0	0	0	0	0	0	1	0	1	0
616	1	1	1	0	0	0	0	0	2	2	0	0	2	1	1	1	2	0	0	2	0	0	1	1	1	1	0	2	0	1	0	0	0	2	0	2	1	1	1	1	1	0	0	1	0	0	0	0	2
617	0	1	1	0	0	0	2	2	0	0	1	0	1	1	0	0	1	1	0	1	0	0	1	1	2	2	0	1	1	2	1	1	1	0	2	1	1	0	0	0	0	1	0	0	1	0	0	0	1
618	1	1	1	0	0	0	0	0	2	2	0	1	0	0	0	0	1	0	0	2	0	0	0	2	0	0	0	2	2	2	2	1	1	0	2	0	1	0	1	1	0	0	0	0	0	0	0	0	1
619	1	0	2	0	0	1	1	1	1	1	1	1	2	1	0	0	1	2	2	0	1	0	0	2	0	0	0	2	0	1	1	1	1	0	2	1	1	0	1	1	0	0	0	1	0	0	0	0	0
620	0	2	0	0	0	0	0	1	2	1	0	0	0	0	0	0	1	1	1	1	1	0	1	1	0	0	1	2	1	2	0	1	1	0	1	1	2	0	0	0	0	0	0	0	0	1	0	0	1
621	1	1	1	0	0	0	1	1	1	1	0	0	1	1	0	0	1	2	2	0	0	0	0	2	0	0	0	2	0	2	0	2	1	1	1	1	2	1	0	0	0	1	0	1	1	1	1	0	0
622	0	2	1	0	0	0	1	1	1	1	0	0	1	1	0	0	1	0	0	2	0	1	0	2	0	0	1	1	0	1	1	1	1	1	0	2	1	0	0	0	1	0	0	0	0	0	0	0	0
623	1	2	0	0	0	0	1	1	1	1	0	0	1	0	1	1	1	1	0	1	0	0	0	2	0	0	0	2	0	2	0	2	1	0	1	1	1	0	2	2	0	0	0	0	0	0	0	0	0
624	1	0	2	0	0	1	0	0	2	2	0	0	1	1	0	0	1	2	1	0	0	0	0	2	0	0	0	2	0	2	1	2	1	2	1	1	1	1	0	0	1	0	0	1	0	0	0	0	0
625	1	1	1	0	0	0	2	2	1	1	0	1	1	1	0	0	0	1	1	1	0	0	1	1	1	1	0	1	0	1	1	1	2	1	2	2	1	0	1	1	0	0	0	0	0	1	0	0	1
626	0	1	0	0	0	0	2	2	2	2	0	1	0	0	0	0	2	0	0	2	0	0	0	2	0	0	0	1	1	2	0	1	1	2	1	2	1	0	0	0	0	1	0	1	1	0	0	0	0
627	1	1	2	0	0	0	1	1	1	1	1	0	0	0	0	0	1	1	1	1	1	0	0	2	0	0	0	2	0	1	1	2	2	1	1	1	2	0	0	0	0	0	0	0	2	1	0	0	0
628	0	0	2	0	0	0	1	1	2	2	1	0	2	2	0	0	2	1	1	1	1	0	0	2	0	0	0	2	1	2	1	1	1	0	2	2	2	0	1	1	0	0	0	0	0	2	0	0	0
629	0	2	0	0	0	0	2	2	0	0	0	0	0	0	0	0	2	0	0	2	0	0	2	0	0	1	0	1	0	1	2	1	1	2	0	2	0	0	1	1	0	0	0	0	0	0	0	0	0
630	0	2	0	0	1	0	1	1	1	1	0	1	1	0	0	0	1	1	0	1	0	0	0	2	0	0	0	0	2	2	0	1	1	1	1	2	2	0	1	1	0	0	0	0	0	1	0	1	0
631	1	1	2	0	0	0	0	2	2	0	1	0	0	0	0	0	2	0	0	2	0	0	2	0	0	1	0	2	1	2	1	2	1	0	1	1	1	1	0	0	0	0	1	0	1	1	0	0	0
632	0	1	1	0	0	0	0	1	2	1	0	2	2	0	1	1	1	1	0	1	0	0	0	2	0	0	0	1	0	1	0	0	0	1	1	1	1	0	0	0	0	0	2	0	1	1	0	0	0
633	1	0	2	0	0	0	0	1	2	1	0	0	0	0	0	0	1	1	0	1	0	0	1	1	1	1	0	2	0	2	0	1	1	1	1	1	1	0	2	2	0	2	0	0	0	0	0	0	0
634	0	1	2	0	0	0	1	2	1	0	0	0	0	0	0	0	1	1	1	1	1	0	0	2	0	0	1	2	0	2	0	0	0	2	0	2	1	0	0	0	0	0	1	1	0	1	0	0	1
635	1	0	2	0	0	0	2	2	1	1	0	1	1	1	0	0	1	0	0	2	0	0	0	2	1	1	0	2	1	0	2	1	0	1	1	1	1	1	0	0	0	2	0	0	0	1	0	0	0
636	0	1	1	0	1	0	1	1	2	2	0	1	1	0	0	0	2	1	0	2	0	0	0	2	0	0	0	2	1	2	2	1	1	1	1	1	2	1	0	0	1	0	0	0	0	0	1	1	0
637	1	2	1	0	0	0	0	0	2	2	0	0	0	0	0	0	1	1	1	1	0	0	0	2	0	0	0	2	0	2	2	1	1	1	1	1	1	0	1	1	0	0	1	0	1	1	0	1	0
638	1	1	1	0	1	0	2	2	1	0	1	0	1	1	0	0	2	0	0	2	0	0	0	2	1	1	0	2	0	2	2	1	1	2	0	2	1	0	0	0	0	0	0	0	0	0	1	1	0
639	0	2	0	0	0	0	0	0	1	1	0	0	2	2	0	0	2	2	1	1	1	0	0	2	0	0	1	2	1	2	0	1	2	1	2	2	2	0	0	0	0	0	0	0	0	1	0	0	0
640	0	2	0	0	0	0	1	1	1	1	1	1	0	0	0	0	1	1	2	0	2	0	0	2	0	0	0	2	0	2	0	1	1	0	2	0	1	0	0	0	0	0	0	0	1	1	0	0	0
641	1	0	2	0	0	1	0	0	2	2	0	1	1	0	0	0	0	1	1	1	1	0	0	2	1	1	0	1	0	1	2	1	1	1	1	1	1	1	1	1	0	2	0	0	1	0	0	0	1
642	1	1	2	0	0	0	1	1	1	1	1	0	0	0	0	0	1	0	0	2	0	0	1	1	0	0	0	1	2	2	0	0	0	2	0	2	1	0	2	2	0	1	0	0	2	0	0	0	0
643	1	1	1	0	0	1	1	1	2	2	0	1	1	1	0	0	2	0	0	2	0	0	0	2	0	0	0	1	0	1	1	0	0	2	0	2	2	0	1	1	0	0	1	0	1	2	1	0	0
644	1	0	2	0	0	0	1	1	1	1	2	0	0	0	0	0	1	0	0	2	0	0	0	2	0	0	0	1	2	2	1	0	0	1	2	2	1	0	2	2	0	0	1	0	1	1	0	0	0
645	0	1	1	0	0	0	0	0	1	1	1	1	2	2	0	0	1	1	0	1	0	0	0	2	0	0	0	2	0	1	2	2	1	2	0	2	1	0	0	0	0	1	0	1	1	0	0	0	0
646	1	2	0	0	0	0	2	2	1	0	1	1	0	0	0	1	2	2	1	1	0	0	0	2	0	0	0	2	0	2	0	1	0	2	0	2	2	0	1	1	0	0	1	0	1	1	0	0	0
647	1	1	1	0	0	0	1	1	1	1	1	0	0	0	0	0	2	1	1	1	1	0	0	2	1	1	0	2	0	1	1	1	1	1	1	2	1	0	2	2	1	0	0	0	1	1	0	0	1
648	0	2	0	0	0	0	0	1	2	2	0	0	1	0	0	0	2	2	1	1	1	0	0	2	0	0	0	2	0	2	2	1	1	1	0	2	1	0	1	0	1	0	0	0	0	2	0	0	0
649	0	0	2	0	0	1	2	2	1	1	0	0	1	1	0	0	1	1	1	1	1	0	1	1	2	2	0	2	0	2	1	1	1	2	0	2	1	0	0	0	0	0	0	0	1	0	0	1	0
650	0	2	0	0	0	0	0	1	2	1	0	0	1	1	0	0	2	0	0	2	0	0	0	2	1	1	0	2	1	1	0	0	1	1	1	2	1	1	0	0	0	0	0	0	1	0	0	0	1
651	0	1	1	0	0	1	2	2	0	0	1	1	2	1	0	0	1	1	0	1	0	0	0	2	0	0	0	2	0	2	0	1	1	1	0	2	2	0	1	1	0	0	0	0	0	0	0	0	0
652	1	1	1	0	1	0	2	2	0	0	0	0	0	0	0	0	2	1	1	1	1	0	0	2	0	0	0	1	1	2	1	1	1	2	1	2	2	0	1	1	0	0	0	1	0	0	0	0	1
653	1	0	2	0	0	1	1	1	1	1	0	0	0	0	0	0	1	0	1	1	0	0	0	2	0	0	0	1	0	0	2	1	0	1	1	1	2	1	0	0	0	1	0	0	1	1	0	1	0
654	1	2	1	0	0	0	0	0	2	2	0	0	0	0	0	0	1	0	0	2	0	0	0	2	0	0	0	2	1	2	2	2	2	0	1	2	1	0	0	0	0	0	0	0	0	1	0	0	0
655	0	1	2	0	0	0	2	2	1	0	0	0	1	1	0	0	1	0	0	2	0	0	0	2	0	0	0	2	1	1	1	1	1	1	0	2	1	1	0	0	0	0	0	0	1	0	0	0	1
656	0	1	1	1	1	1	0	1	2	0	0	0	0	0	0	0	1	1	1	1	0	0	1	1	1	1	0	2	1	1	1	2	2	0	1	1	2	0	1	1	0	1	0	0	1	0	0	2	0
657	0	2	0	0	0	0	1	1	1	1	0	0	0	0	0	0	0	0	0	2	0	0	0	2	0	0	1	2	1	2	0	2	2	1	1	2	2	1	0	0	0	0	1	0	1	0	0	0	0
658	1	1	1	0	0	0	2	2	2	2	0	0	0	0	0	0	1	1	2	0	1	0	0	2	0	0	0	1	0	1	1	1	0	2	1	2	1	0	1	1	0	0	0	0	0	2	0	0	0
659	1	2	1	0	0	0	1	1	2	1	0	0	1	1	0	0	2	0	0	2	0	0	0	2	0	0	0	2	0	1	2	1	1	1	1	1	1	0	1	1	0	1	0	0	0	2	0	0	2
660	1	1	1	0	0	0	0	0	2	2	0	0	0	0	0	0	0	0	1	1	1	0	0	2	0	0	0	2	0	2	0	1	1	2	0	2	1	0	1	1	0	0	0	0	2	1	0	0	1
661	1	1	2	0	0	0	1	1	2	2	0	0	0	0	0	0	0	0	0	2	0	0	0	2	0	0	0	2	0	2	0	1	1	2	0	2	2	0	1	0	1	0	0	0	0	1	0	1	1
662	1	2	0	0	0	0	1	1	0	0	2	0	0	0	0	0	1	1	1	1	0	0	0	2	0	0	0	2	0	2	1	1	1	1	0	2	2	0	0	0	0	0	1	0	1	0	0	0	1
663	0	1	2	0	0	1	1	2	2	1	0	0	2	2	0	0	2	0	0	2	0	0	0	2	0	0	0	2	1	1	1	1	1	1	1	2	1	1	0	0	0	0	0	0	1	1	0	0	0
664	1	1	1	0	0	0	0	0	1	1	1	1	1	0	0	0	2	1	1	1	1	0	1	1	0	0	0	1	1	1	1	1	1	0	1	1	2	0	1	1	0	0	0	0	1	0	0	0	0
665	0	2	1	0	0	0	0	0	2	2	0	0	0	0	0	0	1	0	1	1	1	0	1	1	1	1	2	2	1	2	1	2	2	2	0	2	2	0	0	0	0	1	0	1	1	1	0	0	1
666	0	1	2	0	0	1	2	2	0	0	1	0	0	0	0	0	1	1	1	1	0	0	1	1	0	0	0	1	2	2	1	0	2	0	2	2	1	0	0	0	0	0	0	0	1	0	0	0	1
667	0	1	1	0	0	0	1	1	2	2	0	1	1	0	0	0	2	2	2	0	1	0	1	1	1	1	0	1	1	2	0	2	2	0	1	2	1	0	1	1	0	0	0	0	0	0	0	0	0
668	1	2	0	0	0	0	1	2	1	0	1	0	0	0	0	0	0	1	0	0	0	0	0	2	0	0	0	2	0	2	1	1	1	2	1	2	1	1	0	0	0	0	0	0	0	1	0	0	0
669	1	0	2	0	0	0	1	1	2	1	0	0	1	1	0	0	1	1	1	1	1	1	0	2	0	0	0	2	0	1	0	1	1	0	2	2	1	1	1	1	0	0	1	0	1	0	1	0	0
670	0	2	0	0	0	0	1	1	1	1	1	2	2	2	0	0	2	1	1	1	0	0	0	2	0	0	0	1	1	2	0	1	1	0	1	1	1	0	2	2	0	0	0	1	0	0	1	0	0
671	1	0	2	0	0	0	1	2	1	0	1	0	1	2	0	0	0	2	0	1	0	0	0	2	0	0	0	2	0	1	2	1	1	2	0	2	1	0	0	0	0	0	0	1	0	1	0	0	0
672	0	2	0	0	0	0	1	1	0	0	2	0	1	0	0	0	1	1	0	1	0	0	0	2	0	0	0	2	1	2	1	0	0	1	1	1	1	0	1	0	1	0	0	0	1	0	0	0	0
673	1	2	0	0	0	0	1	1	1	1	1	0	2	1	0	0	1	1	0	1	0	0	0	2	0	0	0	1	1	2	0	0	1	0	1	2	0	0	2	2	1	1	0	1	2	0	0	0	0
674	1	1	1	0	0	0	1	2	2	1	0	1	1	1	0	0	2	1	1	1	1	0	0	2	0	0	0	1	1	1	1	1	1	0	1	1	1	0	1	1	0	1	0	0	2	0	0	1	0
675	0	1	2	0	0	0	1	2	2	1	0	0	2	1	1	1	1	0	0	2	0	0	0	2	0	0	1	1	1	2	0	1	0	2	0	2	2	0	0	0	1	0	0	0	0	1	0	0	0
676	1	2	1	0	0	0	1	1	1	1	0	0	1	1	0	0	0	0	0	2	0	0	0	2	0	0	0	1	1	2	1	1	1	1	0	2	1	0	0	0	0	0	1	1	1	1	0	0	0
677	1	2	1	0	0	0	0	0	1	1	1	0	1	1	0	0	2	1	1	1	0	0	0	2	0	0	0	2	0	1	1	0	0	2	0	2	1	0	0	0	0	1	0	0	0	1	1	0	0
678	1	2	0	0	0	0	1	2	0	0	1	0	2	1	0	0	0	2	2	0	0	0	1	1	1	1	0	1	2	1	1	1	2	1	1	2	1	0	2	2	0	0	0	0	0	1	0	2	0
679	1	1	1	0	0	0	1	1	1	1	1	0	1	1	0	0	2	1	1	1	1	1	0	2	0	0	0	0	2	2	0	0	1	0	1	2	1	0	1	0	1	0	1	0	1	1	0	0	0
680	1	2	1	0	0	0	2	2	1	1	1	0	0	0	0	0	0	0	1	1	1	0	0	2	0	0	0	2	1	2	1	1	1	2	0	2	1	1	1	1	0	0	0	1	0	1	0	0	0
681	1	1	2	0	0	0	2	2	1	0	1	0	0	0	0	0	2	1	1	1	1	1	0	2	0	0	0	1	1	2	1	0	0	1	1	2	1	0	2	2	0	1	0	1	1	0	0	0	0
682	1	1	1	0	0	1	1	2	2	1	0	0	0	0	0	0	1	0	2	0	1	0	0	2	0	0	0	2	0	2	1	1	0	1	1	1	0	0	2	2	1	0	1	0	1	1	1	0	1
683	1	1	2	0	0	0	0	1	2	1	0	0	1	0	0	0	0	2	0	1	0	0	0	2	0	0	0	2	0	2	0	2	1	1	0	2	0	0	1	1	0	0	0	1	0	0	1	0	0
684	0	1	2	0	0	0	2	2	1	0	1	0	0	0	0	0	1	2	1	0	1	0	1	1	1	1	0	1	1	2	1	2	2	1	1	1	1	0	1	0	1	2	0	0	1	0	1	1	0
685	1	2	1	0	0	0	2	2	2	1	0	1	1	0	0	0	1	1	1	1	0	0	0	2	1	1	0	2	0	2	0	1	1	0	2	1	1	1	0	0	0	0	0	0	0	1	0	0	0
686	0	1	1	0	0	0	2	2	1	1	0	0	0	0	0	0	1	2	1	0	0	0	0	2	0	0	1	1	1	2	0	1	0	2	1	2	1	0	0	0	0	0	1	0	1	0	0	0	0
687	1	0	1	0	0	0	0	0	2	2	0	0	0	0	0	0	1	0	0	2	0	1	0	2	0	0	0	1	0	1	1	1	0	2	0	2	1	0	1	1	0	1	0	0	0	1	0	0	0
688	1	1	1	0	0	0	2	2	0	0	1	1	1	0	0	0	1	1	1	1	1	0	0	2	0	0	0	2	0	1	2	2	2	1	1	1	1	0	1	0	1	0	0	0	0	1	0	0	0
689	1	0	2	0	1	0	2	2	1	1	0	1	1	0	0	0	1	2	2	0	0	0	0	2	0	0	0	1	1	2	0	1	1	2	0	2	2	0	0	0	0	0	1	1	1	2	0	0	0
690	0	0	2	0	0	1	1	1	2	2	0	2	1	1	0	1	1	0	0	2	0	0	0	2	0	1	0	1	1	2	1	0	0	2	0	1	1	1	1	0	1	0	0	0	0	0	0	2	0
691	1	2	0	0	0	0	1	1	1	1	1	1	1	1	0	0	0	2	2	0	0	0	0	2	0	0	0	2	0	2	2	1	1	2	0	2	1	0	1	1	0	1	0	0	1	0	1	1	0
692	0	1	1	0	0	1	1	1	1	1	0	0	2	0	1	1	1	0	0	2	0	0	0	2	0	0	0	2	1	1	1	1	1	1	1	1	1	0	0	0	0	0	1	0	1	0	0	0	0
693	0	1	2	0	0	0	2	2	0	0	2	0	1	0	0	0	0	0	1	1	1	0	0	2	0	0	0	2	0	2	1	1	1	1	1	1	2	0	2	2	0	0	0	1	0	1	0	0	0
694	0	1	1	0	0	0	1	1	1	1	1	1	1	1	0	0	1	1	0	2	0	0	2	0	0	0	0	2	0	2	0	1	1	1	0	2	1	2	0	0	0	0	1	0	1	1	0	0	0
695	1	0	2	0	1	0	1	2	1	0	1	0	0	0	0	0	1	1	1	1	0	1	0	2	0	0	0	2	2	2	0	2	2	1	1	1	1	0	2	2	1	0	0	0	0	0	0	0	0
696	1	0	2	0	0	1	2	2	1	1	0	0	1	1	0	0	1	1	0	1	0	0	0	2	0	0	0	1	2	2	0	2	1	0	1	1	1	0	1	1	0	1	0	0	1	0	0	0	1
697	1	0	2	0	0	2	1	2	1	0	1	0	0	0	0	0	2	1	0	2	1	0	1	1	0	0	0	1	1	2	0	0	0	2	0	2	0	0	2	2	0	0	1	0	1	1	0	1	0
698	0	1	1	0	0	0	1	2	2	1	0	0	1	1	0	0	2	0	0	2	0	0	2	0	0	1	0	1	1	1	1	1	1	1	0	2	1	0	2	2	0	0	1	0	1	2	0	2	0
699	0	1	1	0	0	1	1	2	2	1	0	0	0	0	0	0	1	1	1	1	1	0	0	2	0	0	0	1	2	2	1	0	0	1	2	2	2	0	0	1	0	0	0	0	0	0	1	0	0
700	1	2	0	0	0	0	1	2	1	0	1	0	2	1	1	1	1	1	1	1	1	0	1	1	1	1	0	1	2	2	0	2	2	1	1	1	2	0	1	1	0	0	0	0	0	1	0	0	0
701	0	2	0	0	0	0	1	2	0	0	1	0	0	0	0	0	2	0	0	2	0	1	0	2	0	0	0	2	0	2	1	1	1	2	0	2	2	0	0	0	0	1	0	1	1	0	0	0	0
702	1	1	1	0	0	0	1	1	1	1	1	0	0	0	0	0	2	0	0	2	0	0	0	2	0	0	0	2	1	2	2	1	0	2	0	2	1	0	0	0	0	0	1	0	1	1	0	0	1
703	1	1	2	0	0	0	0	0	2	2	0	0	0	0	0	0	1	1	0	1	0	0	0	2	0	0	0	1	2	2	1	1	2	1	1	2	1	0	2	2	0	2	0	0	1	0	0	1	1
704	0	2	0	0	0	0	1	1	2	2	0	0	0	0	0	0	0	2	2	0	0	0	1	1	0	0	0	2	0	1	1	1	1	2	1	1	1	1	1	1	1	0	0	0	0	0	0	0	1
705	0	1	1	0	0	0	2	2	1	1	1	0	0	0	0	0	1	0	0	2	0	0	0	2	0	0	0	2	2	2	1	1	0	2	0	2	2	0	1	1	0	0	0	0	0	0	0	1	0
706	0	0	2	0	0	1	1	1	2	2	0	0	0	0	0	0	2	0	0	2	0	0	0	2	0	0	0	2	1	1	2	1	1	2	0	2	1	0	2	2	0	0	0	0	0	1	0	0	0
707	0	0	1	0	0	0	2	2	1	1	1	0	0	0	0	0	1	1	0	2	0	0	0	2	0	0	0	2	0	1	0	0	1	1	1	2	1	1	1	0	2	0	1	0	1	1	0	0	0
708	1	2	1	0	0	0	1	1	1	1	0	1	1	0	0	0	2	0	0	2	0	0	0	2	0	0	0	1	1	2	0	2	2	0	2	0	1	1	0	0	0	0	0	0	1	0	1	0	0
709	1	1	2	0	0	0	2	2	1	1	1	0	1	1	0	0	0	1	1	1	1	0	0	2	0	0	0	2	1	2	1	1	1	1	1	1	1	0	1	1	0	0	0	0	0	1	0	0	0
710	1	2	0	0	0	0	1	2	1	0	1	0	0	0	0	0	1	1	1	1	0	0	1	1	2	2	0	0	1	2	1	2	1	0	1	1	2	1	0	0	0	0	1	0	1	0	0	0	0
711	0	0	2	0	0	1	1	2	0	0	1	0	0	0	0	0	1	2	1	0	0	0	1	1	0	0	0	2	0	2	1	2	2	0	2	1	1	0	1	1	0	0	2	0	1	1	0	0	0
712	0	1	1	0	0	0	0	0	2	2	0	0	1	1	0	0	1	1	1	1	0	0	1	1	1	1	0	1	1	2	1	2	2	0	1	1	1	0	1	1	0	0	1	0	1	1	0	0	0
713	0	2	0	0	0	0	1	2	2	0	0	0	1	1	0	0	0	0	0	2	0	0	0	2	0	0	0	2	0	1	2	0	1	1	1	2	1	0	0	0	0	0	0	0	0	1	0	0	1
714	0	0	2	0	0	1	0	1	2	1	0	1	2	1	0	0	1	0	0	2	0	0	2	0	1	1	0	2	0	2	1	0	0	2	1	1	2	0	1	1	0	1	0	0	1	1	0	0	0
715	0	0	2	0	0	1	1	2	2	0	0	1	1	0	0	0	0	1	1	1	1	1	0	2	0	0	0	1	0	1	1	1	1	1	1	1	2	0	1	1	1	0	1	0	1	0	0	0	0
716	0	2	0	0	0	0	2	2	0	0	2	0	1	1	0	0	1	1	1	1	0	0	0	2	0	0	1	2	1	2	0	1	1	1	0	2	1	1	0	0	0	0	1	0	1	2	1	0	0
717	0	1	2	0	0	0	1	1	2	2	0	0	1	1	0	0	1	1	0	2	0	0	1	1	0	0	0	1	1	2	0	1	2	1	0	2	1	0	0	0	0	0	0	1	0	0	0	0	0
718	1	1	1	0	0	0	2	2	1	1	0	0	1	1	0	0	0	2	1	1	1	0	0	2	1	1	0	1	1	2	1	0	1	1	0	2	1	1	1	0	2	1	0	0	1	0	0	0	0
719	0	1	2	0	0	0	2	2	0	0	1	0	1	0	0	0	2	0	1	1	1	0	0	2	0	0	0	2	1	2	1	2	1	0	0	2	2	0	1	1	0	0	1	0	1	1	0	0	0
720	1	0	2	0	0	0	1	1	2	2	0	0	0	0	0	0	0	2	0	1	0	0	0	2	0	0	1	2	0	2	0	2	1	0	1	1	1	1	1	0	2	0	0	1	0	1	0	0	1
721	0	0	1	0	0	0	2	2	0	0	1	0	1	1	0	0	2	0	0	2	0	0	0	2	0	0	0	2	0	2	2	1	1	0	1	1	2	0	1	1	0	0	1	0	1	1	1	0	0
722	1	1	1	0	0	0	1	2	2	1	0	0	0	0	0	0	2	0	0	2	0	0	0	2	0	0	0	2	0	1	0	2	2	1	0	2	1	0	0	0	0	0	0	0	0	1	0	0	0
723	1	1	1	0	0	0	2	2	1	1	1	0	1	1	0	0	0	2	0	1	0	0	0	2	0	0	0	2	1	2	2	2	2	0	2	0	1	0	1	1	0	0	1	0	0	0	0	0	0
724	0	2	0	0	0	0	2	2	0	0	2	1	1	0	0	0	1	1	1	1	1	0	0	2	1	1	0	2	1	1	2	0	1	2	1	2	1	0	2	2	1	0	1	0	1	0	0	0	0
725	0	2	1	0	0	0	1	1	1	1	0	0	0	0	0	0	2	1	1	1	1	0	0	2	0	0	0	2	2	1	2	0	0	0	1	1	1	0	1	1	0	0	0	0	0	0	0	0	0
726	0	1	1	0	1	0	1	1	1	0	1	0	0	0	0	0	1	1	0	1	0	0	0	2	0	0	0	2	0	1	2	2	2	0	1	1	1	0	0	0	0	0	1	0	1	0	1	0	0
727	0	2	1	0	0	0	2	2	1	1	0	0	0	0	0	0	2	0	0	2	1	0	1	1	1	1	0	1	1	2	0	1	0	1	1	1	2	0	1	1	0	0	1	0	1	0	0	0	0
728	0	1	2	0	0	0	1	1	2	1	0	1	1	0	0	0	1	1	1	1	0	0	0	2	1	1	0	1	1	2	0	1	1	2	0	2	1	0	0	0	0	0	0	0	0	0	0	0	0
729	0	2	1	0	0	0	1	1	2	2	0	1	1	0	1	1	0	2	1	0	0	0	0	2	1	1	0	2	0	2	1	1	1	1	0	2	1	1	0	0	0	1	0	0	1	0	0	0	0
730	0	1	1	0	0	0	2	2	1	1	0	1	1	0	0	0	1	0	0	2	0	0	0	2	1	1	0	0	2	2	0	1	0	2	0	2	2	0	0	0	0	0	0	0	1	0	0	0	1
731	0	2	0	0	0	0	2	2	1	1	0	0	0	0	0	0	2	2	2	0	1	1	1	1	0	1	0	2	1	2	1	2	1	2	0	2	1	1	0	0	0	0	0	0	0	1	0	0	1
732	1	2	0	0	0	0	2	2	0	0	0	2	1	1	0	1	1	1	1	1	1	0	1	1	1	1	0	2	2	2	0	1	1	2	0	2	1	0	1	1	0	0	1	0	1	1	0	0	0
733	1	0	2	0	0	1	2	2	1	1	0	0	1	1	0	0	2	1	1	1	1	0	0	2	0	0	0	2	1	2	0	1	1	1	1	1	1	0	0	0	0	0	0	2	0	2	0	0	0
734	1	2	1	0	0	0	2	2	1	0	0	1	1	0	0	0	1	1	2	0	1	0	0	2	0	0	0	2	0	1	0	0	0	2	0	2	1	0	1	1	0	0	0	0	0	0	0	0	0
735	0	1	1	0	0	0	1	1	1	1	1	0	0	0	0	0	0	0	0	2	0	1	0	2	0	0	0	1	2	2	0	1	1	0	1	1	1	0	2	2	0	0	1	0	0	1	0	0	0
736	1	1	1	0	0	1	0	0	2	2	0	1	1	0	0	0	0	0	0	2	0	0	0	2	0	0	0	2	0	2	0	2	1	0	1	1	1	1	0	0	0	0	1	0	1	0	0	0	0
737	1	1	1	0	0	0	1	1	1	1	0	0	1	1	0	0	1	1	1	1	0	0	0	2	0	0	0	2	0	2	0	1	1	2	0	2	2	0	1	1	0	0	0	0	0	1	0	0	0
738	1	1	1	0	0	0	0	0	2	1	0	1	1	0	0	0	1	1	1	1	0	0	0	2	0	0	0	2	1	2	1	0	0	2	0	2	2	0	1	1	0	0	0	0	0	0	0	0	1
739	1	0	2	0	0	0	1	1	1	1	1	1	1	0	0	0	1	0	1	1	1	0	0	2	0	0	0	1	1	2	0	1	1	1	0	2	2	0	0	0	0	0	1	0	2	1	0	0	1
740	0	2	0	0	0	0	1	1	1	1	0	0	2	2	0	0	1	1	1	1	0	0	0	2	1	1	0	2	2	1	1	0	0	2	0	2	2	0	0	0	0	0	0	0	0	0	0	0	2
741	0	1	1	0	0	0	1	1	1	1	1	0	0	0	0	0	2	1	1	1	1	0	0	2	0	0	0	1	2	2	0	1	1	2	0	2	1	0	1	1	0	0	0	0	0	0	0	1	1
742	1	2	0	0	0	0	1	1	1	1	1	0	1	1	0	0	1	0	1	1	1	0	1	1	1	1	0	1	2	2	1	1	0	2	0	2	2	1	0	0	0	0	1	1	1	1	0	0	1
743	0	2	1	0	0	0	1	1	1	1	0	1	1	0	0	0	2	0	0	2	0	0	0	2	0	0	0	2	0	1	1	2	2	2	0	2	1	0	1	1	0	0	2	0	2	1	0	0	1
744	1	1	1	0	0	0	2	2	1	0	0	0	1	1	0	1	1	1	1	1	1	1	0	2	0	0	0	2	0	2	0	1	1	2	0	2	1	0	1	1	0	0	0	0	0	1	0	2	0
745	1	1	1	0	0	0	2	2	1	0	1	1	1	0	0	0	0	1	1	1	1	0	0	2	0	0	0	1	0	1	0	2	1	2	0	2	2	0	1	0	1	2	0	0	1	0	0	1	0
746	0	1	1	0	0	1	1	2	0	0	1	0	0	0	0	0	1	1	0	1	0	0	0	2	0	0	0	2	1	2	1	0	1	1	0	2	1	0	2	2	0	1	0	0	0	1	0	1	0
747	0	1	1	0	0	0	1	1	0	0	1	1	1	0	0	1	1	0	0	2	0	0	0	2	0	0	0	1	1	2	0	1	1	0	1	1	1	0	1	0	1	0	0	0	0	1	0	0	1
748	1	2	0	0	0	0	2	2	2	1	0	1	1	0	0	0	0	1	1	1	1	0	0	2	0	0	0	1	1	2	0	1	1	2	2	1	1	0	2	1	1	0	1	0	1	1	0	0	0
749	1	1	1	0	0	0	1	1	1	1	1	0	1	1	0	0	0	1	1	0	1	0	0	2	0	0	1	2	1	2	0	1	0	2	0	2	1	0	0	0	0	1	0	0	1	1	0	0	0
750	1	0	2	0	0	0	2	2	1	1	1	0	2	2	0	1	1	1	1	1	0	0	1	1	1	1	0	2	2	1	2	0	1	0	1	2	2	0	1	1	0	0	0	0	0	1	0	1	0
751	0	2	0	0	1	0	1	2	2	1	0	1	2	1	0	0	2	1	1	1	1	0	0	2	0	0	1	2	1	2	0	1	1	0	1	1	2	0	1	1	0	1	0	1	1	0	0	1	0
752	1	2	1	0	0	0	1	2	2	1	0	0	0	0	0	0	1	0	1	1	0	0	1	1	0	0	0	1	1	2	0	2	2	0	1	1	0	1	1	1	0	0	2	0	1	1	0	0	1
753	0	0	1	0	0	0	0	0	2	2	0	0	1	1	0	0	2	0	0	2	1	0	1	1	1	1	0	2	0	2	1	1	1	1	0	2	2	0	0	0	0	0	0	0	0	0	0	0	0
754	1	0	2	0	0	1	1	1	2	2	0	0	0	0	0	0	0	1	0	1	0	0	1	1	0	0	0	1	1	2	1	1	1	0	0	2	1	0	1	1	0	0	0	0	1	1	1	0	0
755	1	1	2	0	0	0	1	1	1	1	0	0	1	0	0	0	1	0	1	1	1	0	0	2	0	0	0	2	1	2	1	1	1	2	0	2	1	0	0	0	0	0	0	1	0	1	0	0	1
756	0	0	2	0	0	1	1	2	1	1	0	1	1	0	0	0	1	0	0	2	0	0	1	1	0	0	0	1	1	2	0	2	1	2	0	2	2	0	0	0	0	0	0	0	0	0	0	0	0
757	1	0	2	0	0	1	1	2	1	0	1	0	1	1	0	1	1	0	1	1	1	0	0	2	0	0	0	2	1	2	1	0	0	2	0	2	2	0	1	1	0	0	0	0	1	1	0	0	0
758	0	2	1	0	0	0	1	2	2	0	0	0	0	0	0	0	1	1	1	1	0	0	1	1	1	1	0	2	0	2	0	1	1	2	1	2	1	0	0	0	0	0	1	0	1	0	0	0	1
759	0	1	1	0	0	1	2	2	1	1	0	1	1	0	0	0	1	0	0	2	0	0	0	2	0	0	0	1	1	2	1	0	0	2	0	2	0	1	1	1	0	0	0	0	0	0	0	1	1
760	0	1	2	0	0	0	2	2	1	1	1	0	1	1	0	0	1	1	1	1	1	0	0	2	0	0	0	1	2	2	0	1	1	1	1	1	2	0	1	1	0	0	0	1	0	1	1	0	0
761	1	1	1	1	1	2	0	1	2	2	0	0	0	0	0	0	2	0	0	1	0	0	0	2	0	0	0	0	1	2	1	0	0	2	0	2	1	0	1	1	0	0	1	0	1	0	0	1	0
762	0	1	1	0	0	1	2	2	1	1	0	1	1	1	0	0	0	0	0	2	0	0	1	1	0	0	0	1	1	2	0	0	0	2	0	2	1	0	1	1	0	1	1	0	1	0	0	0	1
763	0	2	1	0	0	0	0	0	2	2	0	2	2	1	0	0	1	0	1	1	0	0	0	2	0	0	0	2	0	2	0	1	1	2	1	2	1	1	0	0	0	0	1	0	1	2	0	0	0
764	0	1	1	0	0	0	1	2	1	0	1	1	2	2	0	0	1	1	1	1	1	0	0	2	0	0	0	2	0	2	1	2	2	0	2	0	1	0	1	1	0	0	1	0	1	1	1	1	0
765	1	1	1	0	0	0	0	0	2	2	0	0	0	0	0	0	0	2	1	1	1	0	0	2	0	0	0	1	1	2	0	1	0	1	1	1	1	0	2	2	0	0	0	0	2	1	0	0	0
766	1	1	1	0	0	0	2	2	1	1	1	1	1	0	0	0	2	0	0	2	0	0	0	2	0	0	0	1	2	1	1	2	2	1	0	2	2	0	0	0	0	2	0	0	1	0	0	2	0
767	0	0	2	0	0	1	1	2	2	1	0	0	1	1	0	0	2	0	0	2	0	0	0	2	0	0	0	2	1	0	2	0	0	1	2	2	2	0	1	1	0	0	1	0	1	0	0	0	0
768	0	1	2	0	0	1	2	2	1	1	0	0	1	0	0	0	1	2	0	2	0	0	0	2	1	1	0	0	1	1	0	0	0	2	0	2	1	0	0	0	0	1	1	0	1	0	0	2	0
769	1	0	1	0	0	0	1	1	2	2	0	0	0	0	0	0	1	1	0	2	0	0	0	2	1	1	0	1	0	1	1	2	2	0	1	1	2	0	0	0	0	2	0	0	0	0	0	0	0
770	0	0	2	0	0	1	2	2	2	2	0	0	0	0	0	0	2	1	1	1	1	0	1	1	1	1	0	1	2	2	0	0	0	2	0	2	2	0	0	0	0	0	1	0	1	1	1	0	0
771	0	1	1	0	0	0	1	1	1	1	1	1	1	1	0	0	2	2	0	1	0	1	0	2	0	0	1	2	1	2	0	1	1	1	0	2	2	1	0	0	0	0	0	0	0	0	0	0	0
772	0	0	2	0	1	0	1	1	2	1	0	0	0	0	0	0	0	2	2	0	1	0	0	2	0	0	0	0	2	2	0	1	1	1	0	2	2	0	0	1	0	0	0	0	1	0	0	0	0
773	0	2	1	0	0	0	1	2	2	0	0	0	1	0	0	0	2	1	1	1	0	0	0	2	0	0	0	1	0	1	1	0	0	2	0	2	2	0	2	2	1	1	0	0	1	0	0	0	1
774	0	2	2	0	0	1	1	1	1	1	0	0	1	1	0	0	0	2	2	0	1	0	0	2	0	0	0	2	0	2	2	1	0	1	1	1	1	0	0	0	0	0	0	0	2	0	1	0	0
775	1	0	2	0	0	1	1	1	1	1	0	0	0	0	0	0	1	1	1	1	0	0	1	1	1	1	0	2	2	2	2	2	2	0	1	1	1	0	1	1	0	2	0	0	0	1	1	0	0
776	0	0	2	0	0	0	1	2	0	0	1	0	1	1	0	0	2	1	0	2	0	0	0	2	0	0	0	2	2	0	2	1	1	1	1	1	1	0	0	0	0	0	0	0	0	0	0	0	0
777	0	2	0	0	0	0	0	0	2	2	0	0	1	1	0	0	1	0	2	0	1	1	0	2	0	0	0	2	1	1	2	1	1	1	0	2	1	0	0	0	0	0	0	0	0	0	0	0	0
778	0	1	1	0	0	0	2	2	1	1	1	1	2	2	0	0	0	2	0	1	0	0	1	1	0	0	0	2	0	1	0	0	0	2	0	2	1	0	0	0	0	1	1	0	1	0	1	1	0
779	1	1	1	0	0	0	1	1	2	2	0	0	0	0	0	0	2	0	0	2	0	0	0	2	0	0	0	2	0	1	0	0	0	2	0	2	2	1	0	0	0	0	1	0	1	1	0	0	2
780	1	0	2	0	0	0	2	2	1	1	1	0	0	0	0	0	1	1	1	1	1	0	0	2	0	0	0	1	1	2	0	0	0	2	0	2	2	0	2	2	0	0	0	0	0	0	1	0	0
781	0	0	2	0	0	0	1	2	2	1	0	1	2	2	0	0	2	1	1	1	0	0	0	2	1	1	1	2	0	2	1	0	0	2	0	2	2	0	0	0	0	2	0	0	1	0	0	1	0
782	0	1	1	0	0	0	1	1	1	1	1	1	1	0	0	0	1	0	0	1	0	0	1	1	1	1	0	0	1	1	1	2	2	0	2	0	2	0	1	0	1	1	0	1	1	0	0	0	0
783	1	0	2	0	0	1	0	0	2	1	0	0	0	0	0	0	1	1	1	1	0	0	0	2	0	0	0	2	1	2	0	1	1	1	1	2	1	0	0	0	0	0	0	0	0	0	0	0	0
784	1	0	2	0	1	0	1	2	1	0	1	0	1	1	0	0	1	0	2	0	1	0	1	1	0	0	0	2	1	2	0	1	1	2	0	2	0	0	1	1	0	0	1	0	1	0	0	0	0
785	0	1	1	0	0	0	2	2	0	0	2	0	0	0	0	0	1	1	1	1	0	0	2	0	1	1	0	2	1	2	2	1	2	1	0	2	2	0	0	0	0	1	0	0	1	1	0	0	0
786	1	1	2	0	0	0	1	2	2	1	0	0	1	1	0	0	1	1	1	1	1	0	1	1	0	0	0	0	1	2	1	1	1	2	0	2	0	0	2	1	1	0	1	0	2	2	0	0	0
787	0	2	0	0	0	0	0	1	2	1	0	2	1	1	0	1	2	0	0	2	0	0	0	2	0	0	0	1	2	2	1	1	1	2	0	2	1	0	2	2	0	0	0	0	0	1	1	0	0
788	0	1	1	0	0	0	0	0	2	1	0	0	2	1	1	1	0	0	0	2	0	1	0	2	0	0	0	1	2	2	0	1	1	1	1	1	1	0	0	0	0	0	0	0	1	1	1	0	0
789	0	2	1	0	0	0	2	2	1	1	1	0	0	0	0	0	2	2	1	1	1	0	1	1	0	0	0	2	1	1	2	0	0	1	1	2	2	0	1	1	0	0	0	0	0	1	0	0	0
790	1	0	2	0	0	0	1	2	2	1	0	1	2	2	0	0	1	1	1	1	1	0	0	2	0	0	0	1	1	2	0	1	1	2	0	2	1	0	2	1	1	0	0	2	0	1	0	0	0
791	1	2	2	0	0	0	1	2	1	0	1	0	0	0	0	0	2	0	0	2	0	1	0	2	0	0	0	2	0	1	2	1	1	0	2	0	1	0	0	0	0	0	0	0	0	0	0	0	0
792	1	1	1	0	0	0	1	2	2	1	0	0	1	0	0	0	0	0	0	2	0	0	0	2	0	0	0	2	2	2	2	0	0	1	1	1	1	1	1	1	1	0	0	0	1	0	0	0	0
793	0	0	2	0	0	2	2	2	0	0	1	1	1	1	0	0	1	0	1	1	1	0	1	1	0	0	0	1	0	1	0	2	2	0	2	0	2	0	1	1	0	1	0	0	2	0	0	1	0
794	1	0	2	0	1	0	1	2	1	0	1	0	0	0	0	0	2	1	1	1	0	0	0	2	1	1	0	2	0	1	2	2	2	1	1	1	2	0	0	0	0	1	0	0	1	0	0	0	0
795	0	2	0	0	0	0	1	1	1	1	0	0	0	0	0	0	2	1	1	1	1	0	1	1	1	2	0	2	0	2	1	1	1	0	2	1	2	1	0	0	0	0	0	0	1	0	0	0	0
796	0	1	1	0	0	0	2	2	0	0	0	0	1	1	0	0	0	0	1	1	1	0	0	2	0	0	0	2	2	2	2	1	1	1	0	2	1	1	0	0	0	2	0	0	1	0	0	0	1
797	0	1	1	0	0	0	1	1	2	0	0	1	1	0	0	0	2	1	1	1	1	0	0	2	0	0	0	2	1	1	2	1	0	1	1	1	1	0	1	1	0	0	1	0	1	1	0	0	0
798	0	2	0	0	0	0	1	1	1	1	1	1	2	1	0	1	1	0	0	2	0	0	0	2	0	0	0	2	1	2	2	0	0	2	0	2	2	1	0	0	1	0	0	0	0	1	0	1	0
799	1	2	0	0	0	0	1	2	2	1	0	0	1	0	1	1	2	0	0	2	0	0	0	2	0	0	0	1	1	2	0	2	2	1	1	1	1	1	0	0	0	0	1	0	1	1	0	0	1
800	0	2	1	0	0	0	2	2	1	1	0	0	1	1	0	0	0	2	1	1	1	1	0	2	0	0	0	2	0	2	1	2	2	0	1	1	1	0	2	2	0	0	1	0	1	2	0	0	0
801	0	2	1	1	1	1	2	2	1	1	0	2	1	1	0	1	2	0	0	2	0	0	1	1	1	1	0	1	2	1	1	2	1	0	1	1	2	0	0	0	1	0	1	0	1	0	0	0	0
802	0	0	2	0	0	2	0	0	2	2	0	0	1	1	0	0	1	1	1	1	1	0	0	2	0	0	0	2	1	2	0	2	2	0	2	0	1	0	2	2	0	0	0	0	0	0	1	0	1
803	1	0	2	0	0	1	1	2	2	1	0	0	0	0	0	0	1	0	0	2	0	0	0	2	0	0	1	2	1	2	0	2	2	0	1	2	1	1	0	0	0	0	1	0	1	0	0	0	0
804	0	1	1	0	0	0	1	2	2	0	0	0	0	0	0	0	1	0	0	2	0	0	0	2	0	0	0	1	1	1	1	1	1	1	1	1	2	0	0	1	0	0	0	0	1	1	0	0	0
805	1	0	2	0	0	1	1	1	2	2	0	1	1	0	0	0	1	2	0	1	0	0	0	2	1	1	0	1	1	2	0	1	1	2	0	2	2	0	0	0	0	0	0	1	0	0	0	0	1
806	1	1	1	0	0	0	1	1	2	2	0	1	2	2	0	0	1	1	0	1	0	0	1	1	1	1	0	2	1	2	0	1	1	1	0	2	2	0	0	0	0	0	0	0	0	1	0	0	0
807	0	1	0	0	0	0	1	1	2	2	0	1	2	1	0	1	2	0	0	2	0	1	0	2	0	0	0	2	1	1	2	1	1	1	0	2	1	1	0	0	0	0	0	0	0	1	0	0	0
808	1	1	1	0	0	1	1	0	2	1	0	0	1	1	0	0	0	0	0	2	0	0	1	1	1	1	0	2	1	2	0	1	0	1	1	1	1	0	1	1	0	0	1	0	1	1	0	0	0
809	0	1	1	0	0	0	2	2	1	0	1	0	1	1	0	0	1	2	0	1	0	0	0	2	0	0	0	2	0	2	0	2	1	0	1	1	2	0	2	2	0	0	0	0	0	0	0	0	1
810	1	1	1	0	0	0	1	2	2	2	0	0	0	0	0	0	1	2	1	0	1	0	0	2	1	1	0	1	1	2	1	1	1	0	1	1	1	0	0	0	0	0	0	0	0	1	0	0	0
811	1	1	1	0	1	0	1	1	1	1	0	0	0	0	0	0	1	1	0	1	0	0	0	2	0	0	0	2	0	2	0	1	2	1	2	1	0	0	1	1	0	0	0	0	0	1	0	0	0
812	1	1	1	0	0	1	2	2	1	1	1	1	1	1	0	0	0	0	0	2	1	0	0	2	0	0	0	2	0	1	1	0	1	1	0	2	1	0	1	1	0	0	0	0	0	0	0	1	0
813	0	1	1	0	0	0	2	2	0	0	0	1	1	0	0	0	1	0	0	2	0	0	0	2	0	0	1	2	0	2	1	1	1	2	0	2	1	0	1	1	0	0	0	1	0	1	0	0	1
814	1	1	2	0	0	0	2	2	2	2	0	1	2	1	0	0	1	1	1	1	1	0	0	2	0	0	0	1	0	1	2	1	0	1	1	1	2	0	0	0	0	0	1	0	1	2	0	0	0
815	0	1	2	0	0	0	2	2	1	1	0	0	2	2	0	1	2	0	0	2	0	0	1	1	0	0	0	1	2	2	0	1	1	2	0	2	2	0	2	2	0	0	0	0	0	0	0	0	0
816	1	2	0	0	0	0	2	2	1	1	0	0	0	0	0	0	2	0	0	2	0	0	0	2	0	0	0	2	0	1	2	1	1	2	0	2	2	0	1	1	0	0	1	0	1	0	0	1	0
817	0	1	1	0	0	0	1	2	1	0	0	0	0	0	0	0	1	2	1	1	0	0	1	1	1	1	0	1	1	2	1	0	0	2	0	2	2	0	0	0	1	0	0	0	0	1	0	0	1
818	0	2	0	0	0	0	1	1	2	2	0	1	1	1	0	0	2	2	1	1	0	0	0	2	0	0	0	2	0	1	2	0	0	2	0	2	1	0	0	0	0	0	1	0	1	0	0	0	1
819	0	2	1	0	0	0	1	1	2	2	0	0	1	0	0	0	0	2	2	0	0	1	0	2	0	0	0	2	2	2	2	1	1	1	1	1	1	0	1	1	0	2	0	0	1	0	0	0	0
820	1	1	1	0	0	1	1	2	2	1	0	1	2	1	1	1	1	1	1	1	0	0	0	2	0	0	0	1	1	2	1	2	1	2	1	1	1	0	1	0	1	0	1	0	1	2	0	0	2
821	1	2	0	0	0	0	2	2	1	1	0	0	0	0	0	0	2	1	1	1	1	0	0	2	0	0	0	1	2	2	0	1	0	2	1	2	1	0	1	0	1	0	0	0	1	1	0	0	0
822	0	2	2	0	0	0	1	1	2	2	0	0	1	0	0	0	1	0	0	2	0	0	0	2	0	0	0	1	1	0	1	2	1	2	0	2	1	0	1	1	0	1	0	1	0	1	0	0	0
823	0	0	2	0	0	0	1	2	2	1	0	1	2	2	0	0	1	0	1	1	1	0	0	2	0	0	0	2	1	2	0	0	1	1	0	2	1	1	0	0	0	1	1	0	1	0	0	0	0
824	0	1	1	0	0	0	2	2	0	0	1	1	1	1	0	0	2	2	1	1	1	0	0	2	0	0	0	1	1	2	0	1	1	1	1	2	1	0	0	0	1	0	0	1	0	1	0	0	1
825	1	2	0	0	0	0	0	0	2	2	0	0	2	2	0	1	0	0	0	2	0	1	0	2	0	0	0	2	0	2	1	1	1	2	0	2	1	1	1	1	0	0	0	0	0	1	0	0	0
826	0	1	1	0	0	0	1	1	1	1	1	0	0	0	0	0	1	2	1	0	1	0	2	0	1	1	0	1	1	2	0	1	0	2	1	2	1	0	0	0	0	0	1	0	1	0	0	0	1
827	0	2	0	0	0	0	2	2	1	1	1	2	2	1	0	0	0	0	0	2	1	0	2	0	0	0	0	2	1	2	1	1	1	0	2	2	2	0	1	1	0	0	0	0	0	1	0	0	0
828	0	1	1	0	0	0	1	1	1	1	0	0	0	0	0	0	0	1	2	0	1	0	1	1	0	0	0	0	1	1	1	1	1	2	0	2	2	1	0	0	0	0	0	0	0	1	0	0	0
829	0	0	1	0	0	0	0	1	2	2	0	0	0	0	0	0	1	1	2	0	1	1	0	2	0	0	0	1	1	2	0	1	1	1	0	2	1	0	0	0	0	0	0	0	0	0	0	0	0
830	1	1	1	0	0	1	2	2	0	0	2	0	0	0	0	0	1	1	1	1	0	1	0	2	0	0	0	1	2	2	0	2	1	0	0	2	2	0	0	0	0	0	0	2	0	1	1	0	0
831	1	2	0	0	0	0	1	1	1	1	0	0	1	1	0	0	1	0	0	2	0	0	0	2	0	0	0	2	0	1	0	2	2	1	0	2	2	0	0	0	0	1	0	1	1	1	0	0	0
832	1	1	1	0	0	0	1	2	1	0	1	0	1	1	0	0	1	2	1	0	1	0	1	1	1	1	0	1	1	2	0	2	2	2	0	2	1	0	1	1	0	1	0	0	1	0	0	0	0
833	1	2	0	0	1	0	2	2	1	1	1	0	1	1	0	0	1	2	1	0	1	0	0	2	0	0	0	1	2	2	1	1	0	1	1	1	1	0	0	0	0	0	0	0	0	1	0	0	0
834	0	2	1	0	0	0	0	1	2	1	0	2	2	1	0	0	1	0	0	2	0	0	0	2	0	0	0	1	1	1	1	2	2	1	0	2	1	0	0	0	0	1	0	0	1	0	0	0	0
835	0	1	2	0	0	0	1	1	2	0	0	0	0	0	0	0	1	1	0	1	0	0	0	2	0	0	1	1	0	1	1	1	1	0	2	1	1	0	2	2	1	0	1	0	1	0	0	0	0
836	0	1	2	0	0	0	2	2	1	1	0	1	1	0	0	0	1	1	1	1	1	0	1	1	1	1	0	1	2	2	1	2	2	2	0	2	2	0	1	1	0	0	0	0	0	1	0	0	0
837	1	1	1	0	0	1	1	1	1	1	0	0	1	1	0	0	0	1	1	1	0	0	0	2	0	0	0	0	2	2	0	2	1	1	0	2	0	1	0	0	0	0	0	0	1	1	0	0	0
838	0	2	0	0	0	0	1	1	1	1	0	1	1	1	0	0	2	1	1	1	1	0	0	2	1	1	0	2	0	2	2	1	1	0	1	1	2	0	0	0	0	0	0	0	0	1	0	0	0
839	1	2	0	0	0	0	1	0	2	1	0	0	0	0	0	0	1	1	0	1	0	0	0	2	0	0	0	2	0	2	0	1	1	2	0	2	1	0	0	0	0	1	0	0	0	0	0	0	2
840	0	2	0	0	0	0	0	2	2	0	1	1	1	0	0	0	0	0	1	1	1	0	1	1	1	1	1	2	0	2	0	2	2	0	2	0	1	1	0	0	0	0	0	0	2	2	0	0	1
841	1	1	1	0	0	1	2	2	0	0	1	1	1	0	0	0	1	1	0	1	0	0	1	1	0	0	0	2	1	2	2	1	0	2	1	2	0	2	0	0	0	0	0	0	0	0	0	0	0
842	0	1	2	0	0	1	1	1	2	1	0	0	0	0	0	0	1	1	0	1	0	0	0	2	0	0	0	2	1	2	2	1	1	1	0	2	2	0	1	1	0	0	2	0	2	0	0	0	0
843	1	2	1	0	0	0	2	2	0	0	0	0	2	1	1	1	1	1	1	1	1	0	0	2	0	0	0	2	0	2	2	2	1	1	0	2	1	1	1	1	0	0	0	0	0	0	0	1	0
844	0	0	1	0	0	0	1	1	1	1	1	1	1	0	0	0	2	0	0	1	0	0	1	1	0	0	1	1	0	1	1	1	0	2	0	2	0	1	0	0	0	0	1	0	1	1	0	0	0
845	1	1	1	0	0	0	1	2	1	0	0	1	2	2	0	0	2	2	2	0	2	0	0	2	0	0	0	2	2	1	2	2	2	1	0	2	1	0	0	0	0	1	0	1	1	0	0	0	0
846	0	2	1	0	0	0	0	1	2	1	0	0	0	0	0	0	1	1	0	1	0	0	0	2	0	0	0	2	0	2	1	1	2	0	1	2	2	0	0	0	0	0	0	1	0	0	0	1	0
847	1	1	2	0	0	0	2	2	1	1	1	0	0	0	0	0	2	0	0	2	1	0	0	2	1	1	0	2	1	2	1	1	1	0	2	0	1	0	0	0	0	0	0	0	0	0	0	0	0
848	1	1	1	0	0	0	2	2	1	1	1	0	1	0	0	0	1	2	1	0	1	0	0	2	0	0	0	2	1	2	1	2	2	0	1	2	0	0	1	0	1	0	1	0	1	0	0	0	0
849	1	0	2	0	0	0	2	2	1	1	1	1	1	0	0	0	1	1	1	1	0	0	0	2	0	0	0	2	0	2	0	1	1	2	0	2	1	1	1	0	2	1	0	0	0	1	0	1	1
850	1	1	1	0	0	0	1	1	1	1	0	0	2	2	0	0	2	1	0	2	0	0	0	2	0	0	0	2	0	2	1	2	1	0	1	1	2	0	2	2	0	0	0	0	1	0	0	0	0
851	1	2	1	0	0	0	1	1	1	0	1	1	1	1	0	0	1	0	0	2	0	0	0	2	1	1	0	1	1	2	1	1	1	0	2	1	2	0	0	0	0	0	0	0	0	2	0	1	0
852	0	1	2	0	0	0	2	2	0	0	1	1	2	0	0	0	1	0	1	1	0	0	0	2	0	0	0	2	0	2	2	0	0	1	1	1	1	1	0	0	0	0	1	0	0	0	0	0	0
853	0	1	2	0	0	0	1	2	2	0	0	0	0	0	0	0	1	0	0	2	0	0	0	2	0	0	0	2	0	2	2	0	1	0	1	2	0	0	1	0	1	0	1	0	1	1	0	0	1
854	0	1	2	0	0	0	2	2	1	0	1	1	0	0	0	1	1	0	0	2	0	0	0	2	0	0	0	2	0	2	0	0	1	1	1	2	1	0	1	1	0	1	0	0	1	0	0	0	0
855	0	2	0	0	0	0	1	1	2	2	0	1	0	0	0	1	2	2	1	1	1	0	1	1	1	2	0	2	0	2	1	1	1	1	0	2	1	0	1	0	1	0	0	0	1	0	1	0	0
856	0	0	1	0	0	0	1	2	2	1	0	0	1	1	0	0	2	0	0	2	0	0	0	2	0	0	0	2	0	2	1	1	0	1	1	1	1	0	0	0	0	0	0	0	1	0	1	0	1
857	0	2	2	0	0	1	1	1	2	0	0	0	0	0	0	0	2	1	1	1	0	0	0	2	0	0	0	1	0	0	2	1	1	0	2	1	0	0	1	0	1	0	0	1	1	1	0	0	0
858	1	1	1	0	0	0	1	2	1	0	1	0	1	1	0	0	1	1	0	1	0	0	1	1	1	1	0	1	2	2	1	1	1	1	2	1	2	0	1	1	0	0	0	0	0	1	0	0	1
859	1	2	1	0	0	0	2	2	1	1	0	0	1	1	0	0	1	0	0	2	0	0	0	2	0	0	0	1	1	2	0	1	1	1	0	2	1	1	1	0	1	0	0	0	0	1	0	1	0
860	0	0	1	0	0	0	0	0	2	2	0	0	1	1	0	0	0	2	1	1	1	1	0	2	1	1	0	1	2	2	0	0	0	2	0	2	2	0	2	2	0	0	1	0	0	0	0	0	1
861	0	1	1	0	0	1	2	2	1	0	0	0	0	0	0	0	2	1	1	1	1	0	0	2	0	0	0	2	0	2	1	1	1	0	1	1	0	1	1	1	0	0	0	0	1	2	0	0	1
862	0	1	1	0	0	1	1	1	2	0	0	0	0	0	0	0	1	1	0	1	0	0	0	2	0	0	0	0	2	2	0	1	1	1	0	2	1	0	1	0	1	1	0	0	1	0	0	0	0
863	1	1	2	0	0	1	0	1	2	0	0	0	0	0	0	0	1	1	1	1	1	1	0	2	0	0	0	2	0	2	1	2	2	1	0	2	2	0	1	0	1	0	0	0	0	0	0	0	0
864	1	1	2	0	0	0	1	1	0	0	2	1	2	1	0	0	2	0	0	2	0	0	0	2	0	0	0	1	1	2	0	0	1	1	1	2	1	0	0	0	0	1	0	0	0	0	1	0	0
865	1	1	1	0	0	0	1	2	2	1	0	1	1	0	0	0	1	1	2	0	1	0	0	2	0	0	0	2	1	2	1	1	1	0	1	1	1	0	1	1	0	0	0	0	1	1	0	0	0
866	1	0	2	0	0	0	1	1	0	0	1	1	1	0	0	0	0	2	1	0	0	0	0	2	0	0	0	1	2	2	1	1	1	2	0	2	1	0	0	0	0	0	1	1	1	1	1	1	0
867	1	1	1	0	0	0	0	0	2	2	0	1	2	2	0	0	1	0	1	1	1	0	0	2	0	0	0	1	0	1	2	1	1	1	0	2	1	0	1	1	0	0	1	0	1	0	1	0	0
868	0	1	1	0	0	1	2	2	0	0	1	0	2	2	0	0	1	1	1	1	0	0	2	0	0	0	0	2	0	2	2	0	2	0	2	2	2	0	2	2	0	1	0	0	1	0	0	0	1
869	0	1	1	0	0	0	2	2	0	0	1	1	1	0	0	0	2	2	2	0	1	1	1	1	0	0	0	1	1	2	0	1	1	2	0	2	1	1	0	0	0	0	0	0	0	1	1	0	1
870	0	0	1	0	0	0	2	2	0	0	0	1	2	1	0	0	1	1	1	1	0	0	1	1	1	1	0	1	2	2	0	1	1	2	0	2	1	0	0	0	0	0	0	0	1	0	1	0	0
871	1	0	2	0	0	0	1	1	0	0	0	0	0	0	0	0	0	1	0	1	0	0	0	2	0	0	0	2	0	2	2	0	0	2	0	2	2	0	1	1	0	0	0	0	0	2	0	0	0
872	0	0	2	0	0	0	1	2	2	1	0	0	0	0	0	0	0	2	0	1	0	1	1	1	1	1	0	1	1	2	1	1	1	1	1	1	2	0	0	0	0	1	1	0	0	1	0	0	0
873	0	0	1	0	0	0	2	2	1	1	0	1	1	0	0	0	2	0	0	1	0	0	0	2	0	0	0	2	0	1	0	0	0	2	0	2	0	0	1	1	0	0	0	0	0	0	0	0	0
874	0	0	2	0	0	1	1	1	1	1	1	0	0	0	0	0	1	2	0	2	0	0	0	2	0	0	0	2	1	2	2	1	1	2	0	2	1	1	0	0	0	0	0	1	1	2	0	0	0
875	0	0	2	0	0	1	1	1	1	1	0	1	2	2	0	0	1	1	1	1	1	0	0	2	0	0	0	1	1	2	0	1	1	2	0	2	0	0	1	1	0	1	0	0	0	0	0	0	0
876	1	0	2	0	1	0	1	1	2	2	0	0	1	1	0	0	1	0	0	2	0	0	0	2	0	0	0	0	1	2	1	1	1	1	0	2	1	0	1	1	0	0	0	0	1	1	0	0	1
877	1	2	0	0	0	0	0	0	1	1	1	0	1	0	0	0	0	1	1	1	0	1	0	2	1	1	0	2	0	2	1	1	1	1	0	2	1	0	1	1	0	0	1	0	1	0	0	0	1
878	1	0	2	0	1	0	1	1	1	1	1	0	1	1	0	0	1	1	0	2	0	0	0	2	0	0	0	2	1	1	1	0	0	2	0	2	0	0	2	2	1	0	1	0	1	1	1	0	0
879	0	0	2	0	0	0	1	1	2	2	0	0	0	0	0	0	1	1	1	1	1	0	1	1	1	1	0	0	1	1	1	2	2	2	0	2	1	0	0	0	0	0	0	0	0	1	0	1	0
880	1	1	2	0	0	0	2	2	2	1	0	2	2	0	1	1	1	1	1	0	1	0	1	1	1	1	0	1	2	2	1	1	0	1	1	1	1	0	0	0	0	0	0	0	2	1	0	0	1
881	1	2	1	0	0	0	0	1	1	0	0	0	0	0	0	0	1	2	1	0	1	0	1	1	1	1	0	1	0	1	1	0	0	1	0	2	2	0	2	2	0	0	0	0	1	1	0	0	0
882	0	0	2	0	0	1	2	2	0	0	0	1	2	2	0	0	0	1	0	1	0	0	0	2	0	0	0	1	0	1	0	2	2	0	1	1	1	0	1	0	1	0	0	0	0	0	0	0	0
883	0	0	2	0	1	0	1	1	2	1	0	0	1	1	0	0	1	1	0	1	0	0	0	2	0	0	0	1	1	2	1	2	1	2	0	2	1	0	1	1	0	1	0	0	1	1	0	0	2
884	0	2	1	0	0	0	1	2	1	0	1	0	0	0	0	0	1	0	1	1	1	0	0	2	0	0	0	1	2	1	1	2	1	1	0	2	2	0	1	1	0	0	0	0	1	1	0	0	0
885	1	1	1	0	0	0	2	2	1	1	1	1	1	0	0	0	1	2	1	1	0	0	0	2	0	0	0	2	0	2	1	0	1	1	1	2	1	0	0	0	0	0	0	0	0	2	0	2	0
886	1	1	1	0	0	0	1	2	1	0	1	0	0	0	0	0	2	0	0	2	0	0	0	2	1	1	0	2	0	2	1	1	1	2	1	2	2	0	2	2	1	0	0	1	0	1	1	0	0
887	1	1	1	0	0	0	0	0	2	2	0	0	1	1	0	0	0	0	0	2	1	1	0	2	0	0	0	1	0	2	1	0	0	2	0	2	2	1	0	0	0	1	0	1	0	1	1	0	0
888	1	1	1	0	0	0	1	2	2	1	0	0	1	1	0	0	2	0	0	2	1	0	1	1	1	1	0	2	0	2	0	2	1	0	1	1	2	0	0	0	0	1	0	0	2	0	0	0	0
889	1	1	1	0	0	0	2	2	1	1	1	0	0	0	0	0	1	1	0	2	0	0	1	1	1	1	0	2	0	1	2	0	0	1	1	1	2	0	1	1	0	0	1	0	0	1	0	0	0
890	0	1	1	0	0	1	1	1	0	0	2	0	0	0	0	0	0	2	2	0	0	0	0	2	0	0	0	2	0	2	1	1	1	2	0	2	1	0	0	0	0	0	0	0	1	0	0	0	0
891	0	1	1	0	0	1	1	2	2	1	0	0	0	0	0	0	0	2	0	1	0	0	2	0	1	1	0	2	1	1	1	2	2	0	1	1	2	0	0	1	0	0	0	0	0	0	0	0	0
892	0	1	1	0	0	0	1	1	0	0	0	0	1	1	0	0	2	1	1	1	1	0	1	1	0	0	0	1	0	1	2	0	1	1	0	2	1	0	1	1	0	0	1	1	0	1	0	0	0
893	0	0	2	0	0	1	1	2	0	0	1	0	1	1	0	0	1	0	0	2	0	0	1	1	1	1	0	1	2	2	1	0	1	0	1	2	1	0	0	0	0	0	0	0	0	1	0	0	0
894	0	1	2	0	0	0	0	1	2	1	0	0	0	0	0	0	1	0	0	2	0	0	0	2	0	0	0	2	0	2	0	1	1	1	1	1	1	0	0	0	0	0	1	0	1	1	0	1	1
895	1	2	0	0	0	0	1	1	1	1	0	2	2	1	0	0	0	1	1	1	1	0	1	1	0	0	0	2	1	2	1	1	1	1	1	1	2	0	1	1	1	0	1	0	0	1	0	0	1
896	1	1	2	0	0	0	1	2	2	1	0	1	2	2	0	0	0	1	0	1	0	0	0	2	0	0	0	2	0	1	1	0	1	1	1	2	1	0	0	0	0	0	0	0	0	1	0	2	0
897	0	1	2	0	0	0	1	1	1	1	1	0	1	1	0	0	1	0	1	1	1	1	0	2	0	0	0	2	1	2	1	2	2	1	1	2	2	0	1	1	0	1	0	0	0	0	0	0	1
898	0	1	2	0	0	0	2	2	0	0	0	1	1	1	0	1	1	1	2	0	1	0	0	2	0	0	0	2	1	2	2	2	1	1	1	1	0	0	1	1	0	0	0	0	0	0	0	0	0
899	0	1	2	0	0	0	1	1	1	1	1	1	1	0	0	0	1	0	1	1	1	0	1	1	0	0	0	1	1	2	1	1	1	1	1	2	2	1	0	0	1	0	0	0	0	0	0	0	0
900	0	1	1	0	0	0	0	0	2	2	0	0	1	1	0	0	1	0	1	1	1	0	0	2	0	0	1	1	1	2	0	0	0	1	1	1	0	0	1	1	0	0	0	0	0	0	0	0	0
901	1	0	2	0	1	0	1	1	1	1	1	0	2	1	1	1	1	1	1	1	1	0	0	2	0	0	0	2	0	2	0	1	1	0	0	2	1	0	1	1	0	0	0	0	1	1	0	0	0
902	1	0	2	0	0	1	1	2	1	1	0	1	1	1	0	0	0	2	0	1	0	0	1	1	0	0	0	1	1	2	0	1	1	1	1	2	2	0	1	1	0	0	1	0	1	0	0	0	1
903	1	2	0	0	0	0	1	1	1	1	1	0	0	0	0	0	2	0	0	2	0	0	0	2	0	0	0	0	1	1	1	2	2	1	1	1	1	0	2	2	1	1	1	0	0	1	0	0	1
904	0	0	2	0	0	0	1	1	2	2	0	0	0	0	0	0	0	0	1	1	1	0	1	1	1	1	0	1	0	1	0	1	1	2	0	2	1	0	0	0	0	0	0	0	0	0	0	0	1
905	0	1	1	0	0	0	2	2	0	0	1	0	2	1	1	1	2	1	1	1	1	0	1	1	0	0	0	1	0	1	1	2	1	0	1	1	2	0	0	0	0	0	0	0	0	0	0	0	0
906	1	0	2	0	0	2	0	0	2	2	0	0	1	0	0	0	1	2	1	0	1	0	0	2	1	1	0	2	0	1	0	1	0	2	0	2	1	0	0	0	0	1	0	0	0	1	0	0	1
907	1	1	1	0	0	0	1	1	1	1	1	0	0	0	0	0	2	0	0	2	0	0	0	2	0	0	0	2	0	2	1	2	2	1	1	1	1	0	1	1	0	0	0	0	0	1	0	0	0
908	1	1	1	0	0	0	0	1	2	1	0	0	0	0	0	0	2	2	1	1	0	1	0	2	0	0	1	2	0	2	0	1	0	1	1	1	0	1	1	1	0	0	1	0	1	0	0	0	0
909	1	1	1	0	0	0	0	1	1	1	1	0	0	0	0	0	1	0	0	2	0	0	0	2	1	1	1	2	0	2	0	2	1	0	1	1	1	1	1	0	1	0	0	0	0	0	0	0	0
910	1	0	2	0	0	0	1	1	2	2	0	0	0	0	0	0	1	2	1	1	0	0	1	1	0	0	0	2	1	1	1	1	0	2	1	2	1	0	1	1	0	0	0	0	1	0	0	0	0
911	0	1	1	0	0	1	1	1	2	2	0	0	0	0	0	0	0	0	1	1	1	0	0	2	0	0	0	2	1	2	1	2	1	1	0	2	0	1	0	0	0	0	0	0	0	0	0	1	0
912	1	1	1	0	0	0	2	2	1	1	0	2	2	0	0	0	1	2	1	0	1	0	0	2	0	0	0	2	0	2	1	1	2	2	0	2	0	0	1	1	0	0	0	1	0	1	0	0	1
913	0	2	0	0	0	0	1	1	2	2	0	0	0	0	0	0	1	0	0	2	0	0	1	1	1	1	0	2	1	2	0	0	0	2	0	2	1	0	0	0	0	0	0	1	0	1	0	0	0
914	1	0	1	0	0	0	0	0	2	2	0	1	1	0	0	0	0	2	1	1	1	0	0	2	0	0	0	1	0	0	2	1	1	1	1	1	1	1	0	0	1	0	0	0	0	1	0	0	0
915	1	1	1	0	0	0	0	1	1	0	1	0	2	1	0	0	0	1	1	1	0	0	1	1	0	0	0	2	0	2	1	1	0	2	0	2	1	0	0	0	0	1	1	0	1	0	0	0	0
916	0	0	2	0	0	1	2	2	1	0	1	0	1	1	0	0	1	1	0	1	0	0	0	2	0	0	0	1	1	2	0	0	0	1	0	2	1	0	0	0	0	0	1	0	1	1	0	0	0
917	1	1	1	0	0	0	1	1	2	2	0	1	1	0	0	0	1	0	0	2	0	1	0	2	0	0	0	2	1	2	2	1	1	0	2	0	1	0	0	0	0	0	0	0	0	1	0	0	0
918	1	1	1	0	0	0	1	1	2	2	0	0	0	0	0	0	2	0	0	2	0	0	1	1	0	0	0	2	1	2	2	0	0	2	0	2	1	0	0	0	0	0	0	1	0	0	0	0	0
919	0	2	1	0	0	0	1	1	1	1	1	0	1	1	0	0	1	0	2	0	1	0	0	2	0	0	0	2	1	2	0	1	1	1	1	1	0	0	1	0	1	0	0	0	0	1	0	0	0
920	1	1	1	0	0	0	1	1	2	2	0	1	1	0	0	0	1	0	0	2	0	0	0	2	0	0	1	2	1	2	0	2	2	0	2	0	2	0	1	1	1	0	0	1	0	0	0	0	1
921	1	2	0	0	0	0	1	1	1	1	1	0	1	1	0	1	1	1	1	1	1	0	0	2	0	0	0	2	1	2	1	0	0	2	0	2	1	0	0	0	0	0	1	0	1	2	0	0	0
922	1	0	2	0	0	0	2	2	1	0	1	0	1	0	0	0	1	2	1	1	0	0	0	2	1	1	0	2	0	1	1	1	1	2	0	2	2	0	2	2	1	0	0	0	0	1	0	0	1
923	0	0	2	0	0	0	1	2	0	0	1	1	1	0	0	0	1	1	2	0	1	0	0	2	1	1	0	2	0	2	1	2	2	0	2	0	1	0	2	2	0	0	1	0	1	0	0	1	0
924	0	1	1	0	0	0	1	2	1	0	1	1	1	0	1	1	0	0	0	2	0	0	0	2	0	0	0	2	1	2	0	1	2	0	2	1	1	0	1	1	0	0	1	0	1	1	0	0	0
925	1	1	2	0	0	0	0	0	2	2	0	2	1	1	0	1	1	0	0	2	0	0	0	2	1	1	0	2	2	2	0	0	0	2	0	2	1	1	0	0	0	0	2	0	1	1	0	0	0
926	1	2	1	0	0	0	1	1	1	1	0	0	0	0	0	0	1	0	0	2	0	1	0	2	0	0	0	1	0	1	0	2	2	0	1	1	2	0	0	0	0	0	1	0	2	2	0	0	1
927	0	0	2	0	0	1	0	1	1	0	1	0	0	0	0	0	1	0	1	1	0	0	0	2	0	0	0	1	1	2	0	0	0	1	2	2	2	0	2	2	0	0	0	0	0	1	0	0	1
928	0	1	2	0	0	0	1	2	1	0	1	1	0	0	0	1	0	1	0	1	0	0	1	1	1	1	0	2	0	1	2	0	0	1	0	2	2	0	0	0	0	0	1	0	1	0	0	0	0
929	0	2	0	0	0	0	1	1	2	1	0	0	0	0	0	0	1	2	1	0	1	0	1	1	0	0	0	2	1	2	0	0	1	1	0	2	1	1	1	1	0	0	0	0	1	0	0	0	0
930	1	1	2	0	0	0	2	2	1	0	1	0	0	0	0	0	0	0	0	2	0	0	2	0	0	1	0	2	0	2	0	1	1	1	1	2	1	0	1	1	0	1	0	0	1	0	1	1	0
931	1	2	0	0	0	0	1	1	1	1	0	0	2	1	0	0	0	0	0	2	0	0	2	0	1	1	0	2	1	1	2	1	1	0	2	0	1	0	2	2	1	0	0	0	2	1	0	0	1
932	1	0	2	0	0	1	2	2	1	1	1	0	1	1	0	0	2	1	0	2	1	0	1	1	0	0	0	2	1	2	0	1	2	1	1	2	1	0	2	2	0	0	1	0	1	0	0	0	0
933	0	1	1	0	0	0	2	2	1	1	1	0	1	1	0	0	1	1	2	0	2	0	1	1	0	0	0	2	1	1	2	0	0	1	1	1	0	1	0	0	0	1	0	0	1	0	1	0	1
934	1	1	2	0	0	0	0	0	2	2	0	0	0	0	0	0	1	0	1	1	0	0	0	2	0	0	0	2	0	2	0	0	1	1	0	2	1	0	2	1	1	0	1	0	1	0	0	1	0
935	1	1	1	1	1	1	1	1	2	2	0	1	2	2	0	0	1	1	0	1	0	0	1	1	1	1	0	1	0	1	2	2	2	0	1	1	1	1	0	0	0	0	1	0	1	1	0	1	0
936	1	1	1	0	0	0	0	1	2	1	0	0	1	0	0	0	0	2	2	0	0	0	0	2	0	0	0	2	0	2	1	1	0	1	1	1	2	0	2	2	0	1	0	0	0	0	0	0	0
937	0	1	1	0	0	1	2	2	1	1	0	0	0	0	0	0	1	0	1	1	1	0	0	2	0	0	0	2	1	1	2	2	2	0	1	1	2	0	0	0	0	0	0	0	0	1	0	0	1
938	0	0	2	0	0	1	1	1	1	1	0	0	1	1	0	0	1	0	1	1	1	0	0	2	0	0	0	1	0	1	1	2	2	1	2	1	1	0	0	0	0	1	0	0	1	0	0	0	0
939	0	1	1	0	0	0	2	2	1	1	1	0	1	1	0	0	1	1	1	1	1	0	0	2	0	0	0	2	0	2	0	1	1	1	0	2	0	1	0	0	0	0	0	0	0	0	0	1	0
940	1	1	2	0	0	1	2	2	1	1	0	1	2	2	0	0	1	1	0	1	0	0	0	2	0	0	0	1	0	1	1	1	0	2	0	2	1	2	0	0	0	0	0	2	0	1	0	0	0
941	0	2	0	0	0	0	2	2	0	0	1	0	0	0	0	0	1	0	1	1	1	0	1	1	0	0	0	1	1	2	1	1	1	0	2	1	1	0	1	1	0	1	0	0	1	0	0	0	1
942	1	2	0	0	0	0	1	1	2	2	0	0	1	1	0	0	0	2	0	1	0	0	1	1	0	0	0	2	0	1	0	2	2	2	0	2	2	0	1	1	0	0	1	0	1	0	0	0	0
943	1	1	2	0	0	1	0	1	2	1	0	0	2	1	0	0	1	1	1	1	1	0	0	2	0	0	0	2	0	2	1	1	1	2	0	2	2	1	0	0	0	0	1	0	1	2	1	0	0
944	1	0	2	0	0	0	1	1	1	1	0	0	1	1	0	0	2	0	0	2	1	1	0	2	1	1	0	0	1	1	0	1	1	1	1	1	1	0	0	0	0	0	0	1	1	1	0	0	0
945	1	1	2	0	0	0	1	1	1	1	0	0	1	1	0	0	2	1	1	1	1	0	0	2	0	1	0	2	0	2	0	1	0	1	1	1	2	0	0	0	0	0	0	0	0	2	0	0	0
946	1	0	2	0	0	0	1	2	2	0	0	0	1	1	0	0	2	0	0	2	0	0	0	2	0	0	0	2	0	2	0	1	1	1	0	2	1	0	0	0	0	0	2	0	2	1	1	1	0
947	0	2	0	0	0	0	1	1	1	1	0	0	0	0	0	0	1	1	0	1	0	0	2	0	0	0	0	2	0	2	0	1	1	1	0	2	1	1	0	0	0	0	0	1	0	1	0	0	0
948	0	1	2	0	0	0	2	2	1	1	0	0	0	0	0	0	2	1	1	1	1	0	1	1	1	1	0	2	2	0	2	2	1	1	1	2	2	0	1	1	0	0	0	0	0	1	0	1	0
949	1	2	0	0	0	0	1	1	1	1	1	0	0	0	0	0	1	0	1	1	0	0	0	2	0	0	0	1	0	1	1	2	2	1	1	1	1	0	0	0	0	0	0	1	0	0	1	1	0
950	1	0	2	0	0	1	0	1	1	1	1	0	0	0	0	0	1	0	0	2	0	0	0	2	0	0	0	2	1	2	2	2	1	1	1	1	0	1	0	0	0	0	1	0	1	0	0	0	0
951	1	2	1	0	0	0	2	2	2	2	0	0	0	0	0	0	1	0	0	2	0	1	0	2	0	0	0	2	0	2	0	0	0	2	0	2	1	0	1	1	0	0	0	1	0	1	1	0	1
952	1	1	2	0	0	0	2	2	1	1	0	2	2	0	1	1	1	0	0	2	0	0	0	2	0	0	0	2	1	2	1	0	0	1	2	2	2	0	1	1	0	0	1	0	0	1	1	0	0
953	0	1	2	0	0	0	0	0	2	2	0	0	0	0	0	0	2	2	2	0	0	0	1	1	1	1	0	1	0	1	2	2	2	1	1	2	1	0	1	1	0	1	1	0	1	0	0	0	1
954	1	1	2	0	0	0	1	2	0	0	1	0	1	1	0	0	2	0	0	2	0	0	0	2	0	0	0	2	1	2	2	2	2	2	0	2	2	0	2	2	0	1	0	0	1	0	1	0	0
955	1	1	1	0	0	0	2	2	0	0	2	0	0	0	0	0	1	1	1	1	1	0	0	2	1	1	0	0	1	2	1	1	1	1	1	1	1	0	0	0	0	0	0	0	0	0	0	0	0
956	0	1	1	0	0	1	1	2	1	0	1	0	0	0	0	0	2	0	1	1	1	0	1	1	0	0	0	2	0	2	0	1	1	2	1	2	1	0	1	1	0	0	1	0	1	0	0	0	0
957	0	0	2	0	0	1	0	0	1	1	1	0	2	1	0	0	1	0	0	2	0	0	0	2	0	0	0	1	2	2	1	1	1	2	0	2	2	1	0	0	1	0	1	0	1	0	0	0	0
958	0	2	0	0	0	0	1	1	1	1	0	0	0	0	0	0	1	2	0	0	0	1	0	2	0	0	1	1	1	2	0	1	1	2	0	2	1	1	0	0	0	0	0	0	0	0	0	0	1
959	0	2	0	0	0	0	2	2	0	0	1	1	1	1	0	0	0	1	1	1	0	1	0	2	0	0	1	1	0	1	1	0	1	1	1	2	1	0	1	0	1	0	0	1	1	1	0	1	1
960	1	2	1	0	0	0	2	2	1	1	1	1	1	0	0	0	0	0	1	1	1	0	0	2	0	0	0	1	1	2	0	1	1	0	2	2	2	0	1	1	0	0	0	0	0	0	1	1	0
961	0	0	2	0	0	0	2	2	2	2	0	1	1	0	0	0	2	2	2	0	2	0	1	1	0	0	0	2	0	1	1	1	2	1	2	2	1	0	0	0	0	0	0	0	0	1	0	0	0
962	1	1	1	0	0	0	2	2	0	0	0	0	0	0	0	0	0	0	1	1	1	0	0	2	0	0	0	2	0	1	1	2	1	0	0	2	2	0	1	1	0	1	0	0	1	0	0	0	1
963	1	0	2	0	0	1	2	2	0	0	2	1	0	0	0	0	1	1	0	1	0	0	2	0	0	0	0	2	1	2	1	2	1	2	0	2	2	0	1	1	0	0	1	0	1	0	0	0	0
964	1	1	1	0	0	0	1	2	0	0	1	1	2	1	1	1	1	1	1	1	1	0	1	1	1	1	0	2	1	2	2	1	2	1	1	2	1	0	1	1	0	0	1	0	1	0	0	0	1
965	1	1	1	1	1	2	2	2	1	1	0	0	1	1	0	0	2	0	0	1	0	0	0	2	0	0	0	1	1	2	0	2	2	2	0	2	1	1	0	0	1	1	0	0	1	1	0	0	0
966	0	2	1	0	0	0	0	0	2	2	0	1	1	0	0	0	0	1	0	2	0	0	1	1	0	0	0	1	1	2	1	2	2	0	2	0	2	0	1	1	0	1	0	0	0	0	0	1	0
967	1	1	1	1	1	1	1	1	2	1	0	0	0	0	0	0	2	1	1	1	1	0	1	1	0	0	1	1	0	1	1	1	1	2	1	2	2	0	0	0	0	0	0	0	0	1	0	0	0
968	1	1	1	1	1	1	1	2	1	0	0	0	1	1	0	0	0	2	1	0	1	0	0	2	0	0	0	2	0	2	2	0	0	1	1	2	1	1	0	0	0	0	1	0	1	0	0	0	0
969	1	2	0	0	0	0	1	1	0	0	2	0	0	0	0	0	2	0	0	2	0	0	0	2	0	0	0	2	0	2	1	1	1	1	0	2	2	0	1	1	0	1	0	0	2	0	0	0	1
970	0	2	1	0	0	0	2	2	1	1	0	1	1	0	0	0	0	1	2	0	1	0	0	2	0	0	0	2	1	2	1	0	1	1	0	2	1	1	0	0	0	0	0	0	0	1	0	0	1
971	0	0	2	0	0	1	0	0	2	2	0	0	1	1	0	0	0	0	0	2	0	0	0	2	0	0	1	2	1	2	0	1	1	2	0	2	1	1	0	0	0	0	0	1	1	1	1	0	0
972	0	2	1	0	0	0	2	2	0	0	1	0	0	0	0	0	0	2	0	2	0	0	0	2	0	0	0	1	1	2	1	1	1	1	0	2	1	0	0	0	0	0	0	0	2	1	0	0	1
973	0	1	1	0	0	0	1	1	2	2	0	1	1	0	0	0	2	1	1	1	1	0	0	2	0	0	0	2	0	1	1	0	0	2	0	2	1	0	1	1	0	0	0	0	0	0	0	0	0
974	0	2	1	0	0	0	1	1	2	2	0	0	1	1	0	0	1	0	0	2	0	0	2	0	1	1	0	1	0	1	1	1	2	2	0	2	2	0	1	1	0	0	2	0	1	1	0	0	0
975	1	1	0	0	0	0	0	0	2	1	1	1	1	0	0	0	2	0	0	2	0	0	1	1	0	0	0	2	0	1	1	2	2	1	0	2	1	0	2	2	1	0	0	0	1	0	0	0	0
976	1	1	1	0	0	1	1	1	0	0	1	0	1	0	0	0	1	2	1	0	1	0	0	2	1	1	0	2	0	1	0	0	0	2	0	2	1	0	0	0	0	0	0	0	0	1	0	0	0
977	1	1	1	0	0	1	1	2	2	1	0	0	0	0	0	0	1	2	1	1	0	0	0	2	0	0	0	2	2	2	2	1	1	0	2	0	0	0	1	1	0	1	0	0	1	0	1	0	0
978	1	0	2	0	0	0	0	1	2	1	0	0	0	0	0	0	1	0	0	2	0	0	0	2	1	1	0	2	1	2	2	2	2	0	1	1	1	0	0	0	0	1	0	0	0	0	0	0	0
979	1	1	2	0	0	0	1	1	2	2	0	0	0	0	0	0	1	0	0	2	0	0	0	2	0	0	0	2	2	2	0	1	1	1	1	1	1	1	0	0	0	0	0	0	0	0	0	0	0
980	0	1	1	0	0	0	1	1	2	2	0	0	1	1	0	0	2	0	0	1	0	1	0	2	0	0	0	1	0	1	0	1	1	0	1	1	2	1	0	0	0	0	0	0	0	1	0	0	0
981	0	1	2	0	0	0	1	1	0	0	0	0	1	1	0	0	0	1	0	1	0	0	1	1	0	0	0	2	0	1	0	1	2	1	0	2	1	0	0	0	0	0	1	0	1	1	0	0	2
982	1	1	1	0	0	1	2	2	1	1	0	0	0	0	0	0	0	1	1	1	1	0	1	1	1	1	0	2	0	1	0	1	1	1	0	2	1	0	1	1	0	0	1	0	1	1	0	0	0
983	1	1	1	0	0	0	1	2	1	0	0	1	1	0	0	0	1	0	0	2	0	0	0	2	0	0	0	2	0	1	0	0	0	2	0	2	1	1	0	0	0	0	0	0	1	1	0	0	0
984	0	1	0	0	0	0	1	1	2	2	0	0	0	0	0	0	2	1	1	1	1	0	0	2	0	0	0	2	1	1	1	1	1	2	0	2	2	0	0	0	0	0	0	0	2	1	1	0	0
985	1	1	1	0	0	1	2	2	0	0	0	0	1	1	0	0	1	0	1	1	1	0	1	1	0	0	0	2	1	0	2	2	1	2	0	2	1	1	0	0	0	0	0	0	1	0	0	0	0
986	1	2	0	0	0	0	2	2	1	0	1	1	0	0	0	1	1	0	1	1	1	0	1	1	1	1	1	2	1	2	1	1	1	2	0	2	2	0	0	0	0	0	1	0	1	1	0	0	1
987	0	0	1	0	0	0	0	0	2	2	0	0	1	1	0	0	2	2	2	0	0	0	0	2	0	0	1	2	0	1	0	1	1	0	2	2	0	1	0	0	0	0	0	0	2	1	0	1	0
988	1	0	2	0	0	1	1	1	2	1	0	0	0	0	0	0	1	2	1	0	0	0	1	1	1	1	0	2	2	2	0	1	1	0	0	2	1	0	0	0	0	0	0	1	0	1	0	0	0
989	1	1	1	0	0	0	2	2	1	1	1	0	1	1	0	0	2	0	0	2	0	0	0	2	0	0	0	2	0	1	1	1	1	0	1	2	1	0	1	1	0	0	0	0	2	1	0	0	2
990	0	2	1	0	0	0	0	0	1	1	1	0	2	2	0	0	1	0	1	1	1	0	1	1	1	1	0	1	1	2	0	0	0	2	0	2	2	1	0	0	0	0	0	0	0	1	0	0	0
991	0	0	2	0	0	1	1	1	1	0	1	1	2	0	0	0	1	2	0	1	1	0	0	2	0	0	0	2	1	2	1	1	1	1	2	1	1	0	0	0	0	1	0	0	0	2	0	0	1
992	1	2	1	0	0	0	2	2	0	0	2	0	2	2	0	1	1	0	1	1	1	1	0	2	0	0	0	1	1	2	0	1	1	1	1	1	0	1	1	1	0	0	0	0	0	1	0	0	0
993	1	0	2	0	1	0	1	2	1	0	1	0	1	1	0	0	0	0	1	1	1	0	0	2	0	0	0	2	1	2	0	1	1	1	1	1	1	0	1	1	0	0	0	0	0	0	0	0	1
994	0	1	1	0	0	0	0	1	2	1	0	0	1	0	1	1	1	1	1	1	1	1	0	2	0	0	0	1	1	2	1	1	1	1	0	2	1	0	1	1	0	0	1	0	1	0	0	0	1
995	0	0	2	0	0	0	1	2	0	0	1	0	0	0	0	0	1	2	0	2	0	0	0	2	0	0	0	1	0	1	0	2	1	2	0	2	1	0	0	0	0	0	0	0	0	0	0	0	1
996	1	1	1	0	0	0	1	1	1	1	0	0	0	0	0	0	1	1	1	1	1	0	0	2	0	0	0	2	1	2	0	1	2	1	1	2	1	1	0	0	0	2	0	0	0	0	0	0	2
997	1	1	1	0	0	0	2	2	2	2	0	0	1	1	0	0	1	2	0	1	1	0	1	1	1	1	0	1	2	2	0	1	1	1	1	1	1	0	1	0	1	0	0	0	0	0	1	0	1
998	1	2	0	0	0	0	1	1	1	0	1	0	0	0	0	0	0	2	2	0	0	0	0	2	0	0	0	1	0	1	0	0	1	2	1	2	0	0	1	1	0	0	1	0	1	0	0	1	1
999	0	1	1	0	0	0	2	2	1	1	0	0	0	0	0	0	1	2	1	0	1	0	1	1	0	0	0	1	2	1	1	0	0	2	0	2	1	0	2	2	0	0	1	0	0	1	0	0	1
1000	1	0	2	0	0	1	2	2	1	1	1	0	1	1	0	0	2	0	0	2	0	0	0	2	0	0	1	2	0	2	0	2	2	1	2	1	1	1	0	0	0	0	0	0	0	1	0	0	1
[truncated: 252 more columns]
