# Supplementary material for: KNN-MDR: a learning approach for improving interactions mapping performances in genome wide association studies
Source: BMC Bioinformatics. 2017 Mar 21;18:184. doi: 10.1186/s12859-017-1599-7 (PMC5361736; doi:10.1186/s12859-017-1599-7)
Supplement: Supplementary file 6 — The data set(s) supporting the results of Table 4. (ZIP 7095 kb) [file 12859_2017_1599_MOESM6_ESM.zip › 100 simulations/S75/mkallsimul.dat]

1	0	0	0	0	0	0	2	0	0	0	1	1	1	0	0	0	0	1	0	2	1	0	2	0	0	2	0	1	1	1	0	0	0	1	1	1	2	0	0	0	1	1	0	0	0	1	0	0	1
2	0	0	0	0	0	0	1	0	0	0	0	0	0	0	0	0	0	1	1	1	1	0	2	0	1	0	0	0	0	1	1	1	1	2	0	2	2	0	2	2	0	0	0	2	0	0	0	0	1
3	0	0	0	0	0	1	1	0	1	0	1	0	1	0	0	1	0	0	0	1	0	1	1	0	1	1	0	0	0	1	0	0	1	1	0	2	1	0	2	1	0	1	0	1	0	0	0	0	0
4	1	0	0	0	0	0	1	1	1	0	0	1	1	0	0	0	0	0	1	0	0	1	2	0	0	2	0	0	1	1	0	0	0	1	1	1	2	0	0	0	2	0	0	2	0	2	0	0	1
5	0	0	0	0	0	0	0	0	2	0	0	0	0	0	0	0	0	0	1	0	0	0	2	0	0	0	0	2	2	0	0	1	2	0	0	2	1	0	1	1	0	1	1	1	1	0	0	0	1
6	1	0	0	0	0	2	0	0	1	0	1	0	0	0	0	0	0	0	2	1	2	0	1	0	1	0	0	0	0	2	1	0	1	1	1	1	1	0	2	2	0	0	0	0	0	0	0	0	0
7	1	0	1	0	0	1	1	0	0	0	1	1	2	0	0	0	0	0	1	0	1	0	2	0	0	1	0	0	0	1	1	0	0	0	1	1	1	0	0	0	0	2	2	2	1	1	0	0	0
8	1	0	0	0	0	1	1	0	1	0	1	0	1	0	0	0	0	1	2	0	2	0	1	1	2	2	0	0	0	2	2	0	1	1	1	1	2	0	0	0	2	1	1	1	1	0	0	1	0
9	1	0	0	0	0	1	0	0	2	0	0	0	1	0	0	0	0	0	0	1	2	0	2	0	0	0	0	1	2	0	0	1	1	1	1	1	1	0	1	1	1	0	0	1	0	0	0	0	1
10	0	0	0	0	0	1	1	0	1	0	0	2	2	1	1	1	0	1	2	0	2	1	2	0	0	2	0	0	0	1	1	2	1	0	1	1	0	0	1	1	0	1	1	2	0	0	0	0	0
11	1	1	0	0	0	1	1	1	1	0	0	0	0	0	0	0	0	0	2	0	2	0	2	0	0	0	0	1	1	1	1	0	1	2	0	2	0	0	1	1	0	0	1	2	1	0	0	0	0
12	1	0	1	1	1	2	0	0	1	0	2	0	0	0	0	0	0	1	2	0	2	1	2	0	0	0	0	0	1	1	0	1	1	1	1	1	2	0	0	0	2	0	0	2	0	1	0	1	0
13	1	0	0	0	0	0	1	0	1	0	0	0	1	0	0	0	0	1	1	1	1	1	1	1	1	1	0	0	1	0	0	1	1	1	1	1	1	0	1	1	0	1	1	1	1	0	0	1	0
14	1	0	0	0	0	1	1	0	0	0	0	1	0	0	0	0	0	0	1	0	2	1	2	0	0	0	0	0	1	1	0	0	1	0	1	1	1	1	0	0	0	0	1	2	0	0	0	0	0
15	0	0	0	0	0	1	1	1	1	1	0	0	0	0	0	0	0	1	0	1	0	1	1	0	0	2	0	1	1	1	0	1	0	2	0	2	1	0	0	0	2	0	0	2	0	1	0	0	0
16	0	0	0	0	0	1	1	1	1	0	0	0	2	1	1	1	0	0	0	1	1	0	2	0	0	1	0	2	2	0	0	0	1	1	1	1	1	0	0	0	0	0	0	2	0	1	0	0	0
17	0	0	0	0	0	2	0	0	1	0	0	0	0	0	0	0	0	1	2	0	2	0	2	0	0	0	0	0	0	1	0	0	1	0	1	2	1	0	2	1	0	0	0	2	0	0	0	0	0
18	0	1	0	0	0	1	1	0	1	0	0	1	2	0	0	1	0	0	1	1	2	1	2	0	0	0	0	1	1	1	1	0	1	2	0	2	2	0	2	2	0	1	0	0	2	0	0	0	0
19	1	0	0	0	0	1	1	0	1	1	1	0	1	0	0	0	0	0	1	1	2	0	2	0	1	0	0	0	1	0	0	1	0	2	0	2	2	1	0	0	1	0	0	1	0	0	0	0	1
20	1	0	0	0	0	1	2	0	1	0	0	0	2	0	0	0	0	1	1	1	2	0	2	0	0	1	0	0	0	2	1	2	2	1	0	2	2	0	0	0	1	0	0	0	0	0	0	1	0
21	1	0	0	0	0	0	0	0	1	0	0	0	1	0	0	0	0	0	1	2	1	0	2	0	0	1	0	0	0	1	0	0	1	1	1	1	2	0	0	0	2	1	0	1	0	0	0	1	0
22	1	0	0	0	0	1	2	1	0	0	0	0	1	0	0	0	0	1	0	0	0	1	2	0	0	2	0	0	0	2	0	1	1	2	0	2	2	0	1	1	1	0	1	2	2	0	0	1	1
23	0	0	0	0	0	1	2	0	0	0	1	1	1	1	1	1	0	0	2	0	2	1	2	0	0	2	0	0	1	1	0	0	2	1	2	1	2	0	1	0	1	1	1	1	1	1	0	1	0
24	0	0	0	0	0	1	2	1	0	0	0	0	1	0	0	0	0	1	1	0	1	0	1	0	0	1	0	0	0	2	1	0	2	0	2	0	2	1	0	0	1	1	1	2	1	1	0	0	1
25	1	0	0	0	0	2	2	1	0	0	1	0	0	0	0	0	0	1	2	0	2	1	1	1	1	1	0	0	1	1	0	2	2	0	2	0	1	0	1	1	1	0	0	2	1	0	0	1	0
26	1	0	0	0	0	1	1	0	2	0	0	0	0	0	0	0	0	0	1	0	1	0	2	0	1	1	1	0	0	1	1	0	0	2	0	2	1	0	1	1	1	0	1	2	1	0	0	0	0
27	0	0	0	0	0	1	0	0	2	0	0	0	0	0	0	0	1	2	0	2	2	0	2	0	0	1	0	1	1	1	0	1	1	1	1	1	1	1	0	0	1	1	1	2	0	0	0	0	0
28	0	0	0	0	0	1	2	1	0	0	0	0	0	0	0	0	0	0	0	1	0	0	1	0	1	0	0	0	0	1	1	0	1	2	0	2	2	0	0	0	1	1	1	2	0	1	0	0	1
29	0	0	0	0	0	1	1	0	1	0	0	0	1	0	0	0	0	2	1	1	1	0	2	0	0	1	0	0	0	2	0	1	1	1	0	2	1	0	1	1	1	0	1	1	0	0	0	1	0
30	1	0	0	0	0	0	1	1	1	0	1	2	1	0	0	0	0	0	2	1	2	0	2	0	0	0	0	0	0	1	0	1	2	1	1	1	1	0	0	0	1	0	0	2	0	1	0	0	1
31	0	0	0	0	0	1	1	0	1	0	0	1	1	0	0	0	0	1	0	1	1	0	1	0	0	1	0	0	0	1	0	0	1	1	1	1	1	1	0	0	1	0	1	2	2	0	0	1	0
32	1	1	0	0	0	1	1	0	1	0	1	1	1	0	0	0	0	0	0	1	0	0	2	0	0	1	1	1	1	0	0	1	0	1	0	2	1	0	2	1	0	0	0	1	0	0	0	0	0
33	1	0	1	0	0	1	1	0	0	0	0	0	0	0	0	0	0	1	2	1	2	0	2	0	0	1	1	2	2	1	1	0	1	2	0	2	1	0	1	1	0	0	0	1	0	0	0	0	0
34	1	0	0	0	0	1	2	0	0	0	1	0	1	0	0	0	0	0	2	1	2	0	2	0	0	1	0	0	1	1	0	0	1	1	0	2	2	0	1	1	1	0	0	2	0	0	0	0	1
35	0	0	0	0	0	2	1	0	0	0	0	0	0	0	0	0	0	0	0	1	2	0	2	0	0	0	0	1	2	0	1	1	0	1	1	1	1	0	2	1	0	0	1	1	1	0	0	0	1
36	1	1	0	0	0	2	1	1	1	0	0	1	2	0	0	0	0	0	0	1	2	0	2	0	0	1	0	2	2	2	0	0	0	2	0	2	1	1	0	0	1	0	1	2	0	1	0	0	2
37	1	0	1	1	1	1	1	0	1	0	0	1	1	0	0	0	0	0	1	1	2	0	1	1	1	0	0	0	0	1	1	0	1	1	0	2	1	0	1	0	0	1	1	2	1	1	0	0	0
38	1	0	0	0	0	1	1	0	0	0	1	0	0	0	0	0	1	2	1	0	1	0	2	0	1	2	0	0	0	2	1	0	2	1	2	1	1	0	1	1	0	0	1	2	1	1	0	0	0
39	1	0	0	0	0	2	1	0	0	0	0	0	0	0	0	0	0	0	1	1	1	0	2	0	0	2	0	1	1	2	1	1	2	1	2	1	2	0	0	0	2	0	1	2	1	1	0	0	0
40	1	0	0	0	0	0	1	0	1	0	1	0	0	0	0	0	0	0	1	1	2	1	2	0	0	1	1	0	0	1	1	0	1	2	0	2	2	0	0	0	2	0	0	1	0	0	0	1	0
41	0	0	1	1	1	2	1	1	1	0	0	1	2	0	0	0	0	0	1	1	1	0	1	0	0	0	0	2	2	2	0	2	2	0	1	1	1	0	0	0	1	0	0	0	0	1	0	0	0
42	1	0	0	0	0	1	1	0	0	0	0	0	0	0	0	0	0	2	1	1	2	0	1	0	1	2	0	0	0	2	2	1	1	1	1	1	2	0	1	1	1	1	1	2	0	1	0	1	0
43	1	0	1	1	1	1	0	0	1	0	0	0	0	0	0	0	1	1	0	1	1	1	2	0	0	1	0	2	2	2	0	1	1	2	0	2	2	0	0	0	1	2	2	2	1	1	0	0	0
44	0	0	0	0	0	1	1	1	1	0	0	0	1	1	1	1	0	2	2	1	2	1	2	0	0	0	0	1	1	1	2	0	1	1	1	1	1	0	1	0	2	0	1	2	1	0	0	1	0
45	1	0	0	0	0	0	1	0	1	0	1	0	1	0	0	0	0	1	1	0	2	0	2	0	0	1	0	1	1	1	1	1	0	2	1	2	1	0	0	0	1	1	1	1	0	0	0	0	0
46	0	0	0	0	0	0	1	0	1	1	1	1	2	0	0	0	0	0	2	0	2	0	1	0	1	0	0	0	1	1	0	0	1	1	1	1	2	0	1	1	1	0	0	2	0	1	0	0	0
47	1	0	0	0	0	2	0	0	1	0	0	1	2	0	0	0	0	2	2	1	2	0	2	0	0	2	1	1	1	0	0	1	1	0	0	2	2	0	0	0	2	0	1	2	1	0	0	0	0
48	1	0	0	0	0	0	2	1	0	0	1	0	0	0	0	0	0	0	0	1	2	0	1	0	0	1	0	1	1	1	0	0	0	2	0	2	2	0	1	0	1	1	0	1	0	0	0	0	1
49	1	0	0	0	0	1	0	0	2	0	0	0	0	0	0	0	0	0	1	1	1	0	2	0	0	1	0	0	0	1	0	1	1	1	1	1	2	0	1	1	1	0	0	2	0	1	0	0	0
50	0	0	0	0	0	1	2	0	1	0	0	2	1	0	0	0	0	1	1	1	2	0	2	0	0	1	0	0	0	2	1	0	0	1	2	1	2	0	0	0	1	0	1	2	1	0	0	0	0
51	0	1	0	0	0	1	1	0	0	0	0	1	1	0	0	0	0	0	1	0	1	0	1	0	1	2	0	0	0	1	1	1	1	0	1	1	2	0	1	1	1	1	0	1	0	0	0	0	0
52	1	0	0	0	0	1	2	1	0	0	1	1	1	0	0	0	0	0	1	0	1	0	2	0	0	1	0	1	1	1	1	0	0	2	0	2	1	1	0	0	1	0	2	2	0	1	0	0	0
53	0	0	0	0	0	0	1	1	0	0	0	0	0	0	0	0	0	2	1	1	2	1	1	1	1	1	0	0	1	1	0	0	0	1	1	1	2	1	0	0	0	1	1	2	1	1	0	0	0
54	0	0	0	0	0	1	0	0	0	0	0	1	1	0	0	0	0	0	2	1	2	0	2	0	0	2	0	1	1	1	2	0	2	0	1	1	1	0	1	1	1	0	0	2	0	2	0	0	1
55	1	0	1	0	0	1	2	1	0	0	0	0	0	0	0	0	0	0	1	1	2	1	2	0	1	1	0	0	0	2	0	1	1	1	1	1	2	0	2	2	0	1	1	2	1	0	0	0	0
56	0	0	0	0	0	2	1	1	0	0	0	1	1	0	0	0	0	1	0	0	0	0	2	0	0	1	0	2	2	1	1	0	0	1	1	1	1	0	2	2	0	1	1	2	1	1	0	0	0
57	1	0	0	0	0	1	1	0	1	0	1	1	1	0	0	0	0	1	0	1	1	0	2	0	0	2	0	1	1	1	1	1	2	1	1	1	1	0	1	1	1	0	0	2	0	1	0	0	1
58	0	0	0	0	0	1	2	1	0	0	0	1	2	0	0	0	0	1	1	1	1	0	2	0	0	1	0	0	0	2	1	0	1	1	0	2	1	0	0	0	0	0	1	2	1	0	0	0	0
59	1	0	0	0	0	2	2	0	1	0	1	1	2	0	0	0	1	2	1	1	2	0	2	0	0	2	0	0	0	2	2	0	1	0	1	1	0	0	2	2	0	0	0	2	0	2	0	0	0
60	1	0	0	0	0	0	1	0	0	0	1	1	2	0	0	0	0	0	2	0	2	1	1	1	0	1	0	0	0	2	1	0	1	2	0	2	0	0	2	2	0	0	1	2	1	0	0	1	0
61	0	0	0	0	0	0	1	0	1	0	1	0	1	0	0	0	0	0	0	1	1	0	2	0	0	1	0	0	1	1	0	0	0	2	0	2	0	0	1	1	1	1	1	2	2	2	0	0	1
62	0	0	0	0	0	2	1	0	1	0	0	1	2	0	0	0	0	1	2	1	2	0	2	0	0	1	0	0	0	1	0	1	2	0	1	1	1	1	0	0	1	0	1	2	0	1	1	0	1
63	0	0	0	0	0	2	1	0	1	0	0	0	1	0	0	0	0	1	1	1	1	0	2	0	0	2	0	0	0	2	0	0	1	1	1	1	1	0	1	0	0	1	1	1	1	0	0	0	1
64	0	0	0	0	0	2	1	0	1	0	0	0	0	0	0	0	0	1	2	0	2	0	2	0	0	0	0	0	1	1	0	1	0	2	0	2	2	0	0	0	2	0	0	1	0	1	0	0	0
65	0	0	0	0	0	1	0	0	2	0	0	1	2	0	0	0	0	1	0	1	0	0	2	0	0	1	0	2	2	0	0	0	0	1	1	1	2	0	0	0	2	0	0	2	0	0	0	0	0
66	0	0	0	0	0	0	0	0	2	0	0	0	1	0	0	0	0	0	2	0	2	1	0	1	1	0	0	0	0	1	1	1	1	1	1	1	2	0	0	1	1	0	0	1	0	1	0	0	0
67	0	0	0	0	0	1	2	1	0	0	0	0	1	0	0	0	1	1	1	0	2	0	2	0	0	1	0	1	1	2	0	1	1	2	0	2	1	0	1	1	0	1	1	2	1	0	0	0	0
68	0	1	0	0	0	1	2	0	0	0	0	0	1	0	0	0	0	0	1	0	2	0	1	0	0	1	0	1	2	1	0	1	1	2	0	2	1	1	1	1	0	2	2	2	1	1	0	0	0
69	1	0	0	0	0	1	1	0	0	0	1	1	1	0	0	0	1	2	0	2	2	0	2	0	0	1	1	2	2	1	1	0	1	0	1	1	1	0	2	2	0	0	0	1	0	0	0	0	0
70	0	0	0	0	0	0	1	0	1	0	1	0	0	0	0	0	0	0	2	0	2	1	2	0	0	2	0	0	1	1	0	1	1	1	1	1	0	0	0	0	0	0	0	2	0	0	0	0	0
71	0	0	0	0	0	0	1	1	1	0	0	1	1	0	0	0	0	0	1	1	1	0	2	0	0	2	0	0	0	2	1	0	1	2	0	2	2	0	1	1	1	0	1	2	1	0	0	0	1
72	1	0	0	0	0	1	1	1	1	1	0	0	1	0	0	0	0	0	1	2	1	0	2	0	1	0	0	1	1	2	0	1	2	0	1	0	2	0	1	1	1	0	0	2	0	0	0	0	0
73	0	0	0	0	0	2	1	1	1	0	0	0	1	0	0	1	0	1	1	1	2	0	2	0	1	1	0	0	1	1	0	2	1	0	2	0	1	0	2	1	0	0	0	2	0	0	0	0	1
74	1	0	0	0	0	1	1	0	1	1	1	0	1	0	0	0	0	2	2	0	2	0	2	0	0	1	0	1	2	0	0	0	0	2	0	2	2	0	0	0	1	0	1	2	1	0	0	0	0
75	1	0	0	0	0	0	0	0	1	0	2	1	0	0	0	0	0	0	1	1	2	0	0	0	0	0	0	0	1	1	0	1	1	0	0	1	1	0	0	0	2	0	2	2	0	0	0	0	0
76	0	0	0	0	0	2	1	0	1	0	1	0	0	0	0	0	0	0	1	1	2	0	0	0	0	1	0	0	0	2	0	1	1	1	1	1	1	0	0	0	0	1	1	2	0	1	0	0	0
77	0	1	0	0	0	2	0	0	1	0	0	0	0	0	0	0	0	0	1	1	1	1	2	0	0	1	0	0	1	1	1	1	1	0	2	0	0	0	1	1	0	0	0	2	0	0	0	1	0
78	1	0	1	0	0	1	1	0	1	0	0	0	0	0	0	0	0	0	1	1	1	0	1	0	0	2	0	0	1	1	1	1	1	2	1	1	0	0	0	0	0	0	0	2	0	1	0	0	0
79	1	0	0	0	0	1	0	0	1	0	1	1	1	0	0	0	0	0	2	0	2	0	0	0	0	1	0	0	0	2	0	0	1	1	0	2	1	1	0	0	1	1	1	1	1	2	0	0	0
80	0	0	0	0	0	1	2	0	0	0	0	0	0	0	0	0	0	1	1	1	1	0	2	0	0	1	1	0	1	2	0	1	1	2	1	2	1	0	0	0	2	0	1	1	1	1	0	0	0
81	0	1	1	0	0	2	2	1	0	0	0	0	0	0	0	0	0	1	0	1	0	0	2	0	0	2	0	0	0	2	0	0	1	1	1	1	1	0	1	0	0	0	0	0	0	0	0	0	1
82	1	0	0	0	0	2	1	0	1	0	1	0	0	0	0	0	0	1	2	0	1	0	1	0	0	1	0	1	1	1	2	1	1	0	2	0	2	0	0	0	2	1	1	2	0	2	0	2	0
83	1	0	0	0	0	1	2	1	0	0	0	2	1	0	0	0	0	0	2	1	2	0	2	0	0	1	0	1	1	1	0	0	0	2	0	2	1	0	0	0	0	1	1	2	1	1	1	0	0
84	1	0	1	1	1	1	2	0	1	0	1	1	1	0	0	0	0	0	2	1	2	0	2	0	0	2	1	1	1	1	0	0	0	2	0	2	2	0	1	1	1	0	1	2	1	0	0	0	0
85	1	0	0	0	0	2	1	0	0	0	0	0	2	0	0	1	0	1	1	0	1	1	2	0	0	2	0	1	1	1	2	0	0	2	0	2	1	0	0	0	1	0	0	2	0	0	0	0	0
86	0	0	0	0	0	1	2	0	0	0	1	0	0	0	0	0	0	0	1	1	2	1	2	0	0	1	0	0	0	1	1	1	0	2	0	2	1	1	0	0	1	0	1	2	1	0	0	0	0
87	0	0	0	0	0	1	1	0	0	1	2	0	1	0	0	1	0	1	2	1	1	0	1	0	1	0	0	1	1	1	1	0	1	0	1	1	1	1	0	0	0	0	0	2	0	0	0	0	0
88	1	0	1	0	0	1	1	0	1	0	0	1	2	0	0	0	0	2	0	2	0	1	1	1	1	1	0	0	1	1	0	1	1	1	1	1	2	0	1	1	1	1	0	1	0	0	0	0	1
89	0	0	0	0	0	2	1	0	1	0	1	1	1	0	0	0	0	0	1	0	2	0	2	0	0	1	0	0	1	1	0	2	2	0	2	0	1	0	1	1	1	0	0	1	0	0	0	0	0
90	1	0	0	0	0	1	0	0	2	0	0	0	1	0	0	0	0	2	1	1	2	0	2	0	0	0	0	0	0	1	0	0	1	2	1	1	0	0	2	2	0	1	1	2	1	2	0	0	0
91	1	0	0	0	0	1	1	0	1	1	1	0	1	0	0	1	0	0	1	0	1	2	0	1	1	1	1	1	1	1	0	2	2	0	1	1	0	0	2	1	0	1	1	2	0	1	0	0	0
92	0	1	0	0	0	2	2	1	0	0	0	0	0	0	0	0	0	0	1	1	1	0	2	0	0	1	0	0	1	1	0	0	1	1	0	2	2	0	1	1	1	1	1	2	1	1	0	0	1
93	0	0	0	0	0	1	2	0	0	1	1	1	1	0	0	0	0	2	0	2	0	0	2	0	1	1	0	0	1	1	0	0	1	2	0	2	1	1	0	0	1	1	1	1	1	2	0	0	0
94	1	1	0	0	0	1	2	0	0	0	0	1	2	0	0	0	0	0	1	0	1	1	2	0	0	2	0	0	2	0	0	0	2	2	0	2	0	0	1	1	0	0	0	1	0	0	0	1	0
95	1	0	0	0	0	2	2	0	0	0	1	0	0	0	0	0	0	0	1	1	1	0	1	0	0	1	0	1	2	0	1	1	2	0	2	0	2	0	0	0	2	1	1	2	0	0	0	0	0
96	0	0	0	0	0	0	1	0	0	0	1	1	1	0	0	0	0	0	0	1	0	1	1	1	1	2	0	0	0	1	0	0	0	2	0	2	0	1	1	1	0	0	0	2	0	0	0	2	0
97	0	1	1	0	1	1	1	0	1	0	0	0	0	0	0	0	0	1	2	0	2	1	1	1	1	0	0	0	1	1	0	0	1	0	2	0	2	0	0	0	1	1	1	1	1	0	0	0	1
98	1	0	0	0	0	1	1	0	2	0	0	0	2	0	0	1	0	0	1	1	2	0	2	0	0	0	0	1	1	0	0	1	1	0	1	1	2	0	0	0	2	0	1	1	0	0	0	2	0
99	0	0	0	0	0	1	2	0	1	0	0	0	0	0	0	0	0	0	0	0	0	2	1	1	1	1	1	0	0	0	0	1	0	1	1	1	1	0	1	1	1	0	1	1	1	0	0	0	0
100	1	1	1	0	0	2	0	0	2	0	0	1	1	0	0	0	0	0	2	0	2	0	2	0	0	0	0	0	0	2	1	2	2	2	0	2	1	1	1	1	0	0	0	1	0	0	0	0	1
101	0	1	0	0	0	1	1	1	0	0	0	0	0	0	0	0	0	1	1	0	1	0	1	0	1	1	1	1	1	2	0	0	0	2	0	2	2	0	1	1	1	0	1	1	0	1	0	0	0
102	1	0	0	0	0	1	1	0	0	0	1	2	2	1	1	1	1	1	0	1	1	0	2	0	0	2	1	1	1	1	0	2	2	0	2	0	1	0	1	1	1	0	0	1	1	1	0	0	0
103	1	0	1	0	0	2	1	0	1	0	0	1	1	0	0	0	0	0	2	0	2	1	1	0	1	1	0	0	2	0	0	0	0	2	0	2	1	0	1	1	1	0	0	2	0	0	0	0	0
104	0	0	0	0	0	2	1	1	1	0	0	1	2	0	0	0	0	1	2	0	2	0	2	0	0	1	0	1	1	1	1	0	0	2	0	2	2	0	0	0	1	0	0	2	0	0	0	0	0
105	1	0	0	0	0	0	1	0	1	0	0	2	2	0	0	0	0	0	1	0	1	0	2	0	0	0	0	1	1	2	1	1	1	1	0	2	1	1	0	0	1	0	1	2	0	0	0	0	1
106	1	0	0	0	0	2	1	0	1	0	1	1	1	0	0	0	0	0	2	1	2	1	2	0	1	0	0	0	0	2	0	2	2	0	2	0	1	0	0	0	1	0	0	2	0	0	0	0	0
107	1	0	0	0	0	1	1	0	1	0	1	0	0	0	0	0	0	0	1	0	1	1	1	1	1	1	0	0	1	0	0	0	1	1	1	1	2	0	2	2	0	0	0	2	0	0	0	0	0
108	0	0	0	0	0	1	0	0	2	0	0	0	0	0	0	0	0	1	1	1	2	0	2	0	1	0	0	1	2	0	1	1	1	2	0	2	2	0	1	1	1	0	1	2	1	0	0	0	0
109	1	0	0	0	0	2	2	1	0	0	1	0	1	0	0	0	0	0	1	1	1	0	2	0	0	1	0	0	1	1	1	2	1	0	1	1	0	0	0	0	1	0	0	2	0	1	0	0	0
110	1	0	0	0	0	1	1	0	0	0	1	0	1	0	0	0	0	1	2	0	2	0	2	0	0	1	0	1	1	2	1	1	2	0	1	1	1	0	0	0	2	0	0	0	0	0	1	0	0
111	1	0	1	0	1	1	1	1	0	0	0	0	1	0	0	1	0	0	1	1	2	0	2	0	0	0	0	0	1	1	0	0	2	1	1	1	2	0	2	2	0	1	1	1	1	0	0	0	2
112	0	0	0	0	0	2	2	0	0	0	0	0	0	0	0	0	0	1	0	1	1	1	2	0	1	0	1	2	2	1	1	2	2	2	0	2	1	0	0	0	0	0	0	2	0	1	0	0	0
113	0	0	0	0	0	1	1	0	1	1	1	0	2	0	0	0	0	0	1	1	1	1	1	1	1	1	0	1	1	2	1	0	1	1	1	1	1	0	1	1	0	0	1	2	1	0	0	0	1
114	1	0	0	0	0	1	1	0	0	0	1	0	2	0	0	0	0	1	1	0	2	0	2	0	0	0	0	1	2	1	0	0	1	0	2	0	1	0	0	0	1	0	0	2	0	0	0	0	0
115	0	0	0	0	0	1	0	0	2	0	0	1	2	0	0	0	0	0	1	1	2	1	2	0	1	0	0	0	1	1	0	1	0	2	0	2	1	0	1	1	1	0	1	2	0	1	0	1	0
116	0	0	0	0	0	1	2	0	0	0	0	0	0	0	0	0	0	0	2	0	2	0	1	1	2	2	0	1	1	1	0	1	0	1	0	2	1	1	1	1	0	0	0	2	0	0	0	0	1
117	0	0	0	0	0	2	2	0	0	0	0	0	1	0	0	0	1	1	0	2	1	0	2	0	0	1	0	0	1	1	1	0	0	2	0	2	2	0	1	1	1	0	0	1	0	0	0	1	0
118	1	0	0	0	0	2	1	0	1	0	1	0	1	1	1	1	0	2	2	1	2	0	2	0	0	1	0	1	2	0	1	0	0	2	0	2	2	0	0	0	2	1	1	2	0	2	0	0	0
119	1	0	0	0	0	0	2	1	0	0	1	1	2	0	0	0	0	0	1	0	2	1	1	0	0	1	0	1	2	1	0	1	1	1	1	1	0	0	1	1	0	0	0	2	0	0	0	1	0
120	1	0	0	0	0	1	1	0	2	0	0	0	0	0	0	0	0	1	1	1	2	0	2	0	1	2	0	0	0	2	0	0	1	2	1	2	0	0	1	1	0	0	0	2	0	0	0	0	0
121	1	0	0	0	0	1	1	0	0	0	0	1	1	0	0	0	0	1	2	1	2	1	2	0	0	0	0	0	2	0	0	0	1	0	2	0	1	0	1	0	1	0	0	1	1	1	0	0	1
122	0	0	0	0	0	2	1	1	0	0	0	0	0	0	0	0	0	1	1	1	2	1	2	0	0	0	0	2	2	1	2	2	2	2	0	2	1	1	0	0	1	0	0	2	0	2	0	0	0
123	1	0	0	0	0	1	2	0	0	0	1	0	1	0	0	0	0	0	1	1	1	0	2	0	0	1	0	1	1	1	1	2	2	1	0	2	2	0	1	1	1	0	0	1	0	0	0	0	0
124	1	0	0	0	0	0	1	1	1	0	0	0	0	0	0	0	0	0	1	0	0	0	2	0	0	1	0	0	1	1	0	1	1	1	2	2	1	0	0	0	2	0	0	0	0	0	0	1	0
125	1	0	0	0	0	0	1	0	1	0	0	0	0	0	0	0	0	0	1	0	1	1	1	1	1	2	0	0	1	1	0	0	0	2	1	2	1	1	0	0	0	1	1	1	1	1	0	0	0
126	0	0	0	0	0	1	0	0	2	0	0	0	1	0	0	0	0	0	1	0	1	0	1	1	1	1	0	0	0	1	1	1	1	0	2	0	2	0	0	0	2	0	0	2	0	1	0	0	0
127	1	1	1	0	1	1	2	1	0	0	1	1	1	0	0	0	0	1	0	1	1	0	2	0	0	1	0	0	0	2	0	2	2	0	2	0	1	1	0	0	1	0	0	2	0	0	0	0	0
128	0	0	0	0	0	0	1	1	1	0	0	0	1	0	0	0	0	0	1	0	1	0	2	0	0	1	0	1	1	0	0	0	2	1	0	2	1	0	0	0	2	1	1	1	1	0	0	0	1
129	1	0	0	0	0	1	2	1	0	0	0	0	0	0	0	0	0	1	2	0	2	0	2	0	0	0	0	1	1	1	1	1	1	2	0	2	1	0	2	2	0	0	0	1	0	0	0	0	0
130	0	0	0	0	0	1	2	0	0	0	0	0	0	0	0	0	0	1	0	1	1	0	2	0	0	1	0	0	1	0	0	2	1	1	1	1	2	0	0	0	1	1	1	1	1	0	0	0	0
131	0	0	0	0	0	1	0	0	0	0	1	0	0	0	0	0	0	1	1	0	2	0	1	0	1	0	0	0	0	2	1	2	1	2	0	2	1	0	0	0	0	0	1	2	1	0	0	0	0
132	0	0	0	0	0	2	1	0	1	0	1	0	0	0	0	0	0	1	1	1	1	0	1	1	1	1	0	1	1	2	0	0	1	1	1	1	2	1	0	0	1	0	1	1	1	0	0	1	0
133	0	0	0	0	0	2	0	0	1	0	0	1	2	0	0	0	0	0	1	0	2	0	2	0	0	1	0	0	0	2	1	0	1	1	1	1	1	0	1	1	1	0	1	2	1	0	0	0	1
134	0	0	0	0	0	2	1	0	1	1	1	0	1	0	0	0	0	0	1	0	2	0	1	0	0	1	0	0	0	1	0	0	0	2	0	2	2	0	1	1	1	1	1	1	1	2	0	0	0
135	1	0	0	0	0	0	2	0	0	0	0	0	0	0	0	0	0	1	0	1	0	0	2	0	0	0	1	0	0	1	0	0	1	2	1	2	2	0	1	1	1	0	0	2	0	0	0	0	0
136	0	0	0	0	0	2	1	0	1	0	1	0	0	0	0	0	0	1	1	0	2	1	2	0	0	0	0	0	0	1	1	0	1	0	1	1	1	1	0	0	0	0	0	2	1	0	0	0	0
137	1	0	0	0	0	1	0	0	0	0	1	1	2	1	1	1	0	0	2	0	2	1	2	0	0	1	0	0	0	2	1	2	2	0	2	0	1	0	0	0	2	0	1	2	0	1	0	0	0
138	0	0	0	0	0	0	0	0	1	0	0	0	0	0	0	0	0	1	1	0	2	0	2	0	1	1	0	1	1	1	1	0	0	2	0	2	1	0	2	2	0	0	1	2	0	1	0	0	0
139	0	0	0	0	0	1	1	1	1	1	0	1	1	0	0	0	0	1	1	0	1	0	1	0	1	0	0	1	2	0	1	0	1	1	1	1	2	0	0	0	2	1	0	1	0	0	0	0	1
140	0	0	0	0	0	1	0	0	2	0	0	0	0	0	0	0	0	1	2	0	2	0	2	0	0	0	0	0	0	1	0	1	2	1	1	1	1	0	1	1	1	0	1	1	1	0	0	0	0
141	1	0	1	1	1	2	1	0	1	0	0	0	0	0	0	0	0	1	0	0	0	0	2	0	0	1	0	2	2	2	0	1	1	1	1	1	1	0	0	0	1	1	1	2	0	2	0	0	0
142	1	0	1	0	0	0	2	1	0	0	1	1	1	0	0	0	0	1	2	0	2	0	1	0	0	1	0	0	0	2	0	0	1	1	1	1	1	0	0	0	1	0	0	2	0	0	0	1	0
143	1	0	0	0	0	1	1	0	0	0	0	1	2	0	0	1	0	1	1	1	1	0	1	0	0	0	0	1	2	0	1	1	1	0	1	1	1	0	0	0	2	0	0	2	0	0	0	0	1
144	1	1	0	0	0	0	1	0	1	0	1	0	0	0	0	0	1	1	1	1	1	0	2	0	0	1	0	2	2	0	0	2	1	2	0	2	1	1	0	0	1	0	1	1	1	0	0	0	0
145	0	0	0	0	0	2	1	0	0	1	2	0	0	0	0	0	0	0	2	0	2	0	2	0	0	2	0	0	0	1	1	0	2	0	2	1	1	1	0	0	0	1	1	2	1	1	0	0	0
146	0	0	0	0	0	0	2	0	0	0	2	1	2	0	0	0	0	0	1	1	1	1	1	1	1	2	0	0	1	1	0	2	2	0	2	0	2	0	0	0	1	1	0	1	0	0	0	0	0
147	1	0	1	1	1	2	0	0	1	0	0	0	1	0	0	0	0	1	2	0	2	0	1	0	1	0	0	2	2	1	2	1	1	1	1	1	2	0	0	0	2	0	1	2	0	0	0	0	0
148	0	0	0	0	0	1	2	0	0	0	0	0	0	0	0	0	0	1	1	1	1	1	2	0	0	0	0	1	1	1	0	0	1	1	1	1	1	0	2	2	0	0	0	1	0	0	0	0	1
149	1	0	1	0	0	2	0	0	1	0	1	1	1	0	0	0	0	1	2	0	2	0	2	0	1	2	0	0	1	0	0	1	1	1	1	1	2	0	1	1	0	1	1	1	1	0	0	1	0
150	0	0	0	0	0	1	1	0	0	0	1	0	1	0	0	0	0	0	1	0	2	1	2	0	0	1	0	0	0	2	1	1	1	0	1	1	0	0	1	1	0	0	2	2	0	0	0	1	0
151	0	0	0	0	0	1	1	0	1	0	0	0	0	0	0	0	1	1	0	1	1	1	2	0	0	2	0	1	1	1	1	1	0	2	0	2	1	0	1	1	1	0	1	2	1	0	0	0	1
152	0	0	0	0	0	0	0	0	2	0	0	0	1	0	0	0	0	1	2	1	2	1	0	1	1	1	0	0	0	2	0	1	1	0	2	0	0	1	0	0	0	0	1	1	1	0	0	0	0
153	0	0	0	0	0	0	0	0	1	0	1	0	1	0	0	0	0	1	1	1	1	0	2	0	2	1	1	0	0	1	1	2	2	1	0	2	2	0	1	1	1	0	0	2	0	1	0	1	0
154	0	1	0	0	0	1	1	0	0	0	0	0	0	0	0	0	0	0	2	1	2	0	2	0	0	0	0	1	1	1	1	1	2	0	1	1	1	0	0	0	1	0	0	1	0	0	0	0	0
155	0	0	0	0	0	2	1	0	2	0	0	0	0	0	0	0	0	1	1	1	2	1	1	1	1	1	0	1	2	1	0	0	1	2	0	2	2	0	1	1	1	0	0	2	0	1	0	0	0
156	1	0	0	0	0	1	0	0	1	0	2	0	0	0	0	0	0	1	1	1	1	1	1	0	0	0	0	1	1	2	0	1	1	1	0	2	1	0	0	0	0	2	2	2	1	1	0	0	0
157	0	0	1	0	0	1	2	0	0	1	1	1	1	0	0	0	0	0	1	1	1	1	2	0	0	2	0	0	0	1	1	1	1	1	0	2	2	1	0	0	0	0	0	1	0	1	0	0	0
158	0	0	0	0	0	0	0	0	2	0	0	0	0	0	0	0	0	0	0	2	0	0	2	0	0	0	0	0	0	2	0	0	0	2	0	2	2	0	0	0	2	0	0	2	0	0	0	0	0
159	0	0	0	0	0	2	0	0	2	0	0	1	2	0	0	0	0	0	1	0	1	1	2	0	0	0	0	0	0	2	1	0	0	1	1	1	1	0	0	0	2	1	1	2	1	1	0	0	1
160	1	0	0	0	0	0	1	0	0	0	2	2	1	0	0	0	0	0	2	1	2	1	2	0	0	1	0	0	2	0	0	1	2	1	1	1	1	0	2	2	0	0	0	2	0	1	0	2	0
161	1	0	1	0	0	2	1	1	1	0	0	0	1	0	0	0	0	1	1	1	2	0	2	0	0	1	0	1	1	1	0	0	1	0	1	1	2	0	2	2	0	0	0	1	0	0	0	1	0
162	1	0	0	0	0	2	0	0	1	0	0	0	1	0	0	0	0	0	0	0	1	1	2	0	0	0	0	0	1	1	1	1	1	1	0	2	2	0	1	1	1	0	0	2	0	1	0	0	1
163	1	0	0	0	0	0	2	0	0	0	0	0	1	0	0	0	0	2	2	0	2	0	2	0	0	1	0	1	1	1	1	1	1	0	2	0	1	0	1	1	1	1	1	2	0	0	0	0	0
164	1	0	0	0	0	1	0	0	2	0	0	1	1	0	0	0	0	1	1	0	2	0	1	0	0	1	0	0	0	2	1	1	1	1	1	1	1	0	0	0	2	0	0	1	0	0	0	0	0
165	0	0	0	0	0	1	1	0	1	0	1	0	0	0	0	0	0	0	2	1	2	1	0	1	1	0	0	1	1	2	0	2	1	1	1	1	2	0	0	0	2	0	0	1	0	1	0	0	0
166	0	0	0	0	0	0	2	0	0	0	1	0	1	0	0	1	0	0	0	0	0	0	0	0	0	1	0	0	0	2	0	1	1	0	2	0	2	0	0	0	2	0	0	0	0	0	0	1	0
167	1	0	0	0	0	1	2	0	0	0	2	1	1	0	0	0	0	0	2	0	2	0	2	0	0	1	0	1	1	1	1	1	1	0	1	1	1	1	0	0	1	0	0	2	0	0	0	0	0
168	0	0	0	0	0	2	2	0	0	0	2	0	1	0	0	0	0	0	2	1	2	0	2	0	0	2	0	0	0	1	0	0	1	0	1	1	0	0	1	1	1	0	0	1	0	0	0	0	0
169	0	0	1	1	1	2	1	0	2	0	0	1	1	0	0	0	0	0	1	1	2	0	2	0	1	0	0	1	1	1	1	2	1	1	1	1	1	0	0	0	0	0	1	1	1	0	0	0	0
170	0	0	1	1	1	1	0	0	2	0	0	1	1	0	0	0	0	0	2	0	2	1	0	1	1	1	0	0	0	1	0	1	1	0	0	2	1	1	0	0	1	0	0	2	0	0	0	1	0
171	1	0	0	0	0	1	1	0	1	1	1	0	0	0	0	0	0	1	0	0	0	0	1	0	0	1	0	0	0	2	1	1	1	1	0	2	2	1	0	0	1	0	0	2	1	1	0	0	0
172	1	0	0	0	0	1	1	0	0	1	2	1	1	1	1	1	0	1	1	0	2	0	2	0	1	0	0	0	0	2	0	0	0	2	0	2	2	0	0	0	2	0	0	2	0	0	0	0	0
173	0	0	0	0	0	2	2	1	0	0	0	1	1	0	0	0	0	1	1	1	1	0	1	0	1	1	0	1	1	1	1	1	1	1	2	2	1	1	0	0	0	1	1	2	2	0	0	0	0
174	0	0	0	0	0	0	1	0	0	0	2	0	1	0	0	0	0	0	1	1	2	0	2	0	0	1	0	0	0	2	2	1	1	0	1	0	1	0	0	0	0	1	1	2	1	1	0	0	1
175	0	0	0	0	0	1	1	0	0	0	1	1	2	1	1	1	0	0	2	0	2	0	2	0	1	2	0	0	0	2	2	1	1	1	2	2	2	0	1	1	1	0	0	0	0	0	0	0	0
176	1	0	0	0	0	1	2	0	0	0	2	0	1	0	0	0	0	0	1	1	1	0	1	0	0	0	0	0	1	0	0	0	1	0	1	1	1	0	1	1	0	0	1	1	1	0	0	0	1
177	0	0	0	0	0	2	0	0	2	0	0	1	2	1	1	1	0	0	1	0	1	0	2	0	0	1	0	1	2	1	0	1	1	0	1	1	1	0	0	0	0	1	1	1	1	2	0	0	1
178	1	0	0	0	0	0	1	0	1	0	0	1	1	0	0	0	0	2	1	1	2	0	2	0	0	1	0	0	0	2	2	0	0	2	0	2	1	0	0	0	0	1	1	2	1	1	0	0	1
179	0	0	0	0	0	0	2	1	0	0	0	1	1	1	1	1	0	1	2	0	2	0	2	0	0	1	0	1	1	1	1	0	0	1	0	2	2	0	0	0	1	1	1	2	0	0	0	1	0
180	1	1	0	0	0	0	0	0	1	0	0	1	1	0	0	0	0	0	2	1	2	0	1	0	0	1	0	0	0	2	1	0	0	2	0	2	1	0	2	1	0	0	0	0	0	0	0	0	0
181	0	0	0	0	0	1	2	0	0	0	2	0	1	0	0	0	1	1	1	0	1	0	2	0	0	1	0	0	1	1	0	1	2	0	1	1	1	0	0	0	1	0	0	2	1	0	0	0	1
182	0	0	0	0	0	2	1	1	0	0	0	0	1	0	0	0	0	1	1	0	2	0	2	0	0	1	1	1	1	1	0	0	1	1	1	1	1	1	1	1	0	1	1	1	0	0	0	0	0
183	0	0	0	0	0	2	1	0	1	0	0	1	1	0	0	0	0	1	2	0	1	0	1	0	0	1	0	1	1	1	1	0	0	2	0	2	1	0	0	0	1	2	2	2	0	1	0	0	0
184	0	0	0	0	0	1	0	0	2	0	0	0	0	0	0	0	0	2	1	1	2	0	2	0	1	2	0	0	0	1	0	1	1	1	1	1	1	0	0	0	1	0	1	2	1	0	0	0	0
185	0	0	0	0	0	1	2	0	0	0	0	0	2	0	0	1	0	0	1	0	1	1	0	1	1	0	0	0	1	1	0	0	0	2	0	2	1	0	1	1	1	1	1	1	1	1	0	1	0
186	0	0	0	0	0	1	1	0	0	0	1	0	0	0	0	0	0	1	2	0	2	0	1	0	0	2	0	0	0	2	0	1	1	0	1	1	2	0	1	1	1	0	0	2	0	1	0	0	1
187	1	0	0	0	0	1	1	0	1	0	0	1	2	0	0	0	0	1	2	0	2	0	2	0	0	0	0	0	1	1	0	2	2	1	0	2	2	0	1	1	1	1	1	1	1	1	1	0	0
188	1	0	0	0	0	0	2	0	0	0	0	1	1	0	0	0	0	1	2	0	2	1	2	0	0	2	0	1	1	1	2	2	1	0	1	1	2	0	0	0	2	0	0	0	0	0	0	2	0
189	1	0	0	0	0	0	0	0	2	0	0	0	0	0	0	0	0	0	2	1	2	0	2	0	1	1	0	1	1	2	1	1	1	0	1	1	1	1	0	0	1	0	0	2	0	0	0	0	1
190	1	0	1	0	1	1	0	0	1	0	1	0	0	0	0	0	1	1	0	2	1	0	2	0	0	2	0	0	0	1	0	0	1	2	0	2	1	0	2	2	0	0	0	2	0	0	0	1	0
191	0	0	0	0	0	0	1	0	1	0	1	0	0	0	0	0	0	0	1	1	2	1	2	0	0	0	0	2	2	1	0	0	0	2	0	2	2	1	0	0	0	1	1	2	1	2	0	0	1
192	1	0	1	0	0	2	0	0	1	0	0	1	1	0	0	0	0	0	1	1	1	1	2	0	0	0	0	0	1	1	0	1	1	0	1	1	1	0	0	0	1	0	1	2	0	1	0	0	1
193	1	0	0	0	0	1	1	0	1	0	1	0	0	0	0	0	0	0	2	0	2	0	2	0	0	1	1	0	0	0	0	0	2	0	1	1	2	0	1	1	0	1	1	2	1	1	0	0	2
194	0	0	0	0	0	2	1	0	1	0	0	1	1	0	0	0	0	0	1	0	0	0	2	0	0	1	0	1	1	1	2	1	1	1	0	2	2	0	0	0	2	0	1	1	1	0	0	0	1
195	1	0	1	0	1	1	1	1	1	0	0	1	2	0	0	0	0	1	1	1	1	0	1	0	1	0	0	0	0	2	1	1	1	2	1	2	1	0	0	0	1	1	1	1	1	1	0	0	1
196	1	0	0	0	0	2	2	0	0	0	0	1	1	0	0	0	0	0	0	1	1	0	2	0	1	1	0	1	1	1	1	0	0	1	1	1	2	0	1	1	1	0	0	1	0	0	0	1	0
197	1	0	0	0	0	2	2	0	1	0	0	1	1	0	0	0	0	0	1	1	1	0	2	0	0	1	1	0	0	1	0	1	1	0	0	1	1	0	1	0	2	1	1	1	1	0	0	0	1
198	0	0	0	0	0	0	0	0	1	0	0	1	2	1	1	1	0	0	2	0	2	1	2	0	0	0	0	0	0	2	0	0	0	2	0	2	0	0	1	1	0	0	1	2	1	0	0	0	1
199	0	0	0	0	0	1	0	0	2	0	0	1	1	0	0	0	0	1	1	0	2	1	1	1	0	1	0	0	0	1	0	1	1	1	1	1	1	1	1	1	0	1	1	2	0	0	0	0	0
200	1	0	0	0	0	2	2	1	0	0	1	0	0	0	0	0	1	1	1	0	2	1	2	0	0	0	0	0	0	1	1	1	1	1	1	1	1	0	2	2	0	0	1	2	1	0	0	0	1
201	0	0	0	0	0	1	1	0	2	0	0	0	0	0	0	0	0	0	1	1	2	1	2	0	0	1	0	0	0	1	1	0	0	1	1	1	2	0	2	2	0	1	1	2	1	0	0	0	0
202	1	0	0	0	0	0	1	0	1	0	1	0	0	0	0	0	1	2	1	1	1	0	2	0	0	1	0	0	2	0	0	0	1	1	0	2	1	1	1	1	0	1	1	2	1	1	0	0	0
203	0	0	0	0	0	1	1	0	0	0	1	0	0	0	0	0	0	0	1	1	1	0	1	0	0	1	0	1	1	2	0	0	2	0	2	0	2	0	1	1	1	0	0	1	0	0	0	0	0
204	0	0	0	0	0	2	2	0	0	0	2	1	2	0	0	0	0	2	2	0	2	0	2	0	2	1	0	1	1	1	0	0	0	2	2	0	2	0	0	0	1	0	1	2	1	0	0	0	0
205	1	1	0	0	0	1	1	1	1	0	0	0	1	0	0	0	0	0	2	0	2	0	2	0	0	1	0	0	1	0	0	1	2	1	1	1	1	0	2	2	0	0	0	1	1	1	0	0	0
206	0	0	0	0	0	2	0	0	1	0	0	0	0	0	0	0	0	0	0	2	0	0	2	0	0	1	0	0	0	2	0	1	1	0	1	1	1	0	0	0	0	0	1	1	0	1	0	0	1
207	1	0	0	0	0	2	1	0	1	0	0	1	2	0	0	0	0	0	1	1	2	0	2	0	0	1	0	0	0	2	0	0	0	1	1	1	2	0	1	1	1	1	1	1	1	1	0	0	0
208	1	0	0	0	0	1	2	0	0	0	0	1	2	0	0	0	0	2	1	1	2	1	2	0	0	1	0	2	2	1	0	0	1	2	0	2	1	0	2	2	0	0	0	2	0	0	0	0	0
209	0	0	0	0	0	2	1	0	1	0	0	1	1	0	0	0	0	1	2	0	2	0	2	0	0	0	0	0	0	2	2	0	0	1	1	1	2	0	0	0	2	0	0	0	1	0	0	0	1
210	0	0	0	0	0	0	1	0	1	0	1	0	1	0	0	0	0	0	2	1	2	0	1	0	0	1	0	0	0	1	0	1	2	0	1	0	1	0	2	2	0	0	2	2	0	1	0	0	0
211	0	0	0	0	0	2	1	1	1	0	0	1	2	0	0	0	0	1	2	1	2	0	2	0	0	1	0	0	1	1	0	0	2	0	1	1	2	0	1	1	0	0	0	1	0	0	0	0	0
212	0	0	1	0	0	1	0	0	2	0	0	0	0	0	0	0	0	0	2	1	2	0	2	0	0	0	0	0	0	2	1	1	1	1	2	2	2	0	1	0	1	0	0	2	0	0	0	0	0
213	1	0	0	0	0	0	1	1	1	0	0	1	1	0	0	0	0	0	2	1	2	0	2	0	0	1	1	0	0	1	0	0	2	0	1	1	0	0	1	1	0	1	1	1	1	2	0	0	0
214	1	0	0	0	0	2	1	1	1	0	0	0	1	0	0	0	0	0	2	0	2	1	2	0	0	1	0	2	2	2	0	0	0	1	1	1	1	0	0	0	2	1	1	2	0	0	0	0	1
215	0	1	0	0	0	1	2	1	0	0	0	0	1	0	0	1	1	2	1	1	1	0	2	0	0	0	0	0	1	1	1	0	1	2	0	2	2	0	0	0	1	0	0	2	1	1	0	0	0
216	1	0	0	0	0	1	1	1	1	0	0	0	1	0	0	0	1	1	2	1	2	0	1	0	0	1	1	0	0	0	0	1	2	0	0	2	1	0	1	0	1	0	1	1	1	0	0	0	0
217	0	0	0	0	0	2	0	0	1	0	0	1	1	0	0	0	0	0	0	1	2	1	1	0	0	2	0	0	0	2	1	0	1	1	0	2	2	0	0	0	2	0	0	2	0	0	0	0	1
218	0	0	0	0	0	0	2	1	0	0	1	0	1	0	0	0	1	1	1	1	1	0	1	0	0	1	0	1	1	2	0	0	0	2	0	2	0	1	1	1	0	0	0	1	0	0	0	0	0
219	0	0	1	1	1	2	0	0	2	0	0	1	1	0	0	0	0	0	1	1	2	0	2	0	0	2	0	1	2	0	1	2	2	0	1	1	1	0	0	0	2	0	0	0	2	1	0	0	0
220	1	0	0	0	0	1	0	0	2	0	0	1	2	0	0	0	0	0	0	1	1	0	2	0	0	0	0	1	0	1	1	0	1	0	1	1	0	0	2	1	0	1	1	2	1	2	0	0	0
221	0	0	0	0	0	2	1	0	0	0	0	1	1	0	0	0	0	2	2	0	2	0	2	0	0	2	0	1	1	1	1	0	1	2	0	2	2	0	0	0	2	0	1	2	1	1	0	0	0
222	0	1	0	0	0	1	1	0	1	1	1	0	1	0	0	0	0	0	1	0	1	0	2	0	0	1	0	0	1	1	0	0	1	1	1	1	2	0	1	1	1	0	0	2	0	0	0	2	0
223	1	0	0	0	0	1	1	0	1	0	0	0	0	0	0	0	0	2	2	1	2	0	1	0	0	1	0	1	1	1	0	0	0	2	0	2	2	0	2	2	1	1	1	1	1	2	0	0	0
224	1	1	0	0	0	1	1	0	0	0	0	0	0	0	0	0	0	0	2	0	1	1	1	1	1	1	0	1	2	0	0	0	1	1	0	2	2	0	0	0	1	1	1	1	1	0	0	0	1
225	0	1	0	0	0	1	2	0	0	0	2	0	0	0	0	0	0	1	2	0	2	1	2	0	0	0	0	1	1	2	0	1	1	1	0	2	2	0	0	0	1	0	2	2	0	0	0	0	1
226	0	0	1	0	0	2	1	1	1	0	0	0	1	0	0	0	0	0	0	2	0	0	2	0	1	0	0	0	0	1	1	0	2	0	1	1	0	0	2	2	0	0	0	0	0	0	0	0	0
227	1	0	1	0	0	1	0	0	1	0	0	1	1	0	0	0	0	1	0	0	0	1	0	1	0	0	0	0	0	2	1	2	1	2	0	2	1	0	1	0	1	0	0	2	0	0	0	0	0
228	1	0	0	0	0	0	2	1	0	0	1	1	2	0	0	0	0	1	1	1	1	0	2	0	0	1	0	1	1	2	0	1	0	2	0	2	2	0	0	0	2	0	0	1	0	0	0	0	1
229	1	0	0	0	0	2	1	0	0	0	0	0	0	0	0	0	0	2	1	1	2	0	2	0	0	1	0	0	0	1	0	1	1	1	0	2	2	0	2	2	0	1	1	2	2	0	0	0	2
230	0	0	0	0	0	0	1	1	1	0	0	1	1	0	0	0	0	0	2	1	2	0	2	0	1	0	0	1	1	0	1	0	0	1	1	1	2	0	1	1	1	1	0	1	2	1	0	0	0
231	1	1	0	0	0	1	1	0	0	0	0	1	1	0	0	0	0	1	1	1	1	0	2	0	0	0	0	0	0	2	2	1	2	0	1	1	1	0	1	1	1	0	0	1	0	0	0	1	0
232	0	0	0	0	0	1	1	0	2	0	0	1	1	0	0	0	0	0	0	0	1	0	2	0	0	0	0	0	2	0	0	1	2	1	1	1	2	0	1	1	1	1	1	1	0	0	0	1	0
233	0	0	0	0	0	2	1	1	0	0	0	1	1	0	0	0	0	0	0	1	0	0	1	0	0	0	0	0	1	1	1	0	0	2	1	2	1	0	0	0	1	0	1	2	0	0	0	0	1
234	1	0	0	0	0	2	2	0	0	0	1	0	1	0	0	0	0	0	0	1	1	0	0	0	0	1	0	0	1	1	0	0	1	0	1	2	2	0	0	0	2	2	2	2	1	1	0	1	0
235	0	0	0	0	0	2	1	0	0	1	1	0	1	0	0	0	0	0	1	1	1	1	2	0	0	0	0	0	0	2	1	2	2	1	1	1	2	0	1	1	1	1	1	1	1	2	0	0	0
236	0	0	0	0	0	0	1	0	1	0	1	0	2	0	0	0	0	0	1	0	2	2	0	1	1	1	0	0	2	0	0	1	0	2	0	2	1	0	1	0	1	0	1	2	1	1	0	0	0
237	0	0	0	0	0	1	2	0	1	0	1	0	2	1	1	1	0	0	1	1	2	1	2	0	0	1	0	0	0	1	1	1	1	1	1	1	1	0	0	0	2	1	1	2	1	2	0	0	2
238	0	0	0	0	0	2	1	0	1	0	0	0	1	0	0	0	0	0	1	1	1	0	1	0	0	1	0	0	1	1	0	0	0	2	1	1	1	0	1	1	1	1	1	2	1	1	0	0	0
239	0	0	0	0	0	0	2	0	1	0	1	0	1	0	0	0	0	0	2	0	2	0	2	0	0	2	0	1	2	0	0	1	0	1	0	2	2	0	1	1	1	0	1	1	0	0	0	0	2
240	0	0	0	0	0	0	1	0	1	0	1	1	1	0	0	0	0	0	1	1	1	1	2	0	0	1	0	0	0	1	1	1	1	2	1	2	2	0	1	1	0	0	1	2	0	1	0	0	0
241	0	0	1	0	0	1	0	0	1	0	0	0	1	0	0	1	0	0	0	1	2	0	2	0	0	2	0	1	1	1	1	0	1	0	1	1	2	0	0	0	1	1	1	2	0	0	0	0	1
242	0	0	0	0	0	0	1	0	1	1	0	0	0	0	0	0	0	0	2	1	2	1	2	0	1	1	1	0	0	1	1	0	2	0	1	1	1	0	2	2	0	0	0	0	2	1	1	0	0
243	0	0	1	1	1	1	1	2	0	0	0	1	2	0	0	0	0	0	1	1	1	1	1	1	1	1	0	0	0	1	1	0	0	2	0	2	0	1	1	0	0	0	0	1	0	0	0	0	0
244	0	0	0	0	0	1	2	1	0	0	1	1	2	0	0	0	1	1	1	0	2	1	2	0	0	2	1	2	2	1	1	1	2	1	1	1	1	0	0	0	1	1	0	1	2	1	0	1	1
245	0	0	0	0	0	2	0	0	2	0	0	0	0	0	0	0	0	0	1	1	1	0	2	0	0	0	0	0	0	1	1	0	1	0	1	1	2	0	1	1	1	0	1	2	2	0	0	0	0
246	1	0	0	0	0	1	2	1	0	0	1	1	2	0	0	0	0	1	1	2	1	1	2	0	0	0	0	1	0	1	2	2	1	2	0	2	0	1	1	1	0	0	0	1	0	0	0	0	0
247	1	0	0	0	0	2	1	1	0	0	0	0	0	0	0	0	0	1	2	0	2	0	2	0	0	2	0	0	0	2	0	0	1	2	0	2	1	0	0	0	0	1	1	2	1	2	0	0	1
248	1	0	0	0	0	2	2	0	1	0	0	0	0	0	0	0	0	0	1	0	2	2	2	0	0	0	0	0	1	1	0	0	0	0	1	1	1	0	1	1	1	2	2	2	1	1	0	0	0
249	0	0	1	0	0	1	2	0	0	0	0	0	0	0	0	0	0	1	1	1	2	0	2	0	0	2	1	0	1	2	0	0	1	1	1	1	1	0	2	2	0	0	0	1	0	0	0	1	0
250	0	0	0	0	0	1	1	0	0	0	2	0	0	0	0	0	0	2	0	2	0	0	2	0	1	1	0	1	1	1	1	0	1	1	0	2	1	0	0	0	0	0	0	2	0	0	0	0	1
251	0	0	0	0	0	0	1	1	1	0	0	1	1	1	1	1	0	0	1	0	1	0	2	0	0	1	0	0	0	2	0	0	1	0	2	0	1	0	0	0	0	1	0	0	0	1	0	0	0
252	1	0	0	0	0	2	1	0	0	0	0	0	0	0	0	0	0	0	1	1	1	1	1	0	0	2	0	0	1	0	0	1	1	1	1	1	1	0	0	0	1	0	0	2	0	0	0	0	0
253	0	0	0	0	0	2	2	0	0	0	2	0	1	0	0	0	0	0	2	1	2	1	1	1	1	1	0	0	1	0	0	1	0	1	1	1	1	2	0	0	1	1	0	1	0	0	0	0	0
254	1	0	0	0	0	1	0	0	2	0	0	0	0	0	0	0	1	2	1	0	1	0	1	0	0	2	0	0	0	1	0	2	1	2	0	2	1	0	0	0	0	1	0	1	0	1	0	0	0
255	0	0	0	0	0	1	1	1	1	0	1	0	2	0	0	0	0	1	1	0	2	0	2	0	1	0	0	0	1	2	0	1	2	2	0	2	2	0	0	0	2	1	1	2	1	2	0	0	0
256	1	0	0	0	0	0	1	0	1	0	0	0	0	0	0	0	1	1	1	0	1	1	2	0	1	0	0	0	0	1	1	1	1	1	1	1	1	0	1	0	2	1	1	1	1	1	0	0	1
257	1	0	0	0	0	0	1	1	1	1	0	2	2	1	1	1	0	0	2	0	2	0	1	0	0	0	0	0	0	2	0	1	1	1	0	2	2	0	0	0	2	1	1	2	0	0	0	0	0
258	0	0	0	0	0	1	1	0	1	0	1	0	0	0	0	0	0	0	1	1	2	0	1	0	1	2	0	0	1	1	0	0	1	1	0	1	1	0	0	0	0	1	1	2	2	2	0	0	0
259	0	0	0	0	0	1	1	0	1	0	1	0	0	0	0	0	0	0	1	0	1	1	1	1	1	0	0	0	0	2	0	0	2	1	0	2	2	0	0	0	1	1	1	1	1	0	0	0	0
260	0	0	0	0	0	1	2	0	0	0	1	0	0	0	0	0	0	1	1	1	2	1	1	0	0	0	0	1	1	1	2	0	2	0	1	1	1	0	2	2	0	0	0	1	0	0	0	0	0
261	1	0	1	0	0	1	0	0	1	0	0	0	0	0	0	0	0	1	1	1	2	0	1	1	1	1	0	0	0	1	0	1	1	0	0	1	2	0	2	2	0	2	2	2	0	1	0	0	0
262	1	0	0	0	0	1	1	0	1	1	1	1	1	0	0	0	0	0	2	1	2	0	2	0	1	0	0	0	0	2	1	0	2	0	1	1	1	1	0	0	1	0	1	1	1	0	0	0	0
263	0	1	0	0	0	1	2	0	0	0	0	1	1	0	0	0	0	0	1	2	1	0	2	0	1	1	0	1	1	1	1	0	2	2	0	2	1	0	2	2	0	0	1	2	1	1	0	0	0
264	1	0	0	0	0	1	2	1	0	0	1	0	0	0	0	0	0	1	2	0	2	0	2	0	0	2	0	0	0	1	1	0	1	2	0	2	2	0	0	0	1	0	0	2	0	0	0	0	1
265	0	0	0	0	0	2	2	0	1	0	1	0	1	0	0	0	0	0	2	0	2	0	1	0	0	1	0	1	1	1	1	0	0	1	1	1	2	0	2	2	0	0	1	1	1	0	0	0	1
266	0	0	0	0	0	1	1	0	1	0	0	1	2	0	0	1	1	1	1	0	2	0	0	0	0	0	0	1	0	0	1	0	1	1	1	1	2	0	0	0	1	0	0	1	0	0	0	0	0
267	0	0	0	0	0	1	0	0	1	0	1	1	1	1	1	1	0	1	1	0	2	1	2	0	0	2	0	2	2	1	1	1	1	1	0	2	2	0	1	1	1	0	0	0	0	0	0	0	0
268	1	0	0	0	0	0	1	1	1	0	0	0	0	0	0	0	0	0	1	1	2	1	2	0	0	0	0	0	1	1	0	0	2	1	2	0	0	0	1	1	0	0	0	0	0	1	0	0	1
269	0	0	0	0	0	1	0	0	2	0	0	1	2	0	0	0	1	1	2	1	2	0	2	0	0	2	0	0	0	2	0	1	2	0	2	0	2	0	0	0	1	1	1	1	1	0	0	1	1
270	0	0	0	0	0	0	2	0	0	0	2	1	1	0	0	0	1	1	1	0	2	0	2	0	1	0	0	0	0	1	0	0	0	2	0	2	1	0	0	0	1	1	1	1	1	0	0	0	0
271	1	0	0	0	0	1	1	0	1	0	0	0	0	0	0	0	0	1	2	1	2	0	1	1	1	0	0	1	1	2	0	0	2	1	0	2	1	0	1	1	0	1	1	2	1	1	0	0	0
272	1	0	0	0	0	1	1	1	0	0	0	0	0	0	0	0	0	0	1	1	2	1	2	0	0	0	0	0	0	0	0	1	2	0	1	1	2	0	0	0	1	1	1	2	0	0	0	0	1
273	0	1	0	0	0	1	1	0	0	0	0	0	0	0	0	0	0	1	2	1	2	0	2	0	0	0	1	1	1	1	0	1	1	1	2	2	1	0	1	1	1	0	0	1	0	0	0	0	1
274	0	0	0	0	0	1	2	0	0	0	1	0	1	0	0	0	0	0	2	0	2	1	1	1	0	1	0	0	0	2	0	1	0	2	0	2	2	0	0	0	2	1	0	0	0	0	0	0	0
275	0	0	0	0	0	1	1	0	1	0	1	0	0	0	0	0	0	0	1	2	1	0	2	0	0	1	0	0	0	2	1	1	1	2	0	2	1	0	0	0	0	0	0	2	0	0	0	0	0
276	0	0	0	0	0	1	0	0	1	0	0	0	0	0	0	0	0	0	1	0	1	0	2	0	0	1	0	0	0	2	0	2	1	2	0	2	2	0	2	2	0	1	0	0	0	1	0	0	0
277	0	1	0	0	0	1	2	1	0	0	1	1	1	0	0	0	0	0	2	0	2	1	2	0	0	0	0	0	0	0	0	2	1	0	2	0	0	0	0	0	1	1	1	2	1	0	0	0	0
278	0	0	0	0	0	2	1	0	1	1	1	0	1	0	0	1	0	0	2	0	2	0	2	0	1	1	0	1	1	1	1	1	1	1	1	1	1	0	2	2	0	1	1	1	1	0	0	0	2
279	1	0	0	0	0	0	1	0	0	1	2	0	1	0	0	0	0	1	1	0	2	0	1	0	0	1	1	0	0	1	0	0	1	1	1	1	2	0	0	0	1	0	1	1	0	1	0	0	0
280	1	1	1	0	1	1	2	1	0	0	0	0	1	0	0	1	0	0	2	0	2	0	2	0	0	1	0	0	0	1	0	0	1	1	0	2	2	0	0	0	2	1	1	2	0	0	0	1	0
281	1	0	0	0	0	2	1	1	0	0	0	0	0	0	0	0	0	1	0	2	1	0	2	0	0	2	0	0	1	1	1	1	2	1	1	1	2	0	1	1	1	0	1	2	1	1	0	0	1
282	0	0	0	0	0	1	1	1	1	0	0	0	0	0	0	0	1	1	0	1	1	1	2	0	0	0	0	0	0	2	1	0	0	2	0	2	1	0	0	0	1	1	1	2	1	0	0	0	0
283	0	0	0	0	0	1	2	0	0	1	1	0	1	0	0	0	0	1	2	0	2	1	1	1	1	1	0	0	0	1	0	2	2	0	2	0	1	0	0	0	2	0	0	2	1	1	0	0	0
284	1	0	0	0	0	2	1	0	1	0	1	0	1	0	0	0	0	0	1	0	1	0	2	0	0	2	0	2	2	2	0	0	1	1	0	2	1	1	0	0	1	0	1	2	0	1	0	0	0
285	0	1	0	0	0	1	1	1	0	0	0	1	1	0	0	0	0	0	1	0	1	1	2	0	1	0	1	0	0	1	0	1	2	0	1	1	2	0	1	1	1	0	0	2	0	0	0	0	0
286	1	0	0	0	0	2	0	0	1	0	1	0	2	0	0	1	0	1	2	0	2	0	2	0	0	1	1	0	0	0	0	0	2	1	2	1	1	0	1	1	0	0	0	2	0	0	0	0	1
287	0	0	0	0	0	1	2	1	0	0	1	1	2	0	0	0	1	1	0	2	1	1	1	0	1	1	0	1	1	1	1	1	0	2	0	2	1	0	1	1	1	0	0	2	0	0	0	1	1
288	1	0	0	0	0	2	0	0	0	0	1	1	2	0	0	0	0	0	1	2	1	0	2	0	1	1	0	0	0	2	0	0	1	2	0	2	0	0	1	1	0	1	1	1	0	0	0	0	0
289	1	0	0	0	0	1	0	0	1	0	1	0	1	0	0	0	0	1	0	2	1	0	2	0	0	1	0	0	2	0	0	1	2	1	1	1	2	0	0	0	2	0	0	1	0	0	0	1	0
290	1	1	0	0	0	2	1	0	0	0	0	1	1	0	0	0	0	0	1	0	2	1	2	0	0	2	1	0	0	1	0	0	2	1	0	2	2	0	1	1	1	0	1	1	1	0	0	0	0
291	0	0	0	0	0	1	1	0	1	0	1	0	1	1	0	0	0	1	1	1	1	1	2	0	0	2	0	0	1	1	1	0	1	2	0	2	1	0	2	2	0	0	1	2	1	0	0	1	0
292	1	1	0	0	0	1	1	1	1	0	0	2	2	1	1	1	0	1	1	0	2	0	2	0	0	1	0	0	0	2	2	1	1	1	2	2	1	0	0	0	2	1	1	2	1	2	0	0	1
293	1	1	0	0	0	2	1	0	1	1	1	1	2	0	0	0	0	0	2	0	2	1	2	0	0	2	0	2	2	2	0	0	0	1	1	1	2	0	1	1	1	0	0	2	0	0	0	0	1
294	1	0	0	0	0	0	1	0	1	0	1	0	0	0	0	0	0	2	2	0	2	0	1	0	0	1	0	0	1	1	0	1	1	1	2	2	2	0	0	0	2	1	1	2	1	1	0	0	1
295	1	0	0	0	0	1	2	1	0	0	0	1	1	0	0	0	1	2	1	1	2	1	1	0	0	0	0	0	0	2	0	1	2	0	1	0	0	0	1	1	1	0	0	1	0	0	0	0	0
296	0	0	0	0	0	2	0	0	2	0	0	0	0	0	0	0	0	0	2	0	2	0	2	0	0	0	0	1	2	0	0	1	1	0	2	0	0	0	2	2	0	0	0	1	0	0	0	0	1
297	0	0	1	0	0	2	1	1	0	0	0	1	1	0	0	0	0	1	1	0	2	1	2	0	0	0	0	2	2	0	1	1	1	1	1	1	0	1	0	0	0	2	1	2	1	0	0	0	0
298	0	0	0	0	0	1	0	0	2	0	0	1	1	0	0	0	0	0	2	0	2	0	2	0	1	0	0	0	0	1	1	0	0	1	2	1	0	1	1	1	0	1	1	2	1	2	0	1	0
299	0	0	0	0	0	2	2	0	0	0	2	1	1	0	0	0	0	0	1	0	2	0	1	1	1	1	0	0	1	0	0	0	0	2	0	2	2	0	2	2	0	0	0	1	0	0	0	0	0
300	1	0	0	0	0	1	1	0	0	1	1	0	2	0	0	1	1	2	1	1	2	2	1	1	1	1	0	0	0	2	0	1	1	2	0	2	0	1	1	1	0	0	0	2	0	0	0	0	1
301	0	1	0	0	0	1	0	0	1	0	2	0	1	0	0	0	0	1	1	0	2	1	0	1	1	1	0	0	0	2	0	0	0	2	0	2	2	1	0	0	1	1	1	2	0	0	0	0	1
302	0	0	0	0	0	2	1	0	1	0	0	1	1	0	0	0	0	1	1	1	0	0	2	0	0	2	0	0	0	2	0	0	1	1	1	1	2	0	0	0	1	1	0	0	0	0	0	1	1
303	0	0	0	0	0	2	2	1	0	0	0	1	1	0	0	0	0	0	1	1	1	0	2	0	0	2	1	1	1	0	1	2	2	2	0	2	0	1	1	1	0	0	0	1	0	0	0	1	0
304	0	0	0	0	0	1	0	0	1	0	2	0	0	0	0	0	0	1	2	0	2	0	2	0	0	1	0	0	0	1	0	1	2	0	2	0	2	0	1	1	0	0	1	2	0	1	0	0	1
305	0	0	0	0	0	1	2	0	0	0	0	1	1	0	0	0	0	0	1	1	1	1	2	0	0	2	0	1	1	1	0	0	1	2	0	2	2	0	0	0	1	0	0	2	0	2	0	0	1
306	1	0	0	0	0	1	1	1	1	0	0	0	0	0	0	0	0	0	2	1	2	0	1	0	0	1	0	0	0	2	0	0	1	2	0	2	1	0	2	1	0	1	0	0	0	1	0	0	0
307	0	0	0	0	0	0	1	0	1	0	0	0	0	0	0	0	0	0	0	1	2	1	1	1	1	1	0	0	0	2	1	1	0	2	0	2	1	0	0	0	1	0	0	1	0	1	0	0	0
308	1	0	0	0	0	1	2	0	0	0	1	0	2	0	0	1	0	0	1	0	1	1	1	1	1	1	1	0	0	0	0	1	1	0	1	0	2	0	0	0	1	1	0	1	0	0	0	0	1
309	1	0	0	0	0	0	0	0	2	0	0	0	1	0	0	0	0	1	1	1	1	0	2	0	1	0	0	0	1	0	0	1	1	1	1	1	2	0	1	1	1	0	0	1	0	0	0	0	0
310	1	1	0	0	0	1	1	0	2	0	0	1	2	0	0	0	0	0	1	0	1	0	2	0	1	0	0	0	0	2	0	0	0	2	1	2	2	0	0	0	2	0	0	2	0	0	0	1	0
311	0	0	0	0	0	2	0	0	2	0	0	0	1	0	0	0	0	1	1	0	2	1	2	0	0	1	0	0	1	0	0	0	1	2	1	2	2	0	0	0	2	0	0	0	0	1	0	1	0
312	1	0	0	0	0	0	2	0	1	0	0	0	1	0	0	1	0	0	2	0	2	1	1	0	0	1	0	0	2	0	0	0	1	1	0	2	1	0	0	0	0	0	0	1	0	0	0	0	0
313	0	1	0	0	0	1	1	1	1	0	0	0	0	0	0	0	0	1	0	1	0	0	2	0	0	0	0	0	1	1	0	0	0	2	0	2	1	1	0	0	1	1	1	2	0	2	0	0	0
314	1	0	1	1	1	2	2	0	0	0	1	0	1	0	0	1	0	1	0	1	1	1	2	0	0	0	0	1	1	1	0	1	1	0	0	2	1	0	2	2	0	1	1	2	0	0	0	0	0
315	1	0	0	0	0	0	0	0	1	0	0	0	0	0	0	0	1	2	1	0	1	0	2	0	0	2	1	0	0	0	0	0	0	2	0	2	1	2	0	0	1	1	0	1	0	0	0	0	0
316	0	0	0	0	0	0	1	1	1	0	0	1	2	1	1	1	0	0	1	1	1	0	2	0	0	2	0	0	0	2	0	0	0	2	0	2	2	0	1	1	1	0	0	2	0	0	0	0	0
317	0	0	0	0	0	1	1	0	2	0	0	1	1	0	0	0	0	1	1	1	2	1	2	0	0	1	0	0	0	2	0	2	1	2	0	2	2	0	0	0	2	1	0	1	0	0	0	0	2
318	1	0	0	0	0	1	1	0	0	0	1	0	0	0	0	0	0	1	2	0	2	1	1	1	1	1	0	0	1	1	0	1	2	0	2	0	1	0	1	1	1	1	1	1	1	1	0	0	0
319	1	0	0	0	0	2	0	0	2	0	0	1	1	0	0	0	0	1	0	2	1	0	2	0	0	1	0	1	1	1	0	0	0	1	0	2	1	0	2	2	0	0	2	2	0	0	0	0	0
320	1	0	0	0	0	0	1	1	1	0	1	0	1	0	0	1	0	1	2	0	2	1	1	0	0	0	0	0	0	2	1	2	2	0	2	0	2	0	2	2	0	0	1	2	0	2	0	0	1
321	0	0	0	0	0	0	1	0	2	0	0	1	1	0	0	0	0	1	1	0	2	0	1	1	1	1	0	0	0	2	0	2	2	2	0	2	0	0	2	1	0	1	1	2	1	0	0	0	0
322	0	1	1	0	1	1	1	0	1	1	1	0	0	0	0	0	0	0	1	1	1	0	2	0	0	1	0	1	2	0	1	1	0	1	1	1	1	0	1	1	0	1	1	1	0	0	0	0	0
323	1	0	0	0	0	0	0	0	2	0	0	1	1	0	0	0	1	1	1	0	2	2	2	0	0	0	0	0	0	0	0	2	1	1	1	1	1	0	1	0	1	1	1	2	1	0	0	0	0
324	1	0	1	1	1	2	0	0	2	0	0	0	0	0	0	0	0	0	0	0	1	1	2	0	0	0	0	0	0	1	0	2	2	0	2	0	2	0	1	1	1	1	1	2	0	0	0	0	0
325	1	0	0	0	0	0	2	0	0	1	2	1	1	0	0	0	0	1	1	1	1	1	1	0	0	1	0	2	2	0	0	0	0	2	0	2	1	1	1	1	0	0	0	2	0	0	0	0	0
326	1	0	0	0	0	0	2	1	0	0	1	0	1	0	0	0	1	1	0	1	1	1	1	0	1	1	0	0	0	2	0	1	0	2	0	2	2	0	0	0	2	0	0	2	0	1	0	1	0
327	1	0	0	0	0	2	1	0	1	0	1	0	0	0	0	0	0	0	2	1	2	1	2	0	0	0	0	1	1	1	1	0	0	2	0	2	2	0	0	0	2	0	0	1	0	0	0	0	0
328	1	0	0	0	0	1	1	0	0	0	1	1	1	1	1	1	0	0	2	0	2	1	1	1	0	1	0	0	0	2	0	1	2	0	1	1	1	0	1	1	1	1	1	2	0	0	0	0	0
329	0	0	0	0	0	1	1	1	0	0	0	0	1	0	0	0	0	0	1	0	0	0	2	0	0	1	1	0	0	1	0	0	1	0	1	2	2	0	1	0	1	1	1	2	1	2	0	0	1
330	0	1	0	0	0	0	1	0	0	0	1	0	2	0	0	0	0	0	1	1	2	0	2	0	0	1	0	1	1	1	0	1	1	0	1	1	0	1	1	1	0	0	0	1	0	0	0	0	0
331	1	0	0	0	0	1	1	0	1	1	0	0	1	0	0	0	0	1	1	0	2	0	1	0	0	0	0	0	0	1	0	2	2	1	1	1	1	0	1	1	0	1	1	1	1	0	0	0	1
332	1	0	1	1	1	2	1	0	1	0	1	0	0	0	0	0	0	1	2	0	2	0	2	0	0	0	0	0	0	1	1	0	2	1	2	0	2	0	1	1	1	1	1	2	0	1	0	0	1
333	1	0	0	0	0	2	2	0	0	0	2	0	0	0	0	0	0	1	1	0	2	0	0	0	0	0	1	1	1	0	0	0	0	2	0	2	1	0	1	1	1	0	1	1	1	0	0	0	0
334	1	0	0	0	0	1	0	0	2	0	0	0	0	0	0	0	0	1	2	1	2	0	1	0	0	1	0	0	0	0	0	1	2	1	1	1	2	0	0	1	1	0	0	1	0	0	0	0	0
335	0	0	0	0	0	0	1	0	1	0	1	2	2	0	0	0	0	1	1	0	2	1	2	0	1	0	0	0	1	1	1	1	0	1	1	1	2	0	1	1	1	1	0	1	0	1	0	0	0
336	0	0	0	0	0	2	1	0	1	0	0	0	1	0	0	0	0	1	0	2	1	0	2	0	2	1	0	1	1	1	2	1	0	2	0	2	1	0	2	2	0	1	0	1	1	1	0	0	1
337	1	0	0	0	0	1	1	0	0	0	1	0	1	0	0	0	1	1	1	0	2	0	1	0	0	1	1	1	1	1	0	0	1	1	0	2	2	0	0	0	2	1	1	1	1	0	0	1	1
338	0	0	0	0	0	0	2	1	0	0	0	0	1	0	0	0	0	0	0	2	0	1	2	0	0	1	0	0	1	1	0	1	2	0	1	0	1	0	0	0	1	0	0	2	0	0	0	0	0
339	0	1	0	0	0	1	2	0	0	0	2	1	1	0	0	0	0	0	1	1	2	0	2	0	0	1	1	0	0	1	0	1	1	0	2	0	2	0	1	1	1	0	1	2	1	1	1	0	0
340	1	1	0	0	0	1	2	0	0	1	2	1	2	0	0	0	0	0	1	2	1	1	1	1	1	1	0	1	2	0	1	1	1	1	0	2	2	0	0	0	1	1	0	1	2	1	0	0	0
341	1	0	0	0	0	1	1	0	1	0	0	0	0	0	0	0	1	0	2	1	2	0	1	0	1	0	0	1	1	2	0	0	0	2	2	0	0	0	1	1	0	0	1	2	0	0	0	0	0
342	0	0	1	1	1	1	1	1	1	0	0	0	1	1	1	1	1	1	1	1	1	0	2	0	0	2	1	1	1	1	0	1	1	1	0	2	1	1	0	0	1	0	0	1	0	0	0	0	0
343	0	0	0	0	0	2	0	0	2	0	0	1	1	0	0	0	0	2	1	1	1	0	2	0	0	0	0	0	0	1	0	1	1	0	2	0	1	0	2	2	0	0	1	1	1	0	0	0	0
344	0	1	0	0	0	1	2	0	2	0	0	0	0	0	0	0	0	1	1	0	2	0	2	0	0	1	0	0	0	1	1	0	0	1	2	0	2	0	1	1	1	0	1	2	0	0	0	0	1
345	0	1	0	0	0	2	1	0	0	0	0	0	1	0	0	1	1	1	0	1	1	0	2	0	0	0	1	0	0	1	0	1	2	0	0	2	2	0	1	1	1	1	1	1	1	2	0	1	0
346	1	0	0	0	0	1	1	0	1	0	0	0	0	0	0	0	0	0	1	0	1	0	2	0	0	2	0	0	0	2	0	1	1	2	0	2	1	0	0	0	2	1	1	1	1	1	0	0	1
347	1	0	0	0	0	1	2	0	0	0	1	0	0	0	0	0	0	0	1	0	2	1	2	0	0	0	0	0	1	1	0	1	1	1	0	2	1	0	1	1	0	0	1	1	1	0	0	0	0
348	0	0	0	0	0	0	2	1	0	0	1	0	0	0	0	0	0	1	2	0	2	1	2	0	0	0	0	1	1	2	0	1	0	2	0	2	1	0	0	0	2	0	0	1	0	1	0	0	1
349	0	0	0	0	0	0	0	0	1	0	0	0	0	0	0	0	0	1	1	1	1	0	2	0	1	2	0	1	1	1	1	1	2	1	1	1	2	0	2	2	1	1	0	1	0	0	0	0	0
350	1	0	0	0	0	1	1	1	1	0	0	0	0	0	0	0	0	0	1	0	1	1	2	0	0	1	0	1	2	0	1	0	1	1	1	1	1	0	1	1	1	1	2	2	0	0	1	0	0
351	0	0	0	0	0	1	1	0	0	0	0	0	1	0	0	0	0	0	2	1	2	0	2	0	0	1	0	0	0	2	0	2	1	0	1	1	1	0	0	0	2	0	0	1	0	0	0	0	1
352	0	0	0	0	0	2	0	0	0	0	1	0	1	0	0	0	0	0	1	0	1	0	1	0	0	1	0	0	0	2	0	0	1	1	0	2	1	0	2	2	0	0	1	2	1	1	0	0	1
353	1	0	0	0	0	2	1	1	1	0	0	0	2	0	0	0	1	2	1	0	1	1	2	0	0	2	1	1	1	1	0	0	0	2	0	2	2	0	2	2	0	0	0	1	0	0	0	0	1
354	1	0	1	0	0	2	2	1	0	0	1	0	0	0	0	0	0	0	1	0	1	0	1	0	0	2	0	1	1	1	2	0	0	1	2	1	0	0	2	2	0	0	0	1	0	1	0	0	0
355	0	0	0	0	0	1	1	0	1	0	0	0	1	0	0	0	0	0	2	1	2	0	1	0	0	1	0	0	0	2	1	0	0	1	1	1	2	0	0	0	2	0	0	2	0	0	0	0	0
356	1	0	1	0	0	1	1	0	0	0	0	1	1	0	0	0	0	2	2	1	2	0	2	0	0	0	0	0	2	0	0	1	0	1	1	1	1	0	0	0	1	1	0	1	0	0	0	0	1
357	0	0	0	0	0	2	1	0	1	0	0	1	1	0	0	0	0	1	0	1	0	0	1	0	0	1	0	0	1	1	0	2	1	1	0	2	1	0	1	1	1	0	0	2	0	1	0	0	0
358	1	0	1	0	0	1	2	1	0	0	0	0	1	0	0	0	0	2	1	1	2	1	1	1	1	0	0	0	1	0	0	2	1	2	0	2	1	0	1	1	1	1	1	1	0	0	0	0	0
359	1	0	0	0	0	2	1	0	1	0	1	0	0	0	0	0	0	1	0	1	1	0	2	0	0	0	0	1	1	1	1	0	0	2	0	2	2	0	0	0	2	1	1	1	1	2	0	0	1
360	1	0	0	0	0	1	0	0	2	0	0	0	0	0	0	0	0	0	1	0	1	0	2	0	1	1	1	1	1	0	1	1	1	2	0	2	2	0	0	0	2	0	0	2	0	0	0	0	0
361	1	0	1	0	0	1	0	0	1	0	2	1	0	0	0	0	0	1	0	2	1	1	2	0	0	0	0	1	1	2	0	0	1	0	1	1	2	0	2	2	0	0	0	1	0	0	0	0	1
362	1	0	0	0	0	0	0	0	1	0	0	0	0	0	0	0	1	1	1	0	2	1	0	1	1	1	0	1	1	0	1	0	1	2	0	2	2	0	0	0	2	1	1	2	1	0	0	0	0
363	0	0	0	0	0	0	1	0	1	0	0	1	2	0	0	0	0	0	1	1	2	0	2	0	1	0	0	0	0	2	1	1	2	1	1	1	2	0	1	1	1	0	0	0	0	0	0	0	0
364	0	0	1	0	0	2	1	1	1	0	1	0	2	0	0	0	0	0	0	1	1	1	2	0	1	0	0	0	1	0	0	0	2	1	0	2	1	0	0	0	2	1	0	0	0	1	0	0	1
365	0	0	0	0	0	1	1	0	1	0	1	1	1	0	0	0	0	0	0	1	1	1	0	1	1	0	0	2	2	1	1	0	1	0	2	0	2	0	0	0	1	1	1	1	1	0	0	1	0
366	0	0	1	1	1	1	2	0	0	0	2	0	2	0	0	0	0	0	2	0	2	0	2	0	0	1	0	1	2	1	0	1	1	2	0	2	1	0	0	0	1	1	1	2	1	2	0	0	0
367	1	0	0	0	0	1	0	0	1	0	1	0	1	0	0	0	0	1	1	1	1	1	1	1	1	1	0	0	0	1	1	0	0	2	0	2	1	0	1	0	1	1	0	0	0	0	0	0	0
368	1	0	0	0	0	2	1	1	0	0	0	1	1	0	0	0	0	1	1	1	1	0	1	0	0	1	0	0	0	1	1	0	1	1	1	1	1	0	1	1	1	0	1	2	0	2	0	0	0
369	0	0	0	0	0	1	2	0	0	0	0	0	0	0	0	0	0	0	1	0	2	0	2	0	0	1	0	0	0	1	1	0	0	1	1	1	1	0	0	0	2	1	1	2	0	0	0	0	0
370	0	0	0	0	0	1	0	0	0	0	1	0	1	0	0	0	0	0	0	2	0	1	2	0	0	1	0	0	1	0	0	0	1	2	0	2	1	0	2	2	0	0	0	1	0	0	0	0	0
371	0	0	0	0	0	0	0	0	1	0	0	0	0	0	0	0	0	0	2	0	2	0	2	0	0	0	0	0	0	1	0	0	0	2	0	2	1	0	1	1	1	0	0	2	0	1	0	0	0
372	0	0	0	0	0	0	1	0	0	0	1	0	0	0	0	0	0	1	0	1	2	0	1	1	1	0	0	0	0	1	0	0	1	0	0	2	2	0	0	0	2	1	2	2	1	1	0	0	1
373	1	0	0	0	0	2	0	0	2	0	0	0	0	0	0	0	0	0	2	1	2	1	1	1	1	1	0	1	1	1	2	0	0	2	0	1	2	0	0	0	2	1	0	1	0	1	0	0	1
374	1	0	0	0	0	1	1	1	0	0	0	0	0	0	0	0	0	1	2	0	2	1	1	1	1	1	0	0	1	1	0	0	1	0	1	1	1	0	1	1	1	1	0	1	0	1	0	0	0
375	1	0	0	0	0	1	1	0	1	0	1	0	1	0	0	0	1	0	2	1	2	0	2	0	1	0	0	0	0	1	0	1	1	2	0	2	1	0	1	1	1	0	0	0	0	0	0	0	0
376	0	0	0	0	0	2	0	0	1	0	2	1	2	0	0	1	0	1	2	0	2	1	1	1	1	1	0	0	1	1	0	0	0	1	1	1	1	0	0	0	1	0	0	1	0	0	0	0	0
377	1	0	1	0	0	0	1	0	2	0	0	0	0	0	0	0	0	0	2	0	2	0	0	0	0	0	0	1	1	1	2	0	1	1	1	1	1	0	1	1	1	0	0	1	0	1	0	0	1
378	0	0	0	0	0	1	1	0	1	0	0	0	1	1	0	0	0	1	2	1	2	0	2	0	1	1	0	0	0	2	0	1	2	1	2	1	2	0	1	1	0	0	0	2	0	0	0	1	0
379	0	0	0	0	0	2	2	1	0	0	0	1	1	0	0	0	0	0	1	1	2	0	2	0	0	0	0	2	2	1	1	1	0	2	0	2	2	0	1	1	1	0	0	2	1	1	0	0	0
380	0	0	0	0	0	2	1	0	0	0	1	0	1	0	0	0	0	0	1	2	1	0	2	0	0	1	0	0	1	1	0	1	1	1	1	1	1	0	1	1	1	1	1	1	1	1	0	0	0
381	0	0	1	0	0	0	2	0	0	1	2	0	0	0	0	0	0	1	1	1	1	0	2	0	0	0	0	1	1	2	0	1	1	1	2	2	2	0	0	0	2	0	0	2	0	0	0	0	0
382	1	0	0	0	0	2	2	0	1	0	1	0	1	0	0	0	0	0	1	0	1	1	2	0	0	0	0	1	1	1	0	1	1	2	1	2	2	0	1	1	0	0	0	2	0	0	0	0	0
383	1	0	0	0	0	1	1	0	0	0	0	0	1	0	0	1	0	1	0	1	1	0	2	0	0	0	0	0	0	2	0	1	1	0	2	0	2	0	1	1	1	0	1	2	0	1	0	0	0
384	0	0	0	0	0	1	0	0	1	0	1	0	1	0	0	0	0	0	0	1	1	1	2	0	1	0	0	0	0	1	1	0	2	0	1	1	0	0	2	2	0	0	0	1	0	0	0	0	0
385	0	0	0	0	0	0	2	0	0	0	2	1	1	0	0	0	0	1	0	0	0	0	1	0	1	0	0	0	1	1	0	1	1	1	1	1	1	0	2	2	0	1	1	1	1	0	0	0	1
386	0	0	0	0	0	1	1	1	0	0	0	1	1	0	0	0	0	1	0	1	1	0	2	0	0	0	0	1	1	1	2	1	1	0	1	0	0	0	2	2	0	0	1	2	2	0	0	0	0
387	0	0	1	0	0	2	0	0	2	0	0	1	2	1	1	1	0	0	2	0	2	0	2	0	0	2	0	0	1	1	0	0	1	2	1	1	1	0	2	2	0	0	1	2	0	1	0	0	0
388	0	0	1	0	0	2	0	0	2	0	0	2	2	1	1	1	1	1	1	0	2	1	2	0	1	0	0	0	1	1	0	0	2	1	0	2	2	0	0	0	1	0	0	1	1	1	0	0	0
389	0	1	0	0	0	1	2	0	0	0	1	1	1	0	0	0	0	0	0	1	1	1	1	1	1	1	0	0	0	2	0	2	2	1	1	1	2	0	0	0	2	0	0	2	0	0	0	0	0
390	0	0	0	0	0	1	2	0	1	0	1	0	1	0	0	0	0	1	1	1	1	0	2	0	0	1	0	0	0	2	1	2	1	2	0	2	2	0	0	0	2	1	1	1	0	0	0	0	0
391	1	0	1	0	0	2	1	0	0	0	0	1	2	0	0	0	0	0	1	1	1	0	2	0	0	1	0	0	0	1	0	1	1	1	2	2	2	0	0	0	2	0	0	1	0	0	0	0	0
392	1	0	0	0	0	1	1	0	2	0	0	0	1	0	0	0	1	1	1	1	1	1	1	1	1	0	0	0	0	2	0	2	1	0	2	0	1	1	0	0	1	0	0	2	0	1	0	0	0
393	0	0	0	0	0	1	1	0	0	0	1	0	0	0	0	0	0	0	1	1	1	1	2	0	1	1	1	0	0	1	1	2	2	0	2	0	1	0	0	1	1	1	1	2	1	1	0	0	0
394	1	0	0	0	0	1	1	0	2	0	0	0	0	0	0	0	0	1	2	0	2	1	2	0	0	0	1	2	2	1	1	0	1	2	0	2	2	0	0	0	2	0	1	1	1	0	0	1	0
395	0	0	1	1	1	2	2	0	0	0	0	0	0	0	0	0	0	2	2	1	2	0	2	0	1	2	0	0	2	0	0	1	1	0	1	1	1	0	0	0	1	1	1	2	1	2	0	0	1
396	1	0	1	0	0	2	2	0	0	0	2	0	1	0	0	0	0	1	2	0	2	0	2	0	0	0	0	0	0	1	1	1	1	1	0	2	2	0	2	2	1	0	1	1	0	1	0	0	0
397	1	1	0	0	0	1	2	0	0	0	0	0	1	0	0	0	0	0	1	1	1	1	2	0	0	2	0	0	2	0	0	1	2	0	0	2	1	0	0	0	0	0	0	2	1	1	0	1	0
398	0	0	0	0	0	2	0	0	2	0	0	0	0	0	0	0	0	0	2	1	2	1	2	0	0	0	0	1	1	0	1	0	1	1	1	1	1	0	0	0	1	0	0	1	0	0	0	0	0
399	1	0	0	0	0	2	1	0	1	0	0	0	1	0	0	0	0	0	2	1	2	0	1	1	1	1	0	1	1	1	1	0	1	1	1	1	1	1	0	0	0	0	0	2	0	2	0	1	0
400	0	0	0	0	0	2	2	0	0	0	0	1	1	0	0	0	0	2	1	1	2	0	1	0	0	1	0	1	1	1	0	0	0	2	0	2	2	0	0	0	1	2	2	2	0	1	0	0	1
401	0	0	0	0	0	2	1	0	0	0	0	1	1	0	0	0	0	0	1	0	2	0	2	0	0	1	0	0	0	1	0	1	1	0	2	0	2	0	0	0	2	1	1	2	1	0	0	0	0
402	1	0	0	0	0	1	0	0	2	0	0	0	0	0	0	0	0	1	0	1	2	1	0	1	0	0	0	1	0	0	1	0	2	1	0	2	1	0	1	1	1	0	0	2	0	2	0	0	0
403	0	0	0	0	0	1	2	1	0	0	0	0	0	0	0	0	0	1	2	1	2	1	0	0	0	1	0	0	1	1	0	0	1	0	2	0	1	0	1	1	1	1	1	1	0	0	0	0	1
404	0	0	0	0	0	0	1	1	1	0	0	0	1	0	0	1	0	2	2	1	2	0	1	0	0	0	0	0	0	1	0	1	1	1	1	1	1	0	0	0	2	0	0	0	0	0	0	0	0
405	0	1	0	0	0	0	2	1	0	0	1	1	1	0	0	0	1	2	1	1	1	0	2	0	0	1	0	1	2	0	1	2	2	1	0	2	2	0	0	0	2	1	1	2	1	2	0	0	0
406	1	0	0	0	0	1	1	0	0	0	0	0	0	0	0	0	0	1	1	0	1	1	1	0	0	0	0	1	1	1	1	0	0	2	0	2	1	0	2	2	0	0	1	1	0	0	0	0	1
407	0	0	0	0	0	2	2	1	0	0	1	2	2	0	0	0	0	1	2	0	2	0	1	0	1	2	0	1	1	2	0	0	1	2	0	2	2	0	1	1	0	1	1	2	0	2	0	0	1
408	0	0	0	0	0	1	1	0	1	0	1	1	1	0	0	0	0	0	1	1	1	0	2	0	0	1	0	1	2	0	1	0	1	2	0	2	1	0	1	0	2	0	1	1	1	0	0	0	0
409	0	0	0	0	0	0	1	0	1	0	1	0	0	0	0	0	0	0	2	0	2	0	2	0	0	1	1	0	0	0	0	0	0	2	1	2	0	0	1	1	1	1	1	1	1	1	0	0	0
410	0	0	0	0	0	1	2	0	0	0	1	1	1	0	0	0	0	0	0	0	0	0	2	0	0	2	0	0	2	0	0	0	1	1	1	1	1	0	1	1	1	0	0	1	0	0	0	0	0
411	0	0	1	0	0	1	2	0	0	0	2	1	1	0	0	0	0	1	2	0	2	1	1	1	1	1	0	0	0	2	0	0	0	2	0	2	1	0	0	0	2	0	0	2	0	1	0	0	0
412	1	0	0	0	0	2	1	1	1	0	0	1	2	1	1	1	0	0	2	0	2	0	1	0	0	1	0	2	2	1	0	1	1	2	0	2	2	0	1	1	1	1	1	1	1	2	0	1	0
413	1	0	0	0	0	1	0	0	1	0	2	1	1	0	0	0	0	0	2	0	2	0	2	0	1	0	0	1	1	2	0	1	1	1	1	1	0	0	2	1	0	0	0	2	0	0	0	0	0
414	0	0	0	0	0	2	2	1	0	0	0	1	1	0	0	0	0	0	1	0	1	0	2	0	0	1	0	1	2	0	1	1	1	1	0	2	1	0	1	1	1	0	1	2	1	1	0	0	2
415	1	0	0	0	0	1	0	0	1	0	1	0	1	0	0	0	0	0	0	0	0	0	2	0	0	0	0	2	2	2	0	0	1	1	1	1	2	0	0	0	1	0	0	0	0	0	0	0	0
416	0	0	1	0	0	2	1	1	0	0	0	0	1	0	0	0	0	2	2	0	2	1	0	0	1	0	0	0	0	2	2	0	0	2	0	2	1	0	2	2	0	1	1	1	0	0	0	0	0
417	1	0	1	1	1	1	0	0	0	0	0	1	1	0	0	0	0	0	2	1	2	0	2	0	0	1	0	1	1	2	0	1	1	2	2	1	2	0	1	1	0	0	1	2	0	0	0	0	0
418	0	0	0	0	0	0	1	1	1	0	0	0	0	0	0	0	1	1	1	0	1	1	0	1	1	1	1	0	0	1	0	1	1	0	1	0	2	0	1	1	1	0	1	2	1	0	1	0	0
419	0	0	0	0	0	1	1	0	0	0	2	0	1	0	0	0	0	0	2	0	2	0	2	0	1	2	1	2	2	1	1	0	1	1	1	1	1	0	1	1	1	1	1	1	1	1	0	0	0
420	0	0	0	0	0	1	2	0	1	0	1	0	0	0	0	0	0	1	1	0	2	1	1	0	1	1	0	0	0	2	0	1	0	1	0	2	2	0	0	0	2	0	0	2	0	0	0	0	0
421	0	0	0	0	0	1	0	0	0	0	0	0	2	0	0	1	0	1	2	0	1	0	2	0	0	2	0	0	1	1	0	1	0	1	0	2	1	0	1	0	2	0	0	1	0	0	0	0	0
422	1	0	0	0	0	2	1	0	1	0	0	1	1	0	0	0	1	1	1	0	2	0	2	0	1	2	0	0	0	1	1	0	1	0	1	1	2	0	0	0	2	0	1	1	1	1	0	0	0
423	0	0	1	0	0	2	0	0	1	0	1	0	0	0	0	0	0	0	1	0	1	0	0	0	0	1	0	1	1	2	0	0	0	2	0	2	2	0	0	0	1	1	1	2	0	0	0	0	0
424	0	0	0	0	0	1	1	0	0	0	0	0	2	0	0	0	0	0	0	1	0	0	2	0	0	1	0	1	1	2	0	0	1	1	0	2	1	0	1	1	1	1	1	2	0	2	0	1	0
425	0	0	0	0	0	0	2	0	2	0	0	1	1	0	0	0	0	0	2	1	2	0	1	1	1	1	1	0	0	1	1	1	1	1	1	2	0	0	2	2	0	0	1	2	0	0	0	0	0
426	0	0	0	0	0	1	2	1	0	0	0	1	1	0	0	0	0	1	0	1	2	0	2	0	0	0	0	0	0	1	0	1	1	0	1	0	0	1	1	0	0	0	0	0	0	0	0	0	1
427	1	0	0	0	0	1	2	1	0	0	1	0	0	0	0	0	0	0	2	1	2	0	1	1	1	1	0	1	2	0	1	0	1	0	1	2	2	0	1	1	1	0	0	1	0	0	0	0	0
428	1	0	0	0	0	2	2	1	0	0	0	0	0	0	0	0	0	0	2	0	2	0	2	0	0	2	0	0	0	2	0	0	0	1	1	1	1	0	0	0	1	0	0	1	0	0	0	2	0
429	1	0	0	0	0	2	1	0	1	0	1	1	0	0	0	0	0	0	0	0	1	0	2	0	0	2	0	0	0	2	0	1	2	0	2	0	1	1	0	0	1	0	1	1	1	0	0	0	0
430	1	0	0	0	0	1	1	0	0	0	1	0	0	0	0	0	0	0	0	1	1	0	0	0	0	0	0	0	0	2	0	0	0	1	1	1	2	0	0	0	2	1	1	2	1	2	0	0	0
431	0	0	0	0	0	1	0	0	0	0	1	2	2	1	1	1	0	1	2	0	2	0	2	0	0	2	0	0	0	2	0	0	1	1	1	1	2	0	0	0	1	0	0	1	0	0	0	0	0
432	0	0	1	0	0	1	0	0	2	0	0	0	1	0	0	0	0	0	1	1	2	1	1	1	1	1	0	0	1	1	1	0	0	0	1	1	2	0	1	1	1	0	0	2	1	0	0	0	0
433	0	0	0	0	0	2	2	0	0	0	0	0	1	0	0	0	0	0	1	1	2	0	2	0	0	2	0	1	2	0	0	0	0	2	0	2	1	0	1	1	1	1	1	1	0	0	0	0	0
434	1	0	0	0	0	1	2	0	0	0	2	0	0	0	0	0	0	0	1	0	1	0	2	0	0	2	0	0	1	1	0	0	0	2	0	2	2	0	0	0	2	0	0	2	0	1	0	0	0
435	1	0	0	0	0	1	2	1	0	0	1	0	1	0	0	0	0	1	0	2	1	1	2	0	0	2	0	0	0	2	1	1	1	1	1	1	1	0	1	0	0	0	1	2	1	0	0	0	1
436	0	0	1	0	0	1	1	0	0	0	1	2	2	1	1	1	1	1	1	0	1	0	1	0	1	0	0	0	0	2	0	1	1	2	1	1	1	0	1	1	1	0	1	2	1	0	0	0	0
437	1	0	1	0	0	1	1	0	1	1	1	1	2	0	0	1	0	1	2	0	2	1	2	0	0	1	0	0	0	2	1	0	0	2	0	2	1	0	2	2	0	0	1	2	1	0	0	0	1
438	0	0	0	0	0	1	2	1	0	0	0	1	1	0	0	0	0	2	2	0	2	1	2	0	0	0	0	0	1	1	0	1	1	1	1	1	1	0	0	0	1	0	0	2	0	0	0	0	1
439	0	0	0	0	0	2	1	0	0	0	1	0	1	0	0	0	0	1	0	0	1	0	1	0	0	1	0	0	1	1	0	1	1	1	1	1	1	0	1	1	1	0	0	1	0	0	0	0	0
440	1	0	1	0	0	1	1	0	2	0	0	0	1	0	0	1	0	0	2	0	2	0	2	0	0	2	0	0	0	1	1	0	0	2	0	2	1	0	0	0	1	0	0	2	0	0	0	1	0
441	1	0	2	0	1	0	1	1	1	0	0	0	0	0	0	0	0	0	2	1	2	0	2	0	0	1	1	1	1	0	1	0	0	2	0	2	1	0	0	0	1	1	1	2	0	0	0	0	1
442	0	0	0	0	0	2	1	0	0	0	1	1	2	0	0	0	0	0	2	1	2	0	2	0	0	1	0	0	0	1	1	0	1	1	0	2	1	0	0	0	1	0	1	1	0	1	0	0	0
443	1	0	1	0	0	2	2	0	0	1	2	1	1	1	1	1	0	0	1	1	2	0	2	0	0	1	0	0	1	1	0	0	2	0	2	0	1	1	0	0	1	2	1	2	1	0	0	0	1
444	0	0	0	0	0	0	1	0	0	0	1	0	1	0	0	0	0	0	1	2	1	0	2	0	0	1	0	2	2	1	1	1	2	0	1	1	1	0	0	0	2	1	1	1	1	0	0	0	0
445	0	0	0	0	0	1	1	1	0	0	0	0	2	0	0	0	0	1	2	1	2	0	2	0	0	0	1	1	1	2	0	1	1	1	1	1	2	0	1	1	1	0	0	2	0	1	0	0	0
446	0	0	0	0	0	2	1	2	0	0	0	0	0	0	0	0	0	0	0	2	0	1	2	0	0	0	0	0	0	1	0	0	1	0	1	2	1	0	0	0	0	0	1	1	1	0	0	0	0
447	0	0	0	0	0	2	2	1	0	0	1	0	0	0	0	0	0	0	2	0	2	0	2	0	0	1	0	0	1	1	0	0	1	0	1	1	1	0	1	0	0	0	0	1	0	0	0	1	0
448	0	0	0	0	0	1	1	0	1	0	1	2	2	0	0	0	0	1	2	0	2	0	1	0	0	0	0	0	0	1	0	0	2	0	1	1	2	0	0	0	2	0	2	2	1	1	0	0	0
449	1	0	0	0	0	2	1	0	1	0	1	1	1	0	0	0	0	0	1	2	1	0	1	0	0	0	0	1	1	1	0	0	0	2	0	2	2	0	0	0	1	1	0	1	1	1	0	0	0
450	0	0	0	0	0	2	0	0	0	0	1	0	0	0	0	0	1	1	1	0	2	1	2	0	0	1	0	0	1	1	0	2	1	1	1	1	0	1	1	0	0	0	0	2	0	0	0	1	0
451	1	0	0	0	0	2	1	0	1	0	1	0	0	0	0	0	0	0	1	0	2	1	1	1	1	2	0	0	1	1	0	1	2	0	1	1	1	0	0	0	1	0	0	1	0	0	0	0	0
452	0	0	0	0	0	1	1	1	1	0	0	1	0	0	0	0	0	0	0	0	1	1	2	0	0	1	0	0	0	1	1	0	0	2	0	2	2	0	0	0	1	0	0	2	0	0	0	0	0
453	1	0	0	0	0	0	1	0	1	0	1	1	1	0	0	0	0	0	1	0	1	0	1	0	0	2	0	1	0	1	2	1	1	1	0	2	2	0	0	0	2	0	1	1	1	1	0	0	0
454	1	1	0	0	0	1	1	0	1	0	0	0	0	0	0	0	0	1	2	0	1	0	2	0	1	2	0	0	0	2	0	0	1	1	1	1	1	0	1	0	0	0	1	2	1	0	0	1	0
455	1	0	0	0	0	1	1	0	1	0	1	0	0	0	0	0	0	1	2	0	2	1	1	0	0	0	0	0	0	1	1	1	2	0	1	0	2	0	1	0	1	0	0	1	0	0	0	1	0
456	0	0	0	0	0	2	2	0	0	0	2	1	1	0	0	0	0	1	2	0	2	0	2	0	1	0	0	0	0	2	2	1	1	2	0	2	2	0	0	1	1	0	1	2	1	1	0	0	1
457	0	0	1	1	1	2	2	1	0	0	0	0	2	0	0	0	0	0	1	1	1	1	1	1	1	2	1	0	1	2	0	0	1	0	1	1	1	1	0	0	1	0	0	1	0	0	0	0	0
458	1	0	0	0	0	1	0	0	2	0	0	0	1	0	0	0	0	1	0	1	1	0	1	0	0	2	0	0	1	1	0	1	1	1	0	2	2	0	0	0	1	0	0	2	0	0	0	0	1
459	1	0	0	0	0	2	1	0	0	0	1	1	2	0	0	0	0	0	0	1	1	0	2	0	0	1	0	0	2	0	0	2	1	1	1	1	1	0	0	0	1	0	1	2	0	1	0	0	1
460	1	0	0	0	0	1	1	1	1	0	0	0	0	0	0	0	0	0	1	1	2	0	2	0	0	1	1	0	0	0	0	1	2	0	2	0	2	0	0	0	2	0	0	1	0	1	0	0	1
461	1	0	0	0	0	2	1	0	1	0	0	1	2	0	0	0	0	0	1	0	1	0	2	0	0	0	0	1	1	1	1	1	0	1	0	2	0	0	1	1	1	0	1	1	1	1	0	2	0
462	0	0	0	0	0	1	2	1	0	0	0	0	1	0	0	0	0	0	1	1	1	0	2	0	1	2	1	1	1	0	1	1	1	1	1	1	2	0	0	0	1	1	0	0	1	1	0	1	0
463	1	1	0	0	0	2	2	0	0	0	2	0	0	0	0	0	1	1	1	0	1	0	2	0	1	2	0	1	1	1	1	0	1	0	1	1	1	0	0	0	1	0	0	2	0	1	0	0	0
464	0	0	0	0	0	1	2	0	0	0	2	0	0	0	0	0	0	1	1	2	1	1	2	0	0	1	0	1	0	1	2	0	2	0	2	0	2	0	0	0	2	0	1	2	1	0	0	1	0
465	0	0	0	0	0	1	1	1	1	0	1	0	0	0	0	0	0	1	0	2	1	0	2	0	0	1	0	0	0	2	1	0	1	1	0	1	1	0	0	0	2	0	1	2	0	1	0	0	1
466	0	0	0	0	0	1	1	0	1	0	1	0	1	0	0	0	0	1	1	1	1	1	2	0	0	2	0	0	0	2	0	0	1	2	0	2	2	0	2	2	1	0	0	1	0	1	0	0	0
467	0	0	1	0	0	2	0	0	1	0	0	1	1	0	0	0	0	0	2	0	2	0	2	0	1	2	0	0	0	2	2	1	1	2	1	2	1	1	0	0	1	1	1	2	0	2	0	0	0
468	0	0	0	0	0	2	2	1	0	0	0	0	0	0	0	0	0	0	0	1	0	1	1	1	1	1	0	0	1	1	0	1	1	0	1	1	2	0	1	1	1	0	1	2	0	1	0	0	0
469	1	0	0	0	0	1	0	0	0	0	0	1	1	0	0	0	1	2	2	0	1	1	2	0	0	0	1	0	0	1	0	0	0	1	2	0	1	1	0	0	1	0	1	2	0	1	0	0	0
470	1	0	1	0	1	1	1	0	1	0	0	1	1	0	0	0	0	1	1	1	1	0	2	0	0	2	0	0	1	1	0	2	1	1	0	2	2	0	0	0	2	0	0	1	0	1	0	1	0
471	0	0	0	0	0	0	0	0	0	0	1	0	0	0	0	0	0	1	1	0	2	0	2	0	0	1	0	0	0	1	1	0	0	2	0	2	2	0	1	1	1	1	1	2	1	1	0	0	1
472	0	0	0	0	0	1	2	1	0	0	1	1	0	0	0	0	0	1	1	1	2	0	1	0	0	1	0	0	1	0	0	0	1	1	0	2	1	0	0	0	2	0	0	0	0	0	0	0	0
473	0	0	0	0	0	1	2	1	0	0	0	0	2	1	1	1	0	0	2	1	2	1	2	0	0	0	1	2	2	1	1	0	1	1	0	2	1	0	1	1	1	0	1	1	1	0	0	0	0
474	0	0	0	0	0	1	2	0	0	0	0	0	1	0	0	0	0	1	2	0	2	1	2	0	0	1	0	0	0	1	1	0	0	2	0	2	0	0	1	1	0	1	1	1	1	0	0	0	1
475	0	0	0	0	0	1	0	0	2	0	0	1	2	0	0	1	0	0	2	1	2	0	2	0	0	1	0	0	0	2	0	2	2	0	1	1	2	0	1	1	1	2	2	2	1	1	0	0	1
476	0	0	1	1	1	1	2	0	0	0	1	1	1	0	0	0	0	0	0	1	0	0	2	0	0	1	0	2	2	1	2	1	1	1	1	1	1	0	1	1	1	1	1	2	1	2	0	0	0
477	1	0	0	0	0	1	2	1	0	0	0	0	1	0	0	1	0	0	2	0	2	0	2	0	1	1	0	0	1	1	0	1	1	1	2	2	1	1	1	1	0	0	0	1	0	0	0	0	0
478	1	0	0	0	0	1	2	0	0	0	0	1	1	0	0	0	0	1	2	0	2	1	2	0	0	1	0	0	1	1	0	1	1	0	0	1	1	0	1	1	0	0	1	1	0	0	0	0	0
479	0	0	0	0	0	0	1	0	2	0	0	0	0	0	0	0	0	0	2	1	2	0	2	0	1	1	0	0	0	2	0	0	1	1	1	1	0	0	1	1	0	0	2	2	0	0	0	0	2
480	0	0	0	0	0	2	2	0	1	0	1	1	2	1	1	1	0	1	0	1	2	1	2	0	1	0	0	0	0	2	0	0	1	1	0	2	1	0	0	0	0	0	0	2	1	1	0	0	1
481	0	1	0	0	0	1	0	0	0	0	0	0	1	0	0	0	0	0	1	2	1	1	1	1	1	0	0	0	0	2	0	1	1	1	1	1	1	0	1	1	1	0	1	1	0	0	0	0	0
482	0	0	0	0	0	1	0	0	2	0	0	0	1	0	0	0	0	2	1	1	2	0	1	0	0	0	0	0	1	1	0	0	1	2	0	2	1	0	1	0	1	0	0	2	1	1	0	0	0
483	1	0	0	0	0	2	1	0	0	0	0	0	0	0	0	0	0	0	1	1	1	0	2	0	1	2	0	1	1	1	0	0	1	1	1	1	2	0	1	1	1	1	1	2	2	0	0	0	0
484	0	0	0	0	0	2	2	0	0	0	2	0	0	0	0	0	0	0	1	1	1	0	2	0	0	1	1	1	1	1	0	1	2	2	0	2	1	0	1	1	1	0	1	2	2	0	1	0	1
485	1	0	0	0	0	1	1	1	1	0	0	0	0	0	0	0	0	0	1	1	2	1	1	1	1	2	1	1	1	2	0	0	1	1	0	2	1	0	1	1	1	0	2	2	0	1	0	0	0
486	1	0	0	0	0	2	0	0	0	0	0	0	1	0	0	0	0	0	1	0	1	1	2	0	0	1	1	0	0	1	0	0	1	2	0	2	1	0	0	0	2	0	0	2	0	2	1	0	0
487	1	0	0	0	0	1	0	0	2	0	0	1	2	0	0	0	0	0	0	1	2	1	1	0	0	0	0	0	0	2	2	1	0	1	0	2	2	0	2	2	0	0	1	2	2	0	0	0	0
488	1	1	0	0	0	1	2	1	0	0	1	1	1	0	0	0	0	0	0	1	1	1	1	1	1	0	0	1	2	1	0	0	1	1	1	1	1	0	1	1	1	0	0	2	1	1	0	0	0
489	0	0	0	0	0	1	1	0	1	0	0	0	0	0	0	0	0	1	1	0	2	0	2	0	0	1	0	0	0	2	0	0	2	0	1	1	1	0	0	0	1	0	0	0	0	0	1	0	0
490	1	0	0	0	0	0	0	0	2	0	0	1	1	0	0	0	0	0	0	1	1	1	2	0	0	1	0	0	0	2	0	0	0	2	0	2	1	0	0	0	0	1	2	2	0	0	0	0	1
491	0	0	0	0	0	2	1	0	0	0	0	0	0	0	0	0	0	0	2	0	2	1	2	0	0	1	0	1	2	0	1	0	1	2	1	2	1	0	0	0	1	0	1	2	1	0	0	0	0
492	0	0	0	0	0	2	1	1	1	0	0	0	1	0	0	0	0	1	1	1	0	0	1	1	2	2	0	0	0	1	0	0	1	2	0	2	1	0	0	0	1	1	1	2	0	1	0	0	0
493	0	0	1	0	0	0	1	1	0	0	0	1	0	0	0	0	0	0	0	1	1	0	2	0	0	2	0	2	2	1	2	1	2	0	1	0	0	0	0	0	0	1	0	1	0	0	0	0	0
494	1	0	0	0	0	1	0	0	1	0	1	0	0	0	0	0	0	1	1	0	2	0	2	0	0	1	0	2	2	1	1	2	2	0	1	1	2	0	1	1	1	0	0	0	0	0	0	0	2
495	1	0	0	0	0	1	2	1	0	0	0	1	1	0	0	0	1	1	1	0	1	0	1	1	1	1	0	1	1	1	1	1	1	1	1	1	2	0	2	2	0	1	1	2	1	0	0	0	0
496	0	0	0	0	0	1	2	0	0	0	0	1	2	0	0	1	0	1	1	0	1	0	1	0	0	1	0	1	1	1	0	0	2	0	2	0	2	0	1	1	0	0	0	1	1	0	0	0	1
497	1	0	0	0	0	1	1	0	2	0	0	1	2	0	0	0	0	0	2	0	2	1	2	0	0	1	0	0	2	0	0	0	0	2	1	1	1	0	0	0	1	1	1	2	0	2	0	0	0
498	0	0	0	0	0	1	0	0	0	0	0	0	0	0	0	0	0	0	1	0	0	1	2	0	0	1	0	0	1	1	1	1	1	0	1	1	2	0	1	1	1	0	1	2	1	1	0	0	0
499	0	0	0	0	0	1	1	0	1	0	1	0	0	0	0	0	0	1	1	0	1	0	1	0	1	0	0	1	2	0	1	0	0	2	0	2	2	0	0	0	2	0	1	2	1	1	0	0	0
500	0	0	0	0	0	2	0	0	1	0	1	0	1	0	0	0	1	1	0	2	1	0	2	0	1	2	0	0	0	2	1	1	1	1	0	2	1	0	0	0	0	0	0	0	0	0	0	0	0
501	0	0	0	0	0	2	2	0	1	0	1	1	1	0	0	0	0	2	2	0	2	0	2	0	0	0	0	1	1	1	1	1	2	0	2	0	1	0	0	0	1	1	0	1	0	0	0	0	0
502	0	0	0	0	0	1	0	0	2	0	0	0	1	0	0	0	0	0	0	1	1	0	2	0	0	1	0	0	0	2	1	0	0	1	2	1	1	0	0	0	2	0	0	0	0	0	0	0	0
503	0	0	0	0	0	0	2	0	1	0	1	1	1	1	1	1	0	0	1	1	2	1	2	0	0	1	0	1	1	1	0	1	1	1	2	1	1	0	1	1	1	0	0	2	0	0	0	0	1
504	1	0	1	0	0	0	1	1	0	0	0	0	2	0	0	0	0	0	1	2	1	0	2	0	0	2	1	1	1	1	0	0	0	2	0	2	1	1	0	0	1	1	1	1	0	0	1	0	0
505	0	0	0	0	0	2	0	0	2	0	0	0	1	0	0	0	0	1	2	0	2	0	2	0	0	2	0	1	1	2	1	0	2	1	2	0	0	0	2	2	0	0	0	2	1	0	0	0	0
506	1	0	0	0	0	2	1	0	1	0	0	1	1	0	0	0	0	0	1	1	2	0	2	0	0	2	0	0	1	1	0	0	1	1	1	1	0	0	1	1	0	1	1	2	0	0	0	0	0
507	1	0	0	0	0	2	0	0	2	0	0	0	0	0	0	0	0	1	2	0	2	0	2	0	0	0	0	1	1	2	0	1	2	0	2	0	2	0	0	0	1	1	0	0	1	1	0	1	0
508	1	0	1	0	0	1	1	0	2	0	0	1	1	1	1	1	0	1	1	0	2	1	0	1	1	0	0	0	0	1	0	1	1	1	1	1	2	0	0	0	2	1	1	2	0	0	0	0	1
509	1	0	0	0	0	0	1	1	0	0	0	0	1	0	0	0	1	2	1	0	1	0	2	0	0	2	0	0	0	2	0	0	1	1	0	2	1	0	1	0	1	0	0	1	0	0	0	0	0
510	1	1	1	0	0	2	2	0	2	0	0	1	2	0	0	0	0	0	2	1	2	0	0	0	0	1	0	2	2	2	0	1	1	2	0	2	1	0	1	1	1	0	1	2	0	2	0	0	0
511	0	0	1	0	0	2	0	0	1	0	0	0	0	0	0	0	1	2	1	0	1	0	2	0	0	1	0	2	2	1	1	0	0	2	0	2	2	0	0	0	1	0	0	2	0	1	0	0	0
512	0	0	0	0	0	1	2	1	0	0	1	0	0	0	0	0	1	2	1	1	2	1	1	1	1	1	0	0	0	1	0	0	1	0	1	2	1	0	1	0	0	0	1	2	1	1	0	0	0
513	1	0	0	0	0	2	0	0	2	0	0	0	0	0	0	0	0	2	2	0	2	1	1	1	0	1	0	0	0	2	0	0	0	1	1	1	0	1	0	0	0	0	0	2	0	1	0	0	0
514	0	0	0	0	0	2	1	0	2	0	0	0	1	0	0	0	0	0	1	1	1	1	2	0	0	1	0	0	0	2	0	1	1	0	1	1	1	1	0	0	1	0	1	2	1	1	0	0	0
515	1	0	2	0	1	0	1	0	1	0	1	1	1	0	0	0	1	0	2	1	2	0	1	0	0	2	0	0	0	2	1	0	2	2	0	2	1	0	0	0	1	1	0	0	1	1	0	0	2
516	1	0	2	0	1	0	0	0	2	0	0	1	1	0	0	0	0	0	1	1	1	1	2	0	0	1	0	1	1	1	0	0	1	1	1	1	1	1	1	1	0	2	2	2	1	1	0	0	0
517	1	0	0	0	0	0	1	0	0	0	1	2	2	0	0	0	0	0	1	0	1	0	2	0	0	1	0	1	1	1	1	1	2	0	1	1	2	0	2	2	0	0	0	1	0	0	0	0	0
518	0	0	0	0	0	2	2	0	0	0	0	1	1	0	0	0	0	0	2	1	2	0	1	0	0	1	0	0	1	1	0	0	0	2	0	2	1	0	0	0	1	1	1	1	1	1	0	0	2
519	1	1	0	0	0	1	0	0	2	0	0	0	0	0	0	0	0	0	0	0	1	0	2	0	1	2	0	1	1	2	0	1	1	1	0	2	1	0	0	0	1	0	0	1	0	0	0	0	0
520	1	0	0	0	0	2	2	1	0	0	1	0	0	0	0	0	0	1	2	0	2	1	1	0	0	1	0	0	1	1	0	2	2	0	2	0	0	0	1	1	0	0	1	2	0	1	0	0	0
521	0	0	0	0	0	1	2	0	1	0	1	0	0	0	0	0	0	1	1	0	1	0	2	0	0	1	0	1	2	0	1	1	1	2	1	2	0	1	0	0	0	0	0	1	0	0	0	0	0
522	0	0	0	0	0	2	1	0	1	0	0	0	0	0	0	0	0	1	0	0	1	0	1	1	1	1	0	0	1	1	1	0	0	1	1	1	2	0	1	1	1	0	1	1	1	0	0	0	0
523	1	0	0	0	0	1	0	0	1	0	2	0	1	0	0	0	0	0	2	1	2	1	1	0	0	0	0	2	2	0	1	1	0	1	1	1	1	0	0	0	1	0	0	1	0	0	0	0	1
524	1	0	0	0	0	1	2	1	0	0	0	0	1	0	0	0	0	1	0	2	1	1	2	0	0	0	0	0	0	2	0	1	1	1	0	2	2	0	0	0	1	1	0	0	1	1	0	0	0
525	0	0	0	0	0	1	2	1	0	0	0	0	2	0	0	1	0	1	1	0	2	0	2	0	1	1	0	0	1	1	0	0	1	1	1	1	1	0	0	0	0	1	0	1	0	0	0	1	0
526	0	0	1	0	1	1	2	0	0	0	0	1	0	0	0	0	0	1	0	1	1	1	2	0	0	1	0	1	1	2	0	0	1	0	1	1	1	0	0	0	0	0	0	1	1	1	0	2	0
527	1	0	0	0	0	1	0	0	2	0	0	1	1	1	1	1	0	1	1	1	1	0	1	1	1	0	0	2	2	1	1	0	1	1	1	1	1	0	2	2	0	0	1	2	0	2	0	0	0
528	0	0	0	0	0	1	0	0	1	0	0	0	0	0	0	0	0	1	0	0	0	0	2	0	0	0	0	0	1	1	0	0	1	0	2	0	1	0	0	0	1	0	1	2	1	0	0	0	0
529	1	0	0	0	0	1	2	0	0	1	1	1	1	0	0	0	0	1	2	0	2	2	2	0	0	0	0	0	0	2	1	1	1	0	1	1	1	0	1	1	1	0	0	2	0	0	0	1	0
530	1	0	0	0	0	1	0	0	1	0	1	0	0	0	0	0	0	0	2	0	2	1	2	0	0	2	0	0	1	0	0	0	0	1	1	1	1	0	1	1	1	0	0	1	0	1	0	0	0
531	0	0	0	0	0	2	1	0	1	0	1	0	0	0	0	0	0	0	1	1	2	0	2	0	1	0	0	1	1	2	1	1	1	1	2	1	1	1	0	0	1	0	1	2	0	1	0	0	0
532	1	0	0	0	0	1	2	0	2	0	0	0	0	0	0	0	0	1	2	0	2	0	2	0	1	0	0	0	0	1	0	0	2	1	1	1	0	1	0	0	0	0	1	2	1	0	0	1	0
533	1	0	0	0	0	0	2	0	1	0	0	0	1	1	1	1	0	0	2	0	2	2	1	1	1	1	0	1	1	2	0	1	2	0	1	1	1	0	0	0	1	2	1	2	1	0	0	0	0
534	1	0	0	0	0	1	1	1	1	0	0	1	1	0	0	0	0	1	2	0	2	0	2	0	0	1	0	1	1	1	1	0	1	1	1	1	1	0	1	1	0	0	0	2	0	0	0	0	0
535	0	0	0	0	0	2	2	0	0	0	1	0	0	0	0	0	0	0	2	0	2	1	2	0	0	0	0	0	2	0	0	0	1	0	1	1	1	0	2	2	0	0	0	2	0	0	0	0	0
536	1	0	0	0	0	2	1	1	0	0	0	0	0	0	0	0	0	0	1	1	1	1	2	0	0	1	0	1	1	1	1	1	2	1	1	1	1	0	0	0	0	1	1	2	1	0	0	0	1
537	0	0	0	0	0	1	0	0	2	0	0	1	2	0	0	1	0	0	2	0	2	0	1	0	1	1	0	0	0	2	1	0	2	1	0	2	1	0	1	0	0	0	0	1	0	0	0	2	0
538	1	0	0	0	0	2	2	0	1	0	0	1	1	0	0	0	0	1	1	0	2	0	1	1	1	1	0	0	1	1	0	0	1	1	1	1	1	0	1	1	1	0	1	2	0	0	0	1	0
539	0	0	1	0	0	0	0	0	2	0	0	0	0	0	0	0	0	0	1	1	2	1	1	1	1	1	0	0	1	1	0	0	0	2	0	2	0	0	2	2	0	0	2	2	0	0	0	1	0
540	1	0	0	0	0	1	1	0	1	0	1	0	0	0	0	0	0	0	1	0	1	0	2	0	0	1	0	1	1	1	2	1	2	0	0	2	1	0	1	1	1	0	1	2	1	0	0	1	0
541	1	0	0	0	0	0	2	0	0	0	1	0	0	0	0	0	0	0	2	0	2	0	2	0	0	2	0	0	1	1	0	1	2	1	1	1	2	0	2	2	0	0	0	1	0	1	0	0	0
542	0	0	0	0	0	0	0	0	2	0	0	0	0	0	0	0	0	0	0	0	1	2	1	1	1	1	0	1	1	2	0	1	1	1	0	2	2	0	2	2	0	1	1	2	0	2	0	2	0
543	0	0	0	0	0	1	2	0	1	0	1	1	1	0	0	0	0	0	2	0	2	0	1	1	1	1	0	0	1	1	0	0	0	2	0	1	1	0	0	0	2	1	1	1	1	2	0	0	1
544	1	0	0	0	0	2	0	0	1	0	1	1	1	0	0	0	0	2	1	0	1	1	2	0	0	0	0	2	2	1	2	1	0	2	0	2	1	0	1	0	1	1	1	2	1	0	0	0	0
545	0	0	0	0	0	1	1	0	1	0	0	0	0	0	0	0	1	0	2	1	2	0	2	0	0	2	1	2	2	1	1	1	1	2	0	2	2	0	0	0	2	0	0	0	0	0	0	0	0
546	1	0	1	0	0	2	2	0	0	0	0	0	2	0	0	1	0	0	1	1	2	1	2	0	0	1	0	0	1	1	0	1	1	1	0	2	1	1	0	0	1	0	0	1	0	0	1	0	0
547	0	0	0	0	0	1	2	0	0	0	0	1	1	0	0	0	0	0	1	0	1	0	1	1	1	0	0	1	1	1	1	1	1	1	0	2	2	0	0	0	2	0	0	0	0	0	0	0	1
548	1	0	0	0	0	0	1	0	2	0	0	2	2	0	0	0	0	1	2	1	2	1	2	0	1	0	0	0	0	2	1	0	0	1	1	1	2	0	0	0	2	0	1	2	2	0	0	0	0
549	0	0	1	0	0	2	1	0	2	0	0	1	1	0	0	0	0	0	1	1	1	0	2	0	0	2	0	0	1	1	0	0	0	2	0	2	1	1	0	0	1	0	0	0	1	0	0	0	0
550	0	0	0	0	0	0	1	0	0	0	0	0	2	1	1	1	0	0	1	0	2	0	1	0	0	1	0	0	0	2	0	1	2	0	2	0	1	1	0	0	1	1	0	1	2	1	0	0	0
551	0	0	0	0	0	1	2	1	0	0	0	1	1	0	0	0	0	0	2	0	2	1	2	0	1	1	0	1	2	0	1	2	1	2	0	2	2	0	1	1	1	0	0	1	0	0	0	0	1
552	1	0	0	0	0	1	2	0	0	0	1	1	1	0	0	0	0	0	1	0	2	1	2	0	0	0	1	2	2	1	1	1	0	2	0	2	2	0	2	2	0	1	1	2	1	1	0	0	1
553	0	0	0	0	0	0	2	1	0	0	0	0	1	0	0	0	0	0	1	1	2	1	1	0	0	0	0	0	1	1	0	2	1	2	0	2	1	0	0	0	1	0	1	2	1	0	0	1	1
554	0	0	0	0	0	0	1	0	0	0	1	0	2	0	0	0	0	0	2	0	2	0	2	0	0	0	0	0	0	2	0	0	1	0	1	1	2	0	1	1	1	0	0	0	0	0	0	0	1
555	0	0	0	0	0	2	2	0	0	0	2	0	0	0	0	0	0	0	2	0	2	1	1	0	0	1	0	0	0	1	1	0	1	1	1	1	1	1	0	0	1	0	0	2	0	0	0	0	0
556	1	0	0	0	0	1	2	0	0	0	2	0	0	0	0	0	0	0	1	2	1	1	2	0	1	1	0	0	0	2	0	0	0	2	0	2	1	0	0	0	2	0	1	2	0	1	0	0	0
557	1	0	0	0	0	2	2	1	0	0	0	1	1	0	0	0	0	1	2	0	2	0	2	0	0	2	0	0	0	1	0	1	1	2	0	2	2	0	1	1	0	0	1	2	1	0	0	0	0
558	0	0	0	0	0	0	2	0	0	0	1	0	0	0	0	0	0	2	0	2	0	0	1	0	0	1	0	0	0	2	1	0	2	1	2	0	0	0	0	0	0	0	1	2	0	1	0	0	1
559	1	0	0	0	0	1	1	0	0	0	0	0	1	0	0	0	0	0	1	1	1	0	2	0	0	0	0	0	0	2	0	0	1	2	0	2	2	0	0	0	1	1	1	2	0	0	0	0	2
560	1	0	1	0	0	1	0	0	1	0	2	1	2	0	0	0	0	1	2	0	2	0	2	0	1	1	0	1	1	1	1	1	1	2	1	2	1	0	2	1	0	1	1	2	0	0	0	0	0
561	0	0	0	0	0	0	2	0	0	0	0	0	0	0	0	0	0	1	1	0	2	0	1	0	0	1	0	1	1	1	0	1	2	0	1	0	1	1	0	0	1	0	0	1	0	1	0	0	0
562	1	0	1	0	0	2	0	0	1	0	0	0	0	0	0	0	1	1	1	0	1	0	2	0	0	0	0	0	0	1	1	1	2	1	1	1	1	0	0	0	1	1	1	2	1	0	0	0	0
563	1	0	0	0	0	2	1	0	1	0	0	0	1	0	0	1	0	0	0	1	0	0	1	0	0	1	0	0	0	1	0	2	2	0	2	0	0	0	0	0	0	0	0	1	0	0	0	0	1
564	0	0	0	0	0	1	2	0	1	0	1	0	0	0	0	0	0	0	1	0	1	0	2	0	0	0	0	1	1	2	0	0	1	1	1	1	1	0	0	0	0	0	0	1	0	0	0	0	0
565	1	0	0	0	0	0	1	1	1	0	0	1	2	0	0	0	0	1	1	0	2	0	1	0	0	1	0	0	0	2	1	0	1	2	0	2	1	1	0	0	0	0	1	2	1	1	0	0	0
566	1	0	0	0	0	0	1	0	1	0	1	0	1	0	0	1	0	1	1	1	1	1	2	0	0	1	0	1	2	0	1	0	0	1	0	2	0	0	2	2	0	1	1	1	1	0	0	1	0
567	1	0	0	0	0	0	2	0	0	0	1	0	1	0	0	0	0	0	0	1	0	0	1	0	0	1	0	1	1	2	0	1	2	0	2	0	2	0	1	1	1	1	0	1	0	1	0	0	0
568	1	0	0	0	0	1	0	0	1	0	0	0	1	0	0	0	1	0	2	1	2	0	2	0	0	2	0	1	1	1	0	2	2	0	1	1	1	0	0	0	2	0	0	1	0	0	0	0	0
569	0	0	0	0	0	1	0	0	1	0	0	0	0	0	0	0	0	1	1	0	2	0	0	0	0	1	0	1	1	2	0	1	1	1	0	2	1	0	1	1	1	1	1	2	0	0	0	2	0
570	0	0	1	0	0	1	1	1	1	0	0	0	0	0	0	0	0	0	1	0	2	0	2	0	1	2	0	1	0	0	1	0	0	1	1	1	1	0	2	2	0	0	0	1	0	0	0	0	0
571	0	0	0	0	0	2	2	0	0	1	2	1	2	0	0	0	0	1	1	0	1	0	2	0	1	2	0	0	0	2	0	1	1	2	0	2	2	0	2	2	1	0	0	1	0	0	0	1	0
572	0	0	0	0	0	2	2	0	0	0	1	0	0	0	0	0	0	1	1	0	2	0	1	0	1	1	0	1	2	0	1	0	1	0	2	1	1	0	0	0	2	0	1	2	1	0	0	0	0
573	1	0	0	0	0	0	0	0	2	0	0	1	1	0	0	0	0	1	2	0	2	2	2	0	0	0	0	0	1	1	0	0	1	1	0	1	1	0	0	0	0	0	0	1	0	0	0	0	1
574	0	0	0	0	0	1	2	1	0	0	0	0	0	0	0	0	0	1	1	0	2	1	1	1	1	1	0	1	0	1	1	0	1	2	1	1	2	0	1	1	1	0	0	1	0	1	0	0	0
575	0	0	0	0	0	1	1	0	1	0	0	1	1	0	0	0	0	0	2	0	2	0	2	0	0	0	0	0	0	1	1	1	1	2	0	2	1	0	0	0	1	0	0	2	0	0	0	0	0
576	0	0	0	0	0	0	1	0	1	0	0	1	2	0	0	1	0	0	2	0	2	1	2	0	0	0	0	0	2	0	0	0	0	2	1	2	1	0	1	1	1	0	0	2	0	1	0	0	0
577	0	0	1	0	0	1	2	0	0	0	1	1	1	0	0	0	0	2	1	1	2	0	2	0	0	0	0	0	1	1	1	0	2	2	0	2	2	0	1	1	0	1	1	2	0	0	0	0	1
578	0	0	1	0	0	1	1	0	0	0	1	1	1	0	0	0	0	0	2	0	2	0	2	0	1	0	0	0	0	2	0	0	1	0	1	1	1	0	1	1	1	0	1	2	1	1	0	0	0
579	0	0	0	0	0	2	1	0	1	0	0	1	2	0	0	0	0	2	1	1	1	1	2	0	0	0	0	0	1	0	0	1	2	1	1	1	2	0	1	1	1	0	1	1	1	0	0	1	0
580	0	0	0	0	0	1	1	0	1	0	0	0	0	0	0	0	0	1	1	0	2	2	0	1	1	1	0	0	1	0	0	2	1	2	0	2	2	0	1	1	1	1	0	1	1	1	0	0	1
581	0	0	0	0	0	1	1	0	1	0	1	0	1	0	0	0	0	0	0	0	1	1	2	0	1	0	0	1	1	1	1	0	2	0	2	1	2	0	0	0	2	0	0	2	0	0	0	0	0
582	0	0	0	0	0	1	1	0	0	0	1	0	0	0	0	0	0	0	0	1	2	2	2	0	0	0	0	1	1	1	2	0	1	1	0	2	1	0	0	0	2	1	0	0	1	1	0	0	1
583	0	0	1	0	0	0	1	0	0	0	1	0	0	0	0	0	0	0	1	0	1	1	1	1	1	1	0	0	2	0	0	0	0	2	1	2	0	0	2	2	0	0	0	0	0	0	0	0	0
584	0	0	0	0	0	2	2	0	1	0	1	0	0	0	0	0	0	2	2	0	2	0	2	0	0	1	0	1	1	1	0	1	1	2	1	2	1	1	0	0	0	1	1	1	0	0	0	0	0
585	0	0	0	0	0	1	1	0	1	0	0	0	2	0	0	1	0	0	1	1	2	1	1	1	0	1	2	1	1	0	1	0	0	1	1	1	1	0	1	1	1	0	0	0	0	0	0	0	1
586	1	0	0	0	0	2	0	0	0	0	1	0	1	0	0	1	0	0	0	1	0	0	2	0	0	1	0	1	1	1	1	1	2	1	1	1	2	0	0	0	1	0	1	1	1	1	0	2	0
587	0	0	0	0	0	1	0	0	1	0	0	1	2	0	0	0	0	2	1	1	2	0	2	0	0	1	0	0	0	2	0	1	1	1	0	2	0	1	0	0	0	0	0	1	0	0	0	0	1
588	1	0	0	0	0	1	2	0	0	0	1	2	2	0	0	0	0	0	0	1	0	1	2	0	0	0	0	0	2	0	0	0	1	1	0	2	2	0	0	0	2	1	1	1	1	0	0	0	0
589	1	0	0	0	0	0	2	0	0	0	2	0	0	0	0	0	0	1	2	0	2	0	2	0	0	1	0	0	0	2	1	1	1	0	2	1	1	0	0	0	1	1	1	2	1	1	0	1	0
590	0	0	0	0	0	1	1	1	1	0	0	1	1	0	0	0	0	0	1	0	1	0	2	0	0	0	0	0	0	2	2	1	1	1	1	1	1	0	0	0	1	0	2	2	0	0	0	0	1
591	1	0	0	0	0	1	2	1	0	0	1	1	1	0	0	0	0	1	1	1	2	1	1	1	1	1	0	1	1	1	1	0	1	1	0	2	2	0	0	0	2	1	1	2	2	0	0	0	0
592	0	0	0	0	0	0	1	1	0	0	0	0	0	0	0	0	0	1	2	0	2	0	2	0	0	0	0	0	1	1	0	1	1	0	2	1	0	0	0	0	0	1	1	1	1	1	0	0	1
593	0	0	0	0	0	2	2	1	0	0	0	0	0	0	0	0	0	2	1	1	1	0	1	0	0	0	0	0	1	2	0	0	1	0	2	0	2	0	0	0	1	0	1	1	1	0	0	0	0
594	0	0	0	0	0	1	1	2	0	0	0	0	0	0	0	0	0	0	0	1	0	0	2	0	0	1	0	0	0	1	1	1	1	0	1	0	2	0	0	0	1	0	0	2	0	2	0	0	0
595	0	0	0	0	0	1	1	0	1	0	0	0	0	0	0	0	0	0	0	1	0	1	1	0	0	0	0	0	0	2	0	1	1	1	1	1	0	0	0	0	0	0	2	2	1	1	0	0	1
596	1	0	0	0	0	0	0	0	1	0	0	0	0	0	0	0	0	0	1	1	2	0	2	0	0	2	0	0	0	1	1	1	0	2	0	2	2	0	1	1	1	0	1	2	1	1	0	1	0
597	1	0	0	0	0	1	1	0	1	0	1	0	0	0	0	0	0	1	2	0	2	0	1	0	1	0	0	1	2	0	1	0	0	2	0	2	2	0	0	0	1	0	0	2	0	0	0	1	0
598	0	0	2	0	1	0	0	0	2	0	0	0	2	1	1	1	0	1	2	0	2	0	2	0	0	1	0	1	2	1	0	0	1	1	0	2	2	0	1	0	1	1	0	1	0	0	1	0	0
599	1	0	1	0	0	2	2	0	0	0	1	1	1	0	0	0	0	1	1	1	1	0	2	0	0	0	0	0	1	1	0	0	1	1	1	1	1	0	2	1	0	0	1	1	1	0	0	1	0
600	1	0	0	0	0	1	2	1	0	0	1	1	2	0	0	0	0	1	1	1	2	1	2	0	0	0	0	0	0	1	0	1	1	2	0	2	0	1	0	0	0	0	0	1	0	0	0	0	1
601	1	0	0	0	0	2	1	0	1	0	0	0	1	0	0	0	0	0	1	0	2	0	2	0	0	0	0	0	1	1	1	1	2	0	1	1	1	0	0	0	1	0	0	2	0	1	0	0	0
602	0	0	0	0	0	0	2	0	1	0	1	2	2	1	1	1	0	1	2	0	2	0	1	1	1	0	0	0	1	1	0	0	2	1	1	1	1	0	2	1	0	1	0	1	2	1	0	0	0
603	0	0	0	0	0	1	1	0	1	0	0	0	0	0	0	0	0	0	2	1	2	1	1	1	1	0	0	0	0	1	1	1	1	1	0	2	1	0	1	1	1	0	0	2	0	0	0	1	1
604	0	0	0	0	0	1	1	0	0	0	1	1	2	0	0	0	0	1	2	0	2	1	2	0	0	0	0	1	1	1	0	2	1	0	1	1	0	0	2	2	0	0	1	2	1	1	0	0	0
605	0	0	0	0	0	1	2	1	0	0	0	0	0	0	0	0	0	1	0	0	0	1	1	1	1	2	0	1	0	1	1	0	1	2	0	2	1	0	0	0	2	0	1	1	0	0	0	0	0
606	0	0	0	0	0	2	1	0	1	0	0	0	2	0	0	1	0	0	0	1	0	0	2	0	0	0	0	1	1	1	1	0	2	0	1	1	0	0	2	1	0	0	1	1	0	1	0	1	1
607	0	0	0	0	0	1	0	0	1	0	0	0	0	0	0	0	0	0	1	2	1	0	1	0	0	0	0	0	0	1	0	0	1	1	1	1	1	0	0	0	1	0	1	1	1	1	0	0	0
608	0	0	1	0	0	1	1	0	1	0	1	0	0	0	0	0	0	0	2	0	2	0	1	0	0	1	0	1	2	1	0	2	1	0	2	0	2	0	0	1	1	0	0	0	0	0	0	0	0
609	1	0	0	0	0	0	2	0	0	0	1	0	1	0	0	0	0	1	2	1	2	1	1	1	1	1	0	0	1	0	0	1	1	1	1	1	1	0	1	1	1	1	1	1	1	0	0	0	0
610	0	0	1	0	1	1	1	0	0	0	0	0	0	0	0	0	0	0	0	2	0	0	2	0	0	1	1	1	1	1	0	0	0	1	1	1	0	0	1	1	1	0	2	2	0	1	1	0	1
611	1	1	0	0	0	1	1	0	1	0	0	0	1	0	0	0	1	0	2	1	2	0	2	0	0	1	0	0	0	0	0	1	1	2	1	2	1	0	0	0	2	0	1	2	0	2	0	0	0
612	1	0	0	0	0	0	2	0	0	0	1	0	0	0	0	0	0	0	1	0	1	0	2	0	0	2	0	0	0	1	1	1	1	2	0	2	1	0	1	0	2	1	1	2	2	0	0	0	0
613	1	0	0	0	0	1	1	0	0	0	1	0	1	0	0	0	0	0	2	1	2	0	2	0	0	2	0	0	0	1	0	0	0	1	0	2	2	0	0	0	1	1	1	2	1	1	0	0	1
614	1	0	0	0	0	2	1	0	0	0	1	1	1	0	0	0	0	0	1	1	1	1	1	0	0	0	0	0	0	1	1	1	1	1	1	1	1	1	0	0	0	1	1	1	0	1	0	0	0
615	0	0	0	0	0	1	1	0	0	0	1	0	1	0	0	0	0	1	1	0	2	0	2	0	0	0	0	0	0	0	0	0	0	2	0	2	1	1	0	0	1	0	1	1	1	1	0	0	0
616	0	0	0	0	0	2	0	0	2	0	0	1	1	0	0	0	0	0	1	0	1	0	1	0	0	0	0	1	2	0	0	1	1	1	1	1	1	0	0	0	2	1	1	2	1	1	0	0	0
617	0	1	0	0	0	1	1	0	1	0	0	1	2	0	0	1	1	1	2	1	2	0	2	0	0	2	1	1	1	2	0	1	2	0	1	1	2	0	2	2	0	0	0	0	0	0	0	0	1
618	1	0	0	0	0	1	1	0	0	0	0	1	2	0	0	1	0	0	0	1	1	0	2	0	1	2	1	1	1	1	0	1	1	2	0	2	0	0	1	1	0	0	0	1	0	0	0	0	0
619	1	0	0	0	0	2	1	0	1	0	0	0	0	0	0	0	0	1	2	1	1	0	1	0	1	0	0	0	0	2	1	1	2	0	1	1	2	0	0	0	2	0	0	1	0	0	0	0	0
620	0	0	0	0	0	1	1	0	1	0	1	2	1	0	0	0	0	0	1	0	1	1	2	0	0	0	0	1	1	1	1	0	0	2	0	2	0	0	1	1	1	0	0	2	0	0	0	0	0
621	0	0	0	0	0	1	1	1	1	0	0	0	0	0	0	0	0	1	1	0	2	1	2	0	0	1	0	0	0	1	1	0	1	0	1	1	1	0	0	0	1	0	0	1	1	0	0	0	2
622	0	0	0	0	0	0	0	0	2	0	0	0	0	0	0	0	0	2	1	0	1	1	2	0	0	0	0	1	2	0	0	0	0	2	1	2	1	1	0	0	0	0	1	1	1	1	0	0	0
623	1	0	0	0	0	2	1	0	1	0	1	0	0	0	0	0	0	0	1	1	1	1	1	1	1	1	0	0	0	2	1	0	2	1	2	1	1	0	2	2	0	1	0	1	0	0	0	0	0
624	1	0	0	0	0	0	1	0	1	0	0	0	0	0	0	0	0	0	2	1	2	0	1	0	0	1	0	0	0	1	1	1	1	2	1	1	1	1	0	0	1	0	0	1	0	0	0	0	1
625	1	0	0	0	0	0	0	0	2	0	0	1	1	0	0	0	0	1	2	0	2	1	2	0	0	0	0	0	0	2	1	0	1	0	2	1	1	0	2	2	0	0	0	2	0	2	0	0	1
626	1	0	0	0	0	1	1	0	1	0	1	0	1	0	0	0	0	0	2	0	2	0	2	0	0	1	0	1	1	1	1	0	1	1	0	2	1	0	0	0	2	0	1	2	0	0	0	0	0
627	0	0	0	0	0	1	2	0	0	0	0	1	2	0	0	0	0	0	0	1	0	0	1	0	0	1	0	0	2	0	0	0	1	2	0	2	1	1	0	0	1	0	2	2	0	0	0	0	1
628	0	0	0	0	0	1	1	0	1	0	1	1	1	0	0	0	0	0	2	1	2	1	2	0	0	1	0	0	0	2	0	1	0	2	1	2	1	0	1	1	1	0	0	2	0	0	0	0	0
629	0	0	0	0	0	2	1	0	0	1	1	0	1	0	0	0	0	0	1	1	1	2	1	1	1	1	0	1	1	1	1	0	1	1	0	2	0	0	0	0	0	0	1	1	0	0	0	0	0
630	1	0	1	0	1	1	0	0	0	0	0	0	0	0	0	0	1	1	0	1	1	1	2	0	0	1	0	0	0	0	0	1	1	1	1	1	1	0	1	0	1	0	0	2	0	1	0	1	0
631	0	0	0	0	0	1	1	1	0	0	0	0	0	0	0	0	0	2	2	1	2	0	2	0	1	2	1	1	1	1	0	1	2	1	1	1	1	0	0	0	0	1	1	2	0	0	0	0	0
632	1	1	0	0	0	1	0	0	2	0	0	1	1	0	0	0	0	0	1	1	2	1	1	1	1	1	0	2	2	1	2	0	0	2	0	2	2	0	1	1	1	0	0	0	0	0	0	1	0
633	1	0	0	0	0	2	0	0	1	0	0	0	0	0	0	0	0	0	1	1	2	0	2	0	0	1	0	1	1	1	0	2	1	2	0	2	1	0	2	2	0	0	0	1	1	0	0	0	1
634	0	0	1	1	1	1	1	0	1	0	0	1	1	0	0	0	0	1	2	1	2	0	1	0	0	1	0	1	1	1	1	1	1	2	0	2	0	1	1	1	0	0	1	1	1	0	0	0	0
635	1	0	0	0	0	2	2	0	0	0	0	0	0	0	0	0	0	0	0	1	1	1	2	0	0	0	0	0	0	1	0	0	0	2	0	2	2	0	1	1	1	0	0	1	0	0	0	0	0
636	0	0	0	0	0	1	2	0	0	0	0	0	1	0	0	0	0	2	1	1	2	1	2	0	0	2	0	0	0	2	1	0	1	1	1	1	2	0	1	1	1	0	0	1	0	0	0	0	0
637	0	0	0	0	0	1	0	0	2	0	0	0	0	0	0	0	0	1	1	0	2	1	1	1	1	2	0	1	2	1	0	0	2	1	1	1	1	0	0	0	2	0	0	1	0	0	0	0	2
638	0	0	0	0	0	0	1	1	1	0	0	0	0	0	0	0	0	0	2	0	2	1	2	0	0	0	0	1	1	1	0	1	1	1	1	1	1	0	0	0	1	1	1	2	1	1	0	0	1
639	1	0	0	0	0	1	1	0	1	0	1	0	1	0	0	0	0	1	0	1	1	0	2	0	0	1	0	0	0	2	0	0	0	1	0	2	0	0	1	1	0	1	1	2	2	0	0	0	0
640	0	0	0	0	0	2	2	0	0	0	0	1	2	0	0	0	0	2	0	2	0	0	1	1	2	2	0	0	0	1	1	0	0	2	0	2	2	0	1	0	1	0	0	1	0	0	0	0	0
641	1	0	0	0	0	1	1	0	1	0	1	1	2	0	0	0	0	1	1	1	1	0	2	0	0	1	0	0	0	1	1	0	1	2	0	2	2	0	0	0	2	0	2	2	1	1	0	0	1
642	1	0	0	0	0	2	0	0	0	0	1	1	1	0	0	0	0	1	0	1	0	0	2	0	0	1	0	0	1	2	0	0	0	2	0	2	1	0	0	0	1	0	2	2	0	0	0	0	0
643	1	0	1	1	1	2	2	0	0	0	2	0	0	0	0	0	0	0	1	1	1	0	2	0	0	2	0	0	1	1	0	1	0	1	1	1	0	1	0	0	0	1	1	1	1	1	0	1	0
644	1	1	0	0	0	1	2	0	0	0	1	0	0	0	0	0	0	0	1	0	1	1	2	0	0	1	0	0	0	2	1	0	0	1	1	1	1	0	0	0	2	1	1	2	1	0	0	1	0
645	1	0	0	0	0	1	2	0	1	0	1	1	1	0	0	0	0	0	0	1	1	1	2	0	0	0	0	1	1	2	0	0	0	1	1	1	1	0	2	1	0	0	1	2	1	1	0	0	0
646	1	0	0	0	0	1	0	0	2	0	0	1	2	0	0	0	0	0	0	0	0	1	2	0	0	1	0	1	1	1	2	2	1	2	0	2	1	0	0	0	2	0	0	2	1	0	0	0	0
647	0	0	0	0	0	0	1	1	1	0	0	0	0	0	0	0	0	0	2	1	2	0	1	0	0	1	0	0	0	1	1	1	0	1	1	1	1	0	1	0	1	1	1	2	1	1	0	0	0
648	0	0	0	0	0	1	1	1	1	0	0	1	2	0	0	0	0	0	1	1	1	0	2	0	0	2	0	0	0	1	0	1	1	1	0	2	1	0	0	0	1	2	2	2	1	1	0	0	1
649	0	0	0	0	0	0	1	0	1	0	1	1	1	0	0	0	0	0	1	2	1	0	2	0	0	1	0	0	1	1	0	2	2	0	2	0	1	0	0	0	2	1	1	2	1	0	0	0	0
650	0	0	0	0	0	1	1	0	0	0	1	0	0	0	0	0	0	0	1	0	2	1	2	0	0	2	0	0	0	2	0	1	1	1	1	1	1	0	1	1	1	0	0	0	0	0	0	0	0
651	0	0	0	0	0	0	2	0	0	0	1	0	0	0	0	0	0	2	2	0	2	0	2	0	0	1	1	0	0	0	0	1	2	2	0	2	2	0	2	2	1	0	2	2	0	1	0	0	0
652	0	0	0	0	0	1	1	0	0	0	0	0	0	0	0	0	0	0	0	1	1	0	2	0	0	1	0	0	0	2	1	0	0	2	0	2	1	0	0	0	2	0	1	2	1	0	0	0	0
653	0	0	0	0	0	2	0	0	1	0	0	0	0	0	0	0	0	2	1	1	2	0	2	0	0	2	0	0	1	1	0	0	1	1	1	1	1	0	1	0	1	0	0	0	1	0	0	0	0
654	1	0	0	0	0	1	2	0	1	0	0	1	1	1	1	1	0	0	2	1	2	0	0	0	0	0	0	0	0	2	0	1	2	1	1	1	1	0	0	0	0	0	0	1	0	0	0	0	0
655	1	0	0	0	0	1	1	0	1	0	0	0	2	0	0	1	0	2	2	0	2	1	2	0	0	1	0	0	0	1	1	0	0	2	0	2	1	0	0	0	1	0	1	2	1	0	0	0	0
656	0	0	0	0	0	2	2	0	0	0	0	0	1	0	0	0	0	2	1	1	2	2	0	1	1	1	0	0	0	2	0	1	1	1	1	1	1	1	1	1	0	1	1	2	2	2	0	1	0
657	0	0	0	0	0	0	1	0	0	0	1	1	1	1	1	1	0	0	1	1	1	0	2	0	0	2	0	0	0	0	0	2	1	2	0	2	1	0	0	0	1	0	1	1	1	1	0	0	0
658	1	0	0	0	0	1	1	1	1	0	0	1	1	0	0	0	0	0	1	2	1	1	0	0	1	0	0	0	0	2	0	2	1	0	1	1	1	0	1	0	0	0	0	1	0	0	0	0	1
659	1	0	0	0	0	1	0	0	2	0	0	1	1	0	0	0	0	0	1	1	2	0	2	0	1	2	0	0	0	2	0	1	2	0	1	1	2	0	1	1	1	0	1	2	0	1	0	0	0
660	1	0	0	0	0	1	1	0	1	0	0	0	1	1	1	1	0	0	0	0	1	0	2	0	0	2	0	1	1	1	1	1	0	2	0	2	1	1	0	0	0	0	0	1	1	1	0	0	0
661	1	0	0	0	0	1	1	0	1	1	1	0	0	0	0	0	0	1	2	0	2	0	2	0	0	1	0	1	2	1	0	0	0	1	1	1	1	0	0	0	2	0	1	2	1	0	0	0	0
662	0	0	1	0	0	0	1	1	0	0	0	0	0	0	0	0	0	1	1	1	2	0	1	0	0	1	0	1	0	1	1	0	1	0	1	1	1	0	1	0	1	1	1	1	1	0	0	0	1
663	1	0	0	0	0	1	2	0	0	0	2	0	0	0	0	0	0	0	2	1	2	0	2	0	0	1	0	2	1	1	1	2	1	1	0	2	1	0	1	1	1	0	0	1	0	1	0	1	1
664	1	0	0	0	0	1	1	0	1	0	1	0	1	0	0	0	0	0	2	0	2	0	1	0	0	2	0	0	0	2	0	0	1	2	0	2	1	0	0	0	0	0	1	1	1	0	0	0	0
665	1	0	1	0	0	1	0	0	1	0	1	0	0	0	0	0	0	0	2	0	2	1	0	0	0	1	0	0	0	1	0	0	1	0	2	1	2	0	1	1	1	1	0	0	0	0	0	0	0
666	0	0	0	0	0	2	1	0	1	0	1	0	0	0	0	0	0	1	1	0	2	0	2	0	1	2	1	1	1	0	0	0	1	2	0	2	0	0	2	2	0	0	1	1	1	0	0	0	0
667	0	0	1	0	0	1	2	1	0	0	1	0	1	0	0	0	0	1	1	0	2	1	2	0	0	0	0	1	1	1	2	1	1	1	2	1	2	0	1	1	1	1	1	2	1	2	0	0	0
668	0	0	0	0	0	1	1	0	1	0	0	0	1	0	0	1	1	1	2	1	2	0	1	0	0	0	0	0	0	2	0	1	1	2	0	2	1	1	0	0	1	0	0	1	0	1	0	0	0
669	0	0	0	0	0	1	2	0	0	0	2	1	1	0	0	0	0	0	1	1	1	0	1	0	0	1	0	1	1	1	2	0	1	1	0	1	0	0	2	1	0	0	0	2	0	0	0	0	1
670	1	0	0	0	0	1	1	0	1	0	1	0	0	0	0	0	0	0	0	1	0	1	2	0	0	0	1	0	0	0	0	1	1	1	0	2	2	0	2	2	1	0	0	2	0	2	0	2	0
671	1	0	0	0	0	2	2	0	1	0	1	0	0	0	0	0	0	0	1	1	2	0	1	1	2	2	0	1	1	1	1	1	1	1	1	1	0	1	1	1	0	1	1	2	0	0	0	1	0
672	1	0	0	0	0	1	2	1	0	0	1	0	0	0	0	0	0	0	2	0	2	0	2	0	0	2	0	0	0	1	1	0	2	1	0	2	0	0	1	1	0	0	1	2	0	0	0	0	1
673	1	1	0	0	0	1	1	0	0	0	2	1	1	0	0	0	0	1	0	1	0	1	1	0	0	0	1	0	0	1	0	0	1	0	1	1	2	0	0	0	2	1	0	1	0	0	0	0	1
674	0	0	0	0	0	0	2	0	0	0	0	1	1	0	0	0	0	1	1	1	2	0	1	0	0	1	0	0	0	2	1	1	2	0	1	1	1	0	2	1	0	1	1	2	1	1	0	0	0
675	0	0	0	0	0	2	2	0	0	1	2	0	1	0	0	0	0	1	2	0	2	0	2	0	0	1	0	1	1	1	1	2	2	0	2	0	0	1	1	0	0	1	1	1	1	1	0	1	0
676	1	0	0	0	0	2	1	1	1	0	0	0	1	1	0	0	0	0	1	1	1	0	2	0	1	2	0	1	1	1	1	0	1	0	1	1	1	0	1	1	1	0	0	1	0	0	0	1	0
677	1	0	0	0	0	0	0	0	0	0	1	0	1	0	0	0	0	1	1	0	2	1	0	1	1	1	0	0	1	1	0	0	1	2	0	2	2	0	0	0	1	0	0	1	0	0	0	0	0
678	0	0	0	0	0	2	1	0	1	0	0	0	0	0	0	0	0	2	1	1	1	1	2	0	0	0	0	2	2	1	0	2	1	0	1	1	2	0	0	0	1	1	1	2	1	1	0	0	0
679	0	0	0	0	0	2	0	0	2	0	0	0	1	0	0	0	0	0	1	1	1	0	1	1	2	2	0	1	1	1	1	0	1	1	0	2	2	0	0	0	2	1	1	2	1	0	0	0	0
680	1	0	0	0	0	0	0	0	2	0	0	0	0	0	0	0	0	1	1	0	1	1	2	0	0	0	0	0	0	1	0	1	1	2	1	1	0	0	1	1	0	1	1	2	1	1	0	0	0
681	0	0	0	0	0	0	1	1	1	0	0	1	1	0	0	0	0	2	1	1	2	1	2	0	0	1	0	1	2	1	0	1	2	0	1	1	1	1	0	0	1	0	0	2	1	1	0	0	0
682	0	0	0	0	0	1	0	0	2	0	0	2	1	0	0	0	0	1	0	2	1	1	2	0	0	0	0	0	0	1	0	1	1	0	1	1	1	0	0	0	1	1	1	2	1	1	0	0	0
683	0	0	0	0	0	2	0	0	1	0	1	0	1	0	0	0	0	0	2	0	2	0	1	0	0	1	0	0	0	2	0	0	0	2	1	1	2	0	0	0	1	0	1	2	0	0	0	0	2
684	0	0	0	0	0	1	1	1	1	0	0	0	0	0	0	0	0	0	1	0	1	1	2	0	0	0	0	0	0	2	0	0	1	2	0	2	1	0	0	0	1	1	1	2	1	0	0	0	0
685	0	1	0	0	0	0	1	0	1	0	1	0	0	0	0	0	0	0	0	1	0	0	0	0	0	0	0	1	2	0	1	0	0	1	2	0	1	0	2	2	0	0	1	1	1	0	0	0	0
686	0	1	0	0	0	1	0	0	2	0	0	1	1	0	0	0	0	1	0	1	1	0	2	0	0	1	0	1	1	1	0	0	0	2	0	2	1	0	0	0	2	1	1	2	1	0	0	0	0
687	1	0	0	0	0	1	1	0	0	1	1	0	0	0	0	0	0	1	2	0	2	1	2	0	0	0	0	0	0	2	1	1	0	2	0	2	1	0	0	0	1	0	0	2	0	1	0	0	1
688	0	1	0	0	0	1	1	0	1	0	0	1	0	0	0	0	0	1	1	1	2	1	1	1	1	1	0	0	0	2	0	0	1	2	0	2	2	0	0	0	1	0	0	2	0	2	0	0	0
689	1	0	0	0	0	0	2	0	1	0	0	0	0	0	0	0	1	2	1	1	1	0	2	0	0	2	0	0	0	1	0	0	1	0	0	2	1	0	0	0	1	0	0	2	0	0	0	1	0
690	0	0	0	0	0	0	2	0	0	0	2	0	0	0	0	0	0	0	2	1	2	0	2	0	1	2	0	0	1	1	0	1	1	1	0	2	0	1	0	0	0	0	0	2	0	1	0	1	0
691	1	1	0	0	0	1	0	0	1	0	1	1	1	0	0	0	0	1	2	1	2	1	2	0	0	1	0	0	0	2	1	0	2	1	1	1	1	0	0	0	2	0	0	0	2	1	0	0	1
692	1	0	0	0	0	2	2	1	0	0	0	0	1	0	0	0	0	0	1	1	1	0	2	0	0	2	0	1	2	0	1	0	1	1	1	1	2	0	1	1	1	1	0	1	0	0	0	0	0
693	0	0	0	0	0	1	0	0	2	0	0	1	1	0	0	0	0	1	1	0	2	0	1	0	0	1	0	0	0	0	0	1	1	0	1	0	1	0	1	0	0	2	2	2	1	1	0	0	1
694	1	1	0	0	0	1	2	1	0	0	1	0	1	0	0	0	0	0	0	1	0	0	2	0	1	1	1	0	0	1	1	1	1	2	1	2	1	1	0	0	1	0	1	2	1	0	0	0	1
695	0	0	0	0	0	0	0	0	0	0	1	1	1	0	0	0	0	0	1	0	2	1	2	0	0	0	0	1	1	1	2	2	2	0	2	0	1	1	0	0	0	2	2	2	1	1	0	0	0
696	0	0	0	0	0	0	0	0	0	0	1	1	1	0	0	0	0	0	2	1	2	0	2	0	0	0	0	1	2	0	1	0	1	1	1	1	2	0	0	0	2	0	0	0	0	0	0	0	0
697	0	0	0	0	0	2	1	0	1	0	0	0	0	0	0	0	0	1	2	0	2	1	1	1	1	1	0	0	0	2	1	2	1	0	2	0	1	0	2	1	0	1	1	1	0	1	0	0	0
698	1	0	0	0	0	2	1	1	1	0	0	0	0	0	0	0	0	0	1	2	1	0	2	0	0	0	1	1	1	2	0	0	0	2	0	2	0	1	1	1	0	1	0	0	0	0	0	0	0
699	0	0	0	0	0	1	0	0	1	0	1	1	1	0	0	0	0	1	0	2	1	2	2	0	0	0	0	0	0	2	2	1	0	2	0	2	1	0	0	0	1	1	1	2	1	2	0	0	0
700	1	0	0	0	0	0	0	0	2	0	0	1	1	0	0	0	0	0	2	0	2	0	2	0	0	1	0	0	0	2	0	0	1	0	2	0	0	0	1	1	0	0	0	1	0	1	0	0	0
701	1	0	0	0	0	1	1	0	1	0	0	0	0	0	0	0	0	2	2	0	2	0	2	0	0	0	0	1	0	1	2	0	2	0	1	1	1	0	1	1	1	1	0	0	0	0	0	0	0
702	1	0	0	0	0	1	2	0	0	0	0	0	0	0	0	0	0	0	1	1	2	0	2	0	0	2	0	0	0	2	0	0	0	2	0	2	2	0	1	1	1	1	1	1	0	0	0	0	1
703	0	0	0	0	0	1	1	1	0	0	0	1	1	0	0	0	0	0	1	1	2	0	2	0	0	1	0	1	1	1	1	1	1	2	1	2	2	0	0	0	2	0	0	2	0	0	0	1	0
704	0	0	0	0	0	2	1	1	1	0	0	1	1	0	0	0	0	1	1	0	2	0	2	0	0	1	1	1	1	2	0	0	1	2	0	2	1	0	1	1	1	0	0	0	1	0	0	0	0
705	0	0	0	0	0	1	1	0	0	0	1	0	0	0	0	0	0	0	0	1	2	2	1	1	1	1	0	0	0	2	1	1	1	2	0	2	2	0	0	0	2	0	1	1	1	0	0	0	0
706	0	0	1	0	1	1	1	0	2	0	0	1	1	0	0	0	0	0	1	0	1	0	2	0	0	1	0	0	0	2	0	0	1	0	2	0	1	0	1	1	0	1	0	1	0	0	0	1	0
707	1	0	0	0	0	0	1	0	0	0	1	1	1	0	0	0	0	0	2	0	2	1	1	1	1	1	0	0	0	1	0	0	1	1	0	2	2	0	1	1	1	1	0	1	0	0	0	0	1
708	1	0	0	0	0	0	1	0	0	0	0	0	2	0	0	1	0	0	0	1	0	1	2	0	0	0	0	0	0	1	0	0	2	0	2	1	1	0	2	2	0	1	1	2	1	0	0	0	1
709	0	0	0	0	0	0	2	1	0	0	0	1	0	0	0	0	0	1	2	0	1	0	2	0	0	1	0	0	0	2	1	1	0	1	1	1	2	0	0	0	2	0	0	2	0	0	1	0	0
710	1	0	0	0	0	1	2	0	1	0	0	1	1	0	0	0	0	1	1	1	1	0	2	0	0	2	0	0	1	1	0	0	1	1	1	1	1	0	1	0	1	1	1	2	1	2	0	1	0
711	0	0	1	0	0	2	2	1	0	0	0	0	0	0	0	0	0	0	2	1	2	0	2	0	1	2	0	0	0	2	0	0	1	1	1	1	1	1	0	0	1	0	1	2	0	0	0	0	0
712	1	0	0	0	0	2	1	0	1	0	1	0	0	0	0	0	0	0	0	1	2	0	2	0	0	2	0	0	2	0	0	0	0	2	0	2	2	0	0	0	2	0	1	2	1	0	0	0	0
713	1	0	1	0	1	1	1	0	1	0	0	0	1	0	0	0	0	1	1	0	1	0	0	0	0	0	1	1	1	1	0	1	1	1	1	1	1	0	0	0	2	0	1	1	1	0	0	0	0
714	0	0	0	0	0	1	1	0	0	0	1	0	1	0	0	1	0	1	2	0	2	0	2	0	0	0	1	0	0	1	0	0	1	2	0	2	1	0	1	1	1	0	1	2	0	2	0	0	0
715	0	1	0	0	0	1	1	0	1	0	0	0	0	0	0	0	0	1	1	1	1	0	1	0	1	0	0	0	0	2	2	2	2	2	0	2	2	0	1	1	1	2	2	2	1	1	0	1	0
716	0	1	0	0	0	1	2	0	0	0	0	2	2	0	0	0	0	1	1	0	2	0	2	0	0	1	0	1	1	1	1	2	1	0	1	1	1	0	2	2	0	0	1	1	1	0	0	1	0
717	0	0	1	0	0	0	1	0	1	1	1	0	0	0	0	0	0	0	1	2	1	0	2	0	0	1	0	0	0	2	0	0	2	1	2	0	1	0	0	0	1	0	1	1	0	1	0	0	0
718	1	0	0	0	0	0	1	0	1	0	0	0	0	0	0	0	0	1	1	0	2	1	0	1	1	1	0	1	1	0	1	2	2	1	1	1	1	1	0	0	1	0	0	2	0	0	0	0	1
719	0	0	0	0	0	2	2	0	1	0	0	0	0	0	0	0	0	0	1	0	1	0	1	0	1	2	0	0	0	0	0	2	1	1	1	1	1	1	0	0	0	2	2	2	1	1	0	0	0
720	1	0	2	0	1	0	2	0	0	0	1	1	2	0	0	0	0	1	2	1	2	0	2	1	1	1	0	0	0	1	0	0	2	2	0	2	2	0	0	0	1	0	0	1	1	0	0	0	0
721	1	0	0	0	0	0	2	0	0	0	2	0	0	0	0	0	0	1	1	1	1	0	2	0	0	1	0	1	1	1	1	0	1	2	0	2	1	0	0	0	1	0	1	2	1	1	0	1	0
722	0	0	0	0	0	0	0	0	0	0	1	0	0	0	0	0	0	0	0	2	0	1	1	1	0	1	0	1	1	1	1	0	1	1	0	2	2	0	0	0	1	1	1	2	1	1	0	0	0
723	0	0	0	0	0	1	0	0	2	0	0	1	2	0	0	0	0	0	2	1	2	0	2	0	0	1	0	0	1	1	1	2	1	2	0	2	2	0	0	0	1	0	0	0	0	0	0	0	0
724	0	0	0	0	0	1	1	0	0	0	1	0	0	0	0	0	0	1	1	0	2	0	2	0	1	2	0	0	1	1	0	1	0	2	0	2	0	0	2	1	0	0	0	1	0	1	0	0	0
725	1	0	0	0	0	0	0	0	1	0	0	0	0	0	0	0	0	0	1	1	1	0	2	0	0	2	0	1	1	2	0	1	1	0	1	0	2	0	1	1	1	0	0	1	0	0	0	0	0
726	1	0	0	0	0	2	0	0	1	0	0	0	2	0	0	1	0	1	2	1	2	0	0	0	0	0	0	0	0	1	1	1	1	1	0	2	2	0	0	1	1	0	1	2	0	0	0	0	0
727	0	0	0	0	0	1	2	1	0	0	0	0	1	0	0	0	0	0	1	0	1	0	1	0	0	1	0	0	0	2	1	0	1	2	0	2	1	0	1	1	1	0	0	2	0	1	0	0	0
728	1	0	0	0	0	0	0	0	2	0	0	1	2	0	0	0	0	0	1	1	1	1	2	0	0	1	0	0	1	1	1	0	0	1	1	1	1	0	1	1	0	0	0	1	0	1	0	0	0
729	0	0	0	0	0	0	2	1	0	0	0	0	0	0	0	0	0	0	2	0	2	0	2	0	0	1	0	0	1	0	0	0	1	1	1	1	1	0	1	1	1	0	0	2	0	1	0	0	0
730	0	0	0	0	0	0	2	0	1	0	1	0	0	0	0	0	0	2	2	1	2	0	2	0	0	0	0	2	2	1	1	1	1	1	1	1	2	0	0	0	2	0	0	0	1	0	0	1	0
731	0	0	0	0	0	0	0	0	1	0	0	0	2	0	0	0	0	1	0	0	1	0	1	1	1	1	0	0	1	1	0	1	1	0	2	0	1	1	0	0	1	1	1	1	1	0	0	0	0
732	1	0	1	0	0	1	1	0	0	0	1	0	0	0	0	0	0	1	2	0	2	0	2	0	0	1	0	0	0	1	0	1	1	1	1	1	1	0	1	0	1	0	0	2	0	1	0	0	0
733	1	0	0	0	0	0	2	0	0	0	0	0	0	0	0	0	0	1	2	0	2	0	2	0	0	1	0	0	0	1	0	1	1	0	2	0	1	0	0	0	2	0	0	1	0	1	0	0	0
734	0	0	0	0	0	0	1	0	0	0	0	0	0	0	0	0	0	0	0	1	2	0	2	0	1	0	0	0	1	1	1	0	2	1	0	2	1	0	1	1	1	0	1	1	0	0	0	0	2
735	0	0	1	1	1	1	1	0	0	0	1	0	1	0	0	0	0	2	1	1	2	0	2	0	1	1	0	0	0	2	2	0	0	2	0	2	1	0	1	1	1	0	1	2	0	1	0	1	0
736	1	0	0	0	0	0	0	0	2	0	0	1	1	0	0	0	0	1	2	0	2	1	2	0	0	0	0	0	0	1	0	0	0	2	0	2	2	0	1	0	1	1	0	0	2	0	0	0	0
737	1	0	0	0	0	1	0	0	1	0	0	0	0	0	0	0	0	1	2	1	2	0	1	0	0	1	0	1	1	1	1	0	0	2	2	0	2	0	1	1	0	0	1	2	1	1	0	0	1
738	1	1	0	0	0	1	2	0	0	0	2	0	0	0	0	0	0	1	0	1	2	0	2	0	0	1	1	0	0	1	0	2	2	1	1	1	2	0	0	0	1	0	0	0	0	0	0	0	0
739	1	0	0	0	0	2	1	0	0	0	0	0	1	0	0	1	0	0	0	1	1	1	2	0	0	1	0	1	2	1	0	0	1	0	0	2	0	0	2	2	0	1	0	1	0	1	0	0	0
740	0	0	0	0	0	0	1	0	1	0	0	1	2	1	1	1	0	0	2	1	2	0	1	1	1	1	0	0	0	2	1	2	1	0	2	0	1	0	1	1	1	0	1	2	0	1	0	0	0
741	1	0	0	0	0	2	1	0	0	0	0	0	1	0	0	0	0	0	1	1	1	1	1	1	1	1	0	0	0	2	0	1	2	2	0	2	0	0	2	1	0	0	0	0	0	0	0	1	0
742	0	1	0	0	0	1	1	0	1	1	1	1	0	0	0	0	0	1	1	0	2	1	0	1	1	0	1	0	0	1	0	1	1	2	0	2	2	0	1	1	1	1	1	1	1	0	0	0	0
743	1	0	0	0	0	0	1	0	1	0	0	0	1	0	0	0	0	1	1	1	1	1	2	0	0	1	0	0	0	2	1	0	0	2	0	2	1	0	0	0	2	1	0	1	0	1	0	0	0
744	0	0	0	0	0	2	0	0	1	0	0	0	0	0	0	0	0	1	2	0	2	1	1	1	1	1	0	0	0	1	0	1	1	2	0	2	0	0	0	0	0	1	0	1	1	1	0	0	0
745	0	0	0	0	0	0	1	0	2	0	0	0	0	0	0	0	0	2	1	1	2	0	2	0	0	1	0	1	2	1	0	1	1	0	1	1	1	0	2	2	0	1	1	1	1	0	0	0	0
746	1	1	0	0	0	1	0	0	2	0	0	1	2	0	0	0	0	1	1	0	2	1	1	1	1	0	0	0	1	1	0	0	0	2	0	1	1	0	0	0	0	1	1	2	0	2	0	2	0
747	0	0	0	0	0	1	2	0	0	0	1	0	1	0	0	0	1	2	0	2	2	0	1	0	0	1	0	0	0	1	0	1	2	0	2	0	2	0	1	1	1	0	1	2	1	0	0	0	0
748	1	0	0	0	0	0	1	0	1	0	0	0	1	0	0	0	0	1	2	0	2	1	2	0	0	1	0	0	0	2	0	1	1	1	1	1	1	1	0	0	1	0	0	0	0	0	0	1	0
749	1	0	0	0	0	1	1	1	0	0	0	2	2	0	0	0	0	0	2	0	2	1	1	1	1	1	0	0	0	1	0	1	1	2	1	1	1	0	0	0	1	0	1	2	0	2	0	0	2
750	1	0	0	0	0	1	1	0	0	0	2	0	1	1	1	1	0	2	1	1	2	1	0	1	1	1	0	1	1	2	0	0	1	1	1	1	0	0	1	1	0	0	1	2	1	0	0	0	1
751	1	0	0	0	0	2	1	0	1	0	1	1	1	0	0	0	0	0	1	0	2	0	2	0	0	1	0	0	1	1	1	0	1	2	0	2	0	0	2	2	0	2	2	2	1	1	1	0	0
752	1	0	0	0	0	2	1	1	0	0	0	2	2	1	1	1	0	0	1	0	1	1	1	1	1	0	0	0	0	2	0	0	1	2	0	2	1	0	0	0	1	1	1	1	1	0	0	1	0
753	0	0	0	0	0	1	1	0	1	1	1	2	2	0	0	0	0	1	2	1	2	0	2	0	1	1	1	0	1	2	0	1	1	1	1	1	2	0	0	0	2	0	1	1	1	0	0	0	0
754	0	0	0	0	0	1	2	1	0	1	1	0	0	0	0	0	0	0	2	1	2	1	2	0	1	0	0	0	1	1	0	0	2	0	2	0	1	0	1	1	1	1	0	0	1	1	0	0	1
755	0	0	0	0	0	0	0	0	1	0	2	1	2	0	0	0	0	2	1	1	2	2	2	0	0	0	0	1	1	1	2	0	0	1	0	2	1	1	0	0	0	1	1	1	1	0	0	0	1
756	0	1	0	0	0	0	0	0	2	0	0	0	1	0	0	1	1	2	1	1	2	1	1	1	1	1	0	0	1	1	1	1	1	2	0	2	1	0	0	0	1	0	0	2	0	0	0	0	0
757	1	0	0	0	0	0	1	0	0	0	1	0	0	0	0	0	0	0	1	0	0	0	2	0	0	2	0	0	1	1	0	2	2	1	0	2	2	0	1	1	1	0	0	2	1	1	0	0	0
758	1	0	0	0	0	1	1	0	0	0	2	1	1	0	0	0	1	2	2	0	1	0	2	0	0	1	0	1	1	2	0	0	1	1	0	2	2	0	1	1	1	0	1	2	2	0	0	0	0
759	1	0	0	0	0	1	2	0	1	0	0	0	0	0	0	0	0	0	2	0	2	1	2	0	0	0	0	0	1	1	0	1	0	1	1	1	2	0	0	0	1	0	0	2	0	0	0	0	1
760	1	0	0	0	0	1	1	0	1	0	0	0	0	0	0	0	1	2	1	1	1	1	2	0	0	1	1	0	0	0	0	1	1	1	1	1	0	0	1	1	0	1	1	2	1	0	0	0	0
761	1	0	0	0	0	1	1	1	1	0	0	1	1	0	0	0	0	0	2	1	2	0	1	0	0	1	0	0	1	1	1	1	1	1	2	2	2	0	2	2	0	0	0	2	0	0	0	1	0
762	0	1	0	0	0	1	1	1	1	0	0	1	1	0	0	0	0	0	2	0	2	0	2	0	0	2	0	0	0	2	0	0	0	2	0	2	2	0	2	2	0	1	0	0	0	0	0	0	0
763	0	1	0	0	0	2	1	0	0	0	1	0	0	0	0	0	0	1	1	1	1	0	2	1	1	1	1	1	1	1	0	0	0	2	0	2	2	0	0	0	2	1	1	2	0	0	0	0	1
764	1	0	0	0	0	0	1	0	1	0	1	0	1	0	0	0	1	1	0	1	1	0	2	0	0	1	0	0	1	0	0	0	0	2	0	2	1	0	0	0	1	1	1	2	1	2	0	0	0
765	1	0	0	0	0	2	2	0	1	0	1	1	1	0	0	0	0	1	1	1	0	0	2	0	1	0	0	0	0	2	0	0	2	2	0	2	1	0	0	0	1	0	1	2	1	0	0	0	1
766	1	0	0	0	0	0	1	1	1	0	0	0	0	0	0	0	0	1	0	1	2	1	2	0	0	0	0	0	1	1	0	0	0	2	2	0	1	0	0	0	1	0	1	1	1	0	0	0	1
767	0	0	0	0	0	0	0	0	1	0	0	1	1	0	0	0	0	1	2	1	2	0	0	0	0	0	0	1	2	0	0	1	1	0	2	0	1	0	0	0	2	0	0	0	0	0	0	0	1
768	1	0	1	0	0	0	2	1	0	0	0	0	2	0	0	1	0	1	1	1	2	0	1	1	1	0	0	0	0	1	0	0	1	1	1	1	1	0	1	1	1	0	1	2	0	1	0	0	0
769	0	0	0	0	0	2	2	0	0	0	2	1	1	0	0	0	0	1	1	1	1	0	1	0	0	1	0	0	0	1	1	0	0	2	0	2	1	0	0	0	0	1	0	0	0	0	0	0	0
770	0	0	0	0	0	1	2	0	0	0	2	0	0	0	0	0	0	0	1	1	2	1	2	0	0	1	0	0	2	0	0	0	0	2	0	2	1	0	1	0	1	1	1	1	1	0	0	0	0
771	1	1	0	0	0	1	2	0	0	0	0	0	0	0	0	0	0	2	1	1	2	0	2	0	0	1	0	0	1	0	0	0	1	0	1	1	2	0	1	1	1	0	0	0	0	0	0	0	1
772	0	0	0	0	0	2	0	0	0	0	1	0	0	0	0	0	0	0	1	1	1	0	2	0	0	0	0	0	0	1	0	0	1	2	1	2	1	0	1	0	1	0	0	1	0	0	0	0	0
773	0	1	0	0	0	1	2	1	0	0	0	0	0	0	0	0	0	0	0	1	2	1	0	1	1	1	0	0	0	2	1	2	1	0	2	0	2	0	0	0	2	0	0	1	0	0	0	0	0
774	0	0	0	0	0	2	2	0	0	0	1	0	0	0	0	0	0	0	2	1	2	1	1	0	0	2	0	1	2	0	1	1	2	1	1	1	2	0	1	1	1	0	0	2	0	1	0	0	0
775	0	0	0	0	0	2	2	1	0	0	1	1	1	0	0	0	0	2	1	0	1	0	2	0	0	2	0	0	1	1	1	2	2	0	2	0	2	0	0	0	2	2	2	2	1	1	0	0	0
776	0	0	0	0	0	2	1	0	0	0	0	1	1	0	0	0	0	0	1	1	1	2	0	1	1	1	0	0	0	2	0	0	0	1	2	1	1	0	2	2	0	0	1	2	0	0	0	0	0
777	0	0	0	0	0	0	1	0	0	0	0	0	1	0	0	1	0	1	1	1	1	0	1	0	0	1	0	1	0	1	1	0	1	1	1	1	2	0	1	1	1	0	0	1	0	0	0	0	1
778	0	0	1	0	0	1	1	0	1	0	0	1	1	0	0	0	0	1	1	1	1	0	2	0	0	1	1	0	0	0	0	0	1	1	1	1	1	0	1	1	0	2	2	2	0	1	0	0	0
779	0	0	0	0	0	1	1	0	1	0	0	1	0	0	0	0	0	0	2	0	1	2	0	1	1	1	0	0	1	1	0	0	0	2	0	1	1	0	0	0	1	0	0	1	0	0	0	0	0
780	1	0	0	0	0	0	0	0	1	0	1	0	2	0	0	0	0	0	1	0	2	1	0	1	1	0	0	1	1	2	0	0	0	2	1	1	1	0	0	0	0	0	0	2	0	0	0	0	0
781	0	1	0	0	0	1	1	0	0	1	1	0	1	0	0	0	0	1	0	2	1	1	2	0	0	1	0	0	1	1	0	1	0	2	0	2	2	0	1	1	1	0	0	2	0	0	0	0	0
782	1	0	0	0	0	0	0	0	2	0	0	0	1	0	0	0	0	0	1	1	1	0	2	0	0	1	0	0	0	1	1	0	0	2	1	2	1	0	2	2	0	0	0	1	0	0	0	0	0
783	0	0	0	0	0	0	2	0	0	0	0	0	1	0	0	0	0	0	1	1	1	1	1	0	0	1	0	0	0	1	0	0	0	2	0	2	1	0	1	1	1	0	0	0	0	0	0	0	0
784	1	0	0	0	0	2	2	1	0	0	1	1	2	1	1	1	0	1	2	0	2	2	0	1	1	1	0	1	2	0	1	0	1	1	1	1	1	0	0	1	1	0	0	2	0	2	0	0	0
785	1	0	0	0	0	0	1	0	1	0	1	0	1	0	0	1	0	0	0	1	2	0	2	0	0	0	0	0	0	2	2	1	1	1	0	2	2	0	1	1	1	0	1	2	1	0	0	2	0
786	1	0	0	0	0	1	2	0	0	0	1	0	2	1	1	1	0	0	2	0	2	0	1	0	0	1	0	0	0	2	2	1	2	0	0	2	1	0	0	0	2	0	1	2	0	1	0	1	1
787	0	0	0	0	0	1	1	0	1	0	0	1	2	0	0	0	0	0	2	1	2	0	2	0	0	1	0	0	0	2	1	0	1	1	1	1	1	2	0	0	1	0	1	2	1	0	0	1	0
788	1	0	0	0	0	0	2	1	0	0	0	0	1	0	0	0	0	0	1	1	1	0	2	0	1	1	0	0	0	2	0	1	0	1	0	2	1	0	2	2	0	1	1	1	1	0	0	0	0
789	0	0	0	0	0	1	1	0	0	0	0	1	1	0	0	0	0	1	0	1	2	0	1	0	0	1	0	0	1	1	1	1	1	1	0	2	1	0	0	0	1	1	1	1	0	0	0	0	1
790	0	0	0	0	0	1	1	0	0	0	0	1	2	0	0	0	0	1	0	1	1	0	2	0	0	2	0	0	0	2	0	0	2	0	1	1	2	0	1	1	1	0	1	2	1	0	0	0	1
791	0	0	0	0	0	1	2	1	0	0	0	0	1	0	0	0	0	1	1	1	2	0	2	0	0	2	0	2	2	0	0	2	2	0	2	0	1	0	2	2	0	0	0	2	0	0	0	0	0
792	0	0	0	0	0	1	1	0	1	0	0	0	1	0	0	0	0	1	1	0	2	0	2	0	0	2	0	0	1	1	0	0	0	2	0	2	1	0	1	1	1	0	2	2	0	0	0	0	0
793	0	0	0	0	0	0	1	0	1	0	0	0	0	0	0	0	0	2	2	1	2	1	2	0	0	0	0	0	0	2	1	0	0	2	0	2	0	0	1	1	1	0	1	2	0	1	0	0	0
794	0	0	0	0	0	1	2	1	0	0	0	0	0	0	0	0	0	2	1	1	2	0	1	0	0	2	0	1	2	0	1	2	2	2	0	2	1	0	1	1	1	0	0	2	0	0	0	0	0
795	1	0	0	0	0	0	1	0	0	0	2	1	1	0	0	0	0	1	1	0	2	0	2	0	0	2	0	1	1	1	1	0	0	1	2	1	0	0	1	1	0	2	2	2	0	1	0	0	0
796	1	0	0	0	0	1	0	0	1	0	0	0	1	0	0	0	0	1	2	0	2	0	1	0	0	1	0	2	2	0	0	0	0	2	1	2	2	0	1	1	1	1	1	2	1	0	0	0	0
797	1	0	0	0	0	2	1	0	1	0	0	1	1	0	0	0	0	1	1	1	2	1	2	0	0	0	0	1	1	1	1	1	1	1	0	2	1	0	1	0	1	0	1	2	2	0	0	0	0
798	0	0	1	0	1	1	0	0	2	0	0	0	0	0	0	0	0	1	1	1	1	0	2	0	1	1	0	0	0	1	1	1	2	1	1	1	0	0	1	1	0	1	1	1	0	0	0	0	0
799	1	0	0	0	0	2	1	0	0	0	0	0	0	0	0	0	0	0	1	0	1	0	2	0	0	2	0	0	0	2	1	2	2	0	1	1	2	0	0	0	1	0	0	2	0	0	0	2	0
800	1	0	0	0	0	2	1	0	1	0	1	0	1	0	0	0	0	1	2	0	2	1	2	0	0	0	1	2	2	1	1	1	1	1	0	2	1	0	2	2	0	1	1	1	1	0	0	1	0
801	0	0	0	0	0	0	2	0	1	0	1	0	0	0	0	0	1	0	2	1	2	0	2	0	0	1	0	1	1	1	2	0	0	1	1	1	1	0	1	1	1	0	0	2	0	1	0	0	0
802	0	0	0	0	0	2	2	0	0	0	0	0	0	0	0	0	0	1	1	1	1	1	1	1	1	1	0	0	1	1	0	0	1	1	1	1	2	0	0	0	1	1	0	1	0	0	0	0	0
803	1	0	0	0	0	1	2	1	0	0	1	0	0	0	0	0	0	1	1	1	1	0	2	0	1	0	0	1	1	1	1	0	1	1	1	1	1	0	0	0	0	1	1	2	0	0	0	1	0
804	1	0	0	0	0	0	2	0	0	0	0	0	0	0	0	0	0	0	1	0	2	2	1	1	1	1	0	0	0	1	0	1	1	1	1	1	2	0	0	0	2	0	0	2	1	1	0	1	0
805	1	0	0	0	0	2	1	0	2	0	0	0	1	0	0	0	0	0	2	1	2	0	2	1	1	1	0	0	1	1	1	0	1	0	1	1	2	0	1	1	1	0	1	2	1	0	0	0	1
806	1	0	0	0	0	2	2	0	0	0	1	0	0	0	0	0	1	1	1	0	2	0	2	0	0	1	0	0	0	1	1	1	0	1	1	1	2	0	0	0	1	0	1	1	1	1	0	2	0
807	0	0	1	0	1	1	1	0	1	1	1	0	1	0	0	0	0	0	1	0	1	0	2	0	1	1	1	0	0	1	0	0	2	0	2	1	2	0	0	0	1	0	1	2	1	1	0	0	1
808	0	0	0	0	0	1	1	0	1	1	1	0	1	0	0	0	0	1	2	1	2	0	1	0	0	2	0	1	1	1	2	1	1	0	1	0	1	0	1	1	1	0	0	1	1	1	0	1	0
809	0	0	0	0	0	1	0	0	1	0	2	2	2	0	0	0	0	0	1	0	2	1	2	0	0	0	0	1	1	2	0	1	1	2	0	2	1	0	1	1	1	1	1	2	1	1	0	1	0
810	0	1	0	0	0	1	0	0	0	0	1	0	1	1	1	1	0	0	1	1	1	0	1	0	1	0	0	0	2	0	0	0	1	2	1	2	1	0	1	1	1	0	1	2	0	0	0	0	0
811	1	0	0	0	0	1	2	1	0	0	1	0	0	0	0	0	0	0	2	1	2	1	2	0	0	2	0	0	0	2	0	0	1	1	1	1	1	0	1	0	1	2	2	2	1	1	0	0	0
812	1	0	0	0	0	1	1	0	0	0	1	0	1	0	0	0	0	2	1	1	2	0	2	0	2	1	0	0	0	2	0	0	1	0	2	1	2	0	1	0	1	0	0	2	0	1	0	0	0
813	0	0	0	0	0	2	0	0	1	0	1	0	1	0	0	1	0	2	1	1	1	0	2	0	0	2	0	2	2	1	1	0	1	0	1	1	2	0	0	0	2	0	1	1	0	0	0	1	0
814	0	0	0	0	0	2	2	1	0	0	1	0	1	0	0	0	0	1	2	0	2	0	2	0	0	1	0	1	1	1	1	1	2	2	0	2	1	1	0	0	1	0	1	2	1	0	0	0	0
815	0	1	0	0	0	1	2	1	0	0	1	1	2	1	1	1	0	0	2	0	2	1	0	1	0	0	1	1	1	1	0	2	1	2	0	2	1	0	0	0	1	1	0	1	0	0	0	0	0
816	1	0	0	0	0	1	1	1	0	0	0	0	1	0	0	0	0	0	1	2	1	1	1	1	1	1	0	0	0	2	1	0	1	1	1	1	1	0	2	2	0	0	0	2	0	0	0	0	1
817	0	0	0	0	0	1	2	0	0	0	1	2	2	0	0	0	0	1	0	1	1	1	2	0	0	0	0	0	2	0	0	0	2	0	1	1	0	1	1	0	0	0	0	2	1	1	0	0	0
818	0	0	0	0	0	1	2	0	0	0	1	0	0	0	0	0	1	1	0	2	1	1	0	0	0	1	0	1	1	1	0	0	0	2	1	2	1	0	1	1	1	1	0	1	0	0	0	0	0
819	0	0	1	1	1	1	1	1	1	0	0	0	1	0	0	1	0	1	1	0	2	0	2	0	0	1	0	1	1	1	0	0	0	2	0	2	1	0	1	1	1	0	0	1	0	1	0	0	1
820	1	1	0	0	0	1	1	0	0	0	1	0	2	0	0	1	0	1	1	1	1	0	2	0	0	1	0	0	0	2	1	1	1	1	1	2	1	0	0	0	1	1	1	1	1	2	0	0	1
821	0	1	0	0	0	1	0	0	2	0	0	1	2	0	0	0	0	0	1	0	2	1	1	1	1	1	1	0	0	1	0	0	0	2	0	2	2	0	1	1	1	1	0	0	0	0	0	0	0
822	1	0	0	0	0	0	0	0	1	0	1	0	0	0	0	0	0	1	2	0	2	1	0	0	0	1	0	1	1	0	0	1	1	1	0	2	0	0	0	0	1	0	1	2	1	0	0	0	1
823	1	0	0	0	0	1	0	0	2	0	0	1	2	1	1	1	0	0	2	0	2	1	2	0	0	0	0	1	1	0	1	0	1	0	1	1	1	0	2	2	0	0	2	2	0	0	0	0	1
824	1	0	0	0	0	1	2	0	0	0	1	0	1	0	0	0	0	0	1	1	1	0	1	0	0	1	0	1	1	1	0	0	0	1	2	1	2	0	1	1	1	0	0	1	0	0	0	0	0
825	0	0	0	0	0	1	0	0	1	0	1	0	1	0	0	1	0	1	1	0	1	1	2	0	0	0	1	2	2	1	1	0	1	1	1	1	1	0	0	0	2	1	1	1	0	0	0	1	0
826	0	0	0	0	0	2	0	0	2	0	0	0	1	0	0	0	0	1	2	0	2	0	1	0	1	1	0	1	2	0	1	1	0	1	1	1	2	0	1	1	1	0	1	2	0	0	0	0	1
827	1	0	1	0	0	0	0	0	2	0	0	1	1	0	0	0	0	1	0	2	1	0	1	0	1	0	0	0	1	1	0	1	0	2	1	2	1	0	2	2	0	1	1	2	1	1	0	0	1
828	0	0	0	0	0	2	1	0	0	1	2	0	1	1	0	0	0	2	2	0	2	1	2	0	0	0	0	1	1	2	0	1	2	0	1	1	2	0	1	1	1	0	1	2	1	0	0	0	0
829	1	0	0	0	0	2	2	0	0	0	0	0	0	0	0	0	0	0	0	1	2	1	2	0	0	2	0	0	0	2	0	1	2	1	1	1	0	0	0	0	0	1	1	1	1	0	0	0	0
830	0	0	0	0	0	1	1	0	0	0	1	1	2	0	0	0	0	0	2	0	2	0	2	0	0	1	0	2	2	1	1	1	1	2	0	2	0	1	1	1	0	0	0	2	0	1	0	0	1
831	0	0	0	0	0	0	1	1	1	0	0	0	0	0	0	0	0	0	1	0	0	1	1	1	1	1	0	0	2	0	0	0	1	1	1	1	0	0	1	1	0	1	1	1	1	0	0	0	0
832	1	0	0	0	0	1	2	0	0	0	1	0	0	0	0	0	0	1	0	0	0	2	2	0	0	0	0	2	2	0	0	0	1	0	0	2	1	0	1	1	1	1	0	0	1	1	0	0	0
833	1	1	0	0	0	1	2	0	0	0	1	0	0	0	0	0	0	1	0	1	1	0	2	0	0	1	0	1	2	0	1	0	0	2	2	0	1	1	0	0	1	1	0	1	0	0	0	0	0
834	1	0	0	0	0	2	0	0	1	0	0	1	2	0	0	0	0	1	0	1	1	0	2	0	0	2	0	0	0	2	0	1	0	2	0	2	1	0	1	0	0	1	0	1	0	0	0	0	0
835	0	0	1	0	0	1	0	0	2	0	0	1	0	0	0	0	0	0	1	2	1	0	1	0	0	1	0	0	0	0	0	1	0	1	1	1	1	0	0	0	2	1	1	1	0	0	0	0	1
836	0	0	0	0	0	1	0	0	2	0	0	1	1	0	0	0	0	1	0	1	1	0	1	0	0	1	0	0	1	1	1	1	1	1	0	2	1	1	0	0	0	1	0	0	0	1	0	0	0
837	1	0	0	0	0	1	2	0	0	0	1	1	1	0	0	0	0	1	1	1	1	1	2	0	0	2	0	0	0	2	1	2	2	1	1	1	2	0	0	0	2	0	0	1	0	0	0	0	0
838	1	0	0	0	0	2	2	0	1	0	1	0	1	0	0	1	1	2	1	1	2	0	0	0	0	0	0	1	1	1	1	2	1	0	1	1	2	0	0	0	2	0	0	2	0	0	0	0	1
839	1	0	0	0	0	2	1	1	1	0	1	0	0	0	0	0	0	0	1	1	1	0	2	0	0	1	0	1	2	1	0	0	1	1	1	1	1	0	2	2	0	0	1	2	1	1	0	0	0
840	1	0	0	0	0	1	0	0	2	0	0	0	0	0	0	0	0	0	1	1	2	1	2	0	0	1	0	0	0	1	1	0	1	1	1	1	1	0	1	1	1	0	0	1	0	0	0	0	0
841	1	0	0	0	0	1	1	1	1	0	1	1	1	0	0	0	1	1	0	2	1	0	1	1	1	1	0	1	1	1	1	0	0	2	0	2	1	0	0	0	0	0	0	2	0	0	0	0	0
842	1	0	0	0	0	0	0	0	1	0	1	0	1	0	0	0	0	0	0	0	1	0	2	0	0	1	0	0	0	1	0	2	1	0	1	1	0	0	0	0	0	0	1	2	1	1	0	0	0
843	0	0	0	0	0	1	1	0	2	0	0	0	0	0	0	0	0	1	2	0	2	0	1	0	1	0	0	0	1	1	0	0	1	1	1	1	2	0	0	0	1	0	0	2	0	0	0	1	0
844	0	0	0	0	0	1	1	0	1	0	1	1	2	0	0	0	0	1	2	1	2	0	2	0	0	1	0	1	1	1	1	1	0	2	0	2	1	0	0	0	2	0	2	2	0	2	0	2	0
845	0	0	0	0	0	2	1	0	0	1	1	0	0	0	0	0	0	0	1	1	2	0	2	0	1	0	0	0	1	1	0	0	0	2	1	2	2	0	2	2	0	0	1	1	1	0	0	0	0
846	0	0	1	0	0	1	1	0	1	0	0	0	0	0	0	0	0	1	0	1	1	1	2	0	0	1	0	1	1	1	1	1	1	0	1	1	1	0	2	2	0	1	1	1	1	0	0	0	1
847	1	0	0	0	0	2	1	0	1	0	1	0	0	0	0	0	0	0	1	0	1	0	2	0	0	0	0	1	1	1	1	1	1	1	1	1	2	0	0	0	1	0	0	1	0	0	0	0	1
848	1	0	0	0	0	0	0	0	1	0	0	1	1	0	0	0	0	0	1	0	1	0	2	0	1	0	0	1	2	0	1	0	0	2	0	2	1	0	1	1	1	0	1	2	1	0	0	0	1
849	1	0	1	0	0	1	1	0	1	0	0	0	0	0	0	0	0	0	1	1	2	0	2	0	0	1	0	1	1	1	1	0	1	1	1	1	2	0	1	1	1	0	0	1	0	0	0	0	0
850	0	0	1	0	0	2	2	0	0	0	2	0	1	1	1	1	0	1	1	0	2	0	2	0	0	1	0	0	1	0	0	0	0	2	0	2	2	0	0	0	1	1	0	0	1	1	0	0	0
851	0	0	0	0	0	0	1	1	1	0	0	0	1	0	0	0	0	1	1	0	2	0	2	0	1	0	0	0	1	1	1	0	1	1	1	1	2	0	0	0	2	0	0	0	0	0	0	0	1
852	1	0	0	0	0	1	1	0	1	0	0	0	0	0	0	0	0	0	0	1	1	0	0	0	0	1	0	1	1	1	1	0	1	0	1	1	1	0	1	1	1	0	0	1	1	0	0	0	0
853	1	0	0	0	0	1	1	0	1	0	1	0	0	0	0	0	0	0	0	1	1	1	2	0	0	0	0	1	2	0	0	0	2	0	2	1	1	0	1	1	1	1	0	1	0	1	0	0	0
854	0	1	1	0	1	1	1	0	0	0	1	0	1	0	0	0	0	0	1	0	1	0	2	0	0	1	0	2	2	1	1	0	1	2	0	2	0	0	0	0	0	1	1	2	0	0	0	0	0
855	1	0	0	0	0	2	0	0	2	0	0	1	2	0	0	0	0	2	2	1	2	0	2	0	0	0	0	1	1	2	0	0	0	2	0	2	1	0	1	1	0	0	0	1	0	0	0	0	1
856	0	0	0	0	0	0	1	1	1	0	0	1	1	0	0	0	0	0	1	1	2	0	2	0	0	0	0	1	1	1	0	1	1	2	0	2	1	1	0	0	1	0	1	2	1	0	0	0	0
857	0	0	0	0	0	0	0	0	1	0	0	0	1	0	0	0	0	0	2	0	1	0	2	0	0	2	0	1	1	1	1	0	2	1	2	1	2	0	1	1	1	0	1	2	0	0	0	0	0
858	0	0	0	0	0	0	0	0	1	0	0	0	0	0	0	0	0	0	1	0	1	1	2	0	0	0	0	0	1	1	0	1	1	1	0	2	0	1	0	0	0	0	0	1	0	0	0	0	0
859	1	0	0	0	0	2	2	1	0	0	1	0	0	0	0	0	0	1	2	1	2	1	2	0	0	0	0	0	0	1	0	0	0	2	0	2	1	0	2	2	0	1	1	2	1	1	0	0	1
860	1	0	0	0	0	2	1	1	1	0	0	1	1	0	0	0	0	1	2	0	2	0	2	0	0	1	0	1	1	1	1	0	0	1	1	1	0	1	1	0	0	0	0	1	0	0	0	0	0
861	0	0	1	0	1	1	1	0	1	1	0	0	0	0	0	0	0	0	2	0	2	0	2	0	0	1	0	0	0	1	1	1	2	1	1	1	1	0	0	0	1	0	1	2	0	0	0	0	1
862	0	0	1	0	0	1	1	1	1	0	0	1	1	0	0	0	0	0	0	1	1	0	2	0	0	0	0	1	1	1	1	2	2	0	1	1	1	0	0	0	1	2	2	2	1	1	0	0	1
863	0	0	0	0	0	2	0	0	2	0	0	1	1	0	0	0	0	0	1	1	1	0	2	1	1	1	0	0	0	2	0	0	0	2	0	2	2	0	1	1	1	1	0	0	0	0	0	0	0
864	1	0	0	0	0	1	0	0	1	0	1	1	2	0	0	0	0	0	2	0	2	1	2	0	0	0	0	0	0	2	0	0	0	2	0	2	1	1	0	0	1	0	0	2	0	0	0	0	1
865	1	0	0	0	0	0	1	0	1	0	0	0	2	0	0	0	0	0	1	0	1	2	0	1	1	1	0	0	0	1	0	1	1	2	0	2	1	0	0	0	2	0	0	2	0	0	0	1	0
866	0	0	0	0	0	1	1	1	1	0	0	1	2	0	0	1	0	0	1	1	2	0	2	0	0	2	0	1	1	2	0	0	1	2	0	2	1	0	2	2	0	0	0	2	1	0	0	0	0
867	1	0	1	0	0	1	1	0	0	0	1	0	0	0	0	0	0	0	2	1	2	0	1	0	1	0	0	0	2	0	0	0	0	2	0	2	2	0	0	0	1	1	2	2	1	1	0	1	0
868	0	0	0	0	0	2	1	0	1	0	1	0	1	0	0	0	0	1	1	0	2	0	2	0	0	1	0	0	0	1	1	1	1	2	0	2	2	0	0	0	2	0	1	1	0	0	0	0	0
869	0	0	0	0	0	0	1	0	1	0	1	0	0	0	0	0	0	1	1	1	1	0	2	0	1	1	0	0	1	1	0	0	1	2	0	2	2	0	0	0	1	1	0	0	2	0	1	0	0
870	0	1	0	0	0	2	2	0	0	0	2	0	0	0	0	0	0	1	2	0	2	0	2	0	0	2	0	0	0	2	1	0	1	1	0	2	0	0	2	2	0	0	0	0	0	0	0	1	0
871	1	0	0	0	0	1	1	1	1	0	0	0	0	0	0	0	0	0	1	1	1	0	2	0	0	1	0	0	0	1	0	0	1	1	1	1	1	0	0	0	1	0	0	1	0	0	0	0	0
872	0	0	0	0	0	1	2	0	2	0	0	2	2	1	1	1	0	0	2	0	2	0	2	0	0	2	0	1	1	2	0	1	2	1	1	1	1	0	0	1	1	2	2	2	1	1	0	0	0
873	0	0	0	0	0	2	2	1	0	0	0	1	2	0	0	0	0	0	1	2	1	0	2	0	0	1	0	0	1	1	0	1	2	1	1	1	1	0	0	0	1	0	0	1	0	0	0	0	1
874	0	0	0	0	0	0	1	0	1	0	1	0	0	0	0	0	0	1	1	1	1	0	2	0	0	1	0	1	1	1	1	0	1	0	2	1	1	0	1	1	1	1	1	1	1	2	0	0	1
875	1	0	0	0	0	1	1	0	1	0	0	1	0	0	0	0	0	0	1	0	1	0	1	0	0	2	1	0	1	2	0	0	0	2	0	2	2	0	0	0	2	1	1	2	1	2	0	1	0
876	0	0	1	0	0	0	1	0	1	0	1	0	0	0	0	0	0	0	1	0	1	1	2	0	0	1	0	0	0	1	0	0	1	1	1	1	1	0	1	0	1	1	1	1	1	0	0	0	0
877	1	0	0	0	0	1	0	0	1	0	0	1	1	0	0	0	0	1	2	0	2	0	2	0	0	0	0	0	0	1	1	1	1	2	0	2	1	0	2	2	0	0	0	2	0	0	0	0	0
878	1	0	0	0	0	2	0	0	2	0	0	0	0	0	0	0	0	0	1	0	1	0	1	0	0	1	0	1	1	1	0	2	2	1	1	1	1	0	0	0	1	0	1	2	1	0	0	0	0
879	1	0	0	0	0	0	1	1	0	0	0	0	1	0	0	0	0	1	1	1	2	0	2	0	0	0	0	0	1	2	0	0	0	1	0	2	2	0	0	0	1	0	1	2	0	0	0	0	0
880	1	0	0	0	0	1	1	0	0	0	0	1	1	0	0	0	0	0	1	0	1	0	2	0	0	1	1	2	2	1	1	0	0	2	0	2	2	0	1	1	1	1	1	2	1	0	0	0	0
881	1	0	0	0	0	0	2	1	0	0	0	1	1	0	0	0	0	0	1	1	1	1	2	0	0	0	1	0	1	0	0	1	1	0	1	1	1	0	0	0	0	1	1	2	1	1	0	0	0
882	1	0	0	0	0	1	1	0	1	0	1	1	1	0	0	0	0	1	1	0	1	1	0	0	0	1	0	0	0	2	0	1	2	0	1	0	2	0	0	0	2	0	0	1	0	0	0	0	1
883	0	0	0	0	0	0	1	0	1	0	0	0	0	0	0	0	0	1	1	1	2	0	2	0	0	1	0	0	0	1	1	0	1	1	1	1	2	0	0	0	1	1	0	1	0	1	0	0	0
884	1	0	0	0	0	2	1	0	0	0	1	0	0	0	0	0	0	1	1	0	2	0	2	0	1	2	0	0	1	1	0	0	0	2	0	2	0	0	1	1	0	0	0	1	0	0	0	2	0
885	1	0	0	0	0	2	1	0	1	0	1	2	2	0	0	0	0	0	1	1	2	0	2	0	2	1	0	2	2	1	1	0	1	1	1	1	2	0	2	2	0	0	1	2	0	0	0	0	1
886	1	0	0	0	0	0	1	0	2	0	0	1	2	0	0	0	0	0	2	0	2	2	0	1	1	1	0	1	1	0	1	2	1	1	0	2	2	0	1	1	1	1	1	1	1	0	0	0	0
887	1	0	0	0	0	2	1	1	1	0	0	1	1	0	0	0	0	2	0	2	0	0	1	0	0	1	1	1	1	1	0	2	2	1	0	2	1	0	0	0	2	1	1	1	1	0	0	0	1
888	0	0	0	0	0	2	2	1	0	0	0	1	2	0	0	1	1	1	1	0	1	1	1	0	0	0	0	0	0	2	0	0	0	1	1	1	0	0	2	1	0	0	0	2	0	2	0	1	0
889	0	0	0	0	0	1	1	0	1	0	0	0	0	0	0	0	0	1	1	1	2	1	2	0	0	2	0	0	0	1	0	1	2	1	1	1	1	0	1	1	1	0	1	2	2	0	0	1	0
890	0	0	0	0	0	2	0	0	1	0	0	0	0	0	0	0	0	1	0	2	1	0	2	0	0	1	0	1	1	1	2	1	1	0	1	1	1	1	1	1	0	0	1	1	1	0	0	1	0
891	1	0	1	0	1	1	2	1	0	0	0	0	1	0	0	1	0	0	0	0	0	1	2	0	0	0	0	1	1	2	1	2	1	0	2	0	1	1	0	0	1	0	1	1	1	0	0	0	0
892	1	0	1	0	1	1	1	0	1	0	1	2	2	1	1	1	0	1	2	0	2	0	2	0	0	2	0	0	0	2	0	1	2	0	2	0	1	0	1	1	1	0	1	2	0	0	0	0	0
893	0	0	0	0	0	0	1	0	1	0	0	0	1	0	0	0	0	1	1	1	2	0	1	0	0	1	0	0	0	2	0	0	1	1	1	1	0	0	1	1	1	0	0	0	0	0	0	0	0
894	1	0	0	0	0	0	1	0	0	0	2	0	1	0	0	0	0	0	1	2	1	0	2	0	0	2	0	0	1	0	0	1	1	1	1	1	1	0	0	0	1	0	0	1	0	0	0	0	0
895	0	0	0	0	0	1	1	0	1	0	1	0	1	0	0	0	0	0	2	0	2	0	1	0	1	0	0	0	0	2	0	0	1	2	0	2	2	0	1	1	1	0	0	2	0	0	0	0	1
896	0	0	0	0	0	0	2	0	0	0	1	1	1	0	0	0	0	0	2	1	2	1	2	0	0	1	0	1	1	1	2	1	0	2	1	2	0	0	1	1	1	1	0	1	0	0	0	0	1
897	1	0	0	0	0	1	0	0	1	0	1	0	0	0	0	0	0	0	1	0	1	0	2	0	0	0	0	1	2	0	0	1	1	0	1	1	2	0	0	0	2	0	0	1	0	0	0	0	1
898	0	1	1	0	1	1	2	1	0	0	0	1	1	0	0	0	1	2	1	1	2	0	1	0	1	0	0	1	1	1	1	1	2	1	1	1	1	1	0	0	1	0	1	2	0	1	0	0	0
899	0	1	0	0	0	0	1	0	0	1	2	1	1	0	0	0	0	1	0	0	0	1	0	1	1	1	0	0	1	1	0	1	2	1	1	1	2	0	0	0	2	1	1	2	2	0	0	2	0
900	0	0	0	0	0	2	1	1	1	0	1	1	1	0	0	0	0	0	2	1	2	1	2	0	0	0	0	0	1	1	0	1	1	1	1	1	1	1	0	0	1	0	0	2	0	1	0	0	0
901	0	0	0	0	0	2	0	0	0	0	1	0	1	0	0	0	0	0	2	1	2	1	2	0	0	1	0	1	1	1	1	1	1	1	0	2	1	0	0	0	2	1	0	0	2	0	0	1	0
902	1	0	0	0	0	2	1	1	0	0	0	0	0	0	0	0	0	0	2	1	2	0	2	0	0	2	0	0	1	1	0	1	2	0	0	2	0	0	0	0	1	2	2	2	0	1	0	0	1
903	1	0	0	0	0	2	2	0	0	0	1	0	0	0	0	0	0	1	2	0	2	0	2	0	0	0	0	0	0	1	1	0	2	1	0	2	1	0	1	1	1	0	0	1	0	0	0	0	0
904	1	1	0	0	0	2	0	0	1	0	0	0	1	0	0	0	0	0	0	1	1	1	1	1	1	1	0	0	0	1	0	1	1	1	1	1	1	0	1	1	1	0	1	2	1	0	0	0	0
905	0	1	0	0	0	1	1	1	1	0	1	1	1	0	0	0	0	1	2	0	2	2	1	1	1	1	0	0	1	0	0	0	2	1	2	0	2	0	1	1	1	0	1	2	1	1	0	0	0
906	1	1	0	0	0	0	2	0	1	0	0	0	0	0	0	0	0	0	2	1	2	2	0	1	1	1	0	1	1	0	1	1	1	1	2	2	2	0	0	0	2	0	0	2	0	0	0	0	0
907	0	0	0	0	0	2	2	1	0	0	0	0	0	0	0	0	0	0	1	1	1	1	0	0	1	0	0	0	0	2	1	0	1	0	1	1	1	0	1	1	1	0	1	2	0	1	0	0	0
908	1	0	1	0	0	1	1	0	0	0	1	0	0	0	0	0	0	1	1	0	1	0	2	0	0	1	0	0	0	1	0	0	2	1	2	0	1	0	0	0	2	0	0	2	0	0	0	0	0
909	1	0	0	0	0	1	0	0	2	0	0	0	0	0	0	0	0	0	0	1	2	0	2	0	0	2	0	0	0	2	1	0	1	2	0	2	1	0	1	1	1	0	1	2	0	0	0	0	0
910	0	0	0	0	0	2	0	0	1	0	1	0	0	0	0	0	1	1	1	0	1	0	2	0	1	1	0	0	1	1	0	1	1	2	0	2	2	0	0	0	2	0	0	0	0	0	0	0	0
911	0	0	0	0	0	1	0	0	1	0	0	0	0	0	0	0	0	1	0	1	1	0	2	1	1	1	1	1	1	0	0	1	1	1	1	1	1	0	1	0	0	1	2	2	0	0	0	1	0
912	0	0	0	0	0	0	1	0	1	0	1	0	0	0	0	0	0	1	1	1	2	0	2	0	0	0	0	0	1	1	0	0	2	1	1	1	1	0	2	2	0	0	0	1	1	1	1	0	0
913	1	0	0	0	0	2	0	0	1	0	0	0	0	0	0	0	0	1	1	1	1	2	0	1	1	1	0	0	0	2	0	0	1	1	0	2	2	0	0	0	2	1	1	1	1	2	0	0	0
914	0	0	0	0	0	1	0	0	2	0	0	0	1	0	0	0	0	0	1	1	1	0	1	0	0	1	0	0	1	1	0	0	0	2	0	2	1	0	0	1	1	0	0	1	0	0	0	0	0
915	0	1	0	0	0	1	1	1	0	0	0	0	1	0	0	0	0	1	1	0	2	0	1	0	0	1	0	0	0	2	0	2	1	2	0	2	2	0	0	0	2	0	1	2	0	1	0	0	0
916	1	1	0	0	0	1	1	0	1	1	1	0	0	0	0	0	0	0	1	0	1	0	2	0	0	1	0	1	1	1	1	1	1	1	0	2	1	0	2	2	0	0	1	2	0	0	0	1	0
917	1	1	0	0	0	1	1	0	0	0	0	0	1	0	0	0	0	0	0	1	1	1	0	0	0	1	0	0	0	1	0	2	1	1	1	1	2	0	2	2	0	0	0	2	0	1	0	0	0
918	0	0	0	0	0	1	0	0	2	0	0	0	1	0	0	1	0	1	1	1	2	0	2	0	0	2	0	0	0	2	0	2	2	0	1	1	2	0	0	0	2	0	1	2	0	0	0	0	0
919	0	0	0	0	0	1	0	0	2	0	0	0	1	0	0	0	0	0	1	0	2	0	2	0	0	1	0	1	1	1	2	1	2	0	0	2	1	1	0	0	1	0	2	2	0	0	0	0	0
920	1	0	0	0	0	1	0	0	1	0	0	1	1	0	0	0	1	1	1	0	1	0	1	0	0	1	0	1	1	1	1	0	1	0	2	0	1	0	1	1	1	0	0	1	0	1	0	0	0
921	0	0	1	0	0	2	1	1	1	0	0	1	2	0	0	0	0	0	0	1	0	1	2	0	0	1	0	0	0	2	1	1	0	2	0	2	1	0	0	0	1	0	0	1	0	1	0	0	1
922	0	0	0	0	0	1	1	1	1	0	0	0	0	0	0	0	0	1	0	0	1	1	2	0	0	0	0	2	2	1	1	0	1	2	0	2	1	1	0	0	1	0	1	2	1	1	0	0	0
923	0	0	0	0	0	0	1	0	1	0	0	1	1	1	1	1	0	1	1	0	2	1	1	1	1	2	0	1	1	2	0	0	0	2	0	2	1	0	1	1	1	1	0	1	0	0	0	1	0
924	1	1	0	0	0	2	2	1	0	0	0	0	0	0	0	0	0	1	1	1	1	1	1	1	0	1	1	1	1	1	0	0	1	1	1	1	2	0	0	0	2	0	1	2	1	0	0	1	1
925	0	0	0	0	0	2	1	0	1	0	0	0	0	0	0	0	0	0	0	1	1	0	1	0	0	2	0	1	1	2	0	0	0	1	1	1	2	0	1	1	1	0	1	1	1	0	0	0	1
926	1	0	0	0	0	1	2	0	0	0	2	1	0	0	0	0	0	0	2	1	2	0	2	0	1	0	0	0	1	1	0	0	1	1	0	2	2	0	0	0	2	0	0	1	1	0	0	0	0
927	0	0	0	0	0	2	1	0	0	0	1	0	2	0	0	1	0	2	0	2	0	0	2	0	0	1	0	0	0	2	1	1	1	0	1	1	2	0	0	0	1	0	0	2	0	0	0	0	0
928	0	0	0	0	0	1	0	0	2	0	0	0	2	0	0	1	0	1	1	2	1	0	2	0	0	1	0	0	0	2	0	1	1	1	1	1	2	0	2	2	0	0	1	2	0	1	0	0	0
929	1	0	0	0	0	2	1	0	1	0	0	0	0	0	0	0	0	1	1	0	1	0	1	0	0	0	0	1	2	0	0	0	1	1	1	1	1	0	0	0	2	2	2	2	1	1	0	0	2
930	1	0	0	0	0	2	1	0	0	1	1	1	1	0	0	0	0	1	2	0	2	0	1	0	0	0	0	1	1	1	2	2	2	0	1	1	1	0	0	0	1	0	2	2	0	0	0	0	0
931	0	0	1	0	0	0	1	0	0	0	1	0	1	0	0	1	0	0	2	0	2	1	2	0	0	1	0	0	0	1	1	1	2	1	1	1	0	1	0	0	0	1	1	2	1	0	0	0	0
932	0	1	1	0	1	1	1	0	2	0	0	2	2	1	1	1	0	0	1	1	1	0	1	0	0	2	0	0	0	1	1	1	2	0	0	2	1	0	0	0	0	1	1	2	1	0	0	0	0
933	0	0	0	0	0	1	1	1	0	0	0	0	1	0	0	0	0	2	1	1	2	1	2	0	0	1	0	0	1	1	0	2	2	0	2	0	1	0	2	2	0	1	1	1	1	1	0	0	1
934	0	0	0	0	0	0	2	1	0	0	1	1	1	0	0	0	0	0	1	0	1	1	2	0	0	0	0	0	1	1	1	0	0	2	0	2	2	0	1	1	1	0	0	1	0	1	0	0	1
935	0	0	0	0	0	1	1	0	1	0	0	0	0	0	0	0	0	1	1	1	1	0	1	0	1	1	0	1	1	1	0	1	1	1	0	2	1	0	2	1	0	1	0	0	2	0	0	0	0
936	1	0	0	0	0	2	2	0	0	1	2	1	1	0	0	0	0	2	2	0	2	1	1	1	1	1	0	0	0	1	1	1	1	2	0	2	2	0	0	1	1	1	0	0	1	1	0	0	2
937	1	0	0	0	0	0	1	0	1	0	0	1	0	0	0	0	1	1	1	1	1	0	2	0	0	1	0	1	1	2	0	0	1	0	2	0	2	0	0	0	2	1	2	2	1	1	0	0	0
938	0	0	0	0	0	1	1	1	1	0	0	0	0	0	0	0	0	0	1	1	2	1	2	0	1	0	0	0	0	2	0	1	1	0	1	1	1	2	0	0	1	0	0	2	1	0	0	0	0
939	0	0	0	0	0	1	1	0	1	0	0	1	1	0	0	0	0	0	2	1	2	0	2	0	0	1	0	0	1	1	0	1	1	0	2	0	1	0	1	1	1	1	0	0	0	0	0	0	0
940	0	0	0	0	0	0	1	0	1	0	1	0	0	0	0	0	0	0	0	1	1	0	2	0	0	1	0	1	1	0	0	1	1	1	1	1	1	0	1	1	1	0	0	1	0	0	0	0	1
941	1	0	0	0	0	0	1	0	1	0	1	0	0	0	0	0	0	0	0	1	0	0	2	0	0	0	0	2	2	0	0	1	1	1	1	1	2	0	1	1	0	0	1	1	1	0	0	0	0
942	0	0	0	0	0	2	1	0	2	0	0	0	0	0	0	0	0	0	2	1	2	0	2	0	0	1	0	1	1	1	2	0	1	1	0	2	1	0	0	0	2	0	0	2	0	0	0	0	1
943	1	0	0	0	0	0	2	0	0	0	0	0	2	0	0	0	0	1	1	0	1	0	2	0	1	0	0	1	2	0	0	0	0	1	1	1	1	0	0	0	2	0	0	2	1	0	0	0	0
944	0	0	0	0	0	1	2	0	0	0	1	0	0	0	0	0	0	0	1	0	2	0	1	0	0	1	0	0	0	2	0	0	1	1	1	1	1	1	0	0	0	0	1	2	0	2	0	0	0
945	0	0	2	0	1	0	0	0	2	0	0	1	1	0	0	0	0	1	1	0	1	0	1	1	1	0	0	0	0	2	0	1	1	0	1	1	1	1	1	1	0	0	0	2	1	0	0	0	0
946	0	1	0	0	0	1	1	0	1	0	0	0	0	0	0	0	0	0	1	0	1	1	2	0	0	0	0	0	2	0	0	0	1	0	1	1	1	1	0	0	1	1	0	1	1	1	0	0	0
947	0	0	1	0	1	1	1	0	1	0	1	0	1	0	0	0	0	0	0	1	1	0	2	0	1	2	0	1	2	0	0	0	1	1	0	2	1	0	1	1	1	0	0	1	0	0	0	1	0
948	1	0	0	0	0	1	2	0	0	0	1	0	1	1	1	1	0	1	1	1	2	0	1	0	0	1	0	0	0	0	0	0	0	1	2	0	2	0	1	1	1	1	1	2	0	0	0	0	1
949	0	0	0	0	0	1	1	0	0	0	1	0	1	0	0	0	1	1	1	1	1	0	1	0	0	1	1	1	1	0	0	0	2	0	1	1	1	1	0	0	0	0	1	2	0	2	0	1	0
950	1	0	0	0	0	1	1	0	0	0	0	1	2	0	0	0	0	0	1	0	1	1	2	0	0	0	0	0	0	1	1	2	1	2	0	2	0	1	1	1	0	0	0	0	0	0	0	0	0
951	0	0	1	1	1	2	2	1	0	0	0	0	0	0	0	0	0	0	0	1	1	0	2	0	0	1	0	1	2	0	0	1	1	2	0	2	1	2	0	0	1	0	0	2	0	0	0	0	0
952	1	0	1	0	0	1	2	0	0	0	0	1	1	0	0	0	0	0	1	1	1	1	2	0	1	0	0	0	1	1	1	0	1	1	1	1	1	0	0	0	1	0	2	2	0	0	0	0	0
953	0	0	1	0	0	1	2	0	1	0	1	0	1	0	0	0	0	0	2	0	2	0	2	0	0	1	0	1	2	0	1	0	1	1	0	2	1	0	1	1	1	0	0	2	0	1	0	1	0
954	0	0	0	0	0	1	1	1	0	0	0	0	1	0	0	1	0	1	2	0	2	0	1	0	0	1	0	1	1	0	1	2	2	0	1	1	2	0	0	0	1	1	1	1	1	0	0	0	0
955	1	0	0	0	0	2	2	0	0	0	2	0	0	0	0	0	0	0	1	0	2	1	1	0	0	1	0	0	0	2	1	1	2	0	1	1	0	0	1	1	0	0	1	2	1	0	0	0	0
956	0	1	1	0	1	1	1	0	0	0	1	1	2	0	0	0	1	2	1	0	1	0	2	0	0	2	0	0	0	1	1	1	0	2	0	2	0	0	2	2	0	0	0	2	0	1	0	0	1
957	1	0	1	0	0	2	2	0	0	0	2	1	1	0	0	0	0	0	0	0	0	0	2	0	1	1	0	1	1	2	0	2	1	0	1	1	2	0	1	1	1	0	0	0	0	0	0	0	0
958	0	0	0	0	0	1	2	1	0	0	0	1	1	0	0	0	0	1	1	2	1	1	2	0	0	1	0	0	1	0	0	1	1	1	1	1	1	0	1	1	1	0	1	1	1	1	0	0	0
959	1	0	0	0	0	0	2	0	1	0	0	0	1	0	0	1	0	0	0	1	1	1	0	1	1	1	1	1	1	1	0	1	1	1	1	1	1	0	0	0	2	0	0	2	0	0	0	0	0
960	1	0	1	0	1	1	0	0	2	0	0	0	0	0	0	0	0	0	1	0	1	0	2	0	1	2	0	1	1	1	1	0	0	2	2	0	1	0	2	2	0	1	1	2	1	1	0	0	1
961	0	0	1	0	0	1	1	1	1	0	0	1	2	0	0	0	0	0	2	0	2	1	1	1	1	0	0	0	0	2	0	0	0	1	0	2	1	0	1	0	1	0	1	2	1	0	0	0	0
962	0	0	0	0	0	1	0	0	2	0	0	1	1	0	0	0	0	0	2	0	2	0	2	0	0	0	0	1	1	1	2	1	2	0	2	0	2	0	0	0	1	0	1	2	1	1	0	0	1
963	0	0	0	0	0	1	2	0	0	0	1	0	1	0	0	0	0	0	2	0	2	0	2	0	0	1	0	1	1	1	0	0	1	1	0	2	1	0	0	0	2	1	1	1	1	2	0	1	0
964	1	0	0	0	0	2	1	1	1	1	0	0	1	0	0	0	0	1	2	0	2	0	2	0	0	2	0	0	0	1	0	1	1	2	0	2	2	0	1	1	1	0	1	1	1	0	0	0	1
965	1	1	1	0	1	1	2	0	0	0	1	0	1	0	0	1	0	0	1	2	1	0	0	0	0	0	0	0	0	2	0	1	1	2	2	1	2	0	1	1	1	1	1	1	1	0	0	0	0
966	0	0	1	0	0	1	0	0	1	0	0	1	1	0	0	0	0	0	2	1	2	1	1	0	0	0	0	1	1	1	2	0	2	1	1	1	0	0	1	1	0	0	0	1	0	0	0	0	0
967	1	0	0	0	0	2	2	0	0	0	0	0	2	0	0	0	0	1	1	1	1	0	2	0	0	0	0	0	2	0	0	1	0	1	1	1	1	0	1	1	0	0	0	1	0	1	0	0	1
968	1	0	0	0	0	1	2	0	0	0	1	0	1	0	0	0	0	1	0	1	1	0	2	0	0	1	0	1	1	1	0	0	2	0	1	1	1	0	0	0	0	0	1	2	1	0	0	0	0
969	1	0	0	0	0	1	1	0	0	0	0	0	1	1	1	1	0	0	1	0	1	1	1	0	0	0	0	1	0	1	2	1	2	0	0	2	1	1	1	1	0	0	2	2	1	0	0	0	1
970	0	0	0	0	0	2	1	0	2	0	0	1	1	0	0	0	0	1	2	0	2	1	2	0	0	0	0	0	0	1	0	0	0	1	1	1	1	0	2	1	0	1	1	1	1	0	0	0	0
971	0	0	0	0	0	1	2	0	0	0	0	1	0	0	0	0	0	0	1	0	1	1	2	0	0	0	0	0	0	1	0	1	0	2	0	2	1	1	0	0	0	0	0	1	0	1	0	0	0
972	0	0	0	0	0	0	1	0	1	1	1	0	0	0	0	0	0	0	1	1	2	0	2	0	0	1	0	0	2	0	0	0	1	0	1	2	2	0	0	0	1	0	0	1	0	0	0	0	0
973	0	0	0	0	0	1	1	1	1	0	0	1	2	0	0	0	0	0	1	2	1	0	1	1	1	1	0	1	1	1	1	0	0	2	0	2	1	0	0	0	1	0	2	2	0	0	0	0	0
974	1	0	0	0	0	2	1	0	1	0	1	0	0	0	0	0	0	2	2	0	2	1	2	0	0	0	0	1	2	0	1	0	0	2	0	2	1	0	2	2	0	0	0	2	0	0	0	0	0
975	0	0	0	0	0	1	1	1	0	0	0	1	1	0	0	0	0	1	1	0	2	0	2	0	0	2	0	0	0	2	0	0	1	2	0	2	1	0	0	0	2	0	0	2	0	0	0	0	0
976	0	0	1	0	0	0	1	0	2	0	0	0	0	0	0	0	0	0	1	0	1	0	2	0	0	1	1	0	0	1	0	0	2	0	2	0	1	2	0	0	1	0	0	1	0	0	0	2	0
977	0	0	0	0	0	0	1	0	1	0	1	0	1	0	0	0	0	0	2	0	2	0	2	0	0	0	0	0	0	2	1	1	2	1	2	1	1	0	1	1	1	0	0	1	0	0	0	0	1
978	1	1	1	0	1	1	1	0	0	0	1	0	2	0	0	0	0	1	0	2	1	0	2	0	0	1	1	0	0	1	0	0	0	2	0	2	1	1	0	0	1	0	1	2	1	0	0	0	1
979	1	0	0	0	0	1	2	0	0	0	0	0	0	0	0	0	0	1	0	1	0	0	2	0	0	0	1	1	1	1	0	2	1	2	0	2	2	0	1	1	1	1	1	2	1	2	0	0	0
980	0	0	0	0	0	2	2	1	0	0	0	1	2	0	0	0	0	2	2	1	2	1	2	0	0	1	0	2	2	0	1	0	1	1	0	1	1	0	2	2	0	1	1	1	1	2	0	0	0
981	0	0	0	0	0	0	2	0	1	0	0	0	0	0	0	0	0	1	2	1	2	1	2	0	0	1	0	0	0	2	1	0	1	2	1	1	1	0	2	1	0	1	1	2	1	1	0	0	1
982	1	1	0	0	0	1	2	0	0	0	2	1	2	0	0	0	0	1	2	0	2	0	1	0	0	0	0	0	0	2	0	1	0	2	0	2	1	0	1	1	1	0	1	1	0	0	0	2	0
983	0	0	1	0	0	2	2	1	0	0	0	0	1	0	0	0	0	0	1	0	1	1	2	0	0	2	0	1	0	1	1	2	2	0	2	0	1	0	0	0	2	0	0	2	1	0	0	0	0
984	0	0	0	0	0	1	2	1	0	0	0	0	0	0	0	0	1	2	1	1	2	1	2	0	0	1	0	0	1	0	0	0	0	2	0	2	2	0	1	1	1	1	0	0	0	0	0	0	0
985	1	0	0	0	0	0	1	0	0	0	0	1	1	0	0	0	0	0	1	1	2	1	1	1	1	2	0	0	0	2	0	0	0	2	0	2	1	0	0	0	0	0	0	2	0	0	0	1	0
986	1	0	0	0	0	2	1	1	0	0	0	1	1	0	0	0	0	1	1	0	2	0	2	0	0	1	0	1	1	1	0	1	1	2	0	2	1	1	0	0	1	0	0	2	0	0	0	0	0
987	0	0	0	0	0	1	1	0	1	0	1	0	1	0	0	0	0	1	1	0	2	0	2	0	0	2	0	1	2	1	0	0	0	2	0	2	2	0	0	0	2	1	0	1	0	0	0	0	0
988	0	0	0	0	0	0	1	0	1	0	1	1	2	0	0	0	0	1	0	2	1	0	1	0	0	1	0	0	1	1	1	1	1	2	1	1	2	0	0	0	2	0	0	1	0	0	0	0	0
989	0	0	1	0	1	1	1	2	0	0	0	0	0	0	0	0	0	0	1	1	1	1	0	1	1	1	0	1	1	1	1	0	1	2	0	2	2	0	0	0	1	0	0	2	0	1	0	0	0
990	0	0	0	0	0	2	2	0	0	0	2	0	1	0	0	1	0	0	1	1	1	0	2	0	0	0	0	0	1	1	0	0	1	1	0	2	0	0	0	0	1	0	0	2	0	0	0	0	0
991	1	0	0	0	0	0	2	0	0	0	1	0	1	0	0	0	1	1	0	1	1	0	2	0	1	0	0	0	0	2	1	0	0	1	0	2	1	0	0	0	2	0	0	2	1	0	0	0	1
992	1	1	1	0	1	1	1	1	1	0	0	0	1	0	0	0	0	1	1	1	1	1	2	0	0	1	0	0	0	1	0	0	1	1	1	1	2	0	0	0	1	0	1	2	0	0	0	2	0
993	0	0	0	0	0	2	2	0	0	0	2	0	2	0	0	0	0	1	1	1	1	0	2	0	0	1	0	1	1	2	0	1	0	2	0	2	2	0	1	1	1	1	1	2	1	1	0	1	0
994	0	0	0	0	0	0	2	0	1	0	0	0	0	0	0	0	0	0	1	1	2	0	1	0	0	1	0	0	0	2	0	0	2	2	0	2	1	1	0	0	1	0	0	2	0	1	0	0	0
995	0	0	0	0	0	1	1	1	1	0	0	1	1	0	0	0	0	1	1	1	1	0	2	1	1	1	0	0	0	1	1	0	2	2	0	2	1	0	2	1	0	0	1	2	0	2	0	1	0
996	0	0	0	0	0	2	1	1	0	0	0	0	0	0	0	0	1	1	2	1	2	1	2	0	0	1	0	2	2	1	1	1	1	1	1	1	1	0	0	0	1	0	0	1	0	0	0	0	0
997	0	0	1	0	1	1	1	1	1	0	0	0	1	0	0	0	0	1	2	0	2	1	2	0	0	1	0	0	0	2	0	0	1	0	1	1	1	0	1	1	0	1	1	1	0	0	0	1	0
998	0	1	0	0	0	1	2	1	0	0	1	1	1	1	1	1	0	0	2	1	2	0	2	0	1	1	0	0	0	1	1	0	0	2	0	2	1	0	1	0	1	0	0	1	0	0	0	0	0
999	0	0	0	0	0	1	1	0	0	0	0	0	0	0	0	0	0	1	2	0	2	0	2	0	0	1	0	0	0	2	0	0	1	1	1	1	1	0	1	1	1	0	0	0	0	0	0	0	1
1000	0	0	0	0	0	2	1	0	1	0	1	0	1	0	0	0	0	1	2	0	2	0	1	0	0	1	0	1	2	0	1	0	1	2	0	2	1	0	1	1	1	0	0	1	1	0	0	1	0
[truncated: 252 more columns]
