# Supplementary material for: KNN-MDR: a learning approach for improving interactions mapping performances in genome wide association studies
Source: BMC Bioinformatics. 2017 Mar 21;18:184. doi: 10.1186/s12859-017-1599-7 (PMC5361736; doi:10.1186/s12859-017-1599-7)
Supplement: Supplementary file 6 — The data set(s) supporting the results of Table 4. (ZIP 7095 kb) [file 12859_2017_1599_MOESM6_ESM.zip › 100 simulations/S76/mkallsimul.dat]

1	1	0	0	1	0	2	1	1	1	1	1	0	0	0	0	0	1	1	1	1	0	0	2	0	0	0	0	0	2	2	1	2	2	0	0	1	1	0	0	2	0	0	0	1	0	1	0	2	0
2	1	1	1	1	1	1	1	1	1	1	1	0	0	0	0	0	2	0	2	1	1	0	2	0	0	0	0	1	2	0	1	0	0	2	1	2	2	0	0	1	0	1	1	2	1	0	0	0	2
3	0	0	0	0	0	1	1	0	1	0	1	1	2	1	0	0	1	0	2	2	0	0	2	1	1	2	0	0	2	1	0	0	0	2	0	2	1	0	0	1	0	0	1	2	1	0	0	1	1
4	0	0	0	0	0	1	1	1	1	1	1	0	0	0	0	0	2	0	2	2	0	0	1	0	0	0	0	1	2	2	0	1	2	2	2	2	1	0	0	1	0	1	0	1	0	0	0	2	0
5	1	0	0	0	0	1	2	0	2	2	0	0	0	0	0	0	1	0	1	2	0	0	2	0	1	1	0	0	2	2	0	1	1	1	1	1	1	0	0	1	0	1	1	1	1	1	0	0	1
6	1	0	0	0	0	1	2	0	2	2	0	0	0	0	0	0	2	0	2	2	0	0	1	0	0	0	0	1	1	1	2	1	0	0	0	2	1	0	0	1	0	0	1	2	1	0	0	2	0
7	0	0	0	0	0	2	2	0	2	2	0	0	0	0	0	0	1	1	0	0	2	0	0	0	0	0	0	1	1	0	2	1	2	1	0	2	2	0	0	1	0	0	1	2	0	0	0	2	0
8	1	0	0	0	0	1	2	0	2	1	1	0	1	1	0	1	1	1	0	0	1	0	1	0	0	0	0	0	2	1	1	2	2	0	0	1	0	1	1	0	0	0	0	2	0	0	0	2	0
9	0	0	0	0	0	0	2	1	1	1	0	0	1	0	0	0	0	1	0	0	1	0	2	0	0	0	0	0	2	1	1	0	0	1	0	1	1	1	1	0	0	0	0	2	0	0	0	1	1
10	0	0	0	0	0	1	1	0	1	1	1	0	1	1	0	0	1	1	1	1	0	0	1	0	0	0	0	1	2	2	0	0	2	0	0	2	1	0	0	1	0	2	2	2	1	0	0	0	2
11	0	1	0	0	0	1	2	0	1	1	0	1	1	1	0	0	1	0	2	1	1	0	0	1	1	1	0	1	2	1	1	1	2	1	0	1	0	0	0	0	1	0	0	1	0	0	0	2	0
12	1	0	0	0	0	1	0	0	0	0	1	0	1	1	0	0	0	1	1	1	1	0	1	0	0	0	0	0	2	1	0	2	2	1	1	2	0	1	1	0	0	0	0	1	0	0	0	0	1
13	0	0	0	0	0	1	1	0	0	0	0	1	1	1	0	0	1	0	1	1	1	1	0	1	1	1	0	0	1	1	2	1	1	2	2	2	1	0	0	0	0	2	2	2	1	1	0	1	1
14	1	0	0	0	0	0	1	0	0	0	2	0	1	0	0	0	0	2	0	1	0	0	2	0	1	1	0	0	1	1	1	2	2	1	1	2	2	1	1	1	0	0	0	1	0	1	0	2	1
15	1	0	0	0	0	1	2	0	1	1	0	0	0	0	0	0	1	0	2	2	0	0	1	0	0	0	0	0	2	1	2	2	2	0	0	1	1	0	0	1	0	0	0	2	0	1	0	1	1
16	0	0	0	0	0	0	2	0	1	1	0	1	2	1	1	1	1	1	1	1	1	0	1	1	1	1	0	0	2	2	0	0	0	1	0	0	2	0	0	1	0	1	1	1	1	1	0	0	2
17	1	0	0	1	0	2	2	0	1	1	1	0	0	0	0	0	1	0	2	1	1	0	2	0	0	0	0	0	2	2	1	1	1	2	1	2	1	0	0	1	0	0	0	0	0	1	0	1	1
18	1	0	0	0	0	0	2	1	2	2	0	0	0	0	0	0	1	2	0	0	0	0	1	0	0	0	0	0	2	1	0	1	2	2	2	2	1	1	1	1	0	0	0	2	0	1	0	2	0
19	1	0	0	0	0	0	2	0	1	0	0	1	1	1	0	0	1	0	2	2	0	0	2	0	1	1	0	1	2	1	1	2	2	1	1	1	1	0	0	1	0	0	1	1	1	0	1	1	1
20	0	0	0	0	0	2	2	0	0	0	0	0	0	0	0	0	1	1	1	1	0	0	1	1	1	1	0	1	2	1	1	2	2	0	0	1	1	0	0	1	0	0	0	0	0	1	0	1	1
21	0	0	0	0	0	0	1	0	0	0	1	1	1	1	0	0	1	0	2	2	0	0	2	0	0	0	0	1	2	1	1	2	2	0	0	1	1	0	0	0	0	0	0	1	1	1	0	2	0
22	0	0	1	0	0	2	2	0	1	0	1	0	1	0	0	0	2	0	2	2	0	0	2	0	0	0	0	0	2	2	1	2	2	1	1	1	0	0	0	1	0	0	2	2	0	0	0	1	0
23	1	0	0	1	0	2	2	0	2	2	0	0	0	0	0	0	2	1	2	1	1	0	2	0	0	0	0	0	1	0	1	1	1	0	0	1	2	0	0	2	0	0	1	1	0	1	0	1	1
24	0	0	0	1	0	2	1	0	2	2	0	0	1	0	0	0	2	0	1	1	0	0	2	0	2	2	0	1	1	0	1	1	1	2	2	2	2	0	0	1	0	1	1	1	1	0	0	2	0
25	0	0	0	0	0	0	2	1	2	1	0	1	1	1	0	0	1	1	1	1	0	0	2	0	1	1	0	0	1	0	1	2	2	1	1	2	1	0	0	2	0	0	0	0	0	0	0	2	1
26	1	0	0	0	0	1	1	1	1	1	1	0	0	0	0	0	1	0	2	0	1	0	2	0	1	1	0	1	2	2	1	2	2	0	0	1	1	0	0	2	0	0	1	2	1	0	0	1	1
27	0	0	0	0	0	1	2	0	2	1	0	0	1	0	0	0	0	0	2	1	1	0	2	0	0	0	0	1	2	1	1	2	2	2	1	2	2	0	0	2	0	0	0	2	0	0	0	0	1
28	0	1	0	0	0	1	2	0	2	2	0	0	1	0	0	0	1	0	2	1	1	0	2	0	0	0	0	1	1	1	1	1	1	1	0	2	2	0	1	2	1	1	1	1	1	2	1	1	1
29	1	0	0	0	0	0	1	0	2	1	0	0	0	0	0	0	1	1	1	1	0	0	2	0	0	0	0	0	2	1	0	2	2	1	0	1	2	0	0	1	0	0	0	1	0	0	1	0	2
30	0	0	0	1	0	2	2	0	2	0	0	1	1	0	0	0	0	0	2	2	0	0	2	0	0	0	0	0	2	1	0	2	2	1	1	2	2	0	0	2	0	0	0	2	0	2	0	0	2
31	0	0	1	1	0	2	0	0	0	0	1	1	2	2	0	0	0	1	1	1	0	0	2	0	0	0	0	0	1	1	2	1	1	1	0	1	0	0	0	1	1	1	1	1	0	1	1	0	2
32	0	0	0	0	0	1	2	1	1	1	0	0	1	1	0	1	2	0	2	2	0	0	2	0	0	0	0	0	1	0	1	1	1	2	2	2	1	0	0	0	0	0	0	1	0	1	0	2	0
33	1	0	0	0	0	1	2	0	1	1	0	0	1	0	0	0	1	1	1	1	1	1	2	0	0	0	0	0	1	1	2	2	2	0	0	1	1	0	0	1	0	0	0	0	0	0	1	1	1
34	0	0	0	1	0	2	2	0	1	0	0	1	2	2	0	1	0	2	0	1	0	0	2	0	1	1	1	0	1	0	1	0	0	2	0	2	1	0	0	1	0	0	0	1	0	1	1	0	1
35	1	0	0	0	0	1	2	1	2	2	0	0	1	0	0	1	0	2	1	2	0	0	2	0	0	0	0	0	2	2	0	1	1	1	0	2	1	1	1	1	0	1	1	2	1	1	0	1	2
36	0	0	0	1	0	1	2	0	2	1	0	0	1	0	0	0	1	0	1	2	0	0	2	0	1	1	0	1	1	1	1	0	0	1	0	2	2	0	0	2	0	1	1	1	1	1	0	2	1
37	1	0	0	0	0	0	2	1	2	1	0	0	1	0	0	0	1	1	1	1	0	0	2	0	0	0	0	0	2	2	2	0	0	2	1	2	0	0	0	0	0	0	1	2	1	0	1	0	2
38	0	0	0	0	0	1	1	0	0	0	0	0	0	0	0	0	2	0	2	2	0	0	2	0	0	0	0	1	2	1	2	2	2	0	0	0	0	0	0	1	0	0	0	2	0	0	0	2	1
39	1	0	0	0	0	0	2	1	2	2	0	1	0	0	0	0	2	1	1	1	1	0	1	0	1	1	0	0	2	1	0	2	2	0	0	1	1	0	0	0	0	0	0	0	0	0	0	1	1
40	0	0	0	0	0	0	2	0	1	0	0	1	1	1	0	0	2	1	1	1	1	0	2	0	0	0	1	0	2	1	0	1	1	1	0	1	2	0	0	0	1	1	1	1	1	1	1	0	2
41	1	0	0	0	0	1	1	0	0	0	1	0	0	0	0	0	1	0	1	2	0	0	2	0	0	0	0	0	2	1	1	1	2	1	0	1	1	0	0	2	1	0	0	2	1	1	1	1	1
42	1	0	1	0	0	2	1	1	1	1	1	0	2	1	0	1	1	2	1	1	0	1	2	0	0	0	0	0	2	2	1	1	1	2	0	2	2	0	0	2	0	0	0	1	0	1	0	0	1
43	0	1	0	0	0	1	1	0	0	0	2	1	1	1	0	1	1	0	2	1	1	0	2	0	0	0	0	0	2	2	1	1	1	1	0	1	1	0	0	1	0	0	1	2	1	0	0	1	1
44	1	0	0	1	0	2	2	0	2	2	0	0	0	0	0	0	1	0	2	2	0	0	1	0	1	1	0	0	2	2	0	1	1	2	0	2	1	1	1	1	0	0	0	0	1	1	0	0	2
45	0	0	0	0	0	1	2	0	2	2	0	1	1	1	0	0	1	2	1	1	0	0	1	0	0	0	0	0	1	1	0	0	1	1	1	1	1	0	0	1	0	0	1	2	1	0	1	1	1
46	0	0	0	2	0	2	1	0	2	2	0	0	0	0	0	0	2	0	2	2	0	0	1	0	1	1	0	0	1	1	1	0	0	2	1	1	1	0	0	2	1	1	0	1	0	0	0	1	1
47	0	0	0	0	0	1	1	0	2	2	0	1	1	1	0	0	0	1	0	0	1	0	2	0	0	0	0	0	2	1	0	2	2	0	0	1	2	0	0	1	0	1	1	2	1	0	0	2	0
48	0	0	0	0	0	2	0	0	1	1	1	0	1	0	0	0	2	0	2	2	0	0	2	0	0	0	0	0	2	2	0	0	0	2	0	2	2	0	0	0	0	1	1	1	1	1	0	2	0
49	1	0	0	0	0	0	2	0	2	2	0	0	1	1	0	0	1	1	1	1	0	0	2	0	0	0	0	0	2	0	1	2	2	1	1	1	2	0	0	2	0	0	0	2	1	1	0	1	1
50	1	0	0	0	0	0	2	1	2	2	0	0	1	0	0	0	2	1	1	1	0	0	1	0	1	1	0	0	2	1	1	2	2	1	0	1	2	0	0	2	0	1	1	1	1	1	0	1	1
51	0	1	0	0	0	1	2	0	2	2	0	1	1	1	0	1	1	0	2	2	0	0	2	0	0	0	0	1	1	1	2	0	0	2	0	2	1	0	1	1	1	1	1	1	1	1	1	0	2
52	1	1	0	0	0	1	2	0	1	1	0	1	1	1	0	0	1	1	0	0	1	0	1	0	0	0	0	1	2	1	2	1	1	1	0	1	1	0	0	1	0	0	0	2	0	1	0	1	2
53	0	0	0	0	0	1	2	0	2	2	0	1	1	1	0	0	2	0	2	2	0	0	2	0	1	1	0	0	1	1	1	0	0	2	0	2	1	0	0	2	0	0	0	2	0	0	0	0	2
54	1	0	0	0	0	1	2	0	2	1	0	0	1	0	0	0	1	0	2	1	1	0	2	0	0	0	0	1	2	1	1	2	2	0	0	1	2	0	0	1	0	0	1	2	1	0	0	0	1
55	1	0	0	0	0	0	1	0	1	0	1	0	1	0	0	1	1	1	1	1	1	0	2	0	0	0	1	0	2	1	0	1	1	1	0	1	1	0	0	2	0	1	1	1	1	1	0	1	1
56	1	0	0	0	0	0	2	0	1	0	0	1	2	2	0	1	1	0	2	2	0	0	2	0	0	0	0	1	2	1	2	1	1	0	0	1	1	0	0	1	0	1	1	2	0	1	0	2	0
57	0	0	0	0	0	1	2	0	1	1	1	1	1	1	0	0	1	0	2	2	0	0	2	0	0	0	0	0	2	1	0	1	1	1	1	1	2	1	1	1	0	0	1	2	1	0	0	2	0
58	1	0	0	0	0	0	1	0	0	0	1	1	1	1	0	0	1	2	0	1	0	0	1	1	1	1	2	1	2	0	1	0	0	1	0	1	1	0	0	1	0	2	2	2	1	0	0	1	1
59	0	0	1	0	1	2	2	0	2	0	0	0	0	0	0	0	2	0	2	2	0	0	1	0	0	0	0	0	2	2	0	0	1	1	1	1	2	0	0	2	0	1	0	0	0	0	1	1	2
60	0	0	0	0	0	0	1	0	1	1	1	0	1	0	0	0	1	1	1	1	0	0	1	0	0	0	0	0	2	1	0	1	1	0	0	1	1	0	0	1	0	1	1	2	1	0	0	1	0
61	0	0	0	0	0	0	2	0	1	0	1	0	1	0	1	1	0	2	0	0	0	0	2	0	0	0	0	0	2	1	2	2	2	2	0	1	0	0	0	1	0	1	1	1	1	1	0	2	0
62	0	0	0	0	0	0	2	0	2	1	0	0	1	0	0	0	1	1	1	1	1	0	2	0	1	1	0	1	2	1	2	1	1	2	0	0	1	0	0	1	0	1	1	2	2	2	0	0	2
63	0	0	0	1	0	1	1	0	1	0	1	0	0	0	0	0	1	1	1	2	0	1	2	0	0	0	0	0	1	1	2	1	2	2	2	2	2	0	0	1	0	0	2	2	0	0	0	1	1
64	1	0	0	1	0	1	2	0	2	1	1	0	1	1	0	0	0	1	1	1	1	0	1	1	1	1	1	0	2	0	0	0	0	2	0	1	2	0	0	1	0	0	0	1	0	1	0	0	2
65	1	0	0	1	0	1	1	0	1	1	1	0	1	1	0	0	1	1	1	1	0	1	2	0	0	0	0	1	2	1	2	1	1	1	0	1	1	0	0	1	0	1	1	2	1	0	0	2	1
66	1	0	1	0	0	2	1	0	0	0	0	0	0	0	0	0	0	0	2	1	1	0	2	0	0	0	1	2	2	1	1	1	2	1	1	2	0	0	0	0	0	0	0	1	0	0	0	1	1
67	0	0	0	0	0	0	1	1	1	1	1	0	0	0	0	0	1	2	0	0	1	0	2	0	0	1	0	1	2	0	1	1	1	2	0	2	1	0	0	1	0	0	2	2	1	0	0	1	1
68	1	0	0	0	0	2	2	1	1	1	0	0	0	0	0	0	0	1	1	1	0	0	1	1	0	0	0	2	1	0	2	1	2	1	0	2	1	0	0	1	0	1	1	1	1	1	0	2	1
69	0	0	0	0	0	0	1	0	0	0	1	1	1	1	0	0	2	1	1	2	0	0	2	0	1	1	0	0	2	1	0	2	2	1	0	2	1	0	0	2	0	1	1	1	1	1	1	1	1
70	0	0	0	0	0	1	0	0	0	0	2	0	1	0	0	0	1	1	0	0	1	0	2	0	0	0	0	1	2	0	1	1	2	2	1	2	0	0	0	0	0	0	1	2	0	0	0	1	1
71	1	0	0	1	0	2	1	0	1	1	1	0	1	1	0	0	1	1	1	1	0	0	2	0	0	0	0	0	2	0	0	0	0	1	1	2	1	0	0	2	0	0	0	2	0	0	0	1	1
72	1	1	1	0	1	1	1	0	0	0	1	1	1	1	0	0	1	0	2	2	0	0	1	1	1	1	0	0	2	1	0	2	2	1	1	1	1	0	0	1	0	0	0	2	1	1	1	1	1
73	0	0	0	0	0	1	1	0	1	0	1	0	0	0	0	0	0	2	0	0	0	0	2	0	0	0	0	0	2	2	1	0	0	1	0	1	1	0	1	1	1	0	0	2	1	2	0	1	1
74	0	0	0	1	0	1	2	0	1	0	0	0	0	0	0	0	2	0	1	2	0	0	1	1	1	1	0	0	2	0	0	0	1	2	0	2	1	0	0	2	1	1	1	2	1	0	0	1	1
75	0	0	0	0	0	1	2	0	1	0	0	1	2	1	1	1	1	0	2	2	0	0	2	0	0	0	0	1	2	0	1	2	2	1	1	1	2	0	0	1	0	0	1	2	1	0	0	1	1
76	1	0	0	1	0	1	2	0	0	0	1	1	1	1	0	0	0	2	0	0	1	0	1	0	0	0	0	0	2	2	1	1	2	2	2	2	1	1	1	1	0	0	1	2	1	0	0	2	2
77	1	0	0	0	0	1	2	1	1	1	1	0	2	0	1	1	1	1	1	1	1	0	0	1	1	1	0	0	2	1	0	1	1	0	0	1	1	0	0	1	0	0	1	2	0	0	0	0	2
78	0	0	0	1	0	1	2	0	2	1	1	0	0	0	0	0	2	0	1	1	0	0	1	1	1	1	0	1	2	2	0	1	2	1	0	2	1	0	0	1	0	1	1	2	0	0	1	0	1
79	1	0	0	0	0	0	2	1	1	1	0	1	1	1	0	0	1	1	2	2	0	0	2	0	0	0	1	0	2	1	0	0	0	2	0	1	1	0	0	1	0	1	1	1	1	1	0	2	0
80	1	0	0	0	0	1	1	0	1	0	1	0	0	0	0	0	0	2	1	2	0	0	2	0	1	1	0	0	2	1	0	2	2	1	0	1	1	0	0	1	0	0	0	2	0	2	0	2	0
81	1	0	0	0	0	1	0	0	0	0	2	0	1	1	0	0	2	0	2	2	0	0	2	0	1	1	0	0	2	0	1	1	1	1	0	2	2	0	0	2	0	0	1	2	1	1	0	0	2
82	0	0	0	0	0	1	2	0	2	1	1	0	2	1	0	1	2	2	0	1	1	0	2	0	0	0	0	1	1	1	2	0	1	2	1	2	1	0	0	1	0	0	1	2	1	0	1	1	1
83	1	0	0	0	0	2	1	0	2	2	0	0	0	0	0	0	2	0	2	2	1	1	2	0	0	0	0	1	1	1	1	0	0	2	0	2	1	1	0	0	0	0	0	2	0	1	0	1	1
84	1	0	0	1	0	2	2	0	1	1	1	1	1	1	0	0	2	2	0	0	2	0	2	0	1	1	0	0	2	0	0	0	0	2	0	2	1	0	0	1	0	0	0	1	0	1	0	1	1
85	0	0	0	0	0	2	1	0	1	0	1	1	1	1	0	0	1	1	1	1	1	0	2	0	1	1	0	0	2	2	0	0	1	2	0	2	1	0	0	0	0	0	0	1	0	0	0	2	0
86	0	0	0	1	0	2	0	0	1	1	1	0	0	0	0	1	1	0	1	1	0	0	2	0	0	0	0	0	2	2	0	1	1	1	1	1	1	0	0	1	0	0	1	2	2	0	1	0	2
87	0	0	0	1	0	1	1	0	1	1	2	0	1	0	0	0	1	2	0	0	1	0	2	0	0	0	0	0	1	1	0	1	1	2	2	2	1	0	0	0	0	2	1	2	1	0	0	2	0
88	0	1	1	0	1	1	1	0	1	1	0	0	1	1	0	0	1	1	1	1	1	0	0	0	0	0	0	0	2	2	0	1	1	2	0	2	1	0	0	2	0	0	0	2	0	1	0	2	0
89	0	0	0	1	0	2	1	0	2	2	0	0	0	0	0	0	1	0	2	1	1	0	1	0	0	0	0	0	2	1	1	1	2	2	1	2	1	1	1	1	0	1	1	1	1	1	0	1	1
90	1	0	0	1	0	1	2	1	2	2	0	1	1	1	0	0	1	1	1	1	1	0	2	0	0	0	0	0	2	2	0	1	1	1	0	1	2	0	0	2	0	0	0	1	0	1	1	1	1
91	0	0	0	1	0	1	1	1	2	2	0	0	0	0	0	0	1	1	1	1	0	0	2	0	0	0	0	0	2	1	0	1	1	2	1	2	1	0	0	1	0	0	1	2	1	0	0	1	0
92	0	0	0	0	0	2	2	0	1	1	1	0	1	0	0	0	2	0	2	2	0	0	2	0	0	0	0	1	1	0	1	1	1	1	0	1	1	0	0	0	0	1	0	0	0	0	0	1	0
93	0	0	0	0	0	2	2	0	1	0	0	2	2	2	0	0	2	0	2	2	0	0	1	1	1	1	0	0	2	2	0	1	1	1	0	2	1	0	0	0	0	0	0	2	0	1	0	2	0
94	0	0	0	0	0	1	1	0	1	0	1	0	0	0	0	0	1	2	1	1	0	0	1	1	1	1	0	0	2	2	0	1	1	2	0	2	2	0	0	1	0	1	1	2	2	0	0	1	0
95	0	0	0	0	0	0	1	1	1	1	1	1	1	0	0	0	1	0	1	1	0	0	2	0	0	0	0	0	2	2	0	2	2	0	0	1	1	1	0	0	0	1	0	0	0	0	1	0	2
96	1	0	0	0	0	2	2	0	1	0	1	0	1	0	0	0	2	1	1	1	1	0	2	0	1	1	0	0	2	1	1	2	2	0	0	1	1	0	0	2	0	0	0	1	0	0	0	1	1
97	1	0	0	0	0	1	2	0	1	1	0	0	1	0	0	0	0	2	0	0	0	0	2	0	0	0	0	1	2	0	1	1	1	0	0	0	2	0	0	1	0	0	0	0	0	0	0	2	0
98	1	0	0	1	0	1	2	1	2	2	0	0	2	0	1	1	2	1	2	1	1	0	2	0	0	0	0	1	2	0	1	1	1	1	0	1	2	0	0	2	0	0	1	2	1	0	0	1	1
99	0	0	1	1	0	1	2	0	2	2	0	0	1	0	0	1	2	0	2	2	0	0	2	0	0	0	0	0	2	2	0	0	1	2	0	2	0	0	0	1	0	0	1	2	1	0	1	2	1
100	0	0	0	0	0	2	2	1	2	1	0	0	0	0	0	0	1	0	2	2	0	0	2	0	0	0	0	1	2	2	0	1	1	0	0	1	1	0	0	0	0	0	1	1	1	1	0	2	0
101	1	0	0	1	0	1	1	0	1	1	0	0	1	0	0	0	1	0	2	2	0	0	2	0	2	2	0	1	1	1	1	1	2	2	2	2	1	0	0	1	0	0	0	2	0	0	0	2	1
102	0	0	1	0	0	2	2	1	1	1	0	0	0	0	0	0	2	1	1	1	1	0	2	0	0	0	0	1	2	0	1	1	1	0	0	0	2	0	0	1	0	1	1	2	0	0	1	1	1
103	0	0	0	0	0	0	2	1	2	2	0	1	2	1	0	0	1	1	1	1	1	0	2	0	0	0	0	0	2	1	0	2	2	2	1	2	1	0	0	1	0	0	0	2	0	1	0	1	0
104	1	0	0	0	0	1	1	1	1	1	0	0	1	0	0	0	2	0	2	2	0	0	1	0	0	0	0	0	2	0	1	1	1	1	0	2	1	0	0	1	0	0	0	2	0	0	1	0	2
105	0	0	0	0	0	0	2	0	2	1	0	0	0	0	0	0	1	1	0	0	1	0	1	0	0	0	0	1	2	1	0	0	0	1	0	2	1	0	0	0	1	0	0	2	0	1	0	0	2
106	0	0	1	0	1	1	1	0	1	1	0	1	1	1	0	0	0	1	2	1	1	0	2	0	0	0	0	0	2	1	0	0	0	1	1	2	1	0	0	1	0	0	0	2	1	1	1	0	2
107	1	0	0	0	0	1	2	0	2	1	0	1	1	1	0	0	1	2	1	1	0	1	2	0	0	0	0	0	2	1	1	0	0	0	0	1	0	0	0	0	0	0	0	1	1	0	1	0	1
108	0	0	0	0	0	1	2	1	2	2	0	1	1	0	0	0	1	1	1	1	0	0	1	1	1	1	0	1	1	1	2	1	2	0	0	1	1	0	0	1	0	0	0	2	0	2	0	0	0
109	1	0	0	1	0	1	1	1	1	1	1	0	0	0	0	0	1	0	2	2	0	0	2	0	0	1	0	1	1	0	1	1	1	1	1	1	2	0	0	1	0	1	0	0	1	1	0	1	1
110	1	0	0	0	0	1	0	0	0	0	1	0	1	1	0	0	2	0	2	2	0	0	2	0	0	0	0	0	2	1	0	1	1	1	1	1	1	0	0	1	0	0	1	1	1	1	0	1	1
111	1	0	0	1	0	2	2	0	1	1	0	0	1	1	0	0	1	1	1	1	0	0	2	0	0	0	0	0	2	2	0	1	1	2	1	2	2	0	0	2	0	0	1	1	0	2	0	1	0
112	0	0	0	0	0	0	2	0	2	1	0	0	1	0	0	0	2	0	2	2	0	0	2	0	0	0	0	1	2	1	2	1	1	1	0	2	1	0	0	1	0	0	0	1	0	1	1	0	2
113	0	0	0	1	0	2	1	0	1	1	1	1	2	1	0	0	0	2	0	1	1	0	2	0	0	0	0	1	1	1	1	0	0	2	1	2	1	0	0	1	0	0	1	1	0	1	0	1	0
114	1	0	1	1	0	1	2	0	1	0	1	0	0	0	0	0	1	1	1	1	1	0	2	0	0	0	1	0	2	1	0	2	2	0	0	1	1	1	1	1	0	1	1	1	1	1	0	2	0
115	1	0	2	0	1	0	1	0	2	2	0	0	2	0	1	1	0	1	2	1	1	0	2	0	1	1	0	0	2	2	1	0	0	2	0	2	1	0	0	1	0	0	0	0	0	1	0	2	1
116	0	0	0	0	0	0	1	0	1	0	1	0	0	0	0	0	1	0	1	2	0	0	2	0	0	0	0	1	1	1	1	2	2	2	1	2	2	0	0	2	0	0	0	2	0	2	0	2	0
117	0	0	0	0	0	0	1	0	1	1	1	1	1	1	0	0	2	0	1	1	0	0	2	0	0	0	0	0	1	0	1	1	2	1	0	2	1	0	0	1	0	0	0	0	0	0	0	2	0
118	1	0	0	0	0	0	1	0	0	0	1	0	2	0	0	0	1	1	1	1	0	0	2	0	0	0	0	0	2	2	0	0	0	1	0	1	1	1	1	0	0	1	1	2	1	1	0	2	0
119	0	0	1	1	1	1	2	0	2	2	0	1	1	1	0	0	1	1	1	1	0	0	2	0	0	0	0	1	1	1	1	1	1	1	0	1	1	0	0	2	0	1	1	2	2	2	0	2	0
120	0	0	0	0	0	2	2	1	1	1	1	0	1	0	0	0	1	1	1	1	0	0	1	0	0	0	0	0	1	1	1	1	1	1	0	2	1	0	0	1	0	0	0	2	0	1	0	2	1
121	1	0	0	1	0	2	1	0	1	0	1	0	0	0	0	0	1	2	0	0	2	0	2	0	0	0	0	0	2	2	0	1	1	1	0	2	2	0	0	1	0	1	1	2	1	1	0	2	1
122	1	1	0	0	0	1	1	0	2	2	0	1	1	2	0	0	0	0	2	2	0	0	1	0	0	0	0	1	2	1	2	1	1	1	0	2	2	0	0	0	0	0	0	1	0	0	0	2	0
123	1	0	0	0	0	1	2	0	2	1	0	0	0	0	0	0	1	2	1	2	0	0	1	0	0	0	0	0	2	0	0	0	0	2	0	2	2	0	0	0	0	1	1	1	1	0	0	0	2
124	0	0	0	0	0	0	2	0	2	1	0	1	2	2	0	0	1	0	2	2	0	0	2	0	0	0	0	0	2	2	1	1	1	2	1	2	1	0	0	1	0	0	2	2	0	0	0	1	1
125	1	0	0	1	0	2	2	0	2	1	0	1	1	1	0	0	2	0	2	2	0	0	2	0	0	0	0	2	2	2	0	1	1	1	0	1	2	0	0	0	0	0	0	2	0	1	0	1	1
126	0	0	0	0	0	1	2	0	1	0	0	0	1	0	0	0	2	0	2	2	0	0	2	0	0	0	1	1	2	0	1	2	2	2	2	2	1	0	0	1	1	0	0	1	0	0	0	1	1
127	1	0	0	0	0	1	1	0	1	1	1	0	0	0	0	0	0	2	0	0	0	0	2	0	0	0	0	0	2	0	1	1	1	1	0	1	1	0	0	1	0	0	1	1	0	1	0	1	1
128	0	0	0	0	0	1	2	0	2	2	0	0	0	0	0	0	1	2	1	2	0	0	2	0	0	0	0	1	2	2	0	1	2	2	1	2	2	0	0	1	0	1	1	2	1	0	1	0	1
129	0	0	0	1	0	2	2	0	1	0	0	0	0	0	0	0	1	0	2	2	0	0	2	0	0	0	0	2	1	1	1	1	1	1	0	1	1	0	0	1	0	0	0	2	0	0	0	1	1
130	0	0	0	1	0	1	2	0	2	2	0	1	1	1	0	0	2	1	1	1	0	0	2	0	0	0	1	0	2	2	0	1	2	2	0	2	1	0	0	0	0	0	0	2	0	1	0	1	1
131	1	0	0	0	0	1	1	1	1	1	1	0	1	1	0	0	1	0	2	2	0	0	1	1	1	1	0	0	2	1	0	1	1	1	0	1	1	0	0	2	0	0	0	2	0	1	0	1	1
132	1	0	0	1	0	1	2	1	2	2	0	0	0	0	0	0	2	2	1	1	0	0	2	0	1	1	0	1	1	1	2	1	1	2	0	0	1	0	0	0	0	1	1	1	1	0	0	2	0
133	1	0	0	0	0	0	1	1	1	1	1	1	1	1	0	0	1	0	1	1	0	0	2	0	1	1	0	1	2	2	0	1	1	1	0	1	2	0	0	2	0	1	1	2	0	0	0	1	1
134	1	0	0	0	0	1	1	0	1	1	0	0	0	0	0	0	2	1	1	1	1	0	1	1	1	1	1	1	2	1	0	1	1	1	0	1	1	1	1	0	0	1	1	1	1	0	0	2	1
135	1	1	0	0	0	1	1	0	1	0	1	1	1	1	0	0	1	2	1	2	0	0	2	0	0	0	0	0	2	1	2	1	2	2	2	2	1	0	0	1	0	0	0	2	0	0	1	1	1
136	1	0	0	0	0	2	2	0	2	0	0	0	1	0	0	0	2	0	2	2	0	0	1	0	0	0	0	0	2	2	0	1	1	2	1	1	1	0	0	1	0	0	1	2	1	1	0	2	0
137	1	0	0	1	0	2	2	0	2	2	0	2	2	2	0	0	1	0	2	2	0	1	0	1	0	1	0	1	2	1	2	0	1	2	0	2	1	0	0	1	0	0	1	2	0	0	0	2	0
138	0	0	0	0	0	2	2	0	2	2	0	0	0	0	0	0	2	0	2	2	0	0	2	0	0	0	0	0	2	2	0	1	2	1	0	1	1	0	0	2	1	0	0	2	0	0	0	2	0
139	1	0	0	0	0	0	2	0	2	1	0	0	0	0	0	0	1	0	2	2	0	0	2	0	0	0	0	0	2	1	0	2	2	1	0	2	2	0	0	1	0	0	1	1	1	0	0	1	1
140	1	1	0	0	0	1	0	0	0	0	1	2	2	1	1	1	2	0	2	1	1	0	1	0	0	0	0	1	2	2	1	1	1	1	0	1	1	0	0	1	0	0	0	2	0	0	1	2	1
141	0	1	0	0	0	1	0	0	1	1	1	0	0	0	0	0	2	0	2	2	1	0	2	0	1	1	0	1	2	0	1	1	1	1	1	2	2	0	0	1	0	0	0	1	0	0	0	1	0
142	0	0	0	1	0	2	2	0	1	1	0	0	0	0	0	0	1	0	1	2	0	0	1	0	1	1	0	0	2	1	0	0	0	1	0	2	0	1	0	0	0	0	2	2	1	0	0	2	0
143	0	0	0	1	0	1	2	0	2	0	0	0	0	0	0	0	2	2	1	1	1	0	2	0	1	1	0	0	2	0	0	1	1	1	1	1	1	0	0	2	0	1	1	1	1	1	1	1	1
144	0	0	0	1	0	2	1	0	1	1	1	0	0	0	0	0	1	0	2	2	0	0	2	0	0	0	0	0	2	1	0	2	2	1	0	1	1	0	0	1	0	1	1	2	1	1	1	1	1
145	0	0	0	1	0	2	1	0	1	0	1	0	1	1	0	0	2	0	2	2	0	0	1	0	1	1	0	0	2	1	0	1	2	0	0	1	1	0	0	1	0	0	1	2	2	1	0	2	0
146	1	0	0	1	0	1	2	0	1	1	1	0	0	0	0	0	1	1	1	1	1	0	2	0	0	0	0	0	2	0	0	2	2	1	0	1	1	0	0	1	0	0	0	1	0	0	0	2	0
147	0	0	0	1	0	1	2	1	2	2	0	0	1	1	0	0	1	1	1	1	1	1	2	0	0	0	1	0	2	1	0	0	1	2	1	2	1	0	0	1	0	1	1	2	0	1	0	1	1
148	1	1	0	0	0	1	1	0	0	0	1	1	1	1	0	0	0	1	2	2	0	0	2	0	0	0	0	0	2	0	0	0	0	2	0	2	1	0	0	1	0	0	0	2	0	2	0	1	1
149	0	0	0	0	0	0	2	1	1	1	0	1	1	1	0	0	2	0	1	2	0	0	2	0	0	0	0	1	2	1	1	1	1	1	1	1	1	0	0	2	0	0	2	2	0	0	1	0	2
150	1	0	0	1	0	2	2	0	2	1	0	0	0	0	0	0	2	0	2	2	0	0	2	0	0	0	0	0	2	1	0	1	2	0	0	2	1	1	1	1	0	0	0	1	0	1	0	0	2
151	1	0	1	1	1	2	1	0	1	1	1	0	2	1	0	0	0	0	2	2	0	0	2	0	1	1	0	0	2	2	1	1	2	1	0	1	1	0	1	1	1	1	0	1	0	0	0	0	2
152	1	0	0	0	0	1	2	1	2	2	0	0	1	1	0	0	2	2	0	0	2	0	1	0	0	0	0	0	2	2	0	2	2	0	0	1	0	0	0	0	0	0	0	1	0	1	1	0	2
153	0	0	0	0	0	1	2	0	2	1	0	0	0	0	0	0	1	1	1	1	1	0	2	0	0	0	0	1	1	0	1	2	2	0	0	1	2	0	0	2	0	0	1	1	0	1	0	2	0
154	1	0	0	1	0	1	1	0	0	0	2	1	1	1	0	0	1	0	2	2	0	0	1	0	0	0	0	0	2	2	1	1	2	1	1	1	1	0	0	1	0	0	1	1	1	0	0	1	2
155	0	0	0	0	0	2	1	0	1	0	1	0	1	0	0	1	0	2	0	1	1	0	1	1	1	1	1	2	2	1	1	1	2	2	2	2	2	0	0	2	0	0	1	2	1	0	0	0	2
156	1	0	0	2	0	2	2	0	1	1	0	1	0	0	0	0	1	2	0	0	1	1	1	0	0	0	0	0	1	1	1	1	2	0	0	2	1	0	0	1	0	0	0	2	0	0	0	0	2
157	1	0	0	0	0	0	1	0	2	2	0	0	1	1	0	0	1	0	2	2	0	0	1	0	0	0	1	1	2	1	0	0	0	0	0	1	1	1	1	0	0	1	1	2	1	1	0	1	1
158	1	0	0	0	0	1	2	1	2	1	0	0	0	0	0	0	2	1	2	2	1	0	2	0	0	0	0	2	2	1	1	2	2	0	0	1	1	0	0	0	0	0	1	2	1	0	0	0	2
159	0	1	0	0	0	1	2	0	1	0	0	0	1	0	0	0	2	0	2	2	0	0	2	0	1	1	0	0	2	1	1	1	1	2	1	1	2	0	0	1	0	0	0	2	0	1	1	1	1
160	0	0	1	0	1	1	2	0	1	0	0	1	0	0	0	0	0	0	2	1	1	2	0	0	0	0	0	0	2	1	0	2	2	0	0	2	1	0	0	1	0	1	1	1	1	1	1	0	2
161	1	0	0	0	0	0	1	0	1	0	1	1	1	1	0	0	0	2	0	1	1	0	2	0	0	0	0	0	1	1	2	1	1	1	1	1	2	0	0	1	1	0	0	1	0	1	1	1	1
162	0	0	0	1	0	2	2	0	2	0	1	0	0	0	0	0	0	2	0	1	0	0	2	0	0	0	0	0	1	1	2	0	1	1	0	2	2	0	0	1	0	0	0	2	0	0	0	2	0
163	1	0	0	0	0	2	2	0	1	0	0	0	1	0	0	0	0	0	2	2	0	0	2	0	1	1	0	0	2	2	0	2	2	0	0	1	2	0	0	0	0	0	2	2	1	0	0	2	0
164	1	0	2	0	1	0	2	0	2	1	1	1	1	1	0	0	1	1	1	1	0	0	2	0	0	0	0	0	2	1	0	1	1	1	0	1	1	1	1	1	0	1	1	2	1	0	0	0	2
165	0	0	1	1	1	2	2	0	1	0	1	1	1	1	0	0	0	1	2	1	1	0	2	0	1	1	0	1	2	1	1	2	2	2	2	2	0	1	1	1	1	1	0	1	2	1	0	2	0
166	1	0	0	0	0	1	1	0	1	1	0	1	2	2	0	0	1	1	1	1	0	0	1	1	1	1	1	0	2	1	0	1	2	1	0	1	1	0	0	1	1	1	1	2	1	1	0	1	1
167	1	0	0	0	0	1	1	0	0	0	1	0	1	1	0	1	2	0	2	2	1	0	2	0	0	0	0	0	2	2	0	2	2	0	0	1	1	0	0	1	0	0	1	2	1	0	1	0	2
168	0	0	0	1	0	1	2	1	2	1	0	0	0	0	0	0	1	2	0	0	1	0	2	0	0	0	0	0	2	0	0	2	2	1	0	2	2	0	0	2	0	0	1	2	1	0	0	2	0
169	1	0	0	0	0	0	2	0	2	2	0	0	0	0	0	0	1	2	1	1	0	0	2	0	0	0	0	0	2	1	1	2	2	0	0	1	1	0	0	1	0	0	2	2	0	0	0	2	0
170	1	0	0	0	0	0	2	0	2	1	0	0	0	0	0	0	2	1	1	1	1	0	1	1	1	2	0	0	2	1	2	0	0	1	1	2	1	0	0	1	0	0	1	1	0	2	0	0	2
171	1	0	0	0	0	1	2	0	1	0	0	1	1	1	0	0	1	2	1	1	0	0	1	1	1	1	0	1	2	2	0	0	0	0	0	1	2	0	0	1	0	0	0	2	0	2	0	2	0
172	0	0	0	0	0	1	2	1	2	1	0	0	1	1	0	0	1	1	2	2	0	0	2	0	0	0	0	0	2	2	0	2	2	1	0	2	1	0	0	2	0	0	0	2	0	2	0	2	1
173	0	0	0	0	0	0	2	0	2	1	1	0	1	1	0	1	1	0	2	2	0	0	2	0	0	0	0	0	2	2	0	0	0	1	0	1	1	0	0	0	0	1	1	2	1	0	0	1	1
174	0	0	0	1	0	2	1	0	0	0	1	0	0	0	0	0	2	0	2	2	1	0	2	0	0	0	0	1	2	1	1	2	2	0	0	1	2	0	0	1	0	0	1	2	1	0	0	2	0
175	1	0	0	0	0	2	1	0	1	1	1	0	1	0	0	0	1	0	2	1	0	0	0	1	1	1	0	0	2	2	0	2	2	0	0	1	1	0	0	1	0	0	0	1	0	1	0	2	0
176	0	0	0	1	0	2	2	0	2	2	0	1	1	1	0	0	2	0	2	2	0	0	0	0	1	1	0	0	1	1	1	0	0	2	2	2	2	0	0	0	1	0	0	1	0	0	0	2	0
177	0	0	0	1	0	1	1	0	0	0	1	0	1	1	0	0	2	1	1	1	0	0	2	0	0	0	0	0	2	2	0	1	1	2	2	2	1	0	0	1	0	0	0	0	0	0	0	2	1
178	0	0	0	1	0	1	2	0	2	1	0	1	1	0	1	1	2	0	2	2	0	0	2	0	1	1	2	1	2	0	1	1	2	1	1	1	1	0	0	2	0	0	1	2	0	0	1	1	1
179	1	0	0	0	0	1	2	0	1	1	0	0	0	0	0	0	1	0	2	2	0	0	2	0	1	1	0	1	1	1	1	1	1	1	1	1	2	0	0	0	1	0	0	2	0	0	0	0	2
180	1	0	0	0	0	1	1	0	1	1	1	0	1	1	0	1	2	1	1	1	1	0	1	1	2	2	0	0	1	0	1	1	1	1	1	1	1	0	0	2	1	1	1	2	1	1	0	1	2
181	0	0	0	0	0	2	1	0	0	0	1	0	1	0	0	0	2	2	1	1	0	0	2	0	0	0	0	0	1	1	0	2	2	1	0	1	1	0	1	1	1	0	0	2	0	2	0	1	1
182	0	0	0	0	0	0	1	0	1	1	1	0	0	0	0	0	1	1	0	0	2	0	1	1	1	1	0	1	2	1	1	1	2	1	1	1	1	0	0	1	0	0	0	0	0	1	1	0	2
183	0	0	0	1	0	1	2	0	2	1	0	0	0	0	0	0	0	2	0	1	0	0	2	0	0	0	0	0	1	1	1	1	1	0	0	1	2	0	0	2	0	0	0	2	0	0	0	2	0
184	1	0	0	1	0	2	0	0	1	1	1	1	2	1	0	0	1	1	1	1	1	0	2	0	0	0	0	1	1	0	2	1	1	2	0	2	2	0	0	1	0	0	1	2	1	0	1	0	2
185	1	0	0	1	0	1	2	1	2	1	0	0	0	0	0	0	1	2	0	0	2	0	2	0	0	0	0	0	2	1	1	1	2	1	1	1	1	1	1	1	0	1	1	2	1	0	0	2	0
186	1	0	0	0	0	1	1	0	1	0	1	0	0	0	0	0	1	1	1	1	0	0	2	0	0	0	0	0	2	2	0	1	2	1	1	1	0	0	0	1	1	1	0	0	0	0	0	2	0
187	0	0	0	0	0	0	2	0	2	0	0	0	0	0	0	0	1	2	0	0	1	0	0	0	1	1	0	1	1	0	1	2	1	1	0	2	1	0	0	1	0	0	0	2	0	2	0	1	0
188	1	0	0	0	0	2	1	0	1	0	1	0	1	0	0	0	2	0	2	2	0	0	2	0	0	0	0	0	2	2	0	1	1	2	1	2	2	0	0	2	0	0	1	1	1	0	0	1	1
189	1	0	0	0	0	1	1	0	1	1	1	1	1	1	0	0	1	1	2	2	0	0	2	0	1	1	0	1	1	0	1	1	1	1	0	2	1	0	0	1	0	0	0	2	1	0	0	1	1
190	1	0	0	1	0	1	1	0	1	1	1	0	0	0	0	0	0	0	2	2	0	2	0	0	0	0	0	1	2	1	2	2	2	2	1	2	2	0	0	2	1	0	0	2	0	0	0	2	0
191	0	0	1	1	0	1	2	0	2	0	0	1	2	1	0	0	0	1	1	1	0	0	2	0	0	0	0	1	2	0	1	1	2	1	0	1	0	0	0	0	0	0	0	2	0	1	0	0	2
192	0	0	0	1	0	2	2	0	2	1	0	0	0	0	0	0	1	1	1	1	1	1	2	0	0	0	0	0	2	2	1	0	0	1	0	1	1	0	0	1	0	0	0	2	0	1	0	2	0
193	1	0	0	1	0	2	1	0	2	1	0	1	1	1	0	0	2	2	0	0	2	0	2	0	0	0	0	0	2	1	2	1	1	2	1	2	1	0	0	1	0	0	0	1	0	1	0	1	1
194	0	0	0	1	0	1	0	0	1	1	0	0	0	0	0	0	0	1	1	1	0	0	2	0	1	1	0	0	2	1	2	2	2	0	0	1	1	0	0	0	0	0	0	1	0	0	0	1	1
195	0	0	0	2	0	2	1	1	2	2	0	0	1	0	0	0	2	1	1	1	1	0	1	0	0	0	0	1	2	2	0	1	2	1	0	1	1	0	0	1	0	0	0	1	0	0	0	1	1
196	1	0	0	0	0	0	2	0	2	2	0	1	2	1	0	0	1	0	2	2	0	0	2	0	0	0	0	1	2	1	0	2	2	2	1	2	0	0	0	0	0	1	0	0	2	0	0	2	0
197	0	0	0	1	0	1	1	0	1	1	1	0	0	0	0	0	2	0	2	2	0	0	2	0	0	0	0	1	1	1	1	2	2	2	1	2	0	0	0	1	0	1	1	2	0	1	0	1	2
198	0	0	1	2	0	2	1	0	2	2	0	0	0	0	0	0	2	0	1	1	0	0	2	0	1	1	0	1	1	1	1	0	0	1	0	1	1	0	0	1	0	0	0	2	1	1	0	1	2
199	1	0	0	0	0	2	1	0	1	1	1	0	0	0	0	0	1	2	0	0	1	1	2	0	1	1	0	1	1	1	1	2	2	0	0	1	2	0	0	2	0	0	0	1	1	1	0	1	2
200	1	0	0	0	0	1	2	0	1	0	0	0	0	0	0	0	1	0	2	2	0	0	2	0	0	0	0	1	2	1	2	2	2	2	0	2	2	0	0	1	0	2	2	2	1	1	0	1	0
201	0	0	0	0	0	1	1	0	1	1	1	0	1	1	0	0	1	0	2	1	0	0	2	0	0	0	0	2	2	1	1	1	1	0	0	0	1	0	0	1	0	0	1	1	0	1	1	1	1
202	1	0	0	0	0	2	1	0	0	0	0	0	1	0	0	0	0	1	1	1	0	1	1	0	0	0	0	0	2	1	1	0	1	2	1	2	1	0	0	2	1	0	0	0	0	1	0	0	2
203	0	1	0	0	0	1	1	0	1	1	0	0	1	0	0	0	1	1	1	1	1	0	2	0	0	0	1	0	2	2	0	1	1	0	0	1	2	0	0	1	0	0	0	1	0	0	0	1	1
204	0	1	0	0	0	1	1	1	1	1	1	1	0	0	0	0	2	0	2	1	1	0	2	0	0	0	0	0	1	1	2	0	1	1	1	1	1	0	0	1	0	0	1	1	0	2	0	2	0
205	0	1	0	0	0	2	2	0	2	2	0	1	1	1	0	0	1	1	1	1	0	1	2	0	0	0	0	0	1	1	1	1	1	1	0	2	1	0	0	1	0	0	1	2	2	1	0	1	0
206	0	0	0	1	0	2	1	0	0	0	2	0	0	0	0	0	1	0	2	1	1	0	2	0	0	0	0	0	2	1	0	1	2	1	0	1	1	1	1	1	0	0	0	1	0	1	0	1	1
207	1	0	0	0	0	1	2	0	2	2	0	2	2	1	1	1	2	0	2	2	1	0	1	1	1	1	0	0	2	0	0	2	2	0	0	1	1	0	0	1	0	0	0	1	0	0	0	1	1
208	1	0	0	1	0	1	2	1	2	1	0	0	0	0	0	0	1	2	0	0	1	0	2	0	0	0	0	0	2	2	0	1	1	1	0	2	1	1	1	1	0	1	1	2	0	1	0	2	0
209	1	0	0	0	0	2	0	0	1	1	0	0	0	0	0	0	1	1	1	1	1	0	2	0	0	0	1	0	2	1	0	2	2	1	1	1	2	0	0	2	0	1	0	0	1	0	0	2	1
210	1	0	0	0	0	0	1	1	1	1	1	2	2	2	0	0	2	0	1	1	0	0	1	0	0	0	0	0	1	0	1	1	2	1	1	1	1	0	0	2	0	0	0	2	0	1	0	2	0
211	0	0	0	0	0	1	2	1	1	1	1	0	1	0	0	0	1	0	2	2	0	0	0	0	0	1	0	0	2	2	0	1	2	2	0	2	1	0	0	2	0	0	0	1	0	0	0	2	0
212	0	0	0	0	0	1	2	0	2	2	0	0	2	1	0	1	1	0	2	2	0	0	2	0	0	0	1	1	2	1	0	1	1	0	0	0	1	1	1	1	0	1	0	0	0	0	1	2	1
213	0	0	0	0	0	0	2	1	2	2	0	1	2	1	0	0	1	0	2	1	1	0	2	0	0	0	0	1	2	2	1	1	1	2	0	2	1	0	0	1	0	2	2	2	1	0	1	0	2
214	0	0	0	0	0	1	1	1	1	1	1	1	2	1	0	0	0	2	0	0	0	0	2	0	0	0	1	1	2	1	0	2	2	0	0	0	1	0	0	1	0	0	2	2	0	1	1	1	1
215	1	0	1	1	0	1	1	0	1	1	0	1	1	1	0	1	2	0	1	1	0	0	2	0	0	0	0	1	2	0	1	0	1	2	0	2	1	1	1	1	0	0	0	1	0	0	0	0	1
216	1	0	0	0	0	2	1	0	1	0	1	0	1	0	0	0	2	1	1	1	1	0	2	0	0	0	0	0	2	2	0	2	2	1	0	2	1	1	0	1	0	0	0	1	0	1	0	2	0
217	1	1	0	0	0	2	2	0	1	1	1	1	2	0	1	1	2	0	2	2	0	0	2	0	0	0	0	1	1	0	2	1	1	2	2	2	1	0	0	0	0	1	1	2	0	1	0	2	1
218	0	1	0	0	0	2	2	0	2	1	0	0	1	0	0	0	1	2	0	0	1	0	1	0	1	1	0	1	1	1	2	1	2	1	0	2	1	0	1	1	1	0	0	0	0	1	0	0	1
219	1	0	0	1	0	1	2	0	1	1	1	0	1	0	0	0	1	0	2	2	0	0	2	0	0	0	0	2	2	1	2	0	2	1	0	2	1	0	0	0	0	1	1	1	1	0	0	1	1
220	0	0	0	1	0	1	1	0	1	1	0	2	2	1	1	1	1	1	1	1	0	0	1	1	1	1	0	0	2	2	0	1	2	0	0	0	2	0	0	1	0	0	0	2	0	0	0	2	0
221	0	0	0	0	0	1	2	0	0	0	0	1	2	2	0	0	1	0	2	2	0	0	2	0	1	1	0	0	2	2	1	1	1	1	0	1	2	0	0	2	0	0	0	0	0	0	0	2	0
222	0	0	0	0	0	2	2	1	1	1	0	0	2	2	0	0	2	2	0	0	1	0	2	0	0	0	0	0	2	2	0	1	2	2	1	2	2	1	0	0	0	1	0	1	0	1	0	0	2
223	0	0	0	0	0	1	2	0	1	1	0	0	0	0	0	0	2	0	1	1	0	0	2	0	0	0	0	1	2	2	1	0	0	1	1	2	2	0	0	2	0	0	0	2	0	0	1	0	2
224	0	0	0	0	0	1	2	0	2	2	0	0	1	0	0	0	0	2	0	0	1	0	1	1	1	2	0	1	2	1	1	1	1	2	1	1	2	0	0	2	0	1	1	2	1	0	0	2	0
225	1	0	0	0	0	1	2	0	1	0	0	0	0	0	0	0	1	2	1	1	0	0	1	0	0	0	0	1	2	2	0	1	2	2	1	2	2	0	0	1	0	1	0	1	0	1	0	1	1
226	0	0	0	0	0	0	1	0	1	0	1	0	0	0	0	0	1	1	1	1	0	1	1	0	0	0	1	1	2	1	0	0	1	1	0	1	1	0	0	0	0	0	0	2	0	0	0	0	1
227	0	1	0	0	0	1	1	0	1	0	1	0	0	0	0	0	0	1	1	1	0	0	0	1	1	1	0	0	2	2	0	1	1	2	1	2	0	0	0	0	0	0	0	1	0	0	0	2	0
228	0	0	0	0	0	1	2	0	2	1	0	0	0	0	0	0	2	0	2	2	1	1	0	1	0	1	1	2	2	1	1	1	1	1	0	1	1	0	0	1	0	0	1	2	0	0	0	1	1
229	0	0	0	1	0	2	1	0	1	0	1	0	0	0	0	0	1	0	2	2	0	0	1	0	0	0	0	1	1	1	1	1	2	2	1	2	1	0	0	1	0	1	0	1	0	0	0	2	1
230	0	0	0	0	0	2	2	1	1	1	0	0	1	0	0	0	0	0	2	2	0	0	2	0	0	0	0	1	2	1	2	1	1	2	0	2	1	0	0	2	0	1	1	2	1	2	0	2	1
231	1	0	0	0	0	0	1	0	0	0	1	0	0	0	0	0	2	1	1	1	0	0	1	1	1	1	0	2	1	1	2	1	1	1	0	1	1	0	0	2	1	1	1	2	1	0	0	1	1
232	0	0	0	1	0	2	2	0	2	1	1	1	1	1	0	0	2	0	1	2	0	1	2	0	0	0	0	0	2	2	0	1	2	0	0	0	1	1	1	1	0	1	1	1	1	2	0	2	0
233	0	0	0	0	0	2	2	0	1	1	0	0	1	0	1	1	0	1	1	1	1	0	2	0	0	0	0	0	1	0	1	1	1	1	0	1	2	0	0	2	0	0	0	1	0	0	0	2	0
234	1	0	1	1	1	2	2	1	2	1	0	0	1	0	0	0	0	2	1	1	0	2	0	0	0	0	0	0	2	2	1	1	0	2	1	2	1	0	1	1	1	0	0	1	0	0	0	2	1
235	0	0	0	1	0	2	1	0	1	1	0	0	0	0	0	0	1	1	1	1	0	0	1	0	0	0	0	1	2	1	2	2	2	1	1	1	2	0	0	2	0	0	0	2	0	0	1	0	2
236	1	0	0	1	0	2	1	0	0	0	1	0	2	1	0	1	1	0	2	2	0	0	1	1	1	1	0	0	2	1	0	1	1	1	0	1	2	0	1	2	1	0	0	2	1	1	1	1	1
237	0	0	0	0	0	2	1	0	1	0	1	1	1	1	0	0	2	0	2	2	0	0	2	0	0	0	0	1	2	1	2	0	0	2	0	2	0	0	0	0	0	1	1	1	1	1	1	1	1
238	1	0	0	0	0	2	2	0	2	1	0	0	2	1	0	1	1	1	2	2	0	0	2	0	0	0	1	0	2	1	1	1	1	1	0	1	1	1	1	1	0	0	0	2	0	0	0	1	0
239	0	1	0	0	0	0	2	0	1	1	0	0	1	0	0	0	1	0	2	2	0	0	2	0	0	0	0	0	2	0	1	1	2	0	0	0	1	0	0	2	0	0	2	2	0	0	0	2	0
240	1	0	0	1	0	1	2	0	2	0	0	0	0	0	0	0	2	0	2	2	0	0	2	0	0	0	0	0	2	1	0	2	2	0	0	1	1	1	1	1	0	0	1	1	1	0	0	2	0
241	0	1	0	0	0	2	1	0	1	1	1	0	0	0	0	0	2	1	1	1	1	0	2	0	0	0	0	0	1	1	1	1	2	2	2	2	0	1	1	0	0	1	1	2	1	1	0	0	2
242	1	1	0	0	0	1	2	0	1	0	0	1	2	1	0	0	1	0	1	2	0	0	2	0	0	0	0	0	2	0	0	1	1	1	0	1	2	0	0	1	0	0	0	1	0	1	0	1	0
243	0	0	1	0	1	1	2	0	2	1	0	1	2	1	0	0	0	2	0	1	1	0	1	1	1	1	0	1	2	0	1	2	2	0	0	1	2	0	0	1	0	1	0	1	1	2	0	1	1
244	0	0	0	1	0	2	2	1	2	2	0	0	0	0	0	0	2	1	1	1	0	0	1	0	0	0	0	0	2	2	1	2	2	0	0	1	2	0	0	2	0	1	0	1	1	2	0	1	1
245	0	0	0	0	0	2	1	0	2	2	0	1	1	1	0	0	0	2	1	1	0	0	1	0	0	0	0	0	2	2	0	1	2	1	0	1	1	0	0	1	0	1	1	2	0	1	0	1	1
246	1	0	0	0	0	1	2	0	1	1	0	0	1	1	0	1	2	0	2	2	0	0	1	1	1	1	0	0	2	1	0	1	1	1	0	1	1	0	0	1	0	0	0	2	0	1	0	1	0
247	0	0	0	0	0	1	1	0	1	1	2	0	1	0	0	0	2	0	2	1	1	0	2	0	0	0	0	0	2	2	0	0	0	2	2	2	1	0	0	1	0	0	2	2	1	0	0	2	0
248	0	0	1	1	0	1	2	0	2	2	0	1	1	1	0	0	0	0	2	2	0	0	2	0	0	0	0	0	2	1	1	1	2	1	0	2	1	1	1	1	0	0	0	1	0	1	0	1	0
249	0	1	0	0	0	1	2	1	2	1	0	0	0	0	0	0	0	1	1	1	0	0	2	0	0	0	0	1	2	0	1	1	1	0	0	1	2	0	0	1	0	0	1	1	1	1	1	1	1
250	0	0	1	2	0	2	2	0	1	0	0	0	1	0	0	0	1	1	1	1	1	0	2	0	0	0	0	0	2	2	1	0	1	2	0	2	1	0	0	1	0	0	0	1	1	1	1	0	1
251	0	0	0	0	0	1	2	0	0	0	0	0	1	0	0	0	1	1	1	1	0	0	1	1	1	1	0	2	1	0	2	1	1	0	0	1	1	0	0	1	0	1	1	2	1	1	1	1	1
252	1	0	1	1	0	2	1	0	1	1	0	1	1	1	0	0	0	2	0	0	0	0	2	0	0	0	0	1	2	2	1	1	1	2	1	2	1	0	0	1	0	0	1	2	0	0	0	2	0
253	1	0	0	0	0	1	1	0	2	2	0	1	2	0	1	1	1	1	1	0	1	0	2	0	0	0	0	0	2	2	1	1	1	0	0	0	1	0	0	1	0	1	1	2	2	0	0	1	2
254	0	0	1	1	0	1	2	0	1	1	1	0	1	1	0	0	2	1	1	1	1	0	1	0	0	0	0	0	2	2	0	1	2	1	0	1	0	0	0	0	0	0	1	1	1	0	0	1	1
255	0	0	0	0	0	0	2	0	2	1	0	0	0	0	0	1	0	1	2	2	0	0	1	0	0	0	0	0	2	1	1	0	0	2	1	2	1	0	1	1	1	0	0	2	1	1	0	2	0
256	1	0	0	0	0	1	1	0	1	1	0	1	2	1	0	0	1	1	1	1	0	1	1	0	1	1	0	0	2	1	0	1	1	0	0	0	2	0	0	2	0	0	0	1	0	0	1	1	1
257	0	0	0	0	0	0	2	1	2	2	0	2	2	2	0	0	2	1	1	1	1	0	1	0	0	0	0	0	1	1	1	1	1	0	0	1	1	0	0	2	1	0	0	2	0	1	0	2	1
258	0	1	1	0	1	1	2	0	2	2	0	0	1	0	0	0	1	0	2	2	0	0	2	0	0	0	0	0	2	2	1	2	2	0	0	1	1	0	0	0	0	1	1	2	1	1	0	1	1
259	0	0	0	1	0	2	1	0	1	0	1	1	1	1	0	0	2	2	1	1	0	0	2	0	0	0	0	1	1	1	1	1	1	0	0	1	2	0	0	1	0	0	2	2	0	0	0	2	0
260	0	0	0	1	0	1	1	0	1	0	1	0	1	0	0	0	0	0	2	1	1	0	2	0	1	1	0	0	1	0	1	1	1	2	1	2	2	0	0	0	0	0	0	1	0	0	0	1	0
261	0	0	0	0	0	1	1	0	1	0	1	1	2	2	0	0	1	0	1	1	1	0	2	0	0	0	0	0	2	2	1	2	2	2	0	2	1	1	1	0	0	0	2	2	1	0	0	1	1
262	0	0	0	0	0	0	2	0	1	1	1	1	2	1	0	0	0	2	0	0	0	0	1	1	1	1	1	0	2	1	1	1	1	1	0	1	1	0	0	2	0	1	0	1	0	0	0	2	1
263	1	0	0	0	0	0	2	1	2	2	0	1	1	0	1	1	0	0	2	2	0	0	2	0	1	1	0	0	2	2	1	2	2	2	0	2	1	0	0	2	0	0	2	2	0	0	1	1	1
264	0	0	0	0	0	2	2	0	2	1	0	0	2	0	1	1	1	1	1	1	1	0	2	0	1	1	0	0	2	2	0	1	1	2	0	2	1	0	0	1	0	1	1	1	1	0	0	2	0
265	0	1	0	0	0	2	1	0	0	0	1	0	0	0	0	1	2	0	2	2	0	0	2	0	0	0	0	0	2	2	0	1	1	1	0	1	1	0	0	2	1	0	1	1	0	1	0	1	1
266	0	0	0	0	0	0	1	0	1	1	0	1	1	1	0	0	2	0	2	1	1	1	2	0	0	0	0	0	2	1	1	1	1	2	0	0	1	0	0	1	0	0	0	1	0	1	0	1	1
267	0	1	0	0	0	1	2	1	2	2	0	1	1	1	0	0	2	0	2	2	1	0	2	0	0	0	0	0	2	0	0	1	2	2	1	2	1	1	0	1	0	0	0	1	0	1	0	1	1
268	1	0	0	1	0	2	1	0	1	0	1	0	1	0	0	0	1	2	0	0	1	0	2	0	0	0	0	2	0	0	2	0	1	2	0	2	2	0	0	0	0	0	0	1	1	1	1	2	1
269	0	0	0	1	0	1	2	1	1	1	0	0	1	0	0	0	1	0	2	2	0	0	2	0	0	0	0	1	2	1	2	0	0	1	1	2	1	0	0	1	0	0	0	1	0	1	0	2	1
270	1	0	0	1	0	1	2	0	2	1	0	1	1	1	0	0	1	1	1	1	1	0	1	0	1	1	1	1	2	2	0	1	1	1	0	1	1	0	1	2	1	0	0	1	0	1	0	2	1
271	1	0	0	0	0	1	2	1	2	1	0	1	1	2	0	0	1	1	1	0	0	0	2	1	1	2	0	0	1	1	2	1	1	1	0	1	1	1	1	1	1	1	1	2	0	0	0	1	1
272	1	0	0	1	0	2	2	0	2	2	0	0	0	0	0	0	1	1	1	1	1	0	1	0	0	0	0	1	2	1	1	2	2	0	0	1	2	0	0	1	0	1	1	2	1	1	0	1	0
273	1	0	0	1	0	1	1	1	1	1	1	1	1	0	1	1	2	1	1	1	1	1	2	0	0	0	0	1	1	1	1	1	1	1	1	1	1	1	0	1	0	0	0	1	0	1	0	1	2
274	0	0	0	0	0	1	2	0	1	1	1	0	0	0	0	0	1	2	0	0	2	0	1	1	1	1	0	1	2	0	1	1	2	1	0	2	0	1	1	0	0	0	0	1	0	1	0	1	1
275	0	0	0	0	0	2	1	0	0	0	1	0	1	0	0	0	2	1	1	1	0	0	1	1	1	1	0	0	2	2	0	1	2	1	0	1	1	0	1	1	1	0	0	2	1	1	0	1	1
276	1	0	0	0	0	2	2	0	2	2	0	0	2	0	0	0	0	1	2	2	0	0	2	0	1	1	0	1	1	1	1	2	1	2	1	2	1	0	0	2	0	1	1	1	1	0	0	1	0
277	0	0	0	0	0	0	2	1	2	1	0	0	0	0	0	0	0	1	1	1	1	0	2	0	0	0	0	0	1	1	1	1	1	0	0	1	1	1	1	1	0	0	1	2	1	1	0	1	1
278	1	0	0	0	0	1	2	0	1	0	0	1	1	1	0	0	0	1	1	1	0	0	2	0	1	1	0	1	2	0	1	1	2	1	0	1	1	0	0	2	0	0	0	2	0	1	0	0	2
279	1	0	0	0	0	0	1	1	1	1	1	1	1	1	0	0	1	2	0	0	1	0	2	0	0	0	0	1	1	0	1	1	1	1	0	2	1	0	0	2	1	1	1	2	1	0	1	0	2
280	1	0	0	0	0	1	2	0	2	1	1	1	1	1	0	0	0	2	0	1	0	0	2	0	0	0	0	0	2	1	0	1	1	1	0	1	1	0	0	2	0	0	1	1	0	1	1	1	1
281	1	0	0	1	0	2	1	0	1	1	1	0	0	0	0	0	2	1	1	2	0	0	2	0	0	0	0	0	1	1	1	2	2	0	0	1	2	0	0	1	0	0	0	1	0	0	0	1	1
282	1	0	0	0	0	1	1	0	1	0	1	1	2	1	0	0	2	0	2	2	1	0	2	0	0	0	0	2	0	0	2	2	2	1	0	1	1	0	0	1	0	0	0	2	0	1	0	1	1
283	0	0	1	1	0	1	1	0	1	1	1	0	0	0	0	0	2	2	0	1	1	0	2	0	0	0	0	0	2	2	1	2	2	1	1	2	2	0	0	2	0	0	0	0	0	0	1	1	1
284	1	0	0	0	0	0	2	0	1	1	0	0	0	0	0	0	1	0	2	2	0	0	1	0	0	0	0	1	1	1	2	1	2	1	0	1	0	1	0	0	0	0	0	1	0	0	0	1	0
285	0	0	1	1	0	1	2	0	2	1	0	0	0	0	0	0	0	1	1	1	1	0	2	0	0	0	0	0	2	2	0	1	2	0	0	1	2	0	0	0	0	1	1	2	1	1	0	1	1
286	0	0	0	0	0	0	2	1	2	1	0	1	2	1	1	1	1	1	1	1	1	0	2	0	0	0	0	0	2	1	0	0	0	2	1	1	0	1	1	0	0	0	1	2	1	0	0	1	0
287	1	0	1	1	0	2	2	0	0	0	0	0	1	0	0	0	1	2	0	0	1	0	2	0	1	1	0	1	2	1	0	2	2	0	0	0	1	0	0	0	0	1	0	0	1	1	0	2	0
288	0	0	0	1	0	2	2	0	2	1	0	0	1	1	0	1	1	1	1	1	0	0	1	0	0	0	0	1	2	1	2	1	1	1	1	1	2	0	0	1	0	0	0	2	0	1	0	1	0
289	1	0	1	0	1	1	2	1	1	1	0	1	1	1	0	0	0	1	0	0	1	0	0	1	1	1	0	0	2	2	1	1	1	1	1	1	2	0	0	2	0	0	2	2	0	1	0	2	1
290	0	0	0	0	0	2	2	0	2	0	1	0	0	0	0	0	1	1	1	1	0	1	0	1	0	1	0	1	2	1	1	2	2	1	1	1	2	0	0	1	1	0	0	1	0	0	0	2	0
291	1	0	0	1	0	2	1	2	2	2	0	0	0	0	0	0	0	1	1	1	0	0	2	0	0	0	0	0	2	2	1	2	2	0	0	0	2	0	0	1	0	1	1	1	1	0	0	1	1
292	0	0	0	1	0	1	2	0	0	0	0	0	0	0	0	0	2	1	1	1	1	0	1	1	1	1	0	0	2	1	0	2	2	1	0	2	0	0	0	0	0	1	0	0	1	1	0	0	2
293	1	0	0	0	0	2	2	0	2	2	0	1	0	0	0	0	1	2	1	1	0	0	2	0	0	0	0	1	2	1	0	0	0	2	0	2	2	0	0	2	0	0	0	0	1	1	0	0	2
294	0	0	1	2	0	2	2	0	0	0	0	0	1	1	0	0	1	0	1	2	0	0	2	0	0	0	0	0	2	1	2	2	2	1	0	1	1	0	0	1	0	1	1	2	1	0	0	1	1
295	1	0	0	0	0	1	2	1	1	1	0	0	1	1	0	0	1	0	2	2	0	0	2	0	1	1	0	0	2	2	2	1	1	1	1	1	1	0	0	2	0	0	0	2	0	1	0	0	2
296	0	0	0	1	0	1	2	0	2	1	0	1	1	1	0	0	1	1	1	0	1	0	2	0	0	0	1	0	2	2	0	1	2	1	0	2	1	0	0	1	0	1	1	2	1	1	0	2	0
297	1	1	1	1	1	1	1	1	1	1	1	0	0	0	0	0	2	2	0	0	2	0	2	0	0	0	0	0	2	2	1	1	1	2	2	2	1	0	0	2	0	0	0	0	0	0	0	2	0
298	1	0	0	0	0	1	2	0	1	1	1	0	0	0	0	0	0	2	0	1	1	0	2	0	0	0	0	0	2	2	1	0	0	2	0	2	1	0	0	0	0	0	1	2	2	1	1	1	2
299	1	0	0	0	0	0	1	0	1	1	1	1	1	1	0	0	1	1	1	1	0	0	2	0	0	0	0	0	1	1	1	1	2	1	0	1	1	0	0	2	0	1	1	1	1	0	0	1	1
300	1	0	0	0	0	0	2	0	1	1	1	0	0	0	0	0	1	0	1	1	0	0	1	1	0	0	0	0	2	1	0	1	1	1	1	1	0	0	0	1	1	0	0	0	0	0	0	2	0
301	0	0	0	0	0	1	1	0	1	0	1	1	2	1	0	0	1	0	1	1	0	0	0	1	1	1	0	1	2	2	1	2	2	1	0	1	2	0	0	1	0	0	0	0	1	1	0	1	1
302	1	0	0	1	0	2	1	0	0	0	1	0	1	1	0	0	1	0	1	1	0	0	1	1	1	1	1	0	2	1	0	1	1	2	1	2	1	0	0	2	0	0	1	1	0	1	0	2	1
303	1	0	0	0	0	1	2	0	2	1	0	0	0	0	0	0	1	0	2	2	0	0	1	0	0	0	0	2	2	1	1	2	1	2	1	2	1	0	0	2	0	0	0	1	0	0	0	2	0
304	0	0	0	0	0	1	1	0	1	1	0	0	0	0	0	0	0	0	2	2	0	0	2	0	0	0	0	0	2	0	0	1	1	1	1	1	0	0	0	1	0	0	0	2	1	0	0	0	2
305	1	0	1	0	1	1	1	0	1	0	1	0	0	0	0	0	1	1	1	1	0	0	1	1	1	1	1	2	2	1	1	0	0	2	1	1	1	0	0	2	1	1	1	2	0	1	0	0	2
306	1	0	1	0	0	0	0	0	0	0	1	1	2	1	0	0	1	0	2	2	0	1	2	0	0	0	1	2	2	1	1	0	0	1	0	1	0	0	0	1	1	1	1	1	1	1	0	1	0
307	0	0	0	0	0	0	1	0	1	0	1	0	0	0	0	0	0	0	2	2	0	0	2	0	0	0	0	0	2	1	2	1	1	2	1	1	1	1	1	1	0	0	0	1	1	1	0	2	0
308	0	0	1	1	0	1	2	0	1	0	1	0	0	0	0	0	1	1	1	1	1	0	2	0	0	0	0	1	2	2	1	2	2	0	0	1	1	0	0	1	0	1	1	1	1	1	1	0	2
309	0	0	0	0	0	0	2	0	2	2	0	0	0	0	0	0	0	2	0	0	1	0	2	0	0	0	0	0	2	0	0	1	1	1	0	1	1	0	0	1	0	0	2	2	0	0	0	2	0
310	0	0	0	0	0	1	2	1	2	1	0	0	1	0	0	0	0	1	1	1	1	0	2	0	1	1	0	0	2	1	1	0	0	2	1	2	1	0	0	1	0	0	2	2	0	1	0	2	0
311	1	0	1	0	1	1	2	0	1	0	1	1	1	1	0	0	1	1	1	0	1	0	1	1	1	1	0	1	2	0	1	2	2	0	0	0	2	0	0	0	0	0	0	1	0	1	0	2	0
312	1	0	0	0	0	1	1	0	1	1	1	0	1	0	0	0	0	2	1	2	0	1	2	0	0	0	0	1	2	0	1	0	0	2	0	2	0	0	0	0	0	1	1	2	1	1	0	0	2
313	1	0	0	1	0	2	1	0	1	1	0	1	1	2	0	0	1	0	2	2	0	0	1	0	0	0	0	1	1	1	2	2	2	0	0	0	2	0	0	1	0	0	2	2	1	0	0	2	0
314	1	0	0	1	0	2	0	0	1	1	0	2	2	1	1	1	2	0	2	2	0	0	2	0	0	0	0	1	2	1	1	1	1	1	0	1	0	0	0	1	0	1	0	1	0	0	0	2	1
315	0	0	0	2	0	2	2	0	1	0	1	0	0	0	0	0	1	1	1	1	0	0	0	0	0	1	0	0	2	1	1	1	1	2	0	2	2	0	0	1	0	1	1	2	1	1	1	1	1
316	0	0	0	0	0	1	2	0	0	0	0	0	0	0	0	0	0	1	0	0	0	0	2	0	0	0	0	1	2	1	1	2	2	0	0	1	1	0	0	0	0	1	1	2	0	0	0	2	0
317	1	0	1	1	0	1	1	0	1	0	1	0	0	0	0	1	0	2	0	1	1	0	1	0	0	0	0	0	2	2	1	1	1	0	0	1	1	0	0	1	0	0	2	2	0	1	1	1	1
318	1	0	0	2	0	2	2	0	1	1	1	1	1	1	0	0	0	0	1	1	1	0	1	1	1	2	0	0	2	2	1	2	2	1	0	2	1	0	0	1	0	1	1	2	1	1	0	1	1
319	0	0	0	0	0	0	1	0	1	1	1	0	1	0	0	0	1	2	0	0	1	0	2	0	0	0	1	2	2	1	1	1	1	1	0	2	2	1	1	1	0	0	1	1	0	1	0	1	1
320	0	0	1	0	0	2	1	0	2	2	0	0	1	1	0	1	1	0	2	1	1	0	1	0	1	1	0	0	2	2	1	1	2	0	0	1	1	0	0	1	0	1	1	2	0	1	0	2	0
321	0	1	0	0	0	2	0	0	0	0	1	1	1	1	0	0	0	0	2	2	0	1	2	0	1	1	1	0	2	1	1	2	2	2	0	2	1	0	0	0	0	0	0	1	1	0	0	1	1
322	0	0	0	0	0	1	1	0	1	1	1	1	1	1	0	0	1	2	1	1	0	0	0	0	0	0	0	0	2	1	0	2	2	1	1	2	2	0	0	0	0	0	0	2	0	1	1	1	1
323	0	0	0	1	0	2	2	1	1	1	0	0	1	0	0	0	0	0	1	2	0	1	0	1	0	1	1	0	2	1	1	1	1	1	0	2	1	0	0	0	0	1	0	0	2	0	0	1	2
324	0	0	0	0	0	1	2	0	0	0	0	0	1	0	0	0	2	1	1	1	1	0	2	0	0	0	0	0	2	2	0	1	0	0	0	1	1	0	0	1	0	0	0	2	0	0	1	0	2
325	1	0	0	1	0	1	2	0	1	0	0	0	1	0	0	0	1	0	2	2	0	0	2	0	0	0	0	1	2	1	1	1	1	1	0	1	1	0	0	2	0	1	1	2	1	1	0	1	1
326	0	0	0	0	0	1	2	1	1	1	0	1	1	1	0	0	0	1	1	1	1	1	1	0	0	0	0	0	2	2	1	2	2	0	0	1	2	0	0	1	0	0	0	1	1	0	0	2	0
327	1	0	0	1	0	2	1	0	1	0	1	1	2	1	0	0	1	1	1	1	0	0	2	0	0	0	0	0	2	1	1	1	1	1	0	1	2	0	0	1	0	0	1	2	0	0	0	1	0
328	1	0	0	0	0	2	2	0	2	0	0	0	0	0	0	0	1	0	2	2	0	0	2	0	0	0	1	1	2	1	0	0	0	2	0	2	1	0	0	1	0	0	0	2	0	0	0	1	1
329	1	0	0	0	0	1	1	0	1	1	1	0	1	1	0	1	1	0	2	2	0	0	1	1	1	1	0	2	2	1	2	1	1	0	0	0	1	2	1	1	1	0	0	1	0	0	0	2	0
330	0	0	0	1	0	2	2	1	1	1	0	1	2	1	0	0	1	0	2	2	0	0	1	1	1	1	0	0	2	1	1	1	1	2	1	2	2	0	0	1	1	0	1	2	0	1	0	2	0
331	1	1	0	0	0	1	1	1	2	2	0	1	1	1	0	0	1	1	1	1	1	0	2	0	0	0	0	0	2	2	0	0	1	1	1	1	2	0	0	1	0	0	1	2	0	0	0	1	0
332	1	0	0	0	0	0	1	0	2	1	0	0	1	0	0	1	1	1	1	1	0	0	1	0	0	0	0	1	2	1	0	1	1	2	0	2	2	0	0	0	0	0	0	1	1	0	0	0	2
333	0	0	1	0	0	2	1	0	1	1	1	0	1	0	0	0	1	0	2	1	1	0	2	0	0	0	0	0	1	1	1	1	1	2	1	2	2	0	0	2	1	0	0	1	1	0	0	2	0
334	0	0	0	1	0	1	1	0	1	1	1	0	1	0	1	1	1	1	0	0	2	0	2	0	0	0	0	0	2	1	0	2	2	0	0	1	2	0	1	2	1	0	1	2	2	0	0	0	2
335	0	0	0	0	0	0	1	0	0	0	1	0	0	0	0	0	2	0	2	2	0	0	1	0	0	0	0	0	2	1	1	1	1	1	0	1	2	0	0	0	1	1	1	1	1	0	0	1	1
336	1	0	0	1	0	2	1	1	2	2	1	0	1	0	0	1	1	1	1	1	0	0	0	0	0	0	0	0	1	1	1	2	2	0	0	0	0	1	1	0	0	0	1	1	0	1	0	1	1
337	0	0	0	0	0	2	1	1	2	2	0	0	0	0	0	0	2	2	1	1	0	0	1	0	0	0	0	0	1	1	1	0	0	2	1	2	0	0	0	0	0	0	1	2	1	0	0	0	2
338	1	0	0	0	0	0	2	1	2	2	0	0	0	0	0	0	0	0	1	1	1	0	2	0	2	2	1	0	2	2	0	2	2	1	0	1	2	0	0	1	0	0	0	2	1	1	0	2	0
339	0	0	0	0	0	0	2	0	2	1	0	0	0	0	0	0	1	0	2	2	0	0	2	0	0	0	0	1	1	0	2	2	2	0	0	1	2	0	0	1	0	0	1	1	0	1	0	2	1
340	0	0	0	0	0	0	1	0	2	2	0	0	0	0	0	0	2	1	1	1	0	1	0	1	0	1	1	1	2	1	0	1	2	1	0	2	1	0	0	1	0	0	1	2	0	0	0	2	1
341	1	0	0	0	0	1	1	0	0	0	0	0	0	0	0	1	0	1	1	1	0	1	2	0	0	0	0	0	1	1	2	1	2	0	0	2	1	0	0	0	0	0	0	2	0	1	1	1	1
342	0	0	0	0	0	2	1	1	2	2	0	1	1	1	0	0	0	0	1	1	1	0	2	0	0	0	0	0	2	0	0	0	0	2	1	2	1	0	0	2	1	0	0	2	0	2	0	1	2
343	0	0	0	1	0	2	1	0	1	0	1	0	2	1	0	1	1	1	1	1	0	0	2	0	0	0	0	0	2	2	0	0	0	2	0	2	1	0	0	1	0	1	1	1	1	1	0	1	1
344	1	0	0	0	0	0	1	0	1	1	1	0	0	0	0	0	2	2	1	1	0	0	1	0	0	0	1	0	2	1	1	1	2	1	0	1	2	0	0	2	0	1	1	1	1	2	0	2	0
345	1	0	0	0	0	1	2	0	2	2	0	0	1	0	0	0	2	0	2	2	0	0	2	0	0	0	0	0	2	2	0	0	1	1	0	2	2	0	0	1	0	1	1	1	1	1	0	2	1
346	1	0	0	1	0	2	0	0	0	0	2	0	1	0	0	0	2	0	2	2	0	0	0	1	1	1	0	0	2	2	1	0	0	2	2	2	2	0	0	1	0	0	1	1	1	1	0	2	0
347	1	0	0	0	0	0	1	0	1	0	1	1	2	1	0	0	0	2	0	0	0	1	1	0	1	1	0	0	2	0	0	1	2	1	0	2	1	0	0	0	0	0	0	1	1	1	0	0	2
348	1	0	1	1	0	1	2	1	1	1	0	1	1	1	0	0	1	1	1	1	1	0	2	0	0	0	0	0	1	1	1	0	1	2	0	2	2	0	0	2	0	0	0	1	0	1	0	2	0
349	1	1	0	0	0	1	1	1	1	1	1	0	0	0	0	0	1	1	1	0	1	0	1	0	0	0	0	0	2	2	1	1	1	1	0	1	1	0	0	1	0	1	1	1	1	1	0	2	1
350	0	0	0	1	0	2	1	1	2	2	0	0	1	0	0	0	1	0	1	1	1	0	2	0	0	0	0	0	2	2	1	0	0	0	0	1	1	1	1	1	0	1	1	2	1	0	0	1	1
351	0	0	0	0	0	1	1	0	0	0	2	0	0	0	0	0	1	0	2	2	0	0	1	0	0	0	0	1	2	2	1	1	2	0	0	1	1	0	0	1	0	0	0	1	0	1	0	2	2
352	0	0	0	0	0	0	2	1	1	1	0	1	1	1	0	0	0	1	0	0	1	0	1	0	1	1	0	0	2	0	0	1	2	1	0	2	1	0	0	1	0	0	1	2	1	0	0	2	0
353	1	0	0	0	0	2	2	1	2	1	0	0	1	1	0	1	1	1	0	0	1	1	1	0	0	0	0	0	1	0	1	0	0	2	0	2	2	0	0	2	0	1	0	1	0	1	0	2	1
354	0	0	0	0	0	1	2	0	2	1	0	1	2	2	0	0	0	1	1	1	0	0	2	0	0	0	0	0	1	1	1	0	0	2	0	2	1	1	1	1	0	1	1	2	1	0	0	2	0
355	1	0	1	1	0	2	2	0	2	1	0	0	1	1	0	0	2	0	2	2	0	0	1	1	1	1	0	1	1	0	2	1	1	2	0	2	1	0	0	0	1	0	0	1	0	0	0	2	0
356	0	0	1	2	0	2	1	0	0	0	1	0	0	0	0	0	0	1	0	0	1	0	1	0	1	1	1	0	2	0	0	0	2	2	1	2	2	0	0	0	1	0	0	2	1	1	0	2	0
357	0	0	0	0	0	1	2	1	1	1	0	0	1	1	0	0	2	1	1	1	1	0	2	0	0	0	0	0	1	1	2	2	2	0	0	0	1	0	1	1	1	1	1	2	1	1	0	2	1
358	1	0	1	0	1	1	1	0	2	1	0	0	1	1	0	0	1	1	1	1	0	0	2	0	1	1	0	0	2	1	1	1	1	2	1	2	2	0	0	2	0	0	0	2	1	0	0	1	1
359	0	0	0	1	0	1	2	0	2	2	0	1	2	2	0	1	0	2	0	0	0	1	2	0	0	0	0	0	2	1	1	0	1	2	0	2	1	0	0	2	0	0	0	2	1	2	0	2	0
360	0	0	0	0	0	1	1	1	1	1	1	1	2	1	0	0	1	2	0	0	0	0	2	0	0	0	0	2	2	1	1	2	2	1	0	1	2	0	0	2	0	1	1	2	0	0	0	2	0
361	0	0	0	0	0	0	2	0	2	0	0	1	2	1	0	0	0	2	0	0	0	0	2	0	0	0	0	0	1	1	1	2	2	0	0	1	2	0	0	1	0	1	1	2	0	1	0	0	0
362	0	0	0	1	0	2	2	0	2	0	0	0	0	0	0	0	2	0	2	2	0	1	1	0	1	1	0	0	2	0	0	1	2	1	0	2	1	0	0	1	1	0	1	1	0	2	0	2	0
363	0	1	0	0	0	1	2	0	1	1	1	0	0	0	0	0	0	1	1	1	1	0	2	0	0	0	0	1	1	1	1	1	2	0	0	0	2	0	0	2	1	0	0	1	0	1	0	1	2
364	1	0	0	0	0	0	2	0	2	2	0	1	0	0	0	0	0	0	1	1	1	0	2	0	1	1	0	0	2	1	0	0	0	2	0	2	1	0	0	2	0	0	0	2	0	0	0	1	1
365	1	0	0	1	0	2	2	1	1	1	0	0	0	0	0	1	0	1	1	1	0	0	2	0	0	0	0	0	2	2	0	0	2	0	0	2	0	0	0	0	1	0	0	1	0	0	1	1	1
366	1	0	0	0	0	0	2	1	2	2	0	0	0	0	0	0	1	0	2	2	0	0	1	1	1	1	0	0	2	1	1	1	2	1	0	1	2	0	0	2	0	0	0	1	0	0	0	0	0
367	1	0	0	1	0	2	2	0	2	1	0	0	1	0	0	0	1	1	1	1	0	0	2	0	0	0	0	0	2	2	0	1	2	0	0	0	1	0	0	1	0	0	1	2	0	1	0	2	0
368	0	1	0	0	0	1	2	0	2	1	0	0	0	0	0	1	1	1	1	1	0	0	1	1	1	1	0	0	2	2	0	1	2	1	0	1	1	0	0	1	0	0	2	2	1	0	0	2	0
369	0	0	0	0	0	0	1	0	1	1	0	0	0	0	0	0	2	1	1	1	0	0	2	0	0	0	0	1	0	0	2	1	1	1	0	1	1	1	1	1	0	0	0	1	0	0	0	2	1
370	1	0	0	0	0	2	2	0	2	1	0	0	0	0	0	0	1	1	1	1	1	0	2	0	0	0	0	0	2	2	1	0	0	2	0	2	1	0	0	1	0	0	0	2	0	1	0	2	0
371	0	0	0	2	0	2	1	0	1	1	1	0	0	0	0	0	2	1	1	1	1	0	2	0	0	0	0	1	2	1	1	2	2	1	0	1	2	0	0	2	0	1	1	2	0	0	0	1	0
372	1	1	0	0	0	1	2	1	1	1	0	1	1	1	0	0	1	1	1	1	1	0	1	0	0	0	0	1	1	1	2	2	2	0	0	0	0	0	0	1	0	0	0	2	0	1	0	1	1
373	1	0	0	0	0	1	2	1	2	1	0	0	0	0	0	0	2	0	2	2	0	0	2	0	0	0	1	1	2	1	0	0	1	2	0	2	1	0	0	1	0	0	0	1	0	0	0	1	1
374	1	0	0	0	0	1	1	0	1	0	1	1	1	1	0	0	0	0	2	1	1	1	1	0	1	1	0	0	2	2	1	2	2	0	0	0	1	0	0	2	0	0	0	0	0	0	0	1	1
375	1	1	1	1	1	1	2	0	2	1	0	0	1	0	0	0	1	0	2	2	0	0	2	0	0	0	0	1	2	2	1	2	2	1	0	1	2	0	0	2	0	1	0	1	0	0	0	2	0
376	1	0	1	1	1	1	2	0	1	0	0	1	2	2	0	1	0	2	0	0	1	0	1	1	1	1	0	1	1	1	2	1	1	1	0	1	1	0	0	1	0	1	1	1	1	2	0	2	0
377	1	0	0	0	0	1	1	0	1	0	1	2	2	1	1	1	1	1	1	1	1	0	2	0	0	0	0	0	2	1	0	1	1	1	0	1	1	0	0	1	0	0	1	2	0	0	0	2	0
378	1	0	0	0	0	0	1	0	1	1	1	1	1	1	0	1	2	1	1	2	0	1	2	0	0	0	0	0	2	1	0	1	2	1	0	1	1	0	0	1	0	0	1	2	0	0	0	2	0
379	1	1	0	0	0	1	2	0	1	1	0	0	0	0	0	0	1	0	2	1	1	0	2	0	1	1	0	0	2	2	0	2	2	0	0	1	1	0	0	1	0	1	2	2	0	1	0	1	1
380	0	1	0	0	0	1	1	0	0	0	0	0	1	1	0	1	2	0	1	1	0	0	2	0	0	0	0	0	2	1	0	1	2	2	0	2	0	0	0	1	0	0	0	1	0	0	1	1	1
381	0	0	0	1	0	2	2	1	1	1	0	1	0	0	0	0	1	1	1	1	0	0	1	0	0	0	0	2	2	2	0	1	2	1	0	1	2	0	0	2	0	1	1	1	0	1	0	1	1
382	0	0	0	1	0	1	2	1	2	1	0	0	1	1	0	1	2	1	2	1	1	0	1	0	0	0	0	0	2	1	1	2	2	0	0	0	1	0	0	2	1	0	2	2	1	0	0	0	1
383	1	0	0	0	0	0	2	0	2	1	0	0	0	0	0	0	2	1	1	1	0	1	1	0	0	0	0	0	2	0	0	0	1	1	0	1	1	0	0	1	0	0	0	2	0	1	0	2	2
384	1	0	0	0	0	0	1	0	1	0	1	0	0	0	0	0	1	0	1	2	0	0	2	0	0	0	0	1	2	1	1	0	1	1	0	1	1	1	1	1	0	0	0	1	1	1	0	1	1
385	0	0	0	0	0	1	1	0	1	1	0	0	1	0	0	0	1	1	1	1	1	0	1	0	0	0	0	1	2	2	1	1	1	1	1	1	1	0	0	2	0	0	0	2	0	0	0	1	0
386	0	0	0	0	0	2	2	0	2	2	0	0	2	0	0	0	1	1	1	1	0	0	2	0	0	0	0	1	2	1	2	1	1	1	1	1	1	0	0	1	0	0	0	1	1	1	0	2	0
387	0	0	0	1	0	1	2	1	2	2	0	0	1	1	0	1	1	1	1	1	1	0	1	1	1	1	0	0	2	1	0	1	1	0	0	0	1	0	0	1	0	0	0	0	2	2	0	1	0
388	0	0	0	0	0	2	1	0	1	0	1	1	1	1	0	0	2	2	0	0	0	0	2	0	0	0	0	0	2	1	0	2	2	0	0	1	1	0	0	1	0	0	0	2	0	0	0	1	1
389	1	0	0	1	0	2	2	0	2	1	0	0	1	0	0	0	0	1	1	1	1	0	2	0	0	0	0	0	2	2	0	2	2	0	0	1	1	1	1	1	0	0	0	0	0	0	0	2	2
390	0	0	0	0	0	0	2	0	2	2	0	0	2	1	0	1	1	1	1	1	1	0	2	0	0	0	0	2	2	1	2	1	1	1	1	1	1	0	0	1	0	0	1	2	1	0	0	2	0
391	1	0	0	0	0	2	1	1	1	1	1	0	0	0	0	0	1	1	1	1	1	0	1	0	1	1	0	1	2	1	1	1	2	1	0	1	0	0	0	1	0	0	1	2	2	1	0	2	1
392	1	0	0	0	0	0	0	0	0	0	2	0	1	1	0	0	1	1	1	1	1	0	2	0	0	0	0	0	2	2	0	1	1	1	0	1	1	0	0	2	1	0	1	2	0	0	0	2	0
393	0	0	0	0	0	1	2	1	2	2	0	0	0	0	0	0	1	1	1	1	0	0	2	0	0	0	0	0	1	1	2	1	1	1	0	1	1	0	0	1	0	0	0	2	0	0	0	2	0
394	0	0	1	0	1	1	2	0	2	1	0	1	1	1	0	0	1	1	1	1	1	0	2	0	0	0	0	0	2	1	0	1	1	2	1	2	1	0	0	0	1	0	0	0	0	0	0	1	1
395	1	0	0	0	0	1	2	1	2	1	0	1	2	1	0	0	2	2	1	1	1	0	2	0	0	0	0	0	2	1	1	2	2	0	0	1	1	0	1	1	1	0	0	2	0	2	0	1	1
396	0	0	0	1	0	2	1	0	1	1	1	0	1	1	0	1	1	1	1	1	1	0	0	0	0	1	1	1	2	1	0	1	2	2	1	2	1	0	0	1	0	0	0	1	0	1	0	1	2
397	0	0	0	0	0	1	2	0	2	1	1	0	0	0	0	0	1	2	0	0	1	1	2	0	0	0	0	1	2	1	0	0	1	1	0	1	1	1	0	1	0	0	1	2	1	0	0	1	1
398	1	0	0	0	0	1	2	1	1	1	0	0	0	0	0	0	1	0	2	2	0	0	2	0	1	1	0	0	2	1	0	1	1	1	0	2	1	0	0	1	0	2	2	2	0	1	0	1	0
399	0	0	0	0	0	1	2	0	2	0	0	0	1	0	0	0	1	2	0	0	1	0	2	0	0	0	1	1	1	0	1	0	0	2	0	2	1	0	0	1	0	1	0	1	0	1	0	1	1
400	0	0	0	0	0	1	2	0	2	2	0	0	0	0	0	0	2	2	0	0	0	0	2	0	0	0	0	0	2	1	0	2	2	0	0	0	1	0	1	2	1	0	2	2	0	0	0	2	0
401	0	0	0	0	0	1	1	0	0	0	0	1	2	1	0	0	1	0	2	2	0	0	2	0	0	0	0	2	2	2	0	1	1	2	2	2	0	0	0	1	0	1	0	0	0	0	0	2	0
402	0	0	1	1	0	2	2	0	2	1	1	0	0	0	0	1	0	2	0	0	0	0	2	0	0	0	0	1	2	1	1	1	1	0	0	1	1	0	0	1	0	0	0	1	0	1	0	1	1
403	0	0	1	1	1	2	2	0	2	0	0	1	1	1	0	0	2	0	2	2	0	0	1	1	1	1	0	0	2	1	0	2	2	1	0	2	0	0	0	1	0	0	0	1	0	0	1	0	2
404	0	0	0	1	0	1	2	0	2	1	0	0	0	0	0	0	1	0	2	2	0	0	1	0	1	1	0	0	1	1	2	2	2	0	0	1	2	0	0	0	1	0	0	1	0	1	0	1	1
405	0	1	0	0	0	1	1	0	0	0	0	0	0	0	0	0	1	0	2	2	0	0	2	0	0	0	0	1	1	1	1	2	2	2	0	2	2	0	0	1	0	0	1	2	0	0	0	1	1
406	1	0	1	0	0	1	2	0	1	1	0	0	0	0	0	0	1	2	0	0	1	0	1	0	0	0	0	1	2	1	1	1	1	0	0	0	1	0	0	1	0	1	1	1	1	0	0	0	2
407	1	0	0	0	0	1	1	0	1	0	1	0	1	0	0	0	1	1	1	1	0	0	1	0	1	1	0	0	2	2	1	1	1	2	1	2	2	0	0	2	0	2	2	2	0	1	0	1	1
408	0	0	0	0	0	0	1	0	0	0	1	0	0	0	0	0	2	0	2	2	1	0	2	0	0	0	0	1	1	0	1	1	1	2	0	2	1	0	0	0	0	0	0	1	0	0	0	2	1
409	0	0	0	1	0	2	2	0	2	0	0	0	0	0	0	0	0	1	2	2	0	0	2	0	0	1	0	1	1	1	1	1	2	1	0	1	1	1	1	0	0	0	1	2	0	1	0	1	1
410	0	0	0	0	0	0	1	1	2	2	0	0	0	0	0	0	1	0	2	1	1	0	2	0	0	0	0	1	2	2	1	0	0	2	0	2	1	0	0	1	0	1	1	2	0	1	0	2	1
411	1	0	0	0	0	1	2	0	2	0	0	0	0	0	0	0	1	1	1	1	0	0	2	0	0	0	0	1	2	0	1	2	2	0	0	1	2	0	0	2	0	0	1	2	1	0	0	0	1
412	0	0	1	1	0	2	2	0	1	1	1	1	2	0	1	1	2	2	0	1	1	0	2	0	1	1	1	0	2	0	0	0	0	2	0	2	2	0	0	1	0	0	0	1	0	0	0	1	0
413	0	0	0	0	0	1	2	1	1	1	0	0	1	0	0	1	2	1	2	1	1	0	2	1	1	2	0	1	1	0	1	2	2	0	0	0	1	0	0	0	0	0	0	2	1	1	0	0	2
414	0	0	0	0	0	0	1	0	1	1	0	1	1	1	0	0	1	0	2	2	0	0	2	0	0	0	0	0	1	1	0	1	2	1	1	1	0	1	1	0	0	0	2	2	0	0	1	0	2
415	1	0	0	0	0	2	1	0	2	2	0	1	1	1	0	0	1	1	0	0	2	0	2	0	0	0	0	0	2	2	0	1	2	2	0	2	1	0	0	1	0	2	2	2	1	1	0	2	0
416	1	0	0	1	0	1	1	0	2	1	0	0	1	0	0	0	0	1	1	1	1	0	2	0	2	2	0	0	2	1	0	1	1	2	1	2	1	0	0	1	0	1	1	1	1	0	0	0	2
417	0	0	1	0	0	0	2	0	2	2	0	2	2	2	0	0	2	2	1	1	0	0	2	0	1	1	0	0	2	2	0	1	1	1	0	2	2	1	0	0	0	2	2	2	1	1	0	2	0
418	1	0	0	0	0	1	2	1	2	1	0	0	0	0	0	0	0	0	2	1	1	0	2	0	0	0	0	0	2	0	1	1	1	2	0	2	1	0	0	1	0	1	1	1	1	0	0	1	0
419	1	0	0	0	0	2	2	0	2	1	0	0	0	0	0	0	2	1	1	1	1	0	1	1	1	1	0	0	2	1	0	2	2	0	0	1	1	0	0	1	0	0	1	1	1	1	0	1	1
420	1	0	1	1	0	2	2	1	2	1	0	1	1	1	0	0	0	0	2	2	0	0	2	0	0	0	0	0	2	1	1	2	2	2	0	2	0	0	0	1	1	1	0	1	2	1	0	0	2
421	0	0	0	1	0	1	0	0	0	0	2	1	1	1	0	0	1	1	1	1	0	0	1	0	0	0	0	0	1	1	2	2	2	0	0	0	1	1	1	1	0	1	1	2	2	2	0	1	1
422	1	0	0	1	0	1	1	0	0	0	2	0	1	1	0	1	1	1	0	0	1	0	1	0	0	0	0	0	2	1	0	1	1	1	0	1	2	0	0	1	0	0	0	0	0	0	0	1	0
423	1	0	0	0	0	1	1	0	1	1	1	0	0	0	0	0	2	2	1	1	0	0	2	0	0	0	0	0	2	2	0	1	1	2	0	2	2	0	0	1	0	1	1	2	0	1	0	2	0
424	1	0	0	0	0	1	2	1	2	2	0	0	2	0	0	0	1	1	1	1	0	0	1	1	1	1	0	0	2	1	1	1	2	1	1	2	2	0	0	2	0	0	0	0	0	0	0	1	2
425	0	0	0	0	0	1	2	0	2	2	0	1	2	1	0	0	1	1	1	1	0	0	1	1	1	1	0	2	2	1	2	0	0	2	0	2	2	0	0	1	0	1	1	1	1	1	1	0	2
426	1	0	1	0	1	1	1	0	2	1	0	1	1	2	0	0	0	2	0	0	0	0	1	0	0	0	1	1	2	0	1	1	0	0	0	1	2	1	0	0	0	0	1	2	2	1	0	2	1
427	1	0	0	0	0	0	2	0	2	0	0	0	0	0	0	0	0	0	2	1	1	0	1	0	0	0	0	1	2	1	2	2	2	1	0	1	2	0	0	1	0	0	0	2	0	1	0	2	0
428	0	0	0	1	0	1	1	1	1	1	1	0	1	1	0	0	1	2	0	0	0	0	1	1	1	1	0	1	1	0	2	2	2	0	0	1	2	0	0	0	0	0	1	2	0	0	0	1	1
429	0	0	0	1	0	1	2	0	1	0	0	0	1	0	0	0	1	2	0	0	1	0	2	0	0	0	0	0	2	2	1	0	0	2	0	2	1	0	0	1	0	0	1	1	1	1	1	0	2
430	1	0	0	0	0	1	1	0	2	2	0	0	1	0	0	0	0	0	2	2	0	0	1	0	0	0	0	0	2	2	2	1	1	2	2	2	0	0	0	1	0	0	0	2	0	1	0	1	1
431	1	0	0	1	0	1	2	0	2	0	0	0	0	0	0	0	0	2	0	0	1	0	0	0	1	1	0	1	1	0	1	2	2	0	0	1	1	0	0	1	0	0	1	1	1	0	1	0	2
432	0	0	0	0	0	1	2	0	2	1	0	1	1	1	0	0	1	2	0	0	1	0	2	0	0	0	0	0	2	1	0	1	1	0	0	0	1	0	0	2	0	0	0	2	0	1	0	1	1
433	1	0	0	0	0	0	2	0	2	1	0	0	0	0	0	0	0	0	2	1	1	0	2	0	0	0	1	1	2	1	0	2	2	1	1	2	0	0	0	0	0	0	0	2	0	1	0	1	1
434	1	0	0	0	0	1	2	0	1	0	0	0	0	0	0	0	2	1	1	1	1	0	2	0	0	0	0	0	2	2	0	2	2	0	0	0	0	1	1	0	0	0	1	2	0	0	0	1	1
435	0	0	0	1	0	2	1	0	1	0	1	0	0	0	0	0	1	0	2	0	1	0	1	0	1	1	0	0	2	2	1	1	1	0	0	1	2	0	0	2	0	2	1	2	1	0	0	2	0
436	1	0	0	1	0	2	1	0	1	0	1	0	0	0	0	0	1	0	1	2	0	0	0	0	1	1	0	1	2	2	0	1	2	0	0	1	1	0	0	1	0	1	0	1	0	1	0	2	1
437	0	0	0	0	0	0	1	0	1	1	0	2	2	2	0	0	1	0	2	2	0	0	2	0	0	0	0	0	2	1	0	0	1	2	0	2	2	1	0	0	0	0	0	2	0	0	0	1	1
438	1	0	1	1	0	2	1	0	1	1	0	0	0	0	0	0	1	0	2	1	1	0	2	0	0	0	0	0	2	2	1	0	0	1	1	2	1	0	0	0	0	0	1	1	0	1	0	1	1
439	0	0	0	1	0	2	1	0	0	0	1	1	1	0	1	1	0	0	2	2	0	0	2	0	0	0	0	0	2	1	0	2	2	0	0	1	1	0	0	2	1	1	0	1	0	1	1	0	2
440	0	0	1	0	1	1	2	0	0	0	0	1	1	1	0	0	0	0	2	2	0	0	1	0	0	0	0	0	1	1	1	1	2	1	1	2	1	0	1	1	1	0	0	1	0	1	0	2	0
441	0	0	0	0	0	2	2	0	2	2	0	0	0	0	0	0	0	1	1	1	1	0	2	0	0	0	0	0	2	1	2	1	1	1	0	1	1	1	1	0	0	0	2	2	1	0	0	2	0
442	0	0	0	0	0	0	2	0	0	0	0	0	0	0	0	0	0	2	0	1	1	0	2	0	0	0	0	0	2	1	0	2	2	0	0	0	1	1	1	1	0	0	0	1	0	0	0	2	1
443	0	0	0	0	0	1	2	1	2	2	0	0	0	0	0	0	1	1	1	1	0	0	1	1	1	1	0	0	2	2	1	1	1	2	0	2	2	0	0	1	0	1	1	2	1	0	0	1	1
444	0	0	0	0	0	0	1	0	1	1	1	0	1	0	0	0	1	1	1	1	1	0	1	0	0	0	0	1	1	0	1	0	0	2	1	2	2	0	0	1	0	0	0	1	0	0	0	2	0
445	0	0	0	1	0	2	2	1	2	2	0	0	2	1	0	0	1	0	1	1	1	0	2	0	1	1	0	0	1	1	2	2	2	1	0	0	0	0	0	0	0	1	0	0	0	0	0	1	1
446	1	0	0	0	0	0	1	0	2	2	0	0	1	0	0	0	2	0	2	2	0	0	2	0	0	0	0	0	2	1	0	1	1	2	1	2	2	0	0	1	0	2	2	2	1	1	0	1	1
447	0	0	0	1	0	1	2	0	1	1	0	1	1	1	0	0	1	0	2	2	0	0	2	0	0	0	0	0	2	1	1	0	1	2	0	2	2	0	0	1	0	1	1	1	1	0	0	2	0
448	0	0	0	0	0	1	0	0	0	0	2	1	1	1	0	0	0	2	0	1	1	0	1	1	1	1	0	0	2	2	1	1	2	1	0	1	1	0	0	2	0	1	2	2	0	1	0	2	2
449	1	1	0	0	0	1	1	0	1	0	1	0	0	0	0	0	1	1	1	1	0	2	0	0	0	0	0	1	2	1	1	2	2	2	1	2	2	0	0	2	0	0	0	2	1	1	0	2	2
450	0	0	0	0	0	1	2	0	2	1	0	1	1	1	0	0	2	1	1	1	1	0	2	0	0	0	0	0	1	1	2	0	0	1	0	1	2	0	0	2	0	0	0	2	0	0	0	2	1
451	1	0	0	0	0	0	2	0	2	2	0	1	1	1	0	0	1	2	0	1	1	0	2	0	0	0	0	0	2	2	0	1	2	1	0	1	0	0	0	0	1	0	1	2	0	0	0	1	1
452	1	0	0	0	0	1	1	0	2	2	0	2	1	1	0	0	2	0	1	1	0	0	2	0	0	0	0	0	2	2	0	1	1	1	0	1	2	0	0	0	0	0	0	1	0	0	0	1	0
453	0	0	0	1	0	1	2	0	2	2	0	0	0	0	0	0	2	2	0	0	1	0	1	0	0	0	0	0	2	1	0	1	1	1	0	2	2	0	0	1	0	0	1	2	1	0	0	2	1
454	1	0	0	0	0	1	2	0	1	1	0	0	1	0	0	0	2	1	1	1	0	0	2	0	1	1	0	0	1	0	1	1	1	1	0	1	1	1	1	1	0	1	1	1	1	1	0	2	2
455	1	0	0	1	0	1	2	1	1	1	0	1	2	1	0	0	0	1	1	1	1	2	0	0	0	0	0	0	2	1	0	0	1	1	0	1	2	0	0	0	0	1	1	2	0	0	0	1	1
456	1	0	0	0	0	0	2	0	1	1	0	1	1	1	0	0	1	0	2	2	0	0	1	1	1	1	0	0	2	2	1	1	2	1	1	1	2	0	0	2	0	0	0	2	1	1	0	1	0
457	1	0	0	0	0	0	2	0	2	2	0	0	1	0	0	0	1	1	1	1	0	0	0	0	0	0	0	0	2	1	0	1	2	0	0	2	1	0	1	2	1	0	1	2	1	0	0	1	1
458	1	0	0	0	0	2	2	0	2	1	0	0	0	0	0	0	1	1	1	1	1	0	1	0	0	0	0	0	1	1	1	1	1	1	0	1	1	0	0	0	0	0	0	1	0	0	0	2	0
459	1	0	0	0	0	1	2	0	1	0	0	0	1	0	0	0	1	1	1	1	1	0	1	0	0	0	0	2	1	1	2	0	0	2	0	2	1	0	0	1	0	1	0	0	1	0	1	0	2
460	0	0	0	0	0	2	2	0	1	0	1	0	0	0	0	0	2	1	1	1	1	0	2	0	0	1	0	0	2	1	0	2	1	1	0	2	2	0	0	2	0	0	1	2	1	0	0	1	1
461	1	0	0	0	0	2	2	0	2	1	0	1	1	1	0	0	1	2	1	2	0	0	1	1	0	0	0	1	1	0	2	2	2	0	0	1	2	0	0	2	0	1	0	0	2	0	0	0	1
462	0	0	0	1	0	2	1	0	1	1	0	1	2	2	0	0	1	1	1	1	0	0	2	0	0	0	1	0	2	1	0	1	1	2	1	2	1	0	0	0	0	0	1	2	1	0	0	1	1
463	1	0	0	0	0	1	2	0	2	0	0	0	1	0	0	0	0	1	1	0	1	0	1	0	0	0	0	1	2	1	0	1	1	0	0	1	0	1	0	0	0	1	1	2	1	0	0	0	2
464	0	0	0	1	0	2	1	0	1	1	1	0	0	0	0	0	0	2	0	0	0	0	1	1	2	2	0	1	2	0	1	0	1	2	0	2	2	0	0	1	0	1	1	2	1	1	0	0	2
465	0	0	0	1	0	1	1	0	1	0	1	1	1	1	0	0	2	0	2	2	0	0	1	1	1	1	0	0	2	1	0	1	2	1	0	1	2	0	0	1	0	0	0	2	0	2	1	0	1
466	1	1	0	0	0	1	2	1	2	2	0	0	0	0	0	0	1	1	1	1	0	0	1	0	1	1	0	0	2	1	0	1	1	1	0	1	1	0	0	1	0	0	0	2	0	0	0	1	2
467	0	0	1	1	1	2	2	0	2	1	0	1	1	1	0	0	2	0	2	2	0	0	1	1	1	1	0	1	1	1	2	1	2	1	1	1	2	0	0	2	0	0	1	2	1	1	0	1	1
468	0	0	0	0	0	1	1	1	1	1	1	0	1	0	0	0	1	2	1	1	0	0	2	0	0	0	0	0	1	1	2	1	1	1	0	1	1	0	0	1	0	1	1	2	1	1	0	1	1
469	0	0	1	0	1	1	2	1	2	1	0	0	0	0	0	0	1	2	0	0	1	0	1	1	2	2	0	1	2	2	1	1	1	1	1	1	1	1	1	1	0	0	1	2	0	0	0	1	1
470	1	0	0	0	0	0	1	0	1	1	0	1	1	1	0	0	0	0	2	2	0	0	2	0	1	1	0	1	1	1	1	1	1	1	0	2	1	0	0	0	0	0	0	1	0	1	1	0	1
471	0	0	0	0	0	1	2	0	2	2	0	1	1	1	0	0	1	1	1	1	1	1	2	0	0	0	0	1	2	2	0	2	2	0	0	1	0	0	0	1	1	1	1	2	1	0	0	2	1
472	0	0	0	0	0	0	2	0	1	1	1	0	2	2	0	0	1	1	1	1	0	0	2	0	0	0	0	1	2	2	1	0	1	1	0	1	1	0	0	0	0	0	0	2	0	1	1	0	1
473	0	1	0	0	0	0	1	0	1	1	1	0	0	0	0	1	1	2	1	2	0	0	2	0	0	0	0	0	1	1	2	1	1	1	0	1	2	0	0	2	0	1	1	1	1	0	0	1	1
474	1	0	0	0	0	2	2	0	2	1	0	1	2	1	0	0	1	2	0	0	2	0	2	0	0	0	0	1	2	2	1	1	2	0	0	2	1	0	0	1	0	0	0	1	0	1	0	0	2
475	0	0	0	0	0	1	2	0	2	2	0	1	1	1	0	0	0	0	2	2	0	0	2	0	0	0	0	0	2	2	0	0	0	2	0	2	1	1	1	0	0	0	0	1	0	1	0	1	1
476	1	0	0	0	0	2	2	0	0	0	1	0	2	1	0	1	1	0	1	1	1	0	2	0	0	0	0	0	2	0	1	1	1	2	0	1	1	0	0	1	0	1	1	2	1	1	1	2	1
477	1	0	0	0	0	1	1	0	0	0	1	0	1	0	0	1	1	0	2	2	0	0	2	0	0	0	0	1	2	0	1	1	1	0	0	1	1	1	1	0	0	0	1	2	1	0	0	1	1
478	1	0	0	0	0	0	1	0	1	1	0	0	0	0	0	1	2	0	2	2	1	0	2	0	0	0	0	1	2	2	0	1	1	1	0	1	2	0	0	1	0	0	0	2	0	1	0	0	2
479	0	0	0	0	0	0	1	0	0	0	0	0	0	0	0	0	1	0	2	2	0	0	0	0	0	0	0	0	2	1	0	2	2	0	0	2	2	0	0	1	1	0	1	2	1	0	1	1	1
480	0	1	0	0	0	1	2	0	1	1	1	0	1	1	0	0	2	1	1	2	0	0	2	0	0	0	0	1	1	1	1	2	2	1	1	2	2	0	0	1	0	1	1	2	0	1	0	2	0
481	1	0	0	0	0	2	2	0	2	2	0	1	1	1	0	0	2	0	2	2	0	0	2	0	1	1	0	0	2	2	1	2	2	1	1	2	1	2	1	1	1	0	0	1	1	1	0	0	1
482	1	0	0	1	0	2	1	1	1	1	1	0	0	0	0	0	0	2	0	1	1	0	2	0	0	0	0	0	2	1	2	2	2	0	0	1	2	1	1	1	0	1	1	2	1	1	0	2	0
483	1	0	0	0	0	1	2	1	2	2	0	0	1	0	0	0	2	0	2	2	0	0	2	0	0	0	0	0	2	1	1	1	1	2	2	2	1	0	0	1	0	0	0	2	0	1	0	1	0
484	1	0	0	1	0	2	1	0	1	0	1	0	1	0	0	0	1	1	1	1	1	0	1	1	1	1	1	0	2	2	0	1	2	1	0	1	1	0	0	1	0	0	0	1	0	1	1	1	1
485	1	0	0	1	0	2	2	0	1	0	0	0	1	1	0	0	1	0	2	2	0	0	1	0	1	1	0	0	2	1	0	0	0	0	0	1	1	0	0	0	0	0	0	2	0	1	0	0	0
486	0	0	0	0	0	1	1	0	1	1	1	1	2	1	0	0	1	2	0	0	2	1	0	1	0	1	0	1	2	2	0	2	2	1	1	2	1	0	0	1	0	1	1	1	1	2	0	2	0
487	0	0	0	0	0	1	1	0	2	2	0	0	0	0	0	0	0	2	0	0	1	0	2	0	0	0	0	1	2	0	1	1	1	0	0	1	1	0	0	0	0	1	1	1	1	0	0	2	1
488	1	1	0	0	0	1	1	0	1	1	1	0	0	0	0	0	2	1	2	2	0	0	1	1	1	1	0	0	2	1	0	1	1	1	0	2	2	0	0	1	0	0	1	2	0	0	0	0	2
489	1	0	0	0	0	1	2	1	1	1	0	0	1	0	0	0	2	0	2	2	0	0	2	0	0	0	1	0	1	0	1	2	2	0	0	1	1	0	0	0	0	0	1	1	1	0	0	2	0
490	0	0	1	0	0	0	2	0	1	1	0	0	0	0	0	0	1	2	0	0	2	0	2	0	0	0	0	1	2	1	1	1	2	2	0	2	2	0	0	1	0	0	1	2	0	0	0	1	1
491	1	0	0	2	0	2	2	0	2	2	0	1	1	2	0	0	1	0	2	2	0	0	2	0	0	0	0	1	2	2	1	0	0	2	1	2	1	0	0	1	0	1	1	1	1	1	0	0	2
492	1	0	0	0	0	0	0	0	0	0	1	0	1	0	0	0	1	1	1	1	0	0	2	0	0	0	1	1	2	2	0	1	2	0	0	2	2	0	0	2	0	0	1	2	2	0	0	1	1
493	0	0	0	0	0	2	2	0	2	1	0	0	0	0	0	0	1	2	1	1	0	0	2	0	1	1	0	0	2	0	1	1	1	2	0	2	2	0	0	2	0	1	1	1	1	1	0	1	1
494	1	0	0	0	0	1	2	1	2	2	0	0	1	1	0	1	2	1	2	1	1	0	2	0	0	0	1	0	2	1	0	1	1	1	1	1	2	0	0	0	0	0	1	2	0	0	0	2	1
495	1	0	0	0	0	1	2	0	2	2	0	1	1	1	0	0	2	1	1	1	1	0	2	0	1	1	0	0	2	1	0	0	0	2	0	2	2	0	0	1	0	1	0	0	0	0	0	2	1
496	0	0	1	1	1	1	2	0	1	1	0	0	1	0	0	0	1	1	1	1	1	0	2	0	0	0	0	1	1	1	1	0	0	2	0	2	1	0	0	1	0	0	0	1	0	1	0	0	2
497	1	0	0	0	0	0	2	1	2	1	0	0	0	0	0	0	1	2	0	0	1	0	2	0	0	0	0	0	1	1	0	1	1	1	0	1	2	0	1	2	1	1	1	2	1	0	0	1	1
498	0	0	0	0	0	2	1	0	1	0	1	0	0	0	0	0	0	1	1	1	1	0	2	0	0	0	0	1	2	1	2	2	2	1	1	1	1	0	0	0	0	1	0	1	0	1	1	0	2
499	1	0	0	0	0	1	2	0	2	2	0	1	1	1	0	0	2	2	0	0	2	0	2	0	0	0	0	1	2	0	1	1	2	1	1	1	1	0	0	1	0	1	1	2	0	1	0	1	1
500	1	0	0	0	0	2	1	0	0	0	1	0	2	0	1	1	1	0	1	1	1	0	2	0	0	0	0	1	2	2	1	2	2	0	0	0	2	0	0	1	0	2	2	2	1	1	0	1	1
501	0	0	0	0	0	1	2	1	1	1	1	0	1	0	0	0	2	1	2	2	0	0	2	0	0	0	0	0	2	1	1	1	2	2	2	2	2	0	0	1	0	0	0	1	0	1	1	0	2
502	1	0	0	0	0	0	2	0	2	2	0	2	2	2	0	0	2	1	1	1	0	0	1	0	0	0	0	0	2	2	0	2	2	1	0	1	1	0	0	1	0	1	1	2	2	0	0	2	0
503	1	0	0	0	0	1	1	0	2	2	0	0	1	0	0	0	1	2	0	0	1	0	2	0	0	0	0	0	2	1	0	0	0	0	0	1	0	0	0	0	0	0	0	0	0	1	0	1	1
504	0	0	0	0	0	1	2	1	1	1	0	0	2	2	0	0	1	1	1	1	1	0	2	0	1	1	0	1	2	1	2	2	2	0	0	0	1	1	0	0	0	1	1	2	1	2	0	0	2
505	1	0	0	0	0	2	2	0	2	0	1	0	1	0	0	0	1	0	2	2	0	0	2	0	0	0	0	0	2	1	0	2	2	0	0	0	1	0	0	2	1	2	2	2	1	0	0	1	1
506	1	1	0	0	0	2	2	1	2	2	0	0	0	0	0	0	2	2	0	1	1	0	1	0	0	0	0	0	2	1	0	1	1	1	0	1	2	0	0	1	0	0	0	2	0	1	0	0	2
507	1	0	0	0	0	1	1	0	2	1	0	1	2	1	0	0	1	0	1	2	0	0	1	0	0	0	0	1	1	1	2	1	0	0	0	1	1	0	0	0	0	0	0	1	0	0	0	1	2
508	0	0	0	0	0	1	2	0	1	0	0	0	0	0	0	0	1	0	2	2	0	0	2	0	0	0	0	1	2	1	0	2	2	0	0	1	1	0	0	0	0	0	2	2	1	0	0	1	1
509	0	0	0	0	0	0	2	1	2	2	0	0	0	0	0	0	1	2	0	0	0	0	2	0	0	0	0	0	2	1	0	2	1	1	0	2	1	1	1	1	0	0	1	2	1	0	1	0	2
510	1	1	0	0	0	1	1	0	0	0	1	1	2	1	0	0	1	0	2	2	0	0	2	0	0	0	0	0	2	2	1	1	0	2	1	2	1	1	1	1	0	0	0	2	1	0	0	2	0
511	0	0	0	1	0	1	0	0	1	1	0	1	1	1	0	0	0	1	1	1	0	0	2	0	0	0	0	0	1	1	1	1	1	2	0	2	2	0	0	2	0	0	0	1	1	0	0	1	1
512	1	0	0	0	0	1	1	0	1	0	1	0	0	0	0	0	1	1	1	1	0	0	2	0	0	0	0	1	2	1	2	1	2	1	0	1	1	0	0	0	0	1	1	1	1	0	0	1	1
513	0	0	0	1	0	1	1	0	0	0	0	1	2	1	0	0	2	0	1	2	0	0	1	0	0	0	0	0	2	2	1	1	0	2	1	2	2	0	0	2	0	0	0	1	0	1	0	2	0
514	0	0	0	2	0	2	2	1	2	1	0	0	0	0	0	0	0	1	1	1	0	0	2	0	0	0	1	0	2	0	0	2	2	0	0	1	1	0	0	2	0	0	0	1	0	0	0	2	0
515	0	0	1	0	1	2	2	1	2	1	0	0	0	0	0	0	1	1	1	1	1	0	2	0	0	0	0	0	2	2	1	0	1	1	0	1	1	0	0	0	0	1	1	2	0	0	1	1	1
516	1	0	0	1	0	2	2	0	2	2	0	0	2	0	0	0	0	1	1	1	0	0	2	0	0	0	0	0	1	1	1	0	0	1	0	1	1	0	0	2	1	0	0	1	0	0	0	1	1
517	1	0	0	0	0	1	2	0	0	0	0	0	2	2	0	0	2	0	2	2	0	0	1	0	0	0	0	1	2	1	2	2	2	1	1	1	1	1	1	1	0	0	0	0	1	1	0	1	1
518	1	0	0	0	0	1	1	0	0	0	0	0	1	0	0	0	2	1	1	1	0	0	2	0	0	0	0	2	2	1	2	0	0	1	1	2	0	0	0	1	0	0	1	1	0	2	0	2	2
519	1	0	0	0	0	0	1	0	0	0	1	0	0	0	0	0	0	2	0	0	0	1	2	0	0	0	0	1	2	2	1	0	0	2	0	2	2	0	0	2	0	0	0	1	1	1	0	1	0
520	0	1	0	0	0	1	2	0	2	2	0	0	0	0	0	0	0	0	2	1	1	0	2	0	0	0	0	1	2	1	0	1	1	1	0	1	1	0	0	0	0	0	0	1	0	0	0	2	0
521	1	0	0	1	0	2	2	0	1	0	1	0	1	0	0	0	0	0	2	2	0	0	1	1	1	1	0	2	2	1	1	1	1	1	0	1	0	1	1	0	0	1	1	1	1	2	0	2	1
522	0	0	0	0	0	0	2	0	1	0	0	0	2	1	0	1	2	1	1	1	1	0	2	0	0	0	0	0	2	1	1	1	2	0	0	2	1	0	0	1	0	0	0	1	1	1	0	1	2
523	0	0	0	0	0	2	1	0	2	2	0	0	1	1	0	0	2	1	1	1	1	0	2	0	0	0	0	0	2	2	0	2	2	0	0	0	1	0	0	1	0	0	0	1	0	0	0	1	1
524	0	0	0	0	0	1	1	0	1	1	1	0	0	0	0	0	0	0	2	2	0	0	1	0	0	0	0	1	1	1	2	1	1	1	0	1	2	0	0	2	0	0	0	1	1	1	0	1	1
525	0	1	0	0	0	1	1	0	2	2	0	1	1	1	0	0	0	2	1	2	0	0	1	1	1	1	0	0	2	0	1	1	1	0	0	0	1	1	0	1	0	0	0	2	1	0	0	2	2
526	1	1	1	1	1	1	1	1	1	1	1	0	1	1	0	0	1	1	1	0	0	0	2	0	1	1	0	0	2	1	1	1	1	0	0	0	1	0	0	2	0	0	0	1	0	1	0	1	0
527	0	0	0	0	0	1	2	0	0	0	0	2	2	2	0	0	1	1	1	1	0	0	2	0	0	0	0	1	0	0	2	1	2	1	0	1	0	0	0	0	0	2	2	2	0	1	1	0	2
528	0	0	0	0	0	1	2	0	2	2	0	0	0	0	0	0	1	1	1	1	1	0	1	0	0	0	0	0	2	2	0	1	1	1	0	1	0	0	0	0	1	0	1	2	0	0	0	0	1
529	1	0	0	1	0	2	2	0	2	1	0	0	1	1	0	0	1	0	1	1	1	0	2	0	1	1	0	1	2	1	2	1	1	1	0	2	2	0	0	1	0	0	0	1	0	0	0	1	0
530	0	0	0	0	0	1	2	0	2	1	0	0	0	0	0	0	0	1	0	0	1	1	2	0	0	0	0	1	2	1	2	1	2	1	1	1	2	0	0	1	0	0	0	2	0	1	0	1	1
531	1	1	0	0	0	1	1	0	0	0	2	2	1	1	0	0	2	1	1	1	1	0	0	0	0	0	0	1	1	1	2	1	1	2	0	2	1	0	0	1	0	0	0	2	0	0	0	1	1
532	1	0	0	1	0	1	2	0	1	1	0	1	1	2	0	0	1	2	0	0	1	0	2	0	0	0	0	0	2	2	0	1	1	1	0	1	2	0	0	1	0	0	1	2	1	0	0	2	1
533	0	0	0	1	0	1	1	0	1	1	1	0	1	0	0	0	2	0	2	2	0	0	0	0	0	0	0	0	1	1	1	1	2	0	0	0	1	0	0	0	0	1	1	1	0	0	0	2	0
534	0	1	0	0	0	1	1	1	1	1	1	0	1	0	0	0	1	0	1	2	0	0	2	0	0	0	1	0	2	1	0	2	2	0	0	1	2	0	0	1	0	1	1	1	1	0	0	1	0
535	0	0	0	0	0	1	2	0	2	2	0	1	2	2	0	0	0	0	1	1	1	0	1	0	0	0	0	0	2	2	0	0	0	1	0	0	1	0	0	0	0	0	0	0	0	1	0	2	1
536	0	0	0	0	0	0	1	0	2	2	0	0	0	0	0	0	0	0	2	1	1	0	1	0	0	0	0	0	2	1	0	1	2	1	1	1	2	0	0	1	1	0	0	0	2	2	0	2	0
537	1	0	1	0	1	1	2	0	2	1	0	0	1	0	0	0	1	0	2	2	0	0	2	0	0	0	0	0	2	2	0	2	2	0	0	1	1	0	0	1	0	2	2	2	1	0	1	0	2
538	1	1	0	0	0	1	2	0	2	2	0	0	0	0	0	0	1	1	1	1	0	0	2	0	0	0	0	0	2	2	0	1	1	2	0	2	2	0	0	1	0	0	1	2	0	0	0	1	0
539	1	0	0	0	0	1	1	0	1	0	1	2	2	2	0	0	0	1	1	1	1	1	1	0	0	0	0	1	1	0	1	1	2	0	0	2	1	0	0	1	0	0	1	2	1	1	1	1	1
540	0	0	0	0	0	2	1	0	1	1	0	0	1	1	0	0	1	0	2	2	0	0	2	0	1	1	0	0	2	2	0	2	2	1	1	1	1	0	0	2	1	0	1	1	1	0	0	2	1
541	0	0	0	0	0	1	2	0	1	1	0	0	0	0	0	0	1	1	1	1	0	1	2	0	1	1	0	1	1	1	2	1	1	1	0	2	1	2	1	1	1	1	1	1	1	1	0	2	0
542	1	0	0	0	0	0	2	1	1	1	0	0	0	0	0	0	1	2	0	0	1	0	2	0	0	0	0	2	1	0	2	2	2	0	0	1	0	0	0	1	0	0	2	2	0	0	0	2	0
543	0	0	0	1	0	1	2	0	2	0	0	1	0	0	0	0	1	0	2	2	0	1	1	0	0	0	0	0	2	2	1	2	2	0	0	1	1	0	0	1	0	0	0	2	0	2	1	1	1
544	1	0	0	1	0	1	2	0	2	2	0	0	0	0	0	0	1	1	1	1	0	0	2	0	0	0	1	0	2	1	0	1	2	2	2	2	1	0	0	0	0	1	1	1	1	0	0	2	0
545	1	0	0	0	0	0	1	0	1	0	1	0	1	0	0	0	1	1	1	0	1	0	2	0	0	0	0	2	1	1	2	1	2	2	1	2	2	0	0	2	0	0	0	0	2	2	1	1	2
546	0	0	0	0	0	1	2	1	1	1	0	0	0	0	0	0	1	1	0	0	1	0	1	1	1	1	0	0	2	2	1	2	2	1	1	2	1	1	1	1	0	0	2	2	0	0	0	1	0
547	1	0	0	0	0	1	1	0	1	1	2	0	2	1	0	0	0	2	0	1	1	0	2	0	0	0	0	1	2	0	1	1	1	1	0	1	2	0	0	0	0	0	0	2	0	2	0	1	0
548	1	0	0	0	0	2	1	0	1	1	0	1	2	2	0	0	1	0	1	2	0	0	2	0	0	0	0	0	2	2	0	1	1	0	0	1	1	0	0	1	0	0	0	2	0	1	0	1	1
549	1	0	0	0	0	0	2	0	1	1	1	0	0	0	0	0	0	2	0	1	0	0	2	0	0	0	0	1	2	1	1	2	2	0	0	1	1	0	0	2	1	0	0	1	0	1	0	0	2
550	1	0	0	0	0	2	2	0	2	1	0	0	0	0	0	0	1	0	2	2	0	0	2	0	0	0	0	0	2	2	0	1	1	2	1	2	2	0	0	2	0	0	0	2	0	1	0	0	2
551	0	0	0	1	0	2	1	0	0	0	0	1	2	1	0	0	1	1	1	1	0	0	2	0	0	0	0	0	2	2	0	1	1	1	1	1	1	0	0	1	0	1	1	2	0	1	0	2	0
552	1	0	0	0	0	1	2	0	2	2	0	0	1	1	0	0	1	1	1	1	1	0	2	0	0	0	2	1	2	0	1	2	2	1	1	1	1	0	0	0	0	0	1	1	0	1	0	2	0
553	0	0	0	0	0	0	2	0	1	1	0	1	1	1	0	0	2	0	2	2	0	0	2	0	0	0	0	2	1	1	2	1	1	1	0	1	2	0	0	0	0	0	0	2	0	1	0	2	0
554	1	1	0	0	0	2	1	1	1	1	1	0	0	0	0	0	1	1	1	1	1	0	1	1	1	1	0	0	2	2	0	2	2	1	1	2	1	1	0	1	0	0	0	2	1	1	0	2	0
555	0	0	0	0	0	0	2	0	1	0	1	1	1	1	0	0	1	0	2	2	0	0	0	0	0	0	0	0	2	1	0	1	1	1	0	2	2	0	0	1	0	0	1	1	1	0	0	1	1
556	1	0	1	1	0	1	2	0	2	2	0	0	0	0	0	0	0	1	1	1	0	0	2	0	0	0	1	0	1	0	1	1	1	1	0	1	2	0	0	1	1	1	1	1	0	1	0	2	0
557	1	0	0	1	0	1	2	1	1	1	0	0	0	0	0	0	2	1	1	1	1	1	0	1	1	1	0	0	2	1	1	1	1	2	1	1	1	0	0	1	1	1	1	2	2	2	0	2	0
558	0	0	0	1	0	1	2	1	1	1	0	0	1	0	0	0	1	0	2	2	0	0	1	1	1	1	0	2	1	1	1	1	1	2	0	2	1	0	0	0	0	0	0	1	0	0	0	1	1
559	0	0	0	0	0	0	2	0	2	1	0	1	2	2	0	0	1	1	1	1	0	0	0	0	0	1	0	2	0	0	2	1	2	0	0	1	0	0	0	0	0	1	1	2	1	1	0	1	1
560	0	0	0	1	0	2	2	1	1	1	0	0	0	0	0	0	1	1	1	1	1	0	1	0	0	0	0	1	2	1	1	2	1	2	1	2	2	0	0	1	0	0	0	1	0	1	0	1	1
561	1	0	0	0	0	0	2	0	2	1	0	1	1	0	1	1	1	0	1	1	1	0	2	0	0	0	0	1	1	0	1	0	1	2	1	2	2	0	0	1	0	0	0	2	0	1	0	1	1
562	0	0	0	1	0	2	2	0	2	0	0	2	2	2	0	0	2	2	0	0	1	0	0	1	1	1	0	0	2	1	1	0	1	2	1	2	0	0	0	0	0	0	1	2	2	0	0	1	1
563	0	0	0	1	0	1	1	0	1	0	1	0	0	0	0	0	2	0	2	2	0	0	2	0	0	0	0	0	2	1	1	1	2	2	2	2	1	1	1	1	0	0	1	2	2	0	0	2	1
564	1	0	0	1	0	2	2	1	1	1	0	0	0	0	0	0	2	0	1	1	0	0	2	0	0	0	0	0	2	1	1	0	1	1	0	2	1	0	1	1	1	0	0	1	0	1	0	0	1
565	0	0	0	1	0	2	1	0	1	1	1	1	1	0	1	1	2	0	1	2	0	0	2	0	0	0	0	2	0	0	2	0	0	2	0	2	1	0	0	1	0	1	1	1	1	1	1	0	2
566	1	0	0	1	0	2	1	1	2	2	0	0	1	0	0	0	1	1	1	1	1	0	2	0	0	0	1	0	2	0	0	1	2	1	1	1	0	0	0	0	0	0	0	2	0	1	0	2	0
567	0	0	0	0	0	0	2	0	1	1	1	1	2	1	0	0	2	2	0	0	0	0	2	0	0	0	1	0	2	1	0	0	1	1	1	1	1	0	0	0	0	0	1	2	0	1	0	0	2
568	0	0	0	1	0	2	2	0	1	0	0	0	0	0	0	0	2	0	2	2	0	0	2	0	1	1	0	0	2	2	1	2	2	0	0	1	1	1	0	1	0	2	2	2	1	0	0	2	0
569	1	0	2	0	1	0	2	0	1	1	1	1	1	1	0	0	0	0	2	2	0	0	2	0	0	0	0	0	2	1	0	1	1	1	0	2	1	1	1	1	0	0	2	2	0	0	0	0	2
570	1	1	0	0	0	1	0	0	0	0	1	1	1	1	0	0	2	0	1	1	0	0	2	0	0	0	0	0	1	1	1	1	1	1	0	1	1	0	0	1	0	0	1	2	1	0	0	1	1
571	1	0	0	0	0	1	2	1	2	1	0	0	0	0	0	0	1	1	1	1	0	0	2	0	0	0	0	0	2	0	1	0	0	1	0	1	1	0	0	2	1	0	0	1	0	1	1	1	1
572	0	0	0	0	0	0	2	0	2	1	0	0	1	0	0	0	0	0	1	2	0	0	2	0	0	0	0	0	2	1	0	1	1	2	0	2	0	0	0	0	0	1	0	0	1	1	0	1	1
573	1	0	0	0	0	1	1	1	2	2	0	1	0	0	0	0	1	1	1	1	0	0	2	0	0	0	0	0	1	0	1	1	2	2	1	2	1	0	0	1	0	0	0	2	0	1	0	2	0
574	0	0	0	0	0	1	2	0	1	1	1	0	2	2	0	0	1	1	1	1	1	0	1	1	1	1	0	1	1	1	2	1	1	2	0	0	2	0	0	1	0	1	1	1	1	1	0	2	1
575	1	0	0	1	0	2	2	1	1	1	0	1	1	1	0	0	0	0	2	1	1	0	1	1	1	1	0	0	1	1	0	2	2	2	1	2	1	0	0	1	0	1	1	1	1	1	0	2	1
576	0	0	1	1	0	1	2	0	0	0	1	0	0	0	0	0	2	2	0	0	0	0	2	0	0	0	0	1	1	0	2	0	0	2	0	2	1	1	1	0	0	1	1	2	0	1	0	2	1
577	0	0	0	0	0	1	1	0	1	0	1	0	0	0	0	0	1	1	1	1	1	0	2	0	0	0	1	1	2	0	1	1	1	1	0	1	2	0	0	1	0	0	0	1	0	1	0	1	1
578	0	0	0	0	0	1	2	1	2	2	0	1	1	1	0	0	1	1	1	1	0	0	2	0	1	1	0	0	2	2	0	2	1	1	0	2	2	0	0	2	0	1	1	1	1	1	0	1	1
579	0	0	0	1	0	1	1	0	0	0	2	1	2	1	0	0	1	1	1	1	0	0	2	0	0	0	0	0	2	1	2	2	2	1	0	2	2	0	0	1	0	0	1	2	1	0	1	1	1
580	0	0	0	0	0	0	2	0	2	2	0	0	1	0	0	0	0	2	0	1	0	0	2	0	0	0	0	0	2	2	1	1	1	0	0	1	1	0	0	2	1	0	0	2	0	2	0	2	0
581	0	0	0	0	0	0	1	0	0	0	2	1	2	2	0	0	1	1	1	1	0	0	2	0	0	0	0	0	1	1	2	0	1	2	1	2	1	0	0	1	0	0	1	1	1	0	0	2	0
582	1	0	0	0	0	1	1	0	0	0	1	1	0	0	0	0	1	0	1	2	0	0	2	0	0	0	1	1	2	1	0	2	2	2	0	2	1	0	0	2	1	0	0	1	0	0	0	1	0
583	0	0	0	2	0	2	2	0	2	1	0	1	2	2	0	0	1	0	2	2	0	0	0	1	1	1	0	0	1	1	1	1	1	0	0	0	1	0	0	2	0	0	1	1	0	1	0	2	0
584	0	0	0	1	0	1	2	0	1	1	0	0	0	0	0	0	2	1	2	2	1	0	1	0	0	0	0	0	2	0	0	1	2	2	2	2	2	0	0	0	0	0	0	2	0	1	1	1	1
585	0	0	0	1	0	1	1	0	1	1	1	1	1	1	0	0	2	2	1	1	0	0	1	0	0	0	0	1	1	1	1	0	2	1	0	2	1	0	1	2	2	0	0	0	0	0	1	1	1
586	1	0	0	0	0	0	2	1	1	1	0	1	2	2	0	1	1	0	2	2	0	0	1	0	0	0	0	0	2	1	0	1	1	2	0	2	0	0	0	1	1	0	1	1	0	1	0	2	0
587	0	0	0	0	0	1	2	0	2	0	0	1	1	1	0	0	1	0	2	2	0	0	2	0	0	1	0	0	2	2	0	1	1	1	1	2	1	0	0	1	1	1	0	0	0	0	0	1	1
588	1	0	1	0	1	1	1	0	1	0	1	1	1	1	0	0	1	1	1	1	1	0	2	0	1	1	0	0	2	2	0	1	2	1	0	2	2	0	1	2	1	0	0	1	0	1	0	2	0
589	1	0	0	1	0	1	1	1	1	1	1	0	0	0	0	0	2	1	1	1	0	0	2	0	0	0	0	1	2	1	1	1	2	2	2	2	0	0	0	0	1	1	1	2	1	2	0	2	0
590	1	0	0	1	0	1	1	0	1	1	1	0	2	1	0	0	2	0	2	2	0	0	2	0	0	0	0	1	2	1	1	2	2	1	1	1	1	0	0	0	0	0	0	1	0	1	0	2	1
591	0	0	0	0	0	2	1	0	1	1	1	2	2	1	1	1	1	2	0	0	2	0	2	0	0	0	0	0	2	1	1	0	0	2	0	2	0	0	0	0	0	0	1	1	0	1	0	0	2
592	1	0	0	0	0	1	1	0	0	0	1	0	0	0	0	0	1	2	0	0	1	0	2	0	0	0	0	0	2	2	0	0	0	2	0	2	1	0	0	1	0	0	0	1	1	1	0	1	1
593	1	0	0	0	0	2	1	0	1	1	1	1	1	1	0	0	1	1	1	1	1	0	2	0	0	0	0	1	0	0	2	1	1	2	0	2	2	0	0	1	0	0	1	2	0	1	0	1	1
594	0	0	0	0	0	1	2	1	2	1	0	0	0	0	0	0	1	1	1	1	0	0	1	0	1	1	0	1	0	0	2	2	2	2	1	2	2	0	0	0	0	0	2	2	1	0	0	2	1
595	0	0	0	0	0	1	1	0	1	1	1	0	0	0	0	0	1	0	2	2	0	0	2	0	1	1	1	0	2	1	0	0	0	2	0	2	1	0	0	1	0	1	2	2	1	0	1	1	1
596	0	0	0	0	0	2	2	1	2	1	0	0	0	0	0	0	2	2	0	0	1	0	2	0	0	0	1	0	2	1	0	0	0	1	0	0	1	0	0	1	0	0	0	1	0	0	0	1	1
597	0	0	0	1	0	1	2	0	1	1	0	0	0	0	0	0	1	0	2	2	0	0	1	0	1	1	1	0	2	1	1	0	1	2	1	2	2	0	0	1	0	0	0	1	0	0	0	0	1
598	1	0	0	1	0	2	1	0	1	0	1	1	1	1	0	0	1	1	1	1	0	0	2	0	1	1	0	0	2	0	0	2	2	0	0	1	1	1	0	0	0	0	0	2	0	1	1	0	2
599	1	0	0	0	0	0	2	0	2	0	0	1	1	0	1	1	2	0	2	2	0	0	1	0	1	1	1	2	2	1	1	1	1	1	0	1	1	1	1	0	0	0	0	1	0	1	0	2	2
600	0	0	0	0	0	0	1	0	1	1	1	0	2	2	0	0	2	0	2	2	0	0	2	0	0	0	0	1	2	2	0	1	1	2	1	2	0	0	0	1	1	0	0	1	0	1	0	1	0
601	0	0	0	0	0	0	2	0	2	2	0	0	1	1	0	0	0	1	2	1	1	0	0	1	1	1	0	0	2	0	0	2	2	0	0	2	2	0	0	1	0	0	1	2	0	0	1	0	2
602	1	1	0	0	0	1	2	0	1	0	1	1	1	2	0	0	0	0	2	2	0	0	2	0	0	0	0	0	2	1	0	1	1	0	0	1	1	0	0	1	0	1	1	2	0	0	0	1	1
603	0	0	0	0	0	2	2	0	2	2	0	1	2	1	0	0	1	0	1	2	0	0	2	0	0	0	0	0	1	0	1	2	2	0	0	1	2	0	1	2	1	0	0	2	0	1	1	0	2
604	1	0	1	1	0	2	2	0	2	2	0	1	1	0	0	0	2	0	2	2	0	0	1	0	0	0	0	0	2	1	0	1	1	2	2	2	1	0	0	1	0	0	0	2	0	2	0	0	1
605	0	0	0	1	0	2	1	0	1	1	1	1	2	1	1	1	1	0	2	2	0	0	2	0	0	0	0	0	2	1	0	2	1	2	1	2	1	0	0	1	0	1	0	1	0	0	0	0	2
606	1	1	0	0	0	1	2	1	2	1	0	0	0	0	0	0	2	0	2	2	0	0	1	0	1	1	0	0	2	2	0	2	2	0	0	1	1	0	0	0	1	1	0	0	0	0	0	2	0
607	0	0	0	1	0	2	1	0	2	1	0	0	1	0	0	0	2	1	1	2	0	1	1	0	0	0	0	0	2	1	0	1	1	1	0	1	1	0	0	0	0	0	1	1	1	0	1	2	1
608	1	0	0	0	0	2	2	0	2	2	0	2	2	2	0	0	2	1	1	1	0	0	2	0	0	0	0	0	1	1	2	2	2	1	0	2	1	0	1	1	1	0	1	2	1	0	0	2	0
609	1	0	0	0	0	0	1	0	0	0	1	0	0	0	0	0	1	1	1	1	1	0	2	0	0	0	0	0	1	1	1	1	1	1	0	1	0	0	0	1	0	0	0	2	0	0	0	2	0
610	1	1	0	0	0	2	1	0	1	0	1	0	1	1	0	1	0	2	1	1	0	0	2	0	0	0	1	1	1	0	1	1	1	1	1	1	2	0	0	1	0	2	2	2	0	1	0	2	0
611	0	0	0	2	0	2	1	0	1	1	1	0	0	0	0	0	1	1	1	1	1	0	2	0	1	1	1	0	2	1	0	2	2	0	0	1	1	0	1	1	1	0	2	2	1	0	0	1	1
612	1	1	0	0	0	1	2	1	1	1	1	0	2	0	0	0	1	1	1	1	1	0	2	0	0	0	0	1	2	1	2	0	1	2	1	2	2	0	0	1	0	0	0	2	1	2	0	1	1
613	0	0	0	0	0	2	1	1	2	2	0	1	1	1	0	0	1	2	0	0	1	0	2	0	0	0	0	0	1	1	1	0	0	2	0	2	1	0	0	1	0	1	0	1	1	2	0	1	1
614	1	1	0	0	0	1	1	0	1	1	1	1	2	1	0	0	0	2	1	1	0	1	1	0	0	0	0	0	2	1	0	2	2	0	0	0	2	0	0	1	1	1	2	2	1	0	2	0	2
615	1	0	1	0	1	2	1	0	0	0	1	1	1	1	0	0	0	1	1	1	1	1	1	0	0	0	0	1	2	1	0	1	1	1	1	1	2	0	0	2	0	0	1	1	1	0	0	1	0
616	1	0	0	1	0	1	2	0	1	0	0	0	1	1	0	0	1	1	1	1	0	0	2	0	0	0	0	1	2	1	1	2	2	0	0	2	1	1	1	1	0	0	0	2	0	1	1	0	2
617	0	0	0	0	0	1	2	0	2	2	0	0	0	0	0	0	0	0	2	1	1	0	1	1	1	1	0	0	1	1	1	1	1	1	0	1	1	1	0	1	0	0	0	2	0	2	1	1	1
618	1	0	0	1	0	1	2	1	2	2	0	0	0	0	0	0	2	1	1	1	1	0	2	0	0	0	0	2	1	1	1	2	2	1	0	1	0	0	0	0	1	1	1	2	0	1	0	0	2
619	1	0	1	2	0	2	2	0	2	1	0	0	0	0	0	0	1	0	1	1	0	0	2	0	0	0	0	0	2	1	0	1	1	0	0	0	1	0	0	0	0	0	0	0	0	1	0	1	2
620	1	0	0	0	0	0	1	0	1	1	1	1	1	1	0	0	1	2	0	0	1	0	2	0	0	0	0	0	2	2	0	1	1	1	1	1	1	0	0	1	0	1	1	2	1	1	0	2	1
621	1	0	0	0	0	0	2	0	1	1	0	0	0	0	0	0	1	0	2	1	1	0	1	0	1	1	0	1	2	1	1	1	1	1	1	1	1	0	0	2	1	0	0	2	0	1	0	1	1
622	1	0	1	0	0	2	2	0	2	1	0	0	0	0	0	0	0	1	1	1	1	0	1	0	1	1	1	1	1	0	1	0	1	0	0	2	1	0	0	0	0	0	0	2	0	1	1	0	2
623	0	0	0	0	0	1	2	0	1	0	0	0	0	0	0	0	1	1	1	1	0	0	1	1	1	1	0	2	1	0	2	2	2	1	0	2	1	1	1	1	0	0	1	1	1	1	0	2	0
624	0	0	1	1	0	2	2	0	2	1	0	0	0	0	0	0	1	2	0	1	0	0	2	0	0	0	0	0	2	2	0	1	1	0	0	0	2	0	0	2	1	1	1	2	1	2	1	1	1
625	0	0	0	0	0	0	2	0	1	0	0	0	0	0	0	0	1	1	1	1	1	0	2	0	0	0	1	0	2	1	0	1	0	0	0	2	2	0	0	1	0	0	0	0	0	0	0	0	2
626	1	0	0	0	0	1	2	1	1	1	0	0	0	0	0	0	2	0	2	2	0	0	2	0	1	1	0	0	2	1	0	1	1	2	0	2	2	0	0	1	0	0	0	1	0	1	0	2	0
627	0	0	0	1	0	1	2	0	1	1	0	0	0	0	0	0	1	1	1	1	0	0	1	0	1	1	0	0	2	1	1	1	1	1	1	1	2	0	1	2	1	0	0	1	0	1	0	1	0
628	0	0	0	1	0	1	2	0	2	1	0	0	0	0	0	0	1	1	1	1	1	0	2	0	1	1	0	0	2	2	0	1	1	1	0	2	1	0	0	1	0	0	1	2	1	0	0	2	0
629	1	0	0	1	0	1	2	0	1	0	0	1	1	1	0	0	1	0	2	2	0	0	2	0	0	0	0	1	2	2	0	1	2	1	0	1	1	0	0	2	0	0	0	2	0	1	0	2	1
630	1	0	0	0	0	1	2	0	0	0	0	0	0	0	0	0	1	1	1	1	1	0	2	0	0	0	0	0	2	2	1	1	1	0	0	1	1	0	0	2	0	0	0	2	0	1	0	2	1
631	0	0	0	0	0	2	1	1	1	1	1	1	1	1	0	0	1	0	2	2	0	0	2	0	1	1	0	0	2	1	0	0	0	2	0	2	0	1	1	0	0	0	0	0	0	0	0	2	0
632	0	0	0	1	0	2	2	0	2	2	0	0	1	1	0	1	1	0	1	1	1	0	2	0	0	0	0	1	1	0	1	1	1	1	1	1	1	0	0	1	0	0	0	1	0	1	0	2	1
633	1	0	1	1	1	2	1	0	1	1	1	0	1	1	0	0	1	1	1	1	0	0	0	1	1	1	1	2	2	1	1	2	2	0	0	0	2	0	0	1	0	1	1	2	0	1	0	2	0
634	1	0	0	0	0	0	2	0	1	0	1	1	1	1	0	0	1	0	2	2	0	0	2	0	0	0	0	0	2	1	1	2	2	0	0	1	1	1	1	1	0	0	1	2	0	0	0	2	0
635	1	0	0	0	0	0	2	0	0	0	0	0	1	0	0	0	2	1	1	1	1	0	2	0	0	0	1	1	2	1	0	1	2	2	2	2	1	0	0	1	0	1	1	2	1	1	0	2	0
636	1	1	0	0	0	1	1	0	0	0	1	0	1	0	0	0	1	0	2	2	0	0	1	1	1	1	0	0	2	0	0	0	1	2	0	2	1	0	0	1	0	0	0	2	0	2	0	2	1
637	1	0	0	1	0	1	2	0	1	1	0	1	1	1	0	0	0	0	2	1	1	0	2	0	0	0	0	1	2	2	0	1	1	2	0	2	1	1	1	1	0	0	1	2	1	0	0	2	0
638	1	0	0	0	0	0	1	0	1	1	0	1	1	1	0	0	2	0	2	2	0	0	1	0	0	0	0	0	2	2	1	0	2	0	0	1	2	0	0	1	0	0	0	1	1	0	0	2	0
639	1	0	0	0	0	1	1	0	0	0	1	0	0	0	0	0	1	0	2	1	0	0	2	0	0	0	0	0	2	2	0	1	2	2	1	2	2	0	0	2	0	0	0	1	0	1	0	2	0
640	1	0	1	0	0	0	1	1	2	2	0	1	2	1	0	0	2	1	2	1	1	1	1	0	0	0	1	1	2	1	0	0	0	0	0	1	2	0	0	2	0	0	0	1	0	0	0	2	0
641	0	0	0	0	0	0	1	1	2	2	1	0	0	0	0	0	0	0	2	2	0	0	2	0	0	0	1	0	2	1	0	1	1	1	1	1	2	0	0	1	0	0	0	2	0	1	0	2	0
642	0	1	0	0	0	1	2	0	2	1	0	0	1	0	0	0	1	1	2	2	0	0	2	0	0	0	0	0	2	1	0	1	1	0	0	1	1	0	0	1	0	0	0	1	0	1	0	0	2
643	0	0	0	2	0	2	2	1	2	2	0	0	0	0	0	0	2	1	1	1	0	1	2	0	0	0	0	0	2	2	1	1	2	1	0	1	2	0	1	2	1	0	1	1	0	2	0	0	2
644	1	0	0	0	0	2	1	0	2	2	0	1	1	1	0	0	0	2	0	1	0	0	2	0	0	0	0	0	2	1	1	1	1	2	2	2	0	1	1	0	0	0	0	1	1	0	1	0	2
645	1	1	0	0	0	1	1	0	0	0	0	0	0	0	0	0	1	0	2	2	0	0	2	0	0	0	1	1	1	0	1	1	1	1	0	1	1	0	0	1	0	0	1	2	1	0	0	2	0
646	0	0	0	0	0	1	2	0	2	1	0	1	1	1	0	0	0	2	0	0	0	0	2	0	1	1	0	1	1	0	2	2	2	0	0	0	2	0	0	1	1	0	0	0	0	0	0	2	1
647	0	1	0	0	0	1	0	0	1	1	1	0	0	0	0	0	0	1	1	1	0	0	2	0	0	0	0	0	1	1	2	2	2	1	1	2	1	0	0	1	0	0	0	2	0	1	0	2	1
648	1	0	0	1	0	1	1	0	2	1	0	0	1	1	0	0	2	1	1	1	0	0	2	0	0	0	0	2	0	0	2	2	2	0	0	0	1	0	0	1	0	0	0	2	0	0	1	1	1
649	0	1	0	0	0	1	2	0	2	2	0	0	0	0	0	0	2	0	2	2	1	0	2	0	0	0	0	1	2	1	1	2	2	0	0	1	1	0	0	2	0	0	0	2	0	0	0	2	0
650	0	0	0	0	0	1	2	0	1	1	0	0	0	0	0	0	2	2	1	1	0	0	1	1	1	1	0	0	2	2	0	0	0	2	1	1	1	0	0	2	0	1	0	0	0	0	0	2	2
651	0	0	0	0	0	2	1	0	1	1	1	1	2	1	0	0	1	1	1	1	0	0	2	0	0	0	0	1	2	1	2	1	1	0	0	1	2	0	0	2	0	1	1	2	0	0	0	2	0
652	1	0	0	0	0	1	2	0	2	2	0	2	1	1	0	0	2	0	2	2	0	0	2	0	1	1	0	0	2	2	1	2	2	0	0	1	1	0	0	1	0	0	1	2	1	0	0	2	1
653	0	0	0	0	0	1	0	0	0	0	1	1	1	1	0	0	2	0	2	2	0	0	2	0	0	0	0	0	2	1	1	0	0	2	0	2	1	0	0	2	1	0	0	1	0	1	1	0	2
654	0	0	0	0	0	0	2	0	1	1	0	0	1	1	0	0	0	0	2	1	1	0	2	0	0	0	0	1	2	1	2	2	2	2	0	2	2	0	0	1	0	0	0	2	0	0	0	2	1
655	1	0	0	1	0	2	2	0	2	2	0	0	1	0	0	0	1	1	1	2	0	0	2	0	0	0	0	2	1	0	2	1	1	2	1	1	1	0	0	0	0	0	0	2	0	0	0	0	2
656	0	0	0	1	0	1	2	0	2	1	0	0	0	0	0	0	2	0	2	2	0	0	2	0	0	0	0	0	1	0	1	0	0	2	1	2	2	0	0	1	0	0	0	2	0	1	0	1	2
657	1	0	0	1	0	1	2	0	1	0	0	1	2	1	0	0	2	1	2	1	1	0	2	0	0	0	0	1	1	1	1	2	2	1	1	1	1	0	0	1	0	1	0	1	2	1	0	1	1
658	0	0	0	1	0	1	1	0	2	1	0	0	0	0	0	1	0	1	1	1	1	0	2	0	0	0	0	0	2	2	0	1	2	2	1	2	1	0	0	1	0	1	1	2	1	1	0	0	1
659	0	0	0	0	0	0	1	0	1	1	0	1	1	1	0	0	1	1	1	1	0	0	0	0	1	1	1	0	1	0	1	1	1	1	0	1	1	1	0	0	0	0	0	1	0	0	0	2	2
660	1	0	0	1	0	2	2	0	2	1	1	1	1	1	0	0	1	1	1	1	0	0	2	0	1	1	0	1	1	1	1	2	2	1	0	0	1	0	0	0	0	0	1	2	1	0	0	1	1
661	0	0	0	0	0	0	2	1	1	1	0	0	0	0	0	0	0	0	2	1	1	0	1	1	2	2	0	0	2	2	1	1	1	2	0	2	0	0	0	0	0	2	1	2	1	0	0	1	2
662	0	0	0	0	0	1	1	0	0	0	1	0	0	0	0	0	1	1	1	1	0	0	2	0	0	0	1	0	2	1	0	0	0	2	0	2	1	0	0	1	0	0	0	0	0	1	0	1	0
663	0	0	0	1	0	1	1	0	1	0	1	0	0	0	0	0	2	1	2	1	1	0	2	0	2	2	0	0	2	2	1	0	2	2	1	2	2	0	0	1	0	1	1	1	1	1	0	2	0
664	0	0	0	0	0	0	2	0	1	1	1	1	2	1	1	1	1	1	1	0	1	0	0	0	0	0	1	2	2	1	1	2	2	1	1	1	1	1	1	1	0	0	0	1	0	1	0	1	1
665	1	0	0	0	0	1	2	0	1	1	0	1	2	2	0	1	1	2	0	0	1	0	2	0	0	0	0	1	1	1	1	1	1	0	0	1	1	0	0	2	1	0	0	1	0	1	0	1	1
666	1	0	0	0	0	1	2	0	2	2	0	0	0	0	0	0	2	0	2	2	0	0	2	0	0	0	0	0	2	2	0	1	2	2	1	2	2	0	0	0	0	0	0	2	0	0	0	2	1
667	1	0	0	1	0	1	2	0	2	2	0	0	1	0	0	0	2	2	1	1	0	0	0	1	1	1	0	0	1	0	1	1	2	1	1	1	1	0	0	1	0	0	0	0	2	2	0	2	0
668	1	0	0	0	0	0	2	0	2	2	0	0	0	0	0	0	1	2	0	0	0	0	2	0	0	0	0	0	2	1	0	0	0	2	2	2	2	0	0	0	0	1	1	1	1	2	0	0	2
669	1	0	0	0	0	1	1	0	1	1	1	1	1	1	0	0	1	0	2	2	0	0	2	0	0	0	0	2	2	1	1	0	0	2	0	2	1	0	0	2	1	0	1	2	1	0	0	2	0
670	1	0	0	1	0	1	2	0	2	1	0	1	1	1	0	0	2	0	1	1	0	0	2	0	0	0	0	1	2	1	2	2	2	2	0	2	1	0	0	1	0	1	1	1	0	0	0	0	2
671	1	0	0	1	0	1	2	0	1	1	0	0	0	0	0	0	2	1	1	1	1	0	2	0	0	0	0	2	2	2	0	2	2	0	0	1	2	0	0	1	0	0	0	1	0	0	1	1	1
672	1	0	0	0	0	0	1	0	0	0	1	0	0	0	0	0	0	1	0	0	1	0	2	0	0	0	1	1	2	2	0	1	2	1	0	1	1	0	0	1	0	1	0	1	0	1	0	2	1
673	0	1	0	0	0	1	2	0	2	2	0	0	1	1	0	0	1	1	1	1	0	0	2	0	0	0	0	1	2	0	1	1	1	1	0	1	1	0	0	1	0	0	0	1	0	1	1	0	2
674	1	0	1	0	0	0	2	0	2	0	0	0	0	0	0	0	0	1	0	0	1	0	2	0	0	0	0	0	2	1	0	1	1	1	0	2	1	1	0	0	0	0	0	0	0	0	0	1	1
675	0	0	0	1	0	2	1	0	1	1	0	0	0	0	0	0	1	2	0	1	1	0	2	0	0	0	1	0	2	2	0	1	2	0	0	1	1	0	0	2	0	1	0	0	1	1	1	1	1
676	0	0	0	0	0	0	2	1	2	1	0	1	1	1	0	0	2	2	0	0	0	0	1	1	1	1	0	0	2	2	1	1	1	1	1	1	1	0	0	1	0	1	1	2	1	1	0	1	0
677	0	0	0	0	0	0	1	0	0	0	0	0	0	0	0	0	2	0	2	2	0	0	2	0	0	0	1	0	2	1	0	1	1	2	1	1	1	0	0	0	0	1	1	1	1	0	0	2	1
678	1	0	0	0	0	1	2	0	2	1	0	0	0	0	0	0	1	2	0	0	1	0	2	0	0	0	0	0	1	1	0	1	1	2	0	2	2	1	1	1	0	0	1	2	0	0	0	1	1
679	0	0	0	0	0	1	1	0	0	0	1	0	0	0	0	0	1	1	1	1	0	0	1	1	1	1	0	1	2	2	1	2	2	0	0	1	1	0	0	0	0	1	1	1	1	0	0	0	1
680	0	0	0	0	0	2	1	0	2	2	0	0	0	0	0	0	0	2	0	1	1	1	2	0	0	0	0	0	2	2	1	1	2	2	1	2	0	1	1	0	0	0	0	2	0	1	0	1	0
681	1	0	0	0	0	0	1	0	0	0	1	0	1	0	0	0	0	1	0	0	1	0	1	1	1	1	0	0	2	2	1	2	2	2	2	2	1	0	0	0	0	0	1	2	1	0	0	0	1
682	0	1	0	0	0	1	2	0	0	0	0	0	1	1	0	1	1	0	2	2	0	1	2	0	0	0	0	0	2	2	0	1	1	1	0	1	2	0	0	1	0	0	1	2	1	0	1	1	1
683	1	0	0	0	0	2	1	1	2	2	0	1	1	1	0	0	1	0	2	2	0	0	2	0	1	1	0	1	1	1	1	1	1	2	0	1	2	0	0	1	0	0	1	2	1	0	0	0	2
684	1	0	0	0	0	0	2	0	2	0	0	0	0	0	0	0	2	1	2	1	1	0	2	0	1	1	1	1	2	1	0	2	2	1	1	1	1	0	0	2	1	0	1	1	1	0	0	1	1
685	0	0	0	1	0	2	1	0	1	1	1	0	1	0	0	0	0	1	1	1	1	0	2	0	0	0	0	1	1	0	2	1	1	1	0	2	0	1	0	0	0	0	1	2	0	0	0	1	1
686	0	0	1	1	0	1	2	0	1	0	0	2	2	1	1	1	0	0	2	2	1	0	1	1	1	1	0	0	2	2	1	0	0	2	0	2	1	0	0	1	0	1	1	2	0	0	0	1	1
687	0	0	0	1	0	2	2	0	1	1	0	0	1	1	0	0	0	0	1	1	1	0	2	0	0	0	0	0	2	2	1	2	2	1	0	2	2	0	0	2	0	0	0	1	0	1	0	0	2
688	0	0	0	0	0	1	2	0	1	1	0	1	0	0	0	0	1	1	1	1	0	0	2	0	0	0	0	0	2	2	1	1	2	1	0	1	2	0	0	2	0	1	1	1	1	1	0	1	1
689	0	0	0	0	0	1	2	0	1	1	0	0	0	0	0	0	2	0	2	2	1	0	2	0	0	0	0	1	2	1	2	1	1	1	1	2	2	0	0	2	0	0	0	1	0	0	0	1	1
690	1	0	0	1	0	2	0	0	0	0	1	1	1	1	0	0	2	0	2	2	0	0	2	0	0	0	0	1	2	2	1	1	1	2	1	2	1	0	0	1	0	0	0	2	0	1	0	0	1
691	0	0	0	0	0	0	0	0	1	1	0	1	1	1	0	0	2	0	2	1	1	0	2	0	1	1	0	1	1	1	1	1	2	1	1	1	1	0	0	2	1	1	0	1	0	0	0	2	0
692	0	0	0	0	0	1	1	0	0	0	1	1	2	2	0	0	0	2	0	1	0	0	2	0	1	1	1	0	2	1	0	1	1	1	0	1	1	0	0	0	1	0	0	2	0	0	0	2	0
693	1	0	0	0	0	0	2	0	2	1	0	2	2	2	0	0	1	1	1	1	0	0	2	0	1	1	0	2	1	1	2	2	2	1	0	1	2	0	0	2	0	1	1	2	1	0	0	0	2
694	1	0	0	0	0	1	1	1	2	2	0	1	1	2	0	0	1	1	1	1	0	0	2	0	0	0	0	0	2	2	1	2	2	0	0	1	1	0	0	1	0	0	1	2	1	0	0	1	1
695	1	0	0	1	0	2	2	0	1	0	1	1	2	2	0	0	1	0	2	2	0	0	2	0	1	1	0	1	1	1	2	1	1	1	0	1	2	0	0	1	0	1	1	1	1	0	0	2	0
696	0	0	0	0	0	1	1	0	0	0	0	1	1	1	0	0	2	2	0	0	1	0	2	0	0	0	0	0	2	1	0	2	1	2	1	2	1	0	0	0	0	1	1	1	1	0	0	1	1
697	0	0	0	0	0	1	2	0	2	1	0	0	0	0	0	0	0	0	2	1	1	0	2	0	0	0	0	0	1	0	1	1	1	1	0	2	0	0	0	0	0	0	0	2	0	0	0	1	1
698	0	0	0	0	0	2	2	0	2	2	0	0	1	0	0	0	1	1	1	1	1	0	1	0	0	0	0	0	2	2	0	2	2	0	0	1	1	0	0	2	1	0	2	2	0	0	1	1	1
699	0	0	0	0	0	2	2	0	1	0	1	0	1	1	0	0	0	2	0	0	0	0	2	0	0	0	0	0	2	0	1	2	2	2	0	2	1	0	0	1	0	1	1	2	1	1	0	1	1
700	1	0	1	1	1	2	2	0	1	1	1	1	2	1	0	0	1	1	1	1	0	0	1	0	0	0	0	0	2	2	1	1	1	0	0	0	0	0	0	0	0	0	1	2	1	0	0	1	1
701	1	0	0	0	0	1	0	0	0	0	1	0	0	0	0	0	0	0	2	2	0	0	2	0	0	0	0	0	2	2	1	1	1	2	0	2	2	0	0	1	0	0	0	2	0	2	0	1	1
702	0	1	0	0	0	1	2	0	1	0	0	1	1	0	1	1	0	1	0	0	1	0	2	0	0	0	0	1	1	1	1	2	2	1	1	2	2	0	0	1	0	0	0	1	0	0	1	1	1
703	1	0	0	0	0	0	2	1	1	1	0	0	1	0	0	0	1	1	1	1	0	0	2	0	0	0	0	0	1	0	1	2	2	2	0	2	2	0	0	1	1	0	1	2	1	0	0	2	0
704	0	0	0	0	0	0	1	0	1	1	0	0	0	0	0	1	2	2	0	0	0	0	2	0	0	0	0	1	2	0	1	2	2	1	1	1	1	0	0	1	0	0	0	1	0	0	0	1	0
705	0	0	0	0	0	0	2	1	2	1	0	0	1	1	0	0	1	1	1	1	1	0	2	0	0	0	1	1	2	1	0	0	0	2	0	2	1	0	0	0	0	0	0	1	0	0	0	1	1
706	0	0	0	0	0	1	1	1	2	2	0	0	0	0	0	0	1	0	1	1	0	0	1	0	0	0	0	0	2	2	0	1	2	1	0	1	1	0	0	1	0	0	1	2	0	0	0	1	1
707	1	0	0	0	0	0	2	0	2	1	0	1	1	1	0	0	1	2	0	0	1	0	2	0	0	0	0	0	1	0	1	1	1	2	1	2	1	0	0	1	0	1	1	1	1	1	0	0	1
708	0	0	0	0	0	0	1	0	1	1	0	0	0	0	0	0	1	1	1	1	0	0	2	0	0	0	0	1	2	2	0	0	1	2	0	2	1	0	0	1	0	0	0	0	0	1	0	2	0
709	1	0	1	0	0	1	2	0	2	0	1	1	1	1	0	0	1	2	1	1	0	0	2	0	0	0	0	1	1	1	1	1	2	1	0	1	1	0	0	0	0	0	1	2	1	0	0	2	1
710	1	0	0	0	0	1	2	1	1	1	0	1	1	1	0	0	1	0	2	1	1	1	2	0	0	0	0	1	1	1	2	1	1	1	1	1	1	0	0	2	1	1	1	2	1	0	0	2	0
711	1	0	1	0	0	2	2	0	1	0	0	0	0	0	0	0	1	1	1	1	0	0	2	0	0	0	0	0	2	2	0	0	0	1	0	1	2	0	0	2	1	0	1	1	1	0	0	2	0
712	0	0	1	0	1	1	1	0	1	0	1	1	1	1	0	0	0	2	0	1	1	0	1	1	1	1	0	0	2	2	2	1	1	1	1	1	1	0	0	2	0	0	0	2	0	0	0	0	1
713	1	0	0	0	0	0	1	1	1	1	1	0	0	0	0	1	1	1	1	1	1	0	2	0	0	0	0	0	2	2	0	0	0	1	0	0	2	0	0	1	0	0	0	2	0	1	0	2	0
714	0	0	0	0	0	0	2	0	2	2	0	0	1	0	0	0	2	0	2	1	1	0	1	1	1	1	0	1	2	2	1	2	2	1	0	0	1	0	0	1	0	0	0	1	0	0	0	2	1
715	0	0	0	0	0	1	1	0	1	1	1	0	0	0	0	0	1	1	1	1	1	0	2	0	1	1	0	0	1	1	2	1	1	1	0	1	2	0	0	1	0	1	1	2	1	1	0	2	1
716	1	0	0	1	0	1	2	1	1	1	1	0	1	0	0	0	1	0	2	1	1	0	1	0	0	0	0	0	2	1	1	0	1	1	0	1	0	0	0	0	0	0	0	2	0	0	0	0	2
717	0	0	0	0	0	1	2	0	2	2	0	0	1	0	0	0	1	1	1	1	0	0	2	0	1	1	0	1	1	1	1	2	2	2	1	2	1	0	0	1	0	1	1	2	1	1	0	2	0
718	0	0	0	0	0	0	2	0	1	1	1	0	0	0	0	0	0	2	0	0	1	0	2	0	0	0	0	0	2	0	1	2	2	0	0	1	1	1	1	1	0	0	1	2	1	0	0	1	2
719	1	1	0	0	0	1	2	0	2	0	0	1	1	1	0	0	2	2	1	1	0	0	2	0	0	0	0	0	1	1	0	0	2	1	0	2	1	0	0	1	0	1	1	1	0	0	0	2	0
720	0	0	0	0	0	0	1	1	1	1	1	0	0	0	0	0	2	1	2	2	1	0	2	0	0	0	0	0	2	1	0	1	2	1	0	1	2	0	0	2	0	0	0	2	0	1	1	1	1
721	1	0	0	1	0	2	1	0	1	1	0	1	1	1	0	0	0	0	2	2	0	0	0	1	1	1	0	1	2	0	1	2	2	1	0	2	2	0	0	2	0	1	1	2	1	0	0	1	1
722	0	0	0	0	0	0	1	0	1	1	1	0	2	1	0	1	1	1	1	1	0	0	1	0	0	0	0	0	2	2	1	1	2	0	0	0	2	0	0	1	0	0	0	1	0	1	0	2	1
723	0	0	0	0	0	0	1	1	1	1	1	0	2	0	0	0	1	1	1	2	0	0	1	0	0	0	0	0	2	1	0	2	2	1	0	1	1	0	0	0	0	1	1	1	1	0	0	1	1
724	1	0	0	1	0	2	1	0	0	0	2	0	0	0	0	0	2	0	1	2	0	0	2	0	1	1	0	1	1	1	2	2	2	2	0	2	2	0	0	2	0	1	0	0	1	0	0	0	2
725	0	0	0	0	0	0	2	0	2	1	1	1	1	1	0	0	2	0	2	2	0	0	2	0	0	0	0	1	2	2	1	1	1	2	1	2	2	0	0	1	0	0	0	2	0	0	0	1	1
726	1	0	1	1	0	1	1	0	2	2	0	1	2	1	0	0	2	2	0	0	1	0	2	0	1	1	0	2	2	1	1	1	1	2	1	2	2	0	0	2	0	0	1	2	1	0	0	1	1
727	1	0	0	0	0	1	1	2	2	2	0	1	1	1	0	0	1	2	0	0	1	0	2	0	0	0	0	1	2	1	2	2	2	0	0	1	2	0	0	2	0	0	0	1	0	1	0	2	0
728	1	0	0	1	0	2	2	0	1	1	0	1	2	2	0	0	0	0	2	2	0	0	1	1	1	1	0	0	2	2	1	0	1	2	0	2	2	0	0	1	0	0	0	1	1	1	0	0	2
729	0	0	1	1	0	2	2	0	2	2	0	1	1	1	0	0	1	0	1	2	0	2	0	0	0	0	0	0	2	2	0	1	2	2	0	2	2	1	1	1	0	0	0	1	0	0	0	2	1
730	0	0	0	0	0	0	2	0	1	1	0	0	0	0	0	0	1	1	1	1	1	0	2	0	0	0	0	0	2	2	1	2	2	1	0	1	1	0	0	2	1	0	0	2	0	0	0	0	2
731	0	0	0	1	0	1	2	0	2	0	0	1	0	0	0	0	1	2	0	0	1	0	2	0	1	1	0	1	2	1	0	1	1	1	0	1	2	0	0	1	0	0	0	2	0	1	0	2	1
732	1	0	0	0	0	1	2	0	1	1	1	0	0	0	0	0	2	2	0	0	1	0	2	0	0	0	0	0	1	1	1	1	2	0	0	2	1	1	1	0	0	1	1	1	1	1	0	1	1
733	0	0	1	1	0	1	2	0	0	0	0	1	1	0	1	1	2	1	1	1	1	2	0	0	0	0	0	0	2	1	0	0	0	1	0	1	1	0	0	2	1	1	1	2	0	1	1	1	1
734	1	0	0	0	0	2	2	0	2	2	0	0	1	0	0	0	1	0	1	1	1	0	2	0	0	0	0	0	2	1	0	1	1	1	0	1	1	1	1	1	0	0	0	1	0	0	1	1	1
735	0	0	0	0	0	0	2	0	1	0	0	0	1	1	0	1	1	1	1	1	1	0	1	0	0	0	0	0	2	2	0	2	2	0	0	1	1	0	0	0	0	0	0	2	0	0	0	2	0
736	1	0	0	1	0	1	2	1	2	1	0	2	2	1	1	1	0	0	2	2	0	1	2	0	0	0	1	1	2	0	1	0	0	2	0	2	1	0	0	1	0	0	0	1	0	0	0	2	0
737	0	0	0	0	0	2	2	1	1	1	1	0	0	0	0	0	1	1	1	1	1	1	1	0	1	1	0	1	2	1	1	2	2	1	1	2	1	0	0	1	0	1	1	1	1	0	0	2	0
738	0	0	0	1	0	2	2	0	1	1	1	0	0	0	0	0	1	0	2	1	1	0	2	0	0	0	0	0	2	1	0	0	1	1	0	2	0	0	0	0	1	0	0	1	0	1	1	1	1
739	0	0	0	0	0	1	2	0	1	1	1	0	0	0	0	0	0	2	0	0	1	0	2	0	1	1	1	0	2	0	0	1	1	0	0	0	1	0	0	1	0	0	0	2	0	1	0	1	0
740	0	0	1	0	1	2	2	0	1	1	0	0	0	0	0	1	1	1	1	1	0	0	0	1	1	1	0	1	2	1	1	1	1	1	0	1	1	0	1	1	1	0	0	1	0	0	0	1	2
741	0	1	0	0	0	0	1	0	1	1	1	1	1	1	0	0	0	1	0	0	1	0	1	0	0	0	0	0	2	0	0	0	1	2	1	2	1	0	0	2	0	0	0	1	0	1	1	1	1
742	0	1	0	0	0	2	2	0	1	1	0	1	1	1	0	0	2	2	0	0	0	0	0	0	0	0	0	0	2	1	0	0	1	2	0	2	1	1	1	1	0	1	1	1	1	0	0	1	1
743	1	0	0	1	0	1	2	0	2	2	0	1	1	1	0	0	1	1	1	1	0	0	2	0	0	0	0	1	1	1	2	2	2	1	0	2	1	0	0	1	0	0	2	2	1	0	0	2	0
744	0	0	0	1	0	2	1	0	1	1	0	0	1	0	0	0	0	0	2	2	0	0	2	0	0	0	0	0	2	1	0	2	2	0	0	0	2	0	0	2	1	0	0	0	2	2	0	1	1
745	0	0	0	0	0	0	1	0	0	0	0	0	1	0	0	0	0	0	2	2	0	0	1	0	0	0	0	0	2	1	2	1	1	1	0	1	2	0	0	2	1	0	2	2	0	0	0	2	0
746	1	0	0	0	0	0	2	1	2	2	0	1	1	1	0	0	2	2	0	0	0	0	2	0	0	0	0	0	2	2	1	1	2	1	0	1	2	0	0	1	0	1	1	1	1	1	0	1	1
747	1	0	0	0	0	0	1	1	1	1	1	1	2	2	0	0	1	0	1	1	0	0	0	0	0	0	0	1	1	1	1	1	2	1	0	1	1	0	0	0	0	2	1	2	1	0	0	1	0
748	1	0	0	0	0	1	2	1	1	1	0	1	2	1	0	0	1	1	0	0	1	0	1	1	1	2	0	0	1	1	1	0	0	2	0	2	2	1	1	1	0	1	1	1	1	1	0	1	0
749	0	0	0	1	0	2	2	1	1	1	0	0	1	0	0	0	2	1	1	2	0	0	2	0	0	0	0	0	2	2	1	2	2	1	0	1	1	0	0	0	0	0	0	2	0	1	0	0	2
750	0	0	0	1	0	2	1	1	1	1	1	0	2	0	0	0	1	0	2	2	0	0	2	0	1	1	1	1	2	1	0	2	2	1	0	1	2	0	0	2	1	1	0	0	0	0	0	2	1
751	1	0	0	1	0	1	2	1	1	1	0	0	1	0	0	0	1	1	1	1	1	0	2	0	0	0	0	1	2	1	2	1	2	1	0	1	1	0	0	1	0	0	0	0	0	0	0	2	1
752	1	0	0	1	0	2	2	0	1	1	0	0	0	0	0	0	1	2	0	0	1	0	2	0	0	0	0	0	2	2	0	2	2	1	0	1	1	0	0	0	0	0	0	1	0	1	0	2	0
753	1	0	1	2	0	2	2	0	2	1	1	0	0	0	0	0	2	1	1	1	1	0	2	0	0	0	0	0	2	2	2	1	2	1	1	2	1	0	0	1	0	0	0	2	0	2	0	1	0
754	1	0	0	0	0	1	2	0	1	1	0	0	2	0	0	0	1	1	1	1	1	0	2	0	0	0	0	0	2	2	0	1	1	2	1	1	1	0	0	2	0	0	0	1	0	0	0	2	0
755	1	0	0	0	0	2	2	0	2	2	0	0	0	0	0	0	1	0	1	1	0	0	2	0	0	0	0	0	2	2	1	1	0	0	0	1	1	0	1	1	1	1	0	1	0	1	0	1	1
756	0	0	0	1	0	1	2	0	1	1	1	0	1	0	0	0	1	1	1	1	1	0	2	0	1	1	0	2	1	1	2	1	1	0	0	0	1	1	0	0	0	1	1	1	0	0	0	0	2
757	0	0	0	0	0	2	2	1	2	2	0	1	2	1	0	0	1	0	1	1	0	0	1	1	1	1	0	1	1	0	1	1	1	1	0	2	1	1	1	1	0	1	1	1	1	0	0	2	0
758	1	0	0	1	0	1	2	1	2	2	0	1	1	1	0	0	2	0	2	2	1	0	2	0	0	0	0	1	2	2	1	1	1	0	0	0	2	0	0	1	0	1	1	2	1	2	0	1	1
759	0	1	1	1	0	2	2	0	1	1	1	0	1	0	0	0	1	1	1	1	1	0	2	0	0	0	0	0	2	2	1	1	1	2	1	2	1	0	0	1	0	1	1	2	0	0	0	2	1
760	0	0	0	0	0	0	2	0	2	0	0	0	2	1	0	0	1	1	1	1	0	0	1	0	0	0	0	0	2	1	1	0	2	0	0	2	2	0	0	2	0	0	0	0	0	0	0	2	1
761	0	0	1	0	1	2	1	0	0	0	2	0	0	0	0	0	1	1	1	1	0	0	2	0	1	1	1	0	2	1	0	2	2	0	0	0	1	0	0	2	1	1	1	1	0	0	0	2	0
762	1	0	0	0	0	0	0	0	0	0	1	0	0	0	0	0	0	1	1	1	0	0	2	0	0	0	0	0	2	2	1	0	1	2	1	2	2	0	0	2	0	0	0	2	0	0	0	1	0
763	0	0	0	1	0	2	1	0	0	0	2	0	1	0	0	0	2	1	1	1	0	0	1	0	0	0	0	0	2	2	1	1	1	0	0	1	2	0	0	2	0	0	1	1	1	0	1	0	2
764	0	0	0	0	0	0	1	0	1	0	1	0	0	0	0	0	1	1	1	0	1	0	1	0	1	1	0	1	2	1	1	1	2	1	0	1	1	0	0	1	0	0	0	1	0	0	0	1	2
765	1	0	0	1	0	1	1	1	2	2	0	0	1	0	0	0	1	2	0	0	1	0	1	1	1	1	0	2	2	2	0	0	1	2	0	2	2	0	0	1	0	0	0	1	0	0	0	0	2
766	1	0	0	0	0	0	2	0	2	0	0	0	0	0	0	0	2	0	1	1	0	0	1	0	0	0	0	0	2	1	1	0	2	0	0	1	1	0	0	1	0	0	0	2	0	0	0	2	1
767	0	0	0	0	0	1	2	0	2	2	0	1	2	1	0	0	0	2	0	1	1	0	2	0	1	1	1	1	2	1	0	0	0	1	0	1	1	0	0	0	0	0	0	1	0	0	1	1	1
768	0	0	0	1	0	1	2	0	2	2	0	0	2	2	0	0	2	1	1	1	1	0	2	0	1	1	0	1	2	1	2	0	1	1	0	2	0	0	0	1	0	0	1	1	1	1	0	2	0
769	0	0	0	1	0	2	2	0	0	0	0	0	0	0	0	0	2	1	1	1	1	0	2	0	0	0	0	0	2	1	0	2	2	0	0	0	0	0	0	1	0	0	1	1	1	0	0	1	1
770	1	0	0	0	0	2	2	0	2	1	0	0	1	1	0	0	1	0	2	2	0	1	1	0	0	0	0	0	2	1	1	1	1	0	0	1	1	0	0	1	0	1	1	2	1	1	1	0	2
771	0	0	0	1	0	2	2	0	1	1	1	0	1	1	0	0	2	0	2	2	1	0	2	0	0	0	0	0	1	1	1	1	1	2	1	2	1	0	0	0	0	0	1	1	1	0	0	2	0
772	0	1	1	1	0	2	0	0	0	0	2	0	0	0	0	0	1	0	2	2	0	0	2	0	1	1	0	0	2	1	1	2	2	0	0	0	1	0	0	1	0	0	0	2	1	0	0	1	0
773	1	0	0	0	0	0	1	0	0	0	0	1	1	1	0	0	1	2	0	1	1	0	0	0	0	0	0	0	1	0	1	1	2	0	0	1	2	0	0	2	0	1	1	1	1	1	0	2	0
774	1	0	1	0	0	0	1	1	1	1	1	0	0	0	0	0	2	1	1	1	0	0	2	0	0	0	0	0	2	0	0	2	2	1	0	2	2	0	1	2	1	1	1	2	0	1	0	1	1
775	1	0	1	0	1	1	2	0	1	0	1	1	1	1	0	0	2	0	2	2	1	0	1	0	0	0	0	1	2	0	1	1	1	2	0	2	1	0	0	1	0	1	1	1	1	2	0	1	1
776	0	0	0	0	0	1	2	1	2	2	0	0	0	0	0	0	1	0	2	1	1	0	2	0	0	0	0	0	2	1	1	1	1	1	0	1	1	0	0	2	0	1	1	1	1	0	0	1	0
777	1	0	0	0	0	2	1	0	1	1	1	1	1	1	0	0	1	0	2	2	0	0	2	0	0	0	0	0	2	2	1	0	0	2	0	2	1	0	0	2	0	2	1	2	1	0	0	2	0
778	1	0	0	0	0	0	1	0	1	1	1	0	1	0	0	0	1	1	1	1	0	1	2	0	0	0	0	0	2	2	1	2	1	2	1	2	1	0	0	1	0	1	1	1	1	2	0	1	2
779	1	0	0	0	0	1	2	0	1	0	0	0	1	0	0	0	1	0	2	1	0	0	1	0	1	1	0	0	2	0	1	1	2	1	0	1	1	0	0	1	0	0	0	2	1	2	0	1	1
780	0	0	0	1	0	1	2	0	1	1	0	0	1	1	0	0	2	1	1	1	1	0	2	0	0	0	0	0	2	2	0	2	2	1	0	2	2	0	0	1	0	0	0	2	1	2	0	1	0
781	1	0	0	1	0	2	1	0	1	1	1	0	1	0	0	0	0	2	0	0	0	0	0	1	1	1	0	0	2	0	0	2	2	1	0	1	2	0	0	1	1	0	0	2	0	2	0	1	1
782	0	0	0	0	0	1	2	0	2	0	0	0	0	0	0	0	1	1	1	0	1	0	2	0	0	0	0	1	2	0	1	2	2	1	0	1	2	0	0	1	1	1	1	2	1	1	0	1	0
783	1	0	0	1	0	1	2	0	2	1	0	0	2	1	0	1	2	1	1	1	1	0	2	0	0	0	0	0	2	1	2	1	1	1	1	1	2	0	0	1	0	1	1	2	1	0	0	1	0
784	0	0	0	1	0	1	2	1	2	1	0	0	0	0	0	0	1	0	2	2	0	0	2	0	0	0	0	0	2	2	1	2	2	0	0	2	0	0	0	1	0	1	1	2	0	1	0	1	0
785	0	0	0	0	0	0	1	0	0	0	2	0	1	1	0	0	1	0	1	1	1	0	1	1	1	2	0	1	2	2	1	1	1	2	0	2	0	0	0	1	1	1	1	2	0	1	0	1	0
786	1	0	0	0	0	0	1	0	2	2	0	1	1	1	0	0	1	0	1	1	0	0	1	0	0	0	0	1	1	1	1	1	1	1	0	1	2	0	0	1	0	1	1	1	0	1	0	2	2
787	1	0	0	1	0	2	2	1	2	1	0	0	0	0	0	0	0	1	1	1	1	0	1	0	0	0	0	1	2	0	1	2	2	0	0	0	2	0	0	1	0	0	0	2	0	1	0	2	0
788	1	1	1	1	0	2	2	0	1	1	0	0	0	0	0	0	1	0	1	1	0	0	2	0	0	0	0	1	2	2	1	0	1	2	0	2	2	0	0	2	0	0	0	1	0	1	0	1	1
789	1	0	0	0	0	0	2	1	2	1	0	1	2	1	0	0	1	1	0	0	2	0	2	0	0	1	0	0	2	2	0	2	2	0	0	1	1	1	1	0	0	0	0	2	0	2	0	2	0
790	0	0	1	1	0	1	1	0	0	0	1	1	2	2	0	1	1	2	1	2	0	0	2	0	0	0	0	1	2	2	1	1	2	1	0	1	1	0	0	1	0	0	0	2	1	2	0	1	0
791	1	0	0	0	0	2	2	1	2	2	0	0	0	0	0	0	0	0	1	2	0	1	2	0	0	0	0	0	2	2	2	1	1	2	0	2	2	0	0	1	0	0	0	0	0	0	0	0	2
792	1	0	0	0	0	1	1	0	1	1	1	1	1	1	0	0	1	1	1	2	0	0	2	0	0	0	0	1	1	1	1	1	1	0	0	1	1	0	0	1	0	1	1	2	1	0	1	0	2
793	1	0	0	0	0	0	2	0	1	0	0	0	0	0	0	0	2	2	1	1	0	0	1	0	0	0	0	1	1	0	1	1	1	0	0	1	2	0	0	2	0	0	0	1	0	1	0	2	0
794	1	0	0	0	0	1	2	0	2	2	0	0	0	0	0	0	1	1	1	1	1	0	2	0	0	0	1	0	2	1	0	1	1	1	0	2	1	0	0	0	0	0	0	1	1	0	0	2	2
795	0	0	1	0	0	1	1	0	0	0	1	0	0	0	0	0	1	2	1	1	0	0	2	0	0	0	0	2	1	1	2	0	0	2	0	2	1	0	0	2	0	0	1	2	1	0	0	1	1
796	1	0	1	0	1	1	1	0	0	0	0	0	0	0	0	0	2	0	2	2	0	0	0	0	0	1	0	1	2	1	2	2	2	0	0	1	1	0	0	1	0	0	0	2	0	1	0	1	1
797	1	0	0	0	0	0	1	0	0	0	1	1	1	1	0	0	1	0	2	2	0	0	1	0	1	1	0	1	1	1	2	1	2	1	0	1	1	0	0	0	1	0	0	1	0	0	0	1	1
798	0	0	0	0	0	1	1	0	1	1	2	1	1	1	0	0	1	1	1	1	1	0	2	0	0	0	0	0	2	2	0	2	2	0	0	1	1	1	1	0	0	0	0	0	0	1	0	2	2
799	0	0	1	1	0	1	1	1	1	1	1	1	1	1	0	0	1	2	0	0	1	0	2	0	0	0	0	0	1	0	1	0	0	1	1	2	1	0	0	0	0	0	0	1	0	0	0	1	1
800	0	0	0	0	0	0	2	0	1	0	1	0	0	0	0	0	1	0	2	1	1	0	2	0	1	1	0	0	2	2	0	2	2	0	0	0	2	0	1	2	1	0	0	1	0	1	0	2	0
801	1	0	0	0	0	0	2	0	2	1	0	1	0	0	0	0	0	1	1	1	1	0	2	0	0	0	0	1	1	1	1	1	1	1	0	2	2	0	0	1	0	0	0	2	0	0	0	2	0
802	0	0	0	0	0	0	1	0	1	1	1	1	1	1	0	0	1	1	1	1	1	0	2	0	1	1	0	0	1	1	0	1	2	1	0	1	2	0	0	2	0	0	1	1	1	0	0	0	2
803	1	0	0	1	0	2	1	0	0	0	2	0	0	0	0	0	1	0	2	2	0	1	2	0	0	0	0	1	1	1	2	2	2	1	1	2	1	0	0	1	0	0	0	0	0	0	1	1	1
804	1	0	0	0	0	1	0	0	0	0	2	0	1	0	0	0	0	1	1	1	1	0	2	0	0	0	0	0	2	2	1	0	1	1	0	1	2	0	0	1	0	0	1	2	1	0	1	1	1
805	0	0	0	0	0	1	2	0	2	1	1	2	2	2	0	0	0	2	0	1	1	0	2	0	0	0	0	0	2	2	0	2	2	0	0	1	0	0	0	1	0	1	1	2	0	0	0	2	0
806	0	0	0	0	0	0	1	0	1	1	1	1	1	2	0	0	1	2	0	0	0	0	0	0	0	0	0	1	1	1	2	2	2	0	0	0	1	0	0	1	0	0	0	0	1	1	0	1	1
807	0	0	0	2	0	2	1	0	2	2	0	0	0	0	0	0	2	0	2	2	0	0	2	0	0	0	0	0	2	2	0	1	1	1	0	1	1	0	0	1	1	1	1	2	1	0	0	1	1
808	0	0	0	0	0	1	2	0	2	1	0	0	0	0	0	0	2	0	1	1	0	0	2	0	0	0	0	0	2	1	1	2	2	0	0	1	1	0	0	1	0	1	1	2	1	0	1	0	2
809	1	1	0	0	0	2	1	1	2	2	0	0	0	0	0	0	0	1	1	1	0	1	2	0	0	0	0	0	2	1	1	1	1	1	1	1	2	0	0	2	0	0	1	2	2	1	0	2	1
810	1	0	0	0	0	1	2	0	2	1	0	0	1	1	0	0	1	1	1	1	0	0	2	0	0	0	0	1	1	1	1	1	1	1	0	1	2	0	0	2	0	0	1	2	2	1	0	2	0
811	0	0	0	0	0	1	2	0	1	1	0	0	0	0	0	0	1	2	0	0	1	0	1	1	0	0	0	0	1	1	1	2	2	0	0	1	2	0	0	1	0	1	1	2	0	1	0	1	0
812	0	0	0	0	0	1	2	0	1	0	1	0	0	0	0	0	0	0	2	2	0	0	1	0	0	0	0	0	2	2	1	1	2	2	0	2	2	0	0	2	1	1	0	1	0	1	0	1	0
813	0	1	0	0	0	1	1	0	1	1	1	0	1	0	0	0	1	2	0	0	1	1	2	0	0	0	0	1	2	2	0	2	2	2	0	1	1	0	0	1	0	0	0	2	0	0	0	2	0
814	0	0	0	1	0	1	2	0	1	1	1	0	0	0	0	0	0	0	2	2	0	1	2	0	0	0	0	0	2	2	0	1	1	1	1	1	1	0	0	0	0	0	1	1	0	1	1	0	1
815	1	0	0	0	0	1	1	1	2	2	0	1	1	1	0	0	0	1	1	1	1	1	2	0	0	0	0	0	2	2	0	1	1	2	2	2	1	0	0	1	0	0	0	0	2	2	1	0	2
816	0	0	0	2	0	2	2	0	1	0	0	0	0	0	0	0	1	1	1	1	0	0	2	0	0	0	1	1	2	1	0	0	1	2	0	2	2	0	0	2	0	0	1	1	1	0	0	0	2
817	0	0	0	0	0	0	2	1	2	2	0	1	1	0	1	1	0	2	0	1	1	0	0	1	1	1	0	1	1	1	2	0	0	2	0	2	1	0	0	2	0	0	0	0	0	0	0	1	1
818	1	0	0	0	0	2	1	0	1	1	1	1	1	1	0	0	0	1	1	1	1	0	2	0	0	0	0	0	1	0	1	1	1	1	0	1	2	0	0	1	0	0	1	2	0	0	0	0	2
819	1	0	0	0	0	1	1	0	1	1	1	0	1	1	0	1	1	1	1	1	0	0	2	0	0	0	0	0	2	1	0	0	0	2	1	1	2	0	0	1	0	0	0	2	0	1	0	0	2
820	1	0	0	0	0	1	2	1	2	1	0	0	0	0	0	1	1	2	0	0	1	0	2	0	0	0	0	0	2	1	0	2	2	1	0	2	1	0	0	1	0	0	0	1	0	1	1	1	1
821	1	0	0	0	0	1	2	1	1	1	0	1	1	1	0	0	0	0	2	2	1	0	2	0	0	0	0	1	2	1	2	2	2	0	0	1	1	1	1	1	0	0	2	2	0	0	0	2	1
822	0	0	0	0	0	1	1	0	1	0	1	0	1	0	0	0	2	1	1	2	0	0	1	1	1	1	0	0	2	2	0	2	2	0	0	0	2	0	0	2	0	0	0	2	0	1	0	1	1
823	0	0	0	0	0	1	2	0	2	0	0	0	1	0	0	0	2	1	1	1	1	0	2	0	0	0	1	1	2	1	0	2	2	2	1	2	0	0	0	1	0	1	1	2	1	2	0	1	1
824	0	0	0	1	0	1	2	1	2	2	0	0	0	0	0	0	1	2	1	1	0	0	2	0	0	0	0	1	2	2	0	2	2	0	0	0	2	0	0	2	0	0	0	1	0	1	0	2	1
825	0	0	0	0	0	0	1	0	1	1	0	1	2	1	0	0	0	2	1	2	0	0	2	0	0	0	0	2	1	1	1	2	2	0	0	1	1	0	0	2	1	0	0	2	0	1	0	1	0
826	0	0	0	0	0	1	2	0	2	2	0	1	1	1	0	0	0	2	0	0	0	0	2	0	0	0	0	1	2	2	0	1	0	0	0	2	0	0	0	1	0	1	1	2	1	0	0	1	1
827	1	0	0	0	0	1	1	1	1	1	1	0	0	0	0	0	1	0	2	2	0	0	1	1	1	1	0	1	1	1	2	0	0	1	0	0	1	0	0	0	0	0	0	1	0	1	0	1	1
828	0	0	0	1	0	2	2	0	1	0	0	1	2	1	0	0	1	1	1	1	1	0	0	1	1	1	0	0	2	1	0	1	2	1	0	2	2	0	0	0	0	0	0	2	1	0	0	1	0
829	1	0	0	2	0	2	2	1	2	1	0	1	1	0	1	1	1	1	0	0	2	0	2	0	0	0	0	1	2	2	1	0	0	2	0	1	2	0	0	1	0	0	0	1	0	1	0	2	0
830	0	0	0	1	0	2	1	0	1	1	1	0	0	0	0	0	1	0	2	1	1	0	1	1	1	1	0	1	2	1	2	1	2	0	0	2	1	0	0	2	1	1	1	2	2	0	0	2	0
831	0	0	0	1	0	1	2	1	2	1	0	0	0	0	0	0	1	1	1	1	0	0	2	0	0	0	1	1	1	0	1	1	1	0	0	1	1	0	0	2	1	0	2	2	0	0	0	1	1
832	0	0	0	1	0	1	1	1	2	2	0	1	0	0	0	0	2	1	1	1	0	1	1	0	1	1	1	1	2	1	0	1	1	1	0	2	0	1	1	1	1	0	2	2	1	0	0	2	0
833	0	0	0	1	0	2	2	0	1	1	0	0	0	0	0	0	2	2	0	1	1	0	2	0	0	0	0	0	2	2	0	2	2	0	0	0	1	0	0	0	1	1	1	2	1	1	0	1	1
834	0	0	0	0	0	1	1	0	1	1	1	1	1	1	0	0	1	0	2	2	0	0	2	0	0	1	0	0	2	2	1	1	1	1	0	2	2	0	0	1	0	0	0	1	0	0	0	0	2
835	0	0	0	0	0	2	2	0	1	1	0	0	0	0	0	0	2	2	1	1	0	0	2	0	0	0	0	0	2	2	1	1	1	2	2	2	1	0	0	1	1	0	0	2	0	1	0	2	0
836	0	0	0	0	0	1	2	1	2	2	0	0	0	0	0	0	1	2	0	0	1	0	2	0	0	0	0	0	1	0	1	2	2	1	0	2	2	0	0	2	0	0	0	1	1	1	0	1	1
837	0	0	0	0	0	0	1	1	1	1	1	1	1	1	0	0	0	1	0	0	1	0	2	0	1	1	0	2	2	2	0	1	2	1	0	2	1	0	0	1	0	0	2	2	0	0	0	0	2
838	1	0	0	0	0	1	2	0	1	1	0	1	2	1	0	0	0	1	0	0	1	0	2	0	0	0	0	0	2	1	0	1	2	1	0	1	2	0	0	2	0	2	1	2	1	0	0	1	1
839	1	0	0	1	0	2	1	0	0	0	0	0	0	0	0	0	2	0	2	2	0	0	0	1	1	1	0	1	1	0	2	1	1	1	0	2	2	0	0	1	0	0	0	2	0	0	0	0	2
840	1	0	0	0	0	2	2	0	2	2	0	1	1	1	0	0	1	1	1	0	1	0	2	0	0	0	0	0	1	1	1	1	1	2	0	2	1	0	0	1	0	1	2	2	0	1	0	0	2
841	0	0	0	1	0	1	1	0	0	0	0	0	0	0	0	0	2	2	1	1	0	0	2	0	0	0	0	1	2	2	1	1	1	1	1	1	1	0	0	2	0	1	1	2	1	1	0	2	0
842	0	0	0	0	0	1	2	1	2	1	0	1	2	1	0	0	1	1	1	1	0	0	2	0	0	0	0	1	0	0	2	1	1	1	0	1	1	0	1	1	1	0	2	2	0	1	0	2	1
843	0	0	0	0	0	0	2	0	1	1	0	0	0	0	0	0	2	1	2	2	1	0	2	0	0	0	1	1	2	1	0	1	2	1	0	1	1	0	0	2	1	0	0	2	0	1	0	1	1
844	0	0	0	0	0	1	2	0	2	2	0	0	0	0	0	0	0	2	0	0	0	0	2	0	0	0	0	0	1	1	2	0	0	2	1	1	0	0	0	0	0	1	1	2	1	0	0	2	0
845	1	0	1	1	0	1	1	0	1	1	1	1	1	1	0	0	1	0	2	2	0	1	1	0	1	1	1	1	2	1	0	2	2	0	0	0	2	0	0	2	0	0	1	1	1	0	1	1	1
846	1	1	0	0	0	1	2	0	1	0	0	1	2	2	0	0	1	1	1	1	1	1	2	0	0	0	0	0	2	1	1	1	1	1	1	1	2	0	0	1	0	0	1	2	1	0	0	2	0
847	1	0	0	1	0	2	2	0	1	1	0	0	0	0	0	0	0	2	0	0	0	1	2	0	0	0	0	0	2	1	1	1	2	2	0	2	1	0	0	1	0	0	1	2	0	1	0	2	0
848	1	0	0	0	0	2	1	0	0	0	1	0	0	0	0	0	1	1	1	0	1	0	2	0	0	0	0	0	1	1	1	1	1	1	0	1	1	0	0	1	0	1	1	1	1	2	0	1	1
849	1	0	0	1	0	1	2	1	2	1	0	1	1	0	0	0	1	1	1	1	0	0	2	0	0	0	1	1	2	1	0	1	1	0	0	1	1	0	0	1	1	1	1	2	0	1	0	1	0
850	0	0	1	0	0	2	1	1	1	1	0	0	0	0	0	0	1	0	1	1	1	0	2	0	0	0	0	0	2	0	0	1	1	2	1	2	0	0	0	0	0	1	1	2	1	0	1	0	2
851	0	0	0	2	0	2	2	1	2	1	0	0	0	0	0	0	1	2	0	0	2	1	2	0	0	0	0	1	1	0	1	0	1	2	1	2	1	0	0	1	0	1	1	2	0	1	0	2	0
852	1	0	0	1	0	2	2	0	2	2	0	1	1	1	0	0	1	1	1	1	0	0	2	0	0	0	0	1	2	2	1	0	1	2	1	2	1	0	0	2	0	0	0	0	0	1	0	2	0
853	0	0	0	0	0	1	2	1	2	1	0	1	2	1	0	0	1	1	1	1	1	0	1	1	1	1	0	1	2	2	0	1	1	1	0	2	1	0	0	0	0	0	2	2	0	1	0	2	0
854	0	0	0	2	0	2	2	0	1	1	0	0	0	0	0	0	2	2	1	1	1	0	2	0	0	0	0	0	1	1	1	0	0	1	0	2	1	0	0	0	0	1	1	2	0	1	0	0	2
855	1	0	1	0	0	2	2	0	2	1	0	1	2	2	0	1	1	0	2	2	0	1	2	0	0	0	0	0	2	1	0	0	0	2	0	2	0	1	1	0	0	0	0	0	1	1	0	0	2
856	0	1	0	0	0	2	1	0	1	1	0	0	0	0	0	0	1	0	2	0	1	0	0	1	1	1	0	0	2	2	0	2	2	0	0	1	1	0	0	1	0	0	0	2	0	0	0	2	2
857	1	0	1	1	0	1	2	0	1	0	0	0	0	0	0	0	0	2	0	0	0	0	1	0	0	0	0	2	1	0	2	0	1	2	0	2	0	0	0	0	0	2	2	2	1	1	0	1	1
858	0	0	0	0	0	0	2	0	2	1	0	0	0	0	0	0	2	0	1	1	0	0	1	1	1	1	0	2	1	1	1	1	1	2	1	2	2	0	0	1	0	1	0	1	1	2	0	1	1
859	1	0	1	1	0	1	1	0	1	1	1	0	0	0	0	0	1	1	1	1	0	1	2	0	0	0	0	1	2	2	0	1	1	2	1	2	2	0	0	2	0	0	1	2	0	0	0	2	0
860	0	0	0	0	0	1	1	0	0	0	1	0	0	0	0	0	0	0	2	1	1	0	1	1	1	1	0	0	2	2	0	1	1	2	1	1	2	0	0	2	0	1	2	2	1	0	0	0	1
861	1	0	0	2	0	2	1	2	2	2	0	0	2	2	0	0	1	1	1	1	1	0	1	1	1	1	0	0	2	1	0	2	2	1	1	2	1	0	0	2	0	0	0	2	0	1	0	1	1
862	1	0	0	0	0	2	2	0	1	0	1	0	0	0	0	0	1	0	1	2	0	0	2	0	0	0	0	0	2	1	1	2	1	2	1	2	2	0	0	1	0	1	1	2	1	0	0	2	0
863	0	0	1	1	0	1	2	0	2	1	0	1	1	1	0	0	0	2	0	1	1	0	1	0	0	0	0	1	1	1	2	1	1	1	1	1	0	0	0	1	1	1	1	2	1	2	1	1	1
864	1	0	1	0	1	1	2	0	1	1	0	1	1	1	0	0	0	0	1	1	1	0	2	0	0	0	0	1	1	1	1	0	1	2	0	2	1	0	0	2	1	0	0	2	0	2	0	1	0
865	0	0	0	1	0	2	1	0	2	1	0	0	1	1	0	1	1	2	0	0	1	0	2	0	0	0	0	0	2	2	1	1	1	1	0	1	1	0	1	1	1	1	1	1	1	0	0	2	0
866	0	0	0	0	0	0	2	0	2	0	1	0	0	0	0	0	1	1	1	1	0	0	2	0	0	0	0	0	2	0	0	0	0	2	0	2	1	0	1	1	1	0	1	1	1	0	0	0	1
867	0	1	1	1	1	1	2	0	2	0	0	0	0	0	0	0	1	2	0	0	1	0	2	0	0	0	0	0	2	1	0	1	1	1	1	1	2	0	0	1	0	1	1	1	1	0	0	0	1
868	1	0	1	0	0	0	1	0	1	1	0	0	1	1	0	1	0	0	2	2	0	0	2	0	0	0	0	0	2	2	1	1	1	1	0	2	2	0	0	1	0	0	0	0	0	1	1	0	2
869	1	0	1	0	1	2	2	0	2	1	0	0	0	0	0	0	0	2	0	1	1	0	2	0	0	0	0	1	2	2	0	0	1	1	0	2	2	0	0	1	0	0	0	2	0	1	0	1	1
870	1	0	0	0	0	0	2	0	2	2	0	0	0	0	0	0	1	1	1	1	0	0	2	0	0	0	0	0	2	1	0	1	0	0	0	1	2	0	0	2	1	0	0	2	0	1	0	1	1
871	1	0	0	0	0	0	1	1	1	1	1	0	0	0	0	0	1	1	0	0	2	0	2	0	1	1	0	1	2	1	1	2	2	2	0	2	2	0	0	0	0	0	1	1	1	0	1	1	1
872	0	0	0	1	0	2	1	0	0	0	0	1	1	1	0	0	1	0	2	2	0	0	2	0	0	0	0	0	2	2	1	1	2	1	0	2	2	0	0	1	0	1	1	2	0	0	0	2	2
873	1	0	0	0	0	0	1	0	0	0	2	0	1	1	0	1	0	1	1	1	1	0	1	0	0	0	1	1	2	1	0	1	1	0	0	1	1	1	1	1	1	0	0	1	0	1	0	1	1
874	1	0	0	0	0	0	2	0	2	0	0	1	2	1	0	0	1	1	1	1	0	0	1	1	1	1	0	0	2	2	2	1	1	0	0	0	2	0	0	2	0	0	0	2	0	0	0	0	2
875	1	0	0	0	0	0	2	0	2	1	0	0	0	0	0	0	0	0	2	2	0	0	0	0	1	1	0	0	2	1	2	1	1	2	1	2	1	1	1	1	0	0	1	1	1	0	0	1	1
876	1	0	1	1	0	1	2	0	2	2	0	0	0	0	0	0	1	1	1	1	0	0	0	0	0	0	0	1	1	0	1	1	2	1	1	1	2	0	0	1	0	0	2	2	0	0	0	2	0
877	0	0	1	1	0	1	1	0	1	1	0	1	1	1	0	0	1	0	2	2	0	0	2	0	0	0	0	0	2	1	1	1	2	1	1	1	1	0	0	1	0	1	2	2	0	1	0	1	1
878	0	1	1	1	0	2	2	0	1	1	1	0	0	0	0	1	1	0	2	2	0	0	0	0	1	1	0	1	2	1	1	1	1	1	1	1	1	0	0	1	0	0	1	1	1	0	0	1	1
879	0	0	1	1	0	1	0	0	0	0	2	1	2	1	0	0	1	0	2	1	1	0	2	0	0	0	0	0	2	0	0	2	2	0	0	1	1	0	0	1	0	0	1	2	0	0	0	1	1
880	1	0	1	1	0	1	2	0	2	0	1	0	1	0	0	0	1	1	1	1	0	0	2	0	0	0	0	0	2	2	1	1	1	1	0	1	1	0	0	1	0	0	0	2	0	1	0	1	1
881	0	0	0	0	0	2	1	0	0	0	1	0	0	0	0	1	1	1	1	1	1	0	1	0	0	0	0	0	2	1	0	1	2	2	2	2	1	1	1	1	0	0	2	2	1	0	1	0	1
882	1	0	0	0	0	0	1	0	1	1	0	0	2	1	0	0	2	1	1	1	1	0	2	0	0	0	0	1	2	0	1	1	2	1	0	1	1	0	0	0	0	1	1	2	1	0	0	2	0
883	1	0	0	0	0	2	0	0	1	1	0	1	1	1	0	0	1	1	1	1	1	0	2	0	0	0	0	0	2	2	1	2	2	0	0	0	1	0	0	1	0	0	2	2	0	0	1	0	2
884	0	0	0	0	0	1	1	0	1	1	1	0	0	0	0	0	1	0	2	1	0	1	2	0	0	0	0	0	1	0	1	2	2	1	1	2	1	0	0	0	0	2	2	2	1	1	0	1	0
885	1	0	0	0	0	1	2	0	1	0	0	0	0	0	0	0	1	1	1	1	0	0	2	0	0	0	0	0	2	0	0	1	1	2	1	2	0	1	1	0	0	1	1	1	1	1	0	2	0
886	0	0	0	0	0	1	1	0	1	0	1	0	1	0	0	0	1	0	2	2	0	0	0	0	1	1	0	0	2	2	1	0	0	2	0	2	1	0	0	1	0	1	0	1	0	0	0	0	0
887	1	0	0	0	0	2	2	0	2	2	0	0	0	0	0	0	2	2	1	1	1	0	1	0	0	0	0	0	2	2	0	2	2	0	0	0	1	1	1	1	0	0	0	2	0	1	0	2	0
888	1	0	0	0	0	0	2	0	2	2	0	0	0	0	0	0	1	1	1	0	0	0	2	0	0	0	0	0	2	1	0	2	2	1	1	1	1	0	0	2	0	0	0	0	0	0	1	1	1
889	0	0	0	1	0	1	2	0	2	2	0	0	1	0	0	0	1	1	0	0	1	1	1	0	0	0	0	0	2	2	0	0	0	1	0	1	2	0	0	2	0	0	1	2	1	0	0	2	0
890	0	0	0	1	0	1	1	0	0	0	0	0	2	0	1	1	2	1	2	1	1	0	1	1	1	2	0	0	2	0	0	1	1	0	0	0	1	0	0	1	0	0	1	2	1	0	0	0	2
891	1	0	0	0	0	0	1	0	1	1	0	0	0	0	0	0	1	1	1	1	0	0	2	0	0	0	0	2	2	2	0	1	1	2	0	2	1	0	0	1	0	0	0	1	0	1	1	0	2
892	0	0	0	0	0	0	1	0	1	0	1	1	2	2	0	1	1	2	0	1	0	0	2	0	0	0	0	0	2	2	0	1	1	2	0	1	1	0	0	2	1	0	1	2	0	1	0	1	0
893	0	0	1	0	1	1	1	0	0	0	1	1	1	1	0	0	1	2	0	0	0	0	1	1	1	1	0	1	1	1	1	0	0	1	0	0	2	0	0	0	0	0	0	2	0	2	0	1	1
894	0	0	0	0	0	1	2	0	2	2	0	1	2	2	0	0	2	2	0	0	2	1	1	0	0	0	0	0	2	2	0	1	1	1	0	2	2	0	0	2	0	0	0	1	0	1	1	1	1
895	0	0	0	0	0	1	2	0	2	2	0	0	1	0	0	0	2	1	1	1	0	0	2	0	1	1	0	0	2	0	1	1	1	0	0	0	1	0	0	1	0	1	1	2	1	1	0	1	1
896	1	0	0	0	0	1	1	0	1	1	1	1	1	0	1	1	0	0	1	1	1	1	2	0	0	0	0	1	1	0	2	2	2	2	1	2	2	0	0	1	0	0	0	0	0	1	0	2	0
897	0	0	0	2	0	2	2	0	2	0	0	0	0	0	0	0	0	0	1	1	1	1	0	1	0	1	0	1	1	1	1	1	1	1	1	2	1	0	0	2	0	0	1	2	0	0	0	2	0
898	0	0	0	1	0	1	2	1	2	1	0	1	2	2	0	0	1	0	2	2	0	0	2	0	0	0	0	0	2	2	0	1	1	1	0	1	1	0	0	0	0	0	0	2	0	2	0	1	1
899	0	0	0	1	0	1	2	0	1	1	1	2	2	2	0	0	2	0	1	1	0	0	2	0	0	0	0	1	2	1	1	0	1	2	0	2	1	0	0	0	0	1	1	2	1	0	1	0	2
900	0	0	0	0	0	0	1	0	1	1	1	0	1	0	0	0	1	1	1	1	0	0	2	0	0	0	0	0	2	2	0	2	2	2	1	2	1	0	0	1	0	0	1	1	1	0	0	2	0
901	1	0	1	1	0	1	2	0	1	1	0	0	0	0	0	0	1	2	1	1	0	0	0	1	1	1	0	0	2	1	0	1	1	1	1	1	1	0	0	2	1	0	0	2	0	0	0	2	0
902	1	0	0	1	0	1	1	0	0	0	1	0	1	0	0	0	2	0	2	2	0	0	0	0	0	0	0	0	2	0	0	1	1	0	0	1	2	0	0	0	0	0	0	2	0	0	0	1	0
903	0	0	0	0	0	0	2	0	1	0	0	1	1	1	0	0	1	0	2	2	0	0	2	0	2	2	0	0	2	2	0	1	1	0	0	0	1	0	0	1	0	0	2	2	0	0	0	0	1
904	0	0	0	0	0	1	2	0	2	2	0	1	0	0	0	0	2	0	2	2	0	0	2	0	1	1	0	0	2	1	1	0	1	1	0	1	0	0	0	1	0	0	0	0	2	2	0	1	1
905	1	0	0	0	0	1	2	0	2	1	0	1	2	2	0	0	1	2	0	0	1	0	1	0	1	1	0	0	2	1	2	2	2	0	0	0	2	0	0	1	0	0	1	2	0	1	0	2	0
906	0	0	0	0	0	2	2	0	2	2	0	0	1	0	0	1	1	0	2	1	1	0	2	0	0	0	0	0	2	1	0	0	1	2	1	2	0	0	0	0	0	0	0	2	1	1	0	2	1
907	1	0	1	1	0	1	2	0	2	1	0	0	1	0	0	1	1	0	2	1	1	0	0	0	0	0	0	0	2	2	1	1	1	0	0	1	0	0	0	0	0	0	1	1	0	1	0	1	0
908	1	1	0	0	0	1	2	0	1	1	0	0	1	1	0	0	1	0	1	2	0	0	2	0	1	1	0	1	2	2	0	1	2	1	0	1	1	0	0	1	0	2	2	2	0	1	0	1	1
909	1	0	1	1	0	1	2	1	2	2	0	1	1	1	0	0	1	1	1	1	1	0	0	0	0	0	0	0	2	2	0	2	2	1	0	2	2	1	0	0	0	0	1	2	1	0	0	2	2
910	0	1	1	1	1	1	1	0	0	0	1	0	2	1	0	0	2	2	0	0	1	0	1	0	0	0	0	0	2	2	0	1	1	1	0	2	1	1	1	0	0	2	2	2	0	1	0	2	0
911	0	0	1	0	1	1	2	1	2	1	0	0	1	0	0	0	1	1	1	1	0	0	1	1	1	1	0	0	2	2	0	0	2	0	0	1	1	0	1	2	2	0	1	2	0	0	0	2	0
912	0	1	0	0	0	1	0	0	0	0	1	0	2	2	0	0	1	2	0	0	1	0	2	0	0	0	0	0	2	2	0	1	1	1	1	1	1	0	0	1	0	0	0	1	0	1	0	2	1
913	1	0	1	1	1	2	2	0	2	0	0	2	2	2	0	0	2	1	1	1	1	0	2	0	0	0	0	1	1	1	1	0	0	1	0	1	1	0	0	1	0	0	1	2	1	0	0	1	1
914	1	0	0	0	0	0	1	0	1	1	1	0	0	0	0	0	2	2	1	1	1	0	2	0	0	0	0	0	2	2	0	1	1	0	0	1	2	0	0	1	0	0	0	2	0	1	1	0	1
915	0	0	0	0	0	2	2	1	2	1	0	0	0	0	0	0	1	1	1	1	1	0	2	0	0	0	0	0	2	1	1	2	2	0	0	0	2	0	0	2	1	0	0	2	0	1	0	2	0
916	0	0	0	0	0	2	1	0	0	0	2	1	1	1	0	0	1	2	0	0	1	0	2	0	0	0	0	0	2	2	1	1	2	1	0	1	1	2	1	1	1	0	0	0	0	1	0	2	0
917	0	0	0	0	0	0	2	0	1	1	1	1	1	1	0	0	1	1	1	1	0	0	2	0	0	0	0	0	2	1	0	2	2	0	0	1	2	0	0	2	0	0	0	1	0	1	0	1	1
918	0	0	0	0	0	0	2	0	2	2	0	1	1	1	0	0	1	2	0	0	1	0	2	0	0	0	0	0	2	1	0	2	2	1	0	1	2	0	0	1	1	0	0	2	0	0	0	1	0
919	0	0	0	0	0	2	2	0	1	0	0	0	0	0	0	0	0	0	1	1	1	0	2	0	1	1	0	1	2	0	1	1	1	2	0	1	1	0	0	2	0	0	0	2	0	0	0	1	2
920	0	1	0	0	0	1	2	0	2	0	0	0	1	1	0	0	0	0	2	2	0	0	2	0	0	0	0	0	2	2	1	1	1	0	0	1	0	1	1	0	0	1	0	1	1	2	0	2	0
921	0	0	0	1	0	1	1	0	0	0	1	0	0	0	0	0	1	1	1	2	0	1	1	0	0	0	0	0	2	1	0	1	1	2	1	2	1	0	1	1	1	0	0	1	0	1	0	1	1
922	1	0	0	0	0	0	2	0	2	1	0	0	1	0	0	0	2	2	0	0	2	0	2	0	0	0	0	1	1	0	2	2	2	1	1	2	2	0	0	2	1	0	1	2	0	0	0	2	0
923	1	0	0	1	0	2	2	0	1	0	1	1	1	1	0	0	2	0	2	2	0	0	2	0	0	0	0	0	2	1	0	2	2	0	0	0	1	0	0	2	0	0	0	1	0	1	0	1	0
924	1	0	0	0	0	1	2	0	2	1	0	0	0	0	0	0	1	2	0	0	1	0	2	0	0	0	0	1	2	1	1	2	2	1	1	1	1	0	0	2	0	2	2	2	1	1	0	1	1
925	0	0	0	0	0	1	2	0	2	1	0	0	1	0	0	0	2	0	2	2	0	0	2	0	0	0	0	0	2	2	0	1	1	1	1	1	1	0	0	1	0	0	0	2	0	0	0	2	0
926	0	0	0	0	0	0	1	0	0	0	0	1	2	0	1	1	1	1	1	1	0	0	1	0	0	0	0	1	2	1	0	1	1	1	0	1	1	1	1	0	0	0	0	2	0	0	1	0	2
927	1	0	0	0	0	1	1	0	1	1	1	1	1	0	1	1	1	1	1	1	0	0	1	0	0	0	0	0	2	2	0	1	1	1	0	2	1	0	0	1	0	1	2	2	0	1	1	0	2
928	1	0	0	0	0	0	2	0	1	1	0	1	2	1	0	0	1	2	0	0	1	0	1	0	0	0	0	0	2	2	0	2	2	1	1	1	1	0	0	1	0	1	1	2	0	1	0	1	1
929	1	0	0	0	0	1	1	0	0	0	1	1	2	1	0	0	2	2	0	0	1	0	2	0	0	0	1	0	2	1	0	1	2	2	0	2	2	0	1	2	1	0	0	2	0	0	1	0	2
930	0	0	1	1	1	2	2	0	2	2	0	1	2	2	0	0	1	1	1	1	0	0	1	0	1	1	0	0	2	1	2	1	2	2	0	2	1	0	0	2	0	0	0	1	0	1	0	0	2
931	1	1	0	0	0	1	2	1	2	2	0	1	0	0	0	0	1	1	1	1	0	0	2	0	0	0	0	0	2	1	1	2	2	0	0	0	2	0	0	1	0	0	0	2	0	2	0	1	1
932	0	0	0	0	0	1	2	0	2	1	0	1	1	0	0	0	1	1	1	1	0	1	1	0	0	0	0	0	2	2	1	2	2	1	0	0	1	0	0	1	0	1	1	1	0	1	0	2	1
933	1	0	0	0	0	1	2	1	1	1	0	1	1	0	0	0	1	0	2	2	0	0	2	0	0	0	0	0	2	2	1	0	1	1	1	1	1	0	0	0	0	1	1	2	1	1	0	2	0
934	1	0	0	1	0	1	0	0	0	0	1	1	0	0	0	0	1	0	2	1	1	0	2	0	0	0	0	0	2	2	2	1	1	1	0	1	1	0	0	0	0	0	0	1	0	1	0	1	1
935	0	0	1	0	1	1	2	0	2	2	0	0	2	0	0	0	0	1	2	1	1	0	2	0	0	0	0	0	2	1	0	0	0	1	0	2	2	0	0	2	0	1	0	0	0	0	0	2	0
936	1	0	0	1	0	2	1	0	1	1	1	1	2	1	0	0	2	0	1	1	0	0	2	0	1	1	0	0	2	2	1	1	1	0	0	1	2	0	0	1	0	0	1	2	1	0	0	0	2
937	0	0	0	0	0	1	2	0	2	2	0	1	1	1	0	0	2	1	1	1	1	0	2	0	0	0	0	0	2	1	0	1	1	1	0	2	1	0	0	0	0	0	0	1	0	0	0	2	0
938	1	0	0	0	0	2	1	0	0	0	1	0	2	1	0	1	1	0	2	0	1	1	1	0	0	0	0	0	2	2	0	1	1	1	0	2	1	1	0	0	0	0	0	1	1	1	0	1	0
939	1	0	1	1	1	1	2	1	1	1	0	0	0	0	0	0	1	1	1	1	1	0	2	0	0	0	1	1	2	2	0	0	1	2	1	2	1	0	0	2	1	1	1	2	1	2	0	2	0
940	1	0	0	0	0	1	1	1	2	2	0	0	0	0	0	0	0	1	1	1	0	0	2	0	0	0	0	2	2	1	1	1	1	0	0	1	1	0	0	1	0	1	1	1	0	0	0	2	0
941	0	0	0	1	0	1	1	0	1	1	2	0	1	0	0	0	1	1	0	0	2	0	1	1	2	2	0	2	2	1	1	0	0	2	0	2	2	0	0	1	0	0	0	2	0	0	0	2	0
942	0	0	0	0	0	1	0	0	0	0	1	0	2	2	0	0	0	0	2	2	0	0	1	1	1	2	0	1	1	1	2	1	1	2	0	2	1	0	0	1	0	0	0	0	0	0	0	2	0
943	0	0	0	0	0	0	1	0	1	1	0	1	1	0	1	1	1	1	1	1	0	0	2	0	0	0	0	1	2	1	1	0	1	1	0	1	2	0	0	2	0	0	0	2	0	1	0	2	0
944	0	1	0	0	0	2	1	1	1	1	1	1	1	1	0	0	1	1	1	1	0	0	2	0	0	0	0	0	2	1	1	1	2	1	0	2	1	1	1	1	0	0	0	2	1	2	0	1	1
945	1	0	0	0	0	0	2	1	2	1	0	0	1	0	0	0	1	2	0	0	1	1	2	0	0	0	1	1	2	1	0	2	2	0	0	2	2	0	0	2	0	0	0	1	1	1	0	2	0
946	1	0	1	1	1	1	2	0	2	2	0	0	0	0	0	0	1	2	0	0	1	0	2	0	0	0	0	0	2	2	0	1	1	2	1	2	1	0	0	1	0	0	0	1	0	1	0	2	0
947	1	0	0	0	0	2	2	0	2	1	1	0	0	0	0	0	1	1	1	1	0	0	2	0	0	0	0	2	1	1	2	2	2	1	0	1	2	1	1	1	0	1	1	2	1	2	0	2	0
948	0	0	1	1	1	2	0	0	1	1	1	0	0	0	0	0	1	1	1	1	1	0	2	0	0	0	0	1	1	1	1	0	1	1	0	1	1	0	0	1	0	0	0	1	0	1	0	2	0
949	1	0	1	0	1	1	2	0	1	1	0	1	1	1	0	0	0	1	1	1	0	0	1	0	0	0	0	0	2	2	1	1	2	1	1	1	2	0	0	2	0	1	0	1	0	1	0	1	2
950	0	0	0	1	0	1	2	0	1	1	0	0	0	0	0	0	1	2	0	1	0	0	2	0	0	0	0	0	2	0	1	1	1	1	0	2	0	1	1	0	0	1	1	1	1	1	0	2	1
951	0	0	0	0	0	0	1	0	1	1	0	0	0	0	0	0	1	0	2	2	0	0	2	0	0	0	0	0	1	1	2	1	2	1	0	2	2	0	0	1	0	0	0	2	0	2	0	2	0
952	0	0	0	0	0	1	1	0	1	1	1	0	0	0	0	0	1	1	1	1	1	0	2	0	0	0	0	1	1	1	1	1	0	0	0	1	1	1	1	1	0	0	1	2	0	0	0	2	0
953	0	0	0	0	0	0	2	0	2	1	0	0	2	0	0	0	2	0	1	1	0	0	2	0	0	0	0	1	2	0	1	2	1	2	1	2	1	0	1	1	1	0	0	0	0	1	1	1	1
954	1	0	0	0	0	0	2	0	1	0	0	0	0	0	0	0	0	0	2	2	0	0	0	1	1	1	0	1	1	0	1	1	1	1	0	1	1	0	0	1	0	1	0	0	0	0	0	2	1
955	1	0	0	0	0	1	1	0	1	1	1	0	0	0	0	0	0	1	1	1	1	0	2	0	0	0	0	0	2	1	0	2	2	2	0	2	2	0	0	2	0	0	0	1	0	1	0	2	0
956	0	1	0	0	0	1	2	1	2	1	0	1	1	1	0	0	2	0	2	2	0	0	1	0	1	1	0	0	2	2	1	2	1	2	1	2	1	0	0	1	0	1	1	1	1	0	1	1	1
957	0	0	0	1	0	2	1	0	0	0	1	1	1	1	0	0	1	1	1	1	1	0	1	0	0	0	0	0	2	1	1	0	2	1	0	2	2	0	0	2	0	0	1	2	2	0	1	1	1
958	1	0	0	1	0	1	2	0	2	2	0	1	1	1	0	0	0	1	1	1	0	0	2	0	0	0	0	1	2	2	1	1	1	2	2	2	1	0	0	2	0	0	0	2	0	0	0	2	1
959	1	0	0	0	0	2	2	1	2	2	0	0	1	0	0	0	0	0	1	1	1	0	2	0	0	0	0	0	2	2	2	1	1	1	1	1	2	0	0	2	0	0	1	2	1	0	0	2	0
960	1	0	0	0	0	0	2	1	1	1	0	0	0	0	0	0	2	0	2	2	1	0	2	0	0	0	0	0	2	1	0	1	2	2	0	2	1	0	0	1	0	0	0	2	1	1	1	1	1
961	0	0	0	0	0	2	2	0	2	1	0	0	1	0	0	0	2	1	1	1	0	0	2	0	0	0	0	0	2	2	0	1	1	2	0	2	1	0	0	2	0	1	1	2	0	0	0	0	2
962	1	1	0	0	0	2	2	0	2	1	0	0	1	0	0	0	1	0	2	2	0	0	2	0	0	0	0	2	2	1	2	0	1	2	1	2	2	0	1	2	1	1	1	2	0	1	0	2	0
963	1	0	0	0	0	0	2	1	2	2	0	0	0	0	0	0	1	1	1	0	1	0	2	0	0	0	0	1	1	1	1	1	2	0	0	0	2	0	0	2	0	1	0	0	1	1	0	1	1
964	1	0	2	0	1	0	2	0	1	0	0	1	1	1	0	0	2	0	2	2	0	0	1	1	1	1	0	2	1	0	2	2	2	1	0	2	1	0	0	1	1	0	0	1	0	1	0	2	0
965	0	0	0	0	0	0	2	0	1	1	1	1	1	1	0	0	1	1	1	1	1	1	1	0	0	0	0	0	2	2	0	1	1	2	0	2	1	0	0	1	0	1	0	0	0	0	0	2	0
966	0	0	0	0	0	0	2	0	2	1	0	0	0	0	0	0	2	1	1	2	0	0	2	0	1	1	0	0	2	2	0	1	1	2	0	2	2	0	0	1	0	1	1	2	1	1	1	1	1
967	0	0	1	1	0	1	1	0	0	0	1	0	1	1	0	0	2	0	2	2	1	0	2	0	0	0	0	1	2	0	1	1	2	1	0	1	1	0	0	1	0	0	2	2	0	1	0	1	1
968	0	0	0	0	0	1	0	0	1	1	0	0	0	0	0	0	2	1	1	1	0	0	2	0	0	0	0	0	2	2	1	2	2	0	0	1	1	0	0	1	0	0	0	0	1	1	1	1	1
969	0	0	0	1	0	1	1	0	0	0	0	0	0	0	0	0	2	1	1	2	0	0	1	1	1	1	0	1	1	0	1	2	2	2	0	2	1	0	0	2	1	1	0	1	0	1	1	1	1
970	1	0	0	1	0	2	2	1	2	2	0	1	2	2	0	0	1	0	1	2	0	0	2	0	0	0	0	0	1	1	2	2	2	1	1	2	2	0	0	1	0	1	1	2	0	0	1	0	1
971	1	0	0	1	0	2	2	1	2	1	0	0	0	0	0	0	1	1	1	1	1	0	2	0	0	0	0	2	0	0	2	1	1	2	0	2	1	0	0	0	0	0	1	2	1	0	1	0	2
972	1	0	0	1	0	1	2	0	1	1	0	0	1	0	0	0	1	1	1	1	0	0	1	0	0	0	0	0	2	2	1	1	2	2	1	2	1	0	0	2	0	0	1	2	0	0	0	2	0
973	1	0	0	1	0	1	2	0	1	0	0	1	2	1	0	0	0	2	0	0	1	0	1	0	0	0	0	1	2	2	1	2	2	1	1	2	2	0	0	1	1	0	0	2	0	1	0	1	1
974	0	0	0	0	0	1	1	1	2	2	1	1	1	1	0	0	1	0	2	2	0	0	2	0	0	0	0	2	1	0	2	1	1	2	1	1	1	0	0	1	0	0	1	2	0	0	1	0	2
975	0	1	1	1	1	1	2	1	2	2	0	0	0	0	0	1	1	1	1	1	1	0	2	0	0	0	0	0	2	2	1	2	2	0	0	1	0	0	0	0	1	0	0	1	0	0	1	0	1
976	0	0	0	0	0	0	2	1	1	1	0	0	0	0	0	0	1	0	2	0	1	0	2	0	0	0	0	0	2	1	1	1	1	1	0	1	1	0	0	1	0	0	0	0	0	1	0	1	1
977	1	1	0	0	0	2	2	0	2	0	0	1	2	1	0	0	2	0	2	2	1	0	2	0	0	0	0	1	2	1	1	2	2	0	0	1	1	0	0	1	0	1	1	2	1	1	0	1	1
978	1	0	0	0	0	1	1	0	1	1	1	1	1	1	0	0	0	0	2	2	0	0	2	0	0	0	0	0	2	0	0	2	2	2	0	2	2	0	0	0	0	1	1	1	1	1	0	2	0
979	0	0	0	1	0	1	2	0	1	1	0	0	0	0	0	0	0	1	1	1	1	0	2	0	1	1	0	0	2	0	1	0	0	2	1	2	2	0	0	1	0	1	0	1	2	1	0	0	0
980	1	0	0	1	0	1	2	0	1	1	0	0	0	0	0	1	2	1	1	1	0	0	1	0	0	0	0	0	2	1	0	2	2	1	0	0	1	0	0	1	0	1	1	2	1	0	0	1	1
981	0	0	0	0	0	0	1	0	1	1	1	1	1	1	0	0	2	0	2	2	0	0	1	0	0	0	0	0	2	2	1	0	0	2	0	2	1	0	0	2	0	1	1	1	1	0	0	2	0
982	1	0	0	1	0	2	1	0	2	2	0	1	1	1	0	0	0	0	2	2	0	0	2	0	1	1	1	0	1	0	1	1	0	0	0	2	1	1	1	1	0	0	0	1	0	0	0	0	1
983	1	0	0	0	0	1	2	0	1	1	1	0	0	0	0	0	1	1	1	1	1	0	2	0	0	0	0	0	2	1	1	1	2	1	0	1	2	0	0	1	0	0	0	2	0	2	0	1	0
984	0	0	0	0	0	2	2	1	2	1	0	0	1	1	0	0	1	2	0	0	1	1	0	1	1	1	0	0	2	2	0	0	0	2	0	2	2	0	0	1	0	0	0	2	1	1	0	2	1
985	1	0	0	1	0	1	2	0	1	1	0	0	0	0	0	0	1	1	1	0	1	0	1	1	1	1	0	0	2	2	1	1	1	1	0	1	2	0	0	1	0	0	1	2	0	0	2	0	2
986	1	0	0	0	0	1	1	0	1	0	1	0	1	0	0	0	0	1	1	1	0	2	0	0	0	0	0	0	2	0	0	1	1	0	0	1	1	0	0	0	0	0	1	2	1	0	0	2	1
987	0	0	0	0	0	2	2	0	1	1	0	1	1	1	0	0	2	0	2	2	0	0	1	0	1	1	1	1	2	1	0	1	1	2	1	2	2	0	0	1	0	1	1	2	1	0	0	0	2
988	0	1	0	0	0	1	1	0	0	0	1	0	1	0	0	0	0	1	1	1	0	0	1	1	1	1	0	0	2	0	0	1	1	1	0	1	2	0	0	2	0	0	0	2	0	0	0	1	1
989	0	0	0	0	0	0	1	0	1	1	1	0	0	0	0	0	1	1	1	1	1	0	2	0	0	0	0	1	1	1	1	1	2	1	0	1	0	1	1	0	0	0	0	1	0	0	0	2	0
990	0	0	0	0	0	1	1	1	1	1	1	0	0	0	0	0	1	0	2	1	1	0	2	0	0	0	1	2	2	1	1	1	1	2	2	2	2	0	0	2	0	1	1	1	1	2	1	1	1
991	0	0	0	0	0	1	2	0	1	0	0	1	1	1	0	0	1	2	0	0	1	0	1	0	0	0	0	0	2	2	1	2	2	0	0	0	1	1	1	1	0	0	1	2	1	0	0	2	0
992	1	0	0	0	0	1	2	0	2	2	0	1	0	0	0	0	2	0	1	1	0	0	2	0	0	0	1	0	2	2	0	0	1	1	0	1	1	0	0	1	0	0	0	1	0	1	0	1	1
993	1	1	0	0	0	1	2	1	2	1	0	0	0	0	0	0	1	2	0	0	1	0	2	0	0	0	0	0	2	1	0	1	2	1	0	1	1	0	0	1	0	1	1	1	1	1	2	0	2
994	1	0	0	0	0	0	2	0	1	0	1	1	2	2	0	0	1	2	0	0	1	0	2	0	0	0	0	0	2	0	0	1	1	1	0	1	2	0	0	1	1	1	1	2	1	1	1	2	1
995	1	0	0	0	0	2	2	0	1	1	1	1	1	1	0	0	1	0	1	1	1	0	1	0	0	0	1	1	2	1	0	0	0	2	1	2	2	0	0	1	0	0	0	2	0	1	0	1	0
996	0	0	0	0	0	1	1	0	1	1	0	0	0	0	0	0	2	0	1	1	0	0	2	0	0	0	0	1	1	0	1	0	1	1	0	1	1	0	0	2	1	0	0	2	0	2	0	2	1
997	0	0	0	0	0	1	2	0	0	0	0	0	1	1	0	0	1	0	1	1	1	0	1	1	1	1	0	0	1	1	1	2	2	2	0	1	1	0	0	2	0	0	0	0	2	2	0	2	0
998	1	0	0	1	0	1	2	0	1	1	0	0	0	0	0	0	2	0	2	2	0	1	0	1	1	1	0	1	1	1	1	0	0	2	0	2	2	0	0	1	0	0	0	2	0	1	0	2	1
999	0	0	0	0	0	1	2	0	2	2	0	1	2	2	0	0	1	1	1	1	1	0	1	0	0	0	0	0	2	1	2	2	2	0	0	1	2	0	0	1	0	0	1	1	1	1	0	2	0
1000	1	0	0	1	0	1	2	0	1	0	0	1	1	1	0	0	1	2	0	0	2	1	2	0	0	0	0	0	2	1	1	1	1	0	0	0	1	0	0	2	0	1	1	2	2	0	0	0	2
[truncated: 252 more columns]
