# Supplementary material for: KNN-MDR: a learning approach for improving interactions mapping performances in genome wide association studies
Source: BMC Bioinformatics. 2017 Mar 21;18:184. doi: 10.1186/s12859-017-1599-7 (PMC5361736; doi:10.1186/s12859-017-1599-7)
Supplement: Supplementary file 6 — The data set(s) supporting the results of Table 4. (ZIP 7095 kb) [file 12859_2017_1599_MOESM6_ESM.zip › 100 simulations/S77/mkallsimul.dat]

1	0	0	2	0	0	0	1	0	0	0	0	2	2	0	2	0	2	2	1	1	1	0	2	0	0	0	0	0	1	0	1	1	1	0	1	2	1	0	0	0	0	1	1	0	0	1	0	1	1
2	1	0	0	0	0	0	1	0	0	0	2	0	0	0	0	0	2	1	0	2	2	0	2	0	0	0	0	2	0	2	0	2	2	1	0	0	1	0	0	1	1	0	0	0	1	0	0	2	0
3	1	0	0	0	0	0	1	0	0	0	0	0	1	0	0	0	1	0	1	1	1	0	2	0	0	0	0	2	1	2	1	2	2	0	0	0	0	0	0	2	2	0	0	0	0	1	0	0	2
4	0	0	2	0	0	0	2	0	2	0	0	0	0	0	0	0	0	0	1	1	2	0	1	0	0	1	0	1	1	0	0	1	1	0	0	2	0	0	0	2	1	1	1	1	2	1	0	2	0
5	1	0	0	0	0	0	1	0	0	0	2	0	0	0	0	0	0	0	0	1	1	0	2	0	0	0	0	1	1	1	0	1	1	1	0	2	1	0	0	2	2	0	0	0	1	0	0	2	0
6	1	0	1	0	1	1	2	0	1	0	0	0	0	0	0	0	0	0	1	1	2	0	1	1	1	1	0	1	1	1	0	1	1	0	0	1	2	0	0	1	1	0	0	0	2	1	0	2	1
7	0	0	1	0	0	0	2	0	2	0	0	1	1	0	1	0	2	1	0	2	2	0	2	0	0	0	0	1	1	1	0	1	1	1	0	1	2	0	0	0	0	0	1	0	1	0	0	0	1
8	0	0	2	0	0	0	2	0	2	0	0	0	1	0	0	0	0	0	0	2	2	0	0	0	0	0	1	2	1	2	0	0	1	1	0	2	0	0	0	2	2	0	0	0	0	1	0	1	1
9	1	0	1	0	1	1	1	0	2	0	0	0	0	0	0	0	0	0	0	2	2	0	1	1	1	1	0	1	0	1	1	1	1	0	0	1	2	0	0	1	1	0	1	0	1	0	0	2	0
10	0	0	1	0	0	0	2	0	1	0	2	1	1	0	1	0	0	0	1	0	0	0	2	0	0	1	0	2	0	1	1	1	1	1	1	2	1	0	0	1	1	0	0	0	1	0	0	1	1
11	1	0	1	0	0	0	1	0	0	0	1	1	1	0	1	0	1	0	0	2	2	0	2	0	0	2	0	1	1	1	0	2	2	0	0	2	0	0	0	1	1	0	0	0	0	0	0	1	1
12	0	0	2	0	0	0	2	0	0	0	0	1	1	0	1	0	1	0	0	1	1	0	2	0	0	2	0	2	0	2	1	0	0	0	1	2	2	0	0	1	0	0	1	0	1	2	0	1	1
13	1	0	1	0	0	0	1	1	0	0	1	0	0	0	0	0	1	0	0	1	1	0	2	0	0	0	0	2	2	1	2	2	2	0	0	1	0	0	0	1	1	0	0	0	0	0	0	0	2
14	0	0	1	1	0	1	2	0	1	0	1	1	2	0	2	0	2	1	1	1	1	0	2	0	0	0	0	2	0	2	0	2	2	0	0	1	2	0	1	1	0	0	1	0	0	1	0	1	0
15	1	0	2	0	0	0	1	0	1	0	1	1	1	0	1	0	1	1	1	0	1	0	1	0	0	1	0	2	0	2	1	2	2	2	0	2	0	0	0	1	1	0	1	0	1	1	0	1	1
16	1	0	1	0	0	0	2	0	2	0	0	0	1	0	0	0	1	1	2	0	1	0	1	0	0	1	0	1	1	1	0	2	2	0	0	1	1	0	0	1	1	0	0	0	0	0	1	1	1
17	1	1	1	0	0	0	2	0	1	0	0	0	1	0	0	0	0	0	1	1	2	0	1	0	0	1	0	2	1	1	1	0	0	0	0	1	1	1	1	0	0	1	1	1	1	0	0	2	0
18	1	0	0	0	0	0	2	1	0	0	1	0	0	0	0	0	2	2	1	1	2	0	2	0	0	0	0	2	1	1	1	2	2	1	0	1	0	0	0	2	2	0	0	0	0	1	0	2	1
19	1	1	2	0	0	0	2	0	2	0	0	1	1	0	1	0	1	0	1	1	1	0	2	0	0	2	1	2	0	1	1	0	0	0	0	2	1	0	0	0	0	0	0	1	1	2	0	1	1
20	0	1	0	0	0	0	1	0	1	0	0	0	1	0	0	0	1	1	1	1	2	0	2	0	0	0	0	2	1	1	1	0	0	0	0	2	2	0	0	0	0	0	1	0	1	0	0	2	0
21	1	0	1	0	0	0	2	1	0	0	0	0	0	0	0	0	1	0	0	1	1	0	2	0	0	0	0	1	0	1	1	2	2	0	1	1	2	0	0	1	1	0	1	0	1	1	0	2	0
22	1	0	1	0	0	0	1	1	1	0	0	1	1	0	1	0	2	1	0	2	2	0	2	0	0	1	0	1	1	1	1	1	0	0	0	1	2	0	0	0	0	0	0	0	0	0	0	2	0
23	0	0	1	0	0	0	2	0	2	0	0	1	2	0	1	0	0	0	2	0	1	0	1	1	1	1	0	0	2	0	0	1	1	2	1	2	2	1	1	0	0	0	1	0	1	1	0	1	1
24	0	0	2	0	0	1	2	1	1	1	0	1	2	0	2	0	1	0	0	2	2	0	1	1	1	1	0	2	0	2	1	1	1	0	0	2	2	0	0	0	0	0	0	1	0	1	0	2	1
25	1	0	0	0	0	0	2	0	0	0	0	0	1	0	0	0	1	1	1	0	2	0	1	1	1	2	0	2	0	2	0	0	1	1	0	2	1	1	0	1	1	0	0	0	0	0	0	2	1
26	0	0	2	0	0	0	2	1	0	0	1	0	1	0	0	0	1	1	2	0	1	0	2	0	0	2	0	2	1	1	1	1	1	1	0	0	1	0	0	1	1	1	1	0	1	1	0	1	2
27	1	0	1	0	0	0	2	0	1	0	0	0	0	0	0	0	2	1	0	2	2	0	1	0	0	0	0	1	1	1	1	0	1	1	0	1	2	0	1	1	0	0	0	0	0	1	0	1	1
28	1	1	1	0	1	1	2	0	1	0	0	1	1	0	1	0	2	1	1	1	1	0	0	0	0	0	0	1	2	0	1	2	2	1	2	2	1	0	0	1	1	0	1	0	1	1	1	0	2
29	1	0	1	0	0	0	2	1	0	0	0	1	2	0	2	1	1	1	1	1	2	0	2	0	0	0	0	2	1	2	1	1	1	2	1	1	1	0	0	2	2	0	0	0	1	1	0	0	2
30	0	0	1	1	1	2	2	1	0	0	0	0	1	0	1	1	1	1	1	1	1	0	0	0	0	1	0	2	0	1	0	1	1	2	1	2	0	0	0	2	2	0	0	0	0	1	0	2	0
31	1	0	1	0	0	0	1	0	1	0	0	0	1	0	0	0	1	1	1	0	0	0	2	0	0	0	0	2	0	2	1	2	2	0	1	2	1	0	0	1	1	0	1	1	1	2	0	0	1
32	0	0	2	0	0	0	1	0	1	0	0	0	0	0	0	0	1	0	1	1	1	0	2	0	0	0	0	2	1	2	0	2	2	0	1	1	1	0	0	1	1	2	2	0	0	0	0	2	0
33	0	0	1	0	0	0	2	0	1	0	2	0	1	0	0	0	0	0	0	2	2	0	1	1	1	1	0	1	2	0	1	1	2	2	0	1	0	0	0	1	1	0	1	0	0	1	1	1	1
34	0	0	2	0	0	0	2	0	1	0	0	0	2	0	2	0	1	1	1	1	1	0	2	0	0	2	0	1	1	1	1	0	0	0	0	2	1	0	0	1	1	0	1	0	1	1	1	1	1
35	0	0	1	0	0	0	1	0	2	0	0	0	0	0	0	0	1	1	0	0	0	1	2	0	0	0	0	1	0	1	1	1	1	0	0	2	2	0	0	1	1	0	0	1	0	1	1	0	2
36	0	0	1	0	0	0	1	0	2	0	0	0	0	0	0	0	2	1	1	1	1	0	2	0	0	2	0	2	0	1	1	1	1	0	1	2	2	1	0	0	0	1	1	0	1	1	0	1	1
37	1	0	2	0	2	2	1	0	0	1	2	0	0	0	0	0	2	0	0	2	2	0	2	0	0	2	0	2	1	2	1	1	1	0	0	2	0	0	0	2	2	0	0	0	0	1	0	2	0
38	0	0	0	0	0	0	1	0	0	0	1	0	0	0	0	0	2	2	0	2	1	1	2	0	0	1	0	2	1	1	2	1	2	0	0	2	2	0	0	0	0	0	2	0	1	0	0	2	0
39	0	0	2	0	1	1	2	0	0	0	1	0	1	0	0	0	0	0	0	2	1	0	2	0	0	1	0	2	2	1	2	1	1	0	1	2	2	0	0	0	0	0	0	0	0	1	0	2	0
40	0	0	2	0	0	0	2	0	2	0	0	0	0	0	0	0	0	1	0	2	2	0	2	0	0	2	0	1	1	0	0	1	1	0	0	2	0	0	0	2	2	1	1	0	0	1	0	1	1
41	1	0	0	0	0	0	2	1	1	0	0	1	1	0	1	0	2	0	0	2	2	0	2	0	0	0	0	2	1	1	2	1	1	1	0	0	1	1	0	0	0	0	0	0	1	1	0	0	1
42	1	1	2	0	0	0	1	0	1	0	1	0	0	0	0	0	1	0	1	1	2	0	2	0	0	1	1	2	0	1	1	1	1	0	1	1	1	0	0	2	1	1	1	0	1	0	1	0	2
43	1	0	1	0	0	0	2	1	1	0	0	0	0	0	0	0	1	1	1	1	1	0	0	0	0	0	0	2	2	1	1	2	2	0	0	2	1	0	0	2	2	0	0	0	0	1	0	1	0
44	0	1	2	0	1	1	1	0	1	0	1	1	1	0	1	0	1	0	1	1	2	0	2	0	0	1	0	2	0	2	1	0	0	0	0	2	2	0	0	0	0	0	1	0	1	0	1	1	1
45	0	0	1	0	0	0	1	0	0	0	1	0	0	0	0	0	1	1	0	2	2	0	2	0	0	1	0	2	1	1	2	1	2	0	0	2	1	0	0	1	1	0	1	0	1	1	0	0	2
46	0	1	1	0	1	1	0	0	0	0	1	0	0	0	0	0	2	1	1	1	2	0	2	0	0	0	0	2	0	2	0	2	2	0	0	2	2	0	1	2	1	1	1	0	0	1	0	1	1
47	1	0	1	0	1	1	1	0	0	0	2	0	1	0	0	0	1	0	1	1	2	0	2	0	0	0	0	1	1	1	0	1	1	0	1	2	1	0	0	1	1	0	0	1	0	0	1	1	2
48	1	0	0	0	0	0	2	0	2	0	0	1	1	0	1	0	2	1	1	1	2	0	2	0	0	2	0	2	0	1	1	2	2	0	1	2	1	0	0	1	1	0	1	0	1	2	0	2	0
49	1	0	1	0	0	0	2	1	0	0	0	1	2	0	2	0	1	1	1	1	1	0	1	1	1	1	0	1	2	1	0	1	1	0	0	2	1	0	0	1	1	0	1	0	1	0	0	1	1
50	0	0	0	0	0	0	2	0	0	0	1	1	1	0	1	0	1	0	1	1	2	0	0	0	0	0	0	2	1	1	2	1	1	0	1	2	1	0	0	2	2	0	0	0	1	1	0	2	0
51	1	1	1	0	0	0	2	1	0	0	0	0	0	0	0	0	0	0	0	2	2	0	2	0	0	1	0	2	0	1	2	2	2	0	1	2	1	1	1	1	1	0	0	0	0	1	0	2	0
52	0	0	2	0	1	1	2	0	2	0	0	0	0	0	0	0	1	1	1	1	2	0	0	1	1	1	0	0	2	0	0	2	2	1	1	2	2	0	1	2	0	0	0	0	0	0	0	2	1
53	1	0	2	0	0	0	1	0	0	1	2	0	1	0	0	0	2	2	1	1	1	0	2	0	0	0	0	2	0	2	1	1	2	1	1	2	2	0	0	1	1	1	1	0	1	0	0	1	2
54	0	0	2	0	0	0	1	1	0	0	1	0	1	0	1	1	0	0	0	1	0	0	2	0	0	2	0	2	0	2	1	0	1	1	1	2	0	0	0	2	2	0	1	0	1	0	1	1	2
55	1	1	2	0	0	0	2	0	0	0	0	0	1	0	1	1	1	0	1	1	1	0	1	1	1	1	0	1	1	1	0	2	2	1	0	2	1	0	0	1	1	0	1	0	0	1	0	1	1
56	0	0	1	0	1	1	1	0	1	1	0	0	0	0	0	0	1	0	1	1	2	0	2	0	0	0	1	2	1	1	0	1	1	1	2	2	1	0	0	0	0	0	1	0	1	1	0	2	0
57	0	0	0	0	0	0	2	0	2	0	0	0	1	0	1	1	2	1	1	1	2	0	2	0	0	0	0	1	2	1	0	1	1	0	0	1	2	0	0	1	1	0	0	0	0	0	0	0	2
58	0	0	2	0	1	1	1	1	1	0	1	1	2	0	2	1	1	1	1	1	1	0	1	0	0	1	0	2	0	2	0	1	1	0	0	1	2	0	0	0	0	0	1	0	1	1	0	2	0
59	0	0	2	0	1	1	1	0	0	0	2	0	2	0	0	0	1	1	0	2	2	0	1	1	1	1	0	2	0	2	0	1	1	2	1	1	1	1	1	1	1	0	1	0	1	0	0	2	0
60	0	0	1	0	0	0	2	0	1	0	1	1	1	0	1	0	1	1	0	2	2	0	2	0	0	0	0	2	0	2	0	0	2	1	0	2	1	0	0	1	1	0	1	0	0	0	1	2	1
61	0	0	2	0	1	1	1	0	0	0	0	1	2	0	1	0	2	0	0	2	2	0	2	0	0	0	0	2	1	1	1	1	1	0	0	2	1	1	0	0	0	0	1	0	0	0	0	2	0
62	1	0	0	0	0	0	2	0	0	0	0	0	1	0	1	1	1	1	0	1	2	0	1	0	0	2	0	2	0	2	0	2	2	1	0	2	1	1	0	1	0	0	1	0	1	1	0	2	0
63	1	0	2	0	0	0	1	0	0	1	2	0	1	0	1	0	2	1	0	2	2	0	2	0	0	0	0	2	1	2	1	2	2	0	1	2	1	0	0	1	1	0	0	1	0	1	1	1	1
64	0	0	2	0	1	1	1	0	0	0	1	1	1	1	0	1	2	1	1	1	1	0	2	0	0	1	0	2	1	1	2	2	2	0	0	1	0	0	0	1	1	0	2	0	1	1	1	1	2
65	1	0	2	0	0	0	2	0	2	0	0	0	1	1	0	1	1	1	2	0	0	0	2	0	0	2	0	2	2	2	0	2	2	0	0	2	2	0	0	0	0	0	0	1	0	0	0	1	1
66	1	0	2	0	0	1	2	0	1	0	0	0	0	0	0	0	2	2	1	1	2	0	2	0	0	1	0	2	0	2	1	1	2	2	1	1	1	0	0	2	1	2	2	0	0	0	0	2	1
67	0	0	0	0	1	1	1	0	1	0	0	1	1	0	1	0	0	0	0	2	2	0	2	0	0	0	0	0	1	0	1	1	1	1	0	0	2	0	0	0	0	0	2	0	1	0	0	1	1
68	0	0	2	0	1	1	2	0	2	0	0	0	1	0	2	0	0	0	0	2	2	0	2	0	0	2	0	2	1	1	2	1	2	0	0	1	1	1	0	1	1	0	1	0	1	1	0	1	1
69	0	0	1	0	0	0	1	0	0	0	2	0	1	0	1	1	1	0	1	1	2	0	2	0	0	2	0	2	1	1	1	0	0	0	0	2	1	0	0	2	2	1	2	0	1	0	0	2	0
70	0	0	0	0	0	0	1	0	1	0	1	0	1	0	0	0	1	1	1	0	1	0	2	0	0	0	0	1	1	2	0	1	1	1	1	2	1	0	0	2	2	0	1	0	1	1	1	1	1
71	0	0	2	0	0	0	2	0	1	0	0	1	1	0	1	0	1	0	0	2	2	0	2	0	0	0	0	2	0	2	0	0	0	1	1	1	1	0	0	1	1	0	0	0	0	2	0	1	1
72	1	0	0	0	0	0	1	0	0	0	1	1	2	0	2	0	1	1	1	1	2	0	2	0	0	2	0	1	1	1	0	1	2	2	0	1	1	0	0	1	1	0	0	0	0	0	0	2	1
73	1	0	1	0	0	0	1	0	0	0	2	0	1	0	0	0	1	0	0	2	2	0	2	0	0	1	0	2	0	2	0	1	0	1	0	2	2	0	1	2	1	0	0	0	0	1	0	2	0
74	1	0	2	0	1	1	1	1	0	0	0	0	1	0	0	0	1	1	1	1	2	0	2	0	0	0	0	2	1	1	1	0	0	0	0	2	1	0	0	1	1	0	0	0	0	1	0	2	0
75	1	0	0	0	0	0	1	0	1	0	0	0	0	0	0	0	1	1	0	2	2	0	2	0	0	0	0	2	0	2	0	1	0	1	0	2	0	0	0	1	1	0	1	0	1	1	0	2	0
76	0	0	1	0	1	1	2	0	1	0	1	0	2	0	2	0	1	0	0	1	1	0	2	0	0	0	0	1	0	2	1	1	1	0	0	1	2	0	0	0	0	0	0	0	0	1	0	0	1
77	1	0	0	0	0	0	2	0	1	0	0	0	0	0	0	0	1	1	2	0	0	1	1	0	0	1	0	2	1	1	1	1	2	1	1	1	2	0	1	2	0	0	1	0	0	0	0	0	2
78	0	0	2	0	0	0	2	0	2	0	0	0	1	0	1	1	1	0	0	1	1	0	2	0	0	1	0	2	1	1	0	1	1	2	1	1	1	0	0	1	1	0	2	0	1	1	0	0	2
79	1	0	1	0	0	0	2	0	2	0	0	0	1	0	1	1	0	0	2	0	1	0	2	0	0	2	0	0	1	0	1	2	2	1	0	2	2	0	0	0	0	1	1	1	1	0	0	1	1
80	0	0	1	0	0	0	1	0	1	0	0	0	1	0	0	0	1	1	0	2	2	0	2	0	0	0	0	2	0	2	0	2	2	1	0	0	2	0	0	1	1	0	0	0	0	2	0	2	1
81	0	0	0	0	0	0	2	0	0	0	0	1	1	0	1	0	0	0	1	1	2	0	1	1	1	2	1	2	1	0	1	1	1	0	0	1	0	1	1	1	1	0	1	0	1	0	0	0	2
82	1	0	1	0	0	0	2	1	0	0	0	1	1	0	1	0	2	2	1	1	1	0	2	0	0	2	0	0	2	0	0	1	2	1	1	1	1	0	0	1	1	1	1	0	1	0	0	1	1
83	1	0	1	0	0	0	2	0	0	0	0	0	0	0	0	0	1	1	1	1	1	0	2	0	0	2	0	2	0	2	1	1	1	1	0	2	1	1	1	1	1	1	1	0	0	2	0	1	1
84	0	1	2	0	0	0	2	0	1	0	0	0	0	0	0	0	2	0	0	2	2	0	2	0	0	0	0	1	2	0	0	1	1	0	1	2	2	0	0	0	0	2	2	0	0	0	0	1	1
85	1	0	1	0	0	0	2	1	0	0	1	0	1	0	0	0	1	1	1	0	0	0	2	0	0	2	0	1	2	0	1	1	1	1	0	1	1	0	0	1	1	0	0	0	2	2	0	1	1
86	1	0	1	0	0	0	2	0	0	0	0	1	1	0	1	0	1	1	1	0	1	0	2	0	0	1	0	2	1	1	2	1	1	1	1	2	2	1	1	1	1	0	0	0	0	0	0	1	1
87	0	0	2	0	0	0	2	0	1	0	1	1	1	0	1	0	0	0	1	1	2	0	0	0	0	0	0	2	1	1	2	2	2	0	0	1	1	0	0	1	1	0	0	0	0	1	0	2	0
88	1	0	2	0	0	0	2	0	0	0	1	0	1	0	1	1	1	1	1	1	2	0	1	0	0	2	0	1	1	1	0	2	2	0	0	1	1	0	0	2	2	0	0	0	0	1	0	1	2
89	1	0	2	0	1	1	2	0	1	0	0	1	1	1	0	1	1	1	1	1	2	0	2	0	0	2	0	1	1	1	1	0	2	1	1	2	0	0	0	2	2	0	1	0	0	1	0	1	1
90	0	0	1	0	0	0	1	0	0	0	1	0	0	0	0	0	2	1	1	1	2	0	1	0	0	1	0	2	0	2	0	1	0	0	0	1	0	0	0	2	2	0	0	0	0	0	0	2	0
91	0	0	0	0	0	0	2	1	1	0	0	1	2	0	1	0	2	1	0	1	1	0	1	0	0	0	0	2	1	2	1	1	2	2	2	2	2	0	0	1	1	0	0	1	1	1	0	1	1
92	1	0	2	0	1	1	2	0	1	0	1	0	0	0	0	0	0	0	0	2	2	0	2	0	0	0	0	2	1	2	1	1	2	2	2	2	2	0	0	2	2	0	1	1	1	2	0	2	0
93	1	0	2	0	0	0	2	1	0	0	0	0	0	0	0	0	1	1	1	0	0	0	0	0	0	0	0	2	1	2	1	2	2	0	0	0	2	0	0	1	1	0	1	0	1	1	0	2	0
94	1	0	2	0	0	0	2	0	1	0	1	1	1	0	1	0	0	1	1	1	1	0	1	0	0	2	0	1	1	1	0	0	0	1	1	1	2	0	1	2	1	0	0	0	0	1	0	1	1
95	1	0	0	0	0	0	2	0	0	0	1	0	0	0	0	0	2	1	2	0	1	0	1	0	0	2	0	2	1	1	1	2	2	0	0	1	2	0	0	1	0	0	0	0	0	0	0	0	1
96	1	0	2	0	1	1	1	0	0	0	0	0	0	0	0	0	2	2	1	1	2	0	2	0	0	1	0	2	0	2	0	1	1	1	1	1	2	1	1	1	1	1	1	1	2	0	0	0	2
97	1	0	1	0	0	0	1	0	1	0	1	1	2	0	2	0	1	1	1	1	2	0	1	0	0	1	0	2	0	0	0	2	2	0	0	2	1	0	0	1	1	0	1	0	1	0	0	1	1
98	0	0	1	0	0	0	1	1	0	0	1	0	1	0	1	0	1	1	2	0	1	1	0	1	1	1	0	2	1	2	0	2	2	1	0	1	1	0	0	2	2	0	0	0	1	1	0	2	0
99	0	0	2	0	0	0	2	0	1	0	1	0	0	0	0	0	2	0	1	1	2	0	1	1	1	0	0	2	0	2	0	1	2	0	0	0	2	1	1	1	1	0	0	0	0	0	0	2	2
100	0	0	2	0	0	0	1	0	1	0	1	0	1	0	0	0	1	1	1	0	0	0	2	0	0	2	0	1	1	1	0	1	2	1	0	1	0	0	0	1	1	0	0	1	0	0	0	1	2
101	1	0	2	0	0	0	1	1	1	0	0	0	1	0	1	0	1	0	1	1	1	0	2	0	0	2	0	2	2	1	1	1	2	0	0	2	0	0	0	2	2	0	2	0	1	1	0	2	1
102	1	0	1	0	1	1	2	0	0	0	1	0	1	0	0	0	1	1	1	0	1	0	2	0	0	2	0	2	1	1	2	1	1	1	2	2	2	0	0	0	0	0	0	0	0	1	0	2	0
103	0	0	2	0	0	0	1	1	0	0	1	0	0	0	0	0	1	0	1	1	1	0	1	1	1	1	0	2	0	2	0	0	1	0	0	2	2	0	0	1	1	1	1	1	0	1	0	0	0
104	1	1	1	0	1	1	1	0	1	0	1	0	0	0	0	0	0	0	1	0	0	0	1	0	0	1	0	1	1	1	0	1	2	2	2	2	2	0	0	1	0	0	1	0	1	0	1	1	1
105	1	0	2	0	1	1	2	0	1	0	1	0	1	0	1	1	2	2	1	1	1	0	2	0	0	0	0	2	0	2	1	1	1	1	1	2	2	0	0	1	1	2	2	0	0	1	0	2	1
106	1	0	2	0	0	0	2	0	2	0	0	0	0	0	0	0	1	1	0	1	1	0	1	1	1	1	0	2	1	1	2	2	2	0	0	1	1	0	0	2	2	0	1	0	1	0	0	2	0
107	1	0	1	0	0	0	1	0	2	0	0	1	2	1	1	1	1	1	1	1	1	0	2	0	0	2	0	2	0	2	0	1	1	0	0	1	0	0	0	2	2	0	0	0	0	1	0	0	2
108	1	0	2	0	0	0	1	0	1	0	1	1	2	0	1	0	0	0	1	1	2	0	2	0	0	1	0	2	0	2	1	1	2	0	0	2	1	0	0	1	1	0	0	0	0	1	0	1	1
109	0	0	2	0	0	0	1	0	0	0	0	0	0	0	0	0	1	0	1	1	2	0	1	0	0	0	0	2	2	0	2	1	1	0	0	2	0	0	0	2	2	1	1	0	1	0	0	2	0
110	0	0	2	0	0	0	1	0	1	0	1	0	0	0	0	0	2	2	1	1	1	0	1	0	0	1	0	2	1	2	0	1	2	2	2	2	1	0	0	1	1	0	0	0	0	1	0	2	0
111	1	0	1	0	0	0	1	2	0	0	0	1	1	0	1	0	0	1	1	1	2	0	2	0	0	1	0	1	1	0	0	1	1	1	1	1	1	1	1	1	1	0	1	0	0	0	0	1	1
112	1	0	2	0	0	0	1	0	0	0	1	0	1	0	1	1	1	1	1	1	2	0	1	1	1	1	0	2	0	2	0	1	1	1	0	1	1	1	1	1	1	0	0	0	0	0	0	1	1
113	1	0	0	0	0	0	2	0	0	0	1	1	2	0	2	1	1	0	0	2	2	0	2	0	0	2	0	2	0	2	0	2	2	0	0	2	1	0	0	2	1	0	0	0	0	0	0	2	0
114	1	0	2	0	0	0	1	0	2	0	0	0	1	1	0	1	0	0	0	2	2	0	0	1	1	1	0	1	2	1	0	1	1	0	0	2	1	0	0	1	1	1	2	0	1	0	1	2	1
115	1	0	2	0	0	0	1	0	1	1	1	0	1	0	1	1	2	0	0	2	2	0	1	1	1	1	0	2	0	1	2	0	0	1	0	1	1	0	0	1	1	0	0	0	1	1	0	0	2
116	0	0	1	0	0	0	1	0	0	0	2	0	0	0	0	0	2	2	0	2	1	0	2	0	0	1	0	1	1	1	1	1	2	0	0	2	1	0	0	1	1	0	1	0	1	0	0	1	1
117	0	0	1	0	1	1	2	0	1	0	1	0	1	0	0	0	1	1	1	1	1	0	1	0	0	1	0	2	1	2	0	1	1	0	0	2	2	0	0	0	0	0	0	0	0	0	0	1	1
118	0	0	1	0	0	0	1	0	0	0	0	1	2	0	2	1	1	0	1	0	1	0	2	0	0	0	0	1	1	1	1	1	1	1	1	1	0	0	0	2	2	0	0	0	0	1	0	1	1
119	1	0	1	0	1	1	1	0	0	0	2	0	0	0	0	0	0	0	1	1	1	0	1	1	1	0	0	1	2	0	1	1	1	0	0	2	1	0	0	0	0	0	1	0	1	1	0	2	0
120	0	0	1	0	0	0	1	0	1	0	1	0	0	0	0	0	1	1	1	1	1	0	1	0	0	1	0	2	0	2	0	2	1	0	0	2	2	0	0	0	0	0	1	0	1	1	0	2	2
121	1	1	1	0	0	0	1	0	1	0	1	0	1	0	0	0	1	1	0	2	2	0	2	0	0	0	0	1	0	1	0	0	0	0	0	2	0	0	0	2	2	0	1	0	1	0	0	2	1
122	0	0	0	0	0	0	1	0	0	0	1	0	1	0	1	0	2	1	0	2	2	0	2	0	0	1	0	1	1	1	1	1	1	1	2	2	2	0	0	1	1	0	0	0	0	1	0	2	0
123	0	0	1	0	1	1	1	0	1	0	1	1	1	0	1	0	1	1	0	2	2	0	2	0	0	2	0	2	1	1	2	0	1	1	0	2	0	0	0	1	1	2	2	0	1	0	0	2	2
124	0	0	2	0	0	0	2	0	0	0	0	0	1	0	0	0	1	1	0	2	2	0	2	0	0	2	0	1	1	1	0	1	1	2	0	1	0	0	0	1	1	0	1	0	1	0	0	1	1
125	0	0	1	0	0	1	2	0	1	0	0	1	2	0	1	0	1	1	0	2	2	0	1	1	1	1	0	1	1	1	1	2	2	0	0	2	1	1	1	1	1	1	1	0	0	1	0	2	0
126	0	0	1	0	0	0	2	1	0	0	1	1	1	1	0	1	1	1	0	1	1	0	2	0	0	0	0	2	0	2	1	0	1	1	0	2	1	0	0	2	2	1	2	0	0	1	1	1	1
127	1	0	0	0	0	0	1	1	0	0	1	0	1	0	1	0	0	0	0	1	1	0	2	0	0	1	1	1	1	0	0	1	1	0	0	2	1	0	0	1	1	0	0	0	0	0	1	0	2
128	1	1	1	0	1	1	2	0	2	0	0	2	2	0	2	0	1	1	0	2	2	0	2	0	0	1	0	1	1	1	0	1	1	1	1	1	0	0	0	1	1	0	1	0	1	0	0	1	2
129	1	0	1	0	0	0	2	0	0	0	1	0	0	0	0	0	2	0	0	2	2	1	2	0	0	1	0	2	1	1	2	0	0	0	0	2	1	0	0	2	2	0	0	1	0	0	0	2	0
130	1	0	2	0	1	1	2	0	0	0	1	0	0	0	0	0	1	1	0	1	1	0	1	0	0	0	0	2	0	2	0	1	1	0	0	2	2	0	0	0	0	0	1	0	0	1	0	2	1
131	1	0	2	0	0	0	2	0	1	0	0	1	1	1	0	1	1	1	1	0	0	0	1	1	1	1	0	2	2	0	2	2	2	2	0	2	2	0	0	1	1	0	0	0	0	0	1	1	1
132	1	0	2	0	0	0	2	0	0	0	1	1	1	0	1	0	0	0	0	2	2	0	2	0	0	1	0	2	1	1	2	1	1	1	1	2	1	0	0	1	1	0	0	0	0	0	0	2	1
133	1	0	0	0	0	0	2	0	2	0	0	0	0	0	0	0	2	0	0	1	1	0	1	0	0	2	0	1	2	0	0	1	1	0	0	1	1	0	0	2	2	0	1	0	1	0	0	1	1
134	0	0	1	1	0	1	1	0	0	0	1	1	2	0	2	0	1	1	1	0	0	0	1	1	1	2	0	1	2	0	0	2	2	0	1	1	1	0	0	1	1	0	0	0	0	1	0	1	1
135	0	0	2	0	0	0	1	0	0	0	2	0	0	0	0	0	0	0	2	0	1	0	2	0	0	1	0	2	1	0	2	1	2	0	0	2	1	0	0	2	2	1	1	0	0	1	0	1	1
136	1	0	2	0	0	0	2	1	0	0	0	0	0	0	0	0	1	0	1	0	2	0	2	0	0	2	1	2	1	1	0	0	1	1	0	1	1	1	1	1	1	0	1	0	1	0	0	1	1
137	0	1	2	0	0	0	2	0	2	0	0	0	1	0	0	0	2	1	1	1	2	0	1	1	1	0	0	1	1	1	0	1	2	0	0	2	2	0	0	0	0	1	1	0	1	0	1	1	2
138	0	0	0	0	0	0	1	0	0	0	1	0	1	0	1	1	1	0	1	0	1	0	2	0	0	0	0	1	0	1	1	1	1	1	2	2	1	0	0	1	1	0	1	0	0	0	0	0	2
139	0	0	2	0	0	0	2	0	0	0	0	0	2	0	1	0	1	1	1	1	1	0	2	0	0	1	0	2	0	2	1	1	1	1	1	2	1	0	0	1	1	0	0	0	1	0	0	2	0
140	1	0	1	0	0	0	1	0	0	0	1	0	0	0	0	0	1	0	0	2	2	0	2	0	0	0	0	2	1	1	2	0	0	0	0	1	1	0	0	0	0	0	0	0	0	0	0	1	1
141	1	0	2	0	2	2	1	0	1	0	0	0	0	0	0	0	2	2	1	1	1	0	2	0	0	0	1	1	1	2	0	1	1	0	0	1	1	0	0	2	1	0	0	0	0	2	1	1	1
142	0	0	2	0	0	0	1	0	1	1	0	1	1	0	1	0	0	0	1	1	2	0	0	0	0	0	0	0	1	0	1	1	2	1	0	1	1	0	1	2	1	0	0	1	1	1	0	2	0
143	0	0	1	0	0	0	2	0	1	0	0	0	0	0	0	0	0	0	0	1	1	0	2	0	0	1	0	2	1	1	2	1	1	1	1	1	2	0	0	1	0	0	0	0	0	0	0	1	1
144	0	0	1	0	0	0	2	0	0	0	1	0	1	0	1	0	2	2	1	1	2	0	1	1	1	1	0	0	2	0	0	1	1	0	0	1	1	0	0	1	1	1	1	0	1	0	0	1	1
145	0	0	1	0	0	0	2	0	1	0	1	1	2	1	0	1	1	1	1	0	0	0	2	0	0	2	0	1	1	1	1	1	1	0	0	1	1	0	0	0	0	0	1	0	1	1	0	2	0
146	0	0	1	0	0	0	2	0	2	0	0	0	1	0	0	0	1	1	2	0	2	0	2	0	0	0	0	2	0	1	1	1	2	2	0	1	1	0	0	2	2	0	1	0	0	1	0	2	0
147	0	0	0	0	0	0	1	0	1	0	1	0	2	1	0	1	2	2	0	2	2	1	0	1	1	0	1	2	1	1	0	1	1	0	1	1	2	0	1	2	1	0	0	0	0	1	0	2	1
148	1	0	1	0	0	0	2	0	0	0	1	0	1	0	0	0	1	1	0	1	1	0	2	0	0	1	0	2	0	2	1	2	2	0	0	1	2	0	0	0	0	0	1	0	0	1	1	0	2
149	0	0	1	0	0	0	2	0	1	0	0	0	0	0	0	0	0	0	0	1	1	0	1	1	1	1	0	2	0	2	0	2	1	0	1	2	0	0	0	2	2	0	1	0	0	1	0	1	1
150	1	0	0	0	0	0	1	0	2	0	0	1	1	1	0	1	2	1	2	0	1	0	2	0	0	0	0	2	1	2	1	1	1	0	1	2	2	0	0	2	1	1	1	1	1	0	0	2	0
151	0	0	2	0	1	1	2	1	1	0	0	0	0	0	0	0	1	0	1	1	1	0	2	0	0	0	0	2	1	1	1	2	2	0	1	2	1	0	0	1	1	0	0	0	0	1	0	2	0
152	1	0	2	0	0	0	2	0	0	0	0	0	0	0	0	0	1	0	0	1	1	0	2	0	0	0	0	2	1	1	2	0	1	1	1	2	2	0	0	1	0	1	2	0	1	0	1	1	1
153	0	0	2	0	0	0	1	0	1	0	0	2	2	1	1	1	0	0	0	2	2	0	2	0	0	1	0	2	1	1	1	1	1	1	0	0	1	0	0	1	1	0	1	0	0	1	0	1	1
154	0	1	2	0	0	0	1	0	1	0	1	0	1	0	1	1	1	1	1	1	1	1	1	0	0	1	0	0	1	0	1	1	1	0	0	2	2	0	0	1	1	0	1	0	1	1	0	1	1
155	0	0	1	0	1	1	2	0	1	0	0	1	1	0	1	0	1	0	1	1	2	0	2	0	0	1	0	2	0	2	1	1	1	0	0	0	2	0	0	1	1	1	1	0	1	1	0	1	1
156	1	0	0	0	0	0	2	1	0	0	0	2	1	0	1	0	1	0	1	1	2	1	2	0	0	1	0	2	1	1	2	1	2	1	0	1	1	0	0	0	0	1	1	0	0	0	0	1	1
157	0	1	1	0	0	0	2	0	0	0	1	1	1	0	1	0	0	0	2	0	0	0	2	0	0	2	0	0	1	1	0	1	1	0	0	1	1	0	0	1	1	0	0	0	0	0	0	1	1
158	1	0	1	0	0	0	2	1	1	0	0	0	0	0	0	0	1	0	1	1	1	0	2	0	0	2	0	1	2	1	0	1	1	2	1	2	1	1	0	0	0	0	0	0	2	2	0	0	1
159	1	0	1	0	0	0	2	1	0	0	0	0	0	0	0	0	1	0	0	1	1	0	1	1	1	0	0	2	0	2	2	2	1	0	0	2	1	0	0	1	1	0	0	1	1	1	0	2	0
160	1	0	1	0	1	1	2	0	1	0	0	0	0	0	0	0	2	0	0	2	2	0	2	0	0	1	0	1	1	2	0	1	1	0	0	2	0	0	0	2	1	0	0	0	0	0	1	0	2
161	1	0	2	0	2	2	2	0	0	0	1	0	0	0	0	0	1	1	1	1	1	0	2	0	0	1	0	2	1	1	0	2	2	2	0	2	1	0	0	1	1	1	1	0	1	1	0	2	1
162	0	0	2	0	0	0	2	1	0	0	0	0	1	0	0	0	2	1	1	1	2	0	2	0	0	0	0	2	1	1	1	2	2	0	0	0	1	0	0	1	1	0	1	0	0	1	0	2	0
163	0	0	2	0	0	0	1	0	0	0	2	1	1	1	0	1	2	1	0	2	2	0	2	0	0	1	0	2	1	2	0	0	0	1	2	2	1	1	1	1	1	0	0	0	0	0	0	1	1
164	0	0	1	0	0	0	2	0	0	0	0	0	2	0	1	1	2	2	1	1	2	1	1	0	0	1	0	0	2	0	0	2	2	0	0	2	2	0	0	0	0	0	0	0	0	0	0	2	1
165	0	0	2	0	0	0	1	0	0	0	1	0	0	0	0	0	1	1	1	1	1	0	1	1	1	1	0	2	2	0	2	1	1	0	0	2	1	0	0	1	1	0	1	0	0	1	0	1	1
166	1	0	0	0	0	0	1	0	2	0	0	0	1	0	0	0	0	0	0	2	1	0	1	0	0	1	1	2	1	0	1	0	0	0	1	2	0	0	0	2	2	0	1	0	1	1	0	2	0
167	0	0	1	1	0	1	2	0	0	0	0	0	0	0	0	0	1	0	1	1	2	0	2	0	0	2	0	1	2	0	1	2	2	2	0	2	0	0	0	1	1	0	0	0	0	1	0	1	1
168	1	0	1	0	0	0	2	1	1	0	0	0	1	0	1	1	2	2	0	2	2	0	2	0	0	0	0	2	1	1	1	2	2	1	0	2	2	0	0	1	0	0	1	0	0	0	0	0	2
169	1	0	1	1	0	1	2	0	1	0	0	0	0	0	0	0	2	2	1	1	1	0	0	0	0	0	0	2	0	2	0	1	2	0	1	2	1	1	1	1	1	0	0	0	0	1	0	2	0
170	0	0	2	0	0	0	2	0	1	0	1	0	1	1	0	1	2	1	1	1	2	0	1	1	1	1	0	1	0	1	1	1	1	1	0	1	2	0	0	2	2	2	2	0	0	0	0	1	1
171	0	0	2	0	1	1	1	0	1	0	1	0	1	0	1	0	1	0	0	1	1	0	1	0	0	2	0	2	0	2	1	2	2	1	0	1	1	0	0	1	1	0	0	1	0	1	0	0	1
172	0	0	0	0	0	0	2	0	2	0	0	0	0	0	0	0	1	0	0	2	2	0	2	0	0	1	0	2	0	2	0	2	2	0	1	2	2	0	0	0	0	0	0	0	0	0	0	2	0
173	1	0	0	0	0	0	2	1	0	0	0	1	1	0	1	0	1	0	1	1	2	0	1	1	1	1	0	2	0	1	1	0	0	0	0	2	1	1	1	1	1	0	0	0	0	0	0	1	1
174	1	0	1	0	0	0	1	0	0	1	2	2	2	1	1	1	0	0	1	0	0	0	2	0	0	0	0	1	0	1	0	0	0	0	0	1	1	0	0	1	1	0	0	1	0	0	1	1	1
175	1	0	1	0	0	0	2	1	1	0	0	1	2	0	1	0	1	0	1	1	2	0	2	0	0	2	0	2	1	1	2	1	1	1	1	2	2	0	0	1	1	0	0	0	0	2	0	0	2
176	1	0	2	0	0	0	1	0	1	0	0	0	0	0	0	0	2	1	2	0	1	0	1	0	0	0	0	1	1	1	0	0	0	0	0	1	2	0	0	1	0	0	1	0	1	1	0	2	0
177	0	0	2	0	0	0	2	0	2	0	0	1	1	0	1	0	2	1	0	1	1	0	2	0	0	1	0	2	1	1	1	2	2	0	0	1	2	0	0	1	1	0	0	1	1	2	0	2	0
178	0	0	1	0	0	0	2	1	0	0	0	0	1	0	1	1	0	0	2	0	1	0	2	0	0	0	0	2	0	2	1	0	2	1	0	2	0	0	0	1	1	0	2	0	0	1	0	0	1
179	1	0	2	0	0	0	2	1	0	0	0	0	0	0	0	0	2	1	0	2	2	0	2	0	0	0	0	2	1	1	2	1	1	2	0	1	1	0	0	1	1	1	1	0	0	1	0	2	0
180	0	0	2	0	0	0	1	0	0	0	1	0	1	0	0	0	1	1	1	1	2	0	0	1	1	1	0	1	1	1	0	2	2	0	0	0	2	0	0	0	0	1	1	0	1	0	0	2	0
181	0	0	1	0	0	0	2	0	1	0	1	1	1	0	1	0	0	0	0	1	1	0	2	0	0	2	0	2	0	2	0	1	0	0	1	2	2	1	1	0	0	0	0	0	0	0	0	1	1
182	1	0	1	0	0	0	1	0	1	0	1	0	1	0	1	0	1	1	1	1	1	0	2	0	0	0	1	2	1	1	0	2	2	0	0	0	1	0	0	1	1	0	0	0	0	1	0	0	2
183	1	0	1	0	1	1	1	0	1	0	1	0	0	0	0	0	1	1	0	2	2	0	2	0	0	1	0	1	2	0	1	2	2	1	0	2	0	0	0	1	1	1	1	0	0	0	0	2	1
184	1	1	1	0	0	0	2	0	0	0	1	0	0	0	0	0	0	0	1	1	2	0	0	1	1	1	1	1	0	0	1	2	2	1	1	2	2	0	0	0	0	0	0	0	0	1	0	0	2
185	1	0	2	0	2	2	1	0	1	0	1	0	0	0	0	0	0	1	1	1	2	0	2	0	0	1	1	1	1	0	0	0	0	0	0	1	0	0	0	2	2	0	0	0	1	0	0	1	0
186	0	0	1	1	0	1	2	0	0	0	0	0	0	0	0	0	0	0	2	0	0	0	2	0	0	0	0	2	0	2	1	1	1	0	0	1	2	0	0	0	0	0	0	2	0	1	0	2	0
187	0	0	1	0	0	0	2	0	0	0	0	0	0	0	0	0	1	1	1	0	2	0	1	0	0	1	0	2	0	2	1	2	2	0	1	2	0	0	0	2	2	0	0	0	0	0	0	2	0
188	1	0	2	0	1	1	2	1	1	0	0	1	1	0	1	0	1	0	1	1	2	0	1	0	0	1	0	2	0	2	1	0	0	0	0	2	0	0	0	2	2	0	0	0	1	1	0	2	0
189	0	0	0	0	0	0	1	1	0	0	0	1	2	0	2	1	0	0	0	1	1	0	2	0	0	1	0	2	0	1	2	2	2	1	0	0	2	0	0	2	2	0	1	0	0	1	0	0	2
190	1	0	0	0	0	0	2	0	2	0	0	1	2	0	1	0	0	0	2	0	0	0	1	1	1	1	0	2	1	1	2	1	2	0	0	1	2	0	0	0	0	1	1	0	1	0	0	1	1
191	0	0	1	0	1	1	1	2	0	0	0	2	1	0	1	0	1	1	1	1	1	0	2	0	0	1	0	2	0	2	0	0	0	0	0	2	1	1	1	0	0	0	0	1	0	1	0	2	1
192	1	0	0	0	0	0	0	0	1	0	1	1	2	1	1	1	0	0	0	2	2	0	2	0	0	2	1	2	1	1	0	0	0	0	1	2	1	0	0	1	1	1	1	0	0	2	0	1	0
193	0	0	2	0	1	1	2	1	1	0	0	0	0	0	0	0	1	1	0	2	2	0	2	0	0	1	0	2	1	2	0	1	1	0	0	2	2	0	0	1	1	0	1	0	0	0	0	1	1
194	1	0	1	0	0	0	2	0	1	0	0	0	1	0	0	0	0	0	0	1	0	0	2	0	0	1	0	2	0	2	0	0	1	1	0	2	1	0	0	1	1	0	0	0	0	1	0	0	2
195	1	0	2	0	0	0	1	0	1	0	1	0	0	0	0	0	1	0	1	1	2	0	1	1	1	1	0	2	0	2	0	0	0	0	0	2	1	1	1	1	1	0	0	0	0	0	0	2	0
196	0	0	1	0	0	0	2	0	2	0	0	0	1	0	2	0	0	0	0	1	1	0	1	0	0	0	0	2	2	1	1	1	2	2	0	1	2	0	0	1	0	1	1	0	1	0	0	0	2
197	1	0	1	1	0	1	1	0	0	0	1	1	2	0	1	0	0	0	0	2	1	0	2	0	0	1	0	1	2	0	1	2	2	0	0	0	1	0	0	2	1	0	0	0	1	0	0	1	1
198	1	0	0	0	0	0	2	0	2	0	0	2	2	0	2	0	1	0	1	1	1	1	1	0	0	0	0	2	1	1	1	1	1	0	0	2	1	0	0	1	1	0	0	0	1	1	0	1	1
199	0	0	2	0	1	1	2	0	1	0	0	0	0	0	0	0	1	1	0	2	2	0	2	0	0	2	0	1	1	2	0	1	1	0	0	1	1	0	0	1	1	0	1	0	0	0	0	2	1
200	1	0	1	0	0	0	2	0	1	0	1	1	2	0	1	0	0	0	1	1	1	0	2	0	0	0	0	1	1	1	1	1	1	0	0	1	0	0	0	1	1	0	0	0	0	0	0	2	0
201	1	0	0	0	0	0	2	0	2	0	0	0	0	0	0	0	0	0	0	2	1	0	1	0	0	2	0	1	1	1	1	1	2	1	0	1	2	0	0	2	2	0	1	0	0	1	1	1	1
202	0	1	1	0	0	0	1	0	1	1	2	0	0	0	0	0	1	0	1	1	2	0	1	0	0	1	0	2	0	2	0	0	0	0	0	2	1	0	0	2	2	1	1	0	1	0	0	1	0
203	1	0	2	0	0	0	1	0	0	0	1	0	2	0	1	0	0	0	1	0	0	0	2	0	0	2	0	0	1	1	0	1	1	1	1	1	0	0	0	1	1	0	0	2	0	1	1	1	1
204	0	0	2	0	0	0	2	1	0	0	1	0	1	0	0	0	2	0	0	2	2	0	2	0	0	2	0	1	1	1	0	1	1	2	1	2	2	0	0	1	1	0	1	0	1	1	0	1	1
205	0	0	1	0	0	0	1	1	0	0	1	2	2	1	1	1	1	1	1	1	1	0	2	0	0	1	0	1	1	0	1	1	1	1	1	1	1	0	0	2	1	0	0	0	0	0	0	2	0
206	1	1	0	0	0	0	1	1	0	0	0	0	1	0	0	0	0	0	1	1	2	0	2	0	0	2	0	1	1	1	1	0	0	0	0	2	2	1	0	0	0	0	0	0	0	0	0	1	1
207	1	0	2	0	0	0	1	1	0	0	1	0	1	0	1	1	2	1	1	1	2	0	2	0	0	0	0	2	1	1	1	0	0	0	0	2	1	0	0	2	2	2	2	0	0	0	0	2	0
208	1	0	1	0	0	0	2	1	0	0	0	1	2	1	1	1	2	1	1	1	1	0	1	0	0	1	0	1	1	1	0	1	1	0	0	1	0	0	0	2	2	0	0	0	0	1	0	1	1
209	1	0	1	1	0	1	2	1	0	0	0	0	1	0	0	0	0	0	1	0	0	0	2	0	0	2	0	1	1	1	0	1	1	1	0	0	2	1	1	1	1	0	0	0	0	0	1	0	2
210	1	0	2	0	0	0	2	0	0	0	0	0	1	0	0	0	0	0	0	1	1	0	2	0	0	2	0	1	1	0	1	0	2	1	0	2	2	0	0	1	1	0	0	0	0	1	1	0	2
211	0	0	2	0	1	1	2	0	1	0	0	0	0	0	0	0	0	0	0	1	1	0	2	0	0	1	0	2	2	1	1	2	2	0	0	0	1	0	0	1	1	0	0	1	0	1	0	1	1
212	0	0	2	0	0	0	1	2	0	0	0	1	2	0	1	0	1	1	2	0	2	1	2	0	0	2	0	1	1	0	1	1	1	0	0	1	2	0	0	1	0	0	2	0	0	1	0	2	1
213	1	0	1	0	0	0	2	0	1	0	1	0	0	0	0	0	0	0	2	0	1	1	1	0	0	0	0	2	0	1	2	1	1	1	2	2	2	0	0	1	1	0	0	0	0	0	0	0	0
214	1	0	2	0	0	0	2	1	0	0	0	0	1	0	1	0	0	0	1	1	1	0	1	0	0	1	0	2	0	1	1	1	2	2	0	1	1	0	0	1	1	0	0	0	0	0	0	0	0
215	0	0	1	0	0	0	2	0	1	0	1	0	0	0	0	0	1	0	1	1	1	0	2	0	0	0	0	0	1	0	1	1	1	0	0	1	1	0	0	1	1	0	0	0	0	0	0	0	1
216	1	0	0	0	0	0	2	0	0	0	0	0	1	0	0	0	0	0	0	2	2	0	1	0	0	2	0	1	0	1	0	0	0	0	0	1	2	0	0	0	0	0	1	1	1	1	0	1	1
217	0	0	0	0	0	0	2	0	0	0	0	0	0	0	0	0	2	2	1	1	2	0	2	0	0	1	1	1	1	0	0	2	2	0	0	2	1	0	0	2	2	0	1	0	0	0	0	2	0
218	0	0	1	0	0	0	1	0	1	0	1	0	1	0	1	0	2	0	0	2	2	0	1	0	0	0	0	1	0	1	1	1	1	0	0	2	2	0	0	0	0	1	1	0	0	1	0	2	1
219	0	0	1	1	1	2	2	0	1	0	0	1	1	0	1	0	2	0	0	2	2	0	1	0	0	1	0	2	0	2	1	2	2	0	0	1	1	1	1	1	1	0	1	0	1	2	0	2	0
220	0	0	1	0	0	0	1	0	1	0	1	1	2	0	2	0	1	0	0	2	2	0	2	0	0	1	0	1	1	1	1	1	2	0	0	2	2	0	0	0	0	0	0	0	0	0	0	2	0
221	0	0	1	0	0	0	2	0	0	1	1	0	1	0	0	0	0	0	1	1	2	0	2	0	0	2	0	2	1	1	1	1	1	1	1	2	2	0	0	2	1	0	1	0	0	0	1	0	1
222	0	0	1	0	0	0	2	0	0	0	0	1	1	0	1	0	0	0	1	1	1	0	2	0	0	0	0	2	0	2	0	2	2	0	0	1	2	0	1	1	0	1	1	0	0	1	0	1	1
223	1	0	1	0	0	0	2	0	0	0	0	0	0	0	0	0	1	1	0	2	2	0	2	0	0	0	0	1	1	2	0	0	1	1	0	2	2	0	0	1	1	0	1	0	0	1	0	2	0
224	0	0	1	0	0	0	2	0	0	0	1	0	1	0	1	1	1	0	0	1	1	0	2	0	0	1	0	1	1	1	0	1	1	1	2	2	1	0	0	2	2	0	0	0	0	1	0	2	1
225	0	0	2	0	0	0	1	0	0	0	0	1	1	0	1	0	0	1	0	2	2	0	2	0	0	1	0	1	2	0	1	0	1	1	0	1	2	1	1	0	0	0	0	0	2	0	0	2	0
226	1	0	2	0	0	0	2	0	1	0	1	0	0	0	1	0	1	1	2	0	2	1	2	0	0	1	0	2	0	1	1	0	0	0	0	2	1	0	0	0	0	0	2	0	0	1	1	0	2
227	1	0	2	0	2	2	1	0	2	0	0	0	0	0	0	0	2	1	0	2	2	0	0	0	0	1	0	2	1	2	1	1	0	0	0	1	1	0	0	0	0	0	0	0	0	1	0	1	1
228	0	0	1	0	0	0	2	0	2	0	0	1	1	0	1	0	1	1	0	2	2	0	2	0	0	0	0	2	1	2	1	1	1	1	1	2	1	0	0	1	1	0	0	0	0	1	0	1	1
229	1	0	1	0	0	0	2	1	1	0	0	0	1	0	1	1	1	0	1	1	2	0	2	0	0	0	0	1	1	1	1	2	2	0	0	1	2	0	0	0	0	0	1	0	0	1	0	0	2
230	1	0	1	0	0	0	0	0	0	1	2	0	0	0	0	0	2	2	1	1	2	0	2	0	0	1	0	2	2	1	1	2	2	2	0	1	2	0	0	0	0	0	0	0	1	1	0	2	0
231	1	0	2	0	0	0	2	1	1	0	0	0	0	0	0	0	1	0	1	1	2	0	2	0	0	1	0	2	1	0	2	1	1	0	0	1	1	0	0	1	1	0	0	0	0	1	0	2	1
232	1	1	0	0	0	0	2	0	0	0	1	0	0	0	0	0	1	0	0	1	1	0	2	0	0	1	2	2	1	0	1	2	2	1	1	2	2	0	0	1	1	0	1	0	1	1	0	0	2
233	0	0	0	0	0	0	1	0	0	1	2	0	0	0	0	0	1	1	2	0	2	0	1	1	1	1	0	2	1	1	1	1	1	1	1	1	0	0	0	2	2	0	0	0	0	1	0	1	1
234	0	0	1	0	0	0	2	1	1	0	0	1	2	0	1	0	2	2	0	1	1	0	2	0	0	1	0	1	0	2	1	1	1	0	0	1	2	0	0	1	1	2	2	0	0	1	0	1	0
235	1	0	1	0	0	0	1	0	0	0	0	0	0	0	0	0	2	1	0	2	2	0	2	0	0	0	0	1	0	1	1	1	0	0	1	2	1	1	0	0	0	0	0	1	1	1	0	0	2
236	1	0	2	0	0	0	2	0	1	0	0	1	1	0	1	0	2	2	1	1	2	0	2	0	0	1	0	2	0	2	1	1	1	0	0	1	2	0	0	1	1	0	1	0	0	0	0	1	1
237	0	0	0	0	0	0	2	1	0	0	0	0	0	0	0	0	1	1	1	0	1	0	2	0	0	1	0	1	1	1	0	1	1	1	0	1	2	0	0	0	0	2	2	0	0	0	0	2	0
238	0	0	1	0	0	0	1	0	1	0	1	0	1	0	0	0	0	0	0	2	2	0	2	0	0	0	0	1	1	1	0	2	2	1	0	2	2	0	0	0	0	0	1	0	1	1	0	1	1
239	1	0	1	0	1	1	1	0	1	0	0	0	0	0	0	0	1	1	1	0	0	0	2	0	0	1	0	2	2	1	2	1	2	2	0	1	1	0	0	1	1	0	0	0	0	1	0	1	1
240	1	0	1	0	0	0	1	1	1	0	0	2	1	0	1	0	2	1	0	2	2	0	2	0	0	2	0	1	1	1	1	0	1	1	0	1	1	0	0	2	1	0	1	0	1	1	1	0	1
241	1	0	1	0	0	0	2	0	0	0	1	2	2	1	1	1	1	0	0	1	1	0	1	0	0	2	0	2	1	2	0	1	1	0	0	1	2	1	1	0	0	0	1	0	0	1	1	1	2
242	0	0	1	0	0	0	1	0	0	0	1	0	1	1	0	1	1	1	1	1	2	0	1	1	1	1	0	2	0	2	1	1	1	0	0	1	2	0	1	2	1	0	0	0	0	1	0	0	2
243	0	1	1	0	0	0	1	0	1	1	1	0	0	0	0	0	1	0	1	1	1	0	2	0	0	1	0	1	1	0	0	1	0	0	0	1	2	0	0	1	1	0	0	0	0	1	0	1	1
244	0	0	1	0	1	1	1	0	1	0	0	0	2	0	2	1	2	0	1	1	2	0	1	1	1	0	0	2	0	2	1	2	2	1	2	2	1	0	0	2	2	1	1	0	1	1	0	1	0
245	1	0	1	0	0	0	1	0	1	0	1	0	2	0	2	1	1	0	0	1	1	0	2	0	0	1	0	1	1	1	0	0	1	1	1	2	1	0	0	1	1	0	0	0	0	2	0	2	0
246	0	0	2	0	0	0	2	0	1	0	0	0	0	0	0	0	0	0	1	0	1	0	0	0	0	0	0	2	1	1	1	1	2	2	0	1	1	1	1	0	0	0	0	0	1	0	0	0	2
247	1	0	2	0	0	0	2	0	1	0	0	0	1	0	1	1	2	1	2	0	1	0	2	0	0	1	0	1	1	1	0	1	1	0	0	1	0	0	0	1	1	1	1	0	0	0	0	2	1
248	0	0	0	0	0	0	2	0	0	0	0	1	1	0	1	0	2	2	1	1	2	0	2	0	0	1	0	2	2	2	0	1	1	0	0	2	0	0	0	1	1	0	0	2	0	1	0	1	1
249	1	0	1	0	0	0	2	0	0	0	0	0	1	0	1	1	2	2	1	1	1	0	1	0	0	0	0	2	0	1	2	1	1	1	0	0	0	0	0	1	1	0	1	0	1	0	0	0	2
250	0	0	1	0	0	0	1	1	0	0	1	0	0	0	0	0	0	0	1	1	2	0	2	0	0	0	1	1	1	2	0	1	2	0	0	2	1	0	0	2	2	0	1	0	1	0	0	2	0
251	1	0	1	0	1	1	1	0	0	0	2	0	0	0	0	0	1	1	0	2	2	0	2	0	0	1	1	2	2	1	1	0	0	0	0	2	1	0	0	2	2	0	1	0	0	0	0	1	1
252	0	0	1	0	0	0	2	0	1	0	1	0	1	0	0	0	2	2	2	0	2	1	2	0	0	2	0	2	1	1	1	0	1	1	0	2	2	0	1	1	0	0	0	0	0	0	0	1	1
253	1	0	0	0	0	0	2	0	1	0	1	1	2	0	1	0	1	1	1	0	0	0	1	1	1	2	0	1	1	2	0	2	2	0	0	1	0	0	0	1	1	0	1	0	1	0	0	0	1
254	0	0	2	0	1	1	2	0	0	0	0	1	2	0	2	0	1	1	0	1	1	0	1	0	0	0	0	2	0	2	0	2	2	1	0	0	2	0	0	1	0	0	0	0	0	0	0	1	0
255	1	0	1	0	0	0	2	1	0	0	0	0	1	0	0	0	1	0	0	2	2	0	2	0	0	2	0	2	0	1	2	1	1	0	0	2	1	0	0	1	1	0	1	0	1	1	0	2	0
256	1	0	1	0	0	0	2	0	1	0	0	0	1	0	1	1	1	1	0	2	2	0	2	0	0	0	0	2	1	2	1	1	1	1	1	2	1	0	0	0	0	0	1	0	1	0	0	2	1
257	0	0	1	0	0	0	1	0	0	0	2	0	1	0	0	0	1	1	0	2	2	0	2	0	0	0	0	1	1	1	0	1	1	1	0	1	2	1	1	1	1	0	0	1	0	1	0	1	1
258	1	0	2	0	0	0	1	0	1	0	0	0	0	0	0	0	1	0	0	2	2	0	2	0	0	0	0	2	1	1	1	1	1	0	0	1	2	0	0	1	1	0	0	0	0	1	0	0	2
259	1	0	2	0	0	0	2	0	0	0	0	0	0	0	0	0	2	1	0	2	2	0	1	0	0	1	0	1	0	1	1	1	1	1	2	2	2	0	0	0	0	0	1	0	0	0	1	1	1
260	1	0	2	0	2	2	2	0	2	0	0	0	0	0	0	0	2	1	0	2	2	0	2	0	0	1	0	2	0	1	2	1	2	0	0	2	0	0	0	2	2	0	0	0	0	0	0	0	1
261	0	1	1	0	0	0	1	0	0	0	1	1	1	0	1	0	1	1	1	1	1	0	2	0	0	0	0	2	1	1	0	1	1	1	1	2	1	0	0	2	2	0	0	0	0	0	0	2	0
262	0	0	0	0	0	0	2	0	1	0	0	0	1	0	1	1	1	1	0	2	2	0	2	0	0	1	0	2	0	1	2	0	0	0	1	2	1	0	0	2	2	0	1	0	1	1	0	1	1
263	1	0	2	0	0	0	2	1	0	0	0	0	1	0	0	0	1	1	1	1	1	0	0	0	0	0	1	1	0	0	1	2	2	2	0	1	1	0	0	1	1	0	0	0	0	0	0	2	0
264	0	1	1	0	0	0	2	0	1	0	0	1	1	0	1	0	2	2	0	2	2	0	2	0	0	1	0	2	2	2	0	1	1	1	1	2	0	0	0	2	2	0	1	0	1	1	0	2	1
265	1	0	1	0	0	0	2	0	2	0	0	0	0	0	0	0	1	0	1	1	2	0	2	1	1	1	0	1	1	1	0	1	1	0	0	1	1	0	0	1	1	0	0	0	0	1	0	2	0
266	1	0	1	0	0	0	0	0	1	0	1	0	1	1	0	1	0	0	0	2	1	0	2	0	0	0	1	2	1	1	0	1	2	0	0	2	2	0	0	0	0	1	1	0	1	0	1	0	2
267	0	0	1	0	0	0	0	0	0	0	2	1	1	0	1	0	1	0	1	1	2	0	2	0	0	0	0	2	1	1	1	1	1	1	0	0	2	0	0	2	1	0	0	0	0	1	0	2	0
268	0	0	1	0	0	0	2	0	1	0	0	0	0	0	0	0	1	1	1	0	0	0	1	0	0	0	0	1	0	1	0	1	1	2	1	1	1	0	0	1	1	1	1	0	1	0	0	1	0
269	0	0	1	0	0	0	2	0	1	0	0	1	2	0	2	0	1	0	1	1	2	0	2	0	0	1	1	1	0	0	1	0	1	2	1	1	2	0	1	1	0	0	0	0	1	2	1	0	2
270	1	0	1	1	1	2	1	0	0	0	2	0	0	0	0	0	0	0	1	1	2	0	2	0	0	1	0	2	0	2	0	1	2	2	0	1	2	0	0	2	2	0	0	0	0	1	1	1	1
271	1	0	1	0	0	0	1	0	1	0	1	1	2	0	1	0	0	0	1	1	2	0	2	0	0	0	0	2	2	0	2	1	2	0	1	2	2	0	0	1	1	0	0	1	0	1	0	2	0
272	1	0	2	0	0	0	1	0	0	0	0	1	1	0	1	0	1	1	0	2	2	1	2	0	0	0	0	1	1	1	0	1	2	2	0	1	1	0	0	1	1	0	1	0	1	0	1	0	2
273	0	0	2	0	1	1	2	0	2	0	0	0	1	0	0	0	0	0	1	0	0	0	0	0	0	0	0	2	0	0	0	0	2	1	0	2	2	0	0	1	1	0	0	0	0	1	0	2	1
274	1	0	1	0	0	0	2	0	1	0	1	1	2	0	1	0	1	1	1	0	1	0	2	0	0	0	0	1	0	1	0	0	0	0	0	2	1	0	0	1	1	2	2	0	1	0	0	1	1
275	0	0	1	1	0	1	2	0	2	0	0	0	0	0	0	0	0	0	0	2	2	1	0	1	1	1	0	2	1	2	0	1	1	0	0	1	1	1	1	1	1	2	2	0	1	0	0	2	0
276	0	0	1	1	0	1	2	1	0	0	0	0	1	1	0	1	1	0	1	1	1	0	1	0	0	1	1	2	1	0	1	1	0	0	1	2	0	0	0	2	2	0	0	0	0	0	0	1	1
277	0	0	2	0	1	1	2	0	1	0	0	1	2	0	1	0	0	0	1	0	0	0	2	0	0	1	1	1	0	0	1	1	2	0	0	2	1	1	1	1	1	1	1	0	0	1	0	0	2
278	1	0	1	0	0	0	2	0	1	0	0	0	1	0	0	0	2	2	0	2	2	0	1	1	1	1	0	2	0	1	1	1	2	0	0	2	2	0	0	1	1	0	0	0	0	0	0	2	1
279	1	0	2	0	0	0	1	1	1	0	0	0	1	0	1	1	2	2	1	1	1	0	2	0	0	2	0	2	2	0	2	1	1	0	0	2	2	0	0	1	1	0	1	0	0	0	0	1	1
280	1	1	2	0	1	1	2	0	0	0	1	1	2	0	1	0	1	2	0	2	2	0	2	0	0	0	0	2	1	1	2	1	1	0	0	1	1	0	0	1	1	1	1	0	1	0	0	0	1
281	0	1	1	0	0	0	0	0	0	0	2	0	0	0	0	0	1	0	1	1	1	0	2	0	0	1	0	2	1	1	0	1	1	0	0	1	1	0	0	1	1	0	0	0	0	1	0	1	1
282	1	0	2	0	0	0	2	0	1	0	1	0	1	0	1	0	0	0	0	1	1	0	2	0	0	0	0	2	0	2	0	0	2	1	0	2	2	0	0	0	0	0	1	1	0	1	2	0	2
283	0	0	1	0	1	1	2	1	1	1	0	0	1	0	1	1	1	0	0	2	2	0	2	0	0	0	0	1	0	1	1	1	1	0	0	1	0	0	0	2	2	0	0	0	0	0	0	2	2
284	0	0	1	0	1	1	1	1	1	0	0	0	0	0	0	0	1	0	0	2	2	0	2	0	0	0	0	1	2	0	1	1	1	1	1	1	1	0	1	2	1	2	2	0	1	0	1	1	1
285	0	0	1	0	0	0	2	1	0	0	0	1	1	0	1	0	0	1	1	1	1	0	1	0	0	0	0	2	2	0	2	2	2	0	1	2	1	1	0	1	1	0	0	0	0	0	0	1	2
286	0	0	2	0	2	2	2	0	1	0	0	0	0	0	0	0	1	1	1	1	1	0	1	0	0	2	0	1	1	1	1	0	1	0	0	2	1	0	0	1	1	1	1	0	1	0	0	1	1
287	1	1	1	0	0	0	2	0	1	0	0	0	0	0	0	0	2	1	1	1	2	0	1	1	1	1	1	1	1	0	0	0	0	0	0	1	2	0	0	1	1	1	1	0	1	0	0	2	0
288	1	0	2	0	0	0	1	0	0	0	1	2	1	0	1	0	0	0	1	1	2	0	2	0	0	1	0	2	0	1	2	1	1	0	0	1	2	0	0	2	1	0	0	0	0	1	0	2	0
289	0	0	2	0	2	2	2	0	1	0	0	0	1	1	0	0	2	2	1	1	1	0	2	0	0	0	0	2	1	2	0	1	1	0	0	1	2	0	0	1	1	0	1	0	1	2	0	2	0
290	1	0	1	1	0	1	2	0	0	0	0	0	0	0	0	0	0	0	0	1	1	0	2	0	0	1	0	1	0	1	1	2	2	0	0	2	1	0	0	1	1	0	0	0	0	1	0	2	1
291	1	0	1	0	1	1	1	0	0	0	1	1	1	0	0	0	2	1	0	2	2	0	1	0	0	1	0	2	0	1	2	1	1	1	0	0	0	0	0	2	2	0	0	0	0	1	0	1	1
292	1	1	1	0	0	0	1	0	0	0	0	0	0	0	0	0	2	1	0	2	2	0	0	0	0	1	0	2	1	1	1	1	1	0	1	1	2	0	0	0	0	0	0	0	0	0	0	2	0
293	0	0	0	0	0	0	2	0	2	0	0	0	0	0	0	0	2	1	0	2	2	0	1	0	0	0	0	1	1	1	1	0	2	1	0	1	2	0	0	0	0	1	1	0	1	1	0	2	0
294	1	0	0	0	0	0	2	0	1	0	1	1	1	0	1	0	1	0	1	1	1	0	2	0	0	1	0	2	1	2	0	1	1	1	1	1	2	0	0	0	0	2	2	0	0	0	0	1	1
295	0	0	0	0	0	0	2	0	1	0	0	1	2	0	1	0	1	1	1	0	1	0	2	0	0	0	0	2	0	1	2	2	2	1	0	0	1	0	0	1	1	0	0	0	0	1	0	1	1
296	0	0	2	0	0	0	1	2	0	0	0	0	0	0	0	0	2	0	0	2	2	0	2	0	0	2	0	2	0	1	2	2	2	1	1	2	2	0	0	0	0	0	0	0	0	1	0	0	2
297	0	0	1	0	1	1	2	0	0	0	1	0	1	0	0	0	1	0	1	1	2	0	2	0	0	2	1	2	0	1	0	1	1	1	0	1	2	0	0	0	0	0	1	0	1	1	1	1	1
298	1	1	2	0	0	0	0	0	0	0	2	1	1	0	1	0	1	1	0	2	2	1	1	0	0	0	0	2	0	1	1	1	2	0	0	0	2	0	0	1	0	0	1	0	1	0	0	2	1
299	0	0	1	0	0	0	2	0	0	0	0	0	0	0	0	0	1	0	1	1	2	0	2	0	0	0	0	2	0	2	0	1	1	0	0	2	1	0	0	0	0	0	0	0	0	1	0	0	1
300	1	0	1	0	0	0	1	1	0	0	1	1	1	1	0	1	1	0	0	2	2	0	2	0	0	1	0	1	1	1	0	1	1	0	0	1	0	0	0	2	2	1	1	0	1	0	0	1	0
301	1	0	1	0	0	0	2	0	2	0	0	0	0	0	0	0	1	0	0	1	1	0	2	0	0	2	0	1	2	0	1	1	2	0	0	2	1	0	0	1	1	1	1	1	1	1	0	1	0
302	1	0	0	0	0	0	1	0	0	0	1	0	0	0	0	0	1	0	1	1	2	0	2	0	0	1	0	2	2	1	2	2	2	0	1	2	1	0	0	2	2	0	0	0	0	0	0	1	1
303	0	0	2	0	0	0	2	0	0	0	1	1	1	0	1	0	1	1	0	2	2	0	1	0	0	1	0	2	0	1	1	0	0	0	0	2	2	0	0	0	0	0	0	0	0	0	1	0	1
304	1	0	0	0	0	0	2	0	0	0	0	1	1	0	1	0	2	1	0	2	2	0	2	0	0	1	0	2	1	2	1	0	0	0	0	0	2	0	0	1	1	0	0	0	0	0	1	0	2
305	1	0	0	0	1	1	2	0	2	0	0	0	0	0	0	0	2	2	1	1	2	0	2	0	0	1	0	2	0	2	1	1	1	0	0	1	1	0	0	1	1	0	0	0	0	1	0	2	2
306	1	0	2	0	0	0	1	0	0	0	1	1	2	1	1	1	1	1	1	1	1	0	2	0	0	1	0	2	1	2	0	1	2	2	2	2	1	0	0	2	2	1	1	0	1	0	1	0	2
307	1	0	0	0	0	0	1	1	1	0	0	0	2	0	1	0	1	0	1	1	2	0	2	0	0	0	0	2	0	2	1	1	2	2	0	1	1	0	0	0	0	0	1	0	1	0	0	1	0
308	1	0	1	0	0	0	1	0	0	0	1	0	0	0	0	0	1	0	1	1	2	0	2	0	0	1	0	2	0	2	0	1	1	0	0	2	0	0	0	1	1	0	0	0	0	1	0	2	0
309	0	0	2	0	1	1	1	0	0	0	1	2	2	1	1	1	1	1	0	2	2	0	2	0	0	0	0	1	1	2	0	1	2	1	0	1	2	0	0	1	0	0	0	0	0	0	0	1	1
310	1	0	1	0	0	0	2	1	0	0	0	0	1	0	2	0	1	1	2	0	1	0	1	0	0	1	0	2	0	2	1	1	1	0	0	2	2	1	0	0	0	0	2	0	1	0	0	1	0
311	0	0	2	0	0	0	2	1	0	0	0	0	0	0	0	0	2	1	1	1	2	0	2	0	0	2	0	1	1	1	0	1	1	0	0	1	0	0	0	1	1	0	0	0	0	1	0	1	2
312	0	0	2	0	1	1	1	1	0	1	1	0	2	0	0	0	2	1	0	2	2	0	2	0	0	2	1	2	1	2	0	1	2	1	1	1	1	0	0	1	1	0	1	0	1	1	1	0	2
313	1	0	1	0	0	0	2	0	1	0	0	1	1	0	1	0	1	1	0	2	2	0	2	0	0	1	0	2	1	1	2	0	0	0	1	2	1	0	0	2	1	0	1	1	1	2	0	1	1
314	1	1	1	0	1	1	2	1	1	0	0	0	0	0	0	0	1	1	1	0	0	0	2	0	0	1	0	2	2	1	2	1	1	1	2	2	2	0	1	2	1	0	0	0	1	0	0	2	1
315	1	0	2	0	0	0	1	0	1	1	1	2	2	0	2	0	1	1	0	2	2	0	1	1	1	0	0	2	0	2	1	1	2	2	1	1	1	0	0	1	1	0	0	0	0	0	1	1	1
316	1	0	1	1	1	2	2	0	0	0	0	0	1	0	1	0	2	0	1	1	1	0	2	0	0	1	0	2	1	1	1	0	0	0	0	2	1	1	1	1	1	1	1	1	1	0	0	2	0
317	0	0	1	0	0	0	2	1	0	0	0	0	0	0	0	0	0	1	0	2	2	0	2	0	0	1	0	2	1	1	2	1	2	0	1	2	1	0	0	1	1	0	0	0	0	1	0	0	2
318	0	0	1	0	0	0	1	0	0	0	1	1	1	0	1	0	2	1	0	2	2	0	2	0	0	1	0	1	1	1	0	1	1	0	0	1	1	0	0	2	1	0	0	0	0	1	1	1	1
319	1	0	1	0	1	1	1	1	0	1	1	0	1	0	1	0	1	0	1	1	1	0	1	0	0	0	1	1	0	0	1	1	1	1	0	1	1	1	1	1	1	0	0	0	0	0	0	1	1
320	1	0	1	0	0	0	1	0	0	1	1	1	1	0	1	0	0	0	0	2	2	0	1	0	0	1	0	2	1	1	2	0	0	1	0	1	2	0	1	1	0	0	0	0	1	0	0	2	0
321	1	1	2	0	0	0	1	0	1	0	1	1	1	0	1	0	2	2	1	1	2	0	1	0	0	1	0	2	2	0	2	2	2	0	0	2	2	0	0	0	0	1	1	0	0	0	0	2	0
322	1	0	1	0	0	0	2	0	1	0	1	0	0	0	0	0	1	1	1	0	1	1	1	0	0	1	0	2	1	2	0	1	1	1	0	0	0	0	0	2	2	1	1	0	1	0	1	1	1
323	0	0	2	0	0	0	1	0	1	0	1	0	1	0	0	0	1	0	1	0	2	0	2	0	0	1	0	1	2	0	1	0	0	0	0	2	2	0	0	0	0	0	0	1	0	1	0	2	0
324	1	0	2	0	1	1	1	0	0	0	2	0	0	0	0	0	0	0	1	1	2	0	2	0	0	2	0	1	2	1	0	1	1	0	0	2	2	0	1	1	0	0	0	0	0	0	1	1	1
325	0	0	1	0	0	0	2	1	1	0	0	0	1	0	0	0	1	0	1	1	1	0	2	0	0	2	0	2	0	2	0	1	1	0	0	0	1	0	0	2	2	1	1	0	1	0	0	1	0
326	0	1	1	0	0	0	2	0	2	0	0	0	1	0	0	0	0	0	2	0	0	0	2	0	0	0	0	2	0	2	1	1	2	2	1	2	2	0	0	1	1	0	0	1	1	2	1	1	1
327	0	0	2	0	1	1	2	0	1	0	1	0	0	0	0	0	1	1	0	2	2	0	2	0	0	1	0	2	0	2	0	2	1	0	1	2	1	0	0	2	2	0	0	0	0	0	0	0	1
328	1	1	1	0	0	0	2	0	1	0	0	1	2	0	2	0	2	2	1	1	2	0	1	0	0	1	1	2	1	1	0	2	2	0	0	1	2	0	0	0	0	0	0	1	0	0	0	1	1
329	1	0	2	0	0	0	1	1	1	0	0	0	1	0	1	0	2	2	1	1	1	1	2	0	0	1	0	2	1	2	0	2	2	0	0	1	1	0	0	1	1	0	0	1	0	0	0	2	0
330	1	0	0	0	0	0	2	1	0	0	0	1	1	0	1	0	0	0	0	2	2	0	1	0	0	0	0	2	1	2	1	0	1	1	1	2	2	0	0	0	0	0	0	0	0	0	0	1	1
331	0	0	2	0	0	0	1	0	1	1	1	0	0	0	0	0	0	0	0	1	1	1	0	1	1	0	1	2	1	2	0	1	1	1	0	1	1	0	1	2	1	0	0	0	0	1	0	2	0
332	0	0	2	0	0	0	2	0	2	0	0	0	0	0	0	0	1	1	0	2	2	0	2	0	0	1	0	1	2	0	1	0	0	0	0	2	2	0	0	1	1	1	1	1	1	1	0	0	2
333	1	0	0	0	0	0	1	0	1	0	1	1	1	0	1	0	2	0	1	1	2	0	0	1	1	1	0	2	0	2	1	1	2	0	0	0	2	0	0	0	0	0	0	1	0	0	0	2	0
334	1	0	2	0	0	0	2	0	1	0	1	0	1	0	1	0	1	1	2	0	1	0	2	0	0	0	0	2	0	2	1	1	1	1	1	1	1	0	0	2	2	0	1	0	2	0	0	1	0
335	1	0	1	0	0	0	1	0	1	0	0	0	0	0	0	0	1	1	1	0	0	0	0	0	0	0	0	2	1	1	1	2	2	1	2	2	1	0	0	1	1	0	1	0	1	0	0	2	2
336	0	0	2	0	0	0	2	1	0	0	0	1	1	0	1	0	2	1	2	0	1	0	2	0	0	1	0	2	1	1	1	1	2	2	1	2	1	0	0	1	1	1	1	0	1	0	0	2	0
337	0	0	2	0	0	0	1	0	1	0	0	0	0	0	0	0	1	1	1	0	0	0	0	0	0	0	0	1	1	1	0	0	1	1	1	2	1	0	0	1	1	0	1	0	0	1	0	1	1
338	1	0	1	1	0	1	2	0	2	0	0	0	2	1	0	1	1	0	0	1	1	0	1	0	0	2	0	1	1	1	1	2	2	2	0	2	2	0	0	0	0	0	0	0	0	0	0	0	1
339	0	0	0	0	0	0	1	0	1	0	1	0	1	1	0	1	1	0	1	1	2	0	2	0	0	0	0	1	0	0	2	1	1	0	1	2	2	0	0	0	0	0	2	0	1	1	0	0	2
340	0	0	1	0	0	1	2	1	0	0	0	2	2	1	1	1	2	2	0	2	2	0	2	0	0	1	0	2	0	2	1	1	1	0	0	1	2	1	1	1	1	0	1	0	1	0	1	1	1
341	1	1	2	0	0	0	2	0	2	0	0	0	0	0	0	0	0	1	0	2	2	0	0	1	1	1	0	1	0	1	2	1	2	2	2	2	2	0	0	1	1	2	2	0	0	0	0	2	0
342	1	0	1	0	0	0	2	0	1	0	1	1	1	0	1	0	0	0	0	1	1	0	2	0	0	1	0	2	1	1	2	1	1	0	0	0	2	0	0	1	1	0	1	0	1	2	0	2	0
343	0	0	2	0	1	1	2	0	2	0	0	1	2	0	1	0	1	0	0	1	1	0	2	0	0	1	0	2	1	1	1	0	0	0	0	2	1	1	0	1	1	0	0	0	0	0	1	2	1
344	1	0	2	0	1	1	2	0	1	0	1	0	0	0	0	0	1	1	0	2	2	0	1	0	0	2	0	1	0	1	2	0	0	1	0	1	2	0	0	1	1	0	1	0	1	1	0	0	2
345	1	0	0	0	0	0	1	0	1	0	1	0	1	0	1	0	0	0	0	0	0	0	2	0	0	2	0	1	1	1	1	2	2	0	0	0	0	0	0	1	1	0	0	0	0	0	1	0	2
346	1	0	2	0	0	0	2	0	1	0	1	0	1	0	1	0	0	0	1	1	2	0	2	0	0	0	0	1	2	0	0	0	0	0	1	2	2	0	0	1	1	0	0	1	0	0	0	2	2
347	0	0	1	0	0	0	2	0	1	0	1	0	0	0	0	0	2	0	1	1	2	0	1	0	0	2	0	2	2	1	2	1	1	0	0	1	1	0	0	2	2	0	0	0	0	0	0	0	2
348	0	0	1	1	0	1	1	0	2	0	0	0	0	0	0	0	2	1	0	1	1	0	1	0	0	1	0	1	1	1	1	1	1	1	2	2	2	1	1	1	1	2	2	0	0	0	1	1	1
349	0	0	2	0	1	1	2	1	1	0	0	0	1	0	1	1	1	1	2	0	2	0	2	0	0	2	1	2	0	1	0	1	2	0	0	1	0	0	0	2	2	0	0	1	0	0	1	2	1
350	0	0	2	0	0	0	1	0	1	0	1	0	0	0	0	0	2	2	0	2	1	0	2	0	0	1	0	1	1	2	0	2	2	0	0	0	1	0	0	1	1	2	2	0	0	0	0	1	1
351	0	0	1	0	1	1	1	0	0	0	1	0	0	0	0	0	0	0	1	1	2	0	2	0	0	0	0	1	1	1	0	1	1	0	0	2	2	0	0	1	0	0	0	0	0	0	0	1	0
352	0	0	2	0	0	0	0	0	0	1	2	0	1	0	0	0	1	1	0	2	2	0	2	0	0	1	0	1	0	1	0	0	0	0	1	2	1	0	0	1	1	0	1	0	1	0	1	0	2
353	0	1	2	0	0	0	0	0	0	0	2	2	2	0	2	0	0	0	0	1	0	0	2	0	0	1	0	2	1	1	1	1	0	0	0	1	1	0	0	1	1	0	0	0	0	1	0	1	2
354	1	1	1	0	1	1	2	0	0	0	1	1	1	0	1	0	1	0	0	2	2	1	2	0	0	2	0	2	0	2	1	0	1	1	0	2	0	0	0	1	1	0	1	0	1	1	0	1	1
355	0	1	2	0	1	1	1	0	1	1	1	0	0	0	0	0	2	2	1	1	2	0	1	0	0	1	0	2	2	1	2	2	2	1	0	0	1	1	1	1	1	0	0	0	0	0	0	1	1
356	1	0	1	0	1	1	2	1	0	0	0	1	1	0	1	0	2	1	2	0	1	0	2	0	0	1	0	1	2	1	0	0	1	1	1	2	2	0	0	1	1	0	1	0	0	1	1	1	2
357	0	0	0	0	0	0	1	0	1	0	1	0	1	0	1	0	1	1	1	0	0	0	2	0	0	0	0	2	1	2	1	1	2	1	1	2	2	0	0	0	0	0	0	0	0	0	0	0	2
358	0	0	1	0	0	0	2	0	1	0	1	1	1	0	1	0	1	1	0	2	2	0	0	0	0	0	0	2	1	0	2	1	2	1	1	2	1	1	1	1	1	0	1	0	1	0	0	2	0
359	0	0	0	0	0	0	1	0	0	0	1	0	2	1	0	1	1	1	1	1	1	0	2	0	0	0	0	2	0	2	0	1	1	1	0	1	1	0	0	2	2	0	1	0	0	0	1	1	1
360	1	0	2	0	0	0	2	0	1	0	0	0	0	0	0	0	2	0	0	2	2	0	2	0	0	2	0	2	0	2	0	0	0	0	0	1	0	0	0	2	2	0	0	1	0	0	0	2	0
361	0	0	0	0	0	0	1	1	0	1	1	0	1	1	0	0	0	1	0	2	2	0	2	0	0	0	0	2	0	1	1	1	2	1	1	2	0	0	0	2	2	0	0	0	0	0	0	2	0
362	1	0	2	0	2	2	2	0	1	0	1	0	1	0	1	1	2	1	0	2	2	0	2	0	0	1	0	2	2	1	2	0	1	0	0	2	0	0	0	2	2	0	0	1	0	1	0	0	1
363	1	0	1	0	0	0	1	1	1	0	1	1	1	0	1	0	2	2	0	2	1	0	2	0	0	1	0	2	1	1	2	0	1	1	1	2	2	0	0	1	1	0	0	0	0	1	1	0	2
364	0	0	2	0	0	0	2	0	2	0	0	0	0	0	0	0	2	1	2	0	1	0	2	0	0	1	0	2	1	2	0	2	2	1	0	1	1	1	0	0	0	0	0	0	0	1	0	2	0
365	0	1	2	0	0	0	2	0	1	0	0	0	0	0	0	0	2	2	0	2	2	1	0	1	1	0	0	1	1	1	1	2	2	0	0	0	2	0	0	1	0	1	1	0	1	1	0	1	1
366	1	0	1	0	0	0	1	1	1	0	0	0	1	0	1	1	0	0	1	0	0	0	1	1	1	1	0	2	0	1	2	2	2	0	0	2	0	0	0	1	1	0	1	0	0	0	0	1	0
367	0	0	0	0	0	0	1	0	1	0	0	0	1	0	1	0	2	2	0	2	2	0	2	0	0	1	0	2	0	2	0	0	0	0	0	2	0	0	0	2	2	0	0	0	0	1	0	2	0
368	0	0	2	0	0	0	2	1	1	0	0	1	1	0	1	0	1	1	0	1	1	0	1	1	1	2	0	1	1	1	1	2	2	1	0	1	1	0	0	1	1	0	1	0	1	1	0	1	1
369	1	0	1	0	0	0	2	0	1	0	2	0	1	0	0	0	0	0	1	1	2	0	2	0	0	1	0	2	0	1	2	1	0	0	1	2	2	0	0	0	0	0	0	0	0	0	0	1	1
370	1	0	1	1	1	2	2	0	2	0	0	0	0	0	0	0	0	0	0	2	2	0	2	0	0	1	0	1	0	2	1	1	1	0	0	1	2	0	0	0	0	0	0	0	0	0	0	1	1
371	0	0	1	0	0	0	2	0	1	0	1	0	1	0	0	0	1	1	1	1	1	0	2	0	0	1	1	2	0	1	1	2	2	0	1	2	2	0	0	0	0	0	0	0	0	0	0	2	0
372	0	0	0	0	0	0	2	0	2	0	0	0	1	0	1	1	2	2	0	2	1	0	1	1	1	1	0	2	2	1	2	0	2	0	0	2	2	0	0	0	0	0	1	0	1	0	0	2	0
373	1	0	1	0	0	0	2	0	2	0	0	0	1	0	1	0	0	0	0	1	1	0	1	0	0	0	1	2	1	0	1	2	2	1	0	2	1	0	0	1	1	0	2	0	1	1	0	2	0
374	0	0	1	0	0	0	1	0	0	0	0	0	1	0	1	1	2	0	0	2	2	0	2	0	0	0	0	1	2	0	1	1	0	1	0	2	1	0	0	2	2	0	1	0	1	0	0	2	0
375	0	0	1	0	0	0	2	0	0	0	0	0	1	1	0	1	2	1	1	1	2	0	2	0	0	2	0	2	1	1	1	1	2	0	0	0	1	0	0	1	1	0	0	0	0	0	0	1	1
376	0	0	1	0	0	0	2	1	1	0	0	1	2	0	1	0	2	2	1	1	2	0	2	0	0	1	1	1	0	0	1	1	1	0	0	1	2	0	0	1	1	0	0	1	0	1	1	0	2
377	0	0	2	0	1	1	2	0	0	0	0	1	2	0	1	0	1	0	0	1	1	0	2	0	0	1	0	0	1	0	1	0	0	0	1	2	2	0	0	1	1	0	0	1	0	0	0	1	1
378	1	0	2	0	2	2	2	0	1	0	0	1	1	0	1	0	1	0	1	1	2	0	0	0	0	0	0	2	0	2	0	1	2	1	1	2	1	0	0	1	1	0	0	2	0	2	0	2	0
379	0	0	1	0	0	0	1	0	1	0	0	0	0	0	0	0	2	0	0	2	2	1	2	0	0	2	0	1	1	1	0	1	1	0	0	2	1	0	1	2	1	1	1	0	0	2	1	1	1
380	1	0	1	0	0	0	2	1	0	0	0	0	0	0	0	0	1	0	1	1	2	0	2	0	0	0	0	2	2	1	2	1	1	1	1	1	1	2	1	1	1	1	1	1	2	1	0	2	1
381	1	0	0	0	0	0	2	0	2	0	0	0	0	0	0	0	0	0	0	1	1	0	2	0	0	0	0	2	2	0	2	2	2	1	0	1	2	1	1	0	0	0	2	0	1	1	0	2	1
382	1	0	1	0	0	1	2	0	1	0	1	1	1	0	1	0	1	0	1	1	1	0	2	0	0	1	0	2	0	1	1	1	1	0	0	1	1	0	0	0	0	0	0	0	0	0	0	2	1
383	0	1	1	0	0	0	2	0	1	0	0	1	1	0	1	0	1	0	0	1	1	0	1	1	1	1	0	2	0	2	1	2	2	0	0	1	1	0	0	1	1	0	1	0	1	1	0	0	1
384	0	0	1	0	0	0	2	0	0	0	0	0	0	0	1	0	2	1	0	2	2	0	2	0	0	1	0	2	0	1	2	2	2	1	1	2	2	0	0	0	0	0	0	0	0	1	0	2	0
385	0	0	1	0	0	0	2	1	0	0	0	0	1	0	1	0	2	1	0	2	2	0	2	0	0	0	1	2	1	0	1	2	2	1	2	2	1	0	0	1	1	0	0	1	0	0	0	2	0
386	1	0	2	0	0	0	2	0	2	0	0	0	0	0	0	0	2	2	1	1	2	0	2	0	0	2	0	2	1	2	0	1	1	0	0	2	1	0	0	1	1	0	0	0	0	1	0	2	0
387	1	0	1	0	0	0	2	0	2	0	0	0	0	0	0	0	1	0	1	1	2	0	1	0	0	2	0	2	0	1	2	2	2	1	1	2	0	0	0	2	2	0	0	2	0	2	0	0	2
388	0	0	1	0	0	0	1	0	1	0	0	0	0	0	0	0	1	0	0	1	1	0	1	0	0	0	0	2	0	2	0	0	1	1	0	1	0	0	0	1	1	0	0	0	0	1	0	2	0
389	1	0	2	0	0	0	1	0	0	0	1	0	0	0	0	0	1	0	0	2	2	0	2	0	0	1	0	1	1	1	0	2	2	0	0	2	0	0	0	1	1	0	0	0	0	1	0	0	1
390	0	0	1	0	0	0	2	0	2	0	0	0	2	0	2	1	2	0	1	1	2	0	1	0	0	0	0	1	0	1	2	2	2	0	0	1	2	1	1	1	0	0	1	0	1	0	1	0	2
391	1	0	2	0	2	2	2	0	0	1	1	0	0	0	0	0	0	0	1	1	2	0	2	0	0	1	0	2	1	0	2	0	1	1	1	2	1	0	0	0	0	2	2	0	1	0	0	1	1
392	0	0	2	0	1	1	2	0	2	0	0	0	0	0	0	0	0	0	1	1	2	0	2	0	0	1	0	2	0	1	1	1	2	2	1	1	2	0	0	1	1	0	0	0	0	2	1	0	2
393	0	0	1	0	1	1	1	0	0	0	1	2	1	0	1	0	1	1	0	2	2	1	2	0	0	0	0	2	0	2	1	1	1	1	2	2	0	0	0	2	2	0	2	0	1	1	1	0	2
394	0	0	1	0	0	0	1	1	0	0	1	0	0	0	0	0	0	0	0	0	0	0	2	0	0	1	0	2	0	2	1	2	2	0	0	0	1	1	0	1	1	0	0	0	0	1	1	0	2
395	0	0	1	0	0	0	2	1	0	0	0	1	1	0	1	0	0	0	1	1	2	0	2	0	0	2	0	2	1	1	1	1	1	1	1	1	1	0	0	1	1	0	0	1	0	1	1	1	1
396	1	0	2	0	1	1	2	1	0	0	0	1	1	0	1	0	1	1	1	1	2	0	2	0	0	1	0	2	1	1	1	1	1	0	0	2	2	0	0	1	1	1	1	0	1	0	0	2	1
397	1	0	1	0	0	0	2	0	1	0	1	1	2	0	2	0	2	0	0	2	2	0	1	1	1	1	0	1	0	1	0	2	2	0	0	1	1	0	0	1	1	0	1	0	0	0	0	2	1
398	1	0	1	0	0	0	2	1	0	0	0	0	1	0	1	1	1	1	1	1	1	0	2	0	0	1	0	0	2	0	0	0	0	0	0	2	2	0	1	2	1	2	2	0	0	0	1	2	1
399	1	0	2	0	0	0	1	0	1	0	1	1	1	0	1	0	1	1	1	0	1	0	2	0	0	1	0	1	1	1	1	1	1	1	2	2	1	1	1	0	0	0	1	0	1	1	1	0	2
400	0	0	0	0	0	0	2	0	1	0	0	0	0	0	0	0	0	0	1	1	2	0	2	0	0	2	0	2	0	2	1	1	1	0	0	0	2	0	0	1	0	0	1	0	1	0	0	2	0
401	0	0	0	0	0	0	1	0	1	0	0	0	2	0	1	1	2	2	1	1	1	0	2	0	0	1	0	2	2	0	2	1	2	0	1	2	0	0	0	1	1	0	0	0	0	1	0	1	1
402	0	0	1	0	1	1	2	0	1	0	0	0	0	0	0	0	0	0	0	2	2	0	2	0	0	0	0	2	0	1	2	1	1	0	0	2	2	0	0	0	0	0	0	0	0	0	0	1	0
403	1	0	2	0	0	0	0	0	0	0	2	1	2	0	1	0	1	1	0	0	0	0	1	1	1	1	0	2	1	1	1	1	1	1	1	2	1	0	0	2	2	0	0	0	1	0	0	1	1
404	0	0	0	0	0	0	2	1	1	0	0	0	0	0	0	0	1	0	1	0	1	0	2	0	0	1	0	2	0	2	1	1	0	0	0	1	2	0	0	1	1	0	1	0	1	2	0	2	1
405	1	0	1	0	0	0	2	0	1	0	0	0	1	0	0	0	2	1	0	2	2	0	2	0	0	0	0	2	0	2	0	1	1	0	0	2	1	0	0	2	2	2	2	0	0	0	0	1	1
406	1	0	1	0	0	0	1	0	0	0	0	1	1	0	1	0	1	0	1	1	2	1	1	0	0	1	0	2	1	1	1	0	1	1	0	1	2	0	1	2	1	0	1	0	1	1	0	2	0
407	0	0	2	0	1	1	2	0	1	0	1	0	1	0	1	0	1	0	1	1	1	0	2	0	0	2	2	2	1	0	1	2	2	0	0	1	1	0	0	2	2	0	0	0	0	0	0	1	1
408	1	0	2	0	0	0	2	1	1	0	0	2	2	0	2	0	0	0	0	1	1	0	0	1	1	1	0	2	2	0	2	0	0	1	1	1	0	0	0	0	0	1	1	0	1	1	0	2	0
409	0	0	0	0	0	0	2	0	1	0	1	0	0	0	0	0	1	1	0	2	2	0	1	0	0	2	0	2	1	2	1	1	1	0	0	1	0	1	1	1	1	0	1	0	1	0	0	2	0
410	0	0	2	0	1	1	2	0	1	0	1	1	2	0	1	0	1	0	0	1	1	0	2	0	0	2	1	2	0	1	0	1	1	0	0	1	0	0	0	1	1	1	1	0	0	1	1	1	2
411	1	0	2	0	0	0	2	0	0	0	0	0	0	0	0	0	2	2	0	2	1	0	2	0	0	1	0	2	1	1	1	1	1	2	1	1	1	0	0	1	1	0	1	0	1	1	1	0	1
412	0	0	1	0	0	0	2	0	1	0	0	0	2	0	2	0	1	1	0	2	2	0	2	0	0	2	0	2	0	2	0	1	1	1	2	2	1	0	0	2	2	0	0	0	0	0	0	2	0
413	0	0	1	0	0	0	1	0	0	0	1	1	1	0	1	0	0	0	0	1	1	0	2	0	0	0	0	1	1	1	0	1	2	1	0	1	2	0	0	0	0	1	1	0	0	0	0	1	1
414	0	0	0	0	0	0	2	0	1	0	0	0	2	0	1	0	2	0	0	2	2	0	2	0	0	1	0	0	1	1	0	2	2	1	0	1	2	0	0	0	0	0	1	0	1	2	0	2	0
415	1	0	0	0	0	0	1	0	1	1	1	1	2	1	1	1	0	0	1	1	1	0	1	1	1	2	0	1	1	1	1	1	1	0	0	2	1	0	0	2	2	0	0	0	0	1	0	2	1
416	1	1	2	0	1	1	2	0	1	0	0	0	1	0	1	1	1	1	1	0	0	0	2	0	0	0	0	2	0	2	2	0	0	0	0	2	1	0	0	2	2	0	1	0	0	0	0	2	0
417	0	0	1	0	0	0	1	1	1	0	0	0	0	0	0	0	1	0	1	1	1	0	2	0	0	2	1	2	1	1	0	1	2	0	0	1	2	0	0	1	1	0	0	0	0	0	0	2	2
418	1	0	1	0	0	0	1	0	0	0	1	0	0	0	0	0	0	0	1	0	1	0	2	0	0	1	0	0	1	0	1	1	1	2	1	2	2	0	0	1	1	0	0	0	0	1	1	1	1
419	1	0	2	0	1	1	2	0	1	0	0	0	1	0	0	0	2	2	1	1	2	0	2	0	0	0	0	2	0	2	0	2	2	0	0	0	1	0	0	1	1	1	1	0	1	0	0	0	2
420	0	0	2	0	1	1	2	0	2	0	0	0	1	0	0	0	1	0	1	1	1	0	1	1	1	1	0	2	0	1	2	1	2	0	0	1	2	0	0	1	1	0	0	1	1	1	0	2	1
421	0	0	1	0	0	0	2	1	0	0	0	0	1	0	1	1	2	2	0	2	2	0	2	0	0	0	0	2	0	2	1	2	2	1	0	1	2	0	0	1	1	1	1	1	0	1	0	2	1
422	1	0	1	0	0	0	1	0	0	0	1	0	1	0	1	1	0	0	0	2	2	0	0	1	1	1	0	1	1	1	0	1	1	0	0	2	1	0	0	1	1	0	0	0	0	0	0	1	2
423	0	0	2	0	2	2	2	1	0	0	0	0	0	0	0	0	1	1	1	1	2	0	2	0	0	0	0	1	2	0	1	1	1	0	0	2	2	0	0	1	1	0	0	0	1	1	0	1	1
424	0	0	1	0	0	0	1	0	0	0	1	0	1	0	0	0	0	0	2	0	1	0	2	0	0	1	0	2	0	2	1	1	1	0	0	1	1	0	0	1	1	0	0	0	1	1	0	2	1
425	1	0	1	0	0	0	2	0	1	0	1	1	0	0	0	0	2	2	1	1	2	0	2	0	0	1	0	2	2	0	2	2	2	0	0	0	2	0	0	0	0	0	0	0	0	1	0	1	1
426	1	0	2	0	0	0	2	0	0	1	1	0	0	0	0	0	2	0	0	2	2	0	2	0	0	1	0	2	1	1	2	0	0	0	0	1	1	0	0	0	0	0	0	0	1	1	0	0	1
427	0	0	1	0	0	0	2	0	0	0	0	0	0	0	0	0	1	2	1	1	2	0	1	1	1	1	0	2	0	2	0	2	2	0	0	2	0	0	0	2	2	0	0	0	0	0	0	1	1
428	0	0	0	0	0	0	2	0	1	0	0	0	0	0	1	0	2	0	0	2	2	0	2	0	0	1	0	2	0	2	0	2	2	0	0	1	2	0	0	1	1	0	0	1	0	0	0	1	1
429	0	0	2	0	1	1	2	0	1	0	1	0	1	0	1	1	1	0	0	1	1	0	2	0	0	1	0	1	1	1	1	1	1	0	1	2	2	0	0	0	0	0	0	0	2	0	0	2	1
430	1	0	2	0	0	0	2	1	1	0	0	1	1	0	1	0	2	0	1	1	2	0	2	0	0	0	0	2	0	1	1	1	2	0	0	2	2	0	0	1	1	0	0	0	0	1	1	1	1
431	0	0	2	0	1	1	1	0	0	0	2	0	0	0	0	0	0	0	0	2	2	0	2	0	0	1	0	2	1	1	1	2	2	1	0	1	1	0	0	1	1	0	2	0	0	1	0	2	0
432	0	0	1	0	0	0	2	0	2	0	0	0	0	0	0	0	2	1	0	2	2	0	1	1	1	0	1	2	1	1	0	1	1	0	0	1	1	0	0	2	2	0	0	0	1	1	0	2	1
433	0	1	1	0	1	1	2	0	2	0	0	0	2	1	0	1	1	0	1	1	1	0	1	0	0	1	0	1	1	1	0	0	1	1	0	2	0	0	0	2	2	0	1	0	1	1	0	0	2
434	1	0	1	0	0	0	1	0	2	0	0	1	1	0	1	0	2	0	1	1	1	0	2	0	0	1	1	1	1	2	0	0	0	0	0	2	2	0	1	2	1	0	0	0	0	1	0	2	0
435	1	0	1	0	0	0	2	0	1	0	1	1	1	0	1	0	1	0	2	0	1	0	2	0	0	1	0	0	2	0	0	2	2	0	0	1	0	0	0	1	1	0	0	1	0	0	0	2	1
436	1	0	2	0	2	2	2	1	1	0	0	0	0	0	0	0	2	0	0	2	2	0	2	0	0	0	1	2	0	1	0	1	1	0	1	2	1	0	0	1	1	0	0	1	0	1	0	2	0
437	1	0	1	0	0	1	1	0	0	0	1	0	2	0	2	1	1	1	0	1	1	0	1	0	0	1	0	1	2	1	0	1	1	0	0	2	2	0	1	2	1	0	1	0	0	1	0	2	0
438	1	0	2	0	0	1	0	0	0	0	2	0	0	0	0	0	1	0	1	1	1	0	2	0	0	0	0	1	1	1	1	2	2	0	0	0	2	0	0	0	0	0	1	0	1	0	0	1	1
439	0	0	1	0	1	1	2	0	1	0	1	0	0	0	0	0	0	0	0	1	1	1	2	0	0	0	0	2	1	1	1	1	1	1	0	0	1	0	0	1	1	0	0	1	0	1	1	1	1
440	1	0	2	0	0	0	1	0	0	0	1	0	2	0	0	0	0	0	2	0	1	0	2	0	0	0	0	1	0	1	1	1	1	1	1	2	2	1	1	0	0	0	1	0	1	2	0	1	1
441	1	0	1	0	0	0	2	0	1	0	0	0	0	0	0	0	1	0	1	1	2	0	2	0	0	0	0	2	0	1	2	0	0	0	0	2	1	0	0	1	1	2	2	0	0	0	0	1	1
442	0	0	2	0	1	1	2	0	1	0	0	2	2	0	2	0	1	1	0	1	1	2	0	0	0	1	0	1	1	1	1	1	1	0	1	2	1	0	0	2	2	0	1	1	1	2	0	1	1
443	1	0	0	0	0	0	1	0	1	0	1	1	2	0	2	1	1	0	1	0	2	0	1	1	1	2	0	1	0	0	2	0	2	1	0	2	2	0	0	1	0	0	0	0	0	2	0	1	0
444	0	0	2	0	1	1	2	0	0	0	0	0	1	0	0	0	1	0	1	1	1	0	2	0	0	0	0	1	1	1	0	2	2	0	0	1	2	0	0	0	0	0	0	0	0	0	0	1	1
445	0	0	2	0	0	0	2	0	2	0	0	2	2	1	1	1	0	0	1	0	1	0	2	0	0	0	0	2	1	1	1	1	2	0	0	2	2	0	0	0	0	1	1	1	2	0	0	2	0
446	0	0	2	0	1	1	2	1	1	0	0	0	1	0	0	0	2	2	1	1	2	0	2	0	0	1	0	1	1	1	0	0	1	1	1	2	1	0	0	1	1	0	0	1	0	0	0	1	0
447	1	0	0	0	0	0	0	0	0	0	2	0	0	0	0	0	2	2	1	1	1	0	2	0	0	1	0	1	1	1	1	1	1	1	0	1	2	0	0	1	0	0	1	0	1	2	0	1	1
448	0	0	0	0	0	0	2	1	1	0	0	0	0	0	0	0	1	1	0	1	1	0	2	0	0	1	0	2	2	1	2	2	2	0	0	1	2	0	0	0	0	0	0	0	0	1	0	1	0
449	0	0	2	0	0	0	1	0	0	0	2	1	1	0	1	0	1	0	0	1	1	0	2	0	0	1	0	2	1	2	0	1	1	1	1	1	2	0	0	0	0	0	0	0	0	1	0	1	0
450	1	0	2	0	0	0	2	0	1	0	0	0	0	0	0	0	1	1	0	2	2	0	2	0	0	0	0	2	2	1	1	2	2	0	0	1	2	0	0	2	2	1	1	0	1	0	0	1	0
451	1	0	2	0	0	0	1	0	0	0	1	1	2	0	2	1	1	1	0	2	2	0	2	0	0	1	0	2	0	0	1	1	1	2	0	1	2	0	0	1	1	0	0	0	0	0	0	0	2
452	0	1	2	0	0	0	1	0	0	0	0	1	1	0	1	0	0	0	1	1	2	1	2	0	0	0	0	2	1	1	0	1	1	0	0	2	1	0	0	2	2	1	1	0	1	0	0	1	1
453	1	0	0	0	0	0	1	0	0	0	2	1	1	0	1	0	0	0	2	0	0	0	1	1	1	0	0	2	0	2	0	1	2	2	0	1	2	0	0	1	0	2	2	0	0	1	0	2	0
454	1	0	1	0	0	0	0	0	1	0	1	0	0	0	0	0	1	1	0	1	1	0	2	0	0	2	0	2	2	2	0	1	1	1	0	0	2	0	0	0	0	2	2	0	0	0	0	1	1
455	0	0	1	0	0	0	1	0	0	0	1	1	1	0	1	0	1	1	1	1	1	0	1	1	1	1	0	1	1	0	1	1	1	1	0	1	1	0	0	2	1	0	0	0	2	2	0	1	1
456	0	0	2	0	0	0	1	0	1	1	1	0	0	0	0	0	1	1	0	2	2	0	2	0	0	1	0	1	1	0	1	2	1	0	1	2	0	0	0	1	1	0	1	1	1	1	0	1	0
457	0	0	1	0	1	1	2	0	1	0	1	0	2	0	1	0	2	1	1	1	2	0	2	0	0	2	0	1	0	1	1	1	1	0	0	1	0	0	0	1	1	0	1	0	1	0	0	1	1
458	0	0	1	0	0	0	1	1	0	0	1	0	0	0	0	0	0	0	1	1	2	0	2	0	0	0	0	2	0	2	0	0	1	0	0	2	1	0	0	1	1	0	0	2	0	2	0	1	0
459	1	0	0	0	0	0	2	0	2	0	0	1	1	0	1	0	0	0	2	0	0	0	1	1	1	0	0	2	0	1	1	1	1	1	1	2	0	0	0	1	1	0	1	0	1	1	0	2	0
460	0	0	1	0	0	0	1	0	1	0	0	0	0	0	0	0	0	0	1	0	0	0	2	0	0	2	0	2	0	1	1	2	2	1	0	0	2	0	0	0	0	0	0	0	0	0	0	2	0
461	0	0	0	0	0	0	2	0	1	0	0	0	1	0	0	0	1	0	1	1	2	0	1	1	1	1	0	2	0	1	2	1	2	0	0	2	0	0	0	1	1	0	0	1	1	1	0	2	0
462	1	0	1	0	0	0	0	0	0	0	2	0	1	0	0	0	0	0	0	1	1	0	2	0	0	0	1	2	1	0	1	2	2	0	0	1	1	1	1	0	0	0	0	1	0	1	0	2	2
463	0	0	1	0	0	0	1	1	0	0	0	0	1	0	1	1	0	0	0	2	2	0	2	0	0	1	0	1	1	1	1	1	2	1	1	2	1	0	0	2	2	0	0	0	0	0	0	2	0
464	0	0	2	0	0	0	1	0	2	0	0	0	1	0	0	0	2	1	0	2	2	0	1	1	1	2	0	2	0	1	2	2	2	1	1	1	2	0	0	1	0	0	0	0	0	0	0	1	1
465	1	0	1	0	0	0	2	0	1	0	1	1	2	0	2	0	1	0	1	1	2	0	2	0	0	0	0	2	0	2	0	1	1	0	0	1	1	0	0	1	1	0	0	0	0	0	0	1	1
466	0	0	2	0	0	0	2	1	1	0	0	1	2	0	1	0	1	0	2	0	1	0	2	0	0	1	0	2	1	2	1	1	2	0	0	2	1	0	0	1	1	0	0	0	0	1	1	1	1
467	0	0	1	0	0	0	2	0	1	0	0	0	0	0	0	0	1	1	2	0	1	0	2	0	0	0	0	2	1	1	2	1	1	0	0	2	2	0	0	0	0	0	1	0	1	0	0	1	1
468	1	0	0	0	0	0	1	1	0	0	1	0	1	1	0	0	2	0	0	2	2	0	1	0	0	1	0	2	0	1	1	1	1	1	1	1	2	0	0	2	1	1	1	0	1	0	0	2	0
469	1	0	1	0	0	0	2	0	1	0	0	1	1	0	1	0	1	0	1	1	1	0	2	0	0	1	0	2	0	2	0	1	1	0	0	1	0	0	0	2	2	0	0	0	1	1	0	2	0
470	0	0	1	0	0	0	2	1	1	0	0	1	1	0	1	0	1	1	1	1	1	1	1	0	0	1	0	0	1	1	0	0	0	0	0	0	0	0	0	1	1	0	1	0	1	2	0	0	1
471	0	0	2	0	1	1	2	0	1	0	0	1	2	0	1	0	1	1	1	1	1	1	2	0	0	0	0	1	0	1	1	1	1	0	0	2	2	0	0	1	1	0	0	1	0	0	0	1	0
472	1	0	1	0	0	0	2	0	1	0	1	0	1	0	2	0	0	0	0	1	1	0	2	1	1	1	0	2	0	2	0	1	1	0	0	2	1	0	0	1	1	0	0	0	0	1	0	2	0
473	0	0	1	0	0	0	1	0	1	0	1	1	2	0	2	0	1	1	0	2	2	0	2	0	0	0	0	0	2	0	0	1	1	0	0	1	1	0	0	2	2	0	0	0	0	0	0	1	1
474	0	0	1	0	0	0	2	0	0	0	0	1	1	0	1	0	1	0	0	1	1	0	2	0	0	2	0	2	0	2	1	1	2	0	0	2	2	0	0	0	0	0	0	1	0	1	0	1	1
475	0	0	1	0	0	0	2	0	1	0	1	0	1	0	1	1	0	0	2	0	1	0	2	0	0	0	0	2	0	1	0	0	1	0	0	2	2	0	0	0	0	0	0	0	0	0	0	2	1
476	1	0	1	1	1	2	2	0	0	0	0	0	1	0	0	0	0	0	0	2	1	1	1	0	0	1	0	1	0	1	0	1	2	0	0	1	1	1	1	1	1	0	1	0	1	0	0	2	0
477	0	0	1	0	0	0	1	0	1	0	1	0	1	0	1	1	1	0	0	2	2	0	2	0	0	0	0	1	1	0	0	2	2	0	0	2	0	0	0	1	1	0	1	0	1	0	0	0	1
478	1	0	1	0	0	0	2	1	0	0	0	0	1	0	0	0	2	0	0	2	2	0	1	0	0	1	0	0	2	0	0	1	2	0	0	1	1	0	0	1	1	0	0	0	0	1	0	1	1
479	0	0	2	0	1	1	2	0	1	0	1	1	1	0	1	0	1	0	0	2	2	1	2	0	0	2	0	2	0	1	2	1	2	0	0	0	2	1	0	0	0	0	1	0	1	0	0	1	1
480	1	0	1	0	0	0	2	0	2	0	0	0	0	0	0	0	1	0	1	1	2	0	2	0	0	1	1	1	0	0	1	0	1	1	0	1	1	0	0	1	1	0	0	0	0	0	0	1	2
481	0	0	2	0	0	0	2	0	0	0	0	0	0	0	0	0	1	1	1	1	1	0	2	0	0	2	0	2	0	2	1	2	2	0	0	1	1	1	1	1	1	0	1	0	1	0	0	1	1
482	1	0	1	0	0	0	1	0	0	0	1	2	2	0	2	0	1	1	2	0	1	0	2	0	0	0	0	1	1	0	1	1	1	1	0	0	1	0	0	2	2	0	1	0	0	0	0	0	0
483	0	0	1	0	0	0	2	1	1	0	0	0	0	0	0	0	1	1	0	1	1	0	2	0	0	1	0	1	0	1	2	1	1	0	0	2	0	0	0	2	2	0	0	0	0	1	0	2	0
484	1	0	1	0	0	0	2	1	1	0	0	1	1	1	0	1	2	1	2	0	1	1	1	0	0	0	0	1	0	1	2	2	2	0	0	0	1	0	0	1	1	0	0	1	0	1	0	0	1
485	1	0	2	0	0	0	2	0	0	0	0	0	0	0	0	0	2	0	1	1	1	0	2	0	0	2	0	2	1	1	1	1	2	1	0	1	1	0	0	1	1	0	0	0	0	0	0	1	1
486	0	0	2	0	0	0	2	0	2	0	0	0	0	0	0	0	1	1	0	1	2	0	1	1	1	0	0	2	1	1	1	0	0	0	1	2	1	0	0	1	1	0	0	0	0	0	1	1	1
487	0	0	0	0	0	0	1	0	0	0	1	0	0	0	0	0	2	1	0	2	2	0	2	0	0	1	0	2	0	1	2	1	1	1	2	2	1	0	0	2	2	0	1	0	1	1	0	2	0
488	1	1	2	0	0	0	0	0	1	0	0	1	1	0	1	0	2	0	0	2	2	1	2	0	0	1	0	2	0	2	0	1	1	1	1	1	0	0	0	2	2	0	0	1	0	0	0	0	2
489	0	0	2	0	0	0	1	0	0	0	2	0	0	0	0	0	1	1	1	1	1	0	2	0	0	0	0	1	0	2	1	0	1	1	0	1	1	0	0	0	0	0	1	0	1	1	0	1	0
490	0	0	1	0	0	0	2	0	1	0	0	0	0	0	0	0	1	0	0	1	1	0	1	1	1	1	0	2	1	1	2	1	1	1	1	2	1	0	0	1	1	0	0	1	0	1	0	2	0
491	0	0	1	1	0	1	2	0	1	0	1	1	2	0	1	0	2	2	1	1	2	0	1	0	0	1	0	2	0	2	0	2	2	0	0	2	1	0	0	1	1	1	1	1	1	1	0	1	1
492	0	0	1	1	0	1	0	0	0	0	2	0	2	0	1	1	1	1	1	1	2	0	1	0	0	1	0	2	0	2	1	1	1	1	1	1	2	0	0	0	0	0	1	0	1	0	0	1	0
493	0	0	1	0	0	0	2	0	0	1	1	0	0	0	0	0	0	0	1	1	1	0	2	0	0	1	0	2	0	1	2	2	2	0	0	2	1	0	0	1	1	0	0	0	0	2	0	2	0
494	0	0	2	0	0	0	2	0	2	0	0	1	2	0	1	0	2	0	1	1	2	0	2	0	0	0	0	2	1	2	1	0	0	0	0	2	1	0	0	0	0	0	0	0	0	1	0	2	0
495	1	0	1	1	0	1	1	0	0	0	0	0	1	0	0	0	1	1	0	1	1	0	2	0	0	0	0	1	0	1	0	1	1	0	0	1	2	0	0	0	0	0	0	0	1	0	0	2	0
496	1	0	1	0	0	0	1	0	2	0	0	0	0	0	0	0	2	2	0	2	1	0	1	1	1	1	0	2	0	1	2	2	2	1	0	1	1	0	0	2	1	0	1	0	0	0	0	2	0
497	1	0	1	0	0	0	2	0	2	0	0	0	0	0	0	0	0	0	0	1	1	0	2	0	0	1	0	2	0	1	2	1	1	0	0	1	1	0	0	0	0	0	0	0	0	1	0	1	1
498	0	0	0	0	0	0	0	0	0	0	2	1	1	0	1	0	0	0	0	1	1	0	2	0	0	1	0	1	1	2	0	1	1	1	1	2	2	0	0	2	1	0	1	0	0	1	0	2	1
499	0	0	2	0	0	0	2	0	1	0	1	1	2	0	1	0	2	0	0	2	2	0	1	1	1	1	0	0	2	0	0	1	1	0	0	2	1	0	0	1	1	0	1	1	1	2	0	1	1
500	0	0	2	0	1	1	1	0	0	0	2	0	0	0	0	0	2	2	0	2	2	0	2	0	0	1	0	1	1	1	1	2	2	1	0	2	2	0	0	1	1	0	0	0	0	0	0	1	1
501	1	0	1	0	0	0	2	0	2	0	0	1	1	0	1	0	1	0	2	0	1	0	2	0	0	0	0	1	2	0	1	1	1	0	0	1	1	1	1	1	1	0	0	0	0	1	1	0	2
502	1	0	2	0	0	0	2	0	1	0	1	0	0	0	0	0	2	1	0	2	2	0	2	0	0	1	0	2	0	2	1	1	1	0	0	2	1	0	0	1	1	0	1	0	1	1	0	1	1
503	1	0	1	0	0	0	2	0	1	0	0	1	1	0	1	0	2	0	0	1	1	0	2	0	0	0	0	2	1	2	1	2	2	0	0	2	2	0	0	0	0	0	1	0	1	0	0	0	0
504	0	0	1	0	1	1	0	0	0	0	2	0	1	0	0	0	2	1	0	2	1	0	2	0	0	1	0	2	1	1	2	2	2	0	0	2	2	0	0	1	0	0	0	0	0	1	0	2	0
505	0	0	2	0	0	0	2	1	0	0	0	0	1	0	1	1	2	0	1	1	1	0	1	0	0	1	0	2	0	1	2	0	1	1	0	1	2	0	0	1	1	0	2	0	1	1	0	1	1
506	0	0	1	0	0	0	1	0	2	0	0	1	1	1	0	1	0	0	0	2	2	0	2	0	0	1	0	2	1	2	1	1	1	0	0	1	1	0	0	1	1	0	1	0	1	1	0	1	1
507	0	0	1	0	1	1	2	1	1	0	0	0	0	0	0	0	1	0	0	2	2	0	2	0	0	1	0	1	0	2	1	0	0	0	1	2	1	0	0	2	2	0	1	1	1	1	1	0	2
508	0	0	0	0	0	0	2	1	1	0	0	1	2	0	1	0	0	0	1	0	0	0	2	0	0	1	0	2	0	2	1	1	1	0	0	2	1	0	1	2	1	0	0	0	0	1	0	2	1
509	0	0	1	0	0	0	2	0	0	0	0	0	1	0	1	0	1	0	1	1	2	0	1	1	1	1	0	1	0	1	1	2	2	2	0	2	0	0	0	1	1	0	0	0	0	0	0	2	0
510	1	0	1	0	0	0	2	0	0	0	1	1	2	0	1	0	0	0	1	1	2	0	1	1	1	1	0	2	1	0	2	2	2	1	0	0	2	1	1	0	0	0	0	0	0	1	1	0	2
511	1	0	2	0	0	0	2	0	1	0	1	0	0	0	0	0	1	1	0	2	2	0	0	1	1	1	0	1	0	0	2	2	2	0	0	1	2	0	0	1	1	0	1	0	1	1	0	2	0
512	1	0	1	0	0	0	2	1	0	0	0	0	0	0	0	0	2	1	2	0	1	0	2	0	0	1	0	2	1	1	1	1	2	0	0	1	0	0	0	2	2	0	1	0	1	1	0	2	1
513	1	0	1	0	0	0	1	1	0	0	1	0	1	0	0	0	0	0	1	1	2	0	1	0	0	1	0	2	1	2	0	1	1	0	0	2	2	0	0	0	0	0	0	0	0	0	0	1	1
514	1	1	1	0	1	1	1	0	0	1	1	0	0	0	0	0	2	2	0	2	2	0	0	1	1	0	0	2	1	1	2	1	1	0	0	1	1	1	1	1	1	0	0	0	2	1	0	1	1
515	0	0	1	0	1	1	2	0	1	0	1	1	1	0	0	0	0	0	2	0	0	0	1	0	0	2	0	2	1	1	2	2	2	1	0	2	2	1	1	0	0	0	0	0	0	0	0	2	1
516	1	0	1	1	0	1	2	0	1	0	0	0	0	0	0	0	1	0	1	1	1	0	1	1	1	0	0	2	2	0	2	0	1	0	0	2	1	0	0	2	2	0	0	0	0	1	0	2	0
517	0	0	0	0	0	0	2	0	1	0	0	0	0	0	1	0	2	1	1	1	2	0	1	0	0	2	0	2	1	1	1	0	1	1	0	2	2	0	0	0	0	0	1	0	1	0	0	2	0
518	0	0	1	0	0	0	2	1	0	0	0	0	1	0	0	0	1	1	0	2	2	0	2	0	0	0	0	2	0	2	0	1	1	0	0	2	2	0	0	0	0	0	1	0	1	1	0	1	1
519	0	0	2	0	0	0	1	0	1	0	1	0	1	0	0	0	2	2	1	1	2	0	1	1	1	1	0	2	1	2	0	2	2	0	0	1	1	0	0	0	0	0	0	0	0	0	0	2	0
520	0	0	2	0	1	1	2	0	0	0	0	2	2	0	2	0	2	0	1	1	2	0	2	0	0	1	0	2	0	1	1	2	2	0	0	0	2	0	0	0	0	0	1	0	1	0	0	1	1
521	0	0	0	0	0	0	2	0	0	0	0	1	1	0	1	0	1	1	0	2	2	0	2	0	0	2	0	0	1	0	1	0	2	0	0	2	2	0	1	2	1	1	2	0	1	0	0	2	0
522	0	0	1	0	0	0	2	0	1	0	0	0	0	0	0	0	1	1	0	2	2	1	2	0	0	2	0	1	1	1	0	2	2	0	0	1	1	0	0	1	1	0	0	0	1	1	0	1	2
523	1	0	1	0	0	0	2	1	1	0	0	0	0	0	0	0	0	0	0	0	0	0	2	0	0	0	0	2	2	1	2	1	1	1	1	1	0	0	0	1	1	1	1	0	1	0	0	2	0
524	1	1	1	0	1	1	1	1	0	0	0	0	1	0	1	1	0	0	0	2	2	0	2	0	0	2	0	2	0	2	0	1	1	0	0	2	0	0	0	2	2	1	1	0	0	1	0	2	1
525	0	0	1	0	0	0	1	0	1	0	0	0	0	0	0	0	0	0	2	0	0	0	1	0	0	1	0	2	1	2	0	2	2	0	0	0	0	0	0	1	1	0	0	0	0	1	0	2	0
526	1	0	1	0	0	0	0	0	0	1	2	0	0	0	0	0	2	1	1	1	2	0	2	0	0	1	0	2	1	0	1	2	2	0	0	1	2	1	1	1	1	0	1	1	1	2	0	2	0
527	0	0	1	0	0	0	1	0	1	0	0	0	0	0	0	0	2	0	1	1	2	0	2	0	0	0	0	2	1	2	0	2	2	1	0	2	2	0	0	0	0	0	1	0	1	1	1	0	2
528	1	0	1	0	0	0	2	0	2	0	0	0	0	0	0	0	2	2	0	1	1	0	2	0	0	2	0	2	0	2	0	1	1	1	0	0	2	0	1	1	0	1	1	0	0	1	1	0	2
529	0	0	0	0	0	0	1	0	0	0	0	0	1	0	1	0	1	0	0	2	2	0	2	0	0	1	0	2	0	2	1	1	2	0	0	2	0	0	0	1	1	0	0	0	0	0	0	2	1
530	0	0	1	0	0	0	1	0	2	0	0	0	1	0	1	1	1	1	0	1	2	0	2	0	0	2	0	2	2	1	2	2	2	1	1	2	1	1	0	1	0	0	0	0	0	1	0	1	1
531	0	0	1	0	0	0	2	1	0	0	0	0	0	0	0	0	1	1	1	0	1	0	1	0	0	0	0	2	0	1	1	2	2	1	0	0	1	0	0	2	2	0	0	1	0	0	0	1	1
532	1	0	1	0	0	0	2	0	1	0	0	2	2	0	2	0	1	0	1	1	2	1	2	0	0	1	0	2	2	0	2	1	1	0	0	1	1	0	0	2	1	0	1	0	0	0	0	2	0
533	0	0	0	0	0	0	2	0	0	0	1	0	1	0	1	0	0	0	1	0	0	0	0	0	0	0	0	2	0	2	0	1	2	2	0	1	1	0	0	2	1	0	1	0	0	1	0	1	1
534	1	0	2	0	1	1	1	0	2	0	0	0	0	0	0	0	1	1	0	2	2	1	2	0	0	1	0	1	1	2	0	0	2	1	0	2	0	0	0	0	0	1	1	0	0	2	0	2	0
535	0	0	1	0	0	0	2	1	0	0	0	0	0	0	0	0	2	1	0	1	1	0	1	0	0	1	0	2	0	2	0	1	1	0	0	2	1	0	0	1	1	1	1	1	2	1	0	1	1
536	0	0	2	0	2	2	1	1	1	0	0	2	2	0	2	0	0	0	1	0	1	0	2	0	0	0	0	2	0	2	1	0	2	1	0	2	0	0	0	2	1	1	1	0	0	1	1	0	2
537	0	0	1	0	0	0	2	0	1	0	0	0	0	0	0	0	1	1	2	0	1	0	0	0	0	0	0	1	2	0	1	1	1	0	0	2	2	1	1	1	0	0	0	0	1	0	0	1	1
538	0	0	2	0	0	0	2	0	0	0	0	0	0	0	0	0	1	1	0	2	2	0	1	0	0	2	0	2	0	1	0	1	2	1	0	1	1	0	0	1	1	1	1	0	1	0	0	2	0
539	0	1	2	0	0	0	1	0	2	0	0	1	1	0	1	0	2	0	0	2	2	1	2	0	0	2	0	1	1	0	1	2	2	0	1	2	2	0	0	2	2	0	1	0	1	2	0	1	1
540	0	0	1	0	0	0	1	0	2	0	0	1	0	0	0	0	2	0	0	2	2	0	1	1	1	0	2	2	1	0	1	2	2	0	1	2	1	0	0	1	1	0	0	0	0	0	0	2	1
541	1	0	2	0	0	0	2	0	0	0	1	1	1	0	1	0	1	0	1	1	2	0	1	0	0	1	0	1	1	1	0	1	1	2	1	1	2	0	0	1	1	0	1	0	1	0	0	2	1
542	1	0	2	0	0	0	1	0	0	0	1	0	0	0	0	0	1	0	1	1	1	0	2	0	0	1	0	1	0	1	1	1	2	2	0	1	1	0	0	1	1	0	0	1	0	0	0	2	1
543	1	0	2	0	0	0	2	1	0	0	0	1	1	0	1	0	2	0	0	2	2	1	2	0	0	2	0	2	1	2	1	1	1	1	1	1	0	0	0	2	2	0	0	0	0	1	0	0	2
544	0	0	0	0	0	0	2	0	1	0	1	0	1	0	0	0	0	0	0	1	1	0	2	0	0	0	0	2	0	2	0	1	1	1	0	1	1	0	0	2	1	1	1	0	1	1	0	2	0
545	1	0	1	0	1	1	1	0	1	0	0	0	0	0	0	0	1	1	1	1	1	0	2	0	0	1	0	1	2	0	1	1	1	0	0	1	1	0	0	1	1	0	0	1	0	0	1	0	2
546	1	0	1	0	1	1	0	0	1	0	1	0	1	0	1	1	1	1	0	2	2	0	0	0	0	1	1	2	2	1	1	0	1	0	0	2	1	1	0	0	0	0	0	1	1	1	0	1	1
547	0	0	0	0	0	0	2	0	0	0	0	0	0	0	0	0	2	2	0	1	1	0	1	1	1	1	0	2	0	1	2	1	1	0	0	2	2	0	0	1	1	1	1	0	1	0	0	1	2
548	1	1	1	0	0	0	2	0	1	0	1	0	0	0	0	0	2	2	1	1	2	0	1	0	0	1	0	2	0	2	0	2	2	0	0	0	1	0	0	2	2	0	0	1	0	1	0	1	1
549	0	0	2	0	1	1	1	0	0	0	1	0	1	0	1	1	2	2	1	1	1	0	2	0	0	1	0	2	0	2	0	2	2	0	0	2	1	0	0	0	0	0	0	0	1	1	0	0	2
550	1	0	0	0	0	0	2	0	1	0	0	0	2	0	1	0	1	1	0	1	1	0	1	0	0	1	0	2	0	1	1	2	2	0	0	1	2	0	0	1	1	0	0	1	0	1	0	2	1
551	0	0	2	0	0	0	2	1	0	0	0	0	1	0	1	1	1	1	1	1	1	0	2	0	0	1	0	2	0	2	1	1	1	2	1	2	1	0	0	1	1	0	0	1	1	1	0	2	0
552	1	0	1	0	0	0	2	0	0	0	1	1	1	0	1	0	1	0	1	1	2	0	2	0	0	1	0	2	2	1	2	2	2	0	0	1	1	0	0	1	1	0	0	0	0	0	0	2	0
553	0	0	1	0	0	0	2	0	0	0	0	0	1	0	0	0	1	1	1	1	2	0	2	0	0	1	0	2	1	1	2	1	1	0	0	1	2	0	0	0	0	0	1	1	0	1	0	2	0
554	1	0	0	0	0	0	2	0	1	0	0	0	1	0	1	0	1	1	2	0	2	0	2	0	0	1	0	2	0	1	1	1	1	1	0	2	0	0	0	2	2	2	2	0	0	0	1	1	1
555	0	0	0	0	0	0	2	1	1	0	0	0	2	0	2	1	0	0	0	2	2	0	2	0	0	0	0	2	0	1	2	1	2	0	1	2	1	0	0	2	2	0	0	1	0	1	0	1	0
556	1	0	0	0	0	0	0	0	1	1	1	1	1	0	1	0	2	1	2	0	1	0	2	0	0	1	0	2	1	1	2	1	2	2	2	2	1	0	0	2	1	0	0	0	0	0	0	2	0
557	1	0	1	0	0	0	2	1	0	0	0	0	1	0	0	0	1	1	0	2	2	0	1	0	0	2	0	1	2	1	0	2	2	0	0	2	0	0	0	2	2	0	0	0	0	1	0	0	2
558	0	0	0	0	0	0	1	0	1	0	0	0	2	0	1	0	1	0	1	1	1	0	1	1	1	1	0	2	1	2	0	1	2	0	0	1	1	1	1	0	0	0	0	0	1	2	0	2	2
559	0	0	1	0	0	0	2	1	0	0	0	2	2	0	2	0	1	0	1	1	1	0	2	0	0	0	0	1	1	1	0	2	2	0	0	1	1	0	0	1	1	0	1	0	1	0	0	2	0
560	1	0	2	0	0	0	1	0	1	0	1	0	0	0	0	0	2	1	0	2	2	0	2	0	0	1	0	1	1	1	0	2	2	0	0	2	2	0	0	0	0	1	1	0	1	0	0	0	2
561	0	0	1	0	0	0	1	0	0	0	2	1	2	0	1	0	1	0	1	0	2	0	2	0	0	1	0	2	0	1	2	1	1	1	1	1	2	0	0	1	0	0	1	1	0	1	0	1	1
562	0	0	1	0	0	0	2	1	0	0	0	2	2	0	2	0	2	0	0	2	2	0	2	0	0	2	0	1	1	1	1	1	2	1	1	1	1	0	0	0	0	1	1	0	1	0	0	2	1
563	0	0	1	0	0	0	2	0	0	0	0	0	0	0	0	0	1	1	2	0	0	0	2	0	0	0	0	2	0	2	0	0	0	0	0	2	1	0	0	1	1	0	1	0	1	0	0	1	1
564	0	0	0	0	0	0	2	1	0	0	1	0	1	0	0	0	1	0	0	2	2	0	2	0	0	1	0	1	0	1	1	1	1	0	0	2	2	1	1	0	0	0	1	0	2	0	0	2	0
565	1	0	1	0	0	0	2	0	0	0	1	1	1	0	1	0	1	0	0	2	2	0	2	0	0	1	0	2	1	1	2	1	1	0	0	1	1	0	0	1	1	0	0	1	1	2	0	1	1
566	1	0	2	0	0	0	2	0	1	0	0	1	0	0	0	0	0	1	0	2	2	0	2	0	0	1	0	1	2	0	1	1	2	0	0	1	2	0	1	1	0	0	1	0	0	0	0	1	1
567	0	0	1	0	0	0	1	0	0	0	1	0	1	0	1	1	1	1	1	0	2	0	2	0	0	1	1	2	1	1	0	0	1	1	0	2	2	0	0	0	0	0	1	0	0	0	0	2	0
568	1	0	2	0	0	0	2	0	0	0	0	0	0	0	0	0	1	0	1	1	1	0	2	0	0	0	0	2	0	2	1	1	2	0	0	2	1	0	0	0	0	1	1	1	0	1	0	1	1
569	0	0	1	0	1	1	2	0	0	0	1	0	1	0	1	0	1	1	1	0	2	1	1	0	0	0	0	1	0	1	0	1	1	0	0	2	0	1	1	1	1	2	2	0	0	1	0	2	0
570	1	0	1	0	1	1	1	1	0	0	0	1	2	0	1	0	2	2	1	1	2	0	1	0	0	2	1	2	0	1	0	2	2	0	1	2	0	0	0	1	1	0	0	0	0	1	0	1	1
571	0	0	2	0	0	0	2	0	0	0	1	0	0	0	0	0	2	1	1	1	2	0	2	0	0	1	0	2	1	1	2	2	2	0	0	2	1	0	0	2	2	0	1	0	0	0	0	1	2
572	1	0	2	0	0	0	1	0	0	0	1	0	0	0	0	0	1	1	0	2	1	0	0	0	0	0	0	2	2	1	2	1	1	0	0	1	2	0	0	0	0	0	0	0	0	0	0	0	2
573	1	0	2	0	0	0	2	0	2	0	0	0	0	0	0	0	0	0	1	1	1	0	1	0	0	1	0	1	1	1	1	1	1	1	1	1	1	2	1	1	1	1	2	0	1	0	0	2	0
574	0	0	2	0	0	0	1	0	1	0	0	1	1	0	1	0	1	0	1	1	2	0	2	0	0	1	0	1	0	1	2	0	1	1	0	2	0	0	0	1	1	0	0	1	0	1	0	1	1
575	1	0	0	0	0	0	2	0	2	0	0	0	0	0	0	0	1	1	0	2	2	0	2	0	0	0	0	1	1	1	1	1	2	0	0	2	1	0	0	1	1	0	0	0	2	2	0	1	0
576	1	0	1	0	0	0	2	1	0	0	0	0	0	0	0	0	1	0	1	1	1	0	0	0	0	0	0	2	1	2	0	0	1	0	0	2	2	0	1	1	0	0	0	2	0	1	0	1	1
577	0	0	2	0	0	0	1	1	0	0	1	1	1	0	1	0	0	0	1	1	2	0	2	0	0	1	0	2	1	0	2	0	2	1	0	1	1	0	0	2	2	0	0	1	1	1	0	2	0
578	1	0	2	0	0	0	2	0	1	0	0	0	1	0	1	0	2	2	2	0	2	1	2	0	0	0	0	2	1	1	1	1	2	2	1	1	1	0	0	1	1	0	1	0	0	0	0	1	1
579	1	0	1	0	0	0	1	0	1	1	0	0	0	0	0	0	1	0	2	0	1	0	1	1	1	1	0	1	1	1	1	2	2	0	0	1	2	1	1	0	0	0	0	0	0	1	0	1	1
580	0	0	2	0	1	1	1	0	0	0	1	1	2	0	1	0	0	0	1	1	1	0	2	0	0	0	0	2	0	2	0	2	2	2	0	2	1	0	0	1	1	0	2	0	0	1	0	2	0
581	0	0	1	0	0	0	1	0	1	1	1	1	2	0	1	0	0	1	1	1	1	0	2	0	0	2	0	2	0	1	2	0	0	0	0	2	1	0	0	2	1	0	0	0	1	1	0	2	0
582	0	0	1	0	0	0	2	0	1	0	0	0	0	0	0	0	2	2	0	1	1	0	2	0	0	2	0	1	1	1	0	1	1	0	0	1	1	0	0	2	2	1	1	0	1	0	0	2	0
583	0	0	2	0	0	0	2	0	0	0	0	0	1	0	2	0	0	0	0	1	1	0	2	0	0	0	0	2	1	1	1	1	1	1	1	1	1	1	1	1	1	1	1	1	1	0	0	2	0
584	1	0	1	0	0	0	2	1	1	0	0	0	1	0	1	0	1	1	1	1	1	0	1	0	0	1	0	2	0	2	0	0	1	1	0	1	2	0	0	1	1	0	0	0	0	2	0	2	0
585	0	0	1	0	0	0	0	0	1	1	1	0	0	0	0	0	0	0	0	2	2	0	0	1	1	0	0	1	0	1	0	1	1	0	0	1	1	2	1	1	1	0	0	0	0	1	0	2	0
586	1	0	2	0	0	0	1	0	1	0	1	0	0	0	0	0	0	0	0	2	2	0	2	0	0	2	0	1	1	1	0	1	2	1	1	1	1	0	0	0	0	0	1	0	1	1	0	1	2
587	1	0	1	0	1	1	2	0	1	0	0	0	0	0	0	0	1	1	0	2	2	0	2	0	0	2	0	2	1	1	2	1	1	0	0	2	1	0	0	1	1	0	0	0	0	1	0	2	0
588	1	1	1	0	0	0	2	1	1	0	0	0	1	0	0	0	1	0	0	1	1	0	2	0	0	1	0	1	2	0	1	1	1	1	1	1	1	0	0	1	1	0	0	2	0	1	0	1	1
589	1	1	2	0	1	1	1	0	2	0	0	0	0	0	0	0	2	2	0	2	2	0	2	0	0	0	0	2	0	2	1	2	1	0	0	2	2	0	0	0	0	0	0	0	0	1	0	1	1
590	1	0	2	0	0	0	2	0	0	1	1	1	1	0	1	0	0	0	1	1	2	0	1	0	0	0	0	2	0	2	0	1	1	1	0	1	2	1	1	0	0	0	0	0	0	0	0	0	1
591	1	0	0	0	0	0	2	0	1	0	0	1	2	0	1	0	1	1	0	2	2	0	1	0	0	1	1	2	1	1	0	1	2	2	2	2	2	0	0	1	1	1	1	0	1	0	1	1	1
592	1	0	1	0	0	0	1	0	1	0	0	1	1	0	1	0	2	1	1	1	1	1	1	0	0	1	0	2	0	2	1	1	1	1	1	2	2	0	0	1	1	0	1	0	0	0	0	0	2
593	1	0	2	0	0	0	2	0	0	0	0	1	1	0	1	0	1	0	0	1	1	1	1	0	0	1	1	2	0	1	0	2	2	0	0	1	0	0	0	2	2	0	0	1	0	0	0	1	1
594	1	0	1	0	0	0	2	0	0	0	1	0	0	0	0	0	1	1	0	1	1	0	1	0	0	0	0	2	0	2	1	1	1	1	1	2	1	1	0	1	1	0	1	0	1	0	1	0	2
595	0	0	1	0	0	0	2	0	2	0	0	0	0	0	0	0	1	2	1	1	2	0	2	0	0	0	0	1	2	0	1	0	2	0	0	2	1	0	0	2	2	0	0	0	0	0	0	2	0
596	1	0	1	0	0	0	1	0	0	0	1	0	1	0	1	1	1	1	0	2	2	0	1	1	1	1	0	1	1	0	1	2	2	0	1	1	1	1	0	1	1	1	1	1	2	1	0	1	1
597	1	0	1	0	0	0	0	0	0	0	1	0	0	0	0	0	1	0	1	1	2	1	2	0	0	0	0	1	2	0	1	1	1	0	0	1	1	0	0	0	0	0	1	0	1	1	0	0	2
598	1	0	0	0	0	0	1	0	1	0	1	1	2	0	1	0	1	0	1	1	2	1	2	0	0	1	0	2	0	2	0	1	2	2	2	2	2	0	0	0	0	0	0	0	0	1	0	2	0
599	0	0	1	0	0	0	2	0	1	0	0	0	0	0	0	0	1	1	1	0	1	0	0	1	1	1	0	1	1	1	1	1	1	0	0	1	1	0	0	1	1	0	1	0	1	0	0	2	1
600	0	0	1	0	1	1	2	0	1	0	0	0	1	0	1	1	1	1	2	0	1	0	0	1	1	1	1	2	0	1	1	0	0	0	0	1	0	0	0	1	1	0	0	0	2	2	0	2	1
601	0	0	2	0	0	0	1	0	2	0	0	1	1	1	0	1	1	0	0	1	1	0	2	0	0	1	0	2	1	1	2	1	1	0	0	2	1	1	1	0	0	0	1	0	1	0	0	2	0
602	1	0	0	0	0	0	2	0	0	0	0	0	0	0	0	0	1	0	0	2	2	0	2	0	0	2	0	2	0	2	1	1	1	0	0	2	1	1	0	1	1	2	2	0	1	0	0	2	0
603	1	0	0	0	0	0	2	1	0	0	0	0	1	0	0	0	2	1	0	1	1	0	2	0	0	0	0	2	0	2	1	0	1	1	1	2	0	0	0	2	2	0	0	1	0	0	0	2	1
604	0	0	1	0	1	1	1	1	0	0	1	0	0	0	0	0	2	1	1	1	2	0	2	0	0	1	0	1	2	1	0	0	0	0	0	2	2	0	0	1	1	0	1	0	2	0	0	0	1
605	1	0	1	0	0	0	2	0	0	0	0	0	1	0	1	0	0	0	1	1	2	0	2	0	0	2	0	2	1	0	2	1	1	1	0	1	2	0	0	1	1	0	2	0	1	1	0	1	1
606	0	0	1	0	1	1	2	1	0	0	0	0	0	0	0	0	1	1	0	2	1	0	1	0	0	0	0	2	0	2	1	1	0	0	0	1	1	1	0	0	0	0	0	1	0	1	0	1	1
607	0	0	1	0	0	0	2	0	1	0	1	1	1	0	1	0	1	1	0	1	2	0	2	0	0	1	0	1	1	1	0	2	2	0	0	0	0	0	0	2	2	0	0	0	0	0	0	1	1
608	1	1	1	0	1	1	1	0	0	0	1	0	0	0	0	0	1	1	0	2	2	0	2	0	0	1	0	2	0	2	1	1	1	1	1	2	2	0	0	1	1	0	0	1	0	1	0	0	2
609	0	1	1	0	0	0	1	0	0	0	0	1	2	1	0	1	0	0	0	1	1	0	2	0	0	1	0	1	2	0	1	0	1	1	0	1	2	0	0	1	0	0	0	0	0	1	0	2	1
610	1	0	1	0	0	0	1	0	1	0	0	1	2	0	1	0	0	0	1	1	1	0	2	0	0	1	0	1	1	1	0	1	1	1	1	2	2	0	0	0	0	0	1	0	1	1	0	1	0
611	1	0	0	0	0	0	2	1	1	1	0	0	0	0	0	0	0	0	1	1	1	0	2	0	0	1	0	2	0	2	0	0	1	1	0	2	2	0	0	1	1	0	0	0	0	1	0	1	2
612	0	0	1	0	0	0	2	0	0	0	0	0	1	0	0	0	0	0	0	2	2	0	1	0	0	1	0	2	0	1	1	0	0	1	2	2	1	2	1	1	1	0	1	0	2	0	0	2	1
613	0	0	1	0	0	0	2	0	0	1	1	1	1	0	1	0	1	0	0	2	2	0	2	0	0	2	0	2	1	2	0	1	1	0	0	1	1	1	1	1	1	0	0	0	0	0	0	1	1
614	0	0	1	0	0	0	2	0	2	0	0	0	0	0	0	0	2	1	0	2	1	0	2	0	0	2	0	0	2	0	0	2	1	0	0	2	1	0	0	1	1	0	0	0	0	1	0	0	2
615	1	0	2	0	0	0	1	0	0	0	2	1	2	0	1	0	2	1	1	1	2	0	2	0	0	2	0	2	0	1	1	0	1	1	0	1	1	0	0	1	1	0	1	0	0	1	0	1	1
616	0	0	1	0	0	0	2	1	0	0	0	0	0	0	0	0	0	0	0	1	1	2	0	0	0	1	0	1	1	1	0	1	1	1	1	2	0	0	0	1	1	0	0	0	0	0	0	1	1
617	0	0	1	0	0	0	1	0	0	0	1	0	1	0	1	0	1	1	2	0	1	0	2	0	0	1	1	1	1	0	0	0	0	1	2	2	2	0	0	1	0	1	1	0	0	0	1	0	2
618	0	0	2	0	1	1	1	0	1	0	0	1	1	0	1	0	1	1	0	2	2	0	1	0	0	0	0	1	0	1	0	2	2	1	0	1	2	0	0	2	2	0	0	2	0	1	0	0	2
619	0	0	1	0	0	0	2	0	1	0	1	1	2	0	2	1	0	0	1	1	2	0	2	0	0	0	0	2	1	1	1	1	1	0	0	1	0	0	0	2	2	0	0	0	0	0	0	1	1
620	0	1	1	0	1	1	2	0	1	0	0	0	0	0	0	0	2	0	1	1	1	0	2	0	0	1	0	1	0	1	0	2	2	0	0	2	1	0	0	1	1	0	0	0	0	2	0	2	1
621	1	0	1	0	0	0	2	1	0	0	0	1	0	0	0	0	1	0	1	1	2	0	2	0	0	1	0	2	0	2	1	0	1	1	0	1	2	0	0	1	1	0	0	0	2	0	1	1	1
622	1	0	0	0	1	1	1	0	0	1	2	0	0	0	0	0	2	2	1	1	1	0	2	0	0	0	0	2	0	1	2	1	2	0	0	1	1	1	0	0	0	0	0	0	0	0	0	2	0
623	0	0	2	0	0	0	2	0	0	0	0	0	1	0	1	1	1	1	1	0	0	0	2	0	0	0	0	2	0	2	0	2	2	1	0	0	1	1	1	0	0	1	1	0	1	0	0	1	1
624	1	0	2	0	0	0	2	1	0	0	1	1	2	0	2	0	2	1	0	1	1	0	2	0	0	0	0	1	0	1	1	1	2	0	1	2	0	0	0	2	2	0	1	0	0	0	1	1	1
625	1	0	1	0	0	0	2	0	2	0	0	0	1	0	1	1	0	0	0	1	1	0	2	0	0	1	0	2	1	1	2	2	1	0	1	2	2	0	0	0	0	0	0	1	0	1	0	0	1
626	0	0	2	0	0	0	2	0	0	0	0	1	1	0	1	0	0	0	2	0	0	0	1	1	1	0	0	2	0	1	0	2	2	0	0	1	1	1	1	1	1	0	1	0	1	1	0	1	1
627	0	0	0	0	0	0	2	0	2	0	0	1	1	1	0	1	1	1	1	1	1	0	2	0	0	2	0	2	0	2	0	1	0	0	1	2	2	0	0	0	0	0	0	0	0	0	0	0	1
628	1	0	1	0	0	0	2	1	0	0	0	0	0	0	1	0	1	1	1	1	1	0	2	0	0	1	0	2	0	2	0	1	1	0	0	2	1	0	0	2	2	1	1	0	1	1	0	1	2
629	0	0	2	0	1	1	2	0	2	0	0	0	0	0	0	0	2	1	0	2	2	0	2	0	0	0	1	2	0	1	0	1	1	0	0	2	2	0	0	1	1	0	0	1	0	0	0	1	1
630	0	0	2	0	1	1	2	0	0	0	1	0	0	0	0	0	0	0	1	1	2	0	2	0	0	1	1	2	1	0	1	2	2	0	1	2	1	0	0	2	2	0	1	0	0	1	0	2	0
631	0	0	1	0	0	0	2	0	1	0	0	0	1	0	0	0	1	1	0	2	2	0	2	0	0	2	0	2	1	1	1	2	2	0	0	1	1	0	0	1	1	0	0	1	0	0	0	2	0
632	1	0	1	0	0	0	2	1	0	0	0	0	1	0	2	0	0	0	0	2	1	0	2	0	0	1	0	1	0	1	0	1	2	0	0	2	2	0	0	1	1	0	0	0	0	1	0	0	2
633	1	0	1	0	0	0	2	0	1	0	0	0	1	0	0	0	1	0	1	1	2	0	1	0	0	2	0	1	1	1	0	0	1	1	1	2	0	0	0	2	2	0	0	0	1	1	0	1	0
634	1	1	2	0	0	0	2	1	0	0	0	0	1	0	1	1	0	0	0	2	2	0	1	0	0	2	0	2	0	1	2	1	2	2	0	1	1	0	0	0	0	0	0	0	0	0	0	1	1
635	1	0	2	0	1	1	1	0	0	0	2	2	2	0	2	0	2	0	0	2	2	0	2	0	0	0	0	2	1	1	0	0	1	0	0	2	1	0	0	1	1	1	1	0	0	1	0	1	1
636	0	0	1	0	0	0	1	0	1	0	0	0	1	0	0	0	1	1	1	0	0	0	1	0	0	2	0	2	1	2	1	2	2	0	0	0	1	0	0	1	1	0	1	1	0	1	0	1	1
637	0	0	2	0	0	0	2	1	0	0	0	1	2	0	1	0	1	1	1	1	2	0	2	0	0	1	0	2	0	2	1	1	1	0	0	1	1	0	0	2	2	0	1	0	1	1	0	1	0
638	0	0	0	0	0	0	2	0	2	0	0	1	1	1	0	1	1	1	1	1	1	0	2	0	0	0	0	2	0	2	0	0	0	0	0	1	1	0	0	2	2	0	1	0	1	0	0	2	0
639	0	0	1	0	0	0	2	0	0	0	0	0	1	0	1	0	0	0	1	1	1	0	2	0	0	1	0	1	1	0	1	1	1	1	1	2	0	0	0	2	2	0	0	0	0	1	1	0	1
640	1	0	2	0	0	0	1	0	1	1	2	1	2	0	1	0	1	1	0	2	2	0	1	0	0	1	0	2	0	1	2	1	2	1	1	1	1	0	0	1	1	0	0	0	1	0	0	0	1
641	0	0	1	0	0	0	2	0	1	0	0	1	2	0	1	0	0	0	0	1	1	1	2	0	0	2	1	1	0	0	1	2	2	0	0	0	1	0	0	2	2	0	0	0	0	1	0	2	0
642	1	0	2	0	0	0	2	0	0	1	1	0	2	1	0	1	1	1	1	1	1	0	2	0	0	2	0	0	1	0	1	1	2	0	0	2	0	0	0	2	2	0	0	1	0	1	0	2	0
643	1	0	1	0	0	0	2	0	2	0	0	0	0	0	0	0	1	1	1	0	0	1	2	0	0	2	0	2	0	2	0	1	2	0	0	0	1	0	0	1	1	0	1	0	1	0	0	1	1
644	1	0	1	0	0	0	1	1	1	0	0	0	1	0	1	1	1	1	2	0	1	0	2	0	0	2	0	1	2	0	1	0	0	0	0	1	1	0	0	1	1	0	0	0	1	0	0	1	1
645	1	0	0	0	0	0	0	0	1	0	0	0	0	0	0	0	2	0	1	1	2	0	1	0	0	2	0	2	1	1	2	2	2	0	0	1	0	0	0	1	1	0	2	0	1	1	0	2	0
646	0	0	1	0	0	0	2	0	2	0	0	0	0	0	0	0	1	1	2	0	2	0	2	0	0	1	0	2	0	2	1	0	1	1	0	1	2	0	0	0	0	0	1	0	1	2	0	1	1
647	1	0	2	0	0	0	2	1	1	0	0	1	1	0	1	0	1	0	0	2	2	0	2	0	0	1	0	1	2	0	0	2	2	0	0	1	1	0	0	1	1	0	0	0	0	0	0	2	0
648	1	0	2	0	0	0	2	0	0	0	1	1	1	0	1	0	2	1	0	2	2	0	1	1	1	0	0	2	0	1	1	1	2	2	0	1	1	0	0	1	1	0	2	0	1	1	0	2	0
649	1	0	2	0	0	0	2	1	0	0	0	0	1	0	0	0	1	1	2	0	1	0	2	0	0	1	0	0	2	0	0	0	0	0	1	2	0	0	0	2	2	0	0	0	1	1	0	2	0
650	0	0	0	0	0	0	2	0	1	0	1	1	2	0	1	0	2	1	1	1	2	0	1	1	1	2	0	2	1	1	2	0	0	0	0	2	1	0	0	1	1	0	0	1	0	1	0	2	0
651	0	0	0	0	0	0	2	1	0	0	0	1	1	0	1	0	0	0	0	2	2	0	2	0	0	2	0	2	1	1	2	2	2	0	0	2	2	0	0	1	1	0	0	0	2	0	0	1	1
652	1	0	1	0	0	0	2	1	0	0	0	0	1	0	1	1	0	0	0	1	1	1	2	0	0	1	0	2	1	1	1	0	0	0	0	2	2	0	0	0	0	0	0	0	0	1	0	1	0
653	0	0	2	0	0	0	1	0	1	0	1	0	0	0	0	0	2	0	0	2	2	1	1	0	0	0	0	2	1	1	2	2	2	0	0	2	1	1	1	1	1	1	1	0	0	0	0	2	0
654	0	0	2	0	0	0	2	0	2	0	0	1	0	0	0	0	2	0	1	1	2	0	1	1	1	1	0	0	1	1	0	1	0	0	0	1	2	0	0	1	1	0	0	0	0	0	0	1	0
655	0	0	0	0	0	0	2	0	1	0	1	0	0	0	0	0	0	0	1	1	2	0	2	0	0	0	1	2	1	0	1	2	2	0	0	1	2	0	0	1	0	0	0	0	0	0	1	1	1
656	1	0	2	0	0	0	2	1	1	0	0	0	1	0	0	0	2	1	0	2	2	0	2	0	0	2	0	2	1	1	2	0	0	1	1	2	2	0	0	0	0	1	1	0	0	0	0	2	0
657	1	0	0	0	0	0	2	0	1	0	0	0	0	0	0	0	1	0	1	1	2	0	2	0	0	0	0	2	0	1	1	1	0	0	0	1	2	1	1	1	1	0	0	0	0	1	0	1	0
658	1	1	1	0	0	0	1	0	0	1	2	0	0	0	0	0	0	0	1	1	2	0	1	0	0	1	0	1	0	2	1	0	1	0	0	2	2	0	0	0	0	0	0	2	0	1	0	0	1
659	1	0	2	0	0	0	2	0	1	0	0	0	0	0	0	0	0	0	0	1	1	0	1	1	1	1	0	2	2	0	2	1	1	0	0	2	1	0	0	1	1	0	0	1	0	0	0	1	1
660	0	0	2	0	1	1	2	0	1	0	1	1	1	0	1	0	1	1	0	2	2	0	2	0	0	1	0	2	0	2	0	1	1	0	0	1	1	0	0	1	1	0	2	0	1	1	0	1	1
661	0	0	0	0	0	0	1	0	0	0	1	0	0	0	0	0	1	0	0	2	2	0	2	0	0	1	0	2	0	2	1	0	1	1	1	2	2	0	0	1	1	0	1	0	1	0	0	1	0
662	1	0	1	1	0	1	2	0	1	0	0	1	2	1	0	1	2	0	0	1	1	0	2	0	0	0	0	2	1	2	1	0	1	1	1	2	1	0	0	0	0	0	1	0	1	0	0	0	1
663	0	0	1	1	0	1	2	1	0	0	0	1	1	0	1	0	1	1	0	2	2	0	0	0	0	0	0	2	1	1	1	2	2	0	0	0	0	0	0	1	1	0	0	0	2	2	0	0	2
664	0	1	1	0	0	0	1	0	0	0	1	1	1	0	1	0	2	2	2	0	2	0	2	0	0	0	0	2	1	1	2	1	1	0	0	1	2	0	0	0	0	2	2	0	0	0	0	1	1
665	0	0	2	0	1	1	1	0	0	0	1	0	0	0	0	0	1	1	0	2	2	0	0	1	1	1	0	2	0	2	1	1	2	1	0	1	1	0	0	1	1	0	2	0	1	1	0	1	1
666	1	0	2	0	1	1	1	0	1	0	1	1	1	0	1	0	2	1	1	1	2	1	2	0	0	2	0	2	0	1	2	1	1	0	0	1	0	0	0	2	1	0	0	0	0	1	0	2	1
667	0	0	1	0	0	0	2	0	2	0	0	0	0	0	0	0	1	1	2	0	1	1	1	0	0	0	0	1	2	0	1	2	2	0	0	0	2	0	0	1	0	2	2	0	0	1	0	1	1
668	0	0	1	0	0	0	2	0	1	0	1	0	2	0	1	0	1	0	1	1	1	1	0	1	1	0	0	1	1	0	0	1	1	1	0	0	1	0	0	1	1	0	0	0	0	0	0	2	1
669	1	0	1	0	0	0	1	0	0	1	1	0	0	0	0	0	0	1	1	1	2	0	2	0	0	0	0	2	1	1	1	1	2	0	0	1	1	0	0	1	1	0	1	0	1	1	0	2	0
670	0	0	1	0	0	0	1	0	0	0	1	0	2	0	1	1	1	0	1	0	2	0	1	0	0	1	0	2	1	2	1	1	0	1	0	2	0	0	0	1	1	1	1	1	2	0	1	1	2
671	0	0	0	0	0	0	1	1	0	0	0	0	1	0	1	1	2	2	0	2	2	1	2	0	0	2	0	2	2	1	2	2	2	0	0	0	1	1	1	1	1	0	1	0	0	0	0	2	0
672	1	0	1	0	0	0	1	0	0	1	1	0	1	0	1	0	2	1	0	2	2	0	2	0	0	0	0	2	0	1	1	1	2	0	0	0	1	0	0	0	0	1	1	0	0	0	1	0	1
673	0	0	2	0	0	0	2	0	1	0	0	1	2	0	1	0	2	2	1	1	2	0	1	1	1	1	0	0	1	1	0	1	1	1	0	0	1	0	1	2	1	0	2	0	1	0	0	1	1
674	0	1	1	0	0	0	2	1	1	0	0	1	2	0	2	0	0	1	1	1	2	0	2	0	0	1	0	2	2	0	2	1	2	0	0	1	1	0	0	1	1	0	1	0	1	0	0	2	0
675	0	0	2	0	0	0	0	0	0	1	2	1	1	0	1	0	2	2	0	1	1	1	1	0	0	0	0	2	0	2	0	2	2	0	0	1	2	0	0	0	0	0	0	0	0	1	0	1	2
676	1	0	1	0	0	0	1	0	0	0	2	1	2	0	2	1	2	2	0	2	2	0	2	0	0	1	1	2	1	2	0	1	2	2	0	1	0	0	0	1	1	0	1	0	0	1	0	2	0
677	1	0	1	0	0	0	2	0	2	0	0	0	0	0	0	0	1	0	1	1	1	0	0	0	0	1	0	1	2	0	0	1	1	0	0	2	1	1	1	1	1	1	1	0	1	0	0	1	1
678	1	0	1	0	0	0	1	0	1	0	0	0	0	0	0	0	2	1	0	1	1	0	2	0	0	0	0	2	0	2	1	2	2	1	2	2	1	0	0	0	0	1	1	0	1	1	1	0	2
679	1	0	0	0	0	0	1	0	1	0	0	0	0	0	0	0	2	1	1	1	2	0	1	1	1	1	0	1	0	0	2	1	2	2	1	1	0	0	0	2	2	0	0	0	0	1	0	2	1
680	1	0	0	0	0	0	2	0	2	0	0	0	0	0	0	0	2	2	1	1	2	0	2	0	0	0	0	2	1	1	1	2	2	0	0	0	0	0	0	1	1	0	0	0	0	0	0	1	1
681	0	0	0	0	0	0	2	0	1	0	0	0	1	0	0	0	1	0	0	2	2	1	1	0	0	0	0	2	1	2	1	0	0	0	0	2	2	0	0	1	1	0	1	0	1	2	0	2	0
682	0	0	0	0	0	0	1	0	1	1	1	0	2	0	0	0	2	2	0	2	2	0	1	1	1	1	0	1	1	2	0	1	1	1	1	1	2	0	0	0	0	0	0	0	0	1	0	2	0
683	1	0	1	0	0	0	2	0	2	0	0	1	1	0	1	0	1	1	2	0	1	0	1	1	1	1	0	2	0	2	0	2	2	0	0	2	0	0	0	2	2	1	1	0	1	0	0	1	1
684	1	0	2	0	0	0	2	0	1	0	0	0	0	0	0	0	0	0	0	1	1	0	2	0	0	2	0	1	1	2	0	1	1	0	0	1	1	1	1	1	1	0	0	0	0	0	0	0	1
685	1	0	1	0	1	1	2	0	0	0	0	0	2	0	0	0	1	1	0	2	2	0	2	0	0	0	0	1	1	0	0	1	2	2	0	1	2	0	0	1	1	1	1	0	1	0	0	1	1
686	0	1	1	0	0	0	1	1	0	0	0	0	0	0	0	0	1	1	1	1	2	0	2	0	0	0	0	2	0	2	0	2	2	0	0	1	0	0	0	2	2	0	1	0	0	0	0	2	2
687	0	1	1	0	0	0	2	0	2	0	0	0	1	0	0	0	1	1	1	0	0	0	2	0	0	0	0	2	0	2	0	1	1	0	0	0	1	0	0	0	0	0	0	0	0	2	0	1	1
688	0	0	1	0	0	0	1	0	1	0	1	1	1	0	1	0	1	1	1	1	1	0	2	0	0	2	1	1	0	0	1	2	2	0	0	2	1	1	1	1	1	0	1	0	1	0	0	2	0
689	1	0	1	0	0	0	1	0	1	0	1	0	1	0	1	0	2	2	0	2	2	0	2	0	0	1	0	2	0	1	2	1	2	1	1	1	1	0	0	1	1	0	1	1	1	2	1	0	2
690	0	0	1	0	1	1	2	0	0	0	0	0	1	1	0	0	2	1	1	1	2	0	1	1	1	0	0	2	1	2	1	0	0	0	0	2	2	0	0	0	0	0	0	0	0	1	0	2	0
691	0	0	1	1	0	1	2	1	0	0	0	0	1	0	0	0	0	0	2	0	1	0	2	0	0	2	0	1	2	0	1	2	1	0	0	2	1	0	0	2	2	0	0	0	0	2	0	2	1
692	1	0	2	0	1	1	1	0	0	0	1	0	0	0	0	0	1	1	0	2	2	0	2	0	0	0	0	1	1	1	0	2	2	2	0	1	1	0	0	1	1	0	0	0	0	1	0	1	1
693	1	0	2	0	1	1	1	1	0	0	1	0	0	0	0	0	2	1	0	2	1	1	0	1	1	0	0	2	1	1	2	1	1	0	1	2	2	0	0	1	1	0	0	1	0	1	0	1	1
694	1	0	1	0	0	0	1	1	0	0	0	0	1	0	1	0	2	0	0	2	2	0	2	0	0	1	0	1	2	0	1	2	2	0	0	1	2	0	0	0	0	0	1	0	0	1	0	2	0
695	1	0	0	0	0	0	2	0	2	0	0	0	0	0	0	0	0	0	0	2	2	0	2	0	0	1	0	2	0	1	2	0	2	1	0	1	0	0	0	1	1	0	1	0	0	0	1	1	1
696	1	0	1	0	0	0	2	0	1	0	0	1	1	0	1	0	2	1	0	2	2	1	0	1	1	0	0	1	2	0	0	2	2	0	1	2	1	0	0	2	2	0	0	0	0	0	0	0	2
697	1	0	0	0	0	0	2	0	0	0	0	0	0	0	0	0	1	1	1	1	1	0	2	0	0	1	0	2	0	2	1	2	1	0	1	2	1	0	0	1	1	0	0	0	0	0	0	1	1
698	0	0	2	0	0	0	2	0	2	0	0	0	0	0	0	0	0	0	2	0	0	0	2	0	0	1	0	2	1	1	1	1	2	2	2	2	1	0	0	1	1	0	1	0	1	1	0	1	0
699	0	0	1	0	0	0	1	0	0	0	1	0	1	0	0	0	1	0	0	2	2	0	1	0	0	1	0	2	0	2	1	1	1	1	0	0	1	0	1	2	1	1	1	0	1	0	0	1	1
700	1	0	1	0	0	0	0	0	1	1	1	0	1	0	1	1	0	0	0	0	0	1	0	1	1	1	0	2	1	1	2	1	1	0	0	1	0	0	0	1	1	0	0	0	0	1	0	1	2
701	0	0	1	0	0	0	2	0	1	0	0	2	2	0	2	0	0	0	0	1	1	0	1	0	0	1	0	2	1	1	2	1	1	0	1	1	1	0	1	2	1	0	0	0	0	0	1	1	1
702	1	0	2	0	0	0	2	0	0	0	1	0	1	0	1	1	1	1	2	0	2	0	2	0	0	0	0	2	1	1	1	0	1	0	0	2	1	0	0	1	1	0	1	0	1	0	0	2	0
703	1	0	1	0	1	1	2	1	0	0	0	0	0	0	0	0	0	0	0	2	1	0	2	0	0	1	0	1	1	1	1	1	1	0	0	0	1	0	0	1	1	0	0	0	0	1	1	1	1
704	1	0	2	0	1	1	1	0	0	0	2	1	1	0	1	0	1	1	0	1	2	0	1	0	0	1	0	1	1	1	0	0	0	0	0	2	2	0	1	1	0	0	0	1	0	1	0	1	2
705	1	0	1	0	0	0	2	0	2	0	0	0	0	0	0	0	1	1	2	0	2	0	2	0	0	1	1	2	1	1	0	2	2	0	1	2	2	0	0	1	1	1	1	0	0	1	1	1	1
706	1	0	1	0	0	0	1	0	1	1	2	0	0	0	0	0	1	1	2	0	2	0	1	0	0	0	0	1	0	0	2	1	2	0	0	0	2	0	0	0	0	0	0	0	0	2	1	1	1
707	0	0	1	0	0	0	1	0	0	0	2	0	0	0	0	0	0	0	0	2	2	0	0	0	0	0	0	1	1	1	1	1	2	0	0	2	2	0	0	1	1	0	1	0	0	1	0	0	1
708	0	0	1	0	0	1	2	1	1	0	0	0	0	0	0	0	1	1	0	2	2	0	2	0	0	0	0	2	1	1	1	2	2	1	2	2	1	0	0	2	2	0	0	0	0	0	0	0	2
709	1	0	1	0	0	0	2	0	2	0	0	1	1	0	1	0	1	0	0	2	2	0	2	0	0	1	0	1	1	2	0	2	2	0	0	2	1	0	0	1	1	0	1	0	1	0	1	0	2
710	0	0	2	0	0	0	1	0	1	0	1	0	2	0	0	0	0	0	0	1	0	0	2	0	0	2	0	2	0	2	0	0	0	0	0	2	2	0	0	0	0	0	0	0	0	0	0	2	0
711	1	0	1	0	0	0	2	1	1	1	0	2	1	0	1	0	2	2	1	1	2	0	2	0	0	2	0	1	0	1	0	0	0	0	1	2	2	0	0	0	0	0	0	1	0	0	0	1	1
712	1	0	1	1	0	1	2	1	0	0	0	0	1	0	0	0	1	0	1	1	2	1	1	0	0	1	0	1	0	2	1	1	1	1	1	2	1	0	0	0	0	0	1	0	1	0	0	0	2
713	0	0	2	0	0	0	1	0	0	0	1	0	1	0	0	0	0	1	1	1	1	0	1	0	0	0	0	2	0	2	1	2	2	0	0	2	1	1	1	1	1	0	1	0	0	1	1	0	2
714	1	0	0	0	0	0	2	0	2	0	0	0	0	0	0	0	2	1	0	2	2	0	1	1	1	1	0	1	1	0	0	0	1	1	1	2	2	0	0	0	0	0	2	0	1	1	1	0	2
715	0	0	2	0	1	1	1	0	1	0	1	0	1	0	1	1	2	0	0	2	2	0	2	0	0	1	0	2	0	2	0	2	2	0	0	0	2	0	0	2	1	1	1	0	0	1	0	1	1
716	1	0	2	0	1	1	2	0	1	0	0	0	1	0	0	0	1	0	0	1	1	0	1	1	1	1	0	2	1	1	1	0	2	1	0	1	1	0	0	2	1	0	0	1	0	1	0	2	0
717	1	0	2	0	1	1	1	0	1	0	1	0	0	0	0	0	2	0	0	2	2	0	1	0	0	1	0	2	2	1	1	1	1	1	0	1	2	0	0	1	1	0	0	0	0	0	1	0	2
718	1	0	1	0	0	0	2	0	2	0	0	0	1	0	0	0	2	2	1	1	2	0	2	0	0	0	0	0	1	1	0	1	2	1	0	1	2	0	0	1	1	1	1	0	0	1	1	0	2
719	0	0	0	0	0	0	2	1	0	0	0	0	0	0	0	0	1	0	0	2	2	0	0	1	1	0	0	2	0	1	2	2	2	0	1	1	0	0	0	2	2	0	0	0	0	1	0	1	1
720	1	0	0	0	0	0	2	0	2	0	0	0	1	0	1	0	1	0	0	2	2	0	2	0	0	1	0	2	1	2	1	0	1	2	1	1	2	1	1	0	0	0	0	0	2	2	0	2	0
721	1	0	1	0	0	0	1	1	0	1	1	1	1	0	1	0	1	0	0	1	1	0	1	0	0	1	0	0	1	0	1	0	1	1	0	1	1	0	0	1	1	0	1	0	1	1	0	2	1
722	0	0	1	0	0	0	0	0	1	0	1	0	0	0	0	0	0	0	1	1	2	0	2	0	0	0	0	1	1	1	0	1	1	1	0	1	1	0	0	1	1	0	0	1	0	1	0	0	2
723	1	0	1	0	0	0	1	0	1	0	1	0	1	0	1	0	1	1	1	0	0	0	2	0	0	1	0	2	1	2	1	0	0	0	0	1	1	0	0	1	1	0	1	0	1	0	0	1	1
724	1	0	0	0	0	0	2	0	2	0	0	1	1	0	1	0	2	1	0	2	2	0	2	0	0	1	0	2	0	2	0	1	1	0	0	1	2	0	0	0	0	0	1	0	1	0	0	0	2
725	1	0	1	0	0	0	2	0	1	0	1	0	1	0	0	0	1	0	0	2	2	1	2	0	0	0	0	1	2	0	1	1	1	1	1	2	1	0	0	1	1	0	0	0	0	0	0	2	0
726	0	0	1	0	1	1	2	0	2	0	0	2	1	0	1	0	2	1	0	2	2	0	2	0	0	0	0	1	0	1	1	0	2	1	0	2	1	0	0	1	1	0	0	0	0	1	0	2	0
727	0	0	1	0	0	0	1	0	1	0	0	1	2	0	2	0	1	1	0	1	1	0	1	0	0	1	0	2	0	2	0	1	1	2	1	1	2	0	0	0	0	0	0	0	0	0	0	1	1
728	0	0	0	0	0	0	2	0	2	0	0	0	0	0	0	0	2	1	1	1	2	0	2	0	0	2	0	2	1	1	2	0	1	0	0	2	2	1	1	0	0	0	1	0	2	0	0	0	1
729	0	0	2	0	0	0	2	0	1	0	0	0	1	0	1	0	1	1	1	1	1	1	2	0	0	2	0	2	2	1	2	1	2	2	1	2	1	1	1	1	1	0	0	0	1	1	0	2	1
730	0	0	2	0	1	1	1	0	1	0	0	1	1	0	1	0	2	1	0	2	2	0	2	0	0	2	0	2	1	1	1	1	2	0	0	2	2	0	0	0	0	0	0	0	0	1	0	1	0
731	0	0	0	0	0	0	2	0	1	0	1	1	1	0	1	0	2	0	0	2	2	0	2	0	0	0	0	2	0	1	2	2	2	0	0	1	2	1	0	0	0	1	1	0	1	1	0	2	0
732	0	0	0	0	0	0	1	0	0	0	1	0	0	0	0	0	0	0	1	1	2	0	2	0	0	0	0	2	0	2	0	1	2	0	1	2	0	0	0	1	1	0	1	0	0	0	0	1	1
733	0	0	1	0	0	0	2	0	2	0	0	0	1	0	2	0	2	1	0	2	2	0	1	0	0	0	0	2	0	2	0	0	0	0	1	2	0	0	0	2	2	1	1	0	0	0	0	2	0
734	0	0	2	0	1	1	1	0	1	1	1	0	2	0	1	0	0	0	0	2	1	0	2	0	0	1	0	1	2	0	1	1	1	1	0	0	2	0	0	0	0	1	1	0	1	0	0	1	0
735	1	0	2	0	1	1	2	1	0	0	1	1	2	0	1	0	1	0	1	1	2	0	2	0	0	1	0	2	0	2	0	0	1	0	0	2	2	0	1	1	0	0	0	0	0	0	0	1	0
736	1	0	2	0	1	1	2	0	0	0	0	1	1	0	1	0	0	0	2	0	0	0	2	0	0	0	0	0	2	0	0	1	1	0	0	2	0	0	0	2	2	0	0	0	0	1	0	1	1
737	0	0	2	0	0	0	1	1	1	0	0	1	2	0	1	0	0	0	1	1	2	0	2	0	0	0	1	2	1	1	0	0	1	1	1	2	1	0	0	1	1	0	0	0	0	1	0	2	0
738	0	0	1	0	0	0	1	0	0	1	1	1	1	0	1	0	1	0	0	1	1	1	2	0	0	1	0	1	0	1	1	0	1	1	0	2	1	0	0	1	1	0	1	0	1	1	0	1	0
739	1	0	0	0	0	0	1	2	0	0	0	0	2	0	0	0	1	0	1	1	2	0	1	0	0	2	0	2	0	2	1	2	2	1	1	2	2	0	0	0	0	0	0	1	1	2	1	0	2
740	1	0	2	0	2	2	2	0	1	0	1	0	1	0	0	0	1	1	1	1	1	0	2	0	0	1	0	2	0	2	1	1	2	0	0	2	1	0	0	2	2	0	0	0	0	2	0	1	1
741	1	0	0	0	0	0	2	1	1	0	0	1	1	1	0	1	2	1	0	2	1	0	2	0	0	0	1	2	1	1	0	0	1	0	0	2	0	0	0	1	1	0	1	0	0	0	0	2	0
742	0	0	1	0	0	0	2	0	1	0	0	0	1	1	0	0	1	0	0	2	2	0	1	1	1	1	0	2	1	1	1	0	1	0	0	2	1	0	0	1	1	1	1	0	1	1	1	1	1
743	0	0	1	0	0	0	2	0	0	0	1	1	1	0	1	0	1	0	0	2	2	0	2	0	0	0	0	2	1	2	1	1	1	1	2	2	1	1	1	0	0	0	1	0	1	0	1	0	2
744	0	0	2	0	0	0	1	0	0	0	1	0	1	0	0	0	2	2	1	1	1	0	2	0	0	1	0	2	0	2	1	1	1	0	1	2	1	0	0	0	0	0	0	0	0	0	0	2	0
745	1	0	1	0	1	1	2	0	1	0	1	1	2	0	2	0	0	0	2	0	0	0	2	0	0	0	0	2	0	2	0	0	0	0	0	1	0	0	0	2	2	0	0	0	0	1	0	2	0
746	1	0	1	0	0	0	1	0	0	0	1	1	1	0	1	0	0	0	2	0	0	0	2	0	0	0	0	2	0	1	1	1	1	0	1	1	1	0	0	2	2	1	1	0	1	1	1	1	1
747	1	0	2	0	0	0	1	0	1	0	0	0	0	0	0	0	2	0	0	2	2	0	2	0	0	1	0	2	0	1	0	0	0	0	0	1	0	0	0	1	1	0	0	1	0	1	0	1	1
748	0	0	2	0	0	0	2	0	1	0	1	0	1	0	0	0	2	1	1	1	1	0	2	0	0	1	0	2	0	2	1	1	1	0	0	2	2	0	0	0	0	0	0	0	1	0	0	1	2
749	0	0	1	0	0	0	2	0	1	0	1	0	1	0	1	0	1	1	2	0	1	0	0	0	0	0	0	2	0	1	1	1	1	1	1	2	1	0	0	1	1	0	0	0	0	2	0	2	0
750	1	0	2	0	0	0	2	0	2	0	0	0	2	0	0	0	2	1	0	2	2	0	2	0	0	0	1	1	1	2	0	2	2	0	0	1	0	0	0	2	2	0	0	0	0	1	0	2	0
751	1	0	2	0	0	0	2	1	0	0	0	1	1	1	0	1	1	1	1	0	2	0	1	0	0	1	0	2	0	2	1	0	2	1	0	2	1	0	0	1	1	0	1	0	1	2	0	2	0
752	1	0	1	0	1	1	1	0	2	0	0	1	1	0	0	0	1	1	0	2	2	0	2	0	0	0	0	2	0	1	2	2	2	1	1	2	2	0	0	0	0	0	0	0	0	0	0	1	1
753	0	0	1	1	0	1	2	0	1	0	0	1	1	0	1	0	0	0	0	1	0	0	2	0	0	2	0	1	0	1	1	2	2	0	0	2	1	0	0	1	1	0	1	0	1	1	1	1	1
754	1	0	0	0	0	0	1	0	1	0	0	1	2	0	2	0	1	0	0	2	2	0	2	0	0	2	0	1	1	1	0	1	1	1	0	1	2	0	1	1	0	0	0	0	0	0	0	2	0
755	1	1	1	0	1	1	1	0	1	0	1	0	2	0	0	0	0	0	2	0	0	0	1	1	1	1	0	1	0	1	0	1	1	0	0	1	2	0	0	1	1	0	1	0	0	0	0	2	0
756	1	0	1	0	0	0	2	0	1	0	0	1	1	0	1	0	0	0	2	0	0	0	2	0	0	2	0	1	1	1	0	1	1	0	0	1	1	2	1	1	1	0	0	0	0	0	0	1	2
757	0	0	1	0	1	1	1	0	2	0	0	0	0	0	0	0	1	1	1	0	0	0	2	0	0	0	0	2	1	1	2	2	2	0	1	2	0	0	0	2	2	0	0	0	0	1	0	2	0
758	0	0	0	0	0	0	1	0	0	0	0	1	2	0	2	0	2	0	0	2	2	0	2	0	0	1	0	2	1	0	2	1	2	0	0	1	2	0	1	2	0	0	0	1	0	1	1	0	2
759	0	0	1	0	1	1	2	0	0	0	0	1	2	0	1	0	2	0	0	2	2	0	2	0	0	2	0	2	2	2	0	0	2	1	0	2	1	0	0	2	1	0	1	0	1	0	0	1	1
760	0	0	1	0	0	0	1	0	1	0	0	0	1	0	0	0	1	1	0	2	2	0	2	0	0	1	0	1	0	1	1	2	2	1	0	0	2	0	0	1	1	0	0	0	0	0	0	2	0
761	0	0	1	0	0	0	2	0	0	0	1	1	1	0	1	0	2	0	0	2	2	0	2	0	0	2	0	0	1	0	1	1	2	0	0	1	2	0	0	1	1	1	1	0	0	2	0	0	2
762	1	0	2	0	0	0	2	0	1	0	1	1	2	0	2	1	1	1	1	1	1	0	2	0	0	0	1	2	1	1	0	1	1	2	1	2	2	0	0	1	1	0	0	0	0	0	0	2	0
763	0	0	1	0	0	0	2	0	0	0	0	1	1	0	1	0	1	1	0	2	2	0	2	0	0	0	0	1	1	1	0	0	0	0	0	1	2	1	1	0	0	1	1	1	0	1	0	1	0
764	0	0	0	0	0	0	2	1	1	0	0	0	0	0	0	0	2	2	1	1	1	0	2	0	0	1	0	1	2	0	1	1	1	0	0	1	2	1	1	0	0	0	1	0	1	0	0	1	1
765	0	1	1	0	1	1	2	0	1	0	1	1	1	0	1	0	2	1	0	2	2	0	2	0	0	0	0	2	1	1	1	1	1	0	0	1	0	0	0	1	1	0	0	0	1	1	0	1	1
766	0	0	1	0	0	0	2	0	1	0	0	0	0	0	0	0	0	0	0	2	2	0	2	0	0	0	0	2	0	1	1	1	1	0	0	1	2	0	0	1	1	0	0	0	0	0	0	1	1
767	1	0	0	0	0	0	2	0	1	0	0	1	1	0	1	0	1	1	0	2	2	0	2	0	0	1	0	2	2	0	2	0	0	0	1	2	1	0	0	0	0	1	1	0	0	0	1	2	1
768	1	0	0	0	0	0	1	0	1	0	1	0	1	1	0	0	1	1	0	1	1	0	1	0	0	0	0	1	1	1	1	1	1	0	0	2	2	0	0	1	1	0	0	0	0	2	0	2	0
769	1	0	1	0	0	0	2	0	1	0	1	0	0	0	0	0	1	0	0	2	2	0	2	0	0	1	0	2	0	1	1	0	1	0	0	2	2	1	1	0	0	0	1	0	0	0	0	1	1
770	0	1	2	0	0	0	2	0	2	0	0	0	0	0	0	0	2	0	0	2	2	0	2	0	0	0	0	2	0	2	0	2	2	0	0	1	2	0	0	0	0	0	0	0	0	0	0	1	1
771	1	0	0	0	1	1	2	0	2	0	0	0	1	0	0	0	1	1	2	0	2	0	1	0	0	1	0	0	2	0	0	2	2	1	0	1	0	0	0	1	1	0	0	0	1	0	0	0	2
772	0	1	1	0	1	1	1	0	0	0	2	1	1	0	1	0	2	1	0	2	2	0	2	0	0	0	0	2	0	1	0	1	2	0	0	1	2	0	0	1	1	0	0	0	0	0	0	2	0
773	1	0	2	0	0	0	2	0	0	0	0	0	0	0	0	0	1	1	1	1	1	0	1	1	1	2	0	1	1	1	0	0	0	0	1	2	1	0	0	1	1	0	0	0	0	1	0	2	1
774	0	0	2	0	0	0	2	0	1	0	0	0	0	0	0	0	1	0	0	2	2	0	2	0	0	0	0	1	1	0	1	1	2	0	0	1	1	0	0	1	1	0	0	0	0	0	0	2	0
775	0	0	2	0	0	0	1	1	0	0	1	0	0	0	0	0	2	0	1	1	2	0	2	0	0	0	0	1	1	1	0	2	2	0	0	1	2	0	0	1	1	1	1	0	1	0	0	2	0
776	1	0	2	0	0	0	1	0	0	0	0	1	2	0	1	0	2	1	0	2	1	0	2	0	0	0	0	1	1	1	1	1	2	1	1	2	1	0	0	2	2	0	1	0	0	1	0	1	1
777	1	0	1	0	0	0	1	1	0	0	1	0	0	0	0	0	2	1	0	2	2	0	1	0	0	0	0	2	1	1	2	1	1	1	1	2	1	0	0	2	2	0	1	0	1	1	0	1	0
778	0	0	1	0	0	0	1	0	0	0	1	0	1	0	0	0	1	0	1	1	1	1	0	1	1	0	0	2	1	2	0	2	2	1	0	2	1	0	0	2	2	0	0	0	0	0	0	1	1
779	0	0	1	0	1	1	1	0	1	0	0	0	1	0	0	0	1	0	1	1	1	0	1	0	0	2	0	2	1	1	1	1	2	1	0	1	2	1	1	0	0	0	0	1	0	1	0	0	1
780	1	0	1	0	0	0	1	0	0	0	1	0	1	0	0	0	2	1	1	1	2	0	2	0	0	1	0	1	2	1	0	1	1	0	0	1	1	1	1	1	1	1	1	0	1	0	0	2	1
781	0	0	2	0	0	0	2	1	0	0	0	0	0	0	0	0	1	0	1	1	2	0	2	0	0	1	0	2	0	1	2	2	2	0	0	1	0	0	0	2	2	2	2	0	1	0	0	2	0
782	1	0	1	0	0	0	1	0	1	1	1	1	1	0	1	0	1	1	2	0	1	0	2	0	0	1	0	2	1	1	0	1	1	2	1	2	0	0	0	2	2	0	0	0	0	1	1	1	1
783	0	0	1	0	0	0	1	0	0	0	0	0	0	0	0	0	2	1	0	2	2	0	2	0	0	0	0	1	1	1	0	1	1	0	0	1	1	0	0	1	1	0	0	0	0	1	0	2	0
784	1	0	1	0	0	0	1	0	1	0	1	0	0	0	0	0	1	0	1	1	1	0	0	1	1	1	0	1	2	1	0	0	1	1	0	1	0	0	0	2	2	0	1	0	1	0	0	1	0
785	0	0	2	0	0	0	2	0	0	0	0	0	1	0	0	0	2	2	1	1	2	0	1	0	0	1	0	2	0	2	0	1	1	2	1	1	1	0	0	1	1	0	1	0	0	0	0	0	2
786	0	0	1	0	0	0	1	0	0	0	1	0	0	0	0	0	1	1	0	2	2	0	1	1	1	1	0	1	1	1	0	1	1	0	0	1	0	0	0	1	1	0	1	0	1	1	1	0	2
787	0	0	0	0	0	0	1	0	1	0	0	0	0	0	0	0	1	1	1	0	1	0	2	0	0	0	0	2	0	1	2	1	2	1	0	1	2	0	0	0	0	0	0	0	0	0	1	0	2
788	1	0	1	0	0	0	1	0	1	0	1	0	0	0	0	0	0	0	2	0	1	0	1	0	0	1	0	2	0	1	1	1	1	0	0	1	2	0	0	1	0	0	1	0	1	1	0	2	0
789	1	0	1	0	0	0	1	0	1	0	0	0	0	0	0	0	2	0	0	2	2	0	2	0	0	1	0	1	2	0	0	1	1	0	0	1	2	0	0	0	0	0	0	0	0	0	0	2	0
790	1	0	1	0	0	0	2	0	1	0	0	0	1	0	0	0	1	1	0	0	0	1	2	0	0	1	0	1	2	0	1	0	1	0	0	2	1	0	0	0	0	0	1	0	0	1	1	0	2
791	1	1	2	0	0	0	1	2	0	0	0	1	1	1	0	1	1	1	1	1	1	0	2	0	0	0	0	1	1	1	0	0	2	1	1	2	2	0	1	1	0	2	2	0	1	0	1	1	2
792	1	0	1	0	0	0	2	0	1	0	0	1	1	0	1	0	1	0	2	0	1	0	2	0	0	1	0	1	2	0	1	0	1	1	1	2	2	0	0	0	0	0	0	0	0	1	1	0	1
793	1	0	1	0	1	1	2	0	0	0	1	0	0	0	0	0	0	0	1	1	2	0	2	0	0	1	0	2	1	1	2	1	2	1	1	1	2	0	0	0	0	1	1	1	1	0	0	1	2
794	1	0	0	0	0	0	1	1	0	0	1	0	0	0	0	0	0	0	2	0	0	0	2	0	0	0	0	2	0	2	1	2	2	0	0	2	1	0	0	1	1	0	0	0	0	1	0	1	0
795	0	0	2	0	0	0	2	1	1	0	0	2	2	0	2	0	0	0	1	0	0	0	2	0	0	0	0	2	0	2	0	0	1	0	0	2	2	0	0	1	1	0	1	0	1	0	0	1	0
796	1	0	1	0	0	0	2	0	2	0	0	1	2	0	1	0	0	0	1	1	2	0	2	0	0	1	0	1	2	0	0	1	1	1	2	2	1	0	0	2	1	0	0	0	0	1	0	0	2
797	1	0	1	0	0	0	2	0	1	0	0	0	1	0	0	0	2	1	0	2	2	0	2	0	0	0	1	1	0	0	1	2	2	0	0	1	0	0	0	2	2	0	1	0	1	1	0	1	0
798	1	0	1	0	1	1	1	0	1	0	1	0	0	0	0	0	1	0	1	1	2	0	2	0	0	1	0	1	1	1	0	1	1	0	0	1	2	1	0	0	0	0	2	0	1	1	0	1	0
799	0	1	2	0	0	0	2	0	1	0	0	2	2	1	1	1	2	1	0	2	2	0	2	0	0	2	0	1	2	1	0	1	2	1	1	1	1	0	0	0	0	0	0	0	0	1	0	2	1
800	1	0	2	0	0	0	1	0	1	0	1	1	2	0	2	0	2	2	1	1	1	0	2	0	0	2	0	2	0	0	1	1	2	2	2	2	2	0	0	0	0	2	2	0	0	0	0	2	0
801	1	0	2	0	1	1	2	0	0	0	0	1	2	0	2	0	0	1	1	1	2	0	2	0	0	0	0	2	2	0	2	2	2	1	0	1	1	1	0	1	1	0	0	0	0	1	0	0	2
802	1	0	2	0	0	0	2	1	1	0	0	2	2	0	2	0	1	0	2	0	1	0	2	0	0	1	0	2	0	2	1	1	2	0	0	2	1	0	0	0	0	0	0	0	1	0	0	2	1
803	0	0	2	0	0	0	0	0	0	0	1	0	0	0	0	0	1	1	1	0	1	0	1	0	0	0	0	2	0	1	2	2	2	0	0	1	1	0	0	1	1	0	1	0	0	0	0	0	2
804	1	0	0	0	0	0	2	1	0	0	1	0	1	0	0	0	1	0	1	1	2	0	2	0	0	2	0	2	0	2	1	0	0	0	0	2	0	0	0	2	2	0	0	0	0	0	0	0	1
805	1	0	2	0	1	1	2	0	0	0	1	1	2	0	1	0	2	1	0	2	2	1	0	1	1	1	0	2	1	2	0	0	0	1	1	2	2	0	0	0	0	0	0	0	0	1	1	0	2
806	1	0	2	0	1	1	1	0	0	0	1	0	2	0	1	0	2	2	1	1	2	0	2	0	0	1	0	2	1	2	0	2	2	0	0	1	1	0	0	0	0	1	1	1	1	0	0	2	1
807	1	0	2	0	0	0	0	0	1	1	1	1	1	0	1	0	1	0	1	1	1	1	0	1	1	1	0	2	0	2	0	2	2	1	0	1	2	0	0	1	1	0	0	1	0	1	0	1	2
808	1	0	1	0	0	0	1	1	0	0	1	0	0	0	0	0	1	1	0	2	2	0	0	0	0	0	0	2	0	2	1	1	1	0	0	1	1	0	0	1	1	0	0	1	0	0	0	1	1
809	1	0	0	0	0	0	1	0	0	0	1	0	0	0	0	0	0	0	1	0	1	0	1	1	1	0	0	2	1	1	0	0	1	1	0	2	0	0	0	1	1	0	0	0	0	2	0	2	1
810	0	0	1	0	0	0	1	0	0	0	0	1	2	0	2	0	1	1	1	1	1	0	2	0	0	2	0	2	1	1	1	0	1	0	0	2	0	0	0	1	1	0	1	0	1	0	0	0	2
811	1	0	1	0	0	0	1	0	1	0	1	1	1	0	1	0	1	1	0	1	1	0	2	0	0	2	0	1	0	1	1	2	2	0	0	1	1	0	0	1	1	0	0	0	0	0	0	2	0
812	0	0	2	0	0	0	2	0	1	0	1	1	1	0	1	0	0	0	2	0	0	0	2	0	0	0	0	2	1	1	1	1	1	1	1	2	0	0	0	2	2	0	1	0	1	0	0	1	1
813	1	1	1	0	0	0	2	0	2	0	0	1	2	0	1	0	1	0	0	2	2	0	2	0	0	1	0	2	0	1	1	1	1	0	0	1	1	0	0	2	2	0	0	0	0	1	0	2	0
814	0	1	1	0	1	1	1	0	1	0	0	1	1	0	1	0	0	1	1	1	1	1	2	0	0	0	0	0	1	0	1	1	1	0	0	2	1	0	0	2	2	0	0	1	0	0	0	1	1
815	1	0	2	0	0	0	2	0	0	0	1	1	1	1	0	1	2	0	0	2	2	0	2	0	0	0	0	2	1	1	2	1	1	1	0	1	2	0	0	0	0	0	1	0	1	0	0	1	2
816	1	0	0	0	0	0	2	0	2	0	0	1	2	0	1	0	2	2	0	1	1	0	1	1	1	0	1	2	0	1	0	0	1	2	1	1	2	0	0	2	2	0	0	0	0	0	0	2	0
817	1	0	1	0	0	0	2	0	1	0	0	0	0	0	0	0	0	0	0	2	2	0	2	0	0	1	0	1	2	0	1	2	2	0	0	0	0	0	0	2	2	1	2	0	1	0	0	1	1
818	0	0	2	0	1	1	2	0	1	0	1	1	2	1	0	1	1	0	1	1	2	0	2	0	0	0	0	1	1	1	0	1	2	0	0	1	0	0	0	2	1	0	0	0	0	1	1	0	2
819	0	0	1	0	0	0	1	0	2	0	0	0	0	0	0	0	2	0	1	1	1	0	2	0	0	1	0	1	1	1	1	2	2	1	1	2	2	0	0	0	0	1	1	1	2	1	0	1	1
820	1	1	0	0	0	0	1	0	0	0	1	0	1	1	0	1	0	0	2	0	1	0	2	0	0	1	0	2	1	2	0	1	1	0	0	1	2	1	0	0	0	0	1	0	0	0	0	0	2
821	0	0	0	0	0	0	1	1	0	0	1	0	0	0	0	0	2	1	1	1	2	0	2	0	0	0	1	2	0	1	0	1	1	0	0	0	2	1	1	0	0	0	0	0	0	1	0	1	1
822	0	0	1	0	0	0	2	1	0	0	0	0	1	0	0	0	1	0	0	2	2	0	1	0	0	1	0	1	1	1	1	0	0	0	0	1	1	0	0	2	1	1	1	0	1	0	0	1	1
823	0	0	1	0	0	0	0	0	0	0	2	1	1	0	1	0	1	1	1	1	1	0	0	0	0	0	0	2	1	1	2	0	0	0	0	2	1	0	0	1	1	0	1	0	0	1	0	1	1
824	1	0	1	0	0	0	1	0	1	0	1	0	1	0	0	0	0	0	1	0	1	0	2	0	0	0	0	1	1	1	1	1	1	1	2	2	1	0	0	1	1	0	1	0	1	1	0	0	2
825	0	0	1	0	0	0	0	0	0	0	2	1	1	0	2	0	2	2	1	1	2	0	1	0	0	1	0	1	1	2	0	1	2	1	1	1	2	0	0	1	1	2	2	0	0	0	0	2	1
826	1	0	2	0	0	0	2	0	1	0	0	1	1	1	0	1	1	0	0	1	1	0	2	0	0	1	0	2	0	1	2	1	1	1	1	1	1	0	0	1	1	0	0	1	1	1	0	1	0
827	0	0	2	0	1	1	1	0	0	0	1	0	2	0	2	0	1	1	1	1	1	0	1	0	0	1	0	2	1	1	2	2	2	0	0	2	2	0	0	0	0	0	0	1	0	0	0	1	1
828	0	0	1	0	0	0	1	0	2	0	0	0	1	0	0	0	1	1	0	2	2	0	2	0	0	1	0	2	0	2	1	1	2	1	1	1	0	0	0	2	2	0	1	0	0	0	0	2	0
829	1	0	2	0	0	0	1	0	2	0	0	2	2	1	1	1	1	0	1	1	1	0	1	1	1	0	0	0	1	0	1	1	1	1	1	2	1	0	0	1	1	0	0	0	0	1	0	0	1
830	1	0	2	0	0	0	2	0	0	0	0	1	1	0	1	0	2	1	0	2	2	0	2	0	0	1	0	2	0	2	1	1	1	0	0	1	1	0	0	2	2	0	1	0	1	1	0	1	1
831	0	0	1	0	0	0	2	0	0	0	0	0	0	0	0	0	2	1	0	2	2	0	2	0	0	1	0	1	0	1	1	1	1	0	1	1	2	0	0	0	0	1	1	1	2	0	0	1	2
832	0	0	1	0	0	0	2	1	1	0	0	0	1	0	0	0	2	1	0	2	2	0	2	0	0	0	0	2	0	1	1	1	1	1	0	0	1	0	0	2	2	0	1	0	0	0	0	1	1
833	1	0	1	0	0	0	2	0	1	0	1	1	1	0	1	0	1	0	1	1	2	0	2	0	0	0	0	2	0	2	1	2	2	0	0	2	0	0	0	2	2	0	0	0	0	1	0	1	1
834	0	0	1	1	0	1	1	1	1	0	0	1	1	1	0	1	1	1	1	0	1	0	1	1	1	1	0	2	0	1	1	1	1	0	0	1	1	0	0	2	2	0	1	0	1	0	0	2	1
835	0	0	2	0	1	1	2	1	1	0	0	2	2	1	1	1	2	1	0	2	2	0	2	0	0	2	0	1	2	1	0	1	1	0	0	1	2	0	1	1	0	0	0	1	1	1	1	1	1
836	0	0	1	0	0	0	2	0	1	0	0	0	0	0	0	0	1	1	1	1	1	0	2	0	0	2	0	2	0	1	2	0	0	0	0	2	0	0	0	2	2	0	0	0	0	0	1	1	1
837	0	0	0	0	0	0	1	0	0	0	1	1	1	0	1	0	1	1	1	0	1	0	1	1	1	1	0	1	1	1	1	0	0	1	0	1	1	0	0	2	1	0	0	1	0	1	0	2	0
838	1	0	1	0	0	1	2	0	2	0	0	0	0	0	0	0	2	2	1	1	2	0	2	0	0	2	1	1	0	0	1	2	2	0	0	1	1	0	0	0	0	1	1	0	1	1	0	1	1
839	0	0	0	0	0	0	1	0	0	0	1	0	1	0	0	0	2	1	0	1	1	0	1	0	0	1	0	1	1	1	1	0	1	1	1	2	2	1	1	0	0	0	0	0	0	0	0	0	2
840	0	0	2	0	0	0	2	0	1	0	1	1	2	0	1	0	2	1	1	1	2	1	2	0	0	0	0	2	0	2	1	1	1	0	0	1	1	1	1	0	0	0	0	0	0	1	0	2	1
841	1	0	2	0	0	0	1	0	0	0	1	0	1	0	0	0	0	1	1	1	1	0	2	0	0	1	0	1	2	1	0	1	1	0	0	2	1	0	0	2	2	0	0	0	0	1	0	2	0
842	0	0	2	0	0	0	2	1	0	0	0	1	2	0	1	0	1	0	1	1	2	0	2	0	0	1	1	2	0	1	1	0	0	0	0	2	2	0	0	1	0	0	0	1	0	0	0	2	0
843	1	0	1	0	0	0	1	0	1	0	1	0	1	0	1	0	0	0	1	1	1	0	2	0	0	0	0	2	0	2	0	1	1	1	2	2	1	1	1	1	1	0	0	0	0	1	0	2	1
844	1	0	1	0	0	0	2	0	2	0	0	1	2	0	1	0	2	2	1	1	2	0	0	0	0	0	0	2	0	2	1	1	1	0	0	1	2	0	0	1	1	0	1	0	0	0	0	1	1
845	1	0	2	0	1	1	1	0	0	1	1	1	2	0	2	0	1	0	1	1	1	0	2	0	0	1	0	1	1	1	0	2	2	1	1	1	1	0	0	1	1	0	0	1	0	1	0	2	0
846	0	0	1	0	0	0	2	0	1	0	1	1	1	0	1	0	2	1	0	2	2	0	0	0	0	1	0	2	1	1	1	1	1	0	0	1	2	0	0	0	0	0	0	0	0	1	0	2	1
847	1	0	1	0	0	0	2	1	1	0	0	1	1	0	1	0	1	1	1	1	1	0	2	0	0	0	0	2	0	2	0	0	1	2	0	2	1	1	0	0	0	0	0	1	0	0	0	2	1
848	0	0	2	0	0	0	2	0	0	0	1	0	0	0	0	0	0	0	0	2	2	0	1	1	1	1	0	1	2	0	1	1	1	1	2	2	0	0	0	2	2	0	0	0	1	1	0	2	1
849	1	0	0	0	0	0	2	1	0	0	0	1	1	0	1	0	2	1	0	2	2	0	2	0	0	2	0	2	0	2	0	2	2	0	1	1	0	0	0	2	1	0	1	1	1	2	0	0	2
850	0	0	0	0	0	0	1	0	1	0	0	0	1	0	1	1	1	1	0	2	2	0	2	0	0	1	0	2	1	1	2	2	2	1	1	2	2	0	0	1	1	0	0	0	1	1	0	1	0
851	0	0	1	0	0	0	2	0	1	0	1	0	0	0	0	0	1	1	2	0	1	0	1	0	0	1	0	1	2	0	1	0	1	1	0	1	2	0	0	0	0	0	1	0	0	1	1	1	1
852	1	0	1	0	1	1	1	1	0	0	1	1	1	1	0	1	1	0	1	1	2	1	2	0	0	0	1	2	0	1	0	0	0	1	1	2	1	0	0	2	2	1	1	0	1	0	0	2	0
853	0	0	1	0	0	0	2	1	0	0	0	0	0	0	0	0	2	0	0	2	2	0	2	0	0	0	0	2	0	2	0	0	0	0	1	2	2	0	0	1	0	0	0	0	0	1	0	2	1
854	1	0	1	0	0	0	2	0	0	0	0	0	0	0	0	0	1	1	1	1	1	0	2	0	0	1	0	2	0	2	1	2	2	1	0	1	2	0	0	1	1	0	0	0	0	0	0	2	0
855	1	0	1	0	1	1	2	0	1	0	0	1	1	0	0	0	1	0	0	2	2	0	2	0	0	0	0	2	0	2	0	0	1	0	0	2	2	0	0	1	1	0	0	0	0	1	0	1	2
856	0	0	0	0	0	0	2	0	2	0	0	0	0	0	0	0	2	2	1	1	2	0	2	0	0	0	0	2	1	1	2	0	0	0	0	1	2	0	0	0	0	1	1	0	1	1	0	1	0
857	1	0	0	0	0	0	1	0	0	0	1	0	0	0	0	0	1	1	1	1	1	0	2	1	1	1	0	2	2	1	1	1	1	1	2	2	2	0	1	2	1	0	1	0	0	1	0	2	0
858	1	0	1	0	0	0	2	0	0	0	0	0	0	0	0	0	1	1	0	2	2	0	2	0	0	1	0	2	1	2	0	0	0	0	0	1	1	0	0	1	1	1	1	1	0	1	0	1	1
859	1	0	2	0	0	0	1	1	0	1	1	1	2	0	1	0	2	1	0	2	2	0	1	0	0	1	0	1	2	0	1	1	1	0	0	1	2	0	0	1	1	0	0	1	0	1	0	1	1
860	0	1	2	0	1	1	1	0	0	0	0	0	0	0	0	0	0	0	0	1	1	0	2	0	0	1	0	2	0	2	0	1	2	0	0	2	0	0	0	2	2	0	0	0	0	1	0	1	1
861	0	0	2	0	1	1	1	0	1	0	1	0	1	0	1	1	1	1	0	2	2	0	2	0	0	1	0	1	0	1	2	1	1	0	0	1	1	0	0	2	1	1	2	0	0	1	0	1	1
862	0	0	1	0	1	1	2	0	1	0	1	1	1	1	0	1	2	1	0	2	2	0	2	0	0	1	0	1	1	0	1	0	0	1	0	1	1	0	0	1	1	0	0	0	0	2	0	1	0
863	0	0	2	0	1	1	1	0	0	0	1	0	1	0	1	1	0	0	1	0	0	0	2	0	0	1	0	1	0	1	1	0	0	0	0	1	1	1	0	1	1	0	0	0	0	1	0	2	0
864	1	0	2	0	0	0	2	0	1	0	0	0	0	0	0	0	1	1	0	2	2	0	2	0	0	1	0	1	1	1	1	1	1	0	0	1	0	0	0	2	2	1	1	0	1	1	0	2	0
865	1	1	2	0	0	0	2	0	2	0	0	1	1	0	1	0	2	2	1	1	2	0	2	0	0	1	0	2	0	2	1	0	0	0	1	2	1	0	0	2	2	0	0	0	0	1	0	1	1
866	0	0	0	0	1	1	2	0	2	0	0	0	1	0	0	0	2	1	2	0	1	0	2	0	0	1	0	2	0	2	0	1	1	1	0	0	2	0	0	0	0	0	0	0	0	1	0	0	1
867	0	1	2	0	0	0	2	1	0	0	0	1	2	1	0	1	1	1	0	1	1	0	2	0	0	2	0	2	0	2	1	2	2	0	0	1	1	0	0	1	1	0	0	1	0	0	0	2	2
868	1	0	2	0	1	1	2	0	1	0	1	1	1	0	1	0	0	0	2	0	0	0	2	0	0	1	0	2	0	1	0	1	1	1	0	0	0	0	0	1	1	0	0	1	0	1	0	1	1
869	1	0	1	0	0	0	1	0	0	0	1	0	0	0	0	0	1	0	1	1	2	0	2	0	0	1	1	2	1	1	0	1	2	1	1	2	1	0	0	1	1	2	2	0	1	0	0	2	1
870	1	0	2	0	0	0	2	1	0	0	0	0	0	0	0	0	0	0	2	0	1	0	2	0	0	1	0	2	0	2	0	0	0	0	0	2	1	0	0	0	0	0	0	0	2	1	0	2	0
871	0	0	1	0	0	0	1	0	2	0	0	0	0	0	0	0	0	0	2	0	2	0	2	0	0	1	0	2	0	1	2	1	1	0	0	2	2	0	1	2	1	0	1	0	1	1	0	2	0
872	0	1	1	0	1	1	1	0	1	0	1	0	2	1	0	1	1	0	1	1	1	0	2	0	0	2	0	2	0	2	1	2	2	2	0	2	0	0	0	2	2	1	1	0	1	0	0	1	1
873	0	0	0	0	0	0	2	0	0	1	1	0	0	0	0	0	1	0	2	0	1	0	1	0	0	2	0	1	0	2	1	1	1	0	0	1	0	0	0	2	2	0	0	0	0	1	0	2	0
874	0	0	1	0	0	0	2	0	0	0	0	0	0	0	0	0	1	0	1	0	1	0	2	0	0	1	0	2	0	2	0	2	2	1	1	1	1	0	0	1	1	1	1	0	0	1	0	2	0
875	0	0	1	1	1	2	0	0	0	0	1	0	1	0	1	0	0	0	1	1	2	0	2	0	0	1	0	2	0	1	2	2	1	0	0	2	1	0	0	1	1	0	1	0	1	0	1	0	2
876	1	0	2	0	0	0	1	0	0	0	1	1	1	0	1	0	0	0	1	1	2	0	2	0	0	2	0	1	1	2	0	0	0	0	0	0	2	0	0	0	0	0	0	1	0	0	0	2	0
877	1	1	2	0	1	1	2	1	1	0	0	0	1	0	0	0	0	0	1	1	2	0	2	0	0	1	0	0	2	0	0	1	1	2	1	2	2	0	0	1	1	0	0	0	0	1	0	2	0
878	1	0	1	0	0	0	2	0	1	0	0	1	1	0	1	0	1	1	0	2	1	0	1	0	0	2	0	2	1	1	2	2	2	0	1	1	1	0	0	1	1	0	0	0	0	1	0	1	0
879	0	0	1	0	0	0	2	0	2	0	0	0	0	0	0	0	1	0	0	1	1	0	2	0	0	0	0	2	1	1	2	0	1	0	0	2	2	0	0	0	0	0	0	0	0	0	0	0	2
880	0	0	1	1	0	1	2	0	1	0	1	0	0	0	0	0	1	1	2	0	1	0	2	0	0	0	0	2	0	2	0	1	1	0	0	1	1	0	0	1	1	0	0	0	0	1	0	2	0
881	0	0	1	0	0	0	1	0	0	0	1	0	0	0	0	0	1	1	1	1	1	0	2	0	0	1	0	2	0	2	1	2	2	0	0	2	1	0	0	1	1	0	0	0	0	1	0	2	0
882	1	0	0	0	0	0	1	0	0	0	1	0	0	0	0	0	2	1	0	2	2	0	1	0	0	0	0	2	1	1	2	1	1	1	1	2	2	1	0	0	0	1	2	0	0	1	0	2	0
883	0	0	2	0	0	0	1	0	1	1	1	0	0	0	0	0	1	1	1	0	0	0	1	0	0	0	0	2	1	0	2	0	0	0	0	1	2	1	0	0	0	0	0	1	0	0	0	2	0
884	0	0	1	0	0	0	2	0	1	0	0	0	0	0	0	0	2	1	0	2	2	0	2	0	0	1	0	1	1	1	1	1	1	0	1	1	1	0	0	1	1	1	1	0	1	0	0	1	1
885	0	1	1	0	0	0	1	0	0	0	1	1	1	0	1	0	0	1	0	2	2	0	2	0	0	1	0	2	1	0	1	2	2	0	0	0	1	0	0	2	1	0	1	0	1	2	1	1	1
886	1	0	2	0	2	2	2	1	0	0	0	0	1	0	1	1	1	1	0	2	1	0	2	0	0	0	0	2	0	2	0	2	2	0	0	0	1	0	0	1	1	0	0	0	0	1	2	0	2
887	1	0	2	0	0	0	2	0	2	0	0	0	0	0	0	0	1	1	2	0	1	0	2	0	0	1	0	2	0	2	1	1	1	2	1	1	1	0	0	1	1	0	0	1	0	0	0	1	1
888	1	0	1	0	0	0	2	0	1	0	1	1	1	1	0	1	1	1	1	1	2	0	2	0	0	2	0	2	0	2	0	0	0	1	1	1	1	0	0	1	1	0	0	0	0	1	0	2	0
889	1	0	1	0	0	0	2	0	0	0	0	0	2	0	1	1	0	0	1	1	2	0	2	0	0	1	0	1	1	1	1	1	1	0	0	1	2	0	0	0	0	0	0	0	0	2	0	2	1
890	0	0	1	0	0	0	1	0	1	0	1	1	1	0	1	0	1	0	1	1	1	0	2	0	0	0	0	2	0	2	0	1	1	0	0	1	1	1	1	1	1	0	0	0	0	1	0	1	1
891	0	0	2	0	1	1	2	0	1	0	1	0	0	0	0	0	2	1	0	2	2	1	0	1	1	0	0	2	0	2	1	2	2	1	1	2	1	1	1	0	0	0	0	1	0	1	0	1	1
892	0	0	2	0	0	0	2	0	1	0	1	0	1	0	1	1	1	0	1	1	1	0	1	0	0	1	0	1	2	1	0	1	1	0	0	2	1	1	0	0	0	1	1	0	1	0	1	1	1
893	1	0	1	0	0	0	1	0	0	0	1	0	0	0	0	0	1	0	0	1	1	1	2	0	0	2	0	2	2	2	0	0	1	1	0	2	2	0	0	0	0	0	1	0	1	0	0	1	1
894	1	0	1	0	0	0	1	0	1	0	1	1	1	0	1	0	1	0	0	1	1	0	1	1	1	0	0	2	1	1	2	0	2	1	0	1	2	0	0	0	0	0	0	0	1	0	0	2	1
895	0	0	1	0	1	1	1	0	1	0	0	0	1	1	0	0	1	1	2	0	1	0	2	0	0	0	0	2	0	2	1	1	2	0	0	1	1	0	0	1	1	0	0	0	0	1	1	1	1
896	0	0	1	0	0	0	2	0	1	0	0	0	1	0	0	0	1	0	0	2	2	0	2	0	0	1	1	2	1	1	0	1	1	0	1	2	2	1	0	0	0	1	1	0	0	0	0	2	0
897	0	0	2	0	0	0	2	0	0	0	0	0	0	0	0	0	1	0	0	2	2	0	2	0	0	1	0	1	1	1	1	2	2	1	0	1	2	0	0	0	0	1	2	0	1	0	1	0	1
898	1	1	1	0	0	0	2	0	1	0	0	1	2	1	0	1	1	1	0	0	0	0	2	0	0	1	0	2	2	1	2	2	2	0	0	1	1	0	0	1	1	2	2	0	0	0	0	1	1
899	0	0	1	0	0	0	2	0	2	0	0	0	1	0	0	0	2	1	0	2	2	0	1	1	1	1	0	2	2	1	2	0	0	0	0	2	0	0	0	2	1	0	0	1	0	0	1	0	2
900	0	0	1	0	0	0	1	0	0	0	1	0	0	0	0	0	0	0	1	1	1	0	2	0	0	2	0	2	1	1	1	1	1	1	1	1	1	0	0	2	1	1	2	0	1	0	0	2	0
901	1	1	1	0	0	0	2	0	0	0	0	0	0	0	0	0	0	0	1	0	0	0	2	0	0	1	0	1	0	1	2	2	2	0	1	2	1	0	0	1	1	0	2	0	1	1	0	1	1
902	0	0	1	0	0	0	2	0	2	0	0	0	2	0	2	1	2	0	0	2	2	0	2	0	0	1	0	2	0	2	0	1	1	0	0	1	0	0	0	1	1	0	0	1	0	1	0	1	1
903	0	0	2	0	0	0	2	1	0	0	0	0	2	0	2	1	0	0	1	0	1	0	2	0	0	1	0	1	0	1	1	1	1	2	1	2	2	0	0	0	0	1	1	1	0	1	0	1	1
904	0	0	1	0	0	0	1	0	0	1	1	0	1	0	0	0	0	0	0	2	2	0	2	0	0	1	0	1	1	1	0	0	0	0	0	1	0	0	0	2	2	0	0	0	0	2	0	2	1
905	1	0	0	0	0	0	1	0	2	0	0	0	1	0	0	0	1	0	1	1	2	0	1	1	1	0	0	1	2	0	1	1	1	0	0	2	1	2	1	1	1	1	1	0	0	1	0	2	0
906	0	0	0	0	0	0	2	0	2	0	0	1	1	0	1	0	2	2	1	1	1	0	2	0	0	1	0	0	2	0	0	1	2	2	0	1	2	0	0	1	1	0	1	0	1	1	1	0	2
907	0	1	2	0	1	1	1	0	1	0	1	0	0	0	0	0	2	2	0	2	2	0	2	0	0	0	0	2	0	1	1	1	1	1	0	1	2	0	0	1	1	2	2	0	0	0	0	1	1
908	1	0	1	0	0	0	2	0	1	0	0	0	2	0	2	1	2	1	1	1	2	0	1	1	1	1	0	1	2	1	0	1	1	0	0	2	2	0	0	0	0	0	0	0	0	1	0	1	1
909	1	0	2	0	1	1	1	1	1	0	1	1	2	0	2	0	0	0	0	1	1	0	2	0	0	2	0	2	0	2	1	0	1	1	0	1	1	0	0	0	0	0	0	0	0	1	0	2	0
910	0	0	1	0	0	1	2	0	1	0	1	0	2	0	0	0	2	1	1	1	2	1	1	0	0	0	0	2	1	1	1	2	2	0	0	0	0	0	0	2	2	0	0	0	0	1	0	1	2
911	0	0	1	0	1	1	2	0	0	0	1	0	1	0	0	0	0	0	1	1	2	0	1	1	1	1	0	1	2	0	1	0	0	0	0	0	1	0	0	1	1	1	1	0	0	1	0	2	0
912	1	0	0	0	0	0	1	0	0	0	2	0	1	0	1	1	2	0	0	2	2	0	2	0	0	1	0	1	1	1	1	1	1	1	1	1	2	0	0	1	1	0	0	1	0	1	0	1	0
913	1	0	0	0	0	0	2	0	1	0	0	1	1	0	1	0	1	0	0	2	2	0	0	0	0	0	0	2	1	2	1	2	2	1	1	2	1	0	0	0	0	0	0	0	1	1	0	2	1
914	1	0	1	0	0	0	1	0	0	0	1	1	1	0	1	0	1	0	1	1	2	0	2	0	0	0	0	2	0	1	2	1	1	0	0	2	2	0	1	2	1	0	1	0	1	2	0	0	1
915	1	0	2	0	0	0	2	0	1	0	0	1	1	0	1	0	2	0	0	2	2	0	2	0	0	1	0	2	1	1	1	1	1	0	0	2	2	0	0	1	1	0	0	0	0	1	0	1	2
916	0	0	1	0	1	1	2	0	0	0	0	0	1	1	0	1	2	2	1	1	2	0	2	0	0	0	0	2	1	2	0	2	2	0	0	0	2	0	0	1	1	0	1	0	1	0	0	2	0
917	1	0	1	0	0	0	2	0	0	0	0	0	0	0	0	0	2	1	0	2	2	0	2	0	0	1	0	1	0	2	1	1	1	0	0	1	0	0	0	1	1	0	1	0	1	0	0	2	2
918	1	0	2	0	0	0	1	0	1	0	1	1	1	0	1	0	0	0	1	1	1	0	2	0	0	1	0	0	1	0	1	1	1	0	0	1	1	1	0	0	0	0	0	0	0	1	0	2	0
919	1	0	2	0	0	0	2	1	0	0	0	0	0	0	0	0	0	1	0	2	2	0	2	0	0	1	0	1	2	0	1	0	2	0	0	2	1	0	0	0	0	0	2	0	1	1	0	2	0
920	0	0	0	0	0	0	2	0	1	0	0	0	0	0	0	0	2	1	0	2	2	0	1	1	1	1	1	2	1	1	0	1	2	0	0	2	2	1	1	1	0	0	0	1	0	0	0	1	1
921	0	1	1	0	1	1	1	0	1	0	0	0	0	0	0	0	2	0	1	1	1	0	2	0	0	1	0	2	2	2	0	1	2	0	0	2	1	0	0	2	2	0	1	0	2	2	0	1	1
922	1	0	1	0	0	0	2	0	1	0	0	1	1	0	1	0	2	0	0	2	2	0	2	0	0	1	0	2	1	1	2	1	2	0	0	2	2	0	1	2	1	0	2	0	1	0	0	1	2
923	1	0	1	0	0	0	2	0	0	1	1	0	1	0	0	0	2	2	1	1	2	0	2	0	0	1	0	2	1	1	2	1	2	1	1	1	1	0	0	2	2	0	0	0	0	1	0	2	0
924	0	0	0	0	0	0	2	1	1	0	0	0	0	0	0	0	0	0	0	2	2	0	2	0	0	1	0	1	1	1	0	0	1	1	0	2	1	0	0	1	1	0	0	0	1	0	0	1	1
925	0	0	0	0	0	0	2	0	2	0	0	0	0	0	0	0	1	1	0	2	2	0	1	0	0	0	0	1	0	2	1	0	2	1	1	2	1	0	0	1	1	0	0	0	0	0	0	2	0
926	0	0	1	0	0	0	2	0	1	0	1	0	1	0	1	0	1	1	0	2	2	1	0	1	1	1	0	1	2	0	0	1	1	1	1	1	1	0	0	1	1	1	1	0	1	1	0	1	1
927	1	0	0	0	0	0	2	0	1	0	0	0	1	0	0	0	1	0	1	1	2	0	2	0	0	0	0	2	1	1	2	1	2	0	0	1	2	0	0	0	0	0	1	0	1	2	0	1	1
928	0	0	0	0	0	0	2	0	1	0	0	2	2	1	1	1	1	0	1	1	2	0	2	0	0	0	1	2	0	1	0	1	1	0	0	1	1	0	0	2	2	0	0	1	0	0	0	1	2
929	0	0	1	0	1	1	2	0	2	0	0	0	0	0	0	0	0	1	1	1	1	0	2	0	0	1	0	2	1	1	1	0	1	2	0	2	1	1	1	1	1	0	0	0	0	0	0	0	2
930	0	0	2	0	0	0	2	0	0	0	1	1	1	0	1	0	2	1	0	2	2	0	2	0	0	1	0	2	0	1	2	1	1	1	1	2	2	0	0	1	0	0	1	0	0	0	0	2	0
931	1	0	0	0	0	0	2	0	1	0	0	1	2	0	1	0	2	0	1	1	2	0	1	0	0	0	0	1	1	1	0	1	1	0	0	1	1	0	0	0	0	0	0	0	0	0	1	1	2
932	1	0	1	0	0	0	2	0	1	0	0	0	0	0	0	0	2	1	1	1	1	0	1	0	0	0	0	2	1	1	1	1	2	0	0	2	1	0	0	1	1	0	0	1	0	1	0	1	1
933	1	1	1	0	0	0	1	0	1	0	1	1	1	0	1	0	1	0	0	2	2	0	2	1	1	1	0	1	0	1	0	1	2	2	0	1	1	0	0	1	1	0	1	0	0	1	0	1	1
934	0	0	2	0	0	0	2	0	1	0	1	0	2	0	2	1	0	0	1	1	2	0	1	1	1	1	0	2	0	2	1	2	2	1	1	2	1	0	0	2	2	0	1	0	1	0	1	0	2
935	0	0	1	0	0	0	2	0	2	0	0	0	0	0	0	0	0	0	0	1	1	0	2	0	0	1	0	1	2	0	1	1	0	1	0	2	2	0	1	2	0	0	0	0	0	0	0	2	0
936	1	0	2	0	0	0	1	0	1	0	1	0	0	0	0	0	1	0	0	1	1	0	2	0	0	0	0	2	0	2	0	2	2	0	0	1	1	0	0	1	1	0	1	0	1	0	0	2	0
937	1	0	1	0	0	0	1	0	1	0	1	1	2	1	1	1	1	1	0	2	2	0	1	1	1	1	0	2	0	1	0	0	1	2	0	2	1	0	0	0	0	2	2	0	0	0	1	1	2
938	0	0	1	0	0	0	1	0	0	0	1	1	1	0	1	0	1	1	0	1	1	0	2	0	0	1	0	2	1	1	1	0	0	0	0	2	1	0	0	2	1	0	1	0	1	1	0	1	1
939	0	0	1	0	1	1	1	0	1	0	0	1	2	0	1	0	2	2	1	1	1	0	2	0	0	0	0	1	2	0	1	2	2	1	0	1	0	0	0	1	1	0	1	0	1	0	0	1	1
940	0	0	1	0	0	0	2	0	1	0	1	1	1	0	1	0	2	0	0	2	2	0	2	0	0	2	0	2	0	1	1	1	1	1	1	2	1	0	0	1	1	2	2	0	0	0	0	1	1
941	1	0	1	0	0	0	2	0	0	0	0	0	2	0	2	0	1	0	1	1	2	0	1	0	0	1	0	1	0	1	1	1	2	1	1	1	1	0	0	1	1	0	0	0	1	1	1	1	2
942	0	0	1	0	0	0	1	0	1	1	2	0	0	0	0	0	2	1	1	1	1	0	1	1	1	1	0	2	0	2	1	1	1	0	1	1	1	0	0	1	1	0	0	0	0	0	1	1	2
943	1	1	2	0	0	0	2	1	0	0	0	0	0	0	0	0	1	0	1	1	2	0	1	0	0	2	0	2	0	1	1	2	2	0	1	2	1	0	0	0	0	1	1	1	2	1	0	1	0
944	0	0	1	0	0	0	0	0	1	1	1	1	1	0	1	0	0	0	1	0	1	0	2	0	0	2	0	1	1	1	0	0	1	0	0	2	2	0	0	1	1	1	1	0	1	0	0	2	0
945	0	0	1	0	0	0	0	0	0	0	1	0	0	0	0	0	2	1	0	2	1	0	2	0	0	2	0	2	1	2	0	1	2	0	0	0	1	1	0	0	0	1	1	0	1	0	1	2	1
946	0	0	2	0	1	1	2	0	0	1	1	0	0	0	0	0	1	1	1	0	1	1	2	0	0	2	1	1	0	0	1	0	1	0	0	2	1	0	0	1	1	0	0	0	1	1	0	1	1
947	0	0	0	0	0	0	1	1	0	0	1	0	0	0	0	0	2	0	0	2	2	0	2	0	0	0	0	2	2	1	1	1	1	1	1	1	1	0	0	1	1	0	1	0	0	1	0	2	1
948	0	0	0	0	1	1	2	0	2	0	0	0	0	0	0	0	2	0	0	2	2	0	1	0	0	1	0	2	0	2	1	2	2	0	0	1	2	0	0	1	1	0	0	0	1	1	0	2	0
949	1	0	2	0	0	0	2	0	0	0	1	1	1	0	1	0	1	1	1	0	2	0	2	0	0	2	0	2	0	2	1	1	1	0	0	2	1	1	1	1	1	0	0	0	0	1	0	1	1
950	1	1	2	0	0	0	2	0	2	0	0	0	0	0	0	0	0	0	1	1	2	0	1	0	0	1	1	2	0	1	0	1	1	0	0	1	2	0	1	1	0	0	0	0	0	1	0	1	1
951	1	0	0	0	0	0	1	1	0	0	1	1	0	0	0	0	1	1	1	1	1	0	2	0	0	1	0	1	0	1	0	0	0	0	0	2	2	0	0	1	1	0	2	0	1	1	0	1	1
952	0	0	0	0	0	0	2	1	1	0	0	0	0	0	0	0	1	0	1	1	1	0	2	0	0	1	0	1	1	1	1	0	2	1	0	1	1	0	0	2	2	0	1	0	1	1	0	0	1
953	1	0	2	0	0	0	1	0	0	0	1	1	1	0	1	0	1	0	1	1	2	0	2	0	0	2	0	0	2	0	0	1	1	1	1	1	1	0	0	0	0	0	0	0	0	1	0	2	0
954	0	0	2	0	1	1	2	1	0	0	0	0	0	0	0	0	1	1	0	2	2	0	1	0	0	2	0	2	1	2	1	1	1	0	0	1	1	0	0	1	1	0	1	0	1	0	0	1	1
955	0	0	1	0	0	0	2	0	1	0	0	1	1	0	0	0	1	1	1	1	2	0	1	1	1	1	0	1	1	1	0	1	0	0	1	2	1	0	0	1	1	0	2	0	1	0	0	1	1
956	0	0	1	0	0	0	2	0	1	0	0	0	0	0	0	0	1	1	0	2	2	0	2	0	0	0	0	1	1	1	0	1	1	0	0	1	0	0	0	2	2	0	0	0	2	2	0	1	1
957	0	0	0	0	1	1	2	1	0	0	1	1	1	0	1	0	1	1	2	0	2	0	2	0	0	0	0	1	1	1	1	2	2	0	0	2	0	0	0	1	1	0	1	0	1	1	0	2	1
958	1	0	1	0	0	0	0	0	0	0	1	1	1	0	1	0	0	1	1	1	2	0	2	0	0	1	0	2	0	2	1	0	1	1	0	2	1	0	0	2	2	0	0	0	0	1	0	1	1
959	1	0	1	0	0	0	2	0	1	0	1	1	2	0	2	1	1	0	1	0	2	1	1	0	0	1	0	2	0	2	0	0	2	1	1	2	2	1	1	1	1	0	1	0	1	1	0	2	0
960	1	0	1	0	0	0	2	1	1	0	0	0	1	0	1	0	0	0	2	0	0	0	2	0	0	2	0	1	2	1	0	0	1	1	0	2	1	0	0	0	0	0	0	0	0	1	0	1	1
961	1	0	0	0	0	0	2	0	1	0	0	1	1	0	1	0	1	1	0	1	1	0	2	0	0	0	1	1	1	2	0	1	1	0	0	1	2	0	0	0	0	1	1	1	1	0	1	0	2
962	0	0	2	0	0	0	1	0	0	0	1	1	1	0	1	0	2	2	1	1	1	0	2	0	0	0	0	1	1	1	0	0	0	0	0	1	1	0	0	0	0	0	0	0	0	1	0	1	1
963	0	0	1	0	1	1	2	0	1	0	0	1	2	0	1	0	0	0	1	1	1	0	2	0	0	2	1	2	0	1	0	2	2	0	1	2	2	0	0	0	0	0	0	0	0	0	0	1	1
964	0	0	1	0	0	0	1	0	1	1	1	1	0	0	0	0	0	0	2	0	1	0	2	0	0	1	0	2	0	2	0	1	2	0	0	2	0	0	0	2	2	0	2	0	0	1	1	1	1
965	1	0	1	0	0	0	1	0	0	0	1	0	1	1	0	1	1	0	1	1	2	0	1	1	1	1	0	2	0	1	2	2	2	2	0	1	0	0	0	2	2	0	0	1	1	1	0	0	2
966	1	0	2	0	0	0	1	0	1	0	0	0	0	0	0	0	2	2	1	1	1	0	2	0	0	2	0	1	1	1	0	1	1	0	0	2	2	0	0	0	0	1	1	0	1	0	0	2	0
967	0	0	1	0	0	0	1	0	2	0	0	0	0	0	0	0	1	0	0	1	1	0	2	0	0	1	0	2	0	2	1	1	2	0	0	1	1	0	0	1	1	1	1	0	1	0	0	0	2
968	1	0	1	1	0	1	2	0	2	0	0	1	1	0	1	0	1	1	1	1	1	0	2	0	0	2	0	2	0	2	1	1	1	1	2	2	1	0	1	2	1	0	0	0	0	0	0	0	2
969	0	0	0	0	0	0	1	0	1	1	0	0	0	0	0	0	0	0	1	1	2	0	1	0	0	1	0	2	1	1	1	1	2	0	0	1	2	0	0	1	1	0	1	0	0	1	0	2	1
970	0	0	1	0	1	1	2	0	2	0	0	1	1	0	1	0	0	0	2	0	0	1	2	0	0	1	0	2	0	2	1	1	1	1	1	2	0	0	0	1	1	0	0	0	0	0	0	2	0
971	1	0	2	0	0	0	2	0	2	0	0	0	0	0	0	0	1	1	2	0	0	0	2	0	0	1	0	0	1	0	1	0	0	0	0	1	2	0	0	2	1	1	1	0	0	0	0	2	0
972	1	0	1	0	0	0	2	0	0	0	0	0	0	0	0	0	1	0	0	1	1	0	2	0	0	0	0	2	1	1	2	0	1	0	0	2	2	0	0	1	1	0	0	0	0	1	0	2	1
973	1	0	0	0	1	1	2	1	0	0	0	0	1	0	0	0	0	0	2	0	2	0	1	0	0	1	0	2	0	2	1	1	1	0	0	2	2	0	0	2	1	0	0	0	0	1	1	1	1
974	1	0	2	0	0	0	2	1	0	0	0	0	1	1	0	0	1	1	1	1	2	0	2	0	0	1	0	2	0	2	0	1	1	2	1	1	1	0	0	1	1	1	1	0	1	0	0	1	1
975	0	0	0	0	0	0	2	0	1	0	0	0	1	0	1	1	2	1	2	0	1	0	1	1	1	1	0	2	0	1	2	0	1	1	0	2	1	0	0	1	1	0	1	0	0	1	0	2	2
976	1	0	1	0	0	0	2	0	1	0	1	1	1	0	1	0	1	0	0	2	2	0	2	0	0	0	0	2	1	1	1	2	1	0	1	2	0	0	0	1	1	0	1	0	1	0	0	2	0
977	0	1	1	0	1	1	1	0	0	0	1	1	0	0	0	0	2	2	1	1	2	0	2	0	0	0	0	2	0	2	0	0	0	1	2	2	2	0	1	2	0	0	1	0	1	0	0	0	1
978	1	0	2	0	0	0	2	0	2	0	0	0	0	0	0	0	1	1	0	2	2	0	1	1	1	1	0	2	0	2	1	1	1	1	0	1	0	0	0	2	2	0	0	0	0	1	1	0	2
979	0	0	0	0	0	0	2	0	0	0	0	1	1	0	1	0	2	2	1	1	2	0	1	0	0	1	1	1	0	0	1	1	1	2	1	1	1	1	0	1	0	0	0	0	0	0	0	2	0
980	1	0	1	0	1	1	2	1	1	0	0	0	2	0	1	1	1	0	0	2	2	1	2	0	0	2	0	2	1	2	0	0	1	0	0	2	1	0	0	1	1	0	0	0	2	2	1	0	2
981	0	0	2	0	0	0	1	0	2	0	0	1	1	1	0	1	1	0	1	1	2	0	2	0	0	1	0	2	0	2	1	1	0	0	0	1	1	0	0	1	1	0	0	1	1	2	0	1	1
982	0	0	1	1	1	2	2	0	2	0	0	1	1	0	1	0	2	2	1	1	1	0	2	0	0	0	0	2	0	2	0	0	0	0	1	2	2	1	0	0	0	0	1	0	1	0	0	2	0
983	0	0	1	0	0	0	2	0	1	0	0	0	2	0	1	1	1	1	1	0	1	0	2	0	0	0	0	2	1	1	1	2	2	1	1	2	1	0	0	1	1	0	0	0	0	1	0	1	1
984	0	0	2	0	0	0	1	0	0	0	1	0	1	0	0	0	0	0	1	1	2	0	1	1	1	0	0	1	0	0	2	2	2	0	0	1	0	0	0	2	2	0	0	0	0	1	0	2	2
985	1	0	1	0	0	0	2	0	0	0	1	1	1	1	0	1	1	1	1	1	2	1	2	0	0	2	0	1	1	1	0	1	1	0	0	1	0	0	0	2	2	0	0	0	0	0	0	2	0
986	1	1	1	0	0	0	2	0	1	0	1	0	0	0	0	0	1	1	0	2	2	1	0	1	1	0	0	0	2	0	0	1	2	1	0	1	2	0	0	2	1	1	1	0	1	0	0	0	1
987	0	0	1	0	0	0	1	0	0	0	1	0	1	0	0	0	0	0	0	1	0	0	2	0	0	1	0	2	1	2	0	1	2	0	0	2	0	0	0	1	1	0	1	0	1	1	0	1	1
988	0	0	2	0	0	0	2	0	2	0	0	2	2	1	1	1	1	1	1	1	1	0	2	0	0	0	0	2	1	2	0	1	1	0	0	1	1	0	0	1	1	0	0	0	0	0	0	0	1
989	1	0	2	0	0	0	1	1	0	0	0	0	2	0	2	1	2	2	1	1	2	0	2	0	0	1	0	1	0	1	2	1	2	1	1	1	0	0	0	1	1	0	0	1	0	0	0	2	1
990	0	1	1	0	0	0	1	1	1	0	0	0	1	1	0	1	1	1	2	0	1	0	1	1	1	1	0	1	1	1	0	1	1	0	1	2	1	0	0	1	1	0	1	0	1	0	0	2	0
991	1	0	1	0	1	1	1	1	0	0	1	0	1	0	1	1	1	1	2	0	1	0	2	0	0	1	1	1	1	0	0	0	0	0	1	2	1	1	1	0	0	0	0	0	0	2	0	2	0
992	1	0	2	0	0	0	2	0	1	0	1	1	1	0	1	0	1	0	1	1	2	0	2	0	0	1	0	1	1	1	0	1	2	0	0	2	1	0	0	0	0	0	0	1	0	0	0	0	1
993	0	0	1	0	0	0	2	0	2	0	0	0	0	0	0	0	1	1	1	1	1	0	1	0	0	2	0	2	0	1	1	0	0	0	1	2	2	0	0	0	0	0	0	0	1	0	1	0	2
994	1	0	2	0	0	0	2	0	2	0	0	1	1	0	1	0	1	1	1	0	0	0	0	0	0	0	0	2	0	2	1	1	1	0	0	2	2	0	1	2	0	0	1	0	0	1	0	1	1
995	0	0	2	0	0	0	1	0	0	0	1	1	1	0	1	0	2	1	0	2	2	0	1	1	1	1	0	2	1	2	0	0	1	0	0	2	1	0	0	0	0	0	0	0	0	0	0	2	1
996	0	0	1	0	0	0	1	1	0	0	1	0	0	0	0	0	1	1	1	1	2	0	1	0	0	1	0	2	1	2	0	0	1	1	0	2	1	0	0	1	1	0	0	0	0	0	1	0	1
997	0	0	0	0	0	0	1	0	1	0	1	0	0	0	0	0	2	0	1	1	2	0	2	0	0	1	0	2	0	2	1	2	2	0	0	1	1	0	0	1	1	0	1	0	1	0	0	1	1
998	1	0	2	0	1	1	1	0	0	0	1	1	2	0	1	0	2	2	0	2	2	0	1	1	1	1	1	2	1	1	0	0	0	0	0	2	1	1	0	0	0	1	1	0	1	0	0	1	1
999	1	0	1	0	0	0	1	1	1	0	0	1	1	1	0	1	1	1	0	1	1	0	1	1	1	1	0	2	1	1	1	1	2	0	0	2	0	0	0	2	2	1	1	0	1	1	0	1	1
1000	0	0	1	0	0	0	1	0	1	1	0	0	0	0	0	0	0	0	2	0	1	1	1	0	0	1	0	2	0	2	2	1	1	1	0	0	1	0	0	1	1	0	0	0	0	0	0	2	0
[truncated: 252 more columns]
