# Supplementary material for: KNN-MDR: a learning approach for improving interactions mapping performances in genome wide association studies
Source: BMC Bioinformatics. 2017 Mar 21;18:184. doi: 10.1186/s12859-017-1599-7 (PMC5361736; doi:10.1186/s12859-017-1599-7)
Supplement: Supplementary file 6 — The data set(s) supporting the results of Table 4. (ZIP 7095 kb) [file 12859_2017_1599_MOESM6_ESM.zip › 100 simulations/S78/mkallsimul.dat]

1	0	0	0	0	0	2	2	1	0	0	0	0	0	0	0	0	0	2	2	0	0	0	0	2	0	2	1	1	1	1	2	0	1	1	1	1	0	0	0	1	0	1	0	2	1	0	0	0	1
2	1	0	0	0	0	2	1	2	0	1	1	0	1	1	0	0	0	1	0	2	0	0	0	2	0	2	1	0	2	2	1	1	1	2	2	1	0	0	0	1	0	0	0	1	0	0	0	0	1
3	1	0	0	0	0	1	1	2	0	1	1	0	2	1	0	0	0	0	0	2	0	0	1	2	0	0	1	0	2	2	0	1	1	2	1	2	2	0	1	0	0	0	1	2	1	0	0	0	1
4	1	0	0	0	0	1	2	1	1	1	0	1	0	0	0	0	0	2	2	0	0	0	0	2	0	1	1	0	2	2	0	1	1	2	0	2	1	0	1	1	0	1	0	1	0	1	0	0	0
5	0	0	0	0	0	0	2	2	0	0	0	0	1	0	0	1	0	0	0	2	0	0	0	2	1	0	2	1	1	2	1	1	2	1	2	1	2	0	1	1	0	0	1	2	0	1	0	0	1
6	1	0	0	0	0	0	1	2	0	1	1	0	1	0	0	1	0	1	1	1	1	0	0	2	0	1	2	1	2	2	1	0	1	2	1	1	0	0	0	1	0	0	0	0	0	1	0	0	1
7	0	0	0	0	0	2	2	1	2	2	0	1	1	1	0	0	0	0	0	2	1	0	0	2	0	2	2	0	2	2	1	0	1	1	1	1	2	0	1	1	0	0	0	2	0	1	0	0	0
8	1	0	0	0	0	2	2	1	1	1	0	0	0	0	0	0	0	0	0	2	0	0	0	2	0	0	2	1	2	2	2	1	1	2	2	1	2	0	1	0	0	0	0	2	0	1	0	0	1
9	1	0	0	0	0	2	1	2	0	1	0	0	1	0	0	0	0	2	1	0	1	0	1	1	1	1	0	0	2	2	0	1	1	1	0	2	1	0	0	1	0	0	1	2	1	0	0	0	1
10	0	0	0	0	0	2	2	0	1	1	0	0	0	0	0	0	0	1	1	1	1	0	0	2	0	1	1	0	2	2	0	1	0	1	1	1	1	0	0	0	0	0	0	1	1	1	0	0	1
11	0	0	0	0	0	1	1	2	0	0	1	0	0	0	0	0	0	2	0	1	0	0	0	2	0	0	2	0	2	2	0	2	2	0	2	0	1	0	2	0	0	0	0	1	0	0	0	0	1
12	1	0	0	0	0	1	2	1	1	1	1	0	1	0	0	1	0	0	1	1	1	0	0	2	0	1	1	0	2	2	0	0	1	1	1	1	2	0	2	0	1	0	0	2	0	0	0	0	1
13	1	0	0	0	0	2	2	2	2	2	0	1	1	1	0	0	0	1	2	0	1	0	0	2	0	1	1	0	1	1	1	0	0	1	2	0	1	1	0	1	0	1	0	2	0	0	0	0	1
14	0	0	0	0	0	1	2	1	1	1	0	0	0	0	0	0	0	2	1	0	1	0	1	1	0	1	2	0	2	2	1	0	1	0	1	1	0	0	0	2	0	0	1	2	1	1	0	0	1
15	0	0	1	0	0	1	2	2	0	1	0	1	1	1	0	0	0	0	0	2	0	0	0	2	0	1	1	2	1	1	2	1	1	2	1	2	1	1	0	1	0	1	0	2	1	0	0	0	0
16	0	0	0	0	0	2	2	2	0	0	1	0	1	0	0	0	1	2	1	1	0	1	0	2	0	1	2	0	2	2	1	0	0	2	0	2	0	0	1	1	0	0	0	0	0	1	0	0	1
17	0	0	0	0	0	1	1	1	1	2	0	0	1	0	0	1	0	1	0	2	0	0	1	2	0	0	0	2	1	2	2	1	1	2	0	2	2	0	2	0	1	2	0	2	0	1	0	0	0
18	0	0	0	0	0	2	2	0	2	2	0	1	1	1	0	0	0	0	1	1	1	0	1	1	0	0	1	1	1	1	2	1	2	1	1	1	1	0	1	1	0	0	0	2	0	1	0	0	0
19	1	0	0	0	0	1	1	1	1	1	0	0	0	0	0	0	0	0	0	2	0	0	0	2	0	1	1	0	2	2	0	1	1	0	1	1	2	0	1	2	2	0	0	2	0	1	0	1	1
20	1	0	1	1	1	2	2	1	1	1	0	1	1	1	0	0	0	1	0	1	0	0	0	2	1	0	2	1	2	1	0	1	0	1	1	1	2	0	1	1	1	0	0	2	0	1	0	0	0
21	0	0	0	0	0	0	2	1	1	1	0	1	1	2	0	0	0	0	1	1	1	0	0	2	0	1	2	0	2	1	0	0	1	1	1	1	1	0	0	2	0	0	1	2	1	2	0	0	0
22	1	0	0	0	0	1	2	2	0	0	0	0	0	0	0	0	0	0	1	1	1	0	0	2	0	0	1	1	1	0	1	1	1	1	1	1	1	0	1	1	0	2	0	2	0	1	0	0	2
23	1	1	0	0	0	1	2	0	1	1	0	0	1	0	0	0	0	1	1	1	1	0	0	2	0	1	1	0	2	2	1	1	0	1	1	1	0	0	0	1	0	1	0	1	1	0	0	0	0
24	1	0	0	0	0	0	2	1	1	2	0	1	1	1	0	0	0	0	0	2	0	1	0	2	0	1	2	0	2	1	0	2	1	2	0	2	1	0	2	0	0	0	0	1	0	0	0	0	1
25	1	0	0	0	0	2	2	1	1	1	0	0	1	0	0	1	0	1	1	1	1	0	0	2	0	1	1	0	2	2	0	1	2	0	2	0	2	0	1	1	0	0	1	2	0	0	0	0	0
26	0	0	0	0	0	2	2	1	1	1	1	0	1	0	0	1	0	2	1	0	1	0	0	2	0	2	2	1	2	2	0	0	1	2	1	2	1	0	0	2	0	0	1	1	1	1	0	1	2
27	1	0	0	0	0	1	2	2	0	0	1	0	0	0	0	0	0	0	0	2	0	0	0	2	0	0	0	1	1	1	1	0	0	2	1	2	1	0	0	1	0	0	1	2	1	2	0	0	1
28	0	0	0	0	0	1	1	1	1	1	1	0	1	0	0	1	0	1	1	1	1	1	0	2	0	1	1	0	2	2	1	0	0	1	2	0	2	0	1	1	0	0	0	1	0	0	0	0	1
29	1	0	0	0	0	0	1	2	0	0	1	1	1	1	0	0	0	1	1	1	1	0	0	2	0	1	1	0	2	2	1	1	1	2	0	2	1	0	2	0	1	1	0	2	1	0	0	0	0
30	0	0	0	0	0	1	2	1	1	1	0	0	0	0	0	0	0	1	1	1	1	0	2	0	0	0	2	0	2	2	1	1	2	0	0	2	2	0	2	0	0	0	0	2	0	1	0	0	1
31	0	0	0	0	0	1	2	1	1	1	1	0	0	0	0	0	0	0	1	1	1	0	0	2	0	0	2	1	1	2	1	1	1	1	1	1	2	0	2	1	1	0	0	1	2	1	0	0	0
32	0	0	0	0	0	2	1	1	1	1	0	0	0	0	0	0	0	0	1	1	1	0	1	1	1	2	2	1	2	2	0	0	1	1	1	1	2	0	1	0	0	0	0	2	0	1	0	0	2
33	0	0	0	0	0	1	2	1	2	2	0	1	1	0	1	0	0	1	1	1	1	0	0	2	0	1	2	0	2	2	1	0	1	1	0	2	0	0	0	1	0	0	0	2	0	0	0	0	1
34	1	0	0	0	0	0	2	1	1	1	0	0	2	0	0	1	0	0	0	2	0	0	1	1	0	1	1	1	1	1	2	1	1	1	0	2	0	0	0	2	0	0	0	1	0	1	0	0	1
35	1	0	1	0	0	2	2	0	1	1	0	0	0	0	0	0	1	2	1	1	1	0	0	2	0	1	1	1	2	1	1	1	2	2	0	2	0	0	0	2	0	0	1	2	1	0	0	0	2
36	1	0	0	0	0	2	2	0	1	1	0	1	2	1	1	0	0	0	0	2	0	0	1	1	1	1	1	0	2	2	1	2	1	2	0	2	2	0	2	0	0	2	0	2	1	0	0	0	1
37	1	0	0	0	0	0	2	1	2	2	0	1	1	1	0	0	1	2	1	1	0	0	1	1	1	0	1	0	2	1	0	1	1	1	1	1	1	0	2	0	0	0	0	1	0	1	0	1	1
38	0	0	0	0	0	1	2	1	1	1	0	0	0	0	0	0	0	0	0	2	0	0	1	1	1	2	2	1	2	2	2	0	1	0	1	2	2	0	0	1	0	0	0	2	1	0	1	0	1
39	1	0	1	0	0	1	2	1	2	2	0	1	0	0	0	0	0	1	1	0	1	1	0	2	0	1	1	1	1	1	2	0	0	1	1	1	2	0	0	1	0	0	0	2	0	1	0	0	0
40	0	1	0	0	0	1	2	1	1	1	0	0	0	0	0	0	0	0	0	2	0	0	0	2	0	1	1	0	2	2	0	0	0	2	0	2	1	0	0	2	0	0	0	2	0	2	1	0	0
41	1	0	0	0	0	1	2	1	1	2	0	0	0	0	0	0	0	1	1	0	1	0	1	1	1	2	1	0	2	2	0	1	1	2	0	2	1	0	1	1	0	0	2	2	1	0	0	1	2
42	1	0	0	0	0	0	2	0	1	1	1	0	0	0	0	0	0	0	1	1	1	1	0	2	0	0	2	0	2	1	0	0	0	2	0	2	1	0	1	1	0	0	1	2	1	1	0	0	0
43	1	0	0	0	0	2	1	1	1	1	0	1	2	2	0	0	0	0	0	2	0	0	0	2	1	2	1	0	2	2	0	0	1	1	1	1	0	0	0	1	0	1	0	2	1	0	0	1	2
44	0	0	0	0	0	1	0	2	0	0	1	0	0	0	0	0	0	1	1	1	1	1	0	2	1	1	0	0	2	2	0	2	2	0	2	0	2	1	1	0	0	0	0	0	0	1	0	1	1
45	0	0	1	1	1	1	0	2	0	0	2	0	1	0	0	1	0	0	0	2	0	0	0	2	0	0	1	0	1	1	2	1	0	1	1	1	2	0	1	1	0	0	1	1	0	1	0	0	1
46	1	0	1	0	0	1	2	2	0	1	0	0	1	0	0	1	0	1	0	1	0	0	1	1	0	1	2	0	2	1	0	0	1	1	0	2	1	0	0	2	0	0	1	2	1	0	0	0	1
47	0	0	0	0	0	0	1	2	0	0	0	1	1	1	0	0	0	0	0	2	0	1	0	2	0	0	1	0	1	1	0	1	1	1	1	1	0	0	0	2	0	0	1	2	1	0	0	0	2
48	0	0	0	0	0	2	1	2	0	0	1	1	1	1	0	0	0	0	1	1	1	0	0	2	0	1	2	1	2	2	0	1	1	1	0	2	2	0	2	1	1	1	0	1	1	1	0	2	2
49	0	0	0	0	0	1	1	2	0	1	1	0	0	0	0	0	0	2	2	0	2	0	0	2	1	1	1	1	2	2	0	0	0	2	0	2	0	0	0	1	0	0	1	1	1	1	0	0	0
50	0	0	0	0	0	1	1	2	1	1	1	1	2	2	0	0	0	2	1	1	1	0	2	0	1	1	2	0	2	1	1	0	1	1	1	1	1	0	2	0	0	0	0	1	0	1	0	0	0
51	0	0	0	0	0	2	1	2	0	0	1	0	0	0	0	0	0	1	1	1	1	1	1	1	0	1	1	1	0	0	2	0	1	2	0	2	1	0	0	1	0	0	0	1	0	0	1	0	0
52	1	0	0	0	0	2	2	2	0	1	1	0	0	0	0	0	0	1	1	1	0	0	0	2	0	1	1	0	2	2	0	0	0	2	0	1	2	1	0	1	0	1	0	1	1	0	0	1	1
53	1	0	0	0	0	1	2	2	0	1	0	0	0	0	0	0	0	2	0	1	0	0	1	1	0	1	1	0	2	2	0	1	1	1	1	1	0	0	0	1	0	0	0	1	0	0	0	0	2
54	0	0	0	0	0	2	1	1	1	1	1	2	2	2	0	0	0	2	1	1	0	0	0	2	0	1	1	0	2	2	1	1	1	1	0	2	2	0	2	0	0	0	0	2	0	1	0	0	1
55	0	0	0	0	0	2	2	1	1	1	1	1	1	1	0	0	0	1	0	1	0	0	0	2	1	2	1	0	2	2	0	0	1	1	1	1	2	0	0	1	0	0	1	2	0	0	0	0	0
56	0	0	0	0	0	1	2	1	1	2	0	0	0	0	0	0	0	2	1	0	0	0	1	1	1	1	1	0	2	2	0	0	1	1	1	1	1	0	0	1	0	1	0	2	0	0	1	0	0
57	0	0	0	0	0	1	1	1	0	0	1	0	1	0	0	1	0	0	0	2	0	0	0	2	0	0	2	0	2	2	1	0	1	0	1	1	1	0	0	1	0	0	0	1	0	0	0	0	0
58	0	0	0	0	0	1	2	1	1	2	0	0	0	0	0	0	0	1	2	0	1	0	0	2	0	1	1	0	2	2	0	1	1	0	0	1	1	0	0	2	0	0	0	1	0	1	0	2	2
59	1	0	0	0	0	1	2	2	0	0	1	1	1	1	0	0	0	0	0	2	0	0	0	2	0	1	1	0	2	2	1	0	1	2	0	2	0	1	0	1	0	0	2	2	1	1	0	0	1
60	1	1	0	0	0	1	2	2	0	1	0	0	0	0	0	0	0	2	1	0	1	0	0	2	0	1	2	2	2	2	1	0	1	1	1	1	0	0	1	1	0	0	0	1	0	1	0	1	2
61	1	1	0	0	0	1	2	2	0	1	0	0	1	1	0	0	0	2	0	1	0	0	0	2	0	0	1	0	2	2	0	1	1	2	0	2	0	0	0	2	0	0	1	1	1	1	0	0	1
62	1	0	0	0	0	1	1	1	1	1	1	1	2	1	1	0	0	2	0	0	0	0	0	2	0	1	1	0	2	2	0	2	2	2	0	2	1	1	0	0	0	0	0	0	0	0	0	0	1
63	0	0	0	0	0	2	2	0	1	1	0	0	0	0	0	0	0	0	0	2	0	0	0	2	1	0	1	0	2	2	1	1	2	1	1	1	1	0	1	1	1	0	0	1	0	0	0	0	2
64	0	0	0	0	0	1	2	1	2	2	0	1	1	1	0	0	0	0	0	2	0	0	0	2	0	1	2	0	2	2	0	0	0	2	0	2	2	0	1	1	0	1	0	1	1	0	0	0	1
65	0	0	0	0	0	2	2	1	1	1	0	0	0	0	0	0	0	0	0	2	0	0	1	1	0	1	2	0	2	2	1	0	1	1	1	1	1	0	0	2	0	0	0	0	0	0	0	0	1
66	0	0	0	0	0	0	2	1	1	1	0	1	1	1	0	0	1	2	2	0	1	0	0	2	0	1	1	0	1	1	1	0	0	1	1	1	1	0	0	0	0	1	0	2	1	0	0	1	1
67	1	0	0	0	0	1	2	1	1	1	0	0	1	0	0	1	0	1	1	1	1	0	1	1	0	0	2	0	2	2	0	0	0	2	0	2	0	0	1	1	0	0	0	2	0	0	0	0	2
68	1	0	1	0	0	2	2	2	0	1	0	0	0	0	0	0	0	1	1	1	0	1	0	2	0	2	2	0	2	2	0	0	1	2	0	2	2	0	0	1	0	0	0	2	0	1	0	0	1
69	0	0	0	0	0	1	1	1	1	1	0	0	0	0	0	0	0	1	1	1	1	0	0	2	1	0	2	0	2	2	0	1	1	1	0	2	1	0	0	0	0	0	0	0	0	0	0	1	2
70	1	0	0	0	0	2	2	2	0	1	0	0	0	0	0	0	0	2	1	1	1	0	0	2	0	1	1	0	2	1	0	0	2	1	2	1	2	0	1	1	0	0	0	2	1	0	0	0	2
71	0	0	0	0	0	1	1	2	0	0	1	1	1	1	0	0	0	1	1	1	1	0	1	1	0	1	1	1	2	1	1	0	1	0	1	2	0	0	0	2	0	0	1	1	1	2	0	0	0
72	0	0	0	0	0	1	2	2	2	2	0	0	1	1	0	0	0	0	0	2	0	0	0	2	1	0	1	0	2	2	0	0	1	0	1	1	1	1	0	1	0	0	1	2	1	0	0	1	1
73	0	0	0	0	0	1	1	1	0	0	1	0	1	1	0	0	0	0	0	2	0	0	0	2	1	0	1	0	2	2	0	0	2	0	1	1	2	0	2	1	1	0	0	2	0	2	0	0	1
74	0	0	0	0	0	0	2	0	1	1	0	0	1	1	0	0	0	2	0	2	0	0	0	2	0	2	1	0	2	2	0	1	1	2	0	2	2	1	1	1	1	1	0	2	1	0	0	0	0
75	1	0	0	0	0	2	2	1	2	2	0	0	1	0	0	1	0	1	1	1	1	0	0	2	1	0	1	0	2	2	0	0	0	2	0	2	1	0	1	1	0	1	0	2	0	0	0	0	1
76	1	0	0	0	0	1	2	2	0	0	0	0	0	0	0	0	0	0	0	2	0	0	1	1	1	1	1	1	2	2	0	0	1	2	0	2	0	0	1	1	0	0	1	2	1	0	0	0	0
77	0	0	0	0	0	1	2	2	1	2	0	0	0	0	0	0	0	1	1	1	1	0	0	2	0	0	1	0	2	2	0	0	1	0	2	0	1	0	0	1	0	1	0	2	1	0	0	0	0
78	1	0	1	1	1	1	2	2	0	1	0	0	1	1	0	0	0	2	1	0	1	0	0	2	0	0	2	0	2	2	0	2	2	2	0	2	1	0	1	1	0	0	0	2	0	1	0	0	1
79	1	0	1	0	1	1	1	2	0	0	1	1	1	1	0	0	0	1	1	1	1	0	0	2	0	0	2	0	2	2	1	0	1	1	1	1	1	0	0	1	0	0	0	0	0	1	0	0	0
80	0	0	0	0	0	2	2	2	0	0	0	1	2	2	0	0	0	0	1	1	1	0	1	1	0	2	1	1	1	1	2	1	0	1	1	1	1	0	0	2	0	0	0	0	1	1	0	0	0
81	0	0	0	0	0	1	1	1	2	2	0	0	0	0	0	0	0	1	0	0	0	1	0	2	0	1	2	0	2	2	1	1	1	0	1	0	2	0	1	2	1	0	0	2	0	1	0	0	1
82	0	0	1	0	0	2	2	1	1	1	0	0	0	0	0	0	1	2	0	1	0	0	1	1	0	2	2	1	2	2	2	0	0	2	0	2	1	0	0	2	0	0	0	2	0	1	0	0	1
83	1	0	0	0	0	1	1	2	0	0	0	1	1	1	0	0	0	0	1	1	1	0	0	2	0	1	1	0	2	2	0	1	1	2	0	2	1	0	0	0	0	0	1	2	1	0	0	1	1
84	1	0	0	0	0	1	1	1	1	1	1	1	1	1	0	0	0	1	0	1	0	0	1	1	1	0	0	0	2	1	0	0	1	1	1	1	1	0	1	1	0	2	0	2	0	1	0	0	1
85	1	1	0	0	0	1	2	2	0	0	0	0	1	0	0	0	0	0	0	2	0	0	0	2	0	1	2	0	2	1	0	2	2	0	2	0	1	0	2	0	0	0	0	2	0	1	0	0	2
86	0	0	0	0	0	1	1	2	0	1	1	0	1	0	0	1	0	0	1	1	1	0	0	2	0	1	1	0	1	1	1	1	2	0	2	0	1	0	1	1	0	0	0	2	0	0	0	0	0
87	0	0	0	0	0	1	1	1	0	0	2	0	0	0	0	0	1	2	1	1	1	0	1	1	0	2	1	1	2	1	1	1	1	1	1	1	2	0	0	1	0	1	0	1	1	0	0	1	1
88	0	1	0	0	0	1	2	2	0	1	0	2	2	1	1	0	0	2	2	0	0	0	1	1	1	2	1	0	1	2	1	0	0	2	0	2	2	0	1	1	1	1	0	2	1	0	0	0	1
89	0	0	0	0	0	2	2	1	1	2	0	0	2	1	0	1	0	0	0	2	0	0	0	2	0	1	2	0	2	2	2	0	1	0	1	1	1	0	1	1	0	0	1	2	1	0	0	0	2
90	0	0	2	0	1	0	1	1	2	2	0	0	2	1	0	0	0	0	1	1	1	1	0	2	0	0	2	1	2	2	2	0	0	2	2	0	1	0	1	1	0	0	1	1	1	1	0	0	1
91	1	0	0	0	0	1	2	1	1	2	0	0	1	0	0	0	0	2	2	0	1	0	0	2	0	0	1	1	1	1	2	1	1	1	1	1	1	0	0	1	0	0	0	1	0	1	0	0	1
92	0	0	0	0	0	0	1	0	2	2	0	0	1	0	0	1	0	0	0	2	0	0	0	2	0	1	2	1	2	2	2	1	1	1	0	2	1	0	1	1	0	0	1	1	1	1	0	2	2
93	0	0	0	0	0	0	1	2	1	1	1	0	0	0	0	0	0	0	0	2	0	0	0	2	0	1	2	1	2	2	1	1	1	1	1	1	2	0	2	0	1	0	0	0	2	2	0	0	1
94	0	0	0	0	0	2	1	2	0	0	1	0	0	0	0	0	0	1	1	1	1	0	0	2	0	2	1	1	1	1	2	0	0	1	1	1	1	0	0	1	0	0	0	2	0	1	0	0	2
95	1	0	0	0	0	2	2	0	2	2	0	1	2	2	0	0	0	0	0	2	0	0	0	2	0	0	1	0	2	2	1	1	1	1	1	1	1	0	2	0	0	0	1	1	1	1	0	0	1
96	1	0	0	0	0	1	2	0	2	2	0	0	1	0	0	1	0	0	0	2	0	0	0	2	0	0	2	1	2	2	2	2	2	0	2	0	1	0	1	1	0	0	1	1	0	0	0	1	2
97	0	0	0	0	0	1	1	1	1	1	1	0	0	0	0	0	0	0	0	2	0	0	1	1	1	0	1	0	2	2	0	0	0	2	0	2	1	0	2	0	0	1	0	2	1	0	0	0	2
98	0	0	0	0	0	2	1	1	1	1	1	0	0	0	0	0	0	0	0	2	0	0	0	2	0	1	2	0	2	1	0	1	1	1	1	1	0	0	0	2	0	0	0	2	0	1	0	0	1
99	0	0	0	0	0	1	2	2	0	1	0	0	0	0	0	0	0	1	1	1	0	0	2	0	0	0	2	1	2	2	2	0	1	1	1	1	2	0	1	1	0	0	2	2	0	1	0	0	0
100	1	0	0	0	0	1	2	1	1	1	0	1	1	1	0	0	0	1	0	1	0	0	0	2	0	0	2	0	2	2	2	0	1	0	1	2	0	0	0	2	0	0	1	1	0	0	0	0	1
101	0	0	0	0	0	0	1	1	0	0	1	0	0	0	0	0	0	1	1	1	0	0	0	2	0	1	2	0	2	2	0	0	1	1	1	1	2	0	2	0	0	0	1	1	1	2	0	0	2
102	0	0	0	0	0	0	2	1	1	1	0	0	1	0	0	1	0	2	0	1	0	0	1	1	1	1	1	0	1	1	0	1	1	1	0	2	1	0	1	1	0	0	1	1	1	1	0	0	1
103	0	0	0	0	0	2	2	1	1	1	0	0	0	0	0	0	0	1	0	1	0	0	0	2	0	1	1	0	1	1	2	0	1	1	1	1	1	0	1	1	0	1	0	1	1	1	0	1	1
104	1	0	0	0	0	2	2	1	0	0	0	1	1	1	0	0	0	0	0	2	0	0	0	2	0	2	1	0	1	1	2	1	1	2	2	1	2	0	1	1	0	0	1	1	1	2	1	0	0
105	0	0	1	1	1	2	2	1	0	1	0	0	0	0	0	0	0	1	0	0	0	0	0	2	0	1	2	0	2	2	1	0	1	2	1	2	1	1	0	1	0	0	0	2	0	1	0	0	1
106	1	0	0	0	0	1	1	2	0	1	1	0	0	0	0	0	0	1	1	1	1	0	0	2	0	0	2	0	2	2	2	1	1	1	1	1	1	0	1	1	0	0	0	1	0	1	0	0	1
107	0	0	0	0	0	0	1	1	1	2	0	0	1	0	1	0	0	1	1	1	0	0	0	2	0	0	0	1	2	2	1	0	0	2	0	2	1	0	0	0	0	0	0	1	1	0	0	0	0
108	1	0	0	0	0	2	2	1	1	2	0	0	1	0	0	0	0	2	2	0	0	0	1	1	1	0	1	1	1	2	2	1	1	1	1	1	2	0	2	0	1	0	0	2	0	0	0	0	0
109	1	0	0	0	0	1	1	2	0	0	1	0	0	0	0	0	0	1	0	1	0	0	0	2	0	0	1	1	1	1	1	0	1	0	1	1	2	0	1	1	0	0	0	0	0	0	0	1	1
110	0	0	0	0	0	2	1	1	1	2	0	0	0	0	0	1	0	0	0	2	0	0	0	2	0	1	2	0	2	2	1	1	1	0	2	1	1	0	0	2	1	0	1	2	1	1	0	0	1
111	0	0	0	0	0	0	2	0	1	1	0	1	1	1	0	0	0	2	1	1	1	0	1	1	0	1	0	0	1	2	1	0	1	0	1	1	1	0	1	1	0	0	0	0	0	1	0	1	0
112	1	0	0	0	0	1	1	1	1	2	0	0	0	0	0	0	0	0	1	1	1	1	0	2	1	0	1	1	2	2	0	1	1	2	1	1	0	0	0	1	0	0	0	2	0	0	0	0	0
113	1	0	0	0	0	0	1	1	2	2	0	0	0	0	0	0	0	2	2	0	0	0	0	2	0	2	0	0	2	1	0	1	2	1	2	1	1	0	1	1	0	0	0	2	1	2	0	0	0
114	1	0	0	0	0	1	1	2	0	0	2	0	0	0	0	0	0	1	1	1	1	0	0	2	0	1	2	1	2	2	0	1	1	1	1	1	0	0	0	1	0	0	0	2	0	2	0	0	0
115	0	0	0	0	0	1	1	1	1	1	1	0	1	1	0	0	0	0	0	2	0	0	0	2	0	1	1	1	2	1	1	1	1	0	2	1	1	0	1	1	0	1	0	2	0	0	0	0	0
116	0	0	0	0	0	1	2	0	1	1	0	0	0	0	0	0	1	1	0	2	1	0	0	2	0	1	1	0	2	2	0	0	0	2	0	2	2	0	1	0	0	0	2	2	1	1	0	0	1
117	1	0	0	0	0	2	2	2	0	1	1	0	2	0	0	1	0	2	1	0	1	0	0	2	0	1	2	0	1	1	1	0	1	2	0	2	1	0	1	1	0	0	0	1	2	1	0	0	1
118	1	0	0	0	0	0	2	2	1	1	0	0	2	1	0	0	0	1	1	1	0	0	0	2	0	1	1	0	2	2	0	0	1	1	0	2	1	1	0	0	0	0	0	1	0	1	0	1	1
119	0	0	1	1	1	2	1	2	1	1	1	0	1	1	0	0	0	1	1	1	0	0	0	2	0	0	1	0	2	2	0	0	0	2	0	2	1	0	0	2	0	0	1	2	1	1	0	0	1
120	1	0	0	0	0	1	2	1	1	2	0	0	1	1	0	0	0	1	1	1	1	0	1	1	0	0	2	0	2	2	1	1	0	1	1	1	1	0	0	2	0	0	0	1	0	0	0	0	2
121	1	0	0	0	0	0	2	2	0	1	0	0	0	0	0	0	0	1	1	1	0	0	0	2	1	1	2	0	2	1	1	1	2	2	0	2	0	0	0	1	0	0	0	2	0	2	0	0	1
122	0	0	0	0	0	1	1	1	0	0	1	0	0	0	0	0	0	1	1	1	0	0	0	2	0	0	1	1	1	1	1	0	1	0	0	2	1	0	2	0	0	0	0	1	0	1	0	0	2
123	0	0	0	0	0	1	2	1	1	2	0	0	0	0	0	0	0	2	2	0	1	0	1	1	0	0	0	1	1	1	1	0	1	1	1	1	1	0	0	1	0	0	0	0	0	1	0	0	2
124	0	0	0	0	0	2	2	1	1	2	0	0	1	0	0	1	0	1	0	2	0	1	0	2	0	2	1	0	1	1	1	1	0	1	1	1	2	0	1	1	1	0	0	1	0	1	0	0	1
125	0	0	0	0	0	0	2	0	2	2	0	1	1	1	0	0	0	0	0	2	0	0	1	1	1	1	2	0	2	1	0	0	1	1	1	1	1	0	0	1	0	0	0	2	0	0	0	0	1
126	1	1	0	0	0	2	2	2	0	0	1	1	1	1	0	0	0	2	1	0	1	0	0	2	0	2	0	2	1	1	2	0	1	2	0	2	1	0	2	0	0	0	0	0	0	0	0	0	1
127	0	1	0	0	0	1	2	2	0	1	0	1	1	1	0	0	0	0	0	2	0	0	1	1	0	0	0	0	2	2	0	0	1	0	1	2	0	0	0	2	0	0	2	2	1	1	0	0	2
128	0	1	0	0	0	1	1	2	0	0	2	0	1	0	1	0	0	0	0	2	0	0	1	1	1	1	0	1	2	2	1	0	2	0	1	1	1	0	1	1	0	0	1	1	1	2	0	0	0
129	0	0	1	0	0	2	2	2	0	1	0	0	0	0	0	0	0	0	0	1	0	0	1	1	0	1	1	1	1	1	2	0	0	2	1	2	2	1	1	0	0	0	1	2	0	0	0	0	0
130	1	0	0	0	0	0	1	1	1	1	1	0	0	0	0	0	0	1	1	1	0	0	1	1	1	0	1	1	1	1	1	1	1	2	0	2	2	0	2	0	0	0	0	2	0	0	0	2	2
131	1	0	1	0	0	2	2	1	1	2	0	1	1	1	0	0	0	2	0	1	1	0	0	2	1	0	2	0	2	2	1	0	1	1	1	1	1	0	1	1	0	0	1	2	1	0	0	1	2
132	0	0	0	0	0	2	2	1	1	1	1	0	1	0	0	0	0	2	0	1	0	0	0	2	0	1	2	0	2	1	1	1	1	2	0	2	0	1	0	1	0	0	1	1	1	1	0	0	2
133	0	0	0	0	0	0	2	2	1	1	0	1	1	1	0	0	0	1	1	1	1	0	0	2	0	1	1	0	2	2	0	0	1	0	1	2	1	0	0	1	0	0	0	2	1	2	0	0	1
134	0	0	0	0	0	1	2	0	2	2	0	0	1	0	1	0	0	2	2	0	0	0	1	2	0	0	2	1	2	2	1	0	1	0	1	2	2	0	0	2	1	0	1	2	1	0	0	0	1
135	1	0	0	0	0	2	2	2	0	0	1	1	1	1	0	0	0	0	0	2	0	0	0	2	0	0	2	0	2	2	1	0	0	1	1	1	0	0	0	2	0	1	0	2	0	0	0	0	0
136	1	0	0	0	0	2	2	0	2	2	0	2	1	1	0	0	0	1	1	1	1	0	0	2	1	1	1	1	2	2	2	1	2	0	1	1	1	1	1	0	0	1	1	2	1	0	0	1	1
137	0	0	0	0	0	2	0	2	0	0	2	0	0	0	0	0	0	0	0	2	0	0	0	2	0	1	1	0	1	1	2	0	1	1	0	2	1	0	0	1	0	0	0	1	1	0	0	0	1
138	1	0	0	0	0	1	2	2	1	1	0	0	0	0	0	0	0	0	0	2	1	0	1	1	0	1	1	1	2	1	2	1	1	2	0	2	1	0	1	1	0	0	1	1	1	1	0	0	1
139	1	0	0	0	0	2	2	2	0	1	0	1	1	0	1	0	0	0	0	2	0	0	1	1	0	2	0	0	1	2	1	0	0	2	0	2	2	0	1	1	1	0	0	2	0	1	1	0	0
140	1	0	1	0	0	0	1	1	1	1	1	0	1	0	0	0	0	1	1	1	0	0	0	2	0	1	1	1	2	2	0	2	2	2	0	2	1	0	1	1	0	0	1	2	1	0	0	1	1
141	0	0	1	0	0	1	2	2	0	1	0	1	2	1	0	0	0	1	0	2	0	0	0	2	0	1	2	0	2	2	0	0	1	0	1	1	0	0	0	1	0	1	0	2	2	1	0	2	2
142	0	0	0	0	0	1	2	1	1	2	0	0	0	0	0	0	0	1	1	1	1	0	1	1	1	1	1	1	2	1	2	0	0	2	1	2	2	0	1	1	0	0	0	0	0	0	0	0	0
143	0	0	0	0	0	2	2	1	1	1	0	1	1	1	0	0	0	2	1	0	1	0	1	1	0	1	2	1	2	2	0	0	0	2	0	2	1	1	0	1	0	0	0	2	0	1	0	0	2
144	0	0	0	0	0	1	1	1	1	1	0	0	0	0	0	0	0	1	0	2	0	1	0	2	0	1	2	0	2	2	1	1	1	2	1	2	1	0	1	1	0	0	0	2	0	0	0	0	0
145	1	0	0	0	0	2	2	2	0	0	0	0	2	0	0	1	0	0	1	1	1	0	2	0	1	1	2	1	2	2	2	1	1	0	2	0	1	0	0	2	0	0	0	1	0	1	0	0	1
146	1	0	0	0	0	0	2	1	1	1	0	0	2	2	0	0	0	2	2	0	1	0	1	1	1	1	0	1	1	1	1	1	0	1	1	1	2	0	2	0	0	0	1	2	1	1	0	1	2
147	0	0	0	0	0	2	1	1	1	2	0	1	1	1	0	0	0	0	0	2	0	0	0	2	0	1	0	0	2	2	0	1	1	2	0	2	1	0	0	1	0	0	0	1	0	0	0	0	1
148	1	0	0	0	0	2	2	2	0	1	0	1	1	1	0	0	0	2	1	0	0	0	0	2	0	2	0	0	1	1	1	1	1	1	0	2	2	1	1	1	1	0	0	1	0	0	0	0	1
149	1	0	0	0	0	0	1	2	0	0	0	0	0	0	0	0	0	0	0	2	0	0	0	2	0	1	2	0	2	2	0	1	1	0	1	0	1	1	0	0	0	0	0	2	0	1	0	0	2
150	1	0	1	0	0	1	1	1	1	1	1	0	2	1	0	1	0	0	0	1	0	0	0	2	0	1	1	2	2	2	1	0	1	2	1	2	0	0	0	2	0	1	0	2	1	0	0	0	1
151	0	0	0	0	0	0	2	1	1	2	0	0	1	0	0	0	0	0	1	1	1	0	0	2	0	2	1	1	2	2	1	0	0	2	0	2	0	0	1	2	1	0	0	2	0	0	0	0	0
152	1	0	0	0	0	0	1	2	0	1	1	0	0	0	0	1	0	2	0	1	0	1	0	2	0	1	1	1	1	2	2	1	1	0	1	0	0	0	0	1	0	0	0	0	0	1	0	0	0
153	0	0	0	0	0	0	2	2	0	1	0	1	2	1	0	1	0	1	0	2	0	0	1	1	1	2	2	0	2	2	1	0	0	2	1	2	1	0	0	1	0	1	0	2	1	0	0	0	0
154	1	0	1	0	0	1	2	2	0	1	0	0	0	0	0	0	0	0	0	1	0	0	0	2	0	2	1	1	1	0	1	1	1	0	1	0	0	0	1	0	0	0	0	2	0	0	0	0	1
155	0	0	0	0	0	1	1	1	1	1	1	0	0	0	0	0	0	1	1	1	0	0	0	2	0	2	2	0	2	2	1	0	1	2	0	2	2	0	2	0	0	2	0	2	0	0	0	0	1
156	1	0	0	0	0	1	2	1	0	0	1	0	1	1	0	0	0	0	0	2	0	0	2	0	1	0	2	1	2	2	2	0	0	1	1	1	0	0	0	2	0	0	0	2	0	0	0	0	0
157	1	0	0	0	0	0	2	1	1	1	0	0	1	0	0	0	1	2	1	1	0	0	1	1	1	1	1	0	2	2	1	0	1	2	1	1	1	1	0	1	0	1	0	2	1	0	0	1	2
158	0	0	0	0	0	1	2	2	0	0	0	0	0	0	0	0	0	0	0	2	0	0	1	1	0	1	1	0	2	2	0	1	1	0	1	1	1	0	0	1	0	2	0	2	0	0	0	1	2
159	0	0	0	0	0	0	2	2	0	0	0	0	0	0	0	0	0	1	1	0	0	0	0	2	0	0	1	0	2	2	0	2	1	2	0	2	2	0	1	1	0	0	0	2	0	1	0	0	1
160	0	1	0	0	0	1	2	2	0	1	0	0	1	0	0	1	0	2	2	0	0	0	1	1	0	1	2	1	2	2	1	1	2	1	1	1	2	0	1	1	0	0	0	2	0	1	0	0	0
161	0	0	0	0	0	0	2	1	0	0	0	0	0	0	0	0	0	0	0	1	0	1	0	2	0	1	2	0	2	2	0	1	1	1	0	2	1	0	0	2	0	0	0	2	0	0	0	0	0
162	0	0	0	0	0	0	2	2	0	1	0	1	0	0	0	0	0	1	1	1	0	0	1	1	0	2	2	0	2	2	1	0	1	1	0	2	2	0	1	0	0	0	0	0	0	0	0	0	2
163	1	0	0	0	0	0	2	0	2	2	0	0	1	0	0	1	0	2	1	0	1	0	0	2	0	1	2	1	1	1	1	0	1	0	2	0	1	0	2	0	0	0	2	2	1	1	0	0	0
164	1	0	0	0	0	0	2	1	1	1	0	1	0	0	0	0	0	1	1	1	0	0	0	2	0	2	0	1	1	1	1	0	1	2	1	1	2	0	1	1	0	1	0	1	1	0	0	0	2
165	0	0	1	0	0	0	2	1	1	1	1	0	0	0	0	0	0	0	0	1	0	1	0	2	0	1	1	0	2	2	0	0	1	1	0	1	0	0	1	1	0	0	1	2	1	1	0	1	0
166	1	0	0	0	0	2	2	1	0	0	0	1	2	2	0	0	0	0	0	2	0	1	0	2	0	0	1	2	1	1	2	0	1	1	0	2	2	0	1	2	1	0	1	1	1	1	0	1	1
167	0	0	0	0	0	1	2	2	0	1	0	1	0	0	0	0	0	0	0	2	0	0	1	1	0	0	2	1	1	2	1	1	2	0	1	1	0	0	0	2	0	0	0	1	1	1	0	1	2
168	1	0	0	0	0	1	1	1	1	1	1	1	2	1	1	0	0	0	0	2	0	0	0	2	0	1	1	0	1	1	0	0	0	2	0	2	2	0	1	1	0	0	0	1	0	1	0	0	0
169	0	1	0	0	0	1	2	1	1	2	0	0	1	0	0	1	0	1	1	1	1	0	1	1	1	0	0	0	1	1	1	0	1	0	1	2	2	0	1	1	0	0	0	1	0	0	0	0	1
170	0	0	0	0	0	1	1	1	0	0	1	0	1	0	0	0	0	1	0	1	0	0	0	2	0	1	2	1	2	2	1	1	2	1	2	1	1	0	1	1	0	1	1	2	1	0	0	0	1
171	1	0	0	0	0	0	1	1	1	2	0	1	0	0	0	0	0	0	0	2	0	0	0	2	0	0	2	0	2	2	1	0	1	2	1	1	0	0	0	2	0	1	0	1	1	1	0	1	1
172	0	0	0	0	0	1	0	2	0	0	1	0	0	0	0	0	1	2	0	1	0	0	0	2	1	0	2	0	2	2	1	2	1	1	1	1	2	0	0	2	0	0	1	1	1	0	0	0	2
173	0	0	0	0	0	1	1	1	1	1	1	0	0	0	0	0	0	0	0	2	0	0	0	2	0	2	1	0	2	2	0	1	1	2	1	1	2	0	1	1	0	0	0	0	1	1	0	0	2
174	1	0	1	1	1	1	2	1	0	0	0	0	0	0	0	0	0	0	0	1	0	0	1	1	1	1	1	1	2	1	2	1	1	1	2	1	0	0	0	2	0	0	0	1	0	1	0	0	0
175	0	1	0	0	0	2	2	1	1	1	1	1	1	1	0	0	0	2	1	0	1	0	0	2	0	1	2	0	2	1	0	0	2	0	1	1	2	0	2	0	0	0	0	0	0	0	0	0	2
176	0	0	0	0	0	1	2	1	0	0	0	1	1	1	0	0	0	1	0	1	0	0	0	2	0	1	2	0	2	2	1	0	0	1	1	1	1	0	1	1	0	1	0	2	0	0	0	0	1
177	1	0	0	0	0	1	2	2	0	1	0	0	1	1	0	0	0	1	0	1	0	1	1	1	0	1	1	1	2	2	1	1	1	1	0	2	1	0	2	0	0	0	0	1	0	0	0	0	1
178	0	0	0	0	0	2	2	1	1	1	0	0	1	0	0	0	0	1	1	1	0	1	0	2	0	1	1	0	2	2	1	0	1	2	1	2	1	1	1	0	0	0	1	1	1	1	0	1	2
179	0	0	0	0	0	2	2	2	0	0	0	0	1	0	0	1	0	1	1	1	0	0	2	0	0	0	1	0	1	1	0	0	1	2	0	2	0	0	0	2	0	0	1	1	1	2	0	0	0
180	0	0	0	0	0	1	2	1	1	2	0	1	2	1	0	0	0	0	0	1	0	0	0	2	0	1	2	1	1	2	1	0	0	2	0	2	0	0	0	1	0	0	1	2	1	0	0	0	0
181	1	1	0	0	0	1	1	2	0	0	1	0	2	1	0	1	0	0	0	2	0	0	0	2	0	0	1	0	1	1	0	0	1	1	1	1	2	0	2	0	1	0	0	0	0	1	0	1	2
182	0	0	0	0	0	0	2	2	0	1	0	0	0	0	0	0	0	0	0	1	0	0	0	2	0	0	1	0	1	1	0	2	2	2	0	2	1	0	1	1	1	1	0	1	1	1	0	0	2
183	0	0	0	0	0	0	2	1	1	1	0	0	1	0	0	1	0	0	0	2	1	0	0	2	0	1	2	1	2	2	1	1	0	1	1	1	2	0	2	1	1	0	0	2	0	2	0	0	1
184	0	0	1	1	1	2	2	1	2	2	0	0	0	0	0	0	0	1	2	0	1	0	0	2	0	1	0	1	2	2	1	1	2	2	0	2	2	0	2	0	0	0	0	0	0	0	0	0	1
185	0	0	0	0	0	2	2	2	0	0	1	1	1	1	0	0	0	2	2	0	1	0	0	2	0	1	0	1	1	1	1	0	1	0	1	2	0	0	0	2	0	0	0	1	0	0	0	1	1
186	1	0	0	0	0	0	2	2	1	1	1	0	0	0	0	0	0	1	1	1	1	1	0	2	0	0	1	1	1	1	1	1	1	1	0	2	2	0	1	1	1	0	1	2	1	1	0	0	1
187	1	0	0	0	0	2	2	2	0	1	0	0	0	0	0	0	1	1	1	1	0	0	0	2	0	0	1	0	2	2	0	0	1	2	0	2	2	0	1	1	0	0	0	2	0	1	0	0	2
188	0	0	0	0	0	1	2	2	0	0	1	0	1	0	0	0	0	0	0	2	0	0	0	2	0	1	0	0	1	2	1	1	2	0	2	0	2	0	1	2	1	0	0	2	0	0	0	0	0
189	0	0	0	0	0	1	0	2	0	0	1	1	2	0	1	0	0	0	1	1	0	0	0	2	0	1	1	0	2	2	0	0	1	1	1	1	1	0	1	1	0	0	1	1	0	0	0	0	0
190	0	0	1	0	0	1	2	2	0	1	0	0	0	0	0	0	0	1	0	1	0	0	0	2	1	2	1	1	2	2	0	0	1	1	1	1	2	1	1	0	0	0	0	0	0	1	0	1	1
191	0	1	0	0	0	2	1	1	0	0	1	0	0	0	0	0	0	2	0	1	0	1	0	2	0	2	1	1	2	2	1	2	2	2	0	2	1	0	1	2	1	0	1	1	1	2	0	0	0
192	0	0	0	0	0	1	1	0	2	2	0	0	1	1	0	0	0	1	0	1	0	0	0	2	0	1	1	0	2	2	0	0	1	1	1	1	0	0	0	2	0	0	0	2	1	1	0	0	1
193	1	0	0	0	0	2	2	1	1	1	0	1	2	1	1	0	0	1	1	1	1	0	1	1	1	0	2	1	2	2	2	1	1	1	0	2	1	0	0	2	0	0	0	2	1	1	0	0	1
194	1	0	0	0	0	2	1	2	0	0	1	0	1	0	0	1	0	1	1	1	1	1	0	2	0	1	1	0	2	2	0	1	0	2	0	2	1	1	0	0	0	0	1	2	1	0	1	0	1
195	1	0	1	0	0	1	2	2	0	0	0	1	1	1	0	0	0	1	0	1	0	0	0	2	0	1	0	0	1	1	1	2	2	0	1	1	0	0	0	2	0	0	0	1	0	0	0	0	1
196	0	0	0	0	0	1	2	2	0	1	0	1	1	1	0	0	0	1	1	1	1	0	0	2	0	1	1	2	1	1	2	1	1	0	1	1	0	0	0	2	0	0	0	0	0	0	0	1	1
197	0	0	2	0	1	0	1	2	0	0	1	0	0	0	0	0	0	0	0	2	0	0	0	2	0	0	1	0	1	1	1	2	1	1	1	1	2	0	1	2	1	0	1	2	1	0	0	0	0
198	1	0	0	0	0	1	2	1	1	1	1	0	0	0	0	0	0	1	1	1	0	0	0	2	0	1	2	0	2	2	0	0	0	2	0	2	1	0	0	0	0	0	0	1	0	1	0	0	1
199	0	0	1	0	0	1	2	1	1	1	0	2	2	1	1	0	0	1	1	1	1	0	0	2	0	0	1	0	2	2	0	1	2	1	1	1	0	0	0	1	0	0	0	0	1	1	0	0	0
200	0	0	0	0	0	1	1	1	1	1	1	0	1	0	0	1	0	1	1	1	1	0	0	2	0	2	1	0	2	2	1	0	1	1	0	2	0	0	1	1	1	0	0	1	1	1	0	0	1
201	0	0	1	0	0	1	1	1	0	2	0	1	1	1	0	0	0	1	0	1	0	0	1	1	1	1	2	0	2	2	0	1	0	1	1	1	1	0	0	1	0	0	0	2	0	0	0	0	1
202	1	0	0	0	0	0	2	2	0	1	0	0	1	1	0	0	0	2	1	0	1	1	0	2	0	2	2	0	2	1	1	0	0	1	1	1	1	0	0	1	0	0	1	2	1	1	0	0	0
203	0	0	0	0	0	1	2	2	1	1	0	0	1	0	0	1	0	1	0	1	0	0	0	2	0	1	1	0	2	2	0	0	0	2	0	2	1	1	0	1	0	1	0	2	0	0	0	0	0
204	1	0	1	1	1	1	1	2	0	0	0	1	1	1	0	0	0	0	0	2	0	0	0	2	0	1	1	0	2	2	0	0	1	0	1	1	1	0	1	1	1	1	0	1	0	1	0	0	1
205	0	0	0	0	0	2	1	2	0	1	1	0	0	0	0	0	0	2	0	1	1	0	0	2	1	1	1	1	2	2	1	0	0	1	2	0	1	0	1	2	1	0	1	2	1	0	0	0	2
206	0	0	0	0	0	0	1	1	1	1	0	1	1	1	0	0	0	1	2	0	1	1	1	1	0	1	1	1	2	2	2	2	2	0	1	1	2	0	1	0	0	0	1	1	1	2	0	0	1
207	0	0	0	0	0	1	1	2	1	1	0	1	1	1	0	0	0	0	0	2	0	0	0	2	0	0	2	1	2	2	1	0	0	2	0	2	1	0	1	1	0	1	0	2	1	0	0	0	2
208	1	0	0	0	0	1	2	1	0	1	0	0	1	0	0	1	0	2	0	1	1	0	0	2	0	1	2	1	2	2	0	1	2	1	1	1	2	0	2	0	1	0	0	2	1	1	0	0	1
209	1	0	0	0	0	1	2	2	1	1	0	1	1	1	0	0	0	1	1	1	1	1	0	2	0	0	1	0	2	2	1	2	2	0	1	1	1	0	1	1	0	0	0	2	0	0	0	0	0
210	1	0	0	0	0	2	2	2	0	1	0	1	1	0	1	0	0	0	0	2	0	0	0	2	2	1	1	1	2	2	0	1	2	2	0	2	2	0	1	1	0	0	0	1	0	0	0	0	0
211	1	0	0	0	0	1	2	1	1	1	0	1	1	1	0	0	0	0	0	2	1	0	0	2	0	0	1	0	2	2	0	2	2	1	0	2	1	0	1	1	0	0	1	2	0	1	0	0	0
212	0	0	0	0	0	2	1	1	0	0	2	0	0	0	0	0	0	1	1	1	1	0	0	2	1	2	2	0	2	2	0	1	1	2	0	2	2	0	2	0	1	0	0	1	0	0	0	0	0
213	1	0	0	0	0	1	2	1	1	2	0	0	0	0	0	0	0	1	1	1	1	0	0	2	0	1	1	0	2	2	0	0	1	1	1	1	1	1	0	1	0	0	1	2	1	0	0	0	0
214	0	0	0	0	0	1	2	0	2	2	0	1	1	1	0	0	0	0	0	2	0	0	0	2	0	1	2	0	2	2	1	0	1	1	1	1	1	0	1	1	0	0	2	2	0	1	0	0	0
215	1	0	0	0	0	2	2	2	0	1	0	1	2	2	0	0	0	1	1	1	0	0	1	1	1	1	1	0	2	1	0	0	1	1	1	1	2	1	0	0	0	0	0	1	0	1	0	0	1
216	0	0	0	0	0	1	1	2	0	1	1	0	0	0	0	0	0	0	0	2	0	0	1	1	0	2	2	0	2	2	2	1	1	2	1	2	1	0	0	2	0	0	0	2	0	1	0	0	1
217	1	0	0	0	0	0	1	2	0	1	1	1	2	2	0	0	0	1	0	1	0	1	0	2	0	0	0	1	1	1	1	0	1	1	1	1	2	0	2	0	0	1	0	1	1	0	0	0	0
218	0	1	1	0	1	1	1	2	0	1	1	0	0	0	0	0	0	0	0	2	0	0	0	2	1	0	0	0	2	2	0	0	1	1	1	1	1	0	0	2	0	1	1	2	1	0	0	0	2
219	0	0	0	0	0	1	2	0	2	2	0	1	1	2	0	0	0	1	1	0	0	0	0	2	0	1	2	0	2	1	0	0	0	1	1	1	0	0	0	1	0	1	0	2	1	0	0	1	0
220	0	0	0	0	0	1	2	1	1	1	0	1	1	1	0	0	0	1	1	1	0	0	1	1	1	1	1	2	1	1	2	0	1	0	1	1	1	0	1	1	0	2	0	2	1	0	0	0	1
221	0	0	0	0	0	1	1	2	0	0	1	1	2	1	0	1	1	0	1	1	1	1	0	2	0	1	2	0	2	2	1	2	1	1	1	1	2	0	1	2	1	0	0	1	1	2	1	0	0
222	1	1	0	0	0	2	1	2	0	0	1	0	1	0	0	1	0	0	0	1	0	0	0	2	0	2	1	1	2	2	1	2	1	1	1	1	1	0	1	1	0	0	2	2	1	1	0	0	1
223	1	0	0	0	0	0	1	2	0	0	2	0	0	0	0	0	0	0	1	1	1	0	1	1	1	1	1	0	1	1	1	2	2	0	2	0	2	1	1	0	0	1	0	1	1	1	1	0	1
224	0	0	1	0	0	1	1	1	1	1	1	0	0	0	0	0	0	0	1	1	0	0	0	2	1	1	0	1	1	1	1	2	1	1	0	2	2	0	1	0	0	0	0	2	0	0	0	0	0
225	1	0	0	0	0	0	1	1	0	2	0	0	1	1	0	0	1	2	0	2	0	0	0	2	0	1	2	0	2	2	1	0	1	0	1	1	1	0	0	1	0	0	0	1	0	0	0	0	0
226	1	0	0	0	0	0	2	1	1	1	0	0	0	0	0	0	0	2	1	1	1	1	0	2	0	1	1	0	2	2	1	0	2	1	2	0	1	0	0	1	0	0	0	2	0	1	0	1	0
227	1	0	0	0	0	0	2	2	0	0	0	0	1	0	0	1	0	1	1	1	1	0	1	1	1	1	1	0	2	2	1	0	1	0	1	1	0	0	0	1	0	0	0	2	0	0	0	0	1
228	1	0	0	0	0	0	1	1	1	1	1	1	0	0	0	0	0	2	0	0	0	0	0	2	0	1	1	1	2	2	1	0	1	1	1	1	1	0	2	0	0	0	1	1	0	0	0	0	1
229	0	0	0	0	0	2	1	2	0	0	0	0	0	0	0	0	0	0	0	2	0	0	1	1	1	1	2	0	2	1	0	1	1	1	1	1	1	0	1	1	0	1	0	2	1	0	0	0	1
230	0	0	1	0	0	1	2	1	1	1	0	1	1	1	0	0	0	0	1	1	1	0	0	2	1	0	2	1	2	2	2	0	1	1	1	1	2	0	1	2	1	0	0	1	0	0	1	0	0
231	1	0	0	0	0	1	2	2	0	0	1	0	0	0	0	0	0	0	0	2	0	0	1	1	1	2	1	2	2	2	0	1	0	2	0	2	1	0	0	1	0	0	1	2	1	0	0	1	2
232	0	0	0	0	0	1	2	0	1	1	0	0	1	1	0	0	0	1	0	2	0	0	1	1	0	1	1	1	2	2	0	2	2	0	2	0	1	0	1	1	0	0	0	1	0	1	0	0	0
233	1	0	0	0	0	1	1	1	1	1	1	0	1	1	0	0	0	0	1	1	1	0	0	2	1	0	1	1	0	0	2	1	2	2	0	2	0	0	0	1	0	0	1	1	1	0	0	0	1
234	0	0	0	0	0	0	2	1	1	1	0	1	1	1	0	0	0	0	0	1	0	0	0	2	0	0	1	0	2	2	1	1	0	2	0	2	2	0	1	1	0	0	0	1	0	0	0	1	2
235	1	0	0	0	0	1	1	1	1	2	1	0	0	0	0	0	1	0	1	1	1	1	0	2	0	1	1	1	2	2	1	2	1	0	1	1	1	0	1	1	1	0	1	1	1	2	0	0	0
236	1	0	0	0	0	0	2	1	1	1	0	0	1	1	0	0	0	0	0	2	0	1	0	2	0	1	2	0	1	1	1	0	1	0	1	1	2	0	1	1	0	1	0	2	1	0	0	0	1
237	0	0	0	0	0	0	2	2	1	1	0	0	0	0	0	0	0	1	1	1	1	0	0	2	0	0	0	1	1	1	1	1	0	1	1	1	1	0	1	1	0	0	0	2	0	1	0	0	0
238	1	0	1	0	0	1	2	1	1	1	0	0	0	0	0	0	0	1	1	0	0	0	0	2	1	0	2	0	2	2	1	0	1	1	0	2	0	0	0	2	0	0	0	2	0	1	0	0	1
239	1	0	0	0	0	1	2	2	0	1	0	1	1	1	0	0	0	2	0	1	0	0	0	2	0	0	2	0	2	2	1	0	1	0	1	1	2	0	2	0	0	0	1	2	1	1	0	0	0
240	1	0	0	0	0	2	2	1	1	1	0	0	1	1	0	0	0	1	0	2	0	0	1	1	0	0	2	0	2	2	1	0	1	0	1	1	1	0	2	0	0	1	0	1	0	1	0	0	0
241	1	0	0	0	0	0	1	1	1	1	1	0	0	0	0	0	0	0	0	2	0	0	0	2	0	1	2	1	1	1	1	1	1	1	1	1	1	0	2	0	0	1	1	2	1	0	0	0	1
242	0	0	0	0	0	1	2	1	1	1	1	0	0	0	0	0	0	1	1	1	1	1	1	1	1	1	1	0	1	1	1	0	1	0	2	0	0	0	1	2	1	0	1	2	1	2	0	0	1
243	1	1	0	0	0	1	2	1	0	0	1	0	0	0	0	0	0	1	1	1	0	0	1	1	1	1	1	1	2	2	1	1	1	0	2	0	1	0	1	1	0	0	1	1	1	0	0	0	1
244	1	0	0	0	0	1	2	2	0	1	0	1	1	1	0	0	0	2	2	0	2	0	0	2	0	1	0	0	2	1	0	0	1	2	0	2	1	0	1	2	1	0	1	2	1	1	0	1	2
245	1	0	0	0	0	1	1	2	0	0	2	1	1	1	0	0	0	1	0	0	0	0	1	1	0	1	1	2	2	2	0	0	0	0	1	1	0	0	1	1	0	0	1	2	0	1	0	0	0
246	1	0	0	0	0	2	2	1	0	1	0	0	1	0	0	0	0	1	2	0	1	0	1	1	1	1	1	1	2	2	1	1	1	1	1	1	0	0	1	1	1	0	1	1	1	1	0	0	1
247	1	0	1	0	0	1	2	1	1	1	0	0	0	0	0	0	0	1	1	1	1	0	0	2	0	0	1	0	1	1	1	0	0	2	0	2	1	0	2	0	1	0	1	1	0	1	0	1	0
248	0	0	0	0	0	1	2	2	0	0	0	0	1	0	1	0	0	1	1	1	1	0	1	1	1	1	2	0	2	2	0	1	1	2	0	2	2	0	1	1	0	1	0	2	1	0	0	0	1
249	0	1	1	0	1	1	2	2	1	1	0	0	1	0	0	1	0	0	1	1	1	0	0	2	0	0	2	1	1	2	1	0	2	0	1	1	2	0	2	0	0	0	1	2	1	0	0	0	0
250	0	0	0	0	0	0	2	2	0	1	0	1	1	0	1	0	0	1	0	2	0	0	1	1	1	0	2	1	1	1	2	0	1	2	1	1	1	0	1	1	0	0	0	1	0	1	0	0	0
251	1	0	0	0	0	2	2	1	1	1	0	0	0	0	0	0	0	1	1	1	0	0	0	2	0	0	2	0	2	2	0	1	1	2	0	2	2	0	0	2	1	0	0	1	0	1	0	0	1
252	1	0	0	0	0	1	2	2	0	0	0	0	0	0	0	0	1	2	0	2	0	0	0	2	1	1	1	0	2	2	0	1	1	0	1	1	2	0	1	1	0	0	0	0	0	1	0	0	1
253	1	0	0	0	0	0	0	2	0	0	2	0	0	0	0	0	0	1	1	1	1	0	0	2	0	1	2	0	2	2	1	0	1	1	1	1	2	0	0	2	1	0	1	2	1	1	0	0	0
254	0	0	0	0	0	1	1	2	0	0	1	0	1	0	0	1	0	0	2	0	1	0	0	2	0	0	1	0	2	2	1	2	1	0	1	1	1	1	0	1	0	2	0	2	1	0	0	0	1
255	0	0	0	0	0	2	2	1	1	1	0	0	0	0	0	0	0	0	0	2	0	0	0	2	1	2	2	2	2	2	0	0	0	1	1	1	0	0	0	2	0	2	0	2	0	1	0	0	0
256	1	0	0	0	0	1	1	1	1	1	1	0	0	0	0	0	0	1	1	1	1	0	1	1	0	1	1	0	2	2	0	1	1	1	1	1	1	1	0	1	0	0	1	2	0	1	0	0	1
257	1	0	0	0	0	0	2	0	2	2	0	0	0	0	0	0	0	0	0	2	1	2	0	2	0	1	1	2	2	2	0	0	2	0	1	1	1	1	0	1	1	0	0	2	0	0	1	0	1
258	1	0	0	0	0	1	1	1	1	1	0	1	1	1	0	0	0	0	0	2	0	0	0	2	0	1	2	0	2	2	1	0	1	1	1	1	0	0	0	2	0	1	0	2	0	1	0	1	1
259	1	0	0	0	0	2	2	2	0	0	0	1	2	1	0	0	0	1	0	1	0	0	0	2	0	1	2	0	2	2	1	1	1	1	1	1	2	0	1	2	1	0	0	2	0	1	0	0	1
260	0	0	0	0	0	2	2	1	1	1	0	0	1	0	0	1	0	1	1	1	1	0	1	1	0	0	2	0	2	2	0	0	1	0	1	1	1	0	1	1	0	0	0	2	0	1	0	0	0
261	0	0	0	0	0	1	1	2	0	1	0	0	0	0	0	0	0	0	2	0	1	1	0	2	0	2	1	1	2	2	0	1	1	1	0	2	2	0	1	1	0	2	0	2	1	0	0	0	0
262	1	0	0	0	0	1	1	0	2	2	0	1	1	1	0	0	0	0	0	2	0	0	1	1	1	1	0	2	1	1	2	2	1	2	0	2	1	0	0	2	0	2	0	2	0	0	0	0	1
263	1	0	0	0	0	1	1	2	0	0	0	0	1	0	0	1	0	0	0	2	0	0	0	2	0	0	2	1	2	2	0	1	1	0	2	1	0	0	0	2	0	0	0	2	0	0	0	0	1
264	1	0	0	0	0	1	2	1	2	2	0	0	0	0	0	0	0	0	0	2	0	0	1	1	1	2	2	0	2	2	1	2	1	1	0	2	0	0	0	2	0	0	0	2	0	1	0	0	1
265	1	1	0	0	0	1	1	2	0	0	1	0	0	0	0	0	0	1	1	1	0	0	0	2	0	1	2	0	2	1	0	0	0	1	1	1	0	0	0	1	0	1	0	2	1	0	0	0	0
266	1	0	0	0	0	2	2	1	1	1	1	0	0	0	0	0	1	2	0	1	0	0	1	1	0	2	1	0	2	2	1	0	1	2	0	2	0	0	0	1	0	0	0	2	0	2	0	1	2
267	0	0	0	0	0	1	2	2	0	1	0	0	0	0	0	0	0	0	0	2	0	0	0	2	0	0	2	1	2	2	2	1	1	1	2	2	1	0	0	1	0	0	0	2	0	0	0	1	0
268	0	0	0	0	0	0	2	2	2	2	0	0	0	0	0	0	0	0	1	1	1	0	0	2	0	1	1	0	2	2	0	1	1	2	0	2	1	0	0	1	0	0	0	2	1	1	0	0	0
269	0	1	1	0	0	2	2	2	0	1	1	0	1	0	0	1	0	1	1	1	0	0	0	2	0	1	2	1	2	2	1	1	1	2	0	2	2	0	2	1	1	0	0	1	1	0	0	0	0
270	1	0	0	0	0	1	2	0	2	2	0	1	1	1	0	0	0	1	1	1	0	0	0	2	0	0	2	1	2	2	2	1	0	1	1	1	1	0	0	2	0	0	0	2	0	1	0	0	0
271	1	0	0	0	0	1	1	1	1	2	0	0	0	0	0	0	0	0	0	2	0	1	0	2	0	0	2	0	2	2	0	1	1	1	0	2	2	0	1	1	0	0	1	1	1	0	0	0	1
272	0	0	1	0	0	0	1	1	1	1	1	0	0	0	0	0	0	0	0	2	0	0	0	2	0	2	2	1	2	2	2	1	1	2	0	2	0	0	0	1	0	0	1	1	0	1	0	0	1
273	0	0	1	0	0	2	1	2	0	0	1	1	1	1	0	0	0	0	0	2	0	0	0	2	0	1	2	1	2	2	1	2	2	0	2	0	1	0	0	2	0	0	0	1	0	0	0	0	2
274	1	0	0	0	0	1	2	1	1	1	0	0	0	0	0	0	0	0	0	2	0	0	0	2	0	0	2	1	2	2	2	1	1	1	0	2	1	0	0	2	0	0	1	2	1	1	0	1	0
275	0	0	0	0	0	2	2	1	1	1	0	0	1	0	0	0	0	0	0	2	0	0	0	2	1	2	1	0	2	2	0	1	1	1	1	1	2	0	1	1	1	0	1	1	1	1	0	1	2
276	0	0	0	0	0	2	2	2	0	0	0	1	1	1	0	0	0	1	1	1	1	0	0	2	0	0	2	1	2	2	1	0	0	1	1	1	2	0	1	1	0	2	0	2	0	0	0	0	2
277	1	0	0	0	0	1	2	1	0	0	0	0	0	0	0	0	0	0	0	2	0	0	1	1	0	1	1	0	1	2	1	0	0	2	0	2	1	0	0	1	0	0	1	1	0	0	0	0	1
278	0	0	0	0	0	0	2	1	0	0	0	0	1	0	0	1	0	0	0	2	0	0	0	2	1	2	2	1	2	2	1	1	2	1	1	1	2	0	1	2	2	0	0	1	0	0	0	0	0
279	0	0	0	0	0	1	1	1	1	2	0	1	2	2	0	0	0	1	1	1	1	0	0	2	0	1	1	1	2	2	0	0	0	1	1	1	1	0	0	1	0	1	0	2	2	0	0	1	2
280	0	0	0	0	0	0	2	2	0	1	0	0	2	1	0	0	0	0	1	1	0	0	1	1	1	1	2	0	2	2	0	0	1	1	0	2	2	0	0	1	0	0	1	2	1	0	0	0	0
281	1	0	1	1	1	1	2	2	0	0	0	0	0	0	0	0	0	0	0	2	0	0	0	2	0	0	2	0	2	1	0	1	1	2	2	1	0	0	0	2	0	2	0	2	0	0	0	0	0
282	1	0	0	0	0	0	1	1	0	2	0	0	2	2	0	0	0	2	1	0	1	0	1	1	0	1	2	0	2	2	0	0	1	2	0	2	1	0	0	2	0	0	1	2	0	1	0	1	0
283	1	0	0	0	0	1	1	1	1	2	0	0	1	0	0	0	0	0	0	2	0	0	1	1	1	1	1	0	2	2	0	1	1	1	1	1	1	0	0	2	0	0	0	1	0	0	0	0	0
284	1	0	1	1	1	1	2	1	1	2	0	0	1	0	0	0	0	1	0	1	0	1	0	2	0	2	2	1	2	2	1	1	2	0	2	0	2	0	1	1	0	1	0	2	1	0	0	0	0
285	1	0	1	0	0	2	1	2	0	0	0	0	1	0	0	1	0	1	1	1	0	0	0	2	0	0	0	0	2	2	0	0	1	2	1	1	2	0	1	1	0	0	1	2	0	1	0	0	1
286	1	0	0	0	0	2	2	1	1	1	0	0	1	0	0	1	0	0	0	2	0	0	0	2	0	1	0	1	2	2	1	1	1	2	0	2	0	0	0	2	0	0	1	2	1	0	0	0	0
287	1	0	1	0	0	2	2	2	0	1	0	0	1	0	0	0	0	0	1	1	1	0	0	2	0	1	2	2	2	2	1	0	1	1	1	1	1	0	2	0	0	0	0	2	0	1	0	0	2
288	0	0	0	0	0	2	2	2	0	0	0	1	1	0	0	0	0	1	1	1	1	0	0	2	0	1	1	1	1	1	2	1	1	1	1	1	2	0	1	2	1	1	0	1	1	0	0	0	1
289	0	0	0	0	0	1	0	1	1	1	1	0	0	0	0	0	0	1	1	1	1	0	1	1	0	1	2	0	2	2	1	0	0	2	0	2	1	0	0	2	1	0	0	1	0	1	0	0	0
290	0	0	0	0	0	0	2	2	0	1	0	1	1	1	0	0	0	1	0	2	0	1	0	2	0	2	2	2	2	2	1	0	0	2	0	2	2	0	2	0	0	0	1	1	1	0	0	0	1
291	1	0	0	0	0	1	2	1	2	2	0	0	1	0	0	0	0	2	0	0	0	0	0	2	0	0	2	0	2	2	0	0	0	2	0	2	1	0	0	2	0	0	0	0	0	1	0	0	1
292	1	0	0	0	0	0	2	2	1	1	0	0	0	0	0	0	0	0	1	1	1	0	0	2	0	0	1	0	1	1	0	2	1	2	0	2	1	0	0	0	0	0	0	2	0	0	0	0	1
293	0	0	1	1	1	1	2	1	1	1	1	0	1	0	0	1	1	1	0	2	0	0	2	0	1	1	2	1	2	2	2	1	1	1	0	2	2	1	1	1	1	1	0	2	1	0	0	1	2
294	1	0	0	0	0	1	1	1	1	2	1	1	2	1	0	0	0	1	2	0	1	0	0	2	1	0	1	0	2	2	0	0	1	0	1	1	1	0	0	1	0	0	0	0	0	0	0	1	1
295	0	0	1	0	0	1	1	1	1	1	1	0	0	0	0	0	0	0	0	2	0	0	0	2	0	2	2	1	2	2	0	2	2	0	1	1	2	0	1	2	1	0	1	1	1	1	0	0	0
296	0	0	0	0	0	0	1	1	1	1	1	0	0	0	0	0	0	1	1	1	1	0	1	1	0	1	1	1	2	2	1	0	0	2	0	2	0	0	0	2	0	0	0	2	0	2	0	0	0
297	0	0	1	0	1	1	2	2	0	0	0	1	2	2	0	0	0	1	1	1	1	0	1	1	0	2	2	0	2	2	1	0	1	1	0	2	1	0	0	1	0	0	0	2	0	1	0	0	1
298	1	0	0	0	0	0	1	1	1	1	0	0	1	0	0	0	0	0	1	1	1	0	1	1	0	1	2	0	2	2	1	0	1	1	1	1	1	0	0	2	0	0	2	2	1	1	0	0	2
299	0	0	0	0	0	1	2	2	0	0	1	0	0	0	0	0	0	0	1	1	1	0	0	2	0	1	2	0	1	1	2	1	1	2	0	2	1	0	1	1	0	0	0	2	0	0	0	0	1
300	1	0	0	0	0	1	1	1	1	1	1	1	1	1	0	0	0	1	0	1	0	1	1	1	0	0	2	0	2	2	2	1	1	0	1	0	0	0	0	2	0	1	0	1	1	1	0	0	1
301	1	0	0	0	0	0	2	1	1	1	0	0	0	0	0	0	0	0	0	2	0	0	0	2	0	0	2	0	2	2	1	0	0	2	0	2	2	0	2	0	0	0	1	2	1	2	0	0	1
302	1	0	0	0	0	1	1	2	0	0	1	0	1	0	0	1	1	2	1	1	0	0	0	2	0	1	0	0	1	1	1	1	1	0	1	1	1	0	2	0	0	0	1	2	0	0	0	0	0
303	1	0	0	0	0	1	2	1	1	1	0	1	2	1	0	0	0	2	2	0	1	0	1	1	0	1	1	0	2	2	0	1	2	0	1	1	2	0	2	0	0	1	0	2	0	0	0	0	2
304	0	0	1	0	0	1	2	1	1	1	0	1	2	2	0	0	0	1	2	0	1	0	0	2	0	0	1	0	1	1	1	0	1	1	1	1	1	1	0	1	0	0	1	1	1	0	0	0	0
305	0	0	0	0	0	0	2	2	0	1	0	0	1	0	0	1	0	0	0	2	1	0	0	2	0	0	1	0	2	2	1	1	2	1	2	1	2	1	1	0	0	0	1	1	1	1	0	1	2
306	1	0	0	0	0	1	1	2	0	0	1	1	2	0	1	0	1	2	1	0	1	0	0	2	1	0	0	0	1	1	1	0	0	1	2	1	1	0	0	1	0	0	0	0	0	0	0	0	0
307	0	0	0	0	0	1	2	2	0	0	1	0	0	0	0	0	1	2	1	0	1	0	0	2	0	1	2	0	2	2	2	0	0	1	1	1	2	0	2	0	0	0	1	2	0	1	0	0	2
308	1	0	0	0	0	1	2	2	0	0	1	0	0	0	0	0	0	0	0	2	0	0	1	1	0	1	2	0	2	2	0	0	0	1	0	2	1	0	0	1	0	0	0	0	2	0	0	0	1
309	0	0	1	1	1	1	2	1	0	0	0	0	0	0	0	0	0	1	1	1	1	0	0	2	0	1	1	0	2	2	1	0	1	0	2	0	1	0	1	2	1	0	0	2	0	1	0	0	1
310	1	0	1	0	1	1	1	1	1	1	1	1	1	1	0	0	1	1	0	2	1	0	0	2	0	1	1	1	1	1	2	2	2	0	2	0	1	0	1	1	0	0	1	2	1	0	0	0	0
311	1	0	1	0	0	1	2	0	2	2	0	0	2	2	0	0	0	0	0	2	0	0	0	2	1	1	1	0	2	1	1	0	1	2	1	1	0	0	0	2	0	0	0	1	0	0	0	0	0
312	1	0	0	0	0	2	2	0	1	1	0	1	1	1	0	0	0	1	0	1	0	0	0	2	0	1	1	1	2	2	0	0	1	2	0	2	1	0	1	1	0	2	0	2	0	0	0	0	1
313	0	1	0	0	0	1	2	2	0	0	0	0	1	1	0	0	0	0	0	1	0	0	0	2	1	2	2	1	2	2	0	1	2	1	2	1	1	0	1	2	1	0	0	2	0	1	0	0	0
314	0	0	0	0	0	0	2	2	0	1	0	0	0	0	0	0	0	1	1	1	1	0	0	2	0	0	1	0	2	2	0	1	1	1	1	1	2	1	1	0	0	0	0	1	2	1	0	0	0
315	1	0	0	0	0	1	0	2	0	0	1	0	0	0	0	0	0	1	1	1	0	0	0	2	1	1	2	0	2	2	1	0	1	1	1	1	1	0	0	2	0	0	0	2	0	0	0	1	1
316	0	0	0	0	0	1	1	1	1	1	1	0	0	0	0	0	1	0	1	1	1	1	1	1	0	0	2	1	2	2	1	1	2	0	1	1	1	0	0	2	0	1	0	1	0	1	0	0	0
317	1	0	0	0	0	1	1	1	1	1	0	0	1	0	0	1	1	2	1	0	1	0	0	2	0	1	1	0	2	2	1	0	0	1	1	1	1	0	1	1	0	0	1	1	1	1	0	0	1
318	1	0	0	0	0	0	1	1	1	1	1	1	2	2	0	0	0	0	0	2	0	0	0	2	0	1	2	1	2	2	0	1	2	1	1	1	1	0	0	2	1	0	0	0	0	0	0	1	2
319	1	0	1	1	1	1	0	1	1	1	1	0	0	0	0	0	1	1	0	2	0	0	0	2	0	1	0	0	2	2	0	2	2	1	0	2	1	0	1	1	1	1	0	1	1	1	0	0	1
320	0	0	0	0	0	1	2	2	1	2	0	2	1	1	0	0	0	1	2	0	1	0	0	2	0	0	1	0	2	2	0	2	2	1	0	2	2	0	1	0	0	0	0	2	0	1	0	0	0
321	0	0	0	0	0	1	1	1	1	2	0	0	0	0	0	0	0	1	1	1	1	0	0	2	0	0	1	1	2	2	0	1	1	1	0	2	1	0	1	1	0	0	2	2	1	0	0	0	2
322	0	0	0	0	0	2	1	2	0	0	1	0	1	0	0	1	0	0	0	2	0	0	0	2	1	0	1	0	2	2	0	2	1	2	0	2	1	0	0	2	0	0	0	1	0	1	0	0	1
323	1	0	0	0	0	0	2	0	2	2	0	1	1	1	0	0	0	1	1	1	1	0	0	2	1	0	1	0	2	2	1	2	2	0	2	0	1	0	0	2	0	0	0	1	0	0	0	0	2
324	0	0	0	0	0	2	1	1	1	2	0	0	1	0	0	0	0	0	0	2	0	1	0	2	0	1	1	1	2	2	2	1	1	1	0	2	1	0	1	1	0	0	1	2	1	1	0	0	1
325	1	0	0	0	0	2	2	2	0	1	0	0	0	0	0	0	0	1	1	1	1	0	1	1	0	1	1	1	2	2	1	0	1	1	1	1	1	0	1	1	0	0	0	1	0	1	0	0	1
326	1	0	0	0	0	2	2	1	0	0	1	1	1	1	0	0	0	1	1	0	1	0	0	2	0	1	1	0	2	2	0	1	1	2	0	2	0	0	0	1	0	0	1	2	1	0	0	0	0
327	0	0	0	0	0	1	2	2	1	1	0	0	0	0	0	0	0	2	2	0	0	0	0	2	0	1	2	1	2	2	2	2	1	1	1	1	1	0	2	0	0	1	0	1	1	1	0	1	1
328	1	0	0	0	0	0	2	2	1	1	0	1	1	1	0	0	0	1	2	0	1	0	0	2	0	0	1	0	2	2	1	0	0	2	0	2	2	0	1	1	0	1	0	1	1	1	0	0	1
329	1	0	0	0	0	1	2	2	0	1	0	0	0	0	0	0	0	1	1	1	1	0	0	2	0	1	2	1	2	2	0	2	1	0	1	1	1	0	2	0	0	0	0	1	0	0	0	0	1
330	1	0	1	0	1	1	2	1	1	1	0	0	0	0	0	0	0	2	1	0	0	0	0	2	0	0	2	1	2	2	0	1	1	1	2	2	2	0	1	1	1	0	0	2	0	1	0	0	0
331	1	1	0	0	0	1	1	1	1	1	0	0	0	0	0	0	0	0	0	2	0	1	0	2	0	1	2	0	2	2	1	1	1	1	2	1	2	1	0	1	0	0	1	2	1	1	0	0	2
332	1	0	0	0	0	1	2	2	0	1	0	2	2	2	0	0	0	1	0	1	0	0	1	1	0	1	1	1	2	1	1	0	2	0	1	1	2	0	0	0	0	0	0	0	0	1	0	0	1
333	0	0	0	0	0	1	2	1	1	2	0	1	1	1	0	0	0	1	1	1	1	0	0	2	1	1	2	1	2	2	2	0	0	1	1	1	2	1	0	0	0	0	1	2	1	1	0	0	2
334	1	0	0	0	0	0	0	2	0	0	1	0	0	0	0	0	0	1	1	1	1	0	1	1	1	1	0	1	1	0	1	2	1	2	0	2	1	0	1	1	0	0	0	2	0	1	0	0	1
335	1	0	0	0	0	1	0	2	1	1	0	1	1	1	0	0	0	0	1	1	1	0	0	2	0	0	2	0	1	1	1	2	1	1	0	2	1	0	0	2	0	0	0	2	1	0	0	0	0
336	1	0	0	0	0	1	2	1	1	2	0	0	0	0	0	0	0	0	0	2	0	0	0	2	0	2	1	0	1	1	2	0	1	1	1	1	2	0	1	0	0	0	0	1	1	1	0	0	1
337	0	0	0	0	0	1	1	1	1	1	1	0	0	0	0	0	0	1	1	1	0	0	0	2	0	2	0	0	1	1	1	1	2	1	1	1	1	0	2	0	0	2	0	2	0	0	0	0	0
338	0	0	0	0	0	1	2	2	0	0	1	0	0	0	0	0	0	2	0	1	1	0	0	2	0	1	2	0	2	2	1	0	1	1	1	1	2	1	0	1	0	0	1	1	1	1	0	1	1
339	0	0	0	0	0	1	2	2	0	0	0	1	1	1	0	0	0	0	0	2	1	0	0	2	1	0	0	1	1	0	1	0	1	2	0	2	1	0	0	2	0	1	1	2	1	0	0	0	1
340	1	0	0	0	0	2	1	1	1	2	0	0	0	0	0	0	1	2	0	2	0	0	0	2	0	1	2	0	1	1	2	1	1	2	0	2	1	1	0	1	0	0	0	2	0	0	0	0	1
341	0	0	0	0	0	1	1	1	0	0	1	0	0	0	0	0	0	1	0	1	0	0	0	2	0	2	2	0	2	2	0	1	0	2	0	2	0	0	0	1	0	0	0	2	0	0	0	0	2
342	0	0	1	0	0	1	2	0	2	2	0	1	1	1	0	0	0	0	0	2	0	0	0	2	0	0	1	1	2	2	1	1	1	2	0	2	1	0	1	1	0	0	0	2	0	1	0	0	1
343	1	0	0	0	0	2	2	1	2	2	0	0	1	0	0	1	0	1	1	1	0	0	0	2	0	0	2	1	2	2	0	1	0	1	1	1	1	0	2	0	0	0	0	1	0	0	0	0	0
344	0	0	0	0	0	1	1	2	0	1	1	1	1	0	0	0	0	0	0	2	0	0	2	0	0	0	1	0	2	2	0	0	1	1	1	1	2	0	2	0	1	0	0	1	0	1	0	0	1
345	0	0	0	0	0	1	2	2	0	1	0	0	0	0	0	0	0	1	1	1	1	0	0	2	0	2	2	0	1	1	1	0	1	1	0	2	2	1	0	0	0	0	1	2	1	1	0	1	2
346	0	0	0	0	0	1	2	1	2	2	0	0	1	0	0	0	0	0	0	2	1	0	0	2	0	2	1	1	2	2	1	1	1	0	1	1	2	0	2	0	0	0	1	2	0	0	0	0	1
347	0	0	0	0	0	1	1	2	0	0	2	1	1	1	0	0	0	0	0	2	0	0	0	2	0	1	0	1	1	1	1	0	1	1	1	1	2	0	2	0	0	1	0	1	1	0	0	0	1
348	1	0	1	0	1	1	2	0	2	2	0	1	2	1	0	0	0	2	2	0	1	0	0	2	0	0	2	0	2	2	0	0	1	1	1	1	2	0	2	1	0	0	0	1	0	0	0	1	2
349	1	0	0	0	0	0	2	1	1	2	0	0	1	1	0	0	0	0	1	1	1	0	0	2	0	1	1	0	2	2	1	1	1	2	1	2	0	0	0	2	0	1	1	2	0	1	0	1	1
350	1	0	0	0	0	1	1	1	1	2	1	0	1	1	0	0	1	1	0	2	0	0	1	1	1	2	2	1	2	2	0	0	2	0	2	1	2	0	1	1	0	0	0	1	0	0	0	0	0
351	0	0	0	0	0	2	2	1	1	1	0	1	1	1	0	0	0	1	1	1	0	0	0	2	0	1	2	1	2	2	1	2	2	1	0	2	1	0	1	1	1	0	0	2	0	1	0	0	0
352	0	0	0	0	0	2	2	2	0	1	0	0	1	0	0	0	0	2	1	1	1	0	0	2	1	1	1	0	2	2	2	0	1	1	1	1	1	1	0	1	0	1	0	1	1	0	0	1	2
353	1	0	0	0	0	2	1	2	0	1	1	0	1	0	0	0	0	0	0	2	0	0	0	2	1	0	1	0	2	2	2	0	0	2	0	2	2	1	1	0	0	0	1	1	1	1	0	0	2
354	1	0	0	0	0	1	1	2	0	1	0	1	1	1	0	0	0	1	1	1	0	0	0	2	0	1	1	0	2	2	0	2	2	0	2	0	0	0	0	1	0	1	1	2	1	0	0	0	0
355	0	0	0	0	0	0	1	2	0	0	0	1	1	1	0	0	0	0	0	2	0	0	0	2	0	0	2	0	2	2	0	1	2	1	2	1	2	1	0	1	0	0	0	1	0	0	0	0	0
356	0	0	0	0	0	1	1	1	1	1	1	0	0	0	0	0	0	0	1	1	1	0	2	0	1	1	2	0	2	2	1	1	1	2	2	1	2	0	1	1	0	0	1	2	0	1	0	0	1
357	1	1	1	0	0	2	2	0	2	2	0	0	2	1	0	0	0	1	1	1	1	0	0	2	0	1	0	0	2	1	0	0	0	2	0	2	0	0	1	1	0	0	1	1	1	1	0	0	1
358	0	0	1	1	1	1	2	1	1	2	0	0	2	1	0	0	0	2	1	1	1	0	1	1	1	1	2	0	2	2	1	0	0	2	2	0	2	0	1	1	0	0	0	1	1	1	0	1	2
359	1	0	0	0	0	2	1	1	1	1	0	0	1	0	0	1	1	2	2	0	1	0	0	2	0	2	2	0	2	2	1	0	0	1	2	0	1	0	1	1	0	0	0	1	0	0	0	1	1
360	0	0	0	0	0	1	2	1	1	1	0	0	0	0	0	0	0	0	0	2	0	0	0	2	0	2	1	0	1	2	1	2	1	2	0	2	0	0	0	1	0	0	0	2	0	0	0	0	1
361	0	0	0	0	0	2	2	0	2	2	0	0	1	0	0	0	0	1	1	1	1	0	0	2	1	1	2	1	2	2	0	1	2	2	0	2	2	0	1	1	0	0	1	1	1	1	0	0	1
362	0	0	1	1	1	2	0	2	1	1	0	0	0	0	0	0	0	0	0	2	0	0	0	2	0	0	1	0	2	2	2	0	2	1	2	1	0	0	0	2	0	1	0	2	0	1	0	0	1
363	0	0	1	0	0	1	1	2	0	0	1	1	1	1	0	0	0	0	0	1	0	0	0	2	0	1	1	2	2	2	0	1	1	0	1	1	0	0	0	2	0	0	0	0	1	1	0	0	0
364	0	0	0	0	0	0	2	0	1	1	1	0	1	1	0	0	0	0	0	2	0	0	2	0	0	0	2	0	2	1	0	1	1	2	0	2	0	0	0	2	0	0	1	2	1	0	0	0	1
365	1	0	0	0	0	1	2	1	1	1	0	1	1	0	1	0	0	1	1	1	0	0	1	1	0	0	1	0	1	1	0	0	1	0	1	2	0	0	1	1	0	0	0	0	0	0	0	0	0
366	1	0	0	0	0	1	1	1	1	2	0	0	1	1	0	0	0	0	0	2	0	0	0	2	0	1	2	0	2	2	1	0	0	2	2	0	2	0	2	1	1	1	0	2	1	0	1	0	0
367	1	1	0	0	0	1	2	2	1	1	0	0	0	0	0	0	0	1	1	1	1	0	0	2	0	1	1	0	2	2	0	1	0	2	0	2	0	0	1	0	0	0	1	1	0	0	0	0	2
368	1	0	0	0	0	1	2	1	0	1	0	0	0	0	0	0	0	1	1	1	0	0	0	2	1	1	1	0	1	1	2	0	1	1	0	2	2	0	1	2	1	1	0	2	0	0	0	1	0
369	0	0	0	0	0	2	2	1	1	1	0	0	0	0	0	0	0	1	0	1	0	0	0	2	1	2	1	1	2	1	1	2	2	0	1	1	1	0	1	1	0	0	0	1	0	0	0	0	1
370	1	0	1	1	1	1	1	2	0	0	0	1	1	0	1	0	0	1	1	0	0	0	0	2	0	1	2	0	2	1	0	1	1	1	1	1	2	0	1	1	0	0	0	1	0	1	0	0	1
371	0	0	0	0	0	2	2	2	0	0	1	1	1	1	0	0	0	0	0	2	0	0	1	1	1	1	1	0	2	2	0	1	1	1	1	1	0	0	1	1	0	0	0	0	0	1	0	0	2
372	0	0	0	0	0	2	1	2	0	1	1	1	1	1	0	0	0	1	1	1	1	1	0	2	0	2	1	0	1	1	0	1	1	1	1	1	1	0	1	2	1	0	0	0	1	1	0	0	1
373	0	1	0	0	0	1	2	2	0	1	0	0	0	0	0	0	1	2	0	1	0	0	0	2	0	1	2	1	2	2	2	0	1	2	0	2	0	0	0	2	0	0	2	2	0	1	0	0	0
374	0	0	1	0	0	1	1	2	0	0	2	0	0	0	0	0	0	0	0	2	0	0	0	2	0	2	2	0	2	2	1	0	0	2	0	2	1	0	2	0	0	1	0	2	1	0	1	0	0
375	0	0	0	0	0	1	1	1	1	1	1	0	0	0	0	0	0	0	0	2	0	0	0	2	0	1	2	0	2	2	0	1	2	2	0	2	2	0	0	1	0	0	1	2	1	0	0	1	1
376	0	0	0	0	0	0	2	1	1	2	0	0	1	0	0	1	0	0	0	2	0	0	0	2	1	2	1	1	2	2	0	1	0	1	1	1	2	1	1	0	0	0	0	2	0	1	0	0	1
377	1	0	0	0	0	2	1	1	1	1	1	1	0	0	0	0	0	0	0	2	0	0	0	2	0	2	0	1	1	0	1	1	0	2	1	2	2	0	0	1	0	0	0	1	0	0	0	0	1
378	1	0	0	0	0	0	1	1	1	1	1	0	1	1	0	0	0	1	0	2	0	0	0	2	0	1	1	0	2	2	1	0	1	0	2	0	0	0	0	2	0	0	0	2	0	1	0	1	1
379	1	0	0	0	0	2	1	1	1	1	1	1	1	1	0	0	0	2	0	1	0	0	1	1	1	1	2	1	2	2	2	0	1	1	1	1	2	0	2	1	1	0	0	2	1	0	0	0	1
380	0	0	0	0	0	2	1	2	1	1	1	1	1	1	0	0	0	0	0	2	0	0	0	2	1	1	2	0	2	2	1	0	1	0	2	1	1	0	0	1	0	1	0	1	1	0	0	1	1
381	1	0	0	0	0	1	1	2	0	0	0	1	1	1	0	0	0	0	0	2	0	1	0	2	0	1	1	2	1	1	1	1	1	2	0	2	0	0	0	2	0	0	0	1	0	1	0	1	2
382	0	0	0	0	0	1	2	2	2	2	0	0	2	2	0	0	0	1	1	1	1	1	0	2	0	1	1	0	2	2	0	0	0	1	1	1	1	0	1	1	0	0	0	2	0	1	0	0	0
383	0	1	0	0	0	1	2	0	2	2	0	1	1	1	0	0	0	1	1	1	1	1	0	2	0	1	2	0	2	2	0	1	1	1	1	1	0	0	0	1	0	0	1	1	1	0	0	0	1
384	1	0	0	0	0	1	1	1	1	1	0	0	0	0	0	0	0	1	1	1	1	0	1	1	1	1	2	1	2	1	0	0	0	2	0	2	1	0	0	2	0	1	0	2	0	0	0	1	2
385	0	0	0	0	0	0	2	1	1	1	0	0	0	0	0	0	0	2	1	0	1	1	0	2	0	1	1	1	2	2	1	1	1	0	1	1	1	0	1	1	0	1	0	2	1	0	0	0	0
386	1	0	0	0	0	1	1	1	1	1	0	0	0	0	0	0	0	1	1	1	1	0	0	2	0	0	1	1	2	2	0	1	0	1	1	1	0	0	0	2	0	0	0	1	1	2	0	0	2
387	1	0	0	0	0	1	1	2	0	0	1	0	2	1	0	1	1	2	1	0	1	0	2	0	1	0	1	0	2	2	0	1	1	0	1	1	2	0	1	1	0	0	0	2	0	0	0	0	1
388	1	0	0	0	0	1	1	2	0	0	1	0	2	0	1	1	0	0	0	1	0	1	0	2	0	1	1	0	2	2	0	0	1	1	1	1	1	0	0	2	1	0	0	2	0	1	0	0	1
389	0	1	0	0	0	1	1	2	0	0	2	1	2	2	0	0	0	1	2	0	1	0	0	2	0	2	1	0	2	2	1	1	1	1	1	1	2	0	1	0	0	0	0	1	0	1	0	0	0
390	0	0	0	0	0	1	2	1	1	2	0	0	0	0	0	0	0	0	0	2	0	0	1	1	1	2	2	1	2	2	2	2	1	1	1	1	2	0	1	0	0	0	0	1	0	1	0	0	1
391	1	0	0	0	0	2	1	0	2	2	0	0	0	0	0	0	0	0	0	2	0	0	0	2	0	2	1	2	1	1	1	0	1	0	0	2	1	0	0	1	0	0	1	1	1	1	0	0	0
392	1	0	0	0	0	1	2	0	2	2	0	0	0	0	0	0	0	1	0	2	0	0	0	2	0	2	2	0	2	2	1	1	1	1	0	2	0	0	0	2	0	0	0	2	0	1	0	0	1
393	0	0	0	0	0	2	1	2	0	0	1	0	1	0	0	1	0	1	1	1	0	0	0	2	0	0	2	2	2	2	1	0	0	1	1	1	2	0	1	1	0	0	1	2	1	0	0	0	0
394	0	0	1	0	0	2	2	1	0	0	0	0	0	0	0	0	0	1	0	1	0	0	1	1	0	0	2	1	2	2	0	0	1	2	0	2	0	0	0	2	0	0	0	1	0	1	0	0	1
395	1	0	0	0	0	0	2	1	1	2	0	0	0	0	0	0	0	0	0	2	0	1	1	1	1	1	1	1	2	2	2	0	1	1	0	2	1	0	0	1	0	0	0	1	0	0	1	0	1
396	0	0	0	0	0	0	1	1	1	2	0	0	1	1	0	0	0	2	1	0	1	0	0	2	0	1	1	0	2	2	0	1	2	0	1	0	0	0	0	1	0	1	0	1	1	1	0	0	0
397	1	0	0	0	0	2	2	0	2	2	0	2	2	2	0	0	0	2	1	0	1	0	0	2	1	1	2	0	2	2	2	1	2	1	1	1	0	1	0	1	0	0	0	2	0	1	0	0	1
398	1	0	1	0	0	1	1	2	0	1	0	0	1	0	0	0	0	1	1	1	1	1	1	1	0	0	0	1	1	1	1	0	1	1	0	2	2	1	1	0	0	0	0	1	0	0	0	0	2
399	1	0	0	0	0	0	2	2	0	0	0	1	1	1	0	0	0	0	0	2	0	0	1	1	0	2	1	1	2	2	0	1	1	2	1	1	1	0	1	1	0	0	0	2	0	0	0	0	0
400	1	0	0	0	0	0	2	2	0	0	1	0	0	0	0	0	0	0	0	2	0	0	0	2	0	0	1	2	1	1	2	0	1	0	2	0	2	0	2	0	0	0	1	2	1	0	0	0	0
401	0	0	0	0	0	1	1	2	1	1	0	1	2	2	0	0	0	1	1	0	1	0	0	2	0	1	1	1	2	2	1	0	1	1	1	1	0	0	1	0	0	0	0	1	1	0	0	0	1
402	1	0	0	0	0	1	1	2	0	0	1	0	0	0	0	0	0	0	0	2	0	0	0	2	0	1	1	0	2	2	1	0	1	0	1	1	1	0	0	2	0	0	1	1	1	0	0	0	0
403	0	0	1	0	0	2	1	1	1	1	1	0	2	0	0	1	0	1	1	1	0	0	0	2	0	1	1	1	0	0	2	0	1	1	0	2	1	0	1	1	0	0	0	2	0	0	0	0	0
404	1	0	1	0	0	1	1	2	0	1	1	1	1	1	0	0	0	0	0	2	1	0	0	2	0	0	1	0	2	2	0	0	0	1	1	1	2	0	1	0	0	0	0	2	0	1	0	0	0
405	0	0	0	0	0	1	2	2	0	0	0	0	1	0	0	0	0	1	0	1	0	0	0	2	1	1	2	0	2	2	1	1	1	0	1	1	1	0	2	0	0	1	0	1	0	1	0	0	2
406	1	0	0	0	0	0	1	2	0	1	0	0	0	0	0	0	0	2	1	0	1	0	0	2	0	1	1	0	2	2	0	1	1	1	0	2	1	1	0	1	0	1	0	2	0	1	0	0	0
407	1	0	0	0	0	1	1	1	0	2	0	1	1	0	0	0	0	2	2	0	0	0	0	2	0	1	2	2	2	2	1	0	1	0	1	1	2	0	0	0	0	0	0	1	0	1	0	0	1
408	1	0	0	0	0	1	2	2	0	1	0	0	1	0	0	1	0	2	1	0	0	0	1	1	1	1	2	1	2	2	0	1	0	2	0	2	0	0	0	1	0	0	0	2	0	1	0	0	0
409	1	0	1	1	1	1	1	1	1	1	0	0	0	0	0	0	0	0	0	2	0	0	1	1	0	1	1	1	1	1	2	0	1	1	1	1	1	0	2	0	0	0	1	2	1	2	0	0	1
410	1	0	0	0	0	1	1	2	0	1	1	0	1	0	0	1	0	1	1	1	1	0	0	2	0	1	1	0	2	2	1	0	1	2	0	2	1	0	1	1	0	0	0	1	0	1	0	0	1
411	1	0	0	0	0	1	2	0	1	1	0	1	1	1	0	0	0	2	0	1	0	0	0	2	0	1	2	1	1	1	2	0	1	1	1	1	2	0	2	1	1	0	0	2	0	2	0	0	1
412	1	0	0	0	0	0	1	2	1	1	0	0	1	0	0	0	0	2	0	1	0	1	0	2	0	2	2	0	1	1	1	0	1	0	0	2	0	0	0	2	0	1	0	1	1	1	0	0	0
413	1	0	0	0	0	1	2	1	0	0	0	0	1	0	0	1	0	0	0	1	0	0	0	2	1	0	1	0	1	2	1	1	1	2	1	2	1	0	1	1	0	1	0	1	0	2	0	0	1
414	1	0	0	0	0	1	1	2	0	1	0	1	2	1	0	1	0	1	1	1	0	0	1	1	0	0	2	0	2	2	1	0	1	1	1	1	1	0	1	1	0	1	0	1	1	0	0	0	1
415	1	0	0	0	0	2	2	0	2	2	0	2	2	1	1	0	0	2	0	1	0	0	0	2	0	1	0	0	2	2	0	1	2	0	2	0	0	0	0	1	0	0	0	1	0	1	0	0	0
416	0	0	0	0	0	1	1	1	0	2	0	0	1	1	0	0	0	0	0	2	0	0	2	0	1	1	1	0	2	2	2	0	2	0	2	0	2	1	1	0	0	0	0	2	0	0	0	0	1
417	1	0	0	0	0	1	2	0	1	1	1	1	1	1	0	0	0	1	1	1	1	0	0	2	0	1	0	0	1	1	1	0	0	1	0	2	1	0	1	1	0	0	1	2	1	1	0	0	0
418	0	0	0	0	0	2	2	2	0	0	1	0	1	0	0	1	0	0	1	1	1	0	1	1	1	1	2	0	2	2	1	0	2	0	1	1	1	0	0	2	0	0	0	1	0	0	0	1	2
419	0	0	0	0	0	1	2	0	2	2	0	1	1	1	0	0	0	1	0	1	0	0	0	2	0	0	1	0	2	2	0	0	1	1	1	1	0	0	1	2	1	0	1	2	1	0	0	0	0
420	0	0	0	0	0	1	1	2	0	0	1	1	1	1	0	0	0	0	0	2	0	0	0	2	0	0	2	0	2	2	0	0	1	1	0	2	1	0	0	0	0	0	0	1	0	0	0	0	1
421	1	0	0	0	0	0	2	2	0	0	0	1	1	1	0	0	0	1	1	1	0	0	0	2	0	0	2	0	2	2	1	2	2	0	2	0	1	0	1	1	0	0	0	2	0	2	0	1	1
422	1	0	2	0	1	0	2	2	0	1	0	0	0	0	0	0	0	1	0	1	0	0	1	1	1	1	1	0	2	2	0	1	2	1	1	1	0	0	0	2	0	0	0	2	1	0	0	0	0
423	0	0	0	0	0	2	1	1	1	1	0	0	0	0	0	0	0	0	0	2	0	0	0	2	1	1	1	0	2	2	0	0	0	1	1	1	2	0	1	1	1	0	0	1	0	0	0	0	1
424	0	1	0	0	0	0	1	1	1	1	1	0	0	0	0	0	0	1	1	1	0	0	0	2	0	1	2	0	2	2	0	1	1	2	0	2	1	0	1	1	0	0	2	2	1	1	0	0	1
425	1	0	0	0	0	2	1	1	0	2	0	1	1	1	0	0	0	2	1	1	1	0	0	2	1	2	2	0	2	2	1	0	1	1	1	1	0	0	0	1	0	0	0	2	1	1	0	0	0
426	1	0	0	0	0	0	1	1	1	1	0	0	0	0	0	0	0	1	1	1	1	0	0	2	0	2	1	2	1	1	2	2	1	1	1	1	2	0	0	2	1	0	0	2	1	1	0	0	0
427	0	0	0	0	0	0	1	2	0	2	0	1	1	1	0	0	0	0	0	2	0	0	2	0	1	0	1	1	1	2	2	0	1	1	1	1	1	1	0	1	0	0	0	1	0	0	0	0	0
428	0	0	0	0	0	1	2	2	0	1	0	1	1	1	0	0	0	0	0	2	0	0	1	1	1	0	2	0	2	2	2	1	1	2	0	2	2	0	2	0	0	0	0	1	1	1	0	0	2
429	1	0	0	0	0	1	2	0	2	2	0	0	0	0	0	0	0	1	0	1	0	0	0	2	0	1	1	0	2	2	0	1	2	0	2	0	1	0	1	1	0	0	1	2	1	0	0	1	1
430	1	0	0	0	0	0	1	2	0	0	0	0	1	0	0	0	0	1	0	1	0	1	0	2	0	1	2	0	2	2	1	2	2	0	1	1	1	0	1	2	1	0	0	0	0	0	0	0	1
431	0	0	0	0	0	1	1	1	1	2	0	0	1	0	0	1	0	1	2	0	1	0	0	2	0	0	0	1	1	1	1	1	2	1	2	1	1	1	0	1	0	1	0	2	1	0	0	0	2
432	1	0	0	0	0	1	1	1	1	1	1	0	1	0	0	1	0	1	1	1	0	0	2	0	0	0	2	1	2	1	0	1	1	1	1	1	1	0	0	2	0	0	1	2	1	0	0	0	1
433	0	0	0	0	0	0	2	1	0	0	1	2	1	1	0	0	1	2	0	1	0	0	0	2	0	1	1	1	2	2	1	0	2	1	2	0	2	0	2	0	0	0	0	2	0	0	0	0	1
434	1	0	0	0	0	0	2	1	1	1	0	0	0	0	0	0	0	0	0	2	0	0	0	2	0	1	1	2	1	1	1	0	2	1	0	2	1	0	0	0	0	0	2	2	1	1	0	0	0
435	1	0	0	0	0	2	2	0	1	1	0	1	1	1	0	0	1	2	0	1	0	0	0	2	1	2	0	0	1	1	1	0	2	1	2	0	0	0	0	1	0	0	0	2	0	1	0	1	1
436	0	0	0	0	0	2	2	2	0	0	0	0	1	0	0	0	0	0	0	2	0	0	1	1	0	0	1	0	2	2	0	0	0	0	1	1	1	0	1	1	0	0	0	1	2	1	0	0	0
437	1	0	0	0	0	2	2	2	0	1	0	0	0	0	0	0	0	0	0	2	0	0	0	2	0	1	2	0	1	1	2	1	1	1	1	2	1	0	0	1	0	0	1	1	1	1	0	0	1
438	1	0	0	0	0	1	1	1	1	1	1	0	1	1	0	0	0	0	1	1	1	0	1	1	1	0	2	0	2	2	0	1	2	2	0	2	1	0	1	1	0	0	1	1	1	2	0	0	0
439	1	0	0	0	0	0	2	1	1	1	0	0	1	0	0	0	0	1	0	1	0	0	0	2	1	1	1	0	2	2	1	0	0	2	0	2	2	0	1	1	0	0	0	2	1	0	0	0	1
440	0	0	0	0	0	1	2	2	1	1	1	0	0	0	0	0	1	1	0	2	1	0	0	2	0	1	1	0	2	2	0	1	0	2	0	2	1	0	0	2	0	0	1	2	1	1	0	0	1
441	1	0	0	0	0	2	2	2	0	1	0	1	1	1	0	0	0	1	1	1	1	0	0	2	0	1	2	0	2	2	1	0	0	1	0	2	1	0	1	1	0	0	1	1	1	1	0	0	2
442	0	0	0	0	0	1	1	2	0	0	0	0	0	0	0	0	0	2	2	0	1	0	0	2	0	1	2	0	2	2	1	0	0	2	0	2	2	0	1	1	0	0	0	1	0	1	0	2	2
443	1	0	0	0	0	1	2	2	0	0	0	0	2	0	0	1	0	1	0	2	0	0	0	2	0	1	2	0	2	2	1	1	2	2	0	2	1	0	1	1	0	0	1	1	1	1	0	0	2
444	0	0	0	0	0	1	1	2	0	0	1	0	0	0	0	0	0	1	1	0	1	0	0	2	0	0	1	0	2	2	0	1	0	2	0	2	1	0	1	2	1	0	0	2	0	2	0	0	1
445	1	0	0	0	0	1	2	2	0	1	0	0	0	0	0	0	0	2	0	1	0	0	0	2	0	2	1	1	1	1	2	0	0	1	0	2	2	0	1	0	0	0	0	2	0	1	0	0	1
446	1	0	0	0	0	2	1	1	1	1	1	1	2	1	0	0	0	0	0	2	0	0	1	1	0	1	2	0	2	2	0	0	1	1	1	1	0	0	0	2	0	1	0	2	1	0	0	0	1
447	1	0	0	0	0	1	1	2	0	0	1	1	1	1	0	0	0	0	1	1	1	0	0	2	0	2	2	1	1	1	1	1	1	0	1	1	0	0	0	1	0	0	1	1	1	2	0	0	2
448	1	0	0	0	0	1	1	1	1	1	0	0	0	0	0	0	1	2	0	1	0	0	0	2	0	1	2	0	2	2	1	0	1	2	0	2	2	0	2	0	0	1	0	2	1	0	0	0	1
449	0	0	0	0	0	1	2	1	0	0	0	1	1	1	0	0	0	1	1	1	0	0	0	2	0	2	1	0	2	2	0	1	0	1	1	1	1	0	0	2	0	0	0	2	0	1	0	0	2
450	0	0	0	0	0	2	2	0	1	1	0	0	0	0	0	0	0	1	1	1	1	0	0	2	0	1	2	0	2	2	1	1	2	0	1	1	2	0	2	0	0	0	0	0	0	0	0	0	0
451	0	0	0	0	0	0	1	2	0	0	1	0	0	0	0	0	0	2	0	1	0	0	0	2	0	1	2	0	2	2	0	0	1	1	1	1	1	0	0	2	1	0	0	2	0	2	0	1	2
452	1	1	0	0	0	2	2	2	0	0	0	2	2	2	0	0	0	1	1	1	1	0	0	2	0	1	2	0	1	1	1	1	2	1	1	1	1	0	1	1	0	1	0	2	1	0	0	0	1
453	1	0	0	0	0	1	2	2	1	1	0	1	1	1	0	0	0	0	0	2	0	1	0	2	0	1	1	1	2	1	1	0	2	0	1	1	1	0	1	1	0	0	2	2	0	1	0	0	1
454	1	0	0	0	0	1	1	2	0	0	1	1	1	1	0	0	0	1	0	1	0	0	1	1	1	0	2	0	2	2	0	1	1	1	1	1	1	0	0	1	0	0	0	1	0	0	0	0	0
455	1	0	1	0	0	2	2	0	2	2	0	1	1	1	0	0	0	1	1	1	1	0	1	1	1	1	2	0	2	2	0	2	1	2	0	2	2	0	1	1	0	0	0	1	0	1	0	0	1
456	1	1	0	0	0	2	1	2	0	0	1	1	1	0	1	0	0	2	2	0	0	0	0	2	1	2	0	0	2	2	0	1	0	1	1	1	2	0	2	0	1	0	0	2	0	0	0	0	1
457	0	1	1	0	0	2	2	1	1	1	0	0	0	0	0	0	0	2	1	0	1	1	0	2	0	0	1	2	1	1	1	0	0	2	0	2	1	0	1	1	0	0	0	1	0	0	0	0	2
458	1	0	0	0	0	1	1	1	1	1	1	0	1	0	0	1	0	0	1	1	0	1	0	2	0	0	0	0	2	2	0	0	0	1	1	1	1	0	1	1	0	0	0	1	0	1	0	0	1
459	0	1	0	0	0	1	2	2	0	0	0	0	0	0	0	0	0	0	0	2	0	0	0	2	0	0	1	2	2	2	0	1	0	2	0	2	1	0	2	0	0	0	0	2	0	2	0	0	0
460	1	0	0	0	0	0	2	1	1	2	0	1	1	1	0	0	0	0	0	2	0	0	0	2	0	1	0	1	1	0	2	2	1	1	1	1	1	0	1	1	0	1	0	2	2	1	0	0	1
461	1	0	0	0	0	2	2	2	1	1	0	1	1	1	0	0	0	1	2	0	2	0	0	2	0	1	2	1	1	1	2	0	0	2	0	2	1	0	1	1	0	0	1	2	0	1	0	0	1
462	1	0	0	0	0	1	1	1	1	1	0	1	1	2	0	0	0	1	0	1	0	0	1	1	1	1	1	0	2	2	1	2	1	2	0	2	1	0	0	1	0	0	0	2	0	0	0	0	1
463	1	0	0	0	0	2	2	2	0	1	0	0	1	0	0	1	0	2	2	0	1	0	0	2	0	0	1	0	2	2	0	1	1	1	0	2	2	0	0	2	1	0	0	2	0	0	0	0	2
464	0	0	0	0	0	2	2	1	1	1	0	0	0	0	0	0	0	1	1	1	0	1	0	2	0	1	0	0	1	1	1	0	0	1	2	0	2	0	1	0	0	0	0	1	0	0	0	0	1
465	1	0	0	0	0	2	1	1	1	1	1	0	2	2	0	0	0	1	0	2	0	0	1	1	1	2	2	1	2	2	2	2	2	2	0	2	1	0	0	2	0	1	1	2	1	0	0	0	0
466	0	0	0	0	0	2	1	2	0	0	1	1	1	2	0	0	0	1	0	1	0	0	2	0	1	1	1	0	1	1	0	0	1	1	1	1	2	0	2	0	1	0	1	1	0	0	0	0	2
467	0	0	0	0	0	0	2	2	1	1	0	0	0	0	0	0	0	1	1	0	1	0	1	1	1	1	2	0	2	2	1	1	1	1	1	1	1	0	0	2	0	0	0	1	0	1	0	0	0
468	0	0	0	0	0	2	2	1	2	2	0	0	0	0	0	0	1	2	2	0	1	0	1	1	1	0	1	0	2	2	0	0	1	2	0	2	0	0	0	2	0	0	0	2	0	1	0	1	1
469	0	0	0	0	0	1	2	0	2	2	0	1	1	1	0	0	0	1	2	0	1	0	0	2	0	1	1	1	2	2	2	0	1	2	0	2	2	0	1	1	1	0	0	2	0	0	0	0	1
470	0	0	0	0	0	2	2	2	1	1	0	0	1	0	0	0	0	0	1	1	1	1	0	2	0	0	2	0	2	1	0	1	1	1	1	1	2	0	1	0	0	0	0	1	0	0	0	0	1
471	0	0	0	0	0	1	2	1	1	2	0	0	1	1	0	0	0	0	1	1	1	0	1	1	0	1	2	0	2	2	0	0	0	2	0	2	2	0	2	1	1	0	0	1	0	1	0	0	1
472	1	0	0	0	0	0	1	1	1	1	1	0	0	0	0	0	0	1	1	0	0	0	0	2	0	1	1	2	2	2	2	1	1	0	2	0	0	0	1	1	0	2	0	2	0	0	0	0	1
473	0	0	0	0	0	2	1	2	0	1	1	1	1	1	0	0	0	0	1	1	1	0	1	1	1	1	2	0	2	2	0	0	2	0	2	1	1	1	0	1	0	0	0	0	2	2	0	0	0
474	1	0	2	0	1	0	1	2	0	1	0	0	1	1	0	0	0	1	0	1	0	1	0	2	0	2	1	0	2	2	0	1	2	1	1	1	1	0	1	1	0	0	0	1	0	0	0	0	1
475	0	0	0	0	0	2	2	2	0	0	0	1	1	1	0	0	1	1	1	1	0	0	0	2	0	0	0	1	2	2	1	0	1	1	0	2	1	0	0	2	0	0	0	0	1	1	0	0	1
476	1	0	0	0	0	2	2	0	2	2	0	1	2	1	0	0	0	0	0	2	1	1	0	2	0	2	1	0	2	2	0	1	1	2	2	1	2	0	1	1	0	0	0	0	0	0	0	1	1
477	1	0	0	0	0	2	2	2	1	1	0	0	0	0	0	0	0	2	0	1	0	0	1	1	0	1	1	0	2	1	0	0	0	2	0	2	1	0	0	1	0	1	0	2	0	0	0	1	1
478	1	0	0	0	0	1	2	0	2	2	0	0	0	0	0	0	1	2	0	1	0	0	0	2	1	1	2	1	2	2	1	1	2	2	0	2	2	0	2	0	1	0	0	2	0	0	0	0	1
479	0	0	0	0	0	1	1	2	0	1	1	0	0	0	0	0	0	1	1	1	1	0	0	2	0	0	0	2	1	1	2	0	1	1	0	2	0	0	0	1	0	0	0	0	0	0	0	0	0
480	1	0	0	0	0	1	2	2	0	0	0	1	0	0	0	0	1	2	0	2	0	0	0	2	0	2	0	1	1	0	1	0	1	2	0	2	0	0	0	1	0	0	0	2	0	0	0	0	0
481	1	0	1	1	1	1	2	0	1	1	1	0	0	0	0	0	0	0	1	1	1	0	0	2	0	0	2	1	1	2	1	2	2	0	2	0	1	0	0	2	0	0	0	0	0	0	0	0	1
482	1	0	0	0	0	0	2	1	0	0	0	1	1	1	0	0	0	1	0	1	0	0	1	1	0	0	1	0	2	2	1	1	0	2	0	2	1	0	1	1	0	1	0	2	0	0	0	0	0
483	1	0	0	0	0	2	2	0	2	2	0	0	0	0	0	0	0	0	0	2	0	0	1	1	1	1	2	0	2	2	1	2	2	0	1	1	2	0	2	0	0	0	0	1	0	0	0	1	2
484	1	1	0	0	0	1	2	0	1	1	0	1	2	1	0	0	0	1	0	1	0	0	0	2	0	2	2	1	2	2	0	0	0	2	0	2	2	0	2	0	1	1	0	1	0	1	0	0	1
485	0	0	0	0	0	2	1	1	0	0	2	0	0	0	0	0	0	1	1	1	0	1	0	2	0	2	0	0	1	1	2	0	0	2	0	2	1	0	0	1	0	0	0	2	0	0	0	1	1
486	0	1	0	0	0	1	2	0	2	2	0	1	0	0	0	0	0	1	1	1	0	0	0	2	0	1	0	0	2	2	0	0	1	2	0	2	1	0	0	0	0	0	0	1	0	1	0	0	1
487	0	0	1	0	0	1	2	1	1	1	0	0	1	0	0	1	0	1	1	1	1	0	0	2	0	1	2	0	2	2	1	0	0	2	0	2	2	0	2	0	0	1	0	1	0	1	0	0	1
488	1	0	0	0	0	2	1	1	1	2	1	1	2	1	0	0	0	0	0	2	0	0	0	2	0	1	2	0	2	1	0	1	2	2	0	2	2	0	2	1	1	2	0	2	0	0	0	0	0
489	0	0	0	0	0	2	1	2	0	1	1	0	1	1	0	0	0	1	0	1	0	0	2	0	1	0	1	1	2	2	0	1	1	2	1	1	1	1	0	1	0	0	1	2	0	1	0	0	1
490	0	0	0	0	0	2	1	1	1	1	1	0	0	0	0	0	0	1	1	1	0	0	0	2	0	0	1	1	1	1	1	1	1	2	2	1	1	1	0	0	0	0	0	1	0	0	0	0	1
491	1	0	0	0	0	0	2	1	1	1	0	0	1	1	0	0	0	2	1	0	1	0	0	2	0	0	1	0	1	1	2	1	1	1	0	2	1	1	0	1	0	0	1	2	0	1	0	0	0
492	0	0	0	0	0	1	2	2	1	1	1	0	1	0	0	1	0	1	1	1	1	0	0	2	0	1	0	2	1	1	2	1	1	1	1	1	2	1	0	1	0	0	0	2	0	1	0	0	1
493	1	0	0	0	0	1	2	2	1	1	1	1	1	1	0	0	0	1	1	1	1	0	1	1	0	1	2	1	2	2	2	1	1	1	1	1	1	0	0	1	0	1	0	1	1	0	0	0	1
494	0	0	0	0	0	0	2	2	1	1	0	0	0	0	0	0	0	0	0	2	0	0	0	2	0	0	2	0	2	2	1	1	2	2	0	2	1	0	0	2	0	0	0	2	1	0	0	0	1
495	1	0	0	0	0	1	2	1	2	2	0	0	1	0	0	1	0	0	0	1	0	0	0	2	1	2	1	0	2	2	1	0	1	0	1	2	2	0	1	0	0	0	0	2	1	0	0	0	1
496	0	0	0	0	0	1	1	0	2	2	0	0	0	0	0	0	0	1	0	1	0	0	0	2	1	2	0	2	0	0	2	1	2	1	1	1	0	0	0	1	0	0	1	1	1	2	0	0	1
497	0	0	0	0	0	1	2	2	0	1	0	0	2	1	0	0	0	1	1	1	0	1	0	2	0	2	1	0	2	2	0	0	0	2	0	2	2	0	2	1	1	0	0	1	0	0	0	0	2
498	1	0	0	0	0	2	2	1	2	2	0	0	0	0	0	0	0	1	1	1	0	0	0	2	0	2	2	0	2	2	1	0	2	1	0	2	2	0	1	1	1	0	0	1	1	0	0	0	1
499	1	0	0	0	0	2	1	2	0	0	1	1	1	1	0	0	0	1	1	1	1	0	0	2	1	0	1	0	2	2	1	0	0	1	1	1	0	0	0	2	0	1	0	2	1	1	0	0	0
500	1	0	0	0	0	1	2	2	0	0	0	0	0	0	0	0	0	0	0	2	0	0	0	2	0	2	2	0	2	2	1	1	1	0	1	1	1	0	0	0	0	0	1	2	1	0	0	0	0
501	1	0	0	0	0	0	1	1	0	0	1	0	0	0	0	0	0	1	2	0	1	0	1	1	0	1	1	0	2	2	0	0	1	1	1	1	2	0	1	1	1	1	0	1	0	1	0	0	1
502	0	0	0	0	0	2	1	1	0	0	1	0	0	0	0	0	0	1	1	1	1	0	0	2	0	1	2	1	2	2	0	2	2	0	1	1	2	0	2	1	1	0	0	1	0	0	0	0	1
503	1	0	0	0	0	2	2	0	2	2	0	0	0	0	0	0	0	0	0	2	0	0	0	2	0	0	1	0	1	2	1	0	1	1	1	1	1	0	0	2	0	1	0	1	1	1	0	1	0
504	0	0	0	0	0	2	2	2	0	1	0	0	1	0	0	1	0	2	1	1	1	0	0	2	0	1	1	0	2	2	0	1	1	2	0	2	1	0	1	1	0	0	1	1	0	1	0	0	1
505	1	0	0	0	0	0	2	1	0	0	0	0	0	0	0	0	0	2	0	1	0	0	2	0	0	1	1	0	2	1	1	1	2	0	2	0	0	0	1	1	1	1	0	2	0	0	0	0	0
506	1	0	0	0	0	1	0	2	0	0	1	0	1	1	0	0	0	1	1	1	0	0	0	2	0	1	1	0	1	1	1	1	2	0	1	0	2	0	1	1	1	0	1	2	0	1	0	0	0
507	1	0	0	0	0	1	1	2	0	0	1	1	2	1	1	0	0	0	0	2	0	0	0	2	0	1	1	0	2	2	0	1	1	1	1	1	1	0	1	1	0	0	0	2	1	0	0	0	1
508	1	0	0	0	0	1	2	2	0	0	0	0	1	1	0	0	0	0	0	2	0	0	1	1	1	0	2	0	2	2	1	0	2	0	2	0	1	1	0	1	0	1	0	2	1	0	0	0	1
509	0	0	0	0	0	0	2	1	2	2	0	0	0	0	0	0	0	1	1	1	1	0	1	1	1	1	2	0	2	2	1	0	1	1	1	1	2	1	1	1	1	0	1	1	1	0	0	1	2
510	1	0	0	0	0	1	1	0	2	2	0	0	1	0	0	1	0	0	0	2	0	0	0	2	0	0	1	0	2	2	0	0	0	1	1	1	0	1	0	1	0	0	0	2	0	1	0	0	1
511	1	0	0	0	0	2	1	2	0	1	1	1	2	1	0	0	0	2	2	0	1	0	0	2	0	1	2	0	2	2	0	1	1	1	1	1	0	0	1	1	0	0	0	0	0	1	0	0	0
512	1	0	0	0	0	1	2	1	1	1	0	0	0	0	0	0	0	0	0	2	0	0	0	2	0	1	1	0	1	1	0	1	1	0	1	1	2	0	0	0	0	0	0	2	0	0	0	0	1
513	0	0	0	0	0	0	1	2	0	0	1	1	2	1	1	0	0	2	2	0	1	0	0	2	0	0	1	0	2	1	1	1	1	1	0	2	2	0	1	0	0	0	0	0	0	0	0	0	1
514	0	0	0	0	0	0	1	2	0	0	1	0	0	0	0	0	0	0	1	1	1	0	1	1	1	1	0	0	1	2	1	0	0	0	1	1	1	0	1	1	0	0	0	1	2	1	0	0	1
515	1	0	0	0	0	0	1	1	0	0	2	0	0	0	0	0	0	1	1	1	1	0	0	2	0	1	2	0	2	2	1	0	0	2	0	2	2	0	2	1	1	0	0	1	0	1	0	0	1
516	0	0	0	0	0	1	2	1	0	0	0	1	2	1	0	1	0	1	0	1	0	0	0	2	0	1	1	1	2	2	0	1	1	0	2	0	2	0	1	1	0	0	0	2	0	2	0	0	0
517	1	0	0	0	0	2	2	0	2	2	0	0	0	0	0	0	0	0	0	2	0	0	0	2	0	1	1	1	2	1	1	1	1	2	0	2	1	0	1	1	0	0	0	0	1	1	0	0	0
518	0	0	0	0	0	1	1	2	0	0	0	1	2	2	0	0	0	2	1	0	0	0	1	1	0	1	2	0	1	1	1	0	0	2	0	2	2	0	0	0	0	2	0	2	1	0	0	0	1
519	0	0	0	0	0	1	2	2	0	0	1	0	2	1	0	0	0	1	0	2	0	0	1	1	1	2	1	1	2	1	1	0	0	2	0	2	1	0	1	1	0	0	0	0	0	0	0	0	2
520	1	0	1	0	1	1	2	2	0	0	1	0	2	2	0	0	0	2	2	0	0	0	0	2	0	1	0	1	1	1	1	0	1	1	0	2	1	0	1	1	0	0	1	2	1	1	0	0	1
521	1	0	0	0	0	0	1	1	2	2	0	0	0	0	0	0	0	1	1	1	1	0	0	2	0	1	2	0	1	1	1	0	0	2	0	2	1	0	1	1	0	0	0	2	0	0	0	0	0
522	1	0	0	0	0	0	2	1	1	1	0	1	0	0	0	0	0	0	0	2	0	1	0	2	0	2	1	0	1	1	0	1	0	2	0	2	2	0	0	1	0	0	1	2	1	1	0	1	2
523	0	0	0	0	0	1	0	1	1	1	1	0	0	0	0	0	0	0	0	2	0	0	0	2	0	2	0	0	2	2	0	2	1	0	2	0	2	0	1	0	0	0	0	1	0	0	0	0	1
524	1	0	0	0	0	1	2	2	0	1	0	1	0	0	0	0	0	1	1	1	1	0	1	1	1	0	2	0	2	1	0	0	1	0	1	1	1	0	0	2	0	0	1	2	1	1	0	1	0
525	0	0	0	0	0	0	2	1	2	2	0	1	1	1	0	0	0	2	2	0	0	0	0	2	0	1	2	0	2	2	2	0	1	1	0	2	1	0	1	1	0	0	0	1	0	0	0	0	1
526	1	0	0	0	0	2	2	1	1	1	0	0	0	0	0	0	0	0	0	2	0	0	0	2	0	0	0	1	2	2	1	0	0	2	0	2	2	0	2	0	0	1	0	1	1	1	0	0	2
527	0	0	0	0	0	1	2	1	1	1	1	0	0	0	0	0	0	2	0	2	0	0	1	1	1	0	1	0	2	2	1	0	2	2	0	2	1	0	1	1	0	0	0	1	0	1	0	0	1
528	1	0	1	0	1	1	1	1	1	1	1	1	1	1	0	0	0	0	0	2	0	0	0	2	1	0	1	1	2	2	1	0	1	1	1	1	1	0	0	1	0	1	0	1	1	0	0	0	2
529	0	0	0	0	0	1	1	2	1	1	1	1	1	0	1	0	0	0	0	2	0	0	1	1	0	0	1	0	2	2	0	0	0	1	1	1	2	0	1	0	0	0	1	2	1	0	0	0	2
530	0	0	0	0	0	2	1	2	0	0	2	1	1	1	0	0	0	0	0	2	0	0	1	1	0	1	1	1	2	2	0	1	1	1	0	2	2	0	2	1	1	1	0	2	1	0	0	1	2
531	0	0	0	0	0	0	1	1	1	1	0	0	1	0	0	1	0	0	1	1	1	0	1	1	0	1	0	1	2	2	1	0	1	0	1	1	1	1	0	1	0	0	0	0	0	1	0	0	0
532	1	0	0	0	0	2	2	2	0	1	0	0	0	0	0	0	0	1	1	1	1	0	0	2	0	0	1	0	2	2	0	0	1	2	0	2	1	1	0	1	0	0	0	1	1	1	0	0	1
533	0	0	1	0	0	1	2	1	0	0	0	0	0	0	0	0	0	0	0	2	0	1	0	2	0	0	1	0	2	2	1	0	1	1	1	1	2	0	1	1	0	0	0	1	0	0	0	0	0
534	0	0	1	0	0	1	2	2	0	1	0	0	1	1	0	0	0	0	0	2	1	0	0	2	1	2	2	1	2	2	0	1	2	0	0	2	2	0	2	1	1	0	0	0	0	0	0	0	1
535	0	0	0	0	0	2	2	2	1	1	0	0	1	0	0	0	0	1	2	0	2	0	1	1	1	0	2	0	2	2	1	1	1	1	0	2	1	0	1	1	0	0	0	2	1	0	0	0	1
536	1	0	0	0	0	0	1	2	0	0	0	0	1	0	0	1	0	1	0	0	0	0	1	1	0	1	1	0	2	1	0	0	1	2	0	2	2	0	2	0	1	1	0	1	1	1	0	1	2
537	1	1	1	0	0	2	2	1	1	2	0	0	1	0	0	1	0	0	1	1	1	0	1	1	2	2	1	0	2	2	0	0	0	2	0	2	2	0	1	1	0	0	0	1	0	1	0	0	0
538	1	0	0	0	0	0	2	1	1	1	1	0	0	0	0	0	0	0	0	2	0	0	0	2	0	0	1	0	1	1	1	0	2	1	0	2	1	0	2	0	0	0	1	1	1	2	0	0	1
539	1	0	0	0	0	0	1	2	0	0	2	1	2	1	0	0	0	1	0	1	0	0	1	1	1	1	2	1	2	2	1	0	1	1	1	1	1	0	1	1	0	1	0	2	1	0	0	1	1
540	0	1	0	0	0	1	1	2	1	1	1	0	1	0	0	0	1	2	0	1	0	0	1	1	0	1	2	0	2	2	0	1	1	1	0	2	0	0	0	2	0	0	1	2	1	0	0	0	0
541	0	0	0	0	0	1	2	0	2	2	0	0	1	1	0	0	0	1	2	0	1	0	0	2	0	0	1	0	2	1	1	1	1	1	0	2	1	0	1	1	0	0	1	2	2	2	0	0	0
542	0	0	0	0	0	1	2	2	0	0	0	0	0	0	0	0	1	1	1	1	0	0	1	1	2	2	0	0	2	2	0	1	2	2	0	2	1	0	0	2	0	0	0	1	0	0	0	0	1
543	1	0	0	0	0	1	2	1	1	1	0	0	2	1	0	1	0	0	1	1	1	0	1	1	0	2	2	0	2	2	1	0	1	1	1	1	2	0	1	1	0	1	0	2	0	0	0	0	1
544	0	1	0	0	0	2	2	0	2	2	0	1	2	2	0	0	0	1	0	1	0	0	0	2	0	0	1	1	2	2	1	0	0	0	1	1	1	0	2	0	0	0	0	2	0	1	0	0	1
545	1	0	0	0	0	1	1	1	1	1	1	0	1	0	0	0	0	0	0	2	0	0	0	2	0	1	1	1	1	1	1	0	1	0	1	2	1	0	0	2	0	0	0	2	1	1	0	0	1
546	1	0	0	0	0	2	2	1	0	0	0	1	1	1	0	0	1	2	1	0	1	0	0	2	1	1	2	0	2	2	1	0	0	2	0	2	2	0	1	1	0	1	0	2	0	0	0	0	0
547	1	0	0	0	0	0	2	0	2	2	0	0	0	0	0	0	1	2	1	1	0	0	0	2	1	2	0	1	1	1	1	1	1	2	0	2	2	0	0	1	0	2	0	2	0	0	0	0	1
548	0	0	0	0	0	0	2	1	0	0	0	0	0	0	0	0	1	1	0	2	1	0	1	1	0	1	0	0	2	2	0	1	2	1	1	1	1	0	0	2	1	0	0	0	0	1	0	0	1
549	1	0	0	0	0	1	2	0	2	2	0	1	1	1	0	0	0	1	1	1	0	0	0	2	1	0	0	0	2	2	0	1	1	1	1	1	1	0	2	0	0	1	0	1	1	1	0	1	2
550	1	0	0	0	0	1	1	2	0	1	1	0	1	1	0	0	0	2	1	0	1	0	1	1	0	1	2	0	2	1	0	1	1	2	0	2	1	1	1	0	0	0	0	2	0	2	0	1	1
551	1	0	0	0	0	2	1	1	1	1	0	1	1	1	0	0	0	1	1	1	1	0	0	2	0	1	1	0	2	2	0	0	0	2	1	2	2	0	1	1	0	0	0	1	0	0	0	0	2
552	0	0	2	0	1	0	2	1	1	1	0	0	0	0	0	0	0	0	0	2	0	0	1	1	1	2	1	0	2	2	1	1	1	2	0	2	2	0	1	1	0	0	0	2	0	0	0	0	1
553	1	0	0	0	0	0	2	1	1	1	1	1	1	1	0	0	0	2	1	1	1	0	0	2	0	1	1	0	2	2	0	0	1	0	1	1	2	0	1	1	1	0	0	2	0	0	0	0	0
554	0	0	0	0	0	0	0	2	0	0	2	0	0	0	0	0	0	1	2	0	1	0	1	1	1	1	1	1	2	1	1	0	0	2	0	2	0	0	0	2	0	0	0	2	0	0	1	0	0
555	1	0	0	0	0	1	2	1	1	2	0	0	1	0	1	0	0	1	1	1	1	0	1	1	0	1	2	1	2	1	0	0	1	1	0	2	2	0	1	1	0	1	0	2	2	0	0	0	0
556	0	0	1	0	0	1	2	2	0	1	0	0	0	0	0	0	0	1	1	1	1	0	0	2	0	0	1	1	1	1	1	2	1	2	0	2	1	0	1	1	0	0	1	2	1	1	0	0	1
557	1	0	0	0	0	0	2	0	2	2	0	0	0	0	0	0	0	0	1	1	1	0	0	2	1	0	2	0	2	2	0	1	1	1	1	1	2	0	1	2	1	0	0	1	0	0	0	0	1
558	0	0	0	0	0	1	2	1	1	1	0	0	0	0	0	0	0	1	1	1	1	1	0	2	0	1	1	1	2	2	1	1	1	1	2	1	2	0	2	0	0	0	0	2	0	1	0	1	1
559	0	0	0	0	0	1	1	2	1	1	1	0	1	0	0	0	1	2	1	1	0	0	0	2	1	2	1	0	2	2	0	1	1	1	0	2	2	0	1	1	0	0	0	1	0	0	0	0	0
560	0	0	0	0	0	1	2	2	1	1	0	1	1	1	0	0	0	0	0	2	0	0	0	2	1	0	2	1	1	1	2	1	1	1	0	2	2	0	1	1	1	0	1	1	1	1	0	0	1
561	0	0	1	0	0	1	1	1	0	0	1	0	0	0	0	0	0	0	1	1	1	0	0	2	0	0	0	1	2	2	1	1	1	2	1	2	0	0	0	2	0	0	1	2	0	0	0	0	0
562	1	0	0	0	0	1	1	1	0	0	1	1	1	1	0	0	0	0	0	2	0	0	0	2	0	0	1	1	2	2	1	0	0	2	0	2	1	0	1	1	0	0	0	1	0	0	0	1	2
563	1	0	0	0	0	1	2	2	1	1	0	1	1	1	0	0	0	0	0	2	0	0	0	2	0	0	0	0	1	1	2	0	1	1	1	1	2	0	2	1	1	0	0	1	0	1	0	1	1
564	0	0	0	0	0	0	1	1	0	2	0	0	0	0	0	0	0	0	0	2	0	0	2	0	1	1	1	2	2	2	1	1	1	1	0	2	1	0	2	0	0	1	0	2	0	0	0	0	1
565	1	0	0	0	0	0	1	2	0	1	0	0	1	0	0	1	0	1	1	1	0	0	1	1	1	1	1	1	2	2	1	1	2	0	2	0	2	0	2	0	1	1	0	2	0	0	0	0	0
566	1	0	0	0	0	0	1	1	1	1	1	0	0	0	0	0	0	2	1	0	0	0	0	2	0	1	1	1	2	2	1	0	2	0	1	1	1	0	1	2	1	0	0	2	1	0	0	0	0
567	1	0	0	0	0	1	1	1	1	1	0	0	1	0	0	1	0	1	1	1	1	0	0	2	1	0	1	0	2	2	1	0	0	2	0	2	2	0	2	0	0	1	0	2	1	0	0	0	1
568	0	0	0	0	0	1	2	1	0	0	0	1	1	1	0	0	0	1	1	1	1	0	0	2	0	1	2	0	2	1	1	0	0	2	0	2	1	1	0	1	0	0	0	1	1	0	0	0	0
569	0	0	0	0	0	0	1	0	2	2	0	0	1	0	0	1	0	1	1	1	1	0	1	1	0	1	2	0	2	2	1	0	0	2	0	2	2	0	0	2	1	0	1	2	1	1	0	0	1
570	0	0	0	0	0	1	2	1	1	1	0	0	1	1	0	0	0	2	2	0	0	0	0	2	0	1	1	0	2	2	2	2	1	1	1	1	0	0	0	2	0	0	0	0	1	0	0	0	1
571	0	0	0	0	0	2	2	1	1	1	0	0	0	0	0	0	0	0	0	2	0	0	0	2	1	1	2	1	2	2	2	2	1	1	1	1	0	0	1	0	0	0	0	0	0	0	0	0	0
572	0	0	0	0	0	1	1	2	0	0	1	0	1	0	0	0	0	1	1	1	0	0	0	2	0	1	2	1	2	2	0	1	0	1	0	2	1	0	0	1	0	0	0	2	0	0	0	1	2
573	0	0	0	0	0	1	2	1	1	2	0	1	1	1	0	0	0	2	0	2	0	0	1	1	1	1	1	1	2	2	2	0	0	1	1	1	1	0	0	2	1	0	1	2	0	1	0	0	0
574	1	0	0	0	0	2	2	1	1	1	0	0	0	0	0	1	1	0	1	1	1	0	0	2	0	1	2	0	2	2	1	0	0	2	0	1	0	0	0	1	0	2	0	2	0	0	0	0	1
575	1	0	0	0	0	1	1	1	1	1	2	1	2	1	0	0	0	0	0	2	0	1	0	2	0	1	2	0	2	2	1	0	1	1	1	1	1	0	0	1	0	0	0	2	0	1	0	0	1
576	1	0	0	0	0	1	2	2	1	1	0	0	1	0	0	0	0	0	0	2	0	0	0	2	0	1	2	1	2	2	1	0	1	0	1	1	2	0	1	0	0	0	0	0	0	1	0	1	1
577	0	0	0	0	0	1	1	1	1	1	2	1	2	1	0	0	0	1	1	1	1	0	0	2	0	1	1	0	2	2	0	0	1	1	1	1	0	0	0	1	0	0	0	2	0	1	0	0	2
578	1	0	0	0	0	1	1	2	0	1	1	0	0	0	0	0	1	1	0	2	1	0	0	2	0	0	0	0	1	1	1	1	1	1	0	2	0	0	0	1	0	0	0	1	0	0	0	0	1
579	1	0	0	0	0	1	2	0	2	2	0	0	0	0	0	0	0	1	1	0	1	1	0	2	0	1	1	0	2	2	1	0	2	1	0	2	2	0	1	1	0	0	1	2	2	0	0	0	0
580	0	0	0	0	0	0	1	2	0	0	2	0	0	0	0	0	0	1	1	1	1	0	0	2	0	0	2	0	2	2	1	1	1	1	1	1	1	0	0	1	0	0	0	2	0	1	0	0	1
581	0	0	0	0	0	1	2	1	1	1	0	1	1	1	0	0	0	1	1	1	0	0	0	2	0	2	1	1	2	2	0	1	1	1	1	2	1	0	0	2	0	0	1	1	0	0	0	1	0
582	0	0	0	0	0	1	1	1	1	1	0	0	0	0	0	0	0	1	1	1	0	0	2	0	0	1	1	0	2	2	0	2	2	0	1	1	0	0	0	2	0	0	1	1	1	0	0	0	1
583	0	1	0	0	0	1	2	1	0	0	0	0	0	0	0	0	0	1	1	1	1	0	0	2	1	0	2	0	2	2	1	0	2	2	0	2	1	1	0	1	0	0	0	1	0	1	0	0	0
584	1	0	0	0	0	1	2	2	1	1	0	1	1	1	0	0	0	1	0	1	0	0	1	1	0	1	2	0	2	2	1	2	2	0	2	0	0	0	0	1	0	0	1	1	1	1	0	0	2
585	0	0	0	0	0	1	2	1	1	1	0	0	0	0	0	0	0	0	1	1	1	0	0	2	0	0	2	0	2	2	1	0	1	1	1	1	2	0	1	0	0	0	1	1	1	1	0	0	1
586	0	0	0	0	0	1	1	1	1	1	1	0	1	0	0	1	0	1	1	1	0	0	1	1	0	0	0	1	1	1	1	0	1	2	0	2	1	0	0	1	0	1	0	2	0	0	1	0	0
587	0	0	0	0	0	2	1	2	0	0	1	0	1	0	0	1	0	0	0	1	0	0	0	2	0	2	2	1	2	2	1	1	1	0	1	1	0	0	0	2	0	1	0	2	1	0	0	1	2
588	0	1	0	0	0	1	2	2	0	0	0	1	2	1	0	0	0	0	0	2	0	0	0	2	0	2	2	0	2	2	2	0	1	0	1	1	1	0	1	1	0	0	0	2	0	2	0	0	2
589	1	0	0	0	0	0	1	2	1	1	0	0	1	0	0	1	0	1	1	1	0	0	0	2	1	0	1	1	2	2	2	0	1	2	0	2	1	0	2	0	0	0	0	1	0	0	0	0	1
590	0	0	0	0	0	0	2	2	0	1	0	1	1	2	0	0	0	1	1	0	0	0	0	2	1	2	2	1	1	1	1	1	1	2	0	2	2	0	1	1	0	0	1	1	1	1	0	0	2
591	1	0	0	0	0	2	1	2	0	1	1	0	0	0	0	0	0	0	0	2	0	0	1	1	0	1	1	0	2	2	1	0	1	0	1	2	1	0	1	1	0	1	0	1	1	0	0	0	1
592	1	0	1	0	0	1	2	1	2	2	0	0	1	1	0	0	0	0	0	2	0	0	0	2	0	2	1	1	2	2	2	2	1	1	1	1	0	0	0	2	0	0	1	2	1	1	0	0	0
593	1	0	0	0	0	0	2	1	1	2	0	1	2	1	0	0	1	2	2	0	2	1	1	1	0	0	0	0	2	2	0	0	2	0	2	0	2	0	0	0	0	1	0	1	1	1	0	0	1
594	1	0	1	0	1	1	2	2	1	1	0	1	0	0	0	0	0	0	1	1	0	0	0	2	0	1	1	0	2	2	0	0	1	1	0	2	1	1	0	1	0	0	0	2	0	1	0	0	1
595	1	0	0	0	0	2	2	2	0	1	1	0	0	0	0	0	0	0	0	1	0	0	0	2	0	0	1	1	1	0	1	0	0	2	0	2	1	1	1	0	0	0	0	1	0	0	1	0	0
596	1	0	0	0	0	1	1	1	0	0	1	0	0	0	0	0	0	1	1	1	0	1	0	2	0	0	1	0	2	2	0	1	1	1	1	1	1	0	1	2	1	0	0	1	1	2	0	0	0
597	0	0	0	0	0	2	2	1	1	1	0	1	2	1	0	0	0	2	0	0	0	0	1	1	0	1	1	0	1	2	1	1	1	1	0	2	0	0	0	2	0	0	0	2	0	2	0	1	1
598	0	0	0	0	0	1	1	2	0	0	1	1	2	1	0	0	0	2	0	0	0	0	2	0	0	0	0	1	1	1	1	0	0	1	2	1	1	0	0	2	0	0	0	2	0	1	0	0	1
599	0	0	1	0	1	1	2	0	2	2	0	0	0	0	0	0	0	0	1	1	1	0	0	2	0	0	2	0	2	2	1	0	1	0	2	0	2	0	0	2	1	0	0	1	0	1	0	0	1
600	1	0	0	0	0	2	2	1	1	1	0	1	2	2	0	0	0	1	0	1	0	0	0	2	0	0	2	0	2	2	0	0	0	2	0	2	1	0	1	1	0	0	0	0	0	0	0	0	1
601	1	0	0	0	0	0	1	1	0	2	0	1	1	1	0	0	0	1	1	1	1	0	0	2	0	0	0	0	1	1	1	1	1	0	2	0	0	0	0	2	0	0	0	2	0	0	0	0	1
602	1	0	0	0	0	0	2	1	1	1	0	0	2	1	0	0	0	0	0	2	0	0	0	2	0	0	1	0	2	2	0	1	2	2	0	2	2	0	2	0	0	1	0	1	1	0	0	0	2
603	0	0	0	0	0	1	2	1	1	1	0	0	0	0	0	0	0	1	0	2	0	0	1	1	1	1	1	0	1	1	2	1	0	2	0	2	2	0	1	1	0	0	0	2	0	0	0	0	2
604	1	0	1	1	1	1	2	1	1	1	1	1	1	1	0	0	0	1	1	1	1	0	0	2	0	1	2	0	1	1	2	2	1	1	0	2	1	0	0	2	0	0	0	1	0	1	0	0	1
605	1	0	0	0	0	2	2	1	1	1	0	0	1	1	0	0	0	0	0	2	0	0	0	2	0	1	1	0	2	1	1	1	1	1	1	1	2	0	1	1	0	0	0	1	0	0	0	0	1
606	0	0	0	0	0	2	2	1	1	1	1	0	0	0	0	0	0	1	1	1	1	2	0	2	0	1	1	0	1	1	2	0	1	1	0	2	1	0	0	2	0	0	0	1	0	0	0	0	0
607	0	0	0	0	0	2	2	1	1	1	0	0	0	0	0	0	0	1	0	0	0	1	0	2	0	0	2	0	2	2	1	2	2	0	1	1	0	0	0	2	0	1	0	2	1	0	0	0	1
608	1	1	0	0	0	1	1	2	0	2	0	0	0	0	0	0	0	1	0	2	0	0	1	1	0	1	1	0	2	2	1	2	1	1	1	1	1	0	1	1	0	0	0	2	1	1	0	1	1
609	0	1	0	0	0	2	1	1	1	1	1	1	1	1	0	0	0	0	0	1	0	0	1	1	0	1	2	0	2	2	1	0	1	2	0	2	2	0	1	1	0	1	0	2	0	0	0	0	0
610	0	0	0	0	0	2	2	2	0	1	0	0	1	1	0	0	0	1	1	1	1	0	1	1	1	1	1	1	2	1	1	1	0	1	1	1	1	0	0	2	0	1	0	1	1	0	0	1	1
611	1	0	0	0	0	1	2	2	1	1	1	1	1	1	0	0	0	0	1	1	1	0	0	2	0	2	2	1	2	2	0	1	1	2	0	2	2	1	0	0	0	0	1	2	1	0	0	1	0
612	1	0	0	0	0	0	2	1	1	1	1	0	1	0	0	1	0	1	1	1	1	0	0	2	0	2	1	0	1	1	1	1	0	2	0	2	2	0	2	0	0	0	1	2	0	1	0	0	1
613	0	0	0	0	0	1	1	1	1	1	1	0	1	0	0	1	0	1	0	1	0	0	0	2	0	1	1	0	2	2	0	1	1	0	1	1	0	0	1	2	1	1	0	1	1	0	0	0	0
614	1	0	0	0	0	0	2	2	1	1	0	0	2	1	0	1	0	2	2	0	1	0	1	1	1	1	1	0	2	2	0	1	1	2	0	2	1	0	1	1	0	1	1	2	1	0	0	0	1
615	1	0	0	0	0	1	1	2	0	1	1	0	1	0	0	1	0	0	1	1	1	0	0	2	0	0	2	0	2	1	0	0	1	1	0	2	0	0	1	1	0	0	0	1	0	1	0	0	2
616	0	0	0	0	0	2	2	2	0	1	0	0	1	0	0	1	0	0	0	2	0	0	0	2	0	0	1	0	1	1	2	1	1	2	0	2	2	0	1	1	0	0	0	0	2	2	0	0	0
617	0	0	0	0	0	2	2	2	0	1	0	2	2	2	0	0	0	1	1	1	1	0	1	1	1	1	2	0	2	2	0	0	2	0	2	0	1	0	2	0	0	2	0	2	0	0	0	1	1
618	0	0	0	0	0	2	1	1	1	1	1	0	0	0	0	0	0	2	0	1	0	0	0	2	1	1	1	0	1	1	2	0	1	1	1	1	2	0	1	1	0	0	1	1	1	1	0	0	1
619	0	0	0	0	0	1	1	0	2	2	0	0	0	0	0	0	0	0	0	2	0	0	0	2	0	1	2	0	2	2	0	0	0	2	0	2	0	0	1	1	1	0	0	1	0	0	1	0	0
620	1	0	0	0	0	0	2	1	0	0	0	0	0	0	0	0	0	0	0	2	0	0	1	1	1	1	0	1	1	0	1	1	0	2	0	2	1	0	0	2	0	0	1	2	1	1	0	0	1
621	0	0	0	0	0	1	2	0	2	2	0	1	1	1	0	0	0	2	2	0	0	0	0	2	0	1	1	1	0	0	2	2	2	0	2	0	1	1	0	1	0	0	1	2	0	0	0	0	1
622	1	0	0	0	0	1	2	2	0	1	0	0	0	0	0	0	0	2	1	0	1	0	0	2	0	0	0	0	2	2	0	0	0	1	1	1	2	0	2	0	0	0	0	0	0	1	0	0	1
623	0	0	1	0	0	2	2	1	1	2	0	0	0	0	0	0	0	1	1	1	1	0	0	2	0	0	2	1	2	2	1	0	1	0	2	0	2	1	0	0	0	0	0	2	0	1	0	0	1
624	1	0	0	0	0	2	2	1	1	1	0	1	1	0	1	0	1	1	0	2	0	0	1	1	1	2	1	0	2	2	1	1	1	2	0	2	1	1	0	1	0	0	1	2	1	0	0	0	0
625	1	0	0	0	0	1	2	0	2	2	0	0	1	0	0	1	0	0	1	1	0	0	0	2	0	2	1	0	2	2	0	2	2	0	1	1	1	1	0	1	0	0	1	2	0	1	0	0	2
626	0	0	0	0	0	1	1	1	1	1	1	0	1	0	0	0	0	2	1	0	1	0	0	2	0	1	1	0	2	2	1	1	2	1	1	1	1	0	1	1	0	0	0	1	0	1	0	0	1
627	1	0	0	0	0	1	1	1	1	1	1	1	1	1	0	0	0	0	1	1	1	0	0	2	0	1	1	0	2	2	1	0	1	2	1	2	1	1	0	1	0	1	0	2	1	0	0	1	2
628	0	0	2	0	1	0	2	2	0	0	0	0	0	0	0	0	0	0	0	2	0	0	0	2	0	0	0	0	1	1	1	1	0	1	1	1	2	0	1	1	0	0	0	2	0	1	0	1	1
629	1	0	1	0	0	1	2	0	2	2	0	0	0	0	0	0	1	2	1	1	0	0	1	1	1	2	1	1	2	2	2	0	1	0	1	2	1	0	0	1	0	0	1	2	1	1	0	0	1
630	1	0	0	0	0	1	2	2	1	1	0	0	1	0	0	1	0	0	0	2	1	0	0	2	0	1	1	0	2	2	0	1	1	1	0	2	2	0	2	0	1	1	0	1	0	1	0	1	1
631	0	0	0	0	0	2	2	2	0	0	0	0	1	0	0	0	0	1	0	2	0	0	1	1	0	1	1	0	2	2	0	0	1	1	0	1	1	0	1	1	0	1	0	2	1	0	0	2	2
632	0	0	0	0	0	2	1	2	0	0	0	0	0	0	0	0	0	2	0	2	0	0	0	2	0	0	0	0	1	1	1	0	1	1	1	1	2	0	1	1	0	0	2	2	1	1	0	1	1
633	1	0	0	0	0	1	2	1	2	2	0	0	0	0	0	0	0	1	1	1	1	1	0	2	0	0	1	0	2	2	0	1	1	2	0	2	0	0	1	1	0	1	1	2	1	0	0	0	0
634	0	0	0	0	0	0	2	1	1	2	0	0	1	1	0	0	0	2	2	0	0	1	0	2	0	1	0	1	1	1	1	1	0	2	0	2	0	0	0	2	0	0	1	2	1	0	1	0	0
635	1	0	0	0	0	2	1	1	1	1	0	1	1	1	0	0	0	1	1	1	0	0	2	0	1	0	1	0	1	1	1	1	2	0	1	1	2	0	0	1	0	0	2	2	1	1	0	0	1
636	1	0	2	0	1	0	2	2	0	1	0	0	1	0	0	1	0	1	1	1	1	1	0	2	1	0	1	0	2	1	1	1	1	1	1	2	1	0	0	1	0	0	0	2	0	1	0	0	0
637	0	0	0	0	0	1	2	2	0	0	0	1	2	2	0	0	0	0	0	2	0	0	0	2	0	1	2	0	2	2	1	0	0	1	1	1	0	0	0	2	0	0	1	1	1	1	0	0	1
638	1	0	0	0	0	1	2	1	1	1	0	1	1	1	0	0	0	1	1	1	0	1	1	1	0	0	1	0	1	1	0	1	1	2	0	2	1	0	0	2	0	0	0	1	0	1	0	0	1
639	1	0	0	0	0	2	2	1	1	2	0	0	0	0	0	0	0	1	1	1	0	0	0	2	0	0	1	1	2	1	1	2	1	2	0	2	1	0	1	1	0	0	0	2	1	1	0	0	1
640	1	0	0	0	0	1	1	1	1	1	1	0	0	0	0	0	0	1	1	1	1	0	0	2	0	1	2	0	2	2	2	0	1	1	1	1	1	1	0	1	0	0	0	0	0	1	0	1	1
641	0	0	1	0	0	1	2	2	0	1	0	0	0	0	0	0	0	1	0	1	0	0	0	2	0	1	1	0	2	1	1	1	2	0	1	1	2	1	1	0	0	0	0	2	0	0	0	0	1
642	0	0	0	0	0	0	1	2	0	0	1	0	1	0	0	1	0	0	0	1	0	0	1	1	1	1	2	0	2	2	1	1	1	0	0	2	1	0	0	2	0	0	0	0	0	1	0	0	1
643	1	0	0	0	0	1	0	2	0	0	2	2	2	1	1	0	0	1	0	1	0	0	0	2	0	1	1	0	2	2	1	0	1	0	2	1	0	0	0	2	0	0	0	2	0	1	0	0	1
644	0	0	0	0	0	0	2	2	0	0	0	0	1	0	0	1	0	2	2	0	2	0	0	2	0	1	1	0	2	2	0	2	1	1	0	2	1	0	1	1	0	0	1	2	1	1	0	0	1
645	0	0	1	1	1	2	1	1	1	1	0	0	0	0	0	0	0	1	2	0	2	0	1	1	0	1	2	0	2	2	0	0	2	1	0	2	1	1	0	1	0	1	0	1	1	0	0	1	2
646	0	0	0	0	0	1	2	1	1	2	0	1	1	0	1	0	0	0	0	2	0	0	0	2	0	1	1	0	2	2	0	2	1	1	0	2	2	1	1	0	0	0	0	2	0	1	0	0	1
647	1	0	1	0	0	1	2	2	0	0	0	0	1	1	0	0	0	1	1	1	0	0	1	1	0	1	2	0	2	2	1	2	1	1	0	2	1	1	0	1	0	0	1	2	0	0	0	0	1
648	0	0	1	0	0	1	2	1	1	2	0	0	0	0	0	0	0	2	1	0	1	0	0	2	0	0	1	0	1	1	1	1	1	0	2	1	2	0	1	0	0	0	1	2	1	0	0	0	1
649	1	0	0	0	0	2	2	1	1	2	0	0	1	0	0	0	0	1	1	1	1	0	0	2	1	2	1	0	2	1	1	0	1	0	1	1	1	0	1	1	0	0	0	1	0	0	0	0	2
650	0	0	0	0	0	0	0	2	0	0	2	0	1	0	0	1	0	0	1	1	1	1	0	2	0	1	0	0	2	2	0	1	1	0	1	0	1	1	0	0	0	0	0	0	0	0	0	0	0
651	0	0	0	0	0	2	2	2	0	0	0	0	0	0	0	0	0	0	0	2	0	0	0	2	0	2	2	1	2	2	1	0	0	1	1	1	0	0	0	2	0	0	2	2	1	0	0	0	1
652	0	0	0	0	0	0	1	1	2	2	0	0	0	0	0	0	0	0	1	1	1	0	1	1	1	1	1	2	1	1	2	1	1	2	1	1	1	0	1	1	0	0	0	1	0	1	0	0	2
653	1	0	0	0	0	1	1	1	0	0	1	0	0	0	0	0	0	1	1	1	0	0	1	1	1	1	2	1	2	1	0	0	1	0	1	1	2	0	2	0	0	0	1	2	1	0	0	0	1
654	1	0	0	0	0	1	0	2	1	1	0	1	1	1	0	0	0	1	1	1	1	0	0	2	0	1	2	1	1	1	1	2	2	0	2	0	0	0	0	2	0	0	1	2	2	2	0	0	1
655	1	0	0	0	0	1	2	0	2	2	0	0	0	0	0	0	0	2	2	0	0	0	0	2	0	0	1	0	2	2	1	1	0	1	0	2	0	0	0	2	0	0	0	2	0	1	0	0	0
656	0	0	0	0	0	2	1	1	1	1	1	1	1	1	0	0	0	0	1	1	1	0	0	2	0	2	1	0	2	2	0	0	1	1	0	2	1	0	0	1	0	0	0	1	0	0	0	0	0
657	0	0	0	0	0	1	2	1	1	2	0	0	0	0	0	0	0	0	1	1	1	0	0	2	0	0	1	1	2	2	0	1	2	0	1	0	0	0	0	2	0	0	0	1	0	1	0	0	1
658	1	0	0	0	0	2	2	2	0	0	1	0	2	2	0	0	0	0	0	2	0	0	0	2	0	0	1	2	2	2	1	1	1	2	1	1	1	1	0	1	1	0	0	1	1	1	1	0	1
659	1	0	0	0	0	2	2	2	0	0	1	1	1	1	0	0	0	0	0	2	0	0	0	2	0	1	1	0	2	2	0	0	1	2	0	2	0	0	1	1	0	1	0	1	1	0	0	0	1
660	0	0	0	0	0	0	2	0	2	2	0	0	0	0	0	0	0	0	0	2	0	0	0	2	0	2	1	0	2	2	0	0	1	1	0	2	1	0	0	1	0	0	0	2	0	0	0	0	1
661	1	0	0	0	0	2	2	2	0	0	1	0	0	0	0	0	0	0	0	2	0	0	0	2	0	0	1	0	1	1	1	1	0	2	0	2	1	0	0	2	0	0	1	2	0	1	0	0	2
662	0	0	0	0	0	0	2	2	0	1	0	0	1	0	0	0	0	1	1	1	1	0	0	2	1	0	2	1	2	2	1	1	0	1	1	1	2	0	0	0	0	0	1	2	1	1	0	0	0
663	1	0	0	0	0	1	0	1	1	1	1	0	1	0	0	1	0	1	1	1	1	0	1	1	1	1	0	0	1	1	1	0	2	1	0	2	1	0	0	0	0	0	0	1	2	1	0	1	2
664	1	0	0	0	0	0	2	0	2	2	0	1	1	1	0	0	0	2	2	0	0	0	1	1	1	1	1	0	2	2	0	0	1	0	1	2	1	0	0	1	0	0	0	1	0	1	0	0	1
665	0	0	0	0	0	1	2	1	1	1	0	0	0	0	0	0	0	1	1	1	0	0	0	2	0	1	0	1	1	1	1	1	2	0	1	0	2	1	0	0	0	0	0	2	0	2	0	0	0
666	0	0	0	0	0	1	2	2	0	0	1	0	0	0	0	0	0	1	0	2	0	0	1	1	0	2	2	1	2	2	1	1	1	1	1	1	2	1	1	0	0	0	0	0	0	0	0	0	1
667	0	0	0	0	0	2	0	2	0	0	1	0	0	0	0	0	0	1	1	0	0	0	0	2	0	1	2	0	2	2	1	1	2	1	1	1	2	1	0	0	0	0	0	2	0	2	0	0	0
668	1	0	0	0	0	1	1	2	0	1	1	1	0	0	0	0	0	1	1	1	1	0	0	2	0	1	2	0	2	1	0	0	1	2	0	2	2	1	1	1	1	0	1	2	1	0	0	1	0
669	0	0	1	0	0	0	1	1	1	1	1	1	1	1	0	0	0	0	0	2	0	0	0	2	1	2	0	1	1	0	1	1	2	2	0	2	1	0	1	1	0	0	0	1	0	1	0	1	0
670	0	0	0	0	0	0	1	2	1	1	0	2	2	1	1	0	0	0	0	2	0	0	0	2	0	1	1	0	2	2	0	0	1	1	0	2	1	0	0	2	0	0	0	2	0	1	0	1	2
671	1	0	0	0	0	1	1	1	1	1	0	0	0	0	0	0	0	1	1	1	1	0	2	0	0	0	1	0	2	2	0	0	1	2	0	2	2	0	2	0	0	0	0	2	0	1	0	1	2
672	1	0	0	0	0	0	2	0	2	2	0	0	0	0	0	0	0	1	1	1	1	0	0	2	0	1	2	0	2	1	1	1	0	2	0	2	2	0	0	1	0	0	0	2	0	0	0	0	2
673	1	0	0	0	0	1	2	2	0	1	0	0	1	1	0	0	0	2	2	0	0	0	0	2	0	0	2	0	2	2	1	2	1	0	1	1	2	0	1	0	0	2	0	2	0	0	0	0	0
674	0	0	1	0	0	1	2	0	2	2	0	0	2	1	0	1	0	0	1	1	1	0	0	2	1	0	2	0	2	2	2	2	1	1	0	2	1	0	0	1	0	0	0	2	0	2	0	0	2
675	1	0	0	0	0	0	2	1	1	1	0	0	0	0	0	0	0	1	1	1	1	0	1	1	1	1	1	0	2	2	0	1	1	1	1	1	1	0	0	2	0	0	0	2	1	0	0	0	1
676	1	0	0	0	0	2	1	1	1	1	1	0	0	0	0	0	1	1	0	2	0	0	0	2	0	1	2	1	2	2	1	1	0	2	0	2	1	0	0	1	0	0	0	2	0	2	0	0	0
677	0	0	0	0	0	2	2	1	1	2	0	1	1	0	1	0	0	1	1	1	1	0	1	1	1	2	2	0	2	1	1	2	1	1	0	2	2	1	1	1	1	1	0	2	1	0	0	0	2
678	1	0	0	0	0	1	2	0	2	2	0	0	0	0	0	0	0	0	0	2	0	0	0	2	0	2	1	0	2	1	1	0	1	1	1	1	1	0	0	1	0	0	0	2	0	0	0	0	0
679	0	0	0	0	0	2	2	1	0	0	0	0	1	0	0	1	0	0	0	2	0	0	0	2	0	1	1	1	2	2	1	0	0	2	0	2	2	0	1	1	0	0	1	1	1	1	0	0	0
680	0	0	0	0	0	0	2	2	0	1	0	0	0	0	0	0	0	1	0	0	0	0	0	2	0	1	1	0	2	2	0	0	1	2	1	2	1	0	0	1	0	0	1	1	1	1	0	1	2
681	1	1	0	0	0	1	1	2	0	0	0	1	1	1	0	0	0	1	0	1	0	0	0	2	0	0	1	0	2	2	0	1	1	1	2	1	1	0	0	2	0	1	0	2	0	0	0	0	0
682	1	0	0	0	0	2	1	0	2	2	0	0	1	0	0	1	0	2	1	0	0	0	1	1	1	1	2	0	2	1	1	2	2	0	2	0	1	0	1	1	0	0	1	1	0	1	0	1	2
683	1	0	0	0	0	2	2	1	1	2	0	0	0	0	0	0	0	1	1	1	1	0	0	2	1	0	1	0	2	2	0	1	1	1	0	2	1	0	0	2	0	0	0	1	0	0	0	0	1
684	0	0	0	0	0	0	2	1	1	1	0	0	1	0	0	1	0	1	1	1	0	1	0	2	0	1	2	0	2	1	0	0	2	1	1	1	1	1	0	1	1	0	1	1	1	1	0	1	1
685	1	0	0	0	0	0	2	1	1	1	0	0	0	0	0	0	0	0	0	1	0	0	0	2	0	1	1	1	1	1	2	2	2	0	2	0	1	0	0	2	0	0	0	2	0	2	0	0	2
686	0	0	0	0	0	2	1	1	1	1	1	0	1	0	0	1	0	1	1	0	0	0	0	2	0	0	0	1	2	2	1	0	0	2	1	1	1	0	2	0	0	0	1	2	1	0	0	0	2
687	1	1	0	0	0	1	2	0	2	2	0	0	1	0	0	1	0	2	1	0	1	0	1	1	1	1	2	0	2	1	0	0	0	2	0	2	0	0	0	2	0	0	0	2	0	2	0	0	2
688	1	0	1	0	0	0	2	0	2	2	0	1	1	1	0	0	0	1	0	1	0	0	0	2	0	0	1	0	2	2	0	1	2	1	1	1	2	0	1	0	0	0	0	2	0	2	0	0	0
689	1	0	0	0	0	2	2	2	0	0	1	0	2	0	0	1	0	2	0	1	0	0	1	1	0	0	1	0	2	2	0	2	1	0	2	0	2	0	2	1	1	0	0	2	0	1	0	0	0
690	0	0	0	0	0	0	2	0	1	1	1	0	1	0	0	0	0	1	0	1	0	0	1	2	0	0	1	0	1	1	0	0	0	0	1	1	1	0	1	1	0	1	1	2	0	1	0	0	0
691	1	0	1	0	1	1	2	1	1	1	0	0	1	1	0	0	0	1	0	2	0	0	1	1	1	1	2	0	2	2	1	1	1	0	0	1	2	1	1	0	0	0	0	2	0	0	0	1	2
692	0	0	0	0	0	0	1	2	0	0	1	0	0	0	0	0	0	2	2	0	1	1	1	1	0	1	2	0	2	2	1	1	1	2	0	2	1	0	0	2	0	0	0	0	0	0	0	0	0
693	0	0	0	0	0	2	1	2	0	0	1	1	1	1	0	0	0	1	1	1	0	0	0	2	0	0	0	0	1	1	1	1	1	2	1	2	1	0	1	1	0	0	0	2	0	0	0	0	0
694	1	0	0	0	0	2	2	2	1	1	1	0	1	0	0	0	0	0	1	1	1	0	0	2	0	1	1	0	2	2	1	0	0	2	0	2	1	0	1	1	0	0	1	1	1	0	0	0	1
695	0	0	0	0	0	0	2	0	1	1	1	0	1	1	0	0	1	2	0	1	0	0	0	2	0	1	2	0	2	2	0	1	2	0	1	1	1	0	1	1	0	0	0	2	0	1	0	0	1
696	0	0	0	0	0	2	1	2	0	1	0	0	1	0	0	1	0	2	0	0	0	0	0	2	0	1	2	0	2	1	0	1	0	1	0	2	1	0	0	2	0	0	0	1	0	0	0	1	0
697	0	0	0	0	0	0	2	2	0	1	0	0	0	0	0	0	0	0	1	1	1	1	0	2	0	1	1	0	2	2	0	0	1	2	0	2	1	1	0	1	0	0	0	2	0	2	0	0	1
698	0	0	1	0	0	1	2	2	1	1	0	1	1	2	0	0	0	2	2	0	0	0	0	2	0	2	2	0	1	1	1	1	2	2	0	2	2	0	2	0	0	0	0	0	0	0	0	1	2
699	1	0	0	0	0	0	1	1	1	1	2	1	2	2	0	0	0	1	1	1	1	0	1	1	1	1	1	0	2	2	0	0	0	1	1	1	2	0	1	1	1	0	1	1	1	2	0	0	2
700	0	1	0	0	0	1	1	1	1	1	0	1	0	0	0	0	0	0	1	1	1	0	0	2	0	0	2	2	2	2	1	2	1	0	1	1	0	0	1	1	0	0	0	1	1	1	0	0	1
701	1	0	1	0	0	1	2	0	2	2	0	1	2	1	0	0	0	1	1	1	1	0	0	2	0	1	0	1	2	2	1	1	2	1	1	1	1	0	1	1	0	0	0	2	0	0	0	0	0
702	1	0	0	0	0	2	2	0	2	2	0	0	0	0	0	0	0	0	0	2	0	0	0	2	0	0	1	1	2	2	2	0	0	2	0	2	2	0	1	2	2	0	0	0	0	0	0	1	1
703	0	0	0	0	0	1	2	2	0	0	0	1	1	1	0	0	0	0	0	2	0	0	0	2	0	1	2	0	2	2	0	1	1	1	1	1	1	0	0	2	0	1	0	1	1	0	0	0	0
704	1	0	0	0	0	0	1	2	0	0	1	0	1	0	0	1	0	0	0	2	0	0	0	2	1	2	1	1	2	2	2	2	2	2	0	2	1	0	1	1	0	0	0	1	2	1	0	0	0
705	1	0	0	0	0	1	1	2	0	0	1	1	1	1	0	0	1	2	0	1	0	0	1	1	1	0	1	0	2	2	0	0	1	2	0	2	1	0	0	2	1	0	0	2	0	2	0	1	1
706	0	0	0	0	0	2	2	2	0	1	0	1	1	0	1	0	0	1	0	1	0	0	1	1	1	1	1	1	2	2	0	0	1	1	0	2	1	0	0	1	0	0	0	2	0	0	0	1	2
707	1	0	0	0	0	2	2	2	0	0	0	1	0	0	0	0	1	1	0	2	0	0	0	2	0	2	0	1	1	1	1	0	1	1	0	2	1	0	2	0	0	1	0	2	0	0	0	0	1
708	0	1	0	0	0	1	2	0	2	2	0	1	1	1	0	0	0	1	1	1	0	2	0	2	0	1	1	0	2	2	1	0	0	2	0	2	2	0	2	0	0	1	0	2	1	0	1	0	0
709	1	0	1	1	1	1	1	1	2	2	0	1	1	1	0	0	0	0	0	2	0	0	0	2	0	2	2	0	2	1	1	2	2	0	1	1	1	0	1	2	1	0	0	1	0	0	0	1	1
710	1	0	0	0	0	1	1	1	1	1	0	1	2	1	1	0	0	1	1	1	1	0	1	1	1	1	2	0	2	2	2	1	2	0	1	1	0	0	0	2	0	0	0	2	0	1	0	2	2
711	0	0	0	0	0	1	1	1	1	1	1	0	0	0	0	0	0	1	1	1	1	0	2	0	0	1	1	1	2	2	1	1	1	2	0	2	2	0	1	0	0	1	0	1	0	2	0	0	0
712	1	0	0	0	0	1	1	1	1	1	0	0	0	0	0	0	1	1	0	2	0	0	1	1	1	1	1	0	2	2	2	2	1	2	0	2	1	0	0	1	0	0	1	1	1	2	0	1	2
713	0	0	0	0	0	1	1	1	1	1	1	0	0	0	0	0	0	2	1	1	1	0	0	2	2	1	1	0	1	1	2	2	1	2	0	2	0	0	0	2	0	0	0	2	0	2	0	0	0
714	1	0	0	0	0	0	1	2	0	1	1	0	1	0	0	0	0	0	0	2	0	0	0	2	0	1	2	0	2	2	1	0	1	1	0	2	1	0	2	0	1	0	1	2	1	0	0	1	1
715	1	0	0	0	0	2	1	2	1	1	1	1	1	1	0	0	1	1	1	1	0	0	1	1	0	1	1	0	1	1	1	1	0	1	1	1	2	1	1	0	0	1	0	1	1	1	0	0	1
716	1	0	0	0	0	2	2	1	1	1	1	0	1	0	0	1	0	2	0	1	0	1	0	2	0	2	2	0	2	2	1	0	1	1	0	2	2	0	2	0	0	0	0	2	0	0	0	0	0
717	1	1	1	0	0	2	0	2	0	0	1	1	1	1	0	0	1	2	1	1	0	0	1	2	0	0	1	0	1	1	2	1	1	1	1	1	1	0	1	1	0	0	0	2	0	0	0	1	0
718	0	0	0	0	0	2	2	1	2	2	0	0	0	0	0	0	0	0	0	2	0	0	0	2	0	1	1	1	2	1	1	1	1	1	1	2	0	0	0	1	0	0	0	2	0	2	0	1	2
719	1	0	0	0	0	1	2	2	0	1	0	0	0	0	0	0	0	1	0	1	0	0	0	2	0	1	1	0	2	2	0	0	1	1	0	2	1	0	1	1	0	0	1	1	0	1	0	0	1
720	0	0	0	0	0	2	2	0	1	1	0	1	1	1	0	0	0	0	2	0	1	0	0	2	0	2	1	1	2	1	2	0	1	0	1	1	0	0	1	1	0	0	0	0	0	0	0	0	2
721	1	0	0	0	0	1	1	2	0	0	1	1	1	1	0	0	0	1	1	1	0	1	1	1	0	1	1	1	2	2	2	1	2	1	1	1	1	0	1	2	1	0	1	1	1	1	0	0	1
722	0	0	1	1	1	1	2	1	1	1	0	0	0	0	0	0	0	1	0	1	0	1	0	2	0	2	2	0	2	2	1	0	2	0	2	0	1	0	0	2	0	0	0	1	0	1	0	0	1
723	1	0	1	0	0	1	2	2	0	1	0	0	1	0	0	0	0	1	1	1	1	0	1	1	1	2	1	0	2	2	0	1	1	2	0	2	1	2	0	1	1	0	0	2	0	0	0	0	1
724	0	0	0	0	0	1	2	1	2	2	0	0	1	0	0	0	0	1	0	0	0	0	0	2	1	1	2	0	2	2	1	1	1	0	1	1	2	0	1	1	0	0	0	1	0	1	0	0	0
725	1	0	1	1	1	1	2	2	0	1	0	1	1	1	0	0	0	2	2	0	2	0	2	0	0	0	1	0	2	2	0	0	0	1	1	1	1	0	1	1	0	0	0	2	1	0	0	0	1
726	1	0	0	0	0	1	0	2	1	1	0	0	0	0	0	0	0	1	1	1	1	0	1	1	0	1	2	0	2	2	2	1	1	0	1	0	2	0	1	2	1	1	0	2	1	0	0	0	1
727	0	0	1	0	0	1	1	2	0	1	1	0	1	0	0	1	0	0	0	2	0	1	1	1	0	0	1	1	2	2	0	2	1	0	1	1	1	0	0	2	0	0	0	2	0	0	0	0	1
728	0	0	0	0	0	2	2	0	2	2	0	2	1	1	0	0	0	1	1	1	1	0	0	2	0	1	1	1	2	2	1	1	2	1	1	1	0	0	0	1	0	0	1	2	0	1	0	1	2
729	0	0	1	0	0	0	2	2	1	1	0	1	1	1	0	0	0	1	1	1	1	0	1	1	1	0	1	0	2	2	1	0	1	1	1	1	2	0	0	2	0	0	1	2	1	0	0	0	0
730	0	0	0	0	0	0	1	1	0	0	1	0	0	0	0	0	0	2	1	1	1	0	0	2	1	2	0	1	2	2	1	1	1	1	0	2	1	1	0	1	0	0	0	1	0	0	0	0	2
731	0	0	0	0	0	0	2	1	1	1	0	0	2	2	0	0	0	0	0	2	0	0	0	2	1	1	2	0	2	2	0	2	2	0	2	0	1	0	0	0	0	0	1	2	2	2	0	0	2
732	1	0	0	0	0	2	2	2	0	1	0	1	0	0	0	0	0	1	0	2	0	0	0	2	0	2	2	1	2	2	2	1	1	1	2	2	0	0	0	1	0	0	1	2	1	0	0	0	0
733	1	0	0	0	0	1	1	2	0	0	1	1	1	0	0	0	0	1	1	1	1	0	0	2	0	1	2	2	2	2	0	0	0	1	1	1	1	0	1	1	0	0	0	2	1	1	0	0	0
734	0	0	0	0	0	1	1	1	1	1	0	0	1	1	0	0	0	0	1	1	1	0	0	2	0	1	2	2	2	2	1	0	2	0	2	0	1	0	1	1	0	0	0	2	0	1	0	0	1
735	1	0	0	0	0	1	2	1	1	2	0	0	1	0	1	0	0	0	0	2	1	0	0	2	0	0	1	0	2	2	0	0	1	1	0	2	1	0	1	1	0	0	1	2	0	0	0	0	1
736	0	0	0	0	0	1	2	2	0	0	0	0	0	0	0	0	0	1	0	2	0	0	1	1	1	1	2	0	2	1	0	1	0	2	0	2	1	0	0	1	0	0	0	0	0	0	0	1	2
737	1	0	0	0	0	2	2	0	1	1	0	1	1	1	0	0	0	1	0	1	0	0	0	2	0	2	1	0	2	2	0	0	2	1	2	1	1	1	0	1	0	0	0	0	0	0	0	0	0
738	1	0	0	0	0	2	1	1	2	2	0	1	2	2	0	0	1	2	1	0	1	0	1	1	0	1	2	0	2	2	0	0	1	1	0	2	2	0	2	0	1	0	1	2	1	0	0	0	1
739	1	0	0	0	0	1	2	0	2	2	0	0	0	0	0	0	0	2	0	1	0	0	0	2	0	1	1	0	2	2	0	2	2	0	2	0	2	0	1	1	0	0	1	2	0	1	0	0	1
740	1	0	0	0	0	1	1	1	1	1	0	1	2	0	1	0	0	2	0	1	1	0	0	2	0	2	1	0	2	2	1	1	0	1	1	1	0	0	1	1	0	0	0	2	0	0	0	0	1
741	1	0	1	0	0	0	2	1	2	2	0	0	0	0	0	0	0	2	1	1	1	0	0	2	0	2	2	0	2	2	0	1	2	1	1	1	0	0	1	1	1	0	0	2	0	0	0	1	2
742	0	0	0	0	0	1	1	1	1	1	1	0	0	0	0	0	0	2	2	0	1	1	0	2	0	0	1	0	2	2	0	2	1	1	1	1	2	0	1	1	0	0	0	1	1	0	0	1	2
743	1	0	0	0	0	2	2	2	0	1	0	1	2	1	0	0	0	1	1	1	1	0	0	2	0	1	0	1	2	2	1	0	0	2	0	2	1	1	0	1	0	0	0	1	0	0	0	0	1
744	1	0	0	0	0	1	2	1	0	0	0	1	2	1	1	0	0	0	0	2	0	0	0	2	0	2	1	1	2	2	0	0	1	1	0	2	2	0	1	1	0	0	0	1	0	1	0	1	1
745	0	0	0	0	0	2	2	0	2	2	0	0	0	0	0	0	1	1	1	1	0	1	0	2	0	1	2	1	1	1	1	0	0	2	1	2	2	0	2	0	0	0	0	2	0	2	0	1	0
746	0	0	0	0	0	2	1	2	0	0	1	1	2	1	0	1	0	2	1	1	1	0	0	2	0	0	1	1	1	1	2	1	1	1	0	2	2	0	1	1	0	1	0	2	1	0	0	0	0
747	0	0	1	1	1	1	1	2	0	0	1	0	1	1	0	0	0	0	0	2	1	1	0	2	0	1	2	1	2	2	0	0	1	2	1	2	1	0	1	1	0	1	0	1	1	1	0	0	2
748	1	0	0	0	0	1	2	1	0	0	0	0	1	1	0	0	1	1	0	2	1	0	0	2	0	1	2	0	2	2	1	0	0	2	0	2	0	0	0	1	0	1	0	2	1	0	0	0	2
749	1	0	0	0	0	2	2	2	0	1	0	0	0	0	0	0	0	0	0	2	0	0	0	2	0	2	1	0	2	2	0	1	1	1	1	1	1	0	1	1	0	0	1	2	1	0	0	0	1
750	1	0	0	0	0	1	2	2	0	0	0	1	1	0	0	0	0	1	1	1	0	0	1	1	1	2	2	0	2	2	0	0	1	0	1	1	1	2	0	1	1	0	2	2	1	0	0	0	1
751	1	1	0	0	0	0	2	1	1	2	0	0	0	0	0	0	1	2	1	1	1	0	1	1	1	1	2	1	2	1	0	1	1	2	1	2	1	1	1	0	0	0	1	2	1	0	0	0	0
752	0	1	0	0	0	1	1	2	0	1	0	0	2	0	0	1	0	0	0	1	0	0	1	1	0	1	2	1	2	2	2	0	2	0	2	1	1	0	1	1	0	0	1	2	1	0	0	0	0
753	0	1	0	0	0	1	2	2	0	1	0	1	1	1	0	0	0	0	1	1	1	0	0	2	0	1	1	0	2	2	1	0	1	2	1	1	1	0	0	1	0	0	0	1	0	0	0	0	1
754	0	0	0	0	0	1	2	1	1	1	0	0	0	0	0	0	0	2	1	1	1	0	1	1	0	2	0	0	1	2	1	0	1	1	0	1	1	0	0	0	0	0	1	2	2	0	0	0	1
755	0	0	0	0	0	2	1	1	0	0	1	0	0	0	0	0	0	1	0	1	0	1	0	2	0	0	2	0	2	1	0	0	1	2	1	1	2	0	1	2	1	0	0	1	0	0	0	0	0
756	0	0	0	0	0	1	1	2	0	0	1	0	0	0	0	1	0	0	0	2	1	0	0	2	0	1	1	1	2	2	0	1	0	1	1	1	1	1	0	1	1	1	0	2	2	1	0	0	1
757	0	0	0	0	0	2	1	2	0	0	1	0	1	1	0	0	0	0	0	2	0	1	0	2	1	0	1	2	1	1	2	2	1	1	0	2	1	1	0	1	0	0	0	2	0	0	0	0	1
758	1	1	0	0	0	1	1	0	2	2	0	1	1	1	0	0	0	1	1	1	1	0	0	2	0	1	2	0	2	2	2	1	1	1	1	1	2	0	0	1	0	0	0	2	0	1	0	0	2
759	0	0	0	0	0	1	2	1	1	1	0	1	2	2	0	0	0	0	1	1	1	0	0	2	0	2	1	1	1	0	1	1	1	1	0	2	0	0	0	2	0	0	1	1	1	0	0	0	0
760	0	1	1	0	1	1	2	2	0	0	0	1	2	1	0	0	0	1	0	1	0	1	0	2	0	1	2	0	2	2	0	0	1	1	1	1	1	0	0	2	0	0	1	1	1	1	0	0	0
761	0	0	0	0	0	2	2	0	1	1	0	1	1	1	0	0	0	2	1	0	1	0	0	2	0	1	0	2	0	0	2	1	1	0	1	0	1	0	1	1	0	0	0	2	0	0	0	0	2
762	1	0	0	0	0	1	1	1	0	0	1	0	0	0	0	0	0	1	1	1	1	0	1	1	0	1	2	0	2	2	0	2	1	1	1	1	1	0	0	2	0	0	1	1	1	1	0	0	0
763	0	0	0	0	0	2	1	1	2	2	0	0	1	1	0	0	0	1	1	1	0	0	0	2	0	0	1	0	2	2	0	1	1	1	1	1	1	0	0	2	0	0	1	2	1	0	0	0	1
764	1	0	0	0	0	1	2	1	1	1	0	0	0	0	0	0	0	2	1	0	1	1	0	2	0	1	2	0	2	2	0	0	1	1	1	1	2	1	1	0	0	0	0	2	0	1	0	0	1
765	1	0	0	0	0	0	2	2	0	1	0	0	1	1	0	0	0	2	1	1	1	0	0	2	0	0	1	2	1	1	2	0	0	2	0	2	2	1	1	0	0	0	0	1	0	1	0	0	1
766	1	0	0	0	0	0	2	0	2	2	0	1	0	0	0	0	0	1	2	0	1	0	0	2	0	0	1	1	1	1	1	2	1	0	2	0	2	1	0	0	0	0	1	1	1	2	0	1	1
767	0	0	0	0	0	2	1	2	0	0	1	0	0	0	0	0	0	2	1	0	1	0	0	2	0	0	1	1	2	2	2	0	0	2	0	2	2	0	1	1	1	0	0	2	1	0	0	1	2
768	1	0	0	0	0	0	1	2	0	1	1	1	1	1	0	0	0	1	1	1	1	0	1	1	0	1	0	0	1	2	1	0	1	2	1	1	1	0	0	1	0	0	1	1	1	1	0	1	1
769	1	0	0	0	0	2	2	2	0	1	0	1	1	1	0	0	0	0	0	2	0	0	1	1	1	0	1	1	2	2	1	0	1	1	1	1	2	0	2	0	0	0	1	1	1	2	0	0	2
770	0	0	0	0	0	1	2	1	1	2	0	0	0	0	0	0	0	1	0	1	0	1	0	2	0	0	1	2	2	2	0	0	1	0	1	1	2	0	1	1	0	0	0	1	0	1	0	0	0
771	1	0	0	0	0	1	2	2	0	1	0	0	1	0	0	0	0	0	0	2	0	0	0	2	0	0	1	0	1	1	0	1	1	2	0	2	1	0	1	1	0	0	1	2	0	0	0	0	1
772	0	0	1	1	1	1	1	2	1	1	0	1	1	1	0	0	0	1	0	0	0	0	1	1	0	1	1	0	2	2	0	1	1	0	1	1	2	1	1	0	0	0	0	0	2	2	0	0	0
773	1	0	0	0	0	1	2	1	1	2	0	1	2	1	0	1	0	1	1	1	1	0	0	2	1	1	2	0	2	1	1	1	1	1	0	2	2	0	1	1	0	0	0	1	0	1	0	1	1
774	0	0	1	0	0	2	0	2	0	0	1	1	1	1	0	0	0	2	2	0	0	0	0	2	0	0	2	0	2	2	1	0	0	2	0	2	1	0	0	0	0	0	2	2	1	1	0	0	1
775	1	0	0	0	0	0	1	2	1	1	1	0	1	1	0	0	0	1	1	1	1	0	1	1	1	1	2	1	2	2	1	0	1	2	0	2	1	1	0	1	0	0	1	1	1	1	0	0	2
776	1	0	0	0	0	2	1	2	0	0	1	1	1	1	0	0	1	2	1	1	1	0	1	1	0	1	2	0	2	2	1	2	1	0	2	0	0	0	1	1	1	0	0	1	0	1	0	0	1
777	0	0	0	0	0	2	0	1	1	1	1	1	2	1	0	1	0	0	0	2	0	0	0	2	1	0	2	0	2	2	1	1	1	1	1	1	1	1	0	1	0	0	0	2	0	0	0	0	1
778	0	1	0	0	0	1	1	1	1	1	0	0	0	0	0	0	0	1	1	1	1	0	0	2	0	2	2	1	2	2	2	1	1	1	0	2	2	0	0	1	0	0	0	2	0	2	0	0	2
779	0	0	0	0	0	2	2	1	1	2	0	0	0	0	0	0	0	1	1	1	1	0	0	2	0	1	2	0	1	1	2	2	1	2	0	2	0	0	0	2	0	0	0	2	0	0	1	0	0
780	1	0	1	1	1	1	2	0	1	1	0	0	0	0	0	0	0	2	1	1	1	0	0	2	0	0	1	1	2	2	0	1	1	1	0	2	2	1	0	1	0	0	0	2	0	1	0	0	2
781	0	0	0	0	0	2	2	1	1	1	0	0	0	0	0	0	1	2	1	0	1	1	1	1	1	1	2	0	2	2	0	0	1	1	0	2	1	1	0	0	0	0	0	2	0	0	0	0	2
782	0	0	0	0	0	1	1	1	1	2	1	0	1	0	0	0	0	0	0	2	0	1	1	1	0	0	2	1	2	2	2	0	1	0	2	0	1	0	1	1	0	0	0	1	1	1	0	1	0
783	1	0	0	0	0	2	2	2	0	1	1	1	1	1	0	0	0	1	0	2	0	0	1	1	0	1	0	1	1	1	1	0	0	2	0	2	0	0	0	1	0	0	1	2	1	0	0	0	1
784	0	0	0	0	0	1	2	2	0	1	1	0	0	0	0	0	0	1	1	1	0	0	0	2	0	1	1	2	2	2	0	2	1	0	1	1	2	0	1	0	0	0	0	0	0	1	0	0	1
785	0	0	0	0	0	1	1	1	1	1	0	0	0	0	0	0	0	0	0	2	0	0	0	2	0	1	1	0	2	2	0	0	1	1	1	1	2	0	2	1	0	0	0	1	0	0	0	0	1
786	1	0	1	0	0	1	0	2	0	0	1	1	1	1	0	0	0	2	1	0	0	0	1	1	0	1	1	0	2	2	0	0	0	1	0	2	1	0	0	0	0	0	0	1	0	1	0	1	0
787	0	0	0	0	0	2	1	2	0	0	1	0	1	0	0	1	0	1	1	1	0	1	0	2	0	2	1	0	2	2	0	1	0	2	1	2	1	0	1	1	0	0	0	0	0	0	0	1	2
788	1	0	0	0	0	0	2	1	1	1	0	1	2	1	0	0	0	0	1	1	1	0	0	2	0	0	0	0	1	1	1	0	2	0	1	1	1	1	0	1	0	0	0	1	0	0	0	0	2
789	0	0	0	0	0	0	1	2	0	0	1	0	0	0	0	0	0	1	0	2	0	0	0	2	1	1	1	2	2	2	1	0	1	1	1	1	2	0	1	1	1	0	0	1	2	1	0	0	2
790	0	0	0	0	0	2	2	2	0	0	1	0	0	0	0	0	0	0	0	2	0	0	0	2	0	1	2	0	2	2	2	1	1	1	1	1	1	1	0	1	0	1	0	2	0	0	0	0	0
791	0	0	0	0	0	1	2	1	1	2	0	0	1	0	0	1	0	2	1	0	1	0	1	1	1	2	1	0	1	1	1	0	1	2	1	2	2	0	1	1	1	0	1	2	1	0	0	1	2
792	0	0	0	0	0	1	2	2	0	0	0	0	2	1	0	1	0	0	0	2	0	0	0	2	0	2	0	1	1	0	2	0	1	1	0	2	0	0	1	1	1	0	0	2	0	2	0	0	1
793	1	0	0	0	0	1	2	1	1	1	0	0	2	1	0	0	0	0	2	0	1	0	0	2	1	1	0	2	0	0	2	1	0	2	0	2	1	0	1	1	0	2	0	2	0	0	0	0	1
794	1	0	0	0	0	2	2	1	0	0	0	0	1	1	0	0	0	1	1	1	1	0	0	2	0	1	2	0	2	2	1	1	2	0	0	2	1	0	2	0	0	0	0	0	0	0	0	1	1
795	0	0	0	0	0	1	2	1	1	1	1	1	1	0	1	0	1	0	1	1	1	0	0	2	0	1	0	1	1	1	1	1	1	1	1	1	2	0	1	1	1	0	1	2	1	1	0	1	0
796	0	0	0	0	0	1	2	1	1	1	0	1	1	0	1	0	0	1	1	1	0	0	0	2	0	1	2	2	2	2	1	1	2	0	2	0	1	0	0	1	0	0	0	1	0	0	0	0	2
797	0	0	0	0	0	2	2	2	0	1	0	0	0	0	0	0	1	2	0	1	0	0	1	1	1	2	1	0	1	1	2	2	1	2	0	2	1	0	1	1	0	0	1	2	1	1	0	0	2
798	1	0	0	0	0	0	2	1	1	1	0	0	0	0	0	0	0	2	1	0	0	0	0	2	1	1	2	0	2	2	0	0	1	2	0	2	1	0	0	1	0	0	0	0	2	2	0	0	0
799	1	0	0	0	0	0	1	1	1	1	1	0	0	0	0	0	0	1	1	1	0	0	0	2	1	0	2	1	2	2	0	0	1	1	1	1	1	0	0	2	0	1	0	2	0	0	0	0	1
800	1	0	0	0	0	1	0	2	0	0	1	1	1	1	0	0	0	0	0	2	0	0	1	1	0	0	1	1	2	2	1	0	2	1	2	0	2	0	1	1	0	1	0	2	1	0	0	0	1
801	0	0	0	0	0	1	2	2	0	1	0	1	1	1	0	0	0	0	0	2	0	0	1	1	0	2	1	2	2	2	1	0	2	0	1	1	1	0	0	2	1	0	0	2	1	1	0	0	2
802	1	0	0	0	0	1	2	1	1	1	0	0	1	0	0	0	0	1	2	0	1	0	1	1	0	1	0	0	2	2	0	1	2	1	1	1	2	0	2	1	1	0	0	1	0	0	0	0	1
803	0	0	0	0	0	1	2	1	1	1	0	1	1	1	0	0	0	0	1	1	1	0	0	2	0	0	1	1	1	1	2	0	1	2	0	2	1	0	2	0	0	0	0	1	0	1	0	0	0
804	1	0	1	0	0	2	2	2	1	1	1	0	1	1	0	0	0	0	0	2	0	1	1	1	1	1	2	0	2	2	0	0	0	2	0	2	2	0	0	2	1	1	0	2	0	0	0	0	2
805	0	0	0	0	0	2	2	1	2	2	0	1	2	0	1	0	0	1	1	1	1	0	0	2	1	2	1	0	2	2	0	1	0	1	1	1	2	0	1	1	0	0	0	1	0	1	0	0	1
806	0	1	0	0	0	1	2	2	0	1	0	0	0	0	0	0	0	1	1	1	0	0	1	1	1	1	1	0	1	1	2	1	1	0	1	1	2	0	2	0	0	0	0	1	0	0	0	0	1
807	1	0	0	0	0	1	1	2	0	0	1	0	0	0	0	0	0	1	0	2	0	0	0	2	0	1	2	0	2	2	1	0	1	0	1	1	1	0	1	1	0	1	0	1	1	0	0	0	1
808	1	0	0	0	0	1	2	2	1	1	0	0	1	0	0	1	0	1	1	1	1	0	1	1	0	1	1	1	2	2	2	0	1	1	1	1	0	0	1	1	0	0	1	2	1	0	0	0	1
809	1	0	0	0	0	1	1	1	0	0	1	0	0	0	0	0	0	1	1	1	1	0	0	2	0	1	2	0	1	1	1	1	1	1	1	1	1	0	1	1	0	0	2	2	1	1	0	0	2
810	0	0	1	0	0	1	1	1	1	1	1	1	2	1	0	0	0	1	1	1	1	0	2	0	0	0	2	1	1	2	1	1	2	0	0	2	1	0	2	0	0	0	1	2	2	0	0	0	1
811	0	1	0	0	0	1	2	0	2	2	0	0	0	0	0	0	0	2	2	0	1	0	0	2	0	2	2	0	2	2	1	0	1	0	1	1	2	0	1	0	0	0	1	2	0	1	0	0	1
812	1	0	0	0	0	2	1	2	1	1	0	1	1	1	0	0	0	0	0	2	0	0	0	2	0	1	2	0	2	2	1	0	1	2	0	2	1	0	1	2	1	0	0	1	0	1	0	0	1
813	0	0	0	0	0	1	2	2	0	0	0	0	1	1	0	0	0	0	0	2	0	0	0	2	0	1	2	0	1	1	2	1	1	1	1	1	1	0	0	2	0	0	0	2	0	1	0	0	1
814	0	0	0	0	0	1	1	2	0	0	1	0	0	0	0	0	0	1	0	2	0	0	0	2	0	2	1	1	2	1	1	0	0	2	0	1	2	0	2	0	1	0	0	1	0	0	1	0	0
815	1	0	1	0	0	1	2	0	1	1	0	0	0	0	0	0	0	0	1	1	1	0	0	2	1	2	1	1	1	1	1	0	1	1	1	1	1	0	0	2	0	0	0	1	0	1	0	0	0
816	1	0	0	0	0	0	1	1	1	1	1	0	0	0	0	0	0	0	0	2	0	0	0	2	0	1	2	0	2	2	0	0	1	2	0	2	0	0	0	1	0	0	0	1	0	0	0	0	0
817	1	0	0	0	0	2	2	1	1	1	0	0	1	0	0	0	0	0	0	1	0	1	0	2	0	1	2	0	2	2	1	0	0	1	1	1	1	0	1	1	0	0	0	2	0	1	0	0	1
818	1	0	0	0	0	0	2	1	1	1	0	0	0	0	0	0	0	1	1	1	1	0	1	1	1	0	1	1	1	2	2	2	2	0	2	0	1	0	2	0	0	1	0	2	1	0	0	0	1
819	1	0	0	0	0	0	2	1	1	2	0	0	2	0	0	1	0	1	0	1	0	0	0	2	0	1	1	1	2	2	0	0	2	1	0	2	0	0	0	1	0	0	1	2	0	0	0	0	1
820	0	0	1	0	0	0	1	2	0	0	2	1	0	0	0	0	0	0	0	2	0	0	0	2	0	0	0	2	1	2	2	0	0	1	2	0	2	0	1	1	0	0	0	2	0	1	0	0	1
821	0	0	1	0	0	1	2	2	0	1	0	0	0	0	0	0	0	0	1	1	1	0	1	1	0	0	1	0	2	2	2	1	2	1	1	1	2	0	1	0	0	0	0	2	0	0	0	0	0
822	0	1	0	0	0	1	2	2	0	0	0	0	1	0	0	1	0	0	0	2	0	1	0	2	0	0	2	0	2	1	1	0	1	2	0	2	2	0	1	0	0	0	0	1	2	1	0	0	0
823	1	0	0	0	0	2	2	2	0	0	0	0	0	0	0	0	0	0	0	2	0	0	0	2	0	2	2	0	2	2	0	0	1	2	0	2	1	0	0	1	0	0	1	1	1	2	0	0	1
824	0	0	0	0	0	0	2	1	1	2	0	1	1	1	0	0	0	2	0	0	0	0	0	2	0	1	1	1	2	2	2	0	2	1	0	2	0	0	0	2	0	0	0	0	0	0	0	0	0
825	0	0	1	0	0	1	1	1	1	1	1	0	0	0	0	0	0	2	2	0	0	0	0	2	0	1	1	2	1	1	2	2	1	1	0	2	1	0	0	1	0	0	0	1	0	1	0	0	1
826	0	0	0	0	0	2	2	1	2	2	0	1	1	1	0	0	0	0	0	2	0	0	2	0	0	1	2	1	1	2	1	1	0	2	1	2	1	0	0	2	0	1	0	2	2	0	0	0	1
827	0	0	0	0	0	1	2	2	0	0	0	0	1	1	0	0	0	1	1	1	0	0	0	2	1	2	1	0	2	1	0	0	1	0	1	1	1	0	1	2	1	0	0	1	0	0	0	0	0
828	1	0	0	0	0	2	2	2	0	0	1	1	1	1	0	0	0	0	0	2	0	0	0	2	1	0	2	0	2	2	1	1	1	1	1	1	2	0	1	1	1	2	0	2	0	1	0	0	1
829	0	0	1	0	0	2	2	1	1	2	0	0	0	0	0	0	0	1	1	1	1	0	0	2	0	0	0	1	1	0	1	0	1	1	1	1	1	0	2	0	0	0	1	1	1	1	0	1	2
830	0	0	0	0	0	0	2	2	0	0	0	1	2	1	0	1	0	2	0	1	0	0	0	2	0	1	2	1	1	1	1	1	0	2	0	2	2	0	2	0	1	0	0	2	0	0	0	0	1
831	1	1	0	0	0	1	0	2	0	0	2	2	2	2	0	0	1	2	1	1	1	0	0	2	0	2	2	0	2	2	0	0	0	0	1	1	2	0	2	0	0	0	0	1	0	1	0	0	1
832	1	0	0	0	0	0	2	1	1	2	0	0	2	2	0	0	0	1	1	0	1	0	0	2	0	1	1	0	2	2	0	1	1	0	1	1	1	0	1	1	0	0	2	2	1	1	0	0	1
833	0	0	0	0	0	1	2	1	0	0	0	0	0	0	0	0	0	1	2	0	2	0	0	2	0	1	1	0	2	2	0	0	1	1	0	1	0	0	0	1	0	0	0	2	1	1	0	0	0
834	0	0	0	0	0	1	2	0	2	2	0	1	1	1	0	0	0	0	1	1	1	0	1	1	1	1	1	0	2	2	1	1	1	2	1	2	1	0	2	0	0	0	0	2	0	1	0	0	0
835	0	0	0	0	0	1	2	2	0	0	1	0	0	0	0	0	0	2	2	0	1	0	1	1	2	2	0	1	1	1	1	0	0	2	1	2	1	0	0	1	0	0	0	1	0	1	0	0	2
836	0	0	0	0	0	2	2	1	0	0	0	1	2	1	0	0	0	2	1	0	1	0	0	2	0	1	2	0	2	2	1	0	0	2	0	2	2	0	2	0	0	0	0	2	1	0	0	0	1
837	0	0	0	0	0	1	1	1	1	1	1	1	1	1	0	0	0	0	1	1	1	0	0	2	1	1	0	1	1	1	1	2	1	2	0	2	2	1	1	0	0	0	1	2	2	2	0	0	2
838	0	0	0	0	0	2	0	1	1	1	1	0	0	0	0	0	0	0	0	2	0	0	0	2	1	1	1	0	2	2	0	0	1	1	0	2	2	0	1	2	1	0	0	2	0	1	0	0	1
839	0	0	0	0	0	2	2	0	2	2	0	0	0	0	0	0	0	1	1	1	1	0	1	1	1	0	2	0	2	1	0	0	0	1	0	2	0	0	0	1	0	0	0	1	0	0	0	2	2
840	1	0	0	0	0	2	0	2	0	0	2	1	1	1	0	0	0	0	0	2	0	0	0	2	0	1	2	0	2	2	0	0	1	2	1	2	0	0	1	1	0	0	0	1	0	1	0	0	1
841	1	0	0	0	0	1	1	1	1	2	0	0	0	0	0	0	0	2	2	0	0	0	0	2	0	0	1	0	1	2	1	1	2	0	1	0	1	0	1	1	0	0	1	2	1	0	0	0	2
842	1	0	0	0	0	0	2	1	2	2	0	1	1	1	0	0	1	2	0	1	0	0	0	2	1	2	2	0	2	2	0	1	1	2	0	2	1	0	1	2	1	0	0	1	0	1	0	1	1
843	1	0	0	0	0	1	1	2	0	0	1	0	0	0	0	0	0	0	0	2	0	0	0	2	0	1	1	0	2	2	1	0	1	2	0	2	2	0	2	1	1	0	0	2	0	1	0	2	2
844	1	0	1	0	1	1	2	2	0	1	0	0	0	0	0	0	0	0	0	2	0	0	0	2	0	2	1	0	1	1	1	0	0	2	1	2	1	0	1	2	1	0	0	0	0	0	0	0	1
845	1	0	0	0	0	2	2	1	1	1	0	0	0	0	0	0	0	0	0	2	0	0	1	1	0	1	0	0	2	1	0	0	1	2	0	2	1	0	0	0	0	1	0	1	1	1	0	0	0
846	1	0	0	0	0	1	2	2	1	1	0	1	1	1	0	0	0	1	1	1	0	0	1	1	1	2	2	1	2	2	2	1	1	2	0	2	2	0	1	1	0	0	0	0	2	2	0	0	0
847	0	0	1	1	1	1	2	2	0	1	1	0	0	0	0	0	0	0	0	2	0	0	0	2	0	2	1	1	2	2	1	2	1	1	0	2	0	0	0	2	0	0	0	1	0	1	0	0	1
848	0	1	0	0	0	1	2	1	1	1	1	0	1	1	0	0	0	2	1	0	0	0	1	1	1	2	0	1	1	1	1	1	1	2	1	2	2	0	2	0	0	0	1	2	0	1	0	0	1
849	0	0	0	0	0	1	1	2	0	2	0	2	2	2	0	0	1	2	2	0	2	1	0	2	1	1	1	2	1	1	2	1	1	2	0	2	1	0	1	1	0	0	0	2	0	2	0	0	1
850	0	0	0	0	0	1	2	2	0	0	0	0	0	0	0	0	0	1	1	1	1	0	0	2	0	1	1	1	2	2	1	1	0	2	0	2	1	0	0	1	0	0	1	2	1	0	0	0	0
851	1	1	0	0	0	1	2	1	1	1	1	0	2	1	0	1	0	1	1	0	0	0	0	2	0	0	1	1	2	2	2	0	0	1	1	1	0	0	1	1	1	0	0	2	0	2	0	1	1
852	0	0	0	0	0	1	2	1	1	2	0	1	1	1	0	0	0	1	1	1	1	0	1	1	1	0	1	1	2	2	1	0	1	0	0	2	2	0	2	0	0	1	0	2	0	1	0	0	0
853	0	0	0	0	0	1	2	0	1	1	1	0	0	0	0	0	0	1	0	1	0	0	0	2	0	1	2	0	2	2	1	1	1	1	1	1	1	1	0	0	0	0	0	1	0	1	1	0	1
854	0	0	0	0	0	1	2	2	0	1	0	0	0	0	0	0	0	0	0	2	0	0	0	2	0	1	1	1	2	2	1	1	1	2	0	2	1	0	0	2	0	0	0	2	0	1	0	0	2
855	1	0	0	0	0	2	2	1	1	1	1	0	1	1	0	0	0	2	0	1	0	0	1	1	0	2	1	0	1	1	0	0	0	2	0	2	1	0	0	2	0	0	1	2	0	1	0	0	1
856	1	0	1	0	0	1	1	1	1	1	1	0	1	0	0	1	0	2	1	0	1	0	1	1	0	2	2	0	2	2	1	0	0	2	1	2	1	0	0	1	0	0	1	1	0	1	0	0	1
857	1	0	0	0	0	1	1	2	0	0	1	0	0	0	0	0	0	1	2	0	1	0	1	1	0	1	2	0	2	2	1	0	2	1	2	0	1	0	1	1	0	1	0	1	0	1	0	0	0
858	1	0	0	0	0	2	1	1	1	2	1	0	0	0	0	0	0	2	2	0	0	0	0	2	0	2	2	0	2	2	1	1	2	1	1	1	1	0	1	2	1	0	0	1	0	0	1	0	1
859	1	0	0	0	0	1	2	2	1	1	0	0	2	2	0	0	0	2	0	1	0	0	0	2	0	1	2	0	2	1	1	0	2	1	2	1	0	0	1	2	1	0	1	1	1	1	0	0	0
860	0	0	0	0	0	2	2	1	0	0	0	1	1	1	0	0	0	0	0	2	0	0	0	2	0	2	2	0	2	2	0	2	2	0	1	1	1	0	0	2	0	0	0	1	0	0	0	0	1
861	0	0	0	0	0	1	2	2	0	1	0	1	2	1	0	1	0	0	0	2	0	0	1	1	1	1	1	0	1	1	0	1	0	1	0	2	1	0	2	0	0	1	0	1	0	2	0	0	1
862	0	0	0	0	0	0	1	2	0	0	2	0	0	0	0	0	0	2	0	0	0	0	0	2	0	1	1	1	2	2	1	0	2	1	0	2	2	0	1	0	0	0	0	1	0	1	0	0	1
863	1	0	0	0	0	2	2	2	0	0	0	1	1	1	0	0	0	0	0	1	0	0	0	2	0	2	1	1	2	2	0	0	1	0	1	1	0	0	0	2	0	0	0	1	1	0	0	0	1
864	1	0	0	0	0	2	2	1	1	1	0	0	0	0	0	0	0	1	1	1	0	0	0	2	1	0	1	0	1	2	1	1	1	1	0	2	2	0	0	0	0	0	1	2	1	2	0	1	1
865	0	0	1	0	0	2	2	1	1	2	0	1	1	1	0	0	0	0	0	2	0	0	0	2	0	1	1	0	2	2	0	2	2	0	1	1	2	0	2	0	1	0	0	0	0	1	0	0	1
866	1	0	0	0	0	1	2	1	1	1	0	1	1	0	1	0	1	2	2	0	1	1	0	2	0	2	2	0	2	2	1	0	1	0	2	1	2	0	1	1	0	0	1	2	1	0	0	0	0
867	1	0	1	0	0	0	1	2	0	1	1	1	0	0	0	0	0	2	2	0	1	0	0	2	0	1	1	1	1	1	2	0	1	1	0	2	1	0	0	2	0	0	1	2	0	0	0	0	0
868	0	0	0	0	0	0	2	2	0	1	0	0	0	0	0	0	0	0	2	0	1	0	0	2	0	1	2	0	2	2	2	1	1	1	1	1	1	0	1	1	0	0	0	2	0	0	0	0	1
869	1	0	1	0	0	1	2	1	1	2	0	1	1	1	0	0	1	2	1	0	1	0	1	1	0	0	1	0	1	1	1	2	1	0	2	0	0	0	1	1	0	0	0	1	0	1	0	0	1
870	0	0	0	0	0	2	2	2	0	0	0	0	0	0	0	0	0	1	1	1	0	0	0	2	1	0	1	0	2	2	1	1	1	2	1	1	2	0	2	1	1	0	0	0	2	2	0	0	2
871	1	1	0	0	0	1	2	1	0	0	0	1	2	1	0	0	0	1	1	1	1	0	2	0	1	0	2	0	1	1	2	0	0	2	0	2	0	0	0	2	0	0	0	0	0	1	0	0	0
872	1	0	2	0	1	0	2	1	0	0	0	0	2	1	0	0	0	0	0	2	0	0	1	1	1	1	1	0	2	2	1	1	1	2	1	2	2	0	1	1	0	0	1	2	0	1	0	0	1
873	0	0	1	0	1	1	2	1	1	1	0	0	1	0	0	0	0	1	1	1	1	0	0	2	1	0	1	1	2	2	2	1	0	1	0	2	1	0	0	2	0	0	0	2	1	1	0	1	1
874	1	0	1	0	0	1	1	2	0	1	1	1	0	0	0	0	0	1	1	1	0	0	0	2	0	2	0	1	1	1	1	0	1	0	1	2	2	0	0	0	0	0	0	2	0	1	0	0	1
875	1	0	0	0	0	2	2	1	1	1	0	0	1	1	0	0	0	2	0	2	0	0	1	1	1	2	0	0	1	2	1	1	0	1	1	1	0	0	0	2	0	0	0	1	0	1	0	0	1
876	1	0	0	0	0	1	1	1	0	2	0	1	0	0	0	0	0	1	1	1	1	0	0	2	0	1	1	0	1	1	0	1	0	1	1	1	1	0	1	1	0	0	1	1	1	1	0	0	2
877	1	0	0	0	0	2	2	2	0	1	0	0	0	0	0	0	0	0	0	2	0	0	2	0	1	0	2	1	2	2	1	0	1	1	0	1	1	1	0	0	0	0	0	1	0	0	0	1	2
878	0	0	0	0	0	2	2	1	0	0	0	0	0	0	0	0	0	1	1	0	1	0	1	1	0	0	1	0	2	2	2	1	1	0	1	1	1	0	2	0	0	0	0	1	1	0	0	0	0
879	0	0	0	0	0	1	1	1	0	0	1	0	1	0	0	1	0	2	0	0	0	0	0	2	0	1	2	1	2	2	1	0	2	0	1	1	1	0	0	0	0	0	0	2	0	0	0	1	2
880	0	1	0	0	0	1	2	1	1	1	0	1	1	1	0	0	0	2	1	1	1	1	1	1	1	1	0	1	1	1	1	0	1	1	1	1	2	0	1	1	0	0	0	2	0	1	0	0	0
881	1	0	0	0	0	1	2	1	1	2	0	0	1	1	0	0	0	1	1	1	0	0	1	1	1	1	0	0	2	2	0	0	1	2	0	2	1	0	1	1	0	0	0	1	0	1	0	0	2
882	1	0	0	0	0	0	2	1	2	2	0	0	0	0	0	0	0	1	1	1	1	0	0	2	0	2	1	1	2	2	0	0	1	0	0	2	2	0	0	1	0	1	0	2	1	0	0	2	2
883	1	0	0	0	0	1	1	2	0	0	1	0	0	0	0	0	0	1	0	1	0	0	0	2	0	0	0	1	1	1	1	1	1	1	1	1	1	0	0	2	0	1	0	1	0	1	0	0	0
884	0	0	0	0	0	2	2	1	2	2	0	1	2	2	0	0	0	2	0	1	1	0	0	2	1	2	2	1	2	2	1	1	0	1	0	2	0	0	1	0	0	0	1	1	1	1	0	1	2
885	1	0	0	0	0	1	1	1	1	1	0	0	1	0	1	0	0	1	1	1	0	0	0	2	0	2	2	0	2	1	0	0	0	2	0	2	1	1	0	0	0	0	1	2	0	0	0	0	2
886	0	0	0	0	0	0	1	2	0	0	1	0	0	0	0	0	0	0	0	2	0	0	0	2	0	0	1	1	1	1	1	1	1	0	0	2	2	0	0	0	0	0	1	1	1	2	0	0	1
887	1	0	0	0	0	1	1	1	1	1	0	0	2	2	0	0	0	0	0	2	0	0	1	1	0	2	2	1	2	2	1	2	1	2	0	2	1	0	1	1	0	0	1	1	0	0	0	0	2
888	0	1	1	0	0	2	1	2	0	0	1	0	2	1	0	0	0	0	0	2	0	0	0	2	0	1	2	1	2	2	2	0	1	2	0	2	1	0	1	1	0	0	0	2	0	1	0	0	0
889	1	0	0	0	0	2	2	1	2	2	0	0	1	1	0	0	0	1	1	1	1	0	0	2	0	2	1	0	2	2	0	1	2	1	1	1	1	0	0	1	0	2	0	2	0	1	0	0	0
890	0	0	0	0	0	1	2	1	1	1	1	0	1	0	0	1	0	0	0	2	0	0	0	2	0	1	1	1	2	2	0	0	0	2	0	2	1	0	0	0	0	0	0	1	0	0	0	0	0
891	1	0	1	0	1	1	2	2	0	0	0	0	1	1	0	0	0	1	2	0	1	0	1	1	1	1	2	0	2	2	0	0	1	0	1	1	2	0	1	1	0	0	0	1	0	1	0	0	1
892	0	0	0	0	0	2	2	1	1	1	1	0	0	0	0	0	0	0	0	2	0	0	1	1	0	1	2	1	2	2	2	1	1	0	2	1	2	0	1	1	0	1	0	2	1	0	0	0	0
893	1	0	0	0	0	1	1	2	0	0	2	1	1	1	0	0	0	1	1	1	0	0	1	1	0	1	1	0	2	2	2	1	1	0	0	1	2	0	2	0	1	0	1	1	1	0	0	0	1
894	0	0	0	0	0	2	1	2	0	0	1	1	2	1	0	0	0	1	0	1	0	0	0	2	0	1	2	0	2	2	2	1	1	0	0	2	2	0	2	0	1	1	0	1	1	0	0	0	2
895	1	0	0	0	0	2	1	2	0	0	1	0	0	0	0	0	0	0	0	2	0	1	0	2	1	0	1	0	2	2	0	1	1	0	0	1	0	0	0	2	0	0	1	2	1	0	0	0	1
896	1	0	0	0	0	2	2	2	0	0	0	0	0	0	0	0	0	2	1	0	1	1	0	2	0	1	0	0	1	1	1	1	0	2	1	2	2	0	1	2	1	0	1	1	0	1	0	0	1
897	0	0	0	0	0	1	1	1	0	0	1	1	1	1	0	0	1	1	0	2	0	0	0	2	0	1	2	1	2	2	1	1	2	0	1	1	2	0	2	0	1	0	0	0	0	0	0	0	1
898	0	1	1	0	0	2	2	2	0	0	0	0	0	0	0	0	0	2	2	0	1	0	0	2	0	1	2	2	2	2	0	0	2	0	2	0	1	0	0	1	0	0	0	1	0	0	0	0	1
899	0	0	0	0	0	1	0	2	0	0	2	1	2	1	1	0	0	0	0	2	0	0	1	1	1	0	1	0	2	2	1	1	1	1	0	2	2	0	1	0	0	0	0	2	0	1	0	0	1
900	1	0	0	0	0	0	2	1	1	1	0	1	2	1	0	0	0	1	0	1	0	0	0	2	0	0	1	0	2	2	0	0	0	2	0	1	1	0	0	0	0	0	0	0	0	0	0	0	1
901	0	0	1	0	1	1	1	2	1	1	1	0	0	0	0	0	0	1	1	1	1	0	0	2	1	0	1	1	1	1	2	0	1	0	2	0	2	0	1	1	0	0	0	1	0	1	0	1	2
902	0	1	1	0	1	1	1	0	2	2	0	1	1	1	0	0	1	2	2	0	2	0	0	2	0	1	1	1	2	2	1	2	1	0	2	0	1	0	1	1	0	0	0	2	0	0	0	0	0
903	0	0	1	1	1	1	2	2	0	0	0	0	1	0	0	1	0	0	0	2	0	0	0	2	1	0	2	0	2	2	0	1	1	1	0	2	2	0	0	0	0	0	0	2	0	0	0	1	0
904	0	0	0	0	0	1	2	0	2	2	0	0	2	1	0	1	1	1	0	2	0	0	1	1	2	2	1	1	2	2	0	0	0	2	0	2	1	1	1	0	0	0	1	2	2	2	0	0	0
905	1	0	0	0	0	2	2	1	2	2	0	2	2	1	1	0	0	1	1	1	0	0	1	1	2	2	1	1	1	1	1	1	1	1	1	1	2	0	1	0	0	0	0	1	0	1	0	0	1
906	1	0	0	0	0	1	1	1	1	1	0	0	1	0	0	0	0	2	1	0	0	0	0	2	0	1	1	0	2	2	2	1	1	2	0	2	2	1	0	0	0	0	1	1	1	0	0	0	1
907	0	0	0	0	0	1	1	2	0	0	1	0	1	0	0	1	0	2	0	2	0	0	0	2	0	2	0	2	0	0	2	0	2	0	1	1	1	0	1	1	0	0	0	0	1	1	0	0	0
908	0	1	0	0	0	0	1	1	0	0	2	1	1	1	0	0	0	2	1	1	1	0	1	1	0	1	2	0	2	2	0	0	1	2	1	1	2	0	2	0	0	0	0	2	0	1	0	0	1
909	1	0	0	0	0	1	2	2	0	0	1	0	0	0	0	0	0	1	1	1	0	0	1	1	1	1	1	0	2	2	0	1	0	1	0	2	1	0	0	1	0	0	1	2	1	1	0	0	1
910	0	0	0	0	0	0	1	2	0	0	1	0	1	0	0	1	0	1	1	0	0	0	0	2	0	2	2	1	2	2	0	2	2	1	0	2	1	0	0	1	0	0	0	2	0	2	0	0	2
911	1	0	0	0	0	0	2	2	1	1	0	1	1	0	1	0	0	0	0	2	0	0	2	0	0	0	2	1	2	2	1	1	1	1	2	1	0	0	0	2	0	0	0	1	0	0	0	0	2
912	0	1	0	0	0	1	2	0	1	1	1	0	0	0	0	0	0	1	1	1	1	2	0	2	0	1	1	0	2	2	1	1	2	0	1	1	1	0	0	2	0	0	0	2	1	1	0	0	0
913	1	1	0	0	0	1	2	2	0	0	0	1	1	1	0	0	0	1	1	1	1	0	0	2	0	0	2	1	2	2	2	1	1	2	0	2	2	0	0	2	1	0	1	1	1	1	0	0	0
914	0	1	0	0	0	1	2	2	1	1	0	1	2	2	0	0	0	0	0	2	0	0	0	2	1	1	1	0	2	2	0	1	0	2	0	2	1	0	0	1	0	0	0	1	0	1	0	2	2
915	0	0	1	0	0	1	2	2	0	0	1	0	0	0	0	0	1	1	1	1	0	0	1	1	0	2	2	0	2	2	0	1	1	1	1	1	2	0	1	0	0	0	1	1	0	0	0	0	0
916	1	0	0	0	0	1	2	2	1	1	0	0	1	1	0	0	0	2	2	0	1	0	0	2	0	1	1	1	1	1	1	2	2	0	2	0	2	0	1	1	0	0	0	2	0	1	0	0	1
917	1	0	0	0	0	0	2	2	0	0	0	1	2	2	0	0	0	1	1	0	0	0	1	1	0	1	0	0	1	1	2	1	2	1	1	1	1	1	0	1	0	0	1	2	1	2	0	0	0
918	1	0	1	0	1	1	2	2	1	1	0	0	0	0	0	0	0	0	1	1	1	0	1	1	0	1	1	1	1	2	2	0	0	2	0	2	0	0	0	1	0	1	0	1	1	1	0	0	1
919	1	0	0	0	0	1	2	2	0	0	0	0	1	0	0	0	0	1	0	0	0	0	0	2	0	1	1	0	2	2	0	0	2	1	1	1	0	0	0	2	0	0	0	0	0	0	0	0	0
920	1	0	0	0	0	2	2	2	0	0	0	0	0	0	0	0	0	1	1	1	1	0	0	2	0	2	2	0	2	2	1	0	0	2	0	2	1	0	0	1	0	0	1	2	1	0	0	0	1
921	0	0	0	0	0	2	2	0	2	2	0	1	1	1	0	0	0	2	2	0	1	0	0	2	0	0	1	2	1	1	2	1	1	2	0	2	0	0	0	1	0	0	0	2	0	1	0	0	0
922	1	0	0	0	0	2	2	1	1	1	0	0	1	0	0	0	0	1	0	2	0	0	0	2	2	1	1	0	2	1	0	1	1	1	1	1	0	0	0	2	0	1	0	2	0	1	0	0	1
923	0	0	0	0	0	2	2	2	0	0	0	0	1	0	0	1	0	1	0	1	0	0	0	2	0	0	1	0	2	2	0	1	1	2	0	2	1	0	1	1	0	0	0	2	0	1	0	0	0
924	1	0	1	0	0	1	2	2	0	0	1	0	2	2	0	0	1	0	1	1	1	0	1	1	1	1	2	0	2	1	0	0	1	2	0	2	1	0	1	2	1	0	0	2	0	0	0	0	0
925	1	1	0	0	0	1	2	2	0	1	0	0	1	1	0	0	1	2	1	1	0	0	0	2	0	1	1	1	2	2	1	1	1	1	0	2	0	0	1	1	1	0	1	2	1	0	0	1	0
926	0	0	0	0	0	1	1	2	0	0	0	0	0	0	0	0	0	1	2	0	1	0	0	2	0	2	1	1	2	2	0	2	2	2	0	2	1	0	0	2	0	0	1	2	1	0	0	0	0
927	0	0	0	0	0	2	2	0	2	2	0	0	0	0	0	0	0	1	0	1	0	0	1	1	0	1	2	1	2	2	1	0	0	2	0	2	1	0	0	1	0	0	0	1	0	1	0	0	1
928	1	0	0	0	0	1	2	2	0	0	0	0	0	0	0	0	0	1	1	1	1	0	0	2	0	1	2	0	2	2	0	1	2	1	1	1	2	0	2	0	0	0	1	2	1	0	0	0	1
929	1	0	1	1	1	2	2	2	0	0	0	1	1	0	1	0	0	1	1	1	0	0	0	2	0	1	1	0	2	2	0	0	1	1	1	1	1	1	0	1	1	1	0	2	1	0	0	0	1
930	0	0	1	1	1	1	2	1	1	1	1	0	1	0	0	0	0	2	0	1	0	0	1	1	0	1	1	1	1	1	1	0	0	0	1	1	1	0	1	1	0	1	0	2	1	0	0	0	1
931	1	0	0	0	0	0	2	2	0	1	0	0	0	0	0	0	0	1	1	1	1	0	0	2	0	0	2	0	2	2	1	1	0	2	0	2	1	0	1	1	0	0	0	2	0	0	0	0	1
932	1	0	0	0	0	1	2	1	1	2	0	0	1	0	0	0	0	0	0	1	0	0	0	2	0	1	1	0	2	2	0	0	0	1	1	1	1	0	0	1	0	0	1	2	1	1	0	1	2
933	0	0	0	0	0	2	2	1	2	2	0	1	1	1	0	0	0	0	2	0	1	0	0	2	0	2	1	2	1	1	1	1	1	1	0	2	2	0	2	0	0	0	0	1	0	0	0	0	0
934	1	1	0	0	0	1	2	2	1	1	1	0	0	0	0	0	0	0	0	2	0	0	2	0	0	1	1	1	2	2	1	0	0	1	1	1	1	0	2	0	0	0	0	1	0	1	0	2	2
935	0	0	0	0	0	0	2	2	1	1	0	1	1	1	0	0	1	1	1	1	1	0	0	2	1	0	1	0	2	1	0	0	1	1	1	1	2	1	0	1	0	0	1	1	0	1	0	1	1
936	0	0	0	0	0	1	2	2	1	1	0	1	1	1	0	0	0	1	2	0	1	0	0	2	0	1	2	1	2	2	2	0	1	0	1	1	1	0	0	1	0	0	0	2	0	1	0	0	0
937	0	1	0	0	0	1	2	2	1	1	1	0	1	0	0	1	0	1	1	1	0	0	0	2	0	1	1	0	2	2	2	1	1	1	1	2	2	1	0	1	0	0	0	1	0	0	0	0	2
938	1	0	0	0	0	2	2	1	2	2	0	1	1	1	0	0	0	1	1	1	1	0	1	1	1	0	2	1	2	2	2	0	2	1	0	2	0	0	0	2	0	1	0	1	1	0	0	0	1
939	1	0	1	1	1	2	2	2	0	1	0	1	2	2	0	0	0	2	1	0	1	0	0	2	0	1	2	0	2	2	1	1	1	0	1	1	2	0	2	0	0	1	0	2	2	1	0	0	0
940	1	0	0	0	0	1	2	2	0	0	0	1	1	1	0	0	0	1	0	2	0	0	1	1	1	0	0	1	1	1	1	0	2	2	0	2	0	0	0	1	0	0	0	1	0	1	0	0	1
941	1	0	0	0	0	0	0	1	1	1	1	1	1	1	0	0	1	1	0	2	0	0	0	2	0	1	1	2	2	2	0	0	2	0	1	1	2	0	1	0	0	0	0	2	0	1	0	0	1
942	1	0	1	0	0	2	1	2	0	0	0	1	1	1	0	0	1	2	0	1	0	0	0	2	0	0	1	0	2	2	0	2	1	1	1	1	2	0	1	1	0	0	0	1	0	1	0	0	1
943	0	0	0	0	0	0	2	2	0	1	0	0	1	1	0	0	0	1	2	0	2	0	0	2	0	1	2	0	2	2	1	0	2	2	0	2	1	0	0	2	0	0	0	2	0	1	0	0	0
944	0	0	0	0	0	1	1	2	0	0	1	1	2	1	0	0	0	2	1	0	1	0	0	2	0	1	2	1	2	2	0	0	0	2	0	2	1	0	0	1	0	0	0	2	0	0	0	0	1
945	0	1	0	0	0	1	0	1	1	1	1	0	0	0	0	0	0	2	1	1	1	0	0	2	0	2	2	0	2	1	0	1	2	0	0	2	1	1	0	1	0	0	0	2	0	0	0	0	1
946	1	0	0	0	0	0	1	1	1	1	0	2	2	2	0	0	0	0	0	2	0	0	0	2	0	1	2	0	2	1	0	0	0	1	1	1	1	0	1	2	1	0	0	0	0	0	0	0	1
947	0	0	0	0	0	2	2	2	0	0	0	0	2	1	0	0	0	0	0	2	0	0	1	1	0	2	2	1	2	2	1	0	0	1	1	1	1	0	1	1	0	1	0	1	1	0	0	0	0
948	1	0	0	0	0	2	2	1	0	0	1	1	1	1	0	0	0	0	0	2	0	0	0	2	0	1	1	0	1	1	2	1	1	1	0	2	1	1	0	0	0	0	0	2	0	1	0	0	0
949	0	0	0	0	0	0	1	2	1	1	1	0	1	0	0	0	0	1	2	0	1	0	0	2	0	1	1	0	1	1	2	0	1	1	1	1	1	0	0	2	0	0	0	1	0	1	0	0	2
950	1	0	0	0	0	0	2	2	0	0	1	0	2	0	0	1	0	0	0	2	0	0	0	2	0	1	1	1	1	1	2	2	2	0	1	1	2	0	2	0	0	0	0	2	1	1	0	0	0
951	0	0	0	0	0	2	2	2	2	2	0	0	0	0	0	0	0	0	1	1	0	0	1	1	1	1	2	0	2	1	0	0	0	2	0	2	0	0	0	2	0	0	1	1	1	2	0	0	1
952	1	0	1	1	1	2	2	1	1	1	1	0	0	0	0	0	0	1	1	1	1	0	0	2	0	0	1	0	1	1	2	1	0	2	0	2	1	0	0	1	0	0	0	1	0	0	0	1	0
953	1	0	0	0	0	1	1	1	1	2	0	0	0	0	0	0	0	0	0	2	0	0	0	2	0	1	1	1	2	2	0	0	0	2	1	2	2	0	1	0	0	0	0	2	1	0	1	0	1
954	1	0	1	0	0	2	1	1	1	1	1	0	0	0	0	0	0	1	0	1	0	2	0	2	0	1	1	0	2	2	0	0	1	2	0	2	2	0	1	1	0	0	1	1	1	1	0	0	1
955	1	0	1	0	0	0	0	2	0	0	1	1	1	1	0	0	0	0	0	2	0	0	1	1	1	0	1	2	2	2	2	1	1	2	0	2	1	0	1	1	0	0	0	1	0	0	0	0	2
956	1	0	0	0	0	1	1	1	1	1	1	1	1	1	0	0	0	1	1	1	1	0	0	2	0	0	1	0	2	2	1	1	1	0	1	1	0	0	0	1	0	1	0	1	0	1	0	0	1
957	0	0	0	0	0	0	2	0	2	2	0	0	0	0	0	0	0	0	0	1	0	0	0	2	0	1	1	0	2	2	0	1	0	2	0	2	1	0	0	2	0	0	1	1	0	1	0	0	1
958	0	1	0	0	0	1	2	0	1	1	0	0	1	0	1	0	0	0	1	1	1	0	1	1	0	1	2	0	2	2	1	1	2	0	1	0	1	0	1	1	0	0	0	2	0	1	0	0	0
959	0	0	1	0	0	2	1	1	2	2	0	0	0	0	0	0	0	0	1	1	1	0	1	1	1	1	0	1	2	2	1	0	0	2	0	2	2	0	0	2	1	0	0	2	0	1	0	0	1
960	0	0	1	1	1	1	2	2	0	0	0	0	0	0	0	0	0	0	0	2	0	0	0	2	0	1	1	1	2	1	1	1	1	1	1	1	1	0	0	1	0	0	0	0	0	0	0	0	0
961	1	0	0	0	0	1	2	1	1	2	0	0	1	0	0	1	0	0	0	2	0	0	1	1	1	1	2	1	2	2	0	2	2	2	0	2	1	1	0	0	0	0	0	0	1	1	0	0	2
962	1	0	0	0	0	0	2	2	0	1	0	0	1	0	0	0	0	0	1	1	1	0	1	1	1	2	1	1	0	0	2	0	0	0	1	1	1	0	1	1	0	0	1	2	1	0	0	0	0
963	0	0	0	0	0	2	2	2	0	1	0	0	0	0	0	0	0	2	0	0	0	0	0	2	0	2	1	0	1	1	1	0	0	2	2	0	2	1	0	1	0	0	0	1	0	0	0	0	1
964	1	0	0	0	0	1	2	1	2	2	0	0	0	0	0	0	0	2	1	0	1	0	0	2	0	1	2	0	2	2	0	0	1	1	1	1	1	2	0	1	1	1	0	2	1	0	0	1	2
965	0	0	1	1	1	1	0	2	0	0	2	0	0	0	0	0	0	1	1	1	1	0	1	1	1	2	2	0	2	2	1	1	2	0	2	0	1	0	1	1	0	0	0	2	0	1	0	0	1
966	0	1	0	0	0	0	1	2	0	1	1	1	1	1	0	0	0	1	1	1	1	0	0	2	0	1	2	0	1	1	1	2	1	0	1	1	2	0	1	0	0	0	0	2	1	1	0	0	1
967	0	0	0	0	0	2	2	2	2	2	0	0	1	0	0	0	0	1	1	1	1	0	0	2	1	2	1	0	2	2	0	0	0	2	0	2	2	1	0	1	0	0	0	2	1	0	1	0	1
968	0	0	0	0	0	0	2	2	0	1	0	0	1	1	0	0	0	0	0	2	0	0	1	1	1	1	1	0	2	2	1	1	0	2	1	2	0	0	0	2	0	0	1	1	1	1	0	0	0
969	0	1	0	0	0	1	0	2	0	0	2	0	0	0	0	0	0	0	0	2	0	0	1	1	0	1	1	0	1	1	1	1	1	1	1	1	1	1	0	1	0	0	0	1	0	1	0	0	0
970	1	0	0	0	0	2	2	2	0	0	1	0	1	0	1	0	0	0	0	2	0	0	0	2	0	1	2	1	2	2	2	1	1	1	0	2	1	0	0	0	0	0	0	2	0	0	1	0	0
971	1	0	1	0	1	1	2	1	0	0	0	0	0	0	0	0	0	0	0	2	0	0	0	2	1	0	0	0	2	2	0	1	1	1	0	2	2	0	2	1	1	0	0	1	0	1	0	0	2
972	1	1	0	0	0	1	2	0	2	2	0	0	0	0	0	0	0	1	0	1	0	0	1	1	2	2	0	0	2	1	0	0	1	1	1	1	1	0	1	1	0	1	0	2	0	0	0	1	1
973	1	1	0	0	0	1	1	1	0	2	0	0	1	0	0	0	0	1	0	1	0	0	0	2	0	1	1	0	1	1	1	1	1	0	2	0	0	0	0	1	0	0	0	2	0	1	0	0	1
974	1	0	1	0	0	1	2	2	0	0	1	0	1	0	0	1	0	0	0	2	1	0	0	2	0	2	1	0	2	2	0	1	1	0	2	1	2	0	2	0	0	0	0	1	0	0	0	0	1
975	1	0	0	0	0	0	2	1	1	1	0	0	0	0	0	0	0	0	0	2	0	1	0	2	0	0	1	1	0	0	2	1	1	1	0	2	0	0	1	1	0	1	0	1	1	0	0	0	0
976	1	0	0	0	0	1	2	2	0	1	0	0	1	1	0	0	0	1	1	1	1	0	1	1	1	0	1	0	1	2	1	0	0	1	2	1	2	0	1	1	0	0	0	1	0	0	0	0	2
977	0	0	0	0	0	0	1	1	1	1	1	0	0	0	0	0	0	1	1	1	1	0	0	2	1	0	2	0	2	2	1	0	2	1	2	0	0	0	1	1	0	0	0	2	1	2	0	0	2
978	1	0	0	0	0	1	1	2	0	0	0	0	0	0	0	0	0	2	1	1	1	0	0	2	1	1	1	1	1	1	1	2	2	1	0	2	1	0	2	0	1	0	0	0	0	1	0	0	1
979	1	0	0	0	0	1	2	1	1	2	0	0	0	0	0	0	0	0	0	2	0	0	0	2	0	1	1	0	2	2	0	1	1	2	1	2	2	0	2	0	0	0	1	2	1	0	0	0	1
980	1	0	1	0	1	1	1	1	1	1	0	0	1	0	0	1	0	1	0	2	0	1	0	2	0	2	0	1	2	2	1	0	2	1	0	2	1	0	1	1	0	1	1	2	1	0	0	0	0
981	0	0	0	0	0	1	1	2	0	0	1	0	1	0	0	1	1	1	1	1	1	0	0	2	1	2	2	1	2	2	2	1	1	0	1	0	2	0	2	1	1	0	1	1	1	2	0	1	2
982	1	0	0	0	0	1	2	0	2	2	0	0	1	0	0	0	0	0	0	2	0	0	1	1	1	1	2	0	2	2	1	0	2	0	1	1	1	0	0	1	0	0	1	2	2	0	0	1	1
983	0	0	0	0	0	0	2	2	0	0	0	1	1	1	0	0	0	1	0	1	0	0	1	1	0	0	0	1	1	0	1	0	1	0	1	1	2	0	0	2	1	1	0	2	0	0	0	0	0
984	0	1	0	0	0	1	0	1	1	1	1	1	1	1	0	0	0	1	0	2	0	0	0	2	0	2	2	0	2	2	1	1	1	1	0	2	1	0	0	1	0	0	0	2	1	1	0	0	0
985	0	0	0	0	0	1	2	2	1	1	1	1	2	2	0	0	0	1	1	1	1	0	1	1	1	1	1	0	1	1	0	1	1	1	1	1	0	0	0	2	0	2	0	2	0	0	0	0	1
986	0	0	0	0	0	1	2	0	2	2	0	0	1	1	0	0	0	2	1	0	1	0	1	1	0	1	1	1	2	2	0	0	0	1	2	0	2	0	1	1	0	0	0	2	0	1	0	2	2
987	0	0	0	0	0	0	0	1	1	1	1	0	0	0	0	0	0	1	0	1	0	0	1	1	1	1	2	2	2	2	1	1	1	1	2	1	0	0	1	0	0	0	0	2	0	2	0	0	1
988	1	0	1	1	1	1	1	1	0	0	1	0	0	0	0	0	1	2	1	1	0	0	0	2	0	0	2	0	2	2	0	0	0	1	1	1	1	0	0	1	0	1	0	1	0	1	0	0	0
989	1	0	0	0	0	1	2	2	1	1	0	0	1	0	0	1	0	1	0	1	0	0	0	2	0	2	1	0	2	2	0	1	1	1	0	2	0	0	0	2	0	0	1	1	1	1	0	0	1
990	0	1	0	0	0	1	2	2	0	0	1	1	0	0	0	0	0	0	0	2	0	0	0	2	0	1	1	0	2	2	0	0	1	2	0	2	1	0	1	1	0	0	0	1	0	1	0	1	2
991	0	0	0	0	0	1	1	1	0	0	1	1	2	1	0	1	0	1	1	1	1	0	0	2	0	0	2	1	1	1	1	0	0	2	0	2	2	1	0	1	0	0	0	1	0	1	0	0	2
992	1	0	2	0	1	0	1	1	1	1	2	1	1	1	0	0	0	1	1	1	0	0	1	1	0	1	1	0	2	2	0	0	0	1	2	1	1	1	0	1	0	0	0	2	0	0	0	0	1
993	0	0	0	0	0	1	0	2	1	1	0	0	0	0	0	0	0	0	0	2	0	0	0	2	0	0	1	1	2	2	2	0	0	1	0	2	1	0	1	1	0	2	0	2	0	0	0	0	0
994	0	0	0	0	0	0	2	2	0	0	1	1	0	0	0	0	0	2	2	0	1	0	0	2	0	0	1	0	2	2	1	1	1	0	2	0	1	0	0	2	0	0	0	2	0	0	0	0	1
995	0	1	0	0	0	1	0	2	0	0	1	0	0	0	0	0	0	0	0	2	0	0	0	2	1	1	1	1	2	1	1	0	0	0	1	1	1	0	0	2	0	0	2	2	0	1	0	0	1
996	1	0	0	0	0	1	1	1	1	1	0	2	2	2	0	0	0	1	0	2	0	0	0	2	0	2	1	0	2	2	0	1	0	1	1	1	1	1	0	1	0	0	1	1	1	0	0	1	2
997	1	0	1	1	1	1	1	1	1	2	0	0	0	0	0	0	0	1	1	1	1	0	0	2	0	0	1	1	2	2	0	0	1	2	1	1	1	0	0	1	0	0	0	2	0	1	0	0	0
998	1	0	0	0	0	2	1	2	0	2	0	1	1	1	0	0	0	1	1	0	1	0	1	1	0	1	1	1	2	2	0	1	1	2	0	2	1	1	0	1	0	0	0	2	1	2	0	0	1
999	1	0	0	0	0	1	2	1	0	0	0	0	1	1	0	0	0	0	0	2	0	1	0	2	0	2	2	2	2	2	0	0	0	1	1	1	0	0	1	1	0	0	0	1	0	1	0	0	0
1000	1	0	0	0	0	0	2	1	1	1	1	1	2	1	0	1	0	1	0	1	0	0	0	2	0	1	2	1	2	2	2	0	0	1	1	1	2	0	0	1	0	0	0	0	2	2	0	0	0
[truncated: 252 more columns]
