# Supplementary material for: KNN-MDR: a learning approach for improving interactions mapping performances in genome wide association studies
Source: BMC Bioinformatics. 2017 Mar 21;18:184. doi: 10.1186/s12859-017-1599-7 (PMC5361736; doi:10.1186/s12859-017-1599-7)
Supplement: Supplementary file 6 — The data set(s) supporting the results of Table 4. (ZIP 7095 kb) [file 12859_2017_1599_MOESM6_ESM.zip › 100 simulations/S79/mkallsimul.dat]

1	1	0	0	0	0	1	2	1	2	1	0	1	1	1	1	0	0	0	0	2	2	0	1	1	0	0	0	2	2	1	2	0	1	1	0	2	0	0	0	0	1	0	1	2	1	2	0	1	0
2	1	0	0	0	0	0	2	0	2	1	1	0	0	0	0	0	0	1	1	1	1	0	1	1	1	1	0	1	1	1	0	1	1	0	1	1	0	0	0	1	1	1	1	1	1	0	1	2	1
3	0	0	0	0	0	1	2	1	2	1	0	0	2	0	0	0	0	0	1	1	1	1	2	2	0	0	0	1	2	1	0	1	1	2	1	1	2	0	0	0	2	0	0	1	0	0	1	0	2
4	0	1	0	0	0	1	1	0	1	1	1	0	0	0	0	0	0	0	0	2	2	0	2	2	0	0	0	1	2	2	1	2	2	0	1	2	0	0	0	1	1	0	0	2	0	0	0	2	0
5	1	0	0	0	0	2	2	0	2	1	1	1	1	1	1	0	0	1	1	1	2	1	2	2	0	0	0	0	1	0	0	0	0	1	1	1	1	0	0	1	1	0	1	2	1	2	0	1	1
6	0	0	0	0	0	0	2	0	1	1	0	0	0	0	0	0	0	0	1	1	2	0	1	1	1	1	0	2	2	2	0	1	1	1	1	1	1	1	1	0	0	0	0	1	0	0	0	2	0
7	1	0	1	0	0	2	2	0	2	1	0	0	0	0	0	0	0	0	0	2	2	1	2	2	0	0	0	0	1	0	0	0	0	0	1	1	1	0	0	0	2	1	1	2	1	0	2	0	2
8	1	0	0	0	0	2	2	0	2	2	0	0	1	0	0	0	0	2	1	0	1	0	2	2	0	0	0	2	2	1	1	2	2	0	0	2	1	1	0	0	0	0	0	1	0	1	0	1	0
9	1	0	0	0	0	2	2	0	1	0	0	0	0	0	0	0	0	0	1	1	2	0	2	2	0	0	0	2	2	2	0	1	0	0	0	2	2	0	0	0	2	2	2	2	1	0	0	1	1
10	0	0	0	0	0	0	2	0	2	0	1	0	1	0	0	0	0	0	0	2	2	0	0	2	0	0	0	2	2	2	0	0	0	0	0	2	1	0	0	1	1	0	0	2	0	0	0	2	0
11	1	0	0	0	0	1	1	0	2	2	0	0	0	0	0	0	0	1	1	1	2	0	2	2	0	0	0	1	2	0	0	0	1	0	1	1	2	0	0	1	1	0	1	2	1	1	0	1	0
12	0	0	0	0	0	2	1	1	1	1	1	0	1	0	1	1	0	1	0	1	1	1	1	1	1	1	1	2	2	1	0	0	0	1	0	2	1	1	1	0	1	0	0	1	0	0	0	2	0
13	1	0	0	0	0	0	0	0	0	0	2	0	0	0	0	0	0	0	1	1	2	0	1	1	1	1	0	1	1	1	0	1	2	0	1	1	2	0	0	0	2	1	2	2	1	1	1	0	2
14	1	0	0	0	0	0	2	0	2	2	0	1	1	0	0	0	0	1	1	1	1	0	2	2	0	0	0	2	1	0	0	0	1	2	1	1	0	0	0	0	2	0	0	2	0	0	0	1	1
15	1	0	0	0	0	2	1	0	0	0	0	1	2	2	2	0	0	1	1	1	2	1	2	2	0	0	0	2	1	1	0	0	0	0	0	2	1	1	1	0	1	0	0	1	0	0	0	2	1
16	0	0	0	0	0	2	2	0	1	1	1	1	1	1	1	0	0	1	1	1	2	1	0	1	1	1	0	1	2	0	0	0	1	1	0	2	1	0	0	0	1	0	0	2	0	1	0	2	0
17	1	0	0	0	0	2	1	0	1	1	1	1	2	1	1	0	0	0	0	2	2	0	2	2	0	0	0	2	1	1	1	0	2	1	2	2	1	0	0	0	2	0	0	2	1	1	0	2	0
18	0	0	0	0	0	2	1	0	1	1	1	0	1	1	1	0	0	1	1	1	2	1	2	2	0	0	0	2	1	1	1	0	1	0	1	2	0	0	0	0	1	0	0	2	0	0	0	1	1
19	0	0	0	0	0	1	2	0	1	1	0	0	1	0	1	1	0	0	0	2	1	0	2	2	0	0	0	1	2	0	0	1	2	0	0	2	1	0	0	0	0	2	2	2	0	2	0	2	0
20	1	0	0	0	0	0	2	1	1	1	0	1	1	1	1	0	0	2	2	0	0	0	2	2	0	0	0	2	1	1	1	0	2	0	0	2	0	0	0	1	1	0	0	1	0	0	0	0	1
21	1	1	0	0	0	2	2	0	2	2	0	0	0	0	0	0	1	2	1	1	1	0	2	2	1	1	0	2	2	2	0	0	1	0	0	2	0	0	0	0	2	0	0	2	0	2	1	0	2
22	0	0	0	0	0	2	2	0	1	1	0	1	1	1	1	0	0	0	0	2	2	0	2	2	0	0	0	2	2	2	0	0	0	1	0	2	0	0	0	1	1	0	0	1	0	0	0	2	0
23	0	0	1	0	1	1	2	0	0	0	0	0	1	1	1	0	0	0	1	1	2	0	2	2	0	0	0	2	2	1	1	2	2	1	0	2	1	0	0	1	1	0	0	1	0	0	0	1	0
24	1	0	0	0	0	2	2	1	2	2	0	0	0	0	0	0	0	0	0	2	2	0	2	2	0	0	0	1	2	1	0	0	1	0	0	2	2	0	0	1	0	0	0	1	0	1	0	2	1
25	1	0	0	0	0	2	2	0	2	2	0	0	0	0	0	0	0	0	0	2	2	2	2	2	0	0	0	2	1	1	1	0	1	1	0	2	2	0	0	1	0	0	1	2	2	0	1	0	2
26	1	0	0	0	0	2	1	0	0	0	1	0	0	0	0	0	0	1	1	1	2	1	1	1	0	0	0	1	2	0	0	1	1	0	0	2	1	0	0	2	0	1	1	2	0	0	0	1	1
27	0	0	0	0	0	0	2	0	1	0	0	0	0	0	0	0	0	2	2	0	1	2	2	2	0	0	0	2	2	2	0	0	1	1	1	2	2	1	1	0	1	1	1	2	1	1	0	2	0
28	1	0	0	0	0	1	2	1	1	1	0	0	1	0	0	0	0	1	0	2	2	0	2	2	0	0	0	2	1	1	1	1	0	0	1	1	1	1	0	0	0	0	0	2	1	1	0	2	0
29	1	0	0	0	0	1	2	0	2	2	0	1	1	1	2	0	1	2	1	0	1	1	1	2	0	0	1	1	2	2	0	1	1	0	2	1	0	0	0	1	1	1	1	2	1	1	0	1	0
30	1	0	0	0	0	1	1	0	1	1	0	0	1	1	1	0	0	0	1	1	2	0	2	2	1	1	0	2	2	2	0	0	1	1	1	2	2	0	1	1	0	0	1	2	1	0	0	2	0
31	0	0	0	0	0	0	2	0	1	0	1	0	1	0	0	0	0	1	1	1	2	0	2	2	0	0	0	2	2	1	1	0	0	0	1	1	1	0	0	0	1	0	0	1	0	1	0	0	2
32	1	0	0	0	0	1	1	0	1	0	2	0	1	0	0	0	0	1	1	1	2	1	2	2	1	1	0	1	2	1	0	1	1	1	2	1	0	0	0	0	1	0	0	2	0	0	0	2	0
33	1	0	0	0	0	2	2	1	2	2	0	1	2	1	1	0	0	0	0	2	2	0	1	1	0	0	0	2	2	1	1	1	1	1	1	1	0	0	0	1	1	0	1	2	0	0	0	1	1
34	0	0	0	0	0	0	2	0	2	1	0	0	2	1	2	1	1	2	2	0	1	0	2	2	0	0	0	2	2	2	0	1	1	1	1	1	2	0	1	1	0	0	0	2	0	1	0	2	1
35	1	1	0	0	0	1	1	1	1	1	1	0	0	0	0	0	0	0	0	2	2	1	1	1	1	1	0	2	1	1	0	1	1	1	2	1	1	0	0	0	2	1	1	1	1	0	1	1	1
36	0	0	1	0	1	1	1	0	0	0	2	1	2	2	2	1	0	0	0	2	2	0	2	2	0	0	0	2	2	2	0	1	1	0	0	2	1	0	0	1	1	0	1	1	1	0	0	2	0
37	1	0	0	0	0	2	2	1	1	1	1	0	1	0	0	0	0	2	2	0	0	0	2	2	0	0	0	2	2	1	1	0	1	1	2	1	1	1	0	1	0	0	0	1	0	1	0	0	2
38	1	0	0	0	0	1	2	0	2	0	1	0	1	1	1	1	0	1	2	0	1	0	2	2	0	0	0	1	2	1	1	0	1	1	1	2	2	0	0	2	0	0	0	0	1	1	0	1	2
39	1	0	0	0	0	1	2	0	2	1	0	1	2	1	1	0	0	0	0	2	2	0	1	1	1	1	0	2	2	2	1	2	1	0	0	2	1	0	0	0	2	0	1	2	0	0	0	2	1
40	1	0	0	0	0	1	2	0	1	1	1	0	2	1	1	0	0	0	0	2	2	0	1	1	0	0	0	2	2	1	1	0	0	0	2	1	2	1	1	1	0	1	1	2	2	0	0	1	1
41	0	0	1	0	0	0	2	0	1	0	0	0	1	1	1	1	0	1	0	1	1	0	2	2	0	0	0	0	2	0	0	0	0	1	2	2	0	0	0	1	1	0	0	2	0	0	0	2	2
42	1	0	1	0	0	1	2	0	2	1	2	1	1	1	1	0	0	1	1	1	2	1	1	1	1	1	0	1	2	1	0	1	1	1	1	2	1	1	0	1	0	1	1	1	1	0	0	2	1
43	1	0	0	0	0	1	2	1	2	1	0	0	2	1	1	0	0	0	0	2	2	0	2	2	0	0	0	2	2	1	1	0	0	0	1	1	2	0	0	1	1	0	1	2	0	0	0	0	1
44	0	0	0	0	0	1	1	0	1	0	1	1	1	1	1	0	0	2	1	1	2	0	2	2	1	1	0	2	2	2	1	1	1	0	1	1	1	0	0	1	1	0	1	1	1	1	1	0	2
45	1	0	0	0	0	0	2	0	2	1	1	0	0	0	0	0	0	1	1	1	2	1	2	2	0	0	0	1	2	1	0	0	1	0	1	2	1	0	0	1	1	1	1	1	1	0	0	2	2
46	0	0	0	0	0	2	1	0	1	0	1	1	2	1	1	0	0	1	1	1	2	0	2	2	0	0	0	2	0	0	0	1	1	1	0	2	0	0	0	0	1	0	0	1	0	0	0	2	0
47	0	0	1	0	0	1	1	0	1	1	0	0	1	0	1	1	0	1	1	1	1	0	1	1	0	0	0	2	1	1	1	0	0	2	1	2	0	0	0	0	1	1	1	2	0	0	0	1	0
48	1	0	0	0	0	0	2	1	2	2	0	2	2	2	2	0	0	1	0	1	1	0	1	1	0	0	0	0	2	0	0	1	1	0	1	1	2	0	0	1	1	0	0	1	0	0	0	2	0
49	1	0	0	0	0	1	1	0	2	2	0	0	1	0	0	0	0	0	0	2	2	0	2	2	0	0	0	2	2	2	1	1	1	2	1	2	1	0	0	0	2	0	0	1	0	0	0	1	1
50	0	1	0	0	0	1	2	1	2	1	0	0	0	0	0	0	0	1	0	1	1	1	2	2	1	1	0	2	2	2	1	0	0	0	0	2	1	0	0	0	2	0	1	2	1	2	1	1	1
51	0	0	0	0	0	0	2	1	2	2	0	0	0	0	0	0	0	2	0	2	2	0	2	2	0	0	0	1	2	1	0	0	0	0	0	1	0	0	0	0	1	0	0	1	0	0	0	2	0
52	1	0	0	0	0	1	2	0	2	0	1	1	1	1	1	0	0	1	1	1	2	0	1	1	0	0	1	2	2	1	1	1	1	0	0	2	2	0	0	0	1	0	0	2	0	0	1	0	2
53	1	0	0	0	0	1	2	0	1	0	1	1	2	2	2	1	0	0	1	1	2	0	1	1	2	2	0	2	1	1	1	0	1	0	1	1	1	1	1	0	1	0	0	2	0	2	0	2	2
54	0	0	0	0	0	1	2	0	0	0	0	0	1	0	0	0	0	1	0	1	1	1	2	2	0	0	0	1	2	1	0	0	1	1	1	1	1	0	0	0	1	0	1	2	0	0	0	1	1
55	1	0	0	0	0	1	1	1	2	2	0	0	1	0	0	0	0	0	0	2	2	0	1	2	0	0	0	2	2	1	0	2	2	0	0	2	0	0	0	0	2	0	0	0	0	0	0	2	0
56	1	0	1	1	1	1	2	0	2	2	0	0	0	0	0	0	0	2	0	1	1	0	2	2	0	0	0	2	2	2	1	1	1	0	1	2	1	0	0	0	2	0	0	1	1	0	0	1	1
57	0	0	1	0	0	1	2	0	1	0	1	0	1	0	0	0	0	0	0	2	2	0	2	2	0	0	0	2	2	2	0	1	1	0	1	2	0	0	0	0	1	0	1	1	1	1	0	1	0
58	1	0	1	0	0	1	2	1	2	1	0	1	1	1	1	0	0	1	0	1	1	0	2	2	0	0	0	1	2	2	1	1	1	0	0	2	1	0	0	1	1	0	1	2	0	0	0	2	1
59	0	0	0	0	0	0	2	0	2	2	0	1	2	2	2	0	0	1	1	1	1	0	2	2	0	0	0	1	2	0	0	0	0	0	0	2	1	0	0	1	1	0	0	2	1	1	0	0	1
60	0	0	0	0	0	0	2	0	2	2	0	0	0	0	0	0	0	1	1	0	0	0	2	2	0	0	0	1	2	0	1	1	0	0	1	1	2	0	0	1	0	0	0	1	2	1	0	1	1
61	0	0	0	0	0	0	2	0	2	0	1	0	1	0	0	0	0	0	0	2	2	0	1	1	0	0	0	2	2	2	1	1	1	1	1	1	2	0	1	0	1	0	1	2	0	2	0	0	2
62	0	0	0	0	0	1	2	0	1	0	1	0	0	0	0	0	0	1	1	1	1	1	2	2	0	0	2	2	2	0	1	0	1	1	2	0	1	0	0	1	1	0	1	2	0	0	0	1	1
63	1	0	0	0	0	1	1	0	0	0	2	0	1	1	1	0	0	1	1	1	1	0	2	2	0	0	0	1	2	1	0	0	0	1	1	1	0	0	0	0	1	0	0	2	0	0	0	2	0
64	0	0	0	0	0	1	2	0	1	1	0	2	2	2	2	0	0	0	0	2	2	0	2	2	1	1	0	2	2	2	0	0	1	0	1	1	0	0	0	0	2	1	1	2	1	1	0	2	0
65	1	0	0	0	0	1	2	0	2	1	1	1	1	1	1	0	0	0	0	2	2	1	2	2	0	0	0	2	2	1	1	1	1	0	0	2	1	0	0	0	1	0	0	2	0	0	0	2	1
66	0	0	0	0	0	1	2	0	2	1	0	0	1	1	1	1	0	1	1	1	1	1	2	2	0	0	0	2	2	1	0	0	1	1	1	2	1	1	1	0	1	0	0	1	0	0	0	2	0
67	1	0	0	0	0	2	2	1	1	1	0	0	1	0	0	0	0	1	1	1	2	1	2	2	0	0	0	2	2	1	1	1	2	0	1	1	0	0	0	0	2	1	1	1	0	0	1	0	2
68	0	0	0	0	0	2	2	0	2	0	1	0	0	0	0	0	0	1	0	1	1	0	2	2	0	0	0	2	2	1	1	0	2	0	2	1	1	0	0	1	1	0	0	2	0	0	0	1	2
69	1	1	0	0	0	1	2	0	2	2	0	0	1	0	0	0	0	2	1	1	2	0	2	2	0	0	0	1	2	1	0	0	1	0	1	1	0	0	0	0	2	0	0	0	0	0	0	1	1
70	0	0	0	0	0	1	1	1	1	1	0	1	2	1	1	0	0	2	1	0	1	0	2	2	0	0	0	2	2	1	2	1	0	0	0	2	0	0	0	1	1	0	0	2	0	0	0	2	0
71	1	1	0	0	0	1	1	0	0	0	1	0	1	1	1	0	1	2	1	0	1	1	1	1	1	1	0	1	2	1	0	0	1	0	0	2	2	0	0	2	1	0	2	2	1	1	0	2	0
72	0	0	0	0	0	1	2	0	1	0	0	0	0	0	0	0	0	2	2	0	0	1	1	1	1	1	0	0	2	1	0	0	1	1	2	0	1	0	0	1	1	1	1	2	1	0	0	0	2
73	0	0	0	0	0	1	1	0	1	1	1	0	1	0	0	0	1	0	1	1	2	0	1	1	0	0	0	1	1	1	1	2	2	0	2	1	0	0	0	0	2	0	0	2	1	1	0	2	0
74	0	0	0	0	0	0	2	0	2	1	1	0	0	0	0	0	1	1	0	2	1	0	2	2	1	1	0	2	2	2	2	0	2	1	2	1	2	0	0	1	1	0	0	2	0	0	1	0	1
75	1	0	0	0	0	0	2	0	2	2	0	0	1	1	1	0	0	0	0	2	2	0	2	2	0	0	0	2	2	1	1	1	1	1	1	1	2	0	0	1	0	0	1	1	0	0	0	2	1
76	1	0	0	0	0	2	2	0	2	2	0	1	1	1	1	0	0	1	0	2	2	1	0	1	1	1	0	2	2	2	0	0	1	1	0	2	0	0	0	1	1	0	1	1	0	0	0	2	1
77	1	0	0	0	0	1	1	0	2	2	0	0	0	0	1	1	0	2	2	0	0	1	2	2	0	0	2	2	2	0	1	0	0	0	1	2	2	0	0	0	2	0	0	0	0	0	0	1	1
78	0	0	0	0	0	1	0	0	0	0	2	0	1	1	1	0	0	1	1	1	1	1	2	2	0	0	0	2	2	1	1	1	1	0	2	1	0	0	0	0	2	0	0	0	0	0	1	1	1
79	0	0	1	0	0	1	1	0	0	0	1	2	2	1	1	1	0	1	1	1	2	0	2	2	0	0	0	2	2	2	1	0	0	2	1	1	0	0	0	0	2	0	0	0	0	0	0	2	0
80	1	0	0	0	0	0	2	1	2	1	0	0	1	1	1	1	0	1	1	0	0	1	1	1	1	1	0	2	2	1	1	1	0	1	0	2	2	0	0	1	1	0	0	2	0	1	0	1	0
81	1	1	0	0	0	2	1	1	1	1	1	1	2	2	2	1	0	1	1	1	2	0	2	2	0	0	0	2	1	1	1	1	0	0	1	1	1	1	1	0	0	0	1	2	0	0	0	2	0
82	0	0	0	0	0	2	1	0	1	1	0	1	1	1	1	0	0	1	1	1	2	1	1	2	0	0	0	1	1	1	0	1	1	1	1	2	1	0	0	1	1	0	0	1	0	0	0	1	2
83	1	0	0	0	0	1	2	0	2	1	0	0	0	0	0	0	0	0	0	2	2	0	2	2	1	1	0	2	2	0	1	2	2	0	1	1	1	0	0	1	1	0	1	2	1	0	0	1	0
84	0	0	0	0	0	2	1	0	1	1	0	0	1	0	0	0	0	0	1	1	1	0	1	1	1	1	0	2	2	2	0	0	1	0	1	1	1	0	0	1	1	1	1	2	1	1	1	1	1
85	0	0	0	0	0	2	2	0	2	2	0	0	1	0	0	0	0	1	1	1	1	0	2	2	0	0	0	1	1	1	0	0	0	2	1	1	1	0	0	1	1	0	0	2	0	0	0	2	1
86	0	0	0	0	0	1	1	1	1	1	1	0	1	0	0	0	0	1	0	2	2	1	1	2	0	0	0	2	2	1	2	2	1	0	2	0	1	0	0	1	1	0	1	1	1	0	0	2	0
87	0	0	0	0	0	1	1	0	1	0	1	0	1	0	0	0	0	2	2	0	0	0	2	2	1	1	0	2	2	1	2	1	0	0	0	2	1	0	0	0	2	0	0	2	1	1	0	1	2
88	0	0	0	0	0	0	1	0	1	1	1	1	2	1	1	0	0	1	1	1	1	0	2	2	0	0	0	2	2	1	0	1	1	1	0	2	0	0	0	0	1	0	0	2	0	0	0	2	0
89	0	0	0	0	0	1	1	0	2	2	0	1	2	1	1	0	0	2	0	1	1	0	1	2	0	0	0	1	2	1	1	0	0	0	1	1	0	1	1	0	1	0	0	1	0	0	0	0	2
90	1	0	0	0	0	1	2	1	2	1	0	1	1	1	1	0	0	0	1	1	2	0	2	2	0	0	0	2	2	1	2	0	2	0	1	2	1	0	0	1	1	0	0	2	0	0	0	2	0
91	1	0	0	0	0	2	2	0	1	1	0	0	0	0	0	0	0	0	1	1	2	1	2	2	0	0	0	1	1	1	0	2	2	0	1	2	1	0	0	0	1	0	0	0	0	0	0	1	1
92	0	0	0	0	0	1	2	1	2	1	0	0	0	0	0	0	0	0	0	2	2	0	2	2	0	0	0	2	2	0	1	1	1	0	0	2	1	0	0	1	1	1	1	2	0	2	0	1	0
93	1	0	0	0	0	0	2	0	1	0	0	0	0	0	0	0	0	1	0	1	0	1	1	1	1	1	0	1	2	1	0	1	0	1	0	2	1	0	0	0	2	0	0	1	0	1	0	2	0
94	1	1	1	0	0	2	1	0	1	1	1	0	1	1	1	0	0	0	0	2	2	0	2	2	1	1	0	2	2	1	2	1	1	0	1	1	2	0	0	1	1	0	1	2	0	0	0	1	0
95	1	0	0	0	0	0	2	0	2	2	0	1	2	2	2	0	0	1	1	1	2	0	1	1	0	0	0	2	2	2	0	0	1	0	1	1	1	0	0	1	1	0	1	1	1	0	0	1	1
96	0	0	0	0	0	0	1	0	1	1	1	0	2	1	1	0	1	1	0	2	2	0	2	2	0	0	0	2	1	1	0	2	2	0	2	0	1	0	0	0	1	0	0	1	0	0	0	1	1
97	1	0	1	0	0	1	1	1	1	1	1	0	0	0	0	0	0	0	1	1	1	0	1	1	0	0	0	2	2	1	1	1	0	0	0	2	2	0	0	2	0	0	0	1	0	0	0	2	0
98	0	0	0	0	0	1	1	0	1	1	1	1	2	2	2	1	0	0	0	2	2	0	2	2	0	0	0	1	2	1	0	0	1	1	1	1	0	0	0	0	2	0	0	1	0	1	0	2	0
99	0	0	0	0	0	2	2	0	2	1	1	0	1	1	1	1	0	1	1	1	1	1	2	2	0	0	0	2	2	1	1	0	1	0	1	1	2	0	0	2	0	0	1	2	1	0	0	1	1
100	0	0	0	0	0	2	1	0	1	1	1	1	1	1	1	0	0	1	1	1	1	0	1	1	0	0	0	0	2	0	0	0	0	0	0	1	0	0	0	0	1	0	1	2	1	1	0	1	1
101	1	0	0	0	0	2	1	0	1	1	1	0	0	0	0	0	0	0	0	2	2	1	2	2	1	1	0	0	1	0	0	1	0	0	1	1	2	0	0	0	1	0	1	2	0	1	0	1	1
102	0	0	0	0	0	1	2	0	1	0	0	0	0	0	0	0	0	1	1	1	1	0	2	2	0	0	0	1	2	1	0	1	2	0	1	1	2	0	0	1	0	0	0	0	2	1	0	1	1
103	0	0	0	0	0	2	1	0	0	0	1	0	0	0	0	0	1	1	0	2	1	0	2	2	0	0	0	1	2	1	1	1	1	0	0	2	2	1	1	0	0	0	0	1	2	1	0	1	1
104	0	0	0	0	0	0	2	1	2	2	0	0	0	0	1	1	1	2	1	1	1	0	2	2	0	0	0	2	2	2	0	1	1	0	0	2	2	0	0	2	1	0	1	2	1	1	0	2	0
105	1	0	0	0	0	1	1	0	1	1	1	1	2	1	1	0	0	1	0	1	1	2	0	1	1	1	0	1	2	0	1	0	1	0	0	2	1	0	0	0	1	0	0	1	0	0	1	0	2
106	0	0	0	0	0	0	1	1	1	1	0	0	1	0	0	0	0	1	1	1	1	0	1	1	1	1	0	1	1	1	1	0	0	0	0	2	1	0	0	1	1	0	0	1	0	0	0	2	0
107	0	0	0	0	0	0	1	0	1	1	1	0	0	0	0	0	0	1	0	1	1	1	2	2	0	0	1	1	2	0	0	1	1	0	1	1	2	0	1	0	1	0	0	1	0	0	0	1	1
108	1	0	0	0	0	2	1	0	0	0	1	0	0	0	0	0	1	2	0	1	1	0	2	2	1	1	0	2	1	1	0	0	1	0	0	2	1	0	0	0	2	0	1	2	1	2	0	2	0
109	0	0	0	0	0	0	2	0	2	1	0	0	0	0	0	0	0	0	0	2	2	1	0	0	1	1	0	2	2	1	0	2	1	0	1	1	2	0	1	0	1	0	0	2	0	1	0	2	1
110	0	0	0	0	0	1	2	0	0	0	0	1	1	1	1	0	0	1	1	1	2	1	1	1	1	1	0	1	2	0	0	0	1	1	1	1	0	0	0	0	2	0	0	1	0	0	0	2	1
111	0	0	1	0	0	1	1	0	1	1	0	0	2	2	2	0	0	0	0	2	2	0	2	2	1	1	0	2	2	1	1	1	1	0	1	1	2	1	1	0	1	0	0	2	1	1	0	2	0
112	0	0	0	0	0	1	2	0	1	0	1	0	0	0	0	0	0	2	2	0	0	0	2	2	0	0	0	1	1	1	0	2	1	0	0	2	2	0	0	0	1	0	1	1	0	0	0	2	0
113	0	0	0	0	0	2	2	0	1	1	0	0	0	0	1	1	0	0	0	2	2	0	1	1	0	0	0	1	2	1	0	1	2	0	2	0	1	0	0	2	0	0	0	1	0	0	0	2	0
114	1	0	0	0	0	1	2	0	2	2	0	1	1	1	1	0	0	2	1	1	2	0	1	1	1	1	0	2	2	1	1	0	1	0	1	2	1	0	0	0	2	0	1	2	1	0	1	0	2
115	0	0	0	0	0	1	1	0	0	0	1	1	2	1	1	0	0	1	1	1	1	0	2	2	0	0	0	2	2	2	0	0	2	0	0	2	2	0	0	0	1	0	0	2	1	1	0	1	2
116	1	0	0	0	0	0	2	0	1	0	1	0	0	0	0	0	0	1	0	1	1	1	1	2	0	0	0	2	2	2	1	0	1	0	0	2	1	0	0	1	1	0	0	2	1	1	0	0	1
117	0	0	0	0	0	0	2	0	2	1	0	1	0	0	0	0	0	0	0	2	2	1	2	2	1	1	0	2	2	2	0	0	1	1	1	2	2	0	0	2	0	0	1	1	1	0	0	2	0
118	0	0	0	0	0	1	1	1	1	1	1	0	1	0	0	0	1	1	1	1	1	1	2	2	0	0	0	1	1	1	1	1	0	0	0	2	1	0	0	0	1	0	0	2	0	0	1	0	2
119	0	0	0	0	0	0	0	0	0	0	2	0	0	0	0	0	0	1	1	1	2	1	1	1	0	0	0	2	2	2	0	0	0	1	0	2	2	0	1	0	0	0	0	1	1	0	0	1	1
120	1	0	0	0	0	2	2	0	1	0	1	1	1	1	1	0	0	0	0	2	1	1	2	2	0	0	0	1	2	0	1	1	1	0	0	1	2	0	0	1	0	1	2	2	1	1	0	1	1
121	0	0	1	1	1	2	2	0	1	0	1	0	0	0	0	0	0	0	0	2	2	0	2	2	0	0	0	2	2	2	0	0	1	1	0	2	1	0	0	1	1	0	0	2	0	0	0	0	2
122	0	0	0	0	0	1	2	0	1	1	0	0	0	0	0	0	0	0	0	2	1	1	2	2	0	0	0	2	1	1	0	0	0	2	1	1	2	0	0	2	0	0	0	1	0	1	1	1	1
123	1	0	0	0	0	0	1	1	1	1	1	2	2	1	1	1	1	2	1	1	1	0	2	2	0	0	0	2	2	2	0	2	2	0	2	0	1	0	0	0	1	1	1	1	1	0	0	2	1
124	1	0	1	1	1	1	1	0	2	1	0	1	1	1	1	0	0	1	1	1	1	0	1	2	0	0	0	1	2	1	0	0	1	1	1	1	0	0	0	0	2	1	1	2	1	0	0	2	1
125	0	0	1	0	0	1	2	0	1	1	0	0	0	0	0	0	0	0	1	1	1	0	2	2	0	0	0	2	2	1	1	2	2	0	1	1	1	0	0	0	1	0	0	1	0	0	0	2	0
126	0	0	0	0	0	0	2	0	1	0	0	0	1	0	0	0	0	0	0	2	2	0	2	2	0	0	0	1	2	1	0	0	1	0	0	2	2	0	0	1	1	0	0	2	0	0	0	2	0
127	1	0	0	0	0	0	2	0	2	1	0	1	1	1	1	0	0	1	0	0	0	2	1	1	1	1	1	2	2	2	0	0	0	0	0	2	1	0	0	1	1	1	1	2	0	0	0	1	1
128	1	0	0	0	0	1	1	0	1	1	0	0	0	0	0	0	0	0	0	2	2	0	1	1	1	1	0	1	2	1	1	0	1	1	1	2	1	0	0	1	1	0	0	2	0	1	1	0	2
129	1	0	1	0	0	1	2	0	2	2	0	1	1	1	1	0	0	1	1	1	2	1	2	2	0	0	0	1	2	0	0	1	2	0	1	1	2	0	0	2	0	0	1	1	1	0	0	1	0
130	0	0	0	0	0	1	1	0	1	0	2	0	0	0	0	0	0	0	1	1	2	1	2	2	0	0	0	2	1	0	1	0	0	0	0	2	0	0	0	0	1	0	0	2	1	1	0	1	1
131	1	0	0	0	0	2	1	0	2	1	0	0	0	0	0	0	0	0	0	2	2	0	2	2	0	0	0	2	2	1	2	0	2	0	2	1	1	1	1	0	0	0	0	2	1	1	0	0	1
132	1	0	0	0	0	0	2	0	2	1	1	2	2	2	2	0	0	0	0	2	2	0	2	2	0	0	0	2	2	2	1	0	1	1	0	2	1	1	1	0	0	0	1	1	1	0	0	2	0
133	1	0	0	0	0	0	1	0	1	1	1	0	2	1	1	0	0	0	0	2	2	0	2	2	0	0	0	1	2	0	1	0	1	1	0	2	2	0	0	1	0	0	0	1	0	0	1	0	2
134	0	0	0	0	0	1	1	0	1	0	1	1	1	1	1	0	0	0	0	2	2	0	2	2	0	0	0	1	2	1	0	2	2	0	2	0	0	0	0	0	2	1	1	2	2	1	0	0	2
135	1	0	0	0	0	1	2	1	1	1	0	0	0	0	0	0	0	1	1	1	1	1	1	2	0	0	0	1	2	1	1	1	0	0	1	1	1	0	0	0	0	0	0	1	0	0	0	0	2
136	0	1	0	0	0	1	1	0	1	1	1	0	0	0	0	0	0	1	0	2	2	0	2	2	0	0	1	2	2	1	0	1	2	0	1	1	1	1	1	0	1	0	0	2	1	1	0	2	0
137	1	0	0	0	0	1	2	1	2	2	0	1	1	1	1	0	0	0	0	2	2	1	2	2	0	0	1	2	2	1	1	0	0	0	0	2	1	0	0	0	1	0	1	2	2	1	0	0	1
138	0	0	1	1	1	2	2	1	2	2	0	0	0	0	0	0	0	0	0	2	2	0	2	2	0	0	0	2	2	1	1	0	2	1	2	1	2	0	0	1	1	0	0	2	0	1	1	0	2
139	1	0	0	0	0	1	2	0	2	0	0	0	0	0	0	0	0	1	0	2	2	0	2	2	0	0	0	1	2	0	0	0	1	0	1	2	1	0	0	0	0	0	0	0	0	0	0	2	0
140	0	1	0	0	0	0	2	0	2	1	0	1	1	1	1	0	0	2	0	1	1	0	1	1	0	0	0	2	2	2	1	0	1	1	2	1	1	0	0	1	1	0	2	2	2	1	0	2	2
141	1	0	0	0	0	1	2	0	2	0	0	0	0	0	0	0	1	2	1	1	1	0	2	2	1	1	0	2	2	1	1	1	2	0	1	2	1	0	0	0	2	0	0	1	0	1	1	1	1
142	0	0	1	0	0	1	2	0	1	1	0	0	2	1	1	1	0	0	1	1	1	1	2	2	0	0	0	2	2	2	0	0	2	0	0	2	2	0	0	1	1	1	1	2	1	0	0	2	0
143	1	0	0	0	0	0	2	0	2	1	1	1	1	1	1	0	1	0	1	1	2	0	2	2	0	0	1	2	1	0	0	1	1	0	1	1	2	0	0	2	0	1	1	1	1	0	0	0	1
144	0	0	0	0	0	1	2	1	2	1	0	0	0	0	0	0	1	2	0	2	2	1	2	2	0	0	0	2	2	1	2	1	0	0	1	1	1	0	0	0	0	0	1	2	1	1	0	2	0
145	1	0	0	0	0	1	2	0	2	1	0	0	0	0	0	0	0	2	0	2	2	1	2	2	0	0	1	2	2	1	0	2	1	0	1	1	0	0	0	0	1	0	1	2	1	1	0	0	2
146	1	0	0	0	0	2	1	0	2	2	0	1	1	1	1	0	0	0	0	2	2	0	2	2	1	1	0	2	1	0	1	0	0	1	0	2	2	0	0	1	1	1	1	2	1	0	0	2	0
147	0	0	0	0	0	1	2	0	1	1	0	2	2	2	2	0	0	2	2	0	1	1	1	1	1	1	0	1	2	1	0	0	0	0	2	1	1	0	0	2	0	0	0	1	0	0	0	2	0
148	1	0	0	0	0	2	1	0	2	1	0	1	1	1	1	0	0	1	1	1	2	1	2	2	0	0	0	1	2	2	1	1	1	1	0	2	2	1	1	0	1	0	0	2	0	1	1	1	1
149	1	0	1	1	1	2	0	0	0	0	2	1	2	2	2	1	0	0	0	2	2	1	0	0	1	1	0	2	2	2	1	1	2	1	1	2	1	0	0	2	0	0	0	0	0	0	2	0	2
150	0	0	0	0	0	1	1	1	1	1	1	0	1	1	1	0	0	2	1	1	2	0	2	2	0	0	0	2	2	2	0	0	1	2	1	2	1	0	0	1	1	0	0	2	0	0	0	0	1
151	1	0	0	0	0	2	2	0	1	1	0	0	0	0	0	0	1	2	0	1	1	0	2	2	0	0	0	2	2	0	1	1	0	1	0	2	1	1	0	1	0	0	0	1	0	0	1	1	1
152	1	0	1	0	0	1	1	0	1	1	1	1	1	1	1	0	0	0	0	2	2	1	2	2	0	0	0	2	2	2	0	0	1	0	1	1	1	0	0	0	1	0	1	1	1	0	0	0	2
153	1	0	0	0	0	0	1	1	2	2	0	1	1	1	1	0	0	1	0	0	0	1	2	2	0	0	0	1	2	0	0	0	2	1	2	1	2	0	0	2	0	0	0	2	2	0	0	2	1
154	0	0	0	0	0	1	2	1	2	1	0	0	1	0	0	0	0	0	0	2	2	2	2	2	0	0	0	0	2	0	0	0	1	1	1	2	2	0	1	1	0	0	0	2	0	0	1	0	2
155	0	0	0	0	0	1	1	0	1	1	1	0	1	0	0	0	0	1	1	1	1	0	2	2	0	0	0	1	2	1	0	1	2	0	1	1	1	0	0	0	1	0	0	1	1	0	0	2	0
156	1	0	0	0	0	1	2	0	1	0	0	1	1	1	1	0	0	0	0	2	2	1	2	2	0	0	0	2	1	1	0	0	1	1	2	1	2	0	0	0	0	0	0	0	0	0	0	2	0
157	1	0	0	0	0	1	2	0	2	2	0	0	1	0	0	0	0	0	0	2	2	1	2	2	0	0	0	1	2	0	1	0	1	1	1	2	2	0	0	1	1	0	0	2	1	0	0	2	0
158	1	0	0	0	0	2	1	0	1	1	1	0	0	0	0	0	0	2	2	0	0	1	1	1	1	1	0	2	2	2	0	0	0	0	0	2	1	0	1	0	1	0	1	2	0	1	1	0	2
159	0	0	0	0	0	1	2	0	1	0	0	1	1	1	1	0	0	1	0	0	0	0	1	1	1	1	0	1	1	1	0	0	1	1	1	1	2	0	0	2	0	0	0	2	0	0	0	2	0
160	1	0	0	0	0	2	2	0	1	0	0	2	1	1	1	0	0	1	1	1	2	0	2	2	0	0	0	1	2	1	1	1	0	1	1	2	2	0	0	1	0	0	1	1	1	0	1	0	2
161	0	0	0	0	0	1	1	2	2	2	0	1	1	1	1	0	1	2	1	1	1	0	2	2	0	0	0	1	2	1	1	2	2	0	0	2	1	0	0	0	1	0	0	1	1	0	0	2	0
162	0	0	0	0	0	2	2	0	2	0	1	0	1	0	0	0	0	1	1	1	2	1	1	1	1	1	0	2	2	1	1	1	1	0	0	2	0	0	0	0	2	0	1	2	1	0	0	2	2
163	0	0	0	0	0	1	1	0	0	0	2	0	0	0	0	0	0	1	1	1	2	1	1	1	1	1	0	2	2	2	1	0	0	0	0	2	2	0	0	1	0	1	1	2	1	0	1	0	1
164	0	0	0	0	0	1	1	0	1	0	2	0	0	0	0	0	0	0	1	1	1	1	2	2	0	0	0	1	2	1	0	0	1	0	0	2	0	0	0	0	2	0	0	1	0	0	0	2	0
165	1	0	0	0	0	1	2	0	2	2	0	1	2	2	2	0	0	1	0	1	1	0	1	1	1	1	0	2	2	2	1	0	1	1	1	1	1	0	0	0	2	1	1	2	1	1	0	2	0
166	1	0	0	0	0	1	2	0	1	1	1	1	1	1	1	0	0	0	1	1	2	0	2	2	1	1	0	1	1	1	0	0	0	0	1	1	0	0	0	1	1	0	0	2	0	2	0	1	1
167	1	0	0	0	0	0	1	1	1	1	1	0	1	0	0	0	0	1	1	1	1	1	2	2	0	0	1	1	1	0	0	0	1	0	1	1	2	0	0	1	1	0	0	2	1	1	0	1	1
168	0	0	0	0	0	0	1	1	1	1	1	0	0	0	0	0	0	1	1	1	2	1	2	2	1	1	0	1	2	0	1	1	1	2	1	1	2	0	0	0	0	0	0	1	1	0	0	2	0
169	0	0	1	0	0	0	1	1	2	2	0	1	1	1	2	1	0	1	1	1	2	0	1	1	1	1	0	1	2	1	1	1	1	1	0	2	2	0	0	1	1	0	1	1	1	2	1	0	1
170	1	0	1	0	0	2	1	0	1	0	1	2	2	1	1	1	0	1	1	1	1	1	1	2	0	0	0	2	2	1	1	2	2	0	1	1	2	0	0	0	1	1	2	2	1	1	0	0	0
171	0	0	0	0	0	2	2	1	2	2	0	1	0	0	0	0	0	1	1	1	1	0	2	2	0	0	0	1	2	0	0	1	1	0	2	1	2	0	0	1	1	0	1	1	1	2	0	1	1
172	0	0	0	0	0	1	1	1	2	2	1	0	0	0	0	0	0	0	0	2	2	0	2	2	0	0	0	2	2	2	0	0	1	0	0	2	1	0	0	1	1	0	1	2	1	0	0	2	0
173	1	0	0	0	0	1	2	0	1	0	1	0	0	0	0	0	0	1	1	1	1	1	2	2	0	0	0	1	2	0	1	1	1	0	0	2	1	0	0	0	1	0	0	2	0	0	1	0	2
174	0	0	0	0	0	1	2	0	2	2	0	0	0	0	0	0	0	0	0	2	2	0	1	1	0	0	0	0	1	0	0	0	1	1	1	2	1	1	1	0	1	0	0	2	0	1	0	1	0
175	0	0	0	0	0	1	1	1	1	1	1	0	0	0	0	0	0	1	0	2	2	2	2	2	0	0	1	2	2	1	0	1	1	0	0	2	2	1	0	0	0	0	0	1	0	0	0	0	1
176	0	0	0	0	0	2	2	0	2	1	2	0	2	2	2	0	0	0	1	1	2	1	2	2	0	0	0	2	1	1	1	1	1	0	1	1	0	0	0	1	0	1	2	2	1	1	0	2	0
177	1	0	0	0	0	2	2	0	1	0	1	0	0	0	1	1	0	0	0	2	2	0	2	2	0	0	0	1	2	1	0	0	1	0	1	1	2	0	0	0	2	0	1	2	1	1	0	1	1
178	0	0	0	0	0	1	2	0	0	0	0	1	1	2	1	0	1	2	0	1	1	0	2	2	0	0	0	2	2	1	2	0	1	0	0	2	2	0	0	1	0	0	1	2	2	1	0	1	1
179	0	0	0	0	0	1	2	1	1	1	0	1	1	1	1	0	0	0	0	2	2	0	2	2	0	0	1	2	2	1	0	1	2	0	1	2	0	0	0	0	1	0	1	2	1	0	0	0	2
180	1	0	1	1	1	1	1	0	0	0	1	0	1	1	1	0	0	0	0	2	2	1	2	2	0	0	0	2	2	1	0	0	1	2	1	2	1	0	0	1	1	0	1	2	1	1	0	1	2
181	1	0	0	0	0	1	2	0	2	0	0	2	2	1	1	1	0	0	0	2	2	0	1	1	0	0	0	2	2	1	1	0	0	0	2	2	2	0	0	1	0	0	1	2	2	1	0	2	0
182	1	0	0	0	0	2	2	1	1	1	0	1	1	1	1	0	0	0	0	2	2	1	0	0	1	1	0	1	1	1	0	1	1	0	1	1	0	0	0	0	1	0	0	2	1	1	0	2	0
183	1	0	1	0	0	1	2	1	2	1	0	0	0	0	0	0	0	1	1	1	2	0	2	2	0	1	0	1	1	1	1	1	1	2	1	2	1	0	0	0	0	1	1	1	1	0	0	2	1
184	0	0	1	0	0	0	1	0	1	1	1	1	1	1	1	0	0	1	1	1	2	0	1	1	0	0	0	2	2	2	1	0	1	0	1	1	1	0	0	0	1	0	1	1	0	0	0	2	0
185	0	0	0	0	0	0	2	1	2	2	0	0	0	0	0	0	1	2	0	1	1	1	2	2	0	0	0	1	2	1	0	2	2	0	0	2	0	0	0	0	2	0	1	2	1	0	0	1	1
186	1	0	0	0	0	1	2	0	1	1	0	0	0	0	0	0	0	2	1	0	0	1	2	2	0	0	0	1	1	1	0	1	1	0	0	2	2	0	0	1	0	0	0	0	1	1	0	2	0
187	0	1	0	0	0	2	1	0	0	0	2	0	0	0	0	0	0	1	1	1	2	1	1	1	1	1	0	2	2	1	1	0	1	0	0	2	2	0	0	0	1	0	1	2	1	1	0	1	1
188	0	0	0	0	0	1	2	0	2	0	1	0	0	0	0	0	0	2	1	0	0	1	1	2	0	0	0	1	2	0	1	2	1	0	0	2	2	0	0	1	1	0	2	2	1	1	0	2	1
189	0	0	1	1	1	1	2	0	2	2	0	0	0	0	0	0	0	1	0	1	1	1	2	2	0	0	0	2	1	0	0	0	0	0	0	2	0	0	0	1	1	0	1	2	0	0	0	0	2
190	1	0	0	0	0	2	1	0	2	2	0	1	1	1	1	0	0	0	1	1	2	0	2	2	0	0	0	2	2	2	0	0	0	0	2	1	0	0	0	0	2	0	0	2	0	0	0	0	2
191	1	0	0	0	0	1	2	0	1	0	1	0	2	1	1	0	0	1	0	1	0	1	2	2	1	1	0	1	2	1	1	0	0	1	1	1	1	1	1	0	1	0	0	2	0	0	0	2	0
192	0	0	0	0	0	1	2	0	1	1	1	0	0	0	0	0	0	0	0	2	2	1	1	2	0	0	0	2	2	1	1	0	1	2	1	1	1	0	0	0	2	1	2	2	1	1	0	1	1
193	0	0	0	0	0	1	1	0	0	0	0	0	0	0	0	0	0	2	2	0	0	1	1	1	1	1	0	2	2	2	0	1	1	0	0	2	1	0	0	0	2	0	1	2	1	0	1	1	2
194	1	1	0	0	0	1	2	0	2	1	0	0	2	1	1	0	0	0	0	2	2	0	2	2	1	1	0	2	2	2	1	0	0	0	2	2	1	0	0	0	2	0	0	1	0	0	0	1	2
195	0	0	0	0	0	1	2	0	0	0	0	0	0	0	0	0	0	1	1	1	2	0	1	2	0	0	0	2	2	2	2	2	2	0	1	2	2	0	0	0	1	0	1	2	1	2	1	1	1
196	1	1	0	0	0	1	1	0	1	1	1	0	0	0	0	0	1	2	1	0	1	0	2	2	0	0	0	2	2	1	0	0	0	0	1	1	1	0	0	1	1	0	0	0	0	0	0	1	0
197	1	0	0	0	0	1	1	0	1	1	0	1	1	1	1	0	1	2	1	1	1	0	2	2	1	1	0	1	1	1	0	1	1	0	0	1	1	0	0	1	1	0	0	2	1	1	0	1	1
198	1	0	0	0	0	0	2	1	2	2	0	0	0	0	0	0	0	1	1	1	2	0	2	2	0	0	0	2	1	1	1	1	2	0	1	1	2	0	0	2	0	0	1	1	0	0	0	2	0
199	1	0	0	0	0	2	1	0	1	0	1	1	1	1	1	0	0	2	1	0	2	0	2	2	0	0	0	2	0	0	0	1	1	0	0	1	1	0	0	1	1	0	1	2	0	1	0	1	1
200	0	0	0	0	0	1	1	0	1	1	2	1	2	1	1	1	0	2	2	0	0	0	2	2	1	1	0	1	2	0	0	0	0	1	1	1	2	0	1	0	0	0	0	2	0	0	0	1	1
201	1	1	0	0	0	1	0	0	0	0	2	0	0	0	0	0	0	2	1	0	2	0	2	2	0	0	0	1	2	1	0	0	1	2	1	2	0	0	0	0	2	1	1	1	1	0	0	1	1
202	0	0	0	0	0	1	2	0	1	1	1	0	1	1	1	0	0	1	1	1	1	1	2	2	0	0	0	2	2	2	1	1	1	1	0	2	2	0	0	0	0	0	0	2	0	0	0	1	1
203	1	0	1	0	0	1	2	0	1	0	0	0	1	0	0	0	0	1	0	2	2	0	1	1	1	1	0	1	1	1	0	0	1	0	1	1	1	1	0	1	0	0	0	1	0	0	0	2	0
204	1	0	0	0	0	0	0	0	1	1	1	1	1	1	1	0	0	0	0	2	2	0	2	2	0	0	0	2	2	2	0	1	1	0	2	1	1	0	0	0	2	0	1	1	0	0	0	1	1
205	1	0	0	0	0	2	2	0	1	0	0	0	1	0	0	0	0	1	0	1	0	0	2	2	0	0	0	1	2	0	0	0	0	0	0	2	1	0	0	0	1	0	0	0	0	0	0	2	1
206	0	0	0	0	0	1	2	0	2	1	1	0	0	0	0	0	0	0	1	1	2	0	2	2	0	0	0	2	2	2	0	0	0	0	1	1	1	1	1	0	0	0	0	1	1	0	0	1	1
207	0	0	0	0	0	1	2	1	2	2	0	0	1	0	0	0	0	1	1	1	2	1	2	2	0	0	0	2	2	1	1	0	0	0	0	2	1	0	0	0	2	0	1	2	1	2	0	1	1
208	0	0	0	0	0	1	2	0	2	0	1	0	0	0	0	0	0	2	1	1	2	0	2	2	0	0	1	2	2	1	1	0	2	1	1	2	2	0	1	0	1	0	0	2	0	0	0	2	0
209	0	0	0	0	0	0	2	1	2	2	0	0	0	0	0	0	0	0	0	2	2	0	1	1	0	0	0	2	2	1	0	0	1	0	0	2	1	0	0	2	0	1	1	1	0	0	0	1	0
210	0	0	0	0	0	1	2	1	1	1	0	0	0	0	0	0	0	2	1	0	1	0	2	2	0	0	0	1	2	0	0	1	2	1	1	2	1	0	0	0	2	0	0	0	0	0	0	2	0
211	0	1	1	0	1	1	1	0	1	1	0	0	0	0	0	0	0	1	0	2	2	0	2	2	0	0	0	2	1	1	1	1	2	0	1	1	1	0	0	1	1	0	0	1	1	0	0	1	1
212	0	1	1	0	0	2	1	0	1	1	1	0	1	0	0	0	0	1	1	1	1	0	1	2	0	0	1	2	2	0	1	1	0	0	1	1	1	0	0	0	2	0	0	1	1	0	0	2	1
213	0	0	0	0	0	2	2	0	1	0	0	2	2	1	1	1	1	2	0	1	1	1	2	2	0	0	1	2	1	0	0	0	1	1	1	2	2	0	0	2	0	1	1	2	2	0	0	2	0
214	0	0	0	0	0	1	2	0	2	1	1	0	0	0	0	0	0	1	1	1	1	1	1	1	1	1	0	2	2	2	1	0	1	0	1	2	2	0	0	1	1	1	1	2	2	0	0	1	1
215	1	0	0	0	0	1	2	0	2	2	0	0	0	0	0	0	0	1	1	1	2	0	2	2	0	0	0	2	2	2	0	1	1	1	1	1	2	0	0	2	0	0	1	2	0	1	0	2	0
216	1	0	0	0	0	1	1	0	2	2	0	0	1	0	0	0	0	0	0	2	1	1	1	1	1	1	0	2	2	2	0	0	2	1	1	2	2	0	0	1	1	0	1	1	1	0	0	1	1
217	1	0	0	0	0	1	2	0	2	1	0	0	0	0	0	0	0	2	0	2	2	0	2	2	1	1	0	2	1	0	1	0	1	1	1	2	0	0	0	0	1	0	0	2	0	0	1	0	2
218	1	0	0	0	0	2	2	0	2	1	0	0	0	0	0	0	1	2	1	1	1	1	2	2	0	0	1	2	1	0	0	1	1	1	2	1	1	0	0	1	1	0	0	1	0	0	0	1	2
219	1	0	0	0	0	0	2	0	0	0	0	1	1	1	1	0	0	1	1	0	0	0	1	1	0	0	0	2	2	2	0	0	0	1	0	2	1	0	0	1	1	0	0	2	0	0	0	1	1
220	1	0	1	0	1	1	2	0	1	1	0	1	1	1	1	0	0	0	0	2	2	1	0	0	1	1	0	1	2	1	1	1	1	0	0	2	1	0	0	1	1	0	0	2	0	2	0	1	2
221	0	0	0	0	0	2	2	0	2	1	1	1	1	1	1	0	0	1	2	0	1	0	2	2	1	1	0	2	2	2	0	0	0	0	1	1	1	0	0	1	1	0	0	1	0	0	0	2	0
222	0	1	0	0	0	1	1	0	1	1	0	0	1	0	0	0	0	0	0	2	2	0	2	2	0	0	0	2	2	1	2	0	0	1	1	1	0	0	0	1	1	0	0	2	0	0	0	1	1
223	0	0	0	0	0	1	2	0	1	0	1	1	0	0	0	0	0	1	0	1	1	0	2	2	1	1	0	2	2	2	1	0	1	0	0	2	1	0	0	0	2	0	0	2	0	1	1	2	1
224	1	1	1	0	0	2	2	1	1	1	0	0	1	1	1	1	0	0	2	0	2	0	1	1	0	0	0	2	2	2	0	0	1	1	0	2	1	0	0	0	1	0	1	2	1	1	0	1	0
225	1	0	0	0	0	0	1	0	1	0	1	0	0	0	0	0	0	1	1	1	1	0	2	2	1	1	0	2	2	2	1	1	1	0	0	2	1	1	1	0	1	0	0	2	0	0	0	1	1
226	1	0	0	0	0	2	2	0	2	2	0	0	1	0	0	0	0	0	1	1	2	0	2	2	0	0	0	2	2	2	0	0	1	2	2	2	2	0	1	1	0	0	0	0	2	1	0	0	2
227	0	0	0	0	0	2	1	1	1	1	0	1	1	1	1	0	0	0	0	2	2	0	2	2	0	0	0	1	2	1	0	1	0	0	1	1	2	0	0	0	1	0	0	1	0	0	0	1	0
228	1	0	0	0	0	1	2	0	2	1	1	0	0	0	0	0	0	0	0	2	2	0	2	2	0	0	0	2	2	1	1	1	1	1	1	2	2	0	0	1	1	0	0	1	0	0	0	2	1
229	0	0	0	0	0	0	2	1	1	1	1	0	0	0	0	0	0	2	0	1	1	0	2	2	0	0	0	1	2	0	0	1	1	0	1	2	1	0	0	2	0	0	0	1	0	1	1	0	2
230	1	0	0	0	0	1	2	0	2	1	0	0	0	0	0	0	0	0	0	2	2	0	2	2	0	0	0	1	1	1	0	1	1	0	1	1	1	0	0	1	1	2	2	2	1	1	0	1	0
231	0	0	0	0	0	1	2	0	2	0	0	1	2	2	2	0	0	1	1	1	2	1	2	2	0	0	0	2	2	1	1	0	1	0	1	1	1	0	0	0	1	0	0	2	0	0	0	2	1
232	0	0	0	0	0	1	2	0	2	1	0	0	0	0	0	0	0	0	1	1	2	0	1	1	0	0	0	2	2	2	1	1	0	1	0	2	1	0	0	1	1	0	1	1	1	1	0	2	0
233	0	0	0	0	0	1	1	1	2	2	0	1	2	2	2	0	0	0	0	2	2	0	1	1	0	0	0	1	2	0	0	1	2	0	1	2	1	1	1	0	1	0	0	2	0	1	0	2	1
234	0	0	0	0	0	1	1	0	0	0	1	1	1	1	1	0	0	0	0	2	2	0	2	2	0	0	0	2	1	1	1	0	1	1	0	2	1	0	0	1	1	0	0	1	0	0	1	0	2
235	0	0	0	0	0	2	1	0	2	1	0	0	0	0	0	0	0	0	0	1	1	0	2	2	0	0	0	1	1	1	0	0	0	0	1	1	1	1	1	0	1	1	1	2	0	2	0	0	1
236	0	0	0	0	0	1	1	1	1	1	1	1	1	1	2	0	0	1	1	1	2	0	2	2	0	0	0	2	2	2	0	1	0	0	0	2	0	1	1	0	1	0	0	2	0	0	1	0	2
237	0	0	0	0	0	1	2	0	2	2	0	0	1	0	0	0	0	1	1	1	1	0	1	1	0	0	0	2	2	1	2	2	1	0	1	1	2	0	0	1	0	0	0	1	0	0	1	0	2
238	1	1	0	0	0	1	2	0	1	1	1	0	0	0	1	1	0	1	0	2	2	0	1	1	0	0	0	1	2	0	1	1	2	0	1	2	0	0	0	0	1	0	1	2	2	2	0	1	1
239	1	0	0	0	0	0	2	1	2	1	0	0	1	0	0	0	0	1	1	1	2	0	2	2	0	0	0	1	2	1	0	0	2	1	2	1	1	0	0	0	2	0	1	2	1	0	0	1	0
240	0	0	0	0	0	1	2	0	2	2	0	0	0	0	0	0	1	2	0	1	1	0	2	2	1	1	1	1	1	0	0	2	2	0	1	1	2	0	1	0	1	0	0	2	0	0	0	2	1
241	0	0	1	0	0	1	2	0	2	0	1	0	0	0	0	0	0	2	1	1	2	0	1	1	0	0	0	2	2	1	1	1	1	1	0	2	2	0	0	0	1	0	1	2	2	0	0	2	0
242	0	0	0	0	0	1	2	0	2	1	0	1	2	2	2	0	0	1	0	1	1	2	0	1	1	1	0	0	2	0	0	1	1	0	1	1	1	0	0	0	2	0	0	2	0	0	0	2	0
243	1	0	0	0	0	1	1	0	1	1	0	0	0	0	0	0	0	1	0	2	2	0	2	2	1	1	0	2	2	2	0	0	2	0	1	2	1	0	0	0	1	1	1	2	2	0	0	1	1
244	0	0	0	0	0	1	1	0	1	1	2	0	0	0	0	0	0	1	1	1	2	0	1	1	0	0	0	2	2	2	2	0	1	0	0	2	1	0	0	1	1	0	0	0	0	0	0	2	1
245	0	0	1	0	0	2	2	0	1	0	0	0	1	0	0	0	0	0	1	1	2	1	2	2	0	0	0	2	2	1	1	0	1	0	0	2	2	0	0	1	0	1	1	2	1	0	0	2	1
246	0	0	0	0	0	0	2	0	2	1	0	1	1	1	1	0	0	0	0	2	2	0	1	1	0	0	1	2	2	1	0	1	1	1	1	1	2	0	0	1	1	0	2	2	2	1	0	2	0
247	0	0	0	0	0	2	2	1	2	1	0	0	1	0	0	0	0	1	1	1	2	1	1	1	1	1	0	2	1	1	0	0	0	0	0	2	0	0	0	0	2	0	1	2	1	0	0	2	0
248	1	0	0	0	0	1	2	1	1	1	0	0	0	0	0	0	0	1	0	1	2	0	2	2	0	0	0	1	2	1	1	2	1	0	2	0	1	0	0	0	2	0	1	2	1	2	0	2	0
249	0	0	1	1	1	2	2	0	2	2	0	1	1	1	1	0	1	2	0	2	2	0	2	2	0	0	0	2	2	2	0	1	1	1	1	1	1	0	0	1	1	0	1	1	1	0	0	1	1
250	1	0	0	0	0	2	2	0	1	0	0	0	1	0	0	0	0	2	1	1	2	1	1	2	0	0	0	2	2	2	0	0	0	0	0	2	1	0	0	1	1	0	0	1	0	0	0	2	1
251	1	0	0	0	0	2	2	0	1	0	0	0	0	0	1	1	0	0	0	2	2	0	2	2	0	0	0	2	2	2	0	0	0	1	2	2	1	0	0	1	1	2	2	2	1	0	0	2	1
252	0	1	0	0	0	1	1	0	2	1	0	0	1	0	0	0	1	1	0	2	1	0	1	1	1	1	0	2	0	0	0	0	0	0	0	2	0	0	0	0	2	1	1	1	2	0	0	1	1
253	0	1	0	0	0	1	1	0	1	1	0	1	1	1	1	0	0	1	0	1	1	0	2	2	0	0	0	1	1	1	0	1	1	0	1	1	2	0	1	0	0	0	1	1	1	2	0	0	1
254	0	0	1	0	0	0	1	0	1	0	1	0	0	0	0	0	0	1	0	1	1	0	2	2	0	0	0	1	1	1	1	1	1	2	2	1	1	0	0	0	2	0	1	1	1	2	0	2	0
255	0	0	0	0	0	1	2	0	2	2	0	1	1	2	1	0	0	1	2	0	2	1	2	2	0	0	0	2	1	1	0	1	1	1	0	2	2	0	0	2	0	0	1	1	1	0	0	2	1
256	0	0	1	0	0	1	2	0	2	1	2	1	2	2	2	1	1	2	0	1	1	1	2	2	0	0	0	1	2	1	0	0	1	0	1	1	1	0	0	0	1	0	1	1	1	0	0	1	2
257	0	0	0	0	0	1	2	1	2	1	0	0	0	0	1	1	0	2	2	0	1	1	1	1	1	1	0	2	2	2	0	1	0	2	1	2	1	0	0	1	1	0	0	0	1	0	0	2	0
258	1	1	0	0	0	1	1	0	2	1	0	1	1	1	1	0	0	2	2	0	1	0	2	2	0	0	0	2	1	1	1	0	0	1	0	2	1	1	1	0	1	0	0	2	2	0	0	1	2
259	0	0	0	0	0	0	1	0	1	1	1	0	0	0	0	0	0	0	0	2	2	0	2	2	0	0	0	1	2	1	0	0	2	0	0	2	0	0	0	0	1	0	1	2	0	0	0	0	2
260	1	0	0	0	0	1	1	0	1	0	1	0	1	1	1	0	0	1	1	1	1	0	2	2	0	0	0	2	2	2	0	1	1	1	1	1	2	0	0	1	0	0	0	2	0	0	0	1	1
261	1	0	0	0	0	2	2	0	1	1	0	0	1	0	1	1	0	0	0	2	2	0	1	1	1	1	0	2	2	2	0	0	0	2	1	1	1	0	0	0	2	1	1	2	2	1	0	2	0
262	1	0	0	0	0	1	2	0	1	1	0	0	1	1	1	0	0	0	0	1	1	0	2	2	0	0	0	2	2	2	1	0	0	1	1	1	2	0	1	1	0	0	2	2	2	1	1	1	1
263	0	0	0	0	0	2	2	0	2	0	0	2	1	1	1	0	0	2	0	0	0	0	2	1	1	2	0	1	2	1	1	1	1	1	2	1	2	0	0	1	1	0	0	1	0	0	0	0	2
264	0	0	0	0	0	0	2	0	2	0	1	0	2	2	2	0	0	1	1	1	1	0	1	1	1	1	0	1	1	1	0	0	1	2	1	1	1	0	0	2	0	0	1	2	1	1	0	2	0
265	1	0	0	0	0	2	2	0	1	1	0	0	2	1	1	1	0	1	1	1	1	1	2	2	1	1	0	2	2	2	1	1	0	0	1	1	1	0	0	0	2	0	0	2	2	0	0	2	0
266	1	0	0	0	0	1	2	0	2	1	0	1	1	1	2	0	0	0	0	2	2	0	2	2	0	0	0	2	1	1	0	0	1	0	1	1	2	0	0	2	0	0	1	2	1	1	0	2	0
267	0	0	0	0	0	2	1	0	1	0	1	1	1	1	1	0	0	0	0	2	2	0	2	2	0	0	0	1	2	1	0	1	1	0	2	1	0	0	0	0	2	0	1	2	2	0	0	2	0
268	0	0	0	0	0	1	2	0	2	2	0	0	0	0	0	0	0	1	1	1	1	1	1	1	1	1	0	2	1	0	1	0	1	0	1	1	0	0	0	0	2	0	0	2	0	0	0	2	1
269	0	0	0	0	0	2	1	0	1	0	1	0	0	0	0	0	0	0	1	1	2	0	2	2	0	0	0	2	2	2	0	2	1	0	0	2	1	0	0	1	1	1	2	2	1	1	1	0	1
270	0	0	0	0	0	2	1	0	1	0	1	0	1	0	0	0	0	1	1	0	0	0	2	2	0	0	0	1	1	1	0	0	1	1	0	2	1	0	0	0	2	0	1	1	1	2	0	0	2
271	0	0	1	0	0	2	2	0	2	2	0	0	1	1	1	1	0	1	0	1	1	1	2	2	0	0	0	2	2	2	1	0	0	0	0	2	0	0	0	0	1	0	0	2	0	0	0	1	1
272	0	0	1	0	1	1	2	1	2	2	0	0	0	0	0	0	0	0	1	1	1	1	2	2	0	0	0	1	1	1	0	2	1	0	0	2	2	1	1	0	0	0	0	1	0	0	0	2	0
273	1	0	0	0	0	1	2	0	2	1	1	0	0	0	0	0	0	1	2	0	2	0	2	2	0	0	0	2	2	1	2	1	1	2	1	2	1	0	0	1	1	0	1	1	1	2	0	2	0
274	1	0	0	0	0	2	1	0	1	1	1	1	2	2	2	0	0	1	1	1	2	0	1	1	0	0	0	0	2	1	0	0	1	0	1	1	2	0	0	1	1	0	0	1	0	0	0	2	0
275	0	1	0	0	0	1	2	0	2	2	0	0	0	0	0	0	0	1	0	2	2	1	1	2	0	0	0	2	2	2	0	2	2	0	2	0	1	0	0	0	2	0	0	2	0	0	0	2	0
276	1	0	0	0	0	2	2	1	2	2	0	0	1	0	0	1	0	1	1	1	1	0	2	2	0	0	0	1	2	1	0	2	2	1	0	2	1	0	0	0	2	1	1	2	1	0	1	0	2
277	0	0	0	0	0	2	2	0	2	1	1	0	1	0	0	1	0	1	0	1	1	1	2	2	0	0	0	2	2	0	1	0	1	2	1	2	2	0	0	0	2	0	1	2	1	1	0	2	1
278	1	0	0	0	0	1	2	0	1	0	1	1	1	1	2	1	0	0	1	1	2	0	2	2	0	0	0	2	2	1	1	2	1	0	1	1	1	0	0	0	1	0	0	1	0	1	0	1	1
279	1	1	0	0	0	1	2	1	1	1	0	0	0	0	0	0	0	2	0	1	1	0	2	2	0	0	0	2	2	2	0	2	1	0	0	2	2	1	1	0	0	0	0	0	2	0	0	1	1
280	0	0	0	0	0	1	2	0	1	1	0	0	0	0	0	0	0	1	2	0	1	0	2	2	0	0	0	2	2	1	1	1	2	0	1	1	1	0	0	0	2	0	0	1	0	1	0	1	1
281	1	0	0	0	0	1	1	0	2	1	0	0	0	0	0	0	0	0	0	2	2	0	2	2	0	0	0	2	2	2	0	0	1	0	1	1	2	0	0	2	0	0	0	1	0	0	0	2	1
282	1	1	0	0	0	1	2	0	1	1	0	0	0	0	1	1	0	1	1	1	2	0	2	2	0	0	0	2	2	1	1	2	2	0	2	0	0	0	0	0	1	0	0	2	0	1	0	0	2
283	0	0	0	0	0	0	2	1	2	2	0	0	2	1	2	1	0	1	0	1	1	0	2	2	0	0	0	2	2	1	1	1	1	0	2	1	2	0	1	0	0	1	1	1	1	0	0	1	1
284	1	0	0	0	0	1	1	0	1	0	1	0	0	0	0	0	0	0	0	2	2	1	2	2	0	0	0	0	1	0	0	0	1	0	0	2	1	0	0	1	1	0	1	1	1	2	1	0	2
285	1	0	1	0	0	1	2	1	2	1	0	0	0	0	1	1	0	0	0	2	1	1	2	2	0	0	0	2	2	2	0	1	1	2	1	2	1	0	0	2	0	0	0	1	1	0	0	2	0
286	1	0	0	0	0	0	1	0	1	1	1	2	2	1	1	1	0	0	0	2	2	0	2	2	0	0	0	2	2	1	2	1	2	0	0	2	1	0	0	1	1	0	0	0	0	0	0	2	0
287	0	0	1	0	0	1	2	0	1	0	1	1	1	1	1	0	0	0	1	1	2	1	2	2	0	0	0	1	2	1	0	0	0	0	0	2	1	1	1	0	0	0	0	1	1	0	0	1	1
288	1	0	0	0	0	2	1	0	1	1	0	0	1	0	0	0	0	1	1	1	1	0	2	2	0	0	0	1	2	0	0	0	0	2	1	1	2	1	1	0	1	0	0	1	0	1	1	1	1
289	0	0	0	0	0	0	1	0	1	1	0	0	0	0	0	0	0	1	1	1	2	1	1	1	1	2	0	0	2	1	0	1	1	0	0	2	2	0	0	2	0	0	1	2	0	1	0	2	0
290	0	0	1	1	1	1	1	1	1	1	1	0	0	0	0	0	1	1	1	1	2	0	2	2	1	1	0	2	2	2	0	0	2	0	0	2	1	0	0	1	1	0	0	2	0	0	0	2	1
291	1	0	0	0	0	1	2	1	1	1	1	0	0	0	0	0	0	0	1	1	2	0	2	2	0	0	0	1	1	0	0	2	2	0	2	1	0	0	0	1	1	1	1	1	1	0	0	0	2
292	1	0	1	0	0	1	1	0	2	2	0	0	0	0	0	0	0	0	0	2	2	0	2	2	1	1	0	2	1	1	0	0	1	1	1	2	0	0	0	0	1	0	0	1	2	1	0	0	1
293	0	0	0	0	0	1	2	0	2	0	0	0	1	0	1	1	0	2	1	0	1	0	1	1	0	0	0	1	2	1	0	0	1	0	1	1	2	0	0	1	1	0	0	1	0	1	0	2	0
294	1	1	0	0	0	1	2	1	2	2	0	0	0	0	0	0	0	0	0	2	2	1	1	1	1	1	0	2	2	2	0	0	1	0	1	1	2	0	0	1	1	1	1	1	1	1	0	0	2
295	1	0	0	0	0	1	2	0	2	2	0	0	0	0	0	0	0	1	0	1	1	0	0	0	0	0	0	2	2	1	1	0	1	0	1	1	2	0	0	1	0	0	0	2	0	1	1	1	1
296	0	0	0	0	0	1	2	0	1	1	0	1	1	1	1	0	0	0	0	2	1	0	2	2	1	1	0	2	2	2	0	1	1	1	2	0	1	0	0	0	1	0	0	0	1	0	1	1	1
297	1	1	0	0	0	1	0	0	1	1	1	0	0	0	0	0	1	2	2	0	2	1	0	0	1	1	0	2	2	2	1	0	1	1	0	2	0	0	0	0	2	2	2	2	1	0	1	0	2
298	1	0	0	0	0	0	2	0	1	0	0	0	1	1	1	1	0	0	0	2	2	0	1	1	1	1	0	2	2	2	0	1	1	1	1	1	2	0	0	1	0	0	0	1	0	0	1	1	1
299	1	0	0	0	0	0	2	0	2	1	0	0	1	0	0	0	0	0	0	2	2	0	2	2	0	0	0	2	1	1	1	0	0	0	0	2	2	0	0	1	1	0	0	0	0	0	1	1	1
300	1	0	0	0	0	2	2	0	2	1	0	1	1	1	1	0	0	2	0	0	0	0	1	1	2	2	0	2	2	2	0	1	2	0	0	2	1	0	0	1	1	0	1	1	1	0	0	1	0
301	1	0	0	0	0	0	2	0	2	1	1	0	1	1	1	0	0	1	1	1	2	1	0	1	0	0	0	2	1	1	1	1	0	2	1	2	0	0	0	0	1	0	1	1	1	2	0	1	1
302	0	0	0	0	0	1	2	1	1	1	0	0	0	0	0	0	0	2	2	0	0	1	2	2	0	0	0	1	2	1	0	0	0	0	0	2	1	0	0	1	1	0	0	1	0	0	0	2	0
303	0	1	0	0	0	2	1	0	2	1	0	0	0	0	0	0	0	2	2	0	1	1	2	2	0	0	0	2	1	0	0	1	1	1	0	2	2	0	0	1	1	0	1	1	1	1	1	0	2
304	0	0	0	0	0	0	2	0	2	0	0	0	0	0	0	0	0	2	1	0	0	1	2	2	0	0	0	1	2	1	0	0	0	0	2	2	0	0	0	0	1	0	1	2	2	1	0	0	2
305	1	0	0	0	0	0	2	0	2	2	0	0	0	0	0	0	0	2	0	2	2	0	2	2	0	0	0	2	2	1	0	0	1	1	0	2	1	0	0	1	1	0	0	0	1	1	0	0	2
306	1	0	0	0	0	0	2	1	1	1	0	0	0	0	0	0	0	2	1	1	2	0	2	2	0	0	0	2	2	1	1	0	1	0	1	1	0	0	0	0	1	0	0	0	0	0	0	2	0
307	0	0	0	0	0	0	2	1	2	1	0	2	2	2	2	0	0	0	0	2	2	0	2	2	0	0	0	2	1	1	1	0	0	0	0	2	1	0	0	1	1	0	0	1	0	1	0	0	2
308	0	0	0	0	0	1	1	0	0	0	0	0	0	0	1	1	0	0	0	2	2	1	1	2	0	0	0	2	2	1	1	2	2	0	1	1	2	0	1	0	0	0	0	2	0	0	0	1	1
309	0	0	0	0	0	2	2	0	1	0	1	0	0	0	0	0	0	0	0	2	2	1	2	2	0	0	0	1	1	1	0	0	0	0	1	1	1	0	0	0	1	1	1	2	1	1	0	2	0
310	0	1	0	0	0	1	1	0	1	1	1	0	1	0	0	0	0	0	0	2	2	1	2	2	0	0	0	1	2	0	0	1	2	1	1	2	0	0	0	1	0	0	1	1	0	0	0	1	1
311	0	0	0	0	0	2	1	1	1	1	0	0	0	0	0	0	0	0	0	2	2	0	2	2	0	0	0	2	2	1	1	0	0	0	1	1	1	1	1	0	1	0	0	2	0	0	0	1	1
312	1	0	0	0	0	0	1	0	1	1	0	0	0	0	0	0	0	0	0	2	2	0	2	2	0	0	0	2	2	1	2	2	2	0	1	1	0	0	0	0	2	2	2	2	1	0	0	2	1
313	0	0	0	0	0	2	2	1	2	1	0	0	0	0	0	0	0	0	0	2	2	0	1	1	1	1	1	2	1	0	0	1	2	0	0	2	2	0	1	0	1	0	0	1	0	0	0	0	1
314	1	0	0	0	0	2	2	1	2	1	0	0	0	0	0	0	0	0	0	2	1	1	0	1	1	1	0	2	2	2	0	1	0	2	1	2	0	0	0	1	1	0	0	2	0	2	1	0	2
315	0	0	0	0	0	1	1	0	0	0	1	1	1	1	1	0	0	0	0	2	2	1	2	2	0	0	0	2	2	1	1	0	0	1	0	2	1	0	0	1	1	0	0	1	0	0	0	2	0
316	0	0	0	0	0	2	2	1	2	2	0	0	2	1	1	1	0	1	1	1	2	1	0	0	1	1	0	2	2	2	0	1	1	0	1	1	2	0	0	1	0	0	0	1	1	1	0	2	1
317	1	0	0	0	0	1	2	0	2	1	0	0	0	0	0	0	0	1	0	1	1	0	0	0	0	0	0	1	2	0	1	1	1	2	2	1	0	0	0	0	1	0	1	2	1	1	0	2	0
318	0	0	0	0	0	1	2	0	1	0	1	0	1	0	0	0	0	1	1	1	1	0	2	2	0	0	0	2	2	2	0	0	1	1	1	1	2	0	0	1	0	0	0	1	0	0	0	1	0
319	1	0	0	0	0	1	2	0	1	1	0	0	0	0	0	0	0	1	0	1	2	1	1	1	1	1	0	1	1	1	1	0	0	2	0	2	2	0	0	1	1	0	0	1	0	0	0	1	0
320	0	0	0	0	0	0	1	1	1	1	1	0	1	1	0	0	0	0	0	2	2	1	2	2	1	1	0	2	2	1	1	1	2	1	1	2	1	0	0	0	2	0	0	2	1	1	0	2	1
321	0	0	0	0	0	0	2	0	2	1	0	0	1	1	1	0	0	0	1	1	2	0	2	2	0	0	0	1	1	0	0	0	0	2	1	1	1	0	0	0	1	1	2	2	1	1	0	2	0
322	0	1	0	0	0	1	2	0	2	2	0	1	0	0	0	0	0	1	1	1	2	0	2	2	0	0	0	1	2	1	0	0	1	0	1	1	1	0	0	0	1	0	0	1	0	0	0	2	0
323	1	0	0	0	0	2	1	0	0	0	0	0	0	0	0	0	0	2	1	1	2	0	2	2	1	1	0	1	2	0	1	0	0	0	0	2	2	0	0	1	0	1	1	1	0	1	0	2	1
324	1	0	0	0	0	1	2	0	2	2	0	0	0	0	0	0	0	0	1	1	2	1	1	1	1	1	0	1	2	1	0	0	1	0	1	1	1	1	0	0	0	0	0	1	0	1	0	1	1
325	0	1	1	0	0	2	1	0	1	1	0	1	1	1	1	0	0	0	0	1	1	1	1	1	1	1	0	1	2	0	0	0	0	0	0	2	2	0	0	1	0	0	1	2	1	0	0	1	1
326	1	0	0	0	0	0	2	1	2	1	0	0	0	0	0	0	0	2	0	1	1	0	1	1	0	0	0	2	2	2	0	0	1	0	1	2	1	0	0	0	2	0	0	1	0	0	0	0	2
327	1	0	0	0	0	1	2	0	1	1	1	0	0	0	0	0	0	1	1	1	1	1	2	2	0	0	0	1	2	0	0	1	1	1	1	1	2	0	0	2	0	0	0	1	0	0	0	2	1
328	0	0	0	0	0	0	2	1	2	1	0	1	1	1	1	0	1	1	0	2	2	0	2	2	0	0	1	2	2	1	0	1	2	0	1	2	2	0	0	1	0	0	0	1	0	0	0	2	0
329	1	1	0	0	0	2	2	0	2	2	0	0	0	0	0	0	1	0	1	1	2	0	2	2	1	1	0	2	2	1	1	1	0	0	1	1	0	0	0	1	1	0	0	1	0	0	0	1	2
330	1	0	0	0	0	1	1	0	1	1	0	0	0	0	0	0	1	2	1	0	1	0	2	2	1	1	0	2	1	1	1	1	1	0	1	1	1	0	0	1	1	0	0	1	0	0	0	0	1
331	1	0	0	0	0	2	1	0	2	1	0	1	1	1	1	0	0	0	0	2	1	0	2	2	0	0	0	2	2	2	1	1	1	0	0	2	2	0	0	1	1	0	2	2	1	1	0	2	1
332	0	0	0	0	0	0	1	0	1	0	1	0	0	0	0	0	1	2	1	1	1	0	2	2	1	1	0	2	2	2	0	1	1	0	0	2	0	0	0	0	2	0	1	2	0	0	0	2	0
333	0	0	0	0	0	0	2	0	2	0	1	1	1	0	0	1	1	2	2	0	2	1	1	1	1	1	1	2	2	1	0	0	1	2	0	2	1	0	0	0	2	0	0	1	2	1	1	0	2
334	1	0	0	0	0	1	2	0	1	0	1	1	1	1	1	0	0	2	1	0	1	0	1	1	0	0	0	2	1	0	0	0	2	1	2	1	1	0	0	1	1	0	2	2	2	1	0	1	1
335	0	0	0	0	0	1	2	1	2	1	0	0	0	0	0	0	0	2	1	1	2	0	2	2	0	0	0	2	2	2	0	0	1	0	0	2	2	1	1	0	1	1	1	1	1	1	0	1	1
336	1	0	0	0	0	0	2	1	2	2	0	0	1	0	0	0	0	0	1	1	2	1	1	2	0	0	0	2	2	1	0	0	0	1	0	2	1	0	0	0	1	0	1	1	0	0	0	1	1
337	0	0	0	0	0	1	2	0	1	1	1	0	0	0	0	0	1	2	1	0	1	0	0	0	0	0	0	2	2	2	0	0	1	1	1	1	1	1	0	0	1	1	1	1	1	0	0	1	1
338	1	0	0	0	0	0	2	0	1	1	0	2	2	2	2	0	0	1	1	1	2	1	1	2	0	0	0	1	2	1	0	1	1	1	0	2	1	0	0	1	1	0	0	1	0	0	2	0	2
339	0	0	0	0	0	2	2	0	2	1	0	0	2	1	1	1	0	1	2	0	1	1	0	1	1	1	0	1	2	2	1	1	1	1	1	1	1	0	0	1	1	0	1	1	1	0	0	1	1
340	0	0	0	0	0	0	2	1	1	1	1	1	1	1	1	0	0	1	0	2	2	1	1	2	0	0	0	1	2	1	0	2	2	0	1	1	2	0	0	1	1	0	1	1	1	2	0	2	0
341	1	0	0	0	0	2	2	1	1	1	1	0	0	0	0	0	0	1	1	1	2	0	0	1	0	0	0	2	2	2	0	0	2	0	2	1	1	0	0	2	0	1	2	2	1	1	0	2	0
342	1	0	1	0	0	2	2	0	2	1	1	1	0	0	0	0	0	1	0	1	1	0	1	2	1	1	0	2	2	1	1	2	1	0	1	0	1	0	0	0	2	0	1	2	2	2	0	2	0
343	1	0	0	0	0	2	1	0	1	0	1	0	1	0	0	0	0	0	0	2	1	1	2	2	0	0	0	1	2	1	0	1	1	1	0	2	1	0	0	0	2	0	0	1	0	0	0	0	1
344	0	0	0	0	0	1	2	0	2	2	0	0	1	1	1	0	0	0	0	2	2	0	1	1	0	0	0	2	1	1	0	2	2	0	2	1	1	0	0	1	1	1	1	2	0	0	0	1	1
345	1	0	0	0	0	0	0	0	1	1	0	0	1	1	1	0	0	1	1	1	1	0	2	2	0	0	0	2	2	2	0	2	1	0	1	1	1	0	0	0	2	2	2	2	1	0	0	0	2
346	1	1	0	0	0	1	2	1	2	2	0	0	0	0	0	0	1	2	1	0	1	1	2	2	0	0	0	2	2	1	2	0	1	1	1	2	1	0	0	1	1	0	1	2	2	2	0	0	2
347	1	0	0	0	0	2	1	0	1	1	1	0	0	0	0	0	1	2	1	1	1	0	2	2	0	0	0	2	1	1	0	1	2	0	1	1	1	0	0	0	2	0	0	2	1	1	0	1	1
348	0	0	0	0	0	2	2	0	1	1	1	1	2	2	2	1	1	2	1	1	1	0	2	2	0	0	0	2	2	1	0	1	1	1	2	1	2	0	0	1	1	0	0	2	2	0	0	2	0
349	1	1	0	0	0	2	1	0	1	0	1	0	0	0	0	0	0	0	0	2	2	0	1	1	0	0	0	0	1	0	0	1	2	0	2	0	1	1	0	0	0	0	1	1	1	0	0	0	2
350	0	0	0	0	0	2	1	0	1	0	1	0	0	0	0	0	0	0	0	2	2	0	2	2	0	0	0	1	2	1	1	0	1	0	0	2	2	0	1	0	1	1	1	2	0	2	1	1	1
351	1	0	0	0	0	2	2	0	2	2	0	1	2	1	1	0	0	0	1	1	2	0	1	1	1	1	0	2	2	2	0	0	1	1	0	2	2	0	0	1	0	0	1	2	0	1	0	2	1
352	1	0	0	0	0	0	1	1	2	2	1	0	0	0	0	0	0	0	0	2	1	0	1	1	0	0	0	1	2	1	0	0	1	1	0	2	1	0	0	1	1	1	1	1	1	0	0	1	1
353	1	0	0	0	0	1	1	0	1	0	1	1	1	1	1	0	0	0	0	2	2	0	2	2	0	0	0	2	2	2	0	0	1	1	1	1	1	0	0	1	1	0	0	0	0	0	0	1	0
354	0	0	0	0	0	0	1	0	1	0	1	0	0	0	0	0	0	0	1	1	1	0	2	2	0	0	0	2	2	1	2	0	0	0	0	2	1	0	0	0	1	0	0	1	0	0	0	2	2
355	1	0	1	0	0	1	1	0	0	0	1	0	2	1	1	0	0	0	0	2	2	0	2	2	0	0	0	1	1	0	1	0	1	0	0	2	1	0	0	0	0	0	2	2	2	1	0	2	0
356	1	0	1	0	0	2	2	0	2	1	1	1	1	0	0	0	0	1	1	1	1	0	1	1	0	0	0	0	1	0	0	0	1	0	0	2	2	0	0	0	0	0	1	2	1	2	0	1	1
357	0	0	0	0	0	2	2	0	2	1	1	0	1	0	1	1	0	0	0	2	2	0	2	2	0	0	0	2	2	2	2	1	2	0	1	1	1	1	1	0	1	2	2	2	0	0	0	1	1
358	1	0	0	0	0	0	2	0	2	1	0	0	1	1	1	1	0	0	0	2	2	1	1	1	1	1	0	1	2	1	0	1	1	1	2	1	0	0	0	0	1	0	1	1	0	0	0	2	1
359	0	0	1	0	0	0	2	0	2	2	0	1	0	0	0	0	0	2	1	0	0	0	1	1	0	0	0	1	2	1	0	0	2	1	2	1	1	2	1	0	1	0	0	1	0	1	0	1	1
360	0	1	0	0	0	1	2	0	2	2	0	0	2	0	0	1	0	0	0	1	1	1	2	2	0	0	0	0	2	0	0	1	2	0	0	2	1	1	1	0	1	0	0	1	1	0	0	2	0
361	0	0	0	0	0	1	2	0	2	1	0	0	0	0	0	0	0	2	1	0	2	0	1	1	0	0	0	2	2	2	2	2	1	0	2	0	0	0	0	1	1	1	1	1	1	0	0	1	0
362	0	0	0	0	0	0	2	0	2	0	0	0	1	1	2	1	0	1	0	1	1	0	0	0	0	0	1	1	1	0	0	0	2	0	1	2	1	0	0	0	1	1	1	2	1	0	0	1	0
363	1	0	0	0	0	1	2	0	2	1	1	1	1	1	1	0	0	2	1	1	2	0	2	1	1	2	1	2	1	0	0	0	0	0	0	2	2	1	1	1	0	0	1	1	1	0	0	2	0
364	1	1	0	0	0	1	2	0	1	1	0	1	2	2	2	0	0	2	1	1	2	0	1	1	0	0	0	1	2	2	0	0	0	1	1	1	2	1	1	0	1	0	1	2	0	1	0	2	0
365	1	0	0	0	0	1	0	0	0	0	2	0	1	0	0	0	0	0	0	2	2	0	2	2	1	1	0	2	2	2	1	0	1	1	1	1	1	0	0	0	2	0	1	2	1	1	0	2	1
366	0	0	0	0	0	2	1	1	2	2	0	0	0	0	0	0	1	2	2	0	2	0	1	1	0	0	0	1	2	0	1	0	1	0	1	1	2	1	1	1	0	0	1	1	1	0	0	2	0
367	1	0	0	0	0	1	1	0	1	1	2	0	1	0	0	0	0	2	1	0	0	0	2	2	0	0	0	2	2	1	1	0	1	1	1	1	1	0	0	1	1	0	2	2	1	1	0	1	1
368	0	0	0	0	0	1	1	1	1	1	1	1	2	2	2	0	0	0	0	2	2	0	2	2	0	0	0	1	1	1	0	0	1	0	0	2	2	0	0	1	1	0	0	0	1	0	0	0	1
369	1	0	0	0	0	2	1	0	1	1	1	0	0	0	0	0	0	1	1	1	2	1	1	1	1	1	0	2	1	1	1	1	2	0	1	2	1	0	0	2	0	0	0	2	0	0	0	2	1
370	1	0	0	0	0	2	1	1	1	1	1	0	0	0	0	0	0	0	0	2	2	0	2	2	0	0	0	1	2	1	0	0	1	1	1	2	2	0	0	1	0	0	0	2	1	1	0	1	1
371	0	0	0	0	0	1	2	1	2	2	0	0	0	0	0	0	0	0	0	2	2	0	2	2	0	0	0	1	1	1	1	0	0	0	2	1	1	0	0	0	2	0	1	2	1	0	0	1	1
372	0	0	0	0	0	1	2	0	1	0	1	0	0	0	0	0	0	0	0	2	2	1	2	2	0	0	0	2	1	1	1	0	2	0	2	1	1	0	0	0	2	1	1	2	2	0	0	2	0
373	0	0	0	0	0	1	2	1	2	2	0	2	2	1	1	1	1	2	1	0	1	0	2	2	0	0	0	1	2	1	0	1	0	0	0	2	1	0	0	1	1	0	1	1	1	0	0	1	0
374	1	0	0	0	0	0	2	1	2	2	0	0	0	0	0	0	0	0	1	1	2	1	2	2	0	0	0	2	2	2	0	0	2	0	1	1	1	0	0	1	1	0	1	2	1	0	0	0	1
375	1	0	1	1	1	1	1	0	2	1	0	0	1	0	0	0	0	0	0	1	1	0	2	2	0	0	0	2	2	2	1	1	1	0	0	2	1	0	0	0	2	0	0	1	0	0	0	0	2
376	0	0	0	0	0	2	2	0	1	0	1	0	2	0	0	0	0	0	1	1	2	0	1	1	0	0	0	2	2	2	1	0	0	0	2	1	0	0	0	0	2	0	1	2	2	1	0	2	0
377	0	1	0	0	0	1	1	0	0	0	1	1	1	1	1	0	0	1	1	1	2	0	2	2	0	0	0	1	2	1	0	0	0	0	1	2	1	0	0	0	1	0	0	2	0	0	0	2	0
378	0	0	1	0	0	1	1	1	1	1	1	2	2	1	1	1	0	2	1	0	0	1	1	2	0	0	0	2	2	2	0	0	1	0	1	2	1	1	1	0	0	0	0	2	0	1	1	1	1
379	1	0	0	0	0	1	1	0	1	1	0	1	0	0	0	0	0	0	1	1	2	1	0	0	1	1	0	2	2	1	1	0	0	1	0	2	2	0	0	1	0	1	1	2	1	2	0	2	0
380	0	1	0	0	0	0	1	1	2	2	1	2	2	2	2	0	0	1	0	2	2	1	2	2	0	0	0	2	0	0	0	0	0	0	0	2	2	0	0	2	0	0	1	1	1	0	0	1	1
381	1	0	1	0	0	1	2	0	2	2	0	1	1	1	1	0	0	1	0	1	1	0	2	2	0	0	0	1	2	1	1	2	1	0	0	2	1	0	0	0	2	0	1	2	1	0	0	2	0
382	1	0	0	0	0	1	2	0	2	0	1	0	0	0	0	0	0	2	0	2	2	0	2	2	0	0	0	2	0	0	0	0	0	1	0	2	1	0	0	0	1	0	1	2	2	0	0	1	1
383	0	0	0	0	0	1	2	0	1	1	0	1	2	2	2	1	0	2	2	0	0	1	2	2	0	0	0	2	1	1	0	0	1	0	0	2	1	0	0	0	1	0	0	1	0	0	0	1	1
384	0	0	0	0	0	2	2	1	2	1	0	0	1	0	0	0	0	0	0	2	2	0	2	2	0	0	0	2	2	2	1	1	1	0	1	1	0	0	0	0	2	0	1	2	0	2	0	2	0
385	0	0	1	0	0	1	2	0	1	0	0	0	1	1	1	1	0	2	0	1	1	0	2	2	0	0	0	2	2	2	1	0	1	2	1	2	2	0	0	1	1	0	0	1	0	0	0	2	0
386	0	1	0	0	0	1	0	0	0	0	2	0	0	0	0	0	0	0	0	2	2	1	2	2	0	0	0	2	2	2	2	1	1	0	0	2	1	0	0	0	2	0	1	2	1	0	0	2	0
387	0	0	0	0	0	1	2	0	2	2	0	0	1	1	1	0	0	2	2	0	1	0	2	2	0	0	0	1	1	0	0	1	1	0	0	1	2	0	0	1	0	0	0	0	0	0	0	2	0
388	1	0	0	0	0	1	1	0	2	1	0	0	1	0	0	0	0	1	1	1	1	0	2	2	0	0	0	1	2	0	0	1	1	0	0	2	1	0	0	0	1	0	1	2	2	0	0	1	1
389	0	0	0	0	0	2	0	0	1	1	1	1	1	1	1	0	0	2	0	1	1	1	1	2	0	0	0	2	2	1	1	1	1	0	1	1	1	0	0	2	0	0	1	2	1	1	0	1	1
390	0	0	0	0	0	1	0	0	0	0	2	1	1	1	1	0	0	1	0	1	1	0	2	2	0	0	0	0	1	0	0	0	1	0	1	1	2	0	0	0	1	0	0	0	0	0	0	1	1
391	1	0	0	0	0	0	2	1	1	1	0	0	0	0	0	0	0	2	0	1	1	0	1	1	1	1	0	0	2	0	0	1	1	0	0	2	1	0	0	1	1	0	1	1	1	0	1	0	1
392	0	0	0	0	0	1	2	1	2	2	0	0	2	2	2	0	0	1	2	0	1	1	2	2	0	0	0	1	1	0	1	1	1	1	1	2	1	0	0	0	1	0	0	2	1	1	0	2	1
393	1	0	0	0	0	1	2	0	2	0	1	1	2	1	1	0	0	1	2	0	1	0	1	1	0	0	0	2	2	1	1	0	0	2	1	1	1	0	0	0	1	0	0	2	1	1	0	1	1
394	1	0	1	0	0	2	2	0	2	1	0	0	0	0	0	0	0	1	1	1	2	0	0	0	0	0	0	1	2	2	0	1	1	1	0	2	2	0	0	1	1	0	0	2	1	1	0	2	0
395	0	0	0	0	0	0	2	0	2	2	0	0	1	0	0	0	0	2	0	0	0	0	1	1	1	1	0	2	2	1	1	0	2	0	0	2	2	0	0	1	1	1	1	2	1	1	0	2	0
396	1	0	0	0	0	2	2	0	2	1	2	1	1	1	1	0	0	1	0	2	2	1	0	1	1	1	1	2	2	1	0	0	1	0	1	1	1	0	0	0	2	0	0	0	0	0	0	1	1
397	0	0	0	0	0	0	2	0	1	1	1	0	0	0	0	0	0	1	1	1	1	0	2	2	0	0	0	2	1	1	0	0	0	0	0	2	1	1	0	1	0	1	1	2	0	1	1	1	1
398	0	0	0	0	0	1	1	0	1	1	1	0	0	0	1	1	0	1	2	0	1	1	0	1	0	1	0	0	1	0	0	1	2	0	1	1	1	0	0	1	1	0	1	2	1	0	0	2	0
399	0	0	0	0	0	1	2	1	2	1	0	1	1	2	1	0	0	1	1	0	0	0	2	1	1	2	0	2	2	1	1	1	1	0	1	1	0	0	0	0	1	0	1	1	1	1	0	2	1
400	1	1	0	0	0	2	2	0	1	1	0	0	1	1	1	0	0	1	1	1	1	1	2	2	1	1	0	2	2	2	0	0	0	0	0	2	2	0	1	0	1	0	0	1	0	0	1	0	2
401	0	1	1	0	0	2	1	1	1	1	1	0	0	0	0	0	0	1	1	1	2	1	1	2	0	0	0	1	2	2	0	2	1	0	0	2	1	0	0	0	0	0	1	2	0	0	2	0	2
402	0	1	0	0	0	1	2	0	2	2	0	1	2	2	2	0	0	0	0	2	2	1	2	2	1	1	0	2	2	2	0	0	1	0	1	2	2	1	1	1	0	0	0	2	0	2	0	2	1
403	1	0	0	0	0	1	2	0	2	0	0	0	0	0	0	0	0	0	0	2	2	0	2	2	0	0	0	0	2	0	0	2	1	0	0	2	0	0	0	0	2	0	0	0	0	0	0	2	0
404	1	0	1	0	0	2	0	0	0	0	2	0	0	0	0	0	0	1	1	1	2	1	2	2	0	0	0	2	2	2	1	1	1	2	1	2	2	0	0	2	0	0	0	0	1	0	0	1	1
405	1	0	0	0	0	1	1	1	1	1	1	0	1	0	0	0	0	1	1	1	2	0	1	1	0	0	0	1	2	0	1	0	1	1	1	2	1	0	0	1	1	0	1	1	1	1	0	1	1
406	1	0	0	0	0	1	2	0	1	0	0	0	1	0	0	0	0	0	0	2	2	1	1	1	1	1	0	1	2	2	1	0	2	1	2	1	1	0	0	2	0	0	0	2	0	0	1	1	1
407	1	0	0	0	0	0	1	0	1	0	1	0	0	0	0	0	0	0	1	1	1	1	1	2	0	0	0	2	1	0	0	2	2	0	1	1	0	0	0	1	1	1	1	1	0	0	0	2	0
408	1	0	0	0	0	1	2	1	1	1	0	0	1	1	1	0	0	0	0	2	2	0	2	2	1	1	0	0	2	0	0	1	2	0	1	1	1	0	0	0	1	0	1	2	1	1	0	0	1
409	1	0	0	0	0	0	2	0	1	0	0	0	0	0	0	0	0	0	0	2	2	1	2	2	0	0	0	2	1	1	1	0	1	0	1	2	2	0	0	1	1	0	1	1	0	0	0	1	1
410	1	0	0	0	0	2	2	0	2	2	0	0	0	0	0	0	1	2	0	1	1	0	1	1	0	0	0	2	2	1	0	1	1	1	1	2	1	0	0	1	1	0	1	1	1	1	0	1	0
411	1	0	0	0	0	0	2	1	1	1	0	0	1	0	0	0	0	2	1	0	2	0	1	1	0	0	0	1	1	1	0	0	1	0	0	2	2	0	0	2	0	0	0	2	0	1	0	0	1
412	0	0	0	0	0	0	1	0	1	1	1	0	1	0	0	0	0	0	1	1	2	0	1	1	0	0	0	2	2	1	0	0	0	1	0	2	2	0	0	2	0	0	0	1	0	0	0	0	1
413	0	0	0	0	0	1	2	0	2	0	1	1	2	1	1	1	0	1	0	2	2	1	1	1	1	1	0	1	2	1	0	1	2	0	1	1	1	0	0	0	2	0	1	1	1	2	1	0	2
414	1	0	0	0	0	1	1	0	1	1	1	0	0	0	0	0	0	0	1	1	2	0	2	2	0	0	1	2	2	1	0	0	0	1	0	2	1	0	0	1	1	0	0	2	0	0	1	0	1
415	1	0	0	0	0	2	2	0	2	2	0	1	2	2	2	0	0	1	2	0	2	0	2	2	1	1	0	2	2	2	0	0	0	0	0	1	1	0	0	0	1	0	1	1	1	2	0	2	0
416	1	0	0	0	0	0	2	1	2	2	0	0	0	0	1	1	0	0	0	2	2	0	2	2	0	0	0	2	2	2	1	1	1	1	1	2	0	0	0	0	1	0	1	1	1	1	1	0	2
417	0	1	0	0	0	2	2	0	2	1	0	0	0	0	0	0	1	0	1	1	2	0	2	2	0	0	0	1	1	0	0	0	0	0	0	2	1	0	0	2	0	0	0	0	1	1	0	2	1
418	0	0	0	0	0	2	1	1	2	2	1	0	0	0	0	0	0	2	1	0	2	0	2	2	0	0	0	2	2	1	1	0	1	0	1	1	1	0	0	0	1	1	1	2	0	2	0	1	0
419	0	0	0	0	0	1	2	0	2	1	1	0	0	0	0	0	0	0	1	1	1	0	2	2	0	0	0	2	1	1	0	1	1	2	0	2	0	0	0	0	2	0	0	0	0	0	0	2	0
420	0	0	0	0	0	1	2	1	2	2	0	1	2	2	2	0	0	1	1	1	2	0	2	2	0	0	0	1	1	1	0	2	2	0	0	2	2	0	0	1	0	0	1	1	0	0	0	2	0
421	1	0	0	0	0	0	1	1	1	1	1	0	1	0	0	0	0	2	1	1	2	0	0	0	0	0	0	2	2	2	0	0	1	0	1	1	1	0	0	1	1	0	0	1	0	0	0	2	0
422	1	0	0	0	0	1	1	1	2	2	1	0	0	0	0	0	0	1	1	1	1	1	2	2	0	0	0	2	1	1	0	0	0	0	0	2	2	0	0	2	0	0	1	1	1	1	0	2	1
423	1	0	0	0	0	1	2	1	2	2	0	0	0	0	0	0	0	2	1	1	2	1	1	1	1	2	0	1	1	1	0	0	0	0	1	1	1	0	0	0	2	0	1	2	1	0	0	1	1
424	0	0	0	0	0	1	2	0	2	1	1	2	2	2	2	0	0	1	1	0	0	1	2	2	1	1	0	2	2	2	1	0	0	1	1	1	1	0	0	0	2	0	1	2	1	0	0	1	1
425	1	1	0	0	0	1	2	0	0	0	0	1	1	1	1	0	0	1	1	1	2	0	1	1	0	0	0	2	2	1	1	1	1	2	2	1	1	0	0	0	1	0	1	2	1	0	0	1	1
426	1	0	0	0	0	1	1	0	1	0	1	0	0	0	0	0	0	0	1	1	2	0	2	2	1	1	0	2	2	1	0	1	1	1	1	1	0	0	0	0	2	0	1	2	0	0	0	1	1
427	1	0	0	0	0	1	2	1	2	1	0	0	1	1	1	0	0	0	0	1	1	0	2	2	0	0	0	2	1	1	1	0	0	1	0	2	1	0	0	0	0	0	1	1	1	1	0	0	2
428	0	0	0	0	0	2	2	0	2	1	1	1	2	1	1	0	0	0	0	2	2	1	2	2	1	1	0	1	1	1	0	1	1	0	0	2	2	0	0	1	0	0	0	1	1	1	0	2	0
429	0	0	0	0	0	2	2	1	1	1	0	0	1	0	0	0	0	0	1	1	1	0	2	2	1	1	0	2	2	1	1	1	1	0	1	2	1	0	0	1	1	0	1	2	1	2	0	1	0
430	1	0	0	0	0	0	1	1	1	1	1	0	1	1	1	0	0	1	1	1	2	0	2	2	0	0	0	0	1	0	0	1	0	0	0	2	1	0	0	0	1	0	1	2	1	1	0	1	1
431	0	0	0	0	0	1	1	1	1	1	1	0	1	1	0	0	0	0	0	2	2	0	2	2	0	0	0	1	2	1	0	0	2	1	2	1	0	0	0	0	1	0	1	2	2	2	0	2	0
432	0	0	1	0	0	0	2	0	1	0	0	0	0	0	0	0	0	1	1	1	1	1	1	2	0	0	0	1	2	1	0	0	1	0	0	2	1	1	1	0	0	0	0	2	0	0	0	2	0
433	1	0	0	0	0	1	2	1	2	2	0	1	1	1	1	0	0	1	1	1	1	1	2	2	1	1	0	2	2	2	0	0	1	0	1	1	2	0	0	1	1	0	1	1	1	0	0	2	0
434	1	0	0	0	0	1	2	0	1	0	0	1	1	0	0	1	0	0	0	2	2	0	1	1	1	1	1	2	2	1	0	0	1	0	1	2	2	0	0	1	1	1	1	2	2	0	0	2	0
435	0	0	0	0	0	1	1	0	1	1	1	0	0	0	0	0	0	0	0	2	2	0	2	2	0	0	0	2	2	1	0	1	2	1	1	2	2	0	0	2	0	0	1	1	1	1	0	1	1
436	0	0	0	0	0	1	2	1	2	1	0	0	1	0	0	0	0	0	0	2	2	1	1	1	1	1	0	2	1	1	0	1	1	2	0	2	1	0	0	2	0	0	0	1	0	0	0	2	1
437	1	0	0	0	0	2	1	0	1	1	1	1	1	1	1	0	0	1	1	1	2	0	2	2	0	0	0	1	1	1	0	2	2	0	1	1	1	0	0	1	1	1	1	1	1	0	0	1	0
438	1	0	1	0	0	2	2	0	0	0	0	1	1	1	1	0	0	2	0	1	1	0	1	1	0	0	0	2	2	1	1	1	1	0	0	2	2	0	0	1	0	0	1	1	0	0	0	0	2
439	1	0	0	0	0	1	0	0	0	0	2	1	2	2	2	0	0	1	1	1	1	0	2	2	0	0	0	2	2	2	1	1	1	2	0	2	1	0	0	1	1	0	0	2	0	0	0	1	1
440	1	0	0	0	0	0	1	0	1	0	1	0	0	0	0	0	0	1	1	1	1	1	2	2	0	0	0	2	2	2	0	1	1	0	2	1	0	0	0	0	2	0	1	1	1	0	0	0	2
441	1	0	0	0	0	1	1	1	1	1	0	0	0	0	0	0	0	0	0	2	2	0	1	1	0	0	0	2	2	2	1	1	2	0	1	1	1	0	0	1	1	0	1	1	1	1	0	0	1
442	0	0	0	0	0	1	2	0	2	0	0	0	2	0	0	0	0	1	1	1	1	0	2	2	0	0	0	1	2	1	0	0	0	1	1	1	2	0	1	0	0	1	1	2	1	0	0	0	2
443	1	0	0	0	0	1	2	0	1	1	0	0	0	0	0	0	0	0	0	2	2	1	2	2	0	0	0	2	2	1	2	2	2	0	1	1	1	0	0	1	1	0	0	0	2	0	0	2	0
444	0	0	0	0	0	2	2	1	1	1	0	0	0	0	0	0	1	1	0	2	1	0	2	2	1	1	0	2	2	2	1	0	1	0	1	1	1	0	0	0	0	2	2	2	0	2	0	2	0
445	0	0	0	0	0	0	2	0	0	0	0	0	1	1	1	0	0	1	1	1	2	0	2	2	0	0	0	2	2	1	1	0	0	2	0	2	1	0	0	1	1	0	1	1	0	0	0	1	0
446	0	0	0	0	0	2	1	0	0	0	2	0	2	2	2	0	0	0	0	2	2	0	2	2	0	0	0	0	2	1	0	2	1	0	0	2	1	0	0	0	2	0	0	1	0	1	0	1	1
447	0	0	0	0	0	2	2	0	1	1	1	1	1	1	1	0	0	0	1	1	2	0	1	1	0	0	1	2	2	1	1	1	1	0	0	2	2	0	0	2	0	0	0	1	0	0	1	0	2
448	1	0	0	0	0	1	2	0	1	1	1	0	0	0	0	0	0	1	1	1	2	0	2	2	0	0	0	2	2	2	0	1	1	1	2	1	1	0	0	1	1	0	1	2	2	0	0	0	2
449	0	0	0	0	0	2	1	0	1	0	2	1	2	2	2	1	0	0	2	0	2	0	2	2	0	0	0	1	2	1	0	0	1	1	1	2	1	1	0	0	1	0	1	1	1	0	0	1	1
450	0	0	1	0	0	1	2	0	1	1	0	1	2	1	1	0	0	0	0	2	2	1	1	1	1	1	0	1	2	0	1	0	0	2	1	1	2	0	0	1	1	0	1	2	1	0	0	0	1
451	1	0	0	0	0	0	2	0	2	2	0	0	0	0	0	0	1	2	1	1	1	0	2	2	0	0	0	1	2	1	1	0	1	0	0	2	1	0	0	2	0	0	0	0	0	0	1	0	2
452	1	0	0	0	0	0	2	0	2	2	0	1	1	1	1	0	0	1	1	1	2	0	2	2	0	0	0	2	2	1	1	0	1	1	2	1	0	0	0	0	1	0	1	2	1	0	0	1	1
453	1	0	1	0	1	1	1	0	1	0	1	0	2	2	2	0	0	0	0	2	1	0	2	2	0	0	0	1	1	1	0	1	0	1	1	1	2	0	0	2	0	0	0	2	0	0	1	0	2
454	1	0	0	0	0	1	0	0	0	0	2	1	2	1	1	0	0	1	1	1	1	0	1	1	0	0	0	2	2	2	0	2	2	1	0	2	0	0	0	0	2	1	1	2	2	0	0	1	1
455	1	0	0	0	0	2	1	0	1	0	2	2	1	1	1	0	0	1	1	1	1	0	2	2	0	0	0	1	2	1	0	1	1	0	2	1	1	0	0	1	1	0	2	2	2	1	1	1	1
456	1	0	1	0	0	1	2	1	2	2	0	1	1	1	1	0	0	1	1	1	1	1	2	2	0	0	1	2	2	1	0	0	1	0	1	2	0	0	0	0	1	0	0	1	0	0	0	1	0
457	1	0	0	0	0	1	1	1	1	1	1	0	0	0	0	0	0	1	1	1	1	0	2	2	2	2	0	2	1	1	0	1	2	1	1	2	0	0	0	0	2	0	0	1	0	1	0	1	1
458	0	0	1	0	0	1	1	0	1	0	2	1	2	2	2	0	0	1	1	1	1	0	2	2	0	0	0	2	2	2	0	1	1	0	0	2	1	0	0	1	1	0	0	0	1	1	0	1	0
459	0	0	0	0	0	2	2	0	1	1	0	0	0	0	0	0	0	1	2	0	1	1	2	2	0	0	0	2	2	2	0	2	1	0	0	2	2	1	1	0	0	0	0	1	1	1	0	2	1
460	0	0	0	0	0	2	1	0	1	0	1	0	0	0	0	0	0	1	0	0	0	0	2	2	1	1	0	2	2	2	1	1	1	0	1	1	0	0	0	0	1	2	2	2	0	0	1	0	2
461	0	0	0	0	0	2	1	0	1	1	1	0	0	0	0	0	0	1	1	0	0	0	2	2	0	0	0	2	2	2	0	1	0	1	1	2	1	0	0	1	1	0	1	2	1	0	0	0	1
462	0	1	0	0	0	2	2	1	2	1	0	1	1	1	1	0	0	0	0	2	2	1	2	2	0	0	0	2	2	1	1	2	2	0	0	2	1	0	0	0	1	0	0	1	0	0	0	1	1
463	0	0	1	1	1	1	2	0	2	1	0	0	0	0	0	0	0	0	0	2	2	0	0	1	0	0	0	2	2	2	0	1	1	1	0	2	2	0	0	1	1	0	1	1	1	0	0	1	1
464	1	0	0	0	0	2	2	0	2	1	2	0	0	0	0	0	0	1	1	1	1	1	2	2	0	0	0	1	2	1	0	1	1	0	1	1	0	0	0	0	2	0	0	0	2	1	0	1	1
465	1	0	0	0	0	0	2	0	2	0	0	0	2	1	1	1	0	0	0	2	2	0	1	1	0	0	0	1	2	1	1	0	1	1	0	2	2	0	0	2	0	1	1	1	1	0	0	1	0
466	1	0	0	0	0	2	2	0	1	0	0	2	2	2	2	0	0	1	0	2	2	1	0	1	1	1	0	1	1	1	0	2	2	0	1	1	0	0	0	0	2	1	1	2	0	2	0	1	1
467	0	0	1	1	1	1	1	0	2	2	0	1	2	2	2	0	0	1	1	1	1	0	2	2	1	1	0	1	2	0	0	1	2	0	1	2	1	0	0	0	2	0	0	2	0	0	1	0	2
468	0	0	1	0	0	2	1	0	2	2	0	0	1	0	0	0	0	1	1	1	2	1	2	2	0	0	0	2	1	1	0	1	1	0	0	2	2	0	0	1	1	1	1	2	2	0	0	1	1
469	1	0	0	0	0	1	1	0	0	0	2	1	1	1	1	0	1	2	0	2	2	0	1	1	0	0	1	2	2	1	0	1	1	0	0	2	1	0	0	0	2	0	0	2	1	1	0	1	1
470	1	0	0	0	0	1	2	0	2	1	1	1	0	0	0	0	0	1	0	1	1	1	1	1	1	1	0	1	2	1	0	1	1	0	0	2	1	0	0	0	1	0	0	0	0	0	0	2	0
471	0	0	0	0	0	2	2	0	2	1	1	0	0	0	0	0	0	1	0	1	1	1	1	1	1	1	0	2	2	1	2	0	1	1	0	2	0	0	0	1	1	0	0	1	0	0	0	0	0
472	1	0	0	0	0	1	1	1	2	2	1	0	2	1	1	1	0	0	0	2	2	0	2	2	0	0	0	1	2	0	1	1	1	2	1	1	1	1	1	0	1	1	1	2	1	1	0	2	0
473	1	1	0	0	0	1	2	0	1	1	0	0	0	0	0	0	0	1	0	1	1	2	1	1	1	1	0	1	2	1	0	2	2	0	1	2	2	0	0	1	1	1	1	2	2	0	0	2	1
474	1	0	0	0	0	1	2	0	2	1	0	0	2	0	0	1	1	1	1	1	2	1	2	2	0	0	0	2	2	1	1	2	2	0	2	0	2	0	1	0	0	0	1	1	1	0	0	2	0
475	1	0	0	0	0	2	2	0	2	1	1	0	0	0	0	0	0	0	0	2	2	0	2	2	0	0	0	2	2	2	1	1	1	0	0	2	2	0	0	2	0	0	0	2	1	1	0	1	1
476	1	0	0	0	0	2	1	0	1	1	1	0	0	0	0	0	0	0	0	2	2	0	2	2	1	1	0	2	2	1	0	0	1	1	2	1	1	0	0	0	1	0	1	1	1	1	0	1	1
477	1	0	1	0	0	0	2	1	2	1	0	1	1	1	1	0	0	0	0	2	2	0	2	2	0	0	0	2	1	1	0	2	1	0	1	1	1	0	0	1	1	1	1	2	2	0	0	2	1
478	0	0	0	0	0	1	2	0	2	1	1	1	1	1	1	0	0	2	0	1	1	0	2	2	1	1	0	2	2	2	1	2	1	0	2	0	2	0	1	0	0	0	1	2	1	0	0	2	0
479	1	0	0	0	0	1	2	0	2	2	0	0	0	0	0	0	0	0	0	2	2	0	1	2	1	1	0	2	2	2	1	1	1	2	1	1	1	0	0	1	1	0	0	2	0	0	0	2	1
480	1	0	0	0	0	1	0	0	1	1	1	1	1	1	1	0	0	0	0	2	2	0	2	2	0	0	0	1	2	1	0	1	1	0	1	1	0	0	0	1	1	0	0	2	1	1	0	2	1
481	0	1	0	0	0	1	1	0	1	1	0	0	0	0	0	0	0	1	1	0	0	0	1	1	0	0	0	2	2	1	1	2	2	0	1	1	2	0	0	1	0	0	1	2	1	0	0	2	1
482	0	0	0	0	0	1	2	0	1	0	0	0	1	1	1	0	0	0	0	2	2	0	2	2	1	1	1	2	2	1	0	1	1	0	0	2	0	0	0	0	2	1	1	2	1	1	0	1	1
483	1	0	0	0	0	1	1	0	0	0	2	0	0	0	0	0	0	1	1	1	1	0	2	2	0	0	0	2	2	1	2	1	0	0	0	2	2	0	1	0	1	1	1	2	1	1	0	2	0
484	1	0	0	0	0	1	1	0	1	1	1	0	0	0	0	0	0	1	1	1	2	1	1	1	1	1	0	1	2	1	0	1	2	0	1	1	1	0	0	1	1	0	2	2	2	1	1	1	2
485	0	0	0	0	0	1	2	0	1	0	0	1	1	1	1	0	0	1	0	2	2	1	2	2	0	0	0	1	2	1	0	0	1	0	0	2	1	0	0	2	0	1	2	2	1	1	0	2	0
486	0	1	0	0	0	1	2	0	1	1	0	0	1	1	1	0	0	2	2	0	0	1	2	2	1	1	0	2	2	1	2	2	1	1	0	2	0	0	0	0	1	1	1	1	1	0	0	2	0
487	0	1	0	0	0	2	2	0	2	1	0	0	0	0	1	1	0	1	1	1	2	1	2	2	0	0	0	2	2	2	0	0	1	0	1	1	0	0	0	0	2	0	0	1	0	0	1	1	1
488	1	0	1	0	0	1	2	0	2	2	0	0	1	0	0	0	0	1	1	1	2	0	2	2	0	0	1	2	2	1	1	1	0	0	1	1	2	0	0	0	1	0	1	1	1	2	0	1	1
489	0	0	0	0	0	1	1	0	1	1	1	1	1	1	1	0	0	0	1	1	2	0	2	2	1	1	1	2	2	1	0	0	1	0	0	2	2	0	0	1	0	0	2	2	1	1	0	1	1
490	1	0	0	0	0	2	1	1	2	2	0	0	0	0	0	0	0	2	0	0	0	1	1	1	1	1	0	2	2	2	0	1	1	2	0	2	1	0	0	0	2	0	1	2	1	0	0	0	2
491	0	0	0	0	0	2	2	0	2	1	0	1	2	2	2	0	0	0	2	0	2	0	2	2	0	0	0	1	1	1	0	0	1	0	0	2	2	0	0	1	1	0	0	2	0	0	0	2	0
492	0	0	0	0	0	2	1	0	0	0	2	1	1	2	1	0	0	1	0	1	1	1	0	1	1	1	0	2	2	2	0	1	2	0	1	1	1	0	0	0	2	0	1	1	1	0	0	1	1
493	1	0	0	0	0	2	2	0	1	0	0	0	1	0	0	0	0	1	0	2	2	1	1	2	0	0	0	2	1	1	1	1	1	0	0	2	1	0	0	0	2	0	0	1	0	1	1	1	1
494	0	0	0	0	0	1	2	0	2	2	0	0	0	0	1	1	0	1	0	1	1	0	2	2	0	0	0	2	1	0	1	0	1	0	1	1	1	0	1	0	1	0	0	0	2	0	1	1	1
495	0	1	0	0	0	1	2	0	2	2	0	0	0	0	0	0	1	1	0	2	1	0	2	2	0	0	0	2	2	2	1	2	2	0	2	1	2	0	1	0	0	0	0	2	0	0	0	2	0
496	1	0	0	0	0	2	1	0	0	0	0	0	0	0	0	0	0	1	1	1	1	0	2	2	0	0	0	2	2	1	1	1	2	0	1	1	1	0	0	1	1	0	0	1	0	0	0	0	1
497	1	0	0	0	0	2	2	0	2	1	0	0	0	0	0	0	0	1	1	1	2	0	2	2	0	0	0	1	1	1	1	0	0	0	0	2	1	0	0	1	1	0	1	1	0	0	0	1	1
498	0	0	0	0	0	2	2	0	2	1	0	0	0	0	0	0	0	0	0	2	2	0	2	2	0	0	0	2	2	2	0	1	0	0	1	1	2	0	0	2	0	0	2	2	1	1	2	0	2
499	1	0	0	0	0	2	2	0	2	1	1	1	1	1	1	0	0	1	1	1	1	0	2	2	0	0	0	2	2	2	0	0	2	1	2	2	0	0	0	0	2	0	0	2	0	0	0	2	0
500	0	0	0	0	0	0	2	1	1	1	0	1	1	1	1	0	0	1	0	1	0	0	2	2	1	1	0	2	2	1	2	1	1	2	0	2	1	0	0	0	2	1	2	2	1	1	0	1	1
501	0	0	0	0	0	1	1	1	2	2	0	0	2	1	2	1	0	0	1	1	1	0	2	2	0	0	0	2	2	0	1	0	2	0	0	2	2	0	0	1	0	0	0	2	0	0	0	1	0
502	0	0	0	0	0	0	1	0	0	0	1	0	0	0	0	0	0	0	1	1	2	0	2	2	1	1	0	2	2	2	0	2	2	0	1	1	1	1	1	0	1	0	0	2	0	0	0	1	1
503	1	0	0	0	0	1	1	1	1	1	1	0	0	0	0	0	0	0	0	2	2	0	1	1	0	0	0	2	2	1	1	0	1	1	0	2	2	0	0	2	0	0	2	2	1	1	1	0	2
504	1	0	0	0	0	0	2	0	2	2	0	1	2	1	1	0	0	1	1	1	2	0	2	2	0	0	0	1	2	1	0	0	0	0	0	2	0	0	0	0	2	0	0	0	0	0	0	1	1
505	1	0	0	0	0	1	2	1	1	1	0	0	0	0	1	1	0	1	1	0	0	1	2	2	0	0	0	0	1	0	0	1	1	1	0	2	1	0	0	0	1	0	2	2	2	1	0	1	0
506	1	0	0	0	0	1	1	0	1	1	1	0	0	0	0	0	1	1	0	2	2	1	2	2	0	0	0	2	2	2	1	2	2	0	1	1	0	0	0	1	1	0	0	0	0	0	1	1	1
507	1	0	0	0	0	2	2	0	2	2	0	0	1	0	0	0	0	1	2	0	2	0	2	2	0	0	0	2	2	2	0	1	2	0	1	1	0	0	0	0	2	1	1	2	1	1	0	2	1
508	1	1	0	0	0	1	1	1	1	1	1	0	1	0	0	0	0	1	1	1	2	1	0	1	1	1	0	1	2	1	0	0	1	0	1	1	1	0	0	1	1	0	1	1	1	1	0	2	1
509	1	0	1	0	0	2	1	0	1	1	0	0	0	0	0	0	0	0	0	2	2	1	2	2	0	0	0	2	2	1	0	1	1	2	1	2	0	0	0	0	2	0	1	2	1	1	0	1	1
510	1	0	1	1	1	1	1	0	1	0	1	0	1	0	0	0	0	0	0	2	2	1	2	2	0	0	0	2	2	2	0	0	0	0	1	2	2	0	0	0	1	0	1	2	1	0	0	2	0
511	1	0	0	0	0	1	0	0	0	0	2	0	0	0	0	0	1	2	0	1	1	1	1	2	0	0	1	2	2	1	0	1	1	2	1	2	1	0	0	0	0	0	1	2	2	0	1	0	2
512	1	0	0	0	0	1	1	0	2	2	0	0	1	0	0	0	0	1	0	1	1	0	2	2	1	1	0	2	2	1	1	0	1	1	1	2	1	0	0	1	1	0	1	2	0	2	0	1	1
513	0	0	0	0	0	1	1	1	2	2	0	1	2	1	1	0	0	0	0	2	2	0	1	1	1	1	0	1	1	1	1	1	1	0	1	2	2	0	0	2	0	0	0	1	0	1	0	2	0
514	0	0	0	0	0	2	2	0	1	0	0	0	0	0	0	0	0	1	1	1	2	0	2	2	1	1	0	2	1	1	1	1	0	0	1	1	0	0	0	1	1	0	0	2	0	0	0	0	2
515	0	0	0	0	0	2	2	1	2	1	0	0	1	1	1	1	0	1	0	1	1	0	1	1	0	0	0	1	1	0	0	0	1	1	0	2	0	0	0	0	2	0	0	2	0	0	0	2	0
516	1	0	0	0	0	1	2	1	2	1	0	1	2	2	2	0	0	0	0	2	2	0	2	2	0	0	0	2	1	1	1	0	0	2	0	2	1	2	1	0	1	0	0	0	0	0	0	1	1
517	1	1	0	0	0	1	1	0	2	2	0	0	2	2	2	0	0	0	0	2	2	1	2	2	0	0	1	2	2	1	0	0	1	2	1	1	1	0	0	0	2	0	1	2	0	1	1	0	2
518	1	0	0	0	0	1	0	0	1	1	0	1	0	0	0	0	1	1	1	1	1	0	2	2	0	0	0	1	1	1	1	2	1	0	0	2	1	0	0	1	1	0	0	1	0	0	0	1	1
519	0	0	0	0	0	1	2	0	1	1	0	0	0	0	0	0	0	2	2	0	1	0	1	1	0	0	1	2	2	1	0	1	0	0	0	2	0	0	0	0	1	0	0	1	0	0	0	2	0
520	0	0	0	0	0	1	0	0	1	1	1	1	1	1	1	0	1	2	2	0	2	2	2	2	0	0	0	2	2	2	0	1	1	0	0	2	1	0	0	0	1	0	0	0	0	0	0	0	2
521	0	1	0	0	0	1	2	0	1	1	1	0	1	0	0	0	0	2	2	0	1	0	2	2	1	1	0	2	2	1	1	0	1	0	1	1	0	0	0	1	1	0	0	2	0	0	0	0	2
522	1	1	0	0	0	1	1	1	2	2	0	0	0	0	0	0	0	0	0	2	2	0	2	2	0	0	0	2	2	2	0	0	1	0	1	2	2	0	0	2	0	0	0	2	0	0	0	2	1
523	1	0	0	0	0	1	2	0	1	0	1	0	0	0	0	0	0	1	1	1	1	2	1	1	1	1	0	2	2	2	0	0	0	2	1	2	1	0	0	1	1	0	0	2	0	0	0	2	0
524	1	0	0	0	0	2	1	0	2	2	0	0	0	0	0	0	0	1	1	1	2	1	1	1	1	1	0	2	1	1	0	2	2	0	2	0	2	0	0	1	0	0	0	1	0	0	0	1	1
525	1	0	1	0	0	1	1	0	1	1	1	0	0	0	0	0	0	0	0	2	2	0	2	2	0	0	0	2	2	1	2	1	1	1	1	2	1	0	0	1	1	0	0	2	1	1	0	1	1
526	1	0	0	0	0	0	1	0	0	0	2	0	1	0	0	0	0	0	1	1	2	0	1	1	1	1	0	1	2	1	0	1	1	1	2	0	2	0	0	2	0	0	0	0	1	0	1	1	1
527	0	0	0	0	0	2	1	1	1	1	1	2	2	1	1	1	0	1	1	1	2	0	2	2	0	0	0	2	2	2	0	0	0	2	1	2	1	0	0	0	0	0	1	2	0	0	0	1	2
528	1	0	0	0	0	2	2	0	2	0	0	1	1	1	2	0	1	1	0	2	1	0	2	2	1	1	0	2	2	2	1	1	1	1	1	2	0	0	0	0	2	0	1	1	1	2	0	1	0
529	1	1	0	0	0	1	2	0	2	2	0	1	2	2	2	0	0	0	0	2	2	0	2	2	0	0	0	2	2	2	0	0	1	2	2	2	0	0	0	0	2	0	1	2	1	1	0	2	0
530	0	0	1	0	0	1	1	0	0	0	1	1	1	1	1	0	0	1	2	0	1	0	1	1	0	0	0	2	1	1	0	1	1	0	1	1	2	0	0	2	0	0	0	0	2	1	0	1	1
531	0	0	0	0	0	0	1	0	1	0	1	0	0	0	0	0	1	1	0	2	1	1	0	1	0	0	0	2	2	1	1	2	2	0	2	0	0	0	0	0	1	0	2	2	2	1	0	2	0
532	0	0	0	0	0	2	2	0	1	0	0	0	0	0	0	0	0	2	1	0	2	0	2	2	0	0	0	2	2	2	0	1	2	0	2	0	2	0	0	2	0	0	0	1	0	0	0	2	0
533	0	1	0	0	0	2	2	0	1	0	1	0	0	0	0	0	0	0	1	1	2	1	1	2	0	0	0	1	2	1	0	0	0	2	1	1	1	0	0	1	1	0	1	1	1	0	0	0	1
534	0	0	0	0	0	1	2	0	1	0	1	0	0	0	0	0	0	0	0	2	2	1	2	2	0	0	0	2	2	2	0	0	0	0	1	1	1	0	0	0	2	0	1	2	2	1	0	1	0
535	0	0	0	0	0	2	2	0	1	0	0	1	2	1	1	0	0	0	0	2	2	0	1	1	1	1	0	0	1	0	0	0	1	1	0	2	1	0	0	0	2	0	0	2	0	1	0	1	0
536	1	0	0	0	0	1	0	0	0	0	2	0	1	0	0	0	0	1	2	0	2	0	2	2	0	0	0	1	1	1	1	1	1	0	1	2	2	0	0	1	0	0	1	1	1	1	0	2	0
537	0	0	0	0	0	1	2	0	0	0	1	0	1	0	1	1	0	0	0	2	2	0	2	2	0	0	0	2	2	1	0	1	1	0	2	2	1	0	0	1	1	0	0	1	0	0	0	2	0
538	0	0	1	0	0	2	1	0	1	1	0	0	0	0	0	0	0	0	0	2	2	1	1	1	1	1	0	2	1	0	0	0	0	0	1	2	1	1	1	0	1	0	1	2	2	2	0	2	1
539	1	0	0	0	0	0	2	1	2	2	0	0	0	0	0	0	0	2	2	0	1	0	2	2	1	1	0	2	1	0	1	0	1	0	1	2	2	0	1	0	0	0	0	2	1	1	0	0	2
540	0	0	0	0	0	2	2	0	2	0	1	0	0	0	0	0	0	1	0	2	2	0	2	2	0	0	0	1	1	1	1	1	1	0	0	2	2	0	0	1	1	0	0	0	2	0	0	2	0
541	0	0	0	0	0	0	2	1	2	1	0	1	1	1	1	0	1	1	0	2	2	1	2	2	0	0	0	1	1	1	0	0	1	0	1	1	1	0	0	0	2	0	0	2	1	1	0	0	2
542	1	0	0	0	0	1	2	0	2	1	1	0	1	0	0	0	0	1	2	0	1	0	2	2	1	1	0	1	1	1	0	2	2	0	2	0	1	0	0	0	1	0	0	1	1	0	0	1	1
543	1	0	0	0	0	1	2	0	2	1	0	1	1	1	1	0	0	2	1	1	2	0	2	2	1	1	0	2	2	1	1	0	1	1	1	2	2	0	0	1	0	1	1	2	2	0	0	0	2
544	0	0	1	1	1	1	2	0	2	2	0	2	1	1	1	0	0	1	0	1	1	0	2	2	0	0	0	2	1	0	0	1	1	1	1	2	0	0	0	0	1	0	0	0	0	0	0	2	0
545	1	0	1	0	0	0	2	0	1	0	0	1	2	1	1	0	1	2	1	1	1	1	2	2	0	0	0	2	2	1	0	0	0	2	1	1	1	0	0	1	1	0	0	1	0	1	0	2	0
546	0	1	0	0	0	1	1	0	2	1	0	0	0	0	0	0	0	0	0	2	2	1	1	2	0	0	0	2	2	1	1	1	1	0	2	1	1	0	0	0	2	0	1	1	1	0	0	0	2
547	1	0	0	0	0	0	1	0	2	1	0	1	1	1	2	0	0	0	0	2	2	1	2	2	0	0	0	1	2	1	0	0	0	1	0	2	2	0	0	1	1	0	0	1	1	0	0	2	0
548	0	0	1	1	1	1	1	0	2	1	0	0	0	0	0	0	0	1	0	1	1	0	2	2	0	0	0	2	2	2	0	1	1	0	1	1	0	0	0	0	1	0	0	2	1	1	0	2	0
549	1	0	0	0	0	2	2	0	1	1	1	0	0	0	0	0	0	0	0	2	2	1	2	2	0	0	0	1	1	1	1	0	0	0	0	2	2	0	1	0	0	0	0	0	0	0	0	0	1
550	1	1	0	0	0	0	1	0	1	1	0	1	2	2	2	0	0	0	0	2	2	0	1	1	0	0	0	1	2	0	1	0	0	2	1	1	2	0	0	2	0	0	1	2	1	1	0	1	1
551	0	0	0	0	0	1	1	0	0	0	1	0	0	0	0	0	0	2	0	1	1	1	2	2	0	0	0	2	2	2	0	1	1	0	2	1	2	0	0	1	1	0	0	0	0	0	0	1	1
552	1	0	0	0	0	1	1	1	2	2	0	0	0	0	0	0	0	1	0	1	2	1	2	2	0	0	0	2	2	1	1	1	1	2	1	1	0	0	0	0	2	0	0	2	0	0	0	2	0
553	0	0	0	0	0	0	1	0	1	1	1	0	1	0	0	0	0	1	2	0	1	0	2	2	0	0	0	1	2	1	0	0	1	1	0	2	1	0	0	0	1	0	1	2	1	2	0	1	1
554	0	0	0	0	0	0	2	0	2	1	1	0	0	0	0	0	0	0	1	1	2	1	1	2	0	0	0	2	2	1	2	1	1	0	1	1	1	0	0	0	2	0	0	1	0	0	1	0	2
555	1	0	0	0	0	2	2	0	2	0	0	0	0	0	0	0	0	0	0	2	2	0	1	2	0	0	0	2	2	2	0	0	1	1	1	2	2	0	0	0	2	1	1	2	0	0	0	1	1
556	1	0	0	0	0	0	1	0	2	2	0	0	2	2	2	0	0	1	1	1	2	1	2	2	0	0	0	1	2	1	0	2	1	0	0	2	0	0	0	0	1	0	0	0	1	1	0	1	1
557	1	0	1	0	1	1	2	1	2	2	0	0	0	0	0	0	0	0	0	2	2	1	2	2	0	0	0	2	1	1	0	1	0	1	0	2	1	0	0	0	1	0	0	2	0	0	0	1	1
558	0	0	0	0	0	2	2	0	2	1	0	0	2	1	2	1	0	2	1	0	1	0	2	2	0	0	0	2	2	2	0	0	0	1	1	1	1	0	0	1	1	0	0	2	0	0	0	1	1
559	1	0	0	0	0	1	1	0	1	1	1	0	0	0	0	0	0	0	0	2	2	0	0	0	0	0	0	1	1	1	0	0	1	1	1	2	2	0	0	1	1	0	0	2	0	0	0	1	1
560	0	0	0	0	0	1	1	0	1	0	1	1	1	1	1	0	0	1	1	1	1	1	1	1	1	1	0	1	1	1	0	1	1	2	1	2	0	0	0	0	2	0	0	0	0	0	0	0	2
561	0	1	0	0	0	1	2	0	1	1	0	0	1	0	0	0	0	1	1	1	1	0	2	2	0	0	0	2	1	1	1	1	0	0	0	2	2	0	0	2	0	0	0	0	0	0	0	1	1
562	1	0	0	0	0	1	2	1	2	2	0	0	0	0	0	0	0	1	1	1	2	0	2	2	0	0	0	1	2	1	1	1	1	2	0	2	0	0	0	1	1	1	1	2	2	0	0	2	0
563	1	0	0	0	0	1	2	1	2	2	0	1	1	1	1	0	0	1	1	1	2	1	2	2	0	0	0	2	2	2	0	0	1	1	0	2	1	0	0	1	1	0	0	2	0	0	1	0	2
564	0	0	0	0	0	1	1	0	1	1	2	0	0	0	0	0	0	1	1	1	2	1	2	2	0	0	0	1	2	0	0	2	2	0	2	1	1	0	0	2	0	0	1	2	1	1	0	2	0
565	1	0	0	0	0	1	2	0	2	1	1	1	2	1	1	0	0	0	1	1	2	0	2	2	0	0	0	1	2	1	1	1	1	0	0	2	1	0	0	0	1	0	0	2	1	1	0	1	1
566	0	0	0	0	0	1	2	0	2	2	0	0	0	0	0	0	0	0	0	2	2	0	1	2	0	0	0	2	2	2	0	2	1	0	0	2	1	0	0	1	1	0	0	1	0	0	0	0	1
567	1	0	0	0	0	0	2	0	0	0	1	0	0	0	0	0	0	2	0	2	2	0	2	2	0	0	0	2	1	1	1	0	0	0	0	2	1	0	0	0	1	0	0	1	0	1	0	0	1
568	1	0	0	0	0	2	1	0	0	0	2	0	1	0	0	0	0	1	0	1	1	1	2	2	0	0	0	2	2	1	2	1	2	0	1	2	2	0	1	1	0	0	0	2	1	1	1	1	1
569	1	0	1	0	0	1	2	0	2	1	0	1	1	0	0	0	0	0	0	2	2	0	1	1	0	0	0	2	2	2	1	0	0	1	0	2	2	0	0	1	1	0	1	1	1	0	0	1	1
570	1	0	1	0	0	2	1	0	1	1	1	0	0	0	1	1	0	1	1	1	2	1	0	0	1	1	0	2	2	1	1	0	0	0	0	1	1	1	1	0	1	1	1	2	1	1	0	2	0
571	1	0	0	0	0	1	2	0	0	0	0	0	0	0	0	0	0	0	0	2	1	1	0	0	1	1	0	0	1	0	0	0	0	1	0	2	2	1	0	0	0	0	0	2	0	0	0	1	0
572	1	0	0	0	0	2	1	0	1	0	1	1	1	1	1	0	0	0	0	2	2	1	2	2	0	0	0	1	2	2	0	0	0	1	2	2	2	1	0	0	0	0	0	1	0	0	0	2	0
573	1	0	0	0	0	0	2	0	2	1	0	0	1	0	0	0	0	0	1	1	1	0	2	2	0	0	0	1	2	0	0	2	2	0	1	1	2	1	1	0	1	0	0	0	0	1	0	1	1
574	0	0	0	0	0	2	2	0	2	1	1	0	0	0	0	0	0	1	1	1	2	1	2	2	0	0	0	2	2	1	1	0	1	1	0	2	2	0	0	1	0	0	0	1	0	0	0	1	1
575	0	0	0	0	0	1	2	0	2	1	1	1	1	1	1	0	0	0	0	2	2	1	1	1	1	1	0	1	2	2	1	1	0	0	1	1	0	0	0	1	1	1	1	2	1	0	0	1	1
576	1	0	0	0	0	1	1	0	0	0	1	0	0	0	0	0	0	2	2	0	1	1	1	1	1	1	0	2	2	2	0	1	1	1	0	2	2	0	0	1	1	0	1	1	1	0	0	0	2
577	0	0	0	0	0	0	1	0	1	0	1	1	0	0	0	0	0	2	2	0	0	0	1	1	0	0	0	1	1	0	0	1	1	0	2	2	1	0	0	2	0	0	0	1	0	0	1	1	1
578	1	0	0	0	0	2	1	0	1	0	1	1	1	1	1	0	0	0	0	2	1	0	2	2	0	0	1	2	2	1	1	0	0	0	1	1	0	0	0	1	1	1	1	1	1	0	0	2	0
579	0	0	0	0	0	1	2	0	2	0	1	1	1	1	1	0	0	1	1	1	2	2	0	1	1	1	0	0	1	0	0	1	2	0	1	2	1	0	1	0	1	0	1	2	1	0	0	2	0
580	1	0	0	0	0	1	2	0	2	1	0	0	0	0	0	0	0	1	1	1	1	0	2	2	0	0	0	0	2	1	0	0	0	0	0	2	1	0	0	0	0	1	1	2	0	0	0	1	0
581	1	1	0	0	0	1	2	0	2	1	0	0	1	0	0	0	0	1	1	1	2	0	0	0	0	0	0	1	2	0	0	1	1	2	1	1	0	0	0	0	1	1	1	1	0	0	0	1	1
582	0	0	1	0	0	0	2	0	2	1	0	1	1	1	1	0	0	1	1	1	2	1	2	2	0	0	0	2	2	2	0	0	0	1	0	2	1	0	0	0	1	0	0	1	0	0	0	2	1
583	0	0	1	0	0	2	2	0	2	1	0	0	2	1	2	1	0	1	1	1	1	1	2	2	0	0	0	2	2	2	0	1	0	1	1	2	2	1	1	0	0	1	1	2	2	1	0	2	1
584	0	0	0	0	0	0	2	0	0	0	0	0	0	0	0	0	0	0	2	0	2	0	1	1	2	2	0	1	2	1	1	0	0	0	0	2	1	0	0	0	1	0	0	2	1	1	0	1	1
585	0	0	0	0	0	1	2	1	2	1	0	1	1	0	0	1	0	1	1	1	2	1	0	0	1	1	0	1	2	1	0	1	2	0	1	2	1	0	0	0	1	0	0	1	0	1	1	1	1
586	0	0	0	0	0	1	2	0	0	0	0	0	0	0	0	0	0	1	0	0	0	0	2	2	0	0	0	1	2	2	1	0	1	1	2	1	0	0	0	1	1	1	1	1	1	0	1	0	2
587	0	0	0	0	0	0	1	0	1	1	0	0	0	0	0	0	0	1	1	1	1	0	2	2	0	0	0	2	2	1	2	1	2	0	1	1	2	0	0	1	1	0	1	1	1	0	0	2	1
588	0	0	0	0	0	0	2	0	2	1	0	0	0	0	0	0	0	0	0	2	2	1	2	2	0	0	1	2	2	1	1	0	0	1	0	2	1	0	0	1	1	0	0	1	0	0	0	1	1
589	0	0	0	0	0	0	1	1	1	1	1	0	0	0	0	0	0	2	1	0	1	0	1	1	1	1	0	2	2	2	1	1	1	1	0	2	0	0	0	0	2	0	1	2	1	1	0	0	2
590	1	0	0	0	0	1	2	0	2	1	0	1	1	1	1	0	0	0	1	1	1	0	2	2	0	0	0	1	1	0	0	0	1	1	0	2	2	0	0	1	0	0	1	2	0	0	0	2	1
591	0	0	0	0	0	1	2	0	2	1	0	0	2	1	1	0	0	2	1	0	1	1	0	1	1	1	0	2	2	2	1	0	0	0	0	2	2	0	0	2	0	0	1	2	1	0	0	2	0
592	0	0	0	0	0	2	2	0	1	0	0	1	1	1	1	0	0	1	0	1	0	0	2	2	1	1	0	1	2	0	0	0	1	1	0	2	1	0	0	1	1	0	0	0	2	1	1	0	2
593	0	0	0	0	0	2	1	0	0	0	0	0	0	0	0	0	0	0	0	2	2	0	2	2	0	0	0	0	1	0	0	1	2	1	2	2	2	0	0	2	0	0	1	2	0	0	0	2	0
594	0	0	0	0	0	1	2	0	1	1	0	1	1	1	2	1	0	0	0	2	2	1	1	1	0	0	0	2	2	2	0	1	1	2	1	1	2	0	0	0	1	0	0	2	1	1	0	2	0
595	1	0	0	0	0	2	2	0	2	1	1	0	1	1	2	1	0	0	0	2	2	0	1	1	0	0	0	0	2	0	0	0	0	0	0	2	0	0	0	0	1	0	0	0	0	0	0	1	1
596	1	0	0	0	0	2	2	0	1	0	0	0	1	1	1	0	0	0	0	2	2	0	2	2	0	0	1	2	2	1	0	0	1	0	1	2	1	0	0	1	1	0	0	2	0	0	1	0	1
597	1	1	0	0	0	2	2	1	1	1	0	1	2	2	2	0	0	0	0	2	2	1	2	2	0	0	0	2	2	2	0	0	1	1	1	2	0	0	0	0	2	0	0	1	0	0	0	1	1
598	0	0	0	0	0	0	2	0	1	1	0	1	0	0	0	0	0	1	1	1	1	0	2	2	1	1	0	2	2	1	1	1	2	0	1	2	1	0	0	1	1	0	1	2	1	0	0	0	2
599	0	0	0	0	0	2	2	0	2	2	0	0	0	0	0	0	1	0	1	1	2	1	1	1	1	1	0	2	0	0	0	1	2	0	0	2	1	0	0	1	1	1	1	2	1	0	0	2	0
600	1	0	0	0	0	2	1	0	0	0	2	0	0	0	0	0	0	0	0	2	1	1	1	1	1	1	0	2	2	2	1	0	1	1	0	2	0	0	0	0	1	0	0	2	1	0	0	0	1
601	0	0	0	0	0	1	1	0	1	0	1	1	1	1	1	0	0	1	1	0	0	0	2	2	0	0	0	2	2	2	0	1	1	1	1	1	2	0	0	0	1	0	0	1	1	0	0	0	2
602	1	0	0	0	0	1	2	0	2	1	1	1	1	1	1	0	0	0	0	2	2	1	2	2	0	0	0	2	2	2	0	0	1	0	0	2	2	0	0	0	1	0	0	1	0	1	0	1	0
603	1	0	0	0	0	2	1	0	1	0	1	1	1	1	2	1	0	0	1	1	2	0	2	2	1	1	0	2	2	1	1	1	1	1	1	1	0	0	0	0	1	0	1	2	0	0	0	2	0
604	0	0	0	0	0	2	2	0	2	0	1	0	0	0	0	0	0	2	1	0	0	1	2	2	1	1	0	2	1	1	0	0	0	1	1	1	0	0	0	0	1	0	0	2	0	0	0	1	0
605	0	0	0	0	0	0	1	1	1	1	1	0	0	0	0	0	0	0	0	2	2	0	2	2	1	1	0	1	2	0	0	1	2	0	1	1	1	0	0	1	1	0	0	0	1	1	1	0	2
606	1	0	0	0	0	2	2	0	1	0	1	1	2	2	2	0	0	2	2	0	1	0	1	1	1	1	0	2	1	1	0	0	1	1	1	2	2	0	0	1	0	0	0	2	0	1	1	1	1
607	1	0	0	0	0	1	2	0	2	1	1	0	2	1	2	1	1	1	0	2	2	0	2	2	1	1	0	2	2	1	1	0	1	0	0	2	1	1	1	0	1	0	1	1	1	1	0	0	2
608	0	0	0	0	0	2	1	0	1	1	0	0	0	0	0	0	0	0	1	1	2	1	2	2	0	0	0	2	2	1	0	1	1	0	1	1	0	0	0	0	2	0	0	0	2	1	0	1	0
609	1	0	0	0	0	0	2	0	1	1	1	0	0	0	0	0	0	2	2	0	1	0	2	2	0	0	0	2	2	2	0	1	1	0	1	2	0	0	0	0	2	0	1	1	1	1	0	2	0
610	1	0	0	0	0	1	2	1	2	1	0	0	1	0	0	0	0	1	1	1	2	0	2	2	0	0	0	1	2	0	0	2	1	0	0	2	2	0	0	2	0	1	1	2	0	0	0	1	0
611	1	0	0	0	0	1	2	0	2	0	0	0	1	1	1	0	0	1	1	1	2	0	0	0	0	0	0	2	2	2	0	2	2	0	0	2	1	0	0	0	1	0	1	1	0	0	0	1	1
612	0	0	0	0	0	1	2	1	2	1	0	0	0	0	1	1	1	2	0	1	1	1	2	2	0	0	0	1	2	1	0	1	1	0	1	2	1	0	0	0	1	0	0	2	0	0	0	1	2
613	1	0	0	0	0	1	1	1	1	1	1	1	2	1	1	0	0	0	0	2	2	0	2	2	0	0	0	2	2	2	0	0	1	0	1	1	2	0	0	0	1	0	0	2	0	0	0	2	0
614	0	0	0	0	0	0	2	0	2	0	0	0	0	0	0	0	0	1	1	1	1	1	2	2	0	0	0	1	2	1	0	1	1	0	0	2	2	0	0	1	1	0	0	1	0	0	0	1	1
615	1	0	0	0	0	1	2	0	2	1	0	1	1	1	1	0	0	0	0	2	2	0	2	2	1	1	0	2	1	1	0	0	0	0	0	2	1	0	0	0	2	0	1	1	1	2	0	1	1
616	1	0	0	0	0	1	0	0	0	0	2	0	1	1	1	0	0	2	1	1	2	0	1	1	0	0	0	0	1	0	0	2	2	1	0	2	0	0	0	0	1	0	1	2	0	0	0	0	2
617	1	0	0	0	0	2	2	0	1	1	0	1	1	1	1	0	0	2	2	0	1	0	2	2	0	0	0	1	2	1	1	1	1	0	1	2	1	0	0	1	1	0	2	2	1	1	0	2	0
618	0	0	0	0	0	1	2	1	2	1	0	0	0	0	0	0	0	0	1	1	2	0	2	2	1	1	0	1	2	1	0	0	0	0	0	2	1	0	0	2	0	0	1	1	1	0	1	2	1
619	1	0	0	0	0	2	1	0	1	0	2	2	2	1	1	1	0	0	0	2	1	1	0	0	1	1	1	2	2	0	1	1	2	0	1	1	1	1	1	0	0	0	0	0	1	1	0	1	1
620	0	0	0	0	0	1	2	0	2	2	0	0	0	0	0	0	0	0	0	2	2	0	2	2	0	0	0	2	2	2	0	1	1	0	2	2	1	0	0	0	2	0	0	1	1	0	0	0	2
621	1	0	0	0	0	1	2	1	2	1	0	0	0	0	0	0	0	0	0	2	2	0	2	2	0	0	0	2	1	1	1	1	1	0	1	2	1	1	1	0	1	2	2	2	0	0	1	0	2
622	1	0	0	0	0	0	1	0	1	1	0	0	0	0	0	0	1	2	1	0	1	0	2	2	0	0	0	2	2	2	0	1	1	2	2	1	2	0	0	1	0	0	0	1	1	1	0	1	2
623	1	0	0	0	0	1	2	0	2	1	1	0	1	1	1	0	0	2	2	0	1	0	2	2	0	0	1	2	2	1	0	0	2	0	0	2	0	0	0	0	2	0	0	2	0	0	0	2	1
624	0	0	0	0	0	0	2	1	1	1	1	0	1	1	1	0	0	0	1	1	2	0	2	2	1	1	0	1	2	1	0	0	1	1	1	2	1	0	0	1	1	0	1	2	0	2	0	1	1
625	1	0	0	0	0	2	1	0	0	0	1	0	0	0	0	0	0	0	0	2	2	0	1	1	0	0	0	1	2	1	0	0	2	1	2	2	1	0	0	0	1	0	1	1	1	1	0	2	1
626	0	0	0	0	0	1	2	0	2	1	0	1	1	1	1	0	0	1	2	0	2	2	0	1	1	1	0	2	2	2	0	2	2	0	1	1	0	0	0	1	1	0	1	1	1	1	0	2	1
627	1	0	1	0	1	1	2	0	2	1	0	0	0	0	0	0	0	1	0	1	1	1	2	2	0	0	0	1	2	1	0	0	0	0	0	2	1	0	0	0	1	0	1	2	1	1	0	1	1
628	0	0	0	0	0	1	1	0	1	1	0	1	1	1	1	0	0	0	0	2	2	1	2	2	1	1	0	2	2	1	1	1	1	0	0	2	0	0	0	1	1	0	1	1	1	2	0	2	0
629	1	0	0	0	0	0	2	1	2	2	0	0	0	0	0	0	0	2	1	1	2	0	2	2	0	0	0	1	2	1	1	1	2	0	1	1	2	0	0	2	0	0	0	0	1	1	0	1	1
630	1	0	0	0	0	0	2	0	2	2	0	0	2	1	1	1	0	1	0	1	1	0	2	2	1	1	0	1	2	1	1	1	0	1	0	2	1	0	0	2	0	0	0	2	1	1	0	2	0
631	0	0	0	0	0	0	2	0	2	2	0	1	2	1	1	0	0	1	1	1	2	1	2	2	1	1	0	2	2	1	2	1	2	0	1	1	2	0	0	1	0	0	1	2	1	2	0	2	1
632	0	0	1	0	0	1	2	0	2	1	1	0	0	0	0	0	0	1	1	1	2	0	2	2	0	0	0	2	2	1	0	0	2	0	0	2	2	0	0	1	0	0	0	2	0	0	0	1	1
633	0	0	0	0	0	1	1	0	0	0	1	0	0	0	0	0	0	1	1	1	1	1	2	2	0	0	0	2	2	2	0	2	2	0	1	1	0	0	0	0	2	1	1	2	0	0	0	2	0
634	1	0	1	0	0	1	2	0	1	1	0	1	1	1	1	0	0	0	0	1	1	0	2	2	0	0	0	2	2	1	1	0	1	0	0	2	2	0	0	1	0	0	0	2	0	0	1	0	2
635	1	0	0	0	0	0	1	1	1	1	1	2	2	2	2	0	0	1	1	1	2	0	0	0	0	0	0	2	2	2	0	0	0	0	1	1	1	0	0	0	0	0	0	1	1	1	0	1	2
636	0	0	0	0	0	2	2	0	1	0	1	0	0	0	0	0	0	0	0	2	2	0	2	2	0	0	0	1	2	0	0	1	0	1	1	2	2	0	0	2	0	0	0	2	0	0	0	0	1
637	1	0	0	0	0	1	1	0	1	0	2	1	1	1	1	0	0	0	0	2	2	0	2	2	0	0	0	2	2	2	1	2	2	0	1	1	1	0	0	0	2	0	0	2	0	0	0	1	1
638	0	0	0	0	0	1	2	1	2	2	0	0	0	0	0	0	0	0	0	2	1	0	2	2	0	0	0	2	0	0	0	1	1	2	1	2	1	0	0	1	1	0	0	2	0	0	0	2	0
639	0	0	1	0	0	2	2	0	1	1	0	0	0	0	0	0	0	0	0	2	2	2	1	1	1	1	1	2	2	1	0	0	0	0	0	2	2	0	1	0	0	1	1	2	1	1	1	0	2
640	1	0	0	0	0	2	1	0	2	1	0	1	1	1	1	0	0	1	0	2	2	0	1	1	0	0	0	2	2	1	2	2	2	0	2	0	2	0	0	0	1	0	1	2	0	1	1	1	1
641	1	0	0	0	0	1	2	1	2	1	0	1	2	0	0	1	0	0	0	2	2	0	2	2	0	0	0	1	2	1	0	2	1	0	0	2	1	1	1	0	1	0	1	1	1	0	0	2	1
642	1	0	0	0	0	0	2	0	2	1	1	0	0	0	0	0	0	0	0	2	2	0	1	1	0	0	1	2	2	1	0	2	2	0	0	2	1	0	0	0	1	0	0	1	0	0	0	1	1
643	0	0	0	0	0	0	2	0	2	2	0	1	1	1	1	0	0	1	1	1	2	0	2	2	0	0	0	2	2	1	1	0	0	0	0	2	2	0	0	1	1	0	0	1	0	0	0	2	0
644	1	1	0	0	0	1	2	0	0	0	0	2	2	2	2	0	0	2	0	1	1	0	1	2	1	1	1	2	2	1	1	2	1	0	0	2	1	0	0	1	1	0	0	2	1	1	0	1	1
645	1	0	0	0	0	2	1	0	2	1	0	1	2	1	1	0	0	1	0	1	1	0	2	2	1	1	0	2	1	1	0	0	0	0	1	1	2	0	0	1	0	0	0	2	0	2	0	1	2
646	1	1	0	0	0	1	1	0	1	1	0	0	0	0	0	0	0	0	0	2	2	1	1	1	1	1	0	1	2	0	0	0	1	0	1	1	1	0	0	2	0	0	1	2	1	1	0	0	1
647	0	0	0	0	0	1	1	0	1	0	1	0	1	0	0	1	0	1	2	0	1	0	1	1	0	0	0	1	1	1	0	1	1	2	1	1	0	0	0	0	2	0	1	2	1	1	0	1	0
648	1	0	0	0	0	1	2	0	2	1	2	1	2	1	1	0	0	0	0	2	2	0	1	1	0	0	0	0	2	1	0	0	1	1	1	1	2	0	0	1	1	0	1	1	1	0	0	1	1
649	0	0	0	0	0	2	2	1	2	2	0	0	0	0	0	0	0	0	0	2	2	1	2	2	0	0	0	1	2	1	0	1	1	1	0	2	1	0	0	1	1	1	1	1	0	0	1	0	2
650	0	0	0	0	0	2	1	0	1	1	1	1	2	2	2	0	0	1	1	1	2	1	2	2	0	0	0	1	2	1	0	0	1	1	0	2	1	1	0	0	0	0	0	1	1	1	0	1	1
651	0	0	0	0	0	0	2	0	2	0	1	1	1	1	1	0	0	0	0	2	1	0	1	1	2	2	0	2	2	2	0	1	1	0	1	2	2	0	0	0	1	0	0	2	1	1	0	1	1
652	0	0	0	0	0	2	1	1	2	2	0	1	1	1	1	0	0	0	0	2	2	1	2	2	0	0	0	1	2	1	0	0	1	0	1	1	2	0	0	1	1	0	0	0	0	1	0	1	1
653	1	0	0	0	0	2	2	1	2	2	0	0	0	0	0	0	1	2	1	1	1	0	2	2	0	0	0	1	1	0	1	1	1	0	1	2	2	0	1	1	0	0	1	1	1	1	1	1	1
654	1	0	2	0	1	0	1	0	1	1	0	1	2	2	2	0	1	2	1	0	1	1	2	2	0	0	0	2	2	2	0	2	2	0	1	1	2	0	0	0	0	0	1	2	0	0	0	0	2
655	1	0	0	0	0	1	2	0	2	1	1	0	0	0	0	0	0	0	0	2	2	0	2	2	1	1	0	1	2	1	0	0	0	0	1	1	1	0	0	1	1	0	0	0	0	0	0	1	1
656	1	0	0	0	0	2	1	0	1	1	1	1	1	1	1	0	0	1	1	1	2	0	2	2	0	0	0	1	2	1	1	0	2	0	1	2	2	0	0	1	1	0	0	2	0	1	0	1	1
657	0	0	1	0	0	1	2	0	2	1	0	1	1	1	1	0	0	0	1	1	1	0	1	1	0	0	0	2	1	1	1	1	1	1	2	0	2	0	0	1	0	0	0	0	1	1	0	2	0
658	0	0	0	0	0	1	2	0	2	0	0	1	1	1	1	0	0	1	2	0	2	1	2	2	0	0	0	1	2	0	1	0	1	1	0	2	2	1	1	0	1	0	0	1	0	0	0	2	0
659	1	0	0	0	0	1	2	0	1	1	0	1	2	2	2	0	0	0	0	2	2	0	2	2	0	0	0	2	2	2	0	2	1	0	0	2	2	0	0	1	0	0	1	1	1	1	1	0	2
660	0	0	0	0	0	1	2	0	1	0	0	1	1	0	0	1	0	1	1	1	2	0	1	1	0	0	0	2	2	2	0	2	2	0	2	0	0	0	0	0	2	0	1	1	1	0	0	1	1
661	0	0	0	0	0	1	2	0	0	0	0	0	1	1	1	0	0	1	2	0	1	0	2	2	0	0	0	1	1	0	0	0	0	0	1	1	2	0	0	1	1	1	1	2	1	1	0	2	0
662	0	0	1	0	0	1	2	0	1	1	0	0	0	0	0	0	0	0	0	1	1	0	2	2	1	1	0	2	2	2	1	1	2	0	0	2	1	0	0	0	0	0	0	2	0	0	0	1	0
663	0	0	0	0	0	2	2	0	1	0	1	0	1	1	0	0	0	1	0	1	1	0	2	2	1	1	0	2	2	2	0	0	1	1	1	1	0	0	0	0	2	0	0	2	0	1	0	1	1
664	1	0	0	0	0	1	0	0	1	1	1	1	1	1	1	0	0	0	1	1	1	0	2	2	0	0	0	1	1	1	0	0	1	0	1	2	2	0	0	2	0	0	0	2	0	1	0	2	1
665	0	0	0	0	0	1	1	0	1	1	1	0	0	0	1	1	0	2	2	0	0	0	2	2	0	0	0	1	2	1	1	2	2	0	2	1	1	1	0	0	0	0	0	1	0	0	0	1	1
666	1	0	0	0	0	1	1	1	1	1	0	0	1	1	1	0	0	1	1	1	1	0	0	0	0	0	0	2	2	2	1	0	0	0	1	2	2	0	0	2	0	0	0	1	0	0	0	2	1
667	1	0	0	0	0	1	1	0	1	1	1	1	2	1	1	0	0	0	0	1	1	1	1	1	1	1	0	2	1	1	1	1	0	1	1	2	2	0	0	1	0	0	0	1	0	0	0	0	2
668	0	0	0	0	0	1	2	0	2	2	0	0	1	0	0	0	0	0	1	1	2	0	2	2	0	0	0	1	1	1	1	2	1	1	0	2	0	0	0	1	1	0	1	2	1	0	1	1	1
669	1	0	2	0	1	0	2	0	1	1	0	0	1	0	0	0	1	2	1	0	1	0	1	2	0	0	0	2	2	1	1	2	2	0	2	1	1	1	1	0	1	1	1	1	0	0	0	1	1
670	0	0	0	0	0	1	2	0	1	1	0	1	1	1	1	0	0	1	1	1	1	0	2	2	0	0	0	2	2	1	1	1	1	0	0	2	2	0	0	2	0	1	1	1	0	1	1	0	2
671	1	0	0	0	0	1	1	0	1	1	1	1	1	1	1	0	1	1	1	1	2	0	2	2	0	0	1	1	2	0	0	1	2	1	2	2	1	0	0	1	1	0	1	2	1	0	0	2	1
672	1	0	0	0	0	1	2	0	0	0	0	0	0	0	0	0	0	1	0	1	1	0	2	2	0	0	0	2	2	2	0	2	2	0	2	0	0	0	0	0	2	0	0	1	0	1	0	2	1
673	0	1	0	0	0	1	1	0	1	1	1	0	1	0	0	0	0	1	2	0	2	0	2	2	0	0	0	2	2	2	0	0	0	1	1	1	1	0	0	0	1	1	1	2	2	0	1	1	1
674	0	1	0	0	0	1	2	1	2	2	0	0	0	0	0	0	0	1	1	1	2	0	2	2	0	0	0	1	1	1	0	1	1	1	2	0	1	0	0	0	2	0	0	2	0	0	0	0	2
675	1	0	0	0	0	1	2	0	1	1	1	0	1	0	0	0	0	2	1	1	2	0	1	1	1	1	0	2	2	2	1	0	0	2	1	1	2	0	0	1	1	0	0	2	0	0	0	1	0
676	1	0	0	0	0	1	1	1	1	1	1	0	0	0	0	0	0	1	0	1	1	0	2	2	1	1	0	1	1	1	1	0	0	1	1	1	1	0	0	0	1	0	1	1	1	1	0	2	0
677	0	0	0	0	0	0	2	0	1	0	1	1	1	1	1	0	0	1	1	1	2	1	2	2	0	0	0	2	1	1	0	2	1	0	0	2	1	0	0	0	0	0	1	2	0	0	0	1	0
678	0	0	1	0	0	1	2	0	1	1	0	0	1	1	0	0	0	1	1	1	1	0	2	2	0	0	0	2	2	2	0	2	1	0	0	2	1	0	0	0	2	0	0	1	0	0	0	2	1
679	1	0	0	0	0	2	2	1	1	1	0	1	1	1	1	0	0	0	1	1	2	1	2	2	0	0	0	2	2	1	0	0	0	0	0	2	1	1	1	0	1	0	0	2	1	1	0	0	0
680	0	0	0	0	0	1	1	0	1	0	1	0	0	0	0	0	0	1	1	1	2	0	1	1	0	0	0	1	2	0	0	1	1	0	1	1	1	0	0	1	1	2	2	2	1	0	0	1	1
681	1	0	0	0	0	2	2	0	2	0	1	1	1	1	1	0	0	1	1	1	2	0	2	2	0	0	0	2	1	1	1	0	1	0	0	2	1	0	0	0	1	0	1	2	1	0	0	2	2
682	0	0	0	0	0	1	2	0	2	2	0	1	2	1	1	0	0	1	2	0	1	0	1	1	0	0	0	1	1	1	1	0	0	0	1	1	0	0	0	0	2	0	0	2	0	0	0	1	0
683	1	0	0	0	0	1	1	0	0	0	0	2	2	1	1	1	0	1	0	1	1	1	0	1	0	0	0	2	2	1	1	2	1	0	0	2	0	0	0	0	2	0	0	0	2	1	1	0	2
684	1	0	0	0	0	0	2	1	2	1	0	0	0	0	0	0	0	1	1	1	2	0	1	1	0	0	0	1	2	0	0	1	2	0	1	1	2	0	0	1	0	0	0	2	0	0	0	1	0
685	0	0	0	0	0	1	1	0	1	1	2	0	1	0	0	0	0	0	0	2	2	0	1	2	0	0	0	1	2	1	0	0	1	1	1	1	0	0	0	0	2	0	1	2	1	0	1	0	2
686	0	0	1	0	0	0	1	1	1	1	1	0	0	0	0	0	0	0	0	2	2	0	2	2	0	0	0	2	2	1	0	1	1	1	0	2	0	0	0	0	1	0	0	1	0	0	0	2	0
687	0	0	0	0	0	1	2	0	1	0	0	0	0	0	0	0	0	1	1	1	1	0	2	2	0	0	0	2	2	1	1	0	0	2	1	1	0	0	0	0	1	0	1	2	0	1	0	2	0
688	1	0	0	0	0	0	2	1	2	1	0	1	2	0	0	1	0	1	1	1	2	2	0	1	1	1	0	2	2	2	1	1	2	0	1	2	2	0	0	2	0	0	1	1	1	2	0	1	1
689	0	0	0	0	0	0	2	0	2	1	0	0	0	0	0	0	0	1	0	1	2	0	2	2	0	0	1	2	2	1	0	1	1	0	1	1	2	0	0	0	2	0	0	2	0	1	0	1	1
690	1	0	1	1	1	1	2	0	2	2	0	1	1	1	1	0	1	2	0	1	1	0	2	2	0	0	0	1	2	1	0	0	0	1	0	2	0	0	0	0	2	0	0	2	0	0	0	1	1
691	0	0	0	0	0	1	2	0	1	1	0	0	0	0	0	0	0	1	0	1	1	0	2	2	0	0	0	1	2	0	0	1	1	0	1	1	1	0	0	1	1	0	0	1	1	1	0	1	1
692	0	0	0	0	0	1	1	0	1	1	0	1	1	1	1	0	1	1	0	2	1	0	2	2	0	0	0	1	2	1	0	0	1	0	1	2	1	0	0	1	1	1	2	2	0	0	0	2	0
693	1	0	1	0	0	1	1	0	2	1	0	0	0	0	0	0	0	0	0	2	2	0	2	2	0	0	0	2	1	1	0	0	0	2	1	1	1	0	0	2	0	0	1	2	2	0	0	1	1
694	1	0	0	0	0	1	1	0	0	0	1	0	0	0	0	0	1	2	1	1	1	0	0	0	0	0	0	2	2	1	2	1	1	0	1	1	1	0	0	0	1	0	0	2	0	0	0	2	1
695	1	0	0	0	0	0	1	1	1	1	1	0	0	0	1	1	0	1	0	1	1	0	1	1	0	0	0	1	2	0	1	2	2	0	1	1	2	0	0	0	1	0	0	1	0	0	0	1	0
696	1	1	0	0	0	2	1	0	1	0	1	1	0	0	0	0	0	1	1	0	0	0	1	1	0	0	0	1	2	1	0	0	0	0	0	2	2	0	0	1	0	0	0	2	0	0	0	1	0
697	0	0	1	0	0	0	2	1	1	1	0	0	0	0	0	0	0	1	1	1	2	0	2	2	0	0	0	2	2	2	0	0	0	1	0	2	1	0	0	0	2	0	0	1	0	0	0	1	1
698	0	0	0	0	0	1	2	0	2	2	0	1	2	1	1	0	0	2	2	0	1	1	2	2	0	0	1	2	2	1	1	0	1	0	1	1	2	0	0	2	0	0	0	2	1	1	1	1	1
699	1	0	1	0	0	2	1	0	1	0	1	0	0	0	0	0	0	0	0	2	2	0	1	1	1	1	0	1	2	1	1	1	1	2	0	2	1	0	0	0	2	0	0	1	1	1	0	1	1
700	1	0	0	0	0	2	2	0	2	2	0	0	1	1	1	1	0	1	1	1	2	1	1	1	0	0	0	2	2	1	1	1	2	0	1	1	2	0	0	0	0	0	0	0	0	0	0	2	1
701	0	1	0	0	0	1	2	0	2	1	0	0	0	0	0	0	0	0	0	2	2	0	0	1	0	0	0	1	2	0	0	0	0	0	0	2	1	0	0	0	2	0	0	2	0	0	0	2	0
702	1	0	0	0	0	0	2	1	2	1	0	0	0	0	0	0	0	0	0	2	2	1	2	2	0	0	0	2	1	1	0	0	1	0	1	1	0	0	0	0	1	0	2	2	2	1	0	1	1
703	1	0	0	0	0	0	2	0	2	2	0	1	1	1	1	0	0	2	1	0	0	1	2	2	1	1	0	1	2	1	0	2	1	0	1	1	0	0	0	1	1	1	1	1	0	0	1	1	1
704	0	0	0	0	0	1	1	0	0	0	0	1	1	1	1	0	0	2	1	0	1	1	1	2	0	0	0	2	2	2	2	0	0	0	0	2	1	0	0	1	1	0	0	2	1	1	0	1	1
705	1	0	0	0	0	0	0	0	0	0	2	0	0	0	0	0	0	2	1	1	2	0	2	2	0	0	0	2	2	2	1	0	1	0	0	2	1	0	0	1	1	1	1	2	0	0	0	1	1
706	1	0	0	0	0	2	2	0	2	1	1	1	1	1	1	0	0	1	1	1	1	1	1	1	1	1	0	2	2	1	2	1	1	0	0	2	0	0	0	0	2	0	0	1	0	0	0	1	1
707	1	0	0	0	0	0	2	0	1	0	0	2	2	1	1	1	0	0	0	2	2	0	1	1	0	0	1	2	2	1	0	1	1	0	2	1	2	0	0	1	1	0	1	2	0	0	0	1	1
708	1	0	0	0	0	0	2	0	1	1	1	1	1	1	1	0	0	0	0	2	2	1	1	2	0	0	0	2	2	1	1	0	0	0	0	2	1	0	0	0	1	0	1	1	0	0	0	2	1
709	0	0	0	0	0	1	2	0	2	1	0	1	0	0	0	0	0	1	1	1	1	1	2	2	1	1	0	2	1	1	1	1	0	2	1	2	2	0	0	1	1	0	1	2	0	0	0	1	1
710	1	0	0	0	0	0	2	0	2	2	0	0	1	0	0	0	0	0	0	2	2	0	1	1	1	1	0	2	0	0	0	1	1	0	0	2	2	0	0	1	1	0	0	2	0	0	0	1	1
711	0	0	0	0	0	2	1	0	1	1	0	1	1	0	0	1	0	1	1	1	2	0	1	1	0	0	0	1	2	1	1	0	0	0	0	1	2	0	0	2	0	0	1	2	1	0	0	1	2
712	1	0	1	0	0	1	2	0	1	0	0	0	0	0	0	0	0	1	1	1	2	0	1	1	1	1	1	2	1	0	0	1	0	1	1	1	0	0	0	1	1	0	0	1	0	0	0	1	0
713	1	0	0	0	0	1	2	1	2	2	0	1	2	1	1	0	0	1	1	1	2	0	0	2	0	0	0	2	2	2	0	1	1	2	1	1	2	0	0	1	1	0	0	2	0	0	0	1	1
714	1	1	0	0	0	1	2	1	2	2	0	0	0	0	0	0	0	1	1	1	2	1	2	2	0	0	0	2	2	1	1	1	1	0	0	2	2	0	0	2	0	0	1	1	1	0	0	2	0
715	1	0	0	0	0	2	1	0	1	1	0	0	0	0	0	0	0	0	0	2	2	0	2	2	0	0	0	1	2	0	0	0	2	0	1	1	1	0	0	1	1	0	1	2	1	1	0	1	1
716	1	0	0	0	0	1	2	1	2	2	0	1	1	1	1	0	0	0	0	2	2	0	2	2	0	0	0	0	1	0	0	0	0	1	0	2	0	0	0	0	2	0	0	1	0	1	0	2	0
717	0	1	0	0	0	1	1	0	1	1	0	0	0	0	0	0	1	1	1	1	1	0	2	2	0	0	0	2	1	1	0	1	1	0	0	2	1	1	0	0	0	0	1	2	0	0	0	2	0
718	1	0	0	0	0	1	2	0	1	1	0	0	1	1	1	0	0	0	0	1	1	0	2	2	0	0	0	2	2	2	0	1	1	0	0	2	0	0	0	1	0	0	0	1	0	0	0	2	0
719	0	0	0	0	0	0	0	0	0	0	2	0	1	0	0	0	0	1	1	1	2	1	2	2	0	0	0	2	2	2	0	0	0	0	0	2	1	0	0	0	1	0	0	2	0	1	0	0	2
720	1	0	0	0	0	0	1	0	1	1	1	0	2	1	1	1	0	0	1	1	2	0	2	2	0	0	0	1	2	1	0	0	1	1	1	2	1	0	0	1	1	0	1	1	1	0	0	2	0
721	0	0	0	0	0	2	1	0	0	0	2	1	1	1	1	0	0	0	1	1	2	1	1	1	1	1	0	1	1	0	0	1	1	1	0	2	2	0	0	0	1	1	2	2	1	1	0	1	1
722	0	0	0	0	0	1	2	1	2	2	0	0	0	0	0	0	0	1	0	2	2	0	2	2	0	0	0	2	1	1	1	1	1	0	0	2	2	0	0	2	0	0	0	2	0	0	0	2	0
723	0	0	0	0	0	2	2	0	2	2	0	0	0	0	0	0	0	0	0	2	2	0	0	0	0	1	0	0	1	0	0	1	1	2	0	2	1	1	1	0	1	1	1	2	0	0	0	1	2
724	0	0	0	0	0	1	2	1	2	1	0	0	0	0	0	0	0	0	1	1	2	0	1	1	1	1	1	2	2	1	0	0	1	1	1	1	0	0	0	1	0	0	0	1	0	0	0	2	0
725	0	0	0	0	0	2	1	1	1	1	1	0	0	0	0	0	0	1	1	1	2	0	2	2	1	1	0	2	2	1	1	2	1	0	1	1	0	0	0	0	2	0	1	2	2	1	0	1	1
726	0	0	0	0	0	0	1	0	1	1	1	1	1	1	1	0	0	1	1	1	2	1	2	2	0	0	0	2	2	2	1	0	0	2	0	2	1	0	0	1	1	2	2	2	0	0	0	2	1
727	0	0	0	0	0	0	2	0	1	0	1	1	2	2	2	1	0	1	2	0	1	0	2	2	0	0	0	2	2	2	0	1	0	1	1	1	1	1	1	0	1	1	1	1	1	0	0	0	2
728	0	0	0	0	0	1	2	0	2	1	0	0	1	0	0	0	0	1	0	1	1	1	0	1	1	1	0	2	2	2	0	0	0	0	0	2	0	0	0	0	2	0	0	1	0	0	0	2	1
729	1	0	0	0	0	1	2	0	1	0	1	1	1	1	1	0	0	2	1	1	2	1	1	1	0	0	0	2	2	2	0	0	1	0	0	2	0	0	0	0	1	0	0	1	0	0	0	1	0
730	0	0	0	0	0	0	1	0	1	0	2	0	0	0	0	0	0	0	0	2	2	0	2	2	0	0	0	2	1	1	1	0	1	1	1	1	1	0	0	0	0	0	1	1	1	0	0	2	1
731	0	0	0	0	0	0	2	0	2	1	0	1	1	1	1	0	0	2	2	0	1	0	2	2	2	2	0	1	1	1	0	2	2	0	0	2	2	0	0	1	1	1	1	1	1	0	0	1	1
732	0	0	0	0	0	2	2	0	2	1	1	1	1	1	1	0	0	0	0	2	2	0	2	2	1	1	0	2	2	1	0	1	2	0	1	1	2	0	0	1	0	0	1	2	1	0	0	0	1
733	0	0	1	1	1	1	2	0	2	2	0	0	0	0	0	0	0	1	1	1	2	0	2	2	0	0	0	2	2	2	0	1	1	0	0	2	1	0	0	2	0	0	0	1	0	1	0	1	1
734	0	0	0	0	0	2	1	0	0	0	1	1	1	1	1	0	0	0	1	1	1	0	2	2	1	1	0	2	2	1	1	0	1	0	1	1	1	1	1	0	0	0	0	2	0	0	0	0	0
735	1	0	0	0	0	0	2	1	2	1	0	1	1	1	2	0	0	1	1	1	2	1	1	1	1	1	0	1	2	1	0	1	1	0	0	2	2	0	0	1	1	0	0	1	0	1	0	1	1
736	0	0	0	0	0	1	1	0	1	1	1	1	0	0	0	0	0	1	1	1	2	0	2	2	1	1	1	1	1	0	0	1	1	0	0	2	1	0	0	0	2	0	0	2	0	0	1	0	1
737	0	0	0	0	0	1	1	0	0	0	1	0	0	0	0	0	0	0	0	2	1	1	2	2	0	0	0	1	2	1	0	0	1	1	1	2	1	0	0	0	2	0	1	2	0	0	0	0	2
738	1	1	1	0	1	1	2	1	2	2	0	0	0	0	0	0	1	1	1	1	2	1	2	2	0	0	0	2	1	0	1	0	2	0	0	2	1	0	0	0	2	1	1	2	0	0	0	2	0
739	0	0	0	0	0	1	2	0	2	1	0	0	1	0	0	0	0	0	0	2	2	0	2	2	0	0	0	2	2	2	1	0	1	1	1	1	1	0	0	1	1	0	0	1	0	0	0	2	0
740	0	0	1	0	1	1	2	1	2	1	0	0	0	0	0	0	0	1	1	1	2	0	1	2	0	0	0	1	2	1	0	1	1	1	1	1	1	0	0	0	1	0	0	0	2	1	0	1	0
741	0	0	1	0	0	1	2	0	2	1	0	1	2	1	1	0	0	1	1	0	0	0	2	2	1	1	0	1	2	0	1	0	0	1	1	1	0	0	0	0	2	0	0	1	0	0	0	2	0
742	0	0	1	0	0	2	2	0	0	0	0	0	0	0	0	0	0	1	0	2	2	0	2	2	0	0	0	2	2	2	0	0	0	0	0	2	1	0	0	0	2	0	0	1	1	0	0	2	0
743	1	0	0	0	0	0	1	0	1	0	2	0	1	0	0	1	0	0	1	1	2	0	1	1	0	0	0	2	2	2	1	1	1	0	1	2	1	1	1	0	1	0	0	2	0	0	0	2	0
744	0	1	0	0	0	1	2	1	1	1	1	0	0	0	0	0	0	0	0	2	2	0	2	2	0	0	0	2	1	1	1	1	1	1	2	1	1	0	0	1	1	0	1	1	1	1	1	1	1
745	0	1	0	0	0	1	1	0	0	0	0	0	0	0	0	0	0	1	1	1	2	1	2	2	0	0	0	2	2	2	1	0	1	0	0	2	1	0	0	0	1	2	2	2	1	1	0	1	1
746	0	0	0	0	0	1	2	1	2	1	0	1	2	1	1	0	0	1	1	1	2	1	0	1	0	0	0	2	2	2	0	1	1	0	0	2	2	0	1	0	1	1	1	2	0	2	0	2	0
747	1	0	0	0	0	1	2	0	2	2	0	0	1	1	1	0	0	0	1	1	2	0	2	2	0	0	0	2	1	1	1	1	1	0	1	1	1	0	0	1	1	0	1	2	0	1	0	2	1
748	0	0	0	0	0	1	1	0	0	0	0	1	1	2	1	0	0	0	0	2	2	1	1	1	1	1	0	2	1	1	0	0	1	0	0	2	2	0	1	0	0	0	0	1	2	1	0	1	0
749	0	0	0	0	0	1	1	0	2	2	0	1	2	1	1	0	0	0	1	1	2	1	2	2	0	0	0	2	1	1	0	0	0	0	0	2	0	0	0	1	1	0	0	0	0	0	0	1	0
750	1	0	0	0	0	1	2	0	2	2	0	0	0	0	0	0	1	2	0	2	2	1	1	2	0	0	0	1	2	1	1	1	2	0	2	0	1	1	0	1	0	1	1	2	0	0	0	0	2
751	0	0	1	0	0	2	2	0	1	1	0	0	0	0	0	0	0	0	0	2	2	0	2	2	0	0	0	2	2	1	1	2	1	1	0	2	1	0	0	0	1	0	0	2	1	1	1	1	1
752	1	0	0	0	0	0	2	0	2	2	0	0	0	0	0	0	0	1	1	1	2	1	1	1	1	1	0	2	2	1	1	0	0	0	0	2	0	0	0	1	1	0	1	1	1	0	0	1	1
753	0	0	0	0	0	1	1	0	0	0	1	0	0	0	0	0	0	1	1	1	1	0	2	2	0	0	0	2	1	1	1	1	2	0	1	1	0	1	1	0	1	0	1	2	1	1	1	0	2
754	1	0	0	0	0	2	1	0	1	0	1	0	0	0	1	1	0	0	0	2	2	0	2	2	1	1	0	1	2	0	1	0	0	1	1	1	1	0	0	2	0	0	1	1	1	0	0	1	1
755	0	0	0	0	0	1	2	0	1	0	0	0	0	0	0	0	0	1	1	1	2	0	2	2	1	1	0	2	2	1	0	0	0	0	0	2	1	0	0	1	1	1	1	1	0	0	0	2	0
756	1	0	0	0	0	0	1	0	1	1	1	0	0	0	0	0	0	2	0	1	1	0	1	1	2	2	0	1	2	0	0	0	0	1	0	2	1	1	1	0	0	1	1	1	1	0	0	2	0
757	0	0	1	0	0	0	1	0	1	1	1	0	1	0	0	0	0	2	2	0	1	1	2	2	0	0	0	2	2	2	0	0	0	0	0	2	2	0	0	2	0	0	0	1	0	0	0	2	0
758	1	0	0	0	0	2	2	1	1	1	0	0	0	0	0	0	0	0	0	2	2	0	2	2	0	0	0	2	2	2	0	2	1	0	1	1	1	0	0	2	0	0	0	1	0	0	0	1	1
759	0	0	0	0	0	2	1	0	1	1	1	1	1	1	1	0	0	1	0	1	0	0	1	1	0	0	0	1	1	1	1	0	2	0	1	1	2	0	0	0	0	0	1	2	1	0	0	1	1
760	0	0	0	0	0	0	2	0	0	0	0	0	0	0	0	0	0	0	0	2	2	0	2	2	0	0	1	2	2	1	0	2	2	0	1	1	1	0	0	2	0	0	0	1	0	1	0	0	1
761	1	0	0	0	0	1	2	0	2	2	0	0	1	0	0	0	0	1	0	1	1	1	2	2	0	0	0	2	2	2	0	0	0	1	1	1	2	1	1	1	0	1	1	1	1	0	2	0	2
762	0	0	0	0	0	0	2	0	2	2	0	0	1	0	0	0	0	0	1	1	2	0	1	1	0	0	0	2	1	0	1	0	2	0	1	2	2	0	0	0	2	0	0	2	0	0	0	1	2
763	0	0	0	0	0	0	2	0	2	1	0	1	2	2	2	1	0	1	1	1	1	0	1	1	1	1	0	1	2	1	0	1	1	0	0	2	1	0	0	2	0	0	1	2	1	0	0	2	1
764	0	0	0	0	0	2	2	0	2	0	1	0	0	0	0	0	0	1	1	1	1	0	1	1	0	0	0	2	2	2	0	1	1	2	1	2	1	1	0	1	0	0	0	0	1	0	0	1	1
765	0	0	0	0	0	1	0	0	1	1	1	0	0	0	1	1	0	0	0	2	2	0	2	2	1	1	1	2	2	1	1	1	0	0	0	2	1	0	0	1	1	0	2	2	1	1	0	2	0
766	1	0	0	0	0	1	2	1	2	1	0	0	0	0	0	0	0	0	0	2	2	1	2	2	0	0	0	2	2	1	2	1	2	0	1	1	1	0	0	1	1	1	1	2	1	1	0	1	1
767	1	0	1	0	0	1	1	0	1	0	1	0	1	0	0	0	0	2	0	2	2	1	2	2	0	0	0	2	2	1	0	0	2	0	1	1	1	1	0	1	0	1	1	2	1	1	0	1	1
768	1	0	0	0	0	2	2	0	1	1	0	1	1	1	1	0	0	0	0	2	2	0	1	1	0	0	0	2	2	1	2	0	2	0	0	2	0	0	0	0	2	0	0	1	0	0	0	2	0
769	1	0	0	0	0	0	1	0	2	2	0	0	1	1	1	0	0	2	1	1	2	0	2	2	1	1	0	1	2	1	0	1	2	0	1	1	2	0	0	2	0	0	0	2	0	0	0	0	2
770	1	0	0	0	0	2	1	0	1	0	2	0	0	0	0	0	0	1	1	1	2	0	2	2	0	0	0	1	2	1	0	1	1	2	1	1	1	0	0	1	1	0	0	1	0	0	0	0	1
771	1	0	1	0	0	1	2	0	2	2	0	0	0	0	0	0	0	1	1	1	1	0	1	1	0	0	0	2	2	1	2	1	2	0	1	1	1	0	0	0	0	0	0	1	0	0	1	1	1
772	0	0	0	0	0	1	2	1	2	1	0	1	1	1	1	0	0	1	1	1	2	0	2	2	0	0	0	2	2	2	0	0	1	1	2	0	1	0	0	1	1	1	1	2	1	1	1	0	2
773	0	0	0	0	0	1	2	0	1	0	1	0	0	0	0	0	0	2	1	0	0	0	2	2	0	0	1	2	2	1	0	1	1	1	0	2	1	0	0	1	1	0	0	0	2	1	1	0	1
774	0	0	1	0	0	2	2	0	2	2	0	0	0	0	0	0	0	0	1	1	1	0	2	2	0	0	1	2	2	1	0	1	0	1	0	2	2	0	0	1	1	0	2	2	2	1	0	1	0
775	0	0	0	0	0	1	0	0	0	0	1	1	2	1	1	0	0	0	0	2	2	0	1	1	0	0	1	2	2	1	0	0	0	0	1	1	2	1	1	1	0	0	0	0	0	0	0	2	0
776	0	1	1	0	1	1	2	0	2	1	1	0	0	0	0	0	0	0	1	1	1	0	2	2	0	0	0	1	2	1	0	0	0	1	1	1	2	1	1	0	1	0	0	1	0	0	0	2	0
777	0	0	0	0	0	0	1	0	1	0	1	0	0	0	0	0	1	0	1	1	2	1	2	2	0	0	0	1	2	0	1	1	2	0	2	0	0	0	0	0	2	1	1	2	2	1	0	1	1
778	1	1	0	0	0	0	2	0	1	1	0	0	0	0	0	0	1	1	0	2	2	1	0	1	1	1	0	2	2	2	0	1	1	0	2	2	2	0	0	2	0	0	1	2	1	0	1	0	2
779	0	0	1	0	0	2	1	0	1	0	1	1	1	2	1	0	0	0	0	2	2	0	1	1	0	0	0	2	1	1	1	1	1	1	1	2	1	0	0	0	1	1	1	2	0	1	0	2	0
780	1	1	0	0	0	1	1	0	1	0	2	1	0	0	0	0	0	1	2	0	2	0	2	2	0	0	0	2	1	1	0	1	0	1	1	1	2	0	0	1	0	0	0	2	0	2	0	2	0
781	1	0	0	0	0	2	1	0	1	1	1	1	2	2	2	0	0	0	1	1	2	0	2	2	0	0	0	1	2	1	0	0	1	2	2	2	1	1	1	0	0	0	1	2	1	0	0	2	0
782	1	0	0	0	0	2	2	0	0	0	0	0	0	0	0	0	0	2	2	0	1	1	2	2	0	0	0	2	2	2	0	0	1	1	1	2	2	0	1	0	1	2	2	2	0	0	0	2	1
783	0	0	0	0	0	1	2	1	2	2	0	1	1	1	1	0	0	1	1	0	0	1	1	1	1	1	0	2	2	1	0	1	1	0	2	1	1	0	0	0	1	0	1	2	1	0	0	1	0
784	0	0	0	0	0	1	2	0	1	1	0	1	2	1	1	0	0	1	0	1	1	0	2	2	1	1	0	2	2	2	1	1	1	0	0	2	2	0	0	1	0	0	0	0	1	1	0	2	0
785	0	0	0	0	0	2	1	0	0	0	2	0	0	0	0	0	0	0	0	2	2	0	2	2	0	0	0	1	2	0	0	2	2	0	2	0	1	0	0	2	0	0	1	2	1	0	0	0	1
786	1	1	0	0	0	1	2	0	2	2	0	0	0	0	0	0	0	0	0	2	2	0	1	2	0	0	0	2	2	2	0	1	1	1	1	1	1	1	1	0	1	1	1	1	1	0	0	1	0
787	1	0	0	0	0	2	2	0	2	1	1	0	1	0	0	0	0	0	0	1	1	0	2	2	1	1	0	1	2	0	0	1	1	1	0	2	2	1	1	1	0	0	1	2	0	0	0	1	2
788	0	0	0	0	0	2	1	0	2	2	0	1	1	1	1	0	0	0	0	2	2	1	2	2	0	0	0	2	1	1	1	1	0	0	0	2	0	0	0	0	1	1	1	1	0	0	0	2	0
789	0	0	0	0	0	1	2	0	1	1	0	0	2	0	0	0	0	0	0	2	2	1	2	2	0	0	0	1	2	0	1	2	1	0	0	2	2	0	0	2	0	0	0	2	0	0	0	0	2
790	1	0	0	0	0	1	2	1	1	1	1	0	0	0	0	0	0	0	0	2	2	1	1	2	0	0	0	0	2	0	0	0	1	0	0	2	0	0	0	0	1	1	1	1	1	0	0	2	0
791	1	0	0	0	0	0	1	0	0	0	0	0	1	0	1	1	0	1	0	1	1	0	2	2	0	0	0	1	1	1	0	0	0	0	0	2	1	1	1	0	0	0	0	0	0	0	1	0	2
792	1	0	1	0	0	0	1	1	1	1	1	0	1	1	1	0	0	1	1	1	1	1	2	2	0	0	0	2	2	1	1	0	0	2	1	1	1	1	1	0	1	0	1	1	1	0	0	1	0
793	0	0	0	0	0	1	2	0	2	1	1	0	1	1	2	1	0	0	0	2	2	1	2	2	0	0	0	2	2	1	1	0	0	2	0	2	1	0	0	1	1	0	0	1	0	0	0	1	1
794	1	0	1	0	0	2	2	0	2	0	1	1	1	1	1	0	0	1	1	1	1	0	2	2	0	0	0	1	1	1	0	0	1	1	1	1	1	0	0	0	1	0	1	1	1	2	1	1	1
795	0	0	1	0	0	1	2	0	1	1	0	0	1	1	1	0	1	1	1	1	2	1	1	1	1	1	0	1	2	0	1	1	2	0	1	1	1	1	1	0	1	0	1	2	1	0	0	2	1
796	0	0	0	0	0	1	1	0	2	2	0	0	0	0	1	1	0	1	2	0	1	1	2	2	0	0	0	1	2	1	0	0	1	0	1	2	1	0	0	0	1	0	0	2	0	0	0	1	1
797	1	0	0	0	0	1	1	0	2	1	0	0	0	0	0	0	0	2	1	0	1	0	2	2	0	0	0	1	2	0	0	0	1	1	1	2	1	0	0	1	1	1	2	2	0	0	0	0	1
798	0	0	0	0	0	2	2	0	2	1	0	0	0	0	0	0	0	0	0	2	2	1	2	2	0	0	0	2	1	1	1	0	0	0	0	2	0	1	1	0	1	0	1	1	1	0	0	2	0
799	0	0	0	0	0	0	2	1	2	1	0	0	1	0	0	0	0	2	2	0	1	1	2	2	0	0	0	2	2	1	1	1	1	1	0	2	1	0	0	0	0	0	0	1	0	0	0	2	0
800	1	0	0	0	0	1	2	0	2	1	1	1	2	2	2	0	0	2	2	0	0	0	2	2	1	1	0	1	2	1	0	0	1	0	1	1	1	0	0	2	0	1	1	1	0	0	0	1	1
801	1	0	0	0	0	1	2	0	2	2	0	1	2	1	1	0	0	0	0	2	2	1	0	1	1	1	0	1	2	0	1	0	2	0	0	2	1	0	0	0	2	0	0	2	0	0	0	1	1
802	1	0	0	0	0	1	1	0	0	0	2	0	1	0	0	0	0	0	0	2	2	0	2	2	0	0	0	2	2	1	2	1	1	2	0	2	1	0	0	0	1	0	0	2	0	0	0	1	1
803	0	0	1	0	0	1	2	0	2	2	0	1	1	0	0	1	0	2	1	0	1	1	1	1	1	2	0	2	2	1	1	2	2	0	0	2	0	0	0	0	2	0	0	0	0	0	0	0	2
804	0	0	0	0	0	1	2	0	2	1	1	0	0	0	0	0	0	0	1	1	2	1	0	1	1	1	0	1	2	0	1	1	0	2	1	2	1	0	0	1	1	0	1	2	1	1	0	1	1
805	1	0	0	0	0	1	1	1	2	2	0	1	2	1	1	0	0	1	0	1	1	0	2	2	0	0	1	2	2	1	0	1	1	0	0	2	1	0	0	0	2	1	1	2	1	2	0	2	0
806	0	0	0	0	0	1	2	0	1	1	0	1	2	1	1	0	0	0	0	2	2	0	2	2	0	0	0	2	2	2	0	1	1	0	1	1	1	0	0	1	1	0	0	2	0	0	0	1	1
807	1	1	0	0	0	2	2	0	2	0	0	0	0	0	0	0	0	2	0	1	1	0	2	2	0	0	0	2	2	1	0	0	1	1	1	2	2	0	0	0	1	0	1	2	2	0	0	0	1
808	0	0	0	0	0	2	2	0	2	2	0	1	2	1	1	0	0	0	0	2	2	0	1	1	0	0	0	1	1	1	0	1	1	0	1	1	1	0	0	0	2	1	1	2	1	1	0	0	2
809	0	0	0	0	0	1	1	0	0	0	1	0	1	0	0	0	0	1	0	1	1	1	2	2	0	0	0	1	2	1	1	0	2	0	1	1	1	0	0	1	1	0	0	1	1	0	0	1	2
810	1	0	1	0	0	1	2	1	2	1	0	0	0	0	0	0	0	0	0	2	2	0	2	2	0	0	0	2	2	2	1	2	1	0	0	2	1	0	0	0	1	2	2	2	0	0	0	1	1
811	1	1	0	0	0	2	2	1	1	1	0	0	0	0	0	0	0	2	1	1	2	0	1	1	0	0	0	2	2	1	1	0	0	1	0	2	1	1	1	0	1	0	0	1	1	0	1	1	1
812	0	0	0	0	0	1	2	0	2	1	0	0	0	0	1	1	0	1	1	1	1	0	2	2	0	0	0	2	2	2	0	0	0	1	0	2	1	0	0	0	2	0	0	2	0	1	0	2	1
813	1	0	0	0	0	0	1	1	1	1	1	1	1	1	2	0	0	1	1	0	0	0	1	1	1	1	0	2	2	2	0	0	1	0	1	1	1	0	0	2	0	0	1	2	0	1	0	1	1
814	0	1	1	0	1	1	2	0	2	2	0	0	0	0	0	0	0	1	0	1	2	1	2	2	0	0	0	2	2	2	0	0	1	0	1	2	1	0	0	0	1	0	0	0	0	0	0	1	1
815	0	0	0	0	0	1	2	1	2	2	0	0	1	0	0	0	0	0	1	1	1	0	2	2	0	0	0	1	1	1	0	0	1	0	0	2	1	0	0	1	1	0	2	2	2	1	0	1	1
816	1	1	0	0	0	1	1	0	1	1	1	0	1	0	0	0	0	1	1	1	2	0	2	2	0	0	0	2	1	1	0	1	1	1	2	0	0	0	0	0	1	0	0	1	0	0	0	1	1
817	0	0	0	0	0	1	2	1	2	1	0	0	1	1	1	1	0	2	2	0	0	0	2	2	1	1	0	2	2	2	0	1	1	0	0	1	1	0	0	0	1	2	2	2	1	0	0	2	0
818	1	0	0	0	0	2	1	0	1	1	2	0	0	0	0	0	0	1	2	0	2	0	1	1	0	0	0	2	2	1	1	0	2	0	0	2	1	0	0	0	1	0	0	0	1	0	0	1	1
819	1	0	0	0	0	2	2	0	0	0	1	0	0	0	0	0	0	1	0	1	0	1	2	2	0	0	0	1	1	1	0	0	0	1	1	1	1	0	0	0	2	0	1	2	0	0	0	1	1
820	0	0	0	0	0	1	2	1	2	2	0	2	2	1	1	1	0	0	0	2	2	1	2	2	0	0	0	2	1	1	1	2	2	0	1	1	2	0	0	1	0	0	0	2	2	0	0	2	0
821	0	1	0	0	0	1	2	1	2	1	0	0	0	0	0	0	0	1	2	0	1	0	0	0	0	0	0	1	2	0	0	0	0	0	0	2	0	0	0	1	1	0	1	1	1	1	0	2	0
822	0	0	0	0	0	0	2	0	1	0	1	0	0	0	0	0	0	1	1	1	1	1	2	2	0	0	0	2	2	2	0	0	1	2	2	2	1	0	0	0	2	0	1	1	1	2	0	1	1
823	1	0	0	0	0	0	1	0	1	1	1	0	0	0	0	0	0	0	1	1	2	0	2	2	0	0	0	2	1	1	0	1	1	0	0	2	1	0	0	0	2	0	1	1	1	0	0	1	1
824	0	0	0	0	0	1	1	0	1	0	2	0	1	0	0	1	0	1	0	0	0	0	2	2	0	0	0	2	2	1	2	1	2	0	2	0	1	2	1	0	1	1	2	2	0	0	0	1	1
825	0	0	0	0	0	0	2	0	2	2	0	0	1	0	0	0	0	1	0	2	2	0	2	2	0	0	0	2	1	1	0	2	2	0	2	0	1	1	0	1	0	0	0	1	1	0	0	0	1
826	1	0	0	0	0	1	1	0	1	0	1	1	1	1	1	0	0	1	1	1	2	1	1	1	1	1	0	2	2	2	0	0	1	1	1	1	2	0	0	0	2	1	1	2	0	2	0	2	0
827	1	0	1	0	0	0	1	0	2	2	0	0	0	0	0	0	1	0	1	1	2	1	2	2	0	0	0	2	1	1	0	0	1	1	1	2	2	0	0	1	1	0	0	1	0	0	0	1	1
828	1	0	0	0	0	1	1	0	1	0	2	0	0	0	0	0	0	0	0	2	2	1	1	1	1	1	0	1	2	0	0	1	2	0	1	1	2	0	0	1	1	0	0	0	0	0	0	2	0
829	0	0	0	0	0	2	2	1	1	1	0	0	1	0	0	0	0	1	1	1	2	0	2	2	1	1	0	1	2	1	1	0	1	1	0	2	0	0	0	1	1	0	1	1	1	2	0	1	1
830	0	0	0	0	0	1	2	0	2	1	0	1	1	1	1	0	1	2	1	1	1	1	2	2	0	0	0	2	2	2	0	2	1	0	1	1	1	0	0	0	1	0	1	2	0	0	1	1	1
831	1	0	0	0	0	1	2	1	2	2	0	0	0	0	0	0	0	1	1	1	2	0	2	2	2	2	0	2	2	1	1	1	1	1	2	0	1	1	0	0	1	0	1	1	1	2	0	2	1
832	1	0	0	0	0	0	2	0	1	1	1	0	1	0	0	0	0	1	0	1	1	0	2	2	0	0	0	2	2	2	0	0	0	2	1	1	0	0	0	1	0	0	1	1	1	0	0	2	0
833	0	0	0	0	0	2	1	0	2	2	0	1	2	0	0	1	0	2	0	1	1	1	2	2	0	0	0	1	1	1	0	0	0	0	0	2	0	0	0	0	2	0	0	1	2	1	1	0	2
834	0	0	1	0	0	1	2	0	1	1	0	0	0	0	0	0	0	1	2	0	1	1	2	2	0	0	0	2	2	2	0	1	1	1	1	1	1	0	0	0	2	0	0	1	2	1	0	1	1
835	1	0	0	0	0	1	2	0	2	1	0	1	1	0	0	0	0	0	0	2	2	1	2	2	0	0	0	2	2	2	0	2	2	0	1	1	1	0	0	1	1	0	0	1	0	0	0	2	0
836	1	0	0	0	0	2	2	1	2	2	0	1	0	0	0	0	0	1	0	1	1	0	2	2	0	0	1	1	2	2	0	0	0	0	0	2	1	0	0	0	1	0	0	1	1	0	0	1	1
837	0	0	0	0	0	2	1	1	1	1	1	1	1	1	1	0	0	1	1	1	2	1	2	2	0	0	0	2	2	2	2	2	2	0	0	2	2	0	0	1	0	0	1	1	1	1	1	1	1
838	0	0	1	0	0	1	1	0	0	0	1	0	1	0	0	0	0	0	0	2	2	1	2	2	0	0	0	1	1	0	1	2	2	0	2	0	1	0	0	0	1	0	0	0	1	0	1	0	2
839	0	0	0	0	0	1	1	0	1	1	1	0	0	0	0	0	0	0	1	1	2	0	2	2	0	0	0	2	2	2	0	2	2	0	2	0	0	0	0	0	2	0	0	2	0	2	0	2	1
840	0	0	0	0	0	1	1	0	1	0	2	0	0	0	0	0	0	1	1	1	2	1	0	0	1	1	0	2	2	2	1	0	0	0	0	2	2	0	0	0	0	0	0	1	1	1	0	0	2
841	1	1	0	0	0	1	1	0	2	1	0	0	1	0	0	0	0	0	0	2	2	1	2	2	0	0	0	2	2	1	1	1	0	1	1	1	2	0	0	0	2	0	1	2	1	1	0	0	1
842	1	0	0	0	0	0	2	0	2	2	0	1	1	1	1	0	0	1	1	1	2	0	2	2	1	1	0	2	2	2	0	0	1	1	1	2	2	0	0	1	1	1	1	2	0	0	1	0	2
843	1	0	0	0	0	2	2	0	2	1	1	0	1	0	0	0	0	1	1	1	2	0	2	2	1	1	0	1	2	0	1	0	1	1	0	2	1	0	0	0	2	0	1	1	1	1	0	2	1
844	0	1	1	0	0	2	2	1	2	1	0	0	0	0	0	0	0	1	0	2	2	0	2	2	0	0	1	2	2	1	0	0	1	0	1	2	1	1	1	0	1	2	2	2	0	2	0	1	1
845	0	0	1	0	1	1	1	0	2	2	0	1	2	1	1	0	0	1	1	1	2	1	2	2	0	0	0	0	1	0	0	0	1	1	1	1	1	0	0	1	1	0	1	1	1	0	0	2	0
846	0	0	0	0	0	1	1	0	1	1	0	0	1	0	0	0	0	2	0	1	1	0	2	2	0	0	0	2	2	2	1	0	1	0	1	1	0	0	0	1	1	0	0	2	0	0	0	1	1
847	1	0	0	0	0	2	1	0	0	0	1	0	0	0	0	0	0	1	1	1	2	0	2	2	1	1	0	2	2	1	1	1	1	0	2	2	2	0	0	1	1	1	1	2	2	0	0	2	0
848	0	0	1	0	0	1	1	0	0	0	1	1	1	1	1	0	0	0	0	2	2	0	1	1	0	0	0	1	2	1	0	1	2	0	1	2	2	0	0	1	1	0	0	1	0	0	0	2	1
849	0	0	0	0	0	2	2	0	2	2	0	1	1	1	1	0	0	2	1	0	2	1	1	1	1	2	0	2	2	2	0	2	2	1	0	2	1	0	0	1	1	0	0	2	0	0	0	1	1
850	1	0	0	0	0	1	1	0	1	0	1	1	1	1	1	0	0	0	1	1	2	0	2	2	0	0	0	2	2	1	0	1	1	1	2	1	0	0	0	0	1	0	1	2	1	1	0	1	1
851	1	0	1	0	0	1	1	2	2	2	0	0	0	0	0	0	1	1	0	2	2	1	1	1	1	1	0	1	2	1	0	2	1	0	1	1	2	0	0	0	0	0	0	1	1	1	0	2	0
852	0	1	0	0	0	1	2	0	1	0	0	0	0	0	0	0	0	1	1	1	2	1	2	2	0	0	0	2	2	2	0	1	1	0	0	2	1	0	0	2	0	1	1	2	1	0	0	1	1
853	0	0	0	0	0	2	1	1	1	1	1	0	0	0	0	0	0	1	1	1	2	1	2	2	0	0	0	2	2	2	1	1	2	0	1	2	1	1	1	0	0	0	1	2	1	1	0	2	0
854	1	0	0	0	0	1	0	0	1	1	1	1	2	1	1	0	0	0	0	2	2	0	2	2	0	0	0	2	2	1	2	0	0	0	0	1	1	0	0	0	1	0	1	1	1	0	0	0	2
855	0	0	0	0	0	1	0	0	0	0	2	0	0	0	0	0	0	2	1	0	1	0	1	1	1	1	0	1	2	1	0	1	0	1	0	2	1	0	0	0	1	0	0	0	0	0	0	0	2
856	1	0	0	0	0	1	2	1	2	1	0	1	1	1	1	0	0	1	1	1	2	1	2	2	0	0	0	2	2	1	1	1	1	0	0	2	0	0	0	1	1	0	0	1	0	1	1	1	2
857	1	0	1	0	0	1	1	0	0	0	2	0	0	0	0	0	1	1	0	2	1	0	2	2	0	0	0	2	2	1	2	1	2	0	1	1	2	0	0	1	1	1	1	2	1	1	0	1	0
858	1	0	0	0	0	1	2	0	1	1	0	0	0	0	1	1	0	2	2	0	0	0	2	2	0	0	0	2	1	0	1	2	1	0	1	1	0	0	0	0	1	0	1	2	0	0	0	2	0
859	0	0	0	0	0	1	2	0	1	1	0	0	1	0	0	0	0	2	1	0	0	0	1	1	0	0	0	2	2	2	1	0	0	0	1	1	2	0	0	1	0	0	0	2	0	0	0	2	0
860	0	0	0	0	0	2	1	1	1	1	1	0	0	0	0	0	0	0	0	1	1	0	1	2	0	0	0	1	2	1	0	1	1	1	1	1	2	0	0	2	0	0	0	1	0	0	0	1	1
861	0	0	0	0	0	1	1	0	1	1	1	1	1	1	1	0	1	1	0	2	1	0	2	2	0	0	1	2	2	1	0	0	2	0	0	2	0	0	0	0	1	0	0	1	0	1	1	1	1
862	1	1	0	0	0	2	2	0	2	2	0	0	0	0	1	1	0	0	1	1	2	0	2	2	1	1	0	2	2	2	0	1	2	0	0	2	1	0	0	0	1	0	0	2	1	1	0	1	1
863	0	0	0	0	0	2	2	0	2	2	0	0	0	0	0	0	1	2	0	2	2	0	2	2	1	1	0	1	2	1	0	0	0	2	1	1	1	0	0	0	1	0	0	1	1	1	0	1	1
864	1	0	0	0	0	0	2	0	2	1	0	0	1	1	1	0	0	0	0	2	2	0	2	2	0	0	0	2	2	1	1	0	1	0	0	2	1	0	0	0	1	0	0	0	1	1	1	0	2
865	1	0	0	0	0	1	2	1	2	1	0	1	1	1	1	0	0	1	0	1	0	0	2	2	0	0	1	2	2	1	0	0	2	0	2	1	2	0	0	2	1	0	0	1	0	0	0	2	0
866	0	0	0	0	0	1	1	0	1	1	0	0	1	0	0	0	0	1	0	1	1	0	2	2	0	0	0	2	2	2	0	2	1	0	0	2	0	0	0	0	2	0	1	2	1	1	0	0	2
867	0	0	0	0	0	1	2	0	2	1	0	1	1	1	1	0	0	0	1	1	2	1	1	2	0	0	0	2	2	2	0	1	0	1	0	2	0	0	0	0	2	0	0	2	0	0	0	2	0
868	0	1	0	0	0	1	2	0	0	0	0	0	0	0	0	0	0	0	0	2	2	1	2	2	0	0	0	1	2	1	0	0	1	1	0	2	1	0	0	2	0	0	0	2	0	0	0	1	1
869	0	0	0	0	0	0	1	0	1	1	0	1	1	1	1	0	0	2	0	1	1	1	2	2	0	0	0	1	1	0	0	0	1	0	0	2	1	0	0	0	2	1	1	2	2	0	1	1	1
870	0	0	0	0	0	0	2	1	2	2	0	0	0	0	0	0	1	1	0	2	1	0	1	1	0	0	1	2	2	1	0	1	1	1	1	1	0	0	0	0	1	0	1	2	1	0	0	1	1
871	1	0	0	0	0	2	2	0	0	0	0	0	0	0	0	0	0	1	0	1	1	1	2	2	0	0	0	2	2	2	1	0	0	0	2	2	1	0	0	1	1	1	1	2	1	0	0	0	2
872	0	0	0	0	0	1	2	0	2	0	1	0	1	1	1	0	0	2	2	0	1	0	2	2	0	0	0	0	2	0	0	0	1	0	1	1	2	0	0	1	1	1	2	2	1	1	0	2	0
873	0	1	0	0	0	1	2	1	1	1	0	0	0	0	0	0	0	2	2	0	0	0	2	2	1	1	0	0	1	0	0	1	1	2	1	1	1	0	0	0	2	0	1	2	1	0	1	1	1
874	0	0	0	0	0	0	2	1	2	1	0	0	2	1	1	1	0	1	2	0	2	1	2	2	1	1	0	2	2	2	1	1	1	0	1	1	2	0	0	0	2	0	2	2	2	1	1	0	2
875	0	0	0	0	0	2	2	1	2	2	0	0	0	0	0	0	0	1	0	1	1	1	0	0	1	1	0	2	2	2	0	1	0	0	1	1	0	0	0	0	1	0	2	2	2	1	0	1	1
876	0	0	0	0	0	2	2	0	1	0	0	0	1	1	1	0	0	1	1	1	2	0	2	1	1	2	0	2	2	2	0	1	2	0	0	2	1	0	0	0	1	0	0	2	0	0	0	1	1
877	0	0	1	0	0	1	2	1	1	1	1	0	0	0	0	0	0	0	0	2	2	0	2	2	0	0	0	2	2	1	2	2	1	0	0	2	1	0	0	1	1	0	0	2	0	0	1	1	1
878	0	0	0	0	0	1	2	0	1	1	0	0	1	0	1	1	0	0	0	2	2	1	2	2	0	0	0	1	1	1	0	0	1	0	1	1	0	0	0	0	1	0	1	2	0	1	0	2	0
879	1	0	0	0	0	2	1	0	0	0	1	0	0	0	0	0	0	0	0	2	2	1	1	1	1	1	0	1	1	0	0	0	1	1	1	2	1	0	0	0	1	0	1	2	0	0	0	2	1
880	1	0	0	0	0	1	2	0	2	1	0	0	0	0	1	1	0	0	1	1	2	0	2	2	0	0	0	1	1	1	0	1	1	0	1	2	0	0	0	1	1	1	1	2	0	0	1	0	2
881	0	0	0	0	0	1	1	0	1	1	0	1	1	1	1	0	0	1	1	1	1	1	2	2	0	0	0	2	0	0	0	1	1	1	2	1	1	0	0	1	1	0	1	1	1	1	0	1	2
882	0	0	0	0	0	1	1	1	2	2	0	1	1	1	1	0	0	0	0	2	1	1	2	2	1	1	0	2	2	2	1	1	1	1	1	1	1	0	0	0	1	0	0	0	0	0	0	1	1
883	1	0	0	0	0	0	1	0	1	1	0	1	1	1	1	0	0	2	2	0	0	1	2	2	0	0	0	2	2	2	0	0	0	0	0	2	2	0	0	2	0	0	0	1	0	0	0	2	0
884	1	0	0	0	0	1	1	0	1	1	1	0	0	0	0	0	0	1	1	1	1	1	2	2	0	0	1	2	2	2	0	2	1	0	1	0	1	0	0	1	1	0	1	1	1	0	1	0	2
885	0	0	0	0	0	2	1	0	2	2	0	0	1	0	0	0	0	1	1	1	2	0	2	2	0	0	0	2	2	1	1	2	1	0	2	0	2	0	0	1	1	0	1	2	1	1	0	0	2
886	0	0	1	0	1	1	1	0	1	0	2	1	2	1	1	0	0	0	1	1	2	1	2	2	0	0	0	2	1	1	1	2	1	1	0	2	0	0	0	0	1	0	0	1	0	0	2	0	2
887	1	0	0	0	0	2	1	1	1	1	0	1	2	2	2	0	1	1	1	1	1	0	2	2	0	0	0	2	2	2	1	1	1	0	0	2	1	0	0	1	1	0	0	2	0	1	0	0	2
888	1	0	1	0	0	1	1	1	1	1	1	0	0	0	0	0	0	0	1	1	2	0	2	2	0	0	0	2	2	2	0	1	0	1	0	2	0	0	0	0	2	0	0	2	0	1	1	1	1
889	1	0	1	0	0	2	2	0	2	0	1	0	0	0	0	0	0	0	0	2	2	0	1	1	0	0	0	2	2	1	1	0	1	2	0	2	1	0	0	0	1	0	0	1	2	1	0	1	1
890	0	0	0	0	0	1	2	0	1	0	0	0	0	0	0	0	0	1	1	1	2	0	1	1	1	1	0	2	2	2	1	1	0	1	0	2	1	1	1	0	1	0	0	2	1	1	1	0	2
891	0	0	0	0	0	1	2	1	2	2	0	0	0	0	0	0	0	1	1	1	1	0	2	2	0	0	0	2	2	2	0	0	1	1	0	2	2	1	1	0	0	0	1	2	0	0	0	2	0
892	0	0	0	0	0	2	1	2	2	2	0	0	2	0	0	0	0	1	1	1	1	1	2	2	0	0	0	1	1	0	0	0	1	1	0	2	1	0	0	0	1	0	2	2	1	1	0	1	2
893	1	0	0	0	0	1	1	0	1	1	0	0	1	1	1	0	0	0	1	1	2	0	2	2	0	0	0	2	2	1	1	1	2	0	2	0	1	0	0	0	2	0	1	1	1	0	0	1	1
894	0	0	0	0	0	2	1	1	2	2	0	0	0	0	0	0	0	0	0	2	2	1	0	1	0	1	0	2	1	1	1	0	1	1	0	2	2	0	0	2	1	0	1	2	0	1	0	2	2
895	0	0	1	0	0	2	2	1	2	1	0	0	0	0	1	1	0	2	0	0	0	0	2	2	0	0	0	1	1	1	0	0	1	0	0	2	2	0	1	1	0	0	0	1	0	1	0	0	1
896	0	0	0	0	0	2	0	0	0	0	2	0	0	0	0	0	0	1	1	1	2	0	1	1	1	1	1	1	2	2	0	0	1	2	1	1	1	0	0	0	0	0	0	1	0	0	0	1	0
897	0	0	1	0	0	2	1	0	1	1	0	1	1	1	1	0	0	0	0	2	2	0	2	2	1	1	0	2	2	1	2	0	1	0	1	1	1	0	0	0	2	1	1	2	1	1	0	0	1
898	0	0	1	0	1	1	2	0	2	1	0	1	2	2	2	0	0	0	0	2	2	1	1	1	1	1	1	2	2	1	0	0	0	1	0	2	1	0	0	0	2	0	1	2	1	0	0	2	1
899	1	0	0	0	0	1	2	1	2	1	0	1	1	1	1	0	0	1	1	1	1	0	2	2	0	0	0	2	2	1	2	1	1	1	0	2	1	0	0	0	1	0	1	2	1	0	0	2	0
900	0	0	0	0	0	1	2	0	1	0	0	0	0	0	0	0	0	1	0	1	1	0	2	2	0	0	0	0	1	0	0	1	1	0	0	2	2	0	1	1	0	0	0	1	0	0	0	0	2
901	1	0	0	0	0	1	2	0	2	0	1	0	0	0	1	1	0	1	0	0	0	0	1	2	0	0	0	2	2	2	1	1	1	0	0	2	1	0	0	0	1	1	2	2	1	1	0	1	1
902	1	0	0	0	0	2	2	1	1	1	1	1	1	1	1	0	0	0	0	2	2	0	2	2	0	0	0	2	1	1	1	0	1	1	0	2	1	0	0	0	2	0	0	1	0	0	0	0	2
903	1	0	0	0	0	0	2	0	2	2	0	0	0	0	0	0	0	0	0	2	2	0	2	2	0	0	0	2	1	1	0	1	0	0	0	2	2	0	0	2	0	0	1	2	0	0	1	0	2
904	1	0	0	0	0	2	2	0	2	1	1	1	1	1	1	0	0	0	1	1	2	1	2	2	1	1	1	2	2	1	0	0	1	1	1	1	1	0	0	0	1	0	0	0	1	0	0	0	1
905	1	0	1	0	1	1	2	0	2	2	0	0	1	0	0	0	0	1	0	1	1	0	2	2	1	1	0	2	2	1	0	0	1	1	1	1	1	0	0	0	1	0	0	2	0	0	0	1	1
906	0	1	0	0	0	1	1	0	0	0	1	0	1	0	0	0	0	1	1	1	1	1	2	2	0	0	0	2	1	1	0	2	2	0	0	2	1	0	0	1	1	0	1	2	1	1	0	2	2
907	1	0	0	0	0	1	2	0	2	1	1	1	1	1	1	0	0	2	2	0	0	0	2	2	0	0	0	1	2	0	1	0	2	0	0	2	1	0	0	2	0	1	1	2	0	0	0	1	2
908	0	0	0	0	0	0	2	1	2	2	0	0	1	0	0	0	1	2	0	1	1	1	1	1	1	1	0	2	1	1	0	0	1	0	0	2	1	0	0	1	1	0	0	1	0	1	0	0	0
909	0	0	0	0	0	1	2	0	1	0	0	1	1	0	0	1	1	2	1	0	1	0	2	2	0	0	0	0	1	0	0	0	2	0	0	2	1	0	0	0	0	1	1	2	1	0	0	2	0
910	1	0	1	0	0	1	2	1	2	2	0	0	2	2	2	0	0	2	2	0	1	0	2	2	0	0	0	1	2	1	1	2	2	0	2	0	0	0	0	0	2	0	1	1	1	2	0	0	2
911	0	0	0	0	0	1	0	0	0	0	2	0	0	0	0	0	0	1	1	1	1	1	2	2	0	0	0	2	2	2	0	0	0	2	1	1	1	0	0	1	1	0	1	2	0	2	0	0	2
912	0	1	1	0	1	1	0	0	0	0	1	1	1	1	1	0	0	0	0	2	1	1	1	2	0	0	0	2	1	1	1	0	0	0	2	1	2	0	0	1	1	0	1	1	1	1	0	1	2
913	1	0	0	0	0	1	2	1	1	1	0	1	1	1	1	0	0	2	2	0	0	1	1	2	0	0	0	2	2	2	0	1	1	0	0	2	2	1	1	0	0	0	0	2	0	0	0	2	0
914	1	0	0	0	0	1	1	0	2	1	0	0	1	0	0	0	0	1	1	1	1	0	2	2	0	0	0	2	2	1	1	0	1	1	0	2	1	0	0	1	1	0	1	2	1	0	1	0	2
915	0	0	0	0	0	2	2	0	1	1	0	0	0	0	0	0	0	0	0	2	2	0	2	2	1	1	0	2	2	2	2	2	2	0	1	2	1	2	1	0	1	0	0	1	0	1	0	1	1
916	1	0	0	0	0	1	1	0	1	1	1	0	0	0	0	0	0	0	0	2	2	0	2	2	0	0	0	2	2	2	0	0	1	0	0	2	1	0	0	0	2	0	1	2	1	1	0	1	1
917	0	1	0	0	0	1	2	0	1	1	1	1	1	1	1	0	0	2	1	1	2	1	2	2	0	0	0	2	1	1	0	0	0	1	1	1	1	1	0	1	0	0	2	2	2	1	0	1	1
918	1	0	1	0	0	0	1	1	1	1	1	1	2	2	2	0	0	0	0	2	2	1	2	2	0	0	1	1	2	2	0	0	0	1	0	2	1	0	0	1	1	0	1	2	1	1	0	2	0
919	1	0	1	0	0	2	2	1	2	2	0	1	1	0	0	1	0	1	1	1	1	0	2	2	0	0	0	2	2	2	0	1	0	2	1	2	0	0	0	0	2	0	1	2	1	0	0	1	1
920	0	0	0	0	0	1	2	0	2	2	0	0	1	0	0	0	0	1	1	1	2	0	2	2	0	0	0	2	2	2	0	1	1	0	0	2	2	0	0	1	0	1	1	2	1	1	0	0	2
921	1	0	0	0	0	2	2	1	2	1	0	0	1	1	0	0	0	0	0	2	2	0	0	0	0	0	0	2	2	2	1	1	1	1	1	1	0	0	0	1	1	0	0	2	0	0	0	2	1
922	0	0	0	0	0	0	2	0	2	1	0	0	1	0	0	0	0	0	1	1	2	0	1	1	1	1	0	2	2	1	1	1	1	2	1	2	1	0	0	0	1	0	0	1	0	0	0	2	1
923	0	0	1	0	0	0	2	0	2	1	0	1	1	1	1	0	0	1	2	0	2	0	2	2	0	0	0	2	2	2	1	0	1	1	1	2	1	1	1	0	1	0	1	1	1	2	0	1	1
924	0	0	0	0	0	1	0	0	0	0	2	1	1	1	1	0	0	0	0	2	2	0	2	2	0	0	0	2	2	2	0	2	2	0	2	1	0	1	1	0	1	0	0	1	1	0	0	1	0
925	1	0	0	0	0	2	2	1	2	2	0	0	0	0	0	0	0	0	1	1	1	1	2	2	0	0	2	2	2	0	1	1	2	0	1	1	1	1	1	0	0	1	1	2	1	1	0	2	1
926	1	0	0	0	0	0	1	0	1	0	1	0	0	0	0	0	0	1	1	1	1	0	1	1	0	0	0	1	2	1	0	2	1	0	0	2	0	0	0	0	1	0	0	1	1	0	1	1	1
927	1	1	0	0	0	2	1	0	1	0	1	1	1	1	1	0	0	1	1	1	2	0	2	1	1	2	0	2	1	1	0	1	1	0	0	2	1	0	0	1	1	0	1	1	1	2	0	2	0
928	1	0	0	0	0	0	1	0	2	1	0	1	1	0	0	1	0	0	0	2	2	0	2	2	0	0	0	2	2	1	1	2	2	0	0	2	2	0	0	1	1	0	0	2	0	1	0	1	1
929	1	0	0	0	0	2	1	0	0	0	1	1	2	1	1	1	0	0	0	2	2	0	2	2	0	0	0	2	2	1	1	0	1	0	0	2	1	0	0	0	1	0	0	2	0	0	0	1	1
930	1	0	0	0	0	1	2	0	1	0	0	0	0	0	0	0	0	1	1	1	2	0	2	2	0	0	0	2	2	1	2	1	1	0	0	2	1	0	0	0	2	1	1	1	1	0	0	1	1
931	0	0	0	0	0	2	2	1	2	1	0	0	0	0	0	0	0	0	0	2	2	1	2	2	0	0	0	2	2	1	1	0	0	2	0	2	0	0	0	0	2	0	1	1	0	0	0	1	0
932	1	0	0	0	0	1	2	0	2	2	0	0	1	1	1	0	0	1	1	1	1	0	2	2	1	1	0	1	2	1	0	1	1	0	1	1	1	0	0	2	0	2	2	2	0	0	0	2	0
933	0	0	0	0	0	1	2	0	2	1	0	1	1	1	1	0	0	1	1	1	1	1	2	2	1	1	0	2	2	2	0	1	1	2	1	2	1	0	0	0	0	0	1	2	0	0	0	0	2
934	1	0	0	0	0	1	2	1	1	1	0	1	1	0	0	1	1	1	0	2	2	1	2	2	0	0	0	1	2	1	0	1	1	0	1	2	2	0	0	2	0	0	0	0	0	0	0	1	1
935	1	0	0	0	0	2	2	1	1	1	1	0	0	0	0	0	0	2	1	0	0	2	1	1	1	1	0	2	2	2	1	0	0	2	1	1	2	0	0	2	0	1	2	2	0	0	0	1	1
936	0	0	0	0	0	1	1	0	0	0	1	0	1	1	1	0	1	0	1	1	2	1	2	2	0	0	0	2	1	1	1	0	1	1	1	1	2	0	1	0	1	0	0	1	1	0	0	1	1
937	1	0	0	0	0	2	1	0	1	1	0	0	0	0	0	0	0	1	1	1	2	1	1	2	0	0	0	1	2	1	0	1	1	0	0	2	0	0	0	0	1	0	0	1	0	1	0	1	1
938	1	0	2	0	1	0	2	0	2	2	0	0	0	0	0	0	0	2	1	0	1	0	1	1	1	1	0	2	2	2	1	2	2	0	2	0	2	0	0	0	0	0	1	2	1	0	0	1	1
939	0	0	0	0	0	1	1	0	1	1	1	0	0	0	0	0	0	1	1	1	2	1	2	2	1	1	1	2	2	1	1	1	1	2	0	2	0	0	0	0	1	0	2	2	2	1	1	0	1
940	1	0	0	0	0	0	2	1	2	1	0	0	1	0	0	0	1	1	1	1	2	0	2	2	0	0	1	2	2	1	0	1	1	2	1	1	2	0	0	1	1	0	0	2	1	1	0	0	2
941	0	0	0	0	0	1	2	1	2	2	0	0	0	0	0	0	0	0	0	2	2	0	2	2	0	0	0	2	2	2	0	0	0	1	0	2	0	0	0	0	2	1	1	2	1	0	0	2	0
942	1	0	1	0	0	1	2	0	2	0	1	1	1	0	0	1	1	0	1	1	2	0	1	1	1	1	0	2	2	2	0	0	1	0	1	1	0	0	0	0	2	1	1	2	1	1	1	0	1
943	1	0	0	0	0	2	1	0	1	0	1	0	1	0	0	0	1	2	0	1	1	1	2	2	0	0	0	2	2	2	0	0	1	1	1	1	2	0	0	2	0	0	1	2	1	1	0	2	2
944	1	0	1	0	0	2	1	0	1	1	1	0	1	0	0	0	0	1	1	1	2	0	2	2	0	0	0	2	1	1	1	1	1	1	2	1	1	0	0	0	1	0	0	1	0	0	1	0	2
945	0	0	0	0	0	2	1	1	1	1	1	0	1	0	0	0	0	1	0	2	2	0	2	2	0	0	0	2	1	1	0	0	1	1	0	2	1	0	0	0	2	0	0	1	0	0	1	0	2
946	1	0	0	0	0	1	1	2	2	2	0	0	0	0	0	0	0	0	0	2	2	0	1	1	1	1	0	2	2	2	0	1	1	1	0	2	2	0	0	0	1	0	1	2	0	2	0	1	2
947	0	0	0	0	0	2	2	1	2	2	0	1	2	1	1	0	0	0	1	1	1	1	1	2	0	0	0	2	2	1	1	1	1	0	1	1	2	0	0	1	0	1	1	1	1	0	0	1	0
948	0	0	0	0	0	1	2	0	2	1	1	1	1	1	1	0	0	1	1	1	1	0	0	1	0	0	0	2	2	2	0	2	1	0	1	1	2	0	0	1	1	0	0	2	0	1	0	0	2
949	0	0	0	0	0	2	2	0	1	0	0	0	0	0	0	0	0	1	1	1	2	0	2	2	0	0	0	1	2	1	1	0	0	0	0	2	1	0	0	2	0	0	0	1	1	0	0	2	1
950	0	0	0	0	0	0	1	1	1	1	0	1	2	1	1	0	0	0	0	2	2	0	2	2	0	0	0	2	2	2	0	1	1	0	0	2	0	0	0	0	1	0	0	2	0	1	0	0	1
951	1	0	1	0	0	0	2	1	1	1	0	0	0	0	0	0	0	1	0	2	2	0	0	0	0	0	0	2	2	2	0	2	1	0	0	2	1	0	0	0	1	0	0	1	0	1	0	1	1
952	1	0	0	0	0	0	1	1	1	1	1	0	1	1	1	1	0	1	0	1	0	0	2	2	0	1	0	0	2	0	0	1	1	0	0	2	1	0	0	0	1	0	0	0	0	1	0	2	0
953	1	0	0	0	0	1	1	1	2	2	1	1	1	1	1	0	1	2	0	1	1	0	1	1	1	1	1	2	2	1	0	0	2	0	0	2	2	0	0	0	1	1	1	2	0	0	0	1	1
954	0	0	0	0	0	0	2	0	1	1	0	1	1	1	1	0	0	1	0	1	2	0	1	1	1	1	0	2	2	2	0	0	1	1	1	2	2	0	0	2	0	0	0	1	1	1	0	2	0
955	1	0	0	0	0	1	2	1	2	1	0	0	0	0	0	0	0	1	1	1	2	1	0	1	1	1	0	2	2	2	1	2	2	0	0	2	1	0	0	0	2	0	0	2	0	0	0	2	0
956	1	0	0	0	0	1	2	0	1	0	1	1	1	1	1	0	0	1	0	2	2	0	2	2	0	0	0	1	2	0	0	1	1	1	1	1	2	0	0	1	0	0	1	2	1	1	0	1	1
957	0	0	0	0	0	1	2	0	1	0	1	1	1	1	1	0	0	1	1	1	2	1	1	1	1	1	0	2	1	0	1	1	2	0	2	0	2	0	0	2	0	0	0	2	0	0	0	0	2
958	1	0	1	0	0	1	0	0	0	0	2	1	2	2	2	1	1	2	0	2	2	0	2	2	0	0	0	2	2	2	0	2	1	0	1	1	1	0	0	1	1	0	0	2	0	0	0	1	1
959	0	0	0	0	0	1	2	1	2	2	0	1	1	1	1	0	0	1	1	1	2	0	2	2	0	0	0	1	2	0	0	2	1	0	0	2	1	0	0	1	1	0	0	1	0	0	0	1	1
960	0	0	0	0	0	1	1	0	1	1	1	0	1	1	1	0	0	0	0	2	2	0	1	1	0	0	0	2	2	2	1	0	0	2	1	1	2	0	0	2	0	0	0	0	1	0	1	1	1
961	0	0	0	0	0	0	1	0	0	0	1	0	1	1	1	0	0	0	0	2	2	0	1	2	0	0	0	2	2	2	2	0	1	1	1	2	2	1	0	0	0	2	2	2	0	0	0	1	1
962	0	0	0	0	0	0	1	0	1	0	2	0	0	0	0	0	0	0	0	2	1	1	2	2	0	0	0	2	2	2	1	1	2	0	1	1	1	0	0	0	1	0	1	2	1	1	0	2	0
963	1	0	1	0	0	2	2	0	1	0	0	1	1	1	1	0	0	0	0	2	1	0	2	2	0	0	0	2	2	2	0	1	1	0	1	1	1	0	0	1	1	0	0	2	0	1	0	2	0
964	0	0	0	0	0	0	2	1	2	2	0	1	1	1	1	0	0	0	2	0	2	1	2	2	0	0	0	1	2	1	0	0	1	1	0	2	1	0	0	1	1	0	0	1	0	1	0	2	0
965	0	0	1	0	0	0	2	0	2	1	1	1	2	1	1	0	0	0	0	2	2	0	2	2	0	0	0	1	2	0	0	0	1	0	0	2	1	0	0	0	1	0	1	1	1	2	0	2	0
966	1	0	0	0	0	1	1	1	1	1	1	0	0	0	0	0	0	1	2	0	1	0	2	2	0	0	1	2	2	1	0	0	1	0	0	2	1	0	1	0	1	0	0	1	0	1	0	1	1
967	1	0	0	0	0	1	0	0	1	1	0	0	1	1	1	0	0	0	0	2	2	1	1	1	0	0	0	2	2	2	1	0	1	1	1	2	0	0	0	0	2	0	0	2	0	0	0	1	1
968	0	0	0	0	0	1	2	1	2	1	0	1	2	1	1	0	0	1	1	1	2	0	2	2	0	0	0	2	2	1	2	0	2	0	1	1	0	0	0	0	2	0	0	0	2	1	0	2	1
969	0	0	0	0	0	1	2	0	1	1	0	2	2	1	1	1	0	0	0	2	2	0	2	2	0	0	0	2	1	0	1	2	2	0	0	2	2	0	0	0	1	0	0	1	0	0	1	2	1
970	1	0	0	0	0	2	2	1	1	1	1	1	1	1	1	0	0	0	0	1	1	1	1	2	0	0	0	1	1	1	1	0	0	0	0	2	2	1	1	0	0	0	1	2	1	0	0	0	2
971	1	0	0	0	0	2	2	0	2	1	1	1	1	1	1	0	0	2	1	0	0	0	2	2	0	0	0	2	2	2	0	2	2	0	0	2	1	0	0	1	1	0	0	1	1	0	0	2	0
972	1	0	0	0	0	1	2	1	1	1	0	2	2	2	2	0	0	0	0	2	2	0	2	2	1	1	0	2	2	2	1	1	1	0	0	2	1	0	0	0	1	0	0	1	1	1	0	1	2
973	0	0	0	0	0	2	2	0	1	0	1	0	1	0	0	0	0	1	0	1	1	0	2	2	0	0	0	1	2	0	0	2	2	0	0	2	1	0	0	1	1	0	1	2	1	1	0	2	1
974	1	0	0	0	0	0	1	0	2	2	0	1	1	1	1	0	0	2	1	1	2	1	2	2	0	0	1	2	2	1	0	0	0	0	0	2	2	1	1	0	0	0	0	1	1	0	1	1	1
975	0	0	0	0	0	2	1	0	1	1	1	2	1	1	1	0	0	1	1	1	1	0	2	2	0	0	0	2	2	2	1	1	2	0	0	2	1	0	0	1	1	0	0	2	0	0	0	2	0
976	0	1	0	0	0	1	2	0	2	0	0	2	2	1	1	1	0	0	0	2	1	0	2	2	0	0	0	2	2	2	1	0	1	0	1	1	1	0	0	1	1	0	1	2	1	1	0	1	0
977	1	0	0	0	0	0	0	0	0	0	1	0	0	0	0	0	0	1	1	1	1	2	2	2	0	0	0	2	2	2	1	1	1	2	1	2	2	1	1	1	0	0	0	1	0	0	1	1	1
978	1	1	0	0	0	1	1	0	1	0	1	1	2	1	1	0	0	0	1	1	2	0	2	2	0	0	0	2	2	2	1	0	1	0	1	1	1	0	0	1	1	2	2	2	0	0	0	0	2
979	1	0	1	0	0	2	2	0	2	0	1	1	1	1	1	0	0	1	2	0	2	1	0	1	1	1	0	1	2	0	0	1	1	1	0	2	2	0	0	0	2	0	0	1	1	0	0	2	0
980	1	0	0	0	0	1	2	0	2	1	0	1	2	2	2	0	0	1	1	1	2	0	2	2	0	0	0	2	2	2	0	1	1	1	0	2	2	0	0	2	0	0	0	1	0	1	0	1	1
981	0	0	0	0	0	2	2	1	2	1	0	2	2	2	2	0	0	0	0	2	2	0	2	2	0	0	0	1	2	2	1	0	0	1	0	2	1	1	1	0	0	0	0	2	0	0	0	2	0
982	1	0	0	0	0	1	2	0	2	1	1	0	1	0	0	0	0	1	1	1	1	0	2	2	0	0	0	2	2	2	0	1	1	1	1	1	0	0	0	0	1	2	2	2	0	2	0	1	1
983	0	0	0	0	0	1	2	0	2	1	0	0	1	1	1	0	0	0	2	0	2	1	1	2	0	0	0	1	2	1	0	0	0	0	0	2	1	0	0	1	1	2	2	2	1	1	0	1	1
984	0	0	1	0	0	1	2	1	2	1	0	0	2	1	1	1	0	2	1	0	2	0	2	2	1	1	0	2	2	2	0	2	1	0	1	1	1	0	0	1	1	0	1	2	1	0	1	0	2
985	1	1	0	0	0	2	2	1	1	1	0	0	0	0	0	0	0	2	1	0	1	0	1	1	0	0	0	2	2	2	0	0	0	1	0	2	1	0	0	1	1	0	1	1	1	0	0	2	1
986	1	0	0	0	0	1	1	1	1	1	1	0	1	1	1	1	0	2	1	1	2	1	2	2	0	0	0	2	2	2	0	0	1	2	0	2	2	0	1	0	1	0	1	1	1	1	0	2	1
987	0	0	0	0	0	0	2	0	2	0	1	0	0	0	0	0	0	0	0	2	2	1	2	2	1	1	0	2	2	2	0	0	0	2	0	2	1	0	0	1	1	0	1	1	1	2	0	0	1
988	1	0	0	0	0	2	1	1	1	1	1	0	2	2	2	0	0	0	0	2	2	1	1	1	1	1	0	1	2	0	0	0	2	0	2	1	1	0	0	0	1	2	2	2	1	0	0	1	1
989	0	0	0	0	0	1	2	0	2	2	0	0	0	0	0	0	0	1	0	1	2	1	1	2	0	0	0	2	2	2	1	0	1	0	1	1	2	0	0	2	0	0	0	2	0	1	0	1	1
990	0	0	1	0	0	1	2	0	1	0	0	1	1	1	1	0	0	1	0	2	2	1	0	1	0	0	0	2	2	1	2	0	1	1	0	2	2	0	0	1	1	0	1	1	1	1	0	1	0
991	1	0	0	0	0	1	1	0	0	0	0	0	0	0	0	0	0	1	0	1	1	0	2	2	0	0	0	0	2	0	0	1	1	0	1	1	1	0	0	0	2	0	0	0	0	0	0	2	0
992	1	0	0	0	0	2	2	0	1	1	0	0	0	0	0	0	0	2	0	1	1	1	1	1	0	0	0	2	2	2	0	0	1	2	2	2	1	0	0	1	1	1	1	2	1	0	0	2	1
993	0	0	0	0	0	2	1	1	2	2	0	0	1	1	1	0	0	0	0	2	2	1	1	1	1	1	0	1	1	1	0	0	1	0	0	2	1	0	0	0	0	0	0	1	0	0	0	1	1
994	1	0	0	0	0	0	2	0	1	1	1	0	0	0	0	0	0	1	1	1	1	1	2	2	0	0	0	2	2	2	0	1	0	0	1	1	1	1	0	0	0	0	0	2	0	0	0	1	1
995	0	1	0	0	0	1	1	1	1	1	1	0	1	0	0	0	0	2	1	0	1	0	1	1	1	1	0	2	2	2	0	1	1	0	1	1	2	0	0	1	0	0	0	2	0	1	0	2	0
996	0	0	0	0	0	2	1	1	2	2	1	1	1	1	1	0	0	0	1	1	2	0	1	1	0	0	1	2	2	1	1	0	0	0	0	2	1	0	0	1	1	0	0	1	0	0	0	1	1
997	1	0	0	0	0	0	2	0	1	1	0	0	1	0	0	0	0	0	1	1	2	0	2	2	0	0	0	2	2	2	0	0	0	1	0	2	2	0	0	1	0	0	0	1	0	0	0	1	1
998	0	0	0	0	0	2	1	1	1	1	1	0	0	0	0	0	0	0	1	1	1	0	2	2	1	1	0	2	2	2	0	0	1	0	1	2	2	0	0	1	0	0	1	2	0	1	0	2	0
999	1	0	0	0	0	1	2	1	2	2	0	1	1	1	1	0	0	0	0	2	2	0	2	2	1	1	0	2	2	2	0	0	1	0	0	2	2	0	0	0	0	0	1	1	0	0	0	0	1
1000	0	0	0	0	0	1	1	0	2	2	0	1	1	0	0	1	0	1	1	1	2	1	2	2	1	1	0	2	2	2	0	1	1	0	1	1	0	0	0	1	1	1	1	2	1	0	1	0	1
[truncated: 252 more columns]
