# Supplementary material for: KNN-MDR: a learning approach for improving interactions mapping performances in genome wide association studies
Source: BMC Bioinformatics. 2017 Mar 21;18:184. doi: 10.1186/s12859-017-1599-7 (PMC5361736; doi:10.1186/s12859-017-1599-7)
Supplement: Supplementary file 6 — The data set(s) supporting the results of Table 4. (ZIP 7095 kb) [file 12859_2017_1599_MOESM6_ESM.zip › 100 simulations/S7/mkallsimul.dat]

1	0	0	0	0	0	1	1	1	1	1	0	0	0	0	0	0	0	0	1	1	0	1	2	2	0	0	0	1	2	0	1	0	2	1	0	1	1	0	0	0	0	0	1	2	1	0	0	0	0
2	1	0	0	0	0	0	2	2	0	0	1	1	0	0	0	0	0	1	1	1	0	0	1	1	0	0	0	2	2	1	1	2	2	0	0	1	1	0	0	1	1	0	1	2	0	0	0	0	2
3	0	0	1	0	0	0	2	2	0	1	1	0	1	0	0	0	0	0	1	1	1	0	2	2	0	0	1	2	2	1	1	0	1	1	0	0	2	0	0	2	2	0	1	2	1	0	0	0	0
4	1	0	1	0	0	1	1	1	1	1	1	1	1	0	0	0	0	1	2	1	1	0	1	2	0	0	0	2	2	2	0	0	1	1	1	2	1	1	1	1	1	0	0	2	0	2	0	0	1
5	0	0	1	0	0	1	1	1	1	1	0	0	1	0	0	0	0	1	0	0	1	0	2	2	0	0	0	2	2	2	0	1	1	1	0	0	1	0	0	2	2	0	0	1	0	0	0	0	1
6	0	0	2	0	1	1	1	2	1	2	0	0	0	0	0	1	0	0	2	1	1	0	1	1	1	2	0	1	2	1	1	2	2	0	0	0	1	0	0	1	1	0	0	1	0	0	0	0	1
7	0	0	1	0	0	2	2	2	0	0	0	0	0	0	0	0	0	2	0	0	0	0	2	2	0	0	0	2	0	0	2	0	2	0	0	0	2	0	0	2	1	1	1	2	0	1	0	0	1
8	1	0	2	0	1	2	1	1	2	2	0	0	1	0	0	0	0	2	0	0	1	0	1	1	1	0	0	2	2	2	0	0	2	1	1	1	1	1	1	1	1	0	1	1	0	1	0	0	0
9	1	0	2	0	0	2	1	1	1	2	0	1	0	0	0	0	0	1	1	1	1	0	2	2	0	0	0	2	2	2	1	1	2	1	0	0	2	0	0	1	1	0	1	2	1	0	0	0	0
10	0	0	0	0	0	0	1	1	1	2	0	0	0	0	0	0	0	2	0	0	0	0	1	2	0	0	0	2	1	1	2	0	1	2	1	1	2	0	0	2	2	0	0	2	0	0	0	0	1
11	0	1	2	0	1	2	1	1	2	2	0	2	2	1	1	1	0	0	2	2	0	0	2	2	0	1	0	2	1	1	2	1	2	2	0	1	2	0	0	1	1	1	1	1	1	1	0	0	1
12	0	0	2	0	0	2	1	2	0	0	1	1	2	0	0	0	0	0	2	2	0	0	2	2	0	0	0	2	2	2	0	0	1	1	1	2	1	0	0	1	1	0	1	2	1	0	0	0	0
13	0	0	2	0	0	2	2	2	0	0	2	1	1	1	1	1	0	0	2	2	0	0	1	2	0	0	0	1	2	2	0	0	1	1	0	1	1	0	0	1	1	0	0	1	0	0	0	0	1
14	1	0	1	0	0	1	2	2	0	0	0	1	1	0	0	0	0	1	1	1	0	0	1	1	1	1	0	2	2	2	0	0	1	0	0	2	1	0	0	2	2	1	1	1	1	0	0	0	2
15	0	0	2	0	1	2	1	1	1	1	0	0	2	0	0	0	0	1	1	1	0	0	2	2	0	0	0	1	2	0	1	0	1	1	0	1	1	1	0	0	0	0	1	2	1	0	0	0	1
16	1	0	2	0	1	2	0	1	2	2	0	0	0	0	0	0	0	1	1	1	0	0	2	2	0	0	1	2	2	1	0	1	2	0	0	1	2	0	0	1	1	0	1	1	1	0	0	1	2
17	1	0	2	0	0	2	1	1	1	1	0	0	1	0	0	0	0	1	1	1	1	1	2	2	0	0	0	2	1	1	1	0	1	0	0	2	1	0	0	1	1	0	1	2	1	2	0	0	1
18	0	0	2	0	2	2	1	1	1	1	1	0	1	0	0	1	0	0	2	2	0	0	0	0	0	0	0	2	2	0	0	0	1	1	0	2	1	0	0	0	0	0	0	2	0	0	0	0	0
19	1	0	2	0	0	2	1	2	0	0	0	0	1	0	0	0	0	1	1	1	1	0	2	2	0	0	1	1	1	0	1	1	1	1	0	0	1	0	0	1	1	0	0	2	0	0	0	0	1
20	0	0	2	0	0	2	2	2	1	1	0	1	1	0	0	0	0	2	1	2	0	0	1	1	0	0	0	1	2	1	0	1	1	0	0	1	1	0	0	1	1	0	1	2	1	0	0	0	0
21	0	0	1	0	1	1	1	1	1	1	1	0	0	0	0	0	0	2	0	0	1	0	1	1	1	1	0	1	2	1	0	1	0	0	0	1	2	0	0	1	1	0	0	2	0	1	0	0	2
22	0	0	1	0	0	1	1	1	1	1	0	0	1	0	0	0	0	1	1	1	0	0	1	1	0	1	0	0	2	0	0	1	2	2	0	1	2	0	0	1	1	0	0	1	0	0	0	0	2
23	0	0	1	0	0	1	1	2	0	0	0	0	0	0	0	0	0	0	2	2	0	1	1	2	0	1	0	2	1	1	1	0	1	1	0	0	1	1	0	1	1	1	1	1	1	0	0	0	1
24	0	0	2	0	0	1	0	0	2	2	0	0	0	0	0	0	0	0	2	2	0	0	1	1	0	0	0	2	2	1	0	0	1	1	0	1	0	0	0	0	0	0	0	2	0	0	0	1	2
25	0	0	0	0	0	0	0	0	2	2	0	0	1	0	0	0	0	1	1	1	0	1	1	2	0	1	0	1	2	1	0	1	2	0	0	2	0	0	0	0	0	0	0	0	2	0	0	0	1
26	0	0	2	0	0	1	2	2	0	0	2	1	1	0	0	0	1	2	1	2	0	0	2	2	0	0	0	2	2	1	1	2	2	0	0	0	0	0	0	0	0	0	0	1	0	0	0	0	2
27	1	0	1	0	0	1	1	1	2	2	0	0	0	0	0	0	1	1	1	1	0	0	2	2	0	0	1	1	1	0	1	0	0	1	0	1	1	0	0	1	1	0	0	2	0	1	0	0	0
28	0	0	2	0	0	1	2	2	1	1	0	0	0	0	0	0	0	0	2	2	0	0	1	1	0	0	0	1	1	1	2	0	0	0	0	2	0	0	0	0	0	0	1	1	0	1	0	1	0
29	0	0	1	0	1	2	2	2	0	1	0	0	1	0	0	0	0	2	0	0	1	0	2	2	0	0	0	2	2	2	0	1	1	1	1	1	1	0	0	1	1	0	1	2	0	0	0	0	1
30	0	1	1	0	0	0	1	1	1	1	0	1	1	0	0	0	0	1	1	1	1	0	2	2	0	0	0	2	2	1	2	0	1	0	0	1	2	0	0	2	2	0	1	2	1	0	0	0	1
31	0	0	1	0	0	1	2	2	0	1	1	0	0	0	0	0	0	1	1	1	0	0	2	2	0	1	0	1	2	1	0	1	1	0	0	1	1	0	0	2	1	0	1	2	1	1	0	0	0
32	0	0	1	0	0	1	1	1	0	0	1	0	0	0	0	0	0	1	1	1	1	0	1	1	0	1	1	2	1	0	1	1	0	0	0	2	1	1	0	0	0	0	0	1	0	0	0	0	1
33	0	0	1	0	0	0	1	1	1	1	0	0	0	0	0	0	0	1	1	1	1	0	0	0	0	1	1	2	2	1	0	0	1	0	0	1	2	0	0	2	2	1	1	1	1	0	0	0	0
34	0	0	2	0	0	1	0	0	2	2	0	1	2	0	0	0	0	0	2	2	0	0	1	1	0	0	0	2	2	0	0	1	1	1	1	2	1	1	1	1	1	1	1	2	0	0	0	0	1
35	1	0	0	0	0	1	1	1	1	1	0	0	1	0	0	0	0	0	2	1	1	0	2	2	0	0	0	1	1	1	1	0	0	0	0	1	1	0	0	1	1	0	1	1	1	0	0	0	1
36	0	0	2	0	0	2	1	2	0	0	1	1	2	0	0	0	0	1	1	1	0	1	0	1	1	1	0	1	1	1	1	0	2	2	2	2	2	0	0	2	1	0	1	1	1	2	0	0	1
37	1	0	1	0	0	1	2	2	0	1	0	0	0	0	0	0	0	1	1	2	0	0	0	0	0	1	0	1	2	1	0	1	1	0	1	2	0	0	0	1	1	0	0	0	0	1	0	1	2
38	1	0	1	0	0	1	1	1	1	1	1	0	1	0	0	0	0	0	1	1	0	0	1	1	0	0	0	1	2	1	0	1	1	0	0	1	2	0	0	1	1	0	0	1	0	1	0	1	1
39	0	0	1	0	0	1	1	2	0	0	0	1	1	0	0	0	0	1	1	1	1	0	2	2	0	0	0	2	2	2	0	2	2	0	0	2	2	0	0	2	2	0	2	2	1	1	0	0	0
40	1	0	1	0	1	2	0	1	1	1	1	0	0	0	0	0	0	2	0	0	0	0	0	1	0	0	0	2	1	1	2	2	1	0	0	1	1	1	1	1	1	0	0	0	2	2	0	0	1
41	1	0	2	0	1	2	1	1	1	2	0	1	1	0	0	0	0	0	1	1	0	0	2	2	0	0	0	1	2	1	1	1	2	2	0	2	2	0	0	1	1	1	1	1	0	1	0	0	1
42	0	0	0	0	0	0	1	1	1	1	1	0	0	0	0	0	0	2	0	0	1	0	2	2	0	0	1	2	2	1	0	0	1	1	1	2	1	0	0	2	1	0	1	1	1	2	0	0	2
43	0	0	1	0	0	1	2	2	0	0	1	0	0	0	0	0	0	0	1	1	0	0	2	2	0	0	0	2	2	2	0	1	2	1	0	0	0	0	0	0	0	0	0	2	0	1	0	0	0
44	0	1	1	0	0	1	2	2	0	1	1	0	1	0	0	0	0	1	1	1	0	0	1	1	0	1	0	2	2	1	0	0	1	0	0	1	2	0	0	1	1	0	1	2	0	1	0	1	2
45	0	0	1	0	1	2	2	2	0	0	1	0	1	0	0	0	1	2	1	1	0	0	1	1	1	1	0	2	1	1	1	0	0	0	0	2	1	0	0	2	2	0	0	1	0	1	0	0	1
46	1	0	1	0	0	1	1	1	1	1	0	1	0	0	0	0	0	1	1	1	0	0	2	2	0	0	0	1	2	2	0	0	2	1	0	1	1	1	1	1	1	0	0	1	0	1	0	0	0
47	1	0	1	0	0	1	2	2	0	0	2	1	1	0	0	0	0	0	2	2	1	0	2	2	0	0	0	2	2	1	1	0	1	1	0	1	1	0	0	1	1	0	1	1	1	0	0	0	2
48	1	0	2	0	0	1	1	1	1	1	0	0	0	0	0	0	0	0	2	1	1	0	2	2	0	1	0	1	2	1	0	1	1	0	0	1	1	0	0	1	1	0	0	1	0	1	0	0	1
49	0	1	2	0	1	2	1	1	1	1	0	0	0	0	0	0	0	1	1	2	0	0	2	2	0	0	0	1	2	1	0	0	2	1	0	1	2	0	0	2	2	0	0	0	0	1	0	1	1
50	0	0	0	0	0	1	0	1	1	1	1	1	1	0	0	0	0	1	1	1	1	1	2	2	0	0	0	1	1	1	0	1	1	0	0	1	2	0	1	2	1	0	1	2	1	0	1	0	0
51	0	1	1	0	0	1	2	2	0	1	1	0	0	0	0	0	0	1	1	1	0	1	0	1	1	1	0	2	2	2	1	1	2	0	0	1	1	1	1	1	1	0	1	1	1	1	0	0	0
52	1	0	1	0	0	1	1	1	0	2	0	0	2	0	0	0	0	1	1	1	1	0	2	2	0	0	0	2	2	1	2	0	1	1	1	2	2	0	0	1	1	0	0	1	1	1	0	0	2
53	1	1	1	0	0	1	1	1	1	1	1	1	1	0	0	0	0	0	2	2	0	0	2	2	0	0	1	2	2	1	1	1	2	0	0	2	1	0	0	0	0	0	0	1	0	1	0	0	0
54	0	1	2	0	0	1	1	2	0	0	1	1	2	0	0	0	0	2	0	1	1	0	2	2	0	1	0	1	2	0	1	0	0	0	0	1	1	0	0	1	1	1	1	1	1	1	0	0	0
55	0	0	0	0	0	1	2	2	0	0	0	0	0	0	0	0	0	1	1	1	0	1	2	2	0	0	0	2	2	2	0	0	2	0	0	2	2	0	0	1	1	0	0	1	0	0	0	0	0
56	0	0	1	0	0	1	1	1	1	1	0	0	0	0	0	0	0	0	2	2	0	1	2	2	0	1	0	2	1	1	2	1	2	1	1	2	1	0	0	0	0	1	1	2	1	0	0	0	1
57	0	0	1	0	1	1	2	2	0	0	1	1	1	0	0	0	0	1	1	1	1	0	2	2	0	0	0	2	2	2	1	0	1	0	0	1	1	0	0	1	1	0	0	2	0	0	0	1	0
58	0	0	2	0	0	1	0	1	0	0	0	1	2	0	0	0	0	0	1	2	0	0	2	2	0	0	0	2	1	0	2	2	2	0	0	1	1	0	0	1	1	0	1	2	0	1	0	0	1
59	1	0	1	0	0	0	1	2	0	0	1	0	0	0	0	0	0	0	2	2	0	0	1	1	0	1	0	2	2	2	0	0	1	1	0	2	1	0	0	2	1	1	1	1	0	2	0	2	2
60	0	0	2	0	0	2	1	2	0	0	1	0	0	0	0	1	0	1	1	1	0	0	2	2	0	0	0	2	2	2	1	0	0	0	0	1	1	0	0	2	1	0	2	2	0	1	0	0	1
61	0	0	2	0	0	2	0	0	1	1	0	1	1	0	0	0	0	2	1	2	0	0	1	1	1	1	1	2	2	1	0	0	2	2	2	2	1	0	0	1	1	0	1	1	1	0	0	0	1
62	1	0	2	0	0	1	0	1	1	1	0	1	1	0	0	0	0	1	1	1	1	0	2	2	0	1	1	2	2	1	0	1	1	1	0	0	1	0	0	2	2	0	0	1	0	1	0	1	1
63	1	0	1	0	1	1	2	2	0	1	0	0	0	0	0	1	0	1	1	1	0	1	2	2	0	0	0	1	1	1	1	0	1	1	1	1	0	0	0	0	0	0	0	1	0	0	0	0	1
64	0	0	1	0	1	1	1	1	0	1	0	1	1	0	0	0	1	0	2	1	1	1	2	2	0	1	0	2	1	1	2	0	1	0	0	2	0	1	1	1	0	0	0	2	0	2	0	0	2
65	0	0	0	0	0	0	1	1	1	2	0	0	0	0	0	0	0	1	1	1	0	1	2	2	0	0	0	2	2	1	2	1	1	0	0	1	1	0	0	1	1	0	0	1	0	0	0	1	0
66	0	0	1	0	0	0	0	1	1	1	0	1	1	0	0	0	0	1	1	0	1	0	2	2	0	1	0	1	2	1	0	2	1	0	0	1	1	0	0	1	1	0	0	2	0	1	0	0	0
67	1	0	1	0	0	1	2	2	0	0	1	0	0	0	0	0	0	1	1	1	1	0	1	1	0	0	0	2	2	1	2	0	1	1	0	2	2	0	0	1	1	0	1	2	1	0	0	2	2
68	1	0	1	1	0	1	0	1	1	1	0	1	1	0	0	0	0	2	0	1	0	0	2	2	0	0	0	2	2	1	1	0	1	0	0	1	1	0	0	0	0	0	0	1	0	0	0	0	0
69	1	0	1	0	0	2	1	1	1	1	0	0	1	1	1	1	0	1	0	0	0	1	2	2	0	0	0	1	2	1	0	0	1	1	2	2	1	0	0	1	1	0	0	1	0	0	0	0	1
70	1	0	2	0	0	2	2	2	1	1	0	0	0	0	0	0	0	1	1	1	0	0	2	2	0	0	0	2	2	2	0	0	0	0	0	2	1	1	0	0	0	0	0	1	0	1	0	0	0
71	0	0	2	0	0	0	0	0	2	2	0	0	0	0	0	0	0	0	2	1	1	0	0	0	1	1	0	2	1	1	2	1	2	0	0	0	1	0	0	1	1	1	1	2	2	1	0	1	2
72	0	0	2	0	0	1	1	2	0	0	0	0	0	0	0	0	0	2	0	1	0	0	2	2	0	0	0	2	2	2	0	1	1	0	0	2	2	0	0	1	1	1	1	1	1	0	0	0	1
73	1	0	1	0	0	1	2	2	0	1	1	1	1	0	0	0	0	0	2	2	0	0	1	1	0	0	0	2	2	1	1	1	2	0	0	1	2	0	0	2	2	0	0	1	0	1	0	0	1
74	1	0	0	0	0	0	1	1	1	1	1	0	0	0	0	0	0	0	2	2	0	0	2	2	0	0	0	2	2	2	0	1	2	0	0	1	1	0	0	0	0	0	0	2	0	2	0	0	2
75	0	0	2	0	0	2	1	2	0	0	1	0	1	0	0	0	0	0	2	2	0	0	2	2	0	0	0	2	2	2	1	0	2	0	0	2	2	0	0	2	2	2	2	2	0	0	0	0	2
76	1	0	2	0	0	0	0	0	2	2	0	0	0	0	0	0	0	1	1	1	1	0	2	2	0	0	0	2	2	2	0	0	0	0	0	2	0	0	0	1	1	0	2	2	1	1	0	0	1
77	0	0	2	0	0	2	2	2	0	0	0	0	0	0	0	0	1	1	1	1	1	0	2	2	0	0	0	2	2	2	1	2	2	0	0	1	2	0	0	1	1	1	1	2	1	0	0	0	1
78	0	0	1	0	0	2	0	0	1	1	1	0	2	1	1	1	0	2	0	0	2	0	2	2	0	0	0	2	1	1	2	1	2	0	0	1	0	0	0	1	1	0	1	1	0	1	1	0	1
79	0	0	2	0	0	1	1	1	0	0	0	0	0	0	0	0	0	0	1	1	1	0	2	2	0	0	0	2	2	1	1	0	1	1	0	2	2	0	0	1	1	0	0	2	0	1	0	0	1
80	1	0	1	0	1	1	1	1	1	1	1	1	2	0	0	0	1	1	2	2	0	0	1	1	0	0	0	2	2	1	2	1	1	0	0	1	1	0	0	0	0	0	1	1	1	1	0	0	1
81	1	0	1	0	1	2	2	2	0	1	0	1	2	0	0	0	0	1	1	1	1	0	1	1	0	1	0	1	2	1	1	1	2	1	0	1	1	0	0	1	1	0	1	2	1	0	0	0	1
82	0	0	1	0	0	0	0	0	2	2	0	0	0	0	0	0	0	1	1	0	1	0	2	2	0	0	0	2	2	1	2	0	1	1	1	2	1	1	0	0	0	0	0	0	1	1	0	0	1
83	0	0	2	0	1	2	1	2	0	1	0	1	1	0	0	1	1	1	2	2	0	0	1	1	0	0	0	1	2	1	0	0	1	0	0	2	1	0	0	1	1	0	0	1	0	1	1	0	0
84	0	0	0	0	0	1	1	1	1	2	0	0	0	0	0	0	0	1	1	1	0	0	2	2	0	0	0	2	1	1	1	0	0	1	1	2	2	1	0	0	0	1	1	1	1	1	0	1	2
85	1	1	2	0	1	2	2	2	0	0	2	0	0	0	0	0	0	1	2	2	0	0	2	2	0	0	0	2	2	1	2	0	2	1	1	1	2	0	0	0	0	1	1	2	0	0	0	0	1
86	1	0	2	0	0	1	2	2	0	0	2	0	0	0	0	0	0	1	1	1	1	0	2	2	0	0	0	1	1	1	1	1	0	0	0	2	1	0	0	1	1	1	1	1	1	0	0	0	0
87	0	0	1	0	0	1	1	2	0	1	0	2	2	0	0	0	1	2	1	1	0	0	2	2	0	0	0	2	2	1	1	1	2	0	1	1	2	0	0	1	1	1	1	2	0	1	0	0	1
88	0	0	1	0	0	0	1	1	1	1	1	0	0	0	0	0	1	2	1	2	0	1	2	2	0	0	0	2	2	1	1	0	0	1	1	1	1	0	0	1	1	0	1	2	1	1	0	0	1
89	1	0	2	0	1	2	1	1	0	0	1	0	0	0	0	0	0	0	1	1	0	0	2	2	0	1	0	2	2	2	1	1	1	1	0	1	0	0	0	0	0	0	0	2	0	0	0	2	2
90	1	0	1	0	0	1	2	2	0	1	1	1	1	0	0	0	0	1	1	1	1	0	2	2	0	0	0	1	2	2	0	1	2	0	0	1	1	0	0	1	1	1	1	1	1	1	0	1	1
91	0	0	0	0	0	0	2	2	0	0	1	0	0	0	0	0	0	1	1	1	0	0	0	0	0	0	0	2	2	1	2	0	1	1	0	2	2	0	0	2	1	1	1	2	1	0	0	0	1
92	0	0	2	0	2	2	2	2	2	2	0	0	1	0	0	0	0	0	2	2	0	0	2	2	0	0	0	2	2	2	1	1	2	0	0	0	2	0	0	1	1	0	0	1	0	0	0	0	1
93	1	0	1	0	0	1	1	1	1	1	1	0	0	0	0	0	0	0	2	2	0	0	1	1	1	1	0	2	2	1	2	1	2	0	0	2	1	0	0	2	1	0	1	1	0	1	0	0	1
94	1	0	1	0	1	2	0	0	2	2	0	0	0	0	0	0	0	1	1	0	1	1	0	1	1	1	0	2	1	1	1	1	1	0	0	1	1	0	0	1	1	0	1	2	1	0	0	0	2
95	1	0	1	1	0	1	1	2	0	1	0	1	1	0	0	0	0	2	0	0	1	0	2	2	0	0	0	2	2	2	1	0	1	0	0	2	1	0	0	1	1	0	0	2	0	0	0	0	1
96	0	0	2	0	0	2	1	2	0	0	0	0	1	0	0	0	0	2	0	0	1	0	2	2	0	0	0	1	2	1	0	0	2	0	0	2	1	0	0	0	0	0	0	2	0	0	0	0	1
97	1	0	2	0	0	1	1	2	0	0	0	1	1	0	0	0	0	0	2	2	0	0	2	2	0	0	1	2	2	1	0	0	1	1	1	1	0	1	1	0	0	0	0	2	0	2	0	0	1
98	1	0	1	0	0	2	2	2	0	1	0	1	2	0	0	0	0	1	2	2	0	0	2	2	0	0	0	1	2	0	1	1	2	0	0	2	1	0	0	2	2	0	1	2	1	1	0	0	0
99	0	0	1	0	0	2	0	0	2	2	0	1	1	0	0	0	0	1	1	0	0	0	2	2	0	0	0	2	2	1	1	2	2	0	0	1	2	0	0	2	2	1	1	1	1	0	0	0	2
100	1	0	2	0	0	2	2	2	0	0	1	1	2	0	0	0	0	1	1	1	1	0	2	2	0	0	0	2	1	1	2	0	2	1	0	1	2	0	0	2	2	0	1	2	2	2	0	0	1
101	1	1	1	0	0	1	2	2	0	1	1	1	1	0	0	0	0	1	1	1	0	0	2	2	0	0	0	2	2	1	2	0	1	1	0	2	2	0	0	1	1	0	0	1	1	1	0	0	1
102	1	0	1	0	0	2	0	1	1	1	0	0	0	0	0	0	0	0	2	2	0	0	2	2	0	0	0	2	2	1	2	0	1	2	0	1	1	0	0	1	1	0	1	2	1	1	0	0	0
103	0	0	2	0	1	2	1	1	0	0	0	0	1	0	0	0	0	0	1	2	0	0	2	2	0	1	0	2	1	1	2	0	2	1	0	1	2	0	0	1	1	0	1	2	1	0	0	0	1
104	0	0	1	0	0	1	1	1	1	1	1	1	1	0	0	0	0	0	2	2	0	0	2	2	0	0	0	1	2	1	0	1	2	0	0	2	1	0	0	1	1	0	0	2	0	1	0	0	1
105	0	0	0	0	0	0	2	2	0	0	0	0	0	0	0	0	0	0	2	2	0	1	2	2	0	1	0	2	2	1	2	1	1	0	0	1	2	0	0	1	1	2	2	2	0	0	0	0	0
106	0	0	2	0	0	1	1	1	1	2	0	0	0	0	0	0	0	1	1	1	1	0	2	2	0	0	0	1	2	0	1	1	1	0	1	1	1	0	0	1	1	0	0	1	1	1	0	0	2
107	0	0	2	0	1	2	1	2	0	1	0	1	1	0	0	0	0	0	1	2	0	0	2	2	0	0	0	2	2	2	1	0	2	0	0	1	2	0	0	1	1	0	0	2	0	0	0	0	1
108	1	0	0	0	0	0	2	2	2	2	0	0	0	0	0	0	1	2	0	0	2	0	0	0	1	1	0	2	2	2	1	1	2	1	0	2	1	0	0	1	1	0	0	1	0	0	0	0	1
109	0	0	2	0	1	2	2	2	0	0	2	0	1	0	0	0	0	1	1	1	1	0	1	1	0	0	0	0	2	0	0	0	2	1	1	1	1	0	0	1	1	0	1	2	0	0	0	2	2
110	0	0	1	0	0	2	0	0	2	2	0	1	2	0	0	1	0	0	1	1	0	0	2	2	0	0	0	1	1	1	1	2	1	0	0	1	1	0	0	0	0	0	0	1	0	1	0	0	2
111	1	0	2	0	0	2	0	1	0	0	0	1	1	0	0	0	0	0	2	2	0	0	2	2	0	0	0	2	2	2	0	1	2	0	1	2	1	1	1	1	1	0	0	2	0	1	0	0	2
112	1	0	1	0	0	1	2	2	1	1	0	0	0	0	0	0	0	1	1	1	1	0	2	2	0	0	0	1	2	0	1	1	2	0	0	2	1	1	1	1	1	0	0	2	1	1	0	0	2
113	0	0	1	0	0	1	1	1	1	1	1	0	1	0	0	0	0	0	2	2	1	0	2	2	0	0	0	2	2	2	1	1	1	1	1	1	1	0	0	1	1	0	0	0	1	1	0	0	1
114	1	0	0	0	0	0	0	1	0	0	0	1	1	0	0	0	0	1	1	0	0	0	1	2	0	0	1	1	1	0	1	0	1	1	1	1	2	0	0	0	0	1	1	2	1	0	0	0	0
115	1	0	2	0	2	2	2	2	0	0	1	0	1	0	0	0	0	2	0	1	0	0	2	2	0	0	0	2	2	2	1	0	1	1	0	0	1	0	0	0	0	0	2	2	1	1	0	0	1
116	0	0	1	0	0	2	1	1	0	1	0	0	0	0	0	0	0	0	1	2	0	1	2	2	0	0	0	1	2	1	0	0	1	0	0	1	2	0	0	1	1	0	1	2	1	0	0	0	1
117	1	0	2	0	0	2	1	1	1	1	1	1	1	0	0	0	0	0	2	2	0	0	1	2	0	0	0	2	2	1	1	0	1	1	0	1	1	1	1	1	1	1	1	1	1	0	0	0	1
118	0	0	1	0	0	1	1	2	1	1	0	0	0	0	0	0	0	1	1	1	1	0	2	2	0	0	0	2	2	2	1	0	0	0	0	2	2	0	0	2	2	0	0	0	0	0	0	0	2
119	1	0	2	0	1	2	1	1	0	0	2	1	1	0	0	0	0	0	2	1	1	0	2	2	0	0	0	1	2	0	0	2	1	1	1	2	1	0	0	1	1	0	0	1	1	1	0	0	0
120	1	0	2	0	0	2	1	1	1	1	1	1	1	0	0	0	0	0	1	1	0	1	1	2	0	0	0	1	2	0	1	1	2	0	0	1	1	0	0	1	1	0	0	2	0	1	0	0	0
121	0	0	2	0	0	1	1	2	0	0	1	1	1	0	0	0	0	1	1	1	1	0	1	1	1	0	0	2	2	1	1	1	2	0	0	2	2	0	0	2	2	1	1	2	0	0	0	0	1
122	0	0	2	0	1	2	2	2	0	0	0	0	0	0	0	0	0	1	1	1	0	0	2	2	0	1	0	1	2	0	1	2	1	1	1	2	2	1	1	1	1	0	0	1	0	0	0	0	1
123	1	0	1	0	0	1	2	2	1	1	0	1	1	0	0	0	0	0	2	2	0	0	2	2	0	0	0	2	1	1	2	0	2	1	1	2	0	0	0	0	0	0	0	1	0	1	0	1	1
124	1	0	0	0	0	0	2	2	0	1	0	0	0	0	0	0	0	1	0	0	0	0	2	2	0	0	0	2	2	1	2	0	2	2	2	2	1	0	0	1	1	0	1	1	1	0	0	0	0
125	0	0	1	0	0	1	1	1	1	1	0	1	2	0	0	0	0	1	2	2	0	0	2	2	0	0	0	1	2	1	1	1	1	1	1	2	1	0	0	2	1	0	1	2	1	0	0	0	1
126	1	0	2	0	2	2	1	1	0	0	2	0	1	0	0	0	0	1	1	1	0	0	1	1	0	1	0	1	2	1	0	0	2	1	1	1	1	0	0	1	1	0	1	2	0	1	0	0	0
127	0	0	0	0	0	1	1	0	1	1	0	0	1	0	0	0	0	1	1	1	0	0	2	2	0	0	0	2	2	1	2	0	2	1	0	1	1	0	0	2	2	1	1	2	1	1	0	1	0
128	1	0	1	0	0	1	1	1	0	0	1	0	0	0	0	0	0	1	2	2	0	0	0	1	1	1	0	1	2	1	1	0	1	0	0	2	2	0	0	2	2	1	1	2	0	1	0	0	1
129	0	0	1	0	0	1	1	1	1	2	0	1	1	0	0	1	0	1	1	1	0	0	1	1	1	1	0	2	2	2	0	0	1	0	0	1	2	0	0	1	1	0	0	2	0	2	0	0	0
130	1	0	0	0	0	1	1	2	0	0	0	1	1	0	0	0	0	0	2	2	0	0	2	2	0	0	0	2	2	2	0	0	0	0	1	2	2	0	0	2	2	0	1	1	1	2	0	0	1
131	0	0	2	0	0	2	1	1	1	1	0	0	0	0	0	0	0	0	1	1	0	0	2	2	0	0	0	2	2	1	1	1	1	0	0	2	1	0	0	0	0	1	1	2	1	0	0	0	2
132	1	0	1	0	1	1	2	2	1	1	0	1	1	0	0	0	0	1	1	1	0	0	1	1	1	1	0	0	2	0	0	0	2	0	0	1	2	0	0	2	2	0	1	2	0	0	1	0	1
133	0	0	0	0	0	0	1	1	1	1	1	1	1	0	0	0	0	1	1	1	1	0	2	2	0	0	0	2	2	2	1	0	2	0	0	1	2	0	0	1	1	0	0	1	0	0	0	0	1
134	1	0	1	0	0	2	2	2	2	2	0	0	0	0	0	1	0	2	0	0	1	0	0	1	1	1	0	1	2	0	1	1	2	0	0	2	2	0	0	2	2	0	0	2	0	0	0	0	1
135	1	0	2	0	0	1	0	0	2	2	0	0	0	0	0	0	0	2	0	0	1	0	2	2	0	0	0	2	2	2	1	1	1	0	0	1	2	0	0	1	1	0	0	0	0	1	0	0	1
136	0	0	1	0	0	1	1	2	0	0	1	0	0	0	0	0	0	1	1	1	1	0	2	2	0	0	0	2	2	1	1	1	2	0	0	2	1	0	0	0	0	0	0	2	0	0	0	0	0
137	0	0	2	0	0	1	1	1	1	1	0	0	0	0	0	0	0	1	1	1	0	0	2	2	0	1	0	1	1	1	2	0	1	1	0	2	0	1	1	0	0	1	2	2	0	1	0	0	0
138	1	0	2	0	1	1	1	1	1	2	0	1	1	0	0	0	1	2	0	0	2	0	2	2	0	0	0	2	1	1	1	1	1	0	0	1	0	0	0	0	0	0	0	2	0	2	0	1	0
139	0	0	0	0	0	0	1	1	1	1	1	1	1	0	0	0	0	0	2	1	1	0	2	2	0	0	0	2	2	2	0	0	2	0	0	2	1	0	0	1	1	0	0	2	0	2	0	2	2
140	1	0	2	0	1	1	1	1	1	1	1	0	0	0	0	1	0	1	1	0	0	1	1	2	0	1	0	2	2	1	1	0	2	2	2	2	2	0	0	1	1	0	0	2	0	1	0	0	2
141	1	0	0	0	0	1	1	2	1	2	0	0	0	0	0	0	0	1	1	1	0	0	1	1	1	1	0	1	2	1	0	0	0	0	0	2	0	1	0	0	0	0	1	1	0	0	0	0	0
142	1	0	1	0	1	1	2	2	0	0	1	0	0	0	0	0	0	1	1	1	0	0	1	1	1	2	0	2	2	2	1	0	1	0	0	1	1	0	0	2	2	0	1	1	1	1	0	0	0
143	0	0	2	0	0	1	2	2	0	0	1	0	1	0	0	0	1	0	2	1	1	0	0	0	0	1	0	1	2	1	0	0	2	0	0	2	0	0	0	1	1	0	0	1	0	0	0	0	1
144	1	0	0	0	0	1	2	2	2	2	0	0	1	0	0	0	0	1	1	1	0	0	2	2	0	1	0	0	1	0	1	1	2	2	0	2	2	0	0	1	1	0	1	2	0	1	0	0	1
145	1	0	2	0	0	1	1	0	1	1	0	1	2	0	0	0	0	2	0	0	0	1	2	2	0	0	0	0	2	1	0	2	2	0	1	2	1	1	1	0	0	0	0	1	0	0	0	0	1
146	0	0	2	0	1	1	1	1	2	2	0	0	1	0	0	0	0	0	2	2	0	0	1	1	0	1	0	2	1	0	2	1	1	0	0	2	2	0	0	1	1	0	1	2	1	0	0	0	1
147	0	1	1	0	1	1	2	2	0	0	1	0	0	0	0	0	0	0	2	2	0	1	2	2	0	0	0	2	1	1	2	1	1	1	1	1	2	0	0	1	1	1	1	1	1	1	0	0	0
148	1	0	1	0	0	2	2	2	0	0	1	0	0	0	0	0	1	2	1	1	0	1	2	2	0	0	0	2	2	1	1	1	1	0	0	1	1	0	0	2	1	0	0	2	0	1	0	0	0
149	1	0	1	0	0	0	1	1	0	0	1	0	1	0	0	0	0	0	1	1	0	0	2	2	0	0	0	2	2	2	1	1	2	1	0	0	1	0	0	1	1	0	0	1	0	1	0	0	0
150	1	0	1	0	1	2	2	2	0	1	0	0	0	0	0	0	1	0	2	1	1	0	1	1	1	1	1	2	1	0	1	2	2	0	0	0	2	0	0	1	1	0	1	2	0	0	0	0	1
151	1	0	2	0	1	2	2	2	0	0	0	0	0	0	0	0	0	0	2	2	0	0	1	2	0	0	1	1	2	0	0	1	2	0	0	1	2	0	0	2	2	0	0	1	0	0	0	1	0
152	0	0	1	0	0	1	1	1	1	1	0	0	0	0	0	0	0	2	0	1	0	0	2	2	0	0	0	1	2	1	0	0	1	0	0	2	1	0	0	1	1	0	0	2	0	1	0	0	0
153	1	0	2	0	0	2	2	2	0	1	1	0	0	0	0	0	1	1	1	2	0	0	1	1	0	1	0	0	1	0	1	0	0	0	1	2	2	0	0	2	2	1	1	2	1	0	0	0	0
154	0	0	1	0	1	1	0	1	1	1	0	0	1	0	0	0	0	1	1	1	0	0	2	2	0	0	0	2	2	2	1	1	0	0	0	2	2	1	0	0	0	0	1	2	1	0	0	0	1
155	0	0	1	0	0	0	1	1	1	1	1	1	1	0	0	0	0	1	1	1	0	0	1	1	0	0	0	2	2	1	2	1	1	1	1	2	1	0	0	1	1	0	0	0	0	0	0	0	1
156	1	0	1	0	0	1	2	2	0	1	1	0	0	0	0	0	0	2	0	0	0	0	2	2	0	1	0	1	1	0	2	0	2	1	0	1	2	0	0	1	1	0	0	1	0	1	0	0	1
157	1	0	0	0	0	0	1	1	1	1	0	0	0	0	0	0	0	0	1	1	1	0	2	2	0	0	0	2	2	2	1	0	0	0	1	2	1	0	0	1	1	0	0	0	0	1	1	0	0
158	1	0	1	0	0	1	0	0	1	1	0	0	0	0	0	0	0	1	2	2	0	0	1	1	0	1	0	0	2	0	0	2	1	0	0	0	2	0	0	1	1	0	0	2	0	1	0	0	0
159	0	0	1	0	0	2	1	1	1	2	0	1	0	0	0	0	0	0	2	2	0	0	1	1	1	1	0	2	2	1	2	2	2	0	0	0	2	0	0	1	1	0	1	2	0	1	0	0	1
160	0	0	1	0	0	0	2	2	0	0	0	0	1	0	0	1	0	1	1	1	0	0	2	2	0	0	0	2	2	2	0	1	1	0	0	2	2	0	0	1	1	1	1	2	1	0	0	1	0
161	0	0	1	0	0	1	1	2	0	0	0	0	0	0	0	0	0	0	2	2	0	0	2	2	0	1	0	1	2	0	0	0	2	0	0	0	2	0	0	1	1	0	0	2	0	2	0	0	0
162	0	0	0	0	0	0	2	2	0	0	1	0	0	0	0	0	0	1	1	1	0	0	2	2	0	0	0	2	1	1	1	2	1	0	0	1	1	0	0	2	2	0	0	1	0	1	0	1	1
163	1	0	0	0	0	1	2	2	2	2	0	0	0	0	0	0	0	2	1	2	0	0	1	1	1	1	0	2	2	2	1	0	2	1	1	2	2	0	0	2	2	0	0	1	0	1	0	0	1
164	1	0	0	0	0	0	0	0	2	2	0	0	1	0	0	0	1	2	1	2	0	0	2	2	0	0	1	2	2	1	0	1	2	2	0	1	0	0	0	0	0	1	1	2	1	0	0	1	1
165	0	0	0	0	0	1	2	2	0	1	0	0	0	0	0	1	0	1	0	0	2	0	1	1	0	0	0	2	2	2	0	0	0	0	0	2	0	0	0	0	0	1	1	2	2	0	0	1	0
166	0	0	2	0	1	2	1	1	1	1	1	0	0	0	0	0	0	0	1	1	0	2	0	2	0	0	0	2	2	2	0	0	0	0	1	2	1	0	0	0	0	0	1	2	1	0	0	0	1
167	0	0	1	1	0	1	1	2	0	1	0	1	1	0	0	0	0	0	2	2	0	0	2	2	0	0	0	2	2	2	1	1	2	0	1	2	1	0	0	0	0	1	1	1	1	0	0	0	0
168	1	0	1	0	0	1	0	0	2	2	0	0	0	0	0	0	0	0	2	2	0	0	2	2	0	0	1	2	2	1	0	0	2	2	1	2	1	0	0	1	0	0	0	1	0	0	0	0	2
169	0	0	0	0	0	1	2	2	0	1	1	0	1	0	0	1	1	2	1	1	0	0	2	2	0	0	0	1	2	1	0	0	2	0	0	2	1	0	0	1	1	0	0	1	0	0	0	0	0
170	0	0	2	0	1	1	1	2	1	2	0	1	2	0	0	0	0	0	2	2	0	1	2	2	0	0	0	2	1	1	2	1	1	0	1	1	2	0	0	1	1	0	0	2	0	2	0	0	1
171	1	0	2	0	0	2	0	0	2	2	0	0	0	0	0	0	0	0	2	2	0	0	2	2	0	0	0	1	2	1	1	1	1	1	1	2	2	0	0	2	2	1	1	1	1	1	0	1	0
172	0	0	2	0	1	2	1	1	1	2	0	1	2	0	0	0	0	0	2	1	1	0	1	1	1	1	0	1	2	1	0	1	0	0	0	2	1	1	0	1	1	0	0	1	0	1	0	0	1
173	0	0	1	0	0	1	0	0	1	1	0	0	1	0	0	1	0	0	1	1	0	0	2	2	0	0	0	2	2	2	1	2	2	0	0	1	0	0	0	0	0	0	1	2	1	1	0	0	2
174	1	0	1	0	1	1	2	2	1	1	1	1	1	0	0	0	1	1	2	2	1	0	2	2	0	1	0	1	2	1	0	0	1	0	0	1	1	0	0	2	2	0	1	2	0	1	0	0	1
175	1	0	1	0	0	1	1	1	0	0	0	1	2	0	0	0	0	1	1	1	0	0	2	2	0	0	0	2	2	2	0	0	0	0	0	2	1	0	0	1	1	0	1	2	1	0	0	0	0
176	0	0	1	0	0	2	0	1	1	1	0	0	1	0	0	0	0	2	0	1	0	0	1	1	0	0	0	2	1	1	1	1	1	0	0	2	0	0	0	1	0	0	0	2	0	0	0	0	2
177	0	0	1	0	0	1	1	1	1	1	1	1	2	0	0	1	0	0	2	2	0	0	2	2	0	0	0	2	2	2	0	1	1	1	0	0	0	1	1	0	0	0	2	2	1	1	0	1	1
178	1	0	2	0	1	2	1	1	1	1	0	0	1	0	0	0	0	0	1	1	1	0	1	1	0	0	0	2	2	2	0	1	0	0	0	1	2	0	0	2	1	0	0	2	0	1	0	0	0
179	0	0	0	0	0	0	0	1	1	1	1	0	1	0	0	0	0	2	0	1	1	0	2	2	0	0	0	1	2	0	1	1	2	0	0	1	0	0	0	1	1	0	0	1	0	0	0	0	1
180	0	1	1	0	0	1	1	1	0	0	0	0	1	0	0	0	0	0	2	1	1	0	2	2	0	0	0	2	2	1	2	1	2	0	1	2	1	0	0	2	2	0	1	1	0	1	0	0	1
181	0	0	2	0	2	2	1	1	1	2	0	0	0	0	0	0	0	0	2	2	0	0	2	2	0	0	0	2	2	2	0	0	0	1	1	1	1	0	0	1	1	2	2	2	0	0	0	1	1
182	1	0	1	0	0	1	1	2	0	0	0	0	0	0	0	0	0	1	0	0	1	0	2	2	0	0	0	2	2	1	1	1	2	1	1	2	1	0	0	2	1	1	1	1	1	1	0	0	0
183	0	0	1	0	0	0	2	2	0	1	0	0	0	0	0	0	0	0	2	2	0	1	2	2	0	0	0	2	2	2	0	0	1	1	0	0	2	0	0	0	0	1	1	2	0	1	0	0	0
184	0	0	2	0	0	1	1	2	0	0	0	0	1	0	0	1	0	1	0	0	1	0	2	2	0	0	0	1	2	1	0	1	2	0	0	1	1	0	0	1	1	0	1	2	1	2	0	0	1
185	1	0	2	0	0	2	2	2	1	1	0	0	1	0	0	0	0	1	2	1	1	0	2	2	0	0	0	2	2	1	0	1	1	0	0	2	2	0	0	1	1	1	1	2	1	0	0	1	1
186	1	0	0	0	0	0	1	2	0	0	1	2	2	0	0	0	0	1	0	0	0	0	2	2	0	0	0	1	2	1	0	0	0	1	0	1	0	0	0	1	0	1	1	1	0	1	0	0	0
187	0	0	1	0	0	1	1	1	1	2	0	0	0	0	0	0	0	0	2	1	0	1	1	2	0	0	0	1	2	1	1	2	2	1	1	2	2	0	0	2	2	0	0	0	0	0	0	0	1
188	0	0	2	0	0	1	1	1	1	1	0	0	1	0	0	0	0	0	2	2	0	1	1	2	0	1	0	1	2	1	1	0	1	0	0	1	1	0	0	1	1	0	1	2	0	1	0	0	1
189	1	0	2	0	1	2	1	1	1	2	0	2	1	0	0	0	0	1	1	1	1	0	2	2	0	0	0	2	2	2	0	2	1	0	1	2	1	0	0	1	1	1	1	2	2	1	0	0	1
190	1	0	1	0	0	1	1	1	1	1	0	0	0	0	0	0	0	0	1	2	0	1	2	2	0	0	0	2	2	1	1	2	2	0	0	0	1	0	0	1	1	0	0	0	2	0	0	0	0
191	1	0	2	0	0	1	1	1	0	2	0	1	2	0	0	1	0	1	1	1	1	0	1	1	1	1	0	1	2	1	1	2	1	0	0	1	1	0	0	0	0	1	1	1	1	1	0	0	1
192	0	0	2	0	0	2	1	1	1	1	1	0	1	0	0	0	0	1	1	1	1	1	2	2	0	0	0	2	2	1	2	1	1	0	0	2	2	0	0	0	0	0	1	2	1	0	0	1	1
193	0	1	2	0	0	1	0	0	2	2	0	0	0	0	0	0	0	0	2	1	1	0	2	2	0	1	0	2	1	1	2	1	2	0	0	2	1	0	0	2	2	0	1	1	1	0	0	0	1
194	0	0	2	0	1	1	0	0	2	2	0	1	1	0	0	0	0	0	2	2	0	0	2	2	0	0	0	2	2	1	1	2	1	0	0	2	1	0	0	1	1	0	0	0	0	1	0	0	1
195	0	0	2	0	2	2	2	2	0	0	1	1	1	0	0	0	0	2	0	0	0	0	2	2	0	0	1	2	2	1	0	1	2	0	0	2	1	0	0	1	1	0	1	1	1	1	1	0	0
196	0	0	1	0	0	1	0	0	2	2	0	1	1	0	0	0	0	0	2	2	0	0	2	2	0	0	0	2	2	2	0	1	1	0	1	2	0	0	0	1	1	0	0	1	0	1	0	0	1
197	1	1	1	0	1	2	2	2	0	0	2	0	0	0	0	0	0	0	1	1	0	0	2	2	0	1	0	1	2	1	0	0	0	0	0	1	2	0	0	2	2	1	2	2	0	1	0	0	1
198	0	0	0	0	0	0	0	1	1	1	1	0	1	0	0	0	0	2	0	0	0	0	0	0	1	1	0	2	2	2	1	0	1	0	0	2	1	0	0	1	1	0	1	1	1	0	0	1	2
199	0	0	2	0	1	2	2	2	0	0	0	0	0	0	0	0	0	1	2	2	0	0	2	2	0	0	0	2	1	1	1	0	2	1	0	1	2	0	0	0	0	0	0	1	0	0	0	0	0
200	0	0	1	0	0	2	1	1	1	2	1	0	1	0	0	0	0	1	1	1	1	0	1	2	0	0	0	1	2	0	1	0	1	0	0	1	2	0	0	2	2	0	0	1	0	1	0	0	0
201	1	0	0	0	0	1	2	2	0	0	2	0	1	0	0	0	0	2	1	1	0	1	0	1	1	1	0	2	2	1	1	0	1	0	0	2	0	0	0	1	0	0	0	1	0	0	0	0	1
202	0	0	1	0	0	1	1	1	1	1	0	0	1	0	0	0	0	0	2	2	0	0	2	2	0	0	0	2	2	1	2	0	1	1	1	1	2	0	0	0	0	0	0	1	0	1	0	2	2
203	1	0	2	0	0	2	2	2	0	0	0	1	2	0	0	0	0	1	1	1	0	0	2	2	0	0	0	2	0	0	2	1	1	1	0	0	1	0	0	1	1	0	0	1	0	1	0	1	2
204	0	0	2	0	0	2	0	1	1	1	0	0	0	0	0	0	0	0	1	2	0	0	1	1	1	1	0	1	2	1	0	2	1	0	0	0	1	1	1	1	1	1	1	2	1	0	0	0	1
205	1	0	2	0	1	2	2	2	0	1	1	0	0	0	0	0	0	1	1	2	0	0	2	2	0	0	0	1	2	0	0	1	1	0	1	2	1	0	0	2	2	0	1	2	1	0	0	0	2
206	0	0	1	0	1	1	1	1	1	1	0	0	0	0	0	0	0	0	1	1	1	1	2	2	0	0	0	2	2	1	2	0	1	0	0	2	0	0	0	0	0	0	0	1	0	1	0	0	1
207	0	0	1	0	0	0	2	2	0	0	0	0	0	0	0	0	0	0	2	2	0	0	2	2	0	0	0	2	2	2	1	1	1	1	1	2	2	0	0	2	2	0	0	2	1	1	0	0	1
208	1	0	0	0	0	1	1	1	1	1	1	1	2	0	0	0	0	0	2	1	1	0	2	2	0	0	0	2	2	1	1	0	0	0	0	2	1	0	1	1	0	0	1	1	1	1	0	0	1
209	1	0	1	0	0	1	0	1	0	0	0	0	0	0	0	0	0	2	0	0	0	0	2	2	0	0	1	2	2	1	1	0	1	0	0	1	2	0	0	2	2	0	1	1	1	1	0	0	1
210	0	0	2	0	0	1	1	1	1	1	1	0	0	0	0	0	0	0	2	1	1	0	1	1	1	1	0	2	2	2	0	0	0	0	0	2	1	0	0	2	1	0	0	1	0	0	0	0	1
211	1	0	1	0	0	0	2	2	0	1	0	1	2	0	0	1	0	1	1	1	1	0	2	2	0	0	0	1	2	1	1	1	2	0	0	2	1	0	0	0	0	0	0	1	0	0	0	1	1
212	0	0	2	0	1	2	0	1	0	0	0	1	1	0	0	0	1	2	0	0	1	0	2	2	0	0	0	2	2	2	1	1	2	2	0	2	2	0	0	1	1	0	0	1	0	0	0	0	1
213	0	0	1	0	0	1	1	1	1	1	1	0	0	0	0	1	0	0	2	2	0	0	1	2	0	0	0	2	2	1	2	0	0	0	0	2	1	0	0	1	1	0	0	1	0	1	0	0	2
214	0	0	2	0	1	2	0	0	2	2	0	0	0	0	0	0	0	0	1	1	1	0	1	1	0	0	0	2	2	1	2	1	2	0	0	0	2	0	0	2	2	0	0	2	0	1	0	0	1
215	1	0	2	0	0	1	2	2	0	1	1	0	0	0	0	0	0	1	1	1	0	0	1	1	1	1	1	2	2	1	0	2	2	0	0	0	0	0	0	0	0	0	1	1	0	0	0	0	0
216	1	0	2	0	0	2	1	1	1	1	0	0	2	0	0	0	0	1	1	1	1	0	2	2	0	0	0	2	2	2	0	0	1	0	0	1	2	0	0	0	0	0	1	2	1	2	0	0	2
217	1	1	0	0	0	1	0	0	2	2	0	0	0	0	0	0	0	0	2	2	0	1	0	1	1	1	0	2	2	2	1	1	1	2	1	1	0	0	0	0	0	0	0	1	0	0	0	0	0
218	0	0	1	0	0	1	2	2	0	1	1	2	2	0	0	0	0	1	1	0	1	0	2	2	0	0	0	1	1	1	1	0	2	1	1	2	1	0	1	2	1	0	0	0	1	1	0	0	0
219	1	0	0	0	0	1	0	0	2	2	0	1	1	0	0	0	0	2	0	0	1	0	2	2	0	0	0	2	2	2	0	1	1	0	0	1	2	0	0	2	2	1	2	2	1	0	0	0	1
220	0	0	0	0	0	1	0	1	0	0	1	0	1	0	0	0	0	1	1	1	1	0	2	2	0	0	0	2	2	1	2	1	1	0	0	2	1	0	0	0	0	0	1	2	2	0	0	0	2
221	1	0	1	0	0	0	0	0	2	2	0	0	1	0	0	0	0	1	1	1	1	0	2	2	0	0	0	1	1	1	0	0	1	1	1	2	2	1	1	1	1	0	2	2	1	1	0	1	1
222	1	0	0	0	0	0	1	1	1	1	0	1	1	0	0	0	0	1	1	1	0	0	2	2	0	0	0	1	2	1	0	1	2	0	1	1	2	0	0	2	2	0	1	1	1	1	0	0	1
223	1	0	2	0	1	2	2	2	0	1	1	0	0	0	0	0	0	1	1	1	0	0	2	2	0	1	0	1	2	1	0	1	1	1	0	1	1	0	0	2	1	0	1	1	0	1	0	0	1
224	1	0	0	0	1	1	1	2	0	0	0	0	0	0	0	0	1	1	1	2	0	1	2	2	0	0	0	2	2	2	1	0	2	0	0	0	1	0	0	1	1	0	0	2	1	2	0	0	0
225	0	0	1	0	0	1	1	1	2	2	0	0	0	0	0	0	0	1	1	1	0	0	2	2	0	0	0	2	2	2	0	2	1	0	0	0	1	0	0	0	0	0	0	2	1	1	0	0	1
226	0	0	2	0	0	2	1	1	0	0	1	0	0	0	0	0	1	1	2	2	0	0	0	1	1	1	1	2	2	0	1	0	2	1	0	1	1	0	0	2	2	1	1	1	1	1	0	0	0
227	1	1	2	0	0	1	0	0	2	2	0	2	2	1	1	1	0	0	2	2	0	0	2	2	0	0	0	1	2	1	0	1	2	1	1	2	1	0	0	0	0	0	1	1	0	0	0	0	1
228	0	0	2	0	0	1	2	2	0	0	2	0	0	0	0	0	0	2	0	0	1	0	2	2	0	0	0	2	2	2	1	2	1	1	1	2	2	0	0	2	2	0	0	2	0	0	0	0	0
229	1	0	1	0	0	2	1	2	0	1	0	1	1	0	0	0	0	1	2	2	0	0	1	1	1	1	0	1	2	1	0	0	0	0	0	2	1	0	0	2	1	0	1	2	1	0	0	0	0
230	1	0	2	0	0	2	0	0	1	1	0	0	1	0	0	0	0	2	0	0	1	0	1	1	1	1	0	2	1	1	2	2	2	0	0	0	2	0	0	2	2	0	0	1	0	0	0	0	1
231	0	0	1	0	0	2	0	0	1	1	0	0	0	0	0	0	0	1	2	2	0	0	2	2	0	0	0	1	2	1	1	0	2	1	1	2	2	0	0	1	1	0	1	2	1	0	0	0	1
232	0	0	2	0	0	1	2	2	0	0	0	0	0	0	0	0	0	0	2	2	0	1	2	2	0	0	0	2	1	0	2	2	2	0	1	2	2	0	0	2	2	1	1	2	1	0	0	0	1
233	1	1	2	0	0	1	1	1	1	1	0	0	1	0	0	0	0	0	1	1	0	0	0	0	1	1	0	1	2	1	0	1	1	1	2	2	1	0	0	0	0	0	0	2	0	2	0	0	0
234	0	0	2	0	0	1	1	1	1	1	0	0	0	0	0	0	0	0	2	2	0	0	1	1	0	0	0	1	2	0	0	0	1	0	0	1	2	0	0	2	2	0	1	2	1	0	0	0	1
235	1	0	0	0	0	0	1	1	1	1	0	0	0	0	0	0	0	2	0	0	0	0	2	2	0	0	0	2	2	1	2	1	1	0	0	1	1	0	0	1	1	0	0	0	1	1	0	0	0
236	1	0	2	0	1	1	1	1	1	1	1	0	1	0	0	0	0	1	1	1	1	0	2	2	0	1	0	1	2	0	1	0	1	0	0	1	1	1	0	1	1	0	0	1	0	1	0	1	0
237	0	0	2	0	0	2	1	1	1	2	0	1	0	0	0	0	0	0	2	2	0	1	2	2	0	0	0	1	2	1	0	1	1	1	1	1	1	0	0	1	0	0	1	1	1	1	0	0	1
238	0	0	2	0	0	0	1	1	1	2	0	1	1	0	0	0	0	0	2	2	0	0	2	2	0	0	0	1	1	1	1	1	1	0	0	2	2	0	0	1	1	0	1	2	1	1	0	0	1
239	1	0	0	0	0	1	2	2	1	1	0	0	1	0	0	0	0	0	2	2	0	0	2	2	0	0	0	2	2	2	0	1	2	0	0	1	1	1	1	1	1	1	1	1	1	1	0	1	2
240	1	0	2	0	0	1	0	1	1	1	0	0	1	0	0	0	0	1	1	1	0	0	1	1	0	1	1	1	2	2	0	0	1	0	0	1	2	0	0	2	2	0	0	1	0	1	0	0	1
241	1	0	2	0	0	2	2	2	0	0	0	0	0	0	0	0	0	1	1	1	1	0	2	2	0	1	0	2	2	1	2	1	1	0	0	2	2	0	0	1	1	0	0	2	1	2	0	0	1
242	1	0	1	0	0	1	2	2	0	1	1	0	0	0	0	0	0	0	2	1	1	0	2	2	0	1	0	1	1	1	0	2	2	0	0	0	2	0	0	1	1	1	2	2	0	1	0	0	1
243	1	1	2	0	1	2	1	1	1	1	1	0	1	0	0	0	0	0	2	2	0	0	2	2	0	1	0	2	2	2	0	0	1	1	1	1	2	0	1	2	1	0	0	2	0	0	0	0	0
244	0	0	0	0	0	0	1	1	1	1	0	0	0	0	0	0	0	0	2	2	0	0	2	2	0	1	0	1	2	2	0	0	1	0	0	2	1	1	1	1	1	1	1	2	1	0	0	1	2
245	0	0	0	0	0	1	0	0	1	1	0	2	1	0	0	0	0	1	0	0	1	1	2	2	0	0	0	1	2	1	1	1	1	1	1	1	1	1	1	0	0	0	0	2	1	1	1	0	0
246	1	0	1	0	0	1	2	2	0	1	0	0	0	0	0	0	0	0	2	2	0	0	1	1	0	1	0	2	2	2	0	0	1	0	0	1	1	0	1	1	0	1	1	2	1	0	0	0	1
247	1	0	1	0	1	1	1	2	1	2	0	0	0	0	0	0	0	1	1	1	0	0	1	1	0	0	0	2	2	2	1	1	1	1	1	1	1	0	0	1	1	0	2	2	1	0	0	0	1
248	0	0	0	0	0	1	2	2	0	0	1	0	0	0	0	0	0	0	2	2	0	0	2	1	1	2	0	1	2	1	1	1	2	0	0	2	0	0	0	1	1	0	0	1	0	0	0	0	0
249	1	0	1	0	0	0	1	1	1	1	0	0	0	0	0	0	1	2	1	1	0	1	0	1	1	1	0	2	1	1	1	0	2	0	0	2	2	0	0	1	1	1	1	2	1	1	0	0	1
250	0	0	2	0	0	2	0	0	2	2	0	0	0	0	0	0	0	1	1	1	0	0	2	2	0	0	0	2	2	2	0	1	2	0	0	1	2	0	0	1	1	0	0	1	0	1	0	0	2
251	0	1	1	0	0	1	2	2	0	2	0	0	1	0	0	0	0	2	0	1	1	0	2	2	0	0	0	2	2	1	2	1	1	2	0	2	2	0	0	0	0	1	1	1	1	0	0	0	0
252	0	0	1	0	0	1	2	2	0	0	1	0	0	0	0	1	1	2	1	1	0	0	1	1	1	1	1	2	2	1	1	2	1	0	1	2	1	0	0	1	1	0	0	1	0	0	0	0	1
253	0	0	1	0	0	0	1	2	1	2	0	1	1	0	0	0	0	0	2	1	1	0	1	1	1	1	0	2	2	2	0	0	2	1	0	1	1	0	0	1	1	0	0	1	0	0	0	0	1
254	0	0	1	0	0	1	1	1	1	2	0	0	0	0	0	0	0	1	1	1	0	0	2	2	0	0	0	1	1	1	1	1	1	1	0	1	2	0	0	1	1	0	0	0	0	0	0	0	1
255	1	0	1	0	0	0	1	1	1	1	0	0	0	0	0	0	0	0	2	1	1	0	2	2	0	1	0	2	2	2	0	0	2	0	0	1	1	0	1	2	1	0	1	1	0	0	0	0	1
256	0	1	1	0	1	1	1	2	0	0	0	1	2	1	1	1	0	1	1	1	0	0	2	2	0	0	0	2	2	2	1	1	2	0	0	1	0	0	0	0	0	0	1	2	1	0	0	0	1
257	1	0	0	0	0	0	0	0	2	2	0	0	1	0	0	0	0	1	0	0	1	0	2	2	0	0	0	2	2	2	1	0	1	0	0	1	2	0	0	2	2	0	1	2	1	0	0	0	1
258	0	0	1	0	0	0	1	0	1	1	0	1	1	0	0	0	0	1	1	1	1	0	2	2	0	0	0	2	2	2	1	0	1	1	0	2	1	0	0	1	1	0	1	2	0	1	0	0	1
259	1	0	1	0	0	1	1	1	2	2	0	0	0	0	0	1	0	0	2	1	1	0	2	2	0	0	0	1	2	0	1	2	2	0	0	1	1	0	0	1	1	0	0	1	1	1	0	0	0
260	0	0	1	0	0	0	0	0	2	2	0	0	1	0	0	1	0	0	2	2	0	0	1	2	0	0	0	1	1	0	1	0	1	1	0	1	1	0	0	1	1	0	0	2	1	1	0	0	0
261	0	0	2	0	0	0	0	1	1	1	1	0	1	0	0	0	0	2	0	0	1	0	1	1	1	1	0	2	2	2	1	1	0	0	0	2	1	0	0	1	1	0	0	1	0	0	0	0	0
262	0	1	1	0	0	2	2	2	0	0	1	1	1	0	0	0	0	1	1	1	1	0	1	1	0	0	0	2	2	1	2	0	2	0	0	2	1	0	0	0	0	1	1	1	1	0	0	0	1
263	1	0	1	0	1	1	1	2	0	0	1	1	1	0	0	0	0	2	0	0	0	0	2	2	0	0	0	2	1	1	1	0	0	0	0	1	0	1	1	0	0	0	0	2	0	0	0	0	1
264	1	0	2	0	1	2	1	2	0	0	1	0	0	0	0	0	0	0	1	1	1	0	1	1	1	2	0	2	2	1	1	0	1	0	0	1	2	0	0	1	1	1	1	2	1	0	0	0	1
265	1	0	1	1	0	2	0	0	2	2	0	1	1	0	0	0	0	1	2	1	1	0	2	2	0	1	0	2	2	1	1	2	2	0	1	2	1	1	0	0	0	0	0	2	0	0	0	0	1
266	0	0	1	0	0	1	0	2	0	0	1	1	1	0	0	0	0	1	1	1	1	0	1	1	1	1	0	2	2	2	1	0	1	1	1	1	0	0	0	1	1	0	1	2	2	0	0	1	1
267	0	0	0	0	0	1	2	2	0	1	0	1	1	0	0	0	0	0	2	2	0	0	2	2	0	1	0	2	2	1	1	1	2	0	0	1	1	1	1	1	1	0	0	2	0	2	0	0	0
268	0	0	1	0	0	1	2	2	0	1	0	1	1	0	0	0	0	1	1	1	0	0	2	2	0	0	0	2	2	2	1	1	2	0	0	2	1	0	0	1	0	0	0	1	0	0	0	0	1
269	0	0	1	0	0	0	2	2	1	1	0	0	0	0	0	0	0	2	0	0	0	0	2	2	0	0	0	2	2	1	1	0	0	1	2	2	1	0	0	1	1	0	0	1	0	1	0	0	0
270	0	0	2	0	1	2	0	0	1	1	0	1	1	0	0	0	0	0	2	2	0	0	2	2	0	0	0	1	2	0	1	1	2	1	0	0	1	0	0	1	1	0	0	2	0	2	0	0	1
271	1	0	0	0	0	0	1	2	0	0	1	0	0	0	0	1	0	0	2	2	0	0	2	2	0	0	0	2	2	1	1	0	1	2	0	1	1	0	0	0	0	0	1	2	1	1	0	0	0
272	1	0	2	0	0	1	0	0	2	2	0	0	0	0	0	1	0	2	0	0	0	0	2	2	0	0	0	2	2	1	2	2	2	0	1	2	1	0	0	1	1	1	1	2	1	0	0	0	1
273	1	0	0	0	0	0	1	2	1	1	0	0	0	0	0	0	0	1	1	1	0	0	2	2	0	0	0	2	2	1	2	1	2	0	0	1	2	0	0	0	0	0	0	1	0	0	0	0	2
274	1	1	2	0	0	1	2	2	0	0	2	1	2	0	0	0	0	1	1	1	0	0	2	2	0	0	0	2	1	0	2	1	1	0	1	1	2	0	0	1	1	0	1	2	0	0	0	0	1
275	1	0	1	0	0	1	2	2	0	1	0	0	0	0	0	0	0	0	2	2	0	0	2	2	0	0	0	2	2	2	0	1	2	1	1	2	1	0	0	2	1	1	1	2	1	1	0	0	1
276	0	0	1	0	0	1	2	2	0	0	2	0	0	0	0	0	0	2	0	1	0	0	2	2	0	0	1	2	2	1	0	1	2	1	0	0	1	0	1	2	1	1	1	2	0	0	0	0	2
277	0	0	1	0	1	2	2	2	0	1	0	0	0	0	0	0	0	0	2	1	1	0	1	1	0	0	0	1	2	0	1	1	2	0	0	1	1	1	1	1	1	0	0	1	0	0	0	0	1
278	0	0	0	0	0	1	1	1	1	2	1	1	1	0	0	0	0	1	1	1	1	1	1	1	0	0	0	1	2	1	0	2	2	0	1	2	1	0	0	1	1	0	0	1	0	1	0	1	2
279	0	0	0	0	0	1	0	0	2	2	0	0	0	0	0	0	0	1	2	1	1	0	0	1	0	0	0	1	2	0	1	1	0	0	0	2	1	1	0	0	0	0	0	0	0	1	0	1	1
280	1	0	2	0	0	2	1	1	1	1	0	0	1	0	0	0	1	2	1	2	0	0	2	2	0	0	0	1	1	1	0	1	2	0	0	0	1	0	0	2	1	0	0	2	0	2	0	0	0
281	1	0	2	0	0	0	2	2	0	1	0	1	1	0	0	0	0	0	1	1	1	0	2	2	0	0	0	2	2	1	1	1	2	0	0	1	1	0	0	0	0	0	0	1	0	1	0	0	2
282	1	0	1	0	0	1	1	2	0	0	0	0	1	0	0	1	0	0	2	2	0	0	2	2	0	0	0	2	2	2	0	0	1	1	1	1	1	0	0	2	2	0	1	2	1	0	0	0	0
283	0	0	1	0	0	1	1	2	0	1	0	0	1	0	0	0	0	2	1	1	0	1	2	2	0	0	0	0	2	0	0	2	2	0	0	1	2	0	0	1	1	0	0	1	0	0	0	0	2
284	1	0	2	0	0	1	1	1	1	2	0	1	2	0	0	0	0	1	1	1	0	1	2	2	0	0	0	2	2	2	0	0	2	1	1	1	1	1	1	1	1	1	1	2	1	0	0	0	0
285	0	0	1	0	0	1	1	1	1	2	0	0	0	0	0	0	0	1	1	1	1	0	2	2	0	1	0	2	2	1	1	0	2	2	2	2	1	0	0	2	2	0	0	1	0	0	0	0	2
286	0	0	1	0	0	1	2	2	0	1	0	0	1	0	0	1	0	0	1	1	0	0	2	2	0	0	0	2	1	1	2	0	0	1	2	2	1	0	0	0	0	1	1	2	1	0	0	0	0
287	0	0	2	0	2	2	1	1	1	1	1	1	1	0	0	0	0	2	0	0	1	1	0	1	1	1	0	0	2	0	0	1	1	1	0	0	1	0	0	0	0	0	0	1	0	0	0	0	0
288	1	0	1	1	0	1	2	2	0	0	0	0	0	0	0	0	0	0	2	2	0	0	1	1	1	1	0	2	2	2	0	1	2	0	0	1	2	0	0	2	2	0	0	1	1	1	0	0	1
289	0	0	2	0	1	2	0	1	1	1	0	0	1	0	0	0	0	0	1	2	0	0	1	1	0	0	0	2	2	2	1	0	0	0	0	2	2	0	0	2	2	0	0	0	2	2	0	0	1
290	0	0	2	0	0	1	1	2	1	1	0	0	0	0	0	0	0	2	0	0	1	0	2	2	0	0	0	1	1	1	1	1	1	0	0	1	0	1	1	1	0	0	1	1	0	1	0	0	0
291	0	0	0	0	0	1	0	1	1	1	0	1	1	0	0	0	0	0	2	2	0	0	2	2	0	0	0	2	1	1	1	1	1	2	0	2	2	0	0	1	1	0	0	2	0	1	0	0	0
292	0	0	1	0	0	1	1	1	1	2	0	1	1	0	0	0	0	0	2	2	0	1	2	2	0	0	0	2	1	1	1	0	1	0	0	1	2	0	0	2	2	0	1	1	1	1	0	0	1
293	0	0	1	0	0	0	2	2	0	0	1	1	2	0	0	0	0	1	1	1	0	0	1	1	1	1	0	1	2	0	1	2	2	1	1	2	2	0	0	1	1	0	1	2	1	2	0	0	0
294	1	0	0	0	0	0	1	2	0	0	0	0	1	0	0	0	0	0	2	2	0	0	2	2	0	0	0	2	1	1	2	0	2	0	0	0	1	0	0	1	1	0	1	1	1	2	0	0	2
295	0	0	1	0	0	0	1	2	0	0	0	0	0	0	0	0	0	0	2	1	1	0	1	1	0	0	0	2	1	1	1	1	1	1	1	1	1	0	0	1	1	0	0	0	1	1	0	0	1
296	0	0	0	0	0	1	1	2	0	0	0	1	1	0	0	0	0	1	1	1	0	0	2	1	1	2	0	2	2	2	0	1	1	1	1	2	0	0	0	0	0	1	1	2	0	0	0	0	1
297	0	0	2	0	0	1	2	2	0	1	0	0	0	0	0	0	0	1	1	1	1	0	2	2	0	0	0	2	2	2	1	0	1	0	0	1	0	0	0	1	1	0	1	2	1	0	0	0	1
298	0	0	0	0	0	1	1	2	0	0	1	1	1	0	0	0	0	0	2	2	0	0	2	2	0	0	0	2	2	2	1	1	1	1	2	2	1	0	0	2	2	0	0	1	0	1	0	1	2
299	0	0	1	0	0	1	2	2	0	0	1	0	1	0	0	1	0	0	2	2	0	0	2	2	0	0	0	2	2	1	1	1	0	0	0	1	2	0	0	2	2	1	1	2	0	0	0	0	0
300	0	0	1	0	0	1	0	0	2	2	0	0	0	0	0	0	0	1	1	1	0	0	2	2	0	0	0	2	2	1	2	1	2	0	0	0	1	1	1	1	1	0	0	2	1	0	0	0	1
301	0	0	2	0	1	2	2	2	0	1	0	0	1	0	0	0	0	1	1	1	1	0	2	2	0	0	0	2	2	2	1	0	1	0	0	0	1	0	0	2	2	0	0	1	1	1	0	0	2
302	0	0	1	0	0	1	1	1	1	2	0	0	1	0	0	0	0	0	1	2	0	1	2	2	0	0	0	2	2	1	1	1	1	0	0	1	0	0	0	0	0	1	1	1	0	1	0	0	0
303	1	0	1	0	0	1	1	2	0	1	0	1	1	0	0	0	0	0	2	2	0	0	2	2	0	0	0	1	2	0	1	0	0	0	0	2	1	0	0	1	1	0	0	0	0	1	0	0	1
304	1	0	1	0	0	0	1	2	0	0	0	1	0	0	0	0	0	1	0	0	0	0	2	2	0	0	1	2	2	1	0	0	1	0	0	1	0	0	0	0	0	2	2	2	0	0	0	0	1
305	0	0	0	0	0	0	0	1	1	1	0	1	1	1	1	1	0	2	0	0	1	1	1	2	0	0	0	2	2	1	2	0	2	2	2	2	1	0	0	0	0	0	0	2	0	2	0	0	1
306	1	0	0	0	0	1	1	1	0	0	0	2	2	0	0	0	0	1	1	1	0	0	2	2	0	0	0	2	2	2	1	2	2	0	0	0	2	0	1	2	1	0	0	1	0	1	0	0	0
307	1	0	1	0	0	1	1	1	1	1	0	1	1	0	0	0	1	1	2	2	1	0	2	2	0	0	0	1	2	1	0	1	1	0	0	1	2	0	0	1	1	0	2	2	0	1	0	0	0
308	0	0	1	0	0	1	0	0	2	2	0	1	2	0	0	1	0	0	2	1	1	0	2	2	0	1	0	2	2	2	0	0	1	1	1	2	2	0	0	2	2	0	1	2	1	0	0	1	0
309	0	0	2	0	1	2	1	1	1	2	0	0	0	0	0	0	0	0	2	2	0	0	0	0	1	1	0	1	2	2	1	0	1	0	0	2	1	0	0	1	1	0	1	1	1	1	0	0	0
310	0	0	2	0	0	0	1	1	0	0	2	1	1	0	0	0	1	2	0	0	1	0	2	2	0	0	0	2	1	1	2	1	1	2	0	2	2	0	0	2	2	0	1	2	1	0	0	0	2
311	1	0	1	0	0	0	0	1	1	1	0	1	1	0	0	0	0	1	1	0	1	0	2	2	0	0	0	2	2	1	2	1	0	0	0	1	1	0	0	1	1	0	0	1	0	1	0	1	2
312	0	0	2	0	1	1	1	1	2	2	0	0	2	0	0	1	0	1	1	1	0	0	2	2	0	0	0	2	2	2	0	1	2	0	0	1	1	1	1	1	1	0	0	2	0	0	0	0	2
313	0	0	1	0	0	1	0	0	2	2	0	0	0	0	0	0	0	1	1	1	0	0	2	2	0	0	0	2	2	1	2	1	2	1	0	0	2	0	0	1	1	0	0	0	2	2	0	0	2
314	0	0	1	0	0	1	1	1	1	1	0	1	2	0	0	0	0	1	1	1	0	0	1	1	0	1	0	2	1	0	2	1	2	0	0	2	1	0	0	1	1	0	1	1	1	2	0	1	1
315	0	0	2	0	1	2	0	0	1	1	1	2	1	0	0	0	0	1	1	1	1	0	1	2	0	0	0	1	2	1	1	1	1	1	0	0	1	1	1	1	1	0	0	2	0	0	0	1	1
316	1	0	2	0	1	1	1	1	1	1	0	0	1	0	0	0	0	0	2	2	0	0	2	2	0	0	0	2	2	1	2	1	1	0	0	2	2	0	0	1	1	0	0	0	0	1	0	0	2
317	1	0	1	0	0	1	2	2	0	0	0	0	1	0	0	1	0	1	1	1	0	0	1	1	0	0	0	2	0	0	2	0	2	0	0	2	2	0	0	1	1	0	0	1	0	1	0	0	0
318	1	0	1	0	0	1	0	0	2	2	0	0	1	0	0	0	0	2	0	0	0	0	2	2	0	0	0	1	1	1	2	1	1	1	0	1	1	0	0	1	1	0	0	2	1	1	0	0	1
319	0	0	0	0	0	1	1	1	1	1	0	0	1	0	0	1	0	1	1	1	0	0	0	1	0	0	0	2	2	2	1	0	0	1	1	1	0	1	1	0	0	0	1	2	1	0	0	0	0
320	1	0	2	0	0	1	2	2	0	0	0	0	0	0	0	0	0	1	1	1	1	0	2	2	0	0	1	2	2	1	0	1	1	2	0	2	2	0	0	2	1	0	0	1	0	0	0	0	2
321	0	0	2	0	0	1	0	0	2	2	0	0	1	0	0	0	0	0	2	1	1	0	2	2	0	0	0	2	2	2	0	0	2	0	0	1	2	0	0	1	1	1	1	1	0	2	0	1	2
322	0	0	2	0	0	2	1	1	1	1	0	1	2	0	0	0	0	2	0	0	1	0	2	2	0	0	1	2	2	1	0	1	1	0	0	2	1	0	0	1	1	1	1	1	1	1	0	0	2
323	1	1	1	0	0	1	2	2	1	1	0	2	2	0	0	0	0	0	2	2	0	0	2	2	0	0	0	2	2	2	1	0	1	0	0	2	1	0	0	1	1	0	0	2	0	1	0	0	0
324	1	0	0	0	0	0	1	1	1	1	1	1	1	1	1	1	0	1	0	0	1	2	0	2	0	0	0	2	2	2	0	1	1	1	1	1	2	0	0	1	1	0	1	1	1	0	0	0	0
325	1	0	2	0	0	0	0	0	2	2	0	0	1	0	0	1	0	2	0	0	0	0	2	2	0	0	0	2	1	1	1	1	2	0	0	2	1	0	0	0	0	1	1	2	1	0	0	0	0
326	1	0	2	0	1	1	1	2	0	0	0	1	0	0	0	0	0	2	0	1	1	1	2	2	0	0	0	1	1	0	2	2	1	0	0	1	2	0	0	1	1	1	1	1	1	0	0	0	0
327	0	0	1	0	1	2	2	2	0	0	1	1	1	0	0	0	0	1	1	1	1	0	2	2	0	0	0	2	2	2	1	1	1	2	0	2	2	0	0	1	1	0	0	2	0	1	0	1	1
328	1	0	0	0	0	0	2	2	0	0	1	0	0	0	0	0	0	0	1	2	0	0	2	2	0	0	0	2	2	0	1	2	2	0	1	2	1	0	0	0	0	1	1	1	1	1	0	1	0
329	1	0	2	0	0	1	2	2	0	0	0	0	0	0	0	0	0	0	2	2	0	0	2	2	0	0	0	2	2	2	1	0	1	1	0	1	1	0	0	2	2	0	0	1	0	0	0	1	0
330	0	0	1	0	1	1	1	1	1	2	0	2	1	0	0	0	0	1	1	1	0	0	1	1	0	1	0	1	1	1	1	0	1	0	0	2	1	0	0	0	0	0	1	1	1	1	0	0	1
331	0	0	2	0	0	1	2	2	0	0	1	0	0	0	0	0	0	0	2	2	0	1	1	2	0	0	0	2	1	1	2	2	2	0	0	0	2	1	1	1	1	0	0	2	0	2	0	0	1
332	1	0	1	0	0	0	1	1	0	2	0	2	2	0	0	0	0	0	2	2	0	0	2	2	0	0	1	2	2	1	1	0	0	1	2	2	2	0	0	2	2	0	1	2	1	1	0	0	1
333	1	0	2	0	0	2	2	2	0	0	2	1	1	1	1	1	1	2	1	1	0	0	2	2	0	1	0	2	1	1	2	1	1	1	1	1	1	0	0	2	1	0	1	1	1	1	0	1	2
334	1	0	1	0	0	0	0	1	0	0	1	0	0	0	0	1	0	1	1	1	0	0	0	1	0	1	0	2	2	2	1	0	0	0	0	2	1	0	0	2	2	0	0	2	0	0	0	0	1
335	1	0	1	0	1	1	1	2	0	1	0	0	2	0	0	0	0	1	1	0	1	0	1	1	0	0	0	1	2	1	1	2	2	0	0	0	1	0	0	1	1	0	0	1	0	1	0	0	0
336	1	0	2	0	0	1	0	1	2	2	0	0	0	0	0	1	0	1	1	1	1	0	1	1	0	1	0	1	2	0	1	2	2	0	0	0	1	0	0	1	1	0	0	1	0	0	0	0	1
337	1	1	2	0	0	1	0	0	1	1	0	1	2	1	1	1	0	2	0	1	1	0	2	2	0	0	0	2	2	2	0	1	2	0	0	1	1	1	0	0	0	0	0	2	0	2	0	0	1
338	0	0	1	0	0	2	2	2	0	0	0	0	0	0	0	0	0	2	0	0	0	0	1	1	1	1	0	1	2	1	0	1	2	1	0	2	1	0	0	1	0	0	0	1	0	0	0	1	2
339	0	0	2	0	0	2	2	2	1	1	1	0	0	0	0	0	1	2	0	0	2	0	1	1	0	0	0	2	2	1	1	1	2	0	1	2	1	0	0	1	1	0	0	2	0	1	0	0	0
340	0	0	1	0	0	2	2	2	0	1	1	0	0	0	0	0	0	2	0	1	0	0	2	2	0	0	0	2	2	0	1	0	2	2	1	2	2	0	0	0	0	0	1	1	0	1	0	0	2
341	1	0	2	0	0	1	2	2	0	0	1	1	1	0	0	0	0	2	0	0	0	0	1	1	0	0	0	2	1	1	2	0	0	1	0	2	0	0	0	1	1	0	0	1	0	1	0	0	0
342	1	0	2	0	0	2	1	1	1	1	1	1	1	0	0	0	0	0	2	2	0	0	1	2	0	0	1	2	2	1	0	2	1	0	0	1	2	0	0	2	2	0	0	1	0	1	0	0	1
343	1	0	1	0	1	1	0	1	1	1	0	1	1	0	0	0	0	1	2	1	1	0	2	2	0	0	0	2	1	0	2	2	2	0	0	1	1	0	0	2	2	1	1	1	1	0	0	1	1
344	0	0	1	0	0	1	2	2	0	0	0	1	1	1	1	1	0	0	2	2	0	0	2	2	0	0	0	1	1	1	2	1	1	0	1	1	1	0	0	2	2	0	0	1	0	1	0	0	1
345	0	0	1	0	0	1	0	1	1	1	1	1	0	0	0	0	0	0	2	2	0	0	2	2	0	0	0	1	1	0	1	1	1	0	0	1	1	0	0	1	1	1	1	2	0	1	0	0	0
346	0	0	1	0	0	1	1	1	2	2	0	2	1	0	0	0	1	0	2	1	1	0	2	2	0	0	0	2	1	1	2	0	0	0	0	1	2	0	0	1	1	0	0	1	0	1	0	0	0
347	1	0	1	0	1	1	2	2	0	0	1	0	0	0	0	0	1	2	0	0	1	0	2	2	0	0	0	2	2	2	0	0	0	1	2	2	1	1	1	1	1	0	0	2	0	1	0	0	1
348	0	0	2	0	1	2	0	0	2	2	0	1	1	0	0	0	0	1	1	1	1	0	0	0	0	0	0	2	2	2	1	1	1	0	1	1	1	0	0	1	1	0	0	2	1	0	0	0	1
349	1	0	1	0	0	1	2	2	0	0	1	0	2	0	0	1	0	2	0	1	1	0	2	2	0	0	0	1	1	1	1	0	1	0	0	2	1	0	0	1	1	1	1	1	1	1	0	0	1
350	0	0	1	0	0	1	0	1	1	1	1	0	0	0	0	0	0	1	1	0	1	0	2	2	0	0	0	1	2	1	1	1	1	1	1	1	1	0	0	2	1	0	1	2	1	1	0	0	1
351	1	0	1	0	0	0	0	0	1	1	1	0	0	0	0	0	0	0	2	2	0	0	1	2	0	0	0	2	2	2	1	0	1	0	0	1	1	0	0	0	0	0	0	1	0	0	0	0	1
352	1	0	1	0	0	1	0	0	2	2	0	0	1	0	0	1	0	2	1	1	1	0	2	2	0	0	0	1	1	0	1	0	1	0	0	1	1	0	0	1	0	0	0	2	0	0	0	1	1
353	0	0	1	1	0	1	2	2	0	1	0	0	0	0	0	0	0	0	2	2	1	0	2	2	0	0	0	1	1	1	0	0	2	0	0	1	1	0	0	0	0	0	0	0	0	0	0	0	1
354	0	0	2	0	0	1	2	2	0	1	0	1	1	0	0	0	0	0	2	2	0	0	2	2	0	0	0	2	2	2	0	1	1	0	1	1	1	0	0	1	1	0	1	2	1	1	0	0	1
355	0	0	2	0	0	2	1	2	0	0	0	1	1	0	0	0	0	0	2	2	0	0	2	2	0	0	0	0	2	0	0	0	1	1	1	1	2	0	0	1	1	0	0	1	0	1	0	0	2
356	1	0	1	0	0	0	2	2	0	0	0	0	1	0	0	0	0	1	1	1	0	1	2	2	0	0	0	0	2	1	0	0	0	0	1	2	1	2	1	1	1	0	0	1	0	1	0	2	2
357	0	0	2	0	0	2	2	2	0	1	1	1	2	0	0	0	0	1	1	1	0	0	2	2	0	0	1	2	2	1	1	2	2	0	0	0	0	1	1	0	0	1	2	2	0	1	0	0	2
358	0	0	1	0	0	1	1	2	0	1	0	1	1	0	0	0	0	1	1	1	1	0	1	1	0	1	0	1	2	1	0	1	1	0	1	2	1	0	0	2	1	2	2	2	0	0	0	0	0
359	0	0	1	0	0	1	1	2	0	0	0	0	1	0	0	0	0	1	0	0	1	0	2	2	0	0	0	1	1	0	1	0	1	1	0	1	0	0	0	1	0	1	1	1	1	1	0	1	2
360	1	0	1	0	0	0	1	2	0	1	0	0	0	0	0	0	0	1	1	1	1	0	1	1	1	1	0	1	2	1	0	0	2	0	0	1	0	1	0	0	0	0	0	0	2	0	0	0	1
361	1	0	1	0	0	2	0	0	1	1	1	0	1	0	0	0	0	0	2	2	0	1	1	2	0	0	0	2	2	2	0	2	1	0	0	2	1	0	0	2	1	0	0	2	1	0	0	0	1
362	0	0	2	0	0	2	1	1	1	2	0	0	2	0	0	0	0	2	1	1	0	0	2	2	0	0	1	2	2	1	0	1	2	0	1	1	2	0	0	0	0	0	0	2	1	2	0	0	0
363	0	0	1	0	0	0	1	1	2	2	0	0	1	1	1	1	0	1	2	1	1	0	2	2	0	0	0	2	2	0	1	0	2	0	0	1	1	0	0	1	1	0	0	2	0	1	0	0	0
364	0	0	2	0	0	2	1	1	1	2	0	0	2	0	0	0	0	0	2	2	0	0	2	2	0	0	1	2	2	1	0	1	1	0	0	2	1	0	0	1	1	1	1	1	1	0	0	0	1
365	0	0	1	0	0	0	1	2	1	2	0	2	2	1	1	1	0	1	1	1	0	0	2	2	0	0	0	2	2	1	1	2	1	0	0	0	1	1	1	1	1	0	1	2	0	1	0	0	1
366	1	0	0	0	0	0	2	2	0	1	0	0	1	0	0	0	0	1	1	1	1	0	2	2	0	0	0	1	1	1	1	1	1	2	1	2	0	0	0	0	0	0	1	1	1	2	0	0	1
367	0	0	2	0	0	1	1	1	1	1	1	0	1	0	0	1	0	1	2	2	0	0	2	2	0	0	0	1	2	1	0	0	1	0	0	1	1	0	0	2	2	0	0	2	0	1	0	0	1
368	0	0	1	0	1	1	0	1	1	1	0	0	0	0	0	1	0	1	1	1	0	0	2	2	0	0	0	2	2	1	1	0	2	0	0	2	1	0	0	1	1	0	0	1	0	1	0	2	2
369	1	0	2	0	1	2	1	1	2	2	0	1	1	1	1	1	0	2	0	0	1	0	2	2	0	1	0	1	2	0	1	0	2	1	1	1	2	0	1	2	1	1	1	1	1	0	0	0	0
370	1	0	1	0	0	2	2	2	0	1	0	0	0	0	0	0	1	2	0	0	2	0	2	2	0	0	0	2	2	1	2	1	2	0	1	2	1	0	0	0	0	0	0	2	1	0	0	1	0
371	0	0	1	0	0	1	1	2	1	1	0	1	0	0	0	0	0	0	1	1	1	0	1	1	1	1	0	1	2	1	0	2	2	0	0	0	0	0	0	0	0	0	1	1	1	0	0	0	1
372	1	0	2	0	1	1	1	2	0	0	1	1	1	0	0	0	0	0	2	2	1	0	1	1	0	1	0	2	1	1	2	1	2	1	0	0	1	0	1	1	0	1	1	1	1	0	0	0	1
373	0	1	0	0	0	1	2	2	0	0	0	0	0	0	0	0	1	2	0	0	2	0	2	2	0	0	0	2	2	1	1	0	1	1	1	1	1	0	0	1	1	0	0	0	1	1	0	0	0
374	1	0	0	0	0	0	2	2	0	0	2	0	0	0	0	1	0	1	1	1	1	0	1	1	0	0	0	2	2	2	0	2	2	0	0	1	2	0	0	1	1	0	0	1	0	1	0	0	2
375	1	0	1	0	0	2	1	1	1	2	0	1	1	1	1	1	0	2	0	0	1	0	2	2	0	0	0	2	1	1	1	0	1	0	0	2	1	0	0	0	0	0	0	2	0	1	0	0	1
376	0	1	1	0	0	1	1	1	0	0	1	0	0	0	0	0	0	0	2	2	0	1	2	2	0	0	0	1	2	0	1	2	1	0	0	1	2	0	0	1	1	0	0	2	0	0	0	0	0
377	1	0	0	0	0	1	0	1	1	1	1	0	1	0	0	0	0	2	0	1	0	0	1	1	0	1	0	2	2	1	2	1	2	0	0	1	1	0	0	1	1	0	0	1	0	0	0	0	0
378	0	0	1	0	0	1	2	2	0	0	1	0	2	0	0	0	0	0	1	2	0	0	2	2	0	0	1	2	2	1	0	1	1	1	2	2	0	0	0	0	0	0	1	1	1	1	0	0	1
379	0	0	1	0	0	1	1	2	0	0	0	0	1	0	0	1	0	2	0	0	1	0	1	1	0	0	0	2	2	2	2	0	2	0	0	2	1	0	0	0	0	0	1	2	1	0	0	0	0
380	1	0	1	0	0	1	0	1	2	2	0	2	2	0	0	0	1	2	1	1	0	1	2	2	0	0	0	2	2	1	1	0	1	1	1	2	1	0	0	2	2	1	2	2	1	0	0	0	1
381	0	0	2	0	0	2	1	1	1	1	1	1	2	0	0	0	0	0	2	1	1	0	2	2	0	1	0	0	1	0	1	1	1	0	0	1	1	0	0	1	1	0	0	2	0	0	0	0	1
382	1	0	2	0	0	2	1	1	0	0	1	0	0	0	0	0	0	1	0	0	2	0	2	2	0	0	0	1	2	1	0	0	2	0	0	0	2	0	0	1	1	0	1	1	1	1	0	0	1
383	0	0	1	0	1	1	1	2	0	1	0	1	1	0	0	0	0	1	1	1	1	0	2	2	0	0	0	2	1	1	2	1	1	0	1	1	1	0	0	1	1	0	0	0	1	0	0	0	0
384	1	0	1	0	0	1	1	1	1	1	1	0	0	0	0	0	1	2	0	0	1	0	1	1	0	1	0	0	2	0	0	1	1	0	0	1	1	0	0	1	1	0	0	0	0	0	0	1	1
385	0	0	0	0	0	0	1	1	2	2	0	0	0	0	0	0	0	0	2	1	0	0	2	2	0	0	0	2	2	2	0	0	0	0	0	2	2	0	0	2	2	0	0	2	0	0	0	1	1
386	0	0	1	0	0	0	1	2	0	1	0	0	1	0	0	0	0	1	1	1	1	0	2	2	0	0	0	2	1	0	2	1	1	1	2	2	1	0	0	2	1	0	1	2	1	1	0	0	1
387	0	0	1	0	0	1	0	0	2	2	0	0	0	0	0	0	0	2	0	0	0	0	1	2	0	0	0	1	1	0	1	1	2	0	0	1	1	0	0	1	1	0	1	2	1	0	0	0	1
388	0	0	0	0	0	1	0	0	2	2	0	1	2	0	0	0	0	0	2	2	0	0	2	2	0	0	0	2	2	1	0	0	0	0	0	2	1	0	0	0	0	0	1	2	1	0	0	0	1
389	0	0	2	0	0	1	0	0	2	2	0	0	0	0	0	0	0	1	0	0	1	0	1	1	0	1	0	1	2	1	0	0	0	0	0	2	1	0	1	2	0	0	1	2	1	0	0	0	1
390	1	0	2	0	0	1	0	0	2	2	0	0	0	0	0	0	0	2	0	0	0	0	1	1	0	1	1	1	2	0	0	0	2	0	0	2	2	0	0	1	1	1	1	2	1	0	0	0	1
391	0	0	2	0	0	2	2	2	0	0	1	1	2	0	0	0	0	1	1	1	0	0	2	2	0	0	0	0	2	0	0	1	1	0	0	1	1	1	0	0	0	0	0	1	0	1	0	0	0
392	1	0	1	0	0	1	2	2	0	1	0	0	2	0	0	0	0	2	0	1	0	0	2	2	0	0	0	1	2	1	0	2	1	0	0	2	1	0	0	1	1	1	1	2	0	0	0	1	2
393	1	0	2	0	0	1	2	2	0	1	0	0	0	0	0	0	0	1	1	1	0	0	2	2	0	0	0	2	2	2	0	1	1	0	0	2	2	0	0	1	1	0	1	2	0	0	0	1	2
394	0	0	1	0	0	2	1	1	1	1	1	0	0	0	0	1	0	0	1	2	0	0	2	2	0	0	0	1	2	1	1	1	2	0	0	2	1	0	0	0	0	2	2	2	1	0	0	0	0
395	0	0	0	0	0	0	2	2	0	0	2	0	1	0	0	0	0	1	1	1	1	0	1	2	0	0	2	2	2	0	1	0	1	1	1	1	2	0	0	2	2	0	1	2	0	0	0	1	2
396	0	0	0	0	0	0	1	1	0	0	0	0	0	0	0	0	0	0	2	2	0	0	2	2	0	0	0	2	2	2	0	0	2	1	1	2	1	0	0	1	1	0	1	1	1	1	0	0	1
397	0	0	1	0	0	0	2	2	0	0	0	0	0	0	0	0	0	0	2	1	1	0	2	2	0	1	0	2	2	1	2	1	1	0	0	2	1	1	1	1	1	0	0	1	0	0	0	0	0
398	0	0	1	0	0	2	1	1	1	1	0	0	0	0	0	0	0	1	1	1	0	0	1	1	0	0	0	2	2	2	1	0	2	1	0	1	2	0	0	1	1	1	1	2	1	0	0	1	2
399	0	1	1	0	0	2	1	1	1	2	0	1	1	0	0	0	0	0	1	1	0	0	1	1	1	1	0	1	2	0	1	0	2	1	1	2	2	0	0	1	1	1	1	2	1	0	0	0	1
400	1	0	1	0	0	1	1	1	1	1	1	0	0	0	0	0	0	0	2	2	0	1	2	2	0	0	0	1	1	1	1	2	2	0	1	2	2	0	0	1	1	0	0	2	0	2	0	0	0
401	1	0	1	0	0	2	2	2	0	1	0	0	1	0	0	0	0	2	0	1	1	0	1	1	0	0	0	2	2	2	0	1	0	0	0	1	2	0	0	1	1	0	0	0	1	1	0	0	1
402	1	0	2	0	0	2	2	2	0	0	1	0	0	0	0	0	0	1	0	0	0	0	2	2	0	1	0	1	1	0	2	1	1	0	0	2	2	0	0	2	2	0	1	2	0	0	0	0	0
403	0	0	1	1	0	1	1	2	0	0	0	0	2	0	0	0	0	0	1	1	0	0	0	0	0	0	0	2	2	2	1	1	2	0	0	1	1	0	0	1	0	0	0	2	0	1	0	0	0
404	0	0	0	0	0	0	1	1	1	1	0	1	1	0	0	0	1	0	2	1	1	0	2	2	0	0	0	2	2	2	0	0	2	0	0	0	2	0	0	1	1	1	1	2	2	0	0	0	0
405	1	0	2	0	0	2	2	2	1	1	0	0	1	0	0	0	0	0	1	1	1	0	2	2	0	0	0	1	2	1	0	1	1	0	0	2	1	0	0	0	0	0	0	0	0	1	0	0	1
406	0	0	0	0	0	0	1	1	1	1	0	0	1	0	0	1	0	0	2	2	0	0	2	2	0	2	0	1	1	0	1	0	1	1	0	1	1	0	0	2	2	1	1	2	1	0	0	0	0
407	0	0	0	0	0	0	0	0	2	2	0	0	0	0	0	0	0	0	2	2	0	0	2	2	0	0	0	2	2	2	1	1	2	0	0	1	1	0	0	1	1	0	0	2	0	0	0	0	0
408	0	0	2	0	0	1	2	2	0	1	0	0	0	0	0	0	1	2	1	1	0	0	1	1	1	1	0	1	1	1	0	1	1	2	0	2	2	0	0	1	1	0	0	2	0	2	0	0	0
409	0	0	1	0	0	0	1	0	1	1	0	0	2	0	0	0	0	0	2	2	0	1	2	2	0	0	0	2	1	1	1	0	1	0	0	1	2	0	0	0	0	0	2	2	1	0	0	0	2
410	1	0	1	0	0	0	0	0	2	2	0	0	0	0	0	0	0	1	1	1	0	0	1	1	1	1	0	1	2	1	0	1	1	1	2	2	1	0	0	2	2	0	0	1	0	0	0	0	1
411	0	0	2	0	0	1	2	2	1	1	0	0	0	0	0	0	1	2	0	0	1	0	2	2	0	0	0	2	2	1	2	1	1	0	1	2	0	1	1	0	0	0	1	2	1	0	0	0	1
412	0	0	2	0	0	1	2	2	0	1	1	1	2	1	1	1	0	0	2	2	0	0	2	2	0	0	0	2	2	2	0	1	1	0	0	1	1	0	0	1	1	0	0	2	1	1	0	0	2
413	1	0	2	0	0	1	1	1	1	1	1	0	1	0	0	0	0	1	1	1	0	0	0	1	0	1	0	2	2	2	0	0	1	1	2	2	1	0	0	1	1	0	0	1	0	1	0	0	0
414	0	0	0	0	0	1	0	0	2	2	0	0	1	0	0	0	0	0	2	2	0	0	2	2	0	0	0	1	2	1	0	1	1	0	0	2	2	0	0	2	2	1	1	2	0	0	0	0	2
415	1	0	1	0	1	2	1	2	0	1	0	0	0	0	0	0	0	1	1	1	0	0	2	2	0	0	0	2	2	2	0	0	2	1	1	1	1	0	0	2	1	0	1	2	1	0	0	2	2
416	1	0	0	0	0	0	1	0	1	1	0	0	0	0	0	1	0	2	0	1	1	0	2	2	0	0	0	2	2	1	1	0	2	0	0	1	0	0	0	1	0	0	0	0	0	1	0	0	1
417	1	0	0	0	0	1	1	1	1	1	0	1	2	0	0	0	0	2	0	0	0	0	2	2	0	0	0	2	2	2	0	1	2	2	0	1	2	0	0	2	2	0	1	1	1	0	0	0	1
418	1	0	1	0	0	1	1	1	1	1	1	0	0	0	0	0	0	1	1	1	0	0	2	2	0	0	1	2	2	1	0	0	2	1	1	1	2	0	0	1	1	0	1	2	1	0	1	0	0
419	0	0	2	0	0	1	1	1	1	1	1	1	2	0	0	0	0	1	1	1	1	0	2	2	0	0	0	1	1	0	1	1	1	0	1	1	1	0	0	0	0	2	2	2	1	0	0	0	0
420	1	0	2	0	0	1	1	1	1	1	1	0	0	0	0	0	0	0	2	1	0	0	2	2	0	0	0	2	2	2	0	0	2	1	1	1	1	0	0	0	0	0	0	1	0	0	0	0	0
421	0	0	2	0	0	2	2	2	0	1	0	1	2	0	0	0	0	0	2	2	0	0	2	2	0	0	0	1	2	0	1	2	1	0	1	2	2	0	0	1	1	0	0	0	0	0	0	0	1
422	0	0	2	0	1	2	2	2	0	0	1	1	1	0	0	0	0	2	1	1	1	0	2	2	0	1	0	1	1	1	1	1	2	1	0	0	1	0	0	2	2	0	0	2	0	2	0	0	0
423	1	0	1	0	1	1	1	1	1	1	1	1	1	0	0	0	1	2	1	2	0	0	2	2	0	1	0	2	2	2	0	2	2	0	0	1	1	0	0	0	0	1	1	2	1	0	0	1	0
424	0	1	2	0	0	1	2	2	0	1	1	0	0	0	0	0	0	1	1	1	1	0	2	2	0	0	0	2	2	2	1	2	2	0	0	0	1	0	0	2	2	2	2	2	0	0	0	0	1
425	0	0	1	0	0	1	0	1	0	0	0	1	1	0	0	0	0	0	2	2	0	0	2	2	0	1	0	2	2	2	1	0	2	0	0	1	1	0	0	1	1	0	0	0	2	2	0	0	1
426	0	0	2	0	0	1	2	2	0	0	0	0	0	0	0	0	1	2	1	1	0	0	1	2	0	0	0	0	1	0	1	1	1	0	0	1	1	0	0	0	0	0	0	1	1	1	0	0	2
427	1	0	1	0	0	2	0	1	1	1	0	1	2	1	1	1	0	0	2	2	0	0	1	1	0	0	0	2	2	1	0	1	1	0	0	2	2	0	0	1	1	1	2	2	0	1	0	0	1
428	0	0	1	0	0	0	1	1	1	2	0	0	1	0	0	0	0	0	2	2	0	0	2	2	0	1	0	2	2	2	0	0	1	0	0	2	0	1	1	0	0	0	1	2	1	1	0	0	0
429	0	0	2	0	0	0	2	2	0	0	0	0	1	0	0	0	0	1	1	1	0	0	0	0	1	1	0	2	2	2	1	1	2	1	0	0	1	0	0	0	0	0	0	2	0	1	0	0	0
430	0	0	1	0	0	1	0	0	2	2	0	0	0	0	0	1	0	2	0	0	1	0	2	2	0	1	0	1	2	2	0	0	0	1	0	2	1	0	0	0	0	0	1	1	1	2	0	0	0
431	1	0	2	0	0	1	1	2	0	0	1	1	2	1	1	1	0	1	1	0	1	0	1	1	1	1	0	2	2	1	2	2	2	0	0	1	1	0	0	2	1	0	1	2	2	2	0	0	0
432	0	0	2	0	1	2	1	1	2	2	0	0	1	0	0	0	0	0	1	2	0	1	2	2	0	0	0	2	2	1	2	0	1	1	0	1	1	1	1	1	1	0	0	2	0	0	0	0	0
433	1	0	2	0	0	0	2	2	0	1	1	0	0	0	0	0	0	0	1	1	1	0	2	2	0	0	0	2	1	1	1	0	2	1	0	1	1	0	1	1	0	0	0	2	0	0	0	0	1
434	1	0	1	0	0	1	2	2	0	1	0	0	1	1	1	1	0	1	1	1	0	0	2	2	0	1	0	2	2	2	1	1	1	2	1	1	1	0	0	2	2	0	0	0	0	1	0	0	2
435	0	0	0	0	0	0	0	1	1	1	1	1	2	0	0	0	0	0	1	1	0	0	2	2	0	1	1	2	2	1	0	0	1	1	1	2	1	0	0	1	1	0	0	2	0	0	0	0	1
436	1	0	1	0	0	0	1	1	1	2	0	0	1	0	0	0	0	0	2	2	0	0	2	2	0	0	0	2	2	2	0	2	2	0	1	2	1	0	0	1	0	1	1	2	1	0	0	0	2
437	0	0	1	0	0	2	0	1	1	1	0	0	0	0	0	1	0	1	1	1	0	0	1	1	0	0	0	2	2	2	0	1	1	0	0	1	2	0	0	2	2	1	1	1	1	1	0	0	1
438	1	0	1	0	1	2	1	2	0	0	1	0	2	0	0	0	0	0	1	1	1	0	2	2	0	0	0	1	2	0	0	1	2	1	0	0	1	1	1	1	1	1	1	2	0	1	0	0	0
439	0	0	2	0	1	2	2	2	0	1	0	0	0	0	0	0	0	1	1	1	1	0	2	2	0	0	0	1	2	1	0	1	1	0	0	1	1	0	0	2	1	0	1	2	0	1	0	0	1
440	1	0	1	0	0	1	0	0	2	2	0	0	0	0	0	0	0	1	1	0	1	0	2	2	0	0	0	2	1	1	2	2	2	0	1	2	2	0	0	1	1	0	0	2	0	0	0	0	0
441	1	0	1	0	0	0	1	1	1	1	0	0	0	0	0	0	0	1	0	0	2	0	2	2	0	0	0	2	2	1	1	1	1	1	1	2	0	1	1	0	0	0	0	1	1	1	0	0	0
442	1	0	2	0	0	2	1	1	1	1	0	0	1	0	0	0	0	1	1	1	0	1	1	2	0	0	0	2	2	2	1	0	1	0	0	1	1	0	1	1	0	0	0	1	1	1	0	1	0
443	0	0	2	0	0	2	2	2	0	0	1	1	2	0	0	0	0	0	2	2	0	0	1	2	0	0	1	1	1	0	1	1	1	0	0	2	1	0	0	1	1	1	2	2	1	0	0	0	1
444	0	0	2	0	0	2	0	1	1	1	0	0	0	0	0	0	0	2	0	0	1	0	2	2	0	1	0	2	0	0	2	2	1	0	0	2	1	0	0	2	2	0	0	2	0	1	0	0	0
445	1	0	2	0	2	2	1	1	1	1	0	0	0	0	0	0	0	0	2	1	1	0	2	2	0	1	0	2	2	1	2	0	2	1	0	1	1	0	0	1	1	1	1	2	1	0	0	0	2
446	0	0	2	0	2	2	2	2	0	0	0	1	1	0	0	0	0	0	2	2	0	0	1	2	0	0	1	2	2	1	0	1	2	0	0	2	2	1	0	0	0	0	0	2	1	0	0	0	1
447	0	1	1	0	0	1	2	2	0	0	0	1	2	0	0	0	0	0	1	1	1	0	1	2	0	0	0	2	2	2	0	1	1	0	0	1	1	1	1	1	1	0	0	1	1	1	0	1	2
448	0	0	1	0	0	1	0	1	0	0	0	0	0	0	0	0	0	2	0	0	1	0	2	2	0	1	0	2	1	1	1	0	2	0	0	0	1	0	0	1	1	0	2	2	1	1	0	0	1
449	0	0	1	0	0	1	1	2	0	0	0	1	1	0	0	0	0	1	1	1	0	0	2	2	0	0	0	2	2	2	1	1	1	1	0	0	2	0	0	1	1	0	0	0	1	0	0	0	2
450	0	0	1	0	0	1	2	2	1	1	1	0	1	0	0	0	0	1	1	1	1	0	2	2	0	0	0	2	2	2	0	1	1	1	2	2	2	0	0	0	0	1	1	2	1	0	0	0	0
451	0	0	1	0	0	2	1	2	0	0	0	0	1	0	0	0	0	1	1	1	1	0	1	1	0	0	0	1	2	1	1	0	1	0	0	2	2	0	0	1	1	0	0	0	0	0	0	0	1
452	0	0	1	0	0	1	1	1	1	1	1	0	0	0	0	0	0	0	2	1	1	0	1	1	0	1	0	2	2	2	1	0	1	1	1	1	1	1	1	1	1	0	0	1	0	0	0	1	1
453	1	0	1	0	0	0	1	2	0	1	0	0	1	0	0	0	0	1	1	1	0	0	2	2	0	0	0	2	2	2	0	1	1	0	0	1	2	0	0	1	1	0	1	2	1	1	0	0	1
454	0	0	2	0	0	2	1	1	1	1	1	0	0	0	0	0	0	0	2	2	0	0	2	2	0	1	0	1	1	1	1	1	0	0	0	2	1	1	0	0	0	1	1	2	0	0	0	0	1
455	1	0	0	0	0	0	2	2	0	1	0	0	2	0	0	1	0	0	2	2	0	0	2	2	0	1	0	1	1	1	2	0	0	0	0	1	1	0	0	2	2	0	0	1	0	0	0	0	1
456	1	0	2	0	0	1	2	2	0	1	0	1	1	0	0	0	0	2	0	0	0	0	1	1	0	0	0	1	2	1	0	0	2	2	1	1	1	0	0	1	0	0	0	1	0	1	0	0	0
457	1	0	2	0	2	2	0	0	2	2	0	1	1	0	0	0	0	2	0	0	0	0	2	2	0	0	0	2	1	0	1	0	1	1	0	0	2	0	0	1	1	0	0	2	1	0	0	0	1
458	0	0	1	0	0	1	2	2	0	1	1	1	2	0	0	0	0	1	1	1	0	0	2	2	0	0	0	2	2	1	2	0	1	0	0	1	1	1	1	1	1	2	2	2	0	0	0	0	1
459	0	1	1	0	0	1	0	0	2	2	0	1	1	0	0	0	0	1	1	1	0	0	1	2	0	0	1	2	2	1	1	1	1	0	0	2	1	0	0	1	1	0	0	2	0	2	0	1	1
460	1	0	2	0	1	2	1	1	1	2	0	0	0	0	0	0	0	2	0	0	1	0	1	1	0	0	0	2	2	1	0	0	1	0	0	1	2	0	0	1	1	0	0	1	0	0	0	0	1
461	1	0	2	0	0	2	2	2	0	1	0	0	0	0	0	0	0	0	2	2	0	1	0	1	1	1	0	2	2	1	2	0	2	1	0	1	1	0	0	1	1	0	1	1	1	1	0	0	1
462	1	0	2	0	1	1	0	0	2	2	0	1	1	0	0	0	1	2	0	0	1	0	1	2	0	0	0	2	2	1	1	2	1	0	0	0	1	0	0	0	0	1	1	1	1	0	0	0	1
463	1	0	2	0	0	1	2	2	0	2	0	1	2	0	0	0	0	1	1	1	1	0	2	2	0	0	1	2	2	0	1	1	1	0	0	2	1	0	0	2	2	1	1	2	0	1	0	0	2
464	0	1	2	0	0	1	0	0	2	2	0	0	0	0	0	0	0	2	0	0	1	0	1	1	0	0	0	2	2	1	1	0	2	2	2	2	2	0	0	1	1	0	2	2	1	1	0	0	1
465	0	0	1	0	1	1	2	2	1	1	1	0	2	0	0	1	0	0	1	1	1	0	2	2	0	1	0	2	2	1	2	1	1	0	0	2	1	0	0	1	0	0	0	2	0	0	0	0	0
466	1	0	2	0	0	1	2	2	0	1	1	1	1	0	0	0	0	1	1	1	0	0	2	1	1	2	0	2	2	2	0	2	2	0	0	1	2	0	0	1	1	1	2	2	1	0	0	0	0
467	1	1	1	0	0	2	2	2	0	0	0	1	1	0	0	0	0	0	2	1	1	0	0	0	1	1	1	2	2	1	0	1	1	0	0	1	1	0	0	1	0	0	0	1	0	0	0	0	1
468	1	0	1	0	0	0	1	2	0	0	1	0	1	0	0	0	1	1	1	1	1	0	0	1	0	0	1	1	2	0	0	0	1	0	0	1	1	0	0	0	0	0	0	0	0	0	0	0	2
469	1	0	0	0	0	0	1	1	1	2	0	0	0	0	0	0	0	0	1	2	0	0	2	2	0	0	0	1	1	0	1	0	0	1	1	1	2	0	0	2	2	0	0	0	0	0	0	0	1
470	1	1	2	0	1	1	2	2	1	1	0	0	1	0	0	0	0	1	1	0	1	0	2	2	0	0	0	2	2	2	1	0	0	0	0	1	1	1	1	0	0	0	0	2	1	1	0	1	2
471	0	0	2	0	0	0	1	1	1	1	1	0	0	0	0	0	0	1	1	1	1	1	1	1	0	0	0	2	2	1	1	0	2	1	0	1	1	1	1	0	0	2	2	2	0	0	0	0	0
472	1	0	0	0	1	1	2	2	0	1	0	0	1	0	0	0	0	0	1	2	0	0	2	2	0	0	0	1	2	1	0	0	2	1	0	2	1	0	0	1	1	0	0	2	0	1	0	0	0
473	1	0	2	0	0	2	0	1	1	1	0	1	2	0	0	0	0	1	1	1	1	0	1	1	0	0	0	0	2	0	0	0	1	0	0	2	1	0	0	1	1	0	1	1	1	0	0	0	0
474	1	0	1	0	0	0	0	0	2	2	0	0	1	0	0	0	0	0	2	2	0	1	2	2	0	0	1	2	2	2	0	1	2	2	0	2	1	0	0	1	1	0	0	0	1	1	0	0	0
475	0	0	0	0	0	1	1	1	0	0	1	0	2	1	1	1	0	0	2	2	0	0	1	1	1	2	0	1	1	1	2	1	1	2	1	1	1	0	0	1	1	0	0	2	0	2	0	0	0
476	1	0	1	0	0	1	0	0	2	2	0	0	1	0	0	0	0	2	0	0	2	0	2	2	0	0	0	2	2	1	2	1	2	1	1	2	0	0	0	0	0	0	0	2	0	0	0	0	1
477	1	0	2	0	1	2	2	2	0	0	2	1	1	0	0	0	0	1	1	1	0	0	2	2	0	0	1	2	2	2	0	2	2	0	0	1	1	0	0	1	1	0	1	2	0	1	0	1	1
478	0	0	1	0	0	1	1	1	1	1	0	1	1	0	0	0	0	2	0	0	1	0	0	0	0	0	0	1	1	1	0	0	2	1	1	2	2	0	0	2	2	0	0	2	0	1	0	0	0
479	0	0	0	0	0	1	1	2	0	0	1	0	0	0	0	0	0	1	1	1	0	0	2	2	0	0	1	1	1	0	1	0	0	1	0	2	2	0	0	2	2	0	0	1	0	0	0	0	1
480	0	0	1	0	0	1	0	1	2	2	0	1	2	1	1	1	0	0	2	2	0	0	2	2	0	0	0	2	1	0	2	0	2	1	0	2	1	1	1	1	1	0	0	0	2	0	0	0	1
481	0	0	0	0	0	1	0	2	0	0	1	0	0	0	0	0	0	2	0	0	1	0	2	2	0	1	0	1	1	1	1	0	0	0	0	2	1	0	0	2	2	1	1	1	1	0	0	0	1
482	1	0	1	0	0	1	0	0	1	1	1	0	0	0	0	0	0	1	1	1	1	0	1	1	0	0	0	2	2	2	1	1	1	1	1	1	0	0	0	1	0	0	0	1	0	1	0	0	2
483	1	0	0	0	0	0	1	1	0	0	1	0	0	0	0	0	0	0	2	2	0	0	2	2	0	0	0	2	2	1	1	1	1	0	0	2	1	0	0	1	1	0	1	2	1	1	1	0	1
484	0	0	1	0	1	1	1	1	1	1	1	1	1	0	0	0	0	1	1	1	0	1	1	2	0	0	0	2	2	1	1	0	1	1	0	0	2	0	0	1	1	0	0	0	0	0	0	1	1
485	0	0	2	0	0	2	2	2	0	0	1	0	1	0	0	0	0	1	1	1	1	0	2	2	0	0	1	2	2	1	0	2	1	0	0	1	2	0	0	1	1	1	1	1	1	0	0	0	1
486	0	0	2	0	0	1	1	1	1	2	0	1	1	0	0	0	0	1	1	1	1	0	0	0	0	0	0	1	2	1	0	0	1	1	0	0	1	0	0	0	0	0	0	2	0	0	0	0	0
487	0	0	0	0	0	0	1	1	1	2	0	0	0	0	0	0	0	0	1	1	0	0	2	2	0	0	0	2	2	1	2	0	0	0	0	2	1	0	0	1	1	1	1	2	1	0	0	0	2
488	1	0	1	1	0	1	0	1	1	1	1	0	0	0	0	0	0	1	1	1	0	0	1	1	1	1	0	1	2	1	0	2	1	0	1	2	2	0	0	1	1	0	0	2	0	0	0	0	2
489	1	0	2	0	0	1	1	1	2	2	0	0	1	1	0	0	1	2	1	1	0	0	2	2	0	0	0	2	1	1	2	1	1	0	0	1	1	0	0	2	2	0	1	1	1	0	0	0	1
490	1	0	2	0	1	1	0	0	2	2	0	0	1	0	0	1	1	1	2	2	0	0	2	2	0	0	0	1	1	0	1	0	1	0	0	1	1	0	0	0	0	0	0	2	0	0	0	0	0
491	1	0	1	0	0	1	2	2	1	1	0	0	1	0	0	0	0	0	2	2	0	0	2	2	0	2	1	2	2	1	0	1	2	0	0	1	1	1	1	1	1	0	0	1	0	1	0	0	1
492	0	0	1	0	0	1	0	0	1	1	1	0	0	0	0	0	0	1	2	2	0	0	2	2	0	0	1	2	2	1	1	1	1	0	0	2	2	0	0	1	1	0	0	1	0	0	0	1	1
493	0	0	1	0	0	0	0	1	2	2	0	0	0	0	0	0	0	0	2	2	1	0	2	2	0	1	0	2	1	0	2	0	1	1	0	2	2	0	0	2	2	0	1	1	0	0	0	0	1
494	1	0	1	0	0	1	1	1	1	2	0	0	0	0	0	0	0	0	2	1	1	0	2	2	0	1	0	2	2	2	0	0	2	1	0	1	1	0	0	0	0	1	1	2	1	0	0	0	2
495	1	0	1	0	0	1	0	1	1	1	0	0	0	0	0	1	0	0	2	2	0	0	2	2	0	0	0	2	2	2	0	1	1	1	1	1	2	0	0	2	1	0	1	2	1	0	0	1	0
496	0	0	2	0	1	1	2	2	0	0	1	1	1	0	0	0	1	1	1	1	0	0	2	2	0	0	0	2	2	2	1	1	2	0	0	2	0	0	0	1	1	2	2	2	1	0	0	0	0
497	0	0	1	0	1	2	1	2	0	0	0	0	1	0	0	0	1	2	0	0	2	0	2	2	0	0	0	2	2	2	1	0	2	2	1	2	1	1	1	1	1	0	0	0	0	0	0	0	1
498	1	0	1	0	1	2	1	1	2	2	0	1	1	0	0	0	0	2	0	0	0	0	2	2	0	0	2	2	2	0	1	1	1	0	0	1	1	1	1	1	1	0	1	2	1	0	0	0	1
499	0	0	1	0	0	0	1	1	1	2	0	2	2	1	1	1	0	0	2	2	1	0	2	2	0	0	0	2	2	2	2	0	2	1	1	2	2	0	0	2	2	0	0	1	0	1	0	0	1
500	1	0	1	0	0	1	1	1	2	2	0	0	0	0	0	0	0	0	2	2	0	0	2	2	0	1	0	1	2	0	1	0	2	0	0	1	2	0	0	2	2	0	0	0	0	0	0	0	1
501	1	0	0	0	0	0	2	2	0	0	1	0	1	0	0	0	0	2	0	0	1	0	2	2	0	0	0	2	2	1	1	2	2	0	1	2	0	0	0	0	0	0	1	2	1	0	0	0	1
502	0	0	1	0	0	1	2	2	0	1	1	1	2	0	0	0	0	0	2	1	1	0	1	1	0	1	0	2	2	2	0	1	2	1	0	0	2	0	0	2	2	0	0	2	0	0	0	0	0
503	1	0	1	0	0	1	1	1	1	1	0	1	2	0	0	0	0	1	1	1	0	0	1	2	0	0	0	2	2	2	0	1	1	1	1	2	2	0	0	1	1	0	1	2	1	0	0	0	1
504	1	0	2	0	0	2	1	1	2	2	0	0	1	0	0	0	0	1	1	1	0	0	2	2	0	0	0	2	1	1	2	0	2	2	2	2	1	0	0	1	1	2	2	2	1	0	0	1	2
505	0	1	1	0	0	1	1	1	1	2	0	0	2	0	0	1	0	0	2	2	0	0	2	2	0	1	0	1	2	1	0	1	1	1	2	2	2	0	0	1	1	1	1	2	2	1	0	0	1
506	1	0	1	0	0	1	1	2	0	0	1	0	0	0	0	0	0	1	1	1	1	0	0	0	0	1	0	2	2	2	0	1	1	1	2	2	1	0	0	1	1	0	0	1	0	0	0	1	1
507	1	0	0	0	0	0	1	1	1	2	0	1	1	0	0	0	0	2	0	1	1	0	2	2	0	0	1	2	2	1	0	1	1	0	0	2	1	0	1	2	1	1	2	2	1	0	0	0	1
508	0	0	1	0	1	2	2	2	1	1	0	0	0	0	0	0	0	0	2	2	0	0	2	2	0	0	0	2	2	2	1	0	0	0	0	0	2	0	0	1	1	0	0	1	0	0	0	0	1
509	0	0	2	0	0	1	1	1	2	2	0	0	1	0	0	1	0	0	1	1	0	0	2	2	0	0	0	2	2	1	1	1	2	0	0	1	2	0	0	1	1	0	0	1	0	0	0	0	0
510	1	1	1	0	0	0	1	2	0	0	0	0	1	0	0	0	0	1	1	1	0	1	1	1	0	0	0	1	1	1	1	0	0	0	1	2	2	0	0	1	1	0	0	1	0	1	0	1	2
511	1	0	2	0	1	2	2	2	0	1	0	0	2	0	0	0	0	1	1	1	0	0	2	2	0	0	0	2	2	2	0	0	2	1	0	1	1	2	1	1	1	0	0	0	1	1	0	0	0
512	0	0	0	0	0	0	1	1	1	1	1	0	0	0	0	0	0	1	1	1	0	0	1	1	1	0	0	2	2	1	1	0	2	1	2	2	1	0	0	1	1	0	0	1	0	1	0	1	1
513	0	0	1	0	0	1	1	2	1	1	0	1	2	0	0	0	0	0	2	2	1	0	1	2	0	0	0	2	2	2	1	0	1	0	0	2	2	0	0	2	2	0	0	1	0	0	0	2	2
514	0	0	1	0	0	1	1	1	1	1	0	1	1	0	0	0	0	1	1	1	0	0	2	2	0	0	0	1	1	1	0	2	2	0	0	0	0	0	0	1	1	0	2	2	1	1	0	0	2
515	1	0	2	0	2	2	2	2	0	0	0	0	1	0	0	0	0	1	1	1	0	0	2	2	0	1	0	1	2	0	1	1	1	1	1	2	2	0	0	1	1	0	1	1	1	2	0	0	1
516	1	0	2	0	1	2	1	2	0	0	1	0	1	0	0	0	0	1	1	1	1	0	2	2	0	0	0	0	2	0	0	0	2	0	0	2	2	0	0	1	1	0	0	1	0	1	0	0	1
517	1	0	0	0	0	0	1	2	0	0	0	1	1	0	0	0	0	0	1	2	0	0	2	2	0	0	0	2	1	1	1	1	2	1	1	2	2	0	0	0	0	0	1	2	0	1	0	0	0
518	1	0	1	0	0	1	1	1	1	1	0	2	2	0	0	0	0	1	1	1	1	0	1	1	1	1	0	2	0	0	2	0	1	0	0	1	1	0	0	1	1	0	0	2	1	2	0	0	1
519	1	0	2	0	1	1	2	2	0	0	0	0	1	0	0	0	0	0	1	1	0	0	2	2	0	0	0	1	1	1	1	1	0	0	0	2	1	0	0	1	1	0	0	2	0	2	0	0	2
520	1	0	1	0	0	1	1	1	1	1	0	0	0	0	0	0	0	0	1	1	1	1	0	1	1	1	0	1	2	0	1	1	1	0	0	2	1	0	0	0	0	2	2	2	0	0	0	0	0
521	0	0	1	0	1	1	1	2	0	0	0	0	0	0	0	0	0	0	2	2	1	0	2	2	0	0	0	1	2	1	1	0	2	0	0	2	2	0	0	2	2	0	1	2	1	0	0	0	0
522	1	0	1	0	1	1	0	0	2	2	0	0	2	0	0	0	0	1	1	1	0	0	2	2	0	0	0	1	2	1	0	1	1	1	2	2	2	0	0	1	1	1	1	2	1	0	0	0	0
523	1	0	1	0	1	1	2	2	0	0	0	1	1	0	0	0	0	0	2	1	1	0	1	1	0	0	1	1	2	0	0	0	1	1	0	1	2	0	0	2	2	1	1	2	0	1	0	0	1
524	0	0	1	0	0	2	1	1	1	1	2	1	2	0	0	0	0	0	1	2	0	0	2	2	0	0	0	1	2	1	1	0	0	0	0	2	1	0	0	1	1	0	1	1	1	0	0	0	1
525	0	0	2	0	0	2	1	1	2	2	0	2	2	1	1	1	0	0	1	2	0	0	1	1	1	1	0	1	2	0	1	1	2	0	0	1	2	0	1	2	1	0	0	1	0	1	0	0	1
526	0	0	2	0	0	1	0	1	1	1	0	0	0	0	0	0	0	0	2	1	1	1	2	2	0	0	0	2	1	1	1	1	1	0	0	2	2	0	0	0	0	0	0	1	0	1	0	0	0
527	0	0	2	0	0	1	1	1	1	2	0	1	1	0	0	0	0	0	2	1	1	0	1	1	0	0	0	1	2	1	0	1	2	1	0	0	0	1	1	0	0	2	2	2	0	0	0	0	2
528	0	0	2	0	0	2	2	2	0	0	1	0	1	0	0	0	0	0	1	2	0	0	2	2	0	0	0	2	2	2	0	0	2	1	0	1	1	0	0	2	1	0	1	2	0	1	0	1	0
529	0	0	2	0	0	2	1	2	0	0	1	1	1	0	0	0	0	1	1	1	1	0	2	2	0	1	1	2	2	1	0	1	1	0	0	1	1	1	1	1	1	0	1	2	1	0	0	0	1
530	0	0	1	0	1	2	1	1	1	1	0	1	1	0	0	0	0	2	0	0	1	0	0	1	1	1	2	2	2	0	1	0	1	0	0	1	1	0	0	1	1	1	1	2	2	0	0	1	2
531	1	0	1	0	0	1	1	2	1	1	0	1	1	0	0	0	0	2	0	1	1	1	2	2	0	0	0	2	2	2	1	0	0	0	0	2	2	0	0	2	2	1	1	1	1	1	0	0	2
532	0	0	2	0	0	2	2	2	0	0	1	0	0	0	0	0	0	1	1	1	1	0	1	2	0	0	0	0	1	0	1	1	1	2	1	1	1	0	0	2	2	0	1	2	0	1	0	0	1
533	1	0	1	0	0	1	2	2	0	1	0	0	0	0	0	0	1	1	1	1	1	0	1	1	0	1	0	1	1	1	1	2	1	0	0	2	1	1	0	1	0	0	1	2	1	0	0	0	0
534	1	0	2	0	0	1	1	1	1	1	0	0	2	0	0	0	1	1	2	2	0	0	2	2	0	0	0	2	1	1	1	1	2	0	1	1	1	0	0	1	1	0	0	2	0	1	0	0	1
535	1	0	1	1	0	2	1	1	1	1	1	0	1	0	0	0	0	1	1	1	0	0	1	1	1	1	1	2	2	1	0	0	2	0	0	0	1	0	0	2	2	0	0	2	0	1	0	0	1
536	1	0	1	0	1	1	1	2	1	1	0	0	0	0	0	0	0	0	1	1	1	0	2	2	0	0	0	2	2	1	2	0	1	1	0	1	0	1	1	1	0	1	2	2	1	0	0	0	1
537	1	0	1	0	1	2	1	1	0	0	0	1	2	0	0	0	0	0	2	1	1	0	2	2	0	1	0	1	2	1	1	2	1	0	0	0	2	0	0	2	2	0	1	2	2	0	0	1	2
538	0	0	1	0	0	1	1	1	1	2	0	0	0	0	0	1	0	0	2	2	1	0	2	2	0	0	0	2	2	1	1	2	2	0	0	0	2	0	0	1	1	0	0	1	0	1	0	0	1
539	0	0	2	0	0	2	2	2	0	0	0	1	1	0	0	0	0	1	0	0	1	0	0	1	0	0	0	1	2	1	0	0	1	0	0	1	2	0	0	1	1	0	1	1	0	1	0	0	1
540	0	0	1	0	1	1	1	1	1	1	1	0	1	0	0	1	0	2	0	0	0	1	1	2	0	0	0	2	1	1	1	0	0	0	1	2	1	0	0	2	2	0	0	2	0	1	0	0	2
541	0	0	1	0	0	1	2	2	0	1	0	1	2	0	0	0	0	1	1	1	0	0	2	2	0	0	0	1	2	0	1	0	2	1	1	2	2	0	0	1	1	0	0	2	1	0	0	1	2
542	1	0	2	0	0	1	1	1	1	1	0	0	0	0	0	0	0	1	1	0	1	0	2	2	0	1	1	2	2	1	0	1	2	2	0	1	2	0	0	1	1	0	0	1	0	1	0	0	1
543	1	0	1	0	0	0	0	0	2	2	0	0	1	1	0	0	0	2	1	2	0	0	2	2	0	0	0	2	2	2	0	1	1	0	0	2	1	0	0	0	0	0	0	1	0	1	0	0	2
544	0	0	1	0	0	1	2	2	0	0	0	0	0	0	0	0	1	1	1	1	0	0	2	2	0	0	0	2	2	1	2	0	1	0	0	1	2	0	0	2	2	0	0	1	0	1	0	0	0
545	1	0	1	0	0	2	1	1	1	1	0	1	1	0	0	0	0	0	2	2	0	0	0	1	0	0	0	1	2	1	0	2	2	0	1	2	2	0	1	2	1	0	1	2	1	0	0	0	0
546	0	0	1	0	0	1	1	1	2	2	0	0	2	0	0	1	0	0	2	2	0	0	2	2	0	0	0	1	2	1	0	1	1	0	0	2	2	0	0	1	1	0	1	2	0	1	0	0	1
547	0	0	1	0	0	1	1	1	1	2	1	0	0	0	0	0	1	2	0	0	1	0	1	1	0	0	0	2	2	2	0	1	2	0	0	1	1	0	0	2	2	0	0	2	1	0	0	0	1
548	1	0	0	0	0	0	2	2	0	1	0	0	1	0	0	0	0	1	1	1	0	1	1	2	0	1	0	2	2	2	0	0	1	0	0	1	2	0	0	1	1	0	0	0	1	0	0	0	0
549	1	1	1	0	1	1	1	1	1	1	1	0	1	0	0	0	0	2	1	2	0	0	0	1	0	0	0	2	2	2	0	1	1	1	1	1	1	0	0	1	1	1	1	1	0	1	0	0	1
550	0	0	1	0	0	2	1	1	1	2	0	0	0	0	0	0	0	1	1	2	0	0	0	0	1	1	0	2	2	1	2	0	2	1	0	2	1	0	0	1	1	0	0	1	0	1	0	0	1
551	0	0	2	0	1	2	2	2	0	1	1	1	1	0	0	0	1	1	2	2	1	0	1	1	0	0	0	2	2	1	0	1	2	1	0	0	0	0	0	1	1	2	2	2	0	0	0	0	0
552	0	0	1	0	0	1	0	1	1	1	0	1	1	0	0	1	0	2	0	1	0	1	2	2	0	0	0	2	2	2	0	0	1	0	0	1	1	0	0	1	1	0	0	0	0	1	0	0	1
553	0	0	2	0	1	2	1	1	1	2	0	1	2	0	0	0	0	2	1	1	1	0	1	2	0	0	0	2	2	2	0	0	1	0	0	1	2	0	0	1	1	1	1	2	1	0	0	0	1
554	0	0	2	0	0	0	0	1	1	1	0	1	1	0	0	0	0	1	1	1	0	0	2	2	0	1	0	1	2	1	0	1	0	0	0	1	1	0	0	1	1	0	1	1	1	2	0	0	1
555	1	0	1	0	0	1	1	2	0	0	0	0	0	0	0	0	1	2	1	1	0	0	1	1	0	0	0	1	2	1	0	2	2	0	0	1	1	0	0	1	1	0	0	0	0	1	0	0	0
556	1	0	0	0	0	0	1	1	1	2	0	0	1	0	0	0	0	1	1	1	1	0	2	2	0	0	0	2	1	1	2	2	2	0	0	0	1	0	0	0	0	0	0	2	0	0	0	0	1
557	1	0	0	0	0	1	1	1	1	1	1	0	2	0	0	0	0	2	0	0	0	0	1	1	0	1	1	2	2	2	0	0	1	1	0	2	0	0	0	1	1	1	1	2	1	1	0	0	1
558	0	0	0	0	0	0	0	0	1	1	0	0	0	0	0	0	0	2	0	0	1	0	2	2	0	1	0	2	2	2	1	1	2	0	0	2	1	0	0	2	1	0	0	1	0	1	0	0	1
559	1	0	2	0	1	2	1	2	0	0	1	0	0	0	0	0	0	0	2	2	0	0	2	2	0	0	0	2	2	1	1	1	1	0	1	2	2	0	0	1	1	1	1	2	1	1	0	0	2
560	0	1	1	0	0	0	1	1	1	1	1	0	1	0	0	0	0	1	1	1	0	0	0	0	0	0	0	1	2	1	0	1	2	1	1	2	1	0	0	1	1	0	0	1	0	0	0	0	1
561	1	0	1	0	0	1	2	2	0	1	0	1	1	0	0	0	0	2	0	1	1	1	2	2	0	0	1	2	2	1	0	2	1	0	0	1	1	1	1	1	1	0	1	2	1	1	0	0	1
562	1	0	1	0	0	1	0	1	1	1	0	0	2	0	0	1	0	2	0	1	1	0	2	2	0	0	0	1	2	1	0	1	2	2	0	2	1	0	0	1	1	0	1	2	1	0	0	0	1
563	0	0	0	0	0	1	2	2	0	0	1	1	1	0	0	0	0	1	1	1	0	0	2	2	0	0	0	2	1	1	2	1	1	0	0	2	2	0	0	2	2	1	2	2	1	0	0	1	2
564	0	0	2	0	0	2	0	1	1	1	0	1	1	0	0	0	0	1	0	0	2	0	2	2	0	0	0	2	2	2	0	1	2	0	0	1	1	0	0	1	1	0	0	1	0	1	0	1	1
565	0	0	2	0	1	2	0	0	1	1	0	2	2	0	0	0	0	0	2	2	0	0	2	2	0	0	0	2	2	2	1	0	2	1	1	1	1	0	1	1	0	2	2	2	0	0	0	0	1
566	1	0	2	0	0	2	1	2	0	0	1	0	1	0	0	0	0	1	1	1	1	0	0	0	0	1	0	2	2	2	1	1	2	0	0	2	2	0	0	0	0	0	2	2	1	1	0	0	0
567	1	0	1	0	0	1	0	0	2	2	0	0	0	0	0	0	0	2	1	2	0	0	2	2	0	0	0	2	2	2	1	0	2	2	1	2	2	0	0	1	1	0	0	1	0	0	0	0	1
568	0	0	1	0	1	1	2	2	0	1	0	0	0	0	0	0	1	2	1	1	1	0	1	1	0	0	1	1	1	0	1	0	0	0	0	2	1	0	0	1	1	0	0	1	0	0	0	0	1
569	1	0	1	0	1	2	1	2	0	0	1	1	2	0	0	0	0	1	1	1	0	0	2	2	0	0	0	2	2	2	1	0	2	1	1	1	1	0	0	1	1	0	1	2	1	0	0	0	1
570	1	0	0	0	0	0	2	2	0	1	0	0	1	0	0	0	0	1	0	0	1	0	1	1	0	1	0	1	2	1	0	0	2	2	2	2	0	0	0	0	0	0	1	2	2	2	0	1	1
571	0	0	2	0	0	1	2	2	0	0	0	0	0	0	0	0	0	1	1	1	1	0	1	1	1	1	0	2	2	2	1	1	2	1	1	2	1	0	0	2	2	0	0	1	1	0	0	0	2
572	1	0	2	0	2	2	2	2	1	1	0	0	0	0	0	0	0	0	1	1	1	0	2	2	0	0	0	2	2	2	1	1	1	1	1	2	2	0	0	2	2	0	0	1	0	1	0	0	0
573	1	0	1	0	0	0	2	2	0	1	0	0	1	0	0	0	1	2	0	0	1	0	2	2	0	1	0	1	2	1	0	1	2	0	0	2	0	0	0	0	0	1	1	1	0	1	0	0	1
574	1	0	2	0	0	1	2	2	0	1	0	0	0	0	0	0	0	2	0	0	1	1	1	2	0	0	0	2	2	1	1	0	0	0	0	2	1	0	0	2	1	0	0	2	0	1	0	1	1
575	0	0	1	0	0	2	1	1	2	2	0	1	1	0	0	0	0	1	2	2	0	0	2	2	0	0	0	1	1	1	1	0	2	1	0	1	2	0	0	1	1	0	2	2	1	1	0	0	2
576	1	0	2	0	0	1	1	1	2	2	0	0	0	0	0	0	0	0	2	1	0	0	2	2	0	1	0	2	2	1	2	1	2	0	0	1	1	0	0	2	2	0	0	2	0	1	0	0	1
577	1	1	0	0	0	1	2	2	0	0	0	0	0	0	0	0	0	0	1	1	0	0	2	2	0	1	0	2	2	2	0	0	2	0	0	2	1	0	0	0	0	0	1	1	1	0	0	0	1
578	0	1	1	0	0	1	0	1	1	1	0	0	0	0	0	0	1	1	2	2	0	0	2	2	0	0	0	2	1	1	1	2	1	0	0	1	2	0	0	1	1	0	0	2	0	1	0	0	1
579	0	0	1	0	0	1	0	0	2	2	0	0	1	0	0	0	0	0	2	2	0	0	1	1	0	1	0	2	2	1	1	0	1	1	0	2	2	0	0	1	1	0	0	1	0	0	0	0	1
580	1	0	2	0	1	1	2	2	1	1	0	0	2	0	0	0	0	0	2	2	0	0	0	0	0	1	0	1	2	1	0	1	2	1	1	2	1	0	0	1	1	0	0	2	0	0	0	0	0
581	0	0	1	0	0	0	2	2	0	0	1	0	0	0	0	0	0	1	1	1	0	1	2	2	0	0	0	2	2	2	1	0	0	0	0	0	2	0	0	1	1	0	1	1	0	1	0	0	1
582	1	0	1	0	0	1	2	2	0	0	0	1	1	0	0	0	0	2	0	0	0	1	2	2	0	0	0	2	2	2	0	0	0	0	1	2	1	0	0	1	1	0	0	2	0	0	0	0	1
583	0	0	1	0	0	1	1	2	0	0	1	1	1	0	0	0	0	1	1	1	1	0	2	2	0	0	0	2	2	1	1	1	1	0	0	1	0	1	1	0	0	0	0	1	0	0	0	0	2
584	1	0	1	0	1	2	0	1	1	1	0	0	0	0	0	0	0	0	2	2	0	0	2	2	0	0	0	1	2	2	0	0	0	0	0	1	0	0	0	0	0	0	2	2	1	1	0	0	1
585	1	0	1	0	1	1	1	1	1	2	0	0	1	0	0	0	0	2	0	0	1	0	2	2	0	0	0	2	2	1	1	1	1	1	0	0	1	0	0	1	0	0	1	2	1	0	0	1	1
586	1	0	1	0	0	1	0	0	1	1	0	1	1	0	0	0	0	1	1	1	1	0	2	2	0	1	0	2	1	1	2	2	2	0	0	0	2	0	0	1	1	0	0	1	0	0	0	0	2
587	0	0	1	0	0	1	0	0	2	2	0	1	1	0	0	0	0	0	2	2	1	0	2	2	0	0	0	2	2	2	0	1	0	0	0	1	2	0	0	2	2	0	0	2	0	0	0	0	0
588	1	0	0	0	0	0	1	1	1	1	1	0	0	0	0	0	0	2	0	0	0	1	2	2	0	0	0	2	1	1	2	0	0	0	0	2	1	0	0	0	0	0	1	2	1	0	0	0	0
589	0	0	1	0	0	1	0	1	1	1	0	0	0	0	0	0	0	1	1	1	1	0	2	2	0	0	0	1	1	0	1	2	1	0	0	1	2	0	1	2	1	1	1	1	1	0	0	0	1
590	0	0	0	0	0	0	1	2	0	0	1	0	1	0	0	0	1	2	0	0	1	0	2	2	0	0	0	1	1	1	2	1	1	1	0	0	1	0	0	2	2	1	2	2	0	1	0	0	0
591	0	0	1	0	0	2	1	1	1	1	1	0	0	0	0	0	0	2	0	0	2	0	0	0	0	0	0	1	1	0	1	2	1	1	1	2	1	0	0	1	1	0	1	2	1	0	0	0	1
592	0	0	1	0	0	0	1	1	1	1	1	0	0	0	0	1	0	0	2	1	1	0	1	2	0	0	0	2	2	2	0	0	1	1	1	2	2	0	0	2	2	0	1	1	1	2	0	1	2
593	0	0	1	0	0	2	2	2	0	0	0	1	1	0	0	0	0	0	2	2	0	0	2	2	0	0	0	2	1	1	2	1	2	1	1	2	1	0	0	2	1	0	0	1	0	0	0	1	1
594	1	0	2	0	0	1	1	1	1	1	1	1	1	0	0	0	0	0	1	1	1	0	2	2	0	1	0	2	1	1	2	2	1	0	0	1	1	2	1	1	1	0	1	2	0	1	0	0	0
595	1	0	2	0	0	0	0	0	2	2	0	0	1	0	0	1	0	1	1	1	1	0	2	2	0	0	0	2	2	1	1	0	0	0	1	2	1	0	0	1	1	0	0	1	0	0	0	0	0
596	0	0	1	0	0	1	1	1	1	1	1	0	0	0	0	0	0	1	1	1	1	0	2	2	0	0	0	2	2	2	0	0	2	0	0	0	1	0	0	1	1	0	0	1	1	0	0	0	1
597	1	0	1	0	0	1	1	2	0	0	0	0	0	0	0	0	0	2	0	0	0	0	0	0	1	1	0	1	2	0	1	0	0	0	0	2	1	0	0	1	1	1	1	1	1	1	0	1	1
598	1	1	1	0	0	1	1	2	0	0	0	1	2	0	0	1	0	1	1	1	0	0	2	2	0	0	0	2	2	1	1	0	0	0	0	2	1	0	0	0	0	0	0	0	0	1	0	0	0
599	1	0	1	0	0	2	0	1	0	0	0	2	2	1	1	1	0	1	0	0	0	0	2	2	0	0	0	0	1	0	1	0	0	0	0	2	1	0	0	1	1	0	0	2	1	2	0	0	0
600	1	0	1	0	0	0	1	1	1	1	1	0	0	0	0	0	0	1	1	1	1	0	2	2	0	0	0	2	2	1	1	0	1	0	0	2	2	0	0	2	2	0	0	1	2	1	0	0	1
601	0	0	2	0	0	2	0	0	2	2	0	0	0	0	0	1	0	1	1	1	0	0	1	1	0	0	0	2	1	1	2	0	2	2	1	2	2	0	0	2	2	0	0	1	0	1	0	1	2
602	0	0	1	0	0	2	2	2	0	1	0	0	0	0	0	0	0	0	1	1	0	0	1	1	0	0	1	2	2	1	0	0	0	1	1	2	1	0	0	2	2	0	0	1	0	0	1	0	0
603	0	0	1	0	0	1	0	0	2	2	0	0	1	0	0	0	0	1	1	2	0	0	1	1	1	1	0	2	2	2	1	0	1	1	0	1	2	0	0	1	1	0	0	2	0	2	0	2	2
604	1	0	1	0	0	1	2	2	0	1	1	0	1	0	0	0	0	0	2	2	0	0	2	2	0	1	1	2	2	2	0	0	1	0	0	1	2	0	0	1	1	0	1	1	0	1	0	0	0
605	1	0	2	0	1	2	1	2	0	0	0	2	2	1	1	1	0	0	1	2	0	0	1	1	1	1	0	2	2	1	0	1	2	1	0	1	1	0	0	0	0	0	0	2	0	1	0	1	2
606	0	0	2	0	0	2	1	1	0	0	0	1	1	0	0	0	0	1	2	2	0	0	1	1	0	1	0	2	1	0	2	1	2	0	0	1	1	0	0	1	1	1	1	2	0	1	0	0	1
607	0	0	2	0	0	1	1	1	1	2	0	0	0	0	0	0	0	0	1	1	0	0	1	1	0	0	0	2	2	1	1	0	1	0	0	2	2	0	0	2	2	0	0	1	0	0	0	0	1
608	0	0	1	0	0	1	2	2	0	1	1	1	1	1	1	1	0	0	2	2	1	0	2	2	0	0	0	2	2	1	1	1	1	0	0	2	2	0	0	1	1	0	0	0	0	1	0	0	2
609	1	0	1	0	0	2	2	2	0	0	0	1	2	0	0	0	0	2	1	1	0	0	2	2	0	0	0	0	2	1	0	1	2	0	0	1	1	0	0	2	1	0	0	2	0	1	0	1	1
610	1	0	2	0	1	2	2	2	0	2	0	0	1	1	1	1	0	1	1	1	1	1	2	2	0	0	0	1	1	1	1	0	0	0	0	2	1	1	1	1	1	0	1	2	1	1	0	1	2
611	0	0	1	0	0	0	1	1	2	2	0	0	1	0	0	0	0	1	1	1	1	0	1	1	0	0	2	2	2	0	1	1	1	1	1	1	1	0	0	1	1	0	0	2	0	0	0	0	2
612	1	0	1	0	0	0	0	1	0	0	0	0	0	0	0	0	0	0	2	2	1	0	2	2	0	0	0	1	2	0	0	0	1	1	0	1	2	0	0	1	1	0	0	2	0	0	0	0	1
613	1	0	2	0	0	2	2	2	0	1	1	0	0	0	0	0	0	1	1	1	1	0	2	2	0	0	0	2	2	2	1	0	1	0	0	1	1	2	1	1	1	0	0	0	0	1	0	0	0
614	1	0	2	0	0	2	1	1	1	1	0	0	0	0	0	0	0	2	0	0	1	0	1	1	1	1	0	1	2	1	1	0	0	0	0	0	2	1	1	1	1	0	0	1	0	0	0	0	1
615	0	1	1	0	0	0	1	1	1	1	1	1	1	0	0	0	0	2	0	0	0	0	1	1	0	0	0	2	2	2	0	0	0	0	0	2	0	0	0	0	0	0	0	0	0	1	0	0	1
616	1	0	1	0	1	2	2	2	0	0	1	1	1	0	0	0	0	1	2	2	0	0	2	1	1	2	0	2	0	0	2	2	2	0	0	1	1	0	0	0	0	0	2	2	1	1	0	0	2
617	1	0	1	0	0	1	1	1	1	2	0	0	2	0	0	1	0	1	1	1	1	0	1	1	0	0	0	1	1	1	2	1	1	0	0	2	1	2	1	1	1	0	0	0	1	0	0	0	1
618	0	0	2	0	0	1	0	1	1	1	1	0	0	0	0	0	0	1	2	2	0	1	1	2	0	0	0	2	2	2	0	0	2	0	0	0	1	0	0	1	1	0	0	0	0	1	0	0	2
619	0	0	1	0	0	1	2	2	0	1	1	0	0	0	0	0	0	0	2	1	1	0	2	2	0	0	0	1	2	1	0	1	1	0	0	2	2	0	0	2	2	0	0	2	0	0	0	0	1
620	1	0	2	0	1	2	2	2	0	1	0	0	0	0	0	0	0	0	2	2	0	0	2	2	0	0	0	1	2	1	0	1	1	0	0	2	1	0	0	0	0	0	1	2	1	0	0	0	2
621	0	0	2	0	0	2	0	1	1	1	0	1	1	0	0	0	0	1	1	1	0	1	2	2	0	0	1	2	2	1	0	0	0	0	0	1	2	0	0	1	1	0	0	1	0	0	0	0	0
622	0	1	1	0	0	0	1	2	0	0	1	2	2	1	1	1	0	2	0	1	1	0	2	2	0	0	0	2	2	2	1	0	2	2	2	2	2	0	0	1	1	0	1	2	1	0	0	0	0
623	1	0	1	0	0	1	0	1	1	1	1	0	1	0	0	0	0	2	0	0	0	0	1	1	0	0	0	2	2	1	0	1	1	0	0	2	0	0	0	0	0	0	1	2	1	0	0	0	1
624	0	1	2	0	0	1	1	2	0	0	1	0	0	0	0	0	0	1	1	1	0	0	1	1	0	1	0	2	2	2	0	1	1	1	2	2	2	0	0	1	1	0	0	2	0	1	0	0	1
625	1	1	1	0	0	1	1	1	1	2	0	0	0	0	0	0	0	1	1	1	0	0	2	2	0	0	0	1	2	1	1	1	2	2	0	1	1	0	0	0	0	1	2	2	0	1	0	0	0
626	1	0	2	0	2	2	2	2	0	0	1	2	2	1	1	1	0	0	2	2	0	1	1	1	0	0	0	2	2	1	1	1	1	0	0	1	1	0	0	0	0	0	0	1	0	0	0	1	0
627	1	0	2	0	1	2	1	1	1	1	0	1	1	0	0	0	0	0	2	2	1	1	2	2	0	1	0	2	2	1	2	1	2	1	0	2	2	0	0	0	0	0	1	2	1	1	0	0	2
628	1	0	2	0	0	2	1	0	1	1	0	0	1	0	0	0	1	1	2	2	0	0	2	2	0	0	0	2	1	1	1	0	1	0	0	1	1	0	0	2	2	0	1	2	2	0	0	1	1
629	0	0	2	0	1	1	2	2	0	1	0	0	1	0	0	0	0	1	1	1	0	0	2	2	0	0	0	2	2	1	2	1	1	0	0	1	2	0	0	1	1	0	1	2	2	0	0	0	0
630	0	0	1	0	0	1	2	2	0	0	1	0	1	0	0	0	0	2	0	1	1	1	2	2	0	0	0	2	1	1	2	0	2	0	0	1	2	0	0	2	2	0	1	2	0	0	0	0	0
631	1	0	1	0	0	1	2	2	0	0	0	1	1	0	0	0	0	2	0	0	0	1	2	2	0	0	0	2	2	1	1	0	0	0	0	2	0	0	0	1	1	0	0	2	1	0	0	0	1
632	0	0	2	0	0	1	1	2	1	1	0	0	1	0	0	1	0	1	0	0	0	0	1	1	1	1	0	2	2	2	0	2	2	0	1	2	2	0	0	1	1	0	0	1	0	0	0	0	0
633	1	0	0	0	0	0	1	1	1	1	0	0	0	0	0	0	0	0	2	2	0	0	2	2	0	0	0	1	2	0	1	1	1	0	0	1	2	0	0	2	2	0	1	2	1	0	0	0	0
634	0	0	2	0	1	1	1	1	1	1	1	1	1	0	0	0	0	0	1	2	0	0	1	2	0	0	0	2	2	1	1	0	2	1	0	2	2	0	0	2	2	0	1	1	1	0	1	0	0
635	1	0	0	0	0	0	0	1	0	0	0	1	2	0	0	0	1	2	0	0	1	0	1	1	1	1	1	2	2	0	1	1	2	0	0	1	2	0	0	1	1	0	0	1	0	1	0	0	1
636	0	0	2	0	2	2	0	1	1	1	0	0	1	0	0	0	0	0	2	2	1	0	2	2	0	1	1	2	1	0	1	0	0	0	0	1	0	0	0	1	1	0	0	0	0	1	0	1	1
637	0	0	1	0	0	1	0	1	1	1	0	1	1	0	0	0	0	1	1	1	1	0	0	0	0	0	0	2	2	1	2	0	1	0	0	1	2	0	0	1	1	0	0	2	0	1	0	0	1
638	0	0	1	0	0	1	2	2	0	0	1	0	1	0	0	0	0	2	0	0	1	0	2	2	0	1	0	1	1	1	0	1	1	2	1	1	2	0	0	1	1	0	0	2	0	1	0	0	1
639	0	0	2	0	0	1	2	2	0	1	0	1	1	0	0	0	0	1	1	1	1	0	2	2	0	0	0	2	2	2	1	0	1	1	0	1	2	0	0	2	2	1	1	2	0	0	0	0	0
640	1	0	2	0	1	2	1	2	0	0	0	1	1	0	0	0	0	0	2	1	1	0	2	2	0	0	0	1	2	1	0	0	1	0	0	1	1	1	1	1	1	0	0	2	0	0	0	1	1
641	0	0	0	0	0	0	2	2	0	0	1	0	1	0	0	0	0	1	1	2	0	0	2	2	0	0	0	2	2	1	1	1	2	0	1	1	0	1	0	0	0	0	1	2	1	1	0	1	0
642	0	0	1	0	0	1	2	2	0	0	1	0	1	0	0	0	0	1	1	1	1	0	2	2	0	0	0	1	2	1	0	0	1	1	1	2	2	0	0	1	1	0	0	1	0	0	0	2	2
643	1	0	2	0	0	2	0	1	1	1	0	0	1	0	0	0	0	1	1	1	1	0	1	1	0	0	0	1	1	1	1	1	1	1	0	0	1	0	0	2	1	0	1	1	0	1	0	0	1
644	0	0	2	0	1	1	1	1	1	2	0	1	1	0	0	0	0	1	1	2	0	0	2	2	0	0	0	0	2	0	0	1	2	1	0	0	1	1	1	1	1	0	0	1	0	0	0	0	2
645	1	0	2	0	0	0	2	2	0	1	1	0	0	0	0	0	0	1	1	1	1	0	2	2	0	0	0	2	2	2	0	1	1	2	1	1	2	0	0	1	1	0	0	1	0	1	0	0	1
646	0	0	0	0	0	1	0	0	1	1	0	0	1	0	0	0	0	1	1	1	0	0	0	1	1	1	0	2	1	0	1	0	2	1	0	1	1	1	1	1	1	0	1	2	0	0	0	0	0
647	1	0	1	0	1	1	0	0	2	2	0	1	2	0	0	0	0	2	0	0	1	0	2	2	0	0	0	2	2	2	0	0	0	0	1	2	2	0	0	1	1	0	2	2	1	0	0	0	0
648	1	0	1	0	1	2	0	1	0	0	0	0	0	0	0	1	0	2	0	0	1	1	2	2	0	0	0	1	2	1	0	0	1	0	0	2	1	1	1	0	0	1	1	1	1	0	0	0	0
649	1	1	1	0	0	1	2	2	1	1	0	0	0	0	0	0	0	1	1	1	0	0	1	1	1	1	0	2	1	1	1	2	2	0	0	1	2	0	0	1	1	0	0	1	0	1	0	0	0
650	1	0	0	0	0	0	1	2	0	1	0	0	0	0	0	0	0	0	2	2	0	0	2	2	0	0	0	2	2	2	1	1	1	1	1	1	2	0	0	2	2	0	1	1	0	0	0	0	1
651	0	0	0	0	0	0	1	2	0	0	1	0	2	0	0	0	0	2	1	2	0	0	2	2	0	0	0	1	2	1	0	0	0	1	1	1	2	0	0	1	1	2	2	2	0	0	0	0	0
652	1	0	1	0	0	1	1	2	0	0	1	0	0	0	0	0	0	1	1	1	1	0	2	2	0	0	0	1	2	1	0	1	2	1	1	2	1	0	0	0	0	0	0	1	1	1	0	0	0
653	0	0	0	0	0	0	1	1	1	2	0	0	0	0	0	0	0	1	1	1	1	0	2	2	0	0	0	2	2	2	0	0	2	1	0	2	2	0	0	1	1	0	0	2	0	0	0	1	1
654	1	0	1	0	0	2	0	1	1	1	0	0	0	0	0	0	0	2	0	0	2	0	2	2	0	0	0	2	2	2	1	1	0	0	0	2	2	0	0	2	1	0	0	2	1	1	0	0	1
655	1	0	0	0	0	0	2	2	0	0	1	0	0	0	0	0	0	1	1	1	0	0	0	1	0	0	0	2	2	0	1	1	2	2	0	1	0	0	0	0	0	0	1	1	1	2	0	0	1
656	0	0	1	0	0	1	1	1	0	2	0	0	0	0	0	0	0	2	0	0	2	0	2	2	0	0	0	2	2	2	1	1	1	0	0	1	2	0	0	2	2	0	0	0	0	1	0	0	1
657	1	0	0	0	0	0	1	1	1	1	0	0	0	0	0	0	0	0	1	1	1	0	1	1	0	0	0	2	2	0	0	0	1	1	1	2	1	0	0	2	2	1	1	2	2	1	0	1	0
658	0	1	2	0	1	2	2	2	0	0	1	0	0	0	0	0	0	1	1	1	0	1	2	2	0	0	0	2	2	2	0	1	2	1	0	2	1	0	0	1	1	0	1	1	0	1	0	0	1
659	0	0	0	0	0	1	0	0	1	1	1	1	1	0	0	0	0	1	1	1	1	0	2	2	0	0	0	1	2	0	0	1	1	1	1	1	2	0	0	1	1	1	1	1	1	0	0	1	1
660	0	0	2	0	2	2	1	2	0	0	1	1	1	0	0	0	0	0	2	1	0	0	2	2	0	0	0	1	1	1	1	1	2	0	0	1	1	1	1	1	1	0	0	2	0	0	0	0	0
661	0	0	2	0	1	2	1	2	0	0	1	0	1	0	0	0	0	0	2	0	1	0	2	2	0	0	0	2	2	2	0	2	2	0	0	1	1	1	1	1	1	0	1	1	0	1	1	0	0
662	1	0	1	0	0	1	2	2	0	0	1	0	1	0	0	0	0	1	1	1	0	0	2	2	0	0	0	2	2	2	0	0	1	1	0	1	2	0	0	1	1	1	1	1	1	0	0	0	0
663	0	0	1	0	1	2	0	0	1	1	0	0	0	0	0	0	0	0	1	1	1	0	2	2	0	0	0	2	2	1	1	0	2	0	0	2	2	1	0	0	0	0	0	1	0	1	0	0	1
664	0	0	2	0	1	2	1	2	0	0	1	0	0	0	0	0	0	1	1	1	0	0	2	2	0	0	0	1	2	1	1	1	0	0	0	1	0	0	0	1	1	0	0	1	0	1	0	0	0
665	1	0	0	0	0	1	0	0	2	2	0	0	1	0	0	0	0	2	0	0	0	0	2	2	0	0	0	2	2	2	0	1	1	0	1	1	1	0	0	1	1	0	0	0	0	1	0	0	1
666	1	0	1	0	0	2	0	0	2	2	0	0	2	0	0	0	0	0	2	1	0	0	0	1	1	1	0	1	2	1	1	0	0	0	0	1	1	0	0	0	0	0	1	2	1	1	0	0	0
667	0	0	2	0	0	2	0	1	0	0	0	0	0	0	0	0	0	0	2	2	0	0	2	2	0	0	0	0	2	0	0	2	2	0	0	0	0	1	1	0	0	1	1	1	1	0	0	0	1
668	1	1	1	0	1	1	0	1	1	1	1	0	1	0	0	0	0	1	1	1	0	0	2	2	0	0	0	2	2	2	0	0	2	0	0	2	1	0	0	1	1	0	0	0	0	1	0	0	1
669	1	1	1	0	0	2	1	1	1	1	1	0	1	0	0	0	0	1	1	0	1	0	2	2	0	0	0	2	2	2	0	2	1	1	1	2	2	0	0	2	2	0	0	1	0	0	0	0	1
670	1	0	1	0	1	2	1	1	1	2	0	1	1	1	1	1	0	1	2	1	1	0	2	2	0	0	0	2	2	1	1	2	1	0	0	2	2	0	1	2	1	0	1	1	1	1	0	0	1
671	0	0	2	0	0	1	1	0	1	1	0	0	1	1	1	1	0	1	1	1	1	0	1	1	0	1	0	2	2	1	2	1	1	2	1	1	0	1	1	0	0	0	0	2	0	0	0	0	2
672	1	0	1	0	0	1	1	2	0	0	1	1	1	1	1	1	0	1	1	1	1	0	2	2	0	0	0	1	1	1	2	1	1	2	1	2	2	0	0	2	2	0	0	1	0	0	0	0	2
673	0	0	1	0	0	1	2	2	0	0	1	0	1	0	0	0	0	1	1	1	0	0	1	1	0	0	0	2	2	1	1	0	1	1	1	1	1	0	1	1	0	0	0	2	0	1	0	0	1
674	0	0	1	0	0	2	1	1	1	1	0	0	0	0	0	0	0	1	1	0	1	0	2	2	0	1	1	2	2	1	0	0	2	0	0	2	2	0	0	1	1	0	0	1	0	0	0	0	0
675	0	0	1	0	0	0	1	1	1	1	0	1	2	0	0	0	0	0	2	2	0	0	2	2	0	0	0	2	2	2	0	1	2	0	0	1	1	0	0	2	2	1	1	2	0	0	0	0	2
676	0	0	1	0	0	1	2	2	0	0	0	0	1	0	0	1	0	2	0	0	1	0	2	2	0	0	0	2	2	2	0	0	2	2	2	2	1	0	0	2	1	0	1	1	1	2	0	0	0
677	0	0	1	0	0	2	0	1	1	1	1	1	1	0	0	0	0	0	2	2	0	0	1	1	1	1	0	2	2	2	1	0	0	0	0	1	1	1	1	1	1	0	0	1	1	2	0	0	0
678	1	0	1	0	0	1	1	1	2	2	0	0	0	0	0	0	0	2	0	1	1	1	2	2	0	0	0	1	1	0	1	1	2	1	0	0	1	0	0	1	1	1	1	2	1	0	0	0	1
679	0	0	2	0	1	1	1	2	0	0	0	0	0	0	0	0	0	1	2	2	0	0	2	2	0	0	0	2	2	2	1	1	1	1	1	2	1	0	0	1	1	0	0	1	1	1	0	0	2
680	1	0	1	0	0	2	1	1	0	2	0	0	2	0	0	0	0	1	1	1	0	0	2	2	0	0	0	2	1	0	2	1	1	1	1	2	1	0	0	2	2	0	1	2	1	0	0	0	1
681	0	0	2	0	1	1	1	1	1	1	0	1	1	0	0	0	0	1	2	2	0	0	2	2	0	0	0	2	2	1	1	0	1	0	0	2	1	0	0	1	1	0	0	1	0	0	0	0	1
682	1	0	1	0	0	1	1	1	1	1	0	0	0	0	0	0	0	0	1	1	1	0	2	2	0	0	0	2	2	2	0	1	2	0	0	2	0	0	0	1	1	0	0	1	0	1	0	0	0
683	0	0	1	0	0	1	2	2	0	1	1	1	2	0	0	0	0	2	0	1	1	0	2	2	0	1	0	2	2	1	0	1	2	0	0	2	1	0	0	2	1	0	0	1	0	0	0	0	0
684	0	0	0	0	0	0	1	1	1	1	0	1	2	0	0	0	0	1	1	1	1	0	2	2	0	0	0	2	2	2	0	0	0	1	2	2	1	0	0	1	1	1	1	2	1	1	0	0	1
685	0	0	2	0	0	1	0	1	1	1	0	0	0	0	0	0	0	1	1	1	0	1	1	2	0	0	0	2	2	1	2	0	2	2	1	2	1	0	0	0	0	0	0	1	0	0	0	0	1
686	1	0	1	0	0	2	1	1	1	1	0	0	0	0	0	0	0	0	2	2	0	0	0	1	0	1	0	1	2	1	1	2	1	0	0	2	1	0	0	0	0	0	0	1	0	0	0	0	0
687	1	0	0	0	0	0	1	2	0	1	0	0	0	0	0	0	0	2	0	0	0	0	2	2	0	0	0	1	1	1	1	0	2	1	1	1	0	1	1	0	0	0	1	1	1	1	0	1	0
688	1	0	1	0	0	1	1	2	0	0	0	1	1	0	0	0	0	0	2	1	1	0	2	2	0	0	0	2	2	2	1	0	1	1	0	1	1	0	0	1	1	1	1	2	0	0	0	0	1
689	1	0	1	1	0	1	1	2	0	0	1	1	1	1	1	1	0	0	2	1	1	0	1	1	1	1	0	2	2	1	1	1	2	0	0	1	2	0	0	1	1	0	0	1	0	1	0	0	1
690	0	0	1	0	0	0	1	1	1	2	0	0	1	0	0	0	0	0	2	2	0	1	1	2	0	0	0	2	2	1	2	1	1	0	0	2	2	0	0	2	2	0	2	2	1	1	0	0	0
691	0	0	2	0	1	2	1	1	1	1	0	1	2	0	0	0	0	1	1	1	0	0	2	2	0	0	0	1	2	0	0	1	1	0	0	2	1	0	0	2	2	0	0	2	0	1	0	0	2
692	0	1	1	0	1	1	2	2	0	1	0	2	1	0	0	0	0	0	2	2	0	0	1	1	0	0	0	2	2	1	1	1	2	0	1	1	0	0	0	1	0	0	0	2	1	0	0	0	1
693	1	0	2	0	0	2	0	2	0	0	1	0	1	0	0	1	0	0	2	2	0	0	2	2	0	0	0	2	1	1	1	1	2	2	0	1	2	0	0	1	1	0	1	2	1	0	0	0	1
694	1	0	1	0	0	1	2	2	0	1	0	0	1	0	0	1	1	0	2	1	1	0	2	2	0	0	0	1	2	1	0	1	2	1	0	2	1	0	0	0	0	1	1	2	2	1	0	0	1
695	0	0	0	0	0	0	1	2	0	0	0	1	1	0	0	0	0	2	0	0	1	0	2	2	0	0	0	2	2	1	2	0	0	0	0	2	2	0	0	2	2	1	1	1	0	1	1	0	0
696	0	0	1	0	0	0	2	2	0	0	1	0	0	0	0	0	0	1	1	1	1	0	2	2	0	0	0	2	2	2	1	0	1	0	0	1	2	0	0	1	1	0	0	1	0	0	0	0	2
697	1	0	2	0	1	2	2	2	0	1	0	1	1	0	0	0	1	2	0	0	1	0	2	2	0	0	0	1	1	1	1	0	2	0	0	2	1	1	1	1	1	0	1	2	1	0	0	1	2
698	1	0	1	0	1	1	1	1	1	2	0	0	1	0	0	0	0	1	2	2	0	0	2	2	0	0	0	1	2	0	1	0	2	2	1	1	1	0	0	1	1	0	0	0	0	1	0	1	1
699	0	0	2	0	0	2	1	1	1	1	0	1	1	0	0	0	0	2	0	0	1	0	1	1	0	0	0	2	2	2	1	0	2	0	0	2	2	0	0	2	2	0	0	1	0	1	0	0	1
700	0	1	2	0	0	1	2	2	0	0	1	0	1	0	0	0	0	1	1	1	0	0	2	2	0	0	0	2	2	2	0	1	1	0	0	1	2	1	1	1	1	0	0	1	1	0	0	0	2
701	0	0	2	0	0	2	2	2	0	0	2	1	2	0	0	0	0	2	0	0	0	1	2	2	0	0	0	2	2	2	1	1	1	1	0	0	2	0	0	2	2	0	0	2	0	0	0	1	2
702	1	0	1	0	0	1	1	1	2	2	0	0	0	0	0	0	0	0	2	2	0	0	2	2	0	0	0	1	1	1	1	1	1	1	1	1	2	0	0	1	1	0	0	0	1	1	0	0	1
703	1	0	0	0	0	1	1	1	1	1	1	1	1	0	0	0	0	1	1	1	0	0	2	2	0	1	0	1	1	1	0	0	2	0	0	2	2	0	0	0	0	1	2	2	0	1	0	0	1
704	1	0	2	0	1	1	1	2	0	0	1	1	1	0	0	0	0	2	0	0	1	0	1	1	0	1	0	1	2	0	1	0	0	0	0	2	1	0	0	0	0	0	1	1	1	0	0	1	1
705	0	0	0	0	0	0	1	2	0	1	0	1	2	0	0	0	0	2	1	1	0	0	2	2	0	0	0	2	1	1	2	0	2	0	0	2	1	0	0	0	0	0	0	0	0	1	0	1	0
706	1	0	1	1	0	2	0	0	2	2	0	0	1	0	0	0	0	1	2	1	1	0	1	1	0	0	0	2	2	1	2	0	1	1	0	0	2	1	1	1	1	0	0	1	0	1	0	0	1
707	1	0	1	0	0	2	0	0	1	1	0	0	0	0	0	0	0	2	0	0	0	0	2	2	0	0	2	2	2	0	1	1	2	1	0	0	1	1	1	1	1	2	2	2	1	0	0	1	2
708	0	0	0	0	0	0	1	2	0	0	0	1	1	0	0	0	0	0	2	2	0	0	2	2	0	0	0	2	2	2	0	2	1	0	0	0	2	0	1	2	1	0	0	0	1	1	0	0	0
709	1	0	0	0	0	0	1	1	1	1	1	2	2	1	1	1	0	0	1	2	0	0	1	1	0	0	0	2	2	2	0	1	1	1	1	2	2	0	0	2	2	0	0	2	1	2	0	0	0
710	0	0	2	0	1	2	1	1	1	1	0	0	1	0	0	0	0	1	1	1	1	0	2	2	0	0	0	2	2	2	1	0	2	0	0	1	1	1	1	1	1	0	1	1	0	0	0	0	1
711	0	0	2	0	1	2	1	1	0	1	0	1	0	0	0	0	0	0	2	2	0	0	2	2	0	0	0	2	1	1	2	2	2	0	0	1	1	0	0	1	1	0	1	1	1	0	0	0	1
712	0	0	1	0	0	1	2	2	0	1	0	1	2	1	1	1	0	0	2	2	0	0	0	0	0	0	0	2	2	2	1	0	2	0	0	2	1	0	0	0	0	0	1	2	0	0	0	0	0
713	1	1	1	0	1	1	1	0	1	1	0	1	2	0	0	0	0	1	1	1	0	0	1	1	1	1	0	2	1	1	1	1	1	2	1	1	2	0	0	0	0	1	1	2	1	0	0	0	0
714	1	0	1	0	0	1	0	0	1	1	0	0	1	0	0	0	0	1	1	1	1	0	2	2	0	0	0	1	1	1	1	0	1	0	0	0	1	0	0	1	1	0	0	1	0	1	0	0	1
715	1	0	2	0	0	1	2	2	1	1	0	1	0	0	0	0	0	1	1	1	1	0	2	2	0	0	0	2	2	1	2	0	1	1	0	0	1	0	0	1	1	1	1	2	2	1	0	0	1
716	1	0	1	0	0	1	0	0	2	2	0	0	0	0	0	0	0	2	0	1	0	0	2	2	0	0	0	1	2	1	1	1	1	0	0	1	2	0	0	2	2	0	0	0	0	1	0	0	1
717	0	0	1	0	0	0	2	2	0	1	1	2	2	0	0	0	0	1	1	1	0	0	2	2	0	0	0	2	2	2	0	0	2	2	1	2	1	0	0	1	1	0	0	1	0	0	0	0	0
718	1	0	1	0	1	1	1	2	1	1	0	0	0	0	0	0	0	1	1	1	1	0	2	2	0	0	0	2	2	2	1	1	2	0	1	1	2	0	0	2	2	0	0	0	0	1	0	0	1
719	0	0	2	0	1	2	1	2	0	0	0	1	1	0	0	0	0	0	2	2	0	0	2	2	0	0	0	1	2	1	0	0	2	1	0	1	1	0	0	1	1	2	2	2	0	0	0	0	1
720	1	0	0	0	0	0	0	0	2	2	0	0	0	0	0	0	0	1	1	1	0	0	2	2	0	0	0	1	1	1	0	0	2	1	0	2	1	1	1	1	1	0	1	2	1	0	0	0	1
721	0	0	0	0	0	0	0	0	1	1	0	0	0	0	0	0	0	1	1	1	0	0	2	1	1	2	0	2	2	2	0	1	1	2	0	2	1	0	0	2	2	0	0	1	0	1	0	0	0
722	1	0	2	0	0	1	1	1	1	1	0	1	1	0	0	0	0	0	2	2	0	0	1	1	0	0	0	0	1	0	1	0	1	0	0	1	2	0	0	1	1	0	1	2	1	0	0	0	1
723	1	0	0	0	0	0	1	1	1	1	1	1	1	1	1	1	0	1	1	1	1	0	2	2	0	0	0	2	2	1	2	0	0	0	0	2	1	0	0	2	2	1	1	1	1	1	0	0	1
724	0	0	0	0	0	0	2	2	0	1	1	1	1	0	0	0	0	0	2	2	0	0	2	2	0	0	0	2	2	1	1	2	2	0	0	1	1	1	0	1	1	0	1	2	1	0	0	0	0
725	1	0	0	0	0	0	1	2	0	0	0	0	1	0	0	0	0	0	2	2	0	0	2	2	0	0	0	2	0	0	2	2	2	0	0	2	1	1	1	1	1	1	1	1	1	0	0	0	1
726	0	0	0	0	0	0	0	1	1	1	0	1	1	0	0	0	0	1	1	1	0	0	2	2	0	0	0	2	1	1	2	1	1	0	1	1	1	0	0	1	1	0	0	1	0	1	0	0	0
727	0	0	0	0	0	0	1	1	1	1	1	1	2	0	0	0	0	1	1	1	0	0	1	1	0	0	0	2	2	2	1	1	1	0	1	2	0	1	1	0	0	0	0	1	0	1	1	0	0
728	1	0	0	0	1	1	1	1	1	1	0	0	0	0	0	0	0	1	1	1	0	0	1	1	0	1	0	2	2	2	0	1	1	2	1	1	1	0	1	2	0	0	2	2	0	1	0	1	0
729	1	0	2	0	2	2	2	2	0	0	0	0	0	0	0	0	1	1	2	2	1	0	1	2	0	0	0	1	2	1	0	0	0	0	0	1	1	0	0	1	1	0	0	2	0	0	0	1	0
730	0	1	2	0	1	2	0	1	1	1	0	0	0	0	0	0	1	1	2	2	0	0	0	1	1	1	0	2	1	0	1	1	1	0	1	2	1	1	1	1	1	1	1	2	1	0	1	0	0
731	0	0	1	0	0	0	2	2	0	1	0	2	2	1	1	1	0	1	1	1	1	0	1	1	1	1	0	1	2	1	0	0	2	0	0	2	1	0	1	1	0	0	1	1	1	0	0	0	1
732	1	0	0	0	0	1	1	1	0	0	0	0	0	0	0	0	0	1	1	0	1	0	1	2	0	0	0	2	1	1	2	0	2	2	2	2	1	0	0	2	2	0	0	1	0	0	0	1	0
733	1	0	0	0	0	0	1	2	0	0	0	1	1	0	0	0	0	0	2	2	0	0	0	0	1	1	0	2	1	1	2	1	0	0	0	2	1	0	0	1	1	0	1	2	1	2	0	0	1
734	1	0	2	0	0	1	2	2	1	1	0	1	2	0	0	0	0	1	1	1	0	0	2	2	0	0	0	2	2	2	0	2	2	0	0	1	1	1	1	0	0	0	0	1	0	1	0	0	1
735	1	0	2	0	0	1	1	1	2	2	0	0	1	0	0	0	0	1	1	1	0	1	0	1	1	1	0	2	2	2	1	0	1	0	0	1	2	0	1	2	1	0	0	0	2	0	0	0	1
736	0	0	2	0	0	2	0	1	1	1	0	2	2	1	1	1	0	1	1	0	1	0	2	2	0	0	0	1	2	0	1	0	2	0	0	0	1	0	0	1	1	0	0	1	0	0	0	1	2
737	1	1	2	0	0	1	2	2	1	1	0	0	0	0	0	0	0	2	0	0	1	0	2	2	0	1	0	2	2	1	2	1	1	0	0	2	0	0	0	1	0	0	0	2	0	0	0	0	1
738	0	0	1	0	0	2	2	2	0	1	0	1	2	0	0	0	1	2	1	1	0	0	1	1	0	0	0	1	2	0	0	1	1	0	1	2	1	0	0	2	2	0	0	1	0	0	0	0	1
739	1	0	2	0	0	2	1	2	0	0	0	0	0	0	0	0	0	0	1	2	0	0	2	2	0	0	0	1	2	1	0	0	0	0	0	2	1	1	1	0	0	0	0	2	0	0	0	0	1
740	1	0	2	0	0	2	1	1	1	1	0	0	0	0	0	0	0	2	0	0	0	1	1	2	0	0	1	1	2	0	0	0	1	0	0	1	1	0	0	0	0	0	1	2	0	0	0	0	1
741	0	0	2	0	0	2	2	2	0	0	1	0	0	0	0	0	0	0	2	2	0	0	2	2	0	1	0	2	2	2	2	0	2	1	1	1	1	0	0	1	1	0	0	2	0	1	0	0	1
742	1	0	1	0	0	1	1	2	1	1	0	0	1	0	0	0	1	2	0	0	1	0	2	2	0	0	0	2	2	2	0	1	1	0	0	2	1	0	0	2	1	0	1	2	1	0	0	0	2
743	1	0	1	0	0	1	2	2	0	0	0	0	1	0	0	0	0	0	2	2	0	0	2	2	0	0	0	2	2	2	0	1	1	0	0	2	0	0	0	1	1	0	1	1	1	1	0	1	2
744	1	0	2	0	0	2	1	1	1	1	2	0	0	0	0	0	0	0	2	2	0	0	2	2	0	0	0	1	2	0	0	1	2	1	1	2	2	0	0	1	1	0	0	2	1	1	0	1	2
745	1	0	2	0	1	2	1	1	1	1	0	0	0	0	0	0	0	1	1	1	1	1	0	1	1	1	0	1	1	1	1	0	2	1	1	1	1	0	0	1	1	0	0	1	0	0	0	0	0
746	1	0	1	0	0	1	1	1	1	1	0	1	1	0	0	0	0	1	1	1	0	0	2	2	0	1	1	2	2	1	1	1	1	2	1	2	0	0	0	1	0	0	0	2	0	1	0	0	1
747	1	0	1	0	0	1	1	1	1	1	1	0	0	0	0	0	0	1	1	1	1	0	2	2	0	0	0	2	2	2	0	1	1	1	0	0	1	0	0	1	1	0	0	2	0	1	0	0	1
748	0	0	0	0	0	0	1	1	1	2	0	0	0	0	0	0	0	0	2	2	0	0	2	2	0	1	0	2	2	2	0	0	0	0	0	1	1	0	0	2	1	0	0	2	0	2	0	0	1
749	0	0	1	0	0	0	1	1	1	1	0	0	1	0	0	0	0	2	0	0	1	0	2	2	0	0	0	2	2	1	1	0	1	1	2	2	0	0	0	0	0	0	0	2	0	2	0	1	0
750	0	0	0	0	0	0	1	2	0	1	0	0	2	0	0	1	0	1	0	0	0	0	1	1	1	1	0	2	1	1	2	1	2	0	0	1	2	0	0	1	1	0	1	2	1	1	0	0	0
751	0	0	2	0	1	2	1	1	0	0	2	0	1	0	0	0	0	1	1	1	0	1	2	2	0	0	0	2	1	1	1	0	0	0	0	2	1	0	0	1	1	1	1	1	1	0	0	0	1
752	0	0	2	0	1	2	1	2	0	0	1	0	1	0	0	0	0	0	2	2	0	0	2	2	0	1	0	1	2	0	1	0	1	1	0	0	2	0	0	2	2	0	0	2	0	1	0	0	0
753	1	0	1	0	0	2	2	2	0	1	0	0	0	0	0	0	0	0	2	1	1	0	1	1	1	1	0	2	2	1	1	2	2	1	1	2	1	0	0	2	2	0	0	1	0	1	0	0	1
754	1	0	1	0	1	2	2	2	0	0	1	0	0	0	0	0	0	1	1	1	0	0	2	2	0	0	0	2	2	1	0	0	0	0	0	2	1	1	1	1	1	0	1	1	1	1	0	1	1
755	1	0	0	0	0	1	1	1	1	2	0	0	0	0	0	0	0	1	1	1	0	0	2	2	0	0	0	2	2	2	0	1	2	0	0	0	1	0	0	1	1	0	0	1	1	1	0	0	0
756	1	0	2	0	0	2	0	1	0	0	0	0	0	0	0	0	0	2	0	0	0	0	2	2	0	0	0	2	2	1	1	1	1	0	0	2	2	0	0	1	1	0	1	1	1	2	0	0	2
757	0	0	1	0	0	1	2	2	0	1	1	1	1	0	0	0	0	1	1	2	0	0	2	2	0	0	1	2	2	1	0	2	2	0	0	0	1	0	0	1	1	0	0	1	1	2	0	1	1
758	0	1	1	0	0	1	0	0	1	1	1	0	1	0	0	0	1	2	1	1	0	0	2	2	0	1	0	2	1	1	1	0	1	0	0	1	1	1	1	0	0	0	0	2	0	1	0	0	1
759	1	0	1	0	0	0	2	2	0	1	0	0	1	0	0	0	0	0	1	2	0	0	2	2	0	0	0	1	1	1	2	0	1	1	0	1	1	0	0	2	2	0	1	1	1	2	0	0	0
760	0	0	1	0	0	0	2	2	1	1	1	0	1	0	0	0	0	0	2	2	0	0	2	2	0	1	0	2	1	1	2	1	2	0	0	0	1	0	0	0	0	0	0	0	0	0	0	0	1
761	0	0	2	0	0	1	1	1	1	1	1	0	1	0	0	1	0	0	2	1	0	0	0	0	0	0	0	2	1	0	2	1	2	1	1	2	2	0	0	2	2	0	0	2	0	1	0	0	0
762	1	0	1	1	1	2	0	0	1	1	1	0	1	0	0	0	0	0	2	2	0	0	2	2	0	0	1	2	2	2	0	1	1	0	0	2	0	1	1	0	0	0	0	1	0	1	1	0	1
763	0	0	1	0	0	0	0	1	1	1	0	1	1	0	0	0	0	1	1	1	0	0	2	2	0	0	0	2	2	1	2	1	1	1	1	2	1	0	0	1	1	1	2	2	1	0	0	0	2
764	1	0	0	0	0	0	0	0	2	2	0	0	0	0	0	0	0	1	1	1	0	0	2	2	0	0	0	2	1	1	2	0	1	1	0	2	2	0	0	1	1	0	0	2	0	0	0	0	0
765	0	0	2	0	1	2	2	2	0	0	0	1	2	0	0	0	0	1	1	1	1	0	1	1	0	0	0	2	2	2	0	0	0	0	1	2	1	0	0	0	0	0	0	2	1	2	0	0	1
766	1	0	0	0	0	1	2	2	0	0	0	1	1	0	0	0	0	1	1	1	0	0	2	2	0	0	0	0	1	0	1	2	1	0	1	2	2	0	0	1	1	1	1	2	1	0	1	0	0
767	1	0	1	0	1	2	1	1	1	1	2	0	1	0	0	0	0	1	1	1	1	0	2	2	0	0	0	2	2	1	1	0	2	0	0	2	2	0	0	1	1	0	0	2	0	0	0	0	0
768	1	0	2	0	0	0	2	2	0	0	2	1	1	0	0	0	1	2	1	1	0	0	1	2	0	0	0	1	2	0	1	0	2	0	0	1	1	1	1	0	0	2	2	2	0	1	0	1	1
769	0	0	1	0	0	0	1	2	0	1	0	0	1	0	0	0	0	1	1	1	0	0	2	2	0	0	0	2	2	1	1	0	0	0	0	1	2	0	0	2	2	0	2	2	1	0	0	1	1
770	1	0	2	0	0	1	1	1	2	2	0	2	2	1	1	1	0	1	1	1	1	0	1	1	0	0	0	2	2	2	1	1	1	1	2	2	1	0	0	0	0	0	0	0	1	0	0	0	1
771	1	0	1	0	0	0	1	1	0	0	0	0	0	0	0	1	0	1	1	1	0	0	1	1	1	0	0	1	1	0	1	0	2	2	2	2	0	0	0	0	0	0	1	2	1	1	0	1	2
772	0	0	2	0	0	2	2	2	1	1	1	0	1	0	0	0	0	0	2	0	1	0	2	2	0	0	0	2	2	1	1	1	1	2	0	2	2	0	0	1	1	0	0	1	0	0	0	0	2
773	1	1	1	0	0	2	1	1	1	1	2	1	1	0	0	0	0	1	1	2	0	0	2	2	0	0	0	1	2	2	0	1	2	1	0	2	0	0	0	0	0	0	0	1	0	0	0	0	1
774	1	0	0	0	0	0	0	1	0	0	0	0	0	0	0	0	0	1	1	1	0	0	2	2	0	0	0	1	2	1	0	0	1	1	1	2	1	0	0	1	1	0	1	1	1	1	0	0	1
775	1	0	2	0	0	1	1	1	1	1	0	0	0	0	0	0	0	2	1	1	0	0	1	1	0	0	0	2	2	1	1	1	2	0	0	0	1	1	1	1	1	0	0	0	0	0	0	0	1
776	1	0	1	0	0	0	0	1	1	1	0	2	2	0	0	0	1	2	1	1	0	0	1	1	1	1	1	2	2	2	0	1	1	2	1	1	1	0	0	0	0	0	0	2	0	1	0	0	0
777	1	0	1	0	1	2	1	2	0	0	0	0	0	0	0	0	0	0	2	2	0	0	1	1	0	0	0	2	2	2	0	0	0	0	0	1	1	0	0	1	1	0	0	1	0	0	0	1	2
778	0	0	2	0	0	1	1	1	1	2	0	1	1	0	0	0	0	1	1	1	0	0	2	2	0	0	0	2	1	0	2	2	1	0	1	2	2	0	0	1	1	0	0	0	1	0	0	0	1
779	0	0	1	0	0	0	2	2	0	0	1	0	2	0	0	1	0	1	1	1	1	0	2	2	0	0	0	2	2	1	1	2	2	1	1	2	1	1	1	1	1	1	1	2	1	0	0	0	0
780	0	0	2	0	0	2	0	0	1	1	0	0	0	0	0	0	0	0	1	2	0	0	2	2	0	0	0	2	2	0	1	0	2	1	1	1	2	0	0	1	1	0	1	2	1	0	0	0	0
781	0	1	1	0	0	2	1	1	1	2	0	1	1	0	0	0	0	1	1	1	0	0	2	2	0	0	0	2	2	1	2	1	2	0	0	1	1	0	0	1	1	0	0	1	0	0	0	0	0
782	0	0	2	0	0	1	2	2	0	1	0	1	1	0	0	0	1	2	1	1	0	0	1	1	1	1	0	1	1	1	1	1	2	1	0	0	0	0	0	0	0	0	0	2	0	0	0	1	0
783	0	0	1	0	0	1	0	0	2	2	0	0	2	0	0	0	1	2	0	0	1	0	1	1	1	1	1	2	2	1	0	0	0	0	0	1	2	0	0	2	2	1	1	2	1	1	0	0	0
784	0	0	1	0	0	1	2	2	0	1	1	0	1	0	0	0	0	0	1	1	1	0	0	0	0	0	0	1	2	1	0	0	2	2	0	1	1	0	0	2	1	0	1	2	0	0	0	0	1
785	1	0	2	0	1	2	1	1	1	1	1	0	0	0	0	0	0	0	1	1	1	0	2	2	0	0	0	2	1	1	2	0	1	1	0	1	0	0	0	1	1	0	1	2	1	2	0	0	0
786	0	0	2	0	1	2	2	2	2	2	0	0	1	0	0	1	0	0	1	2	0	0	2	2	0	0	0	2	2	2	0	1	2	2	0	2	1	1	1	0	0	0	0	2	0	2	0	0	2
787	0	0	2	0	0	1	2	2	0	1	0	0	1	0	0	1	0	1	1	1	0	0	2	2	0	0	0	1	2	0	0	1	1	0	0	2	2	0	0	2	2	0	0	2	0	2	0	0	1
788	0	0	1	0	1	1	0	1	1	1	0	0	1	0	0	1	0	0	2	1	1	0	2	2	0	0	0	1	2	0	0	1	1	1	1	2	2	0	0	1	1	0	1	1	1	2	1	0	1
789	1	0	1	1	0	1	2	2	0	0	1	0	0	0	0	0	0	0	2	2	1	0	1	1	1	1	1	2	2	1	1	0	1	1	2	2	2	0	0	2	2	0	0	1	0	1	0	0	1
790	0	0	1	0	0	0	1	1	1	1	1	1	2	0	0	0	0	0	2	2	0	0	0	0	0	0	0	1	2	1	1	1	1	0	0	1	2	0	0	2	2	0	0	0	1	0	0	0	0
791	1	0	1	0	0	0	1	2	0	0	0	1	2	0	0	1	0	1	1	1	1	0	1	1	0	1	0	1	2	2	0	2	1	0	1	2	1	0	0	1	0	2	2	2	0	0	0	0	2
792	0	0	2	0	1	1	0	1	0	0	0	1	1	0	0	0	0	1	1	1	0	0	1	1	0	0	0	1	2	0	0	1	1	1	0	1	0	0	0	0	0	0	1	2	1	0	0	0	1
793	0	0	2	0	1	2	1	1	1	1	1	0	1	0	0	0	1	2	0	0	2	0	2	2	0	0	0	2	1	1	2	0	2	2	2	2	1	1	1	0	0	0	0	1	0	0	0	0	0
794	1	0	1	0	0	0	1	2	0	0	0	0	2	0	0	0	0	1	1	1	0	0	2	2	0	0	0	2	2	2	0	0	2	2	1	1	1	0	0	1	1	1	1	2	1	0	0	0	1
795	0	0	1	0	0	1	0	0	2	2	0	0	0	0	0	0	0	0	2	2	0	0	2	2	0	0	0	0	2	0	0	2	1	0	1	2	0	0	0	1	1	0	0	0	2	2	0	0	1
796	0	0	1	0	1	1	2	2	0	1	0	0	1	0	0	0	0	0	2	2	0	0	0	0	1	1	0	2	2	2	1	0	2	2	1	2	1	0	0	1	1	0	1	2	1	0	0	0	1
797	1	0	2	0	1	2	0	0	2	2	0	0	2	0	0	1	0	0	2	2	0	0	2	2	0	0	0	1	1	0	1	2	1	0	0	1	2	0	0	0	0	0	0	2	0	1	0	0	1
798	1	0	1	0	0	1	2	2	0	0	0	1	1	0	0	0	0	1	1	1	1	0	1	2	0	0	1	2	2	2	0	2	1	1	1	2	2	0	0	1	1	0	2	2	1	0	0	0	1
799	1	0	2	0	2	2	1	1	0	0	1	1	2	0	0	0	0	1	1	1	1	1	2	2	0	0	0	2	2	1	2	1	0	0	0	2	1	0	0	1	1	1	1	2	2	0	0	0	2
800	0	0	1	0	0	1	1	2	0	0	1	0	1	0	0	0	0	0	2	1	1	0	2	2	0	0	0	2	2	2	1	0	1	1	0	2	1	0	0	2	2	0	1	2	1	0	0	0	1
801	0	0	1	0	0	1	1	1	1	1	1	0	0	0	0	0	0	1	2	2	0	0	2	2	0	0	0	1	1	1	1	1	2	0	1	1	1	1	0	1	1	1	1	1	0	1	0	0	1
802	1	0	2	0	1	2	1	1	0	0	0	1	1	0	0	0	1	2	0	0	1	0	1	1	0	1	0	2	2	1	2	0	0	0	0	2	2	0	0	1	1	0	0	2	0	0	0	0	0
803	0	0	2	0	0	2	1	1	1	1	0	0	0	0	0	1	0	2	0	0	0	0	2	2	0	0	0	2	2	2	1	1	2	0	0	1	1	0	0	0	0	0	1	2	1	0	0	0	0
804	0	0	2	0	0	1	1	1	1	2	0	0	1	0	0	0	0	2	1	1	0	0	1	1	0	0	0	2	1	1	2	1	2	0	0	1	2	0	0	2	2	2	2	2	0	0	0	0	0
805	0	0	1	0	0	2	0	1	1	1	0	0	1	0	0	0	0	2	0	0	0	0	2	2	0	0	0	2	2	1	0	0	2	1	0	1	1	0	1	1	0	0	0	2	0	0	0	0	0
806	0	0	2	0	1	1	2	2	0	0	0	2	2	1	1	1	0	1	1	1	1	1	2	2	0	0	0	1	2	1	0	0	1	0	0	1	2	0	0	1	1	0	0	1	0	0	0	0	1
807	0	0	2	0	0	1	1	1	0	0	2	0	0	0	0	0	0	2	0	0	0	0	1	1	0	0	0	2	1	1	1	0	1	1	1	1	2	0	0	1	1	0	0	1	0	1	0	0	0
808	1	0	1	0	0	0	1	1	1	2	0	1	2	1	1	1	0	1	2	2	0	0	1	1	0	1	0	2	1	1	1	0	1	0	0	2	2	0	0	2	2	0	1	2	1	0	0	0	1
809	1	0	1	0	0	1	1	1	1	1	1	1	1	0	0	0	0	0	2	2	0	0	2	2	0	0	0	2	2	1	0	0	0	0	1	2	2	0	0	2	2	0	1	2	1	1	0	0	0
810	0	0	1	0	0	1	2	2	0	1	1	0	0	0	0	0	0	1	1	1	1	0	2	2	0	0	0	2	2	1	2	0	1	1	2	2	2	0	0	2	2	0	0	2	0	1	0	0	2
811	0	0	0	0	1	1	1	2	0	1	0	0	1	0	0	0	1	2	1	1	0	0	2	2	0	0	0	1	1	1	1	0	2	1	0	2	1	0	0	1	1	0	0	0	1	1	0	0	1
812	0	0	0	0	0	0	0	1	0	0	0	0	0	0	0	1	0	1	1	1	0	0	1	1	1	1	1	2	1	0	1	0	1	2	1	1	0	1	1	0	0	0	1	2	1	0	0	0	0
813	1	0	1	0	0	1	0	0	2	2	0	0	0	0	0	0	0	2	0	0	1	0	1	2	0	0	0	1	1	1	1	0	1	0	0	1	2	0	0	2	2	0	1	2	1	0	0	0	1
814	1	0	1	0	0	2	2	2	0	0	1	0	0	0	0	0	0	0	2	2	0	0	2	2	0	1	0	2	1	1	2	0	0	0	1	2	1	0	0	0	0	0	0	1	0	0	0	0	0
815	0	0	2	0	1	2	1	1	1	1	0	0	0	0	0	0	0	0	2	2	0	0	2	2	0	1	0	0	2	0	0	0	1	2	0	1	2	0	0	2	2	1	1	1	1	1	1	0	1
816	0	0	2	0	0	2	2	2	1	1	0	0	1	0	0	1	0	0	2	2	0	0	2	2	0	0	0	1	2	1	1	0	2	1	0	1	1	1	1	1	1	0	1	1	1	1	0	0	1
817	1	0	1	0	0	1	1	2	1	1	0	0	1	0	0	1	0	2	0	0	1	0	2	1	1	2	0	2	2	1	2	0	1	1	0	0	1	0	0	1	1	0	1	1	1	1	0	1	1
818	1	0	1	0	0	2	0	0	2	2	0	0	1	0	0	0	0	1	1	0	1	0	2	2	0	1	1	2	2	1	0	2	1	0	0	0	2	0	0	2	2	0	1	2	1	1	0	0	2
819	1	0	0	0	0	0	1	1	0	0	1	0	0	0	0	0	0	1	1	0	1	0	1	1	0	0	0	2	2	1	1	1	1	1	1	2	1	0	0	1	1	1	1	2	0	0	0	0	0
820	0	0	1	0	0	1	1	1	1	1	0	1	1	0	0	0	0	0	2	1	1	0	0	0	0	0	0	1	2	0	1	0	1	1	0	1	1	0	0	2	1	1	1	2	1	0	0	0	0
821	1	0	1	0	1	2	2	2	0	1	0	0	0	0	0	0	0	0	2	1	1	0	2	2	0	0	0	2	0	0	2	0	0	0	0	2	0	0	0	0	0	0	1	2	1	0	0	0	1
822	1	0	1	0	0	1	1	1	1	1	0	1	2	0	0	0	0	2	0	0	1	0	2	2	0	0	0	2	2	2	2	0	1	1	0	2	1	0	0	2	2	0	0	2	0	1	0	0	0
823	0	0	1	0	0	0	1	1	2	2	0	1	1	0	0	0	0	0	2	2	0	0	2	2	0	0	0	2	2	2	1	0	2	2	1	1	1	0	1	1	0	1	1	1	1	0	0	0	1
824	0	0	1	0	0	1	1	1	1	1	1	1	2	0	0	0	0	2	1	2	0	0	2	2	0	0	0	2	2	1	1	0	1	1	1	1	0	0	0	0	0	0	1	2	1	0	0	0	1
825	1	0	2	0	0	0	1	1	1	2	0	1	2	0	0	0	0	0	2	2	0	1	2	2	0	0	0	2	2	1	1	1	2	0	0	2	2	0	0	2	2	0	0	1	0	1	0	0	1
826	0	1	2	0	1	2	2	2	0	0	0	0	0	0	0	0	0	2	0	1	1	0	2	2	0	0	0	2	1	0	2	1	1	1	1	2	1	0	0	2	2	1	1	2	0	0	0	0	1
827	1	0	1	0	0	1	2	2	0	0	1	0	0	0	0	0	0	0	1	1	1	1	2	2	0	1	0	1	1	1	1	0	2	1	2	2	1	0	0	1	1	0	0	2	0	0	0	0	1
828	1	0	2	0	0	1	2	2	1	1	1	0	1	0	0	0	0	2	0	0	0	0	1	1	1	1	1	2	2	0	1	0	0	0	1	2	0	0	0	0	0	0	0	1	0	1	0	0	1
829	1	0	1	0	0	2	2	2	0	1	1	0	0	0	0	0	0	0	1	1	0	0	2	2	0	0	0	1	2	1	1	0	1	0	0	2	1	0	0	2	1	0	1	2	1	0	0	0	1
830	0	0	0	0	0	1	1	1	1	1	1	0	1	0	0	0	0	1	1	1	1	0	2	2	0	0	1	2	2	1	0	1	1	1	1	2	1	0	0	0	0	0	2	2	0	1	0	0	1
831	0	0	2	0	0	1	2	2	0	0	0	0	1	0	0	1	0	1	1	1	0	0	1	2	0	0	0	2	2	2	1	0	1	0	0	2	1	0	0	1	1	0	0	1	0	0	0	1	1
832	0	0	2	0	0	1	2	2	0	1	1	0	1	0	0	0	0	1	1	1	0	0	2	2	0	0	0	2	0	0	2	2	1	0	0	1	1	0	0	1	1	0	0	1	0	1	0	0	0
833	0	0	2	0	1	1	1	2	0	0	0	0	1	0	0	0	0	0	2	2	0	0	1	2	0	0	0	1	2	0	0	2	1	0	0	1	2	0	0	1	1	0	0	1	0	1	0	0	0
834	1	0	2	0	0	1	2	2	1	1	0	1	1	0	0	0	0	2	0	0	0	0	1	1	1	2	0	2	2	1	0	0	0	0	0	2	1	0	0	1	1	0	0	2	0	0	0	2	2
835	0	0	2	0	0	1	2	2	1	1	0	0	2	0	0	0	0	0	2	2	0	0	2	2	0	1	1	2	2	2	0	2	2	0	0	0	1	0	0	1	1	1	1	2	1	0	0	0	1
836	0	0	1	0	0	2	1	2	0	0	0	0	0	0	0	0	1	2	1	1	0	0	2	2	0	0	0	2	1	1	2	1	1	0	1	2	2	0	0	1	1	0	0	1	0	1	0	0	0
837	1	0	2	0	0	1	0	0	2	2	0	1	2	0	0	0	1	2	1	1	0	0	1	1	0	1	0	2	2	1	1	0	2	0	0	1	1	0	0	2	2	0	0	2	0	2	1	0	0
838	0	0	2	0	0	1	2	2	0	0	0	1	2	0	0	0	0	1	1	0	1	0	2	2	0	0	0	2	1	0	2	0	0	0	1	2	1	0	1	2	1	0	1	2	1	0	0	0	1
839	0	0	0	0	0	1	1	2	0	0	1	0	1	0	0	1	0	2	0	0	0	0	1	1	0	0	1	1	2	2	0	2	1	1	1	2	0	0	0	1	1	0	0	2	0	2	0	0	2
840	1	0	0	0	0	0	2	2	0	0	1	1	1	0	0	0	0	2	0	0	1	0	2	2	0	0	0	1	2	0	0	0	0	0	0	0	0	0	0	1	0	0	0	1	0	0	1	0	1
841	1	0	1	0	0	2	1	1	2	2	0	0	0	0	0	0	1	2	0	0	1	0	0	0	1	1	0	2	2	2	0	1	2	1	0	2	0	1	1	1	0	0	0	1	1	1	0	0	2
842	1	0	1	0	0	0	2	2	0	1	0	0	2	0	0	1	0	1	1	1	1	1	1	2	0	0	0	2	2	1	2	0	2	1	0	1	1	2	1	1	1	1	1	2	0	1	0	0	0
843	0	0	2	0	1	2	2	2	0	1	1	0	2	0	0	1	0	0	1	1	1	0	1	1	1	1	0	2	1	0	2	0	0	0	0	2	1	0	0	1	1	1	1	1	0	1	0	0	0
844	1	0	0	0	1	1	2	2	0	0	0	0	0	0	0	0	0	2	0	1	0	0	2	2	0	1	1	2	1	0	1	1	0	0	0	2	2	0	0	2	2	0	0	0	0	1	0	0	1
845	0	0	2	0	0	2	0	1	1	1	0	1	2	1	1	1	0	1	2	1	1	0	2	2	0	0	0	1	2	1	0	0	1	1	0	0	0	0	0	1	0	0	0	1	0	1	0	0	1
846	0	0	2	0	0	2	0	1	1	1	0	0	0	0	0	0	1	2	1	1	0	0	1	1	0	0	0	1	2	0	1	1	2	2	0	1	1	0	0	0	0	0	0	2	0	0	0	0	1
847	1	0	0	0	0	1	1	2	0	1	0	0	2	1	1	1	0	1	1	1	0	0	2	2	0	0	0	2	2	1	1	2	2	0	0	1	1	0	0	1	1	1	1	2	1	1	0	0	0
848	1	0	1	0	0	1	2	2	0	0	0	1	1	0	0	0	1	1	2	2	0	0	2	2	0	0	0	2	2	1	1	0	1	0	0	2	1	0	0	2	2	0	0	0	1	1	0	0	1
849	1	0	1	0	0	1	2	2	0	1	0	0	0	0	0	1	0	1	1	1	1	0	2	2	0	1	0	2	2	1	1	0	0	0	0	2	2	0	0	0	0	0	1	2	1	0	0	1	0
850	1	0	2	0	0	2	2	2	0	0	0	1	1	0	0	0	0	1	1	1	0	0	1	1	1	1	0	1	2	1	1	1	2	0	1	2	1	0	1	1	0	0	0	0	0	0	0	0	0
851	1	0	1	0	0	1	2	2	0	0	0	1	1	1	1	1	0	1	1	1	0	0	2	2	0	0	0	1	1	1	1	0	1	0	0	2	0	0	0	0	0	0	0	1	0	0	0	0	1
852	1	0	1	0	0	1	1	2	0	1	0	1	2	0	0	1	0	1	0	0	2	0	1	1	0	0	0	1	1	1	1	0	0	1	0	1	1	0	0	1	1	1	1	1	0	1	0	0	0
853	1	0	1	0	0	0	2	2	0	1	1	1	0	0	0	0	0	2	1	2	0	0	1	1	1	2	1	2	1	0	1	1	0	0	0	2	1	0	1	1	0	0	0	1	0	1	0	0	1
854	0	0	2	0	0	2	1	2	0	0	1	0	1	1	0	0	0	1	1	1	1	0	1	1	0	0	0	2	1	1	1	2	2	0	0	2	2	0	0	1	1	1	1	1	1	1	0	0	0
855	1	0	1	0	1	1	2	2	2	2	0	0	1	0	0	0	0	1	1	1	0	0	1	1	0	0	0	2	1	1	1	1	2	1	0	0	1	0	1	2	1	0	0	0	0	0	0	0	0
856	1	0	1	0	0	0	2	2	0	1	1	1	2	1	1	1	0	1	1	1	0	0	1	1	0	0	0	2	2	2	0	1	1	1	1	2	1	1	0	1	1	1	1	1	1	0	0	0	0
857	1	0	2	0	1	2	0	0	2	2	0	1	1	0	0	0	1	2	1	1	0	1	2	2	0	0	0	2	1	1	1	0	0	0	1	2	2	0	0	1	1	0	1	1	1	1	0	0	2
858	1	0	1	0	0	1	2	2	0	0	1	1	2	0	0	0	0	0	1	2	0	0	1	2	0	0	0	1	1	1	1	1	2	0	0	1	0	0	0	0	0	0	1	1	1	2	0	0	0
859	0	0	1	0	1	1	0	1	1	1	0	1	2	0	0	0	0	1	1	1	0	0	2	2	0	0	0	2	2	2	0	1	1	0	0	1	1	0	0	2	2	0	1	2	1	2	0	0	1
860	0	0	1	0	0	1	0	1	1	1	0	0	2	0	0	0	1	1	1	1	0	0	2	2	0	0	0	2	2	2	0	1	2	1	1	2	2	0	1	2	1	0	0	1	0	0	0	0	0
861	0	0	1	0	0	1	1	1	1	1	1	0	1	0	0	0	0	1	1	1	0	0	2	2	0	0	0	2	2	1	2	1	2	0	0	2	2	0	0	1	1	0	1	2	1	1	0	1	1
862	1	0	0	0	0	1	1	2	0	1	0	0	2	0	0	0	0	1	1	0	1	0	2	2	0	2	0	2	2	1	2	0	2	1	0	1	2	0	0	1	1	0	0	1	0	0	1	0	1
863	0	0	1	0	0	2	1	1	1	1	1	0	1	0	0	0	0	1	1	1	1	0	1	1	0	1	0	2	1	1	1	1	2	1	1	2	1	1	1	1	1	1	1	2	0	1	0	0	1
864	1	0	1	0	0	0	1	2	0	1	0	0	1	0	0	0	1	0	2	1	1	0	2	2	0	0	1	1	2	0	0	0	1	0	0	1	1	0	1	1	0	0	1	2	1	1	0	0	1
865	1	0	0	0	0	0	1	1	1	1	0	1	2	0	0	0	0	1	1	1	0	0	1	1	1	1	0	0	2	0	0	0	1	1	0	2	1	0	0	1	1	0	1	1	1	1	0	0	2
866	0	0	1	0	1	1	1	2	0	1	0	1	0	0	0	0	0	2	1	1	1	0	2	2	0	0	1	1	1	0	1	0	1	1	1	2	1	0	0	0	0	0	0	2	0	2	0	0	0
867	1	1	1	0	0	1	0	0	2	2	0	0	1	0	0	1	0	1	2	1	1	0	2	2	0	0	1	2	2	1	1	2	2	0	0	0	1	0	1	2	1	0	0	2	0	0	0	1	1
868	0	0	1	0	0	1	2	2	0	0	0	1	1	0	0	0	1	2	1	1	0	0	2	2	0	0	0	2	1	1	2	1	1	0	0	2	2	0	0	2	2	1	1	2	0	1	0	0	2
869	0	0	2	0	0	1	0	0	2	2	0	1	2	0	0	0	0	0	2	2	0	0	2	2	0	1	0	1	2	1	1	1	2	0	0	1	1	0	0	2	1	0	1	1	1	0	0	1	2
870	1	0	1	0	0	0	0	0	2	2	0	0	0	0	0	0	0	1	1	1	1	0	1	1	1	1	0	2	2	1	2	1	1	0	1	1	2	0	0	1	1	0	0	1	0	0	1	0	0
871	1	0	1	0	0	0	2	2	0	1	1	2	2	0	0	0	0	0	2	1	1	0	0	0	1	1	0	2	2	2	0	1	2	0	0	1	0	0	0	0	0	0	1	2	1	0	0	0	0
872	1	0	2	0	0	0	1	2	0	1	0	0	0	0	0	0	0	2	0	0	1	0	2	2	0	0	1	2	2	1	0	1	2	2	0	1	2	0	0	2	2	0	1	2	1	1	0	1	2
873	1	1	2	0	0	1	2	2	1	1	0	0	1	1	1	1	0	1	1	1	0	0	2	2	0	0	0	1	2	0	1	0	0	1	1	2	1	1	1	0	0	0	1	2	0	1	0	0	1
874	0	0	2	0	0	2	2	2	0	0	0	1	1	0	0	0	0	1	1	1	0	1	2	2	0	0	0	2	1	0	2	1	2	0	0	0	2	0	0	2	2	0	0	0	0	0	0	0	1
875	0	1	1	0	0	1	1	1	1	1	0	0	0	0	0	0	0	1	1	1	0	0	2	2	0	0	0	1	2	1	0	1	2	1	1	2	0	0	0	1	1	0	0	2	0	2	0	1	2
876	1	0	0	0	0	0	1	1	1	2	0	1	1	0	0	0	0	1	1	1	0	0	1	1	1	1	0	2	1	1	1	1	2	0	0	2	2	0	0	2	2	0	1	2	1	0	1	0	1
877	0	0	2	0	0	1	2	2	0	1	0	1	1	0	0	0	0	1	1	1	0	0	1	2	0	0	0	2	1	0	2	2	1	0	0	1	1	0	0	0	0	0	0	1	0	0	0	0	1
878	0	0	1	0	1	2	0	1	1	1	0	0	2	0	0	0	0	1	1	1	1	0	2	2	0	0	1	2	2	1	0	0	0	0	1	2	2	0	0	0	0	1	1	2	1	0	0	0	0
879	1	0	1	0	0	1	1	1	2	2	0	0	1	0	0	0	0	0	2	2	0	0	2	2	0	0	0	2	2	2	0	1	0	0	0	1	0	1	1	1	0	1	1	1	1	1	0	0	1
880	1	0	2	0	2	2	2	2	0	1	0	1	1	0	0	0	0	2	0	0	2	0	0	0	0	0	0	2	2	2	0	0	1	1	0	1	1	0	0	1	1	1	1	2	0	1	0	0	1
881	0	0	2	0	0	2	1	1	1	1	0	0	0	0	0	0	0	1	1	1	1	1	1	2	0	0	0	2	2	2	1	0	0	0	1	2	0	0	0	1	1	0	1	2	0	1	0	0	2
882	0	0	1	1	0	1	1	1	1	2	0	0	2	0	0	0	0	0	2	1	1	0	2	2	0	0	0	0	1	0	1	0	1	0	0	0	1	1	0	1	0	1	1	1	1	0	0	0	0
883	0	0	1	0	0	1	1	2	0	0	0	0	0	0	0	0	0	2	0	0	0	0	1	1	1	2	0	1	2	0	1	0	1	0	0	2	1	0	0	1	1	0	0	0	0	0	0	0	1
884	1	0	0	0	0	0	1	2	0	0	0	0	1	0	0	0	0	2	0	0	1	0	2	2	0	1	0	2	1	1	2	1	2	0	0	1	2	0	0	1	1	0	0	0	0	0	0	0	1
885	0	0	1	0	0	1	1	1	1	2	0	0	1	0	0	0	0	1	1	1	1	0	1	1	0	1	0	2	0	0	2	1	0	0	0	2	1	0	0	0	0	0	0	0	0	0	0	1	2
886	1	0	1	0	0	1	1	1	2	2	0	0	0	0	0	0	0	0	2	2	0	0	2	2	0	1	0	2	1	1	1	1	2	0	0	2	0	0	0	0	0	0	1	2	0	0	0	0	2
887	1	0	2	0	0	2	0	1	1	1	1	1	2	0	0	0	0	1	1	1	0	0	1	1	0	0	0	1	2	0	1	0	2	2	2	2	1	0	0	0	0	0	1	1	1	0	0	0	1
888	1	0	1	0	0	0	1	1	1	1	1	1	1	0	0	0	0	1	1	1	1	0	1	1	1	1	0	1	2	1	0	0	1	2	0	1	2	0	0	2	2	0	1	2	1	1	0	0	1
889	0	0	2	0	0	1	1	2	1	1	0	0	0	0	0	0	0	1	1	1	0	0	2	2	0	0	0	2	1	1	2	0	1	1	1	1	0	0	0	1	1	0	1	2	0	1	0	1	2
890	1	0	1	0	0	1	1	1	1	1	1	1	1	0	0	0	0	0	2	2	0	0	2	2	0	0	0	2	1	1	1	1	2	0	0	2	1	0	0	0	0	0	1	2	1	0	0	0	0
891	0	0	2	0	0	2	1	2	0	0	0	1	2	0	0	0	0	1	2	1	1	0	2	2	0	0	0	1	1	0	1	2	2	0	0	1	1	0	0	0	0	0	0	1	0	0	0	1	1
892	0	0	1	0	0	1	1	2	0	0	0	0	1	0	0	0	0	2	0	0	1	0	2	2	0	0	0	2	2	2	1	2	2	0	1	2	1	0	1	1	0	0	0	2	0	2	0	0	2
893	0	0	1	0	0	0	1	1	0	0	2	1	0	0	0	0	0	1	1	1	0	0	2	2	0	0	0	1	2	0	0	0	1	0	0	2	0	1	1	0	0	0	0	0	2	0	0	0	2
894	0	0	1	0	0	2	2	2	0	0	1	1	0	0	0	0	0	0	2	2	0	1	2	2	0	0	0	2	2	2	0	1	1	0	0	1	1	0	0	2	1	0	0	0	0	1	0	1	2
895	1	0	2	0	1	2	2	2	0	1	0	0	1	0	0	0	0	0	1	1	0	0	1	2	0	0	0	1	1	0	1	0	1	0	0	1	1	0	0	1	1	1	2	2	0	1	0	0	1
896	0	0	1	0	0	1	1	1	1	2	0	1	1	0	0	0	0	0	2	2	0	0	1	1	0	0	0	2	2	1	0	0	0	0	1	2	1	0	1	2	0	0	0	2	0	2	0	1	1
897	1	0	2	0	0	2	0	1	0	0	1	0	2	0	0	1	0	0	1	1	0	0	1	1	1	1	0	1	1	1	1	1	1	2	0	2	1	0	1	1	0	0	1	1	1	1	0	0	1
898	0	0	1	0	0	1	1	1	1	2	0	1	1	0	0	0	0	2	0	0	1	1	2	2	0	0	0	0	2	0	0	1	2	0	0	0	1	0	0	1	1	0	0	2	0	1	0	0	1
899	0	0	0	0	0	0	1	1	1	1	0	0	1	0	0	0	0	0	2	1	1	0	2	2	0	0	0	2	2	2	1	1	1	1	1	1	2	0	0	1	1	0	0	0	2	0	0	1	1
900	1	0	1	1	0	2	2	2	0	0	1	2	2	1	1	1	0	1	1	1	1	0	0	1	0	1	0	2	2	1	1	1	1	2	1	1	1	0	0	0	0	0	0	2	0	2	0	0	2
901	0	0	1	0	0	1	0	0	2	2	0	1	2	0	0	0	0	0	2	2	0	0	1	1	0	0	0	0	1	0	1	0	1	0	0	2	0	0	0	0	0	0	0	1	0	0	0	0	0
902	1	0	0	0	0	1	0	1	1	1	0	2	2	1	1	1	0	1	1	1	0	0	2	2	0	0	0	2	2	1	1	1	1	0	0	1	2	0	0	1	1	0	1	2	1	0	0	0	1
903	0	0	0	0	0	0	1	2	0	0	1	0	2	0	0	0	0	2	0	1	0	0	2	2	0	0	1	2	2	0	1	0	2	2	2	2	2	0	0	1	1	1	1	2	0	0	0	0	0
904	1	0	2	0	0	2	0	0	2	2	0	0	0	0	0	0	0	1	0	0	1	1	2	2	0	0	0	1	2	1	0	2	2	0	0	2	2	0	0	2	2	0	0	0	0	1	0	0	1
905	1	0	1	0	0	1	0	0	1	1	1	0	0	0	0	0	0	1	2	2	0	1	1	2	0	0	0	2	2	1	2	1	1	0	1	2	1	0	0	1	1	0	0	2	0	2	0	0	0
906	1	0	2	0	1	2	0	2	0	0	1	0	0	0	0	0	0	2	0	1	1	0	2	2	0	0	0	1	2	1	0	1	1	0	0	1	1	0	0	1	1	1	1	2	0	1	0	0	0
907	0	0	2	0	0	2	0	0	2	2	0	2	2	0	0	0	0	1	1	1	0	0	2	1	1	2	0	1	2	1	1	0	1	0	0	1	2	0	0	1	1	1	1	1	1	0	0	0	0
908	1	0	1	0	0	0	1	2	0	0	0	1	2	0	0	0	0	1	1	1	0	0	2	2	0	0	0	2	2	2	1	1	1	2	1	1	1	0	0	1	0	0	0	1	0	1	0	0	1
909	0	0	0	0	0	0	2	2	1	1	1	0	1	0	0	0	0	1	1	1	0	0	1	2	0	0	0	2	2	2	0	2	2	0	0	1	1	0	0	1	1	1	1	2	1	0	0	0	1
910	0	0	2	0	0	2	1	2	0	1	0	1	1	0	0	0	0	2	0	0	1	0	2	2	0	1	1	1	1	0	1	0	1	1	0	0	1	0	0	1	1	0	1	2	0	0	0	0	0
911	1	0	0	0	0	1	1	1	0	0	1	0	0	0	0	0	0	2	0	0	2	0	2	2	0	0	0	2	2	1	1	1	0	0	0	2	1	0	0	1	1	0	1	2	0	1	0	0	1
912	1	0	2	0	0	2	1	1	0	0	1	1	1	0	0	0	0	1	2	1	1	1	0	1	1	1	0	2	2	1	1	0	1	1	1	2	1	1	1	1	1	0	0	2	0	2	0	1	0
913	0	0	2	0	1	2	1	2	0	0	0	0	2	1	1	1	0	1	1	1	0	0	1	1	0	0	0	0	2	0	0	2	2	0	0	1	1	1	1	0	0	0	1	1	0	0	0	0	2
914	0	0	2	0	0	2	1	1	1	1	0	1	0	0	0	0	0	2	0	0	1	1	2	2	0	1	0	2	0	0	2	0	0	1	0	1	1	0	0	1	1	0	1	1	1	2	0	0	0
915	1	0	2	0	0	1	2	2	0	1	1	0	1	0	0	1	0	0	1	1	1	1	1	2	0	0	0	2	2	1	2	0	1	1	0	1	1	1	0	1	1	1	1	1	1	0	0	0	2
916	1	0	0	0	0	1	1	2	0	0	1	2	2	1	1	1	0	0	2	2	0	0	1	1	0	0	0	1	2	1	0	2	2	0	0	1	1	0	0	1	1	0	0	1	0	1	0	0	0
917	0	0	0	0	0	0	0	0	2	2	0	1	2	0	0	1	0	1	1	1	0	0	2	2	0	0	0	2	2	2	0	1	1	2	1	1	1	0	0	1	1	0	0	1	0	1	0	1	1
918	0	0	1	0	0	1	2	2	0	0	2	1	1	0	0	0	0	1	2	1	1	0	2	2	0	0	0	2	1	1	1	1	2	0	0	2	1	0	0	2	1	0	0	2	0	1	0	1	2
919	0	0	2	0	0	1	1	1	1	1	0	2	2	1	1	1	0	1	0	0	2	0	2	2	0	1	0	2	2	1	2	1	1	0	0	1	1	0	0	0	0	0	0	1	0	1	0	0	0
920	1	0	0	0	0	0	2	2	0	2	0	0	0	0	0	0	0	2	0	0	1	0	2	2	0	0	0	1	2	1	0	1	1	1	2	2	1	0	0	1	1	1	1	2	0	1	0	0	1
921	1	0	2	0	0	1	0	0	2	2	0	0	0	0	0	0	0	2	0	1	0	0	1	1	0	1	0	2	2	2	0	0	0	0	1	2	2	0	0	1	1	0	1	2	1	0	0	0	1
922	0	0	1	0	0	1	0	1	0	0	1	1	2	0	0	0	0	0	2	1	1	1	2	2	0	0	1	2	2	1	1	1	1	0	0	2	1	0	0	0	0	0	1	1	0	1	0	1	1
923	0	0	1	0	0	0	1	1	1	2	0	0	0	0	0	0	0	1	1	1	1	0	1	1	0	0	0	2	2	1	2	0	1	2	1	1	2	0	0	1	1	0	0	1	0	0	0	0	1
924	0	0	1	0	1	1	2	2	0	0	2	0	1	1	1	1	1	1	2	2	1	0	2	2	0	0	0	1	2	1	1	0	0	0	0	2	1	0	0	1	0	0	0	1	0	1	0	0	0
925	0	0	0	0	0	0	1	1	1	1	0	0	1	0	0	1	0	0	2	2	0	0	2	2	0	0	1	1	1	0	1	0	2	0	0	2	2	0	0	1	1	1	1	2	1	0	0	0	0
926	0	0	1	0	0	0	1	2	1	1	0	1	0	0	0	0	0	1	1	1	0	0	2	2	0	0	0	2	2	1	0	1	2	2	0	1	2	0	0	1	1	0	1	2	1	0	0	0	2
927	1	0	2	0	0	1	2	2	0	0	1	0	0	0	0	0	0	0	2	2	0	0	2	2	0	0	0	1	2	1	0	0	0	0	1	2	0	0	0	0	0	0	0	1	0	1	0	0	0
928	1	0	2	0	1	2	1	2	0	0	0	1	1	0	0	0	1	2	1	1	0	0	2	2	0	0	0	2	2	2	0	1	2	0	0	1	2	0	0	2	2	1	1	2	1	0	0	0	1
929	0	0	2	0	1	1	1	1	1	1	1	1	1	0	0	0	0	0	2	2	0	0	2	2	0	0	0	2	0	0	2	0	0	1	2	2	2	0	0	1	1	0	1	1	1	1	0	0	1
930	1	0	1	0	0	1	1	1	1	1	0	0	0	0	0	0	0	0	2	2	1	0	2	2	0	0	0	1	2	0	0	0	1	0	0	2	2	0	0	2	2	1	1	2	0	0	0	1	2
931	0	0	0	0	0	0	0	1	0	0	0	1	2	0	0	0	0	0	2	2	0	0	2	2	0	0	0	2	2	2	0	0	1	0	0	2	2	1	1	1	1	0	0	1	0	0	0	0	1
932	0	0	1	0	0	1	2	2	0	1	1	1	2	0	0	0	0	2	0	1	1	0	2	2	0	0	0	2	2	2	0	0	1	1	0	1	1	0	0	1	1	0	0	2	0	2	0	0	0
933	1	0	1	0	1	2	2	2	0	1	0	0	1	0	0	0	0	0	2	2	0	0	1	1	1	2	0	2	2	2	0	1	1	0	0	2	1	1	1	1	1	0	0	0	1	0	0	0	0
934	1	0	1	1	0	2	1	1	1	1	0	0	0	0	0	0	0	0	2	2	0	0	2	2	0	1	0	2	2	2	0	0	1	1	1	2	2	0	0	2	2	0	0	1	0	0	0	0	0
935	0	0	2	0	0	1	2	2	0	1	0	0	0	0	0	0	0	1	1	1	0	0	2	2	0	0	0	2	2	2	0	0	1	0	0	1	0	0	0	1	1	0	0	1	0	1	0	1	0
936	0	1	2	0	0	1	0	1	1	1	0	0	0	0	0	0	0	1	1	1	1	0	2	2	0	0	0	2	2	1	1	1	1	0	0	2	1	1	1	1	1	0	1	1	0	1	0	0	1
937	1	0	2	0	0	1	1	1	0	2	0	0	1	0	0	1	0	1	1	1	0	0	1	1	1	1	0	1	2	0	1	1	1	0	0	1	2	0	0	1	1	0	0	2	0	0	0	0	1
938	1	0	1	0	0	1	1	1	0	0	1	0	0	0	0	0	0	0	2	1	1	0	1	1	1	1	0	1	1	1	0	0	1	0	0	1	1	0	0	1	1	0	0	2	0	2	0	0	0
939	0	0	1	0	0	1	1	2	0	0	1	0	1	0	0	1	0	2	0	0	1	0	1	2	0	0	0	2	2	1	1	0	1	0	0	2	1	0	0	1	1	0	0	1	0	0	0	1	2
940	0	0	2	0	0	2	2	2	1	1	0	1	1	0	0	0	0	1	1	0	0	2	0	2	0	0	0	2	0	0	2	0	2	0	0	2	1	0	0	1	1	0	0	1	0	1	0	0	2
941	1	1	1	0	0	2	2	2	0	0	1	1	1	0	0	0	0	0	2	2	0	0	2	2	0	1	0	1	1	1	0	2	2	0	0	0	1	0	0	1	1	0	1	2	2	2	0	2	2
942	1	0	1	0	0	0	1	1	2	2	0	1	0	0	0	0	0	1	0	0	2	0	2	2	0	0	2	2	2	0	1	0	0	0	0	2	1	0	0	1	1	0	1	1	1	1	0	0	1
943	0	0	2	0	0	1	1	1	1	1	1	0	1	0	0	0	0	0	1	2	0	0	2	2	0	0	0	0	2	0	0	1	1	0	0	2	2	0	0	1	1	0	0	2	0	0	0	0	1
944	1	0	1	0	0	0	1	2	0	0	1	0	0	0	0	0	0	0	2	1	1	0	2	2	0	0	0	2	2	2	0	0	1	0	0	1	1	0	0	2	2	0	0	2	0	2	0	0	1
945	0	0	2	0	0	1	0	0	2	2	0	0	0	0	0	0	0	0	1	2	0	0	2	2	0	0	0	1	2	0	1	1	2	0	0	1	2	0	0	2	2	0	0	2	0	0	0	0	1
946	1	0	1	0	0	1	1	1	1	1	0	0	2	0	0	0	0	1	1	2	0	0	1	1	1	1	0	1	1	0	1	0	1	1	0	1	2	0	0	1	1	0	0	0	0	0	0	0	1
947	1	0	1	0	0	1	1	1	1	1	0	1	1	0	0	0	0	0	2	2	0	0	1	2	0	0	0	2	2	2	1	0	1	0	0	1	1	0	1	1	0	0	1	1	1	0	0	0	0
948	0	0	1	0	1	1	1	1	1	1	1	0	0	0	0	0	0	1	1	1	1	0	2	2	0	0	0	2	2	2	1	1	2	0	0	1	0	1	1	0	0	1	1	2	0	0	0	0	0
949	0	0	2	0	0	2	1	2	0	1	0	0	1	0	0	0	0	0	2	2	0	0	1	1	1	1	0	1	1	0	2	2	1	0	0	1	2	0	0	1	1	0	1	2	1	0	0	0	2
950	1	0	2	0	1	2	2	2	0	0	1	0	0	0	0	0	0	1	1	0	1	0	2	2	0	0	0	2	2	2	1	1	1	0	0	2	0	0	0	0	0	1	1	1	1	1	0	0	1
951	0	0	1	0	0	2	2	2	0	0	0	0	1	0	0	0	0	0	2	2	0	0	2	2	0	2	0	2	2	2	0	1	1	1	1	2	1	0	1	1	0	0	0	2	0	2	0	0	1
952	0	0	1	0	0	2	1	1	1	1	0	0	0	0	0	0	0	1	1	1	1	0	2	2	0	0	0	1	1	1	1	0	0	1	0	1	1	0	0	1	1	0	0	2	0	1	0	0	1
953	0	0	0	0	0	0	1	1	1	1	0	0	2	0	0	1	0	0	2	1	1	0	2	2	0	0	0	2	2	2	0	2	2	0	0	0	2	0	0	1	1	0	0	2	0	1	0	1	0
954	1	0	2	0	0	2	1	1	1	1	1	1	1	1	1	1	0	1	1	1	1	0	1	1	0	0	0	2	2	1	1	2	1	0	0	0	1	1	1	1	1	0	0	2	0	0	1	0	0
955	0	0	1	1	0	1	1	1	1	1	1	1	0	0	0	0	1	2	0	0	1	0	2	2	0	0	0	2	0	0	2	0	1	0	0	2	1	0	0	0	0	0	0	2	0	1	0	0	1
956	0	0	1	0	1	1	1	1	0	2	0	1	1	0	0	0	0	2	0	1	1	0	0	1	0	1	0	1	2	1	0	1	1	0	1	2	1	0	0	2	1	0	1	1	1	0	0	0	0
957	0	0	1	0	0	0	0	1	1	1	0	1	1	0	0	0	0	0	2	2	0	0	2	2	0	1	0	2	1	1	1	0	0	0	0	0	1	0	0	2	2	1	1	2	1	0	0	1	2
958	1	0	0	0	0	1	1	2	0	0	1	0	0	0	0	0	0	1	1	1	0	0	1	1	1	1	0	2	2	1	0	2	2	1	1	2	2	0	0	2	2	0	0	2	0	2	0	1	2
959	1	0	0	0	0	0	0	0	2	2	0	0	1	0	0	1	0	2	0	1	1	0	2	2	0	0	0	2	2	1	2	1	2	1	0	2	0	1	1	0	0	0	0	2	1	1	0	0	0
960	1	0	1	0	0	2	0	1	1	1	1	0	0	0	0	0	0	1	1	1	0	0	2	2	0	1	0	2	1	1	1	0	2	2	1	2	2	0	0	2	1	0	1	2	1	0	0	1	0
961	0	0	1	0	0	2	1	1	1	1	0	0	2	0	0	1	0	0	1	1	0	0	2	2	0	0	0	2	2	1	1	2	1	0	1	2	1	0	0	1	1	0	0	2	0	2	0	0	2
962	1	0	2	0	0	0	2	2	0	1	1	0	0	0	0	0	0	0	1	1	0	1	2	2	0	0	0	2	2	2	1	0	1	1	1	2	1	1	1	1	1	0	0	2	0	1	0	1	0
963	0	0	2	0	0	2	1	1	2	2	0	0	2	0	0	1	0	1	1	1	1	0	2	2	0	0	0	2	2	1	1	0	2	2	0	1	0	0	0	0	0	0	1	2	1	0	0	0	0
964	0	1	2	0	0	1	1	1	1	2	0	0	0	0	0	0	0	1	1	1	0	0	2	2	0	1	0	2	2	1	1	1	1	1	1	2	1	0	1	1	0	0	0	1	0	1	0	0	0
965	1	0	1	0	0	1	0	1	1	1	1	1	1	0	0	0	0	0	2	2	0	0	2	2	0	0	0	1	1	1	1	0	0	0	1	2	2	0	0	1	1	0	1	1	0	0	0	0	1
966	1	0	1	0	0	0	1	1	2	2	0	0	0	0	0	0	0	1	1	1	0	1	1	1	0	0	1	2	2	0	1	1	2	0	0	1	2	0	0	1	1	0	0	1	0	0	0	0	1
967	1	0	1	0	0	2	2	2	0	0	1	0	0	0	0	0	0	1	1	1	0	0	1	1	0	0	0	2	1	1	1	0	2	2	1	1	2	0	0	2	2	1	1	1	0	2	0	0	1
968	0	0	0	0	0	0	1	1	1	1	0	0	0	0	0	0	0	1	1	1	1	0	2	2	0	0	0	2	2	2	1	1	1	1	0	0	1	0	0	2	2	0	0	2	0	0	0	0	0
969	1	0	2	0	1	1	2	2	0	1	1	1	0	0	0	0	0	0	1	1	1	1	1	2	0	0	0	2	2	1	2	0	2	1	0	1	1	0	0	2	2	0	1	2	2	2	0	0	1
970	0	0	0	0	0	0	2	2	0	0	2	1	1	0	0	0	0	1	1	1	0	0	2	2	0	0	0	2	2	2	0	0	2	0	0	2	2	0	0	2	2	0	0	2	0	0	0	0	0
971	0	0	0	0	0	1	1	2	0	1	0	1	1	0	0	1	0	2	0	0	0	0	2	2	0	0	1	1	2	0	0	1	1	0	0	2	1	1	0	0	0	2	2	2	0	0	0	0	1
972	1	0	1	0	0	1	0	0	2	2	0	1	1	0	0	0	1	2	1	1	0	1	2	2	0	0	1	2	2	1	0	1	2	2	0	1	2	0	0	2	2	0	0	0	0	0	0	0	0
973	0	0	1	0	0	1	1	1	0	2	0	0	1	0	0	0	0	1	1	1	0	1	2	2	0	0	0	1	2	1	0	0	1	1	1	2	2	0	0	1	1	0	0	2	0	0	0	0	0
974	0	0	1	0	0	0	1	2	0	0	0	0	2	1	1	1	0	1	1	1	1	0	2	2	0	1	0	0	2	1	0	0	1	0	0	0	0	0	0	0	0	0	0	2	0	0	0	0	0
975	0	0	2	0	0	2	1	1	1	1	1	1	0	0	0	0	0	1	1	1	1	0	2	2	0	1	0	2	2	1	1	1	1	1	2	2	1	0	0	1	1	0	0	0	1	1	0	0	1
976	0	1	2	0	1	2	0	1	1	1	0	1	1	0	0	0	0	0	2	2	0	0	2	2	0	0	0	0	1	0	1	0	2	1	2	2	2	0	0	1	1	1	1	1	1	0	1	0	0
977	1	0	2	0	0	2	2	2	0	0	1	0	2	0	0	0	0	2	1	1	1	0	1	1	1	1	0	2	2	2	1	1	1	0	0	1	1	1	1	1	1	0	0	1	0	0	0	0	0
978	1	0	2	0	0	1	1	1	1	2	0	0	0	0	0	0	0	0	2	1	1	0	2	2	0	1	0	1	1	1	0	1	1	0	0	2	1	1	1	1	1	0	1	2	2	2	0	1	2
979	0	1	0	0	0	1	1	1	2	2	0	2	2	0	0	0	0	0	1	2	0	0	2	2	0	0	0	2	1	1	2	1	1	1	0	1	2	0	0	1	1	1	1	2	1	0	0	2	2
980	1	0	2	0	0	1	1	1	0	0	1	0	1	0	0	0	0	0	2	2	0	0	2	2	0	0	0	1	2	1	0	0	1	1	0	1	2	0	1	2	1	0	0	1	1	1	0	0	2
981	0	0	0	0	0	1	1	1	1	2	0	0	0	0	0	0	0	0	2	2	0	0	2	2	0	0	0	2	2	1	2	0	2	0	0	2	2	0	0	0	0	0	0	1	0	1	0	0	1
982	0	0	0	0	0	0	2	2	2	2	0	0	0	0	0	0	0	0	1	2	0	0	2	2	0	0	0	2	1	1	1	0	1	2	0	1	2	0	0	2	2	0	1	2	0	1	0	0	1
983	1	0	2	0	0	1	1	1	1	2	0	1	1	0	0	0	0	0	1	2	0	0	0	0	0	0	0	2	2	2	0	1	2	0	0	2	1	0	0	1	1	1	1	1	1	1	0	0	1
984	1	0	0	0	0	0	1	1	1	1	0	0	0	0	0	0	0	2	0	0	0	0	1	1	0	1	0	2	2	1	1	0	2	2	2	2	1	0	0	1	1	0	1	2	2	2	0	0	0
985	0	0	1	0	0	1	0	1	1	1	0	0	1	0	0	1	0	0	2	1	1	0	2	2	0	0	0	2	1	1	1	0	2	1	0	1	2	0	0	1	1	1	1	1	1	0	0	0	2
986	0	0	1	0	0	1	1	1	1	1	1	1	2	0	0	0	0	1	1	1	0	0	2	2	0	0	0	2	1	0	2	0	2	2	2	2	1	0	1	2	1	0	0	1	0	1	0	0	1
987	0	1	2	0	0	1	0	0	2	2	0	1	1	0	0	0	0	1	1	1	1	0	1	1	1	1	0	2	2	1	2	1	1	0	0	1	1	0	0	1	1	1	1	1	0	1	0	0	1
988	0	0	1	0	0	2	1	2	0	0	1	1	1	0	0	0	0	0	1	2	0	0	2	2	0	0	0	1	2	1	0	0	2	0	0	2	0	0	0	0	0	1	1	2	1	0	0	0	0
989	0	0	0	0	0	0	1	2	0	0	0	0	0	0	0	0	0	2	0	0	1	0	1	1	0	0	0	2	2	2	0	0	0	0	0	1	2	0	0	2	2	0	0	1	0	1	0	0	1
990	0	0	1	0	0	1	1	1	2	2	0	0	2	0	0	1	0	1	1	1	1	0	2	2	0	0	0	2	2	1	1	0	2	2	1	2	1	0	0	0	0	0	1	2	1	0	0	0	0
991	0	0	0	0	0	0	1	1	0	2	0	1	2	0	0	0	1	1	2	2	0	0	2	2	0	0	0	1	1	1	0	0	2	1	1	2	1	0	0	1	1	0	1	2	0	1	0	0	0
992	1	1	2	0	1	1	0	0	2	2	0	1	1	0	0	0	1	2	1	1	1	0	2	2	0	1	0	2	2	2	1	1	1	0	0	1	1	1	1	1	1	0	1	2	1	0	0	0	0
993	0	0	0	0	0	0	1	1	1	2	0	1	1	0	0	0	0	1	1	1	0	0	2	2	0	0	0	2	1	1	2	0	2	1	1	1	0	1	1	0	0	0	0	1	0	1	0	0	0
994	1	0	1	0	0	1	1	1	1	2	0	0	0	0	0	0	0	1	1	0	1	0	2	2	0	0	0	1	2	1	1	1	2	1	0	2	1	0	0	0	0	0	1	2	1	0	0	0	1
995	0	0	1	0	1	2	2	2	0	0	2	1	2	0	0	0	1	2	0	0	1	0	1	1	0	0	0	2	2	2	0	0	1	1	1	1	2	0	0	2	2	1	2	2	0	1	0	1	0
996	0	0	1	0	0	1	1	2	0	0	1	0	2	0	0	0	0	1	2	2	0	0	2	2	0	0	0	2	2	2	1	0	2	0	0	2	2	0	0	0	0	0	1	2	1	0	0	1	1
997	1	0	1	0	0	0	1	1	1	2	0	0	1	0	0	0	0	2	0	0	0	0	2	2	0	0	0	1	1	1	1	2	2	0	0	2	1	0	0	1	1	0	1	2	1	0	0	0	2
998	1	0	2	0	0	2	1	2	0	0	0	0	0	0	0	0	0	0	2	2	0	0	1	1	0	0	0	2	2	2	1	1	1	1	0	0	2	0	0	2	2	0	0	2	0	2	0	0	0
999	0	0	1	0	0	1	2	2	0	1	0	0	1	0	0	0	0	0	2	1	1	0	0	1	0	1	0	2	2	2	1	0	0	0	0	2	2	0	0	2	2	0	0	0	0	0	0	0	0
1000	1	0	2	0	2	2	2	2	0	1	1	0	1	0	0	0	0	0	1	1	1	1	2	2	0	0	0	2	2	1	2	1	1	1	1	1	1	0	0	1	1	1	1	2	1	0	0	0	0
[truncated: 252 more columns]
