# Supplementary material for: KNN-MDR: a learning approach for improving interactions mapping performances in genome wide association studies
Source: BMC Bioinformatics. 2017 Mar 21;18:184. doi: 10.1186/s12859-017-1599-7 (PMC5361736; doi:10.1186/s12859-017-1599-7)
Supplement: Supplementary file 6 — The data set(s) supporting the results of Table 4. (ZIP 7095 kb) [file 12859_2017_1599_MOESM6_ESM.zip › 100 simulations/S80/mkallsimul.dat]

1	1	2	0	0	0	0	1	2	1	0	1	0	0	0	0	0	0	0	1	1	1	1	1	0	0	0	1	2	0	2	0	1	1	0	0	1	1	0	0	0	0	0	0	2	0	2	0	2	0
2	1	2	0	0	0	0	2	1	1	0	1	0	0	0	0	0	0	1	1	1	0	0	0	0	0	0	2	2	0	1	1	1	1	0	0	1	1	0	0	2	2	0	0	1	0	0	0	2	0
3	0	2	0	0	0	0	1	1	2	0	0	1	2	2	0	0	0	1	1	1	1	1	0	0	0	0	2	2	0	2	1	2	1	2	0	1	1	0	0	0	0	1	1	1	1	0	0	2	0
4	1	0	0	0	0	0	2	2	1	0	1	1	1	1	0	0	1	1	0	2	0	1	0	0	0	0	1	1	1	2	0	2	1	1	2	2	1	0	0	0	0	0	0	2	1	0	0	2	0
5	0	0	0	0	0	0	1	1	1	1	1	0	1	1	0	1	1	2	2	0	2	0	0	0	0	0	1	2	0	1	1	2	2	0	0	0	1	0	0	1	1	1	1	2	1	1	0	1	0
6	1	2	1	0	0	0	1	1	1	0	0	1	2	2	0	0	0	1	0	2	0	0	0	0	0	0	1	2	0	2	2	2	1	1	0	1	2	0	0	1	1	1	0	0	2	0	0	2	0
7	1	2	0	0	0	0	1	1	2	0	0	1	1	1	0	0	1	2	1	1	1	1	0	0	0	0	1	1	2	2	0	1	1	1	0	0	2	0	0	2	2	0	0	2	0	1	0	1	1
8	0	2	0	0	0	0	2	2	1	0	0	1	1	2	0	0	0	0	0	1	0	0	0	0	0	0	2	2	0	2	0	1	1	0	0	1	1	1	1	1	1	0	0	2	1	0	0	2	0
9	0	1	0	0	0	0	2	1	2	0	0	0	0	0	0	0	0	1	0	2	0	0	0	0	0	0	2	2	1	1	0	1	1	0	0	1	2	0	1	2	1	0	0	1	0	0	1	0	1
10	1	1	0	0	0	0	2	1	2	0	0	0	1	0	0	0	0	1	1	1	1	0	0	0	0	0	1	2	0	1	2	1	1	0	0	0	1	0	0	1	1	0	0	2	0	2	1	0	0
11	0	2	0	0	0	0	2	2	1	0	0	0	1	1	0	0	0	1	0	2	0	0	1	0	0	1	1	1	2	2	1	1	1	1	1	2	1	1	1	1	1	0	0	1	0	0	0	0	1
12	1	1	0	0	1	1	1	2	0	0	1	0	0	0	0	0	0	0	1	1	1	0	0	0	0	0	2	2	0	2	0	1	1	0	0	1	0	1	1	1	0	0	0	1	0	0	1	0	0
13	1	1	0	0	0	0	1	1	1	0	1	0	0	0	0	0	0	0	2	0	1	0	0	0	0	0	2	2	0	2	0	2	2	0	0	1	2	0	0	1	1	0	0	2	0	0	0	2	0
14	0	1	0	0	0	0	2	1	2	0	0	0	0	0	0	0	0	0	1	0	1	1	0	0	0	1	2	2	1	2	0	1	2	1	0	1	1	0	0	1	1	1	1	2	1	1	0	1	1
15	1	1	0	0	0	0	1	2	2	0	0	0	1	1	0	0	0	1	1	1	1	1	1	1	1	1	2	2	0	2	1	1	1	1	1	2	1	0	0	1	1	1	0	1	0	0	0	1	0
16	1	1	0	0	1	1	2	1	2	0	0	0	1	0	0	0	0	0	0	1	0	0	0	0	0	0	2	2	0	2	0	1	1	0	0	2	2	0	0	2	2	0	0	2	0	1	1	0	0
17	0	1	0	0	0	0	2	1	1	0	0	0	0	0	0	0	0	1	0	1	0	1	1	1	1	2	2	2	1	2	1	0	0	0	1	2	1	0	1	1	0	0	0	1	1	0	0	2	0
18	1	1	0	0	0	0	2	0	2	0	0	1	1	1	0	0	0	0	1	1	1	1	0	0	0	0	2	2	1	2	2	2	2	0	0	2	0	1	1	0	0	0	0	1	1	1	0	1	0
19	0	1	1	1	0	1	1	2	0	0	2	0	0	0	0	0	0	1	0	2	0	0	1	0	0	0	1	2	0	2	2	1	1	0	0	1	1	0	0	2	2	1	0	1	0	0	0	2	0
20	0	1	0	0	0	0	2	2	1	0	0	1	2	1	0	0	0	0	0	2	0	0	0	0	0	1	2	2	0	2	1	1	1	1	2	2	2	0	0	1	1	0	0	2	1	1	0	1	0
21	0	2	0	0	1	1	1	1	2	0	0	1	2	2	0	0	0	0	1	1	1	1	0	0	0	1	1	2	0	1	1	2	2	0	0	1	2	0	0	2	1	1	1	2	1	1	0	2	0
22	0	2	0	0	0	0	1	2	0	0	1	1	0	0	0	0	0	1	1	1	0	1	0	0	0	0	2	2	0	2	1	0	0	0	0	2	2	0	0	1	1	1	0	0	1	1	0	2	0
23	1	0	0	0	0	1	1	2	1	0	1	0	0	0	0	0	0	0	1	1	1	1	1	1	1	1	2	2	0	2	0	0	0	1	2	2	2	0	0	2	2	0	0	1	0	0	0	2	0
24	0	1	0	0	0	0	1	2	0	0	1	1	1	1	0	0	0	0	1	1	1	0	0	0	0	0	2	2	1	2	0	1	1	0	1	1	1	1	0	0	0	0	0	1	0	1	0	2	0
25	0	1	0	0	0	0	2	0	2	0	0	0	0	0	0	0	1	2	1	1	1	1	1	1	1	1	1	2	0	2	1	1	0	1	0	1	2	0	0	2	2	1	1	1	1	2	0	1	0
26	1	0	0	0	1	1	2	2	2	0	0	0	2	1	0	1	0	0	1	1	1	0	0	0	0	0	2	2	0	2	0	1	0	1	0	2	2	0	0	2	2	0	0	1	0	0	1	0	0
27	1	2	1	0	0	0	1	2	1	0	1	0	0	0	0	0	0	0	0	1	0	0	0	0	0	0	1	0	1	2	1	1	1	0	0	1	2	0	0	1	1	0	0	2	0	0	0	2	0
28	1	1	1	1	0	1	2	2	1	0	0	1	2	1	1	1	0	1	0	2	1	0	0	0	0	0	2	2	1	2	2	0	0	0	0	0	1	1	1	1	1	1	0	0	0	1	0	1	0
29	0	1	0	0	0	0	2	1	2	0	0	1	1	0	1	1	0	1	0	2	0	0	0	0	0	2	0	1	0	1	1	1	2	0	0	1	2	0	0	1	1	1	1	2	0	0	0	0	1
30	0	1	1	1	0	1	2	2	2	0	0	1	1	1	0	0	0	1	0	2	0	0	0	0	0	0	2	2	1	1	0	2	2	0	0	0	2	0	1	2	1	0	0	2	0	0	0	0	2
31	1	1	0	0	0	0	2	2	1	0	0	0	1	1	0	0	0	2	1	1	1	0	0	0	0	0	1	1	1	2	1	2	2	0	0	0	2	0	0	0	0	1	1	1	1	0	0	2	0
32	1	2	0	0	0	0	2	1	1	0	0	1	1	1	0	0	0	0	0	2	0	1	0	0	0	0	0	1	1	0	1	1	2	1	0	1	1	0	0	0	0	0	0	1	0	0	0	2	0
33	1	1	0	0	0	0	1	1	1	0	1	0	0	0	0	0	0	0	0	1	0	0	0	0	0	0	0	1	1	2	0	1	1	0	0	2	0	0	0	0	0	1	1	1	1	0	0	2	0
34	0	1	0	0	0	0	2	2	1	0	0	0	1	2	0	0	0	0	0	2	0	0	0	0	0	1	1	2	2	1	2	0	0	0	0	2	1	0	0	1	1	1	0	1	1	0	0	2	0
35	1	1	1	0	0	0	2	0	2	0	1	0	2	0	1	1	0	1	0	2	0	1	0	0	0	0	2	2	0	2	1	2	1	1	0	1	2	0	0	1	1	1	0	1	0	0	0	1	0
36	1	2	1	0	0	0	2	1	2	0	0	0	0	0	0	0	0	0	1	1	0	0	0	0	0	0	1	1	1	2	1	1	1	0	0	1	1	0	0	1	1	1	1	1	1	0	0	1	1
37	0	1	0	0	0	0	2	1	2	0	0	0	1	0	0	0	0	0	0	1	0	1	0	0	0	0	1	2	0	2	0	1	1	0	0	1	2	0	0	1	1	0	0	1	0	0	0	2	0
38	0	1	0	0	0	0	2	2	1	0	0	0	0	0	0	0	0	1	0	2	0	0	0	0	0	0	0	1	0	1	1	1	0	0	0	2	2	0	1	2	1	0	0	1	1	1	1	1	1
39	0	1	0	0	0	0	2	1	2	0	0	0	1	1	0	0	0	1	0	2	0	1	0	0	0	0	2	2	1	2	2	1	1	2	1	1	0	0	0	1	1	0	0	2	0	1	0	2	0
40	0	1	0	0	1	1	2	0	2	0	0	0	1	0	0	1	1	2	0	2	0	0	0	0	0	0	2	2	1	2	1	2	1	1	0	2	2	0	0	1	1	1	1	1	1	1	0	1	1
41	1	0	0	0	1	1	1	0	2	0	0	1	2	1	0	0	1	1	0	2	0	0	0	0	0	1	1	1	1	2	1	1	1	2	0	1	1	0	0	1	1	1	1	1	1	2	0	2	0
42	0	2	1	0	0	0	1	2	1	0	1	0	1	0	0	1	0	1	0	0	0	1	0	0	0	0	1	1	0	1	0	2	2	0	0	0	1	0	0	0	0	2	2	2	0	1	1	0	1
43	0	1	0	0	0	0	0	1	1	1	1	0	0	0	0	0	0	0	1	1	1	0	0	0	0	0	1	1	0	2	1	2	1	1	0	0	1	0	0	2	2	1	1	2	1	1	1	1	0
44	1	2	0	0	0	0	1	1	1	1	0	1	1	1	0	0	0	0	2	0	0	0	0	0	0	0	2	2	0	2	0	1	2	0	0	2	2	0	0	2	2	0	0	2	0	0	0	1	1
45	0	2	0	0	0	0	1	2	1	0	1	1	2	1	0	0	0	0	0	1	0	0	0	0	0	1	0	2	2	1	2	1	1	1	1	1	1	1	1	1	1	0	0	2	0	0	0	1	1
46	1	2	0	0	0	0	2	1	2	0	0	1	1	1	0	0	0	1	0	1	0	0	0	0	0	0	1	1	1	1	1	1	2	0	0	1	1	0	0	1	1	0	0	2	1	0	0	0	1
47	1	2	0	0	0	0	2	1	2	0	0	1	2	1	0	0	0	0	0	1	0	1	0	0	0	0	2	2	0	2	1	1	1	0	0	2	0	0	0	0	0	1	0	1	0	0	0	1	0
48	0	1	0	0	0	0	2	0	2	0	0	1	2	1	0	0	0	1	0	2	0	0	0	0	0	0	0	2	1	2	1	1	2	0	0	1	2	0	0	1	1	0	0	0	0	0	0	0	1
49	0	1	0	0	0	0	2	2	1	0	0	0	0	0	0	0	0	0	0	1	0	0	0	0	0	0	0	2	2	1	2	1	1	1	1	1	1	0	0	0	0	0	0	2	0	1	0	2	0
50	0	1	2	0	0	0	2	2	1	1	0	0	0	0	0	0	0	0	1	1	1	1	0	0	0	0	2	2	0	2	1	2	2	0	0	0	2	0	0	1	1	0	0	0	0	0	0	2	0
51	0	1	1	0	1	1	1	2	0	0	2	1	2	2	0	0	1	2	2	0	2	1	1	1	1	0	0	2	1	2	1	1	0	0	0	0	1	0	0	2	2	0	0	2	1	1	1	1	0
52	1	2	0	0	0	0	2	1	2	0	0	0	0	0	0	0	0	0	1	0	1	0	1	1	1	2	0	1	1	2	0	1	1	1	1	1	1	1	1	1	1	0	0	1	0	0	0	2	0
53	1	0	1	0	0	0	2	2	2	0	0	0	0	0	0	0	1	0	1	1	1	1	0	0	0	0	0	2	2	2	2	0	0	0	0	2	1	0	0	0	0	0	0	1	0	0	0	2	0
54	1	1	0	0	0	0	1	1	1	0	1	0	0	0	0	0	0	0	0	2	0	1	1	1	1	1	0	2	2	2	2	1	1	2	0	1	1	0	0	2	2	0	0	1	0	1	0	1	1
55	0	2	0	0	0	0	2	0	2	0	0	1	1	0	0	0	0	0	0	2	0	0	0	0	0	0	0	1	2	1	1	1	1	1	1	2	0	1	1	0	0	1	1	1	0	1	0	0	0
56	0	2	0	0	0	0	2	1	1	0	0	0	0	0	0	0	0	0	1	1	0	0	0	0	0	0	2	2	0	2	2	1	1	1	1	1	0	0	0	1	0	0	0	1	0	1	0	1	0
57	1	2	1	0	0	0	1	2	1	1	1	1	1	1	0	0	0	0	1	0	1	1	1	1	1	1	2	2	1	2	0	2	2	0	0	1	1	0	0	0	0	0	0	2	1	1	0	2	0
58	0	1	0	0	1	1	1	2	0	0	1	0	1	0	0	0	0	0	1	0	1	1	0	0	0	0	1	2	0	1	0	0	0	0	0	2	1	0	0	2	1	0	0	1	1	1	0	2	0
59	0	0	1	0	0	0	2	2	1	0	0	1	2	1	0	0	0	0	0	2	1	2	1	1	1	1	1	2	0	2	0	1	1	0	0	1	2	0	0	2	2	1	1	2	0	0	0	2	0
60	0	0	0	0	1	1	1	2	1	0	1	0	0	0	0	0	0	1	1	1	1	0	1	0	0	0	1	1	1	2	1	0	0	0	0	2	1	0	0	1	0	0	0	0	0	0	0	1	0
61	0	0	0	0	0	0	1	1	1	1	2	1	2	1	0	0	0	0	0	1	0	0	0	0	0	0	1	1	1	2	1	0	0	1	0	2	1	0	1	1	0	0	0	2	0	0	0	2	0
62	1	1	0	0	0	0	1	2	0	0	1	2	2	1	1	1	1	1	0	1	0	1	0	0	0	0	2	2	0	2	2	2	2	1	0	0	1	0	0	1	1	0	0	2	0	2	0	2	0
63	0	2	0	0	0	0	2	2	0	0	0	0	1	0	0	0	0	0	0	1	0	0	0	0	0	1	1	1	0	1	2	2	2	0	1	1	1	0	0	1	1	0	0	1	0	0	1	1	0
64	0	2	1	0	0	0	2	1	2	0	0	0	0	0	0	0	0	1	0	1	0	0	2	0	0	0	1	2	1	2	0	0	0	0	0	2	1	0	0	0	0	1	1	2	1	0	0	2	0
65	0	2	1	0	1	1	1	1	0	1	2	0	0	0	0	0	1	2	1	1	1	0	1	0	0	0	1	1	2	2	0	2	2	0	0	0	1	1	1	1	1	1	1	2	1	2	1	0	0
66	1	0	0	0	0	0	1	2	0	0	1	1	2	1	0	0	0	1	1	1	1	0	1	0	0	0	2	2	0	2	1	0	0	0	0	2	1	0	0	2	2	0	0	1	0	0	0	1	0
67	1	1	0	0	0	0	1	1	1	0	1	0	0	0	0	0	0	1	0	2	0	1	0	0	0	0	1	2	1	1	1	1	1	2	0	1	1	0	0	1	1	0	0	2	0	0	0	2	0
68	0	2	1	0	0	0	1	1	2	0	0	0	0	0	0	0	0	1	0	2	0	0	0	0	0	0	2	1	1	2	1	0	0	1	1	2	1	0	0	1	1	0	0	2	0	0	0	1	0
69	1	0	0	0	1	1	1	1	2	0	0	1	1	1	0	0	0	0	0	1	0	1	1	0	0	1	1	2	0	2	0	2	2	1	1	2	2	0	0	1	1	1	1	2	1	1	0	2	0
70	0	2	0	0	0	0	2	2	2	0	0	1	1	1	0	0	0	1	0	2	0	0	0	0	0	0	2	2	0	2	1	2	1	1	0	2	0	0	0	1	0	0	0	2	1	0	0	2	0
71	1	1	0	0	0	0	1	2	1	0	1	0	1	0	0	0	0	1	1	1	1	1	0	0	0	0	1	2	0	2	0	2	1	0	0	2	1	1	1	1	1	0	0	2	0	0	0	1	0
72	0	1	0	0	0	0	1	2	1	0	0	1	1	1	0	0	0	1	0	1	0	0	0	0	0	0	2	2	0	2	0	0	0	0	0	1	1	0	0	2	2	1	1	2	0	0	1	0	0
73	0	2	0	0	1	1	2	2	2	0	0	1	1	1	0	0	0	1	1	1	1	0	1	0	0	0	1	2	0	1	2	2	2	0	0	0	1	0	0	1	1	0	0	2	0	0	1	1	0
74	0	2	0	0	0	0	1	2	1	0	1	1	1	0	0	0	0	1	1	1	1	1	1	1	1	1	2	2	0	2	1	2	1	0	0	1	1	0	0	1	1	0	0	2	1	1	1	0	0
75	1	1	0	0	0	0	1	1	1	0	1	2	2	2	0	0	0	0	0	2	0	0	0	0	0	1	1	1	2	2	1	2	1	1	2	2	2	0	0	2	2	1	1	2	0	0	0	2	0
76	0	1	1	0	1	1	2	1	2	0	0	0	0	0	0	0	0	0	1	1	1	0	0	0	0	0	2	2	0	2	1	0	0	0	0	2	1	0	0	0	0	0	0	2	1	0	0	2	0
77	0	1	0	0	1	1	1	1	1	0	1	0	0	0	0	0	0	1	1	1	0	0	0	0	0	0	2	2	0	2	2	1	1	0	0	1	1	0	0	1	1	0	0	1	0	0	0	1	1
78	1	2	1	0	0	0	2	1	1	0	0	0	0	0	0	0	0	0	1	1	1	0	0	0	0	0	1	1	0	1	2	1	1	0	0	2	1	0	0	0	0	0	0	2	0	0	0	1	1
79	1	1	2	0	0	0	1	2	0	0	0	1	2	1	0	0	1	1	0	2	1	1	0	0	0	0	2	2	1	2	1	0	0	0	0	2	1	1	1	1	1	0	0	2	0	0	0	1	1
80	0	2	0	0	0	0	2	0	2	0	0	0	1	0	0	0	0	0	1	1	1	1	1	0	0	0	1	2	2	1	2	1	1	0	0	2	2	0	0	1	1	1	1	1	1	0	1	0	1
81	0	0	0	0	1	1	1	1	1	0	1	1	1	1	0	0	0	0	1	0	0	1	1	1	1	0	2	2	1	2	0	2	2	0	0	1	0	0	0	1	1	1	0	0	1	1	0	2	0
82	0	2	0	0	0	0	2	0	2	0	0	1	1	1	0	0	0	0	0	2	0	1	1	0	0	0	0	1	1	2	0	1	1	2	1	2	2	0	0	1	1	0	0	2	0	0	0	2	0
83	1	2	0	0	0	0	2	2	1	0	0	0	2	0	0	0	0	1	2	0	1	0	0	0	0	0	0	1	1	2	0	1	2	0	1	2	1	0	0	0	0	1	0	1	0	1	0	0	0
84	0	0	0	0	0	0	2	1	2	0	0	1	2	0	1	1	0	2	0	2	0	0	0	0	0	0	1	2	1	1	2	2	2	0	1	1	2	0	0	2	2	0	0	0	2	1	0	0	0
85	0	1	0	0	1	1	2	1	2	0	0	0	1	0	0	0	0	0	0	2	0	0	0	0	0	0	2	2	1	2	0	1	1	1	1	2	1	2	1	1	1	0	0	1	0	0	0	1	0
86	0	1	0	0	0	0	1	2	1	0	1	1	2	1	0	0	0	0	1	0	1	0	0	0	0	0	2	2	0	2	1	1	1	0	0	2	1	0	1	1	0	1	0	0	1	1	0	0	0
87	0	2	0	0	0	0	2	2	1	0	0	2	2	2	0	0	0	0	2	0	0	1	0	0	0	0	1	1	1	2	0	1	2	1	0	1	1	0	0	1	1	0	0	2	1	1	1	0	0
88	0	0	0	0	1	1	2	1	2	0	0	1	2	1	0	0	0	1	0	0	0	1	1	1	1	1	2	2	0	1	0	2	1	0	0	2	0	0	0	0	0	0	0	2	0	0	0	0	0
89	0	2	0	0	0	0	2	1	2	0	0	0	0	0	0	0	1	1	1	1	0	1	0	0	0	0	1	2	0	2	0	1	2	1	0	1	2	0	0	1	1	0	0	2	0	1	0	2	0
90	1	0	0	0	0	0	2	1	2	0	0	0	1	0	0	0	0	1	1	1	1	1	0	0	0	0	1	2	0	1	2	2	2	0	0	1	1	0	0	2	2	0	0	1	0	1	0	2	0
91	0	1	0	0	0	0	2	2	2	0	0	0	2	1	0	1	0	1	1	1	0	0	1	0	0	0	1	2	1	1	1	1	1	1	0	0	2	0	0	2	2	0	0	2	0	0	0	0	0
92	1	0	0	0	1	1	2	1	2	0	0	1	1	1	0	0	0	0	1	1	1	0	0	0	0	0	1	1	1	2	0	1	1	1	1	2	2	0	0	1	1	1	1	2	1	1	1	1	0
93	0	1	1	0	0	0	1	1	1	0	0	0	1	0	0	1	0	2	1	1	1	0	0	0	0	0	2	2	0	2	0	1	1	0	1	1	0	0	0	0	0	0	1	2	1	1	0	2	0
94	1	1	0	0	0	0	1	2	1	1	1	0	0	0	0	0	0	0	1	1	1	1	0	0	0	0	2	2	0	2	0	2	2	0	1	1	2	0	0	1	1	1	1	2	2	0	0	2	0
95	1	0	0	0	0	0	1	0	2	0	0	0	0	0	0	0	0	2	0	2	0	0	0	0	0	0	0	1	1	0	1	0	0	0	0	1	2	0	0	1	1	0	0	2	1	0	0	1	0
96	0	1	0	0	0	0	2	1	2	0	0	1	1	1	0	0	0	1	1	1	0	1	1	0	0	1	2	2	0	2	0	1	1	1	0	1	1	1	1	1	1	0	0	2	0	1	0	1	1
97	0	1	0	0	0	0	1	1	1	0	1	1	1	1	0	0	0	0	2	0	0	0	0	0	0	1	2	2	0	1	0	1	0	1	1	2	1	0	0	1	1	1	0	1	0	1	0	0	0
98	0	1	1	0	0	0	2	1	2	0	0	1	1	1	0	0	0	1	2	0	1	0	1	0	0	0	2	2	1	2	1	0	0	0	0	2	1	0	0	0	0	1	0	0	0	1	0	2	0
99	1	0	0	0	1	1	2	1	1	0	0	0	1	0	0	0	0	0	1	0	0	1	1	1	1	1	1	1	2	2	0	2	2	0	0	1	1	0	0	1	1	1	1	2	0	0	0	1	0
100	1	0	0	0	1	1	1	1	1	0	1	0	0	0	0	0	0	1	0	2	0	0	0	0	0	1	1	1	0	1	1	2	1	0	0	2	2	0	0	2	2	0	0	1	0	1	0	1	0
101	0	2	0	0	0	0	1	1	2	0	0	0	1	0	0	0	0	2	0	2	0	0	1	0	0	0	0	0	1	1	0	0	0	0	0	2	1	0	0	0	0	1	1	1	1	0	0	0	1
102	0	1	0	0	0	0	2	2	0	0	0	0	0	0	0	0	1	1	1	1	0	0	1	0	0	0	2	2	1	2	0	0	0	2	1	1	2	0	0	2	2	0	0	2	1	1	0	2	0
103	0	0	0	0	0	0	2	1	1	0	0	1	2	2	0	0	0	2	0	2	0	1	1	1	1	1	2	1	1	2	1	1	0	2	2	2	1	1	1	1	1	1	1	1	0	0	0	2	0
104	0	0	1	0	0	0	0	1	1	1	1	0	0	0	0	0	0	0	1	1	1	1	0	0	0	0	1	1	1	2	0	1	1	0	0	2	1	0	1	1	0	0	0	1	0	0	1	0	0
105	0	1	0	0	0	0	1	2	1	0	0	1	1	1	0	0	0	0	1	1	0	0	0	0	0	0	2	2	0	2	1	1	1	0	0	2	0	1	1	0	0	1	0	0	1	1	0	1	1
106	1	2	1	0	0	0	2	1	1	0	0	0	0	0	0	0	0	1	0	2	0	0	0	0	0	0	2	2	1	2	1	2	2	1	0	0	2	0	0	0	0	0	0	1	0	0	1	0	0
107	0	1	1	1	1	2	1	1	1	0	0	0	0	0	0	0	1	1	1	1	0	1	1	1	1	1	2	2	0	2	1	0	1	0	0	2	0	0	0	0	0	1	0	1	0	0	0	0	2
108	1	2	0	0	0	0	2	2	0	0	0	1	1	1	0	0	0	2	0	2	0	0	1	0	0	1	1	1	1	2	0	1	1	0	0	2	1	1	1	1	1	0	0	2	0	0	1	1	0
109	1	2	0	0	0	0	2	2	1	0	1	0	1	0	0	0	0	1	2	0	1	0	0	0	0	0	1	1	0	1	1	2	1	0	1	2	1	0	1	2	1	0	0	2	0	1	0	1	1
110	1	2	0	0	0	0	2	1	1	0	0	1	1	1	0	0	0	1	0	2	0	0	0	0	0	0	1	1	1	2	1	2	2	0	1	2	1	1	0	0	0	1	1	2	1	0	0	1	0
111	0	0	0	0	0	0	1	1	1	0	0	0	0	0	0	0	0	0	2	0	1	0	1	0	0	0	0	2	2	1	2	2	2	0	0	1	2	0	0	2	2	1	1	2	1	0	0	0	1
112	0	0	0	0	0	0	2	2	1	0	0	1	1	1	0	0	0	1	0	1	0	1	0	0	0	1	1	2	1	1	1	2	1	0	0	2	1	0	0	1	1	0	0	1	0	0	0	1	1
113	0	0	0	0	1	1	2	0	2	0	0	0	1	0	0	0	0	1	1	0	0	0	1	0	0	0	2	2	0	2	0	1	1	0	0	2	1	0	0	1	1	0	0	2	0	0	0	0	0
114	0	2	1	0	0	0	2	1	2	0	0	0	0	0	0	0	0	1	1	0	1	0	0	0	0	1	1	1	1	2	1	1	2	1	0	1	1	0	0	2	2	1	1	2	1	0	0	1	0
115	1	2	1	0	0	0	1	2	0	0	1	0	0	0	0	0	1	2	1	1	1	0	0	0	0	0	1	1	1	2	0	1	1	0	0	2	1	1	0	1	1	0	0	2	0	0	0	1	1
116	1	1	0	0	1	1	2	1	1	0	0	1	1	1	0	0	0	2	0	2	0	0	0	0	0	1	2	1	1	2	1	0	0	0	0	2	1	0	0	1	1	0	0	1	0	0	0	1	0
117	1	1	0	0	1	1	2	1	1	0	1	1	1	2	0	0	0	0	0	2	0	1	0	0	0	1	2	2	1	2	1	2	2	0	0	1	0	0	0	1	0	0	0	2	0	0	1	0	1
118	1	0	0	0	2	2	1	1	2	0	0	0	0	0	0	0	0	0	0	2	0	0	1	0	0	0	1	2	1	1	2	1	0	2	2	2	1	0	0	1	1	1	1	2	1	0	0	2	0
119	1	1	0	0	0	0	2	1	1	1	0	0	1	0	0	0	0	1	1	1	0	0	0	0	0	1	1	2	2	1	1	0	1	1	0	2	2	0	0	1	1	0	0	2	0	2	0	2	0
120	0	1	0	0	1	1	2	0	2	0	0	0	0	0	0	0	0	0	2	0	0	1	0	0	0	0	2	2	0	2	1	0	1	1	0	2	1	0	0	2	1	0	0	2	0	2	0	2	0
121	1	0	0	0	0	0	1	2	1	0	1	0	0	0	0	0	0	0	2	0	1	0	0	0	0	1	2	2	0	1	0	0	0	2	1	1	2	0	0	1	1	0	0	2	1	1	0	1	0
122	1	1	1	0	0	0	2	2	1	0	0	0	1	0	0	0	1	0	1	1	1	0	0	0	0	0	1	2	0	2	0	0	0	0	0	2	1	0	0	1	1	0	0	2	0	2	0	1	1
123	1	1	0	0	0	0	1	2	1	1	1	1	1	0	1	1	0	0	1	1	1	0	1	0	0	0	1	0	2	2	0	1	1	0	0	1	1	0	0	1	1	0	0	2	1	1	0	1	0
124	0	2	1	0	0	0	2	1	1	0	1	0	0	0	0	0	0	1	0	1	0	0	1	1	1	2	2	2	0	2	1	1	1	0	0	1	2	0	0	1	1	2	2	2	1	1	0	2	0
125	1	0	1	0	0	0	1	2	0	0	0	0	1	0	0	1	0	2	0	2	0	1	1	1	1	1	1	1	1	2	1	1	0	1	1	2	1	0	0	1	1	0	0	2	0	2	0	1	1
126	1	0	1	0	1	1	2	0	1	0	0	1	1	1	0	0	0	0	1	1	0	0	0	0	0	0	0	1	0	1	1	1	1	0	0	1	1	0	0	0	0	0	0	2	1	1	0	1	1
127	1	1	0	0	0	0	1	1	2	0	0	0	0	0	0	0	0	0	1	1	0	1	0	0	0	0	2	2	0	2	0	2	1	1	2	2	1	0	0	1	1	1	1	1	1	1	0	2	0
128	1	1	0	0	0	0	2	1	2	0	0	0	0	0	0	0	0	1	0	2	0	0	1	0	0	0	0	1	0	1	1	1	1	2	1	1	1	0	0	2	2	0	0	2	0	1	1	2	0
129	1	0	0	0	0	0	2	1	2	0	0	1	2	0	1	1	0	0	0	1	0	1	0	0	0	0	1	2	2	2	1	1	2	0	0	1	1	0	0	1	1	0	0	1	1	0	0	2	0
130	0	1	0	0	0	0	1	2	1	0	1	0	1	0	0	1	0	1	2	0	1	1	0	0	0	0	1	2	1	1	1	2	2	0	0	1	0	1	1	0	0	0	0	2	1	0	0	0	1
131	1	0	0	0	2	2	1	2	1	0	1	0	0	0	0	0	0	0	1	1	1	1	1	1	1	1	2	2	0	2	1	1	1	2	0	1	1	0	0	1	1	0	0	2	1	0	0	2	0
132	0	1	0	0	1	1	1	1	1	0	1	0	0	0	0	0	0	0	0	1	0	0	0	0	0	1	1	1	0	1	2	1	1	1	0	0	1	0	0	0	0	0	0	0	1	0	0	2	0
133	0	0	0	0	1	1	2	2	1	0	0	0	1	0	0	0	0	2	1	1	1	0	1	0	0	0	1	1	2	2	1	2	1	0	0	2	1	0	0	1	1	1	0	1	0	0	0	1	0
134	1	1	0	0	0	0	2	1	2	0	0	0	1	0	0	0	0	1	0	2	0	1	0	0	0	0	0	1	2	1	1	0	0	0	1	2	2	1	0	0	0	0	0	2	1	1	0	1	0
135	0	0	0	0	0	0	2	1	1	0	0	0	0	0	0	0	0	0	0	1	0	0	1	0	0	1	1	1	2	2	1	1	0	2	2	2	0	0	0	0	0	0	0	1	0	1	1	1	0
136	0	2	0	0	0	0	2	0	2	0	0	0	0	0	0	0	0	1	2	0	2	0	0	0	0	0	1	1	1	2	0	2	2	0	1	1	1	1	1	1	1	0	0	1	0	1	0	2	0
137	1	2	0	0	0	0	2	2	2	0	0	1	1	1	0	0	1	1	2	0	1	0	0	0	0	1	0	1	1	2	0	1	0	2	2	2	1	1	1	0	0	0	0	1	1	1	0	1	1
138	1	2	0	0	0	0	2	0	2	0	0	0	1	0	0	0	0	0	0	1	0	0	1	0	0	0	1	2	1	2	2	1	0	1	0	2	0	0	0	0	0	0	0	1	0	0	0	2	0
139	1	2	0	0	0	0	2	2	1	0	0	0	0	0	0	0	0	1	0	2	0	1	0	0	0	0	1	2	2	2	2	0	1	0	0	2	2	0	0	1	1	0	0	1	0	1	0	2	0
140	0	1	0	0	0	0	2	2	2	0	0	0	0	0	0	0	0	0	1	0	0	2	0	0	0	0	2	2	0	2	1	1	1	0	0	2	1	1	0	1	0	1	0	0	1	1	0	2	0
141	0	0	0	0	1	1	2	2	1	0	0	1	2	1	0	0	0	0	1	1	1	0	0	0	0	0	1	1	2	2	0	0	0	0	1	2	1	0	0	1	1	1	1	2	0	0	0	2	0
142	1	0	0	0	1	1	2	2	1	0	0	0	0	0	0	0	0	1	0	2	0	1	0	0	0	0	2	2	0	2	0	1	1	0	0	2	1	0	0	1	0	1	0	0	0	0	1	1	0
143	0	1	0	0	0	0	1	2	1	0	1	0	0	0	0	0	0	0	0	1	0	0	0	0	0	0	1	2	1	1	2	2	1	0	1	2	2	0	0	2	2	0	0	2	0	0	1	1	0
144	0	0	1	0	0	0	2	1	2	0	0	0	0	0	0	0	0	1	0	2	0	1	0	0	0	0	1	2	0	2	1	1	1	1	1	2	1	0	0	1	0	1	0	0	0	1	0	1	0
145	0	0	0	0	1	1	2	1	2	0	0	0	1	0	0	0	0	1	1	1	1	0	1	0	0	1	1	2	0	2	0	1	2	0	1	2	0	0	0	0	0	0	0	2	1	0	0	0	0
146	1	2	0	0	0	0	2	1	2	0	0	0	1	0	0	0	0	0	0	1	0	0	0	0	0	0	1	1	1	2	0	1	0	0	0	1	2	0	0	2	2	0	0	1	1	0	0	1	0
147	1	2	0	0	1	1	2	0	2	0	0	1	2	1	0	0	0	0	1	0	1	0	1	0	0	0	1	1	0	2	1	1	1	2	0	1	1	0	0	1	1	0	0	2	0	0	1	2	0
148	0	0	0	0	1	1	0	1	1	1	1	0	1	0	0	1	0	0	0	0	0	0	0	0	0	0	2	2	1	2	0	1	1	0	0	2	0	1	1	0	0	0	0	2	1	1	0	1	1
149	0	1	1	0	0	0	1	2	1	0	0	0	1	0	0	0	0	2	0	2	0	1	1	1	1	0	1	1	2	2	0	1	2	0	0	2	1	1	1	1	1	0	0	2	0	0	0	0	1
150	0	2	0	0	0	0	2	0	1	0	1	0	0	0	0	0	0	2	1	1	1	0	1	0	0	0	2	2	0	2	1	2	2	0	0	2	2	0	0	1	1	1	1	2	1	2	1	0	0
151	1	2	0	0	0	0	2	1	1	1	0	0	0	0	0	0	0	2	0	2	0	0	1	0	0	1	1	1	0	1	2	1	1	0	0	1	2	0	0	1	1	1	0	1	0	0	0	2	0
152	0	2	0	0	0	0	1	1	2	0	0	0	1	0	0	0	0	2	0	2	0	0	2	0	0	0	1	0	1	2	1	2	2	0	0	1	2	0	0	1	1	1	1	1	1	0	0	1	1
153	0	1	0	0	0	0	2	2	1	1	0	1	1	1	0	0	0	0	0	2	0	1	1	1	1	1	1	1	2	2	1	0	0	0	0	2	1	1	1	1	1	0	0	2	1	0	0	2	0
154	0	2	1	0	0	0	1	2	1	1	1	0	1	0	0	1	0	1	1	1	0	0	0	0	0	0	1	2	2	1	1	2	2	0	1	2	1	0	0	0	0	0	0	2	1	1	0	2	0
155	1	1	0	0	0	0	1	1	1	0	0	0	1	0	0	0	0	0	0	2	0	1	0	0	0	0	0	2	1	1	1	1	1	0	0	1	2	0	0	1	1	0	1	2	1	1	0	1	0
156	0	0	0	0	1	1	1	1	0	0	1	1	1	1	0	0	0	0	0	1	0	1	1	1	1	1	1	2	2	1	2	2	2	0	0	0	1	0	1	2	0	1	1	2	0	0	0	2	0
157	1	0	0	0	0	0	2	2	2	0	0	1	1	1	0	0	0	2	0	2	0	1	1	0	0	1	1	1	0	1	1	1	0	2	1	1	0	1	1	0	0	0	1	1	0	1	0	1	0
158	0	1	0	0	0	0	2	2	1	0	0	1	2	2	0	1	0	2	1	1	1	1	1	1	1	2	0	1	0	1	1	2	1	1	0	2	1	0	0	0	0	0	1	1	1	0	0	1	0
159	0	1	1	0	0	0	2	2	2	0	0	0	1	1	0	0	0	1	1	1	1	0	0	0	0	1	2	2	1	2	1	1	2	0	0	2	1	0	0	2	2	1	1	2	1	1	0	1	1
160	0	1	0	0	0	0	0	2	0	0	2	1	2	0	1	1	0	1	0	1	0	0	0	0	0	0	1	2	0	1	0	2	1	1	0	2	2	0	0	1	1	0	0	2	0	0	0	2	0
161	0	2	1	0	0	0	2	2	2	0	0	0	2	0	0	0	0	0	0	2	0	0	1	1	1	1	1	2	1	1	1	2	1	1	0	0	1	0	0	0	0	1	0	0	1	1	0	2	0
162	0	0	0	0	2	2	2	1	2	0	0	0	0	0	0	0	0	2	0	2	0	1	1	1	1	1	1	1	1	2	1	0	0	0	0	2	1	0	0	0	0	1	1	1	1	0	0	2	0
163	0	1	1	1	0	1	1	2	1	0	1	0	0	0	0	0	0	0	1	1	1	1	0	0	0	0	2	2	1	1	1	1	1	0	0	2	1	0	0	0	0	0	0	2	0	0	1	0	1
164	1	0	0	0	1	1	2	1	2	0	0	0	0	0	0	0	0	1	2	0	1	1	1	1	1	1	1	2	0	2	0	1	0	0	1	2	1	0	0	0	0	0	0	1	0	1	1	0	0
165	0	2	0	0	1	1	1	1	0	1	2	0	0	0	0	0	0	2	1	1	0	0	0	0	0	0	1	2	2	1	2	1	1	2	1	1	0	1	1	0	0	1	1	1	1	2	0	2	0
166	1	0	0	0	0	0	1	2	1	0	1	1	2	2	0	1	1	0	1	1	1	0	0	0	0	0	2	2	1	2	1	1	1	0	0	2	2	0	0	0	0	1	1	2	1	1	1	0	0
167	1	1	0	0	0	0	2	2	1	0	0	1	2	2	0	0	0	2	1	1	0	0	1	0	0	0	2	2	1	2	2	1	1	0	0	1	1	0	0	1	1	0	0	2	1	1	0	1	1
168	0	1	0	0	0	0	1	2	1	0	1	1	2	1	0	0	0	0	1	1	1	2	0	0	0	0	1	1	0	1	0	1	1	1	1	1	0	0	0	0	0	1	1	1	1	2	1	1	0
169	0	1	0	0	0	0	2	2	1	0	0	1	1	0	0	0	0	0	0	2	0	0	0	0	0	0	2	2	0	2	1	2	2	1	1	2	1	0	0	1	1	0	0	2	0	0	0	0	1
170	1	0	1	0	0	0	2	1	2	0	0	1	2	1	0	0	0	2	1	1	0	0	1	1	1	1	2	2	0	2	2	1	0	0	1	2	2	0	0	0	0	1	1	1	0	0	0	2	0
171	0	2	0	0	0	0	1	1	2	0	1	1	1	0	0	0	0	0	0	2	0	0	0	0	0	1	2	2	0	2	1	1	1	1	1	1	2	0	0	1	1	0	0	1	1	0	0	1	1
172	0	1	0	0	0	0	2	2	2	0	0	1	1	1	0	0	0	0	0	2	0	2	1	1	1	1	2	2	0	1	1	2	1	0	0	2	1	0	0	1	1	1	1	2	1	2	0	2	0
173	0	0	0	0	0	0	2	2	1	0	0	1	2	1	0	1	0	1	1	1	1	0	0	0	0	0	1	2	0	1	1	1	0	1	0	2	1	1	1	1	1	0	0	1	1	0	0	0	1
174	1	1	0	0	0	0	2	1	2	0	0	0	0	0	0	0	0	0	0	0	0	0	0	0	0	0	2	2	0	2	1	2	1	1	2	2	1	0	0	2	2	1	1	2	1	1	1	0	1
175	1	1	0	0	0	0	1	2	1	0	1	0	1	0	0	0	0	1	0	2	0	0	0	0	0	1	1	2	1	2	2	1	1	0	0	1	1	0	0	2	2	0	0	2	1	1	0	1	1
176	0	2	1	0	0	0	2	1	2	0	0	0	1	1	0	0	0	2	1	1	1	0	0	0	0	0	2	2	0	2	1	1	1	0	0	2	2	0	0	1	1	0	0	2	0	2	0	1	0
177	1	1	0	0	0	0	2	1	1	0	0	0	2	0	0	0	0	0	0	2	0	2	1	1	1	1	2	2	0	2	1	0	0	0	0	1	1	0	0	1	1	0	0	1	0	1	0	1	0
178	1	1	0	0	0	0	2	1	2	0	0	0	0	0	0	0	0	2	0	2	0	0	0	0	0	0	1	0	2	2	0	0	1	1	0	2	1	0	0	1	1	0	0	1	0	0	1	1	0
179	1	2	0	0	0	0	0	2	0	0	2	0	0	0	0	0	0	0	0	2	0	0	1	0	0	0	2	1	1	2	0	1	1	2	2	2	1	0	0	0	0	0	0	2	1	0	0	0	2
180	1	0	0	0	2	2	2	2	1	0	0	1	1	1	0	0	1	1	1	1	0	0	0	0	0	1	1	1	0	1	2	0	2	1	0	1	1	0	0	1	1	2	2	2	1	1	1	1	0
181	1	0	0	0	0	0	2	0	2	0	0	0	0	1	0	0	0	1	1	1	1	1	0	0	0	0	1	1	0	1	1	1	1	0	0	1	1	0	0	0	0	0	0	1	0	0	0	2	0
182	1	1	0	0	0	0	2	0	1	0	1	1	1	1	0	0	0	0	1	1	1	0	0	0	0	1	2	2	0	2	1	0	1	1	0	1	2	0	0	2	1	0	0	0	0	0	0	2	0
183	0	1	0	0	0	0	2	1	2	0	0	0	1	1	0	1	0	0	0	1	0	0	0	0	0	0	2	2	1	2	1	1	2	0	0	1	2	0	0	2	2	2	2	2	1	1	0	1	1
184	0	1	0	0	0	0	2	2	2	0	0	0	1	0	0	0	0	1	0	2	0	0	0	0	0	1	2	2	0	1	0	1	1	0	0	1	1	0	0	0	0	0	0	2	0	0	0	0	0
185	1	2	0	0	0	0	2	1	2	0	0	0	1	0	0	1	0	0	2	0	0	1	1	1	1	1	2	2	1	1	0	1	2	0	0	2	2	0	0	1	1	1	0	0	0	0	0	2	0
186	0	2	0	0	0	0	1	1	0	1	1	1	1	1	0	0	0	1	0	2	0	0	0	0	0	0	2	2	0	1	0	1	0	0	0	2	1	0	0	2	2	0	0	1	0	1	1	0	0
187	0	0	0	0	1	1	1	2	0	0	1	0	1	1	0	0	0	1	0	2	0	1	1	0	0	1	1	1	2	2	0	2	2	0	0	0	2	0	0	1	1	0	0	0	0	0	0	2	0
188	0	1	0	0	0	0	1	1	1	0	1	1	1	1	0	0	0	0	0	2	0	0	0	0	0	0	1	1	1	2	0	1	1	1	1	1	0	0	0	1	1	1	1	2	0	2	0	1	1
189	0	0	0	0	1	1	1	1	1	0	1	1	1	1	0	0	0	1	0	2	0	2	1	1	1	1	2	2	0	2	1	1	1	0	1	1	1	0	0	1	1	0	0	2	0	0	0	1	1
190	1	1	0	0	0	0	1	2	0	0	0	0	1	0	0	0	0	0	1	1	0	1	1	1	1	1	2	2	2	2	1	1	1	0	0	2	0	0	0	1	1	0	0	2	0	0	1	1	0
191	1	0	0	0	1	1	2	2	1	0	0	0	1	0	0	1	0	0	1	1	1	0	0	0	0	0	2	2	0	2	0	2	1	0	1	2	2	0	0	2	2	1	1	1	1	0	0	2	0
192	0	1	0	0	0	0	2	2	1	0	1	2	1	1	0	0	0	0	0	2	0	1	1	0	0	0	2	2	0	2	1	1	2	0	0	0	1	0	0	1	1	0	0	2	0	0	0	2	0
193	0	1	2	0	0	0	1	1	2	0	0	1	1	1	0	0	0	0	0	1	0	0	0	0	0	0	0	1	1	2	0	0	0	1	0	2	1	0	0	1	1	0	0	2	0	1	0	1	0
194	1	2	1	0	1	1	2	1	1	0	0	0	0	0	0	0	0	2	1	1	1	0	0	0	0	0	1	1	1	2	0	1	1	1	1	1	2	0	0	0	0	0	0	2	0	0	0	2	0
195	1	2	0	0	0	0	2	2	2	0	0	1	1	1	0	0	0	2	0	2	0	0	0	0	0	0	1	0	2	2	0	1	1	1	1	1	1	1	1	1	1	1	1	2	1	1	1	0	0
196	1	1	0	0	0	0	2	1	2	0	0	0	1	0	0	0	0	1	0	1	0	0	1	1	1	1	2	2	0	2	0	2	2	0	0	1	2	0	0	0	0	0	0	1	1	1	0	2	0
197	1	1	0	0	0	0	2	2	1	0	0	0	1	0	0	1	0	1	0	2	0	0	0	0	0	0	0	2	1	1	1	1	1	1	1	2	1	0	0	0	0	0	0	1	0	0	0	1	0
198	1	1	0	0	0	0	1	1	0	1	2	1	1	1	0	0	1	1	2	0	1	1	0	0	0	0	2	2	1	2	2	0	0	1	1	2	1	1	0	0	0	0	0	2	1	0	0	2	0
199	1	2	0	0	0	0	2	1	2	0	0	2	2	2	0	0	0	0	0	2	0	0	0	0	0	1	2	2	1	2	1	1	1	0	0	2	2	0	0	1	1	1	1	2	1	1	1	0	1
200	0	2	0	0	0	0	1	2	1	0	1	0	0	0	0	0	0	0	0	1	0	0	1	0	0	0	1	2	1	2	0	1	1	0	0	1	1	0	0	2	2	0	0	2	0	1	0	1	0
201	0	0	0	0	0	0	2	0	2	0	0	1	1	1	0	0	1	2	2	0	2	0	0	0	0	0	1	1	0	1	1	0	0	0	0	2	1	1	1	0	0	0	0	1	0	1	1	1	0
202	1	2	0	0	0	0	2	0	2	0	0	0	0	0	0	0	0	0	2	0	1	0	0	0	0	0	1	2	0	1	1	2	2	0	0	2	1	1	1	1	1	0	0	2	0	2	0	2	0
203	0	1	0	0	0	1	1	2	1	0	1	0	1	0	0	0	1	1	0	2	0	2	0	0	0	0	1	1	0	1	0	0	0	0	0	1	1	0	0	2	1	0	0	1	0	0	0	2	0
204	0	2	0	0	0	0	2	0	2	0	0	0	0	0	0	0	0	0	1	1	1	1	1	1	1	1	2	2	0	2	0	1	1	0	0	2	2	0	0	2	2	0	0	2	0	0	0	1	0
205	1	2	0	0	0	0	2	2	0	0	0	0	1	1	0	1	0	0	1	1	0	0	0	0	0	1	1	1	1	2	0	1	1	1	0	0	1	1	0	0	0	0	0	1	1	0	0	1	0
206	0	1	0	0	0	0	2	0	2	0	0	2	2	2	0	0	0	0	1	1	1	0	0	0	0	1	1	1	1	2	0	0	0	1	1	1	2	0	0	1	1	1	1	2	0	2	0	1	1
207	0	2	1	0	0	0	2	0	2	0	0	0	0	0	0	0	0	0	0	2	0	2	1	1	1	1	1	1	1	2	1	2	2	0	0	2	1	0	0	1	1	1	1	2	0	0	0	2	0
208	0	1	0	0	0	0	1	2	1	0	0	0	1	0	0	1	0	1	1	1	1	1	0	0	0	0	2	2	0	2	1	0	0	0	1	2	1	0	1	1	0	0	0	1	0	1	0	2	0
209	0	0	0	0	0	0	2	1	1	0	0	0	1	0	0	1	0	0	0	2	0	0	1	0	0	0	2	1	1	2	0	1	1	0	0	2	2	0	0	1	1	0	0	1	1	0	0	0	1
210	1	2	0	0	0	0	1	2	0	0	0	0	0	0	0	0	0	2	1	1	1	0	0	0	0	0	2	2	1	2	1	2	1	1	1	1	2	0	0	1	1	1	0	1	1	1	0	1	1
211	0	0	0	0	0	0	2	0	2	0	0	0	0	0	0	0	0	0	0	1	0	0	0	0	0	0	2	2	1	2	2	0	0	1	0	2	2	0	0	2	2	0	0	1	0	1	0	2	0
212	1	2	0	0	0	0	2	2	1	0	0	1	1	0	1	1	0	1	0	2	0	0	1	0	0	0	2	2	0	1	0	1	1	1	1	1	1	1	1	1	1	0	0	0	0	1	0	1	0
213	0	1	1	0	1	1	2	2	1	0	1	0	2	0	0	0	1	1	1	1	0	0	0	0	0	0	1	2	0	2	0	0	0	0	0	2	2	0	0	2	2	0	0	1	1	0	0	2	0
214	1	0	0	0	2	2	1	2	0	0	0	2	2	2	0	0	0	1	2	0	1	0	0	0	0	0	2	2	0	2	0	2	1	1	1	2	1	2	1	1	1	1	1	2	0	0	0	1	1
215	0	1	0	0	0	0	0	2	0	0	2	0	2	1	0	1	0	1	0	1	0	1	0	0	0	0	1	1	1	1	1	2	2	0	0	1	2	0	0	0	0	0	0	2	0	0	0	0	1
216	0	2	0	0	0	0	2	1	1	0	1	1	1	1	0	0	0	1	1	1	1	0	0	0	0	0	1	1	1	2	1	0	2	1	0	1	1	0	0	1	1	0	0	1	0	0	1	1	0
217	1	1	0	0	1	1	2	1	1	0	0	0	2	2	0	0	0	2	0	2	0	0	1	0	0	0	2	2	0	2	0	1	1	0	1	2	2	0	0	2	2	0	0	2	1	0	1	0	0
218	1	1	0	0	0	0	2	2	2	0	0	2	2	2	0	0	0	0	1	1	1	1	0	0	0	1	2	2	1	2	1	1	1	2	1	2	2	0	0	1	1	1	1	1	1	1	0	2	0
219	1	2	0	0	0	0	2	1	1	0	1	0	1	0	0	0	0	0	0	1	0	0	0	0	0	0	2	2	0	2	1	1	1	0	0	2	1	0	0	0	0	1	1	1	1	2	0	1	0
220	0	0	1	0	0	0	2	1	2	0	0	0	0	0	0	0	1	0	1	1	1	1	0	0	0	0	2	2	0	1	0	1	1	1	1	1	1	0	0	2	1	0	0	1	0	0	0	2	0
221	1	2	1	0	0	0	2	1	1	0	1	1	1	1	0	0	0	1	2	0	2	0	0	0	0	0	2	2	1	2	1	1	1	0	0	2	1	0	0	2	1	0	0	2	1	0	0	1	0
222	0	0	0	0	0	0	1	1	2	0	0	0	1	0	0	0	0	1	0	2	0	0	1	1	1	1	1	1	1	2	0	2	1	2	0	2	2	0	0	2	2	0	0	1	1	0	0	2	0
223	0	1	0	0	0	0	1	2	1	0	1	0	1	0	0	0	0	0	2	0	1	1	1	1	1	1	2	2	0	1	1	1	1	0	0	2	2	0	0	1	1	1	1	2	0	0	1	1	0
224	1	2	0	0	0	0	2	0	2	0	0	1	1	1	0	0	1	1	1	1	0	0	0	0	0	1	2	2	0	2	1	1	1	2	2	2	2	0	0	1	1	0	0	2	0	2	0	1	1
225	0	2	1	1	0	1	1	1	1	0	1	0	0	0	0	0	1	1	0	2	0	0	0	0	0	0	1	1	0	1	1	1	1	1	1	1	1	0	0	0	0	1	1	2	1	0	0	2	0
226	1	0	0	0	2	2	2	1	2	0	0	0	1	1	0	1	0	0	1	1	1	0	2	0	0	0	1	1	1	2	1	0	1	0	0	2	0	1	1	1	0	1	0	0	1	1	0	0	1
227	1	2	0	0	0	0	2	1	1	0	1	0	0	0	0	0	0	0	1	0	1	0	0	0	0	0	0	2	0	1	2	2	2	0	0	2	1	0	0	0	0	0	0	2	0	0	0	0	0
228	0	1	0	0	0	0	1	1	1	0	1	0	1	0	0	0	0	0	0	2	0	0	0	0	0	0	2	2	1	2	0	1	1	0	0	1	2	0	0	1	1	0	0	1	0	0	0	2	0
229	1	1	0	0	0	0	1	0	2	0	0	1	2	1	0	0	0	0	0	2	0	1	0	0	0	0	2	0	1	1	1	1	1	0	0	1	1	0	0	1	1	0	0	2	2	0	1	1	0
230	1	2	1	0	0	0	1	1	0	0	1	1	1	1	0	0	0	1	0	2	0	0	1	0	0	0	2	1	1	2	0	1	1	1	1	2	1	0	0	1	1	0	0	2	0	2	0	2	0
231	1	2	1	0	0	0	1	1	1	1	1	0	1	0	0	0	0	1	1	1	1	0	0	0	0	0	1	2	0	2	0	1	1	0	0	1	2	0	0	2	2	1	1	1	1	0	0	1	1
232	0	2	0	0	0	0	1	2	1	0	1	0	0	0	0	0	1	1	1	0	1	1	1	1	1	1	0	1	0	1	1	1	1	0	0	1	1	0	0	0	0	1	1	1	0	0	0	0	1
233	1	1	0	0	0	0	0	2	0	1	1	1	1	1	0	0	0	2	1	1	1	0	1	1	1	1	2	2	1	2	0	0	0	0	0	1	1	0	0	2	1	0	0	2	0	0	0	1	1
234	1	1	0	0	0	0	2	2	1	0	0	1	1	1	0	0	0	1	0	2	0	0	0	0	0	0	1	1	1	2	0	1	1	0	0	1	1	0	0	1	1	0	0	1	1	0	0	1	1
235	0	0	0	0	0	0	2	2	2	0	0	0	0	0	0	0	0	1	0	2	0	0	0	0	0	0	0	2	1	2	1	2	2	0	0	0	2	0	0	2	2	2	2	2	1	1	0	0	2
236	0	1	0	0	0	0	2	1	2	0	0	0	1	0	0	1	0	0	0	1	0	0	0	0	0	0	1	2	1	2	0	1	0	1	0	1	0	0	0	0	0	0	0	2	0	1	0	1	1
237	0	0	0	0	0	0	2	1	2	0	0	1	1	1	0	0	0	2	1	1	1	0	1	1	1	2	1	1	1	2	0	1	1	0	0	1	2	1	0	0	0	1	1	1	1	1	1	1	0
238	1	0	0	0	2	2	1	1	1	0	1	0	1	0	0	0	0	2	0	2	0	0	0	0	0	0	1	1	1	2	1	2	1	2	0	1	0	0	0	0	0	1	1	1	0	0	0	2	0
239	1	2	0	0	0	0	2	1	2	0	0	1	1	0	0	0	0	1	0	2	1	0	0	0	0	0	2	2	0	1	0	1	1	0	0	1	2	0	0	2	2	0	0	2	0	1	0	1	1
240	1	1	0	0	0	0	2	0	2	0	0	0	1	1	0	0	0	1	2	0	1	0	0	0	0	1	1	1	0	1	0	1	1	0	0	2	2	0	0	2	2	0	0	0	0	0	0	2	0
241	1	0	0	0	0	0	2	1	1	0	1	0	1	1	0	0	0	0	1	1	1	0	0	0	0	0	0	1	0	1	1	0	0	0	0	2	1	0	0	1	1	0	0	2	0	1	0	1	1
242	1	1	0	0	1	1	1	2	1	0	1	0	0	0	0	0	0	0	1	1	0	1	0	0	0	0	2	2	0	1	0	2	1	0	0	1	2	0	0	1	1	0	0	2	1	0	0	1	1
243	0	1	0	0	0	0	2	2	1	0	0	0	1	0	0	0	0	0	1	1	0	0	0	0	0	0	2	1	1	2	1	2	1	1	0	0	1	0	0	1	1	0	0	2	0	0	1	1	0
244	0	1	0	0	1	1	1	2	1	0	0	0	1	0	0	1	0	1	2	0	1	0	1	0	0	0	0	2	1	1	1	2	1	1	0	1	1	0	0	2	2	0	0	2	0	0	0	2	0
245	1	2	0	0	0	0	1	2	1	0	1	0	1	0	1	1	0	2	1	1	1	1	0	0	0	0	2	2	1	2	0	1	1	2	0	1	1	1	1	1	1	0	0	1	1	0	0	2	0
246	0	1	0	0	0	0	1	1	1	0	0	1	1	1	0	0	0	1	0	2	0	0	0	0	0	1	2	2	1	1	2	1	1	0	0	2	1	0	0	2	2	0	0	1	0	0	0	1	1
247	0	1	0	0	1	1	2	2	0	0	0	0	0	0	0	0	0	0	0	2	0	0	0	0	0	0	1	2	0	2	1	1	1	0	0	2	0	0	0	1	0	0	0	1	0	1	0	1	0
248	1	0	0	0	0	0	2	2	1	0	0	0	1	0	0	0	0	0	1	1	1	0	0	0	0	0	1	2	1	1	1	1	1	1	0	0	1	0	0	1	1	0	0	2	0	1	1	0	0
249	1	1	0	0	0	0	1	1	1	0	1	1	1	1	0	0	0	1	0	2	0	0	0	0	0	0	2	2	1	2	1	1	1	0	0	2	1	0	0	1	1	1	0	0	2	0	0	0	1
250	1	0	0	0	0	0	2	0	2	0	0	1	1	1	0	0	0	0	0	0	0	1	0	0	0	0	1	1	1	2	0	1	1	1	1	2	1	0	1	2	1	0	0	2	0	0	0	1	0
251	0	0	0	0	1	1	2	0	1	0	0	1	1	1	0	0	0	2	1	1	1	0	0	0	0	0	1	1	1	2	1	1	1	0	0	1	1	0	0	2	1	0	0	2	0	2	0	2	0
252	1	2	0	0	0	0	2	1	2	0	0	0	0	0	0	0	0	0	1	1	1	0	0	0	0	0	0	2	1	2	1	2	1	1	1	1	1	0	0	0	0	0	0	2	0	0	0	1	1
253	0	2	0	0	0	0	2	2	1	0	0	1	2	2	0	0	0	1	1	1	1	1	0	0	0	0	2	2	1	2	2	0	0	0	1	2	0	0	0	0	0	1	1	2	1	2	0	2	0
254	0	0	0	0	0	0	1	1	2	0	0	1	2	1	0	0	0	0	0	2	0	0	0	0	0	0	2	2	0	1	0	1	0	1	1	2	1	0	0	1	1	0	0	2	1	0	0	1	0
255	0	1	0	0	0	0	2	2	1	0	1	0	0	0	0	0	0	0	2	0	1	0	1	0	0	0	1	2	1	1	2	0	0	0	1	2	0	0	0	1	1	1	1	1	1	1	0	1	0
256	1	1	1	0	0	0	0	1	1	1	1	0	1	0	0	0	0	1	0	1	0	0	1	0	0	1	1	1	0	1	1	1	1	1	1	2	1	0	0	1	1	0	0	2	0	0	0	2	0
257	0	2	0	0	0	0	1	2	1	1	1	0	1	0	0	1	0	0	1	1	1	0	1	0	0	0	1	2	0	2	0	1	2	1	0	1	1	0	0	2	2	1	1	1	1	0	0	1	1
258	0	1	0	0	0	0	1	1	1	0	1	0	1	1	0	0	0	0	0	2	0	0	0	0	0	0	1	1	0	1	0	1	1	0	0	1	1	1	1	1	1	0	0	1	0	0	0	2	0
259	1	0	0	0	0	0	2	1	1	0	0	0	1	0	0	0	0	0	1	1	0	0	1	0	0	0	2	2	0	2	1	0	0	2	1	1	1	0	0	1	1	1	1	2	1	1	0	0	0
260	1	0	0	0	1	1	2	1	2	0	0	1	2	1	0	0	0	0	2	0	0	0	0	0	0	0	2	2	0	1	0	2	1	1	0	0	1	0	0	2	1	1	1	1	1	0	0	2	0
261	1	1	1	1	0	1	2	1	1	0	0	0	1	1	0	0	0	0	0	1	0	1	0	0	0	0	1	1	1	2	1	1	1	0	0	1	1	0	0	2	2	0	0	2	0	1	0	0	1
262	1	2	0	0	0	0	2	1	1	0	0	0	1	0	1	1	0	0	2	0	0	0	0	0	0	1	2	2	1	2	1	0	0	0	0	1	2	0	0	1	1	0	0	2	0	0	0	2	0
263	0	1	0	0	0	0	2	2	1	0	0	0	0	0	0	0	0	0	0	1	0	0	0	0	0	0	2	2	0	2	0	2	2	0	0	0	2	0	0	2	2	1	0	1	0	1	0	0	1
264	1	1	0	0	1	1	1	1	2	0	0	1	1	1	0	0	0	0	2	0	1	1	0	0	0	0	2	2	0	1	1	1	1	0	0	1	2	0	0	2	2	0	0	2	1	1	1	1	0
265	0	2	0	0	0	0	2	2	1	0	0	0	1	0	0	0	0	0	0	1	0	0	0	0	0	0	1	2	1	2	0	2	1	1	2	2	2	0	0	1	1	0	0	2	0	0	0	2	0
266	1	2	0	0	0	0	2	1	2	0	0	0	0	0	0	0	0	0	0	1	0	0	0	0	0	0	0	2	2	0	2	1	1	1	1	2	2	0	0	2	2	0	0	1	0	1	0	1	0
267	1	0	0	0	0	0	2	0	2	0	0	2	2	1	1	1	0	0	2	0	1	1	0	0	0	0	2	2	1	2	1	1	0	1	0	2	2	0	0	1	1	0	0	2	1	0	0	0	1
268	0	1	1	1	0	1	2	1	2	0	0	0	0	0	0	0	0	0	2	0	0	0	0	0	0	0	0	2	1	2	1	1	1	1	1	2	1	1	1	1	1	0	0	2	0	2	0	2	0
269	1	1	1	0	0	0	2	1	1	0	0	0	2	1	0	1	0	0	1	1	1	0	0	0	0	0	2	2	0	2	1	0	0	0	0	1	1	0	0	1	1	1	1	2	1	2	0	1	0
270	0	2	0	0	0	0	2	0	2	0	0	0	0	0	0	0	0	2	1	1	1	0	0	0	0	0	1	2	0	1	1	2	2	0	0	1	1	1	1	1	1	2	2	2	1	1	0	2	0
271	1	2	0	0	0	0	1	1	1	0	1	0	1	0	0	1	0	1	0	2	0	0	0	0	0	0	1	2	1	1	1	1	1	2	0	1	1	0	1	1	0	0	0	2	0	0	0	2	0
272	0	1	0	0	0	0	2	0	2	0	0	0	0	0	0	0	0	1	0	2	0	0	2	0	0	1	2	2	0	2	1	1	1	1	0	0	2	0	0	2	2	0	0	2	0	0	0	2	0
273	1	2	0	0	0	0	2	2	2	0	0	1	0	0	0	0	0	1	0	2	0	1	0	0	0	0	2	2	0	2	0	2	1	1	0	0	1	0	0	0	0	0	0	1	0	0	0	2	0
274	0	2	0	0	0	0	2	0	2	0	0	0	1	0	0	1	0	0	1	1	1	0	0	0	0	1	2	2	0	2	1	0	0	0	0	2	1	0	1	2	1	0	0	2	0	2	1	0	0
275	1	0	0	0	0	0	1	0	2	0	0	1	2	1	0	0	0	0	0	2	0	1	0	0	0	0	2	2	0	2	1	1	1	0	0	1	2	0	0	1	1	0	0	2	0	1	1	0	0
276	0	0	0	0	1	1	2	1	2	0	0	1	2	1	0	0	0	0	0	2	0	0	1	0	0	0	2	2	1	2	1	2	1	1	0	0	0	0	0	0	0	0	0	2	1	1	0	2	0
277	1	1	0	0	1	1	1	2	0	0	1	1	2	2	0	0	0	1	0	2	1	0	1	0	0	0	2	2	0	2	1	2	1	0	0	1	1	0	0	1	1	0	0	2	0	0	0	1	0
278	0	1	0	0	0	0	2	0	1	0	1	0	1	0	1	1	0	2	0	1	0	0	0	0	0	0	1	1	0	1	1	2	1	1	0	1	1	0	1	1	0	1	1	2	1	1	1	0	1
279	1	0	0	0	0	0	2	1	2	0	0	0	1	0	0	0	1	1	1	0	1	0	0	0	0	0	1	2	1	0	2	1	1	0	0	2	2	0	0	2	2	0	0	0	0	1	0	1	0
280	1	1	0	0	0	0	1	2	1	0	0	2	2	1	1	1	0	1	1	1	0	0	0	0	0	0	1	1	1	2	0	1	2	0	0	1	2	0	0	2	1	1	0	1	0	0	2	0	0
281	0	1	1	1	1	2	1	2	1	0	1	0	0	0	0	0	0	0	1	1	1	0	0	0	0	0	1	1	0	1	0	2	2	1	1	2	1	1	1	0	0	0	0	2	0	0	1	1	0
282	1	0	0	0	2	2	2	1	1	0	1	0	1	0	0	0	0	0	0	2	0	0	0	0	0	0	1	1	2	2	0	2	2	0	0	0	0	0	0	0	0	0	0	2	0	0	1	1	0
283	0	2	0	0	0	0	2	1	1	0	0	0	0	0	0	0	0	1	0	2	0	1	0	0	0	0	1	2	1	1	1	0	0	0	0	2	1	0	0	1	1	0	0	1	0	0	0	0	0
284	1	0	0	0	0	0	1	1	1	0	1	0	0	0	0	0	0	1	0	2	0	1	0	0	0	0	2	2	1	2	1	0	0	0	0	2	1	0	1	2	1	0	1	2	1	1	0	2	0
285	0	1	0	0	0	0	2	0	1	0	0	1	1	1	0	0	0	0	1	1	1	0	0	0	0	1	1	2	2	2	1	2	2	0	0	2	2	0	0	1	1	1	1	2	1	1	0	0	0
286	0	1	1	1	0	1	2	1	2	0	0	0	0	0	0	0	0	0	1	0	1	0	0	0	0	0	1	2	1	2	2	2	1	1	0	0	1	0	0	1	1	1	1	2	0	2	0	2	0
287	0	1	1	0	0	0	2	2	2	0	1	2	2	1	1	1	0	1	2	0	2	1	1	1	1	1	1	1	1	2	0	2	2	0	0	2	1	0	0	0	0	0	0	2	0	1	0	0	1
288	0	1	0	0	0	0	2	2	1	0	0	0	0	0	0	0	0	0	1	1	1	0	0	0	0	0	1	1	1	2	1	1	1	2	0	1	2	0	0	2	2	0	0	2	0	0	1	1	0
289	0	1	0	0	0	0	1	1	1	0	0	0	1	0	0	1	0	1	1	1	1	1	1	1	1	0	2	2	0	2	1	1	0	2	2	2	2	0	0	0	0	0	0	1	1	0	0	2	0
290	1	1	1	0	0	0	1	2	1	0	1	1	1	1	0	0	0	1	2	0	1	1	0	0	0	0	2	2	0	2	0	2	1	0	1	2	2	0	0	1	1	0	0	1	1	0	0	0	0
291	1	2	0	0	0	0	2	0	2	0	0	0	1	0	0	0	0	0	1	1	1	0	0	0	0	0	1	1	2	2	0	1	1	0	0	1	2	0	0	2	2	0	0	1	0	0	0	1	0
292	0	0	0	0	0	0	1	2	0	0	0	0	1	0	0	0	0	0	0	2	0	0	0	0	0	0	0	1	0	0	2	1	1	1	1	2	2	0	0	1	1	1	0	1	0	0	0	1	1
293	0	2	1	0	0	0	2	1	2	0	0	0	0	0	0	0	1	1	0	2	0	1	1	1	1	1	0	1	2	2	1	0	0	1	0	2	1	0	0	1	1	0	0	1	0	0	0	2	0
294	1	1	1	0	0	0	1	2	1	0	0	0	0	0	0	0	0	0	0	1	0	0	0	0	0	0	0	1	0	1	1	2	2	0	0	1	2	0	0	1	1	0	0	2	0	0	0	1	0
295	0	2	0	0	0	0	1	2	0	0	1	2	1	1	0	0	0	0	0	2	0	2	1	1	1	1	0	1	1	2	0	0	0	1	1	1	0	1	1	0	0	0	0	2	0	0	0	1	1
296	1	1	0	0	0	0	2	2	1	0	0	1	1	1	0	0	0	1	0	2	0	0	1	0	0	0	1	2	1	1	2	1	1	1	1	1	1	0	0	2	2	1	1	2	0	0	0	0	0
297	1	1	0	0	1	1	2	1	0	0	0	1	1	1	0	0	0	1	1	1	1	0	0	0	0	0	1	1	1	2	1	1	1	0	0	1	1	0	0	2	2	0	0	2	0	0	1	1	0
298	1	1	0	0	0	0	2	2	2	0	0	0	0	0	0	0	1	1	1	1	0	0	0	0	0	0	2	2	1	1	1	0	1	0	0	2	1	0	0	1	1	0	0	2	0	0	0	2	0
299	1	1	0	0	0	0	2	2	2	0	0	1	1	1	0	0	1	1	0	1	0	0	0	0	0	0	2	2	0	1	0	0	0	0	0	1	2	1	0	0	0	0	0	1	0	0	0	2	0
300	1	2	0	0	0	0	2	1	1	0	0	0	1	0	0	0	0	0	1	1	0	0	0	0	0	0	1	2	2	2	2	1	1	0	1	2	2	0	1	2	1	0	1	1	1	0	1	1	0
301	1	1	1	1	0	1	2	1	2	0	0	1	1	1	0	0	0	0	0	2	0	0	0	0	0	0	1	1	1	2	1	1	1	0	0	1	0	1	1	0	0	1	0	1	2	1	0	1	0
302	1	1	0	0	0	0	2	1	1	0	0	0	1	0	0	0	0	2	1	1	0	0	0	0	0	0	2	2	0	2	0	0	0	0	0	2	2	0	0	2	2	0	0	2	0	0	0	2	0
303	1	1	0	0	0	0	1	2	0	0	0	1	1	0	1	1	0	0	0	1	0	0	0	0	0	0	2	2	1	2	2	1	2	0	0	0	1	0	0	1	1	1	0	1	0	1	0	0	0
304	0	0	0	0	0	0	1	1	1	0	0	0	1	0	0	0	0	1	1	0	0	0	0	0	0	0	2	2	0	1	1	1	1	0	0	1	1	0	0	0	0	0	0	2	1	0	0	1	0
305	0	1	0	0	0	0	2	1	1	0	0	0	1	1	0	1	0	1	2	0	1	0	0	0	0	0	2	2	1	2	2	2	1	0	0	1	2	0	0	2	2	0	0	2	0	0	1	1	0
306	0	0	0	0	0	0	2	1	2	0	0	0	1	0	0	0	0	0	1	1	0	0	2	0	0	0	1	1	1	2	1	1	0	1	1	1	2	0	0	1	1	0	0	1	0	0	0	2	0
307	0	1	1	0	0	0	2	1	2	0	0	0	0	0	0	0	0	0	0	2	0	0	0	0	0	0	2	2	0	2	0	1	1	0	0	1	1	0	0	0	0	1	1	1	1	1	0	2	0
308	0	0	1	0	1	1	1	1	0	1	1	0	0	0	0	0	0	0	0	2	0	0	1	0	0	0	2	2	0	2	0	0	1	1	0	2	1	0	1	1	0	0	0	2	1	0	1	0	0
309	0	1	0	0	0	0	1	1	1	0	1	0	0	0	0	0	0	0	1	1	1	1	0	0	0	0	2	0	1	1	1	1	1	1	1	1	2	0	0	2	2	1	0	0	0	0	0	1	1
310	1	0	0	0	1	1	1	2	0	0	0	0	0	0	0	0	0	2	0	1	0	0	0	0	0	1	2	2	1	2	2	0	0	1	1	2	2	0	0	1	1	0	0	1	0	0	0	1	1
311	1	1	0	0	1	1	2	2	2	0	0	0	1	0	0	0	1	1	0	2	0	0	0	0	0	1	2	2	0	2	2	0	0	0	1	2	1	0	0	1	1	0	0	2	0	1	0	2	0
312	0	1	0	0	0	0	2	2	1	0	1	1	1	1	0	0	0	0	1	1	1	1	0	0	0	0	1	1	1	2	0	0	0	0	0	1	1	0	0	1	1	0	0	2	0	0	0	1	0
313	1	1	0	0	0	0	2	1	2	0	0	0	1	0	0	0	0	1	0	2	0	1	0	0	0	0	2	2	0	1	2	1	0	0	1	2	2	0	0	1	1	0	0	1	0	0	0	2	0
314	0	2	0	0	0	0	2	0	2	0	0	0	1	0	0	0	0	0	1	1	1	0	0	0	0	0	1	2	1	2	0	2	1	0	0	1	1	0	0	2	1	1	1	1	1	0	0	2	0
315	1	0	0	0	1	1	1	1	1	1	2	1	1	1	0	0	0	1	1	1	0	0	1	0	0	0	1	1	1	2	0	1	1	1	1	1	1	1	1	1	1	1	0	1	1	0	0	1	0
316	0	0	1	0	0	0	1	1	1	0	0	0	0	0	0	0	0	1	0	2	0	0	1	0	0	0	0	1	1	2	0	1	1	0	0	1	2	0	0	2	2	0	0	1	0	1	0	1	1
317	0	0	0	0	0	0	2	2	2	0	0	0	0	0	0	0	0	0	0	2	0	0	1	0	0	0	1	2	1	1	1	0	0	0	0	1	2	0	0	2	2	1	1	2	1	1	0	2	0
318	0	2	1	0	1	1	1	2	0	0	2	0	0	0	0	0	0	0	0	2	0	1	1	1	1	1	1	2	1	2	2	1	2	0	0	1	1	0	0	1	1	2	1	2	1	0	0	0	0
319	1	1	0	0	1	1	1	2	2	0	0	1	1	1	0	0	0	2	1	1	1	1	0	0	0	0	1	2	1	1	2	2	2	0	0	0	1	0	0	1	1	1	1	2	0	0	0	2	0
320	0	1	1	0	0	0	2	2	2	0	0	0	0	0	0	0	0	0	1	1	1	1	1	1	1	1	1	2	1	2	0	1	1	0	0	1	1	0	0	2	1	0	0	2	0	2	0	2	0
321	0	0	0	0	0	0	1	2	1	0	0	0	0	0	0	0	0	0	1	1	0	0	0	0	0	0	1	2	1	1	2	2	2	0	0	1	1	0	0	1	1	0	0	2	1	0	0	1	1
322	0	0	0	0	0	0	2	0	2	0	0	0	0	0	0	0	0	0	0	2	0	0	0	0	0	1	0	1	0	1	1	0	1	0	0	2	2	0	0	0	0	1	1	1	1	0	0	2	0
323	0	1	0	0	0	0	1	2	1	0	1	0	0	0	0	0	0	1	0	2	0	0	0	0	0	1	1	1	1	2	0	2	1	1	1	2	1	0	0	1	1	1	1	2	1	1	0	2	0
324	0	1	1	1	0	1	2	0	2	0	0	1	1	1	0	0	0	0	0	1	0	1	0	0	0	1	0	1	1	2	0	1	0	1	1	2	1	0	0	2	1	0	0	2	0	0	0	2	0
325	1	0	0	0	1	1	2	1	1	0	1	0	0	0	0	0	0	1	1	0	1	0	1	0	0	0	1	1	1	2	0	1	1	0	0	1	0	0	0	0	0	1	0	0	1	1	0	2	0
326	1	2	1	0	0	0	2	0	2	0	0	1	1	0	1	1	1	1	0	2	0	0	1	0	0	1	1	2	1	0	2	1	1	1	1	1	2	0	0	2	1	1	0	1	1	1	0	2	0
327	0	0	0	0	0	0	2	1	1	0	0	0	1	0	0	0	0	0	0	1	0	0	1	0	0	0	2	1	1	2	0	2	1	1	2	2	1	0	0	1	1	1	1	2	0	1	0	1	0
328	0	1	0	0	0	0	2	2	1	0	0	1	1	1	0	0	0	0	0	1	0	0	0	0	0	0	1	2	1	1	1	2	2	0	1	1	2	0	0	2	2	0	0	1	1	1	0	2	0
329	0	0	0	0	0	0	2	2	1	0	0	0	0	0	0	0	0	0	1	1	1	1	0	0	0	0	2	2	1	2	0	2	2	0	0	2	1	0	0	1	1	0	0	1	1	1	0	1	1
330	0	1	0	0	0	0	1	2	0	0	1	0	0	0	0	0	0	0	0	2	0	1	0	0	0	0	2	2	2	2	1	1	1	2	0	1	1	0	0	2	2	0	0	2	0	0	0	1	0
331	0	0	0	0	0	0	2	0	2	0	0	0	1	0	0	0	0	0	1	1	1	0	0	0	0	0	1	1	1	2	0	1	1	0	0	1	0	0	0	0	0	0	0	2	1	1	0	1	0
332	0	1	0	0	0	0	1	1	1	0	1	0	1	1	0	1	0	1	0	2	0	1	2	1	1	1	1	1	1	1	1	2	2	0	1	2	1	0	0	1	1	0	0	2	0	1	0	2	0
333	1	2	0	0	0	0	2	1	2	0	1	0	0	0	0	0	0	0	1	1	1	0	0	0	0	0	2	2	1	2	1	1	0	0	1	2	1	0	0	1	1	2	2	2	1	1	0	0	1
334	1	1	0	0	0	0	1	1	2	0	0	1	2	1	0	0	0	0	1	1	1	0	0	0	0	0	1	1	2	2	0	0	0	0	0	1	0	0	0	0	0	0	0	2	0	2	0	0	1
335	0	1	0	0	0	0	1	0	2	0	0	1	0	0	0	0	0	0	0	2	0	0	0	0	0	0	2	2	0	1	0	2	1	1	1	2	1	0	0	0	0	0	0	1	0	1	0	0	1
336	1	0	0	0	2	2	2	1	1	0	1	1	1	1	0	0	0	1	1	1	1	2	0	0	0	0	2	2	0	2	1	0	0	0	1	2	0	0	0	1	1	0	0	1	0	1	0	2	0
337	0	2	0	0	0	0	2	0	2	0	0	0	1	0	0	0	0	0	1	1	0	0	0	0	0	0	1	2	0	2	0	1	1	1	1	1	1	0	0	1	1	0	0	2	0	1	1	0	0
338	1	0	0	0	0	0	2	2	0	0	0	1	1	1	0	0	0	2	1	1	1	1	1	1	1	1	1	2	1	2	0	1	1	0	0	2	1	0	0	1	1	0	0	2	0	0	0	1	0
339	1	2	1	0	0	0	2	2	1	0	0	0	1	0	0	1	0	1	0	2	0	1	0	0	0	0	1	1	0	1	0	1	1	0	0	1	2	0	0	1	1	1	1	2	0	1	0	1	1
340	0	0	0	0	0	0	1	1	2	0	0	1	2	2	0	0	0	2	0	2	0	0	0	0	0	1	2	2	0	2	0	1	1	0	0	2	1	1	1	1	1	1	0	1	0	0	0	2	0
341	1	1	0	0	0	0	2	0	2	0	0	0	1	0	0	0	0	0	1	1	1	1	0	0	0	0	1	2	0	2	0	2	1	0	0	1	1	0	0	1	1	1	0	1	2	1	0	1	1
342	0	1	0	0	0	0	1	2	1	0	1	0	0	0	0	0	0	0	0	2	0	1	0	0	0	0	2	2	0	2	1	1	1	0	0	2	1	0	0	2	1	0	0	2	0	2	0	1	0
343	0	1	0	0	0	0	1	2	0	0	1	1	2	0	1	1	0	0	0	2	0	0	2	0	0	0	1	1	0	1	0	0	0	1	1	2	1	0	0	1	1	2	2	2	1	1	0	1	1
344	1	1	0	0	0	0	1	2	2	0	0	0	1	0	0	0	0	0	0	1	0	0	0	0	0	0	1	1	1	2	1	1	1	0	0	2	1	0	1	2	0	0	0	1	0	0	1	1	0
345	0	1	0	0	1	1	2	1	2	0	0	0	1	0	0	0	0	1	0	1	0	1	1	1	1	1	1	0	1	2	1	1	1	0	0	1	1	0	0	2	2	1	1	1	1	0	0	2	0
346	1	0	0	0	0	0	2	0	2	0	1	2	2	2	0	0	0	1	1	0	1	1	0	0	0	0	1	1	1	2	1	1	2	1	0	1	1	0	0	1	1	0	1	2	1	0	0	1	1
347	0	2	0	0	0	0	1	2	0	0	0	0	2	1	0	0	0	1	2	0	1	0	0	0	0	0	1	1	0	1	1	2	2	0	0	1	2	0	0	1	1	1	1	2	0	0	0	1	0
348	0	2	0	0	0	0	2	2	2	0	0	0	0	0	0	0	0	1	0	2	0	0	0	0	0	1	2	2	0	2	0	2	2	0	0	1	1	1	1	1	1	0	0	2	1	0	0	1	1
349	0	1	0	0	1	1	2	0	2	0	0	0	0	0	0	0	0	0	1	1	1	1	0	0	0	0	1	1	1	2	0	0	1	0	0	2	1	0	0	0	0	0	0	2	0	0	0	1	0
350	1	2	0	0	0	0	2	1	2	0	0	0	1	1	0	0	0	2	1	1	1	0	0	0	0	0	1	1	0	1	0	1	1	0	0	1	1	0	0	1	1	0	0	1	0	0	0	1	0
351	0	1	0	0	1	1	2	2	2	0	0	2	2	1	1	1	0	0	0	2	0	0	0	0	0	0	1	2	0	2	0	1	1	0	0	1	1	0	1	2	1	0	0	1	1	0	0	2	0
352	1	1	0	0	1	1	2	2	2	0	0	0	1	1	0	0	0	0	0	2	0	1	0	0	0	0	2	2	0	2	1	0	1	1	0	1	1	0	0	1	1	0	0	1	0	0	0	2	0
353	1	0	1	0	0	0	1	2	1	0	1	0	1	1	0	0	0	0	1	1	1	1	0	0	0	0	2	2	1	2	1	1	1	0	0	2	2	0	0	2	2	1	1	2	1	0	1	1	0
354	1	1	0	0	0	0	2	1	2	0	0	0	1	0	0	1	0	1	0	2	0	0	0	0	0	0	2	2	0	2	0	1	1	0	0	1	2	0	0	1	1	0	0	1	1	0	0	1	0
355	1	2	0	0	0	0	2	2	2	0	0	0	1	1	0	0	0	0	0	2	0	1	2	1	1	1	1	2	2	2	1	0	0	0	0	2	1	0	0	1	1	0	0	2	0	0	0	1	0
356	0	0	0	0	1	1	2	1	2	0	0	2	2	1	1	1	0	0	0	2	0	0	0	0	0	0	2	2	0	2	1	0	0	1	0	1	0	1	0	0	0	0	0	1	0	0	0	0	0
357	1	2	1	0	0	0	1	2	0	0	0	0	0	0	0	0	0	1	0	2	0	0	1	1	1	1	2	2	0	2	1	1	1	0	0	1	0	0	0	0	0	0	0	2	1	0	0	1	0
358	0	1	0	0	0	0	2	0	2	0	0	1	1	1	0	0	0	1	1	1	1	1	1	1	1	1	1	1	1	1	1	0	0	0	1	2	1	0	0	0	0	1	1	1	1	1	0	2	0
359	0	2	1	0	0	0	2	1	2	0	0	1	1	1	0	0	0	2	0	2	0	0	1	0	0	0	0	1	0	1	1	1	0	2	2	2	0	0	0	1	1	0	0	2	1	1	0	0	1
360	1	2	0	0	0	0	1	1	2	0	0	1	1	1	0	0	0	1	1	1	0	0	1	0	0	0	1	1	0	1	1	1	1	0	0	1	2	0	0	1	1	0	0	1	1	0	0	0	2
361	1	0	0	0	0	0	2	2	2	0	0	0	1	0	0	0	0	1	1	1	1	0	0	0	0	0	1	2	1	2	2	1	1	0	0	1	1	1	1	1	1	0	0	1	0	0	0	1	1
362	1	1	0	0	0	0	2	1	2	0	0	0	1	0	0	0	0	0	2	0	1	0	0	0	0	0	1	1	1	2	1	1	2	0	1	2	1	0	0	0	0	0	0	0	0	0	0	1	1
363	1	1	0	0	1	1	2	0	2	0	0	1	1	1	0	0	0	1	1	1	0	1	0	0	0	0	2	2	0	2	0	0	0	0	0	1	2	0	0	2	2	0	0	2	0	0	1	1	0
364	0	1	0	0	0	0	1	2	0	0	0	0	0	0	0	0	0	0	0	1	0	1	0	0	0	0	2	2	0	2	1	1	1	0	0	1	1	0	0	2	2	0	1	2	1	1	1	1	0
365	1	1	0	0	0	0	2	1	1	0	0	0	0	0	0	0	0	0	0	2	0	0	0	0	0	0	1	1	1	2	1	1	1	0	0	1	1	0	0	2	2	0	0	2	0	1	0	1	0
366	0	1	0	0	1	1	2	1	2	0	0	0	0	0	0	0	0	2	0	1	0	0	0	0	0	0	2	2	0	2	1	0	0	0	0	1	1	1	1	0	0	0	0	2	0	0	0	2	0
367	0	1	0	0	0	0	2	2	2	0	0	0	0	0	0	0	0	1	2	0	2	0	2	0	0	1	2	2	1	1	2	0	0	0	0	2	1	1	1	0	0	0	1	2	1	0	0	1	1
368	1	1	1	0	0	0	2	1	2	0	0	0	1	2	0	0	0	1	0	2	0	0	0	0	0	0	2	2	0	2	0	1	1	1	1	1	1	0	0	1	1	1	1	1	1	1	0	2	0
369	1	1	0	0	0	0	1	1	2	0	0	0	1	0	0	0	0	1	0	1	0	1	0	0	0	0	2	2	0	1	1	0	2	1	0	1	2	0	0	1	1	1	1	1	0	1	0	2	0
370	0	2	0	0	0	0	2	2	2	0	0	0	0	0	0	0	0	0	1	1	1	1	0	0	0	0	1	0	2	2	0	1	2	0	0	2	0	1	1	0	0	1	0	0	0	0	1	2	0
371	1	2	0	0	0	0	2	0	1	0	1	0	0	0	0	0	0	0	1	0	1	0	0	0	0	0	2	2	0	2	1	1	1	0	0	1	2	0	0	1	1	0	0	1	0	1	0	2	0
372	1	1	0	0	0	0	1	2	1	0	1	0	1	0	0	0	0	0	1	1	1	0	0	0	0	0	2	2	0	1	0	1	2	1	0	1	1	0	0	1	1	0	0	2	2	0	0	2	0
373	0	0	1	0	0	0	2	0	2	0	0	0	0	0	0	0	0	0	1	1	1	1	0	0	0	0	2	2	1	2	1	1	1	0	0	2	2	0	0	2	2	0	0	0	0	0	0	0	0
374	1	1	0	0	0	0	2	1	2	0	0	0	1	0	0	0	0	0	0	1	0	1	1	1	1	1	1	2	1	2	2	1	1	1	1	1	0	0	0	0	0	1	1	1	1	0	0	2	0
375	1	1	0	0	1	1	2	0	2	0	0	0	0	0	0	0	1	1	2	0	1	0	0	0	0	0	0	2	2	1	2	1	1	1	1	1	1	0	0	1	1	0	0	1	0	0	0	0	2
376	1	1	1	0	0	0	1	1	0	0	1	0	0	0	0	0	0	0	1	1	0	1	0	0	0	0	1	1	1	2	1	1	1	0	0	2	1	0	0	1	1	0	0	1	1	0	0	1	0
377	1	0	0	0	0	0	0	2	0	0	2	0	0	0	0	0	0	1	2	0	1	0	0	0	0	0	1	2	0	2	1	2	1	1	0	1	0	1	0	0	0	1	1	2	1	1	0	2	0
378	1	0	0	0	2	2	2	0	2	0	0	1	1	1	0	0	0	1	0	1	0	0	0	0	0	0	0	2	2	0	2	1	0	2	2	2	1	0	0	0	0	1	1	2	1	1	0	0	0
379	0	1	1	0	0	0	1	1	1	0	0	0	0	0	0	0	0	1	0	2	0	0	0	0	0	0	1	1	1	2	1	1	1	0	0	1	0	0	0	0	0	0	1	2	1	0	1	1	0
380	1	1	0	0	1	1	1	2	1	0	1	0	0	0	0	0	1	0	1	1	1	0	0	0	0	0	1	1	1	2	1	1	0	1	1	1	2	0	0	2	2	0	0	0	0	0	0	1	0
381	1	2	0	0	0	0	2	2	1	0	0	0	0	0	0	0	0	0	0	2	0	0	0	0	0	0	1	1	2	2	0	0	0	0	0	2	1	0	0	1	1	1	1	2	0	0	0	0	0
382	1	2	1	0	0	0	1	1	2	0	0	2	2	2	0	0	0	1	0	2	1	1	1	1	1	1	2	1	1	2	0	1	1	0	0	1	0	0	0	1	1	0	0	1	0	0	0	2	0
383	0	1	0	0	1	1	2	2	0	0	0	0	1	1	0	1	0	0	0	2	0	0	1	0	0	0	1	1	0	1	1	2	2	0	0	0	1	0	0	2	2	0	0	2	1	0	0	1	0
384	0	1	0	0	0	0	1	2	1	0	1	0	0	0	0	0	0	0	2	0	1	2	1	1	1	1	2	2	0	2	0	0	0	0	0	0	1	0	0	1	1	0	0	2	0	1	0	1	0
385	1	1	1	0	0	0	2	0	2	0	0	1	1	1	0	0	0	1	1	1	1	1	0	0	0	0	2	2	1	2	0	0	0	0	1	2	2	0	0	2	2	2	2	2	1	1	0	2	0
386	0	1	0	0	0	0	1	1	1	0	1	1	1	1	0	0	0	1	0	2	0	1	0	0	0	0	2	2	0	2	1	1	1	0	0	1	1	0	0	1	1	1	1	2	0	0	0	2	0
387	1	1	0	0	0	0	2	0	2	0	0	1	1	1	0	0	0	0	0	1	0	0	0	0	0	0	1	1	1	2	1	1	1	1	0	0	0	0	0	1	1	0	0	2	0	0	0	2	0
388	1	2	0	0	0	0	2	0	2	0	0	0	0	0	0	0	1	2	2	0	2	0	0	0	0	0	1	1	2	2	1	0	0	2	1	1	0	0	0	0	0	0	0	2	1	0	0	0	1
389	1	2	0	0	0	0	2	1	2	0	0	0	2	2	0	0	0	1	1	1	0	1	1	0	0	0	1	2	0	1	1	1	1	0	0	2	1	0	0	0	0	1	0	1	0	0	1	0	0
390	1	0	0	0	0	0	2	0	2	0	0	0	0	0	0	0	0	0	1	1	1	0	1	0	0	0	2	2	0	2	0	1	1	0	0	1	1	0	0	1	1	0	0	1	1	0	0	1	0
391	1	2	0	0	0	0	0	2	0	0	1	0	2	1	0	0	0	1	1	1	1	1	1	1	1	0	2	2	1	2	2	0	0	0	1	2	2	0	0	1	1	0	0	2	0	1	0	1	0
392	1	2	0	0	0	0	2	2	2	0	0	0	0	0	0	0	0	0	2	0	1	1	1	1	1	1	2	2	0	2	1	1	1	2	0	1	2	0	0	0	0	0	0	1	0	0	0	1	1
393	0	1	0	0	0	0	1	2	0	0	1	1	0	0	0	0	0	0	0	1	0	1	1	0	0	0	2	2	1	2	1	1	1	1	0	0	2	0	0	2	2	0	0	2	0	2	0	2	0
394	0	2	0	0	0	0	1	2	1	0	1	0	1	0	0	0	0	0	1	1	1	1	1	1	1	1	2	2	1	2	0	1	1	1	0	0	2	0	0	0	0	0	0	2	0	2	0	1	0
395	1	0	0	0	0	0	1	1	2	0	0	1	1	1	0	0	1	2	0	2	0	1	0	0	0	0	1	1	0	1	1	2	1	0	0	2	1	0	0	1	1	0	0	1	1	0	0	1	1
396	1	1	0	0	0	0	2	2	1	0	0	0	1	2	0	0	0	2	0	2	0	0	0	0	0	1	1	1	0	1	0	1	1	0	0	1	1	0	0	1	1	1	1	2	0	2	0	2	0
397	0	1	0	0	0	0	2	2	1	0	0	0	0	0	0	0	0	1	1	1	0	1	1	1	1	1	2	2	1	2	1	1	1	0	0	1	2	0	0	1	1	0	0	1	1	0	0	2	0
398	0	2	0	0	0	0	2	2	2	0	0	1	1	1	0	0	0	1	1	1	1	0	0	0	0	0	1	0	2	2	0	0	1	1	0	1	1	0	0	1	1	0	0	2	1	1	0	0	2
399	1	0	0	0	0	0	2	1	2	0	0	1	2	2	0	0	0	2	1	1	1	0	0	0	0	0	0	2	1	2	1	2	2	0	0	1	1	0	0	1	1	0	0	2	1	1	0	1	1
400	0	0	1	0	0	0	2	0	1	0	0	0	0	0	0	0	0	1	1	1	1	0	0	0	0	0	1	1	0	1	0	1	1	0	0	2	1	0	0	1	1	0	0	0	0	1	0	1	1
401	0	1	0	0	0	0	1	2	1	0	1	0	1	0	0	0	0	0	2	0	0	0	1	0	0	0	1	2	0	1	2	1	0	2	1	1	2	0	0	1	1	0	0	2	1	1	0	1	1
402	0	0	0	0	1	1	2	2	1	0	0	2	2	2	0	0	0	0	0	1	0	1	0	0	0	0	1	0	2	2	0	1	1	1	1	2	1	0	0	2	1	0	0	1	0	1	0	2	0
403	0	2	0	0	0	0	2	0	2	0	0	0	0	0	0	0	0	0	1	0	0	0	0	0	0	1	2	2	0	2	1	1	1	0	0	1	1	1	1	0	0	1	1	2	1	1	1	0	1
404	0	1	0	0	0	0	2	2	1	0	0	0	1	0	0	0	1	1	1	0	1	1	0	0	0	0	1	2	1	1	2	1	0	1	1	1	1	0	1	2	1	0	0	2	1	0	0	1	0
405	1	0	0	0	0	0	2	2	2	0	0	0	1	1	0	0	0	1	0	2	0	0	0	0	0	0	2	2	0	2	1	1	1	0	0	1	0	1	1	0	0	0	1	2	1	1	1	1	0
406	1	1	0	0	0	0	2	2	1	0	0	1	1	1	0	0	0	1	0	1	0	0	1	0	0	0	0	1	1	2	0	1	1	0	0	2	2	0	0	0	0	1	0	1	1	0	1	1	0
407	0	1	0	0	0	0	2	1	2	0	0	1	2	1	0	0	0	2	1	1	0	1	1	0	0	1	1	1	1	2	0	1	1	0	0	2	1	0	0	1	1	0	0	1	0	1	1	0	0
408	0	1	0	0	0	0	1	1	0	1	2	0	0	0	0	0	0	0	0	2	0	0	0	0	0	0	1	2	0	1	2	1	1	0	0	1	1	0	0	1	1	0	0	0	0	0	0	2	0
409	1	0	0	0	2	2	1	2	1	0	1	1	1	1	0	0	0	0	0	2	0	2	1	1	1	1	2	2	0	2	1	2	2	0	0	1	2	0	0	1	1	1	1	2	0	1	0	1	0
410	1	1	0	0	0	0	2	1	1	0	0	0	0	0	0	0	0	0	0	2	0	0	0	0	0	0	2	2	0	2	1	1	1	1	1	1	1	0	0	1	1	1	1	2	1	0	0	1	0
411	0	1	0	0	1	1	1	1	2	0	0	0	0	0	0	0	0	2	0	2	0	1	1	1	1	1	1	1	1	2	1	1	0	1	2	2	2	0	0	1	1	0	0	2	0	1	0	1	0
412	1	1	0	0	1	1	1	1	1	0	1	1	1	1	0	0	0	1	1	1	1	0	0	0	0	1	0	2	1	2	1	1	1	1	0	2	1	0	1	1	0	1	1	1	1	0	0	1	0
413	0	1	0	0	1	1	1	2	1	0	1	0	0	0	0	0	0	2	0	2	0	0	1	0	0	0	1	0	1	2	1	1	1	1	1	1	1	0	0	1	0	1	0	0	0	0	0	1	0
414	0	1	0	0	0	0	1	1	1	0	0	1	1	1	0	0	0	1	0	2	0	0	0	0	0	0	2	1	1	2	0	0	0	0	0	2	2	0	0	1	1	0	0	0	0	0	0	2	0
415	1	0	0	0	0	0	1	2	1	0	1	0	0	0	0	0	0	1	1	0	0	2	1	1	1	1	1	1	2	2	1	1	1	1	0	0	2	0	0	2	2	0	0	2	0	2	2	0	0
416	0	1	0	0	0	0	1	2	1	0	1	1	1	1	0	0	0	1	0	0	0	2	1	1	1	1	1	1	0	1	0	1	0	1	2	2	1	0	0	0	0	0	0	2	1	1	0	2	0
417	1	0	0	0	0	0	1	2	0	0	1	0	1	0	0	0	0	0	1	1	1	0	0	0	0	0	1	1	1	2	1	0	0	1	0	1	1	0	0	2	1	1	1	1	1	1	0	0	0
418	1	1	0	0	1	1	1	1	1	0	1	1	1	1	0	0	0	1	2	0	1	0	0	0	0	0	2	2	0	2	1	2	2	0	0	1	1	1	1	1	1	0	0	2	0	0	1	0	0
419	1	1	0	0	0	0	2	2	1	0	0	0	0	0	0	0	0	0	1	1	1	0	0	0	0	0	2	2	0	1	0	0	0	2	1	1	1	0	0	1	0	0	0	1	0	0	0	0	1
420	1	2	0	0	0	0	2	1	2	0	0	0	0	0	0	0	0	1	1	1	1	0	0	0	0	0	1	2	0	2	0	1	1	0	0	1	1	0	0	2	2	2	1	2	1	0	0	2	0
421	0	0	0	0	1	1	1	1	1	0	1	0	0	0	0	0	0	0	1	1	1	1	0	0	0	0	0	2	2	1	2	0	0	0	0	1	2	0	0	1	1	2	2	2	1	1	1	2	0
422	0	2	0	0	0	0	2	2	2	0	0	0	2	2	0	0	1	2	1	1	1	0	1	0	0	0	1	1	1	2	1	1	0	1	0	2	1	0	0	1	1	0	0	1	0	0	1	0	0
423	1	0	1	0	0	0	1	2	1	0	1	0	1	0	0	0	0	0	0	2	0	1	0	0	0	0	2	2	0	2	1	0	1	2	0	2	1	0	0	0	0	0	0	1	0	0	0	2	0
424	1	0	0	0	0	1	2	1	2	0	0	1	1	1	0	0	0	0	1	1	1	0	0	0	0	0	2	2	0	2	2	1	1	1	1	2	0	0	0	0	0	1	1	1	1	0	1	0	0
425	0	0	0	0	0	0	1	2	0	0	1	0	1	0	0	0	0	1	0	2	1	1	0	0	0	0	2	1	1	2	1	2	1	1	1	2	1	0	0	0	0	0	0	1	1	0	0	1	0
426	1	2	0	0	0	0	1	1	1	1	2	0	0	0	0	0	0	0	0	1	0	0	1	0	0	1	0	2	2	0	2	2	1	0	0	1	1	0	0	1	1	1	1	2	0	0	0	1	0
427	0	0	0	0	0	0	1	1	1	0	1	1	1	1	0	0	0	0	1	1	0	0	0	0	0	0	1	2	0	1	1	1	1	0	0	2	1	0	0	1	0	1	1	2	1	0	0	1	0
428	1	1	0	0	0	0	2	0	2	0	0	0	1	1	0	0	0	1	0	2	0	2	0	0	0	0	2	2	0	2	1	2	2	0	0	1	2	0	0	0	0	0	0	1	0	1	1	1	0
429	1	2	0	0	0	0	2	1	2	0	0	1	2	2	0	1	0	1	0	2	0	0	0	0	0	0	2	2	0	1	1	1	2	1	0	1	1	0	0	1	1	0	0	1	0	1	0	2	0
430	0	2	0	0	0	0	1	1	2	1	0	0	1	0	0	0	0	1	0	2	0	0	1	0	0	1	1	1	2	2	0	2	2	1	0	0	1	0	0	1	1	0	0	2	1	0	1	0	0
431	1	1	0	0	0	0	2	0	2	0	0	0	0	0	0	0	0	0	1	1	1	1	0	0	0	0	1	1	1	2	0	0	0	0	0	2	1	1	1	1	1	0	0	2	0	0	0	2	0
432	0	2	0	0	0	0	2	1	2	0	0	0	0	0	0	0	0	0	2	0	1	1	1	0	0	0	1	2	0	2	0	0	1	1	0	2	2	0	0	1	1	1	1	2	1	0	0	0	2
433	1	2	0	0	0	0	2	1	1	0	0	0	0	0	0	0	0	1	1	1	0	1	0	0	0	0	1	2	1	2	2	1	1	0	0	2	1	0	0	2	2	0	0	2	0	1	0	1	1
434	1	0	0	0	0	0	1	1	0	0	1	0	0	0	0	0	0	0	1	1	1	0	0	0	0	1	0	1	0	1	1	1	1	1	1	1	2	0	0	2	2	0	0	2	1	1	0	2	0
435	0	1	0	0	0	0	2	2	2	0	1	1	1	1	0	0	1	1	0	2	0	0	0	0	0	0	1	1	2	2	1	0	0	0	0	1	0	0	0	1	0	1	0	1	0	1	0	2	0
436	1	0	0	0	1	1	2	2	1	0	0	1	1	1	0	0	1	1	0	2	1	0	0	0	0	0	1	2	0	2	0	1	1	2	1	1	1	0	0	1	1	0	0	1	1	1	0	2	0
437	0	0	0	0	1	1	2	1	2	0	0	1	1	1	0	0	0	1	1	0	0	1	0	0	0	0	2	2	0	1	1	2	2	0	0	1	2	0	0	2	1	0	0	0	1	0	0	1	0
438	1	1	0	0	0	0	2	1	1	0	1	1	1	1	0	0	0	0	0	2	0	1	0	0	0	0	1	2	1	2	1	0	1	1	0	1	1	0	0	0	0	0	0	0	2	1	0	2	0
439	0	1	1	0	0	0	2	1	2	0	0	0	0	0	0	0	0	0	1	1	0	0	1	0	0	0	1	1	1	2	0	2	2	0	0	1	2	0	0	0	0	1	1	1	1	0	0	2	0
440	0	1	1	1	0	1	1	1	1	0	1	0	1	1	0	1	0	1	1	1	1	1	1	1	1	1	1	2	1	1	2	0	0	0	1	2	2	0	0	1	1	1	1	2	1	1	0	2	0
441	1	1	0	0	1	1	2	1	2	0	0	0	1	0	0	0	0	1	0	2	0	0	1	0	0	0	1	2	1	2	0	1	1	0	0	2	1	0	0	0	0	1	1	1	1	1	0	1	1
442	1	2	0	0	0	0	2	2	1	0	1	0	1	0	0	1	0	0	0	2	0	0	0	0	0	0	1	2	2	1	2	0	0	0	0	1	1	1	1	1	1	0	0	2	0	0	1	0	0
443	0	1	0	0	0	0	2	1	2	0	0	0	2	0	1	1	0	0	2	0	0	0	0	0	0	0	1	1	2	2	1	2	1	1	1	2	1	0	0	2	2	0	0	2	0	0	1	1	0
444	0	1	0	0	0	0	2	1	1	0	0	1	1	1	0	0	0	1	1	1	0	0	0	0	0	0	1	2	0	2	2	1	1	0	0	1	1	0	0	2	2	1	0	1	0	1	0	1	1
445	1	2	0	0	0	0	1	2	1	0	1	0	0	0	0	0	0	0	1	0	1	0	0	0	0	1	2	2	0	1	1	1	2	0	0	1	1	0	0	2	2	0	0	0	0	0	0	0	1
446	1	2	1	0	0	0	2	1	2	0	0	0	1	1	0	0	0	1	1	1	0	0	0	0	0	1	1	0	1	2	1	1	1	0	0	2	1	1	1	1	1	2	2	2	1	1	0	1	0
447	1	2	0	0	0	0	2	2	2	0	0	1	1	1	0	0	0	0	0	2	0	1	0	0	0	0	1	1	1	2	0	2	2	0	1	2	2	0	0	1	1	0	0	1	1	0	0	1	1
448	1	2	0	0	0	0	2	0	2	0	0	0	1	0	0	0	0	1	1	1	1	1	2	1	1	1	2	2	0	2	1	1	0	0	0	0	1	0	0	1	1	0	0	2	0	2	2	0	0
449	0	1	0	0	0	0	2	0	2	0	0	1	1	1	0	0	1	1	2	0	1	1	0	0	0	0	2	2	0	2	0	1	1	0	0	1	1	0	1	1	0	0	0	2	1	1	0	2	0
450	1	1	0	0	0	0	1	1	0	1	2	1	1	1	0	0	1	0	1	1	1	0	0	0	0	1	2	2	0	2	0	0	1	1	0	2	1	0	0	0	0	1	1	2	1	0	0	0	1
451	0	2	1	0	0	0	2	2	2	0	0	1	1	1	0	0	0	0	0	2	0	0	0	0	0	0	2	2	0	2	0	1	1	0	0	2	1	0	0	0	0	1	1	2	1	1	0	1	1
452	0	1	0	0	0	0	1	1	0	0	1	0	0	0	0	0	0	1	0	2	0	0	0	0	0	0	0	2	1	1	1	2	2	0	0	0	1	0	1	1	0	2	2	2	1	1	1	1	0
453	0	1	1	0	0	0	2	2	2	0	0	0	1	0	0	0	0	1	0	2	0	0	0	0	0	1	2	2	0	1	0	1	0	2	1	1	1	0	0	1	1	0	0	2	1	0	0	2	0
454	1	1	0	0	1	1	2	1	1	0	0	0	0	0	0	0	0	1	1	1	0	1	1	0	0	1	2	2	0	2	0	1	1	0	0	1	1	0	0	0	0	0	0	0	0	0	0	2	0
455	1	2	0	0	0	0	2	1	2	0	0	1	1	1	0	0	0	0	0	2	0	1	0	0	0	0	1	1	0	1	0	0	0	0	0	2	0	0	0	0	0	0	0	2	0	1	0	2	0
456	0	1	0	0	1	1	2	2	2	0	0	1	1	1	0	0	0	0	0	2	0	0	1	0	0	0	1	1	1	2	0	2	1	1	1	2	1	0	0	0	0	1	1	2	1	1	0	2	0
457	1	2	0	0	0	0	1	1	0	1	1	0	0	0	0	0	0	0	1	1	1	2	1	1	1	1	1	2	0	2	0	1	1	2	1	2	1	0	0	1	1	0	0	1	0	0	0	2	0
458	0	0	0	0	0	0	2	2	2	1	0	0	0	0	0	0	1	0	1	1	1	0	1	0	0	1	1	1	1	2	1	1	1	0	0	1	1	0	0	1	1	2	2	2	1	1	1	1	0
459	1	2	0	0	0	0	1	2	1	0	1	0	0	0	0	0	0	0	2	0	1	1	0	0	0	0	2	2	1	2	2	2	2	0	0	1	1	1	0	0	0	0	0	2	1	1	0	1	1
460	0	0	0	0	0	0	1	2	0	0	1	0	2	1	0	1	0	0	0	1	0	1	1	1	1	1	2	2	0	2	1	1	1	0	0	1	0	0	0	1	1	0	0	1	0	0	0	2	0
461	1	1	1	0	0	0	1	2	1	0	1	1	1	1	0	0	0	1	1	1	1	1	0	0	0	0	1	2	2	2	0	1	0	1	0	1	2	0	0	0	0	0	0	2	0	1	0	2	0
462	1	0	0	0	1	1	2	1	1	0	1	0	0	0	0	0	0	0	0	1	0	0	0	0	0	0	1	2	1	2	0	0	0	1	1	2	2	0	0	1	1	0	0	2	0	1	0	1	0
463	0	1	0	0	0	1	1	1	1	0	1	0	0	0	0	0	0	1	1	1	0	0	0	0	0	0	2	2	1	2	0	1	1	2	1	1	1	1	1	1	1	0	0	2	1	0	0	1	1
464	0	1	0	0	0	0	2	2	1	0	1	0	0	0	0	0	0	0	0	2	0	1	0	0	0	0	2	2	0	2	0	1	1	0	0	2	1	1	1	1	1	0	0	1	0	0	0	2	0
465	1	0	0	0	1	1	1	2	1	0	1	0	0	0	0	0	0	0	1	1	1	1	0	0	0	0	1	1	2	2	1	1	1	0	0	1	1	0	1	2	1	0	0	2	0	0	0	1	0
466	0	1	0	0	0	0	1	1	1	0	1	0	0	0	0	0	0	0	0	2	1	0	0	0	0	0	2	2	0	1	1	2	2	0	0	2	1	0	0	2	1	1	0	0	1	1	0	2	0
467	0	0	0	0	0	0	1	2	1	0	1	0	1	0	0	0	0	0	1	1	1	0	1	0	0	0	2	2	0	1	1	1	1	0	0	1	0	0	0	0	0	0	0	2	0	1	0	0	0
468	1	1	0	0	1	1	2	2	2	0	0	1	1	1	0	0	1	1	0	1	0	0	0	0	0	0	2	2	0	2	1	2	2	0	0	2	1	0	0	1	1	0	0	1	1	0	0	0	1
469	0	2	0	0	0	0	1	2	0	0	0	0	1	0	0	0	0	1	2	0	0	0	0	0	0	0	2	0	1	1	1	1	1	0	1	2	1	0	0	1	0	1	1	1	1	0	0	1	1
470	0	1	1	1	0	1	2	1	2	0	0	0	0	0	0	0	1	2	2	0	2	0	0	0	0	1	1	1	1	2	1	1	0	1	0	1	2	0	0	1	1	0	0	2	0	2	0	2	0
471	0	2	0	0	0	0	2	2	1	0	1	0	1	0	0	0	0	0	2	0	0	1	0	0	0	0	1	2	1	0	2	1	1	0	0	2	1	0	0	1	1	1	1	2	1	1	0	1	1
472	0	2	0	0	0	0	2	1	2	0	0	1	2	1	0	0	0	1	1	1	1	1	0	0	0	0	0	1	0	1	1	1	1	1	0	0	1	0	0	2	2	1	0	0	0	0	1	0	0
473	1	2	0	0	0	0	1	1	2	0	0	0	0	0	0	0	0	0	0	1	0	1	0	0	0	0	1	0	2	2	0	1	2	0	0	1	0	0	0	0	0	1	1	1	1	1	0	1	0
474	1	2	0	0	0	0	1	2	1	0	1	0	0	0	0	0	0	1	1	1	0	0	0	0	0	0	1	1	1	2	0	1	1	0	0	1	2	0	0	2	2	0	0	2	0	1	0	1	0
475	0	1	1	0	0	0	2	1	0	0	0	0	0	0	0	0	0	1	0	2	0	0	0	0	0	1	2	2	1	2	1	2	1	0	0	1	0	0	0	0	0	0	0	1	1	0	0	1	0
476	1	1	0	0	0	0	2	2	2	0	0	1	1	1	0	0	0	1	0	1	0	0	0	0	0	0	1	1	1	2	0	1	2	1	0	1	1	0	0	0	0	0	0	2	1	0	0	2	0
477	1	1	1	0	0	0	1	1	2	0	0	1	1	1	0	0	0	1	0	2	0	1	0	0	0	0	1	1	1	2	0	0	1	1	0	1	2	0	0	1	1	1	1	2	1	1	0	2	0
478	0	0	0	0	1	1	1	2	0	0	0	0	0	0	0	0	0	1	0	1	0	0	1	0	0	0	1	2	0	1	1	1	2	0	0	2	2	0	0	1	1	0	0	1	0	1	0	1	0
479	1	2	0	0	0	0	1	1	1	0	1	0	0	0	0	0	0	2	1	1	1	0	0	0	0	0	2	2	1	2	2	2	2	0	0	0	1	0	0	2	2	0	0	2	1	1	0	1	0
480	1	1	0	0	0	0	2	1	1	0	0	0	0	0	0	0	0	1	2	0	1	1	1	0	0	1	2	2	0	2	0	0	0	0	0	2	1	0	0	2	2	0	0	1	0	0	0	2	0
481	0	0	0	0	1	1	2	1	1	0	0	1	1	1	0	0	0	1	1	1	1	1	1	1	1	1	2	2	2	2	1	1	0	1	1	1	2	0	0	0	0	0	0	1	0	0	0	1	0
482	0	1	0	0	0	0	1	2	1	0	1	0	0	0	0	0	0	0	1	1	1	0	0	0	0	0	1	1	1	2	0	1	1	2	1	1	1	0	0	1	1	0	0	2	0	0	1	1	0
483	1	1	0	0	1	1	1	2	1	0	1	0	0	0	0	0	0	0	1	1	1	0	0	0	0	1	0	1	2	2	1	1	1	0	0	2	2	0	0	2	2	0	0	2	0	0	0	1	0
484	0	1	0	0	0	0	2	2	0	0	0	0	2	1	0	1	0	0	0	1	0	0	0	0	0	0	0	1	2	1	1	1	0	1	0	1	1	1	1	1	1	1	1	2	0	2	0	1	0
485	1	0	0	0	1	1	1	2	1	0	1	0	1	1	0	0	0	0	1	0	1	0	0	0	0	0	1	1	0	1	1	0	0	0	0	1	1	0	0	1	1	0	0	1	0	0	0	2	0
486	0	1	0	0	1	1	2	1	2	0	0	0	0	0	0	0	0	0	0	2	1	1	1	1	1	2	2	2	0	2	0	0	0	0	1	2	2	0	0	0	0	0	0	1	0	1	0	2	0
487	1	1	0	0	1	1	2	1	1	0	0	1	1	1	0	0	0	0	0	2	0	1	0	0	0	0	1	1	1	2	0	0	0	0	0	2	1	0	0	0	0	1	1	2	1	1	0	2	0
488	0	1	0	0	0	0	2	1	1	0	0	0	1	0	0	0	0	1	0	2	0	0	0	0	0	0	1	2	0	2	0	2	1	0	0	1	1	0	1	1	0	1	1	1	1	1	0	1	1
489	0	0	0	0	0	0	1	2	0	0	1	0	0	0	0	0	0	0	0	1	0	0	0	0	0	0	2	2	0	1	2	1	1	0	0	2	1	0	0	0	0	0	0	1	1	1	0	2	0
490	1	0	0	0	0	0	2	1	2	0	0	0	1	0	0	0	0	1	0	1	1	1	0	0	0	0	1	1	1	2	0	1	1	2	2	2	1	0	0	1	1	0	0	2	0	2	0	2	0
491	0	2	0	0	0	0	2	2	2	0	0	1	1	1	0	0	0	1	0	1	0	1	0	0	0	0	0	2	1	1	1	2	1	1	0	2	1	0	0	0	0	0	1	2	1	1	0	1	0
492	0	1	0	0	1	1	2	1	0	0	0	0	0	0	0	0	0	1	0	2	0	0	0	0	0	1	2	2	0	2	0	1	1	0	0	2	1	1	1	1	1	0	0	2	0	1	0	2	0
493	0	0	0	0	0	1	2	2	1	0	1	1	1	1	0	0	1	1	0	2	0	1	0	0	0	0	1	2	1	2	0	1	1	0	1	1	2	0	0	1	1	0	0	1	1	0	0	2	0
494	0	0	0	0	0	0	2	2	1	0	1	0	1	0	0	0	0	0	1	1	1	0	0	0	0	0	1	2	1	1	1	0	0	0	0	0	2	0	0	1	1	2	2	2	1	1	0	2	0
495	0	0	0	0	2	2	2	1	2	0	0	0	0	0	0	0	1	0	1	1	1	0	1	0	0	0	1	2	1	0	2	0	0	1	1	2	1	0	0	1	1	1	0	0	0	0	0	1	1
496	0	2	0	0	0	0	2	0	2	0	0	0	0	0	0	0	0	1	0	2	0	0	1	0	0	0	2	2	0	2	1	1	1	1	1	1	0	0	0	1	1	0	1	1	0	1	0	2	0
497	1	2	0	0	0	0	2	1	2	0	0	0	0	0	0	0	0	0	2	0	1	0	0	0	0	1	2	2	1	2	2	2	2	0	1	1	2	0	0	1	1	1	0	1	1	1	0	2	0
498	1	1	0	0	0	0	1	2	1	0	0	1	2	1	0	0	0	0	1	1	0	0	1	1	1	2	1	1	2	2	1	1	1	0	1	2	1	0	0	1	1	1	1	2	1	1	0	2	0
499	1	1	1	0	0	0	1	2	1	0	1	0	2	1	0	1	0	0	1	0	1	1	0	0	0	0	2	2	0	2	1	1	0	0	1	2	2	0	0	0	0	1	1	2	1	0	1	0	1
500	0	1	0	0	0	0	2	0	1	0	0	1	2	1	0	0	0	0	1	1	1	1	0	0	0	0	0	1	2	2	1	1	0	2	1	1	0	1	1	1	0	1	1	2	1	0	1	0	0
501	0	1	0	0	0	0	1	2	0	0	0	0	0	0	0	0	0	1	0	1	0	1	1	1	1	1	1	1	1	2	0	1	1	0	0	1	1	0	0	1	1	0	0	2	0	0	0	2	0
502	0	2	0	0	0	0	1	2	1	0	1	0	0	0	0	0	0	0	0	2	0	0	0	0	0	0	0	1	1	0	1	1	1	0	0	2	1	0	0	1	1	0	0	1	1	0	1	1	0
503	1	2	0	0	0	0	1	1	0	0	1	0	1	1	0	0	0	0	0	2	0	0	0	0	0	0	2	2	1	2	0	1	1	0	0	1	1	0	0	1	1	0	0	0	0	0	0	1	0
504	0	0	0	0	0	0	2	1	1	0	0	1	1	1	0	0	0	0	0	1	0	1	1	1	1	0	2	2	0	2	1	1	1	2	2	2	1	0	0	2	1	1	1	1	1	0	0	2	0
505	1	2	1	0	0	0	2	1	2	0	0	0	0	0	0	0	0	0	1	1	1	0	0	0	0	0	2	2	1	2	1	1	2	1	0	1	1	0	0	1	1	0	0	1	0	0	0	2	0
506	1	2	0	0	1	1	1	2	1	0	0	1	2	2	0	1	0	0	1	1	1	1	1	1	1	1	1	2	0	1	1	1	1	1	1	2	0	0	0	0	0	0	1	2	1	0	1	1	0
507	1	0	0	0	2	2	2	2	2	0	0	1	1	1	0	0	0	0	1	1	0	0	0	0	0	0	1	2	0	1	2	1	1	1	2	2	2	0	0	2	2	1	0	0	0	0	0	2	0
508	1	1	0	0	0	0	2	2	1	0	1	2	2	2	0	0	0	0	1	1	1	2	1	1	1	1	1	0	2	2	0	1	1	1	1	2	1	0	0	2	2	0	0	1	1	0	0	1	1
509	1	2	0	0	0	0	2	0	2	0	0	1	1	1	0	0	0	0	1	1	0	0	0	0	0	1	2	2	1	2	1	1	1	1	1	1	2	0	0	2	2	0	0	2	0	0	0	2	0
510	1	1	0	0	1	1	2	2	1	0	1	0	0	0	0	0	0	1	2	0	1	0	0	0	0	0	2	2	0	1	0	1	1	1	1	2	1	0	0	2	2	0	0	2	0	2	0	2	0
511	1	0	1	0	0	0	2	0	2	0	0	1	1	1	0	0	0	0	0	1	0	0	0	0	0	0	1	2	1	2	0	1	2	0	0	0	1	0	0	2	2	0	0	2	0	0	0	2	0
512	1	2	0	0	0	0	2	0	2	0	0	0	1	0	0	0	0	1	1	1	0	1	0	0	0	0	2	2	1	2	0	1	1	0	0	2	1	0	0	1	1	1	1	2	1	0	0	1	0
513	0	2	0	0	0	0	0	2	1	0	0	0	0	0	0	0	1	1	0	2	0	0	0	0	0	0	1	1	0	2	1	2	1	0	0	1	1	0	0	1	1	0	0	2	1	0	0	1	1
514	0	0	0	0	0	0	2	2	1	0	0	1	1	0	1	1	0	2	1	1	1	1	0	0	0	0	1	1	1	2	1	1	1	0	0	1	1	0	0	1	1	0	0	2	0	0	0	1	0
515	1	0	0	0	1	1	2	2	1	0	1	0	1	0	0	1	0	1	1	1	1	1	0	0	0	0	1	2	0	1	1	1	1	1	0	0	1	0	0	1	1	0	0	2	1	0	0	2	0
516	0	1	0	0	1	1	1	2	1	0	1	0	2	1	0	1	0	0	1	1	1	0	1	0	0	0	2	2	0	2	0	1	0	0	0	1	2	0	0	1	1	0	0	2	0	0	0	0	1
517	1	2	0	0	0	0	2	0	2	0	0	1	1	0	0	0	0	1	2	0	1	1	0	0	0	0	2	2	1	2	1	0	0	0	0	2	1	0	0	1	1	1	1	2	0	1	0	0	0
518	1	0	0	0	0	0	2	2	1	0	1	0	1	0	0	0	0	1	2	0	1	0	0	0	0	0	2	2	1	2	1	2	2	1	0	0	1	0	0	1	1	0	0	1	0	0	0	0	1
519	1	0	1	0	0	0	2	0	2	0	0	0	1	1	0	0	0	1	1	1	0	0	1	0	0	1	1	1	2	2	0	1	2	1	0	1	2	0	0	0	0	1	1	1	1	0	0	2	0
520	1	0	0	0	1	1	2	1	1	0	0	0	0	0	0	0	0	0	1	1	1	1	0	0	0	0	1	1	1	2	0	1	1	0	0	2	2	0	0	0	0	1	1	2	1	0	0	1	1
521	1	1	0	0	0	0	1	2	1	0	1	0	1	0	0	0	0	1	0	2	0	0	1	0	0	1	1	1	1	1	1	1	1	0	0	2	2	0	0	1	1	0	0	1	1	1	0	1	0
522	0	2	0	0	0	0	2	1	1	1	0	0	2	1	0	0	0	1	0	2	0	0	0	0	0	0	2	2	0	2	2	0	0	0	1	2	1	1	1	1	1	0	0	2	1	1	0	0	2
523	0	0	0	0	0	0	1	2	0	0	0	0	0	0	0	0	0	1	1	1	0	0	0	0	0	0	0	2	1	1	1	1	1	1	1	2	1	0	0	1	1	0	0	1	0	0	0	1	0
524	0	2	0	0	0	0	1	0	2	0	0	1	1	1	0	0	0	0	0	2	0	1	0	0	0	0	1	1	1	2	0	2	2	0	0	1	0	0	0	1	1	0	0	1	0	0	0	1	1
525	1	1	0	0	0	0	2	2	1	0	0	1	1	1	0	0	0	0	1	1	1	0	0	0	0	0	2	2	1	2	2	1	0	1	0	1	1	0	0	1	1	0	0	1	0	0	0	1	0
526	1	1	0	0	0	0	2	1	1	0	0	2	2	2	0	0	0	0	1	0	1	0	0	0	0	1	0	1	2	2	1	0	1	1	0	2	1	0	0	1	1	1	1	2	0	0	1	1	0
527	0	0	0	0	0	0	1	1	1	0	1	1	2	2	0	0	0	1	0	2	1	1	2	1	1	1	1	2	1	1	1	1	1	0	0	2	1	0	0	2	2	1	1	2	1	1	1	1	0
528	0	1	0	0	0	0	2	1	2	0	0	0	1	0	0	0	0	1	2	0	2	0	1	0	0	0	1	1	1	2	0	0	0	0	0	2	1	0	0	1	1	0	0	1	1	0	0	1	0
529	0	2	0	0	0	0	1	1	2	0	0	1	1	1	0	0	0	1	1	1	1	0	0	0	0	0	2	2	1	2	1	2	2	0	1	1	2	0	0	2	2	0	0	2	0	0	0	0	2
530	1	0	0	0	0	0	1	1	1	0	1	0	0	0	0	0	0	2	0	2	0	0	0	0	0	0	2	2	0	2	1	0	0	2	1	1	2	0	0	1	1	0	0	0	1	0	0	2	0
531	1	1	0	0	0	0	2	1	1	0	0	0	0	0	0	0	0	0	1	0	0	1	0	0	0	0	1	2	0	1	0	1	0	1	2	2	0	0	0	0	0	1	1	1	1	0	0	2	0
532	0	0	0	0	0	0	2	2	2	0	1	1	2	1	1	1	1	1	0	2	0	0	0	0	0	1	0	1	2	1	1	0	1	1	0	1	0	0	0	0	0	0	0	2	0	2	0	1	0
533	0	2	0	0	0	0	2	0	2	0	0	1	1	1	0	0	1	1	1	1	0	1	0	0	0	0	1	1	1	2	0	1	2	0	0	2	1	0	0	0	0	1	1	2	1	1	0	2	0
534	1	1	0	0	0	0	2	1	2	0	0	0	1	1	0	0	0	1	1	1	1	0	0	0	0	0	1	2	1	2	0	1	1	2	0	1	2	0	0	2	1	1	1	2	1	1	0	0	0
535	0	1	0	0	0	0	1	1	1	0	1	1	2	2	0	0	0	2	0	2	0	0	0	0	0	0	2	2	0	2	1	1	1	0	0	2	1	1	1	1	1	1	1	2	1	1	0	2	0
536	1	2	0	0	0	0	2	2	1	0	0	0	1	0	0	0	0	1	0	2	0	0	0	0	0	0	1	2	1	1	1	1	0	1	1	2	1	0	0	0	0	0	0	1	0	0	0	0	1
537	0	1	0	0	1	1	2	2	1	0	0	0	1	0	0	1	0	1	0	2	0	1	0	0	0	0	1	2	2	1	1	1	1	1	1	1	1	2	1	1	1	0	0	2	0	0	0	1	1
538	1	0	1	0	0	0	2	2	1	0	0	0	0	0	0	0	0	0	0	2	0	1	0	0	0	0	1	2	2	2	0	0	0	1	1	2	1	0	0	1	1	0	0	2	0	1	0	0	1
539	0	1	0	0	1	1	2	2	1	0	0	0	0	0	0	0	0	0	1	1	1	0	0	0	0	0	0	2	0	1	2	0	0	0	0	2	1	1	0	1	1	1	1	1	1	2	0	2	0
540	1	0	0	0	0	0	2	1	2	0	0	0	1	0	0	1	0	1	0	2	1	0	1	0	0	0	0	1	1	2	0	0	0	0	0	2	2	1	0	0	0	0	0	2	1	1	0	0	0
541	1	0	0	0	1	1	1	0	2	0	0	0	0	0	0	0	0	2	1	1	1	0	0	0	0	0	2	1	1	2	1	2	2	0	0	2	1	0	0	0	0	0	0	1	1	0	0	2	0
542	1	1	0	0	0	0	2	2	2	0	0	0	1	1	0	1	0	0	1	1	0	0	0	0	0	1	2	2	1	2	1	2	1	2	0	2	1	0	0	1	1	0	0	2	0	2	1	1	0
543	1	2	0	0	0	0	1	2	1	0	1	0	0	0	0	0	0	2	1	1	1	0	0	0	0	0	0	2	2	1	2	1	1	0	0	2	2	0	0	1	1	0	0	2	1	1	0	0	1
544	0	1	0	0	0	0	0	1	1	1	1	0	2	0	0	0	0	1	2	0	1	0	1	1	1	1	2	2	0	1	0	1	1	1	1	1	1	0	0	2	1	0	0	2	0	0	0	0	0
545	1	2	0	0	0	0	1	2	0	0	1	1	1	1	0	0	0	2	1	1	1	0	0	0	0	0	0	1	1	2	0	1	1	0	0	1	2	0	0	1	1	0	0	2	1	1	0	1	0
546	1	1	0	0	0	0	1	2	1	0	0	0	1	0	0	0	0	0	1	1	1	0	0	0	0	0	2	2	0	2	0	1	1	0	0	2	0	0	0	0	0	0	0	1	0	0	0	1	0
547	0	0	0	0	0	0	2	1	2	0	0	0	0	0	0	0	0	1	0	2	0	0	1	0	0	1	2	2	1	2	0	0	1	1	0	1	1	0	0	2	2	0	0	2	0	0	0	2	0
548	0	0	0	0	0	0	2	0	2	0	0	0	0	0	0	0	0	2	1	1	1	0	0	0	0	0	1	1	2	2	0	2	2	0	0	0	2	0	0	1	1	0	0	1	0	0	1	0	0
549	1	2	0	0	1	1	1	1	1	1	2	1	1	1	0	0	0	2	1	1	0	0	0	0	0	0	1	2	1	2	0	2	2	0	0	2	1	0	0	1	1	0	0	2	0	1	0	0	1
550	0	1	0	0	0	0	2	2	1	0	0	0	2	1	0	0	0	1	1	1	1	0	0	0	0	0	2	2	0	2	0	0	0	0	0	1	1	1	1	1	1	0	0	2	0	2	0	2	0
551	0	0	0	0	0	0	2	2	1	0	1	0	0	0	0	0	0	1	1	1	1	0	1	0	0	1	1	1	1	2	0	1	1	0	0	2	2	0	0	2	1	1	1	2	0	0	0	1	0
552	1	2	0	0	0	0	2	1	2	0	0	1	1	1	0	0	0	1	0	2	1	0	1	0	0	0	1	1	1	2	0	1	1	0	0	1	1	0	0	1	1	1	1	2	1	0	0	1	1
553	0	2	1	0	0	0	2	2	1	0	0	0	0	0	0	0	0	1	0	2	1	0	0	0	0	0	2	2	1	2	2	0	0	0	0	2	1	0	0	0	0	1	0	1	0	0	0	1	1
554	0	1	0	0	1	1	1	1	2	0	0	1	1	0	1	1	0	0	0	2	0	2	1	1	1	1	1	2	2	1	2	1	1	1	1	2	1	0	0	2	2	0	0	2	0	0	0	1	0
555	0	1	0	0	1	1	1	2	1	0	1	1	0	0	0	0	0	1	1	1	0	0	1	0	0	0	2	2	0	2	1	1	2	0	0	0	2	0	0	1	1	0	0	2	1	1	0	2	0
556	0	0	0	0	0	0	1	2	1	0	1	0	0	0	0	0	0	0	2	0	0	0	0	0	0	0	0	1	1	2	0	1	1	2	0	1	1	0	0	1	0	1	1	2	1	0	0	1	0
557	1	1	0	0	0	0	1	1	1	1	1	1	1	1	0	0	0	2	0	2	0	1	1	1	1	2	2	2	0	1	1	2	1	0	0	1	1	0	0	2	2	0	0	2	1	1	0	1	0
558	1	2	0	0	0	0	2	1	1	0	0	1	2	1	0	0	0	2	0	2	0	0	0	0	0	0	1	2	1	1	1	2	1	1	0	1	1	0	1	2	1	0	0	2	0	0	0	1	0
559	0	2	0	0	0	0	2	2	2	0	0	0	2	1	0	1	1	1	1	0	1	0	0	0	0	0	1	1	0	1	0	1	2	0	0	1	2	0	0	2	2	0	0	1	0	1	0	0	0
560	1	0	0	0	1	1	2	2	1	0	1	0	1	0	0	0	0	2	0	2	0	1	0	0	0	0	1	2	0	2	0	0	0	0	0	1	1	0	1	1	0	0	0	2	0	1	1	0	0
561	0	1	0	0	0	0	2	1	2	0	0	1	1	1	0	0	0	1	1	1	0	0	0	0	0	0	1	1	1	2	0	0	0	0	0	1	0	0	0	1	1	1	0	1	0	1	0	2	0
562	0	1	0	0	1	1	2	1	2	0	0	1	1	0	1	1	0	0	0	2	0	0	0	0	0	1	1	1	1	2	1	1	0	1	2	2	2	0	0	0	0	1	1	2	1	1	0	2	0
563	0	1	0	0	0	0	2	1	2	0	0	1	2	2	0	0	0	1	1	1	1	0	1	1	1	2	1	2	0	2	0	2	2	0	0	1	1	0	0	2	2	0	0	2	1	0	0	2	0
564	1	0	0	0	1	1	2	1	2	0	0	0	0	0	0	0	0	0	0	1	0	0	0	0	0	0	1	2	0	1	0	1	1	0	0	2	2	0	0	1	1	0	0	0	0	0	0	2	0
565	0	1	1	0	0	0	2	2	2	0	0	0	0	0	0	0	0	0	0	1	0	1	0	0	0	0	2	2	1	1	2	1	1	2	1	2	2	0	0	1	1	1	1	2	1	1	0	2	0
566	1	1	0	0	0	1	2	2	1	0	0	0	1	1	0	0	0	1	0	2	0	0	0	0	0	0	1	2	1	2	0	0	0	0	0	2	1	0	0	0	0	1	1	2	2	2	0	0	0
567	1	2	0	0	0	0	1	1	1	1	1	0	0	0	0	0	0	1	0	2	0	0	1	0	0	0	2	2	0	2	0	1	1	0	0	2	1	0	0	1	1	0	0	1	0	1	0	2	0
568	1	1	0	0	0	0	1	1	2	0	1	0	0	0	0	0	0	1	0	2	0	1	0	0	0	1	0	2	1	2	1	1	1	1	1	2	1	0	0	1	1	1	1	2	1	2	0	1	0
569	1	1	0	0	0	0	1	1	2	0	1	2	1	1	0	0	1	1	2	0	1	0	0	0	0	0	1	1	0	1	2	0	1	0	0	2	0	0	0	0	0	0	0	0	0	0	0	1	0
570	0	2	0	0	0	0	1	2	1	0	1	0	0	0	0	0	0	1	1	0	1	1	0	0	0	0	0	2	1	1	1	0	0	0	0	2	2	0	0	1	1	0	0	2	0	1	0	0	1
571	1	2	0	0	0	0	2	2	2	0	0	0	0	0	0	0	0	0	2	0	1	0	1	0	0	0	2	2	0	2	1	0	0	0	0	2	2	0	0	0	0	0	0	2	0	0	1	0	1
572	1	1	0	0	0	0	1	2	1	0	0	0	0	0	0	0	0	1	1	1	1	1	0	0	0	0	2	2	0	2	0	2	1	1	0	2	2	0	0	1	1	0	0	2	0	0	0	1	1
573	0	2	0	0	0	0	1	2	0	0	1	0	0	0	0	0	0	0	0	2	0	0	1	0	0	0	1	1	1	2	0	1	1	1	1	2	2	0	0	2	2	0	0	1	0	1	0	1	0
574	0	1	0	0	0	0	1	2	1	0	1	0	1	0	0	0	0	0	1	1	1	0	1	0	0	0	1	1	2	2	1	0	0	1	2	2	1	0	0	0	0	0	0	2	1	1	0	1	0
575	1	0	0	0	2	2	1	2	1	0	1	0	1	0	0	0	0	0	1	1	1	0	0	0	0	1	1	2	1	1	2	0	0	0	0	2	1	0	0	0	0	1	1	1	1	0	0	2	0
576	0	0	0	0	1	1	2	1	1	0	0	0	0	0	0	0	0	0	1	1	1	1	0	0	0	0	1	1	2	2	0	2	1	0	1	2	0	0	0	0	0	1	0	1	0	0	0	1	0
577	0	1	1	0	0	0	2	1	1	0	0	1	1	1	0	0	0	1	0	2	1	1	0	0	0	0	2	2	0	2	1	1	1	0	0	2	2	0	0	2	1	0	0	2	1	0	0	2	0
578	1	1	0	0	1	1	2	2	1	0	0	1	1	1	0	0	0	1	2	0	1	0	0	0	0	0	1	1	1	2	1	2	1	1	0	0	2	0	0	1	1	1	1	2	1	1	1	1	0
579	1	0	0	0	0	0	2	1	2	0	0	1	2	2	0	0	0	0	0	2	0	0	0	0	0	0	2	2	2	2	1	2	1	1	0	1	1	0	0	1	1	0	0	2	2	0	0	2	0
580	1	1	1	1	0	1	0	2	0	0	2	0	0	0	0	0	0	0	0	1	0	0	0	0	0	0	0	0	1	1	0	2	2	0	0	2	1	0	0	1	1	0	0	2	0	0	0	1	0
581	1	2	1	0	0	0	1	2	2	0	0	1	1	1	0	0	0	0	0	2	0	0	0	0	0	2	2	2	0	2	1	0	0	0	0	2	1	0	0	1	1	0	0	1	1	0	1	0	0
582	1	2	0	0	0	0	2	1	1	0	0	1	2	2	0	1	0	1	1	1	0	1	1	1	1	1	0	2	1	1	1	1	1	1	1	1	2	0	0	1	1	1	0	1	0	1	0	2	0
583	1	1	0	0	0	0	2	0	1	0	0	0	0	0	0	0	0	1	1	1	0	1	0	0	0	0	1	1	0	1	0	1	1	1	1	1	1	0	0	2	2	0	0	2	0	0	1	1	0
584	1	0	0	0	1	1	1	1	2	1	0	0	0	0	0	0	0	1	1	1	1	0	1	0	0	0	2	2	0	1	0	1	1	0	0	1	1	0	0	1	1	0	0	2	0	2	1	0	1
585	1	2	0	0	0	0	2	1	2	0	0	0	0	0	0	0	0	2	1	1	0	1	0	0	0	0	2	2	0	2	1	1	1	0	0	2	2	0	0	2	2	1	1	2	0	0	1	0	0
586	0	1	0	0	1	1	2	2	2	0	0	0	0	0	0	0	0	1	0	2	0	0	0	0	0	0	1	1	1	2	0	1	1	0	0	1	2	0	0	1	1	0	0	2	0	0	0	2	0
587	0	0	0	0	1	1	1	2	0	0	2	1	1	1	0	0	0	1	1	1	0	0	0	0	0	1	2	2	0	1	0	1	1	0	1	1	2	0	0	2	2	1	0	0	0	0	0	2	0
588	1	1	0	0	0	0	1	2	1	0	1	0	1	0	0	0	0	1	1	1	1	1	1	0	0	1	1	2	1	1	1	1	1	1	0	1	1	0	0	1	0	0	0	1	0	0	0	1	1
589	0	1	0	0	0	0	2	2	1	0	0	0	0	0	0	0	0	0	0	1	0	1	0	0	0	0	1	1	0	1	1	1	1	0	0	1	2	0	0	1	1	1	1	2	1	1	0	2	0
590	0	0	0	0	1	1	1	1	1	0	1	0	0	0	0	0	0	1	1	1	0	1	1	0	0	1	2	2	0	2	2	1	1	0	0	2	1	0	0	2	2	0	0	2	0	1	0	2	0
591	1	2	1	0	1	1	2	1	1	0	0	1	1	1	0	0	0	1	0	2	0	0	1	0	0	1	1	1	1	2	1	2	2	0	0	1	1	0	0	1	1	0	0	1	0	0	0	2	0
592	1	1	1	1	0	1	2	1	2	0	0	0	1	0	0	0	0	1	1	1	0	0	0	0	0	0	2	2	0	2	1	1	1	0	0	1	2	0	0	1	1	1	1	2	1	2	0	0	0
593	0	1	0	0	0	0	2	2	1	0	0	0	0	0	0	0	1	1	0	2	0	0	0	0	0	0	1	1	2	2	1	2	2	0	1	2	2	0	0	1	1	1	1	2	1	2	0	1	0
594	1	2	1	0	0	0	1	2	1	1	1	0	1	0	0	0	1	2	0	2	0	0	0	0	0	0	0	1	2	1	1	1	1	0	0	1	0	1	1	0	0	0	0	2	0	0	1	0	0
595	1	0	0	0	0	0	2	1	1	0	0	1	1	1	0	0	0	1	1	0	1	1	1	1	1	1	0	1	2	1	1	0	0	1	0	1	1	0	0	0	0	0	0	2	0	1	0	1	1
596	1	1	0	0	0	0	2	2	1	0	1	0	0	0	0	0	0	0	1	1	0	0	2	0	0	0	1	1	1	2	1	1	1	0	0	1	2	0	0	2	2	1	0	1	1	1	0	0	2
597	1	1	0	0	1	1	1	2	1	0	1	1	1	1	0	0	1	1	0	1	0	1	0	0	0	0	0	2	1	1	1	1	1	2	0	1	1	0	0	0	0	1	1	1	0	1	0	1	1
598	0	1	0	0	0	0	2	1	1	0	1	0	1	0	0	0	0	0	0	2	0	0	0	0	0	1	1	1	1	2	0	0	1	1	0	1	2	0	0	1	1	2	2	2	1	1	0	2	0
599	1	0	0	0	1	1	1	1	1	0	1	0	1	0	0	0	0	2	1	1	1	0	1	0	0	0	2	0	1	1	1	2	2	0	1	2	1	1	1	0	0	0	0	2	0	0	0	1	0
600	0	1	0	0	0	0	1	2	1	0	1	1	2	1	0	0	0	0	0	2	0	0	0	0	0	0	1	2	1	2	1	1	1	1	1	2	2	0	0	1	1	0	0	1	0	0	0	1	1
601	1	1	0	0	0	0	1	2	1	0	0	0	0	1	0	0	0	0	0	2	0	0	0	0	0	0	2	2	1	2	1	2	1	0	0	1	2	0	0	1	1	1	0	1	1	1	0	2	0
602	1	2	0	0	1	1	2	0	2	0	0	0	0	0	0	0	0	0	1	1	1	0	0	0	0	1	1	2	0	1	0	1	1	0	0	2	0	0	0	1	1	0	0	1	1	0	0	2	0
603	1	1	0	0	0	0	1	1	0	1	1	1	1	1	0	0	0	0	2	0	1	0	0	0	0	0	2	2	0	1	2	1	1	1	1	2	2	0	0	1	1	1	1	2	1	0	0	1	1
604	1	1	0	0	0	0	1	0	2	0	0	0	1	0	0	0	0	0	2	0	0	1	0	0	0	1	0	1	2	1	1	1	1	0	0	2	1	0	0	0	0	0	0	2	0	2	0	2	0
605	1	1	2	0	0	0	2	1	2	0	0	0	0	0	0	0	0	1	0	2	0	0	0	0	0	0	1	2	1	1	2	2	2	0	1	1	1	0	0	2	1	0	0	0	0	0	1	0	0
606	1	1	0	0	0	0	1	0	2	0	0	1	1	1	0	0	0	0	0	1	0	0	0	0	0	0	2	2	1	2	0	0	0	0	0	2	1	0	0	0	0	1	0	1	0	0	0	1	0
607	1	1	1	0	0	0	1	2	0	0	0	1	2	1	0	0	0	1	1	1	1	0	0	0	0	1	0	1	0	1	1	0	0	0	0	1	2	0	0	1	1	0	0	1	0	0	1	1	0
608	1	1	0	0	0	0	1	2	1	0	0	1	1	1	0	0	0	2	1	1	1	0	0	0	0	0	0	2	1	1	1	1	1	1	1	1	1	0	0	1	1	0	0	2	0	1	0	2	0
609	0	1	0	0	0	0	2	2	1	0	0	0	2	1	0	0	0	0	2	0	1	0	2	0	0	0	2	2	1	2	2	2	1	1	0	1	2	0	0	1	1	0	0	0	0	0	1	0	1
610	0	2	1	0	0	0	1	2	1	0	1	0	0	0	0	0	0	1	0	0	0	1	0	0	0	0	2	1	1	2	1	2	1	0	0	2	0	0	0	1	1	2	2	2	1	1	1	1	0
611	1	2	1	0	0	0	2	1	1	0	0	0	2	1	0	1	1	2	0	2	0	1	0	0	0	0	1	2	1	1	1	0	0	0	0	1	1	0	0	1	1	1	1	2	1	2	0	0	2
612	0	2	1	1	0	1	2	2	2	0	1	1	1	1	0	0	0	2	0	2	0	0	1	0	0	1	2	2	0	2	1	2	1	1	1	2	2	0	0	0	0	1	1	2	1	0	0	2	0
613	0	0	0	0	1	1	2	1	2	0	0	1	1	1	0	0	0	0	1	1	1	0	0	0	0	0	0	2	0	1	2	2	2	0	0	0	2	0	0	1	1	1	1	1	1	1	0	2	0
614	0	2	0	0	0	0	2	0	1	0	0	0	1	0	0	1	0	1	1	1	1	2	1	1	1	1	1	1	0	1	0	2	1	0	0	2	1	0	0	1	1	0	0	1	0	0	1	0	0
615	0	2	0	0	0	0	2	1	2	0	0	0	1	0	0	0	0	0	0	2	0	2	1	1	1	1	1	1	1	2	0	2	2	0	1	1	2	0	0	0	0	0	0	2	0	0	0	2	0
616	1	2	0	0	0	0	2	1	2	0	0	0	0	0	0	0	0	0	0	2	1	0	1	1	1	2	1	2	1	2	0	2	2	0	0	1	2	0	0	2	1	0	0	1	0	0	0	1	0
617	0	1	0	0	0	0	2	2	2	1	0	0	0	0	0	0	0	1	0	2	0	0	0	0	0	1	1	0	2	2	0	1	1	0	0	1	1	0	0	1	0	1	1	1	1	2	0	0	0
618	0	1	0	0	0	0	2	2	1	0	0	0	0	0	0	0	1	1	1	0	1	2	0	0	0	0	2	2	1	2	0	1	2	0	0	2	1	0	0	1	1	2	2	2	0	1	0	1	0
619	0	1	1	0	0	0	1	1	0	1	1	1	1	1	0	0	0	0	1	1	1	2	1	1	1	1	2	1	1	2	0	2	1	0	0	1	2	0	0	1	1	0	0	1	0	1	0	0	1
620	1	1	1	0	0	0	2	1	2	0	0	0	2	1	0	1	0	0	2	0	0	0	0	0	0	0	1	2	2	2	0	1	0	0	1	2	1	0	0	0	0	0	0	2	0	1	0	2	0
621	1	1	0	0	0	0	1	1	1	0	1	0	0	0	0	0	0	1	1	1	1	1	1	1	1	1	2	2	0	2	1	1	1	1	0	1	1	0	0	0	0	0	0	2	0	1	0	2	0
622	0	0	0	0	1	1	1	1	2	0	0	0	0	0	0	0	0	0	0	2	1	1	0	0	0	0	1	2	0	1	1	1	1	0	0	1	2	0	0	2	2	1	1	1	0	0	0	2	0
623	1	1	0	0	0	0	2	2	2	0	1	0	0	0	0	0	0	0	0	2	0	1	0	0	0	0	1	2	0	1	1	2	1	0	0	1	1	0	0	0	0	0	0	2	0	1	0	2	0
624	1	1	0	0	1	1	1	2	1	0	1	0	0	0	0	0	0	1	1	1	0	0	0	0	0	0	2	2	1	2	0	0	1	1	0	1	2	0	0	1	1	0	0	1	0	0	0	1	1
625	1	2	0	0	0	0	2	0	2	0	0	0	0	0	0	0	0	0	1	0	1	0	1	0	0	0	1	2	0	1	1	1	1	0	0	2	2	0	0	1	1	1	1	2	1	2	0	1	1
626	0	1	0	0	0	0	1	2	1	0	0	0	0	0	0	0	0	0	0	2	0	1	0	0	0	0	2	2	0	2	1	1	1	1	0	2	2	0	0	0	0	1	0	1	0	1	0	2	0
627	0	0	0	0	1	1	2	1	2	0	0	1	1	1	0	0	0	2	1	1	1	1	1	1	1	1	1	1	1	2	0	0	0	0	0	2	1	0	1	1	0	1	1	1	0	0	0	1	0
628	0	1	0	0	1	1	2	0	2	0	0	0	1	0	0	0	0	0	0	2	0	0	0	0	0	0	0	2	2	0	2	2	2	0	0	1	1	0	0	1	1	0	0	1	1	0	0	1	1
629	0	1	0	0	0	0	2	1	1	0	0	0	0	0	0	0	0	0	1	1	1	1	0	0	0	1	2	2	0	2	0	2	2	0	0	0	1	0	0	0	0	0	0	2	1	1	1	1	0
630	0	0	0	0	1	1	2	2	1	0	0	0	1	0	0	0	0	0	1	0	1	1	0	0	0	0	2	2	0	2	2	1	2	0	1	2	2	0	0	0	0	0	0	1	0	1	0	1	0
631	0	0	0	0	0	0	2	1	2	0	0	0	0	0	0	0	0	0	1	1	1	0	0	0	0	0	1	1	1	2	0	0	0	0	1	2	2	0	0	1	1	1	1	2	1	0	1	1	0
632	0	1	0	0	1	1	1	1	2	0	0	0	0	0	0	0	0	1	1	1	1	0	0	0	0	0	2	2	0	2	0	0	0	1	2	2	0	1	1	0	0	1	1	1	1	0	0	1	1
633	1	1	0	0	0	0	1	2	1	0	1	0	0	0	0	0	0	1	0	2	0	1	0	0	0	0	2	2	0	2	0	1	1	1	1	1	2	0	0	2	2	0	0	1	0	0	0	2	0
634	1	0	1	0	0	0	2	1	2	0	0	0	1	1	0	0	0	1	0	2	1	1	1	1	1	1	1	1	1	2	1	1	0	0	0	1	2	0	0	1	1	0	0	1	0	0	1	0	0
635	1	1	0	0	0	0	2	1	2	0	0	0	0	0	0	0	0	0	0	1	0	0	0	0	0	1	2	2	1	2	0	2	1	1	1	2	2	0	0	1	1	1	0	0	0	0	0	2	0
636	1	1	0	0	1	1	1	2	1	0	1	0	0	0	0	0	0	1	1	1	1	0	0	0	0	0	2	2	0	2	1	1	1	0	1	2	1	0	0	1	0	0	0	1	1	0	0	0	2
637	1	1	0	0	0	0	2	1	2	0	1	0	0	0	0	0	0	1	0	2	0	0	1	0	0	0	2	2	0	2	1	2	2	0	1	2	1	0	0	1	1	0	0	1	0	0	1	1	0
638	0	1	0	0	0	0	1	1	1	1	0	0	1	0	0	0	0	0	2	0	1	0	1	0	0	0	1	1	1	2	1	1	1	0	0	1	1	1	0	0	0	2	2	2	0	1	0	2	0
639	1	1	0	0	0	0	1	2	0	0	2	1	2	2	0	0	0	1	1	0	0	0	0	0	0	0	2	2	2	2	1	2	2	0	0	1	1	0	0	0	0	0	0	2	0	0	1	0	0
640	0	0	0	0	0	0	1	0	2	0	0	1	1	0	1	1	1	2	1	1	1	1	1	1	1	0	1	2	0	1	2	2	1	0	0	2	2	0	0	1	1	0	0	1	0	0	0	0	1
641	0	1	0	0	0	0	2	1	1	0	1	1	0	0	0	0	1	0	1	1	1	1	0	0	0	0	1	1	2	2	1	1	2	0	0	1	0	0	0	0	0	1	1	2	1	1	0	1	0
642	0	2	0	0	0	0	1	0	2	0	0	0	0	0	0	0	0	0	0	2	0	0	1	0	0	0	2	2	1	1	0	1	2	0	1	2	1	0	0	1	1	0	0	2	0	1	0	0	1
643	1	2	0	0	0	0	0	2	0	1	1	0	0	0	0	0	0	0	0	1	0	0	0	0	0	0	2	2	1	2	1	2	1	0	0	2	1	0	0	1	1	0	0	2	0	0	0	2	0
644	1	1	0	0	0	0	2	1	2	0	0	0	0	0	0	0	0	0	0	2	0	0	0	0	0	0	2	2	0	2	1	1	2	1	0	1	1	0	0	2	2	0	0	1	0	0	0	2	0
645	0	1	1	1	0	1	2	2	1	0	0	1	1	1	0	0	0	0	0	1	0	1	0	0	0	0	1	2	1	2	2	1	2	0	0	2	2	0	0	2	2	0	0	1	1	1	0	0	1
646	0	1	1	0	0	0	1	1	1	0	0	0	0	0	0	0	0	0	0	2	1	0	1	0	0	0	0	2	2	0	2	0	1	1	0	1	1	0	0	2	2	1	1	1	1	0	0	1	0
647	0	1	0	0	0	0	2	2	1	0	0	0	0	0	0	0	0	0	1	1	1	1	0	0	0	0	1	2	1	1	2	1	1	0	0	2	1	0	0	1	1	0	1	2	1	1	0	0	0
648	1	1	0	0	1	1	1	1	1	0	1	0	1	0	0	0	0	2	0	2	0	1	0	0	0	0	2	1	1	2	1	0	1	0	0	2	0	1	1	0	0	0	0	2	1	0	0	0	1
649	1	1	0	0	0	0	1	1	1	0	0	0	0	0	0	0	1	2	1	1	1	0	0	0	0	0	1	2	1	2	0	1	1	0	0	1	1	0	0	0	0	0	0	2	0	0	0	2	0
650	1	0	0	0	1	1	1	1	0	1	1	1	0	0	0	0	0	2	0	2	0	0	0	0	0	1	2	2	0	2	1	1	1	1	1	1	2	0	1	2	1	1	1	2	1	1	0	1	0
651	0	1	0	0	0	0	2	1	2	0	0	0	0	0	0	0	0	0	0	2	0	0	0	0	0	0	0	1	0	1	1	1	1	0	0	2	2	0	0	1	1	1	1	1	1	0	0	1	0
652	0	0	0	0	0	0	1	1	1	0	1	0	0	0	0	0	0	0	2	0	1	0	0	0	0	1	2	2	1	2	2	0	0	0	0	2	0	0	0	1	1	0	0	1	0	0	0	0	0
653	1	2	0	0	0	0	1	1	1	0	0	0	0	0	0	0	0	2	0	1	0	0	0	0	0	1	1	1	0	1	1	1	1	0	0	2	2	0	0	2	2	1	1	2	0	0	0	1	1
654	0	2	0	0	0	0	2	1	2	0	0	0	1	0	0	0	0	0	0	2	0	0	2	0	0	0	2	2	0	1	1	1	1	1	1	2	1	0	0	0	0	0	0	2	0	0	1	1	0
655	0	0	0	0	0	1	2	0	2	0	0	0	0	0	0	0	0	0	0	2	0	1	1	1	1	2	2	2	0	1	1	1	2	0	0	1	1	0	0	1	1	0	0	1	0	1	0	1	0
656	1	1	0	0	0	0	2	2	2	0	0	1	2	1	0	0	0	1	0	2	0	1	1	1	1	1	1	2	0	2	2	0	1	0	0	2	2	0	0	1	1	2	2	2	0	1	0	2	0
657	1	0	0	0	1	1	1	1	2	0	0	1	1	0	0	0	0	2	0	2	0	1	1	1	1	1	0	2	1	2	1	1	0	1	1	2	1	0	0	0	0	1	0	1	1	1	0	2	0
658	1	0	0	0	0	0	2	2	1	0	1	1	2	1	0	0	0	1	1	1	1	1	0	0	0	0	2	2	0	2	0	2	2	1	0	0	2	0	0	2	2	0	0	2	1	0	1	0	0
659	1	1	0	0	0	0	1	2	1	0	1	0	1	1	0	0	0	2	0	2	0	0	0	0	0	0	0	2	1	1	1	1	1	1	1	1	0	0	0	0	0	1	1	2	1	2	0	1	0
660	1	1	0	0	0	0	2	1	2	0	0	0	0	0	0	0	0	1	2	0	1	1	1	1	1	1	1	2	0	1	1	2	1	1	0	1	1	0	0	0	0	0	0	1	1	0	0	2	0
661	0	0	0	0	1	1	2	1	1	0	0	0	1	0	0	0	0	1	1	1	0	1	0	0	0	0	2	2	0	2	1	2	2	0	0	2	2	0	0	1	1	0	0	2	1	1	1	1	1
662	0	0	0	0	1	1	0	2	0	0	2	0	1	0	0	0	0	1	0	2	0	1	0	0	0	0	1	2	1	1	1	1	2	0	0	1	2	1	0	0	0	1	1	1	1	0	1	2	0
663	0	1	0	0	1	1	2	2	0	0	0	1	1	1	0	0	0	0	1	1	1	0	1	0	0	1	1	2	0	2	0	2	2	0	0	2	2	0	0	2	2	1	0	1	2	1	0	2	0
664	1	2	0	0	0	0	2	1	2	0	1	1	1	1	0	0	0	1	2	0	0	0	0	0	0	0	2	2	0	2	0	1	1	0	0	2	1	0	0	2	2	1	1	2	2	2	0	0	0
665	0	1	0	0	0	0	2	2	2	0	0	1	1	0	1	1	0	1	1	1	1	1	1	1	1	1	1	1	1	2	0	1	1	1	1	1	1	0	0	1	1	0	0	2	0	0	0	1	0
666	0	0	0	0	0	0	0	2	0	0	1	1	1	2	0	0	0	0	1	1	1	0	0	0	0	0	0	1	1	2	0	2	2	0	1	2	1	0	0	1	1	0	0	2	1	0	0	2	0
667	1	0	0	0	0	0	2	2	2	0	0	0	1	0	0	0	0	0	1	1	0	0	0	0	0	0	1	2	0	1	2	2	1	1	1	2	2	0	0	1	1	0	0	2	0	1	0	2	0
668	1	1	0	0	0	0	2	2	1	0	1	1	2	2	0	1	0	1	0	1	0	0	0	0	0	0	0	1	2	1	1	0	0	1	1	2	1	0	0	0	0	0	0	0	0	0	0	2	0
669	0	0	0	0	0	0	2	2	2	0	0	0	1	1	0	0	0	0	0	1	0	0	1	0	0	0	2	2	1	2	1	0	0	1	1	2	1	0	0	1	1	0	0	1	0	1	0	1	1
670	0	0	0	0	0	0	2	1	1	0	0	0	1	1	0	1	0	0	1	1	1	0	0	0	0	0	1	1	0	1	2	1	1	2	2	2	2	0	0	1	1	0	0	2	0	0	0	2	0
671	0	1	0	0	0	0	2	0	2	0	0	0	1	1	0	0	0	0	0	1	0	0	0	0	0	1	1	2	0	2	2	1	1	0	0	1	1	0	0	1	1	1	1	1	1	0	0	2	0
672	1	2	0	0	0	0	2	2	2	0	0	0	1	0	0	0	0	0	0	1	0	1	0	0	0	0	0	0	1	2	1	1	0	1	1	2	1	0	0	1	1	0	0	1	0	1	0	2	0
673	0	1	0	0	0	0	1	2	1	0	1	0	0	0	0	0	1	1	0	1	0	1	0	0	0	0	1	1	1	2	0	1	1	0	0	2	1	0	1	1	0	0	0	2	0	0	0	1	0
674	0	1	2	0	0	0	2	1	2	0	0	1	2	2	0	1	0	0	1	1	1	0	2	0	0	0	2	2	0	2	0	2	1	1	0	1	1	1	1	1	1	1	1	2	1	0	0	1	0
675	1	1	0	0	0	0	1	1	2	0	0	0	1	0	0	0	0	1	0	2	1	0	0	0	0	0	2	2	1	2	1	0	0	0	0	2	1	0	0	1	1	0	0	2	0	0	0	1	1
676	0	2	1	1	0	1	2	2	1	0	0	2	1	1	0	0	0	0	0	2	0	0	1	0	0	0	2	2	1	1	1	1	1	1	1	1	1	0	0	1	1	1	1	1	1	2	1	0	1
677	0	1	0	0	0	0	2	2	1	0	0	0	1	0	0	0	0	0	1	1	0	0	0	0	0	0	1	2	1	2	2	0	0	0	1	2	2	0	0	2	2	0	0	2	0	0	0	2	0
678	0	2	0	0	0	0	2	2	2	0	1	0	0	0	0	0	0	0	0	1	0	1	0	0	0	0	2	2	0	2	1	2	2	0	0	0	2	0	0	1	1	0	0	1	0	0	0	2	0
679	0	2	1	0	0	0	2	1	2	0	0	0	0	0	0	0	0	2	1	1	0	1	0	0	0	0	2	2	0	2	1	1	1	0	0	2	2	0	0	0	0	0	0	2	0	0	0	2	0
680	0	2	0	0	0	0	2	2	1	0	0	1	2	1	1	1	0	2	0	1	0	1	2	1	1	1	2	2	0	2	0	1	1	1	1	1	2	0	0	2	2	1	1	1	1	1	0	2	0
681	1	2	0	0	0	0	2	2	2	0	0	2	2	1	1	1	0	0	1	1	0	0	0	0	0	0	1	1	0	1	0	1	1	0	0	1	1	0	0	1	0	0	0	2	1	1	1	0	0
682	1	1	0	0	0	0	0	2	0	0	2	1	2	2	0	0	0	0	1	1	0	0	0	0	0	0	2	2	1	2	0	1	2	0	0	0	1	0	0	1	1	1	1	2	1	1	0	2	0
683	0	2	1	0	0	0	2	2	2	0	0	0	0	0	0	0	1	1	0	1	0	0	0	0	0	0	1	1	2	2	0	1	1	1	1	1	1	0	0	2	1	0	0	2	0	0	0	1	0
684	0	0	0	0	2	2	1	2	0	0	0	0	1	0	0	0	0	2	2	0	0	0	1	1	1	2	1	0	1	2	1	0	1	2	0	2	1	0	0	1	1	1	1	2	1	0	0	2	0
685	1	0	0	0	1	1	2	0	2	0	0	0	1	1	0	1	0	1	0	2	0	1	0	0	0	0	1	1	0	1	1	1	1	2	1	2	1	0	0	1	1	0	0	2	0	0	0	0	0
686	1	0	1	0	0	0	2	1	2	0	0	1	2	1	0	0	0	1	1	1	1	0	0	0	0	0	1	1	2	2	1	1	1	0	0	1	2	0	0	0	0	0	0	0	0	0	0	1	1
687	0	1	0	0	0	0	2	2	2	0	0	1	2	1	0	0	0	0	0	0	0	1	0	0	0	0	2	2	0	2	1	1	1	0	0	2	1	0	0	1	1	1	1	2	1	2	0	2	0
688	1	0	0	0	1	1	2	1	2	0	0	0	0	0	0	0	0	0	0	1	0	1	1	0	0	0	2	2	0	1	1	1	1	0	0	1	2	1	1	1	1	0	0	1	0	0	0	2	0
689	1	2	1	0	0	0	1	1	2	0	0	0	0	0	0	0	0	0	0	2	0	0	0	0	0	1	2	2	0	2	1	1	1	0	0	1	1	0	0	2	2	0	0	1	0	0	1	0	0
690	1	2	0	0	0	0	1	2	0	0	1	0	2	0	0	0	0	0	0	1	0	0	0	0	0	0	1	1	2	2	1	1	2	0	0	1	1	1	1	0	0	1	0	1	2	1	0	1	1
691	0	2	0	0	0	0	1	2	0	0	2	0	1	1	0	0	0	1	1	1	1	0	0	0	0	0	2	2	0	1	0	0	0	0	0	1	2	0	0	2	2	1	1	2	1	1	0	1	1
692	0	2	0	0	0	0	2	2	1	0	0	0	1	1	0	0	0	1	2	0	2	1	0	0	0	0	1	2	2	1	2	2	1	0	0	2	2	0	0	1	1	0	0	2	0	0	1	1	0
693	1	1	0	0	0	0	1	2	1	0	0	1	0	0	0	0	0	1	2	0	1	1	0	0	0	0	2	2	0	1	0	1	1	0	0	1	2	0	0	2	2	0	1	2	1	1	1	1	0
694	1	2	0	0	0	0	2	2	0	0	0	1	1	0	1	1	0	0	0	1	0	0	1	0	0	0	2	2	1	2	1	2	2	0	0	2	2	0	0	1	1	0	0	1	1	0	1	1	0
695	1	1	0	0	0	0	2	1	2	0	0	0	0	0	0	0	0	0	1	1	1	0	0	0	0	0	1	2	1	1	2	1	0	1	2	2	2	0	0	2	1	1	1	1	1	0	0	1	0
696	0	1	0	0	0	0	2	2	2	0	0	0	0	0	0	0	0	0	0	2	1	0	2	0	0	0	1	1	0	2	1	1	1	0	0	1	2	0	0	2	2	0	0	1	1	0	0	2	0
697	1	1	0	0	0	0	2	1	2	0	0	0	1	0	0	0	0	0	0	2	0	0	1	0	0	1	2	2	0	2	1	1	1	1	1	2	1	0	0	1	1	0	0	1	0	0	0	1	0
698	1	1	0	0	0	0	1	2	0	0	2	2	2	2	0	0	1	2	2	0	2	0	1	0	0	0	2	2	0	2	1	1	1	0	0	2	2	1	0	0	0	1	1	2	0	2	0	1	0
699	0	2	0	0	1	1	0	2	0	0	2	0	0	0	0	0	0	1	0	2	0	1	1	1	1	1	1	1	1	2	0	1	1	1	1	2	1	0	0	0	0	0	0	2	0	1	0	2	0
700	0	0	0	0	0	0	2	1	1	0	0	0	2	1	0	0	0	0	0	1	0	1	0	0	0	0	2	2	1	2	2	1	0	2	1	1	1	0	0	1	1	0	0	1	0	0	0	1	1
701	1	2	0	0	0	0	2	2	2	0	0	1	1	1	0	0	0	1	0	2	0	0	0	0	0	0	1	1	0	2	1	1	2	0	0	2	0	0	0	1	1	0	0	2	1	1	0	2	0
702	0	1	0	0	1	1	0	2	0	0	1	0	1	1	0	0	0	0	2	0	0	1	1	1	1	1	2	2	0	2	1	0	0	0	0	1	1	1	1	0	0	0	0	1	1	0	0	1	1
703	0	2	0	0	0	0	1	1	2	0	0	0	0	0	0	0	0	0	1	1	1	0	0	0	0	1	1	1	1	2	1	2	1	0	0	1	0	0	0	0	0	0	0	1	1	0	1	0	0
704	0	1	0	0	0	0	2	2	0	0	1	0	0	0	0	0	0	0	1	1	0	0	0	0	0	1	2	2	0	2	0	1	2	1	0	1	1	0	0	1	1	0	0	0	0	0	0	1	0
705	1	1	0	0	0	0	1	2	1	0	1	0	0	0	0	0	0	0	0	1	0	1	0	0	0	0	1	2	0	2	0	0	1	1	0	2	1	0	0	1	1	0	0	2	1	1	0	1	0
706	0	0	0	0	1	1	1	1	0	1	1	0	0	0	0	0	1	1	1	1	0	1	0	0	0	0	1	2	1	1	2	2	2	0	0	1	2	1	0	0	0	0	0	2	1	0	0	1	0
707	0	2	1	0	0	0	2	1	2	0	0	1	2	2	0	1	0	0	1	1	0	1	1	1	1	1	2	2	0	1	0	1	0	0	0	2	1	0	0	1	1	0	0	1	1	0	0	2	0
708	0	0	0	0	1	1	1	2	0	0	1	0	0	0	0	0	0	0	1	1	1	0	1	0	0	0	2	2	0	2	1	2	1	1	2	2	2	1	1	1	1	0	0	2	0	0	0	2	0
709	1	2	0	0	0	0	1	2	0	0	1	0	2	2	0	0	0	2	0	2	0	0	0	0	0	0	2	2	0	2	1	1	1	0	0	1	1	0	0	2	2	0	0	2	1	0	0	1	1
710	0	1	0	0	0	0	2	2	1	0	0	0	0	0	0	0	0	0	1	1	1	2	0	0	0	0	2	2	1	2	0	1	0	0	0	2	1	0	0	0	0	0	0	2	0	0	0	2	0
711	1	0	0	0	0	0	1	1	1	0	1	0	0	0	0	0	0	0	1	1	1	0	0	0	0	1	2	2	1	2	2	2	1	1	0	2	2	0	0	1	1	0	0	1	1	1	0	2	0
712	1	1	2	0	0	0	2	1	2	0	0	0	0	0	0	0	0	0	1	1	1	1	0	0	0	0	1	0	1	2	1	2	2	0	0	2	1	0	0	1	1	1	1	1	1	1	0	2	0
713	1	1	0	0	0	0	2	2	1	0	0	1	2	2	0	0	0	1	0	2	1	0	0	0	0	0	2	2	1	2	1	0	0	0	1	2	0	1	1	0	0	0	0	1	1	1	0	2	0
714	0	1	1	1	0	1	1	2	0	0	1	0	0	0	0	0	0	0	0	1	0	0	0	0	0	0	2	2	0	2	0	1	1	2	0	1	1	0	0	1	1	0	0	1	0	1	0	2	0
715	0	1	0	0	1	1	2	2	0	0	0	1	1	1	0	0	0	0	0	1	0	0	0	0	0	1	2	2	0	2	2	1	1	2	0	1	0	0	0	0	0	0	0	1	0	1	0	1	0
716	1	1	1	1	1	2	2	0	2	0	0	0	1	0	0	0	0	0	0	1	0	0	0	0	0	1	1	1	2	2	0	2	1	0	0	2	1	0	0	1	0	0	0	2	0	1	0	0	0
717	1	1	0	0	0	0	1	2	1	0	1	0	0	0	0	0	0	1	1	1	0	0	0	0	0	1	0	2	2	1	2	1	1	0	0	2	1	0	0	2	1	1	1	1	1	2	0	2	0
718	1	1	0	0	0	0	1	2	1	0	1	1	2	2	0	0	0	1	1	1	1	0	0	0	0	0	1	2	2	1	1	2	2	0	0	1	1	1	1	1	1	2	2	2	1	1	0	1	0
719	0	1	0	0	1	1	1	2	0	0	0	1	1	1	0	0	0	0	1	1	0	0	1	0	0	1	2	2	0	1	1	1	0	0	0	2	2	0	0	1	1	1	1	1	1	0	0	2	0
720	0	1	0	0	0	0	1	2	1	0	1	1	1	1	0	0	1	1	2	0	1	0	0	0	0	1	2	2	0	2	1	1	1	1	0	0	1	0	0	0	0	0	0	2	0	1	0	0	1
721	0	0	1	0	0	0	1	1	2	0	0	0	0	0	0	0	1	2	0	1	0	1	0	0	0	0	2	2	1	2	0	1	1	1	1	1	0	0	0	1	1	0	0	2	1	0	1	1	0
722	0	2	0	0	0	0	1	1	1	0	1	0	2	1	0	1	0	0	0	1	0	0	1	0	0	0	2	2	0	2	1	2	1	0	0	1	1	0	0	1	1	0	1	2	1	1	0	1	0
723	0	1	0	0	0	0	2	1	2	0	0	0	1	0	0	0	0	0	1	1	0	0	0	0	0	0	1	2	2	2	2	0	0	0	0	2	1	0	0	1	1	1	1	2	0	0	0	1	1
724	1	2	0	0	0	0	1	1	1	0	1	0	0	0	0	0	0	0	1	1	1	0	0	0	0	0	2	2	0	1	1	0	1	1	0	2	1	0	0	2	2	1	1	2	1	2	0	1	0
725	0	1	0	0	0	0	2	1	2	0	0	0	1	0	0	0	1	2	1	1	1	0	0	0	0	0	1	0	2	2	0	0	1	1	0	2	1	0	0	0	0	0	0	1	0	0	0	1	0
726	1	1	0	0	0	0	2	1	1	0	0	0	0	0	0	0	1	1	1	0	1	0	0	0	0	0	2	2	1	2	0	1	0	1	0	1	1	0	0	1	1	0	0	0	0	0	0	0	2
727	1	0	0	0	0	0	2	2	2	0	0	0	0	0	0	0	0	0	1	1	1	0	1	0	0	0	2	2	1	2	0	1	1	0	0	1	0	0	0	0	0	0	0	1	1	0	0	1	1
728	1	1	0	0	0	0	2	1	2	0	0	0	0	0	0	0	0	1	0	2	0	0	0	0	0	0	1	1	2	2	0	1	1	0	0	2	1	0	0	1	1	0	0	0	0	0	0	0	1
729	0	0	0	0	0	0	2	0	2	0	0	0	2	0	0	0	0	0	1	1	1	0	0	0	0	1	1	1	1	2	0	2	2	0	1	1	2	0	0	1	1	0	0	1	0	0	0	1	0
730	0	2	0	0	0	0	2	0	2	0	0	1	1	2	0	0	0	1	1	0	0	0	1	0	0	0	0	1	1	2	0	1	2	0	0	2	1	0	0	0	0	1	1	1	0	0	0	1	1
731	1	2	1	0	0	0	2	0	2	0	0	1	1	1	0	0	0	2	1	1	1	2	1	1	1	1	1	1	2	2	1	0	0	0	1	2	1	0	0	2	1	2	2	2	0	1	0	2	0
732	0	2	0	0	0	0	2	1	1	0	0	0	1	0	0	1	0	2	0	2	0	0	0	0	0	0	1	1	0	1	0	2	2	0	0	0	2	0	0	1	1	1	0	1	0	1	0	1	1
733	0	0	0	0	1	1	2	1	2	0	0	0	1	0	0	0	0	0	1	0	1	1	1	0	0	0	2	2	0	1	0	1	0	2	2	2	1	1	0	1	1	0	0	1	0	1	1	0	0
734	0	0	0	0	0	0	1	2	1	0	1	1	2	1	0	0	0	1	0	2	0	0	1	1	1	2	0	1	2	1	1	0	0	0	0	2	1	0	0	1	1	1	1	2	1	1	0	2	0
735	0	1	0	0	0	0	2	2	2	0	0	0	0	0	0	0	1	2	1	1	1	1	1	1	1	1	2	2	1	2	2	1	1	0	0	2	1	1	1	1	1	1	1	2	1	1	0	2	0
736	0	0	0	0	0	0	2	2	1	0	0	1	1	1	0	0	0	0	2	0	0	1	0	0	0	0	2	2	0	2	1	1	1	0	0	2	1	0	0	1	1	0	0	1	0	0	0	1	0
737	1	1	0	0	0	0	1	1	2	0	0	0	1	0	0	1	0	1	0	2	0	1	0	0	0	0	1	2	2	2	2	1	1	0	0	1	1	0	0	2	1	0	0	2	0	0	0	1	0
738	0	2	0	0	0	0	1	1	2	0	0	0	1	0	0	0	0	1	0	2	0	0	0	0	0	0	1	0	1	2	1	0	0	0	1	2	1	0	0	0	0	1	1	1	1	1	0	1	1
739	0	1	0	0	0	0	2	1	2	0	0	0	0	0	0	0	0	0	1	1	1	1	0	0	0	0	2	2	0	2	0	0	0	2	1	1	0	1	1	1	0	1	1	1	1	0	0	1	1
740	0	2	0	0	0	0	1	1	1	0	1	0	1	0	0	1	0	2	1	1	0	0	0	0	0	1	1	2	1	2	2	2	2	0	0	2	2	0	0	0	0	0	0	1	0	0	0	2	0
741	1	1	0	0	0	0	2	2	1	0	0	0	0	0	0	0	1	1	2	0	1	1	1	1	1	1	1	1	1	2	0	1	1	0	0	1	2	0	1	2	1	0	0	2	0	2	0	2	0
742	1	2	1	0	1	1	2	0	2	0	0	0	2	1	0	0	0	1	1	1	1	1	0	0	0	0	2	2	0	2	0	2	2	0	0	1	2	0	0	1	1	0	0	1	0	0	0	0	1
743	1	0	0	0	0	0	1	1	1	0	1	0	1	0	0	0	0	1	0	2	0	1	0	0	0	0	2	2	1	1	0	1	1	0	0	1	1	0	0	1	1	0	0	1	1	0	0	0	2
744	0	2	0	0	0	0	2	2	1	0	1	0	1	0	0	0	0	1	0	2	0	0	1	0	0	1	1	2	2	2	0	1	1	1	0	2	1	0	1	2	0	1	0	0	0	0	0	1	1
745	0	0	0	0	1	1	1	1	1	1	0	1	1	1	0	0	0	0	1	1	1	1	0	0	0	0	2	2	1	2	1	0	0	0	0	2	1	0	0	2	2	0	0	2	0	1	0	2	0
746	0	2	0	0	0	0	1	2	0	0	0	1	1	1	0	0	1	1	1	0	1	0	0	0	0	0	2	2	0	2	1	1	0	1	0	1	2	0	0	1	1	2	2	2	1	1	0	1	1
747	0	1	0	0	0	0	2	2	1	0	0	0	1	0	0	0	0	1	0	2	0	0	0	0	0	0	1	2	1	1	2	1	1	0	0	1	0	0	0	0	0	0	0	0	0	0	0	0	1
748	0	2	0	0	0	0	2	2	2	0	0	0	1	0	0	0	0	0	0	2	0	0	0	0	0	0	0	1	1	2	0	1	1	2	0	1	2	0	0	2	2	2	2	2	1	1	0	1	1
749	0	1	0	0	1	1	1	1	1	0	1	0	1	0	0	0	0	0	0	2	0	1	1	1	1	1	1	2	1	1	1	1	1	1	1	2	1	0	0	2	2	0	0	2	0	2	1	0	1
750	1	1	0	0	0	0	2	1	2	0	0	1	1	1	0	0	1	2	0	1	0	0	1	0	0	0	1	2	1	2	2	2	2	0	0	0	1	0	0	1	1	0	0	1	1	0	0	1	1
751	0	1	0	0	0	0	2	1	2	0	0	1	1	1	0	0	0	0	1	1	1	0	0	0	0	1	2	2	0	2	1	1	1	0	0	1	1	0	0	1	1	1	0	1	1	0	0	1	0
752	1	1	0	0	0	0	1	2	0	0	0	1	1	1	0	0	0	0	0	1	0	1	0	0	0	0	1	2	0	1	1	1	1	0	0	1	2	0	0	0	0	0	0	2	1	1	0	2	0
753	1	0	0	0	1	1	1	1	1	0	1	0	1	0	0	0	0	0	0	1	0	0	0	0	0	0	1	1	1	2	0	2	2	0	0	1	1	0	0	2	2	1	0	1	2	1	0	2	0
754	1	0	0	0	1	1	0	2	0	1	1	1	2	1	0	0	0	1	0	1	0	1	0	0	0	0	1	1	0	1	1	2	1	2	0	2	0	0	0	0	0	1	1	2	1	1	0	1	0
755	1	0	0	0	1	1	1	1	1	0	1	1	2	1	0	0	0	0	2	0	1	0	0	0	0	1	1	2	1	2	0	1	1	0	1	1	2	0	0	1	1	1	1	2	1	0	0	2	0
756	1	1	0	0	0	0	2	2	1	0	0	0	0	0	0	0	0	0	0	2	0	1	1	1	1	1	1	1	0	1	1	1	1	0	0	1	2	0	0	1	1	0	0	1	0	0	0	0	0
757	0	2	0	0	0	0	1	1	1	0	1	0	0	0	0	0	0	1	0	2	0	0	0	0	0	1	1	2	2	1	2	1	1	0	0	2	1	0	0	0	0	2	2	2	1	1	0	2	0
758	1	1	0	0	0	0	2	0	2	0	0	1	1	1	0	0	1	1	2	0	1	0	0	0	0	0	2	1	1	2	0	0	0	1	0	1	2	0	0	1	1	0	0	1	1	0	1	1	0
759	1	1	0	0	1	1	2	2	2	0	0	0	0	0	0	0	1	0	1	1	1	0	0	0	0	0	1	1	0	1	0	1	1	0	0	1	2	0	1	2	1	1	1	1	0	0	0	2	0
760	1	2	0	0	0	0	2	2	1	0	0	0	1	2	0	0	0	0	2	0	0	0	1	0	0	0	1	1	0	2	1	1	1	2	1	2	1	0	0	1	1	0	0	1	0	1	1	1	0
761	1	0	0	0	0	0	1	2	0	0	1	0	0	0	0	0	0	1	0	2	0	1	1	1	1	1	2	2	0	2	0	0	0	1	1	1	2	0	0	1	1	1	0	1	0	1	0	1	1
762	0	2	0	0	0	0	2	0	2	0	0	0	0	0	0	0	0	2	2	0	0	0	1	0	0	1	0	1	1	2	0	1	1	0	0	1	1	0	0	1	0	0	0	1	0	1	1	1	0
763	0	0	0	0	0	0	1	2	1	0	1	0	0	0	0	0	0	1	2	0	2	1	0	0	0	0	1	1	0	1	2	2	1	1	0	1	1	0	0	1	1	1	1	1	1	2	0	0	0
764	0	1	0	0	0	0	2	0	2	0	0	0	1	1	0	0	1	0	1	1	1	0	1	0	0	0	1	1	1	2	1	1	1	1	1	1	1	1	0	1	1	0	0	1	0	0	0	2	0
765	1	0	1	0	0	0	2	2	2	0	0	0	1	0	0	0	0	1	0	2	0	0	0	0	0	0	2	2	1	1	2	1	1	0	0	1	2	0	0	1	1	0	0	0	2	1	0	2	0
766	0	0	0	0	0	0	2	2	1	0	0	0	0	0	0	0	0	2	0	1	0	1	0	0	0	0	1	1	2	2	0	2	1	1	0	1	1	0	0	1	1	0	0	2	0	0	0	0	1
767	1	1	0	0	1	1	2	0	2	0	0	1	1	1	0	0	0	0	0	2	0	0	0	0	0	0	1	1	1	2	0	0	2	1	0	1	1	0	0	0	0	1	1	2	1	1	0	2	0
768	0	1	0	0	0	0	2	1	2	0	0	1	2	1	0	0	0	0	2	0	0	0	0	0	0	1	2	2	0	2	1	1	0	1	2	2	1	0	1	2	0	0	0	2	0	1	0	2	0
769	0	1	0	0	0	0	2	2	2	0	0	0	1	0	0	0	1	0	1	1	1	0	0	0	0	0	0	1	2	1	1	0	0	1	1	2	2	0	0	2	2	1	1	2	0	1	0	1	1
770	1	1	0	0	0	0	1	2	0	0	0	0	1	0	0	0	0	1	1	1	0	0	0	0	0	0	1	2	0	2	0	2	1	2	0	1	2	0	0	1	1	0	0	0	1	0	0	2	0
771	0	1	0	0	0	0	1	2	1	0	1	1	1	1	0	0	0	1	1	1	0	0	0	0	0	0	1	2	2	1	1	1	1	0	0	1	2	0	0	2	2	1	1	1	1	1	0	2	0
772	1	1	0	0	1	1	2	2	2	0	0	0	0	0	0	0	0	0	1	1	1	2	1	1	1	1	1	2	2	2	1	1	1	1	1	1	2	0	0	1	1	1	1	2	1	1	0	2	0
773	1	2	1	0	0	0	1	1	0	0	1	0	0	0	0	0	0	1	0	2	0	1	0	0	0	0	1	2	0	1	2	1	0	2	1	1	1	0	0	0	0	0	1	2	1	1	0	1	0
774	0	2	0	0	0	0	2	2	2	0	0	0	2	0	0	0	0	0	1	1	1	0	0	0	0	0	1	1	0	1	1	1	0	0	1	2	2	0	0	1	1	1	1	1	0	1	1	0	0
775	1	1	1	0	0	0	2	2	2	0	0	0	1	0	0	0	0	0	1	1	1	2	1	1	1	1	2	2	1	2	1	0	0	0	0	2	1	0	0	0	0	0	0	2	0	1	0	2	0
776	0	1	0	0	0	0	2	1	2	0	0	1	1	1	0	0	0	0	0	0	0	0	0	0	0	1	2	2	0	1	1	0	0	0	0	1	1	0	0	1	1	1	1	1	1	1	1	0	1
777	0	1	1	1	0	1	0	2	1	0	0	0	0	0	0	0	0	0	1	1	0	0	0	0	0	1	1	1	2	2	1	1	1	0	0	1	2	0	0	1	1	0	0	1	0	0	0	2	0
778	0	0	0	0	1	1	2	2	2	0	0	0	0	0	0	0	0	0	0	2	0	1	0	0	0	0	1	0	2	2	0	1	2	0	0	1	1	0	0	0	0	1	1	1	1	2	0	1	0
779	1	1	0	0	1	1	2	2	1	0	0	0	0	0	0	0	0	2	1	1	1	0	0	0	0	0	1	1	2	2	1	1	1	0	0	2	1	0	0	1	1	0	0	1	1	0	0	0	1
780	1	1	0	0	0	0	0	2	0	0	1	0	0	0	0	0	0	0	0	1	0	1	0	0	0	0	2	2	0	1	0	1	1	2	1	1	1	1	1	1	1	0	0	2	0	1	0	2	0
781	0	1	0	0	0	0	2	1	2	0	0	0	1	0	0	0	0	0	0	1	0	1	0	0	0	0	1	1	1	2	1	2	2	0	0	2	1	0	0	1	1	0	0	2	0	0	1	2	0
782	1	2	0	0	0	0	2	1	2	0	0	0	1	1	0	0	0	0	2	0	1	1	0	0	0	0	1	2	0	2	0	1	1	0	0	1	1	0	0	2	2	0	0	2	1	0	0	2	0
783	1	1	0	0	0	0	1	1	1	0	0	0	0	0	0	0	0	0	1	1	1	0	0	0	0	0	2	2	0	2	0	1	1	0	0	2	0	1	1	0	0	0	0	1	0	0	0	1	0
784	0	1	0	0	0	0	2	1	1	1	0	1	1	2	0	0	0	1	2	0	0	0	0	0	0	0	2	2	0	1	0	0	0	0	1	2	1	0	0	1	1	0	0	2	1	1	0	1	1
785	1	2	0	0	0	0	2	2	1	0	0	0	0	0	0	0	0	0	1	1	1	0	1	0	0	0	2	1	1	2	0	2	1	1	1	2	1	0	0	1	1	0	0	2	0	0	1	0	0
786	1	1	0	0	0	0	1	1	2	0	0	1	2	2	0	0	0	0	0	1	0	1	0	0	0	0	2	2	1	2	2	1	1	0	1	1	1	0	0	1	1	1	0	1	0	0	0	2	0
787	0	2	0	0	0	0	2	1	1	1	0	1	0	0	0	0	0	0	0	1	0	1	0	0	0	1	2	2	0	2	1	1	1	1	1	1	1	1	1	1	1	1	1	2	1	1	0	0	0
788	0	2	0	0	0	0	2	1	1	0	1	0	0	0	0	0	0	0	1	1	1	0	2	0	0	1	0	1	1	0	1	2	2	1	1	2	1	0	0	0	0	0	0	1	0	1	0	1	0
789	1	0	0	0	1	1	2	2	0	0	0	0	0	0	0	0	0	0	1	1	0	1	1	0	0	1	2	2	0	1	0	0	0	0	0	2	1	1	1	1	1	0	1	1	0	1	0	2	0
790	0	1	1	0	0	0	2	0	2	0	0	0	2	1	0	0	1	2	1	1	1	0	0	0	0	1	0	2	1	1	1	1	1	0	0	0	1	0	0	0	0	1	1	2	1	1	0	1	1
791	0	1	0	0	1	1	2	2	1	0	0	0	0	0	0	0	0	1	0	2	1	0	0	0	0	1	1	1	1	2	0	1	1	0	0	2	2	0	0	0	0	1	0	0	0	0	0	1	0
792	0	2	0	0	0	0	1	1	2	0	0	0	1	0	0	0	0	0	1	0	1	1	2	1	1	1	2	2	1	2	1	0	1	1	0	2	2	0	0	2	2	1	1	1	1	0	0	1	0
793	0	1	0	0	0	0	2	1	2	0	0	0	0	0	0	0	0	0	0	2	0	1	0	0	0	0	2	2	0	2	1	1	1	1	1	1	0	0	0	1	1	0	0	0	1	0	0	1	1
794	0	0	0	0	1	1	1	2	0	0	1	1	1	1	0	0	0	1	2	0	2	0	0	0	0	0	2	2	1	2	0	1	0	0	1	2	1	1	1	1	1	1	1	2	1	0	0	2	0
795	0	1	0	0	0	0	2	2	1	0	0	0	0	0	0	0	1	0	1	1	1	0	0	0	0	0	1	2	1	1	1	1	1	0	0	2	2	0	0	1	1	0	0	1	0	0	0	0	1
796	1	2	0	0	0	0	2	2	2	0	0	0	0	0	0	0	0	0	1	1	1	1	0	0	0	0	0	2	1	2	1	1	1	2	1	2	1	2	1	1	1	2	2	2	1	1	1	2	0
797	1	2	0	0	0	0	2	1	1	0	0	1	1	1	0	0	0	1	1	1	0	0	0	0	0	1	2	2	0	2	1	1	1	0	0	2	1	0	0	1	1	0	0	1	0	0	0	0	1
798	1	2	0	0	1	1	0	2	0	0	2	0	0	0	0	0	1	2	1	1	1	2	1	1	1	1	1	1	0	1	0	2	2	0	0	1	1	0	0	1	1	0	0	2	0	1	1	0	0
799	0	1	1	0	0	0	2	1	2	0	0	2	2	1	1	1	0	0	0	2	0	0	0	0	0	0	2	2	0	2	1	1	2	1	0	1	2	0	0	1	1	0	0	2	0	2	0	1	0
800	1	0	0	0	0	0	2	1	2	0	0	1	2	0	1	1	0	0	0	2	0	0	1	0	0	0	0	1	2	2	1	2	1	0	0	1	1	0	0	1	1	1	0	1	0	0	1	0	0
801	0	1	0	0	1	1	2	2	2	0	0	1	1	2	0	0	0	1	2	0	1	0	1	0	0	0	1	1	1	2	1	1	1	1	1	2	1	0	0	0	0	0	0	2	0	0	0	1	1
802	1	1	1	1	1	2	2	2	1	0	0	0	1	0	0	0	0	1	0	1	0	0	0	0	0	0	2	2	0	2	1	0	0	1	0	2	1	0	0	1	1	1	1	2	1	1	0	0	1
803	1	0	0	0	0	0	2	1	1	0	0	0	1	0	0	1	0	1	1	1	1	0	0	0	0	0	2	2	0	2	1	2	1	1	0	1	2	0	0	0	0	0	0	2	1	0	0	1	1
804	0	1	0	0	0	0	2	0	1	0	0	0	1	0	0	0	0	1	0	2	1	0	0	0	0	1	1	2	1	0	2	0	0	0	0	2	1	1	0	0	0	0	0	1	0	0	1	0	0
805	0	1	0	0	1	1	1	2	0	0	2	1	1	1	0	0	0	1	1	1	1	0	0	0	0	0	1	1	0	1	2	1	1	2	0	1	1	0	0	1	1	0	0	2	0	0	0	1	0
806	0	0	0	0	1	1	2	0	2	0	0	1	1	1	0	0	1	2	1	1	1	1	0	0	0	1	1	1	1	2	0	0	0	0	0	1	1	0	0	1	1	1	1	2	1	1	0	2	0
807	0	1	0	0	0	0	1	1	2	0	0	0	1	1	0	0	0	0	1	1	1	0	0	0	0	0	2	1	1	2	1	1	1	2	0	1	2	0	0	1	1	1	0	1	0	0	1	1	0
808	0	0	0	0	1	1	2	2	2	0	0	1	1	0	0	0	0	0	2	0	1	0	0	0	0	0	2	2	0	2	0	2	1	1	0	1	2	0	0	2	2	0	0	1	0	0	0	0	0
809	1	2	0	0	0	0	2	0	2	0	0	1	2	2	0	0	0	0	2	0	0	0	0	0	0	0	2	2	0	2	1	1	1	0	0	1	2	0	0	1	1	0	0	2	0	0	0	0	1
810	0	1	0	0	0	0	1	1	2	1	0	0	0	0	0	0	0	2	1	1	0	1	1	1	1	0	0	2	1	1	1	1	0	0	0	2	1	0	0	1	1	1	1	2	1	1	0	1	1
811	1	2	0	0	0	0	2	0	2	0	0	0	0	0	0	0	0	1	2	0	2	0	0	0	0	0	0	1	1	2	0	0	0	0	0	2	1	1	1	1	1	1	0	1	0	0	1	1	0
812	1	1	0	0	0	0	2	0	1	0	1	1	1	1	0	0	0	0	2	0	1	0	1	0	0	1	0	1	0	1	1	0	0	0	0	2	1	0	0	0	0	1	1	2	1	1	0	2	0
813	0	2	0	0	0	0	2	2	1	0	1	0	0	0	0	0	0	0	0	2	0	0	0	0	0	0	2	2	0	2	1	0	0	0	0	2	2	0	0	2	2	0	0	2	0	2	0	2	0
814	0	0	0	0	2	2	1	2	1	0	1	0	0	0	0	0	0	1	0	1	0	0	0	0	0	1	2	2	1	2	1	1	1	0	0	2	1	0	1	2	0	1	0	1	0	0	0	2	0
815	1	2	0	0	0	0	2	2	1	0	1	0	1	0	0	0	1	1	0	2	0	1	1	0	0	0	0	1	0	1	1	1	1	0	0	1	0	0	0	1	1	0	0	1	0	0	0	1	0
816	0	2	0	0	0	0	2	1	2	0	0	0	0	0	0	0	0	1	1	1	1	0	0	0	0	0	1	1	1	1	1	1	1	0	0	1	2	0	0	1	1	0	0	1	0	0	0	2	0
817	0	2	0	0	0	0	1	2	1	0	1	0	0	0	0	0	0	0	0	1	0	1	1	1	1	2	0	2	1	1	1	0	0	0	0	2	1	1	0	0	0	0	0	1	1	0	0	1	1
818	0	1	0	0	0	0	2	1	2	0	0	0	0	0	0	0	0	0	1	1	1	0	0	0	0	0	1	1	0	1	1	0	1	1	0	1	1	0	0	1	1	0	0	2	0	0	0	1	0
819	0	2	1	0	0	0	2	2	0	0	0	0	0	0	0	0	0	0	0	1	0	1	0	0	0	1	1	1	0	2	1	0	0	0	1	2	0	0	0	0	0	0	0	1	1	0	0	2	0
820	1	1	0	0	1	1	2	0	2	0	0	0	0	0	0	0	0	1	1	1	1	0	0	0	0	0	1	2	1	1	2	1	1	0	0	1	1	0	0	1	1	0	0	2	0	0	0	2	0
821	1	0	0	0	0	0	2	2	1	0	0	1	1	1	0	0	0	0	2	0	0	0	0	0	0	1	2	2	0	2	1	1	1	0	0	1	1	0	0	2	1	0	0	0	1	0	0	1	0
822	0	1	0	0	0	0	1	1	1	0	1	0	0	0	0	0	0	0	2	0	1	2	1	1	1	1	1	1	1	2	0	1	1	0	0	2	2	0	0	2	2	1	1	2	0	1	1	0	0
823	0	0	1	0	0	0	1	1	0	1	1	0	0	0	0	0	1	1	1	0	1	0	0	0	0	0	0	2	1	2	1	1	1	0	0	2	2	0	0	1	1	1	0	0	2	0	0	2	0
824	1	1	0	0	0	0	2	1	2	0	0	0	1	1	0	0	0	0	0	2	0	1	0	0	0	0	1	1	2	2	1	2	2	0	0	2	1	0	0	0	0	0	0	2	0	1	0	2	0
825	1	0	0	0	0	0	2	1	2	0	0	1	2	1	0	0	0	1	0	2	0	1	1	1	1	1	1	2	0	2	0	2	2	0	0	1	1	0	0	1	1	0	1	1	0	1	0	2	0
826	0	0	0	0	1	1	2	0	2	0	0	1	1	1	0	0	0	0	1	1	1	0	0	0	0	0	2	2	2	2	0	0	0	1	0	1	2	0	0	1	1	0	0	0	0	1	0	1	0
827	0	1	0	0	0	0	2	2	1	0	0	0	1	1	0	0	0	1	1	0	1	0	1	0	0	1	1	2	2	1	2	1	1	0	0	1	0	1	0	0	0	1	1	2	0	0	0	2	0
828	1	1	1	1	0	1	1	2	0	0	1	0	0	0	0	0	0	1	1	1	0	0	0	0	0	1	2	2	0	1	0	1	1	0	0	1	1	0	0	2	1	0	0	0	0	1	0	2	0
829	0	2	0	0	0	0	2	1	2	0	0	0	0	0	0	0	0	1	2	0	1	2	1	1	1	1	0	1	1	2	0	2	1	1	0	1	1	0	0	1	1	0	1	1	0	1	0	1	0
830	1	2	0	0	0	0	0	2	0	0	2	0	1	0	0	0	0	0	1	1	0	0	0	0	0	0	0	2	0	1	2	2	2	0	0	0	1	1	1	1	1	0	0	1	0	0	0	1	0
831	0	2	0	0	0	0	0	1	1	0	1	1	1	1	0	0	1	2	1	1	1	1	0	0	0	0	0	1	2	1	1	1	1	1	1	2	2	0	0	0	0	2	2	2	0	1	0	0	1
832	0	0	0	0	0	0	0	1	1	1	1	0	0	0	0	0	0	1	0	2	0	0	0	0	0	0	1	1	2	2	0	1	1	1	1	1	1	0	0	2	2	0	0	1	0	0	0	2	0
833	0	2	0	0	0	0	1	2	1	0	0	0	0	0	0	0	0	0	1	0	1	0	0	0	0	0	2	2	1	1	0	0	0	0	0	2	2	0	0	2	2	0	0	1	0	1	0	0	1
834	1	2	0	0	0	0	2	1	2	0	0	0	0	0	0	0	0	0	1	1	1	0	0	0	0	0	0	1	1	2	0	1	1	0	0	1	2	0	0	2	2	1	1	1	1	2	0	1	0
835	1	1	1	0	0	0	2	2	1	0	0	0	1	0	0	1	0	1	1	1	0	1	1	1	1	1	1	0	2	2	0	1	1	2	0	1	2	0	0	1	1	1	1	2	0	0	0	0	0
836	0	2	0	0	0	0	1	2	0	0	2	1	1	1	0	0	0	0	0	1	0	0	0	0	0	0	1	2	1	1	2	1	0	2	2	2	1	0	0	2	2	0	0	1	0	0	0	2	0
837	1	2	0	0	0	0	2	1	2	0	0	1	2	2	0	0	0	1	1	1	0	0	0	0	0	0	0	0	1	2	1	0	0	0	0	2	2	0	0	1	1	0	0	1	0	0	0	1	0
838	1	0	0	0	0	0	2	0	2	0	0	0	0	0	0	0	0	0	0	2	0	0	0	0	0	0	0	1	1	2	0	1	1	1	0	2	1	0	0	0	0	0	0	1	1	0	1	0	1
839	0	0	0	0	0	0	2	0	2	0	0	1	1	0	1	1	0	1	0	2	0	1	0	0	0	0	2	2	0	1	2	1	1	0	0	2	2	0	0	2	2	0	0	2	0	1	0	2	0
840	0	0	0	0	2	2	2	2	2	0	0	0	0	0	0	0	1	2	1	1	1	1	0	0	0	0	1	2	2	2	2	1	1	2	2	2	1	1	0	1	0	0	0	0	0	0	0	0	2
841	1	1	2	0	0	0	2	1	2	0	0	0	1	1	0	1	0	0	0	1	0	0	0	0	0	0	0	1	1	2	0	0	0	0	0	1	1	1	1	1	1	0	0	1	1	0	0	1	0
842	0	2	1	0	0	0	1	2	0	0	1	0	0	0	0	0	0	0	1	0	0	0	0	0	0	0	1	1	1	2	1	1	1	0	0	1	1	0	0	2	2	1	1	1	1	0	0	2	0
843	1	1	0	0	1	1	2	2	1	0	0	0	0	0	0	0	0	1	0	2	0	0	0	0	0	1	1	2	1	2	0	1	1	0	0	1	2	0	0	1	1	2	1	2	1	0	0	1	0
844	0	2	0	0	0	0	2	2	1	0	1	0	0	0	0	0	0	0	0	2	0	0	1	0	0	0	2	2	0	1	1	2	1	0	0	1	2	0	0	1	1	0	0	1	0	0	0	2	0
845	0	0	0	0	1	1	1	1	1	0	0	1	1	1	0	0	0	1	1	1	0	0	1	0	0	0	1	1	0	1	0	0	0	2	1	1	1	1	1	1	1	0	0	1	0	0	0	1	0
846	1	0	0	0	0	0	2	2	2	1	0	1	2	0	1	1	0	0	1	1	1	1	1	1	1	1	2	2	0	2	0	2	1	0	0	2	2	0	0	1	1	0	0	1	1	0	0	2	0
847	1	1	0	0	0	0	2	2	2	0	0	0	1	0	0	0	0	1	1	1	0	0	0	0	0	1	1	2	1	2	0	1	1	0	0	2	2	0	0	1	1	1	0	1	0	0	1	1	0
848	1	1	0	0	0	0	1	2	1	0	1	1	1	1	0	0	0	2	1	1	0	0	0	0	0	0	1	2	1	2	0	2	1	0	0	2	1	0	0	1	1	0	0	2	0	2	0	2	0
849	1	2	0	0	0	0	1	1	2	0	1	1	1	1	0	0	1	1	0	1	0	1	2	1	1	1	2	2	1	2	0	0	0	0	1	2	1	0	0	1	1	0	0	2	1	1	0	2	0
850	0	0	0	0	1	1	2	1	2	0	0	1	1	1	0	0	0	0	0	2	0	0	0	0	0	0	1	1	1	2	0	0	0	0	0	1	1	0	0	2	2	0	0	2	1	0	0	1	0
851	0	2	0	0	0	0	2	0	1	0	0	1	2	1	0	0	0	0	0	1	0	1	0	0	0	0	2	2	0	2	2	2	1	1	0	0	1	0	0	1	1	0	0	2	0	0	0	1	1
852	1	0	0	0	0	0	2	2	1	0	0	0	0	0	0	0	0	0	0	2	0	0	0	0	0	0	1	2	1	1	1	0	1	0	0	2	2	0	0	0	0	1	0	1	0	1	0	0	1
853	1	1	0	0	0	0	1	1	1	1	2	1	2	2	0	1	0	1	0	2	1	1	1	1	1	1	2	2	0	2	0	0	0	1	0	2	1	0	0	0	0	1	1	2	1	0	0	2	0
854	0	0	0	0	0	0	2	0	2	0	0	0	0	0	0	0	0	2	0	2	0	1	1	1	1	1	2	2	1	2	2	2	1	0	0	1	2	0	1	2	1	0	0	2	0	1	0	2	0
855	0	1	0	0	0	0	2	2	1	0	1	0	0	0	0	0	0	0	2	0	1	1	0	0	0	0	1	1	0	1	0	1	0	0	1	2	1	1	0	1	1	0	0	2	0	1	0	2	0
856	0	1	0	0	0	0	2	1	2	0	0	0	1	0	0	0	0	0	1	0	1	0	0	0	0	1	1	2	0	1	0	1	1	0	1	2	1	0	0	1	1	0	0	1	1	1	0	2	0
857	0	1	0	0	0	0	1	1	2	0	0	0	0	0	0	0	0	0	1	1	1	1	1	1	1	1	2	2	0	1	0	0	0	0	0	1	1	1	1	1	1	0	0	2	0	0	0	2	0
858	1	2	1	0	0	0	2	0	2	0	0	1	1	0	1	1	1	2	0	1	0	0	0	0	0	0	0	2	1	2	1	2	1	0	0	2	1	0	0	1	1	0	0	1	1	0	2	0	0
859	0	2	1	0	0	0	2	1	1	0	0	2	2	1	1	1	0	0	1	1	0	0	0	0	0	1	2	2	0	2	0	1	1	0	0	1	1	0	0	0	0	0	0	2	0	0	0	2	0
860	1	0	0	0	1	1	2	2	2	0	0	0	1	0	0	1	0	0	1	0	1	1	1	1	1	1	1	2	1	1	2	2	1	1	1	2	2	0	0	1	1	0	0	1	0	1	0	1	0
861	1	0	0	0	1	1	1	2	0	0	1	0	0	0	0	0	0	0	1	0	1	0	0	0	0	0	1	1	0	1	0	0	0	0	0	1	2	0	0	2	2	0	0	2	0	0	0	2	0
862	0	1	0	0	1	1	1	1	2	0	0	1	1	1	0	0	0	0	1	1	1	1	1	1	1	1	2	2	0	2	1	1	1	0	0	2	2	0	0	2	2	0	0	0	0	1	0	2	0
863	1	2	0	0	0	0	2	1	1	0	0	0	0	0	0	0	0	0	0	2	0	1	0	0	0	0	2	2	0	2	0	1	1	0	0	1	1	0	0	1	1	0	0	2	0	0	0	1	0
864	1	1	0	0	0	0	2	1	1	0	0	0	0	0	0	0	0	0	0	2	0	0	0	0	0	0	1	2	2	2	2	1	0	1	1	2	1	0	0	1	1	0	0	0	0	0	0	2	0
865	0	1	0	0	0	0	2	0	1	0	1	0	1	0	0	0	0	1	0	2	0	1	0	0	0	0	1	1	2	2	0	2	2	0	0	0	2	0	0	2	2	0	0	2	0	0	0	2	0
866	0	1	0	0	0	0	2	1	2	0	0	0	0	0	0	0	0	0	1	1	1	1	1	1	1	1	2	2	0	2	1	1	1	1	1	1	0	1	1	1	0	0	0	1	0	1	0	1	1
867	0	1	0	0	0	0	2	0	2	0	0	1	1	1	0	0	0	0	0	0	0	0	0	0	0	1	1	1	1	2	1	1	1	1	1	1	2	0	0	1	1	0	0	1	0	0	0	2	0
868	1	0	0	0	2	2	1	2	0	0	1	1	1	1	0	0	0	0	1	1	1	1	0	0	0	1	1	2	0	2	0	0	1	0	0	2	1	0	0	0	0	2	2	2	0	1	0	1	0
869	1	0	0	0	1	1	2	1	2	0	0	0	0	0	0	0	0	0	1	1	0	2	1	1	1	1	0	1	2	1	1	2	1	1	0	2	2	0	0	0	0	0	0	2	0	1	1	1	0
870	0	1	0	0	0	0	1	1	2	0	0	0	1	0	0	1	0	0	2	0	0	0	0	0	0	1	1	1	2	2	0	1	2	0	0	1	2	0	0	1	1	2	2	2	1	1	0	2	0
871	0	1	0	0	0	0	2	0	2	0	0	1	2	2	0	1	0	0	1	1	1	1	1	1	1	1	0	1	0	1	1	1	1	2	2	2	0	0	0	1	0	0	0	0	2	1	0	2	0
872	1	2	0	0	0	0	0	2	1	0	0	0	1	0	1	1	0	0	1	1	1	0	0	0	0	0	1	1	0	1	1	0	0	0	0	2	1	0	0	0	0	0	0	1	0	1	0	2	0
873	0	2	0	0	0	0	2	1	2	0	0	0	0	0	0	0	0	1	0	1	1	0	2	0	0	1	1	2	2	2	2	0	0	0	1	2	1	1	1	0	0	1	1	2	0	0	0	2	0
874	0	0	0	0	0	0	1	1	1	0	0	0	1	0	0	0	0	0	1	1	1	1	0	0	0	0	2	2	0	1	0	0	1	0	0	2	1	0	0	1	0	1	1	2	1	1	0	1	1
875	0	0	0	0	0	1	1	0	2	0	0	1	2	2	0	0	0	0	0	1	0	1	0	0	0	0	0	2	1	2	1	1	1	0	0	2	2	0	0	2	2	1	1	2	1	1	0	1	0
876	0	2	0	0	0	0	1	1	1	0	1	0	0	0	0	0	0	0	1	1	1	0	1	0	0	0	0	0	1	2	1	2	2	0	0	0	2	0	0	2	2	1	1	1	0	0	0	0	2
877	0	1	0	0	0	0	0	1	1	1	1	0	1	0	0	0	0	0	0	2	0	0	0	0	0	0	1	1	2	2	1	1	1	0	0	1	2	0	0	2	2	1	1	2	0	0	0	2	0
878	1	1	0	0	0	0	1	2	0	0	0	0	1	0	0	0	0	1	0	2	0	1	0	0	0	0	2	2	1	2	0	1	0	0	1	2	1	0	0	0	0	0	0	2	0	1	0	1	0
879	0	2	1	0	0	0	2	1	2	0	0	0	2	1	0	1	0	0	0	1	0	1	0	0	0	0	1	2	1	2	0	1	1	0	0	2	0	0	0	1	1	0	0	1	0	1	0	2	0
880	1	1	0	0	0	0	2	1	2	0	0	2	2	1	1	1	0	1	2	0	1	0	2	0	0	1	1	0	2	2	0	2	2	0	0	2	2	0	0	1	1	0	0	2	1	0	0	2	0
881	0	1	1	0	1	1	2	2	2	0	0	2	2	2	0	0	0	0	1	1	1	0	0	0	0	0	1	1	1	2	0	1	1	0	0	1	2	0	0	1	1	0	1	2	1	0	0	2	0
882	0	1	0	0	0	0	2	1	2	0	0	0	0	0	0	0	0	1	1	1	1	0	1	1	1	1	2	2	0	2	2	0	0	1	1	2	2	0	0	0	0	0	0	1	0	0	0	2	0
883	0	1	1	0	0	0	1	2	1	0	1	0	1	0	0	1	0	1	0	2	0	0	2	0	0	1	2	2	0	2	0	2	2	0	0	0	1	0	0	2	2	0	0	2	1	0	0	0	1
884	0	0	0	0	0	0	2	0	2	0	0	1	1	0	1	1	0	1	0	0	0	1	1	0	0	1	1	1	1	2	0	1	1	1	1	1	0	0	0	0	0	0	0	1	0	0	0	2	0
885	0	2	0	0	0	0	1	2	1	0	1	0	1	1	0	0	0	2	1	1	1	0	1	0	0	0	1	0	1	2	1	1	0	1	0	1	1	1	0	0	0	1	1	2	1	2	1	1	0
886	1	0	0	0	0	0	2	1	1	0	1	0	1	0	0	1	0	1	0	1	0	0	0	0	0	0	1	2	0	1	1	2	1	1	2	2	1	0	0	2	2	0	0	2	0	2	0	2	0
887	1	1	0	0	0	0	2	1	2	0	0	0	1	0	0	0	0	0	1	1	1	0	0	0	0	0	1	1	1	2	0	1	1	2	0	1	2	0	0	0	0	1	1	2	0	0	0	2	0
888	1	0	0	0	0	0	2	2	1	0	0	1	2	2	0	0	0	2	1	1	1	0	0	0	0	0	2	2	2	2	1	2	2	0	0	2	2	0	0	2	2	1	0	1	2	1	0	2	0
889	0	1	0	0	0	0	2	2	1	0	1	0	0	0	0	0	0	0	0	2	0	0	0	0	0	0	2	2	0	2	1	1	1	1	0	0	1	1	1	0	0	0	0	2	0	0	0	2	0
890	1	1	0	0	0	0	2	1	2	0	0	1	0	0	0	0	0	0	0	2	0	1	0	0	0	0	1	1	0	2	1	1	1	0	0	2	1	1	1	0	0	1	1	2	1	1	0	2	0
891	0	0	0	0	0	0	2	1	2	0	0	0	0	0	0	0	0	2	1	1	1	0	0	0	0	0	1	1	1	1	1	0	1	2	0	2	2	0	0	1	1	1	1	2	2	2	0	1	1
892	0	1	0	0	1	1	2	1	1	0	0	0	2	2	0	0	0	1	0	2	0	1	0	0	0	0	1	2	1	1	1	1	1	1	0	2	2	0	0	1	1	1	0	0	2	0	0	2	0
893	0	0	0	0	0	0	1	2	0	0	1	0	0	0	0	0	0	1	0	2	0	1	1	1	1	1	1	1	1	2	0	1	0	2	2	2	1	1	1	1	1	1	1	1	0	1	0	1	0
894	1	1	0	0	0	0	2	1	1	0	1	1	1	1	0	0	0	0	0	2	0	0	0	0	0	0	2	2	0	2	1	0	0	1	1	2	1	0	0	1	1	0	0	2	1	0	0	0	1
895	1	1	0	0	0	0	2	2	1	0	1	0	0	0	0	0	1	1	1	1	0	1	0	0	0	0	1	2	0	1	2	1	1	1	1	2	1	0	0	0	0	1	1	1	1	2	1	1	0
896	0	0	0	0	2	2	2	2	0	0	0	1	1	1	0	0	1	1	1	1	0	0	0	0	0	0	0	1	1	2	0	1	1	0	0	2	1	0	0	1	1	0	0	2	0	1	0	2	0
897	0	1	0	0	0	0	2	2	1	0	0	0	0	0	0	0	1	1	1	0	1	1	0	0	0	0	1	1	1	2	0	1	1	0	0	2	1	0	0	1	1	0	0	2	0	0	1	1	0
898	1	0	0	0	0	0	1	1	1	0	0	0	2	1	0	1	0	2	1	1	1	1	0	0	0	0	1	1	1	2	1	2	2	0	1	1	1	0	1	1	0	0	0	2	0	0	0	1	0
899	0	1	0	0	0	0	2	1	1	0	0	1	1	0	1	1	0	1	1	1	1	1	1	1	1	1	1	2	1	2	2	1	1	0	0	1	1	0	0	1	1	1	1	2	0	0	1	0	0
900	0	0	0	0	2	2	2	2	2	0	0	0	1	0	0	0	0	0	0	2	0	0	1	0	0	0	1	1	0	2	1	1	1	1	0	0	1	1	0	0	0	0	0	1	0	0	0	1	0
901	1	0	0	0	0	0	1	1	1	0	1	0	1	0	0	0	0	1	1	1	1	0	0	0	0	1	2	2	0	2	2	1	1	1	1	2	2	0	0	1	1	0	0	1	0	0	0	0	1
902	0	1	0	0	0	0	2	2	1	0	0	0	2	1	0	1	0	1	0	2	0	1	0	0	0	1	1	1	1	2	0	1	1	1	0	0	1	0	0	1	1	1	1	1	1	0	1	1	0
903	0	2	0	0	0	0	1	1	0	1	2	0	1	2	0	0	0	0	0	1	0	0	0	0	0	0	1	1	2	2	0	2	2	0	0	1	1	0	0	1	1	0	0	2	0	0	0	2	0
904	1	2	1	0	0	0	2	2	1	0	0	1	1	1	0	0	0	0	0	2	0	0	0	0	0	0	0	1	2	1	1	1	0	1	2	2	1	0	0	1	1	0	0	1	1	0	0	1	0
905	0	2	0	0	0	0	2	2	2	0	0	0	1	0	0	0	0	0	0	2	0	2	0	0	0	0	1	2	1	1	2	1	1	0	1	2	0	0	0	1	0	0	0	1	1	0	1	1	0
906	0	2	0	0	0	0	2	2	1	0	1	1	1	1	0	0	0	0	0	2	0	0	0	0	0	0	0	2	1	2	1	1	2	1	0	1	2	0	0	1	1	1	1	1	1	2	0	2	0
907	1	1	0	0	0	0	1	1	1	0	1	1	1	1	0	0	1	1	1	1	0	0	0	0	0	1	1	1	1	2	0	1	1	0	0	1	1	0	0	2	2	0	0	2	0	0	0	1	0
908	1	2	0	0	0	0	2	0	2	0	0	0	0	0	0	0	0	0	1	0	1	0	0	0	0	0	2	2	0	2	0	0	0	0	0	2	2	0	0	1	1	1	1	1	0	0	0	2	0
909	1	1	0	0	0	0	1	2	1	0	1	1	1	1	0	0	0	1	0	2	0	0	0	0	0	1	1	1	2	2	1	0	1	0	0	2	1	0	0	1	0	0	0	2	0	0	0	2	0
910	1	1	0	0	0	0	2	1	2	0	0	0	0	0	0	0	0	0	1	1	1	0	1	1	1	1	1	2	2	2	1	1	1	1	1	2	2	1	1	1	1	0	0	0	0	0	1	1	0
911	0	1	1	1	0	1	2	2	1	0	0	0	0	1	0	0	0	0	1	1	1	1	0	0	0	0	0	1	1	0	1	2	2	0	0	0	1	0	0	1	1	0	0	2	1	0	0	1	1
912	1	2	0	0	0	0	2	2	2	0	0	1	2	1	0	0	0	0	0	1	0	0	0	0	0	0	2	2	0	2	1	1	1	0	0	1	1	0	0	1	1	0	0	1	0	1	0	1	0
913	1	0	0	0	0	0	2	2	2	0	0	0	1	0	0	1	1	1	0	1	0	0	1	0	0	1	1	2	0	1	0	1	1	1	1	2	0	0	0	0	0	2	2	2	1	1	0	2	0
914	0	1	0	0	1	1	2	2	1	0	1	0	0	0	0	0	0	0	1	1	1	0	0	0	0	2	2	2	0	2	1	0	0	0	1	2	1	1	0	0	0	0	0	2	0	1	0	0	0
915	1	2	0	0	0	0	2	2	1	0	0	1	1	1	0	0	1	1	1	0	1	0	0	0	0	0	1	2	1	1	1	2	2	0	1	1	1	0	0	0	0	1	1	1	1	1	0	0	1
916	0	1	0	0	0	0	2	0	2	0	1	0	1	0	0	0	0	1	1	1	0	0	0	0	0	0	0	1	1	2	0	1	1	0	0	1	1	0	0	1	1	0	0	1	1	1	0	1	1
917	1	2	0	0	0	0	2	2	1	0	1	0	2	1	0	1	0	0	0	2	0	1	0	0	0	0	1	2	0	2	0	1	1	1	0	1	1	0	0	0	0	1	0	1	0	1	1	0	0
918	1	0	0	0	1	1	0	1	1	0	1	1	2	1	0	0	0	0	0	1	0	0	0	0	0	0	1	1	0	1	2	1	1	0	0	2	2	0	0	2	2	0	0	2	1	0	0	2	0
919	0	0	0	0	0	0	2	2	1	0	0	2	2	1	1	1	0	1	1	1	0	1	0	0	0	0	2	2	0	1	0	2	2	1	1	2	2	0	0	1	1	1	1	2	0	0	0	1	0
920	0	1	0	0	0	0	1	2	1	0	1	1	1	1	0	0	0	0	0	1	0	0	0	0	0	0	1	2	0	2	0	1	0	0	1	2	1	0	1	2	0	0	0	2	0	0	0	0	1
921	0	1	0	0	1	1	2	0	2	0	0	2	2	2	0	0	0	1	1	1	1	0	0	0	0	0	1	1	0	1	0	0	0	2	1	1	0	0	0	0	0	0	0	2	0	2	0	0	0
922	1	2	0	0	0	0	0	1	1	1	1	0	0	0	0	0	0	0	1	1	1	1	0	0	0	0	2	2	0	2	0	0	0	0	0	2	2	0	0	0	0	0	0	0	0	1	0	2	0
923	0	1	0	0	1	1	2	1	1	0	0	0	0	0	0	0	0	0	1	1	0	0	1	1	1	1	1	2	0	1	1	1	1	0	0	1	1	1	1	1	1	1	1	2	1	1	1	0	0
924	0	1	0	0	0	0	1	2	0	0	1	1	1	0	1	1	0	1	0	2	1	1	0	0	0	0	2	2	0	1	2	2	2	0	0	1	2	0	0	2	2	0	0	2	0	1	0	2	0
925	0	1	0	0	0	0	2	2	1	0	0	0	0	0	0	0	0	1	1	1	0	0	0	0	0	0	2	2	0	2	0	1	0	1	0	1	1	0	0	1	1	1	1	2	0	0	1	0	1
926	1	1	1	0	0	0	2	1	2	0	1	0	1	0	0	1	0	0	1	1	1	0	1	1	1	2	1	2	1	0	2	1	1	0	0	2	1	0	1	1	0	1	1	2	0	0	0	0	0
927	1	1	0	0	1	1	1	2	1	0	1	0	0	0	0	0	0	0	0	1	0	0	0	0	0	0	1	1	2	2	1	1	1	0	0	2	2	0	0	1	1	1	1	2	1	0	0	2	0
928	0	1	0	0	0	0	2	2	1	1	0	0	0	0	0	0	0	2	0	2	0	1	0	0	0	0	1	2	1	2	0	1	1	1	1	2	2	0	0	2	2	0	1	1	0	1	0	2	0
929	0	2	1	0	0	0	2	2	1	0	0	1	1	1	0	0	0	1	1	1	0	0	0	0	0	0	1	2	0	2	0	1	1	0	0	1	1	0	0	0	0	0	0	2	0	2	0	2	0
930	0	2	1	1	0	1	2	2	2	0	0	2	2	2	0	0	0	1	0	1	0	0	0	0	0	0	2	2	0	1	0	2	2	0	0	2	0	1	1	0	0	0	0	0	0	0	1	1	0
931	1	2	0	0	0	0	2	1	2	0	0	0	1	2	0	0	0	0	0	1	0	1	0	0	0	0	2	2	1	2	2	1	1	1	1	1	1	0	0	2	2	0	0	1	0	1	0	1	1
932	1	2	1	0	0	0	2	0	2	0	0	0	1	0	0	0	1	1	1	0	1	0	1	0	0	0	2	2	0	2	2	2	1	0	0	2	1	0	0	1	1	2	2	2	1	1	0	1	0
933	0	0	0	0	1	1	2	2	1	0	0	0	0	0	0	0	0	2	1	1	0	1	1	0	0	0	0	1	0	0	2	1	1	0	0	2	0	0	0	0	0	0	0	2	0	0	0	0	1
934	0	1	0	0	1	1	2	1	2	0	0	0	1	1	0	1	0	1	0	1	0	1	0	0	0	0	1	1	0	1	0	0	0	0	0	2	2	0	0	1	1	0	0	2	0	0	0	2	0
935	1	1	0	0	0	0	1	1	0	1	1	2	2	1	1	1	0	1	0	2	0	0	1	0	0	0	2	2	1	1	1	1	1	0	0	2	1	1	1	1	1	0	0	1	0	0	0	1	1
936	1	2	0	0	0	0	1	2	1	0	1	1	1	0	1	1	0	1	0	2	0	0	0	0	0	0	1	2	1	0	2	1	1	1	0	0	2	0	0	2	2	0	0	2	0	0	1	1	0
937	1	1	1	1	0	1	2	2	1	0	1	0	0	0	0	0	1	2	1	1	1	0	0	0	0	0	1	1	2	2	1	1	0	2	1	1	2	0	0	0	0	0	0	1	0	0	0	0	0
938	1	1	0	0	0	0	2	0	2	0	0	0	1	0	1	1	1	1	1	1	0	2	1	1	1	1	0	2	0	1	2	1	2	1	0	1	1	0	0	0	0	1	1	1	1	1	0	1	1
939	0	1	0	0	1	1	0	2	1	0	0	0	0	0	0	0	0	0	1	0	1	0	1	1	1	1	1	2	1	0	2	2	2	0	0	1	1	0	0	2	2	1	1	2	1	1	0	2	0
940	1	2	0	0	0	0	1	2	0	0	0	1	1	0	1	1	1	1	0	2	0	0	0	0	0	1	1	0	2	2	0	0	1	1	0	2	2	0	0	2	2	0	0	2	0	1	1	0	1
941	1	2	0	0	0	0	1	1	1	0	0	1	2	1	1	1	0	0	1	1	1	0	0	0	0	0	2	2	0	1	0	2	2	0	0	0	1	0	0	2	1	0	0	1	0	1	0	2	0
942	1	2	1	0	1	1	1	1	2	0	0	1	1	1	0	0	1	1	0	2	0	0	0	0	0	1	1	2	2	1	2	2	2	0	0	2	1	0	0	0	0	1	1	1	0	1	1	1	0
943	1	1	0	0	0	0	1	2	0	0	0	0	0	0	0	0	0	1	1	1	1	0	0	0	0	0	2	2	1	2	1	1	1	0	0	1	1	0	0	1	1	1	1	1	0	1	0	1	1
944	0	1	0	0	0	0	1	2	1	0	1	1	0	0	0	0	0	0	1	1	0	1	0	0	0	0	2	2	0	2	1	1	1	1	1	2	1	0	0	1	1	0	0	2	0	2	0	1	1
945	1	2	0	0	0	0	2	2	1	0	0	0	0	0	0	0	0	0	1	1	1	1	1	1	1	1	2	2	0	1	0	0	0	0	0	1	1	1	1	0	0	0	1	2	1	1	0	1	1
946	0	2	1	0	0	0	2	2	2	0	0	0	0	0	0	0	0	1	0	0	0	0	0	0	0	1	0	1	1	2	0	0	0	0	0	2	2	0	0	0	0	1	1	1	1	0	0	0	0
947	0	1	0	0	0	0	2	0	2	0	1	1	2	2	0	0	0	1	2	0	2	1	0	0	0	0	2	2	0	2	1	1	1	2	1	2	1	0	1	1	0	0	0	2	0	2	0	0	1
948	0	2	0	0	0	0	1	0	2	0	0	1	1	1	0	0	0	0	1	1	1	2	1	1	1	1	1	2	1	1	1	1	0	0	1	2	1	0	0	1	1	0	0	1	0	1	1	2	0
949	1	0	0	0	1	1	1	2	0	0	1	1	1	1	0	0	0	0	0	2	0	0	0	0	0	0	2	2	1	2	2	0	0	0	0	2	2	0	0	1	1	0	0	2	0	0	0	1	0
950	0	2	0	0	0	0	2	0	2	0	0	0	0	1	0	0	0	1	0	2	0	1	0	0	0	0	1	2	1	2	2	0	0	0	0	2	2	0	0	2	2	0	1	2	1	1	0	2	0
951	1	2	0	0	0	0	0	2	1	0	0	0	0	0	0	0	0	1	0	2	0	0	0	0	0	1	2	2	1	2	2	0	2	1	0	1	1	0	0	0	0	0	0	2	1	1	0	2	0
952	0	1	0	0	0	0	1	2	1	0	1	1	1	1	0	0	0	0	1	1	1	0	1	1	1	2	1	1	1	2	0	1	1	0	0	2	1	0	0	0	0	0	0	2	1	0	0	2	0
953	0	2	1	0	0	0	1	1	1	0	0	0	1	1	0	0	0	0	1	1	1	0	0	0	0	0	2	2	0	2	0	2	2	0	0	1	1	0	0	1	1	0	0	2	1	0	0	2	0
954	0	2	0	0	0	0	0	1	1	1	1	0	1	1	0	0	0	1	0	2	0	0	0	0	0	0	1	2	1	2	0	2	1	0	0	2	1	1	1	0	0	0	0	2	0	0	0	1	1
955	0	1	0	0	1	1	2	2	2	0	0	1	1	1	0	0	1	1	1	1	0	1	0	0	0	0	2	2	0	2	2	0	0	1	1	1	1	0	0	0	0	1	1	2	0	0	0	2	0
956	1	1	0	0	0	0	1	2	1	0	1	0	0	0	0	0	1	1	2	0	1	0	0	0	0	0	1	1	2	2	1	1	0	1	1	2	2	0	0	2	2	0	0	2	0	0	0	0	0
957	0	1	0	0	0	0	2	1	2	0	0	0	1	0	0	1	0	2	1	1	1	2	0	0	0	0	0	2	1	2	1	1	1	0	0	1	1	0	0	2	2	0	0	2	1	0	1	0	0
958	0	2	1	0	1	1	2	0	2	0	0	0	0	0	0	0	0	1	1	1	0	1	0	0	0	0	2	2	0	1	0	2	1	0	0	1	1	0	0	0	0	0	0	2	1	0	0	2	0
959	0	1	0	0	0	0	1	1	2	0	0	1	2	1	0	0	0	1	0	2	0	0	1	1	1	1	0	1	1	2	0	0	1	1	0	2	2	0	0	1	1	1	0	1	1	1	0	1	1
960	0	1	0	0	0	0	2	2	1	0	0	0	2	1	0	0	1	1	1	1	0	1	0	0	0	0	1	2	1	2	2	0	0	1	1	2	2	0	0	2	2	0	0	0	0	0	0	2	0
961	0	1	0	0	0	0	2	0	2	0	0	0	0	0	0	0	0	1	0	2	1	1	0	0	0	0	1	2	1	2	2	1	1	1	1	2	1	0	0	1	1	1	1	2	0	0	0	2	0
962	1	0	0	0	1	1	2	1	2	0	0	0	0	0	0	0	0	0	1	1	0	0	0	0	0	0	2	2	0	2	1	0	0	1	0	1	1	1	1	1	1	0	0	2	0	1	0	2	0
963	1	1	0	0	1	1	2	2	1	0	0	1	0	0	0	0	0	0	1	1	1	0	0	0	0	0	1	0	1	2	1	2	2	0	0	1	2	0	0	1	1	1	1	2	1	0	1	1	0
964	0	0	0	0	1	1	2	2	2	0	0	0	0	0	0	0	0	1	0	2	0	1	0	0	0	0	0	1	1	2	0	1	1	2	2	2	1	0	0	0	0	0	0	2	0	2	0	1	1
965	1	0	0	0	0	0	2	0	2	0	0	0	0	0	0	0	0	1	1	1	1	0	0	0	0	0	1	2	0	2	1	0	0	0	1	2	2	0	0	1	1	0	0	2	0	1	1	1	0
966	1	2	0	0	0	0	1	1	1	0	1	0	0	0	0	0	0	2	0	1	0	0	0	0	0	0	0	1	0	0	2	1	0	1	1	1	1	0	0	0	0	0	0	2	1	0	1	0	0
967	1	1	1	1	1	2	2	0	2	0	0	1	1	1	0	0	0	0	0	2	0	0	0	0	0	0	1	2	1	2	2	1	1	0	0	2	1	0	0	1	1	1	1	2	1	1	1	1	0
968	1	1	0	0	1	1	1	1	2	1	0	0	1	0	0	1	0	0	0	1	0	0	0	0	0	0	2	2	0	1	0	2	2	0	0	1	1	1	1	1	1	1	0	0	0	0	1	1	0
969	1	1	0	0	0	0	2	2	1	0	1	1	2	1	1	1	0	0	0	2	0	1	0	0	0	0	0	2	2	1	2	2	2	0	0	1	1	0	0	1	1	1	1	2	0	0	0	0	1
970	0	1	0	0	0	0	0	2	0	1	1	0	1	1	0	0	0	0	2	0	1	0	0	0	0	0	1	2	1	1	1	1	2	0	1	2	1	0	0	1	1	0	0	2	1	0	0	2	0
971	1	2	0	0	0	0	2	2	2	0	0	1	1	1	0	0	0	0	1	1	1	1	0	0	0	0	1	1	2	2	0	0	0	1	1	2	1	0	0	1	1	0	0	0	0	0	1	0	0
972	1	0	0	0	0	0	1	2	1	0	1	0	0	0	0	0	0	0	0	2	0	0	0	0	0	0	2	2	1	2	1	1	1	0	0	1	1	0	0	2	2	0	0	2	1	1	0	2	0
973	0	2	0	0	0	0	2	2	2	0	0	0	0	0	0	0	1	1	1	1	0	1	0	0	0	0	2	2	0	2	1	2	2	0	0	1	1	0	1	1	0	0	0	2	1	0	0	2	0
974	1	0	0	0	2	2	2	2	2	0	0	0	0	0	0	0	0	0	0	2	0	1	1	1	1	1	2	2	0	1	0	1	1	1	0	0	1	0	0	1	1	1	1	2	1	1	0	0	1
975	0	2	0	0	0	0	1	1	1	0	1	1	1	1	0	0	0	0	0	2	0	0	1	0	0	1	2	2	0	1	2	1	1	0	0	1	0	1	1	0	0	2	1	2	1	0	0	1	0
976	0	2	1	0	0	0	1	2	1	0	1	0	0	0	0	0	0	0	0	2	0	0	0	0	0	0	2	2	0	2	1	0	0	0	1	2	1	0	0	1	1	1	1	2	1	2	0	0	1
977	0	2	0	0	0	0	1	1	1	1	2	1	1	1	0	0	0	1	0	2	0	0	0	0	0	0	0	1	2	2	1	1	0	1	1	1	2	0	0	1	1	0	0	2	0	0	0	1	0
978	0	1	0	0	0	0	2	1	1	0	0	0	0	0	0	0	0	0	1	1	1	2	1	1	1	1	1	1	0	1	0	0	0	0	1	2	1	0	0	2	1	0	0	2	0	0	0	0	0
979	0	1	0	0	0	0	2	2	2	0	0	1	2	2	0	1	0	1	1	0	0	1	1	0	0	1	1	1	2	2	0	2	2	0	0	2	2	0	0	1	1	0	0	1	1	1	1	1	0
980	0	0	0	0	1	1	1	2	0	0	1	0	1	1	0	1	0	0	0	2	0	0	0	0	0	0	1	1	0	1	1	0	0	0	1	2	1	0	0	1	1	0	0	1	0	0	0	1	1
981	0	2	0	0	0	0	2	1	2	0	0	1	2	2	0	0	0	0	0	1	0	1	1	1	1	2	2	2	0	2	1	1	1	0	0	2	1	0	0	0	0	0	0	2	1	0	0	1	0
982	0	0	0	0	1	1	2	2	1	0	1	2	1	1	0	0	0	0	0	2	0	1	1	1	1	1	1	1	1	1	1	1	1	1	1	1	1	1	1	0	0	0	0	2	0	2	0	0	1
983	0	0	0	0	0	0	2	1	2	0	0	1	2	1	0	0	0	1	0	2	0	1	0	0	0	0	1	1	1	2	0	2	1	1	2	2	0	1	1	1	0	0	1	1	1	0	0	2	0
984	1	1	1	1	0	1	2	2	2	0	0	0	0	0	0	0	0	1	0	2	1	0	1	0	0	0	1	1	0	1	0	1	1	0	0	1	1	0	0	1	1	1	1	1	1	0	0	1	0
985	0	2	0	0	0	0	1	2	1	0	1	0	2	1	0	1	0	1	2	0	1	1	1	0	0	0	1	2	1	2	0	2	1	2	0	1	1	1	1	1	1	1	1	2	1	1	0	2	0
986	0	2	0	0	0	0	2	1	2	0	0	2	2	2	0	0	0	0	1	1	1	0	0	0	0	0	1	2	1	2	2	1	1	0	0	1	1	0	0	0	0	0	0	2	0	2	0	1	0
987	1	1	0	0	0	0	2	1	2	0	0	1	1	0	0	0	0	1	1	1	0	0	1	0	0	0	1	1	1	2	1	0	0	1	1	2	1	0	0	0	0	0	0	1	0	0	0	2	0
988	0	2	0	0	0	0	2	0	2	0	0	1	1	1	0	0	1	1	1	1	0	1	0	0	0	0	1	1	1	2	0	1	1	0	0	2	2	0	0	1	1	0	0	1	1	0	0	2	0
989	1	1	0	0	1	1	2	2	1	0	0	0	0	0	0	0	0	1	1	0	0	0	0	0	0	0	1	0	2	2	0	1	0	1	0	1	2	0	0	1	1	0	0	2	0	0	0	2	0
990	1	2	0	0	0	0	2	1	1	0	1	1	2	0	1	1	1	1	1	0	1	0	0	0	0	0	2	2	0	2	1	1	1	0	0	2	1	0	0	1	0	0	0	2	0	0	0	2	0
991	1	2	0	0	1	1	2	2	1	0	1	0	0	0	0	0	0	0	0	1	0	0	0	0	0	0	1	2	2	1	2	1	1	0	0	0	1	0	0	1	1	0	0	1	1	0	1	0	0
992	0	1	0	0	0	0	1	1	1	0	1	1	2	1	0	0	0	1	0	2	0	0	0	0	0	0	2	2	0	2	0	0	1	1	0	1	1	1	0	1	1	1	1	2	0	0	1	0	0
993	0	1	0	0	0	0	2	1	2	0	0	0	1	0	0	1	0	1	1	1	1	0	0	0	0	2	2	2	1	2	2	1	1	0	0	1	1	0	0	1	0	0	0	2	1	0	0	2	0
994	0	1	0	0	1	1	2	1	1	0	0	1	1	0	0	0	0	0	2	0	1	1	1	1	1	1	1	0	2	2	0	2	1	1	0	1	2	0	0	2	2	1	0	1	0	0	0	2	0
995	1	2	0	0	0	0	2	0	2	0	0	0	1	0	0	0	0	0	0	2	0	1	1	1	1	1	1	1	1	2	0	1	1	0	0	2	1	0	0	1	1	1	1	1	1	2	0	1	0
996	0	1	0	0	0	0	1	1	2	0	0	0	1	0	0	0	0	1	0	2	0	0	0	0	0	1	1	1	2	2	1	2	1	0	0	1	1	0	0	1	1	1	1	1	1	0	0	2	0
997	1	1	0	0	0	0	2	1	1	0	1	1	2	2	0	0	0	1	0	2	0	1	0	0	0	0	1	0	2	2	0	1	0	1	0	1	1	0	0	2	2	0	0	2	0	0	0	2	0
998	1	1	0	0	0	1	2	1	2	0	0	0	0	1	0	0	0	0	1	1	0	0	0	0	0	1	2	2	0	1	2	1	1	2	0	1	2	0	0	2	2	0	0	1	0	0	0	0	0
999	0	1	1	1	0	1	2	2	2	0	0	0	1	0	0	0	0	0	1	1	1	0	0	0	0	0	2	2	1	2	1	0	0	1	2	2	2	0	0	2	2	1	1	2	1	1	0	0	1
1000	1	1	0	0	1	1	2	0	2	0	0	1	2	2	0	0	0	0	1	1	1	0	1	0	0	1	2	2	0	1	1	1	0	1	1	1	0	0	0	0	0	0	0	1	1	0	0	0	1
[truncated: 252 more columns]
