# Supplementary material for: KNN-MDR: a learning approach for improving interactions mapping performances in genome wide association studies
Source: BMC Bioinformatics. 2017 Mar 21;18:184. doi: 10.1186/s12859-017-1599-7 (PMC5361736; doi:10.1186/s12859-017-1599-7)
Supplement: Supplementary file 6 — The data set(s) supporting the results of Table 4. (ZIP 7095 kb) [file 12859_2017_1599_MOESM6_ESM.zip › 100 simulations/S81/mkallsimul.dat]

1	1	0	2	0	1	1	1	0	1	0	0	0	0	0	0	0	1	1	0	0	2	0	1	0	0	0	2	2	1	2	1	1	1	1	1	1	1	0	0	2	2	1	1	1	1	1	0	1	0
2	0	1	1	0	1	1	2	1	2	0	0	0	0	0	0	0	1	1	2	2	1	0	0	0	0	0	1	2	0	2	1	0	1	2	0	2	0	0	0	2	2	0	0	2	1	1	0	2	0
3	1	2	0	0	0	0	1	0	2	1	0	1	1	0	1	0	2	2	1	1	2	0	1	1	1	1	1	1	1	2	1	1	2	0	2	0	0	0	0	2	2	0	0	2	0	1	0	1	0
4	0	1	1	1	0	0	2	1	1	0	0	1	1	0	0	1	2	2	1	1	2	0	0	0	0	1	2	2	0	2	1	1	1	1	1	1	2	0	1	1	1	1	1	2	1	2	0	2	0
5	0	1	1	0	0	0	2	1	2	0	0	0	0	0	0	0	1	0	1	0	2	1	1	1	1	1	2	2	0	1	0	0	2	0	2	1	1	0	0	1	1	0	0	1	1	0	0	2	0
6	1	1	1	0	0	0	1	0	2	0	0	1	2	0	1	0	1	0	1	0	1	0	0	0	0	0	1	1	1	2	1	0	0	1	1	1	0	0	0	2	2	0	0	2	0	1	0	2	0
7	0	0	2	0	1	1	2	0	2	0	1	1	2	0	2	0	1	0	1	1	1	0	0	0	0	1	2	2	0	2	1	2	2	1	0	2	2	0	1	1	1	0	0	2	0	1	0	1	0
8	1	0	2	0	0	0	1	0	1	0	1	1	0	0	0	0	1	1	0	1	1	0	0	0	0	0	1	2	0	2	1	1	1	2	0	2	0	0	0	2	2	0	0	2	1	0	0	2	0
9	1	1	1	0	0	0	1	0	1	0	1	1	2	0	1	0	0	0	1	1	2	0	0	0	0	0	2	0	1	1	0	1	1	1	1	1	1	1	0	1	1	0	0	1	1	1	0	1	0
10	1	1	2	1	0	0	1	0	1	0	1	1	0	0	0	0	0	0	0	0	2	0	0	0	0	0	2	2	0	2	1	0	2	1	0	2	1	0	0	1	1	1	0	1	0	1	0	2	0
11	1	0	2	1	1	1	2	0	2	0	0	1	1	0	0	1	1	0	1	1	2	0	0	0	0	0	0	1	2	2	1	2	2	1	1	1	2	0	1	0	0	0	0	0	0	0	0	2	0
12	0	1	1	0	0	0	0	0	1	0	0	1	1	0	0	1	1	1	1	0	0	0	0	0	0	1	1	1	1	2	1	0	0	1	0	2	2	0	1	0	0	1	0	1	1	0	0	0	0
13	0	2	2	0	1	1	1	0	0	0	0	0	0	0	0	0	2	1	0	0	1	0	0	0	0	0	2	2	0	2	0	0	0	2	0	2	0	0	1	0	0	0	0	2	0	2	0	0	1
14	1	1	1	0	0	0	2	0	2	0	0	1	0	0	0	0	0	0	0	0	2	0	0	0	0	0	1	1	0	1	0	1	2	2	0	2	2	1	0	0	0	1	1	2	0	1	0	0	1
15	0	0	2	0	1	1	2	0	1	0	0	0	1	0	1	0	1	0	1	1	1	0	0	0	0	0	2	2	0	2	0	1	1	2	1	2	0	0	1	1	1	1	1	2	1	1	0	1	1
16	0	1	1	0	1	1	1	1	1	0	0	1	1	0	0	0	1	1	1	1	1	1	0	0	0	1	2	2	0	2	0	1	2	2	1	2	0	0	1	0	0	0	0	0	2	2	0	1	0
17	0	1	2	0	0	0	2	0	2	0	0	1	1	0	0	1	1	1	0	0	2	0	0	0	0	0	2	2	0	1	0	1	1	2	0	2	1	0	0	2	2	0	0	2	0	0	0	2	0
18	1	0	2	0	0	0	2	1	2	0	0	1	2	0	0	1	1	0	1	1	1	0	0	0	0	0	1	2	1	1	1	0	0	2	0	2	1	0	0	2	1	1	1	2	1	1	0	0	0
19	0	0	1	0	0	0	1	0	1	0	1	0	0	0	0	0	1	0	1	0	1	0	0	0	0	0	2	2	1	2	1	1	1	2	1	1	1	0	0	2	2	1	1	2	1	1	1	0	1
20	1	2	0	1	0	0	1	1	2	0	1	0	1	0	1	0	1	0	1	1	1	0	0	0	0	0	0	2	2	2	1	2	2	0	1	1	2	0	0	1	1	0	1	2	1	0	0	2	0
21	1	0	2	0	0	0	2	0	0	0	0	1	2	0	2	0	1	0	1	1	1	0	0	0	0	0	1	2	0	1	0	1	1	1	1	1	1	1	0	1	0	1	1	1	0	0	0	0	0
22	0	1	1	0	1	1	2	0	2	0	0	0	0	0	0	0	2	2	0	1	2	0	1	0	0	1	2	2	0	2	1	1	1	2	0	2	1	0	1	2	1	0	0	2	2	0	0	2	0
23	0	0	2	2	1	1	2	0	2	0	0	0	0	0	0	0	1	1	1	1	2	0	0	0	0	1	2	2	1	2	1	1	1	2	0	2	2	0	1	1	1	1	0	1	0	1	0	1	0
24	1	2	0	0	0	0	1	0	1	0	1	0	1	1	0	0	2	1	1	1	1	0	1	0	0	0	0	2	1	2	1	1	1	0	2	0	1	0	0	1	1	1	1	1	1	2	0	1	0
25	1	2	0	0	0	0	2	1	2	0	0	0	2	0	2	0	1	0	1	1	1	0	2	1	1	1	2	2	0	1	1	1	1	1	1	1	0	0	0	1	1	0	0	2	0	0	0	2	0
26	1	0	2	0	0	0	2	0	1	0	1	0	0	0	0	0	1	0	1	1	1	0	0	0	0	1	1	1	0	1	0	1	1	2	0	2	0	0	0	2	2	1	0	1	0	1	0	2	0
27	0	2	1	0	0	0	2	0	2	0	0	0	0	0	0	0	1	1	0	0	2	1	0	0	0	0	2	2	1	2	2	0	0	2	0	2	1	0	0	2	2	1	1	1	1	1	0	1	0
28	0	0	2	0	1	1	1	0	1	0	1	0	0	0	0	0	2	2	0	1	2	0	0	0	0	0	2	2	0	2	0	2	2	0	1	0	2	0	0	2	1	1	1	2	1	0	0	2	0
29	0	0	2	1	0	0	2	1	1	0	0	1	0	0	0	0	1	1	2	2	1	0	0	0	0	0	2	2	1	2	1	1	1	1	1	1	1	0	1	2	1	0	0	2	0	2	0	2	0
30	0	2	1	0	0	0	2	0	0	0	0	1	0	0	0	0	0	0	1	1	0	0	1	0	0	1	2	0	1	1	0	1	0	0	0	2	2	0	1	0	0	0	0	2	0	1	0	2	0
31	1	2	1	0	0	0	1	1	1	0	1	0	0	0	0	0	1	1	0	0	2	0	0	0	0	0	2	2	0	2	1	1	2	1	2	1	1	0	1	1	1	0	0	2	0	2	0	2	0
32	1	1	1	0	0	0	1	0	0	0	0	1	2	0	2	0	1	1	1	1	1	0	0	0	0	0	1	2	0	2	0	1	2	2	1	2	1	0	1	1	1	0	0	2	0	1	0	1	1
33	1	2	0	0	1	1	2	1	2	0	0	0	1	0	1	0	1	1	2	2	1	0	1	0	0	0	1	1	1	2	0	1	1	1	1	1	0	0	0	2	2	0	0	1	1	0	0	1	0
34	0	0	2	0	0	1	2	0	2	0	0	0	1	0	1	0	2	1	1	1	2	0	1	0	0	0	1	0	2	2	0	0	1	1	1	1	1	0	0	2	1	0	0	2	1	0	0	2	0
35	1	1	1	0	0	0	1	0	1	0	1	1	1	1	0	0	1	0	1	1	2	0	1	0	0	1	1	2	0	1	1	1	1	2	0	2	0	0	0	2	2	0	0	2	0	0	0	1	1
36	1	2	1	0	1	1	1	0	2	0	0	1	2	0	2	0	1	1	0	0	2	0	1	0	0	1	1	0	1	2	0	0	0	0	1	1	2	0	1	2	0	1	1	2	1	1	0	2	0
37	1	2	0	1	0	0	1	0	1	0	1	0	0	0	0	0	1	1	1	1	1	1	0	0	0	0	2	2	0	2	0	2	2	0	1	1	2	0	2	1	0	1	0	1	0	1	0	2	0
38	1	2	1	0	0	1	0	0	1	0	1	0	0	0	0	0	0	0	1	1	2	0	1	0	0	0	2	2	1	2	2	1	2	2	0	2	2	0	1	1	0	1	0	1	0	1	0	2	0
39	0	1	1	0	0	0	2	0	2	0	0	1	1	0	0	0	1	1	1	1	1	1	0	0	0	1	2	2	1	2	0	1	2	2	0	2	2	0	1	1	1	0	0	2	0	1	0	2	0
40	0	1	2	1	0	0	1	1	1	0	1	0	2	0	2	0	2	0	0	0	2	0	0	0	0	0	1	1	0	2	0	2	2	1	1	1	1	0	0	1	1	1	1	2	1	1	0	2	0
41	1	2	0	1	0	0	1	0	0	1	2	0	0	0	0	0	0	0	0	0	2	0	0	0	0	0	2	2	1	2	1	1	2	2	0	2	1	1	0	1	1	0	0	1	0	1	0	2	0
42	1	2	1	1	0	0	1	0	0	0	0	0	1	0	1	0	2	2	1	1	2	0	0	0	0	0	1	2	1	1	1	1	2	2	0	2	1	0	1	1	1	0	0	0	0	1	0	0	2
43	1	1	2	1	0	0	2	0	2	0	0	0	0	0	0	0	1	1	1	1	2	0	0	0	0	0	1	1	2	2	0	1	1	1	1	1	0	0	0	2	2	0	0	1	0	1	0	1	0
44	0	1	1	0	1	1	2	0	0	0	0	1	2	0	1	1	1	0	1	1	2	0	0	0	0	0	2	2	0	1	0	1	2	1	0	2	2	1	1	0	0	0	0	2	0	0	0	2	0
45	1	2	0	0	0	0	2	0	1	0	0	0	1	0	1	0	1	0	0	0	2	0	0	0	0	0	1	1	0	2	0	1	1	1	1	1	2	0	2	0	0	0	0	2	0	0	0	0	0
46	1	1	1	0	1	1	1	0	1	1	1	1	1	0	0	1	1	1	1	1	1	0	0	0	0	0	2	2	1	2	2	1	2	0	0	2	2	0	2	1	0	0	1	2	1	0	0	2	0
47	0	1	1	0	1	1	2	1	2	0	0	0	1	0	1	0	2	2	1	1	2	1	0	0	0	0	1	1	1	2	0	1	1	1	1	1	2	0	2	1	0	1	1	2	1	0	0	1	1
48	1	2	1	1	0	0	2	0	2	0	0	0	0	0	0	0	0	0	1	1	2	0	0	0	0	0	1	2	0	1	2	0	2	0	2	1	2	0	1	1	1	1	1	2	2	2	0	1	1
49	0	1	1	0	1	1	1	0	1	0	0	0	1	0	1	0	1	1	1	0	1	0	2	0	0	1	0	0	1	1	0	1	2	1	1	1	1	1	0	1	1	1	1	2	1	0	1	1	0
50	0	1	1	0	0	0	1	0	1	0	1	0	1	0	1	0	2	0	1	1	2	0	1	1	1	1	0	1	0	1	0	0	0	1	1	1	0	0	0	1	1	0	0	2	1	1	1	1	0
51	0	1	2	2	0	0	2	0	2	0	0	0	0	0	0	0	2	0	0	0	2	0	1	0	0	0	1	1	1	2	0	2	2	1	2	0	1	1	0	0	0	0	0	0	0	1	0	1	0
52	1	2	0	0	0	0	2	0	1	0	0	0	1	0	1	0	2	0	0	0	2	0	1	0	0	0	0	1	1	2	0	2	2	0	2	0	1	0	1	1	1	0	0	1	0	1	0	2	0
53	1	2	0	0	0	0	0	0	1	1	1	1	1	0	0	1	2	2	1	1	2	0	1	0	0	0	1	1	0	1	1	0	1	1	0	2	2	0	1	0	0	0	0	2	1	0	0	2	0
54	1	1	1	0	0	0	0	0	0	1	1	0	0	0	0	1	0	1	0	0	2	0	1	0	0	0	2	2	1	2	1	2	2	0	2	0	1	0	1	1	1	1	1	2	0	1	0	2	0
55	1	1	1	0	1	1	2	0	1	1	0	0	0	0	0	0	1	1	1	1	0	0	0	0	0	1	2	2	1	2	2	2	2	2	1	1	2	0	1	1	1	1	1	1	1	2	0	1	1
56	1	0	2	0	0	0	2	0	2	0	0	1	1	0	1	0	0	0	0	1	1	0	0	0	0	1	1	2	2	1	1	1	1	2	0	2	1	0	0	0	0	2	2	2	1	0	0	0	1
57	0	1	1	0	0	0	1	1	2	0	0	1	1	0	0	1	1	1	1	1	1	0	0	0	0	0	1	2	0	2	1	1	2	2	0	2	1	1	0	0	0	0	0	1	0	1	0	2	0
58	0	0	2	0	2	2	2	1	2	0	0	0	1	0	1	0	1	0	0	0	2	0	0	0	0	0	1	1	1	2	0	2	2	0	2	0	2	0	1	1	1	1	0	1	2	1	0	2	0
59	1	1	1	0	0	0	2	0	0	0	0	0	1	0	1	0	2	0	0	0	2	0	0	0	0	0	0	2	2	2	1	1	1	2	0	2	1	0	0	1	1	0	0	2	0	1	0	2	0
60	1	2	0	0	0	0	2	1	2	0	0	1	1	0	0	1	0	0	2	1	1	0	0	0	0	0	1	1	2	2	0	0	2	0	1	2	0	0	1	1	1	0	0	1	0	1	0	1	0
61	1	0	1	0	0	0	0	0	1	0	0	0	0	0	0	0	0	0	1	2	1	1	0	0	0	0	0	1	1	2	0	2	2	0	2	0	1	0	1	2	1	1	1	1	1	1	0	2	0
62	1	1	1	0	0	1	2	0	2	0	0	0	0	0	0	0	0	0	0	0	2	0	1	1	1	1	1	1	1	2	0	1	1	1	0	2	0	0	1	1	1	0	0	2	0	0	0	1	0
63	0	2	0	0	0	0	2	0	1	0	1	0	1	0	1	0	1	0	0	0	2	0	1	0	0	0	2	2	0	2	0	0	1	2	0	2	1	0	0	1	1	0	0	2	0	0	0	1	0
64	0	1	2	1	0	0	0	0	0	1	1	0	2	0	1	0	0	0	1	1	2	0	0	0	0	1	2	2	0	2	0	0	2	1	0	2	2	0	1	0	0	1	1	2	2	0	0	1	0
65	1	1	1	0	1	1	1	0	2	0	0	1	2	0	1	0	1	0	1	1	1	0	0	0	0	0	1	1	1	2	0	1	1	2	0	2	1	0	1	1	1	0	0	1	1	0	0	1	0
66	1	1	1	0	0	0	1	0	0	1	2	1	1	0	0	1	1	0	0	0	1	0	1	0	0	0	2	2	0	2	0	1	1	1	1	1	1	0	0	1	1	1	1	1	1	1	0	1	1
67	0	1	1	0	1	1	1	0	1	0	1	1	0	0	0	0	2	0	1	1	1	0	0	0	0	0	1	1	1	2	1	1	1	2	0	2	1	0	1	1	1	0	0	2	0	1	0	2	0
68	0	2	1	0	0	0	2	0	2	0	0	1	2	0	1	1	1	1	0	0	2	1	0	0	0	0	1	2	0	1	0	1	2	1	1	1	1	1	0	1	1	0	0	0	1	1	0	2	0
69	0	0	2	0	1	1	2	0	2	0	0	1	1	0	0	1	1	1	1	0	2	1	0	0	0	0	2	2	1	2	1	2	2	1	1	1	1	0	2	0	0	0	0	2	0	0	0	2	0
70	0	1	1	0	0	0	2	0	2	0	0	0	1	0	1	0	2	1	0	1	2	0	0	0	0	0	1	1	2	2	1	1	1	1	0	2	2	0	1	1	1	0	0	2	1	1	0	1	0
71	1	0	2	0	0	0	2	0	2	0	0	0	0	0	0	0	2	1	1	0	2	0	1	1	1	1	2	2	0	2	0	1	2	0	1	1	1	0	0	1	1	1	1	2	2	2	0	1	0
72	0	1	2	0	1	1	0	0	0	0	2	1	1	0	0	1	1	0	1	1	1	0	0	0	0	1	2	2	0	2	2	1	2	0	2	1	0	0	0	2	2	0	0	2	0	1	0	2	0
73	0	0	2	0	0	0	1	0	0	0	1	0	0	0	0	0	2	2	1	1	2	0	0	0	0	0	2	2	0	2	1	1	1	0	1	1	0	0	0	2	2	0	0	1	1	1	0	1	0
74	1	2	0	0	0	0	2	0	1	0	1	0	0	0	0	0	0	0	1	1	0	0	0	0	0	0	2	2	1	2	1	1	1	1	0	2	1	0	2	0	0	0	0	1	0	0	0	1	0
75	0	2	1	0	0	0	1	1	2	0	0	0	1	0	1	0	1	1	1	1	1	0	0	0	0	0	2	2	1	2	1	0	1	2	0	2	2	0	2	0	0	0	0	2	1	1	0	1	0
76	0	1	1	0	0	0	2	0	1	0	0	1	1	0	1	0	1	1	1	1	1	0	0	0	0	0	1	2	1	2	0	1	0	0	1	1	1	0	1	1	1	0	0	1	1	1	0	2	0
77	0	1	1	0	1	1	2	0	2	0	1	0	0	0	0	0	0	0	1	1	2	0	0	0	0	0	2	2	0	2	0	0	0	2	0	2	1	0	1	1	1	1	1	2	1	1	0	2	0
78	1	1	2	0	0	0	2	0	1	0	0	0	0	0	0	0	0	0	2	1	0	0	0	0	0	0	2	2	0	2	1	2	2	0	1	1	1	0	0	2	2	0	1	1	0	1	0	2	0
79	0	1	2	1	0	0	2	0	1	0	1	0	0	0	0	0	1	1	0	0	2	0	0	0	0	0	1	1	1	1	0	1	0	0	0	2	1	0	1	2	1	0	0	0	0	0	0	1	1
80	1	1	1	1	0	0	1	0	0	0	2	0	1	0	1	0	1	0	2	2	1	0	1	1	1	1	1	2	1	1	1	1	1	2	0	2	1	0	0	2	2	0	0	1	1	1	0	1	0
81	1	2	0	0	0	0	1	1	1	0	1	1	1	0	0	1	2	2	0	0	1	0	0	0	0	0	2	2	0	1	0	1	1	1	0	2	2	0	1	2	2	1	0	1	1	2	0	2	0
82	1	2	1	0	0	0	2	0	2	0	0	0	0	0	0	0	1	1	1	1	1	1	0	0	0	0	2	2	0	2	1	0	0	2	0	2	2	0	1	2	1	1	1	2	1	0	0	2	0
83	1	2	0	0	0	0	1	0	1	0	1	0	1	0	1	0	1	0	0	0	2	1	0	0	0	0	0	1	0	1	0	0	1	2	0	2	1	0	2	0	0	0	0	1	0	1	0	1	1
84	1	1	1	0	1	1	2	0	2	0	0	1	1	0	0	1	1	0	1	0	2	0	0	0	0	0	2	2	1	2	0	1	1	1	0	2	1	0	0	2	1	0	0	1	1	1	0	1	0
85	0	2	2	0	0	0	2	0	2	0	0	1	1	0	1	0	1	0	1	1	2	0	0	0	0	0	1	2	1	1	1	2	2	2	0	2	2	0	0	2	2	0	0	2	0	1	0	1	0
86	1	1	2	1	0	0	2	0	2	0	0	0	0	0	0	0	1	1	1	1	2	0	0	0	0	0	1	1	0	1	0	0	1	2	0	2	2	0	1	1	1	2	2	2	1	1	0	1	0
87	0	0	2	0	0	1	1	1	1	0	1	0	0	0	0	0	1	0	1	1	2	0	1	0	0	0	1	1	1	2	1	1	1	2	1	1	1	0	1	1	1	0	0	1	0	0	0	1	1
88	1	1	1	1	0	1	1	0	1	0	1	0	0	0	0	0	2	1	1	1	1	0	0	0	0	0	1	2	0	1	2	2	2	1	2	0	1	0	0	1	1	0	0	2	1	0	0	0	0
89	1	2	0	1	0	0	2	0	2	0	0	1	1	0	1	0	2	0	0	1	2	0	1	0	0	0	1	2	1	2	1	1	1	1	1	1	1	0	0	1	1	0	0	0	0	1	0	2	0
90	1	1	1	0	0	0	2	1	2	0	0	0	1	0	1	0	2	0	0	0	2	0	1	0	0	1	1	2	1	1	0	1	2	1	1	1	1	0	1	1	1	0	0	2	1	1	0	2	0
91	0	1	2	1	0	0	2	0	2	0	1	0	1	0	1	0	2	1	0	0	2	0	1	0	0	0	1	1	2	2	0	2	2	0	1	0	2	0	0	1	1	0	0	0	0	0	0	2	0
92	1	1	1	0	0	0	1	0	0	0	1	1	1	1	0	0	1	1	0	0	1	0	0	0	0	1	2	2	0	2	0	0	0	2	0	2	1	0	1	1	1	0	0	0	0	0	0	1	0
93	0	0	2	0	0	0	2	0	1	0	1	0	0	0	0	0	2	1	1	0	2	2	0	0	0	0	2	2	0	2	1	1	1	0	2	1	0	0	0	2	2	0	0	2	0	0	0	2	0
94	0	2	1	2	0	0	2	0	1	0	0	0	0	0	0	0	0	0	1	1	0	0	0	0	0	1	1	1	1	2	0	2	2	0	2	0	1	0	2	0	0	0	1	1	1	0	0	1	0
95	0	1	1	0	0	0	2	0	1	0	0	1	1	0	1	0	2	2	1	1	2	0	0	0	0	0	1	2	1	0	0	2	2	0	2	0	2	0	0	0	0	0	0	1	0	0	0	2	0
96	0	2	0	0	0	0	2	0	1	0	1	0	0	0	0	0	2	1	0	0	2	0	0	0	0	0	1	1	0	1	1	1	1	1	1	1	2	0	1	1	1	0	0	1	0	1	0	1	1
97	1	0	2	2	1	1	2	0	2	0	0	1	1	0	0	1	2	0	0	0	2	0	0	0	0	0	1	2	0	2	1	1	2	1	0	2	1	0	0	2	2	1	0	1	1	0	0	0	1
98	0	1	1	0	0	0	2	1	2	0	0	1	1	0	0	1	1	1	1	1	2	0	1	1	1	2	1	1	0	1	1	0	0	2	0	2	2	0	0	0	0	0	0	1	1	0	0	2	0
99	1	1	1	0	0	0	1	0	1	0	0	1	2	1	1	0	1	1	0	0	2	0	0	0	0	0	2	2	0	1	0	1	1	0	2	0	0	0	0	2	2	0	0	2	0	1	0	1	1
100	1	1	1	0	0	0	1	0	0	0	1	0	0	0	0	0	1	1	1	0	2	0	1	0	0	0	0	2	2	0	0	0	1	1	1	1	2	0	1	0	0	1	1	2	1	1	0	0	2
101	0	2	0	0	0	0	2	1	2	0	0	0	0	0	0	0	0	0	1	1	2	0	0	0	0	1	2	2	0	2	0	1	2	1	1	1	1	0	0	1	1	0	0	2	0	0	0	0	0
102	0	1	1	1	0	0	2	0	2	0	0	0	1	0	1	0	2	2	0	0	2	0	0	0	0	1	1	2	0	2	0	1	1	0	2	0	1	0	1	1	1	1	1	1	1	1	0	2	0
103	1	0	2	0	1	1	2	0	0	0	0	0	2	0	2	0	0	1	0	0	2	0	0	0	0	0	2	2	1	2	0	2	2	2	0	2	1	2	0	1	1	0	0	1	0	0	0	1	1
104	0	2	0	0	0	0	1	0	1	0	1	0	1	0	1	0	1	0	0	0	2	0	0	0	0	0	2	2	1	2	0	1	1	2	0	2	1	0	0	2	2	0	0	1	0	0	0	1	1
105	1	2	1	0	0	0	2	0	1	0	0	1	1	0	0	1	1	0	1	1	1	0	1	1	1	1	0	2	2	0	0	1	1	1	1	1	2	0	1	1	0	0	0	2	2	1	0	2	0
106	0	0	2	1	0	0	1	0	1	0	0	0	0	0	0	0	1	1	2	1	2	1	0	0	0	0	1	2	1	2	1	2	2	0	1	1	2	0	1	1	0	1	0	1	2	1	0	0	1
107	0	1	1	0	0	0	2	0	2	0	0	1	1	0	0	0	2	1	0	1	2	0	1	0	0	0	2	2	1	2	0	0	0	2	0	2	2	0	2	0	0	0	0	2	1	0	0	2	0
108	1	2	1	0	0	0	2	0	2	0	0	1	1	0	0	1	0	0	1	1	2	0	0	0	0	0	0	2	2	1	0	0	0	2	0	2	0	0	0	2	2	0	0	2	0	2	0	1	0
109	1	1	1	0	0	0	1	1	1	1	1	0	1	0	1	0	2	0	1	1	2	1	0	0	0	0	2	2	0	2	0	1	1	1	0	2	2	0	0	1	1	1	0	1	2	1	0	1	1
110	0	2	1	0	0	0	2	1	2	0	0	0	0	0	0	0	0	0	0	0	1	0	1	0	0	0	2	2	0	1	1	1	1	2	0	2	2	0	1	1	0	0	0	2	1	0	0	2	0
111	0	2	1	1	0	0	2	0	2	0	0	0	0	0	0	0	2	2	0	1	2	0	0	0	0	1	1	2	0	2	1	1	2	0	0	2	2	0	2	1	0	1	1	1	1	1	0	1	1
112	1	2	1	1	0	0	1	0	1	0	1	1	2	0	1	0	1	1	1	1	1	0	0	0	0	0	1	0	2	2	0	2	2	0	2	0	0	0	0	2	2	0	0	2	0	0	0	0	0
113	1	0	1	0	0	0	2	0	1	0	1	0	1	0	1	0	1	1	0	0	2	0	0	0	0	0	2	2	1	2	0	1	1	2	0	2	1	0	1	1	1	0	0	2	0	1	0	0	0
114	1	1	1	0	1	1	2	0	1	1	0	0	0	0	0	0	1	1	1	1	1	0	0	0	0	0	2	1	1	2	0	1	1	1	1	1	1	0	0	1	1	1	1	2	1	0	0	0	1
115	1	0	2	0	2	2	2	0	1	0	0	0	1	0	1	0	0	0	1	1	2	0	0	0	0	0	2	2	1	2	1	2	2	1	0	2	2	0	2	0	0	1	1	2	0	1	0	1	1
116	1	1	1	0	1	1	2	0	2	0	0	1	1	0	0	0	2	1	1	0	2	0	0	0	0	0	1	1	0	1	0	2	2	2	0	2	1	0	0	1	1	0	0	2	0	0	0	2	0
117	0	2	1	0	0	0	1	0	1	0	1	0	1	0	0	0	1	0	1	1	2	0	0	0	0	0	2	2	1	2	1	1	2	1	1	1	1	0	0	2	2	0	0	2	2	0	1	0	1
118	1	0	2	0	1	1	2	1	1	0	0	0	0	0	0	0	0	1	1	0	1	0	0	0	0	0	1	1	1	2	0	1	1	1	0	2	1	0	0	2	2	0	0	2	1	1	0	2	0
119	0	2	0	0	0	0	1	1	2	0	0	0	1	0	1	0	1	0	0	0	1	0	0	0	0	0	1	1	0	1	1	1	1	0	1	1	1	0	0	1	1	0	0	2	1	0	0	1	0
120	1	1	1	0	1	1	2	0	1	0	1	1	1	0	0	1	1	0	1	1	1	0	0	0	0	0	1	2	0	1	1	1	1	1	0	2	2	0	1	0	0	1	0	1	0	1	0	2	0
121	1	1	1	1	0	0	2	0	1	0	0	0	1	0	1	0	1	1	2	2	1	0	1	0	0	0	1	2	0	2	1	2	1	2	0	2	2	0	1	0	0	0	0	2	1	0	0	0	1
122	0	1	1	0	0	0	2	0	1	0	1	0	0	0	0	0	0	0	0	0	1	0	1	1	1	1	1	1	0	1	0	1	1	1	1	1	1	1	0	1	1	0	0	1	0	0	0	1	1
123	1	0	2	0	0	0	1	0	0	0	1	1	1	0	1	0	0	0	0	0	2	0	1	1	1	0	2	2	0	2	1	1	1	2	0	2	2	0	1	0	0	1	1	2	1	1	0	2	0
124	0	1	2	0	0	0	2	0	1	0	0	1	2	0	2	0	2	2	1	1	2	0	0	0	0	0	1	1	0	1	0	2	2	1	1	1	0	0	0	2	2	0	0	0	1	1	0	1	0
125	1	0	2	0	0	0	2	0	1	0	0	0	0	0	0	0	1	1	0	0	2	0	1	0	0	0	2	2	0	2	1	2	2	1	0	2	2	0	1	0	0	0	0	2	1	0	0	2	0
126	0	0	2	0	0	0	2	0	1	0	0	0	0	0	0	0	0	0	2	1	0	0	0	0	0	0	1	2	0	1	0	1	1	1	1	1	1	1	0	1	1	1	0	1	0	1	0	0	0
127	1	1	1	0	0	0	2	0	2	0	0	0	1	0	1	0	1	1	0	0	2	0	0	0	0	0	0	2	0	1	0	1	1	0	1	1	1	0	1	1	1	1	1	2	0	1	0	2	0
128	1	1	1	0	0	1	2	1	2	0	0	1	2	0	1	0	2	1	1	0	2	1	0	0	0	0	1	2	1	1	1	0	0	1	0	2	1	0	1	1	1	0	0	1	0	0	0	0	1
129	1	0	1	0	0	0	2	0	0	0	1	1	2	0	1	0	0	0	0	0	1	0	1	0	0	1	2	2	1	2	2	2	2	0	1	1	2	0	1	1	1	1	1	1	1	1	0	2	0
130	1	1	1	0	0	0	2	0	1	0	1	1	2	0	1	0	1	1	1	1	2	1	0	0	0	0	1	2	1	1	0	1	1	2	0	2	1	0	1	1	1	0	0	1	0	0	0	1	1
131	1	2	0	1	0	0	1	0	1	0	1	0	0	0	0	0	1	0	1	0	2	0	0	0	0	0	1	2	0	2	1	0	1	2	0	2	1	0	2	0	0	0	0	2	0	0	0	2	0
132	1	1	2	1	0	0	2	1	1	1	0	1	1	0	0	0	1	1	1	1	1	0	0	0	0	1	2	2	0	1	0	0	1	1	0	2	1	0	0	2	1	0	0	2	0	1	1	1	0
133	0	1	1	0	1	1	1	0	0	0	0	1	1	0	0	1	0	0	1	1	2	0	0	0	0	1	1	1	1	2	0	1	1	1	1	1	1	0	0	1	1	0	0	1	0	0	0	0	0
134	1	2	1	1	0	0	1	0	1	1	1	1	1	0	0	1	1	0	1	1	2	0	0	0	0	0	1	1	1	2	0	2	2	0	2	0	2	0	0	1	1	1	1	1	1	1	0	0	0
135	1	0	2	1	0	0	2	1	1	0	0	0	0	0	0	0	2	2	0	0	1	0	0	0	0	0	0	1	1	2	0	0	0	2	0	2	0	0	1	1	1	1	0	1	0	1	1	1	0
136	0	0	2	0	2	2	2	0	2	0	1	0	0	0	0	0	0	0	1	1	2	0	1	0	0	0	2	2	0	1	1	1	1	2	0	2	1	1	0	0	0	0	0	1	0	1	0	1	1
137	1	1	0	0	0	0	1	0	0	0	0	0	2	1	0	0	1	0	1	1	1	0	0	0	0	0	1	1	2	2	0	1	2	1	1	1	1	0	0	1	1	0	0	2	1	0	0	1	0
138	1	1	2	1	0	0	2	0	2	0	0	0	0	0	0	0	1	1	2	1	2	0	0	0	0	0	1	1	0	1	0	2	1	1	0	2	2	0	1	1	1	0	0	2	0	0	0	0	2
139	1	2	1	0	0	0	1	0	1	0	0	0	0	0	0	0	1	0	1	1	2	0	0	0	0	0	1	0	2	2	0	1	1	1	1	1	1	1	0	1	1	0	0	2	0	1	0	2	0
140	0	2	0	0	0	0	1	0	1	0	1	0	1	0	1	0	0	0	0	0	2	0	0	0	0	1	1	1	1	2	1	2	2	0	2	0	1	0	0	0	0	0	0	1	0	1	0	1	0
141	0	1	2	1	0	0	2	0	2	0	0	1	1	0	0	1	1	0	1	1	1	1	0	0	0	1	1	1	1	2	0	0	0	2	0	2	0	0	0	2	2	0	0	2	0	0	0	0	2
142	1	1	2	1	0	0	1	0	1	0	0	0	0	0	0	0	2	0	0	0	1	0	1	1	1	1	0	2	1	2	1	1	2	2	0	2	1	1	0	1	1	1	1	2	1	1	0	2	0
143	1	2	1	0	0	0	2	0	2	0	0	1	2	0	2	0	1	0	1	0	2	1	0	0	0	0	1	2	0	1	0	1	1	1	1	1	0	0	0	2	2	1	1	1	1	0	0	1	0
144	1	0	2	0	2	2	1	0	0	0	1	0	0	0	0	0	1	0	1	1	2	0	0	0	0	0	1	2	2	1	0	1	1	2	2	0	2	0	1	0	0	0	0	2	0	2	0	1	0
145	1	1	1	1	0	0	2	0	1	0	0	1	1	0	0	1	0	1	0	0	2	1	0	0	0	0	1	1	1	2	0	0	0	2	0	2	1	0	2	0	0	0	0	1	0	0	0	2	0
146	1	1	1	1	0	0	2	0	1	1	0	0	0	0	0	0	1	0	1	1	2	0	0	0	0	0	2	2	0	2	0	1	1	2	0	2	1	0	0	2	2	0	0	2	1	0	0	2	0
147	1	2	0	0	0	0	1	0	1	0	1	0	1	0	1	0	1	0	0	0	1	0	0	0	0	1	2	2	0	1	1	1	2	1	1	1	1	0	1	1	1	0	0	1	0	0	0	1	1
148	1	1	1	1	0	0	2	1	1	0	0	1	2	1	1	0	2	1	0	0	2	0	0	0	0	2	1	2	1	2	1	0	0	2	0	2	1	0	0	2	2	0	0	2	0	1	0	2	0
149	0	2	0	0	0	0	1	0	1	0	1	0	0	0	0	0	1	0	1	0	2	0	0	0	0	1	2	2	0	1	0	1	1	1	0	2	2	0	1	1	1	0	0	2	0	1	0	2	0
150	0	1	1	0	0	0	2	1	2	0	0	0	1	0	1	0	0	0	0	1	1	0	0	0	0	0	1	1	2	2	1	1	1	0	1	1	2	0	1	1	1	0	0	2	0	0	0	1	0
151	1	1	2	1	0	0	1	0	0	0	1	0	0	0	0	0	0	1	0	0	2	0	1	1	1	2	2	2	0	1	1	1	1	2	2	1	0	0	0	2	2	1	1	1	1	1	0	1	0
152	0	1	1	0	0	0	1	0	1	0	1	0	1	0	1	0	2	1	0	0	2	0	0	0	0	1	0	1	2	2	1	1	1	1	0	2	1	0	1	1	1	0	0	2	1	0	0	0	0
153	0	1	1	0	0	0	2	0	2	0	0	1	1	0	0	1	1	0	0	0	1	0	1	0	0	0	2	2	0	2	0	0	0	1	1	1	1	0	1	1	1	0	1	1	1	0	0	2	0
154	1	2	0	1	0	0	1	0	1	0	1	0	0	0	0	0	0	0	1	2	1	1	1	0	0	0	1	2	1	1	0	1	1	1	1	1	0	0	0	2	2	2	1	2	1	0	0	1	1
155	0	1	2	0	0	0	2	0	1	0	0	0	0	0	0	0	2	1	0	1	2	0	0	0	0	0	2	2	0	2	1	2	2	2	0	2	2	0	0	0	0	1	1	1	0	0	0	0	0
156	1	1	2	1	0	0	1	0	1	0	1	0	2	0	1	0	1	1	2	1	0	0	0	0	0	0	1	1	2	2	1	2	2	0	1	1	2	1	0	0	0	0	0	1	0	1	0	1	0
157	0	1	1	0	1	1	2	0	1	0	0	0	1	0	1	0	2	1	0	0	2	0	0	0	0	0	0	1	2	1	0	0	1	2	1	2	2	0	1	0	0	0	0	2	0	1	0	2	0
158	0	1	1	0	1	1	1	1	2	0	1	0	0	0	0	0	1	0	2	2	1	0	0	0	0	0	1	2	1	1	1	0	2	0	1	2	1	0	1	1	1	1	1	2	0	0	0	2	0
159	1	1	1	1	0	0	1	1	2	0	0	0	0	0	0	0	1	1	0	0	2	0	0	0	0	0	2	2	1	1	0	1	1	1	0	2	0	0	1	0	0	0	0	1	1	1	0	2	0
160	0	2	1	1	0	0	2	0	2	0	0	0	1	1	0	0	0	0	0	1	2	0	0	0	0	0	1	1	1	2	0	1	2	0	0	2	2	0	1	1	0	1	0	1	0	0	0	1	1
161	1	1	2	0	1	1	2	1	2	0	0	0	1	0	0	0	1	0	0	0	1	0	0	0	0	0	2	2	0	2	0	1	1	2	0	2	0	0	0	2	2	1	0	1	0	1	0	0	0
162	1	2	0	0	0	0	1	0	1	1	2	0	0	0	0	0	2	2	1	1	2	1	0	0	0	0	0	1	1	0	0	2	2	0	1	1	1	0	2	0	0	0	0	2	0	0	0	1	0
163	1	0	2	0	0	0	2	0	2	0	0	0	0	0	0	0	0	0	0	0	2	0	2	0	0	0	1	2	2	2	1	0	1	2	1	2	2	0	0	1	1	0	0	2	0	0	0	2	0
164	0	2	0	1	0	0	2	0	2	0	0	0	0	0	0	0	1	1	0	1	2	0	0	0	0	0	0	1	1	2	0	1	1	2	0	2	1	0	0	2	2	1	0	1	0	0	0	2	0
165	0	0	1	0	0	0	2	0	2	0	0	0	1	0	1	0	0	0	0	0	1	0	1	1	1	2	1	1	1	2	0	0	0	2	0	2	0	0	0	1	1	0	0	1	0	0	0	0	0
166	1	2	1	0	0	1	1	0	1	0	1	1	1	0	1	0	0	0	0	0	2	0	0	0	0	0	2	2	0	2	1	2	2	2	0	2	1	1	0	1	1	0	0	1	0	2	0	2	0
167	1	1	1	0	0	0	1	0	2	0	0	0	0	0	0	0	2	0	1	1	2	0	1	1	1	1	2	2	1	2	1	1	1	2	0	2	0	0	0	2	2	1	1	2	2	2	0	0	1
168	0	0	2	0	1	1	2	1	2	0	0	1	1	0	0	1	2	1	0	0	2	0	1	0	0	0	1	1	1	2	0	2	2	0	1	1	1	0	1	1	1	0	0	1	0	1	0	1	0
169	1	1	1	1	1	1	1	0	1	0	0	0	2	0	2	0	2	2	0	0	2	0	0	0	0	1	2	2	0	1	0	1	1	1	1	1	1	0	1	1	1	1	1	2	1	1	0	1	0
170	0	0	2	0	1	1	1	0	0	0	0	1	1	0	0	1	1	0	1	1	2	0	0	0	0	1	2	2	1	1	0	0	0	2	0	2	1	0	0	2	2	0	0	1	0	1	0	1	0
171	0	2	1	0	0	1	2	0	2	0	0	1	1	0	1	0	1	0	0	0	1	0	1	0	0	1	2	2	0	2	1	0	0	1	1	1	1	0	2	0	0	1	0	1	0	0	0	0	1
172	1	1	2	1	0	0	2	0	2	0	0	2	2	0	2	0	1	0	1	1	2	0	0	0	0	0	1	2	1	0	0	2	2	0	1	0	0	0	1	1	1	1	0	1	0	1	0	2	0
173	0	2	1	1	0	0	2	1	2	0	0	0	0	0	0	0	0	0	1	1	1	0	0	0	0	1	2	1	1	2	1	2	2	0	2	0	0	0	1	2	1	0	0	2	1	0	0	2	0
174	0	2	2	0	1	1	1	0	1	0	1	0	1	0	1	0	1	1	1	1	1	0	1	0	0	0	1	2	2	1	1	2	2	2	0	2	1	0	0	1	1	1	1	1	1	1	0	2	0
175	1	2	0	1	0	0	2	0	2	0	0	0	0	0	0	0	1	1	0	1	1	0	0	0	0	0	1	2	0	2	1	0	0	2	0	2	0	0	0	2	2	1	1	2	1	1	0	0	2
176	1	1	1	0	0	0	1	0	0	0	2	0	0	0	0	0	2	1	0	1	2	0	0	0	0	0	1	1	2	2	0	1	1	1	1	1	1	0	1	1	1	0	0	2	1	0	0	1	0
177	1	2	1	1	0	0	1	0	0	0	1	1	1	0	0	1	0	0	0	0	2	1	0	0	0	0	2	2	1	2	0	2	2	2	0	2	1	0	0	1	1	0	0	2	1	0	0	2	0
178	1	1	1	1	0	0	1	0	0	0	2	0	0	0	0	0	2	2	1	1	2	0	0	0	0	0	2	2	0	2	1	0	2	0	1	2	1	0	1	1	1	0	0	2	0	1	0	1	0
179	1	2	0	0	0	0	1	0	1	0	1	1	1	0	1	0	1	0	0	0	2	0	1	1	1	2	2	2	0	2	1	1	2	1	1	1	0	0	1	1	1	0	0	2	0	1	0	2	0
180	1	0	2	0	0	0	2	0	1	0	0	0	0	0	0	0	1	0	1	0	1	0	0	0	0	0	1	2	0	2	0	1	1	2	0	2	1	1	0	1	1	0	0	2	0	1	0	2	0
181	0	1	2	1	1	1	1	0	1	0	1	1	2	0	1	0	1	1	0	1	1	0	0	0	0	0	1	1	2	2	1	1	1	1	0	2	1	1	0	1	1	0	0	1	0	0	0	1	0
182	1	1	1	0	0	0	2	0	1	0	1	0	0	0	0	0	1	1	0	1	1	0	0	0	0	1	1	1	2	2	0	0	1	2	0	2	1	0	0	2	2	0	0	0	0	0	0	1	1
183	1	1	1	1	0	0	1	0	1	1	2	1	2	0	1	0	0	0	1	1	2	0	1	0	0	1	1	2	0	2	1	0	2	0	2	1	1	0	0	1	1	1	1	2	1	1	0	2	0
184	1	1	2	1	0	0	2	0	2	0	0	1	1	0	0	1	2	2	1	1	2	0	0	0	0	1	2	2	1	2	0	1	1	1	0	2	1	0	0	0	0	0	0	2	0	0	0	1	0
185	1	1	1	0	0	0	2	0	2	0	0	0	0	0	0	0	1	1	1	1	1	0	0	0	0	1	2	2	1	2	1	0	0	2	0	2	1	0	0	2	2	0	0	1	1	0	0	2	0
186	1	1	1	0	0	0	2	1	1	0	0	2	2	1	0	1	2	2	0	0	2	0	0	0	0	0	1	1	1	2	0	1	1	0	1	1	2	0	1	1	1	0	0	1	0	1	0	1	1
187	0	1	1	0	0	0	1	0	1	0	0	1	1	0	0	1	1	1	1	1	1	1	0	0	0	0	1	2	0	2	1	0	0	2	0	2	0	0	0	1	1	0	0	1	1	1	0	2	0
188	0	1	1	1	0	0	2	0	2	0	0	0	0	0	0	0	1	1	1	1	1	0	0	0	0	0	2	2	1	2	1	1	1	1	1	1	2	0	0	1	1	0	0	0	0	0	0	0	1
189	1	0	2	1	1	1	2	1	2	0	0	1	1	0	1	0	1	0	1	0	2	0	1	0	0	1	1	2	1	1	1	1	2	1	1	1	1	0	0	2	2	0	0	2	0	1	0	1	1
190	0	2	0	0	0	0	2	1	2	0	0	1	1	0	1	0	2	2	1	1	2	0	1	0	0	1	1	2	2	1	1	2	2	0	1	1	2	1	1	0	0	1	1	2	0	0	0	1	0
191	1	1	2	1	0	0	2	1	2	0	0	0	0	0	0	0	1	0	1	1	1	0	2	1	1	1	1	1	1	2	1	2	2	1	1	2	1	0	1	1	1	0	0	1	0	1	0	2	0
192	0	2	1	1	0	0	2	1	2	0	0	0	0	0	0	0	2	1	1	1	2	0	1	1	1	1	2	2	1	2	1	0	0	1	0	2	2	0	1	2	1	0	0	1	0	1	0	1	0
193	0	1	1	0	0	0	2	0	0	0	1	1	2	0	1	1	1	0	1	1	2	0	0	0	0	0	1	2	0	2	0	2	2	0	1	1	1	0	0	2	2	0	0	0	0	1	0	2	0
194	0	2	0	0	0	0	2	0	2	0	0	0	1	0	1	0	2	2	1	1	1	0	0	0	0	0	2	2	0	2	1	1	1	1	0	2	2	0	1	1	1	0	0	1	1	0	0	2	0
195	1	1	1	0	0	0	1	0	1	0	0	0	0	0	0	0	0	0	0	0	1	0	1	1	1	1	0	1	2	1	0	1	1	2	1	2	2	0	0	1	1	0	0	2	0	1	0	2	0
196	0	0	2	1	0	0	2	0	1	0	1	0	0	0	0	0	2	2	0	0	1	0	0	0	0	0	2	2	0	2	1	1	0	2	0	2	1	0	1	2	1	0	0	2	1	2	0	0	1
197	1	1	2	1	0	0	2	1	2	0	0	0	0	0	0	0	1	0	1	1	2	0	0	0	0	0	1	2	2	1	1	1	1	0	0	1	1	0	0	1	1	1	0	1	0	1	0	2	0
198	1	0	2	0	0	0	1	0	2	0	0	0	0	0	0	0	1	0	0	0	1	0	0	0	0	0	1	1	0	1	1	1	2	2	0	2	2	0	1	1	1	0	0	2	1	0	0	1	0
199	0	1	1	1	0	0	2	1	1	1	0	1	1	0	0	1	0	0	0	1	1	0	0	0	0	1	1	2	1	2	0	1	1	1	1	1	1	0	1	1	1	0	0	1	0	1	0	1	1
200	0	1	2	1	0	0	1	0	0	0	1	1	2	0	2	0	0	0	0	0	2	0	0	0	0	0	2	2	0	1	0	0	0	1	0	2	0	0	0	2	2	2	2	2	1	1	0	1	0
201	0	1	1	1	0	0	2	0	1	0	0	0	2	0	2	0	2	0	0	0	2	0	0	0	0	0	2	2	0	2	2	1	1	1	1	1	0	0	0	2	2	1	1	2	1	1	0	2	0
202	1	2	1	0	0	0	2	0	2	0	1	1	2	0	1	1	1	0	1	1	2	0	0	0	0	1	1	2	0	2	1	1	1	1	0	2	1	1	0	1	1	1	1	2	1	0	0	1	1
203	1	0	2	0	1	1	1	0	2	0	0	1	1	0	0	1	1	0	1	1	1	0	0	0	0	0	2	2	0	1	1	1	1	1	1	1	1	0	0	1	1	0	0	2	0	0	0	1	0
204	0	1	1	0	0	0	2	1	2	0	0	0	0	0	0	0	1	1	1	1	1	0	0	0	0	0	2	2	0	2	0	1	1	2	0	2	1	2	0	1	1	1	0	0	0	0	0	1	1
205	1	2	0	0	0	0	1	0	2	0	0	0	0	0	0	0	1	1	1	1	1	1	1	1	1	1	2	2	0	2	1	1	2	1	0	2	0	0	0	2	2	0	0	1	0	2	0	2	0
206	0	2	1	1	0	0	2	0	1	0	0	0	1	0	1	0	1	0	0	0	2	0	0	0	0	0	0	2	1	1	0	1	2	1	1	1	1	0	1	1	1	1	0	0	1	1	0	0	0
207	0	1	1	0	0	0	1	0	2	0	0	0	1	1	0	0	1	0	1	1	1	1	1	1	1	1	1	2	1	2	0	2	2	0	1	1	1	0	0	0	0	0	0	1	0	1	0	2	0
208	1	1	1	0	0	0	2	1	1	0	0	0	1	0	1	0	2	1	0	0	2	0	0	0	0	0	1	2	1	1	1	0	0	2	0	2	2	0	1	0	0	1	0	1	0	0	0	0	2
209	0	1	1	0	0	0	1	0	1	0	1	1	1	0	1	0	1	1	1	1	1	0	0	0	0	0	2	2	0	2	1	1	1	2	1	2	1	0	0	1	1	1	1	1	0	0	0	2	0
210	0	2	1	0	0	0	2	0	2	0	1	0	0	0	0	0	1	0	0	1	1	1	1	1	1	1	1	2	1	1	1	0	2	1	0	2	1	1	0	1	1	1	0	0	2	0	0	0	1
211	0	1	1	0	0	0	1	0	1	0	1	0	0	0	0	0	2	0	0	0	2	1	0	0	0	0	1	2	1	1	1	0	0	1	1	1	2	1	1	0	0	1	0	0	1	1	0	1	1
212	1	2	0	1	0	0	2	0	1	0	0	1	1	0	0	1	1	0	0	0	1	0	0	0	0	0	1	1	0	2	0	0	0	2	1	1	2	0	2	0	0	1	0	1	1	0	0	1	0
213	1	1	1	1	0	0	2	0	2	0	0	0	0	0	0	0	1	0	0	0	1	0	0	0	0	0	2	2	0	2	0	0	0	2	0	2	2	0	2	0	0	0	0	1	0	1	0	1	1
214	0	1	1	0	1	1	1	0	0	1	2	1	0	0	0	0	1	0	0	0	2	0	1	0	0	0	2	2	0	2	0	1	1	1	0	2	1	0	1	1	1	1	0	1	0	0	0	0	1
215	0	1	1	0	0	0	2	1	1	0	0	1	1	0	0	1	2	1	0	1	2	0	0	0	0	0	2	2	1	2	1	1	2	1	1	1	0	0	1	2	1	1	1	2	1	1	0	2	0
216	1	2	0	0	0	0	1	2	2	0	0	1	1	0	0	1	1	0	0	0	2	0	0	0	0	0	2	2	0	2	1	1	2	1	1	1	2	0	2	1	0	0	0	2	0	1	0	0	2
217	0	2	0	0	0	0	2	1	1	0	0	0	1	0	1	0	1	0	1	1	1	0	0	0	0	0	1	1	2	2	1	1	2	2	0	2	1	0	0	2	2	1	1	2	2	2	0	1	0
218	0	2	0	0	0	0	2	1	2	0	0	1	1	0	2	0	2	0	0	0	2	0	1	1	1	2	1	1	0	1	0	1	1	0	1	1	1	2	0	1	1	0	0	2	0	2	0	1	0
219	0	2	0	0	0	0	1	0	1	0	1	0	0	0	0	0	2	1	1	0	2	0	0	0	0	1	1	1	0	1	0	1	1	0	1	1	1	1	0	1	1	2	2	2	1	0	0	0	0
220	0	1	1	0	0	0	2	0	1	0	0	1	1	0	0	1	1	1	0	0	2	0	0	0	0	0	1	1	2	2	0	2	2	2	0	2	1	0	1	1	1	0	0	2	1	0	0	0	0
221	1	1	1	1	0	0	2	0	2	0	0	0	0	0	0	0	1	1	0	0	1	0	0	0	0	0	1	1	2	2	1	1	1	1	1	1	1	0	0	2	2	1	1	2	2	0	0	1	1
222	0	0	2	1	0	0	1	0	0	0	1	0	0	0	0	0	1	1	1	1	1	0	0	0	0	1	0	1	0	1	0	1	1	1	1	1	2	0	0	1	1	0	0	1	1	1	0	0	2
223	0	2	0	0	0	0	2	0	2	0	0	1	1	0	0	1	1	1	1	0	2	0	0	0	0	0	1	1	1	2	0	1	1	2	1	2	1	1	0	0	0	0	0	2	0	2	0	1	1
224	1	0	2	0	0	0	0	0	0	0	1	0	0	0	0	0	2	2	0	1	2	1	0	0	0	0	1	1	1	2	0	0	2	0	1	2	1	1	0	1	1	0	0	1	0	1	0	1	0
225	0	0	2	0	0	0	1	0	0	0	1	2	2	0	0	1	2	2	1	1	2	1	0	0	0	0	1	2	2	2	1	1	1	2	2	0	2	0	1	1	1	0	0	1	0	0	0	1	1
226	0	1	2	1	0	0	2	1	1	0	0	0	0	0	0	0	1	1	0	0	0	0	0	0	0	0	1	2	1	2	1	1	2	0	0	2	2	0	1	1	1	0	0	2	0	1	0	1	0
227	0	2	0	0	0	0	2	0	2	0	0	0	0	0	0	0	1	1	1	1	1	1	0	0	0	0	0	0	1	2	0	1	1	1	0	2	0	0	0	2	2	2	2	2	1	1	1	1	0
228	1	1	1	1	0	0	2	0	2	0	0	0	1	0	1	0	2	2	0	0	1	0	0	0	0	1	1	1	0	1	0	2	2	1	0	2	2	0	0	2	1	0	0	2	0	1	0	0	1
229	1	2	1	1	0	0	2	0	1	0	0	0	0	0	0	0	2	2	0	0	2	0	0	0	0	0	1	1	2	2	0	2	2	0	2	0	0	0	0	2	2	0	0	2	2	1	0	1	0
230	1	2	0	0	0	0	1	0	1	0	1	0	0	0	0	0	2	1	0	1	2	0	1	1	1	1	2	2	0	1	1	1	2	1	1	1	1	0	1	1	1	1	1	1	1	2	0	2	0
231	0	1	1	1	0	0	1	0	1	0	1	2	2	1	0	1	1	1	1	1	2	0	1	0	0	0	2	2	1	1	1	0	0	2	0	2	0	0	0	2	2	0	0	1	1	1	0	1	1
232	1	1	1	0	0	0	2	0	2	0	0	1	1	0	0	1	0	0	0	0	1	0	0	0	0	0	2	2	0	2	0	1	1	2	0	2	2	0	2	0	0	1	0	1	2	1	0	2	0
233	0	1	2	1	0	0	1	0	2	1	0	1	1	0	0	1	2	2	1	1	2	0	0	0	0	0	2	2	1	2	0	0	0	2	0	2	1	0	0	1	1	1	0	1	1	0	0	2	0
234	0	1	1	1	0	0	2	0	1	0	0	1	2	0	1	0	2	2	1	1	2	0	1	1	1	1	1	1	1	2	0	2	2	0	1	1	1	2	0	1	1	0	0	2	1	0	0	2	0
235	1	0	2	1	0	0	1	0	0	0	0	0	0	0	0	0	2	1	1	1	2	0	1	1	1	1	2	2	1	2	2	2	2	1	1	1	1	0	0	2	2	1	0	1	1	0	0	1	1
236	1	0	2	0	1	1	1	0	1	1	1	0	1	0	1	0	1	1	0	0	2	0	1	0	0	1	1	2	2	1	0	1	1	0	1	1	2	0	1	0	0	0	0	2	1	1	0	1	0
237	0	2	2	0	0	0	1	1	2	0	1	0	1	0	1	0	1	1	2	2	1	0	1	1	1	1	1	1	1	2	0	1	1	2	0	2	2	0	0	2	1	0	0	1	1	1	0	1	0
238	0	2	1	1	0	0	1	1	2	0	0	0	1	0	1	0	2	0	1	1	2	0	0	0	0	0	2	2	1	2	2	2	2	0	1	0	2	0	2	0	0	0	0	2	1	0	0	0	1
239	1	2	1	0	0	0	1	0	1	0	1	0	1	1	0	0	1	2	0	0	2	0	1	0	0	0	2	2	2	2	0	1	1	2	0	2	1	0	1	2	1	0	0	2	0	0	0	0	2
240	0	1	2	0	0	0	1	0	2	0	0	0	1	0	1	0	2	1	0	0	2	0	0	0	0	0	1	1	1	2	1	2	2	2	0	2	1	0	0	2	2	0	0	1	1	0	0	1	0
241	1	0	2	0	2	2	2	1	2	0	0	0	2	0	2	0	0	0	1	1	2	0	0	0	0	0	1	2	1	1	1	1	1	0	1	1	1	1	0	1	0	1	1	2	1	0	0	1	1
242	0	1	1	0	0	0	1	1	2	0	0	0	0	0	0	0	2	1	1	1	2	0	1	1	1	1	1	1	1	2	0	0	0	1	0	2	0	0	0	2	2	0	0	1	1	0	0	1	1
243	1	1	2	0	1	1	1	0	2	0	0	1	2	0	1	1	0	0	2	2	0	0	0	0	0	0	1	2	1	1	1	1	1	1	1	1	2	1	1	0	0	0	0	2	1	0	0	0	0
244	1	1	2	2	0	0	1	0	0	0	0	1	1	0	0	1	0	0	1	1	2	0	0	0	0	0	2	2	1	2	0	0	0	1	2	0	2	0	1	2	1	0	0	2	0	0	0	1	1
245	1	2	0	0	0	0	2	0	2	0	0	1	2	0	1	1	2	1	0	0	2	0	0	0	0	0	0	1	1	2	0	2	2	0	1	1	2	0	1	1	0	1	0	1	1	2	0	0	0
246	1	1	2	0	0	0	1	0	0	0	1	0	0	0	0	0	0	0	0	0	1	0	1	0	0	0	1	1	2	2	1	1	1	1	1	1	0	0	1	1	1	0	0	2	1	0	0	1	0
247	1	1	1	1	0	0	1	0	1	0	1	1	1	0	0	1	1	0	1	0	1	0	0	0	0	0	1	2	2	1	1	1	1	1	1	1	1	0	0	0	0	0	0	2	2	1	0	2	0
248	1	2	1	1	0	0	1	0	2	0	0	0	0	0	0	0	1	1	1	1	1	0	0	0	0	1	2	2	0	2	1	1	1	0	1	1	1	0	1	1	1	0	0	1	0	0	0	0	0
249	1	0	1	0	0	0	2	0	2	0	0	0	1	1	0	0	1	1	0	0	1	1	0	0	0	0	2	2	0	2	0	1	2	0	2	0	2	0	0	2	1	1	1	2	2	2	0	1	1
250	1	0	2	0	1	1	2	1	2	0	0	0	1	0	1	0	1	1	0	0	2	0	1	0	0	0	2	2	0	2	0	0	0	2	0	2	2	0	2	0	0	1	1	1	1	0	0	0	0
251	0	1	1	1	0	0	1	1	1	0	1	0	0	0	0	0	1	0	1	1	2	1	1	0	0	0	2	2	0	2	2	1	1	1	1	1	1	1	0	1	1	1	1	2	1	1	0	1	0
252	1	1	1	1	1	1	2	0	1	0	0	0	1	0	1	0	2	0	1	0	2	0	0	0	0	0	0	1	1	2	0	1	1	1	1	1	2	0	2	0	0	0	0	1	0	1	0	2	0
253	0	0	2	0	0	0	2	1	1	0	0	0	0	0	0	0	1	0	1	1	2	0	0	0	0	1	2	2	0	1	0	1	1	1	1	1	1	1	1	0	0	0	0	2	1	0	0	0	0
254	0	2	1	1	0	0	2	0	2	0	1	1	1	0	0	1	0	0	1	1	1	0	0	0	0	0	2	2	1	2	1	2	2	1	1	1	2	1	0	1	1	0	0	0	0	0	0	0	0
255	0	2	0	0	0	0	1	0	0	0	1	1	1	0	0	1	1	1	0	0	2	0	0	0	0	0	2	2	0	1	0	1	1	2	0	2	1	0	0	2	2	0	0	2	0	0	0	1	1
256	1	0	2	0	0	0	2	0	1	0	0	0	0	0	0	0	0	0	2	1	0	0	0	0	0	0	1	2	2	2	0	2	2	1	0	2	1	2	0	1	1	0	0	2	1	1	0	1	0
257	0	0	1	0	0	0	1	0	1	0	0	0	1	0	1	0	1	1	1	1	2	0	1	1	1	1	1	1	1	2	0	1	1	1	0	1	2	0	1	1	0	1	0	1	1	2	0	1	1
258	1	2	0	0	0	0	1	0	0	0	1	1	1	0	1	0	1	0	0	0	1	0	1	1	1	1	1	2	1	2	0	1	1	1	1	1	0	0	0	2	2	1	1	1	1	0	0	1	1
259	0	2	0	0	0	0	1	0	1	0	1	0	0	0	0	0	2	1	0	0	2	1	0	0	0	0	2	2	0	1	0	1	1	1	1	1	1	1	0	1	1	0	0	2	0	1	0	1	0
260	0	2	1	0	0	0	1	1	2	0	0	0	1	0	1	0	0	1	1	0	1	0	1	0	0	0	1	2	1	2	1	1	1	1	0	2	2	0	2	0	0	1	1	2	1	0	0	0	0
261	1	0	1	0	0	0	2	0	2	0	0	0	0	0	0	0	2	1	0	0	2	0	0	0	0	0	2	2	0	1	0	1	1	1	2	1	2	0	1	1	1	1	0	1	0	0	0	2	0
262	1	1	2	0	0	0	2	1	1	0	1	0	1	0	1	0	2	1	1	0	2	0	1	1	1	1	0	2	1	2	1	0	1	1	0	2	0	0	0	2	2	0	0	2	1	0	0	1	1
263	0	1	1	0	1	1	2	0	2	0	0	0	0	0	0	0	0	0	0	0	1	0	1	0	0	0	1	1	1	2	1	1	1	1	0	2	0	0	1	1	1	0	0	2	0	0	0	1	0
264	0	2	1	1	0	0	1	1	1	0	1	0	0	0	0	0	1	1	0	0	1	1	0	0	0	0	2	2	0	2	0	1	1	1	1	1	2	0	2	1	0	1	1	2	0	0	0	2	0
265	1	2	2	0	0	0	1	0	0	0	1	1	1	0	2	0	0	0	0	0	2	0	0	0	0	0	1	1	1	2	1	1	1	2	1	2	2	0	0	0	0	1	1	1	1	1	0	1	1
266	1	2	1	2	0	0	2	0	2	0	0	1	1	0	2	0	1	0	0	0	1	0	0	0	0	0	2	2	1	1	1	0	2	1	0	2	2	0	2	0	0	0	0	1	0	0	0	1	1
267	1	1	1	0	1	1	2	0	2	0	0	0	0	0	0	0	2	2	0	0	2	0	0	0	0	0	1	1	1	2	0	1	1	1	0	2	1	0	0	2	2	1	1	2	1	0	0	1	1
268	0	2	1	0	0	0	1	0	1	0	1	0	2	0	2	0	2	2	1	1	2	0	0	0	0	0	1	1	2	2	1	2	2	1	2	0	2	0	2	1	0	0	0	2	0	1	0	2	0
269	1	1	1	0	0	0	1	0	1	1	1	0	1	0	1	0	2	2	1	1	2	0	0	0	0	0	0	1	0	1	0	1	2	1	1	1	1	0	0	1	1	0	0	1	1	0	0	2	0
270	1	2	0	0	0	0	2	0	0	0	1	1	1	0	1	0	2	2	1	1	2	0	1	1	1	1	1	1	1	2	0	2	2	2	0	2	1	0	0	0	0	1	0	1	1	0	0	1	0
271	0	0	2	1	0	0	1	0	0	1	2	0	1	1	0	0	1	1	1	0	1	0	0	0	0	0	1	2	2	2	1	1	1	1	1	1	1	0	0	0	0	1	0	1	0	1	0	1	0
272	1	0	2	1	0	0	2	0	1	0	0	1	1	0	0	1	1	1	1	0	2	0	0	0	0	0	1	1	2	2	0	1	1	1	0	2	2	0	0	0	0	0	0	2	0	1	0	1	0
273	0	0	2	0	2	2	2	0	2	0	0	0	2	0	2	0	2	0	1	0	2	0	0	0	0	0	1	1	1	2	0	1	1	2	1	2	1	0	1	1	1	0	0	2	1	0	0	2	0
274	1	2	0	1	0	0	2	0	1	0	0	0	0	0	0	0	1	0	1	1	1	0	0	0	0	0	1	2	1	2	1	1	1	0	1	1	1	0	0	1	1	0	0	2	1	0	0	1	1
275	0	0	2	0	2	2	1	0	0	0	1	0	0	0	0	0	2	1	2	1	1	0	0	0	0	0	2	2	0	1	0	1	1	2	0	2	2	0	2	1	1	0	0	2	0	1	0	1	0
276	0	1	1	1	0	0	2	0	2	0	0	1	1	0	0	0	2	2	1	1	2	2	0	0	0	0	1	1	2	2	1	1	2	0	0	2	1	1	0	0	0	0	0	1	0	0	0	0	0
277	1	1	1	0	0	0	1	0	1	0	1	0	0	0	0	1	0	0	1	1	2	0	0	0	0	0	2	2	0	2	2	1	1	1	1	1	2	0	1	0	0	1	0	1	0	1	0	2	0
278	0	1	2	2	0	0	2	0	2	0	0	0	1	1	0	0	0	0	0	0	0	0	0	0	0	0	2	0	1	1	0	1	0	0	0	2	2	0	2	0	0	0	0	2	0	2	0	1	0
279	0	2	0	0	0	0	1	0	1	1	1	1	1	0	0	1	1	1	0	0	2	1	0	0	0	0	2	2	0	1	0	1	1	1	0	2	1	0	1	1	1	0	0	1	0	1	0	0	1
280	0	1	1	0	0	0	1	0	1	0	1	0	0	0	0	0	2	1	1	1	1	0	0	0	0	0	1	2	1	1	0	2	2	0	1	1	0	0	1	0	0	0	0	1	0	0	0	1	0
281	1	1	1	0	1	1	1	0	2	0	0	1	2	0	1	1	1	1	0	0	2	0	0	0	0	1	2	2	0	1	1	1	1	0	1	1	1	1	0	0	0	0	0	2	0	1	0	0	0
282	0	2	0	0	0	0	2	0	1	0	0	0	0	0	0	0	0	0	0	0	2	0	0	0	0	0	1	1	1	2	0	1	1	2	1	1	1	0	1	1	1	0	0	2	0	0	0	1	1
283	0	1	0	1	0	0	1	0	1	0	1	1	1	0	1	0	0	0	2	1	1	0	1	0	0	0	2	2	0	2	0	1	1	1	0	2	0	0	0	2	2	0	0	1	1	0	0	0	0
284	0	0	2	0	1	1	1	0	1	0	1	1	1	0	0	1	0	0	0	0	2	0	0	0	0	0	1	2	1	1	0	2	2	0	2	0	2	1	1	0	0	0	0	2	0	2	1	0	1
285	1	1	1	0	0	1	1	0	0	0	1	1	1	0	0	0	2	2	0	0	1	0	0	0	0	0	2	2	0	2	0	1	1	1	1	1	2	0	0	1	1	0	0	1	0	0	0	1	1
286	1	0	2	0	0	0	1	0	0	0	1	0	0	0	0	0	1	1	0	0	2	0	0	0	0	1	2	2	0	2	1	1	2	1	1	1	1	0	1	1	1	1	1	2	1	0	0	1	0
287	1	2	1	0	0	1	1	0	0	0	1	0	0	0	0	0	2	2	0	0	1	0	0	0	0	0	1	1	1	2	0	0	0	1	1	1	2	0	1	0	0	0	0	1	1	0	0	2	0
288	1	0	2	0	1	1	2	0	2	0	0	0	0	0	0	0	2	2	1	1	2	0	1	1	1	1	0	1	0	1	0	2	2	0	1	1	2	0	2	1	0	0	0	2	2	0	0	2	0
289	0	0	2	0	1	1	2	0	2	0	0	0	1	1	0	0	1	1	1	0	0	0	0	0	0	0	2	2	0	2	1	1	1	2	2	0	0	0	0	2	2	1	1	1	1	1	0	1	0
290	1	1	2	0	0	0	1	0	2	0	0	0	0	0	0	0	1	0	0	0	2	0	1	0	0	1	1	1	2	2	1	0	0	2	0	2	0	0	1	1	1	1	1	1	1	1	0	2	0
291	0	0	2	1	0	0	1	1	2	0	1	0	1	0	1	0	1	1	1	1	1	0	0	0	0	1	2	2	1	2	0	2	2	1	2	0	2	0	2	0	0	0	0	2	1	0	0	2	0
292	0	1	1	0	0	0	2	0	2	0	0	1	1	0	0	1	0	0	0	1	2	0	0	0	0	0	2	2	0	2	1	2	2	2	0	2	1	0	2	0	0	2	2	2	1	1	0	2	0
293	0	1	1	0	0	0	2	1	2	0	0	0	1	0	1	0	2	1	0	0	2	0	0	0	0	0	1	1	0	1	1	1	1	1	0	2	0	0	0	1	1	0	0	2	0	1	0	2	0
294	0	1	1	1	1	1	2	0	1	0	1	1	1	0	0	1	2	2	0	0	2	0	0	0	0	0	2	2	1	2	0	1	1	2	0	2	1	0	1	1	1	0	0	2	0	2	0	1	1
295	1	1	1	0	0	0	2	0	1	0	0	0	1	0	2	0	1	0	1	1	1	0	0	0	0	0	0	1	0	0	1	2	2	1	1	1	2	0	2	0	0	0	0	2	1	0	0	1	1
296	0	1	1	0	0	0	1	0	1	1	1	1	1	0	0	1	1	0	1	1	2	1	1	0	0	0	1	1	2	2	1	1	1	0	2	0	1	0	0	1	1	0	0	2	0	1	0	2	0
297	1	2	2	0	0	0	2	1	2	0	0	2	2	0	1	0	1	1	0	0	2	0	0	0	0	0	1	1	1	2	1	2	2	0	2	0	1	0	0	2	2	0	0	1	0	0	0	2	0
298	1	2	1	0	0	0	2	1	1	0	0	1	0	0	0	0	2	2	1	1	1	0	0	0	0	0	0	2	1	2	1	1	2	1	1	1	2	0	1	1	1	1	1	2	1	2	0	1	0
299	0	1	2	1	1	1	2	1	1	0	0	0	0	0	0	0	2	0	0	0	2	0	0	0	0	0	2	2	0	2	1	2	2	0	1	1	2	0	0	2	1	0	0	2	0	1	0	1	0
300	1	1	2	1	0	0	2	0	2	0	0	1	1	0	0	1	1	0	0	0	2	0	0	0	0	0	2	2	1	2	2	2	2	1	0	2	2	0	1	0	0	0	0	2	0	2	0	1	0
301	0	0	2	0	1	1	1	0	0	0	1	0	1	0	1	0	0	1	1	1	2	0	0	0	0	1	2	1	1	2	0	1	1	1	1	1	1	0	0	1	1	0	0	0	2	2	0	1	0
302	0	2	1	0	0	0	2	0	2	0	0	0	0	0	0	0	2	2	0	0	1	0	1	1	1	1	1	2	1	2	0	2	2	0	1	1	2	0	1	0	0	0	0	0	0	1	0	1	0
303	0	2	1	2	0	0	2	0	2	0	0	0	0	0	0	0	1	0	0	0	2	0	1	1	1	1	1	1	1	2	0	0	0	2	1	1	2	0	1	1	1	0	0	1	1	1	0	1	0
304	0	0	1	0	0	0	2	1	1	0	0	0	0	0	0	0	2	1	0	0	2	0	2	1	1	1	2	2	1	2	0	1	1	2	0	2	1	0	2	0	0	0	1	1	0	1	0	1	0
305	0	1	1	1	1	1	2	1	2	0	0	2	2	0	0	1	2	1	0	0	2	0	0	0	0	0	0	1	1	2	0	2	2	2	0	2	2	0	2	1	0	1	1	2	0	1	0	2	0
306	1	2	0	1	0	0	2	0	1	0	0	0	1	0	1	0	2	0	0	0	2	0	0	0	0	1	2	2	0	2	1	0	0	1	2	0	2	0	0	0	0	0	0	2	0	2	0	2	0
307	0	2	0	1	0	0	2	0	2	0	0	0	0	0	0	0	1	0	1	1	2	0	0	0	0	0	1	1	1	2	0	1	1	1	1	1	2	0	0	0	0	1	1	2	1	0	0	1	0
308	1	1	1	0	0	0	2	0	1	0	0	0	0	0	0	0	0	0	1	1	2	0	0	0	0	0	2	2	0	2	0	1	1	1	1	1	1	0	1	1	1	0	0	2	0	1	0	2	0
309	0	1	2	0	1	1	2	1	1	0	0	0	1	0	1	0	1	0	0	0	2	0	2	0	0	0	0	2	1	1	0	0	0	2	0	1	1	0	0	0	0	0	0	0	1	1	0	2	0
310	0	0	2	0	0	0	2	1	1	0	0	1	1	0	0	0	2	2	1	1	2	0	0	0	0	0	1	1	1	2	0	1	2	1	1	1	1	0	0	1	1	0	0	1	0	1	0	2	0
311	1	0	2	0	1	1	2	0	1	0	0	0	0	0	0	0	0	0	1	1	1	0	0	0	0	0	1	1	1	2	1	2	2	2	1	1	0	0	1	1	1	0	0	2	0	0	0	2	0
312	1	1	1	1	0	0	1	1	2	0	0	0	1	0	1	0	1	0	1	1	1	0	0	0	0	0	1	1	2	2	1	1	2	2	0	2	2	0	2	0	0	0	0	2	0	0	0	1	0
313	1	2	1	0	0	0	2	0	2	0	0	0	0	0	0	0	1	0	0	0	1	0	0	0	0	0	0	1	2	1	0	2	2	1	1	1	1	0	1	1	1	0	0	1	0	1	0	2	0
314	1	1	1	1	0	0	1	1	1	0	1	0	1	0	0	0	0	0	2	1	1	0	1	1	1	2	1	2	1	1	0	2	2	1	1	1	2	0	1	1	1	1	0	1	0	1	0	1	0
315	1	1	2	0	1	1	2	1	1	0	0	1	1	0	2	0	0	1	1	1	2	1	1	1	1	1	1	2	1	2	1	1	1	0	2	0	2	0	2	0	0	0	0	1	0	0	0	1	0
316	0	2	0	0	0	0	2	0	1	0	1	1	1	1	0	0	2	2	1	1	2	0	1	1	1	1	0	1	0	1	0	1	1	0	1	1	1	0	1	1	1	0	0	2	2	0	0	2	0
317	0	2	1	0	0	0	2	0	2	0	0	1	2	0	2	0	1	1	1	1	1	0	0	0	0	0	1	2	1	1	0	0	1	1	0	2	0	0	1	1	1	0	0	1	1	1	0	2	0
318	0	2	1	0	0	0	0	0	0	0	2	0	1	0	0	0	1	0	1	1	2	0	0	0	0	0	1	1	1	2	0	0	1	2	0	2	1	0	1	1	1	0	0	1	0	1	0	2	0
319	1	1	1	0	0	0	2	0	1	0	1	2	2	0	1	1	0	0	0	0	2	0	0	0	0	0	2	2	1	1	0	1	2	2	0	2	2	0	0	1	1	0	0	2	1	1	0	2	0
320	1	0	2	1	0	0	1	1	1	0	0	0	1	0	1	0	1	0	1	1	1	0	0	0	0	1	2	2	0	1	0	2	2	1	1	1	2	1	1	0	0	0	0	1	0	2	0	1	0
321	1	1	2	0	0	0	1	0	1	0	1	0	0	0	0	0	1	0	1	1	2	0	0	0	0	1	2	2	0	1	1	1	2	1	1	1	0	0	1	2	1	0	0	2	0	2	0	0	1
322	0	1	1	1	0	1	2	0	2	0	0	0	1	0	0	0	1	1	0	0	2	0	0	0	0	0	1	0	1	2	0	1	2	1	1	1	1	0	0	2	2	0	0	1	0	0	0	0	2
323	1	1	2	1	0	0	1	0	1	0	0	0	0	0	0	0	0	0	1	1	2	0	0	0	0	0	1	2	0	2	0	1	1	1	0	2	2	0	0	1	1	1	1	2	1	0	0	2	0
324	0	0	2	0	1	1	2	0	0	0	0	1	1	0	0	0	0	1	1	1	2	0	0	0	0	0	2	2	1	2	0	1	1	2	0	2	2	0	2	0	0	0	0	1	0	2	0	0	0
325	0	1	2	1	1	1	2	0	1	0	1	0	1	1	0	0	2	0	1	1	2	0	0	0	0	0	1	2	0	1	0	1	1	0	2	0	1	0	1	2	1	1	1	2	1	1	0	2	0
326	1	1	2	1	1	1	1	0	0	0	0	0	1	0	1	0	0	1	0	0	2	0	0	0	0	0	1	1	1	1	0	1	1	2	1	2	1	1	0	1	1	0	0	1	0	0	0	1	1
327	1	1	2	1	0	0	1	0	1	1	0	0	0	0	0	0	2	1	0	0	1	0	1	0	0	1	1	1	1	2	0	0	1	1	0	2	2	1	0	1	1	1	1	2	1	2	0	0	1
328	1	1	1	0	0	1	2	0	1	0	0	1	1	0	0	1	1	1	1	1	1	1	0	0	0	1	2	2	1	2	2	1	1	2	1	2	2	0	1	1	1	0	0	1	0	0	0	2	0
329	1	1	1	0	0	0	2	0	2	0	0	1	1	0	0	0	1	0	0	0	1	0	0	0	0	0	2	2	0	1	1	1	1	1	0	2	0	0	0	2	2	1	0	1	0	1	0	2	0
330	0	1	2	1	0	0	2	0	2	0	0	0	1	0	1	0	2	1	1	1	2	0	0	0	0	0	2	2	0	1	0	1	2	1	1	1	1	0	1	1	1	1	0	1	1	0	0	1	0
331	0	1	1	0	0	0	1	0	1	0	1	1	1	0	0	0	1	0	1	1	1	0	0	0	0	0	2	2	0	2	0	2	2	0	2	0	2	0	1	1	0	1	0	1	0	1	0	1	1
332	0	0	2	0	1	1	0	0	0	0	1	0	1	0	1	0	0	0	0	0	2	0	0	0	0	0	1	2	1	2	0	1	1	1	1	1	2	0	1	1	1	1	1	1	1	1	0	2	0
333	1	1	2	1	0	0	1	0	0	0	1	0	0	0	0	0	0	0	1	0	1	0	1	0	0	1	1	2	1	1	1	0	1	1	1	1	1	0	0	2	2	0	0	1	0	0	0	1	0
334	1	0	2	0	0	0	1	0	1	1	1	0	0	0	0	0	0	0	0	0	1	0	0	0	0	0	0	1	0	1	0	0	1	2	0	2	2	0	0	2	1	0	0	2	1	0	0	1	0
335	1	2	0	0	0	0	2	0	2	0	0	0	0	0	0	0	1	0	1	0	2	1	0	0	0	0	1	2	1	1	1	1	2	1	1	1	0	1	0	1	1	0	0	2	0	1	0	2	0
336	1	2	1	1	0	0	2	0	1	0	1	0	1	0	1	0	2	2	0	0	1	0	1	1	1	1	1	2	1	1	1	2	2	0	2	0	1	0	1	2	1	1	1	2	2	2	0	1	1
337	0	1	1	0	0	0	2	0	1	0	1	2	2	0	1	1	0	0	0	0	0	0	1	0	0	0	1	2	2	2	2	1	1	1	1	1	2	0	1	1	1	2	2	2	1	1	0	2	0
338	1	2	1	0	0	0	2	1	1	1	0	0	0	0	0	0	2	2	1	1	1	0	0	0	0	0	0	1	0	0	1	1	1	2	0	2	1	1	0	1	1	0	0	2	0	1	0	1	1
339	1	2	0	1	0	0	1	0	1	0	1	0	0	0	0	0	1	0	1	1	2	0	0	0	0	0	1	2	0	2	0	1	2	2	0	2	0	0	0	2	2	1	1	2	0	1	0	2	0
340	0	2	0	1	0	0	2	0	2	0	0	0	0	0	0	0	1	0	0	0	2	0	0	0	0	1	1	1	1	2	0	1	1	2	0	2	2	0	1	2	1	1	0	1	1	2	0	1	1
341	0	0	2	1	1	1	1	0	1	1	1	1	1	0	0	1	1	1	0	0	2	0	0	0	0	0	2	2	0	1	1	1	1	0	2	0	1	0	0	2	2	0	0	2	1	0	0	0	0
342	1	0	2	0	0	1	1	0	1	0	1	1	2	0	2	0	0	0	1	0	1	0	0	0	0	0	1	2	0	2	1	1	1	1	0	2	2	0	2	0	0	0	0	1	1	0	0	0	1
343	1	0	2	0	1	1	2	0	2	0	0	0	0	0	0	0	1	0	1	1	2	0	0	0	0	1	1	2	1	1	0	2	2	1	1	1	1	0	1	1	1	0	0	2	1	1	0	0	1
344	1	0	1	0	0	0	1	1	1	0	0	1	1	0	1	0	1	1	2	2	1	0	0	0	0	0	2	2	1	2	1	2	2	2	0	2	1	0	0	1	1	0	0	2	0	0	0	1	1
345	0	2	0	0	0	0	1	0	1	0	1	0	2	0	2	0	1	1	1	1	1	1	0	0	0	0	1	1	1	2	0	0	1	2	1	2	1	0	2	0	0	0	0	1	1	1	1	1	0
346	0	1	1	1	0	0	1	0	1	0	1	2	2	0	2	0	1	0	1	1	2	0	0	0	0	0	2	2	0	2	0	2	2	2	0	2	0	0	0	1	1	0	0	0	0	0	0	1	0
347	1	2	0	0	0	0	2	0	2	0	0	0	0	0	0	0	0	0	0	0	2	0	0	0	0	0	2	2	1	2	2	2	2	0	1	1	0	0	0	2	2	0	0	2	0	0	0	1	1
348	0	1	1	0	0	1	1	0	2	0	0	1	1	1	0	0	2	0	0	1	2	0	0	0	0	0	2	2	1	1	0	1	2	2	0	2	1	0	1	1	1	0	0	1	1	1	0	1	1
349	1	0	2	1	1	1	2	1	2	0	0	0	2	1	1	0	1	0	1	1	2	0	1	0	0	0	2	2	1	2	0	2	2	1	1	1	1	0	2	0	0	1	0	1	0	0	0	2	0
350	0	0	2	0	0	0	2	1	1	0	0	0	0	0	0	0	1	0	1	1	2	0	1	1	1	1	2	2	1	2	1	2	2	0	1	1	0	0	0	2	2	1	0	1	0	0	0	1	1
351	0	2	1	0	0	0	1	1	1	0	0	1	2	0	2	0	1	0	1	1	1	0	0	0	0	0	2	2	1	2	0	1	2	2	1	2	2	0	1	1	1	0	0	2	0	1	0	2	0
352	0	2	2	0	1	1	2	0	0	0	0	0	0	0	0	0	2	0	0	0	2	0	0	0	0	0	2	2	1	1	0	1	1	0	2	0	1	1	0	1	1	0	0	1	0	0	0	1	0
353	0	2	0	0	0	0	2	1	2	0	0	0	0	0	1	0	2	0	0	0	2	1	0	0	0	0	2	2	0	2	1	1	1	2	0	2	1	0	1	2	1	0	0	1	0	0	0	1	1
354	0	1	1	1	0	0	2	1	1	0	0	0	0	0	0	0	0	0	1	1	2	0	1	0	0	0	2	2	0	1	1	1	2	2	0	2	1	0	1	1	1	0	0	2	0	2	0	2	0
355	0	2	1	0	0	0	1	0	0	0	1	0	0	0	0	0	1	1	2	2	1	0	0	0	0	0	1	2	1	2	0	2	2	0	1	1	1	0	1	2	1	2	2	2	1	1	1	0	1
356	1	1	1	0	1	1	2	0	0	0	0	0	1	0	1	0	2	2	1	1	1	0	0	0	0	0	1	1	0	1	0	0	1	0	1	2	1	0	2	0	0	0	0	2	1	0	1	2	0
357	0	0	2	1	0	0	2	1	2	0	0	0	0	0	0	0	1	1	0	1	2	0	0	0	0	0	2	2	2	2	1	1	1	2	1	2	1	1	0	1	1	0	0	1	0	1	0	0	1
358	0	1	1	0	0	0	2	0	2	0	0	0	1	0	1	0	1	0	1	1	2	0	0	0	0	0	1	2	1	1	1	1	1	1	1	1	2	0	2	0	0	0	0	1	1	1	0	1	1
359	0	1	1	0	0	0	2	1	2	0	0	0	1	0	1	0	2	0	1	1	2	0	0	0	0	0	1	2	1	1	1	1	0	0	0	2	1	1	0	1	0	1	1	2	1	1	0	0	0
360	1	1	1	1	0	0	2	0	2	0	0	0	2	0	2	0	2	2	1	1	1	0	0	0	0	1	2	2	0	2	0	2	2	1	1	2	1	0	0	2	2	0	0	1	0	1	0	0	0
361	1	1	1	0	0	0	1	1	1	0	1	0	1	0	1	0	1	0	1	1	2	0	1	0	0	0	0	2	2	2	1	0	0	1	1	1	0	0	0	2	2	0	0	1	0	1	0	0	0
362	0	2	0	0	0	0	2	0	2	0	0	0	0	0	0	0	0	0	1	1	2	0	0	0	0	0	1	1	1	2	1	0	0	1	2	0	1	0	1	1	1	0	1	1	1	0	0	1	1
363	1	2	0	1	0	0	1	0	0	0	0	0	1	0	1	0	2	0	1	1	2	0	0	0	0	1	1	1	0	1	0	2	2	1	2	2	1	0	0	1	1	1	0	0	1	1	0	2	0
364	1	2	0	1	0	0	1	0	1	0	1	0	1	0	2	0	0	0	1	1	2	0	0	0	0	0	2	2	0	2	1	1	1	1	1	1	1	1	0	1	1	0	0	1	0	1	0	2	0
365	1	2	1	0	1	1	1	0	1	1	1	0	1	0	1	0	0	0	0	1	1	0	0	0	0	0	2	2	0	2	0	1	1	1	0	2	0	0	0	2	2	0	0	1	0	1	0	1	1
366	0	2	0	1	0	0	2	1	2	0	0	0	0	0	0	0	0	0	1	1	1	0	0	0	0	0	2	2	0	2	1	0	0	0	1	1	0	0	0	2	2	0	0	2	0	1	1	1	0
367	0	1	1	0	1	1	2	0	1	0	0	1	1	0	0	1	2	1	0	0	2	0	0	0	0	0	2	2	0	2	1	2	2	1	1	1	1	0	1	1	1	0	0	0	0	0	0	1	0
368	0	2	0	0	0	0	2	0	2	0	0	1	2	0	2	0	1	1	0	0	2	0	0	0	0	1	1	2	2	2	2	1	1	1	1	1	1	0	1	1	1	0	0	1	0	1	0	2	0
369	0	2	1	0	0	1	2	1	2	0	0	1	1	0	0	1	2	2	0	0	2	0	0	0	0	0	2	2	0	2	0	2	2	0	1	1	0	0	0	2	2	1	1	2	1	0	0	1	0
370	0	0	2	0	0	0	2	1	2	0	0	1	1	0	1	0	1	0	1	1	2	0	0	0	0	0	2	2	1	1	1	1	1	2	1	2	1	0	0	1	1	0	0	1	0	0	0	2	0
371	0	1	1	0	0	0	1	0	1	1	0	0	1	0	1	0	1	1	0	0	2	0	0	0	0	1	1	2	1	2	0	0	1	0	1	2	1	0	0	1	1	0	0	2	1	0	0	2	0
372	1	0	2	0	2	2	1	0	1	0	1	0	0	0	0	0	0	0	2	1	2	0	0	0	0	0	1	2	2	2	0	1	2	2	1	2	1	0	1	1	1	1	1	1	1	2	0	1	0
373	0	1	1	0	0	0	2	0	1	0	0	0	0	0	0	0	2	1	0	0	1	0	0	0	0	0	0	2	2	2	1	0	0	1	2	0	1	0	1	1	1	0	0	1	1	0	0	1	0
374	0	2	0	0	0	0	1	1	2	0	0	0	0	0	0	0	1	1	0	0	2	0	0	0	0	0	1	1	1	2	0	2	2	0	2	0	1	0	0	0	0	1	1	2	1	1	0	2	0
375	1	2	0	0	0	0	1	0	1	1	0	1	1	0	0	1	0	0	2	1	0	0	0	0	0	0	2	2	0	2	0	0	0	2	0	2	1	0	1	1	1	0	0	2	2	0	0	1	0
376	0	1	1	1	0	0	2	0	2	0	0	0	2	1	0	0	2	2	0	0	2	0	0	0	0	0	2	2	0	2	0	1	1	1	0	2	2	0	1	1	1	1	1	2	2	2	0	2	0
377	0	1	0	0	0	0	2	0	2	0	0	0	0	0	0	0	2	2	1	1	2	0	0	0	0	0	2	2	1	2	1	1	1	2	0	2	1	0	0	0	0	0	0	1	0	0	0	0	1
378	0	1	1	0	0	1	1	0	2	0	0	1	1	0	1	0	1	1	2	2	1	0	1	0	0	0	2	2	0	2	0	1	1	0	1	1	1	0	1	1	1	1	0	1	1	0	0	2	0
379	0	1	2	0	0	0	2	0	2	0	0	0	0	0	0	0	0	0	0	0	2	0	1	1	1	1	2	2	0	2	0	0	2	1	0	2	2	0	1	0	0	0	0	0	0	1	0	2	0
380	1	2	0	0	0	0	0	0	0	0	2	0	0	0	0	0	0	0	1	1	1	0	1	1	1	1	2	2	1	2	0	2	2	1	1	1	2	0	1	1	1	1	1	2	0	0	0	1	0
381	0	1	2	1	0	0	1	0	1	0	1	1	1	0	0	1	1	1	0	0	2	0	0	0	0	0	2	2	0	2	0	1	1	2	0	2	2	0	2	0	0	0	0	1	1	1	0	1	0
382	0	1	1	0	0	0	2	0	2	0	0	0	0	0	0	0	2	1	0	0	2	0	0	0	0	1	1	1	1	2	0	1	1	1	1	1	0	0	0	2	2	0	0	2	0	1	0	1	0
383	1	0	2	1	0	0	2	0	2	0	0	0	0	0	0	0	1	0	1	1	1	0	1	0	0	1	2	2	0	2	2	1	1	0	2	0	0	0	1	1	1	0	0	2	0	0	0	1	1
384	0	1	1	1	0	0	2	1	1	0	0	0	1	0	1	0	2	1	1	1	2	0	1	0	0	0	1	2	1	2	0	1	1	1	0	2	1	0	0	1	1	0	0	0	0	1	0	2	0
385	0	1	1	1	0	0	1	0	1	0	1	0	1	0	1	0	0	0	0	0	1	0	0	0	0	0	0	2	1	2	1	1	2	1	1	1	1	0	1	1	1	0	0	2	0	0	0	1	1
386	0	1	2	1	0	0	0	0	1	0	1	0	2	0	2	0	2	1	1	1	1	0	1	0	0	0	1	1	1	1	0	1	2	1	1	1	0	0	0	1	1	0	0	2	0	0	0	0	0
387	0	1	1	0	0	0	2	0	0	0	0	0	0	0	0	0	1	1	1	1	0	0	0	0	0	1	1	2	0	2	0	1	1	1	1	1	2	0	0	1	1	0	0	2	1	1	0	1	0
388	1	1	1	0	0	0	1	0	0	0	0	1	2	0	2	0	2	1	0	0	2	0	0	0	0	0	1	2	0	2	1	2	2	1	0	2	0	1	0	1	1	0	0	0	0	0	0	2	0
389	1	0	2	0	2	2	0	0	1	0	0	0	1	0	1	0	1	1	1	1	1	0	0	0	0	0	1	2	0	1	0	2	2	0	1	1	0	0	0	2	2	2	2	2	1	1	0	1	1
390	0	2	1	1	0	0	1	0	1	0	1	0	0	0	0	0	2	1	2	1	1	0	1	1	1	1	2	2	1	2	0	2	2	2	0	2	1	0	1	1	1	0	0	2	0	0	0	1	0
391	1	0	1	0	0	0	2	0	2	0	0	0	0	0	0	0	1	1	0	0	2	0	0	0	0	0	1	1	2	2	0	1	1	1	0	2	1	0	0	0	0	0	0	0	0	1	0	2	0
392	1	1	1	0	0	0	1	0	2	0	0	0	2	0	2	0	2	0	0	0	2	1	0	0	0	0	2	2	1	1	1	2	2	0	2	0	0	0	0	2	2	0	0	2	0	2	0	2	0
393	1	2	1	0	0	0	2	0	2	0	0	1	1	0	0	1	1	1	0	0	1	0	0	0	0	0	1	1	0	1	1	0	0	1	1	1	1	0	1	1	1	0	0	1	0	0	0	2	0
394	1	1	1	0	0	0	2	1	2	0	0	0	1	0	1	0	1	1	1	1	1	0	0	0	0	2	2	2	1	2	0	1	1	1	0	2	2	0	1	1	1	2	2	2	1	0	0	2	0
395	0	2	0	0	0	0	1	0	1	0	1	0	1	0	1	0	1	1	1	1	1	0	0	0	0	0	2	2	0	2	0	1	1	1	1	1	2	0	2	0	0	0	0	1	0	1	0	1	0
396	0	1	2	1	0	0	1	0	1	0	1	1	1	0	0	1	1	1	2	1	2	0	0	0	0	0	1	0	2	2	0	0	1	1	0	2	1	0	1	1	1	0	0	1	0	1	0	2	0
397	1	1	1	0	1	1	2	0	0	0	0	0	1	0	0	0	2	2	0	0	2	0	0	0	0	0	1	1	2	2	0	1	1	1	1	1	2	0	0	0	0	1	0	1	1	0	0	2	0
398	1	1	1	0	0	0	2	0	2	0	0	0	1	0	1	0	1	2	0	0	2	0	0	0	0	0	2	2	1	2	2	2	2	0	1	1	1	0	0	1	1	0	0	2	1	0	0	2	0
399	1	1	1	0	1	1	2	1	1	0	0	0	2	0	2	0	1	0	0	0	2	0	0	0	0	0	0	1	0	1	0	2	2	0	1	1	1	0	0	1	1	0	0	2	0	0	0	0	1
400	1	2	1	0	0	0	2	0	1	0	0	0	0	0	0	0	0	0	2	1	0	1	1	1	1	1	2	2	0	1	0	1	1	2	0	2	0	0	0	1	1	1	0	1	0	1	0	0	2
401	0	2	0	0	0	0	1	1	2	0	0	0	0	0	0	0	0	0	2	1	1	0	1	1	1	1	2	2	0	2	0	2	2	2	0	2	1	0	0	2	2	0	0	2	0	1	0	0	1
402	0	1	2	0	1	1	2	1	2	0	0	1	2	0	2	0	1	1	0	0	2	1	0	0	0	0	2	2	0	2	1	1	2	1	0	2	0	0	0	2	2	1	1	1	1	1	0	0	0
403	1	1	2	0	0	0	2	0	2	0	0	1	1	0	0	0	1	1	1	1	1	0	0	0	0	0	1	2	1	1	1	1	2	1	1	1	0	0	1	2	1	0	0	1	0	1	0	2	0
404	1	1	1	0	0	0	1	0	1	0	0	0	0	0	0	0	1	0	0	0	2	0	0	0	0	0	2	2	1	1	1	1	1	2	0	2	2	0	1	1	1	1	1	1	0	0	0	1	0
405	0	0	1	0	0	0	2	0	1	0	1	0	2	0	2	0	0	0	1	1	2	0	0	0	0	0	1	1	0	1	0	2	2	0	1	1	0	0	0	2	2	1	1	2	1	1	0	2	0
406	0	2	1	0	0	0	2	0	1	0	0	1	2	0	2	0	2	1	2	2	1	0	0	0	0	0	1	1	0	1	0	0	0	2	0	2	1	1	0	0	0	0	0	2	0	0	0	2	0
407	0	1	2	1	0	0	2	1	2	0	0	0	0	0	0	0	1	1	0	0	2	0	1	0	0	0	0	0	1	2	0	1	2	1	1	1	1	0	0	1	1	0	0	2	0	0	0	1	0
408	0	1	2	1	0	0	1	0	0	0	1	1	1	0	1	0	2	2	0	0	2	0	0	0	0	0	0	0	1	2	0	0	0	2	0	2	2	0	0	2	1	0	0	2	1	1	0	0	0
409	1	1	2	1	0	0	1	0	0	0	1	0	1	0	1	0	2	0	0	0	2	0	0	0	0	0	0	2	1	1	0	1	2	2	0	2	2	0	1	1	1	0	0	1	0	0	0	0	1
410	1	2	1	0	0	0	1	0	1	0	1	0	0	0	0	0	2	1	1	1	1	0	0	0	0	0	1	0	2	2	0	1	1	2	0	2	0	0	0	2	2	1	1	2	1	1	0	1	0
411	0	2	0	0	0	0	1	0	0	0	1	1	1	0	0	1	1	0	1	1	2	0	0	0	0	1	1	2	2	1	1	1	1	2	0	2	2	0	2	0	0	0	0	0	2	2	0	0	1
412	1	1	1	0	0	0	2	0	2	0	0	1	1	0	1	0	1	1	0	0	2	1	0	0	0	0	1	2	0	2	0	1	2	1	0	2	2	0	2	1	0	0	0	2	0	1	0	1	0
413	0	0	2	0	2	2	0	0	0	0	2	0	0	0	0	0	1	1	0	0	2	0	0	0	0	1	1	2	1	1	1	1	2	0	1	1	1	1	0	1	1	0	0	0	0	0	0	0	0
414	1	1	2	0	0	0	1	0	1	1	1	0	1	0	1	0	2	1	1	0	2	0	0	0	0	0	0	1	1	0	0	0	1	1	0	2	1	1	0	1	0	1	1	1	1	1	0	2	0
415	1	2	1	0	0	0	1	0	1	0	0	0	0	0	0	0	1	0	1	0	2	0	0	0	0	0	0	2	1	2	1	1	1	1	1	1	1	0	1	1	1	1	1	1	1	1	0	1	0
416	1	1	1	0	1	1	2	0	1	0	0	2	2	0	1	1	1	0	1	1	1	0	0	0	0	0	1	1	2	2	1	1	1	1	1	1	1	0	0	1	1	0	0	2	0	0	0	1	0
417	0	0	2	0	0	0	2	0	2	0	0	0	0	0	0	0	1	1	0	0	2	0	0	0	0	0	1	1	2	2	0	1	1	1	1	1	0	0	1	1	1	1	1	2	1	0	0	1	0
418	0	0	2	1	0	0	1	0	2	0	0	0	1	0	1	0	2	0	0	0	2	0	0	0	0	1	2	2	0	1	1	1	1	0	2	0	2	0	0	1	1	0	0	1	0	1	0	0	0
419	1	2	1	0	0	0	1	0	1	0	1	0	0	0	0	0	2	0	0	0	2	0	0	0	0	0	2	2	0	2	1	0	0	2	0	2	2	0	1	1	1	1	1	1	1	1	0	2	0
420	1	1	2	0	1	1	1	1	1	0	1	0	0	0	0	0	1	1	1	1	2	0	1	1	1	2	1	2	0	2	0	1	1	1	1	1	2	1	1	0	0	1	1	2	0	0	0	0	0
421	0	1	1	0	0	0	2	0	1	0	0	0	0	0	0	0	2	1	0	0	2	0	0	0	0	0	2	2	0	2	0	1	1	1	1	1	0	0	0	2	2	0	0	2	1	0	0	1	0
422	1	0	2	0	1	1	2	1	1	0	1	0	1	0	1	0	1	0	0	0	1	0	0	0	0	0	1	0	2	2	0	1	1	2	0	2	1	1	0	1	1	0	0	2	0	1	0	2	0
423	1	1	1	0	0	0	2	0	1	0	1	0	0	0	0	0	1	2	0	0	2	0	1	0	0	0	2	2	0	1	0	1	1	0	1	1	2	0	2	0	0	2	2	2	1	1	0	1	1
424	1	1	1	0	0	0	2	1	2	0	0	1	2	0	1	1	1	0	1	1	2	0	1	1	1	1	2	2	0	2	0	0	1	2	0	2	0	0	0	1	1	0	0	2	0	2	0	2	0
425	0	2	0	0	0	0	2	0	1	0	0	0	0	0	0	0	0	0	2	2	0	0	1	0	0	0	0	1	2	2	1	2	2	1	1	1	0	0	0	1	1	0	0	2	0	0	0	1	0
426	1	1	1	1	0	0	2	0	2	0	0	1	1	0	0	1	2	2	1	1	2	0	0	0	0	0	1	1	1	2	0	1	2	2	1	2	2	0	1	1	0	1	1	1	1	0	0	1	0
427	1	2	1	1	0	0	2	0	2	0	0	0	0	0	0	0	1	1	0	0	2	0	1	0	0	0	1	1	2	2	0	1	1	2	0	2	1	0	0	2	1	0	0	1	1	1	0	0	0
428	1	2	0	0	0	0	2	0	1	0	1	0	0	0	0	0	0	0	1	1	2	1	0	0	0	0	1	2	0	2	1	2	2	1	1	2	1	0	1	1	1	0	0	2	0	0	0	1	0
429	0	1	1	0	0	0	0	0	0	1	1	0	1	0	1	0	0	0	0	0	2	0	0	0	0	0	2	2	0	2	1	2	2	1	1	1	2	0	2	0	0	0	0	2	1	1	0	0	0
430	1	2	1	0	0	0	1	0	1	0	1	1	1	0	0	0	0	0	1	1	2	0	0	0	0	0	0	2	0	1	0	1	1	2	2	1	1	0	1	1	1	1	1	1	1	1	0	1	0
431	0	0	2	0	0	1	2	1	2	0	0	0	1	0	1	0	0	0	0	0	2	0	0	0	0	0	1	1	2	2	1	2	2	1	1	1	1	0	2	0	0	0	0	1	0	0	0	1	0
432	0	1	2	2	0	0	2	0	2	0	0	0	0	0	0	0	0	0	1	1	2	0	0	0	0	0	2	2	1	2	0	1	1	1	1	1	2	0	1	0	0	0	0	1	1	1	0	1	0
433	0	1	1	0	0	0	1	0	0	1	1	0	1	0	1	0	2	2	1	1	2	0	1	1	1	1	1	1	1	2	1	1	2	1	0	2	2	0	1	0	0	0	0	2	0	0	0	2	0
434	0	2	0	0	0	0	1	0	1	1	2	1	2	0	1	0	1	1	1	1	2	1	0	0	0	0	2	2	1	2	0	2	2	1	1	1	2	0	0	1	1	0	0	1	0	0	0	1	0
435	0	1	2	1	0	0	2	1	1	0	0	1	1	0	0	1	1	1	1	1	0	0	0	0	0	0	1	2	0	2	1	1	1	1	1	1	1	0	1	2	1	1	0	1	0	0	0	2	0
436	0	2	0	0	0	0	1	1	1	0	1	1	2	0	1	0	2	1	0	1	2	0	1	0	0	0	2	2	0	2	0	1	1	1	1	1	1	0	1	1	1	1	1	2	1	0	1	2	0
437	0	0	2	0	2	2	2	0	0	0	0	1	2	0	1	0	1	1	1	1	1	0	0	0	0	0	2	2	1	1	0	1	1	2	0	2	2	0	0	1	1	1	0	1	0	1	0	0	0
438	0	1	1	0	0	1	1	0	0	1	2	0	0	0	0	1	2	1	0	1	2	1	0	0	0	0	1	2	1	2	1	0	0	2	0	2	1	0	0	2	2	0	0	2	1	1	0	1	0
439	0	2	0	1	0	0	2	0	1	0	0	0	0	0	0	0	1	1	0	0	2	0	0	0	0	0	0	1	2	1	0	1	2	2	0	2	2	0	2	0	0	0	0	2	0	1	0	0	1
440	1	1	2	1	0	0	1	0	2	0	0	0	1	0	1	0	0	0	0	0	0	0	0	0	0	0	1	2	1	2	1	1	1	1	1	1	1	0	0	1	1	1	0	1	0	0	0	1	0
441	1	1	2	1	0	0	2	0	1	0	0	0	1	0	1	0	1	0	0	1	1	0	2	0	0	0	1	2	0	2	0	2	2	0	1	1	1	0	1	1	1	0	0	1	0	1	0	2	0
442	1	1	2	1	0	0	1	0	1	0	1	0	1	0	1	0	1	0	1	1	2	0	1	0	0	0	1	1	1	2	0	1	1	1	0	2	2	0	2	0	0	0	0	1	0	0	0	0	1
443	0	1	1	0	0	0	1	0	2	0	0	0	1	0	0	0	1	1	1	1	1	1	0	0	0	0	1	1	1	2	0	0	0	1	1	1	2	0	2	0	0	0	0	2	1	1	0	1	0
444	1	1	2	1	0	0	1	0	0	0	0	0	1	0	0	0	0	1	0	0	2	0	0	0	0	0	2	2	0	1	0	1	1	1	0	2	1	0	2	0	0	0	0	2	1	0	0	0	1
445	1	1	1	0	0	0	2	0	2	0	0	1	2	0	1	0	2	1	0	0	2	0	0	0	0	0	2	2	1	2	1	1	1	1	1	1	2	0	0	2	1	0	0	2	1	1	0	1	0
446	0	0	2	1	0	0	1	1	1	0	0	0	1	0	1	0	0	0	0	0	0	0	0	0	0	0	2	2	0	2	1	0	1	1	1	1	2	0	1	1	1	1	1	1	1	0	0	1	1
447	0	1	1	0	0	0	2	0	1	0	0	0	0	0	0	0	1	1	1	1	0	0	0	0	0	0	1	2	1	1	1	2	2	0	2	0	0	0	0	2	2	0	0	2	1	0	0	1	1
448	1	0	2	0	2	2	2	0	2	0	0	0	0	0	0	0	2	1	0	0	2	0	0	0	0	0	1	1	2	2	1	1	2	0	2	0	0	0	1	1	1	1	0	0	1	0	0	2	0
449	0	1	1	1	1	1	1	0	1	0	0	0	2	0	2	0	2	0	1	1	2	0	0	0	0	0	1	1	1	2	0	1	0	0	0	2	1	0	0	2	2	1	1	1	1	1	0	0	0
450	1	2	0	1	0	0	2	0	0	0	0	0	1	0	1	0	2	0	1	1	1	0	0	0	0	1	2	2	0	2	0	2	2	1	0	2	1	0	0	2	2	0	0	0	0	1	0	1	0
451	0	2	0	1	0	0	1	1	2	0	1	0	0	0	0	0	1	0	1	2	1	0	0	0	0	1	2	2	2	2	1	2	2	0	1	1	1	0	1	1	1	1	0	0	1	0	0	1	1
452	1	1	1	0	0	0	2	0	2	0	0	1	2	0	1	1	1	0	0	0	2	0	0	0	0	0	2	2	1	1	1	1	1	1	1	1	0	0	0	2	2	0	0	1	0	0	0	1	0
453	1	1	2	1	0	0	2	0	2	0	0	0	0	0	0	0	0	0	1	1	2	0	0	0	0	0	1	1	1	2	0	1	1	1	0	2	1	1	0	1	1	0	0	1	1	0	0	1	1
454	1	2	1	0	0	0	2	0	1	0	0	0	0	0	0	0	1	1	1	1	1	0	0	0	0	0	1	1	0	1	1	1	2	0	2	0	1	0	0	1	1	1	1	2	0	0	0	2	0
455	0	1	2	1	0	0	2	0	2	0	0	0	0	0	0	0	2	2	1	1	2	0	1	0	0	0	2	2	0	2	1	1	1	1	1	1	1	1	0	0	0	1	1	1	1	1	0	1	1
456	1	1	2	1	0	0	1	1	1	0	1	0	0	0	0	0	1	1	0	0	1	0	0	0	0	1	1	1	0	1	0	1	1	1	0	2	1	1	0	0	0	1	1	2	1	0	0	2	0
457	0	2	1	0	0	0	1	1	1	0	1	0	0	0	0	0	2	2	1	1	2	0	0	0	0	1	2	2	0	2	0	1	1	1	1	1	1	0	1	1	1	0	0	2	0	0	0	1	0
458	0	1	2	0	0	0	1	1	1	0	0	1	1	0	0	1	1	1	1	1	2	0	0	0	0	0	2	2	0	2	0	1	2	0	1	1	2	0	0	0	0	0	0	2	2	1	0	1	0
459	0	2	0	0	0	0	2	0	2	0	0	0	1	0	0	0	1	1	0	0	1	0	0	0	0	1	1	2	0	2	0	1	2	1	2	1	2	0	2	0	0	0	1	1	1	0	0	2	0
460	0	2	0	0	0	0	1	1	2	0	1	0	0	0	0	0	2	1	1	1	1	0	1	1	1	1	2	1	1	2	0	1	1	2	1	1	0	0	1	0	0	0	0	2	1	1	0	1	0
461	0	1	2	1	0	0	1	1	1	0	1	0	1	0	1	0	1	1	2	2	1	0	0	0	0	1	1	1	1	2	0	1	1	1	1	1	1	0	0	2	2	0	0	1	0	0	0	0	1
462	0	1	0	0	0	0	2	0	2	0	0	0	0	0	0	0	0	0	1	1	2	0	1	0	0	0	1	2	0	2	1	1	2	2	0	2	2	0	2	0	0	0	0	1	0	1	0	0	1
463	1	0	2	0	0	0	1	0	2	0	0	1	2	0	1	1	0	0	1	1	1	0	1	0	0	0	2	2	1	2	0	1	1	0	1	1	2	0	1	2	1	0	0	1	1	0	0	1	0
464	0	0	1	0	0	0	2	0	1	0	0	1	1	0	1	0	2	1	1	1	1	1	0	0	0	0	0	1	0	1	0	1	1	2	0	2	2	0	1	1	1	0	0	2	0	0	0	2	0
465	1	2	1	0	0	0	2	0	2	0	0	1	1	0	0	1	0	0	1	1	2	0	0	0	0	0	1	1	1	2	0	0	1	1	0	2	2	0	0	0	0	0	0	2	0	0	0	2	0
466	1	2	0	0	1	1	2	0	2	0	0	1	1	0	0	1	1	1	1	1	1	0	0	0	0	0	1	1	0	1	1	1	1	0	2	0	1	0	1	1	1	1	1	2	2	0	0	1	0
467	0	0	1	0	0	0	2	0	2	0	0	0	0	0	0	0	1	1	0	1	2	0	1	1	1	1	1	2	1	2	0	1	1	0	2	0	1	1	1	0	0	1	1	2	1	1	0	2	0
468	1	1	1	0	0	0	1	1	1	0	1	0	0	0	0	0	1	1	1	1	1	0	0	0	0	0	1	2	1	1	0	1	1	1	0	2	0	0	0	2	2	0	0	1	0	1	0	2	0
469	1	1	1	0	0	0	2	0	2	0	0	0	1	0	1	0	1	1	1	1	0	0	0	0	0	0	1	1	1	2	0	1	1	0	2	0	2	0	2	0	0	1	1	1	0	0	0	0	0
470	0	1	1	0	0	0	2	0	2	0	0	0	0	0	0	0	1	1	1	1	0	0	0	0	0	0	1	1	1	2	1	1	1	1	0	2	2	0	1	1	1	0	0	2	0	0	0	0	0
471	0	2	1	0	0	0	1	0	1	0	1	0	1	0	1	0	2	2	1	1	1	0	1	1	1	1	2	2	0	1	1	1	2	1	1	1	1	0	0	1	1	0	0	1	0	0	0	1	0
472	1	1	1	0	0	0	2	0	2	0	0	1	1	0	0	1	1	0	1	1	2	0	1	1	1	1	2	2	1	2	2	1	1	1	0	2	0	0	0	2	2	1	0	1	0	1	0	2	0
473	0	0	2	1	0	0	2	0	2	0	0	0	2	0	1	0	1	1	1	0	0	0	1	1	1	1	2	2	1	2	1	0	1	2	0	2	0	0	1	1	1	0	0	2	0	0	0	1	0
474	1	1	2	1	0	0	2	0	2	0	0	0	0	0	0	0	2	1	1	1	1	0	0	0	0	0	1	2	1	0	0	2	2	2	0	2	2	0	1	1	1	0	0	2	0	1	0	0	0
475	0	0	2	0	0	0	2	0	2	0	0	0	0	0	0	0	1	1	1	1	0	0	0	0	0	0	2	2	1	2	2	0	0	2	0	2	2	0	1	1	1	1	0	0	2	0	0	2	0
476	1	1	2	1	0	0	1	0	1	0	1	0	0	0	0	1	1	1	0	0	2	0	0	0	0	0	2	2	1	2	0	2	2	2	1	1	1	0	1	1	1	0	0	1	1	0	0	1	0
477	1	2	0	0	0	0	2	0	1	0	0	0	0	0	0	0	0	0	0	1	2	1	0	0	0	0	2	2	1	2	0	1	1	1	1	1	0	0	1	1	1	0	0	2	0	1	0	1	1
478	0	2	0	0	0	0	1	0	1	0	1	1	2	0	1	0	1	2	0	0	2	0	0	0	0	0	1	2	0	2	0	1	1	2	1	2	2	0	2	0	0	0	0	1	0	0	0	1	0
479	0	1	1	1	0	0	2	1	2	0	0	0	0	0	0	0	1	0	1	1	2	0	0	0	0	1	2	2	0	2	0	0	0	1	1	1	0	0	0	2	2	1	1	2	1	1	0	0	1
480	1	1	1	1	0	0	2	0	2	0	0	0	1	0	0	0	1	0	0	0	1	0	1	0	0	0	1	2	2	1	1	2	2	1	1	1	2	0	0	2	1	0	0	0	0	1	0	1	0
481	1	2	1	0	0	0	2	1	1	0	0	0	0	0	0	0	1	1	0	0	1	0	0	0	0	0	1	1	0	2	0	1	1	2	0	2	1	0	1	1	1	0	0	1	0	0	0	0	0
482	0	1	1	0	0	0	1	0	1	0	1	0	1	0	1	0	1	0	0	0	1	0	0	0	0	0	2	2	0	2	1	1	1	1	1	1	2	0	1	0	0	0	0	1	0	0	0	0	0
483	0	1	2	1	0	0	2	0	1	0	0	0	1	0	1	0	1	0	0	0	2	0	1	0	0	0	2	2	1	2	0	1	1	1	1	1	1	0	1	1	1	0	1	2	1	0	0	0	0
484	0	0	2	0	0	0	2	0	2	0	0	0	1	1	0	0	1	0	0	0	1	0	0	0	0	0	1	1	1	2	0	1	2	1	0	2	2	0	2	0	0	1	1	1	1	0	0	1	0
485	1	2	0	0	0	0	2	0	1	0	0	1	2	0	2	0	0	0	0	1	1	0	0	0	0	0	1	2	2	2	1	1	2	2	0	2	1	0	1	1	1	1	1	1	1	0	0	1	1
486	0	1	0	0	0	0	1	0	1	0	1	2	2	1	0	1	1	1	0	0	2	0	1	0	0	0	1	1	2	2	1	0	0	2	0	2	0	0	0	2	2	1	1	2	1	0	0	2	0
487	0	1	1	0	1	1	1	0	1	0	1	1	1	0	1	0	1	1	0	0	2	0	0	0	0	0	1	1	1	2	0	2	2	2	0	2	0	0	1	0	0	0	0	2	1	1	0	1	1
488	1	2	0	1	0	0	2	0	2	1	0	1	1	0	1	0	2	1	0	0	2	0	0	0	0	0	2	2	1	2	0	1	1	2	1	2	1	0	1	1	1	1	1	1	0	0	0	2	0
489	1	0	2	2	1	1	2	0	2	0	0	1	1	0	0	0	1	1	1	0	0	0	0	0	0	0	2	2	0	2	1	2	2	0	2	0	2	1	1	0	0	0	0	1	0	0	0	0	0
490	1	1	1	0	0	0	2	0	1	0	0	0	1	0	1	0	1	1	0	0	2	0	0	0	0	1	2	2	1	2	0	1	2	1	0	2	1	0	0	1	1	0	0	1	0	1	0	1	1
491	1	0	1	0	0	0	0	0	0	0	2	0	1	1	0	0	1	0	1	2	1	0	0	0	0	0	0	2	1	1	0	1	1	1	0	2	2	1	1	0	0	0	0	2	0	1	0	2	0
492	1	1	1	0	0	0	1	0	1	0	1	1	1	0	0	1	1	1	0	0	1	1	0	0	0	0	2	2	0	1	0	1	1	2	0	2	1	0	0	2	2	0	0	2	0	1	0	1	0
493	0	1	1	0	0	0	2	1	2	0	0	1	1	0	1	0	1	0	1	1	2	1	0	0	0	0	2	2	0	1	0	0	0	1	1	1	2	0	2	0	0	0	0	2	1	0	0	1	0
494	1	2	1	0	1	1	2	1	2	0	0	0	0	0	0	0	1	1	1	1	1	0	0	0	0	0	2	2	1	2	1	1	2	1	1	1	0	0	0	2	2	0	0	2	1	0	0	1	0
495	1	1	0	0	0	0	1	0	1	0	0	0	0	0	0	0	1	1	0	0	2	0	0	0	0	0	1	1	1	2	1	0	1	2	1	2	1	0	1	1	1	1	1	1	1	0	0	0	1
496	0	0	2	0	0	0	2	0	2	0	0	0	1	0	1	0	2	1	1	1	1	0	1	1	1	1	2	2	0	1	0	1	2	0	2	0	0	0	1	0	0	0	0	0	0	1	0	2	0
497	1	1	0	0	0	0	2	1	2	0	0	1	1	0	1	0	1	0	0	1	1	0	1	0	0	0	0	1	0	1	0	1	2	0	2	0	1	1	0	1	1	1	1	2	1	1	0	2	0
498	0	1	1	1	0	0	2	0	2	0	0	0	0	0	0	0	0	0	0	0	2	0	0	0	0	0	2	2	0	2	0	2	2	0	2	0	2	1	0	1	1	0	0	1	1	0	0	1	0
499	0	2	1	0	0	0	1	0	1	0	1	1	0	0	0	0	0	0	1	1	2	0	0	0	0	0	2	2	0	2	0	2	2	1	0	2	2	0	1	1	1	0	0	2	0	1	0	2	0
500	1	1	1	0	1	1	0	0	0	0	1	0	0	0	0	0	1	0	1	1	2	0	1	0	0	1	2	2	0	1	1	1	1	1	2	1	2	0	1	0	0	0	1	2	1	0	0	1	0
501	1	1	1	1	0	0	1	1	1	0	1	0	0	0	0	0	0	0	1	1	2	0	0	0	0	0	2	2	0	1	0	0	1	1	1	1	2	0	2	0	0	1	1	1	1	2	0	2	0
502	0	1	1	0	0	0	2	0	1	0	0	0	2	0	2	0	1	1	1	1	1	0	1	0	0	1	1	1	0	2	0	2	2	0	1	1	1	0	2	0	0	0	0	2	0	1	0	2	0
503	0	0	2	0	0	0	0	0	0	0	2	0	0	0	0	0	0	0	1	2	1	0	0	0	0	0	1	1	1	2	0	1	1	1	0	2	2	0	2	1	1	0	1	2	1	0	0	0	1
504	0	2	0	0	0	0	0	0	1	1	1	2	2	0	1	0	2	1	0	0	1	0	0	0	0	0	0	0	1	2	0	1	0	2	0	2	1	1	0	1	1	0	0	1	0	1	0	2	0
505	0	2	0	0	0	0	2	0	1	0	1	0	1	0	2	0	1	1	1	1	1	1	0	0	0	1	2	2	1	2	1	2	2	0	2	0	1	0	0	1	1	0	0	1	0	1	0	2	0
506	0	0	2	0	1	1	2	0	2	0	0	0	0	0	0	0	0	0	0	0	1	1	0	0	0	0	2	2	1	2	0	1	1	2	1	1	1	0	1	1	1	0	0	2	0	2	0	2	0
507	0	0	2	2	1	1	2	1	2	0	0	1	1	0	1	0	0	0	1	1	1	0	0	0	0	0	2	2	1	2	2	1	2	2	1	2	2	0	1	1	1	1	1	2	1	2	0	0	1
508	1	1	1	0	0	0	2	1	2	0	0	0	1	1	0	0	1	1	0	0	2	0	0	0	0	0	1	1	0	1	0	2	2	0	1	1	2	1	1	0	0	0	0	2	0	0	0	2	0
509	1	1	1	0	0	0	2	0	1	0	0	0	1	0	1	0	2	2	1	1	1	0	0	0	0	0	2	2	0	2	1	2	2	0	1	1	2	0	2	1	0	2	2	2	0	1	0	0	0
510	0	2	1	1	0	0	2	0	2	0	0	0	0	0	0	0	0	0	1	1	2	0	0	0	0	0	1	1	2	2	0	1	1	1	1	1	2	0	1	0	0	1	1	2	0	1	0	2	0
511	0	1	2	0	1	1	2	0	2	0	0	1	1	0	0	0	0	0	1	1	2	0	1	0	0	0	1	1	0	1	0	1	1	1	2	1	1	0	1	2	1	0	0	1	1	1	0	1	0
512	0	2	1	2	0	0	1	1	1	0	1	0	0	0	0	0	0	0	1	1	2	0	1	0	0	0	2	2	0	2	1	1	1	0	2	1	0	0	0	1	1	1	1	2	1	0	0	0	0
513	0	2	1	0	1	1	1	0	1	0	1	0	2	0	1	0	1	0	0	0	1	0	0	0	0	0	1	2	2	2	0	1	2	1	0	2	2	1	0	1	1	0	0	1	0	1	0	1	1
514	1	1	1	0	0	0	2	0	2	0	0	0	1	0	1	0	0	0	0	0	2	0	1	0	0	0	1	1	1	1	0	2	2	2	0	2	1	0	0	1	1	0	0	0	0	1	0	2	0
515	0	1	1	0	1	1	2	1	1	0	0	0	1	0	1	0	1	1	0	0	1	0	0	0	0	0	2	2	0	1	0	1	1	1	1	1	2	0	1	1	1	0	0	0	0	1	0	1	1
516	0	2	1	0	0	0	1	1	2	0	0	0	0	0	0	0	1	2	0	0	2	1	0	0	0	0	0	1	2	1	0	0	1	0	1	2	1	1	1	0	0	1	1	1	1	1	0	1	1
517	0	1	1	0	1	1	1	1	1	0	1	0	2	0	2	0	1	1	1	1	1	1	0	0	0	0	2	2	0	1	0	1	1	2	1	1	1	0	0	1	1	0	0	2	0	1	0	2	0
518	0	1	1	1	1	1	1	0	0	0	1	0	0	0	0	0	1	1	1	1	1	0	0	0	0	0	0	1	0	0	1	1	2	0	0	2	2	0	2	0	0	1	0	1	0	0	0	2	0
519	0	1	1	1	1	1	2	0	2	0	0	1	1	0	1	0	2	2	1	1	2	1	0	0	0	0	1	2	0	2	0	1	1	2	0	2	2	0	2	1	0	1	1	1	1	1	1	1	0
520	0	1	0	1	0	0	2	0	1	0	0	1	1	1	0	0	0	1	1	1	2	0	0	0	0	0	2	2	1	2	0	1	1	0	2	1	2	0	1	1	1	0	0	2	2	0	0	2	0
521	0	2	0	1	0	0	2	0	2	0	0	0	0	0	0	0	2	1	0	0	2	0	0	0	0	0	2	2	1	2	0	1	1	1	0	2	1	1	0	0	0	1	1	2	1	0	0	0	1
522	1	0	2	2	1	1	2	1	2	0	0	1	1	0	1	0	2	1	0	0	2	0	1	0	0	1	1	2	1	2	0	0	0	0	1	1	1	1	0	1	1	0	0	1	1	1	0	0	1
523	1	0	2	1	0	0	2	0	1	0	1	0	0	0	0	0	1	1	1	1	1	0	0	0	0	0	2	2	1	1	1	1	2	1	1	1	1	2	0	1	1	1	1	1	0	0	0	2	0
524	1	0	2	0	1	1	1	0	1	1	2	0	0	0	0	0	1	1	1	1	1	0	0	0	0	0	1	2	1	1	1	1	1	0	1	1	2	1	1	0	0	1	0	1	0	0	0	1	1
525	1	1	1	0	0	1	2	0	2	0	0	0	0	0	0	0	1	1	0	0	2	0	0	0	0	0	0	2	2	0	0	1	1	1	1	1	2	1	0	0	0	0	0	2	0	0	0	2	0
526	0	1	1	0	1	1	1	0	2	1	0	0	0	0	0	0	0	0	1	1	2	0	0	0	0	0	1	2	1	1	0	2	2	1	1	1	1	0	0	1	1	0	0	1	0	0	0	0	1
527	0	1	1	0	0	0	2	0	1	0	1	0	2	0	1	0	2	1	0	0	2	1	0	0	0	0	2	2	0	2	1	1	1	1	0	2	0	0	0	2	2	0	0	2	0	0	0	0	1
528	1	1	1	0	1	1	2	1	2	0	0	0	1	0	1	0	1	0	1	0	2	0	1	1	1	1	2	2	0	2	0	2	2	0	1	1	2	1	1	0	0	0	0	2	1	0	0	2	0
529	0	2	0	0	0	0	2	0	2	0	0	0	0	0	0	0	1	0	0	0	1	0	0	0	0	0	2	2	0	2	1	1	1	1	1	1	2	0	1	0	0	1	1	1	1	2	1	1	0
530	1	1	2	0	0	0	2	0	1	0	0	2	2	0	2	0	1	0	1	1	2	0	0	0	0	0	1	2	0	1	1	1	1	2	0	2	1	1	0	1	1	1	1	2	2	2	1	1	0
531	1	1	1	0	0	0	2	0	1	0	0	0	0	0	0	0	1	0	0	0	2	0	0	0	0	0	0	1	2	1	0	0	0	1	2	1	1	0	2	0	0	0	0	2	0	1	0	1	1
532	1	1	1	1	0	1	2	0	2	0	0	1	1	0	0	1	1	1	1	1	2	0	2	1	1	1	1	2	0	1	0	1	1	2	0	2	1	0	0	2	2	0	0	2	0	1	0	2	0
533	1	1	1	0	1	1	1	0	1	0	1	0	0	0	0	0	1	1	1	1	1	0	1	1	1	1	1	2	2	1	1	0	1	0	1	2	2	0	2	0	0	0	1	2	1	0	0	0	0
534	0	2	1	2	0	0	2	1	1	1	0	0	0	0	0	0	1	1	1	0	2	1	1	1	1	1	1	0	2	2	0	1	2	2	1	2	2	0	2	0	0	0	0	1	0	1	0	1	0
535	1	1	2	2	0	0	2	0	2	0	0	0	1	0	0	0	1	0	0	1	1	0	0	0	0	0	1	2	0	1	1	2	2	1	0	2	2	0	1	1	1	0	0	2	1	0	0	0	2
536	1	1	1	0	0	0	1	0	1	0	1	0	1	0	1	0	1	1	1	1	1	0	0	0	0	1	2	2	0	2	1	1	2	1	0	2	1	0	1	1	1	0	0	1	0	1	0	1	0
537	0	2	2	0	1	1	1	0	0	1	1	0	0	0	0	0	1	0	1	1	2	0	0	0	0	0	1	1	1	2	0	0	0	1	0	2	1	1	0	1	1	1	1	1	1	2	0	2	0
538	1	1	2	0	1	1	2	1	1	1	0	0	1	0	1	0	1	1	1	1	0	0	0	0	0	0	0	2	1	1	0	0	2	2	0	2	2	0	2	0	0	0	0	1	0	1	0	0	1
539	1	1	0	0	0	0	2	0	1	0	1	0	0	0	0	0	2	0	0	1	2	0	1	1	1	1	1	2	0	2	0	1	1	0	0	1	0	0	0	2	2	1	1	1	1	1	0	2	0
540	1	0	2	0	1	1	2	0	2	0	0	0	0	0	0	0	0	1	1	1	2	0	0	0	0	0	0	1	0	0	1	1	2	1	0	2	0	0	0	2	2	0	0	2	0	0	0	2	0
541	1	1	1	0	0	0	2	1	2	0	0	1	1	0	1	0	1	0	1	1	2	0	0	0	0	0	0	1	1	2	0	2	2	1	1	1	1	0	1	2	1	0	0	1	0	1	0	2	0
542	0	1	2	1	0	0	2	0	1	0	0	0	2	0	2	0	0	0	0	0	1	1	0	0	0	0	0	2	1	1	0	1	1	0	1	1	2	1	0	0	0	1	1	2	0	1	0	1	0
543	1	1	1	0	0	0	2	0	2	0	0	0	1	0	1	0	2	2	1	1	1	0	0	0	0	0	2	2	0	2	1	1	1	2	1	1	1	1	0	0	0	2	2	2	1	1	0	2	0
544	1	0	2	0	1	1	1	0	0	0	2	0	1	0	1	0	0	0	0	0	0	0	0	0	0	0	0	1	2	2	1	1	1	2	0	2	2	0	1	1	1	1	1	1	1	1	0	1	0
545	1	1	1	0	1	1	1	0	1	1	1	1	2	0	1	1	1	0	0	0	2	0	0	0	0	0	0	2	0	1	0	2	2	2	0	2	1	0	1	2	1	0	0	2	1	1	0	1	0
546	1	0	2	0	2	2	1	1	1	0	0	1	2	0	2	0	0	0	0	1	2	0	2	1	1	1	1	1	2	2	1	2	2	0	1	1	2	0	1	0	0	2	2	2	1	1	0	2	0
547	1	1	1	1	0	0	1	1	1	0	1	1	1	0	0	1	2	2	1	1	1	0	0	0	0	0	1	1	1	2	0	0	1	1	1	1	1	0	1	1	1	0	0	0	0	1	0	2	0
548	1	0	2	0	0	0	0	0	0	0	1	0	1	0	1	0	1	0	1	1	2	0	0	0	0	0	2	2	0	1	0	2	2	0	1	1	1	0	0	2	1	0	0	0	0	0	0	1	0
549	0	2	0	1	0	0	2	0	1	0	0	0	0	0	0	0	1	0	1	1	2	0	0	0	0	0	1	1	2	2	1	2	2	0	1	1	1	0	0	2	1	1	1	2	1	1	0	2	0
550	0	0	2	0	0	0	2	0	2	0	0	0	0	0	0	0	1	1	1	1	1	0	0	0	0	0	2	2	0	2	0	0	1	1	1	1	0	0	1	1	1	0	0	1	0	1	0	1	1
551	0	2	0	0	0	0	2	1	2	0	0	1	2	0	1	1	1	0	1	1	1	0	0	0	0	0	2	1	1	2	0	2	2	2	0	2	1	0	0	2	2	1	0	1	1	2	0	0	0
552	0	1	1	1	0	0	1	0	1	0	1	0	2	0	2	0	2	1	0	0	2	0	0	0	0	0	1	2	0	2	0	1	1	2	0	2	2	1	1	0	0	0	0	1	1	1	0	2	0
553	0	2	1	1	0	0	2	0	1	0	0	0	1	1	0	0	0	0	2	1	0	0	1	0	0	0	2	2	0	2	1	2	2	1	1	1	0	0	0	2	2	0	0	1	0	0	0	1	0
554	0	1	2	0	0	0	1	0	1	0	0	0	1	0	1	0	1	1	2	1	2	0	0	0	0	0	2	2	1	2	2	0	1	2	0	2	1	0	0	2	2	1	0	1	1	0	0	2	0
555	0	0	2	1	1	1	1	0	1	0	1	0	0	0	0	0	2	1	1	1	1	0	0	0	0	0	2	2	0	1	0	2	2	2	0	2	2	0	0	0	0	0	1	1	0	1	0	1	1
556	1	2	0	0	0	0	2	0	1	0	1	0	1	0	1	0	0	0	0	0	2	1	0	0	0	1	2	2	1	2	0	2	2	1	1	1	0	0	0	2	2	0	0	0	1	1	1	2	0
557	0	1	1	0	0	0	2	0	2	0	0	0	0	0	0	0	2	1	1	0	2	0	0	0	0	0	0	0	1	2	0	0	0	2	0	2	1	0	0	2	2	1	1	2	1	0	1	1	0
558	1	2	2	1	0	0	2	1	2	0	0	0	1	0	1	0	2	2	1	1	2	0	0	0	0	1	1	2	0	2	1	0	0	1	2	1	0	0	0	2	2	0	0	2	0	1	0	2	0
559	0	0	2	0	1	1	1	0	0	0	1	0	0	0	0	0	2	1	0	1	2	0	1	1	1	0	2	2	0	2	1	1	1	2	2	0	1	1	0	1	1	0	0	2	0	1	0	2	0
560	1	2	1	0	0	0	2	0	2	0	1	0	1	0	1	0	1	0	0	0	1	0	0	0	0	0	2	2	0	2	1	1	1	1	1	1	2	0	1	1	1	0	0	2	0	1	0	1	1
561	1	2	0	0	0	0	2	0	2	0	0	0	1	0	1	0	2	2	0	0	2	0	0	0	0	0	2	2	1	2	1	2	2	0	2	0	2	0	1	1	1	0	0	2	1	0	0	0	1
562	1	0	2	0	2	2	2	0	2	0	0	1	1	0	1	0	1	0	1	1	1	0	2	0	0	0	2	2	0	2	1	1	1	2	0	2	2	0	1	1	1	0	0	2	0	0	0	1	0
563	1	1	2	1	0	0	2	0	1	0	0	1	1	0	1	0	2	2	0	0	2	0	0	0	0	0	2	2	0	2	1	2	2	0	1	1	2	0	2	1	0	0	0	0	0	1	0	2	0
564	0	0	2	0	0	0	1	0	1	0	1	0	0	0	0	0	2	2	1	1	2	0	0	0	0	0	1	1	1	2	0	1	1	2	0	2	2	1	1	0	0	0	0	2	0	1	0	0	0
565	1	1	2	0	0	0	1	0	0	0	1	0	2	0	2	0	1	0	1	1	2	0	0	0	0	1	2	2	1	2	2	1	2	1	1	1	2	0	1	1	1	1	0	1	0	1	0	2	0
566	1	2	0	0	0	0	2	0	1	0	0	0	0	0	0	0	0	0	0	0	2	0	2	0	0	0	1	2	2	2	2	1	1	1	1	1	1	0	1	1	1	1	1	1	1	0	0	0	0
567	0	1	2	1	0	0	2	1	1	0	0	0	0	0	0	0	0	0	1	1	0	0	1	0	0	1	1	1	0	1	1	2	2	0	1	1	1	0	1	1	1	2	2	2	1	0	0	2	0
568	0	1	1	1	0	0	2	1	1	0	0	1	2	0	2	0	1	1	1	1	1	0	0	0	0	0	2	2	0	2	1	2	2	1	0	2	2	0	2	0	0	0	0	0	2	2	0	2	0
569	1	1	1	1	1	1	1	0	0	0	2	0	1	0	1	0	1	1	1	1	1	0	0	0	0	2	2	2	1	2	0	1	1	2	0	2	2	1	1	0	0	0	0	2	0	1	0	2	0
570	1	2	1	0	0	0	2	0	0	0	0	0	2	1	1	0	0	0	1	1	2	0	1	1	1	1	1	1	1	1	0	1	1	2	0	2	0	0	0	2	2	0	0	2	0	0	0	1	0
571	0	1	1	1	0	0	1	1	1	0	1	0	0	0	0	0	1	0	1	1	2	1	1	1	1	1	2	2	1	2	2	0	0	2	0	2	1	0	0	1	1	0	0	2	1	0	0	2	0
572	0	2	1	0	0	1	1	0	1	0	0	0	1	0	0	0	1	2	1	1	2	0	0	0	0	0	2	2	1	2	2	1	2	1	1	1	1	0	0	2	2	0	0	2	0	1	0	1	1
573	1	1	2	2	0	0	2	0	2	0	0	0	1	0	1	0	2	1	0	0	2	0	1	0	0	1	1	1	0	1	0	1	1	1	1	1	1	0	0	2	2	0	0	1	1	1	0	2	0
574	0	1	1	0	0	0	1	0	1	0	1	1	1	0	0	1	1	1	1	0	2	0	1	1	1	1	2	1	1	2	0	0	1	1	1	1	1	0	0	1	1	1	1	1	1	2	0	1	0
575	1	1	1	0	0	0	2	0	1	0	0	1	1	0	1	0	2	1	0	0	2	0	1	0	0	0	1	2	0	2	1	1	1	2	1	2	1	0	0	2	2	0	0	2	0	0	0	1	0
576	1	1	2	1	0	0	2	1	1	0	0	1	1	0	0	1	1	1	0	1	1	0	0	0	0	0	1	2	0	2	1	1	2	1	1	1	2	1	1	0	0	0	0	1	0	1	0	1	0
577	1	1	1	0	1	1	2	1	1	0	0	0	0	0	0	0	1	1	1	1	1	0	0	0	0	1	1	1	0	1	1	0	1	2	0	2	1	0	1	2	1	2	2	2	1	0	0	2	0
578	1	0	2	0	0	0	1	0	2	0	0	0	2	0	2	0	1	1	0	1	1	0	1	1	1	2	1	2	0	2	1	1	2	0	1	1	2	1	1	1	0	2	2	2	1	0	0	0	0
579	1	1	1	0	0	0	2	0	1	0	0	1	1	0	1	0	2	0	0	0	2	0	0	0	0	1	2	2	1	2	2	2	2	1	2	2	0	0	1	1	1	0	0	2	1	0	0	2	0
580	1	1	1	0	0	0	2	0	2	0	0	1	1	0	0	1	2	2	2	2	0	0	1	0	0	0	0	0	1	2	0	1	1	1	1	1	2	0	0	1	1	0	0	1	0	1	0	1	1
581	0	2	1	1	0	0	1	0	1	0	1	0	0	0	0	0	1	1	1	1	1	0	1	0	0	0	1	2	1	2	0	2	2	1	1	2	2	0	1	0	0	1	0	0	2	0	0	1	1
582	1	2	0	1	0	0	2	0	1	0	1	0	0	0	0	0	1	0	1	0	2	0	0	0	0	0	2	2	0	1	1	2	2	0	2	0	2	0	1	0	0	0	0	2	1	0	0	2	0
583	1	1	1	0	1	1	2	1	1	0	0	0	0	0	0	0	1	1	1	1	1	0	0	0	0	0	2	2	0	2	1	1	1	2	0	2	2	0	2	0	0	0	0	2	0	1	0	0	0
584	1	1	1	0	0	0	1	0	1	0	1	1	2	0	0	1	1	0	1	1	2	0	0	0	0	0	1	1	2	2	1	2	1	1	0	2	2	0	2	0	0	0	0	1	0	0	0	1	0
585	1	1	1	0	1	1	2	0	0	0	0	1	1	0	0	1	1	1	2	1	2	0	0	0	0	1	2	2	0	2	1	1	2	2	0	2	1	0	2	0	0	1	1	2	2	0	0	1	0
586	1	1	1	0	1	1	2	0	1	0	0	1	1	0	0	0	2	1	0	1	1	0	1	1	1	1	1	2	0	1	1	0	0	2	0	2	2	1	0	0	0	0	0	2	0	1	0	1	0
587	1	1	2	1	0	0	2	0	2	0	0	0	0	0	0	0	2	1	1	1	2	0	0	0	0	0	2	2	0	2	1	1	0	0	0	2	1	0	0	2	2	1	1	2	2	2	1	0	1
588	1	1	2	1	0	0	2	0	1	0	1	0	0	0	0	0	2	2	1	1	2	0	0	0	0	0	2	2	0	2	0	2	2	2	1	1	0	0	1	1	1	2	2	2	0	1	0	2	0
589	0	2	2	1	0	0	2	1	2	0	0	0	1	0	0	0	2	1	1	1	2	0	0	0	0	0	2	2	0	1	1	1	1	1	1	1	1	1	0	0	0	1	1	2	1	1	0	1	1
590	0	2	1	0	0	0	2	1	1	0	1	0	0	0	0	0	1	0	1	2	1	0	0	0	0	1	1	1	0	1	1	0	0	2	0	2	1	1	0	1	1	0	0	2	0	1	0	2	0
591	0	1	1	0	0	0	2	1	2	0	0	0	2	0	1	0	1	1	0	0	2	0	0	0	0	0	2	2	0	2	0	2	2	0	1	1	2	1	1	0	0	0	0	0	0	0	0	0	0
592	0	1	1	1	0	0	2	1	2	0	0	0	0	0	0	0	0	0	0	0	2	0	1	1	1	2	2	2	1	2	2	0	1	1	0	2	1	0	1	1	1	0	0	1	0	0	0	2	0
593	0	1	2	1	0	0	0	0	1	0	0	0	0	0	0	0	2	0	1	1	2	1	0	0	0	0	2	2	0	2	1	1	1	1	1	1	1	0	0	2	2	1	1	2	0	1	0	1	0
594	0	1	2	1	0	0	1	0	1	0	1	0	1	0	1	0	1	1	2	1	2	0	0	0	0	0	2	2	1	1	1	0	1	1	1	1	1	0	0	0	0	0	0	1	0	1	0	0	0
595	1	2	0	1	0	0	2	1	1	0	0	0	1	0	1	0	1	0	1	1	1	0	1	0	0	1	2	2	1	2	0	1	0	0	1	1	2	0	1	0	0	0	0	2	0	0	0	1	0
596	1	1	1	0	0	0	1	0	0	1	1	0	0	0	0	0	1	1	0	0	2	0	0	0	0	0	2	2	0	2	1	2	2	2	0	2	1	0	1	1	1	1	0	0	1	1	0	2	0
597	1	1	2	1	0	0	2	0	1	0	0	0	1	0	1	0	0	0	0	0	1	0	0	0	0	0	2	2	0	2	1	1	2	1	1	1	1	0	2	0	0	1	0	0	1	1	0	1	1
598	1	1	2	0	0	0	1	0	1	0	1	0	0	0	0	0	1	1	1	1	1	0	0	0	0	0	2	2	1	2	0	1	1	2	0	2	1	0	1	1	1	0	0	2	1	0	0	1	0
599	0	0	2	0	0	0	1	0	1	0	1	0	1	0	0	0	0	0	0	0	0	0	1	0	0	1	0	1	1	2	0	1	1	1	1	1	1	1	1	0	0	1	1	2	1	0	0	0	1
600	1	0	2	0	0	0	1	0	2	1	0	0	1	1	0	0	2	0	1	1	1	0	0	0	0	0	1	2	0	2	1	0	1	2	0	2	0	0	0	2	2	0	0	1	1	0	0	1	0
601	1	2	0	0	0	0	2	0	1	0	0	0	0	0	0	0	1	0	1	1	1	0	0	0	0	0	1	1	2	2	1	2	2	2	0	2	0	0	0	1	1	0	1	1	1	0	0	1	0
602	0	2	0	0	0	0	1	1	1	0	1	0	1	0	1	0	1	1	0	0	2	0	0	0	0	0	1	1	0	1	0	0	2	1	0	2	2	0	1	1	1	0	0	2	0	1	0	2	0
603	0	1	1	0	0	0	1	0	1	0	1	0	1	0	1	0	1	0	2	2	1	0	0	0	0	0	2	2	0	2	1	1	1	1	1	1	1	0	0	0	0	0	0	2	0	0	0	1	0
604	1	0	2	0	0	0	2	0	1	0	0	0	1	0	1	0	1	1	1	1	2	0	0	0	0	0	0	1	1	0	0	1	2	0	0	2	0	0	0	1	1	0	1	1	1	0	0	2	0
605	1	1	1	0	1	1	1	0	0	0	1	1	2	0	2	0	1	1	0	0	2	0	0	0	0	0	0	1	1	2	0	0	0	2	0	2	2	0	2	1	0	0	0	2	0	0	0	1	1
606	0	1	1	0	0	0	2	0	2	0	0	1	1	0	0	1	2	2	1	1	1	0	0	0	0	0	1	2	1	1	0	1	1	2	1	1	1	0	0	2	2	0	0	1	0	1	0	2	0
607	1	0	2	0	1	1	2	1	2	0	0	0	0	0	0	0	2	2	1	1	2	0	0	0	0	0	2	2	1	2	2	1	2	1	1	1	1	0	2	0	0	0	0	1	0	1	0	1	0
608	0	0	2	1	1	1	1	1	1	0	0	1	2	0	1	1	1	1	0	1	2	0	0	0	0	0	2	2	1	2	2	1	1	1	1	1	0	0	0	2	2	1	1	1	1	1	1	1	0
609	1	1	2	1	0	0	2	0	2	0	0	0	0	0	0	0	0	0	2	1	2	1	0	0	0	0	0	2	2	1	0	1	1	1	0	2	0	0	1	2	1	0	0	2	1	1	0	2	0
610	1	1	2	1	0	0	1	1	1	0	1	0	0	0	0	0	2	0	1	1	2	0	0	0	0	0	2	2	0	2	0	1	1	1	1	1	2	0	1	2	1	0	0	1	1	1	0	2	0
611	1	0	2	0	0	0	2	0	2	0	0	0	0	0	0	0	1	0	1	1	2	0	0	0	0	0	0	2	1	2	1	1	1	1	1	1	2	0	0	1	1	1	0	1	1	0	0	2	0
612	1	2	1	0	0	0	2	0	1	0	0	1	1	0	0	0	2	0	0	0	2	0	1	1	1	2	2	2	1	2	0	2	2	0	1	1	0	0	0	2	2	0	0	2	1	0	0	2	0
613	1	1	2	1	0	0	1	1	1	0	1	2	2	0	2	0	0	0	0	0	1	0	1	0	0	0	2	2	0	1	1	1	1	2	1	2	1	0	1	2	1	1	1	1	1	1	0	2	0
614	0	0	2	0	0	0	2	1	2	0	0	1	2	0	2	0	1	1	0	0	2	0	0	0	0	0	1	1	0	1	0	2	2	0	0	2	2	0	2	0	0	0	0	2	0	1	0	1	0
615	0	2	0	1	0	0	1	0	2	0	0	0	0	0	0	0	1	0	0	0	1	0	0	0	0	1	2	2	0	2	1	1	1	1	1	1	1	0	1	1	1	0	0	2	0	1	0	1	0
616	1	1	1	0	1	1	1	0	0	0	1	0	1	0	1	0	2	0	0	0	2	0	1	0	0	0	1	1	0	1	1	0	1	1	1	1	0	1	0	1	1	0	0	1	0	1	0	1	0
617	1	1	2	1	1	1	2	1	2	0	0	0	1	0	1	0	2	0	0	0	2	0	1	1	1	1	2	2	0	2	0	2	2	2	0	2	2	0	1	1	1	0	0	2	1	0	0	0	0
618	1	2	0	1	0	0	2	0	2	0	0	1	1	0	1	0	1	0	0	0	2	0	0	0	0	1	1	2	2	1	1	1	1	2	0	2	2	0	2	0	0	0	0	2	1	1	0	2	0
619	1	1	1	0	0	0	0	0	0	0	1	1	2	0	1	1	1	1	0	1	2	0	0	0	0	0	2	1	1	2	0	1	2	1	1	1	1	1	0	1	1	0	0	1	0	0	0	2	0
620	1	1	1	1	0	0	2	0	2	0	0	0	1	0	1	0	1	0	1	1	2	0	1	1	1	0	2	2	0	1	0	1	1	2	0	2	2	0	2	1	0	0	0	1	0	1	0	2	0
621	1	1	1	1	0	0	2	0	2	0	0	0	1	0	0	0	1	1	0	0	2	0	1	1	1	1	2	2	0	2	1	1	1	1	2	1	2	0	2	0	0	0	0	1	0	0	0	2	0
622	1	1	1	0	0	0	2	0	1	0	0	0	0	0	0	0	1	0	1	1	1	0	0	0	0	0	0	1	0	1	0	2	2	0	1	1	0	0	1	2	1	0	0	2	0	1	0	2	0
623	1	1	1	0	1	1	1	0	1	0	1	0	1	0	0	0	0	0	0	0	1	0	1	0	0	1	1	0	1	2	0	2	2	1	0	2	1	0	1	1	1	0	0	1	1	1	0	1	1
624	0	1	2	1	1	1	2	0	1	0	1	0	2	1	0	0	2	0	1	1	2	0	1	1	1	1	2	2	0	2	0	2	2	2	0	2	1	0	0	2	2	1	1	1	1	1	0	2	0
625	1	1	1	0	1	1	2	1	2	0	0	0	0	0	0	0	1	1	1	1	2	1	0	0	0	0	0	1	1	2	0	0	0	1	2	1	1	0	1	1	1	0	0	2	0	0	0	2	0
626	1	2	1	0	0	0	1	0	1	0	1	1	1	0	0	1	1	0	1	0	1	0	0	0	0	0	2	2	0	2	1	0	0	2	0	2	1	0	2	0	0	0	0	2	0	1	0	2	0
627	0	1	1	0	1	1	1	0	1	0	1	0	0	0	0	0	0	0	0	0	0	0	1	1	1	1	1	2	1	2	0	1	1	1	1	1	1	0	2	0	0	0	0	0	0	0	0	0	0
628	0	1	1	0	0	1	2	0	2	0	0	0	0	0	0	0	0	0	0	0	1	0	1	0	0	0	1	1	2	2	0	1	2	0	0	2	1	0	0	2	2	0	0	1	0	1	0	2	0
629	0	0	2	0	0	0	2	0	2	0	0	0	1	1	0	0	1	0	0	0	2	0	1	0	0	1	2	2	0	1	0	1	1	2	0	2	2	0	1	1	1	1	1	2	1	0	0	2	0
630	0	1	1	0	0	0	1	0	1	0	1	0	1	0	1	0	0	0	1	1	2	0	0	0	0	0	1	1	1	2	0	1	1	1	1	1	1	1	0	1	0	0	0	2	0	1	0	1	0
631	1	1	2	0	0	0	2	0	1	0	0	0	0	0	0	0	0	0	1	1	1	0	1	0	0	1	1	2	1	1	1	1	2	0	1	1	1	0	1	1	1	0	0	0	0	1	0	1	1
632	1	1	1	0	0	1	2	0	2	0	0	0	0	0	0	0	2	1	2	1	1	0	1	0	0	1	2	2	1	2	1	1	2	1	1	1	1	0	1	1	1	0	0	1	1	1	0	0	0
633	1	0	2	0	1	1	2	0	1	1	0	1	1	0	0	1	1	2	0	0	2	0	0	0	0	0	1	2	1	1	1	0	0	1	0	2	1	0	1	1	1	2	1	2	1	0	0	2	0
634	0	1	1	0	1	1	2	1	2	0	0	1	1	0	2	0	1	0	1	1	2	0	0	0	0	0	1	1	0	1	0	0	0	1	1	1	0	0	0	2	2	1	1	2	1	0	0	1	1
635	1	2	1	1	0	0	2	0	1	0	1	0	0	0	0	0	1	1	1	1	2	0	0	0	0	0	2	2	1	2	0	2	2	0	1	1	2	0	2	0	0	1	1	2	2	2	0	1	1
636	1	1	1	0	0	0	1	0	1	0	0	0	1	0	1	0	1	1	0	0	2	0	0	0	0	0	1	1	1	2	0	1	1	1	0	2	1	0	0	1	1	0	0	2	1	0	0	1	1
637	0	0	2	0	0	0	1	1	1	0	0	1	1	0	2	0	1	1	1	0	2	0	0	0	0	0	1	1	2	2	0	0	1	0	1	2	2	0	1	1	1	1	0	0	2	0	0	1	0
638	1	0	2	0	0	1	1	0	1	0	1	0	2	0	1	0	1	0	1	1	2	0	0	0	0	0	2	2	0	2	1	2	1	2	0	2	1	0	0	2	2	0	0	2	0	0	0	1	1
639	0	2	0	0	0	0	2	1	2	0	0	1	1	0	1	0	0	0	1	1	2	0	0	0	0	0	1	1	1	2	0	1	1	1	0	2	1	0	0	0	0	0	0	2	0	0	0	1	1
640	0	2	2	0	0	0	2	0	2	0	1	0	0	0	0	0	2	1	0	0	1	0	0	0	0	1	2	2	0	2	2	0	0	2	0	2	1	0	1	1	1	0	0	1	0	1	0	1	1
641	1	1	2	0	1	1	2	0	2	0	0	0	0	0	0	0	0	0	1	1	1	0	0	0	0	0	1	2	1	2	1	0	0	2	0	2	1	0	0	2	2	1	1	2	1	0	0	2	0
642	0	1	2	1	0	0	2	0	0	0	1	0	1	0	1	0	1	0	0	0	2	0	0	0	0	0	0	2	1	2	1	1	1	2	1	1	2	0	2	0	0	0	0	1	1	0	0	2	0
643	0	1	2	0	0	0	1	0	2	0	0	0	0	0	0	0	1	1	0	0	2	0	1	0	0	0	2	2	0	2	0	1	1	1	1	1	2	1	0	0	0	1	1	2	0	1	0	1	1
644	0	1	1	0	1	2	2	0	2	0	0	0	1	0	1	0	2	1	0	0	2	0	1	1	1	1	2	2	0	2	0	1	1	1	2	1	1	0	1	1	1	0	0	1	0	0	0	0	0
645	0	0	1	0	0	0	2	0	1	0	0	0	1	0	1	0	1	1	0	0	1	0	0	0	0	0	1	1	0	1	0	1	2	2	0	2	1	0	1	1	1	0	0	2	0	1	0	0	2
646	1	1	2	1	0	0	2	0	2	0	0	0	0	0	0	0	0	0	1	0	1	0	0	0	0	1	0	2	0	1	0	1	1	1	1	1	2	0	1	1	1	0	0	2	0	2	0	1	0
647	1	1	1	0	1	1	2	0	0	0	0	0	0	0	0	0	0	0	0	0	1	1	0	0	0	0	0	1	1	2	0	1	2	2	0	2	1	0	0	2	2	1	1	2	1	0	0	0	0
648	0	2	0	0	0	0	2	0	2	0	0	1	1	0	1	0	1	1	2	1	2	0	2	0	0	1	0	1	0	1	0	1	1	2	1	1	2	1	0	1	1	0	0	2	0	2	0	1	0
649	0	1	1	0	0	0	2	0	2	0	0	0	0	0	0	0	1	0	1	1	1	0	0	0	0	0	2	2	1	2	1	2	2	1	1	1	0	0	0	2	2	1	1	2	1	1	0	2	0
650	1	2	0	0	0	0	2	0	2	0	0	0	1	0	1	0	1	1	1	1	1	0	0	0	0	0	1	2	1	0	0	2	2	0	1	1	1	0	1	1	1	1	1	2	1	0	0	2	0
651	0	2	1	0	0	0	2	1	2	0	0	0	0	0	0	0	0	0	0	0	0	1	0	0	0	0	1	1	1	1	0	1	1	1	1	1	0	0	0	2	2	1	1	1	1	1	0	2	0
652	1	1	2	0	0	0	0	0	0	0	2	0	2	1	1	0	0	0	2	1	0	0	1	0	0	0	2	2	0	2	0	1	2	1	1	1	2	0	1	1	0	1	1	1	1	1	0	2	0
653	1	2	1	0	0	0	2	0	2	0	0	0	2	0	1	0	1	0	0	0	1	0	1	1	1	1	2	2	0	1	0	0	0	1	0	2	2	0	2	1	0	1	1	1	1	0	0	2	0
654	0	2	0	0	0	0	2	0	2	0	0	0	0	0	0	0	1	1	2	2	1	0	0	0	0	0	2	2	0	2	1	0	0	2	0	2	2	0	2	1	0	0	0	2	0	2	0	1	1
655	0	1	2	0	0	0	2	0	1	0	0	1	1	0	0	1	1	0	0	0	1	0	1	1	1	2	1	2	1	1	1	2	2	2	0	2	1	0	0	1	1	2	2	2	0	1	0	0	0
656	1	2	0	0	1	1	2	0	2	0	0	0	1	0	1	0	0	0	0	0	1	0	1	1	1	2	1	1	0	1	1	1	1	1	1	1	2	0	1	1	0	0	0	1	0	1	0	1	0
657	0	1	2	0	1	1	0	0	1	0	0	0	0	0	0	0	1	0	1	1	1	0	0	0	0	0	2	2	0	2	1	1	1	1	1	1	1	0	1	2	1	1	0	1	0	0	0	1	0
658	0	1	2	0	0	0	2	0	2	0	0	1	1	0	1	0	1	1	0	0	2	0	0	0	0	0	1	2	1	1	0	2	2	2	0	2	1	0	1	1	1	1	1	1	0	0	0	1	0
659	0	2	1	0	0	0	2	0	2	0	0	0	0	0	0	0	1	1	1	1	1	0	1	0	0	0	2	2	1	2	0	1	1	1	1	1	0	0	0	2	2	1	1	2	0	1	0	2	0
660	1	1	2	0	1	1	2	1	1	0	0	0	1	0	1	0	2	2	1	1	2	0	0	0	0	0	1	1	1	2	0	2	2	0	1	0	1	1	0	1	1	0	0	1	0	0	1	1	0
661	1	1	1	0	0	0	1	0	1	1	2	0	1	0	1	0	0	0	1	1	2	0	2	0	0	1	2	2	0	1	0	0	0	0	1	1	2	0	1	1	1	1	0	1	1	2	0	2	0
662	0	1	1	0	0	0	2	0	1	0	1	0	1	0	1	0	1	0	1	1	1	0	1	0	0	0	2	2	0	2	0	1	1	1	1	1	1	1	0	1	1	1	1	2	0	0	0	2	0
663	1	2	0	0	0	0	2	0	1	0	0	1	1	0	0	1	2	1	0	0	2	0	0	0	0	0	1	2	1	2	1	1	1	2	1	2	1	1	0	1	1	1	1	2	1	1	1	2	0
664	1	1	2	1	0	0	2	0	1	0	1	0	0	0	0	0	1	0	1	1	2	0	0	0	0	0	2	2	0	2	2	2	2	1	2	0	1	0	2	0	0	1	1	2	1	0	0	2	0
665	0	1	1	0	0	0	2	0	1	0	0	0	1	0	1	0	2	1	0	0	2	1	0	0	0	0	2	2	0	2	0	0	1	1	1	1	0	0	0	2	2	0	0	2	0	1	0	2	0
666	1	1	1	1	1	1	2	0	1	0	0	0	0	0	0	0	2	2	0	0	2	0	2	1	1	1	2	2	0	2	0	1	1	1	1	1	2	0	1	1	1	0	0	2	0	1	0	1	0
667	1	1	1	0	1	1	1	0	1	0	0	0	0	0	0	0	2	0	0	0	2	0	2	1	1	1	1	2	1	2	0	1	1	1	1	1	1	0	0	2	2	1	1	1	1	1	0	2	0
668	1	2	0	0	0	0	1	0	2	0	0	0	0	0	0	0	1	1	1	0	2	0	0	0	0	0	2	2	0	2	1	1	2	1	2	1	1	0	1	1	1	0	0	2	2	1	0	1	1
669	0	0	2	0	1	1	2	1	1	0	0	0	0	0	0	0	2	2	2	2	0	0	1	1	1	2	0	2	2	2	1	1	1	1	1	1	1	1	0	0	0	1	1	2	1	1	0	1	1
670	1	1	1	0	0	1	2	1	1	0	0	0	0	0	0	0	0	0	1	1	1	1	0	0	0	1	1	1	1	2	1	1	2	0	2	0	1	0	1	1	1	1	1	1	1	1	0	2	0
671	1	1	1	0	0	1	1	0	0	0	2	0	1	0	1	0	2	0	0	0	2	0	0	0	0	0	1	1	0	1	0	1	1	2	0	2	1	0	0	1	1	1	1	2	0	1	0	0	0
672	0	1	1	0	0	0	1	0	0	0	0	0	1	0	1	0	2	1	0	0	2	0	0	0	0	0	2	2	0	2	1	0	2	1	0	2	1	1	0	1	1	0	0	0	0	1	0	1	0
673	0	2	1	0	0	0	2	0	1	0	0	0	2	1	0	0	0	0	1	1	2	0	1	1	1	0	0	1	1	0	0	1	2	1	1	1	1	0	2	0	0	1	0	1	2	1	0	0	2
674	1	2	0	0	0	0	2	1	2	0	0	2	2	0	2	0	1	1	0	0	2	0	0	0	0	1	1	2	0	1	0	2	2	0	1	1	0	0	1	1	1	1	1	2	1	0	0	0	1
675	0	1	1	0	0	0	2	1	2	0	0	0	2	1	1	0	1	0	0	0	1	0	0	0	0	0	1	2	0	2	0	2	2	0	0	2	1	0	2	0	0	0	0	1	1	1	0	0	0
676	1	0	2	0	0	0	2	0	1	0	0	0	0	0	0	0	2	1	2	1	1	0	1	1	1	2	1	0	2	2	0	1	2	1	1	1	1	0	0	2	2	1	1	2	1	1	0	2	0
677	0	2	0	0	0	0	2	1	2	0	0	0	0	0	0	0	1	1	1	0	1	0	0	0	0	0	2	2	1	2	2	1	1	2	0	2	2	0	0	1	1	0	0	1	0	0	0	2	0
678	1	1	1	0	1	1	2	0	2	0	0	0	1	0	1	0	2	2	2	2	0	0	1	0	0	0	2	2	0	2	1	1	2	1	1	1	1	0	0	2	2	0	0	0	0	1	0	1	1
679	0	2	0	0	0	0	2	0	2	0	0	0	1	0	2	0	0	0	0	0	2	0	0	0	0	0	1	2	1	1	0	1	2	2	0	2	0	0	0	2	2	0	0	2	1	0	0	0	1
680	1	1	1	0	1	1	2	0	0	0	0	1	1	0	0	1	1	0	1	1	1	0	0	0	0	0	2	2	0	2	2	0	0	2	0	2	2	0	2	1	0	0	0	2	0	2	0	1	1
681	1	2	0	0	0	0	2	0	2	0	0	1	2	0	1	0	1	0	1	1	2	0	0	0	0	0	2	2	0	1	0	1	1	1	0	2	2	0	1	1	1	0	0	2	0	1	0	1	0
682	1	1	2	1	0	0	2	1	2	0	0	0	1	0	0	0	0	0	0	0	2	0	1	0	0	0	2	2	0	2	0	2	2	2	0	2	2	0	1	2	0	0	0	0	0	1	0	1	1
683	1	0	2	0	1	1	2	1	2	0	0	0	1	0	1	0	1	1	1	0	2	0	0	0	0	0	1	2	0	2	1	1	1	1	0	2	1	1	0	0	0	0	0	2	0	0	0	0	2
684	1	1	1	0	0	0	1	0	0	1	1	0	0	0	0	0	1	1	0	0	2	0	0	0	0	0	0	1	2	1	0	2	2	2	0	2	1	0	0	2	2	0	0	1	0	0	0	2	0
685	0	1	1	0	0	0	1	0	2	0	0	1	1	0	0	0	2	1	0	0	2	0	0	0	0	0	2	2	0	1	0	2	2	0	1	1	1	1	0	1	1	2	2	2	0	1	0	2	0
686	1	2	2	0	0	0	2	0	2	0	0	0	0	0	0	0	1	1	0	0	1	0	1	0	0	0	2	2	2	2	0	1	1	1	0	2	2	0	2	1	0	0	0	1	0	0	0	2	0
687	1	2	0	1	0	0	1	1	2	0	0	0	1	0	0	0	0	0	1	1	2	0	0	0	0	1	0	2	2	0	0	1	1	0	1	1	2	0	2	0	0	0	0	1	0	2	0	0	0
688	0	0	2	0	1	1	2	0	2	0	0	0	1	0	0	0	2	1	2	2	1	0	0	0	0	0	2	2	0	2	0	1	1	1	1	1	2	0	1	1	1	0	0	0	2	2	0	1	0
689	1	1	1	1	0	0	1	0	2	0	0	0	1	0	1	0	1	0	1	1	1	0	0	0	0	1	2	2	1	2	2	0	1	0	1	2	1	1	0	1	1	2	1	2	1	0	0	2	0
690	1	2	0	0	0	0	2	0	1	0	1	0	0	0	0	1	1	1	1	1	1	0	0	0	0	0	1	1	2	2	1	1	1	1	1	1	2	1	0	1	1	1	1	1	1	1	0	0	0
691	1	1	2	1	0	0	2	0	2	0	0	1	2	0	1	0	1	1	2	2	1	1	0	0	0	0	1	2	0	1	0	2	2	0	1	1	2	0	2	0	0	2	1	2	1	0	0	2	0
692	1	0	2	0	1	1	2	0	1	0	0	0	1	0	1	0	1	1	0	0	2	0	0	0	0	0	0	1	1	0	0	0	0	1	0	2	1	0	2	0	0	1	1	1	1	1	0	0	1
693	1	1	1	0	0	0	1	1	2	0	0	0	0	0	0	0	2	2	1	1	2	0	0	0	0	0	2	1	1	2	0	1	1	1	1	1	2	0	0	1	1	0	0	1	0	2	1	1	0
694	0	1	1	1	0	0	1	1	1	0	1	0	0	0	0	0	0	0	0	0	2	0	0	0	0	0	2	2	0	1	1	2	2	0	1	1	2	1	0	1	1	0	0	2	0	1	0	0	0
695	1	2	0	1	0	0	1	0	2	0	0	0	2	0	2	0	1	0	0	0	1	0	1	0	0	0	1	2	0	1	1	2	2	1	2	2	2	0	1	1	0	0	0	0	1	1	0	1	1
696	0	1	1	1	0	1	2	1	2	0	0	1	2	0	2	0	1	1	2	1	2	0	0	0	0	0	2	2	0	2	0	1	1	2	1	2	1	1	0	0	0	0	0	2	0	0	0	0	1
697	0	1	1	1	0	0	2	1	2	0	0	0	0	0	0	0	1	0	2	2	1	0	0	0	0	0	1	2	0	2	1	1	2	1	1	1	0	0	0	1	1	1	0	0	1	0	0	1	1
698	0	2	0	0	0	0	1	0	0	0	1	1	1	0	1	0	1	0	0	0	1	0	0	0	0	1	1	1	2	2	1	0	0	0	1	1	0	0	1	1	1	0	0	2	0	0	0	2	0
699	0	1	2	1	0	0	2	0	1	0	0	0	0	0	0	0	1	0	0	0	2	0	1	1	1	1	1	1	0	1	1	1	1	1	1	1	1	0	1	1	1	1	1	2	1	1	0	2	0
700	1	2	0	1	0	0	2	0	1	0	0	0	0	0	0	0	2	1	1	1	1	1	0	0	0	0	1	2	0	1	1	1	2	1	2	1	2	0	1	0	0	1	1	2	1	0	0	0	0
701	0	1	2	1	0	0	2	1	2	0	0	1	2	0	1	0	1	0	1	2	1	0	0	0	0	0	2	2	1	2	2	0	0	2	0	2	2	0	1	1	1	0	0	1	0	1	0	1	0
702	0	0	1	0	0	0	2	1	1	0	0	0	1	0	1	0	0	0	2	1	1	0	0	0	0	1	2	2	1	2	1	1	1	1	1	1	1	0	0	2	2	1	0	0	1	1	0	1	0
703	0	1	1	1	0	0	2	0	1	0	0	0	0	0	0	0	0	0	2	1	1	0	0	0	0	0	2	2	0	2	1	1	1	1	1	1	0	0	0	1	1	0	0	2	1	0	0	2	0
704	1	0	2	0	0	0	2	0	2	0	1	1	2	0	2	0	2	2	2	2	2	0	1	0	0	0	2	2	0	1	1	1	2	2	0	2	0	0	0	2	2	0	0	0	0	1	0	2	0
705	0	1	2	0	0	0	1	0	2	0	0	0	0	0	0	0	0	0	1	1	2	0	0	0	0	0	1	1	0	1	0	1	1	1	1	1	0	0	0	1	1	0	0	2	0	1	0	0	1
706	1	1	2	0	1	1	0	0	0	0	2	0	0	0	0	0	1	2	0	0	2	0	0	0	0	0	2	2	1	2	0	1	1	2	1	1	0	0	0	2	2	0	0	2	1	0	0	1	1
707	0	1	1	1	0	0	2	0	1	0	1	1	2	0	2	0	1	0	1	1	2	0	0	0	0	1	2	2	1	1	0	0	1	2	1	2	2	0	2	1	0	0	0	2	1	0	0	1	0
708	1	2	0	0	0	0	2	1	2	0	0	1	1	0	1	0	1	1	1	1	2	0	0	0	0	0	1	1	0	1	1	2	2	0	1	1	1	0	2	0	0	0	0	1	0	0	0	2	0
709	0	1	1	0	0	0	2	1	2	0	0	1	1	0	1	0	1	1	0	0	2	1	0	0	0	0	2	2	1	1	0	2	2	0	1	1	2	0	0	1	1	2	2	2	0	1	1	0	1
710	1	0	2	0	0	0	2	1	2	0	0	1	1	0	1	0	1	0	1	2	1	0	1	1	1	1	2	2	1	2	0	0	0	1	1	1	0	0	0	2	2	0	0	2	0	1	0	1	0
711	1	1	2	1	0	0	2	1	2	0	0	0	1	0	1	0	1	0	1	0	2	0	1	0	0	1	0	2	1	2	1	2	2	1	0	2	1	0	1	1	1	0	0	2	0	0	0	1	1
712	1	1	2	1	0	0	1	0	1	0	0	1	2	0	1	0	1	1	1	1	1	0	0	0	0	0	1	2	0	2	1	1	1	1	0	2	1	0	1	1	1	1	1	2	2	2	0	0	1
713	0	0	2	0	1	1	2	1	1	0	0	0	0	0	0	1	1	1	0	1	2	0	0	0	0	0	1	2	0	2	0	2	2	1	1	1	1	0	2	0	0	0	0	1	0	1	0	2	0
714	0	1	2	0	0	0	1	0	1	0	1	0	1	0	1	0	2	1	0	1	1	0	1	0	0	0	2	2	0	2	2	0	0	1	1	1	1	0	0	1	1	0	0	1	0	1	0	2	0
715	0	2	1	1	0	0	1	1	1	0	1	0	0	0	0	0	1	0	0	0	1	0	1	0	0	0	2	2	1	1	0	0	1	2	1	2	1	0	1	1	1	0	0	2	0	0	0	2	0
716	0	0	1	0	0	0	2	0	2	0	0	0	1	0	1	0	1	1	1	1	1	0	1	0	0	0	1	2	1	0	0	0	0	1	1	1	0	1	0	1	1	1	1	1	1	1	0	0	0
717	0	0	2	0	0	1	1	0	2	0	0	1	1	0	1	0	0	0	2	2	0	0	0	0	0	0	2	2	0	2	1	1	2	1	0	2	1	0	1	1	1	0	0	0	2	2	0	2	0
718	0	0	2	0	0	0	2	1	2	0	0	0	1	0	1	0	2	0	0	0	2	0	1	1	1	2	2	2	0	1	0	2	2	0	1	1	2	0	2	1	0	0	0	2	1	0	0	2	0
719	0	2	0	1	0	0	2	1	2	0	0	0	0	0	0	0	1	0	1	1	2	0	0	0	0	0	2	2	0	1	0	2	2	2	0	2	1	0	2	0	0	1	0	1	0	1	0	0	1
720	1	0	2	0	0	0	2	0	2	0	0	0	1	0	1	0	1	1	1	1	1	0	0	0	0	0	1	1	0	1	0	1	1	1	0	2	2	0	1	1	1	1	0	1	0	1	0	0	1
721	1	1	1	1	0	0	2	0	2	0	0	0	0	0	0	0	1	0	0	0	1	0	0	0	0	1	2	2	0	2	1	1	2	2	0	2	0	0	0	2	2	0	0	2	0	2	0	1	1
722	1	2	1	0	0	0	1	1	1	0	1	0	0	0	0	0	1	1	1	0	2	0	0	0	0	0	1	1	1	2	0	2	2	0	2	0	0	0	0	1	1	0	0	2	0	0	0	2	0
723	0	0	2	0	0	0	2	0	2	0	0	0	0	0	0	0	2	1	0	0	2	0	1	1	1	1	2	2	1	2	1	1	1	1	0	2	1	0	0	2	2	0	0	1	0	0	0	1	1
724	0	2	1	0	0	0	1	1	2	0	0	0	1	0	1	0	0	0	2	1	0	0	0	0	0	0	1	2	0	2	1	2	2	1	1	1	2	0	1	1	1	0	0	1	0	0	0	1	0
725	0	1	1	1	0	0	2	0	2	0	0	0	0	0	0	0	2	1	0	1	1	1	0	0	0	0	0	2	1	2	1	2	2	0	1	1	0	0	0	2	2	1	1	1	0	1	0	0	0
726	1	0	1	0	0	0	2	0	2	0	0	0	1	0	1	0	2	2	1	1	2	0	1	0	0	1	2	2	0	2	1	0	1	2	0	2	1	0	1	2	1	0	0	0	0	0	0	0	0
727	0	2	1	0	0	0	2	1	2	0	0	0	0	0	0	0	0	1	0	0	2	1	0	0	0	0	2	2	1	2	2	1	1	1	1	1	1	1	0	0	0	0	0	1	0	0	0	1	0
728	0	2	0	0	0	0	2	0	2	0	0	0	1	0	1	0	2	0	0	0	1	0	0	0	0	0	0	0	1	2	0	2	2	2	1	1	1	0	0	2	2	1	1	2	0	1	0	1	0
729	1	0	2	0	2	2	2	0	2	0	0	0	1	0	1	0	1	1	0	0	1	0	1	0	0	0	2	2	0	1	0	1	1	0	1	1	2	1	0	1	1	0	0	2	1	0	0	0	1
730	1	1	1	0	0	0	1	1	2	0	1	0	0	0	0	0	2	1	0	1	1	0	0	0	0	0	1	2	0	2	1	1	1	1	1	1	1	0	0	2	2	1	1	2	0	0	0	2	0
731	1	1	2	0	0	0	1	0	1	0	1	1	2	0	1	0	1	0	1	1	2	0	0	0	0	0	2	2	1	2	0	2	2	2	1	1	1	0	0	2	2	0	0	1	0	1	0	1	0
732	0	2	0	0	0	0	2	0	2	0	0	0	0	0	0	0	2	0	0	0	2	0	0	0	0	0	0	1	1	2	0	1	2	1	1	1	1	0	1	1	1	1	1	2	1	1	0	0	0
733	1	1	2	1	1	1	2	0	2	0	0	0	0	0	0	0	2	2	1	1	1	0	0	0	0	0	1	1	1	2	0	1	2	0	2	0	1	0	0	1	1	0	0	2	1	2	0	2	0
734	0	1	1	0	1	1	1	0	2	0	0	0	1	0	1	0	2	0	1	1	2	0	1	1	1	1	1	1	1	2	0	2	2	0	1	1	0	0	1	1	1	0	0	1	0	1	0	2	0
735	0	0	2	0	0	0	1	1	1	1	1	0	2	0	2	0	1	2	1	1	2	0	0	0	0	0	0	2	1	1	0	1	1	0	1	1	2	0	0	1	1	0	1	2	1	0	0	1	1
736	0	2	0	0	0	0	1	1	1	0	0	1	1	0	2	0	2	0	1	1	2	0	1	1	1	1	2	2	0	2	1	1	2	2	0	2	1	0	1	1	1	0	0	2	1	1	0	1	0
737	1	2	1	0	0	0	2	0	0	0	0	0	1	0	1	0	2	2	1	1	2	0	0	0	0	0	1	2	1	1	1	1	1	1	1	1	2	0	1	1	1	0	0	2	0	1	0	0	1
738	0	2	1	0	0	0	1	1	2	0	0	0	0	0	0	0	1	0	1	1	2	0	1	0	0	0	2	2	0	2	0	2	2	2	0	2	1	0	1	1	1	0	0	0	0	1	0	0	0
739	0	1	2	1	0	0	1	0	1	0	1	1	0	0	0	0	1	1	1	1	1	0	0	0	0	0	1	1	1	2	0	2	2	0	1	1	0	0	0	1	1	0	0	2	0	1	0	1	0
740	1	0	2	0	1	1	1	0	1	0	1	0	0	0	0	0	2	0	1	1	1	0	0	0	0	1	2	2	0	2	0	2	2	1	1	1	1	0	1	1	1	1	1	2	0	1	0	2	0
741	1	2	1	1	0	0	1	0	0	0	1	0	1	0	1	0	1	1	0	0	2	0	0	0	0	0	0	1	2	1	0	1	1	2	0	2	2	0	2	0	0	0	0	2	1	0	0	1	0
742	0	2	0	0	0	0	2	1	2	0	0	0	1	0	1	0	1	0	0	0	2	1	0	0	0	0	0	1	1	0	0	1	1	1	0	2	0	0	0	1	1	0	0	1	0	1	1	0	1
743	0	1	1	0	0	0	2	0	1	0	0	1	2	0	2	0	2	0	0	0	2	0	0	0	0	0	2	2	0	2	0	1	2	1	1	1	1	0	0	0	0	0	0	2	0	0	0	2	0
744	0	1	1	1	0	0	2	1	2	0	0	0	0	0	0	0	0	0	2	1	1	0	0	0	0	0	1	1	1	2	0	0	1	1	0	2	2	0	1	1	1	0	1	2	1	0	0	0	0
745	1	0	2	0	0	1	1	0	1	0	0	0	0	0	0	0	1	1	0	0	2	0	0	0	0	1	2	2	0	2	2	1	2	2	0	2	2	1	0	0	0	0	0	1	0	1	0	2	0
746	1	1	2	1	0	0	2	1	1	0	0	0	0	0	0	0	1	1	1	1	1	0	0	0	0	0	2	2	0	2	0	0	1	1	0	2	1	1	1	0	0	1	1	2	1	0	0	1	1
747	0	1	1	1	0	0	1	0	2	0	0	0	1	0	1	0	2	1	0	1	1	0	1	1	1	1	2	2	1	1	1	1	1	1	1	1	0	0	0	1	1	0	0	2	2	0	0	2	0
748	1	1	1	1	0	0	2	0	1	0	0	0	2	0	2	0	1	0	1	1	1	0	0	0	0	0	2	2	1	1	0	1	1	1	1	1	1	0	1	1	1	0	0	1	0	1	0	2	0
749	0	0	2	2	1	1	2	0	2	0	0	1	1	0	0	1	1	0	1	1	1	0	0	0	0	0	1	1	0	1	0	1	1	1	0	2	2	0	0	2	1	0	0	2	0	1	0	1	0
750	0	0	2	0	0	0	2	0	1	0	0	1	2	0	1	1	1	1	0	0	2	0	0	0	0	0	1	1	2	2	0	1	1	2	1	1	1	0	0	1	1	1	0	1	0	0	0	2	0
751	1	0	2	0	1	1	0	0	1	1	1	0	0	0	0	0	0	0	1	2	1	1	0	0	0	0	2	2	1	2	1	1	2	2	0	2	1	0	0	1	1	0	0	2	0	0	0	2	0
752	0	1	2	0	1	1	2	0	2	0	0	1	1	0	0	0	1	0	0	0	1	0	2	1	1	1	2	2	1	2	0	2	2	2	0	2	1	0	1	2	1	0	0	2	0	0	0	1	0
753	0	2	1	0	0	0	2	0	2	0	0	0	0	0	0	0	0	0	2	2	0	0	0	0	0	0	1	1	2	2	0	1	1	1	1	1	1	0	2	0	0	0	0	2	1	0	0	2	0
754	0	1	1	0	0	0	1	0	0	0	1	0	1	0	1	0	0	0	1	1	2	0	0	0	0	0	2	2	0	2	1	1	1	2	1	2	0	0	0	2	2	0	0	1	1	1	0	2	0
755	0	0	2	0	0	0	2	1	2	0	0	1	0	0	0	0	1	0	1	1	1	0	0	0	0	0	2	2	2	2	0	1	1	1	0	2	2	0	0	1	1	1	0	1	1	0	0	2	0
756	1	1	1	1	0	0	1	1	1	1	1	0	1	0	1	0	2	1	1	1	2	0	0	0	0	0	2	2	1	1	0	1	1	0	2	1	2	0	2	1	0	0	0	0	0	0	0	1	1
757	1	2	0	1	0	0	2	0	2	0	0	0	1	0	1	0	2	0	0	0	2	0	0	0	0	0	2	2	0	2	1	2	2	0	2	0	1	0	2	0	0	0	0	1	0	0	0	1	1
758	0	0	2	0	1	1	2	1	1	0	0	0	0	0	0	0	0	0	0	0	2	0	1	0	0	0	1	2	1	1	0	1	2	0	0	2	2	0	2	0	0	1	0	1	0	1	0	1	1
759	0	1	1	1	0	0	2	1	2	0	0	1	2	0	1	0	2	1	0	1	1	0	0	0	0	0	2	2	0	2	1	1	2	0	0	2	2	0	1	1	0	0	0	1	0	1	0	0	0
760	0	1	1	1	0	0	2	1	2	0	0	2	2	0	2	0	2	2	1	1	2	1	0	0	0	0	0	2	1	2	1	0	1	1	1	1	1	0	0	2	2	0	0	2	1	0	0	1	0
761	0	1	1	0	0	0	2	0	2	0	0	1	2	0	1	0	0	0	1	1	0	0	1	0	0	1	2	2	0	2	1	2	2	1	1	1	2	0	1	1	1	1	1	2	2	0	0	1	0
762	1	2	1	0	0	0	2	1	1	0	0	0	0	0	0	0	1	1	0	0	2	0	0	0	0	0	2	2	1	2	0	1	2	1	1	1	1	1	0	1	1	2	2	2	0	1	0	1	0
763	0	1	1	0	1	1	1	0	0	0	2	1	1	0	1	0	2	0	0	0	2	0	1	1	1	1	2	2	0	2	1	0	1	1	0	2	2	0	2	1	0	1	0	1	0	1	0	1	0
764	0	1	2	1	0	0	1	0	1	0	1	0	1	1	0	0	1	0	0	0	2	0	1	0	0	0	2	1	1	2	0	0	0	1	0	2	2	0	0	2	2	0	0	0	0	0	0	2	0
765	0	1	1	1	0	0	2	0	2	0	0	0	1	0	1	0	2	2	0	0	2	0	0	0	0	1	2	2	0	2	0	0	1	2	0	2	2	0	2	1	0	0	0	1	0	1	0	2	0
766	0	1	2	1	0	0	2	0	2	0	0	0	1	1	0	0	1	1	1	1	2	0	0	0	0	0	1	1	1	2	0	1	2	2	0	2	2	0	1	1	1	1	1	2	1	1	0	2	0
767	1	1	2	0	0	0	1	0	1	0	1	0	1	0	1	0	1	1	1	1	1	0	0	0	0	0	1	1	1	1	0	1	1	1	1	1	1	0	0	2	2	0	0	2	0	1	0	2	0
768	0	0	2	0	2	2	2	0	1	0	1	1	1	0	0	1	0	0	0	0	1	0	0	0	0	0	2	2	0	2	0	1	1	2	0	2	1	2	0	1	1	0	0	1	1	1	0	2	0
769	1	2	0	1	0	0	2	0	1	0	0	0	1	0	0	0	0	1	0	0	2	0	0	0	0	0	1	0	2	2	0	0	0	2	0	2	2	0	2	0	0	0	0	0	0	1	0	2	0
770	1	1	2	0	1	1	2	0	2	0	0	0	1	0	1	0	1	0	0	0	1	0	0	0	0	0	2	2	0	1	1	0	0	2	0	2	2	0	2	1	0	0	0	2	1	0	0	1	1
771	1	0	1	0	0	0	1	0	2	0	0	1	2	0	1	0	1	0	1	1	2	0	1	0	0	1	2	2	1	2	0	0	1	2	0	2	2	0	1	1	1	1	0	1	0	0	0	1	0
772	0	1	2	0	0	0	1	1	1	0	1	0	1	0	1	0	2	0	0	0	2	0	0	0	0	0	2	2	0	2	0	0	0	2	0	2	2	0	1	0	0	0	0	2	0	0	0	2	0
773	0	2	1	1	0	0	2	0	2	0	0	0	0	0	0	0	2	0	1	1	2	0	0	0	0	0	2	2	0	2	1	2	2	2	0	2	2	0	2	1	0	0	0	1	1	1	0	2	0
774	1	0	2	0	0	0	2	1	1	0	0	1	1	0	0	1	2	0	0	0	2	0	1	1	1	1	2	2	0	2	1	2	2	0	1	1	2	0	2	0	0	0	0	1	0	0	0	2	0
775	0	2	1	1	0	0	1	0	1	0	1	0	0	0	0	0	1	0	1	1	1	0	0	0	0	0	1	1	1	2	0	1	2	1	0	2	1	0	1	1	1	0	0	2	0	0	0	0	0
776	0	2	1	0	0	0	2	0	1	0	0	0	1	0	0	0	0	0	0	0	2	0	0	0	0	1	0	2	0	1	0	2	1	2	0	2	1	0	1	1	1	1	1	1	1	1	0	1	1
777	0	2	2	0	0	0	2	0	2	0	0	0	1	0	0	0	2	1	0	1	2	0	0	0	0	0	1	2	1	2	1	1	1	0	1	1	2	0	0	1	1	0	0	1	0	1	0	1	0
778	1	1	1	1	1	1	2	0	2	0	0	0	0	0	0	0	2	2	0	0	2	0	0	0	0	0	0	2	1	1	0	2	2	1	2	2	0	0	0	1	1	1	0	1	0	0	0	2	0
779	1	0	2	0	0	0	1	0	2	0	0	0	1	0	1	0	1	1	0	0	1	0	0	0	0	1	2	2	1	2	0	0	1	2	0	2	2	0	1	2	1	0	0	1	0	1	0	0	0
780	1	0	2	1	1	1	1	0	1	0	1	0	1	0	1	0	1	1	0	0	2	0	1	0	0	0	2	2	0	2	1	1	2	2	1	2	1	0	1	1	1	0	0	2	1	0	0	0	1
781	1	2	1	0	0	0	1	0	0	0	2	0	1	0	1	0	0	0	2	1	2	0	1	0	0	1	1	2	2	2	2	1	1	0	2	1	0	0	0	1	1	1	1	1	1	1	0	0	0
782	1	2	1	1	0	0	2	0	2	0	1	0	0	0	0	0	2	1	0	0	1	0	0	0	0	0	1	2	1	2	0	2	2	2	0	2	0	1	0	1	1	0	0	1	1	1	0	2	0
783	0	1	2	1	0	0	2	0	2	0	0	0	0	0	0	1	0	0	2	1	1	0	0	0	0	0	2	2	1	2	0	1	1	2	2	0	2	0	0	2	1	1	1	2	0	1	0	0	1
784	0	2	0	0	0	0	1	0	1	0	1	0	0	0	0	0	1	1	1	1	1	0	0	0	0	1	1	2	2	2	1	2	2	2	0	2	2	0	2	0	0	1	1	2	0	0	0	2	0
785	0	0	2	1	0	0	1	0	2	0	0	1	1	1	0	0	0	1	0	0	2	0	1	0	0	0	1	2	2	1	1	1	1	0	2	0	2	0	1	1	1	1	0	0	2	0	0	1	1
786	1	2	1	1	0	0	2	1	1	0	0	1	2	0	2	0	2	0	0	0	2	0	0	0	0	2	2	2	0	2	2	0	1	2	0	2	2	0	0	0	0	0	0	2	1	0	1	1	0
787	0	0	2	0	0	0	1	0	0	0	1	0	1	1	0	0	2	1	0	0	2	0	0	0	0	0	1	0	2	2	0	0	1	0	1	2	1	0	1	1	1	1	0	0	0	0	1	0	1
788	1	1	1	0	1	1	1	0	1	0	1	0	1	0	1	0	2	1	1	1	1	0	1	1	1	1	2	2	1	2	0	2	2	0	1	1	0	1	0	1	1	2	2	2	1	0	0	1	0
789	0	1	2	1	0	0	1	0	1	0	1	0	0	0	0	0	2	0	0	0	2	0	0	0	0	0	1	2	1	0	0	1	1	2	1	2	2	0	2	0	0	0	0	0	1	1	0	2	0
790	0	2	1	0	0	0	2	0	2	0	0	0	0	0	0	0	0	0	0	0	0	1	0	0	0	0	2	2	0	2	0	1	1	2	0	2	1	0	1	1	1	0	0	2	0	1	0	2	0
791	0	0	2	0	0	0	2	0	2	0	0	0	2	0	1	0	2	1	0	0	2	0	0	0	0	0	1	2	0	2	1	2	2	0	1	1	2	1	1	1	0	0	0	2	1	0	0	1	0
792	0	2	0	0	0	0	2	0	2	0	0	1	2	0	2	0	0	0	1	1	1	0	2	0	0	0	1	2	0	1	0	2	2	1	0	2	0	0	0	2	2	0	0	1	0	0	0	0	0
793	0	0	2	1	0	0	1	1	1	0	1	0	1	0	1	0	2	1	1	0	2	0	0	0	0	0	2	2	0	2	1	1	1	2	2	1	2	0	1	0	0	1	0	1	0	1	0	2	0
794	1	1	0	1	0	0	1	0	1	0	1	0	0	0	0	0	0	1	1	1	2	0	0	0	0	0	1	1	1	2	0	1	2	1	1	1	1	0	0	1	1	0	0	2	1	0	0	2	0
795	0	1	1	0	0	0	2	0	2	0	0	0	1	0	1	0	1	0	1	1	1	0	1	0	0	0	1	2	0	1	0	2	2	1	0	2	0	0	0	1	1	1	0	0	2	0	0	2	0
796	0	1	0	0	0	0	1	0	1	1	2	1	2	0	1	0	2	2	1	1	2	0	0	0	0	0	2	2	0	2	1	0	1	2	0	2	2	0	0	0	0	0	0	2	1	0	0	0	2
797	1	2	0	0	0	0	2	0	1	0	0	0	1	1	0	0	0	0	0	1	1	0	1	0	0	0	2	2	2	2	0	0	1	2	1	2	1	0	1	2	1	0	0	2	0	2	0	1	0
798	0	0	2	1	0	0	2	0	2	0	0	0	0	0	0	0	0	0	0	0	2	0	0	0	0	0	1	1	1	2	0	2	2	0	1	0	2	0	2	0	0	0	0	1	0	0	0	1	0
799	0	1	1	0	0	0	2	0	1	0	1	0	0	0	0	0	0	0	0	0	2	0	0	0	0	0	1	2	1	2	1	1	1	2	0	2	1	0	1	1	1	1	1	2	0	0	0	2	0
800	0	1	1	0	0	0	1	0	1	0	1	0	1	0	1	0	1	0	0	0	2	0	0	0	0	0	2	2	0	2	0	1	1	1	0	2	2	0	1	0	0	0	0	2	0	0	0	2	0
801	1	0	2	0	0	0	1	0	2	0	0	1	1	0	0	1	0	0	1	1	2	0	0	0	0	0	2	2	0	2	1	0	1	2	0	2	0	0	0	1	1	0	0	2	1	0	0	1	1
802	0	0	2	0	0	0	1	0	0	0	1	1	2	0	1	0	1	1	1	0	0	0	2	0	0	0	2	2	0	1	0	2	2	2	0	2	1	0	1	1	1	0	0	2	0	1	0	2	0
803	0	0	2	0	1	1	2	0	1	0	0	0	0	0	0	0	0	0	2	2	0	0	1	0	0	0	0	1	1	2	0	0	0	2	0	2	1	0	1	1	1	0	0	1	0	0	0	2	0
804	1	1	1	0	0	0	2	1	2	0	0	1	2	0	2	0	2	2	0	0	1	0	0	0	0	1	2	2	0	1	1	1	1	2	0	2	0	0	0	2	2	0	0	1	1	0	0	2	0
805	1	2	0	1	0	0	1	1	1	0	0	0	0	0	0	0	0	0	1	1	2	0	2	0	0	1	0	2	1	2	1	1	1	2	1	2	2	0	1	0	0	0	0	2	1	0	0	1	0
806	1	1	1	0	0	0	0	0	0	0	2	0	0	0	0	0	1	1	1	1	2	1	0	0	0	0	0	1	1	2	0	1	0	0	0	2	1	0	0	2	2	0	0	2	1	0	0	2	0
807	1	0	2	2	1	1	2	0	1	0	1	0	1	0	1	0	0	0	1	1	0	0	0	0	0	0	0	2	2	1	0	1	1	0	2	0	2	0	0	1	1	1	1	2	1	0	0	1	0
808	0	0	2	0	1	1	2	0	2	0	0	0	0	0	0	0	1	0	0	0	1	0	0	0	0	1	1	1	2	2	1	1	1	2	0	2	2	1	1	1	0	0	0	1	0	0	0	1	1
809	0	2	0	0	0	0	2	0	2	0	0	0	0	0	0	0	1	0	1	2	1	0	0	0	0	0	2	2	0	2	0	1	1	1	1	1	0	0	0	2	2	1	0	1	2	1	0	1	0
810	1	1	1	0	1	1	1	0	1	0	1	0	0	0	0	0	1	0	1	1	1	0	0	0	0	1	2	2	0	2	0	2	2	0	1	1	2	0	0	0	0	0	0	0	0	1	0	2	0
811	1	0	2	0	0	0	2	0	2	0	0	0	1	0	1	0	1	1	0	0	2	0	0	0	0	1	0	1	1	2	0	1	1	1	1	1	2	0	1	1	1	0	0	2	0	0	1	1	0
812	1	2	2	0	0	0	2	0	1	0	0	1	2	0	1	0	0	0	2	1	0	0	0	0	0	0	2	2	0	2	0	1	1	2	0	2	1	1	0	0	0	0	0	2	1	0	0	0	0
813	1	1	2	0	1	1	1	0	1	0	1	1	0	0	0	0	2	2	1	1	2	0	0	0	0	0	2	2	0	2	0	1	2	1	0	2	0	0	0	2	2	0	0	1	0	0	0	0	0
814	1	0	2	0	0	0	1	0	1	0	0	0	1	0	1	0	0	0	1	1	1	0	0	0	0	1	1	0	1	2	0	1	2	1	2	1	2	0	0	1	1	0	0	2	1	0	0	2	0
815	1	2	0	0	0	0	0	0	0	0	2	0	0	0	0	0	2	0	1	1	2	0	0	0	0	0	2	2	0	2	1	1	1	1	0	2	1	1	1	0	0	0	0	1	1	1	0	2	0
816	1	2	1	0	0	0	1	0	0	0	1	0	2	0	1	0	2	1	0	0	2	0	0	0	0	0	1	2	0	2	1	1	1	1	1	1	0	0	0	2	2	0	0	2	0	0	0	0	1
817	1	2	0	0	0	0	2	0	2	0	0	1	2	0	1	0	1	0	0	0	2	0	0	0	0	0	1	2	0	2	0	1	1	1	1	1	1	0	1	1	1	0	0	2	0	1	0	0	0
818	0	2	1	1	0	0	2	0	2	0	0	1	2	0	2	0	1	1	0	1	2	0	1	0	0	0	1	1	1	2	0	1	1	1	0	2	1	2	0	1	1	0	0	1	0	1	0	1	0
819	0	1	2	0	1	1	1	1	1	0	0	0	0	0	0	0	1	1	2	2	1	0	0	0	0	0	1	1	1	1	0	0	0	2	0	2	2	0	1	0	0	0	0	2	0	1	0	2	0
820	1	1	2	1	0	0	2	1	2	0	0	1	2	0	2	0	1	1	0	0	2	0	1	0	0	0	2	2	0	2	0	0	1	1	0	2	2	0	1	2	0	0	0	2	0	0	0	0	0
821	1	1	2	0	1	1	1	0	2	0	0	1	2	0	2	0	1	1	0	0	2	0	1	1	1	1	2	2	0	1	0	1	2	1	2	1	1	0	0	2	2	0	0	0	0	0	0	2	0
822	1	2	1	1	0	0	1	0	1	0	1	0	2	0	2	0	1	0	0	0	1	0	0	0	0	0	2	2	0	2	0	0	1	2	1	2	2	0	2	0	0	0	0	2	0	0	0	2	0
823	1	2	0	0	0	0	1	0	0	0	1	0	0	0	0	0	2	1	0	0	2	0	1	1	1	2	1	2	1	1	1	1	1	2	0	2	0	0	0	2	2	0	0	1	1	1	0	1	0
824	0	1	2	1	0	0	1	0	1	0	1	0	2	1	0	0	2	2	2	2	0	0	1	0	0	1	1	1	1	2	0	1	1	0	0	1	1	0	0	2	2	0	0	2	0	0	0	1	0
825	0	0	2	0	1	1	2	0	2	0	0	0	0	0	0	0	0	0	1	2	1	0	1	0	0	1	2	2	0	1	0	1	1	2	0	2	1	0	2	0	0	0	0	1	0	0	0	1	1
826	1	1	1	0	0	0	1	0	1	0	1	0	0	0	0	0	1	0	1	1	1	0	0	0	0	0	2	2	0	2	0	1	1	1	0	2	0	0	0	2	2	0	0	2	0	1	1	0	1
827	1	1	1	0	0	0	1	1	1	0	1	0	0	0	0	0	0	0	1	1	0	1	0	0	0	0	1	1	0	1	0	1	1	1	0	2	1	0	2	0	0	0	0	2	0	0	0	1	1
828	0	2	0	1	0	0	2	1	1	0	0	0	1	0	1	0	1	0	0	1	1	0	0	0	0	0	2	2	0	2	0	1	2	1	1	1	0	0	0	2	2	0	0	1	0	1	0	2	0
829	0	2	0	0	0	0	1	0	1	0	0	2	2	0	1	1	1	1	1	1	0	0	1	0	0	0	1	2	0	2	1	2	2	2	1	1	2	0	1	2	2	0	0	1	0	1	0	1	0
830	1	2	0	0	0	0	2	0	2	0	0	0	1	0	1	0	1	0	0	0	1	0	0	0	0	1	2	2	0	2	0	2	2	0	1	1	0	0	1	0	0	1	1	2	1	0	0	2	0
831	0	1	1	0	0	0	2	0	1	0	1	0	0	0	0	0	0	1	0	0	2	0	1	1	1	1	2	2	0	2	0	1	1	1	0	2	2	0	1	1	1	0	0	1	1	1	1	0	1
832	1	1	2	1	0	0	1	0	2	1	0	0	0	0	0	0	1	1	0	0	2	0	0	0	0	0	1	1	1	2	0	2	2	2	0	2	2	0	2	1	0	1	1	2	0	0	0	2	0
833	1	1	1	0	0	1	2	1	2	0	0	0	1	0	1	0	0	0	0	0	2	0	0	0	0	0	2	2	0	2	1	0	0	2	0	2	1	0	1	2	1	0	0	1	1	1	0	1	0
834	1	1	1	0	0	0	1	0	0	0	1	0	1	1	0	0	1	1	0	1	1	0	0	0	0	0	2	2	0	2	1	1	2	1	1	1	1	0	0	2	2	0	0	1	1	1	0	2	0
835	0	2	1	0	0	0	2	0	2	0	0	1	1	0	1	0	2	1	0	0	1	0	0	0	0	0	2	2	0	2	0	1	1	1	1	1	2	0	1	1	1	0	0	2	0	1	0	2	0
836	1	2	0	0	0	0	1	0	1	0	1	0	0	0	0	0	2	2	0	0	2	0	2	1	1	1	1	1	1	2	0	1	1	2	0	2	2	1	1	0	0	0	0	2	1	0	0	1	1
837	1	2	2	0	0	0	2	0	2	0	0	0	0	0	0	0	1	1	0	0	2	0	0	0	0	0	2	2	1	2	2	0	1	2	1	2	1	0	0	1	1	1	0	1	2	1	0	2	0
838	1	1	2	2	0	0	2	0	1	0	0	0	1	0	1	0	2	1	0	0	2	0	1	0	0	0	1	1	1	2	1	1	2	2	0	2	2	0	1	1	1	2	2	2	1	1	0	1	1
839	0	1	1	1	0	1	2	0	2	0	0	1	0	0	0	0	1	1	0	1	1	0	1	0	0	1	2	2	1	1	1	2	2	0	1	1	2	0	1	1	1	0	0	1	0	0	0	2	0
840	1	1	1	0	1	1	2	1	2	0	0	0	1	0	1	0	1	1	1	1	2	0	1	1	1	1	1	1	0	2	0	1	2	2	0	2	1	0	0	2	2	0	0	2	0	0	0	2	0
841	0	2	1	1	0	0	2	1	1	0	0	1	1	0	0	1	1	1	1	1	0	0	1	0	0	0	2	2	0	2	0	1	1	2	0	2	1	1	1	0	0	0	0	1	0	1	0	1	0
842	0	1	2	1	0	0	2	1	2	0	0	1	2	0	2	0	1	1	1	0	0	0	1	0	0	0	2	2	0	2	0	0	0	2	0	2	1	0	0	1	1	1	1	2	1	1	0	1	0
843	0	0	2	0	2	2	2	0	1	0	1	2	2	0	1	0	1	0	1	1	1	0	0	0	0	0	1	2	1	1	1	1	1	0	1	1	0	0	1	1	1	0	0	2	1	0	0	1	0
844	0	2	0	0	0	0	2	0	0	0	0	0	1	0	0	0	1	0	0	0	1	0	0	0	0	0	1	0	1	2	0	0	0	2	0	2	1	0	0	2	2	2	2	2	0	1	0	1	0
845	1	0	2	0	1	1	2	1	2	0	0	0	0	0	0	0	1	0	1	1	1	1	0	0	0	0	1	1	1	2	0	0	0	2	1	1	1	0	1	1	1	0	0	2	0	0	0	1	0
846	0	2	0	0	0	0	2	0	2	0	0	0	0	0	0	0	1	0	0	0	1	0	0	0	0	0	2	2	0	2	0	2	1	2	0	2	1	0	1	1	1	1	0	1	0	0	0	0	1
847	1	2	0	0	0	0	2	1	2	0	0	0	1	0	1	0	1	1	0	0	2	0	0	0	0	0	1	2	0	1	1	0	1	2	0	2	0	0	0	1	1	0	0	1	0	0	0	0	0
848	1	1	1	0	0	0	2	1	2	0	0	0	0	0	0	0	2	0	0	0	2	0	0	0	0	0	2	2	0	2	1	0	0	1	0	2	1	0	0	1	1	0	0	0	0	0	1	1	0
849	1	1	1	1	0	0	1	0	0	0	1	0	0	0	0	0	1	1	0	1	2	0	1	0	0	0	0	2	1	1	0	1	1	2	0	2	1	0	0	2	2	0	0	2	1	0	0	2	0
850	1	0	1	0	0	0	1	0	1	0	1	1	1	0	0	0	1	1	0	1	1	0	0	0	0	0	1	2	1	2	0	2	2	1	0	2	2	0	2	1	0	0	0	2	0	0	0	2	0
851	0	1	1	0	1	2	2	1	1	0	0	0	2	1	1	0	1	1	0	0	2	0	0	0	0	0	2	2	0	2	0	2	2	2	0	2	0	0	0	1	1	0	1	2	1	0	0	1	0
852	1	0	2	0	0	1	2	0	2	0	0	0	2	0	2	0	2	1	1	0	2	0	0	0	0	0	1	1	1	2	0	2	2	1	1	1	1	0	0	2	2	0	0	1	1	1	0	0	0
853	0	1	1	0	0	1	1	0	1	0	1	0	0	0	0	0	1	0	0	0	2	0	0	0	0	1	2	2	0	2	0	1	1	2	0	2	2	0	0	1	1	0	0	2	1	0	0	1	1
854	1	0	2	0	0	1	2	1	2	0	0	1	1	0	0	1	2	0	1	1	2	0	1	0	0	0	1	1	1	2	0	0	1	1	0	2	2	0	1	1	0	0	0	2	0	0	0	2	0
855	0	1	2	0	1	1	2	0	2	0	0	1	2	0	0	1	1	1	0	0	2	0	1	0	0	1	2	2	1	2	0	0	0	2	0	2	2	0	1	1	1	0	0	2	0	0	0	1	1
856	0	1	1	1	0	0	2	0	1	0	0	0	0	0	0	0	0	1	1	0	1	0	1	0	0	0	2	2	1	2	0	1	2	1	0	2	2	0	1	1	1	0	0	2	1	0	0	2	0
857	1	0	2	0	2	2	2	0	2	0	0	0	1	0	1	0	2	2	0	0	2	0	0	0	0	0	1	1	1	2	0	1	1	1	1	1	0	0	0	1	1	1	0	1	0	0	0	1	0
858	0	1	1	0	0	0	1	0	2	0	0	1	1	0	0	1	1	1	1	1	1	0	1	0	0	0	1	2	0	2	0	1	1	1	1	1	0	0	0	2	2	0	0	2	1	0	0	0	0
859	0	0	2	0	1	1	2	0	2	0	0	0	0	0	0	0	1	1	0	0	1	0	0	0	0	0	0	0	1	2	0	1	2	2	0	2	0	0	0	1	1	1	1	1	1	2	0	1	1
860	0	2	0	0	0	0	1	0	1	0	1	0	1	1	0	0	0	0	1	2	1	0	1	1	1	1	1	1	1	2	0	1	1	1	0	2	0	0	1	1	1	0	0	1	1	1	0	0	0
861	0	2	1	2	0	0	1	1	1	0	0	0	0	0	0	0	2	0	0	0	2	0	0	0	0	0	1	1	1	2	0	1	2	1	1	1	2	0	1	1	1	1	1	2	0	1	0	0	1
862	0	2	0	0	0	0	2	0	2	0	0	0	0	0	0	0	0	0	1	1	2	0	0	0	0	0	1	1	2	2	0	0	0	2	0	1	0	0	0	1	1	0	0	2	0	0	0	1	1
863	1	0	2	0	0	1	2	0	2	0	0	0	2	0	2	0	2	2	1	1	2	0	0	0	0	0	0	2	0	1	0	2	2	0	1	1	2	0	1	1	1	0	0	2	0	2	0	1	0
864	0	1	1	1	0	0	2	0	1	0	0	0	1	0	1	0	0	0	2	1	1	0	0	0	0	0	0	2	0	1	0	0	0	2	0	2	1	0	0	2	2	0	0	1	0	0	0	1	1
865	1	2	1	0	0	0	2	0	2	0	0	0	1	0	1	0	1	1	0	0	2	0	0	0	0	0	2	2	0	2	0	1	1	2	0	2	2	0	2	0	0	1	1	2	1	0	0	1	0
866	1	1	2	1	0	0	2	0	1	0	0	1	1	0	1	0	1	0	1	1	2	0	0	0	0	0	0	2	2	1	0	2	1	2	0	2	1	0	0	2	2	1	1	2	1	0	0	1	1
867	0	0	2	1	0	0	2	1	2	0	0	0	1	0	1	0	1	0	1	1	2	0	1	0	0	0	2	2	1	1	0	1	1	1	1	1	0	0	0	2	2	1	0	1	0	0	1	1	0
868	0	2	2	0	0	0	1	0	1	0	1	2	2	0	0	1	2	1	1	1	1	0	0	0	0	0	1	2	2	1	1	1	2	2	0	2	2	0	0	1	1	0	0	1	0	1	0	2	0
869	0	1	1	0	0	0	1	0	1	0	1	1	2	0	2	0	2	2	2	2	2	0	0	0	0	0	1	2	0	2	1	1	2	1	0	2	1	0	1	1	1	0	0	2	0	0	0	1	0
870	0	1	2	0	0	0	1	0	1	0	1	0	0	0	0	1	1	0	0	0	1	0	0	0	0	2	1	1	1	2	0	1	1	2	0	2	2	0	2	0	0	1	0	1	0	1	0	1	1
871	0	1	2	1	0	0	2	0	2	0	0	0	2	1	1	0	0	0	1	1	1	0	0	0	0	0	2	2	0	2	1	0	1	2	1	2	2	0	2	0	0	0	0	1	0	0	0	0	0
872	0	0	2	0	0	0	2	0	0	0	0	0	1	0	1	0	0	0	1	1	2	0	0	0	0	0	1	1	1	2	0	2	2	0	1	0	1	0	0	1	1	0	0	2	0	1	0	1	1
873	0	0	2	0	0	0	1	1	1	0	1	1	2	0	2	0	1	1	1	1	0	0	1	0	0	0	1	2	0	2	0	1	1	1	0	2	2	1	0	0	0	1	1	2	1	0	0	2	0
874	1	0	2	0	0	0	2	0	2	0	1	0	1	0	1	0	0	0	1	0	1	0	1	0	0	0	2	2	0	2	0	2	2	0	1	1	2	0	1	0	0	1	0	1	2	1	0	0	1
875	1	0	2	0	1	1	2	0	2	0	0	0	0	0	0	1	1	1	1	1	1	0	0	0	0	1	1	1	1	2	0	2	2	0	2	0	0	0	0	1	1	1	0	1	0	0	0	2	0
876	1	0	2	1	0	0	2	0	0	0	0	0	1	0	1	0	2	2	1	1	1	0	2	1	1	1	2	2	0	2	1	1	1	1	0	2	1	0	0	1	1	1	1	2	0	1	0	2	0
877	0	2	0	0	0	0	2	0	1	0	1	0	1	0	1	0	1	0	1	1	1	0	0	0	0	0	2	2	2	2	1	2	2	1	1	1	1	0	1	1	1	0	0	2	1	0	0	1	1
878	0	0	2	1	0	0	2	0	1	0	0	0	1	0	0	0	2	1	1	1	1	0	0	0	0	1	2	2	0	1	0	1	2	2	0	2	2	0	2	1	1	1	1	2	1	1	0	1	0
879	1	1	1	0	0	0	2	1	2	0	0	1	1	0	1	0	1	1	0	0	2	0	0	0	0	0	1	1	1	2	0	1	1	2	1	1	1	1	0	1	1	0	0	2	0	2	0	2	0
880	0	2	0	0	0	0	1	0	0	1	1	0	1	1	0	0	1	1	1	1	1	0	0	0	0	1	1	2	0	2	1	1	1	2	0	2	1	0	1	1	1	1	1	1	0	0	0	0	0
881	1	0	2	0	1	1	2	1	1	0	0	0	1	0	1	0	2	2	1	1	2	0	0	0	0	1	1	1	1	2	0	2	2	2	0	2	2	0	1	1	1	0	0	1	0	0	0	0	1
882	0	1	1	0	0	0	1	0	1	0	1	0	0	0	0	0	1	1	1	1	2	0	1	0	0	0	1	1	1	2	0	1	1	2	2	1	1	0	0	0	0	1	1	2	2	2	0	0	0
883	0	1	1	0	1	1	1	0	2	1	0	2	2	0	1	1	1	0	1	1	1	0	0	0	0	0	0	2	1	1	0	0	1	2	0	2	2	0	0	1	1	0	0	2	0	2	0	2	0
884	0	2	0	0	0	0	2	0	2	0	0	1	1	0	1	0	1	0	0	0	2	0	0	0	0	1	1	2	2	2	0	0	0	1	2	1	2	0	1	0	0	1	1	2	1	1	0	1	0
885	0	0	2	0	0	0	2	0	1	0	0	0	1	0	1	0	1	2	1	1	2	0	0	0	0	0	1	1	0	1	1	2	2	0	1	0	2	0	0	2	1	0	0	0	0	1	0	2	0
886	0	1	1	0	0	1	1	0	1	0	1	1	2	0	2	0	1	0	0	0	2	0	0	0	0	0	1	1	1	2	0	1	0	0	0	2	2	0	0	2	1	0	0	1	0	1	0	0	1
887	0	2	1	1	0	0	2	0	2	0	0	0	0	0	0	0	2	0	1	0	2	0	2	1	1	1	1	1	0	1	0	0	1	2	0	2	2	0	0	1	1	0	0	2	0	1	0	0	0
888	1	1	2	0	0	0	2	0	2	0	0	1	1	0	1	0	0	0	0	0	1	0	0	0	0	0	1	2	0	2	0	1	1	0	1	1	0	0	0	1	1	0	0	2	0	1	0	2	0
889	0	2	1	0	0	0	2	1	1	0	0	2	2	0	2	0	1	1	0	0	2	0	0	0	0	0	1	2	1	0	0	1	1	1	1	1	1	0	0	1	1	0	0	0	0	1	0	0	0
890	0	1	2	0	1	1	1	1	2	0	0	0	0	0	0	0	1	1	0	0	2	0	0	0	0	0	1	1	1	1	0	1	1	0	1	1	2	0	0	0	0	0	0	2	1	0	0	0	0
891	1	2	0	0	0	0	2	0	1	0	1	0	0	0	0	0	1	1	0	0	1	0	0	0	0	0	1	2	0	1	2	2	2	1	0	2	1	0	0	1	1	0	0	2	0	0	0	0	0
892	0	0	1	0	0	0	2	0	1	0	0	1	1	0	0	1	0	0	1	1	2	0	0	0	0	0	2	2	1	2	0	1	1	1	2	1	2	0	2	0	0	0	0	2	0	0	0	0	0
893	1	1	1	0	0	1	2	1	1	0	0	0	1	0	1	0	0	0	2	1	0	0	0	0	0	0	1	2	0	1	2	1	1	1	0	2	2	0	1	2	1	2	2	2	1	1	0	1	1
894	0	0	2	0	1	1	2	0	1	0	0	0	1	0	0	0	1	1	0	0	2	0	1	1	1	1	1	0	2	2	0	1	1	1	1	1	1	0	2	0	0	0	0	1	0	1	0	1	0
895	1	1	1	0	0	0	2	0	1	0	0	0	0	0	0	0	2	2	1	1	2	0	0	0	0	0	0	1	1	2	0	2	2	0	1	1	0	0	0	2	2	1	1	2	1	0	0	2	0
896	0	1	1	0	0	0	1	0	0	0	1	1	1	0	1	0	1	1	0	1	2	0	2	1	1	1	2	2	0	1	0	1	1	1	1	1	1	0	1	1	1	1	1	2	1	0	0	1	0
897	0	1	1	0	0	0	2	1	2	0	0	0	0	0	0	0	2	1	0	0	2	0	0	0	0	2	2	2	1	2	0	1	1	0	2	0	2	0	2	0	0	0	0	1	0	0	0	2	0
898	0	2	0	0	0	0	2	0	2	0	1	0	0	0	0	0	1	0	0	0	1	0	1	1	1	2	1	1	1	2	1	1	1	1	1	1	1	0	1	1	1	0	0	2	0	1	0	0	1
899	0	1	2	1	0	0	1	0	1	0	0	1	1	0	2	0	1	1	0	0	1	0	1	1	1	2	2	2	1	2	0	1	1	1	1	1	1	0	1	1	1	0	0	1	1	1	0	1	1
900	0	1	1	0	0	0	1	0	1	0	0	0	0	0	0	0	2	1	0	0	2	0	0	0	0	0	2	2	1	2	1	1	1	2	0	2	1	0	0	2	2	0	0	2	0	0	0	2	0
901	0	1	1	0	0	0	2	0	1	0	0	0	1	0	1	0	0	0	1	1	1	0	0	0	0	0	1	2	1	2	0	0	1	1	1	1	0	0	0	2	2	0	0	2	0	1	1	2	0
902	1	0	2	0	1	1	1	0	1	0	1	0	0	0	0	0	2	1	0	0	2	0	0	0	0	0	1	1	1	2	0	1	1	0	1	1	1	0	2	0	0	0	0	1	1	1	0	1	0
903	1	1	2	2	0	0	2	0	2	0	1	1	1	0	1	0	1	0	1	1	1	0	0	0	0	0	2	2	0	2	2	1	2	1	1	1	2	0	1	1	1	1	1	2	0	1	0	1	0
904	1	1	2	1	0	0	1	1	1	1	1	2	2	0	0	1	0	0	1	1	1	0	0	0	0	1	1	2	1	1	1	1	1	2	1	1	1	0	1	1	1	1	1	2	0	1	0	0	1
905	1	2	1	1	0	0	1	1	2	0	0	0	0	0	0	0	1	0	0	0	1	0	0	0	0	0	1	1	1	2	1	1	1	1	0	2	1	0	2	0	0	1	1	2	1	2	0	2	0
906	1	2	0	1	0	0	2	0	2	0	0	1	1	0	0	0	1	1	1	1	1	0	0	0	0	0	2	2	1	2	1	1	1	1	1	1	2	1	1	0	0	0	0	1	0	0	0	1	0
907	1	1	2	0	0	0	2	0	1	0	0	1	2	0	2	0	1	1	1	1	1	1	0	0	0	0	1	1	1	2	0	1	1	1	1	1	1	1	0	1	1	1	1	2	2	2	0	0	0
908	1	1	1	0	0	0	2	0	1	0	1	0	0	0	0	0	2	0	1	1	2	0	0	0	0	0	1	1	1	2	0	2	2	0	2	0	1	0	0	1	1	0	0	1	0	1	0	0	0
909	0	1	1	0	0	0	1	0	1	0	0	0	0	0	0	0	1	1	2	1	2	0	0	0	0	1	2	2	0	2	1	0	1	2	0	2	1	0	2	0	0	0	0	0	0	0	0	2	0
910	0	0	2	0	2	2	1	0	1	0	1	1	1	0	1	0	2	2	0	0	1	0	1	0	0	0	1	2	2	1	1	1	1	2	0	2	1	0	0	1	1	0	0	2	0	1	0	1	1
911	1	0	2	0	0	0	1	1	1	0	1	0	0	0	0	0	0	0	1	1	2	0	0	0	0	0	2	2	1	2	2	1	1	1	0	2	1	0	1	2	1	0	0	2	0	2	0	2	0
912	0	0	2	0	0	0	2	1	2	0	0	0	1	0	1	0	2	2	0	0	1	0	0	0	0	0	1	2	0	1	1	1	1	0	0	1	1	0	1	1	1	1	1	1	1	1	0	0	1
913	0	1	0	0	0	0	2	0	2	0	0	0	1	0	0	0	1	0	0	0	1	0	0	0	0	0	1	0	2	2	0	1	2	1	0	2	2	0	1	0	0	0	0	2	0	1	0	2	0
914	0	1	2	0	0	0	2	0	1	0	1	0	0	0	0	0	2	1	0	1	2	0	1	0	0	0	1	1	1	2	0	2	2	1	0	2	1	0	0	2	2	0	0	1	0	0	0	0	0
915	0	2	0	0	0	0	2	0	2	0	0	0	0	0	0	0	2	0	0	0	2	0	0	0	0	0	1	1	1	2	1	1	2	0	2	0	1	0	1	1	1	1	1	1	1	1	0	2	0
916	0	1	1	0	0	0	1	0	0	0	1	1	1	0	0	1	1	1	1	0	1	0	0	0	0	0	1	2	2	2	2	0	1	1	1	1	1	1	0	1	1	1	1	2	1	0	0	2	0
917	0	2	1	0	0	0	2	0	1	0	0	1	1	0	1	0	1	1	0	0	2	0	0	0	0	0	2	2	0	2	0	0	2	1	0	2	1	0	0	2	2	0	0	1	0	1	0	2	0
918	0	2	1	1	0	0	2	0	1	0	1	0	0	0	0	0	0	0	1	1	0	1	0	0	0	1	2	1	1	2	0	0	0	2	0	1	2	0	2	0	0	0	0	2	1	0	0	1	0
919	1	1	1	1	0	0	1	0	1	0	1	1	1	0	0	1	1	0	2	2	1	0	0	0	0	0	2	2	0	2	1	0	1	1	0	2	2	0	0	1	1	0	0	2	1	0	0	0	0
920	1	1	2	1	0	0	2	0	2	0	0	0	1	0	1	0	0	0	1	1	2	0	1	1	1	1	1	1	1	2	0	0	2	1	0	2	2	0	2	0	0	0	0	2	0	0	0	2	0
921	1	1	1	1	0	0	1	1	1	0	0	0	0	0	0	1	0	0	0	0	1	1	1	1	1	1	2	2	0	1	1	1	1	2	1	2	1	1	0	1	1	1	0	1	0	1	0	1	1
922	0	2	0	0	0	0	1	0	1	0	1	0	0	0	0	0	0	0	2	1	2	0	0	0	0	1	2	2	0	1	0	0	0	2	0	2	2	0	1	0	0	1	1	1	1	1	0	0	0
923	1	1	1	0	0	0	2	0	2	0	0	0	1	0	1	0	1	1	0	0	1	0	0	0	0	0	1	2	0	1	0	1	1	1	1	1	0	0	0	1	1	0	0	1	0	0	0	1	1
924	0	1	1	0	1	1	2	0	1	0	0	0	0	0	0	0	0	0	0	1	1	0	0	0	0	0	1	2	2	2	1	2	2	0	1	1	1	0	1	1	1	0	0	2	0	0	0	2	0
925	1	1	1	0	0	1	1	0	1	0	0	1	2	0	1	1	0	0	2	1	2	1	0	0	0	1	1	2	1	1	1	1	1	0	1	1	2	1	0	0	0	1	1	2	1	1	0	1	0
926	1	2	1	1	0	0	2	0	2	0	0	0	0	0	0	0	0	0	2	1	0	0	0	0	0	1	1	1	1	2	0	1	1	0	1	1	2	0	0	1	1	1	0	0	0	0	0	1	0
927	1	0	2	1	0	0	1	0	1	1	2	1	2	0	1	1	0	0	1	1	2	0	0	0	0	0	1	1	2	2	0	1	2	1	1	1	0	0	0	2	2	0	1	2	1	0	0	2	0
928	0	2	0	0	0	0	1	1	1	0	1	0	0	0	0	1	1	0	1	1	2	0	0	0	0	0	2	2	0	2	1	2	2	0	2	0	2	0	2	0	0	0	0	2	0	0	0	2	0
929	0	1	1	0	0	0	2	0	2	0	0	1	1	0	0	1	2	2	1	1	1	0	1	1	1	1	2	2	0	2	0	1	1	0	2	0	1	0	1	1	1	0	0	2	1	2	0	2	0
930	0	2	1	0	0	0	1	0	0	0	1	0	0	0	0	0	2	0	0	0	2	0	0	0	0	0	2	2	0	2	1	2	2	1	0	2	0	0	0	2	2	1	1	1	0	1	0	1	0
931	1	2	1	0	0	0	2	0	2	0	1	1	1	0	0	0	1	1	1	0	0	0	0	0	0	0	1	1	1	2	1	1	1	1	1	1	0	0	0	1	1	0	0	2	1	1	0	2	0
932	0	1	1	1	0	0	2	0	1	0	0	0	0	0	0	0	2	1	0	0	2	2	0	0	0	0	2	2	1	2	1	0	0	0	1	1	1	1	0	1	1	1	1	1	1	0	0	2	0
933	0	2	0	0	0	0	2	1	2	0	0	0	0	0	0	0	1	1	1	0	2	0	0	0	0	0	1	2	1	2	0	0	1	1	1	1	2	0	0	2	2	1	1	2	1	0	0	0	0
934	1	2	1	0	1	1	2	0	2	0	0	1	1	0	1	0	2	1	2	1	1	1	1	1	1	1	1	2	1	1	1	1	1	2	1	2	1	0	1	1	1	0	0	1	1	0	0	1	1
935	1	2	0	1	0	0	2	0	2	0	0	0	1	0	1	0	1	0	0	0	1	0	0	0	0	0	2	2	1	2	2	0	0	1	2	0	0	0	0	2	2	0	0	2	0	0	0	2	0
936	0	1	1	0	0	0	2	0	1	0	1	0	1	1	0	0	2	1	0	0	2	0	1	1	1	1	2	2	0	2	0	1	1	0	1	1	0	0	0	2	2	0	0	2	0	0	0	1	1
937	0	1	1	0	1	2	1	0	0	0	2	2	2	1	0	1	2	1	0	0	2	0	0	0	0	0	1	2	2	1	0	2	1	2	0	2	2	0	1	1	1	0	0	1	0	1	0	1	0
938	1	1	1	0	0	0	2	1	2	0	0	0	0	0	0	0	1	0	1	1	1	0	1	1	1	2	2	2	0	2	1	1	1	2	2	0	1	0	1	1	1	0	0	1	1	1	0	1	0
939	1	1	2	1	0	0	1	0	1	0	1	2	2	0	2	0	2	0	0	0	2	0	0	0	0	0	1	2	0	2	1	1	1	0	2	0	1	0	0	1	1	0	0	1	0	0	0	0	0
940	1	1	1	1	0	0	2	0	2	0	0	1	1	0	1	0	1	1	1	1	0	0	0	0	0	0	1	1	1	2	0	1	1	2	0	2	1	0	0	2	2	0	0	2	1	1	0	1	0
941	1	2	0	0	0	0	1	0	0	0	1	1	1	0	0	1	1	0	0	0	2	0	0	0	0	0	1	0	1	2	0	1	2	2	0	2	0	0	0	2	2	0	0	2	1	0	0	2	0
942	1	1	2	1	0	0	1	1	2	0	0	0	1	0	1	0	0	0	1	1	2	0	0	0	0	0	0	1	2	1	0	2	2	0	1	1	1	0	1	1	1	1	1	2	2	2	0	0	0
943	1	0	2	2	1	1	1	0	0	0	2	0	0	0	1	0	0	1	1	1	2	0	0	0	0	0	1	0	2	2	0	1	1	2	0	2	1	0	1	1	1	0	0	2	1	0	0	1	0
944	1	0	2	0	0	0	2	0	2	0	0	1	2	0	1	0	1	1	0	0	1	0	0	0	0	0	1	1	1	2	0	0	0	2	0	2	1	0	2	0	0	0	0	2	1	0	1	0	1
945	1	2	0	0	0	0	1	0	1	0	1	0	0	0	0	0	1	0	0	0	1	0	0	0	0	0	2	2	1	2	0	1	1	1	0	2	2	0	0	2	2	0	0	2	2	1	0	1	1
946	0	2	0	1	0	0	1	0	1	0	0	0	0	0	0	0	2	0	0	1	2	0	1	0	0	0	2	2	0	2	1	2	2	0	2	0	2	0	2	1	0	0	0	1	0	0	0	0	2
947	1	1	2	0	0	0	2	0	1	0	0	1	1	0	1	0	0	0	1	2	1	0	0	0	0	0	2	2	1	2	0	1	2	0	0	2	1	0	0	2	2	0	0	1	0	1	0	0	2
948	0	2	0	0	0	0	2	0	1	0	0	0	1	0	1	0	2	1	2	1	1	0	0	0	0	0	1	1	0	1	1	2	2	0	2	0	1	0	1	1	1	1	0	1	0	0	0	1	1
949	1	2	0	0	0	0	2	0	2	0	0	0	0	0	0	0	1	0	0	0	2	1	0	0	0	0	2	2	0	2	1	2	2	2	1	1	2	0	1	0	0	0	1	2	1	0	0	1	0
950	1	2	0	0	0	0	2	0	0	0	1	0	2	0	2	0	0	0	1	1	2	0	0	0	0	0	0	1	2	1	0	2	2	2	0	2	1	0	0	2	2	0	1	1	1	0	0	1	1
951	0	0	2	1	0	0	2	0	2	0	0	0	1	0	1	0	0	0	0	1	1	0	0	0	0	0	1	2	0	2	1	1	2	1	1	1	1	0	0	2	2	0	0	2	0	2	0	1	1
952	0	0	2	0	1	1	1	0	1	0	1	0	0	0	0	0	1	1	0	0	2	0	0	0	0	0	2	2	1	2	2	0	0	0	1	1	2	0	1	1	1	0	0	2	0	0	0	1	1
953	1	1	1	0	1	1	1	0	0	1	2	0	0	0	0	0	0	0	2	1	0	0	0	0	0	0	0	1	1	0	0	2	2	2	1	1	1	0	1	1	1	0	1	2	1	0	0	2	0
954	1	2	1	0	0	0	2	0	2	0	0	1	1	0	1	0	2	2	0	0	1	0	0	0	0	0	1	2	2	1	0	2	2	0	1	1	0	0	0	1	1	2	2	2	0	1	0	1	0
955	0	2	0	0	0	0	2	0	1	0	0	0	1	0	0	0	1	1	0	1	1	0	0	0	0	0	1	1	0	1	0	1	1	0	2	0	2	0	1	1	1	0	0	2	0	2	0	2	0
956	0	1	1	1	0	0	2	1	2	0	0	1	2	0	1	0	2	2	1	1	1	0	1	0	0	0	0	2	2	0	0	1	0	0	1	1	2	0	1	1	1	0	0	2	0	1	0	2	0
957	1	1	2	1	0	0	2	0	2	0	0	0	1	0	1	0	1	1	1	1	2	0	0	0	0	1	1	2	1	2	0	1	1	2	0	2	1	0	0	1	1	0	0	2	0	2	0	1	1
958	0	2	0	0	0	0	1	0	0	0	1	0	0	0	0	0	2	2	0	0	1	1	0	0	0	0	2	2	0	2	0	1	1	2	0	2	2	1	0	1	1	0	0	1	0	1	0	1	1
959	0	1	2	1	0	0	1	0	1	0	1	1	1	0	0	1	1	1	0	1	1	0	0	0	0	0	2	2	1	2	0	1	1	1	0	2	1	0	2	0	0	0	0	1	0	1	0	2	0
960	0	2	0	0	1	1	1	0	0	0	1	0	1	1	0	0	1	1	0	0	2	0	0	0	0	1	2	2	1	2	0	1	1	1	1	1	1	0	0	1	1	0	0	2	0	0	0	1	0
961	0	1	2	1	0	0	2	1	2	0	0	1	0	0	0	0	2	2	1	1	2	1	1	0	0	0	1	1	1	2	0	0	1	1	0	2	0	0	0	2	2	1	1	1	1	2	0	0	2
962	1	2	0	1	0	0	2	0	1	0	0	0	1	0	0	0	0	0	0	0	1	0	1	1	1	1	0	1	0	1	0	0	2	2	0	2	0	0	0	1	1	0	0	0	0	1	0	1	0
963	0	1	1	0	0	0	2	0	2	0	0	0	0	0	0	0	2	0	0	0	2	0	0	0	0	0	1	2	0	2	0	1	1	1	0	2	2	0	2	0	0	0	0	2	1	0	0	2	0
964	0	2	0	0	0	0	1	0	1	0	1	1	1	0	0	1	0	0	1	1	1	0	0	0	0	1	1	1	0	1	1	0	0	2	0	1	1	1	0	0	0	1	1	1	1	0	0	0	1
965	0	1	1	1	0	0	1	1	2	0	1	0	1	0	1	0	1	1	2	2	1	0	2	1	1	1	1	2	2	2	2	1	2	1	0	2	0	0	0	2	2	0	0	2	1	0	0	1	0
966	1	0	2	0	0	0	2	0	1	0	0	1	1	0	0	1	2	1	0	0	2	1	1	1	1	1	1	2	0	2	0	2	2	1	1	1	0	0	0	1	1	1	0	0	0	0	0	1	1
967	0	2	1	0	0	0	1	0	0	0	1	0	0	0	0	0	1	1	0	1	2	0	0	0	0	0	2	2	0	2	1	1	1	2	0	2	1	1	0	0	0	1	1	2	2	2	0	1	0
968	1	2	0	0	0	0	2	0	2	0	0	0	0	0	0	0	0	1	0	0	2	0	0	0	0	0	1	1	0	1	1	0	0	2	0	2	2	1	0	0	0	0	0	1	0	1	0	1	0
969	0	0	2	0	0	0	2	0	1	0	0	0	1	0	1	0	1	1	0	1	2	0	0	0	0	0	1	1	1	2	0	1	2	2	0	2	2	0	0	2	2	1	1	1	0	1	0	0	0
970	1	1	1	0	0	0	1	1	2	0	0	0	1	0	1	0	1	0	1	1	2	0	0	0	0	0	1	2	1	1	0	0	0	1	2	0	2	0	1	1	1	0	0	2	1	0	0	2	0
971	0	0	2	0	2	2	2	0	1	0	0	0	0	0	0	0	2	1	0	0	1	0	0	0	0	0	2	2	0	2	0	2	2	0	1	0	2	0	2	0	0	1	0	1	1	2	0	2	0
972	0	2	1	0	0	0	2	1	2	0	0	1	1	0	0	1	2	0	1	1	2	0	0	0	0	0	1	1	1	2	0	2	2	1	2	2	1	0	0	2	2	1	0	0	2	0	0	1	1
973	1	1	1	0	0	0	1	0	1	0	1	2	2	0	1	0	1	1	0	0	2	0	1	1	1	2	2	2	0	2	0	2	2	2	1	1	1	0	1	1	1	0	0	0	1	1	0	1	1
974	1	2	0	0	0	0	2	0	1	0	0	0	1	0	1	0	1	1	0	0	1	0	0	0	0	0	1	2	1	2	1	2	2	0	1	1	1	1	0	0	0	1	1	1	0	0	0	2	0
975	1	1	1	0	0	0	2	0	2	0	0	0	1	0	0	0	2	1	2	2	1	0	0	0	0	1	1	2	1	0	0	1	1	1	0	2	2	0	1	1	1	0	0	2	0	0	0	1	0
976	1	1	1	1	0	0	2	0	2	0	0	0	0	0	0	0	2	2	0	0	1	0	0	0	0	0	1	1	2	2	1	1	1	0	2	0	1	0	1	1	1	0	0	2	1	0	0	1	0
977	0	0	2	0	2	2	1	0	1	0	1	0	0	0	0	0	0	1	0	0	2	0	0	0	0	0	1	1	1	2	1	0	0	1	1	1	2	1	1	0	0	0	0	2	0	0	0	0	1
978	1	0	2	1	1	1	2	1	2	0	0	0	1	0	0	0	1	1	0	0	1	0	0	0	0	0	1	2	0	2	1	1	2	1	1	1	1	0	1	2	1	0	0	2	2	1	0	1	0
979	0	2	1	2	0	0	2	0	2	0	0	0	0	0	0	0	0	0	0	0	2	0	1	0	0	0	2	2	0	1	0	1	1	1	0	2	1	0	0	2	2	1	0	0	0	0	0	2	0
980	1	1	2	2	0	0	2	0	1	0	0	0	0	0	0	0	1	1	1	1	1	0	0	0	0	0	1	1	1	2	0	1	1	1	1	1	1	1	0	0	0	0	0	2	1	0	0	1	0
981	0	2	1	1	0	0	1	0	0	0	1	0	0	0	0	0	2	2	0	0	2	0	0	0	0	0	2	2	2	2	1	0	1	2	0	2	1	0	2	0	0	0	0	2	1	0	0	2	0
982	0	0	2	0	1	1	1	0	1	0	1	0	0	0	0	0	1	1	1	1	0	1	0	0	0	0	1	2	0	2	1	1	2	0	0	2	2	0	2	1	0	0	0	2	0	1	0	1	1
983	1	1	1	0	0	0	2	0	0	0	0	1	2	0	1	1	2	0	1	0	2	0	0	0	0	1	1	2	1	2	1	2	2	1	1	1	1	0	0	2	2	1	0	1	1	0	0	1	0
984	1	1	2	1	0	0	2	0	2	0	0	0	0	0	0	0	2	0	0	0	2	0	1	0	0	0	1	1	0	1	0	1	1	0	1	1	0	0	1	0	0	1	0	1	1	0	0	2	0
985	1	2	1	0	0	0	2	0	1	0	0	1	1	0	0	1	1	0	1	1	1	0	0	0	0	0	2	2	0	2	0	1	2	1	2	1	1	0	0	2	2	0	0	2	0	0	0	2	0
986	1	2	1	0	0	0	1	1	1	0	1	0	1	0	1	0	1	1	0	1	2	0	0	0	0	0	1	1	1	2	0	2	2	1	2	2	1	0	1	2	1	0	0	2	0	1	0	1	1
987	0	1	2	0	0	0	2	1	2	0	0	1	1	0	0	0	2	0	0	1	2	0	0	0	0	1	1	1	1	2	0	0	0	2	0	2	0	0	0	2	2	1	1	2	0	1	0	1	1
988	0	0	2	0	0	0	2	1	2	0	0	0	1	0	1	0	2	2	0	1	2	0	1	1	1	1	2	2	0	1	0	1	1	1	1	1	1	0	1	1	1	1	1	1	0	0	0	1	0
989	0	0	2	1	1	1	1	1	2	0	1	1	2	0	1	0	1	0	0	0	2	0	0	0	0	0	1	1	1	2	0	1	1	2	0	2	0	0	0	2	2	1	1	1	1	1	0	0	0
990	0	1	1	0	0	0	2	0	2	0	0	0	1	0	1	0	0	0	2	1	0	0	0	0	0	0	1	2	2	1	1	1	2	0	2	0	2	1	0	1	1	0	0	2	1	0	1	1	0
991	1	0	2	0	1	1	1	1	2	0	0	0	0	0	0	0	1	1	0	0	2	0	0	0	0	0	2	2	1	2	1	2	2	0	2	0	1	0	1	1	1	0	0	1	0	0	0	2	0
992	1	1	1	0	0	0	1	2	2	0	0	1	1	0	1	0	1	0	1	2	1	0	0	0	0	0	2	2	1	2	1	2	2	0	1	1	1	0	2	0	0	2	1	2	1	0	0	2	0
993	1	1	1	1	0	0	2	1	1	0	0	1	1	0	0	1	1	1	1	1	1	0	1	0	0	0	2	2	0	2	0	2	1	2	0	2	2	0	1	0	0	1	1	1	1	2	0	2	0
994	0	2	0	0	0	0	2	0	1	0	1	0	0	0	0	0	2	2	2	2	2	0	0	0	0	1	2	2	0	1	1	0	1	1	0	2	2	0	0	2	1	0	0	2	0	1	0	0	0
995	1	1	1	0	0	0	2	1	2	0	0	0	0	0	0	0	0	0	1	1	2	0	0	0	0	1	1	2	1	2	0	1	1	2	0	2	2	0	1	1	1	0	0	2	0	2	0	1	0
996	1	1	2	0	1	1	1	0	1	0	0	0	1	0	1	0	1	0	0	0	2	0	0	0	0	0	1	1	1	2	0	2	2	2	0	2	1	0	0	1	1	0	0	1	0	1	0	0	0
997	1	2	1	0	0	0	2	0	1	0	0	0	0	0	0	0	1	0	1	1	1	0	0	0	0	0	1	2	1	1	1	1	2	1	1	1	0	0	0	2	2	1	0	1	0	0	0	0	0
998	1	1	2	1	0	0	1	0	1	0	1	1	2	0	1	0	2	1	1	1	1	1	0	0	0	0	2	2	1	2	0	2	2	1	1	2	1	0	1	1	1	0	0	1	1	0	0	1	0
999	1	1	2	1	0	0	1	0	0	0	1	2	2	0	0	1	2	1	0	0	2	0	0	0	0	0	2	2	0	2	1	1	2	2	0	2	0	0	0	2	2	0	0	2	1	0	0	0	0
1000	0	1	1	0	1	1	2	1	1	0	0	0	1	0	1	0	0	0	1	1	2	1	0	0	0	0	1	1	1	2	1	0	1	1	0	2	2	0	1	0	0	0	0	2	1	0	0	0	0
[truncated: 252 more columns]
