# Supplementary material for: KNN-MDR: a learning approach for improving interactions mapping performances in genome wide association studies
Source: BMC Bioinformatics. 2017 Mar 21;18:184. doi: 10.1186/s12859-017-1599-7 (PMC5361736; doi:10.1186/s12859-017-1599-7)
Supplement: Supplementary file 6 — The data set(s) supporting the results of Table 4. (ZIP 7095 kb) [file 12859_2017_1599_MOESM6_ESM.zip › 100 simulations/S82/mkallsimul.dat]

1	0	0	0	0	1	1	2	2	1	1	1	0	0	0	0	0	0	0	2	1	1	0	0	2	0	0	1	2	2	2	1	1	2	0	0	2	2	0	2	0	0	1	1	1	1	1	1	1	0
2	0	0	0	0	0	1	2	1	2	2	0	0	0	0	0	0	2	0	2	0	0	0	0	2	0	0	1	1	1	2	1	1	1	0	0	2	1	0	0	1	0	0	0	2	0	0	0	2	0
3	0	0	0	0	0	1	1	1	2	2	0	0	1	0	0	1	2	2	0	2	0	0	0	2	0	0	1	1	2	2	1	2	2	0	0	1	1	0	0	1	1	0	0	2	2	1	0	0	2
4	1	0	0	0	1	1	2	1	2	2	0	0	0	0	0	0	2	0	2	0	0	0	0	2	1	1	1	2	2	2	1	0	1	1	0	2	1	0	0	1	0	0	1	2	1	1	1	0	0
5	0	0	0	0	0	1	2	1	2	1	0	1	2	2	0	0	0	0	2	1	1	0	1	1	0	0	1	2	2	2	0	0	1	0	0	2	1	1	0	0	0	0	0	2	1	1	0	2	0
6	1	0	0	0	0	0	2	1	0	0	0	1	2	0	1	0	1	1	1	1	0	0	0	2	0	0	1	1	2	2	0	2	2	1	1	2	2	0	0	1	0	1	1	2	1	0	0	2	0
7	1	0	0	0	1	2	2	1	2	2	0	0	0	0	0	0	2	0	2	0	0	1	0	2	0	0	1	2	2	1	0	1	1	1	2	2	2	0	1	1	0	0	0	2	0	0	0	2	0
8	0	0	1	0	1	1	2	1	2	1	0	1	2	1	1	0	1	2	0	1	1	0	1	1	0	0	0	2	1	1	1	1	1	0	0	1	1	0	0	1	0	0	0	1	0	0	0	2	0
9	1	0	0	0	0	0	1	2	1	1	1	0	0	0	0	0	2	1	1	1	0	2	0	2	0	0	1	2	2	1	1	1	1	1	0	2	1	0	1	1	0	0	0	2	2	0	0	1	0
10	1	0	0	0	0	1	2	0	2	2	0	0	0	0	0	0	1	0	2	1	1	0	0	2	0	0	1	2	2	2	0	2	2	2	0	2	2	0	0	2	0	0	0	1	0	0	0	0	1
11	0	0	0	0	1	2	2	2	0	0	1	0	0	0	0	0	1	0	2	0	0	1	0	2	0	0	1	2	2	2	1	0	0	1	1	1	1	1	1	2	2	1	1	1	1	1	0	1	0
12	0	0	0	0	0	1	2	1	2	1	0	0	0	0	0	0	1	1	1	1	0	2	1	1	1	1	1	2	2	2	0	0	1	1	0	2	2	1	0	1	0	0	0	2	0	2	0	2	0
13	1	0	0	0	0	0	1	2	1	1	1	1	2	2	0	0	2	1	1	1	1	1	1	1	1	1	1	1	2	2	1	1	2	0	0	2	2	0	0	2	0	0	0	1	0	0	0	1	1
14	0	1	0	0	0	1	2	2	2	1	0	0	0	0	0	0	1	1	1	1	1	0	2	0	0	1	2	2	2	2	0	1	0	1	0	2	1	0	1	1	0	0	0	1	0	0	0	2	0
15	1	0	0	0	0	0	2	1	2	1	1	0	2	1	0	0	2	1	1	0	0	0	0	2	1	1	0	1	2	2	0	0	0	1	0	2	1	0	1	2	1	1	0	0	2	0	1	0	0
16	0	0	0	0	1	1	2	2	1	0	1	1	2	1	0	0	2	0	2	0	0	1	0	2	0	0	1	2	2	2	0	1	2	1	1	1	2	0	1	1	0	1	1	2	2	0	0	1	0
17	0	0	0	1	1	2	2	1	1	0	0	0	2	1	0	0	2	0	1	0	0	1	0	2	0	0	2	2	2	2	1	2	2	0	1	2	2	0	0	2	0	0	0	1	1	0	0	0	1
18	0	0	0	0	0	1	2	2	1	0	1	0	0	0	0	0	1	1	1	0	0	1	0	2	0	0	1	1	2	2	1	1	2	0	0	2	2	0	0	2	0	0	0	2	0	0	0	2	0
19	1	0	1	0	0	1	1	2	0	0	1	0	0	0	0	0	1	1	1	1	1	0	1	1	0	0	2	2	2	2	0	1	1	0	0	1	2	0	0	2	0	0	0	2	0	2	0	1	0
20	0	0	0	0	0	0	1	2	1	0	1	0	0	0	0	0	1	0	2	0	0	1	0	2	0	0	1	1	2	2	0	0	0	0	0	1	1	0	1	2	1	0	0	0	0	0	0	2	0
21	1	0	0	1	1	2	2	2	2	2	0	1	1	0	0	0	1	1	1	1	0	0	1	1	1	1	2	2	2	2	1	1	1	0	0	2	2	0	0	1	0	2	2	2	2	1	0	2	0
22	0	0	0	0	0	1	2	1	2	2	0	0	1	0	0	1	0	1	0	1	1	0	0	2	1	1	1	1	1	1	1	1	1	0	0	2	1	1	0	1	0	0	0	2	1	0	0	1	1
23	1	0	1	1	0	1	2	2	2	1	0	0	0	0	0	0	0	2	0	1	1	1	0	2	0	0	0	1	2	2	1	2	2	0	0	1	1	0	0	1	0	0	0	1	0	0	0	2	0
24	0	0	0	0	0	0	1	2	0	0	1	0	0	0	0	0	1	0	2	0	0	0	1	1	2	2	1	1	2	2	0	1	1	0	1	2	2	0	0	2	0	0	0	2	0	0	0	2	0
25	0	0	0	0	1	2	2	2	1	1	0	1	1	1	0	0	2	2	0	1	1	0	0	2	1	1	1	1	2	2	0	1	1	0	0	2	2	0	0	2	0	0	0	2	0	0	0	2	0
26	1	0	0	0	0	1	1	2	1	0	2	0	0	0	0	0	1	2	0	0	0	0	0	2	0	0	0	1	1	0	1	2	2	0	0	1	1	0	1	1	0	0	0	1	1	0	0	2	0
27	1	0	0	1	0	1	1	2	2	2	1	0	0	0	0	0	1	1	1	2	1	0	1	1	1	1	1	1	2	2	0	2	2	1	0	2	1	0	0	1	0	0	1	2	1	1	0	1	0
28	1	0	0	1	0	2	2	1	1	1	0	0	0	0	0	0	0	1	1	2	1	0	0	2	0	0	2	2	2	2	0	2	2	0	0	1	1	0	0	0	0	0	0	1	0	0	0	2	0
29	1	0	0	1	0	2	2	0	2	2	0	0	0	0	0	0	2	0	1	0	0	1	1	1	1	1	1	2	2	2	0	1	1	2	1	2	1	0	2	0	1	0	0	2	1	1	0	1	1
30	1	0	0	0	0	0	1	2	1	1	1	0	0	0	0	0	0	0	2	0	0	0	0	2	1	1	2	2	2	2	2	2	2	1	0	1	1	0	0	1	1	0	0	2	0	0	0	2	0
31	1	0	0	0	0	0	2	1	1	1	0	1	1	0	1	0	0	0	2	0	0	0	0	2	0	0	1	2	0	0	2	2	2	0	0	2	0	0	1	0	0	1	0	1	1	1	0	0	0
32	0	0	1	0	0	1	2	1	2	1	0	1	1	0	1	0	1	0	2	1	1	1	0	2	0	0	1	2	2	2	1	2	2	0	0	1	2	0	0	2	0	0	0	1	0	1	0	1	0
33	1	0	0	1	0	2	2	1	2	1	0	0	0	0	0	0	1	1	1	1	1	1	1	1	0	0	1	1	1	1	1	1	1	0	0	1	1	1	0	1	0	0	0	1	0	0	0	1	0
34	1	0	0	0	0	0	1	1	1	1	0	0	1	1	0	0	1	0	2	1	0	1	1	1	1	1	2	2	2	2	1	2	2	0	0	0	2	0	2	0	1	0	0	2	0	0	0	2	0
35	0	0	0	0	0	0	2	1	2	1	1	1	2	1	0	0	0	1	1	2	1	1	0	2	0	0	1	2	1	1	1	1	1	0	0	2	1	1	0	1	0	1	0	1	1	0	0	1	1
36	1	0	1	1	0	1	0	2	0	0	2	0	0	0	0	0	1	1	1	0	0	0	0	2	0	0	2	2	2	2	0	1	1	0	0	2	1	0	0	1	0	1	1	2	1	0	0	2	0
37	1	0	0	0	1	1	2	2	2	0	1	0	1	0	0	0	0	2	0	1	1	0	0	2	0	0	1	1	2	2	0	1	1	1	0	1	1	0	1	2	1	0	1	2	1	1	0	0	0
38	0	0	0	1	0	2	1	1	1	0	1	1	1	1	0	0	0	2	0	1	0	0	0	2	1	1	0	1	1	1	1	1	1	2	1	2	1	1	0	1	0	1	1	1	1	1	0	0	1
39	1	0	1	0	1	2	1	1	2	1	0	1	1	1	0	0	0	1	1	1	1	1	0	2	0	0	2	2	2	2	0	2	2	1	0	2	2	0	2	0	0	1	0	0	1	0	0	1	0
40	1	0	0	0	0	1	2	0	2	1	2	0	2	2	0	0	1	1	1	1	1	1	0	2	0	0	1	1	2	2	0	2	2	2	0	2	1	0	0	2	0	0	0	1	1	1	0	2	0
41	0	0	0	0	2	2	2	0	2	1	2	0	0	0	0	0	1	0	1	0	0	0	0	2	0	0	1	1	2	2	0	0	0	0	1	2	1	0	1	1	0	2	2	2	2	1	2	0	0
42	0	0	0	1	0	1	2	0	2	2	0	1	1	1	0	0	2	1	1	0	0	0	0	2	0	0	2	2	2	2	2	1	1	1	2	2	2	0	1	1	0	0	0	1	0	0	0	0	1
43	1	0	0	0	0	0	2	1	2	2	0	0	0	0	0	0	1	0	2	0	0	0	2	0	0	0	2	1	2	2	1	0	0	0	1	2	2	0	1	1	1	1	0	0	1	1	0	1	1
44	0	0	0	1	0	1	2	1	2	2	0	0	1	0	0	1	2	0	2	0	0	0	2	0	0	0	1	1	2	2	1	1	2	2	1	1	1	1	1	1	0	0	0	1	0	0	0	2	0
45	0	0	0	0	1	1	2	2	1	1	1	0	1	0	0	0	1	0	2	1	1	1	1	1	1	1	2	2	2	2	1	0	1	0	0	2	1	1	0	1	0	1	1	2	0	0	0	1	1
46	0	0	0	0	0	0	2	1	1	1	0	0	0	0	0	0	2	0	2	0	0	0	0	2	1	1	1	0	2	2	0	1	1	1	2	2	2	0	0	2	0	0	0	2	0	0	2	0	0
47	0	0	0	0	0	2	2	2	2	2	0	1	1	1	0	0	0	2	1	0	0	0	1	1	0	0	1	2	1	1	1	2	2	0	1	1	1	1	0	1	0	0	0	2	1	0	0	0	1
48	0	0	0	2	0	2	1	1	1	1	1	1	1	0	1	0	2	1	1	1	1	1	1	1	1	1	2	2	2	2	0	2	2	0	1	2	2	0	0	2	0	1	0	0	2	1	0	2	0
49	0	0	0	0	0	1	2	0	2	1	1	1	1	1	0	0	2	1	1	1	1	0	0	2	1	1	2	2	2	2	2	1	1	0	0	1	1	0	0	1	0	1	1	2	1	2	0	0	1
50	0	0	0	0	0	1	2	1	2	0	1	0	1	1	0	0	2	1	1	1	1	1	1	1	1	1	2	1	2	2	1	1	1	1	1	1	1	0	0	2	0	0	1	1	1	1	0	1	0
51	0	0	0	1	0	2	2	1	1	1	1	0	1	0	0	0	1	2	0	1	1	1	0	2	0	0	2	2	2	2	1	1	1	0	0	2	0	0	2	0	0	1	1	1	1	1	0	2	0
52	0	0	0	0	0	1	1	2	1	0	1	0	1	1	0	0	1	0	2	1	1	0	1	1	0	0	0	2	1	1	1	2	2	1	0	1	1	0	0	2	0	0	0	2	0	1	0	2	0
53	0	0	0	2	0	2	2	2	1	1	0	0	0	0	0	0	2	1	1	0	0	0	0	2	0	0	1	1	2	2	0	1	2	0	0	2	1	1	0	0	0	0	0	1	1	1	1	1	0
54	0	0	0	0	0	0	1	1	0	0	1	0	1	0	0	1	1	1	1	2	1	0	0	2	0	0	1	1	1	1	1	2	2	0	0	1	1	0	1	2	1	0	0	1	0	1	0	2	0
55	0	0	0	0	0	0	2	1	2	1	0	0	1	0	0	0	0	1	1	0	0	0	0	2	1	1	1	2	1	0	1	0	0	0	0	2	1	1	1	1	1	0	0	1	0	0	1	1	0
56	1	1	1	1	0	1	1	1	1	1	2	1	1	0	1	0	2	0	2	0	0	0	0	2	0	0	1	1	2	2	0	1	1	0	0	2	0	0	2	0	1	1	1	1	0	0	0	2	0
57	0	0	0	0	1	2	2	2	1	1	1	0	0	0	0	0	1	1	1	0	0	0	2	0	0	0	1	1	2	2	0	2	2	1	1	1	1	1	1	1	0	1	0	1	1	0	1	1	0
58	1	0	0	0	1	2	1	1	0	0	2	1	2	1	1	0	0	1	2	1	1	1	0	2	0	0	1	1	2	2	0	0	0	0	0	2	0	1	1	0	0	1	1	2	1	1	0	2	0
59	0	0	0	0	0	1	1	2	0	0	2	1	1	1	0	0	1	0	2	1	1	0	0	2	0	0	2	2	2	2	1	1	1	0	0	2	1	1	0	0	0	0	0	1	0	0	0	2	0
60	0	0	1	1	0	1	1	2	1	1	1	1	1	1	0	0	2	1	1	1	0	0	0	2	0	0	0	1	2	2	1	2	2	0	0	2	2	0	0	2	0	1	1	1	1	2	0	1	0
61	0	0	0	1	0	1	1	1	1	1	0	0	0	0	0	0	2	0	2	0	0	1	1	1	1	1	2	2	2	2	0	1	1	0	0	2	2	0	1	0	0	0	0	2	1	1	0	1	1
62	0	0	0	0	0	1	1	1	1	1	1	1	1	1	0	0	2	1	1	0	0	1	1	1	1	1	1	2	1	2	2	1	2	0	0	2	2	0	1	1	0	0	0	1	0	1	1	0	1
63	0	0	0	0	0	2	1	1	2	2	0	1	1	2	0	0	1	1	1	0	0	0	0	2	0	0	1	2	1	1	1	1	1	0	0	2	1	0	0	1	0	0	0	2	0	0	0	1	0
64	0	1	1	1	0	2	2	1	2	2	0	0	0	0	0	0	1	1	1	2	1	1	0	2	0	0	1	2	1	1	2	1	2	0	0	2	2	0	0	2	0	0	0	2	0	0	0	1	1
65	0	0	0	0	1	1	1	2	0	0	1	1	1	1	0	0	1	2	0	2	2	0	0	2	0	0	1	1	2	2	0	1	1	1	2	2	1	0	0	1	0	0	0	2	1	0	0	0	1
66	0	0	0	1	0	2	1	2	1	0	1	1	1	1	0	0	0	1	2	0	0	0	1	1	1	1	1	1	2	2	1	1	1	0	0	1	1	0	1	0	0	2	2	2	2	1	0	1	0
67	0	0	1	1	0	2	2	1	2	1	1	0	1	0	0	1	1	0	2	1	1	0	0	2	0	0	1	1	2	2	1	1	2	1	1	1	1	0	0	1	0	1	1	1	1	0	0	1	1
68	1	0	0	0	0	1	1	2	1	1	1	1	2	1	0	0	1	1	1	1	1	0	0	2	2	2	0	2	2	2	1	0	0	1	0	2	0	1	0	0	0	0	0	2	0	0	0	2	0
69	0	0	0	0	0	0	1	2	0	0	0	0	1	0	0	1	1	1	1	1	1	0	0	2	0	0	2	2	2	2	0	0	0	0	0	1	2	0	0	1	0	0	0	1	0	0	0	1	0
70	0	0	1	0	1	1	0	2	0	0	2	1	1	1	0	0	1	1	1	1	1	0	1	1	0	0	0	1	1	1	1	2	2	0	1	2	1	1	0	0	0	0	0	1	0	0	0	2	0
71	0	0	0	2	0	2	2	2	1	1	0	0	1	1	0	0	0	2	0	1	1	0	0	2	0	0	2	2	2	2	2	2	2	1	1	1	1	1	0	2	1	0	0	2	0	0	0	2	0
72	0	0	0	0	0	0	1	1	2	1	0	0	2	2	0	0	0	1	1	1	1	1	1	2	0	0	2	2	2	2	0	1	1	0	0	2	2	0	0	2	0	0	0	1	1	0	0	1	0
73	0	0	0	0	0	1	1	2	2	2	1	0	0	0	0	0	0	0	1	1	1	0	0	2	0	0	1	1	2	2	0	1	1	0	1	2	2	0	2	0	1	0	0	1	0	0	0	2	0
74	1	0	0	1	1	2	1	1	1	1	1	0	0	0	0	0	1	0	2	0	0	0	0	2	0	0	2	2	2	2	0	0	0	1	1	1	1	1	0	1	0	0	0	1	0	0	0	0	0
75	0	0	0	0	0	1	2	2	1	1	1	1	1	1	0	0	1	0	1	0	0	0	0	2	0	0	1	1	2	2	0	1	1	0	0	1	1	0	0	1	0	1	1	1	0	0	0	2	0
76	1	0	0	0	1	1	2	0	2	2	0	0	0	0	0	0	1	1	1	1	0	1	0	2	0	0	1	1	2	2	1	1	1	0	0	2	2	1	0	1	0	1	0	1	0	0	0	2	0
77	1	0	0	0	0	1	2	2	1	0	1	0	1	0	0	0	1	1	1	1	0	0	0	2	1	1	2	2	2	2	2	1	2	2	0	1	0	0	1	1	0	1	1	1	1	2	0	1	1
78	1	0	0	1	0	1	2	1	2	2	0	1	1	1	0	0	1	1	1	0	0	2	1	1	1	1	2	2	2	2	0	1	1	0	0	2	1	0	1	1	0	1	1	1	1	1	0	1	0
79	1	1	1	1	0	2	2	2	1	1	0	1	2	1	1	0	1	0	1	0	0	0	0	2	0	0	1	2	2	1	0	2	2	0	0	2	1	0	0	1	0	0	0	0	0	0	0	1	0
80	0	0	1	0	0	1	2	1	1	1	0	1	1	0	1	0	2	2	0	1	1	0	0	2	0	0	0	1	1	1	1	2	2	0	0	2	2	0	1	1	1	0	0	1	1	0	0	0	0
81	0	0	0	0	0	1	1	2	1	1	0	0	1	0	0	1	2	2	1	1	1	0	0	2	0	0	1	1	2	2	0	2	1	0	0	2	1	0	2	0	0	1	1	2	1	0	0	1	1
82	1	0	0	0	0	0	2	1	0	0	0	0	0	0	0	0	1	1	1	1	1	0	0	2	0	0	0	2	0	0	2	1	1	0	0	2	1	0	1	2	1	1	1	2	1	1	0	0	0
83	1	1	1	0	0	1	1	2	1	1	1	0	0	0	0	0	2	1	1	1	1	1	0	2	0	0	2	2	2	2	1	1	2	0	0	2	1	1	0	1	0	0	0	1	0	0	0	0	0
84	0	0	0	0	1	1	1	2	1	1	0	0	1	0	0	1	1	0	1	1	1	1	0	2	0	0	1	1	2	2	0	1	2	2	1	1	1	0	0	1	0	0	0	2	0	0	0	2	0
85	0	0	0	0	2	2	2	1	2	1	0	1	2	0	1	0	1	0	1	0	0	1	0	2	0	0	0	2	2	2	1	0	1	1	0	2	1	0	0	1	0	0	0	2	2	1	0	2	0
86	1	0	0	0	0	0	2	2	2	1	0	0	0	0	0	0	2	0	2	0	0	1	0	2	0	0	1	1	2	2	0	2	2	0	0	1	2	0	0	2	0	0	0	2	2	1	0	1	0
87	1	0	0	1	0	2	1	2	0	0	1	0	1	0	0	1	1	1	1	1	0	0	0	2	0	0	1	1	2	2	0	1	1	1	0	1	1	0	1	1	0	0	0	2	0	0	0	2	0
88	1	0	1	1	0	2	2	2	1	0	1	0	0	0	0	0	2	0	2	1	1	0	0	2	0	0	2	2	1	2	1	2	2	0	1	1	1	0	0	1	1	0	1	2	1	1	0	1	0
89	0	0	1	0	0	0	1	1	1	1	0	0	0	0	0	0	1	2	0	1	1	1	1	1	1	1	2	2	1	1	1	1	1	0	1	2	1	1	0	1	0	0	0	2	0	0	0	2	0
90	1	0	0	1	0	1	2	2	1	1	0	0	2	0	0	1	0	0	2	0	0	0	0	2	0	0	0	1	1	1	1	1	2	2	1	1	2	0	2	0	1	0	0	1	1	0	0	1	1
91	0	1	0	0	0	1	0	1	1	1	1	1	1	1	0	0	2	0	2	0	0	1	0	2	0	0	2	2	2	2	0	0	2	1	0	2	1	1	0	0	0	0	0	1	0	1	0	2	0
92	0	1	0	0	0	1	2	1	2	1	1	0	0	0	0	0	1	0	2	0	0	0	0	2	0	0	2	2	1	2	1	2	2	0	0	2	1	0	1	1	0	0	0	1	1	0	0	1	0
93	1	0	0	1	0	2	2	2	0	0	0	0	1	0	0	1	1	2	1	0	0	1	1	1	1	1	1	1	2	2	1	2	2	0	0	1	1	0	0	0	0	0	0	1	0	1	1	1	0
94	0	0	0	0	1	1	2	2	1	1	1	0	0	0	0	0	2	2	1	0	0	1	0	2	0	0	1	1	2	2	1	0	0	0	0	2	1	0	1	0	0	0	0	2	1	2	0	0	1
95	0	1	0	0	0	1	2	0	2	2	0	0	0	0	0	0	0	1	1	2	1	0	0	2	0	0	1	2	2	2	0	0	2	1	0	2	1	0	0	2	0	0	0	1	1	1	0	2	0
96	1	0	0	0	0	1	2	0	2	1	1	0	1	0	0	1	2	1	2	1	1	0	1	1	0	0	1	1	1	1	0	0	0	0	0	2	1	0	0	1	0	1	1	2	0	0	0	2	0
97	1	0	0	1	0	2	2	2	2	1	0	1	2	1	0	1	1	1	1	1	1	0	0	2	0	0	2	2	1	1	1	1	2	0	0	2	2	0	1	1	0	0	0	1	0	0	0	1	1
98	0	0	0	1	0	2	1	2	1	1	1	0	2	1	0	0	1	1	1	0	0	0	0	2	0	0	2	2	2	2	0	1	1	0	0	2	0	0	1	0	0	0	0	2	1	1	0	2	0
99	1	0	0	0	0	0	2	1	1	1	0	0	1	1	0	0	2	1	2	1	1	0	0	2	0	0	1	2	1	1	2	0	1	1	0	2	1	0	1	1	0	1	0	1	1	1	0	2	0
100	1	0	0	0	0	1	2	2	2	2	0	0	0	0	0	0	2	0	1	0	0	1	0	2	0	0	1	1	2	2	0	1	1	0	0	1	2	0	0	1	0	0	0	1	1	0	0	2	0
101	0	0	0	1	0	1	2	1	1	1	0	1	1	1	0	0	1	2	1	0	0	0	2	0	0	0	2	2	2	1	0	1	2	0	0	2	0	0	1	1	1	1	0	1	2	1	0	2	0
102	1	0	0	0	0	0	1	1	2	2	0	0	0	0	0	0	1	1	1	0	0	0	0	2	0	0	1	1	1	1	1	0	0	0	0	1	1	0	0	1	0	0	0	2	1	0	0	2	0
103	0	0	1	0	1	1	1	1	1	1	1	0	0	0	0	0	2	1	1	0	0	1	0	2	0	0	1	1	2	1	1	1	1	0	0	2	0	0	1	1	0	1	0	0	1	1	1	0	1
104	1	0	0	0	1	2	1	2	0	0	1	1	1	0	1	0	1	2	0	1	1	0	1	1	0	0	1	1	2	2	0	2	2	0	0	1	1	0	0	1	0	0	0	2	0	0	0	1	0
105	0	0	0	1	0	2	2	1	2	2	0	0	0	0	0	0	0	1	0	0	0	0	0	2	0	0	1	2	2	2	0	2	2	0	0	2	1	1	0	2	1	0	0	2	0	0	0	2	0
106	0	0	0	0	1	2	2	2	2	1	0	0	1	0	0	0	0	0	1	0	0	0	0	2	0	0	0	1	2	2	0	2	2	1	1	2	1	0	0	1	0	0	0	2	1	0	1	0	1
107	1	0	0	1	1	2	2	0	2	1	1	1	0	0	0	0	1	2	0	1	1	0	0	2	0	0	0	2	1	2	2	2	2	0	0	1	1	0	2	0	0	1	0	1	0	0	0	1	0
108	1	1	0	0	1	2	1	0	2	2	0	1	1	1	0	0	1	1	1	0	0	2	0	2	0	0	2	2	2	2	0	0	0	0	1	2	0	2	0	0	0	1	1	2	1	2	0	0	2
109	1	0	0	0	0	1	2	0	2	2	0	1	0	0	0	0	1	2	0	1	1	1	0	2	0	0	0	1	1	1	1	1	1	0	1	2	1	0	0	1	0	0	0	2	0	0	0	1	0
110	0	0	0	0	0	0	2	2	1	1	1	0	0	0	0	0	1	0	1	1	1	1	0	2	0	0	1	2	2	2	1	1	2	1	1	2	1	0	2	0	0	0	0	2	2	0	0	0	0
111	0	1	0	0	0	1	2	1	1	1	0	0	1	1	0	0	0	1	1	1	1	0	0	2	0	0	1	1	1	1	0	0	1	0	0	2	2	0	1	1	0	0	0	1	1	0	0	2	0
112	0	0	0	1	0	2	1	2	2	2	1	0	0	0	0	0	0	2	0	2	0	1	1	1	0	1	0	1	1	1	1	0	0	0	0	2	2	0	0	2	0	2	2	2	1	1	0	0	0
113	0	0	0	1	1	2	2	1	2	1	0	1	1	1	0	0	1	1	1	1	0	0	0	2	0	0	2	2	2	2	0	1	1	1	1	1	0	0	2	0	1	0	0	0	0	0	0	2	0
114	0	0	0	0	0	0	2	2	2	1	0	0	0	0	0	0	2	0	2	0	0	0	0	2	0	0	1	1	2	2	0	1	1	1	2	2	2	0	0	1	0	0	0	1	0	0	1	0	0
115	1	0	0	1	0	1	2	1	2	2	0	1	2	1	0	1	1	0	2	0	0	0	0	2	0	0	1	2	2	1	0	1	2	0	0	2	2	0	0	2	0	0	0	1	0	0	0	1	0
116	0	0	0	2	1	2	2	1	2	2	0	0	1	0	0	1	2	0	2	0	0	1	1	1	1	1	0	2	1	1	1	1	1	0	0	2	1	0	1	1	0	0	0	2	0	1	0	0	2
117	1	0	0	0	0	1	2	1	2	1	0	0	0	0	0	0	1	0	2	0	0	0	0	2	1	1	0	2	1	1	2	1	0	0	0	1	2	0	0	2	0	0	0	2	1	2	0	0	0
118	1	0	0	1	0	2	2	1	2	2	0	1	1	1	0	0	1	0	1	0	0	0	0	2	0	0	1	1	2	2	0	2	2	1	0	1	2	1	0	2	1	0	0	1	0	0	0	1	1
119	1	0	0	0	1	2	1	2	0	0	2	1	1	0	1	0	0	1	1	1	1	0	0	2	1	1	1	1	2	2	1	1	2	0	0	2	2	0	0	2	0	0	0	2	0	0	0	1	1
120	1	0	0	2	0	2	2	1	1	1	0	0	2	0	0	1	1	1	1	1	1	0	0	2	1	1	0	2	1	2	2	2	2	0	0	0	2	0	0	2	0	0	0	2	0	0	0	2	0
121	0	0	0	1	0	1	1	1	0	0	1	0	0	0	0	0	1	1	1	0	0	0	0	2	0	1	1	1	2	2	1	1	2	2	0	1	1	1	1	1	1	0	0	1	0	0	0	2	0
122	1	0	0	0	0	1	1	2	1	0	2	0	2	2	0	0	2	2	1	0	0	0	0	2	0	0	1	2	2	2	0	1	1	0	0	1	2	0	0	2	0	0	0	1	0	1	0	2	0
123	1	1	0	0	0	1	2	1	2	2	0	0	2	2	0	0	1	2	0	1	0	0	0	2	0	0	1	1	1	1	0	1	1	0	0	2	1	0	1	2	1	0	0	1	0	0	1	1	0
124	0	0	1	1	1	2	2	2	1	0	1	0	1	0	0	0	0	1	1	0	0	0	0	2	0	0	2	2	2	2	0	1	1	0	0	2	2	1	0	0	0	0	0	1	0	0	0	1	0
125	0	0	0	0	0	1	2	0	2	2	0	0	0	0	0	0	0	0	2	0	0	0	0	2	0	0	1	1	2	2	1	1	1	1	2	2	1	0	1	1	0	0	0	2	1	1	0	2	0
126	0	1	1	1	0	1	2	1	2	2	0	1	2	1	0	0	2	2	0	2	2	0	0	2	0	0	2	2	2	2	1	2	2	0	0	2	2	0	1	1	0	2	2	2	2	1	0	2	0
127	0	0	0	0	0	1	1	1	1	1	1	1	1	1	0	0	1	2	1	0	0	0	0	2	0	0	1	2	2	2	2	2	2	0	0	1	0	1	0	0	0	0	0	2	1	1	0	2	0
128	0	0	0	0	0	0	1	1	1	1	1	0	1	0	0	0	0	2	0	1	0	0	1	1	0	0	1	2	2	1	1	1	2	0	0	1	2	1	0	0	0	0	0	2	1	0	0	1	0
129	1	0	0	0	0	1	2	1	0	0	0	0	1	1	0	0	1	0	2	0	0	0	0	2	0	0	1	2	2	2	1	1	1	2	1	1	0	1	0	0	0	0	0	1	1	1	0	1	0
130	0	0	0	0	0	0	1	1	2	2	1	2	2	1	1	0	2	1	1	1	1	0	0	2	0	0	1	1	1	1	1	0	0	0	0	2	2	0	0	2	0	0	0	2	0	0	0	2	0
131	1	0	0	0	0	0	1	2	1	1	1	0	0	0	0	0	1	1	1	1	0	1	0	2	0	0	1	1	1	1	1	0	1	1	0	2	0	1	0	1	0	1	1	1	1	2	0	0	0
132	0	0	0	0	0	2	2	1	2	1	1	1	1	1	0	0	2	1	1	0	0	0	0	2	1	1	2	2	2	1	0	1	1	2	1	1	1	0	1	1	0	0	0	2	1	0	1	1	0
133	0	0	0	2	0	2	2	1	2	0	1	0	1	1	0	0	1	1	1	1	0	1	0	2	0	0	2	2	2	1	0	0	0	1	0	2	1	0	1	1	0	1	0	1	2	0	0	2	0
134	0	0	0	0	0	0	1	2	1	1	0	0	1	0	0	1	0	0	2	0	0	0	0	2	0	0	2	2	1	1	1	1	1	0	0	2	1	0	0	1	0	0	0	2	1	0	0	1	0
135	1	0	1	1	0	2	1	2	1	0	1	0	1	1	0	0	2	1	1	0	0	0	0	2	0	0	2	2	2	2	0	1	1	0	0	2	1	0	0	1	1	1	1	1	1	1	0	0	0
136	0	0	0	0	0	1	2	1	1	1	0	1	1	1	0	0	0	1	1	1	1	0	0	2	2	2	2	2	2	1	0	0	0	0	0	2	0	0	1	1	0	0	0	2	0	0	0	1	0
137	1	0	0	0	0	0	2	2	1	0	1	0	0	0	0	0	0	2	0	1	1	0	1	1	2	2	1	2	1	1	2	1	0	0	1	2	1	0	0	1	0	2	2	2	1	1	0	1	0
138	1	0	0	1	0	2	1	1	1	1	1	2	2	1	1	0	0	0	1	1	1	0	2	0	0	0	2	2	2	1	1	1	1	1	1	2	2	1	0	0	0	0	0	2	0	0	1	0	1
139	1	0	0	0	1	1	2	0	2	2	0	0	0	0	0	0	1	1	1	0	0	1	1	1	1	1	2	2	2	2	0	1	2	0	0	2	1	0	1	1	0	0	0	2	0	0	0	2	0
140	1	0	0	0	0	0	1	2	1	1	1	1	2	1	1	0	1	2	0	1	1	0	1	1	0	0	1	1	1	2	1	1	2	0	0	2	1	0	0	0	0	1	0	1	2	1	0	0	2
141	1	0	0	1	0	1	1	1	0	0	2	1	1	1	0	0	1	1	1	1	1	0	0	2	0	0	1	1	2	2	0	2	2	1	0	1	1	1	0	1	0	1	1	2	1	0	0	1	0
142	1	0	0	0	0	1	2	2	1	1	0	1	1	0	0	0	0	0	2	1	1	0	1	1	0	0	0	2	1	1	1	0	1	1	1	2	2	0	0	2	0	0	0	1	0	0	0	0	0
143	0	0	0	0	0	0	1	2	1	1	1	0	0	0	0	0	1	1	1	1	0	2	1	1	1	1	2	2	2	2	1	0	1	1	1	2	1	0	1	1	0	1	1	2	1	1	0	2	0
144	1	0	0	0	0	0	2	2	1	1	1	0	0	0	0	0	2	1	1	0	0	1	0	2	0	0	2	2	2	1	0	2	2	0	0	1	2	0	0	1	0	0	0	0	0	0	0	1	1
145	0	0	0	0	0	1	2	1	2	1	1	0	2	0	1	1	1	1	1	1	1	0	0	2	0	0	2	2	2	2	0	1	2	1	1	1	1	1	0	0	0	1	1	2	2	1	0	1	0
146	1	0	0	0	0	0	2	2	2	1	0	1	1	2	0	0	0	2	0	1	0	0	0	2	0	0	0	2	0	0	2	1	2	0	0	2	0	0	2	0	1	1	1	1	1	2	0	2	0
147	0	0	0	0	2	2	1	1	1	0	2	0	0	0	0	0	1	0	1	0	0	0	0	2	0	0	1	1	2	2	1	2	2	1	1	2	1	0	2	1	1	1	0	1	0	0	0	2	0
148	0	0	0	0	0	1	1	1	1	1	1	0	1	0	1	0	0	1	2	0	0	0	0	2	0	0	2	1	2	2	1	1	1	0	0	2	1	0	2	0	1	0	0	2	1	0	1	1	0
149	0	1	0	0	0	1	2	2	1	0	0	0	1	0	0	0	0	2	0	1	1	0	0	2	0	0	2	2	2	2	0	1	2	0	0	2	1	0	0	1	0	0	0	2	0	2	0	2	0
150	0	0	0	1	0	2	1	1	1	1	1	0	0	0	0	0	1	1	1	1	0	0	0	2	0	0	2	2	2	2	1	0	1	0	0	2	2	0	0	1	0	0	0	2	1	2	1	1	0
151	1	1	1	1	0	2	1	1	2	2	0	0	0	0	0	0	1	1	1	1	0	0	0	2	0	0	2	2	2	2	0	1	1	2	1	1	0	0	1	1	0	0	0	1	1	0	0	2	0
152	1	0	1	1	0	2	1	2	0	0	1	1	1	2	0	0	2	0	2	1	0	1	1	1	1	1	0	2	1	2	2	1	2	0	0	1	2	0	1	1	0	1	1	2	1	0	0	1	1
153	0	0	0	0	1	2	2	1	2	1	0	0	0	0	0	0	0	0	2	0	0	0	0	2	1	1	1	2	1	1	1	2	1	0	1	2	1	1	1	1	1	0	1	1	1	1	0	0	2
154	1	0	0	0	1	1	0	2	1	1	0	0	0	0	0	0	1	0	2	1	1	0	0	2	0	0	1	1	2	2	0	1	2	0	0	2	1	0	2	1	1	0	0	2	0	0	0	2	0
155	1	0	0	0	1	1	2	1	2	2	0	1	1	1	0	0	2	0	1	0	0	0	0	2	0	0	1	2	2	2	2	1	1	0	0	0	1	0	0	1	0	0	0	0	0	0	1	0	0
156	0	0	0	0	0	0	2	2	1	1	0	0	0	0	0	0	2	0	2	0	0	1	0	2	0	0	0	2	1	1	1	1	1	1	0	1	1	0	1	0	0	0	0	2	0	1	0	2	0
157	1	0	0	0	0	1	2	1	1	0	0	0	0	0	0	0	0	2	0	2	0	0	1	1	0	0	2	2	2	2	0	1	2	0	0	2	1	1	0	2	1	0	0	1	1	0	0	2	0
158	0	1	0	0	0	1	1	2	1	0	1	1	0	0	0	0	2	1	1	1	0	0	1	1	2	2	1	1	2	2	0	1	1	0	0	2	0	0	1	1	0	0	0	0	0	1	1	0	1
159	1	0	0	1	0	1	2	1	2	2	0	0	1	0	0	1	0	2	0	1	0	0	1	1	0	0	2	2	2	2	1	1	1	0	0	2	1	0	0	1	0	0	0	1	0	0	0	1	1
160	1	0	1	0	0	1	2	1	2	1	0	2	2	2	0	0	1	0	2	1	1	0	0	2	0	0	2	2	2	2	1	0	0	0	0	1	2	0	1	1	1	1	0	0	2	0	0	1	0
161	0	0	0	1	0	1	2	1	0	0	0	0	1	0	0	0	2	0	2	1	1	0	0	2	0	0	2	2	2	2	1	2	2	1	0	1	2	0	1	1	0	1	1	2	0	0	0	1	0
162	1	0	0	1	0	2	1	1	2	2	1	0	0	0	0	0	1	0	2	0	0	0	0	2	1	1	2	2	2	2	0	2	2	1	0	1	1	0	1	0	0	0	0	2	1	0	0	2	0
163	1	0	0	1	0	2	2	2	2	1	0	0	0	0	0	0	1	2	1	1	0	1	0	2	1	1	1	2	2	2	1	1	0	0	1	2	1	0	2	0	0	0	0	1	0	0	0	1	0
164	0	0	0	0	0	2	2	2	1	1	0	0	0	0	0	0	1	0	2	0	0	0	0	2	0	0	1	1	1	1	2	0	1	2	0	2	1	0	0	1	0	0	0	2	0	0	0	1	0
165	1	0	0	0	0	1	2	1	1	1	0	1	0	0	0	0	1	1	1	2	1	0	0	2	0	0	1	1	1	1	0	1	1	1	2	2	0	0	1	1	1	1	1	1	1	0	0	0	1
166	0	0	0	1	0	2	1	2	1	1	1	0	0	0	0	0	0	1	1	1	1	0	0	2	0	0	1	1	2	2	0	1	2	0	0	2	2	0	1	1	0	0	0	1	0	0	0	2	0
167	0	1	0	0	0	1	1	2	1	0	1	0	2	0	0	1	1	1	1	0	0	0	2	0	0	0	2	2	2	2	1	1	1	0	0	2	1	0	1	2	1	0	0	1	1	0	1	0	0
168	1	1	0	0	0	1	2	1	1	1	1	0	0	0	0	0	2	1	1	0	0	0	0	2	0	0	2	2	2	1	0	1	1	0	0	1	1	0	1	2	1	1	0	1	2	1	0	1	1
169	1	0	0	0	0	2	2	1	2	2	0	0	1	0	0	0	0	1	1	1	1	0	1	1	0	0	1	2	2	1	1	2	2	0	0	0	1	0	1	1	0	0	1	1	1	1	0	2	0
170	1	0	0	1	0	1	2	0	2	1	2	0	1	1	0	0	1	1	1	0	1	1	0	2	0	0	2	2	2	2	0	1	0	1	0	2	2	0	1	2	1	0	0	2	1	2	0	1	1
171	0	0	0	2	0	2	2	2	1	0	1	0	0	0	0	0	0	1	0	0	0	1	1	1	1	1	1	1	2	2	1	2	2	1	0	2	2	0	0	1	0	0	0	1	0	0	0	1	0
172	1	0	0	0	0	0	1	1	1	1	1	0	1	1	0	0	1	1	1	1	0	1	0	2	0	0	2	2	1	1	2	0	0	1	1	2	2	0	1	1	0	0	0	2	1	0	0	1	1
173	1	0	0	0	0	1	2	1	1	0	0	0	0	0	0	1	0	1	2	0	0	0	0	2	0	0	1	1	2	2	0	0	0	0	1	2	1	0	0	2	0	0	0	2	0	0	0	2	0
174	1	0	0	0	1	1	2	2	1	1	0	0	0	0	0	0	1	1	1	0	0	0	0	2	0	0	2	2	2	2	0	1	1	0	0	2	1	0	1	1	0	0	0	2	1	1	0	1	1
175	0	0	0	0	1	2	1	2	0	0	1	0	1	0	0	0	1	2	0	0	0	0	0	2	0	0	2	2	2	2	0	0	0	0	0	2	1	0	0	1	0	0	0	2	0	0	0	2	0
176	0	0	0	0	0	0	1	1	1	1	0	1	2	2	0	0	1	1	1	1	1	0	0	2	0	0	2	2	2	2	0	1	1	1	2	2	1	0	1	1	0	1	1	2	0	1	0	2	0
177	0	1	1	0	0	1	2	2	1	1	0	0	0	0	0	0	0	0	2	1	1	1	0	2	0	0	2	2	2	2	0	1	1	0	0	2	1	0	0	1	0	0	0	2	0	0	0	1	0
178	0	0	0	0	0	1	1	2	0	0	0	0	0	0	0	0	1	0	1	1	1	1	1	1	1	1	1	2	1	0	1	1	1	1	0	0	1	0	0	0	0	0	0	2	1	2	0	0	0
179	1	1	0	0	1	1	2	2	2	1	0	0	1	0	0	0	1	0	1	0	0	0	0	2	0	0	2	2	2	1	0	1	1	0	0	2	0	2	0	0	0	0	0	0	1	0	0	2	0
180	1	0	0	1	0	1	2	2	1	0	1	0	0	0	0	0	0	0	2	0	0	0	0	2	0	0	2	2	2	2	0	1	1	1	1	2	0	2	0	0	0	0	0	2	1	1	0	2	0
181	0	0	1	1	0	2	1	0	2	2	0	0	0	0	0	0	1	1	1	0	0	1	0	2	0	0	2	0	1	1	1	1	1	0	0	1	2	0	2	0	0	0	0	0	0	0	0	0	1
182	0	0	0	0	0	1	1	0	2	2	0	1	0	0	0	0	2	0	2	0	0	0	0	2	1	1	2	2	2	2	1	2	2	0	0	2	1	0	0	1	0	1	1	1	1	0	0	0	1
183	1	1	0	0	1	1	2	0	2	1	2	1	2	2	0	0	1	0	2	0	0	0	0	2	0	0	1	2	2	2	0	0	1	0	0	2	1	1	1	1	0	0	0	2	0	1	0	2	0
184	0	0	0	1	0	1	2	1	2	2	0	0	1	0	0	1	2	0	2	0	0	0	0	2	0	0	1	2	2	2	1	2	2	0	0	1	2	0	0	2	0	0	0	2	1	1	0	2	0
185	0	0	0	0	0	1	2	1	2	1	1	0	0	0	0	0	0	0	2	1	1	2	1	1	1	1	2	1	2	2	1	1	1	0	0	2	1	0	1	1	0	0	0	2	0	2	0	1	0
186	0	0	0	1	1	2	2	1	2	2	0	1	2	2	0	0	1	1	0	1	1	0	0	2	0	0	1	1	1	1	1	0	0	0	0	2	2	0	0	2	0	0	0	2	0	1	0	2	0
187	1	0	0	0	0	0	2	1	2	1	0	0	0	0	0	0	2	2	0	1	1	1	1	1	0	0	2	2	2	2	0	0	2	1	0	2	1	0	1	1	0	0	0	2	0	1	0	0	1
188	1	0	0	1	0	1	2	0	2	2	0	1	1	1	0	0	2	2	1	0	0	1	1	1	1	1	1	1	2	2	0	2	2	1	1	2	1	0	2	0	0	0	1	2	1	1	0	1	0
189	0	0	0	0	0	1	2	1	2	1	1	0	1	1	0	0	1	1	1	0	0	0	0	2	0	0	2	2	2	2	2	1	1	0	1	2	1	0	1	1	0	0	0	2	1	0	0	2	0
190	1	0	0	0	2	2	1	2	1	1	1	0	2	1	0	0	1	1	1	0	0	1	0	2	0	0	1	2	2	2	0	1	1	1	2	2	1	0	1	1	0	0	0	2	1	0	0	1	1
191	0	0	0	0	1	1	1	1	2	1	0	1	1	1	0	0	1	1	1	1	1	0	0	2	1	1	1	2	2	1	1	0	0	0	0	1	1	0	1	2	1	1	0	1	1	0	1	0	1
192	1	0	0	1	0	1	2	2	1	1	0	0	1	1	0	0	1	2	0	1	0	0	0	2	0	0	0	1	1	1	1	2	2	0	0	1	2	0	1	0	0	0	0	0	0	0	1	0	0
193	0	0	0	0	0	0	1	1	1	1	1	0	0	0	0	0	1	1	1	0	0	0	0	2	0	0	0	2	1	2	2	0	0	0	0	1	1	1	1	1	1	0	0	2	1	0	0	1	0
194	0	0	0	0	0	1	2	0	2	2	0	0	0	0	0	0	2	0	2	0	0	1	0	2	0	0	1	1	2	2	0	2	2	0	0	1	2	0	0	2	0	0	0	1	0	0	0	1	0
195	0	0	0	0	0	1	2	2	2	2	0	0	2	1	0	1	2	2	0	2	2	1	0	2	0	0	2	2	2	2	0	2	1	0	1	2	1	2	0	0	0	0	0	2	1	1	0	2	0
196	0	0	0	0	0	0	1	1	2	2	0	0	1	0	0	0	2	2	0	1	1	1	0	2	0	0	1	2	2	2	0	2	2	0	1	1	1	0	1	2	1	1	1	1	1	0	0	1	0
197	1	0	0	1	0	1	1	0	2	2	0	0	1	1	0	0	0	2	0	1	0	1	1	1	1	1	0	0	2	1	0	2	2	0	0	1	1	1	0	1	0	0	0	2	0	1	0	2	0
198	0	0	0	0	0	0	0	2	0	0	1	0	1	0	0	1	0	1	1	0	0	0	0	2	0	0	1	1	2	2	0	0	1	1	1	2	1	1	0	1	0	0	0	1	0	1	0	1	0
199	1	0	0	0	1	2	2	2	1	1	1	0	0	0	0	0	2	0	2	0	0	0	0	2	0	0	2	2	2	2	1	2	1	0	0	2	2	0	0	1	0	0	0	2	0	0	1	1	0
200	0	0	0	0	0	0	2	2	0	0	0	0	1	0	0	0	1	1	1	1	0	0	0	2	0	0	1	2	2	1	2	1	1	0	0	2	2	0	0	2	0	0	0	2	0	0	0	2	0
201	0	0	0	1	1	2	2	1	2	2	0	1	1	0	1	0	2	1	2	1	1	0	1	1	0	0	2	2	2	2	1	2	2	0	1	1	2	0	0	1	0	0	0	1	0	0	0	1	1
202	1	0	1	1	0	1	2	2	1	1	0	0	0	0	0	0	0	0	2	1	1	1	0	2	0	0	2	2	2	2	0	1	1	1	1	1	2	0	0	2	1	0	0	1	0	0	0	1	1
203	0	1	1	0	0	1	2	2	1	0	0	1	2	0	1	0	1	1	1	1	1	0	0	2	0	0	1	1	2	2	0	1	1	0	0	2	2	0	1	2	1	2	2	2	2	1	0	1	0
204	1	0	0	0	0	1	2	2	1	0	1	1	1	1	0	0	2	1	2	0	0	0	0	2	1	1	1	1	1	1	1	1	1	0	0	2	1	2	0	0	0	1	1	2	1	0	0	2	0
205	1	0	0	1	0	1	2	1	2	1	0	1	2	1	0	0	2	2	0	1	1	0	0	2	0	0	2	2	2	2	2	1	2	2	2	2	2	0	0	2	0	1	0	0	2	1	1	1	1
206	1	0	0	0	0	1	2	1	2	2	0	0	0	0	0	0	2	1	1	1	1	1	0	2	0	0	2	2	2	2	1	2	2	0	1	1	1	0	0	2	0	1	1	2	2	0	0	1	0
207	0	0	1	0	0	0	2	0	2	2	0	0	0	0	0	0	2	0	2	0	0	0	2	0	0	0	1	2	2	2	2	1	1	0	0	1	2	0	2	0	0	0	0	1	0	0	0	2	0
208	1	0	1	1	0	1	1	1	1	1	1	0	2	1	0	0	0	1	1	1	0	1	0	2	0	0	1	1	1	1	1	1	1	1	1	1	0	0	1	0	0	1	0	1	1	0	0	2	0
209	0	0	0	0	0	0	1	1	2	2	1	0	0	0	0	0	0	2	0	2	0	2	1	1	1	1	1	1	2	2	0	1	1	1	1	2	2	0	0	2	0	0	0	2	1	0	0	2	0
210	0	0	0	0	0	0	2	1	2	2	0	0	0	0	0	0	1	0	2	0	0	0	0	2	0	0	2	2	2	2	1	0	0	0	1	2	2	0	0	2	0	0	0	1	1	0	0	0	0
211	0	0	0	0	0	1	2	2	1	1	1	0	0	0	0	0	2	1	1	1	0	0	0	2	0	0	2	2	2	1	0	2	2	0	1	2	1	0	2	1	1	0	0	2	0	0	0	2	0
212	0	0	0	1	0	1	2	0	2	1	1	0	1	0	0	1	1	2	0	1	1	1	1	1	1	1	1	2	1	1	2	1	1	0	0	1	1	0	1	1	0	2	2	2	2	1	0	0	0
213	0	0	0	0	0	1	1	0	2	2	0	0	1	1	0	0	1	0	1	1	1	0	1	1	0	0	2	2	2	2	1	1	1	0	0	2	2	0	1	1	0	0	0	1	0	0	0	1	1
214	1	0	0	0	0	0	1	2	0	0	0	1	1	0	0	0	0	0	1	1	1	0	0	2	0	0	2	2	2	2	1	2	2	0	0	0	1	1	0	1	0	1	1	2	1	1	0	1	1
215	1	0	0	1	0	1	1	1	1	1	0	1	1	1	0	0	2	1	1	1	1	1	0	2	0	0	2	2	1	1	2	2	2	1	0	2	1	1	0	1	0	0	0	2	0	0	0	1	1
216	0	0	1	2	0	2	2	2	1	0	1	1	1	1	0	0	0	1	1	0	0	0	0	2	0	0	0	2	0	0	2	0	0	0	0	2	2	1	0	2	1	1	1	2	1	2	0	1	0
217	0	0	0	0	0	0	1	2	1	0	1	0	1	0	0	0	0	0	2	1	1	0	1	1	0	0	0	1	2	2	0	0	0	0	0	1	1	0	0	1	0	0	0	2	0	0	0	1	1
218	1	0	0	0	0	0	1	1	2	2	0	1	1	1	0	0	0	1	0	1	1	0	1	1	1	1	1	1	2	2	1	2	2	1	0	1	1	1	1	2	2	0	0	2	0	0	0	2	0
219	0	0	0	0	0	1	1	2	1	1	1	0	0	0	0	0	2	0	2	1	0	0	0	2	0	0	2	2	2	2	1	1	2	1	0	2	1	0	0	1	0	1	0	0	1	0	0	1	0
220	1	0	1	0	0	1	2	1	1	0	0	2	2	1	1	0	2	1	1	0	0	0	0	2	1	1	1	2	1	1	1	1	1	2	0	2	2	0	2	0	0	0	0	0	0	0	0	1	1
221	0	0	0	0	0	0	1	2	1	0	2	1	1	0	0	0	1	2	0	1	1	0	0	2	0	0	1	1	2	2	0	2	2	0	0	2	0	0	1	1	0	0	0	2	1	0	0	2	0
222	0	0	1	1	0	1	1	2	1	1	1	0	0	0	0	0	0	2	0	1	1	0	0	2	0	0	2	2	2	2	0	2	2	0	0	1	0	0	1	0	0	1	0	0	1	1	0	1	0
223	1	0	0	1	0	2	0	1	1	1	1	1	1	1	0	0	2	1	1	1	1	0	0	2	1	1	1	1	2	2	0	0	1	2	1	2	1	0	0	1	0	1	1	2	1	2	0	2	0
224	1	0	0	0	0	0	2	2	1	0	0	1	1	1	0	0	1	1	1	1	1	0	0	2	1	1	1	1	2	2	0	1	1	0	0	2	1	0	1	1	0	0	0	2	0	0	0	2	0
225	1	0	0	1	0	1	2	1	2	1	0	0	0	0	0	0	1	2	0	1	0	0	0	2	1	1	1	1	2	2	1	1	2	0	0	2	1	1	0	1	0	0	0	2	0	0	0	2	0
226	0	0	0	1	0	1	2	2	0	0	1	0	1	0	0	0	0	2	0	1	1	0	0	2	0	0	2	2	2	1	0	1	1	2	1	1	2	0	0	2	0	0	0	1	0	0	0	1	1
227	1	0	0	1	0	1	2	1	2	1	0	1	2	2	0	0	2	0	2	0	0	0	0	2	0	0	0	1	1	0	1	1	1	2	1	2	2	0	1	2	1	0	0	2	0	1	1	0	1
228	1	0	0	0	1	1	2	1	2	2	0	0	0	0	0	0	1	0	2	1	1	0	0	2	0	0	2	1	2	2	1	2	2	1	1	2	1	1	1	2	2	0	0	0	0	0	0	1	0
229	1	0	0	0	0	0	1	2	1	0	2	0	0	0	0	0	1	2	0	2	1	0	0	2	1	1	2	2	1	2	1	2	1	0	1	2	1	1	0	1	0	0	0	1	0	0	0	1	1
230	0	0	0	0	0	1	2	1	1	1	1	1	1	1	0	0	1	2	1	1	0	0	0	2	0	0	2	2	1	1	1	1	2	2	0	1	2	0	1	1	0	1	0	0	1	0	0	1	1
231	1	0	0	0	1	1	2	1	2	1	0	0	0	0	0	0	0	1	0	1	1	0	0	2	0	0	0	2	2	2	1	1	1	0	0	1	1	0	0	2	0	1	0	0	1	1	0	1	0
232	1	0	0	1	0	1	2	2	2	0	1	0	0	0	0	0	1	1	1	1	1	0	1	1	0	0	1	2	1	1	2	1	2	2	0	1	1	1	0	2	0	0	0	2	2	0	1	1	0
233	0	0	0	1	0	2	2	2	1	1	0	0	0	0	0	0	1	0	2	1	1	0	0	2	1	1	2	2	2	2	1	0	0	1	1	1	2	0	0	2	0	0	0	2	2	0	0	2	0
234	0	1	0	0	1	2	2	1	2	1	0	0	0	0	0	0	2	1	2	0	0	0	0	2	0	0	1	2	1	1	1	1	2	0	0	2	2	0	2	0	0	1	0	1	1	0	0	0	1
235	1	0	0	1	0	1	1	2	0	0	0	0	1	0	0	1	2	0	2	0	0	0	0	2	0	0	1	2	2	2	0	1	2	2	2	2	1	1	0	2	1	1	1	2	1	1	0	0	1
236	0	0	0	0	0	2	2	2	1	1	0	0	0	0	0	0	1	1	1	1	0	0	0	2	0	0	1	2	2	2	0	1	1	0	0	0	2	0	2	0	1	1	1	1	1	1	0	1	0
237	1	0	0	0	0	0	2	1	2	2	0	0	1	0	0	0	0	2	1	0	0	0	0	2	0	0	2	2	2	2	0	1	1	0	0	2	1	0	1	1	0	2	1	2	1	0	0	1	0
238	1	0	0	0	0	1	1	0	2	2	0	0	0	0	0	0	0	0	1	1	1	1	0	2	0	0	2	2	2	2	2	2	2	0	0	1	1	0	1	1	0	0	0	1	1	0	0	2	0
239	0	1	0	0	0	1	2	1	2	1	1	0	1	0	1	0	1	2	1	0	0	1	0	2	0	0	2	2	2	2	1	0	1	0	0	2	1	1	0	0	0	1	1	1	1	1	0	2	0
240	1	0	0	0	0	1	2	1	2	2	0	0	0	0	0	0	1	1	1	0	0	0	0	2	0	0	2	2	2	2	1	1	1	0	0	1	2	0	0	2	0	1	1	1	1	1	0	2	0
241	1	0	0	0	1	1	2	2	1	1	1	1	1	1	0	0	1	1	1	1	0	0	0	2	0	0	1	2	2	2	0	2	1	0	1	2	0	0	2	0	1	2	2	2	2	1	1	1	0
242	1	0	0	0	0	1	1	1	1	1	1	1	1	1	0	0	1	1	1	1	1	0	0	2	1	1	2	2	1	1	1	1	1	0	0	1	1	0	2	0	0	1	1	1	1	1	0	2	0
243	0	0	0	0	0	0	2	0	2	2	0	0	0	0	0	0	2	1	1	0	0	0	0	2	0	0	1	2	2	1	2	0	1	1	0	2	1	0	2	0	0	0	0	2	0	1	0	2	0
244	0	0	0	1	0	1	2	0	2	2	0	1	2	2	0	0	1	1	1	1	0	0	0	2	1	1	2	2	1	1	1	0	1	2	1	2	1	0	0	1	1	0	0	2	0	0	0	1	1
245	1	0	0	0	0	1	2	0	2	2	0	0	0	0	0	0	1	2	1	0	0	0	1	1	1	1	2	2	2	2	0	1	1	1	2	2	1	0	1	2	1	0	1	2	1	0	0	1	1
246	0	0	0	0	0	0	1	1	1	1	1	0	0	0	0	0	2	0	1	0	0	1	0	2	0	0	1	1	2	2	1	1	1	0	0	1	1	0	2	0	1	0	0	1	0	1	0	0	1
247	0	0	0	1	0	2	2	1	2	1	1	0	0	0	0	0	2	2	0	2	0	1	1	1	1	1	2	2	2	1	1	0	0	0	0	1	1	0	1	1	0	1	1	2	1	1	0	1	0
248	1	0	0	0	0	1	1	1	1	1	1	1	2	1	0	0	2	2	1	1	1	1	0	2	1	1	2	2	2	2	0	0	0	0	0	2	1	0	1	2	1	0	0	0	0	0	0	1	0
249	0	0	0	0	0	0	2	0	2	1	1	0	0	0	0	0	1	0	2	1	1	1	1	1	0	0	1	1	1	1	1	2	2	0	1	1	2	0	0	2	0	1	0	1	0	1	1	0	1
250	1	0	0	0	0	0	2	1	1	0	0	1	2	2	0	0	1	0	2	1	1	0	0	2	1	1	1	2	1	1	2	0	1	1	0	2	1	0	2	0	0	0	0	1	1	1	0	2	0
251	0	0	0	0	1	2	1	2	1	1	1	0	0	0	0	0	2	0	2	0	0	1	0	2	0	0	2	2	2	2	1	2	2	0	0	1	2	0	0	2	0	1	1	2	1	1	0	2	0
252	1	0	0	0	0	0	2	1	1	1	1	1	0	0	0	0	1	0	1	2	1	0	0	2	0	0	0	2	2	2	1	0	1	2	1	2	0	1	0	1	0	1	0	1	1	0	0	1	0
253	1	0	0	0	0	1	2	0	2	2	0	0	0	0	0	0	0	2	0	1	0	0	2	0	0	0	2	2	2	1	0	1	1	0	0	2	1	0	0	1	0	1	1	2	0	0	1	0	1
254	0	0	0	0	0	1	1	2	0	0	1	0	0	0	0	0	2	1	1	1	1	1	0	2	0	0	0	1	1	1	1	1	1	0	0	2	1	0	2	0	0	0	0	2	2	0	1	0	0
255	0	0	1	0	1	1	0	1	1	1	1	0	0	0	0	0	1	0	2	0	0	0	0	2	0	0	2	2	2	2	0	2	2	0	0	2	2	0	0	2	0	0	1	2	1	1	1	0	1
256	0	0	0	0	0	0	2	1	2	1	1	0	0	0	0	0	2	1	1	0	0	0	0	2	0	0	1	1	1	1	1	1	2	2	0	1	2	0	1	1	0	0	0	1	0	0	0	2	0
257	1	0	0	0	1	1	2	2	1	1	0	0	1	0	0	0	2	1	1	1	1	1	1	1	1	1	1	1	2	2	0	1	1	0	0	2	0	1	0	1	0	0	0	1	1	0	0	1	1
258	0	0	0	0	0	1	2	1	2	2	0	0	0	0	0	0	0	2	0	0	0	0	0	2	0	0	2	2	2	2	0	1	1	0	0	2	2	0	0	1	0	0	0	1	0	0	0	1	1
259	1	0	0	1	0	1	2	2	2	1	0	0	0	0	0	0	1	1	1	1	1	2	1	1	1	1	2	2	2	2	1	2	2	0	0	0	1	1	0	0	0	1	0	1	1	0	1	0	0
260	1	1	0	0	1	2	1	1	1	1	1	0	0	0	0	0	1	0	1	2	1	0	0	2	0	0	2	2	2	2	1	2	2	0	0	1	1	0	2	0	1	1	1	2	2	1	0	2	0
261	1	0	0	0	0	1	2	1	2	1	1	0	0	0	0	0	1	0	2	0	0	1	1	1	1	1	1	1	2	2	0	0	1	0	0	2	1	0	1	1	0	0	0	1	1	0	0	2	0
262	1	0	0	0	0	0	2	1	1	0	0	0	0	0	0	0	2	0	2	0	0	1	1	1	0	0	1	2	1	0	1	1	1	0	0	1	1	1	1	1	0	1	1	2	1	0	0	1	1
263	0	0	1	1	0	2	1	1	2	2	0	0	0	0	0	0	1	1	1	1	1	1	0	2	0	0	0	2	2	2	1	1	1	0	0	1	0	0	1	1	0	1	1	2	1	1	0	1	0
264	1	0	0	1	0	2	2	2	2	1	0	1	1	1	0	0	2	0	2	1	1	1	0	2	0	0	0	2	0	0	2	2	2	1	0	2	1	0	2	1	1	0	0	1	0	0	1	1	0
265	1	0	0	0	0	0	1	2	1	0	1	0	1	0	0	0	0	0	1	1	1	1	1	1	1	1	1	1	2	2	0	1	2	0	0	2	1	0	0	2	0	0	0	2	0	0	0	2	0
266	1	1	0	0	0	1	2	0	2	1	1	0	1	0	0	1	2	1	1	1	1	2	1	1	1	1	0	1	1	0	2	2	2	0	0	0	1	1	0	1	0	1	1	1	1	1	0	1	1
267	1	0	0	0	0	0	2	0	2	1	2	0	0	0	0	0	1	0	2	0	0	0	0	2	0	0	1	0	2	2	0	2	2	2	0	1	1	0	0	2	0	0	0	2	1	2	0	1	1
268	1	0	0	0	1	1	2	0	2	2	0	0	2	2	0	0	2	1	1	1	1	0	0	2	0	0	0	1	1	0	2	2	2	0	0	1	0	0	2	1	1	0	0	1	1	1	0	1	0
269	0	0	0	0	1	1	2	1	1	1	0	1	1	1	0	0	0	1	1	0	0	0	0	2	1	1	1	1	2	2	0	1	2	0	0	2	2	0	1	1	0	0	0	2	0	0	0	1	1
270	0	0	0	0	0	1	2	2	2	1	0	0	0	0	0	0	2	0	2	0	0	1	0	2	0	0	2	2	2	2	0	2	2	0	0	2	2	0	2	0	0	0	0	1	0	1	0	1	1
271	0	0	0	0	0	1	1	2	1	1	1	0	1	0	0	0	2	1	2	1	1	0	0	2	0	0	2	2	2	2	2	2	2	0	0	0	1	0	1	1	0	1	1	1	0	0	1	1	0
272	1	1	0	0	0	1	2	0	2	1	1	1	2	2	0	0	2	1	1	1	1	2	0	2	0	0	1	1	2	2	0	1	1	1	1	2	1	1	1	1	1	2	2	2	1	1	0	2	0
273	1	0	0	0	0	0	1	2	0	0	0	0	0	0	0	0	1	0	2	1	1	2	1	1	1	1	1	1	2	2	0	2	2	0	0	2	1	0	1	1	0	1	1	2	1	1	0	1	1
274	1	0	0	0	0	0	1	2	0	0	0	0	0	0	0	0	0	2	0	1	1	0	0	2	0	0	0	1	1	1	1	0	0	0	0	2	2	0	0	2	0	2	2	2	2	1	0	2	0
275	0	0	0	0	0	1	1	1	2	2	1	0	0	0	0	0	1	2	1	0	0	1	0	2	1	1	2	2	2	2	1	1	1	0	0	2	2	0	1	1	0	0	0	1	0	0	1	1	0
276	1	0	0	0	1	1	2	1	1	0	0	1	1	1	0	0	1	1	1	1	0	0	2	0	0	0	1	2	1	1	1	1	1	0	0	2	0	0	1	1	0	0	0	2	0	0	0	2	0
277	1	0	0	0	1	2	2	0	2	2	0	1	2	1	0	1	1	0	2	0	0	0	0	2	0	0	1	2	1	1	2	0	0	0	0	2	2	0	1	1	1	0	0	2	0	2	1	0	0
278	1	0	0	0	1	1	2	2	1	1	0	0	1	1	0	0	2	0	2	0	0	0	1	1	1	2	1	1	2	2	0	1	2	2	0	1	2	1	0	1	0	0	0	1	1	1	0	0	0
279	0	0	0	0	1	2	2	2	2	1	0	1	2	1	0	1	1	1	2	0	0	1	0	2	0	0	1	2	1	1	1	2	1	0	0	2	2	0	0	2	0	0	0	1	0	1	0	2	0
280	1	0	0	0	0	2	2	1	2	2	0	1	1	1	0	0	2	2	0	2	2	0	0	2	0	0	1	1	2	2	0	2	2	0	0	1	1	0	1	1	0	1	1	2	1	1	1	1	0
281	0	0	0	0	0	0	2	2	2	2	0	0	0	0	0	0	1	2	0	1	1	2	1	1	1	1	0	1	1	0	2	1	1	0	0	2	1	0	1	1	0	0	0	2	0	1	0	2	0
282	1	0	0	1	0	1	2	0	2	2	0	0	0	0	0	0	0	0	2	1	1	1	1	2	0	0	1	1	2	2	1	1	2	0	0	2	1	1	1	1	1	0	0	2	0	0	1	1	0
283	1	0	0	1	1	2	2	2	1	1	0	2	1	1	0	0	1	2	1	0	0	0	0	2	1	1	2	2	2	2	1	1	2	2	0	1	2	1	0	0	0	0	0	1	1	1	0	1	1
284	1	0	0	0	0	0	2	2	1	1	1	0	1	0	0	1	1	0	2	0	0	1	0	2	0	0	1	2	1	1	1	1	1	0	0	1	1	1	0	1	0	0	0	2	2	0	0	2	0
285	0	0	0	0	0	0	1	2	1	1	0	0	0	0	0	0	1	1	1	1	0	0	0	2	1	1	1	2	1	1	2	0	0	1	1	2	2	0	0	1	0	0	0	2	1	1	1	0	0
286	1	0	0	0	0	2	2	1	2	1	1	1	2	2	0	0	0	0	1	0	0	1	0	2	0	0	1	2	2	2	2	0	0	0	0	2	0	1	1	0	0	0	0	2	0	0	0	2	0
287	0	0	0	0	0	1	1	0	2	2	0	1	1	1	0	0	1	1	1	0	0	0	0	2	0	0	2	2	2	2	1	1	2	1	1	1	2	1	0	1	0	1	1	2	0	2	1	0	1
288	1	0	0	0	1	2	2	2	1	0	0	0	0	0	0	0	1	1	1	1	0	0	0	2	1	1	1	1	2	2	0	1	2	1	0	1	1	0	2	0	1	0	0	2	0	0	1	0	0
289	0	0	0	0	0	0	2	1	2	1	0	1	0	0	0	0	2	2	1	1	1	0	1	1	0	0	1	1	2	2	0	2	2	0	0	1	1	0	0	1	0	1	1	2	0	2	0	1	1
290	1	0	0	0	0	1	1	2	1	0	2	1	1	1	0	0	2	1	1	0	0	1	0	2	0	0	2	2	2	2	1	1	2	0	0	2	1	1	1	2	2	0	0	2	0	1	0	1	1
291	0	0	0	0	0	0	2	1	2	0	0	1	1	2	0	0	1	0	2	0	0	0	0	2	0	0	0	1	2	2	0	0	1	1	0	2	0	1	0	0	0	1	0	1	1	0	1	1	0
292	0	0	0	0	0	0	2	1	2	2	0	0	1	1	0	0	2	0	2	1	1	0	0	2	0	0	2	2	2	2	1	2	2	1	0	1	1	0	2	1	1	1	1	2	1	0	0	2	0
293	1	0	0	1	0	2	2	2	1	0	0	0	0	0	0	0	2	0	1	0	0	1	1	1	1	1	2	2	2	2	0	0	1	2	1	2	1	0	0	2	0	0	0	1	1	0	0	2	0
294	1	0	0	0	0	1	1	2	0	0	0	0	0	0	0	0	2	0	1	0	0	0	1	1	1	1	1	1	2	2	0	1	2	0	0	2	1	0	1	0	0	0	0	2	1	0	0	1	0
295	0	0	0	0	0	0	1	2	1	0	1	1	1	0	1	0	2	2	1	1	1	0	0	2	0	1	2	2	2	2	1	0	0	0	0	1	2	0	1	1	1	0	0	2	0	0	0	2	0
296	0	0	0	0	0	1	2	2	1	1	1	0	1	0	0	0	2	1	1	0	0	0	0	2	0	0	1	1	2	2	0	2	2	0	0	1	1	0	0	1	0	0	0	0	0	1	0	2	0
297	1	0	0	1	0	2	2	2	2	1	0	0	2	2	0	0	0	0	2	0	0	0	0	2	0	0	1	1	2	2	0	1	1	2	1	1	2	0	1	1	0	0	0	2	0	0	1	0	0
298	1	0	1	0	1	2	1	1	1	1	1	0	0	0	0	0	2	0	2	1	0	0	0	2	1	1	2	2	2	2	1	2	2	1	1	1	2	0	0	2	0	0	0	1	0	0	0	0	0
299	1	0	0	1	0	1	2	0	2	2	0	0	1	0	0	1	1	0	1	1	1	0	0	2	0	0	2	2	2	2	1	2	2	1	0	2	1	1	1	2	2	1	1	2	1	2	0	1	0
300	1	0	0	1	0	2	2	1	2	2	0	0	1	1	0	0	1	2	0	1	1	1	0	2	0	0	2	2	2	2	0	0	0	0	1	2	1	0	1	1	0	1	0	1	1	0	0	0	1
301	0	0	0	0	0	0	2	2	2	1	0	1	1	1	0	0	1	2	0	0	0	1	0	2	0	0	0	1	1	0	2	1	2	2	0	1	0	0	2	0	1	0	0	2	0	1	0	2	0
302	1	0	0	0	2	2	2	0	2	2	0	0	0	0	0	0	1	1	1	1	1	0	0	2	0	0	2	2	2	2	1	1	1	0	0	2	2	0	1	1	0	1	0	1	1	0	0	2	0
303	0	0	0	1	0	2	2	2	1	0	0	1	1	1	0	0	1	0	2	1	0	0	0	2	0	0	1	2	2	2	0	0	1	2	1	2	1	1	0	0	0	1	1	1	1	1	1	1	0
304	0	0	1	0	0	1	2	1	2	1	0	1	1	1	0	0	1	1	1	0	0	0	0	2	0	0	2	2	2	2	0	1	1	0	0	1	1	0	1	1	0	0	0	2	0	1	0	1	0
305	1	0	1	1	0	2	1	2	1	1	0	0	1	0	0	1	1	1	1	0	0	1	1	1	1	1	2	2	2	1	0	1	1	0	0	0	1	1	0	1	0	0	0	2	0	0	0	2	0
306	0	0	0	0	1	1	1	2	0	0	0	0	0	0	0	0	2	0	2	0	0	0	2	0	0	1	0	0	2	1	0	0	1	1	0	2	1	0	2	0	0	1	1	2	1	2	0	1	0
307	1	0	0	0	0	1	1	2	1	1	1	0	0	0	0	0	0	2	1	0	0	0	0	2	1	1	1	2	2	2	0	0	0	0	0	1	1	0	0	1	0	1	0	1	0	0	0	2	0
308	1	0	0	0	1	2	2	0	2	2	0	1	0	0	0	0	0	1	1	1	1	1	0	2	0	0	2	2	2	2	1	1	1	0	0	1	2	0	0	2	1	1	0	1	2	0	0	2	0
309	0	0	0	1	0	2	2	1	2	1	0	0	0	0	0	0	2	0	2	0	0	0	0	2	0	0	0	2	1	1	2	1	2	0	0	2	1	1	0	0	0	0	0	2	2	0	0	2	0
310	0	1	0	0	1	1	2	1	1	1	0	1	2	2	0	0	1	1	1	0	0	1	0	2	0	0	2	2	2	2	1	2	2	0	0	1	1	0	0	1	0	0	0	2	0	0	0	0	1
311	0	0	0	1	0	1	1	2	0	0	1	1	1	1	0	0	1	0	2	0	0	1	0	2	0	0	1	2	2	2	2	1	1	0	0	1	2	0	1	0	0	0	1	2	1	1	0	1	1
312	0	0	1	1	0	2	2	0	2	1	1	0	0	0	0	0	1	2	0	1	1	1	0	2	0	0	0	2	2	2	1	1	1	0	0	1	1	0	1	1	0	1	0	0	2	0	1	0	1
313	0	0	0	1	0	1	1	2	1	0	1	1	2	0	1	0	1	2	0	1	1	0	2	0	0	1	2	1	2	2	0	0	1	1	1	2	0	1	0	1	0	0	0	1	0	0	0	2	0
314	1	0	1	0	0	1	2	0	2	2	0	1	1	0	1	0	1	1	1	0	0	1	0	2	0	0	2	2	2	2	0	0	0	0	0	1	2	0	1	1	0	0	0	2	0	1	0	1	1
315	0	0	0	0	0	1	2	2	2	1	0	1	1	1	0	0	2	1	2	1	1	0	0	2	0	0	2	2	2	1	0	0	1	1	0	2	1	0	1	1	0	0	0	2	1	1	0	2	0
316	1	0	0	0	0	0	2	2	1	0	1	0	2	1	0	0	0	0	2	0	0	0	0	2	0	0	1	2	2	2	0	1	1	0	1	1	2	0	0	2	0	0	0	2	1	0	0	2	0
317	1	0	0	0	0	0	2	0	2	1	1	0	0	0	0	0	0	1	1	1	1	0	0	2	0	0	1	1	2	2	1	1	1	0	0	2	1	1	0	1	0	1	0	1	1	1	0	1	0
318	0	0	0	1	0	2	1	1	2	1	0	0	0	0	0	0	0	1	1	0	0	0	0	2	0	0	2	2	2	1	0	1	1	0	0	1	1	1	0	1	0	0	0	0	0	0	0	1	0
319	0	0	1	1	0	1	2	1	2	2	0	1	2	1	0	0	0	2	0	0	0	0	1	1	0	0	2	2	2	2	1	1	1	0	0	2	2	0	0	1	0	0	0	2	0	0	0	2	0
320	0	0	0	0	1	1	0	2	0	0	2	0	0	0	0	0	0	1	1	0	0	0	0	2	0	0	2	2	2	2	0	1	2	0	0	2	2	0	0	2	0	0	0	1	0	0	0	2	0
321	1	0	0	1	0	1	1	2	1	1	1	0	0	0	0	0	1	0	2	0	0	0	0	2	0	0	1	0	1	2	1	1	1	2	1	2	1	0	1	1	0	1	1	2	0	0	0	2	0
322	0	0	0	0	0	1	1	2	1	0	2	0	0	0	0	0	0	0	2	1	1	1	0	2	0	0	1	0	2	2	0	1	1	0	0	1	1	0	1	2	1	0	0	1	1	0	0	2	0
323	1	0	0	0	0	1	1	2	1	1	0	0	2	2	0	0	1	0	1	1	1	0	0	2	0	0	1	1	2	2	0	1	1	1	1	2	2	0	0	1	0	0	0	2	0	0	0	1	0
324	1	0	0	0	0	0	2	2	2	1	0	0	0	0	0	0	1	0	2	0	0	0	0	2	1	1	0	2	2	2	1	2	2	0	0	1	1	1	0	0	0	1	1	1	1	2	0	1	1
325	0	0	0	0	0	0	1	2	1	1	0	0	0	0	0	0	1	1	1	1	0	1	0	2	0	0	1	2	2	2	2	0	0	0	0	2	2	0	0	1	0	1	1	1	1	0	0	1	1
326	1	0	0	0	0	0	2	0	2	2	0	0	0	0	0	0	1	1	1	1	0	1	1	1	1	1	1	2	2	1	1	1	2	0	0	2	1	0	2	0	0	1	1	1	1	0	0	2	0
327	1	0	0	0	0	0	1	1	1	1	2	0	0	0	0	0	1	1	1	0	0	0	0	2	0	0	1	1	1	1	0	1	2	2	1	1	1	0	1	1	0	0	0	1	0	0	0	2	0
328	1	0	0	1	0	1	1	2	1	1	1	1	1	1	0	0	0	1	2	0	0	1	1	1	1	1	2	2	2	2	1	1	1	0	0	2	1	0	1	2	1	1	1	2	1	0	0	0	0
329	0	0	0	0	1	1	2	0	2	2	0	0	1	1	0	0	2	1	1	0	0	0	1	1	0	0	1	1	2	2	0	2	2	0	0	2	1	1	1	1	1	1	1	1	1	0	1	0	0
330	1	0	0	1	0	1	1	1	1	1	1	0	0	0	0	0	1	0	2	1	1	0	0	2	0	0	1	1	1	1	0	2	2	0	0	1	2	0	1	1	1	1	0	1	1	1	0	2	0
331	0	0	0	0	1	1	2	2	1	1	1	0	0	0	0	1	0	1	1	1	1	0	0	2	0	0	1	1	2	2	0	1	1	1	1	2	0	1	1	0	0	0	0	2	0	2	0	2	0
332	0	1	0	0	0	1	1	1	2	1	0	1	1	1	0	0	1	1	1	2	1	0	0	2	0	0	1	2	1	1	2	0	0	0	0	2	1	0	0	0	0	1	1	1	1	0	0	2	0
333	1	0	0	1	0	1	2	2	1	1	0	1	1	1	0	0	2	2	0	1	1	0	0	2	0	0	1	2	2	1	1	0	1	2	0	2	1	1	0	0	0	1	1	2	0	1	1	1	0
334	0	0	0	0	0	1	2	2	2	0	1	0	0	0	0	0	1	1	1	1	1	0	0	2	0	0	2	2	2	2	1	1	1	1	1	1	1	0	2	0	0	1	1	2	1	1	0	2	0
335	0	0	0	2	0	2	2	0	2	2	0	1	0	0	0	0	1	2	0	0	0	0	1	1	0	0	2	2	2	2	0	1	1	1	1	1	2	0	0	1	0	1	1	1	1	1	0	1	1
336	0	0	0	0	0	0	1	1	1	1	1	1	1	1	0	0	2	0	2	0	0	0	0	2	1	1	2	2	2	2	0	2	2	0	0	2	1	0	0	2	0	0	0	0	0	0	0	2	0
337	0	0	0	1	0	1	1	1	1	1	1	0	0	0	0	0	1	0	1	0	0	0	0	2	0	0	1	2	2	1	1	2	2	0	1	2	2	0	0	2	0	0	0	2	0	1	1	1	0
338	0	0	0	0	0	0	1	1	1	1	1	1	2	1	1	0	1	1	1	1	1	1	0	2	1	1	1	2	2	1	1	1	1	0	0	2	1	1	1	1	0	0	0	2	0	1	0	0	1
339	0	0	0	0	0	0	2	0	2	2	0	0	0	0	0	0	0	0	1	1	1	0	1	1	1	1	2	2	2	2	1	1	1	0	0	1	1	0	0	1	0	0	0	2	0	0	0	1	0
340	0	0	0	0	1	2	2	0	2	2	0	1	2	1	1	0	0	2	0	1	0	0	0	2	0	0	2	2	2	2	1	1	2	0	0	2	1	0	1	1	0	0	0	1	0	1	0	2	0
341	1	0	0	0	0	1	2	0	2	2	0	0	0	0	0	0	2	0	2	0	0	1	1	1	1	1	2	2	2	2	0	1	1	1	1	2	1	1	0	2	1	1	1	2	1	2	0	1	0
342	0	0	0	1	0	1	1	1	1	1	1	1	1	1	0	0	0	1	1	0	0	0	0	2	1	1	0	2	0	0	2	1	1	1	0	1	1	0	1	1	0	0	0	1	0	0	0	2	0
343	0	0	1	2	0	2	2	1	1	1	1	0	0	0	0	0	1	2	0	1	1	0	0	2	0	0	2	2	2	2	0	1	2	0	0	2	2	1	0	2	1	0	0	2	0	1	0	2	0
344	1	0	0	0	0	1	2	1	1	0	0	0	1	0	0	1	0	2	1	0	0	0	0	2	0	0	2	2	2	1	1	2	2	0	0	2	2	0	0	1	0	0	0	1	0	0	0	1	0
345	0	0	0	0	0	0	0	2	1	1	0	0	0	0	0	0	1	1	1	0	0	0	0	2	0	0	1	2	2	1	1	1	1	1	0	1	1	1	0	1	0	0	0	1	0	0	0	2	0
346	0	0	0	0	1	1	1	2	1	0	1	0	1	0	0	1	2	0	2	0	0	0	0	2	0	0	1	2	1	2	2	0	1	0	0	2	1	2	0	0	0	0	0	2	0	0	1	1	0
347	1	0	0	2	1	2	2	1	2	1	0	0	0	0	0	0	0	2	0	1	0	0	0	2	0	0	2	2	2	2	0	0	1	0	0	2	1	0	0	1	0	0	0	2	1	0	0	2	0
348	1	0	0	0	0	1	1	1	1	1	1	0	1	1	0	0	1	1	1	0	0	0	0	2	0	0	2	2	2	2	2	0	0	0	0	1	1	0	1	1	0	0	0	0	1	0	0	1	1
349	1	0	0	0	2	2	2	2	2	0	0	0	0	0	0	0	2	2	1	1	1	1	1	1	1	1	1	1	2	2	1	0	0	0	0	1	1	1	0	2	0	1	1	1	1	2	0	2	0
350	1	0	0	0	1	2	2	1	1	1	0	1	1	0	1	0	1	0	2	1	1	0	1	1	0	0	2	2	2	2	1	2	2	0	0	2	1	0	1	1	0	0	0	2	0	0	0	1	0
351	0	0	0	1	0	1	1	1	1	1	1	0	2	0	0	1	2	1	1	1	1	0	1	1	2	2	0	0	1	2	1	2	2	0	0	1	2	0	1	1	0	0	0	2	1	0	0	1	0
352	0	0	0	1	0	2	2	2	1	1	0	0	1	1	0	0	1	1	1	0	0	1	0	2	0	0	0	2	2	2	1	1	2	0	0	2	1	0	1	1	0	0	0	1	1	0	0	1	1
353	1	0	0	0	0	0	2	0	2	2	0	0	1	0	0	0	1	0	1	0	0	1	0	2	0	0	2	2	2	2	0	2	1	0	1	2	1	0	0	2	0	1	1	1	1	1	0	2	0
354	0	1	0	0	0	0	1	1	2	2	0	0	1	0	0	1	2	1	1	1	0	0	0	2	0	0	2	2	2	2	0	2	2	0	0	0	1	0	0	1	0	0	0	0	0	0	0	2	0
355	1	0	0	1	0	2	2	0	2	2	0	1	1	1	0	0	0	1	1	0	0	1	1	1	1	1	1	1	2	2	1	1	2	1	0	2	0	1	1	0	0	1	1	2	1	2	0	1	0
356	1	1	1	0	0	1	1	1	1	0	1	0	0	0	0	0	1	0	2	0	0	1	2	0	1	1	1	2	2	2	1	2	2	1	1	1	2	0	0	2	0	2	2	2	1	1	1	1	0
357	1	0	0	0	1	1	2	2	1	1	0	0	0	0	0	0	1	0	2	1	1	0	0	2	0	0	0	1	1	1	1	1	1	0	1	2	1	0	2	0	0	0	0	2	1	1	0	2	0
358	1	0	0	0	0	1	0	2	0	0	1	0	0	0	0	0	0	0	2	1	1	1	1	1	1	1	2	2	2	2	1	1	1	1	0	1	2	1	0	2	1	1	0	1	1	0	0	0	2
359	0	0	0	0	0	1	2	2	2	1	0	1	1	1	0	0	1	1	1	1	1	0	0	2	0	0	0	0	1	2	1	2	2	0	0	0	2	1	0	0	0	0	0	0	0	0	0	2	0
360	0	0	0	1	0	1	2	2	2	1	0	0	0	0	0	0	2	0	1	0	0	2	1	1	1	1	1	1	2	2	1	1	2	1	0	1	1	0	1	0	0	2	2	2	1	1	1	1	0
361	0	0	0	0	0	0	1	1	2	2	0	1	1	1	0	0	1	2	0	1	1	1	0	2	0	0	0	1	2	2	1	2	1	0	0	2	1	1	1	1	1	0	0	2	0	0	0	1	1
362	0	0	0	0	0	2	0	1	1	1	1	0	0	0	0	0	1	1	1	0	0	2	1	1	1	1	1	1	2	2	1	0	0	1	0	2	1	0	1	1	0	0	0	2	1	0	0	2	0
363	1	0	0	1	0	2	1	1	1	1	0	1	2	2	0	0	1	2	0	1	1	1	1	1	1	1	2	2	2	2	1	1	0	0	0	1	1	1	0	1	0	0	0	0	0	0	0	0	1
364	0	0	0	0	0	1	1	1	1	1	0	0	0	0	0	0	1	1	1	0	0	0	2	0	0	0	2	2	2	2	1	0	0	0	0	1	0	0	1	1	1	1	1	1	1	0	0	2	0
365	1	0	0	0	0	1	2	1	1	0	0	0	0	0	0	0	0	2	0	1	0	0	0	2	0	0	2	1	2	2	1	0	0	0	0	2	1	0	0	1	0	0	0	2	1	1	0	2	0
366	0	0	0	0	0	0	2	0	2	2	0	1	2	1	0	0	2	0	1	0	0	0	1	1	0	0	0	1	1	0	1	1	2	1	1	1	2	0	1	1	0	0	0	1	0	1	0	2	0
367	0	0	0	1	0	2	1	1	1	1	0	1	1	1	0	0	1	0	2	0	0	0	1	1	0	0	1	1	2	2	1	2	2	0	1	2	2	0	0	2	0	1	0	1	2	0	0	2	0
368	1	0	0	0	0	1	1	1	1	1	0	1	1	0	1	0	0	2	0	2	0	1	1	1	1	1	2	2	2	2	0	1	1	0	0	2	0	0	2	0	1	0	0	2	1	0	0	1	1
369	1	0	0	0	0	1	1	1	2	2	0	0	1	0	0	0	2	2	0	1	1	1	0	2	0	0	0	2	1	1	2	1	2	1	1	1	1	0	2	0	0	0	0	1	1	0	0	1	0
370	1	0	0	0	0	1	1	2	1	1	1	0	0	0	0	0	0	1	1	0	0	1	0	2	0	0	2	2	2	2	0	1	1	1	2	2	1	0	2	0	0	0	0	1	0	1	0	2	0
371	0	0	0	0	0	1	1	1	1	1	1	1	1	0	0	0	1	2	1	0	0	0	0	2	0	0	1	1	2	2	0	1	1	0	0	2	2	0	0	2	0	0	0	2	1	1	0	2	0
372	1	0	1	1	0	1	1	1	1	1	1	0	1	0	0	0	2	1	1	0	0	0	1	1	1	1	1	1	2	2	0	2	2	1	0	1	1	0	1	1	0	0	0	2	2	0	1	1	0
373	1	0	0	0	1	1	2	1	2	2	0	1	1	1	0	0	1	0	1	0	0	1	0	2	0	0	2	2	2	2	1	2	2	1	0	1	2	1	0	2	1	0	1	2	1	0	0	1	0
374	0	0	0	2	0	2	2	1	2	2	0	0	0	0	0	0	2	1	1	1	1	2	0	2	0	0	1	1	2	2	0	2	2	0	1	1	1	0	0	2	0	1	0	1	1	0	0	0	0
375	1	0	0	0	0	0	2	2	1	1	0	0	0	0	0	0	1	1	1	1	0	0	0	2	0	0	2	2	2	2	0	1	2	1	1	1	1	0	0	1	0	0	0	1	0	0	0	1	0
376	1	0	0	0	0	1	1	1	1	1	1	0	1	0	0	1	2	0	2	0	0	1	1	1	0	0	2	2	2	2	0	1	1	0	0	2	2	1	0	2	1	0	0	2	1	1	0	1	0
377	1	0	0	1	0	1	2	2	2	1	0	1	1	1	0	0	0	2	1	0	0	1	1	1	1	2	2	2	2	2	1	1	1	0	0	2	2	0	1	1	0	0	0	2	1	1	0	1	1
378	0	0	0	1	0	1	1	1	1	1	1	0	0	0	0	0	2	1	1	1	1	1	1	1	0	0	2	2	2	2	1	1	1	0	1	2	2	0	0	2	1	1	1	2	1	0	0	1	1
379	1	0	0	0	0	0	2	2	1	1	0	0	2	1	0	0	0	2	0	1	1	0	0	2	0	0	2	2	2	2	1	2	2	1	1	2	0	1	1	0	0	1	1	1	1	0	0	1	0
380	1	0	0	0	1	2	1	2	1	1	1	0	0	0	0	0	1	1	1	1	1	1	1	1	1	1	0	1	1	0	1	2	2	2	0	1	0	0	2	1	1	0	0	0	0	0	0	1	1
381	1	0	0	1	0	1	1	1	1	1	0	0	1	0	0	1	0	0	2	1	1	1	0	2	0	0	1	1	2	2	0	1	1	1	0	2	0	0	2	0	1	1	1	2	1	1	0	1	0
382	0	0	0	1	0	2	2	0	2	2	0	0	1	0	0	1	0	0	2	0	0	1	2	0	1	1	1	1	2	2	0	1	1	0	0	2	2	1	0	0	0	0	0	1	0	1	0	2	0
383	1	0	0	0	0	0	2	2	2	1	0	0	2	1	0	1	2	1	1	0	0	1	0	2	0	0	2	2	2	2	1	0	0	0	0	2	2	1	0	1	0	1	1	1	1	0	1	1	0
384	1	0	0	0	0	0	2	2	0	0	0	0	1	1	0	0	1	2	0	2	2	0	0	2	0	0	2	2	2	2	1	1	1	1	1	2	1	1	0	1	0	0	0	2	2	0	0	1	0
385	0	0	0	0	0	1	2	1	2	1	0	0	1	1	0	0	1	1	1	1	1	2	0	2	0	0	2	2	2	2	0	2	2	0	0	2	0	0	1	0	0	0	0	2	1	1	0	2	0
386	0	0	0	1	0	2	1	2	1	0	1	1	1	1	0	0	1	1	1	0	0	1	0	2	0	0	2	2	2	2	0	1	2	0	0	1	2	0	1	0	0	0	0	0	0	1	0	1	0
387	0	0	0	1	0	1	0	2	0	0	2	0	2	0	1	1	1	0	1	0	0	0	0	2	0	0	2	2	2	2	0	0	0	1	0	2	1	0	1	2	1	1	1	2	0	0	0	2	0
388	1	1	0	0	1	1	2	0	2	2	0	1	1	1	0	0	2	1	1	0	0	1	1	1	1	1	1	2	2	2	0	1	1	0	0	2	1	1	0	1	0	0	0	2	0	0	0	1	1
389	1	0	0	0	0	1	2	2	1	1	0	0	1	1	0	0	1	1	1	1	0	0	0	2	0	0	2	2	2	1	1	2	2	1	0	2	2	0	0	2	0	0	0	2	1	0	1	0	0
390	1	0	0	0	0	2	2	1	2	2	0	1	1	1	0	0	1	0	2	0	0	0	0	2	0	0	1	1	2	2	1	1	1	0	0	1	1	0	1	2	1	0	0	1	0	0	0	1	0
391	0	0	0	0	0	1	2	2	2	1	0	0	0	0	0	0	1	0	1	0	0	1	0	2	0	0	2	2	1	1	1	2	2	0	0	1	1	0	0	1	0	1	1	2	1	0	0	1	1
392	0	0	0	0	0	0	1	1	1	1	0	1	1	0	1	0	1	0	1	0	0	1	0	2	0	0	0	1	1	0	1	0	1	1	1	2	2	0	1	1	0	0	0	0	0	0	0	2	0
393	0	0	0	1	0	1	0	2	0	0	2	0	0	0	0	0	0	1	1	0	0	0	0	2	0	0	1	1	2	2	0	1	1	0	0	1	2	0	0	1	0	0	0	2	0	2	0	2	0
394	1	0	0	0	0	0	1	2	1	1	1	0	1	0	0	1	1	0	2	1	1	0	0	2	0	0	1	1	2	2	1	1	1	0	0	1	2	0	1	1	0	1	1	1	1	1	0	2	0
395	0	0	0	0	2	2	2	1	2	2	0	0	0	0	0	0	0	0	2	0	0	0	0	2	0	0	1	1	2	2	0	0	2	1	0	2	1	1	1	1	1	0	0	2	1	1	1	1	0
396	0	0	0	0	0	1	2	0	2	2	0	0	0	0	0	0	1	1	1	1	0	1	0	2	0	0	0	1	1	1	1	1	1	1	1	2	2	0	0	2	0	1	1	2	0	0	0	1	0
397	1	0	0	0	0	0	2	1	2	0	0	1	1	0	0	0	1	0	2	0	0	1	1	1	1	1	0	2	2	2	1	2	2	1	2	2	1	0	1	2	1	1	0	0	1	0	0	2	0
398	1	0	0	0	0	1	1	2	1	1	1	0	1	0	0	1	1	2	1	0	0	1	0	2	0	0	2	2	2	2	1	1	1	1	0	2	2	1	0	0	0	0	0	2	1	1	0	2	0
399	1	0	0	0	0	1	2	2	1	0	0	0	1	0	0	1	1	1	0	2	2	1	0	2	0	0	1	1	2	2	0	0	0	0	0	2	2	0	1	1	0	1	1	2	1	0	0	2	0
400	0	0	1	0	0	1	2	0	2	1	2	0	0	0	0	0	1	1	1	0	0	0	1	1	1	1	0	1	1	1	1	1	1	1	1	2	0	0	2	1	1	0	0	2	1	1	2	0	0
401	1	0	0	0	0	1	2	2	2	0	1	0	1	0	0	0	1	0	2	1	1	0	0	2	0	0	1	2	2	2	0	2	2	0	0	1	2	0	0	2	0	1	0	0	1	0	1	1	0
402	1	0	0	0	0	0	2	1	1	1	0	0	1	0	0	1	2	0	2	0	0	0	0	2	0	0	0	1	1	0	1	2	2	0	0	1	1	0	2	0	0	0	0	2	1	0	0	1	0
403	0	0	0	0	0	1	2	2	1	1	1	1	1	1	0	0	0	0	2	0	0	1	0	2	0	0	2	2	1	1	1	2	2	0	1	2	1	0	1	1	0	2	2	2	1	1	0	2	0
404	1	1	0	0	0	1	2	0	2	2	0	1	1	1	0	0	1	0	2	0	0	0	0	2	1	1	2	0	1	1	1	0	0	0	0	2	1	1	0	1	0	1	1	2	1	1	0	1	1
405	1	0	0	0	1	1	2	1	2	1	0	0	0	0	0	0	1	1	1	1	1	0	0	2	0	0	2	2	2	2	1	2	2	0	0	1	2	0	1	1	1	2	2	2	1	1	0	2	0
406	0	0	0	0	0	1	2	2	2	1	0	1	2	1	0	0	2	0	2	0	0	1	0	2	0	0	1	1	2	2	0	2	2	1	0	1	1	0	0	1	0	0	0	1	0	0	0	2	0
407	0	0	0	0	0	1	2	0	2	2	0	0	0	0	0	0	1	1	1	1	0	0	0	2	0	0	1	1	1	1	1	1	1	0	0	1	1	0	0	1	0	0	0	1	0	0	0	0	0
408	1	0	0	0	1	1	2	1	2	2	0	0	1	0	0	1	0	2	0	2	0	0	0	2	0	0	0	1	2	2	0	1	1	0	0	2	2	0	0	2	0	0	0	1	0	0	0	2	0
409	1	0	0	0	0	2	2	2	2	0	0	0	0	0	0	0	2	0	2	0	0	1	0	2	0	0	2	2	2	2	1	0	2	1	0	2	1	0	1	2	1	0	0	2	0	0	0	2	0
410	1	0	0	0	0	1	2	0	2	2	0	0	1	1	0	0	1	2	0	1	1	1	0	2	1	1	0	2	1	1	1	1	0	0	1	2	2	0	0	2	0	0	0	2	1	1	0	0	0
411	0	0	0	1	0	1	2	0	2	1	1	0	0	0	0	0	1	0	2	0	0	1	1	1	1	1	1	2	1	1	2	0	0	0	0	2	1	0	0	2	0	1	1	1	1	2	1	1	0
412	0	0	0	0	1	1	2	1	2	0	1	1	1	1	0	0	1	1	1	0	0	1	1	1	1	1	1	1	2	2	1	1	1	1	1	2	1	0	2	0	0	0	0	1	0	0	0	2	0
413	1	0	0	1	0	1	2	0	2	2	0	0	2	2	0	0	0	2	0	1	1	0	1	1	0	0	2	2	2	2	0	1	1	1	1	2	2	0	0	2	0	1	1	2	1	1	0	2	0
414	1	0	0	0	0	0	1	2	0	0	1	0	1	0	0	0	0	0	2	0	0	0	1	1	1	1	1	1	2	2	1	1	0	1	0	2	1	0	1	1	0	0	0	1	0	0	0	2	0
415	1	0	0	0	0	0	2	2	2	1	0	0	0	0	0	0	1	0	1	0	0	0	0	2	0	0	2	2	2	2	0	2	2	0	0	1	1	0	1	0	0	0	0	1	0	0	0	1	1
416	1	0	0	0	1	1	2	2	1	0	0	0	1	0	0	1	2	0	2	0	0	0	0	2	0	0	2	2	2	1	1	2	2	1	0	2	0	2	0	0	0	0	0	1	1	0	0	2	0
417	1	1	0	0	0	1	1	1	1	1	1	0	1	0	0	0	1	1	1	1	0	1	0	2	0	0	1	0	1	2	1	1	1	1	1	2	1	0	0	1	1	1	1	2	1	2	0	2	0
418	1	0	0	1	0	1	2	1	2	2	0	0	0	0	0	0	2	2	1	1	1	1	0	2	0	0	2	2	2	2	1	0	0	0	1	2	1	1	0	1	0	0	0	2	0	0	0	1	0
419	1	0	0	1	0	1	1	2	0	0	1	1	2	1	0	1	0	0	2	0	0	0	0	2	1	1	1	2	2	1	2	1	1	0	0	2	0	0	2	1	1	1	1	1	1	1	0	2	0
420	1	0	0	0	0	0	2	2	1	0	0	0	1	0	0	0	0	0	2	0	0	0	0	2	0	0	0	2	0	0	2	0	1	1	0	2	2	1	0	2	1	0	0	2	0	0	0	1	0
421	0	0	0	0	0	1	2	1	2	1	0	0	0	0	0	0	1	0	2	1	1	1	0	2	0	0	1	1	2	2	0	2	2	1	1	1	2	1	0	1	0	0	0	2	0	0	0	2	0
422	1	0	0	0	0	2	2	2	2	2	0	1	1	1	0	0	2	1	1	1	1	0	0	2	0	0	1	1	2	2	0	1	1	0	0	1	1	0	0	1	1	0	0	1	0	0	0	2	0
423	1	1	0	0	1	1	2	2	2	2	0	0	0	0	0	0	1	1	1	1	0	0	0	2	0	0	2	2	2	2	0	1	2	2	2	2	2	0	1	1	0	1	0	1	2	1	0	2	0
424	1	0	0	0	0	0	2	2	0	0	0	0	0	0	0	0	1	2	0	2	2	1	0	2	0	0	1	1	2	2	0	1	2	0	0	2	1	1	1	0	0	0	0	2	0	2	0	2	0
425	0	0	1	0	1	1	2	1	2	2	0	1	1	0	0	0	2	1	2	1	1	1	1	1	1	1	1	1	1	1	2	0	0	0	1	2	2	0	0	2	0	1	0	1	2	1	0	2	0
426	0	0	0	0	0	0	2	2	1	1	0	0	2	2	0	0	1	2	0	1	1	0	1	1	0	0	1	2	1	1	2	1	1	1	1	1	2	0	1	0	0	0	0	2	1	1	0	2	0
427	1	0	0	0	0	1	2	1	1	1	0	0	0	0	0	0	1	1	1	0	0	0	1	1	0	0	0	1	1	1	1	0	2	1	0	2	1	0	2	0	0	0	0	1	0	0	0	2	0
428	0	0	0	0	0	1	1	1	2	2	0	0	0	0	0	0	1	0	2	1	1	0	0	2	0	0	1	1	2	2	0	1	1	1	2	2	2	0	2	0	0	1	0	1	1	1	0	1	1
429	1	0	0	0	0	1	1	1	2	2	0	2	2	2	0	0	0	1	0	0	0	0	0	2	0	0	0	1	2	2	1	0	0	0	0	2	1	0	0	1	0	0	0	1	0	1	0	1	1
430	0	0	0	0	0	1	1	2	0	0	2	1	1	1	0	0	2	0	1	0	0	0	0	2	0	0	1	2	2	1	2	2	2	0	0	1	1	1	0	1	0	0	0	1	0	0	0	1	1
431	1	0	0	0	0	0	2	2	1	1	1	0	0	0	0	0	0	0	2	0	0	1	0	2	0	0	1	2	1	1	2	2	2	2	0	2	1	0	2	0	0	2	1	2	1	0	0	2	0
432	1	0	0	0	0	0	2	2	2	1	0	1	2	0	1	0	1	0	2	0	0	0	1	1	1	1	2	2	2	2	0	1	1	0	0	2	1	0	2	0	0	0	0	1	0	0	0	1	1
433	0	0	1	0	1	1	1	1	1	1	1	0	0	0	0	0	1	2	0	2	1	0	1	1	1	1	2	2	2	2	1	1	1	1	1	2	1	1	0	1	0	0	0	2	0	0	0	0	0
434	0	0	0	1	1	2	0	1	1	1	1	0	0	0	0	0	1	0	1	0	0	1	0	2	0	0	1	1	2	2	1	1	1	1	1	2	1	0	0	2	0	0	0	2	0	0	1	1	0
435	0	0	0	0	0	0	2	1	2	1	0	0	1	0	0	1	1	0	2	0	0	1	0	2	0	0	2	2	2	2	1	0	1	1	1	2	2	0	0	2	0	0	0	2	1	1	1	2	0
436	1	0	0	0	0	0	2	0	2	2	0	0	1	0	0	0	1	2	0	2	1	0	0	2	0	0	2	2	2	2	0	1	2	2	2	2	1	1	0	1	0	1	1	1	1	2	0	1	1
437	0	0	0	0	0	0	2	0	2	2	0	1	1	1	0	0	0	0	2	0	0	1	1	1	1	1	1	2	2	1	1	2	2	0	0	1	2	0	0	2	0	0	0	2	0	0	1	0	0
438	1	0	0	1	0	1	2	0	2	2	0	1	1	0	1	0	2	0	1	0	0	0	1	1	0	0	1	2	1	1	2	1	1	0	0	2	1	0	0	1	0	0	0	1	0	0	0	1	0
439	0	0	0	1	0	1	2	1	2	2	0	0	1	0	0	0	1	0	1	0	0	0	0	2	0	0	1	1	2	2	0	2	2	0	0	1	0	0	2	0	1	1	1	2	2	1	0	1	1
440	0	0	0	1	0	1	1	2	0	0	2	0	2	2	0	0	0	0	2	0	0	0	0	2	0	0	1	1	2	2	0	2	2	0	1	1	1	0	1	1	0	1	1	1	1	0	0	2	0
441	1	1	0	0	1	2	2	2	1	1	1	0	1	0	0	1	1	1	1	1	1	1	1	1	1	1	2	2	2	2	0	0	0	0	0	1	2	1	0	1	0	0	0	1	0	0	0	2	0
442	0	0	1	1	1	2	2	2	2	1	0	1	0	0	0	0	1	1	1	0	0	1	1	1	0	1	2	2	2	2	0	0	0	1	2	2	2	0	1	1	0	1	1	1	1	2	0	0	0
443	0	0	0	0	0	0	2	1	1	1	0	0	0	0	0	0	1	1	1	1	0	1	1	2	0	0	1	1	2	2	0	0	0	0	1	2	1	1	1	1	0	0	0	2	1	0	0	0	0
444	1	0	0	0	0	1	2	0	2	2	0	0	2	1	0	0	1	2	0	2	1	1	0	2	0	0	1	2	2	1	1	0	0	0	1	2	1	0	1	1	0	0	0	2	0	0	0	0	0
445	0	0	0	0	0	0	2	2	1	1	0	0	2	1	0	1	1	2	0	1	1	0	0	2	0	0	2	2	2	2	0	1	1	0	0	1	0	0	1	1	0	0	0	2	1	0	1	2	0
446	0	0	0	1	0	2	2	1	2	1	1	1	1	1	0	0	0	0	2	0	0	0	0	2	0	0	2	2	2	2	0	1	1	1	2	2	2	0	1	2	1	0	0	1	0	0	0	2	0
447	1	0	0	1	0	1	1	1	1	1	1	0	1	0	0	1	1	2	0	2	2	0	0	2	0	0	1	1	2	2	0	1	1	0	0	2	1	0	0	2	0	0	0	1	0	0	0	2	0
448	0	0	0	0	0	1	1	1	1	1	0	0	2	1	0	0	2	0	2	0	0	0	0	2	1	1	2	2	2	2	0	1	2	2	1	1	1	0	2	1	1	1	0	1	1	0	0	2	0
449	0	0	1	1	0	1	1	2	1	1	0	0	1	1	0	0	2	0	2	1	1	2	1	1	1	1	2	2	2	2	0	1	1	0	0	2	2	1	0	0	0	0	0	1	0	0	0	0	2
450	1	0	0	0	0	1	1	1	0	0	1	1	2	2	0	0	1	1	1	0	0	1	1	1	1	1	2	2	2	2	1	1	1	0	0	1	1	0	0	1	1	1	0	1	1	1	0	1	1
451	1	0	0	0	0	0	1	2	1	1	0	0	0	0	0	0	2	0	2	0	0	0	0	2	0	0	0	1	2	2	0	1	1	0	1	2	1	0	2	0	0	0	0	2	1	0	0	1	1
452	1	0	0	0	0	2	2	1	2	0	0	0	0	0	0	0	1	2	0	0	0	1	0	2	0	0	1	2	2	2	0	1	1	1	1	2	1	0	1	2	1	0	0	0	0	0	0	2	0
453	1	0	0	0	1	1	1	1	1	0	1	1	1	1	0	0	1	1	1	0	0	0	0	2	0	0	0	1	1	1	1	1	2	0	0	2	1	0	0	2	0	0	0	2	0	0	0	2	0
454	0	0	0	0	0	2	2	1	2	1	0	0	0	0	0	0	1	1	1	0	0	1	1	1	0	0	2	2	2	2	1	2	2	0	0	1	0	2	0	0	0	1	0	1	2	1	0	2	0
455	0	0	1	0	0	1	2	2	2	0	1	1	1	1	0	0	2	1	1	1	1	1	0	2	0	0	1	1	1	1	1	0	1	0	0	2	1	1	0	1	0	0	0	2	1	0	1	0	0
456	1	0	1	0	1	2	2	1	1	1	1	1	1	1	0	0	1	0	2	1	1	1	0	2	0	0	0	1	2	2	0	2	2	0	0	0	2	0	0	2	0	0	0	2	1	0	1	1	1
457	1	0	0	0	0	0	2	2	1	1	0	0	1	0	0	1	0	0	2	0	0	0	0	2	0	0	1	2	2	1	1	1	1	1	1	1	1	1	0	1	0	0	1	1	1	1	0	0	1
458	1	0	0	1	0	1	2	2	1	1	0	1	1	1	0	0	1	0	2	0	0	1	0	2	0	0	2	2	2	2	2	2	2	0	0	2	1	0	1	1	0	0	0	1	0	0	0	2	0
459	1	0	0	1	0	1	2	1	2	1	0	1	2	2	0	0	1	1	1	0	0	0	0	2	0	0	2	2	2	2	1	1	2	1	1	1	1	1	0	1	0	0	0	1	0	0	0	0	1
460	0	1	0	0	0	1	1	2	0	0	1	2	2	2	0	0	0	2	0	1	1	2	1	1	1	1	1	1	2	1	1	0	1	1	0	2	2	0	0	2	0	0	1	1	1	0	0	0	1
461	1	0	0	0	0	0	2	1	1	1	0	0	1	0	0	1	1	1	1	0	0	0	0	2	0	0	2	2	2	2	1	2	2	2	0	2	1	0	2	0	1	1	1	2	1	1	0	0	1
462	0	0	0	0	0	1	2	2	1	1	0	1	0	0	0	0	2	1	1	1	1	0	0	2	0	0	1	1	2	2	0	0	1	1	0	2	1	0	1	1	0	1	1	2	1	1	0	1	0
463	1	0	0	0	0	1	1	2	1	1	1	0	0	0	0	0	1	1	1	0	0	0	0	2	0	0	2	2	2	2	1	0	0	0	0	2	1	0	1	1	0	1	0	1	1	0	1	0	0
464	1	0	0	0	0	2	2	1	1	1	0	1	1	1	0	0	0	2	1	0	0	0	1	1	0	0	1	2	1	1	1	1	2	0	0	2	1	1	0	0	0	0	0	2	0	0	0	2	0
465	1	0	0	1	0	1	1	2	0	0	2	0	0	0	0	0	1	0	2	0	0	0	0	2	0	0	2	2	2	2	1	1	2	2	2	2	2	1	0	1	0	0	0	2	1	0	0	2	0
466	0	0	0	0	1	2	1	2	1	1	1	1	1	1	0	0	0	1	1	1	1	0	0	2	0	0	1	2	1	0	1	0	1	2	0	2	2	0	0	2	0	1	0	1	0	0	0	2	0
467	0	0	0	0	2	2	2	2	1	0	1	0	0	0	0	0	0	1	1	1	1	0	1	1	2	2	1	1	2	2	0	2	2	2	0	1	1	0	2	0	0	1	1	2	1	1	0	0	0
468	0	0	0	0	1	2	1	2	1	1	1	0	1	0	0	1	1	1	1	1	1	0	1	1	0	0	2	2	2	2	0	2	2	0	0	1	2	0	0	2	0	1	1	2	1	1	0	0	0
469	0	0	0	0	0	1	2	0	2	2	0	1	1	1	0	0	1	1	1	1	1	0	2	0	0	0	0	0	1	2	1	1	2	0	0	1	1	0	1	1	0	0	0	1	0	0	0	1	0
470	0	0	0	1	0	1	1	1	1	1	1	0	0	0	0	0	1	0	2	0	0	0	0	2	0	0	0	2	1	1	2	0	1	1	1	2	2	0	0	2	0	0	0	2	1	1	0	0	0
471	0	0	0	0	0	2	2	2	0	0	0	0	1	0	0	1	0	2	1	0	0	1	0	2	0	0	1	1	2	2	0	2	2	0	0	1	1	0	0	2	0	1	1	1	1	2	0	2	0
472	0	0	0	1	0	1	2	2	1	0	0	1	1	1	0	0	0	0	1	1	1	0	2	0	0	1	2	2	2	2	0	1	1	0	0	2	1	0	0	1	0	1	1	1	0	0	1	0	0
473	0	1	1	0	0	1	1	2	0	0	0	1	1	1	0	0	1	1	1	0	0	2	1	1	1	1	2	2	2	1	0	1	2	2	0	1	1	0	1	2	1	0	0	1	0	0	0	2	0
474	1	0	0	0	2	2	2	0	2	2	0	1	2	1	0	0	0	0	2	0	0	1	0	2	0	0	1	1	1	1	1	2	2	0	0	1	2	0	1	1	1	0	0	2	2	1	0	2	0
475	0	0	0	0	0	0	2	2	1	1	0	0	0	0	0	0	1	1	1	2	1	1	1	2	0	0	2	2	2	2	0	0	2	1	0	2	1	0	1	1	0	0	0	2	0	0	0	2	0
476	1	0	1	0	0	2	1	2	0	0	1	0	1	1	0	0	1	2	0	0	0	0	0	2	1	1	1	1	2	2	0	1	0	0	0	1	2	0	1	1	0	0	0	2	1	1	0	1	0
477	0	0	0	1	0	1	1	1	1	0	2	1	1	1	0	0	2	1	1	1	1	2	1	1	1	1	1	1	1	1	2	0	0	0	0	2	1	0	1	1	0	1	0	0	2	0	0	1	1
478	1	0	0	1	0	1	2	2	1	0	0	0	2	2	0	0	1	1	1	0	0	0	1	1	0	0	2	2	1	2	1	2	2	0	0	1	1	0	1	1	0	1	1	1	0	0	0	1	1
479	0	0	0	1	1	2	2	0	2	2	0	0	0	0	0	0	1	1	1	1	0	0	0	2	0	0	2	2	2	2	1	0	0	0	0	2	1	0	2	0	0	0	0	1	0	0	0	1	0
480	1	0	1	1	0	2	2	2	2	1	0	0	1	0	0	0	2	0	2	0	0	1	0	2	0	0	1	2	2	2	0	2	2	0	0	0	1	0	0	1	0	1	1	2	1	0	0	2	0
481	1	0	0	0	0	1	2	2	1	0	0	1	1	1	0	0	2	0	2	0	0	0	0	2	0	0	2	2	2	2	1	1	1	0	0	1	2	0	1	1	1	0	0	2	0	0	0	0	0
482	1	0	0	1	0	2	1	2	0	0	1	0	0	0	0	1	0	0	2	0	0	1	0	2	0	0	0	2	1	1	2	1	1	0	0	1	2	0	0	1	0	0	0	0	0	0	0	1	0
483	0	0	0	0	0	1	2	2	1	1	1	0	1	0	0	1	1	0	2	0	0	1	1	1	0	0	1	2	2	2	0	1	2	0	0	2	2	0	0	2	0	0	0	2	0	1	0	1	1
484	1	0	0	0	0	1	2	2	2	0	0	1	2	1	0	0	2	1	1	1	1	1	0	2	0	0	1	1	1	2	1	1	1	0	0	2	2	0	1	1	0	1	1	1	1	0	1	0	0
485	1	0	0	0	1	1	2	2	0	0	1	0	1	1	0	0	0	0	2	1	1	0	0	2	0	0	1	2	2	2	0	0	1	1	1	2	2	0	1	1	0	0	0	1	0	0	0	1	1
486	0	0	1	0	0	0	1	1	1	1	1	0	0	0	0	0	1	1	1	1	1	0	0	2	1	1	1	2	1	1	2	2	2	0	1	2	1	0	0	1	0	1	1	2	1	1	0	2	0
487	1	0	0	0	0	2	2	2	0	0	0	0	0	0	0	0	1	1	1	1	0	0	0	2	0	0	2	2	2	2	0	1	1	0	0	2	0	0	1	0	0	1	1	2	1	1	0	1	0
488	1	0	0	0	0	1	2	0	2	1	1	0	0	0	0	0	2	0	2	0	0	0	0	2	1	1	1	2	2	2	0	2	2	0	0	1	1	0	1	2	1	0	0	0	0	0	0	2	0
489	1	0	0	0	0	0	2	1	2	2	0	0	1	0	0	1	1	1	1	1	1	0	0	2	0	0	2	2	2	2	2	1	1	0	0	2	0	1	0	0	0	0	0	2	0	0	0	2	0
490	0	0	2	0	0	0	2	1	2	1	1	1	1	1	0	0	0	1	2	1	1	0	0	2	0	0	1	1	2	2	0	1	2	2	2	2	1	0	0	1	0	1	1	2	1	0	1	0	0
491	0	0	0	1	0	1	2	1	2	2	0	0	1	0	0	0	1	0	2	0	0	0	0	2	0	0	2	2	1	1	2	1	2	0	0	2	1	0	0	2	0	0	0	1	0	0	0	2	0
492	0	0	0	0	1	1	1	2	0	0	0	0	0	0	0	0	2	1	1	1	0	0	1	1	0	0	1	2	1	2	2	1	2	0	0	2	0	0	1	0	0	1	0	1	2	1	0	2	0
493	1	0	1	1	0	1	1	1	1	1	0	0	0	0	0	0	1	1	1	2	1	0	0	2	1	1	1	1	2	2	0	2	2	0	0	1	1	0	2	0	1	0	0	1	0	0	0	1	1
494	1	0	0	1	0	2	2	2	1	1	0	0	0	0	0	0	2	0	2	0	0	0	0	2	0	0	1	2	1	1	1	1	1	1	2	2	2	0	1	1	0	1	1	1	1	0	0	2	0
495	1	0	0	1	0	1	1	2	1	1	0	0	0	0	0	0	2	1	1	0	0	0	0	2	0	0	1	2	2	2	0	1	1	0	0	1	2	1	0	2	1	0	0	2	0	0	0	0	1
496	0	0	1	0	0	1	2	0	2	2	0	1	1	1	0	0	2	0	1	0	0	1	1	1	1	1	2	2	2	2	1	2	2	0	0	0	1	0	1	2	1	0	0	1	0	0	0	2	0
497	1	0	0	0	0	1	2	2	1	0	0	0	0	0	0	0	2	1	2	0	0	1	0	2	0	0	0	2	1	1	2	1	2	2	2	2	1	0	2	0	1	0	0	1	0	0	0	2	0
498	0	0	0	0	0	1	2	2	1	0	1	0	0	0	0	0	2	0	1	0	0	0	0	2	0	0	1	2	2	2	0	1	1	0	1	2	0	0	2	0	1	0	0	1	1	0	0	2	0
499	1	0	0	0	0	0	1	1	2	2	0	0	0	0	0	0	0	2	0	1	0	0	0	2	0	0	2	2	2	2	1	2	2	0	0	0	1	0	1	2	1	0	0	1	0	0	0	0	0
500	1	0	0	1	1	2	0	2	0	0	2	0	2	1	0	1	2	2	1	1	1	0	0	2	0	0	2	2	2	2	2	1	1	0	0	1	1	0	1	0	0	0	0	0	0	0	0	2	0
501	1	0	0	1	0	1	2	0	2	2	0	0	1	0	0	1	1	2	1	0	0	0	0	2	1	1	2	2	1	1	1	0	0	0	0	1	1	0	1	2	1	1	1	2	1	1	0	1	1
502	1	1	1	1	0	2	1	1	1	1	1	0	0	0	0	0	0	0	1	1	1	1	1	1	0	0	1	2	2	2	2	1	1	0	0	2	1	1	0	1	0	0	0	2	1	1	0	1	1
503	0	0	1	1	0	2	0	2	0	0	2	0	1	0	0	0	2	0	2	1	1	1	1	2	0	0	0	2	1	1	2	2	2	0	0	1	1	0	0	1	0	1	1	1	1	0	0	2	0
504	0	1	0	0	1	1	2	2	2	0	0	0	1	0	0	1	1	2	0	1	1	0	1	1	0	0	2	2	2	2	2	2	2	0	0	1	2	0	1	1	1	1	1	2	0	0	0	1	0
505	1	0	0	0	0	1	2	1	1	1	0	0	0	0	0	0	1	0	1	0	0	1	2	0	1	1	2	2	2	2	0	0	0	0	0	1	1	0	1	1	0	0	0	2	0	1	0	0	1
506	0	0	1	1	0	1	2	2	1	0	0	0	1	0	0	1	1	2	0	0	0	0	0	2	0	0	1	1	2	2	1	1	1	1	1	1	2	0	1	1	0	0	0	1	0	0	0	1	1
507	0	0	0	0	0	0	2	2	1	1	1	1	2	1	0	0	2	0	2	1	0	0	0	2	1	1	2	2	2	2	1	1	1	1	1	1	0	0	1	0	0	1	1	2	1	1	0	1	1
508	1	0	1	1	0	1	2	2	1	0	0	0	1	0	0	0	1	2	0	1	1	1	1	1	1	1	1	1	2	2	0	1	1	0	0	1	1	2	0	0	0	1	1	2	0	0	0	0	1
509	1	0	0	1	0	1	0	2	0	0	2	1	2	1	0	1	1	1	1	0	0	0	1	1	1	2	1	2	2	2	0	1	1	0	1	1	0	1	0	1	0	0	0	1	0	0	0	2	0
510	0	0	0	0	0	0	2	0	2	2	0	0	0	0	0	0	1	1	1	1	1	0	2	0	0	0	1	1	2	2	0	1	1	0	0	1	1	0	1	0	0	0	0	2	1	1	0	1	0
511	1	0	0	0	0	1	1	1	1	1	1	0	0	0	0	0	1	1	1	1	0	0	0	2	0	0	0	1	2	2	0	1	1	2	0	2	0	1	1	0	0	0	0	1	0	0	1	1	0
512	1	0	1	0	0	1	2	2	1	0	1	1	1	1	0	0	1	1	1	0	0	0	0	2	0	0	2	2	2	2	1	1	1	0	0	1	1	0	0	1	0	0	0	1	0	0	0	2	0
513	0	0	0	0	0	2	1	1	1	0	2	0	1	0	0	1	1	1	1	1	0	0	0	2	0	0	2	2	2	2	1	1	2	0	0	2	1	0	0	1	0	0	0	0	0	0	0	1	0
514	0	0	0	0	1	2	2	1	1	1	0	0	0	0	0	0	2	0	2	0	0	1	0	2	1	1	1	1	2	2	0	2	2	0	0	2	2	0	1	1	0	0	0	1	1	1	0	2	0
515	0	0	0	0	0	1	2	2	2	1	0	0	0	0	0	0	1	1	1	0	0	1	1	1	1	1	1	1	1	1	0	1	1	0	1	2	1	0	0	2	0	0	0	2	1	1	0	0	1
516	0	0	0	0	1	2	2	1	2	1	0	1	1	1	0	0	0	0	2	1	1	1	1	2	0	0	2	2	2	2	1	1	1	1	2	2	0	0	1	1	0	1	1	1	1	1	0	1	1
517	0	0	1	0	0	1	2	0	2	2	0	0	0	0	0	0	1	1	1	1	1	0	1	1	1	1	1	1	2	2	1	0	1	0	0	2	2	0	1	1	0	0	0	2	1	1	1	0	0
518	0	0	0	0	0	0	0	2	1	1	0	0	0	0	0	0	2	0	2	0	0	1	0	2	0	0	2	2	2	2	0	2	2	0	0	1	2	0	1	1	0	0	0	1	1	0	1	1	0
519	0	0	0	1	0	2	2	1	2	0	1	0	0	0	0	0	2	1	1	1	0	0	0	2	1	1	1	1	2	2	0	0	0	0	0	2	2	0	0	2	0	0	0	2	0	2	0	1	0
520	0	0	0	0	1	1	2	1	2	1	0	0	0	0	0	0	0	0	2	1	1	1	0	2	0	0	2	2	2	2	1	0	0	0	0	2	1	0	2	0	0	0	0	2	1	0	0	0	0
521	1	0	0	0	1	1	1	1	1	1	1	1	2	2	0	0	1	1	1	1	0	0	0	2	0	0	1	1	2	2	0	1	1	0	0	2	2	0	0	2	0	0	0	2	0	0	1	1	0
522	1	0	0	1	0	2	2	1	1	1	1	1	1	0	0	0	1	1	1	1	0	0	1	1	0	0	2	2	2	1	1	0	1	1	0	2	1	0	0	2	0	1	1	2	2	2	0	0	1
523	0	0	1	0	0	1	2	2	2	1	0	1	2	1	0	1	1	1	1	1	0	1	0	2	0	0	2	2	2	2	1	2	2	0	0	1	2	0	0	1	0	0	0	2	0	0	0	2	0
524	1	0	0	1	1	2	1	2	1	1	0	1	1	1	0	0	1	1	1	1	0	0	1	1	0	0	1	1	2	2	1	0	1	1	0	2	2	0	1	0	0	0	0	0	0	0	0	1	0
525	1	0	0	0	1	1	2	0	2	1	2	0	0	0	0	1	1	1	1	1	1	0	1	1	1	1	1	1	2	2	0	1	0	0	0	1	1	2	0	0	0	0	0	1	1	0	0	1	0
526	0	0	1	0	0	1	1	1	2	2	0	0	0	0	0	0	1	1	1	1	0	0	1	1	2	2	2	2	2	2	0	1	0	0	0	1	2	0	0	2	0	0	0	1	0	0	0	1	1
527	0	1	1	0	0	1	2	1	2	2	0	0	0	0	0	0	1	1	1	0	0	1	0	2	0	0	2	2	2	2	1	0	0	0	0	2	1	0	0	2	0	1	1	2	0	0	0	2	0
528	1	0	0	1	0	2	1	1	2	2	0	1	1	1	0	0	1	0	2	1	1	1	0	2	0	0	0	2	1	2	2	2	2	1	0	1	1	1	1	1	1	0	0	2	0	0	1	0	1
529	1	0	0	0	0	1	1	1	1	0	2	1	1	1	0	0	0	0	2	1	1	1	0	2	0	0	2	2	2	2	0	1	2	2	2	2	1	1	1	1	0	1	1	2	1	2	0	1	0
530	1	1	0	0	1	1	2	2	2	1	0	0	0	0	0	0	2	1	2	1	1	0	0	2	0	0	2	2	2	2	1	1	1	0	0	2	2	1	0	2	1	0	0	2	0	0	0	2	0
531	0	0	0	0	0	2	2	2	2	1	0	0	0	0	0	0	2	0	2	0	0	0	0	2	1	1	1	1	2	2	0	1	2	0	0	2	1	0	0	1	0	0	0	1	1	0	0	0	0
532	1	0	0	0	0	1	2	1	2	2	0	1	2	1	1	0	2	0	2	0	0	0	1	1	0	0	2	2	2	2	1	2	2	0	0	1	1	0	0	1	0	0	0	1	0	0	1	2	0
533	1	0	1	1	0	1	2	2	2	0	1	0	2	0	0	1	1	1	2	1	0	0	0	2	1	1	1	1	1	1	1	2	1	0	0	2	2	0	0	2	0	1	1	2	1	0	0	2	0
534	0	0	0	0	0	1	2	1	2	1	1	0	1	0	0	1	0	2	0	1	0	1	1	2	0	0	0	1	2	2	1	2	2	0	0	1	2	0	0	2	0	1	0	0	2	1	1	2	0
535	0	0	0	1	0	1	2	2	2	1	0	0	0	0	0	0	1	1	1	1	1	0	0	2	0	0	2	2	2	2	2	1	1	0	0	1	2	0	2	0	0	0	0	2	2	0	0	2	0
536	0	0	0	1	0	1	2	1	2	2	0	2	2	1	1	0	0	0	1	1	1	0	1	1	1	1	2	2	2	2	0	2	2	0	0	1	2	0	0	2	0	1	0	0	1	0	0	2	0
537	0	0	0	0	0	1	1	2	1	1	1	0	0	0	0	0	1	0	2	1	1	1	1	1	0	1	1	2	2	2	2	2	2	0	0	1	1	0	1	1	0	1	0	1	2	1	1	1	0
538	1	0	1	2	0	2	1	1	1	1	0	0	1	0	0	1	0	1	0	1	1	0	0	2	0	0	2	2	2	2	0	1	2	0	0	2	1	0	1	1	0	0	0	1	1	0	0	0	2
539	0	0	0	0	1	1	1	1	1	1	1	0	0	0	0	0	1	1	1	0	0	0	0	2	1	1	2	2	2	1	0	1	1	2	0	2	1	0	1	1	0	0	0	2	1	0	0	1	0
540	0	0	0	1	0	2	1	2	1	0	1	1	1	1	0	0	2	1	1	1	1	0	0	2	1	1	1	1	2	2	0	2	2	0	0	2	1	0	0	2	0	0	0	2	1	0	0	1	1
541	1	0	0	2	1	2	2	2	1	0	1	1	2	2	0	0	2	0	2	0	0	0	0	2	0	0	2	2	2	2	0	1	2	2	0	1	1	0	2	0	1	0	0	2	0	0	0	2	0
542	0	0	0	1	0	2	2	1	1	0	1	0	1	0	0	1	1	1	1	0	0	0	0	2	0	0	2	2	2	2	1	1	0	1	0	2	2	1	0	1	0	0	0	2	1	0	0	1	1
543	0	0	0	0	1	1	2	2	1	0	1	0	0	0	0	0	1	1	1	1	1	1	0	2	0	0	0	2	1	1	1	1	2	0	0	2	1	0	0	1	0	1	1	1	1	0	0	2	0
544	1	0	0	0	0	0	1	1	2	1	0	0	0	0	0	0	1	1	1	1	1	1	0	2	0	0	2	2	2	2	1	1	1	0	0	2	1	0	0	1	1	0	0	2	0	1	0	1	0
545	0	1	0	0	0	1	1	1	1	1	0	0	0	0	0	0	1	1	0	2	2	1	1	1	1	1	2	2	1	1	1	1	1	2	1	2	2	0	0	2	0	0	0	2	1	1	1	1	0
546	1	0	0	0	0	0	2	0	2	2	0	0	0	0	0	0	0	1	1	0	0	1	0	2	0	0	1	2	2	1	0	1	1	1	2	2	1	1	0	2	1	0	0	1	0	1	0	2	0
547	0	0	0	0	0	0	1	1	1	1	1	1	1	1	0	0	2	1	1	1	0	1	1	1	1	1	0	0	1	2	1	1	1	2	1	1	2	0	1	2	1	0	0	1	0	0	0	0	1
548	0	0	0	0	0	1	2	1	2	1	0	1	1	1	0	0	1	0	2	1	1	0	1	1	0	0	1	1	2	2	0	1	1	0	0	2	1	0	0	0	0	1	0	0	1	1	1	0	1
549	1	0	0	0	1	1	2	2	1	1	1	0	1	1	0	0	0	1	1	0	0	0	0	2	0	0	1	1	1	1	1	1	1	1	1	1	2	0	0	1	0	0	0	2	0	1	0	1	0
550	0	0	0	0	0	0	1	2	1	1	1	0	0	0	0	0	1	1	1	0	0	1	0	2	0	0	1	0	2	2	0	2	2	0	0	2	1	0	2	0	1	0	0	0	1	0	1	1	0
551	0	0	0	0	0	2	2	1	1	1	0	0	0	0	0	0	1	2	0	1	1	0	1	1	0	0	2	2	2	2	1	0	0	0	0	2	1	0	1	2	1	0	0	2	1	0	0	2	0
552	0	1	0	0	0	1	2	1	2	1	0	1	1	1	0	0	0	2	0	1	1	0	0	2	1	1	2	2	2	1	0	1	1	0	0	1	0	0	1	0	0	0	0	2	0	2	0	2	0
553	0	0	0	0	1	1	1	1	0	0	1	1	1	1	0	0	2	1	2	1	1	0	1	1	0	0	1	1	2	2	0	1	1	0	0	2	1	1	1	1	1	1	1	2	0	0	0	2	0
554	1	0	0	0	2	2	1	2	1	0	1	0	1	0	0	1	1	2	0	1	1	0	0	2	0	0	1	1	2	2	1	1	1	0	0	1	1	1	0	1	0	0	0	1	0	1	0	0	1
555	0	1	0	0	0	1	2	2	2	1	0	0	0	0	0	0	0	1	2	0	0	1	0	2	0	0	0	1	2	2	0	1	1	0	0	2	1	1	0	1	0	0	0	1	0	0	0	2	0
556	1	0	0	0	0	1	1	1	1	1	1	2	2	1	1	0	1	1	1	0	0	1	1	1	0	0	1	1	2	2	1	2	2	0	0	0	2	0	2	0	0	1	1	2	1	1	0	1	0
557	1	0	0	1	0	2	1	1	2	2	0	0	0	0	0	0	0	1	0	0	0	0	0	2	0	0	2	2	2	1	1	1	1	0	0	1	0	0	1	0	0	0	0	1	0	0	0	2	0
558	1	0	0	1	0	1	1	2	0	0	1	0	0	0	0	0	0	0	2	1	1	0	0	2	0	0	2	2	2	2	2	1	1	0	0	1	1	0	1	1	0	0	1	2	1	0	0	1	0
559	0	0	0	1	0	2	2	1	2	2	0	1	1	1	0	0	2	0	1	0	0	0	0	2	0	0	1	2	2	2	2	0	1	1	0	2	2	0	0	1	0	0	0	2	0	1	1	1	0
560	0	0	2	0	0	0	2	0	2	1	1	0	0	0	0	0	1	0	1	1	1	0	0	2	0	0	2	2	2	1	0	0	1	1	1	2	1	0	0	1	0	0	0	0	0	0	0	2	0
561	0	0	0	1	0	2	2	2	1	1	0	0	0	0	0	0	1	0	2	0	0	0	0	2	0	0	2	2	1	2	1	1	1	0	0	2	2	0	0	2	0	1	0	1	1	0	0	2	0
562	1	0	0	0	0	2	1	2	1	1	1	0	0	0	0	0	1	1	1	0	0	2	0	2	0	0	2	2	1	1	1	1	1	1	1	2	0	0	1	0	0	1	0	1	1	0	0	1	0
563	1	0	0	0	1	1	2	0	1	1	0	0	1	0	0	0	2	0	2	0	0	0	0	2	0	0	2	2	2	2	2	0	0	0	0	1	1	0	0	1	0	0	0	1	0	1	0	2	0
564	0	0	0	0	1	1	2	0	2	2	0	1	1	1	0	0	2	1	1	0	0	0	1	1	1	2	2	1	2	2	1	1	1	0	1	2	1	0	2	0	1	0	0	2	0	0	1	0	0
565	0	0	0	0	1	1	2	0	2	2	0	0	1	0	0	1	1	1	1	1	0	1	0	2	0	0	0	2	1	1	2	0	0	1	1	1	1	1	1	1	0	0	0	1	0	0	0	2	0
566	1	0	0	1	0	1	2	2	1	0	1	1	1	1	0	0	1	1	1	1	0	1	0	2	0	0	1	1	2	2	0	1	2	2	2	2	1	1	1	1	1	1	1	2	1	1	0	2	0
567	0	0	0	0	0	0	2	1	1	0	0	0	1	0	0	1	2	0	2	0	0	1	1	2	0	0	1	2	1	1	2	2	2	1	1	2	1	0	2	0	0	0	0	2	1	1	0	0	0
568	0	0	0	1	0	1	2	2	2	1	0	0	0	0	0	0	2	0	2	0	0	1	0	2	0	0	2	1	2	2	0	1	1	0	0	1	2	0	1	1	1	0	0	2	0	2	0	2	0
569	0	0	0	0	0	1	2	2	2	1	0	0	0	0	0	0	1	1	1	1	1	0	1	1	0	0	2	2	2	2	1	2	2	0	0	0	0	1	0	1	0	1	1	2	1	0	0	1	0
570	1	0	0	0	0	0	2	2	0	0	1	1	1	1	0	0	1	1	1	1	0	0	0	2	1	1	1	1	2	2	0	1	1	0	0	2	2	0	0	1	0	1	1	2	2	1	0	2	0
571	1	0	0	0	2	2	2	2	2	1	0	1	0	0	0	0	1	1	1	0	0	1	0	2	1	1	2	2	2	2	1	1	1	0	0	0	1	0	2	0	0	0	0	2	0	1	0	1	0
572	1	0	0	1	0	2	2	1	2	2	0	1	1	0	1	0	2	1	1	0	0	0	0	2	0	0	1	1	2	2	0	2	2	1	0	1	2	1	0	1	0	0	0	2	0	0	0	2	0
573	1	0	0	0	0	2	2	0	2	2	0	0	0	0	0	0	1	1	1	0	0	1	0	2	0	0	1	2	2	1	0	1	2	1	1	1	1	0	1	1	0	0	0	2	0	0	0	0	1
574	1	0	0	0	0	0	1	2	1	0	1	0	1	0	0	1	1	1	1	0	0	1	1	1	1	1	2	2	2	2	1	1	1	0	0	1	1	1	0	1	0	1	0	1	1	0	0	1	1
575	0	0	0	0	0	0	2	1	2	1	0	0	1	0	0	1	0	1	2	0	0	0	0	2	1	1	1	1	2	2	1	0	1	1	0	2	2	0	1	1	0	0	0	2	0	1	0	1	1
576	1	0	0	0	0	2	2	0	2	2	0	0	0	0	0	1	1	1	0	1	1	1	0	2	0	0	1	1	2	2	0	2	2	0	0	2	1	0	0	2	0	1	0	0	1	0	1	1	0
577	1	0	0	1	0	1	1	2	0	0	1	0	1	0	0	0	0	1	0	1	1	0	0	2	0	0	1	1	2	2	0	2	2	0	0	1	2	0	0	1	0	2	1	2	1	0	0	2	0
578	0	0	0	1	0	1	2	1	2	0	1	0	0	0	0	0	1	0	2	0	0	0	0	2	0	0	2	2	2	2	1	0	1	0	0	2	1	0	1	1	0	0	0	2	2	0	0	0	2
579	0	0	0	0	0	0	1	1	0	0	2	2	2	2	0	0	2	2	1	1	1	2	1	1	1	1	1	1	2	1	1	1	1	1	0	0	2	0	2	0	0	0	1	2	1	1	1	0	0
580	1	0	0	1	0	1	2	0	2	2	0	1	2	1	0	0	0	0	2	0	0	1	1	1	1	1	2	2	2	2	1	1	2	2	2	2	2	0	0	1	0	0	0	2	0	0	0	1	1
581	1	0	0	0	0	0	2	0	2	2	0	0	1	1	0	0	2	1	1	1	1	0	0	2	0	0	0	1	2	2	0	1	1	1	1	1	0	0	1	1	0	1	0	1	0	0	2	0	0
582	1	0	0	0	0	0	2	1	2	0	0	0	0	0	0	0	2	1	1	1	1	0	0	2	0	0	2	2	2	2	1	1	1	0	0	1	1	0	2	0	0	0	0	0	1	0	1	1	0
583	0	1	0	0	0	1	2	2	1	0	0	0	0	0	0	0	2	0	2	0	0	1	1	1	0	0	1	1	1	1	0	1	1	1	2	2	2	0	2	0	1	0	0	2	2	0	0	1	0
584	1	0	0	2	0	2	1	2	1	1	1	0	1	0	0	0	2	0	2	1	1	0	0	2	1	1	2	2	2	2	0	2	2	1	0	1	2	0	0	1	0	1	1	2	1	1	0	2	0
585	1	0	0	0	1	2	2	2	1	0	0	0	1	0	0	1	2	0	2	0	0	0	0	2	0	0	2	2	2	2	2	0	0	0	0	1	0	0	2	0	1	0	0	2	1	0	0	1	0
586	1	0	0	0	1	1	1	1	1	0	2	0	0	0	0	0	0	1	0	0	0	1	1	1	0	0	2	2	2	2	2	0	1	1	1	2	1	0	1	0	0	1	1	1	1	1	1	0	1
587	0	0	1	1	0	1	0	2	0	0	1	0	0	0	0	0	2	1	1	0	0	1	0	2	0	0	1	1	2	2	1	0	1	1	1	2	2	0	1	1	0	0	0	1	1	1	0	2	0
588	1	0	1	1	0	2	2	2	1	1	0	0	1	1	0	0	1	0	2	0	0	1	1	1	0	0	1	1	2	2	0	0	0	0	0	2	1	0	1	1	0	0	0	2	0	2	0	0	0
589	0	1	1	0	0	1	1	2	1	0	1	1	2	1	0	0	2	0	2	0	0	0	0	2	2	2	1	1	2	2	1	1	1	0	0	2	1	0	0	1	0	1	0	1	1	0	0	2	0
590	1	0	0	0	0	2	1	2	1	1	1	0	0	0	0	0	1	0	2	1	1	0	1	1	0	0	1	2	2	1	1	1	2	2	2	2	1	1	0	1	0	2	1	2	1	0	0	2	0
591	1	0	0	1	0	1	1	1	2	2	0	1	2	1	0	0	1	1	1	1	1	1	0	2	0	0	1	0	2	2	0	1	1	1	0	1	2	0	0	2	0	0	0	1	1	0	0	1	0
592	0	0	0	1	0	2	2	2	1	1	0	0	1	0	1	0	0	0	2	0	0	0	1	1	0	0	2	2	2	2	0	1	1	0	0	1	1	1	1	1	0	0	0	2	0	1	0	2	0
593	0	0	0	1	0	2	1	2	1	1	1	0	0	0	0	0	2	2	1	1	1	0	1	1	0	0	2	2	1	1	1	2	2	0	0	0	1	1	0	0	0	0	0	0	0	0	1	1	0
594	0	0	1	1	0	1	1	2	0	0	1	1	1	1	0	0	1	2	0	0	0	0	0	2	0	0	2	2	2	2	0	2	2	0	1	1	1	1	0	1	0	0	0	1	0	0	0	2	0
595	1	1	0	0	0	1	1	1	1	1	1	1	0	0	0	0	1	0	2	1	1	1	1	1	1	1	1	1	1	1	1	1	1	0	0	1	0	0	1	1	0	0	0	1	0	0	0	2	0
596	1	0	0	0	0	2	1	1	0	0	1	0	2	1	0	0	1	2	1	1	0	0	0	2	0	0	1	1	2	1	1	1	1	1	0	1	1	0	1	0	0	1	1	1	1	0	0	1	1
597	1	0	0	0	0	1	2	1	1	1	1	1	2	1	0	0	1	0	2	0	0	1	1	1	1	1	2	2	2	2	2	0	0	0	1	2	1	0	0	1	0	1	0	0	2	1	0	1	0
598	0	0	0	0	0	1	2	1	2	2	0	0	0	0	0	0	2	0	2	0	0	0	0	2	0	0	2	2	2	1	0	2	2	0	0	2	1	0	0	2	0	0	1	2	1	0	0	1	0
599	1	0	0	1	0	1	1	2	0	0	0	0	0	0	0	0	0	1	0	1	1	1	0	2	0	0	2	2	2	2	2	1	2	2	1	2	2	0	1	1	0	1	0	1	1	0	0	0	0
600	0	0	0	0	0	0	2	1	1	1	0	1	1	1	0	0	1	2	0	1	0	1	0	2	1	1	2	2	2	2	1	1	2	0	0	2	1	0	2	0	1	0	0	2	1	1	0	2	0
601	1	1	0	0	1	1	2	1	2	1	0	0	1	0	0	1	1	0	1	0	0	1	1	1	1	1	0	1	2	2	0	1	1	0	0	2	1	0	1	1	0	0	0	1	0	1	0	0	0
602	1	0	0	1	0	1	1	1	1	1	1	0	1	0	0	1	0	2	0	1	0	0	0	2	0	0	1	1	2	2	0	0	0	0	1	2	2	0	0	2	0	1	1	1	1	1	0	2	0
603	0	0	0	0	0	1	2	1	2	1	1	0	0	0	0	0	1	1	1	1	1	1	0	2	0	0	1	1	2	2	0	1	2	1	0	2	2	0	1	1	0	0	0	1	1	0	1	0	0
604	1	0	0	0	0	1	2	1	2	1	1	2	2	1	1	0	1	1	1	1	0	2	0	2	0	0	1	2	2	1	1	2	1	0	1	2	2	0	0	2	0	0	0	2	0	0	0	2	0
605	0	0	0	0	0	0	1	0	2	2	0	0	0	0	0	0	2	0	2	1	1	0	1	1	1	1	0	1	1	1	1	0	1	0	0	2	2	0	1	2	1	0	0	0	0	0	1	0	0
606	0	0	0	1	0	2	1	1	1	1	1	0	2	2	0	0	0	2	0	1	1	0	0	2	0	0	1	1	2	2	0	2	2	1	1	2	2	0	0	2	0	1	0	0	2	0	0	2	0
607	1	0	0	0	2	2	2	1	1	1	0	0	0	0	0	0	2	0	2	0	0	1	0	2	1	1	1	1	1	1	0	1	1	0	0	2	2	0	0	2	0	1	1	1	1	1	1	1	0
608	1	1	1	1	0	1	1	2	1	1	1	0	0	0	0	0	1	1	1	0	0	0	1	1	0	0	1	1	2	2	1	2	2	0	0	2	1	0	0	1	0	0	0	2	1	1	0	1	0
609	1	0	0	0	0	0	2	1	1	1	1	0	0	0	0	0	2	0	1	0	0	0	1	1	0	0	2	2	2	2	0	2	1	0	0	2	1	0	1	0	0	0	0	1	0	0	0	2	0
610	1	0	1	1	0	2	2	2	2	2	0	1	2	2	0	0	2	1	2	1	1	1	0	2	0	0	2	2	2	2	1	1	1	0	0	2	1	0	0	1	0	1	1	2	0	0	0	1	0
611	0	0	1	1	0	2	1	2	0	0	0	0	2	0	1	1	2	1	1	1	1	0	0	2	0	0	2	2	2	2	1	1	1	0	0	0	1	0	2	1	1	0	0	2	0	1	1	1	1
612	0	0	1	1	0	1	2	2	2	1	0	0	1	1	0	0	0	0	2	1	1	0	0	2	0	0	2	2	2	1	1	0	1	1	1	2	1	1	0	1	0	1	0	0	1	0	0	1	0
613	0	0	0	0	0	0	1	1	2	2	0	1	2	1	0	0	0	2	0	2	0	1	0	2	0	0	1	1	2	2	0	2	2	0	0	2	1	0	1	1	0	0	0	1	0	1	1	1	0
614	1	0	0	0	1	1	1	1	0	0	1	0	0	0	0	0	1	2	0	0	0	1	1	1	1	1	0	1	2	2	0	0	0	1	1	2	1	1	0	1	0	2	2	2	2	1	0	1	1
615	0	0	0	1	0	2	2	0	2	1	2	1	1	1	0	0	1	1	1	1	0	0	0	2	0	0	2	2	2	2	1	0	1	2	1	2	1	0	1	1	0	1	1	2	1	1	0	2	0
616	1	0	0	0	1	1	1	2	0	0	0	0	1	1	0	0	0	1	1	1	1	1	0	2	0	0	2	2	1	1	1	1	1	0	0	2	1	0	0	1	0	0	0	2	0	1	0	2	0
617	0	0	0	0	0	0	2	1	1	0	0	1	1	1	0	0	1	1	1	0	0	0	0	2	0	0	1	2	2	2	1	0	0	0	0	1	1	0	0	1	0	0	0	0	0	0	0	1	0
618	1	0	0	0	1	1	2	2	1	1	0	1	2	1	0	0	1	0	2	0	0	0	0	2	0	0	2	2	2	2	2	0	0	0	1	2	1	0	0	2	0	0	0	1	0	0	0	2	0
619	0	0	0	1	0	1	2	1	2	1	0	1	1	1	0	0	0	2	0	1	0	1	0	2	0	0	0	1	1	1	1	1	1	0	0	1	2	0	1	1	1	1	1	2	0	0	0	1	1
620	0	0	0	1	0	1	1	2	0	0	2	0	1	0	0	0	0	1	1	1	1	0	0	2	0	0	1	2	1	1	2	1	1	0	0	1	2	1	0	2	1	0	0	1	0	0	0	0	2
621	1	0	0	0	0	0	2	1	2	1	0	0	0	0	0	0	0	2	0	1	0	1	0	2	0	0	1	1	2	2	0	1	1	0	0	1	2	0	0	2	0	0	0	1	0	1	0	1	0
622	0	0	0	0	0	0	2	2	2	1	1	0	0	0	0	0	2	1	1	0	0	0	1	1	1	1	2	2	2	2	1	1	2	2	1	2	1	1	0	1	0	0	0	2	0	2	0	1	1
623	1	0	0	0	0	0	2	2	1	0	0	0	0	0	0	0	2	1	1	1	1	0	0	2	0	0	2	2	2	2	2	1	1	0	0	1	2	0	2	0	0	0	0	1	0	0	0	2	0
624	1	0	0	0	1	1	2	1	1	1	1	0	1	0	0	0	1	2	0	2	2	1	2	0	1	1	1	2	2	2	0	1	1	0	0	1	2	0	2	0	0	0	0	2	0	1	0	2	0
625	1	0	0	1	0	1	2	1	1	0	0	0	0	0	0	0	0	0	2	0	0	0	1	1	0	0	1	2	2	2	0	1	1	0	0	2	2	0	0	2	0	0	0	2	1	0	0	1	1
626	1	0	0	0	1	2	1	2	0	0	1	0	0	0	0	0	0	2	0	1	1	2	1	1	1	1	2	2	2	2	0	1	1	1	1	2	2	0	2	0	0	0	0	1	1	0	0	2	0
627	0	0	0	1	0	2	2	0	2	2	0	0	2	1	0	0	1	0	1	0	0	0	0	2	0	0	1	2	2	2	2	2	2	0	0	1	0	0	1	1	0	0	0	2	1	0	0	1	0
628	1	1	1	1	0	2	0	2	1	1	0	0	0	0	0	0	1	2	1	0	0	0	0	2	0	0	1	0	1	2	1	2	2	0	0	1	1	0	1	1	0	0	0	0	1	0	0	0	1
629	0	0	0	0	0	1	1	1	1	1	0	0	0	0	0	0	1	1	1	1	0	0	0	2	0	0	1	2	2	2	0	1	1	0	0	1	1	0	2	0	0	1	1	1	1	1	0	2	0
630	0	0	0	1	1	2	1	2	1	1	1	1	1	1	0	0	1	0	1	0	0	0	1	1	1	1	1	1	2	2	1	1	1	0	0	1	2	0	1	1	0	0	0	2	0	2	0	2	0
631	0	0	1	0	0	1	2	0	2	1	2	1	0	0	0	0	2	0	2	1	0	0	1	1	0	0	1	1	2	2	1	1	2	2	0	1	1	0	1	1	0	0	0	0	0	0	0	1	1
632	0	1	0	0	0	0	1	2	1	0	1	1	2	1	0	0	1	1	1	0	0	0	1	1	0	0	2	2	2	2	1	2	2	0	0	0	1	0	1	1	0	0	0	2	1	0	0	2	0
633	0	0	0	0	0	1	2	2	2	2	0	0	0	0	0	0	2	0	1	0	0	1	1	1	1	1	1	1	2	2	1	1	1	0	0	2	2	0	0	2	0	0	0	1	0	1	0	1	0
634	1	1	1	1	0	1	2	2	2	1	1	0	0	0	0	0	1	1	1	1	0	0	1	1	0	0	1	1	2	2	1	1	2	1	0	2	2	0	1	2	1	0	0	2	0	1	0	1	0
635	1	0	0	0	0	0	1	2	1	1	1	0	1	0	0	1	1	2	0	1	1	0	0	2	0	0	2	2	2	2	2	2	2	0	0	1	2	0	0	1	0	0	0	0	0	0	0	2	0
636	0	0	0	0	0	1	1	1	2	1	0	1	1	1	0	0	2	1	1	1	1	0	0	2	0	0	1	1	2	2	0	2	1	0	0	2	1	0	0	1	0	0	0	1	0	1	0	1	1
637	1	0	0	0	0	1	1	1	1	1	0	1	0	0	0	0	1	1	0	2	2	0	0	2	0	0	0	1	2	2	0	0	0	1	1	1	2	0	1	1	0	1	1	1	1	1	0	0	1
638	0	0	0	0	1	1	2	0	1	1	1	1	1	1	0	0	1	1	1	1	0	0	0	2	1	1	1	1	2	2	0	0	0	0	0	2	1	0	0	2	0	1	1	1	1	0	0	2	0
639	0	0	0	1	0	1	2	2	1	1	0	2	1	1	0	0	1	2	0	0	0	0	0	2	0	0	1	2	2	2	0	1	2	1	0	1	2	0	1	1	0	0	0	2	0	1	0	1	0
640	0	0	0	0	0	0	1	1	2	1	0	0	0	0	0	0	1	1	1	1	1	0	0	2	0	0	1	2	2	1	0	2	2	0	0	1	1	0	1	1	0	0	0	2	1	1	0	2	0
641	0	0	0	1	0	2	2	0	2	2	0	1	1	1	0	0	0	0	2	0	0	0	0	2	0	0	2	2	2	2	1	1	1	1	2	2	2	0	0	1	0	1	1	2	0	0	0	1	0
642	1	0	0	0	0	0	1	2	1	0	1	1	2	1	0	0	2	1	1	0	0	0	1	1	0	0	0	1	2	2	0	2	2	0	1	1	1	0	2	0	1	0	0	1	0	1	0	2	0
643	1	0	0	0	0	2	1	0	2	2	0	0	1	0	0	0	0	2	0	1	1	0	0	2	0	0	2	2	1	2	1	2	2	0	1	1	1	1	0	1	0	0	1	1	1	0	0	2	0
644	1	0	0	0	0	1	2	1	2	1	1	0	1	1	0	0	1	0	2	0	0	1	1	2	0	0	1	2	1	1	2	0	0	0	1	2	2	0	0	1	0	0	0	0	1	0	0	1	1
645	0	0	0	0	0	0	1	2	0	0	2	0	0	0	0	0	1	1	1	2	1	1	0	2	0	0	2	2	2	2	2	0	2	1	1	2	0	0	2	0	1	0	0	1	1	0	1	2	0
646	1	0	0	1	0	1	1	2	1	0	1	0	2	1	0	0	1	0	1	0	0	0	1	1	1	1	2	2	2	2	0	1	1	0	0	2	1	0	0	1	0	1	1	1	1	0	0	1	0
647	1	0	0	0	1	1	2	0	1	1	0	0	1	1	0	0	2	0	2	1	1	0	0	2	0	0	1	1	2	2	0	0	2	1	0	2	1	0	1	1	0	0	1	1	1	1	0	1	0
648	1	0	0	1	1	2	2	2	2	1	0	0	1	0	0	0	2	1	1	1	1	0	0	2	0	0	1	2	2	1	0	2	2	0	0	2	1	0	0	2	0	1	1	1	1	1	0	2	0
649	0	0	0	0	0	1	1	1	2	2	0	0	0	0	0	1	1	0	1	0	0	0	0	2	0	0	1	2	2	1	1	0	0	0	0	2	1	0	0	2	0	0	0	1	0	0	0	1	0
650	0	0	0	0	0	1	2	2	1	1	0	0	0	0	0	0	0	1	1	1	1	0	0	2	1	1	1	2	2	2	2	1	1	0	0	1	2	1	0	1	0	0	0	2	0	0	0	2	0
651	1	0	0	0	1	1	1	2	0	0	1	0	1	0	0	0	1	0	2	0	0	0	1	1	0	0	2	2	1	1	1	1	2	1	0	1	1	0	1	1	0	0	0	2	1	0	0	0	1
652	0	0	0	1	0	1	1	1	0	0	1	0	2	1	0	0	2	1	2	1	1	0	0	2	0	0	0	1	1	1	1	2	2	0	0	1	1	1	0	1	0	0	0	0	0	1	0	0	0
653	1	0	0	0	0	0	1	2	1	1	1	0	2	1	0	0	2	1	1	1	1	0	0	2	1	1	2	2	2	2	2	1	1	1	0	1	2	0	1	1	0	0	0	1	0	0	0	1	1
654	1	0	0	1	0	1	1	2	0	0	2	0	0	0	0	0	1	0	2	0	0	0	2	0	0	1	1	1	2	2	1	1	1	0	0	2	2	0	2	0	0	1	1	1	0	0	0	2	0
655	0	0	0	0	1	2	1	2	0	0	2	1	2	2	0	0	2	1	1	1	1	1	0	2	0	0	1	2	2	2	0	1	2	2	1	2	1	0	0	2	0	1	0	0	1	0	0	2	0
656	1	0	0	1	1	2	1	1	2	1	0	0	0	0	0	0	2	0	2	0	0	1	0	2	0	0	1	0	2	2	0	0	1	0	0	2	1	1	0	1	0	0	0	2	1	0	0	2	0
657	0	0	0	0	0	2	1	2	1	1	0	1	2	1	0	0	1	0	1	0	0	1	0	2	0	0	1	1	2	1	1	0	1	1	0	2	1	0	2	0	0	1	1	1	1	0	0	1	0
658	1	0	0	1	0	1	2	2	1	1	1	0	2	0	0	1	2	0	1	0	0	0	0	2	0	0	1	2	2	1	1	0	1	0	0	2	1	0	1	1	0	0	0	1	0	1	0	1	0
659	1	0	0	1	0	1	1	2	0	0	1	0	0	0	0	0	2	0	2	0	0	2	1	1	1	1	0	1	1	1	1	0	1	1	0	2	2	1	0	1	0	2	2	2	1	1	0	1	0
660	1	0	0	0	1	1	1	1	2	2	0	1	2	1	0	0	1	0	2	0	0	1	0	2	1	1	2	2	2	2	1	1	1	1	1	2	0	0	1	0	0	1	1	2	1	1	0	1	0
661	0	0	0	0	0	1	2	2	1	1	0	0	0	0	0	0	0	1	1	0	0	0	0	2	0	0	1	1	2	2	0	0	1	1	0	2	1	1	0	1	0	0	0	1	1	0	0	0	1
662	1	0	0	0	0	1	1	1	1	0	1	0	0	0	0	0	0	2	0	1	0	0	1	1	1	2	1	1	2	2	0	2	2	0	0	1	2	0	0	2	0	0	0	2	1	1	0	1	1
663	1	0	1	2	0	2	2	2	1	1	0	0	0	0	0	0	1	0	2	0	0	0	1	1	0	0	1	2	1	0	1	1	1	1	0	1	2	0	2	0	0	0	0	1	0	0	0	2	0
664	0	0	0	1	1	2	2	2	2	0	0	0	1	0	0	0	1	2	0	2	2	0	0	2	0	0	2	2	2	2	1	0	2	1	0	2	2	0	0	2	0	0	0	1	0	1	0	1	0
665	1	0	0	0	1	1	2	1	2	1	1	0	1	0	0	0	2	0	2	0	0	1	1	1	1	1	1	2	2	1	0	0	0	0	0	2	1	0	1	1	0	0	0	0	0	0	0	1	1
666	0	0	0	1	0	1	2	1	2	0	0	0	0	0	0	0	1	1	1	1	0	0	0	2	1	1	1	1	2	2	1	1	2	0	0	1	1	1	1	2	2	2	1	2	1	0	1	1	0
667	0	0	0	0	0	0	1	2	0	0	1	0	0	0	0	0	0	0	2	1	1	1	1	1	1	2	2	2	2	2	1	1	1	2	1	1	2	0	1	1	0	1	1	1	1	1	0	2	0
668	1	0	0	0	0	0	1	2	1	1	1	0	0	0	0	1	2	1	1	1	0	0	0	2	1	1	0	2	0	0	2	1	1	0	0	2	1	0	1	2	1	0	0	0	0	0	0	1	0
669	1	0	0	0	0	0	1	1	1	1	1	1	2	2	0	0	2	0	2	1	1	0	0	2	0	0	1	2	0	0	2	1	1	1	2	2	2	0	1	1	1	0	0	2	1	0	0	2	0
670	1	0	0	1	0	1	2	1	2	1	0	0	0	0	0	0	1	1	1	0	0	0	0	2	0	0	1	1	2	2	0	1	1	0	0	1	1	0	1	1	0	1	0	1	1	1	0	2	0
671	0	0	0	0	0	0	2	2	2	1	0	1	1	1	0	0	1	1	1	1	0	1	0	2	0	0	1	1	2	2	0	1	1	0	0	1	2	0	2	0	0	0	0	2	0	0	0	2	0
672	0	0	1	1	0	1	1	2	0	0	2	1	2	1	0	0	2	1	2	1	1	1	0	2	0	0	2	2	2	1	1	2	2	0	0	1	1	0	0	1	0	0	0	1	0	0	1	0	1
673	1	1	0	0	0	1	2	2	2	2	0	2	2	1	1	0	2	1	2	1	1	1	2	0	1	1	0	2	0	0	2	0	0	0	1	2	1	0	1	1	0	2	2	2	2	1	0	0	0
674	0	1	0	0	1	1	2	2	2	1	0	0	0	0	0	0	1	1	1	1	0	1	0	2	1	1	2	2	2	2	1	0	1	0	0	2	2	0	0	2	0	0	0	1	0	1	0	2	0
675	1	0	0	0	0	1	1	1	1	1	1	1	1	1	0	0	1	0	1	2	1	1	0	2	1	1	1	1	1	1	0	2	2	0	0	1	1	0	2	0	0	0	0	0	0	1	1	2	0
676	1	0	0	0	0	2	2	1	2	1	0	0	1	0	0	1	1	1	1	1	1	1	0	2	0	0	1	1	1	1	1	1	2	0	0	2	1	0	1	2	1	1	1	1	1	2	0	2	0
677	0	0	0	0	0	1	2	0	2	2	0	1	1	1	0	0	1	2	0	0	0	0	1	1	1	1	0	1	1	1	1	1	1	0	0	2	1	0	0	2	0	0	0	2	0	1	0	2	0
678	0	0	0	0	1	1	1	2	1	1	1	0	0	0	0	0	0	2	0	1	0	1	0	2	0	0	1	0	1	2	1	2	2	1	1	1	0	0	1	0	0	0	0	2	0	2	1	1	0
679	0	0	0	0	0	0	1	1	0	0	1	1	2	1	0	0	2	0	2	0	0	0	0	2	0	0	2	2	2	2	1	0	2	1	0	2	1	1	0	0	0	0	0	2	0	0	0	2	0
680	0	0	0	1	1	2	1	1	1	1	0	0	1	1	0	0	1	1	0	1	1	1	0	2	0	0	2	2	2	2	1	1	2	0	0	2	1	0	2	0	0	0	0	1	1	0	0	2	0
681	1	0	0	0	0	1	1	2	1	0	2	2	2	2	0	0	2	0	2	0	0	0	0	2	0	0	1	0	2	2	0	1	1	0	1	2	1	1	0	1	0	0	0	2	0	0	0	2	0
682	0	0	0	1	0	1	1	2	0	0	2	1	2	1	0	1	0	0	2	1	1	0	0	2	0	0	1	2	2	2	2	0	1	0	0	2	1	0	1	1	0	0	0	2	0	0	0	2	0
683	0	0	0	0	0	0	1	2	1	0	2	0	1	1	0	0	1	2	0	2	2	1	0	2	0	0	1	2	2	2	0	1	1	1	1	1	2	0	0	2	0	2	2	2	2	1	1	0	1
684	1	0	0	0	0	1	2	1	1	1	0	0	1	0	0	0	2	0	2	0	0	0	0	2	0	0	0	1	1	1	1	1	1	1	1	1	2	0	1	1	0	0	0	2	0	0	0	2	0
685	1	0	0	0	0	1	1	1	2	2	0	0	0	0	0	0	2	1	2	0	0	0	0	2	0	0	1	1	2	2	0	2	2	1	0	1	0	0	2	1	1	0	1	1	1	0	0	1	1
686	0	1	0	0	0	1	1	2	0	0	1	0	1	1	0	0	2	0	2	0	0	0	1	1	1	1	1	1	2	2	1	1	1	0	0	2	2	0	1	1	0	0	0	2	1	0	0	2	0
687	1	0	1	0	0	1	2	2	1	1	1	0	0	0	0	0	1	2	0	0	0	0	0	2	0	0	1	2	2	2	2	1	2	1	0	2	1	0	0	2	0	0	0	1	0	0	0	2	0
688	1	0	0	1	0	1	2	2	1	0	0	0	1	1	0	0	2	2	1	1	1	2	0	2	0	0	0	2	1	1	2	1	1	0	0	1	2	0	0	2	0	0	0	2	0	1	0	2	0
689	1	1	1	1	0	1	1	1	1	1	1	1	0	0	0	0	0	1	1	0	0	1	0	2	0	0	2	2	2	2	1	2	2	1	1	2	0	1	1	0	0	0	0	1	0	1	1	1	0
690	1	0	0	0	0	0	2	0	2	2	0	0	0	0	0	0	2	1	1	0	0	1	1	1	1	1	0	1	2	2	1	1	1	0	0	2	1	0	0	1	0	1	1	2	0	0	0	0	1
691	0	0	0	0	0	1	2	2	1	1	0	0	2	0	0	1	0	1	0	1	1	0	1	1	0	0	1	1	1	1	1	1	1	0	1	1	1	1	1	1	0	0	0	2	1	0	0	2	0
692	0	0	0	0	0	1	2	2	2	2	0	0	1	0	0	1	0	2	0	1	1	0	0	2	0	0	2	2	2	2	1	1	1	0	0	2	2	1	0	2	1	0	0	2	2	0	0	1	0
693	1	0	0	0	0	1	2	2	1	1	0	2	2	2	0	0	1	0	2	0	0	1	2	0	1	1	0	1	1	1	1	2	2	2	0	1	1	1	0	0	0	0	0	2	0	2	0	1	0
694	0	0	0	1	0	1	1	2	1	1	0	0	0	0	0	0	1	2	0	1	1	0	0	2	0	0	2	1	2	2	1	1	1	1	1	2	1	0	1	1	0	0	0	2	0	0	0	1	0
695	1	0	0	0	0	0	1	2	1	0	1	0	0	0	0	0	0	0	2	1	1	0	1	1	1	2	1	2	2	1	0	1	2	0	0	2	1	0	1	1	0	1	0	1	1	0	0	1	0
696	0	0	0	1	0	2	2	2	1	0	0	0	0	0	0	0	1	0	1	0	0	0	0	2	0	0	1	2	1	1	1	0	0	0	0	2	2	1	0	2	1	1	1	2	1	1	0	2	0
697	1	0	0	0	0	0	1	0	2	2	0	0	1	0	0	1	0	1	1	1	1	1	1	1	0	0	2	2	2	2	1	2	2	0	0	1	1	1	1	1	1	0	0	1	1	1	0	1	0
698	1	0	0	1	0	1	1	2	1	0	1	1	2	1	0	1	2	0	2	0	0	0	1	1	0	0	1	2	1	0	1	2	2	0	0	1	2	0	2	0	0	0	1	2	1	0	0	0	1
699	1	1	0	0	0	1	2	1	2	2	0	0	0	0	0	0	1	2	0	2	2	1	0	2	0	0	1	1	2	2	0	2	2	0	0	1	2	0	2	0	0	1	1	2	1	2	0	2	0
700	1	0	0	1	0	1	2	0	2	2	0	1	0	0	0	0	0	2	0	1	0	1	0	2	0	0	1	1	2	2	0	1	2	2	1	2	0	1	1	0	0	0	0	2	1	1	0	1	0
701	1	0	0	0	0	1	1	2	1	1	1	1	2	1	0	0	2	0	2	0	0	0	0	2	0	0	2	2	2	2	2	1	2	2	0	1	1	0	1	2	1	0	0	1	0	1	0	2	0
702	1	0	0	1	0	2	2	0	2	1	1	0	2	0	0	1	1	1	1	1	1	0	0	2	0	0	1	2	2	2	2	2	2	0	0	2	1	0	0	2	0	0	0	2	0	0	0	1	0
703	1	1	0	0	1	1	2	2	2	1	0	1	2	2	0	0	1	0	1	1	1	1	0	2	0	0	1	2	1	1	2	1	2	2	1	1	2	0	1	1	0	1	1	1	1	1	0	2	0
704	0	0	0	1	0	1	2	0	2	1	1	0	1	0	0	0	1	1	1	0	0	0	0	2	0	0	0	1	1	0	1	1	2	0	0	2	2	1	0	1	0	1	0	1	0	0	0	2	0
705	0	0	0	0	0	0	2	1	1	1	0	0	0	0	0	0	2	0	2	0	0	0	0	2	0	0	2	2	2	2	0	1	2	2	2	2	2	0	1	1	0	0	0	1	0	1	0	2	0
706	0	1	0	0	1	2	2	2	1	1	0	0	1	1	0	0	0	1	0	0	0	1	1	1	1	1	2	2	2	2	0	2	2	1	0	1	2	1	0	1	0	0	0	1	0	0	0	2	0
707	1	0	0	0	0	1	1	2	1	1	1	0	1	1	0	0	0	1	1	1	1	0	1	1	1	1	1	1	2	2	1	0	0	0	1	2	1	0	2	0	0	1	1	2	1	0	0	1	1
708	1	0	0	0	0	0	1	2	1	0	1	1	1	1	0	0	1	0	2	0	0	0	0	2	1	1	0	1	1	1	1	1	1	0	0	2	1	0	2	0	1	0	0	1	0	0	0	2	0
709	0	0	0	1	0	2	1	2	1	1	0	1	2	2	0	0	1	2	0	1	1	0	0	2	0	0	2	2	2	2	1	2	2	1	0	2	2	0	0	1	0	1	1	2	1	0	0	1	1
710	1	0	1	0	0	1	1	2	0	0	0	0	0	0	0	0	1	0	2	1	1	0	0	2	0	0	2	2	2	2	1	1	1	0	0	1	1	0	2	1	1	0	0	1	0	0	0	1	0
711	0	0	0	0	1	1	2	0	2	2	0	0	1	0	0	1	2	2	0	2	0	1	0	2	0	0	0	1	2	2	0	2	2	1	0	1	1	0	2	0	0	0	0	1	0	0	0	1	0
712	0	1	0	0	0	0	1	1	0	0	1	1	2	2	0	0	1	0	2	1	1	0	0	2	0	0	1	2	2	2	1	0	0	0	0	1	1	0	0	2	0	0	0	2	1	0	1	1	0
713	0	0	0	0	0	1	2	1	2	1	1	0	0	0	0	0	1	1	1	0	0	0	1	1	0	0	2	2	2	2	2	1	1	0	0	1	1	0	0	1	0	1	0	0	2	0	0	1	0
714	1	0	0	0	1	2	2	1	1	1	1	0	0	0	0	0	2	2	1	1	1	0	0	2	0	0	1	2	1	1	1	1	1	1	1	2	2	0	1	1	0	1	0	0	1	0	0	1	0
715	0	0	0	1	0	1	2	2	1	1	0	1	1	1	0	0	0	0	2	0	0	0	0	2	1	1	2	0	1	1	1	1	1	0	0	2	0	0	1	1	0	0	0	1	0	0	0	2	0
716	0	0	0	0	0	0	2	2	0	0	0	0	2	1	0	0	0	2	1	0	0	2	1	1	1	1	2	2	2	2	2	1	2	2	2	2	1	0	0	1	0	0	0	2	0	1	0	1	1
717	0	1	1	1	0	2	2	1	1	1	0	1	2	1	0	0	1	1	1	1	0	0	0	2	1	1	2	2	2	2	1	1	2	2	2	2	2	0	0	2	0	0	0	1	1	0	0	2	0
718	0	0	0	0	0	1	1	1	2	2	0	0	0	0	0	0	0	2	0	1	0	1	1	1	0	0	1	1	2	2	0	2	2	0	0	1	2	0	2	0	0	0	0	1	0	0	0	2	0
719	1	0	1	0	0	1	2	0	2	2	0	1	0	0	0	0	0	1	1	1	1	0	0	2	0	0	2	2	2	2	1	0	0	0	0	2	2	0	0	2	0	0	0	1	1	0	0	1	0
720	1	0	0	0	0	1	2	2	2	1	0	0	0	0	0	0	0	1	1	0	0	1	0	2	0	0	2	2	2	2	1	1	1	2	0	2	2	0	0	2	0	0	0	0	0	0	0	2	0
721	0	0	0	1	0	1	1	1	2	2	0	0	1	0	0	1	2	1	1	1	1	0	2	0	0	0	2	2	2	2	1	1	1	0	0	1	0	1	1	0	0	0	0	1	0	0	1	0	1
722	0	0	1	0	0	1	1	0	2	2	0	0	0	0	0	0	1	1	1	1	1	1	1	1	1	1	1	1	2	2	0	0	0	0	0	2	2	0	0	2	0	0	0	2	0	1	0	2	0
723	0	0	0	0	0	0	1	1	2	2	1	2	2	1	1	0	0	1	1	1	1	0	0	2	0	0	2	2	2	2	0	1	1	0	0	2	0	0	1	0	0	0	0	1	0	0	0	2	0
724	1	0	0	2	0	2	2	0	1	1	0	0	1	0	0	1	1	0	2	0	0	0	1	1	0	0	1	1	1	1	2	2	2	1	1	1	1	0	0	0	0	1	0	0	1	1	0	2	0
725	0	0	1	0	1	1	2	1	1	1	0	1	0	0	0	0	1	1	1	1	0	1	0	2	1	1	1	2	1	2	2	1	2	2	0	1	2	0	0	1	0	0	0	2	1	1	0	1	0
726	0	0	0	1	0	1	1	2	1	1	1	1	1	1	0	0	1	0	1	0	0	0	0	2	0	0	1	2	2	2	2	1	1	0	0	1	2	0	2	0	1	0	0	2	1	1	0	0	1
727	0	0	0	0	1	1	2	2	1	1	0	0	0	0	0	0	1	0	1	0	0	0	1	1	1	1	1	1	2	2	1	2	1	0	0	2	2	0	0	2	0	0	0	1	0	0	1	1	0
728	1	0	0	2	0	2	2	1	2	2	0	0	1	0	0	0	2	2	0	2	1	1	1	1	1	1	0	1	1	0	2	0	0	0	0	2	2	0	0	1	0	0	0	1	0	1	0	2	0
729	1	0	0	1	0	2	2	1	1	1	0	0	1	0	0	1	2	0	2	1	1	0	1	1	0	0	2	2	2	2	0	2	2	1	0	2	2	0	2	0	0	0	0	1	0	0	0	1	0
730	0	0	0	1	0	2	2	1	1	1	0	0	0	0	0	0	1	1	0	1	1	0	0	2	0	0	2	2	2	2	1	1	1	1	1	2	2	0	1	1	0	1	1	2	0	1	0	2	0
731	0	0	1	0	0	0	2	0	2	2	0	0	0	0	0	0	2	1	2	1	1	0	0	2	1	1	1	2	2	1	1	1	1	0	0	1	2	1	0	2	1	1	1	1	1	0	0	1	0
732	0	0	0	0	1	1	1	1	1	1	1	0	0	0	0	1	1	1	1	1	1	0	0	2	0	0	1	1	2	2	1	2	2	0	0	2	2	0	2	0	0	0	0	2	0	0	0	1	0
733	1	0	0	0	0	0	2	2	0	0	0	1	1	1	0	0	2	0	2	1	1	0	0	2	0	0	1	1	2	2	1	0	0	0	0	2	1	0	1	1	0	1	1	2	0	0	0	2	0
734	1	0	0	0	0	0	2	2	1	1	0	0	1	0	0	0	1	0	2	0	0	0	0	2	0	0	0	1	2	2	1	1	1	2	0	2	2	0	0	1	0	0	0	2	1	0	0	1	0
735	1	0	0	0	0	0	2	1	2	1	1	1	0	0	0	0	2	0	2	0	0	0	0	2	0	0	1	2	2	2	2	1	2	2	1	2	2	0	0	1	0	0	0	1	1	1	0	2	0
736	0	0	0	0	0	0	2	2	1	1	0	0	2	2	0	0	0	0	2	1	1	0	0	2	0	0	2	2	1	1	2	0	0	1	1	1	1	0	1	2	1	0	0	1	0	1	0	1	1
737	1	0	0	0	0	0	2	2	1	1	0	0	1	0	0	1	1	1	1	0	0	0	0	2	0	0	1	1	1	2	1	0	0	0	0	1	0	0	1	1	1	0	1	2	1	1	0	2	0
738	1	0	0	0	1	2	2	2	1	0	0	0	0	0	0	0	1	0	1	0	0	0	0	2	0	0	1	1	2	2	0	1	1	2	1	2	1	1	0	0	0	0	0	1	0	0	0	2	0
739	1	0	0	0	0	0	1	2	1	1	1	0	0	0	0	0	1	0	2	1	1	1	0	2	0	0	1	2	2	1	0	1	1	0	0	1	1	0	2	0	0	1	1	2	1	0	0	2	0
740	1	0	0	0	0	1	2	1	2	2	0	0	0	0	0	0	1	1	1	1	0	1	1	1	1	1	1	1	2	2	0	1	1	1	0	2	2	0	1	1	1	0	0	1	0	0	0	1	0
741	1	0	0	0	1	1	2	2	0	0	1	1	1	1	0	0	2	1	2	0	0	1	2	0	1	1	1	2	2	1	1	1	1	2	1	1	1	0	0	0	0	1	0	1	0	0	0	2	0
742	0	0	0	1	0	2	2	1	1	1	1	0	0	0	0	0	2	0	2	0	0	1	1	1	0	0	2	2	2	2	1	1	1	1	0	1	2	0	1	1	0	0	0	1	0	1	0	2	0
743	1	1	0	0	0	1	2	1	2	2	0	0	0	0	0	0	1	1	1	1	0	0	0	2	0	0	2	2	2	2	1	1	1	0	0	1	1	0	1	0	0	0	0	2	0	2	0	2	0
744	0	1	1	1	0	1	2	1	1	1	0	1	1	1	0	0	0	2	1	0	0	0	0	2	0	0	2	2	2	2	1	1	1	0	0	1	1	1	0	1	0	1	1	2	1	0	0	2	0
745	1	0	0	1	0	1	0	2	0	0	1	0	0	0	0	0	1	0	2	0	0	0	1	1	0	0	1	1	2	2	0	0	0	0	1	2	2	0	1	2	1	0	0	2	1	1	1	1	0
746	0	0	0	0	0	0	2	0	2	1	1	0	0	0	0	0	0	0	2	0	0	0	0	2	0	0	2	2	2	1	0	2	2	0	1	2	0	0	1	0	0	0	0	2	2	1	0	1	1
747	0	0	1	0	0	0	1	1	2	1	0	1	2	2	0	0	1	1	1	0	0	0	0	2	0	0	0	2	1	1	1	0	0	1	1	1	1	0	1	0	0	0	0	1	0	1	0	2	0
748	0	0	0	0	0	0	2	0	2	2	0	1	1	1	0	0	2	0	1	0	0	1	0	2	0	0	2	1	2	2	1	1	1	0	0	2	1	0	1	1	0	1	1	1	1	0	0	0	1
749	1	0	0	1	0	1	2	1	2	1	0	1	2	2	0	0	1	0	2	0	0	0	1	1	1	2	0	1	1	1	1	0	1	1	0	2	1	1	0	1	0	0	0	2	1	0	0	2	0
750	1	0	1	1	0	1	2	0	2	2	0	0	0	0	0	0	0	2	0	1	1	0	0	2	1	1	2	2	2	2	0	1	1	2	1	1	1	1	1	0	0	1	1	2	1	1	0	0	2
751	0	0	0	0	0	1	2	1	2	1	1	0	1	0	0	1	2	0	2	0	0	1	2	0	1	1	2	2	2	2	0	2	1	0	1	2	1	0	1	2	1	1	1	2	1	1	0	2	0
752	0	1	0	0	0	1	1	1	1	1	1	0	0	0	0	0	1	1	1	1	1	1	0	2	1	1	1	2	1	1	2	1	1	1	0	1	1	0	0	2	0	1	1	2	1	2	0	1	0
753	0	0	0	0	0	1	2	1	1	1	0	1	1	1	0	0	2	0	2	0	0	0	0	2	0	0	2	1	2	2	0	2	2	0	0	1	1	1	0	0	0	1	1	2	1	1	0	1	1
754	1	0	0	0	0	1	1	1	2	2	1	0	2	1	0	1	2	0	2	0	0	1	0	2	1	1	1	1	1	1	0	0	0	1	0	2	1	1	0	1	0	1	0	1	1	1	1	0	0
755	0	0	0	0	0	0	2	2	1	1	0	2	2	1	1	0	0	0	2	1	1	0	0	2	1	1	1	1	2	2	1	0	0	0	0	2	2	0	0	1	0	0	0	1	1	1	0	2	0
756	1	0	0	0	0	1	2	0	2	2	0	0	2	0	1	1	0	1	1	0	0	2	1	1	1	1	2	1	2	2	0	2	2	2	0	2	2	1	0	0	0	0	0	1	0	0	0	1	0
757	0	0	0	0	0	0	2	2	1	1	0	0	0	0	0	1	0	2	0	1	0	0	0	2	0	0	2	2	2	2	2	2	2	0	0	1	0	0	2	1	1	1	1	1	1	2	0	2	0
758	1	0	0	0	0	1	1	2	1	1	1	0	1	0	0	1	1	1	1	1	1	0	1	1	1	1	2	2	2	2	1	1	1	0	0	2	0	1	1	0	0	0	0	1	0	0	0	2	0
759	1	0	0	0	1	2	2	2	1	0	0	0	1	1	0	0	1	0	2	0	0	1	0	2	0	0	1	1	2	2	0	1	1	0	0	2	0	0	2	0	1	1	0	0	1	0	0	1	1
760	0	0	0	0	0	1	0	2	0	0	2	0	0	0	0	0	1	0	2	0	0	0	1	1	0	0	1	2	2	2	2	1	2	1	1	1	2	0	0	2	0	0	0	2	1	1	1	0	0
761	0	0	0	0	1	2	2	0	2	2	0	1	1	1	0	0	1	0	2	0	0	0	0	2	0	0	1	2	2	2	0	2	2	1	0	1	2	0	1	1	0	0	1	2	1	1	0	1	0
762	1	1	0	0	1	1	1	2	0	0	1	0	1	0	0	0	1	1	1	1	1	0	0	2	0	0	1	2	1	1	2	2	2	0	0	1	1	0	1	0	0	0	1	1	1	0	0	2	0
763	1	0	1	0	0	2	1	2	1	1	1	0	2	2	0	0	2	0	2	0	0	0	0	2	0	0	1	2	1	1	2	1	1	1	0	0	1	0	0	1	0	0	0	2	2	0	0	2	0
764	1	0	0	0	0	0	1	1	1	1	1	0	0	0	0	0	1	0	2	0	0	2	0	2	0	0	2	2	1	1	2	1	2	2	1	2	2	0	1	1	0	0	0	2	0	1	0	1	0
765	1	0	1	0	1	2	0	2	0	0	2	1	1	1	0	0	1	2	0	1	1	1	0	2	0	0	2	2	2	2	1	2	2	0	0	1	0	0	1	1	0	0	0	2	0	2	0	2	0
766	1	0	0	0	0	2	1	2	0	0	2	0	0	0	0	0	0	0	2	0	0	0	1	1	1	1	1	2	2	2	2	1	2	0	0	2	1	1	0	0	0	1	0	1	1	0	0	1	1
767	1	0	0	1	0	1	1	1	1	1	2	0	0	0	0	0	1	0	1	0	0	1	1	1	1	1	0	2	1	1	2	1	1	1	0	2	1	0	1	1	0	0	0	2	1	0	1	1	0
768	1	1	0	0	0	1	2	1	2	1	0	1	1	1	0	0	1	1	1	1	1	0	0	2	0	0	0	1	2	2	0	1	1	0	1	2	1	0	2	0	1	0	0	2	1	1	0	1	0
769	1	0	0	0	0	0	2	2	2	0	1	2	1	1	0	0	1	2	0	1	1	0	0	2	0	0	1	2	2	2	0	2	2	1	0	1	0	0	2	1	1	0	0	2	0	0	0	1	0
770	1	0	0	0	0	1	1	2	0	0	2	1	2	2	0	0	0	2	1	0	0	0	1	1	0	0	1	1	2	2	0	1	1	1	0	1	0	1	0	0	0	0	0	2	0	1	0	1	0
771	1	0	0	1	0	1	2	2	1	0	0	1	1	1	0	0	1	2	0	1	1	1	2	0	1	1	1	2	1	1	1	0	1	0	0	2	1	2	0	0	0	0	0	2	0	0	0	2	0
772	1	0	0	1	0	2	2	0	1	1	1	0	0	0	0	0	1	1	1	1	1	1	0	2	0	0	0	1	1	1	1	1	1	1	1	1	2	0	1	1	1	0	0	2	0	1	0	1	0
773	1	0	0	0	0	0	2	2	2	1	0	1	1	1	0	0	1	1	1	1	0	0	0	2	1	1	1	0	1	2	1	2	2	1	0	2	1	0	0	1	0	0	0	2	0	0	0	1	1
774	1	0	1	1	1	2	1	1	1	1	1	1	1	1	0	0	0	0	2	1	1	0	0	2	0	0	2	2	2	2	1	1	1	1	1	2	2	1	0	1	0	0	0	1	0	0	0	1	0
775	1	0	0	0	0	1	1	1	0	0	2	1	1	1	0	0	2	1	1	1	1	0	1	1	1	1	1	1	1	1	1	1	1	0	0	1	1	0	0	2	0	0	0	1	1	0	0	2	0
776	0	0	0	0	0	2	2	2	2	1	1	0	0	0	0	0	1	0	2	1	1	0	1	1	0	0	2	2	1	2	1	1	1	1	1	2	2	0	0	2	0	0	0	2	2	0	0	2	0
777	1	0	0	0	0	0	2	2	1	1	0	1	1	0	1	0	0	1	1	0	0	0	0	2	0	0	2	2	2	1	0	1	1	0	0	2	1	1	1	1	1	0	0	2	1	1	0	2	0
778	0	0	0	1	0	1	2	2	2	0	0	0	0	0	0	0	2	1	1	1	1	1	0	2	0	0	1	2	1	1	2	0	0	1	1	1	1	0	2	0	1	0	0	2	0	1	0	1	0
779	1	0	0	1	0	1	2	1	2	1	1	0	0	0	0	0	1	2	0	0	0	0	0	2	2	2	2	2	2	2	2	2	2	0	0	0	2	0	0	1	0	0	0	1	0	0	1	0	0
780	0	0	0	0	0	0	1	2	1	1	1	0	0	0	0	0	1	0	2	1	1	0	0	2	1	1	2	2	2	2	2	1	1	0	0	2	1	1	0	1	0	0	0	0	0	0	0	1	1
781	0	0	0	0	0	1	2	2	1	1	1	0	0	0	0	0	0	1	1	0	0	0	0	2	0	0	2	1	2	2	1	1	2	0	0	2	1	1	0	1	0	1	1	1	1	1	0	2	0
782	1	0	1	1	0	1	2	1	1	1	0	0	1	0	0	1	1	1	1	0	0	0	1	1	0	0	2	2	2	2	1	0	0	0	0	2	1	0	1	1	0	0	0	2	0	0	0	1	1
783	1	1	0	0	1	2	1	2	0	0	0	0	0	0	0	0	1	0	1	0	0	1	0	2	0	0	1	2	2	2	0	1	2	0	0	2	2	1	0	1	0	0	1	1	1	0	0	0	0
784	1	0	0	0	0	1	2	0	2	2	0	0	0	0	0	0	0	2	0	1	0	1	0	2	0	0	1	2	2	2	0	1	1	1	1	1	1	0	2	0	0	0	0	2	0	0	1	0	0
785	1	0	0	0	1	2	1	1	2	1	0	0	2	0	0	1	2	2	1	1	1	0	0	2	0	0	2	2	2	2	1	0	0	1	0	2	1	0	0	1	0	0	0	1	0	1	0	1	0
786	0	0	0	1	0	2	1	2	1	1	0	0	1	0	0	0	1	1	1	1	1	0	0	2	0	0	2	2	2	2	0	1	1	1	0	1	1	0	2	0	0	0	0	2	0	0	0	2	0
787	0	0	0	0	0	1	2	2	1	0	0	1	1	1	0	0	1	2	1	0	0	1	1	1	0	0	2	2	2	2	1	1	1	1	1	2	1	0	1	0	0	0	0	2	0	0	0	2	0
788	1	0	0	0	0	0	1	1	1	1	1	0	1	1	0	0	0	1	1	1	1	0	0	2	0	0	2	2	2	2	0	1	2	1	1	1	2	0	1	0	0	0	0	2	0	1	0	1	0
789	0	0	0	0	0	2	1	2	0	0	0	0	1	0	0	0	0	2	1	0	0	1	0	2	0	0	2	2	1	1	2	1	1	0	1	2	2	0	1	1	0	1	1	1	1	0	0	0	0
790	1	0	0	0	0	2	2	2	2	0	0	0	1	0	0	1	2	0	1	0	0	0	0	2	1	1	1	2	2	2	2	1	1	0	0	1	1	1	0	1	0	1	0	1	0	1	0	1	0
791	0	0	0	0	1	2	2	0	2	1	2	0	1	0	0	1	1	1	1	1	1	0	1	1	0	0	1	1	2	2	0	2	2	1	0	2	1	1	0	1	0	0	0	2	0	2	0	2	0
792	1	0	0	1	0	1	1	1	1	1	0	0	0	0	0	0	2	0	1	0	0	1	1	1	1	1	2	2	2	2	0	1	1	0	0	2	2	0	1	1	0	1	1	1	0	0	0	1	0
793	0	0	0	0	0	0	2	1	2	1	0	0	1	0	0	0	1	1	1	1	1	0	0	2	0	0	1	1	1	1	1	1	1	0	0	2	2	0	0	2	0	1	0	1	2	0	0	2	0
794	1	0	0	0	1	1	1	2	1	1	1	1	1	1	0	0	1	1	1	0	0	0	0	2	0	0	1	2	2	2	1	1	1	0	0	2	1	0	1	2	1	0	0	1	0	0	0	1	0
795	1	0	0	0	0	0	2	1	2	1	0	0	2	0	0	1	0	1	2	1	1	0	0	2	0	0	2	2	2	2	1	1	1	0	0	2	1	0	0	2	0	1	1	2	1	1	0	1	0
796	0	0	0	0	0	0	1	2	1	1	1	1	1	2	0	0	1	1	1	1	0	0	0	2	0	0	2	2	1	1	1	1	1	0	0	2	1	0	1	2	1	1	1	2	0	0	0	2	0
797	1	0	0	1	0	2	1	2	0	0	0	1	1	1	0	0	0	1	2	0	0	0	0	2	0	0	1	1	2	2	0	2	2	1	0	2	1	0	1	2	1	0	0	1	0	0	1	0	0
798	1	0	0	0	0	1	2	1	1	1	0	0	1	0	0	0	1	0	2	0	0	0	0	2	0	0	2	2	2	2	0	2	2	0	0	1	1	0	1	1	0	0	0	2	0	0	0	2	0
799	1	0	0	0	0	1	2	1	1	0	0	1	1	1	0	0	2	1	1	0	0	0	0	2	0	0	2	2	2	2	1	0	0	0	0	2	1	1	0	0	0	0	0	1	0	0	0	2	0
800	1	0	0	0	0	0	1	2	1	1	0	0	1	0	0	0	1	0	2	0	0	1	1	1	1	1	1	1	2	2	1	1	2	2	0	1	2	0	2	0	0	0	0	0	0	0	0	1	1
801	0	0	0	1	0	2	1	2	1	1	1	1	2	2	0	0	1	0	1	1	1	0	0	2	0	0	2	2	2	2	1	2	2	0	0	1	1	0	0	2	0	0	0	1	1	0	0	2	0
802	1	0	0	0	0	1	1	2	1	1	1	1	1	1	0	0	1	1	1	1	1	0	0	2	0	0	1	1	2	2	1	1	2	2	1	1	2	0	0	2	0	2	2	2	2	1	0	2	0
803	1	0	0	0	0	0	1	1	1	1	0	0	1	0	0	1	1	1	1	2	1	0	1	1	0	0	1	1	2	2	1	2	2	1	0	2	0	0	1	0	0	0	0	1	0	0	0	2	0
804	1	0	1	1	0	1	2	1	2	1	0	0	1	0	0	0	2	0	2	0	0	1	0	2	0	0	1	2	1	1	2	1	2	2	2	2	1	0	1	0	0	0	0	2	0	0	0	1	0
805	0	0	0	0	0	0	1	1	1	1	1	0	1	0	0	1	1	1	1	1	1	0	1	1	0	0	1	2	2	1	1	2	2	0	0	1	2	0	0	2	0	1	1	2	1	2	0	2	0
806	1	0	0	1	0	2	2	0	1	1	1	0	0	0	0	0	0	0	2	1	1	1	0	2	0	0	1	2	2	1	0	1	1	1	1	2	1	0	1	1	0	0	0	2	0	1	0	0	0
807	0	0	0	0	1	1	2	1	1	0	1	0	0	0	0	0	0	2	0	2	0	0	0	2	0	0	0	1	1	1	1	1	1	1	1	1	1	0	0	1	0	1	0	1	0	1	0	1	1
808	0	0	0	0	1	1	0	1	1	1	1	0	1	0	0	0	1	0	2	0	0	1	1	1	1	1	2	2	2	2	2	0	0	0	0	2	2	1	0	1	0	0	0	2	0	2	0	1	1
809	0	0	0	1	0	1	2	2	1	0	1	1	2	1	0	1	1	0	2	1	1	0	0	2	0	0	1	2	2	2	2	0	0	0	0	2	1	0	2	0	1	0	0	1	0	0	0	1	0
810	0	0	0	1	0	2	2	1	1	0	0	1	0	0	0	0	2	0	2	0	0	1	0	2	0	0	2	2	2	2	1	0	0	0	0	2	1	0	1	1	0	0	0	1	0	0	0	2	0
811	1	0	0	0	0	0	2	2	1	1	0	1	1	0	1	0	2	2	1	1	1	1	0	2	0	0	2	2	2	2	0	2	2	0	0	2	1	1	0	0	0	0	0	2	1	0	0	0	2
812	0	0	0	0	0	0	2	2	1	1	0	0	1	0	0	1	2	2	1	0	0	1	0	2	0	0	1	1	2	2	0	0	0	0	0	2	2	0	0	2	0	0	0	2	2	0	0	2	0
813	0	0	0	0	0	0	2	2	1	0	0	1	1	1	0	0	1	0	2	1	0	1	0	2	0	0	2	2	2	2	0	1	1	1	1	1	1	1	0	1	0	0	0	2	0	2	0	1	0
814	0	0	0	1	0	1	2	2	2	2	0	0	1	1	0	0	1	1	2	1	0	1	0	2	0	0	1	2	2	2	0	2	1	0	1	2	1	1	0	0	0	1	1	2	1	1	0	2	0
815	1	0	0	0	2	2	2	0	2	2	0	0	0	0	0	0	1	1	1	0	0	0	1	1	0	0	0	1	1	0	1	0	1	1	0	2	1	0	1	0	0	0	0	1	1	0	0	1	0
816	0	0	0	0	0	0	1	1	1	1	1	0	0	0	0	0	0	2	0	0	0	1	0	2	0	0	0	2	0	0	2	1	2	1	0	2	1	0	2	0	0	1	0	1	0	0	0	1	0
817	1	0	0	0	1	1	1	2	1	1	1	0	0	0	0	0	1	0	2	0	0	0	0	2	0	0	1	2	1	1	2	1	1	0	0	1	2	1	0	2	1	0	0	2	0	1	1	1	0
818	0	0	0	0	0	1	2	0	2	2	0	0	0	0	0	0	1	0	2	0	0	0	0	2	0	0	2	2	2	2	1	0	1	0	0	2	2	0	0	1	0	0	0	1	0	1	0	2	0
819	1	0	0	0	0	0	1	2	1	1	1	0	0	0	0	0	2	1	1	0	0	1	0	2	0	0	1	2	2	2	2	2	2	0	0	1	1	0	2	0	1	0	0	1	0	0	0	0	0
820	1	0	0	0	1	2	1	1	1	1	1	0	0	0	0	1	1	1	1	1	1	1	1	1	1	1	0	2	0	0	2	1	1	1	0	0	2	0	1	1	0	0	0	2	0	0	0	0	1
821	1	0	0	0	1	2	2	2	2	0	1	0	0	0	0	0	1	1	1	1	0	0	1	1	0	0	2	2	2	2	1	1	1	0	0	1	2	0	1	1	0	0	0	1	0	0	0	0	1
822	1	0	0	1	0	1	2	1	2	1	0	0	0	0	0	0	2	1	2	1	1	0	0	2	0	0	2	2	2	2	0	1	1	0	0	1	1	1	0	1	0	0	0	1	0	0	1	0	0
823	0	1	0	0	0	1	2	1	2	2	0	1	2	0	1	0	1	2	0	1	1	0	0	2	0	0	1	2	2	2	0	2	2	1	0	1	1	1	0	1	0	0	0	2	1	1	0	1	0
824	1	0	0	0	0	0	2	2	2	1	0	0	1	1	0	0	1	2	1	0	0	1	0	2	0	0	1	2	1	0	1	1	2	2	0	1	2	1	0	1	0	0	0	2	0	0	0	2	0
825	1	0	0	0	0	0	2	1	2	2	0	1	1	1	0	0	0	1	0	1	1	0	1	1	0	0	0	2	0	0	2	1	1	0	0	1	1	1	0	1	0	0	0	1	0	0	0	0	1
826	1	1	0	0	1	1	0	2	0	0	2	0	0	0	0	0	2	0	2	1	0	0	0	2	0	0	1	1	1	1	1	1	1	2	1	1	1	0	2	0	0	0	0	2	0	0	0	2	0
827	1	0	0	1	0	2	1	1	1	1	0	0	1	0	0	1	2	0	1	0	0	0	0	2	0	0	1	1	2	2	0	1	1	1	1	2	1	0	1	2	1	0	0	2	0	1	0	2	0
828	0	0	0	1	0	1	2	1	1	0	0	0	0	0	0	0	1	1	1	1	1	0	1	1	0	0	1	2	2	1	1	0	1	1	0	2	2	0	1	1	0	1	1	2	2	0	0	2	0
829	0	0	0	0	0	0	1	1	1	1	1	1	2	1	0	1	1	2	0	2	1	0	0	2	1	1	2	2	2	2	1	1	1	0	1	1	0	2	0	0	0	1	1	2	1	1	0	2	0
830	0	1	0	0	1	1	1	2	1	1	1	0	0	0	0	0	2	2	0	2	0	0	0	2	0	0	1	2	1	1	1	1	2	2	1	1	1	0	1	2	1	0	0	1	0	1	0	2	0
831	1	0	0	0	0	1	2	2	2	1	0	1	1	1	0	0	1	1	1	1	1	1	0	2	0	0	1	2	2	2	2	0	0	1	2	2	1	0	2	0	0	0	0	2	1	0	0	2	0
832	0	0	1	0	0	1	1	1	2	2	1	0	1	0	0	1	0	1	0	1	1	2	1	1	1	1	1	1	1	1	2	1	1	1	0	1	1	0	2	0	0	1	0	1	1	0	0	1	1
833	0	0	0	0	1	2	1	1	1	1	0	1	1	1	0	0	1	1	1	1	1	1	0	2	0	0	2	2	1	1	2	1	1	2	1	2	2	0	0	1	0	0	0	1	0	1	0	2	0
834	1	0	0	1	0	2	1	1	1	1	1	0	2	2	0	0	1	1	1	2	1	1	0	2	1	1	1	2	2	1	0	1	1	1	2	2	1	0	0	1	0	0	0	0	0	0	0	0	0
835	1	0	0	1	0	1	2	1	1	1	0	0	0	0	0	0	1	1	1	1	1	0	0	2	0	0	2	2	2	2	1	0	1	0	0	2	2	0	1	1	0	0	0	2	1	1	0	2	0
836	0	0	0	1	0	1	2	2	1	1	1	0	1	1	0	0	1	2	0	1	1	0	0	2	0	0	1	1	2	2	0	1	2	0	0	2	2	0	1	1	0	0	0	2	1	0	0	1	0
837	1	0	0	0	0	0	2	0	1	1	0	0	1	0	0	1	1	1	1	0	0	0	0	2	0	0	1	2	1	1	2	0	1	1	0	2	1	0	1	2	1	1	1	1	1	1	0	0	0
838	0	0	0	1	0	1	0	2	0	0	1	1	1	1	0	0	0	1	1	1	0	0	0	2	1	1	1	1	2	2	0	2	2	0	0	1	2	0	0	1	0	1	0	0	1	1	0	1	1
839	1	0	0	0	0	1	2	2	1	0	0	1	1	1	0	0	0	0	2	0	0	0	0	2	0	0	1	1	1	1	1	2	2	1	0	2	1	1	0	1	0	0	0	0	0	0	1	0	0
840	1	0	0	0	2	2	1	1	2	1	0	0	0	0	0	0	2	2	0	2	2	0	0	2	0	0	1	2	2	1	1	2	2	0	0	2	1	0	1	1	0	1	1	1	0	0	0	1	0
841	0	0	0	1	0	1	2	2	2	0	1	2	2	1	1	0	1	1	1	2	1	1	0	2	1	1	2	2	2	2	0	1	2	0	0	2	1	1	1	1	1	0	1	1	1	0	0	2	0
842	1	0	0	1	0	2	2	1	2	2	0	0	1	0	0	0	1	1	1	1	0	1	0	2	0	0	2	2	2	2	0	1	2	1	1	1	1	1	0	1	0	0	0	1	0	0	0	2	0
843	0	0	0	0	0	1	1	1	2	2	0	1	1	1	0	0	2	0	2	0	0	1	0	2	0	0	2	2	2	2	1	2	2	1	0	1	2	0	0	2	0	0	0	0	0	0	0	1	1
844	1	0	0	1	0	1	1	2	1	1	1	0	0	0	0	0	2	2	0	1	1	0	0	2	0	0	1	1	2	2	0	0	0	0	1	2	1	1	0	1	0	0	0	1	0	0	0	1	1
845	0	0	0	0	0	1	1	2	1	0	1	0	1	1	0	0	1	2	0	1	1	1	0	2	0	0	2	2	2	2	0	1	1	1	0	1	0	0	2	1	1	0	0	1	0	0	0	1	0
846	1	0	1	0	0	1	2	0	2	1	1	1	2	2	0	0	2	1	1	1	1	0	1	1	0	0	0	2	1	1	1	1	2	0	0	2	2	0	1	1	0	1	1	2	1	2	0	2	0
847	0	0	1	1	0	2	1	1	0	0	2	0	1	1	0	0	0	1	1	1	1	1	0	2	0	0	1	2	2	1	1	0	0	0	0	1	0	1	0	0	0	1	1	1	1	2	0	2	0
848	1	0	0	0	0	1	2	1	1	1	0	0	1	0	0	0	1	0	2	0	0	1	1	1	0	0	2	2	2	2	1	2	2	0	0	1	1	0	0	1	0	1	1	1	1	0	0	1	1
849	1	0	0	0	0	1	2	0	2	2	0	1	1	1	0	0	1	1	1	1	1	0	1	1	0	0	1	2	2	1	0	1	1	1	0	1	0	0	1	1	0	0	0	2	1	0	0	1	1
850	1	0	0	0	1	1	2	1	2	2	0	0	0	0	0	0	1	1	1	1	0	0	1	1	1	1	1	2	2	2	2	1	1	0	0	1	1	0	1	1	0	0	0	2	0	1	0	1	0
851	0	0	0	0	1	2	2	2	1	1	0	0	2	2	0	0	1	0	2	0	0	1	0	2	0	0	0	2	1	1	2	1	2	2	2	2	1	1	1	1	1	0	0	1	0	0	0	2	0
852	1	0	0	0	0	0	2	1	2	2	0	1	2	1	1	0	1	1	1	0	0	1	0	2	1	1	2	2	1	1	2	0	2	0	0	2	1	1	0	0	0	0	0	1	1	0	0	2	0
853	0	0	0	0	0	0	1	2	1	1	1	0	2	1	0	0	2	1	1	1	1	1	1	1	1	2	1	2	1	1	1	2	2	0	0	1	1	0	1	1	0	0	0	1	0	0	0	0	0
854	0	0	0	0	1	1	2	2	1	1	1	1	1	1	0	0	2	2	0	1	1	1	0	2	0	0	2	2	2	2	1	0	2	1	0	2	1	1	1	1	1	0	1	2	1	0	0	1	0
855	0	1	0	0	1	1	1	2	0	0	1	0	0	0	0	0	2	0	1	0	0	0	1	1	1	1	2	2	2	2	1	0	0	0	0	2	0	0	1	1	1	0	0	2	0	2	0	2	0
856	1	0	0	1	0	1	1	1	1	0	1	0	0	0	0	0	2	0	2	0	0	0	1	1	1	1	2	2	2	2	0	1	1	0	0	1	1	0	2	0	0	0	0	0	0	1	0	1	1
857	1	0	0	0	0	2	2	0	2	2	0	0	0	0	0	0	2	1	2	1	1	0	0	2	1	1	2	2	2	2	1	1	1	1	0	1	2	0	0	2	0	2	2	2	1	1	0	1	0
858	0	1	1	1	0	1	2	1	2	2	0	0	0	0	0	0	1	0	2	1	0	0	0	2	0	0	1	1	2	2	0	1	1	1	0	1	1	0	1	1	0	1	1	1	1	0	0	2	0
859	1	1	0	0	0	1	2	0	1	1	1	1	1	1	0	0	1	2	0	2	2	1	0	2	1	1	2	2	2	2	1	0	1	1	0	2	1	1	0	1	0	0	0	2	0	0	0	2	0
860	0	0	0	0	0	0	2	2	1	0	0	0	2	2	0	0	2	0	2	0	0	1	1	1	1	1	2	2	2	2	0	1	1	2	1	1	0	1	1	0	0	0	0	2	0	0	0	1	0
861	0	0	0	0	0	1	2	2	2	1	0	0	2	1	0	0	1	2	0	1	1	0	0	2	0	0	0	1	2	2	0	0	0	0	0	2	0	0	2	0	0	1	1	1	1	2	0	2	0
862	1	0	0	0	0	0	1	2	1	0	1	0	0	0	0	0	1	2	0	1	0	0	0	2	0	0	1	2	1	1	1	2	2	0	0	2	1	1	0	1	0	1	1	2	1	0	0	2	0
863	0	0	0	0	0	0	2	1	1	0	0	0	1	0	0	0	0	2	0	1	0	0	0	2	0	0	1	1	2	2	0	1	2	0	0	2	2	0	0	2	0	0	0	1	0	0	0	1	1
864	0	0	0	0	0	0	1	2	1	1	0	1	1	1	0	0	2	0	2	0	0	0	0	2	0	0	0	1	2	2	0	1	0	0	1	2	1	0	0	1	0	1	1	1	1	1	0	0	0
865	1	0	0	1	0	1	2	1	2	1	0	1	1	1	0	0	0	2	1	0	0	0	0	2	0	0	0	1	1	1	1	2	2	1	0	2	2	0	0	2	0	1	1	2	1	1	0	2	0
866	1	0	0	1	0	1	2	1	2	1	0	0	1	0	0	1	1	1	1	1	1	0	1	1	0	0	1	1	2	2	1	1	1	0	1	1	1	1	0	0	0	1	0	1	1	0	0	1	0
867	0	0	1	0	1	2	1	1	2	2	0	1	0	0	0	0	2	0	2	1	1	1	0	2	0	0	1	1	2	2	0	2	2	0	0	0	1	1	1	1	0	0	0	2	0	0	0	0	1
868	0	0	0	1	0	1	1	2	1	1	0	1	2	1	0	0	2	1	2	0	0	1	0	2	0	0	1	2	1	1	1	2	1	0	1	2	2	0	1	1	0	0	0	2	2	0	0	1	1
869	1	0	0	0	1	1	2	2	1	1	0	1	1	1	0	0	1	2	0	2	2	0	0	2	0	0	2	1	2	2	0	0	0	0	0	2	1	0	2	1	1	0	0	1	0	0	0	2	0
870	1	0	0	0	2	2	2	1	2	2	0	0	0	0	0	0	2	1	1	0	0	0	0	2	0	0	1	1	2	2	1	1	2	0	0	2	1	1	0	0	0	0	0	2	0	0	0	1	0
871	0	1	0	0	0	1	1	1	2	2	0	0	0	0	0	0	2	0	2	0	0	0	0	2	2	2	1	2	2	2	2	1	0	1	0	2	1	1	1	1	0	0	0	2	1	1	0	0	1
872	0	0	0	0	1	1	2	2	2	0	1	1	2	1	0	0	0	1	0	0	0	2	0	2	0	0	1	0	2	2	0	1	1	0	0	1	0	0	1	1	0	0	0	2	0	1	1	0	0
873	1	0	0	0	1	1	2	2	1	0	1	0	0	0	0	0	1	1	0	2	2	0	1	1	2	2	1	1	2	2	0	1	1	0	0	1	1	0	1	0	0	1	0	0	1	0	0	2	0
874	0	1	0	0	1	1	1	1	1	1	0	0	0	0	0	0	2	0	2	0	0	0	0	2	1	1	2	2	2	2	1	1	1	0	0	2	2	0	1	1	0	0	0	1	1	1	0	0	0
875	1	0	0	0	0	2	1	0	2	2	0	1	1	1	0	0	0	2	0	2	0	0	0	2	0	0	1	2	2	2	0	1	2	2	2	2	1	0	1	0	0	0	0	2	0	0	0	1	0
876	0	1	0	0	1	2	1	2	1	0	1	0	0	0	0	0	1	2	0	1	0	0	0	2	0	0	2	2	2	2	1	1	1	0	0	1	0	0	2	0	0	1	1	2	1	1	0	1	0
877	0	0	0	1	0	1	2	1	2	1	0	1	1	1	0	0	2	0	2	0	0	0	0	2	1	1	1	1	2	2	0	2	2	0	0	1	2	0	0	2	0	0	0	2	0	0	0	2	0
878	0	0	0	1	0	1	2	2	2	2	0	0	0	0	0	0	0	0	2	0	0	0	1	1	1	2	1	2	2	1	0	1	1	0	0	1	2	1	0	1	0	0	0	1	1	0	0	1	0
879	0	0	0	0	0	0	2	2	1	0	1	0	1	1	0	0	2	0	2	0	0	1	1	1	1	1	1	1	1	1	1	0	0	0	0	1	1	0	2	0	1	0	0	1	0	0	0	2	0
880	0	0	0	1	1	2	1	2	1	0	1	0	1	0	0	1	0	0	2	1	1	1	1	1	1	1	1	1	2	2	0	1	2	1	0	1	2	0	0	2	0	1	1	1	1	1	0	2	0
881	0	0	0	0	0	0	1	2	1	1	0	2	2	2	0	0	0	1	1	1	1	0	0	2	0	0	1	1	2	2	0	1	1	1	1	2	2	0	0	2	0	0	0	2	1	2	1	1	0
882	0	0	0	1	0	1	2	1	2	2	0	0	0	0	0	0	1	1	1	1	0	0	0	2	0	0	1	0	2	2	0	0	1	1	0	2	1	0	1	1	0	0	0	2	1	1	1	1	0
883	1	0	0	0	0	0	1	2	1	0	1	0	0	0	0	0	1	0	2	0	0	1	1	1	1	1	1	1	2	2	0	1	1	1	1	2	1	1	1	1	1	0	0	2	2	0	1	1	0
884	1	0	0	0	0	0	1	2	1	1	1	0	1	0	0	1	2	1	1	1	1	0	0	2	0	0	1	1	1	2	1	1	1	0	0	2	0	0	2	0	1	0	0	2	1	1	0	0	1
885	1	0	0	0	1	2	2	1	2	1	0	0	0	0	0	0	2	0	2	0	0	1	0	2	0	0	1	1	2	2	0	1	1	1	2	2	1	0	1	1	0	1	1	2	1	1	0	1	1
886	1	0	0	0	1	1	2	2	1	1	0	1	2	2	0	0	0	0	2	0	0	0	0	2	0	0	0	1	1	1	1	1	2	0	0	2	2	0	1	1	0	1	1	1	1	1	0	0	2
887	1	0	0	0	2	2	2	0	2	2	0	0	2	1	0	0	2	1	1	1	1	0	0	2	0	0	1	1	2	2	0	1	1	1	0	1	1	0	1	2	1	0	0	2	0	0	1	0	0
888	1	0	0	0	0	1	1	2	0	0	0	0	0	0	0	0	1	1	1	1	1	0	0	2	0	0	2	2	2	2	1	0	0	1	1	2	1	0	0	1	1	0	0	0	0	0	0	2	0
889	1	0	1	0	0	1	1	2	1	1	0	0	0	0	0	0	1	2	1	1	0	0	0	2	0	0	1	1	1	1	1	2	2	0	0	1	1	0	2	0	1	0	0	1	1	0	0	0	1
890	0	0	1	1	0	1	2	2	1	0	0	0	0	0	0	0	1	0	2	0	0	0	0	2	0	0	2	2	2	2	0	2	2	0	1	2	2	0	1	1	0	1	1	2	1	0	1	1	0
891	1	0	0	1	0	1	1	1	1	1	1	0	0	0	0	0	2	1	1	1	1	0	0	2	0	0	2	2	2	2	0	1	1	0	1	1	1	0	2	0	0	1	1	2	2	0	0	2	0
892	0	1	0	0	0	1	1	2	0	0	1	1	1	1	0	0	1	1	1	0	0	1	1	1	1	1	2	2	2	2	1	1	2	1	0	2	2	0	0	1	0	0	0	2	0	2	0	2	0
893	0	0	0	0	0	0	1	2	1	1	1	0	1	0	0	0	2	2	0	1	1	1	2	0	1	1	2	2	2	2	1	0	0	0	0	2	2	0	1	1	0	1	1	2	1	1	0	1	0
894	1	0	0	0	0	1	1	2	1	0	1	0	1	0	0	0	1	1	1	1	0	0	0	2	0	0	1	1	1	1	1	1	1	2	1	2	1	1	0	0	0	0	0	2	1	2	0	1	0
895	1	1	1	1	0	2	1	2	0	0	1	0	0	0	0	0	0	2	0	1	0	0	0	2	0	0	1	2	2	2	1	1	2	0	1	2	0	1	1	0	0	1	1	2	1	1	0	0	1
896	1	0	0	0	0	1	2	2	2	2	0	1	1	1	0	0	2	0	2	0	0	0	0	2	0	0	2	2	2	2	0	1	1	2	1	1	1	1	0	1	0	1	1	2	1	0	0	1	0
897	0	0	0	0	0	0	2	0	2	1	1	0	0	0	0	0	1	0	2	0	0	1	1	2	0	0	1	1	2	2	0	1	1	1	0	2	1	0	1	1	0	0	0	1	0	0	1	1	0
898	1	1	1	0	0	1	2	1	2	2	0	0	1	0	0	0	1	1	1	1	0	1	0	2	0	0	2	2	2	2	1	1	1	1	1	2	2	1	0	2	1	0	0	2	0	0	0	1	0
899	1	0	0	1	1	2	2	1	2	0	1	0	2	0	0	1	1	1	1	1	0	1	1	1	1	2	0	2	1	1	2	2	2	0	0	1	2	0	0	1	0	0	0	0	0	0	0	2	0
900	1	0	0	0	0	1	2	1	1	1	0	1	1	1	0	0	2	2	0	1	1	0	0	2	0	0	1	1	1	1	2	1	1	1	0	2	1	0	1	1	0	0	0	2	2	0	0	2	0
901	0	0	1	2	0	2	2	2	2	1	1	1	1	1	0	0	0	0	2	0	0	0	0	2	0	1	1	1	1	1	0	1	1	1	2	2	1	0	1	1	0	1	0	1	0	1	0	2	0
902	0	0	0	1	0	2	2	1	2	1	1	1	1	2	0	0	1	1	1	1	1	0	2	0	0	0	1	2	2	2	0	1	1	1	2	2	1	0	1	1	0	0	0	2	1	2	0	0	1
903	0	0	0	0	1	1	2	2	1	0	0	0	1	1	0	0	2	0	2	0	0	0	0	2	0	0	2	2	2	2	1	1	2	0	0	2	1	0	0	2	0	0	0	2	0	0	0	1	0
904	0	0	0	0	1	1	2	1	2	2	0	0	0	0	0	0	1	1	1	1	0	0	0	2	0	0	0	2	1	1	1	1	1	1	0	2	2	0	1	1	1	1	0	0	1	1	0	2	0
905	0	0	1	0	0	2	1	1	2	1	0	0	0	0	0	0	2	0	1	0	0	1	0	2	1	1	2	2	2	2	1	2	1	0	0	2	1	1	0	1	0	0	0	2	0	0	0	1	1
906	1	0	0	0	0	1	2	2	1	1	0	0	0	0	0	0	1	1	1	1	0	0	0	2	0	0	1	2	2	1	0	1	1	1	1	2	1	1	0	1	0	0	0	2	0	0	0	1	1
907	1	0	0	0	0	0	1	1	1	1	0	1	2	1	0	0	2	1	1	1	0	0	0	2	0	0	2	2	2	2	2	1	1	0	0	1	1	1	0	1	0	1	0	0	1	1	0	2	0
908	1	0	0	0	1	1	2	0	2	2	0	0	1	1	0	0	1	2	0	1	0	0	0	2	0	0	2	2	2	2	2	1	1	0	0	1	1	1	0	1	0	0	0	2	1	0	0	0	0
909	1	0	0	0	1	1	2	2	2	0	0	0	0	0	0	0	1	1	1	0	0	0	0	2	0	0	2	2	2	2	2	1	2	0	0	2	2	1	0	2	1	1	1	2	1	0	0	0	0
910	1	0	0	0	1	1	2	2	2	1	0	1	1	1	0	0	2	0	1	0	0	1	0	2	0	0	1	2	2	2	2	2	2	0	0	2	1	0	1	0	0	0	0	1	0	0	0	1	0
911	0	0	1	0	1	1	1	1	0	0	2	1	1	1	0	0	2	1	1	0	0	0	0	2	1	1	2	2	2	2	1	1	1	0	0	2	2	0	1	1	0	0	0	2	0	0	0	2	0
912	0	0	1	0	0	1	2	1	2	1	0	0	1	0	0	1	0	2	0	1	0	0	0	2	0	0	0	1	1	1	1	0	2	1	0	2	1	0	1	0	0	1	1	2	1	0	0	1	1
913	1	0	1	0	0	2	2	2	2	1	0	0	1	1	0	0	1	1	1	1	1	1	0	2	1	1	2	2	2	2	2	1	1	0	0	2	1	0	1	0	0	0	0	1	1	0	0	2	0
914	0	0	0	1	0	1	1	2	0	0	0	0	0	0	0	0	0	1	1	0	0	0	0	2	0	0	1	2	1	1	2	2	2	0	0	2	2	0	0	2	0	0	0	1	0	0	0	0	0
915	1	0	0	0	0	1	2	2	2	1	0	0	1	1	0	0	2	1	1	1	1	1	0	2	0	0	0	2	2	2	1	0	1	0	0	2	2	0	1	1	0	0	0	1	0	1	0	2	0
916	0	0	0	0	0	2	2	1	2	1	0	1	2	1	0	0	2	0	2	0	0	0	1	1	1	1	2	2	2	2	0	0	0	0	0	2	1	0	1	1	0	0	0	2	0	0	0	0	1
917	0	0	0	0	1	1	1	2	1	1	0	0	0	0	0	1	0	0	2	1	1	0	0	2	0	0	2	2	2	2	0	1	1	0	0	1	1	0	1	1	0	0	0	2	1	1	0	0	1
918	0	0	0	0	0	1	1	1	1	1	1	0	1	1	0	0	1	2	0	1	1	0	0	2	0	0	2	2	2	2	2	0	1	0	0	2	1	1	0	0	0	0	0	1	0	0	0	1	0
919	1	0	0	0	0	0	2	1	2	2	0	0	0	0	0	0	1	1	1	1	0	1	0	2	0	0	2	2	2	1	1	0	0	1	1	2	1	0	0	0	0	0	0	2	0	0	0	2	0
920	1	0	0	0	1	1	2	2	2	1	0	0	1	0	0	1	0	2	0	1	0	1	0	2	0	0	1	1	2	2	1	0	1	2	1	2	2	0	1	1	0	0	0	2	1	0	0	2	0
921	0	0	0	0	0	1	1	0	2	2	0	1	1	1	0	0	2	0	2	0	0	0	1	1	1	1	2	2	2	1	0	1	1	1	1	1	0	1	1	0	0	0	0	1	0	0	0	2	0
922	1	0	0	0	0	1	2	1	1	1	0	1	2	2	0	0	1	2	0	2	1	0	0	2	0	0	2	2	2	2	2	0	2	1	0	2	1	0	1	2	1	0	0	1	0	0	0	2	0
923	0	0	1	0	0	0	1	1	1	1	1	1	1	1	0	0	2	0	2	1	1	0	0	2	0	0	1	2	2	1	1	1	2	0	0	2	0	2	0	0	0	1	1	2	1	1	1	1	0
924	1	0	0	0	0	0	2	1	2	2	0	0	1	0	0	0	2	1	1	1	1	2	0	2	0	0	0	1	2	2	0	0	0	1	0	2	1	0	1	1	0	0	0	1	0	1	1	1	1
925	1	0	0	0	0	1	1	2	1	0	1	0	1	0	0	0	0	0	1	0	0	0	0	2	0	0	0	1	2	2	1	1	1	1	1	2	2	0	2	0	0	1	0	1	1	0	0	2	0
926	0	0	1	2	0	2	2	2	1	0	1	1	1	1	0	0	1	0	2	0	0	0	0	2	0	0	1	2	2	2	0	0	0	0	0	2	2	0	1	1	0	1	1	2	1	1	0	1	1
927	0	0	0	1	0	2	2	2	0	0	1	0	1	0	0	1	0	0	2	1	1	0	0	2	0	0	1	2	2	2	0	2	2	0	0	2	1	1	1	1	1	0	0	1	1	0	0	2	0
928	0	0	0	0	1	1	2	2	2	2	0	0	1	0	0	0	1	2	0	1	1	0	1	1	0	0	2	1	2	2	0	1	2	2	1	2	1	0	0	1	0	0	0	2	1	1	0	2	0
929	1	0	0	0	1	2	2	0	2	1	1	0	1	0	0	0	1	0	1	0	0	0	0	2	0	0	1	2	1	1	2	1	2	0	0	2	1	0	1	2	1	0	0	1	0	0	0	0	2
930	1	0	1	1	0	1	1	1	2	1	0	0	1	0	0	1	1	2	0	1	1	0	1	1	0	0	2	2	2	1	0	2	2	0	0	2	2	1	0	1	0	0	0	2	0	0	0	0	1
931	0	0	2	0	0	0	2	2	2	2	0	2	2	2	0	0	1	0	2	1	1	0	0	2	0	0	1	1	2	2	0	1	1	1	1	2	1	0	0	2	0	0	0	2	0	0	0	1	0
932	0	0	0	0	0	1	2	2	1	1	0	1	1	1	0	0	2	2	1	0	0	0	0	2	0	0	1	1	2	2	0	1	1	0	0	2	1	0	0	1	0	1	0	1	1	0	0	1	0
933	1	0	0	0	0	1	2	1	1	1	1	0	1	0	0	1	2	0	2	1	1	2	1	1	1	1	0	1	1	1	1	2	2	1	0	1	1	0	0	0	0	0	0	2	1	1	0	0	1
934	0	0	0	0	0	0	2	0	2	2	0	1	1	0	0	0	1	1	1	2	1	0	0	2	0	0	2	2	2	2	1	0	1	1	0	2	1	1	0	1	0	0	0	1	0	1	0	1	0
935	0	0	0	1	0	1	1	2	1	1	1	0	1	0	0	1	1	1	1	0	0	0	1	1	0	0	1	2	1	1	1	1	1	1	0	1	2	0	1	1	1	1	1	2	1	0	0	0	1
936	0	0	0	1	0	1	1	2	1	1	1	1	1	1	0	0	2	1	2	1	1	1	0	2	0	0	0	2	1	1	1	1	1	0	0	1	1	0	0	1	0	0	0	1	1	0	0	0	2
937	1	0	0	1	0	1	1	0	2	2	0	0	0	0	0	0	0	2	0	1	1	1	0	2	0	0	1	1	2	2	1	1	1	0	0	2	2	0	0	2	0	1	0	1	1	0	0	1	1
938	1	1	0	0	0	1	2	0	2	1	1	1	2	1	0	0	0	2	0	1	1	0	0	2	0	0	2	2	2	1	0	2	2	0	1	2	1	0	1	2	1	0	0	2	0	0	0	2	0
939	0	0	0	1	0	2	2	2	1	0	0	0	1	0	0	1	1	1	1	1	1	0	1	1	1	1	1	2	2	2	0	1	1	0	0	2	1	1	0	1	0	0	0	1	0	0	0	0	0
940	1	0	0	1	0	1	1	1	1	1	1	0	0	0	0	0	1	2	0	0	0	0	1	1	0	0	2	2	2	2	0	1	1	1	0	1	1	0	2	0	0	0	0	2	0	0	0	2	0
941	1	0	0	0	0	0	2	1	2	1	0	0	0	0	0	0	2	2	0	2	1	1	1	1	1	1	2	2	2	2	0	2	2	1	1	2	1	1	0	1	0	0	0	0	0	0	0	2	0
942	1	0	0	0	0	0	1	1	1	1	1	1	1	1	0	0	0	1	1	1	1	1	0	2	0	0	1	1	2	2	0	1	1	0	0	1	1	0	1	0	0	1	1	2	0	1	0	1	1
943	0	0	0	1	0	2	1	2	1	1	1	1	1	1	0	0	0	0	1	1	1	1	0	2	0	0	0	2	1	1	2	1	1	0	0	2	1	1	0	1	0	1	1	1	1	0	1	1	0
944	0	0	0	0	0	1	2	2	1	0	1	0	0	0	0	0	1	1	1	0	0	0	0	2	0	0	1	1	1	1	1	0	2	1	1	2	1	0	2	0	0	0	0	2	0	0	1	1	0
945	0	0	0	0	0	1	1	1	2	1	0	0	0	0	0	0	1	0	1	0	0	1	1	1	1	1	1	1	1	1	0	1	1	1	1	1	1	1	0	1	0	1	0	0	1	1	0	1	0
946	1	0	0	0	0	0	2	2	2	1	0	0	0	0	0	0	0	2	0	1	1	0	0	2	0	0	1	1	2	2	0	1	2	0	0	2	2	0	1	1	0	0	0	1	0	0	0	1	1
947	0	0	0	0	0	0	2	1	2	2	0	1	1	1	0	0	1	0	2	0	0	0	1	1	0	0	2	2	2	2	0	2	2	0	0	1	1	0	0	2	0	0	0	2	0	0	0	2	0
948	1	0	0	0	0	1	2	2	1	1	0	0	1	0	0	1	1	1	1	1	1	1	0	2	0	0	2	2	2	1	0	1	1	0	0	2	2	0	0	2	0	0	0	2	0	0	0	0	1
949	0	0	1	0	1	2	2	1	2	1	1	1	0	0	0	0	2	0	1	0	0	0	0	2	0	0	1	1	2	2	0	2	2	0	0	1	1	0	0	2	0	0	0	2	0	0	1	0	0
950	0	0	0	0	0	0	2	2	2	1	0	0	1	0	0	0	2	1	1	1	0	1	0	2	0	0	1	0	2	2	0	1	1	0	0	2	1	0	0	2	0	0	0	1	0	1	0	0	1
951	0	0	0	1	0	2	1	2	1	0	1	0	1	0	0	0	2	0	2	0	0	0	0	2	0	0	1	2	2	1	1	0	0	0	0	1	1	0	1	1	0	0	0	1	0	0	0	2	0
952	1	0	0	1	0	1	1	2	1	1	1	0	0	0	0	0	2	0	1	0	0	2	1	1	1	1	2	2	2	2	0	0	0	0	0	2	1	1	0	1	0	0	0	2	0	2	0	1	1
953	1	0	0	0	0	0	1	1	1	1	1	0	0	0	0	0	1	0	2	1	1	0	0	2	0	0	1	2	2	2	2	1	1	0	0	2	1	0	2	0	0	0	0	1	1	0	1	1	0
954	0	0	0	1	0	2	2	2	2	2	0	1	1	1	0	0	0	1	1	0	0	0	1	1	1	2	2	2	2	1	1	1	1	1	1	1	1	1	1	1	0	0	0	1	0	1	0	1	0
955	1	0	0	0	1	1	2	2	2	1	0	0	1	1	0	0	1	1	0	1	1	0	1	1	0	0	1	1	2	2	1	2	2	0	0	2	2	0	0	2	0	0	0	1	0	0	0	2	0
956	1	0	0	0	0	0	2	0	2	2	0	1	0	0	0	0	1	1	1	1	0	0	1	1	0	0	1	1	2	2	0	1	1	0	0	2	1	0	0	1	0	0	0	2	0	0	0	2	0
957	1	0	0	0	0	1	1	1	1	1	1	0	0	0	0	0	1	1	0	2	2	0	0	2	0	0	2	2	1	1	1	1	2	0	1	2	2	0	0	1	0	0	0	1	0	0	0	2	0
958	0	0	0	0	0	1	2	1	1	1	0	2	2	2	0	0	1	1	1	1	0	0	0	2	1	1	2	2	2	2	2	1	1	0	0	2	2	0	1	1	0	0	0	2	0	0	0	0	1
959	1	0	1	1	0	1	1	1	1	1	0	0	1	1	0	0	0	0	2	0	0	0	0	2	0	0	1	1	2	2	0	0	0	0	0	1	0	0	1	1	1	0	0	2	0	0	0	1	1
960	0	0	0	0	0	1	2	0	2	1	1	0	0	0	0	0	2	0	2	0	0	2	0	2	0	0	2	2	2	2	0	0	0	0	1	2	1	0	0	2	0	0	0	1	0	0	0	1	0
961	0	1	0	0	1	1	1	2	1	1	1	0	1	0	0	1	0	1	1	1	0	0	0	2	0	0	1	1	2	2	0	1	2	0	0	2	2	0	1	1	0	0	0	2	0	0	1	0	0
962	0	0	0	0	1	2	2	0	2	2	0	0	0	0	0	0	0	2	0	0	0	1	1	1	1	1	1	1	2	2	0	0	1	0	0	2	2	1	0	0	0	0	0	1	0	0	1	1	0
963	1	1	1	1	0	2	1	2	0	0	0	0	2	0	1	1	1	1	1	0	0	0	0	2	0	0	2	2	2	2	1	2	2	1	2	2	2	1	0	1	0	0	0	2	0	0	0	1	0
964	1	0	0	0	0	1	2	1	2	2	0	0	0	0	0	0	2	2	1	0	0	2	1	1	1	1	1	2	1	2	2	2	2	0	0	1	2	0	0	2	0	1	1	1	1	0	0	2	0
965	0	0	0	0	0	0	1	2	0	0	0	1	2	1	0	1	1	1	1	1	1	0	0	2	0	0	1	2	2	1	0	2	2	2	0	2	0	1	1	0	0	0	0	0	0	0	1	0	0
966	1	0	0	1	0	1	2	2	2	1	0	1	2	1	0	0	1	0	2	0	0	0	0	2	0	0	1	1	2	2	0	0	0	0	0	2	0	0	2	1	1	1	1	1	1	2	0	0	2
967	0	0	0	0	1	1	2	1	0	0	0	0	0	0	0	0	1	2	0	2	2	0	0	2	0	0	1	2	1	1	1	1	1	1	1	2	1	1	0	1	0	1	1	2	0	2	0	0	2
968	1	1	1	0	0	1	2	1	1	1	0	1	0	0	0	0	1	2	0	2	1	0	0	2	0	0	1	2	1	1	1	1	1	0	0	0	2	0	2	1	0	0	0	1	1	1	1	1	0
969	1	0	0	0	0	0	2	1	0	0	0	1	0	0	0	0	1	1	1	1	1	0	0	2	1	1	2	2	2	2	0	2	2	0	0	1	1	0	2	1	1	0	0	2	0	0	0	1	0
970	0	0	0	0	0	0	2	2	2	0	0	2	2	2	0	0	2	1	1	1	1	0	0	2	0	1	2	2	2	2	1	2	2	0	0	0	2	0	1	1	0	0	0	1	1	1	0	1	1
971	1	0	0	1	1	2	2	0	2	2	0	0	0	0	0	0	0	0	2	1	1	1	0	2	0	0	2	2	2	2	2	0	2	1	0	2	2	0	2	1	0	0	0	0	0	0	0	2	0
972	1	0	2	0	0	0	1	2	1	1	1	0	0	0	0	0	2	0	2	0	0	2	0	2	0	0	1	2	2	2	0	1	2	1	0	2	1	0	0	1	0	0	0	1	0	0	0	1	1
973	0	0	0	1	0	1	2	2	2	1	0	0	0	0	0	0	1	2	0	1	1	0	0	2	0	0	1	1	2	2	0	0	0	1	1	1	1	0	2	0	0	0	0	2	1	1	0	2	0
974	0	0	0	1	0	1	0	2	1	1	0	0	0	0	0	0	2	2	1	1	1	0	0	2	1	1	1	1	2	2	0	2	2	0	0	0	1	1	1	1	0	0	0	2	0	1	1	0	0
975	0	0	0	0	0	1	2	1	1	1	0	0	1	1	0	0	2	0	2	0	0	0	1	1	0	0	1	2	2	2	1	1	2	2	2	2	1	0	0	2	0	0	0	2	1	1	0	1	0
976	0	0	0	1	1	2	2	1	2	2	0	1	1	1	0	0	0	1	1	1	0	0	0	2	0	0	1	2	1	1	2	1	1	1	1	2	2	0	1	1	0	0	0	1	0	0	0	1	1
977	0	0	0	0	1	1	1	2	1	1	1	0	1	0	1	0	0	1	1	0	0	0	0	2	0	0	1	2	2	2	0	2	2	0	0	1	1	1	1	1	0	0	0	1	1	1	0	1	0
978	0	0	0	0	0	0	2	1	2	2	0	0	0	0	0	0	1	0	2	0	0	1	0	2	0	0	2	2	2	2	0	1	1	0	0	2	1	0	1	2	1	1	1	2	0	0	0	1	1
979	1	0	0	0	0	0	2	1	2	2	0	0	0	0	0	0	1	1	1	1	0	0	0	2	0	0	1	1	2	2	0	2	2	0	0	2	2	0	0	2	0	0	0	2	1	0	0	2	0
980	1	0	1	1	0	1	2	1	2	1	0	1	1	0	0	0	1	1	2	1	0	0	0	2	0	0	2	2	1	1	1	1	1	0	0	1	0	0	1	1	0	0	0	0	0	0	0	2	0
981	0	0	0	0	0	1	1	1	0	0	2	0	2	1	0	0	2	1	1	1	1	0	0	2	0	0	1	1	2	2	1	1	1	1	0	1	1	1	0	0	0	0	0	2	1	0	0	2	0
982	0	0	0	1	0	2	2	2	2	0	1	1	0	0	0	0	1	0	1	0	0	2	1	1	1	1	1	2	2	2	0	1	2	2	0	1	0	0	2	0	0	0	0	2	0	0	0	0	1
983	0	0	0	0	1	1	2	0	2	2	0	0	0	0	0	0	1	0	2	0	0	0	0	2	0	0	1	1	2	2	0	1	2	1	1	2	1	0	1	0	0	0	0	1	0	1	0	0	1
984	1	0	0	0	0	0	1	2	0	0	1	0	1	0	0	1	1	2	0	1	1	0	1	1	1	1	1	1	2	2	0	1	1	0	0	2	2	0	1	0	0	0	0	0	0	0	0	2	0
985	0	0	0	1	0	1	1	1	1	1	1	0	0	0	0	0	1	0	2	0	0	1	1	1	1	1	1	1	2	2	0	2	2	1	1	2	2	1	0	0	0	1	1	2	1	1	0	1	1
986	1	0	0	0	0	1	2	1	2	2	0	0	0	0	0	0	2	0	1	0	0	0	0	2	0	0	0	0	1	2	1	0	0	0	0	2	1	0	1	1	0	1	1	2	1	2	0	2	0
987	0	0	0	0	1	1	2	2	1	1	0	0	0	0	0	0	2	0	1	0	0	0	0	2	0	0	1	2	1	1	2	1	2	2	1	2	1	0	0	1	0	0	0	0	0	0	0	1	1
988	1	0	0	1	0	1	1	1	1	1	1	1	1	1	0	0	1	2	0	1	0	0	0	2	2	2	1	0	2	2	0	2	2	0	0	1	1	0	1	1	0	0	0	2	1	1	0	2	0
989	1	0	0	1	0	2	2	2	2	1	0	0	0	0	0	0	1	1	1	0	1	0	0	2	0	0	1	0	2	2	0	1	2	2	0	1	2	0	1	0	0	0	0	2	0	0	1	1	0
990	0	0	0	1	0	1	1	2	1	1	0	0	1	1	0	0	0	2	0	0	0	0	0	2	0	0	2	2	1	1	1	1	2	1	1	2	2	0	1	1	1	2	2	2	1	1	0	2	0
991	1	0	0	1	0	1	1	1	1	0	2	0	1	1	0	0	1	2	0	2	2	1	1	1	1	1	1	1	1	1	0	1	1	1	0	0	1	0	1	1	0	0	0	2	0	2	0	1	0
992	1	0	0	0	0	0	2	1	2	2	0	0	0	0	0	0	2	0	2	1	1	0	0	2	0	0	0	1	1	1	1	1	1	0	0	2	1	0	0	0	0	1	1	2	2	2	0	1	0
993	0	1	0	0	1	1	0	2	0	0	2	0	0	0	0	0	2	0	2	0	0	0	0	2	0	0	1	1	2	2	1	2	2	0	0	1	2	0	0	2	0	0	0	1	0	0	0	1	0
994	0	0	0	1	0	1	2	1	2	1	0	0	2	0	0	1	1	1	1	1	1	0	1	1	1	1	2	2	2	2	0	2	2	0	0	2	2	0	0	2	0	0	0	2	0	1	0	2	0
995	0	0	0	0	1	2	2	0	2	2	0	0	0	0	0	0	2	1	1	1	1	1	1	1	1	1	0	1	1	1	1	1	2	0	0	2	1	1	1	0	0	0	0	2	0	1	0	2	0
996	1	0	0	1	0	1	1	1	1	1	0	1	1	1	0	0	2	0	1	0	0	1	0	2	0	0	0	2	1	1	1	1	1	1	1	1	1	0	0	2	0	0	0	1	0	0	0	2	0
997	1	0	0	1	0	1	1	2	1	0	1	1	2	2	0	0	1	1	1	0	0	1	0	2	0	0	1	2	2	1	2	1	1	2	1	1	2	1	0	1	0	2	2	2	2	1	1	1	0
998	1	0	0	0	0	0	1	2	1	1	1	1	1	1	0	0	1	0	2	0	0	0	0	2	0	0	2	2	2	2	1	1	1	0	0	1	0	0	2	0	1	0	0	0	0	0	0	0	1
999	0	0	0	1	0	1	1	2	1	1	1	1	2	1	0	1	1	2	0	1	0	0	0	2	1	1	2	2	2	2	1	1	1	0	1	2	0	0	1	0	0	0	0	1	0	0	0	2	0
1000	0	0	0	0	0	1	2	0	2	2	0	0	1	0	0	1	0	2	0	1	0	1	0	2	0	0	1	1	1	1	0	1	1	0	0	2	0	0	2	1	1	0	0	2	0	0	0	2	0
[truncated: 252 more columns]
