# Supplementary material for: KNN-MDR: a learning approach for improving interactions mapping performances in genome wide association studies
Source: BMC Bioinformatics. 2017 Mar 21;18:184. doi: 10.1186/s12859-017-1599-7 (PMC5361736; doi:10.1186/s12859-017-1599-7)
Supplement: Supplementary file 6 — The data set(s) supporting the results of Table 4. (ZIP 7095 kb) [file 12859_2017_1599_MOESM6_ESM.zip › 100 simulations/S83/mkallsimul.dat]

1	1	0	0	0	0	0	2	0	0	0	0	0	0	0	0	0	0	1	1	0	0	0	0	2	0	0	0	0	2	1	0	2	2	0	1	1	1	0	0	0	0	0	1	1	1	0	0	1	1
2	0	0	0	1	0	0	1	1	0	1	1	0	1	1	0	0	0	1	0	1	1	0	1	1	0	0	0	0	2	2	1	1	1	2	0	2	1	0	1	1	1	0	1	2	2	0	0	2	0
3	1	0	0	0	0	0	2	0	2	2	0	1	1	1	0	0	0	0	2	1	1	0	0	2	0	0	0	0	2	1	0	2	2	0	0	2	2	0	0	0	0	1	1	2	0	0	0	1	1
4	0	0	0	0	0	0	2	0	1	1	0	0	1	0	0	0	0	2	0	1	0	0	0	2	0	0	0	0	2	2	0	2	2	0	0	1	1	1	0	1	1	0	0	1	0	1	0	1	1
5	1	0	0	0	0	1	2	0	1	1	1	1	2	1	0	0	0	1	1	1	1	0	0	2	0	0	0	0	2	1	0	2	1	1	2	2	2	1	1	2	0	1	1	1	1	0	0	1	1
6	0	0	0	0	0	1	2	0	2	2	0	0	0	0	0	0	0	0	2	0	0	0	0	2	0	0	0	1	2	1	1	0	0	0	0	2	2	1	1	2	1	0	1	1	1	0	0	0	2
7	0	0	0	1	0	0	1	0	1	1	1	1	2	2	0	0	0	2	0	0	0	0	0	2	0	0	0	1	2	0	1	2	2	1	0	2	0	0	0	2	2	0	0	1	0	0	0	1	2
8	1	0	0	0	0	0	2	0	1	1	0	0	0	0	0	0	1	2	0	2	1	0	0	2	1	1	0	0	2	1	1	1	1	0	0	2	1	0	1	1	1	1	0	0	1	0	0	1	1
9	0	0	0	0	0	1	2	1	0	1	0	1	1	1	0	0	0	2	0	0	0	1	0	2	0	0	0	1	2	2	0	1	1	0	0	2	2	0	0	1	1	1	1	1	1	0	0	2	0
10	1	0	0	2	0	1	1	0	1	1	1	0	0	0	0	0	0	1	1	1	0	0	1	1	0	0	0	1	1	1	1	2	2	0	0	1	0	0	0	2	2	0	0	2	0	0	0	0	1
11	0	0	0	0	0	1	2	0	2	2	0	1	1	1	0	0	0	0	2	0	0	0	0	2	0	0	0	0	2	2	0	1	1	2	0	2	2	1	0	1	1	0	0	1	0	0	0	2	0
12	0	0	0	0	0	2	2	0	0	0	0	0	0	0	0	0	0	1	1	0	1	0	1	1	0	0	0	1	2	1	1	1	0	1	0	1	2	0	1	1	1	0	0	1	0	0	0	2	1
13	0	0	0	1	0	0	0	0	0	0	2	1	1	1	0	0	0	1	1	0	0	1	0	2	0	0	0	0	2	1	0	1	1	0	0	2	1	0	0	1	1	1	1	1	1	1	0	1	1
14	0	0	0	1	0	1	1	0	1	1	1	0	0	0	0	0	0	1	0	0	0	0	0	2	0	0	1	0	2	1	1	2	2	0	1	1	1	0	1	1	1	0	1	2	1	0	0	1	1
15	0	0	0	0	0	2	1	0	0	0	0	0	2	0	0	1	0	2	0	1	1	0	1	1	1	1	1	0	1	0	0	0	1	1	0	2	1	0	0	0	0	0	0	2	0	2	0	2	1
16	0	0	0	0	0	1	1	0	0	0	1	1	1	1	0	0	0	2	0	1	1	0	0	2	0	0	0	2	2	1	1	1	1	0	0	0	0	0	0	2	2	0	0	1	0	1	0	2	0
17	0	0	1	0	0	0	2	0	2	2	0	0	1	0	0	0	0	1	1	0	0	0	0	2	0	0	0	1	1	1	1	1	1	1	0	2	2	0	0	1	1	0	0	2	0	1	0	1	1
18	1	0	0	1	0	0	1	0	1	1	1	0	1	1	0	0	0	0	2	0	0	0	0	2	0	0	0	0	2	0	0	1	1	0	1	2	1	0	0	2	1	1	1	1	1	2	0	1	1
19	1	0	0	0	0	0	2	1	0	1	0	0	0	0	0	0	1	2	1	1	0	0	0	2	0	0	0	0	1	0	0	0	1	1	0	2	2	2	0	0	0	0	1	2	0	0	0	1	1
20	0	0	0	0	0	0	1	1	0	2	0	1	1	1	0	0	0	2	0	1	0	0	1	1	1	1	0	1	2	0	1	1	1	1	1	2	1	0	0	2	2	0	1	2	0	0	0	1	1
21	0	0	0	0	0	0	1	0	0	0	1	0	0	0	0	0	0	1	1	1	0	0	0	2	0	0	0	1	1	1	0	1	1	0	0	2	1	1	0	1	1	0	2	2	0	0	0	1	1
22	0	0	0	1	0	0	2	1	0	1	0	0	0	0	0	0	1	2	1	0	0	0	0	2	0	0	0	1	2	2	0	1	2	1	0	1	1	0	0	1	1	1	1	2	1	0	0	2	0
23	0	0	0	0	0	0	1	0	1	1	0	1	1	1	0	0	1	1	2	0	0	0	0	2	0	0	0	1	1	1	1	1	1	0	0	2	1	0	0	1	1	0	0	1	0	0	0	1	1
24	1	0	0	1	0	1	2	0	0	0	1	0	0	0	0	0	0	1	1	0	0	0	1	1	1	1	0	0	2	2	1	1	0	2	2	2	1	0	0	0	0	0	1	2	1	0	0	0	1
25	1	0	0	0	0	0	2	0	0	0	0	0	1	0	0	0	0	2	0	1	0	0	0	2	0	0	0	0	2	2	0	1	1	0	0	1	1	0	0	1	1	1	1	2	0	1	0	2	0
26	1	0	1	0	1	1	1	1	0	1	1	0	0	0	0	0	0	2	1	1	1	0	0	2	0	0	0	1	1	1	0	1	1	0	0	2	2	2	0	0	0	0	0	1	0	1	0	1	1
27	1	0	0	1	0	0	1	0	1	1	0	0	0	0	0	0	0	0	2	0	0	0	0	2	0	0	0	0	2	2	0	1	0	2	1	1	0	0	0	2	2	1	1	1	1	1	0	1	2
28	0	0	0	1	0	0	1	0	0	0	0	0	0	0	0	0	0	0	1	0	0	0	0	2	0	0	0	1	2	2	0	1	0	1	1	2	2	0	1	0	0	0	1	2	2	1	0	0	2
29	1	0	0	0	0	0	2	1	1	2	0	0	0	0	0	0	0	2	0	1	0	1	0	2	0	0	1	1	2	2	0	1	1	1	1	1	1	1	0	1	1	0	1	1	0	2	0	0	2
30	1	0	0	1	0	0	2	0	1	1	0	1	1	1	0	0	0	1	1	0	0	0	0	2	0	0	0	0	2	1	0	2	2	0	1	1	1	0	0	1	1	1	1	2	1	0	0	2	1
31	0	0	0	1	0	0	2	0	0	0	0	0	0	0	0	0	0	1	1	1	1	0	0	2	0	0	0	0	2	2	0	2	1	1	0	1	0	0	0	0	0	0	1	2	1	0	0	2	1
32	1	0	0	0	0	0	2	1	0	1	0	1	2	1	0	0	0	2	0	0	0	0	1	1	1	1	0	0	2	0	0	1	1	0	0	2	2	1	1	0	0	0	0	1	0	1	0	2	0
33	0	0	0	0	0	0	1	0	1	1	0	0	1	0	0	1	0	0	2	0	0	0	0	2	0	0	0	0	2	2	1	0	0	1	1	1	1	0	0	2	2	1	1	1	2	0	0	2	1
34	0	0	1	1	0	0	1	0	1	1	0	0	0	0	0	0	0	0	2	0	0	0	2	0	1	1	1	0	2	1	1	0	1	0	0	2	2	0	0	0	0	0	1	2	1	0	0	1	1
35	0	0	0	0	0	0	1	0	0	0	2	0	0	0	0	0	0	1	1	1	1	0	0	2	0	0	0	1	1	0	0	1	1	1	0	0	1	0	0	2	1	0	0	2	0	1	0	2	1
36	0	0	0	0	0	0	2	0	1	1	1	1	2	2	0	0	0	2	1	0	0	0	1	1	1	1	0	2	1	1	0	1	0	2	1	1	1	0	0	1	1	1	1	2	2	1	0	1	1
37	0	0	1	0	1	1	0	0	1	1	1	0	0	0	0	0	1	2	1	0	0	0	0	2	2	2	0	0	2	2	0	1	1	2	1	1	1	0	0	1	1	0	1	2	1	0	0	2	0
38	1	0	0	0	0	0	1	0	0	0	0	1	0	0	0	0	0	2	0	1	0	0	1	1	0	0	1	0	2	1	0	1	1	1	1	1	0	0	0	2	2	0	0	2	0	0	0	0	2
39	0	0	0	0	0	0	2	1	1	2	0	0	1	0	0	1	0	0	2	0	0	0	0	2	0	0	0	0	2	1	0	0	0	0	0	2	2	0	0	1	0	0	1	2	0	0	0	1	1
40	1	0	0	0	0	2	1	0	0	0	1	1	2	2	0	0	0	2	0	2	0	0	0	2	0	0	0	0	2	1	0	1	1	0	0	2	1	0	0	2	2	1	1	2	0	1	0	1	1
41	1	1	0	0	0	0	2	1	0	1	0	1	0	0	0	0	0	2	1	0	0	0	1	1	0	0	0	0	2	2	0	1	1	0	0	2	1	0	0	2	2	0	1	2	1	0	0	1	2
42	0	1	0	0	0	1	2	0	0	0	0	0	0	0	0	0	0	2	0	2	0	0	0	2	0	0	0	1	2	1	2	0	0	0	0	2	0	0	0	2	2	1	1	2	2	1	0	0	2
43	1	1	0	0	0	0	1	0	0	0	1	0	2	2	0	0	0	1	1	1	0	0	1	1	1	1	0	0	2	2	2	0	0	0	0	2	2	0	0	0	0	1	1	2	1	1	0	1	0
44	1	0	0	0	0	0	1	1	0	1	0	0	1	0	0	0	0	1	1	0	0	0	0	2	0	0	0	0	2	1	1	1	1	0	0	2	2	0	0	1	1	0	0	2	1	1	1	2	0
45	1	0	0	0	0	0	2	1	0	1	0	1	0	0	0	0	0	1	1	2	1	0	0	2	0	0	0	0	1	0	0	1	2	0	0	1	1	0	0	1	1	0	0	0	1	1	0	2	1
46	1	0	0	0	0	0	1	0	1	1	2	0	0	0	0	0	0	0	1	1	1	0	0	2	1	1	0	0	1	1	1	1	1	0	1	2	2	0	0	0	0	0	0	1	0	1	1	1	1
47	1	0	0	1	0	0	1	1	0	1	0	0	1	0	0	1	0	1	1	1	1	0	0	2	0	0	0	1	2	2	0	1	1	2	2	2	2	1	0	0	0	0	1	2	2	1	0	2	0
48	0	0	0	0	0	2	1	1	1	2	0	0	0	0	0	0	0	1	1	0	0	0	0	2	0	0	0	0	2	1	0	1	1	1	1	1	1	0	0	2	2	0	1	2	0	1	0	2	0
49	0	0	0	0	0	0	2	0	2	2	0	0	2	2	0	0	0	0	2	0	0	0	0	2	0	0	0	0	1	0	0	1	1	1	0	2	1	1	0	1	1	1	0	1	0	1	0	2	0
50	1	0	0	1	0	0	1	0	0	0	2	0	2	1	0	0	0	1	1	1	0	0	0	2	1	1	0	0	2	2	0	1	0	1	0	1	2	0	0	2	1	1	1	1	1	1	0	1	1
51	0	0	0	1	0	0	2	0	1	1	0	1	2	2	0	0	0	1	1	1	1	0	0	2	0	0	0	1	2	1	2	1	1	0	0	2	2	0	0	1	0	0	0	1	0	0	0	2	0
52	1	0	0	0	0	0	1	0	0	0	2	0	1	0	0	0	1	2	1	0	0	1	0	2	1	1	0	0	2	2	1	1	1	1	1	2	0	0	0	2	2	0	0	0	0	0	0	0	1
53	1	0	0	1	0	1	1	0	0	0	1	0	1	0	0	1	0	2	0	0	0	0	0	2	0	0	0	2	2	1	2	1	1	1	0	2	0	0	0	2	2	0	0	0	0	0	0	2	0
54	0	0	0	1	0	0	2	0	1	1	0	0	0	0	0	0	0	0	2	0	0	0	0	2	0	0	0	0	1	1	0	1	1	0	0	2	2	0	0	2	2	0	0	0	0	0	0	1	2
55	0	1	0	0	0	1	1	1	1	2	0	0	0	0	0	0	0	1	1	2	1	0	0	2	0	0	1	0	2	1	1	1	1	0	0	1	0	1	0	1	1	0	0	1	1	1	0	2	0
56	1	0	0	0	0	0	2	0	2	2	0	1	1	1	0	0	0	0	2	0	0	0	0	2	1	1	0	1	1	1	1	2	1	0	1	2	1	1	1	2	1	0	0	1	0	0	0	2	0
57	0	0	0	1	0	0	2	0	1	1	0	0	0	0	0	0	0	1	1	1	1	0	1	1	1	1	0	0	2	1	1	1	1	0	0	2	2	0	1	1	1	0	0	2	0	0	0	1	1
58	0	0	0	0	0	1	1	0	0	0	0	0	0	0	0	1	0	1	1	1	1	0	0	2	1	1	1	2	2	1	1	2	1	1	0	1	2	1	0	1	1	1	1	2	2	0	0	2	0
59	1	0	0	0	0	1	2	1	0	1	0	1	1	1	0	0	0	0	2	0	0	0	1	1	1	1	0	1	1	1	1	1	0	0	1	2	2	0	0	0	0	0	0	1	0	1	0	1	1
60	1	0	0	0	0	0	2	1	0	1	0	0	1	1	0	0	0	0	2	1	1	0	0	2	0	0	0	0	2	2	0	1	1	0	0	2	0	0	0	2	2	1	1	1	1	0	0	2	0
61	0	0	0	0	0	1	1	1	0	1	0	2	2	2	0	0	0	2	0	0	0	0	1	1	1	1	0	0	2	2	0	1	1	1	0	0	0	0	0	1	1	1	1	2	1	1	0	1	1
62	1	0	0	1	0	0	2	0	2	2	0	0	1	0	0	1	0	0	2	1	1	2	0	2	0	0	0	0	2	2	0	1	1	0	0	2	2	0	0	0	0	0	0	2	1	1	0	2	0
63	1	0	0	1	0	0	1	1	0	1	1	0	0	0	0	0	0	2	0	1	1	0	0	2	0	0	0	0	2	1	0	1	1	0	0	2	1	0	0	1	1	0	0	0	0	0	0	2	0
64	0	0	0	0	0	0	2	0	0	0	0	1	0	0	0	0	0	2	1	0	0	0	0	2	0	0	0	1	1	1	1	1	1	0	0	2	2	1	1	2	0	0	0	2	0	1	0	2	1
65	1	0	0	0	0	0	1	0	0	0	1	0	0	0	0	0	0	1	1	1	1	0	0	2	0	0	0	0	1	1	1	0	1	0	0	2	2	1	0	1	1	0	0	1	0	0	0	2	0
66	0	1	0	0	0	0	2	0	2	2	0	0	0	0	0	0	0	0	2	0	0	1	0	2	0	0	1	0	2	1	1	1	1	1	0	2	1	1	0	2	2	0	1	1	1	1	0	1	0
67	0	0	0	0	0	0	2	0	1	1	1	1	1	1	0	0	0	1	1	1	0	1	0	2	0	0	0	1	1	1	0	1	1	1	0	0	1	0	0	0	0	0	0	2	0	0	0	2	0
68	0	0	1	0	1	0	2	0	0	0	0	1	1	1	0	0	0	1	1	1	1	0	0	2	0	0	0	1	1	1	0	2	1	1	0	1	2	0	0	0	0	0	2	2	1	0	0	1	2
69	0	0	0	1	0	0	2	0	2	2	0	1	0	0	0	0	0	0	2	0	0	0	0	2	1	1	0	0	2	2	0	1	1	0	0	2	2	1	0	1	1	1	0	1	1	1	0	0	2
70	0	0	1	1	1	0	2	0	1	1	0	0	0	0	0	0	1	0	2	1	1	0	0	2	0	0	0	0	1	1	1	1	0	0	1	2	1	0	0	2	1	0	1	2	1	1	0	1	1
71	1	0	1	0	1	1	1	0	0	0	1	0	2	1	0	1	0	0	2	0	0	0	0	2	0	0	0	0	2	0	0	1	1	1	0	1	0	0	0	2	2	0	0	2	0	2	0	2	0
72	0	0	0	0	0	0	2	0	0	0	0	0	0	0	0	0	0	0	2	1	1	0	2	0	1	1	0	0	2	2	1	1	0	1	0	1	2	0	1	1	1	0	0	1	0	1	0	1	0
73	0	0	0	0	0	0	2	0	1	1	0	0	0	0	0	0	0	0	2	0	0	0	0	2	1	1	0	1	1	1	0	2	2	0	0	2	2	1	0	0	0	0	0	1	0	1	0	2	0
74	0	0	0	1	0	0	2	0	1	1	0	1	1	1	0	0	0	1	1	1	0	0	0	2	0	0	0	0	2	1	1	1	2	0	0	2	2	0	0	1	1	0	0	2	0	1	0	0	2
75	0	1	0	0	0	1	2	0	0	0	1	2	2	2	0	0	0	1	1	1	1	0	0	2	0	0	0	1	1	1	0	0	0	0	0	2	2	1	1	2	0	0	0	1	0	0	0	1	1
76	1	0	0	1	0	0	2	0	1	1	1	1	1	2	0	0	0	1	2	1	1	0	0	2	0	0	0	1	2	1	2	1	0	0	0	1	0	0	0	1	1	0	0	2	1	1	0	0	2
77	0	0	0	0	0	0	2	0	2	2	0	0	0	0	0	0	0	0	2	1	1	0	0	2	0	0	0	2	2	2	0	2	2	0	0	1	1	0	0	1	1	0	0	2	0	0	0	2	0
78	0	0	0	0	0	0	2	1	1	2	0	0	0	0	0	0	0	0	1	1	1	0	0	2	1	1	0	0	2	2	2	1	0	0	1	2	1	0	0	2	1	1	1	2	1	1	0	0	2
79	0	1	0	0	0	0	1	0	1	1	2	0	1	0	0	1	0	1	1	1	1	1	1	1	0	1	0	0	1	1	0	1	1	0	0	2	0	0	0	2	2	0	0	1	0	1	1	1	1
80	1	0	1	0	1	0	1	1	1	2	0	0	2	0	1	1	0	1	1	0	0	0	0	2	0	0	0	0	1	1	0	2	2	0	0	1	2	0	0	1	1	0	0	0	0	1	0	2	0
81	0	0	0	1	0	0	2	0	1	1	0	0	2	1	0	0	0	0	1	0	0	0	0	2	0	0	0	0	2	1	0	2	2	0	0	0	1	0	1	1	1	0	0	1	0	1	0	1	1
82	1	1	0	0	0	0	2	0	1	1	0	0	1	0	0	1	0	1	1	0	0	0	0	2	0	0	0	1	2	0	1	1	0	2	2	2	2	0	0	1	1	0	1	1	1	0	0	2	0
83	1	0	0	1	0	0	1	0	1	1	2	1	1	1	0	0	0	1	1	1	1	0	1	1	1	1	0	0	1	0	0	1	1	0	0	1	1	0	0	2	2	1	1	1	1	0	0	0	2
84	0	0	0	0	0	0	2	1	0	1	0	0	0	0	0	0	0	0	2	0	0	0	0	2	0	0	0	0	2	1	0	1	0	0	0	1	1	0	0	2	2	0	0	1	0	1	0	2	0
85	1	0	0	0	0	0	1	0	1	1	1	1	1	2	0	0	0	0	2	0	0	0	1	1	0	0	0	0	2	2	0	1	0	1	1	2	1	0	0	0	0	0	0	1	1	1	0	2	0
86	1	0	1	2	0	0	2	0	1	1	1	1	1	0	0	0	0	1	1	1	1	0	0	2	0	0	1	0	1	0	0	1	0	1	0	1	1	1	1	0	0	0	0	2	0	1	0	1	2
87	1	0	1	0	0	1	1	0	1	1	1	0	0	0	0	0	0	0	2	0	0	0	1	1	1	1	0	0	2	1	0	1	2	0	1	2	2	1	0	1	1	1	0	0	1	0	0	1	1
88	1	0	0	0	0	0	1	1	0	2	0	0	0	0	0	0	1	0	2	1	1	0	1	1	0	0	0	2	1	1	0	2	1	1	0	1	2	0	0	1	0	1	1	2	1	1	0	0	2
89	1	0	0	1	0	0	2	0	1	1	0	0	1	0	0	1	0	1	1	1	1	0	0	2	0	0	0	1	2	1	1	2	2	0	0	0	0	0	0	2	2	0	0	2	0	1	0	1	1
90	1	0	0	1	0	0	2	0	2	2	0	1	1	1	0	0	0	0	2	1	1	0	0	2	0	0	0	1	2	0	1	1	0	1	1	2	1	0	0	2	1	0	1	2	1	0	0	2	0
91	0	0	1	0	0	1	2	0	0	0	1	0	1	0	0	0	0	1	1	1	1	0	1	1	0	0	0	1	2	2	0	0	0	0	1	2	2	0	0	1	1	0	0	1	0	0	0	1	1
92	0	0	0	0	0	0	1	0	0	0	1	0	1	1	0	0	0	1	1	0	0	0	1	1	1	1	0	0	2	2	1	1	1	0	0	1	0	1	0	1	1	0	0	1	0	0	0	2	0
93	1	0	0	0	0	0	0	0	1	1	0	1	1	0	0	0	0	1	2	0	0	0	1	1	0	0	0	1	1	0	0	1	1	0	0	1	2	0	0	2	2	0	0	2	0	0	0	1	1
94	1	0	0	1	0	0	2	0	0	0	1	0	2	2	0	0	0	0	2	0	0	0	1	1	0	0	0	1	2	1	1	1	1	0	0	2	1	0	0	0	0	0	0	1	0	1	0	2	0
95	0	1	0	0	0	1	2	1	0	1	0	0	0	0	0	0	0	2	0	1	0	1	0	2	0	0	0	0	2	1	1	2	2	0	0	1	2	0	0	1	1	1	1	2	1	0	0	0	2
96	0	0	0	1	0	0	1	0	0	0	1	0	0	0	0	0	0	1	1	1	1	1	0	2	0	0	0	0	2	1	0	1	1	0	0	2	2	0	0	1	1	0	0	2	0	2	0	0	1
97	1	0	0	1	0	0	1	0	0	0	1	0	0	0	0	0	0	1	1	1	0	1	0	2	0	0	0	1	2	1	2	1	1	1	1	1	1	0	0	0	0	0	0	1	0	0	0	1	1
98	1	0	0	0	0	0	1	0	1	1	0	1	1	0	1	0	0	1	1	0	0	0	0	2	1	1	0	0	1	1	1	1	0	1	0	1	0	0	0	1	1	0	0	2	0	2	0	2	0
99	0	0	0	1	0	0	2	0	2	2	0	1	2	1	1	0	0	0	2	1	1	0	0	2	0	0	0	0	2	1	1	1	1	1	1	1	0	0	0	2	2	1	2	2	1	0	0	1	1
100	0	0	0	0	0	1	2	1	0	1	0	0	0	0	0	0	0	0	2	1	1	0	0	2	0	0	1	0	1	0	0	2	2	0	0	1	0	0	0	1	1	0	2	2	1	0	0	0	2
101	1	0	0	0	0	1	1	1	0	1	1	0	0	0	0	0	0	1	1	1	0	0	0	2	0	0	0	1	1	1	0	1	1	0	1	1	0	0	0	2	2	2	2	2	1	1	0	0	1
102	0	0	0	0	0	0	2	0	0	0	0	1	1	0	1	0	0	1	1	2	1	0	1	1	0	0	0	1	2	2	0	1	2	0	1	2	1	0	0	2	2	1	1	2	1	0	0	1	1
103	1	0	0	0	0	0	2	1	1	2	0	0	0	0	0	0	0	1	1	1	1	0	0	2	0	0	0	1	1	0	0	1	0	2	1	1	1	0	0	2	2	0	1	2	1	0	0	1	1
104	0	1	0	0	0	1	2	0	1	1	0	0	1	0	1	0	0	0	2	1	1	0	0	2	1	1	0	1	1	1	0	2	2	1	0	2	1	0	0	2	2	0	0	2	0	1	0	2	0
105	1	0	0	0	0	1	2	1	1	2	0	0	0	0	0	0	0	0	1	2	1	0	0	2	1	1	0	1	1	0	0	0	0	0	0	2	2	0	0	0	0	1	1	2	0	1	0	2	0
106	0	0	0	0	0	1	2	0	0	0	0	0	0	0	0	0	0	1	1	0	0	0	0	2	0	0	0	2	2	1	2	1	1	0	0	2	2	0	1	1	1	0	1	2	1	0	0	1	1
107	0	0	0	0	0	0	2	0	0	0	0	0	1	1	0	0	0	1	2	1	1	0	1	1	0	0	1	0	2	0	0	1	1	0	0	2	2	1	1	2	1	0	0	1	0	0	0	2	0
108	1	0	0	0	0	0	2	1	1	2	0	0	1	0	0	1	0	1	1	2	1	0	0	2	0	0	0	0	1	1	1	0	0	1	1	2	1	1	1	2	1	0	0	2	0	1	0	1	1
109	0	0	0	1	0	1	2	0	1	1	1	0	0	0	0	0	1	1	1	0	0	0	0	2	0	0	0	0	2	1	0	1	0	2	2	2	0	0	0	1	1	0	0	1	0	0	0	1	1
110	0	0	0	0	0	1	1	0	0	0	0	0	0	0	0	0	0	1	1	2	1	0	1	1	0	0	0	0	2	1	0	1	1	0	0	2	1	1	1	0	0	0	1	2	1	0	0	1	1
111	1	0	1	1	0	0	2	1	1	2	0	0	0	0	0	0	0	2	0	1	1	0	0	2	0	0	0	0	2	1	0	1	2	0	0	1	2	0	0	1	1	0	0	2	0	1	0	1	0
112	1	0	0	0	0	0	1	0	0	0	0	1	1	1	0	0	0	0	2	0	0	0	1	1	0	0	0	0	2	1	1	1	0	1	2	2	2	0	0	1	1	1	1	2	2	2	0	1	1
113	1	0	0	1	0	0	2	0	1	1	1	0	1	0	0	1	1	2	0	2	1	0	0	2	0	0	2	1	2	0	1	1	1	0	0	2	0	0	0	1	1	0	0	1	0	1	0	1	1
114	1	0	0	0	0	0	2	0	0	0	0	2	1	1	0	0	0	0	2	0	0	0	0	2	0	0	0	0	2	1	0	1	1	0	0	1	1	1	0	1	1	1	1	1	1	0	0	0	2
115	0	0	1	0	1	1	2	0	1	1	1	0	1	0	0	0	0	1	1	1	0	0	0	2	0	0	0	0	2	2	1	1	1	0	0	2	1	0	0	2	2	0	1	1	1	1	0	1	1
116	0	0	0	1	0	0	2	1	0	1	0	0	2	0	0	1	0	0	2	0	0	0	0	2	0	0	0	1	2	1	0	1	2	1	0	2	2	1	0	0	0	0	0	2	0	1	0	2	1
117	1	0	0	1	0	0	1	1	0	1	0	0	0	0	0	0	0	0	2	0	0	0	0	2	0	0	0	0	2	2	0	2	2	0	0	1	2	0	0	1	1	1	1	1	1	2	0	1	1
118	1	0	0	0	0	0	2	0	1	1	0	0	1	1	0	0	1	2	0	2	1	0	0	2	1	1	0	1	2	1	1	0	0	0	0	1	2	1	0	1	1	0	0	0	0	1	0	2	1
119	0	0	1	1	0	0	2	0	1	1	0	0	1	1	0	0	1	2	1	0	0	0	0	2	0	0	0	0	2	2	0	2	2	0	0	0	1	1	0	0	0	0	0	2	0	2	0	2	0
120	0	0	0	1	0	0	2	0	2	2	0	1	2	1	0	1	0	2	1	0	0	0	0	2	0	0	0	1	1	0	1	1	1	2	0	1	2	0	1	1	1	1	0	1	0	0	0	1	1
121	1	0	2	0	1	0	1	0	0	0	1	1	1	1	0	0	0	2	0	1	0	1	0	2	0	0	0	0	2	2	1	0	1	0	0	2	2	0	0	1	1	0	0	2	0	0	0	2	1
122	1	0	0	2	0	1	2	0	0	0	0	0	0	0	0	0	0	1	1	1	1	0	0	2	0	0	0	0	1	1	1	0	0	0	1	2	0	0	0	2	2	1	1	2	1	0	0	2	1
123	1	0	1	0	1	0	2	0	0	0	0	0	2	1	0	0	0	0	2	0	0	0	1	1	0	0	0	0	2	1	1	1	0	1	2	2	1	0	0	1	1	0	1	2	1	1	0	1	2
124	0	0	0	1	0	0	1	0	0	0	2	0	0	0	0	0	0	0	2	1	0	0	0	2	0	0	0	0	2	2	1	1	1	2	0	1	0	0	0	2	2	0	0	0	0	1	0	2	0
125	1	0	0	0	0	2	1	0	0	0	1	1	1	1	0	0	1	2	1	0	0	0	0	2	0	0	0	1	1	0	1	1	1	2	1	2	2	0	1	1	1	0	0	2	0	1	0	0	1
126	1	0	0	0	0	0	1	0	1	1	1	0	0	0	0	0	0	0	2	1	1	0	0	2	0	0	0	0	1	1	0	1	0	0	0	1	2	1	0	0	0	1	1	2	1	1	0	1	1
127	0	0	0	0	0	0	1	0	1	1	1	1	1	1	0	0	0	0	2	0	0	0	0	2	0	0	0	0	2	2	0	2	2	1	1	2	2	0	0	0	0	0	0	1	0	1	0	2	1
128	1	0	1	0	1	0	1	0	1	1	0	0	0	0	0	0	0	0	1	0	0	0	1	1	1	1	0	1	2	2	0	1	1	0	0	2	0	0	0	2	2	0	0	1	0	0	0	2	1
129	1	1	0	0	0	0	2	0	1	1	0	0	0	0	0	0	1	2	0	1	1	0	0	2	0	0	0	1	1	0	1	1	1	1	0	0	1	1	0	0	0	0	1	1	1	1	0	1	1
130	0	0	0	0	0	0	2	0	1	1	0	0	2	0	1	1	0	0	2	0	0	0	1	1	0	0	0	1	2	0	1	1	2	0	0	2	1	0	0	0	0	0	1	2	1	0	0	2	1
131	1	0	0	0	0	0	1	0	0	0	1	1	2	1	0	0	0	0	2	0	0	1	0	2	0	0	1	1	2	2	0	1	1	0	0	1	1	0	0	1	1	0	1	2	1	0	0	0	2
132	0	0	0	1	0	1	2	0	0	0	0	1	1	1	0	0	0	0	1	1	1	0	0	2	1	1	1	0	2	1	0	2	2	0	0	1	0	0	0	2	2	0	0	1	0	1	0	2	0
133	1	0	2	0	1	0	2	0	1	1	0	0	2	1	0	0	1	2	1	0	0	0	0	2	0	0	0	0	2	1	0	1	1	1	0	0	2	0	0	0	0	1	0	0	1	0	0	1	0
134	0	0	0	1	0	1	1	0	2	2	0	0	0	0	0	0	0	2	0	1	0	0	0	2	1	1	1	0	2	0	0	1	1	0	0	2	1	0	0	2	2	0	1	2	1	0	0	1	0
135	0	0	1	0	1	1	2	0	0	0	0	1	1	1	0	0	0	2	0	1	0	0	0	2	0	0	0	0	2	2	0	1	1	1	1	1	1	0	0	0	0	0	1	2	0	1	0	2	0
136	1	0	1	0	0	1	1	1	1	2	0	0	1	1	0	0	0	1	1	1	1	0	1	1	1	1	0	1	2	2	0	1	1	1	1	2	1	0	0	1	1	0	1	2	0	0	0	1	1
137	0	0	0	0	0	0	2	0	1	1	0	0	0	0	0	0	0	1	1	0	0	0	0	2	0	0	0	0	2	1	1	1	1	1	1	2	2	0	0	2	2	0	0	2	0	1	0	1	1
138	1	0	0	2	0	1	2	0	1	1	1	1	1	1	0	0	0	1	1	2	1	0	0	2	0	0	0	0	2	1	0	0	0	0	0	2	1	0	0	0	0	0	0	2	0	0	0	2	0
139	1	0	0	0	0	0	1	0	1	1	0	1	1	1	0	0	0	1	1	1	1	0	0	2	0	0	0	1	2	1	2	0	0	2	1	2	2	0	0	1	1	0	0	1	0	1	0	2	0
140	1	0	0	1	0	0	2	0	1	1	0	0	0	0	0	0	0	0	1	0	0	0	0	2	0	0	1	1	2	1	0	1	1	0	0	1	0	0	0	1	1	0	0	2	0	2	0	1	1
141	1	0	0	0	0	1	2	1	1	2	0	0	2	1	0	1	0	0	1	0	0	0	0	2	0	0	0	2	1	0	0	2	2	0	0	1	0	0	0	1	1	0	0	1	1	1	0	2	0
142	0	0	0	0	0	1	0	0	0	0	2	0	1	1	0	0	0	0	2	0	0	0	0	2	0	0	0	1	2	0	1	1	1	0	0	2	2	0	0	1	1	0	0	2	0	0	0	2	0
143	0	0	0	0	0	0	2	0	0	0	0	0	1	0	0	1	0	1	1	1	0	0	0	2	0	0	0	1	2	1	1	1	1	2	0	1	0	0	0	0	0	0	0	2	0	1	0	2	0
144	1	0	1	1	0	0	2	0	2	2	0	0	0	0	0	0	0	1	1	2	1	0	0	2	0	0	1	1	2	1	0	1	1	1	0	1	1	0	0	2	2	0	1	2	1	0	0	1	1
145	0	0	0	0	0	1	2	0	0	0	0	1	1	1	0	0	0	2	0	1	0	0	0	2	0	0	0	0	2	2	0	2	1	0	0	1	0	0	0	1	1	0	0	1	0	1	0	2	1
146	1	0	0	0	0	0	2	0	1	1	1	1	2	0	1	0	0	1	1	1	1	0	1	1	1	1	0	0	2	2	0	1	2	0	0	2	1	0	0	2	2	0	0	1	0	1	0	1	1
147	0	0	0	0	0	0	2	0	1	1	0	0	0	0	0	0	0	1	1	0	0	0	0	2	1	1	0	2	1	0	1	1	1	1	0	1	1	0	0	2	2	0	1	2	1	0	0	0	2
148	0	0	0	0	0	0	2	1	0	1	0	0	0	0	0	0	0	0	1	0	0	0	0	2	1	1	0	0	1	1	1	0	0	0	0	2	2	0	0	0	0	0	0	1	0	0	0	1	1
149	1	0	0	1	0	0	2	0	2	2	0	0	1	0	0	0	0	2	0	1	1	0	0	2	1	1	0	0	2	2	0	2	1	0	0	1	2	0	0	1	0	0	0	1	0	0	0	1	2
150	0	0	0	0	0	0	2	0	1	1	1	0	2	1	0	0	0	0	2	0	0	0	1	1	1	1	0	0	1	1	0	1	1	1	1	1	2	0	0	1	1	0	0	2	0	0	0	0	2
151	1	0	0	1	0	0	2	0	1	1	1	1	1	1	0	0	0	1	1	1	1	0	0	2	2	2	0	0	1	1	0	1	0	0	0	1	1	0	0	2	2	0	1	2	1	0	0	1	0
152	0	0	0	0	0	1	2	1	0	1	1	0	0	0	0	0	0	2	0	2	0	0	0	2	0	0	0	0	2	2	0	1	1	1	2	2	1	0	0	1	1	0	0	1	0	1	0	2	0
153	0	0	0	1	0	0	2	0	1	1	0	0	0	0	0	0	0	1	1	1	1	0	0	2	0	0	0	1	1	1	0	0	0	0	1	2	2	0	0	2	1	1	1	1	1	1	0	1	0
154	1	0	0	0	0	0	2	0	1	1	0	0	1	0	0	1	0	1	0	1	1	0	0	2	0	0	0	0	2	0	0	1	1	0	1	1	1	0	0	2	2	0	1	2	1	0	0	1	1
155	1	0	0	0	0	0	1	0	0	0	2	0	2	2	0	0	0	0	2	0	0	1	0	2	0	0	0	0	2	2	0	1	1	1	1	2	1	0	0	1	1	0	1	2	0	0	0	2	1
156	0	0	1	1	0	0	1	0	0	0	2	1	2	0	1	0	0	1	1	1	1	0	0	2	1	1	0	0	2	1	1	1	1	1	1	2	2	0	1	1	0	1	1	1	1	1	0	1	0
157	1	0	0	0	0	0	2	0	1	1	0	1	1	1	0	0	0	0	2	0	0	0	1	1	1	1	0	0	2	2	0	2	2	0	0	1	2	1	1	0	0	1	0	1	2	1	0	1	2
158	0	0	0	1	0	0	1	1	0	1	1	0	1	1	0	0	0	1	1	0	0	0	0	2	0	0	0	1	2	0	1	1	1	0	0	1	2	1	0	1	1	1	1	2	1	1	0	0	2
159	1	0	0	0	0	0	1	0	0	0	0	0	0	0	0	0	0	1	1	1	0	0	0	2	0	0	0	1	1	1	0	1	1	0	0	2	0	0	0	2	2	0	0	2	0	2	0	1	1
160	0	0	0	0	0	0	2	1	1	2	0	1	2	2	0	0	0	0	2	0	0	0	1	1	1	1	0	0	1	1	0	1	1	0	0	1	2	0	0	1	1	1	1	1	1	1	0	1	1
161	1	0	0	0	0	0	1	0	0	0	1	1	1	1	0	0	0	1	1	0	0	1	0	2	0	0	0	0	2	2	0	0	1	1	0	2	2	0	0	0	0	1	1	2	1	0	0	1	0
162	1	0	0	0	0	0	2	1	0	1	0	0	1	1	0	0	0	0	2	0	0	0	0	2	1	1	0	1	1	1	1	2	1	0	0	2	2	0	1	0	0	1	1	2	1	1	0	1	1
163	0	0	0	0	0	0	2	0	1	1	0	0	0	0	0	0	0	2	0	2	1	0	2	0	0	0	0	0	2	2	1	1	1	0	0	1	2	0	0	0	0	1	1	1	1	1	0	0	1
164	1	0	0	0	0	0	1	0	0	0	1	1	1	1	0	0	0	0	1	0	0	0	1	1	1	1	0	2	2	2	0	0	2	1	0	2	0	0	0	2	1	0	1	2	0	0	0	1	1
165	1	1	1	0	1	0	2	1	0	1	0	1	1	1	0	0	1	1	1	1	0	0	1	1	0	0	0	0	2	0	0	1	1	0	0	1	2	0	0	0	0	0	1	2	1	0	0	2	0
166	0	0	0	0	0	1	2	0	1	1	1	0	1	1	0	0	0	0	2	0	0	0	0	2	0	0	0	0	2	1	0	1	1	1	1	2	1	0	0	1	1	0	0	1	0	0	0	1	0
167	1	0	0	0	0	0	2	1	0	1	0	0	0	0	0	0	0	0	2	0	0	0	1	1	1	1	0	0	1	1	0	0	1	0	0	2	1	0	0	1	1	0	0	1	0	1	0	2	0
168	0	0	0	1	0	0	2	0	1	1	0	0	0	0	0	0	0	0	2	0	0	1	1	1	0	0	0	0	2	1	0	0	1	1	0	2	2	0	0	1	1	1	1	2	2	2	0	2	1
169	1	0	0	0	0	0	1	1	0	1	1	0	0	0	0	0	0	1	2	1	0	0	0	2	0	0	0	1	2	1	2	2	1	2	0	1	1	1	0	0	0	0	1	1	0	1	0	1	1
170	0	0	0	1	0	0	1	1	0	1	0	0	0	0	0	0	0	1	1	0	0	0	0	2	0	0	0	0	2	1	1	1	2	0	0	1	2	1	0	0	0	1	2	2	0	1	0	0	1
171	1	0	0	0	0	0	2	1	1	2	0	1	2	1	1	0	0	0	1	0	0	0	0	2	0	0	0	0	2	2	2	2	2	1	0	2	2	1	0	0	0	0	0	2	2	1	0	1	1
172	0	0	0	0	0	0	2	0	1	1	0	1	1	1	0	0	0	0	1	0	0	0	0	2	0	0	1	1	2	1	0	2	1	0	0	1	2	1	0	1	1	0	0	1	0	0	0	2	0
173	1	0	0	0	0	0	1	0	0	0	1	0	0	0	0	0	1	2	0	2	2	0	0	2	0	0	0	0	2	2	1	1	0	1	0	1	1	0	1	1	1	1	2	2	1	0	0	1	0
174	0	0	0	1	0	1	2	1	0	1	0	0	1	1	0	0	0	1	1	0	0	0	0	2	0	0	0	0	1	0	0	1	1	0	0	0	2	0	1	1	1	1	1	2	1	0	0	2	1
175	0	1	0	0	0	0	2	0	1	1	0	1	1	1	0	0	1	1	2	1	1	0	0	2	0	0	0	0	1	1	0	1	0	1	1	2	2	0	0	1	0	1	0	1	1	1	0	2	0
176	0	0	0	1	0	0	2	0	0	0	0	0	2	2	0	0	0	0	1	0	0	0	0	2	0	0	0	1	2	2	0	1	1	0	0	1	2	0	0	0	0	0	0	1	1	1	1	1	0
177	0	0	0	0	0	0	1	1	0	1	1	0	1	1	0	0	0	1	1	1	0	1	0	2	0	0	0	0	2	1	0	2	1	1	1	2	1	0	0	1	1	0	0	1	0	0	0	2	1
178	0	0	0	0	0	0	2	0	2	2	0	1	1	1	0	0	0	1	1	1	1	0	0	2	0	0	0	0	2	2	0	1	1	2	1	2	1	0	1	1	1	1	1	1	1	1	0	1	1
179	0	0	0	1	0	0	1	0	2	2	0	0	0	0	0	0	0	2	0	1	1	0	0	2	0	0	0	1	2	1	2	1	2	1	0	2	1	0	0	0	0	0	1	2	0	1	0	2	0
180	1	0	0	1	0	0	2	1	0	1	0	0	1	0	0	1	1	1	2	0	0	0	0	2	0	1	0	1	2	2	0	0	1	1	0	2	1	0	0	1	1	0	1	2	1	0	0	1	1
181	1	0	0	0	0	0	2	0	1	1	0	0	1	0	0	1	0	0	2	1	1	0	1	1	1	1	0	0	2	1	0	1	1	0	0	2	1	0	0	0	0	0	2	2	1	0	1	0	1
182	0	0	0	0	0	0	2	1	0	1	0	1	1	2	0	0	0	0	2	0	0	0	0	2	1	1	0	0	2	1	0	1	1	0	0	1	1	1	0	0	0	0	0	2	0	0	0	2	0
183	0	0	0	1	0	0	2	0	0	0	0	0	1	1	0	0	0	0	1	0	0	0	1	1	1	1	0	0	2	1	1	1	0	0	0	1	0	0	0	2	1	1	1	2	1	0	0	1	1
184	1	0	0	0	0	0	1	0	0	0	1	1	1	1	0	0	0	0	2	0	0	0	1	1	0	0	0	0	2	0	0	1	1	1	1	1	1	0	0	2	2	0	1	2	0	1	0	2	0
185	1	0	0	0	0	0	1	0	0	0	2	1	1	1	0	0	0	0	2	1	1	0	0	2	0	0	0	1	2	1	1	1	1	0	0	2	2	0	0	0	0	1	1	2	1	1	0	1	1
186	1	0	0	0	0	0	2	0	2	2	0	1	1	0	1	0	0	0	2	1	1	0	0	2	0	0	0	1	2	1	1	1	1	2	1	1	0	0	0	2	2	1	1	2	1	0	0	0	2
187	1	0	0	0	0	0	2	0	0	0	0	1	1	1	0	0	0	1	1	1	1	0	0	2	0	0	0	0	2	1	0	1	1	0	0	2	1	1	1	0	0	0	0	1	1	1	0	0	2
188	1	0	0	0	0	1	2	0	1	1	0	0	0	0	0	0	0	1	1	0	0	1	0	2	1	1	0	1	1	1	0	1	1	0	0	2	2	0	1	0	0	1	1	2	1	0	0	0	2
189	0	0	1	1	0	0	2	0	1	1	0	1	2	1	0	1	1	1	1	1	1	0	0	2	0	0	0	0	2	2	1	1	1	0	0	1	2	1	1	1	0	0	0	1	0	1	0	0	2
190	1	1	0	0	0	0	2	0	2	2	0	1	2	2	0	0	0	0	2	0	0	1	1	1	0	1	0	1	2	1	1	0	0	1	1	2	2	0	0	0	0	0	0	2	0	1	0	2	0
191	1	0	0	0	0	0	1	0	0	0	0	0	0	0	0	0	0	0	2	0	0	1	0	2	0	0	0	0	2	1	0	0	0	0	0	2	2	0	0	1	0	0	1	2	0	0	0	2	0
192	0	0	0	1	0	0	1	0	0	0	1	0	1	1	0	0	0	1	1	1	1	0	0	2	0	0	0	1	1	1	0	0	0	0	0	1	2	0	0	1	1	0	0	2	0	1	0	1	1
193	0	0	0	0	0	0	2	0	1	1	0	0	0	0	0	0	1	0	2	1	1	0	0	2	0	0	0	1	2	0	1	1	1	0	0	2	1	0	0	2	2	1	0	1	1	0	0	1	1
194	0	0	0	1	0	0	2	1	1	2	0	0	0	0	0	0	1	0	2	1	1	0	0	2	0	0	0	0	2	2	0	2	2	0	0	1	1	0	1	1	1	0	0	2	0	0	0	2	1
195	0	0	0	1	0	1	1	0	0	0	1	0	2	0	0	1	0	1	2	1	0	2	0	2	0	0	0	0	2	2	0	0	0	1	1	1	0	1	0	1	1	0	0	2	0	1	0	2	0
196	1	0	0	1	0	0	1	0	0	0	1	0	1	0	0	1	0	1	0	0	0	0	1	1	0	0	0	0	2	1	1	0	0	1	1	2	1	0	0	1	1	0	1	2	1	0	0	1	0
197	1	0	0	0	0	0	2	0	1	1	0	0	0	0	0	0	0	1	1	0	0	0	0	2	0	0	0	1	2	2	0	1	1	0	0	1	1	1	1	0	0	0	1	2	1	0	0	0	1
198	0	0	0	0	0	2	1	0	2	2	0	0	1	0	0	1	0	1	1	1	0	0	0	2	0	0	0	0	2	2	2	1	1	0	0	2	1	0	0	1	1	0	0	2	0	0	0	0	2
199	1	0	0	0	0	0	1	0	1	1	0	1	2	1	0	0	0	0	1	0	0	0	0	2	0	0	0	0	1	1	1	2	1	1	1	2	1	0	0	1	1	1	0	0	2	0	0	1	1
200	0	0	0	0	0	0	2	0	0	0	0	0	0	0	0	0	0	1	1	0	0	0	0	2	1	1	0	0	1	1	0	1	0	0	0	1	2	0	0	1	1	0	0	1	0	1	0	2	1
201	1	0	0	0	0	1	2	0	2	2	0	0	1	1	0	0	0	2	1	0	0	1	1	1	1	1	0	1	1	0	0	1	0	1	2	2	2	0	0	0	0	1	1	1	1	0	0	1	1
202	0	0	0	1	0	0	1	0	1	1	1	0	1	0	0	1	1	1	1	0	0	0	0	2	0	0	0	2	1	1	1	1	1	0	0	2	1	0	0	2	2	1	1	1	1	2	0	2	1
203	1	0	0	1	0	0	2	1	0	1	0	0	0	0	0	0	0	2	0	1	1	0	0	2	0	0	0	0	1	0	0	1	2	0	0	2	2	0	0	0	0	1	0	1	1	1	0	1	1
204	0	0	1	0	0	0	1	0	0	0	1	0	2	1	0	0	0	1	1	0	0	0	0	2	0	0	0	0	2	0	0	1	1	1	1	1	2	0	0	0	0	0	2	2	0	1	0	1	1
205	1	0	0	0	0	0	1	0	1	1	0	0	0	0	0	1	0	1	1	1	1	0	0	2	1	1	0	0	2	1	0	1	1	2	0	1	0	0	0	2	2	0	0	1	0	1	0	2	2
206	0	0	0	0	0	0	2	0	1	1	0	1	1	1	0	0	0	1	1	1	1	0	0	2	0	0	1	1	2	0	1	2	1	0	0	1	1	0	0	1	1	0	0	2	0	1	0	1	1
207	1	0	0	0	0	0	2	1	1	2	0	0	0	0	0	0	0	0	2	0	0	0	0	2	0	0	2	1	2	0	1	1	1	0	0	2	1	0	0	1	1	0	0	2	0	0	0	2	0
208	1	0	0	1	0	0	2	1	0	1	0	1	1	1	0	0	0	1	1	1	1	0	1	1	1	1	1	0	2	2	0	0	0	0	1	2	1	0	0	1	0	1	1	1	1	0	0	2	0
209	1	0	0	0	0	0	1	0	0	0	1	0	0	0	0	0	0	2	0	1	0	0	1	1	1	1	0	2	1	0	0	2	2	0	0	1	2	1	0	0	0	0	1	2	2	0	0	2	2
210	0	0	0	1	0	0	2	0	1	1	0	1	1	1	0	0	0	0	1	0	0	0	0	2	0	0	0	1	2	1	0	1	1	0	0	1	0	0	0	1	1	2	2	2	2	1	0	0	2
211	1	0	0	0	0	0	2	1	1	2	0	1	2	1	0	0	0	1	1	2	1	0	0	2	0	0	0	1	2	1	0	1	1	1	1	2	0	0	0	1	1	0	1	2	1	0	0	1	1
212	1	0	0	0	0	0	1	0	0	0	2	1	1	1	0	0	0	0	2	0	0	0	0	2	0	0	0	0	2	1	1	1	1	0	0	0	1	1	0	0	0	0	0	2	0	0	0	0	1
213	1	0	0	1	0	0	2	0	1	1	1	0	0	0	0	0	0	1	1	1	1	0	0	2	1	1	0	1	2	1	1	1	1	0	0	2	1	1	0	1	1	1	1	1	0	0	0	1	1
214	1	0	0	0	0	0	2	0	0	0	0	0	0	0	0	0	0	1	1	1	1	0	0	2	0	0	0	2	2	1	1	2	2	0	0	2	1	0	1	1	1	0	2	2	1	0	0	0	2
215	0	0	0	0	0	1	2	0	1	1	0	1	0	0	0	0	0	1	1	1	1	0	0	2	0	0	0	0	1	1	0	1	1	0	0	2	1	1	0	1	1	0	1	2	0	0	0	2	0
216	0	0	1	2	0	0	2	0	1	1	0	0	1	0	0	1	0	0	1	1	1	0	0	2	0	0	0	0	2	2	1	2	2	0	0	1	1	0	0	2	2	1	1	2	2	1	0	2	1
217	1	0	0	0	0	0	2	0	0	0	1	1	1	1	0	0	0	0	2	0	0	0	0	2	0	0	0	0	2	2	1	1	1	1	1	2	1	0	0	2	1	0	0	1	0	0	0	1	0
218	1	0	0	0	0	0	1	0	0	0	1	0	1	1	0	0	0	2	0	1	1	0	2	0	1	1	0	0	2	1	0	0	1	0	0	2	2	0	0	1	1	1	1	2	1	0	0	1	1
219	0	0	0	2	0	0	1	0	1	1	1	1	1	1	0	0	0	1	1	2	1	0	0	2	1	1	0	0	2	2	1	0	0	0	0	2	1	0	0	1	1	0	1	1	1	1	0	1	1
220	1	0	1	0	1	1	2	1	0	1	0	0	1	0	0	1	0	0	2	1	1	0	1	1	1	1	1	0	2	1	0	0	1	1	0	2	2	0	0	0	0	1	1	2	1	1	0	1	1
221	1	0	0	0	0	0	1	0	1	1	1	0	1	1	0	0	0	1	1	1	1	0	1	1	1	1	0	0	1	1	0	2	2	0	0	0	1	0	0	1	1	0	0	2	0	1	1	2	0
222	0	0	0	0	0	0	1	1	0	1	0	0	1	0	0	1	1	0	2	1	1	1	0	2	0	0	0	0	2	1	0	0	1	2	0	2	0	1	0	1	1	0	0	0	0	0	0	1	1
223	1	0	0	0	0	0	2	0	2	2	0	0	0	0	0	0	0	1	1	0	0	0	0	2	0	0	0	0	2	2	1	2	2	0	0	1	0	0	0	1	1	1	0	1	1	1	0	1	1
224	1	0	0	0	0	0	1	0	2	2	0	0	0	0	0	0	0	0	1	1	1	0	0	2	0	0	0	0	2	2	2	0	0	0	0	1	2	1	0	0	0	0	0	2	0	0	0	1	1
225	1	0	0	1	0	0	1	1	1	2	0	0	0	0	0	0	0	1	1	1	1	0	0	2	1	1	0	1	2	0	1	1	1	1	1	1	1	0	0	0	0	0	0	2	0	1	0	1	1
226	0	1	1	0	1	0	1	0	0	0	1	1	0	0	0	0	0	0	2	1	1	0	1	1	0	0	0	0	2	2	0	1	1	0	0	1	2	1	0	1	1	1	1	2	1	0	0	1	1
227	0	0	0	0	0	0	2	0	0	0	1	0	0	0	0	0	0	1	1	1	0	0	0	2	0	0	0	0	2	2	1	1	1	1	1	2	2	0	0	1	1	0	0	1	0	0	0	1	1
228	0	0	0	0	0	1	2	0	1	1	1	1	2	1	0	0	0	0	2	0	0	0	0	2	0	0	0	0	2	0	0	1	2	1	0	2	1	0	0	1	1	0	0	0	0	1	0	1	1
229	0	0	1	1	0	0	1	1	0	1	1	1	2	1	0	0	0	0	2	0	0	0	0	2	0	0	0	0	2	0	0	2	1	0	0	1	1	1	0	0	0	0	1	1	1	0	1	1	0
230	0	0	0	0	0	1	1	0	1	1	0	0	1	0	0	0	1	2	0	2	2	0	0	2	1	1	0	0	2	2	0	1	1	0	0	1	2	0	0	1	1	0	0	1	0	1	0	2	1
231	0	0	1	1	0	0	1	0	0	0	1	1	2	1	0	1	0	1	1	1	1	0	0	2	0	0	0	0	1	1	0	1	1	1	1	2	1	0	0	1	1	1	1	2	1	2	0	1	0
232	0	0	0	0	0	0	1	0	0	0	1	2	2	1	1	0	0	0	1	0	0	0	0	2	1	1	0	2	1	1	1	0	1	1	0	2	2	0	0	1	0	1	0	0	1	0	0	1	1
233	1	0	0	0	0	0	2	0	1	1	0	1	1	1	0	0	1	2	0	1	1	0	1	1	1	1	0	0	2	1	0	1	1	0	0	1	2	1	1	0	0	0	0	1	1	0	0	0	2
234	1	1	0	0	0	0	1	1	0	1	1	0	1	0	0	0	0	2	0	1	0	0	1	1	1	1	0	0	2	2	1	0	0	1	1	2	2	0	0	1	1	0	1	1	1	0	0	0	2
235	0	0	0	0	0	0	2	0	0	0	1	0	0	0	0	0	0	0	2	0	0	0	0	2	0	0	0	0	2	1	0	1	2	1	0	2	1	0	0	1	1	0	0	2	0	0	0	2	0
236	1	0	2	0	1	0	2	0	0	0	0	0	0	0	0	0	0	0	2	0	0	0	1	1	1	1	0	1	2	1	0	1	1	0	0	2	0	0	0	1	1	0	1	2	0	1	0	2	1
237	0	0	1	1	0	0	1	0	1	1	0	1	1	1	0	0	0	1	1	0	0	0	0	2	2	2	0	0	2	0	0	2	2	0	0	1	2	0	0	1	1	0	2	2	1	0	0	2	1
238	1	0	1	1	0	0	1	0	1	1	1	1	1	1	0	0	0	1	1	1	0	0	1	1	0	0	0	0	2	1	0	1	1	2	0	2	1	0	0	2	2	1	0	1	1	2	0	1	1
239	0	0	0	0	0	0	2	0	1	1	0	2	2	1	1	0	0	2	0	1	1	0	0	2	0	0	1	0	2	1	1	1	2	0	0	2	1	0	0	1	1	1	1	1	1	1	0	0	2
240	1	0	0	0	0	1	0	0	0	0	1	1	1	1	0	0	0	1	1	0	0	0	1	1	1	1	0	0	1	0	0	0	0	1	1	2	1	0	0	2	2	0	0	0	0	0	0	1	1
241	0	0	1	0	0	1	1	1	0	1	1	0	0	0	0	0	0	1	2	0	0	0	0	2	0	0	0	0	1	1	0	1	0	1	1	1	0	0	0	1	1	1	1	1	1	0	0	2	0
242	0	0	0	0	0	1	2	1	0	1	0	0	1	0	0	0	0	0	2	0	0	0	1	1	0	0	0	1	1	1	1	1	1	0	0	1	1	0	1	0	0	0	1	2	0	0	0	2	0
243	1	0	1	1	0	0	2	0	2	2	0	0	2	1	0	0	0	2	0	1	0	0	0	2	0	0	1	1	2	2	0	0	0	0	1	2	1	0	0	1	1	0	0	0	1	1	0	2	0
244	1	0	0	0	0	0	2	1	0	1	0	0	1	1	0	0	0	1	1	1	1	0	1	1	1	1	0	1	1	0	0	1	1	0	0	2	0	0	0	1	1	1	0	0	1	0	0	2	0
245	1	0	1	1	0	0	2	0	2	2	0	2	1	1	0	0	1	2	1	0	0	0	0	2	0	0	0	0	2	1	0	1	0	0	0	1	2	0	0	0	0	0	1	2	1	0	0	1	1
246	1	0	0	1	0	0	2	1	1	2	0	0	0	0	0	0	0	1	1	1	0	0	1	1	1	1	0	0	2	2	0	1	1	0	0	1	1	0	1	0	0	0	0	2	1	0	0	1	2
247	1	0	0	0	0	0	2	0	1	1	0	0	1	0	0	1	0	2	1	1	1	0	0	2	1	1	0	1	1	1	0	1	1	2	0	2	1	1	0	0	0	0	1	1	1	1	0	2	0
248	0	0	0	0	0	0	1	0	0	0	1	1	1	1	0	0	0	0	1	2	1	0	0	2	0	0	0	1	2	1	0	1	0	0	0	2	0	0	0	2	2	1	0	1	1	2	0	2	0
249	0	0	0	0	0	1	2	0	1	1	0	1	2	2	0	0	1	2	0	2	2	0	0	2	0	0	0	0	1	1	1	1	1	0	0	2	2	1	0	0	0	0	0	2	2	1	0	1	0
250	0	0	0	1	0	0	2	1	0	1	0	0	0	0	0	0	0	1	1	0	0	1	0	2	1	1	0	0	2	2	0	1	0	0	0	1	2	0	1	1	1	1	1	2	2	1	0	0	1
251	0	0	1	0	0	1	1	0	1	1	0	1	2	1	0	0	0	1	1	0	0	0	1	1	1	1	0	0	2	2	1	1	0	0	0	1	1	1	0	0	0	0	1	2	1	0	0	2	0
252	1	0	0	0	0	0	2	0	1	1	0	0	1	0	0	0	0	0	2	1	1	0	0	2	0	0	0	2	1	0	0	2	1	1	0	1	1	0	1	1	1	0	0	1	1	1	0	2	0
253	0	0	0	0	0	1	1	0	1	1	0	1	0	0	0	0	1	2	0	1	1	0	0	2	0	0	0	0	2	1	1	0	0	0	1	2	0	0	0	2	2	0	1	2	2	1	0	1	1
254	1	0	0	1	0	0	2	0	1	1	0	0	1	1	0	0	0	1	1	0	0	0	1	1	0	0	0	0	2	2	1	0	0	0	0	1	1	0	0	2	2	1	1	2	1	1	0	1	1
255	0	0	0	0	0	0	1	0	1	1	1	0	1	0	0	1	0	0	1	0	0	0	2	0	1	1	0	0	2	2	0	1	1	0	0	2	0	0	0	2	2	0	0	1	0	1	0	2	0
256	1	0	0	1	0	0	2	0	2	2	0	0	0	0	0	0	0	1	1	1	0	0	2	0	1	1	0	1	1	1	1	1	0	1	1	2	1	1	0	1	1	0	0	0	0	1	0	1	1
257	0	0	0	0	0	0	1	0	1	1	1	1	2	0	1	0	0	2	0	1	1	0	1	1	0	0	0	1	2	1	1	1	1	1	1	2	0	0	0	2	2	0	0	1	0	0	0	1	1
258	1	0	0	0	0	0	2	0	0	0	0	1	1	1	0	0	0	0	1	0	0	0	0	2	0	0	0	1	2	1	1	1	2	0	0	2	1	0	1	1	1	0	1	1	1	1	0	2	0
259	1	0	0	0	0	0	2	0	2	2	0	0	2	1	0	0	0	1	1	0	0	0	1	1	1	1	0	0	2	1	0	2	2	0	0	1	0	0	0	2	2	0	0	1	0	0	0	1	1
260	0	1	0	0	0	0	1	0	1	1	1	1	1	1	0	0	0	1	2	0	0	0	0	2	1	1	0	0	2	2	2	1	1	1	1	1	2	0	0	1	0	0	0	1	0	1	0	1	1
261	0	0	0	0	0	0	2	0	0	0	0	1	1	1	0	0	0	1	1	1	1	0	0	2	0	0	0	0	2	0	0	1	1	1	0	1	1	0	0	2	2	0	0	2	1	0	0	2	0
262	1	0	1	0	1	0	2	0	1	1	0	0	0	0	0	0	0	1	1	1	1	0	1	1	1	1	0	0	1	1	1	1	1	0	0	2	2	0	0	1	1	1	1	2	2	0	0	2	0
263	0	0	0	0	0	0	2	0	1	1	0	0	0	0	0	0	0	0	2	0	0	1	0	2	0	0	0	0	2	1	0	2	1	1	0	2	1	0	0	2	2	0	0	2	0	0	0	2	1
264	0	0	0	0	0	0	1	0	1	1	0	1	1	1	0	0	0	0	2	1	1	1	0	2	0	0	1	1	2	1	0	1	1	0	0	1	1	0	0	1	1	0	0	2	0	0	0	1	1
265	1	0	0	0	0	1	1	0	1	1	0	1	1	1	0	0	1	2	1	0	0	0	1	1	1	1	0	0	2	0	0	1	0	1	2	2	1	0	0	1	1	0	1	2	0	1	0	2	2
266	1	0	0	1	0	0	1	0	1	1	1	0	1	1	0	0	0	1	0	2	2	0	0	2	0	0	0	0	2	2	0	1	1	0	0	2	2	1	0	1	1	1	1	1	1	1	0	1	0
267	0	0	0	0	0	0	2	0	2	2	0	0	0	0	0	0	0	1	1	0	0	0	0	2	0	0	0	2	0	0	0	1	1	1	1	2	2	0	1	0	0	1	1	2	0	0	0	2	1
268	0	0	0	1	0	0	2	0	2	2	0	0	0	0	0	0	0	0	2	0	0	0	1	1	1	1	0	0	2	2	1	2	2	0	0	0	2	0	0	0	0	0	2	2	1	0	0	0	2
269	1	0	1	0	0	0	1	0	0	0	1	0	0	0	0	0	0	1	1	1	1	0	1	1	0	0	0	0	2	2	0	2	1	2	0	1	2	0	0	0	0	1	1	1	1	1	0	1	0
270	0	0	0	1	0	0	1	0	0	0	1	0	0	0	0	0	0	0	2	0	0	0	0	2	0	0	0	0	2	1	0	1	1	1	1	2	0	0	0	1	1	1	1	2	1	0	0	2	0
271	0	1	0	0	0	0	2	0	1	1	0	0	0	0	0	0	0	0	1	0	0	0	0	2	0	0	0	1	2	1	1	1	1	0	0	2	0	0	0	1	1	1	1	1	1	0	0	2	1
272	0	0	0	1	0	0	2	0	0	0	0	0	0	0	0	0	0	2	0	0	0	0	1	1	0	0	0	1	1	1	0	1	1	0	0	2	1	1	0	1	1	0	0	1	0	0	0	0	2
273	0	1	0	0	0	1	2	0	0	0	1	0	1	0	0	0	0	1	1	0	0	0	0	2	0	0	0	0	2	2	0	2	1	0	0	2	1	0	0	1	1	0	0	2	0	2	0	0	2
274	0	0	0	0	0	0	1	0	1	1	0	0	1	0	0	0	0	0	2	0	0	0	0	2	0	0	1	1	2	1	0	0	1	1	0	2	2	1	1	1	0	1	1	2	1	1	0	1	1
275	0	0	0	0	0	0	2	0	0	0	0	0	2	0	0	1	0	1	1	0	0	0	0	2	0	0	0	0	2	2	0	1	1	0	0	2	2	0	0	2	2	0	1	2	1	0	0	1	0
276	1	1	0	0	0	0	2	0	1	1	0	1	1	0	0	0	0	0	1	0	0	0	0	2	0	0	0	2	1	1	1	1	1	2	1	2	2	1	0	1	1	1	1	1	1	1	0	1	2
277	1	1	0	0	0	0	1	0	0	0	1	1	1	1	0	0	0	2	0	1	0	0	0	2	0	0	0	0	2	2	1	1	1	2	1	2	1	0	0	1	1	0	0	1	0	0	0	0	1
278	0	0	0	0	0	0	2	0	0	0	0	0	0	0	0	0	0	2	0	1	1	0	0	2	0	0	0	0	1	1	1	1	1	0	0	0	1	0	0	2	1	0	1	2	1	0	0	2	1
279	0	1	0	0	0	1	0	0	1	1	0	0	1	0	0	0	0	2	0	1	0	0	0	2	0	0	0	0	2	1	0	0	1	1	0	2	1	0	0	1	1	1	1	1	1	0	0	2	1
280	1	1	0	0	0	0	1	0	2	2	0	0	0	0	0	0	0	2	0	2	0	0	0	2	0	0	0	1	2	2	0	1	1	0	0	2	1	0	0	2	2	0	1	2	1	0	0	2	0
281	0	0	0	0	0	0	2	0	2	2	0	1	1	1	0	0	0	2	1	0	0	0	0	2	0	0	0	0	2	2	0	1	1	2	1	2	1	0	0	1	1	0	0	1	0	0	1	2	0
282	0	0	0	0	0	0	2	0	2	2	0	1	1	1	0	0	0	0	2	0	0	1	0	2	1	1	0	0	2	1	0	1	1	2	0	2	1	0	0	1	1	1	0	1	0	1	0	2	0
283	0	0	1	1	0	0	2	0	1	1	1	0	2	1	0	1	0	0	2	1	1	0	0	2	0	0	0	0	2	2	0	2	1	1	1	2	1	0	0	2	1	0	1	2	1	0	0	0	1
284	1	0	0	0	0	0	2	0	2	2	0	0	1	0	0	0	0	1	1	1	1	0	0	2	1	1	0	1	2	0	1	2	1	0	0	1	2	1	1	0	0	0	1	2	0	0	0	2	0
285	0	1	0	0	0	1	0	0	1	1	0	0	2	2	0	0	0	1	2	0	0	0	1	1	0	0	0	1	1	1	0	0	1	0	0	2	1	0	0	1	1	0	0	2	0	1	0	0	2
286	0	0	1	0	0	0	2	0	2	2	0	0	1	0	0	0	0	2	0	1	0	0	0	2	0	0	0	0	2	2	0	0	0	1	1	2	2	0	0	2	1	0	1	1	1	0	0	1	1
287	0	0	0	0	0	0	2	0	2	2	0	0	0	0	0	0	0	2	0	1	1	0	0	2	0	1	1	1	2	1	0	1	0	1	0	1	2	0	0	2	1	1	0	0	1	0	0	1	1
288	1	0	0	0	0	0	2	0	0	0	0	0	1	0	1	0	0	0	2	0	0	1	0	2	0	0	0	0	2	2	0	2	1	1	0	1	1	0	0	1	1	1	1	2	1	0	0	0	2
289	0	0	0	1	0	0	1	0	1	1	0	1	1	1	0	0	0	0	1	0	0	0	0	2	0	0	0	1	2	1	1	2	2	0	0	2	1	0	0	1	1	0	1	1	1	1	0	1	1
290	1	0	0	0	0	2	2	0	1	1	1	2	1	1	0	0	0	2	1	0	0	0	0	2	1	1	0	1	2	1	2	0	0	0	1	2	0	0	0	1	1	0	0	1	0	0	0	2	0
291	1	0	0	0	0	0	2	0	1	1	0	0	1	1	0	0	0	0	1	0	0	0	0	2	0	0	0	0	2	0	0	2	1	1	0	1	2	0	0	0	0	0	0	1	0	1	0	2	1
292	0	0	1	1	0	0	2	0	1	1	0	0	0	0	0	0	0	2	0	2	2	0	0	2	0	0	0	2	2	2	0	1	0	0	1	2	1	0	0	2	2	0	0	1	1	1	0	2	0
293	0	1	0	0	0	0	2	0	1	1	0	0	0	0	0	0	0	0	1	0	0	0	2	0	1	1	0	0	2	1	1	1	1	0	0	2	1	0	1	1	1	0	0	1	0	1	0	2	0
294	0	0	0	0	0	0	2	1	0	1	0	1	0	0	0	0	0	1	1	1	1	0	0	2	0	0	0	0	2	2	2	1	1	0	0	2	1	0	0	2	2	1	0	1	0	0	0	2	1
295	1	0	0	0	0	1	1	0	0	0	1	0	1	0	0	1	0	2	0	1	0	0	0	2	0	0	0	2	1	1	1	2	2	0	1	2	0	0	0	2	2	1	1	1	1	2	0	0	2
296	0	0	0	2	0	0	2	0	1	1	0	1	1	1	0	0	0	0	2	0	0	0	1	1	1	1	0	0	2	0	0	2	2	0	0	2	2	1	1	2	1	1	0	0	1	0	0	2	2
297	1	0	0	0	0	0	1	0	0	0	1	0	0	0	0	0	0	2	0	2	0	0	0	2	0	0	0	0	2	0	0	2	2	0	0	1	2	0	0	0	0	0	0	2	0	1	0	0	2
298	0	0	1	1	0	0	2	0	1	1	0	0	1	0	0	1	0	1	1	1	1	0	0	2	0	0	0	0	2	1	0	2	1	0	0	1	1	1	0	0	0	0	0	2	0	0	0	1	2
299	0	0	0	0	0	0	1	0	0	0	1	0	2	1	0	1	0	2	0	1	0	0	0	2	1	1	0	0	2	2	0	1	1	0	0	0	2	0	0	1	1	0	0	2	0	0	0	2	1
300	0	0	1	1	1	1	2	0	2	2	0	1	0	0	0	0	0	1	0	0	0	1	1	1	1	1	0	0	2	1	0	0	1	1	0	2	1	1	0	1	1	0	0	2	0	0	0	0	1
301	0	0	0	0	0	0	0	0	1	1	0	0	0	0	0	0	0	2	0	2	1	1	0	2	0	0	0	0	1	1	0	1	1	1	0	2	1	1	0	1	1	1	0	1	1	0	0	2	0
302	0	0	0	0	0	0	2	0	1	1	0	0	0	0	0	0	0	0	1	0	0	0	0	2	0	0	0	0	1	1	0	1	1	0	0	1	1	0	0	1	1	1	1	1	1	2	0	1	1
303	1	1	0	0	0	0	2	1	1	2	0	0	0	0	0	0	0	0	2	0	0	0	0	2	0	0	0	0	2	1	0	1	1	0	1	1	1	0	0	2	1	0	0	1	0	0	0	0	2
304	1	0	0	1	0	0	2	0	0	0	0	0	0	0	0	0	0	0	2	0	0	0	0	2	0	0	0	0	2	2	0	2	2	0	0	0	0	0	0	1	1	1	1	2	1	0	0	1	0
305	1	0	0	0	0	0	2	0	1	1	1	0	0	0	0	0	0	1	1	0	0	0	0	2	0	0	0	1	2	2	0	1	1	1	1	2	1	1	0	1	1	1	1	1	1	0	0	0	2
306	0	1	0	0	0	0	2	1	1	2	0	0	0	0	0	1	0	0	2	1	1	0	0	2	1	1	1	2	2	1	1	1	0	0	1	2	0	0	0	2	2	1	1	1	1	1	0	0	2
307	0	0	0	0	0	0	1	0	1	1	1	1	1	1	0	0	0	0	2	1	0	0	0	2	0	0	0	0	2	1	0	1	1	0	0	1	1	1	0	2	2	0	0	1	0	1	0	2	0
308	0	0	0	0	0	0	0	0	0	0	2	0	0	0	0	0	0	1	1	1	1	0	0	2	0	0	0	0	2	1	0	2	1	0	0	1	1	0	0	2	2	1	1	1	1	1	0	2	0
309	1	0	0	1	0	0	2	0	1	1	1	2	2	1	1	0	0	0	2	1	0	0	0	2	0	0	0	0	2	1	1	1	0	2	1	1	1	0	0	1	1	0	0	1	0	0	0	2	1
310	1	0	0	0	0	0	2	0	2	2	0	1	1	1	0	0	0	1	1	1	0	0	0	2	0	0	0	0	2	1	0	1	1	2	0	2	2	0	0	1	1	1	1	1	1	1	0	2	1
311	0	0	0	0	0	0	2	0	1	1	0	1	1	1	0	0	0	1	1	1	0	0	0	2	0	0	1	0	2	0	0	1	1	2	0	1	1	0	0	1	0	0	0	0	0	0	0	2	0
312	1	0	0	0	0	0	2	0	1	1	0	1	1	1	0	0	0	0	2	1	1	1	0	2	0	0	0	0	2	1	0	1	0	2	1	1	1	0	0	2	2	0	0	2	1	1	0	0	2
313	1	0	0	1	0	0	2	1	0	1	0	1	1	0	0	0	0	1	1	1	0	1	1	1	0	1	0	1	1	1	1	1	1	1	1	2	1	0	1	1	1	1	1	2	0	1	0	0	2
314	0	0	0	0	0	2	1	0	1	1	1	1	2	1	0	0	0	1	1	1	0	0	0	2	1	1	0	0	2	2	0	1	1	1	1	2	0	0	0	1	1	0	0	1	0	1	0	0	2
315	1	0	0	1	0	0	2	1	0	1	0	0	0	0	0	0	0	0	2	1	1	0	0	2	0	0	1	1	1	0	0	2	1	0	1	2	0	0	0	2	2	0	1	1	0	2	0	2	0
316	0	0	0	1	0	1	2	0	1	1	0	1	1	1	0	0	0	0	1	1	1	0	0	2	1	1	0	1	1	1	1	1	1	0	1	1	1	1	0	1	1	0	0	1	0	1	0	0	2
317	0	0	0	1	0	1	2	0	0	0	1	1	2	1	0	0	0	0	2	0	0	0	1	1	0	0	0	0	1	0	0	0	0	1	1	2	2	0	0	2	1	0	0	1	1	1	0	1	1
318	1	0	1	0	0	1	1	0	1	1	1	0	1	1	0	0	0	0	2	0	0	0	0	2	0	0	0	0	2	2	1	2	2	0	0	1	1	0	0	2	2	0	0	1	0	0	0	2	1
319	1	0	0	0	0	0	1	0	0	0	0	0	0	0	0	0	1	2	1	0	0	0	0	2	1	1	0	0	2	2	0	2	1	0	0	1	0	0	0	2	2	0	0	1	0	0	0	2	1
320	1	0	0	1	0	0	0	0	1	1	0	0	0	0	0	0	0	0	2	0	0	0	2	0	0	0	0	1	2	0	1	2	2	0	0	1	1	0	0	0	0	0	0	1	0	1	0	2	1
321	1	0	1	0	1	0	1	0	1	1	0	1	1	1	0	0	0	0	1	0	0	0	0	2	1	1	0	0	1	1	0	1	1	0	0	1	2	1	0	0	0	0	0	1	0	1	0	1	0
322	1	0	0	0	0	1	2	0	0	0	0	0	1	1	0	0	1	2	0	2	1	0	0	2	0	0	0	0	2	1	1	1	1	1	0	1	2	1	0	0	0	1	1	2	1	0	0	0	1
323	1	0	0	0	0	0	2	0	1	1	0	0	1	0	0	0	0	0	1	1	1	1	0	2	1	1	0	2	2	1	1	1	1	2	2	2	1	0	0	1	1	0	1	2	1	0	0	2	0
324	0	0	0	1	0	0	2	1	1	2	0	0	1	0	0	1	1	2	1	0	0	0	0	2	0	0	2	1	2	0	1	2	1	0	0	1	1	1	0	0	0	0	0	2	0	1	0	1	1
325	0	0	1	0	1	2	1	0	0	0	1	1	2	2	0	0	0	0	2	0	0	0	0	2	0	0	0	1	2	0	1	1	0	0	1	2	1	0	0	1	1	0	0	1	1	1	0	1	1
326	1	0	0	0	0	0	1	0	2	2	0	1	0	0	0	0	0	2	0	1	1	0	0	2	0	0	0	0	2	2	0	2	1	1	1	2	0	0	0	1	1	1	0	1	1	2	0	1	0
327	0	0	0	0	0	0	1	0	0	0	1	2	2	1	1	0	0	2	0	1	1	0	0	2	1	1	0	0	2	1	1	2	2	0	1	2	1	0	0	0	0	0	0	2	0	1	0	2	1
328	0	0	0	0	0	0	2	1	1	2	0	0	0	0	0	0	0	0	2	0	0	0	0	2	0	0	0	0	1	1	0	1	1	0	0	1	2	1	1	2	0	0	1	1	1	1	0	1	1
329	0	0	1	0	0	0	1	0	1	1	1	1	2	1	0	0	0	1	0	1	1	0	0	2	0	0	0	0	2	1	0	1	1	0	0	2	1	0	0	2	1	0	0	1	0	1	0	2	1
330	0	0	0	0	0	0	1	0	0	0	1	0	0	0	0	0	0	1	1	0	0	1	1	1	0	1	0	2	2	1	1	1	1	1	1	2	2	0	0	1	1	0	0	2	1	1	0	1	1
331	1	0	0	0	0	1	1	0	0	0	2	1	2	2	0	0	0	0	2	0	0	0	0	2	0	0	0	0	1	1	0	1	1	0	0	2	2	1	0	1	1	1	1	1	1	1	0	1	1
332	1	0	0	0	0	0	2	0	0	0	1	0	0	0	0	0	0	2	0	1	1	0	1	2	0	0	0	1	2	1	1	0	0	0	0	2	2	2	0	0	0	1	0	1	0	0	0	2	0
333	1	0	0	1	0	0	2	0	0	0	0	1	1	0	0	0	0	0	2	0	0	0	0	2	1	1	0	0	2	1	0	0	0	1	1	2	1	0	0	1	1	0	0	1	0	0	0	1	0
334	1	0	0	0	0	0	1	1	1	2	1	1	1	1	0	0	0	0	1	1	1	1	0	2	0	0	0	0	2	1	0	1	0	0	0	1	1	0	0	1	1	0	0	1	0	0	0	0	2
335	0	0	0	1	0	0	2	1	1	2	0	0	1	0	0	1	0	0	1	0	0	0	0	2	0	0	0	0	2	0	0	1	2	0	1	2	1	0	0	2	2	0	0	0	0	1	0	2	0
336	1	1	0	0	0	0	2	1	1	1	0	0	1	1	0	0	0	1	1	1	1	0	0	2	0	0	0	0	2	2	1	0	0	1	0	2	1	0	1	1	1	1	0	1	1	1	0	2	0
337	1	0	0	0	0	0	2	0	0	0	0	0	0	0	0	0	0	0	2	0	0	0	1	1	1	1	0	1	2	0	1	2	2	0	1	1	2	1	0	0	0	0	0	2	0	1	0	1	1
338	0	0	0	0	0	0	2	0	2	2	0	1	1	1	0	0	0	1	1	1	1	0	0	2	0	0	1	1	1	0	0	2	1	0	0	1	1	1	0	1	1	0	0	2	0	1	0	2	0
339	0	0	0	0	0	0	2	0	2	2	0	0	1	0	0	0	0	1	1	1	1	0	0	2	0	0	0	0	1	1	0	2	1	1	0	2	2	2	0	0	0	1	1	2	2	0	0	2	0
340	1	0	1	1	0	0	2	0	0	0	0	0	1	1	0	0	0	1	1	1	0	0	0	2	0	0	0	1	2	1	1	2	1	0	0	2	1	1	1	0	0	0	0	1	0	0	0	1	1
341	1	0	0	0	0	0	1	0	1	1	0	0	1	1	0	0	0	1	1	0	0	0	0	2	0	0	0	1	1	1	0	1	0	1	2	2	1	0	0	1	1	0	1	2	1	0	0	1	1
342	1	0	0	1	0	0	1	0	0	0	0	1	1	1	0	0	0	0	2	0	0	0	1	1	1	1	1	0	2	2	0	0	1	1	0	2	1	0	0	2	2	2	2	2	1	1	0	1	1
343	0	0	1	0	0	0	2	0	0	0	0	0	0	0	0	0	0	0	2	0	0	0	1	1	1	1	1	0	2	0	0	2	2	0	0	2	1	1	0	1	1	0	0	0	0	0	0	2	0
344	1	0	1	0	1	1	2	0	2	2	0	0	0	0	0	0	1	0	2	1	1	0	0	2	1	1	0	0	2	2	0	1	1	0	0	1	1	1	0	1	1	1	1	2	1	1	0	1	1
345	1	0	0	0	0	0	2	0	2	2	0	0	1	1	0	0	0	0	2	1	1	1	1	1	1	1	0	0	2	1	1	1	1	0	1	1	1	0	0	1	1	0	1	2	1	0	0	2	0
346	1	0	0	0	0	0	2	1	0	1	0	1	1	1	0	0	0	0	2	1	1	0	0	2	1	1	0	0	2	2	0	1	0	0	1	2	1	0	0	1	1	1	1	2	0	1	0	2	0
347	1	0	0	0	0	0	1	0	0	0	2	0	0	0	0	0	0	2	0	1	1	0	0	2	0	0	0	1	2	2	0	1	1	0	1	1	2	0	0	2	2	0	0	2	0	1	0	2	1
348	1	1	0	0	0	0	1	0	0	0	0	0	0	0	0	0	0	1	1	1	1	0	1	1	0	0	0	0	2	0	0	1	1	0	0	2	1	0	1	1	1	0	1	2	0	0	0	1	0
349	1	0	1	1	0	0	1	1	0	2	0	1	2	1	0	0	0	0	1	0	0	0	1	1	0	0	0	0	2	1	0	2	1	1	0	1	1	0	0	1	1	0	1	2	0	0	0	0	2
350	1	0	0	0	0	0	2	0	0	0	0	2	2	2	0	0	0	1	1	2	1	0	0	2	0	0	0	0	2	2	1	1	1	0	0	2	1	0	1	1	1	0	0	2	1	1	0	0	2
351	0	0	0	0	0	0	1	0	0	0	1	0	0	0	0	0	1	2	1	0	0	0	1	1	1	1	0	0	2	1	1	0	1	1	0	2	2	1	1	0	0	1	1	1	1	1	0	2	1
352	1	0	0	0	0	0	2	0	1	1	1	0	0	0	0	0	0	2	0	1	1	0	0	2	0	0	0	0	1	1	0	1	0	1	0	2	1	1	0	1	1	1	1	2	1	1	0	0	2
353	0	0	0	0	0	0	2	0	2	2	0	1	1	1	0	0	0	0	2	0	0	0	1	1	2	2	0	1	2	0	1	2	1	2	0	1	2	0	0	1	1	0	0	1	0	1	0	1	1
354	0	0	1	0	1	1	2	0	2	2	0	0	0	0	0	0	0	1	0	0	0	0	1	1	0	0	0	1	1	1	1	1	0	1	0	2	2	0	0	2	1	1	1	1	1	0	0	0	1
355	1	0	1	1	1	0	2	0	1	1	0	0	1	1	0	0	0	2	0	1	1	0	0	2	0	0	0	1	2	2	0	1	1	2	0	2	1	0	0	2	2	0	0	2	2	1	0	1	1
356	1	0	0	0	0	1	2	0	1	1	0	0	1	0	0	0	0	1	1	1	0	0	0	2	0	0	0	0	2	1	1	2	1	2	0	1	1	0	1	1	1	1	1	1	1	0	0	2	0
357	0	0	0	0	0	0	2	0	1	1	0	0	1	1	0	0	0	2	0	0	0	0	1	1	1	2	0	2	1	1	1	2	2	0	0	1	1	0	1	1	1	1	0	0	2	0	0	1	1
358	1	0	0	1	0	0	1	0	0	0	1	0	0	0	0	0	0	1	1	0	0	0	0	2	0	0	0	1	1	0	1	1	1	1	1	2	1	0	0	1	1	0	0	2	0	0	0	0	2
359	0	0	0	1	0	0	2	0	0	0	0	0	0	0	0	0	0	0	2	1	1	0	0	2	0	0	0	0	2	2	1	1	1	0	0	1	2	1	1	0	0	1	1	1	1	0	0	2	1
360	0	1	0	0	0	1	0	0	0	0	1	0	0	0	0	0	0	0	1	2	1	0	0	2	0	0	0	1	2	1	1	2	2	0	0	2	1	0	0	1	1	0	0	1	0	1	0	1	1
361	1	0	0	0	0	0	1	0	0	0	1	0	1	1	0	0	0	0	2	0	0	0	0	2	0	0	0	0	1	1	0	1	1	0	0	2	1	1	0	0	0	1	1	2	1	1	0	0	2
362	1	0	0	0	0	0	2	0	2	2	0	0	0	0	0	0	0	1	1	1	1	0	0	2	0	0	0	0	2	2	0	0	1	0	0	2	2	0	0	0	0	1	1	1	1	1	0	1	0
363	0	0	0	0	0	1	2	0	2	2	0	1	1	1	0	0	0	1	1	1	0	0	0	2	0	0	0	0	2	1	0	1	1	1	1	2	2	0	0	0	0	0	1	1	1	0	0	2	0
364	0	1	0	0	0	0	2	1	0	1	0	1	2	1	0	1	0	2	0	1	0	0	0	2	0	0	0	2	2	1	2	1	0	0	0	2	0	0	0	1	1	0	0	0	0	1	0	1	1
365	0	0	1	1	0	0	2	1	1	2	0	1	2	0	1	0	0	1	1	2	1	0	0	2	0	0	1	1	2	0	1	2	1	1	1	2	1	0	1	0	0	1	1	1	1	1	0	2	1
366	0	0	0	0	0	0	1	0	0	0	2	1	2	2	0	0	0	2	0	1	0	0	0	2	0	0	0	0	2	0	0	1	1	0	0	2	0	0	0	1	1	1	1	1	1	1	0	1	1
367	0	0	0	0	0	0	2	1	1	2	0	0	1	0	0	1	0	0	2	0	0	1	1	1	0	1	0	0	2	1	0	2	2	1	0	2	2	0	0	0	0	1	1	1	1	0	0	0	2
368	0	0	0	1	0	0	2	0	2	2	0	0	0	0	0	0	0	1	2	1	0	0	1	1	1	1	0	0	2	0	0	2	1	1	0	1	2	1	0	0	0	0	0	2	1	1	0	2	0
369	0	1	0	0	0	1	1	0	0	0	0	1	1	1	0	0	0	1	1	1	1	0	0	2	0	0	0	0	2	0	0	1	1	1	1	1	1	0	0	0	0	0	0	2	0	0	0	1	0
370	1	0	0	0	0	0	2	1	1	2	0	1	0	0	0	0	0	2	1	0	0	0	0	2	1	1	0	0	2	2	0	1	1	1	1	2	2	0	0	0	0	1	1	2	1	0	0	2	1
371	1	0	1	2	0	0	1	0	0	0	1	0	0	0	0	0	0	2	0	1	0	0	0	2	0	0	0	0	2	1	0	1	1	1	0	2	2	0	0	1	0	0	0	2	0	1	0	0	1
372	1	0	0	1	0	1	2	0	0	0	0	1	0	0	0	0	0	2	0	1	0	0	0	2	0	0	0	0	2	0	0	2	2	0	0	0	0	0	0	2	2	0	0	2	0	1	0	1	1
373	0	0	0	1	0	0	1	0	1	1	1	0	0	0	0	0	0	0	2	0	0	0	1	1	1	1	1	0	1	0	0	2	1	0	0	1	1	1	0	0	0	1	1	2	1	0	0	1	2
374	1	0	0	0	0	0	1	0	0	0	1	0	0	0	0	0	0	0	2	0	0	0	0	2	0	0	0	0	2	2	2	2	2	0	0	2	1	0	0	0	0	1	0	1	1	0	0	0	1
375	0	0	0	0	0	1	2	0	0	0	0	0	1	0	0	1	0	0	2	1	1	0	0	2	0	0	0	1	2	1	2	1	1	0	0	2	0	0	0	2	2	0	0	2	0	0	0	0	2
376	1	0	1	0	1	1	2	0	0	0	1	1	2	0	1	0	0	1	1	1	0	0	0	2	0	0	0	0	2	1	1	1	1	0	0	2	2	0	0	0	0	1	1	2	0	0	0	2	1
377	0	0	0	0	0	0	2	0	1	1	0	0	1	0	0	1	0	1	2	0	0	0	0	2	0	0	0	0	2	2	0	2	1	1	1	2	1	0	0	2	2	0	0	1	0	0	0	1	1
378	1	0	0	0	0	0	1	0	1	1	1	0	0	0	0	0	0	0	1	0	0	0	0	2	0	0	0	0	2	1	1	2	2	0	1	2	2	0	0	1	1	0	1	1	0	2	0	1	0
379	1	0	0	1	0	0	2	0	1	1	0	0	0	0	0	0	0	2	0	1	1	0	0	2	0	0	0	1	1	1	0	1	1	0	0	1	1	0	0	1	1	1	0	1	0	0	0	2	0
380	1	0	0	0	0	0	1	0	0	0	1	0	0	0	0	0	0	0	2	0	0	0	0	2	0	0	1	1	2	1	0	2	2	0	0	1	1	0	0	1	1	2	2	2	1	1	0	2	0
381	0	0	0	0	0	0	1	0	0	0	1	1	2	1	0	0	1	2	0	2	1	0	0	2	0	0	0	0	2	0	0	0	1	1	0	2	1	0	0	1	1	1	1	2	1	0	0	2	0
382	0	0	0	0	0	1	0	0	1	1	0	1	0	0	0	0	0	1	1	2	1	0	0	2	0	0	0	0	2	1	0	2	2	0	0	1	1	0	1	1	1	0	0	2	0	0	0	0	2
383	0	0	0	0	0	0	1	0	1	1	1	0	0	0	0	0	0	1	1	1	1	1	1	1	0	1	0	0	2	1	0	1	1	0	0	0	1	0	0	1	1	2	2	2	1	1	0	1	1
384	1	0	0	1	0	0	1	0	1	1	1	1	2	2	0	0	0	1	1	1	1	0	1	1	0	0	0	0	2	1	1	0	0	1	1	2	1	0	0	1	1	0	0	2	1	0	0	1	1
385	0	0	0	1	0	0	1	1	0	1	1	0	0	0	0	0	0	0	2	0	0	0	0	2	0	0	0	0	1	1	1	1	1	0	1	2	1	0	0	1	1	0	0	2	0	1	0	1	0
386	1	0	2	0	1	0	2	0	1	1	0	1	2	1	0	0	0	2	0	1	1	0	0	2	0	0	0	1	2	2	0	1	1	2	2	2	1	1	0	1	1	0	0	1	0	0	0	1	1
387	1	0	0	1	0	0	1	0	1	1	1	0	1	0	0	0	1	2	1	0	0	0	0	2	1	1	0	1	2	0	1	1	1	0	0	2	0	0	0	2	2	1	1	1	1	0	0	2	0
388	0	1	1	0	1	0	1	0	1	1	0	0	0	0	0	0	0	1	0	1	1	0	0	2	0	0	0	1	1	1	1	2	1	1	0	1	1	1	0	1	1	0	1	2	1	1	0	1	1
389	1	0	0	0	0	0	1	0	1	1	0	0	1	0	0	0	0	1	1	1	1	0	0	2	0	0	0	0	1	0	0	1	0	0	1	2	1	0	0	1	1	1	2	2	0	1	0	2	0
390	0	0	0	1	0	0	2	0	1	1	0	0	0	0	0	0	1	0	2	1	1	0	0	2	0	0	0	1	2	1	0	1	1	2	0	1	1	1	0	1	1	0	0	0	0	0	0	0	1
391	1	0	1	1	0	0	2	0	1	1	0	0	1	1	0	0	0	2	0	1	0	0	0	2	0	0	0	1	0	0	0	1	1	2	0	1	0	1	0	1	1	1	1	2	2	0	0	0	2
392	1	0	0	0	0	0	1	0	0	0	1	0	1	0	0	0	0	0	1	2	1	0	0	2	0	0	1	2	2	1	1	1	1	0	0	2	1	0	0	0	0	0	0	1	0	1	0	1	1
393	0	0	0	0	0	0	2	0	2	2	0	0	0	0	0	0	0	0	2	0	0	0	0	2	0	0	0	0	2	2	0	0	0	1	1	2	2	0	0	2	1	0	2	2	1	0	0	1	1
394	0	0	0	0	0	0	2	0	1	1	0	1	0	0	0	0	0	1	1	1	1	0	0	2	0	0	0	0	2	2	2	1	1	0	0	2	2	0	0	1	1	0	1	2	1	0	0	0	2
395	0	0	1	0	0	0	1	0	1	1	0	2	2	2	0	0	0	0	2	0	0	0	0	2	0	0	0	1	2	1	1	2	1	0	1	2	2	0	0	2	1	0	0	2	0	1	0	1	1
396	0	0	0	0	0	0	2	1	1	2	0	0	0	0	0	0	0	0	2	0	0	0	0	2	0	0	0	0	1	1	0	0	0	0	0	2	1	1	0	1	1	1	1	2	0	1	0	0	1
397	1	0	1	1	0	0	2	0	0	0	0	0	0	0	0	1	0	1	1	1	0	0	0	2	0	0	0	1	2	1	2	0	2	1	0	2	1	0	0	0	0	1	1	2	1	1	0	1	1
398	0	1	0	0	0	0	2	0	0	0	0	0	1	1	0	0	0	0	2	0	0	0	0	2	0	0	0	1	2	0	1	0	0	0	0	2	0	0	0	2	2	0	0	2	0	1	0	2	1
399	0	0	0	1	0	1	2	1	1	1	0	0	0	0	0	0	0	1	1	0	0	0	0	2	0	0	0	0	1	1	1	1	1	0	0	1	1	0	0	1	1	0	0	0	2	2	0	1	1
400	1	0	0	1	0	1	2	0	1	1	1	0	0	0	0	0	0	0	2	0	0	0	0	2	0	0	1	0	1	0	0	2	2	0	0	1	2	1	0	0	0	0	2	2	1	0	0	1	0
401	1	0	0	1	0	0	2	0	0	0	0	1	1	1	0	0	0	0	2	0	0	0	0	2	0	0	1	0	2	1	1	0	0	0	0	2	0	0	0	2	2	0	0	1	0	0	0	2	0
402	0	0	0	1	0	0	1	1	0	2	0	0	0	0	0	0	0	1	2	0	0	0	0	2	0	0	0	0	2	2	0	1	1	0	1	1	0	0	0	2	2	1	0	0	1	0	0	2	0
403	0	0	0	0	0	1	1	0	2	2	0	0	0	0	0	0	0	1	1	0	0	0	0	2	0	0	0	0	2	2	0	2	2	0	0	1	1	0	0	1	1	0	0	1	0	1	0	2	0
404	1	0	0	0	0	1	1	0	0	0	1	0	0	0	0	0	0	2	0	1	0	0	0	2	0	0	0	1	1	1	0	0	0	0	0	1	1	1	0	0	0	0	0	2	2	1	0	1	1
405	0	0	0	0	0	0	2	0	2	2	0	0	0	0	0	0	0	2	0	1	0	0	0	2	1	1	0	1	1	0	1	2	1	1	0	2	1	1	0	1	1	0	0	2	0	1	0	2	0
406	1	0	0	1	0	1	2	0	1	1	0	1	1	1	0	0	0	1	1	1	1	0	0	2	1	1	0	0	2	0	0	1	1	0	0	2	1	0	1	1	1	0	0	2	0	0	0	0	1
407	0	0	0	0	0	0	2	0	0	0	0	0	1	0	0	1	0	2	0	1	0	0	0	2	0	0	0	1	2	1	1	0	0	0	0	2	2	0	0	0	0	0	0	2	0	0	0	0	2
408	1	0	0	0	0	0	2	1	1	2	0	0	0	0	0	0	0	1	1	0	0	0	0	2	1	1	0	1	1	1	1	0	0	1	0	2	2	0	0	0	0	0	1	2	0	0	0	2	0
409	1	0	1	1	0	0	1	0	0	0	0	1	2	2	0	0	0	1	1	1	0	0	0	2	0	0	0	0	2	1	0	0	0	1	1	2	2	1	1	2	1	0	0	0	0	1	0	0	2
410	0	0	0	1	0	0	1	0	1	1	1	0	2	1	0	1	0	1	1	1	1	0	2	0	0	0	0	0	2	2	1	1	1	2	0	1	1	1	0	1	1	1	0	0	2	0	0	2	0
411	0	0	0	1	0	0	2	1	1	2	0	1	1	1	0	0	0	0	2	1	0	0	0	2	1	1	0	0	2	2	2	1	1	2	0	1	1	0	0	0	0	0	0	2	0	2	0	0	1
412	0	0	0	1	0	1	1	0	1	1	1	0	0	0	0	0	0	1	1	1	0	0	0	2	0	0	0	0	1	0	0	2	1	1	0	1	2	1	0	1	1	0	0	2	1	2	0	0	2
413	1	0	0	0	0	0	1	0	1	1	1	0	1	0	0	1	1	2	0	2	2	0	0	2	0	0	0	0	2	1	0	1	1	0	0	2	2	1	1	2	1	0	1	2	1	0	0	1	1
414	0	0	0	0	0	0	2	1	1	2	0	0	0	0	0	0	0	1	1	1	1	0	0	2	0	0	0	1	2	1	1	2	1	1	0	2	2	0	0	1	1	1	1	1	1	0	0	1	1
415	0	0	0	0	0	0	2	0	0	0	0	0	1	0	0	1	0	0	2	0	0	0	0	2	0	0	0	0	1	1	1	2	2	0	1	1	1	1	0	1	1	1	0	0	1	0	0	1	1
416	0	1	1	1	1	0	2	0	2	2	0	0	1	0	0	1	0	1	1	1	1	0	0	2	0	1	0	0	2	2	0	1	1	2	0	2	1	0	0	1	1	0	0	1	0	0	0	1	1
417	1	0	1	0	1	2	1	1	0	1	1	0	0	0	0	0	0	0	2	1	1	0	0	2	0	0	0	1	2	2	0	0	0	0	0	2	1	0	0	1	1	0	0	2	0	1	0	0	1
418	0	0	1	0	1	1	2	0	1	1	0	1	2	1	0	0	0	2	0	1	1	0	0	2	1	1	0	1	1	1	0	0	0	0	0	2	1	0	0	1	1	0	0	2	0	0	0	1	1
419	1	0	0	1	0	0	1	0	1	1	1	0	0	0	0	0	0	1	1	0	0	0	0	2	0	0	0	0	2	0	0	1	2	0	0	2	1	0	0	0	0	1	1	1	1	2	0	2	1
420	0	0	0	0	0	0	1	1	1	2	0	1	2	2	0	0	0	0	2	1	1	1	0	2	0	0	0	0	2	1	0	1	1	1	0	2	2	0	0	1	1	0	1	2	1	0	0	2	1
421	0	0	1	0	0	0	2	0	0	0	0	1	0	0	0	0	0	0	1	0	0	0	0	2	0	0	0	2	1	1	0	1	2	0	0	2	2	1	0	1	1	0	0	0	0	1	0	1	1
422	1	0	0	1	0	0	1	0	2	2	0	0	0	0	0	0	0	0	2	0	0	0	0	2	1	1	0	0	2	1	1	0	0	0	0	2	0	0	0	2	2	1	1	2	2	0	0	1	1
423	0	0	0	1	0	1	2	1	0	1	0	0	2	1	0	1	0	2	0	0	0	0	0	2	0	0	0	2	2	2	0	1	1	0	1	1	0	0	0	1	1	0	0	1	0	0	0	2	0
424	1	0	0	0	0	1	1	0	0	0	1	2	1	1	0	0	0	0	2	0	0	0	0	2	0	0	0	1	2	0	1	1	2	0	1	2	2	1	0	1	1	1	1	1	1	0	0	2	0
425	1	0	0	0	0	0	2	0	2	2	0	1	1	1	0	0	0	2	0	1	0	0	2	0	1	1	1	0	2	1	0	0	2	1	0	2	1	0	0	1	1	1	1	1	0	0	1	2	0
426	1	0	0	0	0	0	2	0	0	0	0	0	0	0	0	0	0	1	1	1	1	0	0	2	0	0	0	0	2	2	0	1	0	2	2	2	1	0	0	0	0	1	0	1	0	0	0	1	1
427	1	0	1	0	1	2	2	0	0	0	0	1	1	1	0	0	0	0	2	1	0	0	0	2	0	0	0	1	2	1	0	1	1	0	0	1	1	0	1	1	1	1	1	1	1	2	0	2	1
428	0	0	0	0	0	0	1	0	1	1	1	0	0	0	0	0	0	0	2	1	1	0	0	2	1	1	0	0	2	2	1	0	0	0	1	2	2	1	0	0	0	1	0	0	1	0	0	0	2
429	0	0	0	1	0	0	1	0	1	1	1	0	0	0	0	0	0	2	0	0	0	0	0	2	0	0	0	0	1	1	0	2	2	0	0	1	2	0	0	0	0	0	2	2	1	0	0	0	2
430	1	0	0	0	0	0	1	1	0	1	1	0	1	1	0	0	1	1	2	0	0	1	0	2	0	0	0	2	2	2	0	1	1	1	1	2	0	0	0	1	1	0	1	2	1	1	0	1	1
431	0	1	0	0	0	1	1	0	0	0	1	0	0	0	0	0	0	0	2	1	1	0	0	2	0	0	0	1	2	1	1	2	1	0	0	1	1	0	0	2	2	0	0	0	0	1	0	1	1
432	0	0	1	0	0	0	1	0	1	1	0	1	1	0	0	0	1	2	0	2	1	0	1	1	0	0	0	0	2	1	0	2	1	1	2	2	1	0	0	2	2	0	0	1	1	0	1	1	0
433	0	0	0	0	0	0	2	0	0	0	0	0	0	0	0	0	0	1	1	0	0	0	0	2	0	0	0	0	2	1	1	1	2	0	0	1	2	0	0	1	1	2	2	2	1	1	0	1	1
434	0	0	0	1	0	0	2	0	1	1	0	1	1	1	0	0	0	0	2	1	1	0	0	2	0	0	0	1	1	1	0	0	0	0	0	1	1	0	0	1	1	1	1	2	1	1	0	1	1
435	0	1	0	0	0	0	1	0	0	0	0	1	1	1	0	0	0	2	0	1	0	0	0	2	1	1	0	0	2	2	0	2	1	0	0	2	1	0	1	1	1	0	0	2	0	0	0	1	1
436	0	0	0	0	0	0	2	0	1	1	0	0	0	0	0	0	0	1	1	1	0	0	0	2	0	0	0	0	2	1	0	1	1	1	1	1	0	0	0	2	2	0	1	2	1	0	0	2	0
437	0	0	0	0	0	0	2	0	1	1	0	1	1	1	0	0	0	1	0	2	2	0	1	1	1	1	0	1	1	1	1	1	0	2	2	2	2	0	1	0	0	0	1	2	0	1	0	2	0
438	0	1	0	0	0	0	1	0	1	1	0	1	1	1	0	0	0	1	1	1	1	0	1	1	1	1	0	0	2	0	0	1	1	1	1	2	2	1	0	0	0	0	0	1	0	1	0	1	0
439	1	0	0	0	0	1	1	0	1	1	1	1	2	2	0	0	0	0	2	0	0	0	0	2	0	0	0	0	2	1	0	1	1	0	0	2	0	0	0	1	1	0	0	1	0	1	0	1	1
440	1	1	0	0	0	1	2	0	2	2	0	0	0	0	0	0	1	2	0	2	2	0	1	1	0	0	0	1	2	0	1	1	1	1	0	1	1	0	0	1	0	0	0	1	0	1	0	0	1
441	1	0	0	0	0	0	1	0	0	0	1	0	2	2	0	0	0	0	2	0	0	0	1	1	0	0	0	1	2	1	1	2	2	0	0	2	1	0	1	1	1	1	1	1	1	1	0	2	0
442	1	0	0	0	0	0	1	0	0	0	0	0	0	0	0	0	0	0	1	1	1	0	0	2	0	0	0	1	2	1	1	0	0	0	0	2	2	1	0	1	1	0	0	2	1	1	0	1	0
443	1	0	0	0	0	2	1	0	2	2	0	0	1	1	0	0	0	2	0	0	0	0	0	2	2	2	0	0	2	1	1	0	1	1	0	2	1	0	1	1	1	0	1	2	1	0	0	0	2
444	0	0	0	0	0	1	1	0	0	0	1	0	2	1	0	1	0	0	2	0	0	0	0	2	0	0	0	0	1	1	0	2	2	0	0	2	1	0	0	1	1	2	2	2	1	1	0	2	0
445	0	0	0	0	0	1	2	1	0	1	0	1	1	1	0	0	1	2	0	2	2	0	0	2	0	0	0	0	2	1	0	2	2	0	0	1	1	0	0	1	1	0	0	1	0	0	1	1	0
446	0	0	0	0	0	1	2	0	1	1	1	1	1	1	0	0	0	0	2	0	0	0	1	1	0	0	0	0	2	1	0	1	1	2	0	2	0	0	0	2	2	0	0	1	0	0	0	0	2
447	1	0	0	1	0	0	2	0	0	0	0	0	1	0	0	0	0	0	2	1	1	0	0	2	0	0	0	0	2	1	0	1	1	0	1	2	1	0	0	1	1	0	1	1	1	1	0	2	0
448	1	0	0	1	0	0	2	0	1	1	1	0	0	0	0	0	0	0	2	0	0	0	0	2	0	0	1	1	2	1	0	1	2	0	0	2	1	1	1	0	0	0	0	2	1	2	0	1	1
449	1	0	0	0	0	0	2	0	0	0	1	0	0	0	0	0	0	2	0	1	0	0	1	1	1	1	0	0	2	2	0	2	2	0	1	2	2	1	0	0	0	1	1	2	2	2	0	1	1
450	1	0	1	1	0	0	1	0	0	0	0	1	1	1	0	0	0	1	1	0	0	0	0	2	0	0	0	2	2	2	0	1	0	0	0	1	2	0	0	1	1	0	0	1	1	0	0	1	1
451	0	0	0	1	0	0	1	0	0	0	1	1	1	1	0	0	0	1	1	1	1	0	0	2	0	0	0	2	1	1	1	1	0	0	0	1	1	0	0	1	1	1	0	0	2	1	0	2	0
452	1	0	0	1	0	0	2	0	1	1	0	0	0	0	0	0	1	2	1	0	0	0	0	2	0	0	0	1	1	0	0	1	1	1	1	2	2	1	1	1	0	0	2	2	0	0	0	1	1
453	0	0	0	1	0	1	2	0	1	1	0	1	1	1	0	0	0	1	0	1	1	0	1	1	1	1	0	2	2	2	0	1	1	0	0	2	1	1	0	1	1	0	1	2	1	0	0	1	1
454	0	0	0	0	0	0	2	0	0	0	0	1	1	1	0	0	0	2	0	1	1	0	0	2	1	1	0	1	2	1	2	1	2	1	0	2	2	0	0	1	1	0	1	2	1	0	0	0	2
455	1	0	0	0	0	0	2	0	2	2	0	0	0	0	0	1	0	0	1	1	1	0	0	2	0	0	0	1	0	0	0	1	1	0	0	2	1	0	0	2	2	0	1	1	0	2	0	1	1
456	0	0	0	0	0	0	1	0	1	1	0	0	1	0	0	0	0	0	1	0	0	0	1	1	0	0	1	0	1	0	0	1	2	0	0	1	2	0	0	0	0	0	0	1	0	1	0	2	0
457	1	0	0	0	0	1	2	0	0	0	1	1	1	1	0	0	0	0	2	0	0	0	0	2	0	0	0	0	2	1	0	2	2	0	0	0	2	0	0	0	0	1	1	2	1	2	0	2	1
458	1	0	0	0	0	0	1	1	0	1	1	1	1	1	0	0	0	0	1	0	0	0	0	2	0	0	0	0	2	1	0	2	2	0	0	1	1	1	0	1	1	0	1	1	1	1	0	1	1
459	0	0	0	0	0	0	2	1	0	1	0	0	0	0	0	0	0	2	0	1	1	0	2	0	1	1	0	0	2	1	1	0	0	0	0	2	2	0	0	1	1	0	0	2	0	1	0	1	1
460	0	0	0	0	0	0	1	0	1	1	1	0	1	1	0	0	0	0	2	0	0	0	0	2	0	0	0	0	1	1	0	0	0	1	2	2	1	0	0	2	2	0	0	2	0	1	0	0	1
461	1	0	1	1	1	1	2	0	1	1	0	1	1	0	0	0	0	0	2	0	0	0	1	1	2	2	0	0	2	2	0	1	1	0	0	2	2	0	0	0	0	1	0	1	0	0	0	1	1
462	0	0	0	0	0	0	2	1	1	2	0	0	1	0	0	1	0	2	0	1	1	0	0	2	0	0	0	2	1	1	1	1	1	0	0	1	2	0	0	1	1	0	0	1	0	0	0	1	1
463	1	0	0	1	0	0	2	1	0	1	1	1	1	1	0	0	0	1	1	1	1	0	0	2	1	1	0	1	2	1	0	1	1	2	1	2	1	0	0	1	1	0	0	2	0	2	0	2	1
464	0	0	0	0	0	0	2	0	0	0	0	0	1	1	0	0	0	0	1	0	0	0	1	1	0	0	1	0	1	0	0	0	0	0	0	2	1	1	0	1	1	0	0	2	1	0	0	1	2
465	0	0	0	1	0	0	2	0	2	2	0	0	0	0	0	0	0	1	1	1	1	0	0	2	0	0	0	0	2	0	0	2	2	0	0	1	1	0	0	0	0	0	0	0	0	1	0	1	1
466	0	0	0	0	0	0	2	0	2	2	0	1	2	1	0	0	1	1	1	1	1	0	0	2	0	0	0	1	1	1	1	0	0	1	1	2	2	0	0	0	0	0	0	1	0	1	0	1	1
467	1	0	0	1	0	0	2	0	1	1	0	0	0	0	0	0	0	1	1	0	0	0	0	2	0	0	0	0	2	0	0	1	0	1	1	2	1	0	0	1	1	0	0	1	0	0	0	1	1
468	0	1	0	0	0	1	1	0	0	0	1	0	0	0	0	0	0	1	2	1	1	0	1	1	0	0	0	0	2	2	1	1	0	2	1	1	2	1	0	1	1	1	1	1	1	2	0	1	1
469	1	0	0	0	0	0	2	0	1	1	0	1	2	1	0	0	0	1	1	0	0	0	0	2	0	0	0	0	2	0	0	1	1	0	0	1	1	0	1	1	1	0	1	2	2	1	0	1	1
470	0	0	0	1	0	0	2	0	1	1	0	0	0	0	0	0	0	0	2	0	0	0	1	1	1	1	0	1	2	1	2	0	1	2	0	2	1	0	0	0	0	0	0	1	0	1	0	2	0
471	0	0	1	1	0	0	1	0	1	1	1	0	0	0	0	0	0	2	0	2	2	0	1	1	0	0	0	0	1	1	0	2	1	1	0	1	1	0	1	0	0	0	1	2	1	0	0	1	1
472	1	0	0	0	0	0	2	1	1	2	0	0	1	0	0	1	0	0	2	1	1	0	0	2	0	0	0	1	2	1	1	1	1	0	0	0	0	0	0	2	2	0	0	1	0	1	0	1	1
473	1	0	0	0	0	2	1	0	2	2	0	0	1	0	0	0	0	2	0	1	1	0	0	2	0	0	0	1	1	0	0	2	2	0	0	1	1	0	0	0	0	0	1	1	1	1	0	0	2
474	0	0	0	0	0	2	2	0	0	0	0	0	1	0	0	1	0	1	1	0	0	0	1	1	2	2	0	1	2	1	1	2	1	0	0	1	1	0	0	2	2	0	1	2	0	1	0	1	1
475	0	0	0	0	0	0	1	1	0	1	1	0	2	1	0	1	0	0	2	1	1	0	0	2	0	0	0	1	2	2	0	2	1	0	1	2	1	0	0	1	1	0	1	2	1	0	0	2	0
476	1	0	0	0	0	0	2	0	2	2	0	0	0	0	0	0	0	2	0	1	1	0	0	2	2	2	0	1	2	1	1	0	0	0	0	2	1	0	0	1	1	1	0	1	1	1	0	2	0
477	1	1	1	0	1	0	1	0	2	2	0	1	1	1	0	0	0	2	0	1	1	0	0	2	0	0	0	0	2	1	1	1	2	0	0	2	1	0	0	2	1	0	0	2	0	1	0	0	1
478	1	0	0	1	0	0	2	0	1	1	0	0	1	0	0	0	0	0	2	0	0	0	0	2	0	0	0	1	2	1	2	2	2	0	0	1	1	0	0	1	1	0	0	2	1	1	0	0	2
479	1	0	0	0	0	1	2	1	1	2	0	1	1	1	0	0	1	2	1	0	0	0	1	1	1	1	0	1	2	2	0	0	0	1	1	2	2	0	0	1	1	0	0	2	1	0	0	1	1
480	0	0	0	0	0	0	2	0	2	2	0	1	1	1	0	0	0	0	2	0	0	0	0	2	1	1	0	1	2	2	1	2	2	0	0	0	1	0	0	0	0	1	1	2	1	0	0	2	0
481	0	0	2	0	1	0	2	0	1	1	0	0	0	0	0	0	0	0	2	0	0	0	1	2	0	0	0	1	2	1	2	1	1	0	0	2	2	0	0	1	1	1	1	2	1	1	0	1	1
482	1	0	0	0	0	0	2	0	1	1	1	1	0	0	0	0	0	0	2	0	0	0	0	2	0	0	0	1	2	2	1	0	1	0	0	2	0	0	0	2	1	1	1	2	1	1	0	1	1
483	0	0	0	1	0	0	2	1	0	1	0	1	1	1	0	0	0	2	0	1	1	0	1	1	0	0	1	0	2	1	1	1	1	2	0	2	1	0	0	1	1	0	0	1	0	0	0	1	1
484	1	0	0	0	0	0	1	0	1	1	1	0	1	0	0	0	0	1	0	1	1	0	0	2	0	0	0	0	2	1	0	2	1	1	0	1	0	0	0	2	2	0	0	2	0	2	0	0	2
485	0	0	0	1	0	0	2	0	0	0	0	0	0	0	0	0	0	0	2	1	0	0	1	1	1	1	0	0	1	1	1	2	2	0	0	0	2	1	1	1	0	1	1	2	1	1	0	2	0
486	1	0	0	0	0	0	2	0	1	1	0	0	0	0	0	0	1	2	0	2	1	0	0	2	0	0	0	0	2	1	0	2	2	0	0	1	2	0	0	1	0	0	1	2	0	1	0	2	0
487	0	0	0	0	0	1	1	1	0	1	1	0	0	0	0	0	0	1	2	0	0	0	0	2	0	0	0	0	2	2	2	0	0	1	2	2	1	0	0	0	0	0	0	2	0	1	0	0	2
488	0	0	0	0	0	0	2	0	0	0	0	1	1	1	0	0	0	0	1	0	0	0	0	2	0	0	1	1	2	1	0	1	2	0	0	2	1	0	0	1	1	0	0	2	0	0	0	2	0
489	0	1	0	0	0	0	2	0	2	2	0	0	0	0	0	0	0	1	1	0	0	0	0	2	0	0	0	2	2	1	1	1	1	1	1	2	1	0	0	1	1	0	1	2	1	0	0	2	0
490	0	0	0	0	0	0	2	0	0	0	0	0	0	0	0	0	0	0	2	0	0	0	0	2	0	0	0	0	1	1	1	2	2	0	1	1	2	0	0	1	1	0	0	0	0	1	0	2	0
491	0	0	1	0	1	0	1	0	1	1	1	0	0	0	0	0	0	1	1	0	0	0	0	2	0	0	0	0	2	0	0	1	1	2	0	1	1	0	0	1	1	0	0	0	0	1	0	1	1
492	0	0	0	1	0	0	2	0	2	2	0	0	1	1	0	0	1	1	1	1	0	0	1	1	1	1	0	0	2	2	1	2	2	0	0	1	2	0	0	1	1	0	0	1	0	0	0	2	0
493	0	0	0	1	0	0	1	0	1	1	0	1	1	1	0	0	0	0	2	0	0	0	0	2	1	1	0	0	2	2	2	2	1	0	0	2	0	0	0	2	2	0	0	2	1	1	0	2	0
494	1	0	0	0	0	0	2	0	2	2	0	1	1	0	1	0	0	2	0	1	1	0	1	1	0	0	0	1	1	1	1	0	0	0	0	2	2	1	0	1	1	0	0	0	0	1	0	0	1
495	0	0	0	1	0	0	2	0	2	2	0	0	0	0	0	0	0	0	2	0	0	0	0	2	1	1	0	0	2	2	0	1	1	1	1	1	1	0	0	1	1	0	0	1	0	1	0	1	1
496	0	0	0	0	0	1	2	0	0	0	1	0	1	1	0	0	0	0	2	1	1	0	0	2	0	0	0	1	2	0	1	0	0	1	1	2	1	0	1	1	1	0	0	1	0	0	0	1	1
497	0	0	0	0	0	0	2	1	0	1	0	0	0	0	0	0	0	0	2	1	1	0	1	1	1	1	0	0	2	1	0	0	0	0	0	2	1	0	0	1	1	0	0	0	2	2	0	2	0
498	1	0	0	0	0	0	2	0	2	2	0	1	2	1	0	0	0	2	0	1	1	1	0	2	0	0	0	0	1	1	1	2	1	1	1	2	2	0	0	0	0	1	1	2	2	1	0	2	0
499	1	0	0	0	0	0	1	0	1	1	1	1	1	1	0	0	0	1	1	1	1	0	1	1	0	0	0	0	2	1	1	2	2	0	0	1	2	1	1	1	0	2	2	2	1	1	0	2	0
500	1	0	0	1	0	0	1	1	0	1	1	0	1	1	0	0	0	1	1	1	1	0	0	2	0	0	0	0	2	1	1	1	1	0	0	1	2	0	0	0	0	0	1	2	1	0	0	0	2
501	0	0	1	1	0	0	2	0	0	0	0	0	1	1	0	0	0	1	0	0	0	1	0	2	0	0	1	0	2	1	0	1	1	1	1	2	1	0	0	2	2	0	1	2	1	0	0	1	1
502	1	0	0	1	0	0	2	0	1	1	0	0	1	0	1	0	0	1	1	0	1	0	1	1	1	1	0	0	1	1	0	1	2	0	0	2	0	0	0	2	2	0	0	1	0	1	0	1	2
503	0	0	0	1	0	1	1	0	0	0	1	1	2	2	0	0	0	1	1	1	1	0	0	2	0	0	1	0	2	0	0	2	1	0	0	1	1	0	1	1	1	0	1	2	1	0	0	2	1
504	1	0	0	0	0	0	1	0	2	2	0	2	2	2	0	0	0	2	0	1	0	1	0	2	1	1	0	0	2	1	0	2	2	0	1	2	1	0	0	1	1	1	1	1	1	1	0	0	2
505	0	0	0	0	0	0	1	0	1	1	0	0	1	1	0	0	0	1	1	1	1	0	0	2	0	0	0	0	2	2	0	0	0	0	0	1	2	0	1	1	0	0	1	2	1	0	0	2	0
506	1	0	0	0	0	0	2	0	0	0	1	0	2	1	0	1	1	2	0	2	2	0	1	1	1	1	0	0	2	2	0	1	1	0	0	2	1	0	0	1	1	1	1	1	1	1	0	1	1
507	0	0	0	0	0	0	1	1	1	2	1	0	1	0	0	1	0	0	2	0	0	0	0	2	0	0	0	1	2	1	2	1	1	0	0	2	2	0	0	1	1	0	0	2	0	1	0	1	1
508	0	0	0	1	0	0	1	0	0	0	0	1	1	1	0	0	0	1	1	1	1	0	0	2	0	0	0	1	2	2	0	1	1	0	0	2	2	0	1	0	0	0	0	2	0	1	0	1	2
509	1	0	0	1	0	0	2	0	1	1	0	0	0	0	0	0	0	1	2	1	1	0	0	2	1	1	0	0	2	1	1	1	1	0	1	1	1	0	0	2	2	0	1	2	2	0	0	1	1
510	1	0	0	1	0	0	1	0	0	0	1	0	0	0	0	0	0	0	2	0	0	0	0	2	0	0	0	0	1	1	1	0	1	2	0	2	2	0	0	0	0	0	0	1	0	0	0	2	0
511	0	1	0	0	0	0	1	1	0	1	0	0	0	0	0	0	0	1	1	1	1	0	0	2	0	0	0	0	2	1	0	1	1	0	0	2	0	0	0	1	1	1	1	2	1	2	1	1	1
512	0	0	0	1	0	0	2	0	1	1	0	0	0	0	0	0	0	1	1	1	1	0	0	2	0	0	0	0	2	2	0	1	1	1	1	1	2	0	0	2	2	0	0	1	0	0	0	1	1
513	0	0	0	1	0	0	2	0	0	0	0	1	1	1	0	0	0	0	2	0	0	0	0	2	1	1	1	1	2	1	0	2	2	1	1	2	1	0	0	1	1	0	0	2	0	1	0	1	1
514	1	0	0	2	0	1	2	0	1	1	0	1	2	1	0	1	0	0	2	0	0	0	0	2	0	0	0	0	2	1	0	0	0	0	0	2	1	0	0	1	1	1	1	1	1	1	0	0	2
515	0	0	0	0	0	0	1	0	2	2	0	0	1	1	0	0	0	1	1	1	1	0	0	2	0	0	0	2	2	1	1	0	0	0	0	2	1	0	0	1	1	1	1	1	1	0	0	0	2
516	0	0	0	0	0	2	2	0	2	2	0	0	2	2	0	0	0	0	2	1	1	0	1	1	1	1	0	0	2	2	1	1	1	0	0	2	2	0	1	0	0	2	1	2	1	0	0	1	0
517	1	0	0	0	0	0	2	0	0	0	1	0	0	0	0	0	0	1	1	2	1	0	0	2	0	0	0	0	1	0	0	1	1	0	0	2	1	0	0	1	1	1	1	2	1	1	0	2	2
518	1	0	0	1	0	0	2	0	0	0	1	0	1	0	0	1	0	0	2	1	1	0	0	2	0	0	0	0	2	0	0	1	2	0	0	2	1	0	0	2	2	0	0	2	2	1	0	1	1
519	1	0	0	0	0	0	1	0	0	0	1	0	0	0	0	0	1	2	1	0	0	0	0	2	0	0	0	2	2	2	0	0	0	1	1	2	1	1	0	1	1	0	0	1	0	0	0	0	2
520	1	0	0	0	0	0	2	1	1	1	0	1	2	2	0	0	1	2	1	0	0	0	0	2	0	0	0	0	1	0	0	1	0	2	1	1	2	1	0	0	0	0	1	2	1	0	0	1	1
521	1	0	0	0	0	0	2	0	0	0	0	1	1	1	0	0	0	2	0	1	0	0	0	2	0	0	1	1	2	1	0	1	0	1	0	2	0	0	0	1	1	0	0	2	0	1	0	2	0
522	1	0	0	0	0	0	2	1	1	2	0	0	1	1	0	0	0	2	1	0	0	0	0	2	1	1	1	0	2	1	1	1	1	2	2	2	2	0	0	0	0	0	0	1	0	0	0	0	1
523	0	1	0	0	0	0	2	0	2	2	0	0	1	0	0	1	0	1	1	1	1	0	2	0	0	0	0	0	1	1	1	1	1	2	1	2	2	1	0	0	0	1	1	1	1	1	0	2	0
524	1	0	1	1	0	0	2	0	2	2	0	0	0	0	0	0	0	0	2	0	0	0	0	2	0	0	1	1	2	1	0	1	1	1	0	0	0	0	0	2	2	0	1	1	1	1	0	1	2
525	0	0	0	0	0	0	1	0	1	1	0	0	1	0	0	0	0	0	2	0	0	0	0	2	1	1	0	1	0	0	0	1	1	0	0	1	2	0	0	0	0	0	0	0	0	1	0	0	2
526	1	0	0	0	0	0	2	0	0	0	0	1	1	1	0	0	0	0	2	0	0	0	0	2	0	0	0	0	2	1	1	1	2	1	0	2	1	0	0	2	2	0	0	2	0	1	0	0	2
527	0	0	0	1	0	0	1	0	1	1	1	0	0	0	0	0	0	2	0	1	0	1	0	2	0	0	0	1	1	0	0	0	0	0	0	2	0	0	0	2	2	0	1	1	1	0	0	2	0
528	1	0	0	0	0	0	1	0	0	0	2	0	0	0	0	0	0	1	0	1	1	0	0	2	1	1	0	1	2	2	0	2	1	1	1	1	0	0	0	1	1	0	0	1	1	1	0	1	1
529	0	0	0	0	0	0	2	0	1	1	0	0	1	0	1	0	0	2	0	0	0	0	0	2	0	0	0	0	2	2	0	0	0	1	0	2	0	1	0	1	1	0	0	1	0	0	0	1	1
530	0	0	0	0	0	0	2	0	1	1	0	0	1	0	0	0	0	1	1	1	0	0	1	1	0	0	0	0	2	2	0	1	1	0	0	2	2	0	0	1	1	0	0	2	0	1	0	0	1
531	1	0	0	1	0	0	2	0	1	1	0	0	1	0	0	1	1	1	1	1	1	0	0	2	0	0	0	0	2	2	0	0	0	2	1	2	0	0	0	1	1	0	0	1	0	0	0	1	2
532	1	0	0	0	0	0	2	0	0	0	1	0	2	2	0	0	0	1	1	0	0	0	0	2	1	1	0	0	2	0	0	1	1	2	2	2	2	0	1	0	0	1	1	1	1	1	0	2	0
533	0	1	0	0	0	1	2	0	1	1	0	1	1	1	0	0	0	0	2	1	1	0	1	1	2	2	0	0	2	2	0	1	1	1	0	0	1	0	0	1	1	0	1	2	0	0	0	2	1
534	0	0	0	0	0	0	2	0	1	1	0	1	1	1	0	0	0	0	1	0	0	0	0	2	1	1	0	2	1	1	1	2	2	0	0	0	2	0	0	2	1	1	1	1	1	0	0	2	1
535	0	1	0	0	0	0	2	0	2	2	0	0	1	1	0	0	0	0	1	0	0	0	1	1	1	1	0	1	2	1	2	2	1	0	0	2	2	0	0	0	0	0	1	2	1	0	0	1	1
536	1	0	0	0	0	0	2	0	1	1	1	1	1	1	0	0	0	0	2	1	1	0	0	2	0	0	0	1	1	1	0	1	2	0	0	2	2	0	0	2	1	0	0	1	0	1	0	1	1
537	1	0	1	0	0	0	2	0	2	2	0	1	1	1	0	0	0	2	1	0	0	0	0	2	0	1	0	0	2	1	1	1	1	0	0	1	0	0	0	2	2	1	1	1	1	1	0	1	2
538	1	0	0	1	0	0	1	1	0	2	0	0	0	0	0	0	0	0	1	0	0	0	0	2	0	0	0	2	2	1	2	0	0	1	1	2	1	0	0	1	1	0	0	1	0	0	0	2	1
539	1	0	0	0	0	1	2	0	2	2	0	0	0	0	0	0	0	1	1	1	0	0	0	2	0	0	0	1	2	1	1	0	0	0	0	1	1	0	0	2	1	0	0	2	0	0	0	2	0
540	1	0	0	0	0	0	2	1	0	1	0	0	1	1	0	0	1	2	0	2	1	0	0	2	0	0	1	1	2	1	0	0	0	0	1	2	2	1	0	1	1	0	2	2	1	0	0	0	1
541	1	0	0	0	0	0	2	0	0	0	0	1	1	1	0	0	0	0	2	0	0	0	1	1	1	1	0	0	2	1	0	0	0	1	1	2	0	0	0	2	2	0	0	1	0	0	0	2	2
542	1	0	0	0	0	0	2	1	0	1	0	0	1	0	0	1	0	0	1	0	0	0	0	2	0	0	0	0	1	1	1	1	1	0	0	1	0	0	0	2	1	1	1	2	1	0	0	2	0
543	1	0	0	2	0	1	2	0	0	0	0	1	1	1	0	0	0	0	2	0	0	0	0	2	0	0	0	1	1	0	1	0	1	1	0	2	1	0	0	1	1	0	1	2	0	1	1	1	1
544	1	0	0	0	0	0	2	0	2	2	0	0	1	0	0	1	0	1	1	1	0	0	0	2	0	0	0	0	2	2	1	1	1	1	0	2	2	0	0	1	0	0	1	2	1	0	0	1	1
545	1	0	1	0	1	1	2	1	1	2	0	0	1	1	0	0	0	0	1	0	0	0	0	2	0	0	0	0	2	1	0	2	2	0	0	0	1	0	0	0	0	1	1	1	1	0	0	2	0
546	0	0	0	0	0	0	2	0	2	2	0	0	1	0	0	1	0	0	2	0	0	0	0	2	0	0	0	2	2	1	1	1	0	0	0	1	2	0	0	0	0	0	0	1	0	1	0	0	2
547	1	0	0	1	0	0	1	0	0	0	1	1	1	1	0	0	0	2	0	1	0	0	1	1	1	1	1	0	2	0	0	0	0	0	0	2	2	0	0	0	0	1	1	1	1	1	0	1	0
548	1	0	0	0	0	1	1	0	0	0	0	1	2	1	0	0	0	0	2	0	0	0	1	1	0	0	0	1	1	1	0	1	1	1	1	2	2	0	1	1	1	0	0	0	0	1	0	1	2
549	1	0	0	0	0	1	2	0	1	1	0	0	1	0	0	0	0	0	2	0	0	0	0	2	0	0	0	1	2	1	2	1	1	0	0	1	1	0	0	1	1	0	2	2	1	0	0	1	1
550	1	0	0	1	0	0	1	0	1	1	1	0	0	0	0	0	0	2	1	1	1	0	0	2	0	0	0	0	2	2	1	2	1	1	0	1	1	0	0	0	0	0	0	2	0	1	0	1	1
551	0	0	0	0	0	0	1	0	1	1	0	1	1	1	0	0	0	0	2	0	0	0	1	1	1	1	0	0	1	1	0	1	1	0	0	2	0	0	0	1	1	1	2	2	1	0	0	1	0
552	0	0	2	0	1	0	1	0	2	2	0	1	2	0	1	0	0	0	2	0	0	0	0	2	1	1	0	0	2	2	1	1	1	0	0	2	0	0	0	1	1	0	0	0	0	1	0	2	0
553	0	0	1	0	1	1	2	0	1	1	0	0	0	0	0	0	0	2	0	1	1	1	0	2	0	0	0	0	2	1	0	1	1	0	0	2	2	0	0	0	0	0	1	2	1	0	0	1	1
554	0	1	0	0	0	0	1	0	1	1	0	1	1	1	0	0	0	0	2	0	0	0	0	2	0	0	0	0	2	1	0	0	0	0	0	2	1	0	0	1	1	1	1	2	2	1	1	1	0
555	0	0	1	1	1	0	2	1	1	2	0	0	0	0	0	0	0	0	2	0	0	0	1	1	0	0	0	1	2	1	2	2	2	0	0	1	2	0	0	1	1	0	0	0	0	1	0	2	1
556	0	0	0	0	0	0	2	0	1	1	0	0	0	0	0	0	0	2	0	1	1	0	0	2	0	0	0	0	1	1	1	2	1	1	1	2	0	0	0	1	1	1	0	1	0	0	0	1	1
557	1	0	0	0	0	1	1	0	2	2	0	1	1	1	0	0	0	1	1	0	0	0	1	1	0	0	0	0	2	2	0	1	1	0	0	1	1	0	0	1	1	0	1	1	1	1	0	1	1
558	1	0	0	1	0	0	2	0	0	0	0	0	1	0	0	0	0	0	2	0	0	0	0	2	0	0	0	0	2	0	0	1	2	0	0	2	1	0	0	1	1	0	1	1	1	1	0	2	0
559	1	0	0	0	0	1	2	1	0	1	0	0	0	0	0	0	0	1	1	0	0	0	0	2	0	0	0	0	2	1	0	0	0	0	0	2	0	0	0	1	1	2	2	2	1	1	0	2	0
560	1	0	0	1	0	0	2	0	0	0	0	0	0	0	0	0	0	1	1	0	0	0	0	2	0	0	0	1	2	0	1	2	1	0	0	1	2	1	0	1	1	0	1	2	0	0	0	2	0
561	1	0	0	1	0	0	2	0	0	0	0	0	1	0	0	0	0	0	1	0	0	0	1	1	1	1	0	0	2	0	0	0	2	1	0	2	1	0	0	2	2	1	1	2	1	1	0	1	1
562	1	0	0	2	0	1	2	0	1	1	1	0	0	0	0	0	0	1	1	0	0	0	1	1	0	0	0	0	1	0	0	1	1	0	0	2	1	0	0	2	2	0	0	2	1	0	0	2	0
563	1	0	0	0	0	0	2	0	1	1	0	0	1	0	0	1	0	0	2	0	0	0	0	2	0	0	0	0	2	2	0	1	0	1	2	2	2	0	0	1	1	0	1	2	1	0	0	2	1
564	1	0	0	0	0	0	2	0	1	1	0	1	1	1	0	0	0	1	2	1	0	0	0	2	0	0	0	1	2	0	1	2	2	1	0	2	2	1	0	1	1	0	0	2	0	2	0	2	0
565	1	0	0	0	0	1	2	1	0	1	0	0	0	0	0	0	0	0	2	0	0	0	1	1	1	1	0	2	1	1	0	0	0	1	1	2	1	0	0	2	2	1	0	1	1	1	0	1	1
566	1	0	1	0	0	0	2	1	0	1	0	0	0	0	0	0	0	0	1	0	0	0	0	2	1	1	0	1	2	1	1	0	0	0	0	2	1	0	0	1	1	0	0	2	0	0	0	1	1
567	0	0	0	1	0	0	2	1	0	1	0	1	2	2	0	0	0	1	1	0	0	0	0	2	1	1	0	0	2	2	0	1	1	1	0	0	1	0	0	2	2	0	0	1	0	1	0	0	1
568	1	0	0	0	0	0	2	0	2	2	0	0	0	0	0	0	0	1	1	0	0	0	1	1	1	1	0	0	1	0	0	1	1	0	0	1	2	0	0	0	0	0	0	1	0	1	0	0	1
569	0	0	0	0	0	0	1	0	1	1	1	0	2	2	0	0	0	0	2	1	1	0	0	2	0	0	0	0	2	2	1	1	1	0	0	1	0	0	0	1	1	1	0	0	1	0	0	0	1
570	0	0	0	0	0	0	2	0	1	1	0	1	1	1	0	0	0	1	1	1	0	0	0	2	1	1	1	0	2	2	0	0	1	1	0	2	2	0	1	1	1	0	1	1	0	1	0	2	0
571	0	0	0	0	0	0	2	1	0	1	0	0	0	0	0	0	0	2	0	2	2	2	0	2	0	0	0	1	1	1	1	2	1	1	1	2	1	0	0	1	1	0	1	2	0	1	0	2	0
572	1	0	0	0	0	0	2	1	0	1	0	0	2	1	0	1	0	1	1	0	0	0	0	2	0	0	0	0	1	1	0	0	2	1	0	2	0	0	0	2	2	0	0	2	0	1	0	2	0
573	1	0	0	1	0	0	2	1	0	1	0	0	1	1	0	0	0	0	2	1	1	0	0	2	0	0	1	1	2	1	0	0	0	0	0	2	1	0	0	1	1	1	0	0	2	1	0	1	1
574	0	0	0	0	0	1	1	0	0	0	0	1	2	2	0	0	0	1	1	1	1	0	1	1	1	1	0	2	2	1	2	0	0	0	1	2	1	0	0	2	2	0	2	2	1	0	0	1	1
575	0	0	0	1	0	0	2	0	1	1	0	0	0	0	0	0	0	2	0	1	1	0	1	1	1	1	0	0	2	1	0	1	1	1	2	2	2	0	0	1	1	1	1	2	1	1	0	2	0
576	1	0	0	0	0	1	2	0	2	2	0	0	1	0	0	0	0	2	0	0	0	0	0	2	0	0	0	1	2	1	2	1	1	1	1	2	1	1	0	1	1	0	0	1	0	0	0	1	0
577	1	0	0	1	0	0	0	0	0	0	2	0	0	0	0	0	0	0	2	0	0	0	1	1	0	0	0	2	2	1	1	1	1	0	0	2	2	1	0	1	1	0	0	2	2	1	0	1	1
578	1	0	0	0	0	0	1	0	0	0	1	1	1	2	0	0	1	1	1	1	0	0	0	2	0	0	0	0	2	2	0	2	1	0	0	1	2	0	0	1	1	1	1	1	2	0	0	0	2
579	1	0	1	1	0	0	1	0	0	0	1	1	1	1	0	0	0	1	1	1	1	1	0	2	0	0	0	0	2	2	0	2	1	0	0	2	1	1	1	0	0	0	0	2	0	1	0	1	1
580	1	0	0	0	0	0	1	0	0	0	1	0	0	0	0	0	0	0	2	0	0	0	0	2	0	0	0	0	2	2	0	1	0	2	2	2	1	0	0	1	1	0	2	2	0	0	0	0	2
581	0	0	0	1	0	0	2	0	1	1	0	0	1	1	0	0	0	1	1	0	0	0	0	2	0	0	0	1	1	0	0	1	1	0	0	2	1	0	0	2	2	1	1	1	1	0	0	0	2
582	1	0	0	2	0	0	2	0	1	1	0	0	0	0	0	0	0	0	2	1	1	0	0	2	0	0	0	0	2	2	1	2	2	0	0	2	0	0	0	1	1	1	0	0	1	0	0	1	0
583	1	0	0	1	0	0	0	0	0	0	2	0	1	0	0	1	0	0	2	0	0	0	0	2	0	0	0	0	2	1	1	2	1	1	0	2	2	0	0	0	0	0	1	2	1	0	0	1	1
584	1	0	0	0	0	0	2	1	1	2	0	1	1	0	1	0	0	0	2	1	1	0	1	1	0	0	0	0	2	0	0	1	1	1	1	2	2	0	0	1	0	1	1	1	1	1	1	1	0
585	0	0	0	0	0	0	1	0	1	1	1	0	0	0	0	0	0	2	0	1	1	0	0	2	0	0	0	0	2	2	2	1	1	0	0	1	2	0	0	1	0	0	0	2	0	1	0	1	1
586	1	0	0	1	0	0	2	0	2	2	0	1	2	2	0	0	0	0	1	0	0	0	1	1	1	1	0	0	1	1	0	1	0	1	1	2	2	1	0	0	0	0	1	2	0	0	0	0	2
587	0	0	0	0	0	0	2	0	2	2	0	1	1	1	0	0	0	0	2	0	0	0	1	1	0	0	0	0	1	1	0	0	0	0	0	2	1	0	0	1	1	0	1	2	1	0	0	2	1
588	1	0	0	0	0	0	2	1	1	2	0	1	1	1	0	0	0	2	1	1	1	0	0	2	1	1	0	0	2	2	1	1	1	2	1	2	1	0	0	0	0	1	1	2	1	1	0	2	0
589	0	0	0	0	0	0	1	1	0	1	1	0	0	0	0	0	0	0	1	0	0	0	0	2	0	0	0	0	2	0	0	1	2	1	0	1	2	0	0	0	0	0	0	1	0	0	0	1	1
590	1	0	0	0	0	2	2	0	2	2	0	0	0	0	0	0	0	2	0	2	2	0	0	2	0	0	0	2	1	1	1	1	1	0	0	1	2	1	0	1	1	2	2	2	2	1	0	1	1
591	1	0	0	0	0	0	1	0	0	0	1	0	1	0	0	1	0	1	1	0	0	0	0	2	0	0	1	0	2	2	0	1	1	0	0	2	0	0	0	2	2	0	0	2	0	0	0	1	2
592	0	0	0	1	0	0	1	0	0	0	1	0	0	0	0	0	0	1	0	1	1	1	0	2	0	0	0	1	2	1	1	1	1	0	0	1	2	0	0	0	0	1	0	1	1	1	0	0	1
593	1	0	0	1	0	0	2	0	0	0	1	0	2	0	1	1	0	0	2	0	0	0	0	2	0	0	0	1	0	0	0	0	0	1	1	2	0	1	0	1	1	0	0	2	0	1	0	2	0
594	0	0	0	0	0	0	2	1	0	1	0	0	0	0	0	0	0	2	0	1	0	0	0	2	0	0	1	0	2	1	0	2	2	0	0	2	2	1	1	1	0	0	0	0	2	2	0	2	1
595	0	0	0	1	0	0	1	0	0	0	1	1	1	1	0	0	0	0	2	1	1	0	1	1	0	0	0	1	1	1	0	1	1	1	1	2	2	1	0	0	0	0	1	1	1	1	0	2	1
596	1	0	0	0	0	0	2	0	2	2	0	0	1	0	1	0	0	0	2	0	0	0	0	2	1	1	0	1	2	2	0	1	1	0	0	2	2	1	0	0	0	0	0	1	1	1	0	1	0
597	1	1	0	0	0	1	1	0	1	1	1	0	1	1	0	0	0	2	0	0	0	0	0	2	0	0	0	1	2	2	0	1	1	1	1	2	0	0	0	1	1	0	2	2	1	0	0	1	0
598	0	0	1	0	1	1	2	0	0	0	0	0	1	0	0	1	0	0	2	0	0	0	0	2	2	2	0	1	1	1	0	1	1	0	0	2	2	0	0	1	1	0	0	2	0	1	0	1	1
599	1	0	0	2	0	1	1	0	0	0	0	0	1	0	0	1	0	2	0	1	0	0	0	2	0	0	0	1	1	0	0	2	2	0	1	2	1	0	0	0	0	0	0	1	0	0	0	1	1
600	0	0	1	2	0	0	2	1	1	1	0	0	1	0	0	0	0	1	1	2	1	1	0	2	0	0	0	0	2	0	0	0	0	1	1	2	2	1	0	1	1	0	0	2	0	0	0	2	1
601	1	0	0	0	0	0	2	1	1	2	0	0	0	0	0	0	0	2	0	1	1	0	1	2	0	0	0	0	1	1	0	2	2	0	1	1	1	0	0	0	0	0	0	1	0	1	0	1	1
602	0	0	0	0	0	0	0	0	0	0	1	0	1	0	0	1	1	2	0	2	1	0	0	2	0	0	0	0	2	2	0	1	0	1	1	1	1	0	0	1	1	1	0	0	2	1	1	0	1
603	0	1	0	0	0	0	1	2	0	2	0	0	0	0	0	0	0	1	1	1	1	0	0	2	0	0	0	1	2	2	0	0	0	0	1	2	1	0	0	2	1	1	1	2	1	1	0	1	1
604	0	0	0	0	0	0	2	1	1	2	0	1	1	0	1	0	0	0	1	0	0	0	0	2	0	0	0	0	2	2	1	1	1	0	0	2	2	0	0	0	0	1	2	2	1	0	0	1	0
605	0	0	0	0	0	0	2	0	1	1	0	1	1	1	0	0	0	0	2	0	0	0	0	2	0	0	0	0	2	1	0	0	0	1	1	2	1	0	0	1	1	0	0	2	1	1	0	1	1
606	1	0	1	1	0	0	2	0	0	0	0	1	1	0	0	0	0	0	2	0	0	0	0	2	1	1	0	0	1	1	0	1	1	1	1	2	1	0	0	2	2	0	0	1	0	0	0	0	1
607	0	0	0	1	0	0	2	1	0	1	0	0	0	0	0	0	0	0	1	0	0	0	0	2	0	0	0	0	2	1	0	0	0	0	0	1	2	1	0	1	1	0	0	2	0	0	0	1	1
608	0	0	1	0	1	2	1	0	0	0	1	0	1	1	0	0	0	0	2	0	0	0	0	2	0	0	0	1	2	1	2	0	0	1	1	2	1	0	0	2	1	1	0	1	1	2	0	0	2
609	1	0	1	0	0	0	2	0	1	1	0	0	0	0	0	0	1	1	2	1	1	0	0	2	0	0	0	0	2	1	0	1	1	1	2	2	0	0	0	0	0	0	0	1	0	0	0	1	1
610	0	0	0	2	0	1	1	0	0	0	1	0	1	0	0	1	0	0	2	0	0	0	0	2	0	0	1	2	2	1	1	1	0	0	0	1	1	1	0	2	2	1	1	1	1	2	0	0	2
611	0	0	0	0	0	1	1	1	0	1	1	0	0	0	0	0	0	1	0	2	2	0	0	2	0	0	1	1	1	0	0	2	2	1	1	2	1	0	0	1	1	1	1	2	1	1	0	2	0
612	0	0	0	1	0	0	1	0	0	0	1	1	1	1	0	0	0	0	1	0	0	0	0	2	1	1	1	0	2	1	0	1	0	1	0	1	2	0	0	2	1	0	1	2	1	0	0	1	0
613	0	0	0	0	0	0	1	1	0	1	1	1	1	1	0	0	0	0	1	0	0	0	0	2	0	0	0	1	2	1	1	1	0	0	1	2	0	0	0	2	2	1	1	2	1	0	0	2	0
614	0	0	0	0	0	0	1	1	0	1	0	1	1	1	0	0	0	1	1	1	1	0	0	2	0	0	0	0	2	2	0	1	1	0	0	1	2	0	0	0	0	0	0	1	0	0	0	2	1
615	1	1	0	0	0	0	1	0	1	1	0	0	0	0	0	0	0	1	1	1	1	0	0	2	0	0	0	2	2	1	1	2	2	0	0	1	2	0	0	1	1	1	0	1	1	0	0	2	0
616	0	0	0	0	0	1	2	0	1	1	0	0	0	0	0	0	0	0	2	0	0	0	1	1	1	1	0	0	1	1	0	1	0	2	1	1	1	0	0	0	0	0	0	2	0	1	0	1	0
617	0	0	0	1	0	0	2	0	1	1	0	0	1	1	0	0	0	0	1	0	0	0	0	2	0	0	0	1	2	2	0	1	1	0	0	1	1	0	0	2	2	0	0	0	2	2	0	2	1
618	0	0	0	0	0	0	1	0	0	0	1	0	0	0	0	0	0	0	2	0	0	1	0	2	0	0	0	0	2	1	0	1	0	1	2	2	2	0	0	0	0	1	1	2	1	0	0	0	2
619	1	0	0	0	0	0	1	0	0	0	1	1	2	1	1	0	0	0	2	1	1	0	1	1	1	1	0	0	2	1	0	2	2	1	1	2	2	0	0	1	1	1	0	0	1	0	0	2	0
620	0	0	0	0	0	0	2	0	1	1	0	0	0	0	0	0	0	1	1	1	0	0	0	2	0	0	0	1	2	0	1	1	1	0	0	1	2	1	0	0	0	0	0	2	0	0	0	1	1
621	0	0	0	0	0	0	1	0	0	0	0	1	2	1	0	1	0	0	2	1	1	0	1	1	1	1	0	1	2	1	0	0	0	1	1	2	1	1	0	1	1	0	0	1	0	0	0	1	1
622	0	0	0	0	0	0	2	1	1	2	0	0	0	0	0	0	0	0	2	0	0	0	0	2	0	0	1	1	2	1	0	1	1	1	2	2	1	0	0	1	1	0	0	2	0	0	0	0	0
623	1	0	1	1	0	0	2	0	1	1	0	1	2	2	0	0	0	1	1	0	1	1	0	2	0	0	1	0	2	1	0	0	1	1	0	2	2	0	0	1	1	0	1	2	1	0	0	2	1
624	1	0	0	0	0	0	2	0	1	1	0	1	1	1	0	0	0	2	0	2	1	0	0	2	0	0	0	1	1	1	0	0	0	2	1	2	1	0	0	2	2	1	1	2	1	1	1	1	1
625	0	0	0	0	0	0	2	1	0	1	0	0	1	0	0	0	0	0	2	0	0	0	0	2	0	0	1	1	2	1	0	0	0	0	0	1	1	0	0	1	1	1	1	2	1	0	0	2	0
626	0	0	0	0	0	0	1	1	0	1	1	0	0	0	0	0	0	2	0	1	1	0	1	1	0	0	0	0	2	1	0	2	1	0	1	2	1	1	1	0	0	0	0	1	0	0	0	0	1
627	0	0	0	0	0	0	1	0	0	0	1	1	2	2	0	0	0	0	2	1	0	0	0	2	1	1	0	1	1	0	0	2	1	1	0	1	2	0	0	2	1	1	1	2	1	0	0	0	1
628	1	0	0	0	0	0	2	0	1	1	0	2	1	1	0	0	0	1	1	1	1	0	0	2	0	0	0	0	2	1	0	1	0	2	2	2	1	0	0	1	1	0	1	2	1	0	0	0	1
629	0	0	0	0	0	0	1	1	1	2	0	1	2	1	0	1	1	1	1	1	0	0	0	2	0	0	1	0	1	0	0	0	0	1	0	2	1	0	1	1	1	1	1	2	1	1	0	1	1
630	1	0	0	0	0	0	2	0	1	1	0	0	0	0	0	0	0	2	0	1	1	0	0	2	0	0	0	1	2	1	1	1	0	0	0	1	0	1	0	1	1	0	0	1	0	0	0	1	2
631	0	0	0	0	0	0	1	0	2	2	0	0	1	0	0	0	0	1	0	1	1	0	0	2	0	0	1	0	1	0	0	1	1	0	0	2	1	0	0	1	1	0	0	1	0	1	0	2	1
632	1	0	0	0	0	0	1	0	1	1	0	1	1	1	0	0	0	2	0	1	1	0	1	1	0	0	0	0	1	1	1	1	1	0	0	1	2	0	1	0	0	0	0	1	0	0	0	2	0
633	0	0	0	0	0	1	2	0	0	0	0	1	2	1	0	1	1	2	1	0	0	0	0	2	0	0	0	1	2	1	2	0	0	1	1	2	1	1	0	1	1	0	1	2	1	0	0	1	1
634	1	0	0	0	0	1	2	1	0	1	0	1	1	1	0	0	0	1	1	1	1	0	0	2	0	0	0	0	2	2	1	1	2	1	0	1	2	1	1	0	0	1	1	2	2	1	1	0	1
635	1	0	0	0	0	1	1	0	0	0	1	0	0	0	0	0	0	1	0	1	1	0	0	2	0	0	0	0	2	1	0	2	1	0	1	2	1	0	0	0	0	0	1	1	0	1	0	2	0
636	1	0	0	0	0	0	2	1	0	1	0	1	1	1	0	0	0	2	0	2	0	0	1	1	0	0	0	1	1	1	1	2	2	0	0	2	1	1	0	1	1	0	0	2	0	1	0	1	1
637	0	0	0	0	0	0	1	0	0	0	1	0	0	0	0	0	1	2	0	1	1	0	0	2	1	1	0	1	0	0	0	2	1	0	0	1	2	0	0	2	2	1	0	1	1	0	0	2	0
638	1	0	0	1	0	0	1	2	0	2	0	0	0	0	0	0	0	2	0	2	0	0	1	1	1	2	0	0	2	1	1	1	1	0	0	2	1	1	0	1	1	1	1	2	1	1	0	1	1
639	0	0	0	0	0	0	1	0	1	1	0	0	1	0	0	1	0	1	1	1	0	1	0	2	0	0	0	2	1	0	1	0	0	0	0	1	2	0	1	1	1	1	1	2	2	2	0	1	1
640	0	0	0	0	0	0	1	0	2	2	0	1	1	1	0	0	0	0	1	0	0	1	1	1	0	1	0	1	2	2	0	1	1	0	0	2	2	0	0	0	0	2	2	2	2	0	0	1	1
641	1	0	0	1	0	0	2	0	0	0	1	0	0	0	0	0	0	1	1	1	0	0	2	0	1	1	0	0	2	2	1	1	1	1	1	2	2	0	0	1	0	1	1	2	1	1	0	0	2
642	1	1	0	0	0	1	2	0	1	1	0	0	2	0	1	1	0	2	0	1	0	0	1	1	1	1	0	0	1	1	0	0	1	1	0	2	2	0	0	1	1	0	0	1	0	0	0	1	1
643	1	0	1	1	1	1	2	1	0	1	0	0	1	0	0	1	0	2	1	0	0	1	0	2	0	0	0	0	2	2	0	1	1	0	0	1	1	1	0	0	0	1	0	0	1	0	0	1	1
644	0	0	0	0	0	0	0	0	1	1	1	1	2	0	1	0	0	0	2	0	0	0	1	1	0	0	0	0	2	1	0	2	1	1	0	1	2	0	1	0	0	0	0	2	0	0	0	1	1
645	1	0	0	1	0	0	0	0	0	0	1	1	1	1	0	0	0	1	2	1	0	0	0	2	0	0	0	2	2	1	1	2	1	0	0	2	1	0	0	1	1	0	0	2	0	2	0	1	1
646	1	0	0	0	0	1	2	0	0	0	0	0	0	0	0	0	0	0	2	0	0	0	0	2	0	0	2	1	2	0	1	1	0	0	0	1	1	0	0	0	0	0	0	2	0	2	0	1	1
647	1	0	0	1	0	1	2	0	0	0	1	0	0	0	0	0	1	0	2	1	1	0	0	2	0	0	0	1	1	0	0	1	2	0	0	2	1	0	0	2	2	1	1	1	1	1	0	1	1
648	1	0	0	1	0	0	1	0	1	1	1	1	1	1	0	0	1	2	1	0	0	0	1	2	0	0	0	0	2	2	0	0	0	0	0	2	2	1	1	2	1	0	0	2	1	0	0	2	0
649	1	0	0	1	0	1	2	0	1	1	0	1	1	1	0	0	0	0	1	0	0	0	1	1	1	1	0	0	2	0	0	2	2	0	1	1	2	0	0	1	1	0	0	2	0	1	0	2	0
650	0	0	1	2	0	0	1	0	1	1	0	0	0	0	0	0	0	0	2	1	1	1	0	2	1	1	0	0	2	2	1	0	1	0	0	2	1	0	1	1	1	1	0	1	1	1	0	0	2
651	0	0	0	0	0	0	2	1	0	1	0	1	1	1	0	0	0	1	1	1	1	0	0	2	0	0	0	0	2	1	1	1	1	0	0	2	2	0	0	1	0	0	0	1	0	0	0	1	0
652	0	0	0	0	0	1	1	0	0	0	1	1	1	1	0	0	0	1	1	1	0	0	1	1	1	2	0	0	2	0	0	0	0	0	1	2	0	0	0	2	2	0	0	1	0	1	0	0	2
653	1	0	0	0	0	0	1	0	1	1	0	0	0	0	0	0	0	1	1	1	1	0	0	2	0	0	0	0	2	1	0	1	1	0	0	2	2	0	0	2	2	1	1	1	1	0	0	2	1
654	0	0	0	0	0	0	2	0	0	0	1	1	1	0	1	0	0	1	1	1	1	0	0	2	0	0	0	0	2	1	1	2	2	1	0	2	1	1	0	1	1	1	1	2	1	0	0	1	1
655	0	0	0	0	0	0	2	1	1	2	0	0	0	0	0	0	0	1	1	0	0	1	0	2	0	0	0	1	2	1	1	0	0	0	0	2	1	0	0	2	2	0	0	1	0	0	0	2	0
656	0	0	0	0	0	0	2	0	0	0	0	0	2	1	0	0	0	1	2	1	1	0	0	2	0	0	1	1	1	0	0	1	1	0	0	2	1	0	0	0	0	1	0	0	1	0	1	1	0
657	1	0	1	1	1	1	1	1	1	2	1	0	2	2	0	0	0	1	1	0	0	0	0	2	0	0	0	0	2	2	1	2	1	1	0	1	1	0	0	2	2	0	0	2	1	2	0	1	1
658	0	0	0	0	0	0	2	0	1	1	0	0	0	0	0	0	0	1	0	1	1	0	0	2	0	0	0	0	1	1	1	1	2	0	0	2	2	1	0	0	0	1	1	1	1	0	0	2	0
659	0	0	0	1	0	0	1	0	1	1	0	1	1	1	0	0	0	1	1	1	0	0	1	1	0	0	0	1	2	1	1	1	0	1	0	1	1	0	0	2	2	0	0	0	2	2	0	2	1
660	0	0	0	0	0	0	2	0	1	1	1	0	1	0	0	1	0	0	2	1	1	0	0	2	0	0	0	1	2	2	0	1	1	0	0	1	1	1	0	1	1	1	1	2	0	1	0	0	2
661	0	0	0	1	0	0	0	0	1	1	0	0	0	0	0	0	0	1	1	1	1	0	0	2	1	1	0	0	2	2	1	2	1	1	1	1	1	0	0	1	1	0	0	2	1	1	0	2	0
662	1	0	0	0	0	0	2	0	2	2	0	1	2	2	0	0	0	1	1	1	0	0	0	2	0	0	0	0	2	1	0	1	2	0	0	2	1	0	0	2	1	1	1	2	1	1	0	2	0
663	0	0	0	0	0	0	1	0	0	0	1	0	0	0	0	0	0	1	1	1	0	0	0	2	0	0	0	0	2	2	0	1	1	1	1	1	1	0	0	1	1	1	1	2	1	0	0	2	1
664	0	0	0	0	0	0	1	0	0	0	1	0	1	0	0	1	0	0	2	0	0	0	1	1	0	0	0	0	2	2	0	1	1	0	0	2	1	0	0	1	1	0	1	1	1	1	0	2	1
665	0	0	1	0	0	1	1	0	0	0	1	0	1	0	0	1	0	1	2	0	0	0	0	2	0	0	0	0	1	1	1	1	1	0	0	1	2	1	1	1	0	1	1	2	1	1	0	2	0
666	0	0	1	1	0	1	2	0	2	2	0	1	2	2	0	0	0	1	1	1	1	0	0	2	2	2	0	0	2	1	0	1	1	1	1	2	2	1	0	1	1	0	0	2	0	0	0	0	2
667	1	0	0	0	0	0	1	0	0	0	1	1	1	1	0	0	0	2	0	1	1	0	1	1	0	0	0	0	1	1	0	2	2	0	0	1	1	1	0	1	1	0	1	1	1	1	0	1	1
668	0	0	0	1	0	0	1	0	0	0	2	0	0	0	0	0	0	2	0	1	0	0	0	2	0	0	0	0	1	0	0	0	0	0	0	2	1	0	0	2	2	0	1	2	1	1	0	1	1
669	0	0	0	1	0	0	2	0	0	0	1	0	1	1	0	0	0	0	2	0	0	0	1	1	1	1	0	0	2	2	1	1	1	0	0	2	0	0	0	2	2	0	0	1	0	1	1	1	0
670	1	0	0	0	0	0	2	0	2	2	0	0	0	0	0	0	0	1	1	1	0	0	0	2	0	0	0	1	2	1	1	2	1	1	1	2	1	0	0	0	0	2	2	2	1	1	0	1	1
671	1	0	0	0	0	0	1	0	1	1	1	0	1	1	0	0	0	0	2	0	0	0	1	1	1	1	0	0	2	1	0	1	0	1	1	1	1	0	0	1	1	0	0	1	0	1	0	2	0
672	1	0	0	1	0	0	2	0	1	1	0	0	1	0	0	0	0	2	1	0	0	0	1	1	1	1	0	0	2	2	0	1	1	0	0	0	2	1	1	2	0	1	1	1	0	0	0	0	2
673	0	0	0	0	0	0	1	0	1	1	1	0	0	0	0	0	0	1	1	1	0	1	0	2	0	0	0	0	2	1	0	2	1	0	0	2	1	0	0	1	1	0	0	2	1	1	0	1	1
674	1	0	0	1	0	0	2	1	1	2	0	0	1	1	0	0	0	1	0	1	1	0	1	1	0	0	0	0	2	2	0	1	1	2	1	2	0	0	0	2	2	0	0	1	0	0	0	2	1
675	0	0	0	0	0	1	1	0	0	0	1	0	0	0	0	0	0	1	1	1	0	0	0	2	0	0	1	0	1	0	0	2	2	0	0	1	2	0	0	2	1	0	0	1	1	1	0	0	2
676	0	0	0	0	0	0	2	0	1	1	0	0	2	1	0	0	0	0	2	1	1	0	0	2	0	0	1	1	2	2	0	2	2	0	0	0	1	0	0	1	1	0	1	1	1	0	0	0	1
677	0	0	0	0	0	0	1	0	1	1	1	0	0	0	0	0	0	1	1	1	1	0	0	2	0	0	0	1	2	0	1	1	1	1	1	2	0	0	0	1	1	1	1	2	1	1	0	0	2
678	1	0	0	1	0	0	2	0	2	2	0	0	2	1	0	1	0	1	1	1	1	0	0	2	1	1	0	1	1	1	1	0	2	1	0	2	2	1	0	1	1	1	0	0	1	0	0	1	1
679	1	0	0	0	0	1	2	0	0	0	1	0	0	0	0	0	0	0	1	2	1	0	0	2	0	0	0	0	2	2	1	1	1	0	0	1	2	1	1	2	0	2	2	2	2	1	0	1	1
680	0	0	0	0	0	0	2	1	1	2	0	0	0	0	0	0	0	2	0	1	1	0	0	2	0	0	0	0	2	1	0	1	1	0	0	1	0	0	0	2	2	1	1	1	1	2	0	1	2
681	1	0	0	0	0	1	2	0	1	1	0	0	0	0	0	1	0	0	2	0	0	0	0	2	0	0	0	0	2	2	0	1	1	0	1	1	1	0	0	1	1	0	0	1	0	0	0	2	0
682	1	0	0	0	0	0	1	0	2	2	0	1	2	1	0	0	0	0	2	1	1	0	0	2	0	0	0	0	2	1	1	1	1	0	0	1	1	0	0	1	1	0	0	1	1	1	0	1	1
683	1	0	0	0	0	0	1	0	0	0	1	0	0	0	0	0	0	1	0	2	2	0	1	1	1	1	1	1	2	2	0	2	2	0	0	1	1	1	0	1	1	0	0	2	0	1	0	2	1
684	1	0	0	0	0	0	1	0	1	1	0	0	0	0	0	0	1	1	2	0	0	1	0	2	0	0	0	0	2	1	0	2	1	1	0	1	2	0	0	0	0	1	1	2	1	1	0	1	2
685	0	0	0	1	0	0	1	1	0	1	0	1	1	1	0	0	0	0	2	0	0	0	0	2	0	0	0	0	2	1	1	2	1	0	0	2	1	1	1	0	0	1	1	2	0	1	0	1	0
686	1	0	1	0	1	0	1	0	2	2	0	0	0	0	0	0	0	0	2	0	0	0	0	2	0	0	1	1	2	1	0	2	1	0	0	1	1	1	0	1	1	0	0	1	0	0	0	1	1
687	0	0	1	0	0	0	2	0	1	1	0	0	1	0	0	1	0	1	1	0	1	0	0	2	0	0	0	0	2	2	1	0	2	1	0	2	2	0	0	1	0	0	1	1	1	0	0	1	1
688	1	0	0	0	0	0	2	0	2	2	0	1	1	1	0	0	0	2	1	0	0	0	0	2	0	0	0	0	2	2	0	0	0	0	0	2	1	0	0	1	1	0	0	0	0	1	0	2	1
689	1	0	0	0	0	0	2	1	1	2	0	0	0	0	0	0	0	0	2	1	1	0	0	2	0	0	0	0	1	1	1	2	2	1	0	2	2	0	0	0	0	0	0	2	1	1	0	0	2
690	0	0	0	0	0	1	2	0	2	2	0	1	1	0	1	0	0	1	1	1	1	0	0	2	0	0	0	0	2	1	0	0	0	0	0	1	2	2	0	0	0	0	2	2	1	0	0	1	1
691	1	0	0	0	0	0	2	1	0	1	0	0	1	0	1	0	0	1	1	0	1	1	0	2	0	0	0	0	2	1	1	0	0	2	1	2	1	0	0	1	1	1	1	1	1	2	0	0	2
692	1	0	0	1	0	0	2	1	1	2	0	1	1	1	0	0	1	2	0	2	2	0	0	2	0	0	0	0	2	1	0	2	1	1	0	1	2	0	0	1	1	0	1	2	1	0	0	1	1
693	0	0	0	2	0	0	1	0	2	2	0	0	1	0	0	1	0	1	0	2	2	0	0	2	0	0	0	1	2	1	1	0	0	0	0	2	1	1	1	2	1	0	1	2	0	1	0	1	1
694	0	0	1	1	1	0	2	1	0	1	0	1	2	2	0	0	0	1	1	1	0	1	0	2	1	1	0	0	2	0	0	1	2	0	0	2	1	0	1	1	1	0	0	2	1	1	0	1	1
695	1	0	0	0	0	0	2	0	1	1	1	1	2	1	0	0	0	0	2	0	0	0	0	2	0	0	0	0	2	2	1	0	1	0	0	2	2	0	0	1	1	0	0	1	0	0	0	1	1
696	1	1	0	0	0	0	2	0	0	0	1	1	0	0	0	0	0	2	0	1	1	0	0	2	0	0	0	2	1	0	1	1	1	2	1	1	1	1	0	1	1	1	1	1	1	0	0	2	0
697	0	0	0	1	0	0	2	0	2	2	0	0	0	0	0	0	0	0	2	0	0	0	0	2	0	0	1	0	1	0	0	1	0	0	1	2	1	0	1	1	1	0	1	2	1	0	0	1	2
698	1	0	1	1	1	0	2	1	1	2	0	0	0	0	0	0	0	1	1	1	0	0	0	2	0	0	0	0	2	2	0	1	1	0	0	1	2	0	0	0	0	1	1	1	1	1	0	2	0
699	0	0	0	0	0	0	2	0	1	1	1	0	0	0	0	0	0	1	1	0	0	0	0	2	0	0	0	0	2	1	0	2	2	0	0	1	2	0	0	1	1	0	1	1	1	1	0	0	2
700	0	0	0	1	0	0	1	0	1	1	0	2	2	1	1	0	0	2	0	1	1	0	0	2	0	0	0	0	1	1	1	0	0	1	1	2	2	1	0	1	1	0	0	1	0	1	0	1	1
701	0	1	0	0	0	0	1	0	0	0	0	0	1	0	0	0	0	0	2	1	1	1	0	2	0	0	0	0	2	1	1	1	1	2	2	2	1	0	0	1	1	0	0	0	0	1	0	1	0
702	1	0	0	1	0	1	2	1	1	1	0	1	2	1	0	0	0	0	2	0	0	0	0	2	0	0	0	0	1	1	0	1	1	0	1	1	1	0	1	0	0	0	1	2	0	0	0	2	1
703	1	0	1	1	0	0	2	0	1	1	0	0	0	0	0	0	0	0	2	0	0	0	1	1	1	1	0	1	2	1	0	1	1	1	1	1	2	0	0	1	1	1	1	1	1	2	0	0	2
704	1	1	0	0	0	0	1	0	0	0	1	0	0	0	0	0	0	1	1	0	0	1	0	2	0	0	0	1	2	1	0	1	1	0	0	2	2	0	0	1	1	0	0	1	0	0	0	0	2
705	0	0	0	0	0	0	2	1	0	1	0	0	1	0	0	0	0	2	0	1	1	0	0	2	0	0	0	1	0	0	0	2	1	1	0	1	0	0	0	1	1	0	0	1	0	0	0	1	1
706	0	0	0	0	0	0	2	0	1	1	1	0	2	1	0	0	0	2	0	1	0	0	0	2	0	0	1	1	2	1	0	0	0	0	0	1	1	0	0	2	2	1	1	1	0	1	0	2	0
707	1	0	0	0	0	0	1	0	0	0	2	1	1	1	0	0	0	1	1	1	1	0	0	2	0	0	0	0	2	2	1	2	1	1	1	1	1	0	0	2	2	0	1	2	0	1	0	1	0
708	0	0	0	0	0	0	2	0	1	1	1	1	0	0	0	0	0	1	1	1	1	0	0	2	0	1	0	0	2	2	0	1	1	2	1	1	0	0	0	1	1	0	0	1	0	0	0	1	0
709	1	0	0	0	0	0	1	0	1	1	0	1	1	1	0	0	0	0	1	1	1	0	0	2	0	0	0	0	2	2	0	1	1	0	0	1	2	0	1	1	1	0	2	2	0	1	0	2	2
710	1	1	0	0	0	0	2	0	0	0	0	0	0	0	0	0	0	1	1	1	1	0	1	1	0	0	0	0	1	1	1	0	0	0	0	2	0	0	0	1	1	0	1	2	1	0	0	2	0
711	1	0	0	0	0	0	2	0	1	1	0	1	1	1	0	0	0	2	0	1	1	0	1	1	1	1	0	0	2	2	1	0	0	0	0	2	2	1	0	0	0	0	0	2	0	0	0	1	1
712	1	0	0	0	0	1	2	0	2	2	0	1	1	1	0	0	0	1	1	0	1	0	1	1	1	1	0	1	2	1	1	1	2	0	0	2	1	0	0	0	0	0	0	2	0	0	0	2	0
713	1	0	0	0	0	0	1	0	0	0	1	0	0	0	0	0	0	1	2	1	1	0	1	1	0	0	0	0	2	1	0	0	0	0	1	2	2	0	0	2	1	0	0	1	0	0	0	2	0
714	1	0	0	0	0	0	1	0	2	2	0	0	0	0	0	0	0	1	1	1	0	0	0	2	0	0	0	2	2	1	1	1	0	1	2	2	0	0	0	1	1	0	1	2	1	1	1	2	0
715	0	0	0	0	0	0	1	0	1	1	1	0	1	0	0	1	0	1	1	1	1	0	1	1	0	0	0	0	1	1	1	0	1	1	0	2	1	1	0	0	0	0	0	1	0	1	0	1	1
716	0	1	0	0	0	1	2	0	0	0	0	0	0	0	0	0	0	2	0	1	0	1	0	2	0	0	0	1	1	0	1	2	2	0	0	1	1	0	0	2	2	1	1	1	0	1	0	1	0
717	0	0	0	1	0	0	2	1	0	1	0	0	2	0	0	1	0	1	1	1	1	1	0	2	0	0	0	0	1	0	0	2	2	0	0	2	1	1	1	2	1	0	0	2	0	0	0	1	1
718	0	0	0	0	0	0	2	1	0	1	0	1	1	1	0	0	0	2	0	1	1	0	1	1	0	0	0	0	1	1	0	2	2	0	0	1	1	0	0	1	0	1	0	1	1	2	0	2	0
719	0	0	0	0	0	0	2	0	0	0	0	1	2	2	0	0	0	1	1	0	0	0	1	1	0	0	0	0	2	2	1	2	2	0	0	0	1	0	0	2	2	0	1	2	0	0	0	2	0
720	1	0	0	1	0	0	2	0	1	1	0	0	0	0	0	0	0	1	1	0	0	0	0	2	0	0	0	0	1	1	0	1	2	0	0	2	0	0	0	2	2	1	0	1	1	1	0	1	1
721	1	0	0	2	0	0	2	0	1	1	0	0	1	1	0	0	0	2	0	1	0	0	0	2	0	0	0	1	2	1	0	0	1	1	0	2	1	0	0	0	0	0	0	2	0	1	0	2	1
722	1	0	0	0	0	0	2	0	2	2	0	0	1	0	0	0	0	1	1	1	1	0	1	1	1	1	0	0	2	1	0	1	0	2	2	2	1	1	0	0	0	0	0	1	0	1	0	2	0
723	0	0	0	0	0	0	2	0	0	0	0	1	1	1	0	0	0	2	0	2	0	1	0	2	0	0	0	0	1	1	1	1	1	2	1	2	1	1	0	0	0	0	0	2	0	2	0	0	1
724	1	0	0	2	0	0	1	0	0	0	1	0	2	2	0	0	0	1	2	0	0	0	0	2	0	0	0	1	1	1	0	2	2	0	0	0	1	0	0	2	2	0	1	2	0	1	0	2	1
725	1	0	0	0	0	0	2	0	2	2	0	2	1	1	0	0	0	2	0	0	0	0	0	2	1	1	0	0	1	1	1	1	1	1	1	2	2	0	0	2	2	0	0	2	1	2	0	2	0
726	0	0	0	0	0	0	1	1	1	2	0	1	2	2	0	0	0	2	0	1	0	0	1	1	1	1	0	0	2	2	1	1	1	1	1	1	2	0	0	0	0	0	0	1	0	0	0	0	2
727	1	0	0	0	0	1	2	0	0	0	0	1	0	0	0	0	0	0	2	0	0	0	0	2	0	0	0	1	2	2	0	1	1	1	1	1	1	0	1	1	1	1	1	2	1	1	0	1	1
728	1	0	0	0	0	1	1	0	0	0	2	0	1	1	0	0	0	0	1	1	1	0	0	2	1	1	0	0	2	2	0	1	0	0	0	2	1	0	0	1	1	0	0	1	0	0	0	2	0
729	1	0	0	1	0	0	2	0	0	0	0	0	2	2	0	0	0	1	1	1	1	0	1	1	0	0	0	1	2	1	1	2	1	1	0	1	1	0	0	0	0	0	2	2	0	0	0	1	1
730	1	1	0	0	0	0	2	1	0	1	0	0	0	0	0	0	0	0	1	0	0	0	0	2	0	0	0	0	2	0	0	1	1	0	1	1	1	0	0	0	0	0	2	2	1	0	0	2	0
731	1	0	0	1	0	0	2	0	2	2	0	0	0	0	0	0	0	1	1	1	0	0	1	1	1	1	0	0	2	2	0	1	1	2	0	1	0	0	0	2	2	2	1	2	1	0	0	0	2
732	1	0	0	0	0	2	1	1	1	2	0	0	0	0	0	0	0	0	1	0	0	2	0	2	0	0	0	1	2	0	1	1	1	1	1	1	1	0	0	1	1	1	1	1	1	1	0	0	2
733	0	0	0	1	0	0	2	0	1	1	0	1	1	1	0	0	0	0	2	0	0	0	0	2	0	0	0	0	2	2	0	0	1	0	0	2	0	0	0	2	1	0	0	2	0	0	0	0	2
734	1	0	0	1	0	0	1	0	0	0	1	1	1	0	1	0	0	1	1	1	1	1	1	1	1	1	0	0	2	1	0	0	0	0	0	2	1	0	0	2	1	0	0	1	0	0	0	2	0
735	0	0	0	0	0	1	2	1	1	2	0	0	2	1	0	1	0	0	2	1	1	0	1	1	1	1	0	0	2	2	0	1	1	0	0	2	2	1	0	1	1	0	0	0	0	0	0	0	0
736	1	0	0	1	0	0	1	0	0	0	1	0	0	0	0	0	0	1	1	0	0	0	0	2	0	0	0	0	2	0	0	1	0	1	2	2	1	0	0	1	1	0	0	2	0	0	0	1	1
737	1	0	0	0	0	1	2	0	0	0	0	1	1	0	1	0	0	1	1	0	0	0	0	2	1	1	0	0	2	1	1	1	1	0	0	0	1	0	0	2	2	0	0	1	0	0	0	2	0
738	0	0	1	2	0	0	1	0	0	0	1	0	0	0	0	0	0	1	1	1	1	0	0	2	0	0	0	0	2	2	0	1	0	1	2	2	2	0	0	1	1	0	0	1	1	1	0	0	0
739	1	0	1	0	1	2	2	1	0	1	0	0	0	0	0	0	0	0	2	0	0	0	0	2	0	0	0	1	2	0	1	0	0	0	0	1	2	0	0	0	0	0	0	1	0	0	0	2	0
740	0	0	0	0	0	0	2	0	0	0	0	1	1	1	0	0	0	2	0	1	1	0	0	2	0	0	0	2	1	0	0	1	1	0	0	2	2	0	0	1	1	0	0	1	0	1	1	1	1
741	0	0	0	2	0	1	1	0	0	0	1	0	1	1	0	0	0	2	0	2	1	0	2	0	0	1	0	0	1	1	1	1	1	2	0	1	1	1	0	1	1	0	1	1	1	1	0	2	0
742	0	0	0	0	0	0	2	0	0	0	0	0	0	0	0	0	0	0	2	1	1	0	0	2	0	0	0	1	2	2	0	0	0	0	0	2	1	0	0	0	0	0	0	2	0	1	0	0	2
743	1	0	0	0	0	0	2	0	2	2	0	0	1	0	1	0	0	0	2	0	0	0	0	2	0	0	0	0	2	1	0	1	1	0	0	2	1	0	0	1	1	0	0	0	0	1	0	0	1
744	1	0	1	1	0	0	2	0	2	2	0	0	0	0	0	0	0	0	2	1	1	0	1	1	0	0	0	0	2	1	0	1	2	0	0	2	0	0	0	1	1	0	2	2	1	0	0	2	1
745	1	0	0	0	0	0	1	0	0	0	1	0	1	0	0	1	0	0	2	0	0	0	1	1	1	1	0	1	2	2	0	1	0	0	0	1	1	0	1	1	1	1	0	1	0	1	0	1	2
746	1	0	0	0	0	0	0	0	1	1	1	0	0	0	0	0	0	1	1	1	1	0	1	1	0	0	0	1	2	1	1	1	2	0	0	2	2	0	0	1	1	0	0	2	2	1	0	1	1
747	1	0	0	1	0	0	1	0	2	2	0	1	1	1	0	0	0	0	2	1	1	0	0	2	0	0	0	1	2	1	1	0	0	1	2	2	2	0	0	1	0	0	1	1	0	2	0	1	1
748	1	0	0	0	0	0	2	0	0	0	1	0	1	0	0	0	0	1	1	1	1	0	0	2	0	0	0	1	2	1	0	2	2	0	0	2	1	0	0	2	2	1	1	2	0	0	0	1	1
749	0	0	0	0	0	0	2	0	1	1	0	1	1	1	0	0	0	2	0	0	0	0	0	2	0	0	0	0	2	2	0	1	1	0	1	2	2	1	1	0	0	0	0	2	0	0	0	1	0
750	0	1	0	0	0	0	2	0	1	1	0	1	1	1	0	0	0	0	2	1	1	0	0	2	1	1	0	0	1	1	1	2	1	0	0	1	1	0	0	1	1	1	0	0	2	1	1	1	0
751	0	0	0	0	0	1	2	1	0	1	0	1	2	2	0	0	1	2	1	0	0	0	0	2	1	1	0	0	2	1	0	1	1	1	1	2	1	0	0	1	1	0	0	1	1	0	0	1	1
752	1	0	0	0	0	1	1	0	0	0	0	0	1	0	1	0	0	2	0	1	1	0	1	1	0	0	0	2	2	2	0	2	2	0	0	1	1	0	0	1	1	0	0	2	0	1	0	2	0
753	0	0	0	0	0	0	1	0	0	0	1	0	0	0	0	0	0	0	2	0	0	0	0	2	0	0	0	1	2	2	0	1	0	2	2	2	1	1	0	1	1	0	1	2	1	0	0	2	0
754	0	0	0	2	0	1	2	0	0	0	0	0	0	0	0	0	0	0	2	0	0	0	0	2	0	0	0	2	1	0	0	0	0	0	0	2	1	0	0	1	1	1	0	0	1	0	0	2	1
755	1	0	0	1	0	0	2	0	2	2	0	0	0	0	0	0	0	1	1	0	0	0	1	1	0	0	0	0	2	1	0	1	1	0	0	2	2	0	0	0	0	1	1	1	1	2	0	1	1
756	1	0	0	1	0	0	1	0	0	0	2	0	1	0	0	1	1	2	1	0	0	0	0	2	2	2	0	1	1	1	0	1	1	0	0	1	2	1	0	1	1	1	1	2	0	0	1	1	1
757	0	1	0	0	0	0	0	0	1	1	0	0	0	0	0	0	0	0	1	1	1	0	0	2	0	0	0	1	2	1	1	1	1	1	1	1	0	0	0	2	2	0	0	1	0	0	0	1	1
758	1	0	0	0	0	0	2	1	0	1	0	0	0	0	0	0	0	1	1	1	1	0	0	2	0	0	0	0	2	1	0	0	0	0	0	2	1	0	0	1	1	1	1	2	2	1	0	2	0
759	0	0	0	1	0	0	2	0	1	1	0	1	1	1	0	0	0	2	0	1	0	0	1	1	0	0	0	0	2	1	1	2	1	0	0	1	1	0	0	1	1	0	1	1	1	1	0	2	0
760	0	0	0	0	0	1	1	0	1	1	0	0	1	1	0	0	0	1	2	0	0	0	0	2	0	0	0	0	2	1	0	0	0	0	0	2	2	0	1	1	1	2	2	2	2	1	0	1	1
761	0	0	0	0	0	0	2	0	0	0	0	0	0	0	0	0	0	0	1	0	0	0	0	2	0	0	0	0	1	1	0	1	2	1	0	1	1	1	1	0	0	0	0	1	0	1	0	1	0
762	0	0	1	1	1	1	1	0	1	1	2	0	0	0	0	0	0	0	1	0	0	0	0	2	0	0	0	0	2	2	0	0	0	0	0	1	2	0	0	1	1	1	1	1	1	1	0	2	0
763	0	0	0	1	0	0	2	0	1	1	0	0	0	0	0	0	0	1	1	1	1	0	0	2	0	0	0	0	2	1	1	1	1	0	0	2	2	1	0	0	0	0	2	2	1	0	0	1	1
764	1	0	0	0	0	1	2	1	0	1	0	0	0	0	0	0	0	0	2	0	0	0	0	2	0	0	0	1	2	0	1	1	1	0	1	2	0	0	0	1	1	0	1	1	1	0	0	1	1
765	1	0	0	0	0	0	2	0	1	1	0	0	0	0	0	0	0	0	2	0	0	0	0	2	0	0	0	1	1	0	1	1	1	0	0	2	1	0	0	2	2	2	2	2	2	0	0	0	2
766	1	0	0	0	0	1	2	0	0	0	1	0	1	0	0	1	0	1	0	1	1	0	0	2	0	0	0	1	2	1	2	2	1	0	1	2	1	1	0	1	1	0	1	2	2	0	0	2	1
767	1	0	0	0	0	1	2	0	0	0	0	1	1	1	0	0	0	1	0	2	2	0	0	2	1	1	0	1	0	0	0	2	2	0	0	1	2	1	1	1	0	0	0	1	1	1	0	2	0
768	0	0	1	0	0	0	2	0	1	1	1	1	1	1	0	0	0	1	1	1	1	0	1	1	0	0	1	0	2	1	1	1	1	2	1	2	2	0	0	0	0	0	0	2	1	1	0	2	1
769	0	0	0	1	0	0	1	0	0	0	1	0	2	2	0	0	0	1	2	1	0	0	0	2	2	2	0	1	2	1	1	1	1	1	1	2	2	0	0	1	1	0	0	1	0	0	0	2	0
770	1	0	0	1	0	0	1	0	1	1	0	1	2	1	0	1	0	1	1	2	1	0	1	1	0	0	0	1	2	2	0	1	1	0	0	2	2	0	0	0	0	1	0	1	1	1	0	2	0
771	0	0	0	0	0	0	1	0	0	0	2	0	1	0	0	1	1	2	1	1	1	0	0	2	0	0	1	0	2	1	0	1	1	1	0	1	1	0	0	1	1	0	2	2	0	0	0	2	1
772	0	0	0	0	0	1	2	1	1	2	0	0	0	0	0	0	0	1	0	1	1	0	0	2	0	0	0	1	2	1	2	1	1	1	1	1	2	1	1	2	1	0	0	2	0	1	0	1	1
773	1	0	0	0	0	0	2	0	2	2	0	0	1	0	1	0	0	2	0	0	0	0	0	2	0	0	0	1	2	2	1	2	1	1	0	1	1	0	0	1	1	0	0	2	0	1	0	1	1
774	0	0	0	0	0	0	1	0	0	0	2	0	0	0	0	0	0	1	1	0	0	0	0	2	0	0	0	1	1	0	0	0	0	0	0	2	0	0	0	1	1	0	0	1	1	1	0	1	1
775	1	0	0	0	0	1	1	0	1	1	0	1	1	1	0	0	0	0	2	0	0	0	1	1	1	1	0	0	2	1	0	0	1	1	0	2	0	1	0	1	1	0	1	2	0	0	0	2	0
776	1	0	0	0	0	0	1	0	1	1	1	1	2	2	0	0	0	1	1	1	1	0	2	0	1	1	0	1	2	1	2	0	0	0	0	2	2	1	0	1	1	0	0	2	0	1	0	1	2
777	0	0	0	1	0	1	2	0	1	1	1	0	0	0	0	0	0	1	1	0	0	0	0	2	0	0	0	0	2	2	2	0	0	0	0	2	1	0	0	2	2	0	0	1	0	0	0	2	1
778	0	0	0	0	0	0	2	0	0	0	0	0	0	0	0	0	0	0	2	0	0	0	1	1	1	2	0	0	2	1	1	1	0	0	1	2	0	0	0	2	1	0	0	2	1	1	0	1	1
779	0	1	0	0	0	0	2	0	1	1	0	0	0	0	0	0	0	1	1	1	0	0	1	1	1	1	0	0	2	2	0	1	1	0	0	2	1	0	1	1	1	0	0	2	0	1	0	2	1
780	0	0	0	1	0	0	2	0	0	0	0	1	2	2	0	0	0	2	0	1	0	0	1	1	0	0	0	0	2	1	1	1	0	0	0	1	1	1	1	0	0	0	0	1	1	1	0	1	1
781	0	0	0	0	0	0	1	0	0	0	1	1	2	1	0	0	0	1	1	0	0	1	0	2	0	0	0	0	2	1	1	2	1	1	1	2	1	0	0	1	1	0	0	2	0	1	0	1	0
782	1	0	0	0	0	0	2	0	1	1	0	0	0	0	0	0	0	1	1	1	1	1	0	2	0	0	0	1	2	1	0	1	1	2	1	1	1	0	0	1	1	2	2	2	2	0	0	2	0
783	1	0	0	0	0	0	2	0	2	2	0	1	2	1	0	0	0	1	1	1	1	0	1	1	1	1	0	0	2	2	0	1	0	1	0	2	0	0	0	1	1	0	0	1	0	1	0	2	0
784	1	0	0	0	0	0	2	1	1	2	0	0	0	0	0	1	0	0	1	0	0	0	1	1	0	0	0	0	2	1	1	0	0	1	1	2	1	0	0	0	0	1	1	2	1	0	0	0	2
785	0	0	0	1	0	1	1	1	1	2	0	0	0	0	0	0	0	1	1	1	1	0	0	2	0	0	0	0	2	1	1	1	2	1	0	2	1	0	0	2	1	1	1	2	1	2	0	0	1
786	1	0	0	0	0	0	1	0	2	2	0	0	1	1	0	0	0	0	2	0	0	0	1	1	1	2	1	1	2	2	0	1	1	0	0	2	2	0	0	1	1	0	0	2	0	1	0	1	1
787	0	0	0	0	0	1	2	0	1	1	0	0	1	0	0	0	0	2	0	0	0	0	0	2	0	0	0	0	2	0	0	1	1	0	0	2	2	1	1	1	0	0	0	1	0	1	0	1	2
788	0	0	0	1	0	0	2	0	1	1	0	0	0	0	0	0	0	0	2	0	0	0	0	2	0	0	0	1	1	1	1	1	0	0	0	1	1	1	0	1	1	0	0	1	0	0	0	2	0
789	1	0	0	0	0	0	2	1	0	1	0	0	0	0	0	0	0	1	1	1	0	0	0	2	0	0	0	0	2	1	1	0	0	1	0	2	1	1	1	0	0	1	1	1	1	2	0	1	1
790	1	0	0	0	0	0	2	0	0	0	0	0	1	0	0	1	0	0	2	0	0	0	0	2	0	0	0	0	2	1	1	1	1	0	0	1	0	0	0	2	2	0	1	2	0	1	0	1	1
791	0	0	0	0	0	0	2	1	1	2	0	0	0	0	0	0	0	1	1	0	0	0	0	2	0	0	0	0	2	1	1	1	0	1	1	2	2	1	1	2	1	0	2	2	1	0	0	0	1
792	0	0	0	0	0	0	2	1	0	1	0	1	2	2	0	0	0	1	1	0	0	0	2	0	1	1	0	1	2	0	1	2	2	0	0	1	1	1	1	0	0	0	1	2	2	0	0	0	1
793	0	0	0	1	0	0	2	0	1	1	1	0	0	0	0	0	0	0	1	0	0	0	0	2	0	0	0	2	2	1	1	0	0	0	0	2	0	0	0	2	2	0	0	1	0	1	0	2	0
794	0	0	0	0	0	0	1	0	2	2	0	0	0	0	0	0	0	1	1	0	0	0	1	1	0	0	0	0	2	2	0	1	1	0	0	2	1	0	0	1	1	0	0	2	0	1	0	0	2
795	0	1	1	0	1	0	2	0	2	2	0	0	0	0	0	0	0	1	1	0	0	0	0	2	0	0	0	2	1	1	1	1	0	1	2	2	0	0	0	2	2	1	1	1	1	0	0	2	0
796	1	1	0	0	0	1	1	0	0	0	1	2	2	2	0	0	1	2	0	1	1	0	0	2	0	0	0	0	2	1	0	0	0	0	0	2	1	1	0	1	1	0	1	2	2	0	0	2	1
797	1	0	0	0	0	1	2	0	0	0	0	0	0	0	0	0	1	2	1	0	0	0	0	2	0	0	0	0	2	1	0	1	1	2	0	1	1	0	0	0	0	0	0	2	0	1	0	0	1
798	0	0	0	0	0	0	1	0	0	0	0	0	0	0	0	0	0	1	1	0	0	1	0	2	0	0	0	0	2	2	1	2	1	2	0	2	2	0	0	1	1	0	0	2	0	1	0	1	1
799	0	0	0	2	0	1	1	0	1	1	1	1	2	1	0	0	0	1	1	0	0	0	0	2	0	0	0	1	2	2	0	1	1	0	0	1	1	1	0	1	1	1	1	2	1	0	0	2	0
800	0	0	0	0	0	0	1	0	0	0	1	0	0	0	0	0	0	1	1	1	1	1	0	2	0	0	0	1	2	2	0	1	1	2	1	1	1	0	0	1	1	0	0	0	0	1	0	1	1
801	0	0	0	0	0	0	2	0	1	1	0	1	2	1	0	1	0	2	1	1	1	1	0	2	0	0	1	0	1	0	0	2	1	2	0	1	0	0	0	1	1	0	0	2	0	2	0	1	1
802	0	0	0	0	0	1	1	0	0	0	1	1	1	1	0	0	0	2	0	2	0	0	0	2	0	0	0	0	2	2	1	1	1	1	1	2	0	0	0	2	2	0	1	2	0	0	0	1	1
803	0	0	0	0	0	0	2	1	0	1	0	1	2	1	0	1	0	0	2	0	0	0	0	2	0	0	0	0	2	2	1	0	1	0	0	2	1	0	0	1	1	0	0	2	2	1	0	1	1
804	1	0	0	0	0	1	1	0	0	0	1	1	1	1	0	0	0	1	1	0	0	0	1	1	1	1	0	0	2	2	1	2	2	0	0	1	1	1	0	2	2	1	1	2	1	0	0	1	1
805	0	0	0	0	0	0	0	0	0	0	1	1	2	1	0	0	0	0	2	0	0	0	0	2	0	0	1	1	2	1	0	0	0	0	0	2	2	0	0	1	1	1	0	1	1	0	0	0	2
806	1	0	0	0	0	0	2	0	2	2	0	0	1	1	0	0	0	1	0	1	1	0	1	2	0	0	0	0	2	1	0	1	1	0	0	1	1	0	0	1	1	1	1	1	0	1	0	1	1
807	1	0	0	0	0	1	2	0	2	2	0	0	0	0	0	0	0	0	2	0	0	0	0	2	0	0	0	1	0	0	0	1	1	0	0	0	0	0	0	2	1	0	2	2	1	0	0	1	1
808	0	0	0	0	0	0	2	0	1	1	1	0	1	0	0	0	0	1	1	0	0	0	0	2	0	0	0	0	1	1	0	0	1	1	0	2	2	1	0	1	1	2	2	2	2	1	1	0	1
809	0	0	0	0	0	0	2	0	1	1	0	0	0	0	0	0	0	2	0	1	0	0	0	2	0	0	0	0	2	1	0	1	1	1	1	1	1	1	1	0	0	1	1	1	0	0	0	2	0
810	0	0	1	0	1	2	1	1	1	2	1	0	0	0	0	0	0	1	1	1	1	0	0	2	1	1	0	0	2	1	0	1	2	0	0	2	1	0	0	2	2	0	0	2	1	0	0	2	0
811	1	0	0	0	0	0	2	0	0	0	0	0	1	0	0	1	0	0	1	0	0	0	0	2	0	0	0	1	1	0	1	1	1	0	0	2	2	1	0	0	0	0	0	1	0	1	0	0	2
812	0	0	0	1	0	0	2	1	0	1	0	1	1	1	0	0	0	0	2	0	0	0	0	2	0	0	0	1	1	1	0	1	1	0	0	1	1	1	0	1	1	0	0	2	0	2	0	1	1
813	1	0	1	0	0	0	2	0	1	1	1	0	1	0	0	0	0	0	2	1	1	0	0	2	0	0	0	0	2	1	1	1	2	0	0	2	2	1	1	0	0	1	1	2	2	1	0	1	1
814	1	0	0	1	0	1	2	0	0	0	0	0	0	0	0	0	0	0	1	0	0	0	0	2	1	1	0	0	1	1	0	0	1	0	0	2	1	0	0	0	0	1	0	0	1	0	0	0	2
815	1	0	0	0	0	0	2	1	0	1	0	0	0	0	0	0	0	1	1	1	0	1	1	1	0	0	0	0	2	2	0	0	0	1	1	2	2	0	0	2	1	1	1	2	1	0	0	0	2
816	1	0	0	0	0	0	2	0	0	0	0	0	1	0	0	0	1	1	2	0	0	0	0	2	0	0	1	1	1	0	0	1	1	1	1	2	2	0	0	1	1	1	1	1	1	2	0	2	1
817	0	0	0	1	0	0	2	1	0	1	0	1	2	1	0	1	0	0	2	0	0	0	0	2	0	0	1	2	2	1	1	0	0	0	0	2	1	0	0	1	1	0	2	2	1	0	0	0	2
818	1	1	0	0	0	0	1	1	0	1	1	1	1	1	0	0	0	1	1	1	1	1	1	1	0	1	1	1	2	1	0	2	1	0	1	2	1	1	0	0	0	0	0	2	0	2	0	1	1
819	0	0	0	0	0	0	2	0	0	0	0	1	1	1	0	0	0	1	1	1	1	0	0	2	0	0	0	1	2	1	0	2	2	0	1	1	1	0	0	2	1	0	0	2	0	1	0	0	2
820	0	0	0	0	0	0	2	0	2	2	0	0	1	1	0	0	0	1	1	1	1	0	0	2	1	1	0	2	1	1	1	1	1	1	0	0	1	0	0	0	0	0	1	2	0	0	0	1	1
821	0	0	0	1	0	0	2	0	1	1	0	0	1	0	0	1	0	0	2	0	0	0	0	2	0	0	0	2	2	2	0	1	1	0	0	2	1	0	0	2	1	1	1	1	1	0	0	1	0
822	0	0	0	0	0	0	2	0	1	1	0	0	0	0	0	0	1	2	1	0	0	0	0	2	0	0	0	0	2	2	1	1	1	0	0	2	2	1	0	1	1	1	1	2	1	0	0	0	2
823	1	0	0	0	0	1	1	0	1	1	1	0	1	0	0	1	0	1	1	1	1	0	0	2	1	1	0	0	2	2	2	1	1	2	0	1	0	0	0	2	2	1	0	0	1	0	0	0	1
824	0	0	0	0	0	0	2	0	2	2	0	0	0	0	0	0	0	1	1	1	1	1	1	1	1	1	0	1	2	2	0	1	1	0	0	2	1	0	0	2	1	0	0	0	0	1	0	1	1
825	0	0	0	0	0	0	1	1	0	1	0	0	1	0	0	1	0	1	2	0	0	0	1	1	0	0	0	0	2	2	0	0	1	0	0	2	1	0	0	1	1	0	0	2	0	1	0	0	2
826	1	0	0	0	0	0	2	0	1	1	0	0	0	0	0	0	0	1	1	1	1	0	1	1	1	1	0	0	2	1	0	1	2	1	0	1	1	0	0	1	1	0	0	2	0	1	0	0	0
827	0	0	1	1	0	0	2	0	2	2	0	0	0	0	0	0	0	1	1	1	1	0	0	2	0	0	0	0	1	1	0	1	1	0	0	2	2	0	1	1	1	0	0	1	0	1	0	1	1
828	0	1	0	0	0	1	1	0	0	0	1	1	0	0	0	0	0	0	2	0	0	0	0	2	0	0	1	0	2	1	1	0	1	0	0	2	1	0	1	1	1	0	1	2	1	0	0	1	0
829	1	0	0	0	0	0	1	0	0	0	1	1	2	1	0	0	1	1	1	1	1	0	1	1	0	0	0	0	2	2	1	1	2	0	0	2	2	1	0	1	1	1	0	0	2	0	0	0	2
830	0	0	0	0	0	0	2	0	0	0	0	0	0	0	0	0	0	1	1	1	0	0	0	2	0	0	0	0	2	0	0	2	2	0	0	2	1	0	0	2	1	0	0	2	1	1	0	1	1
831	1	0	1	1	0	0	1	0	0	0	1	1	1	1	0	0	0	1	1	1	1	0	0	2	0	0	0	0	2	1	0	1	1	0	0	2	1	0	0	2	2	1	1	1	1	1	0	0	2
832	0	0	0	0	0	0	0	0	0	0	1	0	0	0	0	0	0	2	0	1	1	1	0	2	0	0	0	2	2	1	1	1	1	0	0	2	2	0	1	0	0	0	0	0	0	1	0	2	0
833	0	0	1	1	0	0	2	0	2	2	0	1	2	1	0	1	0	0	2	1	1	0	0	2	0	0	0	1	2	1	1	2	2	0	0	0	1	0	0	2	2	0	1	2	1	0	0	1	1
834	0	0	0	0	0	0	0	0	1	1	1	0	1	0	0	1	0	1	1	2	1	0	1	1	1	1	0	0	2	2	0	2	2	0	0	2	0	0	0	1	1	1	1	1	1	1	0	1	1
835	0	1	0	0	0	0	2	1	0	1	0	0	1	1	0	0	0	1	2	1	1	0	0	2	1	1	0	0	2	1	0	1	0	1	0	1	1	0	0	2	2	1	1	1	0	1	0	1	1
836	0	1	0	0	0	1	1	0	1	1	0	0	1	0	0	1	0	0	2	0	0	0	0	2	0	0	0	0	2	1	1	1	1	0	0	1	2	0	1	0	0	0	1	2	0	1	0	1	1
837	0	0	1	0	0	0	2	1	0	1	0	0	2	2	0	0	0	1	1	0	0	0	0	2	0	0	0	0	2	2	1	1	0	0	0	1	1	0	0	2	2	0	0	2	0	2	0	2	0
838	0	0	0	0	0	0	2	1	1	2	0	0	0	0	0	0	0	2	0	0	0	0	0	2	1	1	0	0	2	2	0	1	1	1	0	0	1	1	0	0	0	0	0	2	0	1	0	1	1
839	0	0	0	0	0	1	2	0	1	1	0	2	1	1	0	0	0	0	2	0	0	0	0	2	1	1	0	1	2	1	2	1	1	1	2	2	1	0	0	0	0	1	1	1	1	1	0	1	1
840	1	1	0	0	0	1	2	0	1	1	0	1	1	1	0	0	0	1	1	1	0	0	1	1	1	1	0	0	2	1	0	1	1	0	1	1	1	0	0	2	2	1	1	2	1	0	0	1	1
841	0	0	0	0	0	0	2	0	0	0	0	1	1	1	0	0	0	0	2	0	0	0	1	1	0	0	0	0	1	1	1	1	1	0	0	2	2	0	0	1	1	0	0	2	0	1	0	1	1
842	0	0	0	0	0	0	2	0	1	1	1	1	1	1	0	0	0	0	2	0	0	0	0	2	1	1	0	1	2	2	1	0	0	0	1	2	1	0	1	1	1	1	0	0	1	0	0	1	1
843	0	1	1	0	1	0	0	0	0	0	2	1	0	0	0	0	0	0	1	0	0	0	0	2	1	1	0	1	2	1	1	1	1	1	1	1	0	0	0	1	1	1	1	1	1	0	0	1	0
844	1	0	0	0	0	1	1	0	1	1	0	0	1	0	0	1	1	2	0	1	1	0	0	2	0	0	0	0	2	2	1	1	1	0	0	1	2	0	0	1	0	0	0	1	0	1	0	0	2
845	0	0	0	0	0	1	2	0	2	2	0	0	0	0	0	0	0	0	1	1	1	0	0	2	0	0	0	0	2	0	0	2	2	0	0	1	2	1	0	1	1	1	1	2	1	0	0	2	0
846	1	0	0	0	0	0	1	0	1	1	2	1	1	1	0	0	0	1	2	1	1	0	1	1	1	1	0	0	2	2	0	0	0	0	0	1	1	0	0	1	1	0	2	2	1	0	0	1	1
847	1	0	1	0	0	0	2	1	0	1	0	0	0	0	0	0	0	1	0	1	1	0	1	1	2	2	0	0	2	2	1	1	1	0	0	0	2	0	1	1	1	0	2	2	1	0	0	2	0
848	0	0	0	0	0	1	1	0	0	0	0	0	0	0	0	0	0	1	1	0	0	0	0	2	1	1	0	0	2	2	2	0	0	0	1	2	0	0	0	2	2	0	0	1	0	0	0	2	0
849	0	0	1	1	0	0	2	0	1	1	0	0	1	0	0	0	0	2	0	1	1	0	1	1	0	0	0	0	2	2	0	2	1	1	0	2	1	1	0	0	0	2	2	2	2	1	0	0	2
850	0	0	0	0	0	0	2	0	1	1	0	0	1	1	0	0	0	2	0	1	1	0	1	1	2	2	0	0	2	2	1	0	0	1	0	2	1	1	0	1	1	1	2	2	1	0	0	2	0
851	0	0	0	0	0	0	0	0	0	0	1	2	2	1	1	0	0	1	1	0	0	0	1	1	1	1	0	2	1	0	1	0	1	1	0	2	1	0	0	1	1	0	1	2	1	0	0	1	0
852	0	0	0	0	0	0	2	0	1	1	0	0	0	0	0	0	0	0	2	0	0	0	0	2	0	0	0	0	2	2	0	1	0	2	1	1	2	0	0	0	0	0	0	2	0	1	0	1	1
853	1	0	0	0	0	1	2	0	0	0	1	0	0	0	0	0	0	1	1	1	1	0	1	1	1	2	0	1	1	1	0	0	1	1	0	2	0	0	1	1	1	0	0	2	0	2	0	0	2
854	0	0	0	0	0	1	1	0	1	1	0	2	2	1	1	0	0	0	2	0	0	0	0	2	0	0	0	0	2	2	1	0	0	0	0	1	1	0	0	1	1	0	1	2	2	1	0	0	2
855	1	0	1	1	0	0	2	1	0	1	0	0	1	1	0	0	0	2	1	0	0	0	0	2	0	0	0	0	2	2	0	1	1	0	0	1	1	0	0	2	1	0	0	1	0	1	0	0	2
856	0	1	0	0	0	0	1	0	0	0	1	1	1	2	0	0	0	0	1	0	0	0	0	2	0	0	0	0	2	2	0	1	1	0	0	0	1	0	0	0	0	1	0	0	1	0	0	1	1
857	0	0	0	0	0	0	1	0	1	1	1	0	1	1	0	0	0	1	0	0	0	0	0	2	0	0	0	0	2	2	1	0	0	1	2	2	2	0	0	2	1	0	0	2	0	1	0	2	1
858	0	1	1	0	1	0	2	1	0	1	0	0	0	0	0	0	0	1	1	0	0	0	0	2	0	0	0	0	2	2	0	2	1	0	0	1	2	1	1	1	0	0	0	2	1	1	0	0	2
859	0	0	0	1	0	0	2	0	0	0	1	0	1	0	0	1	0	0	2	0	0	0	0	2	0	0	0	0	2	2	1	2	2	0	0	1	2	0	0	1	0	1	1	2	1	0	0	1	1
860	1	0	0	0	0	1	2	1	0	1	1	1	1	1	0	0	0	1	0	1	1	0	0	2	0	0	0	0	2	2	0	1	1	0	0	1	1	0	0	2	2	0	1	2	1	0	0	1	1
861	1	1	0	0	0	0	1	1	1	2	0	1	2	1	0	0	0	0	2	0	0	1	0	2	0	0	0	0	2	2	0	1	0	0	0	2	1	0	0	2	2	0	1	1	1	1	0	0	2
862	0	0	0	1	0	0	0	0	1	1	1	2	2	2	0	0	0	0	2	0	0	0	0	2	0	0	0	0	2	2	1	2	1	0	0	2	2	0	0	0	0	1	1	2	1	0	0	2	0
863	0	0	0	1	0	0	1	1	1	2	0	1	1	1	0	0	0	0	2	1	1	0	0	2	0	0	0	0	2	1	0	2	1	0	0	1	2	0	0	1	1	0	1	2	0	1	0	2	0
864	0	0	0	0	0	0	1	0	1	1	0	0	1	0	1	0	0	2	0	1	0	1	0	2	0	0	0	0	2	2	0	1	1	0	0	2	0	0	0	2	2	0	0	2	0	0	0	2	1
865	0	0	0	0	0	0	2	1	1	2	0	1	0	0	0	0	0	0	2	0	0	1	0	2	1	1	0	0	1	1	1	1	1	1	2	2	0	0	0	1	1	1	1	2	1	0	0	2	0
866	0	0	0	0	0	0	1	0	1	1	0	1	1	1	0	0	0	0	1	0	0	0	0	2	0	0	0	0	2	2	2	2	1	0	1	2	2	1	0	1	1	0	1	1	1	1	0	1	1
867	1	0	0	0	0	0	2	0	0	0	1	0	0	0	0	0	0	0	1	1	1	0	0	2	0	0	0	0	2	2	1	1	0	2	2	2	2	1	0	1	1	1	2	2	1	0	0	0	1
868	0	0	0	0	0	0	1	1	0	1	1	0	0	0	0	0	0	0	2	0	0	0	2	0	0	0	1	1	2	1	0	2	1	2	0	2	0	0	1	1	1	0	0	0	0	1	0	1	1
869	0	1	0	0	0	0	2	1	1	1	0	1	1	0	1	0	1	2	1	0	0	0	1	1	1	1	0	0	2	2	0	0	0	0	0	1	2	0	0	0	0	1	1	1	2	0	0	0	1
870	1	0	0	0	0	0	2	0	0	0	0	0	1	0	0	0	0	0	1	0	0	0	1	1	0	0	0	0	2	0	0	1	1	0	0	2	2	0	1	0	0	0	1	2	1	0	0	2	0
871	0	1	0	0	0	1	2	0	1	1	1	0	0	0	0	0	0	1	1	1	1	0	0	2	0	0	0	1	2	1	1	1	1	0	0	1	2	0	0	1	0	1	1	2	1	1	0	1	1
872	1	0	0	0	0	0	1	1	0	1	1	1	0	0	0	0	0	1	2	1	1	0	0	2	0	0	0	1	2	1	2	0	1	2	0	2	2	0	0	0	0	1	0	0	1	0	0	1	2
873	1	0	0	1	0	0	2	1	1	2	0	0	1	0	0	0	0	0	2	0	0	0	1	1	0	0	0	1	2	1	2	0	1	0	0	2	2	1	0	0	0	0	0	1	0	1	0	1	1
874	1	0	0	0	0	1	2	0	1	1	1	0	0	0	0	0	0	1	1	1	1	0	0	2	0	0	2	1	2	0	1	1	1	1	1	1	2	0	1	1	1	0	1	1	1	1	0	0	2
875	0	0	1	0	0	0	2	0	0	0	0	1	1	1	0	0	0	2	0	1	1	0	0	2	0	0	0	1	1	1	1	0	1	1	0	2	0	0	0	1	1	0	0	2	0	2	0	1	1
876	1	0	0	1	0	0	2	0	1	1	0	0	0	0	0	0	0	2	0	0	0	0	0	2	0	0	0	1	2	0	1	1	1	1	1	1	2	1	1	0	0	0	0	1	0	0	0	1	1
877	1	0	0	0	0	1	2	0	2	2	0	1	1	0	1	0	0	2	0	1	1	0	0	2	0	0	0	0	2	1	1	0	0	0	0	2	1	0	0	0	0	0	0	1	1	1	0	1	1
878	1	0	0	1	0	0	2	0	0	0	0	0	1	0	0	1	0	1	0	0	0	0	0	2	0	0	0	0	2	1	0	1	0	1	0	1	0	0	0	1	1	0	0	1	0	1	0	1	1
879	0	0	0	0	0	0	1	1	0	1	1	0	0	0	0	0	0	0	2	0	0	0	1	1	0	0	0	0	2	2	0	1	1	1	1	2	1	0	0	2	2	0	0	1	0	0	0	0	1
880	1	0	0	0	0	1	1	0	1	1	0	0	0	0	0	0	0	1	1	1	1	0	0	2	0	0	0	1	2	1	2	1	1	0	1	2	2	0	0	0	0	0	0	2	0	0	1	2	0
881	0	0	0	0	0	0	1	0	1	1	0	1	1	1	0	0	0	1	1	0	0	0	0	2	0	0	0	0	2	2	1	0	0	1	0	2	2	0	0	1	1	1	0	1	1	1	0	0	2
882	0	1	0	0	0	0	1	0	0	0	1	0	2	1	0	1	0	0	2	0	0	0	0	2	0	0	0	0	2	1	0	1	0	1	1	2	2	0	0	1	1	1	0	1	2	1	0	0	1
883	1	0	0	0	0	0	1	0	1	1	1	0	0	0	0	0	0	0	1	0	0	0	0	2	0	0	0	0	2	1	0	0	1	1	0	2	2	0	0	1	0	1	0	1	0	1	0	2	1
884	1	0	0	1	0	0	1	0	0	0	1	0	0	0	0	0	0	1	1	2	1	0	0	2	0	0	0	0	2	1	0	1	1	0	0	2	0	0	0	2	2	0	0	1	0	0	0	1	1
885	1	0	0	1	0	0	1	0	0	0	0	0	0	0	0	0	1	2	0	1	1	0	0	2	0	0	0	0	2	1	1	1	0	0	0	2	1	0	1	1	1	0	1	2	0	1	0	1	1
886	1	0	0	0	0	0	1	0	1	1	1	0	0	0	0	0	0	2	0	1	1	0	0	2	0	0	0	0	2	1	0	2	1	0	0	2	2	0	1	1	0	0	0	1	0	0	0	2	0
887	1	0	1	0	0	0	2	1	0	1	0	0	1	1	0	0	0	0	1	0	0	0	1	1	1	1	0	0	2	2	0	2	2	0	0	0	1	1	0	1	1	0	0	1	1	1	0	1	0
888	0	0	0	0	0	0	2	1	1	2	0	0	0	0	0	0	0	1	1	0	0	0	1	1	1	1	0	0	2	0	0	1	1	0	0	2	2	0	0	0	0	1	1	1	1	1	0	2	1
889	1	1	0	0	0	0	1	1	1	2	1	0	1	0	0	1	0	0	2	0	0	0	0	2	0	0	0	1	2	1	1	2	2	0	0	0	1	0	0	0	0	1	1	2	1	0	0	1	1
890	1	0	0	1	0	0	2	0	0	0	1	1	1	1	0	0	0	1	1	1	1	0	0	2	1	1	0	1	2	1	2	0	1	1	0	2	1	1	1	0	0	0	0	1	0	1	0	2	0
891	1	0	1	0	0	0	1	1	1	2	0	0	0	0	0	0	0	1	1	1	1	0	2	0	0	1	1	0	1	0	0	1	0	1	1	2	1	0	0	1	1	1	1	2	1	0	0	0	2
892	0	0	1	0	1	1	1	1	0	1	1	0	0	0	0	0	0	1	1	0	0	0	0	2	0	0	0	0	2	1	1	0	1	1	0	2	1	1	0	0	0	0	1	2	2	0	0	1	1
893	1	0	0	0	0	0	2	1	0	1	0	1	2	2	0	0	0	1	2	0	0	0	0	2	0	0	0	0	2	1	1	1	1	0	0	2	1	1	0	1	1	0	1	2	0	0	0	0	0
894	1	0	0	0	0	1	2	0	2	2	0	0	1	0	0	0	0	1	1	0	0	0	0	2	0	0	0	1	2	1	1	2	1	1	2	2	1	0	0	0	0	1	0	1	0	0	0	2	1
895	0	0	0	0	0	0	1	1	1	2	0	1	1	1	0	0	0	0	1	0	0	0	0	2	1	1	0	1	2	1	1	1	2	1	0	1	1	0	0	1	1	0	0	2	1	2	0	2	0
896	1	0	0	1	0	0	1	0	0	0	1	1	2	2	0	0	0	1	1	0	0	0	0	2	0	0	0	0	2	1	0	2	2	0	0	1	2	0	1	1	0	0	0	1	0	0	0	2	0
897	0	0	0	1	0	0	1	0	1	1	0	0	1	0	0	1	0	0	2	0	0	0	0	2	0	0	0	0	2	1	1	1	2	0	0	2	1	0	0	2	2	0	0	2	1	0	0	2	1
898	0	0	1	1	0	0	1	0	0	0	2	0	0	0	0	0	0	1	1	0	0	0	0	2	0	0	0	0	2	0	0	0	1	1	0	2	2	0	0	0	0	0	1	2	0	0	0	1	2
899	1	0	0	1	0	0	1	0	1	1	1	0	0	0	0	0	0	1	1	2	1	0	0	2	0	0	0	0	2	0	0	2	2	0	1	1	1	1	0	1	1	2	1	2	1	0	0	0	2
900	0	0	0	1	0	0	1	0	0	0	1	1	1	1	0	0	0	2	0	1	0	0	0	2	0	0	1	0	2	2	0	1	1	0	0	0	2	0	0	0	0	1	1	1	1	1	0	1	1
901	1	0	0	0	0	0	2	1	0	1	0	0	0	0	0	0	0	0	2	1	1	0	1	1	1	1	0	0	1	0	0	2	2	1	1	2	1	1	1	2	1	1	1	2	1	2	0	1	1
902	1	0	0	0	0	0	2	0	1	1	1	0	0	0	0	0	0	2	0	1	0	1	0	2	0	0	0	0	1	1	1	1	1	0	0	2	1	1	0	1	1	0	0	2	0	0	0	2	1
903	0	0	0	0	0	0	1	0	0	0	1	1	1	1	0	0	0	0	2	0	0	0	0	2	0	0	0	0	1	1	0	0	1	1	0	2	1	0	0	1	1	0	1	2	1	0	0	2	0
904	1	0	0	0	0	0	1	0	1	1	0	0	1	0	0	1	0	0	2	1	0	0	1	1	0	0	0	0	2	2	0	2	2	0	0	1	2	1	0	0	0	0	0	2	0	1	0	0	2
905	1	0	0	0	0	0	2	0	0	0	0	0	0	0	0	0	0	0	2	0	0	1	0	2	0	0	0	0	2	2	0	1	2	1	0	1	2	1	0	1	1	0	0	2	0	2	0	0	2
906	1	0	0	0	0	0	2	0	0	0	0	0	1	0	0	1	0	1	1	1	1	0	0	2	1	1	0	1	2	1	2	1	1	1	0	0	1	0	0	0	0	0	0	1	0	1	0	0	1
907	1	1	0	0	0	1	2	1	1	2	0	1	2	1	1	0	0	0	2	0	0	0	0	2	1	1	0	0	1	1	1	1	1	1	0	1	0	0	0	2	2	0	0	2	0	1	0	0	2
908	0	0	1	0	0	0	2	1	0	1	0	1	1	1	0	0	0	1	1	1	0	0	0	2	1	1	0	0	2	2	1	0	0	0	0	2	2	0	0	1	1	1	1	2	0	0	0	2	0
909	1	0	0	1	0	0	1	1	0	1	0	0	1	0	0	1	0	0	1	0	0	0	0	2	0	0	0	0	2	2	2	1	0	0	0	2	2	1	1	1	0	0	1	2	1	0	0	2	0
910	1	1	1	1	1	0	2	0	2	2	0	0	0	0	0	0	0	0	2	0	0	0	0	2	0	0	0	0	2	2	1	1	1	1	1	1	1	0	0	1	1	1	1	2	1	0	0	2	0
911	1	0	0	0	0	2	1	0	1	1	1	0	0	0	0	0	0	1	2	0	0	1	0	2	0	0	0	0	1	1	0	0	1	0	0	2	1	1	1	0	0	0	0	1	0	0	0	1	1
912	1	0	0	1	0	0	2	0	2	2	0	0	1	1	0	0	0	2	0	1	0	0	0	2	0	0	0	0	2	2	0	1	1	2	2	2	2	0	0	0	0	0	1	1	1	0	0	0	2
913	0	0	0	1	0	0	1	0	0	0	1	0	1	0	0	1	0	0	2	0	0	0	0	2	0	0	0	0	2	1	0	2	2	1	1	2	2	0	0	1	1	0	0	1	0	0	0	2	0
914	0	0	0	1	0	0	0	0	0	0	1	0	0	0	0	0	0	1	1	2	1	0	0	2	0	0	0	1	2	1	1	1	1	2	0	1	0	0	0	2	2	0	0	2	1	0	0	0	1
915	1	0	0	0	0	0	2	0	0	0	1	0	0	0	0	0	0	1	1	0	0	0	0	2	0	0	0	0	2	1	0	0	0	0	0	1	1	0	0	1	1	0	0	1	0	1	0	2	0
916	0	0	0	0	0	0	2	0	0	0	0	0	1	0	0	1	0	1	1	0	0	0	0	2	1	1	1	1	2	1	0	1	0	1	2	2	0	0	0	2	2	0	1	1	1	1	0	1	1
917	0	0	0	1	0	1	2	0	1	1	0	0	1	0	0	1	0	1	1	1	0	0	1	1	1	1	0	0	2	1	1	1	1	0	0	1	2	1	0	0	0	0	2	2	0	0	0	2	1
918	0	0	1	0	0	0	2	0	1	1	0	0	0	0	0	0	0	2	1	0	0	0	0	2	1	1	0	0	2	2	1	0	0	0	0	1	0	0	1	1	1	0	0	1	0	0	0	0	1
919	1	0	0	0	0	0	2	0	1	1	0	0	0	0	0	0	0	0	2	0	0	0	1	1	0	0	0	1	2	2	0	2	2	0	0	0	1	0	0	1	0	1	0	1	1	1	0	2	0
920	1	0	0	0	0	0	1	0	0	0	1	1	2	2	0	0	0	0	2	1	1	0	0	2	0	0	0	0	2	1	1	1	2	0	0	2	2	0	0	1	1	0	1	2	0	1	0	2	0
921	0	1	0	0	0	0	2	0	2	2	0	0	0	0	0	0	1	2	1	1	1	0	0	2	0	0	0	0	1	1	0	1	1	0	0	2	1	1	0	1	1	1	1	2	1	0	0	1	1
922	0	0	0	1	0	0	2	0	0	0	1	1	2	2	0	0	0	0	2	0	0	0	1	1	1	1	0	0	2	2	1	2	1	0	0	1	2	0	1	1	1	0	0	0	0	0	0	2	0
923	1	0	0	0	0	0	2	0	0	0	1	1	1	1	0	0	0	2	0	1	1	0	0	2	0	0	0	1	2	0	1	1	1	0	0	2	0	0	0	2	1	0	0	2	0	0	0	2	1
924	1	1	0	0	0	0	2	0	0	0	0	1	1	1	0	0	0	2	1	1	1	0	0	2	0	0	0	0	2	1	1	2	2	0	0	1	0	0	0	1	1	0	1	2	2	0	0	2	0
925	0	0	0	0	0	0	2	0	0	0	1	1	1	0	1	0	0	2	0	1	1	0	0	2	0	0	0	1	2	0	1	1	1	1	1	2	1	0	0	1	1	0	0	0	0	0	0	2	1
926	0	0	0	0	0	0	2	0	1	1	0	1	1	1	0	0	0	1	1	1	0	0	0	2	0	0	0	1	1	1	0	2	1	1	1	2	2	1	0	0	0	0	0	2	0	1	0	1	1
927	0	0	0	0	0	0	2	0	0	0	1	1	1	2	0	0	0	1	2	1	1	0	1	1	0	0	0	0	2	1	0	0	0	0	0	1	0	0	0	2	2	1	1	1	1	1	0	2	0
928	1	0	0	0	0	1	2	0	0	0	0	0	1	0	0	1	0	1	1	1	0	0	1	1	0	0	1	1	2	1	0	0	1	0	0	2	1	0	0	1	1	0	0	2	1	0	0	1	1
929	1	0	0	0	0	0	1	0	1	1	1	0	0	0	0	0	0	1	1	1	0	0	0	2	0	0	0	0	1	1	0	1	1	0	0	2	1	0	0	1	1	0	2	2	0	0	0	0	2
930	1	0	0	1	0	0	1	1	1	2	0	2	2	2	0	0	0	0	2	0	0	0	0	2	0	0	0	2	2	1	1	1	1	0	0	2	1	0	0	2	2	0	0	0	0	1	0	1	1
931	1	0	1	1	0	0	2	0	0	0	1	0	0	0	0	0	0	0	2	0	0	0	0	2	1	1	0	0	2	2	0	1	2	0	1	2	1	1	0	0	0	1	0	0	1	0	0	2	0
932	0	0	1	1	0	0	2	1	0	1	0	0	0	0	0	0	0	0	2	0	0	0	0	2	1	1	0	0	2	1	0	2	1	0	0	1	2	0	0	1	1	0	0	2	0	2	0	1	1
933	1	0	0	0	0	1	2	0	1	1	1	2	2	2	0	0	1	2	1	0	0	0	1	1	0	0	0	0	1	0	0	0	0	1	0	2	0	0	0	2	2	1	1	1	1	0	0	2	0
934	0	0	0	1	0	0	2	1	1	2	0	0	1	1	0	0	0	0	2	0	0	1	0	2	0	0	0	0	2	2	1	1	0	1	0	2	1	0	0	1	1	0	0	1	0	0	0	1	1
935	0	0	0	0	0	1	2	0	1	1	0	1	1	1	0	0	0	0	1	0	0	0	1	1	1	1	0	0	1	1	0	2	1	1	0	2	1	0	0	0	0	0	2	2	1	0	0	1	1
936	0	0	0	0	0	1	1	0	0	0	1	0	1	0	0	1	0	0	1	0	0	0	0	2	1	1	0	1	2	1	1	1	1	0	0	1	1	0	0	0	0	0	1	1	1	0	0	1	0
937	0	0	0	0	0	0	2	0	1	1	0	0	0	0	0	0	0	0	2	1	1	0	1	1	0	0	0	0	2	1	1	1	1	2	1	1	1	0	0	1	1	0	2	2	1	0	0	0	2
938	0	0	0	1	0	0	2	1	0	1	0	1	1	1	0	0	0	1	2	1	1	0	0	2	0	0	0	0	2	1	0	2	2	0	0	1	2	0	0	1	0	1	1	2	0	1	0	1	2
939	1	0	1	0	1	2	2	0	1	1	1	2	1	1	0	0	0	1	1	0	0	0	1	1	1	1	0	1	2	1	2	2	2	0	0	1	2	0	0	1	0	0	1	1	0	1	0	1	2
940	0	0	0	0	0	1	1	0	1	1	1	2	2	1	1	0	0	0	2	0	0	0	0	2	0	0	0	0	2	1	0	2	1	0	0	1	0	0	0	2	2	1	0	0	1	0	0	0	2
941	0	0	0	0	0	0	1	0	1	1	0	0	2	2	0	0	0	0	2	1	1	0	0	2	1	1	0	1	2	1	2	1	1	0	0	1	2	0	0	1	1	0	1	2	1	0	0	1	1
942	0	1	1	1	0	0	1	1	0	2	0	2	1	1	0	0	0	2	0	1	0	0	1	1	1	1	0	1	2	0	1	1	0	0	1	2	0	0	0	2	2	0	1	2	2	0	0	1	1
943	0	0	1	0	0	1	1	0	0	0	1	0	0	0	0	0	1	1	1	1	0	0	1	1	1	1	0	1	2	1	0	1	1	0	0	2	1	1	0	0	0	0	0	1	0	0	0	0	2
944	0	0	0	0	0	0	2	0	1	1	0	2	2	2	0	0	0	0	2	0	0	0	0	2	0	0	1	1	2	0	1	1	1	0	0	2	1	0	0	2	1	0	0	2	0	1	0	0	2
945	1	1	0	0	0	0	1	1	0	1	0	1	1	1	0	0	0	0	1	1	1	0	1	1	1	1	1	1	2	2	0	2	2	0	0	2	1	0	1	1	1	0	1	2	1	0	0	1	1
946	0	0	1	1	0	0	1	0	0	0	1	0	1	1	0	0	0	1	1	1	0	0	0	2	0	0	0	0	2	1	0	1	1	1	1	2	2	0	0	1	1	1	1	2	1	0	0	1	1
947	0	0	0	0	0	1	2	1	0	1	0	0	0	0	0	0	0	0	1	2	1	1	0	2	0	0	0	0	2	1	0	1	1	0	0	2	1	0	0	2	2	0	0	1	0	0	0	2	0
948	1	0	0	2	0	0	1	0	0	0	1	1	1	1	0	0	0	1	1	1	1	0	0	2	0	0	0	0	2	1	0	0	0	0	0	2	2	0	1	0	0	0	1	2	0	1	0	0	2
949	1	0	2	0	1	0	1	0	0	0	1	0	0	0	0	0	0	1	1	0	0	0	2	0	1	1	0	0	1	1	0	2	1	0	0	1	2	0	1	0	0	0	1	2	1	0	1	0	1
950	1	0	0	1	0	1	1	0	1	1	1	0	0	0	0	0	1	2	0	1	1	0	0	2	0	0	0	2	1	0	0	1	0	1	0	1	2	1	0	0	0	0	0	2	0	1	0	0	1
951	1	0	0	0	0	0	1	0	1	1	1	0	1	0	0	0	0	0	2	0	0	0	0	2	1	1	0	0	2	1	0	1	2	0	0	2	1	1	0	0	0	0	1	1	1	1	0	0	2
952	0	0	0	1	0	0	2	1	0	1	0	0	0	0	0	0	0	2	0	1	1	1	0	2	1	1	0	0	2	2	0	2	2	0	0	1	1	0	0	1	1	0	1	2	0	0	0	1	1
953	1	0	0	1	0	0	2	0	0	0	0	0	1	0	0	0	0	0	2	0	0	0	0	2	1	1	0	0	1	1	1	0	1	1	0	2	1	0	0	1	1	1	1	2	1	0	0	2	1
954	1	0	0	0	0	0	2	1	0	1	0	1	1	1	0	0	1	0	2	1	1	0	1	1	1	1	0	0	2	1	1	2	2	0	0	2	2	2	0	0	0	0	2	2	1	0	0	0	2
955	1	0	0	1	0	0	1	0	1	1	1	0	1	1	0	0	1	1	2	0	0	0	1	1	0	0	0	2	1	1	0	1	1	1	1	2	2	0	0	1	1	1	1	1	2	0	0	2	0
956	0	1	0	0	0	1	2	1	1	2	0	1	1	1	0	0	0	1	1	0	0	1	0	2	0	0	0	0	2	2	2	1	1	1	0	1	1	1	0	1	1	0	0	1	0	0	0	1	1
957	1	0	0	0	0	0	2	0	1	1	0	0	1	0	0	0	0	0	2	0	0	0	0	2	0	0	0	0	1	0	0	2	2	0	0	1	1	0	0	2	2	0	0	2	0	1	0	1	1
958	0	0	0	1	0	0	2	0	2	2	0	1	1	1	0	0	0	0	2	0	0	0	0	2	0	0	0	2	2	2	0	1	0	1	2	2	1	0	0	1	1	1	1	2	1	1	0	2	0
959	0	0	0	0	0	0	1	0	1	1	1	0	0	0	0	1	1	2	0	1	1	0	0	2	0	0	1	0	2	1	0	1	1	2	0	1	1	0	0	1	1	0	0	2	0	1	0	2	0
960	0	0	0	0	0	0	1	1	0	2	0	1	1	1	0	0	0	1	1	1	0	0	0	2	0	0	0	0	2	2	0	0	0	0	0	2	2	0	0	1	1	1	0	1	2	1	0	2	1
961	0	0	0	0	0	0	2	0	0	0	0	0	1	1	0	0	0	1	0	1	1	1	0	2	0	0	0	0	2	1	0	1	2	0	0	2	0	0	0	1	1	0	1	2	0	1	0	2	0
962	0	0	1	0	0	1	2	1	0	1	0	1	2	2	0	0	0	1	1	1	1	1	0	2	0	0	0	0	2	2	1	1	2	0	1	2	2	1	0	0	0	0	1	1	1	1	0	0	1
963	1	0	0	0	0	0	1	0	0	0	2	0	1	0	0	1	0	1	1	0	0	0	1	1	0	0	0	0	2	1	0	0	0	0	0	2	0	0	1	1	1	0	0	1	0	1	0	1	1
964	1	0	0	0	0	1	2	0	2	2	0	1	1	1	0	0	0	1	1	0	0	0	0	2	1	1	0	2	2	1	1	0	0	0	0	2	1	0	0	0	0	0	0	0	0	1	0	2	0
965	1	0	1	1	0	0	1	1	1	2	0	0	0	0	0	0	0	1	1	1	1	0	0	2	0	0	0	0	2	2	2	0	0	1	2	2	1	0	0	2	1	1	0	1	1	0	0	1	1
966	1	0	0	1	0	0	1	0	1	1	1	1	2	1	0	0	0	1	1	1	1	0	1	1	1	1	0	1	1	1	0	2	2	0	0	0	1	0	0	0	0	0	1	1	1	1	0	2	1
967	0	0	0	0	0	0	2	1	0	1	0	0	0	0	0	0	0	2	0	1	0	0	1	1	1	1	0	0	2	1	0	1	1	0	0	1	2	0	0	0	0	1	0	1	1	1	0	2	0
968	0	0	0	0	0	0	1	1	0	1	0	1	1	1	0	0	0	1	1	0	0	0	0	2	0	0	0	0	2	0	0	1	2	0	0	2	1	0	0	0	0	0	0	1	0	0	0	1	0
969	0	0	0	0	0	0	1	0	2	2	0	0	1	0	0	1	1	0	2	1	1	0	0	2	0	0	1	1	2	1	0	0	0	0	0	2	1	0	0	1	1	0	1	2	1	0	0	0	1
970	0	0	0	1	0	0	2	0	2	2	0	0	0	0	0	0	0	0	1	0	0	0	1	1	1	1	0	0	1	0	0	1	1	1	1	1	1	0	0	2	2	1	1	1	1	0	0	0	2
971	0	1	0	0	0	1	2	0	0	0	0	0	0	0	0	0	0	0	2	0	0	0	0	2	0	0	0	1	2	1	2	0	0	0	0	2	1	1	0	2	2	1	1	2	1	0	0	2	0
972	0	0	0	0	0	0	2	0	0	0	0	1	1	1	0	0	0	1	1	1	0	0	0	2	0	0	0	1	2	1	1	1	1	0	0	1	2	0	0	0	0	0	0	1	0	0	0	1	0
973	0	0	0	1	0	0	1	0	1	1	1	1	2	1	1	0	0	0	2	0	0	0	0	2	0	0	0	0	2	1	0	0	0	1	1	2	1	1	0	1	1	0	0	2	1	0	0	2	1
974	0	0	1	1	1	0	2	1	1	2	0	0	1	0	0	1	0	1	1	0	0	0	1	2	0	0	0	1	1	1	1	1	1	0	0	2	1	0	0	1	1	0	1	1	1	0	0	0	0
975	0	0	0	0	0	1	1	1	0	1	1	1	2	1	0	0	1	2	0	2	2	0	0	2	0	0	0	0	2	2	1	2	1	0	0	1	2	0	0	1	1	1	0	1	0	0	0	1	1
976	0	0	0	0	0	0	1	1	1	2	0	1	1	1	0	0	0	0	1	1	1	0	1	2	0	0	0	1	2	1	1	0	0	0	0	2	0	1	0	1	1	0	0	2	0	1	0	2	0
977	1	0	1	2	0	0	2	1	0	1	0	1	2	1	0	1	1	2	0	1	1	0	0	2	0	0	0	0	2	2	0	0	0	1	2	2	1	0	0	1	1	0	0	2	0	0	0	0	2
978	0	1	0	0	0	0	2	1	1	2	0	0	0	0	0	0	0	0	2	1	1	0	0	2	0	0	0	0	2	1	1	1	1	0	0	2	1	0	0	1	1	1	1	2	1	1	0	2	1
979	1	0	0	2	0	0	2	0	0	0	0	0	0	0	0	0	0	1	1	0	0	0	0	2	0	0	0	1	2	1	1	1	1	0	0	2	1	0	0	0	0	0	0	1	1	1	1	2	0
980	1	0	0	0	0	1	2	0	0	0	0	0	1	0	0	1	0	0	2	0	0	0	1	1	0	0	0	0	1	1	1	1	0	2	1	1	2	2	0	0	0	0	0	2	0	1	0	1	2
981	0	0	1	1	0	0	2	0	0	0	1	1	2	1	0	1	0	0	2	1	1	0	0	2	0	0	1	0	1	0	0	1	1	0	0	1	2	2	0	0	0	0	0	1	0	1	0	2	0
982	1	0	0	1	0	0	0	0	0	0	1	0	0	0	0	0	0	2	1	1	1	0	1	1	0	0	0	0	2	2	0	1	1	1	1	2	1	0	0	0	0	0	0	1	0	0	0	2	1
983	0	0	0	0	0	0	2	0	2	2	0	1	1	1	0	0	0	1	1	0	0	1	0	2	0	0	0	0	2	2	0	1	1	1	0	0	0	0	0	1	1	0	0	0	0	1	0	0	1
984	1	0	0	1	0	0	2	0	0	0	0	0	1	1	0	0	0	1	1	1	1	0	1	1	1	1	1	0	2	2	0	0	0	0	1	2	1	0	0	2	2	0	0	0	1	1	0	0	2
985	0	0	0	0	0	0	2	0	1	1	0	1	1	1	0	0	0	1	1	0	0	0	0	2	0	0	0	0	2	2	0	1	0	0	0	2	1	1	1	0	0	1	1	1	1	1	0	1	1
986	1	0	0	0	0	1	2	1	0	1	0	0	0	0	0	0	0	0	1	2	1	0	1	1	1	1	0	0	2	0	0	1	1	1	1	2	1	0	0	1	1	0	0	2	2	1	0	2	2
987	1	0	0	0	0	1	0	0	1	1	0	0	0	0	0	0	0	2	0	1	0	0	0	2	0	0	0	0	1	1	0	1	1	1	1	1	1	1	1	0	0	0	0	1	0	1	0	1	1
988	0	0	0	1	0	0	2	1	0	1	0	1	1	1	0	0	0	0	2	1	1	0	0	2	0	0	0	0	2	0	0	2	2	0	0	1	1	0	0	0	0	1	1	2	1	2	0	2	1
989	1	0	0	0	0	0	2	1	0	1	0	0	1	0	0	1	0	2	0	0	0	0	0	2	1	1	0	0	1	1	0	0	0	0	0	2	1	0	0	2	2	1	1	1	1	0	0	1	1
990	0	1	0	0	0	0	1	0	1	1	1	2	2	1	1	0	0	0	2	0	0	0	0	2	0	0	0	0	2	2	2	2	2	0	0	0	1	0	0	1	1	0	1	1	0	1	0	2	0
991	1	1	1	1	1	0	1	2	0	2	0	1	2	2	0	0	0	1	1	0	0	0	0	2	0	0	0	0	1	1	0	1	1	0	0	1	0	0	0	1	1	1	0	1	2	1	0	1	1
992	0	0	0	1	0	0	2	0	1	1	0	0	0	0	0	0	0	1	2	1	1	0	1	1	1	1	1	1	2	1	0	1	2	1	0	1	0	0	0	2	2	0	0	2	0	1	0	0	2
993	0	0	0	0	0	0	1	1	0	1	1	0	1	0	0	0	0	1	1	1	1	0	1	1	0	0	0	0	2	1	0	1	0	1	2	2	1	1	0	1	1	0	1	2	1	0	0	1	1
994	1	0	0	1	0	0	2	0	0	0	0	1	1	1	0	0	0	0	2	0	0	0	1	1	0	0	0	0	2	0	0	1	2	0	1	2	1	0	0	0	0	2	2	2	1	1	0	1	1
995	1	0	0	0	0	1	2	0	1	1	0	1	1	0	1	0	1	2	1	0	0	0	0	2	0	0	1	1	2	1	0	0	0	0	0	2	2	0	0	1	1	0	2	2	0	0	0	2	0
996	1	0	0	0	0	2	1	0	0	0	1	1	1	1	0	0	0	1	1	1	0	0	1	1	1	1	0	2	1	0	1	0	1	0	0	2	1	0	0	0	0	0	0	1	0	0	0	1	1
997	1	0	0	0	0	0	2	1	0	1	0	0	0	0	0	0	0	2	0	2	1	0	0	2	0	0	0	1	2	2	0	1	1	1	1	2	1	0	0	0	0	0	1	2	0	0	0	1	1
998	1	0	0	1	0	0	2	1	0	1	0	0	0	0	0	0	0	0	2	0	0	0	1	1	1	1	1	0	2	1	0	2	2	0	1	1	2	0	0	0	0	0	0	2	0	1	0	1	1
999	1	0	0	1	0	1	2	1	0	1	0	1	1	1	0	0	0	2	0	2	2	0	0	2	0	0	0	0	2	2	1	1	1	0	0	1	0	0	0	2	2	0	1	1	1	1	0	2	0
1000	0	0	0	0	0	0	1	0	0	0	0	0	0	0	0	0	0	2	0	0	0	0	0	2	0	0	0	0	1	1	0	0	0	1	0	2	1	0	1	1	1	0	0	1	0	1	0	2	0
[truncated: 252 more columns]
