# Supplementary material for: KNN-MDR: a learning approach for improving interactions mapping performances in genome wide association studies
Source: BMC Bioinformatics. 2017 Mar 21;18:184. doi: 10.1186/s12859-017-1599-7 (PMC5361736; doi:10.1186/s12859-017-1599-7)
Supplement: Supplementary file 6 — The data set(s) supporting the results of Table 4. (ZIP 7095 kb) [file 12859_2017_1599_MOESM6_ESM.zip › 100 simulations/S84/mkallsimul.dat]

1	1	1	2	0	0	0	1	0	1	0	0	1	2	0	1	0	0	0	0	2	0	0	1	1	0	2	0	0	0	1	1	0	0	0	0	1	2	0	1	2	2	0	0	0	0	0	0	0	0
2	1	0	2	0	1	1	1	1	1	0	0	1	1	0	1	0	1	1	1	1	1	0	0	2	0	1	0	1	2	2	1	1	1	1	0	1	0	0	0	2	0	0	0	2	1	1	1	0	0
3	0	2	1	0	0	0	1	0	0	0	1	0	0	0	0	0	1	1	0	2	0	0	0	2	0	0	0	0	1	2	0	1	1	1	0	1	1	0	0	2	0	0	1	1	1	1	0	1	0
4	1	0	2	0	0	0	1	0	1	0	1	0	1	0	1	1	0	1	1	0	1	0	0	2	0	1	0	0	0	1	0	1	1	0	0	1	2	0	0	1	0	0	0	1	0	1	0	0	0
5	1	2	0	0	0	0	1	0	1	0	1	1	0	0	0	0	0	0	0	2	0	1	0	2	0	0	0	1	1	1	1	1	2	1	0	1	2	0	0	0	0	0	1	1	1	1	0	0	0
6	1	1	1	0	0	0	2	1	0	0	1	0	0	0	0	0	0	2	1	0	0	0	1	1	0	1	0	0	0	2	0	1	1	1	0	1	2	0	0	1	0	0	0	2	0	2	0	0	0
7	0	1	1	0	0	0	0	0	2	0	0	0	1	0	0	0	0	2	0	1	0	0	0	2	0	1	0	0	1	2	0	2	2	0	0	0	1	0	0	1	0	0	0	0	0	0	0	0	1
8	0	1	1	0	1	1	1	0	1	0	1	0	2	0	1	0	0	1	1	1	0	0	0	2	0	2	0	0	0	2	2	1	1	2	0	2	1	0	0	2	0	0	0	1	0	0	0	0	1
9	0	0	2	1	0	0	1	0	1	0	0	0	0	0	0	0	0	2	0	0	0	0	0	2	0	0	0	0	0	2	0	1	2	0	0	2	0	0	0	1	0	1	0	1	0	2	0	0	0
10	1	1	1	0	0	1	1	1	1	0	0	0	1	0	0	0	1	1	0	2	1	0	0	2	0	2	0	1	1	2	2	1	1	0	0	1	2	0	0	1	0	0	0	0	0	1	0	0	1
11	0	0	2	1	0	0	0	0	1	0	0	0	0	0	0	0	0	1	0	1	0	0	0	2	0	0	0	0	0	1	2	0	2	0	0	2	2	1	1	0	0	0	1	1	1	0	0	0	0
12	1	1	1	1	0	0	1	0	1	0	0	1	1	0	1	0	1	2	0	1	0	0	0	2	0	1	0	0	0	2	2	0	0	2	0	2	2	1	1	0	0	0	0	0	0	0	0	0	0
13	0	2	1	0	0	0	0	0	1	0	0	1	1	0	1	0	1	2	1	1	0	0	0	2	0	0	1	0	0	2	0	1	2	2	2	2	2	0	0	1	0	0	0	2	0	0	0	0	1
14	1	1	1	0	0	0	2	0	0	0	1	0	0	0	0	0	0	2	2	0	0	0	0	2	0	1	0	0	1	2	0	1	1	1	0	1	1	0	0	2	0	0	0	2	0	0	0	1	0
15	0	2	1	0	0	1	1	0	0	0	1	1	1	0	0	0	0	1	0	2	0	0	0	2	0	2	0	0	1	2	0	2	2	2	2	2	2	0	0	1	0	1	0	1	1	1	0	0	0
16	0	0	2	0	0	0	0	0	2	0	0	2	2	0	2	0	0	0	0	2	0	0	0	2	0	1	0	0	2	2	0	2	2	0	0	0	2	0	0	0	0	1	0	2	1	1	0	0	0
17	0	0	2	0	2	2	2	1	0	0	1	0	0	0	0	0	0	0	0	2	1	0	0	2	0	1	0	0	0	2	1	2	2	0	0	1	1	0	0	2	0	1	0	1	1	0	0	0	0
18	0	2	0	0	0	0	0	0	1	0	1	1	1	0	1	0	0	1	0	1	0	0	0	2	0	0	0	0	0	2	0	1	1	1	1	1	1	0	0	1	0	0	0	2	0	0	0	0	1
19	0	0	2	0	0	0	0	0	1	0	0	1	2	0	2	1	1	1	1	1	0	0	0	2	0	1	0	1	1	0	1	1	2	1	0	1	1	1	1	1	1	1	0	2	2	0	0	0	0
20	1	1	1	0	0	0	1	1	1	0	0	1	1	0	1	0	0	0	1	1	1	1	0	2	0	0	0	0	1	2	1	2	1	1	0	2	2	1	0	0	0	0	0	1	0	1	0	0	0
21	1	0	2	1	0	0	1	0	2	0	0	1	1	1	0	1	0	1	1	1	0	1	0	2	0	0	0	0	1	2	0	0	0	1	0	2	0	0	0	1	0	0	1	1	1	0	0	1	0
22	1	0	2	0	1	1	1	0	0	0	1	1	1	0	1	0	0	2	1	1	1	0	0	2	0	1	0	0	0	2	1	0	0	1	0	1	2	0	0	0	0	0	0	1	0	0	0	0	0
23	1	1	1	0	1	1	2	1	0	0	0	0	0	0	0	0	0	2	1	0	1	0	1	1	0	2	0	1	2	2	1	0	0	2	0	2	1	0	0	1	0	0	2	2	0	1	1	0	0
24	1	1	2	0	0	0	1	1	0	0	0	1	1	0	1	0	0	0	0	2	0	0	1	1	1	2	0	2	2	2	0	1	1	1	0	1	1	0	1	2	1	0	1	2	1	2	0	0	1
25	1	1	2	1	1	1	1	1	1	0	0	1	1	0	1	0	0	2	2	0	0	1	0	2	0	1	0	1	1	2	1	2	2	0	0	2	1	0	0	1	0	1	1	2	1	0	0	0	0
26	0	0	2	0	1	1	2	0	0	0	0	0	2	0	1	0	0	1	1	1	1	0	2	0	1	0	0	0	0	2	0	1	1	0	0	1	1	0	0	1	0	0	0	1	0	0	1	0	0
27	0	1	1	0	1	1	1	0	0	0	0	0	1	0	1	1	0	1	0	2	0	0	0	2	0	1	0	0	0	2	1	2	2	0	0	1	1	0	0	2	0	0	1	2	1	0	0	0	0
28	1	0	2	0	1	1	1	1	0	0	0	0	0	0	0	0	0	2	1	1	1	0	0	2	0	1	0	0	1	2	0	0	0	2	0	2	1	0	0	2	1	1	0	2	1	0	0	0	0
29	1	0	2	0	0	0	2	0	0	0	2	0	0	0	0	0	0	2	1	0	1	0	0	2	0	1	0	0	0	2	1	1	1	0	0	1	0	0	0	1	0	0	1	1	1	1	1	0	0
30	0	0	2	1	1	1	1	1	0	0	0	0	0	0	0	0	0	1	1	1	1	0	0	2	0	0	0	2	2	2	1	1	1	1	0	2	1	0	0	2	0	0	2	2	1	1	0	0	0
31	1	1	1	0	0	0	2	0	0	0	0	1	2	0	2	0	0	1	1	1	1	0	0	2	0	1	0	1	1	2	1	1	1	0	0	0	1	0	0	0	1	0	0	1	0	0	0	0	0
32	1	2	0	0	0	0	0	0	1	0	2	0	0	0	0	0	0	1	1	1	1	0	0	2	0	0	0	0	0	1	2	0	1	1	1	1	1	0	0	1	0	0	1	1	1	1	0	0	0
33	0	2	0	0	0	0	1	0	1	0	0	0	0	0	0	0	0	1	0	1	0	0	0	2	0	2	1	1	1	2	0	1	1	2	1	2	1	1	0	1	0	0	1	2	1	0	0	0	0
34	0	1	2	0	0	0	2	0	0	0	1	0	0	0	0	0	0	1	0	1	0	0	0	2	0	1	0	1	2	1	1	1	1	1	0	2	2	0	0	1	1	1	0	1	1	1	0	0	0
35	1	2	1	0	0	0	0	0	2	0	0	0	0	0	0	0	0	1	0	1	0	0	1	1	1	1	0	0	0	2	0	2	2	0	0	1	1	1	1	1	0	0	0	1	0	1	0	0	0
36	1	1	1	0	0	0	2	0	0	0	0	0	0	0	0	0	0	1	0	1	0	0	0	2	0	1	0	1	1	1	1	1	2	0	0	1	2	0	0	0	0	0	0	2	0	0	0	0	0
37	1	0	2	1	1	1	2	1	0	0	1	0	1	0	0	0	0	0	0	2	0	0	0	2	0	2	1	0	1	2	0	1	1	1	1	1	2	0	0	1	0	0	0	0	1	1	0	0	0
38	0	1	2	0	0	0	0	0	2	0	0	0	0	0	0	0	0	1	2	0	1	0	0	2	0	1	0	0	1	2	0	0	1	2	1	2	1	0	0	2	1	0	1	2	2	2	0	0	1
39	0	1	2	1	0	0	2	0	0	0	2	0	0	0	0	0	0	0	1	1	1	0	0	2	0	1	0	0	0	2	1	1	1	1	0	1	2	0	1	2	2	0	0	1	0	1	0	0	1
40	1	1	1	1	0	0	2	1	0	0	1	0	0	0	0	0	0	0	0	2	0	0	0	2	0	2	0	1	1	2	2	0	0	2	1	1	1	0	0	2	0	0	0	0	0	0	0	0	1
41	1	2	1	0	0	0	2	0	1	0	0	0	0	0	0	0	1	1	1	1	1	1	0	2	0	2	0	1	2	1	1	1	1	0	0	0	1	0	0	1	0	0	0	0	1	1	0	0	0
42	1	2	1	0	0	0	1	0	0	0	1	0	1	0	0	0	0	0	0	2	0	0	0	2	0	1	1	2	2	2	1	0	0	2	0	2	2	0	0	1	0	0	1	1	0	0	1	0	0
43	1	1	1	1	0	0	0	0	2	0	0	0	1	0	1	1	0	2	2	0	1	0	0	2	0	1	0	0	0	2	2	1	1	0	0	0	2	0	0	1	1	0	1	1	1	2	0	0	0
44	1	1	1	0	1	1	1	0	1	0	1	0	0	0	0	0	0	1	1	1	0	0	0	2	0	0	1	0	1	2	0	1	1	1	0	1	2	0	0	0	0	0	0	2	0	0	0	0	0
45	0	0	2	0	1	1	2	0	0	0	2	0	0	0	0	0	1	1	1	1	0	0	0	2	0	0	0	0	0	1	0	2	2	0	0	1	2	0	0	1	0	0	2	2	1	1	0	0	1
46	1	1	0	0	0	0	0	0	1	0	0	1	1	0	1	0	0	0	0	2	0	0	0	2	0	1	0	0	0	2	1	0	2	2	1	2	1	0	0	0	0	0	2	2	1	0	1	1	0
47	1	2	1	1	0	0	1	0	0	0	0	0	1	0	0	0	0	0	0	2	0	0	1	1	0	0	0	1	1	1	1	1	1	0	0	1	2	0	0	0	0	0	0	2	0	0	1	1	0
48	0	1	1	0	0	0	0	0	1	0	0	0	1	0	0	0	0	1	2	0	1	0	0	2	0	1	1	0	0	1	1	0	1	2	0	2	2	0	0	1	0	0	0	2	0	0	0	0	1
49	1	0	2	0	2	2	1	0	0	1	1	0	1	0	1	1	0	1	1	1	0	0	0	2	0	1	0	0	0	1	0	0	0	0	0	1	1	0	0	2	0	0	0	0	0	0	0	0	1
50	0	1	1	0	0	0	2	1	0	1	1	1	2	0	1	0	0	1	0	1	0	0	1	1	1	1	0	0	0	2	1	1	1	1	1	1	0	0	0	1	0	0	0	1	0	1	0	0	1
51	0	0	2	0	0	0	1	1	1	0	0	0	0	0	0	0	0	1	1	1	1	0	0	2	0	1	0	0	0	1	0	1	2	1	0	1	0	0	0	1	0	0	0	1	0	0	0	1	0
52	0	1	1	0	0	0	0	0	1	0	0	0	0	0	0	0	0	1	1	1	1	0	0	2	0	0	0	0	1	2	0	0	1	2	1	2	2	0	0	0	1	0	1	2	0	1	1	0	0
53	1	1	1	0	1	2	1	0	0	0	1	0	1	0	1	0	0	0	0	2	0	0	0	2	0	1	1	1	1	2	1	2	2	1	0	1	2	0	0	0	0	0	2	2	1	1	0	0	0
54	1	2	1	1	0	0	0	0	2	0	0	0	0	0	0	0	0	1	1	1	0	0	0	2	0	1	0	0	0	2	2	1	1	2	0	2	1	0	0	0	0	0	0	0	1	0	1	0	0
55	0	1	1	0	1	1	1	0	1	0	1	0	1	0	0	0	0	1	0	1	0	0	0	2	0	2	0	0	0	2	0	0	0	2	0	2	1	1	0	0	0	1	0	2	0	1	0	0	1
56	1	0	2	0	1	1	2	1	0	0	0	0	0	0	0	0	0	0	0	2	0	0	0	2	0	1	0	1	0	1	1	2	2	0	0	1	1	0	0	1	0	0	0	1	0	1	0	0	1
57	0	1	1	0	1	1	1	0	1	0	1	0	1	0	1	0	0	0	0	2	0	1	0	2	0	0	0	0	0	2	1	0	0	2	0	2	2	0	0	0	0	0	1	2	0	0	1	0	1
58	1	2	0	0	0	0	2	0	0	0	0	0	0	0	0	0	0	1	1	1	1	0	0	2	0	0	0	0	0	2	0	1	1	2	0	2	0	0	0	1	0	1	0	2	2	1	0	0	0
59	0	2	0	0	0	0	1	1	1	1	0	1	1	0	1	0	0	1	1	1	1	0	0	2	0	1	0	0	0	2	1	1	1	1	0	2	1	1	0	0	0	0	0	0	0	1	0	0	0
60	1	0	2	0	1	1	2	0	1	0	0	1	2	0	1	0	0	1	1	1	1	0	0	2	0	0	0	0	0	1	1	1	2	1	0	1	1	0	0	0	0	0	1	1	1	1	0	1	0
61	0	2	0	0	0	0	1	1	1	0	0	0	1	0	0	0	0	1	0	1	0	0	0	2	0	0	0	0	0	1	2	1	1	1	0	2	2	0	1	1	1	0	0	0	0	1	0	0	0
62	0	1	1	0	1	1	2	0	0	0	2	0	0	0	0	0	0	1	1	1	1	0	1	1	1	1	0	0	1	2	0	1	1	0	0	0	2	0	0	0	0	0	0	1	0	1	0	0	0
63	0	2	1	1	0	0	2	1	0	0	1	0	1	0	1	1	0	1	1	1	1	0	0	2	0	1	0	0	0	2	1	1	1	1	1	2	1	0	0	1	0	0	0	1	1	1	0	0	0
64	1	0	1	0	0	0	0	0	2	0	0	0	1	0	1	1	0	0	0	2	0	0	2	0	1	0	0	0	0	2	1	0	1	1	0	2	2	0	0	1	0	1	0	2	1	0	0	0	0
65	0	0	2	1	0	0	1	0	1	0	0	1	2	0	2	0	0	1	1	1	1	0	1	1	0	0	0	0	0	2	1	0	2	0	0	1	1	2	1	1	1	2	0	2	0	0	0	0	1
66	0	1	2	2	0	0	1	0	2	0	0	0	1	0	1	1	0	1	2	0	1	0	0	2	0	0	0	2	1	2	1	0	0	1	0	1	1	0	0	1	1	0	1	2	1	0	0	0	0
67	1	0	2	0	1	1	0	0	1	0	0	0	2	0	2	0	0	1	1	1	1	0	0	2	0	2	0	0	1	2	1	1	1	2	1	2	2	0	0	1	0	0	2	2	1	1	0	0	1
68	1	1	2	1	0	0	0	0	1	0	0	0	0	0	0	0	0	1	2	0	1	0	0	2	0	2	0	0	1	2	0	2	2	0	0	1	1	0	0	2	0	0	0	1	0	0	0	0	0
69	1	0	1	0	0	0	2	1	0	0	0	0	0	0	0	0	0	0	0	2	0	0	1	1	1	1	0	1	1	1	2	1	1	1	1	1	1	1	0	0	0	0	0	2	0	1	0	1	0
70	0	2	0	0	0	0	0	0	2	0	0	1	2	1	1	1	0	0	1	1	1	0	1	1	1	0	0	0	1	2	1	1	1	0	0	1	0	0	0	2	0	1	1	2	0	1	0	0	0
71	0	2	1	1	0	0	1	0	0	0	1	1	1	0	1	0	0	2	0	1	0	0	0	2	0	0	0	0	1	2	0	1	0	0	0	2	2	0	0	0	0	0	0	1	0	0	0	1	0
72	0	0	2	1	1	1	2	1	0	1	1	1	2	0	2	0	0	1	1	1	0	0	0	2	0	1	1	1	1	2	0	1	1	1	1	1	1	1	1	1	0	0	1	1	0	0	0	0	0
73	1	1	1	0	0	0	0	0	1	0	0	0	1	0	0	0	0	0	0	2	0	0	0	2	0	2	0	1	2	2	1	1	0	0	0	2	1	0	0	1	0	1	0	2	1	0	0	1	0
74	0	0	2	0	0	0	1	0	1	0	1	1	0	0	0	0	0	1	1	1	1	0	1	1	0	0	1	1	1	2	1	1	0	0	0	2	2	0	0	1	0	0	0	0	0	1	1	0	0
75	1	0	2	1	0	0	0	0	1	0	0	0	2	1	0	1	1	0	1	1	1	0	1	1	0	1	1	1	1	1	1	0	2	0	0	1	2	0	0	0	1	0	1	1	0	0	0	0	0
76	0	2	0	0	0	0	2	0	1	0	0	0	1	0	0	0	0	0	1	1	1	0	0	2	0	0	0	0	0	2	1	0	1	0	0	2	2	0	0	1	0	0	0	1	0	1	0	1	0
77	1	0	2	0	1	1	0	0	2	0	0	0	0	0	0	0	0	1	1	1	0	0	2	0	0	0	0	0	0	2	0	1	2	2	2	2	2	0	1	2	2	0	0	2	0	1	0	1	0
78	0	1	0	0	0	0	2	0	0	0	1	2	2	0	2	0	0	1	1	1	0	0	0	2	0	1	0	0	0	2	0	0	0	2	0	2	0	0	0	2	0	0	0	2	0	1	0	0	0
79	1	1	1	1	0	0	0	0	1	0	2	0	0	0	0	0	0	2	2	0	0	0	1	1	0	1	0	1	2	2	0	1	2	1	0	2	0	0	0	1	0	0	0	2	0	1	0	0	0
80	0	2	0	0	0	0	1	1	0	0	0	0	1	0	1	0	0	0	0	2	0	0	0	2	0	1	0	0	1	2	0	1	1	1	0	2	0	0	0	2	0	0	0	2	0	0	0	0	0
81	1	1	1	0	0	1	0	0	1	0	0	0	0	0	0	0	0	2	0	1	0	0	0	2	0	1	0	0	1	2	1	2	2	0	0	1	1	1	0	0	0	0	0	1	0	0	0	1	0
82	0	1	1	0	1	1	1	1	1	0	0	0	0	0	0	0	0	0	0	2	0	0	0	2	0	0	0	1	1	2	1	0	1	1	0	1	1	0	0	1	0	1	0	2	1	0	1	0	0
83	1	2	0	0	0	0	2	0	0	0	1	1	1	0	0	0	0	1	1	1	0	0	1	1	0	1	1	0	1	2	0	1	1	1	1	1	0	0	0	1	0	0	0	2	1	2	0	0	0
84	0	2	0	0	0	0	2	0	0	0	0	0	1	0	1	1	0	0	0	2	0	0	0	2	0	1	0	0	0	2	0	0	0	1	0	1	1	0	0	1	0	1	0	2	1	0	0	0	1
85	1	1	1	0	0	0	2	0	0	0	1	0	0	0	0	0	0	1	1	1	1	1	0	2	0	0	0	0	1	2	0	0	0	2	0	2	0	0	0	1	0	0	1	1	1	1	1	0	0
86	0	0	2	1	1	1	1	0	0	1	1	1	0	0	0	0	0	1	2	0	1	0	0	2	0	2	0	0	1	2	1	1	2	0	0	1	1	1	0	0	0	0	0	1	1	0	0	0	1
87	1	0	1	0	0	0	2	0	0	0	2	0	0	0	0	0	0	2	2	0	0	0	0	2	0	0	0	0	0	2	0	1	1	1	1	1	1	0	0	2	1	0	0	0	0	0	0	0	0
88	0	0	2	1	0	0	1	0	1	0	1	1	1	0	1	0	0	0	0	1	0	0	0	2	0	1	1	0	0	2	0	1	1	0	0	1	1	1	1	1	1	0	1	2	1	2	0	0	0
89	0	2	0	1	0	0	0	0	1	0	2	1	2	0	2	0	0	1	1	1	0	0	0	2	0	1	1	0	0	1	1	2	2	0	0	0	0	0	0	2	0	1	0	2	1	0	0	0	0
90	0	1	1	0	0	0	1	0	1	0	1	0	0	0	0	0	0	1	0	1	0	0	0	2	0	1	0	1	1	1	2	1	1	1	0	1	2	0	0	0	0	1	1	2	1	0	0	0	0
91	1	2	0	0	0	0	2	0	1	0	0	1	1	0	1	0	0	1	1	1	1	0	0	2	0	0	0	2	2	2	2	1	1	1	0	1	1	2	1	1	1	0	2	2	1	1	0	0	1
92	1	0	1	0	0	0	1	0	0	0	2	2	2	0	2	0	0	1	1	1	1	0	0	2	0	1	0	1	1	1	1	0	1	2	0	2	1	0	0	0	0	0	2	2	1	0	0	0	0
93	1	1	1	0	0	0	1	1	1	0	0	1	2	0	2	1	0	2	2	0	0	0	0	2	0	1	0	0	1	2	0	1	2	1	0	1	1	0	0	2	1	0	0	2	0	2	0	1	0
94	1	1	1	0	0	1	1	0	0	0	1	0	1	0	1	0	0	0	0	2	0	0	0	2	0	1	0	0	0	2	0	1	1	2	0	2	1	0	0	1	0	0	1	1	1	0	0	0	0
95	0	0	2	0	0	0	1	0	1	0	0	1	1	0	1	0	0	1	1	1	1	0	0	2	0	1	0	0	0	2	1	2	2	2	0	2	2	0	0	0	0	2	0	2	0	1	1	1	0
96	1	2	1	1	0	0	1	0	1	0	1	0	0	0	0	0	1	1	0	2	1	1	0	2	0	1	0	0	1	2	0	1	1	1	0	1	1	0	0	0	0	0	0	2	0	2	0	0	0
97	1	0	2	0	0	0	1	0	1	0	0	0	1	0	1	1	0	0	1	1	1	0	0	2	0	2	0	0	1	2	0	1	1	1	0	1	1	0	0	2	0	0	1	1	0	0	1	0	0
98	0	1	1	0	0	0	0	0	2	0	0	0	0	0	0	0	0	2	0	0	0	0	0	2	0	1	0	2	2	1	2	2	2	2	0	1	2	0	1	2	2	0	0	1	0	1	1	0	1
99	1	2	1	1	0	0	1	0	0	0	0	0	1	0	0	0	0	1	2	0	1	0	0	2	0	0	0	2	2	1	2	0	0	1	1	2	0	0	0	1	0	0	0	0	2	2	0	0	0
100	1	0	2	0	1	1	2	1	0	1	1	0	0	0	0	0	0	0	1	1	1	0	0	2	0	2	0	1	1	2	1	1	1	2	0	0	0	0	0	1	0	1	0	1	0	1	0	1	0
101	0	1	0	0	0	0	1	1	0	0	0	0	0	0	0	0	0	0	0	2	0	0	0	2	0	1	0	0	0	2	1	1	1	1	1	1	1	0	0	1	0	0	0	1	0	1	1	1	0
102	1	1	2	1	0	0	0	0	1	0	0	1	1	0	1	0	0	0	1	1	1	0	1	1	1	0	0	0	0	2	0	1	1	2	1	2	1	0	0	1	0	0	0	2	0	0	1	0	0
103	1	2	0	0	0	0	1	0	1	0	1	0	2	0	1	1	0	1	1	1	0	0	0	2	0	0	0	2	2	2	2	1	1	2	1	2	2	0	0	1	0	0	0	0	1	1	0	1	0
104	1	1	1	0	0	0	0	0	1	0	0	0	1	0	1	1	0	2	2	0	0	0	0	2	0	0	0	0	0	1	1	2	2	0	0	0	2	0	0	1	0	0	1	1	1	1	0	0	1
105	1	2	1	0	0	0	2	0	0	0	1	0	0	0	0	0	0	0	0	2	0	1	0	2	0	1	0	1	1	2	2	0	0	2	0	2	1	0	0	0	0	0	0	1	0	1	0	0	0
106	0	2	1	2	0	0	1	0	1	0	0	1	1	0	1	0	0	1	1	1	0	0	1	1	1	2	0	1	1	2	1	0	1	2	0	2	1	0	0	1	0	0	0	2	0	1	0	0	0
107	1	2	0	0	0	0	1	0	0	1	1	1	2	0	1	0	1	2	1	0	1	0	1	1	0	1	0	0	1	2	0	0	1	0	0	2	1	0	0	0	0	0	1	2	0	0	0	0	0
108	1	1	1	0	1	1	1	1	0	0	0	1	2	0	2	1	0	1	1	1	0	0	0	2	0	1	0	0	1	2	1	0	0	2	0	2	1	0	0	1	0	0	0	1	0	0	0	0	0
109	1	1	2	1	0	0	1	0	0	1	2	0	1	0	1	1	0	1	0	1	0	0	0	2	0	0	0	2	2	2	1	1	1	1	0	2	2	0	0	1	0	0	0	1	0	1	0	0	0
110	0	0	1	0	0	0	2	1	0	0	0	0	2	0	1	0	0	1	0	1	0	0	0	2	0	1	0	1	1	1	2	2	2	0	0	1	2	1	1	1	0	0	1	2	1	0	0	0	0
111	0	1	1	1	0	0	2	1	0	0	0	0	0	0	0	0	0	1	0	0	0	0	0	2	0	1	0	0	0	2	1	0	0	1	0	0	2	0	0	1	0	0	0	2	0	0	0	0	0
112	1	2	1	2	0	0	2	0	0	0	0	1	1	0	1	0	0	1	0	2	0	0	0	2	0	1	0	0	0	2	1	1	2	0	0	2	2	0	0	1	0	0	1	2	1	1	0	0	0
113	1	2	2	1	0	0	2	0	0	0	0	1	1	0	1	0	0	1	1	1	1	0	1	1	0	0	0	1	1	2	2	0	0	1	1	2	1	0	0	2	0	0	0	1	0	1	0	0	0
114	1	2	0	0	0	0	1	1	1	0	1	0	0	0	0	0	0	1	1	1	0	0	0	2	0	1	0	0	1	2	1	2	2	2	0	1	2	0	0	1	0	0	0	2	0	0	1	0	0
115	0	0	2	0	0	0	1	0	0	1	1	2	2	1	1	1	0	1	1	1	0	0	0	2	0	2	0	1	2	1	1	2	2	1	0	2	2	1	1	0	0	0	0	2	0	0	1	0	1
116	1	2	0	0	0	0	0	0	1	0	0	1	2	0	2	0	0	0	0	2	0	0	0	2	0	2	0	1	1	0	2	2	2	0	0	1	2	0	0	1	0	0	1	2	1	0	1	0	0
117	0	0	1	0	0	0	1	0	1	0	1	0	1	0	0	0	0	0	0	2	0	0	0	2	0	1	0	0	0	2	1	0	0	1	0	0	0	0	0	1	0	0	1	2	0	0	0	0	0
118	1	0	2	0	0	0	0	0	2	0	0	0	1	0	1	1	0	0	0	2	0	1	0	2	0	1	0	0	0	1	1	1	1	2	0	2	1	0	0	1	0	1	0	2	2	1	0	0	0
119	1	1	1	1	0	0	2	0	1	0	0	0	2	0	2	0	0	0	0	2	0	0	0	2	0	1	0	1	1	1	2	1	1	2	1	2	0	0	0	2	0	0	0	1	0	0	0	0	0
120	0	0	2	0	0	0	0	0	1	0	1	0	1	1	0	0	0	1	1	1	1	0	0	2	0	1	0	0	0	2	2	2	2	1	1	2	1	1	0	0	0	0	0	2	0	2	0	0	0
121	1	1	1	0	0	0	1	1	0	0	0	0	1	0	0	0	0	0	0	2	0	0	1	1	1	2	0	1	1	2	1	0	0	2	1	2	2	0	0	0	0	0	1	1	1	0	0	0	1
122	1	0	2	0	0	0	1	1	1	0	0	1	1	0	1	0	0	1	1	1	1	0	1	1	1	2	0	0	1	2	1	1	1	2	1	2	2	0	0	1	0	0	1	1	0	1	0	0	0
123	1	1	2	0	1	1	1	0	1	0	0	1	1	0	1	0	0	0	0	1	0	0	0	2	0	1	0	0	1	2	1	1	2	0	0	2	1	1	1	1	0	0	0	1	0	0	0	0	1
124	1	1	1	1	0	0	1	0	1	0	1	0	0	0	0	0	0	0	0	1	0	0	0	2	0	1	0	0	0	2	0	1	1	1	0	1	1	0	0	1	0	1	0	1	0	2	0	0	1
125	1	2	0	0	1	1	0	0	0	0	1	1	2	0	2	1	0	1	1	0	1	0	0	2	0	1	0	1	1	2	0	1	1	1	1	1	1	0	0	2	1	0	0	1	0	1	0	0	0
126	1	0	2	0	1	1	1	1	0	0	0	0	1	0	1	1	1	2	1	0	1	0	1	1	0	2	0	0	0	2	1	0	0	1	0	2	1	1	0	0	0	0	0	2	0	0	1	1	0
127	0	1	1	0	0	0	0	0	2	0	0	0	2	0	0	0	0	1	1	1	1	0	0	2	0	1	0	2	2	2	2	2	2	0	0	1	1	0	0	0	0	0	1	2	1	0	0	0	0
128	1	2	0	0	0	0	1	1	0	0	0	0	0	0	0	0	0	1	1	1	0	0	0	2	0	0	0	1	1	1	1	1	2	2	0	2	0	0	0	2	0	0	0	0	0	1	0	0	0
129	1	1	1	1	0	0	2	1	0	0	1	0	0	0	0	0	0	2	2	0	0	0	0	2	0	0	0	0	0	2	2	1	2	1	0	1	1	0	0	1	0	0	0	2	1	0	0	0	1
130	0	2	0	0	0	0	2	1	0	0	1	0	1	0	0	0	1	1	1	1	0	0	0	2	0	1	0	1	1	2	2	0	1	2	1	2	0	0	0	1	0	0	0	1	0	1	0	0	0
131	1	1	1	0	0	0	2	0	0	0	0	0	0	0	0	0	0	0	0	2	0	0	0	2	0	2	0	0	0	2	0	1	1	2	1	2	2	0	0	0	0	0	0	1	0	0	0	0	1
132	0	1	2	0	0	0	2	0	0	0	1	0	1	0	0	0	0	0	0	2	0	0	0	2	0	0	0	2	2	2	1	2	2	1	0	1	1	0	0	2	0	1	0	1	1	0	0	0	0
133	0	1	2	0	0	0	1	0	0	1	1	1	1	0	1	0	0	1	1	1	1	0	0	2	0	0	0	0	0	2	0	1	1	2	1	2	2	1	0	0	0	0	0	2	0	1	0	0	0
134	1	1	2	0	1	1	2	0	0	0	0	1	1	0	1	0	0	1	1	1	0	0	0	2	0	1	0	0	1	2	1	1	2	1	0	1	0	0	0	1	0	0	0	0	0	1	1	0	0
135	1	2	0	0	0	0	0	0	2	0	0	1	1	1	0	1	0	0	1	1	1	0	0	2	0	1	0	0	0	2	1	0	0	1	1	2	1	0	0	2	0	0	0	1	0	1	0	0	1
136	0	1	1	0	0	0	1	0	1	0	0	0	1	0	1	1	0	2	0	2	0	0	1	1	1	1	0	0	0	2	0	2	2	0	0	1	2	0	0	1	0	1	0	2	1	0	0	0	0
137	0	2	1	0	0	0	2	0	0	0	0	0	0	0	0	0	0	0	0	2	0	0	0	2	0	1	0	0	0	2	1	1	1	0	0	1	0	0	0	2	0	0	1	2	1	1	0	0	0
138	1	1	1	0	0	1	1	0	1	0	0	1	1	0	1	0	0	0	1	1	1	0	0	2	0	1	0	1	2	2	0	1	2	2	1	2	2	0	0	0	1	0	0	1	0	0	0	0	0
139	1	0	2	0	0	1	1	0	1	0	0	0	0	0	0	0	0	1	1	1	0	0	0	2	0	2	0	0	0	2	2	1	1	1	0	2	2	1	1	0	0	0	0	2	0	0	0	1	0
140	1	1	2	0	1	1	2	0	0	0	1	0	2	0	2	1	0	0	0	2	0	0	1	1	0	2	0	1	2	2	1	0	0	1	1	2	1	0	0	1	0	0	1	2	0	1	0	0	0
141	1	0	2	0	1	1	1	1	0	0	0	0	2	0	2	1	0	0	0	2	0	0	1	1	1	1	0	0	0	1	2	1	1	2	0	2	2	0	0	1	0	0	0	1	2	1	1	0	1
142	0	1	1	0	0	0	1	0	0	0	1	1	1	0	1	0	0	0	0	2	0	0	0	2	0	1	0	0	2	2	0	0	1	0	0	2	2	0	0	1	1	1	0	1	0	1	0	0	0
143	0	1	1	1	0	0	1	0	0	0	1	0	0	0	0	0	0	1	1	1	1	0	0	2	0	2	0	2	2	2	2	1	1	1	0	1	2	0	0	1	1	0	0	2	0	1	0	0	0
144	0	1	1	1	1	1	2	0	1	0	1	0	0	0	0	0	1	2	1	1	0	0	2	0	0	1	0	1	1	2	2	2	2	0	0	1	1	0	0	1	0	0	1	2	1	0	0	0	0
145	1	1	1	0	0	0	2	1	0	0	0	0	1	0	0	0	0	0	1	1	0	0	0	2	0	1	0	0	0	2	2	2	2	2	1	2	2	0	0	0	1	0	0	1	0	0	1	0	0
146	0	1	2	0	1	1	2	0	0	0	1	0	0	0	0	0	0	0	1	1	1	0	1	1	0	1	0	0	2	2	0	1	1	1	0	2	1	0	0	1	0	0	1	1	1	1	0	0	0
147	0	1	1	0	1	1	2	1	0	0	0	0	0	0	0	0	0	1	0	1	0	0	1	1	1	0	0	1	1	2	0	1	1	2	0	2	2	1	1	1	0	0	0	1	0	1	0	1	0
148	0	1	1	1	0	0	0	0	1	0	0	1	0	0	0	0	0	2	2	0	0	0	0	2	0	1	0	2	2	2	1	1	1	2	0	2	0	0	0	2	0	0	1	2	1	0	1	0	1
149	0	1	1	0	1	1	1	1	0	0	0	0	0	0	0	0	0	0	0	2	0	0	0	2	0	0	1	0	0	1	0	1	1	1	0	1	1	0	0	2	1	0	0	1	0	1	0	0	1
150	0	1	1	0	0	0	2	0	0	0	0	1	2	0	1	0	0	0	0	2	0	0	0	2	0	0	0	1	1	2	2	2	2	1	0	1	1	0	0	0	0	0	0	1	0	0	0	1	0
151	0	1	1	0	0	0	2	0	1	0	0	0	0	0	0	0	0	0	0	2	0	0	0	2	0	0	0	0	0	2	1	1	2	2	0	2	1	0	0	1	0	2	0	2	1	0	1	0	0
152	1	1	1	0	0	0	1	1	1	0	0	0	0	0	0	0	0	1	1	1	1	0	0	2	0	1	0	0	1	2	1	1	2	1	0	1	1	0	0	2	1	0	0	2	0	1	0	1	0
153	1	2	0	0	1	1	1	0	0	0	1	0	2	0	2	1	0	0	0	2	0	0	0	2	0	1	0	1	1	2	1	0	1	1	1	1	1	0	1	2	1	2	0	2	1	0	0	0	0
154	1	0	2	2	1	1	0	0	1	0	0	0	0	0	0	0	0	1	1	0	1	0	1	1	0	1	0	0	1	2	0	2	2	0	0	1	2	1	1	0	0	1	0	1	1	0	0	0	2
155	1	1	1	0	0	0	1	0	2	0	0	0	0	0	0	0	0	1	1	1	1	0	0	2	0	0	0	0	1	2	0	2	2	0	0	0	1	1	1	1	0	0	0	1	0	0	0	0	0
156	1	0	2	0	1	1	2	1	0	0	1	0	2	0	1	1	0	2	1	0	1	1	0	2	0	1	0	1	1	2	2	0	0	2	0	2	1	0	0	0	0	0	0	2	0	1	0	1	0
157	1	2	1	0	0	0	1	0	1	0	1	0	2	0	1	1	1	1	0	2	0	0	1	1	0	2	0	1	1	2	1	2	2	2	0	1	0	0	0	1	0	0	0	1	0	1	0	0	1
158	0	2	1	1	0	0	0	0	0	0	1	0	1	0	0	0	0	0	0	2	0	0	0	2	0	1	0	0	1	2	0	0	2	2	1	2	0	0	0	2	0	0	0	2	0	2	0	0	1
159	0	0	2	0	0	0	1	0	1	1	1	1	1	1	0	1	0	0	0	2	0	0	0	2	0	1	1	0	1	2	0	0	0	2	0	2	2	1	1	0	0	0	0	0	1	0	0	0	0
160	1	2	1	1	0	0	2	0	0	0	0	1	1	0	1	0	0	1	1	0	1	1	0	2	0	1	0	2	2	2	0	1	1	0	0	1	1	0	0	2	0	0	0	2	0	1	0	0	0
161	1	2	0	1	0	0	2	1	0	0	1	0	1	0	1	1	0	1	1	1	1	0	2	0	0	1	0	2	2	2	0	1	1	2	0	2	2	0	0	1	0	0	0	1	1	1	0	1	0
162	0	1	2	1	0	0	1	1	0	0	0	1	2	0	1	0	0	0	0	2	0	0	0	2	0	1	0	0	0	2	0	1	1	1	0	1	1	0	0	1	0	0	0	2	0	1	0	0	0
163	0	1	1	0	0	0	1	1	1	0	1	1	1	0	1	0	0	1	1	1	1	0	1	1	0	1	0	0	1	2	1	1	2	2	1	2	1	0	0	1	0	0	0	1	0	1	0	0	0
164	1	2	1	1	0	0	0	0	0	0	1	0	0	0	0	0	0	1	1	1	1	0	1	1	0	2	0	1	1	2	2	1	1	2	0	2	1	0	0	1	0	0	1	1	1	0	0	0	1
165	1	1	2	1	0	0	1	0	1	0	0	1	1	0	1	0	0	0	0	2	0	0	1	1	0	0	0	0	0	2	0	1	1	1	0	1	0	0	0	1	0	0	0	2	1	0	1	1	0
166	1	2	0	0	0	0	1	1	0	0	0	0	0	0	0	0	0	0	1	1	1	0	0	2	0	0	1	1	1	2	0	1	0	0	0	2	1	0	0	1	0	0	0	2	0	2	0	0	1
167	1	1	1	0	0	0	1	0	1	0	1	0	1	0	1	0	0	0	0	2	0	0	1	1	1	1	0	0	1	2	0	1	1	1	0	2	0	0	0	2	0	0	0	1	0	1	0	0	1
168	1	2	1	2	0	0	0	0	1	0	0	0	0	0	0	0	0	1	1	1	1	0	0	2	0	2	0	0	0	2	0	1	2	2	2	2	2	0	0	1	0	0	0	1	0	1	0	0	1
169	1	2	1	0	0	0	1	0	1	0	0	1	1	0	1	0	0	1	1	1	1	0	1	1	0	1	0	0	1	2	0	1	2	1	0	1	0	0	0	2	0	1	0	1	1	1	0	0	1
170	0	0	2	0	1	1	0	0	1	0	2	0	1	0	0	0	0	1	1	1	0	0	1	1	1	1	0	0	0	2	1	1	0	0	0	2	1	0	0	1	0	1	0	2	2	1	1	0	0
171	1	1	2	1	1	1	0	0	2	0	0	0	1	0	0	0	0	1	0	2	0	0	0	2	0	0	0	0	0	2	0	1	1	1	0	1	2	0	0	0	1	0	0	2	0	1	0	0	0
172	1	1	2	1	0	0	2	1	0	0	1	0	0	0	0	0	0	0	1	1	1	0	0	2	0	1	0	0	1	2	0	2	2	1	0	0	1	0	0	0	0	0	0	1	0	1	0	1	0
173	1	1	1	1	0	0	1	1	1	0	0	1	1	0	1	0	0	2	1	1	0	0	1	1	0	2	0	2	2	0	2	0	0	2	0	2	0	0	0	1	0	0	1	2	1	1	0	0	0
174	1	1	1	0	1	1	1	1	1	0	0	0	1	0	1	1	0	0	0	1	0	0	0	2	0	2	0	1	1	2	1	1	1	0	0	0	1	0	0	1	0	0	0	0	1	0	0	0	0
175	1	2	0	0	0	0	2	0	0	0	0	0	0	0	0	0	0	0	0	2	0	0	0	2	0	0	0	1	1	2	2	1	2	0	0	1	2	0	0	2	1	0	0	1	0	0	0	0	1
176	0	1	1	0	0	0	1	0	1	0	1	1	1	0	1	0	0	1	0	1	0	0	0	2	0	1	0	2	2	1	2	2	2	0	0	1	1	0	0	1	0	0	0	1	0	1	0	0	0
177	1	1	1	0	1	1	2	0	0	0	0	0	0	0	0	0	0	1	1	1	1	0	0	2	0	2	0	0	0	1	1	2	2	0	0	1	1	0	0	2	1	0	2	2	0	1	0	1	0
178	1	1	1	1	1	1	0	0	2	0	0	1	1	0	1	0	0	0	0	2	0	0	0	2	0	0	0	1	2	2	1	2	2	2	0	2	1	0	0	0	0	0	0	0	1	1	0	0	0
179	0	2	0	0	0	0	2	0	0	0	1	1	0	0	0	0	0	0	0	2	0	0	0	2	0	2	0	1	2	2	1	1	1	1	0	1	2	0	0	0	0	0	0	2	0	1	0	0	0
180	0	0	2	0	0	0	1	1	1	0	0	1	1	0	1	0	0	1	0	2	0	0	0	2	0	1	0	0	1	2	0	1	1	0	0	0	2	1	1	0	0	0	1	2	0	1	0	0	1
181	1	1	2	1	0	0	2	1	0	0	1	1	2	0	2	0	0	1	1	1	1	0	0	2	0	0	0	1	1	2	1	1	1	2	1	2	0	0	0	1	0	0	0	1	0	1	0	0	0
182	0	1	2	0	0	0	1	0	1	1	1	0	2	1	0	1	0	1	0	2	0	0	0	2	0	0	0	0	0	2	0	0	1	2	0	2	2	0	0	1	0	0	0	1	0	1	0	0	1
183	1	1	1	0	1	1	1	0	2	0	0	2	2	0	2	0	0	0	0	2	0	0	0	2	0	2	0	2	2	2	1	1	1	1	0	2	2	0	1	1	1	0	0	1	0	0	1	1	0
184	0	1	2	1	0	0	2	0	0	0	2	0	1	0	1	0	0	1	0	1	0	0	0	2	0	1	1	0	0	1	1	2	2	0	0	0	1	0	0	1	0	0	0	2	0	0	0	0	0
185	0	1	1	0	1	1	1	0	1	0	0	0	2	0	1	1	0	1	1	1	0	0	0	2	0	0	1	1	1	2	0	2	2	2	1	2	2	0	0	1	0	0	0	2	1	1	0	0	0
186	1	1	1	0	1	1	2	1	0	0	1	0	0	0	0	0	0	0	0	2	0	0	0	2	0	1	0	0	1	2	0	1	1	1	0	1	1	0	0	1	0	1	0	1	1	1	0	0	0
187	0	1	1	0	1	1	1	0	1	0	1	0	1	0	1	1	0	0	1	1	1	0	1	1	0	1	0	0	0	2	1	2	2	1	0	2	1	1	1	0	0	1	0	1	1	0	0	0	0
188	1	0	2	0	0	0	2	0	0	0	1	0	0	0	0	0	1	2	2	0	2	0	0	2	0	1	0	0	2	2	0	2	2	2	0	1	1	1	1	1	0	0	0	2	0	1	0	0	0
189	1	0	2	0	0	0	1	0	0	0	1	1	2	0	2	0	0	1	1	1	1	0	0	2	0	0	0	0	0	1	0	1	2	1	0	1	1	0	0	1	0	0	0	1	0	1	0	0	1
190	0	2	1	1	0	0	1	1	1	0	0	0	0	0	0	0	0	1	0	1	0	0	0	2	0	2	0	1	2	1	1	1	1	1	0	1	0	0	0	2	0	0	0	0	0	0	0	0	0
191	1	0	2	0	1	1	1	1	1	0	0	0	1	0	0	0	0	1	1	1	0	1	0	2	0	1	0	1	1	2	1	0	2	0	0	2	1	0	0	1	0	1	0	2	1	0	1	0	0
192	0	2	1	1	0	0	2	0	0	0	0	0	1	0	0	0	0	1	1	1	0	0	0	2	0	1	1	0	0	2	0	1	1	2	1	2	0	0	0	2	0	0	0	2	0	2	0	0	0
193	1	1	1	0	1	1	1	1	0	0	0	0	0	0	0	0	0	0	0	2	0	0	1	1	1	1	0	0	1	2	0	1	1	2	1	2	1	0	0	0	0	0	0	1	0	1	0	0	0
194	0	1	2	1	0	0	2	1	0	0	1	0	1	0	0	0	0	2	2	0	0	0	0	2	0	0	0	0	1	2	1	0	0	1	0	0	2	0	0	1	0	2	0	2	0	1	0	0	0
195	0	2	0	1	0	0	2	0	1	0	1	0	1	0	0	0	0	2	1	0	1	0	0	2	0	1	0	0	0	1	0	1	1	1	0	2	1	1	1	1	0	0	0	1	0	1	1	0	0
196	0	1	1	0	0	0	1	0	1	0	1	0	0	0	0	0	0	0	0	2	0	2	0	2	0	1	0	0	0	1	1	1	2	1	0	1	2	0	1	2	1	0	2	2	1	1	0	0	0
197	0	1	2	1	0	0	0	0	0	0	0	0	0	0	0	0	0	1	2	0	1	0	1	1	1	0	0	0	0	2	0	1	1	1	0	1	1	0	0	2	0	0	0	0	1	1	0	1	0
198	1	1	2	1	0	0	1	1	1	0	0	1	1	0	1	0	0	1	1	1	1	0	1	1	0	2	0	0	0	1	0	1	2	1	0	2	0	0	0	1	0	2	0	2	0	0	0	0	0
199	0	2	0	0	0	0	1	0	0	0	1	0	0	0	0	0	0	1	0	1	0	0	1	1	1	1	0	0	1	2	0	0	1	1	0	2	1	0	0	0	0	0	0	0	0	0	0	1	0
200	0	0	2	0	0	0	1	0	2	0	0	0	1	0	0	0	0	1	1	0	0	0	0	2	0	0	0	1	1	2	1	0	0	1	1	2	1	0	0	1	0	1	0	2	1	0	0	0	0
201	1	1	1	0	0	0	2	0	0	0	1	0	1	0	0	0	0	0	0	2	0	1	0	2	0	1	0	0	1	2	1	0	1	0	0	2	2	1	1	0	0	0	1	2	1	0	0	0	1
202	0	1	2	1	0	0	0	0	1	0	1	0	0	0	0	0	0	0	0	2	0	0	0	2	0	0	0	1	1	2	1	0	0	1	1	2	1	0	0	1	0	0	2	2	1	1	0	0	1
203	0	2	0	0	0	0	2	1	0	0	1	0	0	0	0	0	0	1	1	1	1	0	0	2	0	0	0	1	1	1	1	1	1	1	0	1	1	0	0	1	0	1	0	2	1	0	0	0	0
204	0	1	1	0	0	0	0	0	1	0	0	0	0	0	0	0	0	1	1	1	0	0	0	2	0	1	0	0	1	2	0	1	2	1	0	1	2	0	0	1	0	0	0	2	0	1	0	0	0
205	1	0	2	0	1	1	1	0	1	1	2	1	1	0	1	0	0	2	0	1	0	0	0	2	0	1	0	0	0	2	0	0	1	1	0	1	2	0	0	1	0	1	1	2	1	0	0	0	0
206	0	1	1	1	0	0	1	0	1	0	1	2	2	0	2	0	0	0	2	0	1	0	2	0	1	1	0	0	0	2	1	2	2	0	0	1	1	0	0	1	0	1	0	2	0	0	0	0	0
207	0	1	1	1	1	1	2	0	2	0	0	0	0	0	0	0	0	2	1	0	1	0	0	2	0	0	0	0	0	2	0	2	2	1	0	2	2	0	0	1	0	2	0	2	0	1	0	0	1
208	0	1	2	0	1	1	1	0	1	0	1	0	0	0	0	0	0	1	1	1	1	0	1	1	1	1	0	1	1	1	1	2	2	0	0	1	2	0	1	1	1	0	0	1	0	1	0	0	1
209	0	1	1	0	0	0	1	1	1	0	0	1	1	0	1	0	0	1	0	0	0	0	0	2	0	1	0	0	0	2	1	0	2	0	0	1	1	0	0	0	0	0	0	0	0	0	0	0	0
210	1	1	2	0	0	0	1	1	1	0	0	1	1	0	1	0	0	0	0	2	0	0	0	2	0	1	0	0	0	2	0	1	1	2	2	2	1	0	0	1	0	0	0	2	1	0	0	0	0
211	1	2	0	0	0	0	1	0	0	0	0	0	0	0	0	0	0	0	0	2	0	0	0	2	0	1	0	0	0	1	2	2	2	0	0	2	1	0	0	2	0	0	1	1	0	0	1	0	0
212	0	1	2	2	0	0	2	0	0	0	1	0	0	0	0	0	0	2	1	0	1	1	0	2	0	1	0	0	1	2	1	2	2	2	1	2	2	0	0	1	0	0	1	2	1	1	0	0	0
213	1	1	1	0	0	0	2	0	0	0	0	1	1	0	1	0	1	1	1	1	0	0	0	2	0	1	0	0	0	2	1	1	1	0	0	0	1	0	0	1	0	0	1	2	1	0	0	1	0
214	0	2	1	0	0	0	1	0	1	0	1	1	1	1	0	1	0	1	1	1	1	0	0	2	0	1	0	1	1	1	2	1	0	0	0	2	1	0	0	2	0	1	1	2	1	0	0	0	0
215	0	1	1	0	0	0	1	0	1	0	0	0	0	0	0	0	0	1	1	1	1	1	0	2	0	1	0	0	0	2	0	1	1	1	0	2	1	0	0	1	0	0	1	1	0	0	0	0	0
216	0	2	1	0	0	0	1	0	0	1	1	0	2	0	1	0	0	0	0	2	0	0	1	1	0	2	0	0	0	2	1	1	1	1	0	1	1	0	0	2	0	0	0	0	0	0	0	0	0
217	0	2	0	0	0	0	2	0	0	0	0	0	1	0	0	0	1	2	0	1	0	0	0	2	0	0	1	1	1	2	0	1	1	1	0	2	1	0	0	1	0	0	0	2	0	1	0	0	0
218	0	1	1	1	0	0	2	1	0	0	1	0	1	0	0	0	0	1	0	1	0	0	0	2	0	1	0	0	1	2	1	1	1	1	0	1	1	1	1	1	0	0	1	1	1	1	0	1	0
219	0	0	2	0	0	0	1	0	1	0	0	0	2	0	2	0	0	0	0	2	0	0	0	2	0	0	0	2	2	1	2	2	2	0	0	1	1	0	0	1	0	0	0	1	0	0	0	0	1
220	0	1	2	0	1	1	2	1	0	0	1	0	1	0	0	0	0	0	1	1	1	0	1	1	0	1	0	1	1	2	2	2	2	0	0	1	2	0	0	1	0	0	1	1	1	2	0	0	0
221	1	0	2	0	0	0	1	0	1	0	0	0	1	0	1	1	0	0	0	2	1	0	0	2	0	1	1	0	0	2	0	2	2	1	0	2	2	0	0	0	0	0	0	1	0	1	0	0	0
222	1	1	2	0	0	0	2	1	0	0	1	2	2	0	2	0	0	0	0	2	0	0	0	2	0	2	0	0	0	1	1	1	2	1	1	1	1	0	0	1	1	0	1	1	1	0	0	1	0
223	0	0	2	0	0	0	1	1	0	0	0	0	0	0	0	0	0	0	0	2	0	0	2	0	1	1	1	0	0	1	1	1	2	1	0	1	0	0	0	1	0	1	0	2	1	0	0	1	0
224	1	1	1	0	1	1	2	0	1	0	0	0	1	0	1	0	0	1	2	0	1	0	1	1	1	0	0	0	1	2	0	1	1	1	1	1	1	0	0	1	0	0	1	1	1	1	0	0	0
225	1	2	1	0	0	0	1	0	0	0	0	0	0	0	0	0	0	0	0	2	0	0	0	2	0	1	0	1	1	1	1	0	1	1	0	1	0	0	0	1	0	0	0	1	1	1	0	1	0
226	1	0	2	1	1	1	1	0	0	0	1	0	1	0	0	0	0	0	0	2	0	1	0	2	0	0	0	0	1	2	0	0	0	1	0	1	0	0	0	2	0	0	0	2	0	0	0	0	0
227	1	0	2	0	0	0	0	0	2	0	0	0	0	0	0	0	0	0	1	1	1	0	0	2	0	0	1	1	1	2	1	2	2	2	1	2	1	0	0	2	0	0	0	1	0	0	0	0	0
228	0	2	1	1	0	0	2	1	0	0	1	0	1	0	0	0	0	2	2	0	0	0	0	2	0	1	0	0	2	2	0	2	2	1	1	1	1	0	0	2	0	0	0	2	1	2	0	0	0
229	1	1	2	1	0	0	0	0	2	0	0	1	1	0	2	0	0	0	0	2	0	0	0	2	0	1	0	2	2	1	2	1	2	1	1	1	1	0	0	1	0	0	0	2	0	0	1	0	1
230	1	1	1	0	0	0	1	0	2	0	0	0	0	0	0	0	0	1	0	1	0	0	0	2	0	0	2	1	1	2	1	0	0	2	1	2	1	0	0	0	0	0	0	2	0	0	0	0	0
231	0	1	2	1	0	0	1	0	1	0	0	1	1	0	1	0	0	1	0	1	0	0	0	2	0	2	1	1	1	2	0	2	2	0	0	0	1	0	0	1	0	0	1	1	0	1	0	0	0
232	1	2	1	0	0	0	1	1	0	0	0	1	2	0	2	0	0	0	1	1	0	0	1	1	0	0	0	0	0	2	1	0	0	1	1	2	2	0	0	1	1	0	0	1	0	0	0	0	0
233	1	0	2	0	1	1	2	1	0	0	1	1	2	0	1	0	0	1	1	1	0	0	0	2	0	0	0	1	1	1	1	1	2	2	0	2	1	0	0	1	0	0	1	2	1	0	0	1	0
234	0	1	2	1	0	0	1	0	2	0	0	0	1	0	0	0	0	2	0	1	0	0	2	0	1	1	0	0	0	1	0	1	1	0	0	1	1	0	0	2	0	0	0	1	0	1	0	0	0
235	0	1	1	0	0	1	0	0	1	0	1	0	0	0	0	0	0	0	1	1	1	0	1	1	0	1	0	0	0	2	0	0	1	1	0	2	2	0	0	2	1	0	0	1	1	0	0	0	0
236	1	0	2	0	1	1	2	0	0	0	1	1	1	0	1	0	0	1	1	1	0	0	1	1	1	1	0	0	0	2	1	1	1	2	1	2	1	2	1	1	1	0	1	2	2	2	0	0	0
237	1	2	0	0	0	0	2	0	1	0	1	1	1	0	1	0	1	1	0	2	0	0	0	2	0	1	0	0	0	2	0	0	0	2	0	1	1	1	1	1	0	0	0	2	0	1	0	0	0
238	1	2	1	0	0	0	1	0	1	1	2	0	1	0	1	0	0	0	1	1	1	0	0	2	0	0	0	0	1	2	0	1	1	2	0	2	1	0	0	1	0	0	0	2	0	2	0	1	0
239	0	2	0	0	0	0	0	0	2	0	0	0	1	0	0	0	1	2	1	1	0	0	0	2	0	0	1	1	1	2	0	0	1	2	0	2	1	0	0	2	0	0	1	2	1	0	0	0	1
240	0	2	0	1	0	0	0	0	2	0	0	0	0	0	0	0	0	0	0	2	0	0	2	0	0	1	0	0	0	2	1	2	2	1	1	1	2	0	0	1	0	0	0	0	0	0	0	0	0
241	1	2	1	0	0	0	1	1	1	0	0	0	0	0	0	0	0	1	0	1	0	0	0	2	0	2	0	0	1	2	0	1	1	1	1	1	0	0	0	1	0	0	0	1	0	0	0	0	0
242	0	2	0	1	0	0	2	0	0	0	2	0	0	0	0	0	0	1	1	1	1	0	0	2	0	1	0	1	1	2	0	2	2	0	0	0	1	0	0	1	0	1	0	2	1	0	0	0	0
243	1	1	1	0	0	1	1	0	1	0	0	1	2	0	1	0	1	2	0	1	0	0	0	2	0	1	1	1	1	2	0	1	1	1	1	2	1	0	0	1	0	1	0	2	1	0	0	0	0
244	0	2	1	2	0	0	1	0	1	0	0	0	0	0	0	0	0	0	0	2	0	0	0	2	0	1	0	0	1	2	0	2	2	1	0	1	0	0	0	1	0	0	0	1	0	0	1	0	0
245	1	2	1	0	0	1	2	0	1	0	1	0	2	0	1	0	0	0	1	1	1	2	0	2	0	1	0	1	1	2	1	1	1	2	0	2	2	0	0	1	0	0	0	1	0	1	1	1	0
246	0	2	1	2	0	0	1	0	1	1	2	0	0	0	0	0	0	2	1	0	1	0	0	2	0	2	0	0	0	2	1	1	1	2	1	1	1	0	0	2	0	0	0	2	0	1	0	0	0
247	1	2	0	0	0	0	2	0	0	0	1	1	2	0	1	0	0	0	0	2	0	0	0	2	0	1	1	0	0	1	1	1	2	2	2	2	2	0	0	1	0	1	0	1	1	1	0	1	0
248	0	1	2	1	0	0	0	0	1	0	0	0	0	0	0	0	0	2	1	0	1	0	0	2	0	1	0	0	1	2	1	1	1	2	1	2	1	0	0	2	0	0	0	0	0	1	0	0	0
249	0	1	1	0	0	0	1	1	0	0	0	1	1	0	1	0	1	0	1	1	1	0	0	2	0	2	1	0	0	2	0	2	2	1	1	2	1	0	0	1	0	0	0	1	0	0	0	0	1
250	1	0	2	0	2	2	1	0	0	0	0	0	1	0	0	0	0	1	2	0	1	0	0	2	0	0	0	0	0	2	1	0	0	2	0	2	2	1	1	0	0	0	0	2	1	0	0	0	0
251	0	2	0	0	0	0	0	0	2	0	0	1	1	0	1	0	0	1	1	1	1	0	0	2	0	1	0	0	0	1	2	1	1	2	2	2	1	0	0	1	0	0	1	2	2	2	0	0	1
252	0	1	1	0	1	1	0	0	1	0	0	0	0	0	0	0	0	2	1	0	1	0	0	2	0	0	0	1	1	2	0	1	1	1	0	1	1	0	0	1	0	0	0	2	0	0	0	0	0
253	1	0	2	1	0	0	2	0	1	0	1	1	1	0	1	0	0	1	1	1	1	0	0	2	0	0	0	0	0	1	1	1	1	2	0	2	2	0	0	2	1	0	0	2	0	1	0	0	0
254	1	1	2	1	0	0	1	0	0	0	1	0	1	0	0	0	0	0	1	1	1	0	1	1	0	0	0	1	1	2	1	1	1	0	0	0	2	0	0	0	0	1	1	2	0	1	0	1	0
255	0	0	2	1	0	0	1	0	1	0	1	1	1	0	1	0	0	0	0	2	0	0	0	2	0	0	0	1	1	2	2	1	1	1	0	1	1	0	0	1	0	0	1	2	0	0	0	0	0
256	1	1	2	0	0	0	0	0	1	0	0	0	1	0	0	0	0	0	0	2	0	0	1	1	1	1	0	1	1	2	2	2	2	1	0	1	0	0	0	2	0	0	0	1	0	1	0	0	0
257	1	1	1	0	0	0	2	0	1	0	1	1	1	0	1	0	0	2	1	1	1	0	0	2	0	0	1	0	0	2	0	0	1	2	1	2	0	0	0	2	0	0	0	2	0	1	0	0	0
258	1	0	2	1	1	1	1	0	0	0	0	0	0	0	0	0	0	0	0	2	0	0	1	1	0	1	0	1	1	1	2	1	2	2	2	2	2	0	0	1	0	0	0	0	2	2	0	1	0
259	1	1	2	1	0	0	1	0	1	1	1	0	0	0	0	0	0	1	0	1	0	0	1	1	0	0	0	1	1	2	1	2	2	0	0	1	1	0	0	1	0	0	0	1	0	1	0	0	2
260	1	0	2	0	0	0	0	0	1	0	0	0	0	0	0	0	0	1	0	2	0	0	0	2	0	0	0	2	2	1	2	1	1	0	0	1	1	0	0	1	0	0	0	1	0	0	0	0	0
261	1	2	1	0	0	0	1	1	1	0	0	1	0	0	0	0	0	1	1	1	1	0	2	0	0	1	0	1	2	2	1	1	1	0	0	1	1	0	0	2	0	0	0	1	0	1	0	0	0
262	0	1	1	1	0	0	0	0	1	0	0	0	0	0	0	0	0	2	2	0	0	1	0	2	0	0	0	0	0	1	0	1	1	2	0	2	1	0	0	1	0	0	1	2	0	1	0	1	1
263	0	1	2	0	0	0	1	0	1	0	0	1	2	0	1	0	0	0	0	2	0	0	0	2	0	0	0	0	0	1	0	0	1	1	0	1	1	0	0	1	0	0	0	1	0	1	0	0	0
264	0	1	1	1	1	1	2	1	0	0	1	0	0	0	0	0	0	1	0	1	0	0	0	2	0	0	1	0	1	2	0	1	1	1	0	1	1	0	0	1	0	1	0	1	0	1	0	0	0
265	0	2	0	0	0	0	1	0	1	0	0	0	0	0	0	0	0	1	1	1	1	1	0	2	0	2	0	0	0	1	1	1	1	2	0	2	1	0	0	1	0	1	0	2	1	0	0	0	1
266	0	1	2	1	1	1	2	0	1	0	0	0	1	0	1	1	0	1	0	0	0	0	0	2	0	0	0	0	0	1	0	0	0	1	1	2	1	0	0	1	0	2	0	2	0	0	0	0	1
267	1	1	0	1	0	0	1	0	0	0	0	0	1	0	0	0	0	1	1	1	0	0	1	2	0	0	1	1	1	2	0	1	2	1	0	2	2	0	0	2	1	0	0	0	0	0	0	1	0
268	1	2	1	0	0	0	1	0	0	0	0	0	0	0	0	0	0	0	0	2	0	1	0	2	0	0	0	0	0	2	1	0	1	0	0	2	2	0	0	1	0	0	0	2	0	1	0	0	1
269	0	0	2	0	0	0	1	0	0	0	1	0	0	0	0	0	1	1	1	1	0	0	0	2	0	0	0	0	0	1	1	1	1	1	0	1	1	0	0	2	0	0	0	2	0	0	1	0	0
270	0	1	1	1	0	0	2	0	0	0	0	1	1	0	0	0	0	1	1	0	1	0	0	2	0	0	0	0	0	1	1	1	1	2	0	2	0	0	0	0	0	0	0	1	0	1	0	1	0
271	1	0	2	0	0	0	0	0	0	0	1	1	2	0	2	1	0	0	0	2	0	0	0	2	0	2	0	1	1	1	2	1	1	2	0	1	1	0	0	1	0	0	1	2	0	0	0	1	0
272	1	2	0	0	0	0	1	0	1	0	0	0	0	0	0	0	0	1	1	1	1	0	0	2	0	1	0	0	0	1	1	1	1	1	0	2	2	0	0	0	0	1	0	1	1	0	0	0	0
273	1	0	2	0	0	0	1	0	1	1	1	1	2	0	2	0	0	0	0	2	0	0	0	2	0	0	0	1	1	1	2	1	1	2	1	2	0	0	0	1	1	0	1	2	1	1	0	0	0
274	1	2	0	0	0	0	2	0	0	0	0	1	1	0	1	0	0	1	1	1	1	0	0	2	0	2	0	0	0	2	1	1	1	0	0	0	1	0	0	1	0	0	0	1	0	1	1	0	0
275	0	1	2	0	0	0	1	0	1	0	1	0	0	0	0	0	0	2	0	1	0	0	0	2	0	0	0	1	1	1	1	1	1	0	0	1	0	0	0	1	0	0	0	1	0	1	0	0	0
276	1	1	0	0	0	0	1	0	1	0	0	0	1	0	0	0	0	1	1	1	0	0	0	2	0	1	0	0	1	2	0	2	2	2	0	1	1	0	0	1	0	0	1	1	1	1	0	0	1
277	1	0	2	0	0	0	1	1	0	0	0	0	2	0	2	1	0	2	0	2	0	0	0	2	0	1	0	0	0	1	1	2	2	2	2	2	2	0	0	1	0	0	0	1	1	1	1	0	1
278	1	2	1	1	0	0	2	0	1	0	0	0	0	0	0	0	0	0	1	1	1	0	0	2	0	1	0	0	1	2	1	1	1	0	0	1	1	0	0	1	0	0	0	1	0	1	0	1	0
279	1	1	1	1	0	1	1	0	0	0	0	0	2	0	1	0	0	0	1	1	1	0	0	2	0	1	0	0	1	1	1	2	2	0	0	1	1	0	0	1	0	0	1	2	2	2	0	0	0
280	1	1	1	1	0	0	1	0	1	0	0	0	0	0	0	0	0	2	1	0	0	1	0	2	0	1	0	1	1	2	1	1	2	1	0	1	1	0	0	1	0	0	0	1	0	0	0	0	0
281	0	1	1	0	1	1	0	0	2	0	0	1	1	0	1	0	0	1	1	1	0	0	0	2	0	2	0	0	0	2	1	0	0	2	0	2	1	0	0	1	0	0	0	2	0	0	0	0	0
282	0	2	0	1	0	0	0	0	1	0	0	0	1	0	1	1	0	1	1	0	0	0	0	2	0	1	0	0	1	2	0	2	2	0	0	0	1	0	0	2	0	1	0	2	0	0	1	0	0
283	0	1	1	1	0	0	1	0	1	0	1	0	1	0	0	0	0	1	0	1	0	0	0	2	0	1	0	0	0	2	0	2	2	2	1	2	0	0	0	1	0	0	0	2	0	2	0	0	0
284	1	1	1	0	0	0	2	1	0	0	1	0	1	0	1	1	0	0	0	1	0	0	1	1	1	1	0	1	2	1	1	2	2	0	0	0	2	0	0	0	0	0	1	1	1	1	0	0	0
285	1	1	2	1	0	0	0	0	2	0	0	0	2	0	2	1	0	2	0	2	0	0	0	2	0	1	1	1	1	2	0	1	2	1	0	1	2	0	0	0	0	0	1	2	1	1	0	0	2
286	1	0	2	0	0	0	1	0	1	0	0	0	2	0	0	0	0	2	1	0	1	1	0	2	0	1	0	0	1	1	1	1	1	2	1	2	2	0	1	2	1	1	0	2	1	0	0	0	1
287	1	2	0	1	0	0	1	1	1	0	0	0	1	0	1	1	0	1	1	1	1	0	0	2	0	2	0	0	1	2	0	1	1	2	0	2	1	0	0	1	0	1	0	2	1	0	0	0	1
288	0	1	2	0	1	1	0	0	0	0	1	0	1	0	0	0	0	0	0	2	0	1	0	2	0	2	0	1	1	2	2	0	1	2	0	2	2	0	0	1	1	1	0	2	1	0	0	0	1
289	1	1	2	1	0	0	1	0	1	0	0	0	0	0	0	0	0	0	0	2	0	0	0	2	0	2	0	1	2	2	1	2	2	1	0	2	1	0	0	1	0	0	0	0	0	1	0	0	1
290	1	0	2	0	0	0	1	1	1	0	0	0	1	0	0	0	0	1	1	1	1	0	0	2	0	1	0	0	1	2	0	1	1	1	0	2	2	0	0	1	0	0	0	0	0	0	0	0	0
291	1	2	0	0	0	0	2	1	0	0	0	0	0	0	0	0	0	0	0	2	0	0	0	2	0	2	0	0	0	2	1	0	2	0	0	1	1	0	0	2	1	0	1	2	0	1	0	0	0
292	1	1	1	0	1	1	1	0	0	1	2	1	1	1	0	1	0	1	2	0	1	0	0	2	0	1	0	1	1	2	1	1	1	2	0	2	2	0	0	1	0	0	0	1	0	0	0	0	1
293	0	2	0	0	0	0	2	0	0	0	0	0	1	0	1	1	0	1	0	1	0	0	0	2	0	1	0	0	1	2	1	2	2	0	0	1	2	0	0	0	0	0	0	1	0	0	0	0	0
294	0	2	1	0	0	0	0	0	2	0	0	0	0	0	0	0	0	1	2	0	1	0	0	2	0	1	0	0	1	2	1	1	1	1	0	1	0	0	0	2	0	1	0	2	1	0	0	0	0
295	0	2	0	1	0	0	1	0	1	0	1	0	0	0	0	0	0	0	1	1	1	0	0	2	0	1	0	2	2	2	1	0	1	1	0	1	2	0	0	1	0	0	0	1	0	1	0	1	0
296	0	0	1	0	0	0	1	1	0	0	0	2	2	0	2	0	1	2	1	0	1	0	1	2	0	0	1	0	0	1	1	1	1	1	0	1	1	0	0	1	0	0	1	2	2	2	0	0	0
297	1	2	1	0	0	0	1	0	1	0	1	0	1	0	1	1	0	1	1	1	0	1	0	2	0	1	0	0	0	1	1	2	2	1	0	1	1	0	0	2	1	0	1	2	1	0	0	1	0
298	1	0	2	0	0	0	0	0	2	0	0	1	0	0	0	0	0	1	1	1	0	0	1	2	0	0	1	0	1	2	0	1	1	0	0	0	1	2	1	1	1	0	0	1	0	1	0	0	1
299	0	1	1	1	0	0	2	0	0	0	1	0	2	0	0	0	0	1	1	1	1	0	0	2	0	1	0	0	0	2	1	2	2	1	0	1	1	0	0	0	0	0	0	2	0	2	0	0	0
300	0	1	1	0	1	1	1	0	0	0	0	1	1	0	1	0	0	1	1	1	0	1	0	2	0	2	0	0	1	2	1	0	1	2	1	2	0	0	0	1	0	1	0	1	1	0	0	0	1
301	0	1	0	1	0	0	2	1	0	0	1	0	0	0	0	0	0	1	0	2	0	0	1	1	1	1	0	0	0	1	2	1	1	0	0	0	2	0	0	0	0	0	0	2	1	0	0	0	1
302	1	1	1	0	0	0	1	0	0	0	1	1	1	0	1	0	0	1	1	1	0	0	0	2	0	2	0	1	2	2	1	1	1	2	2	2	0	0	0	1	0	1	0	1	0	2	0	0	0
303	0	0	2	0	2	2	1	1	1	0	1	0	0	0	0	0	1	0	1	1	1	0	0	2	0	1	0	0	0	2	0	2	2	0	0	1	1	0	0	1	0	0	0	1	1	0	0	0	0
304	1	2	1	0	0	0	1	1	1	0	0	0	1	0	0	0	1	0	1	1	1	0	1	1	0	0	0	0	0	2	0	1	1	0	0	1	1	1	1	1	0	0	0	0	1	1	0	1	0
305	1	1	2	1	0	0	0	0	2	0	0	0	0	0	0	0	0	0	0	1	0	1	0	2	0	1	0	0	0	1	1	1	2	1	0	1	1	0	0	1	0	1	0	1	0	1	0	0	0
306	1	1	2	1	0	0	1	0	1	0	0	1	1	0	1	0	0	0	0	2	0	0	0	2	0	1	1	1	1	2	1	0	0	2	0	2	0	0	0	2	0	1	0	2	1	0	0	0	0
307	1	2	1	0	0	0	1	0	1	0	0	0	0	0	0	0	0	0	0	2	0	1	0	2	0	2	0	0	0	2	0	1	2	1	0	1	2	0	0	0	0	0	0	1	0	1	1	1	0
308	0	2	0	0	0	0	2	0	1	0	0	1	1	1	0	1	0	0	0	2	0	0	0	2	0	1	0	0	1	2	0	1	1	1	0	1	1	0	0	0	0	1	0	2	2	1	0	0	0
309	1	1	2	0	0	0	1	0	2	0	0	0	1	0	1	1	0	2	1	0	1	0	0	2	0	1	0	1	2	1	1	1	2	0	0	0	0	0	0	1	0	0	0	2	0	1	0	0	0
310	0	0	2	0	2	2	1	0	1	0	1	0	0	0	0	0	0	1	0	1	0	0	0	2	0	0	0	0	0	2	0	2	2	0	0	1	1	1	0	0	0	0	0	1	0	0	0	1	0
311	1	1	2	0	0	0	2	1	0	0	0	1	1	0	1	0	0	0	0	2	0	0	0	2	0	2	0	0	0	1	1	1	1	2	0	2	1	0	0	0	0	0	0	1	2	1	0	0	1
312	0	0	2	1	1	1	0	0	2	0	0	0	0	0	0	0	0	2	1	0	1	1	0	2	0	1	0	0	0	2	0	0	0	2	0	2	1	1	1	1	0	0	0	2	1	0	0	0	0
313	0	1	1	0	0	0	0	0	1	0	1	1	2	0	1	0	0	1	1	1	1	0	1	1	0	0	0	1	0	1	2	0	0	2	0	2	2	0	0	0	0	0	0	2	0	0	0	0	0
314	0	2	0	0	1	1	0	0	1	0	0	1	1	0	1	0	0	1	1	1	1	0	0	2	0	0	0	0	0	2	0	1	2	1	0	2	2	0	0	1	0	0	0	1	0	1	1	1	0
315	0	0	2	0	0	0	2	0	0	1	1	0	1	0	1	0	1	0	1	1	1	0	1	1	1	2	0	0	1	2	0	2	2	0	0	0	0	0	0	2	0	0	0	2	0	0	1	0	0
316	0	1	2	1	0	0	2	0	0	0	0	0	0	0	0	0	0	1	1	1	0	0	0	2	0	1	0	0	0	2	1	1	1	1	0	1	1	0	0	1	0	0	0	1	0	0	0	0	0
317	0	2	1	0	1	1	1	0	2	0	0	1	2	0	2	0	1	2	0	1	0	0	0	2	0	2	0	1	1	1	1	1	1	1	1	1	1	1	1	1	1	0	0	0	0	1	0	0	0
318	0	0	2	0	0	0	0	0	2	0	0	1	1	0	1	0	0	1	1	1	1	0	0	2	0	0	0	0	0	2	0	1	1	1	0	2	1	1	1	0	0	0	0	1	0	1	0	0	1
319	0	0	2	0	0	1	0	0	1	0	1	1	1	0	1	0	0	1	1	1	1	0	1	1	0	1	0	0	0	2	0	1	2	2	1	2	1	0	0	1	0	0	0	1	0	0	0	0	0
320	1	0	2	0	1	1	1	0	1	0	0	1	2	0	1	0	0	0	0	2	0	0	1	1	0	1	0	0	0	2	0	0	1	2	0	2	2	0	0	0	0	0	0	1	0	1	0	0	0
321	0	1	1	0	0	0	1	0	1	1	1	0	0	0	0	0	0	0	0	2	0	0	0	2	0	1	0	0	2	2	0	2	2	0	0	1	1	0	0	0	1	0	0	2	0	1	0	1	0
322	1	1	1	0	1	1	2	0	0	0	2	0	0	0	0	0	0	0	0	2	0	0	0	2	0	2	0	1	1	0	2	1	1	2	2	2	2	0	0	0	0	0	0	2	0	1	0	0	0
323	1	0	2	0	0	0	1	0	0	0	1	0	0	0	0	0	0	0	0	2	0	0	0	2	0	1	0	1	2	2	1	1	1	1	0	1	1	0	0	0	1	1	0	2	1	0	0	0	0
324	1	0	1	0	0	0	2	1	0	0	0	0	0	0	0	0	0	1	1	1	1	0	0	2	0	0	0	0	1	2	0	1	0	0	0	1	2	1	1	0	0	1	0	2	2	0	1	0	0
325	0	1	1	1	0	0	2	0	1	0	1	1	1	0	1	0	0	0	0	2	0	0	0	2	0	1	0	0	1	2	1	1	1	1	0	2	1	1	1	0	0	0	1	2	1	0	0	0	0
326	1	1	1	0	1	2	1	0	1	0	0	0	0	0	0	0	0	1	1	1	0	0	0	2	0	1	1	1	1	2	1	1	1	2	2	2	0	0	0	2	0	0	0	2	0	1	0	0	0
327	1	1	2	1	0	0	0	0	1	0	0	0	0	0	0	0	1	2	0	1	0	0	0	2	0	0	0	0	1	2	1	2	1	2	1	2	1	1	1	1	0	0	0	1	0	0	0	0	0
328	1	1	2	0	0	0	1	1	1	0	0	1	1	0	1	0	1	1	0	2	1	0	1	1	1	2	2	1	1	2	1	1	2	1	0	1	0	0	0	2	0	0	0	1	0	0	0	0	0
329	0	2	0	0	0	0	1	0	0	0	1	0	1	0	1	0	0	1	1	1	0	0	1	1	1	1	1	2	2	2	1	1	1	1	1	1	0	0	0	1	0	1	0	1	0	1	1	0	1
330	1	1	2	1	0	0	0	0	2	0	0	1	2	0	2	1	0	1	1	1	1	0	0	2	0	0	0	0	0	1	1	1	1	1	0	1	1	0	0	1	0	0	0	1	0	0	0	0	0
331	1	2	0	0	0	0	2	0	0	0	1	0	0	0	0	0	0	0	1	1	0	0	0	2	0	2	0	1	1	2	0	2	2	0	0	1	0	0	0	2	0	1	0	1	0	1	0	0	1
332	1	1	0	1	0	0	0	0	1	0	1	0	0	0	0	0	0	1	1	1	1	0	0	2	0	2	0	1	2	2	1	1	1	1	1	1	2	0	0	1	0	0	0	1	0	0	0	0	0
333	1	2	1	0	0	0	0	0	1	0	1	0	0	0	0	0	0	1	0	1	0	0	0	2	0	1	0	0	0	2	0	1	1	0	0	0	1	1	0	0	0	0	1	1	0	0	0	0	0
334	0	2	0	0	0	0	0	0	1	0	0	0	1	0	1	0	0	2	0	1	0	0	0	2	0	0	0	0	2	2	0	1	2	1	1	1	2	0	0	1	0	1	1	2	1	0	0	0	0
335	0	1	1	1	0	0	2	1	0	0	1	0	2	0	1	0	0	0	1	1	0	0	0	2	0	2	0	1	1	1	2	0	0	2	1	2	2	0	1	1	1	0	0	1	0	0	0	0	1
336	0	2	1	1	0	0	2	0	0	0	0	0	0	0	0	0	0	1	0	1	0	0	0	2	0	0	0	0	0	1	1	2	2	1	1	2	2	0	0	0	0	0	0	0	0	0	0	1	0
337	0	1	1	1	0	0	1	0	1	0	0	1	2	0	1	0	0	1	1	1	0	0	0	2	0	2	0	0	1	2	1	2	2	0	0	1	1	0	0	2	1	0	1	2	1	0	1	0	0
338	0	1	1	0	0	0	2	0	0	0	2	2	2	1	1	1	0	1	0	1	0	0	1	1	0	0	0	1	1	2	2	1	1	1	0	2	1	0	0	1	0	1	0	2	0	0	0	0	1
339	0	1	1	0	0	0	1	0	0	0	2	0	1	0	1	1	0	2	2	0	1	0	0	2	0	2	0	0	0	1	1	0	1	2	0	2	0	0	0	1	0	1	0	1	0	1	0	0	1
340	0	2	1	0	0	0	2	1	0	0	0	0	0	0	0	0	0	2	2	0	2	1	0	2	0	0	0	1	2	2	1	2	2	2	1	2	0	0	0	2	0	0	1	2	1	0	0	0	1
341	1	0	2	0	0	0	2	0	0	0	0	0	1	0	0	0	1	2	1	1	0	0	0	2	0	2	0	0	1	2	0	1	0	0	0	1	1	0	0	1	0	1	0	2	1	0	1	0	0
342	1	1	2	0	0	0	1	0	1	0	1	0	0	0	0	0	0	1	1	1	0	1	1	1	1	1	1	0	0	1	1	0	0	2	0	1	0	0	0	2	0	0	0	2	0	0	0	0	0
343	1	1	2	0	0	0	1	0	1	1	1	1	1	0	1	0	0	2	0	0	0	0	0	2	0	1	0	1	1	2	1	0	0	2	0	2	1	0	0	2	1	0	0	2	0	1	0	2	0
344	0	2	1	0	0	0	0	0	1	0	1	0	1	0	2	0	0	1	0	1	0	0	0	2	0	1	0	0	0	2	2	1	1	1	0	2	2	0	0	1	0	0	0	2	1	1	0	1	0
345	1	1	1	0	0	0	2	0	0	0	0	1	1	1	0	1	0	2	2	0	0	0	0	2	0	2	0	1	1	2	2	2	2	1	0	1	0	0	0	1	0	0	0	2	0	0	0	1	0
346	0	2	0	0	0	0	1	0	1	1	1	0	0	0	0	0	0	0	0	2	0	0	0	2	0	1	0	0	0	1	1	1	1	2	0	2	1	0	0	0	0	0	0	2	1	0	0	0	0
347	0	2	0	0	0	0	2	0	0	0	2	0	1	0	1	1	0	0	0	2	0	0	1	1	1	1	0	0	0	1	1	1	1	2	0	1	0	0	0	1	0	0	1	1	1	1	0	0	0
348	1	1	1	1	1	1	1	0	1	0	1	1	2	0	2	0	0	0	0	2	0	0	0	2	0	0	0	0	1	2	0	1	2	1	0	2	1	0	0	2	0	0	0	1	0	0	1	0	0
349	1	0	2	0	0	0	2	0	0	0	2	0	1	0	0	0	0	2	0	0	0	0	0	2	0	0	0	0	0	1	0	1	2	0	0	0	1	0	0	2	1	0	0	1	0	1	1	0	0
350	0	2	0	0	0	0	0	0	2	0	0	0	1	0	1	1	1	1	1	1	0	0	0	2	0	0	1	1	1	2	0	1	0	0	0	2	2	0	0	1	1	0	0	2	0	1	0	1	0
351	0	0	2	1	0	0	1	1	1	0	0	0	0	0	0	0	0	0	0	2	0	0	1	1	1	1	1	1	1	2	1	1	1	1	1	2	1	1	0	1	0	0	0	2	0	1	0	0	0
352	0	1	1	1	0	0	0	0	0	0	0	1	1	0	1	0	0	1	1	1	1	0	0	2	0	2	0	0	0	2	0	0	1	1	0	1	1	0	0	2	0	0	1	1	1	1	0	0	0
353	1	2	1	0	0	0	2	0	1	0	1	0	0	0	0	0	0	1	1	1	1	0	0	2	0	1	0	2	2	1	2	1	1	0	0	0	1	0	0	1	0	0	0	1	0	1	0	0	1
354	0	2	0	0	0	0	2	1	0	0	0	0	2	0	1	1	1	1	0	2	0	0	1	1	0	0	1	0	0	2	0	0	1	2	1	2	2	0	0	1	1	0	0	2	0	0	0	0	0
355	0	2	0	1	0	0	1	0	0	0	0	1	2	0	2	0	1	1	0	2	1	0	0	2	0	1	0	1	1	1	1	1	2	2	1	2	0	0	0	2	0	0	2	2	1	1	0	0	0
356	1	1	1	1	0	0	2	1	0	0	0	1	1	0	0	0	0	0	0	2	0	0	0	2	0	1	0	2	2	2	0	2	2	1	0	1	2	0	0	0	0	0	0	1	0	0	0	0	0
357	1	1	2	1	0	0	2	0	0	0	1	0	0	0	0	0	0	1	0	1	0	0	0	2	0	0	0	0	0	2	0	1	1	2	0	2	1	1	0	0	0	0	0	1	0	0	0	0	2
358	1	1	1	1	0	0	1	0	0	0	0	0	1	0	0	0	0	2	0	1	0	0	1	1	1	1	0	0	1	2	0	1	1	1	0	1	0	0	0	1	0	1	0	1	0	1	0	0	1
359	1	1	1	0	1	1	1	0	1	0	1	1	1	1	0	1	0	0	0	2	0	0	0	2	0	1	0	0	0	2	2	2	2	0	0	1	1	0	0	2	0	1	0	2	0	0	0	0	0
360	1	0	2	0	2	2	1	0	1	0	0	0	2	0	2	1	0	1	0	1	0	0	0	2	0	1	0	1	2	2	1	2	2	0	0	1	2	0	0	0	0	0	0	1	0	0	0	0	0
361	1	2	0	0	0	0	1	0	0	0	1	0	1	1	0	0	0	0	0	2	0	0	0	2	0	2	0	0	0	2	1	1	1	1	1	2	1	0	0	1	1	0	0	2	1	0	0	0	0
362	1	1	2	1	0	0	2	1	0	0	1	2	1	0	1	0	0	1	2	0	1	1	0	2	0	1	0	0	0	2	0	2	2	2	2	2	2	0	0	0	1	0	1	2	2	0	0	0	0
363	1	1	1	0	0	0	2	0	0	0	1	0	0	0	0	0	0	1	0	0	0	0	0	2	0	0	0	1	1	1	0	1	1	0	0	0	1	0	0	0	0	0	0	2	1	2	0	0	1
364	1	2	0	0	0	0	0	0	1	0	0	1	1	0	0	0	0	0	0	2	0	0	1	1	1	1	0	0	0	2	0	1	0	2	1	2	0	0	0	2	0	0	0	0	0	0	0	0	0
365	0	1	0	0	0	0	1	1	1	0	0	1	0	0	0	0	0	2	0	2	0	0	0	2	0	1	0	0	0	2	1	1	2	2	1	2	0	0	0	1	0	0	1	2	0	1	0	0	0
366	0	0	2	0	0	0	1	1	0	0	0	1	1	1	0	1	0	1	1	1	0	1	0	2	0	1	0	0	0	1	1	1	2	1	1	1	0	0	0	1	0	0	1	1	1	0	0	0	0
367	1	1	1	1	0	0	2	0	2	0	0	1	2	0	1	0	0	0	0	1	0	0	0	2	0	1	0	1	1	2	2	1	1	2	1	2	1	0	0	2	0	1	0	2	1	0	0	1	0
368	1	1	1	0	0	0	2	0	1	0	1	0	0	0	0	0	0	1	2	0	1	0	1	1	0	1	0	0	0	2	0	2	2	0	0	2	1	0	0	1	0	0	0	0	0	0	0	0	0
369	1	0	2	0	0	0	0	0	1	0	0	1	1	0	1	0	0	1	1	1	0	0	0	2	0	1	0	1	1	1	2	1	0	2	1	2	2	0	0	0	0	1	0	2	0	0	0	0	0
370	1	1	1	0	0	0	0	0	1	0	1	1	1	0	1	0	0	1	0	1	0	0	0	2	0	2	0	0	0	2	0	1	1	0	0	1	0	0	0	2	0	0	1	1	1	1	0	0	0
371	0	1	2	0	0	0	1	0	1	0	0	0	0	0	0	0	1	1	0	2	1	1	0	2	0	2	0	1	1	2	2	2	2	0	0	0	1	0	0	1	0	0	0	1	0	1	0	0	1
372	1	1	2	0	0	0	0	0	1	0	0	1	1	0	1	0	0	2	2	0	1	0	0	2	0	0	0	0	0	2	2	1	1	2	0	2	1	0	0	0	0	0	1	2	0	1	0	1	0
373	0	2	1	0	0	0	2	1	0	0	0	0	0	0	0	0	1	2	1	1	0	0	0	2	0	1	0	1	1	1	1	2	2	1	0	2	0	0	0	0	0	1	0	2	1	0	0	0	1
374	1	2	1	0	0	0	2	0	0	0	1	0	1	0	1	0	0	0	0	2	0	1	0	2	0	1	0	2	2	2	2	1	1	1	0	2	1	1	0	0	0	0	1	2	1	0	0	0	1
375	1	0	2	1	0	0	2	0	0	0	1	0	0	0	0	0	0	1	1	1	0	0	0	2	0	1	0	0	0	2	1	1	1	0	0	1	2	0	0	0	0	0	0	2	0	1	0	0	0
376	1	2	0	0	0	0	1	0	1	1	2	1	1	0	1	0	0	2	1	1	1	0	0	2	0	1	0	0	2	2	0	2	2	1	0	1	1	0	0	1	1	0	1	1	1	0	0	0	1
377	0	2	1	1	0	0	2	0	0	0	1	0	0	0	0	0	0	2	2	0	0	0	1	1	1	1	0	0	2	2	0	0	0	1	0	1	1	1	1	1	0	1	0	1	0	1	1	0	0
378	0	2	0	0	0	0	1	0	0	0	1	1	0	0	0	0	0	0	0	2	0	1	1	1	1	1	0	1	2	2	1	0	0	2	1	1	2	0	0	1	0	0	0	1	0	0	0	0	0
379	0	0	2	1	0	0	2	0	0	0	1	1	1	0	1	0	0	0	0	2	1	0	0	2	0	1	0	0	0	2	1	0	0	1	1	2	2	0	0	1	0	0	1	2	1	1	0	1	1
380	1	0	2	0	0	0	2	1	0	0	0	0	1	0	1	1	0	1	1	1	0	0	0	2	0	1	0	0	1	2	0	1	2	2	2	2	2	0	0	1	0	0	0	1	0	0	0	1	1
381	1	1	2	1	0	0	1	0	2	0	0	0	0	0	0	0	0	1	1	1	0	0	0	2	0	2	0	0	2	2	0	2	2	0	0	0	2	0	0	0	0	0	1	2	0	0	0	0	0
382	1	1	1	0	0	0	1	0	1	0	1	0	1	0	1	0	1	2	0	2	0	1	0	2	0	0	0	1	1	2	1	0	1	1	0	1	2	0	0	2	1	0	0	2	0	1	0	0	0
383	1	2	1	0	0	0	1	0	0	0	0	0	2	1	0	1	0	2	2	0	0	0	1	1	0	1	1	1	1	1	1	1	2	2	2	2	0	0	0	2	1	0	0	2	0	1	0	0	0
384	0	2	0	1	0	0	1	1	1	0	1	2	2	1	1	1	0	2	2	0	0	0	0	2	0	0	0	0	0	1	1	1	1	1	1	1	1	0	0	1	0	0	0	1	2	1	0	0	0
385	0	1	2	0	0	0	1	0	1	0	0	1	2	0	2	1	0	0	0	2	0	0	0	2	0	0	0	1	1	2	1	2	2	1	1	2	1	0	0	1	0	0	0	1	0	1	0	0	1
386	0	1	2	0	0	0	2	1	0	0	0	1	2	0	1	0	0	1	0	1	0	1	0	2	0	1	0	1	1	2	0	1	1	0	0	1	1	0	0	2	0	0	1	1	1	0	0	0	1
387	0	2	0	0	0	0	2	0	0	0	2	0	0	0	0	0	0	0	0	2	0	0	1	1	0	1	0	1	1	1	2	1	1	1	0	1	1	0	0	1	0	0	0	1	0	0	0	0	1
388	0	2	1	0	0	0	2	1	0	0	0	0	0	0	0	0	0	2	2	0	1	0	0	2	0	1	0	2	2	0	2	1	1	1	0	1	0	0	0	1	1	0	0	2	0	1	1	0	1
389	0	2	1	1	0	0	2	0	0	0	2	1	1	0	1	0	1	2	0	1	0	0	1	1	1	2	1	0	0	2	0	2	2	0	0	1	1	0	0	1	0	0	0	2	1	1	0	0	0
390	0	0	2	0	1	1	1	0	0	0	0	1	1	0	1	0	0	1	1	1	1	0	0	2	0	1	0	0	0	2	1	0	2	0	0	1	1	0	0	1	0	0	0	1	0	1	0	0	0
391	0	0	2	0	1	1	1	0	0	0	0	0	1	0	0	0	1	1	0	2	0	0	0	2	0	1	0	0	0	2	1	0	0	2	0	1	0	0	0	1	0	0	1	2	1	1	0	1	0
392	0	1	1	0	0	1	0	0	0	0	1	0	1	0	0	0	0	1	1	1	1	1	0	2	0	0	0	1	1	2	0	1	1	0	0	0	1	1	0	0	0	0	1	2	1	1	0	0	0
393	0	0	2	0	0	0	1	0	1	1	0	0	0	0	0	0	1	1	1	1	1	1	1	1	1	0	1	0	0	1	0	1	2	1	1	1	0	0	0	1	0	0	2	2	1	0	0	0	1
394	0	1	2	1	0	0	2	0	1	0	0	0	0	0	0	0	0	1	1	1	1	0	1	1	0	0	0	0	0	1	0	1	1	0	0	1	1	0	0	2	1	1	0	1	1	0	0	0	0
395	0	1	2	1	0	0	2	0	1	0	1	0	0	0	0	0	0	2	2	0	2	0	2	0	0	1	1	1	1	2	0	1	1	1	0	1	2	0	0	1	0	2	0	2	0	0	0	0	2
396	0	1	2	1	1	1	1	0	1	0	0	1	2	1	1	1	0	1	1	1	1	0	1	1	1	1	0	0	0	2	0	2	2	0	0	1	1	0	0	2	1	0	1	1	1	1	0	0	0
397	1	1	1	1	0	0	1	0	1	1	0	0	0	0	0	0	0	0	0	2	1	0	2	0	1	1	0	0	1	2	0	1	1	1	0	1	2	0	1	1	1	0	1	1	1	1	1	1	0
398	1	0	2	0	0	0	1	0	1	0	0	0	0	0	0	0	0	0	1	1	1	0	1	1	1	1	0	0	0	2	1	1	1	1	0	1	1	0	0	1	0	0	0	1	0	0	0	1	0
399	1	0	2	0	0	0	2	0	2	0	0	0	0	0	0	0	0	1	1	1	1	0	0	2	0	2	1	0	0	2	0	1	1	1	0	1	1	0	0	1	0	0	0	1	1	1	0	0	0
400	0	2	0	0	0	0	2	0	0	0	2	0	0	0	0	0	0	0	1	1	1	0	0	2	0	1	0	1	0	1	1	1	2	1	0	2	1	1	1	1	1	0	0	2	0	1	0	0	0
401	0	2	1	2	0	0	1	0	2	0	0	0	1	0	0	0	1	1	1	1	1	0	0	2	0	0	0	1	2	1	1	1	1	2	0	0	2	0	0	0	0	0	1	2	1	0	0	0	0
402	0	1	1	1	1	1	1	0	2	0	0	0	1	0	1	1	0	1	0	1	0	0	1	1	1	1	0	0	0	1	2	1	2	2	2	2	1	0	0	1	0	0	0	1	0	1	0	0	1
403	0	2	1	0	0	0	1	1	1	0	0	0	0	0	0	0	0	1	1	1	0	0	0	2	0	1	0	1	1	2	0	2	2	1	1	1	1	1	0	1	0	0	0	1	0	0	0	0	1
404	1	0	2	0	1	1	0	0	1	0	0	0	0	0	0	0	1	2	1	0	1	0	1	1	0	1	0	0	1	2	1	1	1	1	1	1	0	0	0	2	0	0	0	0	0	1	0	1	0
405	1	0	1	0	0	0	1	0	0	0	0	0	0	0	0	0	0	1	0	1	0	0	0	2	0	1	0	0	0	2	1	1	0	0	0	2	1	0	0	1	0	0	0	2	0	1	0	0	0
406	0	0	2	0	1	1	1	0	1	0	0	1	2	0	1	0	0	1	0	1	0	0	0	2	0	1	0	1	1	2	2	0	0	2	1	2	0	0	0	2	0	0	0	1	0	1	0	0	1
407	1	0	2	0	0	0	1	0	1	1	0	0	0	0	0	0	1	1	1	1	0	0	1	1	1	1	0	0	0	2	1	2	2	0	0	1	2	0	0	2	1	0	0	1	0	0	1	1	0
408	0	1	1	0	0	1	0	0	1	0	0	1	2	0	1	0	0	1	1	1	1	0	0	2	0	1	0	1	2	1	1	1	2	2	0	2	1	0	0	1	0	1	0	2	1	0	0	0	1
409	0	2	1	0	0	1	2	1	0	0	1	1	2	0	1	0	0	0	1	1	1	0	0	2	0	1	0	0	1	2	0	1	1	2	1	2	0	0	0	0	0	0	0	1	1	0	1	1	0
410	0	2	1	1	0	0	1	0	0	0	1	0	0	0	0	0	0	2	0	1	0	0	0	2	0	2	0	0	0	2	0	0	0	2	0	2	1	0	0	1	0	0	0	1	0	0	0	0	0
411	1	2	0	0	0	0	2	0	0	0	1	1	1	0	1	0	0	0	0	2	0	0	0	2	0	1	0	1	1	1	1	1	2	1	0	1	1	0	0	2	0	0	1	1	1	0	0	0	0
412	0	0	2	0	2	2	1	0	2	0	0	0	0	0	0	0	0	1	1	1	0	1	0	2	0	0	0	0	0	2	0	2	2	0	0	0	1	0	0	1	0	2	0	2	0	0	0	0	0
413	1	0	2	0	1	1	2	0	0	0	1	0	0	0	0	0	0	1	0	1	0	0	0	2	0	1	0	0	1	2	1	2	2	1	1	1	1	0	0	0	0	0	0	1	0	1	0	1	0
414	1	1	1	0	0	0	1	0	1	0	0	0	0	0	0	0	0	1	0	0	0	0	0	2	0	1	0	1	1	2	1	1	1	1	1	2	1	0	0	1	1	0	1	2	1	1	0	0	1
415	0	1	1	1	0	0	2	0	0	0	1	0	1	0	0	0	0	0	0	2	0	1	0	2	0	2	0	0	1	2	0	2	2	1	1	1	1	0	0	1	0	0	0	0	0	0	1	0	0
416	1	1	1	0	0	0	1	1	1	0	0	0	1	0	0	0	0	0	1	1	1	0	0	2	0	1	0	0	0	2	1	1	2	0	0	1	1	0	0	1	0	0	0	1	0	0	0	0	1
417	0	1	1	0	1	1	0	0	1	0	0	1	2	0	2	0	0	2	1	0	1	1	0	2	0	1	0	0	0	1	2	1	1	1	0	1	1	0	0	1	0	0	0	0	0	1	0	0	1
418	0	1	1	0	1	1	2	0	1	0	0	0	0	0	0	0	0	0	0	2	0	0	1	1	0	2	0	1	2	2	1	1	2	1	1	1	1	0	0	2	1	0	0	1	0	1	0	0	0
419	0	0	2	0	1	1	1	0	1	0	0	0	1	0	0	0	0	1	1	1	0	0	0	2	0	0	0	0	1	2	1	1	1	2	2	2	0	0	0	1	0	0	1	1	1	2	0	0	0
420	0	1	1	0	0	0	2	0	0	0	2	0	0	0	0	0	0	0	0	2	0	0	0	2	0	1	0	1	1	0	2	1	1	1	0	1	1	1	1	1	0	1	0	1	1	0	0	0	0
421	0	1	2	0	0	0	2	0	1	0	1	1	2	0	1	0	0	0	0	1	0	0	0	2	0	1	0	0	2	2	0	1	2	1	0	1	0	0	0	2	0	0	0	2	1	0	0	0	0
422	0	1	1	0	1	1	1	0	0	0	1	0	1	0	1	0	0	1	1	1	0	0	1	1	1	0	1	1	1	2	0	1	2	2	0	2	1	1	1	1	1	0	0	1	0	1	0	0	1
423	1	0	2	0	0	0	1	0	1	0	1	0	1	0	0	0	1	2	2	0	1	0	0	2	0	0	0	0	0	2	0	0	0	2	1	2	2	0	1	1	1	0	1	2	0	0	0	0	0
424	0	0	2	0	0	0	2	1	0	0	0	0	0	0	0	0	0	1	1	1	1	0	0	2	0	1	0	0	0	2	0	1	2	1	0	1	1	0	0	0	0	0	0	1	1	1	1	0	0
425	1	0	2	1	1	1	1	1	1	1	0	0	1	0	0	0	0	1	1	1	0	0	0	2	0	2	0	0	0	1	2	1	2	2	2	2	2	0	0	0	0	0	0	1	1	1	0	0	0
426	0	0	2	0	0	0	1	1	1	0	0	1	1	0	1	0	1	1	0	2	1	0	0	2	0	0	0	0	1	2	0	1	2	1	0	1	1	0	0	1	0	0	0	1	0	0	0	0	0
427	0	1	1	0	0	0	2	0	0	0	1	0	0	0	0	0	0	0	0	2	0	0	0	2	0	1	0	1	2	2	0	0	0	2	0	2	1	0	0	1	0	1	0	2	1	0	0	0	0
428	0	2	1	0	0	0	0	0	1	0	0	0	1	0	0	0	1	2	0	1	0	0	1	1	1	1	0	1	1	2	2	0	1	2	1	2	2	0	1	2	1	0	0	1	0	0	0	1	0
429	1	1	2	1	0	0	1	0	0	0	0	0	2	0	1	0	0	1	1	1	0	0	0	2	0	1	0	1	1	2	2	0	0	2	1	2	1	0	0	2	1	0	0	1	0	1	2	0	0
430	1	1	1	0	0	0	2	0	0	0	1	2	2	0	2	0	0	1	1	1	1	0	2	0	0	1	0	1	1	2	2	1	1	2	1	2	2	1	1	0	0	1	0	2	0	0	0	0	1
431	1	0	2	0	2	2	2	1	0	0	0	0	0	0	0	0	1	1	0	2	0	0	1	1	1	2	0	0	1	2	1	2	2	0	0	1	2	0	0	0	1	0	0	2	0	1	0	0	0
432	0	1	1	0	1	2	0	0	2	0	0	0	1	0	0	0	0	0	0	2	0	0	1	1	0	1	0	0	0	2	0	1	2	1	0	1	2	0	0	2	1	0	1	2	1	1	0	0	2
433	1	2	1	0	0	0	0	0	1	0	0	1	1	0	1	0	1	1	0	2	0	0	1	1	1	1	0	0	0	2	1	2	2	0	0	0	1	0	0	0	0	0	1	2	0	1	0	0	0
434	0	2	0	0	1	1	1	0	1	0	1	0	2	0	0	0	0	1	1	1	0	1	0	2	0	1	0	0	0	2	2	1	1	1	0	2	2	0	0	0	0	0	0	2	0	0	0	0	0
435	0	1	2	1	1	1	1	1	1	0	0	0	1	0	0	0	0	1	1	1	1	0	0	2	0	0	0	0	1	2	0	2	2	0	0	1	1	1	0	1	0	0	0	1	0	0	0	0	1
436	0	0	2	0	1	1	2	0	1	0	0	1	2	0	2	0	0	2	0	2	0	0	0	2	0	0	0	1	1	1	1	1	1	2	0	2	0	0	0	1	0	2	0	2	0	0	0	0	1
437	0	1	1	0	1	1	1	0	0	0	1	0	0	0	0	0	0	2	1	0	1	0	1	1	1	1	0	0	0	1	2	1	2	1	0	1	1	0	0	1	0	0	0	1	0	0	0	0	0
438	0	2	1	1	0	0	0	0	2	0	0	0	0	0	0	0	0	1	1	1	0	1	0	2	0	1	0	0	1	2	0	0	0	2	0	2	1	0	0	1	0	0	0	1	0	0	0	0	0
439	0	0	2	0	0	0	1	0	0	0	0	1	0	0	0	0	0	1	0	1	0	0	1	1	0	1	0	0	0	2	1	1	1	1	1	1	1	1	0	0	0	0	1	1	0	1	0	0	0
440	1	2	1	2	0	0	2	0	0	0	1	1	1	0	1	0	1	1	1	1	1	0	0	2	0	1	0	1	0	0	2	1	2	1	0	1	2	0	0	0	0	0	1	1	1	0	0	2	0
441	1	1	2	1	0	0	2	0	0	0	1	1	1	0	1	0	0	2	2	0	0	0	1	1	1	0	0	0	0	2	0	2	2	2	0	2	2	0	0	0	0	0	2	2	1	0	1	1	0
442	1	0	2	0	0	0	1	0	0	0	1	0	0	0	0	0	0	1	1	1	0	0	0	2	0	0	0	0	0	1	0	1	1	1	0	1	1	0	0	1	0	0	0	2	0	1	0	0	0
443	0	0	2	0	0	0	0	0	2	0	0	0	1	0	0	0	0	0	0	2	0	0	2	0	0	0	0	0	1	2	0	0	1	2	1	2	1	0	0	1	0	2	0	2	0	0	0	0	1
444	0	2	0	0	0	0	1	1	1	0	0	0	0	0	0	0	0	0	0	2	0	0	1	1	0	1	0	1	1	2	2	1	1	1	1	1	1	0	0	1	0	0	1	2	1	1	0	0	1
445	0	2	0	1	0	0	2	1	0	0	1	0	2	0	1	0	0	1	1	1	0	0	0	2	0	0	0	0	0	1	1	0	1	2	1	2	2	0	0	0	1	0	0	2	1	1	0	0	0
446	1	1	1	0	0	0	1	0	2	0	0	0	1	0	1	0	0	1	1	1	1	0	0	2	0	1	0	0	0	1	1	2	2	0	0	1	0	0	0	2	0	0	0	1	0	0	0	0	0
447	0	1	1	0	0	0	1	1	0	0	0	0	1	0	0	0	0	1	0	1	0	0	0	2	0	1	1	0	1	2	0	1	2	1	1	1	1	1	1	1	0	0	0	2	0	0	0	0	0
448	0	1	1	0	0	0	2	1	0	0	1	0	0	0	0	0	0	1	1	1	1	0	0	2	0	2	0	0	0	2	1	1	1	2	1	2	1	1	1	1	0	0	1	1	1	1	0	0	0
449	0	0	1	0	0	0	1	1	1	0	0	1	2	0	1	0	0	1	0	1	0	0	0	2	0	2	0	0	0	2	0	1	1	1	0	1	1	0	0	2	0	0	0	2	0	1	0	0	0
450	1	2	0	0	0	0	0	0	0	0	1	1	1	0	1	0	0	1	1	1	0	1	0	2	0	0	0	0	0	1	1	1	1	0	0	1	1	0	0	0	0	1	0	2	1	0	0	0	0
451	0	2	1	0	0	0	0	0	0	0	1	0	0	0	0	0	0	0	0	2	0	0	0	2	0	1	0	0	0	2	0	1	2	2	2	2	1	0	0	1	0	0	0	0	2	0	0	1	0
452	0	2	1	0	0	0	0	0	1	0	0	0	1	0	0	0	0	1	1	1	0	0	1	1	0	1	0	0	1	2	0	2	2	1	1	1	2	0	1	1	1	1	0	1	0	1	1	1	0
453	0	1	2	1	0	0	1	1	1	0	0	0	1	0	0	0	0	1	1	1	1	0	0	2	0	1	0	0	0	2	2	1	2	1	0	2	2	0	0	0	0	1	0	2	0	0	0	0	1
454	1	1	1	1	1	1	1	0	0	1	2	0	0	0	0	0	0	1	1	1	1	0	0	2	0	1	0	0	0	1	1	1	2	0	0	1	2	0	0	1	0	0	0	1	0	0	0	0	1
455	0	2	1	0	0	0	2	1	0	1	1	0	1	0	1	1	0	0	0	1	0	0	1	1	0	1	0	0	1	2	1	2	2	0	0	1	2	0	0	1	1	1	0	2	0	0	0	0	1
456	0	0	2	0	0	0	2	0	0	0	2	0	1	0	0	0	0	0	0	2	0	0	1	1	1	1	1	0	1	2	0	1	1	1	0	2	2	0	0	0	0	0	1	2	1	1	0	0	0
457	1	2	0	1	0	0	1	0	0	0	0	0	0	0	0	0	0	0	1	1	1	0	1	1	0	2	1	0	0	2	0	2	2	1	0	2	2	1	0	0	0	0	0	1	0	1	0	0	0
458	0	2	0	0	0	0	1	0	1	0	1	1	2	0	2	0	0	1	1	1	1	1	0	2	0	1	0	0	0	1	2	1	2	0	0	1	1	0	0	1	0	0	0	1	0	1	1	0	0
459	0	0	1	0	0	0	1	0	0	1	1	0	0	0	0	0	0	1	1	1	1	0	0	2	0	1	0	0	0	2	1	2	2	0	0	1	0	0	0	1	0	1	0	1	0	1	1	0	0
460	1	1	1	0	0	1	1	0	1	0	0	0	2	0	0	0	0	1	1	1	1	0	0	2	0	1	0	0	1	2	0	1	2	1	0	1	1	0	0	2	1	0	0	1	0	0	1	0	0
461	0	1	1	1	0	0	1	0	1	0	0	0	0	0	0	0	1	1	1	1	0	1	0	2	0	1	0	0	0	1	1	1	1	1	0	1	2	0	0	1	1	0	0	1	0	0	0	0	0
462	0	1	1	0	0	0	1	1	1	0	0	0	2	0	0	0	0	0	0	2	0	0	0	2	0	0	0	2	2	1	1	0	0	2	0	2	2	0	0	0	0	0	0	1	0	1	0	0	1
463	1	1	1	0	0	0	1	1	1	0	0	0	0	0	0	0	0	1	1	0	1	0	0	2	0	1	0	0	1	2	0	1	1	1	0	1	1	1	1	1	0	0	0	1	0	1	0	1	0
464	0	0	2	0	0	0	1	1	1	0	0	0	0	0	0	0	0	0	0	2	0	0	0	2	0	1	0	0	1	2	0	1	1	2	1	1	1	0	0	0	0	0	1	2	0	0	0	1	1
465	0	1	2	1	0	0	0	0	1	0	0	0	1	0	0	0	0	2	1	1	1	1	0	2	0	0	0	2	2	2	0	0	2	1	0	2	0	0	0	1	0	0	0	2	0	0	0	0	0
466	0	2	1	1	0	0	1	0	2	0	0	0	0	0	0	0	0	1	1	1	1	0	0	2	0	0	0	0	0	2	0	0	0	1	0	1	2	0	0	0	1	0	0	1	0	0	0	1	0
467	1	0	2	0	1	1	0	0	0	0	1	0	1	0	0	0	0	1	0	1	0	0	0	2	0	1	0	0	0	2	1	0	0	2	0	2	1	0	0	1	0	0	1	1	0	1	1	1	0
468	1	1	1	0	0	0	1	1	1	0	0	0	2	0	0	0	0	1	2	0	1	0	1	1	0	1	0	0	1	2	0	1	2	1	0	1	1	0	0	0	0	0	1	2	1	1	1	0	0
469	1	1	0	0	0	0	1	1	1	0	0	0	1	0	1	0	0	0	0	2	0	1	0	2	0	0	0	1	0	1	1	1	1	1	0	1	2	0	0	1	0	1	0	1	1	1	0	0	0
470	1	2	0	1	0	0	0	0	1	0	1	0	0	0	0	0	0	0	1	1	1	0	2	0	1	0	0	0	0	2	1	1	1	1	0	2	2	0	0	0	0	0	0	1	0	0	1	0	0
471	0	2	0	0	0	0	1	0	1	0	1	1	1	0	1	0	0	0	0	2	0	0	1	1	0	2	0	2	2	1	2	1	1	1	1	1	1	0	0	2	0	2	0	2	0	0	0	0	0
472	1	1	1	1	0	0	1	0	1	0	0	0	1	0	2	0	0	1	0	1	0	0	0	2	0	0	0	0	0	2	2	1	1	1	0	1	1	0	0	2	0	0	2	2	1	0	0	1	0
473	1	1	1	1	0	0	1	0	2	0	0	1	1	0	1	0	0	0	0	1	0	0	0	2	0	0	0	1	1	2	1	2	2	0	0	1	1	0	0	2	0	0	1	2	2	0	0	1	0
474	0	1	2	0	0	0	2	0	0	1	2	0	0	0	0	0	0	2	1	0	1	0	0	2	0	2	0	0	0	1	1	1	1	0	0	1	0	0	0	1	0	0	0	2	0	0	1	0	1
475	1	0	1	0	0	0	2	1	0	0	0	1	1	0	1	0	0	2	1	1	0	0	0	2	0	1	0	0	0	2	1	0	1	2	0	2	1	0	0	1	0	0	1	2	2	2	0	0	0
476	0	2	1	0	0	0	2	0	0	0	2	1	1	0	1	0	0	0	0	2	0	0	0	2	0	1	0	1	1	0	1	1	2	1	0	1	2	0	0	0	0	0	0	2	0	2	0	1	0
477	0	1	1	1	0	0	1	1	1	0	0	0	1	0	0	0	0	1	0	1	0	0	0	2	0	1	0	0	0	2	0	2	2	1	1	1	0	0	0	1	0	0	0	1	1	1	1	0	0
478	0	0	2	0	0	1	0	0	2	0	0	1	1	0	1	0	0	1	1	1	1	0	0	2	0	1	1	1	1	2	1	1	1	2	1	2	1	0	0	2	0	1	0	2	2	1	0	0	0
479	0	2	1	0	0	0	1	0	0	1	1	1	1	0	1	0	1	2	1	0	1	0	2	0	0	0	0	1	2	2	1	1	1	2	1	2	2	0	0	1	0	0	0	1	0	0	0	0	0
480	0	2	1	0	0	0	1	0	2	0	0	1	2	0	2	1	0	1	1	1	0	0	0	2	0	1	0	0	1	2	0	2	2	2	0	2	1	0	0	2	0	1	0	1	1	1	0	0	1
481	0	2	1	0	0	0	2	1	0	0	0	0	1	0	0	0	0	0	0	2	0	0	0	2	0	1	0	1	1	2	2	1	1	2	0	2	1	0	0	1	0	0	1	2	2	0	0	2	0
482	1	2	0	0	0	0	2	0	1	0	0	0	2	1	0	1	0	1	1	1	1	0	0	2	0	0	0	0	1	2	0	2	2	1	1	2	1	0	0	2	0	0	0	1	0	1	0	0	0
483	0	2	0	0	0	0	1	0	0	0	1	0	0	0	0	0	0	1	0	1	0	0	0	2	0	0	1	1	1	2	0	1	1	0	0	1	2	0	0	2	1	0	0	2	0	2	0	0	0
484	1	1	1	0	0	0	0	0	1	0	0	0	1	0	0	0	0	0	0	2	0	0	0	2	0	1	0	0	1	2	0	1	1	1	1	1	0	0	0	1	0	0	0	1	1	1	0	0	1
485	0	1	1	0	0	0	2	0	0	0	1	0	1	0	0	0	0	1	1	1	1	0	0	2	0	1	0	0	0	2	0	1	1	1	1	1	1	0	0	0	0	0	1	2	1	1	0	0	1
486	0	1	2	0	0	0	2	0	1	0	1	0	1	0	0	0	0	0	0	2	0	0	0	2	0	0	0	0	1	2	0	2	1	1	0	2	2	0	0	1	0	1	0	1	1	0	0	0	0
487	0	1	2	0	0	0	1	0	1	1	1	0	1	0	0	0	0	0	0	2	0	0	0	2	0	0	0	1	1	2	1	2	2	0	0	0	1	1	0	1	0	0	0	2	0	1	0	0	0
488	0	1	1	0	1	2	1	1	0	0	0	0	0	0	0	0	0	0	0	2	0	0	2	0	0	0	0	1	2	1	1	1	2	1	0	1	2	0	0	0	0	0	0	2	1	1	0	0	0
489	0	0	2	1	0	0	0	0	1	0	0	0	0	0	0	0	0	1	1	1	0	0	0	2	0	1	0	1	1	1	2	2	2	0	0	1	2	0	0	0	1	0	0	2	0	0	0	0	1
490	1	2	0	1	0	0	1	1	1	0	0	0	0	0	0	0	1	2	1	1	1	0	0	2	0	1	0	1	1	2	0	0	0	1	0	1	1	0	0	2	0	1	1	2	1	0	0	0	0
491	1	1	1	0	1	1	1	0	1	0	1	0	0	0	0	0	0	0	0	2	0	0	1	1	0	2	0	0	0	2	1	0	1	2	1	2	1	0	0	0	0	2	0	2	0	0	0	2	0
492	1	2	0	0	0	0	1	0	1	1	1	1	2	0	1	0	1	2	0	1	0	0	0	2	0	1	0	1	0	0	2	2	2	0	0	1	1	1	1	1	0	0	0	0	2	0	0	0	0
493	0	2	1	1	0	0	2	0	2	0	0	0	0	0	0	0	0	0	0	2	0	0	0	2	0	1	0	0	0	2	0	1	2	2	1	2	0	0	0	2	0	0	0	1	0	0	0	1	0
494	0	2	0	0	0	0	0	0	2	0	0	0	0	0	0	0	0	0	1	1	1	1	0	2	0	1	1	0	0	2	0	2	2	0	0	0	1	0	0	2	1	0	1	1	1	0	0	1	0
495	0	2	0	0	0	0	2	1	0	0	1	0	0	0	0	0	1	2	0	1	0	0	0	2	0	0	0	0	0	2	0	1	2	1	0	1	1	0	0	1	0	0	1	2	0	1	0	0	0
496	0	1	1	0	1	1	1	0	1	0	0	0	1	0	0	0	0	1	1	1	0	0	0	2	0	1	0	0	0	2	2	2	2	1	0	2	2	0	0	1	1	0	2	2	1	0	0	0	0
497	1	2	1	0	0	0	1	0	0	1	2	0	1	0	1	1	0	1	1	1	0	0	0	2	0	1	0	2	2	1	2	1	1	1	0	1	1	0	0	0	0	0	1	1	1	1	0	0	2
498	1	1	1	1	0	0	1	0	2	0	0	0	0	0	0	0	0	1	1	1	0	0	0	2	0	1	0	1	2	2	1	0	0	2	0	2	1	0	0	1	0	0	0	0	0	1	0	0	0
499	0	0	2	1	1	1	2	1	0	0	0	0	1	0	1	1	0	1	1	0	1	0	0	2	0	2	0	0	1	2	1	1	2	2	2	2	1	1	0	1	0	2	0	2	0	1	0	1	0
500	1	2	0	0	0	0	0	0	1	0	0	0	0	0	0	0	0	2	2	0	0	0	0	2	0	1	0	0	0	1	1	1	2	0	0	2	1	0	0	2	0	0	0	1	0	0	0	1	0
501	1	1	2	0	1	1	1	0	1	0	0	0	1	0	1	1	0	0	1	1	1	0	0	2	0	0	0	0	0	2	1	1	1	1	0	1	2	1	1	0	0	0	1	1	1	1	0	0	0
502	0	2	1	1	0	0	0	0	2	0	0	0	0	0	0	0	0	0	0	2	0	0	0	2	0	1	0	1	1	2	1	1	1	2	1	2	1	0	0	0	0	0	1	1	1	0	0	0	0
503	0	0	2	0	0	0	1	0	2	0	0	0	0	0	0	0	0	0	0	2	0	0	0	2	0	2	0	0	0	1	1	1	1	2	0	0	1	0	0	2	0	0	0	0	0	1	0	0	0
504	0	1	2	1	0	0	1	0	1	0	0	1	1	0	1	0	0	2	1	0	0	0	0	2	0	2	0	0	0	2	1	1	1	2	0	1	1	0	0	1	0	0	1	2	1	1	1	0	0
505	1	1	1	1	1	1	1	0	1	0	1	1	1	0	1	0	0	1	1	1	0	0	0	2	0	0	0	2	2	1	1	0	0	0	0	1	0	0	0	1	1	0	0	2	0	0	0	0	0
506	1	0	2	1	1	1	2	0	1	0	1	1	1	0	1	0	0	2	2	0	0	0	0	2	0	1	0	0	0	1	0	1	1	1	0	1	0	0	0	1	0	0	1	1	0	1	0	0	1
507	1	1	1	0	0	0	0	0	1	0	0	0	0	0	0	0	0	2	1	1	1	0	0	2	0	0	0	2	2	0	2	1	0	2	1	2	2	1	0	0	0	1	0	1	1	1	0	0	0
508	0	0	2	0	0	0	1	0	0	0	1	0	0	0	0	0	0	2	2	0	0	0	1	1	0	1	0	0	0	1	2	1	2	0	0	1	1	0	0	0	0	1	0	2	0	0	2	0	0
509	0	1	1	1	0	0	1	0	0	0	0	2	2	0	2	0	0	2	2	0	1	0	0	2	0	0	0	1	1	0	1	0	0	2	0	2	1	1	1	1	0	0	0	0	2	0	0	0	1
510	0	1	2	0	0	0	1	0	0	0	1	0	0	0	0	0	0	1	0	1	0	0	0	2	0	1	1	1	1	2	0	0	2	0	0	1	0	0	0	2	0	0	0	2	1	1	0	0	0
511	1	2	2	1	0	0	2	0	0	0	2	0	0	0	0	0	0	1	1	1	0	0	1	1	1	2	0	0	1	2	1	1	0	2	1	2	1	0	0	2	0	1	0	1	1	0	1	0	0
512	1	1	2	0	0	0	2	0	1	0	1	0	0	0	0	0	0	1	0	1	0	0	0	2	0	1	0	0	0	2	0	1	1	2	0	2	2	0	0	1	0	0	2	2	1	1	0	1	0
513	0	2	1	0	0	0	1	1	1	0	0	0	0	0	0	0	0	0	0	2	0	0	1	1	1	0	0	1	1	1	0	1	1	1	0	2	0	0	0	1	0	0	0	2	0	2	0	0	1
514	0	0	2	0	0	0	1	0	1	0	1	1	2	0	1	0	0	0	1	1	0	0	0	2	0	1	0	0	0	1	0	1	1	1	0	1	1	0	0	1	0	2	0	2	0	0	0	0	1
515	1	2	0	0	0	0	2	0	0	0	0	0	1	0	0	0	0	0	0	2	0	0	0	2	0	1	0	0	1	2	1	1	2	1	0	1	2	0	0	1	0	0	0	0	0	1	0	1	1
516	0	1	2	1	0	0	2	0	0	0	2	0	0	0	0	0	1	2	1	1	1	2	0	2	0	1	0	1	1	1	2	1	1	0	0	1	2	0	0	1	0	0	1	1	0	0	0	0	0
517	1	1	1	0	0	0	0	0	1	0	0	0	1	0	1	1	0	0	0	2	0	0	0	2	0	0	0	0	1	2	0	2	2	0	0	0	1	0	0	1	0	0	1	2	1	1	0	0	0
518	1	2	0	0	0	0	1	1	0	0	0	2	2	0	2	0	0	1	0	1	0	0	0	2	0	1	0	1	1	2	1	1	1	1	1	1	2	0	0	1	0	0	0	0	0	0	0	1	0
519	0	2	1	1	0	0	1	0	1	1	1	0	1	0	0	0	0	2	2	0	1	0	0	2	0	1	0	0	0	2	0	2	2	1	0	2	0	0	0	2	0	0	0	2	1	0	0	0	0
520	1	1	1	1	0	0	2	0	0	0	0	1	1	1	0	1	0	0	1	1	1	0	0	2	0	1	0	1	2	1	1	1	1	2	2	2	1	0	0	1	0	0	1	1	0	1	0	0	0
521	0	0	1	0	0	0	2	0	0	0	2	0	1	0	1	0	0	0	1	1	1	0	1	1	0	0	0	0	0	2	0	1	1	2	1	2	1	0	0	2	0	0	0	2	0	2	0	1	0
522	0	0	2	0	1	1	1	0	1	0	0	0	1	0	1	1	0	1	0	1	0	0	0	2	0	2	0	1	1	0	2	1	2	2	0	2	0	0	0	1	0	1	0	1	1	0	0	0	0
523	1	0	2	0	0	0	1	0	1	0	0	0	0	0	0	0	0	1	0	1	0	0	1	1	1	1	1	1	1	1	1	2	2	2	1	2	1	1	1	1	0	1	0	2	1	0	0	0	0
524	0	1	2	0	0	0	1	1	1	0	0	0	1	0	1	0	0	1	1	1	1	0	0	2	0	2	0	0	0	1	2	1	2	1	0	2	0	0	0	1	0	0	0	1	0	1	0	0	0
525	0	1	2	1	0	0	2	0	0	0	0	0	0	0	0	0	0	0	0	2	1	0	1	1	0	1	0	0	0	1	0	0	0	1	1	2	1	0	0	1	0	0	0	1	0	0	0	0	0
526	0	1	1	0	0	0	2	0	1	0	0	1	1	0	0	0	0	0	0	2	1	0	0	2	0	2	0	2	2	2	0	1	2	1	0	2	2	0	1	1	1	0	0	1	0	1	0	0	0
527	1	0	2	0	1	1	1	0	0	0	1	1	1	0	1	0	0	1	1	0	0	0	0	2	0	2	0	1	1	2	2	0	1	2	0	2	2	0	0	1	0	0	0	2	0	1	0	0	0
528	1	2	0	0	0	0	1	0	1	0	1	0	0	0	0	0	0	1	1	1	0	0	0	2	0	1	0	1	1	2	0	2	2	2	2	2	2	0	0	0	0	0	0	0	2	2	1	1	0
529	1	0	2	1	1	1	1	1	0	0	0	0	0	0	0	0	0	1	1	1	0	0	0	2	0	1	0	0	0	1	2	1	1	1	0	1	2	1	1	0	0	1	0	1	0	1	0	0	1
530	0	1	1	1	0	0	1	0	0	0	0	0	0	0	0	0	0	0	0	2	0	0	0	2	0	1	0	0	0	1	1	1	1	2	0	2	1	0	0	2	0	0	0	1	0	1	1	1	0
531	0	1	1	1	0	0	1	0	0	0	1	0	1	0	1	1	1	2	1	1	0	0	0	2	0	2	1	0	0	1	1	1	1	2	2	2	1	1	1	0	0	1	0	2	1	0	0	0	1
532	0	1	1	0	0	0	2	0	0	0	2	0	0	0	0	0	0	1	0	1	0	0	0	2	0	0	1	1	1	2	0	2	2	0	0	1	1	0	0	2	0	0	0	2	0	0	0	0	0
533	1	1	1	0	0	0	2	0	0	0	0	0	1	0	1	1	0	0	0	2	0	0	1	1	1	1	1	0	0	2	0	1	1	1	0	2	0	0	0	1	0	0	0	1	0	0	0	0	0
534	0	0	2	0	0	0	1	0	1	0	0	1	1	0	1	0	0	1	1	1	1	0	1	1	0	1	2	1	1	2	1	1	1	2	0	2	1	0	0	2	0	2	0	2	0	0	1	0	1
535	1	2	1	0	0	0	1	0	1	0	1	0	0	0	0	0	0	0	0	2	0	0	0	2	0	0	0	1	1	2	2	2	2	0	0	1	1	0	0	1	0	0	0	1	0	0	0	0	1
536	0	2	1	1	0	0	1	0	0	0	0	1	2	0	1	0	0	1	1	1	1	0	1	1	1	1	0	1	1	2	1	1	1	0	0	1	1	0	0	1	0	0	0	2	0	2	0	2	0
537	1	1	1	0	1	1	0	0	1	0	1	0	0	0	0	0	1	2	2	0	1	0	0	2	0	1	0	1	2	2	0	1	1	0	0	0	1	0	0	1	0	0	0	1	0	0	0	0	0
538	0	0	2	0	1	1	1	0	0	0	1	0	2	0	1	0	0	0	1	1	1	1	0	2	0	1	0	0	0	1	1	1	2	1	0	1	0	0	0	1	0	1	1	2	1	0	0	0	0
539	0	2	1	0	0	0	1	0	0	0	0	0	1	0	0	0	0	1	2	0	1	0	0	2	0	1	0	1	1	1	2	1	1	1	1	1	1	0	0	1	0	0	0	2	0	0	0	0	0
540	0	1	1	0	1	1	0	0	0	0	1	0	0	0	0	0	0	1	1	0	1	0	0	2	0	2	0	2	2	2	2	2	2	0	0	0	1	0	0	0	0	0	0	1	0	1	0	0	0
541	0	1	1	1	1	1	0	0	2	0	0	0	1	0	0	0	0	0	0	2	0	0	0	2	0	2	0	2	2	1	2	1	1	1	0	1	1	0	0	1	0	0	0	1	0	0	0	0	1
542	0	1	1	0	0	0	1	0	1	0	1	0	1	0	0	0	0	1	1	1	1	0	1	1	0	0	0	2	2	2	0	1	1	2	0	0	2	0	0	1	0	1	0	2	0	0	0	0	1
543	1	1	1	0	0	0	1	0	0	1	2	1	1	0	1	0	0	1	1	0	1	1	0	2	0	2	0	1	1	2	1	0	0	2	0	2	1	0	0	0	0	0	1	1	1	1	0	0	0
544	1	2	1	1	0	0	2	1	0	0	1	1	2	0	1	0	0	2	1	0	1	1	0	2	0	1	1	1	1	2	0	0	0	2	0	2	2	0	0	1	0	0	0	1	0	0	0	0	0
545	1	1	1	1	0	0	0	0	1	0	0	0	1	0	1	1	0	1	1	1	1	1	0	2	0	1	0	0	1	2	0	0	0	1	0	1	2	0	0	1	1	1	1	2	1	0	0	0	0
546	0	1	1	1	0	0	0	0	1	0	0	0	1	0	0	0	0	1	1	1	1	1	1	1	1	0	0	0	1	2	1	1	2	2	2	2	2	0	0	0	0	0	0	2	0	0	0	0	1
547	1	0	2	0	1	1	2	0	0	0	1	0	1	0	0	0	0	2	1	1	1	1	0	2	0	0	0	0	1	2	0	0	1	2	0	2	2	1	1	1	0	0	1	2	2	0	0	2	0
548	1	1	2	1	0	0	2	1	0	0	0	0	1	0	0	0	0	0	0	2	1	0	0	2	0	1	0	1	1	1	1	0	1	2	0	2	1	0	0	1	0	0	1	1	1	1	0	0	0
549	0	1	2	1	0	0	1	0	0	0	2	0	0	0	0	0	0	0	0	2	0	0	1	1	0	1	0	0	0	1	1	1	1	1	0	1	1	0	0	1	0	1	0	1	1	1	0	0	0
550	0	2	0	0	0	0	2	0	1	0	0	0	0	0	0	0	0	0	0	2	0	1	0	2	0	2	0	0	0	1	1	2	2	0	0	2	0	0	0	1	0	0	1	1	0	1	1	0	0
551	1	2	0	0	0	0	2	1	0	0	0	1	1	0	1	0	0	0	0	2	0	0	0	2	0	0	0	2	2	2	0	1	1	1	0	1	1	0	0	1	0	0	0	1	0	0	0	0	0
552	1	2	0	1	0	0	2	0	0	0	1	0	0	0	0	0	0	2	2	0	0	0	0	2	0	2	0	0	0	2	1	1	1	2	0	2	2	1	0	0	0	0	0	0	0	1	0	0	0
553	1	0	2	0	1	1	1	0	1	0	0	0	0	0	0	0	0	2	2	0	0	0	0	2	0	2	0	0	0	1	0	1	1	2	0	2	2	0	1	1	1	0	0	0	0	1	0	0	0
554	1	2	0	0	0	0	2	0	1	0	1	0	1	0	1	0	0	0	0	2	0	0	0	2	0	0	0	0	0	2	1	2	2	0	0	1	2	0	0	1	0	0	0	1	0	0	1	0	0
555	1	1	1	1	0	0	1	0	1	0	1	0	0	0	0	0	0	1	1	1	1	0	1	1	0	0	0	0	0	2	1	1	1	0	0	0	2	0	0	0	0	1	0	2	0	0	1	1	0
556	0	1	1	0	1	1	1	0	1	1	2	1	1	0	1	0	0	1	2	0	1	0	1	1	0	1	0	1	2	2	1	1	1	1	0	1	1	0	0	1	0	0	0	0	1	1	0	0	0
557	1	0	1	0	0	0	0	0	1	0	0	1	2	0	2	1	0	0	0	2	0	0	0	2	0	0	0	0	0	2	1	0	0	1	0	1	0	0	0	2	0	0	0	1	0	0	0	0	0
558	0	1	2	1	0	0	2	1	0	0	0	0	2	0	1	1	0	0	1	1	1	0	0	2	0	1	0	2	2	2	2	2	2	1	0	2	1	0	0	1	0	0	1	2	1	1	0	1	0
559	1	1	1	0	0	0	1	0	1	0	0	0	0	0	0	0	0	1	0	1	0	0	0	2	0	2	0	2	2	2	2	2	2	0	0	0	1	1	1	1	0	0	0	1	0	1	0	1	0
560	1	0	2	0	1	1	0	0	1	0	0	0	1	1	0	1	0	1	1	1	1	0	0	2	0	2	0	0	0	1	0	1	1	0	0	1	1	0	0	1	0	0	0	2	0	2	0	1	0
561	1	0	2	0	2	2	1	0	0	0	0	0	1	0	0	0	0	2	1	0	0	0	0	2	0	1	0	1	2	2	0	0	0	0	0	1	2	0	0	0	0	1	0	2	1	0	0	0	0
562	1	2	0	0	0	0	1	1	1	0	0	0	0	0	0	0	0	1	1	1	0	0	1	1	1	0	0	1	2	1	1	2	2	1	0	2	1	0	0	1	0	0	0	1	0	1	0	0	0
563	0	1	1	0	0	1	2	0	0	0	1	0	1	0	0	0	0	1	1	1	1	0	0	2	0	0	0	0	0	1	1	2	1	2	1	2	0	0	0	2	0	0	0	0	2	0	0	1	0
564	1	1	2	0	0	0	1	0	0	0	1	0	0	0	0	0	0	1	1	1	1	0	0	2	0	1	0	1	1	2	2	2	2	0	0	0	2	0	0	0	0	0	0	1	0	1	1	0	1
565	0	1	1	1	0	0	0	0	1	0	0	0	0	0	0	0	0	1	0	1	0	1	1	1	0	1	0	0	0	2	1	1	1	1	0	1	2	0	0	1	0	2	0	2	0	0	0	0	0
566	1	1	2	0	0	0	1	0	1	1	1	0	0	0	0	0	0	0	1	1	1	0	0	2	0	1	1	0	0	1	1	1	2	0	0	2	1	1	1	1	0	0	0	2	0	0	0	0	0
567	0	1	1	0	1	1	2	1	0	0	1	1	1	0	1	0	0	0	1	1	1	0	0	2	0	2	0	1	1	2	0	1	1	2	0	2	1	0	0	1	0	0	0	2	0	2	0	0	0
568	1	2	1	0	0	0	1	1	1	0	0	0	2	0	1	1	0	0	0	1	0	0	1	1	0	1	0	0	1	2	0	1	1	1	0	2	1	0	0	1	0	0	1	1	1	0	0	0	1
569	0	2	1	1	0	0	2	0	0	0	2	1	1	0	1	0	0	1	1	1	1	0	0	2	0	0	0	0	0	1	0	2	2	1	0	2	2	0	0	0	0	2	0	2	0	1	0	0	1
570	1	1	2	1	0	0	2	1	0	0	0	1	1	0	1	0	0	1	0	1	0	0	1	1	0	0	0	2	2	2	1	1	2	1	0	1	1	0	0	1	0	0	0	1	0	1	0	0	0
571	1	0	2	1	0	0	0	0	0	0	0	0	0	0	0	0	0	0	0	2	0	0	0	2	0	0	0	0	0	1	2	0	0	2	0	2	2	0	0	1	0	1	1	2	0	1	2	0	0
572	1	1	0	0	0	0	2	0	1	0	1	0	0	0	0	0	0	0	0	2	0	0	0	2	0	1	0	1	1	2	0	1	2	1	0	1	2	0	0	0	0	1	0	2	0	0	0	0	0
573	0	1	2	1	0	0	1	0	1	0	0	1	0	0	0	0	0	1	0	1	0	0	0	2	0	2	0	2	2	2	1	0	0	2	0	2	1	0	0	1	0	0	0	0	0	1	1	0	0
574	1	1	1	0	1	1	0	0	0	0	0	0	2	0	1	1	0	2	1	0	0	1	0	2	0	1	0	0	0	1	1	0	1	2	0	2	1	0	0	2	1	0	1	2	1	1	0	0	0
575	0	1	2	1	1	1	2	0	1	0	1	1	2	1	1	1	0	0	0	2	0	0	0	2	0	0	0	1	1	1	0	1	1	1	0	1	1	0	0	1	0	0	1	1	1	2	0	0	0
576	1	0	2	1	0	0	0	0	2	0	0	0	1	0	0	0	0	2	0	1	0	1	0	2	0	1	0	1	0	1	2	0	0	0	0	1	1	0	0	1	0	1	0	1	0	2	1	0	1
577	0	1	1	1	0	0	2	0	0	0	1	0	0	0	0	0	0	2	2	0	0	0	1	1	1	1	0	0	1	2	1	1	1	1	0	1	2	0	0	1	0	0	1	2	1	0	0	0	0
578	0	1	1	1	0	0	1	1	0	0	0	1	1	0	0	0	0	1	1	1	1	0	0	2	0	2	0	1	1	0	1	0	0	1	0	1	1	0	0	0	0	0	0	2	0	0	0	0	0
579	1	2	0	0	0	0	1	1	0	0	0	1	1	1	0	1	0	0	1	1	1	0	0	2	0	1	0	2	2	1	2	1	2	0	0	1	1	0	0	2	0	0	1	2	1	0	1	0	0
580	1	2	1	0	0	1	1	0	1	0	1	0	0	0	0	0	1	2	2	0	2	0	0	2	0	1	0	1	1	0	1	2	2	1	0	1	1	0	0	1	0	0	0	1	0	0	0	0	0
581	1	0	2	0	0	0	0	0	1	0	1	1	0	0	0	0	0	1	1	1	0	0	0	2	0	0	0	1	2	2	1	1	2	1	0	1	2	0	0	0	0	2	0	2	0	0	0	0	0
582	1	0	2	0	0	0	1	0	2	0	0	1	2	0	1	0	1	2	2	0	1	0	1	1	0	1	0	1	0	1	1	1	2	0	0	2	1	0	0	0	0	0	0	2	0	0	1	0	1
583	1	1	1	1	0	0	0	0	1	0	0	0	1	0	0	0	0	1	1	1	1	0	0	2	0	0	0	0	0	2	1	1	1	1	1	2	0	0	0	1	0	0	0	2	0	1	1	0	0
584	0	2	0	0	0	0	2	1	0	0	0	0	1	0	0	0	0	1	1	1	1	0	0	2	0	1	0	2	2	1	2	0	0	1	0	1	1	0	0	1	0	0	0	2	0	1	1	0	0
585	1	1	1	1	1	1	1	0	1	0	1	2	2	0	2	0	0	1	2	0	1	0	0	2	0	0	0	0	0	2	0	1	1	2	0	1	1	0	0	2	0	0	0	2	0	2	0	1	0
586	1	2	0	0	0	0	1	1	1	0	0	1	2	1	0	1	0	0	0	2	0	0	0	2	0	1	0	0	0	2	1	1	1	1	0	2	1	1	1	1	0	0	0	2	0	2	1	0	0
587	1	2	1	0	0	0	1	1	0	0	0	1	2	1	0	1	0	1	1	1	1	0	0	2	0	2	0	0	0	2	0	2	2	1	0	1	2	1	1	1	1	0	0	1	1	1	0	0	0
588	1	1	1	1	0	0	1	0	0	0	0	0	0	0	0	0	0	0	0	2	0	0	0	2	0	0	0	0	1	2	0	2	2	1	0	1	1	0	0	1	0	0	2	2	1	0	0	0	0
589	0	2	1	1	0	0	1	0	0	0	1	1	0	0	0	0	0	1	1	1	1	0	0	2	0	2	0	1	1	2	2	1	1	1	0	1	2	0	0	0	0	0	2	2	1	1	0	0	1
590	1	1	1	1	0	0	1	0	1	0	1	0	0	0	0	0	0	1	0	1	0	0	0	2	0	0	0	1	2	2	0	0	2	1	0	2	2	0	0	1	0	1	0	2	1	0	1	0	1
591	0	1	1	1	0	0	1	0	1	0	0	0	1	0	1	1	0	0	0	1	0	0	1	1	0	1	0	0	0	2	1	1	1	1	0	1	0	0	0	2	0	0	1	1	1	1	0	0	0
592	0	1	1	0	0	1	2	1	0	0	0	0	1	0	1	0	0	0	0	2	0	0	0	2	0	1	0	1	1	2	2	0	1	2	0	2	2	0	0	1	0	0	0	1	0	1	0	0	0
593	0	0	1	0	0	0	1	1	1	0	0	0	1	0	0	0	0	1	2	0	2	0	0	2	0	0	0	0	0	2	0	1	1	1	1	1	1	0	0	1	0	0	0	1	1	0	0	0	0
594	1	1	2	0	0	0	2	0	2	0	0	0	0	0	0	0	1	2	1	1	0	0	0	2	0	0	0	1	2	2	0	1	1	2	1	2	1	0	0	1	0	0	0	0	0	1	1	0	1
595	1	0	2	0	0	0	1	0	0	0	0	0	1	0	1	1	0	0	1	1	1	0	1	1	1	1	0	0	2	2	0	2	2	1	1	1	1	2	1	1	1	0	0	1	0	1	0	0	0
596	1	2	1	0	0	0	2	1	0	0	0	0	1	0	0	0	0	0	0	2	1	0	0	2	0	1	0	0	1	2	1	0	1	1	0	2	1	0	0	2	0	0	0	2	0	0	0	0	0
597	0	2	1	0	0	0	1	0	1	0	0	1	1	0	1	0	0	1	1	1	0	0	0	2	0	1	0	0	0	2	1	1	2	2	2	2	2	0	0	0	0	0	0	1	0	0	1	0	0
598	0	0	1	0	0	0	2	1	0	0	1	0	0	0	0	0	0	1	0	2	0	0	2	0	1	0	0	0	1	2	1	1	1	1	0	1	1	0	0	1	0	0	0	2	0	2	0	0	0
599	1	1	1	0	0	0	2	1	0	0	0	0	0	0	0	0	1	2	2	0	1	1	0	2	0	1	0	0	1	2	0	2	2	1	0	1	0	0	0	2	0	0	0	1	0	1	0	0	0
600	1	1	1	0	0	0	1	0	1	0	0	1	1	0	1	0	0	0	0	2	0	0	0	2	0	1	0	1	2	2	0	1	1	1	0	1	1	1	1	1	0	1	0	2	1	0	0	1	0
601	1	0	2	0	0	0	1	0	0	0	1	0	2	0	1	1	0	0	1	1	1	0	0	2	0	0	1	1	1	2	0	1	1	1	0	1	0	0	0	1	0	0	0	1	1	1	2	0	0
602	0	1	1	0	0	1	2	0	0	0	1	1	1	0	1	0	0	1	1	1	0	0	0	2	0	1	1	0	1	2	0	1	1	1	0	2	2	0	1	1	1	0	1	1	0	1	0	1	0
603	0	2	1	1	0	0	1	0	2	0	0	0	0	0	0	0	0	0	1	1	1	0	1	2	0	0	0	0	0	2	1	1	1	1	0	2	2	0	0	0	1	0	0	2	0	1	0	0	0
604	1	1	1	0	0	0	2	1	0	0	1	1	2	0	2	0	0	0	0	2	0	0	0	2	0	0	0	0	0	2	0	2	2	2	1	2	1	0	0	0	0	0	1	2	0	1	0	0	0
605	0	2	1	0	0	0	2	1	0	0	1	0	0	0	0	0	0	0	0	2	0	0	0	2	0	2	0	1	1	1	1	1	1	0	0	1	1	1	0	1	0	0	1	2	0	0	0	1	1
606	1	1	1	0	0	0	0	0	1	0	0	0	0	0	0	0	0	2	1	1	1	0	0	2	0	0	0	1	1	0	1	1	2	1	0	1	1	1	1	1	0	0	0	1	0	0	1	1	0
607	0	0	2	0	0	0	0	0	2	0	0	0	0	0	0	0	1	2	0	2	0	0	1	1	1	1	1	1	1	2	0	0	0	1	0	1	1	0	0	0	0	0	0	2	0	1	0	0	0
608	0	1	1	0	0	0	1	0	0	0	0	0	1	0	0	0	0	2	1	1	1	0	2	0	1	1	0	1	1	2	2	2	2	0	0	1	2	0	0	0	0	0	0	2	0	1	1	0	1
609	0	1	2	0	0	0	2	1	0	0	1	0	1	0	0	0	1	0	1	1	1	1	0	2	0	1	0	0	2	2	0	2	2	0	0	1	1	0	0	0	0	1	0	2	1	0	0	0	2
610	0	0	2	0	0	0	0	0	0	0	0	0	1	0	1	0	0	1	1	1	1	0	0	2	0	0	0	1	1	2	2	1	1	2	0	2	0	0	0	1	0	1	0	1	0	1	1	0	0
611	1	1	1	0	1	1	0	0	2	0	0	1	2	0	2	0	0	1	0	2	0	0	0	2	0	1	0	0	1	2	0	1	1	2	1	2	0	1	1	1	0	0	0	2	0	1	0	1	0
612	0	0	2	0	0	0	0	0	1	0	1	0	1	0	0	0	0	1	1	1	1	0	0	2	0	1	0	0	0	2	2	0	1	2	0	2	0	0	0	1	0	0	1	2	1	1	1	1	0
613	1	1	2	1	0	0	1	0	1	0	0	0	0	0	0	0	0	0	0	2	0	0	0	2	0	0	0	0	0	1	1	1	1	1	0	1	1	0	0	2	1	0	0	1	0	1	1	1	0
614	1	0	2	0	0	0	2	1	0	0	1	0	1	1	0	1	0	0	0	2	0	0	0	2	0	1	0	1	1	1	1	1	2	1	1	1	2	1	1	1	0	0	0	2	0	1	1	0	0
615	1	1	2	0	0	0	2	1	0	0	0	1	2	0	1	0	0	0	0	2	1	0	1	1	1	1	0	0	0	1	1	2	2	2	1	2	2	0	0	1	0	0	0	1	0	1	0	0	0
616	1	0	2	0	1	1	0	0	2	0	0	1	2	0	1	0	0	2	1	0	1	0	0	2	0	0	0	1	2	2	1	1	0	0	0	2	1	1	1	0	0	0	1	1	1	0	0	0	0
617	0	1	1	1	0	0	1	1	1	0	0	1	2	0	2	1	0	0	1	1	1	1	0	2	0	2	0	1	2	2	1	1	1	2	2	2	2	0	0	0	1	0	0	1	0	0	0	0	0
618	0	2	0	0	0	0	0	0	2	0	0	1	1	0	1	0	1	1	1	1	0	0	0	2	0	0	0	0	0	1	0	1	1	1	0	1	0	0	0	1	1	0	1	1	1	1	0	0	0
619	1	2	0	1	0	0	0	0	1	0	0	0	1	0	0	0	0	0	1	1	1	0	0	2	0	1	0	1	1	2	0	2	2	2	0	2	1	1	0	0	0	0	0	2	0	0	0	0	0
620	0	0	2	1	1	1	2	1	0	0	0	0	0	0	0	0	0	1	1	0	1	0	1	1	1	1	0	1	2	2	1	2	1	2	1	2	1	0	0	2	0	0	1	1	1	1	1	0	0
621	0	0	2	0	2	2	1	1	0	0	0	0	2	0	1	1	0	1	1	1	0	0	0	2	0	1	0	0	2	2	0	1	2	1	1	1	0	0	0	1	0	0	0	1	1	1	0	0	0
622	0	1	2	1	0	0	1	0	2	0	0	0	2	0	1	1	0	2	0	1	0	0	0	2	0	2	0	0	1	2	1	2	2	1	0	0	0	0	0	2	0	0	0	2	1	1	0	0	0
623	1	2	1	0	0	0	1	1	0	0	0	1	2	0	2	0	0	0	0	2	0	1	0	2	0	0	0	1	2	2	0	1	1	2	0	2	1	0	0	2	0	0	0	1	0	1	0	0	2
624	1	1	1	1	0	0	1	0	1	0	0	0	0	0	0	0	0	1	1	1	0	1	0	2	0	0	0	1	1	2	0	2	2	0	0	0	2	1	1	1	0	0	1	1	1	0	1	0	0
625	0	1	2	1	0	0	2	1	0	0	0	0	1	0	1	1	0	1	1	1	1	0	0	2	0	0	0	0	0	1	1	1	1	1	0	1	1	0	0	0	0	1	0	1	1	1	0	1	0
626	0	2	0	0	0	0	0	0	1	0	0	0	1	0	1	0	0	0	0	1	0	1	0	2	0	1	0	1	1	2	1	1	1	1	0	2	1	0	0	1	0	0	0	1	0	1	1	1	0
627	0	1	2	1	1	1	2	1	0	0	0	2	1	0	1	0	1	2	2	0	1	0	0	2	0	0	0	2	2	1	2	1	1	1	0	2	2	0	0	1	0	0	1	1	1	2	0	0	0
628	1	1	1	0	1	1	1	0	1	0	1	0	1	0	1	1	0	1	1	1	1	0	0	2	0	0	0	0	1	2	1	0	1	1	0	1	2	0	0	0	0	0	1	1	0	0	0	0	0
629	0	2	1	0	0	1	1	0	2	0	0	1	1	0	1	0	1	2	0	2	0	0	0	2	0	1	0	1	2	2	1	1	2	1	0	2	1	0	0	2	0	1	0	1	1	1	0	0	0
630	1	0	2	0	0	0	2	0	1	0	1	0	1	0	1	1	0	0	0	2	0	0	0	2	0	1	0	1	1	1	2	1	1	1	1	1	1	0	0	1	0	0	0	0	0	0	0	0	0
631	0	1	2	0	1	1	1	1	1	0	0	1	1	0	1	0	0	0	0	2	0	0	0	2	0	1	0	0	2	2	0	2	2	0	0	1	0	0	0	0	0	0	0	2	0	1	0	1	0
632	1	1	2	1	0	0	2	1	0	0	1	0	0	0	0	0	0	0	0	1	0	0	0	2	0	0	0	0	1	2	0	1	1	2	0	2	1	0	0	0	0	1	0	2	0	0	0	0	0
633	1	1	1	0	1	2	0	0	1	0	0	0	0	0	0	0	0	0	0	2	0	0	0	2	0	0	0	1	1	2	1	2	2	0	0	0	1	0	0	0	0	1	0	2	0	0	1	0	0
634	1	1	1	0	1	1	0	0	1	0	0	0	0	0	0	0	0	0	0	2	0	1	0	2	0	1	0	0	0	2	0	1	1	2	0	2	2	0	0	1	1	1	0	2	1	0	0	1	1
635	0	0	1	0	0	0	1	1	0	0	0	0	1	0	0	0	0	1	0	0	0	0	0	2	0	1	0	0	0	2	0	0	1	1	0	1	2	0	0	0	0	0	0	2	0	1	0	0	2
636	1	1	2	1	0	0	1	0	0	0	0	0	0	0	0	0	0	2	1	1	1	1	0	2	0	1	0	2	2	2	0	1	1	0	0	1	1	0	0	1	0	1	0	1	1	1	0	0	0
637	1	2	1	0	0	0	2	0	1	0	1	0	1	0	1	0	0	2	1	1	1	0	0	2	0	1	0	0	1	2	1	1	2	1	0	2	1	0	0	0	0	0	0	2	0	1	0	0	0
638	1	1	1	1	1	1	2	1	0	0	1	0	0	0	0	0	0	0	0	2	0	0	0	2	0	1	0	1	1	2	2	0	1	1	0	1	1	1	0	1	0	2	0	2	0	1	0	0	0
639	1	0	1	0	0	0	0	0	1	0	0	0	0	0	0	0	0	1	1	1	0	2	0	2	0	1	0	0	0	2	1	1	1	2	1	2	2	0	0	0	0	1	0	1	1	0	0	0	0
640	0	1	2	1	0	0	0	0	1	0	1	1	2	0	2	0	0	0	1	1	1	0	0	2	0	0	0	1	1	2	1	0	0	2	0	2	1	0	0	1	0	1	0	2	0	1	0	0	0
641	0	2	0	0	0	0	1	0	1	0	1	0	0	0	0	0	0	0	1	1	1	0	0	2	0	0	0	0	0	2	1	1	2	1	1	1	1	1	0	0	0	0	1	2	1	1	0	0	0
642	1	1	2	1	0	0	1	0	0	0	1	0	0	0	0	0	0	1	1	1	0	0	0	2	0	2	1	0	0	2	0	1	1	0	0	1	1	0	0	0	0	0	0	2	0	1	1	0	1
643	1	2	1	1	0	0	2	0	0	0	2	1	1	0	1	0	0	1	1	1	1	0	0	2	0	1	0	1	1	0	2	1	1	1	0	1	2	0	0	0	0	0	1	1	0	1	0	0	0
644	1	2	0	0	0	0	0	0	1	0	1	0	1	0	1	0	0	0	1	1	0	0	0	2	0	1	0	0	0	1	1	0	2	0	0	2	1	0	0	1	0	0	0	1	0	0	0	0	0
645	0	2	1	2	0	0	0	0	0	0	1	1	1	0	1	0	0	0	0	2	0	0	0	2	0	2	0	0	0	2	1	1	2	2	0	2	2	0	1	2	1	0	0	2	0	2	1	1	0
646	0	2	0	0	0	0	0	0	0	0	1	0	0	0	0	0	0	1	1	1	1	0	0	2	0	1	0	1	1	2	2	1	1	2	0	2	1	0	0	2	0	0	0	2	0	0	0	0	0
647	0	0	2	0	1	1	0	0	1	0	0	0	1	0	1	0	0	1	0	2	0	0	0	2	0	2	0	0	0	2	0	1	2	2	2	2	1	0	0	0	0	1	0	2	1	0	0	0	0
648	1	1	1	0	0	0	1	0	0	0	1	0	0	0	0	0	0	2	1	1	1	0	0	2	0	2	0	1	2	2	1	2	2	1	1	2	1	0	0	1	0	0	0	1	1	0	0	0	0
649	1	1	2	1	0	0	1	1	1	0	0	1	1	0	1	0	0	1	0	1	0	1	0	2	0	2	0	1	1	2	0	1	1	1	0	2	1	0	0	0	0	0	0	2	0	0	0	0	1
650	0	1	2	1	0	0	0	0	2	0	0	1	1	0	1	0	0	1	1	1	1	0	0	2	0	0	0	0	0	2	2	0	2	2	1	2	1	0	0	1	0	0	0	2	0	0	0	0	1
651	1	2	0	0	0	0	1	1	0	0	0	0	0	0	0	0	0	0	0	2	0	0	0	2	0	1	0	0	0	2	0	1	1	0	0	1	2	1	1	0	0	1	0	2	2	0	0	0	0
652	0	1	1	0	0	0	1	1	1	0	1	0	1	0	0	0	0	1	1	1	0	0	0	2	0	0	1	1	1	2	1	1	1	2	1	2	1	0	0	1	0	0	0	0	0	1	0	0	1
653	0	0	2	0	0	0	0	0	0	0	1	0	1	1	0	0	0	1	1	1	1	0	0	2	0	0	0	1	2	1	1	1	1	2	0	1	2	0	0	1	0	0	1	2	1	0	0	0	0
654	0	1	2	1	0	0	0	0	0	0	1	0	0	0	0	0	0	0	0	2	0	0	0	2	0	1	0	0	0	2	1	1	1	2	1	1	1	0	0	0	0	0	0	1	1	0	0	0	0
655	1	1	2	2	0	0	0	0	1	0	2	0	1	0	0	0	0	1	1	1	1	0	0	2	0	0	0	0	0	2	1	1	2	1	0	1	2	0	0	0	0	0	0	2	0	1	0	0	0
656	0	2	0	0	0	0	1	1	1	0	0	2	2	0	2	0	0	0	0	2	1	0	0	2	0	1	0	0	0	2	1	1	1	1	0	1	1	0	0	2	0	0	1	1	1	1	0	0	0
657	1	2	1	0	0	1	0	0	2	0	0	1	2	0	1	0	0	1	1	1	1	0	1	1	1	2	1	0	1	2	0	1	1	1	0	2	0	0	0	1	0	0	1	2	1	1	1	0	0
658	1	2	0	0	0	0	2	0	0	0	2	1	2	0	1	0	0	1	0	1	0	0	1	1	1	0	1	0	0	1	1	1	1	1	1	1	0	0	0	2	0	0	0	2	0	1	0	0	0
659	1	1	2	0	0	0	2	0	0	0	0	1	0	0	0	0	0	0	1	1	0	0	0	2	0	1	0	0	0	1	1	1	1	2	2	2	1	0	0	1	0	0	1	2	1	1	1	1	0
660	1	0	2	0	1	1	1	0	1	0	1	0	1	0	0	0	0	0	0	2	0	0	1	1	0	1	1	0	0	2	0	2	2	2	0	2	2	0	0	0	0	0	0	2	0	0	0	0	0
661	0	1	1	1	0	0	1	1	1	0	0	0	1	0	1	1	0	0	1	1	1	0	1	1	0	1	0	0	1	2	1	2	2	2	0	2	2	0	0	1	0	0	1	2	0	1	0	0	1
662	0	0	2	2	1	1	0	0	1	0	0	1	2	0	2	1	0	2	1	0	1	0	0	2	0	1	0	0	0	2	1	1	1	2	0	1	1	1	1	0	0	1	0	2	1	0	1	0	0
663	0	2	0	0	1	1	1	1	0	0	0	1	1	0	1	0	0	1	2	0	1	0	1	1	1	1	1	0	0	1	1	0	0	2	0	2	1	1	0	0	0	0	0	2	1	1	0	0	0
664	0	1	2	0	0	0	0	0	2	0	0	1	1	0	1	0	0	2	0	2	0	0	1	1	0	1	1	0	0	2	0	1	1	2	1	2	2	0	0	0	0	0	0	2	1	1	0	0	2
665	1	1	0	0	0	0	2	0	0	0	1	0	0	0	0	0	0	1	1	1	0	0	1	1	0	0	0	0	1	2	0	2	2	1	1	1	1	0	0	1	0	0	0	0	0	0	1	0	0
666	0	1	2	0	0	0	2	1	0	0	1	0	1	0	0	0	0	2	1	0	1	0	0	2	0	1	0	0	0	2	0	1	1	2	0	2	2	1	1	0	0	0	1	2	1	1	0	0	0
667	1	1	1	0	0	0	0	0	2	0	0	1	1	0	1	0	0	0	0	2	0	0	0	2	0	1	0	0	0	2	1	0	1	1	0	1	2	0	0	1	0	0	0	1	0	1	1	0	1
668	1	1	1	1	0	0	1	0	0	0	0	0	0	0	0	0	0	0	0	2	0	0	0	2	0	0	0	0	0	2	1	1	1	2	1	2	0	0	0	2	0	2	0	2	0	0	1	1	0
669	1	0	1	0	0	0	1	0	2	0	0	0	0	0	0	0	0	0	1	1	1	1	0	2	0	1	0	0	2	2	0	1	2	1	0	1	1	0	0	2	0	0	1	1	1	0	0	0	0
670	0	0	2	1	1	1	1	0	1	1	0	0	0	0	0	0	0	0	0	2	0	0	0	2	0	2	0	1	1	1	1	2	2	0	0	1	1	0	0	2	1	0	0	2	0	1	0	0	0
671	1	0	2	0	1	1	2	1	0	0	1	0	0	0	0	0	0	0	0	2	0	0	0	2	0	0	0	2	2	1	2	1	1	2	1	2	2	0	0	0	0	0	0	1	0	1	1	0	0
672	1	2	0	0	0	0	1	0	0	0	0	1	1	0	1	0	0	0	0	2	0	0	0	2	0	0	0	0	0	1	0	1	1	2	1	2	1	0	0	2	0	1	0	2	1	0	0	0	0
673	0	1	1	1	0	0	1	0	0	0	0	0	0	0	0	0	0	0	1	1	1	1	0	2	0	1	1	0	0	1	1	1	1	1	0	1	1	0	0	2	0	0	0	1	0	1	1	0	0
674	0	1	1	0	0	0	1	1	1	0	0	0	0	0	0	0	0	1	1	1	1	0	0	2	0	1	0	1	1	2	1	1	1	2	1	1	1	1	1	0	0	0	1	1	1	0	1	1	0
675	1	0	2	0	1	1	1	0	1	0	1	0	1	0	0	0	0	1	0	2	0	0	0	2	0	1	0	0	1	1	0	0	0	2	1	2	2	0	0	0	0	0	2	2	1	1	0	0	0
676	1	0	2	0	1	1	2	0	0	0	2	0	0	0	0	0	0	0	1	1	1	0	0	2	0	2	1	2	2	2	1	1	2	1	0	1	1	0	0	1	0	0	0	2	0	0	0	0	0
677	0	0	1	0	0	0	2	0	0	0	0	1	1	0	1	0	0	1	0	2	0	0	1	1	0	1	0	0	0	2	1	1	1	1	0	1	1	0	0	1	0	0	0	1	0	1	0	0	0
678	1	1	1	0	1	1	1	1	1	0	0	1	2	0	1	0	0	1	1	0	0	0	0	2	0	0	0	0	0	2	0	1	1	1	1	1	2	0	0	2	1	1	0	1	0	1	0	0	1
679	1	2	0	0	0	0	2	1	0	0	1	0	1	0	0	0	0	1	1	1	0	0	1	1	1	0	1	0	1	2	0	2	2	0	0	1	1	0	0	2	1	1	0	1	0	1	0	0	0
680	1	1	2	1	0	0	1	0	1	0	1	1	2	0	1	0	0	1	1	0	0	0	0	2	0	0	0	0	1	2	1	1	2	1	1	1	0	0	0	1	0	1	0	2	1	1	0	0	0
681	0	1	2	0	0	0	1	1	1	0	0	1	2	0	1	0	0	0	0	2	0	0	0	2	0	1	0	0	0	2	0	0	1	2	1	2	1	0	0	2	0	0	1	2	1	0	0	0	0
682	1	2	1	0	0	0	2	1	0	0	1	0	0	0	0	0	1	1	0	2	0	0	1	1	0	0	0	2	2	2	2	1	1	2	0	2	2	1	1	1	1	0	2	2	1	1	0	0	0
683	1	2	2	1	0	0	2	0	2	0	0	1	0	0	0	0	0	0	0	2	0	0	1	1	0	0	0	0	2	2	0	2	2	1	1	2	2	0	0	1	0	0	0	2	0	2	0	0	0
684	0	0	1	0	0	0	0	0	1	0	1	1	1	0	1	0	0	1	1	1	1	0	1	1	0	1	0	0	2	2	0	1	1	1	0	2	2	1	1	1	0	1	0	2	1	1	0	0	1
685	1	1	1	0	0	0	0	0	2	0	0	1	2	0	1	0	0	1	0	1	0	0	1	1	0	1	0	1	1	1	2	2	2	0	0	1	2	0	0	0	0	0	0	1	0	0	0	0	0
686	1	1	1	0	0	0	1	0	1	0	1	0	1	0	2	0	0	2	2	0	1	0	1	1	0	1	0	0	0	2	0	1	1	1	0	2	2	0	0	1	0	0	0	1	0	1	0	0	0
687	0	2	0	0	0	0	2	0	1	0	1	0	0	0	0	0	0	2	0	1	0	1	0	2	0	0	0	1	1	2	0	1	1	1	0	1	1	0	0	1	0	0	0	0	1	0	1	0	1
688	0	2	0	0	0	0	2	1	0	0	1	1	2	0	1	0	0	1	0	1	0	0	0	2	0	0	1	1	1	2	0	2	2	0	0	0	1	0	0	1	1	0	0	2	1	0	0	0	0
689	1	2	0	0	0	0	1	1	1	0	0	0	0	0	0	0	0	0	0	2	0	0	0	2	0	1	0	0	1	2	0	1	1	0	0	1	2	0	0	1	0	0	0	2	0	0	0	0	0
690	0	2	1	0	0	0	1	0	1	1	1	1	1	0	1	0	0	0	0	2	0	0	0	2	0	0	0	1	1	2	2	2	2	1	0	1	2	0	0	0	0	0	1	2	1	0	0	0	0
691	0	0	2	0	0	0	1	0	1	0	0	0	0	0	0	0	0	2	2	0	0	0	1	1	0	1	0	0	0	2	0	1	1	1	0	1	1	0	0	1	0	0	1	2	2	2	0	1	0
692	1	0	2	0	1	1	1	0	2	0	0	0	0	0	0	0	0	1	0	2	0	1	0	2	0	2	0	0	1	2	1	1	0	0	0	1	1	1	1	1	0	0	0	2	0	1	0	0	0
693	0	2	0	0	0	0	1	1	1	0	0	0	0	0	0	0	0	0	0	2	0	0	0	2	0	1	0	0	0	2	0	0	0	1	0	1	1	0	0	1	0	0	0	1	0	0	0	1	1
694	1	1	1	0	0	0	0	0	1	0	0	0	2	0	1	1	0	1	1	0	1	1	0	2	0	0	0	0	0	2	1	1	1	0	0	1	1	0	0	2	0	1	0	2	0	0	0	0	0
695	1	1	1	0	1	1	1	0	0	0	0	1	1	0	1	0	0	0	0	2	0	0	0	2	0	1	0	1	1	1	1	1	1	1	0	2	0	0	0	2	1	0	1	2	1	1	0	1	0
696	1	1	2	1	0	0	1	0	0	1	1	0	1	0	1	0	0	0	1	1	1	0	0	2	0	2	0	0	2	2	0	1	2	1	0	1	2	0	0	2	1	1	0	1	1	1	0	0	0
697	0	1	1	1	0	0	2	0	1	0	0	0	0	0	0	0	0	0	0	2	0	0	1	1	1	1	0	0	0	1	0	2	2	1	0	2	1	1	1	1	1	0	0	0	0	0	0	1	0
698	0	0	2	0	1	1	1	0	1	0	0	1	1	0	1	0	1	2	1	0	1	0	2	0	1	0	0	2	2	0	2	0	0	2	1	2	1	2	1	1	1	0	0	1	0	1	0	0	1
699	0	2	1	0	0	0	1	0	1	0	1	1	1	0	1	0	0	2	0	1	1	0	0	2	0	1	0	0	0	2	1	1	1	0	0	1	1	0	0	0	0	0	1	2	1	1	0	0	0
700	1	1	1	0	0	1	1	0	0	0	1	0	0	0	0	0	0	1	1	1	1	0	0	2	0	0	0	1	2	2	0	0	1	1	0	2	1	1	0	1	0	0	1	1	1	1	0	0	0
701	1	2	1	0	0	0	0	0	1	0	0	0	1	0	0	0	0	0	0	2	0	0	0	2	0	1	0	0	0	2	0	2	2	1	0	2	2	0	0	0	0	1	0	2	1	0	0	0	0
702	0	1	1	0	0	0	1	1	1	0	0	1	2	0	2	1	0	0	0	2	1	0	0	2	0	0	0	0	0	1	0	1	1	2	0	1	0	0	0	2	0	1	0	2	0	0	0	0	0
703	1	1	2	1	0	0	2	0	0	0	0	1	1	0	1	0	0	0	0	2	0	1	0	2	0	1	0	2	2	1	1	1	1	1	0	1	2	0	0	0	0	1	0	2	0	1	0	0	0
704	0	2	0	0	0	0	2	0	1	0	1	0	0	0	0	0	1	0	1	1	1	0	0	2	0	0	1	1	1	2	0	1	1	2	1	2	2	0	0	0	1	0	0	1	0	1	0	0	0
705	0	2	0	0	0	0	1	0	0	0	0	0	0	0	0	0	0	0	1	1	1	0	0	2	0	1	1	0	0	1	1	1	2	2	1	2	2	0	0	1	0	2	0	2	0	1	0	0	0
706	1	2	1	1	0	0	2	0	0	0	0	0	1	0	0	0	0	0	1	1	1	0	0	2	0	2	0	0	0	1	0	1	1	0	0	1	1	0	0	1	0	0	1	2	0	0	1	0	0
707	0	0	2	0	0	0	0	0	1	0	0	0	0	0	0	0	0	1	2	0	1	0	0	2	0	1	0	0	0	1	1	1	2	2	1	2	1	0	0	1	0	0	0	1	0	0	0	0	0
708	0	0	2	1	0	0	2	1	0	1	1	0	2	0	2	1	0	0	0	2	1	0	0	2	0	1	0	0	1	2	0	0	0	2	1	2	1	0	0	2	0	1	0	1	1	1	0	0	0
709	0	0	2	0	1	1	1	0	1	0	0	0	1	0	1	1	0	2	1	0	1	0	0	2	0	1	0	0	1	2	1	2	2	2	0	1	2	0	0	1	0	0	0	0	1	0	0	0	0
710	0	1	1	1	0	0	2	0	0	0	1	0	2	1	0	1	0	0	0	2	0	1	0	2	0	0	0	0	0	1	0	1	1	1	0	1	1	1	1	0	0	0	1	1	1	2	0	0	0
711	1	1	1	0	0	0	2	0	0	0	1	1	1	0	1	0	0	0	0	2	0	0	2	0	1	0	0	1	2	2	1	1	1	1	1	1	1	0	0	2	0	2	0	2	1	0	0	0	2
712	0	2	1	0	0	0	1	1	0	0	0	1	1	0	1	0	0	0	0	2	0	0	1	1	1	1	1	0	0	1	1	1	1	1	0	1	2	1	0	0	0	1	1	2	0	1	0	0	1
713	1	1	1	0	1	1	1	0	1	0	0	2	1	0	1	0	0	1	0	1	0	0	0	2	0	0	0	0	1	2	0	1	1	1	1	1	2	0	0	1	0	0	0	2	0	0	0	0	0
714	0	0	2	1	1	1	1	1	1	0	0	0	1	0	1	0	0	0	0	2	0	0	0	2	0	2	0	0	1	2	0	2	2	2	0	2	0	0	0	2	0	0	0	2	0	1	0	0	1
715	1	0	1	0	0	0	1	1	1	0	0	0	0	0	0	0	0	1	1	1	1	0	0	2	0	1	0	0	0	2	0	0	0	2	0	2	2	0	0	0	0	0	0	2	1	1	0	0	0
716	1	0	2	0	1	1	2	1	0	0	1	1	2	1	0	1	0	0	0	2	1	0	0	2	0	0	0	0	0	1	2	0	0	2	0	2	2	0	0	1	0	0	1	1	1	0	1	1	0
717	1	2	0	0	0	0	1	1	1	0	0	0	0	0	0	0	0	0	0	2	0	0	1	1	0	0	0	0	1	2	0	2	2	0	0	1	2	0	1	1	1	0	1	1	1	1	0	0	0
718	0	0	2	1	1	1	0	0	0	0	1	1	2	0	2	1	0	1	1	1	1	1	0	2	0	1	0	0	0	2	2	1	1	2	0	2	1	0	0	2	0	0	0	1	0	1	1	0	0
719	1	1	1	1	0	0	2	0	1	0	1	1	2	0	1	0	0	1	0	1	0	0	0	2	0	0	0	0	0	1	1	2	2	0	0	0	0	0	0	1	0	0	0	2	0	1	0	0	1
720	0	2	0	0	0	0	1	0	0	0	1	0	0	0	0	0	0	1	1	1	1	0	1	1	1	0	1	1	1	1	1	1	1	2	0	2	2	0	0	1	0	0	1	2	0	0	0	0	0
721	0	2	1	0	0	0	0	0	2	0	0	0	0	0	0	0	0	1	0	1	0	0	0	2	0	0	0	1	1	2	2	2	2	0	0	0	0	0	0	1	0	0	0	1	0	0	0	1	1
722	0	2	0	0	0	0	0	0	1	0	0	1	2	0	2	1	0	0	1	1	1	0	1	1	0	2	0	0	1	2	1	0	2	0	0	1	0	0	0	1	0	0	1	1	1	2	0	0	1
723	0	1	1	1	0	0	1	0	1	0	1	1	2	0	1	0	0	1	1	1	1	0	0	2	0	1	1	0	0	1	0	1	1	1	0	2	1	0	0	2	0	0	0	0	1	1	0	2	0
724	0	0	1	0	0	0	2	0	0	0	2	1	2	0	1	0	0	1	2	0	1	0	0	2	0	1	0	0	0	2	0	1	1	0	0	0	2	0	0	0	1	0	0	0	1	0	0	0	1
725	0	2	0	0	0	0	0	0	1	0	0	1	1	0	1	0	0	1	1	1	1	1	0	2	0	1	0	1	2	2	1	1	1	0	0	1	1	0	0	1	0	1	1	2	1	0	0	0	0
726	0	2	0	0	0	0	1	0	2	0	0	0	1	0	1	1	0	0	0	2	0	0	0	2	0	0	0	1	1	2	0	2	2	2	0	1	2	0	0	0	0	0	1	1	1	2	0	0	0
727	0	1	2	0	0	0	1	0	0	0	0	0	1	0	1	0	1	1	1	1	1	0	1	1	0	1	0	0	0	2	0	0	0	1	0	2	2	0	0	0	1	1	0	1	1	1	0	0	0
728	0	0	2	0	1	1	2	0	1	0	0	1	1	0	1	0	0	2	2	0	0	0	0	2	0	1	0	0	1	2	0	0	0	1	0	1	1	1	0	0	0	0	1	2	1	1	0	1	0
729	0	1	1	0	0	0	1	1	1	0	1	0	0	0	0	0	0	0	0	1	0	0	0	2	0	0	1	1	1	2	0	1	2	1	0	1	2	0	0	1	0	2	0	2	0	0	0	0	0
730	1	0	2	0	1	1	1	0	1	0	1	0	0	0	0	0	0	0	0	2	0	0	0	2	0	1	1	0	0	2	0	1	1	1	0	1	2	0	0	1	0	0	0	0	1	0	0	0	0
731	0	2	0	0	0	0	1	0	1	0	1	0	1	0	1	1	0	2	0	1	0	0	1	1	1	1	0	1	2	1	1	2	2	0	0	0	1	0	0	0	1	1	0	2	1	0	1	0	0
732	1	2	0	1	0	0	1	0	1	0	0	0	1	0	0	0	0	1	2	0	1	0	0	2	0	1	0	1	2	2	1	1	1	1	0	1	1	1	0	0	0	0	0	2	0	0	0	0	0
733	0	2	0	0	0	0	0	0	1	0	1	0	0	0	0	0	0	2	1	0	1	0	2	0	0	0	0	2	2	1	2	2	2	0	0	1	0	0	0	0	0	0	0	1	0	1	0	0	0
734	0	1	1	0	0	0	1	0	1	1	0	1	1	0	1	0	0	0	0	2	0	0	1	1	0	1	0	2	2	2	2	2	2	0	0	1	2	1	1	1	0	0	0	0	0	1	0	0	1
735	1	1	2	1	0	0	1	0	1	0	1	0	0	0	0	0	0	0	0	2	0	0	0	2	0	0	0	1	2	2	1	2	2	0	0	0	2	0	0	1	1	0	0	2	0	1	0	0	0
736	0	2	1	0	0	0	1	0	1	1	1	0	1	0	0	0	0	2	2	0	1	0	0	2	0	1	0	1	1	1	1	1	2	2	0	2	1	0	0	2	0	0	0	2	0	1	0	0	0
737	0	0	2	0	0	0	1	0	1	0	1	0	0	0	0	0	0	1	0	1	0	1	0	2	0	1	0	0	0	2	2	1	1	2	1	2	2	0	1	2	2	0	0	1	0	0	0	0	0
738	1	1	2	1	0	0	1	1	1	0	0	0	1	0	0	0	0	1	0	2	0	0	0	2	0	0	1	0	0	1	1	1	1	1	0	2	1	0	0	2	1	0	0	2	0	0	1	0	1
739	0	2	0	1	0	0	2	0	0	0	0	1	2	0	1	0	0	1	0	1	0	0	0	2	0	2	0	0	0	2	1	1	1	2	1	2	1	1	1	1	0	0	0	0	0	0	0	0	0
740	0	2	1	0	0	0	1	0	1	0	1	1	1	0	1	0	0	2	0	1	0	1	0	2	0	1	0	1	1	2	1	2	2	0	0	0	2	0	0	1	0	0	1	1	0	1	0	0	0
741	0	1	2	1	0	0	1	0	2	0	0	1	0	0	0	0	0	1	1	1	0	0	0	2	0	0	0	0	0	1	1	1	1	2	1	2	1	0	0	1	0	0	1	2	1	0	0	0	0
742	0	2	1	0	1	1	0	0	1	0	1	0	0	0	0	0	0	0	0	2	0	0	0	2	0	0	0	0	0	2	0	0	0	1	0	2	2	1	1	0	0	1	1	2	1	0	0	1	0
743	0	1	2	1	0	0	1	0	1	0	0	0	0	0	0	0	0	1	1	1	0	0	0	2	0	0	0	0	1	2	0	1	1	1	0	2	1	0	0	1	0	0	0	1	0	1	0	0	0
744	1	0	2	0	0	0	2	0	0	0	1	1	1	0	1	0	0	1	0	1	0	0	2	0	0	0	0	2	2	2	2	2	2	0	0	1	1	1	1	1	1	0	1	2	1	0	0	0	1
745	0	2	0	0	0	0	2	0	0	0	2	0	1	0	0	0	1	2	0	1	0	0	0	2	0	1	1	1	1	1	1	1	1	1	1	1	0	0	0	2	1	1	0	2	0	0	0	0	0
746	0	1	1	1	0	0	1	0	1	0	1	0	1	0	0	0	1	1	1	1	1	0	0	2	0	0	0	1	1	1	2	1	2	0	0	2	2	1	1	0	0	0	0	1	0	0	0	0	0
747	0	1	1	1	0	0	1	0	0	0	1	0	0	0	0	0	0	2	2	0	0	0	1	1	0	1	0	1	1	2	0	1	1	1	0	1	2	0	0	1	1	0	1	1	1	1	0	0	1
748	0	2	0	1	0	0	2	0	0	0	0	1	1	0	1	0	0	0	0	2	0	0	2	0	0	0	0	0	1	2	0	1	1	1	0	1	0	0	0	2	1	0	0	2	0	0	0	0	0
749	1	1	1	0	0	0	1	1	1	0	0	0	1	0	0	0	0	2	1	0	1	0	0	2	0	1	0	1	1	2	2	1	1	1	0	1	2	0	0	1	0	1	0	2	1	0	0	0	1
750	0	1	1	0	0	0	0	0	0	0	1	0	0	0	0	0	0	0	0	2	0	0	1	1	0	0	0	0	0	1	0	1	1	2	1	1	1	0	0	1	0	2	0	2	0	0	0	0	1
751	1	0	2	0	1	1	2	1	0	0	0	1	1	0	1	0	0	1	1	1	0	0	0	2	0	1	0	1	1	2	0	0	0	2	0	2	0	0	0	1	0	0	1	1	1	2	0	0	1
752	1	1	2	0	1	1	1	0	0	0	0	1	2	0	2	0	0	1	1	0	1	0	0	2	0	1	0	0	0	2	0	1	1	1	0	2	2	0	0	1	0	0	0	2	0	1	1	1	0
753	0	0	2	1	0	0	1	1	1	0	0	0	0	0	0	0	0	2	1	0	1	0	1	1	1	0	0	0	1	2	1	1	1	2	1	2	0	0	0	1	0	0	0	1	0	0	1	0	0
754	0	0	2	0	1	1	1	1	1	1	0	0	0	0	0	0	0	1	0	1	0	0	0	2	0	1	0	0	0	2	0	2	2	0	0	1	2	0	1	1	1	1	0	1	1	0	1	0	0
755	0	1	1	0	0	0	1	1	1	0	0	0	2	0	1	0	1	2	0	1	0	0	0	2	0	1	1	1	1	2	1	1	1	1	0	1	2	0	0	1	0	0	0	1	0	1	0	1	0
756	0	1	2	0	0	0	2	0	0	0	1	0	0	0	0	0	0	1	2	0	1	0	1	1	0	0	0	1	2	2	0	1	1	1	0	1	1	1	1	1	0	1	0	1	0	1	1	1	0
757	1	1	1	0	1	1	1	1	1	0	1	0	0	0	0	0	0	0	0	1	0	0	0	2	0	2	0	0	0	2	1	2	2	1	1	1	2	0	1	2	1	2	0	2	1	0	0	0	0
758	0	2	1	0	0	0	2	1	0	0	0	0	1	0	0	0	0	0	0	2	0	0	1	1	0	1	0	0	1	2	1	1	1	1	0	2	1	0	0	2	0	0	1	1	1	1	0	0	0
759	1	1	1	0	0	0	2	1	0	0	0	0	0	0	0	0	0	2	1	1	1	1	0	2	0	2	0	1	1	1	1	0	0	2	2	2	1	0	0	2	0	0	0	1	0	0	0	0	0
760	0	1	1	0	0	0	2	1	0	0	0	1	0	0	0	0	0	1	1	1	1	0	0	2	0	0	0	1	1	1	0	1	1	0	0	1	1	1	1	1	0	0	1	1	1	1	0	0	0
761	1	0	1	0	0	0	1	0	0	0	0	0	1	0	0	0	0	0	0	2	0	0	0	2	0	0	0	1	1	2	1	0	0	2	0	2	2	0	1	2	1	0	0	2	0	1	0	0	0
762	0	2	0	0	0	0	2	0	0	0	0	0	0	0	0	0	0	1	1	1	1	0	0	2	0	0	0	0	1	2	1	1	1	2	2	2	2	0	0	0	1	0	0	0	2	0	0	0	0
763	0	1	1	1	0	0	1	0	2	0	0	0	0	0	0	0	0	1	1	1	1	0	1	1	0	1	0	0	2	2	0	1	2	2	2	2	1	1	1	1	0	0	0	1	0	0	0	0	1
764	1	1	1	1	0	0	2	0	0	0	0	0	2	0	1	1	0	1	0	1	0	0	0	2	0	1	0	0	1	2	1	2	2	1	1	2	1	0	0	2	1	1	0	1	1	1	0	0	2
765	1	0	2	1	0	0	1	0	1	0	1	0	0	0	0	0	0	0	0	2	0	1	0	2	0	1	0	0	0	2	0	0	0	2	0	2	1	0	0	2	1	0	0	0	0	0	0	0	0
766	0	1	1	0	0	0	2	1	0	0	0	0	0	0	0	0	0	2	1	0	0	0	0	2	0	1	1	0	0	2	0	1	2	0	0	2	1	0	0	0	0	0	0	0	0	0	0	0	0
767	0	0	2	0	1	1	2	0	0	0	1	0	2	0	0	0	0	0	0	2	0	0	0	2	0	1	0	0	1	2	0	0	0	2	0	2	1	0	0	1	0	1	0	2	1	0	0	0	0
768	1	0	2	0	0	0	1	1	1	0	0	0	1	0	0	0	0	1	1	1	1	0	0	2	0	1	0	0	0	1	1	0	1	2	1	2	2	0	0	0	0	0	1	2	1	0	0	0	0
769	0	0	2	0	1	1	2	1	0	0	0	1	2	1	1	1	0	1	0	1	0	0	0	2	0	1	0	0	1	2	1	0	0	2	0	2	2	1	1	0	0	1	0	2	1	0	2	0	0
770	0	1	2	1	0	0	2	1	0	0	1	0	0	0	0	0	0	0	0	2	1	0	0	2	0	2	0	1	1	2	1	0	0	2	0	2	1	0	0	1	0	1	1	2	1	0	0	0	1
771	1	1	1	0	1	1	0	0	1	0	1	2	1	0	1	0	0	0	0	2	0	0	0	2	0	1	0	1	1	2	1	1	1	1	0	1	2	0	0	0	0	0	1	1	0	1	0	0	0
772	1	1	1	0	0	0	1	0	0	0	0	0	1	0	1	0	1	2	1	1	0	0	0	2	0	2	0	0	1	2	1	2	2	0	0	1	2	0	0	0	0	0	1	1	1	0	0	0	0
773	0	2	0	0	0	0	0	0	1	0	1	0	1	0	0	0	0	1	1	1	1	0	0	2	0	2	0	1	1	2	2	1	1	2	2	2	1	0	0	2	0	0	0	2	0	0	0	0	0
774	1	0	2	0	1	1	1	1	0	0	0	1	1	0	1	0	0	0	0	2	0	0	1	1	1	2	0	0	0	2	0	1	1	1	1	1	1	0	0	0	0	0	1	2	1	1	0	1	0
775	0	1	1	1	0	0	2	1	0	0	0	1	2	0	1	0	0	2	0	1	0	0	0	2	0	1	0	0	1	2	1	0	0	2	0	2	1	1	1	1	0	0	0	2	1	2	0	0	1
776	1	1	1	0	0	0	2	1	0	0	0	0	1	0	1	1	0	0	0	2	0	0	0	2	0	0	0	0	1	2	0	2	2	1	0	1	2	0	0	1	0	0	0	2	0	0	0	0	0
777	0	1	1	0	1	1	0	0	2	0	0	0	2	1	0	1	0	0	0	2	0	1	0	2	0	2	0	0	0	1	0	2	2	1	0	2	2	0	0	0	0	1	1	2	0	1	0	0	0
778	0	2	1	0	0	0	1	0	1	0	0	1	0	0	0	0	0	0	0	2	0	0	1	1	0	0	0	0	1	2	1	1	1	1	0	2	2	0	0	0	1	0	0	2	0	2	0	1	0
779	1	2	1	0	0	0	2	0	0	0	1	1	2	0	2	0	0	0	1	1	1	0	0	2	0	0	0	1	2	2	1	1	2	1	0	2	2	0	0	1	1	0	0	0	0	0	0	1	0
780	1	1	2	0	1	1	1	0	0	0	0	1	2	0	2	0	0	1	1	1	1	0	0	2	0	2	0	0	0	1	1	2	2	1	0	1	1	0	0	1	0	0	0	1	0	1	0	1	1
781	0	0	1	0	0	0	2	0	0	0	1	0	1	0	0	0	0	0	1	1	0	0	0	2	0	2	0	0	1	2	1	2	2	0	0	1	0	0	0	1	0	0	1	2	1	1	0	2	0
782	0	1	1	1	0	0	2	1	0	0	0	0	0	0	0	0	0	0	0	1	0	0	0	2	0	1	0	0	0	2	2	0	1	2	0	2	1	0	0	0	0	0	1	1	0	0	0	0	1
783	1	0	2	0	0	0	0	0	0	0	1	0	0	0	0	0	0	1	0	1	0	0	0	2	0	1	0	0	0	2	2	0	0	1	0	1	1	0	0	1	0	0	1	2	1	1	1	1	0
784	0	0	2	0	1	1	1	1	1	0	0	0	0	0	0	0	0	2	1	0	1	0	1	1	1	0	0	0	1	2	1	1	1	1	0	2	1	0	0	0	0	0	0	0	0	0	0	0	0
785	1	2	0	0	0	0	1	1	0	0	0	0	0	0	0	0	0	2	1	0	1	0	0	2	0	1	0	0	0	1	1	2	2	1	1	1	1	0	0	1	0	0	1	1	1	1	1	1	0
786	0	2	2	1	0	0	2	0	0	0	0	1	1	0	1	0	0	0	0	2	0	0	0	2	0	1	0	0	1	2	0	2	2	0	0	2	1	0	0	1	0	0	0	2	0	0	0	0	0
787	1	1	2	0	0	0	0	0	1	0	0	0	2	0	2	0	0	0	1	1	1	0	0	2	0	1	0	0	0	1	1	2	2	0	0	1	2	0	0	1	0	0	0	2	1	2	0	0	1
788	1	1	1	1	0	0	1	0	1	1	0	1	2	0	1	0	0	1	0	2	0	0	0	2	0	0	0	0	1	2	0	1	2	0	0	0	2	0	0	0	1	0	0	1	1	1	0	0	0
789	0	1	2	0	0	0	1	0	0	1	1	0	0	0	0	0	0	0	0	2	0	0	0	2	0	2	0	0	0	2	1	1	1	2	2	2	1	0	0	1	0	0	1	1	1	1	0	0	0
790	1	2	0	0	0	0	0	0	1	0	1	0	1	0	1	1	0	0	0	2	0	0	0	2	0	2	0	0	1	2	1	1	2	2	1	2	1	0	0	1	0	0	0	2	1	1	0	0	1
791	1	0	2	0	0	0	2	0	0	0	2	1	1	0	1	0	0	1	1	1	0	0	0	2	0	0	1	0	0	1	1	0	0	2	0	2	2	1	1	0	0	0	0	2	0	2	0	0	0
792	1	1	0	0	0	0	2	0	0	1	1	1	1	0	1	0	0	1	2	0	1	0	0	2	0	0	0	2	2	2	1	1	1	0	0	0	0	0	0	0	0	0	0	0	0	0	0	1	0
793	1	0	2	0	0	0	0	0	2	0	0	0	0	0	0	0	0	0	0	2	0	0	1	1	1	1	1	1	1	2	1	0	1	0	0	2	1	0	0	1	0	1	0	1	1	1	2	0	0
794	1	1	1	0	0	0	1	1	0	0	0	0	0	0	0	0	1	1	1	1	0	0	0	2	0	1	0	0	0	1	2	2	2	0	0	1	2	0	0	1	0	0	0	2	0	0	0	0	0
795	0	1	2	1	0	0	2	0	0	0	1	1	1	0	1	0	0	1	0	1	0	0	0	2	0	2	0	0	0	1	0	2	2	1	0	1	0	0	0	1	0	1	0	1	1	0	0	0	0
796	0	1	1	0	0	0	0	0	2	0	0	0	1	0	0	0	0	0	0	2	0	0	0	2	0	1	1	0	0	1	1	1	1	2	0	2	1	1	1	1	0	0	1	2	1	0	0	0	0
797	1	2	1	1	0	0	1	1	0	0	0	1	1	0	1	0	0	2	0	1	1	0	1	1	0	1	0	0	0	2	1	0	0	2	1	1	1	0	0	2	0	0	0	2	0	1	0	0	1
798	1	2	2	0	0	0	1	1	0	0	0	1	1	0	1	0	0	1	1	1	0	0	0	2	0	0	0	1	1	2	1	2	2	1	0	2	2	0	0	0	0	1	0	2	1	0	0	1	0
799	1	1	1	0	0	0	2	0	0	0	2	0	0	0	0	0	0	2	1	1	1	0	1	1	1	1	0	1	2	1	1	0	0	1	0	1	1	0	0	1	0	2	0	2	0	1	0	0	1
800	0	2	1	1	0	0	0	0	2	0	0	0	1	0	0	0	0	2	1	0	0	0	0	2	0	1	0	0	1	2	1	1	1	1	0	1	1	0	0	2	0	0	0	2	0	2	0	0	0
801	0	0	2	0	0	0	1	0	0	0	1	0	0	0	0	0	0	0	1	1	1	0	0	2	0	0	0	1	1	0	2	1	2	1	0	1	2	0	0	0	1	0	1	2	1	0	0	0	0
802	1	1	2	0	1	1	1	0	1	0	0	0	0	0	0	0	0	0	0	2	0	0	0	2	0	0	0	1	2	2	1	1	1	0	0	1	1	1	1	1	0	0	0	2	0	2	0	0	0
803	1	1	1	1	0	0	1	1	1	0	0	0	2	0	2	1	0	1	0	1	0	0	0	2	0	1	1	0	0	2	0	1	1	1	0	2	0	0	0	1	0	1	1	2	1	0	1	1	0
804	1	2	0	0	0	0	2	0	1	0	0	1	1	0	1	0	0	1	2	0	1	0	0	2	0	0	0	0	1	2	0	1	2	2	0	2	2	0	0	0	0	0	1	1	1	1	0	1	0
805	0	1	1	0	0	0	2	1	0	0	1	0	2	0	1	0	0	1	1	1	0	0	0	2	0	1	0	0	2	2	0	0	0	1	0	2	0	0	0	1	0	0	0	1	0	0	0	0	1
806	0	2	0	0	0	0	2	1	0	0	1	1	0	0	0	0	0	1	1	1	0	0	0	2	0	1	0	1	1	2	0	1	1	1	0	1	1	0	0	1	1	0	0	2	1	2	1	1	0
807	1	1	1	0	0	1	0	0	2	0	0	0	0	0	0	0	0	1	0	0	0	0	0	2	0	2	0	0	1	2	0	0	0	0	0	1	2	0	0	1	0	0	1	2	1	1	0	0	0
808	1	0	2	0	1	1	1	1	1	0	0	0	1	0	1	0	0	0	1	1	1	1	1	1	1	1	0	0	0	2	0	2	2	0	0	0	2	0	1	1	1	0	0	1	0	0	0	0	0
809	1	1	2	1	0	0	0	0	1	0	1	0	1	0	0	0	0	0	0	1	0	0	0	2	0	0	0	1	1	2	0	1	1	2	1	2	0	0	0	2	0	0	0	1	1	1	0	1	0
810	0	1	2	0	0	0	1	0	0	0	0	2	2	0	2	0	0	1	1	1	0	0	0	2	0	2	0	2	2	1	2	2	2	1	1	1	0	0	0	2	0	1	0	2	0	1	0	0	0
811	1	1	2	1	0	0	2	0	1	0	1	0	0	0	0	0	0	0	1	1	1	1	1	1	0	1	0	0	0	2	0	1	1	2	0	2	2	0	0	0	0	0	0	0	2	2	0	0	0
812	1	2	0	0	0	0	2	1	0	0	0	0	0	0	0	0	0	1	1	1	1	1	1	1	1	1	0	1	1	1	1	1	1	2	2	2	1	0	0	1	0	0	1	1	0	0	0	1	0
813	1	1	2	1	1	1	0	0	2	0	0	0	0	0	0	0	0	0	1	1	0	0	0	2	0	0	0	1	2	1	1	1	1	1	0	2	2	0	0	1	0	0	1	2	1	0	0	1	0
814	1	1	1	0	0	1	2	0	0	0	0	0	1	0	1	0	0	1	1	1	1	0	0	2	0	1	0	0	0	1	0	2	2	0	0	1	2	0	0	1	0	0	0	1	0	0	0	1	0
815	0	2	1	0	0	0	2	0	0	0	0	0	1	0	1	0	0	1	1	1	1	0	0	2	0	2	0	0	1	2	0	2	2	1	1	2	1	0	0	1	0	0	0	2	0	1	0	0	0
816	0	0	2	0	1	1	1	0	1	0	1	1	2	0	1	0	0	0	0	2	0	0	0	2	0	1	0	1	2	2	1	1	1	2	1	2	2	0	0	2	1	0	1	1	1	1	0	0	1
817	1	1	2	1	1	1	2	0	0	0	1	1	1	1	0	1	0	1	1	1	0	0	0	2	0	1	0	0	0	2	1	2	2	0	0	1	0	0	0	2	0	0	0	1	0	0	0	0	1
818	1	1	2	0	0	0	0	0	2	0	0	0	1	0	1	1	0	1	0	1	0	0	0	2	0	2	0	1	2	2	0	2	2	0	0	1	2	0	0	0	0	0	0	2	1	1	0	0	0
819	1	1	0	0	0	0	1	1	0	0	0	1	2	0	1	0	0	0	0	2	0	0	1	1	0	0	0	1	1	1	2	0	0	2	0	2	2	0	0	1	0	0	0	2	0	2	0	0	2
820	1	1	1	0	0	0	2	0	0	1	2	0	2	0	2	0	0	1	1	1	1	0	0	2	0	2	0	0	0	1	0	1	2	1	0	1	2	0	0	1	0	1	0	2	2	1	0	0	1
821	1	0	2	0	0	0	2	0	0	0	0	0	1	0	0	0	1	2	1	1	0	0	0	2	0	1	0	1	1	2	1	2	2	0	0	1	0	0	0	1	0	0	0	1	0	0	0	0	0
822	1	1	1	0	0	0	1	0	0	0	1	1	2	1	0	1	0	0	0	2	0	0	0	2	0	2	0	0	0	1	1	1	0	0	0	1	0	0	0	2	0	0	1	2	1	0	0	0	0
823	0	1	1	0	0	0	2	0	0	0	1	0	1	0	0	0	0	1	0	2	0	0	0	2	0	1	0	1	1	2	2	0	0	2	0	2	0	0	0	2	0	0	0	1	0	1	0	1	0
824	0	2	0	1	0	0	1	0	1	0	1	0	0	0	0	0	0	1	1	1	1	0	0	2	0	1	0	0	2	2	0	1	1	2	0	2	1	0	0	1	0	0	0	0	0	1	0	0	1
825	0	0	2	0	2	2	1	1	0	0	0	1	2	0	1	0	0	0	0	2	0	0	0	2	0	0	0	0	2	2	0	2	2	0	0	0	0	0	0	1	0	1	0	2	0	0	0	0	0
826	1	0	2	1	0	0	1	0	2	0	0	1	0	0	0	0	0	1	1	1	1	0	0	2	0	0	0	1	1	2	2	2	2	1	1	2	2	0	0	1	1	0	0	2	1	1	0	0	0
827	0	1	1	0	0	0	1	0	1	0	1	1	1	1	0	1	0	0	1	1	1	0	0	2	0	0	0	1	1	0	1	2	2	1	0	2	2	0	0	0	0	0	0	2	1	0	0	1	0
828	1	0	2	0	0	0	2	0	2	0	0	1	1	0	1	0	0	0	0	2	0	0	0	2	0	0	0	0	0	1	2	1	1	1	1	1	2	0	0	1	0	0	1	1	1	1	0	0	0
829	0	1	2	0	0	0	0	0	1	0	1	0	1	0	0	0	0	2	2	0	0	1	0	2	0	2	1	0	0	1	0	2	2	1	0	1	1	0	0	0	0	0	0	2	0	0	0	1	0
830	0	2	1	0	0	0	1	0	1	1	1	0	1	0	0	0	0	1	1	1	1	0	1	1	0	0	0	1	1	2	2	0	1	1	0	1	1	0	0	2	0	1	0	2	1	0	0	0	0
831	1	1	1	1	0	1	0	0	1	0	2	0	0	0	0	0	0	0	1	1	1	0	1	1	0	1	0	0	0	1	1	2	2	1	0	0	1	0	0	1	0	0	0	1	0	1	0	0	1
832	0	1	2	0	0	0	2	1	0	0	0	0	0	0	0	0	0	2	0	1	0	1	0	2	0	1	0	0	1	2	0	0	0	2	0	2	0	0	0	1	0	0	0	1	0	1	0	1	0
833	0	1	1	1	0	0	0	0	0	0	1	0	0	0	0	0	0	0	0	2	0	0	2	0	0	1	0	0	0	2	1	1	1	2	1	2	1	0	0	2	1	0	1	1	1	1	0	0	0
834	1	2	2	0	0	0	1	0	1	0	1	0	0	0	0	0	0	1	1	1	1	0	0	2	0	1	0	0	0	2	1	0	0	2	2	2	1	0	0	1	0	0	2	2	0	1	0	0	0
835	0	1	2	0	1	1	0	0	1	0	1	1	0	0	0	0	0	2	0	1	0	0	0	2	0	1	0	0	1	2	0	1	1	1	0	2	1	1	0	0	0	0	1	1	1	1	0	0	0
836	1	1	2	0	0	0	0	0	1	0	1	1	2	0	2	0	0	0	1	1	1	0	0	2	0	1	0	0	0	1	2	1	1	1	0	1	2	0	0	1	1	0	0	2	0	0	0	0	0
837	0	2	0	0	0	0	0	0	2	0	0	1	1	0	1	0	0	1	1	1	0	0	1	1	0	0	0	0	0	2	0	1	2	1	0	2	1	0	0	2	0	1	0	1	0	2	0	0	2
838	1	0	2	0	0	0	2	1	0	0	0	0	1	1	0	0	0	0	0	1	0	0	1	1	1	1	0	1	2	2	1	0	2	0	0	2	1	0	0	0	0	0	0	2	0	0	1	1	0
839	0	2	1	1	0	0	2	0	0	0	1	0	0	0	0	0	0	0	1	1	1	0	1	1	0	2	0	0	0	2	1	1	2	1	1	2	2	0	0	1	1	0	1	1	0	0	0	0	0
840	1	1	1	0	0	0	0	0	1	0	0	1	1	1	0	1	0	1	1	1	0	0	0	2	0	1	0	1	2	2	1	2	2	0	0	1	2	0	0	0	0	0	0	1	0	1	0	1	0
841	1	1	1	0	0	0	1	1	0	0	0	0	0	0	0	0	0	1	0	2	0	0	0	2	0	1	0	1	1	0	1	0	2	0	0	1	2	0	0	0	0	0	0	1	0	0	0	1	0
842	0	1	1	0	0	0	1	0	0	0	1	0	1	0	1	0	0	1	0	2	0	0	0	2	0	2	0	0	0	2	1	1	2	2	2	2	0	0	0	1	0	0	0	2	0	0	0	0	0
843	0	1	2	1	0	0	1	0	1	0	0	0	1	0	0	0	0	0	1	1	1	0	0	2	0	1	0	0	1	2	0	0	0	1	0	1	0	0	0	2	0	0	1	1	1	2	0	0	0
844	1	1	1	1	1	1	0	0	2	0	0	0	1	0	0	0	0	1	0	1	0	0	0	2	0	1	0	1	2	2	0	2	2	2	1	2	1	1	1	0	0	0	0	2	0	1	1	0	0
845	1	1	1	1	0	0	1	0	1	0	0	0	0	0	0	0	0	0	0	2	0	0	0	2	0	1	0	0	1	2	1	1	2	0	0	1	2	0	0	1	0	0	0	1	0	1	0	0	0
846	1	0	2	0	0	0	1	0	0	0	1	0	0	0	0	0	0	0	0	2	0	0	0	2	0	0	0	0	2	2	0	1	2	1	0	1	1	0	0	1	0	0	0	1	0	1	0	0	1
847	0	0	2	0	0	0	0	0	1	0	0	0	0	0	0	0	1	1	0	2	0	0	0	2	0	0	0	0	0	2	0	1	2	1	0	1	0	0	0	1	0	1	0	1	1	1	0	0	1
848	1	0	2	0	1	1	1	0	2	0	0	1	1	0	1	0	0	2	0	1	1	0	0	2	0	2	0	1	1	2	1	2	2	2	0	2	2	0	0	0	0	1	0	2	1	0	0	0	1
849	1	0	2	0	0	0	0	0	1	0	0	1	1	0	1	0	0	1	1	1	1	0	0	2	0	2	0	0	0	1	1	1	0	0	0	2	1	0	0	2	0	0	1	2	0	1	0	0	0
850	1	1	1	0	1	1	1	1	0	0	0	0	1	0	0	0	1	2	1	0	1	0	0	2	0	2	0	0	0	1	1	0	0	2	2	2	1	0	0	0	0	2	0	2	0	0	0	0	0
851	1	2	0	0	0	0	2	1	0	0	0	0	0	0	1	0	1	1	0	2	0	0	0	2	0	1	0	1	1	2	2	1	1	1	0	1	1	0	0	1	0	0	1	2	1	0	0	0	0
852	1	1	1	0	1	1	1	1	1	0	0	0	1	0	0	0	0	0	1	1	1	0	1	1	1	0	0	1	1	2	2	1	1	0	0	0	2	0	0	0	0	0	0	1	0	1	0	0	0
853	1	2	1	0	0	0	2	1	0	0	1	0	1	0	0	0	0	1	1	1	0	0	0	2	0	0	0	1	1	2	2	1	1	2	0	1	1	0	0	0	1	0	0	1	2	1	0	0	0
854	0	0	2	0	0	0	2	0	0	0	1	1	1	0	1	0	0	2	1	1	1	0	0	2	0	0	0	1	2	1	1	2	2	2	1	2	1	0	0	1	0	1	0	2	1	0	0	0	1
855	1	0	2	1	0	0	0	0	2	0	0	0	1	0	0	0	0	0	0	2	0	0	0	2	0	1	0	0	0	2	0	1	2	1	0	1	1	0	0	2	0	0	0	1	0	1	0	0	0
856	0	1	1	0	0	0	1	0	1	0	0	0	0	0	0	0	0	1	1	1	0	0	0	2	0	2	0	0	2	2	0	1	1	2	0	2	2	0	1	1	1	0	0	1	0	1	0	1	0
857	1	0	2	0	0	0	1	0	1	0	1	0	1	0	0	0	0	2	1	0	0	0	0	2	0	1	0	1	2	2	1	1	2	1	0	1	1	0	0	1	0	0	0	2	1	1	0	0	0
858	0	1	2	1	0	0	0	0	2	0	0	1	2	0	2	1	0	0	1	1	1	0	0	2	0	1	0	0	1	2	1	0	2	2	1	2	1	0	0	1	0	0	1	2	1	0	0	0	0
859	0	1	2	1	0	0	1	0	1	0	1	1	1	0	1	0	0	2	1	1	0	0	0	2	0	1	0	0	1	2	0	2	2	0	0	0	0	0	0	1	1	0	0	0	0	0	0	0	0
860	0	1	1	0	1	1	1	0	0	0	0	0	1	0	1	1	0	1	2	0	1	0	1	1	0	2	0	1	1	1	1	2	2	1	0	2	1	0	0	2	0	0	1	2	1	0	0	0	0
861	0	1	2	0	1	1	2	0	0	0	1	0	0	0	0	0	0	1	1	1	1	1	1	1	1	0	0	0	0	1	0	0	0	2	0	2	1	0	0	2	1	0	0	0	1	0	0	1	1
862	0	2	0	0	0	0	2	1	0	0	1	0	0	0	0	0	1	1	0	2	0	0	0	2	0	1	0	0	1	2	0	0	0	2	1	2	1	0	0	2	0	1	0	1	0	1	0	0	0
863	1	2	2	1	0	0	0	0	0	0	1	0	1	0	1	0	0	2	0	0	0	0	0	2	0	1	0	0	0	1	1	1	2	1	1	2	1	1	1	1	0	0	1	2	0	1	0	0	0
864	1	1	1	0	1	1	0	0	2	0	0	1	1	0	1	0	0	1	0	1	0	0	0	2	0	2	0	0	0	2	1	1	1	1	1	1	1	0	0	1	0	0	1	2	1	0	0	0	1
865	1	1	2	0	0	0	1	0	0	0	0	1	2	0	1	0	0	1	1	1	0	0	0	2	0	1	0	2	1	2	1	1	1	2	2	2	2	0	0	2	1	0	1	1	1	2	0	0	0
866	0	2	0	1	0	0	1	2	0	0	0	0	0	0	0	0	1	2	0	1	0	0	0	2	0	1	0	1	2	1	1	1	2	1	0	1	2	0	0	1	0	0	0	1	1	1	0	1	0
867	1	1	1	0	0	0	2	0	1	0	0	0	1	1	0	1	0	0	0	2	0	0	0	2	0	0	0	0	1	2	0	1	1	1	0	1	1	0	1	2	1	0	0	2	0	1	1	0	0
868	0	2	2	0	0	0	2	1	0	0	1	0	0	0	0	0	0	0	1	1	0	0	0	2	0	1	0	2	2	0	2	1	2	1	1	1	0	0	0	2	0	0	0	1	0	1	0	0	1
869	1	2	1	1	0	0	1	0	0	0	1	0	0	0	0	0	0	0	2	0	1	0	1	1	1	1	0	0	1	2	0	1	0	0	0	1	0	0	0	1	0	0	2	2	1	1	0	0	0
870	0	0	2	0	2	2	1	1	1	1	0	0	0	0	0	0	0	0	0	1	0	0	0	2	0	1	0	0	0	1	1	1	1	1	0	1	1	0	0	1	0	0	0	1	0	1	0	0	0
871	0	2	1	0	0	0	2	0	0	0	0	0	1	0	1	1	0	1	1	1	1	1	0	2	0	1	0	1	1	1	1	0	0	2	0	2	1	0	0	0	0	0	1	1	0	1	0	0	1
872	0	1	2	1	0	0	2	0	0	0	1	0	1	0	1	0	1	2	0	1	0	0	0	2	0	1	0	1	1	1	2	0	0	2	1	2	1	0	0	2	0	0	0	0	2	2	0	0	0
873	0	2	1	0	0	0	1	0	0	1	2	1	2	0	2	0	1	2	0	1	0	0	0	2	0	2	0	1	1	2	1	0	1	2	1	2	0	0	0	2	0	0	0	1	0	1	0	0	0
874	1	2	1	1	0	0	1	0	0	0	1	0	1	1	0	1	0	1	2	0	1	0	0	2	0	1	0	0	0	2	1	1	1	1	0	1	1	0	1	2	1	0	1	1	1	2	0	1	0
875	0	0	2	1	0	0	1	0	1	0	0	0	0	0	0	0	0	2	0	0	0	0	0	2	0	2	0	1	1	1	2	1	1	2	2	2	1	0	0	1	0	0	0	2	0	2	0	0	0
876	0	1	2	1	0	0	1	1	1	0	0	0	0	0	0	0	0	0	0	2	0	0	0	2	0	0	0	1	1	1	1	0	1	2	0	2	2	1	1	0	0	0	0	1	0	0	1	0	0
877	1	0	2	0	2	2	2	1	0	0	1	0	0	0	0	0	0	0	0	2	0	0	1	1	0	1	0	1	1	0	2	2	2	0	0	0	1	0	0	2	0	0	0	2	0	1	0	0	0
878	1	1	1	1	0	0	0	0	0	0	1	0	0	0	0	0	1	0	1	1	1	1	0	2	0	1	0	1	1	0	2	0	0	1	0	1	0	0	0	0	0	1	0	1	1	0	0	0	0
879	0	0	1	0	0	0	2	0	1	0	0	1	2	0	1	0	0	1	0	1	0	0	0	2	0	2	0	1	1	1	2	0	0	1	1	2	1	0	0	1	0	1	0	1	1	1	0	0	0
880	1	1	1	0	1	2	0	0	2	0	0	0	0	0	0	0	0	2	1	0	1	0	1	1	1	1	0	0	0	2	0	1	1	1	0	1	2	0	0	1	0	0	1	2	1	0	0	1	0
881	0	1	2	1	0	0	2	0	0	0	0	0	1	0	0	0	0	1	0	1	0	0	0	2	0	0	0	1	1	2	1	2	2	0	0	1	0	0	0	2	0	0	0	2	0	1	0	0	1
882	1	2	0	1	0	0	1	0	1	0	1	1	1	0	0	0	0	2	1	0	1	0	0	2	0	1	0	0	1	2	0	1	1	1	1	1	1	0	0	1	0	0	0	1	0	0	0	0	0
883	1	2	1	0	0	0	1	0	0	0	0	0	0	0	1	0	0	2	1	0	1	1	0	2	0	2	0	1	0	1	1	2	2	0	0	0	0	0	0	2	0	0	0	2	0	2	0	1	0
884	0	1	1	0	1	1	1	1	1	0	0	1	1	0	1	0	0	0	0	2	0	0	0	2	0	0	0	1	2	2	1	2	2	0	0	1	2	0	0	1	0	1	0	1	1	1	0	0	0
885	1	2	0	0	0	0	1	0	0	1	1	1	2	0	1	0	0	1	2	0	1	0	0	2	0	2	0	0	1	2	1	1	1	1	0	1	0	0	0	2	0	0	0	2	0	1	0	0	0
886	0	2	1	0	0	0	2	0	0	0	2	0	1	0	0	0	0	0	1	1	1	0	0	2	0	0	1	1	1	2	0	1	1	2	2	2	2	0	0	0	0	0	1	2	1	0	0	0	0
887	0	0	2	1	0	0	1	1	1	0	0	0	1	0	1	1	1	2	0	1	0	0	2	0	0	1	0	0	0	2	0	1	1	1	0	2	1	1	1	1	1	0	0	2	0	1	0	0	0
888	1	0	1	0	0	0	1	1	0	0	0	0	1	0	0	0	0	1	1	1	1	0	0	2	0	1	0	0	0	2	1	1	1	1	1	1	1	0	0	1	1	0	1	2	2	0	0	0	1
889	0	2	0	0	0	0	1	0	1	0	1	0	1	0	0	0	0	0	0	2	0	0	1	1	0	0	0	0	0	1	1	2	2	0	0	0	1	1	0	1	0	0	0	1	0	1	0	0	1
890	1	1	2	1	0	0	2	1	0	1	1	1	1	0	1	0	1	1	0	2	0	0	0	2	0	2	0	0	0	2	1	0	1	2	0	2	1	0	0	0	0	0	0	0	2	0	0	0	1
891	1	0	2	0	0	0	1	0	2	0	0	0	0	0	0	0	0	2	2	0	1	0	0	2	0	1	0	0	1	2	0	0	0	1	0	1	1	0	0	1	0	0	0	2	0	0	0	0	0
892	1	0	2	0	1	1	0	0	1	0	0	0	1	0	1	0	0	0	0	2	0	0	0	2	0	1	0	1	1	2	0	1	2	1	0	1	2	0	1	2	2	0	1	2	1	0	0	0	1
893	1	2	1	0	0	1	1	0	0	0	1	0	1	0	1	1	0	1	0	1	0	0	0	2	0	1	0	1	1	2	0	1	2	1	0	1	1	0	0	2	1	0	0	1	0	0	0	0	0
894	1	0	2	0	1	1	1	0	0	0	1	1	1	0	1	0	0	1	1	1	1	0	0	2	0	1	0	2	2	0	2	2	1	2	1	2	2	0	0	0	0	0	1	2	2	2	0	0	1
895	1	1	1	0	0	0	0	0	1	0	0	0	1	0	0	0	0	1	1	1	1	0	0	2	0	1	0	0	0	1	1	2	2	0	0	1	1	0	0	2	0	0	1	2	1	0	0	0	0
896	0	1	1	0	0	0	1	0	0	0	1	0	0	0	0	0	0	1	1	1	1	0	0	2	0	0	0	0	1	2	0	2	2	1	0	2	1	0	0	1	0	0	1	2	1	0	0	0	0
897	0	1	1	0	1	1	2	1	0	0	1	0	2	0	1	1	0	0	0	1	0	0	0	2	0	2	0	1	2	2	0	1	1	1	0	1	1	0	0	1	0	0	1	2	1	2	0	0	0
898	0	1	2	1	0	0	1	0	1	0	0	0	0	0	0	0	0	1	0	1	0	0	0	2	0	1	0	0	0	2	1	2	2	1	0	1	1	0	0	1	0	1	0	2	1	1	0	0	1
899	0	0	2	1	0	0	1	0	0	0	1	0	2	1	0	1	0	2	1	1	1	0	1	1	1	2	0	0	1	2	0	1	2	2	0	2	2	0	0	0	1	0	0	0	0	0	0	0	0
900	1	0	2	0	0	0	1	1	1	0	0	0	2	1	0	1	0	1	0	2	0	0	0	2	0	1	0	1	2	2	1	2	2	0	0	0	1	0	0	2	0	1	0	2	2	0	1	0	0
901	1	1	1	1	0	0	1	0	1	0	1	0	1	0	1	1	0	1	1	1	1	0	0	2	0	2	0	1	1	2	0	0	0	2	2	2	1	2	1	1	1	0	1	2	0	1	0	0	0
902	0	1	1	0	0	0	1	1	0	0	0	0	1	0	0	0	0	0	0	2	1	0	0	2	0	2	0	1	1	2	1	1	1	1	1	1	0	0	0	1	0	0	0	1	0	0	0	0	1
903	0	1	1	0	0	0	1	0	1	1	1	0	0	0	0	0	0	1	1	1	1	0	1	1	0	1	0	0	0	2	2	1	1	1	1	1	2	0	0	0	0	0	0	0	0	0	1	0	0
904	1	2	0	0	0	0	2	1	0	0	1	1	1	0	1	0	0	0	0	1	0	0	0	2	0	2	0	1	1	1	0	0	1	1	0	1	2	0	0	1	0	0	0	2	0	1	0	0	1
905	1	1	1	0	0	0	1	0	2	0	0	0	0	0	0	0	0	1	0	2	0	0	0	2	0	0	1	0	0	2	0	2	2	0	0	0	1	0	0	1	0	0	0	1	0	0	0	1	0
906	0	0	2	0	1	1	2	0	0	0	2	0	0	0	0	0	1	1	0	2	1	1	0	2	0	0	0	1	1	2	2	1	1	2	2	2	1	0	0	0	0	1	0	1	1	0	0	0	2
907	1	0	2	0	2	2	2	0	0	0	1	1	1	0	1	0	0	1	1	0	1	0	0	2	0	1	0	1	1	2	2	2	2	2	0	2	0	0	0	2	1	0	0	2	0	2	0	0	0
908	1	0	2	0	0	0	2	1	0	0	0	0	1	0	1	0	0	1	1	1	1	0	1	1	1	1	0	1	1	2	1	1	1	1	0	2	1	0	0	1	0	0	0	1	0	1	0	0	0
909	1	1	1	1	0	0	2	1	0	1	1	1	2	0	2	0	0	0	0	2	0	0	0	2	0	0	0	2	2	1	2	1	0	0	0	2	0	0	0	2	0	1	0	2	1	1	0	0	0
910	1	1	1	0	0	0	2	0	0	0	2	0	0	0	0	0	0	1	1	1	1	0	0	2	0	0	0	0	1	2	0	1	1	1	0	1	2	0	0	1	0	0	0	1	0	1	0	1	0
911	0	1	2	1	0	0	0	0	1	0	1	0	0	0	0	0	0	1	1	1	0	0	0	2	0	1	0	0	1	1	0	0	0	1	1	2	2	0	0	1	1	0	0	2	0	0	1	0	1
912	0	1	1	0	0	0	1	0	1	0	1	0	0	0	0	0	0	1	1	1	1	1	0	2	0	1	0	0	1	2	0	1	1	1	1	1	0	0	0	1	0	1	0	2	1	0	0	1	1
913	0	0	1	0	0	0	1	0	1	0	0	0	0	0	0	0	0	0	0	2	0	0	1	1	1	0	0	0	1	2	0	0	1	1	0	2	1	0	1	2	1	0	0	1	0	1	0	0	1
914	0	1	1	0	0	0	0	0	1	0	0	0	0	0	0	0	0	2	0	1	0	0	0	2	0	1	0	0	1	2	1	1	1	2	2	2	1	0	0	1	0	0	0	2	0	0	0	0	1
915	0	1	2	1	0	0	2	0	2	0	0	0	0	0	0	0	0	0	0	1	0	0	0	2	0	1	0	0	1	2	1	2	2	1	1	1	1	0	0	1	0	0	1	2	0	0	0	0	0
916	0	0	2	0	1	1	1	0	1	0	0	0	1	0	0	0	0	1	1	1	1	0	0	2	0	0	0	2	2	2	0	1	1	1	0	1	0	0	0	1	0	0	0	1	2	1	0	0	1
917	1	1	1	0	0	0	2	1	0	0	0	0	1	0	0	0	0	1	1	1	1	0	0	2	0	2	0	0	1	2	0	1	2	2	2	2	1	0	0	2	1	1	1	2	0	1	0	1	1
918	0	2	1	1	0	0	2	0	0	0	2	0	0	0	0	0	1	2	1	0	1	0	0	2	0	1	0	0	1	2	0	1	1	2	0	2	1	1	1	1	0	0	2	2	1	0	0	1	0
919	1	2	0	0	0	0	2	0	0	0	2	0	0	0	0	0	0	1	1	1	0	0	1	1	1	1	0	0	0	2	1	2	2	2	0	1	0	0	0	1	0	0	1	2	1	1	0	0	1
920	1	0	1	0	0	0	1	0	0	0	0	0	1	0	0	0	1	2	1	1	0	0	0	2	0	0	0	0	0	2	2	1	1	2	1	1	1	0	0	1	0	0	0	1	0	0	0	0	0
921	0	1	1	0	0	0	2	1	0	0	1	0	2	0	1	0	0	0	0	2	0	0	1	1	0	1	0	0	0	1	2	1	1	1	0	1	1	0	0	2	0	0	0	1	0	0	0	1	0
922	0	2	0	0	0	0	2	1	0	0	1	0	0	0	0	0	0	0	0	2	0	0	0	2	0	2	0	1	1	2	1	1	1	1	0	1	1	0	0	2	0	0	0	0	0	1	0	0	0
923	1	2	1	0	0	0	2	0	0	0	0	1	0	0	0	0	0	1	0	1	0	1	1	1	1	1	0	1	1	1	1	1	1	1	0	1	2	0	0	0	0	0	0	1	0	0	0	0	0
924	0	1	1	1	0	0	1	1	1	0	0	1	1	1	0	1	1	1	1	1	0	0	0	2	0	0	0	0	1	2	0	1	1	0	0	0	0	0	0	2	0	0	1	1	1	0	1	0	0
925	1	1	1	1	0	0	2	1	0	0	1	0	1	0	0	0	1	2	0	2	0	0	0	2	0	0	0	1	2	1	1	1	1	2	0	2	1	0	0	0	0	1	0	2	0	1	0	0	0
926	0	1	2	1	0	0	1	0	1	1	1	0	0	0	0	0	1	1	1	1	0	0	0	2	0	0	0	2	2	2	1	2	2	2	0	2	1	0	0	1	0	0	1	2	1	1	1	0	0
927	0	1	1	1	0	0	2	1	0	0	1	1	2	0	1	0	0	0	0	2	0	0	0	2	0	2	0	0	1	2	0	1	1	2	0	2	0	0	0	1	0	0	0	1	0	0	0	0	0
928	1	0	2	0	0	0	0	0	0	0	1	0	0	0	0	0	0	1	1	1	1	0	1	1	0	0	0	0	0	2	1	2	2	0	0	1	2	0	0	0	0	1	0	2	1	0	0	0	1
929	1	1	1	0	0	1	1	0	1	1	2	0	0	0	0	0	0	2	0	1	1	1	0	2	0	0	0	1	2	2	1	0	1	1	0	2	1	1	1	0	0	0	0	0	0	1	0	0	0
930	0	0	2	0	0	0	1	1	1	0	0	0	0	0	0	0	0	0	0	2	0	0	1	1	0	0	0	0	0	2	0	1	2	1	0	1	2	0	0	0	0	1	0	2	0	0	0	1	1
931	1	0	1	0	0	0	1	1	0	0	0	1	1	0	1	0	0	2	2	0	1	0	0	2	0	2	1	0	0	2	0	2	2	0	0	0	1	0	0	0	0	1	0	2	1	0	0	0	0
932	1	1	1	0	1	1	1	1	0	0	0	1	2	0	1	0	0	1	0	1	0	0	0	2	0	0	1	2	2	2	1	2	2	0	0	1	2	1	1	0	0	0	0	2	0	1	0	0	1
933	0	1	1	0	0	0	0	0	2	0	0	0	2	0	2	1	1	2	0	2	0	1	0	2	0	2	0	0	0	2	1	2	2	0	0	0	1	0	0	2	0	1	0	2	0	0	0	0	0
934	0	1	1	1	0	0	1	0	1	0	0	0	0	0	0	0	1	1	1	1	1	1	0	2	0	2	0	1	2	2	0	2	2	1	0	1	1	0	0	2	0	0	1	2	1	0	1	1	0
935	1	0	2	0	1	1	2	0	0	0	0	1	1	0	1	0	0	0	0	2	0	0	0	2	0	2	0	0	0	2	0	2	2	1	0	0	1	0	0	1	0	0	1	2	2	0	0	0	1
936	1	0	2	1	0	0	2	1	0	0	1	1	1	0	1	0	0	0	0	2	0	0	0	2	0	0	0	1	0	1	1	0	0	2	1	2	1	0	0	1	0	0	0	1	0	1	1	0	1
937	0	1	2	1	0	0	0	0	1	0	0	1	2	0	2	0	0	0	0	2	0	0	1	1	0	1	0	0	1	2	0	1	2	2	2	2	2	0	0	0	0	0	0	2	0	0	0	2	0
938	0	0	2	1	1	1	1	0	1	0	1	1	2	0	2	0	0	1	1	1	0	2	0	2	0	1	0	0	1	2	0	1	1	2	1	2	1	0	0	2	1	2	0	2	0	0	0	1	0
939	0	1	1	0	0	0	1	0	0	0	1	1	1	0	1	0	0	0	0	2	0	0	1	1	1	1	0	0	1	2	0	1	2	1	1	1	0	0	0	2	0	0	0	2	0	1	1	0	0
940	1	1	2	0	0	0	1	0	1	0	1	2	1	0	1	0	0	1	1	1	1	0	0	2	0	0	0	0	1	2	0	0	0	2	0	2	0	1	1	1	0	1	0	2	2	0	1	0	0
941	0	1	1	0	0	0	1	0	1	0	1	0	2	0	1	0	0	0	0	2	0	0	1	1	0	1	1	0	0	2	0	1	1	2	0	2	2	0	0	1	0	0	0	1	2	1	0	0	0
942	1	0	2	1	1	1	2	1	0	0	0	1	1	0	1	0	0	1	0	2	0	0	0	2	0	0	0	0	0	1	0	2	2	0	0	1	2	0	0	1	0	0	0	2	0	0	0	0	0
943	0	1	1	0	0	0	1	0	1	0	0	1	1	0	1	0	0	2	0	1	0	0	0	2	0	2	0	0	0	1	2	1	1	0	0	0	1	1	0	1	0	1	0	1	1	1	0	0	1
944	1	1	1	1	1	1	1	0	2	0	0	1	1	0	1	0	0	1	1	1	1	0	0	2	0	1	0	0	1	2	0	1	1	0	0	0	2	1	1	1	0	0	0	1	0	0	0	1	0
945	1	1	1	0	0	0	1	0	0	0	1	0	2	0	0	0	0	0	0	2	1	0	0	2	0	2	0	0	0	1	0	2	2	0	0	1	1	0	0	2	0	1	0	2	1	0	0	0	0
946	1	1	0	0	0	0	2	0	0	0	2	1	2	0	1	0	0	1	0	1	0	0	0	2	0	0	0	0	1	2	0	1	2	1	0	1	1	0	0	1	0	0	1	1	0	1	0	0	1
947	0	1	1	1	0	1	1	0	1	0	0	1	2	0	2	0	0	1	0	2	0	0	0	2	0	1	0	0	0	1	2	0	0	2	2	2	2	0	0	1	0	0	0	2	0	1	0	0	1
948	1	2	1	2	0	0	1	0	0	1	2	0	1	0	0	0	0	0	0	2	0	0	1	1	1	2	0	1	2	2	1	2	2	2	1	2	2	0	0	0	1	0	1	2	0	1	0	0	0
949	0	0	2	1	0	0	1	0	0	1	1	0	1	0	1	0	0	1	1	1	1	0	0	2	0	1	0	0	2	2	0	0	1	1	1	1	1	0	0	1	0	0	0	1	0	1	0	0	0
950	0	0	2	1	0	0	2	1	0	0	0	0	0	0	0	0	0	0	1	1	1	0	1	1	0	0	0	0	1	2	0	1	1	1	0	1	1	0	0	1	0	0	1	2	2	2	0	0	2
951	1	1	2	0	1	1	1	0	0	0	0	1	2	0	1	0	0	1	2	0	1	0	0	2	0	0	0	2	2	2	0	1	1	1	0	1	1	1	1	0	0	1	0	2	2	0	0	0	0
952	1	0	2	0	1	1	2	0	0	0	0	0	1	0	0	0	0	1	2	0	1	0	0	2	0	0	0	0	0	2	2	1	1	2	0	2	1	1	1	0	0	0	0	2	1	1	0	0	0
953	1	1	1	0	0	0	2	1	0	0	0	1	2	0	2	0	0	1	2	0	1	0	0	2	0	0	0	0	1	2	1	2	2	0	0	1	1	0	0	1	0	0	0	1	0	0	0	0	0
954	1	1	1	1	0	0	2	1	0	0	0	0	0	0	0	0	0	0	0	2	0	0	0	2	0	1	0	0	0	1	0	1	2	2	2	2	1	0	0	2	0	1	1	2	0	1	0	0	0
955	0	0	2	0	1	1	1	0	0	1	1	0	0	0	0	0	0	1	0	1	0	0	0	2	0	1	0	1	2	2	0	1	2	1	0	2	1	0	0	1	0	0	0	1	0	1	0	0	0
956	0	2	1	0	0	0	1	1	1	0	0	1	2	0	2	0	0	2	2	0	1	0	1	1	0	1	0	0	0	2	2	2	1	1	0	2	1	0	0	1	0	0	0	1	0	0	1	0	0
957	1	0	2	0	1	1	0	0	1	0	0	0	0	0	0	0	0	1	0	1	0	0	0	2	0	2	0	0	0	2	2	2	2	0	0	0	1	0	0	1	0	1	0	1	0	1	0	0	0
958	1	2	0	0	0	0	1	0	0	0	1	0	0	0	0	0	0	0	0	2	0	0	0	2	0	1	0	0	0	2	1	1	1	1	0	1	1	0	0	1	0	0	0	0	0	0	0	0	1
959	0	0	2	0	0	0	0	0	1	0	0	0	0	0	0	0	0	1	1	1	1	1	0	2	0	0	0	1	2	2	1	1	1	1	1	1	1	0	0	1	0	0	0	1	0	1	1	0	1
960	1	1	2	1	0	0	0	0	2	0	0	1	1	0	1	0	0	2	1	0	0	0	0	2	0	1	0	0	0	1	2	1	1	2	2	2	1	0	0	1	0	1	0	1	1	0	0	1	0
961	1	0	2	0	1	1	1	1	0	0	0	1	1	0	0	0	0	0	1	1	1	0	0	2	0	1	0	0	1	2	1	1	1	2	1	1	1	0	0	1	0	1	0	2	1	0	0	0	0
962	0	0	2	0	0	0	0	0	1	0	1	1	2	0	1	0	0	1	0	2	0	0	0	2	0	1	0	0	1	2	1	0	1	1	1	1	1	0	0	1	0	0	0	1	0	1	0	0	0
963	1	0	2	0	0	0	2	0	1	0	0	0	0	0	0	0	0	0	0	2	0	0	0	2	0	0	0	0	1	2	1	2	2	1	0	1	1	0	0	1	0	0	0	2	0	0	0	0	0
964	0	2	0	0	1	1	2	0	0	0	1	1	1	0	1	0	1	2	1	1	0	0	2	0	0	0	0	0	0	2	1	0	1	1	0	1	2	0	0	1	0	0	0	1	0	0	1	0	0
965	0	0	2	0	0	0	1	0	1	1	2	0	1	0	0	0	0	0	0	1	0	0	0	2	0	1	0	0	0	2	0	0	1	1	0	1	2	0	0	0	0	1	0	2	1	0	0	1	0
966	0	2	2	0	1	1	2	0	0	0	1	1	2	1	0	1	0	1	0	1	0	0	1	1	1	1	0	0	0	2	1	1	2	1	0	1	1	0	0	2	0	1	0	1	1	1	0	0	1
967	0	0	2	1	0	0	2	1	0	0	0	0	1	0	0	0	0	1	1	1	0	0	0	2	0	1	0	2	2	1	2	0	0	1	1	2	2	0	1	1	1	0	0	1	0	1	0	0	0
968	0	1	1	1	0	0	2	0	0	0	0	1	2	0	2	0	0	1	2	0	1	1	0	2	0	2	0	0	0	1	1	2	2	2	0	2	1	0	0	2	0	1	0	1	1	1	0	1	0
969	1	2	0	0	0	0	0	0	2	0	0	0	0	0	0	0	0	1	0	2	0	0	0	2	0	1	0	1	1	1	2	2	2	0	0	2	2	1	0	0	0	1	0	1	1	1	0	0	0
970	0	1	2	0	0	0	2	0	1	0	0	0	0	0	0	0	0	1	1	1	0	0	0	2	0	0	0	1	2	1	1	2	2	0	0	0	1	1	0	1	0	0	0	1	0	0	0	0	0
971	0	1	2	0	0	0	2	0	0	1	1	1	1	0	2	0	0	1	0	2	0	1	1	1	0	1	0	1	2	2	1	1	1	2	0	2	1	0	0	2	0	0	0	1	0	1	0	0	0
972	1	2	1	0	0	0	1	1	1	0	0	0	0	0	0	0	0	1	1	1	1	0	1	1	1	2	1	1	1	2	1	1	1	1	0	1	2	0	0	1	0	0	0	1	0	1	0	0	0
973	0	1	1	0	0	1	1	1	1	0	0	1	1	0	1	0	0	0	0	2	0	1	1	1	1	1	0	0	0	2	1	0	1	2	1	2	2	0	0	0	0	0	0	1	0	1	1	0	0
974	1	1	2	0	0	0	1	0	2	0	0	0	0	0	0	0	0	0	1	1	1	0	0	2	0	1	0	0	0	2	1	1	0	0	0	2	2	0	0	0	0	2	0	2	0	0	0	0	1
975	1	2	0	0	0	0	2	0	0	0	1	1	2	0	1	0	0	0	0	2	0	0	0	2	0	2	2	1	1	2	1	1	1	1	0	2	2	0	0	2	1	0	0	1	0	1	0	1	1
976	0	0	2	0	1	1	0	0	2	0	0	0	2	0	2	1	0	1	0	2	0	0	1	1	0	1	0	0	0	1	1	2	2	1	0	1	1	0	0	1	0	0	1	2	1	0	0	0	0
977	1	1	1	1	0	0	0	0	0	0	1	0	1	1	0	1	0	1	0	1	0	0	0	2	0	1	0	0	1	2	0	1	1	1	0	2	1	1	1	1	0	0	0	1	0	0	0	0	0
978	1	2	1	0	0	0	2	1	0	0	1	1	1	0	1	0	0	0	0	2	0	0	0	2	0	1	0	0	0	1	0	0	1	1	0	2	2	0	1	1	1	0	0	0	0	0	1	0	0
979	1	1	1	1	0	0	1	0	1	0	1	0	2	0	2	1	0	1	1	1	1	0	0	2	0	0	0	0	1	1	1	1	1	0	0	0	1	0	0	1	0	0	0	1	0	0	0	0	1
980	1	2	0	1	0	0	1	1	0	0	0	0	0	0	0	0	0	1	0	1	0	0	0	2	0	1	0	0	1	2	1	1	1	0	0	0	1	0	0	2	0	1	0	2	2	0	0	0	0
981	1	0	1	0	0	0	2	0	0	0	2	0	1	0	1	1	0	1	1	1	1	0	0	2	0	1	0	0	1	2	0	2	2	1	0	1	1	0	0	1	0	0	1	1	1	2	1	0	1
982	0	1	1	0	1	1	2	0	1	0	1	0	1	0	0	0	0	0	0	2	0	0	1	1	0	1	0	0	1	2	0	1	1	2	0	2	1	0	0	1	0	1	0	1	1	0	0	0	0
983	0	1	1	0	1	1	0	0	1	0	2	0	0	0	0	0	0	0	0	2	0	0	0	2	0	2	0	0	0	2	0	1	1	2	1	1	1	0	0	1	0	1	1	2	1	0	0	0	0
984	0	1	2	0	1	1	1	0	1	0	0	0	1	0	0	0	0	2	2	0	0	0	0	2	0	1	0	1	1	2	1	2	2	2	0	2	1	1	1	1	0	0	0	0	0	1	0	0	0
985	0	2	0	0	0	0	2	0	0	0	1	0	1	0	1	0	0	1	1	0	0	0	1	1	0	1	0	1	2	1	1	0	0	2	0	2	2	0	0	1	0	0	0	1	0	1	0	0	0
986	0	0	2	0	1	1	0	0	1	0	0	0	2	1	0	1	0	2	1	1	1	0	1	1	0	1	0	1	1	1	1	0	0	2	0	2	0	0	0	2	0	0	0	1	0	1	0	2	0
987	1	1	1	0	0	0	1	1	0	0	0	0	0	0	0	0	0	2	1	0	1	0	1	1	1	1	0	0	1	2	0	1	1	1	0	2	1	0	0	2	0	0	0	1	0	0	0	1	0
988	0	2	0	0	0	0	1	0	0	0	0	0	1	0	0	0	0	1	1	1	1	2	0	2	0	1	0	0	0	1	0	1	1	1	1	2	1	0	0	1	0	0	0	1	0	1	0	0	1
989	1	2	0	0	0	0	1	1	0	0	0	0	1	0	1	1	0	0	0	2	0	0	0	2	0	0	0	0	0	2	0	0	0	2	0	2	2	0	0	0	0	0	0	2	0	0	0	0	0
990	0	0	2	1	0	0	1	1	1	0	0	0	1	0	0	0	0	1	1	1	0	0	0	2	0	2	0	0	0	1	1	1	2	2	1	2	2	1	1	1	0	0	0	2	0	1	0	0	0
991	1	1	2	0	1	1	1	1	0	0	0	0	1	0	0	0	0	0	0	2	0	0	0	2	0	0	0	1	2	1	1	1	2	1	0	1	2	0	0	1	0	1	0	1	1	1	0	0	1
992	1	2	1	0	0	0	2	1	0	0	0	1	1	0	1	0	0	1	2	0	2	0	0	2	0	1	0	0	1	2	0	0	2	0	0	1	2	0	0	1	0	1	0	2	0	1	0	0	0
993	1	2	0	0	0	0	1	0	1	0	0	1	2	0	2	1	0	2	0	1	0	0	0	2	0	0	0	0	0	2	2	1	1	2	1	2	2	0	0	0	0	0	1	2	1	1	0	0	0
994	0	1	1	0	0	1	0	0	2	0	0	1	1	0	1	0	0	1	0	1	0	1	0	2	0	0	1	0	0	2	1	1	2	1	0	1	1	0	0	2	1	0	0	2	0	1	0	1	1
995	0	1	1	0	0	0	1	0	0	0	1	0	1	0	0	0	0	0	0	2	0	0	0	2	0	1	0	1	1	2	1	1	1	1	1	1	0	0	0	1	0	1	1	2	1	0	0	0	0
996	0	1	2	1	0	0	0	0	2	0	0	1	2	0	1	0	0	0	0	1	0	0	0	2	0	0	0	0	0	1	0	2	2	1	0	1	2	0	0	2	1	1	0	2	0	1	0	1	0
997	1	1	1	1	0	0	2	1	0	1	1	0	0	0	0	0	0	1	0	1	0	0	1	1	1	1	0	0	0	2	2	1	1	2	1	2	0	0	0	1	0	0	0	1	0	1	0	1	1
998	1	1	2	1	0	0	1	0	0	0	0	0	1	1	0	0	0	2	1	1	0	0	0	2	0	1	0	0	0	2	2	0	1	2	0	2	2	0	0	1	1	0	0	2	0	1	0	0	0
999	1	0	2	0	0	0	0	0	0	0	1	0	0	0	0	0	0	1	1	1	0	0	1	1	1	1	0	0	0	2	1	1	1	0	0	1	1	1	1	1	0	0	2	2	1	1	0	0	0
1000	0	1	1	0	0	0	2	1	0	0	1	0	1	1	0	0	0	0	0	2	0	0	0	2	0	2	0	1	1	2	0	0	0	1	0	0	2	0	1	1	1	0	1	2	1	1	1	0	0
[truncated: 252 more columns]
