# Supplementary material for: KNN-MDR: a learning approach for improving interactions mapping performances in genome wide association studies
Source: BMC Bioinformatics. 2017 Mar 21;18:184. doi: 10.1186/s12859-017-1599-7 (PMC5361736; doi:10.1186/s12859-017-1599-7)
Supplement: Supplementary file 6 — The data set(s) supporting the results of Table 4. (ZIP 7095 kb) [file 12859_2017_1599_MOESM6_ESM.zip › 100 simulations/S85/mkallsimul.dat]

1	1	0	0	0	0	0	1	0	1	1	0	1	2	2	2	0	0	0	2	0	0	0	2	0	0	0	2	1	2	2	1	1	1	2	1	2	0	1	0	0	0	0	0	2	1	1	0	1	1
2	0	0	0	0	0	1	2	0	2	2	0	1	1	1	1	0	2	0	2	1	1	1	2	0	0	0	1	0	2	2	0	1	1	2	1	2	2	0	0	1	0	0	1	1	0	0	0	1	1
3	1	0	0	0	0	0	1	1	0	1	0	0	1	0	0	0	1	1	1	1	1	1	1	0	0	0	1	0	1	1	1	0	1	2	0	2	1	0	0	1	0	0	0	1	0	0	0	1	0
4	1	0	0	0	0	0	2	0	0	0	0	1	1	1	1	0	2	2	0	2	2	1	2	0	0	0	0	1	1	1	1	0	0	1	0	1	2	1	0	0	0	0	0	0	0	0	0	2	0
5	1	0	0	0	0	0	1	1	0	1	0	0	1	0	0	0	1	1	1	0	0	0	2	0	0	0	2	0	2	1	0	1	2	1	0	1	1	2	1	1	1	0	0	2	0	0	1	1	0
6	1	0	0	0	0	1	1	0	1	1	1	0	1	0	0	0	1	0	2	1	1	0	2	0	0	0	2	0	2	2	0	1	1	2	2	2	2	0	0	2	0	0	1	2	1	2	0	2	0
7	0	0	0	0	0	0	2	0	0	0	0	1	1	1	1	0	0	1	2	0	0	0	2	0	0	0	2	0	2	2	0	1	1	1	1	1	1	1	1	1	1	0	1	2	0	0	0	1	1
8	0	0	0	1	0	2	2	0	0	0	1	1	1	1	1	0	1	1	1	1	0	1	2	0	0	0	2	0	2	2	1	1	1	1	0	2	1	0	0	2	0	0	1	2	1	1	0	1	1
9	0	0	0	0	0	1	1	0	1	1	1	1	1	1	1	0	1	1	0	1	1	1	1	1	1	1	2	2	2	2	1	0	0	1	0	1	2	0	0	1	0	0	0	0	1	0	0	1	0
10	1	0	0	2	0	2	2	0	1	1	0	0	1	0	0	0	1	1	1	1	0	1	2	0	1	1	2	0	2	2	1	1	1	0	0	1	1	0	0	0	0	0	0	1	0	0	0	0	0
11	1	0	0	0	0	0	2	1	0	1	0	0	0	0	0	0	1	0	1	0	0	0	2	0	1	1	0	1	1	0	2	1	2	1	0	1	1	0	0	0	0	0	0	2	0	0	0	1	1
12	1	0	0	0	0	2	2	0	0	0	1	0	0	0	0	0	1	0	1	0	0	0	2	0	1	1	2	0	2	2	1	0	1	1	0	2	2	0	0	1	0	0	0	2	0	0	0	2	0
13	1	0	1	1	1	2	2	0	2	2	0	1	0	0	0	0	0	1	2	0	0	0	2	0	0	0	1	0	2	2	1	1	1	2	0	2	2	0	0	1	0	0	0	1	0	1	0	2	0
14	1	0	0	0	0	1	2	0	0	0	0	0	1	1	1	0	1	1	0	1	1	0	2	0	0	0	2	0	2	2	2	0	1	1	0	1	1	0	0	0	0	0	0	1	0	0	0	2	0
15	0	0	0	0	0	1	1	0	0	0	0	0	1	1	1	0	1	0	1	0	0	0	1	0	1	1	2	0	2	2	1	1	1	2	1	2	1	0	0	1	0	1	0	1	1	0	1	1	0
16	1	0	0	0	0	0	2	0	0	0	1	0	0	0	0	0	2	1	2	1	1	0	1	0	1	1	1	0	1	1	0	2	2	0	0	1	2	0	0	1	0	0	0	2	1	1	0	1	1
17	0	0	0	0	0	1	2	0	2	2	0	1	1	0	0	0	2	1	2	0	0	0	2	0	1	1	0	1	1	1	1	1	2	0	0	0	1	0	0	1	0	0	0	0	0	1	0	0	0
18	0	0	0	0	0	1	2	1	1	2	0	0	1	1	1	0	1	1	1	1	0	0	2	0	0	0	2	1	2	2	1	1	1	1	0	1	1	0	0	1	1	0	1	1	1	2	0	2	0
19	0	0	0	1	0	1	2	1	0	1	0	1	2	0	0	0	1	0	2	0	0	0	2	0	0	0	1	0	2	2	1	1	1	1	0	1	1	0	0	1	0	0	0	0	2	1	0	1	0
20	0	0	1	0	0	1	2	0	2	2	0	0	1	0	0	1	1	0	1	1	0	0	2	0	0	0	2	1	2	2	0	0	0	2	1	2	0	0	0	0	0	0	0	2	0	0	0	2	0
21	0	0	1	1	0	1	1	0	1	1	0	0	0	0	0	0	0	0	2	0	0	1	1	0	0	0	2	0	2	2	0	1	1	0	0	1	1	0	1	2	1	1	0	2	1	1	0	2	0
22	0	0	0	0	0	0	2	0	2	2	0	0	0	0	0	0	2	0	2	1	1	1	2	0	0	0	0	0	2	2	0	1	1	0	0	1	1	1	1	0	0	0	0	1	0	1	0	1	1
23	1	0	0	1	0	1	0	0	0	0	2	0	1	0	0	1	2	1	2	1	1	0	2	0	0	0	2	0	1	1	1	2	2	0	0	1	1	0	0	1	0	0	0	2	0	1	0	1	0
24	0	1	0	0	0	1	2	0	1	1	0	0	1	1	1	0	1	1	2	0	0	1	1	0	0	0	1	0	2	2	0	1	1	1	0	1	1	0	0	2	0	0	0	2	1	1	0	0	1
25	1	0	0	1	0	2	2	0	1	1	0	0	0	0	0	0	2	2	1	1	1	0	1	1	2	2	1	0	2	1	0	0	1	1	0	1	1	0	0	1	0	0	0	2	0	0	0	1	1
26	0	0	0	0	0	1	1	1	0	1	1	0	0	0	0	0	2	2	2	0	0	0	2	0	2	2	2	1	2	2	2	0	1	1	0	2	1	0	1	2	2	0	0	1	0	0	0	2	0
27	1	0	0	0	0	2	2	0	1	1	0	0	0	0	0	0	1	0	1	2	1	1	2	0	0	0	0	2	0	0	2	2	2	0	0	0	1	0	0	2	1	1	0	2	1	1	0	0	1
28	0	0	0	0	0	2	2	0	2	2	0	1	2	1	1	0	0	0	0	1	0	0	2	0	0	0	1	1	1	2	2	1	2	0	0	2	1	0	0	1	0	0	0	1	0	1	0	2	0
29	1	0	0	1	0	1	0	0	0	0	1	2	2	2	2	0	1	1	2	1	0	1	2	0	0	0	2	0	2	2	1	0	0	2	0	2	2	0	0	1	0	0	1	1	1	2	0	2	0
30	1	0	0	0	0	1	2	1	0	1	0	0	1	0	0	0	0	0	1	1	1	0	2	0	0	0	1	0	1	1	1	2	2	0	0	1	2	0	0	0	0	0	1	1	1	2	0	2	0
31	1	0	0	0	0	0	1	0	1	1	1	0	1	0	0	1	1	0	0	1	1	1	2	0	0	0	2	0	2	2	0	2	2	1	0	1	1	1	1	1	0	0	1	2	2	0	0	2	0
32	0	0	0	0	0	0	1	0	1	1	1	0	0	0	0	0	1	0	2	0	0	1	0	0	0	0	2	0	2	1	1	1	1	1	0	2	2	0	0	2	0	1	0	1	1	1	0	1	0
33	0	0	0	0	0	1	2	0	1	1	0	1	1	1	1	0	1	0	1	1	0	0	2	0	0	0	1	0	2	2	0	1	1	2	2	2	1	1	0	1	0	0	0	2	1	1	0	2	0
34	0	0	1	1	0	2	1	1	1	2	0	1	1	1	1	0	2	0	2	0	0	0	2	0	0	0	2	1	2	2	1	1	2	1	1	2	2	0	0	2	0	0	0	2	1	1	0	2	0
35	0	0	0	0	0	0	2	0	1	1	0	1	1	1	1	0	1	0	1	1	0	1	2	0	0	0	2	1	2	2	2	2	2	0	0	0	1	0	0	2	0	0	0	0	0	0	0	2	0
36	1	0	0	0	0	1	2	1	0	1	0	1	2	1	1	0	1	0	1	2	1	0	2	0	0	0	0	2	1	2	2	1	2	1	0	1	1	1	1	1	0	0	0	2	0	0	0	1	1
37	1	0	0	0	0	1	2	0	2	2	0	1	2	2	2	0	1	1	1	1	1	0	2	0	0	0	2	1	2	1	0	2	2	0	0	2	1	1	1	1	0	0	1	1	1	1	0	1	0
38	1	0	0	0	0	0	2	0	2	2	0	0	2	0	0	1	1	1	2	0	0	0	1	0	0	0	1	0	2	2	0	1	1	2	0	2	2	0	0	1	0	1	0	1	0	1	0	2	0
39	1	0	0	0	0	0	2	0	2	2	0	0	1	0	1	0	2	2	1	1	1	0	2	0	0	0	2	0	2	2	2	1	1	0	0	0	1	1	0	1	0	0	1	2	1	0	0	1	1
40	0	0	0	0	0	0	2	1	1	2	0	1	1	1	1	0	0	0	2	0	0	0	0	0	0	0	1	0	2	2	0	2	2	1	0	2	2	1	1	1	0	1	0	1	0	1	0	2	0
41	1	0	0	1	0	1	1	1	0	1	1	0	1	1	1	0	1	1	2	0	0	0	2	0	0	0	2	0	2	2	1	1	2	1	0	1	0	0	0	0	0	0	0	1	0	0	0	1	0
42	0	0	0	1	0	1	1	1	1	2	0	1	1	1	1	0	1	1	0	1	0	1	2	0	0	0	2	0	2	2	1	0	2	1	0	2	1	0	0	1	0	1	0	1	1	0	0	1	0
43	1	0	0	0	0	0	2	1	0	1	0	0	0	0	0	0	1	1	2	0	0	0	1	0	0	0	1	1	1	2	2	1	1	0	0	0	1	0	0	0	0	1	0	2	0	0	0	1	1
44	1	0	0	0	0	1	1	0	1	1	1	2	2	1	1	0	2	2	2	1	0	0	2	0	0	0	1	1	1	1	2	2	2	2	0	2	2	0	0	2	0	0	0	2	1	1	0	1	0
45	0	1	0	0	0	1	1	0	1	1	1	0	0	0	0	0	2	2	1	0	0	0	1	0	0	0	1	1	2	2	0	1	1	1	0	1	1	0	0	0	0	0	0	1	0	0	0	2	0
46	1	0	0	0	0	0	1	0	1	1	0	0	0	0	0	0	2	2	0	2	2	0	1	0	0	0	2	0	2	1	0	1	1	0	0	0	0	0	0	0	1	1	0	2	1	0	0	1	0
47	0	0	0	0	0	1	2	0	0	0	1	1	2	2	2	0	2	1	2	1	1	0	1	0	0	0	2	0	2	1	0	1	1	1	0	1	0	0	0	0	0	0	0	1	1	0	0	1	0
48	1	0	0	1	0	2	1	0	2	2	0	0	1	0	1	0	2	0	2	0	0	0	2	0	1	1	2	0	2	1	0	0	0	2	0	2	1	1	1	1	0	0	0	1	0	0	0	1	0
49	0	0	0	0	0	0	1	0	1	1	1	0	1	0	0	0	0	0	2	1	1	1	0	1	1	1	1	0	2	1	1	2	2	0	0	1	2	0	0	0	0	1	0	1	0	0	0	1	0
50	1	0	1	0	0	2	1	0	1	1	1	1	1	1	1	0	0	0	2	1	1	0	2	0	0	0	2	0	2	2	1	0	0	1	0	2	1	0	0	1	0	0	0	0	1	0	0	2	0
51	1	0	0	0	0	1	2	0	1	1	1	0	1	0	1	0	0	0	2	1	1	0	2	0	0	0	1	0	1	1	1	1	1	0	0	1	2	0	0	2	0	1	0	2	1	0	0	1	0
52	1	0	0	0	0	0	2	0	2	2	0	1	2	1	1	0	1	1	1	1	1	1	2	0	0	0	1	0	2	2	0	1	1	2	2	2	1	2	1	1	1	0	0	1	1	0	0	2	0
53	1	0	0	0	0	1	0	0	1	1	0	0	1	0	0	1	1	0	1	1	1	0	2	0	0	0	1	1	2	2	1	0	0	2	0	2	1	0	0	1	0	0	0	2	1	1	0	2	0
54	0	0	0	0	0	1	2	1	1	2	0	1	1	1	1	0	2	2	1	1	1	1	0	0	0	0	0	0	2	2	0	0	2	0	0	2	0	1	1	0	0	0	1	1	1	2	0	0	0
55	0	0	0	1	0	1	1	0	2	2	0	0	0	0	0	0	0	0	2	0	0	1	2	0	0	0	2	0	2	2	2	0	0	2	0	2	1	1	1	1	1	0	1	2	0	1	0	0	0
56	0	1	1	1	0	2	1	0	1	1	1	0	0	0	0	0	1	0	1	2	1	0	2	0	0	0	0	2	0	0	2	0	0	1	0	2	2	0	0	2	0	0	0	2	0	1	0	2	0
57	0	0	0	0	0	1	2	0	0	0	1	1	1	1	1	0	0	0	2	1	1	0	2	0	0	0	2	0	2	2	1	1	1	1	0	2	1	0	0	1	0	0	1	1	1	0	0	1	0
58	1	0	0	0	0	1	2	0	2	2	0	2	1	1	1	0	2	0	2	0	0	0	2	0	0	0	2	0	2	2	0	1	1	2	1	2	2	0	0	1	0	0	0	2	1	0	0	2	0
59	1	0	0	0	0	1	2	0	0	0	0	0	0	0	0	0	1	0	2	0	0	1	1	1	1	1	2	0	1	1	1	1	2	1	0	1	2	0	0	1	0	0	0	1	0	1	0	2	0
60	0	1	1	1	1	1	2	0	0	0	0	0	1	0	0	1	0	0	1	0	0	0	1	1	1	1	2	0	2	2	1	1	2	0	0	2	0	0	0	0	0	0	0	0	1	0	0	0	0
61	1	0	1	0	1	1	2	0	1	1	1	0	1	0	0	1	2	2	1	1	1	1	2	0	0	0	1	0	1	2	1	0	1	1	0	2	2	0	0	1	0	2	0	2	1	1	0	2	0
62	1	0	0	0	0	1	0	0	0	0	2	0	2	0	0	1	1	0	1	1	0	2	2	0	0	0	1	1	2	2	0	1	1	1	0	2	1	1	1	1	0	0	0	0	2	1	0	1	0
63	0	0	0	2	0	2	2	1	0	1	0	0	2	1	2	0	0	0	1	0	0	1	2	0	0	0	2	0	2	2	1	0	1	1	0	1	2	0	0	1	0	0	0	1	0	0	0	2	0
64	1	0	0	0	0	1	2	0	2	2	0	1	1	1	1	0	0	0	0	1	0	0	2	0	0	0	1	1	2	2	0	2	2	0	0	0	1	0	0	2	0	1	0	2	1	0	0	0	1
65	1	0	0	0	0	1	1	0	1	1	1	2	1	1	1	0	1	1	2	0	0	2	1	1	1	1	0	1	2	2	1	1	2	1	1	1	2	0	0	2	0	0	1	1	1	2	0	1	1
66	1	0	0	0	0	1	1	1	0	1	1	0	0	0	0	0	2	2	2	0	0	0	2	0	0	0	1	1	2	1	1	1	1	0	0	1	1	0	0	0	0	0	0	2	0	0	0	1	0
67	0	0	1	1	0	2	1	1	0	1	1	1	1	1	1	0	2	0	1	0	0	0	2	0	0	0	2	0	2	2	1	1	1	0	0	1	2	0	0	1	0	1	0	2	1	1	0	2	0
68	0	0	0	1	0	2	2	0	2	2	0	0	0	0	0	0	0	0	2	0	0	1	1	1	0	0	1	1	2	2	1	1	1	1	0	2	1	1	1	0	0	1	0	2	2	0	0	1	0
69	1	0	0	0	0	2	1	0	0	0	1	0	1	0	0	1	1	0	2	1	1	0	2	0	0	0	2	0	2	2	1	0	0	2	1	2	0	1	1	0	0	0	0	1	0	0	0	1	1
70	1	0	0	1	0	2	2	0	1	1	1	1	2	1	1	0	2	2	1	1	1	1	1	0	0	0	1	0	2	2	0	2	1	1	0	2	1	0	0	0	0	0	0	1	0	0	0	2	0
71	0	0	0	0	0	0	2	0	1	1	1	0	0	0	0	0	1	1	0	1	1	0	1	0	1	1	1	0	2	2	0	0	0	1	0	2	2	0	0	2	1	0	1	2	0	0	0	2	0
72	0	0	0	1	0	1	2	0	2	2	0	1	2	1	1	0	1	0	2	0	0	0	2	0	0	0	2	0	2	2	2	1	2	2	1	2	2	0	0	1	0	0	0	2	0	0	0	0	0
73	0	1	0	0	0	1	2	0	1	1	1	0	1	0	1	0	1	0	2	0	0	0	2	0	0	0	2	0	2	2	0	2	2	0	0	1	0	0	0	1	1	0	1	2	1	0	0	2	0
74	0	0	0	0	0	0	2	0	0	0	0	1	1	1	1	0	1	1	2	0	0	1	1	1	1	2	2	0	2	2	1	1	1	0	0	1	1	2	1	1	1	0	1	1	1	0	0	2	0
75	1	0	0	0	0	0	2	1	1	2	0	0	2	2	2	0	2	0	1	1	1	0	2	0	0	0	2	0	2	2	0	1	1	2	2	2	2	0	0	2	0	0	0	2	0	0	0	2	0
76	0	0	0	0	0	1	1	0	0	0	0	1	2	2	2	0	2	1	2	0	0	1	2	0	0	0	1	1	2	1	1	2	2	2	1	2	1	0	0	2	0	0	0	1	0	1	0	0	0
77	1	0	0	0	0	1	1	0	1	1	1	1	1	1	1	0	2	2	1	1	1	1	2	0	1	1	1	0	2	2	0	2	2	1	0	1	2	0	0	2	0	0	0	1	0	0	0	0	1
78	0	0	0	0	0	0	2	0	1	1	0	1	2	1	1	1	1	0	1	0	0	0	2	0	0	0	2	0	1	1	1	1	1	2	1	2	0	0	0	1	0	0	0	1	0	0	0	2	0
79	0	0	0	0	0	2	2	0	0	0	0	0	1	0	0	1	2	0	1	0	0	0	2	0	0	0	1	1	1	2	2	1	1	2	0	0	1	0	0	0	0	1	0	1	1	0	0	2	0
80	1	0	0	0	0	0	2	0	0	0	1	0	1	1	1	0	0	0	0	1	0	0	2	0	0	0	1	1	2	2	1	0	1	2	0	2	2	0	0	2	0	0	0	2	1	1	0	0	2
81	0	0	0	0	0	2	1	0	0	0	2	2	2	1	1	0	1	1	0	1	1	0	2	0	0	0	2	0	2	2	1	0	1	1	0	1	1	0	0	0	0	0	0	1	1	0	0	0	0
82	0	0	1	0	1	1	2	0	2	2	0	0	0	0	0	0	2	1	0	1	1	0	2	0	1	1	2	0	2	1	0	2	2	0	0	0	1	0	0	1	0	0	1	2	1	0	0	2	0
83	1	0	0	0	0	1	2	1	0	1	1	0	1	1	1	0	2	2	1	0	0	0	2	0	1	1	2	0	2	1	1	0	1	2	0	2	1	0	1	2	1	0	1	2	0	1	0	1	0
84	0	0	1	1	1	1	1	0	1	1	0	1	2	1	1	1	1	1	1	1	0	0	2	0	0	0	1	0	2	2	0	0	0	2	1	2	1	0	1	2	2	0	0	2	0	2	0	0	0
85	1	0	0	0	0	0	2	0	1	1	1	0	1	0	0	0	2	0	0	1	1	1	0	1	1	1	1	1	1	0	1	2	2	1	0	1	2	0	0	2	0	0	0	2	0	1	0	2	0
86	0	0	0	1	0	1	2	0	0	0	0	0	1	1	1	0	2	1	2	0	0	0	1	0	0	0	2	0	2	1	1	1	2	1	0	1	2	1	0	0	0	1	0	2	1	2	0	1	0
87	0	0	0	0	0	2	2	0	1	1	1	0	0	0	0	0	1	1	2	0	0	1	2	0	0	0	2	0	2	2	0	2	2	2	0	2	1	0	0	1	0	0	0	2	1	1	0	1	0
88	1	0	1	2	0	2	1	0	1	1	0	1	1	1	1	0	0	0	1	1	1	1	2	0	1	1	2	0	2	2	1	1	2	2	2	2	1	0	0	1	0	0	0	0	1	0	0	2	0
89	0	0	0	1	0	1	2	0	1	1	0	1	1	1	1	0	1	1	1	0	0	0	2	0	0	0	0	0	1	1	2	1	2	1	0	1	1	0	0	2	1	1	0	2	1	1	0	2	0
90	1	0	0	0	0	1	2	0	1	1	1	0	1	0	1	0	2	2	2	0	0	1	2	0	0	0	1	1	2	2	1	2	2	1	0	1	2	0	0	2	0	0	1	2	1	0	0	0	2
91	1	0	0	0	0	0	0	0	1	1	0	0	0	0	0	0	0	1	1	0	0	0	1	0	1	1	2	0	2	2	1	0	1	1	0	1	1	1	1	1	0	1	1	2	0	0	0	2	0
92	1	0	0	1	0	1	1	0	0	0	2	0	1	0	0	1	1	1	0	1	1	0	2	0	0	0	1	0	2	2	0	2	2	1	1	1	1	0	0	1	0	0	0	1	1	1	0	0	0
93	0	0	0	0	0	0	2	0	0	0	1	0	0	0	0	0	1	1	1	1	0	0	2	0	0	0	1	0	2	2	0	2	1	2	1	2	2	0	0	2	0	0	1	1	1	1	0	0	1
94	1	0	0	1	0	2	2	0	1	1	0	0	0	0	0	0	1	1	1	1	0	0	1	0	1	1	0	0	2	2	0	1	2	2	0	2	2	0	0	0	0	0	0	0	0	1	0	2	0
95	1	0	0	1	0	1	1	2	0	2	0	1	2	1	1	1	1	0	1	0	0	1	2	0	0	0	0	0	2	1	0	2	2	2	0	2	1	0	0	1	0	0	0	0	0	1	0	1	0
96	1	0	0	0	0	0	2	0	0	0	1	0	1	0	0	0	1	0	2	1	1	0	2	0	0	0	1	1	1	1	1	1	1	1	0	1	1	1	1	1	0	0	0	2	0	0	0	1	0
97	1	1	0	0	0	0	0	0	0	0	1	0	0	0	0	0	0	1	2	0	0	0	2	0	1	1	0	0	1	2	1	1	1	1	0	2	2	1	1	1	0	1	0	2	0	1	0	1	0
98	0	0	0	0	0	2	2	0	0	0	0	0	1	0	0	1	1	1	0	1	1	0	2	0	0	0	1	1	1	1	2	0	0	1	0	1	1	0	0	2	0	0	2	2	1	1	0	0	1
99	1	0	0	0	0	1	2	1	1	2	0	0	1	0	0	1	2	2	2	0	0	0	0	0	0	0	2	1	2	2	0	1	2	1	0	1	2	0	0	2	0	0	0	0	0	0	0	2	0
100	1	0	0	0	0	2	2	0	1	1	0	1	2	1	1	1	1	1	2	0	0	0	2	0	1	1	2	1	1	1	2	1	1	1	1	1	2	0	0	1	0	0	0	0	0	0	0	1	0
101	0	0	0	0	0	1	1	1	1	2	0	0	2	0	0	1	2	1	2	0	0	0	2	0	0	0	2	0	2	2	0	0	0	1	0	0	1	0	0	0	0	0	0	2	1	0	0	2	0
102	1	0	0	0	0	2	2	1	0	1	0	1	0	0	0	0	2	1	2	0	0	2	1	1	1	1	2	1	2	1	0	0	0	1	0	1	2	0	0	1	0	0	0	1	0	0	0	2	0
103	1	0	0	0	0	0	1	0	1	1	1	0	0	0	0	0	0	0	1	1	0	0	1	0	0	0	1	2	2	2	0	1	1	2	1	1	1	1	1	1	0	0	1	1	1	2	0	2	0
104	0	0	0	1	0	2	2	0	1	1	1	0	0	0	0	0	0	0	0	1	0	0	2	0	0	0	1	0	2	2	0	2	2	0	0	1	2	0	0	1	0	2	0	2	0	0	0	1	1
105	1	1	0	0	0	0	2	0	1	1	2	0	1	0	0	1	1	1	2	0	0	1	2	0	0	0	1	0	1	1	2	2	2	0	0	1	1	0	0	0	0	0	1	2	1	0	0	2	0
106	1	0	0	0	0	1	1	0	1	1	0	0	0	0	0	0	0	0	1	1	1	0	1	0	1	1	1	0	2	2	0	2	2	1	0	1	1	0	0	2	0	0	2	2	2	1	0	2	0
107	1	0	0	0	0	1	2	0	1	1	1	1	1	0	0	0	2	1	1	1	1	1	2	0	0	0	1	1	2	2	2	1	1	2	0	2	2	0	0	1	0	0	0	2	0	1	0	1	0
108	0	0	1	0	0	1	2	1	0	1	0	1	1	1	1	0	0	1	2	0	0	0	0	0	0	0	2	0	2	2	2	2	2	2	0	1	1	0	0	0	1	0	0	2	0	0	0	2	0
109	1	0	0	1	0	2	2	0	1	1	0	0	1	1	1	0	1	0	1	1	1	0	2	0	0	0	2	0	2	2	0	2	2	0	0	1	2	0	0	1	0	0	1	2	1	0	0	1	0
110	0	0	0	1	0	2	2	0	0	0	0	0	1	0	0	0	1	1	1	1	1	1	2	0	0	0	2	0	2	2	0	1	1	2	1	2	1	0	0	1	0	0	0	2	0	2	0	2	0
111	1	0	0	1	0	2	2	1	0	1	1	0	1	0	0	0	1	1	2	1	0	1	1	1	1	1	2	2	2	2	1	2	2	0	0	0	0	0	0	1	0	0	0	1	0	1	0	1	0
112	0	0	0	1	0	1	2	0	0	0	1	0	1	0	0	1	2	1	2	1	1	1	1	0	0	0	1	0	2	2	0	2	2	0	0	0	2	0	0	1	0	0	1	2	0	2	0	1	0
113	0	0	0	0	0	1	2	0	2	2	0	1	1	1	1	0	0	1	2	0	0	0	2	0	0	0	1	2	2	2	2	0	0	2	1	2	2	0	1	2	1	1	1	2	0	0	0	2	0
114	0	0	1	1	0	2	0	0	1	1	1	1	1	0	0	0	1	1	1	1	0	0	2	0	0	0	2	0	2	2	1	2	2	0	0	1	1	0	0	2	0	0	0	1	0	0	0	0	0
115	1	0	0	2	0	2	2	0	2	2	0	0	1	0	0	1	1	1	1	1	0	0	2	0	0	0	2	0	2	1	1	1	1	1	0	1	1	0	0	2	0	0	0	1	0	0	0	1	0
116	1	0	0	0	0	1	1	1	0	1	1	1	1	1	1	0	1	0	1	1	1	0	2	0	1	1	2	0	2	1	0	2	2	0	0	0	1	0	0	0	0	0	0	2	0	1	0	2	0
117	1	1	0	0	0	1	2	0	1	1	1	0	1	0	0	0	0	0	0	1	1	0	2	0	0	0	2	0	2	2	0	2	2	1	1	1	1	1	1	1	0	1	0	1	1	0	0	2	0
118	0	0	0	0	0	1	2	0	2	2	0	1	1	1	1	0	2	2	2	1	0	0	2	0	0	0	1	0	1	1	1	2	2	1	0	2	0	1	1	0	0	0	1	1	1	2	0	2	0
119	0	0	0	0	0	1	2	0	1	1	0	0	0	0	0	0	2	0	1	0	0	1	2	0	0	0	2	0	2	1	1	1	1	1	0	1	2	0	0	2	0	1	0	2	1	0	0	1	1
120	0	0	0	0	0	1	1	0	0	0	2	0	0	0	0	0	1	2	2	0	0	1	2	0	0	0	1	0	2	2	2	1	2	1	1	1	1	0	0	0	0	0	0	2	1	0	0	0	1
121	1	0	0	0	0	0	2	1	0	1	1	1	1	0	0	0	2	0	2	0	0	0	1	0	1	1	1	0	2	2	1	1	2	1	1	2	2	0	0	1	0	0	1	1	1	0	0	1	0
122	1	0	1	0	1	1	2	0	0	0	1	2	2	1	1	0	1	0	1	0	0	0	1	1	1	1	1	0	1	1	1	0	0	2	1	2	1	0	0	1	0	0	0	0	2	1	0	0	0
123	0	0	0	0	0	0	2	0	2	2	0	1	1	1	1	0	2	1	1	1	1	0	2	0	0	0	1	1	2	2	1	2	2	0	0	1	1	0	0	2	0	1	0	2	1	0	0	2	0
124	0	1	0	0	0	2	1	0	1	1	1	0	0	0	0	0	1	1	1	1	1	0	2	1	1	2	1	0	2	2	1	2	2	2	1	2	0	0	0	0	0	0	1	2	2	1	0	1	0
125	0	0	0	0	0	1	1	1	0	1	1	0	0	0	0	0	1	1	1	0	0	0	2	0	0	0	0	2	0	0	2	0	0	1	0	1	1	0	0	0	0	0	0	1	0	1	0	1	0
126	1	0	0	0	0	1	1	0	1	1	1	0	1	0	0	1	1	1	1	1	0	1	2	0	0	0	1	0	2	2	0	0	0	2	0	2	1	0	0	1	0	0	0	1	0	0	0	2	0
127	1	0	0	0	0	1	2	0	1	1	1	0	0	0	0	0	1	1	1	0	1	0	2	0	0	0	1	0	2	2	1	1	0	2	1	2	1	1	1	1	0	1	0	1	1	0	0	2	0
128	1	0	1	0	0	2	1	1	1	2	0	0	1	0	0	1	2	1	2	0	0	0	2	0	0	0	1	0	2	2	1	1	1	1	0	2	1	0	0	1	0	1	0	2	2	0	0	2	0
129	0	0	0	0	0	2	2	0	1	1	1	0	1	0	0	0	2	1	2	0	0	0	2	0	0	0	2	1	2	2	0	1	1	0	0	1	2	0	0	1	0	0	1	1	1	0	0	1	1
130	0	0	0	0	0	2	1	1	0	1	1	1	0	0	0	0	1	1	1	0	0	0	0	0	0	0	0	1	1	0	1	2	2	0	0	0	2	0	0	0	0	0	0	1	0	0	0	1	0
131	1	1	1	0	1	1	2	0	1	1	0	0	0	0	0	0	1	0	2	0	0	1	1	0	0	0	2	0	2	2	0	1	1	1	1	1	1	0	0	0	0	0	1	2	0	2	0	0	2
132	0	0	0	0	0	0	1	0	0	0	1	0	0	0	0	0	2	1	1	0	0	0	2	0	0	0	0	1	1	1	1	1	1	1	0	1	0	1	1	1	1	0	0	1	0	0	0	2	0
133	0	0	1	0	1	1	2	1	0	1	1	0	1	0	0	1	1	0	1	0	0	1	2	0	0	0	1	0	2	2	0	2	2	0	0	0	0	0	0	1	0	0	0	2	0	0	0	1	0
134	1	0	0	0	0	2	2	0	1	1	0	0	1	1	1	0	1	1	1	0	0	1	2	0	0	0	1	0	2	2	0	2	2	1	0	2	1	0	0	1	0	1	0	1	1	1	0	2	0
135	1	0	0	0	0	1	2	0	0	0	1	0	1	1	1	0	0	0	1	0	0	0	2	0	1	1	1	0	2	2	0	0	0	2	0	2	1	0	0	1	0	0	0	1	0	1	1	1	0
136	0	0	1	0	0	0	1	0	1	1	0	1	1	1	1	0	1	1	0	1	1	0	2	0	0	0	1	1	2	1	2	0	0	2	1	1	1	1	1	1	0	0	0	2	2	0	0	1	0
137	1	0	0	1	0	1	1	0	0	0	1	1	2	2	2	0	1	0	1	1	1	1	2	0	0	0	2	0	2	2	2	2	2	0	0	1	1	0	0	1	0	1	0	2	1	1	0	0	0
138	1	0	0	1	0	1	2	0	0	0	1	1	2	1	1	0	2	1	2	0	0	0	2	0	0	0	1	0	2	2	2	2	2	0	0	0	1	1	1	1	0	0	1	2	0	2	0	0	0
139	1	1	1	1	0	2	0	0	0	0	1	0	1	1	1	0	1	1	0	1	1	0	2	0	1	1	0	2	0	0	2	1	1	2	1	2	1	0	0	0	0	0	2	2	1	1	0	2	0
140	0	0	0	0	0	1	2	0	0	0	0	0	1	0	0	0	0	0	1	0	0	1	1	1	1	2	0	0	2	2	0	1	2	1	0	1	0	1	0	0	0	0	0	1	1	0	0	0	0
141	0	0	0	1	0	2	2	0	1	1	0	0	0	0	0	0	0	0	2	1	1	0	2	1	1	2	1	2	2	2	0	1	2	2	2	2	1	1	0	0	0	0	1	2	1	2	0	2	0
142	1	0	0	0	0	0	2	1	0	1	0	0	1	0	0	0	1	1	1	1	0	1	2	0	0	0	0	0	2	2	0	0	0	2	0	2	1	1	1	1	0	0	1	2	1	1	0	0	0
143	0	0	0	1	0	2	1	0	0	0	0	0	0	0	0	0	2	1	2	1	1	0	1	0	0	0	2	0	2	1	0	1	1	2	0	2	1	1	1	1	0	0	0	2	0	0	0	0	0
144	1	0	0	1	0	1	0	0	1	1	1	0	0	0	0	0	1	1	2	0	0	0	2	0	0	0	2	0	2	2	0	2	2	0	0	1	1	0	0	1	0	0	0	2	0	0	0	1	0
145	0	0	0	0	0	1	1	0	1	1	2	1	1	1	1	0	0	0	0	1	1	0	2	0	0	0	1	1	2	2	2	1	1	1	1	1	0	0	0	0	0	0	1	1	1	0	0	2	0
146	1	1	1	0	1	1	2	0	1	1	0	1	1	1	1	0	2	2	2	1	0	0	2	0	0	0	1	0	2	2	0	0	1	2	0	2	2	0	1	2	1	1	0	2	1	1	0	1	1
147	0	0	0	1	0	2	2	0	0	0	0	1	2	0	0	0	1	0	1	1	1	0	2	0	0	0	2	1	2	2	0	2	2	0	0	1	2	0	0	2	0	0	0	1	0	0	0	1	0
148	0	0	0	1	0	1	1	0	0	0	1	1	1	1	1	0	1	1	1	0	0	1	1	1	1	1	2	0	2	2	0	0	0	2	0	2	1	1	1	0	0	0	0	2	0	2	0	2	0
149	1	0	0	0	0	0	1	1	0	1	0	0	1	0	0	0	1	1	0	1	1	0	2	0	0	0	2	0	2	2	1	2	2	0	0	1	2	0	0	1	1	0	0	1	0	0	0	1	1
150	0	0	0	1	0	1	1	1	0	1	1	1	1	1	1	0	1	1	1	1	1	1	2	0	0	0	1	0	1	1	1	1	2	1	0	1	2	0	0	0	0	0	0	2	0	0	0	0	1
151	0	0	0	0	0	0	2	1	0	1	0	0	0	0	0	0	1	1	1	0	0	1	2	0	0	0	1	0	2	1	0	0	1	1	0	1	2	0	0	1	1	0	0	1	0	0	0	2	0
152	1	0	1	0	1	2	2	0	0	0	0	1	1	1	1	0	0	0	1	2	1	0	2	0	0	0	1	0	2	2	0	2	2	0	0	0	1	0	0	1	0	0	0	1	0	0	0	2	0
153	0	0	0	0	0	1	2	0	2	2	0	0	0	0	0	0	0	0	0	1	0	0	2	0	0	0	1	1	2	2	1	1	1	0	0	0	2	0	0	2	0	0	0	1	0	0	0	0	0
154	1	1	0	0	0	2	1	0	1	1	1	0	0	0	0	0	1	1	2	1	1	0	2	0	1	1	1	0	2	2	0	1	0	2	1	2	2	0	0	2	0	0	1	2	1	1	0	1	1
155	1	0	0	1	0	2	2	0	2	2	0	0	1	0	0	0	2	2	1	1	1	0	2	0	0	0	2	0	2	1	0	2	2	0	0	1	1	0	0	1	0	1	0	2	1	0	0	1	0
156	0	0	0	1	0	1	0	0	1	1	1	0	1	1	1	0	2	0	2	0	0	1	2	0	0	0	2	0	2	2	2	1	2	1	0	1	2	0	1	2	1	0	0	1	0	0	0	1	0
157	1	0	0	0	0	2	2	1	0	1	0	0	0	0	0	0	1	0	1	0	0	1	2	0	0	0	1	1	1	1	1	0	0	2	0	2	2	0	0	2	0	1	0	2	1	0	0	2	0
158	0	0	0	0	0	0	2	1	1	2	0	1	2	1	1	1	1	1	1	0	1	0	2	0	0	0	2	0	2	2	0	1	2	2	2	2	1	0	0	0	0	0	1	1	1	2	0	1	0
159	0	0	0	1	0	2	2	1	1	2	0	0	1	0	1	0	1	1	1	1	0	1	2	0	0	0	2	1	1	2	1	1	1	1	1	1	1	0	0	0	0	0	0	2	0	0	0	1	0
160	1	0	1	0	1	1	2	1	1	2	0	0	1	0	0	0	2	1	2	0	0	0	2	0	0	0	1	2	2	2	2	0	0	1	1	2	2	0	0	2	0	0	0	1	0	0	0	0	0
161	1	0	0	1	0	1	2	0	0	0	0	0	2	1	1	0	1	0	0	1	1	1	1	1	1	1	2	0	2	2	0	0	1	1	0	1	0	0	0	0	0	0	0	1	0	0	0	2	0
162	0	0	0	0	0	0	1	1	0	1	1	1	1	0	0	0	2	1	2	0	0	0	2	0	0	0	1	1	2	1	1	0	0	1	0	0	2	0	0	1	0	0	0	1	1	0	0	1	1
163	0	0	0	1	0	1	2	0	2	2	0	0	0	0	0	0	1	1	1	1	0	1	1	1	1	1	0	1	1	1	1	2	2	0	0	0	2	0	0	2	0	0	0	2	0	1	0	1	0
164	1	0	0	0	0	0	2	1	1	2	0	0	1	0	0	0	0	0	1	1	1	0	2	0	0	0	1	1	2	2	1	1	1	1	0	2	2	0	0	2	0	0	0	2	0	0	0	2	0
165	0	1	0	0	0	1	2	0	2	2	0	0	0	0	0	0	1	1	0	1	1	1	1	1	1	1	1	1	2	1	2	2	2	0	0	1	1	0	0	1	0	1	1	2	1	1	0	2	0
166	0	0	0	1	0	2	1	0	0	0	1	1	2	1	1	0	1	1	0	0	0	0	2	0	1	1	2	0	1	1	2	2	2	2	1	2	2	0	0	2	0	0	1	2	1	1	0	1	0
167	1	0	0	0	0	1	2	0	0	0	0	1	1	1	1	0	1	0	1	1	1	0	2	0	0	0	1	1	2	2	2	0	0	2	0	2	2	0	0	1	0	0	0	2	0	1	0	2	0
168	0	0	0	1	0	2	1	1	0	1	1	0	1	0	0	1	2	1	2	0	0	0	2	0	0	0	1	2	2	2	2	2	2	1	1	1	0	0	0	0	0	1	0	1	0	1	0	1	1
169	0	0	0	1	0	2	2	0	0	0	1	0	0	0	0	0	1	1	1	1	1	0	1	0	0	0	2	0	2	2	0	0	1	1	0	1	0	0	0	0	0	1	0	2	0	1	0	2	0
170	1	0	1	1	1	2	2	0	0	0	0	0	0	0	0	0	2	1	2	0	0	0	2	0	1	1	1	1	1	2	2	1	1	2	1	1	0	0	0	0	0	0	2	2	2	1	0	2	0
171	1	0	0	0	0	0	2	1	0	1	0	1	0	0	0	0	1	2	2	0	0	0	0	0	0	0	2	0	2	2	2	2	2	1	1	2	0	0	0	0	0	0	0	2	0	0	0	1	0
172	0	0	0	0	0	0	2	0	2	2	0	0	0	0	0	0	0	1	0	1	1	1	2	0	0	0	1	0	1	1	0	1	1	2	1	2	0	1	1	0	0	0	1	2	1	0	0	0	1
173	0	0	1	0	1	1	2	1	0	1	0	0	0	0	0	0	1	1	1	0	0	0	1	0	0	0	1	0	2	2	0	1	2	2	2	2	2	0	0	1	1	0	0	1	0	0	0	1	1
174	0	0	1	0	1	2	2	0	1	1	0	1	0	0	0	0	0	0	1	0	0	0	2	0	0	0	2	1	1	1	1	0	0	1	0	0	2	0	0	0	1	0	0	0	1	0	0	2	0
175	1	0	0	0	0	0	2	0	0	0	0	0	0	0	0	0	1	0	1	1	1	1	2	0	0	0	1	0	2	1	1	1	0	0	0	1	2	0	0	1	0	0	0	2	1	1	0	2	0
176	0	0	0	0	0	0	2	0	1	1	1	0	0	0	0	0	1	0	1	0	0	0	1	0	0	0	0	0	2	2	0	1	1	1	0	1	2	0	0	2	0	1	0	1	1	0	0	1	0
177	1	0	0	0	0	0	1	0	1	1	0	1	1	1	1	0	2	1	1	0	0	0	2	0	0	0	1	0	2	2	0	1	2	1	0	1	0	0	0	1	0	0	0	1	0	0	0	0	0
178	1	0	1	0	1	1	2	0	1	1	1	0	0	0	0	0	2	1	2	0	0	0	2	0	0	0	1	1	2	2	0	1	1	0	0	0	1	0	0	0	0	0	1	2	2	1	0	2	0
179	1	0	0	0	0	1	1	1	1	2	0	0	0	0	0	0	2	0	1	0	0	0	2	0	0	0	0	1	1	0	1	0	1	2	0	2	0	0	0	1	0	0	0	2	1	0	0	1	1
180	1	1	0	0	0	1	2	0	2	2	0	0	1	0	0	1	1	1	0	2	2	1	2	0	0	0	0	0	1	1	1	0	0	1	0	2	1	1	1	1	0	0	0	2	0	1	0	2	0
181	1	0	0	0	0	0	2	0	1	1	1	0	0	0	0	0	0	0	0	1	1	0	2	1	1	2	1	2	2	2	2	0	0	1	0	1	1	0	0	2	0	0	1	2	1	0	0	0	1
182	0	0	2	0	1	0	1	1	0	1	1	0	0	0	0	0	1	1	1	0	0	0	2	0	0	0	2	1	2	2	0	0	2	0	0	2	1	0	1	2	2	1	0	1	0	0	0	0	0
183	1	0	0	1	0	2	1	1	1	2	0	0	0	0	0	0	0	0	2	1	1	2	2	0	0	0	2	0	1	1	1	2	2	0	0	0	1	0	0	2	1	0	0	2	0	0	0	1	0
184	1	0	0	1	0	1	1	1	0	1	1	0	2	1	1	1	1	1	1	1	1	0	1	0	0	0	1	0	2	2	0	1	1	1	0	2	1	1	1	1	0	1	0	2	0	0	1	1	0
185	1	0	0	0	0	0	2	1	1	2	0	0	1	0	0	1	1	2	1	1	1	0	2	0	0	1	2	1	2	2	1	0	1	2	0	2	1	1	0	0	0	0	0	2	0	1	1	2	0
186	1	0	0	0	0	0	2	1	1	2	0	1	1	1	1	0	1	0	2	1	1	0	1	0	1	1	2	1	2	2	2	2	2	2	0	2	2	1	0	0	0	1	0	1	1	0	1	1	0
187	1	0	0	1	0	2	2	0	2	2	0	1	2	1	1	1	1	0	1	0	0	0	2	0	0	0	2	0	2	2	0	1	1	1	0	1	2	0	0	1	0	0	0	0	1	1	0	0	0
188	0	0	0	0	0	0	2	1	1	2	0	0	0	0	0	0	1	0	1	1	1	0	2	0	1	1	2	0	2	2	1	1	1	1	0	1	1	0	0	2	0	1	0	1	1	0	0	2	0
189	0	1	0	0	0	1	2	1	0	1	0	0	0	0	0	0	0	0	2	0	0	0	2	0	0	0	2	0	2	2	1	0	0	1	0	0	1	0	0	1	0	1	0	2	1	0	0	2	0
190	0	0	0	0	0	2	2	1	1	2	0	1	2	1	1	0	0	0	1	1	1	1	2	0	1	1	1	0	2	2	0	1	1	1	1	1	1	0	0	1	0	0	0	1	0	0	0	2	0
191	1	0	0	0	0	1	1	0	0	0	2	1	1	0	0	0	1	0	2	1	1	0	2	0	0	0	1	2	1	1	1	1	1	1	0	1	1	0	0	0	0	0	1	2	0	2	0	2	0
192	0	0	0	0	0	1	2	1	0	1	0	1	2	1	1	0	2	0	2	1	0	0	2	0	1	1	2	0	2	2	0	1	1	1	0	1	1	0	0	1	0	1	0	2	0	1	0	0	0
193	0	0	0	0	0	0	2	0	1	1	0	0	1	0	0	1	0	0	0	1	1	1	2	0	0	0	1	0	2	2	0	1	1	0	0	1	1	0	0	1	0	0	0	1	0	0	0	2	0
194	0	0	0	0	0	2	1	0	0	0	1	1	2	1	1	0	2	1	1	1	1	0	2	0	0	0	2	0	2	2	0	0	0	2	0	2	2	1	1	1	0	0	0	0	0	0	0	2	0
195	0	0	0	1	0	1	2	0	2	2	0	1	2	2	2	0	2	0	0	1	1	0	2	0	0	1	1	0	1	1	0	1	1	1	1	1	1	1	1	1	0	0	0	2	0	0	0	2	0
196	1	0	1	1	0	1	2	0	1	1	1	0	0	0	0	0	1	1	1	1	1	1	1	1	1	1	2	0	2	2	1	1	1	1	0	2	1	0	0	1	0	1	0	2	2	1	0	2	0
197	1	0	0	0	0	1	1	0	0	0	1	0	0	0	0	0	0	1	1	0	0	0	2	0	0	0	1	0	1	1	0	1	1	1	0	1	0	0	0	1	0	0	0	2	0	0	0	2	0
198	1	0	0	0	0	1	2	1	1	2	0	0	0	0	0	0	2	2	2	1	1	1	2	0	0	0	2	0	2	2	0	1	2	2	0	2	1	0	0	0	0	0	0	1	0	1	0	0	0
199	0	0	0	1	0	2	1	1	0	1	1	0	0	0	0	0	1	1	0	1	1	0	2	0	1	1	1	0	2	2	0	2	1	1	0	2	1	1	1	0	0	0	0	1	0	0	0	1	0
200	0	0	0	1	0	2	2	0	1	1	0	1	2	1	2	0	1	0	2	1	1	0	1	1	1	1	2	0	2	2	0	1	1	1	0	1	1	0	0	1	1	0	0	2	0	0	0	1	1
201	1	0	0	0	0	1	1	0	0	0	1	0	0	0	0	0	0	0	0	1	1	1	2	0	0	0	2	0	2	1	0	2	1	2	1	2	1	0	0	1	0	0	0	2	0	1	0	2	0
202	0	0	0	0	0	2	2	0	2	2	0	0	0	0	0	0	2	2	2	0	0	0	0	0	0	1	0	1	1	1	1	2	2	2	1	2	1	1	1	1	0	1	0	2	1	0	0	1	1
203	0	0	0	1	0	1	2	0	0	0	0	0	0	0	0	0	1	1	0	2	1	0	2	0	0	0	1	0	2	2	1	2	2	2	0	1	0	0	0	0	0	0	0	2	1	1	0	0	0
204	0	0	0	0	0	0	2	0	1	1	0	0	0	0	0	0	1	2	2	0	0	2	0	1	1	1	0	1	2	2	1	1	1	2	0	2	1	1	1	1	1	1	0	2	0	0	0	2	0
205	1	0	0	0	0	0	2	0	1	1	1	1	1	1	1	0	1	1	2	1	1	2	0	1	1	1	2	0	1	1	1	1	1	0	0	0	2	0	0	1	0	0	0	2	0	0	0	2	0
206	0	0	1	0	0	0	1	0	0	0	1	1	1	1	1	0	1	1	2	0	0	0	2	0	0	0	1	0	1	1	1	1	0	0	0	1	1	0	0	1	0	0	0	2	0	0	0	1	1
207	1	0	0	0	0	1	2	0	2	2	0	1	1	1	1	0	1	0	1	1	0	0	2	0	0	0	1	0	2	1	0	2	2	1	0	1	1	1	0	1	0	0	0	2	1	0	0	1	1
208	1	0	0	1	0	1	2	1	0	1	0	1	1	1	1	0	0	0	0	1	0	0	2	0	0	0	1	0	1	1	0	2	2	0	0	1	2	0	0	1	0	0	1	1	1	0	0	2	0
209	0	0	0	0	0	1	1	0	0	0	0	0	1	1	1	0	2	0	2	0	0	0	1	0	0	0	1	0	1	1	2	1	1	0	0	1	2	0	0	1	1	0	0	0	0	0	0	0	0
210	1	0	0	0	0	1	2	0	2	2	0	1	1	1	1	0	0	0	1	1	1	0	2	0	1	1	2	1	2	2	1	1	1	1	0	1	1	0	0	2	0	1	0	1	1	1	0	2	0
211	1	0	1	1	0	1	1	0	0	0	1	0	1	0	0	0	0	0	1	1	1	0	2	0	0	0	1	0	2	2	0	1	1	2	1	2	1	0	0	2	0	0	0	1	0	0	0	2	0
212	0	1	0	0	0	1	2	0	0	0	0	0	0	0	0	0	0	0	0	1	0	1	2	0	1	1	0	2	1	2	2	0	2	0	0	1	2	0	0	1	0	0	0	2	0	0	0	0	1
213	1	0	0	0	0	1	1	0	1	1	0	0	0	0	0	0	1	0	1	0	0	1	2	0	0	0	1	0	2	2	0	0	2	0	0	2	2	0	0	2	0	0	0	1	0	0	0	2	0
214	0	0	0	0	0	2	1	0	0	0	1	0	0	0	0	0	1	1	2	0	0	0	1	0	0	0	1	0	2	2	0	2	2	0	0	0	2	0	0	0	0	0	1	2	0	2	0	2	0
215	1	0	0	0	0	1	2	0	1	1	1	0	0	0	0	0	1	0	1	1	1	0	2	0	0	0	2	1	2	2	2	1	2	0	0	2	1	0	0	1	0	0	0	2	0	0	0	1	0
216	0	0	1	0	1	1	2	0	1	1	1	1	2	2	2	0	2	1	1	0	0	1	2	0	0	0	1	0	2	2	0	1	1	0	0	0	0	1	1	0	0	0	1	2	1	1	0	0	1
217	1	0	0	0	0	2	2	0	0	0	1	1	1	1	1	0	1	1	1	0	0	0	2	0	0	0	2	0	1	1	1	1	1	1	0	2	2	0	0	2	0	0	1	2	0	0	0	1	0
218	0	0	0	1	0	1	2	0	1	1	0	0	0	0	0	0	0	0	2	1	1	0	2	0	0	0	2	0	2	2	0	1	1	1	0	1	1	0	0	2	0	0	0	1	0	0	0	2	0
219	1	0	0	0	0	1	2	0	0	0	1	0	0	0	0	0	0	0	2	1	1	0	2	0	1	1	0	2	1	2	2	2	2	1	1	2	2	0	0	0	0	0	1	1	1	1	0	0	0
220	0	0	0	1	0	2	2	0	1	1	1	0	0	0	0	0	1	1	0	1	1	0	2	0	0	0	2	1	2	2	1	1	1	1	0	2	1	0	0	1	0	0	0	1	0	1	0	1	0
221	0	0	0	0	0	1	2	0	2	2	0	0	0	0	0	0	2	1	2	0	0	1	2	0	0	0	1	0	2	1	0	2	2	2	1	2	0	1	1	0	0	0	1	2	1	1	0	2	0
222	1	1	0	0	0	1	2	1	0	1	0	0	0	0	0	0	1	0	1	0	0	0	0	0	0	0	2	0	2	2	0	1	2	1	1	1	2	0	0	2	0	0	1	2	1	0	0	2	0
223	1	0	0	0	0	0	2	0	2	2	0	0	0	0	0	0	0	0	0	1	1	0	2	0	0	0	0	1	2	2	1	0	0	2	1	2	1	0	0	1	0	1	0	2	0	1	0	1	0
224	1	0	0	0	0	2	1	0	0	0	1	0	1	1	1	0	0	0	0	1	1	0	2	0	0	0	1	0	1	2	1	1	2	2	2	2	2	0	0	1	0	0	1	2	0	0	0	1	1
225	0	0	1	1	1	2	0	0	0	0	2	1	1	2	1	0	1	0	2	1	1	1	2	0	0	0	1	0	2	2	0	1	1	0	0	0	1	0	0	1	0	0	0	2	0	1	0	1	0
226	1	0	0	0	0	2	1	0	0	0	1	1	1	1	1	0	1	0	2	1	1	0	2	0	0	0	1	1	2	2	0	2	2	1	0	2	1	1	1	1	0	0	1	2	1	1	0	1	0
227	1	0	0	0	0	0	1	0	1	1	1	0	0	0	0	0	2	0	2	0	0	1	2	0	1	1	0	0	2	2	0	0	0	1	0	1	1	0	0	1	0	0	0	1	0	0	0	1	0
228	1	0	0	0	0	2	1	0	1	1	0	0	0	0	0	0	1	0	0	1	1	0	2	0	0	0	1	0	2	1	1	2	2	1	1	2	2	0	0	1	0	0	0	2	0	1	0	2	0
229	0	1	1	0	1	1	2	0	1	1	0	0	0	0	0	1	2	0	2	0	0	2	2	0	0	0	2	1	2	1	0	1	1	2	0	0	1	0	0	2	0	0	0	1	0	0	0	2	0
230	0	0	0	0	0	2	0	0	0	0	1	0	0	0	0	0	1	1	1	1	0	1	2	0	0	0	2	0	2	1	1	2	2	2	1	2	1	1	1	1	0	0	2	2	2	1	0	1	1
231	1	0	0	0	0	2	1	0	1	1	1	1	2	1	1	0	1	1	2	0	0	1	2	0	0	0	1	0	2	1	0	1	1	2	1	2	0	0	0	0	0	0	2	2	2	1	0	2	0
232	1	0	0	0	0	2	1	0	1	1	1	1	1	1	1	0	1	0	2	0	0	1	1	1	1	1	2	0	2	2	0	2	2	1	0	0	2	0	0	0	0	0	0	2	0	0	0	0	1
233	0	0	0	1	0	1	2	0	0	0	0	1	0	0	0	0	1	0	1	0	0	1	1	1	1	1	2	0	2	1	0	0	0	1	0	2	1	0	0	0	1	1	0	2	1	0	0	2	0
234	1	0	0	1	0	2	1	1	0	1	1	0	2	1	1	0	2	1	2	1	1	0	1	0	0	0	2	0	2	2	1	1	2	1	1	2	1	0	0	0	0	0	0	1	0	0	0	2	0
235	1	0	1	0	1	1	2	1	1	2	0	0	0	1	1	0	0	0	1	0	0	0	1	0	0	0	2	0	2	2	2	1	1	2	1	2	1	0	0	1	0	0	2	2	2	1	0	1	0
236	0	0	0	0	0	0	2	0	1	1	1	1	1	1	1	0	2	2	1	1	1	1	0	0	1	1	2	2	2	2	0	1	1	1	1	1	1	0	0	1	0	0	0	1	0	0	0	2	0
237	0	0	0	1	0	2	2	0	1	1	0	0	1	0	0	0	0	0	2	0	0	0	1	0	0	0	1	1	2	2	1	2	2	1	0	2	1	1	1	1	0	0	1	2	1	0	0	1	1
238	0	0	0	0	0	1	1	0	0	0	2	0	0	0	0	0	1	1	2	0	0	1	2	0	0	0	1	0	1	2	1	1	1	1	0	2	1	0	0	2	0	0	0	1	1	0	0	2	0
239	0	1	0	0	0	0	1	0	1	1	0	0	0	0	0	0	1	1	1	0	0	1	2	0	0	0	1	1	1	1	1	2	2	2	0	2	1	0	0	1	0	0	0	1	0	0	0	2	0
240	1	0	1	1	0	1	1	0	0	0	1	0	0	0	0	0	0	0	2	0	0	0	2	0	0	0	1	0	2	2	1	0	0	1	0	1	2	0	0	0	1	0	0	2	0	0	0	0	0
241	0	0	1	0	1	1	2	1	0	1	0	0	1	0	0	1	1	1	1	1	1	0	2	0	0	0	1	0	2	2	0	1	2	2	2	2	1	0	0	1	0	0	1	2	1	0	0	0	0
242	1	0	0	1	0	1	2	0	1	1	1	1	2	1	1	0	1	0	0	1	1	0	2	0	0	0	2	0	2	2	1	2	2	0	0	1	2	0	0	2	0	0	0	1	0	1	0	0	1
243	0	0	0	1	0	1	0	0	1	1	1	0	1	1	1	0	1	1	0	1	1	0	2	0	0	0	1	1	0	0	2	1	1	0	0	1	2	0	0	2	0	0	1	1	1	1	0	2	0
244	0	0	0	1	0	2	2	0	1	1	0	0	1	1	1	0	0	0	2	1	1	1	1	0	0	0	2	0	2	2	0	0	0	1	0	1	2	0	0	2	0	0	1	2	1	0	0	1	0
245	1	0	0	1	0	1	2	1	0	1	0	0	0	0	0	0	1	2	1	1	1	1	2	0	0	0	1	0	2	2	1	2	2	0	0	0	2	0	0	2	0	0	1	2	1	0	0	2	0
246	1	0	0	1	0	2	2	0	0	0	1	0	0	0	0	0	1	1	2	0	0	0	1	0	1	1	2	1	2	2	2	1	2	2	1	2	2	0	0	1	0	0	0	2	0	0	0	2	0
247	1	0	0	0	0	1	2	1	0	1	0	0	0	0	0	1	1	1	0	1	1	0	2	0	0	0	2	0	2	2	1	2	2	1	0	1	2	0	0	2	0	0	0	1	0	0	0	2	0
248	1	0	0	0	0	0	1	0	0	0	1	0	1	0	0	0	0	0	0	1	0	0	2	0	0	0	2	1	2	2	0	2	2	1	0	1	1	0	1	2	1	2	0	2	1	0	0	2	0
249	1	0	1	0	0	1	2	0	0	0	0	0	0	0	0	0	1	1	0	1	1	0	2	0	2	2	1	1	2	1	1	1	1	2	1	2	1	1	1	0	0	0	0	2	0	0	0	2	0
250	0	0	0	0	0	2	1	0	2	2	0	0	1	0	0	1	0	0	0	1	1	0	1	0	1	1	1	0	2	2	0	1	1	1	0	1	1	0	0	1	0	1	0	2	1	0	0	1	1
251	1	0	0	0	0	1	1	0	2	2	0	0	2	0	0	1	1	1	1	1	0	1	1	1	1	1	1	1	2	2	0	2	2	2	0	1	2	0	0	1	0	0	0	1	0	0	0	2	0
252	1	0	0	0	0	0	1	1	0	1	1	1	1	1	1	0	1	1	2	0	0	1	0	1	0	1	2	0	2	2	2	2	2	0	0	0	2	0	0	1	1	0	1	2	1	1	0	2	0
253	0	0	0	1	0	2	2	0	0	0	1	0	0	0	0	0	1	1	1	0	1	1	2	0	0	0	2	0	2	2	0	2	2	2	1	2	1	0	0	2	1	0	0	1	0	0	0	2	0
254	1	0	0	0	0	2	1	0	0	0	2	0	0	0	0	0	0	1	0	1	1	0	1	1	1	1	2	2	2	2	0	2	2	0	0	1	2	0	0	1	0	0	0	2	0	0	0	1	0
255	1	0	0	0	0	2	1	0	2	2	0	1	2	2	2	0	2	0	2	1	0	1	2	0	0	0	1	0	2	2	0	2	2	2	1	2	1	1	1	1	0	0	0	1	0	1	0	2	0
256	1	0	0	1	0	1	2	1	0	1	0	0	1	1	1	0	1	0	1	0	0	1	1	0	0	0	1	1	2	2	1	2	2	1	0	1	1	0	0	1	0	0	0	2	0	1	0	2	0
257	1	0	0	1	0	1	2	0	2	2	0	0	0	0	0	0	2	1	2	1	1	0	2	0	0	0	0	0	1	1	1	1	2	1	0	1	1	0	0	1	0	1	0	1	0	0	0	1	0
258	1	0	0	0	0	0	1	0	1	1	0	0	1	0	0	1	0	0	0	1	0	0	1	0	1	1	1	0	2	2	0	2	2	1	0	1	1	0	0	1	0	0	0	2	0	0	0	0	1
259	1	0	0	0	0	0	1	0	0	0	1	0	1	0	0	1	2	0	2	0	0	0	2	0	1	1	2	1	2	2	1	1	1	1	0	1	1	2	1	1	1	0	1	1	1	0	0	1	0
260	0	1	1	0	1	1	2	0	2	2	0	2	2	1	1	0	1	1	2	0	0	0	2	0	0	0	2	2	2	2	1	1	1	1	0	2	2	0	0	1	0	0	0	1	0	0	0	1	0
261	0	0	0	1	0	2	2	0	1	1	0	1	2	1	1	0	0	0	0	1	0	0	2	0	0	0	2	0	2	1	0	1	1	2	0	2	1	0	0	2	1	0	0	2	0	0	0	2	0
262	1	1	0	0	0	1	2	0	0	0	0	0	0	0	0	0	0	0	0	1	0	0	2	0	0	0	1	0	2	2	0	0	1	1	0	1	0	0	0	1	1	0	0	1	0	0	0	0	2
263	0	0	0	0	0	1	1	0	1	1	1	0	0	0	0	0	0	0	2	0	0	0	2	0	0	0	1	1	2	1	1	0	0	1	0	1	2	0	0	2	0	2	0	2	0	0	0	1	1
264	1	0	1	1	0	1	2	0	1	1	1	1	1	1	2	0	0	0	1	1	1	1	2	0	0	0	1	0	2	2	1	0	0	2	0	2	0	1	1	0	0	0	0	0	0	0	0	2	0
265	0	0	0	0	0	1	1	0	0	0	1	0	1	0	1	0	1	1	0	1	1	0	2	0	0	0	2	0	2	1	0	1	1	2	0	2	2	0	0	2	0	0	0	1	0	0	0	1	0
266	1	0	1	1	0	1	2	0	2	2	0	0	0	0	0	0	1	1	0	2	2	1	2	0	0	0	2	0	2	1	0	1	1	0	0	1	1	0	0	2	0	0	0	2	0	1	0	2	0
267	1	0	0	1	0	2	2	0	1	1	0	1	1	1	1	0	0	0	2	1	1	0	0	0	0	0	1	0	2	2	0	0	1	1	1	1	2	0	0	2	0	1	0	1	0	0	0	2	0
268	0	0	0	0	0	0	2	0	1	1	1	0	0	0	0	0	1	1	1	2	1	0	2	0	0	0	2	0	2	2	1	0	0	1	1	2	1	0	0	1	0	0	0	1	0	0	0	1	0
269	0	0	0	0	0	1	1	0	1	1	1	0	2	0	0	1	0	0	1	1	1	0	2	0	0	0	1	0	2	2	1	2	2	1	0	1	2	0	0	0	0	0	1	1	1	1	0	2	0
270	1	0	0	0	0	1	2	0	0	0	1	0	0	0	0	0	1	1	2	0	0	0	2	0	0	0	2	0	2	1	0	1	2	1	1	1	2	1	0	0	0	0	0	2	0	0	0	2	0
271	0	0	0	1	0	2	2	0	0	0	1	0	0	0	0	0	1	1	2	0	0	0	2	0	0	0	1	1	2	2	0	1	2	2	0	2	1	0	0	1	0	2	0	2	1	0	0	1	1
272	1	0	0	0	0	2	2	0	0	0	0	0	0	0	0	0	1	1	1	0	0	2	1	1	1	1	1	0	2	2	0	0	1	2	0	2	1	0	0	0	0	0	1	2	1	1	0	1	0
273	1	0	0	1	0	1	2	0	1	1	0	1	0	0	0	0	0	0	1	1	1	1	0	1	1	1	2	0	2	2	0	0	0	2	1	2	1	0	0	2	0	0	1	2	0	0	0	2	0
274	0	0	2	0	1	0	1	0	1	1	0	1	2	2	2	0	2	1	2	0	0	0	1	0	0	0	2	0	2	2	2	2	2	0	0	1	2	0	0	1	0	2	0	2	1	0	0	2	0
275	0	0	0	0	0	2	1	1	1	2	0	0	0	0	0	0	2	0	2	1	1	1	2	0	0	0	2	0	2	2	0	1	2	1	0	1	1	0	0	0	1	1	0	2	0	0	0	2	0
276	1	0	0	0	0	1	2	1	0	1	0	1	1	1	1	0	2	2	1	1	1	0	2	0	0	0	2	0	2	2	1	1	1	1	0	1	2	1	1	1	0	0	0	2	0	0	0	2	0
277	1	0	0	0	0	2	2	1	0	1	1	0	0	0	0	0	0	0	0	1	0	0	2	0	0	0	0	1	1	1	1	1	1	1	1	1	1	1	1	1	0	0	1	2	0	2	0	0	1
278	1	0	0	1	0	1	2	0	1	1	1	1	0	0	0	0	1	0	2	0	0	2	0	1	1	1	1	1	1	1	1	0	0	2	1	2	1	0	0	1	0	0	0	1	1	0	0	2	0
279	0	0	0	0	0	0	2	1	1	2	0	0	0	0	0	0	1	1	1	1	1	0	1	0	0	0	1	1	1	1	1	1	1	0	0	1	2	0	0	1	0	0	0	0	1	1	0	1	0
280	0	1	0	0	0	1	2	0	1	1	0	0	1	0	0	1	0	0	0	0	0	1	2	0	0	0	1	0	1	2	1	1	2	1	1	1	1	0	0	1	1	0	1	2	2	2	0	2	0
281	0	0	0	0	0	0	0	0	1	1	1	0	2	1	1	0	1	0	1	0	0	1	2	0	0	0	2	1	2	2	1	1	2	2	1	2	1	0	0	2	1	0	1	2	1	1	0	2	0
282	0	0	0	0	0	0	2	0	0	0	1	0	1	0	0	1	0	1	2	0	0	0	2	0	0	0	2	0	2	2	1	1	1	1	0	2	1	0	0	0	0	1	1	2	1	1	1	1	0
283	1	0	0	0	0	0	2	1	0	1	0	0	0	0	0	0	1	0	2	0	0	1	1	0	0	0	1	1	2	2	2	2	2	0	0	0	0	1	1	1	1	0	0	1	0	0	0	2	0
284	0	0	0	1	0	1	0	0	0	0	2	0	2	1	1	0	1	2	2	0	0	1	1	0	0	0	1	0	2	2	1	2	1	1	0	2	0	0	0	0	0	1	0	2	1	1	0	0	1
285	0	0	0	0	0	0	1	0	1	1	1	0	1	1	1	0	1	1	1	0	0	0	2	0	0	0	1	0	2	2	1	1	1	0	0	1	2	0	0	1	0	0	0	2	0	0	0	2	0
286	1	0	0	1	0	1	1	0	0	0	1	1	2	1	1	0	1	0	1	0	0	0	2	0	0	0	2	1	2	2	1	1	2	2	2	2	0	0	0	1	0	0	0	1	0	0	0	0	0
287	1	0	0	0	0	1	2	1	0	1	0	0	0	0	0	0	2	1	1	1	1	1	1	1	0	0	2	0	2	2	0	2	2	0	0	1	2	0	0	2	0	0	0	2	0	0	0	1	0
288	1	0	0	0	0	1	2	0	2	2	0	0	0	0	0	0	0	0	1	1	1	0	0	0	0	0	2	1	2	2	2	2	2	0	0	0	0	0	0	0	0	0	0	2	1	1	0	1	0
289	1	0	0	0	0	2	2	0	2	2	0	1	1	1	1	0	1	1	2	0	0	0	2	0	0	0	2	0	2	2	1	1	1	1	0	1	2	0	0	1	0	0	0	2	0	0	0	2	0
290	0	0	0	0	0	0	2	0	2	2	0	0	0	0	0	0	1	1	1	0	0	0	1	0	0	0	1	0	2	2	0	0	0	1	0	1	1	1	1	1	0	0	0	1	0	1	0	2	0
291	0	1	0	0	0	1	2	0	1	1	0	0	0	0	0	0	1	1	1	1	0	1	2	0	0	0	2	0	2	2	2	2	2	0	0	0	1	0	0	1	0	0	0	2	0	0	0	2	0
292	0	0	0	1	0	1	2	0	2	2	0	1	1	0	0	0	2	2	2	0	0	0	1	0	0	0	1	0	1	1	0	1	1	2	2	2	1	0	0	1	0	1	0	1	0	0	0	1	1
293	0	0	0	0	0	1	2	1	0	1	0	0	1	0	1	0	1	1	2	0	0	1	2	0	0	0	1	0	1	2	1	0	1	1	0	2	0	0	0	0	0	0	0	2	0	1	0	1	0
294	1	0	0	0	0	0	1	0	0	0	1	0	0	0	0	0	2	1	2	0	0	1	1	1	1	1	0	1	1	1	1	1	1	1	1	1	2	0	0	1	0	1	0	1	1	0	0	1	0
295	1	0	0	0	0	1	1	0	0	0	2	0	0	0	0	0	2	0	2	0	0	0	1	1	1	1	2	1	2	2	2	1	1	1	1	1	2	0	0	1	0	0	0	2	0	0	0	1	0
296	0	0	0	0	0	2	1	0	2	2	0	1	1	1	1	0	0	0	2	1	1	0	2	0	0	0	1	0	2	2	0	1	1	2	0	2	1	0	0	0	0	0	1	1	1	0	0	1	1
297	0	0	0	0	0	1	2	1	0	1	0	0	2	1	1	1	1	1	2	0	0	0	2	0	0	0	2	0	2	2	1	1	1	1	0	2	2	0	0	1	0	0	2	2	2	1	0	1	0
298	0	1	0	0	0	1	2	0	2	2	0	0	0	0	0	0	1	0	0	1	1	1	1	1	1	1	2	0	2	1	1	1	1	2	0	2	1	0	0	1	0	0	0	2	0	0	0	2	0
299	1	0	0	0	0	1	1	0	0	0	2	0	1	0	0	0	1	0	2	0	0	1	2	0	0	0	1	0	1	1	1	2	2	1	0	2	2	0	0	2	0	0	0	1	0	1	0	0	0
300	1	0	0	0	0	0	0	0	1	1	1	0	1	1	0	0	1	0	1	0	0	0	2	0	0	0	0	0	2	2	0	2	2	0	0	1	1	1	1	1	1	1	0	2	2	0	0	1	0
301	0	0	0	1	0	2	2	0	1	1	1	0	2	1	1	1	2	0	2	0	0	0	1	0	0	0	2	0	2	1	1	1	2	2	0	2	1	0	0	1	0	0	1	2	1	2	0	0	2
302	0	0	0	0	0	0	2	0	1	1	1	0	0	0	0	0	1	1	2	0	0	0	2	0	0	0	2	0	2	2	0	1	1	1	0	1	2	0	0	1	0	0	1	2	1	0	0	1	1
303	1	0	0	1	0	1	2	0	0	0	0	0	0	0	0	0	0	0	1	0	0	2	0	1	1	1	0	1	2	2	1	2	2	1	0	0	1	0	0	1	0	0	0	0	1	0	0	0	1
304	0	0	1	0	1	1	2	0	1	1	0	1	2	2	2	0	0	0	1	1	1	2	2	0	0	0	2	0	2	2	1	1	2	1	1	1	1	0	0	1	0	0	1	2	1	1	0	1	0
305	0	0	0	1	0	1	2	0	1	1	0	0	1	0	0	1	0	0	2	0	0	0	1	0	0	0	2	0	2	2	1	0	1	2	0	2	2	0	0	2	0	0	1	2	1	0	0	2	0
306	1	0	0	0	0	0	1	0	2	2	0	1	1	1	1	0	1	1	0	2	1	1	1	0	0	0	1	0	2	2	0	1	2	1	0	2	1	0	0	0	0	0	0	1	0	0	0	2	0
307	1	0	0	0	0	1	2	0	2	2	0	0	1	0	1	0	1	1	1	0	1	0	1	0	0	0	2	1	2	2	2	2	2	1	1	1	1	0	0	2	0	0	0	0	0	0	0	1	0
308	0	0	0	0	0	0	2	1	0	1	0	1	2	2	2	0	2	1	2	0	0	1	1	0	0	0	0	1	1	1	1	1	1	1	0	1	1	0	0	2	1	0	0	0	2	0	0	1	0
309	0	0	0	0	0	0	0	0	0	0	2	0	1	0	1	0	2	1	1	0	0	0	2	0	0	0	1	1	1	1	2	1	2	1	0	1	2	0	0	1	0	0	1	1	1	0	0	2	0
310	1	0	1	0	0	0	1	0	0	0	1	0	0	0	0	0	1	1	0	1	1	0	2	0	0	0	1	1	2	1	1	1	1	0	0	1	0	1	1	0	0	0	1	1	1	1	0	0	0
311	0	0	0	0	0	1	2	0	1	1	0	1	1	1	1	0	2	1	1	1	1	1	2	0	0	0	1	0	1	1	2	1	2	1	0	1	1	0	0	1	0	0	1	1	1	1	0	2	0
312	0	0	1	0	1	1	1	0	1	1	1	1	1	1	1	0	1	0	2	0	0	0	2	0	0	0	1	1	1	1	1	2	2	2	2	2	1	0	0	0	0	0	0	2	0	0	0	2	0
313	0	0	1	0	1	2	2	0	1	1	1	0	0	0	0	1	0	0	1	0	0	1	2	0	1	1	1	1	2	2	0	2	2	0	0	1	1	0	0	0	0	0	0	2	0	0	0	1	1
314	1	0	0	0	0	1	2	0	1	1	1	1	1	1	1	0	1	0	1	0	0	0	2	0	0	0	1	0	2	2	1	0	1	2	0	2	1	0	0	1	0	0	0	2	0	1	0	0	1
315	0	0	0	0	0	0	1	0	0	0	1	0	1	0	0	0	1	1	1	0	0	0	2	0	0	0	1	1	2	2	2	2	2	0	0	0	1	0	0	1	0	0	0	2	0	0	0	1	0
316	0	0	0	0	0	1	2	0	2	2	0	1	1	1	2	0	0	0	1	0	0	1	1	1	0	0	0	2	1	1	2	2	2	2	0	2	1	0	0	1	0	0	1	1	1	1	0	2	0
317	1	0	0	0	0	2	2	0	1	1	0	1	2	2	2	0	2	0	1	0	0	0	2	0	1	1	2	0	2	2	1	1	1	2	0	2	1	0	1	2	1	0	2	2	2	1	0	2	0
318	1	0	0	0	0	1	2	1	0	1	0	0	0	0	0	0	1	0	1	1	1	0	2	0	0	0	1	1	1	1	1	1	1	1	0	1	1	0	0	2	0	0	0	1	0	0	0	0	0
319	0	0	1	0	1	1	2	1	0	1	1	1	1	1	1	0	1	0	2	0	0	1	2	0	0	0	2	1	2	2	0	1	1	1	0	1	1	0	0	1	0	0	1	2	0	0	0	1	0
320	1	0	0	0	0	1	1	0	1	1	2	0	0	0	0	0	1	0	1	0	0	1	1	1	1	1	2	1	1	1	1	1	2	1	1	2	1	0	0	2	1	0	0	0	0	1	0	1	1
321	1	1	0	0	0	1	2	0	1	1	0	0	1	0	0	0	2	2	1	1	1	0	1	0	0	0	2	1	1	1	1	0	0	2	0	2	2	0	0	0	0	0	1	1	1	0	0	1	0
322	1	1	0	0	0	0	2	0	0	0	1	1	1	2	1	0	2	1	1	0	0	0	2	0	1	1	2	0	2	2	1	2	2	0	0	1	1	1	1	0	0	0	0	1	0	0	0	2	0
323	1	0	0	0	0	1	1	0	1	1	1	0	1	1	1	0	0	0	2	1	1	1	2	0	0	0	1	0	2	2	0	2	2	1	0	1	0	1	1	0	0	1	0	2	1	0	0	2	0
324	1	0	1	0	1	1	1	0	1	1	1	0	0	0	0	0	2	2	1	0	0	0	2	0	0	0	2	0	2	2	0	1	0	0	0	2	2	0	0	1	0	2	0	2	0	0	0	2	0
325	0	0	0	0	0	0	0	0	1	1	1	1	1	1	1	0	1	1	1	1	0	1	2	0	0	0	1	0	1	1	1	1	2	0	0	1	2	0	0	2	0	1	0	2	1	0	0	1	1
326	1	1	0	0	0	1	2	1	0	1	0	1	1	1	1	0	0	1	2	0	0	0	1	0	0	0	2	0	2	1	1	1	1	2	1	2	1	0	0	1	0	2	0	2	1	1	0	2	0
327	1	0	0	0	0	0	0	0	1	1	1	0	0	0	0	0	2	0	1	1	1	0	2	0	0	0	1	0	2	2	0	2	2	0	0	0	2	0	0	0	1	0	0	1	0	1	0	1	1
328	0	0	0	0	0	2	1	1	0	1	0	1	2	2	2	0	1	2	1	1	1	0	2	0	0	0	1	1	2	2	0	2	2	1	0	1	2	0	0	2	0	1	0	1	0	0	0	2	0
329	0	0	0	0	0	1	2	1	1	1	0	0	0	0	0	0	1	0	1	1	1	1	2	0	0	0	2	0	2	1	1	0	0	0	0	1	1	0	0	2	0	0	0	2	1	1	0	2	0
330	0	0	0	0	0	1	1	0	1	1	1	2	2	2	2	0	0	0	1	1	0	0	1	0	1	1	2	1	1	2	1	0	2	2	1	2	1	1	1	1	0	0	1	2	1	1	0	1	0
331	1	0	0	1	0	2	2	0	1	1	1	1	2	2	2	0	1	1	2	1	0	2	2	0	0	0	0	0	2	2	0	0	1	1	0	1	1	0	0	1	0	0	0	2	0	0	0	1	1
332	1	0	0	0	0	1	1	0	2	2	0	1	2	1	1	1	1	1	1	1	1	0	2	0	0	0	1	0	1	1	2	1	2	0	0	1	1	0	0	0	0	0	1	1	1	1	0	2	0
333	0	0	1	0	1	2	2	0	1	1	1	1	2	1	1	0	2	2	2	1	0	1	2	0	0	0	1	1	2	2	1	2	2	2	0	2	2	0	0	2	1	0	1	2	1	0	0	2	0
334	1	0	0	0	0	1	1	0	0	0	0	1	1	1	1	0	2	2	1	1	1	0	1	0	0	0	2	0	2	2	0	2	2	0	0	1	1	0	0	0	0	1	0	2	2	0	0	2	0
335	1	0	0	1	0	1	2	1	0	1	0	0	0	0	0	0	1	0	2	1	1	1	2	0	0	0	2	0	2	2	0	0	1	2	0	2	1	1	0	1	0	0	0	1	0	0	0	1	0
336	0	0	0	0	0	0	2	1	1	2	0	2	1	1	1	0	1	0	2	1	1	0	2	0	0	0	1	1	2	2	0	0	0	1	0	1	2	0	0	1	0	0	2	2	1	1	0	1	0
337	0	0	0	0	0	1	2	1	0	1	1	0	0	0	0	0	1	1	1	0	0	1	2	0	0	0	0	1	2	2	1	2	2	0	0	0	1	0	0	2	1	0	0	0	0	0	0	1	0
338	1	0	0	1	0	1	1	0	0	0	2	1	1	0	0	0	2	1	2	0	0	0	2	0	2	2	0	0	2	2	0	2	2	1	1	2	0	1	1	0	0	0	0	1	0	1	0	1	0
339	0	1	0	0	0	1	1	0	0	0	1	0	0	0	0	0	1	0	1	2	1	1	2	0	0	0	2	0	2	2	0	0	0	2	0	1	1	0	0	1	0	1	0	2	1	1	0	1	1
340	0	0	0	1	0	2	1	0	1	1	1	0	1	0	1	0	2	1	2	1	1	0	1	0	0	0	1	0	1	1	0	2	1	1	0	2	1	2	1	1	1	1	0	1	1	0	0	2	0
341	1	0	0	0	0	2	2	0	1	1	1	0	1	0	1	0	1	0	1	1	0	1	1	0	1	1	1	0	2	2	0	1	1	1	0	1	2	0	0	1	1	0	0	1	1	0	0	2	0
342	0	0	0	0	0	0	2	0	1	1	1	0	2	1	2	0	1	1	1	0	0	0	2	0	0	0	1	0	2	1	1	1	1	0	0	0	2	0	0	1	0	0	0	0	1	0	0	2	0
343	1	0	0	1	0	2	2	1	0	1	1	0	0	0	0	0	1	0	2	1	1	0	2	0	0	0	0	1	2	2	1	1	1	1	0	1	2	0	0	0	0	0	0	1	0	0	0	0	0
344	0	0	2	0	1	0	2	0	2	2	0	0	0	0	0	0	0	0	1	1	1	0	1	0	0	0	1	0	1	1	0	1	1	0	0	1	1	0	0	0	0	0	2	2	2	1	0	2	0
345	1	0	0	0	0	2	2	0	0	0	0	1	1	1	1	0	1	1	1	0	0	0	1	0	0	0	2	1	2	2	1	1	1	0	0	0	1	0	0	1	1	0	0	0	2	1	0	0	0
346	0	0	0	2	0	2	2	0	1	1	0	1	1	1	1	0	1	1	1	0	0	1	2	0	0	0	1	1	2	2	2	0	0	1	1	2	1	1	1	0	0	2	0	2	0	0	0	0	1
347	0	1	0	0	0	1	1	1	0	1	1	0	2	0	0	1	2	1	2	1	1	0	2	0	0	0	2	0	2	2	0	1	1	1	0	1	2	0	0	1	0	0	1	2	0	0	0	1	1
348	0	0	0	1	0	1	2	0	2	2	0	0	2	1	1	1	0	0	0	1	1	1	2	0	0	0	2	1	2	2	1	1	1	2	1	2	2	0	0	2	0	2	0	2	0	0	0	0	0
349	0	0	0	1	0	1	1	1	0	1	1	1	1	1	1	0	2	2	2	0	0	0	0	0	0	0	1	0	1	1	2	0	0	0	0	1	1	0	0	2	0	2	0	2	1	0	0	2	0
350	0	0	0	0	0	0	2	0	1	1	0	0	0	0	0	0	0	0	0	1	1	0	2	0	0	0	2	1	2	2	1	1	1	1	0	2	0	1	1	1	1	0	0	2	0	1	0	1	1
351	1	0	1	0	0	2	2	0	2	2	0	0	0	0	0	0	0	0	1	0	0	1	2	0	0	0	1	1	1	1	1	0	1	2	1	2	1	0	0	2	0	1	0	1	1	0	0	2	0
352	1	0	0	1	0	1	1	0	1	1	1	1	1	1	1	0	0	0	2	1	1	1	2	0	0	0	2	0	2	2	0	0	0	1	0	0	1	0	0	1	0	0	0	2	1	0	0	2	0
353	0	0	0	0	0	1	2	1	0	1	0	0	1	0	0	0	2	0	1	0	0	0	2	0	0	0	1	0	2	2	0	2	1	2	1	2	1	0	0	1	0	0	0	2	0	2	0	1	0
354	1	0	0	0	0	1	2	0	1	1	0	0	1	1	1	0	1	1	0	1	1	0	2	0	0	0	1	1	2	2	2	1	1	1	0	1	1	0	0	0	0	0	0	0	0	0	0	2	0
355	0	0	0	0	0	1	2	1	1	2	0	0	1	1	1	0	1	1	2	1	0	1	2	0	1	1	2	1	2	2	1	1	1	1	0	1	1	0	0	1	0	0	0	0	0	0	0	1	0
356	0	0	1	1	1	1	2	0	1	1	0	0	0	0	0	0	1	1	1	1	1	0	2	0	0	0	1	0	2	2	1	0	0	1	1	2	1	1	0	1	0	0	2	2	2	1	0	2	0
357	1	0	0	0	0	1	1	0	1	1	0	0	2	1	1	0	1	0	2	0	0	0	2	0	0	0	2	0	2	2	0	1	1	1	0	2	2	0	0	1	0	0	0	2	0	0	0	2	0
358	1	0	0	0	0	1	2	0	1	1	1	0	0	0	0	0	0	1	1	0	0	1	1	1	1	1	1	0	2	2	0	2	2	0	0	1	1	0	0	0	0	0	0	2	0	0	0	1	1
359	1	0	0	0	0	1	2	0	1	1	1	2	2	2	2	0	0	0	2	1	1	0	1	0	0	0	1	0	2	2	1	1	2	1	0	1	2	0	0	2	0	1	0	2	1	1	0	1	0
360	1	0	1	1	0	1	2	0	1	1	0	1	1	0	0	0	2	1	1	0	0	1	1	0	0	0	2	1	2	2	1	1	1	0	0	0	0	0	0	0	0	0	1	2	1	0	0	1	0
361	0	0	0	1	0	2	1	0	1	1	1	1	2	1	1	0	1	1	2	1	0	0	1	0	0	0	1	0	2	2	0	1	1	0	0	0	2	0	0	1	0	0	1	2	1	1	0	1	0
362	0	0	0	2	0	2	2	0	1	1	1	1	2	1	1	0	1	0	1	2	1	1	2	0	0	0	2	1	2	2	0	1	2	0	0	2	1	0	0	0	0	0	0	2	1	0	0	2	0
363	0	0	0	1	0	2	2	0	0	0	0	0	0	0	0	0	1	0	1	2	1	0	2	0	0	0	2	0	2	2	0	2	2	0	0	1	1	0	0	0	0	0	0	1	0	0	0	2	0
364	0	0	0	0	0	0	2	0	0	0	0	1	1	1	1	0	2	2	1	1	1	0	2	0	1	1	0	1	1	0	1	1	1	2	1	2	2	0	0	1	0	2	0	2	1	0	0	1	0
365	0	0	0	0	0	1	2	0	1	1	0	0	1	0	0	0	1	0	2	0	0	0	2	0	0	0	1	0	2	2	0	1	2	1	1	2	1	1	1	1	0	0	1	1	1	0	0	1	1
366	0	0	1	2	0	2	2	0	1	1	1	0	1	1	1	0	2	0	1	1	1	0	2	0	0	0	2	1	1	2	1	1	1	1	0	1	1	0	0	0	0	0	0	2	0	0	0	2	0
367	1	0	0	0	0	2	2	0	0	0	0	1	1	0	0	0	2	1	2	0	0	0	1	1	1	1	2	0	2	2	0	1	1	2	0	2	1	0	0	1	0	0	1	1	1	1	0	2	0
368	0	1	0	0	0	1	2	1	0	1	0	1	1	0	0	0	2	0	1	0	0	1	0	1	1	1	1	1	1	1	1	1	2	1	0	2	0	1	1	0	0	0	1	2	2	0	0	0	0
369	0	0	1	1	0	1	2	1	0	1	0	0	0	0	0	0	1	0	1	0	0	0	2	0	0	0	2	0	2	2	0	1	2	1	0	1	2	0	0	1	0	0	0	2	0	0	0	1	0
370	1	1	0	0	0	1	2	0	1	1	1	1	1	1	1	0	2	0	1	0	0	0	2	0	0	0	1	0	2	1	0	2	2	1	1	2	1	0	0	1	0	0	0	2	1	0	0	2	0
371	0	0	0	1	0	1	2	0	2	2	0	0	2	0	0	1	2	2	1	1	1	1	1	0	0	0	2	1	1	2	1	2	2	1	0	1	0	1	0	0	0	0	0	1	0	0	0	1	1
372	0	0	1	0	0	2	1	0	1	1	0	0	0	0	0	0	0	1	0	1	1	0	2	0	0	0	2	0	2	2	0	1	1	1	0	2	1	0	0	1	0	0	0	2	1	1	0	2	0
373	0	1	0	0	0	1	2	0	1	1	0	1	2	1	1	1	1	1	0	0	0	0	2	0	0	0	1	0	1	1	2	0	0	1	0	1	0	1	1	0	0	0	0	2	0	0	0	2	0
374	0	0	0	0	0	0	2	0	2	2	0	0	1	0	0	1	0	0	0	1	1	0	2	0	0	0	1	1	2	2	0	0	0	1	0	1	1	0	0	0	0	0	0	0	2	0	0	1	1
375	1	0	0	0	0	1	0	0	0	0	1	0	2	1	2	0	0	0	1	1	1	0	2	0	0	0	2	0	2	2	1	1	1	1	0	2	1	1	1	1	1	0	0	2	1	1	0	1	0
376	1	0	0	0	0	1	0	0	0	0	2	0	1	0	0	1	1	1	1	1	0	0	2	0	0	0	2	0	2	2	2	0	0	1	0	1	0	0	0	0	0	1	0	1	1	0	0	2	0
377	0	0	1	0	1	1	0	0	1	1	1	0	0	0	0	0	1	0	1	1	1	0	2	0	0	0	1	2	2	2	0	2	2	0	0	1	1	0	0	1	0	0	1	1	1	0	0	2	0
378	1	1	0	0	0	1	2	0	0	0	0	0	1	0	1	0	2	2	1	1	1	0	2	0	1	1	1	0	2	2	0	1	1	1	1	1	1	0	0	0	0	2	0	2	1	1	0	2	0
379	1	0	0	0	0	1	2	1	0	1	0	1	1	1	1	0	1	1	0	1	0	0	2	0	0	0	1	1	2	2	1	2	2	0	0	1	1	0	0	2	0	1	1	2	1	1	0	1	0
380	0	0	1	0	0	1	2	0	2	2	0	1	1	0	0	0	2	0	2	1	0	1	0	1	1	1	2	0	2	2	0	0	0	2	2	2	0	0	0	0	0	0	0	1	1	0	0	2	0
381	0	0	1	0	1	1	2	1	1	2	0	0	1	0	0	0	2	0	0	1	1	1	2	0	0	0	2	1	1	1	1	2	2	1	0	2	1	0	0	2	1	0	1	1	1	1	0	1	1
382	1	0	0	1	0	1	2	1	1	2	0	0	1	1	1	0	1	0	1	0	0	0	2	0	0	0	1	0	2	2	1	1	1	0	0	1	1	0	0	0	0	0	0	2	0	0	0	2	0
383	1	0	0	0	0	0	2	0	1	1	1	0	1	0	0	1	1	0	2	0	0	1	2	0	0	0	2	2	2	2	1	2	2	1	1	2	2	0	0	2	0	0	0	0	2	1	0	1	0
384	0	0	0	1	0	2	1	0	1	1	0	0	0	0	0	0	1	0	2	1	1	0	1	0	0	0	1	0	2	1	0	1	1	1	0	1	0	0	0	1	0	0	1	2	0	0	0	1	0
385	1	0	0	1	0	1	1	1	0	1	1	1	1	1	1	0	0	0	1	1	1	1	1	1	1	1	2	0	2	1	0	0	0	2	0	2	1	1	1	1	1	0	1	2	1	0	0	1	0
386	0	0	0	1	0	1	2	1	1	2	0	1	1	1	1	0	2	1	1	0	0	0	2	0	1	1	1	1	1	2	2	1	1	1	0	1	1	1	1	0	0	0	0	2	0	0	0	2	0
387	0	0	0	1	0	1	2	0	1	1	2	1	1	1	1	0	0	0	0	2	0	0	2	0	0	0	2	2	2	2	0	0	0	2	0	2	1	0	0	1	0	1	0	2	1	0	0	1	1
388	1	0	0	1	0	1	1	0	0	0	2	1	1	1	1	0	1	1	1	0	0	1	2	0	0	0	1	0	1	2	1	1	1	2	1	2	0	0	0	0	0	0	1	1	1	1	0	2	0
389	1	0	0	0	0	0	2	0	1	1	0	1	2	2	2	0	1	0	1	0	0	0	1	0	0	0	2	0	2	2	1	1	1	0	0	1	1	0	0	1	0	0	0	1	0	1	0	1	0
390	1	0	0	0	0	0	2	0	2	2	0	0	1	0	0	1	2	1	2	1	1	0	2	0	0	0	1	0	1	1	1	0	0	2	0	2	1	0	0	1	0	1	1	2	0	0	0	2	0
391	0	0	0	1	0	2	1	0	2	2	0	1	1	1	1	0	1	0	1	1	1	0	2	0	0	0	2	0	2	2	1	2	2	0	0	2	2	0	0	2	0	0	0	2	0	0	0	1	1
392	1	0	1	0	1	1	2	0	0	0	0	0	1	0	1	0	1	0	0	1	1	0	2	0	0	0	1	1	2	2	0	1	2	1	0	1	1	0	0	2	0	0	0	0	0	0	0	1	1
393	1	1	0	0	0	0	1	0	0	0	1	0	0	0	0	0	1	1	1	0	0	1	2	0	1	1	0	0	1	1	1	0	2	1	0	2	2	0	0	1	0	0	0	1	0	0	0	1	1
394	0	0	0	0	0	2	2	0	1	1	0	0	1	1	1	0	2	0	2	0	0	0	2	0	0	0	1	0	2	2	0	0	0	2	1	2	0	0	0	0	0	0	1	2	1	1	0	2	0
395	0	0	0	1	0	1	2	0	1	1	1	0	0	0	0	0	2	2	0	2	0	0	2	0	1	1	1	0	2	2	0	1	1	2	1	2	1	0	0	1	0	0	0	2	0	1	0	2	0
396	0	0	0	0	0	2	2	1	0	1	0	0	0	0	0	0	2	1	1	0	0	1	2	0	0	0	0	2	0	0	2	1	1	0	0	0	2	0	0	1	0	0	0	1	0	0	0	2	0
397	1	0	0	0	0	0	1	1	0	1	0	2	2	2	2	0	1	1	1	0	0	0	2	0	0	0	1	0	2	2	1	1	1	1	1	1	2	0	0	2	0	0	0	2	0	0	0	0	0
398	0	0	0	0	0	0	0	0	1	1	1	1	1	1	1	0	0	1	2	0	0	0	0	0	0	1	2	0	2	2	1	1	1	2	1	2	0	1	1	0	0	0	0	1	0	1	0	0	1
399	1	1	0	0	0	1	1	0	1	1	0	1	2	2	2	0	0	0	0	1	0	0	2	0	0	0	1	0	2	2	0	1	2	1	0	1	0	1	1	0	0	0	0	2	1	0	0	1	0
400	0	0	0	0	0	0	1	0	2	2	0	0	1	0	0	1	0	1	2	0	0	1	2	0	0	0	1	1	2	1	1	2	2	1	0	1	1	0	0	1	0	1	0	1	1	0	0	2	0
401	0	0	1	0	1	1	2	0	0	0	1	0	1	0	1	0	1	1	1	1	0	0	2	0	0	0	2	0	2	2	1	1	1	1	1	1	1	1	1	0	0	0	0	0	1	1	0	2	0
402	1	0	0	1	0	2	2	0	1	1	0	0	1	0	0	1	0	0	2	1	1	0	2	0	0	0	2	0	2	2	0	2	2	0	0	0	1	0	0	2	0	0	0	2	1	1	0	0	2
403	0	0	0	0	0	1	2	0	0	0	1	1	0	0	0	0	1	1	1	0	0	1	1	1	1	1	2	1	1	1	2	0	0	2	1	2	1	0	0	2	0	0	0	1	0	0	0	2	0
404	1	0	0	1	0	2	1	0	0	0	1	0	0	0	0	0	2	1	2	0	0	0	1	1	1	1	2	1	2	2	1	2	2	2	1	2	1	0	0	1	0	1	0	2	2	1	0	0	1
405	1	1	0	0	0	1	2	1	0	1	0	1	1	1	1	0	1	0	2	0	0	0	1	1	2	2	1	0	2	2	1	0	0	1	0	2	1	0	0	1	0	0	0	1	0	0	0	0	0
406	0	0	0	0	0	0	1	0	0	0	0	0	0	0	0	0	1	0	2	1	1	0	2	1	1	2	0	0	2	2	0	0	0	2	0	2	1	0	0	1	0	0	1	2	1	0	0	2	0
407	0	0	0	1	0	1	2	0	0	0	0	0	0	0	0	0	0	0	2	1	1	0	2	0	0	0	1	1	2	2	1	1	1	0	0	0	2	0	0	1	0	0	1	2	1	1	0	0	2
408	0	0	0	1	0	1	2	0	2	2	0	1	1	1	1	0	1	1	2	1	0	0	1	0	0	0	1	0	2	2	0	0	0	2	0	2	2	0	0	2	0	0	0	1	0	1	0	2	0
409	1	0	0	0	0	1	2	0	0	0	1	1	1	1	1	0	1	0	1	1	0	1	2	0	0	0	1	0	2	2	0	1	1	2	1	2	1	1	0	0	0	0	2	2	2	1	0	1	0
410	1	0	0	0	0	2	2	1	1	2	0	2	1	1	1	0	1	1	1	1	0	0	2	0	0	0	2	0	1	1	2	0	0	2	0	2	1	0	0	1	0	0	1	2	1	0	0	1	0
411	0	0	0	1	0	2	1	0	2	2	0	0	0	0	0	0	0	0	0	1	1	1	2	0	1	1	2	0	2	2	0	1	1	1	1	1	1	0	1	2	2	0	0	1	0	0	0	1	1
412	1	0	0	0	0	0	1	0	1	1	1	0	1	0	0	0	2	2	1	0	0	0	1	0	0	0	1	1	2	2	1	1	2	1	1	1	1	0	0	1	0	1	0	2	2	0	0	0	1
413	1	0	0	0	0	1	1	0	0	0	0	1	1	1	1	0	1	1	1	1	0	0	0	0	0	0	2	0	2	1	0	0	1	1	0	2	0	0	0	1	0	0	1	1	1	1	0	0	1
414	0	0	0	1	0	2	1	1	1	2	0	1	1	1	1	0	1	1	1	0	0	0	2	0	1	1	2	0	2	2	0	1	2	2	0	2	1	0	0	0	0	0	0	2	0	1	0	2	0
415	1	0	0	1	0	1	2	0	1	1	1	0	0	0	0	0	1	1	0	1	1	2	2	0	0	0	1	0	2	2	0	1	1	0	0	1	0	1	0	0	0	0	1	2	1	1	0	2	0
416	1	0	0	0	0	1	1	0	1	1	1	0	0	0	0	0	2	1	1	1	1	1	2	0	0	0	2	0	2	2	0	0	1	2	0	2	1	0	0	0	0	0	1	2	1	0	0	0	2
417	0	0	0	0	0	1	1	0	0	0	1	1	2	1	1	0	1	0	1	2	1	1	2	0	0	0	1	0	2	1	0	1	1	2	0	2	2	0	0	2	0	0	0	2	1	1	0	2	0
418	1	0	0	0	0	1	2	0	1	1	1	0	0	0	0	0	2	2	2	1	0	1	2	0	0	0	0	1	1	1	1	0	0	2	1	2	1	0	0	2	1	0	0	1	0	0	0	1	1
419	1	0	0	1	0	1	2	0	0	0	0	0	2	1	1	0	2	2	1	1	1	0	2	0	0	0	1	0	2	2	0	1	1	2	1	2	2	0	0	1	0	0	0	1	1	1	0	2	0
420	1	0	0	1	0	1	1	0	1	1	0	0	2	1	1	0	0	0	1	1	0	0	2	0	0	0	2	1	2	1	0	0	0	2	1	2	2	0	0	1	0	0	0	1	0	1	0	2	0
421	0	0	0	0	0	0	2	0	0	0	0	1	1	1	1	0	1	1	1	1	1	1	2	0	0	0	1	0	2	2	1	0	0	2	0	2	2	0	0	2	0	0	1	1	0	0	0	1	1
422	0	0	0	1	0	1	2	1	0	1	0	0	0	0	0	1	1	0	1	1	1	0	2	0	1	1	0	2	1	1	2	2	2	2	1	2	1	0	0	1	0	1	0	2	1	2	1	1	0
423	0	0	1	0	0	2	1	0	1	1	2	1	2	1	1	1	0	0	0	1	0	0	2	0	0	1	2	0	2	2	0	1	1	2	1	2	2	1	0	0	0	0	0	1	0	0	0	0	2
424	1	0	1	1	0	1	1	0	1	1	1	0	1	1	1	0	0	0	0	0	0	0	2	0	1	1	1	1	2	2	1	1	2	1	0	2	1	1	1	0	0	0	0	1	0	0	0	1	1
425	0	0	1	1	0	1	1	0	0	0	1	0	0	0	0	0	1	1	0	1	1	1	0	0	0	0	2	0	2	2	2	2	2	1	0	1	2	0	0	1	1	0	1	2	1	1	0	1	0
426	1	1	0	0	0	1	2	0	0	0	0	1	1	0	0	0	1	0	1	0	0	0	2	0	0	0	0	1	2	2	1	2	2	0	0	2	1	0	0	0	0	0	1	1	1	2	0	2	0
427	1	0	1	2	0	2	2	1	0	1	0	0	0	0	0	0	0	0	0	1	0	1	2	0	0	0	0	0	2	2	0	1	1	1	0	1	1	0	0	1	0	0	0	1	0	0	0	0	1
428	0	0	0	0	0	2	2	1	1	2	0	0	2	1	1	1	0	1	0	1	1	0	2	0	0	0	2	0	2	2	2	2	2	1	0	0	1	0	0	1	0	0	0	1	0	0	0	2	0
429	1	0	1	0	1	1	1	0	1	1	0	0	0	0	0	0	0	0	1	0	0	1	1	0	0	0	2	0	2	2	0	0	0	0	0	1	2	0	0	1	0	0	0	1	0	1	0	2	0
430	1	0	1	1	0	1	2	0	1	1	0	1	2	2	2	0	1	1	1	0	0	0	2	0	1	1	2	0	2	2	0	2	2	2	1	2	2	0	0	2	0	1	0	1	0	1	0	2	0
431	1	0	0	0	0	2	1	0	1	1	1	0	0	0	0	0	1	0	1	1	0	1	2	0	0	0	2	0	2	2	1	1	1	2	1	2	2	0	0	1	0	0	0	0	1	1	0	2	0
432	0	0	0	0	0	1	0	0	0	0	2	0	1	1	1	0	1	1	0	1	1	0	2	0	0	0	2	0	2	2	1	1	1	1	0	1	1	0	0	1	0	0	0	0	2	0	0	2	0
433	0	0	1	0	1	1	2	0	2	2	0	0	0	0	0	0	2	2	1	1	1	0	1	0	1	1	2	0	2	2	1	0	1	2	1	2	1	0	0	0	0	1	0	1	1	0	0	2	0
434	1	0	0	0	0	1	2	0	1	1	0	0	0	0	0	0	2	1	1	1	1	1	2	0	0	0	2	0	2	2	1	2	2	0	0	1	1	0	0	0	0	1	0	1	1	0	1	1	0
435	1	0	0	0	0	2	1	1	0	1	1	0	1	0	0	0	2	2	2	0	0	1	2	0	0	0	2	1	2	2	0	0	1	0	0	2	1	0	0	2	0	0	1	1	1	1	0	2	0
436	1	0	0	1	0	1	0	0	0	0	2	0	1	0	0	1	2	2	1	0	0	1	2	0	0	0	2	0	2	2	2	0	0	2	0	2	1	0	0	0	0	0	1	2	2	0	0	1	1
437	1	0	0	2	0	2	1	0	0	0	2	0	0	0	0	0	0	0	1	1	1	1	1	1	1	1	2	1	2	2	1	1	1	0	0	1	2	0	0	1	0	0	1	2	2	1	0	1	1
438	1	0	0	0	0	1	2	1	1	2	0	1	1	1	1	0	1	0	1	1	0	0	1	0	1	1	0	1	2	2	1	1	1	1	1	1	1	0	0	2	0	0	0	1	1	1	0	1	0
439	1	0	0	1	0	1	2	0	1	1	1	1	1	1	1	0	0	0	2	0	0	0	2	0	0	0	1	1	2	1	1	0	1	1	0	2	1	1	1	1	0	0	0	2	0	0	0	1	1
440	0	1	0	0	0	1	1	1	0	2	1	0	0	0	0	0	1	0	1	2	1	1	2	0	0	0	2	0	2	2	1	1	1	1	0	2	1	0	0	1	0	1	1	2	1	1	0	2	0
441	0	0	0	0	0	2	1	1	0	2	1	2	2	2	2	0	0	0	1	0	0	0	2	0	2	2	2	0	1	1	2	0	1	1	0	1	2	0	0	1	0	1	0	1	1	0	0	2	0
442	1	0	0	0	0	0	2	1	0	1	0	0	0	0	0	0	1	1	1	0	0	0	2	0	1	1	1	0	1	1	0	1	1	1	1	1	2	0	0	1	1	0	1	2	1	0	0	2	0
443	1	0	0	0	0	0	1	0	1	1	0	1	1	1	1	0	2	1	1	1	1	0	1	0	0	0	2	0	2	2	1	2	2	0	0	1	1	0	0	1	0	0	0	1	0	1	0	1	0
444	1	0	0	1	0	2	1	0	0	0	1	0	2	1	1	0	1	0	2	0	0	0	1	0	0	0	2	0	2	2	1	1	2	0	0	2	2	0	0	1	0	0	0	0	0	0	0	1	1
445	0	0	0	2	0	2	2	0	1	1	0	0	0	0	0	0	1	0	1	0	0	0	2	0	1	1	2	0	2	2	1	1	1	0	0	1	1	0	0	0	0	1	0	1	1	0	0	1	1
446	0	0	0	0	0	2	1	0	2	2	0	0	0	0	0	0	0	0	0	0	0	0	2	0	0	0	1	0	2	2	0	1	1	1	0	1	1	0	0	1	0	0	0	2	0	0	0	2	0
447	0	0	0	0	0	2	1	1	0	2	1	0	1	0	0	1	1	1	0	0	0	1	2	0	0	0	1	0	2	2	0	1	1	2	1	2	2	0	0	2	0	0	1	1	1	0	0	1	0
448	0	0	0	2	0	2	1	0	0	0	1	0	2	0	0	1	1	1	0	2	1	0	1	1	1	1	2	1	2	2	2	1	1	1	1	1	0	0	0	0	0	0	0	2	0	0	0	0	0
449	0	0	0	0	0	1	1	0	0	0	2	1	1	1	1	0	1	0	1	1	0	0	2	0	0	0	1	0	2	1	0	0	0	2	1	1	2	0	0	1	0	0	1	2	0	0	0	0	0
450	1	0	0	0	0	1	2	0	2	2	0	0	2	1	2	0	0	1	2	0	0	1	1	1	1	1	2	0	2	2	1	0	0	2	0	2	2	0	0	1	1	0	0	2	0	1	0	1	0
451	1	0	1	0	1	1	2	0	1	1	0	1	1	0	0	0	1	0	1	0	0	1	2	0	1	1	2	0	2	2	2	0	1	1	0	2	0	0	0	0	0	0	1	1	1	2	0	2	0
452	0	0	0	0	0	0	2	0	1	1	0	0	1	1	1	0	1	1	1	1	0	0	2	0	1	1	1	2	1	1	2	1	1	0	0	1	2	0	0	1	0	0	0	2	0	1	0	0	0
453	0	0	0	1	0	1	2	1	1	2	0	0	1	0	0	1	1	1	2	0	0	0	2	0	1	1	1	0	1	2	1	0	0	2	1	2	1	1	1	1	0	1	0	2	1	0	1	0	1
454	1	0	0	0	0	0	2	1	1	2	0	1	1	1	1	0	2	2	1	1	1	1	1	1	1	1	1	0	1	1	2	1	1	1	1	1	2	0	0	2	0	1	0	1	1	1	0	2	0
455	1	0	0	1	0	1	1	0	1	1	0	1	2	2	2	0	0	0	0	1	1	0	1	0	0	0	1	1	2	2	0	2	2	0	0	0	1	0	0	1	0	0	1	1	1	0	0	2	0
456	0	0	0	1	0	2	2	0	0	0	0	0	1	0	1	0	2	0	1	1	1	0	2	0	0	0	1	0	2	2	1	1	0	2	1	2	2	0	0	0	1	0	1	1	1	1	0	0	1
457	1	0	0	0	0	1	2	0	1	1	0	0	0	0	0	0	1	1	1	1	0	1	1	0	0	0	1	0	1	2	1	1	1	0	0	1	2	0	0	1	0	0	0	1	0	0	0	0	0
458	0	0	0	0	0	0	2	0	1	1	1	0	0	0	0	0	1	1	1	1	0	0	2	0	0	0	2	0	2	2	0	1	2	2	2	2	1	0	0	2	0	0	0	1	0	0	0	1	1
459	0	0	0	1	0	2	2	1	1	2	0	0	1	0	0	0	2	2	1	0	0	0	2	0	0	0	2	0	2	2	0	1	1	2	0	2	1	0	0	2	0	0	0	0	1	0	0	0	2
460	0	0	0	0	0	0	2	0	1	1	0	0	0	0	0	0	1	0	1	0	0	0	2	0	0	0	1	0	2	2	0	2	2	0	0	1	2	0	0	1	1	0	1	1	1	1	0	2	0
461	0	0	1	2	0	2	1	0	1	1	1	2	1	1	1	0	2	2	1	1	1	0	2	0	0	0	1	1	1	1	1	2	2	2	0	2	1	1	1	1	0	0	1	2	1	2	0	1	1
462	1	0	0	0	0	1	1	0	2	2	0	0	1	0	1	0	1	1	1	1	0	0	2	0	1	1	2	0	2	2	1	1	1	1	1	1	0	1	0	0	0	0	0	2	1	1	0	0	0
463	0	0	0	1	0	2	2	0	1	1	0	1	1	1	1	0	1	1	2	1	0	0	2	0	0	0	0	1	1	1	1	1	2	2	0	2	1	0	0	1	0	0	1	1	1	0	0	1	1
464	1	0	0	0	0	1	2	0	1	1	0	0	0	0	0	0	1	0	2	0	0	0	2	0	0	0	2	0	2	2	1	0	0	2	0	2	1	0	0	2	0	1	1	2	0	0	0	1	0
465	1	0	0	0	0	0	2	0	0	0	0	1	2	1	1	1	1	2	1	1	1	0	0	0	0	0	2	1	1	2	1	1	1	2	0	2	1	0	0	1	0	0	0	2	0	1	0	1	0
466	0	0	0	1	0	2	1	0	0	0	1	0	1	2	2	0	0	0	1	0	0	1	2	0	1	1	1	2	2	2	1	1	2	1	1	1	1	0	0	1	0	0	0	1	0	0	0	2	0
467	1	1	0	0	0	2	2	0	0	0	0	0	0	0	0	0	1	1	1	0	0	1	2	0	0	0	1	0	2	2	0	0	0	2	0	2	2	0	0	1	0	0	1	2	0	0	0	2	0
468	1	0	0	1	0	1	2	0	1	1	0	1	2	2	2	0	1	1	1	2	1	0	2	0	1	1	1	1	2	2	2	0	0	1	0	1	2	0	0	1	0	0	0	0	1	0	0	1	1
469	1	0	0	0	0	0	2	0	1	1	1	1	1	1	1	0	1	1	1	1	0	1	2	0	0	0	2	0	2	2	0	1	1	2	1	1	0	1	1	0	0	0	0	2	0	0	0	2	0
470	1	0	0	1	0	2	2	0	1	1	1	1	2	2	2	0	1	1	0	1	1	1	2	0	0	0	1	1	1	1	2	1	2	2	2	2	1	0	0	1	0	0	0	1	0	0	0	2	0
471	1	0	0	1	0	1	1	0	0	0	2	0	0	0	0	0	1	1	1	0	0	0	2	0	0	0	1	1	1	2	2	1	1	2	1	2	1	0	0	0	0	0	1	1	1	2	0	1	0
472	1	1	1	1	1	1	1	0	1	1	0	1	1	1	1	0	0	0	2	0	0	0	2	0	0	0	2	0	2	1	0	2	2	1	0	1	2	0	0	1	0	0	2	2	1	1	0	2	0
473	1	0	0	0	0	1	2	0	1	1	0	0	0	0	0	0	0	0	2	1	1	1	1	0	0	0	2	0	2	1	0	2	2	0	0	0	2	0	0	1	0	0	0	2	0	1	0	2	0
474	0	0	0	0	0	2	1	0	1	1	2	1	1	1	1	0	0	0	0	1	1	0	2	0	0	0	1	2	2	2	2	1	1	0	0	1	1	0	0	2	0	0	0	2	0	2	0	0	0
475	0	0	0	1	0	1	1	1	1	2	0	0	0	0	0	1	0	1	2	0	0	0	0	0	0	1	1	0	1	2	1	0	0	1	0	1	1	1	1	0	0	0	1	2	1	0	0	1	0
476	0	0	0	1	0	1	1	0	0	0	1	1	1	1	1	0	0	0	0	0	0	0	2	0	0	0	1	0	1	1	1	1	1	2	1	2	2	0	0	2	0	0	0	2	0	0	0	2	0
477	1	0	0	0	0	2	2	0	2	2	0	1	2	1	1	0	1	0	2	0	0	0	1	0	0	0	2	0	2	1	0	0	1	2	0	2	1	0	1	1	1	0	0	1	0	0	0	2	0
478	1	0	1	1	0	1	2	1	1	2	0	0	1	0	0	0	0	1	2	0	0	0	1	0	1	1	1	0	2	2	1	2	2	1	0	2	1	0	0	1	0	1	0	2	1	0	0	1	0
479	0	0	1	0	1	1	0	0	0	0	2	0	0	0	0	0	2	2	2	1	1	0	2	0	0	1	0	2	1	2	2	1	1	2	0	2	2	0	0	0	0	0	1	1	1	2	0	1	1
480	0	0	0	0	0	1	1	0	0	0	1	0	1	0	0	1	1	1	1	0	0	0	1	0	1	1	1	1	2	2	0	1	1	1	0	2	1	0	0	1	0	1	1	2	1	1	0	2	0
481	0	0	0	1	0	1	2	0	2	2	0	0	1	1	1	0	1	1	1	1	0	0	2	0	0	0	2	0	2	2	0	2	2	1	1	2	0	0	0	1	0	0	1	2	1	0	0	2	0
482	0	0	0	0	0	1	2	0	1	1	1	0	1	1	1	0	2	1	2	1	1	0	1	0	0	0	1	1	2	2	0	1	1	1	0	2	1	0	0	1	0	1	0	2	1	1	0	1	0
483	0	0	0	0	0	1	2	0	1	1	0	1	1	1	1	0	1	0	1	0	0	0	1	0	0	0	2	0	2	1	0	0	1	1	0	2	1	0	1	2	1	0	0	1	1	0	0	0	0
484	0	0	0	2	0	2	1	0	1	1	0	1	2	0	0	0	0	0	1	1	1	1	2	0	1	1	1	0	1	1	0	1	1	1	0	1	0	0	0	0	0	1	0	1	0	0	0	2	0
485	0	0	1	1	0	1	1	0	0	0	1	0	0	0	0	0	1	0	1	1	0	1	2	0	1	1	1	0	2	2	1	0	0	2	0	2	1	0	0	1	0	1	0	2	1	1	0	1	0
486	0	0	1	0	1	1	2	1	0	1	0	1	2	1	1	0	2	0	2	0	0	1	2	0	0	0	1	0	1	1	0	1	1	2	1	2	1	1	1	0	0	0	0	1	0	0	0	1	0
487	0	0	0	1	0	2	1	0	0	0	1	0	0	0	0	0	1	1	2	1	1	0	2	0	0	0	2	0	2	2	0	0	0	2	1	1	2	0	0	2	0	0	1	2	1	1	0	2	0
488	0	0	0	0	0	2	2	0	0	0	0	1	1	1	1	0	2	2	1	1	0	0	1	1	2	2	1	0	1	1	0	1	1	1	1	1	1	0	0	2	1	0	0	1	0	1	0	2	0
489	1	0	0	0	0	0	2	0	1	1	0	1	1	1	1	0	0	0	1	0	0	2	0	1	1	1	2	0	1	1	1	1	1	2	2	2	1	0	0	1	0	1	0	2	1	0	0	2	0
490	0	0	0	0	0	1	1	0	0	0	1	1	2	1	1	0	1	0	1	1	0	1	0	1	0	1	2	1	2	2	1	1	1	0	0	1	2	0	0	1	0	0	1	1	1	1	0	2	0
491	0	0	1	2	0	2	2	0	1	1	1	0	0	0	0	0	1	1	1	1	0	0	2	0	1	1	1	0	2	2	1	2	2	2	0	2	2	0	0	1	0	0	0	1	0	0	0	2	0
492	0	0	0	0	0	0	1	0	1	1	0	0	1	0	0	1	1	0	1	1	0	1	2	0	0	0	1	0	2	2	0	1	1	1	1	2	1	0	0	2	1	0	2	2	1	1	0	2	0
493	1	0	0	1	0	2	1	0	1	1	1	0	1	0	0	1	1	1	2	0	0	0	2	0	0	0	1	0	2	2	1	0	0	2	0	2	1	0	0	1	0	0	1	2	1	0	0	0	0
494	0	0	0	0	0	0	1	0	0	0	1	0	0	0	0	0	1	0	0	1	1	1	0	1	1	1	2	0	2	2	1	2	2	0	0	1	1	0	0	1	0	0	0	1	1	0	0	0	0
495	1	1	0	0	0	1	1	0	0	0	0	0	0	0	0	0	1	0	1	0	0	0	2	0	0	0	2	1	2	2	0	1	1	0	0	0	1	1	0	1	0	1	0	1	1	0	0	0	0
496	0	0	0	0	0	1	1	0	1	1	0	0	0	1	1	0	2	1	1	1	0	0	2	0	0	0	1	0	2	1	0	0	1	1	0	2	2	0	0	1	0	0	0	2	0	0	0	0	1
497	0	0	0	0	0	1	2	0	1	1	0	0	0	0	0	0	1	1	1	0	0	1	2	0	0	0	0	0	2	2	0	1	1	2	2	2	1	0	0	1	0	0	0	2	0	0	0	1	1
498	1	0	1	0	0	0	1	0	1	1	1	0	1	1	1	0	2	2	2	0	0	0	2	0	0	0	2	0	1	1	2	1	1	1	0	1	1	0	0	1	0	0	0	1	0	0	0	0	0
499	0	0	0	0	0	2	2	0	1	1	0	1	1	1	1	0	2	1	2	0	0	0	2	1	1	2	0	0	1	1	1	1	1	0	0	1	1	1	1	1	0	0	0	1	0	0	0	2	0
500	0	0	0	1	0	2	1	0	0	0	0	0	0	0	0	0	1	1	2	0	0	0	2	0	0	0	1	1	2	2	1	1	1	2	1	1	2	0	0	1	0	0	1	2	1	1	0	1	1
501	0	0	0	1	0	1	1	0	0	0	1	1	2	2	2	0	1	1	1	1	1	0	2	0	0	0	1	0	2	2	1	1	1	2	2	2	2	0	0	1	0	1	0	1	0	1	0	2	0
502	1	0	0	0	0	2	2	1	0	1	0	1	2	1	1	0	0	0	2	0	0	0	2	0	0	0	1	1	2	2	2	1	2	1	1	1	1	0	1	1	1	0	1	2	2	1	0	0	1
503	0	0	1	1	0	2	1	0	0	0	0	1	2	1	1	0	0	0	2	1	1	0	2	0	0	0	2	0	2	2	1	1	1	1	0	1	1	0	0	2	0	0	1	2	1	2	0	1	0
504	0	1	0	0	0	1	1	0	0	0	1	1	2	1	1	0	1	0	1	1	1	0	0	0	0	0	1	0	2	1	0	2	2	2	1	2	1	0	0	1	0	0	0	1	0	1	0	1	1
505	1	0	0	1	0	1	2	1	0	1	0	0	2	1	1	0	2	2	2	0	0	1	2	0	0	0	1	1	1	1	2	0	0	1	0	1	1	0	1	2	2	0	0	1	0	1	0	0	1
506	1	0	0	1	0	2	1	0	0	0	1	0	1	0	0	1	1	0	1	1	1	0	2	0	0	0	2	1	1	1	1	1	1	1	0	2	2	0	0	1	0	0	1	2	1	0	0	1	0
507	1	0	0	0	0	0	2	0	0	0	1	0	1	0	1	0	1	1	0	2	2	1	1	0	0	0	2	1	2	2	1	1	2	2	1	2	2	0	0	1	1	0	1	1	1	2	0	2	0
508	1	0	0	0	0	1	2	0	2	2	0	1	1	0	0	0	0	0	2	1	1	0	2	0	0	0	2	0	2	1	0	2	2	0	0	0	2	0	0	1	0	1	0	2	0	0	0	2	0
509	0	0	0	0	0	0	2	0	2	2	0	2	2	2	2	0	0	0	1	0	0	0	2	0	0	0	2	0	2	1	0	0	0	2	1	2	1	0	0	1	0	0	0	2	0	1	0	1	1
510	0	0	0	0	0	0	2	1	1	2	0	0	0	0	0	0	2	2	2	0	0	0	2	0	0	0	1	1	1	1	2	1	1	1	0	2	1	1	1	1	0	0	0	1	0	0	0	1	1
511	0	0	0	0	0	1	2	0	1	1	2	0	1	0	1	0	2	0	2	0	0	1	2	0	0	0	1	0	2	2	0	0	0	2	0	1	1	2	1	1	1	0	0	2	0	0	0	0	2
512	1	0	0	1	0	1	2	1	0	1	0	0	2	1	1	0	2	0	2	0	0	0	2	0	0	0	2	0	2	1	0	2	2	1	0	2	1	0	0	1	0	0	0	1	1	1	0	0	0
513	1	1	0	0	0	1	1	0	2	2	0	1	1	1	1	0	0	0	1	1	1	0	2	0	0	0	2	0	2	2	1	2	1	2	1	2	1	1	1	1	0	0	0	1	0	0	0	1	1
514	0	0	0	1	0	1	1	0	0	0	2	0	0	0	0	0	0	0	1	1	1	1	1	1	1	1	2	0	2	2	0	2	2	0	0	1	0	0	0	0	0	1	1	2	1	1	0	2	0
515	1	0	0	0	0	1	2	0	1	1	0	1	1	1	1	0	1	0	0	1	1	0	2	0	1	1	0	0	2	2	0	0	0	1	1	2	1	0	0	0	0	0	0	1	0	0	0	1	1
516	0	0	0	0	0	0	2	0	1	1	0	0	0	0	0	0	2	1	1	0	0	0	2	0	0	0	2	0	2	1	0	2	2	2	0	2	0	0	0	0	0	0	0	2	0	1	0	1	1
517	0	0	0	0	0	1	2	0	0	0	1	0	0	0	0	0	0	0	2	1	1	0	2	0	0	0	2	0	2	2	1	1	1	2	1	2	1	0	0	1	1	2	0	2	0	0	0	1	1
518	0	0	0	0	0	1	1	0	1	1	0	1	2	1	1	0	1	1	0	0	0	0	2	0	0	0	1	0	2	2	0	2	2	1	0	2	1	0	0	1	0	0	0	1	0	0	0	1	1
519	0	1	0	0	0	1	2	1	0	1	0	0	0	0	0	0	1	1	2	0	0	0	1	0	0	0	1	0	2	2	0	0	2	2	1	2	1	1	1	1	0	0	1	2	2	2	0	2	0
520	1	1	1	1	1	1	0	0	0	0	1	0	1	0	0	0	1	2	2	0	0	1	1	0	1	1	2	0	2	2	1	1	1	1	0	1	2	0	0	0	0	0	0	1	0	0	0	1	1
521	1	0	0	0	0	2	0	0	0	0	2	2	2	2	2	0	2	1	1	1	1	1	2	0	0	0	1	2	2	2	0	1	1	2	0	2	1	0	1	1	1	0	0	2	1	1	0	2	0
522	0	0	0	1	0	1	1	0	2	2	0	0	0	0	0	0	1	1	1	0	0	1	1	0	0	0	2	0	2	2	1	2	2	0	0	0	2	0	0	1	0	0	0	2	1	0	0	2	0
523	1	0	0	0	0	1	1	0	1	1	1	0	0	0	0	0	1	0	2	1	1	1	1	0	0	0	1	0	2	2	1	1	1	2	1	2	2	0	0	0	0	0	0	1	1	0	0	2	0
524	0	0	1	1	0	2	0	0	1	1	0	0	0	0	0	0	0	0	0	1	0	0	1	0	0	0	2	0	2	2	0	1	1	2	1	2	0	0	0	1	0	0	1	2	1	0	0	2	0
525	1	0	0	1	0	1	2	1	1	2	0	0	2	1	1	1	1	1	1	2	1	0	2	0	1	1	1	2	1	1	2	1	0	2	1	2	1	0	0	1	0	0	1	1	1	0	0	0	1
526	1	0	0	0	0	1	2	0	2	2	0	0	2	0	0	1	0	0	1	0	0	0	2	0	0	0	1	1	2	2	0	1	1	0	0	0	1	0	0	1	0	0	0	1	0	0	0	1	1
527	1	0	0	0	0	0	2	0	1	1	1	1	1	1	1	0	1	0	1	1	0	1	2	0	0	0	2	0	2	2	1	1	1	1	0	1	2	0	0	0	0	0	0	2	0	0	0	0	2
528	1	0	0	0	0	2	0	0	1	1	1	0	1	1	1	0	2	0	1	1	1	0	2	0	1	1	1	1	1	1	1	2	2	2	0	2	2	0	0	2	0	0	0	2	0	0	0	2	0
529	0	0	0	0	0	1	1	1	0	1	0	0	1	0	0	1	1	0	1	1	1	1	1	1	1	1	2	1	2	2	2	1	1	1	1	1	1	0	0	1	0	0	1	1	1	0	0	1	0
530	1	0	1	0	1	2	1	0	2	2	0	0	0	0	0	0	1	2	2	0	0	0	1	1	1	1	1	0	2	2	0	1	1	2	1	2	2	0	0	2	0	0	0	1	0	0	0	1	1
531	0	0	0	1	0	2	2	1	0	1	0	0	1	0	1	0	1	1	2	0	0	0	2	0	0	0	1	1	1	1	2	2	2	0	0	1	1	0	0	1	0	0	1	1	1	1	0	1	1
532	0	0	1	0	1	2	2	0	1	1	0	2	2	1	1	0	1	1	0	1	1	0	2	0	0	0	1	0	2	2	1	0	0	2	0	1	1	0	0	0	0	0	2	2	2	1	0	2	0
533	1	0	0	0	0	1	1	0	0	0	1	0	2	0	0	1	2	0	1	1	1	1	0	0	1	1	2	0	2	2	1	1	1	2	0	2	1	0	0	2	1	2	0	2	1	0	0	0	0
534	1	0	0	1	0	2	2	0	0	0	0	0	2	1	1	1	2	2	1	1	1	0	2	0	0	0	2	1	2	2	2	1	1	2	0	2	1	0	0	1	0	0	1	1	1	0	0	2	0
535	0	0	0	0	0	2	2	1	0	1	0	0	2	2	2	0	0	0	2	1	1	0	2	0	0	0	2	1	2	2	2	0	0	2	0	2	1	0	0	0	0	0	0	1	1	0	0	2	0
536	0	0	0	1	0	2	1	0	1	1	1	1	2	1	1	0	0	0	0	1	1	0	2	0	0	0	2	1	2	2	2	1	1	1	1	1	2	0	0	2	0	1	0	1	0	0	0	2	0
537	0	0	0	1	0	1	2	0	0	0	1	0	1	0	1	0	2	0	1	0	0	0	2	0	1	1	1	1	2	2	1	2	2	1	0	1	2	0	0	2	0	0	0	1	0	0	0	1	1
538	1	0	0	1	0	1	2	0	1	1	0	0	1	0	0	1	1	1	1	0	0	1	2	0	0	0	1	0	2	2	1	1	1	1	1	2	1	0	1	2	2	0	0	2	0	0	0	2	0
539	0	0	0	0	0	0	1	0	0	0	1	0	0	0	0	0	0	0	1	0	0	1	1	1	1	1	1	0	2	2	1	0	0	2	0	2	2	0	0	2	0	0	1	2	0	0	0	2	0
540	0	0	0	0	0	1	2	1	1	2	0	0	1	0	0	1	2	0	1	0	0	1	2	0	0	0	0	0	1	1	1	2	2	0	0	1	2	0	0	0	0	0	0	2	2	0	0	0	1
541	1	0	1	1	0	1	2	0	1	1	0	0	2	1	1	1	2	1	2	0	0	0	1	1	1	1	1	1	1	1	1	2	2	1	1	1	2	0	0	2	0	0	0	2	0	1	0	1	0
542	0	0	0	0	0	0	2	0	0	0	1	1	1	1	1	0	0	0	1	1	1	0	2	0	2	2	2	0	2	2	1	1	1	2	1	2	1	1	0	0	0	0	1	2	0	2	0	2	0
543	1	0	0	0	0	1	1	0	2	2	0	2	2	2	2	0	2	2	2	1	0	1	2	0	0	0	0	1	2	2	1	1	1	2	0	2	2	0	0	2	0	0	0	0	0	0	0	2	0
544	0	0	0	0	0	0	2	0	1	1	0	0	1	0	0	0	1	1	1	1	0	0	2	0	1	1	0	1	1	1	1	1	1	2	1	1	2	0	0	1	0	1	0	1	1	0	0	0	2
545	1	0	0	1	0	2	2	0	1	1	0	0	0	0	0	0	2	1	2	0	0	0	1	1	1	1	0	1	1	1	1	2	2	0	0	0	0	0	0	0	0	0	0	0	0	0	0	1	1
546	0	0	0	0	0	1	2	0	1	1	0	0	0	0	0	0	1	1	2	0	0	1	2	0	0	0	2	0	2	2	0	1	1	0	0	1	2	0	0	1	0	0	0	1	0	0	0	2	0
547	0	0	0	0	0	1	2	0	0	0	1	0	0	0	0	0	1	1	2	1	1	1	2	0	0	0	2	0	2	2	0	1	1	0	0	0	1	0	0	0	1	0	1	2	1	2	0	1	0
548	1	0	0	0	0	1	2	0	1	1	1	0	0	0	0	0	1	0	1	0	0	0	1	0	1	1	0	0	2	2	0	1	0	0	0	2	1	1	1	0	0	0	0	1	1	0	0	0	0
549	1	0	0	0	0	0	2	1	0	1	0	0	2	0	0	1	1	0	1	1	0	0	2	0	0	0	2	0	2	2	2	0	0	2	0	2	1	0	0	1	0	0	1	1	1	1	0	1	0
550	1	0	0	0	0	2	2	0	0	0	0	1	1	1	1	0	0	0	1	1	1	0	1	0	0	0	0	1	1	1	1	1	1	1	0	2	1	2	1	1	1	0	1	2	1	1	0	1	1
551	0	1	0	0	0	1	2	0	1	1	1	0	2	0	0	1	1	1	1	1	0	1	2	0	0	0	2	2	2	2	0	2	2	2	0	2	1	1	1	0	0	0	1	2	1	0	0	0	0
552	0	1	0	0	0	1	2	1	0	1	0	0	0	0	0	0	0	0	0	1	1	0	0	0	0	0	2	1	1	2	1	2	2	1	1	2	2	0	0	1	0	0	0	1	0	1	0	2	0
553	0	0	1	0	1	1	1	0	0	0	1	0	0	0	0	0	1	1	0	1	1	0	2	0	0	0	1	0	1	1	1	2	2	0	0	2	1	0	0	1	0	0	0	2	0	0	0	1	1
554	0	1	0	0	0	1	1	1	0	1	1	1	2	1	1	0	2	2	1	1	1	0	1	0	0	0	2	1	2	2	1	1	2	1	0	1	2	0	0	2	0	0	0	0	0	0	0	2	0
555	1	0	0	0	0	1	1	0	0	0	1	0	1	0	0	1	0	0	2	0	0	0	2	0	0	0	2	0	2	1	1	1	1	1	0	1	1	0	0	2	0	0	0	2	1	1	0	2	0
556	0	0	0	0	0	2	1	0	1	1	0	1	2	2	2	0	1	0	1	2	1	1	1	1	0	0	2	2	2	2	1	1	1	0	0	0	0	0	0	0	1	0	0	1	0	0	0	0	0
557	0	0	0	1	0	2	1	2	0	2	0	1	1	1	1	0	1	0	0	1	1	2	0	1	1	1	2	0	2	2	1	2	2	1	1	1	1	0	0	1	0	0	0	1	0	0	0	1	0
558	1	0	0	1	0	2	2	1	0	1	0	0	0	0	0	0	1	1	1	1	0	1	1	1	0	0	0	2	0	0	2	1	1	1	0	1	1	0	0	2	0	0	0	1	0	0	0	2	0
559	0	1	0	0	0	1	2	0	1	1	1	1	1	1	1	0	1	0	1	1	1	1	1	0	0	0	0	0	1	1	1	0	2	1	0	2	2	1	0	0	0	0	1	1	1	1	0	2	0
560	1	0	1	1	1	1	2	1	1	2	0	1	1	1	1	0	2	0	1	0	0	0	1	0	1	1	0	0	1	2	1	1	1	1	0	1	1	1	1	1	0	0	0	2	0	0	0	1	0
561	1	0	0	1	0	1	2	0	1	1	0	0	0	0	0	0	1	0	2	0	0	0	2	0	0	0	1	0	2	2	0	2	2	0	0	0	2	0	0	1	0	0	0	2	0	1	0	2	0
562	0	0	0	0	0	1	1	0	2	2	0	1	1	1	1	0	2	0	2	0	0	0	2	0	0	0	2	0	2	2	1	2	2	1	1	1	2	0	0	2	0	0	0	2	1	0	0	0	0
563	1	0	0	2	0	2	2	0	0	0	0	0	1	0	1	0	0	0	2	0	0	1	1	0	1	1	1	0	2	2	0	1	2	2	0	2	1	0	0	2	0	0	0	1	0	1	0	2	0
564	1	0	0	0	0	2	2	0	0	0	1	1	2	2	2	0	0	0	1	1	1	0	2	0	1	1	2	0	2	1	0	0	1	1	0	2	1	0	0	0	0	0	0	1	0	0	0	0	0
565	0	0	1	0	1	1	2	0	2	2	0	1	1	1	1	0	0	0	0	1	1	1	0	1	1	1	2	0	2	1	0	0	0	2	0	2	2	0	0	1	0	0	0	0	2	1	0	2	0
566	1	0	1	0	1	1	1	0	1	1	0	0	0	0	0	0	2	1	2	0	0	1	2	0	0	0	2	1	2	2	2	0	0	1	0	1	1	0	0	1	0	0	1	1	1	0	0	2	0
567	0	0	1	1	1	1	2	0	2	2	0	0	0	0	0	0	1	0	1	0	0	0	2	0	0	0	1	0	2	2	0	2	2	1	0	0	1	0	0	1	0	1	1	2	1	1	0	2	0
568	1	0	0	0	0	1	2	0	1	1	1	1	1	1	1	0	0	0	2	1	1	0	1	0	0	0	2	1	2	2	2	1	2	1	0	2	0	0	0	0	0	1	0	2	1	0	0	2	0
569	0	0	0	1	0	1	2	1	0	1	0	1	2	1	1	0	1	1	0	0	0	2	2	0	0	0	1	0	2	2	2	0	0	1	0	1	1	0	1	1	1	0	1	2	1	1	0	1	1
570	1	0	0	0	0	0	1	0	2	2	0	1	1	2	1	0	1	0	1	0	0	1	2	0	0	0	2	0	2	2	1	1	1	1	0	1	1	0	1	1	1	0	0	2	0	2	0	2	0
571	1	0	1	0	1	2	1	0	1	1	1	0	0	0	0	0	2	1	0	2	1	1	2	0	0	0	2	1	2	2	2	1	1	1	0	1	1	0	0	1	0	0	1	1	1	1	0	2	0
572	1	0	0	0	0	1	1	0	1	1	1	1	1	2	1	0	2	2	1	1	1	0	2	0	0	0	1	0	1	1	0	1	1	0	0	1	0	1	0	0	0	0	0	1	0	1	0	2	0
573	0	0	0	0	0	1	2	0	0	0	0	1	1	1	1	0	1	0	2	0	0	0	1	0	0	0	1	1	2	2	1	0	1	2	1	2	2	0	0	0	0	1	0	1	1	0	0	2	0
574	0	0	0	0	0	0	2	0	1	1	0	1	1	1	1	0	0	0	1	0	0	1	1	0	0	0	2	0	2	2	0	1	1	0	0	1	1	0	0	1	0	0	1	2	1	1	0	0	1
575	0	0	0	0	0	0	2	0	1	1	1	0	1	0	1	0	0	0	1	1	1	0	2	0	1	1	2	0	2	2	1	1	1	2	0	2	2	0	0	1	0	0	0	1	0	0	0	2	0
576	0	0	0	1	0	2	1	0	1	1	1	1	1	1	1	0	1	1	0	0	0	1	1	1	1	1	1	0	2	1	0	1	1	0	0	1	1	0	0	2	1	0	0	2	0	0	0	1	1
577	1	0	0	1	0	1	1	0	1	1	1	0	1	0	0	0	0	0	1	1	1	0	2	0	0	0	2	0	2	2	0	1	1	1	1	1	1	0	0	0	0	1	0	2	0	0	0	1	0
578	0	0	0	1	0	1	2	0	1	1	0	0	0	0	0	0	1	1	1	1	1	0	2	0	0	0	1	1	2	2	1	0	1	1	0	2	1	0	0	1	0	0	1	2	1	0	0	1	0
579	1	0	1	0	0	1	2	0	0	0	0	1	2	1	2	0	1	2	1	1	1	1	2	0	0	0	1	1	2	2	0	2	2	0	0	1	1	0	0	1	0	0	1	2	1	1	0	2	0
580	0	0	1	1	0	2	1	0	1	1	0	0	0	0	0	0	1	1	1	1	1	0	2	0	0	0	1	0	1	1	1	1	2	2	2	2	1	0	0	1	0	0	0	2	0	0	0	0	0
581	1	0	0	1	0	1	2	0	0	0	1	1	1	1	1	0	1	0	2	0	0	0	1	1	1	1	2	1	2	2	2	1	1	1	0	2	2	0	0	1	0	0	0	1	0	0	0	1	0
582	1	0	0	0	0	1	1	0	1	1	1	1	1	1	1	0	1	1	1	1	1	0	1	0	0	0	2	0	2	2	1	0	0	1	0	1	1	0	0	1	0	0	0	0	0	0	0	1	0
583	0	0	0	0	0	2	1	1	1	2	0	0	0	0	0	0	1	1	1	1	1	0	1	1	1	1	1	0	2	2	0	0	0	2	0	2	1	0	0	2	1	0	0	2	1	1	0	2	0
584	1	0	1	1	0	2	1	0	1	1	1	0	2	0	0	1	1	1	2	0	0	1	0	0	1	1	2	0	2	2	2	2	2	2	0	2	2	0	0	1	0	0	0	2	0	1	0	1	1
585	1	0	1	1	1	2	2	0	1	1	1	0	1	0	0	1	1	0	1	0	0	1	1	0	1	1	2	1	1	1	1	1	1	2	0	2	1	0	0	0	0	0	1	1	1	1	0	2	0
586	1	0	0	0	0	1	2	0	2	2	0	0	1	0	0	0	1	1	1	1	1	0	2	0	0	0	2	0	2	2	1	1	1	2	2	2	1	0	0	2	1	1	0	1	0	0	0	1	1
587	1	0	0	0	0	1	1	0	1	1	1	1	1	2	1	0	2	1	2	0	0	0	1	0	1	1	1	1	2	1	1	1	1	1	1	1	2	0	0	2	0	0	0	1	0	1	0	1	0
588	0	0	0	0	0	1	1	1	0	2	1	0	1	1	1	0	1	1	2	0	0	0	2	0	0	0	1	1	1	1	2	1	1	1	0	1	2	0	0	2	0	1	0	2	2	0	0	2	0
589	1	0	0	0	0	1	2	1	1	2	0	1	2	2	2	0	1	0	2	0	0	1	2	0	1	1	2	0	2	2	0	1	2	2	0	2	1	2	1	1	1	0	0	1	0	0	0	1	0
590	1	0	0	0	0	0	2	0	0	0	0	1	2	2	2	0	1	0	1	0	0	1	2	0	0	0	0	0	2	2	0	0	0	2	2	2	0	0	0	0	0	1	1	2	0	0	0	1	0
591	0	0	0	0	0	1	1	0	0	0	1	1	1	0	0	0	2	0	1	0	0	1	1	0	0	0	2	1	2	2	0	1	1	2	0	2	0	1	1	0	0	0	0	1	0	0	0	1	1
592	0	0	0	0	0	1	1	0	0	0	2	2	2	2	2	0	1	1	0	0	0	1	2	0	0	0	1	1	2	2	0	1	2	2	1	2	1	0	0	1	0	1	0	1	1	0	0	0	0
593	1	0	0	0	0	0	1	0	0	0	2	1	1	1	1	0	2	2	0	2	2	0	2	0	0	0	1	0	1	1	1	2	2	0	0	0	2	0	0	1	1	0	0	2	0	1	0	1	0
594	1	0	0	0	0	2	2	1	1	1	0	1	0	0	0	0	2	1	1	1	1	0	2	0	0	0	2	0	2	2	1	1	1	2	2	2	1	0	1	1	1	0	0	0	0	0	0	2	0
595	0	0	0	0	0	1	1	0	2	2	0	0	0	0	0	0	1	0	2	1	1	0	2	0	1	1	2	1	1	2	1	1	1	2	0	2	2	0	0	2	0	0	1	2	1	0	0	1	0
596	1	0	0	0	0	1	2	1	1	2	0	1	2	2	2	0	1	1	1	1	0	0	1	1	2	2	1	1	2	2	0	1	2	1	1	1	0	0	0	1	0	0	0	2	0	0	0	1	1
597	1	1	1	0	1	1	2	0	1	1	0	1	1	1	1	0	0	0	1	0	0	1	2	0	0	0	2	0	2	1	0	2	2	0	0	1	2	0	0	2	0	0	1	1	1	0	0	1	0
598	0	0	0	0	0	1	2	1	1	2	0	0	0	0	0	0	0	0	1	1	1	1	1	1	1	1	2	0	2	2	2	1	1	1	0	1	1	0	0	1	1	1	0	2	1	2	0	2	0
599	0	0	0	0	0	1	2	0	2	2	0	0	1	2	2	0	1	0	2	0	0	1	2	0	0	0	2	0	2	2	1	2	2	0	0	1	2	0	1	2	1	1	0	2	1	0	0	1	0
600	1	0	0	1	0	1	2	0	1	1	0	0	0	0	0	0	1	0	1	1	0	0	1	0	1	1	1	0	2	2	0	1	1	1	0	1	2	1	1	1	0	1	0	2	2	0	0	1	0
601	1	0	0	0	0	1	2	0	1	1	2	0	1	1	1	0	1	2	2	0	0	0	2	0	0	0	2	1	2	2	1	1	1	1	1	1	2	0	0	2	0	0	0	2	1	0	0	0	0
602	1	0	0	0	0	2	1	0	0	0	0	0	1	1	1	0	2	0	1	0	0	0	1	1	2	2	2	0	2	1	0	1	1	1	0	1	2	0	0	1	0	1	0	1	1	1	0	0	0
603	0	0	0	0	0	2	2	0	0	0	0	0	2	1	1	0	0	0	1	1	1	1	2	0	1	1	1	1	2	2	1	2	2	2	0	2	2	0	0	2	0	0	0	1	0	1	0	2	0
604	0	0	0	1	0	2	1	0	1	1	1	1	2	1	1	1	2	0	2	0	0	0	1	0	1	1	2	0	2	2	0	0	2	2	1	2	2	0	1	2	1	0	1	2	1	0	0	1	1
605	1	1	0	0	0	1	2	0	2	2	0	0	0	0	0	0	1	1	1	1	1	0	2	0	0	0	2	0	2	2	1	1	1	1	0	1	1	0	1	2	1	0	0	2	0	2	0	1	1
606	0	0	0	0	0	1	2	0	0	0	1	0	0	0	0	0	2	1	2	1	1	0	0	0	0	0	1	0	1	1	0	2	2	2	1	2	1	0	0	0	0	1	0	1	1	0	0	2	0
607	1	0	0	0	0	1	2	0	0	0	0	0	1	0	0	0	1	0	1	2	1	0	1	0	0	0	1	0	1	1	2	1	1	1	1	1	1	0	0	0	0	0	0	1	0	0	0	2	0
608	1	0	0	0	0	2	2	0	1	1	0	1	2	1	2	0	1	0	1	1	1	0	2	0	0	0	1	0	2	1	0	1	2	1	0	1	2	0	0	1	0	1	0	1	2	0	0	2	0
609	0	0	0	0	0	0	2	0	2	2	0	0	0	0	0	0	1	1	2	0	0	1	1	1	1	1	2	1	2	2	1	2	2	0	0	1	2	0	0	2	0	1	0	2	2	1	0	0	0
610	0	0	0	1	0	1	1	0	0	0	2	0	0	0	0	0	1	1	2	0	0	0	2	0	1	1	0	0	2	2	0	1	2	1	0	1	1	0	0	1	0	0	0	2	0	0	0	2	0
611	0	0	0	2	0	2	2	0	1	1	0	1	1	1	1	0	1	0	1	2	1	1	1	0	0	0	2	0	2	2	1	1	2	2	1	2	1	0	0	1	0	0	0	1	0	0	0	1	1
612	0	0	0	0	0	1	2	0	0	0	1	0	1	0	1	0	1	0	1	0	0	1	1	1	1	1	1	0	2	2	0	1	1	1	0	1	1	0	0	0	0	1	0	1	1	0	0	0	0
613	0	0	1	1	0	1	1	0	0	0	2	0	0	0	0	0	1	1	2	1	0	0	2	0	0	0	2	0	2	2	1	1	2	2	1	2	1	1	0	1	0	0	0	1	1	1	0	2	0
614	1	0	0	1	0	1	2	1	0	1	1	0	1	0	1	0	0	0	1	0	0	1	1	0	0	0	2	0	2	2	0	1	2	0	0	2	1	2	1	1	1	1	0	1	0	0	0	1	0
615	0	0	0	1	0	2	2	0	0	0	0	0	0	0	0	0	2	2	1	0	0	0	2	0	0	0	2	0	2	2	1	2	1	2	1	2	0	1	1	0	0	0	0	2	0	1	0	1	1
616	0	0	1	1	0	1	2	0	1	1	1	1	2	1	1	1	1	1	1	0	0	0	2	0	0	0	1	0	2	2	0	0	0	2	1	1	2	0	0	2	0	0	0	2	0	0	0	1	0
617	0	0	0	0	0	0	2	0	1	1	0	0	0	0	0	0	2	2	1	1	1	0	1	0	0	0	2	0	2	2	0	1	2	2	2	2	2	0	0	1	0	0	0	0	0	0	0	2	0
618	1	0	0	0	0	1	0	0	1	1	1	0	1	0	0	0	0	0	0	1	0	1	2	0	0	0	0	0	2	2	0	1	1	0	0	0	2	0	0	2	1	0	0	1	0	1	0	2	0
619	0	0	0	0	0	0	1	0	1	1	0	0	0	0	0	0	2	1	2	0	0	0	2	0	1	1	2	0	2	1	0	0	0	2	0	2	0	1	1	0	0	0	0	1	0	1	0	0	0
620	0	0	0	0	0	2	2	0	1	1	0	0	1	0	0	1	1	0	2	0	0	1	2	0	0	0	2	0	2	2	1	2	2	0	0	1	2	0	1	2	1	0	1	2	1	2	0	1	1
621	0	0	0	0	0	0	2	0	1	1	2	0	1	0	0	1	2	2	1	1	1	1	2	0	0	0	2	1	2	2	1	1	1	0	0	1	1	0	0	0	1	0	0	2	0	0	0	1	0
622	0	0	0	1	0	2	2	0	0	0	0	0	0	0	0	0	2	0	1	0	0	0	2	0	0	0	1	0	1	1	1	1	1	2	0	2	2	0	0	1	1	0	1	1	1	1	0	1	0
623	1	0	0	0	0	0	2	1	0	1	0	1	1	1	1	0	1	1	1	0	0	0	2	0	1	1	2	0	1	1	1	1	1	1	0	1	2	0	0	1	0	0	0	1	0	0	0	2	0
624	1	0	0	0	0	0	2	0	2	2	0	0	0	0	0	0	2	1	2	0	0	1	2	0	0	0	1	0	2	2	0	1	1	2	1	2	1	0	0	2	1	0	0	0	0	0	0	2	0
625	0	0	0	0	0	2	2	1	0	1	0	0	1	0	0	1	0	0	1	1	1	0	2	0	0	0	2	0	2	2	2	1	1	1	1	1	1	0	0	1	0	0	0	2	0	0	0	1	0
626	1	0	0	0	0	1	1	0	0	0	1	1	2	0	0	0	1	0	1	1	1	0	2	0	0	0	2	0	2	2	2	2	2	2	0	2	1	0	0	2	0	0	1	2	1	1	1	2	0
627	0	0	0	0	0	0	2	0	1	1	1	0	0	0	0	0	1	1	1	0	0	0	2	0	0	0	2	0	2	2	1	2	2	0	0	1	1	0	0	1	0	0	0	1	0	1	0	0	0
628	0	0	0	0	0	1	2	0	1	1	1	1	2	1	2	0	1	1	1	0	0	0	2	0	0	0	2	1	2	2	2	1	1	2	0	2	1	0	0	1	0	0	1	2	1	1	0	2	0
629	0	0	0	0	0	1	2	1	1	2	0	0	1	0	1	0	2	2	1	1	1	0	2	0	1	1	1	2	1	1	2	2	2	0	0	0	1	1	1	1	0	0	1	2	1	1	0	0	2
630	0	0	1	1	0	2	1	1	0	1	0	0	0	0	0	0	1	0	1	0	0	0	2	0	0	0	1	0	2	2	0	2	2	0	0	1	1	0	0	1	0	0	1	2	1	0	0	1	0
631	1	0	0	0	0	0	2	0	1	1	0	0	0	0	0	0	1	0	2	0	0	0	2	0	0	0	1	1	2	1	2	2	2	0	0	0	1	0	0	2	0	0	1	2	1	1	0	1	0
632	0	0	0	0	0	1	2	0	0	0	0	0	0	0	0	0	1	0	1	0	0	0	2	0	0	0	1	1	2	2	1	1	2	1	0	2	1	1	1	0	0	1	0	2	0	2	0	2	0
633	1	0	0	0	0	1	1	0	1	1	0	1	1	1	1	0	1	1	1	1	1	0	1	0	0	0	2	0	2	2	1	1	1	1	0	1	2	0	0	2	0	0	1	1	1	1	0	1	0
634	1	0	0	0	0	1	1	0	1	1	2	0	0	0	0	0	0	0	1	1	1	1	2	0	0	0	0	1	1	0	2	1	1	0	0	1	1	0	0	1	0	0	0	2	1	1	0	1	0
635	1	0	0	1	0	1	1	0	0	0	1	0	1	0	0	0	0	0	0	1	0	0	2	0	0	0	1	0	2	2	0	1	2	0	0	0	2	0	0	1	0	0	0	2	1	0	0	2	0
636	0	0	0	0	0	0	1	0	0	0	0	0	1	0	0	1	1	1	1	1	0	0	2	0	0	0	2	0	2	2	0	1	2	2	0	2	2	0	0	2	0	1	0	1	1	0	0	1	1
637	0	0	0	1	0	1	2	0	2	2	0	1	1	1	1	0	1	0	2	0	0	1	2	0	1	1	2	0	2	2	1	1	2	1	0	1	2	0	0	0	0	0	0	1	0	1	0	1	0
638	0	0	0	0	0	1	2	0	0	0	0	0	0	0	0	0	0	0	1	0	0	0	2	0	0	0	1	0	2	2	1	1	2	1	1	1	1	0	0	2	0	0	0	1	0	1	0	2	0
639	1	0	0	0	0	1	1	0	0	0	1	0	2	1	1	1	0	1	2	0	0	1	0	0	1	1	1	2	1	1	2	2	2	1	0	1	2	0	0	1	0	0	0	2	0	0	0	0	0
640	1	1	0	0	0	0	2	0	1	1	1	0	0	0	0	0	1	0	2	0	0	0	2	0	0	0	2	0	2	2	0	1	1	1	0	2	2	0	0	1	0	0	1	1	1	2	0	1	1
641	1	0	0	0	0	1	0	0	0	0	1	0	0	0	0	0	1	1	0	2	1	0	1	1	1	1	1	2	2	2	0	2	2	0	0	1	2	1	0	0	0	0	0	0	1	0	0	0	1
642	0	0	0	2	0	2	2	1	1	2	0	1	2	2	2	0	2	1	1	0	0	0	2	0	0	0	2	0	2	2	0	2	2	1	0	2	0	0	0	1	1	0	0	2	0	0	0	2	0
643	1	1	0	0	0	1	1	0	0	0	0	0	1	0	0	1	0	0	2	1	1	0	2	0	0	0	0	1	1	1	1	0	0	2	0	2	1	1	1	0	0	0	1	1	1	2	0	2	0
644	0	0	0	1	0	2	2	1	1	2	0	1	0	0	0	0	1	1	1	1	0	1	2	0	1	1	2	1	2	2	2	0	0	2	1	2	1	1	1	1	0	0	2	2	2	1	0	2	0
645	0	0	0	1	0	2	1	0	2	2	0	1	1	1	1	0	1	1	2	0	0	1	1	1	1	1	2	0	2	2	1	1	1	2	1	1	1	0	0	1	0	0	1	2	1	0	0	0	0
646	1	1	1	1	0	2	2	1	1	2	0	1	1	1	1	0	0	0	0	1	1	1	2	0	0	0	1	0	2	2	2	1	1	2	1	2	2	0	0	1	0	0	0	1	0	0	0	2	0
647	1	0	0	0	0	1	1	0	0	0	0	1	1	1	1	0	1	0	1	1	1	1	1	1	1	1	1	0	1	1	2	1	1	1	0	2	2	0	0	1	0	0	0	1	0	0	0	1	1
648	0	0	0	0	0	2	2	0	0	0	1	1	1	1	1	0	1	0	1	0	0	0	1	0	0	0	0	1	2	2	1	0	1	2	0	2	1	0	0	1	0	0	2	2	2	1	0	0	0
649	0	0	0	1	0	2	2	1	0	1	0	0	0	0	0	0	0	0	1	2	1	0	2	0	0	0	1	1	2	2	0	1	2	1	0	1	1	0	0	1	0	0	1	2	1	1	0	2	0
650	1	0	0	0	0	1	1	0	1	1	1	1	0	0	0	0	2	0	1	0	0	1	2	0	1	1	2	0	1	1	1	0	0	2	0	2	1	0	0	2	1	0	0	1	0	0	0	1	1
651	1	0	0	0	0	1	0	0	0	0	1	0	0	0	0	0	1	1	1	1	1	1	2	0	0	0	1	1	1	1	2	2	2	0	0	2	0	0	0	0	0	2	0	2	0	0	0	2	0
652	0	0	0	1	0	1	2	0	2	2	0	0	0	0	0	0	0	0	1	1	1	2	0	1	1	1	0	1	1	1	1	1	2	2	1	2	1	0	0	0	0	0	0	0	0	0	0	0	2
653	1	0	0	0	0	0	2	0	1	1	1	1	1	1	1	0	2	2	2	0	0	0	2	0	0	0	1	0	1	1	1	1	1	0	0	1	1	1	1	0	0	0	0	1	0	0	0	1	0
654	1	0	0	0	0	0	2	0	2	2	0	0	1	1	1	0	1	0	1	1	1	0	0	0	0	0	1	0	2	2	0	2	2	1	0	1	1	0	0	2	1	0	0	0	0	0	0	1	0
655	0	0	0	1	0	1	1	0	1	1	1	1	1	0	0	0	1	0	2	0	0	1	2	0	0	0	0	1	2	2	1	1	2	1	0	1	2	0	0	1	0	0	0	0	0	0	0	2	0
656	1	0	0	0	0	1	1	0	0	0	1	1	2	2	2	0	0	0	0	1	1	0	2	0	0	0	1	0	2	2	0	1	1	1	0	1	2	0	0	1	1	0	0	1	1	0	0	2	0
657	1	0	0	0	0	1	1	0	1	1	0	0	0	0	0	0	0	0	1	1	1	1	2	0	0	0	1	1	2	2	2	1	1	2	0	2	1	0	0	1	1	0	0	1	0	0	0	1	0
658	1	1	1	0	1	1	2	1	0	1	0	1	0	0	0	0	0	0	1	0	0	0	2	0	0	0	2	0	2	2	2	0	1	1	0	1	2	0	0	1	0	0	1	2	1	1	0	0	0
659	1	0	0	0	0	0	1	0	1	1	1	1	2	1	1	0	1	0	1	0	0	0	1	0	0	0	1	2	1	1	2	2	2	0	0	1	1	1	0	0	0	1	0	2	0	0	0	1	0
660	0	0	0	0	0	1	1	1	1	2	0	1	1	1	1	0	0	0	1	1	1	0	0	0	0	0	1	0	2	2	0	2	2	1	0	1	1	0	0	1	0	2	0	2	1	0	0	1	0
661	0	0	0	1	0	2	2	0	1	1	0	0	1	1	1	0	1	0	1	1	1	0	2	0	0	0	1	1	2	1	1	1	1	0	0	1	2	0	0	0	0	0	1	2	1	1	0	0	0
662	1	0	0	0	0	2	1	0	1	1	0	0	2	1	2	0	0	0	2	0	0	1	2	0	0	0	2	0	2	2	0	2	2	0	0	2	1	0	0	0	0	0	1	1	1	2	0	1	0
663	1	0	0	1	0	1	1	0	0	0	1	1	1	0	0	0	1	1	1	1	1	1	2	0	0	0	1	1	1	0	1	1	1	1	0	1	1	0	0	0	0	0	0	1	0	0	0	1	0
664	0	0	0	0	0	1	2	0	2	2	0	0	1	0	0	1	0	0	1	1	0	0	2	1	1	2	2	0	2	1	0	2	2	0	0	1	1	0	0	1	0	0	0	1	1	1	0	0	2
665	1	1	0	0	0	2	1	0	0	0	1	0	0	0	0	0	1	1	0	1	1	1	0	0	0	0	2	0	2	1	0	2	2	1	1	1	1	0	0	1	1	0	0	2	1	1	0	1	0
666	0	0	0	0	0	2	2	1	0	1	0	1	1	1	1	0	1	0	2	0	0	0	2	0	0	0	2	0	2	2	1	2	2	1	1	2	0	0	0	0	0	0	0	1	1	1	0	0	1
667	1	0	0	0	0	1	2	0	1	1	0	0	1	0	1	0	1	1	1	0	0	1	2	0	0	0	2	0	2	1	1	2	2	1	0	2	2	0	0	1	1	0	0	0	0	0	0	0	0
668	1	0	0	0	0	0	1	1	1	2	0	1	1	1	1	0	1	1	1	1	0	0	2	0	0	0	2	0	2	2	2	0	0	2	0	2	2	0	0	1	0	0	0	1	0	0	0	1	0
669	0	0	0	1	0	1	1	0	1	1	1	2	2	2	2	0	0	0	1	1	1	0	2	0	0	0	0	1	2	2	1	0	2	0	0	1	1	0	0	2	0	0	0	1	0	1	0	1	0
670	1	0	0	1	0	1	0	0	0	0	1	0	1	0	1	0	2	1	2	0	0	0	2	0	0	0	1	0	2	1	0	1	1	2	0	2	2	0	0	0	0	0	0	1	0	0	0	1	1
671	1	0	0	0	0	0	1	0	2	2	0	1	1	1	1	0	2	1	2	0	0	0	2	0	0	0	2	0	2	2	0	1	1	0	0	1	1	0	0	1	0	2	0	2	1	0	0	2	0
672	1	0	0	0	0	1	2	0	0	0	0	0	1	0	0	1	0	0	0	1	1	0	1	1	1	1	2	0	2	2	1	1	2	0	0	0	2	0	0	2	0	1	0	1	1	0	0	2	0
673	1	0	0	0	0	1	2	0	1	1	1	1	1	1	1	0	1	1	0	2	2	0	2	0	1	1	1	1	2	2	1	0	0	2	0	2	1	1	1	1	0	0	1	1	1	1	0	0	0
674	1	1	0	0	0	2	2	1	1	2	0	0	0	0	0	0	1	0	2	0	0	0	2	0	1	1	2	0	2	2	1	1	2	0	0	1	1	0	0	2	0	0	0	2	0	0	0	1	0
675	1	0	0	1	0	1	1	0	1	1	1	0	0	0	0	0	1	0	0	1	1	2	0	1	1	1	1	0	2	1	1	2	2	2	0	2	1	0	0	1	0	1	0	2	0	1	0	1	0
676	0	0	0	1	0	2	1	0	0	0	1	0	1	0	1	0	1	0	2	0	0	1	2	0	0	0	2	0	2	2	1	1	2	0	0	0	2	0	1	2	1	1	0	1	2	0	0	2	0
677	0	0	0	0	0	0	1	0	1	1	1	1	1	0	0	0	1	1	1	1	1	0	2	0	0	0	1	1	2	2	1	2	2	0	0	1	0	1	1	0	0	0	1	2	0	0	0	1	0
678	0	0	0	1	0	1	0	0	0	0	2	0	0	0	0	0	1	0	0	1	1	0	2	0	1	1	1	0	2	2	0	1	1	1	0	1	1	0	0	0	0	1	0	2	1	2	0	1	0
679	1	1	0	0	0	1	1	0	1	1	2	1	1	2	1	0	1	1	1	1	0	1	2	0	1	1	2	0	2	2	0	2	2	0	0	1	1	0	0	0	0	0	1	2	1	2	0	2	0
680	1	0	0	1	0	2	2	0	2	2	0	1	1	1	1	0	1	1	2	0	0	0	2	0	0	0	1	0	2	2	0	2	2	0	0	1	1	0	0	1	0	1	0	2	1	0	0	1	1
681	0	1	1	1	0	2	2	0	0	0	1	0	0	0	0	0	0	0	0	1	0	0	2	0	0	0	1	0	2	2	0	2	2	0	0	1	1	0	0	1	0	0	0	1	0	0	0	1	0
682	1	0	0	0	0	1	2	0	1	1	1	0	0	0	0	1	0	0	2	0	0	0	1	0	0	0	2	0	1	1	1	1	2	2	1	2	2	0	0	2	0	0	0	1	0	1	0	2	0
683	0	0	0	0	0	2	1	0	0	0	1	1	1	1	1	0	1	1	1	0	0	1	2	0	0	0	1	0	2	2	1	0	0	1	1	2	1	0	0	2	0	2	0	2	1	0	0	2	0
684	1	0	0	0	0	0	2	0	0	0	1	1	2	1	1	0	1	0	1	1	1	0	2	0	0	0	0	2	0	0	2	2	2	1	0	1	2	0	0	2	1	0	2	2	2	1	0	2	0
685	0	0	0	1	0	2	2	0	1	1	1	0	1	0	0	0	1	2	1	1	1	1	2	0	0	0	2	1	2	2	0	0	1	2	0	2	1	0	0	1	0	1	0	2	1	0	0	1	0
686	1	0	0	0	0	0	2	0	0	0	0	1	2	1	1	0	1	0	1	2	1	2	2	0	0	0	0	2	1	2	2	1	1	1	1	1	0	1	1	1	1	1	0	2	1	0	0	1	1
687	0	0	0	0	0	0	2	0	2	2	0	1	2	2	2	0	1	1	0	1	0	0	2	0	0	0	1	0	1	1	0	1	1	2	2	2	2	0	0	1	0	1	0	2	1	0	0	2	0
688	0	0	0	0	0	0	0	0	1	1	0	0	0	0	0	0	2	0	1	1	1	1	1	1	1	1	2	0	2	2	1	0	0	2	1	2	1	0	1	1	1	0	0	2	0	0	1	1	0
689	1	0	0	1	0	1	2	0	1	1	0	0	0	0	0	0	1	0	1	0	0	0	1	0	0	0	2	1	2	2	0	1	2	0	0	2	1	0	0	2	0	0	0	2	0	0	0	1	1
690	1	0	0	0	0	1	2	0	1	1	1	0	0	0	0	0	1	0	1	1	1	1	2	0	0	0	2	1	2	2	1	1	1	1	0	2	2	0	0	1	0	1	0	1	1	0	0	1	0
691	0	0	0	0	0	1	2	1	1	2	0	0	1	0	1	0	2	1	1	1	1	1	1	1	0	0	1	0	2	2	1	1	1	2	1	2	2	0	0	1	1	0	0	2	0	0	0	1	0
692	1	0	0	1	0	2	2	0	1	1	0	1	2	1	1	0	1	1	1	1	0	0	2	0	0	0	2	1	2	2	1	1	2	2	2	2	1	0	0	0	0	0	2	2	2	1	0	0	0
693	0	0	0	1	0	2	2	0	0	0	0	0	0	0	0	0	0	0	2	0	0	1	1	0	0	0	2	0	2	2	0	1	1	0	0	1	1	1	1	1	0	0	1	2	1	1	0	1	0
694	0	0	0	0	0	1	1	0	1	1	1	0	1	0	0	1	0	0	0	0	0	1	2	0	1	1	1	0	2	2	0	1	2	1	0	1	1	0	0	0	0	2	0	2	1	1	0	0	0
695	0	0	0	2	0	2	2	0	1	1	0	0	0	0	0	0	2	2	1	1	1	0	2	0	1	1	1	1	2	1	1	0	1	2	1	2	1	0	0	1	0	0	1	2	1	0	0	1	1
696	0	0	0	0	0	1	2	0	1	1	1	1	2	1	2	0	1	0	2	1	1	0	2	0	0	0	1	0	2	1	0	1	1	1	1	1	1	0	0	2	0	0	0	1	0	0	0	1	1
697	0	0	0	0	0	1	1	0	0	0	2	0	1	0	1	0	0	0	1	1	1	0	1	1	1	1	2	0	2	2	1	0	0	1	0	2	1	0	0	1	0	0	0	0	1	1	0	1	0
698	0	0	0	0	0	1	2	0	1	1	1	0	1	0	0	1	2	1	2	0	0	0	2	0	0	0	1	1	2	2	0	1	1	1	0	2	1	0	0	0	0	1	0	2	1	0	0	0	0
699	1	0	0	1	0	1	0	0	0	0	1	0	1	0	0	0	1	1	2	0	0	0	1	0	1	1	1	1	2	2	2	1	1	1	1	1	2	0	0	1	0	2	0	2	1	0	0	2	0
700	0	0	0	0	0	0	2	0	2	2	0	0	0	0	0	0	0	0	0	1	1	0	1	0	1	1	2	0	2	2	1	2	2	1	0	2	1	0	0	1	0	0	0	0	1	1	0	2	0
701	1	0	0	0	0	1	1	0	1	1	1	0	0	0	0	0	1	1	1	0	0	1	0	1	1	1	2	0	2	2	0	1	1	2	0	2	1	0	0	1	0	0	0	1	1	0	0	1	0
702	1	0	0	0	0	1	2	0	1	1	0	1	2	1	1	0	1	1	1	0	0	0	1	0	0	0	2	1	2	2	2	2	2	2	1	2	2	0	0	1	0	0	0	2	0	0	0	2	0
703	0	0	0	0	0	2	1	0	0	0	2	0	1	0	0	1	1	0	1	1	0	0	1	0	0	0	1	1	2	1	1	1	1	2	1	2	1	0	0	0	0	0	0	0	0	1	0	2	0
704	0	0	0	2	0	2	1	0	0	0	1	0	0	0	0	0	2	1	2	0	0	0	2	0	0	0	2	0	2	2	1	2	2	1	1	2	1	0	0	0	0	0	1	1	1	1	1	1	0
705	1	0	0	0	0	2	1	1	0	1	1	1	1	1	1	0	1	0	2	0	0	0	1	1	1	1	2	0	2	2	1	1	2	1	1	2	1	0	0	1	0	2	0	2	1	0	0	0	0
706	1	0	0	0	0	0	1	0	1	1	1	0	0	0	0	0	0	0	2	0	0	2	2	0	0	0	1	1	0	0	2	2	2	0	0	1	1	1	1	1	0	0	0	1	0	1	0	1	0
707	0	0	1	1	0	1	2	0	1	1	0	0	0	0	0	0	2	1	0	2	1	1	2	0	0	0	2	1	2	2	1	0	0	2	0	2	1	0	0	1	0	0	0	2	1	1	0	2	0
708	1	0	0	1	0	1	1	0	1	1	1	1	1	1	1	0	0	0	1	0	0	0	2	0	0	0	1	1	1	1	1	2	2	0	0	0	1	0	0	1	0	0	1	1	0	0	0	0	2
709	0	0	0	1	0	1	2	0	1	1	0	0	1	0	0	0	1	0	1	0	0	1	2	0	0	0	1	0	2	2	0	1	1	1	0	1	2	0	0	0	0	0	0	1	1	0	0	1	0
710	1	0	1	0	1	1	1	0	0	0	2	0	1	0	0	0	2	2	1	1	1	1	2	0	0	0	2	1	2	2	0	2	2	2	1	2	2	0	0	1	0	0	0	1	0	0	0	2	0
711	1	0	0	0	0	0	2	0	1	1	2	0	1	0	0	1	0	0	1	0	0	0	2	0	0	0	0	2	1	2	2	2	2	0	0	1	2	0	0	2	0	0	0	0	2	1	0	1	1
712	1	1	0	0	0	0	2	0	2	2	0	0	0	0	0	0	2	1	1	1	0	0	2	0	0	0	2	0	2	1	1	1	1	1	0	1	0	1	1	0	0	0	0	0	2	0	0	2	0
713	0	0	0	0	0	1	1	0	0	0	2	0	1	0	0	1	2	1	1	0	0	0	2	0	1	1	1	0	2	2	0	0	1	0	0	2	1	0	0	0	0	0	0	2	0	0	0	1	0
714	0	0	0	0	0	0	2	0	1	1	0	1	1	1	1	0	1	0	1	1	0	1	2	0	0	0	1	0	1	1	2	0	2	0	0	1	2	0	0	2	0	0	1	2	1	0	0	0	1
715	1	0	1	1	0	1	1	0	1	1	1	2	2	2	2	0	1	1	2	0	0	0	2	0	0	0	1	0	1	1	2	1	1	0	0	0	1	0	0	0	0	0	1	2	1	2	0	0	0
716	1	0	0	0	0	2	1	0	0	0	0	0	1	1	1	0	1	0	1	1	0	1	2	0	0	0	2	0	2	2	0	1	2	2	1	2	1	0	0	2	0	0	0	1	0	0	0	0	0
717	0	0	1	0	1	1	2	0	1	1	1	0	0	0	0	0	2	0	2	0	0	0	2	0	1	1	1	0	1	1	0	1	2	1	1	1	2	0	0	0	0	1	0	1	2	0	0	2	0
718	0	0	1	1	0	1	1	0	0	0	2	0	1	1	1	0	1	1	2	0	0	0	2	0	0	0	2	0	2	2	1	1	1	1	1	1	1	0	1	2	2	0	0	1	0	1	0	0	2
719	0	0	0	1	0	1	2	0	1	1	0	0	0	0	0	0	1	1	1	1	0	0	2	0	0	1	1	0	2	2	0	1	2	2	1	2	1	0	0	1	0	0	0	1	0	0	0	1	0
720	0	0	0	1	0	1	2	1	0	1	0	0	1	0	0	1	2	1	2	0	0	0	2	0	0	0	1	0	1	1	1	1	1	1	0	2	2	0	0	2	0	0	0	0	1	1	0	1	0
721	0	0	0	1	0	1	2	1	1	2	0	0	1	0	0	0	0	0	2	0	0	0	2	0	1	1	1	0	2	2	0	2	2	2	0	2	2	0	0	2	0	0	1	2	1	0	0	2	0
722	1	0	0	0	0	2	1	1	0	1	1	0	1	0	0	1	1	1	0	1	1	0	2	0	0	0	2	0	1	1	1	1	1	1	0	1	1	1	0	1	0	0	0	0	0	0	0	2	0
723	0	0	0	0	0	1	2	0	0	0	1	0	1	0	0	1	2	2	1	1	1	0	2	0	0	0	2	1	1	1	1	2	2	0	0	1	2	0	0	1	0	0	2	2	1	1	0	1	0
724	1	0	0	0	0	0	1	1	1	2	0	1	1	0	0	0	1	1	2	1	1	0	2	0	0	0	1	0	2	2	0	1	1	2	1	2	2	0	0	1	0	0	0	2	1	1	0	1	0
725	1	0	0	0	0	1	2	0	1	1	0	1	1	1	1	0	0	1	0	1	1	0	2	0	0	0	1	0	2	2	1	1	1	2	0	0	1	0	0	1	0	0	0	1	0	0	0	1	0
726	1	0	0	0	0	0	2	0	0	0	0	0	0	0	0	0	2	0	2	0	0	0	2	0	0	0	1	0	2	2	0	1	1	1	0	2	1	0	0	1	0	2	0	2	0	2	0	2	0
727	1	0	0	1	0	2	2	0	1	1	0	0	0	0	0	0	0	0	2	1	1	0	2	0	0	0	2	0	2	2	1	1	2	2	2	2	2	0	0	1	0	0	2	2	2	1	0	1	0
728	0	0	0	1	0	2	2	1	0	1	1	0	0	0	0	0	1	1	1	1	1	0	2	0	0	0	2	0	2	2	1	2	2	0	0	1	1	0	0	0	0	0	0	1	0	1	1	1	0
729	1	0	0	0	0	0	1	0	1	1	0	0	1	0	0	0	1	1	2	0	0	0	1	0	0	0	2	0	2	1	0	1	1	1	0	1	1	2	1	1	1	0	0	1	1	0	0	0	0
730	1	0	0	0	0	0	2	1	0	1	0	0	1	1	1	0	2	1	1	0	0	0	2	0	1	1	1	0	1	2	1	1	1	2	0	2	0	1	0	0	0	0	1	2	2	1	0	0	0
731	0	0	0	1	0	1	2	0	1	1	0	1	2	1	1	1	0	0	1	0	0	0	2	0	0	0	0	2	0	0	2	0	1	1	0	2	1	0	0	2	0	0	0	2	1	1	0	2	0
732	1	0	0	0	0	1	2	0	0	0	0	0	0	0	0	0	2	1	2	1	1	0	2	0	0	0	1	1	2	2	1	1	1	1	0	1	1	0	0	1	0	0	1	1	1	1	0	2	0
733	1	0	0	0	0	1	2	1	0	1	1	0	1	0	0	0	1	1	1	0	0	1	2	0	1	1	2	1	2	2	2	2	2	0	0	0	2	0	0	0	0	1	0	1	1	0	0	1	0
734	1	0	1	1	1	2	1	1	0	1	1	0	1	0	1	0	0	0	0	1	0	1	0	0	0	0	2	0	2	2	1	1	1	0	0	1	0	0	0	0	1	0	1	2	1	0	0	1	1
735	0	0	0	0	0	2	2	0	1	1	0	0	1	0	1	0	1	0	2	1	1	1	2	0	0	0	2	1	2	2	2	1	1	0	0	1	1	0	0	1	0	0	1	2	1	1	0	1	1
736	1	0	0	0	0	0	2	0	0	0	1	1	2	1	1	0	1	1	1	1	1	0	2	0	0	0	1	0	1	1	1	0	1	1	0	2	1	0	0	1	0	1	0	2	0	0	0	2	0
737	0	0	1	1	1	2	2	0	2	2	0	1	2	2	2	0	0	0	1	0	0	0	1	0	0	0	2	0	2	2	1	0	1	2	1	2	1	0	0	0	0	0	0	2	0	0	0	0	0
738	1	0	0	1	0	1	1	0	1	1	0	0	1	0	0	1	1	1	2	1	0	0	2	0	0	0	1	0	2	1	0	1	2	1	0	1	1	0	0	2	0	0	1	2	0	2	0	1	1
739	1	0	0	0	0	0	2	0	2	2	0	0	0	0	0	0	1	1	2	1	0	0	2	0	0	0	2	0	2	2	1	0	0	2	0	2	1	0	0	1	0	0	1	2	1	0	0	2	0
740	0	0	0	1	0	1	1	0	1	1	0	0	1	0	1	0	1	0	2	0	0	0	0	0	0	0	0	1	1	1	1	1	2	1	0	1	2	0	0	1	0	0	0	0	1	0	0	1	1
741	1	0	0	0	0	2	2	1	0	1	0	1	2	2	2	0	1	1	1	0	0	1	1	1	1	1	2	1	2	2	1	0	0	2	0	2	1	0	0	1	0	0	0	1	1	0	1	1	0
742	1	0	0	1	0	1	1	0	1	1	1	0	2	1	2	0	1	1	0	1	1	1	2	0	0	0	2	0	2	2	2	1	1	2	1	2	1	0	0	1	0	0	0	1	0	1	0	1	0
743	1	0	0	1	0	1	2	0	1	1	1	0	0	0	0	0	2	0	2	0	0	0	2	0	0	0	2	0	2	2	1	1	2	1	0	1	1	1	0	0	0	0	2	2	1	1	0	2	0
744	1	0	0	1	0	2	2	0	2	2	0	0	0	0	0	0	1	1	0	1	0	1	2	0	1	1	2	0	2	1	0	1	0	0	0	2	1	0	1	2	1	0	0	2	1	0	0	2	0
745	1	1	0	0	0	1	2	0	1	1	1	1	1	1	1	0	2	1	0	2	1	0	1	0	0	0	1	0	2	2	0	2	2	1	0	2	2	0	0	1	0	0	0	1	1	1	0	1	1
746	0	0	0	1	0	1	2	0	0	0	0	0	0	0	0	0	0	0	0	1	0	0	2	0	1	1	1	1	2	1	1	1	1	1	0	1	2	0	0	1	0	0	0	1	0	0	0	1	0
747	0	0	0	1	0	2	1	0	0	0	1	1	2	2	2	0	0	0	0	1	1	1	1	1	1	1	1	1	2	2	1	2	2	0	0	1	2	0	0	1	0	0	1	2	1	1	0	1	0
748	0	0	0	2	0	2	2	0	1	1	1	1	2	2	2	0	1	1	1	1	1	0	1	0	0	0	1	1	2	1	1	1	1	1	0	2	0	1	1	1	1	0	0	2	0	0	0	2	0
749	0	0	0	1	0	1	1	0	0	0	1	0	0	0	0	0	1	1	1	1	1	0	1	0	0	0	1	0	1	1	0	2	2	2	0	2	1	0	0	2	0	0	0	1	1	0	0	1	0
750	1	0	0	0	0	0	2	1	0	1	0	1	1	1	1	0	2	0	2	0	0	0	2	0	0	0	1	1	2	2	0	2	2	1	0	2	2	0	0	2	0	1	0	1	1	0	0	1	0
751	1	0	0	0	0	1	2	0	0	0	1	0	0	0	0	0	1	0	2	0	0	0	1	0	0	0	2	0	2	1	0	2	2	1	0	2	0	0	0	0	0	0	1	1	1	2	0	2	0
752	1	0	0	1	0	1	2	0	1	1	0	2	1	1	1	0	2	0	2	0	0	0	2	0	0	0	1	1	2	1	1	1	1	2	0	2	2	0	0	1	0	0	0	0	0	0	0	0	1
753	1	0	0	1	0	2	2	0	0	0	1	0	0	0	0	0	1	0	0	1	1	1	2	0	0	0	1	1	1	1	1	1	2	2	0	2	1	0	0	1	0	0	0	2	0	1	0	1	1
754	1	0	0	0	0	1	2	0	1	1	0	0	1	0	0	1	1	1	1	1	1	1	2	0	0	0	0	1	1	0	2	2	2	1	0	2	2	0	0	2	0	0	1	1	1	2	0	2	0
755	0	0	0	0	0	1	2	1	1	2	0	2	2	1	1	0	2	2	1	1	1	1	2	0	0	0	2	1	2	2	1	0	0	1	0	2	1	2	1	1	1	0	0	1	0	1	0	0	0
756	0	0	1	1	0	1	2	1	1	2	0	1	2	1	1	0	1	0	1	0	0	1	0	0	1	1	1	0	2	1	0	1	1	1	0	1	0	0	0	1	0	0	2	2	1	1	0	0	1
757	1	0	0	1	0	1	1	0	1	1	0	0	2	1	1	1	1	0	2	1	1	0	2	0	0	0	1	0	1	1	0	0	0	2	0	2	0	0	0	0	0	0	0	2	1	1	0	1	0
758	0	0	0	0	0	0	2	0	0	0	0	0	1	0	1	0	1	1	0	1	1	0	1	0	1	1	2	0	2	2	2	2	2	0	0	1	2	0	0	2	0	0	0	2	1	1	0	2	0
759	0	0	0	0	0	2	0	0	1	1	1	0	0	0	0	0	0	0	1	0	0	0	2	0	0	0	0	0	2	2	0	1	1	2	0	2	0	0	0	1	0	0	0	1	0	0	0	2	0
760	0	0	0	0	0	1	2	1	0	1	0	1	1	1	1	0	1	0	1	1	0	0	2	0	0	0	2	0	2	1	0	2	2	1	0	2	1	0	0	1	0	0	1	2	1	1	0	1	1
761	0	0	0	0	0	1	1	1	0	2	1	0	1	0	1	0	2	1	1	0	0	1	1	0	0	0	1	0	2	2	0	1	2	1	0	2	1	0	0	0	0	0	1	1	1	1	0	2	0
762	1	0	1	0	1	1	2	0	1	1	1	0	1	1	1	0	1	0	1	1	1	0	2	0	0	0	2	0	2	2	0	1	1	1	1	1	1	0	0	0	0	0	1	1	1	1	0	0	1
763	1	0	0	0	0	1	1	0	2	2	0	0	1	0	1	0	0	0	1	2	1	0	2	0	0	0	2	0	2	2	1	0	0	1	0	2	1	0	0	2	1	0	0	0	2	1	0	1	0
764	0	0	0	0	0	1	2	0	0	0	1	1	1	1	1	0	0	0	0	1	1	0	2	0	0	0	2	0	2	2	1	1	1	1	1	2	1	1	0	0	0	1	0	1	0	1	0	0	1
765	0	0	0	1	0	1	2	0	2	2	0	1	1	1	1	0	2	2	2	0	0	0	1	0	0	0	0	0	2	2	0	1	2	1	0	1	2	0	0	1	0	0	0	1	0	0	0	2	0
766	0	0	0	0	0	1	2	0	1	1	1	0	1	0	0	0	1	1	2	0	0	0	2	0	0	0	1	1	2	2	0	1	1	1	0	2	2	0	0	2	0	0	1	2	1	1	0	1	1
767	0	0	0	0	0	0	2	0	1	1	1	0	0	0	0	0	1	0	1	0	0	1	2	0	0	0	2	0	2	2	0	2	2	1	0	1	1	0	0	2	1	0	1	1	1	0	0	2	0
768	0	0	0	0	0	0	2	0	2	2	0	1	2	1	1	0	1	2	1	1	1	1	2	0	0	0	0	0	2	2	0	2	2	0	0	0	1	0	0	1	0	0	0	1	0	0	0	0	1
769	1	0	1	1	0	2	2	0	1	1	0	1	1	1	1	0	0	0	0	1	0	0	0	0	0	0	2	0	1	1	2	1	2	1	0	2	2	0	0	2	0	0	0	1	0	0	0	1	0
770	0	0	0	0	0	1	2	1	1	2	0	1	1	1	1	0	1	0	1	0	0	0	2	0	1	1	2	0	2	2	1	1	2	0	0	1	1	0	0	1	0	0	1	1	1	0	0	1	1
771	0	0	0	0	0	2	2	0	2	2	0	0	0	0	0	0	1	1	1	0	0	0	2	0	0	0	2	1	2	2	2	1	1	2	0	2	1	0	0	0	0	0	0	1	1	0	0	1	1
772	1	0	0	0	0	0	1	0	0	0	1	0	1	0	1	0	1	1	0	1	1	0	2	0	0	0	1	0	2	2	1	1	1	1	1	2	1	0	0	1	1	0	1	2	1	2	0	2	0
773	0	0	0	0	0	1	2	0	0	0	1	0	0	0	0	0	2	1	2	1	1	0	2	0	0	0	2	0	2	2	0	1	1	1	0	1	2	0	0	1	0	0	0	2	0	0	0	1	0
774	0	0	0	0	0	2	1	0	0	0	0	0	1	0	0	1	2	1	1	1	1	1	1	1	1	1	2	0	2	2	1	2	2	2	0	2	1	0	0	1	0	0	0	2	1	0	0	0	1
775	1	0	0	0	0	1	0	0	0	0	2	0	0	0	0	0	1	0	1	0	0	0	2	0	1	1	2	0	2	2	1	1	2	2	0	2	0	0	0	0	0	1	1	2	1	1	0	0	1
776	0	0	0	0	0	1	1	0	0	0	1	1	0	0	0	0	1	1	2	0	0	0	2	0	0	0	0	0	2	2	0	1	1	1	0	1	1	0	0	1	0	1	0	2	1	1	0	1	1
777	1	0	0	0	0	0	1	0	0	0	1	1	1	1	1	0	2	1	1	0	0	2	1	1	1	1	0	0	2	2	0	0	0	1	1	2	1	0	0	1	0	0	1	1	1	1	0	2	0
778	1	0	0	0	0	1	1	1	0	1	1	1	2	1	1	0	1	1	1	1	0	0	2	0	1	1	2	0	2	2	1	2	2	1	0	1	2	0	0	2	0	0	0	1	0	0	0	2	0
779	1	0	0	1	0	1	2	1	0	1	0	0	2	1	2	0	1	1	1	1	0	0	2	0	0	0	2	1	2	2	1	1	1	1	1	1	1	0	0	1	0	0	0	2	0	0	0	2	0
780	1	0	0	0	0	1	2	1	0	1	0	1	1	1	1	0	1	2	2	0	0	1	2	0	0	0	2	1	2	2	1	1	1	1	0	1	1	0	0	1	0	0	0	1	0	1	0	1	0
781	0	0	0	0	0	1	2	1	0	1	0	0	2	1	2	0	1	1	1	0	0	0	1	0	0	0	2	0	2	2	1	2	2	0	0	0	1	0	0	1	0	0	1	2	1	1	0	2	0
782	1	0	0	0	0	0	2	1	1	2	0	1	2	1	1	0	1	2	2	0	0	1	0	0	1	1	0	0	2	2	0	1	1	1	0	1	2	0	0	2	0	2	0	2	0	0	0	2	0
783	1	0	0	0	0	1	0	0	1	1	1	0	1	0	0	0	0	0	2	1	1	0	2	0	0	0	1	0	1	1	1	1	2	2	1	2	1	0	0	1	0	0	0	1	0	0	0	0	1
784	0	0	1	0	0	0	2	0	1	1	0	0	0	1	1	0	2	1	2	0	0	0	2	0	0	0	1	1	2	2	0	2	2	0	0	1	1	0	0	2	0	0	0	2	0	0	0	2	0
785	1	0	0	0	0	0	2	0	1	1	0	0	0	0	0	0	1	1	1	1	0	1	1	1	1	1	1	0	1	1	2	1	1	2	0	2	1	0	0	2	0	0	0	2	0	0	0	0	0
786	0	0	0	0	0	2	2	0	1	1	0	1	1	1	1	0	1	0	2	0	0	0	1	0	0	0	1	1	2	2	1	2	2	1	0	2	2	0	0	0	0	0	0	2	0	2	0	1	0
787	0	0	0	1	0	1	1	0	1	1	1	0	0	0	0	0	1	1	2	0	0	0	2	0	0	0	2	0	2	1	0	1	2	1	0	1	1	0	0	1	0	0	0	2	0	0	0	2	0
788	0	0	0	0	0	1	2	0	0	0	0	0	0	0	0	0	2	1	1	0	0	0	2	0	0	0	2	0	2	1	1	1	1	1	0	1	2	0	0	1	0	2	0	2	1	0	0	2	0
789	0	0	0	0	0	0	2	0	1	1	0	0	0	0	0	0	0	0	0	0	0	0	2	0	0	0	2	0	2	2	0	1	1	2	0	1	2	0	0	1	0	0	1	2	1	0	0	0	0
790	0	1	0	0	0	1	2	0	2	2	0	1	2	2	2	0	1	1	0	1	0	0	2	0	1	1	1	2	2	2	1	2	2	0	0	1	1	0	0	1	0	1	0	2	1	0	0	1	0
791	1	0	0	2	0	2	2	1	1	2	0	0	0	0	0	0	1	0	1	1	1	0	2	0	0	0	2	0	2	2	2	0	0	2	0	2	2	0	0	2	0	1	0	1	1	0	0	2	0
792	0	0	0	0	0	1	1	0	0	0	1	1	2	2	2	0	1	0	1	0	0	0	2	0	0	0	2	1	1	1	2	1	2	1	0	1	0	1	1	0	0	0	0	2	1	0	0	0	0
793	1	1	0	0	0	1	1	0	0	0	1	1	0	0	0	0	1	1	0	0	0	1	2	0	0	0	2	0	2	1	0	2	2	0	0	0	2	0	0	2	1	0	0	2	1	1	0	1	1
794	0	0	0	0	0	1	2	0	0	0	0	0	2	1	1	1	1	0	0	1	1	1	1	0	0	0	1	1	1	1	2	0	0	2	0	2	2	0	1	2	1	0	0	1	1	0	0	0	1
795	0	1	0	0	0	1	2	0	0	0	0	0	1	0	0	0	0	0	2	1	1	0	2	0	0	0	1	0	2	2	1	2	2	0	0	1	1	1	1	1	0	0	0	2	1	1	0	0	2
796	0	0	0	1	0	1	2	0	0	0	0	0	0	0	0	0	0	0	1	1	1	0	2	0	1	1	2	0	2	2	1	2	2	2	0	1	2	0	0	2	0	0	1	2	0	0	0	2	0
797	1	0	1	0	0	0	2	0	0	0	1	0	1	0	0	1	1	0	1	1	1	0	0	0	0	0	2	0	2	2	0	2	2	0	0	1	2	0	0	1	0	0	1	2	1	1	0	2	0
798	0	0	0	0	0	2	2	1	1	2	0	0	0	0	0	0	0	0	1	1	1	0	2	0	0	0	1	0	1	1	0	0	2	1	0	2	1	0	0	2	0	0	1	1	1	0	0	0	0
799	1	0	0	1	0	2	2	1	0	1	0	1	1	1	1	0	1	1	2	0	0	0	2	0	0	0	0	1	1	1	1	1	2	2	0	2	1	1	1	0	0	1	0	1	1	0	0	2	0
800	0	0	0	1	0	1	1	0	0	0	1	0	0	0	0	0	1	1	1	0	0	0	2	0	1	1	1	1	2	2	0	2	2	1	0	1	1	0	0	2	0	0	0	1	0	0	0	2	0
801	0	0	0	0	0	1	2	1	1	2	0	1	2	2	2	0	2	2	0	2	2	1	2	0	0	0	2	2	2	2	0	0	1	2	1	2	2	0	0	2	0	0	1	1	1	0	0	1	1
802	1	0	0	0	0	0	2	0	0	0	0	1	2	1	1	0	1	0	2	0	0	0	2	0	0	0	1	0	2	2	0	1	2	2	0	2	0	0	0	1	1	0	0	2	0	0	0	0	0
803	0	0	0	0	0	1	1	0	1	1	2	0	0	0	0	0	0	0	0	1	1	0	2	0	1	1	1	0	2	2	0	1	1	1	0	2	0	1	1	0	0	2	0	2	1	0	1	1	0
804	1	0	0	0	0	2	1	0	1	1	1	1	0	0	0	0	1	1	1	1	1	1	1	0	0	0	1	2	2	2	1	1	1	1	0	1	1	0	0	1	0	0	1	1	1	1	0	2	0
805	0	0	0	0	0	2	2	0	0	0	0	1	2	2	2	0	2	1	2	1	1	0	1	0	0	0	0	1	1	1	1	1	1	2	1	2	1	0	1	1	1	0	0	1	0	0	0	1	0
806	1	0	0	0	0	1	2	0	2	2	0	0	0	0	0	0	1	1	2	1	0	1	1	1	1	2	2	1	2	2	1	1	1	0	0	1	1	0	0	0	0	0	1	1	1	0	0	0	0
807	0	0	0	0	0	1	2	0	1	1	0	0	1	2	2	0	2	1	1	0	0	0	2	0	0	0	1	0	2	2	1	1	1	2	2	2	2	0	0	1	0	0	0	0	0	0	0	2	0
808	1	0	0	0	0	2	1	1	1	2	0	0	0	0	0	0	1	1	0	1	1	0	2	0	0	0	2	0	2	2	1	0	0	1	0	2	1	1	1	1	0	0	0	1	0	0	0	1	1
809	0	0	0	0	0	1	2	1	0	1	1	0	1	0	0	0	1	1	1	0	0	0	2	0	0	0	2	0	2	2	1	1	2	2	0	2	1	1	1	1	0	0	1	2	1	0	0	0	0
810	0	0	0	0	0	0	2	0	1	1	0	0	1	0	0	1	2	1	2	0	0	1	1	1	1	1	1	1	1	1	2	1	2	1	0	1	1	1	0	1	0	0	0	2	0	0	0	2	0
811	0	0	0	0	0	1	1	0	0	0	1	0	0	0	0	0	0	0	0	0	0	1	2	0	0	0	2	0	2	2	2	2	2	1	1	2	1	0	0	2	0	0	0	2	0	0	0	2	0
812	0	0	0	0	0	1	1	0	1	1	0	0	0	0	0	0	1	0	1	0	0	0	2	0	0	0	2	0	2	2	1	0	1	2	0	2	2	0	0	2	0	0	1	2	1	0	0	1	0
813	0	0	0	0	0	1	1	0	1	1	1	0	0	0	0	0	2	2	2	0	0	1	2	0	0	0	1	0	2	2	1	1	2	0	0	1	0	0	0	1	0	0	0	2	0	0	0	2	0
814	1	0	2	0	1	0	2	0	0	0	0	0	0	0	0	0	2	2	1	0	0	0	2	0	0	0	2	0	2	2	1	2	2	2	0	2	0	0	0	0	1	1	0	2	2	1	0	0	1
815	1	0	0	0	0	0	2	0	1	1	2	0	1	1	1	0	1	1	1	1	1	1	0	1	1	1	2	0	2	2	1	2	2	2	0	2	2	0	0	1	0	0	1	2	1	0	1	2	0
816	1	0	1	0	1	1	2	0	1	1	0	0	0	0	0	0	1	1	1	1	1	0	1	0	1	1	1	0	2	2	0	1	2	1	0	2	2	0	0	1	0	1	0	1	2	0	0	2	0
817	0	1	0	0	0	1	1	0	1	1	1	1	1	2	1	0	1	1	1	1	0	0	2	0	1	1	0	1	1	0	2	1	2	1	1	1	1	0	1	2	1	1	0	2	1	1	0	1	0
818	1	1	0	0	0	1	2	0	2	2	0	0	1	0	0	0	2	1	2	0	0	0	1	0	1	1	1	0	1	1	2	1	1	0	0	0	2	0	0	1	0	0	0	2	0	1	0	2	0
819	1	0	0	0	0	1	2	0	2	2	0	1	0	0	0	0	2	1	1	0	0	0	2	0	0	0	1	0	1	1	0	1	2	2	2	2	1	0	1	2	2	0	0	1	1	0	0	1	0
820	1	0	0	1	0	2	1	0	1	1	1	0	0	0	0	0	0	0	2	0	0	1	2	0	0	0	2	0	2	2	0	1	2	1	0	2	1	0	0	1	0	0	0	0	0	0	0	1	1
821	0	0	2	0	1	0	2	0	1	1	1	0	1	0	0	0	1	1	1	1	0	0	1	0	0	0	1	1	1	1	1	1	1	2	1	2	1	0	0	2	0	0	1	2	1	2	0	1	0
822	1	0	0	1	0	1	1	1	0	1	1	0	0	0	0	0	1	1	0	2	1	0	2	0	0	0	2	2	2	2	1	1	1	2	2	2	1	1	1	1	0	1	0	2	2	1	0	2	0
823	0	1	0	0	0	1	1	0	1	1	2	1	0	0	0	0	1	1	2	0	0	0	2	0	1	1	2	0	2	1	0	1	1	0	0	1	1	0	0	1	0	0	0	0	0	0	0	1	0
824	0	0	0	1	0	1	2	0	2	2	0	0	1	1	1	0	1	1	0	1	1	0	1	0	0	0	1	0	2	2	0	1	2	2	1	2	1	0	0	1	0	0	1	2	1	0	0	0	0
825	1	0	0	0	0	1	1	0	0	0	1	0	1	0	1	0	1	1	0	0	0	1	2	0	1	1	0	1	1	1	1	0	0	2	0	2	0	0	0	1	0	0	0	2	0	1	0	0	0
826	0	0	0	0	0	2	2	0	2	2	0	1	2	2	2	0	1	0	2	0	0	1	1	1	1	1	2	0	2	2	0	2	2	0	0	1	1	0	0	1	1	0	0	2	1	1	0	2	0
827	1	0	1	1	1	1	1	0	0	0	1	0	0	0	0	1	1	1	0	2	1	0	2	0	0	0	1	0	2	2	0	1	1	0	0	0	1	2	1	1	1	0	0	0	0	0	0	2	0
828	0	1	0	0	0	2	2	1	0	1	1	0	0	0	0	0	1	0	1	0	0	0	2	0	0	0	1	0	1	1	1	1	1	1	0	1	1	0	1	2	1	0	0	0	2	1	0	2	0
829	0	0	0	0	0	2	2	0	1	1	0	0	0	0	0	0	1	1	1	0	0	0	2	0	0	0	1	1	2	2	0	1	1	0	0	1	0	0	0	1	1	0	0	2	0	2	1	1	0
830	0	0	0	0	0	1	2	1	0	1	0	0	1	0	1	0	1	1	1	0	0	0	2	0	0	0	2	0	2	2	2	1	2	1	1	1	1	0	0	2	0	0	0	1	0	0	1	2	0
831	1	0	0	0	0	0	1	0	2	2	0	0	0	0	0	0	0	0	1	0	0	0	2	0	0	0	0	0	1	1	2	2	2	0	0	0	2	0	0	1	0	0	1	1	1	1	0	0	1
832	0	0	0	0	0	0	1	0	0	0	2	1	2	1	1	0	1	1	1	1	1	0	2	0	0	0	1	2	1	1	1	0	0	1	0	1	1	0	0	2	0	0	0	2	0	0	0	1	0
833	0	0	0	0	0	2	2	0	2	2	0	0	2	0	0	1	0	1	2	0	0	0	2	0	0	0	2	0	2	2	1	2	2	1	0	0	1	1	0	0	0	0	0	1	0	0	0	2	0
834	0	0	0	0	0	1	2	0	1	1	0	0	0	0	0	0	2	1	2	0	0	0	2	0	0	0	0	0	1	1	2	2	2	1	0	1	1	0	0	2	0	1	0	1	1	0	0	1	0
835	1	0	0	0	0	0	1	0	2	2	0	0	0	0	0	0	1	1	2	0	0	0	1	0	1	1	2	0	2	1	0	1	2	2	0	2	2	0	0	1	0	0	1	1	1	1	0	2	0
836	1	0	0	1	0	2	2	0	1	1	0	1	2	1	1	1	0	0	2	0	0	0	2	0	0	0	1	0	2	2	0	0	0	2	1	2	2	0	0	2	0	2	0	2	0	0	0	1	0
837	1	0	0	1	0	2	2	1	0	1	0	0	1	0	1	0	1	0	1	2	1	1	2	0	0	0	1	1	2	2	0	1	2	2	1	2	1	0	0	1	0	0	0	2	0	0	0	1	0
838	1	0	0	1	0	1	2	0	0	0	0	0	0	0	0	0	0	0	0	1	1	0	2	0	0	0	2	0	2	2	2	1	1	1	0	2	1	0	0	2	0	0	0	1	2	1	0	1	0
839	0	0	0	0	0	1	2	0	1	1	0	0	1	0	0	0	1	1	0	1	1	0	2	0	0	0	1	0	1	1	0	0	1	1	0	1	1	1	1	0	0	0	0	1	0	1	0	2	0
840	0	1	1	1	0	2	2	1	0	1	0	0	1	0	1	0	0	1	1	0	0	0	2	0	0	0	1	0	1	1	1	0	1	2	0	2	1	0	0	2	0	0	1	2	1	1	0	2	0
841	1	0	1	1	0	2	2	0	0	0	1	1	1	1	1	0	1	1	1	1	0	1	2	0	0	0	2	0	2	2	2	1	1	0	0	1	2	0	0	2	0	0	0	0	1	1	0	2	0
842	1	0	0	0	0	2	2	0	1	1	0	1	2	1	1	1	1	1	0	1	1	1	1	0	0	0	2	1	2	2	0	1	1	2	0	0	0	0	0	1	0	0	0	1	2	1	0	1	0
843	0	0	1	1	0	2	2	1	0	1	0	1	1	1	1	0	0	0	0	1	1	1	2	0	0	0	1	0	1	1	0	1	1	0	0	1	1	1	1	0	0	0	1	1	0	0	0	0	0
844	1	0	0	1	0	2	2	1	0	1	0	1	1	1	1	0	1	0	1	0	0	0	1	1	2	2	2	0	2	2	0	1	1	1	0	1	2	0	0	1	0	0	0	1	0	0	0	1	0
845	0	0	0	0	0	1	1	0	0	0	1	0	1	1	0	0	2	1	1	1	1	0	1	0	0	0	0	2	1	1	2	0	1	1	0	1	1	0	0	1	0	0	0	2	0	2	0	1	0
846	0	0	0	0	0	0	2	0	1	1	1	1	1	1	1	0	0	0	2	1	1	0	2	0	0	0	2	1	2	2	2	1	1	0	0	1	2	0	0	2	0	0	0	1	0	0	0	2	0
847	1	0	1	1	0	2	2	0	0	0	1	0	1	0	0	1	2	1	2	0	0	0	1	0	0	0	2	0	1	1	2	1	1	1	0	2	2	0	0	2	0	0	0	2	0	1	0	2	0
848	1	0	0	0	0	0	2	1	1	2	0	1	1	1	1	0	1	1	1	0	0	1	2	0	0	0	2	1	2	2	1	2	1	2	1	2	2	0	0	1	0	0	0	2	1	1	0	0	0
849	0	0	0	0	0	2	2	0	2	2	0	0	0	0	0	0	0	0	0	1	0	1	1	1	1	1	0	0	1	1	1	1	1	1	1	2	0	0	0	1	0	1	1	2	0	0	0	1	1
850	1	0	0	0	0	0	2	0	1	1	1	1	2	1	1	0	1	0	1	0	0	0	2	0	0	0	0	1	1	1	1	1	1	2	2	2	0	0	0	0	0	0	1	1	1	0	0	2	0
851	1	0	1	1	0	1	2	0	0	0	0	0	1	0	0	1	2	1	2	0	0	1	2	0	0	0	2	1	2	2	1	1	0	2	1	2	1	0	0	2	0	0	1	2	1	1	0	0	1
852	1	0	1	1	0	1	2	1	1	2	0	0	1	0	0	1	0	0	2	1	1	0	2	0	0	0	2	1	2	2	1	1	1	1	0	1	0	1	1	0	0	0	1	2	1	0	0	1	0
853	0	0	0	0	0	1	1	1	0	1	1	0	0	0	0	0	2	0	0	1	1	0	2	0	0	0	1	1	2	1	1	0	0	1	0	1	1	0	0	2	0	0	0	1	0	0	0	0	0
854	0	0	0	0	0	2	1	1	0	1	0	0	0	0	0	0	0	0	1	1	1	0	1	0	0	0	2	0	2	2	0	1	2	0	0	1	2	0	0	1	0	0	0	2	1	0	0	2	0
855	1	0	0	0	0	1	1	1	0	2	1	1	1	1	1	0	2	0	2	0	0	2	0	1	1	1	1	0	2	2	0	2	2	1	0	1	1	0	0	0	0	0	0	1	1	1	0	2	0
856	1	0	0	0	0	1	2	0	2	2	0	1	1	0	0	0	2	2	0	2	2	1	1	1	1	1	1	0	2	2	1	1	2	1	0	1	1	0	0	2	1	1	0	2	1	0	0	1	1
857	1	0	0	0	0	0	2	0	0	0	1	0	0	0	0	0	1	1	2	0	0	0	1	0	0	0	1	1	2	2	0	1	1	1	0	1	1	1	1	1	0	0	0	0	1	1	0	2	0
858	0	0	1	1	0	2	2	1	0	1	0	1	2	1	1	0	1	0	1	1	0	1	1	1	1	1	1	1	2	2	0	1	1	0	0	1	1	0	0	1	0	0	1	2	1	0	0	1	0
859	1	0	0	1	0	2	2	0	0	0	0	1	1	1	1	0	0	0	1	1	1	0	1	0	1	1	1	1	2	1	1	0	0	1	0	1	2	0	0	1	0	1	0	2	0	0	0	1	0
860	0	0	0	0	0	0	2	0	1	1	1	2	1	1	1	0	1	0	1	0	0	0	2	0	0	0	1	1	2	2	0	1	0	0	0	1	2	0	0	1	0	0	0	2	0	0	0	2	0
861	0	0	0	1	0	2	2	1	1	2	0	1	1	1	1	0	1	1	2	0	0	1	2	0	0	0	2	0	2	2	0	1	2	0	0	0	2	0	0	2	0	0	0	0	0	0	0	1	1
862	0	0	1	0	1	1	2	0	0	0	1	0	2	1	1	0	1	1	1	1	0	0	2	0	0	0	2	0	2	2	2	1	2	0	0	0	0	0	0	0	0	0	0	0	0	0	0	2	0
863	0	1	0	0	0	1	2	0	2	2	0	0	2	1	2	0	1	1	1	1	0	0	2	0	1	1	1	1	2	2	0	1	1	1	0	1	1	2	1	1	1	0	0	2	0	0	0	1	0
864	0	0	0	0	0	0	2	0	0	0	1	0	0	0	0	0	1	0	2	1	1	1	2	0	1	1	1	0	1	1	1	1	1	2	0	2	2	0	0	2	0	0	1	1	0	0	0	1	1
865	1	0	0	1	0	2	1	0	1	1	1	0	0	0	0	0	2	0	2	0	0	1	2	0	0	0	2	1	2	2	1	1	2	1	0	2	1	0	0	2	1	1	0	2	1	0	0	1	0
866	1	0	0	0	0	1	2	0	1	1	0	0	0	0	0	0	0	1	2	0	0	0	2	0	0	0	1	0	2	2	0	1	2	2	2	2	1	0	0	1	0	0	0	2	1	1	0	0	2
867	0	0	0	0	0	0	1	0	1	1	1	0	0	0	0	0	1	1	1	0	0	0	2	0	1	1	1	1	1	1	2	1	1	1	1	1	1	0	0	0	1	0	0	2	0	0	0	0	0
868	1	0	1	0	1	1	2	1	1	2	0	1	1	1	1	0	1	0	1	1	1	0	2	0	0	0	2	0	2	2	1	1	2	1	0	1	2	0	0	1	0	0	0	2	0	1	0	1	1
869	1	0	0	0	0	0	2	1	1	2	0	0	2	1	2	0	0	0	0	2	0	0	0	0	0	0	2	0	2	2	1	2	2	0	0	0	2	0	0	2	0	1	0	1	1	0	0	0	1
870	1	0	0	0	0	0	2	0	1	1	1	0	0	0	0	0	0	0	2	1	1	0	0	0	0	0	0	0	1	1	1	1	1	1	1	1	2	0	0	2	0	0	0	0	0	0	0	1	0
871	0	0	0	1	0	2	1	2	0	2	0	0	0	0	0	0	1	0	2	1	1	1	2	0	0	0	2	0	2	1	0	1	1	1	1	2	1	0	0	1	0	0	0	2	0	0	1	2	0
872	0	0	0	1	0	2	1	1	1	2	0	0	1	0	0	1	2	2	2	0	0	0	2	0	0	0	1	2	1	1	2	0	1	0	0	2	2	0	0	1	0	0	0	1	0	0	0	1	1
873	1	0	0	0	0	1	1	0	0	0	1	0	0	0	0	0	2	1	2	0	0	1	2	0	1	1	1	0	2	2	0	1	1	1	0	1	2	0	0	2	0	0	2	2	2	1	0	0	0
874	1	0	0	2	0	2	1	0	1	1	1	0	1	1	1	0	1	2	2	0	0	0	1	0	0	0	2	0	2	2	1	2	2	2	0	2	2	0	0	2	0	0	0	0	0	0	0	1	1
875	0	0	0	0	0	2	1	0	1	1	1	1	2	1	1	1	1	1	0	1	1	1	2	0	0	0	2	0	2	2	1	2	2	2	0	2	1	0	0	1	0	0	0	2	0	0	0	0	0
876	1	0	0	0	0	1	2	0	0	0	1	0	0	0	0	0	1	0	1	1	0	0	2	0	0	0	0	0	2	2	0	2	2	0	0	0	1	0	0	1	0	0	1	2	1	0	0	2	0
877	0	0	1	0	1	1	1	1	0	1	1	0	1	0	0	1	1	0	1	2	1	0	2	0	0	0	2	2	2	2	1	1	1	1	1	1	1	1	1	1	0	0	1	2	1	1	0	2	0
878	0	0	0	0	0	1	2	0	2	2	0	0	0	0	0	0	1	1	1	2	1	0	1	0	0	0	2	0	2	2	1	1	2	0	0	1	1	1	0	0	0	1	0	1	0	0	0	1	1
879	0	0	0	1	0	2	1	0	1	1	1	2	2	2	2	0	1	1	2	0	0	1	2	0	0	0	2	0	2	2	1	1	1	1	0	2	1	0	0	2	1	0	0	2	1	1	0	2	0
880	1	0	0	0	0	1	2	1	1	2	0	1	1	1	2	0	1	0	1	1	1	1	2	0	0	0	0	0	1	1	1	2	2	1	0	2	2	0	0	1	0	0	0	1	0	0	1	0	1
881	0	0	0	0	0	0	2	1	1	2	0	0	0	0	0	0	1	1	2	1	0	0	2	0	0	0	1	1	1	0	1	2	2	0	0	0	1	1	1	1	0	0	2	2	1	1	0	0	1
882	1	0	1	1	1	2	1	0	0	0	2	0	0	0	0	0	1	1	2	0	0	0	2	0	0	0	2	0	2	2	1	0	0	1	0	0	2	0	0	2	0	0	1	2	0	0	0	2	0
883	0	0	1	0	1	1	2	0	1	1	1	0	1	0	0	0	1	0	2	0	0	0	2	0	0	0	1	0	1	2	1	2	2	2	0	2	1	0	0	1	0	1	0	2	1	2	0	1	1
884	1	0	1	1	0	2	2	0	1	1	1	1	1	1	1	0	0	0	1	1	1	1	1	1	1	1	2	0	2	2	1	1	1	1	0	2	2	0	0	2	0	0	1	2	0	0	0	1	0
885	1	0	0	1	0	1	1	0	0	0	1	0	1	0	0	0	0	0	1	0	0	0	2	0	0	0	2	1	2	2	1	1	1	0	0	1	1	1	1	1	0	2	0	2	1	0	0	1	1
886	1	0	0	1	0	2	2	0	2	2	0	1	1	0	0	0	1	1	1	0	0	0	1	0	0	0	2	0	2	2	1	1	1	1	1	1	1	0	0	1	1	0	1	1	1	1	0	1	0
887	1	1	0	0	0	1	2	0	1	1	1	0	1	0	0	1	1	1	1	0	0	1	2	0	0	0	0	0	2	2	0	1	1	1	0	1	0	0	0	0	1	2	0	2	1	1	0	1	1
888	1	0	0	1	0	2	2	1	1	2	0	0	0	0	0	0	2	1	1	0	0	0	2	0	0	0	0	1	1	1	1	2	2	0	0	0	2	0	0	2	0	0	0	0	0	0	0	1	0
889	1	0	0	1	0	2	2	0	0	0	0	0	1	0	0	1	1	0	2	0	0	1	2	0	0	0	1	0	1	1	1	0	0	2	1	2	1	0	0	0	0	0	0	1	0	0	0	2	0
890	1	0	0	1	0	1	2	1	0	1	0	1	2	1	2	0	1	0	2	0	0	0	2	0	0	0	0	1	2	2	1	2	2	0	0	1	1	0	0	0	0	1	0	2	2	0	0	0	1
891	0	0	0	0	0	2	2	0	1	1	0	0	1	1	1	0	0	0	1	0	0	0	2	0	0	0	1	0	2	2	0	1	1	0	0	1	1	1	1	1	0	0	0	0	0	0	0	0	0
892	1	0	0	0	0	1	1	1	0	1	1	0	1	0	0	1	2	0	2	0	0	2	0	1	1	1	1	0	2	2	1	1	1	1	0	2	1	0	0	1	0	0	0	1	0	0	0	0	1
893	0	1	0	0	0	1	2	0	0	0	1	0	1	1	1	0	2	2	1	1	1	0	2	0	1	1	2	0	2	1	0	1	2	0	0	1	1	0	0	0	0	0	0	2	0	2	0	0	0
894	0	0	0	0	0	1	1	0	1	1	0	0	0	0	0	0	0	0	1	0	0	0	2	0	0	0	2	0	2	2	1	1	1	1	0	1	1	0	1	1	1	0	0	1	1	1	0	2	0
895	1	1	1	1	0	2	1	0	2	2	0	0	2	0	0	1	1	0	1	0	0	0	1	0	0	0	2	0	2	2	1	1	2	0	0	2	0	0	0	0	1	1	0	2	1	0	0	1	0
896	1	0	0	0	0	1	2	0	1	1	1	0	1	1	0	0	0	0	1	1	1	1	2	0	0	0	2	0	2	2	0	1	2	2	0	2	1	1	0	1	0	0	0	1	0	0	0	0	0
897	1	0	0	0	0	1	2	0	0	0	0	1	1	1	1	0	0	0	0	0	0	1	2	0	0	0	1	2	1	1	2	0	0	2	1	2	1	0	0	1	0	0	0	1	0	0	0	0	1
898	0	1	1	0	1	1	2	0	1	1	0	0	1	2	2	0	2	0	2	1	1	0	2	0	0	0	0	1	2	2	1	1	1	1	0	2	1	0	0	2	0	0	0	2	0	0	0	1	1
899	0	1	0	0	0	1	1	0	0	0	1	0	0	0	0	1	1	2	2	0	0	0	2	0	0	0	0	1	2	2	1	0	0	1	0	0	1	1	0	0	0	0	2	2	1	1	0	1	1
900	1	0	0	0	0	1	1	0	1	1	0	1	1	1	1	0	2	2	1	1	1	0	2	0	0	0	0	1	1	0	2	1	1	1	0	1	1	0	0	1	1	0	1	2	1	1	0	0	0
901	1	0	0	1	0	2	1	0	0	0	1	1	2	0	0	0	2	2	2	0	0	1	1	1	1	1	2	0	1	1	1	0	1	2	0	2	2	0	0	1	0	0	0	2	1	0	0	0	0
902	1	0	0	0	0	2	2	0	1	1	0	0	0	0	0	0	0	0	0	1	0	0	1	0	1	1	1	1	0	0	2	2	2	0	0	0	2	0	0	2	0	0	0	1	0	0	0	1	0
903	1	0	0	1	0	1	1	1	1	2	0	0	0	0	0	0	1	0	0	1	1	0	1	0	0	0	1	0	2	2	1	0	1	2	1	2	2	0	0	0	1	1	0	2	2	0	0	2	0
904	1	0	0	0	0	1	1	0	0	0	1	1	1	1	1	0	0	0	2	0	0	0	1	1	1	1	1	1	1	1	2	1	2	2	1	2	1	0	0	1	0	0	0	2	0	0	0	2	0
905	1	0	0	1	0	1	2	0	0	0	0	0	2	1	1	0	2	2	0	2	2	0	2	0	1	1	2	0	2	2	1	1	1	1	0	1	1	0	0	0	0	0	0	1	1	1	0	2	0
906	1	1	0	0	0	1	1	0	2	2	0	0	1	0	1	0	2	0	0	1	1	2	1	1	1	1	2	1	2	2	1	2	2	0	0	1	1	0	0	1	0	0	1	2	2	2	0	1	1
907	0	0	0	0	0	0	2	1	1	2	0	1	1	1	1	0	1	1	2	0	0	1	2	0	1	1	1	2	2	2	2	0	0	2	0	2	0	0	0	0	1	0	0	1	0	0	0	0	0
908	0	0	0	0	0	0	2	0	0	0	1	1	1	1	1	0	1	1	0	1	0	1	1	0	0	0	2	0	1	1	1	2	2	2	0	2	1	1	1	1	0	0	0	2	1	1	0	0	0
909	1	0	0	0	0	1	2	0	2	2	0	0	0	0	0	0	1	0	2	1	1	2	2	0	0	0	0	0	2	2	0	1	2	1	1	1	1	0	0	1	0	0	0	1	0	0	0	0	0
910	1	0	0	2	0	2	1	2	0	2	0	0	1	0	1	0	1	1	2	0	0	0	0	0	0	0	2	1	2	2	2	1	1	1	0	1	1	1	1	1	1	1	0	2	0	0	0	2	0
911	1	0	0	0	0	1	1	0	1	1	1	1	1	1	1	0	1	0	0	1	1	1	2	0	0	0	0	0	1	1	1	1	1	1	0	1	1	0	0	0	0	0	0	2	0	0	0	1	0
912	1	0	0	1	0	1	2	1	1	1	0	0	1	0	0	1	0	0	1	1	1	0	2	0	0	0	1	0	2	2	0	1	1	1	1	2	2	0	0	1	0	0	1	2	1	1	0	0	1
913	0	0	0	0	0	0	2	0	2	2	0	0	0	0	0	0	1	0	1	1	0	0	2	0	0	0	0	0	2	2	0	1	1	2	0	2	1	1	1	1	0	0	0	1	0	0	0	2	0
914	1	0	0	0	0	0	0	0	0	0	2	0	0	0	0	0	1	1	0	2	2	1	2	0	0	0	0	1	1	0	2	0	1	1	0	1	2	0	0	1	0	0	0	1	1	0	0	2	0
915	0	0	0	1	0	2	2	0	2	2	0	1	1	0	0	0	2	0	2	1	1	0	2	0	1	1	2	1	1	1	2	1	1	2	0	2	1	0	0	0	1	0	0	1	1	1	0	2	0
916	0	0	0	0	0	1	2	0	0	0	0	0	1	1	1	0	1	1	2	0	0	0	2	0	0	0	1	2	2	2	0	1	1	2	0	2	2	0	0	1	0	0	0	2	0	0	0	2	0
917	1	0	0	1	0	1	2	0	0	0	0	0	1	0	0	1	0	0	0	2	0	0	2	0	0	0	0	0	1	1	1	1	1	1	0	2	1	0	0	1	0	0	0	2	0	0	0	1	0
918	1	0	0	0	0	1	2	0	0	0	1	1	1	2	1	0	2	0	2	1	1	1	2	0	0	0	1	1	1	1	2	1	1	1	1	1	1	0	0	0	0	1	0	2	0	0	0	2	0
919	1	0	0	1	0	2	2	0	0	0	0	2	1	1	1	0	1	1	1	0	1	1	2	0	0	0	1	0	2	2	0	1	1	1	1	1	2	0	0	2	0	0	0	2	0	0	0	2	0
920	0	0	0	0	0	0	1	1	0	2	1	0	1	0	0	0	0	0	1	0	0	0	2	0	0	0	1	0	2	2	1	1	1	0	0	1	2	0	0	2	0	0	1	2	0	0	0	2	0
921	1	0	0	0	0	1	2	0	2	2	0	1	1	0	0	0	1	1	1	1	1	1	2	0	0	0	1	0	2	2	0	1	2	1	0	1	1	1	1	1	0	1	0	2	1	0	0	2	0
922	1	0	0	1	0	1	2	0	1	1	0	1	2	1	2	0	0	0	2	1	1	0	2	0	1	1	2	1	2	2	2	2	1	1	0	2	2	0	0	1	0	0	0	1	0	0	0	0	0
923	0	0	0	0	0	1	1	0	0	0	2	0	1	1	1	0	2	0	2	0	0	1	2	0	0	0	0	0	1	1	1	2	2	1	1	1	0	0	0	0	0	0	0	2	0	0	0	0	0
924	1	0	0	0	0	2	1	0	0	0	1	0	1	0	0	0	0	0	2	1	1	1	2	0	0	0	0	1	2	2	1	2	2	1	0	2	2	0	0	1	0	0	0	2	0	0	1	1	0
925	0	0	0	0	0	0	2	0	0	0	0	0	1	1	1	0	1	0	1	1	0	0	2	0	1	1	2	0	2	2	1	2	2	1	0	1	1	0	0	1	0	0	1	2	1	1	0	1	0
926	1	0	0	1	0	1	2	0	1	1	0	0	0	0	0	0	2	2	1	1	1	2	0	1	1	1	2	1	2	2	2	1	1	0	0	1	1	0	0	1	0	1	0	2	1	1	0	2	0
927	1	0	0	0	0	2	1	0	0	0	1	0	0	0	0	0	2	1	2	1	1	1	1	0	0	0	1	0	2	2	0	1	2	1	1	1	2	0	0	1	0	0	1	1	1	0	0	2	0
928	1	0	0	1	0	2	2	0	1	1	0	0	1	1	1	0	0	0	1	1	1	0	2	0	0	0	2	0	2	2	1	0	0	2	0	2	1	0	0	2	1	0	0	2	0	0	0	0	0
929	1	0	0	0	0	0	2	0	1	1	0	1	1	1	1	0	0	0	0	0	0	0	1	1	1	1	0	1	1	1	1	1	1	0	0	1	1	0	0	2	0	0	0	2	1	1	0	1	1
930	1	0	0	0	0	1	2	0	2	2	0	0	0	0	0	0	1	1	2	0	0	2	0	1	1	1	1	0	2	2	0	1	1	1	0	1	1	0	0	2	0	0	0	2	0	0	0	1	0
931	0	0	0	0	0	0	2	0	1	1	0	0	1	0	1	0	2	2	2	1	1	1	2	0	0	0	2	0	2	2	1	1	1	2	0	2	1	0	1	1	1	1	0	2	2	0	0	2	0
932	0	0	0	0	0	1	1	1	1	2	0	0	0	0	0	0	1	0	2	0	0	0	2	0	1	1	1	0	2	2	0	1	2	2	0	2	0	0	0	1	1	0	0	1	0	0	0	0	0
933	0	0	1	2	0	2	1	0	1	1	1	0	0	0	0	0	1	1	1	1	0	1	2	0	0	0	1	2	2	2	2	1	2	1	0	2	2	0	0	1	0	0	1	2	1	1	0	2	0
934	1	0	0	0	0	0	2	0	1	1	0	2	2	2	2	0	0	0	1	1	1	1	1	1	1	1	1	0	2	2	0	1	1	1	0	2	2	0	0	0	0	0	0	2	0	2	0	0	1
935	0	0	0	0	0	2	1	1	0	1	1	0	2	1	2	0	2	2	2	1	0	0	2	0	1	1	1	0	1	1	0	0	0	0	0	1	2	0	0	0	0	0	1	1	1	1	0	2	0
936	1	0	0	2	0	2	1	1	0	1	1	0	0	0	0	0	1	0	2	1	1	1	1	1	1	1	1	0	2	1	0	1	1	2	2	2	1	0	0	1	0	0	0	2	1	1	0	0	1
937	1	0	0	1	0	2	1	0	1	1	1	0	0	0	0	0	0	0	1	1	0	1	2	0	0	0	2	1	2	2	2	1	2	1	0	1	2	0	0	2	0	0	1	2	1	1	0	2	0
938	1	0	0	0	0	1	2	0	0	0	0	0	0	0	0	0	2	0	2	0	0	0	0	0	0	0	1	0	2	2	1	1	1	1	0	2	2	0	0	1	0	0	0	2	1	1	0	0	0
939	1	0	0	0	0	1	2	0	1	1	0	0	0	0	0	0	2	2	1	1	1	0	2	0	0	0	2	1	2	2	1	2	2	1	1	2	1	0	0	1	0	0	0	2	0	0	0	2	0
940	0	0	0	1	0	2	1	1	1	2	0	0	0	0	0	0	1	1	0	2	2	1	2	0	0	0	2	0	2	2	2	0	2	1	0	2	1	0	0	2	0	1	1	2	1	1	0	2	0
941	0	0	0	1	0	2	2	1	1	2	0	0	0	0	0	0	1	0	1	1	1	0	1	1	1	1	2	0	2	2	1	1	2	1	0	1	1	1	0	0	0	1	0	1	0	0	0	1	1
942	0	0	1	1	0	2	2	1	0	1	0	0	0	0	0	0	1	1	0	1	1	0	2	0	0	0	0	2	1	1	2	1	1	1	0	1	1	1	1	0	0	0	0	2	0	1	0	1	0
943	0	1	1	1	1	1	2	0	1	1	1	0	1	0	0	1	2	0	2	0	0	0	1	0	0	0	2	0	2	2	0	0	1	1	0	1	2	0	0	0	0	0	1	1	1	1	0	0	0
944	1	0	0	0	0	1	0	0	0	0	1	0	0	0	0	0	0	0	2	1	1	1	2	0	0	0	1	0	1	1	0	1	2	1	0	1	1	0	0	1	0	0	0	1	0	0	0	2	0
945	0	0	1	0	1	1	2	0	0	0	0	0	0	0	0	0	0	0	0	1	1	0	2	0	0	0	2	1	2	2	1	2	2	2	2	2	1	0	0	2	1	0	2	2	2	1	0	2	0
946	1	0	0	0	0	1	2	0	1	1	1	1	2	1	1	0	0	0	0	1	0	0	1	0	0	0	2	0	2	2	0	1	2	1	0	1	1	1	0	0	0	0	0	2	1	0	0	1	0
947	1	0	0	1	0	1	1	0	0	0	0	0	1	0	1	0	0	0	1	2	1	0	2	0	0	0	1	0	2	2	0	1	2	1	1	1	1	0	0	1	0	0	0	2	0	0	0	1	0
948	1	0	0	1	0	2	1	0	0	0	1	0	0	0	0	0	1	0	2	0	0	1	2	0	0	0	1	1	2	2	0	2	2	1	0	2	1	0	0	1	0	0	1	2	1	1	0	1	1
949	0	0	0	2	0	2	2	1	0	1	0	0	0	1	1	0	1	1	0	0	0	0	1	0	0	0	0	1	1	0	2	1	2	1	1	1	2	0	0	1	0	0	0	1	1	0	0	0	1
950	1	0	1	1	0	2	2	0	0	0	1	0	0	0	0	0	1	1	1	0	0	1	2	0	0	0	1	1	2	2	0	2	2	0	0	0	1	0	0	0	0	0	1	1	1	0	0	2	0
951	1	0	2	0	1	0	2	0	0	0	1	1	1	1	1	0	2	1	1	0	0	0	1	0	1	1	1	0	1	1	2	0	0	2	0	2	1	0	0	1	0	2	0	2	1	1	0	1	0
952	1	0	0	0	0	2	1	2	0	2	0	0	2	0	0	1	1	1	1	1	0	0	2	0	0	0	2	0	2	2	1	2	2	1	0	2	0	0	0	0	0	0	1	1	1	1	0	1	1
953	0	0	0	0	0	2	1	0	0	0	0	1	1	1	1	0	2	1	1	0	0	2	0	1	1	1	2	0	2	2	0	2	2	1	0	2	1	0	0	0	0	0	0	0	0	0	1	1	0
954	1	1	0	0	0	1	2	1	1	2	0	1	1	1	1	0	1	1	1	1	0	0	1	0	0	0	2	0	2	2	1	1	1	2	1	2	2	0	0	1	0	0	1	2	2	2	0	0	1
955	0	0	0	1	0	2	2	0	1	1	1	1	1	1	2	0	0	0	1	0	0	1	2	0	1	1	2	0	2	2	0	1	1	1	0	1	1	1	1	1	0	0	0	2	0	2	0	2	0
956	1	0	0	0	0	1	2	1	0	1	0	0	0	0	0	0	0	0	1	0	0	1	1	1	1	1	1	0	2	2	0	1	1	0	0	0	1	0	0	1	0	0	1	2	1	1	0	2	0
957	1	0	1	1	0	1	2	0	0	0	1	0	1	1	1	0	1	0	1	1	1	0	1	0	1	1	1	0	2	2	1	1	1	2	1	2	0	0	0	1	0	0	0	2	1	1	0	1	0
958	1	0	0	0	0	1	2	0	1	1	1	0	1	0	0	1	2	1	1	1	1	0	2	0	0	0	1	0	2	2	0	1	2	2	0	2	2	0	0	1	1	0	0	1	0	0	0	0	1
959	0	0	0	0	0	1	0	0	1	1	0	0	2	1	2	0	1	1	2	0	0	1	1	1	1	1	2	1	1	1	2	1	1	1	0	1	2	0	0	2	0	2	0	2	1	1	0	1	1
960	1	0	0	0	0	1	1	0	1	1	1	1	1	1	1	0	2	0	1	1	1	1	1	1	1	1	2	0	2	2	1	1	1	2	1	2	2	0	0	0	1	0	1	1	1	2	0	0	0
961	0	0	0	0	0	1	2	1	1	2	0	0	1	0	0	0	1	0	2	0	0	0	2	0	1	1	0	1	1	1	1	1	2	1	0	1	1	0	0	1	0	0	0	2	0	0	0	1	1
962	0	0	0	0	0	1	2	0	0	0	0	0	0	0	0	0	0	0	2	1	1	0	2	0	0	0	2	0	2	2	2	0	1	2	0	2	2	0	1	2	1	1	0	2	2	0	0	1	0
963	1	0	0	1	0	1	1	0	1	1	1	1	1	0	0	0	0	1	2	0	0	1	2	0	0	0	2	0	2	1	1	1	1	2	0	2	1	0	0	1	0	1	0	2	1	0	0	0	0
964	0	0	0	1	0	1	1	0	0	0	0	0	0	0	0	0	0	0	1	1	1	0	2	0	0	0	1	0	2	1	0	1	1	1	0	1	1	0	0	2	0	0	0	1	1	1	0	2	0
965	0	0	1	2	0	2	2	0	1	1	1	1	1	1	1	0	2	1	2	0	0	0	2	0	0	0	2	0	2	2	0	0	1	2	0	2	1	0	0	2	0	0	1	2	1	0	0	1	0
966	0	0	0	0	0	0	1	0	1	1	1	0	0	0	0	0	1	1	1	1	1	2	1	1	1	1	1	0	2	2	0	2	2	2	0	2	1	0	0	1	1	0	0	1	1	1	0	1	0
967	1	0	0	0	0	1	2	0	0	0	0	1	1	1	1	0	1	1	1	1	0	0	2	0	0	0	1	0	2	2	0	2	2	0	0	0	1	0	0	0	0	0	0	1	0	0	0	2	0
968	0	0	0	0	0	1	1	1	1	2	0	1	1	1	1	0	2	2	1	0	0	0	2	0	0	0	2	0	2	2	1	1	2	2	2	2	2	0	0	2	0	2	0	2	0	0	0	2	0
969	1	0	0	0	0	0	1	0	0	0	0	0	1	1	1	0	0	0	0	1	1	1	2	0	0	0	1	0	2	2	0	2	2	0	0	1	1	0	0	2	0	0	0	1	0	1	0	2	0
970	0	0	1	0	1	2	1	0	0	0	1	1	2	2	2	0	1	0	1	0	0	0	1	1	2	2	1	0	2	2	0	1	2	2	2	2	1	0	0	0	0	0	0	1	0	0	0	1	0
971	1	0	1	0	1	2	2	0	0	0	0	1	1	1	1	0	1	1	1	1	0	0	2	0	0	0	0	0	1	1	1	2	1	1	0	2	1	0	0	2	0	0	0	1	0	0	0	2	0
972	1	0	0	0	0	2	1	2	0	2	0	1	1	1	1	0	1	1	1	1	1	0	2	0	0	0	1	1	1	1	1	0	2	2	1	2	1	0	0	1	0	0	0	2	2	0	0	2	0
973	0	0	0	1	0	1	2	0	1	1	0	1	1	1	1	0	1	0	1	1	1	0	2	0	0	0	1	2	2	2	1	2	2	0	0	0	2	0	1	2	1	0	0	2	0	1	0	1	1
974	0	0	0	1	0	2	1	0	1	1	0	0	1	0	0	0	1	0	1	0	0	1	1	1	1	1	2	1	2	2	0	0	1	0	0	2	2	0	0	1	0	0	0	0	0	0	0	2	0
975	0	0	0	0	0	0	1	0	1	1	1	0	1	0	0	1	1	0	2	0	0	0	2	0	0	0	2	0	2	2	2	2	2	1	1	2	2	0	0	1	0	0	1	2	1	1	0	1	0
976	0	0	0	1	0	1	2	0	1	1	0	0	1	1	1	0	0	0	2	0	0	0	2	0	0	0	1	0	2	2	1	1	1	2	0	2	1	1	1	1	0	1	0	2	1	1	0	2	0
977	1	0	0	0	0	2	2	0	1	1	1	0	1	0	0	1	0	0	2	1	1	0	2	0	1	1	2	0	2	2	2	2	2	1	1	2	2	0	0	1	0	0	0	1	1	0	0	1	0
978	0	1	0	0	0	1	2	0	0	0	1	0	0	0	0	0	1	0	2	0	0	1	2	0	0	0	0	0	1	1	1	0	0	2	0	2	2	0	0	1	0	0	0	2	0	0	0	1	0
979	0	0	0	0	0	0	2	0	1	1	0	0	0	0	0	0	2	2	2	1	0	2	0	1	1	1	2	1	2	2	0	2	2	0	0	1	2	0	0	1	1	0	0	2	0	0	0	2	0
980	1	0	0	0	0	1	2	1	0	1	0	1	2	2	2	0	0	0	1	1	1	1	2	0	0	0	2	0	2	2	1	0	2	1	0	2	1	0	0	1	0	1	0	1	1	1	0	1	0
981	1	0	0	0	0	2	1	0	0	0	1	0	0	0	0	0	0	0	1	1	1	1	2	0	0	0	2	0	2	2	2	2	2	2	1	2	2	0	0	1	0	0	0	2	0	0	0	2	0
982	1	0	0	1	0	1	1	0	0	0	1	1	1	1	1	0	1	0	1	1	1	0	2	0	0	0	1	2	2	2	1	1	1	1	0	1	1	0	0	0	0	0	0	1	0	1	0	2	0
983	0	1	0	0	0	1	1	1	1	2	1	0	0	0	0	0	1	0	1	0	0	1	1	1	0	0	2	0	2	2	0	2	2	0	0	1	1	1	1	1	0	1	0	1	1	0	0	2	0
984	1	0	0	0	0	1	2	1	1	2	0	0	1	0	1	0	0	0	2	1	1	1	0	1	0	1	1	1	2	2	0	2	2	0	0	1	2	0	0	2	0	1	0	1	0	1	0	1	0
985	1	0	0	1	0	2	2	1	0	1	0	0	0	0	0	0	0	0	2	1	1	0	2	0	0	0	2	0	2	2	2	1	1	1	0	1	1	0	0	1	0	0	1	1	1	0	0	0	0
986	0	0	0	1	0	2	1	0	1	1	0	0	0	0	0	0	1	0	2	0	0	0	0	0	0	0	0	1	1	1	1	0	2	1	0	2	2	0	0	2	0	1	0	1	1	0	0	1	0
987	0	0	0	0	0	0	2	0	1	1	1	0	0	0	0	0	1	1	1	1	1	0	2	0	0	0	0	0	2	2	0	2	2	2	1	2	2	0	0	0	0	0	1	2	1	2	0	2	0
988	0	0	0	0	0	2	1	0	0	0	1	0	0	0	0	0	1	0	1	0	0	0	2	0	0	0	1	0	2	2	0	2	2	2	0	2	1	0	0	2	0	0	0	1	1	1	0	1	0
989	1	0	1	1	0	1	2	1	1	2	0	1	1	1	1	0	1	0	1	1	1	0	1	0	0	0	1	0	2	2	1	2	1	2	1	2	1	0	0	0	0	0	0	0	0	0	0	1	0
990	1	0	0	0	0	1	2	1	0	1	0	0	0	0	0	1	1	1	1	2	1	1	2	0	0	0	1	1	2	1	1	1	1	2	0	2	2	0	1	2	1	0	0	0	0	0	0	2	0
991	0	0	0	0	0	0	1	1	0	2	1	1	1	1	1	0	0	0	1	1	1	0	2	0	0	0	0	1	1	1	1	1	1	1	1	1	1	1	1	0	0	1	0	2	1	0	0	2	0
992	0	0	0	0	0	1	1	0	0	0	2	0	0	0	0	0	0	0	2	0	0	0	2	0	0	0	2	0	2	1	0	1	1	1	0	2	0	0	0	1	0	0	1	1	0	0	0	0	0
993	0	0	1	0	0	2	2	0	1	1	0	1	1	1	1	0	2	2	1	1	1	0	2	0	0	0	2	0	2	2	0	0	1	2	0	2	1	0	0	1	0	0	0	1	0	0	0	1	1
994	1	0	0	0	0	1	2	0	1	1	0	0	0	0	0	0	2	1	2	0	0	0	2	0	0	0	2	0	2	2	1	1	1	2	0	0	0	0	0	0	0	0	0	2	0	0	0	0	0
995	1	0	0	0	0	0	2	1	1	2	0	0	0	0	0	0	1	0	1	0	0	0	2	0	0	0	2	0	2	2	0	1	1	0	0	1	1	0	0	2	0	0	0	0	1	0	0	0	1
996	1	0	1	1	0	1	2	0	1	1	1	0	0	0	0	0	1	0	2	0	0	0	2	0	0	0	1	1	1	1	1	1	1	0	0	1	2	0	0	1	0	0	0	0	0	0	0	1	0
997	0	0	1	1	0	1	2	0	1	1	1	0	1	0	0	1	1	1	1	0	0	0	2	0	1	1	1	1	1	1	2	2	2	2	0	2	1	0	0	2	0	1	0	2	1	2	0	1	0
998	1	1	0	0	0	1	2	0	2	2	0	0	0	0	0	0	1	0	1	1	1	1	1	0	0	0	1	1	1	1	2	1	1	2	2	2	0	1	1	0	0	0	0	1	0	0	0	2	0
999	0	0	0	0	0	2	2	0	1	1	0	1	0	0	0	0	2	2	2	0	0	0	2	0	0	0	2	0	2	1	1	2	2	0	0	1	1	0	0	1	0	1	0	1	1	0	0	2	0
1000	0	0	0	0	0	0	2	1	0	1	0	0	2	1	1	0	2	2	0	2	2	0	1	1	1	1	2	0	2	2	0	2	2	1	1	1	1	1	0	1	0	2	0	2	1	0	0	2	0
[truncated: 252 more columns]
