# Supplementary material for: KNN-MDR: a learning approach for improving interactions mapping performances in genome wide association studies
Source: BMC Bioinformatics. 2017 Mar 21;18:184. doi: 10.1186/s12859-017-1599-7 (PMC5361736; doi:10.1186/s12859-017-1599-7)
Supplement: Supplementary file 6 — The data set(s) supporting the results of Table 4. (ZIP 7095 kb) [file 12859_2017_1599_MOESM6_ESM.zip › 100 simulations/S86/mkallsimul.dat]

1	0	0	1	0	0	0	0	0	2	0	1	0	1	1	1	1	0	1	0	1	0	1	2	0	0	0	0	2	1	2	0	0	0	1	1	1	2	0	0	0	2	0	0	2	0	0	0	2	0
2	0	0	0	1	0	1	1	0	1	0	0	1	1	0	0	0	0	2	2	0	1	0	2	0	0	1	0	2	1	2	0	0	0	2	0	2	1	0	1	1	1	0	0	1	0	0	0	2	1
3	1	0	0	0	0	0	2	0	1	0	0	1	1	0	0	0	0	0	1	1	1	1	2	0	0	0	0	2	1	1	1	1	1	1	1	1	2	0	0	1	1	1	1	2	1	0	0	2	0
4	1	0	1	0	0	2	1	1	2	0	0	0	1	0	0	0	0	1	1	1	0	0	1	0	0	0	0	2	2	1	1	1	1	2	0	2	1	0	0	0	1	1	1	1	1	1	0	1	1
5	1	0	0	0	0	0	2	1	1	1	1	0	0	0	0	0	0	1	1	1	1	0	2	0	0	1	0	1	1	1	0	1	1	0	1	1	1	1	0	0	1	1	1	2	2	0	0	1	1
6	1	0	1	0	0	2	0	0	2	0	0	0	0	0	0	0	0	1	1	1	0	0	2	0	0	0	0	1	1	1	0	1	1	1	1	1	2	0	1	1	1	1	1	2	0	1	0	2	0
7	1	0	2	1	1	2	0	0	2	0	0	1	2	0	0	0	0	1	1	1	1	0	2	0	0	0	0	1	2	0	0	1	2	2	0	2	1	1	0	1	1	0	0	1	0	0	0	2	0
8	0	0	0	0	0	0	2	1	1	0	1	1	1	0	0	0	0	1	0	1	0	0	2	0	0	2	0	1	1	1	1	2	2	2	0	2	2	0	1	1	1	1	0	1	0	1	0	0	0
9	1	0	1	0	0	1	2	0	0	0	2	1	1	0	0	0	0	1	1	1	1	0	1	0	0	0	0	2	2	1	1	0	2	0	1	2	1	1	0	0	1	0	0	1	0	0	0	1	1
10	0	0	1	0	0	1	1	1	2	0	0	1	1	0	0	1	0	0	0	2	0	0	2	0	0	0	0	2	0	2	1	1	2	1	2	1	1	1	0	0	1	0	0	2	0	0	0	0	2
11	0	0	1	0	0	1	1	0	0	0	1	0	1	0	0	0	0	0	0	2	0	0	2	0	0	1	1	2	1	2	0	1	1	2	2	0	1	0	1	1	1	0	0	2	0	1	0	0	2
12	1	0	2	1	1	2	2	1	1	0	1	1	2	0	0	0	0	1	1	1	1	1	2	0	0	0	0	2	1	1	0	2	2	2	0	2	0	0	1	1	0	0	1	2	2	0	0	1	1
13	0	0	2	1	0	2	1	0	2	0	1	0	1	0	0	0	0	0	0	2	1	0	2	1	1	2	0	2	0	1	1	0	0	1	1	1	1	0	0	0	1	0	1	1	1	1	0	2	0
14	0	0	2	1	0	1	1	1	2	0	0	0	0	0	0	0	1	2	0	1	0	0	2	0	0	0	0	2	2	0	0	0	0	1	1	1	2	0	0	0	2	0	1	2	1	0	0	1	1
15	0	0	1	0	0	1	0	0	2	0	0	1	2	0	0	0	1	1	0	2	0	0	2	0	0	0	0	1	1	1	0	0	0	2	0	2	2	0	0	0	2	1	1	1	1	1	0	2	0
16	1	0	2	1	0	2	1	0	0	1	1	1	1	0	0	1	0	1	0	1	0	1	2	0	0	0	0	1	1	1	1	0	1	2	1	2	1	0	0	0	1	0	0	1	0	1	0	2	0
17	0	0	0	1	0	1	2	0	1	0	1	1	2	0	0	0	0	2	0	0	0	0	2	0	0	0	0	2	0	2	0	0	0	2	0	2	1	0	1	1	1	0	0	1	0	1	0	1	1
18	1	0	1	1	0	1	0	0	2	0	0	1	1	0	0	0	0	1	1	1	1	0	2	0	0	0	0	2	2	1	2	1	2	0	2	0	2	0	0	0	1	0	2	2	1	0	0	2	0
19	1	1	2	0	1	1	1	0	1	0	0	1	0	0	0	0	1	1	1	1	0	1	2	0	0	1	0	2	0	2	0	2	2	0	2	0	1	1	0	0	1	0	0	2	1	0	1	1	0
20	1	0	2	0	0	1	2	1	2	0	0	1	2	0	0	1	0	1	0	2	0	0	2	0	0	1	0	2	1	1	0	2	2	1	1	1	1	0	0	0	1	2	2	2	1	1	0	0	2
21	0	0	1	0	0	2	1	1	2	0	0	1	1	0	0	0	1	2	1	1	1	0	2	0	0	0	0	2	0	2	0	2	2	2	0	2	0	1	0	0	0	1	1	1	1	0	0	2	0
22	1	0	0	0	0	0	0	0	2	0	0	1	1	0	0	0	0	2	0	1	0	1	2	0	0	0	0	2	0	1	1	1	2	2	0	2	2	0	0	0	2	0	0	0	2	2	0	2	0
23	1	0	2	1	0	1	1	0	2	0	0	0	1	0	0	0	0	1	1	1	0	0	2	0	0	0	0	1	0	1	0	1	1	2	0	2	1	1	1	0	0	0	0	2	0	1	0	2	0
24	1	0	2	1	1	2	0	0	2	0	0	0	0	0	0	0	0	1	1	1	0	0	1	0	0	0	0	1	0	1	0	0	1	1	1	1	0	1	1	1	0	0	1	2	0	1	0	1	1
25	1	0	1	0	0	1	1	0	2	0	0	0	0	0	0	0	0	1	1	1	0	0	2	0	0	0	0	2	1	1	1	1	2	1	2	1	1	0	1	1	1	0	0	1	0	0	0	1	1
26	1	0	0	0	0	0	0	0	1	0	0	1	1	0	0	0	0	1	1	1	0	1	2	0	0	1	0	2	0	2	2	0	1	2	0	2	0	0	2	2	0	0	0	1	0	0	0	2	0
27	1	0	0	0	0	0	1	0	1	0	1	1	1	0	0	1	0	1	0	1	0	0	1	0	0	0	0	2	0	2	0	0	0	2	1	1	2	0	0	0	2	0	2	2	0	0	0	0	2
28	1	0	0	0	1	1	1	0	1	0	0	1	1	0	0	0	0	2	0	1	0	0	2	0	0	1	0	1	1	0	0	1	1	2	0	2	2	0	2	2	0	0	0	2	0	1	0	1	1
29	0	0	1	0	1	1	1	0	2	1	1	0	2	0	0	1	0	1	1	1	1	1	0	0	0	1	0	2	1	1	2	0	0	1	2	0	1	1	1	1	1	0	0	1	0	0	0	0	2
30	0	0	2	1	0	2	2	1	1	0	0	0	0	0	0	0	0	0	0	2	0	1	0	1	1	1	0	1	1	1	0	1	1	1	1	1	1	0	1	1	1	0	1	1	1	1	0	2	1
31	0	1	1	0	0	1	2	0	1	0	2	1	1	0	0	0	0	1	0	1	0	1	0	1	1	1	0	2	0	2	0	2	2	0	2	0	1	0	2	2	0	0	1	1	1	1	0	2	0
32	0	0	1	0	0	0	0	0	2	0	1	0	2	0	0	1	0	0	0	2	0	0	1	0	0	1	0	2	0	2	1	2	2	2	0	2	1	1	0	0	0	0	0	1	0	1	0	2	0
33	1	1	2	0	0	1	0	0	2	0	0	0	1	0	0	0	1	1	1	1	1	1	2	0	0	1	0	2	0	1	1	2	1	1	0	2	2	0	1	1	1	1	1	2	1	0	0	1	1
34	1	0	1	1	0	1	0	0	2	0	1	1	1	0	0	0	0	1	1	1	1	0	2	0	0	1	0	2	1	2	0	2	2	1	1	1	1	1	0	0	0	0	0	2	0	2	0	1	1
35	0	0	1	0	0	0	0	0	2	0	0	0	2	1	1	1	0	0	0	2	0	0	1	1	1	1	0	2	0	2	0	1	2	2	0	2	1	0	0	0	1	0	0	1	0	0	0	2	0
36	0	0	0	0	0	1	2	0	1	0	0	0	0	0	0	0	0	0	0	2	0	1	0	0	0	0	0	2	0	2	1	1	2	1	2	1	1	0	2	2	0	0	1	1	1	0	0	2	0
37	0	0	1	0	0	1	1	1	2	0	0	0	1	0	0	0	0	0	0	2	0	0	2	0	0	0	0	2	0	2	1	1	1	2	0	2	2	0	0	0	1	1	0	1	1	1	0	1	0
38	1	0	2	0	1	2	2	1	1	0	1	0	0	0	0	0	0	2	0	0	0	0	2	0	0	0	0	2	1	2	0	1	1	2	1	2	0	0	1	1	1	0	0	2	0	0	0	2	0
39	0	0	1	0	0	1	0	0	2	0	0	0	0	0	0	0	0	2	0	2	0	1	2	0	0	0	0	1	1	1	0	0	0	2	0	2	1	0	1	1	1	1	1	2	1	1	0	2	0
40	0	0	0	0	0	0	2	1	2	0	0	0	1	0	0	0	0	2	1	1	0	0	1	0	0	0	0	0	1	0	0	0	1	1	1	1	1	0	0	0	2	0	0	2	0	2	0	0	1
41	0	0	0	0	0	0	2	0	0	0	1	0	0	0	0	0	0	1	0	1	0	0	0	0	0	0	1	2	0	1	0	0	0	2	0	2	1	0	2	2	0	0	1	1	1	0	0	2	2
42	0	0	2	0	0	1	1	0	1	0	1	2	2	0	0	0	0	1	1	1	1	0	1	1	1	1	0	2	0	2	1	1	2	1	1	1	0	2	0	0	0	1	1	2	0	0	0	2	0
43	1	0	1	0	1	1	1	0	1	0	1	1	1	0	0	0	0	0	0	2	0	2	2	0	0	0	0	2	0	1	0	2	2	0	1	1	2	0	0	0	2	1	1	2	2	1	0	0	2
44	1	1	1	0	0	1	2	0	1	0	0	1	2	0	0	0	0	1	1	1	1	1	2	0	0	0	0	1	1	1	0	2	2	1	0	2	1	0	2	2	0	0	0	1	1	0	0	2	0
45	0	0	2	1	0	1	0	0	2	0	0	0	0	0	0	0	0	1	1	0	1	1	2	0	0	0	0	1	1	1	0	1	2	2	0	2	1	0	0	0	0	0	0	2	0	1	0	1	1
46	0	0	1	0	0	0	0	0	2	0	0	1	1	1	1	1	0	0	0	2	0	1	2	0	0	1	0	2	0	1	0	1	1	1	1	1	1	0	1	1	1	0	0	1	0	0	0	2	0
47	0	0	2	0	0	2	1	0	1	0	1	0	0	0	0	0	0	2	2	0	0	0	1	0	0	0	0	2	0	1	0	1	1	0	2	0	1	0	1	0	1	1	1	2	1	1	0	2	0
48	0	0	2	1	0	2	2	0	0	0	1	1	2	0	0	0	0	1	1	1	0	1	2	0	0	0	0	1	2	0	1	1	1	1	2	1	2	0	0	0	2	1	0	1	1	1	0	2	1
49	1	0	1	0	1	2	2	1	2	0	1	1	1	0	0	1	0	0	0	2	0	1	0	1	1	1	0	2	1	2	0	1	1	2	0	2	2	0	0	0	1	0	0	1	0	1	0	2	0
50	1	0	1	0	0	2	1	0	1	1	1	0	2	0	0	0	0	1	1	1	1	1	0	0	0	0	0	2	2	1	2	1	1	1	1	1	2	0	1	1	1	0	0	2	0	0	0	2	1
51	1	0	2	2	0	2	0	0	2	0	0	1	1	0	0	1	0	2	1	1	0	1	2	0	0	0	0	0	1	1	0	2	2	2	0	2	2	0	1	1	1	0	0	2	0	2	0	2	1
52	1	0	2	0	0	0	2	0	1	1	1	0	0	0	0	0	0	0	0	2	0	0	2	0	0	0	0	1	1	1	0	2	1	2	0	2	1	0	0	0	2	1	0	1	1	1	0	1	2
53	1	0	2	0	0	0	1	1	2	0	0	0	0	0	0	0	0	1	0	1	0	1	1	0	0	0	0	2	0	1	1	1	2	1	1	1	1	0	2	2	0	0	0	1	0	0	0	1	1
54	0	0	2	0	2	2	2	1	1	0	1	0	0	0	0	0	0	0	0	2	0	0	2	0	0	0	0	2	0	2	0	0	0	2	0	2	1	0	0	0	1	1	0	1	1	1	0	1	1
55	0	0	2	0	1	2	2	1	1	0	1	0	1	0	0	0	1	1	0	2	1	0	1	0	0	0	0	2	0	1	1	1	1	1	1	1	2	1	0	0	1	0	0	2	0	0	0	2	2
56	0	0	1	0	0	1	2	1	1	0	0	1	2	0	0	0	0	1	1	1	1	1	2	0	0	0	0	2	1	1	0	2	2	0	1	1	2	0	2	2	1	1	1	2	0	1	0	0	2
57	1	1	1	0	1	2	1	0	1	0	1	0	1	0	0	0	0	0	0	2	0	0	2	0	0	0	0	2	0	1	0	2	2	0	1	1	1	0	1	1	1	0	0	1	1	0	0	0	2
58	1	0	2	0	0	1	2	1	1	0	0	0	0	0	0	0	1	2	1	1	0	0	2	0	0	0	0	1	1	0	0	1	2	1	0	2	1	0	2	2	0	1	1	1	1	2	0	1	1
59	0	0	1	0	0	2	2	1	1	0	0	1	1	0	0	0	0	2	1	0	1	0	1	0	0	1	0	2	0	2	1	1	1	2	0	2	2	0	2	2	1	0	0	2	2	1	0	1	1
60	1	0	2	0	1	2	1	0	1	0	0	1	2	0	0	0	0	1	1	1	1	0	2	0	0	0	0	2	1	1	0	1	2	1	1	1	1	0	0	0	1	1	1	1	1	2	0	2	1
61	1	0	1	0	0	1	0	0	2	0	0	0	1	0	0	0	1	1	0	2	0	0	2	0	0	0	0	2	0	2	1	2	2	0	1	0	1	1	0	0	0	1	0	1	1	1	0	0	2
62	0	1	2	1	0	1	2	0	1	0	0	0	0	0	0	0	0	1	1	1	1	0	2	0	0	1	0	2	0	2	0	1	2	0	2	1	0	0	1	1	0	0	0	2	0	1	0	1	2
63	0	0	2	1	0	1	1	0	1	0	1	0	1	0	0	0	0	1	0	1	0	1	2	0	0	0	0	2	2	2	0	1	1	1	1	1	0	0	1	1	1	0	0	2	1	0	0	0	2
64	0	0	2	1	0	2	0	0	2	0	1	0	1	0	0	0	0	2	1	0	1	0	2	0	0	0	0	2	1	1	0	1	1	1	1	1	1	0	1	1	1	0	0	1	0	1	0	2	0
65	1	0	0	0	0	0	1	1	2	0	0	0	1	0	0	0	0	1	1	1	0	1	2	0	0	0	0	1	2	1	0	1	1	0	1	1	0	0	2	1	0	0	0	2	1	0	0	1	1
66	0	0	1	0	0	1	1	0	2	0	0	0	1	1	0	0	0	0	0	2	0	0	0	0	0	0	0	2	0	1	1	2	2	2	0	2	1	1	0	0	1	0	1	2	2	0	1	2	0
67	1	0	2	1	0	2	2	1	1	0	0	0	1	0	0	0	0	1	0	1	0	1	2	0	0	0	0	2	1	2	0	0	1	2	0	2	2	0	1	1	1	1	1	1	1	2	0	1	1
68	0	1	1	0	0	1	2	1	1	0	1	0	0	0	0	0	0	1	1	1	0	1	2	0	0	0	0	1	1	1	0	2	2	2	0	2	2	0	0	0	1	0	2	2	0	0	0	1	1
69	0	0	2	0	2	2	1	0	2	0	1	0	1	0	0	0	0	1	1	1	1	0	2	0	0	0	0	1	0	1	0	0	0	2	0	2	2	1	0	0	1	1	1	2	0	0	0	2	0
70	0	1	2	0	0	1	0	0	2	0	0	0	0	0	0	0	0	2	1	1	1	0	2	0	0	1	0	2	2	1	0	1	0	0	0	2	2	0	0	0	1	0	0	2	0	1	0	1	2
71	0	0	2	1	0	2	2	0	1	0	0	1	1	0	0	0	0	1	0	1	0	0	2	0	0	0	0	2	1	2	0	2	2	0	1	1	1	1	0	1	1	0	0	2	0	1	0	2	0
72	1	0	0	0	1	1	0	0	2	0	0	0	0	0	0	0	0	0	0	2	0	0	2	0	0	1	0	2	1	1	1	0	0	2	1	1	1	0	0	0	1	0	2	2	0	0	0	2	0
73	1	0	0	1	0	1	0	0	2	0	2	0	0	0	0	0	0	1	1	1	0	1	2	0	0	1	0	1	1	0	0	0	0	2	0	2	2	0	2	2	1	0	0	2	0	1	0	2	1
74	0	0	2	1	0	1	2	0	1	0	1	0	0	0	0	0	0	0	0	2	0	1	2	0	0	0	0	1	1	1	0	2	2	1	1	1	2	0	1	1	0	0	0	2	0	1	0	2	1
75	0	0	2	1	0	1	2	0	0	0	0	0	0	0	0	0	0	1	1	1	0	2	1	1	1	1	0	2	0	2	0	1	1	0	2	0	1	0	1	1	1	0	0	1	0	0	0	2	0
76	1	0	1	0	1	2	1	0	2	0	1	0	1	0	0	0	0	0	1	1	1	1	2	0	0	0	0	2	1	2	0	1	2	0	2	0	2	1	0	0	1	0	0	1	1	1	0	0	2
77	0	0	1	0	0	0	2	1	1	0	0	1	2	0	0	1	0	0	0	2	0	0	2	0	0	0	0	2	1	1	1	1	1	1	1	1	2	0	1	1	1	0	0	2	0	2	0	0	2
78	1	0	1	1	0	1	1	0	0	1	1	1	1	0	0	0	1	2	0	1	0	2	1	1	1	1	0	2	2	1	0	2	2	1	1	1	1	0	1	0	1	0	1	2	0	1	0	1	1
79	1	0	0	0	0	0	1	0	1	1	1	1	1	0	0	1	0	1	2	0	1	0	2	0	0	0	0	1	0	2	1	2	2	1	1	1	1	1	1	1	1	0	0	1	0	1	0	2	2
80	0	0	1	0	0	0	2	0	0	0	1	1	1	0	0	0	0	2	2	0	0	1	2	0	0	0	0	2	2	2	0	1	1	2	0	2	1	0	1	1	1	1	1	1	1	2	0	1	0
81	0	0	2	0	2	2	0	0	2	0	0	1	2	0	0	0	0	1	1	1	0	0	2	0	0	0	0	2	0	1	0	0	0	1	2	0	1	1	1	1	1	0	1	2	1	1	0	1	1
82	0	0	0	0	0	0	0	0	2	0	0	0	0	0	0	0	0	0	1	1	0	1	2	0	0	0	0	1	2	0	0	2	2	0	1	1	1	1	1	0	0	0	1	2	1	0	0	1	1
83	1	0	1	0	0	1	1	0	1	0	1	0	1	0	0	0	0	0	0	1	0	0	2	0	0	0	0	2	0	1	0	1	1	0	1	1	2	1	0	0	1	0	0	1	0	1	0	1	0
84	1	1	1	0	0	1	0	0	2	0	0	1	2	0	0	0	0	1	1	1	0	0	1	0	0	0	0	2	2	1	1	0	0	1	1	1	1	1	1	1	0	0	1	2	1	0	0	1	0
85	1	0	1	0	0	1	2	1	1	0	0	1	2	0	0	1	0	0	0	2	0	0	2	0	0	0	0	2	1	1	0	1	2	0	0	2	1	0	0	0	1	1	1	2	1	1	0	1	1
86	0	0	1	1	0	1	1	0	1	0	1	0	2	0	0	0	0	0	0	2	0	1	2	0	0	1	0	2	2	0	0	2	1	2	0	2	2	0	0	0	2	0	0	2	0	1	0	0	2
87	0	0	2	0	0	2	2	0	0	0	2	1	2	0	0	0	0	0	1	1	1	1	2	0	0	0	0	2	1	1	1	1	1	1	0	2	1	1	0	0	0	1	0	0	1	0	0	0	2
88	0	0	1	1	0	1	1	0	1	0	2	0	0	0	0	0	0	2	2	0	1	1	0	0	0	0	2	2	1	0	1	1	1	2	0	2	1	1	1	1	1	1	1	1	1	1	0	0	1
89	1	0	1	0	0	1	1	0	2	0	1	0	0	0	0	0	0	1	1	1	0	1	2	0	0	0	0	1	0	1	1	1	1	1	1	1	1	1	0	0	1	0	0	2	0	1	0	1	1
90	0	0	2	1	0	1	1	0	2	0	0	1	1	0	0	1	1	2	1	0	1	1	1	1	1	1	0	1	1	1	0	2	2	0	1	1	1	1	1	1	0	0	0	1	0	0	0	1	1
91	1	0	0	0	0	0	1	0	2	1	0	0	1	0	0	0	0	0	0	2	0	0	2	0	0	1	0	2	0	2	1	2	2	1	0	2	1	1	0	0	1	0	0	2	1	1	0	2	0
92	1	0	1	0	1	2	2	1	1	0	0	0	1	0	0	1	0	1	1	1	0	0	2	0	0	0	0	2	0	2	0	0	0	2	0	2	1	1	0	0	0	1	1	2	1	0	1	1	1
93	1	0	1	1	0	1	2	0	0	0	0	0	0	0	0	0	0	0	0	2	0	1	2	0	0	0	0	1	2	0	1	0	2	0	1	2	1	0	0	0	1	0	0	1	0	0	0	2	1
94	0	0	2	0	0	2	1	1	2	0	0	0	2	1	1	1	0	0	0	2	0	0	1	0	0	0	0	1	0	1	0	1	1	2	1	1	1	0	2	2	0	0	1	2	0	0	0	1	1
95	1	0	2	0	0	1	2	0	1	0	1	0	0	0	0	0	0	0	2	0	1	0	1	0	0	1	0	2	2	0	0	1	0	2	0	2	2	0	0	0	2	1	0	0	1	0	0	1	1
96	1	0	2	1	0	1	2	1	2	0	0	0	0	0	0	0	0	1	1	1	1	0	1	1	1	1	0	1	1	1	0	1	1	0	1	1	2	0	0	0	2	0	1	1	1	0	0	2	1
97	0	0	1	2	0	2	1	0	1	0	0	0	2	1	1	1	0	2	0	1	0	0	1	0	0	0	0	2	0	1	0	0	0	2	0	2	1	1	0	0	1	0	0	2	0	1	0	1	0
98	1	0	1	1	0	1	1	0	1	0	1	2	2	1	1	1	0	1	0	1	0	0	2	0	0	0	0	2	1	1	1	1	1	1	1	1	0	0	2	1	0	0	1	2	1	0	0	2	0
99	0	0	2	1	0	2	0	0	1	0	0	0	0	0	0	0	1	1	0	2	0	0	0	0	0	0	0	2	1	1	1	1	2	1	1	1	0	0	2	1	0	1	0	0	1	0	0	0	2
100	1	1	1	0	0	1	1	0	1	0	0	0	0	0	0	0	1	2	0	1	0	1	1	1	1	0	0	2	1	2	0	1	2	1	1	1	2	0	0	0	1	0	0	1	0	0	0	2	0
101	0	0	1	0	0	1	1	0	1	0	0	0	1	0	0	0	0	0	0	2	0	0	2	0	0	0	0	2	0	2	1	0	0	2	0	2	1	0	1	1	1	0	1	1	1	0	0	2	0
102	0	0	1	0	0	1	2	0	1	0	0	0	0	0	0	0	0	1	0	1	0	2	0	1	1	1	1	2	1	1	0	1	2	1	2	1	0	0	2	2	0	1	1	1	1	1	1	1	0
103	1	0	2	0	1	2	2	1	1	0	0	1	1	0	0	0	0	1	1	1	0	0	2	0	0	0	0	2	1	1	1	1	1	2	2	1	1	0	0	0	1	1	1	2	0	1	0	0	2
104	1	0	1	1	0	1	1	0	1	0	1	1	1	0	0	0	0	2	1	0	1	1	0	1	1	1	0	2	1	1	1	0	1	1	1	1	1	1	1	0	0	0	0	1	0	1	0	2	0
105	1	0	1	0	0	1	1	1	2	0	0	0	2	0	0	0	0	1	1	0	0	0	2	0	0	0	0	2	1	1	0	1	1	0	1	1	2	0	1	1	1	0	0	1	0	0	0	0	2
106	1	0	0	0	0	0	1	0	1	0	0	0	0	0	0	0	0	1	1	1	1	0	2	0	0	1	1	1	1	2	0	1	1	0	2	0	1	0	1	1	1	1	2	2	0	1	0	2	1
107	1	0	1	0	0	1	1	0	1	0	0	0	0	0	0	0	1	1	1	1	1	1	1	0	0	0	0	2	1	1	1	1	1	1	1	1	1	0	0	0	1	0	0	1	0	1	0	2	0
108	0	0	2	0	0	2	2	0	1	0	2	1	2	0	0	0	0	1	1	1	0	0	2	0	0	0	0	2	1	1	1	1	1	0	1	1	1	0	0	0	0	1	1	2	1	0	0	0	1
109	0	0	2	1	1	2	1	0	1	0	0	1	1	0	0	0	0	1	2	0	1	0	2	0	0	0	0	1	2	0	1	0	0	1	2	0	1	1	0	0	2	0	1	1	1	1	0	1	1
110	1	0	2	1	0	2	1	0	1	0	1	0	1	0	0	0	0	0	1	1	1	1	2	0	0	0	0	2	1	1	0	1	1	1	1	1	0	1	0	0	0	0	0	1	0	1	0	2	0
111	0	0	1	1	0	1	2	1	1	0	1	0	1	0	0	0	0	1	1	1	0	1	1	1	1	1	0	1	1	1	0	0	0	1	2	1	1	0	1	1	1	1	1	1	1	1	0	2	0
112	1	0	0	0	0	0	1	0	2	0	1	0	1	0	0	0	0	1	0	1	0	0	2	0	0	0	0	2	1	1	1	2	2	2	0	2	0	0	1	1	0	0	1	2	0	0	0	2	0
113	0	0	1	1	0	1	0	0	1	0	1	0	1	0	0	0	0	0	2	0	1	0	2	0	0	0	0	2	0	2	0	0	0	1	2	1	1	0	0	0	2	0	1	1	1	1	0	1	1
114	1	0	1	1	0	1	2	1	1	0	0	0	0	0	0	0	0	1	1	1	1	0	2	0	0	0	0	1	2	1	0	1	1	1	1	1	2	0	1	0	1	0	1	2	1	0	0	1	1
115	1	0	1	0	1	1	1	1	2	0	0	1	2	0	0	0	0	1	1	1	1	0	2	0	0	1	0	1	1	1	0	0	1	1	1	1	1	0	0	0	2	0	0	2	0	1	0	0	2
116	1	1	1	0	0	1	1	0	0	1	1	0	1	0	0	0	1	2	1	0	1	1	2	0	0	0	0	2	0	2	0	2	2	1	1	1	0	1	1	1	0	1	0	0	1	0	0	1	1
117	1	0	1	0	0	1	1	1	2	0	0	0	2	0	0	0	0	0	0	2	0	0	2	0	0	0	0	1	1	1	0	1	2	2	0	2	2	1	0	0	1	2	2	2	1	1	0	0	2
118	0	0	1	0	0	0	1	0	1	0	0	0	1	0	0	0	0	1	1	0	1	0	2	0	0	0	0	2	0	2	0	0	0	1	1	1	2	0	1	1	1	1	1	2	1	2	0	1	1
119	0	0	2	1	0	2	0	0	2	0	0	0	0	0	0	0	0	1	1	1	1	0	2	0	0	0	0	2	1	1	2	1	0	0	0	2	1	1	0	0	1	1	0	0	1	0	0	2	1
120	0	0	1	1	0	1	0	0	2	0	0	1	1	0	0	0	0	1	1	1	1	1	1	1	1	0	0	2	1	1	2	1	1	0	0	1	1	0	0	0	1	0	0	2	0	0	0	0	2
121	1	0	1	0	0	0	1	0	1	0	1	1	2	0	0	1	0	1	1	1	0	0	2	0	0	0	0	1	0	1	0	1	2	0	2	1	1	1	0	0	1	0	0	0	0	0	0	2	0
122	0	0	0	1	0	1	1	0	1	0	2	0	0	0	0	0	0	1	1	1	1	0	1	0	0	1	0	2	1	1	0	1	1	1	0	2	1	1	0	0	1	1	1	2	1	2	0	1	1
123	0	0	2	1	0	2	2	0	2	0	1	0	0	0	0	0	0	1	1	0	0	1	2	0	0	0	1	1	0	0	0	2	2	1	1	1	1	0	0	0	2	0	2	2	0	0	0	2	0
124	1	0	1	0	0	0	2	1	2	0	0	0	0	0	0	0	0	1	2	0	2	1	1	0	0	1	0	2	1	1	1	1	1	1	1	1	1	1	1	1	1	0	0	2	0	1	0	1	1
125	1	1	2	0	1	2	1	0	1	0	1	0	1	0	0	0	0	0	0	2	0	0	2	0	0	0	0	2	0	2	0	2	2	1	1	1	1	0	0	0	0	0	1	1	1	0	0	2	0
126	0	0	0	0	0	0	2	1	2	0	0	1	2	0	0	0	0	1	0	2	0	0	2	0	0	0	0	2	0	2	0	2	2	1	1	1	1	0	0	0	2	0	0	2	0	2	0	2	0
127	1	0	1	0	0	0	2	1	1	0	1	1	1	0	0	0	0	0	1	1	1	0	2	0	0	0	0	2	0	2	2	2	2	1	0	2	2	0	0	0	2	0	0	2	0	1	0	1	1
128	1	0	0	0	0	0	1	0	2	0	1	0	0	0	0	0	0	0	0	2	0	0	2	0	0	1	0	2	1	2	0	1	2	2	0	2	2	0	0	0	2	0	1	2	0	1	0	1	1
129	0	0	0	0	0	0	0	0	2	0	0	0	0	0	0	0	0	0	1	1	1	1	2	0	0	0	0	2	0	1	1	1	1	2	0	2	1	0	0	0	1	1	1	2	1	0	0	1	1
130	0	0	0	0	0	0	1	1	2	0	0	0	1	0	0	0	1	2	1	0	1	0	2	0	0	0	0	2	0	2	1	1	2	0	2	0	1	0	1	1	1	0	2	2	0	1	0	2	0
131	0	0	0	0	0	0	1	0	0	0	0	0	0	0	0	0	0	0	1	1	1	0	2	1	1	2	0	2	0	2	0	1	2	1	0	2	2	0	0	0	2	1	1	2	2	1	0	0	2
132	1	0	1	0	1	1	1	1	2	0	0	1	1	0	0	0	0	1	1	1	1	0	2	0	0	0	0	2	0	1	0	1	2	1	1	1	1	1	0	0	1	0	0	2	0	2	0	2	1
133	1	0	1	0	1	1	1	0	0	0	1	0	0	0	0	0	0	1	1	1	1	0	2	0	0	1	0	1	1	0	0	1	1	1	0	2	2	0	0	0	2	0	0	2	0	0	0	1	1
134	1	0	1	0	0	0	1	0	1	0	0	1	2	0	0	0	0	0	0	2	0	0	2	0	0	0	0	1	1	1	0	1	1	1	0	2	1	0	0	0	0	1	0	1	0	1	0	2	1
135	1	0	2	0	2	2	2	0	1	0	0	0	0	0	0	0	0	1	0	1	0	0	2	0	0	0	0	1	1	1	0	0	1	2	0	2	2	0	0	0	1	1	1	1	1	2	0	1	1
136	0	0	0	0	0	0	1	0	1	0	0	0	0	0	0	0	0	0	0	2	0	0	2	0	0	0	1	2	2	1	1	1	1	1	1	1	1	0	2	1	0	0	1	2	1	1	0	1	1
137	1	0	0	1	0	1	1	0	1	0	1	1	2	0	0	1	0	0	0	2	0	0	2	0	0	0	0	1	1	1	0	1	1	1	1	1	0	1	1	1	0	2	2	2	1	1	0	2	0
138	1	0	2	0	1	2	1	2	2	0	0	0	0	0	0	0	0	2	0	1	0	0	2	0	0	0	0	1	2	1	0	1	2	2	0	2	1	0	2	2	0	1	1	1	0	1	0	0	2
139	1	0	1	0	0	1	2	0	1	0	0	1	1	0	0	0	0	2	1	0	1	1	2	0	0	0	1	1	1	0	0	1	1	2	0	2	1	0	1	0	1	0	0	2	0	1	0	2	0
140	1	0	2	0	1	1	1	0	1	0	0	2	2	0	0	1	0	2	2	0	1	1	2	0	0	0	0	2	0	1	0	1	2	1	0	2	2	0	1	1	1	0	0	2	1	1	0	1	1
141	0	0	1	0	0	1	1	0	0	0	1	1	2	0	0	0	1	1	0	2	1	0	2	0	0	1	0	2	0	1	1	1	1	1	1	1	2	1	0	0	1	1	1	1	1	2	0	2	0
142	1	1	1	0	1	1	1	1	2	0	0	0	1	0	0	0	0	0	0	2	0	1	1	1	1	1	0	2	0	1	1	1	1	2	0	2	1	0	0	0	1	0	1	2	1	0	0	1	1
143	0	0	0	0	0	0	2	1	1	0	1	1	1	0	0	1	0	0	0	2	0	1	2	0	0	0	0	2	1	1	2	1	1	2	0	2	1	0	0	0	2	1	1	1	1	1	0	1	2
144	0	0	1	1	0	2	2	1	1	0	1	2	2	1	1	1	0	0	0	2	0	0	2	0	0	0	0	1	2	0	1	2	2	1	1	2	1	0	0	0	2	0	0	1	1	1	0	1	2
145	0	0	2	0	2	2	1	1	2	0	0	0	1	0	0	0	0	2	1	1	1	0	2	0	0	0	0	1	0	2	1	0	0	2	0	2	2	1	0	0	1	0	1	2	0	1	0	1	1
146	0	0	1	1	0	1	0	0	2	0	0	0	0	0	0	0	0	1	1	1	1	1	1	1	1	1	0	1	1	1	0	1	1	0	2	0	1	0	1	1	1	0	0	2	0	1	0	2	0
147	1	0	2	0	1	2	2	0	1	0	2	0	0	0	0	0	0	1	1	1	1	0	1	0	0	0	0	2	1	1	0	2	2	0	1	1	2	0	0	0	2	0	1	1	1	1	0	1	0
148	1	0	1	0	0	0	1	0	1	0	0	0	0	0	0	0	0	0	1	1	1	0	2	0	0	0	0	2	1	1	1	2	2	1	1	1	2	0	0	0	2	1	0	0	1	0	0	2	0
149	1	0	1	0	1	1	2	0	0	0	1	1	1	0	0	0	0	2	1	0	1	1	2	0	0	0	1	2	1	0	1	1	2	0	2	0	1	0	0	0	1	0	1	2	0	0	0	0	2
150	1	0	2	1	0	1	0	0	2	0	0	0	1	0	0	0	0	0	0	1	0	1	2	0	0	0	0	2	0	1	1	2	2	0	2	0	2	0	1	1	0	0	1	2	1	0	0	0	2
151	1	0	0	0	0	1	1	1	2	0	0	0	0	0	0	0	0	0	0	2	0	0	2	0	0	0	0	2	0	2	0	0	0	1	2	0	1	0	0	0	0	0	0	2	0	2	0	0	1
152	0	0	2	1	0	1	0	0	2	0	0	0	1	0	0	0	0	1	0	1	0	0	2	0	0	0	0	1	2	1	0	1	1	1	1	1	1	1	1	1	0	0	1	1	0	1	0	1	0
153	1	1	1	0	1	2	1	0	1	0	0	0	2	1	1	1	0	1	1	0	0	1	2	0	0	0	0	1	2	0	1	1	1	1	0	2	1	0	0	0	2	0	0	1	1	1	0	1	1
154	0	0	2	1	0	2	2	0	1	0	1	1	1	0	0	1	0	0	0	2	0	0	1	0	0	0	0	2	2	2	0	0	1	1	1	1	0	0	1	1	1	0	0	1	0	1	0	1	1
155	0	0	1	1	1	2	1	1	2	0	0	1	1	0	0	0	0	0	1	1	1	1	1	1	1	1	0	1	2	0	1	1	1	2	0	2	1	0	2	1	0	1	0	1	0	1	0	1	1
156	0	0	0	0	0	0	1	0	1	0	2	0	0	0	0	0	0	2	0	1	0	0	2	0	0	1	0	1	2	0	1	0	0	2	0	2	2	0	0	1	1	0	1	2	1	0	0	1	1
157	1	0	2	1	0	2	1	0	1	1	1	0	0	0	0	0	0	1	1	1	1	0	2	0	0	0	0	2	0	1	1	0	0	0	1	1	1	0	1	1	1	0	0	1	0	0	1	2	0
158	1	0	2	1	0	1	2	0	1	0	1	2	2	0	0	0	0	1	0	1	0	1	1	0	0	0	0	2	0	1	2	1	1	2	2	0	2	0	0	0	2	1	1	2	0	0	0	2	0
159	0	0	1	0	0	1	1	0	1	0	1	0	0	0	0	0	0	1	1	1	1	0	2	0	0	0	0	1	1	1	0	2	2	0	1	1	2	0	0	0	2	0	1	2	0	1	0	1	1
160	0	0	1	1	0	1	2	0	0	0	2	1	1	0	0	0	0	0	0	2	0	0	2	0	0	0	0	2	1	1	1	1	1	2	1	2	2	0	0	0	2	0	0	1	0	0	0	2	0
161	1	0	2	1	0	2	2	1	1	0	1	0	2	1	1	1	0	1	1	1	1	1	2	0	0	0	1	2	0	1	0	1	2	1	1	1	1	0	0	0	1	0	0	2	0	0	0	0	2
162	1	0	1	0	1	2	1	1	2	0	0	0	0	0	0	0	0	2	2	0	0	1	1	0	0	0	0	2	0	2	0	1	2	1	1	1	0	0	2	1	0	0	0	1	0	0	0	0	1
163	1	0	2	1	1	2	0	0	1	0	1	0	1	0	0	0	1	2	1	1	1	0	2	0	0	1	0	1	1	1	0	1	0	2	0	2	1	0	0	0	1	1	1	1	1	1	0	2	0
164	1	0	1	0	1	1	1	0	1	0	0	0	2	0	0	0	0	2	0	1	0	1	0	0	0	1	0	1	2	0	0	1	0	0	1	1	2	0	1	1	1	0	0	2	0	2	0	1	1
165	0	0	2	0	1	1	1	0	2	0	0	0	1	1	0	0	0	2	2	0	1	1	1	0	0	0	0	2	0	1	0	0	1	2	0	2	2	0	0	0	2	0	1	1	1	1	0	2	0
166	1	0	1	0	0	1	1	0	2	0	1	0	0	0	0	0	0	1	1	0	0	0	2	0	0	0	0	2	0	2	0	1	2	2	0	2	1	0	1	1	0	0	1	2	0	1	0	2	0
167	0	0	2	1	0	1	1	0	1	1	1	0	0	0	0	0	0	1	0	1	0	0	1	0	0	0	0	1	0	1	0	1	2	1	1	1	1	0	1	1	1	0	0	1	0	0	0	2	0
168	1	0	0	0	0	0	1	0	1	0	0	1	1	1	1	1	1	2	2	0	1	0	2	0	0	1	0	2	0	2	0	1	0	0	1	1	1	0	1	0	1	1	1	1	1	2	0	2	1
169	0	0	2	0	0	2	0	0	1	0	1	1	1	0	0	0	0	1	0	1	0	1	2	0	0	0	0	2	1	1	0	1	1	1	1	1	1	0	2	2	0	0	0	2	0	0	0	1	1
170	0	0	0	0	0	0	2	0	1	0	1	2	2	0	0	0	0	1	0	1	0	0	1	0	0	1	0	2	1	0	0	0	0	1	0	2	2	0	1	1	1	0	0	2	0	2	0	1	0
171	0	0	1	1	0	1	0	0	2	0	0	1	1	0	0	0	0	1	0	1	0	0	2	0	0	0	0	2	0	2	0	1	1	1	0	2	1	0	0	0	1	0	0	1	0	0	0	2	0
172	0	0	1	1	0	1	1	1	2	0	0	0	0	0	0	0	0	0	0	2	0	0	1	0	0	1	0	1	1	1	0	1	1	2	0	2	1	0	0	0	1	0	1	1	1	0	0	0	1
173	0	0	2	1	0	2	2	0	0	0	0	1	1	0	0	0	0	0	1	1	1	1	0	0	0	1	0	1	2	1	0	1	1	2	0	2	0	0	1	1	1	1	1	1	1	1	0	2	0
174	1	0	1	0	0	0	0	0	2	0	0	1	1	0	0	0	0	0	0	2	0	0	1	0	0	0	0	2	0	2	1	1	1	1	0	2	2	0	2	2	0	1	1	1	1	1	0	1	1
175	0	0	1	0	0	1	1	0	1	0	1	0	1	0	0	0	0	1	1	1	0	0	2	0	0	0	1	2	0	1	0	0	0	2	0	2	1	0	1	1	1	0	2	2	0	0	0	0	1
176	1	0	2	0	1	1	2	0	0	0	1	0	1	0	0	0	0	0	0	2	0	0	2	0	0	0	0	1	1	1	1	1	1	1	1	1	2	0	1	0	1	1	0	1	0	1	0	1	2
177	1	0	1	0	0	1	2	0	0	1	2	1	1	0	0	0	0	2	0	0	0	0	1	0	0	0	0	2	0	2	0	1	1	2	1	2	1	1	0	0	0	0	0	2	0	1	0	1	1
178	0	0	2	0	0	0	0	0	2	0	0	0	0	0	0	0	0	0	0	2	0	0	2	0	0	2	0	2	1	1	1	2	2	0	1	1	1	1	1	1	1	0	1	1	0	1	0	0	1
179	1	0	2	0	1	1	1	0	0	1	1	0	0	0	0	0	0	2	2	0	0	1	1	1	1	1	0	2	2	1	0	0	0	2	0	2	1	0	0	0	1	0	0	2	0	0	0	1	1
180	1	1	1	0	1	1	1	0	1	0	0	1	2	0	0	1	0	0	1	1	1	1	1	1	1	1	0	1	2	1	0	1	2	2	0	2	1	0	1	0	1	0	1	1	1	1	0	0	2
181	1	0	2	0	1	1	1	0	1	0	0	0	0	0	0	0	0	2	0	1	1	0	2	0	0	0	0	2	1	1	1	2	2	1	0	2	2	0	1	0	1	0	1	2	0	1	0	1	1
182	0	0	0	1	0	1	1	0	1	0	1	0	1	0	0	0	0	2	2	0	0	0	2	0	0	0	0	2	0	2	0	1	1	2	1	2	2	0	0	0	1	0	0	0	0	0	0	2	0
183	0	0	2	1	0	2	0	0	2	0	0	0	1	0	0	0	0	0	0	2	0	0	2	0	0	0	0	2	2	1	0	1	2	1	1	1	0	0	1	1	0	0	0	1	0	0	0	1	2
184	0	0	2	0	1	1	0	0	1	0	1	2	2	0	0	0	0	0	0	2	0	0	2	0	0	2	0	1	1	1	0	0	2	0	2	1	1	0	1	0	1	0	0	2	0	0	0	2	1
185	0	0	2	1	0	2	1	0	2	0	0	1	1	0	0	1	0	1	1	1	1	0	2	0	0	0	0	2	0	2	1	1	1	1	1	1	1	0	1	0	1	0	1	2	0	0	0	1	1
186	1	0	1	0	0	1	1	0	2	0	0	0	1	0	0	0	0	0	1	1	1	0	2	0	0	1	0	2	0	2	0	1	2	1	0	2	1	0	1	1	1	0	1	2	1	0	0	1	1
187	0	0	0	0	0	0	0	0	2	0	1	0	0	0	0	0	1	1	1	1	1	1	0	1	1	1	0	1	1	1	0	2	2	1	1	1	2	0	0	0	2	0	0	2	0	1	0	1	0
188	0	0	2	1	0	1	2	0	1	0	2	1	1	0	0	1	0	1	2	0	1	1	2	0	0	0	0	1	0	2	1	2	2	1	2	0	1	1	0	1	1	1	0	1	0	0	0	2	0
189	1	0	2	0	0	1	1	1	2	0	0	0	1	0	0	0	1	2	0	2	0	0	0	0	0	1	0	2	0	2	0	1	1	0	1	1	2	0	2	2	0	1	1	2	1	0	0	2	0
190	1	0	2	0	1	2	2	0	1	0	0	0	1	0	0	0	0	2	1	1	1	1	1	1	1	1	0	1	0	0	1	0	0	2	0	2	1	0	1	1	0	1	0	0	1	0	0	1	0
191	0	0	1	0	0	1	1	0	1	0	0	2	2	0	0	1	0	1	1	1	1	0	2	0	0	0	0	1	0	1	1	1	1	0	2	0	1	0	0	0	1	1	1	2	1	1	0	2	0
192	1	0	2	0	0	2	2	1	1	0	1	0	1	0	0	0	0	0	0	2	0	1	2	0	0	0	0	2	0	2	1	2	2	2	1	1	0	0	1	1	1	1	1	1	1	0	0	2	1
193	1	0	1	0	0	2	1	0	2	0	0	1	2	0	0	0	0	0	0	2	0	0	2	0	0	0	0	2	0	2	1	2	2	1	1	1	2	0	0	0	2	0	0	1	1	1	0	1	1
194	0	0	1	0	0	2	2	0	0	0	2	0	0	0	0	0	0	0	1	1	1	1	2	0	0	0	0	2	2	1	1	2	2	1	1	1	1	0	1	1	1	1	0	1	1	1	0	0	0
195	0	0	1	0	0	1	0	0	2	0	0	0	1	1	1	1	0	1	0	2	0	0	2	0	0	0	0	1	1	0	0	1	1	0	2	0	1	1	0	0	1	0	2	2	1	0	0	1	1
196	1	0	1	1	0	1	2	0	1	0	1	0	1	0	0	0	1	2	2	0	1	0	1	1	1	1	0	1	1	1	0	1	1	1	1	1	2	0	2	2	0	0	1	2	1	0	0	0	2
197	0	0	0	1	0	1	2	0	1	0	1	2	2	0	0	1	0	0	0	2	0	0	2	0	0	0	0	2	0	1	1	1	1	1	1	1	2	0	0	0	2	1	0	1	0	0	0	2	0
198	1	0	1	0	1	1	0	0	2	0	0	1	2	0	0	0	0	1	1	1	0	0	1	0	0	0	0	2	0	2	1	2	2	0	2	0	2	0	0	0	2	1	1	2	1	0	0	0	2
199	0	0	0	1	0	1	1	0	2	0	0	1	2	0	0	0	0	1	2	0	1	1	2	0	0	0	0	1	1	1	0	2	2	2	0	2	2	0	0	0	2	1	0	0	2	1	0	1	1
200	1	0	2	0	0	0	0	0	2	0	0	0	0	0	0	0	0	1	2	0	1	1	2	0	0	0	0	1	0	1	0	1	1	0	2	0	2	0	2	2	0	0	0	0	0	1	0	2	0
201	0	0	0	1	0	1	1	0	1	0	0	0	1	0	0	0	0	2	1	0	1	1	2	0	0	0	0	2	0	2	2	2	2	0	2	0	1	0	2	2	0	0	0	2	0	0	0	2	0
202	0	0	1	0	0	1	1	0	2	0	0	0	0	0	0	0	0	1	0	1	0	0	2	0	0	0	0	2	0	1	1	1	0	0	1	1	0	0	1	1	0	0	1	1	1	1	0	1	1
203	1	0	2	0	1	1	0	0	2	0	0	0	1	0	0	0	0	0	0	1	0	0	2	0	0	0	0	2	1	2	0	1	1	1	0	2	1	0	0	0	1	0	1	1	1	0	0	0	2
204	1	0	1	0	0	0	2	0	2	0	0	1	1	0	0	0	0	0	1	1	1	0	2	0	0	0	0	2	0	1	1	1	1	2	2	0	2	0	1	1	1	0	0	2	0	0	0	1	1
205	0	0	1	1	0	2	1	1	2	0	0	0	1	0	0	0	0	2	1	1	1	0	2	0	0	1	0	2	1	1	0	2	1	2	0	2	1	0	1	1	1	0	0	0	0	1	0	1	1
206	1	0	0	0	0	0	2	0	0	0	2	1	1	0	0	0	0	0	0	2	0	0	1	1	1	1	0	2	0	1	0	1	1	1	1	1	1	0	0	0	2	0	1	1	1	1	0	1	1
207	1	0	1	0	1	1	1	0	1	1	1	1	1	0	0	0	0	0	0	2	0	0	1	0	0	1	0	1	1	1	1	0	2	0	2	1	2	0	1	1	1	1	0	1	0	0	0	2	0
208	0	0	1	0	0	2	1	0	1	0	0	0	1	0	0	0	0	2	1	1	1	0	2	0	0	1	0	2	0	2	1	1	1	1	1	1	1	1	1	0	0	1	0	1	1	0	0	2	0
209	0	0	1	0	0	1	1	0	0	1	2	0	1	0	0	0	0	1	0	1	0	0	2	0	0	1	0	2	0	1	1	1	1	1	1	1	1	1	0	0	1	0	0	0	0	0	1	1	0
210	0	0	0	1	0	1	0	0	2	0	0	0	0	0	0	0	0	2	1	1	1	0	1	0	0	0	0	1	1	1	0	2	2	1	1	1	2	0	0	0	2	1	1	1	1	0	0	2	1
211	0	0	2	0	0	2	1	0	1	0	0	0	1	0	0	0	0	2	1	1	1	1	2	0	0	0	0	1	1	1	0	0	0	1	1	1	1	0	2	1	0	1	1	1	1	1	0	0	1
212	0	0	1	0	1	1	0	0	2	0	0	0	1	0	0	0	0	1	1	1	1	0	2	0	0	1	0	1	1	1	0	1	1	1	1	1	1	0	2	2	0	1	1	2	1	0	0	2	0
213	1	1	1	0	0	0	1	0	2	0	0	1	1	0	0	1	0	1	1	1	1	1	1	1	1	0	0	1	1	1	0	2	2	1	0	2	2	1	0	0	1	1	1	2	1	0	0	1	0
214	1	0	1	0	0	1	2	0	0	0	2	0	0	0	0	0	1	2	1	1	1	0	2	0	0	2	1	2	0	1	0	1	2	1	0	2	1	0	2	2	0	0	0	2	0	0	0	2	0
215	0	0	1	0	0	1	2	0	0	0	2	0	1	0	0	0	0	2	1	0	0	0	2	0	0	1	0	1	2	0	0	0	0	1	0	2	2	0	0	0	1	0	0	1	0	1	0	0	1
216	0	0	1	1	1	2	0	0	1	0	0	0	0	0	0	0	0	0	0	2	0	0	2	0	0	0	0	1	1	1	1	1	2	2	0	2	1	0	1	1	1	1	1	2	2	0	0	2	0
217	1	0	0	0	0	1	1	0	1	0	1	1	1	0	0	0	0	0	0	2	0	1	2	0	0	0	0	2	1	1	1	0	0	2	0	2	1	0	0	0	2	1	1	1	0	1	0	2	0
218	0	0	0	0	0	0	0	0	2	0	0	2	2	0	0	0	0	0	1	1	1	0	1	0	0	1	0	2	1	1	2	2	1	2	0	2	2	0	1	0	1	0	1	2	1	0	1	0	1
219	0	0	1	0	0	1	2	0	2	0	0	1	1	0	0	0	0	0	0	2	0	0	2	0	0	0	0	2	0	2	1	1	1	1	0	2	1	0	0	0	1	0	0	2	0	0	0	1	1
220	1	0	2	0	0	2	2	0	0	0	1	0	0	0	0	0	0	1	1	1	1	2	2	0	0	0	0	2	2	1	1	1	1	1	1	1	1	0	1	1	0	0	1	2	2	0	0	0	2
221	1	0	2	2	1	2	1	1	2	0	0	0	0	0	0	0	0	2	1	0	1	0	2	0	0	0	1	1	0	0	0	1	1	1	1	1	2	0	1	1	1	0	0	0	0	1	0	2	2
222	0	0	2	0	1	1	2	0	1	0	0	1	1	0	0	0	0	2	0	1	0	0	2	0	0	0	1	2	1	1	0	1	1	0	1	1	1	0	0	0	1	1	1	2	0	1	0	1	1
223	1	0	0	0	0	0	0	0	2	0	0	0	2	0	0	0	0	0	1	1	1	0	1	0	0	0	0	1	0	1	0	1	2	1	1	1	1	0	0	0	2	0	0	0	0	1	0	2	2
224	1	0	1	1	1	2	0	0	2	0	1	0	1	0	0	0	1	0	1	1	1	0	2	0	0	0	0	2	1	1	2	1	2	1	1	1	2	0	1	1	1	0	1	1	1	1	1	1	0
225	0	0	0	1	0	1	2	0	1	0	0	0	1	0	0	0	0	0	0	2	0	0	2	0	0	1	0	2	1	2	0	1	1	0	0	1	2	0	0	0	2	0	0	2	1	0	0	2	0
226	1	0	0	0	0	0	2	1	1	0	0	0	2	0	0	0	0	1	1	1	1	0	2	0	0	0	0	1	2	0	0	1	2	1	1	1	1	0	1	1	1	0	0	2	0	0	0	2	0
227	1	0	2	1	0	1	1	0	1	0	0	0	0	0	0	0	0	1	0	1	0	0	2	0	0	0	0	2	0	2	0	1	1	1	1	1	1	0	0	0	2	0	2	2	1	0	0	1	2
228	1	0	2	1	0	2	2	0	0	0	2	2	2	1	1	1	0	0	0	2	0	0	2	0	0	0	0	2	2	1	1	2	2	1	0	2	0	0	1	1	0	1	1	1	1	2	0	0	2
229	1	0	1	1	1	2	2	0	1	0	0	1	1	0	0	1	0	1	1	1	1	0	2	0	0	1	0	2	1	1	1	1	1	0	2	0	1	1	0	0	0	0	0	1	0	1	0	1	1
230	0	0	2	0	0	2	2	0	0	0	1	0	0	0	0	0	0	1	1	1	0	0	0	0	0	0	0	2	0	2	1	1	1	2	0	2	1	0	1	1	1	1	1	2	1	0	0	2	1
231	0	0	2	1	0	1	2	0	1	0	1	0	0	0	0	0	0	1	1	1	1	0	0	0	0	0	0	1	0	1	1	2	2	0	1	1	1	0	1	1	1	1	1	2	1	1	0	2	0
232	1	0	2	1	0	1	1	0	1	1	2	1	1	0	0	0	0	0	1	1	1	1	2	0	0	0	1	1	1	2	0	0	2	0	2	1	1	0	1	1	1	1	1	1	1	0	0	0	2
233	1	0	2	0	0	2	2	0	1	0	0	0	0	0	0	0	0	1	1	1	0	1	2	0	0	0	0	2	0	2	1	2	2	0	1	1	2	0	1	1	1	0	1	2	1	0	0	0	2
234	1	0	1	0	0	0	2	0	0	1	2	0	1	0	0	0	0	0	1	1	1	0	2	0	0	0	0	2	1	2	0	1	1	2	0	2	0	0	2	1	0	0	0	2	0	1	0	1	1
235	1	0	1	0	0	1	0	0	2	0	2	0	0	0	0	0	0	0	1	1	1	0	1	1	1	1	0	2	0	2	0	1	1	2	0	2	2	0	0	0	2	1	1	1	1	0	0	2	0
236	0	0	1	2	0	2	1	1	2	0	0	0	0	0	0	0	0	1	2	0	1	1	2	0	0	0	1	2	0	1	1	1	2	1	1	1	1	1	1	0	0	0	1	1	1	0	0	0	2
237	0	0	1	1	0	1	2	0	0	0	1	0	1	0	0	0	0	1	1	1	1	1	1	1	1	2	0	2	1	2	0	0	0	1	1	1	1	0	0	0	1	0	1	2	0	0	0	0	2
238	0	0	2	0	0	1	1	1	2	0	0	0	1	0	0	0	0	0	0	2	0	0	2	0	0	0	0	1	0	1	0	0	0	1	0	2	2	0	1	0	1	0	0	2	0	2	0	1	1
239	0	0	1	0	0	1	1	2	2	0	0	0	0	0	0	0	0	0	0	2	0	0	2	0	0	0	0	2	0	2	0	2	2	1	0	2	1	0	1	1	1	1	1	1	1	0	0	2	0
240	0	0	1	1	0	1	1	0	1	0	1	0	0	0	0	0	0	2	2	0	0	0	2	1	1	2	0	2	0	0	0	1	1	1	1	1	2	0	0	0	1	0	1	2	0	1	0	2	0
241	1	0	1	0	0	1	2	1	1	0	0	1	1	0	0	0	0	0	0	2	0	0	2	0	0	0	0	2	0	2	0	0	0	2	0	2	2	0	2	2	0	0	0	2	0	0	0	1	1
242	1	0	1	0	0	1	1	0	1	0	1	1	1	0	0	0	0	1	0	1	0	0	1	0	0	0	0	2	1	1	1	1	1	1	1	1	1	0	1	1	0	0	0	1	0	1	0	1	1
243	0	0	1	1	0	1	1	0	0	0	0	0	0	0	0	0	0	1	1	1	0	0	2	0	0	0	0	1	0	1	0	0	1	2	0	2	1	0	2	2	0	0	0	2	0	2	0	2	0
244	0	0	2	1	0	1	2	1	1	1	1	0	0	0	0	0	0	1	1	1	0	0	2	0	0	0	0	1	1	1	0	0	0	2	0	2	1	1	0	1	1	0	1	1	0	1	0	1	1
245	0	0	0	0	0	0	0	0	2	0	0	2	2	0	0	0	0	1	1	1	0	0	2	0	0	0	0	2	0	2	2	2	2	0	2	0	1	0	1	1	1	1	1	2	2	1	0	1	1
246	0	0	1	0	0	0	0	0	2	0	0	2	2	1	1	1	0	0	1	1	1	0	2	0	0	0	0	2	0	2	0	0	0	2	0	2	1	0	1	1	0	1	0	1	0	0	0	2	0
247	0	0	2	1	0	2	2	0	1	0	1	0	0	0	0	0	0	1	1	1	0	0	2	0	0	0	0	2	0	2	0	1	1	1	1	1	1	0	1	1	1	0	0	2	1	1	0	2	0
248	0	0	2	0	1	2	2	1	2	0	0	1	1	0	0	0	0	0	0	2	1	0	2	0	0	1	0	2	1	1	1	2	2	0	1	1	1	0	1	1	1	0	2	2	0	0	0	1	1
249	0	0	2	0	0	2	2	0	0	0	1	0	1	1	1	1	0	1	0	1	0	0	2	0	0	0	0	1	1	1	0	1	0	2	0	2	2	0	1	1	1	0	0	1	0	1	0	1	2
250	0	1	1	0	0	1	1	0	2	0	1	0	0	0	0	0	0	0	0	2	0	0	2	0	0	0	0	2	0	2	1	2	2	0	1	0	1	0	1	0	1	0	0	1	0	1	0	2	1
251	1	0	2	0	2	2	2	1	1	0	0	0	0	0	0	0	0	0	0	2	0	1	1	0	0	1	0	2	0	2	0	2	2	0	1	1	2	0	0	0	2	2	2	2	2	1	0	2	0
252	1	0	1	0	1	2	1	0	1	0	0	0	0	0	0	0	0	0	0	2	1	1	1	1	1	1	0	2	0	2	0	1	2	1	1	1	1	0	0	0	2	0	0	2	0	2	0	2	0
253	1	0	1	1	0	2	1	1	2	0	0	0	1	0	0	0	1	2	1	1	0	0	2	0	0	0	0	2	0	1	1	2	2	0	1	0	1	0	1	1	1	0	0	1	1	1	0	1	1
254	0	1	1	0	1	1	1	1	2	0	0	0	1	0	0	0	0	0	0	1	0	1	2	0	0	0	0	2	1	1	1	1	2	0	2	1	1	0	0	0	1	0	0	1	0	1	0	2	1
255	0	0	2	0	2	2	2	0	1	0	2	0	0	0	0	0	0	1	0	1	0	0	2	0	0	2	0	2	0	2	0	1	1	1	1	1	1	0	1	1	0	0	0	2	2	1	0	2	2
256	1	0	1	0	0	0	2	1	1	0	0	0	0	0	0	0	0	1	0	1	0	0	2	0	0	0	1	2	1	0	1	1	0	0	0	2	2	0	1	1	1	1	0	0	1	0	0	2	1
257	1	0	2	1	0	2	2	0	0	0	0	1	1	0	0	0	0	2	2	0	1	0	2	0	0	0	0	1	1	1	0	1	1	1	0	2	2	0	0	0	2	1	0	0	1	0	0	1	2
258	0	1	1	0	0	0	0	0	2	0	0	0	2	0	0	1	0	0	0	2	0	0	2	0	0	2	0	2	0	2	0	1	1	1	1	1	0	0	1	1	0	0	0	1	0	0	0	2	0
259	1	0	1	0	0	2	0	0	2	0	0	0	1	0	0	0	0	0	0	2	0	0	2	0	0	0	0	1	1	2	0	1	1	2	1	1	1	0	0	0	2	1	1	1	1	1	0	2	0
260	1	0	0	0	0	1	1	0	1	0	1	0	0	0	0	0	1	2	1	0	1	0	2	0	0	0	0	1	0	1	0	1	1	1	0	2	1	0	2	2	0	0	0	0	0	0	0	2	0
261	1	0	1	0	0	1	2	0	1	0	0	0	0	0	0	0	0	2	0	2	0	0	1	0	0	0	0	2	0	2	0	1	1	1	1	1	2	0	1	1	1	0	1	2	1	0	0	2	1
262	0	0	1	0	0	0	2	0	2	0	0	1	0	0	0	0	0	0	0	2	0	0	2	0	0	0	0	2	1	2	0	1	2	1	1	1	2	0	2	2	0	1	1	2	1	1	0	1	0
263	1	0	1	0	0	0	2	1	1	0	0	0	1	0	0	0	0	1	1	1	0	1	2	0	0	0	0	2	2	1	2	2	2	0	1	1	2	1	0	0	1	1	1	2	0	1	0	1	1
264	1	0	2	0	0	1	2	0	0	0	0	1	2	0	0	1	0	1	1	1	0	0	2	1	1	2	0	1	1	0	0	2	2	1	1	1	2	0	0	0	2	0	0	2	0	1	0	1	1
265	0	1	1	0	0	0	1	0	2	0	0	1	2	0	0	0	0	1	1	1	1	1	2	0	0	1	0	2	0	1	0	1	1	0	1	1	2	0	1	1	1	0	0	2	1	2	0	2	1
266	1	0	1	0	0	1	1	0	0	0	1	0	0	0	0	0	0	1	1	1	0	0	2	0	0	1	0	2	0	2	0	1	1	0	1	1	2	0	0	0	1	0	0	1	0	0	0	1	1
267	1	0	1	0	0	0	0	0	2	0	0	1	1	0	0	1	0	1	0	2	0	1	2	0	0	0	0	2	1	2	0	1	1	2	1	1	2	0	1	1	1	1	1	1	2	0	0	0	2
268	0	0	2	0	1	2	1	0	1	0	0	0	1	0	0	0	0	1	1	1	1	0	2	0	0	1	0	1	1	1	0	1	1	0	1	1	1	0	2	2	0	0	0	1	0	1	0	1	1
269	0	0	2	1	1	2	1	0	2	0	0	0	2	1	1	1	0	1	0	1	0	0	1	0	0	1	0	2	1	1	1	0	1	1	1	1	1	0	1	1	1	1	1	2	1	0	0	2	1
270	1	0	1	0	0	1	2	0	0	0	0	0	1	0	0	0	0	1	1	1	1	0	2	0	0	0	0	2	1	1	1	1	1	0	1	1	1	0	1	1	0	0	0	1	0	1	0	1	1
271	0	0	2	1	0	2	0	0	2	0	0	0	0	0	0	0	0	1	0	1	0	0	2	0	0	0	0	1	1	1	0	1	2	2	0	2	1	1	0	0	2	0	1	2	2	0	0	1	1
272	0	0	1	0	1	2	0	0	2	0	1	1	2	0	0	1	0	2	0	2	0	1	0	1	1	1	0	1	0	0	1	1	0	0	0	2	1	0	0	0	2	0	0	2	0	1	0	2	0
273	0	0	2	0	0	2	1	0	0	1	1	1	2	0	0	0	0	1	1	0	1	1	1	0	0	0	0	2	0	2	0	0	0	1	0	2	1	0	0	0	2	2	1	2	1	0	1	0	1
274	1	0	2	1	0	1	1	0	2	0	0	0	1	0	0	0	0	0	0	2	0	1	2	0	0	0	1	2	1	1	0	1	1	2	0	2	1	0	0	0	1	0	0	2	1	0	0	2	2
275	0	0	2	0	1	2	1	0	1	0	0	0	0	0	0	0	0	2	2	0	0	1	2	0	0	0	0	1	1	1	0	0	0	1	0	2	1	0	0	0	2	0	0	0	0	1	0	2	1
276	0	0	0	0	0	0	2	1	1	0	0	0	0	0	0	0	0	0	1	1	0	0	2	0	0	0	0	2	2	2	0	2	2	1	1	2	1	0	0	0	1	1	1	1	1	1	0	1	1
277	1	0	1	0	0	0	2	1	1	0	1	0	0	0	0	0	0	1	0	1	0	0	1	1	1	2	0	2	0	2	0	0	0	2	0	2	1	0	1	1	0	0	0	1	0	1	0	2	1
278	1	0	2	1	0	1	1	0	1	0	1	0	1	0	0	0	0	0	0	1	0	1	2	0	0	0	0	2	0	1	1	0	1	1	1	1	1	0	2	2	0	0	0	0	0	1	0	0	1
279	0	1	1	1	0	2	1	0	0	1	1	0	0	0	0	0	0	1	2	0	1	0	2	0	0	0	0	2	0	0	0	0	2	1	0	2	1	0	2	2	0	1	0	1	0	1	0	1	1
280	0	1	2	0	1	1	1	0	1	0	0	0	0	0	0	0	0	1	1	1	1	0	2	0	0	1	0	2	0	2	1	1	1	1	0	2	1	0	2	2	0	0	1	2	1	0	0	0	1
281	1	0	2	0	1	2	0	0	2	0	0	2	2	0	0	0	0	1	1	1	1	0	2	0	0	1	0	2	0	1	0	1	1	1	1	1	0	0	1	1	0	0	1	2	1	0	0	2	0
282	1	0	1	0	1	2	1	0	1	0	0	1	1	0	0	0	0	0	0	2	0	0	2	0	0	0	0	2	1	1	0	2	2	1	0	2	1	0	2	2	0	0	1	2	0	0	0	0	2
283	1	0	2	0	1	2	1	0	1	0	0	0	1	0	0	0	0	1	0	2	0	0	0	0	0	1	0	1	0	1	0	1	2	2	0	2	1	0	0	0	1	0	0	2	0	0	0	1	1
284	1	0	1	1	0	1	0	0	2	0	0	0	1	0	0	0	0	2	0	1	0	0	2	0	0	0	0	1	1	1	0	2	2	0	1	1	2	0	1	1	1	0	0	1	0	0	0	2	0
285	0	0	1	0	0	1	2	1	1	0	0	0	1	0	0	1	0	1	0	1	0	0	2	0	0	1	0	2	0	2	0	1	1	2	0	2	2	1	0	0	1	1	1	1	1	1	0	2	1
286	0	0	2	1	0	1	1	0	2	0	0	0	0	0	0	0	0	1	1	1	1	0	1	1	1	1	0	2	1	2	0	1	2	1	1	1	1	0	0	0	2	1	0	1	1	2	0	0	1
287	0	0	1	1	0	1	1	0	1	0	1	1	1	0	0	1	0	0	0	2	0	0	1	0	0	0	0	2	0	2	1	2	2	0	2	0	2	0	0	0	2	0	1	2	1	1	1	0	1
288	0	0	0	0	0	0	1	0	2	0	1	0	1	0	0	0	0	1	1	1	0	1	2	0	0	0	0	2	0	2	0	2	2	0	1	1	2	1	0	0	1	1	1	2	2	2	0	1	0
289	0	0	2	0	0	2	0	0	2	0	0	1	2	0	0	1	1	2	1	0	1	1	1	1	1	1	0	2	0	2	0	1	1	0	1	1	1	1	0	0	1	0	0	2	0	1	0	0	1
290	1	0	2	0	0	1	1	0	1	0	0	1	2	0	0	0	1	1	0	2	0	1	2	0	0	0	0	0	1	1	0	2	2	0	1	1	1	0	2	2	0	0	0	2	0	2	0	2	0
291	0	0	1	1	0	1	1	0	1	0	0	0	1	0	0	0	0	0	0	2	0	1	2	0	0	1	0	2	0	2	0	1	1	0	2	0	1	0	1	1	0	0	0	0	2	2	0	0	1
292	1	0	1	0	0	1	1	0	1	0	1	0	1	1	0	0	0	1	1	1	1	0	2	0	0	0	0	2	0	2	0	1	0	0	1	1	2	0	0	0	2	0	0	2	0	1	0	1	1
293	0	0	1	0	1	1	1	0	1	0	1	1	2	0	0	0	0	0	0	2	0	1	1	1	1	1	0	1	1	1	0	1	1	0	2	0	2	0	0	0	2	0	2	2	0	1	0	1	2
294	0	0	2	0	0	1	1	1	2	0	0	0	2	0	0	0	0	0	0	2	0	0	1	0	0	0	1	2	2	1	1	2	2	0	1	1	1	0	0	0	1	1	0	0	2	0	0	2	0
295	1	0	1	0	0	0	1	0	2	1	0	1	1	0	0	0	0	1	0	1	0	0	2	0	0	0	0	2	2	1	2	1	1	1	1	1	1	0	1	1	1	0	2	2	1	0	0	2	2
296	1	0	0	0	0	0	2	0	1	0	0	1	2	1	1	1	0	1	1	1	1	0	1	0	0	0	0	2	0	2	0	2	2	0	2	0	1	0	0	0	2	0	0	2	0	1	0	1	1
297	0	0	2	0	0	2	1	1	2	0	0	0	0	0	0	0	0	0	0	2	0	0	2	0	0	0	0	2	2	2	0	1	1	2	0	2	2	1	0	0	1	0	0	2	0	1	0	0	2
298	1	1	1	0	0	0	1	0	1	0	1	1	1	0	0	0	0	0	0	2	1	1	1	1	1	1	0	2	1	1	1	1	2	2	0	2	1	0	2	2	0	0	0	1	0	1	0	2	1
299	0	0	1	1	0	1	1	0	1	0	1	0	2	1	1	1	0	2	2	0	2	0	2	0	0	0	0	2	0	1	1	0	0	2	0	2	1	0	1	1	0	0	0	2	0	2	0	1	1
300	0	0	2	0	0	2	1	0	0	0	1	0	0	0	0	0	1	2	1	1	0	1	2	0	0	0	0	1	2	0	0	1	0	2	0	2	1	0	0	0	2	0	2	2	1	0	0	1	1
301	0	0	1	0	0	0	1	0	2	0	1	0	0	0	0	0	0	1	1	1	1	1	2	0	0	1	0	2	1	2	0	1	1	2	2	0	0	0	1	1	0	1	0	0	2	1	0	2	0
302	1	0	1	0	0	1	2	1	1	0	0	1	2	0	0	0	0	1	1	1	1	0	2	0	0	0	0	2	0	1	0	0	0	1	1	1	1	0	0	0	2	0	1	2	1	0	0	2	1
303	1	0	2	0	0	1	1	0	1	0	0	0	0	0	0	0	0	0	0	2	0	1	2	0	0	0	0	2	1	1	0	0	1	2	1	2	2	0	1	1	1	0	0	1	0	1	1	1	0
304	1	0	1	0	0	1	2	0	0	1	2	0	2	0	0	0	0	2	1	0	1	0	2	0	0	1	0	2	0	2	2	1	2	2	0	2	1	0	2	2	0	0	0	0	1	1	0	2	0
305	1	0	0	0	0	0	1	1	2	0	0	0	2	0	0	1	0	2	0	2	0	0	2	0	0	0	1	2	0	1	1	1	1	2	0	2	2	0	0	0	1	1	1	1	1	1	0	0	1
306	1	0	0	0	0	0	2	1	1	0	1	0	0	0	0	0	0	1	1	1	1	1	1	1	1	1	0	2	2	1	1	0	0	1	0	2	0	2	0	0	0	0	0	2	0	0	0	1	1
307	1	0	2	0	0	1	0	0	2	0	0	0	0	0	0	0	0	1	1	1	0	1	1	0	0	0	0	2	0	2	0	1	1	1	1	1	1	0	0	0	1	1	1	2	1	0	0	1	1
308	0	0	2	0	1	2	0	0	2	0	0	0	0	0	0	0	0	1	1	1	0	0	2	0	0	0	0	2	0	2	0	2	2	1	1	2	1	0	1	1	1	1	0	1	2	1	0	2	0
309	0	0	2	0	0	1	0	0	2	0	0	0	1	0	0	1	0	0	0	2	0	0	2	0	0	1	0	2	0	2	0	0	0	2	0	2	1	1	0	0	1	1	0	1	1	0	0	2	0
310	0	0	1	0	0	0	2	0	1	0	1	0	0	0	0	0	0	0	0	2	0	0	2	0	0	0	1	2	1	1	0	0	0	1	1	1	1	0	2	2	0	0	2	2	1	0	0	0	2
311	1	0	1	0	0	1	0	0	2	0	0	0	2	1	1	1	0	0	0	2	0	0	1	0	0	0	0	1	1	1	0	2	2	0	2	0	1	0	2	2	0	0	0	1	0	0	0	0	2
312	1	0	1	0	0	1	1	0	1	0	0	2	2	1	1	1	0	0	2	0	1	1	2	0	0	0	0	0	1	0	0	1	1	1	0	2	0	1	0	0	1	1	1	1	1	1	0	1	0
313	0	1	2	0	1	2	2	1	1	0	0	1	2	0	0	0	0	1	1	1	1	0	2	0	0	0	0	2	1	1	2	2	2	0	1	1	1	0	2	2	0	0	0	1	0	1	0	2	0
314	1	0	1	1	0	1	0	0	2	0	1	0	2	0	0	0	0	2	2	0	1	1	1	0	0	0	0	1	1	1	1	1	1	0	0	1	2	0	0	0	2	1	0	1	1	1	0	0	2
315	0	0	2	0	1	1	0	0	2	0	0	0	0	0	0	0	0	1	1	1	1	0	1	0	0	0	0	1	0	1	1	1	1	0	1	1	1	0	1	1	0	0	0	1	0	1	0	1	1
316	0	0	2	0	1	2	1	0	1	1	1	0	1	0	0	1	0	2	2	0	0	1	0	1	1	1	0	2	0	2	1	1	1	1	0	2	2	0	0	0	2	1	0	1	1	1	0	2	1
317	1	0	0	0	0	0	2	0	1	0	1	0	0	0	0	0	0	2	0	1	1	0	2	0	0	1	0	2	0	1	0	1	1	1	1	1	2	0	1	1	1	0	1	2	1	0	0	1	1
318	1	1	2	0	0	1	2	1	1	0	0	0	0	0	0	0	0	0	0	2	0	0	2	0	0	1	0	2	0	2	2	2	2	0	1	1	2	0	0	0	2	0	1	2	1	0	0	0	1
319	0	0	0	0	0	1	1	0	1	0	1	0	0	0	0	0	0	1	1	1	1	1	2	0	0	0	0	0	2	0	0	0	0	2	0	2	2	0	1	1	1	0	0	1	0	0	1	1	1
320	1	0	0	0	0	0	1	0	0	0	0	0	1	0	0	0	0	1	1	1	1	1	2	0	0	0	0	2	1	1	0	1	1	0	2	0	2	0	0	0	2	0	1	2	0	1	0	2	0
321	0	0	0	1	0	1	2	0	0	0	2	0	1	0	0	0	0	0	1	1	1	1	2	0	0	0	0	1	1	0	0	2	2	0	1	1	1	0	1	1	1	1	1	2	1	0	0	0	2
322	0	1	1	0	0	0	2	1	1	0	0	0	0	0	0	0	0	0	0	2	0	1	1	1	1	1	0	2	0	2	0	1	2	0	0	2	2	1	0	0	1	0	0	2	1	0	0	2	1
323	0	0	1	0	0	1	0	0	2	0	0	0	1	0	0	0	0	0	0	2	0	0	2	0	0	0	0	2	0	1	1	1	1	1	1	1	1	0	0	0	2	0	1	2	1	0	0	1	0
324	0	0	1	0	0	1	2	0	0	0	1	1	1	0	0	1	0	1	0	1	0	0	2	0	0	0	0	1	1	1	1	0	1	2	0	2	1	0	0	0	0	0	1	2	0	1	0	1	1
325	0	0	1	0	1	2	2	1	1	0	1	1	2	0	0	0	1	0	1	1	1	0	2	0	0	0	0	1	0	1	0	2	2	1	2	0	2	0	0	0	2	0	1	2	0	0	1	1	0
326	1	0	2	0	1	2	2	0	2	0	0	1	1	0	0	0	0	2	1	0	1	0	1	1	1	2	0	2	0	1	0	1	2	1	1	1	2	0	2	2	0	1	1	2	0	0	0	1	1
327	1	0	2	0	1	1	1	0	1	0	0	0	0	0	0	0	0	0	1	1	1	0	1	0	0	0	0	2	0	1	0	2	2	1	1	1	1	1	0	0	0	1	0	1	0	1	0	2	1
328	0	0	0	0	0	0	1	0	1	0	1	1	1	0	0	0	0	0	0	2	0	0	1	0	0	0	0	1	2	0	0	0	1	1	0	2	1	0	1	1	1	0	0	2	1	0	0	1	1
329	1	0	2	1	0	2	1	0	1	0	1	1	2	0	0	0	0	0	0	2	0	1	2	0	0	0	0	2	1	1	0	1	2	1	1	1	1	0	0	0	1	0	0	1	0	0	0	0	1
330	0	0	2	1	0	1	0	0	2	0	0	1	2	0	0	0	0	1	2	0	1	1	1	1	1	1	0	2	0	2	2	1	1	2	0	2	1	1	1	0	0	0	1	2	1	0	0	1	1
331	0	0	2	0	1	1	1	1	2	0	0	1	1	0	0	0	0	2	1	0	0	2	1	1	1	1	0	0	1	0	0	1	1	1	1	1	2	1	0	0	1	0	1	2	1	1	0	1	1
332	1	0	1	0	0	0	1	0	1	0	0	0	1	0	0	0	0	1	0	1	0	0	2	0	0	0	0	1	1	1	0	0	1	2	0	2	1	0	0	0	1	0	0	1	0	0	0	1	1
333	0	0	2	1	0	2	0	0	2	0	1	1	1	1	1	1	0	1	1	1	1	1	2	0	0	0	1	2	1	0	1	2	2	0	1	1	1	0	1	0	1	0	1	2	1	0	0	1	1
334	1	0	2	1	0	2	0	0	2	0	0	0	1	0	0	1	0	1	2	0	1	0	2	0	0	0	0	2	0	2	0	1	1	1	1	1	1	1	0	0	1	1	1	2	1	0	0	1	2
335	0	0	2	1	0	2	2	0	0	0	0	0	0	0	0	0	1	1	1	1	0	0	2	0	0	0	0	2	0	2	0	2	2	0	2	0	1	0	0	0	2	1	0	1	0	1	0	2	0
336	1	0	1	0	0	1	0	0	2	0	0	0	0	0	0	0	0	1	1	1	1	1	1	1	1	1	1	2	1	2	0	1	2	0	1	1	1	0	0	0	1	1	1	2	1	1	0	2	0
337	0	0	0	0	0	0	2	1	1	0	1	1	1	0	0	0	0	0	0	2	0	0	2	0	0	0	0	2	0	2	0	2	2	2	0	2	1	1	0	0	1	1	2	2	0	1	0	2	0
338	0	0	0	0	0	1	0	0	2	0	0	1	1	0	0	0	0	0	0	2	0	1	1	1	1	2	1	2	1	1	0	2	2	0	1	1	1	0	0	0	2	1	1	1	1	1	0	1	2
339	1	0	2	0	1	2	1	1	2	0	0	0	0	0	0	0	0	1	1	1	1	1	0	0	0	0	0	2	0	2	0	2	2	0	2	0	1	0	1	0	2	0	0	2	0	0	0	2	0
340	1	0	2	0	0	2	1	0	1	0	1	0	0	0	0	0	0	1	1	1	0	0	2	0	0	0	0	1	1	1	0	0	0	1	0	2	2	0	2	2	0	1	1	1	1	1	0	1	1
341	0	0	2	1	0	2	0	0	2	0	0	0	0	0	0	0	1	2	1	1	1	1	2	0	0	0	1	2	0	1	0	1	1	1	0	2	1	0	1	1	1	0	1	2	2	1	0	1	1
342	0	0	1	2	0	2	1	0	1	0	1	0	2	0	0	0	0	0	0	2	0	0	2	0	0	0	0	2	0	1	1	2	2	0	1	1	2	0	0	0	2	0	1	2	1	0	0	2	0
343	1	0	1	0	0	2	0	0	2	0	0	1	1	0	0	0	0	1	0	2	0	2	0	1	1	1	1	2	1	2	0	1	1	1	1	1	0	0	2	1	0	0	1	1	1	0	0	2	0
344	0	0	2	0	0	1	1	1	2	0	0	1	1	0	0	0	0	1	0	2	0	0	2	0	0	1	1	2	1	1	0	1	1	1	1	1	1	0	0	0	2	0	2	2	0	0	0	2	0
345	1	0	1	0	0	1	2	0	1	0	1	0	1	0	0	0	0	0	0	2	0	0	1	0	0	1	0	1	2	1	0	1	1	2	0	2	1	0	1	0	1	0	1	2	0	1	0	2	0
346	0	0	2	0	1	2	0	0	2	0	1	1	2	0	0	0	0	2	2	0	1	1	2	0	0	0	0	2	0	1	0	0	0	2	0	2	2	0	0	0	1	1	0	0	2	0	0	2	0
347	0	0	1	1	0	1	2	1	2	0	0	0	1	0	0	0	1	2	0	2	0	0	2	0	0	0	0	2	2	0	1	2	1	1	0	2	1	1	0	0	1	0	1	2	0	0	0	0	2
348	0	0	1	0	1	1	1	0	1	0	1	1	2	0	0	0	0	1	1	1	1	1	1	0	0	0	1	2	0	1	1	2	2	0	1	1	1	0	2	1	0	1	1	2	0	1	0	0	2
349	1	0	1	0	0	0	1	0	2	0	0	1	2	0	0	0	0	0	1	1	1	0	2	0	0	0	0	2	1	2	0	2	2	2	0	2	2	0	0	0	2	1	0	1	1	2	0	1	1
350	1	1	1	0	0	1	2	0	0	1	2	0	0	0	0	0	0	0	0	2	0	1	2	0	0	0	0	0	1	0	0	0	0	2	0	2	1	0	1	1	1	0	1	1	1	1	0	1	1
351	0	0	1	0	1	1	0	0	2	0	2	0	0	0	0	0	0	0	0	2	0	0	2	0	0	1	0	2	0	1	1	1	2	2	0	2	2	0	1	1	1	0	0	2	0	0	0	1	1
352	0	0	0	0	0	0	1	1	2	0	0	0	0	0	0	0	0	1	1	1	1	1	2	0	0	0	1	2	0	1	1	0	1	2	1	2	2	0	0	0	2	1	1	1	1	2	0	1	1
353	1	0	2	0	0	1	1	0	2	0	0	0	0	0	0	0	0	1	1	1	0	0	2	0	0	0	0	1	1	1	0	1	1	0	2	0	1	0	0	0	2	0	0	2	0	1	0	1	1
354	0	0	2	0	1	2	1	0	1	0	0	0	0	0	0	0	0	1	0	1	0	1	2	0	0	0	0	2	1	1	1	1	2	1	1	1	0	1	1	1	0	0	1	2	1	0	0	2	1
355	1	1	2	0	0	1	0	0	2	0	0	0	0	0	0	0	0	1	1	1	0	1	0	1	1	1	0	2	0	2	0	2	2	0	2	0	1	0	0	0	1	0	1	2	1	0	0	2	0
356	1	0	2	1	0	2	1	1	2	0	0	1	1	0	0	0	0	0	1	1	1	0	2	0	0	0	0	1	1	1	0	0	0	1	2	0	2	0	1	1	1	0	1	2	1	0	1	1	0
357	0	0	1	1	0	1	2	0	1	0	2	1	2	0	0	1	0	0	0	2	0	0	2	0	0	0	0	2	1	0	1	0	0	1	2	0	1	1	1	0	0	1	1	1	1	1	0	1	1
358	1	0	2	0	0	2	1	0	2	0	1	0	1	0	0	0	0	0	0	2	0	0	2	0	0	0	0	2	0	1	1	2	2	0	1	1	2	0	0	0	2	0	0	0	0	1	0	1	2
359	0	0	2	0	2	2	0	0	2	0	0	0	1	0	0	0	0	0	0	2	0	1	2	0	0	0	0	1	0	1	0	2	2	1	0	2	1	0	0	0	1	0	0	2	0	0	0	1	1
360	1	0	2	1	0	2	1	0	0	0	0	0	0	0	0	0	0	0	0	2	0	1	1	1	1	1	0	2	1	1	1	1	1	2	0	2	2	1	0	0	1	0	0	2	0	0	0	1	1
361	0	0	1	0	1	2	1	0	0	0	1	0	1	1	0	0	0	1	1	1	1	0	2	0	0	0	0	1	1	1	0	2	2	1	2	0	2	0	1	1	1	0	1	2	0	0	0	2	1
362	0	0	2	1	0	2	0	0	2	0	0	0	0	0	0	0	1	2	2	0	2	0	0	0	0	0	1	2	2	1	1	1	1	1	0	2	2	0	0	0	1	0	1	2	0	0	0	1	0
363	0	0	1	0	1	1	1	1	2	0	0	0	0	0	0	0	1	2	1	1	0	0	2	0	0	0	1	2	1	2	0	2	2	0	2	0	2	0	1	1	1	0	1	2	0	0	0	2	0
364	0	0	1	0	1	1	2	0	1	0	0	1	1	0	0	1	1	2	2	0	2	0	2	0	0	0	1	2	0	1	0	2	2	0	1	1	1	0	2	1	0	1	1	1	0	1	0	2	1
365	1	0	1	0	0	0	0	0	2	0	0	0	0	0	0	0	0	1	0	0	0	0	1	0	0	0	0	2	1	2	0	1	1	2	0	2	1	1	0	0	0	0	1	2	1	0	0	2	0
366	1	1	1	0	0	1	1	0	2	0	0	1	1	0	0	0	0	1	2	0	1	1	2	0	0	0	0	2	1	1	2	1	1	0	0	1	2	0	1	1	1	0	1	2	1	1	0	1	1
367	0	0	1	0	1	1	1	0	1	0	0	0	1	0	0	0	0	1	1	1	1	0	2	0	0	0	0	2	0	2	0	1	1	2	0	2	1	0	2	2	0	0	1	1	1	1	0	0	1
368	0	0	0	0	1	1	0	0	2	0	0	0	0	0	0	0	0	1	0	1	0	1	2	0	0	0	0	2	1	1	2	0	2	1	0	2	1	0	1	1	1	1	1	1	1	1	0	2	0
369	0	0	2	0	1	2	0	0	2	0	0	1	2	0	0	0	0	2	0	1	0	1	1	1	1	1	1	2	1	1	0	1	1	2	0	2	1	0	0	0	1	1	1	1	1	2	0	1	0
370	1	0	1	0	0	0	0	0	2	0	0	2	2	1	1	1	0	2	1	1	0	0	2	0	0	1	0	1	2	0	0	0	2	2	0	2	2	0	2	2	0	0	0	2	0	2	0	0	2
371	0	0	0	0	0	0	1	0	1	0	0	0	0	0	0	0	0	1	0	1	0	1	2	0	0	0	0	2	2	1	1	0	0	2	0	2	2	0	0	0	2	2	1	2	1	0	0	2	0
372	1	0	1	1	0	1	1	0	2	0	1	2	2	1	1	1	0	0	0	2	0	0	2	0	0	0	0	2	2	0	0	2	2	1	1	1	0	2	0	0	0	0	1	2	0	1	0	2	0
373	0	0	1	1	0	1	2	1	1	0	0	1	1	1	1	1	0	0	0	2	0	0	2	0	0	0	0	2	0	2	1	1	1	0	1	1	2	0	1	1	1	1	0	1	0	1	0	2	0
374	0	0	1	0	0	1	0	0	2	0	1	1	1	0	0	0	0	0	0	2	0	0	1	0	0	0	1	2	0	1	0	1	2	2	0	2	2	0	1	1	1	0	0	2	0	1	0	2	1
375	0	0	1	0	1	1	2	1	1	0	0	0	2	0	0	1	0	0	0	2	0	1	2	0	0	0	0	2	0	2	0	1	1	1	0	2	0	0	1	1	1	0	1	1	0	1	0	2	0
376	1	0	1	1	1	2	0	0	2	0	0	0	1	0	0	0	0	2	0	1	0	2	2	0	0	0	0	1	1	1	1	2	2	1	1	1	1	0	1	1	1	0	1	1	1	1	0	1	1
377	1	0	1	1	0	2	1	0	0	0	1	0	0	0	0	0	0	1	1	1	1	1	1	0	0	0	0	2	0	2	0	2	2	0	2	0	1	0	0	0	0	0	1	2	1	0	0	1	1
378	0	0	1	0	1	1	0	0	2	0	0	1	1	0	0	0	0	2	2	0	0	0	2	0	0	0	0	1	1	0	0	1	1	2	1	1	1	1	0	0	0	0	1	2	0	0	0	2	0
379	0	0	0	1	0	1	1	0	1	1	1	0	0	0	0	0	0	0	0	2	0	1	2	0	0	0	0	2	1	1	1	1	1	0	1	1	1	0	1	0	1	0	0	0	0	0	0	1	1
380	1	0	2	0	0	2	0	0	2	0	0	0	1	0	0	0	0	0	0	2	0	1	2	0	0	0	0	2	0	1	0	2	2	2	0	2	1	1	0	0	1	0	1	2	1	0	0	2	2
381	0	0	1	1	0	2	1	0	1	0	1	1	0	0	0	0	0	2	2	0	2	1	2	0	0	0	0	2	0	2	0	2	2	0	1	1	1	1	1	1	0	0	0	2	1	0	0	1	1
382	1	0	2	1	0	1	0	0	1	0	1	0	0	0	0	0	0	1	1	1	1	1	2	0	0	1	0	1	0	0	1	2	2	0	2	0	1	0	1	1	1	1	0	0	1	0	0	2	0
383	0	0	1	0	0	0	1	0	2	1	1	1	2	0	0	0	1	1	1	1	1	1	2	0	0	0	0	2	0	2	0	1	1	1	0	2	1	0	2	2	0	0	0	2	0	0	1	0	1
384	0	0	2	1	0	1	1	2	2	0	0	0	0	0	0	0	0	1	1	1	0	0	0	0	0	1	0	1	1	1	1	1	1	1	1	1	1	0	0	0	0	1	1	1	1	1	0	1	1
385	1	0	2	1	0	1	2	1	1	0	1	1	2	0	0	0	0	0	0	2	0	0	1	0	0	1	0	2	0	1	0	0	0	1	0	2	1	0	0	0	1	1	0	0	1	0	0	1	1
386	1	0	1	1	0	2	0	0	1	0	0	2	2	0	0	1	0	2	0	1	0	0	2	0	0	0	0	1	1	1	1	1	1	2	0	2	1	0	1	1	1	0	0	2	0	2	0	0	1
387	0	0	2	0	0	1	0	0	2	0	0	0	1	0	0	0	0	1	1	1	0	0	2	0	0	0	0	2	0	2	1	1	2	1	0	2	2	0	1	1	1	2	2	2	2	0	0	0	2
388	0	0	2	1	0	2	1	0	1	1	1	0	2	0	0	0	0	1	0	1	0	0	2	0	0	0	0	2	1	0	0	2	2	0	2	0	1	0	2	2	0	0	0	2	0	0	0	0	2
389	1	0	1	1	0	1	2	1	1	0	0	0	2	0	0	0	0	1	1	1	1	1	2	0	0	0	0	2	0	2	1	1	2	1	1	1	1	1	0	0	1	1	0	0	1	0	0	2	2
390	1	0	1	0	0	1	1	0	1	0	0	1	2	0	0	1	0	1	1	1	0	1	2	0	0	0	0	2	0	2	0	2	2	0	1	1	1	0	0	0	1	1	1	2	1	1	0	1	1
391	0	0	2	1	0	1	0	0	2	0	0	0	2	0	0	0	0	1	1	1	1	1	2	0	0	0	0	2	0	0	0	0	0	1	1	1	1	1	1	1	1	0	1	2	1	0	0	0	2
392	0	0	1	0	0	0	2	0	0	0	1	0	0	0	0	0	0	1	1	1	1	0	2	0	0	1	0	2	0	2	0	0	1	2	0	2	1	1	0	0	1	0	1	2	1	0	0	1	1
393	0	0	2	0	0	1	2	1	1	0	1	0	1	0	0	1	0	1	2	0	1	1	2	0	0	0	0	2	0	2	1	2	2	0	1	0	1	1	0	0	1	0	0	1	0	0	0	1	1
394	1	0	1	0	1	2	2	1	1	0	1	1	1	0	0	0	0	1	1	1	1	0	2	0	0	0	0	2	0	2	0	0	1	2	0	2	1	0	0	0	1	0	0	2	1	0	0	2	2
395	1	0	1	0	0	0	2	0	0	0	0	1	2	0	0	0	0	1	0	2	0	1	2	0	0	0	1	2	0	1	0	0	1	1	1	1	1	0	1	0	1	1	0	0	1	0	0	1	1
396	1	0	0	0	0	0	0	0	2	0	0	0	1	1	0	0	0	0	2	0	1	0	1	0	0	0	1	2	2	1	1	1	2	1	1	1	2	0	2	2	0	0	0	1	0	1	0	1	1
397	1	0	0	0	0	0	0	0	2	0	0	0	0	0	0	0	0	2	0	1	0	1	1	1	1	1	0	1	1	1	0	1	1	0	2	0	1	0	0	0	2	0	0	2	1	1	0	2	0
398	0	0	1	1	0	2	1	1	2	0	0	0	1	0	0	0	0	0	0	2	1	1	2	0	0	0	0	1	0	1	1	1	1	1	1	1	1	1	0	0	1	0	1	2	1	0	0	1	1
399	1	0	1	1	0	1	0	0	2	0	0	0	0	0	0	0	0	1	2	0	1	0	2	0	0	1	0	2	0	2	0	1	2	1	1	1	1	0	2	2	0	0	0	2	0	1	0	1	1
400	0	0	2	1	0	1	0	0	1	0	1	0	2	0	0	0	0	1	0	1	0	0	2	0	0	0	0	1	0	1	0	2	2	0	1	1	2	0	0	0	2	0	1	2	1	0	0	0	2
401	0	0	2	1	0	2	0	0	2	0	0	1	1	0	0	0	0	1	1	1	0	1	2	0	0	0	0	2	0	1	0	2	2	2	0	2	1	0	0	0	2	1	1	2	1	0	0	0	2
402	0	0	1	0	0	1	1	2	2	0	0	0	0	0	0	0	0	0	1	1	1	0	1	0	0	1	0	2	0	2	0	1	2	2	1	2	2	0	1	1	1	0	0	2	1	0	0	1	0
403	0	0	1	0	0	1	1	0	1	0	1	1	2	0	0	1	0	1	1	1	1	1	2	0	0	0	0	2	0	2	1	0	0	2	0	2	1	1	0	0	0	0	2	2	1	0	0	2	1
404	0	0	1	1	1	2	1	1	2	0	0	0	1	0	0	0	0	0	1	1	1	2	0	1	1	1	0	2	0	0	0	2	2	1	0	2	1	1	0	0	0	0	0	2	0	1	0	1	1
405	0	0	1	0	0	0	0	0	2	0	0	1	1	0	0	0	1	2	0	2	0	1	2	0	0	0	0	2	0	2	0	1	1	0	1	1	2	0	0	0	1	0	0	2	0	1	0	2	0
406	1	0	0	0	1	1	2	0	0	0	2	0	1	0	0	0	0	0	0	2	0	0	2	0	0	1	0	2	0	1	1	0	0	2	0	2	1	0	2	2	0	0	1	1	1	0	0	0	2
407	1	0	2	1	0	2	1	0	2	0	0	0	2	0	0	0	0	0	1	1	1	1	1	1	1	1	1	2	0	1	0	1	1	1	0	2	1	0	2	2	0	0	0	1	0	1	0	1	1
408	1	1	1	0	0	1	1	0	1	0	1	2	2	0	0	0	0	0	0	1	0	1	2	0	0	1	1	2	0	1	0	0	0	2	0	2	1	0	1	1	1	1	1	2	1	2	0	1	1
409	0	0	2	0	1	1	1	0	1	0	1	0	0	0	0	0	1	1	1	1	0	1	2	0	0	0	0	2	0	2	1	2	2	0	1	1	2	0	0	0	2	1	1	2	1	0	0	1	1
410	1	0	2	1	0	2	1	0	1	0	0	1	1	0	0	0	0	1	1	1	0	0	1	0	0	0	0	2	1	1	1	1	0	0	1	1	2	0	1	1	1	1	1	1	1	0	0	1	1
411	1	0	0	0	0	0	2	1	1	0	1	1	1	0	0	0	0	2	2	0	2	0	2	0	0	0	0	2	1	1	1	1	1	2	0	2	2	0	0	0	1	1	1	1	1	2	0	1	1
412	0	0	2	1	1	2	1	0	1	0	1	2	2	0	0	0	0	1	0	1	0	0	2	0	0	0	0	2	1	1	0	1	2	2	0	2	0	2	0	0	0	0	0	1	0	1	0	2	0
413	1	0	2	0	1	2	2	0	0	0	1	0	1	0	0	0	0	0	0	2	0	0	1	0	0	0	0	1	1	1	0	1	1	1	0	2	1	0	1	1	1	0	0	2	0	1	0	0	2
414	0	0	1	0	0	1	1	0	1	0	0	1	2	0	0	0	0	1	1	1	1	0	1	0	0	0	0	2	0	2	0	1	1	1	0	1	2	0	1	1	1	0	1	2	1	0	0	2	1
415	1	0	0	0	0	1	2	1	1	0	1	0	0	0	0	0	0	0	0	2	0	0	0	0	0	0	0	2	1	1	0	2	2	0	2	0	0	0	1	1	0	0	1	1	1	0	0	1	1
416	0	0	0	0	0	0	2	0	0	0	0	1	2	1	1	1	0	1	1	1	1	0	2	0	0	0	0	2	0	1	1	1	2	1	1	1	1	0	1	1	1	1	1	2	1	0	0	2	0
417	0	0	2	0	0	1	2	0	0	0	0	0	0	0	0	0	0	1	1	1	1	0	2	0	0	2	0	2	0	2	1	1	1	0	2	0	1	0	1	0	1	0	0	1	0	1	0	1	1
418	0	0	2	0	1	1	0	0	2	0	0	0	0	0	0	0	1	2	1	1	1	1	2	0	0	0	0	2	1	2	1	1	2	0	1	1	1	0	1	0	1	0	0	1	0	0	0	1	1
419	1	0	1	0	0	0	0	0	2	0	1	0	1	0	0	1	0	0	0	1	0	0	1	1	1	1	0	2	1	2	0	1	1	0	2	0	1	0	0	0	0	0	1	2	0	1	0	2	0
420	1	0	0	0	0	0	0	0	1	0	0	0	1	0	0	0	0	2	1	0	1	0	0	0	0	0	0	1	1	0	0	2	2	0	0	2	2	0	0	0	1	1	1	2	1	1	0	0	2
421	1	1	1	0	0	1	2	1	1	0	0	0	0	0	0	0	1	0	1	1	1	0	1	1	1	1	0	2	1	1	1	1	1	1	1	1	1	1	1	1	1	0	0	2	0	1	0	2	0
422	1	0	1	0	1	2	2	1	1	0	0	0	1	0	0	0	0	1	1	1	1	1	2	0	0	0	0	2	0	2	1	1	1	2	0	2	0	1	0	0	0	0	1	1	0	2	0	1	1
423	0	0	2	1	0	2	1	0	2	0	0	0	0	0	0	0	0	1	1	1	1	0	2	0	0	0	0	2	0	2	2	2	2	1	1	1	2	0	1	1	1	0	0	1	0	1	0	1	1
424	0	0	1	0	0	1	2	0	0	1	2	0	0	0	0	0	0	1	1	1	0	1	2	0	0	0	0	2	1	1	0	2	2	1	1	2	2	0	0	0	1	0	0	2	0	1	0	0	1
425	0	0	1	0	0	0	2	0	1	0	1	0	1	0	0	1	1	1	0	2	0	1	1	1	1	2	0	2	1	1	2	0	0	2	0	2	1	0	0	0	1	1	1	2	1	1	0	2	0
426	1	0	1	1	1	2	2	1	1	0	1	1	2	0	0	0	0	2	0	1	0	1	1	1	1	0	0	2	0	1	2	1	1	2	0	2	1	1	1	1	0	0	0	2	0	1	0	2	0
427	1	0	2	1	0	1	0	0	2	0	1	2	2	0	0	0	0	0	0	2	0	1	2	0	0	0	1	2	0	1	1	2	2	2	0	2	2	0	2	2	0	2	2	2	1	1	0	1	1
428	0	0	2	1	0	2	2	0	0	0	0	0	1	0	0	0	0	0	1	1	1	1	2	0	0	0	0	2	0	2	2	2	2	2	0	2	2	0	0	0	1	1	0	1	1	1	0	2	0
429	0	0	2	1	0	1	2	0	0	0	1	0	1	0	0	1	0	2	2	0	1	1	1	0	0	0	0	2	1	1	1	2	2	0	0	2	1	0	2	2	0	0	0	1	1	1	0	0	1
430	0	0	2	0	0	1	2	1	1	0	1	0	1	0	0	0	0	1	0	1	0	1	0	0	0	0	1	2	1	0	1	0	0	2	0	2	2	0	1	0	1	0	0	1	0	0	0	2	0
431	1	0	0	0	0	1	1	0	1	0	1	0	0	0	0	0	0	1	1	1	0	0	2	0	0	0	0	2	0	2	1	1	1	1	0	1	2	0	0	0	2	1	1	1	2	0	0	0	1
432	0	0	2	0	0	1	1	1	2	0	0	1	1	0	0	0	0	0	1	1	1	1	0	1	1	1	0	2	1	2	0	1	1	0	2	0	1	0	0	0	2	0	0	1	0	0	0	1	1
433	1	0	1	0	0	1	0	0	2	0	1	0	1	1	1	1	0	1	1	1	1	0	2	0	0	0	0	2	0	1	1	2	2	0	2	0	1	0	1	0	1	0	0	1	0	0	0	2	0
434	1	0	2	0	1	2	1	0	1	0	0	1	1	0	0	0	1	2	1	1	0	1	0	0	0	0	1	2	1	1	0	2	2	0	1	1	1	0	0	0	2	0	0	2	0	2	0	1	1
435	1	0	2	0	0	1	2	1	1	0	1	0	0	0	0	0	0	1	1	1	1	1	1	1	1	1	0	1	1	1	0	1	1	1	2	1	1	0	2	2	0	1	1	2	1	0	0	0	1
436	1	0	2	1	0	1	0	0	2	0	0	0	1	0	0	0	0	0	0	2	0	0	1	0	0	0	0	1	1	1	0	2	2	0	1	1	0	2	0	0	0	0	0	1	0	1	0	2	0
437	1	0	2	0	0	1	1	1	2	0	0	0	1	1	1	1	0	2	1	1	1	0	1	0	0	0	0	2	2	0	0	0	0	1	0	2	0	1	1	1	0	1	0	0	1	0	0	2	0
438	1	0	1	0	0	1	2	0	1	0	2	0	0	0	0	0	0	0	0	2	0	1	2	0	0	0	0	2	0	1	1	2	2	0	2	0	2	0	0	1	1	1	1	2	1	1	0	1	0
439	0	0	0	0	0	0	1	0	1	0	1	0	0	0	0	0	0	2	1	0	1	0	2	0	0	1	0	2	1	1	1	2	2	1	1	1	2	0	1	1	1	0	0	2	0	1	0	2	1
440	0	0	1	1	0	1	0	0	2	0	0	1	1	0	0	0	0	1	1	1	1	1	1	1	1	1	0	2	0	1	1	1	2	1	2	1	0	0	1	1	1	0	0	2	0	2	0	0	2
441	1	0	2	0	0	1	0	0	2	0	0	0	0	0	0	0	0	1	2	0	1	0	1	1	1	1	0	2	2	2	0	1	1	1	1	1	2	0	1	1	1	0	1	1	0	2	0	1	1
442	0	0	1	1	0	1	2	1	1	0	0	1	1	0	0	0	0	1	1	1	0	0	2	0	0	0	1	2	1	0	1	1	1	0	1	1	2	1	0	0	0	0	0	2	0	1	0	2	0
443	0	0	1	1	0	2	0	0	2	0	1	0	1	0	0	0	0	1	1	1	0	0	1	0	0	0	0	2	1	1	2	1	1	2	0	2	1	1	0	0	1	0	0	1	0	0	0	2	1
444	1	0	2	0	1	2	0	0	2	0	1	1	1	0	0	0	0	1	1	1	1	1	1	0	0	0	0	1	1	1	0	1	2	2	0	2	1	0	1	1	1	0	0	2	0	1	0	2	0
445	1	0	1	0	0	1	2	0	1	0	0	1	1	0	0	0	0	0	1	1	1	1	2	0	0	0	0	2	1	1	0	2	2	1	1	1	1	1	1	0	0	1	1	2	1	0	0	1	1
446	0	0	1	0	1	1	1	1	2	0	0	1	1	0	0	0	1	2	0	1	0	0	1	0	0	0	0	0	1	0	0	1	2	1	1	1	0	1	1	1	0	0	0	2	0	1	1	0	1
447	1	0	2	0	0	2	1	0	1	0	0	1	1	0	0	0	0	1	1	1	0	1	1	1	1	1	0	2	1	1	0	1	2	2	0	2	1	1	0	0	1	0	1	2	0	0	0	2	0
448	0	0	0	0	0	0	1	0	2	0	0	1	1	0	0	0	0	1	1	1	1	0	1	0	0	0	0	2	0	2	0	1	1	1	0	2	2	0	0	0	2	0	1	1	1	1	0	2	0
449	0	0	1	1	0	1	2	0	0	0	0	0	1	0	0	0	0	0	0	1	0	0	2	0	0	0	0	1	0	1	0	1	2	1	1	1	2	0	1	1	1	1	1	1	0	1	0	1	1
450	0	0	2	1	0	1	1	0	1	0	0	1	1	0	0	0	0	0	0	2	0	1	1	1	1	1	0	1	2	0	0	2	2	0	1	1	1	0	0	0	1	0	0	2	0	1	0	1	1
451	0	0	0	0	0	1	1	0	1	0	2	1	1	0	0	0	0	0	0	2	0	0	2	0	0	0	0	2	0	2	0	1	2	1	1	1	2	0	0	0	2	0	1	2	1	0	0	2	0
452	0	0	0	1	0	1	1	0	1	0	0	2	2	0	0	0	0	1	1	1	1	0	1	0	0	0	0	1	0	1	0	1	1	2	0	2	1	0	0	0	1	0	0	2	0	0	0	1	1
453	0	0	1	1	0	1	0	0	2	0	0	0	0	0	0	0	0	1	1	1	1	1	2	0	0	0	1	1	1	2	0	0	0	2	0	1	1	0	2	2	0	1	1	2	2	0	0	2	1
454	0	0	0	1	0	1	2	0	1	0	0	1	1	0	0	0	0	1	1	1	0	0	0	0	0	0	0	2	1	1	2	2	2	2	1	1	1	0	1	1	1	1	1	2	1	1	0	1	1
455	0	0	2	0	0	2	1	1	2	0	0	1	1	0	0	0	0	0	0	2	0	2	0	1	1	1	0	2	0	2	0	0	0	2	0	2	2	0	0	0	2	0	0	0	0	0	0	1	1
456	0	0	1	0	1	2	1	0	1	1	1	1	2	0	0	0	1	2	0	1	0	0	2	0	0	1	0	2	0	1	0	1	1	1	1	1	0	0	1	1	0	1	0	1	0	1	0	2	0
457	0	0	1	0	0	0	1	0	1	0	0	0	1	0	0	0	0	2	1	0	1	0	2	0	0	0	0	1	1	1	0	1	1	0	1	1	1	1	0	0	0	0	0	1	0	0	0	2	0
458	1	0	1	0	0	0	1	0	1	0	1	0	1	0	0	0	0	1	1	1	1	0	0	0	0	0	0	2	1	1	1	1	1	0	1	1	0	0	1	1	0	0	0	1	0	0	1	1	0
459	1	0	2	1	0	1	2	0	2	0	1	0	0	0	0	0	0	0	1	1	0	0	2	0	0	0	0	2	0	1	1	1	1	2	0	2	0	1	0	0	0	0	1	2	1	0	0	1	0
460	1	0	1	1	0	1	0	0	2	0	0	0	0	0	0	0	0	2	1	0	0	0	2	0	0	0	0	2	1	1	1	2	2	1	1	1	1	0	0	0	2	0	0	1	0	0	0	2	1
461	1	0	0	0	0	0	1	0	1	0	1	0	1	0	0	0	0	2	2	0	1	1	1	1	1	1	0	1	0	1	0	0	0	1	1	1	0	1	0	0	1	0	1	2	0	1	0	0	2
462	0	0	1	1	0	1	1	0	1	1	1	0	0	0	0	0	0	1	1	0	1	0	2	0	0	0	1	2	1	1	0	1	1	0	2	0	0	0	1	1	0	0	0	2	1	0	0	1	1
463	1	1	1	0	0	0	1	0	1	0	0	0	0	0	0	0	0	1	1	1	0	0	2	0	0	0	0	1	1	1	0	2	2	0	1	1	1	1	0	0	1	1	0	1	1	1	0	2	0
464	0	0	2	1	1	2	2	1	1	0	0	0	1	0	0	0	0	0	0	2	0	0	2	0	0	0	0	2	0	2	1	1	1	1	1	1	1	0	1	1	1	0	0	1	0	1	0	2	0
465	1	0	1	0	1	2	1	1	2	0	0	1	1	0	0	0	0	0	0	2	0	1	2	0	0	0	0	2	1	1	1	1	2	1	1	1	1	0	0	0	1	0	2	2	1	0	0	2	0
466	1	0	1	0	0	1	2	0	0	0	2	1	1	0	0	0	0	0	1	1	1	1	0	1	1	1	0	1	1	1	0	1	1	2	0	2	1	0	1	1	1	0	0	1	0	0	0	0	1
467	1	0	2	0	0	1	0	0	2	0	1	0	0	0	0	0	1	0	1	1	1	0	1	0	0	0	0	1	1	1	0	0	0	0	1	1	1	1	0	0	1	1	1	2	1	0	0	1	1
468	0	0	1	0	0	1	0	0	2	0	0	0	1	0	0	0	0	0	0	2	0	0	2	0	0	0	0	1	1	1	0	1	1	1	1	1	1	0	0	0	2	0	0	1	0	1	0	1	1
469	1	0	0	0	0	0	2	1	1	0	0	0	0	0	0	0	0	2	1	1	1	0	2	0	0	0	0	1	2	0	1	0	0	1	1	1	1	0	1	1	1	0	0	0	0	0	0	0	2
470	1	0	0	0	0	0	2	0	2	0	0	1	1	0	0	0	0	2	1	1	1	0	2	0	0	0	0	2	1	1	1	0	1	1	0	2	2	0	1	1	1	0	0	1	0	1	0	1	1
471	0	0	2	1	1	2	0	0	2	0	0	0	1	0	0	0	0	1	0	1	0	1	0	0	0	0	0	1	0	1	0	0	0	1	1	1	1	0	1	1	1	1	0	0	1	0	0	2	0
472	0	0	1	2	0	2	1	0	2	0	0	0	0	0	0	0	0	2	2	0	0	1	1	0	0	1	0	1	0	1	0	1	1	1	1	1	1	0	1	1	1	0	1	2	1	0	0	2	0
473	1	0	1	1	0	1	1	1	2	0	0	0	2	1	1	1	0	0	0	2	0	0	2	0	0	0	0	1	1	0	0	0	1	1	1	1	1	1	1	1	0	0	0	1	0	0	0	1	1
474	1	0	2	0	0	2	1	0	1	0	1	1	1	0	0	0	0	2	1	0	1	1	2	0	0	0	0	2	1	1	1	0	2	1	0	2	1	0	0	0	1	0	2	2	1	0	1	0	1
475	1	0	1	2	0	2	1	0	1	0	1	0	0	0	0	0	1	2	1	0	1	1	2	0	0	0	0	2	0	2	0	1	2	2	1	2	1	0	0	0	2	1	1	1	1	1	0	2	0
476	1	0	1	1	0	1	2	0	1	0	0	0	0	0	0	0	0	0	1	1	0	1	1	0	0	0	0	2	1	1	1	1	1	0	1	1	0	0	2	1	0	0	0	1	0	0	0	1	1
477	1	0	2	1	0	2	2	0	0	0	0	0	0	0	0	0	0	0	0	2	0	0	1	1	1	1	0	2	1	1	0	1	1	2	1	2	1	0	2	1	0	1	1	1	1	0	0	0	2
478	1	0	0	1	0	1	2	0	1	0	1	1	1	0	0	0	1	2	1	1	0	0	2	0	0	0	0	1	1	1	0	1	1	2	0	2	2	0	1	1	1	0	0	2	0	1	1	2	0
479	0	0	2	0	0	1	2	1	2	0	1	1	1	0	0	0	0	1	1	1	1	0	1	0	0	0	0	2	2	1	1	1	1	1	0	2	1	1	0	0	1	0	0	2	0	1	0	1	0
480	0	0	0	1	0	1	0	0	2	0	0	1	0	0	0	0	1	2	2	0	1	0	2	0	0	0	0	2	0	2	2	1	1	2	1	1	1	0	0	0	1	1	1	1	1	1	0	1	1
481	0	0	0	0	0	1	0	0	2	0	0	0	0	0	0	0	0	0	1	1	1	1	1	1	1	1	0	2	2	0	0	0	0	2	0	2	1	0	0	0	1	0	1	2	2	1	0	0	1
482	1	0	1	1	0	1	1	1	2	0	0	1	1	0	0	1	0	2	1	1	1	0	2	0	0	0	0	2	0	2	0	0	1	0	1	2	1	0	0	0	1	1	0	0	1	0	0	1	1
483	1	1	1	0	0	1	2	0	1	0	0	0	1	1	0	0	0	1	1	1	1	0	2	0	0	0	0	1	0	1	1	1	1	1	0	2	2	0	0	1	1	2	2	2	1	1	0	0	2
484	1	0	1	0	0	1	0	0	2	0	0	0	1	0	0	0	0	1	0	1	0	1	2	0	0	0	0	0	1	0	0	1	1	2	0	2	1	0	0	0	1	0	1	1	0	1	0	2	0
485	1	0	0	0	0	0	1	0	1	0	1	0	2	0	0	0	0	0	0	2	0	0	2	0	0	1	0	2	1	1	1	2	2	1	1	1	2	1	0	0	1	0	1	2	1	0	0	1	1
486	1	0	2	0	0	1	1	0	1	0	0	1	1	0	0	0	1	2	0	1	0	1	0	0	0	0	0	1	1	1	0	2	2	0	1	1	1	0	0	0	2	0	1	2	1	0	0	1	1
487	0	0	2	0	1	1	2	0	1	0	0	0	1	0	0	0	0	2	0	2	0	0	1	0	0	0	0	2	1	2	0	0	0	2	0	2	1	1	0	0	0	0	2	2	0	0	0	2	0
488	0	0	0	0	0	0	1	0	1	0	0	0	0	0	0	0	0	1	0	2	0	1	1	0	0	1	0	2	1	1	1	1	1	1	1	1	1	0	1	1	1	0	0	1	0	1	0	2	0
489	1	0	1	0	0	1	1	0	2	0	0	0	0	0	0	0	0	2	1	0	1	0	2	0	0	0	0	0	1	0	0	0	0	2	0	2	1	0	0	0	1	1	1	2	1	0	0	2	0
490	0	0	2	1	0	2	1	0	1	0	1	1	2	0	0	0	0	1	1	1	0	2	2	0	0	0	0	1	1	1	0	1	1	1	1	1	1	0	1	0	2	0	0	2	0	2	0	1	1
491	1	0	1	0	0	1	0	0	2	0	0	0	0	0	0	0	0	1	1	1	0	1	2	0	0	0	0	1	0	1	0	2	2	2	0	2	0	0	2	2	0	1	1	1	2	0	0	1	1
492	1	0	1	0	0	0	2	0	1	0	0	0	1	0	0	0	0	2	1	0	1	1	2	0	0	0	0	1	0	1	0	0	0	2	0	2	1	1	0	0	0	1	0	1	0	1	0	2	1
493	0	0	1	1	0	1	1	0	1	0	1	0	1	0	0	0	0	1	0	1	0	1	2	0	0	1	0	1	1	1	0	1	1	1	1	1	1	0	1	1	1	1	1	1	0	0	0	1	1
494	1	0	0	0	0	0	1	1	2	0	0	1	1	0	0	0	0	0	1	1	1	0	2	0	0	0	1	1	1	2	0	1	2	0	0	2	2	0	0	0	2	1	1	2	2	2	0	0	2
495	0	0	1	0	0	0	0	0	2	0	0	0	1	0	0	0	0	1	1	1	0	0	2	0	0	0	0	1	1	1	1	0	2	0	1	2	2	0	1	1	1	0	2	2	0	1	0	2	1
496	1	0	1	0	0	0	2	1	1	0	1	0	2	1	1	1	0	0	1	1	1	0	2	0	0	1	1	2	1	0	1	2	2	1	0	2	2	0	0	0	2	0	0	1	0	1	0	1	0
497	1	0	1	0	0	1	0	0	2	0	0	1	1	0	0	0	0	1	1	1	1	0	1	0	0	1	0	1	2	0	1	1	1	0	2	0	1	0	1	1	1	0	0	2	0	1	0	0	2
498	0	0	2	1	1	2	1	1	2	0	0	1	1	0	0	0	0	0	0	2	0	1	2	0	0	0	0	1	1	2	0	0	0	2	0	2	2	0	0	0	2	0	0	2	0	1	0	1	1
499	1	0	2	0	1	2	1	0	2	0	0	0	1	0	0	0	1	2	1	1	1	1	2	0	0	0	0	1	1	1	1	1	1	1	0	2	2	0	1	1	1	1	1	2	2	0	0	2	0
500	1	0	0	0	0	0	1	0	2	0	0	1	1	0	0	0	0	1	0	1	0	0	1	0	0	0	0	2	1	2	0	1	1	1	1	1	1	0	0	0	2	1	0	0	2	1	0	2	1
501	0	0	2	0	1	1	1	0	1	0	1	0	2	0	0	0	0	2	1	1	1	0	2	0	0	0	0	1	0	1	0	2	2	0	1	1	1	1	1	1	0	0	1	1	1	1	0	1	1
502	1	0	0	0	0	0	1	1	2	0	0	0	0	0	0	0	0	0	0	2	0	0	1	0	0	0	0	0	1	1	0	0	0	1	0	2	1	1	1	0	0	0	0	2	0	0	0	2	0
503	1	0	0	0	0	0	2	0	1	0	1	1	0	0	0	0	0	1	0	1	0	1	1	0	0	0	0	1	1	1	0	0	1	1	1	1	1	0	0	0	0	0	1	1	0	2	0	0	2
504	1	1	1	1	0	2	2	0	1	0	0	0	0	0	0	0	0	1	1	1	0	0	1	0	0	0	0	2	0	2	1	0	1	2	0	2	1	0	2	2	0	0	0	2	0	1	0	2	0
505	1	0	0	0	0	0	1	0	1	0	1	0	1	0	0	1	0	1	1	0	1	1	2	0	0	1	0	1	2	0	0	0	0	1	1	1	2	1	0	0	0	1	1	1	1	0	0	2	1
506	0	0	0	1	0	1	2	0	0	1	2	1	1	0	0	0	0	1	1	1	1	1	2	0	0	0	1	1	0	0	0	1	2	1	0	2	1	1	0	0	0	0	0	2	0	0	0	1	2
507	0	0	2	0	0	2	2	1	1	0	1	1	1	0	0	0	0	2	2	0	2	0	2	0	0	0	2	2	1	0	1	1	1	1	1	1	1	1	0	0	1	1	2	2	0	1	0	2	0
508	1	0	2	0	0	0	1	0	1	0	1	0	0	0	0	0	0	1	0	1	0	0	2	0	0	0	0	2	0	2	0	1	1	0	1	1	2	1	0	0	1	0	1	1	0	2	0	2	0
509	1	0	2	0	0	2	2	1	1	0	0	0	0	0	0	0	0	0	1	1	1	2	2	0	0	0	0	2	1	1	2	1	2	2	1	2	1	0	1	1	1	0	0	1	0	1	0	2	1
510	0	0	2	1	0	2	1	0	2	0	0	0	0	0	0	0	0	1	1	1	1	2	1	1	1	1	0	2	0	2	1	2	2	1	1	1	1	0	0	0	2	1	1	2	1	0	0	1	1
511	1	0	1	0	0	0	0	0	2	0	2	0	1	0	0	0	0	1	1	1	0	0	2	0	0	0	0	2	1	1	0	2	2	0	1	0	2	0	2	2	0	0	2	2	0	1	0	1	2
512	1	0	1	0	1	2	1	2	2	0	0	0	0	0	0	0	0	2	1	0	1	1	1	1	1	1	0	2	0	1	1	1	1	2	0	2	1	0	1	0	2	0	0	1	0	1	0	1	1
513	1	0	1	1	0	1	2	0	1	0	2	0	1	0	0	0	0	2	1	0	1	1	1	0	0	0	0	2	1	1	1	1	1	1	1	1	1	0	2	2	0	0	1	2	2	1	0	0	2
514	1	0	2	0	1	2	1	0	1	0	0	0	0	0	0	0	0	0	1	1	1	0	2	0	0	0	1	1	0	0	0	1	1	1	1	1	1	0	1	1	1	1	1	2	1	1	0	1	1
515	1	0	0	1	0	1	1	0	2	0	0	0	1	0	0	0	0	2	2	0	1	0	1	0	0	0	0	1	2	1	0	0	0	2	1	1	1	0	1	1	1	1	1	1	2	0	0	1	0
516	0	0	1	0	0	0	1	1	2	0	0	0	0	0	0	0	0	0	0	2	0	0	2	0	0	0	0	2	1	1	2	0	0	2	0	2	1	0	0	0	2	0	1	2	2	0	0	2	1
517	1	0	1	1	1	2	2	1	1	0	1	0	0	0	0	0	0	2	1	0	1	0	2	0	0	0	0	2	1	1	1	1	1	1	1	1	1	1	1	1	1	0	1	1	1	1	0	2	0
518	1	0	2	2	0	2	2	0	0	0	0	0	1	0	0	0	0	1	0	2	0	1	2	0	0	0	1	2	0	1	1	0	0	1	0	2	1	1	0	0	1	0	0	2	0	1	0	1	1
519	0	0	0	1	0	1	1	0	0	0	1	1	0	0	0	0	0	1	1	1	1	0	2	0	0	0	0	2	0	2	2	2	2	1	0	2	1	0	1	1	1	2	2	2	2	0	1	0	1
520	0	0	2	0	1	2	2	1	1	0	1	0	1	0	0	0	0	1	0	0	0	0	2	0	0	0	0	2	0	2	1	1	2	2	1	2	1	0	2	2	0	2	2	2	2	1	0	1	0
521	1	0	2	1	1	2	1	1	2	0	0	1	1	0	0	1	0	1	1	1	1	0	2	0	0	0	0	1	0	1	0	1	1	1	0	2	1	1	1	1	0	0	0	2	0	1	0	1	1
522	1	0	1	0	0	1	1	0	2	0	0	0	0	0	0	0	0	0	1	1	1	1	2	0	0	0	0	2	0	1	1	1	1	2	0	2	1	1	0	0	1	0	0	1	0	1	0	0	2
523	1	0	2	0	0	1	1	0	2	0	0	0	0	0	0	0	0	1	1	1	0	1	2	0	0	0	0	2	0	2	1	2	2	0	0	2	2	0	1	1	1	0	2	2	1	0	0	1	1
524	0	0	2	0	0	2	1	0	1	0	1	0	1	0	0	0	0	0	0	2	0	2	0	1	1	1	0	2	0	2	0	2	2	1	2	0	1	0	1	1	1	0	2	2	1	0	0	2	0
525	0	0	2	1	0	1	2	0	1	0	1	0	2	1	1	1	1	2	1	1	0	1	2	0	0	1	0	2	0	2	1	2	1	2	0	2	1	0	0	0	0	0	0	1	0	0	0	0	2
526	1	0	1	1	0	1	1	0	1	1	1	0	0	0	0	0	0	2	1	1	1	1	1	0	0	0	1	2	0	1	1	0	0	2	1	1	1	0	0	0	1	0	0	2	0	1	0	2	1
527	0	0	0	0	0	0	0	0	1	0	1	1	2	0	0	0	0	1	0	2	0	1	1	1	1	1	0	0	2	0	0	0	0	2	0	2	1	0	1	1	1	0	0	0	0	1	0	1	1
528	0	0	1	0	0	1	1	0	2	0	0	0	0	0	0	0	0	0	0	2	0	1	2	0	0	1	0	2	1	1	2	1	1	0	2	0	0	0	2	1	0	0	0	0	1	1	0	2	1
529	0	0	2	0	0	0	1	0	1	0	1	1	1	0	0	0	0	0	0	2	0	1	0	1	1	1	0	2	1	1	1	1	1	1	1	1	1	0	2	2	0	1	1	2	1	0	0	2	0
530	1	0	1	0	0	0	0	0	2	0	0	0	0	0	0	0	0	0	0	2	0	0	2	0	0	2	0	1	1	1	0	0	1	1	0	2	0	0	2	2	0	1	1	2	0	0	0	1	1
531	0	0	2	0	1	1	1	0	1	1	1	0	0	0	0	0	0	1	1	1	0	0	2	0	0	0	1	2	0	1	1	1	1	1	1	1	1	0	0	0	2	0	0	1	0	0	0	1	2
532	1	0	0	0	0	0	2	1	1	0	0	0	1	0	0	0	0	0	0	2	0	0	2	0	0	0	0	2	1	1	1	1	1	1	1	1	2	0	0	0	2	0	1	2	1	0	0	0	2
533	0	0	1	0	0	0	1	0	2	0	1	0	1	0	0	0	0	1	0	1	0	0	2	0	0	0	0	2	0	1	1	1	2	2	0	2	0	0	2	1	0	1	0	1	1	2	0	1	1
534	0	0	1	0	0	1	1	0	1	0	1	0	0	0	0	0	0	2	2	0	0	1	1	0	0	0	0	1	1	1	1	1	1	2	0	2	1	0	2	2	0	0	0	2	0	0	0	2	1
535	1	0	0	0	0	0	1	0	1	0	1	0	1	1	1	1	0	0	0	2	1	0	1	1	1	1	0	1	1	1	0	0	0	2	0	2	2	0	1	1	1	1	1	1	1	0	0	2	1
536	0	0	0	1	0	1	0	0	2	0	0	0	0	0	0	0	0	1	1	1	1	0	2	0	0	0	0	1	1	1	0	1	1	1	1	1	1	0	2	2	0	1	1	1	1	0	0	2	0
537	1	0	2	0	1	1	0	0	2	0	1	0	0	0	0	0	0	1	1	1	1	0	1	0	0	0	0	2	0	2	0	1	1	1	1	1	1	0	0	0	2	1	1	1	1	1	0	1	1
538	1	0	0	0	0	1	1	0	2	0	0	0	0	0	0	0	0	1	1	1	0	0	1	0	0	0	0	2	0	1	0	2	2	0	1	1	0	0	1	1	0	1	1	2	1	1	0	2	0
539	0	0	1	0	0	0	1	1	2	0	0	1	1	0	0	0	0	0	0	2	0	0	2	0	0	1	0	1	2	1	0	2	2	0	1	1	2	0	2	2	0	0	1	2	1	0	0	2	1
540	0	1	1	0	0	1	1	0	1	0	0	1	1	0	0	0	0	0	2	0	1	1	2	0	0	0	0	1	2	0	1	2	2	0	1	1	2	0	0	1	1	0	0	2	1	1	0	0	2
541	1	0	0	0	0	0	0	0	1	0	1	0	0	0	0	0	0	1	1	1	1	2	2	0	0	0	0	2	1	2	0	2	2	0	1	1	1	1	0	0	1	0	1	2	1	0	0	2	0
542	1	0	2	0	1	1	2	1	1	0	0	1	2	0	0	0	0	0	1	1	1	0	2	0	0	0	0	2	0	2	0	1	1	2	0	2	1	1	0	0	0	0	0	0	0	1	0	1	1
543	1	0	2	0	0	2	1	0	0	1	2	0	1	0	0	0	0	0	0	2	0	0	2	0	0	1	0	2	1	1	2	2	2	1	2	2	1	0	1	0	1	0	2	2	0	0	0	0	2
544	1	0	1	0	0	0	1	1	2	0	0	1	1	0	0	0	0	1	1	1	1	1	0	1	1	1	0	1	0	1	0	0	0	1	0	2	1	0	1	0	1	0	0	0	1	1	0	1	1
545	0	1	0	0	0	1	1	0	2	0	0	0	1	0	0	1	0	0	0	2	0	1	2	0	0	0	0	2	1	1	0	1	1	1	0	1	1	0	1	1	1	0	1	2	0	0	0	2	0
546	0	0	2	1	0	2	2	1	1	0	0	0	0	0	0	0	0	0	0	2	0	0	2	0	0	0	0	1	1	1	1	1	2	0	2	0	2	0	0	0	2	0	1	2	1	0	0	1	1
547	0	0	2	1	0	2	2	1	1	0	1	0	0	0	0	0	0	0	1	1	1	0	2	0	0	0	0	1	0	1	0	1	1	2	2	1	0	0	2	1	0	0	0	2	0	1	0	2	0
548	0	0	1	0	0	1	1	1	2	0	0	1	1	0	0	0	0	2	1	0	0	1	1	1	1	1	2	2	1	0	1	1	2	1	1	1	2	0	1	1	1	0	1	2	1	0	0	2	0
549	0	0	1	0	0	0	0	0	2	0	0	0	1	0	0	0	0	1	1	1	1	0	2	0	0	0	0	2	1	1	2	0	0	2	0	2	2	0	2	2	0	0	2	2	1	0	0	1	0
550	0	0	2	1	1	2	1	0	2	0	0	0	0	0	0	0	0	1	0	1	0	0	2	0	0	0	0	2	1	1	1	1	2	0	2	1	1	1	1	1	0	1	1	2	1	0	0	2	0
551	0	0	1	0	0	0	1	1	1	1	0	0	0	0	0	0	0	1	1	1	0	0	2	0	0	1	0	2	0	2	0	1	1	0	1	1	1	0	1	1	1	0	1	2	1	0	0	2	1
552	0	0	2	2	1	2	2	1	1	0	0	0	1	0	0	0	0	0	1	1	1	0	2	0	0	0	0	1	0	1	0	1	1	2	0	2	1	0	0	0	2	0	2	2	1	0	0	0	2
553	0	0	1	0	0	0	2	0	1	0	2	1	1	0	0	1	0	0	0	2	0	2	0	1	1	1	0	2	1	1	1	1	2	1	1	1	1	0	0	0	1	1	1	1	1	2	0	0	2
554	1	0	2	0	0	2	2	0	0	0	0	0	1	0	0	0	0	2	2	0	0	0	1	0	0	0	0	1	1	1	1	0	1	2	0	2	1	0	0	0	1	0	1	1	1	1	0	1	1
555	0	0	1	0	0	1	2	1	1	0	1	0	1	0	0	0	0	1	0	1	0	0	2	0	0	0	0	1	1	2	0	1	2	1	2	1	2	1	0	0	1	0	0	2	0	0	0	0	1
556	0	0	1	1	0	1	1	0	2	0	1	0	1	0	0	0	0	1	1	1	1	0	2	1	1	2	0	1	1	0	0	1	1	2	0	2	1	0	1	1	1	1	1	1	1	1	0	2	2
557	0	1	2	1	0	1	1	0	2	1	1	0	1	1	1	1	1	2	1	1	0	2	2	0	0	0	0	1	1	1	1	2	2	0	2	0	1	1	1	1	1	0	0	2	1	1	0	2	0
558	0	0	1	0	0	0	0	0	2	0	0	0	2	0	0	0	0	0	0	2	0	1	2	0	0	0	1	2	1	1	0	0	0	0	1	1	2	0	0	0	2	0	0	2	0	0	0	2	0
559	0	0	1	0	1	1	1	1	2	0	0	1	1	0	0	0	1	1	0	2	0	2	0	1	1	1	0	1	1	1	0	2	2	0	1	1	1	0	0	0	2	0	1	2	1	0	0	1	1
560	1	0	2	0	1	1	0	0	2	0	0	1	2	0	0	1	0	1	1	1	1	2	0	1	1	1	0	1	0	1	0	0	0	1	2	0	2	0	0	0	2	1	1	2	0	1	0	1	1
561	0	0	2	1	0	2	1	0	2	1	1	0	2	0	0	0	0	1	1	1	1	1	0	1	1	1	0	2	0	1	0	0	0	1	2	0	1	0	1	1	1	0	1	1	0	1	0	0	1
562	1	1	1	0	0	1	1	0	2	0	0	1	1	0	0	0	0	0	0	2	0	0	2	0	0	0	0	2	0	2	1	1	2	1	1	1	2	0	2	2	0	0	1	1	1	1	0	0	2
563	0	0	1	0	0	1	1	0	1	0	1	0	1	0	0	0	1	2	1	0	1	0	2	0	0	0	0	2	0	2	1	1	1	1	1	1	2	1	0	0	0	0	0	2	1	2	0	2	0
564	1	0	1	1	0	1	1	0	2	0	0	0	2	0	0	0	0	0	1	1	1	0	2	0	0	0	0	1	0	1	1	0	1	1	0	2	1	0	0	0	1	0	0	1	0	1	0	2	0
565	0	0	1	0	0	0	0	0	2	0	1	1	1	0	0	0	0	0	0	2	0	1	1	0	0	0	0	1	1	1	0	2	2	0	1	1	1	1	0	0	1	0	1	2	0	0	0	2	1
566	0	1	1	0	0	1	2	1	1	1	1	0	0	0	0	0	1	2	1	0	1	1	2	0	0	0	0	1	0	1	0	0	2	0	1	2	1	0	0	0	1	0	1	2	2	0	0	1	1
567	0	0	0	1	0	1	0	0	2	0	0	1	1	0	0	0	0	1	1	1	1	1	2	0	0	1	0	2	0	1	1	0	0	2	0	2	2	0	0	0	1	1	0	1	1	0	0	2	0
568	0	0	2	0	1	2	1	0	2	0	1	0	1	0	0	0	0	0	0	2	0	0	2	0	0	1	0	1	0	2	1	2	2	0	2	0	1	1	1	0	0	1	1	2	1	1	0	1	1
569	0	0	2	1	0	2	0	0	2	0	1	0	0	0	0	0	0	0	0	2	0	1	2	0	0	0	0	1	1	1	0	0	1	2	0	2	1	1	0	0	0	1	1	2	0	0	0	1	1
570	0	0	2	1	0	2	1	0	2	0	0	1	1	0	0	0	0	0	0	2	0	0	2	0	0	0	0	2	0	2	0	2	2	0	1	1	1	0	0	0	1	0	0	1	0	1	0	1	0
571	0	0	1	0	0	1	1	0	1	0	0	0	0	0	0	0	0	0	1	1	1	0	2	0	0	0	0	2	0	2	0	0	0	1	1	1	1	0	0	0	1	1	0	1	0	1	0	0	2
572	0	0	1	0	0	1	1	0	2	0	0	0	0	0	0	0	0	1	1	1	1	0	1	0	0	0	0	1	0	1	0	1	1	0	2	0	1	0	2	2	0	1	1	2	2	1	0	0	1
573	0	0	2	1	0	1	0	0	2	0	0	1	1	0	0	0	0	1	0	1	0	0	2	0	0	0	0	2	0	2	0	1	1	0	2	1	1	1	1	0	0	0	1	2	1	0	0	2	0
574	0	0	0	0	0	0	2	0	0	0	2	1	1	1	1	1	0	1	1	1	0	0	2	0	0	0	0	2	1	2	1	1	2	0	2	1	1	1	1	0	0	1	1	2	1	0	0	1	2
575	0	0	2	0	1	2	0	0	1	0	1	0	0	0	0	0	0	2	1	0	1	0	2	0	0	0	0	2	1	1	1	1	1	0	2	1	1	0	0	0	1	0	0	1	0	0	0	2	1
576	1	0	1	0	0	0	1	0	1	0	0	0	1	0	0	0	1	2	0	1	0	0	2	0	0	2	0	2	1	1	1	1	1	1	1	1	2	1	0	0	0	0	1	1	1	1	0	2	0
577	0	0	2	1	0	1	2	1	2	0	0	0	1	0	0	0	1	2	2	0	2	1	1	1	1	2	0	2	0	2	0	0	1	2	0	2	1	1	0	0	0	0	0	2	0	0	0	2	0
578	1	0	1	0	0	1	2	0	0	0	1	0	0	0	0	0	0	0	1	1	1	0	1	0	0	1	0	2	0	2	1	2	2	0	1	1	1	0	2	2	0	0	0	1	0	0	0	0	2
579	1	0	2	1	0	2	1	0	2	0	1	1	1	0	0	0	0	0	1	1	1	0	2	0	0	0	0	1	0	0	1	1	1	1	1	1	0	0	2	1	0	0	0	1	1	0	0	0	2
580	0	0	1	2	0	2	1	0	1	0	0	0	0	0	0	0	0	1	1	1	0	0	2	0	0	0	0	0	2	0	0	1	1	2	0	2	2	0	0	0	1	1	0	1	0	0	0	0	1
581	1	0	2	2	1	2	2	0	0	0	1	1	1	0	0	0	0	1	1	1	1	1	2	0	0	0	0	1	0	1	0	1	2	2	1	2	1	0	2	2	0	1	0	1	1	1	0	2	0
582	0	0	1	0	0	1	2	0	0	0	2	0	0	0	0	0	0	1	0	1	0	1	1	0	0	0	1	2	0	1	0	1	1	0	0	1	1	0	1	0	1	0	0	1	1	1	0	2	1
583	0	0	1	1	0	1	2	0	0	0	2	1	0	0	0	0	0	1	0	1	0	0	2	0	0	1	0	2	0	2	1	1	2	1	1	1	1	0	1	0	1	1	0	1	1	1	0	1	0
584	1	1	1	0	0	1	2	1	1	0	1	0	1	0	0	0	0	1	1	1	1	0	2	0	0	0	0	1	2	0	1	1	1	1	0	2	1	0	0	0	2	1	1	2	0	1	0	1	2
585	1	0	2	0	0	0	0	0	2	0	0	0	2	0	0	0	0	1	0	1	0	0	1	0	0	1	0	0	2	0	0	2	2	0	2	0	1	0	0	0	0	0	2	2	0	0	0	1	1
586	1	0	1	0	1	2	1	1	2	0	0	1	2	0	0	0	0	0	0	2	0	0	2	0	0	0	0	1	1	1	1	2	2	2	0	2	2	0	1	1	0	1	0	1	2	1	0	2	1
587	0	0	1	0	0	1	1	0	1	0	1	0	1	0	0	0	0	1	1	1	0	1	2	0	0	0	0	1	2	1	0	1	2	1	1	1	1	0	0	0	1	0	0	1	0	0	0	1	1
588	0	0	2	0	1	1	1	0	1	0	1	0	1	0	0	0	0	2	1	0	1	1	2	0	0	1	0	1	1	1	0	0	0	2	0	2	0	1	1	1	0	0	2	2	1	0	0	0	1
589	1	0	1	0	0	1	0	0	2	0	0	0	0	0	0	0	0	2	1	0	0	0	2	1	1	2	0	2	1	1	1	1	1	2	0	2	0	0	1	1	1	0	0	0	0	0	0	2	0
590	0	0	2	0	0	0	0	0	2	0	0	0	0	0	0	0	0	1	1	1	1	0	2	0	0	0	0	2	0	2	1	1	0	0	0	2	1	0	0	0	1	0	0	1	0	1	0	0	1
591	1	0	2	0	2	2	0	0	2	0	0	1	1	0	0	0	0	1	1	0	1	0	0	0	0	0	0	2	0	2	1	2	2	2	0	2	1	1	0	0	0	0	0	1	0	0	0	2	1
592	1	0	1	0	0	0	1	0	2	0	0	0	1	0	0	0	1	1	0	2	0	0	2	0	0	0	0	1	0	2	1	1	2	1	1	1	1	0	0	0	1	1	1	1	1	0	0	1	1
593	0	0	2	0	0	1	0	0	2	0	0	0	0	0	0	0	0	1	1	1	1	0	2	0	0	1	0	1	1	1	0	1	1	0	1	1	1	0	1	1	1	0	2	2	1	0	0	2	0
594	0	0	2	0	0	1	2	1	2	0	0	0	0	0	0	0	0	1	1	1	1	0	2	0	0	1	0	2	0	2	0	1	1	1	0	2	2	0	0	0	2	1	2	2	0	1	0	2	0
595	0	0	1	1	0	1	1	1	2	0	1	1	2	0	0	0	0	0	0	2	0	0	1	0	0	1	0	2	1	1	2	1	1	1	1	1	1	0	1	1	1	2	2	2	1	1	0	1	2
596	0	0	0	0	0	0	1	0	1	0	1	1	2	1	1	1	0	1	1	1	1	0	2	0	0	1	1	2	1	2	0	1	1	1	0	1	2	0	1	1	1	0	0	1	0	1	0	1	1
597	1	0	0	0	0	0	1	1	2	0	0	0	0	0	0	0	0	2	1	0	1	1	2	0	0	0	0	1	0	0	1	1	1	2	0	2	2	0	0	0	2	0	0	2	0	1	0	1	1
598	0	0	2	1	0	1	2	1	2	0	0	0	0	0	0	0	0	1	1	1	1	0	2	0	0	1	1	2	1	1	0	2	2	2	0	2	2	1	0	0	1	1	1	2	1	0	0	1	1
599	1	0	2	1	1	2	0	0	1	0	1	0	1	0	0	0	0	1	1	1	0	1	2	0	0	0	0	1	2	1	0	2	2	1	0	2	2	0	2	2	0	2	1	2	1	0	0	2	1
600	0	0	1	1	0	1	1	1	2	0	0	0	1	0	0	0	0	2	2	0	1	1	2	0	0	0	0	2	0	2	1	2	2	1	1	1	2	0	0	0	1	1	1	2	1	1	0	2	0
601	1	0	0	0	0	0	1	0	1	0	0	1	2	0	0	0	0	1	1	1	1	0	2	0	0	0	0	2	0	2	1	1	2	2	1	2	1	0	1	1	1	0	1	1	1	0	0	0	2
602	1	0	1	1	0	2	0	0	2	0	0	1	2	0	0	0	0	2	0	1	0	0	2	0	0	1	0	1	1	0	0	1	1	1	1	1	1	1	0	0	1	0	0	0	0	0	0	1	1
603	0	0	1	0	0	1	0	0	2	0	2	1	2	0	0	0	0	1	2	0	1	0	2	0	0	1	0	2	0	1	0	1	1	0	2	0	2	0	1	1	1	0	1	1	1	1	0	1	1
604	0	0	1	0	0	1	1	0	1	0	1	0	0	0	0	0	0	2	1	1	1	1	0	1	1	1	0	1	1	1	1	1	1	1	1	1	1	0	0	0	2	1	2	2	1	0	0	0	1
605	1	0	1	0	0	1	2	0	1	0	1	0	0	0	0	0	0	2	1	1	0	1	2	0	0	1	0	2	1	2	0	1	2	2	0	2	1	0	1	1	1	0	0	2	0	0	0	0	0
606	0	0	2	0	1	1	0	0	2	0	0	1	1	0	0	0	0	0	1	1	1	0	2	0	0	0	0	1	1	1	0	1	2	0	0	2	2	0	1	1	1	0	0	2	0	1	0	1	2
607	0	0	2	1	1	2	2	1	1	0	1	0	0	0	0	0	0	2	2	0	0	0	2	0	0	0	0	1	1	1	1	1	1	1	0	2	2	0	1	1	1	0	0	2	0	0	1	1	0
608	0	0	0	1	0	1	0	0	2	0	0	0	0	0	0	0	0	0	1	1	0	0	2	0	0	0	1	1	0	0	0	1	1	1	1	1	2	0	0	0	1	2	2	2	2	1	0	2	0
609	1	0	2	1	0	2	1	1	2	0	0	0	0	0	0	0	0	0	0	2	0	0	2	1	1	2	0	1	1	1	0	1	1	1	0	1	2	1	0	0	0	0	0	1	0	0	0	0	2
610	1	0	2	0	1	2	1	0	1	0	0	0	1	1	0	0	0	0	0	2	0	1	1	1	1	1	1	2	0	1	1	1	1	0	2	0	1	0	1	0	1	0	0	1	0	0	0	1	1
611	1	0	2	0	0	1	0	0	1	0	1	1	2	0	0	0	0	1	0	1	0	0	2	0	0	0	0	2	0	2	0	1	1	1	1	1	1	0	0	0	1	0	0	2	0	1	0	0	2
612	1	0	1	1	0	1	2	0	0	0	1	1	2	0	0	0	0	0	2	0	1	1	1	1	1	1	0	2	0	1	0	2	2	0	1	1	1	0	1	1	1	0	0	1	0	1	0	2	0
613	0	0	1	1	1	2	2	0	1	0	0	0	1	1	1	1	0	0	0	2	0	0	2	0	0	1	0	2	0	2	0	2	2	0	2	0	2	0	1	1	1	1	1	2	1	0	0	0	2
614	1	0	1	1	0	1	1	1	2	0	0	0	1	0	0	0	0	0	0	1	0	0	2	0	0	1	0	2	0	2	0	1	1	2	1	1	1	1	0	0	1	1	1	1	1	2	0	1	1
615	1	0	2	0	0	2	0	0	2	0	1	0	0	0	0	0	0	1	1	1	0	0	2	0	0	1	0	1	1	1	1	1	1	1	1	1	2	0	1	1	1	1	2	2	0	1	0	2	1
616	0	0	1	0	0	1	2	0	1	0	0	0	1	0	0	0	0	0	0	2	0	1	2	0	0	0	0	2	0	1	0	1	2	1	1	1	1	1	0	0	2	0	0	1	0	1	0	2	0
617	1	0	2	1	0	1	1	0	1	0	0	2	2	0	0	0	0	2	2	0	0	1	2	0	0	0	0	2	2	1	1	1	1	1	0	2	1	0	1	0	2	0	0	0	0	0	0	1	1
618	1	1	1	0	0	1	1	0	1	0	1	1	2	0	0	0	0	1	1	1	1	1	2	0	0	0	0	1	0	1	1	0	0	2	0	2	1	1	0	0	1	1	0	0	2	1	0	1	1
619	1	0	1	0	0	1	1	1	2	0	0	0	0	0	0	0	0	2	0	1	0	0	0	0	0	0	0	2	0	2	1	2	2	1	0	2	1	0	2	2	0	0	0	2	0	0	0	2	1
620	1	0	1	0	1	1	1	0	1	1	1	0	1	0	0	0	0	2	0	2	0	0	1	0	0	1	0	2	1	1	0	0	0	1	1	1	1	0	0	0	1	0	1	2	2	1	0	1	1
621	1	0	1	0	0	0	2	0	1	0	1	0	0	0	0	0	0	0	0	2	0	0	2	0	0	0	0	2	0	2	1	1	1	1	0	2	1	0	1	1	0	0	1	1	1	0	0	0	2
622	0	0	1	0	0	0	1	0	1	0	1	1	1	0	0	0	0	0	1	1	1	0	2	0	0	0	0	1	1	1	0	2	2	1	1	1	2	0	1	1	1	0	0	2	1	0	0	2	0
623	0	0	1	0	0	1	1	0	2	0	0	0	0	0	0	0	0	0	0	2	0	1	2	0	0	0	0	2	0	1	0	1	2	1	1	1	2	0	0	0	1	0	0	2	0	0	0	2	0
624	0	0	2	0	0	1	2	0	0	0	1	1	2	0	0	0	0	0	0	2	0	0	2	0	0	0	0	2	0	1	0	1	2	1	1	1	0	0	1	1	0	0	1	2	0	1	0	2	1
625	0	0	1	0	0	0	0	0	2	0	0	0	1	0	0	0	0	0	1	1	0	1	2	0	0	0	0	2	0	2	0	1	1	1	0	2	1	0	1	1	1	0	1	2	0	0	0	0	2
626	0	1	2	0	0	1	2	0	1	0	1	0	1	0	0	0	0	0	0	1	0	1	2	0	0	0	0	1	1	1	0	1	1	2	1	2	1	0	2	2	0	1	0	0	2	0	0	1	1
627	1	0	2	1	0	2	1	1	2	0	0	0	0	0	0	0	0	1	1	1	0	0	2	0	0	1	0	2	0	0	0	2	2	0	1	1	1	0	0	0	1	0	0	2	0	1	0	0	2
628	0	0	1	0	0	1	1	0	1	0	1	1	2	0	0	1	0	1	1	1	1	0	2	0	0	0	0	2	1	2	0	1	1	1	1	1	1	0	0	0	1	1	1	1	1	0	0	2	1
629	1	0	1	1	0	1	1	0	1	0	0	1	1	0	0	0	0	0	0	2	1	1	1	1	1	1	0	2	0	2	0	1	1	0	1	1	2	0	0	0	2	1	1	2	0	0	0	2	0
630	0	0	2	1	0	1	0	0	2	0	1	2	2	0	0	0	0	2	0	2	0	0	2	0	0	0	0	1	1	1	1	2	2	2	1	1	2	0	0	0	1	1	0	1	1	1	0	2	0
631	1	0	1	2	0	2	2	1	1	0	1	1	1	0	0	0	0	2	2	0	1	0	0	0	0	0	0	2	0	1	1	2	2	1	2	2	1	0	2	2	0	1	0	0	1	0	0	2	0
632	0	0	2	1	1	2	1	0	2	1	1	1	1	0	0	0	1	1	1	1	0	0	1	1	1	2	0	2	0	2	0	1	2	2	1	2	1	0	0	0	2	2	1	2	1	0	0	2	0
633	1	0	2	1	0	1	0	0	2	0	0	1	1	0	0	0	0	0	1	1	1	0	2	0	0	0	0	2	1	1	1	1	2	1	1	1	2	0	1	1	1	0	1	2	0	0	0	1	0
634	1	0	0	0	0	1	1	1	2	0	0	1	1	0	0	0	0	2	1	1	1	0	1	1	1	1	0	2	0	2	0	1	1	1	1	1	0	0	1	1	1	0	0	2	0	1	1	0	1
635	1	0	0	1	0	1	1	0	1	0	0	0	1	0	0	0	0	2	2	0	0	0	2	0	0	0	0	2	1	1	2	2	2	1	1	1	2	1	0	0	0	1	1	2	1	0	0	0	2
636	1	0	1	1	0	2	1	0	1	0	1	0	0	0	0	0	0	0	1	1	1	0	2	0	0	1	0	2	1	2	0	2	2	0	2	0	1	0	1	1	0	0	0	1	0	1	0	2	1
637	0	0	1	1	0	2	2	0	0	0	0	0	0	0	0	0	0	2	1	1	1	0	2	0	0	0	0	1	1	1	1	1	2	1	0	2	2	0	0	0	2	1	1	1	1	1	0	2	0
638	1	0	0	0	0	1	1	1	2	0	0	0	1	0	0	0	0	1	0	2	0	0	2	0	0	0	0	2	1	1	0	1	2	1	2	1	1	1	0	0	2	0	2	2	1	0	0	1	1
639	0	0	1	0	1	1	1	0	1	0	1	0	0	0	0	0	0	1	1	0	0	0	2	0	0	0	0	1	1	1	0	0	0	0	1	1	2	0	1	1	1	0	1	2	0	0	1	1	1
640	1	0	1	0	0	1	0	0	2	0	0	0	0	0	0	0	0	1	1	1	1	1	2	0	0	0	0	2	1	1	2	1	2	0	2	1	2	0	0	0	2	1	0	1	1	2	0	1	0
641	0	0	2	0	1	2	2	1	1	0	0	1	2	0	0	0	0	1	1	1	1	0	2	0	0	1	0	1	0	1	0	1	0	0	1	1	1	0	2	2	0	0	0	2	0	2	0	0	1
642	1	0	1	1	0	1	2	0	2	0	1	2	2	0	0	0	0	1	0	2	0	2	2	0	0	0	0	2	1	1	2	0	1	2	0	2	2	0	1	1	1	2	2	2	2	1	0	0	1
643	1	1	1	0	1	1	1	0	2	0	0	1	1	0	0	0	0	1	1	1	1	0	2	0	0	0	0	2	1	1	2	1	1	1	0	2	1	2	0	0	0	0	0	1	0	0	0	2	0
644	1	0	1	1	0	1	0	0	2	0	1	0	0	0	0	0	0	0	1	1	1	1	1	1	1	1	0	2	0	1	0	1	1	1	1	1	2	0	1	1	1	0	0	2	1	2	0	2	0
645	1	0	1	0	1	1	2	1	2	0	0	0	0	0	0	0	1	2	1	0	1	1	2	0	0	0	0	2	1	2	0	0	0	2	0	2	2	0	0	0	1	0	1	2	0	0	0	1	1
646	0	0	1	1	0	1	0	0	2	0	0	1	2	0	0	0	0	1	1	1	0	0	1	1	1	2	0	2	0	1	1	1	2	0	0	2	2	0	0	0	2	1	1	1	1	1	0	1	1
647	0	0	2	1	0	2	1	0	1	0	1	0	0	0	0	0	0	1	0	2	0	0	0	0	0	0	0	0	2	0	0	2	2	1	1	1	2	0	1	1	1	0	0	1	0	0	0	1	1
648	1	0	2	0	0	2	0	0	2	0	1	1	2	0	0	0	0	0	0	2	0	0	1	1	1	1	0	2	0	2	0	0	1	2	0	2	1	0	0	0	0	0	0	0	0	1	0	1	0
649	1	0	2	0	0	0	2	1	2	0	0	0	1	0	0	0	0	0	0	2	0	1	2	0	0	0	0	2	1	0	0	1	1	1	0	2	0	0	1	1	1	0	0	1	0	0	0	2	0
650	0	0	2	0	0	1	2	0	1	0	1	1	1	0	0	0	1	2	0	2	0	0	2	0	0	1	0	1	2	0	0	0	0	2	0	2	2	0	0	0	2	0	0	1	0	0	0	1	1
651	1	0	2	0	0	1	2	1	1	0	0	0	1	0	0	0	0	2	1	0	1	0	2	0	0	0	0	2	1	1	2	1	2	1	1	1	2	0	1	1	1	1	1	1	1	0	0	2	0
652	0	0	1	0	0	0	1	0	2	1	0	1	1	0	0	0	0	1	2	0	1	1	1	1	1	1	1	2	1	1	0	1	1	1	0	2	2	0	0	0	2	2	1	2	1	0	0	1	1
653	0	0	2	0	2	2	2	0	1	0	1	0	0	0	0	0	0	0	0	2	0	1	2	0	0	0	0	2	2	1	2	2	2	0	1	1	2	0	0	0	2	0	0	1	0	0	0	1	1
654	1	0	1	1	0	1	1	0	2	1	0	0	1	1	1	1	0	2	0	1	0	1	1	1	1	1	0	2	0	2	1	1	1	1	1	1	2	0	2	2	0	0	0	2	0	1	0	0	2
655	1	0	1	1	0	1	1	0	1	0	2	1	1	0	0	1	0	1	1	1	1	1	2	0	0	0	0	1	1	0	0	1	1	1	1	1	1	0	1	1	1	0	0	1	1	1	0	2	1
656	0	0	0	0	0	0	2	0	1	0	1	0	2	0	0	1	0	1	2	0	1	1	2	0	0	0	0	2	1	1	0	1	0	2	0	2	1	0	0	0	1	0	0	1	1	1	0	1	1
657	0	0	1	1	0	2	2	0	0	0	1	1	1	0	0	1	0	0	0	2	0	1	2	0	0	0	0	1	1	1	0	2	2	1	0	2	0	1	1	1	0	0	0	2	1	0	0	1	1
658	0	0	0	0	0	0	0	0	1	0	0	0	0	0	0	0	0	0	0	2	1	1	0	0	0	1	0	2	0	1	1	2	2	0	2	0	2	0	0	0	2	0	0	2	0	0	0	2	0
659	1	0	0	0	0	0	1	0	2	0	0	1	1	0	0	0	0	1	1	1	1	0	2	0	0	0	0	2	0	1	0	2	2	2	0	2	1	0	1	1	1	0	0	2	0	1	0	2	0
660	0	0	0	0	0	0	2	1	2	0	1	0	0	0	0	0	0	1	1	1	1	0	1	0	0	0	0	2	0	2	1	1	2	2	1	2	2	0	0	0	2	0	0	1	0	0	0	1	1
661	0	0	1	1	0	2	1	0	1	0	1	1	1	0	0	0	0	1	1	1	0	1	2	0	0	1	0	2	2	0	0	2	2	1	1	1	2	0	1	1	1	2	2	2	2	1	0	1	0
662	1	0	1	0	1	1	0	0	2	0	0	0	0	0	0	0	0	0	1	1	1	0	2	0	0	0	0	1	2	0	0	1	2	1	0	2	2	0	0	0	1	0	0	2	0	0	0	0	2
663	0	0	1	1	1	2	2	0	0	0	1	2	2	1	1	1	1	1	1	1	0	0	2	0	0	0	1	2	1	1	0	2	2	0	1	1	2	0	0	0	2	0	0	1	0	1	0	0	2
664	0	0	2	1	0	1	1	0	1	0	0	1	2	0	0	0	0	1	0	1	0	1	1	1	1	1	0	1	0	1	0	1	1	1	0	2	2	0	2	2	1	0	1	2	1	0	0	2	1
665	1	0	2	0	1	1	1	0	2	0	1	0	2	0	0	0	0	0	2	0	1	1	2	0	0	0	0	2	0	2	1	1	0	0	0	2	2	0	2	2	0	1	2	2	0	1	0	1	1
666	1	0	2	1	0	2	2	0	0	0	2	1	1	0	0	1	0	1	1	1	0	1	0	1	1	1	0	1	1	1	1	2	2	1	2	0	2	0	0	0	1	1	0	1	0	0	0	2	0
667	1	0	0	1	0	1	2	0	0	0	1	0	0	0	0	0	0	0	0	2	0	2	0	1	1	1	0	1	0	1	0	0	1	1	0	2	1	0	0	0	1	0	1	2	1	0	0	0	2
668	0	0	2	1	1	2	1	0	2	0	0	0	0	0	0	0	0	1	1	1	1	0	2	0	0	0	0	2	0	1	1	1	2	2	0	2	2	0	1	1	1	0	0	2	0	0	0	2	0
669	0	0	2	1	1	2	1	0	1	0	0	0	0	0	0	0	0	1	2	0	1	0	1	0	0	0	0	2	0	1	2	1	2	0	1	1	1	0	1	0	1	1	1	1	1	1	0	1	1
670	1	0	2	0	0	1	2	0	0	0	2	0	0	0	0	0	0	0	0	2	0	1	2	0	0	1	0	1	2	1	0	1	1	1	1	1	1	0	0	0	0	0	1	1	1	1	0	2	1
671	1	0	1	0	0	0	1	0	1	0	0	0	0	0	0	0	0	1	1	0	1	1	1	1	1	1	0	2	0	2	0	0	2	0	2	1	1	0	0	0	0	0	0	1	0	0	0	1	1
672	0	0	2	0	0	0	0	0	2	0	2	0	1	0	0	0	0	1	1	0	0	2	1	1	1	1	0	1	1	1	0	1	2	0	2	0	1	0	1	0	2	1	1	1	1	0	0	2	1
673	1	0	1	1	0	1	1	0	0	0	0	0	0	0	0	0	0	1	1	1	0	1	2	0	0	0	0	2	0	2	0	2	2	0	1	1	1	1	0	0	0	0	0	2	0	0	0	2	0
674	1	0	2	0	0	2	2	0	0	0	2	1	1	0	0	0	0	0	0	2	0	0	1	0	0	0	2	2	1	0	1	2	2	0	1	1	1	1	1	1	1	0	0	1	1	1	0	2	1
675	1	0	1	0	0	0	1	0	1	0	1	0	0	0	0	0	0	1	2	0	1	0	1	0	0	0	0	1	0	1	0	0	1	1	0	2	2	0	1	1	0	0	0	0	0	1	0	1	0
676	1	0	1	0	1	2	1	0	0	1	1	0	0	0	0	0	1	1	0	2	0	1	2	0	0	0	1	2	1	1	0	0	0	1	1	1	0	0	1	1	0	0	1	2	1	0	0	2	0
677	0	0	0	0	0	0	0	0	2	0	1	1	1	0	0	0	0	1	1	1	1	1	2	0	0	0	0	2	1	2	1	1	2	2	1	2	1	0	0	0	1	2	2	2	1	1	0	1	1
678	0	0	2	1	0	1	1	0	1	0	1	0	0	0	0	0	0	1	0	0	0	0	1	0	0	0	0	2	1	0	1	2	2	2	0	2	1	0	0	0	1	1	1	2	1	0	0	0	1
679	0	0	0	0	0	0	2	0	0	0	1	1	1	0	0	0	1	2	1	1	1	0	2	0	0	0	0	2	0	2	1	1	1	0	1	1	1	1	1	0	0	1	0	0	1	0	0	2	0
680	1	0	0	0	0	0	2	0	0	0	0	1	0	0	0	0	1	1	1	1	1	1	2	0	0	0	0	2	0	1	0	0	0	2	0	2	2	0	1	1	1	1	1	1	0	1	0	2	0
681	1	0	1	0	0	1	2	1	1	0	1	1	1	0	0	0	0	1	0	1	0	0	2	0	0	0	0	1	1	1	1	2	2	2	0	2	2	0	0	0	1	0	0	1	0	1	0	1	1
682	0	0	2	0	0	1	1	0	1	0	1	1	2	0	0	0	0	2	1	0	1	0	2	0	0	1	0	2	0	1	2	1	1	0	2	0	1	0	1	1	1	1	1	2	1	1	0	1	2
683	0	0	0	0	0	1	2	1	1	0	0	1	2	0	0	0	0	0	0	2	0	1	1	0	0	0	0	2	0	2	1	0	2	2	0	2	1	0	1	0	1	0	0	2	1	0	0	1	1
684	1	0	1	0	0	1	1	0	1	0	1	0	1	0	0	0	0	0	1	1	1	0	2	0	0	0	0	0	2	0	0	1	1	0	2	0	1	0	1	1	1	0	0	0	0	1	0	2	0
685	1	0	0	0	0	0	0	0	2	0	0	2	2	0	0	0	0	1	1	1	0	0	2	0	0	1	0	2	0	1	1	2	2	0	1	1	1	0	1	1	1	0	1	2	1	0	0	1	1
686	0	0	2	0	0	0	1	0	1	0	1	1	0	0	0	0	0	1	0	1	0	0	2	0	0	0	0	1	1	1	0	2	2	2	0	2	0	2	0	0	0	0	0	0	0	1	0	1	1
687	1	0	2	0	0	2	2	0	1	0	1	0	1	0	0	0	1	2	1	1	1	0	2	0	0	0	0	2	0	2	1	1	1	1	0	1	2	0	0	0	2	1	1	1	1	2	0	2	0
688	1	0	2	1	0	1	1	0	1	0	0	0	0	0	0	0	0	1	0	1	0	0	2	0	0	1	0	2	1	0	1	2	2	0	1	0	1	0	0	0	2	1	1	2	2	0	0	2	0
689	1	1	1	0	0	1	0	0	2	0	0	1	1	0	0	0	0	0	0	2	0	1	2	0	0	1	0	1	2	0	1	0	1	2	0	2	1	1	0	0	1	1	2	2	0	1	0	2	0
690	1	0	1	0	1	2	2	0	0	0	0	1	2	0	0	0	0	1	0	1	0	0	2	0	0	0	1	2	1	1	0	2	2	0	1	1	2	0	1	1	1	0	0	0	2	2	0	1	1
691	0	0	0	0	0	0	0	0	2	0	0	0	0	0	0	0	0	0	1	1	1	0	0	0	0	0	0	2	1	1	2	2	2	1	2	2	2	0	0	0	1	1	1	2	1	0	0	1	0
692	0	1	1	0	0	0	0	0	2	0	2	1	1	0	0	0	0	2	1	0	1	0	1	0	0	0	0	1	0	1	0	1	2	0	1	1	0	0	1	1	0	0	2	2	1	0	0	2	1
693	1	0	0	0	0	0	1	0	2	0	0	0	1	0	0	0	0	0	0	2	0	0	2	0	0	1	0	1	2	0	0	1	1	0	2	0	1	0	0	0	1	0	0	1	1	1	0	1	1
694	0	0	0	0	0	0	2	0	0	0	0	0	1	1	0	0	0	0	0	1	0	0	1	0	0	1	0	2	0	1	1	1	2	0	2	0	1	0	1	1	1	0	1	2	1	0	0	1	0
695	0	0	0	0	0	1	2	0	0	0	2	0	2	0	0	0	0	0	0	1	0	1	2	0	0	0	0	2	1	1	1	1	1	0	2	1	0	0	1	1	1	0	1	2	0	0	0	1	1
696	1	0	2	1	0	1	2	1	1	0	1	0	0	0	0	0	0	0	0	2	0	0	2	0	0	0	0	2	1	1	2	0	1	1	1	1	1	0	1	1	1	0	1	2	1	0	0	2	0
697	1	0	0	0	0	0	2	0	0	0	1	0	0	0	0	0	0	1	1	1	0	0	2	0	0	0	0	2	1	2	0	0	1	2	0	2	2	0	1	1	1	1	1	2	1	0	0	2	0
698	0	0	1	0	0	2	2	0	1	0	1	1	0	0	0	0	0	1	1	1	1	0	1	0	0	0	0	2	0	1	1	1	1	2	0	2	2	0	1	1	1	1	0	1	0	0	0	2	0
699	1	0	0	0	0	0	1	1	2	0	1	0	0	0	0	0	1	1	1	1	0	1	2	0	0	0	0	2	1	1	0	2	2	2	0	2	1	0	1	1	1	1	0	1	1	1	0	2	0
700	0	0	1	0	0	1	0	0	1	0	0	2	2	0	0	0	0	1	1	1	1	1	2	0	0	1	0	1	1	0	0	2	2	1	1	1	1	1	0	0	1	1	1	2	1	0	0	1	2
701	0	0	1	0	0	1	1	0	1	0	1	1	1	0	0	0	0	0	1	1	1	0	2	0	0	0	0	0	2	0	0	1	2	0	2	1	0	1	1	1	0	0	1	1	1	1	0	0	2
702	1	0	1	1	1	2	2	0	2	0	0	1	1	0	0	0	0	2	1	0	0	0	2	0	0	0	0	2	0	2	1	0	1	1	1	1	1	0	2	2	0	0	0	1	1	0	0	1	1
703	0	0	1	1	0	2	0	0	1	0	0	0	1	0	0	0	0	0	0	1	0	0	2	0	0	0	1	2	0	1	0	1	2	1	1	1	2	0	1	0	1	0	0	2	0	0	0	2	1
704	1	0	1	1	0	1	2	0	0	0	1	0	1	0	0	0	1	0	1	1	1	0	2	0	0	1	0	1	2	0	1	1	1	2	0	2	1	0	1	1	1	0	0	2	0	1	0	2	1
705	0	0	1	0	0	0	1	0	1	0	0	0	1	0	0	0	0	0	0	2	0	1	2	0	0	0	0	2	1	1	2	1	1	2	0	2	1	0	1	0	1	1	0	1	0	0	0	1	1
706	1	0	1	1	0	1	0	0	2	0	0	0	0	0	0	0	0	0	1	1	1	1	0	1	1	1	0	2	0	1	0	1	2	1	1	1	1	0	0	0	1	1	1	1	1	0	0	2	2
707	1	0	0	0	1	1	2	1	1	0	0	0	1	0	0	0	0	2	0	1	0	1	2	0	0	0	0	2	0	2	0	1	1	1	1	1	1	0	1	1	1	0	0	1	0	0	0	1	0
708	1	0	1	0	0	2	1	0	0	0	1	1	1	0	0	0	0	1	1	1	0	0	2	0	0	0	0	1	1	1	0	0	0	0	1	1	1	0	0	0	1	0	0	1	0	1	0	2	1
709	1	0	0	0	0	0	1	0	2	0	0	0	0	0	0	0	0	1	0	1	0	0	2	0	0	0	0	2	1	0	1	1	1	0	2	1	0	0	2	1	0	0	0	0	0	1	0	0	2
710	1	1	2	0	0	1	1	0	2	0	0	1	1	0	0	0	0	2	1	1	0	0	2	0	0	0	0	1	1	0	0	1	2	1	0	2	2	0	0	0	2	0	0	1	1	0	0	2	2
711	1	0	1	0	0	0	2	0	0	0	1	0	0	0	0	0	0	1	0	2	0	0	2	0	0	0	0	2	0	2	0	0	1	1	1	1	1	0	1	1	1	1	1	2	1	0	0	2	0
712	1	0	1	0	0	0	1	0	0	0	1	0	1	0	0	0	0	2	0	1	0	0	2	0	0	1	0	2	0	1	1	2	2	1	1	1	2	0	1	1	1	0	0	0	2	2	0	1	1
713	1	0	2	2	0	2	1	0	1	0	1	0	1	0	0	0	0	0	0	2	0	0	2	0	0	0	1	2	0	1	0	2	2	1	1	1	2	0	0	0	2	1	1	2	0	1	0	2	0
714	1	0	2	0	1	2	2	0	0	0	0	0	1	0	0	0	0	0	1	1	1	0	1	0	0	0	0	2	0	2	0	1	1	1	0	2	2	0	2	2	0	0	0	2	0	1	0	0	2
715	0	0	2	2	1	2	1	1	2	0	0	0	0	0	0	0	0	0	1	1	1	0	2	0	0	1	1	2	1	1	0	1	2	1	0	2	2	0	0	0	1	2	2	2	1	1	0	2	0
716	0	0	2	0	1	1	0	0	2	0	1	2	2	0	0	1	0	0	0	2	0	0	1	0	0	0	0	1	1	0	0	0	1	2	1	2	1	0	0	0	1	1	1	2	1	0	0	0	2
717	0	0	1	0	1	2	0	0	2	0	0	0	1	0	0	0	0	0	0	2	0	1	2	0	0	0	0	2	2	1	0	2	2	1	0	2	1	0	2	2	0	1	1	1	1	0	0	1	0
718	0	0	2	0	0	1	1	0	1	0	0	0	1	1	1	1	0	1	1	1	0	0	2	0	0	0	0	1	1	1	0	1	1	1	1	1	2	0	1	1	1	1	1	2	1	0	0	1	1
719	1	0	2	0	0	2	1	1	2	0	0	1	1	0	0	1	0	1	0	2	0	0	2	0	0	0	0	2	1	1	0	1	2	1	1	1	2	0	1	1	1	0	0	2	0	1	0	1	1
720	0	0	1	0	1	1	1	0	0	0	1	2	2	1	1	1	0	0	0	2	0	0	2	0	0	0	0	2	1	1	0	1	1	2	1	2	1	0	2	1	0	0	1	2	1	0	0	1	1
721	0	0	2	0	0	1	1	0	1	0	1	0	1	0	0	0	0	1	0	1	0	0	2	0	0	0	0	1	1	0	0	1	2	1	1	1	1	1	1	1	0	0	0	1	0	1	0	2	0
722	0	0	1	0	0	1	2	0	1	0	0	0	1	0	0	0	0	1	1	1	0	0	2	0	0	0	0	2	0	2	2	1	1	0	1	1	2	0	0	0	1	0	0	1	0	0	0	2	1
723	1	1	1	0	0	0	0	0	1	0	1	1	1	0	0	0	0	1	1	0	1	1	1	0	0	0	0	1	0	1	0	2	2	1	1	1	1	0	0	0	1	0	0	2	1	0	0	0	2
724	0	1	1	0	1	2	2	0	1	0	2	1	2	0	0	0	0	1	1	1	1	0	2	0	0	0	0	1	1	1	0	1	1	2	1	2	2	0	0	0	2	2	1	2	1	0	0	2	1
725	1	0	0	1	0	1	2	0	0	0	2	0	1	0	0	0	1	2	1	0	1	0	2	0	0	0	1	2	1	1	0	0	0	1	1	1	1	0	1	0	2	0	0	0	0	0	0	2	0
726	0	0	1	0	0	0	2	0	0	0	0	1	1	0	0	1	0	2	1	0	1	0	1	0	0	1	0	2	0	1	1	0	1	2	0	2	2	0	1	1	1	0	0	1	0	1	0	0	1
727	0	0	0	0	0	0	1	0	2	0	0	0	0	0	0	0	1	2	2	0	2	0	2	0	0	0	0	1	1	1	0	1	2	1	1	1	0	0	1	1	1	1	0	1	1	0	0	1	1
728	1	0	0	0	0	1	1	0	1	0	0	0	0	0	0	0	0	0	0	2	0	1	1	1	1	0	0	2	1	2	0	0	0	1	1	1	2	0	0	0	1	0	0	1	0	0	0	1	1
729	0	0	0	1	0	1	0	0	2	0	1	0	2	0	0	0	0	2	0	1	0	0	2	0	0	0	0	0	2	0	0	1	2	2	0	2	1	0	0	0	2	0	0	2	0	0	0	0	2
730	0	0	2	0	0	2	2	0	0	0	0	0	1	0	0	0	0	0	0	2	0	0	2	0	0	0	0	1	0	1	1	1	1	2	0	2	1	1	0	0	1	1	1	2	1	2	0	2	1
731	0	0	1	0	0	2	1	0	1	0	1	0	0	0	0	0	1	1	0	2	0	0	2	0	0	1	0	2	0	2	0	1	1	2	0	2	1	0	1	1	1	0	0	1	0	0	0	2	1
732	0	0	1	0	0	0	2	0	0	0	1	0	1	0	0	0	0	1	2	0	1	0	2	0	0	0	0	2	0	2	1	2	2	0	2	0	2	0	0	0	2	0	1	1	0	2	0	0	2
733	1	0	2	0	0	2	1	1	2	0	0	0	0	0	0	0	0	1	1	1	0	1	2	0	0	0	2	2	1	0	1	2	2	1	0	2	2	0	0	1	1	0	0	0	0	0	0	1	1
734	0	0	1	0	0	1	1	1	2	0	0	0	1	0	0	0	0	0	0	2	0	1	1	0	0	0	0	2	0	1	1	1	1	1	0	1	1	0	1	0	1	1	1	1	1	0	0	1	1
735	1	0	2	1	0	2	1	1	2	0	0	0	0	0	0	0	0	0	0	1	0	0	2	0	0	0	0	1	2	1	0	2	2	1	1	1	2	0	1	1	1	0	0	1	1	1	0	1	1
736	1	0	0	1	0	1	1	1	2	0	0	1	1	0	0	0	0	1	1	1	1	1	1	0	0	0	0	2	0	2	1	1	1	2	0	2	1	1	0	0	1	0	1	2	1	1	0	2	0
737	0	0	1	0	0	0	1	0	1	0	1	1	1	0	0	0	0	1	1	1	0	1	2	0	0	0	1	2	0	1	0	0	1	2	1	2	1	0	1	0	1	1	1	2	1	0	0	0	2
738	0	0	0	0	0	0	2	0	1	0	0	0	0	0	0	0	0	1	1	1	0	0	2	0	0	0	0	2	1	2	0	1	2	1	1	1	1	0	1	1	0	0	1	2	0	0	0	1	1
739	0	0	2	1	0	2	2	1	2	0	0	0	0	0	0	0	0	0	1	1	1	0	2	0	0	1	0	2	0	2	1	0	0	1	2	1	1	1	0	0	0	0	1	2	1	0	0	2	0
740	0	0	1	0	1	2	2	0	0	0	2	1	1	0	0	0	0	0	0	2	0	0	2	0	0	1	0	2	0	2	0	2	2	0	2	0	1	1	1	1	1	1	1	1	1	2	0	2	0
741	1	0	2	0	0	2	1	0	1	0	0	1	1	0	0	0	0	1	0	0	0	0	2	0	0	1	0	2	0	1	1	1	2	2	0	2	2	0	1	1	1	1	1	2	0	1	0	1	1
742	1	0	1	1	0	2	1	0	1	0	0	0	0	0	0	0	0	0	1	1	1	0	2	0	0	1	0	2	0	2	1	1	2	1	2	1	2	0	0	0	2	0	0	1	0	0	0	2	0
743	0	0	1	0	0	0	2	0	1	0	0	1	1	0	0	0	0	2	2	0	0	0	2	0	0	0	0	2	0	2	1	1	2	1	1	1	2	0	1	0	1	0	1	1	1	1	0	1	1
744	1	0	1	0	0	0	1	0	2	0	0	1	1	0	0	1	0	1	1	1	0	1	2	0	0	0	0	1	1	1	0	2	2	2	1	1	1	1	0	0	1	1	1	2	1	1	0	1	1
745	1	1	1	0	1	1	1	0	1	0	2	0	2	0	0	1	0	0	1	1	1	0	2	0	0	0	1	2	0	1	0	2	2	0	1	1	2	0	1	1	1	1	1	2	1	1	0	0	1
746	0	1	2	0	0	1	2	0	1	0	2	1	1	0	0	0	0	0	0	2	0	1	2	0	0	0	0	2	0	2	0	1	2	1	0	2	2	0	0	0	1	0	1	2	1	0	0	2	0
747	0	0	0	0	0	0	2	0	1	0	1	0	0	0	0	0	0	2	2	0	1	0	1	0	0	0	0	2	1	0	1	2	2	0	1	1	2	1	0	0	1	0	1	2	2	0	0	0	2
748	0	0	2	1	0	2	2	1	1	0	0	0	0	0	0	0	0	1	1	1	1	1	2	0	0	0	0	2	0	1	1	1	1	1	0	2	1	1	0	0	1	1	1	2	1	1	0	2	1
749	1	0	1	0	0	0	0	0	2	0	0	1	1	0	0	0	0	0	0	2	0	0	2	0	0	0	0	1	1	1	0	1	1	2	1	2	2	0	0	0	1	1	0	1	2	1	0	0	2
750	1	0	1	0	0	0	2	0	1	0	2	1	2	0	0	0	0	1	0	2	0	1	2	0	0	0	0	2	1	2	0	1	1	1	1	1	2	0	0	0	1	0	0	1	0	0	0	0	2
751	1	0	1	0	0	1	1	0	1	0	0	0	0	0	0	0	0	0	0	2	0	0	2	0	0	1	0	2	0	2	0	1	1	1	1	1	1	1	0	0	0	0	1	1	1	0	0	1	1
752	1	0	1	0	0	0	1	0	1	0	1	2	2	1	1	1	0	1	2	0	1	0	1	0	0	1	0	1	1	1	0	0	1	1	1	1	2	0	1	1	1	1	1	1	1	1	0	2	1
753	1	0	1	2	0	2	0	0	2	0	0	0	1	1	1	1	0	2	1	1	1	1	2	0	0	0	0	1	1	1	1	0	1	0	1	2	1	0	2	2	0	0	0	2	0	1	0	2	1
754	0	0	2	1	0	2	2	0	2	0	0	0	1	0	0	0	0	1	1	1	1	0	2	0	0	0	0	2	0	2	1	2	2	0	1	1	2	0	0	0	2	0	0	1	0	0	0	1	1
755	1	0	2	1	0	2	1	1	2	0	0	0	0	0	0	0	0	0	0	2	0	0	1	0	0	0	0	2	1	1	0	1	1	1	1	1	1	0	1	1	1	0	1	1	1	1	0	1	1
756	1	0	1	1	0	1	0	0	2	0	1	0	2	0	0	0	0	2	1	1	1	0	2	0	0	0	0	2	0	2	0	2	2	0	2	0	0	0	2	1	0	0	0	1	0	1	0	2	0
757	1	0	2	0	0	2	1	0	1	0	1	0	0	0	0	0	0	2	2	0	0	0	2	0	0	0	0	1	1	1	0	1	2	2	0	2	1	1	0	0	2	0	0	1	0	1	0	2	0
758	0	0	1	0	0	0	1	1	2	0	0	1	2	0	0	0	1	1	1	1	0	2	2	0	0	0	0	1	1	0	0	1	1	2	0	2	1	0	1	1	1	0	2	2	0	0	0	0	2
759	0	0	2	0	0	1	2	0	0	0	1	0	0	0	0	0	0	1	2	0	1	1	1	1	1	1	1	2	1	1	0	2	1	2	0	2	1	1	0	0	1	0	0	0	0	1	0	1	1
760	1	0	1	0	0	1	0	0	2	0	0	0	0	0	0	0	0	2	2	0	2	0	1	0	0	0	0	1	1	0	0	1	2	2	1	2	2	0	0	0	1	1	0	0	1	0	0	2	1
761	1	0	1	0	0	0	1	1	2	0	0	0	0	0	0	0	0	0	1	1	1	0	1	0	0	0	0	2	1	1	1	1	1	1	1	1	1	1	0	0	1	0	1	2	2	0	0	1	1
762	1	0	1	0	0	0	2	0	0	0	0	0	0	0	0	0	0	0	0	2	0	0	2	0	0	0	0	1	2	0	0	1	1	2	0	2	0	0	1	1	1	0	1	2	1	0	0	1	1
763	1	0	1	0	0	0	2	0	2	0	0	0	0	0	0	0	0	0	0	2	0	0	2	1	1	2	0	1	1	1	0	1	1	1	0	2	1	1	0	0	1	1	1	1	1	2	0	1	1
764	1	0	2	1	0	2	1	0	1	0	0	0	0	0	0	0	0	0	0	2	0	1	2	0	0	0	1	2	1	2	0	1	1	2	1	2	1	0	0	0	1	0	0	1	0	1	0	2	0
765	1	0	1	1	1	2	0	0	2	0	0	0	1	0	0	0	0	2	1	0	1	0	2	0	0	1	0	2	1	2	1	1	2	1	1	1	1	0	0	0	1	1	1	2	1	1	0	1	1
766	0	0	0	0	0	0	1	0	1	1	1	1	1	0	0	0	0	2	2	0	2	0	2	0	0	0	0	2	1	1	0	1	1	2	1	2	1	0	1	1	1	0	0	2	1	2	0	2	1
767	1	0	1	1	0	1	2	0	2	0	1	0	0	0	0	0	0	2	2	0	1	1	2	0	0	0	0	1	2	0	1	1	1	1	1	1	1	0	0	0	1	0	0	1	0	1	0	2	0
768	1	0	0	1	0	1	2	0	1	0	0	0	0	0	0	0	0	0	0	2	0	0	1	0	0	0	1	2	1	0	0	2	2	1	1	1	2	1	0	0	1	1	0	0	1	0	0	1	0
769	0	0	2	0	1	2	2	0	1	0	1	0	1	0	0	0	1	2	0	1	0	0	1	0	0	0	0	2	0	2	0	1	2	2	0	2	2	0	1	1	0	0	0	0	1	1	0	2	0
770	1	0	1	1	0	1	2	0	0	0	1	1	1	0	0	0	0	2	2	0	1	1	2	0	0	0	0	2	0	2	2	0	2	0	1	2	2	0	1	0	1	0	1	1	1	1	0	1	2
771	1	0	2	0	0	1	1	0	1	0	0	0	1	0	0	0	0	2	0	1	0	0	2	0	0	0	0	1	1	1	0	1	2	2	1	2	0	2	0	0	0	0	0	0	0	1	0	0	1
772	1	0	1	0	0	1	2	1	1	0	0	0	0	0	0	0	0	0	0	2	0	0	1	0	0	0	1	2	1	1	0	1	2	2	0	2	2	0	1	1	1	0	1	1	0	1	0	2	0
773	0	0	2	0	0	0	2	0	1	0	1	2	2	0	0	0	0	0	0	2	0	0	0	0	0	0	0	2	1	1	0	1	1	0	2	0	1	0	0	0	1	0	1	2	1	0	0	0	2
774	1	0	0	1	0	1	0	0	2	0	0	1	1	0	0	0	0	1	1	1	1	0	2	0	0	0	0	2	1	2	0	0	0	2	0	2	2	0	0	0	1	1	1	2	1	1	0	1	1
775	0	0	0	0	0	0	2	1	1	0	0	1	0	0	0	0	0	2	1	0	1	0	1	0	0	0	0	2	0	1	1	1	1	0	1	1	2	0	1	1	1	1	1	2	1	0	0	1	1
776	0	0	1	1	0	1	2	0	0	0	0	0	0	0	0	0	0	1	1	1	1	1	2	0	0	0	1	2	1	0	1	0	1	2	0	2	1	1	0	0	1	0	0	2	0	2	0	0	2
777	0	0	2	1	0	2	0	0	2	0	0	0	0	0	0	0	1	1	1	1	0	0	2	0	0	0	0	2	0	2	0	1	1	0	1	1	1	0	1	0	1	0	0	0	0	0	0	1	1
778	1	0	2	0	0	1	2	0	1	0	1	1	2	0	0	0	0	1	1	0	1	1	1	1	1	1	0	2	0	1	1	1	1	1	1	1	1	0	0	0	2	0	0	2	2	1	0	2	0
779	0	0	2	0	2	2	2	0	1	0	0	2	2	1	1	1	0	0	0	2	0	0	2	0	0	0	0	2	0	1	1	1	2	0	2	1	1	0	0	0	1	1	0	0	1	0	0	2	0
780	0	0	0	0	0	0	0	0	1	0	1	0	0	0	0	0	0	2	1	0	0	0	2	0	0	0	0	1	2	0	0	2	2	2	0	2	1	0	0	0	0	0	0	2	0	0	0	1	2
781	0	0	1	1	0	2	0	0	2	0	1	1	2	1	1	1	0	1	0	1	0	1	2	0	0	0	0	1	1	1	0	2	2	0	1	1	1	0	1	1	1	1	1	2	0	1	0	0	1
782	0	0	1	0	0	0	2	0	0	0	0	0	1	0	0	0	0	1	1	1	1	1	2	0	0	0	0	1	1	1	0	2	2	1	0	2	0	1	0	0	0	0	0	2	1	0	0	2	0
783	0	0	0	0	0	0	1	0	2	0	0	1	1	0	0	0	0	0	0	2	0	1	2	0	0	1	0	2	0	2	1	0	0	1	1	1	1	1	0	0	1	0	0	0	2	2	0	1	1
784	0	0	1	0	0	2	0	0	2	0	0	0	0	0	0	0	0	1	1	1	1	1	2	0	0	0	0	2	1	1	1	0	2	1	0	2	1	0	2	2	0	1	1	2	2	2	0	0	2
785	0	1	1	0	1	1	1	0	1	0	1	0	1	1	1	1	0	1	0	1	0	0	1	0	0	0	0	2	1	1	0	1	1	0	1	1	0	0	1	1	0	1	1	2	2	0	0	1	1
786	0	1	1	1	0	2	2	0	1	0	1	0	0	0	0	0	0	1	2	0	1	1	2	0	0	0	0	1	1	1	1	1	1	0	0	1	2	0	0	0	2	0	1	1	1	1	0	2	1
787	1	0	2	0	0	0	1	1	2	0	0	0	0	0	0	0	0	1	1	1	0	0	2	0	0	1	0	1	1	1	1	1	1	2	0	2	2	1	0	0	1	0	1	2	1	0	0	2	2
788	0	0	2	0	0	0	0	0	2	0	0	1	2	0	0	0	0	2	1	0	1	0	2	0	0	0	1	2	1	2	0	2	2	2	0	2	2	0	1	1	1	0	2	2	1	0	0	2	0
789	1	0	1	0	0	1	0	0	2	0	1	0	0	0	0	0	0	1	0	1	0	1	0	1	1	1	0	2	0	2	2	1	1	2	0	2	1	0	2	1	0	0	0	2	0	1	0	0	0
790	1	0	1	0	0	1	0	0	1	0	0	1	1	0	0	1	0	2	1	0	1	1	2	0	0	0	0	2	1	1	1	2	2	1	0	2	1	1	0	0	2	0	0	2	0	2	0	0	2
791	0	0	1	0	0	1	1	0	2	0	1	0	1	0	0	0	0	0	0	2	0	0	2	0	0	0	0	1	1	0	0	1	1	1	0	1	1	0	0	0	0	0	0	2	0	1	0	2	0
792	1	0	1	0	0	1	0	0	2	0	0	0	1	0	0	0	0	1	1	1	1	0	1	0	0	0	0	2	0	2	0	2	2	1	0	2	1	1	0	0	1	0	1	1	1	1	0	1	1
793	1	0	0	0	0	0	0	0	2	0	1	1	1	0	0	0	1	2	1	1	0	0	2	0	0	0	0	2	0	1	2	1	1	1	1	1	1	0	0	0	1	1	0	1	1	0	0	1	1
794	1	0	1	0	1	1	2	0	0	0	0	1	1	0	0	0	0	0	0	2	0	1	2	0	0	0	0	2	1	1	1	1	1	2	0	2	1	0	0	0	1	0	0	2	0	0	0	2	0
795	0	0	1	1	1	2	2	0	1	0	0	0	1	0	0	0	0	1	1	1	1	0	2	0	0	1	0	1	1	1	1	1	2	1	0	2	1	0	0	0	1	1	1	1	1	0	0	2	0
796	0	0	1	0	0	0	1	0	0	0	1	0	1	0	0	0	0	0	0	2	0	0	2	0	0	0	0	2	0	2	0	0	1	1	1	1	0	0	1	1	0	1	1	2	1	0	0	2	0
797	1	0	0	1	0	1	1	1	2	0	0	0	0	0	0	0	1	0	1	1	1	1	2	0	0	0	0	2	0	1	1	1	0	2	0	2	1	0	1	1	1	0	0	2	1	0	0	1	1
798	0	0	2	1	0	1	1	1	2	0	0	0	0	0	0	0	0	0	0	2	0	0	2	0	0	0	0	1	1	1	0	2	2	0	1	1	2	0	0	1	1	1	1	2	1	0	0	1	0
799	1	0	2	1	0	1	2	1	1	0	0	0	0	0	0	0	0	2	1	0	1	0	2	0	0	1	0	1	0	1	0	1	1	0	2	0	1	0	2	2	0	1	1	2	1	0	0	1	1
800	1	0	2	1	1	2	1	0	1	0	0	1	2	0	0	0	0	0	0	2	0	0	2	0	0	0	1	2	1	2	0	1	1	2	0	2	2	0	0	0	2	0	0	2	0	0	0	2	0
801	0	0	2	0	2	2	1	0	0	0	1	0	1	0	0	0	0	0	0	2	0	0	1	0	0	0	0	2	0	2	1	0	0	2	0	2	1	0	0	0	1	0	2	2	1	0	0	1	1
802	1	0	1	0	0	1	1	0	1	0	1	0	0	0	0	0	0	0	0	2	0	0	0	0	0	0	0	2	0	2	0	0	1	1	1	1	1	1	0	0	1	0	1	2	1	0	0	2	0
803	1	0	2	1	0	1	1	1	2	0	0	2	2	1	1	1	0	1	1	1	1	1	2	0	0	0	1	1	1	2	0	1	0	0	0	2	1	0	1	1	1	1	1	2	1	1	0	1	1
804	0	0	0	0	0	0	0	0	2	0	0	0	0	0	0	0	0	1	1	1	1	0	2	0	0	1	0	2	0	1	1	1	1	0	1	1	1	0	1	1	1	0	0	2	0	2	0	2	0
805	1	0	1	0	0	0	0	0	2	0	0	0	0	0	0	0	0	1	1	1	0	0	2	0	0	0	0	1	1	1	0	1	1	2	0	2	2	0	2	2	0	0	0	0	0	1	0	0	2
806	1	1	1	0	0	0	1	1	2	0	0	0	0	0	0	0	0	2	1	0	0	1	2	0	0	0	0	2	0	1	1	1	2	1	1	1	1	0	2	1	0	0	1	2	2	0	0	2	0
807	1	0	0	0	0	0	1	0	0	1	1	0	0	0	0	0	0	0	0	2	0	0	2	0	0	0	0	2	0	2	0	0	0	2	0	2	2	0	1	1	1	0	1	2	1	0	0	2	0
808	0	0	1	0	0	1	2	1	1	0	1	0	1	0	0	0	0	0	0	2	0	1	2	0	0	0	0	1	2	1	0	1	1	1	1	1	2	0	1	1	1	0	0	2	0	2	0	0	2
809	0	0	1	0	1	1	1	0	1	1	1	0	1	0	0	0	0	2	1	0	0	1	1	1	1	1	1	1	0	0	0	2	2	0	1	1	1	0	0	0	1	0	0	1	0	0	0	0	2
810	1	1	1	0	0	1	1	1	2	0	0	0	1	0	0	0	1	0	1	1	1	1	2	0	0	0	0	2	0	2	1	0	0	2	0	2	1	1	1	1	0	0	0	1	0	0	0	0	2
811	1	1	1	0	0	1	2	1	2	0	0	0	0	0	0	0	0	2	2	0	1	0	1	0	0	0	0	1	0	1	0	1	1	2	1	2	1	1	0	0	1	0	1	2	0	1	0	1	1
812	0	1	1	0	1	1	2	0	1	0	2	0	0	0	0	0	0	0	2	0	1	0	1	1	1	1	0	2	0	0	0	2	1	2	0	2	1	0	1	1	1	0	0	0	0	0	0	0	2
813	1	0	1	0	0	2	2	1	1	0	1	1	2	0	0	0	0	0	0	2	0	1	2	0	0	0	0	1	1	1	0	0	0	2	0	2	1	0	0	0	2	1	1	2	0	0	0	1	1
814	1	0	0	0	0	0	1	1	2	0	0	0	0	0	0	0	0	2	1	1	1	0	1	0	0	0	0	2	0	2	0	0	2	0	2	1	1	1	0	0	1	1	1	2	1	1	0	2	1
815	0	0	0	1	0	1	2	1	1	0	0	0	0	0	0	0	0	0	0	2	1	1	1	0	0	0	0	2	1	1	1	2	2	0	1	0	2	0	0	0	2	1	1	2	1	1	0	1	1
816	1	1	1	1	0	2	1	1	2	0	0	0	1	0	0	0	0	0	0	2	1	0	2	0	0	0	0	2	0	2	2	2	2	0	1	1	1	0	2	2	0	0	0	1	0	1	0	0	0
817	0	0	2	1	0	2	0	0	2	0	0	0	0	0	0	0	0	2	1	0	1	1	2	0	0	0	0	2	1	2	0	1	1	0	2	1	0	1	1	1	0	0	0	1	1	0	0	1	1
818	1	0	2	0	0	0	1	0	1	0	0	0	0	0	0	0	0	2	2	0	0	0	2	0	0	0	0	1	1	1	0	2	2	0	1	1	2	0	0	0	1	1	2	2	0	1	0	0	2
819	1	0	2	0	0	1	1	0	1	0	1	0	2	1	1	1	0	1	0	1	0	1	1	1	1	1	0	2	0	2	0	1	1	1	1	1	1	1	0	1	1	0	0	2	0	1	0	1	0
820	0	0	2	0	0	1	1	1	2	0	0	1	2	0	0	0	0	2	0	1	0	0	2	0	0	0	0	2	1	1	1	1	1	0	1	1	1	0	1	1	0	1	1	2	1	2	0	2	2
821	1	0	1	0	1	1	1	0	1	0	1	0	1	1	1	1	0	0	0	2	0	1	2	0	0	0	0	2	1	2	0	2	2	0	1	1	1	0	0	0	1	0	1	2	1	0	0	2	0
822	0	0	1	0	0	1	2	0	1	0	1	1	1	0	0	0	0	0	0	2	0	0	1	0	0	1	0	2	2	1	2	1	2	2	0	2	1	0	0	0	0	0	1	2	0	0	0	1	1
823	0	0	2	1	0	2	2	0	0	1	2	0	0	0	0	0	0	0	0	2	0	1	2	0	0	0	1	1	0	0	0	1	0	2	0	2	1	1	0	0	0	0	2	2	1	0	0	2	0
824	1	0	1	0	0	0	1	0	1	0	1	0	0	0	0	0	0	0	0	2	0	0	2	0	0	0	0	2	1	2	0	0	2	0	2	1	2	0	2	2	1	1	0	0	1	0	0	1	1
825	1	0	1	1	0	2	1	1	2	0	0	0	0	0	0	0	1	2	2	0	2	0	2	0	0	0	0	1	1	1	0	1	2	2	1	2	1	0	0	0	1	1	0	0	2	0	0	1	2
826	1	0	0	1	0	1	1	0	1	0	0	1	2	1	1	1	0	1	1	1	1	2	2	0	0	0	0	1	0	1	1	1	2	1	1	1	1	1	1	1	0	0	1	2	2	1	0	1	1
827	0	0	2	1	0	1	1	0	2	0	0	0	1	0	0	0	0	0	0	2	0	0	2	0	0	0	0	2	1	1	1	0	2	2	0	2	2	0	1	1	0	1	1	2	0	0	0	2	0
828	1	0	1	1	0	1	1	1	2	0	0	0	1	1	1	1	0	0	1	1	1	0	2	0	0	0	0	2	0	2	0	1	1	1	1	1	1	0	0	0	2	0	0	2	0	0	0	2	0
829	1	0	0	0	0	0	2	0	1	0	1	0	2	1	1	1	0	0	1	1	0	1	2	0	0	0	0	2	1	2	0	2	2	1	1	2	2	0	0	0	2	0	0	2	0	0	0	2	0
830	1	0	2	1	0	2	0	0	2	0	1	0	1	0	0	0	0	1	1	1	0	0	2	0	0	0	0	2	0	2	0	0	0	2	0	2	2	0	1	0	1	0	0	1	0	1	0	2	1
831	1	0	2	1	0	2	2	1	1	1	1	0	0	0	0	0	0	1	1	1	0	0	2	0	0	0	0	2	0	1	0	1	1	1	0	1	2	0	0	0	1	0	1	2	0	1	0	1	1
832	1	0	2	0	2	2	0	0	2	0	0	0	0	0	0	0	0	2	2	0	0	0	2	0	0	0	0	2	1	1	1	2	2	1	1	1	0	1	1	1	0	0	1	1	1	1	0	2	0
833	0	0	2	2	0	2	2	0	1	0	0	0	1	0	0	0	0	0	0	2	0	0	2	0	0	0	0	2	0	2	0	1	1	2	0	2	2	0	1	1	1	0	2	2	0	1	0	0	1
834	1	0	2	1	1	2	2	1	1	0	1	0	0	0	0	0	0	0	0	2	0	0	2	0	0	0	0	1	1	1	0	1	1	0	1	1	2	0	0	0	2	0	1	2	0	0	0	1	1
835	0	0	0	0	0	0	2	1	1	1	1	0	0	0	0	0	0	1	1	1	1	0	2	0	0	1	0	2	0	1	0	1	1	1	1	1	1	0	2	2	0	1	0	1	1	1	0	1	1
836	1	0	1	0	0	1	2	1	1	0	0	0	1	0	0	0	0	0	0	2	0	0	2	0	0	0	0	1	2	0	0	1	1	0	1	1	1	0	2	2	0	0	0	0	0	1	0	1	1
837	1	0	2	0	1	1	1	0	2	1	1	0	1	0	0	0	0	1	2	0	1	0	2	0	0	0	0	1	0	1	1	2	2	0	1	1	1	0	2	2	0	1	1	1	1	1	0	1	1
838	1	1	1	0	0	1	1	1	1	1	0	0	1	0	0	0	0	0	0	2	0	1	2	0	0	0	0	1	0	1	0	2	2	0	1	1	2	0	2	2	0	1	2	2	0	1	0	2	0
839	0	0	2	1	0	2	2	1	1	0	1	0	0	0	0	0	0	0	0	2	0	0	2	0	0	0	0	1	1	1	1	1	1	2	0	2	1	0	0	0	2	0	0	2	0	1	0	1	1
840	0	0	0	1	0	1	0	0	2	0	0	1	1	0	0	0	0	1	1	1	0	0	1	0	0	1	0	2	0	1	0	2	2	0	2	0	1	0	2	2	0	0	0	2	0	0	0	0	2
841	1	0	1	0	0	1	0	0	2	0	0	0	0	0	0	0	0	0	1	1	1	1	2	0	0	0	0	1	2	0	0	1	2	0	1	1	1	0	0	0	1	0	1	2	1	0	0	1	0
842	0	0	0	0	0	0	1	0	1	0	1	1	1	0	0	1	0	1	0	1	0	0	2	0	0	1	0	1	1	1	0	2	2	0	2	0	1	0	0	0	1	1	1	1	1	2	0	1	1
843	1	0	1	0	0	0	1	0	1	0	1	0	0	0	0	0	0	2	2	0	2	1	2	0	0	0	0	1	0	1	1	2	2	0	2	0	2	1	0	0	1	0	0	2	1	2	0	2	0
844	0	0	1	1	0	1	2	0	0	0	0	0	0	0	0	0	0	1	0	1	0	0	2	0	0	0	0	2	0	2	0	1	1	2	1	2	1	0	0	0	2	0	1	2	1	0	0	1	1
845	0	0	1	0	0	1	2	0	0	0	1	1	1	0	0	0	0	1	0	2	0	1	2	0	0	0	0	2	0	2	2	1	1	1	1	1	2	1	0	0	1	0	0	2	2	1	0	2	0
846	0	0	2	0	0	1	2	0	0	1	2	1	1	0	0	1	1	2	1	0	1	0	2	0	0	1	0	2	0	1	0	1	1	1	1	1	1	0	1	1	1	0	0	2	1	0	0	1	1
847	0	0	0	0	0	0	0	0	1	0	1	0	0	0	0	0	1	2	1	0	1	1	2	0	0	0	0	2	1	1	0	1	1	2	0	2	1	0	0	0	1	0	0	0	0	1	0	1	0
848	1	0	0	1	0	1	1	0	1	0	0	0	1	0	0	0	0	1	1	1	1	1	2	0	0	0	1	1	1	2	0	2	2	0	2	0	1	0	2	2	0	1	1	2	1	0	0	1	0
849	0	0	2	1	0	2	1	1	2	0	0	1	2	0	0	1	0	0	0	2	0	0	2	0	0	0	0	1	1	1	0	0	1	1	1	1	1	0	0	0	1	0	1	2	1	0	0	2	1
850	0	0	1	1	0	1	0	0	1	0	0	1	1	0	0	0	0	2	1	0	1	1	2	0	0	0	1	2	0	1	0	1	1	2	0	2	1	1	0	0	0	1	1	1	1	2	0	2	1
851	1	0	2	1	0	2	1	0	1	0	0	0	1	0	0	1	0	1	1	1	0	1	1	1	1	1	0	2	0	2	1	1	1	1	1	1	2	0	1	0	1	0	1	1	1	0	0	0	2
852	1	0	1	0	0	0	1	1	2	0	0	0	1	0	0	0	0	1	1	1	0	0	2	0	0	1	0	2	1	1	0	0	0	2	0	2	1	0	0	0	1	0	0	1	0	1	0	2	0
853	1	0	1	0	0	0	1	0	1	0	0	0	1	0	0	0	0	2	2	0	1	1	2	0	0	0	0	1	2	1	0	1	1	1	1	1	1	0	1	0	1	0	1	1	1	0	0	1	1
854	1	1	1	0	0	1	0	0	2	0	0	1	1	0	0	0	0	1	1	1	0	1	2	0	0	0	0	2	0	2	0	1	0	0	0	2	1	1	0	1	1	0	1	2	1	0	0	0	2
855	1	0	0	1	0	1	2	1	1	0	0	0	1	0	0	0	0	1	0	1	0	0	2	0	0	0	0	2	0	1	1	2	2	1	1	1	2	0	0	0	2	0	0	1	0	1	0	1	1
856	1	1	1	1	0	2	1	1	2	0	0	0	2	1	1	1	0	1	1	1	1	0	1	0	0	0	1	1	0	0	0	1	2	0	2	0	2	0	0	0	1	1	1	2	1	0	0	2	0
857	1	0	1	0	0	1	1	0	1	0	1	1	1	0	0	0	0	1	1	1	1	0	2	0	0	0	0	1	1	1	1	2	2	1	1	1	1	0	0	0	2	0	1	2	1	0	0	2	1
858	1	0	2	0	0	1	1	0	2	0	1	0	1	0	0	0	0	0	0	2	0	0	2	0	0	0	0	2	1	1	2	1	2	2	1	2	1	0	0	0	2	0	0	1	0	1	0	1	1
859	1	0	1	0	0	1	2	0	1	0	0	0	0	0	0	0	0	0	0	1	0	0	2	0	0	0	0	2	1	0	1	1	1	1	1	1	0	0	1	1	0	1	1	2	1	1	0	1	1
860	1	0	1	1	0	2	2	1	1	0	0	2	2	0	0	0	0	2	1	1	1	0	2	0	0	0	0	1	0	1	0	2	2	0	1	1	2	0	1	1	1	0	1	2	2	0	0	0	2
861	0	0	2	0	1	1	2	0	1	1	1	0	1	0	0	1	0	1	1	1	1	0	2	0	0	0	0	1	2	0	0	1	1	1	0	2	1	0	0	0	2	0	0	2	0	0	0	0	2
862	1	0	2	0	0	0	2	0	0	0	0	0	1	0	0	0	0	1	0	1	0	0	2	0	0	0	0	1	1	1	0	2	2	1	0	2	1	0	2	2	0	0	0	2	0	0	0	1	2
863	0	0	2	1	0	2	1	0	1	0	1	1	2	0	0	1	0	1	2	0	1	0	2	0	0	0	0	1	1	1	1	2	2	0	2	0	2	0	1	0	1	0	0	2	1	1	0	1	1
864	0	0	0	0	0	0	2	1	1	0	0	1	0	0	0	0	0	1	2	0	1	0	2	0	0	0	0	2	0	1	1	2	2	0	1	1	0	1	1	1	0	0	1	2	0	0	0	1	1
865	1	0	2	0	0	1	1	1	2	0	0	2	2	0	0	0	0	1	1	1	1	1	2	0	0	0	0	2	1	1	0	2	2	1	1	2	2	0	0	0	1	0	1	1	1	1	0	2	0
866	1	0	1	0	0	0	2	0	0	0	0	0	1	0	0	0	0	1	1	0	0	0	2	0	0	1	0	2	0	1	0	0	0	2	1	1	2	0	1	1	1	0	0	1	0	1	0	1	0
867	0	0	2	0	0	2	0	0	2	0	0	0	1	0	0	0	0	2	0	1	0	0	2	0	0	0	0	1	2	0	1	2	2	0	2	0	1	1	0	0	0	1	1	1	1	2	0	1	1
868	1	0	1	0	1	2	0	0	2	0	0	0	1	0	0	0	0	0	0	2	0	2	2	0	0	0	0	1	2	0	0	0	0	1	2	0	2	0	1	1	1	1	1	1	1	2	0	2	1
869	0	0	1	0	0	1	2	0	0	0	1	0	0	0	0	0	0	2	2	0	1	0	1	0	0	1	0	1	2	0	1	1	1	2	0	2	1	1	0	0	1	0	0	2	0	0	0	0	2
870	0	0	2	1	0	2	1	0	1	0	0	0	0	0	0	0	0	0	0	2	0	1	2	0	0	0	0	2	0	2	0	1	1	2	0	2	1	0	1	0	1	1	1	2	1	0	0	2	0
871	0	0	0	0	0	1	0	0	2	0	0	0	1	0	0	0	0	0	0	2	0	0	2	0	0	0	0	2	0	2	2	1	1	1	0	2	2	0	1	1	1	0	0	0	0	0	0	0	2
872	1	0	1	2	0	2	0	0	1	0	1	0	0	0	0	0	0	0	0	2	0	0	2	0	0	1	0	1	1	0	0	1	1	1	0	2	1	0	1	1	1	0	0	2	0	1	0	1	1
873	0	0	0	1	0	1	1	1	2	0	0	0	0	0	0	0	0	1	1	1	0	1	2	0	0	0	0	1	1	1	0	2	2	0	2	0	2	1	0	0	1	0	1	2	0	0	0	1	1
874	0	0	1	0	0	0	2	0	1	0	1	0	0	0	0	0	0	1	1	1	1	0	0	0	0	0	0	2	0	1	1	1	1	1	0	2	0	1	0	0	1	1	1	1	0	1	0	2	0
875	1	0	2	1	0	1	0	0	1	0	1	0	1	0	0	0	0	1	1	1	1	0	2	0	0	0	0	1	1	1	0	2	2	1	1	1	1	0	0	0	0	0	2	2	0	0	0	1	1
876	0	1	2	0	0	1	1	1	2	0	0	0	0	0	0	0	0	2	1	0	0	0	1	1	1	1	0	2	0	2	0	1	1	1	1	1	2	0	1	1	0	1	1	2	0	0	0	1	1
877	1	0	2	1	0	1	1	1	2	0	0	0	0	0	0	0	0	1	0	2	0	0	2	0	0	0	0	2	0	2	0	0	1	1	0	2	2	0	1	1	1	1	1	2	1	0	0	1	1
878	0	0	2	0	1	2	1	0	0	0	0	1	1	0	0	0	0	0	1	1	0	0	2	0	0	0	0	1	0	1	1	1	2	1	1	1	2	0	2	2	0	1	1	1	0	1	0	1	0
879	0	0	1	0	0	1	1	0	1	0	1	0	0	0	0	0	0	2	0	1	0	1	1	1	1	1	0	1	1	1	1	2	2	1	1	1	2	0	0	0	2	1	1	1	1	0	0	2	0
880	0	0	1	1	0	1	1	1	2	0	0	1	1	0	0	0	0	1	0	1	0	1	1	1	1	1	0	2	2	1	0	1	1	1	1	1	1	2	0	0	0	0	0	1	0	0	0	1	0
881	0	0	1	1	0	1	0	0	2	0	0	1	1	0	0	0	0	0	0	2	0	0	2	0	0	0	0	2	0	2	0	2	2	0	1	1	1	0	1	1	1	0	1	1	1	1	0	2	0
882	1	0	0	0	0	0	2	0	0	0	1	1	1	0	0	0	0	0	0	2	0	1	2	0	0	0	0	2	1	1	0	2	2	0	1	1	2	0	1	1	0	2	2	2	1	1	0	2	0
883	1	0	1	0	0	1	2	1	2	0	1	1	2	0	0	0	0	0	1	1	1	2	1	1	1	1	0	2	1	1	0	0	0	2	0	1	1	1	1	1	0	0	0	2	1	1	0	1	1
884	1	0	0	0	0	0	1	0	1	1	1	0	0	0	0	0	0	1	0	1	0	0	0	0	0	0	0	2	1	1	2	2	2	1	1	1	1	0	1	1	1	0	1	2	1	0	0	0	2
885	1	0	2	0	0	1	2	1	1	0	0	0	0	0	0	0	1	2	1	0	1	0	2	0	0	0	0	2	0	2	1	1	1	0	1	1	1	1	0	0	0	0	1	1	0	1	0	0	2
886	0	0	2	1	0	1	0	0	2	0	0	1	1	0	0	0	0	0	1	1	1	0	2	0	0	0	0	2	1	1	1	2	2	0	1	1	1	0	0	0	1	0	1	2	0	0	0	1	1
887	1	1	1	0	0	1	1	1	2	0	0	1	2	0	0	0	0	1	1	1	1	0	2	0	0	0	0	2	1	1	1	1	1	1	0	2	1	0	1	0	1	0	1	2	1	0	1	2	0
888	0	0	2	0	0	1	1	0	1	0	0	1	1	0	0	0	0	0	1	1	1	0	1	0	0	0	0	1	1	1	1	2	2	0	1	1	2	0	0	1	1	0	0	1	0	0	0	1	0
889	0	0	1	0	0	0	2	1	1	0	0	1	0	0	0	0	0	1	1	1	0	1	1	1	1	1	0	2	1	1	2	1	1	0	2	1	2	0	0	0	2	1	1	1	1	0	0	2	0
890	0	0	0	1	0	1	1	1	2	0	0	1	1	0	0	1	0	0	0	2	0	1	2	0	0	0	0	2	0	2	0	2	2	1	1	2	1	0	1	1	0	0	0	1	0	0	0	2	0
891	1	1	1	0	1	2	1	1	2	0	0	1	2	0	0	0	0	0	0	2	0	0	2	0	0	0	0	2	1	2	0	1	0	0	1	1	1	1	0	0	1	1	1	1	0	0	0	2	1
892	1	0	2	1	0	1	1	0	1	0	0	1	1	0	0	1	0	1	1	1	1	0	2	0	0	0	0	2	0	1	1	2	2	0	1	1	1	0	1	1	1	1	1	2	1	0	0	0	2
893	1	0	1	0	1	1	2	0	0	0	2	0	1	0	0	0	1	2	2	0	2	1	2	0	0	0	1	2	0	1	0	1	1	2	0	2	1	0	0	0	0	0	0	1	0	0	0	1	1
894	0	0	1	0	0	1	1	0	1	0	1	1	1	0	0	0	0	1	2	0	1	1	2	0	0	0	0	2	0	1	0	1	2	1	2	1	2	0	2	2	0	1	1	1	1	1	0	1	1
895	1	1	2	1	0	1	2	0	0	0	2	1	2	0	0	0	0	0	0	2	0	0	2	0	0	0	0	1	0	1	0	2	2	2	0	2	0	0	1	1	1	1	1	1	1	1	0	1	1
896	0	0	1	1	0	1	1	0	1	0	1	0	1	0	0	0	0	0	0	2	0	0	2	0	0	1	0	1	1	1	0	2	2	1	1	1	1	0	0	0	2	0	0	2	0	0	0	0	2
897	0	0	2	0	1	1	2	0	0	0	0	0	0	0	0	0	0	1	1	1	0	0	2	0	0	0	0	1	1	1	0	1	1	0	1	1	2	0	0	1	1	0	2	2	1	0	0	0	2
898	1	0	2	0	1	2	1	0	2	0	1	1	1	0	0	0	1	2	1	0	1	0	1	0	0	0	0	2	0	1	0	2	2	2	0	2	2	0	0	0	2	1	1	2	1	1	0	1	1
899	0	0	1	0	0	2	2	1	1	0	0	0	0	0	0	0	0	2	1	0	1	0	2	0	0	1	0	1	2	1	0	1	1	1	0	2	0	1	1	1	0	0	0	1	1	1	0	2	1
900	1	0	1	0	1	2	1	1	2	0	0	0	1	0	0	0	0	2	2	0	0	1	2	0	0	0	0	2	0	2	0	0	0	0	1	1	1	0	1	1	1	0	1	2	1	0	0	1	1
901	0	0	0	0	0	1	0	0	2	0	1	0	0	0	0	0	1	1	0	2	0	0	2	0	0	0	0	2	1	1	2	1	1	1	1	1	1	0	0	0	1	1	0	1	1	1	0	1	1
902	1	0	1	0	0	1	0	0	2	0	0	0	2	0	0	0	0	0	0	2	0	0	2	0	0	0	0	2	0	2	0	0	0	2	0	1	2	0	1	1	1	1	1	2	1	1	0	2	0
903	0	0	1	1	0	1	2	1	2	0	1	0	0	0	0	0	0	0	0	2	0	0	1	0	0	0	0	2	1	2	1	1	2	1	1	1	1	0	0	0	1	1	1	2	1	0	0	1	2
904	1	0	2	0	0	1	0	0	2	0	0	0	0	0	0	0	0	2	1	0	0	0	2	0	0	2	0	1	1	1	1	0	2	0	2	1	1	1	0	0	1	0	0	2	2	1	0	2	0
905	1	0	2	1	1	2	0	0	1	0	1	0	1	0	0	0	0	0	0	2	0	0	1	0	0	1	0	2	0	1	0	1	1	1	0	1	1	0	0	0	1	2	2	2	2	1	0	1	1
906	1	0	1	0	0	0	1	1	2	0	0	0	1	0	0	1	0	0	0	2	0	1	2	0	0	0	0	1	1	1	0	1	1	1	1	1	1	1	0	0	1	1	1	2	1	1	0	2	1
907	1	0	2	1	1	2	1	0	0	1	1	1	2	0	0	0	0	0	1	1	1	1	1	0	0	0	0	1	2	0	1	2	2	1	1	1	1	0	2	2	0	0	0	2	0	2	0	2	0
908	0	0	1	0	0	0	0	0	2	0	0	0	1	0	0	0	0	1	1	1	1	1	2	0	0	0	0	2	0	1	1	1	1	2	0	2	1	0	0	0	0	0	1	2	1	0	0	2	0
909	0	0	1	1	0	1	0	0	2	0	0	0	0	0	0	0	1	1	1	1	0	1	2	0	0	0	0	2	1	2	0	0	1	1	0	2	1	1	0	0	0	0	1	2	0	0	0	1	1
910	1	0	1	0	1	1	1	0	1	1	1	0	1	1	1	1	0	1	1	1	1	0	2	0	0	1	0	1	1	1	0	2	2	0	1	1	1	0	0	0	2	0	1	1	1	0	0	2	0
911	1	0	1	1	0	1	1	1	2	0	0	0	0	0	0	0	0	0	1	1	1	0	2	0	0	0	0	1	1	1	0	0	0	2	0	2	1	0	0	0	2	1	1	1	0	1	0	2	0
912	0	0	1	1	0	1	2	0	1	0	1	0	0	0	0	0	0	2	2	0	0	0	2	0	0	0	0	2	0	2	0	1	1	1	0	2	1	0	0	0	1	0	0	1	0	1	0	1	1
913	0	0	0	0	0	0	1	0	2	0	1	0	1	0	0	0	0	0	0	2	0	0	2	0	0	0	0	2	0	2	1	0	0	2	0	2	2	0	2	2	0	1	1	2	0	0	0	0	2
914	0	0	2	0	1	1	2	1	1	0	0	0	0	0	0	0	0	0	0	2	0	1	2	0	0	0	0	2	1	1	0	2	2	1	0	2	1	0	0	0	1	0	0	2	0	1	0	0	2
915	1	0	0	0	0	0	2	0	1	0	0	0	0	0	0	0	0	1	1	1	0	1	2	0	0	0	0	2	2	2	0	2	2	0	1	1	1	2	0	0	0	0	1	2	0	0	0	1	1
916	1	0	0	0	1	1	2	1	1	0	1	1	2	0	0	0	0	0	1	1	1	1	2	0	0	0	0	2	2	1	1	1	1	1	0	2	2	0	1	1	1	1	1	1	1	1	0	2	1
917	1	0	1	0	0	0	1	0	1	0	0	0	1	0	0	0	0	1	0	1	0	0	2	0	0	1	0	2	0	2	0	0	0	1	1	1	1	1	0	0	0	0	0	2	0	1	0	1	1
918	1	0	0	1	0	1	0	0	2	0	0	0	0	0	0	0	0	0	0	2	0	0	2	0	0	0	0	2	0	2	2	2	2	0	1	1	2	0	1	1	1	0	0	2	0	1	1	2	0
919	0	0	1	0	0	1	2	0	0	0	1	1	1	0	0	0	0	1	1	1	1	0	1	0	0	1	1	2	2	1	1	1	1	1	0	2	1	0	0	0	1	0	0	2	1	1	0	2	0
920	1	0	2	1	0	2	1	0	2	0	0	1	1	0	0	0	0	0	0	1	0	0	2	0	0	0	0	2	0	2	0	2	2	2	0	2	1	0	2	2	0	1	0	1	1	1	0	2	1
921	0	0	1	1	0	1	1	0	1	0	0	1	1	0	0	0	0	0	1	1	1	0	2	0	0	0	0	2	2	1	2	1	1	2	1	1	1	1	0	1	1	0	0	1	0	1	0	2	0
922	1	0	1	0	0	1	1	1	2	0	0	1	2	0	0	0	0	1	0	1	0	0	2	0	0	0	0	2	0	1	1	1	1	0	0	1	2	0	1	1	1	2	1	2	1	0	0	1	1
923	1	0	2	1	0	2	0	0	2	0	0	0	1	0	0	0	0	2	2	0	1	0	1	0	0	0	0	1	1	1	0	1	1	0	1	1	2	0	0	0	2	1	1	1	1	0	0	2	0
924	1	0	2	1	0	1	1	0	2	0	0	0	2	1	1	1	0	2	0	2	0	1	2	0	0	0	0	2	0	2	0	2	2	0	1	1	1	0	0	0	2	0	1	2	1	0	0	2	1
925	1	0	1	0	0	1	0	0	2	0	0	0	0	0	0	0	0	0	0	2	0	1	2	0	0	0	0	1	1	1	0	1	1	1	0	2	1	1	1	1	1	0	0	1	1	1	0	1	1
926	1	0	2	1	0	1	2	0	1	0	1	0	0	0	0	0	0	0	1	1	1	1	2	0	0	0	0	1	0	1	0	1	2	1	2	1	2	0	1	1	1	1	1	2	1	1	0	2	1
927	0	0	1	0	0	1	1	0	1	0	0	0	0	0	0	0	0	2	0	0	0	0	2	0	0	0	0	1	2	1	0	1	1	2	0	2	1	0	0	0	1	0	0	2	0	0	0	1	1
928	1	0	2	1	0	2	1	1	2	0	0	0	0	0	0	0	0	1	1	1	1	0	2	0	0	0	1	2	1	0	0	2	2	2	0	2	1	0	0	0	1	0	0	0	0	1	0	1	0
929	1	0	1	0	1	1	2	1	1	0	1	0	0	0	0	0	0	1	1	1	1	0	1	0	0	0	0	2	0	2	0	2	2	0	1	1	2	1	0	0	1	1	1	2	1	2	0	2	0
930	1	0	0	0	0	0	2	1	1	0	0	1	1	0	0	0	0	0	0	2	0	0	2	0	0	0	1	2	0	1	1	1	1	2	0	2	1	0	0	0	1	1	1	2	1	0	0	1	1
931	0	0	2	1	0	1	0	0	1	0	1	0	1	0	0	0	0	1	0	0	0	0	2	0	0	1	0	2	1	1	2	1	1	2	0	2	1	0	1	1	1	0	0	2	0	0	0	0	2
932	0	0	1	0	0	0	2	0	0	0	0	0	0	0	0	0	0	0	0	2	0	0	2	0	0	0	0	2	0	2	0	2	2	0	1	1	1	1	0	0	0	0	0	2	0	1	0	1	1
933	1	0	2	1	1	2	2	1	1	0	0	0	0	0	0	0	1	1	1	1	1	0	2	0	0	0	0	2	1	2	0	0	1	2	0	2	1	0	0	0	1	0	0	1	0	0	0	0	2
934	1	0	1	1	0	1	1	0	1	0	1	1	0	0	0	0	0	1	1	1	0	0	2	0	0	0	0	1	0	1	0	1	1	1	0	2	1	0	1	1	1	0	2	2	1	0	0	2	0
935	0	0	1	0	0	0	1	1	2	0	0	0	0	0	0	0	0	1	1	1	1	1	2	0	0	0	0	1	1	1	0	0	0	1	1	1	2	0	0	0	2	1	0	1	1	0	0	1	1
936	1	0	1	1	0	1	0	0	2	0	0	1	2	0	0	0	0	1	0	1	0	0	1	0	0	0	0	1	1	1	0	1	1	1	1	1	2	0	0	1	1	0	0	0	0	1	0	2	0
937	0	0	1	0	0	1	1	1	2	0	0	1	1	1	1	1	0	1	1	1	1	0	2	0	0	0	0	1	1	0	0	0	1	2	0	2	1	0	0	0	1	0	1	2	1	1	0	1	1
938	0	0	0	0	0	1	2	1	1	0	0	1	2	0	0	0	0	1	1	1	0	0	2	0	0	0	0	1	0	1	1	1	1	2	2	1	1	2	0	0	0	0	0	0	2	2	0	0	2
939	1	0	2	0	1	2	1	0	1	0	0	1	2	0	0	0	0	1	1	1	1	0	2	0	0	0	0	2	1	1	0	1	1	0	2	1	2	1	0	0	1	0	0	0	0	1	0	1	2
940	0	0	2	1	1	2	2	0	1	0	0	0	0	0	0	0	0	2	0	1	0	0	2	0	0	0	0	2	0	2	1	1	2	1	0	2	2	0	2	2	1	0	0	1	0	0	0	2	1
941	0	0	1	0	0	1	2	0	0	0	0	0	0	0	0	0	0	0	0	2	0	0	2	0	0	0	0	2	0	2	2	1	1	1	1	1	1	1	0	0	0	0	0	1	0	0	0	1	1
942	1	0	0	0	0	1	1	0	2	0	0	2	2	0	0	0	0	0	1	1	1	0	2	0	0	0	0	2	0	2	2	1	2	1	1	1	2	0	2	2	1	0	0	1	0	1	0	0	1
943	1	0	2	1	1	2	0	0	2	0	0	1	2	0	0	0	0	1	1	1	1	1	2	0	0	0	0	2	0	2	0	1	1	1	0	2	2	0	0	0	2	0	0	2	0	1	0	0	1
944	0	0	2	1	0	2	0	0	2	0	0	0	0	0	0	0	0	0	0	2	0	0	0	0	0	1	0	1	0	1	0	2	2	2	0	2	1	0	1	1	1	2	2	2	2	1	0	2	1
945	1	0	2	0	1	1	1	0	1	0	0	0	0	0	0	0	0	2	1	1	1	0	2	0	0	1	1	2	2	1	1	1	1	1	1	1	1	0	1	1	0	1	1	1	1	2	0	0	2
946	1	0	1	0	1	1	2	1	1	0	0	1	1	0	0	0	0	1	1	1	1	0	2	0	0	1	1	2	1	0	1	0	2	1	0	2	1	0	1	1	1	1	2	2	1	0	0	1	1
947	0	0	1	0	1	1	1	0	1	0	0	0	1	0	0	0	0	0	0	2	0	2	1	1	1	1	0	2	1	2	0	2	2	1	1	1	0	0	1	1	0	1	1	2	1	1	0	0	2
948	0	0	1	0	0	0	1	1	2	0	0	0	0	0	0	0	0	2	1	0	1	1	1	1	1	1	0	2	0	2	1	0	1	2	0	2	1	0	1	1	0	0	0	2	0	1	0	2	1
949	0	0	1	0	0	1	1	0	2	1	0	0	0	0	0	0	0	2	1	0	0	0	1	0	0	0	0	2	1	1	0	2	2	0	2	0	1	0	1	1	1	1	1	2	1	0	0	1	1
950	1	0	1	0	0	0	1	1	1	1	0	1	1	0	0	1	0	1	1	1	0	0	2	0	0	0	0	2	0	2	0	2	2	1	2	2	1	0	1	1	1	0	0	2	1	1	0	2	0
951	1	0	2	0	2	2	1	0	1	0	0	1	2	0	0	0	1	2	0	1	0	0	2	0	0	0	0	1	1	1	0	1	1	1	1	1	1	0	2	2	0	1	1	1	1	0	0	2	0
952	1	0	0	0	0	0	0	0	2	0	0	1	1	0	0	0	0	1	1	1	1	0	2	0	0	0	0	2	1	1	1	0	2	1	0	2	1	0	0	0	1	1	1	2	1	0	0	1	0
953	0	0	1	0	0	0	1	1	2	0	0	0	1	0	0	0	0	1	1	1	0	0	2	0	0	1	0	1	1	1	0	2	2	2	1	1	1	0	1	1	1	0	1	2	1	0	0	1	1
954	1	0	1	0	0	1	2	1	1	0	0	1	1	0	0	0	0	1	0	1	0	0	2	0	0	0	0	2	1	0	1	1	2	1	0	2	2	0	1	1	1	0	0	1	0	0	0	1	1
955	1	0	2	0	0	1	1	1	2	0	0	1	1	0	0	0	0	0	0	2	0	0	1	0	0	0	0	1	1	1	0	2	2	2	0	2	1	1	1	1	1	1	1	2	2	0	0	2	0
956	0	0	2	0	1	1	2	1	1	0	0	0	1	0	0	0	0	1	1	1	1	0	2	0	0	0	1	1	1	2	0	0	0	2	0	2	0	1	1	1	0	1	1	1	1	1	0	1	1
957	1	0	2	1	0	2	1	0	2	0	1	0	0	0	0	0	0	0	0	2	0	0	1	1	1	1	0	2	0	1	0	2	2	2	0	2	1	0	0	0	2	0	2	2	1	0	0	1	0
958	0	0	2	0	0	0	2	0	1	0	1	1	2	0	0	0	0	0	1	1	1	0	2	0	0	0	0	2	1	2	1	1	1	1	1	1	1	0	0	0	1	0	0	1	0	0	0	2	1
959	1	0	1	1	0	1	2	0	2	0	0	1	1	0	0	0	0	0	0	2	0	0	2	0	0	0	0	0	2	0	0	2	2	1	1	2	0	1	0	0	0	0	2	2	1	0	0	1	1
960	0	0	1	0	0	0	0	0	2	0	0	0	0	0	0	0	0	2	1	0	1	0	2	0	0	1	0	2	1	2	0	1	1	2	1	1	1	0	1	1	1	1	1	2	1	1	0	2	0
961	0	0	1	1	1	2	1	1	2	0	0	0	2	0	0	0	0	0	0	2	1	0	2	0	0	1	0	2	1	0	1	2	2	0	2	0	1	0	0	0	0	1	2	2	0	1	0	1	0
962	0	0	1	1	1	2	2	1	1	0	0	0	0	0	0	0	0	1	1	1	0	0	1	0	0	0	0	2	1	1	1	0	0	1	1	1	2	0	0	0	2	1	1	2	1	1	0	2	1
963	0	1	1	0	0	1	1	0	1	0	0	0	1	0	0	0	0	2	2	0	0	0	2	0	0	0	0	2	1	2	0	0	0	2	0	2	1	0	1	1	1	0	0	2	1	1	0	1	2
964	1	1	1	0	0	1	1	0	1	0	1	0	1	0	0	1	0	1	1	1	1	0	1	0	0	0	0	2	1	2	0	2	2	2	0	2	1	0	0	0	1	0	2	2	0	1	0	2	0
965	1	0	2	0	1	2	0	0	2	0	0	1	1	0	0	0	0	2	0	1	0	0	2	0	0	0	0	1	1	0	0	1	2	2	1	2	1	0	0	0	1	0	0	0	0	0	0	0	2
966	1	0	1	0	0	0	1	1	2	0	0	0	0	0	0	0	1	2	1	0	1	1	2	0	0	0	0	2	0	2	1	2	1	1	0	2	1	1	0	0	1	0	1	2	1	0	0	2	0
967	1	0	2	1	0	2	0	0	2	0	0	0	1	1	1	1	0	2	0	1	0	0	1	0	0	0	0	1	1	1	1	1	1	1	0	2	2	0	1	1	1	0	0	1	0	0	0	1	1
968	0	0	2	0	0	2	1	1	2	0	0	0	2	0	0	1	0	0	0	1	0	0	2	0	0	0	0	2	1	1	2	1	1	2	2	0	2	0	0	0	2	0	0	2	0	2	0	2	0
969	0	0	2	0	0	1	1	0	1	0	1	1	1	1	1	1	0	0	0	2	1	0	1	0	0	0	0	2	2	2	0	1	1	2	0	2	2	0	1	1	1	1	1	2	1	0	0	1	0
970	1	0	1	1	0	1	1	0	1	0	1	0	0	0	0	0	0	1	0	1	0	1	2	0	0	0	0	2	1	1	1	2	2	0	1	1	1	0	0	0	2	0	2	2	0	1	0	2	0
971	0	0	1	1	0	2	2	1	1	0	0	1	1	0	0	0	0	1	1	1	0	0	0	0	0	0	0	2	2	1	1	0	0	1	2	0	1	0	0	0	2	0	0	0	0	1	0	2	0
972	0	0	0	0	0	0	2	0	1	0	0	0	1	0	0	0	0	2	1	0	0	0	2	0	0	1	0	2	0	2	2	1	1	1	0	2	1	0	0	0	1	0	0	1	0	0	0	2	0
973	1	0	1	1	0	2	1	0	2	0	1	1	2	0	0	0	0	2	1	1	1	1	2	0	0	0	0	2	0	2	0	1	1	1	1	1	2	0	0	0	2	0	0	2	0	1	0	0	2
974	0	0	0	1	0	1	0	0	2	0	1	0	1	1	1	1	0	1	0	2	0	1	1	1	1	1	0	2	2	1	0	1	1	2	0	2	1	1	1	1	0	1	1	1	1	0	0	1	1
975	1	0	1	0	0	0	1	0	1	0	1	0	0	0	0	0	0	1	2	0	1	0	2	0	0	0	0	1	1	1	1	1	1	2	2	1	1	0	0	0	1	1	1	1	0	1	0	2	1
976	1	0	0	0	0	0	2	0	1	0	0	0	1	0	0	0	0	1	0	2	0	1	2	0	0	0	0	1	1	1	0	0	0	2	0	2	1	1	0	0	0	1	1	1	1	1	0	2	0
977	1	0	1	0	0	1	2	1	1	0	1	1	1	0	0	0	0	0	0	1	0	0	2	0	0	0	0	2	0	2	0	0	0	2	0	2	1	0	0	0	2	0	0	2	1	1	0	2	1
978	1	0	1	0	0	1	1	0	2	0	0	1	1	0	0	0	0	0	1	1	1	1	2	0	0	0	0	2	1	2	0	1	1	2	2	0	1	0	2	2	0	0	0	2	0	0	0	1	1
979	1	0	2	0	0	1	0	0	2	0	0	2	2	0	0	0	0	1	1	1	1	0	2	0	0	0	0	2	0	2	0	1	2	2	0	2	2	0	0	0	2	1	1	2	1	0	0	1	2
980	0	0	2	0	1	2	0	0	1	0	1	0	1	0	0	0	0	0	2	0	1	0	2	0	0	0	0	2	2	1	1	1	1	1	0	2	2	0	2	2	1	0	1	2	0	1	0	0	2
981	1	0	2	1	0	1	1	0	2	0	0	0	0	0	0	0	0	1	1	1	1	1	2	0	0	0	0	2	0	1	1	0	1	1	1	1	1	0	1	1	1	1	1	1	1	1	0	2	0
982	0	0	2	1	0	1	0	0	1	0	0	1	1	0	0	1	0	0	2	0	1	0	2	0	0	1	0	1	1	1	0	1	1	2	1	2	2	1	0	0	1	0	1	2	1	0	0	1	1
983	1	0	2	0	2	2	0	0	2	0	0	1	1	0	0	0	0	1	0	1	0	0	2	0	0	0	0	2	1	2	0	2	2	0	1	1	1	1	0	0	0	1	0	1	1	1	0	0	2
984	0	1	1	0	0	1	1	0	2	0	0	0	1	0	0	0	0	1	1	1	1	1	0	0	0	1	0	2	0	2	0	0	0	2	0	2	1	0	0	0	2	0	1	2	1	0	0	1	0
985	0	0	1	0	0	1	2	0	0	0	0	0	0	0	0	0	0	0	1	1	1	1	2	0	0	0	0	2	0	2	0	2	2	0	1	1	2	0	1	1	1	0	1	2	0	0	0	2	2
986	0	0	1	1	0	1	0	0	2	0	0	0	0	0	0	0	0	1	1	1	1	0	2	0	0	0	0	1	0	1	0	2	2	0	2	0	2	0	0	0	2	0	0	2	0	1	0	1	1
987	0	0	2	0	0	1	1	1	2	0	0	1	2	0	0	0	0	1	1	1	1	0	1	1	1	2	0	2	1	1	1	2	2	1	1	2	1	0	0	0	1	0	0	2	0	0	1	1	0
988	0	0	2	1	0	2	2	0	0	0	2	1	2	0	0	0	1	2	1	1	1	0	1	0	0	0	0	2	0	2	1	1	1	1	0	2	1	0	0	0	0	2	2	2	2	1	0	1	1
989	0	1	2	0	0	1	2	1	1	0	1	1	1	0	0	1	1	2	1	1	0	1	2	0	0	1	0	2	1	1	0	1	1	2	2	0	2	0	0	0	2	1	0	0	2	0	0	2	0
990	0	0	0	1	0	1	1	0	1	0	0	0	0	0	0	0	0	1	1	1	1	1	0	1	1	1	0	1	1	0	0	2	2	0	1	1	2	0	2	2	0	1	1	1	1	1	0	1	1
991	0	0	2	0	0	2	2	0	0	0	1	0	1	0	0	0	0	0	1	1	1	0	1	0	0	0	0	1	1	1	0	2	1	1	0	2	2	0	1	1	0	1	1	1	1	1	0	1	1
992	1	0	2	0	1	1	2	0	1	0	0	0	1	0	0	0	0	0	0	2	1	1	2	0	0	1	1	1	1	2	0	2	2	0	1	1	2	0	1	1	1	0	0	2	0	0	0	1	1
993	1	0	2	0	0	1	1	0	1	1	1	0	0	0	0	0	0	1	1	1	0	0	1	0	0	0	0	0	1	0	0	1	2	0	1	1	1	0	1	1	1	0	0	1	0	1	0	0	1
994	0	0	1	1	0	1	1	1	2	0	0	0	0	0	0	0	0	2	0	1	0	0	1	0	0	0	0	1	0	1	0	0	0	2	0	2	1	0	1	1	1	0	1	1	0	1	0	1	1
995	0	0	1	0	0	1	2	0	0	0	2	0	1	0	0	0	0	0	0	2	0	1	2	0	0	0	0	1	1	1	0	1	1	2	0	2	2	0	0	0	1	0	0	1	0	1	0	2	0
996	0	0	1	1	1	2	0	0	2	0	0	1	2	1	1	1	0	0	0	2	0	0	0	0	0	1	1	1	1	2	0	0	1	2	0	2	1	0	0	0	0	0	0	1	0	0	0	2	0
997	0	0	1	0	0	1	2	0	0	0	1	2	2	0	0	0	0	1	2	0	2	0	2	0	0	0	0	2	0	2	1	1	1	1	1	1	1	1	0	0	1	0	2	2	1	0	0	1	1
998	0	0	1	0	0	1	1	0	2	0	0	0	0	0	0	0	0	1	1	1	0	0	1	0	0	1	0	2	1	1	2	1	1	2	0	2	2	0	0	0	2	1	2	2	1	0	0	2	0
999	0	0	1	1	0	1	1	1	2	0	0	0	1	0	0	0	0	2	1	1	1	0	2	0	0	0	0	2	1	2	0	1	2	1	1	1	2	1	0	0	0	1	1	1	1	0	0	2	0
1000	0	0	1	1	0	1	0	0	2	0	0	0	0	0	0	0	0	2	0	2	0	1	1	1	1	1	0	2	1	2	0	0	1	2	0	2	2	0	0	0	2	0	0	0	0	0	0	1	1
[truncated: 252 more columns]
