# Supplementary material for: KNN-MDR: a learning approach for improving interactions mapping performances in genome wide association studies
Source: BMC Bioinformatics. 2017 Mar 21;18:184. doi: 10.1186/s12859-017-1599-7 (PMC5361736; doi:10.1186/s12859-017-1599-7)
Supplement: Supplementary file 6 — The data set(s) supporting the results of Table 4. (ZIP 7095 kb) [file 12859_2017_1599_MOESM6_ESM.zip › 100 simulations/S87/mkallsimul.dat]

1	0	0	0	0	0	0	1	0	2	2	0	0	0	0	0	0	0	1	0	0	0	0	1	0	1	0	0	2	2	2	0	1	1	0	0	2	1	0	2	2	0	0	0	0	0	0	0	2	0
2	0	0	0	0	0	0	1	0	1	1	0	0	1	0	0	0	1	1	0	0	0	1	0	0	0	1	0	2	2	2	0	1	1	0	0	2	1	0	0	0	0	1	0	0	2	0	0	2	0
3	0	0	0	0	0	1	1	0	0	0	2	0	1	0	0	1	0	1	0	0	0	0	1	1	1	0	0	2	2	1	1	2	2	0	0	1	0	0	0	0	0	1	1	0	1	1	0	1	1
4	0	0	0	0	0	0	2	0	1	1	0	1	1	0	0	0	2	0	0	0	0	1	1	1	1	1	0	2	2	2	0	1	1	0	0	1	1	0	2	2	1	1	1	1	1	2	0	2	0
5	0	0	2	0	1	0	2	0	0	0	1	1	2	1	1	0	1	1	1	1	0	0	2	0	0	2	0	2	1	1	1	2	1	1	0	1	2	2	0	0	0	1	0	0	1	1	0	1	1
6	1	0	0	0	0	0	2	0	2	2	0	1	1	1	1	0	1	1	0	0	0	1	2	0	0	1	0	2	2	2	0	2	2	0	0	0	0	0	1	1	0	0	0	0	0	0	0	2	0
7	1	0	0	0	0	1	1	0	1	1	1	0	0	0	0	0	1	0	1	1	1	0	2	0	0	1	0	2	2	1	2	2	2	0	0	1	2	1	1	0	2	0	0	1	0	1	0	1	0
8	1	0	0	0	0	0	1	0	1	1	1	0	0	0	0	0	2	1	1	1	0	0	2	0	0	1	1	2	1	0	1	1	1	1	1	2	2	1	0	0	1	0	0	1	0	0	1	2	0
9	1	0	0	0	0	0	2	1	0	1	1	0	1	1	1	0	0	0	0	0	0	1	2	0	0	0	0	0	1	0	1	1	1	0	0	2	1	0	0	0	0	0	0	0	0	0	0	2	0
10	0	0	0	0	0	0	2	0	1	1	0	0	0	0	0	0	0	1	1	1	1	0	0	0	0	1	0	2	2	2	0	2	1	2	0	2	2	0	2	1	1	0	0	0	1	0	0	0	2
11	0	1	1	0	1	0	2	1	0	1	0	0	0	0	0	0	2	1	1	1	1	0	0	0	0	1	0	2	1	1	2	1	1	0	0	2	1	0	0	0	0	1	1	0	1	0	0	1	1
12	1	0	0	0	0	1	2	1	0	1	0	1	2	1	1	0	2	1	1	1	0	0	2	0	1	0	0	1	2	1	0	2	2	0	0	1	1	0	0	0	0	0	0	0	0	0	0	2	0
13	1	0	0	0	0	1	1	0	0	0	1	1	1	1	1	0	0	2	1	1	0	0	2	0	1	2	0	2	2	2	0	1	1	1	1	1	2	0	0	0	0	0	0	0	1	0	0	2	0
14	1	0	0	0	0	1	2	0	2	2	0	0	2	1	1	0	1	1	1	1	1	0	2	0	0	1	0	1	2	1	0	1	1	0	0	1	2	0	1	1	0	1	1	0	1	2	0	1	0
15	1	0	0	0	0	0	2	1	0	1	0	1	1	1	1	0	1	0	1	1	1	0	1	0	0	0	1	1	1	0	1	1	0	2	2	2	2	0	0	0	0	0	0	0	0	0	0	2	0
16	1	0	0	0	0	0	2	0	0	0	1	0	0	0	0	0	2	2	2	2	0	0	2	0	0	0	0	2	1	1	2	1	1	1	1	1	0	0	0	1	0	1	0	0	0	1	0	2	0
17	0	0	0	0	0	1	0	0	0	0	2	1	0	0	0	0	1	2	0	0	0	0	2	0	0	0	0	2	0	0	2	2	2	0	0	2	1	0	1	1	0	0	0	1	1	0	0	0	0
18	0	0	1	0	0	0	1	0	0	0	1	0	2	1	1	0	1	1	1	1	0	0	2	0	0	2	0	2	2	1	2	1	0	2	2	2	1	0	1	1	1	1	1	0	1	2	0	2	0
19	1	0	0	0	0	0	1	0	0	0	1	0	0	0	0	0	0	0	1	1	1	0	2	0	0	1	0	1	2	1	1	1	1	2	1	2	2	0	1	1	0	0	0	1	0	1	0	1	0
20	1	0	0	0	0	0	2	0	2	2	0	1	1	1	1	0	1	1	1	1	0	1	1	1	1	1	0	2	2	2	0	1	0	1	0	2	1	1	0	0	0	0	0	0	0	0	0	1	1
21	1	0	0	0	0	0	1	0	0	0	1	1	1	1	1	0	2	0	0	0	0	0	2	0	0	1	0	2	2	2	0	1	1	0	0	1	2	0	2	2	0	0	0	0	0	0	0	2	0
22	1	0	1	0	0	0	1	0	1	1	0	0	0	0	0	0	0	2	0	1	0	2	2	0	0	0	1	1	2	0	0	1	1	0	0	2	0	0	0	0	0	1	1	0	1	2	0	1	1
23	0	0	1	1	1	1	1	0	0	0	1	0	0	0	0	1	1	0	2	1	1	0	2	0	1	0	0	1	2	1	0	1	0	1	0	1	0	0	0	0	0	1	1	0	1	2	0	1	0
24	1	0	0	0	0	0	2	1	1	2	0	1	1	1	1	0	2	0	0	1	0	1	2	0	0	2	0	1	2	0	0	1	1	0	0	2	1	0	0	0	0	0	0	0	1	0	0	1	1
25	0	0	1	0	0	0	2	0	0	0	0	0	1	0	1	0	0	2	1	1	0	1	0	0	1	0	0	2	1	1	1	0	0	1	2	2	2	0	2	2	1	1	1	0	0	0	0	2	0
26	1	0	1	0	0	0	2	0	1	1	1	0	0	0	0	0	1	2	2	2	2	1	1	1	1	1	0	2	2	2	0	1	1	0	0	2	1	0	1	1	0	0	0	0	0	0	0	1	0
27	1	0	0	0	0	0	2	0	2	2	0	0	2	0	0	1	2	1	1	0	0	0	2	0	0	2	0	2	2	1	1	1	1	0	0	1	1	0	1	1	0	1	0	0	1	1	0	1	0
28	1	0	0	0	0	0	1	0	2	2	0	0	0	0	0	0	2	1	1	1	1	0	2	0	0	1	0	2	2	2	0	1	0	1	0	1	1	0	0	0	0	0	0	0	0	0	0	2	0
29	1	0	0	0	0	0	2	1	1	2	0	1	0	0	0	0	0	1	1	2	1	0	2	0	0	0	0	2	2	2	0	1	1	2	2	2	1	0	1	1	0	1	1	0	1	0	0	1	1
30	0	0	0	0	0	0	2	1	1	2	0	0	0	0	0	0	1	2	2	2	2	0	2	0	0	2	2	2	2	0	1	1	1	1	1	1	0	0	0	0	0	1	0	0	1	1	0	1	0
31	0	0	0	0	0	0	2	0	2	2	0	0	0	0	0	0	2	0	0	1	0	0	1	0	0	1	0	1	2	1	1	1	1	0	0	1	2	0	0	0	0	0	0	0	0	0	0	2	0
32	1	0	0	0	0	0	2	1	1	2	0	0	2	0	0	1	2	1	1	1	1	0	1	0	0	1	0	2	2	1	1	1	1	0	0	1	0	1	0	0	0	1	1	0	1	0	0	2	0
33	1	1	0	0	0	0	2	1	0	1	0	1	1	1	1	0	2	0	0	0	0	1	2	0	1	1	0	1	2	1	0	1	1	0	1	1	2	0	1	1	0	0	0	2	0	2	0	1	1
34	0	0	1	0	0	0	2	0	2	2	0	1	1	1	1	0	1	0	0	0	0	1	2	0	0	1	0	1	1	1	2	0	0	0	0	1	0	0	1	1	0	0	0	0	0	0	0	1	0
35	1	0	0	0	0	0	1	1	0	1	1	0	0	0	0	0	0	1	1	2	1	0	2	0	0	0	0	2	1	1	1	0	0	0	0	1	2	1	1	1	0	0	0	0	0	0	0	2	0
36	0	0	0	0	0	0	2	1	1	2	0	0	1	0	0	1	2	2	1	1	1	0	1	0	0	1	0	0	1	0	1	1	1	0	0	2	1	1	0	0	0	0	0	0	0	2	0	2	0
37	1	0	0	0	0	1	2	0	1	1	0	0	0	0	0	0	0	2	1	1	1	1	1	0	0	1	0	1	1	1	1	1	0	1	1	2	2	0	2	2	0	0	0	1	2	0	0	2	0
38	0	0	0	0	0	0	2	0	0	0	0	0	0	0	0	0	1	1	1	1	1	1	0	0	0	1	0	2	1	1	1	1	1	1	1	2	2	0	1	1	0	0	0	1	0	0	0	0	1
39	1	0	0	0	0	1	2	0	2	2	0	0	0	0	0	0	2	1	1	1	1	1	2	0	0	1	1	2	1	0	1	0	0	0	0	1	2	0	1	1	0	0	0	1	2	0	0	1	0
40	1	1	0	0	0	0	2	0	1	1	1	0	2	1	1	0	1	0	1	2	1	0	2	0	0	1	0	0	1	0	1	1	2	0	0	1	2	0	1	1	0	0	0	1	0	0	0	2	0
41	1	1	1	0	1	0	1	0	1	1	0	1	0	0	0	0	1	0	0	0	0	1	0	1	1	1	0	2	2	1	2	1	0	2	2	2	1	0	0	0	0	0	0	0	0	0	0	1	0
42	1	0	0	0	0	0	2	0	0	0	0	0	0	0	0	0	2	2	1	0	0	1	0	0	1	0	0	1	2	1	0	1	1	1	0	0	1	0	1	1	0	1	1	0	1	0	0	2	0
43	1	0	0	0	0	0	1	0	1	1	0	1	1	1	1	0	2	0	0	0	0	0	2	0	0	1	0	2	2	2	0	1	1	0	0	2	1	1	0	0	0	0	0	0	0	2	0	1	0
44	0	0	0	0	0	1	2	0	0	0	1	0	0	0	0	0	1	0	1	1	1	0	2	0	0	1	0	1	2	0	1	0	0	0	0	2	1	1	0	0	0	1	0	0	0	0	0	2	0
45	0	0	0	0	0	0	2	0	0	0	1	0	0	0	1	0	2	0	0	1	0	0	1	0	0	1	0	2	2	2	1	2	2	0	0	0	2	0	2	2	0	0	0	1	0	1	0	2	0
46	1	0	0	0	0	1	0	0	0	0	2	1	1	1	1	0	1	2	1	1	1	1	2	0	0	0	0	1	2	1	1	2	2	0	0	1	1	0	1	1	0	1	0	0	1	0	0	1	0
47	0	0	0	0	0	0	1	0	0	0	0	0	0	0	0	0	1	0	2	1	1	0	2	0	0	1	0	2	1	1	2	1	1	0	0	2	2	1	0	0	1	0	0	0	1	0	0	2	0
48	1	0	0	0	0	0	2	0	2	2	0	0	0	0	0	0	0	1	0	0	0	1	2	0	0	2	0	2	2	1	2	1	1	0	0	1	1	1	0	0	0	1	1	0	1	1	0	1	1
49	1	0	0	0	0	0	2	0	1	1	0	1	2	2	2	0	0	1	2	1	1	1	0	0	1	0	0	2	2	2	0	2	2	0	0	1	1	0	1	1	0	0	0	0	0	0	0	0	0
50	0	0	0	0	0	0	2	0	1	1	0	0	0	0	0	0	2	2	2	2	1	0	2	0	1	1	0	1	1	1	1	0	1	0	0	2	2	0	1	1	0	1	1	1	1	2	0	0	0
51	0	0	0	0	0	1	2	1	0	1	0	0	2	2	2	0	1	1	1	1	1	1	0	1	1	1	0	2	1	1	1	2	2	0	1	1	2	1	0	1	0	0	0	0	1	1	0	2	0
52	1	0	0	0	0	0	2	0	1	1	1	1	2	1	1	0	1	1	1	1	0	1	1	1	0	1	0	1	2	1	0	2	2	0	0	0	1	0	0	0	0	0	0	1	1	0	0	2	0
53	1	0	0	0	0	1	2	0	1	1	0	0	1	0	0	0	1	2	0	1	1	1	1	0	1	1	0	1	2	1	0	1	1	1	1	1	1	0	1	1	0	0	0	1	0	1	0	2	0
54	0	1	1	0	1	0	2	1	0	1	0	0	0	0	1	0	1	1	1	1	1	1	1	1	1	0	0	2	2	1	1	1	2	0	0	2	2	0	1	1	0	0	0	1	1	0	0	2	0
55	1	0	0	0	0	0	2	0	0	0	1	1	1	1	1	0	1	0	1	1	1	0	2	0	0	1	0	2	2	2	1	1	2	0	0	1	1	0	1	1	0	1	1	0	1	2	0	1	0
56	0	0	0	0	0	0	2	0	1	1	1	0	0	0	0	1	1	1	1	1	0	0	2	0	0	0	0	1	2	1	0	2	2	0	0	1	2	2	0	0	0	1	1	1	1	2	0	0	0
57	1	0	0	0	0	0	2	0	1	1	0	0	0	0	1	0	0	2	1	1	1	0	2	0	0	1	0	2	2	1	0	0	0	0	1	2	1	0	0	0	0	0	0	0	1	0	0	2	0
58	0	0	0	0	0	1	2	1	1	2	0	0	1	0	0	0	2	1	1	1	1	0	1	0	0	1	0	1	1	1	0	1	1	1	0	0	1	0	1	1	0	0	0	2	0	0	0	2	0
59	0	1	0	0	0	0	2	0	1	1	0	0	2	0	0	1	0	0	1	1	1	0	2	0	0	1	0	2	2	1	1	0	0	1	0	1	2	0	0	0	0	0	0	0	1	0	0	1	0
60	1	0	0	0	0	0	2	0	0	0	1	0	1	0	0	1	1	0	0	0	0	0	2	0	0	0	0	2	2	2	1	1	1	0	0	0	1	0	0	0	0	1	0	0	0	1	0	2	0
61	1	0	0	0	0	0	2	0	1	1	1	2	2	1	1	0	2	1	1	1	1	1	2	0	0	1	0	1	2	1	1	0	0	1	0	1	2	0	2	2	0	0	0	0	1	0	0	2	0
62	1	0	1	0	0	0	2	0	1	1	1	0	0	0	0	0	1	0	0	1	0	1	2	0	0	1	0	2	0	0	2	1	0	1	0	1	1	1	0	0	0	1	0	0	1	1	0	0	0
63	1	0	0	0	0	0	2	0	2	2	0	1	1	1	1	0	0	0	1	1	1	0	1	0	0	1	0	2	2	1	2	0	0	2	1	1	1	0	0	0	0	1	1	0	1	0	0	2	0
64	0	0	0	0	0	1	1	0	0	0	1	1	1	1	1	0	0	2	2	1	0	1	1	1	1	0	0	2	2	2	0	0	0	0	1	2	2	2	0	0	0	0	0	1	0	1	0	1	1
65	0	0	0	0	0	1	1	0	1	1	1	1	1	1	2	0	2	0	0	0	0	1	1	0	0	2	0	1	2	0	1	1	1	0	0	1	2	0	1	1	0	1	0	0	2	0	0	1	1
66	1	0	0	0	0	0	1	0	1	1	1	0	0	0	0	0	1	2	1	1	1	0	2	0	0	2	0	1	2	2	1	0	0	0	0	1	0	0	0	0	0	0	0	0	0	1	0	1	0
67	1	0	0	0	0	0	1	0	0	0	2	1	1	1	1	0	2	1	1	1	1	0	1	1	1	1	1	1	2	0	0	1	2	0	0	0	2	0	2	2	1	1	1	0	1	1	0	1	0
68	0	0	0	0	0	0	2	0	0	0	0	0	1	0	0	1	0	2	1	1	1	1	2	0	1	0	0	2	1	1	1	1	0	1	0	1	2	0	2	2	0	0	0	0	0	0	0	2	0
69	1	0	0	0	0	0	1	1	0	1	0	0	0	0	0	0	2	0	0	0	0	0	2	0	0	1	0	1	2	1	0	1	1	0	0	1	1	0	1	1	0	0	0	0	1	1	0	0	0
70	1	0	0	0	0	0	1	0	1	1	0	0	0	0	0	0	0	1	1	1	1	0	2	0	1	1	0	2	2	2	1	0	1	1	0	2	0	0	0	0	0	0	0	0	0	0	0	1	0
71	0	0	0	0	0	1	2	1	0	1	0	0	1	0	0	1	1	0	0	0	0	1	1	1	1	2	0	1	2	0	0	0	0	1	0	1	2	1	0	0	1	0	0	0	1	1	0	2	0
72	0	1	0	0	0	0	2	1	0	1	0	0	0	0	0	0	0	2	0	0	0	1	2	0	0	1	0	2	2	2	1	0	1	1	0	1	1	0	0	0	0	0	0	1	0	1	0	2	0
73	1	0	0	0	0	1	2	0	1	1	0	0	0	0	0	0	2	0	0	0	0	0	2	0	0	1	0	2	2	1	2	2	2	1	0	0	0	1	0	0	0	0	0	0	1	0	0	2	0
74	1	0	0	0	0	0	1	1	1	2	1	0	2	0	0	1	1	1	1	1	1	0	2	0	0	1	0	1	2	1	1	1	1	1	0	1	2	0	2	1	1	1	1	0	0	1	0	0	0
75	0	0	0	0	0	0	2	0	1	1	1	0	0	0	0	0	2	1	1	1	1	0	2	0	1	0	0	1	2	1	0	2	2	0	1	1	0	0	0	0	0	1	0	0	2	1	0	1	0
76	0	0	0	0	0	0	2	0	0	0	1	0	1	0	0	1	1	1	0	0	0	0	2	0	0	1	0	2	2	1	0	1	0	1	0	2	0	0	0	0	0	0	0	0	1	0	0	2	0
77	1	0	0	0	0	1	2	0	1	1	0	1	1	1	1	0	1	1	1	1	1	0	2	0	0	1	0	1	2	0	1	1	1	0	0	1	1	0	2	2	1	0	0	0	0	0	0	0	0
78	0	1	0	0	0	0	2	0	2	2	0	0	1	0	0	1	1	1	1	1	0	0	1	0	0	2	0	2	0	0	2	2	1	1	1	1	2	0	1	1	0	1	1	0	1	0	0	1	0
79	0	0	0	0	0	0	1	0	0	0	1	0	1	1	1	0	2	0	0	1	0	0	2	0	0	1	0	1	1	0	1	1	0	2	2	2	2	0	1	0	1	0	1	0	1	1	0	0	0
80	1	0	0	0	0	0	2	0	2	2	0	0	0	0	1	0	1	0	1	1	1	1	2	0	1	0	0	2	1	1	2	1	1	0	0	1	0	0	0	0	0	0	0	0	1	0	0	0	0
81	1	0	0	0	0	0	2	0	2	2	0	0	1	0	0	0	1	0	0	0	0	1	1	1	1	0	0	2	2	2	2	1	1	1	0	0	2	1	1	0	1	0	0	0	0	1	0	1	0
82	1	0	0	0	0	0	1	0	0	0	1	0	0	0	0	0	1	0	0	0	0	0	2	0	0	1	0	1	1	1	1	0	1	1	0	1	1	1	0	0	0	1	1	0	1	1	0	1	1
83	0	1	0	0	0	1	1	1	1	2	0	0	1	0	0	0	0	2	2	1	0	0	2	0	0	1	0	2	2	2	1	0	0	0	0	1	1	0	1	0	1	0	0	0	2	1	0	1	0
84	1	1	0	0	0	0	2	1	1	2	0	0	1	1	1	0	1	1	1	1	0	1	2	0	1	0	0	1	2	1	0	1	1	1	0	0	1	0	1	1	0	1	1	0	1	0	0	2	0
85	1	0	0	0	0	2	2	0	1	1	0	0	0	0	0	0	2	1	1	1	1	0	2	0	0	0	0	2	2	1	0	1	1	0	0	0	1	0	0	0	0	0	0	0	0	0	0	1	0
86	1	0	0	0	0	0	2	0	1	1	0	0	0	0	1	0	0	1	1	2	1	0	1	0	0	1	0	1	2	0	1	1	1	0	0	1	1	0	0	0	0	0	0	0	0	0	0	0	0
87	0	0	0	0	0	0	2	0	1	1	0	0	0	0	0	0	0	2	2	1	0	2	0	1	1	1	0	2	2	2	0	2	2	0	0	1	0	0	0	0	0	0	0	1	0	1	0	2	0
88	0	0	0	0	0	0	2	1	0	1	0	1	1	1	1	0	2	1	0	0	0	1	1	1	1	1	0	1	1	1	1	1	1	0	0	2	2	0	1	1	0	0	0	0	0	0	0	2	0
89	0	0	0	0	0	0	2	1	0	1	0	0	0	0	0	0	2	0	0	0	0	1	1	1	1	1	0	2	2	2	0	2	1	1	0	1	1	0	1	1	0	0	0	0	0	0	0	1	0
90	1	0	0	0	0	0	2	0	1	1	0	1	1	1	1	0	1	0	0	0	0	0	2	0	1	2	0	2	2	2	0	2	1	1	0	2	1	1	0	0	0	1	1	0	1	1	0	1	1
91	1	0	0	0	0	0	2	0	1	1	1	0	0	0	0	0	0	0	1	1	1	0	2	0	1	0	0	2	1	1	2	0	0	0	0	2	0	0	1	1	0	0	0	0	0	0	0	0	0
92	1	0	0	0	0	1	2	0	0	0	1	0	1	0	0	0	2	0	0	0	0	0	2	0	0	2	0	2	2	2	1	1	1	0	0	1	2	0	2	2	0	1	0	0	1	1	0	2	0
93	1	0	1	0	0	0	1	1	0	1	1	1	1	1	1	0	1	0	1	0	0	0	2	0	0	1	0	1	1	1	0	1	1	0	0	2	1	1	0	0	0	1	0	0	1	0	0	2	0
94	0	0	0	0	0	1	1	0	0	0	1	0	1	1	2	0	1	1	0	0	0	0	2	0	0	2	0	1	2	1	0	1	1	0	0	1	1	0	0	0	0	0	0	0	0	0	0	0	0
95	0	0	0	0	0	0	1	0	1	1	1	0	0	0	0	0	1	1	0	0	0	0	2	0	0	1	1	2	2	1	0	1	2	0	0	1	0	0	0	1	0	0	0	0	1	0	0	2	0
96	1	0	0	0	0	2	2	0	2	2	0	1	2	1	1	0	1	1	0	0	0	1	2	0	0	1	0	1	2	1	0	2	2	0	0	0	0	0	0	0	0	0	0	1	1	1	0	0	1
97	1	0	0	0	0	0	1	0	0	0	1	0	1	0	0	1	1	2	2	2	1	1	2	0	0	0	0	2	2	2	0	1	1	0	0	1	1	0	1	1	1	1	0	0	2	1	0	0	0
98	0	0	0	0	0	0	2	0	0	0	0	0	0	0	0	0	2	1	1	1	1	0	2	0	0	1	0	2	2	1	2	1	0	1	0	1	1	0	0	0	1	0	0	1	0	1	0	1	0
99	1	0	0	0	0	0	2	0	2	2	0	0	0	0	0	0	1	2	0	0	0	1	2	0	0	0	0	2	1	1	2	0	0	0	0	2	0	0	0	0	0	0	0	0	0	2	0	2	0
100	0	0	0	0	0	0	2	0	0	0	1	0	1	0	0	1	1	1	2	1	1	1	2	0	0	1	0	1	2	0	1	2	1	1	0	1	1	0	1	1	0	1	1	0	1	1	0	2	0
101	0	0	0	0	0	0	1	0	1	1	0	0	1	1	1	0	1	1	1	1	0	1	2	0	1	0	0	1	1	1	0	2	1	1	2	2	1	0	1	0	1	0	0	0	0	0	0	0	2
102	0	0	0	0	0	0	2	0	2	2	0	0	1	1	1	0	2	0	0	0	0	0	0	0	0	1	0	1	1	1	0	1	1	0	0	2	1	0	0	0	0	0	0	2	0	0	1	1	0
103	1	0	0	0	0	0	2	0	1	1	1	0	0	0	0	0	1	0	0	0	0	0	1	1	1	1	0	2	1	1	2	0	0	0	0	0	2	0	1	1	0	0	0	0	0	0	0	0	0
104	0	0	0	0	0	0	1	0	1	1	1	0	0	0	0	0	1	1	0	1	0	0	2	0	0	1	0	2	2	1	1	1	1	1	1	2	0	0	0	0	0	0	0	2	0	2	0	1	1
105	0	0	0	0	0	1	2	0	2	2	0	0	0	0	1	0	2	1	1	1	1	1	1	0	0	0	0	2	2	2	2	1	1	1	1	1	1	0	0	0	0	0	0	0	0	0	0	0	0
106	1	0	1	0	0	1	2	0	2	2	0	0	0	0	0	0	1	0	1	1	1	1	2	0	0	0	0	1	2	2	1	1	1	0	0	1	0	0	1	1	0	0	0	0	1	0	0	2	0
107	1	0	0	0	0	0	2	0	1	1	1	0	0	0	0	0	2	1	0	1	1	0	2	0	0	1	1	2	2	1	0	0	1	1	0	2	1	1	0	0	0	1	1	0	1	1	0	1	1
108	0	0	0	0	0	0	2	0	2	2	0	0	1	0	1	0	1	1	0	0	0	0	1	0	1	0	0	2	1	1	1	1	1	0	0	2	1	1	0	0	0	1	1	0	1	1	0	2	0
109	1	0	0	0	0	0	1	1	1	2	0	1	1	1	1	0	1	1	0	0	0	0	2	0	0	2	0	2	2	2	0	1	1	0	0	2	0	0	1	0	1	0	0	1	0	1	0	2	0
110	0	0	0	0	0	0	1	0	0	0	1	0	0	0	0	1	1	1	1	1	1	1	2	0	0	2	0	2	2	2	0	1	1	0	0	1	2	0	1	0	1	0	0	1	0	1	0	1	0
111	0	0	0	0	0	0	2	0	0	0	0	0	2	1	1	0	2	0	0	0	0	1	2	0	0	2	0	1	2	1	1	1	1	0	0	1	0	0	0	0	0	0	0	0	1	1	0	1	1
112	1	0	0	0	0	0	2	1	0	1	0	1	1	1	1	0	1	0	0	0	0	0	1	0	0	1	0	2	1	1	2	1	1	0	0	1	1	0	1	1	0	1	1	0	1	1	0	1	0
113	1	0	0	0	0	0	1	0	1	1	1	0	1	1	1	0	0	2	1	1	1	1	2	0	0	0	0	0	2	1	0	2	1	1	1	2	2	1	1	1	1	0	0	0	0	0	0	2	0
114	1	0	0	0	0	0	1	0	1	1	0	1	1	1	1	0	2	1	1	1	1	0	0	0	0	0	0	1	1	1	1	1	1	0	0	2	2	1	1	0	1	1	1	0	1	1	0	2	0
115	0	0	0	0	0	1	2	1	0	1	0	0	2	1	1	1	2	2	2	2	2	0	2	0	0	0	0	2	1	1	1	1	0	1	1	1	0	0	0	0	0	0	0	0	1	0	0	1	1
116	0	0	0	0	0	1	1	0	2	2	0	1	2	2	2	0	1	1	1	1	0	0	1	0	0	1	0	1	2	1	0	1	1	0	0	1	1	0	1	1	0	0	0	0	1	0	0	2	0
117	0	0	0	0	0	0	2	0	0	0	1	1	1	1	1	0	0	0	0	0	0	0	1	0	0	1	0	2	2	2	1	1	1	0	0	1	1	0	1	1	0	0	1	0	1	0	0	0	0
118	0	1	0	0	0	0	1	0	0	0	1	0	1	0	0	1	1	0	0	0	0	0	2	0	0	0	1	1	1	0	1	1	0	1	0	1	2	0	1	1	0	0	0	0	1	1	0	2	0
119	0	0	0	0	0	0	1	0	2	2	0	0	0	0	0	0	0	2	2	1	0	1	2	0	0	1	0	1	1	0	1	1	0	0	1	2	2	1	0	1	0	0	0	2	0	0	0	1	1
120	0	0	0	0	0	1	1	0	1	1	2	1	1	0	0	0	2	1	1	1	1	1	2	0	0	0	0	2	1	1	2	1	1	0	0	2	2	1	1	1	0	0	0	0	0	1	0	0	2
121	0	0	0	0	0	0	2	0	0	0	0	0	0	0	0	0	1	1	0	0	0	0	1	0	0	1	0	2	2	2	0	1	1	0	0	2	1	1	0	0	0	1	1	0	1	1	0	2	0
122	0	0	0	0	0	1	1	1	0	1	0	0	1	1	1	0	2	1	0	0	0	1	2	0	0	1	0	2	2	1	1	0	0	0	1	2	2	0	0	0	0	0	0	1	0	0	0	2	0
123	0	0	0	0	0	1	2	0	2	2	0	1	1	1	1	0	0	2	2	1	0	0	1	0	1	0	0	2	2	2	1	2	2	0	0	0	1	0	2	2	0	0	0	0	0	1	1	1	0
124	1	0	0	0	0	0	2	0	0	0	0	0	0	0	0	0	1	1	1	1	1	1	1	1	1	1	0	2	1	1	2	2	2	0	1	1	0	0	0	0	0	0	0	0	1	1	0	2	0
125	0	0	0	0	0	0	2	0	1	1	1	0	0	0	0	0	1	1	2	1	1	0	1	0	0	1	0	2	2	1	1	2	2	0	0	2	1	0	0	0	0	1	0	0	2	0	0	2	0
126	0	0	0	0	0	0	1	1	0	1	1	2	2	1	1	0	0	2	2	1	1	0	2	0	0	1	0	2	2	2	0	2	2	0	0	2	1	0	2	2	0	0	0	0	0	0	0	2	0
127	1	0	0	0	0	1	2	1	1	2	0	0	0	0	0	0	2	0	0	0	0	1	2	0	0	1	0	2	1	1	2	1	1	0	0	2	2	0	1	1	0	0	0	0	0	0	0	1	0
128	1	0	0	0	0	0	2	0	0	0	0	0	1	0	0	0	1	0	1	2	1	0	0	0	0	0	0	1	2	2	1	1	0	2	2	2	2	2	0	0	0	1	1	0	2	1	0	0	0
129	1	0	1	0	1	0	2	0	1	1	0	1	1	2	1	0	1	2	2	1	0	0	2	0	0	0	0	2	2	2	1	0	0	0	0	1	1	0	0	0	0	1	1	0	1	0	0	2	0
130	0	0	0	0	0	0	2	0	0	0	0	0	0	0	0	0	2	2	2	2	1	1	1	1	1	2	0	2	2	1	1	1	1	0	0	1	1	0	1	1	0	1	0	0	2	0	0	0	0
131	1	0	0	0	0	0	2	0	0	0	0	0	1	0	0	0	1	1	0	0	0	1	1	1	1	1	0	1	2	1	0	1	1	1	1	1	2	1	1	1	0	0	0	0	0	0	0	2	0
132	1	0	0	0	0	0	1	0	0	0	0	0	1	0	0	1	1	0	1	1	1	0	1	0	0	1	0	2	2	2	1	1	0	1	0	1	0	0	0	0	0	1	0	0	1	0	0	2	0
133	0	0	0	0	0	1	1	0	0	0	0	1	1	1	1	0	1	1	1	1	1	1	1	1	1	1	0	1	1	0	2	1	0	2	1	1	1	1	0	0	0	1	0	0	2	0	0	2	0
134	0	0	1	1	1	2	2	0	1	1	0	0	0	0	0	0	0	1	1	0	0	0	2	0	0	1	0	2	2	1	1	2	1	1	1	2	1	0	0	0	0	1	0	0	1	0	0	2	0
135	1	0	0	0	0	0	2	0	2	2	0	0	2	2	2	0	2	1	1	1	1	0	2	0	0	1	0	2	2	2	1	1	2	0	0	2	1	0	1	1	0	0	0	0	0	1	0	0	1
136	0	0	0	0	0	0	2	0	1	1	0	1	1	1	1	0	0	0	1	1	1	0	2	0	0	1	0	2	2	2	0	0	1	1	0	1	1	0	1	0	1	0	0	0	0	0	0	1	0
137	1	0	0	0	0	0	1	1	0	1	1	1	0	0	0	0	2	0	0	0	0	0	2	0	1	1	0	1	1	1	1	1	1	1	1	2	1	0	1	0	1	0	0	0	0	0	0	2	0
138	1	0	0	0	0	0	1	1	1	2	0	1	2	1	1	1	0	2	0	0	0	0	2	0	0	1	0	1	2	0	1	2	2	0	1	2	2	0	1	1	0	0	0	0	1	1	0	1	0
139	0	0	0	0	0	0	1	0	0	0	0	1	1	1	1	0	0	0	1	1	1	0	2	0	0	1	0	2	2	2	0	1	0	2	2	2	1	0	1	1	0	0	0	0	0	0	0	1	0
140	1	0	0	0	0	0	2	0	1	1	1	1	2	1	1	0	2	1	1	1	1	1	1	0	1	1	0	2	1	1	1	1	1	2	0	1	1	0	0	0	0	0	1	0	1	0	0	1	0
141	0	0	0	0	0	0	2	0	2	2	0	1	1	1	1	0	2	0	0	0	0	0	2	0	0	2	0	2	2	2	0	1	1	1	1	1	1	0	1	1	0	1	0	0	2	1	0	1	0
142	1	0	0	0	0	0	1	0	0	0	1	1	2	1	1	0	1	1	0	0	0	0	2	0	1	2	0	2	2	2	0	2	2	0	1	2	2	0	1	1	0	0	0	0	1	1	0	0	1
143	0	0	0	0	0	0	2	0	0	0	0	0	1	0	0	1	1	1	1	1	1	1	2	0	0	2	0	2	2	1	2	1	1	1	1	1	1	1	0	0	0	1	1	0	2	2	1	1	0
144	1	0	0	0	0	0	1	0	1	1	1	0	0	0	0	1	1	2	1	1	1	0	2	0	0	1	0	2	2	2	1	2	2	0	1	1	1	0	2	2	0	0	0	0	0	0	0	2	0
145	0	0	0	0	0	1	2	0	0	0	0	1	1	1	1	0	1	1	1	1	0	0	0	0	0	1	0	2	2	1	2	2	1	1	0	1	0	1	0	0	0	1	0	0	0	0	0	0	0
146	1	0	0	0	0	1	2	0	1	1	1	0	1	1	1	0	1	0	0	0	0	0	2	0	0	2	0	1	2	1	0	1	1	0	0	2	1	0	1	0	1	0	0	1	0	0	0	1	1
147	0	0	0	0	0	1	2	0	1	1	0	1	2	2	2	0	0	0	0	1	1	0	2	0	0	1	0	1	2	1	1	1	1	0	0	2	2	0	0	0	0	0	0	0	0	0	0	1	0
148	1	0	0	0	0	0	1	0	0	0	1	0	0	0	0	0	2	0	0	0	0	0	2	0	0	0	0	2	1	1	2	1	1	1	1	1	1	0	0	0	0	0	0	0	0	2	0	2	0
149	1	1	0	0	0	0	2	1	1	2	0	0	1	0	0	1	1	1	0	0	0	0	2	0	0	2	0	1	1	0	1	1	1	2	1	2	1	0	1	1	0	1	1	0	1	1	0	0	0
150	1	0	0	0	0	0	1	0	1	1	1	0	0	0	0	0	0	2	1	1	1	0	2	0	0	0	0	1	1	1	0	0	0	2	1	1	1	0	1	1	0	1	1	0	1	2	0	2	0
151	1	0	0	0	0	1	2	1	0	1	0	0	0	0	0	0	0	1	0	0	0	1	1	1	0	1	0	2	2	2	1	2	2	0	0	0	1	0	1	1	1	0	0	0	0	0	0	2	0
152	1	0	0	0	0	0	2	0	2	2	0	0	0	0	0	0	1	1	1	1	1	1	1	1	1	1	1	2	2	2	0	1	1	0	0	2	1	0	1	1	0	1	1	0	1	0	0	1	0
153	1	0	0	0	0	1	1	0	2	2	0	1	1	1	1	0	1	1	1	1	0	1	2	0	0	1	0	1	2	1	1	1	1	0	1	1	0	0	0	0	0	1	1	0	1	0	0	2	0
154	1	0	0	0	0	0	2	0	2	2	0	1	1	1	1	0	0	2	1	1	1	0	0	0	0	0	0	1	2	1	0	1	1	0	0	2	1	0	0	0	0	1	1	0	1	1	0	0	2
155	0	0	0	0	0	1	2	0	1	1	1	1	0	0	0	0	1	0	0	0	0	1	2	0	0	0	0	2	2	2	0	1	1	0	0	1	2	1	0	0	1	0	0	1	0	1	0	1	0
156	0	0	0	0	0	0	2	0	1	1	0	0	0	0	0	0	1	1	0	1	0	1	2	0	0	1	0	2	2	1	1	0	1	1	0	2	2	1	0	0	1	0	0	0	0	0	0	2	0
157	1	0	0	0	0	0	2	1	1	1	0	1	0	0	0	0	0	1	1	0	0	1	2	0	0	1	0	2	2	2	1	1	1	0	0	2	1	0	1	1	0	0	0	0	0	0	0	1	1
158	0	0	0	0	0	1	2	1	1	2	0	0	1	0	0	1	0	1	2	1	1	0	2	0	0	2	0	2	2	2	0	2	1	0	0	1	1	1	0	0	0	0	0	0	0	0	0	2	0
159	0	0	0	0	0	1	2	0	0	0	0	0	1	0	0	1	2	1	1	1	1	1	1	1	1	1	0	2	2	2	0	2	1	0	0	1	2	0	2	1	1	0	0	1	0	0	0	2	0
160	1	0	0	0	0	0	2	0	2	2	0	0	0	0	0	0	2	0	0	0	0	0	2	0	0	2	0	2	2	1	2	1	0	2	1	1	1	1	0	0	0	0	0	1	0	0	0	2	0
161	0	0	0	0	0	0	2	1	0	1	0	0	0	0	0	0	0	0	0	0	0	1	2	0	0	1	0	2	2	1	2	1	1	1	0	0	1	0	0	0	0	0	0	0	0	0	0	1	1
162	0	1	0	0	0	0	2	0	1	1	0	0	1	0	0	1	0	0	1	1	1	0	2	0	0	1	0	2	2	2	0	0	0	0	0	2	1	0	1	1	0	0	0	0	0	0	0	2	0
163	1	0	0	0	0	0	1	0	0	0	2	0	0	0	1	0	2	0	0	0	0	1	2	0	0	2	0	2	2	2	0	1	1	0	0	1	1	0	1	1	0	0	0	0	1	1	0	0	0
164	1	0	0	0	0	0	2	0	2	2	0	0	0	0	0	0	1	2	0	1	1	1	2	0	0	0	0	2	1	1	2	1	2	1	0	1	0	0	0	0	0	1	1	0	1	1	0	2	0
165	1	1	0	0	0	0	2	0	1	1	0	0	1	0	0	0	1	0	1	2	1	0	2	0	0	2	0	1	2	2	1	2	2	0	0	1	2	0	1	1	0	1	1	0	1	0	0	1	0
166	0	0	0	0	0	0	1	0	0	0	1	0	1	0	0	0	1	0	1	1	1	1	2	0	0	2	0	2	2	1	1	0	1	0	0	2	1	0	0	0	0	0	0	1	2	0	0	1	0
167	1	0	0	0	0	0	2	0	0	0	1	0	0	0	0	0	2	1	1	1	1	1	2	0	0	1	0	2	2	2	0	0	0	1	1	2	1	0	0	0	0	1	0	0	2	0	0	2	0
168	1	0	0	0	0	0	1	0	0	0	2	0	0	0	0	0	0	2	1	1	1	1	2	0	0	0	0	2	2	1	1	0	1	0	0	2	2	0	2	2	1	0	0	0	1	0	0	2	0
169	0	0	0	0	0	1	1	1	0	1	1	1	1	1	1	0	2	1	0	0	0	0	1	0	1	2	0	2	2	1	0	1	1	1	1	2	0	1	0	0	0	0	0	0	0	0	0	1	1
170	0	0	0	0	0	0	0	0	0	0	1	1	1	1	1	0	0	0	0	0	0	1	2	0	0	1	0	2	2	2	0	0	0	0	1	2	1	1	0	0	0	0	0	0	0	0	0	0	2
171	0	0	0	0	0	1	2	1	0	1	0	0	1	0	0	1	1	1	1	1	1	1	2	0	0	0	0	2	2	1	1	1	1	0	0	2	0	0	0	0	0	1	1	0	2	0	0	2	0
172	0	0	0	0	0	0	1	0	1	1	1	1	1	1	1	0	2	1	1	1	1	0	2	0	0	1	1	2	2	1	0	2	2	0	0	0	2	0	1	1	0	1	0	0	1	1	0	2	0
173	1	0	0	0	0	0	2	0	0	0	1	1	2	1	1	0	1	1	1	1	0	2	2	0	0	0	0	1	1	1	1	1	1	1	1	2	2	1	1	1	0	2	2	0	2	1	0	0	0
174	0	0	0	0	0	0	2	1	0	1	1	0	0	0	0	0	0	0	1	1	1	0	2	0	2	1	0	2	2	0	1	2	2	0	0	1	2	1	1	0	1	1	1	0	1	0	0	2	0
175	1	0	0	0	0	0	2	0	1	1	0	0	0	0	0	0	2	0	0	0	0	0	1	0	0	2	0	2	2	1	0	1	1	0	0	1	1	1	0	0	0	1	1	0	0	0	0	2	0
176	1	0	1	1	1	1	2	0	2	2	0	0	0	0	0	0	0	0	1	1	1	0	2	0	0	0	0	1	1	1	1	0	0	1	1	1	2	0	2	2	0	0	0	0	2	1	0	1	0
177	0	0	0	0	0	2	2	0	1	1	0	1	0	0	0	0	1	1	2	1	1	0	2	0	0	1	0	1	1	1	2	2	1	0	0	1	1	0	1	1	0	0	0	0	1	0	0	1	0
178	1	0	0	0	0	0	1	0	1	1	0	0	2	2	2	0	1	1	1	1	0	0	2	0	0	0	0	2	1	1	2	2	1	1	0	1	1	0	1	1	0	1	0	0	1	0	0	2	0
179	0	0	1	0	0	0	1	0	0	0	1	0	0	0	0	0	1	0	0	0	0	1	2	0	1	0	0	2	2	2	0	0	0	0	0	1	0	0	0	0	0	0	0	0	1	0	0	1	1
180	1	0	0	0	0	0	2	0	0	0	1	0	2	0	0	1	0	1	1	0	0	0	2	0	0	1	0	2	2	2	1	1	0	2	1	1	1	1	0	0	0	0	0	0	0	0	0	1	0
181	1	1	0	0	0	0	1	0	0	0	1	0	0	0	0	0	1	1	1	1	0	0	1	0	1	0	0	1	1	0	1	1	1	0	0	0	0	0	0	1	0	0	0	0	0	0	0	1	0
182	1	0	0	0	0	0	0	0	0	0	2	0	0	0	0	0	1	1	1	1	1	0	2	0	0	0	0	1	1	1	1	1	1	0	0	2	0	0	1	1	0	0	0	0	0	0	0	1	0
183	1	1	0	0	0	0	2	1	0	1	0	1	2	2	2	0	0	1	2	1	1	0	2	0	0	2	0	2	2	2	0	1	1	1	0	2	1	0	1	1	0	0	0	0	1	0	0	1	0
184	1	0	0	0	0	1	2	0	0	0	0	0	0	0	0	0	0	0	0	0	0	0	2	0	0	1	0	1	2	1	0	2	2	0	0	0	0	0	0	0	0	1	0	0	2	1	0	2	0
185	1	0	0	0	0	0	2	0	0	0	1	0	1	1	2	0	0	1	1	1	1	2	2	0	0	0	0	1	1	1	1	0	1	1	0	1	1	0	1	1	0	0	0	0	0	0	0	1	1
186	1	0	0	0	0	0	2	1	1	2	0	0	1	0	0	0	1	1	2	2	2	1	2	0	0	0	1	2	2	1	0	2	2	0	0	1	1	0	0	0	0	0	0	0	1	0	0	1	0
187	0	0	0	0	0	1	1	1	0	1	1	0	1	1	1	0	1	1	0	0	0	0	0	0	0	0	0	1	2	0	0	1	1	1	0	0	2	0	1	1	0	1	1	0	1	0	0	2	0
188	0	0	1	0	1	0	2	1	0	1	0	1	1	1	2	0	1	0	0	0	0	0	1	0	0	1	0	2	0	0	2	2	1	0	0	1	2	0	2	2	1	0	0	0	0	1	0	2	0
189	1	0	0	0	0	0	1	0	1	1	0	0	0	0	0	0	1	2	1	1	1	0	2	0	0	2	1	2	2	1	0	2	2	0	0	1	0	0	0	0	0	1	0	0	1	0	0	0	0
190	1	0	0	0	0	1	1	1	0	1	1	1	2	1	1	0	1	2	0	0	0	1	0	1	1	1	0	2	2	2	1	2	2	1	0	0	2	0	1	1	0	1	1	0	1	1	0	2	0
191	1	0	0	0	0	2	2	0	2	2	0	0	1	0	0	1	1	1	1	1	1	1	1	0	0	1	0	0	1	0	1	1	0	0	0	1	1	0	1	1	0	0	0	0	0	0	1	1	0
192	1	0	0	0	0	0	2	0	1	1	0	1	1	1	2	0	1	0	0	0	0	0	2	0	1	0	0	1	2	0	1	1	1	0	0	2	2	0	1	1	0	0	0	1	1	1	0	2	0
193	0	0	1	0	0	0	2	0	0	0	0	1	1	1	1	0	2	0	0	1	1	1	2	0	0	0	0	1	2	1	1	0	1	1	0	2	2	0	2	1	1	0	0	0	1	0	0	1	1
194	1	0	0	0	0	0	2	0	1	1	1	1	1	1	1	0	1	2	1	1	1	1	2	0	0	1	1	2	2	1	0	2	1	1	1	2	1	0	0	0	0	1	0	0	2	0	0	1	0
195	0	0	0	0	0	0	2	0	0	0	1	0	0	0	1	0	2	2	2	2	2	0	2	0	1	1	0	2	2	2	1	2	1	0	0	1	0	0	0	0	0	0	0	0	0	0	0	2	0
196	1	0	0	0	0	0	2	0	2	2	0	1	2	2	2	0	1	1	1	0	0	1	1	0	0	2	0	1	2	0	1	1	1	1	1	2	2	0	1	1	0	0	0	1	0	0	0	0	1
197	1	0	0	0	0	0	1	0	1	1	0	0	2	1	1	0	2	2	2	1	1	0	0	0	0	1	0	2	2	1	1	1	1	0	0	1	0	0	0	1	0	0	0	2	0	2	0	1	1
198	0	1	1	0	1	0	1	0	1	1	0	0	1	0	0	1	0	0	1	1	1	0	2	0	0	0	0	2	1	0	1	1	1	0	0	1	2	0	1	1	0	1	1	0	1	0	0	0	0
199	0	0	0	0	0	1	2	1	1	2	0	0	0	0	0	0	1	2	0	0	0	0	2	0	0	2	0	2	2	1	2	0	0	0	0	2	0	0	1	0	1	0	0	0	1	0	0	2	0
200	1	0	0	0	0	0	2	0	1	1	0	1	1	1	1	0	0	0	0	0	0	0	2	0	1	2	1	1	1	0	1	2	1	1	0	1	1	0	0	0	0	1	1	0	1	1	0	2	0
201	1	0	0	0	0	0	2	0	2	2	0	0	0	0	0	0	1	0	0	0	0	0	2	0	0	0	0	2	1	1	1	1	1	1	1	2	1	0	1	1	0	0	0	0	1	0	0	1	0
202	1	0	0	0	0	0	1	0	1	1	2	0	0	0	0	0	2	0	1	1	1	1	2	0	0	0	0	2	2	2	0	0	0	0	0	2	1	1	0	0	0	2	2	0	2	1	0	0	0
203	1	0	0	0	0	0	1	1	0	1	1	0	0	0	0	0	2	2	2	1	1	2	2	0	0	0	0	1	2	1	0	0	0	0	0	2	1	0	2	2	1	1	0	0	1	0	0	2	0
204	1	0	0	0	0	1	1	0	1	1	0	0	1	0	0	1	0	1	1	1	1	1	0	0	0	1	0	2	2	1	0	1	1	0	0	2	1	1	0	0	0	1	1	0	0	0	0	0	0
205	1	0	0	0	0	0	2	1	0	1	0	0	0	0	0	1	1	1	1	1	0	0	0	0	0	1	0	2	2	1	2	1	1	0	0	1	0	0	0	0	0	0	0	2	0	2	0	1	1
206	0	0	0	0	0	0	1	1	1	2	1	0	0	0	0	0	2	2	2	2	1	0	2	0	1	0	1	2	2	2	0	0	0	0	0	2	2	0	1	1	0	1	1	0	1	1	0	1	1
207	0	0	1	0	0	0	2	0	1	1	1	0	0	0	0	0	1	0	1	1	1	0	2	0	0	0	0	1	2	1	0	2	1	1	0	2	2	0	1	1	0	1	1	0	1	1	0	0	1
208	1	0	0	0	0	0	2	1	1	2	0	0	0	0	0	0	1	0	0	0	0	1	2	0	0	2	0	2	2	1	0	1	1	0	0	2	2	0	1	1	0	1	0	0	2	1	1	1	0
209	0	0	0	0	0	1	2	0	1	1	0	0	1	1	1	0	0	1	2	1	1	1	1	0	0	0	0	2	2	2	0	1	2	1	0	1	2	0	2	2	1	0	0	0	1	0	0	0	1
210	0	0	0	0	0	0	2	1	0	1	0	1	1	1	1	0	1	1	1	1	1	1	1	1	1	1	0	1	1	1	0	1	1	0	0	1	2	0	0	0	0	0	0	0	2	0	0	1	0
211	1	1	0	0	0	0	1	1	0	1	0	0	1	0	0	0	0	1	0	0	0	0	0	0	0	1	0	2	1	1	1	1	1	0	0	1	1	0	0	0	0	1	0	0	1	1	0	1	0
212	1	0	0	0	0	0	1	0	0	0	1	2	2	2	2	0	1	1	1	1	0	0	1	0	0	1	0	2	2	2	1	0	0	2	1	1	1	0	0	0	0	0	0	0	1	1	0	1	1
213	0	0	0	0	0	1	1	0	2	2	0	0	0	0	0	1	2	1	1	1	1	0	2	0	0	2	0	2	2	2	0	2	2	0	0	1	2	1	0	0	0	2	2	0	1	1	0	2	0
214	0	0	1	1	1	1	2	0	1	1	1	0	0	0	0	0	0	0	1	1	1	1	2	0	0	0	0	2	2	1	0	1	1	2	0	1	2	2	0	0	0	0	0	1	0	0	0	1	0
215	0	0	0	0	0	1	2	1	1	2	0	0	0	0	0	0	2	1	1	1	0	0	1	0	0	1	0	2	2	1	2	2	1	1	0	0	2	0	1	1	0	0	0	0	0	0	0	2	0
216	1	0	0	0	0	0	2	0	1	1	1	1	1	1	1	0	1	2	1	1	0	1	1	0	0	0	0	1	1	1	1	1	0	2	2	2	0	0	0	0	0	1	1	0	0	0	0	2	0
217	0	0	0	0	0	1	2	0	0	0	0	0	1	0	0	0	0	1	1	1	1	0	2	0	0	1	0	1	1	1	1	0	1	1	0	2	1	0	2	2	0	0	0	2	0	0	0	2	0
218	1	0	0	0	0	1	1	0	0	0	2	0	0	0	0	0	0	1	0	0	0	0	1	0	0	1	0	2	2	2	0	2	2	1	1	2	1	0	1	1	0	1	1	0	0	0	0	1	0
219	0	0	0	0	0	0	2	0	1	1	1	1	1	1	1	0	2	1	1	1	1	0	2	0	0	2	0	2	2	1	1	1	1	1	1	1	2	1	0	0	0	0	0	0	0	0	0	1	0
220	0	0	0	0	0	1	2	1	1	2	0	0	1	1	2	0	0	1	1	1	1	0	1	0	0	1	0	2	1	1	2	1	1	0	0	0	1	0	1	0	1	0	0	0	0	0	0	2	0
221	0	0	0	0	0	0	2	1	1	1	0	0	0	0	0	0	1	0	0	1	0	2	1	1	1	1	0	2	2	2	1	1	1	0	0	1	0	0	1	1	0	0	0	0	1	0	0	2	0
222	1	0	0	0	0	0	1	0	1	1	0	0	0	0	0	0	2	0	0	0	0	0	2	0	0	2	0	1	2	0	1	1	1	2	1	2	1	0	1	1	0	0	0	0	1	1	0	2	0
223	0	0	0	0	0	0	2	0	1	1	0	0	1	0	0	1	1	1	1	1	1	0	2	0	0	2	0	2	1	1	1	0	1	0	0	2	1	0	0	0	0	0	1	0	1	0	0	0	0
224	0	1	0	0	0	0	0	0	0	0	2	0	0	0	0	0	1	2	1	1	1	0	2	0	0	1	0	2	2	1	0	2	2	0	0	2	1	0	0	0	0	0	0	0	1	1	0	0	0
225	1	0	0	0	0	0	2	0	2	2	0	0	1	1	1	0	1	0	0	0	0	0	1	0	0	1	1	2	2	1	1	1	0	1	0	1	2	0	1	1	0	0	0	0	2	1	0	0	0
226	0	0	0	0	0	1	2	1	0	1	1	1	2	1	1	1	1	0	1	1	1	1	2	0	0	1	0	2	2	2	0	1	1	0	0	2	1	0	2	2	0	0	0	0	1	1	0	2	0
227	0	0	0	0	0	0	0	0	1	1	1	1	2	1	1	0	1	0	1	1	1	1	2	0	0	1	0	1	2	0	1	2	1	0	0	1	1	0	0	0	0	0	0	0	0	0	0	1	1
228	0	0	0	0	0	0	1	0	0	0	1	0	1	0	0	1	0	1	1	1	1	1	1	1	1	0	0	2	1	1	2	2	2	0	0	1	1	0	2	2	0	0	0	0	1	1	0	0	1
229	0	0	0	0	0	1	2	0	0	0	0	0	1	1	1	0	2	2	1	1	1	0	2	0	1	1	1	2	2	1	0	1	1	2	1	2	1	0	0	0	0	0	0	1	0	1	0	0	0
230	1	0	0	0	0	0	2	0	2	2	0	0	0	0	0	0	1	1	1	1	1	1	2	0	0	0	0	0	2	0	0	0	0	1	1	1	2	0	1	1	0	1	1	0	1	1	0	2	0
231	0	0	0	0	0	0	0	0	0	0	2	1	1	1	1	0	1	0	0	0	0	0	2	0	0	0	0	2	1	0	1	2	2	0	0	2	0	1	0	0	0	0	0	1	0	0	0	1	1
232	0	0	0	0	0	0	0	0	0	0	1	1	2	2	2	0	2	0	0	0	0	0	2	0	0	0	0	2	2	1	0	0	0	0	0	2	2	0	2	2	0	0	0	0	0	0	0	2	0
233	1	0	0	0	0	0	1	0	0	0	2	0	0	0	0	0	2	2	1	1	1	1	2	0	0	1	0	2	2	2	0	0	1	1	0	1	1	1	0	0	0	1	1	0	1	2	0	0	1
234	0	0	1	0	0	1	1	0	1	1	0	1	1	1	1	0	1	2	0	1	1	0	1	0	0	1	0	1	2	0	0	1	2	0	0	2	1	0	1	1	0	1	1	0	0	2	0	2	0
235	0	0	0	0	0	0	2	1	0	1	0	0	2	1	1	1	1	0	1	1	1	0	2	0	0	1	0	1	2	1	1	2	1	1	0	1	1	0	2	2	0	0	0	0	0	0	0	2	0
236	0	0	1	1	1	1	2	1	1	2	0	1	2	2	2	0	1	2	0	0	0	0	2	0	0	0	0	2	2	2	0	1	1	0	0	0	1	0	1	1	0	0	0	0	0	0	0	2	0
237	0	0	1	0	0	0	2	0	0	0	1	1	1	1	1	0	1	2	1	0	0	0	2	0	1	0	0	2	2	2	1	1	0	0	0	0	2	0	2	2	0	1	1	0	1	1	0	0	0
238	1	0	0	0	0	0	1	0	1	1	1	0	0	0	0	0	0	1	0	1	0	0	2	0	0	1	1	2	2	1	0	1	1	1	1	2	0	0	0	0	0	0	0	0	1	1	0	2	0
239	1	0	0	0	0	0	2	0	2	2	0	0	1	0	0	1	0	0	1	1	1	0	0	0	0	0	0	2	2	1	0	1	1	0	0	2	2	0	1	0	1	1	0	0	0	0	0	0	1
240	1	0	0	0	0	0	1	0	1	1	0	0	1	1	1	0	1	2	0	0	0	1	1	1	1	1	0	1	1	1	2	1	1	0	0	1	1	0	0	0	0	0	0	0	2	0	0	2	0
241	0	0	0	0	0	1	2	1	1	2	0	0	0	0	0	0	0	0	0	0	0	0	1	0	0	1	0	1	1	1	1	0	0	0	0	2	2	1	0	0	1	0	0	0	0	1	0	1	0
242	1	0	1	0	1	0	1	0	2	2	0	0	0	0	0	0	1	1	1	1	0	1	2	0	0	2	0	2	2	1	2	2	1	0	1	2	1	0	1	1	0	1	1	0	1	1	0	2	0
243	1	0	0	0	0	0	2	0	2	2	0	1	1	1	1	0	2	0	0	0	0	0	0	0	0	0	0	1	2	1	0	1	1	1	1	2	0	0	0	1	0	0	0	1	0	0	0	0	1
244	1	1	0	0	0	0	2	0	1	1	0	0	0	0	0	0	2	1	1	1	1	0	1	0	0	1	0	1	2	0	0	2	2	0	0	1	1	0	0	0	0	2	2	0	2	1	0	1	0
245	0	0	0	0	0	0	1	1	0	2	1	0	0	0	0	0	2	2	2	2	2	0	1	0	0	1	0	1	2	0	0	1	0	2	2	2	2	0	2	2	0	1	1	0	1	0	0	1	1
246	0	0	0	0	0	0	2	0	2	2	0	1	2	1	1	0	2	0	0	0	0	0	2	0	0	1	0	2	2	2	0	1	0	0	1	2	2	0	2	2	0	2	1	0	1	0	0	0	0
247	1	0	0	0	0	0	2	0	1	1	1	0	1	1	1	0	1	1	1	1	0	0	2	0	0	1	0	2	2	1	2	1	0	1	2	2	0	0	1	1	0	0	0	0	0	0	0	2	0
248	0	0	0	0	0	0	2	0	1	1	0	0	0	0	0	0	2	2	2	2	0	0	1	0	0	2	0	2	2	2	0	1	1	0	0	1	0	0	0	0	0	0	0	0	1	1	0	2	0
249	0	0	1	0	0	0	1	0	1	1	0	1	1	1	2	0	0	1	0	0	0	1	2	0	0	0	0	2	2	1	1	2	2	0	1	1	2	0	2	2	0	0	0	0	0	0	0	2	0
250	0	0	0	0	0	0	2	0	0	0	1	0	1	0	0	0	2	0	0	0	0	0	1	0	1	0	0	1	2	1	0	1	1	1	0	0	0	0	0	0	0	0	0	0	0	0	0	0	0
251	1	0	0	0	0	0	0	0	1	1	1	1	1	1	1	0	0	0	0	0	0	0	2	0	0	2	0	1	2	1	0	1	1	1	0	0	1	0	0	0	0	0	0	0	0	0	0	2	0
252	1	0	0	0	0	0	2	1	1	2	0	0	1	1	1	0	2	1	1	1	1	1	2	0	0	1	0	2	1	1	2	2	1	1	1	1	1	0	1	1	0	0	0	0	0	0	0	1	0
253	1	1	0	0	0	0	0	0	0	0	2	0	0	0	0	1	1	1	1	1	1	0	2	0	0	2	1	2	2	1	0	1	2	0	0	1	2	1	1	1	1	1	1	0	1	1	0	1	0
254	1	0	1	0	0	0	2	0	2	2	0	0	0	0	0	0	1	2	0	0	0	0	2	0	0	1	0	2	2	2	0	1	1	1	0	0	1	1	0	0	0	1	1	0	1	0	0	1	1
255	1	0	0	0	0	0	1	0	1	1	1	0	0	0	0	0	1	0	0	0	0	1	2	0	0	1	0	1	2	1	0	0	0	1	1	1	2	1	1	1	0	0	0	0	0	0	0	1	1
256	1	0	0	0	0	0	2	1	1	2	0	1	2	1	1	0	2	0	0	0	0	0	2	0	1	0	0	2	1	1	2	1	1	1	0	0	2	1	1	1	0	0	0	0	1	0	0	1	0
257	0	0	0	0	0	0	0	0	0	0	2	0	0	0	0	0	1	0	0	1	0	1	2	0	0	0	0	1	1	1	0	0	0	0	0	1	2	1	0	0	0	0	1	0	1	1	0	0	0
258	1	0	0	0	0	1	1	0	1	1	0	0	1	1	1	0	2	2	2	1	1	0	1	0	0	1	0	2	1	0	2	2	2	0	1	1	1	0	1	1	0	0	0	0	2	1	0	1	1
259	1	0	0	0	0	0	2	0	2	2	0	1	2	2	2	0	1	1	1	1	0	0	1	0	0	1	0	2	2	1	0	0	0	0	0	2	0	0	1	1	0	0	0	0	0	0	0	1	0
260	0	0	1	0	1	0	2	0	1	1	1	0	1	1	0	0	0	1	0	0	0	1	1	1	1	0	0	2	2	1	1	1	1	0	0	1	1	0	1	1	0	0	0	1	2	0	0	1	0
261	1	0	0	0	0	0	2	0	1	1	0	1	2	2	2	0	0	0	0	1	1	0	2	0	0	2	0	2	1	0	2	1	1	0	0	1	2	1	0	0	1	1	0	0	2	0	0	2	0
262	1	0	0	0	0	0	2	0	2	2	0	0	0	0	0	0	1	2	2	2	1	1	2	0	0	2	0	2	1	1	2	2	2	0	0	2	1	0	0	0	0	0	0	0	1	0	0	1	0
263	1	0	0	0	0	0	0	0	0	0	2	1	2	2	2	0	2	0	0	0	0	1	2	0	0	0	0	1	1	1	0	1	1	0	0	1	1	0	1	1	0	0	0	1	0	0	0	1	0
264	1	0	0	0	0	1	1	1	0	1	1	0	0	0	0	0	1	1	0	1	0	0	1	0	0	1	0	2	2	2	0	1	1	0	0	1	1	0	1	1	0	0	0	0	0	0	0	1	0
265	0	0	0	0	0	1	1	0	0	0	2	0	0	0	0	0	2	2	2	2	0	0	2	0	0	0	0	1	1	1	1	2	2	0	0	1	0	1	0	0	0	0	0	1	0	0	0	0	0
266	0	0	0	0	0	0	2	0	0	0	0	2	2	1	1	0	2	0	0	0	0	0	2	0	1	1	0	0	1	0	1	0	1	0	0	2	0	0	0	0	0	0	0	0	0	1	0	2	0
267	0	0	0	0	0	0	2	1	0	1	0	0	1	0	0	0	1	0	0	0	0	1	2	0	0	2	0	1	1	1	0	1	1	0	0	1	0	0	0	0	0	0	0	0	0	0	0	2	0
268	0	0	0	0	0	0	1	0	2	2	0	0	1	1	1	0	1	0	0	1	0	1	2	0	0	2	0	2	2	2	0	1	1	1	1	1	2	0	1	1	0	0	0	0	0	0	0	0	2
269	0	0	0	0	0	0	2	0	0	0	0	0	1	1	1	0	2	0	0	0	0	2	1	1	1	1	0	1	2	0	1	0	1	1	0	2	1	0	0	0	0	1	1	0	1	1	0	1	0
270	1	0	0	0	0	0	2	0	0	0	1	0	1	1	1	0	0	2	1	1	0	1	0	0	0	1	1	2	2	1	0	1	1	1	1	2	2	0	2	2	0	0	0	1	0	0	0	2	0
271	0	0	0	0	0	1	2	0	0	0	1	1	0	0	0	0	1	1	2	1	1	0	2	0	0	1	1	2	2	1	0	2	2	0	0	1	1	0	1	1	0	0	0	1	0	1	0	1	0
272	1	0	1	0	0	0	1	0	0	0	1	0	0	0	1	0	0	0	1	1	1	1	0	0	1	0	0	2	2	1	1	1	2	0	0	0	2	0	1	1	0	1	0	0	1	0	0	1	1
273	0	1	0	0	0	0	1	0	1	1	1	0	1	0	0	1	1	0	0	0	0	0	1	0	0	1	0	2	2	2	0	1	1	0	1	2	1	0	1	1	1	0	0	0	1	1	0	2	0
274	0	0	0	0	0	1	2	1	0	1	0	1	1	1	1	0	1	0	1	0	0	0	0	0	0	0	0	1	1	1	0	0	0	1	1	2	2	0	1	1	0	1	0	0	1	1	0	0	1
275	0	0	0	0	0	0	2	1	0	1	0	1	1	0	0	0	1	2	0	0	0	0	2	0	0	0	0	1	2	1	0	1	1	0	0	1	1	1	0	0	0	0	0	0	0	0	0	0	1
276	1	0	0	0	0	0	1	1	0	1	1	0	1	0	0	1	1	1	0	0	0	0	2	0	0	1	1	2	2	2	0	0	0	0	0	2	2	1	1	1	0	0	0	0	0	0	0	1	1
277	1	1	0	0	0	0	0	0	0	0	1	0	0	0	0	0	1	0	1	1	1	0	2	0	0	2	0	2	2	1	1	1	1	0	0	1	1	0	1	1	0	0	0	0	1	0	0	1	0
278	0	0	0	0	0	0	2	0	0	0	0	0	0	0	0	0	2	0	0	1	0	1	1	1	1	1	0	1	2	0	1	1	2	0	0	0	1	0	1	1	0	1	0	0	2	1	0	1	0
279	1	1	0	0	0	1	2	0	1	1	0	1	1	1	1	0	1	1	1	0	0	0	1	1	1	1	0	2	2	1	2	1	1	0	0	1	0	0	0	0	0	0	1	0	1	1	0	2	0
280	0	0	0	0	0	0	2	1	0	1	0	0	1	0	0	1	0	2	1	1	1	0	2	0	0	1	0	1	2	0	1	1	1	0	0	2	2	0	1	1	0	1	0	0	1	0	0	2	0
281	0	0	0	0	0	0	2	0	0	0	0	0	0	0	0	0	0	1	0	0	0	0	2	0	2	1	0	2	2	2	1	1	1	1	1	2	0	0	0	0	0	0	0	2	0	0	0	1	0
282	1	1	0	0	0	1	1	1	0	1	1	1	1	1	1	0	1	1	1	1	1	0	2	0	0	1	0	1	1	0	1	1	1	0	0	2	1	0	1	1	0	1	1	0	1	1	0	1	0
283	0	0	0	0	0	1	1	0	1	1	1	0	0	0	0	0	0	0	1	1	1	1	2	0	0	1	0	1	2	1	0	1	1	0	0	1	2	0	2	2	0	0	0	0	0	0	0	1	0
284	1	0	1	0	0	0	2	0	0	0	0	1	2	2	2	0	2	1	0	1	1	0	2	0	1	0	0	1	2	1	1	0	0	0	0	2	1	0	0	0	0	1	1	0	1	1	0	0	1
285	1	0	0	0	0	0	2	1	1	2	0	0	0	0	1	0	0	0	1	1	1	1	2	0	0	1	0	2	2	2	0	1	0	0	0	0	2	1	0	0	1	0	0	0	0	0	0	2	0
286	0	0	0	0	0	0	0	0	0	0	2	1	1	1	1	0	0	2	1	1	1	0	1	0	0	2	0	1	2	1	0	2	1	1	0	1	2	0	2	2	1	1	1	1	1	2	0	1	0
287	0	0	0	0	0	0	2	0	0	0	0	1	1	1	1	0	1	0	0	0	0	1	2	0	0	2	0	1	2	1	0	2	1	1	1	2	1	1	0	0	1	1	1	1	1	2	0	1	1
288	0	0	0	0	0	0	1	0	0	0	0	0	0	0	0	0	1	1	1	1	0	2	1	1	1	1	0	2	2	1	1	2	1	0	0	1	2	0	2	2	0	0	0	0	0	0	0	1	0
289	0	0	0	0	0	0	1	0	1	1	1	1	1	1	1	0	2	0	0	0	0	1	2	0	0	1	0	2	2	2	1	1	1	0	0	1	2	0	1	1	0	0	0	0	0	0	0	1	0
290	1	0	0	0	0	1	2	0	0	0	0	0	2	0	0	1	1	0	0	0	0	0	2	0	0	0	0	2	2	1	2	1	0	2	1	1	1	0	1	1	0	0	0	0	1	0	0	1	0
291	0	0	0	0	0	0	2	1	0	1	1	0	0	0	0	0	0	0	1	1	1	2	2	0	0	0	1	1	2	0	0	1	1	1	0	1	1	1	0	0	0	0	0	0	0	0	0	2	0
292	0	0	0	0	0	1	1	0	1	1	0	0	0	0	0	0	2	1	1	1	0	0	1	1	2	2	0	2	1	1	1	0	0	0	0	0	0	0	0	0	0	1	1	0	1	1	0	0	0
293	0	0	1	0	0	0	1	0	1	1	1	0	1	0	0	1	0	1	1	1	1	0	2	0	0	0	0	2	2	2	0	1	1	0	0	1	2	0	1	1	0	0	0	0	1	0	0	1	0
294	0	0	0	0	0	0	2	0	1	1	1	1	2	1	1	0	0	1	0	0	0	1	0	1	0	0	0	1	1	1	1	1	1	0	0	2	2	2	0	0	0	1	0	0	1	1	0	1	0
295	1	0	0	0	0	0	2	0	1	1	0	0	1	0	0	0	2	0	0	0	0	0	1	0	0	1	0	2	2	1	2	1	1	0	0	1	1	0	0	0	0	0	0	1	0	0	0	2	0
296	0	1	0	0	0	0	1	0	1	1	0	0	1	0	0	1	2	1	1	1	1	0	2	0	0	0	0	2	2	1	1	0	0	0	1	2	1	0	0	0	0	1	0	0	1	1	0	0	2
297	1	0	0	0	0	0	1	0	0	0	2	1	1	1	1	0	1	0	0	0	0	1	2	0	0	1	1	2	2	1	0	1	1	0	0	1	0	0	0	0	0	1	0	0	1	1	1	0	1
298	1	0	0	0	0	0	0	0	0	0	2	1	1	1	1	0	0	2	0	0	0	1	2	0	0	0	1	2	2	0	1	0	0	0	0	2	1	0	1	1	0	0	0	0	0	0	0	2	0
299	1	0	0	0	0	0	2	0	0	0	0	0	0	0	0	0	2	2	1	1	1	0	1	0	0	1	0	2	2	1	2	1	1	2	1	2	0	0	0	0	0	0	0	0	0	0	0	2	0
300	0	0	0	0	0	0	2	0	1	1	1	0	1	0	0	1	0	0	1	1	1	0	2	0	0	0	0	2	2	1	2	1	1	0	1	2	2	0	2	1	1	0	0	0	0	0	0	1	1
301	1	0	0	0	0	0	2	0	1	1	1	1	1	1	1	0	1	1	2	2	1	0	2	0	0	1	0	2	1	1	2	1	1	0	0	1	2	0	2	2	0	1	1	1	1	2	0	0	0
302	0	0	0	0	0	0	1	0	0	0	1	0	0	0	0	0	1	1	0	0	0	0	1	0	0	1	0	2	2	1	0	0	0	0	0	2	2	1	1	1	0	0	0	0	0	0	0	2	0
303	1	0	0	0	0	0	2	1	1	2	0	1	2	1	1	0	2	0	0	0	0	0	2	0	0	0	0	2	2	2	0	0	0	2	1	1	1	1	0	0	0	1	1	0	0	0	0	2	0
304	0	0	0	0	0	0	1	0	1	1	2	1	1	0	0	0	0	0	0	0	0	0	0	0	0	0	0	1	2	1	0	2	2	0	0	1	1	0	0	0	0	0	0	0	0	0	0	1	0
305	1	0	0	0	0	1	2	0	1	1	0	1	1	1	1	0	1	0	1	1	1	0	1	0	0	1	0	1	1	1	0	0	0	0	1	2	1	0	2	2	0	1	1	0	2	0	0	1	1
306	1	0	0	0	0	1	2	1	1	2	0	1	1	1	2	0	2	0	0	1	0	0	1	0	0	1	0	2	2	1	2	1	1	0	0	1	2	1	0	0	1	0	0	0	0	0	0	2	0
307	1	0	0	0	0	0	1	0	0	0	0	2	2	2	2	0	0	2	1	1	0	1	2	0	0	2	0	1	1	1	2	1	0	1	0	1	1	0	0	0	0	0	0	0	0	0	0	2	0
308	1	0	0	0	0	0	1	0	0	0	1	0	2	1	1	0	1	0	0	0	0	0	2	0	0	1	1	2	2	1	1	1	1	1	1	2	1	0	1	1	0	0	0	0	1	0	0	2	0
309	0	0	0	0	0	0	2	0	1	1	0	0	1	0	0	0	1	0	0	0	0	1	2	0	0	1	0	2	1	1	2	0	0	0	0	2	1	0	1	1	0	0	0	1	0	0	0	2	0
310	1	0	0	0	0	0	1	1	0	1	1	1	2	0	0	0	1	1	0	0	0	0	2	0	0	1	0	1	2	0	1	1	1	2	2	2	0	0	1	1	0	0	0	0	0	1	0	2	0
311	0	0	0	0	0	0	2	0	0	0	0	1	2	1	1	0	1	0	0	0	0	0	2	0	0	1	0	1	2	0	1	1	0	1	1	2	2	0	1	1	0	1	1	0	0	0	0	1	0
312	0	0	0	0	0	0	2	0	1	1	0	0	1	0	1	0	1	0	0	0	0	0	1	0	0	1	0	2	2	1	2	2	2	0	0	1	1	0	0	0	1	0	0	1	0	1	0	0	0
313	1	0	0	0	0	1	2	0	1	1	0	0	0	0	0	0	1	0	0	0	0	1	2	0	0	0	0	1	2	1	0	0	0	0	1	2	0	0	0	0	0	1	1	0	1	1	0	0	0
314	0	0	0	0	0	0	2	1	0	1	1	0	2	1	1	0	1	0	0	0	0	0	2	0	0	1	0	2	2	0	1	1	1	0	0	2	1	0	1	1	0	1	1	0	0	0	0	1	0
315	0	0	0	0	0	0	1	0	2	2	0	2	2	2	2	0	0	1	1	1	1	1	2	0	0	1	0	2	2	1	2	1	1	0	0	1	1	0	2	2	1	1	1	0	1	0	0	1	1
316	1	0	1	0	0	0	2	0	1	1	1	0	1	0	0	0	1	0	0	0	0	0	2	0	0	1	0	0	2	0	0	1	1	0	0	2	2	1	0	0	0	0	0	0	0	1	0	2	0
317	0	0	0	0	0	0	1	0	1	1	1	0	1	0	0	0	2	0	0	0	0	0	1	0	0	1	0	1	2	1	0	1	1	0	1	1	0	0	0	0	0	0	0	0	0	1	0	1	0
318	1	0	1	0	0	0	2	0	1	1	0	0	0	0	0	0	0	1	0	0	0	0	1	0	0	1	0	2	1	1	2	1	1	0	0	2	1	0	1	1	0	0	0	0	1	0	0	0	1
319	1	0	0	0	0	0	2	0	1	1	0	0	0	0	0	0	0	2	2	1	0	0	2	0	1	0	0	2	2	2	1	1	0	1	1	1	2	0	2	1	1	1	1	0	1	2	0	2	0
320	1	0	0	0	0	0	2	0	1	1	0	0	0	0	0	0	2	0	0	0	0	0	1	0	1	0	0	2	2	1	1	1	1	2	1	2	1	0	0	0	0	1	0	0	1	0	0	0	0
321	1	0	0	0	0	0	1	0	1	1	1	0	1	0	0	1	0	0	1	1	1	0	0	0	0	0	0	1	2	1	0	2	2	0	0	0	1	0	0	0	0	1	1	0	1	2	0	0	0
322	0	0	0	0	0	0	1	0	0	0	0	0	0	0	0	0	1	1	0	1	0	0	1	1	1	0	0	2	1	1	1	1	1	1	1	1	0	1	0	0	0	0	0	0	0	1	0	1	0
323	1	0	0	0	0	0	1	0	0	0	1	1	2	1	1	0	1	0	0	0	0	1	2	0	0	0	1	2	2	1	1	1	1	0	0	1	1	0	0	0	0	0	0	0	0	0	0	1	1
324	0	0	0	0	0	0	2	0	1	1	1	1	1	1	1	0	2	0	0	0	0	0	2	0	0	1	0	2	2	2	0	1	1	0	1	2	2	1	1	1	0	0	0	0	1	1	0	0	1
325	0	0	0	0	0	0	1	0	0	0	2	1	1	1	1	0	1	2	1	0	0	0	1	1	2	2	0	2	2	2	1	1	1	0	0	1	1	1	0	0	0	1	1	0	1	1	0	1	1
326	0	0	0	0	0	0	1	0	0	0	0	0	0	0	0	0	1	1	0	0	0	0	2	0	1	2	0	2	2	1	2	1	1	0	0	2	2	0	1	1	0	1	0	0	1	0	0	2	0
327	0	0	0	0	0	0	2	0	1	1	1	1	2	1	1	0	0	2	0	1	0	1	2	0	0	1	0	2	2	2	0	1	1	0	0	2	2	0	0	0	0	0	0	0	0	0	0	2	0
328	0	0	0	0	0	0	1	0	1	1	2	2	2	2	2	0	1	1	0	0	0	0	2	0	0	2	0	2	2	2	0	1	2	0	0	2	0	0	1	1	0	0	0	0	0	1	1	2	0
329	0	0	1	0	0	1	2	1	0	1	0	0	0	0	0	1	1	2	1	1	1	0	2	0	0	2	2	2	2	0	1	2	1	1	0	2	0	0	0	0	0	0	0	1	0	0	0	1	0
330	0	1	0	0	0	0	2	0	2	2	0	0	0	0	0	0	0	2	2	2	0	0	2	0	1	1	0	2	1	1	2	1	1	0	0	1	1	0	2	2	1	1	0	0	1	1	0	1	1
331	1	0	0	0	0	0	2	0	1	1	0	0	1	0	1	0	2	2	1	1	1	0	2	0	0	2	0	2	2	1	2	2	1	1	2	2	1	0	1	1	0	0	0	1	0	0	0	1	1
332	0	0	0	0	0	0	1	0	1	1	0	0	0	0	0	0	1	2	0	0	0	1	2	0	0	1	0	2	2	2	0	2	1	0	1	2	1	0	1	1	0	1	1	0	0	0	0	1	1
333	1	0	0	0	0	1	1	0	2	2	0	1	1	1	1	0	1	0	1	1	1	0	2	0	0	1	0	2	2	2	0	1	0	2	2	2	2	0	2	2	0	0	0	0	0	0	0	2	0
334	0	0	0	0	0	0	1	1	0	1	1	0	0	0	0	0	1	1	1	0	0	1	1	1	1	2	0	1	2	1	0	1	1	0	0	1	0	0	0	0	0	0	0	0	1	0	0	2	0
335	1	1	0	0	0	0	2	1	1	2	0	0	0	0	0	0	0	1	1	1	1	0	2	0	0	0	0	1	1	1	1	2	2	0	1	2	2	0	1	0	1	1	1	0	2	0	0	2	0
336	0	0	0	0	0	0	2	0	1	1	1	0	1	0	1	0	2	0	0	0	0	0	2	0	0	2	0	2	2	1	1	2	1	0	0	2	1	1	0	0	0	0	0	0	0	0	0	2	0
337	1	0	0	0	0	0	2	0	2	2	0	0	0	0	0	0	1	1	0	0	0	1	2	0	0	2	0	1	1	1	1	1	0	2	1	1	1	1	0	0	0	0	0	0	1	0	0	1	0
338	1	0	0	0	0	0	2	1	1	2	0	1	1	1	1	0	1	0	0	0	0	1	2	0	0	0	0	1	2	0	0	0	0	0	0	2	2	0	0	0	0	0	0	0	0	0	0	2	0
339	1	0	0	0	0	1	2	0	0	0	0	1	1	1	1	0	1	1	0	0	0	0	2	0	1	2	0	2	2	1	1	2	1	1	0	2	1	0	0	0	0	0	0	0	0	0	0	1	0
340	1	0	0	0	0	0	2	0	1	1	0	0	0	0	0	0	0	1	1	1	1	0	1	0	1	0	0	2	2	2	1	1	2	1	0	1	1	0	1	1	0	0	0	0	0	0	0	1	0
341	0	0	0	0	0	1	2	0	1	1	0	1	1	1	1	0	2	0	0	0	0	1	2	0	0	1	0	2	1	0	2	1	0	1	0	1	2	0	1	1	0	0	0	0	0	0	0	2	0
342	0	0	0	0	0	0	1	0	0	0	1	0	1	0	0	0	2	0	0	0	0	0	2	0	0	2	0	2	1	1	1	1	1	0	0	2	1	0	0	0	0	1	1	0	1	1	0	1	1
343	0	0	0	0	0	1	1	0	1	1	1	1	1	1	1	0	0	1	1	1	1	0	2	0	1	0	0	2	2	1	1	1	1	0	1	1	2	0	1	1	0	0	0	1	0	0	1	2	0
344	1	0	0	0	0	0	1	0	1	1	0	0	1	0	0	1	2	0	0	0	0	0	2	0	0	1	0	2	1	1	1	1	1	0	0	2	0	0	1	1	0	0	0	1	1	1	0	2	0
345	1	0	0	0	0	0	1	2	0	2	0	0	0	0	0	0	1	1	0	0	0	1	2	0	0	0	0	2	2	1	2	1	1	1	1	1	2	0	1	1	0	0	0	0	1	0	0	1	0
346	0	0	0	0	0	1	1	0	1	1	2	0	2	0	0	1	2	1	1	1	1	0	2	0	1	2	0	2	2	1	2	1	1	0	0	1	1	0	1	1	0	0	0	0	0	1	0	1	0
347	0	0	0	0	0	0	2	0	1	1	1	0	1	1	1	0	1	2	1	1	1	1	2	0	1	0	0	2	2	2	0	1	1	0	0	2	1	1	0	0	0	1	1	0	1	2	0	1	0
348	1	0	0	0	0	1	2	0	2	2	0	0	0	0	0	0	1	0	2	1	1	1	1	1	1	1	0	2	2	2	1	1	1	0	0	2	1	0	0	0	0	0	0	1	2	0	0	2	0
349	1	0	0	0	0	0	2	0	1	1	1	0	0	0	0	0	0	0	0	0	0	0	2	0	0	0	0	1	2	0	0	1	1	0	0	1	0	0	0	0	0	0	0	0	0	0	0	1	1
350	1	0	0	0	0	0	2	0	1	1	0	0	0	0	0	0	0	1	1	0	0	0	1	0	1	0	0	1	1	1	1	1	2	0	0	2	2	0	1	1	0	0	0	0	0	0	0	1	1
351	0	0	1	1	1	1	1	0	2	2	0	1	1	1	1	0	2	2	1	1	1	1	2	0	0	2	0	2	1	1	1	1	2	0	0	1	2	0	2	2	0	0	0	0	0	1	0	1	0
352	1	0	0	0	0	0	1	0	0	0	1	0	0	0	0	0	1	0	0	0	0	0	0	0	0	1	1	2	2	1	0	1	2	1	0	1	1	0	1	1	0	0	0	0	0	0	0	0	2
353	0	0	1	1	1	1	1	0	1	1	0	1	1	1	1	0	2	1	0	0	0	0	2	0	0	0	0	1	2	0	1	1	1	1	1	2	2	0	2	1	1	1	1	0	1	1	0	2	0
354	1	0	0	0	0	0	1	0	0	0	1	0	2	0	0	1	2	0	0	0	0	1	2	0	0	1	0	2	2	2	0	2	2	0	0	1	1	0	1	0	1	0	0	0	1	0	0	0	0
355	0	0	0	0	0	0	2	0	2	2	0	0	1	0	0	0	0	1	0	0	0	0	2	0	0	1	0	2	2	2	0	1	1	0	0	2	2	1	1	1	0	0	0	0	0	0	0	0	0
356	1	0	0	0	0	0	2	0	0	0	0	0	0	0	0	0	1	1	1	1	1	1	1	1	1	1	0	1	1	0	1	0	0	0	1	2	2	1	1	1	0	0	0	0	0	1	0	1	0
357	1	0	0	0	0	0	2	0	1	1	0	0	0	0	0	0	0	1	1	1	1	0	2	0	0	0	0	2	2	2	0	0	0	0	0	2	1	0	0	0	0	1	1	0	1	1	0	2	0
358	1	0	0	0	0	0	2	0	1	1	0	1	1	0	0	0	1	1	1	1	1	0	2	0	1	2	0	1	2	1	0	2	1	0	0	2	1	0	1	0	1	0	0	0	1	0	0	1	0
359	1	0	0	0	0	0	1	0	2	2	0	0	1	0	0	1	2	2	2	1	1	0	2	1	1	1	0	2	2	2	0	1	1	1	0	0	2	0	2	2	1	0	0	0	0	0	0	1	0
360	1	0	0	0	0	0	1	0	0	0	2	1	1	1	1	0	1	1	1	1	1	0	2	0	0	2	0	1	2	0	1	1	1	0	0	2	2	0	2	2	1	0	0	0	0	0	0	2	0
361	1	0	0	0	0	0	2	0	1	1	1	0	0	0	1	0	1	0	1	0	0	2	0	1	1	1	0	2	1	0	2	1	2	0	0	1	2	0	1	1	0	2	2	0	2	1	0	2	0
362	1	0	1	0	0	0	1	0	1	1	0	1	2	2	2	0	1	0	0	0	0	1	2	0	1	0	0	2	2	2	0	1	1	0	1	2	1	0	1	1	0	1	0	0	1	0	0	1	1
363	0	0	0	0	0	0	1	0	1	1	1	0	0	0	0	0	2	1	1	0	0	0	1	1	1	0	0	2	0	0	2	2	1	0	0	2	1	1	0	0	0	1	1	0	0	0	0	1	1
364	0	0	0	0	0	0	2	0	0	0	0	0	0	0	0	0	1	2	1	1	1	0	2	0	0	1	0	1	2	0	1	2	1	1	1	2	1	1	0	0	0	0	0	0	0	0	0	1	1
365	1	0	0	0	0	0	1	0	1	1	0	0	2	1	1	1	1	2	1	1	1	0	2	0	0	1	0	2	2	1	0	2	2	0	0	1	2	1	0	0	0	0	0	0	0	0	0	1	0
366	1	1	0	0	0	1	1	0	0	0	0	1	1	1	1	0	1	0	1	1	1	0	2	0	1	1	0	2	2	2	0	1	1	0	0	2	2	0	1	1	0	0	0	0	2	1	0	1	0
367	0	0	0	0	0	0	2	0	1	1	1	0	1	0	0	0	0	2	1	1	1	1	2	0	0	0	0	2	2	1	2	2	2	0	0	1	2	0	1	1	0	0	0	0	1	1	0	2	0
368	1	0	0	0	0	0	2	0	1	1	1	0	1	0	0	0	1	1	1	1	0	0	2	0	0	2	0	2	2	2	0	0	1	1	0	2	1	0	1	1	0	0	0	1	1	0	0	2	0
369	0	0	1	0	0	0	1	0	1	1	1	1	1	1	1	0	2	1	1	1	0	0	2	0	0	1	1	2	2	1	0	2	1	0	0	2	2	0	1	1	0	1	0	0	2	1	0	2	0
370	0	0	0	0	0	0	2	0	2	2	0	1	1	1	1	0	1	1	1	1	1	0	2	0	1	0	0	2	2	2	1	2	1	0	0	1	1	1	0	0	0	0	0	1	0	0	0	1	0
371	1	0	0	0	0	1	1	0	0	0	1	0	1	1	1	0	2	0	0	1	1	0	1	0	0	1	0	1	2	1	0	2	1	1	1	2	2	1	1	1	1	2	2	0	2	1	0	2	0
372	1	0	0	0	0	0	2	0	0	0	0	1	2	1	1	1	0	2	1	1	0	0	2	0	0	0	0	0	2	0	0	1	1	0	1	1	2	0	1	1	0	0	0	1	1	1	0	2	0
373	1	0	0	0	0	0	2	0	1	1	1	0	0	0	0	0	1	1	1	1	0	1	2	0	0	1	1	2	2	1	0	0	0	0	0	1	2	1	1	1	0	0	1	0	1	1	0	0	0
374	1	0	0	0	0	0	1	0	1	1	0	0	2	2	2	0	1	1	0	0	0	1	2	0	0	0	0	2	2	1	1	1	1	0	0	2	1	0	0	0	0	0	0	1	0	0	0	1	1
375	1	0	0	0	0	0	1	0	1	1	1	0	1	0	0	0	1	1	1	1	0	1	1	1	1	1	1	1	2	2	0	1	1	0	0	1	2	0	1	1	0	1	1	0	1	0	0	1	0
376	1	0	1	0	0	0	0	0	0	0	2	1	1	0	0	0	2	0	0	0	0	1	2	0	0	1	0	1	1	1	0	2	1	1	0	1	1	0	1	1	0	1	0	0	0	0	0	1	1
377	1	0	0	0	0	0	1	0	1	1	1	0	1	1	1	0	2	0	0	1	0	1	1	1	1	1	1	2	2	1	0	2	2	0	0	0	2	0	2	1	1	0	0	1	0	0	0	2	0
378	1	0	0	0	0	0	1	0	0	0	1	0	0	0	0	0	1	2	0	0	0	1	2	0	0	0	0	1	1	1	1	2	2	0	0	0	1	0	1	1	0	1	0	0	1	1	0	1	0
379	1	0	0	0	0	1	2	0	2	2	0	0	0	0	0	0	1	2	0	1	1	0	2	0	0	1	0	0	1	0	1	0	0	0	1	2	1	0	0	0	0	1	1	0	2	1	0	2	0
380	0	0	0	0	0	0	1	1	0	1	1	0	0	0	0	0	1	2	1	1	1	0	1	0	0	1	0	2	1	1	1	0	0	0	0	1	0	0	0	0	0	0	0	0	0	2	0	1	1
381	1	0	0	0	0	0	2	0	0	0	1	0	1	0	0	1	1	0	1	0	0	0	1	0	0	2	0	1	2	1	1	1	1	1	0	0	1	0	2	2	0	1	0	0	1	1	0	0	2
382	0	0	0	0	0	0	1	1	0	1	1	0	0	0	0	0	0	1	1	1	1	1	2	0	1	0	0	2	2	1	2	1	0	2	1	1	1	0	1	1	0	0	0	0	0	0	0	2	0
383	1	0	0	0	0	0	2	0	1	1	0	1	1	1	1	0	1	0	0	0	0	0	2	0	1	1	1	2	2	1	0	2	1	0	0	1	1	0	1	1	0	2	2	0	2	1	0	1	1
384	1	0	0	0	0	0	0	0	0	0	2	0	2	2	2	0	1	1	0	0	0	0	2	0	0	1	0	1	2	1	0	2	2	0	1	2	1	0	0	0	0	0	0	1	1	1	0	2	0
385	0	1	0	0	0	1	2	0	1	1	0	0	0	0	1	0	0	2	1	1	1	0	2	0	0	0	1	2	2	1	0	0	0	0	0	2	1	0	0	0	0	0	0	0	0	0	0	2	0
386	0	0	0	0	0	1	2	1	0	1	0	0	1	0	0	1	1	1	1	1	1	0	2	0	0	0	0	2	2	2	1	0	0	1	1	2	0	0	0	1	0	0	0	0	2	1	0	0	0
387	0	0	0	0	0	1	2	1	1	2	0	0	0	0	1	0	2	1	0	0	0	1	0	0	0	1	0	1	2	0	1	2	2	0	0	0	2	0	1	1	0	1	1	0	1	0	0	1	0
388	1	0	0	0	0	1	2	0	0	0	1	1	1	1	1	0	2	1	1	1	1	0	2	0	0	2	0	2	2	2	0	2	1	1	0	1	1	1	0	0	0	1	1	0	1	0	0	0	0
389	0	1	0	0	0	1	0	0	0	0	2	0	0	0	0	0	0	2	0	0	0	1	2	0	0	0	0	2	2	1	2	1	1	2	1	2	2	0	1	1	0	1	1	0	1	1	0	0	2
390	0	0	0	0	0	0	2	0	1	1	1	0	0	0	0	0	0	1	1	1	1	0	2	0	1	1	0	2	2	2	1	2	2	0	0	1	0	0	1	1	0	0	0	0	1	1	0	1	0
391	0	0	0	0	0	0	2	0	1	1	0	0	1	0	0	1	1	1	1	1	0	0	1	0	0	1	0	1	1	1	1	2	2	0	0	0	0	0	0	0	0	0	0	0	1	1	0	2	0
392	1	0	0	0	0	0	2	0	2	2	0	0	1	1	1	0	1	1	1	1	0	0	2	0	1	2	2	2	2	0	1	2	1	0	0	2	1	1	0	0	0	1	1	0	1	0	0	1	1
393	1	0	0	0	0	0	1	0	1	1	1	1	2	2	2	0	1	1	0	0	0	0	2	0	0	2	0	1	2	1	1	0	1	2	0	2	2	0	1	1	0	0	0	0	1	0	0	1	0
394	0	0	1	0	0	1	2	1	0	1	0	0	0	0	0	0	1	1	2	2	2	1	1	1	1	0	0	2	2	1	1	1	1	0	0	2	1	0	0	0	0	1	0	0	1	0	0	2	0
395	1	0	0	0	0	1	2	0	1	1	0	0	2	0	0	1	1	1	0	0	0	1	0	1	0	0	1	2	2	1	0	1	1	1	1	2	0	1	0	0	0	0	0	1	0	0	0	2	0
396	1	0	0	0	0	0	2	0	2	2	0	0	0	0	0	0	2	1	1	0	0	0	1	0	1	1	0	2	1	0	1	0	0	0	0	2	2	1	1	1	0	0	0	1	1	0	0	2	0
397	0	0	0	0	0	0	2	0	2	2	0	0	0	0	0	0	2	0	0	1	1	0	0	0	0	0	0	2	1	0	2	2	2	0	0	0	1	1	0	0	0	1	1	0	1	0	0	1	0
398	1	0	0	0	0	0	1	0	2	2	0	1	2	1	1	0	0	1	1	2	1	1	2	0	0	0	0	2	2	1	1	1	1	0	0	2	2	0	1	1	0	0	0	0	1	1	1	0	1
399	1	1	1	0	1	0	2	0	1	1	0	1	1	1	2	0	0	0	0	0	0	0	2	0	1	0	0	2	2	2	0	2	1	1	0	2	0	0	0	0	0	0	0	0	0	0	0	1	0
400	1	0	0	0	0	0	1	0	1	1	0	1	2	1	1	0	1	0	1	2	1	1	1	1	1	1	1	2	2	1	0	1	1	0	0	1	2	2	0	0	0	0	1	0	1	0	0	0	1
401	0	0	1	0	0	0	2	0	1	1	1	0	1	0	0	1	2	0	0	0	0	0	2	0	1	1	0	1	2	0	0	0	0	0	0	2	2	0	2	2	0	0	1	0	1	0	0	1	0
402	1	0	0	0	0	0	2	0	1	1	1	1	1	1	1	0	1	0	0	0	0	1	1	1	1	0	0	2	1	1	2	1	0	1	2	2	0	0	0	0	0	0	0	0	0	0	0	1	1
403	0	0	0	0	0	0	1	0	1	1	0	1	1	1	1	0	0	0	0	0	0	0	2	0	0	2	0	1	2	1	0	2	1	2	0	2	2	0	1	1	0	1	1	0	1	0	0	2	0
404	0	0	0	0	0	0	2	0	2	2	0	0	1	1	1	0	1	0	1	1	1	0	1	1	1	0	0	2	2	1	1	1	1	0	0	1	2	0	1	1	0	1	1	0	1	1	0	1	0
405	0	0	0	0	0	0	1	0	0	0	2	1	1	0	0	0	0	1	1	1	1	0	2	0	0	0	1	1	1	0	1	2	1	1	0	1	1	0	1	0	1	1	0	0	1	0	0	2	0
406	0	0	0	0	0	2	2	0	1	1	0	1	2	2	2	0	0	2	0	0	0	1	2	0	0	1	0	2	2	2	1	1	1	0	0	2	2	0	0	0	0	1	0	0	1	0	0	2	0
407	1	0	0	0	0	0	1	0	0	0	2	0	0	0	0	0	1	2	2	2	1	2	1	1	1	1	0	2	2	1	2	1	0	1	1	2	1	0	0	0	0	1	1	0	1	0	0	0	0
408	1	0	0	0	0	0	1	0	1	1	1	0	1	0	0	0	2	0	0	0	0	1	1	1	1	1	0	2	2	2	1	1	1	1	1	2	1	0	0	0	0	1	0	0	2	0	0	2	0
409	1	0	0	0	0	0	1	0	1	1	1	1	0	0	0	0	1	1	2	2	1	0	2	0	1	0	0	1	2	0	1	1	0	2	2	2	1	0	1	1	0	0	0	0	1	0	0	2	0
410	0	0	0	0	0	0	1	1	0	1	1	0	1	0	0	0	0	0	0	1	1	1	2	0	0	2	0	2	2	2	1	1	1	0	0	2	2	0	1	0	1	0	0	0	0	0	0	1	0
411	1	0	0	0	0	0	2	0	2	2	0	0	1	0	1	0	1	2	1	1	1	1	1	0	0	2	0	2	2	1	1	2	1	0	0	1	2	1	0	0	0	1	1	0	2	2	0	2	0
412	1	0	0	0	0	2	2	1	1	2	0	1	1	1	1	0	0	1	0	0	0	1	2	0	0	1	0	1	2	1	0	1	0	1	0	1	1	0	0	0	0	0	0	1	0	1	0	1	1
413	1	1	0	0	0	0	1	0	0	0	1	0	0	0	0	0	1	0	0	0	0	1	1	0	0	1	0	2	2	2	1	1	0	0	1	2	2	0	1	1	0	0	0	1	0	0	0	1	0
414	0	0	0	0	0	0	2	1	1	2	0	0	1	1	2	0	1	1	1	0	0	0	2	0	0	1	0	2	2	1	2	1	1	1	1	2	2	0	2	1	1	0	0	0	0	0	0	2	0
415	1	0	0	0	0	0	2	1	0	1	1	0	2	1	1	0	2	0	0	0	0	0	2	0	0	2	0	1	1	1	1	2	2	0	0	1	1	0	0	0	0	1	1	0	1	1	0	2	0
416	1	0	0	0	0	0	2	0	2	2	0	1	1	1	1	0	0	1	2	1	1	0	1	0	0	1	0	2	2	1	2	1	1	1	1	1	2	0	2	2	0	0	0	0	0	0	0	1	0
417	0	0	0	0	0	0	2	0	1	1	0	1	1	1	1	0	1	0	0	0	0	1	2	0	0	1	0	2	2	1	0	0	0	0	0	2	1	0	0	0	0	2	2	0	2	1	0	0	1
418	0	0	0	0	0	0	2	0	1	1	0	1	1	0	0	0	2	0	0	0	0	0	2	0	0	1	0	1	1	0	1	0	0	0	0	2	2	0	1	1	0	0	0	0	1	0	0	2	0
419	0	0	0	0	0	1	2	0	2	2	0	1	1	1	1	0	1	2	1	1	1	1	1	1	1	1	0	1	2	1	0	2	1	1	0	2	2	0	1	0	1	0	0	1	0	0	0	2	0
420	0	0	0	0	0	0	2	1	0	1	0	0	0	0	0	1	1	1	0	0	0	0	2	0	0	2	1	2	2	1	0	1	1	1	1	2	1	1	0	0	0	1	1	0	1	1	1	1	0
421	0	0	0	0	0	0	2	1	0	1	0	0	0	0	0	0	1	1	0	1	0	0	2	0	0	1	0	1	2	1	0	1	1	0	0	2	0	0	0	1	0	0	0	0	0	0	0	2	0
422	0	0	1	0	0	1	1	0	0	0	2	0	0	0	0	0	1	0	0	0	0	0	1	1	1	0	0	1	1	1	0	1	1	0	0	2	2	0	0	0	0	0	0	0	1	2	0	1	0
423	0	0	0	0	0	0	2	1	0	1	0	0	0	0	0	0	2	0	0	0	0	1	1	1	1	1	0	1	2	0	1	1	1	0	0	2	2	1	1	1	0	2	1	0	1	0	0	0	1
424	0	0	0	0	0	0	2	0	0	0	1	1	2	2	2	0	1	0	0	0	0	1	1	1	1	0	0	0	2	0	0	1	1	1	1	1	1	1	0	0	0	0	0	0	0	0	0	2	0
425	0	0	0	0	0	1	2	0	0	0	0	1	1	1	1	0	0	2	1	1	1	1	1	1	1	0	0	2	2	1	2	1	1	0	0	0	1	0	1	1	0	0	0	0	0	0	1	1	0
426	0	0	0	0	0	0	2	0	0	0	0	0	0	0	0	0	1	1	0	0	0	0	2	0	0	1	0	2	2	2	1	2	1	2	0	1	2	1	1	1	0	0	0	1	0	0	0	2	0
427	0	0	1	1	1	2	1	0	1	1	0	1	1	1	1	0	0	0	1	1	1	0	2	0	0	2	0	2	2	2	1	1	1	0	0	1	2	0	1	1	0	0	0	0	0	1	0	1	0
428	1	0	0	0	0	1	2	1	1	2	0	0	0	0	0	0	2	0	0	0	0	1	1	0	0	0	0	2	2	2	0	0	0	0	0	0	1	0	2	2	0	1	1	0	1	0	0	1	0
429	0	0	1	0	0	1	2	0	0	0	0	0	1	0	0	0	1	0	0	0	0	0	2	0	0	2	0	2	2	2	1	2	2	0	0	0	1	0	1	1	0	0	0	0	0	0	0	0	0
430	1	1	0	0	0	0	2	1	0	1	0	1	1	0	0	0	2	1	1	1	1	1	2	0	0	2	0	2	2	1	0	1	1	0	0	2	2	0	2	2	0	1	0	0	2	0	0	1	0
431	0	0	0	0	0	0	2	0	2	2	0	0	0	0	1	0	2	0	0	0	0	0	2	0	0	2	0	2	2	1	1	1	1	0	0	1	2	0	1	0	1	0	0	0	0	0	0	1	0
432	0	0	0	0	0	0	2	1	1	2	0	1	1	1	1	0	2	0	0	0	0	2	0	1	1	1	0	2	2	1	1	2	1	1	0	1	1	0	1	1	0	0	0	0	0	2	0	2	0
433	1	1	0	0	0	0	2	0	0	0	1	0	0	0	0	0	2	0	0	0	0	0	1	0	0	2	0	2	2	2	0	1	1	2	1	1	2	0	1	0	1	0	0	0	0	0	0	2	0
434	1	0	1	0	0	0	2	1	1	2	0	0	0	0	0	0	0	2	1	1	1	1	1	1	1	1	0	2	2	2	1	0	2	1	0	1	1	0	1	1	0	1	1	0	1	0	0	0	2
435	1	0	0	0	0	0	1	0	0	0	1	0	0	0	0	0	2	2	1	1	1	0	1	0	0	1	0	2	2	2	1	1	1	0	0	2	1	0	1	1	0	0	0	0	0	0	0	2	0
436	1	0	0	0	0	0	2	0	0	0	0	1	1	1	1	0	0	0	0	0	0	1	2	0	0	0	0	2	2	2	1	0	2	1	0	1	1	1	0	0	0	1	0	0	0	0	0	2	0
437	0	0	0	0	0	0	2	0	1	1	0	0	0	0	0	0	1	1	0	0	0	0	2	0	1	1	0	1	2	1	0	1	1	0	0	1	1	0	0	0	0	0	0	0	0	0	0	2	0
438	0	0	0	0	0	0	1	0	0	0	1	1	1	1	1	0	1	1	1	1	0	0	2	0	0	0	0	2	2	2	1	1	1	1	1	1	1	0	0	0	0	1	1	0	0	2	0	2	0
439	0	0	0	0	0	0	2	0	2	2	0	0	0	0	0	0	1	1	1	1	1	1	2	0	0	1	0	1	2	0	1	2	2	0	0	1	1	0	0	0	0	2	2	0	2	1	0	1	0
440	1	0	0	0	0	0	1	0	0	0	2	0	1	0	0	1	0	2	2	1	0	0	1	0	0	1	0	1	2	0	1	1	1	0	0	2	2	0	2	1	1	1	1	0	1	1	0	1	0
441	1	0	0	0	0	0	2	0	0	0	0	0	0	0	1	0	0	0	0	0	0	0	1	0	0	2	0	2	2	2	0	1	0	0	0	0	0	0	0	0	0	0	0	0	1	0	0	1	1
442	0	1	0	0	0	0	2	0	1	1	1	1	1	1	1	0	2	0	0	0	0	1	2	0	0	1	0	2	2	1	1	0	0	1	1	2	2	0	1	1	0	1	1	0	1	2	0	1	0
443	1	0	0	0	0	0	2	1	0	1	0	0	1	0	0	1	0	2	2	1	1	1	1	0	0	0	1	2	2	1	1	1	1	2	0	1	2	0	0	0	0	1	1	0	1	1	0	2	0
444	1	0	0	0	0	0	1	0	1	1	0	2	2	2	2	0	0	1	1	1	1	0	0	0	0	1	0	2	1	1	1	0	0	1	1	2	0	0	0	0	0	0	0	0	0	0	0	2	0
445	1	0	0	0	0	0	1	0	0	0	2	0	0	0	0	0	2	1	1	1	1	0	1	0	1	0	0	2	1	1	1	1	1	0	0	2	1	0	1	0	1	1	1	0	0	2	0	1	1
446	0	0	1	0	0	1	2	1	0	1	0	0	1	1	1	0	2	0	0	0	0	0	1	0	1	2	1	2	2	1	0	1	0	1	1	1	1	0	1	1	0	0	0	0	0	1	0	1	1
447	1	1	0	0	0	0	1	1	0	1	0	0	1	1	1	0	0	1	1	1	1	0	2	0	0	1	1	1	2	0	0	0	1	1	0	2	2	0	1	1	0	1	1	1	1	2	0	1	1
448	0	0	0	0	0	0	1	0	1	1	1	0	0	0	0	0	1	1	1	1	1	0	2	0	0	1	0	1	2	0	1	1	1	0	0	1	1	0	0	0	0	1	1	0	1	0	0	0	0
449	0	0	0	0	0	0	0	0	0	0	2	0	1	0	0	1	1	0	1	1	1	0	1	0	0	1	0	1	1	1	1	0	1	1	0	1	2	0	2	2	0	1	0	0	1	0	0	2	0
450	1	0	0	0	0	0	2	0	2	2	0	1	1	1	1	0	1	2	1	0	0	1	1	0	1	1	0	2	2	2	0	1	1	0	0	1	0	0	0	0	0	0	0	0	0	0	0	1	0
451	1	0	0	0	0	0	2	0	0	0	0	1	1	1	2	0	1	0	0	0	0	0	2	0	0	2	0	1	2	1	0	2	1	1	0	2	0	0	0	0	0	1	1	0	1	2	0	2	0
452	1	0	0	0	0	0	2	0	1	1	0	1	1	1	1	0	2	0	0	0	0	0	2	0	1	2	0	1	1	0	1	1	0	2	1	1	1	1	0	0	0	1	1	1	1	2	0	0	1
453	1	0	0	0	0	0	2	1	0	1	0	0	0	0	0	0	1	1	0	0	0	1	0	0	0	1	0	2	2	1	2	2	1	0	0	1	2	1	0	0	1	0	0	0	0	0	0	1	1
454	1	0	1	1	1	1	2	1	1	2	0	0	0	0	0	0	1	2	2	2	1	0	2	0	0	0	1	2	2	1	0	0	1	1	0	1	2	1	1	1	0	0	0	2	0	0	0	0	0
455	1	0	0	0	0	0	1	0	1	1	0	0	1	0	1	0	1	1	0	1	0	0	2	0	0	1	0	2	2	1	1	2	2	0	1	2	0	0	0	0	0	1	0	0	1	0	0	0	1
456	1	0	0	0	0	0	2	0	1	1	0	1	1	1	1	0	1	1	1	1	1	1	2	0	0	1	0	2	2	1	2	2	2	0	0	0	1	0	0	0	0	1	1	0	1	2	0	1	0
457	0	0	0	0	0	0	1	0	0	0	1	0	0	0	0	0	1	0	0	0	0	1	1	0	0	1	1	2	2	0	1	0	1	0	0	2	2	0	2	2	0	0	0	1	1	1	0	1	0
458	0	0	0	0	0	1	1	0	1	1	1	0	0	0	0	0	1	1	1	1	1	1	2	0	1	0	0	2	1	1	2	0	1	2	0	2	1	0	1	1	0	1	1	0	0	0	0	2	0
459	1	0	0	0	0	0	2	0	1	1	0	1	1	1	1	0	1	1	1	1	1	1	2	0	1	0	0	2	2	2	0	2	2	0	0	2	1	0	1	1	0	0	0	0	1	0	0	1	0
460	1	0	0	0	0	0	2	1	0	1	0	0	0	0	0	0	1	0	0	0	0	1	1	1	1	0	1	2	2	1	0	1	1	0	0	1	1	0	2	2	0	1	1	0	1	0	0	2	0
461	0	0	0	0	0	0	1	0	1	1	1	1	1	1	1	0	0	0	0	0	0	0	2	0	1	2	0	2	2	2	1	1	1	0	0	1	2	1	0	0	1	0	0	0	1	0	0	1	0
462	1	0	1	1	1	1	0	0	0	0	2	0	0	0	0	0	1	2	0	0	0	0	2	0	1	0	0	1	2	1	0	2	2	0	0	1	2	0	1	1	0	0	0	0	0	0	0	2	0
463	0	0	0	0	0	0	1	0	1	1	1	0	1	0	0	0	1	0	0	0	0	0	2	0	0	0	0	2	1	1	2	1	1	0	1	2	2	0	1	1	0	1	0	0	1	0	0	2	0
464	0	0	0	0	0	1	2	0	1	1	1	1	1	0	0	0	0	1	1	0	0	0	2	0	1	0	0	1	1	0	2	0	0	0	0	2	0	0	0	0	0	0	1	0	1	1	0	1	0
465	0	0	0	0	0	1	1	0	0	0	2	1	1	1	1	0	1	1	0	0	0	1	0	1	0	0	0	2	2	1	1	1	1	1	0	2	2	0	1	0	1	0	1	0	1	1	0	1	1
466	1	1	0	0	0	0	1	1	1	2	0	1	2	1	1	0	0	1	1	1	1	1	2	0	0	1	0	2	2	1	0	1	1	0	0	2	2	0	0	0	0	0	0	0	1	1	0	2	0
467	0	0	0	0	0	0	1	0	0	0	1	0	1	0	0	0	1	0	1	0	0	1	2	0	0	0	0	1	2	1	0	1	1	1	0	0	1	0	1	1	1	1	0	0	0	0	0	0	0
468	0	0	0	0	0	1	1	0	2	2	0	0	2	1	1	0	1	0	1	1	1	1	2	0	0	0	0	2	2	2	0	1	1	1	1	1	2	1	0	0	0	1	1	0	1	0	0	2	0
469	0	0	0	0	0	0	2	0	0	0	0	0	0	0	0	0	2	0	0	0	0	0	2	0	0	1	0	1	1	1	2	1	1	1	1	1	1	0	1	0	1	1	1	0	0	2	0	2	0
470	0	1	0	0	0	1	1	1	0	1	1	1	1	1	1	0	2	0	0	1	0	0	2	0	0	2	0	2	2	1	1	1	1	1	0	2	2	0	2	1	1	1	0	0	2	1	0	1	0
471	1	0	1	1	1	1	2	0	1	1	0	0	1	1	1	0	0	1	1	2	1	1	2	0	1	1	0	1	2	0	1	2	2	0	1	1	1	1	0	0	0	1	0	0	1	0	0	1	1
472	1	0	0	0	0	0	1	0	1	1	0	0	1	1	1	0	0	0	0	0	0	0	2	0	0	2	0	2	2	2	1	0	1	0	0	2	1	0	2	2	0	0	0	1	0	0	0	1	0
473	0	0	0	0	0	0	1	1	0	1	1	0	1	0	0	1	1	1	1	1	1	0	2	0	0	1	0	2	2	2	1	1	1	0	0	2	2	0	1	1	0	0	0	0	1	1	0	1	0
474	1	1	0	0	0	0	2	0	0	0	0	0	0	0	0	0	2	2	0	0	0	1	2	0	0	2	1	1	1	0	1	1	0	1	1	2	2	0	1	1	0	0	0	0	0	0	0	1	0
475	0	0	0	0	0	0	0	0	0	0	1	0	1	0	0	1	1	0	1	1	1	0	2	0	0	1	0	2	1	1	2	1	0	1	0	1	2	0	0	0	0	2	2	0	1	1	0	1	0
476	0	0	0	0	0	0	2	0	2	2	0	1	1	1	1	0	1	0	0	0	0	1	2	0	0	0	0	2	2	1	2	2	2	0	0	2	0	0	0	0	0	0	0	0	0	1	0	2	0
477	0	0	0	0	0	0	2	0	1	1	0	1	1	1	1	0	2	0	0	1	1	1	1	1	1	1	0	2	2	2	0	2	2	0	1	1	1	0	0	0	0	1	1	1	1	2	0	2	0
478	0	0	0	0	0	0	1	0	2	2	0	0	1	0	0	1	0	0	0	0	0	0	1	1	1	1	0	1	2	0	1	1	2	0	0	2	2	1	0	0	1	0	0	1	0	0	0	2	0
479	0	0	0	0	0	0	1	0	1	1	1	0	0	0	0	0	0	1	1	0	0	0	2	0	1	2	0	2	2	2	1	2	2	0	0	1	1	1	0	0	1	1	1	0	1	0	0	0	0
480	0	0	0	0	0	1	2	1	0	1	0	0	1	0	0	1	0	0	1	1	1	1	2	0	0	0	0	2	2	2	0	1	1	0	0	1	2	0	1	1	0	1	0	0	1	0	0	2	0
481	1	0	1	0	1	0	1	0	1	1	1	0	1	1	1	0	1	0	0	0	0	0	2	0	0	2	0	1	2	1	0	1	1	1	1	1	1	0	0	0	0	1	0	0	1	0	0	0	0
482	1	0	0	0	0	0	2	1	0	1	1	0	0	0	0	0	0	0	1	1	1	0	2	0	0	0	0	0	1	0	1	0	1	0	0	2	1	0	0	0	0	1	1	0	0	0	0	2	0
483	0	0	0	0	0	1	1	0	0	0	1	0	1	0	0	0	2	0	0	0	0	0	1	0	0	1	0	2	2	1	1	1	1	1	0	0	1	0	2	2	0	1	1	1	0	0	0	2	0
484	1	0	1	0	0	0	2	0	1	1	0	1	2	2	2	0	2	1	1	0	0	1	2	0	1	0	0	2	2	2	0	1	1	1	1	2	2	1	1	1	0	0	0	0	0	0	0	2	0
485	1	0	0	0	0	0	2	1	0	1	0	0	1	1	1	0	0	0	1	1	1	0	1	0	1	0	0	2	2	1	2	2	2	0	0	0	1	0	1	1	0	0	0	0	0	1	0	0	1
486	0	0	0	0	0	1	2	0	2	2	0	1	1	1	1	0	0	1	1	1	1	0	2	0	1	1	0	2	2	2	1	2	2	0	1	2	1	1	0	0	0	0	0	0	0	0	0	2	0
487	1	0	0	0	0	1	2	0	1	1	0	0	1	0	0	1	1	1	1	1	1	1	1	1	1	1	0	2	2	1	2	1	1	0	1	2	2	0	1	1	0	0	0	0	1	1	0	1	0
488	0	0	0	0	0	0	2	0	2	2	0	1	1	1	1	0	1	1	0	1	0	0	2	0	1	0	0	1	2	1	1	0	1	1	0	1	0	0	0	1	0	1	1	0	1	1	0	1	1
489	1	0	0	0	0	0	2	1	0	1	0	1	1	1	1	0	1	1	1	1	1	1	2	0	0	0	0	1	1	1	1	0	0	0	0	2	0	0	0	0	0	1	1	0	1	1	0	1	1
490	0	0	0	0	0	0	1	0	1	1	0	0	0	0	0	0	1	1	1	1	1	0	2	0	0	1	0	2	1	1	2	1	0	1	2	2	1	1	0	0	0	1	1	0	1	0	0	1	1
491	1	0	0	0	0	0	2	0	0	0	0	0	0	0	0	0	1	0	0	0	0	1	2	0	0	2	1	1	1	0	1	1	1	0	0	1	1	0	1	1	0	0	0	0	0	0	0	2	0
492	0	0	0	0	0	0	1	0	1	1	1	1	1	1	1	0	1	0	0	0	0	0	2	0	0	1	0	1	1	1	0	2	1	0	0	2	2	0	1	1	0	0	0	0	1	1	0	2	0
493	1	0	0	0	0	0	1	0	1	1	1	0	0	0	0	0	2	0	0	0	0	0	2	0	0	0	0	2	2	2	1	2	1	1	0	1	1	0	0	0	0	0	0	0	0	0	0	1	0
494	0	0	0	0	0	0	2	0	0	0	0	0	1	0	0	0	2	1	0	0	0	0	2	0	0	0	0	1	2	0	1	1	1	0	0	2	1	0	0	0	0	1	1	0	1	1	0	0	0
495	0	0	0	0	0	0	2	0	0	0	1	0	1	0	0	1	2	1	1	0	0	1	2	0	0	2	1	2	2	1	0	2	1	1	0	2	0	0	0	0	0	1	1	1	1	2	0	2	0
496	0	0	0	0	0	0	2	0	1	1	1	0	1	0	0	1	1	2	0	0	0	1	0	1	1	1	0	2	2	1	1	2	2	0	0	1	1	0	1	1	0	0	1	0	1	0	0	2	0
497	1	0	0	0	0	0	2	1	0	1	0	0	0	0	0	0	1	1	1	1	0	1	1	1	1	1	0	2	2	1	1	1	1	0	0	1	2	0	2	2	1	1	0	0	1	0	0	2	0
498	0	0	0	0	0	0	2	0	0	0	1	1	2	1	1	1	0	0	1	1	1	1	2	0	0	0	0	2	2	2	1	2	1	1	1	2	1	1	0	0	0	0	0	0	0	0	0	1	1
499	0	0	0	0	0	0	2	0	2	2	0	1	1	1	1	0	2	0	0	0	0	0	2	0	0	1	1	2	2	1	0	0	1	1	0	2	1	1	0	0	0	0	0	0	0	0	0	0	0
500	1	0	0	0	0	0	2	0	1	1	1	0	0	0	0	0	1	2	1	1	0	0	2	0	0	0	0	1	2	1	0	1	1	2	1	1	2	0	2	2	0	0	0	0	0	0	0	2	0
501	0	0	0	0	0	0	1	0	0	0	0	0	1	0	0	1	2	0	0	0	0	0	2	1	1	1	0	1	1	1	1	0	1	1	0	1	1	0	0	0	0	0	1	0	1	0	0	2	0
502	1	0	0	0	0	0	2	1	0	1	0	0	0	0	0	0	0	0	0	0	0	1	2	0	1	1	1	2	2	1	0	1	1	0	1	1	1	0	1	1	0	1	0	0	1	1	0	1	1
503	0	0	0	0	0	0	0	0	0	0	2	1	0	0	0	0	2	2	2	2	0	2	1	1	1	1	0	2	2	2	0	1	1	2	2	2	2	0	1	0	1	0	0	0	0	0	0	1	0
504	1	0	1	1	1	2	2	0	0	0	0	0	0	0	0	0	1	1	1	1	0	0	2	0	0	1	1	2	2	1	0	1	1	0	0	1	0	0	0	0	0	0	0	0	0	0	0	2	0
505	0	1	0	0	0	1	2	0	2	2	0	0	0	0	0	0	2	2	1	1	1	0	2	0	0	1	0	1	2	1	0	2	1	0	0	1	1	0	0	0	1	0	0	0	0	0	0	1	0
506	0	0	0	0	0	0	2	0	0	0	0	0	0	0	0	0	2	0	0	0	0	1	1	1	1	1	0	1	2	2	0	1	1	1	1	2	1	0	0	0	0	1	1	0	1	1	0	1	1
507	0	0	0	0	0	0	2	0	0	0	1	0	0	0	0	1	2	1	1	1	1	1	1	0	1	1	0	2	2	1	1	1	1	0	0	1	1	1	0	0	0	2	2	0	1	1	0	1	1
508	1	0	0	0	0	0	2	0	2	2	0	1	2	1	1	0	0	1	0	0	0	1	2	0	0	1	0	1	1	1	0	1	1	0	0	2	2	1	0	0	0	0	0	0	0	0	0	1	0
509	0	0	0	0	0	0	2	0	1	1	0	0	0	0	0	0	1	1	0	1	0	0	2	0	0	1	0	1	2	1	1	1	2	0	0	0	1	1	0	0	0	0	0	0	0	0	0	1	0
510	1	0	0	0	0	1	2	0	2	2	0	0	0	0	1	0	1	2	2	2	1	0	1	0	1	2	0	2	2	2	0	2	2	0	0	2	1	1	0	0	0	1	0	0	0	0	0	2	0
511	1	0	0	0	0	0	1	0	1	1	1	0	1	1	1	0	0	2	1	1	1	1	1	0	1	1	0	2	2	1	2	2	2	0	0	0	1	0	1	1	0	0	0	0	0	0	0	0	0
512	0	0	0	0	0	1	1	0	0	0	1	1	2	2	2	0	1	1	2	1	1	0	2	0	0	0	0	2	2	2	1	2	2	0	0	1	1	0	0	0	0	1	1	0	1	1	0	0	1
513	1	0	0	0	0	0	1	1	0	1	1	0	1	0	0	0	1	0	0	0	0	0	2	0	0	0	0	2	1	1	1	1	1	0	0	2	2	0	0	0	0	2	1	0	1	0	0	1	1
514	0	0	0	0	0	0	1	0	1	1	1	0	0	0	0	0	0	2	1	1	0	1	0	1	1	0	0	1	2	1	1	2	1	1	1	2	0	0	1	1	0	0	0	1	1	0	0	1	1
515	0	0	1	1	1	2	1	1	0	1	1	0	1	1	1	0	1	1	1	1	1	1	2	0	0	0	0	2	2	2	1	1	2	0	0	2	2	0	2	2	0	0	0	0	0	0	0	2	0
516	0	0	0	0	0	1	2	1	0	1	1	0	0	0	0	0	0	2	0	1	0	0	2	0	0	2	0	2	2	1	1	1	0	1	1	2	2	0	1	1	0	0	0	0	0	0	0	0	1
517	0	0	0	0	0	1	1	0	1	1	0	0	1	1	1	0	1	0	0	0	0	0	1	0	0	1	0	1	2	1	1	1	1	0	0	2	1	0	1	1	0	0	0	0	0	0	0	0	1
518	1	0	0	0	0	1	2	1	0	1	0	1	1	1	1	0	1	1	1	1	1	0	2	0	0	0	0	1	2	0	1	0	0	1	0	2	2	0	2	2	0	0	0	0	0	1	0	1	0
519	0	0	1	0	0	1	1	0	1	1	1	0	0	0	0	0	1	0	1	2	1	1	2	0	0	2	0	2	1	1	2	2	1	1	1	2	0	1	0	0	0	0	0	0	1	0	0	2	0
520	0	0	1	0	0	0	2	0	0	0	1	0	0	0	0	0	2	1	1	1	1	0	2	0	0	1	0	2	2	2	1	0	1	1	0	1	2	0	0	0	0	0	0	0	0	0	0	1	1
521	0	0	0	0	0	0	1	0	0	0	2	0	2	2	2	0	1	0	0	0	0	1	1	1	1	1	0	2	2	1	0	1	0	1	0	1	1	0	0	0	0	1	0	0	1	0	0	0	0
522	0	0	0	0	0	0	2	0	1	1	0	0	0	0	0	0	1	0	1	1	1	0	2	0	0	2	0	2	2	2	0	1	0	1	1	1	2	0	2	1	1	0	0	0	0	0	0	0	0
523	1	0	0	0	0	1	2	0	0	0	1	0	1	0	0	0	0	1	2	1	1	0	2	0	0	2	0	2	2	1	2	1	1	0	1	2	0	0	1	0	1	1	0	0	1	1	1	0	1
524	0	0	1	0	1	0	2	0	2	2	0	0	0	0	0	1	1	0	0	0	0	0	2	0	0	0	0	1	2	1	0	1	1	0	0	1	1	0	1	1	0	0	0	0	1	1	0	2	0
525	0	0	0	0	0	1	2	0	0	0	0	1	1	1	1	0	1	2	1	1	1	0	2	0	0	1	0	2	2	2	1	1	1	0	0	1	0	0	0	0	0	0	0	0	0	0	0	2	0
526	0	0	0	0	0	0	2	1	1	2	0	1	1	1	1	0	0	2	0	0	0	0	2	0	0	2	0	2	1	1	2	1	1	0	0	2	1	0	2	2	0	0	0	0	0	0	0	1	0
527	1	0	0	0	0	0	2	1	0	1	0	0	0	0	0	0	1	0	0	0	0	0	1	0	1	2	0	2	2	1	1	2	1	0	0	1	1	1	0	0	0	1	1	0	0	0	0	0	1
528	0	0	0	0	0	1	1	0	1	1	0	0	0	0	0	0	0	1	1	1	1	0	2	0	0	1	0	2	2	1	1	2	1	0	1	2	2	1	0	0	0	0	0	1	1	0	0	0	1
529	1	0	0	0	0	0	1	0	1	1	1	1	2	2	2	0	1	0	0	0	0	1	2	0	0	1	0	1	2	1	0	1	1	0	0	2	0	0	0	0	0	0	0	1	0	0	0	1	1
530	1	0	0	0	0	0	1	2	0	2	0	0	0	0	0	0	0	0	1	1	1	0	1	1	1	1	1	1	2	0	0	0	0	0	0	2	2	1	0	0	0	0	0	0	0	0	0	1	0
531	1	0	0	0	0	0	1	0	0	0	1	0	1	1	1	0	1	1	1	1	1	0	2	0	1	0	0	1	2	1	0	2	1	1	1	1	1	0	1	1	0	0	0	0	0	0	0	1	1
532	1	0	0	0	0	0	2	0	1	1	1	1	1	1	1	0	1	1	0	0	0	1	1	0	0	0	0	1	2	1	0	1	0	0	0	2	2	0	1	1	0	0	0	1	1	1	0	2	0
533	1	0	0	0	0	0	2	1	0	1	0	0	2	0	0	1	2	0	0	0	0	1	0	1	1	1	0	2	2	2	0	1	0	1	2	2	1	0	1	1	0	0	0	0	0	1	0	2	0
534	1	0	0	0	0	0	2	1	1	2	0	1	1	1	1	0	2	0	0	0	0	1	2	0	0	0	0	2	2	1	1	1	0	2	1	1	2	2	0	0	0	1	1	0	1	0	0	1	0
535	1	0	1	0	0	0	2	1	1	2	0	1	0	0	0	0	2	1	1	1	1	0	2	0	0	2	0	2	2	1	2	2	1	0	0	1	2	0	1	1	0	0	0	1	0	0	0	1	1
536	0	0	0	0	0	0	1	0	0	0	2	0	1	0	0	1	0	0	0	0	0	1	2	0	0	2	1	2	2	1	0	0	1	2	0	2	2	2	0	0	0	0	1	0	1	0	0	0	1
537	1	0	0	0	0	0	1	0	0	0	2	1	1	1	1	0	0	2	0	1	0	1	2	0	0	0	0	2	2	1	1	0	0	1	1	1	1	0	0	0	0	0	0	1	1	0	0	2	0
538	1	1	0	0	0	1	2	0	2	2	0	0	0	0	0	0	1	1	1	1	1	0	1	0	0	1	0	2	2	2	0	0	0	0	0	2	0	0	0	0	0	0	0	1	0	1	0	1	0
539	1	1	0	0	0	0	1	0	0	0	1	0	0	0	1	0	1	1	1	1	0	1	2	0	0	1	0	2	2	2	0	0	0	1	1	2	1	0	0	0	0	0	0	0	0	0	0	0	1
540	0	0	0	0	0	0	2	0	1	1	0	0	0	0	0	0	1	0	1	1	1	0	1	0	0	0	0	1	2	1	0	1	1	1	1	1	0	0	1	1	0	1	1	0	1	1	0	1	0
541	0	0	1	0	0	0	2	0	1	1	1	0	0	0	0	0	0	1	1	1	1	0	2	0	0	0	0	1	1	0	1	1	1	1	1	2	1	0	0	0	0	0	0	0	0	0	0	1	0
542	0	0	0	0	0	0	1	0	1	1	1	0	1	0	0	0	0	1	1	1	1	1	1	0	1	1	0	2	2	1	1	2	2	0	0	0	1	0	0	0	0	1	1	0	1	1	0	2	0
543	0	0	1	0	0	0	2	0	1	1	0	0	1	1	1	0	2	0	0	0	0	0	2	0	0	1	0	1	2	1	1	0	0	0	0	2	1	0	0	0	0	0	0	0	1	1	0	1	0
544	0	0	0	0	0	1	1	1	0	1	0	0	0	0	0	0	1	0	0	0	0	0	2	0	1	0	0	2	1	1	1	1	1	0	0	1	1	0	0	0	0	1	1	0	1	1	0	2	0
545	1	0	0	0	0	0	2	0	0	0	0	0	2	0	0	1	2	0	0	0	0	0	1	0	1	0	0	2	2	1	2	1	1	1	1	2	2	0	2	2	0	0	0	0	0	0	0	0	1
546	1	0	0	0	0	0	2	0	2	2	0	0	0	0	0	0	1	1	1	1	0	1	2	0	0	2	0	2	1	0	2	1	0	1	1	1	2	0	1	1	0	1	0	0	1	1	0	1	1
547	1	0	0	0	0	0	2	0	2	2	0	1	2	1	1	0	1	0	1	1	1	0	2	0	0	2	0	1	1	0	1	1	1	0	0	1	2	0	1	1	0	1	1	0	1	2	0	1	0
548	1	0	0	0	0	0	1	0	0	0	2	1	1	1	1	0	1	2	1	0	0	1	2	0	0	1	0	2	0	0	2	1	0	0	0	2	1	0	0	0	1	2	2	0	1	1	0	0	0
549	0	0	0	0	0	0	1	0	0	0	0	1	1	1	1	0	1	2	0	0	0	0	2	0	0	1	1	1	2	2	0	1	1	0	0	1	1	1	0	0	0	0	0	0	0	1	0	2	0
550	0	0	0	0	0	0	1	0	0	0	1	1	1	1	1	0	0	1	2	1	1	0	1	0	0	0	1	2	2	1	0	0	0	0	0	1	1	0	0	0	0	0	0	0	0	0	0	1	0
551	1	0	0	0	0	0	1	0	1	1	1	0	0	0	0	0	1	1	0	1	0	0	2	0	1	1	0	1	2	1	1	2	2	1	0	0	1	0	0	0	0	0	0	0	0	0	0	1	0
552	1	0	0	0	0	1	2	1	1	2	0	1	1	1	1	0	0	2	1	1	1	0	2	0	1	0	1	2	2	2	0	1	2	0	0	0	1	1	0	0	0	0	0	0	1	0	0	2	0
553	1	0	0	0	0	1	1	0	0	0	0	0	1	0	1	0	0	2	1	1	1	1	2	0	1	0	0	2	1	1	1	2	1	2	0	1	1	0	1	1	0	1	1	0	1	0	0	2	0
554	1	0	0	0	0	0	2	0	2	2	0	0	1	1	1	0	2	1	1	1	1	1	2	0	0	1	0	2	1	1	1	1	1	0	0	2	1	0	0	0	0	1	0	0	2	0	0	2	0
555	1	0	0	0	0	0	2	1	1	2	0	0	1	0	1	0	2	1	1	1	0	0	2	0	1	1	0	2	2	1	0	1	1	1	1	1	2	1	0	1	0	2	1	0	1	0	0	1	1
556	1	0	0	0	0	0	2	1	0	1	0	0	1	1	0	0	2	0	0	0	0	0	1	0	0	1	0	1	2	1	0	0	0	1	1	2	1	0	1	1	0	0	0	0	0	0	0	1	0
557	0	0	0	0	0	0	1	1	0	1	1	0	0	0	0	0	0	2	0	0	0	0	2	0	0	1	0	1	1	1	1	1	1	1	2	2	1	0	0	0	0	1	1	0	0	0	0	2	0
558	0	0	0	0	0	0	2	0	2	2	0	0	1	1	1	0	1	0	0	0	0	1	2	0	0	2	0	1	1	1	1	1	0	1	2	2	1	0	1	1	0	0	0	1	0	0	0	1	0
559	1	0	0	0	0	1	1	0	1	1	2	0	0	0	0	0	2	2	2	1	1	0	2	0	0	1	0	1	1	0	1	1	1	2	0	1	0	0	1	1	0	0	0	0	0	0	0	2	0
560	1	0	0	0	0	0	2	0	1	1	1	1	1	1	1	0	0	0	1	1	1	1	0	1	1	0	0	1	1	1	1	1	1	1	1	1	2	0	0	0	0	0	0	0	0	1	0	0	0
561	0	0	0	0	0	1	1	0	2	2	0	1	2	2	2	0	2	0	0	1	1	0	1	0	0	2	0	1	2	1	0	1	0	1	0	1	1	0	1	1	0	0	0	0	0	0	0	1	0
562	1	0	0	0	0	1	2	1	0	1	0	0	1	1	0	0	2	0	0	0	0	0	1	0	0	1	0	2	2	2	1	1	1	0	1	2	1	0	1	1	0	0	0	0	0	0	0	1	1
563	0	0	0	0	0	1	2	1	1	2	0	1	0	0	0	0	1	2	2	1	0	0	2	0	1	1	0	1	2	1	0	1	1	0	1	1	1	1	0	0	1	0	0	0	0	0	0	1	0
564	0	0	0	0	0	1	1	0	1	1	1	0	1	0	0	1	2	0	0	0	0	0	1	0	0	1	0	2	2	2	0	1	2	0	1	2	1	0	2	2	0	0	0	0	0	0	0	1	0
565	1	0	0	0	0	0	1	0	0	0	1	0	0	0	0	0	2	0	0	0	0	1	0	0	0	1	0	2	2	1	2	1	1	1	0	2	1	1	0	0	0	0	0	1	0	0	0	0	0
566	1	0	0	0	0	0	2	0	0	0	0	0	2	2	2	0	0	1	0	0	0	0	2	0	1	2	1	2	2	0	1	2	1	0	1	2	1	1	0	0	0	0	0	0	0	0	0	1	0
567	1	0	0	0	0	0	2	0	0	0	0	1	2	2	2	0	1	1	1	1	0	0	1	0	1	0	0	2	1	0	2	1	2	0	0	1	2	0	1	1	0	0	0	0	0	0	1	1	0
568	0	0	0	0	0	1	1	0	0	0	0	0	1	0	0	0	0	1	1	2	1	1	2	0	0	0	1	2	2	1	0	2	2	1	1	2	1	0	1	1	0	1	1	0	1	1	0	2	0
569	1	0	1	1	1	1	1	0	0	0	1	0	1	0	0	1	2	0	0	0	0	0	1	0	0	0	0	2	2	1	1	1	1	0	0	1	2	0	0	0	0	0	0	0	0	0	0	1	0
570	0	0	0	0	0	1	1	0	1	1	0	0	0	0	0	0	1	2	1	0	0	1	1	1	1	1	0	1	1	1	2	1	1	1	0	1	1	0	0	0	0	0	0	0	0	0	0	2	0
571	1	0	0	0	0	1	2	0	1	1	0	0	0	0	0	0	2	1	1	1	1	2	0	1	1	1	0	1	2	1	0	2	1	0	0	2	1	0	0	0	0	0	0	0	0	0	0	2	0
572	1	0	0	0	0	1	2	0	1	1	1	0	1	1	1	0	0	1	0	0	0	1	1	1	1	2	0	2	2	2	0	0	0	1	0	2	1	0	1	1	1	1	1	0	1	1	0	0	1
573	0	0	0	0	0	1	2	1	1	2	0	1	2	1	1	0	2	1	1	1	1	1	2	0	0	0	1	2	2	1	1	1	1	2	1	2	1	1	0	0	0	1	0	0	1	1	0	1	0
574	0	0	1	0	0	0	2	0	1	1	0	1	1	1	1	0	1	1	0	0	0	0	2	0	0	1	0	1	2	1	1	2	2	0	0	2	1	0	0	0	0	0	0	1	0	1	1	1	0
575	1	0	0	0	0	0	2	0	1	1	1	1	2	1	1	0	2	1	1	0	0	0	0	0	0	1	0	1	2	1	0	1	1	0	0	1	1	1	0	0	0	1	0	0	1	1	0	1	1
576	1	1	0	0	0	1	0	0	1	1	1	0	1	1	1	0	2	0	0	0	0	0	2	0	1	0	0	1	1	1	1	1	0	1	2	2	1	0	0	0	0	1	1	0	1	0	0	0	1
577	1	0	0	0	0	2	2	0	0	0	1	0	1	1	1	0	1	1	0	0	0	1	2	0	0	2	0	2	2	2	1	1	0	0	0	0	1	0	2	2	0	0	1	0	1	1	0	0	0
578	0	0	0	0	0	0	2	0	2	2	0	1	1	1	1	0	2	1	0	0	0	0	2	0	1	2	0	2	1	0	2	2	1	1	0	1	2	0	1	1	0	0	0	0	1	0	0	1	0
579	1	0	0	0	0	0	2	1	1	2	0	0	0	0	0	0	1	1	0	0	0	1	2	0	0	1	0	1	2	1	0	1	1	0	0	2	1	0	1	1	0	0	0	0	0	0	0	1	0
580	1	0	0	0	0	0	2	0	2	2	0	0	0	0	0	0	2	1	1	0	0	0	2	0	0	0	0	2	1	1	1	1	1	0	0	2	1	0	0	0	0	0	0	1	0	0	0	2	0
581	1	0	0	0	0	1	1	1	0	1	1	0	1	0	0	0	1	1	0	0	0	0	2	0	0	1	0	2	2	2	0	0	0	0	0	1	1	0	1	1	0	1	1	0	0	0	0	0	1
582	1	0	0	0	0	0	1	1	0	1	1	0	1	1	1	0	2	1	0	0	0	0	2	0	2	1	0	2	2	2	0	0	0	0	0	2	1	0	0	0	1	0	1	0	1	1	0	1	0
583	0	0	0	0	0	0	2	0	0	0	1	0	1	0	0	0	1	2	0	0	0	1	1	1	1	1	0	2	2	1	2	1	0	0	1	2	1	0	0	0	0	0	0	0	1	1	0	2	0
584	0	0	0	0	0	0	2	1	0	1	0	0	1	0	0	1	1	1	0	0	0	0	2	0	0	2	0	2	2	2	1	1	1	1	0	0	1	0	1	1	0	0	0	0	0	0	0	2	0
585	0	0	0	0	0	0	1	0	0	0	2	0	0	0	0	0	0	2	1	1	1	0	2	0	0	1	0	2	1	1	2	2	2	0	1	2	1	0	1	0	1	0	0	1	0	0	0	1	0
586	0	0	0	0	0	1	2	1	0	1	0	1	2	1	1	0	1	2	2	1	0	1	2	0	0	1	0	1	2	1	0	1	1	0	0	1	1	0	1	1	0	0	0	0	0	0	0	2	0
587	1	0	0	0	0	0	2	0	0	0	0	1	1	1	1	0	0	0	0	0	0	1	2	0	0	0	0	2	2	2	0	0	1	0	0	2	1	0	0	0	0	0	0	0	0	1	0	2	0
588	1	0	0	0	0	0	2	1	0	1	1	1	2	2	2	0	1	1	2	2	1	0	1	0	0	0	0	1	2	1	0	1	0	2	1	1	0	0	0	0	0	0	0	1	0	0	0	2	0
589	0	0	0	0	0	1	2	1	0	1	0	0	0	0	0	0	1	0	1	1	1	0	2	0	0	1	1	2	2	1	0	1	0	1	1	1	2	1	0	0	0	0	0	0	1	1	0	1	0
590	1	0	0	0	0	1	1	1	0	1	1	0	1	1	1	0	2	1	1	1	1	1	2	0	0	0	1	2	2	1	0	1	2	0	0	1	2	0	1	0	1	0	1	0	1	0	0	1	0
591	1	0	0	0	0	0	2	0	0	0	0	1	2	1	1	0	1	1	1	1	1	1	2	0	0	0	0	2	2	1	1	1	2	0	0	2	1	0	1	1	0	0	0	0	1	1	0	1	0
592	1	0	0	0	0	0	2	0	1	1	0	0	0	0	0	0	1	1	1	1	0	0	1	0	0	2	0	1	2	1	0	2	2	0	0	0	1	0	0	0	0	1	1	0	0	0	0	1	1
593	1	0	0	0	0	0	2	1	0	1	0	0	0	0	0	0	1	0	1	1	1	0	1	0	1	0	0	1	2	1	0	1	1	0	0	1	1	0	1	1	0	1	1	0	1	0	0	1	0
594	0	0	0	0	0	0	2	0	1	1	0	0	2	2	2	0	1	1	1	1	0	1	2	0	0	0	0	1	1	0	2	2	1	0	1	2	2	0	1	1	0	1	0	0	1	1	0	1	0
595	1	0	0	0	0	1	2	0	1	1	1	0	1	0	0	0	2	1	1	0	0	0	2	0	0	1	0	2	2	2	0	1	1	0	0	1	1	0	1	0	1	1	0	0	0	0	0	1	0
596	1	0	1	0	0	1	2	1	1	2	0	0	0	0	0	0	2	0	0	0	0	1	1	0	0	1	0	2	2	1	2	1	2	1	0	1	1	0	0	0	0	0	0	0	1	0	0	1	0
597	1	0	0	0	0	0	2	0	0	0	1	0	0	0	0	0	2	2	1	0	0	1	1	1	1	1	0	2	2	1	2	0	0	0	0	2	2	0	2	1	1	0	0	0	1	0	0	1	0
598	1	0	0	0	0	2	2	0	0	0	1	0	2	0	0	1	1	0	1	1	1	1	1	1	1	1	0	2	2	2	2	2	2	0	0	0	1	0	0	0	0	1	1	0	1	0	0	1	0
599	0	0	0	0	0	0	2	0	2	2	0	0	2	1	1	1	2	2	2	1	1	0	2	0	0	1	0	2	1	0	1	2	2	0	0	1	2	0	1	1	0	0	0	1	0	0	0	1	1
600	1	0	0	0	0	0	1	0	0	0	0	1	2	1	1	0	1	2	0	0	0	1	2	0	1	1	0	2	2	2	0	0	0	0	1	2	1	0	1	1	0	0	0	1	0	0	0	1	0
601	0	0	0	0	0	1	0	0	0	0	2	0	1	0	0	1	0	1	1	1	1	1	1	1	1	0	0	2	2	2	1	1	1	0	0	1	1	0	0	0	1	0	0	1	1	0	0	2	0
602	0	0	1	1	1	1	2	0	0	0	0	0	2	1	1	0	2	1	1	1	1	1	1	1	1	1	0	0	1	0	1	0	0	2	1	1	1	0	0	0	0	0	0	0	1	0	0	0	0
603	0	0	0	0	0	1	2	0	1	1	1	1	1	1	1	0	0	1	1	1	1	0	2	0	0	1	0	2	2	2	0	1	1	1	2	2	1	0	1	1	1	0	0	0	2	1	0	1	1
604	1	0	0	0	0	0	1	0	1	1	0	0	0	0	0	0	1	2	1	1	1	0	1	0	1	0	0	2	2	2	1	2	2	0	1	2	2	0	1	0	1	0	1	0	1	1	0	2	0
605	0	0	1	0	0	1	2	0	2	2	0	0	1	1	1	0	1	1	0	0	0	0	2	0	0	0	0	2	1	1	1	2	2	0	0	2	2	0	1	0	1	1	1	0	1	1	0	2	0
606	1	0	0	0	0	0	1	2	0	2	0	0	0	0	0	1	0	0	0	0	0	0	2	0	0	0	0	2	2	1	2	1	1	0	0	1	2	0	1	1	0	0	0	1	0	0	0	1	1
607	1	0	0	0	0	1	2	0	1	1	1	0	1	0	0	1	0	2	0	0	0	0	2	0	0	1	1	2	2	1	0	1	1	0	0	1	1	0	1	1	0	0	0	0	1	0	0	2	0
608	1	0	0	0	0	0	1	0	0	0	1	1	2	2	2	0	2	1	0	0	0	0	1	0	0	1	0	2	2	1	1	0	0	0	0	2	1	0	1	1	0	0	0	0	0	0	0	2	0
609	1	0	0	0	0	1	1	0	1	1	0	1	2	2	2	0	1	0	0	0	0	0	2	0	0	2	0	2	1	1	1	1	1	0	0	2	0	1	0	0	0	0	0	0	0	0	0	2	0
610	1	0	0	0	0	0	2	0	1	1	2	0	0	0	0	0	0	2	1	1	1	1	2	0	0	0	0	2	2	1	1	1	2	0	1	2	2	0	1	1	0	1	0	0	0	0	0	1	0
611	0	0	0	0	0	1	1	0	1	1	0	1	1	1	1	0	0	0	1	1	1	1	2	0	0	0	0	2	1	1	1	1	1	0	0	1	2	0	0	0	0	1	1	0	1	0	0	2	0
612	1	1	0	0	0	1	1	0	0	0	0	0	0	0	0	0	1	0	0	0	0	1	2	0	0	1	0	2	2	2	1	1	0	1	2	2	1	0	0	0	0	1	1	0	1	1	0	1	0
613	0	0	0	0	0	0	2	0	1	1	0	0	0	0	0	0	2	0	0	0	0	0	2	0	0	2	0	2	2	2	0	2	2	0	0	2	0	0	0	0	0	0	0	0	1	0	0	2	0
614	0	0	0	0	0	0	2	0	1	1	1	0	0	0	0	0	0	1	1	2	1	0	2	0	0	2	0	1	2	1	0	1	1	0	0	2	1	0	0	0	0	0	0	0	1	0	0	1	1
615	1	1	0	0	0	0	2	0	1	1	1	0	2	1	2	0	2	1	1	1	1	0	2	0	0	1	0	2	2	1	2	0	0	0	0	2	2	0	1	1	0	0	0	0	0	0	0	0	0
616	0	0	0	0	0	1	2	1	0	1	0	1	2	2	2	0	2	0	0	1	1	1	2	0	0	0	0	2	2	2	0	1	2	0	0	2	1	0	0	0	0	0	0	0	0	1	0	2	0
617	0	0	0	0	0	0	1	0	1	1	1	0	1	0	0	1	2	2	2	2	0	2	0	1	1	1	0	2	1	1	2	2	1	1	0	0	2	0	2	1	1	0	0	0	1	0	0	1	0
618	0	0	0	0	0	1	2	0	1	1	0	2	2	2	2	0	0	0	0	0	0	0	1	0	0	1	0	2	2	2	0	1	0	2	1	1	1	0	0	0	0	0	0	0	0	0	0	1	0
619	0	0	0	0	0	0	2	0	1	1	0	0	0	0	0	0	1	0	0	0	0	0	2	0	1	1	0	2	2	2	0	0	0	0	1	2	0	0	0	0	0	0	0	0	0	0	0	0	1
620	1	0	0	0	0	0	2	0	1	1	0	0	0	0	0	0	1	1	1	1	0	0	0	0	0	1	1	1	1	0	1	1	0	1	1	1	1	0	0	0	0	0	0	0	0	1	0	0	1
621	0	0	0	0	0	0	2	0	1	1	0	0	1	1	0	0	1	0	0	0	0	0	0	0	0	1	0	1	2	0	0	2	1	1	0	1	1	0	1	1	0	1	1	0	1	1	0	1	0
622	0	0	0	0	0	0	2	0	0	0	1	0	1	1	1	0	1	1	0	0	0	1	1	0	0	0	0	2	2	2	1	1	0	1	1	2	1	0	1	0	1	0	0	0	0	0	0	2	0
623	1	0	1	0	0	1	2	1	0	1	0	0	0	0	0	0	1	1	1	1	0	1	2	0	0	0	0	2	2	2	0	2	2	0	1	2	0	0	0	0	0	1	0	0	0	0	0	1	1
624	0	0	0	0	0	0	2	0	1	1	0	0	1	1	1	0	1	0	1	1	1	1	1	1	1	1	0	2	2	2	1	1	2	1	0	1	2	0	1	1	0	0	0	0	0	0	0	1	0
625	0	0	0	0	0	0	2	0	2	2	0	0	2	1	2	0	2	0	0	0	0	0	1	0	0	0	0	2	2	2	0	1	1	1	1	1	2	0	1	1	0	0	0	0	0	0	0	0	1
626	1	0	0	0	0	0	1	1	0	1	0	0	0	0	0	0	1	2	0	0	0	1	1	1	1	1	0	2	0	0	2	2	2	0	0	1	1	0	1	1	0	1	0	0	0	0	0	1	1
627	0	0	0	0	0	0	2	0	0	0	0	0	0	0	0	0	2	1	1	1	1	0	2	0	0	1	0	2	1	1	2	1	0	2	2	2	1	0	1	1	0	0	1	0	1	1	0	2	0
628	1	0	0	0	0	1	2	0	1	1	0	1	1	1	1	0	2	0	0	0	0	0	2	0	1	0	0	2	2	2	1	0	0	0	0	2	0	0	0	0	0	0	0	0	0	0	0	1	0
629	0	0	0	0	0	0	1	1	1	2	0	1	2	1	1	1	1	0	0	0	0	2	2	0	0	0	0	2	2	2	1	2	1	0	1	2	1	0	2	2	0	0	0	0	0	0	0	0	0
630	1	0	0	0	0	0	1	0	1	1	1	0	1	1	1	0	1	1	0	1	0	1	2	0	0	0	0	2	2	2	1	0	1	1	0	2	0	0	0	0	0	0	0	0	1	0	0	2	0
631	0	0	0	0	0	0	2	0	1	1	0	1	1	1	1	0	1	2	1	1	1	0	0	0	0	0	0	2	2	1	1	2	2	0	0	1	1	1	0	0	0	0	0	0	0	0	0	0	0
632	0	0	0	0	0	0	2	0	1	1	0	0	1	0	0	0	1	0	0	0	0	1	2	0	0	1	0	2	1	1	2	1	1	1	1	1	0	0	0	0	0	1	0	0	1	1	0	0	1
633	1	0	0	0	0	0	2	0	2	2	0	0	0	0	0	0	1	0	0	0	0	1	1	1	1	2	0	2	2	2	0	2	1	0	1	2	2	2	0	0	0	0	0	0	0	0	0	1	0
634	1	1	0	0	0	1	2	0	2	2	0	1	2	1	1	0	0	1	1	1	1	0	2	0	0	1	1	2	2	1	0	0	1	1	0	2	1	0	1	1	0	1	0	0	1	0	0	1	0
635	1	0	0	0	0	0	2	1	1	2	0	1	1	2	1	0	0	2	2	1	0	0	1	0	0	2	0	2	2	2	0	1	1	0	0	1	2	1	0	0	0	0	1	0	1	1	0	1	0
636	1	1	0	0	0	0	2	0	1	1	0	0	2	2	2	0	0	0	0	0	0	2	2	0	0	0	0	2	1	1	2	1	1	0	0	2	2	0	1	0	1	0	0	0	1	1	0	0	0
637	0	0	0	0	0	0	2	0	1	1	1	0	1	0	0	1	2	0	0	0	0	0	0	0	0	1	0	1	1	0	1	2	2	0	1	1	1	0	0	0	1	0	0	0	1	1	0	1	1
638	0	0	0	0	0	2	1	0	1	1	1	1	2	1	1	1	2	1	1	1	1	0	2	0	1	0	0	2	2	2	1	2	1	0	0	1	1	0	1	1	0	0	0	0	1	1	0	1	0
639	1	0	0	0	0	0	0	0	0	0	2	1	2	1	1	0	1	2	1	1	1	1	2	0	0	0	0	2	2	0	0	1	1	2	2	2	2	0	2	2	0	1	1	0	0	2	0	1	0
640	1	0	0	0	0	0	2	1	1	2	0	0	0	0	0	0	2	1	1	1	0	1	1	0	0	0	0	2	2	0	0	1	0	0	0	0	1	1	0	0	0	1	0	0	2	0	0	2	0
641	0	0	1	0	0	0	2	0	2	2	0	1	2	1	1	0	1	2	1	1	1	1	1	0	0	0	0	1	1	1	2	2	2	0	0	0	2	0	1	1	0	1	1	0	1	2	0	0	0
642	0	0	0	0	0	0	2	0	2	2	0	1	1	1	1	0	0	2	0	0	0	0	0	0	0	0	0	1	1	1	1	1	1	0	0	1	1	0	1	1	0	0	0	0	1	0	0	2	0
643	1	0	0	0	0	1	2	1	1	2	0	1	0	0	0	0	0	0	0	0	0	0	2	0	0	2	0	2	2	2	0	2	2	0	0	1	1	0	0	0	0	0	0	1	0	0	0	2	0
644	0	1	0	0	0	0	1	0	1	1	0	0	0	0	0	0	0	2	0	1	0	0	2	0	0	2	0	2	1	1	2	1	1	0	0	2	1	0	0	0	0	0	0	0	0	0	0	1	0
645	1	0	0	0	0	1	1	1	0	1	0	1	2	2	2	0	0	2	0	0	0	0	2	0	0	1	0	2	2	1	2	1	0	1	2	2	0	0	0	0	0	1	1	0	1	0	0	1	1
646	1	0	1	0	0	0	2	0	0	0	1	0	0	0	1	0	0	1	1	1	1	0	1	0	1	0	1	2	1	0	1	1	1	1	1	1	0	0	0	0	0	0	0	0	1	0	1	0	1
647	1	0	0	0	0	0	2	0	1	1	0	0	2	0	0	1	2	0	0	0	0	0	0	0	0	0	0	2	1	0	2	1	1	1	1	1	1	1	0	0	0	0	0	0	0	0	0	2	0
648	1	0	0	0	0	0	2	0	2	2	0	1	1	1	1	0	1	2	1	1	1	0	2	0	0	1	0	2	2	2	1	1	1	0	0	1	1	0	1	1	0	1	1	0	2	0	0	1	0
649	0	0	0	0	0	0	0	0	0	0	2	1	0	0	0	0	1	0	0	0	0	1	2	0	0	0	0	1	2	1	0	1	0	1	2	2	2	0	2	1	1	0	0	1	0	0	0	0	0
650	0	0	0	0	0	1	0	0	0	0	2	2	2	1	1	0	0	0	1	1	1	1	1	0	0	1	0	2	1	0	1	1	1	2	0	1	2	0	1	1	0	1	1	0	1	0	0	2	0
651	1	0	0	0	0	0	2	1	0	1	0	1	1	1	1	0	2	0	0	0	0	1	0	0	0	1	0	2	2	1	1	0	0	1	1	2	0	0	1	1	0	0	0	0	0	1	0	0	2
652	1	0	0	0	0	0	2	0	2	2	0	1	1	1	1	0	2	2	0	0	0	0	2	0	0	1	1	2	2	1	0	1	1	0	0	1	1	0	1	1	0	2	1	0	1	0	0	2	0
653	1	1	0	0	0	1	2	0	0	0	0	0	0	0	0	0	0	2	1	1	0	1	1	0	1	1	0	1	2	1	0	1	1	2	1	2	0	0	0	0	0	0	0	0	0	0	0	2	0
654	1	0	0	0	0	0	2	0	0	0	1	0	0	0	0	0	1	1	1	1	0	0	2	0	0	1	0	1	1	1	2	0	1	1	0	2	2	0	1	1	0	2	2	0	1	1	0	0	0
655	1	0	0	0	0	1	1	0	0	0	1	1	1	1	1	0	1	1	1	1	0	1	1	1	0	1	0	1	2	1	1	0	0	0	0	2	1	1	0	0	0	0	0	0	0	0	0	1	0
656	1	0	0	0	0	0	2	0	2	2	0	0	2	0	0	1	2	0	0	0	0	0	1	0	0	1	0	2	2	2	0	0	1	1	0	1	0	0	0	0	0	0	0	0	0	0	0	2	0
657	0	0	1	1	1	2	1	0	1	1	1	0	0	0	0	0	1	2	1	1	1	0	2	0	0	1	0	2	2	2	0	1	1	1	1	2	1	0	1	1	0	0	0	0	0	0	0	2	0
658	0	1	0	0	0	0	1	0	1	1	1	0	1	0	0	0	1	0	0	0	0	0	1	0	0	1	1	2	2	1	0	1	1	0	0	1	1	0	1	1	1	0	0	0	1	0	0	2	0
659	1	0	0	0	0	0	2	0	1	1	0	1	1	1	1	0	1	2	1	1	1	1	1	1	1	1	0	2	2	2	0	1	1	0	0	1	1	0	0	0	0	0	0	0	0	1	0	1	0
660	0	0	0	0	0	1	2	0	0	0	0	1	0	0	0	0	0	0	0	0	0	0	2	0	0	1	0	2	1	1	1	1	1	0	0	2	2	0	1	1	0	0	0	0	0	1	0	1	0
661	0	0	0	0	0	1	2	1	1	2	0	1	1	1	1	0	0	1	1	1	1	1	2	0	0	1	0	1	2	0	1	1	0	2	2	2	1	0	1	0	1	0	0	0	0	0	0	1	0
662	0	0	0	0	0	0	2	0	0	0	0	0	1	0	0	1	2	2	1	1	1	0	2	0	0	1	0	1	2	1	0	2	1	1	1	2	0	0	0	0	0	0	0	0	0	0	0	2	0
663	0	0	0	0	0	0	2	0	0	0	0	0	1	1	1	0	2	1	1	1	1	0	2	0	0	1	0	2	2	2	0	1	1	1	1	1	1	0	1	1	0	0	0	0	1	0	0	1	0
664	1	0	0	0	0	0	1	0	1	1	0	0	0	0	0	0	2	1	1	1	1	0	2	0	0	0	0	1	2	1	1	1	1	0	0	2	1	1	0	0	0	0	0	0	0	2	0	0	0
665	0	0	0	0	0	0	2	0	2	2	0	0	0	0	1	0	0	0	1	1	1	0	2	0	0	1	0	2	2	1	1	0	0	0	0	2	2	0	2	1	1	0	0	1	0	1	0	1	0
666	0	0	0	0	0	0	2	0	0	0	0	1	1	1	1	0	0	1	1	1	1	2	1	1	1	1	0	2	2	2	0	2	2	0	0	1	2	1	1	1	0	1	1	0	1	0	0	1	0
667	0	0	1	0	0	1	2	0	1	1	0	0	2	1	1	1	0	2	1	1	1	1	2	0	0	1	0	2	2	2	1	1	1	0	0	1	0	0	0	0	0	0	0	0	1	0	1	0	1
668	1	0	0	0	0	0	2	1	0	1	0	1	1	1	1	0	1	1	1	1	1	0	2	0	0	0	0	2	2	2	0	2	2	0	0	1	1	0	1	1	1	0	0	0	1	0	0	2	0
669	1	0	0	0	0	0	1	0	1	1	0	2	2	2	2	0	2	0	0	0	0	0	2	0	0	1	0	1	2	1	1	0	0	0	0	2	1	0	2	2	0	1	1	0	1	1	0	1	1
670	1	0	0	0	0	0	2	0	0	0	1	1	2	2	2	0	1	1	1	1	0	0	1	1	2	2	0	2	1	1	1	1	1	0	0	1	2	0	2	2	0	1	1	0	1	0	0	2	0
671	0	0	0	0	0	0	1	0	1	1	1	0	1	1	1	0	1	0	0	0	0	0	1	0	0	1	0	2	2	2	2	0	0	1	1	2	2	0	1	1	0	0	0	0	0	0	0	1	0
672	1	1	1	0	1	0	2	0	2	2	0	1	1	1	1	0	2	0	0	0	0	0	2	0	0	1	0	2	2	2	1	1	1	0	0	2	1	0	0	0	1	0	0	2	0	2	0	0	1
673	0	0	0	0	0	0	2	1	0	1	0	0	2	1	1	1	2	1	1	1	1	0	1	0	0	0	0	2	2	1	2	1	1	0	0	2	1	1	0	0	0	1	1	0	1	0	0	1	0
674	0	1	0	0	0	1	2	1	1	1	0	0	0	0	0	0	1	2	0	1	1	0	2	0	0	2	0	2	2	1	1	1	1	0	0	1	1	0	1	1	0	1	0	0	1	0	0	2	0
675	1	0	0	0	0	1	2	0	0	0	0	0	1	1	1	0	0	0	0	0	0	0	2	0	0	2	0	2	2	1	1	0	0	0	1	2	2	0	2	2	1	0	0	1	1	0	0	0	0
676	0	0	0	0	0	0	1	0	0	0	2	1	1	0	0	0	0	2	1	1	0	1	1	1	1	2	0	2	1	1	2	1	1	0	0	2	0	0	1	0	1	0	0	0	0	2	0	0	1
677	0	0	0	0	0	1	2	1	0	1	0	1	1	1	1	0	0	1	0	0	0	0	2	0	0	0	0	1	2	0	1	1	1	0	0	2	1	0	0	0	0	0	0	0	2	1	0	1	1
678	0	0	0	0	0	0	2	0	1	1	1	0	0	0	0	0	0	2	2	1	0	1	1	1	1	1	0	2	2	2	0	0	0	0	1	2	2	0	1	1	0	0	0	0	0	0	0	2	0
679	0	0	0	0	0	0	2	1	1	2	0	0	1	0	0	0	1	0	1	1	1	0	2	0	0	1	0	1	2	1	1	2	2	0	0	0	2	1	1	1	0	0	0	0	1	0	0	1	0
680	1	0	0	0	0	0	1	0	1	1	0	0	1	0	0	1	1	2	0	0	0	0	2	0	1	0	0	2	2	2	0	0	0	0	0	2	2	0	1	1	0	0	0	0	0	0	0	2	0
681	0	0	0	0	0	0	2	0	2	2	0	0	0	0	0	0	2	0	0	0	0	1	2	0	0	0	0	2	2	2	0	2	2	0	0	0	1	0	1	1	0	1	0	0	0	0	0	2	0
682	0	0	0	0	0	0	2	0	2	2	0	0	0	0	0	0	1	0	0	0	0	0	2	0	0	1	0	2	2	2	0	1	1	0	0	1	1	0	2	2	0	0	0	0	0	0	0	1	0
683	0	0	0	0	0	0	2	0	1	1	0	0	2	1	1	0	0	0	0	0	0	0	1	1	1	1	0	2	2	2	1	1	2	1	0	1	1	0	2	2	0	1	0	0	0	0	0	2	0
684	0	0	1	0	0	1	2	0	1	1	0	0	1	0	0	0	1	1	0	0	0	0	2	0	1	0	0	2	2	1	2	1	0	1	0	1	1	0	2	2	0	0	0	0	0	0	0	2	0
685	1	1	1	0	1	0	1	0	1	1	1	0	0	0	0	0	1	1	1	1	1	0	1	1	1	0	0	2	2	2	1	0	0	0	0	2	1	0	1	1	0	0	0	0	0	2	0	1	0
686	1	0	0	0	0	0	2	0	0	0	1	0	1	0	0	1	2	0	0	0	0	0	2	0	0	2	0	2	2	2	1	2	2	0	0	0	0	1	0	0	0	0	0	0	0	0	0	1	0
687	1	0	0	0	0	0	2	0	0	0	1	0	0	0	0	0	2	0	0	0	0	0	1	0	0	1	0	2	2	1	2	1	1	0	0	1	2	0	1	0	1	1	1	0	1	1	0	2	0
688	1	0	0	0	0	0	1	0	0	0	1	0	0	0	0	0	1	2	0	0	0	1	2	0	0	0	0	2	2	1	1	2	1	0	0	1	0	0	0	0	0	0	0	1	0	0	0	2	0
689	0	0	0	0	0	0	2	1	1	2	0	0	0	0	0	0	1	0	1	1	1	0	2	0	0	2	0	2	2	1	0	1	1	0	0	2	2	0	1	0	1	0	1	0	1	1	0	2	0
690	1	0	1	1	1	1	1	0	0	0	2	0	0	0	0	0	0	2	1	1	1	0	2	0	0	1	0	2	2	2	0	0	0	0	0	1	1	0	0	0	0	1	1	0	1	1	0	0	0
691	0	1	0	0	0	1	2	0	2	2	0	0	0	0	0	0	2	1	1	1	1	1	0	1	1	1	1	2	2	1	0	0	0	0	0	1	1	0	1	1	0	0	0	0	0	0	0	2	0
692	0	0	1	0	0	0	1	0	1	1	1	1	0	0	0	0	0	2	0	1	0	1	2	0	0	1	1	2	2	1	0	0	0	1	0	2	2	0	1	1	0	0	0	0	1	0	0	0	0
693	0	0	0	0	0	0	2	0	2	2	0	0	1	0	0	1	2	1	1	1	1	1	1	1	1	2	0	2	2	1	2	1	1	0	0	1	2	0	2	2	0	0	0	0	1	0	0	2	0
694	0	0	0	0	0	0	1	1	0	1	1	1	1	1	1	0	2	0	0	0	0	0	2	0	2	1	0	2	1	0	2	2	1	1	1	1	1	0	0	0	1	1	1	0	0	0	0	2	0
695	0	0	0	0	0	0	1	0	0	0	1	0	1	1	1	0	0	2	1	1	1	0	2	0	1	2	0	1	2	1	0	2	1	1	2	2	2	0	1	1	0	0	0	0	1	0	0	0	0
696	1	0	1	1	1	1	2	1	0	1	0	1	1	1	1	0	0	2	0	1	0	0	2	0	0	1	0	1	1	0	1	1	2	0	0	2	1	0	1	1	0	1	0	0	1	0	0	0	1
697	1	0	0	0	0	0	2	0	1	1	0	0	1	0	0	1	0	1	0	0	0	0	2	0	0	0	0	1	2	0	1	1	1	0	1	2	2	0	2	2	1	0	0	0	0	0	0	0	0
698	1	0	0	0	0	1	2	0	2	2	0	0	0	0	0	0	2	0	0	0	0	1	2	0	0	0	0	2	2	2	1	1	2	0	0	2	1	1	0	0	0	0	0	0	2	1	0	2	0
699	0	0	0	0	0	0	1	0	0	0	1	1	1	1	1	0	1	0	0	0	0	0	2	0	0	1	0	2	2	1	2	0	0	1	1	2	1	0	0	0	0	1	0	0	0	0	0	2	0
700	0	1	0	0	0	0	2	1	0	1	0	1	1	1	1	0	1	2	2	2	1	1	2	0	0	1	0	2	1	1	2	2	2	0	0	1	2	1	1	0	2	0	0	0	0	0	1	1	0
701	0	0	0	0	0	1	2	0	0	0	1	0	1	0	0	0	0	1	0	0	0	0	1	0	1	1	0	2	2	2	0	0	0	0	0	0	1	1	0	0	0	0	0	0	0	0	0	1	0
702	1	1	0	0	0	0	1	1	0	1	0	1	1	1	1	0	1	0	0	0	0	1	1	1	1	2	2	2	2	0	1	1	2	0	0	1	2	1	0	1	0	0	0	0	0	0	0	2	0
703	1	0	0	0	0	0	2	0	1	1	1	0	0	0	0	0	1	1	1	1	1	0	1	1	1	1	0	2	2	2	0	2	2	0	0	2	1	0	0	0	0	1	1	0	1	1	0	2	0
704	1	0	0	0	0	0	1	1	1	2	0	1	1	2	1	0	1	1	0	0	0	0	2	0	0	1	0	0	2	0	0	2	1	1	0	0	1	0	0	0	0	0	0	1	0	0	0	1	0
705	0	0	0	0	0	0	1	0	1	1	1	1	1	1	1	0	1	1	1	1	1	0	1	1	1	1	0	1	1	1	1	1	1	1	0	0	1	0	0	0	0	2	2	0	2	1	0	2	0
706	1	0	0	0	0	1	1	0	1	1	1	1	1	1	1	0	2	0	0	0	0	1	2	0	0	0	0	2	2	1	1	2	2	0	0	0	0	0	1	0	1	0	0	0	1	1	0	2	0
707	0	0	0	0	0	0	2	1	1	2	0	0	1	1	2	0	1	1	1	1	0	1	2	0	1	0	0	2	2	1	2	1	2	1	0	1	0	0	1	1	0	1	1	0	1	1	0	0	0
708	0	0	1	1	1	1	2	0	0	0	1	0	0	0	0	1	2	1	0	0	0	0	2	0	1	1	0	2	2	2	1	1	1	0	0	1	1	0	1	1	0	0	0	1	0	1	0	1	1
709	1	1	0	0	0	0	2	1	0	1	0	0	0	0	0	0	2	1	1	1	1	0	2	0	0	1	0	2	2	2	0	2	2	0	0	1	2	0	1	1	0	2	1	0	1	0	0	1	0
710	0	0	0	0	0	2	1	1	0	1	0	0	0	0	0	0	1	1	0	0	0	0	2	0	1	1	2	2	2	0	1	1	1	1	2	2	1	1	0	0	1	1	1	0	1	0	0	2	0
711	1	0	0	0	0	0	1	1	1	2	0	0	1	1	1	0	0	0	0	0	0	1	1	1	1	1	0	1	2	0	0	1	2	0	0	1	1	0	1	1	0	0	0	0	0	0	0	1	0
712	1	0	1	0	0	1	2	0	0	0	1	1	1	1	1	0	2	1	1	1	1	1	1	1	1	2	0	1	2	1	0	1	1	0	0	1	1	0	1	0	1	1	1	0	1	0	0	0	0
713	0	0	0	0	0	0	2	0	2	2	0	0	0	0	0	0	2	0	0	0	0	0	2	0	0	1	0	2	2	2	0	2	2	1	1	2	0	0	0	0	0	0	0	0	0	0	0	1	0
714	0	0	0	0	0	0	2	0	0	0	0	1	1	1	1	0	2	1	0	0	0	1	1	1	1	2	0	2	2	2	0	1	1	0	0	1	1	0	0	0	0	2	2	0	1	1	0	1	0
715	0	0	0	0	0	0	2	1	0	1	0	0	2	1	1	1	0	0	0	0	0	0	2	0	0	1	0	1	2	0	1	2	2	0	0	0	0	0	0	0	0	0	0	1	1	0	0	0	1
716	1	0	0	0	0	0	1	0	0	0	1	0	0	0	0	0	0	2	1	1	1	0	1	0	0	1	0	2	1	1	2	2	2	0	0	0	2	0	0	0	0	1	1	0	1	1	0	2	0
717	1	0	0	0	0	0	1	0	1	1	1	0	1	1	1	0	0	2	0	0	0	0	1	0	1	0	0	1	2	1	0	1	1	0	0	0	1	1	0	0	0	1	0	0	1	1	0	2	0
718	0	0	0	0	0	1	2	0	1	1	0	0	1	0	0	0	2	1	1	1	1	0	2	0	0	0	0	2	2	1	1	1	1	1	1	1	2	0	1	1	0	1	0	0	2	1	0	1	1
719	0	0	0	0	0	0	1	0	0	0	1	0	0	0	0	0	1	2	1	1	1	0	1	0	0	2	0	2	2	1	2	0	0	0	0	2	1	0	0	0	0	0	0	0	0	0	0	2	0
720	0	0	0	0	0	0	1	0	1	1	1	1	1	1	1	0	2	2	2	2	2	1	2	0	0	1	0	2	2	2	0	1	0	1	1	2	2	1	1	1	0	0	0	0	0	0	0	0	1
721	1	0	0	0	0	0	1	0	0	0	1	0	0	0	0	0	1	0	1	0	0	0	1	0	0	1	0	2	2	1	1	2	2	0	0	1	2	0	1	0	1	1	1	0	0	2	0	2	0
722	1	0	0	0	0	1	2	0	0	0	0	0	0	0	0	1	1	1	1	0	0	1	1	1	1	1	0	1	2	0	0	1	1	0	0	2	2	1	0	0	0	0	0	0	0	0	0	0	1
723	1	0	1	1	1	1	1	0	0	0	1	1	0	0	0	0	2	0	0	0	0	0	2	0	0	2	0	2	2	2	0	2	1	0	0	1	2	0	1	1	0	1	0	0	2	0	0	2	0
724	0	0	0	0	0	0	1	0	1	1	1	0	1	1	1	0	1	2	1	1	1	0	2	0	0	1	0	2	2	0	1	0	0	0	1	2	2	0	1	1	0	0	0	1	0	1	0	1	0
725	0	0	0	0	0	0	1	1	0	1	1	1	0	0	0	0	1	0	0	0	0	1	2	0	0	1	0	1	2	1	1	1	1	0	0	1	2	0	1	1	0	0	0	0	0	0	0	1	0
726	0	0	0	0	0	1	1	0	0	0	1	0	0	0	0	0	1	0	0	0	0	0	2	0	1	1	0	2	2	2	1	0	0	0	0	2	1	0	2	2	1	2	2	0	1	1	0	0	1
727	0	0	0	0	0	0	2	0	1	1	0	1	0	0	0	0	0	1	0	0	0	1	0	0	0	1	0	2	2	2	0	1	1	0	0	2	1	0	1	1	0	0	0	0	0	1	0	1	0
728	0	0	0	0	0	1	1	0	1	1	1	0	0	0	0	0	1	1	1	1	1	0	2	0	0	1	0	1	1	1	1	2	2	0	1	2	1	0	1	0	1	0	0	0	0	0	0	1	0
729	1	0	0	0	0	0	2	0	0	0	0	0	0	0	0	0	0	2	1	1	1	0	2	0	0	0	0	2	2	2	0	1	1	0	0	1	1	0	1	1	1	0	0	0	0	1	0	1	0
730	1	0	0	0	0	0	1	0	2	2	0	1	1	1	1	0	1	0	2	1	1	0	1	0	0	0	0	2	2	1	1	1	1	2	0	1	1	0	0	0	0	0	0	0	0	1	0	1	0
731	0	0	0	0	0	0	1	0	0	0	1	0	2	2	2	0	0	1	0	0	0	1	2	0	0	1	0	1	2	0	0	2	1	1	1	2	2	0	2	1	1	1	1	0	0	0	0	0	1
732	1	0	0	0	0	1	1	0	0	0	1	0	0	0	0	0	1	2	1	1	1	0	2	0	0	2	0	2	1	1	1	1	1	2	0	1	2	1	1	1	0	1	1	0	0	2	0	1	1
733	1	0	0	0	0	0	1	0	1	1	0	1	1	1	1	0	2	1	1	1	1	0	2	0	0	0	0	1	2	0	1	0	0	2	1	1	2	0	2	1	1	0	0	1	0	0	0	2	0
734	0	0	0	0	0	0	2	0	1	1	1	1	1	1	1	0	2	0	0	0	0	0	0	0	0	0	0	2	1	1	1	1	1	1	1	2	1	0	1	0	1	1	1	0	2	2	0	2	0
735	1	0	0	0	0	0	1	0	1	1	1	0	0	0	1	0	2	1	1	0	0	1	2	0	0	2	1	2	1	0	1	0	0	0	0	1	2	0	2	1	1	1	0	0	1	0	1	1	0
736	1	0	1	0	0	0	2	1	0	1	0	1	1	1	1	0	0	0	1	1	1	1	2	0	0	0	0	2	2	1	2	1	0	1	0	1	0	0	1	1	0	1	0	0	1	0	0	1	0
737	1	0	0	0	0	1	2	0	0	0	0	1	2	2	2	0	1	0	1	2	1	1	2	0	0	0	0	1	1	1	2	1	1	1	0	1	1	0	1	1	0	0	0	0	0	0	0	0	0
738	1	0	0	0	0	1	2	1	1	2	0	0	0	0	0	0	0	1	0	0	0	1	0	0	1	0	0	1	2	0	1	1	1	0	0	2	2	0	1	1	0	0	0	0	1	0	0	1	0
739	0	0	0	0	0	0	1	0	0	0	1	1	1	1	1	0	1	2	1	1	1	0	0	0	0	0	0	2	2	2	1	1	0	1	0	1	1	0	0	0	1	0	0	0	0	0	0	1	0
740	0	0	0	0	0	0	2	0	0	0	0	0	1	0	0	0	0	1	1	0	0	0	2	0	0	2	0	2	2	1	1	2	1	0	1	2	2	1	1	1	0	0	0	0	0	0	0	2	0
741	0	0	0	0	0	0	2	0	1	1	1	1	1	1	1	0	0	1	0	0	0	0	2	0	1	1	0	1	2	0	0	2	1	0	0	2	0	0	0	0	0	0	0	1	0	0	0	0	0
742	0	0	0	0	0	1	1	0	0	0	1	0	0	0	0	0	0	2	0	0	0	0	2	0	0	0	0	2	2	2	0	1	2	0	0	1	1	0	2	2	0	0	0	0	1	0	0	2	0
743	0	0	0	0	0	2	2	1	1	2	0	0	1	1	1	0	0	0	1	1	1	1	1	1	1	1	0	2	1	1	2	0	1	1	0	1	1	0	0	0	0	0	0	0	0	1	0	2	0
744	0	0	0	0	0	1	1	0	0	0	1	0	2	0	0	1	1	0	0	0	0	0	2	0	0	1	0	1	2	1	0	1	1	0	0	2	1	1	0	0	0	0	0	1	2	0	0	1	0
745	1	0	0	0	0	0	2	0	1	1	0	0	1	1	2	0	1	1	0	0	0	0	2	0	0	2	1	1	1	0	1	2	2	0	0	2	1	0	0	0	0	0	0	0	1	1	0	1	0
746	1	0	1	0	0	0	2	1	0	1	0	2	1	1	1	0	1	0	0	0	0	0	2	0	1	1	0	1	1	1	1	1	1	0	1	1	1	1	0	0	0	1	1	0	1	0	0	0	1
747	1	0	0	0	0	0	1	0	0	0	2	0	2	0	0	1	0	2	2	2	0	1	2	0	0	2	0	1	2	1	0	1	1	0	0	1	1	0	0	0	0	0	0	1	1	0	0	1	0
748	0	0	0	0	0	0	2	1	1	2	0	0	0	0	0	0	1	1	0	0	0	0	1	0	0	1	0	2	1	0	2	2	2	0	0	0	1	0	0	0	0	0	0	0	0	0	0	1	1
749	0	0	0	0	0	0	1	0	1	1	1	0	0	0	0	0	1	1	1	1	1	2	0	1	1	1	0	2	2	2	1	2	1	1	1	1	2	1	1	1	0	1	1	0	1	0	0	0	0
750	0	0	0	0	0	0	2	0	2	2	0	0	0	0	0	0	0	1	0	1	0	1	2	0	0	2	1	2	2	2	0	1	1	0	0	2	0	0	1	1	0	0	0	0	0	0	0	1	0
751	1	0	0	0	0	0	2	0	2	2	0	0	0	0	0	0	1	0	2	1	1	1	2	0	0	2	0	2	2	1	1	1	1	2	0	1	1	0	0	0	0	0	0	0	0	1	0	1	0
752	0	0	0	0	0	0	1	0	1	1	1	2	2	2	2	0	0	2	0	0	0	0	2	0	0	1	1	2	2	1	0	1	1	1	1	1	1	0	2	2	0	0	0	0	0	0	0	2	0
753	1	0	1	0	0	0	2	0	1	1	1	1	1	1	1	0	0	0	0	0	0	1	0	0	1	0	0	2	1	1	2	0	0	1	0	1	2	0	1	1	0	1	0	0	1	0	0	1	0
754	1	0	0	0	0	1	2	0	2	2	0	0	1	0	0	1	0	0	0	0	0	1	2	0	0	2	0	2	2	2	0	0	0	1	1	2	2	0	1	1	0	1	0	0	2	1	0	1	0
755	1	0	0	0	0	0	2	0	1	1	1	1	1	1	2	0	1	1	0	0	0	0	2	0	0	1	0	2	1	1	2	1	1	0	0	1	1	0	1	1	0	1	1	0	0	0	1	1	0
756	1	0	0	0	0	0	2	1	0	1	0	1	2	2	2	0	0	2	1	1	1	0	2	0	0	2	0	2	2	2	1	1	1	0	0	2	2	1	1	1	0	2	2	0	1	1	0	0	2
757	0	1	0	0	0	0	2	0	1	1	0	1	1	1	1	0	1	1	2	1	1	1	1	1	1	2	0	0	2	1	0	1	1	0	0	1	1	0	0	0	0	0	0	0	0	0	0	1	1
758	1	0	1	1	1	2	1	0	0	0	0	1	0	0	0	0	2	0	0	0	0	0	2	0	1	0	1	2	2	1	0	1	1	1	1	1	2	0	2	2	1	0	0	0	0	0	0	0	1
759	1	0	0	0	0	1	1	0	1	1	1	0	1	0	0	0	1	2	2	1	0	1	2	0	0	0	0	2	2	2	0	1	1	0	0	2	2	1	1	1	0	0	0	0	0	0	0	0	0
760	0	1	0	0	0	0	1	0	1	1	0	0	0	0	0	0	2	1	0	1	1	1	2	0	0	1	0	2	1	1	1	1	1	1	1	2	1	0	1	1	0	0	0	0	0	0	0	2	0
761	1	0	0	0	0	0	1	0	0	0	1	0	0	0	0	0	0	0	1	1	1	0	2	0	0	2	0	2	2	1	1	2	2	0	1	2	1	0	0	0	0	0	0	0	0	1	0	1	0
762	0	0	0	0	0	0	2	1	0	1	0	2	2	1	1	0	2	0	0	0	0	0	1	0	1	0	0	0	1	0	1	1	1	1	1	2	0	0	0	0	0	0	0	0	0	0	0	1	0
763	1	0	0	0	0	1	2	0	1	1	1	0	0	0	0	1	0	1	1	1	1	1	2	0	0	1	0	2	1	1	2	1	1	0	0	2	0	0	0	0	0	1	1	0	1	1	0	2	0
764	1	0	0	0	0	0	2	0	2	2	0	1	1	1	1	0	1	0	2	1	1	0	1	0	0	2	0	2	2	2	0	1	1	0	1	2	1	0	1	1	0	0	0	0	0	0	0	1	0
765	1	0	0	0	0	0	1	0	1	1	1	1	1	0	0	0	2	1	1	1	1	0	2	0	0	2	0	2	2	2	1	1	1	0	0	1	1	0	1	1	1	0	0	0	0	0	0	2	0
766	1	0	0	0	0	0	2	1	0	1	1	1	1	1	1	0	1	1	1	1	1	2	2	0	0	0	0	2	2	2	0	0	0	1	0	1	1	1	0	0	0	0	0	2	0	2	0	0	1
767	0	0	0	0	0	0	1	0	1	1	1	0	0	0	0	0	2	0	1	1	1	0	2	1	1	1	1	2	2	1	0	1	0	0	0	2	1	1	0	0	0	1	1	0	0	2	0	1	0
768	0	0	0	0	0	0	2	0	0	0	0	1	1	1	1	0	1	1	1	0	0	1	2	0	0	1	0	2	2	1	1	1	1	0	0	1	2	0	1	1	0	1	1	0	1	0	0	2	0
769	1	0	0	0	0	0	2	0	1	1	0	1	1	1	1	0	2	1	1	0	0	0	1	0	0	1	0	0	2	1	0	1	1	0	0	1	1	0	1	1	0	2	1	0	1	0	0	1	0
770	0	0	1	0	0	0	1	0	0	0	0	0	0	0	1	0	1	2	0	0	0	0	1	0	0	1	0	2	2	1	0	1	1	0	0	1	2	0	1	1	0	0	0	0	0	0	0	2	0
771	0	0	0	0	0	0	2	0	1	1	2	0	0	0	0	0	0	0	0	0	0	0	2	0	0	0	1	2	2	1	0	0	1	1	0	2	2	2	0	0	0	1	1	0	1	2	0	1	1
772	0	1	0	0	0	0	2	1	0	1	0	0	2	0	0	1	1	0	0	0	0	0	2	0	1	2	0	2	2	1	2	0	0	1	1	2	1	0	0	0	0	1	0	0	1	0	0	2	0
773	0	0	0	0	0	0	2	1	0	1	0	1	0	0	0	0	2	0	0	1	1	1	2	0	0	1	0	0	2	1	0	2	2	1	1	2	0	0	0	0	0	1	1	0	1	2	0	2	0
774	0	0	0	0	0	1	1	0	1	1	1	0	0	0	0	0	2	0	0	0	0	1	2	0	0	1	1	1	1	0	1	2	1	0	1	2	1	1	0	0	0	0	0	0	0	0	0	2	0
775	0	1	0	0	0	1	1	0	1	1	1	1	1	1	2	0	1	1	2	1	1	2	0	1	1	1	0	1	2	1	1	1	1	1	1	2	2	1	0	0	1	0	0	0	0	0	0	2	0
776	1	0	0	0	0	0	1	0	1	1	1	0	0	0	0	0	1	0	0	1	0	1	1	1	1	1	0	2	2	2	0	0	1	0	0	2	0	0	0	0	0	0	0	0	1	1	0	2	0
777	0	0	0	0	0	0	1	0	1	1	0	0	0	0	0	0	2	0	0	0	0	1	2	0	0	2	0	1	2	2	0	2	1	0	0	1	2	0	2	2	0	1	1	0	1	1	0	1	0
778	0	0	0	0	0	0	2	0	2	2	0	0	0	0	0	0	2	0	0	0	0	0	2	0	0	1	0	2	2	2	1	1	0	2	2	2	2	0	1	1	0	0	0	0	2	1	1	1	0
779	0	0	0	0	0	0	2	0	0	0	1	1	1	1	2	0	2	1	1	1	1	1	1	1	1	2	0	1	2	1	0	1	1	2	1	1	1	0	0	0	1	2	2	0	2	1	0	2	0
780	0	0	0	0	0	0	2	0	0	0	1	0	0	0	0	0	1	2	1	1	1	2	0	1	1	1	0	2	2	2	1	0	0	0	0	1	2	0	0	0	0	1	1	0	1	1	0	2	0
781	0	0	0	0	0	0	2	0	1	1	0	1	1	1	1	0	2	0	0	1	1	0	2	0	0	2	1	2	2	1	0	2	2	0	0	0	1	0	0	0	0	0	0	0	0	1	1	1	0
782	1	0	1	1	1	1	2	0	0	0	0	0	0	0	0	0	2	0	0	1	0	0	1	0	1	0	0	2	2	2	1	2	2	0	0	1	1	0	0	0	0	0	0	0	0	0	0	1	0
783	0	0	0	0	0	0	1	1	0	1	1	1	1	1	2	0	2	2	0	0	0	1	1	0	0	0	0	1	2	1	0	0	0	0	0	1	2	1	1	1	0	1	0	0	1	0	0	0	0
784	0	0	1	0	0	0	2	0	1	1	0	0	0	0	0	0	1	1	2	1	1	1	1	1	1	0	1	2	2	1	0	1	0	1	0	2	1	0	0	0	0	0	0	0	1	1	0	0	0
785	1	0	0	0	0	0	1	1	1	2	1	1	1	1	1	0	2	0	0	1	0	0	2	0	0	2	0	2	2	2	1	0	0	0	0	2	1	1	0	0	0	1	1	0	0	0	0	2	0
786	0	0	0	0	0	0	0	0	0	0	2	0	0	0	0	0	2	1	1	1	0	1	2	0	0	1	0	1	2	1	0	0	1	2	0	2	0	0	0	0	0	0	1	0	1	0	0	1	0
787	1	0	0	0	0	1	2	0	2	2	0	0	0	0	0	0	0	1	1	1	1	0	2	0	1	0	0	1	1	1	1	1	1	1	1	1	1	0	0	0	0	0	0	0	1	0	0	0	2
788	0	0	0	0	0	1	2	0	0	0	1	0	2	2	2	0	1	2	1	1	1	1	2	0	0	0	1	2	2	1	1	1	0	1	1	2	2	0	2	2	1	0	0	0	0	1	0	1	0
789	0	0	1	0	0	1	1	0	1	1	0	0	1	1	1	0	2	0	0	0	0	1	2	0	0	0	1	2	2	2	0	2	1	0	0	2	1	0	1	1	0	0	0	0	0	0	0	2	0
790	1	0	0	0	0	0	2	0	0	0	0	0	0	0	0	0	1	2	1	1	1	1	2	0	0	1	0	1	2	0	1	1	1	2	0	1	2	0	1	1	0	0	0	0	0	0	0	1	0
791	1	0	0	0	0	0	1	0	0	0	1	0	1	0	0	1	1	2	1	1	1	1	2	0	0	0	0	2	2	2	1	0	0	0	0	2	1	0	0	0	0	0	0	0	0	0	0	2	0
792	0	0	0	0	0	1	1	1	0	1	1	0	0	0	0	0	2	1	1	1	1	0	2	0	0	0	0	2	2	2	0	1	1	0	0	1	2	0	1	1	0	0	0	0	0	2	0	2	0
793	1	0	0	0	0	1	1	0	1	1	1	0	1	0	0	1	0	0	1	1	1	0	2	0	0	1	0	1	2	0	1	2	1	0	0	1	2	0	2	1	1	0	0	0	0	0	0	1	0
794	0	0	0	0	0	0	2	0	1	1	1	0	2	1	1	1	2	1	1	1	1	1	2	0	0	1	0	2	1	1	2	1	1	1	1	2	0	0	0	0	0	1	1	0	1	1	0	0	0
795	1	0	0	0	0	0	2	0	1	1	0	1	1	1	1	0	1	1	1	1	0	1	0	1	0	0	0	2	2	2	0	2	2	0	0	1	1	0	0	0	0	0	0	1	0	0	0	0	0
796	0	0	0	0	0	1	1	0	1	1	1	1	1	1	1	0	0	0	0	0	0	0	2	0	0	0	0	2	2	2	2	1	1	0	0	1	1	0	1	1	0	2	2	0	2	1	0	2	0
797	1	0	0	0	0	0	1	0	0	0	2	0	0	0	0	0	0	1	0	1	0	1	2	0	0	0	0	2	2	2	0	0	0	0	0	2	1	1	0	0	0	0	0	1	1	0	0	1	0
798	1	0	0	0	0	0	2	0	2	2	0	2	2	2	2	0	1	0	0	0	0	0	0	0	0	0	0	2	2	2	0	2	1	1	1	2	0	0	0	0	0	0	0	0	1	0	0	0	1
799	0	0	0	0	0	0	2	1	1	2	0	0	0	0	0	0	2	0	0	1	1	1	2	0	0	2	0	1	2	1	1	1	1	0	0	2	0	0	0	0	0	0	0	0	0	0	0	2	0
800	1	0	0	0	0	0	1	2	0	2	0	1	1	1	1	0	2	0	0	0	0	0	1	0	0	1	0	2	2	1	1	1	1	1	1	1	0	1	0	0	0	1	0	0	0	0	0	0	1
801	1	0	0	0	0	0	1	1	0	2	1	0	0	0	0	0	0	1	2	1	1	1	1	1	1	1	0	2	2	1	1	2	1	1	0	1	2	1	0	0	0	1	1	0	1	1	0	2	0
802	1	0	0	0	0	0	0	0	1	1	1	1	1	1	1	0	0	2	2	1	0	1	0	0	0	1	0	2	2	1	2	1	1	0	0	2	0	0	0	0	0	1	0	0	0	0	0	0	1
803	1	0	0	0	0	0	0	0	0	0	2	1	1	1	1	0	1	1	1	0	0	1	1	0	1	1	0	2	1	1	1	2	1	0	0	1	2	0	2	2	1	0	0	0	0	0	0	2	0
804	0	0	0	0	0	0	2	0	1	1	1	0	0	0	0	0	2	0	0	0	0	0	2	0	0	0	1	2	2	1	0	2	2	0	0	2	2	0	1	1	0	0	0	0	0	0	0	1	0
805	1	1	0	0	0	1	2	1	0	1	0	1	1	1	1	0	0	2	1	1	0	1	2	0	0	0	0	2	2	2	0	1	1	2	0	1	1	0	0	0	0	0	0	0	0	0	0	1	0
806	1	0	0	0	0	0	2	1	0	1	1	1	1	1	1	0	2	1	1	0	0	0	2	0	0	2	0	2	2	2	1	1	1	0	0	2	1	0	2	2	0	1	0	0	1	0	0	1	0
807	0	0	0	0	0	0	2	0	2	2	0	0	0	0	0	0	1	0	0	0	0	1	2	0	1	0	0	2	2	1	1	1	1	0	0	1	1	0	0	0	1	1	1	0	1	1	0	0	1
808	0	0	0	0	0	0	2	1	1	2	0	0	0	0	0	0	1	1	1	1	1	0	2	0	0	0	0	2	2	1	0	0	1	0	0	2	0	0	1	1	0	0	0	0	0	0	0	0	0
809	1	0	0	0	0	0	2	0	1	1	1	0	1	1	1	0	1	0	0	0	0	1	1	0	0	0	0	1	2	0	1	2	1	1	0	1	1	0	0	0	0	0	0	0	0	0	0	1	0
810	0	0	0	0	0	1	2	0	1	1	0	1	1	1	1	0	0	1	2	1	1	1	1	0	0	1	1	1	2	2	0	0	0	0	0	2	1	0	1	1	0	2	2	0	2	1	0	2	0
811	0	0	0	0	0	0	2	0	1	1	1	0	1	0	0	0	2	2	2	2	2	0	2	0	1	0	1	2	2	1	0	0	0	0	0	2	2	1	1	1	1	0	0	1	0	0	0	1	0
812	1	0	0	0	0	1	2	0	2	2	0	0	0	0	0	0	2	1	1	1	0	0	0	0	0	0	0	0	2	0	0	1	1	1	1	1	2	1	1	1	0	0	0	0	0	1	0	1	0
813	1	0	0	0	0	0	2	0	2	2	0	0	1	0	0	0	2	2	2	2	0	0	2	0	0	1	0	1	2	0	0	1	1	0	0	1	1	0	1	0	1	1	1	0	1	2	0	1	1
814	1	0	1	0	0	0	1	0	1	1	0	0	1	0	0	0	2	2	2	2	1	1	2	0	0	0	0	1	1	1	1	0	0	1	0	2	1	0	1	1	0	0	1	0	1	1	0	2	0
815	1	0	0	0	0	0	1	0	2	2	0	0	0	0	0	0	0	2	1	1	1	0	2	0	1	0	0	2	1	1	2	1	1	0	0	1	2	1	0	0	1	0	0	0	1	1	0	1	1
816	0	0	0	0	0	1	2	0	1	1	0	1	1	1	1	0	1	1	2	2	1	0	2	0	1	1	0	1	2	0	1	1	1	2	1	2	1	1	0	0	0	0	0	1	0	0	0	2	0
817	0	0	0	0	0	0	1	0	1	1	1	0	0	0	0	0	2	0	0	0	0	1	0	1	1	1	1	1	2	2	0	2	1	1	1	2	0	1	0	0	0	0	0	1	0	0	0	1	1
818	0	0	0	0	0	0	2	1	0	1	0	0	0	0	0	0	0	1	1	1	1	0	1	0	0	1	1	2	2	1	0	2	1	1	1	2	1	0	1	1	0	0	0	0	1	1	0	1	0
819	0	0	0	0	0	0	2	0	1	1	1	0	1	0	0	1	1	2	0	1	1	0	2	0	0	1	0	2	1	1	2	1	2	0	0	2	1	0	0	0	1	1	1	0	1	0	0	0	1
820	0	1	0	0	0	0	1	1	1	2	0	1	1	1	1	0	2	2	2	2	1	1	2	0	0	1	0	2	2	2	0	0	0	1	1	2	2	0	2	2	1	0	0	0	1	0	0	1	0
821	0	0	1	1	1	2	2	1	0	1	0	1	1	1	1	0	2	2	1	1	1	0	1	0	1	0	0	1	1	1	0	2	1	0	0	1	1	0	2	2	0	1	1	0	2	1	0	2	0
822	0	0	1	1	1	1	1	0	1	1	1	0	2	2	2	0	0	1	0	1	0	0	2	0	1	1	1	1	2	0	0	1	1	0	0	1	1	0	0	0	0	0	0	0	0	2	0	2	0
823	1	0	0	0	0	0	1	1	1	2	0	0	1	0	0	1	1	2	2	1	0	1	2	0	0	1	0	2	1	1	1	2	2	0	0	1	0	0	0	0	0	2	2	0	2	1	1	2	0
824	0	1	0	0	0	0	2	0	0	0	0	1	2	1	1	0	1	2	1	1	1	0	2	0	0	1	0	1	1	1	0	2	1	1	0	1	1	0	1	1	0	1	1	0	0	0	0	0	1
825	0	0	0	0	0	0	1	0	1	1	0	0	0	0	0	0	1	0	0	0	0	0	1	0	0	1	0	2	1	1	1	1	0	1	2	2	1	0	0	0	0	0	0	0	0	0	0	1	0
826	0	1	0	0	0	1	1	1	0	2	1	0	1	1	1	0	0	0	1	1	1	0	1	0	0	1	1	1	2	2	0	1	1	0	0	2	2	0	2	2	0	0	0	0	0	0	0	1	0
827	1	0	0	0	0	2	2	0	1	1	1	0	0	0	0	0	2	2	2	2	1	0	2	0	0	2	0	2	1	0	2	2	2	1	0	0	2	1	1	1	0	0	0	1	1	0	0	1	1
828	1	0	0	0	0	0	2	1	0	1	0	0	0	0	0	0	1	1	0	0	0	0	2	0	1	2	0	2	2	2	0	2	2	0	0	1	2	2	0	0	0	1	1	0	1	1	0	2	0
829	0	0	0	0	0	0	2	0	2	2	0	0	0	0	0	0	0	0	0	0	0	1	2	0	0	0	0	1	2	1	0	2	2	0	0	2	1	0	0	0	0	0	0	0	0	1	0	0	2
830	1	1	0	0	0	0	1	0	1	1	1	0	0	0	0	0	1	1	1	1	1	1	0	0	0	1	0	1	2	1	0	2	2	0	0	0	1	0	0	0	0	0	0	0	0	0	0	1	0
831	0	0	0	0	0	0	2	0	0	0	0	0	0	0	0	0	0	0	0	1	1	1	1	1	0	1	0	2	2	0	1	2	1	0	0	2	0	0	0	0	0	0	0	1	0	1	0	2	0
832	0	0	0	0	0	1	1	2	0	2	0	1	1	1	1	0	1	0	0	0	0	1	2	0	0	2	0	2	1	1	1	1	1	0	0	2	2	0	2	2	0	0	0	1	0	0	0	0	0
833	1	0	0	0	0	1	1	0	1	1	1	0	0	0	0	0	2	1	1	1	1	0	2	0	0	1	0	2	2	2	0	1	1	0	0	2	1	1	0	0	0	0	0	1	1	0	0	1	0
834	1	0	0	0	0	0	0	0	1	1	0	0	1	0	0	0	1	0	0	0	0	1	2	0	0	0	0	1	2	0	1	1	2	0	1	2	1	0	1	1	0	0	0	0	0	1	0	1	1
835	0	0	0	0	0	0	1	0	1	1	0	1	1	1	1	0	0	1	1	1	1	1	2	0	0	0	0	1	2	0	1	2	2	0	0	0	2	0	2	2	0	0	0	0	1	1	0	0	1
836	1	0	0	0	0	1	1	0	0	0	1	0	1	1	1	0	0	1	1	2	1	0	0	0	0	1	0	1	2	2	1	1	1	2	1	2	1	0	0	0	0	0	1	0	1	0	1	1	0
837	0	0	0	0	0	0	2	0	1	1	1	1	2	1	1	0	2	1	1	1	1	1	2	0	0	1	0	2	2	2	1	1	0	0	0	2	1	0	1	1	0	1	1	0	1	0	0	0	0
838	0	0	1	0	0	0	2	0	0	0	1	1	1	1	1	0	1	1	1	1	1	1	2	0	0	1	0	2	2	1	1	2	1	2	0	2	1	0	2	2	0	0	0	0	0	0	0	2	0
839	1	0	0	0	0	1	1	0	0	0	1	1	2	1	1	0	1	1	1	1	0	0	1	0	0	1	0	2	1	1	2	1	1	0	0	1	1	0	0	0	0	1	1	0	1	0	0	2	0
840	1	0	0	0	0	0	2	0	0	0	1	1	1	1	1	0	1	0	0	0	0	0	2	0	0	1	0	2	2	2	1	0	1	1	0	1	1	0	1	1	0	1	1	1	0	0	0	1	0
841	1	0	0	0	0	0	2	0	0	0	0	0	1	0	0	1	2	0	1	1	1	1	1	1	1	1	1	2	2	1	0	1	1	1	0	0	1	0	1	1	1	0	0	1	2	0	0	2	0
842	0	0	0	0	0	0	0	0	0	0	2	0	0	0	1	0	1	2	0	0	0	0	2	0	0	0	1	2	2	1	0	0	0	0	0	2	1	0	1	1	0	0	0	0	0	0	0	0	0
843	1	0	0	0	0	0	2	0	2	2	0	0	0	0	0	0	0	1	0	0	0	1	2	0	0	0	0	2	2	1	1	2	2	0	0	0	1	0	0	0	0	0	0	0	0	0	0	0	2
844	1	0	0	0	0	0	2	0	2	2	0	2	2	2	2	0	2	1	1	1	1	1	2	0	1	0	0	2	2	2	1	1	1	1	0	1	2	0	1	1	0	0	0	0	0	0	0	2	0
845	1	0	0	0	0	0	1	0	1	1	1	0	0	0	0	0	1	0	0	0	0	0	2	0	0	0	0	2	1	1	2	1	1	1	1	2	1	0	1	1	0	0	0	0	0	1	0	1	1
846	0	0	0	0	0	0	2	0	1	1	0	0	0	0	0	0	2	0	0	1	1	0	2	0	0	1	0	2	2	2	0	2	2	0	0	1	2	0	2	1	1	2	2	0	1	1	0	2	0
847	1	0	0	0	0	2	1	0	0	0	1	0	0	0	0	0	0	1	1	1	1	1	1	1	1	2	0	2	2	1	1	2	1	0	0	1	1	0	0	0	1	1	1	0	1	1	0	2	0
848	0	0	0	0	0	0	1	0	0	0	1	0	0	0	0	0	0	2	0	1	0	0	2	0	0	1	0	2	2	2	1	2	2	0	0	2	1	0	1	1	0	1	1	0	1	1	0	1	0
849	1	0	1	0	0	0	2	0	1	1	1	1	1	1	1	0	0	1	1	1	1	1	2	0	0	0	0	1	1	0	2	1	1	1	0	1	2	0	1	1	0	0	0	1	1	0	0	2	0
850	0	0	1	0	1	0	1	0	1	1	1	1	2	1	1	0	2	0	0	0	0	0	1	0	0	1	0	1	2	1	0	1	1	0	0	2	2	0	2	2	1	0	0	0	1	1	0	2	0
851	0	0	0	0	0	0	2	1	1	2	0	1	2	1	1	0	1	0	1	1	1	0	2	0	0	1	0	2	2	1	1	1	0	1	0	2	0	0	0	0	0	0	0	0	0	2	0	0	0
852	0	0	0	0	0	0	2	0	1	1	1	0	0	0	0	0	1	1	0	0	0	0	2	0	0	1	0	1	2	1	1	1	1	0	0	1	0	0	0	0	0	0	0	1	0	1	0	1	0
853	0	1	0	0	0	1	1	0	0	0	0	0	1	1	1	0	1	0	1	1	1	1	1	1	1	1	0	2	2	2	0	0	0	1	1	2	0	0	0	0	0	2	2	0	1	1	0	1	1
854	0	0	0	0	0	0	2	0	1	1	0	0	0	0	0	0	1	1	0	0	0	0	2	0	0	1	0	0	1	0	1	1	1	0	0	2	1	0	0	0	0	1	1	0	1	0	0	1	0
855	0	0	0	0	0	0	2	0	0	0	1	2	2	2	2	0	2	1	1	0	0	1	1	0	0	0	0	2	2	2	0	0	0	0	0	2	2	0	1	1	0	0	0	0	2	1	0	1	0
856	1	1	0	0	0	0	2	0	1	1	0	0	1	0	1	0	1	1	0	0	0	0	0	0	0	0	0	2	2	2	0	2	2	0	0	0	2	0	2	2	0	0	0	0	1	1	0	1	1
857	1	0	0	0	0	0	2	0	0	0	0	1	1	1	1	0	0	2	1	1	1	0	2	0	1	2	0	0	2	1	0	1	2	0	0	0	0	1	0	0	0	0	0	0	0	1	0	1	1
858	1	0	0	0	0	0	2	1	0	1	0	1	2	1	1	0	1	0	1	0	0	0	2	0	0	1	0	2	2	2	0	1	1	0	1	1	1	0	0	0	0	1	0	0	1	0	0	1	1
859	0	0	0	0	0	0	2	0	0	0	0	1	1	1	1	0	1	1	1	1	1	1	2	0	0	0	0	2	1	1	1	2	2	0	0	0	2	0	1	1	0	1	0	0	2	1	0	2	0
860	0	0	0	0	0	0	2	0	1	1	0	1	1	0	0	0	2	2	0	0	0	0	1	0	1	2	0	1	1	0	1	0	0	2	1	1	0	0	0	0	0	0	0	1	0	0	0	1	0
861	1	0	0	0	0	0	2	0	2	2	0	1	0	0	0	0	2	0	0	0	0	0	2	0	0	1	0	1	2	1	0	1	1	1	1	2	0	0	1	0	1	0	0	0	0	0	0	0	1
862	0	0	1	0	0	1	1	0	0	0	2	1	1	1	1	0	2	0	0	0	0	0	1	0	0	1	0	2	1	1	2	1	1	0	0	2	0	0	0	0	0	0	0	0	0	0	0	0	1
863	0	0	0	0	0	0	2	0	1	1	0	1	1	1	1	0	0	2	2	1	1	1	2	0	0	0	0	1	2	1	0	1	2	1	0	1	1	0	1	1	0	0	0	1	2	0	0	0	1
864	0	0	0	0	0	0	2	1	1	2	0	0	0	0	0	0	2	1	1	1	1	0	2	0	1	2	0	1	2	1	0	1	1	1	1	1	1	0	1	1	0	1	1	0	1	0	0	1	1
865	0	0	0	0	0	0	1	1	0	1	1	0	0	0	0	0	1	1	0	0	0	0	2	0	2	1	0	2	1	1	1	0	0	1	1	2	0	0	1	1	0	0	0	0	1	0	0	1	1
866	0	0	0	0	0	0	1	0	0	0	2	1	1	1	1	0	1	2	1	1	1	0	2	0	0	2	0	2	2	2	0	1	0	2	1	1	2	1	0	0	0	0	0	1	0	0	0	1	1
867	1	0	0	0	0	0	1	0	0	0	1	0	1	1	2	0	1	1	1	1	0	0	1	0	0	1	0	2	2	2	0	2	2	0	0	1	1	0	0	0	0	2	2	0	1	1	0	1	1
868	1	0	1	0	0	0	2	1	0	1	0	0	0	0	1	0	1	0	0	0	0	0	2	0	1	1	0	1	1	1	1	0	0	0	0	2	2	0	2	2	0	1	1	0	1	0	0	0	0
869	0	0	0	0	0	0	2	0	1	1	0	0	1	0	0	0	2	0	0	1	0	0	2	0	1	0	1	2	2	1	0	0	0	0	1	2	1	1	0	0	0	1	1	0	1	1	0	2	0
870	1	0	0	0	0	0	1	0	0	0	0	0	1	0	0	0	1	0	0	0	0	0	2	0	1	0	0	2	2	2	0	0	0	2	1	1	1	0	1	1	0	1	0	0	1	0	0	1	0
871	1	0	1	0	0	0	2	0	0	0	0	0	0	0	0	0	1	1	1	1	1	0	2	1	1	1	0	1	2	1	0	2	2	0	0	2	1	1	0	0	0	0	0	0	0	0	0	2	0
872	0	0	0	0	0	0	2	0	1	1	1	1	0	0	0	0	1	1	1	0	1	0	2	0	0	1	0	1	2	1	0	1	1	0	0	1	1	0	2	2	0	0	0	0	0	0	0	1	0
873	0	0	0	0	0	0	2	0	1	1	0	0	1	1	0	0	0	1	1	1	1	1	2	0	0	0	0	2	2	2	1	1	1	0	0	1	2	0	2	2	0	0	0	0	0	0	0	1	0
874	0	0	0	0	0	0	1	0	1	1	1	0	0	0	0	0	2	1	1	1	1	0	2	0	0	1	1	2	2	1	0	1	1	2	0	1	1	0	1	1	0	1	0	0	0	0	0	1	0
875	1	0	0	0	0	0	2	0	0	0	0	1	1	1	1	0	1	2	1	1	1	1	0	1	0	0	0	2	1	1	1	2	2	0	0	1	1	0	0	0	0	0	0	0	2	0	0	0	1
876	0	0	0	0	0	1	2	1	0	1	0	1	1	1	1	0	1	1	0	0	0	0	2	0	0	1	0	2	2	2	1	2	1	0	0	2	2	0	2	2	0	0	0	0	0	0	0	0	0
877	0	0	0	0	0	0	2	0	1	1	1	0	0	0	0	0	1	0	1	0	0	1	2	0	0	1	0	2	2	1	2	1	1	1	1	1	2	0	2	1	1	1	0	0	0	1	0	1	0
878	1	0	0	0	0	0	1	1	0	1	1	0	0	0	0	0	0	1	0	1	0	0	1	0	0	1	0	1	2	1	0	0	0	0	1	2	2	0	1	1	0	0	0	0	0	0	0	1	0
879	1	1	0	0	0	0	2	0	1	1	0	0	1	0	0	1	2	2	2	2	1	1	2	0	0	2	0	2	1	1	2	1	1	0	0	1	0	0	0	0	0	0	0	0	0	0	0	2	0
880	0	0	0	0	0	0	2	0	0	0	0	0	0	0	0	0	1	2	1	0	0	0	2	0	0	1	1	2	2	1	0	1	1	0	0	2	2	0	1	1	0	0	0	0	0	0	0	1	0
881	1	1	0	0	0	1	2	0	1	1	0	0	0	0	0	0	2	0	0	0	0	0	0	0	0	1	0	2	2	2	1	1	1	1	1	1	1	0	1	1	0	0	0	0	1	1	0	0	1
882	0	0	0	0	0	0	1	0	1	1	1	0	0	0	0	0	1	1	0	1	0	0	2	0	0	1	0	1	2	1	1	2	1	1	1	1	1	0	1	1	0	0	1	0	1	1	0	2	0
883	1	0	0	0	0	0	2	1	0	1	0	0	0	0	0	0	1	2	2	1	0	1	1	1	1	1	0	2	2	2	0	1	2	0	0	2	2	0	2	2	1	0	0	0	0	0	0	1	0
884	0	0	1	0	0	0	1	1	0	1	1	1	2	2	2	0	1	2	1	0	0	0	2	0	0	1	1	2	2	1	0	1	1	0	0	0	2	1	1	1	0	1	1	0	1	1	0	2	0
885	1	0	0	0	0	2	1	1	0	1	1	0	0	0	0	0	0	0	0	0	0	0	2	0	0	0	0	1	2	1	0	1	1	0	1	1	0	0	0	0	0	0	0	0	0	0	0	0	1
886	1	1	0	0	0	1	2	0	1	1	0	1	2	2	2	0	0	1	0	1	0	1	2	0	0	1	1	1	2	0	0	1	1	2	1	2	2	0	2	2	0	0	0	1	0	0	0	1	1
887	1	1	0	0	0	0	2	0	2	2	0	0	1	0	0	1	0	0	0	0	0	0	1	1	2	2	0	1	1	1	2	0	0	2	1	1	1	0	0	0	0	0	0	0	1	0	0	0	1
888	1	0	0	0	0	0	1	0	1	1	2	0	1	0	0	1	1	0	1	1	1	0	1	0	1	2	0	1	2	0	1	0	0	0	0	0	1	0	0	0	0	0	0	1	1	1	0	1	1
889	1	0	0	0	0	0	2	0	0	0	0	0	0	0	0	0	1	1	1	1	1	0	2	0	1	1	0	1	2	1	0	0	1	1	0	1	0	0	0	0	0	1	1	0	2	0	0	1	1
890	1	0	0	0	0	0	2	0	0	0	0	0	0	0	0	0	1	0	1	1	1	0	2	0	0	1	0	2	2	2	0	1	1	0	0	1	1	0	1	1	0	1	1	0	1	1	0	2	0
891	1	0	0	0	0	0	2	0	1	1	0	0	1	0	0	1	1	0	1	1	1	1	1	1	0	1	0	2	2	1	1	1	0	2	2	2	2	1	1	1	0	0	0	1	0	0	0	0	0
892	0	0	0	0	0	0	2	1	0	1	0	0	0	0	0	0	1	0	0	0	0	0	2	0	0	1	0	2	2	1	1	2	1	0	1	2	0	0	0	0	0	0	0	0	1	1	1	2	0
893	0	0	0	0	0	0	2	1	1	2	0	0	1	0	0	1	1	0	1	1	1	0	1	1	1	0	0	1	2	1	0	2	1	1	0	1	2	1	0	1	0	1	0	0	0	0	0	1	0
894	1	0	0	0	0	0	2	0	1	1	0	0	1	1	1	0	0	0	0	0	0	0	1	0	0	2	0	1	2	1	1	0	0	0	0	2	2	0	2	1	1	2	2	0	1	1	0	2	0
895	1	1	0	0	0	0	2	0	0	0	0	0	0	0	0	0	1	2	2	2	2	0	2	0	0	1	0	1	1	0	1	2	1	0	0	2	2	0	2	2	0	0	0	0	0	2	0	1	0
896	1	0	0	0	0	0	1	0	1	1	1	0	0	0	0	0	1	1	0	0	0	0	2	0	0	2	0	1	2	0	0	0	0	0	0	2	2	0	1	0	1	0	0	1	0	0	0	1	0
897	1	0	0	0	0	0	2	1	0	1	0	0	0	0	0	0	1	1	0	0	0	0	2	0	0	2	0	2	2	2	1	1	1	0	0	2	2	1	1	1	1	0	0	0	1	0	0	1	0
898	0	0	0	0	0	1	2	1	0	1	1	0	0	0	0	0	2	0	0	1	0	0	2	0	0	0	0	0	2	1	0	1	1	0	0	2	1	0	2	2	0	1	1	0	1	0	0	2	0
899	0	0	0	0	0	0	2	0	1	1	1	1	1	1	1	0	1	1	1	1	0	0	1	0	0	1	0	1	2	1	0	2	2	0	0	2	2	0	2	2	0	1	1	1	1	2	0	1	1
900	0	1	0	0	0	0	1	1	0	1	1	0	0	0	0	0	1	0	0	0	0	1	2	0	0	0	0	2	2	1	1	2	2	0	0	2	1	0	1	1	1	0	0	1	1	1	0	1	0
901	0	0	0	0	0	0	1	0	0	0	1	1	1	0	0	0	1	1	0	1	0	1	1	0	0	0	0	2	2	2	1	2	2	0	0	2	2	1	0	0	0	0	0	0	0	0	0	2	0
902	0	0	0	0	0	0	1	0	0	0	1	0	0	0	0	0	1	0	1	1	1	1	2	0	0	2	0	2	2	1	1	2	1	1	1	1	2	2	0	0	0	1	0	0	0	0	0	1	0
903	1	0	0	0	0	1	2	0	0	0	0	2	2	1	1	0	0	1	2	1	1	0	0	0	0	0	0	2	1	1	2	1	0	0	1	2	1	0	1	1	1	0	0	0	1	1	0	1	0
904	0	0	0	0	0	0	2	0	1	1	0	0	2	1	1	0	0	0	0	0	0	1	1	0	0	1	0	2	2	0	0	2	1	0	1	2	1	0	1	1	0	0	0	1	0	0	0	1	0
905	0	0	1	0	0	0	1	1	0	1	0	1	2	1	1	0	1	2	0	1	1	0	2	0	0	2	0	1	2	0	0	1	1	0	1	2	0	0	1	1	0	1	0	0	1	1	0	1	1
906	0	0	0	0	0	0	2	0	1	1	1	0	0	0	0	0	1	0	0	0	0	0	2	0	0	1	0	1	2	1	1	0	1	1	0	2	0	0	0	0	0	1	1	0	1	0	0	0	1
907	1	0	0	0	0	0	2	1	0	1	0	0	0	0	0	0	1	1	0	0	0	0	2	0	1	1	0	1	2	0	0	0	1	0	0	2	2	0	1	1	0	1	0	0	1	0	0	2	0
908	0	0	0	0	0	0	2	0	0	0	1	0	1	0	0	1	2	0	0	0	0	0	2	0	0	1	0	2	2	2	2	1	1	0	1	2	2	0	0	0	0	0	0	0	1	1	0	2	0
909	1	0	0	0	0	0	1	0	1	1	0	0	0	0	0	0	1	0	0	0	0	0	2	0	0	2	0	2	2	2	0	0	1	2	0	2	0	0	0	0	0	1	0	0	2	0	0	1	1
910	1	0	0	0	0	1	1	0	1	1	1	0	1	1	2	0	2	0	0	1	1	1	2	0	1	1	0	2	2	2	0	2	2	0	1	2	2	0	2	2	0	1	1	0	0	0	0	2	0
911	0	0	0	0	0	0	1	0	1	1	1	2	2	2	2	0	2	1	1	1	1	1	1	1	0	1	0	1	2	1	0	0	0	1	1	2	1	0	2	2	0	0	0	0	1	1	0	0	1
912	1	0	0	0	0	0	1	0	0	0	1	0	0	0	0	0	1	2	0	0	0	1	1	1	1	1	0	2	2	2	0	1	1	0	0	2	1	0	0	0	0	1	1	0	1	1	0	1	0
913	1	0	1	1	1	1	0	0	0	0	2	1	1	1	1	0	2	0	0	0	0	1	1	0	0	2	1	2	2	1	1	0	0	0	0	0	1	0	1	0	1	0	0	1	1	0	0	2	0
914	1	0	0	0	0	0	1	0	1	1	1	0	1	1	1	0	2	2	0	0	0	0	1	0	0	1	0	1	2	1	1	1	1	0	0	1	1	0	0	0	0	0	0	0	1	1	0	1	0
915	0	0	0	0	0	0	2	0	0	0	0	1	1	1	1	0	2	1	0	0	0	0	2	0	0	0	1	2	2	1	1	1	1	0	0	2	2	1	1	1	1	1	0	0	1	0	0	2	0
916	0	0	0	0	0	0	2	0	0	0	0	1	1	1	1	0	0	1	1	0	0	0	2	0	1	0	0	2	2	2	1	1	2	0	0	2	1	0	1	1	0	0	0	0	1	1	0	2	0
917	0	0	0	0	0	0	2	1	0	1	0	0	0	0	0	0	0	2	0	1	0	1	2	0	0	1	0	2	2	2	0	1	1	1	0	1	2	0	1	1	0	0	0	0	0	0	0	2	0
918	0	0	0	0	0	1	1	0	0	0	1	1	2	1	1	1	1	2	1	1	1	0	1	0	1	2	0	1	1	1	2	0	0	1	0	1	1	0	1	1	0	0	0	0	1	0	0	2	0
919	0	0	2	0	1	0	1	2	0	2	0	0	0	0	0	0	1	0	0	0	0	0	1	0	0	0	1	2	2	0	1	1	2	0	0	2	1	0	0	0	0	1	1	0	1	0	0	1	0
920	0	0	0	0	0	0	2	1	1	2	0	1	1	1	1	0	1	1	1	1	1	0	2	0	1	2	0	1	2	0	1	0	1	1	0	2	0	1	0	0	0	0	0	0	0	0	0	1	1
921	1	0	0	0	0	1	0	0	1	1	1	1	1	1	2	0	1	1	0	0	0	1	2	0	0	1	1	2	2	1	0	1	1	0	0	2	1	1	0	0	0	1	1	0	1	2	0	2	0
922	0	0	0	0	0	0	2	0	1	1	1	0	0	0	0	0	0	0	0	0	0	0	2	0	0	1	0	2	2	2	0	1	1	0	0	1	1	0	0	0	0	0	0	0	0	0	0	0	2
923	0	0	0	0	0	0	2	0	1	1	0	1	2	2	2	0	0	2	1	1	1	0	2	0	0	2	0	2	2	2	1	1	1	0	0	1	0	0	0	0	0	0	0	0	1	0	0	2	0
924	0	0	0	0	0	0	2	0	0	0	1	1	1	1	1	0	2	0	0	0	0	0	2	0	0	2	0	2	2	2	1	2	1	1	1	2	1	0	1	1	0	2	2	0	2	1	0	2	0
925	1	0	0	0	0	0	2	1	0	1	0	0	0	0	0	0	0	1	0	0	0	0	2	0	1	1	1	2	2	1	1	1	1	0	0	1	2	0	1	1	0	0	0	0	1	1	0	2	0
926	1	0	0	0	0	0	2	0	0	0	0	0	0	0	0	0	2	1	1	1	1	1	2	0	0	0	0	1	2	0	1	2	1	1	0	1	1	0	0	0	0	0	1	0	1	0	0	2	0
927	0	0	0	0	0	0	2	0	1	1	0	0	1	0	0	0	0	0	0	0	0	0	1	0	0	1	0	1	1	1	1	0	1	0	0	2	1	0	0	0	0	1	1	0	1	0	0	1	0
928	1	0	0	0	0	0	2	0	2	2	0	0	0	0	1	0	1	1	1	1	0	1	2	0	0	0	0	2	2	1	2	1	1	0	0	1	0	0	0	0	0	0	0	0	0	0	0	0	1
929	0	0	0	0	0	1	2	0	1	1	0	0	2	1	1	1	1	1	0	1	0	2	2	0	0	0	0	0	2	0	0	1	0	0	1	2	1	0	1	1	0	0	0	1	0	1	0	0	0
930	1	1	0	0	0	1	1	1	1	2	1	0	0	0	0	0	1	0	0	0	0	1	0	1	1	1	0	2	2	2	0	1	1	0	0	1	1	1	0	0	1	1	0	0	1	0	0	1	1
931	1	0	0	0	0	0	2	0	0	0	0	1	2	1	1	0	2	1	1	1	1	0	2	0	0	1	0	2	2	1	0	0	0	1	1	2	0	0	1	1	0	1	0	0	1	1	0	2	0
932	0	1	0	0	0	0	2	0	0	0	1	0	0	0	0	0	1	1	1	1	0	0	2	0	0	1	0	2	1	0	2	2	2	0	0	0	2	0	1	1	0	1	1	0	2	0	0	1	0
933	1	0	0	0	0	0	1	0	1	1	0	0	1	0	0	0	0	1	2	1	1	1	2	0	0	2	1	2	2	0	1	2	2	0	0	2	1	0	1	1	0	0	0	0	1	1	0	1	1
934	0	0	0	0	0	0	2	0	1	1	0	0	1	0	0	1	2	0	0	0	0	0	2	0	0	1	0	2	2	2	1	1	1	0	0	2	1	1	0	0	0	0	0	1	0	1	0	1	1
935	1	0	0	0	0	0	1	0	0	0	1	0	1	0	0	0	1	1	1	1	1	1	2	0	0	0	0	2	2	2	1	2	2	1	0	0	0	0	0	0	0	1	1	0	2	2	0	2	0
936	1	0	0	0	0	1	2	1	0	1	1	0	2	1	1	1	0	0	0	0	0	0	2	0	2	1	0	2	2	2	0	1	1	0	0	1	2	0	1	1	0	0	0	0	0	0	0	2	0
937	1	0	0	0	0	0	2	0	0	0	1	0	0	0	0	0	1	2	1	1	1	1	1	1	1	1	0	1	2	0	1	1	0	0	1	2	2	0	1	1	0	1	1	0	2	2	0	1	0
938	1	0	0	0	0	0	1	1	1	2	1	1	1	1	1	0	2	0	0	0	0	0	2	0	0	1	0	2	2	1	0	2	2	0	0	2	1	1	0	0	0	0	0	0	0	0	0	0	1
939	0	0	0	0	0	0	2	1	0	1	0	0	0	0	0	0	2	1	1	1	0	0	2	0	0	1	0	2	2	2	0	1	1	0	0	2	2	0	1	1	0	1	1	1	1	2	0	2	0
940	0	1	0	0	0	1	2	0	1	1	0	0	1	0	0	0	1	1	1	1	0	0	2	0	0	1	0	2	2	2	1	0	0	1	1	2	1	0	0	0	0	0	0	0	0	0	0	0	2
941	1	0	0	0	0	0	2	0	1	1	0	0	1	0	0	1	2	2	1	1	1	0	1	0	0	0	0	2	1	1	2	0	0	0	0	0	0	0	0	0	0	0	1	0	1	0	0	2	0
942	1	0	1	0	0	0	2	0	0	0	1	1	2	1	1	0	0	0	0	0	0	0	2	0	0	2	0	2	2	1	1	0	0	0	0	1	0	1	0	0	0	0	0	0	0	1	0	2	0
943	0	0	0	0	0	0	2	1	1	2	0	1	1	0	0	0	2	0	0	0	0	0	2	0	0	0	1	1	1	0	1	0	1	0	0	2	0	0	0	0	0	0	0	0	0	0	0	2	0
944	0	0	1	1	1	1	2	0	1	1	1	0	2	2	2	0	2	0	0	0	0	1	2	0	0	1	0	2	1	1	1	1	1	0	0	2	1	0	1	1	0	0	1	0	1	0	0	0	1
945	1	1	0	0	0	1	2	0	0	0	1	0	0	0	1	0	0	1	0	0	0	1	2	0	0	1	0	1	2	0	0	2	1	1	1	1	2	1	1	1	0	0	0	0	0	0	0	2	0
946	1	0	0	0	0	0	1	0	2	2	0	0	1	0	0	1	1	1	1	1	1	1	2	0	0	1	0	1	2	1	1	1	1	0	0	1	1	1	0	0	0	2	2	0	2	1	0	2	0
947	1	0	0	0	0	1	2	0	0	0	1	0	0	0	0	0	1	1	0	0	0	2	0	1	1	1	0	2	1	1	1	1	2	1	0	1	1	0	0	0	0	0	0	0	0	0	0	2	0
948	0	0	0	0	0	1	1	0	0	0	1	1	2	1	1	1	1	1	1	1	0	0	2	0	0	2	0	2	2	2	1	0	0	0	1	2	0	0	0	0	0	1	1	0	1	1	0	1	0
949	1	0	0	0	0	0	1	0	1	1	1	0	2	0	0	1	1	0	0	0	0	0	2	0	0	0	0	1	2	1	0	1	1	1	0	0	2	0	1	0	1	0	0	0	0	0	0	2	0
950	0	0	0	0	0	0	1	0	0	0	2	0	0	0	0	0	1	1	0	0	0	0	2	0	1	0	0	1	1	1	1	0	1	1	0	1	2	0	2	2	0	0	0	0	0	1	0	0	1
951	1	1	0	0	0	0	2	0	1	1	1	0	0	0	0	0	1	1	1	1	1	0	1	0	0	1	0	2	2	1	2	0	0	0	0	0	1	0	2	2	1	1	1	1	1	2	0	2	0
952	0	0	0	0	0	0	2	0	0	0	0	0	0	0	0	0	2	0	0	0	0	0	2	0	0	1	0	1	2	1	0	1	1	0	0	2	0	0	1	1	0	1	0	0	2	1	0	1	1
953	0	0	0	0	0	0	1	0	1	1	1	0	0	0	0	0	2	0	0	1	0	0	2	0	0	1	0	1	1	0	1	1	0	0	0	2	1	0	2	2	1	0	0	0	0	0	0	1	0
954	0	1	0	0	0	0	2	0	2	2	0	0	0	0	0	0	2	1	1	1	0	0	2	0	1	2	0	2	2	2	0	1	1	0	0	1	0	0	0	0	0	0	0	0	0	0	0	1	0
955	1	0	0	0	0	2	0	0	1	1	1	0	2	2	2	0	2	0	0	0	0	1	0	0	0	1	0	2	2	2	0	1	1	0	0	2	1	0	1	1	0	0	0	0	1	1	0	2	0
956	1	0	0	0	0	0	1	1	0	1	1	1	1	1	1	0	2	2	1	1	1	1	2	0	0	1	0	1	1	1	2	1	1	0	0	1	2	0	2	2	0	0	0	0	0	0	0	1	0
957	0	0	0	0	0	0	1	0	1	1	0	1	2	2	2	0	2	0	0	1	0	0	2	0	0	1	0	1	2	0	1	1	1	0	0	2	1	0	0	0	0	0	0	1	0	0	0	2	0
958	0	1	0	0	0	1	1	0	1	1	1	0	0	0	1	0	0	2	2	1	0	1	2	0	0	1	0	2	2	1	0	0	0	0	0	1	1	0	1	1	0	0	0	0	0	0	0	2	0
959	0	0	1	1	1	1	2	0	2	2	0	1	1	0	0	0	1	1	1	1	0	1	2	0	0	1	0	1	2	1	0	1	0	2	2	2	1	0	0	0	0	0	0	0	0	2	1	2	0
960	0	1	0	0	0	1	2	0	2	2	0	2	2	2	2	0	1	0	0	0	0	1	2	0	0	2	0	1	1	0	1	1	1	2	2	2	2	1	1	0	1	0	0	0	0	0	0	2	0
961	0	0	0	0	0	0	1	0	1	1	2	0	0	0	0	0	1	2	2	1	0	1	2	0	0	0	0	2	2	2	0	1	1	0	0	2	1	0	2	2	1	0	0	1	0	0	0	1	0
962	1	0	0	0	0	0	1	0	1	1	0	1	1	0	0	0	1	1	1	1	0	0	1	0	1	2	0	2	2	2	1	1	1	0	0	2	1	0	1	1	0	1	1	0	1	2	0	2	0
963	1	0	0	0	0	0	1	0	0	0	0	0	0	0	0	0	1	1	1	1	0	1	2	0	0	0	0	2	2	1	2	2	2	0	0	0	2	1	1	1	0	1	1	0	1	1	1	2	0
964	0	0	0	0	0	0	1	0	0	0	2	0	0	0	0	0	2	1	1	0	0	0	2	0	0	0	0	2	2	2	0	2	2	0	0	1	1	0	0	0	0	0	0	0	1	0	0	2	0
965	1	0	0	0	0	0	2	0	1	1	1	0	0	0	0	0	1	1	1	1	1	0	2	0	0	0	0	2	2	2	1	0	0	0	0	2	0	0	0	0	0	2	2	0	2	1	0	0	0
966	0	1	1	0	1	0	1	1	0	1	1	1	1	1	1	0	1	1	0	0	0	1	2	0	0	1	0	0	2	0	0	1	1	0	0	1	2	0	0	0	0	0	0	1	1	1	0	2	0
967	0	0	0	0	0	0	2	0	2	2	0	0	0	0	0	0	2	0	0	1	0	0	2	0	0	1	0	2	1	1	1	2	1	1	0	1	1	0	0	0	0	0	0	0	0	1	0	2	0
968	1	0	0	0	0	0	1	0	0	0	1	0	1	0	0	1	2	1	1	1	1	1	2	0	0	2	0	2	1	0	2	1	0	1	2	2	0	0	1	1	0	0	0	0	1	1	1	1	0
969	1	0	0	0	0	0	2	1	0	1	0	1	1	1	1	0	2	0	0	0	0	0	2	0	1	2	0	2	2	2	0	0	0	0	0	2	1	0	0	0	0	0	0	1	0	0	0	1	0
970	0	0	1	0	0	0	2	0	2	2	0	1	1	1	1	0	0	2	1	1	1	0	2	0	0	0	0	1	1	1	2	0	0	0	0	2	1	0	0	0	0	1	1	1	1	2	0	0	1
971	1	0	0	0	0	0	1	0	2	2	0	1	1	1	1	0	1	1	1	1	1	0	1	0	0	1	0	2	2	2	0	0	1	0	0	2	2	0	1	0	1	0	0	0	0	0	0	2	0
972	1	0	0	0	0	0	2	1	0	1	0	0	0	0	0	0	0	0	1	1	1	0	1	0	0	2	0	2	2	2	0	1	1	0	0	2	2	1	1	0	2	1	0	0	1	0	0	2	0
973	1	0	0	0	0	0	2	0	2	2	0	0	0	0	0	0	1	1	1	1	0	1	1	0	0	1	0	1	2	1	0	1	1	0	0	2	1	0	0	0	0	1	1	0	1	1	0	0	0
974	1	0	0	0	0	0	2	0	2	2	0	1	1	1	1	0	1	1	2	2	1	0	2	0	0	2	1	2	2	1	0	1	1	1	0	0	2	0	1	1	0	1	1	0	1	1	0	1	0
975	0	0	1	0	0	0	2	0	2	2	0	0	1	0	0	1	1	0	0	0	0	2	0	1	1	1	0	0	1	0	1	2	1	1	0	2	0	0	1	1	0	0	0	0	0	0	0	1	1
976	0	0	0	0	0	0	2	0	1	1	0	0	1	0	0	1	1	1	0	1	0	0	2	0	0	1	0	2	2	1	1	2	2	0	0	0	0	0	1	1	0	0	0	0	0	0	0	2	0
977	0	1	0	0	0	0	2	1	1	2	0	0	0	0	0	0	1	0	1	2	1	0	2	0	0	1	0	2	2	1	1	0	0	2	1	1	2	1	1	1	0	0	0	0	0	1	0	0	0
978	0	0	0	0	0	0	1	0	1	1	0	0	0	0	0	0	0	1	0	1	0	0	2	0	1	0	1	2	2	1	0	0	0	2	1	1	2	0	0	0	0	1	1	0	1	1	0	2	0
979	1	0	0	0	0	0	2	1	0	1	0	0	0	0	0	0	1	2	1	1	1	1	2	0	0	1	0	0	2	0	0	0	2	1	0	1	2	0	1	1	0	1	1	0	0	1	1	1	0
980	1	0	1	1	1	2	2	0	1	1	0	1	2	1	1	0	1	2	2	1	0	0	2	0	0	2	0	1	2	1	0	0	1	1	0	1	2	0	1	1	0	1	1	0	1	0	0	1	1
981	1	0	0	0	0	0	2	0	1	1	1	0	1	1	1	0	1	1	1	1	1	0	1	0	0	2	0	2	2	1	2	1	1	0	0	1	1	1	0	0	0	0	0	0	1	0	0	2	0
982	1	0	0	0	0	0	2	1	0	1	0	0	0	0	0	0	2	2	2	2	1	1	1	1	1	0	0	1	1	0	1	0	0	1	1	2	1	0	0	0	0	0	0	0	0	0	0	1	0
983	1	0	0	0	0	1	2	0	1	1	1	1	1	1	1	0	1	1	1	1	1	1	2	0	0	1	0	2	2	1	2	1	1	1	0	2	0	0	0	0	0	0	0	0	0	0	0	0	1
984	0	0	0	0	0	0	1	0	0	0	2	1	0	0	0	0	2	0	0	1	1	0	2	0	0	1	0	2	2	1	2	2	2	0	0	1	0	0	1	0	1	0	0	0	1	1	0	2	0
985	0	0	0	0	0	0	1	0	0	0	1	1	2	1	1	0	2	1	1	1	1	0	2	0	0	1	0	2	2	2	1	2	2	0	0	1	2	1	1	1	1	2	2	0	1	1	0	0	0
986	1	0	0	0	0	0	2	1	1	2	0	0	0	0	0	0	1	2	0	0	0	0	2	0	0	1	0	1	2	1	0	2	1	0	0	1	2	0	2	2	0	2	2	0	2	1	0	1	1
987	1	0	0	0	0	1	2	0	1	1	0	1	1	1	1	0	2	0	0	1	1	0	2	0	0	1	0	2	1	1	1	2	2	0	0	1	2	1	1	1	0	1	0	0	1	0	0	1	1
988	0	0	0	0	0	1	2	0	0	0	0	1	1	0	0	0	0	0	1	1	1	1	2	0	0	0	0	0	2	0	0	1	1	1	1	2	0	0	0	0	0	0	0	0	1	1	0	0	2
989	0	0	1	0	0	0	2	0	2	2	0	0	2	1	2	0	2	0	0	0	0	0	2	0	1	1	0	2	2	1	2	2	1	0	1	2	2	1	1	1	0	0	0	0	0	0	0	1	0
990	1	0	0	0	0	0	2	0	0	0	1	0	0	0	0	0	1	0	1	2	1	1	2	0	0	2	0	1	1	1	2	2	1	0	0	2	0	0	1	1	0	0	0	0	0	1	0	1	0
991	0	0	1	0	0	0	2	0	1	1	0	0	0	0	0	0	0	1	0	1	0	1	2	0	0	0	0	2	2	1	1	1	1	1	0	1	2	0	1	1	0	0	0	0	0	0	0	2	0
992	0	0	0	0	0	0	2	0	1	1	0	1	2	1	1	1	1	1	0	0	0	0	2	0	0	1	0	0	2	0	0	1	1	0	0	1	1	0	1	1	0	2	2	0	2	1	0	1	1
993	1	0	0	0	0	0	2	0	2	2	0	1	2	2	2	0	1	0	1	1	1	1	2	0	0	0	0	1	2	1	0	0	0	0	1	2	2	1	1	1	0	0	0	0	1	0	0	1	1
994	0	0	0	0	0	1	1	1	0	1	0	1	2	2	2	0	2	1	1	0	0	0	1	1	1	1	0	2	1	1	2	1	1	2	0	1	1	0	1	0	1	0	0	0	1	0	0	1	0
995	0	0	0	0	0	1	2	0	2	2	0	0	1	0	0	1	0	2	1	1	1	0	2	0	0	1	0	2	2	2	0	0	0	0	0	1	1	0	0	0	0	0	0	0	0	0	0	1	0
996	0	0	0	0	0	0	1	1	0	2	1	0	1	1	1	0	0	2	0	0	0	1	1	0	1	1	0	1	2	1	0	1	1	1	1	2	1	1	0	0	0	1	1	0	1	1	0	1	0
997	0	0	0	0	0	0	2	0	2	2	0	1	1	1	1	0	0	0	1	1	1	0	2	0	0	0	0	2	2	1	2	1	1	0	0	1	2	0	1	1	0	1	1	0	1	1	0	0	1
998	0	0	0	0	0	0	1	0	0	0	2	1	1	1	1	0	2	0	0	0	0	1	2	0	0	0	1	2	2	0	1	1	1	1	0	0	0	0	0	0	0	0	0	0	0	0	0	0	0
999	1	1	0	0	0	0	2	0	1	1	1	0	2	1	1	0	1	0	0	0	0	0	2	0	0	1	0	2	2	2	1	2	1	0	0	1	2	0	2	1	1	2	1	0	1	0	0	2	0
1000	1	0	0	0	0	0	1	2	0	2	0	1	2	0	0	0	2	0	0	0	0	0	2	0	0	0	0	2	2	1	1	0	0	0	0	1	1	0	1	1	0	1	1	0	1	1	0	2	0
[truncated: 252 more columns]
