# Supplementary material for: KNN-MDR: a learning approach for improving interactions mapping performances in genome wide association studies
Source: BMC Bioinformatics. 2017 Mar 21;18:184. doi: 10.1186/s12859-017-1599-7 (PMC5361736; doi:10.1186/s12859-017-1599-7)
Supplement: Supplementary file 6 — The data set(s) supporting the results of Table 4. (ZIP 7095 kb) [file 12859_2017_1599_MOESM6_ESM.zip › 100 simulations/S88/mkallsimul.dat]

1	1	0	0	0	0	1	2	0	2	0	1	0	1	1	0	0	0	0	1	1	1	0	0	2	1	0	0	0	1	1	1	2	2	2	1	1	1	0	0	2	0	0	1	2	0	0	1	1	0
2	0	0	0	0	0	0	2	0	2	0	1	1	1	0	0	1	0	1	2	0	2	0	0	2	0	0	0	1	1	2	1	0	1	0	0	2	1	0	0	2	0	0	1	1	0	2	1	1	0
3	0	0	0	2	0	2	2	1	2	0	0	1	2	1	0	0	0	0	1	1	1	0	1	1	0	2	0	2	0	2	0	1	2	0	1	1	0	0	0	1	0	0	1	1	1	1	0	2	0
4	1	0	0	1	0	1	1	2	1	1	1	1	2	1	0	1	0	1	2	0	2	1	0	2	0	1	1	2	1	2	0	1	1	0	1	1	2	0	1	1	0	1	1	2	1	0	0	2	0
5	1	0	0	1	0	2	2	2	1	0	0	1	2	1	0	0	0	1	1	0	1	0	0	2	0	0	0	1	1	2	0	2	2	1	0	2	1	0	0	2	0	0	0	1	0	1	0	2	0
6	0	0	1	1	0	1	2	0	2	0	1	0	2	1	1	0	0	0	0	1	1	0	0	2	0	1	0	1	1	2	0	1	1	0	0	2	1	0	0	1	0	1	1	2	1	0	0	2	0
7	0	0	0	0	0	1	1	2	0	0	1	0	0	0	0	0	0	0	1	1	2	0	0	2	0	1	0	2	0	2	0	1	1	0	0	2	1	0	0	2	0	0	1	2	1	1	0	2	0
8	1	0	0	1	1	2	2	1	1	0	0	0	1	1	0	0	0	0	1	1	2	1	0	2	0	1	0	1	1	2	0	1	2	0	0	2	1	0	0	2	0	0	0	2	1	0	1	0	0
9	0	0	1	0	0	1	2	0	2	0	0	1	2	1	1	0	0	0	0	2	2	0	1	1	1	2	0	2	0	2	0	0	1	2	1	1	0	0	1	0	0	0	0	1	0	0	0	2	0
10	0	0	0	0	0	0	2	1	2	0	1	1	1	0	0	1	0	0	1	1	2	0	1	1	0	1	0	2	0	1	0	1	1	0	0	2	1	0	1	1	0	1	1	2	1	0	0	0	0
11	1	1	0	0	0	1	2	2	1	0	0	0	1	1	0	0	0	0	2	0	0	0	0	2	0	0	0	2	0	2	0	0	2	0	0	2	1	0	0	2	0	0	0	2	0	1	0	2	0
12	0	0	0	0	0	2	1	2	1	0	1	0	0	0	0	0	0	0	1	0	2	1	0	2	0	0	0	2	1	2	2	2	2	1	1	1	1	0	1	1	0	0	0	0	0	1	0	2	0
13	0	0	0	0	0	0	1	2	1	1	1	0	1	1	0	0	1	1	1	1	1	0	0	2	1	1	0	2	0	2	1	1	1	1	0	2	2	0	1	0	0	0	0	1	0	1	0	2	0
14	1	0	0	0	0	0	2	1	2	0	0	0	0	0	0	0	0	2	1	1	1	0	0	2	0	1	0	1	1	2	0	1	1	0	0	2	0	0	1	1	0	0	0	1	0	0	0	1	0
15	1	0	0	1	0	2	2	1	2	0	0	1	2	2	0	0	1	2	0	1	1	0	0	2	1	0	0	1	2	1	1	2	2	1	0	2	1	0	0	1	1	0	0	0	0	1	0	1	1
16	1	0	0	1	0	2	2	0	2	0	0	0	1	1	0	0	0	0	1	1	2	0	1	1	0	1	0	2	1	2	2	2	2	1	1	0	1	0	0	2	0	1	1	1	1	1	0	2	0
17	1	0	0	0	0	0	1	2	1	0	0	1	1	0	0	1	1	2	1	1	2	1	1	1	1	0	0	2	0	2	0	2	2	0	1	1	2	0	1	2	1	1	1	1	1	1	0	2	0
18	0	0	0	1	0	1	1	1	0	1	2	1	0	0	0	0	0	1	1	1	1	1	0	2	0	0	0	1	2	1	1	2	1	0	0	2	0	0	0	2	0	0	0	2	1	1	0	0	1
19	1	0	0	2	1	2	1	2	0	0	2	0	1	1	0	0	0	0	0	2	2	1	0	2	0	0	0	2	0	2	0	2	2	2	1	2	0	0	0	2	0	1	1	1	1	0	0	0	0
20	0	0	0	0	0	0	2	1	2	0	0	0	0	0	0	0	0	0	1	1	1	1	0	2	0	2	0	1	1	2	0	1	1	0	2	0	2	1	1	1	0	1	1	1	1	1	0	2	0
21	1	0	1	0	0	1	1	1	1	0	1	1	1	1	0	0	0	2	0	2	2	0	0	2	0	0	0	2	1	0	2	1	1	0	0	1	1	0	1	1	0	1	1	1	1	0	0	1	0
22	0	0	0	0	0	1	2	1	2	0	0	0	2	1	0	0	0	0	0	1	1	1	0	2	0	2	0	2	1	2	0	2	2	0	1	1	2	1	1	2	2	0	1	2	1	0	0	1	0
23	1	0	0	0	0	0	2	1	2	0	0	0	2	1	1	0	0	0	1	1	2	0	1	1	1	2	0	1	1	2	0	0	2	1	2	1	2	1	1	0	0	1	0	0	2	1	0	2	0
24	0	0	0	0	0	2	1	1	1	0	1	0	1	1	0	0	0	0	2	0	0	1	1	1	1	1	0	1	2	1	1	0	1	1	1	1	0	0	0	2	0	0	1	2	2	1	0	2	0
25	0	0	0	0	0	0	2	1	1	0	0	0	1	1	0	0	0	0	1	1	2	0	0	2	0	1	0	1	2	2	0	1	1	0	0	2	1	0	0	1	0	1	1	1	1	1	0	0	2
26	0	0	0	1	0	1	2	2	2	1	1	1	1	1	0	0	0	0	0	2	2	1	1	1	1	0	0	2	2	1	2	1	2	2	0	2	1	0	0	1	0	0	0	2	0	0	0	1	1
27	1	0	1	1	0	2	2	1	2	0	0	0	0	0	0	0	0	0	1	0	1	0	0	2	0	1	0	2	1	1	1	1	1	1	0	2	0	0	0	2	0	1	1	1	1	1	0	1	0
28	1	0	1	0	0	0	2	2	0	0	0	0	0	0	0	0	0	0	1	1	2	0	0	2	0	2	0	2	1	2	2	0	1	0	0	2	2	0	1	0	0	0	0	1	0	0	0	2	0
29	0	0	0	1	0	1	1	2	0	0	1	0	0	0	0	0	0	0	0	1	1	0	0	2	0	1	1	2	1	2	0	1	2	2	1	2	1	1	0	1	0	0	0	1	0	1	0	1	0
30	0	0	1	1	0	2	2	1	1	0	0	1	1	0	0	1	0	1	2	0	1	1	0	2	0	0	0	2	0	1	2	2	2	0	0	2	2	0	1	0	0	0	0	1	0	0	0	1	0
31	0	0	0	0	0	1	2	0	2	0	0	1	1	0	0	1	0	0	2	0	0	1	1	1	1	1	0	2	1	2	0	1	2	1	2	1	1	0	0	2	0	0	0	2	0	0	0	2	0
32	0	0	0	0	0	1	2	2	1	0	1	1	1	0	0	0	0	1	1	1	1	1	0	2	0	0	1	1	0	1	1	1	2	0	2	0	1	0	1	1	0	0	0	1	0	1	0	1	0
33	0	0	0	0	0	0	1	2	0	0	0	0	2	2	0	0	0	0	1	1	2	0	0	2	0	2	0	1	1	2	0	2	2	0	1	1	1	1	0	0	0	0	0	2	0	2	0	1	0
34	0	0	0	1	0	1	2	2	2	0	0	0	0	0	0	0	0	1	2	0	1	1	1	1	0	1	0	2	0	2	1	1	0	0	0	2	2	1	0	2	1	0	1	2	2	0	0	0	0
35	1	0	0	0	0	0	0	2	0	1	2	1	2	1	0	0	0	0	0	2	2	0	0	2	0	1	0	2	2	1	2	0	1	1	1	1	1	0	1	1	0	0	0	2	0	2	0	0	1
36	1	0	0	0	0	1	1	2	1	0	2	0	1	1	0	0	0	1	1	1	2	0	0	2	0	2	0	2	0	1	0	1	1	0	0	2	2	1	0	1	0	2	2	2	1	1	0	0	1
37	0	0	0	0	0	0	1	0	2	0	0	0	0	0	0	0	1	1	1	0	1	0	0	2	0	2	0	1	0	1	2	1	1	0	0	2	0	0	0	2	0	1	0	1	0	1	0	1	0
38	1	0	0	0	0	0	2	0	2	0	0	0	1	1	0	0	0	1	1	1	1	0	0	2	0	0	1	1	0	1	1	2	2	2	1	2	0	0	0	1	0	0	0	2	1	1	0	1	1
39	0	0	0	0	1	2	2	1	2	0	1	1	1	0	0	0	0	0	0	1	1	1	0	2	0	0	0	1	1	1	1	1	2	2	1	1	1	0	1	0	0	0	0	2	0	0	1	0	1
40	1	0	0	1	0	1	2	1	1	0	1	0	0	0	0	0	0	0	2	0	1	0	1	1	0	1	1	2	0	2	1	1	2	1	1	1	1	1	0	1	0	0	0	0	0	1	0	1	1
41	1	0	0	0	0	1	1	1	1	0	1	0	0	0	0	0	0	1	0	2	2	0	1	1	0	1	0	1	2	2	0	1	1	0	0	2	2	0	1	1	0	0	0	1	0	1	0	1	0
42	0	0	0	0	0	0	0	1	1	1	1	0	1	1	0	0	0	1	1	1	1	0	0	2	0	1	0	1	2	2	0	2	2	0	2	2	1	1	0	1	0	1	1	1	1	0	1	0	0
43	1	0	0	0	0	1	1	2	0	0	1	0	2	1	0	0	0	0	0	1	1	0	1	1	1	0	0	2	1	0	1	0	0	0	1	1	0	0	1	1	0	0	1	2	0	0	0	0	0
44	0	0	0	0	0	1	2	0	2	0	1	0	0	0	0	0	0	1	0	2	2	0	1	1	0	2	0	1	1	2	0	0	1	1	1	2	1	1	0	1	0	0	1	2	1	0	0	1	0
45	0	0	0	1	1	2	1	1	2	0	0	1	2	1	0	1	0	1	0	1	1	0	0	2	0	2	0	1	1	2	0	2	2	0	1	1	1	0	0	1	1	2	2	2	2	1	0	0	1
46	1	0	0	0	0	0	2	2	2	0	0	0	0	0	0	0	1	1	1	1	1	0	0	2	0	0	0	2	0	1	0	0	1	0	1	2	2	1	0	1	0	1	1	2	1	1	1	1	1
47	1	0	0	0	0	0	1	2	1	0	0	1	2	1	0	1	0	1	0	2	2	1	1	1	1	1	0	2	1	2	2	1	0	0	0	2	0	0	0	1	0	0	1	2	0	1	0	2	0
48	1	0	0	0	0	0	2	1	2	0	0	1	1	0	0	1	0	1	0	2	2	0	1	1	1	0	0	1	1	2	0	1	1	0	0	2	1	1	0	1	0	1	0	0	1	0	0	0	0
49	0	0	0	1	0	2	2	1	2	0	1	1	2	1	0	0	0	0	2	0	0	1	0	2	1	0	1	2	0	2	0	2	2	0	1	1	1	1	0	1	0	1	1	2	1	0	0	2	0
50	0	0	1	0	0	2	1	1	2	1	0	0	1	1	0	0	0	1	0	2	2	0	0	2	0	1	0	2	2	1	2	1	2	0	0	2	2	0	2	0	1	0	0	2	1	0	1	1	0
51	0	0	0	0	0	0	2	0	2	0	2	1	0	0	0	0	0	0	0	2	1	1	0	2	1	0	0	2	1	2	1	2	2	1	0	2	2	1	0	2	1	0	0	2	0	2	0	2	0
52	0	0	0	0	0	1	1	2	0	0	1	1	2	1	0	1	0	0	0	2	2	1	0	2	0	2	0	2	1	2	1	1	1	0	0	2	1	0	0	2	0	1	0	1	2	1	0	2	0
53	0	0	0	0	0	1	2	0	2	0	2	0	2	2	0	0	0	2	2	0	0	0	0	2	2	1	0	2	1	2	2	0	1	1	0	2	1	1	0	2	0	0	0	0	0	0	0	1	0
54	0	0	0	0	0	0	2	2	2	0	0	0	2	2	0	0	0	0	0	1	1	0	0	2	0	1	0	2	2	2	1	1	1	0	1	1	1	0	1	1	0	0	0	1	0	0	0	2	0
55	0	0	1	0	0	1	2	0	2	0	0	2	2	2	0	0	0	0	0	2	2	0	1	1	0	0	0	2	0	2	0	1	2	2	1	2	2	0	2	0	0	0	0	1	0	0	0	2	0
56	0	0	0	2	1	2	2	2	1	0	0	0	1	1	0	0	0	1	1	1	1	0	1	1	0	1	0	2	1	2	1	1	1	0	0	2	1	0	2	0	0	1	0	1	1	0	0	1	1
57	0	0	0	0	0	0	1	2	1	0	1	1	1	0	0	1	0	1	2	0	2	0	0	2	0	1	0	2	0	2	0	1	1	0	1	1	2	0	2	1	1	0	0	2	1	2	0	1	1
58	0	0	0	1	1	2	1	2	1	0	1	0	0	0	0	0	0	1	2	0	1	0	0	2	0	1	0	1	0	1	1	0	0	0	0	2	2	1	0	0	0	0	0	1	0	1	0	1	0
59	0	0	0	1	1	2	1	1	2	0	0	0	1	1	0	0	0	0	0	2	2	0	0	2	0	1	0	2	2	2	1	1	1	1	1	1	2	0	1	0	0	0	0	1	0	0	0	2	0
60	1	0	0	0	0	0	2	0	2	0	1	1	1	1	0	0	0	1	1	1	2	1	0	2	0	0	0	2	0	2	0	2	2	0	1	1	1	0	0	0	0	0	1	2	1	0	0	1	0
61	1	0	0	1	0	1	2	2	1	0	1	0	0	0	0	0	0	2	1	1	2	1	0	2	0	0	0	2	0	2	1	0	1	0	0	2	1	0	0	2	0	1	0	1	1	1	1	1	0
62	0	0	0	1	0	1	2	2	2	0	0	0	1	1	0	0	0	1	0	1	1	0	1	1	0	1	0	1	1	2	0	1	1	0	1	1	1	0	0	1	1	0	1	1	1	1	0	2	0
63	0	0	0	0	0	0	2	2	0	0	1	0	1	1	0	0	0	0	0	2	2	1	0	2	0	1	0	2	0	2	1	1	1	1	0	1	2	0	1	0	0	0	0	1	0	1	0	2	0
64	0	0	0	1	0	2	2	2	2	0	0	0	1	0	0	0	0	1	0	2	2	0	1	1	1	2	0	1	1	2	1	1	0	0	0	2	1	0	0	2	0	0	0	1	0	0	0	1	1
65	0	0	1	1	0	1	2	1	0	0	0	1	2	1	0	1	0	1	0	2	2	1	0	2	0	0	0	2	2	1	2	2	2	1	1	1	2	0	1	1	0	0	0	0	0	1	0	2	0
66	0	1	0	0	1	2	2	1	1	0	0	1	2	0	0	1	0	0	0	2	2	1	0	2	0	1	0	2	0	2	1	2	2	0	2	0	1	0	0	1	0	0	0	2	0	0	0	1	0
67	1	0	0	0	0	2	2	2	2	0	0	0	2	1	1	0	0	2	1	1	2	1	1	1	1	1	0	2	1	2	1	1	2	2	1	2	0	0	0	2	0	1	1	2	1	1	0	2	0
68	1	0	1	0	1	2	1	1	0	1	1	0	1	1	0	0	0	0	1	1	2	0	0	2	0	0	0	2	0	2	1	1	1	2	0	2	1	1	0	1	0	0	0	1	0	1	0	0	1
69	0	0	1	1	0	2	2	1	0	0	0	0	0	0	0	0	0	0	0	1	1	0	0	2	0	2	0	1	1	2	0	1	2	0	0	2	1	0	1	1	0	0	1	2	0	0	0	1	1
70	0	0	0	0	0	0	2	1	2	0	0	0	1	1	0	0	0	1	0	2	2	0	0	2	0	1	0	1	0	1	1	0	1	1	0	2	0	0	0	1	0	0	1	2	0	1	0	2	0
71	1	0	0	1	0	2	2	0	1	0	0	1	1	0	0	1	0	2	0	1	1	0	1	1	1	0	0	2	2	1	1	1	2	0	0	2	0	0	1	0	0	0	0	2	0	2	0	0	0
72	1	0	0	2	0	2	2	0	2	0	0	1	1	0	0	1	0	0	1	1	2	1	0	2	0	2	0	1	1	2	0	1	1	1	0	2	2	0	2	1	0	0	0	1	1	1	0	1	0
73	0	1	0	0	1	1	2	1	2	0	0	0	0	0	0	0	0	1	0	1	1	0	0	2	0	1	0	2	1	2	1	1	0	1	0	2	1	1	0	0	0	0	0	0	0	1	0	2	0
74	0	0	1	1	0	1	1	2	1	0	1	1	1	0	0	1	0	1	1	1	1	0	0	2	1	1	0	1	1	2	1	2	2	1	0	2	1	1	0	1	0	0	1	1	0	2	0	1	0
75	0	1	1	0	0	1	2	2	1	0	0	0	1	0	0	0	0	1	0	2	1	1	1	1	1	0	0	0	1	2	1	1	1	0	0	2	2	0	1	0	0	0	0	0	0	0	1	1	0
76	0	0	0	0	2	2	1	1	1	0	0	1	1	0	0	1	0	0	0	2	2	0	0	2	0	0	0	1	1	2	0	0	1	0	1	2	2	0	2	0	0	1	1	2	1	0	1	0	0
77	1	0	0	1	1	2	2	2	0	0	0	1	1	0	0	0	0	0	1	1	2	1	2	0	1	0	0	2	0	2	1	1	2	1	2	1	1	0	1	1	0	1	0	0	1	0	0	1	1
78	1	0	0	1	0	1	2	2	2	0	0	0	0	0	0	0	0	0	0	2	2	1	0	2	0	0	0	1	1	2	0	1	1	0	0	2	0	0	0	1	0	0	0	1	0	0	0	2	0
79	0	0	0	0	0	1	1	2	0	0	1	0	0	0	0	0	0	1	1	1	1	0	0	2	0	1	0	2	0	2	1	2	2	0	1	1	1	0	0	2	0	0	0	1	0	1	0	0	1
80	1	0	0	1	0	2	2	1	2	0	0	1	1	1	0	0	0	0	1	1	1	0	0	2	0	0	0	1	1	2	1	1	1	0	2	1	2	0	2	0	0	0	0	2	0	2	0	2	0
81	0	0	0	0	1	2	2	2	2	0	0	0	0	0	0	0	0	1	0	2	2	0	0	2	0	2	0	2	0	1	0	1	2	0	1	1	1	1	0	0	0	0	0	2	0	1	0	1	0
82	0	0	0	0	0	1	1	1	1	0	1	0	0	0	0	0	0	1	1	1	1	1	2	0	1	1	0	1	1	2	1	1	1	0	1	1	2	2	0	0	0	0	1	2	0	0	0	1	1
83	0	0	0	0	0	0	1	1	2	1	0	1	2	1	1	0	0	1	0	2	2	0	0	2	0	1	0	2	0	2	1	1	2	2	0	2	1	0	1	1	0	0	2	2	0	0	0	0	1
84	1	0	0	0	0	1	2	2	2	0	0	0	1	1	0	0	0	0	1	1	2	1	0	2	0	2	0	2	0	1	0	0	0	0	0	2	1	0	1	1	0	1	1	1	1	0	1	1	1
85	1	0	0	0	0	1	2	2	1	0	0	0	0	0	0	0	1	1	0	2	2	2	1	1	1	1	1	2	0	2	0	1	1	0	1	1	0	0	0	1	0	0	1	1	0	1	0	1	0
86	0	0	0	0	0	0	2	1	1	0	0	1	2	1	0	0	0	1	0	2	2	0	0	2	1	1	0	2	2	1	1	0	1	1	0	2	1	0	1	1	0	1	0	0	1	0	1	0	0
87	1	0	0	1	0	2	2	1	2	0	0	1	2	1	0	1	0	2	1	1	2	1	1	1	1	1	0	1	1	2	0	2	2	0	1	1	2	1	1	1	1	0	0	2	0	2	0	2	0
88	0	0	0	0	0	0	1	2	0	0	1	0	1	1	0	0	0	2	1	1	2	2	1	1	1	1	0	2	1	1	1	1	1	0	0	2	2	1	1	1	1	0	0	2	0	1	0	2	0
89	1	0	0	0	1	1	2	2	1	0	1	0	0	0	0	0	0	1	1	0	1	1	0	2	0	1	0	1	1	2	0	2	2	0	1	1	2	0	2	0	1	1	1	2	1	1	0	2	0
90	0	0	0	0	0	0	1	2	1	1	1	0	0	0	0	0	0	0	0	1	1	0	0	2	0	2	0	1	1	2	1	2	2	1	1	1	1	0	1	2	1	1	1	2	1	0	0	2	0
91	0	0	0	1	0	2	2	0	2	0	0	1	1	0	0	1	0	1	0	1	1	0	0	2	0	2	0	2	1	1	2	2	2	0	1	1	1	0	0	2	0	2	2	2	2	1	0	2	0
92	0	0	0	2	0	2	1	2	0	0	2	0	0	0	0	0	0	1	1	1	2	0	1	1	0	1	0	2	0	1	0	1	1	2	0	2	0	0	0	2	0	0	1	1	1	1	0	2	0
93	1	0	0	1	0	1	2	2	2	0	0	1	2	1	0	0	0	0	0	1	1	1	0	2	0	0	0	1	0	1	2	1	1	0	1	1	1	0	0	1	0	0	0	2	1	2	0	2	0
94	0	0	0	0	0	2	2	2	1	0	0	0	1	1	0	0	0	0	0	2	2	1	1	1	1	1	0	1	0	1	1	0	0	0	0	2	2	0	0	2	0	0	0	0	1	1	0	2	0
95	0	0	0	0	1	1	1	2	1	0	1	0	1	1	0	0	0	1	0	2	2	1	0	2	0	1	0	2	2	1	2	1	1	0	2	1	2	0	1	1	0	0	1	2	0	0	0	1	1
96	0	0	1	1	0	1	2	1	2	0	0	0	0	0	0	0	1	0	1	1	2	0	0	2	0	0	0	2	1	2	1	0	2	1	0	2	0	0	1	1	0	0	0	2	0	0	0	2	0
97	1	0	0	0	1	1	2	1	2	0	0	0	0	0	0	1	0	1	0	2	2	0	0	2	0	2	0	2	1	2	1	2	2	0	2	0	0	0	0	2	0	0	1	1	1	1	0	1	0
98	1	0	0	0	1	2	2	1	2	0	0	1	0	0	0	0	0	2	0	2	2	0	0	2	0	1	0	1	2	2	0	2	2	0	1	1	1	1	0	1	0	0	1	1	1	1	0	0	0
99	0	0	0	0	0	1	2	2	2	0	1	1	1	1	0	0	0	1	1	1	2	0	0	2	1	1	1	2	2	2	1	2	2	0	1	1	2	0	2	0	1	0	0	2	0	2	0	1	0
100	0	0	0	0	0	1	2	0	2	0	0	0	0	0	0	0	0	0	1	1	1	1	0	2	0	0	1	2	1	2	1	0	0	0	0	2	2	0	1	1	0	0	1	2	0	0	0	1	0
101	1	0	0	1	0	2	2	1	2	0	0	1	1	0	0	0	0	1	1	0	0	0	1	1	1	0	0	2	0	2	0	1	1	0	0	2	1	0	0	2	0	1	0	0	1	0	0	2	0
102	1	0	0	0	0	0	2	1	2	0	0	0	1	1	0	0	0	0	0	2	2	0	0	2	0	1	0	2	1	1	1	0	0	0	0	2	1	0	0	0	0	1	0	0	2	1	0	2	0
103	1	0	0	0	0	1	2	1	2	0	0	0	1	1	0	0	0	1	1	0	0	0	1	1	1	0	0	2	0	2	1	2	2	0	0	2	0	0	1	0	0	0	0	2	0	1	0	0	0
104	0	0	0	0	1	1	0	2	0	0	1	1	2	2	0	0	0	0	1	1	2	1	1	1	0	1	0	2	0	2	0	1	1	0	0	2	2	0	2	0	0	0	0	2	1	0	1	1	0
105	1	0	0	1	0	1	2	1	1	0	1	0	1	1	0	0	0	0	1	1	2	1	0	2	0	0	0	2	1	2	1	1	1	0	1	1	2	1	1	2	2	1	1	2	1	0	0	0	0
106	0	0	0	0	1	1	2	2	2	0	0	1	2	1	0	0	0	1	1	1	2	1	0	2	0	0	1	2	0	2	1	0	0	0	1	1	1	0	0	2	0	1	1	1	1	2	0	2	0
107	0	0	0	1	1	2	2	2	2	0	0	0	1	1	0	0	0	1	1	1	2	0	1	1	1	1	0	2	1	2	2	0	0	0	0	2	2	1	1	1	0	0	1	2	1	0	0	2	0
108	0	0	2	0	0	0	2	1	2	0	0	0	0	0	0	0	0	0	0	2	2	0	0	2	0	2	0	2	1	1	2	1	1	0	0	2	0	0	1	1	0	0	1	2	1	0	0	0	0
109	1	0	0	0	1	2	2	1	1	0	0	1	1	1	0	0	0	0	0	2	2	1	1	1	0	1	0	2	0	2	1	1	1	0	0	1	1	0	0	2	0	0	0	1	0	0	0	1	0
110	1	0	0	1	0	1	2	1	2	0	1	0	1	0	0	0	0	2	0	1	1	0	1	1	0	1	0	1	1	2	0	0	0	1	0	2	1	0	0	0	0	1	1	2	1	0	0	2	0
111	1	0	1	0	1	2	2	1	1	0	0	0	0	0	0	0	0	0	0	1	1	1	1	1	0	0	0	1	0	0	2	1	1	1	1	1	2	1	1	1	1	0	0	1	0	1	0	2	0
112	1	0	1	2	0	2	1	2	1	0	1	1	2	2	0	0	0	0	1	1	2	2	1	1	1	1	0	1	1	2	0	1	1	0	1	1	2	0	2	0	0	0	0	2	0	1	1	0	0
113	0	0	0	0	0	0	2	1	1	0	0	1	1	1	0	0	0	0	0	2	2	1	0	2	0	2	0	2	1	2	2	1	1	1	0	2	2	0	1	0	0	0	0	1	0	0	0	2	0
114	1	0	0	0	0	1	2	0	2	0	0	0	0	0	0	0	0	0	0	1	1	0	0	2	0	1	0	2	2	2	1	1	2	0	0	2	0	0	0	1	0	0	1	2	1	0	1	1	0
115	1	0	0	0	0	1	2	0	2	0	0	0	0	0	0	1	0	0	0	1	1	1	1	1	1	0	0	2	1	2	2	2	2	0	0	2	1	0	1	1	0	0	0	2	0	1	0	2	0
116	1	0	0	0	0	0	2	1	1	0	0	1	2	1	0	0	0	1	0	2	2	0	0	2	0	1	0	2	0	2	0	0	1	2	1	2	1	0	1	1	0	0	1	2	1	0	0	1	1
117	0	0	0	0	0	1	2	1	2	0	0	0	0	0	0	0	0	0	1	1	2	0	0	2	0	0	0	2	0	2	0	2	2	0	0	2	1	0	1	1	0	0	0	0	0	0	0	2	0
118	0	0	0	1	0	1	1	2	0	0	0	1	1	1	0	0	0	0	0	2	2	0	0	2	0	2	1	2	1	2	0	1	1	0	0	2	0	1	0	1	0	0	0	2	0	1	0	1	1
119	1	0	0	0	0	1	2	2	2	1	1	2	2	0	1	1	0	1	0	2	2	1	0	2	0	1	0	2	1	2	1	0	2	1	0	2	2	1	1	2	2	0	0	0	2	2	0	1	1
120	1	0	0	0	0	1	2	1	2	0	1	0	1	1	0	0	0	0	1	0	1	0	0	2	0	1	0	2	1	2	1	2	2	1	0	2	1	0	2	0	0	0	0	0	1	1	0	2	0
121	1	0	0	1	0	2	1	2	0	0	0	0	0	0	0	0	0	1	1	1	2	0	0	2	0	1	0	2	0	1	1	1	1	1	1	1	2	0	2	1	1	0	0	2	0	1	0	1	0
122	0	0	0	2	1	2	0	1	1	1	1	0	1	1	0	0	0	0	1	1	1	1	0	2	0	2	0	2	1	1	1	1	1	0	1	1	1	1	0	1	0	1	1	1	1	0	0	2	0
123	0	0	0	0	0	0	2	2	0	0	0	0	0	0	0	0	0	2	2	0	0	0	0	2	0	0	0	2	0	2	1	2	2	0	1	1	2	0	2	0	0	0	0	2	0	2	0	1	0
124	1	0	0	1	0	1	1	2	0	0	0	0	1	1	0	0	0	0	0	2	2	0	0	2	0	2	1	1	0	1	1	1	2	0	0	2	1	1	0	2	1	0	0	1	0	1	0	2	0
125	1	0	0	1	0	2	2	2	1	0	0	1	2	1	0	0	1	1	1	1	1	1	0	2	0	0	0	2	0	2	1	1	1	0	1	1	1	1	0	0	0	1	0	1	0	0	2	0	0
126	0	0	0	0	0	0	2	1	2	0	0	0	0	0	0	0	0	0	0	2	2	0	0	2	0	1	0	2	2	1	2	1	2	2	1	2	0	0	0	2	0	0	0	1	0	1	0	1	0
127	0	0	0	0	1	2	2	2	1	0	0	0	0	0	0	0	0	0	0	2	1	0	0	2	0	2	0	2	1	2	0	1	1	0	1	1	2	0	2	0	0	0	0	2	0	0	0	1	0
128	1	0	1	0	1	2	2	1	2	0	0	1	2	1	0	0	0	1	0	1	1	0	0	2	0	1	0	1	2	2	0	1	1	1	1	1	1	1	0	1	0	0	0	1	0	0	0	1	0
129	0	0	0	1	0	1	2	2	2	0	0	1	1	1	0	0	0	1	1	1	1	0	0	2	0	1	0	1	1	2	0	1	1	0	2	1	1	0	0	2	0	0	0	1	0	1	0	1	0
130	1	0	0	0	0	0	1	1	1	1	2	0	1	1	0	0	0	0	0	1	1	1	0	2	0	0	0	2	0	1	2	2	2	1	0	2	1	0	2	0	0	1	1	2	1	0	0	2	0
131	1	0	0	0	0	1	1	1	1	0	0	0	0	0	0	0	0	1	2	0	1	1	0	2	0	2	0	2	2	2	1	1	1	0	0	2	1	1	0	1	0	1	1	2	1	2	0	1	1
132	0	1	0	0	1	2	1	1	0	1	1	0	1	1	0	0	0	1	1	1	2	0	0	2	0	1	0	1	1	1	1	2	2	0	1	1	1	0	0	2	0	0	0	2	0	1	1	1	0
133	1	0	0	0	0	2	2	0	2	0	0	0	1	0	0	0	0	0	0	2	2	0	0	2	0	1	0	1	2	2	1	2	2	0	2	0	2	0	1	0	0	0	0	2	1	0	1	0	0
134	0	0	0	0	0	1	1	2	0	0	2	0	0	0	0	0	0	0	1	1	1	0	1	1	0	1	0	1	1	2	0	1	1	0	1	1	0	0	0	2	0	1	0	0	1	0	0	0	1
135	0	0	0	0	0	0	1	2	0	0	1	1	0	0	0	0	1	0	1	1	2	0	0	2	0	1	1	2	1	2	0	0	1	1	1	2	1	0	0	1	0	1	0	0	2	0	0	1	1
136	1	0	0	0	0	1	2	2	1	0	1	0	0	0	0	0	0	0	1	0	2	0	0	2	0	2	0	2	1	2	2	0	2	0	0	2	1	0	0	1	0	1	0	1	1	0	0	1	0
137	1	0	1	1	0	1	2	1	2	0	1	0	0	0	0	0	0	0	0	2	2	1	0	2	0	0	0	1	1	2	0	1	1	1	1	1	1	0	1	1	1	1	1	1	1	2	0	1	1
138	1	0	0	0	0	0	2	2	1	0	1	0	1	1	0	0	0	1	0	2	2	0	0	2	0	1	0	2	0	2	1	1	2	0	1	1	1	0	0	1	0	1	1	1	2	0	1	1	0
139	0	0	0	0	0	1	1	2	0	0	2	1	2	1	0	0	0	1	0	2	2	0	0	2	0	1	0	2	1	1	1	1	1	1	2	0	2	0	1	0	0	1	1	2	1	1	0	0	1
140	1	0	0	1	0	1	2	1	2	0	0	0	0	0	0	0	0	1	1	1	2	0	0	2	0	1	0	0	1	1	1	1	1	0	0	2	1	0	2	0	0	0	0	2	0	0	1	1	0
141	1	1	1	1	0	1	2	2	1	0	1	0	2	1	0	0	0	2	0	1	1	2	0	2	0	0	0	2	1	1	1	1	2	1	1	1	1	0	1	1	0	0	0	1	0	0	0	2	0
142	0	0	0	1	1	2	2	1	1	0	0	0	1	1	0	0	0	0	1	1	2	1	0	2	1	0	0	1	1	2	0	1	1	1	1	1	0	0	1	1	1	1	1	2	1	1	1	1	0
143	1	0	0	0	0	0	2	1	1	0	1	0	0	0	0	0	0	0	1	0	0	0	0	2	1	2	0	2	0	2	0	2	2	0	0	2	1	1	0	1	0	0	0	2	0	2	0	2	0
144	0	0	0	1	0	1	0	2	0	0	1	0	0	0	0	0	0	0	1	1	1	0	0	2	1	1	0	2	1	2	1	0	0	1	0	2	0	0	0	2	0	0	1	2	0	0	1	1	0
145	0	0	0	2	0	2	1	2	1	0	1	0	0	0	0	0	0	0	0	2	2	0	1	1	0	1	0	1	0	1	1	2	2	0	1	1	0	0	0	2	0	0	0	2	0	1	0	2	0
146	0	0	0	0	1	1	0	2	0	0	1	0	0	0	0	0	0	1	1	1	1	0	0	2	0	1	0	2	0	2	0	1	2	0	0	2	2	0	2	0	0	1	1	2	2	2	0	1	1
147	0	0	0	0	0	1	2	0	2	0	0	0	0	0	0	0	0	1	0	2	2	0	1	1	1	1	0	2	0	2	2	1	1	0	0	2	1	0	0	0	0	0	0	1	0	0	1	0	0
148	0	0	1	1	0	1	1	2	1	0	0	0	0	0	0	0	0	0	0	2	2	0	0	2	1	2	0	1	1	0	1	1	1	0	1	1	1	1	0	1	0	1	1	2	1	1	0	2	0
149	0	0	0	0	1	1	1	1	0	1	2	0	1	0	0	0	0	1	1	1	2	0	0	2	1	2	0	2	0	2	1	1	1	2	1	1	2	0	2	1	1	0	1	2	1	0	0	2	0
150	1	1	0	0	0	1	2	2	1	0	1	0	1	1	0	0	0	1	1	0	2	1	2	0	1	0	0	0	1	1	0	2	2	1	0	2	2	0	1	1	0	1	1	1	1	0	0	1	0
151	0	0	0	0	0	1	1	2	0	0	1	0	0	0	0	0	0	1	1	1	1	0	0	2	0	0	0	1	0	1	0	0	0	0	0	2	1	0	0	2	0	0	0	1	0	0	1	1	0
152	1	1	0	0	0	1	2	2	1	0	0	1	1	0	0	1	0	0	0	1	1	0	0	2	0	1	0	2	0	2	2	1	2	1	2	1	1	0	2	0	0	1	1	1	1	0	0	0	2
153	1	0	0	0	0	1	2	0	2	0	0	1	0	0	0	0	0	0	1	0	1	0	0	2	0	2	0	2	1	2	2	1	1	0	0	2	0	0	0	1	0	0	0	1	0	1	0	1	0
154	1	0	0	0	0	0	1	1	1	0	1	0	1	0	0	0	0	0	0	2	2	1	0	2	0	2	0	2	1	2	1	1	1	0	0	2	1	0	0	2	0	1	1	1	1	1	0	1	1
155	1	0	0	0	0	1	2	1	1	0	0	0	1	1	0	0	0	1	1	1	2	0	0	2	0	1	0	2	0	2	1	1	1	1	0	2	1	0	0	1	0	0	1	2	2	1	0	2	0
156	0	0	0	0	0	1	2	0	2	0	0	0	0	0	0	0	0	1	0	2	2	1	1	1	0	0	0	1	1	2	0	1	2	2	1	2	1	0	1	0	0	0	1	2	0	1	0	1	0
157	0	0	1	0	1	1	2	2	2	0	0	1	1	0	0	1	0	0	1	1	1	0	2	0	0	0	0	2	0	2	1	1	1	0	0	2	1	0	0	1	0	0	0	2	0	1	0	1	0
158	1	0	0	1	0	2	1	2	1	0	1	0	1	1	0	0	1	1	0	2	2	2	1	1	1	1	0	2	0	1	1	2	2	1	1	1	2	0	0	1	0	0	1	2	1	0	0	2	0
159	0	0	0	1	0	2	2	0	2	0	0	0	0	0	0	0	0	1	0	2	2	0	1	1	1	1	0	2	1	1	1	1	1	0	0	2	0	0	0	2	0	0	1	2	1	0	0	2	0
160	1	0	0	1	1	2	0	2	0	0	2	0	0	0	0	0	0	1	1	1	2	1	0	2	0	1	0	2	1	2	2	2	2	1	1	1	2	1	1	1	0	0	0	1	1	1	0	2	0
161	1	0	0	1	0	1	1	2	1	0	1	1	1	0	0	1	0	1	1	1	1	0	1	1	1	1	0	1	2	1	1	1	1	0	1	1	2	1	1	1	0	1	2	2	1	0	0	1	1
162	1	0	0	0	1	1	2	1	2	0	0	0	1	0	0	0	0	1	1	1	1	0	1	1	1	0	0	2	1	2	1	1	1	0	0	2	0	1	0	1	0	0	0	2	0	0	0	1	0
163	1	0	0	0	1	2	2	0	2	0	0	0	0	0	0	0	0	0	0	1	1	0	0	2	0	1	0	2	1	2	2	1	1	1	1	1	1	0	0	1	0	0	1	2	2	0	0	1	1
164	1	0	0	0	0	1	2	0	2	0	0	1	1	1	0	0	0	1	1	0	0	1	0	2	0	1	0	2	0	2	0	2	2	0	1	1	2	0	1	2	1	1	0	1	1	2	1	0	1
165	0	0	0	0	0	0	1	1	1	0	1	0	1	1	0	0	0	1	0	1	2	0	1	1	2	2	0	2	0	1	1	0	2	1	2	1	2	1	0	2	1	1	1	1	0	0	0	2	0
166	0	0	0	0	0	1	1	1	2	0	0	0	0	0	0	0	0	2	1	1	1	0	0	2	0	2	0	1	0	1	0	1	1	1	0	2	2	1	0	0	0	0	2	2	1	0	1	0	0
167	1	0	0	0	0	1	1	2	1	0	1	0	1	1	0	0	0	0	1	1	2	0	0	2	0	0	0	1	2	2	1	0	0	0	1	1	1	0	1	1	0	1	1	1	1	0	0	2	0
168	0	0	0	0	0	0	0	1	1	0	1	0	1	1	0	0	0	0	0	1	1	0	0	2	0	0	1	2	1	2	0	0	0	0	0	2	2	0	1	0	0	1	1	1	0	1	1	1	0
169	1	0	1	1	0	2	1	1	2	0	0	0	0	0	0	0	0	1	1	1	2	0	0	2	0	0	0	1	1	2	0	1	1	0	0	2	1	0	0	2	0	0	0	1	1	1	0	2	0
170	0	1	0	0	0	1	1	2	1	0	1	0	0	0	0	0	0	2	2	0	0	0	0	2	0	1	1	2	1	2	0	2	2	0	1	1	2	0	0	1	0	0	1	2	2	0	0	1	1
171	1	0	0	0	2	2	2	2	0	0	1	1	2	2	0	0	0	0	1	1	2	0	0	2	0	2	0	2	0	2	2	2	2	2	1	2	1	0	1	1	0	1	0	1	1	1	0	1	0
172	1	0	0	0	0	0	1	2	1	0	1	0	0	0	0	0	0	0	1	1	1	0	2	0	0	0	0	1	1	2	1	0	0	0	0	2	2	1	1	1	1	0	0	1	0	0	0	2	0
173	0	0	0	1	0	1	2	2	1	0	1	2	2	0	0	1	0	2	1	1	1	0	0	2	0	1	0	2	1	2	2	1	1	2	1	1	1	0	0	2	0	0	0	2	1	0	0	0	0
174	1	1	0	0	1	1	1	1	1	1	1	0	0	0	0	0	0	0	1	1	2	1	1	1	1	1	0	2	0	2	1	1	1	0	0	2	1	0	2	0	0	0	0	2	1	0	0	1	1
175	1	1	0	0	1	1	2	1	2	0	0	1	1	0	0	1	1	1	0	2	2	1	0	2	0	2	0	2	0	1	2	1	1	1	0	1	2	0	2	0	0	1	1	2	1	0	0	2	0
176	0	0	0	0	0	1	2	2	0	0	0	1	1	0	0	1	0	0	1	1	1	0	1	1	0	1	0	2	0	2	2	2	2	0	0	2	1	0	1	2	1	0	0	2	0	0	0	2	0
177	1	0	0	0	1	1	2	2	2	0	0	0	0	0	0	0	0	1	0	2	2	1	1	1	1	1	0	1	2	2	1	0	1	1	1	1	1	1	0	1	0	0	1	1	1	1	0	1	0
178	0	0	0	0	0	1	2	1	1	0	1	1	1	0	0	1	0	1	2	0	1	0	0	2	0	1	0	1	2	2	1	1	1	0	1	1	2	1	0	1	0	2	2	2	2	1	0	2	0
179	0	0	0	0	0	1	1	1	2	0	0	0	1	1	0	0	0	1	0	2	1	0	1	1	0	1	0	1	0	1	0	1	1	1	0	2	2	0	1	1	0	1	1	2	0	1	0	2	0
180	1	0	0	0	0	0	2	2	1	0	0	0	0	0	0	0	1	1	0	1	1	0	0	2	0	2	0	2	0	2	0	2	2	0	1	1	2	0	2	0	0	0	0	2	0	1	0	2	0
181	0	0	0	0	0	1	1	1	1	0	1	0	0	0	0	0	0	1	0	2	2	0	1	1	0	2	0	2	1	1	1	1	1	1	1	1	2	0	1	1	0	0	1	2	1	0	0	1	1
182	0	0	0	0	0	2	1	2	2	0	1	1	1	0	0	1	0	2	0	2	2	0	0	2	0	0	0	1	0	0	2	1	1	0	1	2	2	0	1	0	0	1	1	2	1	1	0	1	1
183	1	0	1	0	0	1	1	1	2	0	0	0	1	0	1	0	0	1	1	1	2	0	0	2	0	1	0	2	0	1	0	0	1	0	0	2	1	1	0	0	0	0	1	1	0	1	0	1	1
184	0	0	0	1	0	1	2	1	1	0	0	1	1	0	0	0	0	0	0	2	2	0	0	2	0	2	1	2	0	2	0	1	1	1	1	2	2	1	0	0	0	0	1	2	1	0	0	1	1
185	1	1	0	0	0	1	1	1	1	0	0	1	1	1	0	0	0	1	0	1	1	1	2	0	1	1	0	2	1	1	2	1	1	0	0	2	1	0	1	1	0	1	1	2	0	1	0	2	0
186	1	0	0	1	0	1	2	0	2	0	0	0	0	0	0	0	0	0	0	2	2	0	1	1	0	1	1	2	1	2	1	0	0	0	0	2	1	1	0	2	1	0	1	2	1	0	0	2	0
187	0	0	0	0	1	1	2	2	0	0	0	1	2	2	0	0	0	0	1	1	2	0	1	1	0	1	0	2	0	2	1	2	2	0	1	1	1	0	0	1	0	1	0	1	2	1	0	1	0
188	0	0	1	1	1	2	2	1	2	0	0	1	1	0	0	1	0	2	1	1	2	0	0	2	1	1	0	2	0	2	2	2	2	0	1	1	0	0	0	2	0	0	0	2	0	0	0	0	1
189	0	0	0	0	0	0	2	1	2	0	1	0	0	0	0	0	0	0	0	2	2	1	0	2	0	1	0	1	1	2	0	1	2	2	0	2	1	1	0	2	0	1	1	1	0	1	0	1	0
190	1	0	0	0	1	2	1	2	1	0	1	0	0	0	0	0	0	1	0	1	1	0	0	2	0	1	0	2	0	2	1	1	1	1	1	1	1	1	0	1	0	0	1	2	1	0	0	1	0
191	1	0	0	1	0	1	1	1	0	1	1	1	2	2	0	0	0	0	0	2	2	1	0	2	0	1	0	2	0	1	1	1	1	1	2	0	1	0	1	1	0	0	1	1	0	2	0	1	1
192	1	0	0	0	0	0	2	2	1	0	0	1	1	0	0	1	0	1	0	1	1	0	0	2	0	2	0	2	1	2	2	0	0	0	1	1	2	0	1	1	0	0	0	1	0	0	0	0	0
193	0	0	0	0	1	2	1	2	1	0	2	0	1	1	0	0	0	1	0	2	2	0	0	2	0	1	0	2	0	2	1	1	1	0	0	2	2	1	0	1	0	0	0	1	0	0	0	2	0
194	0	0	0	0	0	1	1	2	0	0	1	1	1	0	0	1	0	0	1	1	1	0	2	0	0	0	0	2	0	2	1	1	1	1	1	1	2	1	1	0	0	1	1	2	1	0	0	0	0
195	1	0	0	0	0	1	2	2	2	0	0	0	0	0	0	0	0	0	0	2	2	0	1	1	0	1	0	2	1	2	2	1	1	0	1	1	2	0	2	1	0	0	0	2	0	0	0	1	0
196	0	0	0	0	0	2	2	2	2	0	0	0	0	0	0	0	0	0	1	1	1	0	1	1	1	0	0	2	1	2	0	1	1	0	0	2	1	0	2	0	0	2	2	2	1	1	0	2	0
197	0	0	0	0	1	1	2	1	2	0	0	0	2	0	1	0	0	1	2	0	1	1	2	0	1	1	0	2	1	2	0	2	2	0	1	1	1	0	0	0	0	1	1	2	0	1	0	1	0
198	1	0	0	1	0	1	2	2	2	0	0	0	0	0	0	0	0	2	0	2	2	0	0	2	0	2	0	2	0	2	1	2	1	0	0	2	1	0	0	1	0	0	0	0	1	1	0	1	0
199	0	0	0	0	0	1	1	0	2	0	0	0	0	0	0	0	0	0	0	1	1	0	0	2	0	1	0	1	2	2	1	1	2	1	0	2	0	0	1	1	0	0	0	1	0	1	0	0	1
200	0	0	0	0	0	0	2	0	2	0	0	1	2	2	0	0	0	0	0	2	2	0	1	1	0	1	0	1	1	2	0	1	2	0	0	2	0	0	1	1	0	0	0	1	1	1	0	1	0
201	1	0	1	1	0	2	2	1	2	0	0	1	1	0	0	1	0	0	0	2	2	1	0	2	0	2	0	2	1	2	0	2	2	0	2	0	1	0	0	2	0	2	1	2	1	0	0	1	1
202	0	0	0	0	0	0	2	1	2	0	0	1	1	0	0	0	0	0	0	2	2	0	0	2	0	2	0	2	1	1	2	1	1	1	0	2	1	0	0	0	0	0	0	1	0	1	0	1	1
203	0	0	0	0	0	0	2	1	2	0	0	0	0	0	0	0	0	0	0	2	2	0	0	2	0	2	0	2	0	2	1	1	2	1	0	2	1	0	0	2	0	0	1	1	0	2	0	1	1
204	0	0	0	1	0	1	2	2	1	0	0	0	0	0	0	0	0	0	0	2	2	0	1	1	0	2	0	2	0	1	0	2	2	0	1	1	1	0	2	0	0	0	1	2	0	1	0	2	0
205	0	0	0	0	1	2	1	2	2	0	1	0	0	0	0	0	1	0	1	1	2	0	0	2	0	0	0	2	0	2	1	1	2	0	1	1	2	0	2	0	0	0	0	2	0	1	0	2	0
206	0	0	0	1	0	1	1	2	0	0	2	1	1	1	0	0	1	1	0	2	2	0	1	1	0	0	0	1	1	2	0	2	2	0	0	2	1	0	1	1	0	0	1	2	0	0	1	0	0
207	1	0	0	0	0	0	2	2	0	0	0	1	1	0	0	1	0	0	1	1	1	0	0	2	0	0	0	1	1	2	1	1	1	2	2	1	1	0	1	2	1	0	1	2	1	0	0	2	0
208	1	0	0	0	0	1	1	1	1	0	2	1	1	0	0	0	0	1	0	2	1	1	0	2	0	2	0	1	2	2	0	1	2	0	0	2	2	0	0	1	0	0	1	2	1	0	0	2	0
209	1	0	0	0	0	0	1	0	2	0	0	1	1	1	0	0	0	0	1	1	1	1	1	1	1	1	1	2	1	2	0	1	1	1	2	0	2	0	2	0	1	1	2	2	0	1	0	0	0
210	0	0	0	0	0	0	2	0	2	0	0	0	1	0	1	0	0	0	1	1	2	0	0	2	0	2	1	2	1	2	0	1	1	1	0	1	2	0	1	1	0	0	1	2	2	0	0	0	0
211	0	0	0	1	0	2	1	2	1	0	1	0	0	0	0	0	0	1	0	2	1	0	0	2	0	1	0	1	1	2	0	1	1	1	2	0	2	0	1	1	0	0	0	1	1	1	0	1	1
212	0	0	0	1	0	2	2	1	0	0	0	0	1	1	0	0	1	1	1	0	1	1	2	0	1	0	0	2	0	1	2	2	2	1	0	2	1	0	0	2	0	0	1	1	1	0	0	1	1
213	0	0	0	1	0	1	1	2	1	0	0	1	0	0	0	0	0	0	1	1	2	1	1	1	0	1	0	0	1	2	1	0	1	2	1	1	2	0	2	0	0	0	1	2	1	0	0	1	0
214	0	0	0	1	1	2	2	1	2	0	0	1	2	1	1	0	0	1	0	2	2	0	0	2	1	1	0	2	2	1	2	0	0	0	0	2	0	1	0	1	0	1	1	2	0	1	1	1	0
215	1	0	0	1	0	1	2	1	1	0	0	1	1	0	0	1	0	2	1	1	1	1	1	1	1	1	0	1	0	1	2	1	1	0	2	0	2	0	2	0	0	0	1	2	1	0	1	1	0
216	0	0	0	0	0	1	2	1	2	0	1	1	1	1	0	0	0	1	0	1	1	1	0	2	0	2	0	2	0	2	0	0	0	1	0	2	1	1	0	1	0	1	1	1	1	1	0	0	0
217	1	0	0	0	0	0	0	2	0	0	1	0	1	1	0	0	1	1	1	1	1	0	0	2	0	2	0	2	0	1	2	1	2	1	1	1	1	0	1	1	0	1	1	1	1	1	0	2	0
218	0	1	1	0	0	1	1	1	2	0	0	0	0	0	0	0	0	1	1	1	2	1	1	1	0	1	0	2	0	2	0	1	1	1	1	1	1	0	0	2	0	1	1	2	1	0	0	1	0
219	0	0	0	0	0	1	2	2	0	0	0	0	0	0	0	0	0	1	1	1	1	0	0	2	0	1	0	0	2	2	0	2	2	1	1	0	2	0	1	1	1	0	1	2	1	0	0	2	0
220	0	0	0	1	0	2	2	1	2	0	0	0	1	1	0	0	0	1	1	1	2	0	0	2	0	1	0	2	0	2	1	1	1	1	1	1	1	0	0	1	0	2	1	2	1	0	0	1	1
221	0	0	0	1	0	2	1	2	0	0	1	0	1	1	0	0	0	0	1	1	1	0	0	2	0	1	0	2	1	2	0	1	1	0	1	1	0	0	0	2	0	2	2	2	2	1	1	0	1
222	0	0	0	0	1	1	2	1	1	0	0	1	2	1	0	0	0	2	1	1	2	0	0	2	0	0	0	1	2	2	1	0	0	0	0	2	1	0	0	1	0	1	1	1	1	0	0	2	0
223	1	0	0	1	0	2	2	0	2	0	0	0	1	1	0	0	0	1	1	0	0	1	0	2	0	1	1	2	1	2	0	1	1	0	2	0	1	0	0	2	0	0	1	2	2	0	0	0	0
224	1	1	1	1	0	1	2	2	2	0	1	1	1	1	0	0	0	0	0	1	1	1	0	2	0	1	0	2	0	1	0	1	1	1	2	0	1	0	1	1	0	1	1	1	1	2	0	1	1
225	0	0	1	2	0	2	1	2	1	0	1	0	1	1	0	0	0	1	1	0	0	0	0	2	0	1	1	2	1	2	0	2	2	0	1	1	2	1	1	1	0	1	1	2	1	0	0	2	0
226	0	1	1	1	0	2	1	2	1	0	1	0	1	0	1	0	0	1	1	1	2	1	0	2	0	0	0	1	1	2	1	1	2	0	1	1	1	0	0	2	0	1	1	2	1	1	0	1	0
227	0	0	0	0	0	1	2	2	2	0	0	0	1	1	0	0	0	0	0	2	2	0	0	2	0	1	0	2	0	1	1	2	2	0	1	1	2	0	1	1	0	0	0	1	0	0	0	1	0
228	0	0	0	1	0	1	1	1	2	0	0	1	1	0	0	1	0	1	0	1	1	1	1	1	1	1	0	2	0	2	0	2	2	1	0	2	1	1	0	1	0	0	1	2	1	0	0	2	0
229	1	0	0	1	0	1	2	2	1	0	0	1	1	1	0	0	0	1	0	1	1	1	0	2	0	0	0	1	2	2	1	2	1	0	0	2	0	0	0	2	0	0	0	2	0	1	0	2	0
230	1	0	0	0	0	1	2	2	2	0	0	0	1	1	0	0	0	1	1	0	0	0	1	1	0	1	0	1	1	2	1	0	1	0	0	2	1	0	0	0	0	0	0	0	0	0	0	0	0
231	1	0	0	0	1	1	2	2	1	0	0	0	0	0	0	0	0	0	1	0	2	1	0	2	0	0	0	2	2	2	2	1	1	0	0	1	0	0	1	1	0	0	0	2	1	1	0	1	0
232	0	0	0	1	0	1	2	2	1	0	0	2	2	0	1	1	0	0	1	1	2	0	1	1	0	1	0	1	1	2	0	1	1	1	1	1	2	1	1	2	2	0	0	2	1	2	0	0	2
233	1	0	0	1	1	2	1	2	1	0	1	1	1	0	0	1	0	0	1	1	2	0	0	2	0	1	0	1	1	2	0	2	2	0	2	0	1	1	0	0	0	0	0	2	0	1	2	0	0
234	1	0	0	0	1	2	2	0	2	0	1	0	1	1	0	0	0	1	1	1	2	0	0	2	0	0	0	2	0	2	0	2	2	0	1	1	0	0	1	1	1	1	0	0	1	0	0	1	0
235	0	0	0	0	0	0	1	2	1	0	1	1	1	0	0	1	0	0	0	1	1	1	0	2	0	0	1	2	1	1	1	1	2	1	1	1	2	0	2	1	1	0	0	1	0	1	0	1	0
236	1	1	0	0	0	1	2	2	2	0	0	0	1	1	0	0	0	0	0	1	1	1	0	2	0	1	1	2	1	2	1	2	2	0	2	2	0	0	1	1	0	0	0	2	0	1	0	1	1
237	0	0	1	0	1	2	2	2	2	1	1	0	0	0	0	0	0	0	1	1	1	0	1	1	0	0	1	2	1	2	0	2	2	0	1	1	1	1	0	1	0	0	0	2	0	1	0	2	0
238	1	0	0	0	0	0	2	2	2	0	0	1	1	1	0	0	0	2	0	1	1	1	0	2	0	0	0	2	0	2	0	1	1	1	0	2	1	0	0	2	0	0	1	2	1	0	0	1	0
239	0	0	0	0	1	1	0	1	1	1	1	0	1	1	0	0	0	1	1	1	1	1	0	2	0	0	0	2	0	2	0	1	1	2	1	1	0	0	0	1	0	0	0	2	0	1	0	1	0
240	0	0	0	0	0	1	2	1	2	0	0	0	0	0	0	0	0	0	1	1	2	0	2	0	0	0	0	1	0	1	1	2	2	1	1	1	0	0	1	1	0	1	1	1	2	0	0	2	0
241	1	0	0	0	1	2	2	2	1	1	1	0	0	0	0	0	0	1	1	1	2	1	1	1	0	1	0	2	1	2	2	0	1	1	0	2	1	0	1	1	0	0	1	2	1	0	1	0	0
242	0	0	0	0	0	0	2	2	0	0	0	1	1	1	0	0	1	1	2	0	1	0	0	2	0	2	0	2	0	2	2	1	1	0	1	1	2	0	1	1	0	0	0	1	0	0	0	2	0
243	1	0	0	0	0	1	2	0	2	0	0	1	2	2	0	0	0	0	0	2	2	1	0	2	0	2	0	2	0	2	1	0	0	1	0	2	1	0	0	1	0	0	0	1	0	1	1	0	0
244	0	0	0	0	0	0	2	1	1	0	0	0	0	0	0	0	0	0	1	1	2	0	0	2	0	1	0	1	0	1	0	2	2	0	2	0	2	0	1	1	0	1	0	1	1	1	0	0	1
245	1	0	0	1	0	2	0	2	0	1	2	0	1	1	0	0	0	1	0	1	2	0	0	2	0	1	0	1	0	1	1	0	1	1	0	2	2	0	2	1	1	1	1	1	1	0	0	1	1
246	0	0	0	0	1	1	2	2	1	0	0	0	0	0	0	0	1	1	2	0	1	0	1	1	0	2	0	1	1	2	1	2	2	0	1	1	2	1	0	0	0	0	2	2	1	0	0	1	0
247	0	0	0	1	1	2	2	1	2	0	1	1	2	2	0	0	0	0	1	1	1	0	1	1	0	2	0	2	0	2	2	2	2	0	1	1	1	0	0	2	0	0	0	2	0	1	0	2	0
248	1	0	0	0	1	1	2	1	2	0	0	0	1	0	0	0	0	1	0	2	2	1	1	1	1	2	0	1	1	2	0	0	0	0	0	2	2	2	0	0	0	0	0	2	1	1	1	1	0
249	1	0	0	0	0	2	2	0	2	0	0	0	0	0	0	0	1	0	1	1	2	1	0	2	0	2	0	2	2	2	1	1	1	0	1	1	0	0	0	2	0	2	2	2	1	1	0	1	0
250	1	0	1	1	0	2	1	1	2	0	0	0	0	0	0	0	0	1	0	2	1	0	0	2	0	0	0	1	1	2	0	1	1	0	0	2	0	0	1	1	0	0	0	2	0	1	0	2	0
251	0	0	0	0	0	0	1	1	2	0	1	0	0	0	0	0	0	1	1	0	0	0	1	1	1	0	0	1	1	2	1	2	2	0	0	2	1	0	1	1	0	1	1	2	1	0	0	0	1
252	1	0	0	0	1	1	0	1	1	0	1	0	1	1	0	0	0	1	1	1	1	0	1	1	1	0	0	1	0	1	1	0	1	0	0	2	1	0	1	1	0	1	2	2	0	1	0	2	0
253	1	0	0	0	0	2	2	2	1	0	0	1	2	1	0	1	0	1	2	0	2	0	0	2	0	1	0	1	0	1	0	2	2	0	1	1	2	1	1	0	0	0	0	2	0	2	0	1	1
254	1	0	0	0	1	1	2	2	1	0	0	0	0	0	0	0	0	0	0	1	1	1	2	0	1	1	0	2	1	2	2	1	1	1	0	2	2	0	0	1	0	0	1	1	1	0	0	2	0
255	1	1	0	0	1	1	1	2	1	1	1	0	0	0	0	0	0	0	1	1	2	1	0	2	0	2	0	2	0	2	1	1	1	2	1	1	1	0	2	0	0	1	1	1	2	0	0	2	0
256	0	0	0	0	0	0	2	2	1	0	0	0	0	0	0	0	0	0	0	1	0	0	0	2	1	1	0	1	0	1	1	1	1	1	1	1	1	0	1	1	0	0	1	2	1	0	0	2	0
257	0	0	0	0	0	1	1	1	1	0	1	0	0	0	0	0	0	0	0	1	1	1	0	2	0	0	0	2	0	2	1	0	1	2	1	2	0	0	1	1	0	1	2	2	0	1	0	2	0
258	1	0	1	0	1	2	1	2	1	0	1	0	0	0	0	0	1	1	1	1	1	1	0	2	0	1	0	2	2	2	2	1	2	1	0	2	2	0	1	1	0	0	2	2	0	0	0	2	0
259	0	0	0	0	0	0	2	1	2	0	0	1	1	0	0	0	0	0	0	1	1	1	0	2	0	1	0	1	1	2	1	2	2	0	1	1	2	1	0	1	0	0	0	1	0	0	0	1	1
260	1	0	0	0	1	2	2	1	1	0	0	0	0	0	0	0	0	1	1	1	1	0	0	2	0	2	1	2	0	2	0	1	1	0	0	2	2	0	1	0	0	1	1	2	2	0	0	1	0
261	0	0	0	0	0	1	2	2	1	0	0	0	0	0	0	0	0	1	0	2	2	0	0	2	0	2	0	2	0	2	0	0	1	0	1	2	1	0	0	2	0	0	0	1	0	0	0	2	0
262	0	0	0	1	0	2	2	0	2	0	0	0	1	1	0	0	0	0	1	1	1	1	1	1	1	0	0	2	1	2	2	2	2	0	0	2	2	0	1	0	0	0	2	2	0	1	0	2	0
263	0	0	0	0	1	2	2	1	1	0	1	0	2	2	0	0	0	1	0	2	2	0	0	2	0	1	0	2	1	1	1	1	1	0	1	1	2	1	0	1	0	1	2	2	1	0	0	0	1
264	0	0	0	0	1	1	2	0	2	0	0	1	1	0	0	0	0	1	0	1	1	0	1	1	0	1	0	2	0	2	1	0	0	1	0	2	1	0	0	1	1	0	0	1	1	1	0	0	1
265	1	1	0	0	0	0	2	1	2	0	0	0	1	1	0	0	0	0	1	1	1	1	0	2	0	0	0	1	2	1	1	0	1	1	0	2	2	2	0	0	0	0	0	2	0	1	0	0	2
266	0	0	0	0	0	2	1	0	2	0	0	1	1	0	0	1	0	0	0	2	2	0	0	2	0	2	0	1	1	2	0	0	0	0	0	2	1	0	1	1	0	0	1	1	1	1	1	1	0
267	0	0	0	0	0	1	1	2	1	0	1	0	1	1	0	0	0	2	1	1	1	1	1	1	1	0	0	2	2	1	1	2	2	0	0	2	2	0	2	0	0	0	1	2	1	0	2	0	0
268	1	0	0	1	0	1	2	1	2	0	0	0	0	0	0	0	0	1	0	2	2	0	0	2	0	0	0	2	0	2	0	2	2	0	1	1	2	0	2	1	1	0	1	2	1	1	0	1	1
269	0	0	0	0	0	0	1	2	1	0	2	0	1	1	0	0	0	0	0	1	1	1	0	2	0	0	0	1	1	2	0	1	1	1	1	1	1	0	0	2	0	0	1	2	1	0	0	0	2
270	0	0	1	1	0	1	2	2	2	0	0	0	0	0	0	0	0	2	1	1	2	1	0	2	0	2	0	1	0	1	2	1	2	0	0	2	1	0	1	1	0	1	0	0	1	0	0	0	2
271	0	0	0	1	0	2	2	2	1	0	0	1	1	0	0	1	0	1	0	2	2	0	1	1	1	1	0	1	1	2	0	1	1	0	0	2	2	1	1	1	1	0	1	2	1	0	0	0	0
272	1	0	0	1	0	1	2	1	1	0	0	0	0	0	0	0	0	1	1	1	1	0	1	1	1	2	0	0	1	1	0	2	2	1	1	0	2	1	1	0	0	0	1	2	1	0	0	0	1
273	1	0	0	0	0	0	1	1	1	1	1	0	0	0	0	0	0	0	0	2	2	0	0	2	0	1	0	2	2	1	1	0	0	0	1	1	2	0	2	0	1	1	1	1	1	0	1	1	0
274	1	0	0	0	0	0	2	1	0	0	0	0	0	0	0	0	0	0	2	0	0	0	0	2	0	0	0	2	0	1	0	1	1	0	1	1	1	0	0	2	0	0	1	2	2	0	0	0	1
275	1	1	1	1	0	2	2	2	1	0	0	0	1	1	0	0	0	0	0	0	0	0	0	2	0	1	0	1	1	2	0	1	2	0	0	2	0	0	0	1	0	0	0	2	0	0	0	0	2
276	1	0	0	0	0	0	2	1	1	0	0	0	0	0	0	0	0	2	0	2	2	2	1	1	1	1	0	2	1	2	2	1	1	0	1	1	0	0	0	2	0	0	1	2	1	0	0	2	0
277	0	0	0	0	1	1	1	1	1	1	2	0	2	1	0	0	0	2	1	1	2	0	0	2	0	0	0	2	0	2	1	1	1	1	0	2	1	1	0	1	0	1	0	0	1	0	1	1	0
278	0	0	0	1	0	1	2	1	2	0	0	0	0	0	0	0	0	0	1	1	2	1	0	2	0	0	0	2	0	2	0	0	1	2	1	2	0	0	0	1	0	1	1	2	1	0	0	2	0
279	0	0	0	0	0	0	2	2	1	0	0	1	2	2	0	0	1	0	1	1	2	0	0	2	0	1	0	2	0	2	2	1	2	0	0	2	2	0	1	0	0	0	1	1	1	1	0	1	1
280	1	0	0	0	2	2	1	2	1	0	1	0	0	0	0	0	1	2	0	1	1	0	0	2	0	0	0	1	2	2	1	0	0	0	1	1	2	0	1	2	1	0	1	2	2	0	0	1	0
281	0	0	0	0	0	0	2	0	2	0	0	0	1	1	0	0	0	0	1	1	2	1	0	2	0	1	0	1	1	2	1	2	2	0	1	1	1	1	0	1	0	1	0	1	0	1	0	2	0
282	0	0	0	0	0	2	2	1	2	0	0	0	0	0	0	0	1	2	0	1	1	1	0	2	0	0	0	2	1	1	1	1	1	2	2	1	2	0	2	0	0	1	1	2	1	0	0	1	1
283	0	0	1	0	0	0	2	1	2	0	0	0	1	1	0	0	0	1	0	2	2	1	1	1	0	1	0	1	1	2	1	0	0	0	0	2	1	1	0	2	0	0	1	2	1	0	0	2	0
284	0	1	0	0	0	1	1	2	0	0	0	0	0	0	0	0	0	1	2	0	1	0	1	1	1	0	0	2	0	2	0	1	1	0	0	2	1	0	1	1	0	0	1	2	1	0	0	2	0
285	0	0	0	0	2	2	0	2	0	0	2	0	0	0	0	0	0	0	1	0	0	0	0	2	0	1	0	2	0	2	0	1	2	0	1	1	2	1	1	1	0	1	1	2	2	1	0	2	0
286	0	0	0	1	0	2	2	0	2	0	0	0	2	0	1	0	0	1	0	1	1	0	0	2	0	2	1	2	1	2	1	1	1	1	0	2	1	1	0	1	0	0	1	2	2	1	1	0	1
287	0	0	0	1	1	2	2	2	1	0	0	0	0	0	0	0	0	0	1	1	2	1	0	2	1	0	0	2	0	1	1	1	1	1	0	1	2	0	2	1	0	1	1	2	1	1	0	1	1
288	1	0	0	1	0	2	2	1	2	0	1	0	2	2	0	0	0	1	1	1	2	0	1	1	1	2	0	2	2	2	1	1	1	0	2	1	2	0	1	0	0	1	1	2	1	0	0	2	0
289	1	0	0	0	1	2	1	2	1	0	2	0	0	0	0	0	0	1	1	1	1	0	0	2	1	0	0	2	1	2	1	0	0	1	0	2	0	0	0	2	0	0	0	2	0	1	0	2	0
290	0	0	0	0	0	1	1	2	1	0	1	0	0	0	0	0	0	0	1	1	2	2	1	1	1	1	0	2	1	2	0	2	2	0	1	1	1	0	0	1	0	1	2	2	1	0	0	1	1
291	0	0	1	0	1	2	2	1	1	0	0	0	0	0	0	0	0	1	0	2	2	0	1	1	0	1	0	2	0	2	1	2	2	1	0	2	1	0	0	2	0	1	1	1	0	1	0	2	0
292	0	0	0	0	0	1	2	2	2	0	0	0	1	1	0	0	0	0	1	1	2	0	0	2	1	2	0	1	2	1	1	1	1	0	1	2	2	0	2	0	0	0	1	2	0	0	0	1	1
293	1	0	0	0	0	1	1	2	1	0	2	2	1	1	0	0	0	1	0	2	2	1	0	2	0	1	0	2	0	2	0	2	2	0	0	2	1	0	0	2	0	0	0	0	0	1	0	1	1
294	0	0	0	0	1	1	2	2	2	0	0	0	1	1	0	0	0	0	2	0	0	0	0	2	0	0	0	2	2	2	2	0	0	0	0	2	1	0	1	1	0	1	0	0	1	0	0	2	0
295	1	0	0	0	0	0	2	2	1	0	0	0	0	0	0	0	0	0	0	2	2	0	1	1	1	1	1	2	1	2	0	0	2	0	0	2	0	0	1	0	0	0	0	0	0	1	0	1	0
296	0	1	0	0	1	2	1	2	0	0	0	1	1	0	0	0	0	1	1	1	2	0	0	2	0	1	0	1	1	2	0	1	1	0	0	2	1	0	1	1	0	1	1	2	0	0	0	0	0
297	0	0	1	1	0	1	1	0	2	0	0	1	1	0	0	1	1	2	1	1	1	0	0	2	0	1	0	1	1	2	0	2	2	0	0	2	2	0	2	0	0	1	0	1	1	2	0	2	0
298	1	0	0	0	0	1	2	2	2	0	0	0	1	0	0	0	0	0	0	2	2	1	0	2	0	2	0	2	0	2	1	1	1	0	0	2	2	1	0	0	0	1	1	1	1	0	0	0	2
299	1	0	0	0	0	2	2	1	2	0	0	0	0	0	0	0	0	1	0	2	2	0	0	2	0	2	0	2	0	2	1	2	2	1	1	1	2	0	2	0	0	1	1	2	1	1	1	0	0
300	1	0	1	0	0	2	2	2	2	0	0	0	1	1	0	0	0	0	1	1	2	1	0	2	0	1	0	2	0	2	0	0	0	0	0	2	2	0	2	0	1	1	1	2	0	0	0	2	0
301	0	0	0	0	0	1	2	2	1	0	1	1	1	0	0	1	0	1	1	1	1	0	0	2	0	0	0	1	2	1	1	2	2	1	1	0	1	0	0	1	0	0	1	2	0	1	0	2	0
302	0	0	0	0	0	0	2	1	2	0	0	0	1	0	0	0	0	0	1	1	2	0	1	1	0	2	0	1	1	2	0	0	1	1	0	2	2	0	1	1	0	0	0	2	0	1	0	0	1
303	0	1	0	0	0	1	2	0	2	0	1	0	2	1	1	0	0	0	0	2	2	0	0	2	1	2	0	1	1	2	1	2	2	0	1	1	1	0	1	1	0	0	0	2	1	1	0	2	0
304	0	0	0	0	0	1	2	1	2	0	0	1	1	0	0	1	0	1	0	2	2	0	2	0	0	0	0	2	1	2	2	0	1	0	0	2	1	1	0	1	0	1	2	2	0	1	0	0	0
305	0	0	0	0	1	2	2	1	2	0	1	1	0	0	0	0	0	0	0	2	2	0	0	2	0	2	0	2	0	2	0	2	2	0	0	2	0	0	0	1	0	0	0	1	0	0	0	1	0
306	0	0	0	0	0	1	2	2	1	0	0	1	1	1	0	0	0	1	2	0	2	0	0	2	1	2	0	2	1	2	0	1	1	0	0	2	2	0	1	1	0	0	0	1	0	1	0	2	0
307	1	0	0	0	1	2	2	2	2	0	1	0	0	0	0	0	0	0	0	1	1	0	1	1	1	0	0	2	0	2	0	1	1	1	1	1	2	1	1	0	0	0	1	2	2	0	0	1	0
308	0	0	0	1	0	1	1	2	0	0	2	0	0	0	0	0	0	0	0	1	1	0	0	2	0	1	0	2	1	2	1	1	2	2	2	1	1	0	1	1	0	0	0	1	0	0	1	1	0
309	0	0	0	0	1	1	2	2	2	0	0	1	1	1	0	0	0	0	1	1	2	0	0	2	0	1	0	2	0	2	1	1	1	1	0	2	1	0	1	1	0	0	0	1	0	1	0	2	0
310	1	0	0	0	0	0	1	1	1	0	1	0	1	1	0	0	1	0	1	1	2	0	0	2	0	0	0	2	1	0	1	0	0	0	0	2	1	0	1	1	0	0	0	2	0	0	0	0	1
311	0	0	0	0	0	1	2	2	2	0	0	0	0	0	0	0	0	1	1	1	1	0	1	1	1	1	0	2	1	2	0	2	2	1	0	2	2	1	1	1	0	1	1	1	2	0	0	0	1
312	1	1	0	0	0	1	2	1	2	0	0	1	2	1	0	1	0	0	0	1	1	1	1	1	1	0	0	2	0	2	1	2	2	0	1	1	0	0	0	1	0	1	1	2	1	1	0	2	0
313	0	0	1	0	0	0	2	2	2	0	1	1	1	1	0	0	0	1	0	2	2	1	1	1	1	0	0	1	1	2	1	2	2	0	1	1	1	1	0	1	0	0	0	0	0	1	0	0	0
314	1	0	0	0	1	1	0	2	0	0	2	1	0	0	0	0	0	1	2	0	1	0	0	2	0	2	0	2	1	2	0	1	1	0	0	2	0	0	0	2	0	1	1	1	1	2	1	1	0
315	0	0	0	0	0	2	1	2	1	0	0	0	0	0	0	0	0	1	0	1	1	1	1	1	1	1	1	2	2	2	1	1	2	0	1	1	2	0	2	0	0	0	0	1	0	1	0	1	0
316	0	0	0	1	0	1	1	1	0	1	2	0	0	0	0	0	1	0	1	1	2	0	1	1	1	2	0	1	2	2	0	1	1	0	2	0	1	0	2	0	0	0	2	2	1	0	0	2	0
317	0	0	0	2	0	2	2	1	2	0	1	0	1	1	0	0	0	1	1	1	2	0	0	2	0	1	0	2	0	2	1	0	2	0	0	2	1	0	2	0	0	0	0	2	0	1	1	1	0
318	0	0	0	0	0	1	2	1	0	0	0	1	2	1	0	0	0	1	0	2	2	0	0	2	0	1	0	2	0	2	0	2	2	0	1	1	2	0	2	1	0	1	2	2	0	1	0	1	0
319	0	0	0	0	2	2	2	0	2	0	0	0	0	0	0	0	0	0	0	1	1	0	1	1	0	2	0	2	0	2	0	1	1	0	1	1	1	1	0	2	1	1	0	1	0	0	0	2	0
320	0	0	0	1	0	1	1	2	1	0	1	1	0	0	0	0	0	1	2	0	1	1	1	1	1	1	0	2	0	2	0	1	1	0	0	2	1	0	1	1	0	0	0	1	1	1	0	2	0
321	1	0	0	1	0	2	2	2	1	0	0	0	0	0	0	0	0	0	0	2	2	0	0	2	0	0	0	2	2	1	2	2	2	1	0	2	2	1	1	0	0	0	0	2	0	0	0	0	1
322	0	0	1	0	0	1	1	1	1	0	1	0	1	1	0	0	0	0	0	1	1	1	1	1	0	0	0	2	0	2	1	1	1	0	1	1	1	1	0	0	0	1	1	2	1	1	0	2	0
323	0	0	0	0	0	0	2	1	1	0	0	0	1	1	0	0	0	1	0	1	1	1	1	1	1	1	2	2	1	2	1	1	2	2	0	2	0	0	0	2	0	0	1	2	1	0	0	2	0
324	1	0	0	1	0	1	1	2	1	0	0	0	0	0	0	0	0	2	1	1	1	0	0	2	0	1	0	1	2	2	0	1	1	0	0	2	1	1	0	0	0	0	0	2	2	1	0	2	0
325	1	0	0	0	0	1	2	1	2	0	0	1	2	1	0	0	0	0	1	1	2	0	1	1	1	1	0	1	2	2	1	2	2	0	1	1	1	1	0	0	0	0	1	2	1	0	0	1	0
326	1	0	1	1	0	1	2	2	2	0	0	0	1	1	0	0	0	0	1	1	1	1	0	2	0	1	0	2	0	2	1	2	2	1	0	2	2	0	1	1	0	1	1	1	1	1	0	1	0
327	1	0	0	0	0	1	2	0	2	0	0	0	1	1	0	0	0	0	0	1	1	0	0	2	0	2	0	2	0	2	0	1	2	0	0	2	1	0	1	1	0	0	1	2	2	1	0	1	0
328	0	0	0	0	0	0	2	2	2	0	0	1	0	0	0	0	1	2	0	1	1	0	0	2	0	1	0	1	0	1	1	0	0	0	0	2	1	0	2	0	0	0	0	0	0	1	0	1	0
329	1	0	0	2	0	2	2	0	2	0	0	1	1	0	0	1	0	1	1	1	2	0	0	2	1	0	0	2	1	2	0	2	2	0	1	1	2	0	2	1	1	1	0	1	2	1	0	2	0
330	1	0	0	0	1	1	1	2	0	0	0	0	0	0	0	0	0	1	1	1	2	0	1	1	0	1	0	2	1	2	1	1	2	0	0	2	2	0	1	0	0	0	0	2	0	0	0	2	0
331	0	0	0	0	0	1	2	2	1	0	0	2	2	1	0	0	0	0	0	2	2	0	0	2	0	2	0	1	1	2	0	0	1	0	0	2	1	0	1	1	0	0	0	1	0	1	0	1	1
332	0	0	1	1	0	1	1	1	2	1	0	2	2	2	0	0	0	1	0	1	1	0	0	2	0	1	0	2	1	0	1	0	0	0	0	1	0	0	0	2	0	1	0	0	1	0	0	2	0
333	1	1	1	1	0	1	2	2	1	0	0	0	0	0	0	0	0	2	1	1	2	0	0	2	1	0	0	1	2	2	0	1	1	0	1	1	2	0	2	1	1	1	0	0	1	0	0	2	0
334	0	0	0	0	0	0	2	2	1	0	0	1	1	0	0	1	0	1	0	0	0	1	1	2	0	0	0	2	0	2	1	1	0	0	1	1	1	0	0	2	0	0	0	2	0	1	1	0	0
335	0	1	0	0	0	1	2	2	1	0	0	0	0	0	0	0	0	1	0	2	2	0	0	2	0	1	0	2	0	2	0	1	2	0	0	2	1	0	1	1	0	0	0	0	0	1	0	2	0
336	0	0	0	0	0	1	2	2	1	0	0	0	1	0	0	0	0	1	1	1	1	0	1	1	1	1	0	2	1	2	2	0	0	0	0	2	0	0	0	2	0	0	1	2	1	0	0	0	1
337	1	0	0	0	0	1	2	1	1	0	0	1	1	1	0	0	1	1	0	1	1	0	0	2	1	1	0	2	1	1	2	1	1	0	1	1	1	0	0	2	0	0	0	2	1	0	1	1	0
338	0	0	0	0	1	2	1	2	1	0	0	0	0	0	0	0	0	0	1	1	1	0	0	2	0	1	0	2	1	1	1	2	2	1	1	1	2	0	1	1	0	0	1	1	0	1	0	2	0
339	1	0	0	0	1	2	2	1	2	0	0	1	1	0	0	1	0	1	1	1	1	1	1	1	1	2	1	1	1	2	0	1	1	1	0	2	2	0	2	1	1	1	1	2	1	1	0	2	0
340	0	0	0	0	0	0	2	1	2	0	0	0	2	2	0	0	0	0	2	0	1	0	0	2	0	1	0	1	1	2	1	1	1	1	1	2	1	1	0	1	0	0	0	2	0	2	0	2	0
341	1	0	0	0	0	1	1	1	1	0	1	0	1	1	0	0	1	1	1	0	1	1	0	2	0	1	0	1	1	2	1	1	1	1	0	2	1	0	0	0	0	0	0	0	0	1	0	2	0
342	1	1	0	0	0	1	1	1	2	0	0	0	0	0	0	0	1	1	2	0	1	1	0	2	0	1	1	1	1	2	0	1	1	0	0	2	2	2	0	0	0	0	1	2	0	1	0	1	0
343	0	0	1	0	1	2	1	1	1	0	1	2	2	1	0	1	0	0	0	2	2	1	2	0	1	1	0	2	1	2	0	1	2	2	1	1	1	0	1	1	0	0	0	1	0	0	1	0	0
344	0	0	1	0	0	2	1	2	1	0	0	1	1	1	0	0	0	0	0	1	1	1	0	2	0	1	0	0	1	1	0	0	0	1	0	2	1	0	0	1	0	0	0	1	0	1	0	2	0
345	0	0	0	1	0	2	1	2	1	0	1	1	1	1	0	0	0	1	2	0	1	1	0	2	0	2	0	2	0	2	1	2	2	0	1	1	2	0	1	1	0	0	0	1	0	1	0	0	1
346	0	0	0	0	1	1	1	1	2	0	0	1	1	0	0	1	0	1	0	2	2	1	1	1	1	1	0	2	0	2	1	1	1	0	2	0	2	0	0	1	0	0	0	2	0	0	0	2	0
347	1	0	0	0	1	1	2	2	1	0	0	0	0	0	0	0	0	0	0	2	2	1	2	0	1	1	0	1	1	2	0	1	1	0	0	2	0	0	0	2	0	0	1	2	2	0	0	1	1
348	1	0	0	2	0	2	1	2	1	0	1	0	0	0	0	0	0	0	2	0	1	0	1	1	0	0	0	1	0	1	2	1	1	0	1	1	1	0	0	1	0	0	1	1	1	0	0	1	0
349	1	0	0	0	0	2	2	0	2	0	0	1	1	0	0	1	0	1	0	1	1	0	0	2	0	1	0	2	0	2	1	2	2	1	1	1	1	0	0	1	0	0	1	2	0	1	0	1	0
350	0	0	1	0	0	1	2	2	1	0	1	0	1	1	0	0	0	1	1	1	1	0	1	1	0	2	2	2	1	2	1	1	2	1	1	1	2	2	0	0	0	0	0	1	0	1	0	2	0
351	0	0	0	0	0	1	2	1	2	0	0	0	2	1	1	0	0	1	0	2	2	0	0	2	0	0	0	2	0	1	2	1	1	0	1	1	2	1	1	1	0	1	1	2	1	2	0	1	0
352	0	0	2	0	0	0	2	2	2	0	0	1	1	0	0	1	0	0	1	1	1	1	0	2	0	0	0	1	1	2	0	0	0	0	1	1	1	0	1	2	1	0	1	1	1	0	0	2	0
353	1	0	0	0	0	1	2	1	2	0	0	1	2	2	0	0	0	0	1	1	2	1	1	1	1	1	0	1	0	1	0	2	2	0	0	2	1	0	1	0	0	0	0	1	0	1	0	2	0
354	0	0	0	2	0	2	1	2	1	0	1	0	0	0	0	0	0	1	1	0	0	1	0	2	0	0	0	2	1	2	2	1	1	0	0	2	2	0	1	0	0	1	1	2	1	1	0	0	1
355	0	0	0	0	0	0	2	2	1	0	0	0	0	0	0	0	0	1	0	2	2	0	0	2	0	0	0	2	1	2	2	2	2	1	1	0	1	0	0	2	0	1	1	1	1	1	0	2	0
356	1	1	0	0	1	2	2	1	2	0	0	0	0	0	0	0	0	1	0	0	0	0	0	2	1	0	0	2	0	2	0	0	0	0	0	2	1	0	0	1	0	1	0	0	1	0	0	1	0
357	1	0	0	0	0	0	2	2	1	0	0	0	1	0	0	0	0	1	1	0	0	0	0	2	0	1	0	2	2	1	2	2	2	0	2	0	0	0	0	2	0	0	0	1	1	1	1	0	0
358	0	0	0	0	0	0	2	0	2	0	0	0	1	1	0	0	0	0	0	1	1	0	0	2	0	1	0	2	0	2	1	1	1	1	1	1	0	0	0	2	0	0	0	2	0	2	0	0	2
359	1	0	0	0	0	1	1	1	2	0	0	0	1	1	0	0	0	2	1	1	2	0	0	2	1	2	1	2	2	2	1	0	0	1	0	2	1	0	0	2	0	1	1	1	1	1	1	0	1
360	0	1	0	0	0	0	1	0	2	0	0	0	0	0	0	0	0	0	0	2	2	0	0	2	1	1	1	2	1	2	0	1	2	0	0	2	1	0	0	2	0	0	0	1	1	1	1	1	0
361	1	0	0	0	0	0	2	1	1	0	1	1	1	0	0	1	0	1	1	1	2	1	1	1	0	1	1	2	0	1	0	1	1	0	1	1	1	1	0	1	0	0	0	2	0	1	0	1	0
362	1	1	0	0	1	2	1	1	1	0	0	1	2	1	0	1	0	0	1	1	1	0	0	2	0	1	0	2	0	1	2	1	0	1	0	2	0	0	0	2	0	0	1	2	1	0	0	2	0
363	0	0	0	1	0	2	2	2	1	0	0	1	2	1	0	1	1	1	0	2	2	1	1	1	1	1	0	2	2	2	0	1	1	0	0	2	1	1	0	0	0	2	2	2	2	0	0	1	1
364	0	0	0	1	0	1	2	0	1	0	0	0	0	0	0	0	0	0	2	0	0	0	1	1	1	2	0	2	1	2	2	1	2	0	1	1	2	0	1	1	1	0	0	2	0	0	0	1	0
365	1	0	0	1	0	1	2	1	1	0	0	0	1	1	0	0	0	1	0	2	2	0	0	2	1	1	0	2	1	2	0	0	1	2	1	2	2	1	1	0	0	1	1	1	1	1	2	0	0
366	0	0	0	0	1	1	1	2	0	0	2	0	2	0	1	0	0	2	0	2	2	0	0	2	1	1	0	1	2	2	0	2	2	1	1	1	1	0	0	2	0	0	0	1	0	0	0	1	1
367	1	0	0	0	0	0	1	1	1	0	1	0	0	0	0	0	0	0	1	1	1	0	0	2	0	1	0	2	0	2	1	2	2	0	0	2	2	0	2	0	0	0	0	2	0	2	1	2	0
368	1	0	0	0	0	1	1	2	0	0	1	0	2	2	0	0	0	0	1	1	2	0	0	2	0	0	1	2	1	2	0	1	1	0	2	1	1	0	0	1	1	2	2	2	1	1	0	0	0
369	0	0	0	1	0	1	2	1	2	0	0	0	1	1	0	0	0	0	1	1	2	1	0	2	0	2	1	1	1	2	0	1	1	0	0	2	1	0	1	1	0	0	0	1	0	1	2	0	0
370	0	0	0	0	0	1	2	2	0	0	0	0	0	0	0	0	0	1	0	2	2	0	0	2	1	2	0	2	2	2	0	2	2	0	0	2	1	1	0	1	0	1	1	2	1	0	0	1	1
371	1	0	0	0	0	1	1	2	0	0	2	0	1	1	0	0	0	0	0	2	2	0	0	2	0	1	0	2	2	1	2	1	1	0	0	2	1	0	1	1	0	0	0	0	0	1	0	1	0
372	1	0	0	1	0	1	2	2	1	0	0	0	2	2	0	0	0	1	2	0	1	1	0	2	0	1	0	2	0	2	0	0	0	0	1	1	0	0	0	1	0	0	2	2	1	0	0	1	1
373	0	0	0	1	0	1	1	2	1	0	1	1	2	2	0	0	0	0	2	0	1	0	0	2	1	2	0	1	1	0	1	1	1	0	0	1	1	0	1	1	1	0	0	1	1	1	0	1	1
374	1	0	0	0	0	1	2	2	1	0	0	0	0	0	0	1	0	1	0	2	2	1	0	2	0	0	0	1	1	2	1	2	2	0	2	0	1	0	0	1	0	0	1	2	0	0	0	2	0
375	0	0	0	0	0	0	2	1	2	0	0	0	2	0	1	0	0	0	2	0	1	1	0	2	0	1	0	1	1	2	0	1	2	0	2	0	0	0	1	1	0	0	0	2	1	0	0	2	0
376	0	1	0	0	0	1	2	2	2	0	0	0	0	0	0	0	0	2	1	1	2	0	0	2	0	1	0	1	2	2	1	1	1	1	2	0	0	0	1	1	0	0	0	2	1	0	0	1	0
377	1	0	1	0	0	1	0	2	0	0	2	0	2	2	0	0	0	1	1	0	0	0	0	2	0	1	0	2	0	2	1	1	2	0	0	2	0	0	1	1	1	0	0	2	0	0	0	1	1
378	1	0	1	0	0	0	1	1	1	0	1	0	0	0	0	0	1	1	0	2	2	1	0	2	0	1	0	2	0	2	1	1	1	0	1	1	1	0	1	1	0	0	0	0	0	0	0	2	0
379	1	0	0	0	0	1	2	2	1	0	1	2	2	1	0	0	1	2	1	1	2	2	0	2	0	0	0	1	1	2	0	1	2	0	0	2	1	1	0	0	0	0	0	2	0	1	0	2	0
380	0	0	0	0	0	0	1	1	2	0	0	0	1	1	0	0	0	0	2	0	0	0	0	2	0	0	0	1	1	2	0	0	0	0	0	2	1	0	0	1	0	0	0	2	0	2	1	1	0
381	1	0	0	0	0	0	2	1	2	0	0	0	0	0	0	0	0	0	0	2	2	1	0	2	0	0	0	1	2	2	1	1	1	0	0	2	1	0	1	1	0	0	0	2	0	1	0	2	0
382	0	0	0	1	0	2	0	1	1	1	1	0	0	0	0	0	0	0	0	2	2	0	1	1	1	2	1	2	1	2	0	1	2	0	2	0	2	0	2	1	1	1	1	1	1	0	0	2	0
383	0	0	0	0	0	0	1	2	1	1	1	0	1	1	0	0	0	0	1	0	2	0	0	2	0	2	0	2	0	2	1	2	2	0	0	2	1	0	0	2	0	0	0	1	0	1	0	0	1
384	1	0	0	0	0	0	2	1	1	0	0	0	1	1	0	0	0	0	1	1	1	1	0	2	0	0	0	1	2	2	0	1	1	0	0	2	1	0	1	2	1	0	0	2	0	2	0	1	0
385	0	1	1	1	0	1	2	1	2	0	0	1	1	0	0	1	0	0	1	1	2	0	0	2	0	1	0	2	0	1	2	2	2	0	0	2	0	0	0	2	0	0	2	2	1	0	0	0	1
386	0	0	0	0	1	2	2	2	2	0	0	0	1	1	0	0	0	1	1	1	1	0	0	2	0	1	0	0	2	2	0	2	1	0	0	2	0	0	0	1	0	0	1	2	2	0	0	2	0
387	0	0	0	0	0	0	2	0	2	0	2	0	1	0	1	0	0	1	1	1	2	1	1	1	1	1	0	1	1	2	1	0	1	1	1	2	1	1	0	1	0	2	2	2	1	1	0	2	0
388	0	0	0	1	0	1	1	1	2	0	0	1	1	0	0	1	0	1	0	2	2	1	1	2	0	0	0	2	1	1	1	1	1	0	1	1	2	0	2	0	0	0	0	2	0	1	0	2	0
389	0	0	0	1	0	2	2	1	1	0	0	0	1	1	0	0	0	1	1	1	1	0	0	2	0	1	0	2	1	2	0	0	0	0	0	2	2	0	2	1	1	0	0	2	0	2	0	0	0
390	1	0	0	1	0	1	2	2	1	0	1	0	0	0	0	0	0	1	0	2	2	0	0	2	1	1	0	0	1	1	1	0	0	0	2	0	1	0	0	2	0	0	1	2	0	1	0	2	0
391	0	0	0	0	0	1	2	1	2	0	0	1	1	0	0	1	0	0	1	1	2	0	0	2	0	1	0	1	1	2	0	0	1	1	0	2	1	0	0	2	0	0	0	1	0	0	1	1	0
392	0	0	0	0	0	0	2	0	2	0	0	0	0	0	0	0	0	0	1	1	2	1	0	2	0	0	0	1	1	2	1	2	2	0	0	2	0	0	1	1	0	1	1	1	0	1	0	2	0
393	0	0	1	0	0	0	2	2	1	0	1	0	1	1	0	0	1	2	0	2	1	1	1	1	1	0	0	2	0	2	1	1	1	1	2	0	2	0	1	2	1	0	1	1	0	2	0	1	0
394	0	1	0	0	0	0	2	1	1	1	0	0	0	0	0	0	0	0	0	2	2	0	0	2	1	0	0	1	1	2	0	1	1	0	1	1	1	1	0	0	0	0	0	1	0	0	0	1	1
395	0	0	0	1	0	2	1	2	1	0	2	1	1	0	0	1	0	0	0	2	2	1	0	2	0	0	0	2	0	1	1	2	2	0	1	1	1	1	0	1	0	0	0	0	0	0	1	1	0
396	1	0	0	1	0	2	2	2	2	0	0	0	0	0	0	0	0	0	0	2	2	0	2	0	0	0	0	1	1	2	1	1	2	0	1	1	1	0	1	1	0	0	1	1	1	1	0	1	0
397	1	0	1	0	0	1	2	2	1	0	0	0	0	0	0	0	0	0	0	1	1	1	0	2	0	1	1	1	0	1	1	2	2	0	1	1	1	0	1	1	0	0	0	2	1	0	0	1	1
398	1	0	0	1	1	2	2	2	2	0	0	1	1	0	0	0	0	1	1	1	1	1	1	1	1	0	0	1	2	2	1	1	2	0	1	1	1	0	0	1	0	1	1	1	2	0	0	0	1
399	0	0	0	0	0	1	2	1	2	0	0	1	0	0	0	0	0	0	0	1	1	0	1	1	1	0	0	2	1	2	2	1	2	2	0	2	1	1	0	0	0	0	0	2	0	1	0	2	0
400	0	0	0	0	1	2	2	1	1	0	0	1	0	0	0	0	0	0	1	1	2	1	1	1	1	2	0	1	0	0	2	1	2	0	1	1	2	0	1	0	0	1	1	2	1	1	0	2	0
401	1	0	0	0	0	1	1	1	2	0	0	0	1	1	0	0	0	0	1	1	1	1	0	2	0	1	0	2	1	1	1	2	2	0	1	1	2	1	1	0	0	0	1	2	2	0	0	0	0
402	0	0	0	0	0	0	1	0	2	0	0	1	2	2	0	0	0	0	0	2	2	0	0	2	0	2	0	2	1	2	0	1	1	0	0	2	1	1	0	1	0	1	1	2	2	1	0	2	0
403	1	0	0	1	0	1	1	2	1	0	1	0	1	1	0	0	0	0	0	1	1	1	0	2	0	1	0	2	1	2	1	1	1	0	1	1	1	0	1	1	0	0	0	1	0	0	0	2	0
404	0	1	1	1	0	2	2	1	1	0	0	1	0	0	0	0	0	0	1	1	2	1	0	2	0	0	0	2	0	1	1	1	1	2	2	1	0	0	0	2	0	1	1	2	1	1	0	2	0
405	1	0	0	0	0	0	2	2	1	0	0	1	2	2	0	0	0	0	0	2	2	1	1	1	1	1	0	2	1	0	1	1	2	0	0	2	2	0	2	0	0	0	1	2	1	0	0	2	0
406	0	0	0	0	1	1	2	1	2	0	0	0	2	2	0	0	0	1	0	2	2	0	0	2	0	0	0	1	1	2	0	1	2	0	1	1	2	1	0	0	0	0	0	2	1	0	0	0	1
407	0	0	0	1	0	2	2	1	2	0	0	0	0	0	0	0	1	2	2	0	2	0	0	2	0	1	0	2	0	2	0	0	0	0	0	2	2	0	0	1	0	0	1	2	1	0	0	0	2
408	1	0	0	1	0	1	1	1	1	1	1	0	0	0	0	0	0	1	0	2	2	1	0	2	0	0	2	2	1	2	1	1	2	2	0	2	0	0	0	2	0	0	0	1	0	0	0	1	0
409	0	1	0	0	0	1	1	1	1	0	1	0	1	0	0	0	0	0	1	1	2	0	0	2	0	0	0	1	2	1	1	1	1	0	1	1	2	0	2	0	0	0	0	2	0	2	0	2	0
410	1	0	1	1	0	2	2	0	2	0	0	0	1	1	0	0	0	0	2	0	0	0	0	2	0	1	0	2	0	2	0	2	2	1	1	1	0	0	1	1	0	1	0	1	1	1	0	2	0
411	1	1	0	0	0	1	2	2	0	0	0	0	0	0	0	0	0	0	0	2	2	1	0	2	0	0	0	2	1	1	1	1	0	0	0	2	2	1	0	1	0	1	1	2	1	0	0	2	0
412	1	0	0	0	0	1	1	1	1	0	0	1	1	0	0	0	0	0	0	2	2	0	1	1	0	0	0	1	0	1	0	2	2	1	0	2	0	0	0	2	0	0	1	1	0	1	0	1	0
413	0	0	0	0	0	1	2	2	2	0	0	0	0	0	0	0	1	1	1	1	1	1	1	1	0	0	0	1	0	1	1	1	1	0	1	1	2	2	0	0	0	0	0	1	0	0	0	1	1
414	1	0	0	1	0	1	2	2	1	0	0	0	1	1	0	0	0	2	0	2	2	0	0	2	0	1	0	1	1	2	1	1	1	0	1	1	2	0	1	0	0	0	0	1	1	1	1	1	0
415	0	0	1	1	0	1	1	1	2	0	0	0	0	0	0	0	0	0	0	2	2	0	0	2	0	2	0	2	0	1	0	0	0	0	0	2	2	0	1	0	0	0	2	2	0	0	0	0	1
416	1	0	0	0	0	2	2	1	2	0	0	1	1	0	1	0	0	1	0	1	1	1	1	1	0	1	0	1	0	1	1	2	2	0	2	0	1	0	0	1	0	0	0	1	0	1	0	2	0
417	0	0	0	0	0	0	2	2	2	1	1	0	0	0	0	0	0	1	1	1	1	0	2	0	0	0	0	2	0	2	2	0	2	1	0	2	1	0	0	1	0	1	0	0	2	0	0	2	0
418	0	0	0	0	0	1	0	1	1	1	1	0	0	0	0	0	0	0	0	2	2	1	0	2	0	2	0	1	1	2	0	0	1	1	0	2	2	0	1	1	0	0	0	1	0	1	0	1	0
419	0	0	0	1	0	2	2	1	1	0	1	0	0	0	0	0	1	1	0	2	2	0	0	2	0	0	0	2	0	2	0	1	2	0	2	0	2	0	2	0	1	0	1	1	1	0	0	1	1
420	1	0	0	0	0	1	1	2	1	0	1	0	2	2	0	0	0	1	1	1	2	1	0	2	1	1	0	1	1	2	0	0	2	1	1	2	2	0	0	1	0	0	0	1	0	1	0	1	1
421	0	0	0	1	0	2	2	2	0	0	1	0	2	1	0	0	0	0	2	0	0	1	1	2	0	0	0	2	0	1	2	1	1	2	1	1	2	2	0	0	0	0	0	1	0	0	0	1	0
422	1	0	0	1	0	1	1	2	0	0	1	0	1	1	0	0	0	0	0	1	1	1	0	2	0	0	0	1	1	2	0	1	2	1	1	1	2	0	1	1	0	0	0	2	0	1	0	1	1
423	1	0	0	1	0	1	2	1	1	0	0	1	0	0	0	0	0	1	1	1	1	0	0	2	0	0	0	2	0	2	1	1	1	0	0	2	2	0	1	1	0	1	1	1	1	2	0	2	0
424	1	0	0	1	0	1	1	1	1	0	1	0	0	0	0	0	0	1	1	1	2	1	0	2	0	0	1	2	1	2	1	1	1	1	2	0	2	0	1	0	0	0	2	2	1	0	1	0	1
425	1	0	0	2	0	2	2	2	2	1	1	0	1	1	0	0	0	1	0	2	2	1	1	1	1	1	0	0	1	2	1	0	1	1	0	2	2	0	2	0	0	0	0	0	0	0	0	2	0
426	0	0	0	0	0	1	1	1	1	0	1	2	2	0	1	1	1	1	1	1	1	0	0	2	0	1	0	2	1	1	1	2	2	0	1	1	1	0	0	1	0	1	1	1	1	1	0	2	0
427	1	0	0	1	0	2	1	2	1	0	0	0	0	0	0	0	0	1	0	1	1	1	1	1	1	0	0	2	0	2	2	0	0	0	1	1	1	0	1	1	0	0	0	2	0	1	0	2	0
428	0	1	0	0	0	1	1	1	1	1	1	0	1	1	0	0	0	2	1	1	1	0	0	2	0	1	0	1	0	1	2	0	0	1	1	1	2	0	1	1	0	1	1	1	0	0	0	1	0
429	1	0	0	1	1	2	1	2	1	0	0	1	1	0	0	1	0	0	1	1	2	0	0	2	1	0	1	2	0	1	0	1	2	0	1	1	2	0	2	0	0	0	1	1	1	1	0	0	0
430	1	0	0	0	0	0	2	0	2	0	0	0	0	0	0	0	0	2	1	1	2	0	0	2	0	0	0	2	0	2	1	1	2	0	0	2	2	0	1	1	0	0	2	2	1	0	0	2	0
431	0	0	0	1	0	2	1	1	2	0	0	0	0	0	0	0	0	0	1	0	1	0	0	2	0	1	0	2	1	2	1	2	2	1	0	2	1	0	0	1	0	0	0	1	0	1	1	0	1
432	1	0	0	0	0	2	2	1	1	0	0	0	0	0	0	0	0	0	0	1	0	0	1	1	1	0	1	1	0	1	1	1	1	1	0	2	2	1	1	0	0	0	0	2	0	2	0	1	0
433	0	0	1	0	1	2	0	2	0	1	2	0	1	1	0	0	0	0	0	1	1	0	1	1	0	1	0	2	0	2	0	1	1	1	1	1	0	0	1	1	1	1	1	2	2	2	0	2	0
434	0	0	0	0	0	1	2	1	1	0	0	0	0	0	0	0	0	1	1	1	2	1	0	2	0	0	0	2	0	1	1	1	1	0	0	2	1	0	0	2	0	0	0	1	0	1	0	1	0
435	1	0	0	1	1	2	2	2	1	0	0	0	0	0	0	0	1	1	0	2	2	0	1	1	1	1	0	2	0	1	1	2	2	0	1	1	2	0	1	0	0	0	0	2	0	1	0	1	1
436	0	0	0	1	0	1	2	1	1	0	1	0	1	1	0	0	0	0	1	0	1	0	0	2	0	1	0	2	0	1	0	1	1	0	1	1	1	0	0	0	0	0	0	1	0	0	0	2	0
437	0	1	0	0	1	2	1	1	2	0	0	0	0	0	0	0	0	0	0	2	1	0	0	2	1	0	0	1	1	2	1	1	1	0	1	2	1	0	0	1	0	0	1	2	1	0	0	2	0
438	1	0	0	1	0	1	1	2	0	0	1	0	0	0	0	0	0	2	1	1	2	0	0	2	0	2	0	0	1	2	1	2	2	0	1	1	1	0	1	1	0	0	0	1	0	0	0	1	0
439	1	1	1	1	0	2	1	2	1	0	1	0	1	1	0	0	0	1	1	1	2	1	1	1	0	1	1	1	1	2	0	1	2	0	0	2	1	0	1	1	0	0	0	2	0	1	0	1	0
440	0	0	0	0	0	2	2	2	1	0	0	0	0	0	0	0	0	0	1	1	1	0	2	0	0	0	0	1	1	2	0	1	1	0	0	2	1	0	0	1	0	0	0	1	0	1	1	0	0
441	1	0	0	0	0	0	1	1	1	0	0	0	1	0	0	0	0	1	2	0	2	0	0	2	0	1	0	2	1	1	1	1	1	0	0	2	2	0	1	1	0	1	1	2	0	0	0	1	1
442	1	0	0	1	0	1	2	1	2	0	0	0	0	0	0	0	0	1	0	1	1	0	0	2	0	1	0	2	1	2	1	1	1	0	0	2	1	0	1	1	0	0	1	2	0	0	0	2	0
443	0	0	0	0	2	2	1	2	1	0	1	0	1	0	0	0	0	2	1	1	2	0	0	2	0	1	0	2	1	1	1	1	1	1	1	1	0	1	0	1	0	0	0	1	0	0	0	0	0
444	1	0	0	0	0	0	1	1	1	0	1	2	2	0	0	1	0	0	1	1	2	1	1	1	1	0	0	1	2	1	1	2	2	0	1	1	2	1	1	1	0	0	1	2	1	0	0	0	0
445	1	0	1	0	0	1	1	1	1	0	1	1	2	2	0	0	0	0	0	1	1	0	0	2	0	1	0	2	0	2	0	1	1	0	2	0	0	1	0	1	0	0	0	1	0	0	0	1	0
446	0	0	0	1	0	1	2	1	1	0	0	0	1	1	0	0	0	1	0	2	2	1	0	2	0	0	0	0	2	2	0	1	1	0	0	2	2	0	2	1	1	0	0	2	0	1	0	1	0
447	1	1	0	0	1	1	0	2	0	1	2	0	0	0	0	0	0	0	1	1	2	0	0	2	0	1	0	2	1	1	2	2	2	0	1	1	1	0	1	1	0	1	1	2	2	1	0	2	0
448	1	1	0	0	1	2	1	2	1	0	2	0	0	0	0	0	0	0	1	1	2	2	0	2	0	0	0	2	1	2	0	1	1	0	2	0	1	1	0	1	0	0	0	2	1	1	0	2	0
449	1	1	0	0	0	1	2	1	2	0	0	0	1	1	0	0	0	2	1	1	2	0	0	2	1	1	0	2	0	2	1	2	2	0	0	2	1	0	2	0	0	1	0	1	1	0	1	0	1
450	1	0	1	1	0	1	2	2	1	0	0	1	2	2	0	0	0	1	1	1	1	0	0	2	0	2	0	2	1	2	1	1	2	0	1	1	1	0	0	1	0	1	1	2	1	0	0	0	1
451	0	0	0	0	0	1	2	2	2	0	0	0	1	1	0	0	0	0	1	1	2	0	0	2	1	0	0	2	1	2	0	1	0	0	1	1	2	0	2	1	0	0	2	2	0	1	0	1	1
452	1	0	0	0	0	0	2	0	2	0	0	0	2	2	0	0	0	0	2	0	0	1	0	2	0	0	0	2	0	2	2	1	0	0	1	1	1	1	0	1	0	0	1	2	2	0	0	2	0
453	1	0	0	0	0	1	2	2	1	0	1	0	0	0	0	0	0	0	2	0	2	1	0	2	0	2	0	1	2	2	0	2	2	1	1	1	2	0	1	1	0	0	0	0	2	2	0	2	0
454	0	0	0	1	0	1	1	2	1	0	1	1	1	0	0	1	0	1	0	2	2	0	1	1	0	1	0	1	1	2	0	0	0	0	0	2	2	1	1	0	0	1	1	1	1	0	0	1	0
455	0	0	0	0	0	1	2	1	1	0	0	0	0	0	0	0	0	0	0	2	2	0	0	2	1	0	0	2	1	2	0	1	2	1	2	1	1	0	1	1	0	0	0	2	0	0	0	0	1
456	0	0	0	0	0	1	2	1	1	0	0	0	1	1	0	0	0	1	1	1	1	0	0	2	0	1	1	1	0	1	1	2	2	0	1	1	0	0	1	1	0	0	0	2	0	1	0	2	0
457	0	0	0	0	0	0	2	2	1	0	0	0	1	1	0	0	0	0	0	2	2	1	0	2	0	2	0	2	0	1	2	1	1	1	1	1	2	0	1	1	0	2	1	2	1	0	0	1	0
458	1	0	0	1	0	2	2	2	2	0	1	1	2	0	0	1	0	1	1	0	0	0	0	2	1	0	0	1	2	2	1	2	2	1	1	0	1	0	1	1	0	0	1	2	1	0	0	1	0
459	1	0	0	1	0	2	1	2	0	0	1	0	0	0	0	0	0	0	0	2	2	1	0	2	0	1	0	2	0	2	0	2	2	0	0	2	2	1	0	1	0	0	0	2	0	1	0	2	0
460	0	0	0	1	0	1	2	0	1	0	0	0	1	1	0	0	1	2	0	1	1	0	0	2	2	1	0	2	1	2	1	1	1	1	1	1	1	0	1	1	0	0	0	2	0	1	0	0	0
461	1	0	0	1	0	1	2	0	2	0	0	0	2	1	1	0	0	0	1	0	1	0	1	1	1	2	0	2	0	2	0	1	2	0	0	2	2	0	1	1	0	0	0	1	0	1	0	1	1
462	1	0	0	2	1	2	2	1	2	0	0	0	1	1	0	0	0	0	2	0	1	0	1	1	1	2	1	2	0	2	0	1	1	1	2	0	2	1	1	0	0	1	1	2	0	0	0	2	0
463	1	0	0	0	1	2	2	0	2	0	0	0	2	2	0	0	0	0	0	1	1	0	0	2	0	1	0	1	1	2	0	1	2	0	1	1	2	0	1	1	0	1	1	1	1	1	0	1	1
464	1	0	0	0	0	0	1	2	1	0	1	0	0	0	0	0	0	0	2	0	0	0	0	2	0	0	0	2	1	1	2	0	0	0	1	1	1	0	0	1	0	0	0	1	1	1	0	1	0
465	0	0	0	0	0	1	2	0	2	0	1	0	0	0	0	0	0	0	0	2	1	0	0	2	1	1	0	2	1	2	2	1	1	0	1	2	0	0	0	2	0	1	1	2	1	0	0	1	0
466	1	0	0	0	0	2	1	1	2	0	0	2	2	0	0	1	0	2	2	0	0	0	1	1	1	0	0	2	0	1	2	1	1	0	1	1	1	0	2	0	0	1	1	2	1	0	0	2	0
467	0	0	0	1	0	1	2	0	2	0	0	0	0	0	0	0	0	1	1	1	2	1	0	2	0	1	0	2	0	1	1	2	2	0	0	2	1	0	0	2	0	1	0	0	1	0	0	1	0
468	1	0	0	1	0	2	2	2	1	0	0	1	2	1	0	0	0	0	2	0	0	0	0	2	0	1	0	2	2	1	2	1	1	0	1	1	1	0	0	0	0	0	0	1	1	1	0	2	0
469	0	0	0	0	1	2	1	2	0	0	0	1	2	1	0	1	0	2	0	2	2	1	1	1	1	0	0	1	0	0	2	2	2	0	1	1	1	0	0	2	0	0	1	1	1	0	0	2	0
470	1	0	0	1	0	1	2	2	1	0	0	1	2	1	0	0	0	1	0	2	2	0	0	2	0	1	0	2	0	1	0	0	0	1	1	1	2	0	2	1	1	0	0	1	0	1	0	1	0
471	1	0	0	0	1	2	2	1	2	0	0	1	1	0	0	0	0	1	2	0	1	0	1	1	0	1	0	2	1	2	1	0	2	1	1	2	1	0	1	1	0	0	0	0	0	0	0	1	0
472	1	0	0	1	0	1	2	1	1	0	0	0	1	1	0	0	0	1	0	2	2	0	0	2	0	1	0	1	1	2	0	1	1	1	0	1	2	0	1	1	0	0	0	2	0	0	1	1	0
473	0	1	1	1	0	1	2	2	1	0	0	0	1	1	0	0	1	1	1	0	1	1	0	2	0	0	0	2	1	1	1	1	1	0	0	2	2	0	1	0	0	0	1	1	1	1	0	1	0
474	0	0	0	0	1	1	2	1	2	0	0	2	2	2	0	0	0	0	0	2	2	0	0	2	0	1	0	1	1	2	1	1	1	0	1	1	1	0	1	1	0	0	0	1	0	1	0	1	0
475	1	0	0	0	0	1	2	0	2	0	0	0	0	0	0	0	0	0	1	1	2	0	2	0	0	1	0	1	2	2	1	1	1	1	1	1	1	0	2	0	0	0	0	2	1	1	0	1	0
476	1	0	0	1	0	2	2	1	2	0	0	1	2	2	0	0	0	1	1	1	1	0	1	1	1	1	0	2	0	2	1	1	1	0	0	2	0	0	0	2	0	1	1	2	1	0	0	2	0
477	0	0	0	0	1	2	1	2	1	0	1	0	0	0	0	0	0	1	0	2	2	1	0	2	1	0	0	2	1	2	1	1	2	0	1	1	1	0	0	2	0	0	0	1	0	0	0	2	0
478	1	0	0	0	0	0	2	0	1	0	0	1	1	1	0	0	0	1	0	2	2	1	0	2	0	0	1	2	1	2	0	1	2	0	1	1	2	0	1	0	0	0	0	0	0	1	1	1	0
479	1	0	0	0	0	0	2	2	1	0	1	0	0	0	0	0	0	0	1	1	2	0	0	2	1	1	0	2	0	2	0	1	1	1	2	0	1	0	1	1	0	0	1	2	1	0	0	0	2
480	0	1	0	0	0	1	1	2	0	0	1	0	1	1	0	0	0	2	0	2	2	1	1	1	1	1	0	2	1	1	1	1	1	1	1	1	2	0	1	1	0	1	0	1	1	1	0	2	0
481	0	0	0	1	0	1	2	1	1	0	0	1	1	0	0	0	0	1	0	2	2	1	1	1	1	0	0	2	2	2	2	2	2	1	0	2	1	0	1	1	0	1	1	1	1	1	0	2	0
482	0	0	0	1	0	1	2	1	2	0	0	1	1	0	0	1	0	0	0	1	1	0	0	2	0	1	0	2	0	2	1	1	1	1	0	2	1	0	2	0	0	0	0	1	0	1	0	2	0
483	0	0	0	0	0	1	1	1	1	0	1	0	0	0	0	1	0	2	1	1	2	0	0	2	0	1	0	1	1	2	1	1	1	0	1	1	2	0	1	0	0	0	1	2	1	0	0	1	1
484	1	0	0	0	0	1	2	2	2	0	0	0	0	0	0	0	0	0	1	1	2	1	0	2	0	0	0	1	1	2	0	2	2	0	1	1	2	1	0	1	0	1	1	1	0	1	0	2	0
485	0	0	0	0	1	2	1	2	1	0	0	0	2	2	0	0	1	0	1	1	2	0	0	2	0	1	0	2	1	1	1	1	1	0	0	2	2	0	1	1	0	0	0	1	0	0	0	2	0
486	0	0	1	0	0	1	2	2	2	0	0	0	1	1	0	0	0	1	0	2	2	1	0	2	1	0	0	2	0	1	1	2	2	1	1	1	2	0	2	1	0	0	0	1	0	0	0	2	0
487	1	0	0	0	1	2	1	2	1	0	0	0	0	0	0	0	1	2	1	1	1	1	0	2	0	2	0	2	0	2	0	1	1	1	0	2	2	0	1	0	0	0	0	0	0	1	0	1	0
488	0	1	1	1	0	1	2	0	2	0	0	1	1	0	0	1	0	0	1	1	1	0	1	1	0	1	0	2	0	1	0	1	0	0	0	2	1	0	1	1	0	0	0	2	0	1	2	0	0
489	0	0	0	0	2	2	1	2	1	0	0	0	1	1	0	0	0	1	1	0	0	0	0	2	0	1	0	1	0	1	1	1	1	0	2	0	2	0	2	0	1	0	0	2	0	2	0	2	0
490	0	0	0	1	0	2	2	0	2	0	0	1	2	1	0	0	0	0	1	1	2	1	1	1	0	0	0	2	1	2	2	2	2	0	1	1	0	0	0	2	0	2	1	2	1	0	0	1	0
491	1	0	0	0	0	1	2	2	0	0	1	0	0	0	0	0	0	1	1	1	2	1	0	2	0	2	0	2	0	2	1	2	2	0	0	2	1	0	0	2	1	2	1	2	1	0	0	1	0
492	0	0	0	0	0	1	2	2	1	0	0	0	0	0	0	0	0	0	2	0	2	1	1	1	1	1	0	2	2	2	2	1	1	0	1	1	2	0	1	0	0	1	1	1	0	1	0	2	0
493	0	0	0	0	0	1	2	0	2	0	0	0	0	0	0	0	0	1	1	1	2	0	0	2	0	1	0	2	1	2	1	1	2	2	1	1	2	0	1	1	0	0	0	1	0	1	1	1	0
494	0	0	1	0	0	0	2	2	1	0	0	0	2	0	1	0	0	1	0	2	2	1	0	2	0	1	0	2	1	2	1	1	1	1	0	2	2	0	1	1	0	0	0	2	0	0	0	0	1
495	0	0	0	0	1	1	1	2	1	0	0	0	0	0	0	0	0	0	1	1	2	1	0	2	1	1	0	2	0	2	0	0	0	0	2	0	1	0	0	1	0	0	1	1	1	0	1	0	1
496	0	1	0	0	0	1	2	1	2	0	0	0	0	0	0	0	0	0	0	2	2	0	0	2	0	2	0	1	1	2	1	2	2	1	1	0	1	0	1	2	1	0	0	1	1	1	0	0	0
497	0	0	0	0	0	0	2	0	2	0	0	1	1	1	0	0	0	2	1	1	2	0	1	1	0	1	0	2	0	2	2	0	0	1	0	2	1	0	0	2	0	0	1	2	0	0	1	1	0
498	1	0	0	0	0	0	1	1	2	0	0	0	1	1	0	0	0	1	1	1	2	0	1	1	1	1	0	2	0	2	0	2	2	0	1	1	1	1	0	1	0	1	1	1	1	2	0	1	0
499	1	0	0	0	0	2	2	1	2	0	0	0	0	0	0	0	0	1	1	1	1	2	0	2	0	0	0	2	0	1	0	0	0	0	0	2	1	0	0	0	0	0	0	0	2	2	0	1	0
500	1	0	0	1	0	1	2	2	1	0	1	0	2	2	0	0	0	1	0	2	2	0	0	2	0	1	0	2	1	1	2	1	1	1	1	1	2	0	2	1	1	0	1	1	1	0	0	2	0
501	1	0	1	0	1	2	1	2	1	0	2	0	1	1	0	0	0	0	1	0	2	0	1	1	0	1	0	0	2	2	0	0	0	1	0	2	1	0	1	1	0	0	0	2	0	1	0	2	0
502	1	0	0	0	0	1	2	1	2	0	0	0	0	0	0	0	0	0	1	1	2	1	0	2	0	0	2	2	1	2	1	1	1	1	1	1	0	0	0	2	0	0	1	1	0	1	0	2	0
503	1	0	0	0	0	0	1	2	1	0	0	1	1	0	0	0	0	1	0	2	1	0	0	2	0	1	0	1	0	1	0	0	0	0	0	2	0	0	0	2	0	1	1	2	1	0	0	2	0
504	1	0	1	0	0	0	2	2	2	0	0	0	0	0	0	0	0	1	0	2	2	1	2	0	1	0	0	2	0	1	1	1	1	1	1	2	1	0	2	0	1	0	0	1	0	0	0	2	0
505	0	0	0	1	0	1	1	2	1	0	1	0	2	2	0	0	0	1	0	2	2	1	0	2	1	0	0	2	0	1	0	0	0	0	0	1	1	0	0	2	0	0	0	2	0	0	0	2	0
506	0	0	0	0	1	1	1	1	1	1	1	0	0	0	0	1	1	1	1	1	1	1	0	2	1	1	1	2	1	2	0	1	0	0	1	1	1	0	1	1	0	0	0	2	2	1	1	2	0
507	0	0	0	0	0	2	1	2	0	0	0	0	1	1	0	0	1	2	1	1	2	0	0	2	0	1	1	2	2	2	1	2	2	1	0	2	2	0	1	1	0	0	2	2	1	0	0	0	0
508	0	0	1	0	0	1	1	1	2	0	0	0	1	1	0	0	0	0	1	1	2	1	1	1	0	1	0	2	0	1	0	1	1	2	0	2	2	0	1	1	0	0	1	2	1	0	0	2	0
509	1	0	0	0	0	0	2	2	1	0	0	0	0	0	0	0	0	0	0	2	2	0	0	2	0	1	2	2	1	2	1	1	1	0	1	1	1	0	0	1	0	1	1	2	1	0	0	0	2
510	0	0	0	0	0	0	2	1	2	0	0	0	0	0	0	0	0	0	1	1	1	1	1	1	0	0	0	2	0	1	1	1	1	1	0	2	1	0	1	1	0	1	1	2	1	1	0	2	0
511	0	0	0	0	1	1	2	1	2	0	0	2	1	1	0	0	1	1	1	0	1	0	0	2	0	1	1	1	1	2	0	1	2	2	0	2	2	1	0	1	0	0	0	1	0	0	0	1	1
512	1	0	0	1	0	2	2	0	2	0	0	0	0	0	0	0	0	1	1	1	1	0	0	2	1	1	0	2	0	2	1	1	1	0	0	2	1	0	0	1	0	0	0	2	0	2	0	1	1
513	1	0	0	0	0	1	2	1	2	0	0	0	1	1	0	0	0	0	2	0	1	0	1	1	1	1	0	2	0	1	0	1	1	0	0	2	1	0	1	1	0	0	1	2	0	1	0	1	0
514	0	0	0	1	0	2	1	2	0	0	0	0	0	0	0	0	0	2	2	0	0	1	1	1	1	2	0	2	0	2	0	1	1	2	1	1	0	0	1	1	1	0	0	0	0	0	0	0	1
515	0	0	0	1	0	2	2	1	2	0	0	1	1	0	0	1	0	0	1	1	2	0	1	1	0	1	0	2	0	2	1	1	1	1	1	1	2	0	1	0	0	0	0	2	1	0	0	2	0
516	1	0	0	0	0	1	2	1	0	0	0	2	2	2	0	0	1	2	0	1	1	0	0	2	1	2	0	2	0	2	1	2	2	0	2	0	2	0	1	0	0	0	0	1	0	1	0	2	0
517	0	0	0	1	0	2	1	2	0	0	0	0	0	0	0	0	0	1	0	2	2	2	0	2	0	0	0	0	2	2	0	1	0	0	0	2	0	0	1	1	0	1	1	1	1	0	0	1	1
518	1	0	1	1	0	1	2	0	2	0	0	0	0	0	0	0	0	1	0	2	1	1	0	2	0	0	0	0	2	2	0	0	0	0	0	2	2	0	1	0	0	1	1	1	0	0	0	2	0
519	1	0	0	0	0	1	1	2	1	0	1	0	1	1	0	0	0	0	1	1	2	1	1	1	1	0	0	2	0	2	0	1	1	0	0	2	1	1	0	0	0	1	1	2	1	0	0	2	0
520	0	0	0	1	0	2	1	2	1	0	1	1	2	2	0	0	0	1	2	0	1	0	1	1	0	0	0	2	1	2	2	1	1	0	0	2	0	0	0	2	0	0	0	2	0	0	1	1	0
521	1	0	0	0	0	1	2	0	1	0	0	1	2	1	0	1	0	1	0	0	0	1	0	2	1	0	0	2	1	1	1	1	1	1	0	2	1	0	2	0	0	1	1	2	1	1	0	2	0
522	0	0	0	0	0	1	2	0	2	0	0	0	0	0	0	0	1	1	0	1	1	1	0	2	0	0	0	2	0	1	1	2	2	0	0	2	1	0	1	1	0	0	0	0	0	0	0	2	0
523	1	0	0	0	0	0	2	0	2	0	0	0	1	1	0	0	0	0	0	2	2	1	0	2	0	0	0	2	0	2	1	1	1	0	0	1	1	0	0	2	0	0	1	1	1	0	0	2	0
524	0	0	0	0	0	1	2	2	1	0	0	0	0	0	0	0	0	0	0	2	2	0	0	2	0	1	0	2	0	1	2	1	1	1	1	1	1	0	1	2	1	0	1	2	1	0	0	2	0
525	1	0	0	0	0	0	2	2	1	0	0	1	1	0	0	1	0	1	1	1	1	0	0	2	0	2	0	2	1	1	1	2	2	0	2	0	1	0	1	1	0	0	0	1	0	0	0	1	1
526	0	0	1	1	0	1	2	2	2	0	0	0	1	1	0	0	0	0	0	2	2	0	1	1	0	2	0	1	2	2	0	1	1	0	1	1	2	1	0	2	1	0	1	2	1	0	1	1	0
527	1	0	0	0	0	0	2	2	0	0	0	0	0	0	0	0	0	1	1	1	2	1	1	1	1	0	0	2	0	1	1	1	1	0	0	2	1	1	0	1	0	0	0	2	0	1	0	1	1
528	0	0	0	1	1	2	2	2	2	0	0	0	1	1	0	0	0	0	1	1	2	0	0	2	0	0	0	2	0	1	0	2	2	0	2	0	1	1	0	1	0	0	0	1	0	1	0	2	0
529	1	0	0	0	0	1	2	0	2	0	0	1	1	0	0	1	0	1	0	1	1	0	0	2	0	0	0	1	1	2	1	1	1	1	2	0	1	0	1	1	0	1	1	1	1	1	0	2	0
530	1	0	0	0	0	1	2	1	1	0	0	1	1	1	0	0	0	0	0	1	1	1	2	0	1	0	1	2	1	2	0	1	1	2	1	1	2	0	1	1	0	0	0	1	0	1	0	1	1
531	1	0	0	0	0	0	2	2	2	0	0	0	0	0	0	0	0	2	0	2	2	0	0	2	0	1	0	2	1	1	1	1	1	0	0	2	1	0	0	1	1	0	1	2	2	1	0	2	0
532	1	0	0	0	0	1	2	2	1	0	1	0	1	2	0	0	0	1	1	1	1	0	0	2	0	1	0	1	1	2	0	1	1	1	1	2	0	0	0	2	0	0	1	2	0	0	1	0	0
533	0	0	0	0	0	1	1	1	2	0	0	0	0	0	0	0	0	1	1	0	0	1	1	1	1	0	0	0	1	2	1	2	2	0	0	2	1	1	0	1	0	2	2	2	2	1	0	2	0
534	1	0	1	1	0	1	1	2	1	0	1	0	1	0	0	0	0	0	0	2	2	0	0	2	1	2	0	1	1	2	0	0	0	0	0	2	2	0	1	1	1	0	0	2	0	1	0	2	0
535	0	0	1	1	0	1	2	1	1	0	0	0	1	1	0	0	0	0	0	1	1	0	0	2	0	2	0	2	2	2	2	1	1	1	1	2	2	0	0	1	0	0	0	1	0	1	0	2	0
536	1	0	0	0	0	1	2	1	2	0	0	1	1	0	0	1	0	0	2	0	0	0	1	1	0	0	1	1	1	2	0	1	1	1	1	1	2	0	0	1	0	1	0	1	0	1	0	2	0
537	1	0	0	0	1	1	1	1	1	0	1	0	0	0	0	0	1	2	0	1	1	0	0	2	0	1	0	2	0	2	1	1	1	1	0	2	2	1	1	2	2	0	0	2	2	1	0	1	0
538	0	0	0	1	0	1	2	2	2	0	0	0	2	2	0	0	1	1	1	1	1	0	0	2	0	2	0	2	0	2	1	1	1	0	0	2	2	1	1	0	0	0	0	1	0	0	0	2	0
539	1	0	0	1	0	1	2	0	2	0	0	0	1	1	0	0	0	1	0	2	2	0	0	2	0	2	0	2	0	1	1	1	2	0	0	2	2	0	1	0	0	1	2	2	1	0	0	2	0
540	1	0	0	0	1	1	2	2	1	0	0	1	2	2	0	0	0	0	2	0	1	0	0	2	1	0	1	1	1	2	0	0	1	1	1	1	1	1	0	1	0	0	0	2	2	1	0	1	0
541	0	0	0	1	0	1	2	2	1	0	0	0	0	0	0	0	0	0	1	1	2	0	1	1	0	2	0	2	0	2	0	1	1	0	0	2	1	0	0	1	0	1	1	1	1	1	0	1	1
542	0	0	0	0	0	1	2	2	1	0	0	1	1	1	0	0	0	1	2	0	1	0	0	2	0	1	1	2	1	1	1	1	1	0	0	2	0	0	0	2	0	0	0	2	0	2	0	0	0
543	1	0	0	0	1	1	2	2	1	0	1	0	1	1	0	0	0	0	1	1	2	1	0	2	1	0	0	2	1	1	2	2	2	0	1	1	1	0	1	0	0	0	0	1	1	1	0	2	0
544	0	0	0	0	0	1	0	1	1	1	1	1	1	0	0	0	1	1	0	2	2	1	1	1	1	1	0	2	1	2	2	0	0	0	0	2	1	0	0	1	0	0	0	0	0	0	0	0	2
545	0	0	0	0	0	1	1	1	1	1	1	0	1	1	0	0	0	1	0	2	2	0	0	2	0	0	0	2	0	1	0	1	2	0	1	1	1	0	2	0	0	1	1	1	1	0	0	2	0
546	0	0	0	0	1	2	2	2	1	0	0	0	0	0	0	0	0	2	0	2	2	2	1	1	1	1	0	2	1	2	2	1	1	1	1	1	2	0	1	0	0	0	0	1	0	0	0	1	0
547	0	0	0	1	0	1	2	0	2	0	0	0	1	1	0	0	1	1	1	1	1	0	0	2	0	0	0	2	0	2	1	2	2	0	1	1	2	0	2	1	0	0	1	1	1	1	0	2	0
548	0	0	1	0	0	1	2	2	1	0	0	1	0	0	0	0	0	0	0	2	2	0	0	2	1	0	0	2	1	2	1	1	1	0	0	2	2	0	2	0	0	0	0	1	0	1	0	2	0
549	0	0	1	1	0	1	0	1	1	1	1	1	1	0	0	0	0	2	1	1	2	0	0	2	0	1	0	1	0	0	2	1	1	0	1	1	1	0	0	1	1	1	1	1	0	1	0	1	1
550	0	0	0	0	0	2	2	1	1	0	0	2	1	1	0	0	0	1	2	0	1	0	2	0	0	0	1	2	1	2	0	2	2	0	2	0	1	1	0	1	0	0	0	2	0	1	0	1	1
551	0	0	0	1	0	1	2	0	2	0	0	0	1	1	0	0	1	2	0	1	1	1	0	2	0	1	0	2	0	2	1	1	2	0	0	2	2	2	0	0	0	0	0	1	0	0	0	2	0
552	0	0	0	1	0	1	1	2	1	0	1	2	2	1	0	1	0	0	2	0	1	1	0	2	0	0	0	1	2	1	1	0	0	0	0	2	1	1	0	0	0	0	0	0	0	1	0	2	0
553	1	0	1	1	0	1	2	2	1	0	1	0	1	1	0	0	0	0	1	1	1	1	0	2	0	0	0	2	1	2	0	2	1	0	0	2	2	0	1	1	0	0	0	1	0	0	0	0	0
554	0	0	0	0	1	2	2	2	1	0	0	0	1	1	0	0	0	1	0	2	2	1	0	2	1	1	0	2	0	2	2	2	2	0	1	1	1	0	1	1	0	0	0	2	0	2	0	1	1
555	1	0	1	0	0	0	1	2	1	0	0	0	1	1	0	0	0	1	0	1	1	0	1	1	1	1	0	2	1	1	2	1	1	0	0	2	1	0	0	1	0	0	1	2	0	1	0	1	1
556	0	1	0	0	0	1	2	1	2	0	0	0	1	1	0	0	0	1	0	2	2	1	0	2	0	1	0	2	0	2	1	2	2	0	1	1	1	1	0	1	0	0	0	1	0	0	1	1	0
557	0	0	1	1	0	2	2	0	1	0	0	0	1	1	0	0	0	1	1	0	0	0	0	2	0	1	1	2	1	2	0	2	2	2	1	2	1	0	0	1	0	1	0	1	1	2	0	2	0
558	0	0	0	0	1	1	2	1	2	0	0	1	1	0	0	0	0	1	0	2	2	0	0	2	0	1	0	2	2	0	2	0	1	1	0	2	1	0	1	1	0	1	1	1	1	0	0	2	0
559	1	0	0	0	0	0	1	1	1	1	1	1	1	0	0	1	0	1	0	2	2	1	1	1	1	1	0	0	2	2	0	1	1	0	0	2	2	0	2	0	1	1	1	1	1	1	1	1	0
560	1	0	0	0	0	0	0	2	1	0	0	0	0	0	0	0	0	0	1	1	2	0	0	2	1	0	0	2	1	1	2	2	2	0	2	2	1	0	0	2	0	1	1	2	1	1	0	2	0
561	0	0	0	0	0	2	2	0	2	0	0	2	1	1	0	0	0	1	1	1	1	0	0	2	0	1	0	1	0	1	1	1	0	1	0	2	0	0	1	2	1	0	2	2	1	0	0	1	0
562	1	0	0	0	0	0	2	2	2	0	1	0	2	1	1	0	0	0	2	0	0	0	0	2	1	0	0	1	1	2	0	0	0	0	0	2	1	0	2	0	0	1	0	1	1	1	0	2	0
563	1	0	0	0	1	2	1	1	2	0	0	1	2	2	0	0	0	1	0	1	1	0	0	2	1	1	0	1	1	2	0	2	2	0	1	1	2	0	2	1	1	0	1	2	1	0	0	1	0
564	1	0	0	1	1	2	0	2	0	0	2	1	1	0	0	1	1	1	0	1	1	0	1	1	1	0	0	2	1	1	0	0	1	1	1	1	1	1	0	1	0	1	1	2	1	0	0	2	0
565	0	0	0	0	0	1	2	2	1	0	1	0	0	0	0	0	0	1	0	1	1	0	0	2	0	1	0	2	1	2	1	1	1	0	0	2	0	1	0	1	0	0	1	2	1	0	0	2	0
566	1	1	1	1	0	2	1	2	1	0	1	0	2	1	0	0	0	1	0	2	2	0	0	2	1	1	0	2	1	2	0	0	1	1	1	1	0	0	0	2	0	0	0	0	0	0	0	2	0
567	1	0	0	1	0	2	2	2	2	0	0	0	0	0	0	0	0	1	1	1	1	1	0	2	0	0	1	2	1	2	0	2	2	1	1	1	2	0	2	0	0	0	1	2	0	0	0	1	0
568	0	0	0	0	0	1	1	2	1	0	1	0	1	0	0	0	0	1	0	1	1	0	0	2	0	1	0	2	1	2	1	1	1	0	0	2	1	0	0	1	0	0	0	2	0	1	0	2	0
569	0	0	1	1	0	1	2	0	2	0	0	0	1	1	0	0	0	1	0	2	2	0	0	2	0	2	0	2	0	2	2	2	2	0	0	2	1	0	1	1	0	0	0	2	0	1	0	1	0
570	0	0	0	0	1	2	1	2	1	0	0	1	1	0	0	1	0	1	0	2	2	0	0	2	0	1	1	2	1	2	1	1	1	0	0	2	1	0	1	1	0	0	1	1	1	0	0	2	0
571	0	0	0	0	0	0	1	2	1	0	1	0	0	0	0	0	0	0	1	1	1	0	0	2	0	1	0	1	2	2	1	1	1	0	0	2	2	0	2	0	1	0	1	2	1	0	0	2	0
572	1	0	0	0	2	2	2	1	2	0	1	0	1	1	0	0	0	0	1	1	2	0	0	2	0	1	0	2	1	2	2	1	1	0	0	2	1	0	1	1	0	0	0	1	0	0	0	2	0
573	1	0	1	0	0	1	1	1	2	0	0	0	2	1	0	0	0	1	1	1	2	0	0	2	1	1	0	2	1	1	2	0	1	1	0	2	0	0	0	2	0	0	0	1	0	1	0	1	0
574	1	0	0	0	0	1	1	2	0	0	2	1	1	1	0	0	1	2	0	2	1	1	0	2	0	2	0	2	0	1	1	1	2	0	0	2	2	0	2	0	1	1	1	1	1	1	0	0	0
575	0	0	0	1	0	1	1	1	1	0	1	0	1	1	0	0	0	0	1	1	2	0	0	2	1	1	0	2	1	1	1	1	2	2	2	1	0	0	1	1	0	0	1	2	1	0	0	2	0
576	1	1	0	0	1	1	2	1	1	0	0	0	0	0	0	0	0	1	1	1	2	0	1	1	2	2	0	2	2	2	0	2	2	1	1	1	2	0	1	1	0	1	1	2	1	1	0	1	0
577	1	0	0	0	0	0	2	1	2	0	0	0	0	0	0	0	0	1	0	2	2	0	1	1	2	2	0	2	0	2	1	0	2	1	1	2	1	0	0	1	0	0	0	1	0	1	0	1	0
578	0	0	0	1	0	1	2	1	2	0	0	1	2	2	0	0	0	0	1	1	2	0	0	2	0	0	0	2	1	2	0	0	0	0	0	2	1	1	0	1	0	1	1	1	1	1	0	1	0
579	1	0	0	0	0	1	2	2	1	0	1	0	0	0	0	0	0	1	1	1	2	1	0	2	0	1	0	1	2	2	1	2	2	2	1	2	1	0	1	1	0	0	0	2	1	1	0	1	0
580	0	0	0	0	0	0	2	2	0	0	0	1	1	0	0	1	0	0	1	1	2	0	1	1	1	0	0	2	0	1	2	1	1	0	1	1	0	0	0	2	0	0	0	0	0	0	1	1	0
581	1	0	0	1	0	1	2	1	2	0	1	0	2	2	0	0	0	1	1	1	2	0	0	2	0	1	0	2	2	2	0	0	1	2	1	2	0	0	1	1	0	0	0	1	0	0	0	1	0
582	1	0	0	1	1	2	2	2	1	0	0	0	0	0	0	0	0	0	1	1	2	0	0	2	0	2	0	0	1	1	0	1	2	2	1	1	2	0	2	1	1	1	1	1	0	0	0	2	0
583	0	0	0	0	0	0	2	2	0	0	0	1	2	0	0	1	0	0	1	0	0	0	0	2	0	1	0	1	1	2	0	2	2	0	1	1	1	0	0	0	0	1	1	1	1	1	0	2	0
584	1	0	0	0	0	0	2	2	1	0	0	0	2	2	0	0	0	0	0	2	2	1	1	1	1	1	0	1	2	2	0	1	1	0	2	0	1	1	0	1	0	0	0	1	0	0	0	0	0
585	1	0	0	1	0	2	1	2	0	0	1	1	2	1	0	1	0	1	1	1	2	0	0	2	0	0	0	2	1	0	2	1	1	0	1	2	2	0	2	1	1	1	1	1	1	0	1	1	0
586	0	0	0	0	0	2	2	2	1	0	0	0	1	1	0	0	0	0	1	1	1	1	1	1	1	0	0	1	0	1	0	0	1	1	0	2	2	0	1	1	0	0	1	2	0	0	0	2	0
587	1	0	0	0	0	0	2	2	2	1	1	1	0	0	0	0	0	0	1	1	2	1	0	2	0	1	0	1	0	2	1	0	0	0	0	2	1	0	1	1	0	0	0	2	1	0	0	1	0
588	1	0	0	0	0	1	2	1	2	0	0	0	1	1	0	0	0	0	1	1	2	1	0	2	0	2	0	2	0	2	0	0	1	0	1	2	1	0	1	1	0	0	0	1	0	0	0	1	0
589	1	0	1	1	0	1	2	1	2	0	0	0	0	0	0	0	0	0	0	1	1	0	0	2	0	1	0	2	0	2	0	2	2	0	0	2	1	0	0	1	0	1	1	2	1	2	0	2	0
590	0	0	0	0	0	2	1	2	0	0	1	0	1	1	0	0	0	1	0	2	2	0	0	2	0	1	0	1	1	2	0	1	1	0	0	2	2	0	0	1	0	0	1	1	1	1	0	1	0
591	0	0	0	0	0	1	1	0	2	0	0	0	2	0	1	0	0	1	0	2	1	1	0	2	0	1	0	1	1	2	0	1	1	0	1	2	2	0	2	1	1	0	0	2	0	2	0	0	0
592	0	0	0	0	0	1	2	2	1	0	0	1	1	1	0	0	0	0	0	1	1	0	0	2	0	1	0	1	1	2	0	1	1	1	1	1	2	0	1	2	1	0	1	1	1	1	1	0	0
593	1	0	0	1	0	1	1	2	0	0	1	0	0	0	0	0	0	0	1	1	1	0	1	1	0	1	0	2	0	2	1	1	1	0	1	1	1	0	1	0	0	0	2	2	0	1	0	1	0
594	0	0	0	1	0	2	1	2	0	0	0	1	2	1	0	1	0	1	0	1	1	0	0	2	1	2	0	2	1	2	1	1	1	0	1	1	1	0	0	1	0	1	0	1	0	0	1	0	0
595	1	1	0	0	1	1	2	2	1	0	0	1	1	1	0	0	0	0	0	1	1	1	0	2	0	1	0	1	0	1	2	2	2	0	2	0	2	1	1	2	2	1	0	1	1	0	0	0	1
596	1	0	0	1	1	2	1	1	0	1	2	0	0	0	0	0	0	0	0	2	1	0	0	2	0	1	0	1	0	1	0	1	1	0	0	2	2	0	2	0	1	1	1	2	1	1	0	2	0
597	0	0	0	1	0	2	2	0	2	0	0	1	1	0	0	0	0	1	1	1	2	0	0	2	0	2	0	1	2	2	1	0	1	1	0	2	2	0	1	1	0	1	2	2	1	0	0	2	0
598	0	0	0	0	0	1	2	2	1	0	1	0	1	1	0	0	0	0	0	1	1	1	1	1	1	2	0	1	1	2	1	1	2	2	1	2	1	0	0	0	0	1	1	2	1	0	0	2	0
599	1	0	0	0	2	2	2	0	2	0	0	0	0	0	0	0	0	2	0	2	2	0	0	2	0	1	0	1	1	2	0	0	1	0	1	2	1	0	0	1	0	0	0	0	0	1	0	2	0
600	1	0	0	0	0	0	1	1	1	0	2	1	1	0	0	1	0	1	1	1	1	0	0	2	0	1	0	2	0	1	2	1	1	0	1	1	1	0	0	2	0	2	2	2	1	1	0	0	0
601	0	0	0	2	0	2	1	2	1	0	1	0	0	0	0	0	0	1	1	0	0	1	2	0	1	1	0	2	2	2	1	0	0	0	0	2	1	1	0	1	0	0	1	2	1	0	0	1	1
602	0	0	0	1	0	1	1	2	1	0	0	0	0	0	0	0	0	1	1	1	2	1	0	2	0	0	0	1	1	2	1	1	2	0	1	1	1	1	0	0	0	0	0	2	0	2	0	2	0
603	1	0	0	1	0	2	1	2	0	0	1	0	2	0	1	0	1	2	1	1	1	0	0	2	0	1	0	2	2	2	2	2	2	0	1	1	1	1	0	0	0	0	0	0	1	1	0	2	0
604	0	0	0	0	0	0	2	1	1	0	1	1	2	2	0	0	1	2	0	2	1	1	0	2	0	0	0	2	1	2	2	1	1	1	1	1	0	0	0	1	0	1	1	1	1	0	0	2	0
605	0	1	0	0	0	1	2	1	2	0	0	0	1	1	0	0	0	0	0	1	1	0	1	1	1	1	0	2	0	2	0	2	2	1	1	0	1	1	0	0	0	1	0	0	2	1	0	0	1
606	0	0	0	0	1	1	2	2	1	0	0	1	1	1	0	0	1	2	2	0	2	0	0	2	0	1	0	2	1	2	2	0	0	0	0	2	2	0	1	1	0	1	0	1	1	0	0	1	0
607	1	1	0	0	1	1	2	2	1	0	0	0	0	0	0	0	0	2	2	0	0	1	1	1	0	0	0	2	0	2	0	0	0	0	0	2	1	1	0	1	0	0	1	2	0	0	0	2	0
608	1	0	1	0	0	1	2	2	0	0	1	1	1	0	0	1	0	1	1	1	2	0	0	2	0	1	0	1	1	2	0	0	1	1	0	2	1	0	1	1	0	1	1	1	1	0	0	2	0
609	1	0	0	0	0	0	2	1	2	0	0	0	0	0	0	0	0	0	2	0	0	0	0	2	0	1	0	1	1	0	1	1	1	0	0	1	2	0	2	0	0	0	0	2	1	0	0	2	0
610	1	0	1	1	0	1	2	1	1	0	0	0	2	2	0	0	0	2	0	2	2	1	0	2	0	0	0	2	0	2	0	2	2	1	0	2	1	0	0	2	0	1	0	0	2	1	1	0	0
611	1	0	0	2	0	2	2	1	1	0	1	0	1	1	0	0	0	1	0	2	2	1	0	2	0	0	0	2	0	1	0	2	2	1	0	2	1	1	0	1	0	0	0	1	0	0	0	0	0
612	0	0	0	0	0	0	1	2	1	0	0	0	1	1	0	0	0	1	1	1	2	1	0	2	0	0	0	2	0	2	0	1	1	1	0	2	2	0	0	1	0	0	1	2	1	0	0	2	0
613	0	0	0	1	0	2	1	1	1	1	1	0	0	0	0	0	0	0	0	1	1	0	0	2	0	1	0	2	1	1	2	1	1	2	2	1	2	0	1	1	0	1	1	1	1	1	0	1	0
614	0	0	0	0	0	1	0	2	0	1	2	0	1	1	0	0	0	0	0	1	1	1	0	2	0	0	0	2	0	2	0	2	2	1	0	2	2	0	0	1	0	0	0	1	0	1	0	1	0
615	1	0	0	0	0	1	2	1	2	0	0	0	1	1	0	0	0	0	2	0	1	0	0	2	0	0	0	2	1	2	2	1	1	0	0	2	2	0	2	0	1	1	0	1	1	1	0	2	0
616	1	0	0	0	1	1	2	2	2	0	0	1	2	1	0	1	0	0	0	1	1	1	0	2	0	1	0	2	2	2	1	1	1	1	1	1	0	0	0	2	0	0	1	1	1	0	0	2	0
617	1	0	0	1	0	1	2	0	2	0	0	1	1	0	0	1	1	2	1	1	2	0	0	2	0	1	0	2	1	2	0	0	2	0	0	2	2	0	2	1	1	1	1	2	1	1	0	1	0
618	1	0	0	0	0	0	2	1	2	0	0	0	0	0	0	0	1	0	1	1	2	0	1	1	0	1	0	2	1	1	1	2	2	1	1	0	0	0	0	2	0	0	0	0	0	0	0	2	0
619	1	0	0	0	0	0	0	2	0	1	2	0	1	1	0	0	0	0	1	1	2	2	0	2	0	0	0	2	1	1	1	2	2	0	0	2	1	0	0	2	0	0	1	1	1	1	0	2	0
620	0	0	0	0	0	0	1	1	1	0	2	2	2	2	0	0	0	2	1	1	2	1	0	2	0	1	0	2	1	1	2	2	2	0	0	2	2	0	1	0	0	0	0	1	0	0	1	0	1
621	1	0	0	0	0	1	2	2	2	0	0	0	0	0	0	0	0	1	1	1	1	1	1	1	1	0	0	0	1	2	1	0	0	1	0	2	1	0	1	1	0	0	1	1	1	1	0	1	1
622	1	1	0	0	0	1	1	1	1	1	2	2	2	1	0	1	0	0	1	1	2	1	0	2	0	2	0	2	0	2	2	1	2	2	1	2	2	0	0	1	0	1	1	1	1	2	0	0	0
623	1	0	0	0	1	2	2	2	2	0	1	0	1	1	0	0	0	0	0	2	2	1	0	2	0	0	0	2	0	2	0	1	1	0	0	2	1	0	1	1	0	0	0	2	0	1	1	1	0
624	1	0	1	1	1	2	2	2	1	0	0	0	1	1	0	0	0	0	0	2	2	1	0	2	0	1	0	2	1	2	1	1	0	1	0	2	2	0	1	1	0	0	0	2	0	1	0	0	0
625	1	0	0	1	0	1	2	2	2	0	1	0	1	1	0	0	0	2	1	1	2	0	0	2	0	0	1	2	1	2	0	2	2	1	0	2	1	0	1	1	0	1	1	1	1	2	0	1	0
626	1	0	0	0	1	1	2	2	2	0	0	0	1	0	0	0	0	0	0	1	1	0	0	2	0	1	0	2	0	2	2	2	2	0	2	2	2	0	2	0	0	1	0	1	1	1	1	1	0
627	0	0	0	0	0	1	2	0	2	0	1	0	0	0	0	0	0	1	1	1	1	1	1	1	1	1	0	1	2	2	1	0	0	0	0	2	2	0	2	0	0	1	1	1	1	0	1	0	1
628	0	0	1	1	0	1	1	0	2	0	0	0	1	0	0	0	0	0	0	1	1	0	0	2	0	2	0	2	1	1	1	1	2	1	0	2	2	0	1	1	0	0	0	1	0	1	0	2	0
629	1	0	0	0	0	0	2	1	2	0	0	1	0	0	0	0	0	0	0	2	2	0	0	2	0	1	0	1	0	1	1	0	2	1	0	2	0	0	0	2	0	1	1	2	1	1	0	2	0
630	1	0	0	1	1	2	2	1	2	0	0	0	0	0	0	0	0	0	1	1	1	0	0	2	0	0	1	2	1	1	1	2	2	0	0	2	0	0	0	2	0	0	0	2	0	0	0	0	0
631	0	0	0	0	2	2	2	2	0	0	0	0	2	2	0	0	0	0	0	1	1	0	0	2	0	0	0	2	1	1	1	2	2	1	0	2	1	0	1	1	0	1	0	0	1	0	0	2	0
632	0	1	0	0	0	1	2	1	2	0	0	1	1	1	0	0	0	0	0	2	2	0	0	2	0	1	1	2	1	2	0	1	2	0	0	2	1	0	1	2	1	0	0	2	1	0	0	1	1
633	0	0	0	0	2	2	1	2	1	0	0	0	1	1	0	0	0	1	1	1	1	0	0	2	0	1	0	1	1	2	0	2	2	0	1	1	1	0	2	0	0	1	1	1	1	2	0	0	1
634	1	0	1	0	0	2	1	0	2	0	0	0	0	0	0	1	0	0	0	1	1	0	0	2	1	0	0	1	2	2	0	2	2	1	0	2	1	0	2	0	0	0	0	1	1	0	0	2	0
635	0	0	0	0	0	0	2	2	2	0	0	0	0	0	0	0	0	0	0	1	1	0	0	2	0	1	0	1	1	2	0	1	1	0	1	1	1	0	2	0	1	0	2	2	1	0	1	1	0
636	1	0	0	0	0	2	2	0	2	0	0	0	0	0	0	0	0	1	1	1	1	0	1	1	0	1	0	2	1	2	1	1	2	2	2	1	2	0	0	2	0	0	0	1	0	1	0	2	0
637	1	0	0	0	0	1	1	1	1	0	2	0	0	0	0	0	0	0	0	2	2	1	1	1	1	1	0	2	1	2	2	1	1	0	1	1	2	1	1	0	0	0	0	1	0	0	0	2	0
638	0	0	0	0	0	1	2	1	2	0	0	1	1	0	0	1	0	2	0	2	2	1	2	0	1	0	0	2	1	1	2	0	2	1	0	2	2	1	0	1	0	0	0	0	0	0	0	1	0
639	0	1	0	0	0	1	2	1	2	0	0	0	1	1	0	0	0	1	0	2	2	0	0	2	1	1	0	2	1	2	1	1	1	0	2	1	2	1	0	0	0	1	1	2	1	1	0	2	0
640	1	0	0	2	0	2	1	2	2	0	1	1	1	1	0	0	0	1	0	1	1	0	0	2	0	0	0	1	2	1	1	2	2	0	0	2	1	0	0	2	0	2	2	2	2	0	0	2	0
641	1	0	0	0	0	0	1	0	2	0	0	0	2	1	1	0	0	0	1	1	1	0	0	2	0	1	0	2	0	2	0	2	2	0	1	1	1	0	1	1	0	0	1	1	1	0	0	2	0
642	0	0	0	0	0	0	1	2	1	0	1	0	0	0	0	0	1	1	0	2	2	1	0	2	0	0	1	2	1	2	1	2	2	0	1	1	1	1	0	0	0	0	1	2	0	1	0	2	0
643	0	0	0	0	0	1	2	2	1	0	0	0	2	1	1	0	0	2	1	1	2	0	0	2	0	1	0	2	0	1	1	1	1	0	0	2	0	0	0	2	0	0	0	2	0	2	0	2	0
644	1	0	0	1	0	1	2	1	2	0	0	0	0	0	0	0	0	0	0	2	2	0	0	2	0	1	0	2	0	2	0	1	1	1	1	1	0	0	0	1	0	0	1	2	1	0	0	2	0
645	0	0	0	1	0	2	2	2	0	0	0	1	1	0	0	0	1	1	0	1	1	0	0	2	0	2	0	2	0	2	1	2	2	1	1	0	1	0	2	0	0	0	0	0	0	0	0	0	1
646	1	0	0	1	0	1	2	1	2	0	0	0	0	0	0	0	0	0	2	0	0	0	0	2	0	0	0	2	0	2	0	1	2	1	1	1	2	1	0	2	1	0	0	2	0	0	0	2	0
647	1	0	0	0	0	0	1	2	1	0	1	0	1	1	0	0	0	1	0	2	2	1	1	2	0	0	0	1	1	2	0	1	1	0	1	1	1	1	0	1	0	1	1	2	1	0	1	0	0
648	1	0	1	0	0	1	2	1	2	0	0	2	2	0	0	1	0	0	0	2	2	1	1	1	1	2	0	1	1	2	0	2	2	1	1	1	2	0	1	1	0	0	0	2	0	0	1	1	0
649	0	0	0	1	0	1	2	2	1	0	0	0	1	0	0	0	0	0	1	1	1	1	1	1	1	2	0	2	0	2	2	0	0	0	1	1	2	2	0	0	0	0	0	2	1	1	1	1	1
650	1	1	0	0	1	2	2	2	2	0	0	0	1	1	0	0	0	1	0	2	2	1	2	0	1	0	0	2	1	2	2	2	2	0	1	1	2	0	2	0	0	0	1	2	1	0	1	0	0
651	1	0	0	1	1	2	2	2	1	0	0	0	0	0	0	0	0	0	2	0	0	0	0	2	0	1	0	2	1	2	1	1	1	0	1	1	0	0	0	2	0	0	0	1	0	1	0	1	1
652	0	0	0	0	0	1	1	2	1	0	1	0	0	0	0	0	0	0	1	1	2	0	0	2	1	0	1	1	0	1	1	0	2	1	2	1	1	0	0	0	0	2	2	2	2	1	0	1	1
653	1	0	0	0	0	0	2	2	2	0	1	0	0	0	0	0	0	0	1	1	2	1	0	2	0	1	0	2	1	2	1	2	2	0	2	0	1	0	1	2	1	0	2	2	0	0	0	0	1
654	0	0	0	0	0	2	2	1	2	0	0	0	1	1	0	0	0	0	0	1	1	0	0	2	1	1	0	2	2	2	2	1	2	1	0	2	1	0	1	1	0	1	1	1	1	1	0	0	2
655	0	0	0	0	0	0	2	1	1	0	0	1	2	1	0	1	0	0	0	2	2	0	0	2	1	0	0	2	1	2	2	2	2	1	0	2	2	0	1	1	0	0	0	2	1	1	1	0	1
656	0	1	0	0	1	1	2	0	2	0	0	0	0	0	0	0	0	0	1	1	1	0	0	2	0	1	0	0	2	2	0	1	1	0	2	0	2	0	1	1	0	0	0	2	0	1	0	0	2
657	0	0	0	0	0	0	2	0	2	0	0	1	2	1	0	0	0	1	2	0	1	0	0	2	0	1	0	2	0	1	2	1	1	0	0	2	1	0	1	1	0	0	0	2	0	1	0	1	0
658	1	0	0	0	1	1	2	1	2	0	0	1	1	0	0	1	1	1	0	2	2	1	0	2	0	0	0	2	0	2	1	2	2	0	0	2	2	0	0	1	0	0	1	2	1	0	1	1	0
659	1	0	1	0	0	2	2	2	2	0	0	0	0	0	0	0	0	0	1	1	1	0	0	2	0	1	0	1	1	2	0	1	1	1	1	1	2	0	1	1	0	0	0	1	0	0	0	1	0
660	1	0	0	1	0	2	2	2	1	0	0	0	0	0	0	0	0	1	1	1	1	1	1	2	0	0	0	1	0	1	1	0	0	0	0	2	0	1	0	1	0	1	1	1	1	0	0	0	1
661	1	0	0	1	0	1	2	2	2	0	0	1	1	1	0	0	1	1	0	2	2	1	0	2	0	2	0	2	0	2	1	0	0	0	0	2	2	1	1	0	0	1	2	2	1	0	0	2	0
662	0	0	0	0	0	0	2	2	1	0	0	0	1	1	0	0	0	2	0	2	2	0	0	2	0	1	1	2	2	2	1	1	1	2	0	2	0	0	0	1	0	1	0	1	1	1	0	1	0
663	1	0	0	0	1	1	2	2	2	0	0	0	1	1	0	0	0	0	0	2	2	1	1	1	0	0	0	2	0	2	1	0	2	1	2	1	2	1	0	1	0	0	0	1	0	0	1	1	0
664	1	0	1	0	0	1	2	1	1	0	0	0	1	1	0	0	0	0	1	0	1	0	0	2	0	2	0	2	1	1	2	1	2	2	0	2	1	1	0	0	0	0	0	2	0	1	0	0	0
665	1	1	1	1	0	1	2	1	2	0	1	0	0	0	0	0	0	0	0	2	2	1	0	2	0	1	0	2	0	2	1	2	1	0	0	2	0	0	0	2	0	0	0	2	1	2	1	0	0
666	0	0	0	1	0	2	2	2	1	0	0	0	0	0	0	0	1	1	1	1	1	0	0	2	0	1	0	2	2	2	0	1	2	0	1	1	1	0	1	0	0	1	1	1	1	1	0	2	0
667	0	1	0	0	0	1	2	2	1	0	1	0	0	0	0	1	0	0	1	1	1	0	1	1	0	2	0	1	1	2	0	1	1	0	0	2	1	0	0	1	0	0	1	1	0	1	0	1	0
668	1	0	0	0	0	0	2	1	2	0	0	0	0	0	0	0	0	0	0	2	2	0	0	2	1	0	0	1	0	1	0	1	1	1	2	0	2	1	0	2	1	0	2	2	1	0	0	2	0
669	0	0	0	1	0	1	2	1	2	0	0	0	1	1	0	0	1	1	0	2	2	1	0	2	0	1	0	1	0	1	0	1	1	1	2	0	1	0	1	1	0	1	1	2	1	0	0	2	0
670	1	0	0	1	1	2	2	0	2	0	0	1	1	0	0	1	0	1	0	2	2	1	0	2	1	0	0	2	0	1	0	0	1	1	1	1	0	1	0	1	0	0	1	1	1	0	1	0	0
671	0	0	0	0	1	1	2	1	1	0	1	1	1	1	0	0	0	1	1	1	2	1	1	1	1	1	0	2	0	1	1	1	2	0	1	1	2	1	0	0	0	1	1	2	1	0	0	0	1
672	0	0	0	0	0	2	2	2	2	0	0	0	1	1	0	0	1	0	1	1	2	0	1	1	0	1	0	2	1	0	1	2	2	0	1	1	1	0	0	1	0	0	0	2	1	0	0	1	0
673	1	0	0	1	0	1	1	2	1	0	1	0	1	0	1	0	0	0	0	1	1	1	1	1	1	1	0	2	0	2	0	1	2	0	1	1	0	1	0	1	0	1	0	0	1	0	0	2	0
674	0	0	0	0	1	2	2	2	2	0	1	0	0	0	0	0	0	1	1	1	1	1	0	2	0	0	0	2	1	0	2	1	2	0	1	1	0	0	1	1	0	1	1	2	1	0	0	2	0
675	1	0	0	1	0	1	1	0	2	0	0	0	2	2	0	0	0	0	1	1	2	1	1	1	1	1	0	2	0	2	1	2	2	1	1	0	1	1	0	1	0	0	0	2	0	1	1	0	0
676	0	0	0	0	1	1	2	1	1	0	1	0	1	1	0	0	0	2	1	1	1	0	0	2	0	2	0	2	0	2	1	1	1	1	1	1	1	1	0	1	0	0	1	2	0	0	0	2	0
677	0	0	0	0	1	2	1	2	0	0	0	0	0	0	0	0	0	1	2	0	2	1	1	1	1	2	0	2	0	1	2	2	2	0	0	2	0	0	0	2	0	1	1	2	2	0	1	0	0
678	1	0	0	0	0	0	1	2	1	0	1	0	0	0	0	0	0	0	0	2	2	0	1	1	0	0	0	1	1	1	1	1	1	0	0	2	1	0	1	2	1	1	1	2	2	2	0	1	1
679	1	0	0	0	0	2	2	0	1	0	1	0	1	0	0	0	0	0	0	2	2	0	0	2	1	1	0	2	2	0	2	1	1	0	0	2	2	1	0	1	0	0	0	2	0	0	0	1	1
680	1	0	0	0	1	2	2	1	2	0	0	0	0	0	0	0	0	0	0	2	2	0	0	2	0	2	1	2	0	2	0	0	1	2	1	2	0	0	1	1	0	0	0	2	1	0	0	2	0
681	1	1	0	0	1	1	2	0	2	0	2	0	0	0	0	0	0	0	0	1	0	1	2	0	1	1	0	2	0	2	2	1	1	0	1	1	1	0	1	1	1	0	1	2	0	0	0	2	0
682	1	0	0	0	0	0	1	2	1	0	2	1	1	0	0	0	0	0	0	1	1	0	0	2	0	1	0	2	0	2	1	1	1	0	1	1	1	1	0	1	0	0	0	1	0	1	1	1	0
683	1	0	0	1	1	2	2	1	2	0	0	0	1	1	0	0	0	0	0	2	2	0	0	2	0	1	0	2	0	2	1	2	2	1	1	0	1	0	0	2	0	0	1	2	0	1	0	1	1
684	0	0	0	1	0	1	1	1	1	0	1	1	1	1	0	0	0	1	0	2	2	0	1	1	0	0	0	2	0	2	0	0	0	0	0	2	2	0	1	0	0	1	1	1	1	1	0	2	0
685	0	0	0	0	0	1	2	0	1	0	0	0	0	0	0	0	0	0	0	1	1	0	0	2	0	0	0	1	2	1	1	0	0	0	0	1	1	0	0	0	0	1	0	1	1	1	0	2	0
686	1	1	0	0	0	1	1	1	1	0	1	0	0	0	0	0	0	0	0	1	1	0	1	1	0	1	0	1	2	2	1	1	1	0	1	1	2	1	0	1	0	0	0	2	1	1	0	2	0
687	1	0	0	0	1	1	1	1	0	1	2	0	1	0	1	0	0	1	0	2	2	0	0	2	0	0	0	2	0	1	1	0	0	0	0	2	2	2	0	0	0	2	2	2	2	1	1	1	0
688	0	0	0	1	0	2	2	2	1	0	0	0	1	1	0	0	0	0	0	2	2	0	0	2	0	1	0	1	1	2	0	1	1	0	2	1	1	0	1	2	1	1	1	1	1	1	0	1	1
689	1	0	0	0	0	0	1	1	1	0	0	1	0	0	0	0	0	2	1	1	1	0	1	1	1	1	0	1	2	2	1	0	0	1	1	1	1	1	0	1	0	0	0	2	0	1	1	0	1
690	0	0	0	1	0	2	1	2	1	0	1	0	0	0	0	0	0	0	0	1	1	0	1	1	0	1	0	2	1	2	2	1	2	2	1	1	1	0	1	1	0	1	0	1	0	0	1	0	0
691	1	0	0	0	2	2	1	2	0	0	0	1	1	0	0	0	0	0	0	2	2	0	1	1	1	2	0	2	0	2	1	2	2	0	1	1	1	0	2	0	1	0	0	2	1	2	0	2	0
692	1	0	1	0	0	2	2	2	1	0	0	1	2	2	0	0	0	1	0	1	1	0	0	2	0	1	1	2	0	2	1	1	1	1	0	2	2	1	1	1	0	0	0	2	1	0	0	0	1
693	0	1	1	1	0	1	2	1	2	0	0	0	0	0	0	0	0	0	0	2	2	0	0	2	1	1	0	2	1	0	1	1	2	2	1	2	1	1	0	0	0	0	2	2	1	0	1	0	0
694	1	0	0	0	0	0	1	1	0	1	1	0	2	1	1	0	0	1	0	1	1	1	0	2	1	0	0	2	1	2	0	2	2	0	0	2	0	0	0	2	0	1	1	1	1	1	0	1	1
695	1	0	0	0	0	0	2	1	2	0	0	0	0	0	0	0	0	1	1	0	2	0	1	1	0	2	0	2	0	2	2	1	1	0	1	1	0	0	0	2	0	0	0	0	0	1	2	0	0
696	0	0	0	0	1	1	1	2	0	0	1	1	1	0	0	1	0	2	1	1	2	1	1	1	1	1	0	2	0	2	0	1	0	0	1	1	1	0	1	1	1	0	0	2	0	1	1	2	0
697	0	0	0	1	0	2	2	2	1	0	0	0	0	0	0	0	0	0	0	1	0	1	1	1	1	0	0	1	1	2	1	1	1	1	1	1	1	0	0	0	0	0	1	2	1	0	0	2	0
698	1	0	0	1	1	2	2	1	1	0	0	0	2	2	0	0	0	1	1	1	1	1	0	2	0	0	0	2	0	2	0	1	1	1	0	2	0	0	0	2	0	1	1	1	1	1	0	2	0
699	1	0	0	0	0	0	2	2	2	0	0	0	0	0	0	0	0	1	1	1	2	0	0	2	1	0	0	1	2	2	0	1	1	1	1	1	1	0	0	1	0	2	2	2	1	1	1	0	1
700	1	0	0	0	0	1	2	2	2	0	0	0	2	1	0	0	0	2	0	2	2	0	0	2	0	0	0	2	0	2	1	1	1	0	0	2	1	0	0	2	0	0	1	2	1	0	0	0	1
701	0	0	0	0	0	1	2	1	2	0	0	0	0	0	0	0	0	1	0	2	2	1	1	1	1	0	0	0	2	2	0	1	1	0	1	1	2	0	1	1	0	0	1	2	1	0	0	0	1
702	0	0	0	0	0	1	2	1	1	0	1	1	2	2	0	0	0	1	1	1	1	0	0	2	1	0	0	2	0	2	0	0	0	0	1	1	1	0	0	2	0	1	1	2	1	0	0	0	1
703	0	0	1	0	0	1	1	1	1	0	0	0	2	1	1	0	0	1	0	1	1	0	0	2	0	2	0	2	0	1	2	1	1	2	1	1	1	1	0	0	0	1	1	1	1	1	1	1	0
704	1	1	0	0	0	1	2	2	1	0	0	0	1	1	0	0	0	0	0	2	2	1	0	2	0	0	0	2	0	2	0	1	1	0	1	1	1	0	0	1	0	0	2	2	0	0	0	1	1
705	1	0	1	0	0	1	1	2	1	0	1	1	1	0	0	1	0	1	0	2	2	0	0	2	1	2	0	2	0	2	1	1	1	1	0	2	1	1	0	1	0	0	0	2	0	2	0	2	0
706	0	0	0	0	0	0	2	0	2	0	0	0	1	1	0	0	0	0	0	1	1	0	0	2	0	0	1	1	1	2	0	0	1	0	0	2	0	0	0	2	0	0	0	2	1	1	0	2	0
707	0	0	0	1	0	1	1	2	0	0	1	1	2	1	0	0	0	0	2	0	2	0	0	2	1	0	0	2	0	2	1	0	1	0	0	2	2	2	0	0	0	0	0	2	0	1	0	1	1
708	0	0	0	0	1	1	2	1	2	0	1	0	0	0	0	0	0	1	0	2	1	0	0	2	0	1	0	2	0	2	1	1	2	2	0	2	0	0	0	1	0	0	0	0	0	1	0	0	0
709	0	1	0	0	0	1	2	1	2	0	0	0	1	1	0	0	0	0	0	1	1	0	0	2	0	2	0	2	0	1	1	1	2	0	0	2	0	0	0	2	0	0	0	2	1	1	0	2	0
710	1	0	0	1	0	1	1	2	0	0	1	0	0	0	0	0	0	1	0	2	2	0	0	2	0	2	0	2	0	1	1	0	0	0	0	2	1	0	1	1	0	1	1	2	2	1	0	0	0
711	0	0	0	0	0	0	2	1	1	0	0	0	1	1	0	0	0	0	1	1	2	0	0	2	0	1	0	2	2	0	2	0	1	2	1	2	1	0	1	1	1	0	0	1	0	0	0	2	0
712	1	0	0	0	1	1	1	1	2	0	0	0	0	0	0	0	0	1	2	0	2	0	0	2	0	2	0	2	0	2	1	2	2	0	0	2	1	0	0	1	0	1	1	2	1	0	0	2	0
713	0	0	0	0	0	0	2	0	2	0	0	0	0	0	0	0	0	1	1	1	2	1	0	2	0	1	0	2	0	1	0	1	1	0	0	2	1	0	1	2	1	1	2	2	0	1	0	1	1
714	1	0	1	0	1	2	2	0	2	0	0	0	0	0	0	0	0	0	0	1	1	1	0	2	0	1	0	2	0	2	0	1	1	1	1	2	1	0	0	0	0	1	0	1	1	0	0	2	0
715	1	0	0	0	0	0	1	1	2	0	0	0	1	1	0	0	0	0	1	1	2	1	1	1	1	1	1	2	1	2	0	2	2	0	0	2	2	0	2	0	0	2	2	2	1	1	0	1	1
716	1	0	0	0	0	1	0	2	1	0	0	0	1	1	0	0	0	0	0	2	2	0	0	2	0	1	0	2	0	2	1	0	1	1	1	1	2	1	1	0	0	1	1	2	1	1	0	1	0
717	0	0	0	0	0	1	1	1	2	0	0	1	0	0	0	0	0	1	1	0	0	1	0	2	0	0	0	2	1	2	1	1	2	1	0	2	1	0	0	2	1	0	0	1	0	0	0	2	0
718	1	0	0	1	0	1	2	0	2	0	1	0	2	1	1	0	0	0	0	2	2	1	0	2	0	1	0	0	1	2	1	1	1	0	0	2	1	0	0	1	0	1	1	2	1	1	0	2	0
719	1	0	0	1	0	2	2	1	2	0	0	0	0	0	0	0	0	0	1	1	1	0	0	2	0	2	0	2	1	2	1	1	1	0	0	2	1	0	0	1	0	0	1	1	1	1	0	1	0
720	0	0	0	0	0	1	1	2	1	0	1	0	0	0	0	0	0	0	0	2	2	1	0	2	0	2	0	2	1	2	1	2	2	2	1	2	0	0	0	1	0	1	0	0	2	1	0	0	1
721	0	0	0	0	1	2	2	2	2	0	0	0	0	0	0	1	0	0	1	0	0	1	0	2	0	0	0	2	0	2	1	2	2	1	1	1	1	0	1	1	0	0	1	2	1	0	0	0	0
722	0	0	0	1	0	1	2	1	2	0	1	0	1	1	0	0	0	1	1	1	1	0	0	2	0	0	0	2	0	2	1	1	1	1	0	2	1	0	1	1	0	1	1	1	1	1	0	2	0
723	0	0	0	0	2	2	1	1	2	1	0	0	1	1	0	0	1	1	1	1	1	0	0	2	0	1	0	1	2	2	1	1	1	0	1	1	0	0	1	0	0	0	0	1	0	0	0	0	1
724	0	0	0	0	0	1	2	1	1	0	0	0	1	1	0	0	1	1	0	1	1	0	0	2	0	1	0	2	1	1	0	1	1	0	1	2	1	0	0	2	0	0	0	2	0	1	0	2	0
725	0	0	0	2	0	2	2	1	2	0	0	1	2	0	0	1	0	2	1	1	1	1	0	2	0	1	0	0	2	2	0	1	1	1	1	1	1	1	0	1	0	0	1	2	2	0	1	1	0
726	0	1	0	0	0	1	2	1	2	0	0	1	1	1	0	0	1	1	1	1	1	0	1	1	1	1	0	2	0	2	0	1	2	2	1	2	1	0	1	1	0	1	1	1	1	1	1	0	1
727	1	0	0	0	0	1	2	1	2	0	0	0	0	0	0	0	1	1	1	1	1	1	0	2	0	1	0	1	1	2	1	1	1	0	1	1	1	0	1	2	1	0	0	1	0	1	0	0	0
728	0	0	0	0	1	1	2	2	1	0	0	0	0	0	0	0	0	0	0	1	1	0	0	2	1	2	0	2	2	0	2	0	1	1	0	2	1	0	0	1	0	0	2	2	1	0	0	2	0
729	0	0	0	1	0	1	1	1	1	0	1	0	0	0	0	0	0	0	1	1	2	0	1	1	0	0	0	2	1	2	1	1	1	2	1	1	1	1	0	1	0	0	2	2	0	0	0	2	0
730	1	0	0	1	0	2	2	2	1	0	0	0	1	1	0	0	0	0	1	0	1	0	1	1	1	2	0	2	0	1	0	0	0	0	0	2	1	0	1	1	0	1	1	2	0	1	0	1	0
731	1	0	0	1	0	1	2	1	2	0	0	2	2	2	0	0	0	1	0	1	1	0	0	2	1	2	0	2	0	1	0	1	2	2	0	2	0	0	1	2	1	0	0	2	1	1	0	1	1
732	0	0	0	1	1	2	2	0	2	0	0	1	1	0	0	1	0	1	0	2	2	1	0	2	0	1	0	2	1	2	2	1	1	1	1	1	2	1	1	1	0	0	0	1	0	0	1	0	1
733	0	0	0	1	0	2	2	2	1	0	1	1	1	0	0	1	0	2	2	0	0	1	2	0	1	1	0	2	1	2	0	2	2	2	1	2	1	0	0	2	0	1	1	2	2	2	0	0	2
734	0	0	0	0	1	1	1	2	1	0	1	1	1	0	0	1	0	0	1	1	1	0	0	2	0	2	0	1	1	2	0	1	1	0	0	2	1	0	1	1	0	0	0	0	0	0	0	2	0
735	0	0	0	0	0	0	2	2	0	0	0	0	1	0	0	0	0	0	0	0	0	0	0	2	0	2	0	1	0	1	0	2	2	2	1	2	1	0	0	1	0	1	1	2	1	0	0	2	0
736	0	0	0	0	0	2	2	2	2	0	0	0	0	0	0	0	0	0	1	1	2	0	0	2	1	0	1	2	1	2	1	1	1	0	1	1	1	0	1	2	1	0	1	2	1	0	0	1	1
737	1	0	0	1	0	2	2	2	2	0	0	0	0	0	0	0	0	0	1	1	2	0	0	2	0	2	0	2	1	1	2	1	1	2	1	1	1	0	1	1	0	0	0	1	0	1	1	0	0
738	1	0	0	1	0	2	1	2	1	0	1	1	0	0	0	0	0	1	1	1	2	0	0	2	0	1	0	2	0	1	2	1	2	1	1	1	2	2	0	0	0	0	1	2	0	0	1	1	1
739	1	1	1	1	0	1	2	1	1	0	0	0	1	1	0	0	0	1	0	2	2	0	0	2	0	1	0	2	1	2	1	2	2	0	2	0	1	0	1	0	0	0	0	1	0	1	0	2	0
740	1	0	0	1	0	2	2	1	2	0	0	0	1	1	0	0	0	1	0	2	2	2	0	2	0	0	0	1	0	1	1	2	2	0	2	0	2	1	1	1	0	0	0	1	0	1	0	2	0
741	1	1	1	1	0	1	2	0	2	0	1	0	0	0	0	0	0	1	0	2	2	0	0	2	0	1	0	1	2	2	1	1	1	1	0	1	2	1	0	1	0	1	1	1	1	0	1	1	0
742	1	0	0	1	1	2	2	2	2	0	0	0	0	0	0	0	0	1	0	2	2	0	0	2	0	1	1	2	1	2	0	0	0	0	0	2	2	0	1	1	1	0	0	2	1	0	0	2	0
743	0	0	0	1	0	2	1	2	1	0	1	0	1	2	0	0	0	2	0	2	2	0	0	2	0	1	0	1	0	1	0	1	1	0	0	2	1	0	1	1	0	0	0	1	0	0	0	1	0
744	1	1	0	0	0	0	1	2	0	0	0	1	2	0	0	1	0	1	0	2	2	0	0	2	0	1	0	1	1	2	0	1	1	0	1	1	1	0	0	2	0	0	0	1	1	0	0	2	0
745	1	0	0	0	0	1	1	1	2	0	0	0	1	1	0	0	0	1	1	1	1	0	0	2	0	0	0	1	0	1	1	1	1	1	1	1	2	0	1	0	0	0	1	2	1	0	0	1	0
746	0	1	0	0	1	1	0	2	0	0	1	0	0	0	0	0	0	0	0	1	1	0	1	1	1	1	0	2	0	2	2	1	1	0	1	1	2	0	1	0	0	0	0	2	0	1	0	0	2
747	0	0	0	0	1	2	2	0	2	0	0	1	2	2	0	0	0	1	1	1	1	0	0	2	0	2	0	1	2	2	1	1	1	1	1	1	2	0	1	0	0	1	1	2	0	0	0	1	0
748	1	0	0	0	1	1	0	2	0	0	2	0	0	0	0	0	0	0	0	2	2	1	1	1	1	1	0	1	2	2	1	1	1	0	0	2	2	0	0	1	0	0	0	1	0	1	1	0	0
749	1	0	2	0	0	0	2	2	1	0	1	0	1	1	0	0	0	0	1	1	2	1	1	1	1	0	1	2	2	2	1	1	1	0	1	1	1	0	0	2	0	0	0	2	2	1	0	2	0
750	0	0	0	0	1	2	2	1	1	0	0	0	0	0	0	0	0	0	1	1	2	0	0	2	0	1	1	2	1	2	1	0	0	0	0	2	0	0	0	1	0	0	0	1	0	1	0	0	0
751	0	0	1	0	0	1	2	1	2	0	1	1	1	0	0	1	0	1	2	0	1	0	0	2	1	1	0	2	1	1	1	1	1	0	1	1	1	0	1	1	0	0	0	1	0	0	0	2	0
752	0	0	0	1	0	1	1	2	1	0	1	0	1	0	0	0	0	1	0	2	1	0	0	2	0	1	0	1	1	2	1	2	2	0	2	0	1	0	2	0	0	1	1	2	1	0	0	2	0
753	0	0	0	0	2	2	2	2	2	0	0	1	2	1	0	1	0	0	0	1	1	0	0	2	0	1	0	2	1	2	1	2	2	0	2	0	1	0	0	2	0	0	0	2	0	0	2	0	0
754	1	0	0	0	0	1	2	0	2	0	0	0	1	1	0	0	0	1	1	1	1	1	0	2	0	1	0	2	1	2	2	2	2	0	1	1	1	0	1	2	1	1	1	2	2	0	0	2	0
755	1	1	0	0	0	1	2	2	2	0	0	1	2	1	0	1	0	0	0	1	1	0	0	2	0	1	0	1	1	2	0	2	2	1	0	2	2	0	1	0	0	2	2	2	2	1	0	2	0
756	0	0	0	1	0	1	1	1	1	0	2	1	1	0	0	0	0	0	0	2	2	0	0	2	0	1	1	2	1	2	0	0	0	0	1	1	2	1	1	2	2	0	0	1	0	1	0	2	0
757	0	0	0	1	0	1	1	1	1	0	1	0	1	1	0	0	0	0	0	2	2	1	0	2	0	0	0	2	0	1	2	0	1	1	1	1	1	0	0	2	0	1	1	2	2	2	0	2	0
758	1	0	1	1	0	1	1	2	1	0	0	0	1	1	0	0	0	0	0	2	2	1	0	2	0	0	0	2	1	2	2	2	2	1	0	2	0	0	0	1	0	0	0	1	0	0	0	2	0
759	1	0	1	1	0	1	1	2	1	0	1	0	0	0	0	0	0	1	1	1	2	0	0	2	0	2	0	1	2	2	0	1	0	0	0	2	1	1	0	1	0	0	0	2	0	2	1	1	0
760	1	0	0	1	0	1	2	0	2	0	0	0	1	0	0	0	0	0	0	1	1	0	0	2	0	2	0	2	0	2	1	1	2	2	1	2	1	0	0	2	0	0	1	2	1	0	0	1	0
761	0	0	0	1	0	1	1	0	2	0	0	0	1	1	0	0	0	0	0	1	1	0	1	1	0	2	0	1	1	2	1	0	0	0	0	2	2	1	1	1	0	0	0	0	0	1	0	1	0
762	1	0	0	1	0	1	2	2	2	0	0	1	1	0	0	0	0	0	0	2	2	0	1	1	1	0	0	2	1	2	1	0	2	0	0	2	2	0	2	0	1	0	1	1	1	1	0	2	0
763	0	0	0	0	1	2	1	1	1	0	0	1	2	1	0	0	0	1	0	2	2	0	1	1	0	0	0	1	0	1	2	1	2	0	0	2	2	1	0	1	0	1	1	2	1	1	0	1	0
764	0	1	0	0	1	1	2	1	2	0	0	0	2	1	1	0	1	2	0	1	1	0	0	2	1	0	0	1	1	2	0	2	2	0	1	1	1	0	1	2	1	0	0	1	1	0	0	2	0
765	1	0	0	0	0	2	2	1	2	0	1	0	1	1	0	0	0	0	0	2	2	0	1	1	0	1	0	2	0	1	1	0	0	1	1	1	1	0	0	1	0	1	0	0	1	0	0	1	0
766	0	0	0	0	1	1	2	1	2	0	0	0	1	1	0	0	0	1	2	0	2	1	0	2	0	1	1	1	0	1	1	0	2	1	1	2	1	1	0	1	0	0	1	1	0	1	0	0	2
767	0	0	1	1	1	2	0	2	0	0	1	0	2	2	0	0	1	1	2	0	1	0	0	2	1	1	0	2	0	2	0	1	1	1	0	2	0	0	0	1	0	0	0	2	1	1	1	0	0
768	0	0	0	0	0	0	1	1	2	0	0	1	2	2	0	0	0	0	1	1	2	0	0	2	1	1	0	1	2	1	1	1	1	0	1	1	1	1	0	1	0	0	0	2	0	1	0	1	1
769	0	0	0	0	0	1	2	2	2	0	0	0	1	1	0	0	0	2	1	1	2	0	0	2	0	1	0	1	1	2	0	1	1	0	1	1	0	1	0	1	0	1	1	2	0	0	0	1	0
770	1	0	0	1	0	1	0	2	0	0	2	0	0	0	0	0	0	1	1	1	2	1	0	2	0	0	0	2	0	2	1	1	1	1	1	1	1	0	0	1	0	0	0	1	1	1	0	1	0
771	0	0	0	1	0	1	1	1	0	1	1	0	1	0	1	0	0	1	0	2	2	0	0	2	0	1	0	2	0	2	1	0	1	2	1	2	2	1	1	1	1	1	1	2	1	2	1	0	1
772	0	0	1	0	1	2	1	1	1	0	1	0	0	0	0	0	0	1	0	2	2	0	1	1	1	2	0	2	0	1	0	1	1	0	1	1	1	0	0	1	0	1	1	2	1	0	0	0	1
773	0	0	0	0	1	1	2	2	2	0	0	0	0	0	0	0	0	1	0	2	2	1	1	1	0	0	0	2	1	2	0	0	0	0	0	2	1	0	0	2	0	0	0	2	0	1	0	1	1
774	0	0	0	0	0	1	1	2	1	0	1	1	2	1	0	0	0	0	0	2	2	0	0	2	0	1	1	2	1	2	0	1	1	0	0	2	0	0	1	1	0	0	0	2	0	2	1	0	0
775	1	0	0	0	0	1	2	1	2	0	0	0	1	1	0	0	0	0	0	1	1	0	0	2	0	1	0	2	1	2	2	1	1	1	2	0	0	0	0	2	0	0	0	1	0	0	0	0	2
776	1	0	0	0	0	2	2	1	2	0	0	0	0	0	0	0	0	2	1	1	2	1	0	2	0	0	0	1	1	2	1	0	0	0	0	2	1	0	1	0	0	1	1	2	1	1	0	2	0
777	1	0	0	0	0	0	2	0	2	0	0	0	1	1	0	0	0	1	0	2	2	0	1	1	0	1	0	2	1	2	1	1	1	1	1	1	1	0	0	0	0	0	0	1	0	1	0	1	0
778	1	0	0	0	0	0	2	1	1	0	1	1	2	2	0	0	0	0	1	1	1	0	0	2	0	0	0	2	0	2	0	1	1	1	0	2	2	0	1	1	1	2	2	2	2	1	0	0	1
779	1	0	0	0	2	2	2	2	0	0	0	0	1	1	0	0	0	0	2	0	1	1	0	2	0	2	1	2	1	2	0	1	1	1	1	2	0	0	0	1	0	0	1	2	2	1	0	0	1
780	1	0	0	1	0	2	2	1	2	0	0	1	1	0	0	1	0	1	2	0	1	0	0	2	0	1	0	1	1	2	0	0	1	2	1	1	1	0	0	2	0	1	1	1	1	1	1	1	0
781	1	0	0	0	0	0	2	2	2	0	1	1	1	0	0	1	0	0	1	0	2	1	0	2	0	2	0	2	1	2	2	1	2	0	1	1	1	0	1	1	1	0	0	1	1	0	0	1	1
782	1	0	0	0	0	0	2	2	0	0	0	0	1	1	0	0	0	0	0	2	2	0	0	2	0	1	0	2	1	2	0	2	2	0	1	1	2	0	1	1	0	0	0	0	0	1	0	1	0
783	1	0	0	0	0	2	2	1	1	0	0	0	2	2	0	0	0	1	1	1	1	0	0	2	0	1	0	1	2	2	1	1	1	1	0	2	0	0	0	1	0	1	1	2	2	0	1	1	0
784	0	0	0	1	0	2	2	1	2	0	0	0	0	0	0	0	0	1	0	2	2	0	1	1	0	0	0	1	0	1	1	0	1	1	0	2	2	0	2	0	1	1	0	0	1	0	0	2	0
785	0	0	0	1	0	2	1	2	0	0	0	1	2	1	1	0	0	1	1	0	2	0	0	2	0	1	0	1	1	2	1	1	1	0	0	2	2	0	0	1	0	0	1	2	1	0	0	2	0
786	0	0	0	0	0	0	2	2	1	0	0	1	0	0	0	0	0	2	2	0	0	1	0	2	0	0	1	1	1	2	0	2	2	0	0	2	1	0	1	1	0	1	1	1	1	0	0	1	0
787	1	1	0	0	0	1	2	1	2	0	0	0	0	0	0	0	0	1	0	2	2	0	0	2	0	1	0	1	1	2	1	1	1	0	0	2	1	0	1	1	0	1	0	0	1	0	1	0	0
788	1	0	1	1	1	2	2	1	2	0	0	1	1	0	0	1	1	2	1	1	1	0	0	2	1	0	0	1	1	2	1	0	0	0	1	1	1	0	1	1	0	2	1	2	1	0	0	2	0
789	0	0	0	1	0	2	1	2	1	0	0	1	1	0	0	0	0	0	1	1	1	0	0	2	0	2	0	2	0	2	0	2	2	0	1	1	2	1	0	1	0	0	0	0	0	0	1	1	0
790	0	0	0	0	0	0	2	2	2	0	0	0	0	0	0	0	0	0	1	1	1	0	1	1	2	2	0	2	1	2	1	1	0	0	1	1	2	0	1	1	0	0	0	1	0	0	0	1	0
791	1	0	0	1	0	1	2	2	1	0	1	0	0	0	0	0	0	1	0	0	0	0	0	2	0	2	0	1	1	2	0	1	2	0	1	1	2	0	2	0	0	1	1	1	1	1	0	2	0
792	1	0	0	0	1	1	2	2	2	0	0	1	2	1	0	1	0	0	0	1	1	1	0	2	0	1	0	2	1	1	1	0	2	1	0	2	0	0	0	2	0	0	0	1	0	0	1	1	0
793	0	0	0	1	1	2	2	0	2	0	0	1	1	0	0	1	0	0	1	0	0	0	1	1	1	2	0	1	1	2	0	1	1	0	1	1	1	0	0	2	0	0	0	1	0	1	0	2	0
794	0	0	0	0	1	1	1	0	2	0	0	0	0	0	0	0	0	1	1	0	0	0	1	1	1	0	0	1	0	0	2	1	1	0	1	1	1	0	1	2	1	0	0	2	0	1	0	2	0
795	0	0	0	0	0	0	1	2	1	0	1	1	0	0	0	0	1	0	1	1	2	0	0	2	0	0	0	2	0	2	1	1	1	0	0	2	2	1	1	1	0	0	0	0	0	1	0	1	0
796	0	0	0	1	0	2	2	0	2	0	1	1	1	1	0	0	0	0	2	0	0	0	1	1	0	1	0	2	0	2	1	1	2	2	1	1	1	0	1	1	0	0	0	1	0	0	0	0	0
797	0	0	0	0	0	0	2	2	1	0	1	0	1	1	0	0	0	2	1	1	1	0	1	1	0	2	1	2	1	2	0	1	1	0	1	2	1	1	0	1	0	0	0	2	0	2	0	0	1
798	1	0	0	0	0	2	2	0	2	0	0	1	1	0	0	1	0	0	0	2	2	0	1	1	1	2	0	2	0	2	1	1	1	0	1	1	1	0	0	0	0	0	0	2	0	2	1	1	0
799	1	0	0	1	1	2	1	1	1	0	1	1	1	0	0	1	0	0	1	1	2	1	0	2	0	0	0	2	0	1	2	2	2	0	0	2	1	0	0	2	0	0	1	2	0	1	0	1	1
800	1	0	0	0	0	2	2	0	2	0	0	0	0	0	0	0	0	1	2	0	0	0	1	1	1	1	0	2	1	2	0	2	2	0	1	1	1	0	1	1	0	0	0	1	0	0	0	0	2
801	1	0	0	0	0	2	2	2	2	0	1	0	0	0	0	0	0	0	0	2	2	0	0	2	1	1	0	2	0	2	1	1	1	0	1	1	1	0	0	0	0	0	0	0	0	0	0	0	1
802	1	0	1	1	0	1	2	2	1	0	0	0	1	1	0	0	0	1	0	1	1	0	0	2	0	1	0	1	1	2	0	1	1	0	0	2	1	0	0	2	0	0	2	2	0	1	0	2	0
803	1	0	0	0	0	0	2	1	1	0	0	1	0	0	0	0	0	0	0	2	2	0	0	2	1	1	0	2	1	2	1	1	1	0	1	1	1	0	2	0	0	0	1	1	1	1	0	0	1
804	0	1	0	0	1	2	2	1	1	0	0	0	0	0	0	0	0	2	0	2	2	0	0	2	0	1	0	1	2	1	1	0	1	1	1	1	1	0	1	1	0	0	1	1	1	1	0	1	1
805	1	0	0	1	0	1	1	1	1	1	1	0	0	0	0	0	0	1	2	0	1	0	2	0	0	1	0	2	0	1	1	1	1	1	0	2	1	1	0	1	0	1	0	1	1	1	0	1	1
806	0	0	0	0	0	2	1	2	1	0	1	0	1	1	0	0	0	0	0	2	2	0	1	1	0	1	0	0	1	1	1	1	2	0	0	2	0	0	1	2	1	0	0	2	0	0	0	1	1
807	0	0	0	0	0	2	1	2	0	0	0	0	1	2	0	0	0	0	1	0	0	1	0	2	0	1	0	2	1	1	2	1	1	2	0	2	2	0	1	1	0	1	1	1	2	0	0	2	0
808	0	0	0	0	0	1	2	1	2	0	1	1	1	0	0	1	0	0	1	1	1	0	0	2	0	1	0	2	1	2	1	1	1	0	1	1	0	0	0	2	0	0	0	0	0	0	0	1	1
809	1	0	0	0	0	1	2	2	2	1	1	0	0	0	0	0	0	0	0	1	1	0	0	2	0	0	0	1	2	2	0	1	1	0	1	1	1	0	1	1	0	0	0	2	0	0	1	0	0
810	1	0	0	1	0	1	1	1	1	0	1	1	1	1	0	0	0	1	2	0	1	0	0	2	0	1	0	2	1	2	1	2	2	0	0	2	0	0	1	1	0	1	2	2	0	1	0	1	0
811	1	0	0	1	0	1	1	1	1	0	1	0	2	2	0	0	0	0	1	1	2	0	0	2	0	2	0	2	0	2	1	2	2	0	0	2	2	0	2	1	1	0	0	2	0	1	0	2	0
812	1	0	0	0	0	1	1	2	1	0	1	0	1	1	0	0	0	1	0	2	2	0	0	2	0	1	1	2	0	2	0	1	2	1	1	1	0	0	0	1	0	0	0	1	0	1	1	1	1
813	0	1	0	0	0	1	2	1	2	0	0	1	2	0	0	1	0	0	1	1	2	0	0	2	0	0	0	2	0	2	2	2	2	0	1	1	1	0	0	1	0	1	1	2	1	0	0	2	0
814	0	0	0	0	0	0	0	2	0	1	2	0	0	0	0	0	0	1	0	2	2	1	0	2	0	2	0	1	0	1	1	2	2	1	0	2	1	0	1	1	0	1	0	1	1	1	0	2	0
815	0	0	0	0	1	1	2	2	1	0	0	0	2	2	0	0	0	1	1	1	1	0	2	0	0	1	0	1	1	2	1	2	2	0	1	1	1	0	1	1	0	0	1	2	1	0	0	1	0
816	1	0	0	1	0	1	0	2	0	0	2	0	0	0	0	0	0	1	0	2	2	0	0	2	0	0	0	1	1	2	1	0	1	1	1	1	1	0	0	2	0	1	1	1	1	1	0	2	0
817	0	0	1	1	0	1	1	1	1	0	1	1	1	0	1	0	1	2	1	1	1	0	0	2	0	1	0	1	2	2	1	1	1	0	1	1	2	0	2	0	0	0	0	1	0	1	0	2	0
818	1	0	1	1	0	1	1	2	0	0	1	1	2	1	0	0	0	0	1	1	1	0	0	2	0	1	0	1	2	2	1	1	1	1	2	0	2	2	0	0	0	0	0	2	0	1	0	1	0
819	0	0	0	0	1	1	1	1	1	0	1	0	1	1	0	0	0	0	1	1	1	0	0	2	0	1	0	2	0	1	0	1	1	0	2	1	1	0	1	2	1	0	0	1	0	1	0	1	1
820	0	0	0	1	0	2	2	1	1	0	0	0	0	0	0	0	0	0	1	1	1	0	0	2	0	1	0	2	1	2	0	2	2	0	2	0	2	1	1	1	0	2	2	2	2	1	0	2	0
821	1	0	0	1	0	1	1	2	0	0	0	0	0	0	0	0	1	2	0	2	1	1	0	2	0	0	0	2	1	2	2	2	2	1	1	0	2	0	2	0	1	0	1	2	0	0	0	2	0
822	0	0	0	0	0	2	1	1	0	1	1	0	1	1	0	0	0	0	0	2	2	2	1	1	1	1	1	2	1	2	0	0	0	0	1	1	1	0	1	2	1	1	1	2	1	1	0	2	0
823	1	0	0	0	1	1	2	2	1	0	0	1	2	1	0	0	0	1	0	1	2	0	0	2	0	1	0	2	0	2	1	2	2	0	1	1	2	0	1	1	0	0	0	1	0	1	0	2	0
824	1	1	0	0	0	1	2	1	0	0	0	0	1	1	0	0	0	1	0	2	2	0	0	2	0	0	0	1	1	2	1	1	1	1	1	2	1	0	0	2	0	0	1	2	1	1	0	0	0
825	1	0	0	1	0	2	1	2	1	0	0	0	1	1	0	0	0	0	0	1	1	1	0	2	0	1	0	2	0	1	2	1	1	0	0	2	1	0	1	1	0	0	0	2	0	0	0	2	0
826	0	0	2	0	0	0	2	1	2	0	0	1	2	1	0	1	0	1	1	0	0	0	1	1	0	0	0	0	1	2	1	1	1	0	1	1	2	0	0	1	0	0	1	1	1	1	0	1	0
827	1	0	0	1	0	2	2	1	1	0	0	1	2	1	0	0	0	1	1	1	2	1	0	2	0	1	0	2	0	2	1	1	1	0	1	1	1	1	0	0	0	0	1	2	1	0	1	1	0
828	0	0	0	0	0	0	2	2	1	0	0	0	1	1	0	0	0	1	1	1	1	0	0	2	0	1	0	2	2	2	2	1	1	0	1	1	0	0	0	2	0	0	0	2	0	0	0	2	0
829	1	0	0	0	0	0	2	2	2	0	0	1	2	2	0	0	0	1	0	2	2	1	0	2	0	1	0	1	1	2	0	2	2	1	0	2	1	0	0	2	0	0	0	1	0	0	0	1	1
830	1	1	0	0	1	1	1	1	1	1	2	0	1	1	0	0	0	0	0	2	2	1	0	2	0	0	0	2	1	1	2	2	2	0	2	0	2	0	0	2	0	1	1	1	1	1	1	0	1
831	1	0	0	0	0	1	1	1	1	0	2	0	1	1	0	0	0	0	1	1	2	0	0	2	0	1	0	2	0	2	0	2	2	0	1	1	1	0	2	0	0	1	1	2	1	0	0	1	1
832	1	0	0	0	0	0	2	2	2	0	0	0	0	0	0	0	0	0	0	2	2	0	0	2	0	1	0	1	0	1	0	0	0	1	0	2	2	0	1	1	0	1	1	1	1	1	0	2	0
833	0	0	0	1	0	2	2	1	2	0	0	0	1	1	0	0	0	2	1	1	2	1	0	2	0	2	0	1	1	2	0	2	2	0	2	0	2	0	1	1	0	0	1	2	0	0	0	2	0
834	1	0	0	1	0	1	2	1	2	0	0	0	0	0	0	0	0	2	1	1	2	0	0	2	0	2	0	2	0	2	1	1	2	0	1	1	1	0	0	1	0	0	1	2	1	0	0	1	1
835	1	0	0	0	0	1	2	2	1	0	0	0	1	1	0	0	0	0	1	1	2	0	0	2	1	1	0	2	0	1	0	1	2	0	1	1	1	0	1	1	0	0	0	0	0	0	0	1	0
836	0	0	0	0	0	2	1	1	2	0	1	0	0	0	0	0	0	0	0	1	1	0	0	2	0	0	0	2	0	2	2	1	2	0	2	0	1	0	0	2	0	0	1	1	1	1	1	0	0
837	0	0	0	0	1	1	1	2	1	0	1	0	0	0	0	0	0	0	0	2	2	0	1	1	0	0	0	2	1	2	2	0	0	0	0	2	1	0	1	1	0	0	0	2	1	2	1	1	0
838	0	0	0	2	1	2	2	2	2	0	0	1	1	0	0	1	0	0	1	1	2	1	1	1	1	2	0	2	0	2	0	1	1	0	0	2	1	0	2	0	0	0	1	1	1	0	1	0	0
839	1	0	0	0	0	0	2	2	2	0	0	0	1	1	0	0	0	0	0	2	2	0	0	2	1	2	0	2	0	1	0	2	2	1	1	1	2	1	1	1	0	0	0	0	1	1	0	2	0
840	0	0	0	1	0	1	2	1	2	0	0	0	0	0	0	0	0	1	2	0	0	0	0	2	0	1	0	2	1	0	2	1	1	0	1	1	2	0	1	1	0	0	0	1	0	1	0	2	0
841	1	0	0	0	0	0	1	2	1	0	2	0	0	0	0	0	0	0	0	1	1	1	1	1	1	1	0	2	0	1	0	2	2	0	2	0	2	0	1	0	0	0	0	2	0	1	0	2	0
842	0	0	0	1	0	1	2	2	1	0	0	1	1	0	0	1	0	2	0	2	2	1	0	2	0	1	0	2	1	1	2	2	2	0	0	2	1	0	0	2	0	0	0	1	0	1	0	1	1
843	1	0	0	0	0	1	2	1	2	0	0	1	2	2	0	0	0	0	1	1	2	1	1	1	1	2	1	1	1	2	0	1	1	0	1	1	2	0	1	0	0	0	0	1	0	1	0	1	1
844	0	0	0	0	0	1	1	2	0	0	0	0	0	0	0	0	0	0	0	2	2	0	0	2	0	1	0	2	2	1	2	1	1	1	1	1	1	0	2	0	0	0	1	2	1	0	0	1	0
845	1	0	0	1	0	1	2	1	1	0	0	0	1	1	0	0	0	2	0	2	2	0	0	2	0	1	0	2	2	2	2	2	2	0	0	2	1	0	0	1	0	0	1	1	1	1	0	1	1
846	1	0	0	0	0	0	2	2	1	0	1	0	0	0	0	0	0	0	1	1	1	1	0	2	0	1	0	1	2	1	1	2	2	0	0	2	0	1	0	1	0	0	0	0	2	2	0	1	0
847	1	1	0	0	0	1	1	2	1	0	1	1	2	1	0	0	0	1	1	1	2	1	0	2	1	0	0	1	2	1	1	0	0	0	0	2	2	0	2	0	1	0	0	2	0	1	0	1	1
848	1	0	0	0	1	1	2	2	1	0	1	0	2	2	0	0	0	1	1	1	2	0	0	2	1	1	0	2	0	2	2	1	1	1	0	2	1	0	1	1	0	1	1	1	1	2	0	2	0
849	0	0	0	0	0	1	1	2	1	0	2	2	1	1	0	0	0	2	0	1	1	1	0	2	0	1	0	2	1	2	0	1	1	1	0	2	0	0	0	2	0	2	2	2	2	1	0	2	0
850	1	0	0	0	0	0	2	1	1	1	0	1	1	1	0	0	0	0	2	0	1	0	0	2	0	1	0	2	2	2	2	1	1	0	1	1	2	1	1	0	0	0	0	1	0	0	0	1	1
851	0	0	0	0	0	1	2	2	1	0	0	0	1	1	0	0	0	0	1	1	1	0	0	2	0	2	0	1	2	1	1	1	1	0	0	2	2	0	2	0	0	0	0	2	2	1	0	2	0
852	0	0	0	0	1	1	1	2	1	0	2	1	1	0	0	1	0	0	0	1	1	0	0	2	0	2	0	1	0	1	2	2	2	0	1	1	0	0	0	1	0	0	1	1	1	0	0	0	0
853	1	0	0	0	0	1	1	2	0	0	0	0	0	0	0	0	0	2	0	2	2	0	0	2	0	1	0	2	0	1	0	0	0	0	1	1	2	1	1	1	1	1	0	0	1	0	0	2	0
854	1	0	0	0	2	2	1	1	1	1	2	1	2	0	0	1	0	0	1	1	2	0	0	2	0	1	0	2	0	2	0	0	0	0	1	1	1	0	0	2	0	1	0	0	1	0	0	2	0
855	0	0	0	0	0	0	2	1	1	0	0	0	1	1	0	0	0	1	1	1	1	0	1	1	0	1	0	2	2	0	2	1	1	0	1	1	1	0	1	1	0	0	0	1	0	1	1	1	0
856	1	1	1	1	0	2	2	1	2	0	0	1	1	1	0	0	1	1	1	1	1	0	0	2	0	2	0	1	1	2	1	0	0	0	0	2	2	0	1	1	0	0	0	2	0	0	0	1	1
857	1	0	1	1	0	1	2	1	1	0	0	2	2	1	0	1	0	0	1	1	1	0	0	2	0	0	0	1	2	2	0	1	1	1	1	1	1	1	0	1	0	0	0	2	1	0	0	2	0
858	1	0	0	0	0	2	2	1	2	0	0	1	1	0	0	0	0	1	2	0	0	0	0	2	1	2	0	1	2	2	1	1	2	0	1	1	1	0	0	2	0	0	0	0	0	0	0	1	0
859	0	0	0	0	1	1	1	2	1	0	1	0	0	0	0	0	0	0	1	1	1	0	2	0	0	0	0	2	1	1	1	2	2	1	1	1	1	0	0	2	0	0	1	2	1	0	0	1	0
860	0	0	0	0	0	1	2	1	2	0	0	0	0	0	0	0	1	1	1	1	1	0	0	2	0	1	0	2	1	1	1	2	2	0	2	0	0	0	0	2	0	0	1	2	1	0	0	0	2
861	0	0	0	0	0	2	2	0	2	0	0	0	0	0	0	1	0	1	0	2	2	0	0	2	0	2	0	2	0	2	0	1	2	1	2	1	0	0	0	2	0	0	0	2	1	1	0	1	0
862	1	0	0	1	0	2	2	2	2	0	0	1	1	1	0	0	1	2	1	1	1	0	0	2	0	2	0	2	1	1	2	1	1	1	2	0	2	0	0	1	0	0	1	2	0	0	0	2	0
863	0	0	0	0	0	1	2	2	0	0	0	0	0	0	0	0	0	0	1	1	2	0	0	2	0	1	1	2	1	2	0	1	2	0	0	2	2	0	2	0	1	1	0	1	1	0	0	1	1
864	1	0	1	0	0	0	2	1	2	0	0	0	0	0	0	0	0	2	1	1	2	0	0	2	0	1	0	1	1	2	0	1	1	0	0	2	1	0	2	0	0	0	1	2	2	0	0	2	0
865	1	0	0	0	1	1	0	2	1	0	0	0	0	0	0	0	0	0	1	1	2	0	0	2	0	1	0	1	1	2	0	0	1	1	1	1	1	0	0	1	1	0	1	1	1	0	0	0	1
866	1	0	0	0	0	1	2	2	1	0	0	1	1	1	0	0	0	0	1	1	1	1	0	2	0	1	0	2	0	1	0	1	1	1	2	0	0	0	1	1	0	0	0	0	0	1	0	1	0
867	0	0	0	0	1	2	2	1	1	0	0	1	2	1	0	0	0	0	0	2	2	1	0	2	0	1	0	2	1	2	1	1	1	0	1	1	0	0	0	2	0	0	0	2	0	1	0	1	0
868	1	1	0	0	1	2	2	2	1	0	0	1	1	1	0	0	0	1	0	2	2	1	2	0	1	0	0	2	1	2	2	1	0	0	0	2	2	0	1	0	0	0	0	2	0	0	1	1	0
869	1	0	0	0	0	0	1	2	1	0	1	1	1	0	0	1	0	0	1	1	1	1	0	2	0	2	0	2	0	2	1	0	0	0	1	1	0	0	0	1	0	0	1	1	0	1	0	1	1
870	1	1	0	0	0	1	2	1	1	1	0	0	1	1	0	0	0	2	0	2	2	0	0	2	1	1	0	2	1	2	2	1	1	0	2	1	2	1	1	1	1	0	0	1	0	0	0	0	1
871	0	0	0	0	0	0	1	2	1	1	1	1	1	0	0	1	0	1	1	1	2	0	1	1	1	0	0	2	0	1	2	1	1	0	1	1	2	1	0	0	0	1	1	2	1	0	1	0	0
872	1	0	0	0	0	1	2	1	0	0	0	1	1	0	0	1	0	2	1	1	2	2	1	1	1	1	0	2	1	1	1	2	2	0	1	1	1	0	0	2	0	0	0	1	0	0	0	1	1
873	1	0	0	1	0	1	2	2	2	0	0	1	2	1	0	1	0	0	2	0	0	1	1	1	1	1	0	1	0	1	2	1	1	1	1	1	0	0	0	1	0	1	1	1	1	1	0	1	1
874	0	0	0	1	0	1	2	2	1	0	1	0	0	0	0	0	0	0	1	1	2	1	0	2	0	0	0	2	1	2	1	1	1	0	1	1	1	1	0	0	0	0	1	1	1	1	0	2	0
875	1	0	0	0	1	2	1	1	1	0	0	0	0	0	0	0	0	0	1	1	2	0	0	2	0	1	0	1	2	2	0	1	2	0	1	1	2	0	1	0	0	0	1	2	1	0	0	1	1
876	0	0	1	0	1	1	1	2	1	0	1	0	1	0	0	0	0	1	2	0	2	0	1	1	0	1	0	2	0	2	0	0	0	0	0	2	1	0	0	0	0	0	1	1	0	1	0	1	1
877	1	0	0	0	0	1	2	2	2	0	0	0	0	0	0	0	0	2	1	1	2	0	0	2	0	1	0	2	2	0	2	1	1	0	1	1	1	0	0	1	0	1	0	0	1	0	0	0	2
878	1	0	0	0	0	0	2	1	2	0	0	0	0	0	0	0	0	1	1	1	2	1	0	2	0	1	0	2	1	2	1	1	1	0	1	1	1	0	1	1	0	0	0	2	1	1	0	2	0
879	1	0	0	0	0	1	2	1	1	0	1	0	0	0	0	0	0	1	0	2	2	1	0	2	0	0	0	2	1	1	1	2	2	0	1	1	1	0	0	2	0	1	1	2	1	0	0	1	0
880	1	0	0	0	0	0	1	2	0	0	0	0	1	1	0	0	0	0	0	2	2	0	0	2	1	0	0	1	0	1	0	1	1	0	0	2	0	0	0	2	0	0	0	2	1	1	0	0	0
881	0	0	0	1	1	2	1	1	0	1	1	2	1	1	0	0	0	1	0	2	2	0	0	2	0	1	1	2	0	2	0	1	1	2	1	1	1	1	0	0	0	0	1	2	1	0	1	1	0
882	1	1	0	0	0	1	2	2	1	0	0	0	0	0	0	0	0	0	1	1	2	1	2	0	1	1	0	2	1	1	2	1	1	0	0	2	0	1	0	1	0	0	0	1	0	0	1	1	0
883	0	0	0	2	0	2	2	2	2	0	0	0	1	1	0	0	0	1	0	1	1	1	1	1	0	1	0	2	1	2	2	0	0	1	0	2	1	0	0	1	0	0	1	1	0	2	1	0	0
884	1	0	0	0	0	2	1	1	1	0	1	0	1	0	0	0	0	1	0	0	0	0	0	2	0	0	0	2	0	2	0	1	1	0	1	1	2	0	2	0	0	1	0	0	1	0	1	2	0
885	1	0	0	1	0	1	2	2	2	0	0	0	0	0	0	0	0	2	1	1	2	1	1	1	1	1	0	1	1	2	1	0	1	0	0	2	2	0	2	1	0	0	1	2	0	0	0	0	1
886	1	0	0	0	0	1	1	1	1	0	1	0	0	0	0	0	0	2	1	1	2	0	0	2	0	0	0	1	1	2	0	1	1	0	1	1	2	0	2	1	1	1	0	1	1	1	0	2	0
887	1	0	0	0	1	1	1	1	1	0	0	0	1	1	0	0	0	1	0	2	2	0	0	2	0	2	0	2	1	1	2	1	2	0	0	2	1	0	1	1	0	1	1	2	1	0	0	2	0
888	1	0	0	0	0	1	2	0	2	0	0	1	2	2	0	0	0	0	1	1	2	0	0	2	0	0	0	2	1	2	0	0	1	1	1	1	2	1	1	0	0	0	0	2	0	2	0	2	0
889	1	0	0	0	0	0	1	2	2	0	1	0	0	0	0	0	1	2	0	2	1	1	0	2	0	2	0	1	2	1	1	2	2	0	1	1	2	1	0	0	0	0	0	0	0	1	0	1	0
890	1	0	0	1	0	1	2	1	2	0	1	0	0	0	0	0	0	0	1	1	2	0	1	1	0	1	0	1	2	1	1	0	1	1	1	1	2	0	1	0	0	1	1	2	2	2	0	1	1
891	0	0	0	0	0	0	1	1	0	0	1	1	1	1	0	0	0	1	0	2	2	0	2	0	0	0	0	2	1	2	1	1	2	2	1	1	1	0	1	1	0	0	1	1	1	0	0	2	0
892	1	0	0	1	0	1	1	2	1	0	1	1	2	1	0	0	0	0	1	1	2	1	0	2	1	0	0	1	0	1	1	2	2	0	2	0	1	0	1	1	0	0	1	2	1	0	0	1	0
893	0	0	0	0	0	0	1	1	1	0	1	0	0	0	0	0	0	0	0	1	1	0	0	2	1	1	0	2	0	2	1	2	2	0	1	1	1	1	0	0	0	0	0	0	0	1	0	1	0
894	0	0	0	0	0	1	2	1	1	0	0	1	2	1	0	0	0	0	0	2	2	0	0	2	0	1	1	2	1	2	0	1	0	1	0	2	1	1	0	2	1	1	1	2	2	1	0	0	1
895	1	0	0	0	1	2	2	1	2	0	0	1	1	0	0	1	0	0	1	1	2	0	0	2	0	0	1	2	0	1	0	1	2	0	1	1	2	0	1	2	1	1	0	1	0	1	0	0	0
896	1	0	0	0	0	1	1	2	0	0	0	1	1	0	0	1	0	0	0	2	2	1	1	1	1	1	0	2	0	2	1	1	1	1	0	2	2	0	1	1	0	0	0	2	0	1	0	2	0
897	1	0	0	0	0	0	2	2	1	0	0	0	1	1	0	0	0	1	0	2	2	0	1	1	0	2	0	2	1	1	1	2	2	1	0	2	1	0	0	2	0	0	0	1	0	1	0	1	0
898	1	1	0	0	0	1	1	2	0	0	1	0	0	0	0	0	0	0	2	0	0	1	0	2	0	0	0	1	1	2	1	1	2	1	2	1	2	1	0	0	0	0	0	1	0	1	0	0	1
899	0	0	0	0	0	1	2	1	1	0	1	0	0	0	0	0	1	2	1	1	1	1	0	2	1	0	0	2	0	2	1	1	2	0	0	2	2	0	2	0	0	0	0	0	0	1	0	2	0
900	1	0	0	0	0	1	2	1	1	0	0	1	2	1	0	0	0	2	1	1	2	0	0	2	0	1	0	1	1	2	0	1	0	1	0	2	1	0	1	1	0	0	1	2	1	0	1	0	1
901	1	0	0	0	0	2	2	1	1	0	0	0	0	0	0	0	0	0	1	1	1	1	0	2	1	0	0	1	0	1	2	1	1	1	1	1	2	1	1	1	0	0	1	2	2	1	0	2	0
902	0	0	0	1	0	1	2	2	2	0	0	0	0	0	0	0	1	1	1	1	1	2	1	1	1	1	0	2	1	0	1	2	2	0	1	1	2	0	0	1	0	0	1	2	1	0	0	2	0
903	1	0	0	0	0	2	1	2	0	0	1	0	2	0	1	0	0	1	1	1	2	1	0	2	0	1	0	1	0	2	1	2	2	1	1	0	0	0	1	1	0	0	0	0	0	1	1	1	1
904	0	0	0	1	0	1	2	0	2	0	1	0	0	0	0	0	0	1	1	1	1	0	0	2	0	1	0	1	1	2	0	0	0	0	0	2	1	0	0	2	0	1	0	1	0	0	1	0	0
905	0	0	0	0	0	1	1	1	2	1	0	1	2	1	0	0	0	0	0	1	1	0	1	1	0	2	0	2	0	2	1	2	2	1	1	1	1	0	2	0	0	1	1	2	2	0	0	2	0
906	0	0	1	0	0	1	2	1	2	0	0	0	0	0	0	0	0	0	0	1	1	1	0	2	0	2	0	1	1	2	0	1	1	1	1	1	0	0	0	2	0	0	0	2	0	1	0	1	0
907	1	0	1	1	0	1	2	2	1	0	0	0	0	0	0	0	0	0	0	2	2	0	1	1	0	2	0	1	1	2	0	1	1	2	0	2	2	0	2	1	1	0	0	0	2	2	0	0	1
908	1	0	0	0	0	1	2	2	2	0	0	0	0	0	0	0	0	2	0	2	2	2	1	1	1	1	1	2	1	2	0	1	1	0	0	2	1	0	0	1	1	0	0	2	2	1	1	1	0
909	1	0	1	1	0	2	2	2	0	0	0	1	1	0	0	1	0	1	2	0	1	1	0	2	0	2	0	1	1	2	0	0	2	1	0	2	1	0	0	2	0	0	1	2	1	0	0	1	1
910	0	0	0	0	0	0	2	1	2	0	0	0	1	0	1	0	0	1	1	1	2	2	0	2	0	0	0	2	0	2	0	1	1	1	1	1	1	0	0	2	0	1	0	0	1	0	0	2	0
911	0	0	0	0	0	0	1	1	1	0	1	0	0	0	0	0	0	0	0	1	1	0	0	2	1	1	0	2	2	2	2	2	2	0	0	2	2	0	2	0	0	0	0	0	1	1	0	1	0
912	0	0	1	0	1	2	1	1	1	1	1	0	0	0	0	0	0	0	1	1	2	1	1	1	1	2	0	1	1	2	0	2	2	0	1	1	1	0	2	0	0	0	0	2	1	1	0	2	0
913	1	0	0	0	0	1	1	0	2	0	0	0	1	1	0	0	0	1	1	1	1	0	0	2	0	0	1	1	1	2	0	1	2	0	0	2	1	0	0	2	0	0	0	2	0	1	0	2	0
914	0	0	0	0	0	0	2	2	2	0	0	1	0	0	0	0	0	0	0	1	1	2	1	1	1	1	0	2	1	1	1	1	1	1	1	1	2	0	2	0	0	0	0	2	0	2	0	1	1
915	0	0	0	0	0	1	2	2	2	1	1	0	1	1	0	0	0	1	1	1	1	2	1	1	1	1	0	2	0	2	1	1	1	1	1	1	1	0	1	1	0	0	0	2	1	1	0	1	1
916	1	0	0	0	1	2	1	1	2	0	0	1	1	1	0	0	0	1	0	2	2	0	1	1	0	1	0	2	0	1	1	1	2	2	1	1	1	0	1	1	0	1	1	2	1	0	0	1	1
917	1	0	0	0	1	1	2	0	2	0	1	0	1	1	0	0	1	1	0	2	2	0	1	1	0	1	1	2	1	2	0	1	1	0	1	1	1	0	0	0	0	0	1	2	1	0	0	2	0
918	1	0	0	0	0	2	1	1	1	0	1	1	0	0	0	0	0	0	1	1	2	1	1	1	1	2	0	1	1	2	0	2	2	0	1	1	2	0	2	0	1	0	0	2	0	0	0	1	0
919	1	0	1	1	1	2	2	1	1	0	1	0	0	0	0	0	1	1	1	1	1	0	0	2	1	1	0	1	1	2	0	1	1	0	0	2	1	0	0	2	0	0	0	2	1	2	0	0	2
920	0	0	0	0	0	2	1	2	0	0	1	1	0	0	0	0	0	1	1	1	2	0	0	2	0	1	0	1	1	2	0	1	1	1	2	0	1	0	1	0	0	1	0	1	1	2	0	1	1
921	1	0	0	0	0	2	2	2	1	0	1	1	1	0	0	1	1	1	1	1	1	0	0	2	0	1	0	2	0	2	0	1	1	1	0	2	0	0	1	1	0	1	0	0	1	0	0	2	0
922	1	1	0	0	0	1	2	2	1	0	0	2	2	2	0	0	0	0	1	1	2	1	0	2	0	0	0	2	1	0	2	1	0	0	0	2	0	0	1	1	0	0	0	1	1	1	0	1	0
923	1	0	0	1	1	2	1	1	1	0	1	0	1	1	0	0	0	0	1	1	2	0	0	2	0	1	0	2	0	2	0	1	1	0	1	1	1	1	0	1	0	1	0	0	1	0	0	1	1
924	0	1	0	0	0	1	1	2	1	0	1	0	0	0	0	0	0	1	0	1	1	0	1	1	0	0	0	2	0	2	1	0	1	0	0	2	2	0	1	0	0	0	0	1	0	0	0	2	0
925	1	0	0	0	0	1	2	0	1	0	0	0	1	2	0	0	0	0	1	0	1	0	0	2	0	0	1	1	1	2	0	0	1	0	0	2	2	0	2	0	0	0	1	2	1	1	2	0	0
926	0	0	0	0	0	1	2	2	1	0	1	0	1	1	0	0	0	0	2	0	2	0	2	0	0	0	0	1	2	2	0	0	0	0	0	2	1	0	1	1	0	0	1	1	1	0	0	1	0
927	0	0	0	0	0	0	2	1	2	0	0	0	0	0	0	0	0	1	0	2	2	0	0	2	0	1	0	2	0	1	1	2	2	1	1	1	1	0	1	1	0	0	0	2	0	0	0	2	0
928	1	1	0	0	1	2	2	1	2	0	0	0	0	0	0	0	0	0	1	1	2	0	1	1	1	2	0	1	0	1	1	2	2	0	1	1	1	0	0	2	0	2	2	2	1	1	0	2	0
929	1	1	0	0	0	0	2	2	1	0	0	0	0	0	0	0	0	1	0	2	2	0	1	1	0	1	0	1	1	2	1	1	1	1	0	2	1	0	0	2	0	0	1	2	1	0	0	1	1
930	1	0	0	1	0	2	2	2	2	1	1	1	1	1	0	0	0	0	0	1	1	0	0	2	0	1	0	2	0	2	2	1	1	1	0	2	1	0	0	1	0	1	1	2	1	2	0	0	0
931	0	0	0	0	0	1	2	2	2	0	0	0	0	0	0	0	0	0	1	1	2	1	0	2	0	2	0	1	1	2	0	1	1	1	2	0	1	1	0	1	0	0	1	2	2	1	0	1	1
932	1	0	0	0	1	1	2	1	2	0	1	0	1	1	0	0	0	2	0	2	2	0	0	2	0	2	0	2	1	2	2	0	0	0	0	2	1	0	0	1	0	0	1	1	1	1	0	2	0
933	1	0	0	0	0	2	2	0	1	0	0	0	0	0	0	0	0	1	0	2	2	0	1	1	1	2	0	2	0	2	2	0	0	0	1	1	2	1	1	1	0	0	1	2	0	0	0	2	0
934	1	0	0	0	0	0	2	1	2	0	0	0	0	0	0	0	0	1	0	0	0	1	1	1	0	0	0	2	0	2	1	2	2	0	0	2	1	0	0	2	0	1	1	2	1	2	0	0	1
935	0	0	0	1	1	2	2	2	1	0	1	0	1	1	0	0	0	1	2	0	1	0	0	2	0	1	0	1	0	1	0	2	2	1	1	1	1	0	1	1	0	1	1	1	1	1	1	0	0
936	0	0	0	0	0	1	1	2	0	0	2	0	0	0	0	0	0	0	0	1	0	1	0	2	1	0	0	2	0	2	1	1	1	0	0	2	1	0	1	1	0	0	0	0	0	1	0	1	0
937	0	0	0	0	0	1	2	1	2	0	0	1	1	0	0	0	0	1	0	2	2	0	0	2	0	1	0	2	0	1	2	1	1	1	1	1	0	0	1	0	0	0	0	2	1	1	0	2	0
938	0	0	0	0	0	2	2	1	2	0	1	1	1	0	0	1	0	1	1	1	2	0	0	2	0	1	0	1	1	2	0	1	2	2	1	2	2	1	1	1	0	1	1	2	1	0	0	2	0
939	1	0	0	0	0	1	2	2	1	0	1	1	1	0	0	1	1	1	1	1	1	0	0	2	0	1	0	1	1	2	1	1	2	0	2	0	1	0	0	2	0	0	0	2	0	1	0	1	0
940	1	0	0	1	0	1	2	0	2	0	0	1	0	0	0	0	0	0	1	1	2	2	1	1	1	1	0	1	1	0	1	1	1	0	0	1	2	1	1	1	0	0	1	2	1	0	0	0	1
941	1	0	0	0	0	0	2	2	1	1	1	0	1	1	0	0	0	1	1	0	1	0	1	1	0	1	0	1	1	2	1	1	1	1	1	1	1	0	0	1	0	0	2	2	1	0	0	2	0
942	0	0	0	1	0	2	2	2	1	0	1	0	1	1	0	0	0	0	1	1	2	0	0	2	0	0	0	2	1	2	1	2	2	1	1	1	1	0	0	2	0	1	1	2	1	1	0	0	1
943	1	0	0	0	0	1	2	0	1	0	1	1	1	0	0	1	1	2	1	1	2	0	0	2	0	1	0	2	0	2	1	0	1	1	1	1	2	0	2	0	0	0	0	2	0	2	0	2	0
944	0	1	0	0	0	1	1	1	2	0	0	0	0	0	0	0	0	2	1	1	2	1	0	2	0	1	0	2	0	2	0	1	1	0	0	2	1	0	0	2	0	0	1	2	0	1	1	1	0
945	1	0	0	0	0	0	1	1	1	0	1	0	2	2	0	0	0	1	2	0	1	0	0	2	1	1	0	2	2	1	2	1	2	0	1	1	1	0	0	1	0	1	1	1	2	0	0	2	0
946	1	0	0	0	1	2	2	1	2	0	0	0	0	0	0	0	0	0	0	1	1	0	0	2	0	1	0	1	2	2	0	1	1	0	2	1	1	1	0	1	0	1	1	2	1	1	0	2	0
947	1	0	0	0	0	0	2	0	2	0	1	0	0	0	0	0	1	1	1	1	1	0	0	2	1	0	0	1	2	2	1	0	1	0	1	2	0	0	1	1	0	0	0	2	0	0	0	1	1
948	1	0	0	0	0	1	1	2	1	0	0	0	1	1	0	0	0	1	1	0	0	0	0	2	0	1	0	1	2	2	1	1	1	0	1	1	1	0	1	1	0	1	1	2	0	1	0	2	0
949	0	0	1	0	1	2	1	1	1	0	0	0	0	0	0	0	0	0	1	1	2	1	0	2	0	0	0	2	0	2	1	0	0	0	1	1	1	0	0	1	1	1	1	1	1	1	0	1	0
950	1	0	0	1	0	1	2	2	1	0	1	0	0	0	0	0	0	0	1	1	2	1	0	2	0	1	0	2	1	1	2	1	2	1	0	2	1	0	0	1	0	0	0	2	0	0	0	1	1
951	1	0	1	0	1	2	2	2	0	0	0	0	1	1	0	0	0	0	1	0	1	0	0	2	0	1	0	2	0	1	0	2	2	1	0	2	2	0	2	0	0	1	1	2	1	1	0	0	1
952	1	0	0	1	0	2	1	2	0	0	2	1	0	0	0	0	0	0	1	1	2	0	0	2	0	2	0	1	0	1	1	2	2	0	0	2	2	0	1	1	0	1	0	0	1	0	0	1	1
953	1	0	0	2	0	2	1	1	1	0	1	0	0	0	0	0	0	0	1	1	1	1	0	2	0	0	0	0	2	2	0	2	1	0	0	2	2	0	2	0	0	0	2	2	1	0	0	2	0
954	1	0	0	0	0	1	2	2	1	0	1	1	2	2	0	0	0	0	1	1	2	0	0	2	0	1	0	2	0	1	1	0	0	0	0	2	0	0	0	2	0	1	1	1	1	0	0	2	0
955	1	0	1	0	1	2	2	1	1	0	0	2	2	1	0	1	0	1	0	2	2	0	0	2	0	1	0	2	1	2	0	0	2	1	0	2	1	0	0	1	0	0	0	1	0	1	0	1	1
956	0	1	0	0	0	1	1	1	1	0	1	1	2	1	0	0	0	1	0	2	2	0	1	1	1	1	0	2	0	1	0	2	2	0	1	1	2	0	2	0	1	1	0	1	1	0	0	1	0
957	1	0	0	1	0	1	2	2	0	0	1	0	0	0	0	0	0	0	0	2	2	0	0	2	0	1	2	2	1	2	1	1	1	0	1	1	1	0	1	2	1	0	2	2	0	1	0	0	1
958	1	0	0	0	0	0	2	0	2	0	0	0	0	0	0	0	0	0	0	1	1	0	1	1	1	2	0	2	1	2	0	1	1	1	1	2	0	0	0	1	0	1	0	1	1	2	0	2	0
959	1	0	0	0	0	1	2	1	2	0	0	0	1	1	0	0	0	0	1	1	2	0	1	1	1	1	0	2	1	2	2	1	1	0	2	1	1	1	0	1	0	0	0	1	0	1	0	1	1
960	1	1	0	0	0	1	1	1	1	0	1	1	0	0	0	0	0	1	0	2	2	1	0	2	0	1	0	2	1	1	1	2	2	0	1	1	1	1	0	1	0	0	0	1	0	1	1	1	0
961	1	0	0	0	0	0	2	2	1	0	0	0	0	0	0	0	0	0	2	0	0	0	0	2	0	0	0	2	1	2	1	1	2	0	0	2	0	0	0	2	0	0	0	1	1	1	0	1	1
962	0	0	0	0	0	1	1	0	2	0	0	0	0	0	0	0	0	1	0	2	2	0	0	2	0	0	0	1	2	2	0	0	0	0	0	2	1	0	1	1	0	2	2	2	2	0	0	0	0
963	1	1	0	0	1	2	2	0	2	0	0	0	1	0	1	0	0	1	0	2	2	0	0	2	0	1	0	2	1	1	1	2	2	1	1	1	1	0	0	1	0	0	0	2	0	1	0	1	0
964	0	0	0	1	0	1	2	1	2	0	0	0	1	1	0	0	0	1	1	1	1	0	0	2	0	1	0	2	1	2	1	1	1	0	0	2	2	0	2	0	0	1	1	2	0	0	0	0	1
965	0	0	0	0	1	1	1	0	2	0	0	0	0	0	0	0	0	1	0	1	2	0	0	2	1	1	0	2	0	2	1	1	1	1	1	1	1	0	1	1	0	0	0	1	0	0	0	0	1
966	1	0	0	0	1	2	2	1	2	0	1	0	0	0	0	0	0	0	1	1	1	2	0	2	0	0	1	1	0	1	1	1	1	0	1	1	1	0	0	2	0	0	0	1	0	1	0	1	0
967	1	0	0	0	0	1	2	1	1	0	1	0	1	1	0	0	0	0	0	1	1	1	1	2	0	0	0	2	0	1	0	1	1	0	1	1	1	1	0	1	0	1	1	1	1	1	0	1	0
968	1	0	0	0	1	1	1	2	0	0	0	0	0	0	0	0	0	0	0	2	2	0	0	2	1	2	0	2	1	0	2	2	2	0	1	1	1	0	0	2	0	1	1	1	1	1	0	2	0
969	1	0	0	1	0	2	1	2	0	0	1	0	1	1	0	0	0	1	1	0	0	0	1	1	0	1	0	0	1	2	1	2	2	0	0	2	2	2	0	0	0	1	0	0	1	0	1	1	0
970	1	0	0	1	0	2	2	2	2	0	1	0	1	0	0	0	0	1	1	1	1	1	0	2	0	1	0	2	0	1	1	2	2	0	2	0	0	0	0	2	0	1	0	1	1	2	0	1	0
971	1	0	0	0	0	0	1	1	0	1	1	2	2	0	0	1	0	1	2	0	2	0	0	2	0	0	0	2	1	1	1	0	1	2	1	1	2	0	1	2	1	1	1	1	1	2	0	0	2
972	0	0	0	0	0	0	1	2	1	0	0	0	1	1	0	0	0	1	1	1	2	1	0	2	0	0	0	2	1	1	2	0	1	1	1	1	1	0	2	0	0	0	0	1	0	0	1	0	0
973	0	0	0	0	1	1	2	2	1	0	0	0	1	1	0	0	0	0	0	1	1	1	0	2	0	1	0	2	0	2	2	1	1	1	2	0	0	0	0	1	0	1	1	2	1	1	0	2	0
974	1	0	0	1	0	2	1	1	2	0	0	0	1	0	1	0	1	1	1	1	1	0	1	1	1	2	0	1	1	2	0	0	0	0	0	2	2	0	1	1	0	2	2	2	1	1	0	0	2
975	0	0	0	0	0	1	2	2	2	0	0	1	2	1	0	1	0	0	0	2	2	2	1	1	1	1	0	0	1	2	1	0	0	0	1	1	1	0	1	1	1	2	2	2	2	1	1	1	0
976	1	0	0	0	0	0	1	2	0	0	0	1	2	2	0	0	0	0	1	1	2	0	1	1	0	1	0	1	2	2	1	0	0	0	0	2	2	0	1	1	0	1	1	2	0	1	1	0	1
977	0	0	0	0	0	0	2	2	2	0	0	0	0	0	0	0	1	2	1	1	1	1	0	2	0	0	0	2	1	2	1	1	1	0	1	1	1	0	1	1	0	1	1	1	1	1	0	2	0
978	1	0	1	1	1	2	2	1	2	0	1	0	0	0	0	0	0	1	0	1	1	0	0	2	0	1	0	1	1	2	0	1	2	1	1	1	2	0	1	1	0	0	0	2	0	0	0	2	0
979	0	0	1	0	0	1	2	2	1	0	0	0	0	0	0	0	1	2	0	1	1	0	1	1	0	1	0	1	0	1	0	1	2	0	0	2	2	0	2	0	1	1	1	1	1	0	1	0	0
980	1	0	0	1	0	1	1	1	1	0	1	1	2	1	0	0	0	1	0	2	2	1	0	2	0	1	0	1	0	1	0	1	1	0	0	2	2	0	2	0	1	0	0	1	0	1	0	2	0
981	1	0	0	0	0	0	1	2	0	0	1	0	1	1	0	0	0	1	1	1	2	0	0	2	0	0	0	2	0	1	2	0	1	1	0	2	2	0	2	0	1	0	1	1	1	1	0	2	0
982	1	0	0	0	0	0	2	0	2	0	0	1	1	0	0	1	0	1	1	1	2	0	0	2	0	2	0	2	0	1	1	0	1	1	1	1	1	0	1	1	0	0	0	1	0	0	1	0	0
983	0	0	0	1	1	2	1	2	2	0	1	0	1	1	0	0	0	0	1	1	2	0	0	2	1	1	0	1	2	2	0	0	1	1	0	2	2	1	1	1	0	1	1	2	0	1	0	1	1
984	0	0	0	0	0	1	2	0	2	0	1	2	2	2	0	0	0	0	0	2	2	0	0	2	1	1	0	2	0	2	1	1	1	0	0	2	1	0	1	1	0	0	1	2	1	0	1	0	0
985	1	0	1	0	0	0	2	1	2	0	0	1	1	0	0	1	0	1	0	1	2	0	0	2	0	0	0	2	0	1	0	0	0	1	0	2	2	0	1	2	1	0	0	1	0	0	0	0	1
986	0	0	1	1	0	1	0	2	0	0	2	0	1	1	0	0	1	1	2	0	1	0	0	2	0	1	0	1	2	2	0	1	0	1	0	2	0	0	0	1	0	0	0	2	0	0	0	1	1
987	1	0	0	1	0	1	1	1	1	1	1	0	0	0	0	0	0	1	1	0	1	0	0	2	0	1	0	2	0	1	1	1	2	1	0	2	0	0	1	1	0	0	1	2	1	0	0	1	0
988	1	0	0	0	1	1	2	1	2	0	1	0	0	0	0	0	0	0	0	1	1	0	0	2	0	0	0	1	1	2	1	0	0	0	0	2	2	1	1	2	2	1	0	1	1	1	0	2	0
989	1	0	1	1	0	1	2	1	2	0	1	1	1	1	0	0	0	0	2	0	0	0	0	2	0	1	0	2	0	2	1	1	1	0	1	1	2	0	1	1	0	0	0	0	0	1	1	1	0
990	1	0	0	0	0	1	1	2	1	0	1	1	1	1	0	0	0	0	0	1	0	1	0	2	0	1	0	1	2	2	1	0	0	0	0	1	1	0	0	1	0	0	0	2	0	1	1	1	0
991	1	0	0	1	1	2	1	1	2	0	0	0	0	0	0	0	0	0	0	1	1	0	1	1	0	2	0	2	2	0	2	2	2	1	0	2	2	0	1	1	0	0	0	1	0	1	0	0	0
992	1	0	1	0	0	1	2	1	2	0	0	0	1	1	0	0	0	1	0	2	2	0	0	2	0	1	0	2	1	2	2	1	1	0	0	2	2	0	1	1	0	0	0	2	0	0	0	2	0
993	0	0	0	0	1	1	1	2	0	0	2	0	0	0	0	0	0	1	0	2	2	0	0	2	0	1	0	1	1	2	1	1	1	1	1	1	2	0	1	1	0	1	1	1	1	1	0	1	1
994	0	0	0	1	0	1	1	1	2	0	0	1	1	0	0	1	0	0	0	2	2	0	0	2	0	1	0	2	0	2	1	0	1	0	0	2	1	0	1	1	0	0	0	2	0	1	0	2	0
995	0	0	0	0	0	0	2	0	2	0	0	1	2	1	0	1	1	1	1	1	1	0	0	2	1	1	0	1	1	2	1	0	1	1	0	2	1	1	0	1	0	0	0	2	0	0	1	1	1
996	1	1	0	0	1	2	2	1	2	0	0	0	0	0	0	0	0	0	0	2	2	0	0	2	0	1	0	2	0	2	1	1	1	1	2	0	2	0	0	1	0	1	1	1	1	0	0	1	1
997	1	0	0	0	0	0	1	2	1	0	1	1	1	0	0	1	1	1	1	1	1	1	0	2	0	1	0	0	2	2	0	1	1	0	1	1	1	0	1	1	0	0	1	1	1	1	0	1	0
998	0	0	1	0	0	1	1	2	0	0	1	2	2	1	0	0	0	0	0	2	2	1	0	2	0	1	0	2	2	1	2	1	1	1	0	2	0	0	0	1	0	1	1	1	2	0	0	2	0
999	0	0	0	0	0	1	0	1	1	1	1	1	2	1	0	1	1	1	1	1	1	1	0	2	0	1	0	2	1	1	1	1	1	0	0	2	2	0	1	1	0	0	2	2	0	0	0	0	1
1000	0	0	0	0	1	2	2	1	2	0	0	0	1	1	0	0	0	1	1	1	2	0	2	0	0	1	0	2	0	1	0	1	1	1	0	2	2	1	0	2	1	1	0	1	1	1	1	0	0
[truncated: 252 more columns]
