# Supplementary material for: KNN-MDR: a learning approach for improving interactions mapping performances in genome wide association studies
Source: BMC Bioinformatics. 2017 Mar 21;18:184. doi: 10.1186/s12859-017-1599-7 (PMC5361736; doi:10.1186/s12859-017-1599-7)
Supplement: Supplementary file 6 — The data set(s) supporting the results of Table 4. (ZIP 7095 kb) [file 12859_2017_1599_MOESM6_ESM.zip › 100 simulations/S89/mkallsimul.dat]

1	1	0	2	1	0	0	0	0	2	2	0	0	1	0	0	1	1	1	0	2	1	0	0	0	0	0	1	2	2	2	1	0	0	0	1	1	1	0	2	2	0	1	0	0	1	0	0	1	0
2	0	0	2	0	0	0	1	0	2	2	0	1	1	0	0	0	0	1	1	1	2	0	1	0	0	0	2	2	2	2	1	1	1	0	1	1	1	0	1	1	0	1	0	0	1	0	0	1	0
3	0	0	2	0	0	1	0	0	1	1	0	1	1	0	0	0	0	1	2	0	2	0	0	0	0	0	1	0	2	0	0	0	0	1	2	2	1	0	0	0	0	0	0	0	0	0	0	1	1
4	1	1	1	0	0	1	1	0	1	1	0	0	0	0	0	0	0	1	1	1	1	0	0	0	0	0	2	2	2	2	1	2	2	0	1	1	2	0	2	2	0	0	1	0	1	0	0	2	1
5	0	1	1	0	0	1	1	0	0	0	0	0	1	0	0	0	0	1	2	0	1	0	0	0	1	1	1	1	2	1	0	2	2	2	1	1	2	1	1	0	2	0	0	0	2	2	0	1	0
6	0	0	2	1	0	1	0	0	1	1	0	0	2	1	1	1	0	0	1	1	1	0	0	0	0	0	1	1	2	1	0	1	1	0	1	1	2	0	0	0	0	0	1	0	1	0	1	0	2
7	0	1	2	1	0	0	1	0	0	0	0	1	0	0	0	1	0	2	1	1	2	0	0	0	0	0	2	2	2	2	0	2	2	1	1	1	1	1	0	0	0	1	0	0	1	0	0	1	1
8	1	1	2	1	0	0	1	0	0	0	1	0	1	0	0	0	0	1	1	1	1	2	0	0	0	0	0	1	1	0	1	0	0	0	0	2	1	0	2	2	0	0	2	0	1	1	0	2	1
9	1	1	1	0	0	0	1	0	1	1	1	1	2	0	0	0	0	1	2	0	2	0	1	1	1	1	1	1	1	0	1	0	0	0	0	2	0	0	0	0	0	0	0	0	1	1	0	2	0
10	0	1	2	0	0	0	0	0	0	0	0	0	1	0	0	0	0	1	0	2	2	0	1	0	0	0	1	1	2	1	0	1	1	0	2	1	2	0	2	2	0	0	0	0	0	0	0	2	0
11	0	1	1	1	0	0	0	0	1	1	0	1	1	0	0	0	0	2	1	0	1	0	0	0	0	0	1	2	1	1	2	1	1	0	1	1	1	1	0	0	0	0	1	0	1	1	0	0	2
12	1	1	1	1	0	0	2	0	0	0	2	0	0	0	0	0	0	1	1	1	2	1	0	0	0	0	1	1	1	1	0	1	2	2	1	2	0	0	0	0	0	0	0	0	0	1	0	2	0
13	1	2	0	1	0	0	1	1	0	1	0	0	2	1	1	1	0	0	1	1	2	1	0	0	0	0	2	2	2	1	1	1	2	0	0	2	2	1	0	0	0	0	1	0	0	1	0	2	1
14	0	1	1	0	0	1	2	1	0	1	0	0	2	0	0	0	0	0	0	2	2	0	0	0	0	0	1	1	2	1	0	1	1	0	0	2	1	0	1	1	0	1	0	0	0	0	0	2	0
15	1	1	1	0	0	1	2	0	0	0	1	1	1	0	0	0	0	0	0	2	2	0	1	0	1	1	2	2	2	2	0	2	2	0	1	1	2	0	1	1	0	0	1	0	1	1	0	1	1
16	1	1	2	1	0	0	0	0	2	2	0	0	0	0	0	0	0	0	1	1	1	0	0	0	0	0	1	2	0	0	2	1	1	1	1	1	1	0	2	2	0	0	0	0	0	0	1	0	1
17	1	1	2	1	0	0	2	0	1	1	0	0	0	0	0	0	0	1	1	1	2	0	0	0	0	0	2	2	1	1	1	0	0	0	0	2	2	1	1	1	1	0	0	0	0	0	1	0	2
18	0	2	1	1	0	0	2	1	0	1	1	0	0	0	0	0	0	1	1	1	2	0	0	0	0	0	1	2	1	1	2	2	2	0	2	0	2	1	0	0	0	0	0	0	0	1	0	1	0
19	1	1	1	0	0	1	1	0	1	1	1	0	0	0	0	0	0	0	0	2	2	0	1	1	1	1	2	2	2	2	1	1	1	0	1	1	0	0	0	0	0	1	0	1	1	0	0	1	0
20	1	2	0	0	0	0	2	1	0	1	1	0	0	0	0	0	0	1	0	2	2	0	1	0	0	0	1	2	2	1	1	1	2	2	0	2	2	0	2	1	1	0	1	0	1	1	0	1	1
21	0	2	0	0	0	0	1	0	1	1	0	0	0	0	0	0	0	2	0	1	1	0	0	0	0	0	2	2	2	1	1	1	1	0	1	1	0	0	1	1	0	0	0	0	0	0	0	1	1
22	0	2	0	1	0	0	1	0	1	1	1	0	0	0	0	0	0	0	0	1	1	0	0	0	0	0	1	2	2	1	0	0	0	0	0	2	1	0	1	1	0	0	1	0	1	0	1	1	1
23	0	0	2	0	0	0	1	1	1	2	1	0	0	0	0	0	0	2	1	1	2	0	0	0	0	0	1	2	1	1	1	1	1	1	2	1	1	0	0	0	0	0	0	0	0	1	0	1	1
24	0	0	2	0	0	1	2	0	0	0	2	0	2	1	1	1	0	1	1	1	2	0	1	1	1	1	2	2	2	2	0	0	1	2	1	2	2	0	2	2	0	0	2	0	1	1	0	1	2
25	0	1	1	0	0	0	1	0	2	2	0	0	0	0	0	0	0	0	0	2	2	0	1	0	1	1	1	1	2	1	1	1	2	0	0	2	2	0	1	0	1	0	0	0	0	0	0	2	0
26	1	1	2	1	0	0	0	0	2	2	0	0	0	0	0	0	0	0	0	1	1	0	0	0	0	0	0	1	1	0	1	1	1	0	2	0	2	0	2	2	1	0	0	1	0	1	1	1	1
27	0	0	2	0	0	1	1	0	1	1	1	0	0	0	0	0	0	0	1	1	2	0	1	1	1	1	2	2	1	1	1	1	1	0	1	1	2	0	2	1	1	0	1	0	0	1	0	0	1
28	0	1	1	0	0	0	2	0	1	1	0	0	0	0	0	0	0	1	1	1	2	0	0	0	0	0	2	2	2	2	0	1	1	1	0	2	2	1	0	0	0	1	0	1	2	0	0	2	0
29	0	1	2	1	0	0	1	0	1	1	0	1	1	0	0	0	0	1	1	1	1	1	0	0	1	1	2	2	2	2	1	0	0	0	2	2	1	1	0	0	0	0	0	0	0	0	0	0	2
30	0	1	1	0	0	0	1	0	0	0	1	0	0	0	0	0	0	1	1	0	0	0	1	0	1	1	1	2	1	1	1	1	1	0	0	2	0	0	0	0	0	1	0	0	0	1	0	0	2
31	1	2	1	0	0	0	2	0	0	0	1	1	0	0	0	1	1	0	1	1	2	0	0	0	0	0	2	2	2	2	0	2	2	0	0	2	1	1	0	0	0	0	0	0	0	0	0	2	0
32	0	0	2	1	0	0	1	0	0	0	1	0	0	0	0	0	1	2	1	1	1	1	0	0	0	0	1	2	2	1	2	1	2	0	0	2	1	0	0	0	0	0	1	0	1	0	0	2	1
33	1	2	0	0	0	0	0	0	0	0	0	0	1	0	0	0	0	2	1	1	2	0	0	0	0	0	2	2	2	2	0	1	1	0	1	1	2	0	2	2	0	0	0	0	0	1	0	1	1
34	0	0	2	1	0	0	1	0	2	2	0	0	0	0	0	0	0	0	2	0	2	0	0	0	1	1	2	2	2	2	1	1	0	1	0	2	1	0	0	0	1	0	1	0	1	1	0	1	1
35	0	2	1	0	0	0	1	1	1	2	0	0	1	0	0	0	0	1	1	1	1	0	1	0	0	0	2	2	2	2	0	2	2	0	1	1	1	1	0	0	0	0	0	0	1	2	0	1	1
36	0	1	1	1	0	1	2	0	0	0	0	2	2	1	1	1	0	1	1	1	1	0	0	0	0	0	1	1	2	0	0	0	2	1	1	2	1	0	1	1	0	0	0	0	0	0	0	1	0
37	0	2	1	0	0	0	2	0	1	1	1	1	1	0	0	0	0	1	2	0	1	0	0	0	0	0	2	2	1	1	1	1	2	1	2	1	1	0	1	1	0	0	0	1	0	1	0	1	1
38	1	2	0	0	0	0	1	1	1	2	0	1	1	0	0	0	0	1	0	1	1	0	1	1	1	1	2	2	2	2	1	1	1	1	0	2	1	1	0	0	0	0	0	0	1	0	0	2	0
39	0	0	2	1	0	0	0	0	2	2	0	1	1	0	0	0	0	0	0	2	1	0	0	0	0	0	2	2	2	1	2	1	1	0	0	2	2	0	1	1	0	0	1	0	1	2	0	2	0
40	0	2	0	1	0	0	2	1	0	1	0	1	1	0	0	0	1	2	1	1	1	0	1	1	1	1	1	1	2	1	0	1	1	1	1	1	2	0	0	0	0	0	0	0	0	0	0	1	0
41	1	2	0	1	1	0	2	1	0	1	1	0	2	1	1	1	0	0	0	2	2	0	0	0	0	0	1	1	1	1	1	2	2	0	0	2	1	1	0	0	0	0	0	0	1	0	0	2	0
42	0	1	1	1	0	0	2	1	0	1	0	0	0	0	0	0	0	2	1	1	2	0	0	0	0	0	2	2	2	2	0	0	0	0	1	1	0	0	0	0	0	0	1	0	1	0	0	2	0
43	0	2	0	0	0	0	2	0	1	1	0	0	0	0	0	0	1	2	1	0	1	0	0	0	0	0	1	1	2	2	0	1	1	0	1	1	0	0	0	0	0	0	0	0	0	1	0	2	0
44	0	1	2	0	0	0	1	1	0	1	0	0	2	0	0	1	0	0	1	1	2	0	0	0	0	0	1	2	1	1	2	1	2	0	0	2	1	1	0	0	0	0	0	0	2	1	0	1	1
45	0	1	1	0	0	0	1	0	0	0	0	0	0	0	0	0	0	1	1	1	2	1	0	0	0	0	2	2	2	1	1	2	2	0	0	2	2	0	2	2	0	1	0	0	1	0	0	0	1
46	1	1	1	1	0	0	1	0	1	1	1	0	1	0	0	1	0	1	1	0	0	1	0	0	0	0	0	1	1	0	1	1	1	0	1	1	1	0	1	1	0	0	0	0	1	1	0	1	1
47	1	1	1	0	0	0	1	0	1	1	1	2	2	1	1	1	0	1	0	2	2	0	0	0	0	0	1	1	1	0	1	0	1	1	0	2	0	0	0	0	0	1	0	0	1	0	0	0	2
48	0	2	0	0	0	0	0	0	1	1	0	0	1	0	0	0	1	2	0	1	1	0	0	0	0	0	1	1	1	1	0	1	1	2	2	2	1	0	1	1	0	0	1	0	1	0	0	2	1
49	1	1	2	1	0	0	0	0	1	1	0	0	1	0	0	0	0	1	2	0	1	1	0	0	0	0	1	2	2	1	1	2	1	0	0	2	0	0	0	0	0	0	1	0	1	1	0	2	0
50	0	1	1	1	0	0	1	1	1	2	0	1	1	0	0	1	0	2	1	1	2	0	0	0	0	0	1	2	2	1	0	1	2	0	1	2	1	0	2	2	0	0	0	0	0	0	0	1	1
51	1	1	2	1	0	0	1	0	0	0	0	0	1	0	0	0	0	1	0	1	1	0	0	0	1	1	1	1	2	0	1	2	2	0	2	0	2	0	1	1	0	0	0	1	0	0	0	1	0
52	0	2	1	0	1	1	2	0	0	0	2	0	0	0	0	0	0	0	0	2	2	0	2	1	1	1	2	2	2	2	0	1	2	1	0	2	2	0	0	0	0	0	0	0	0	1	0	2	0
53	0	1	2	0	0	1	1	0	1	1	0	1	2	0	0	0	0	2	2	0	0	0	0	0	0	0	2	2	2	2	0	1	1	0	1	2	2	0	0	0	0	0	1	0	1	0	0	1	1
54	1	2	0	0	0	0	2	0	1	1	1	1	1	0	0	0	0	2	2	0	1	0	0	0	0	0	2	2	2	2	0	2	2	1	1	1	1	0	2	2	0	0	0	1	0	1	1	1	1
55	1	1	1	1	0	1	0	0	1	1	0	0	1	0	0	0	0	1	0	1	1	0	1	1	1	2	1	1	2	2	0	2	2	0	2	2	1	0	2	2	0	0	0	0	0	1	0	1	1
56	1	1	1	0	0	1	2	1	0	1	1	0	0	0	0	0	0	1	1	0	0	0	0	0	0	0	1	2	0	0	2	0	1	1	0	2	2	0	2	2	0	0	0	0	0	1	0	0	1
57	1	2	0	0	0	0	2	0	1	1	1	0	1	0	0	1	0	0	0	2	2	0	0	0	0	0	1	1	1	1	1	2	2	0	0	2	1	0	1	1	0	1	0	0	1	0	1	0	2
58	0	0	1	0	0	0	0	0	1	1	0	0	2	0	0	0	0	0	0	2	2	1	0	0	1	1	1	1	1	1	0	2	2	1	1	1	2	1	0	0	0	0	0	0	0	0	0	2	1
59	0	0	2	0	0	2	1	0	0	0	0	1	2	0	0	0	0	1	0	1	1	0	0	0	1	1	1	1	2	1	0	0	1	1	0	2	1	0	0	0	0	0	0	0	0	2	0	1	1
60	0	0	2	0	0	2	2	1	0	1	0	1	1	0	0	1	1	1	1	1	2	0	1	1	1	1	0	1	1	1	1	2	2	0	2	0	0	0	0	0	0	0	1	0	0	0	0	2	1
61	1	1	1	0	0	0	1	0	1	1	0	1	1	0	0	0	0	1	0	1	2	0	1	1	2	2	1	2	2	1	1	0	0	0	0	2	2	0	1	1	0	0	0	0	0	1	0	2	0
62	1	0	1	0	0	0	2	1	0	1	0	1	1	1	1	1	0	1	0	2	2	0	1	1	1	1	2	2	2	2	1	0	0	0	0	2	2	1	1	1	0	1	0	0	1	0	0	1	0
63	0	1	1	0	0	1	1	1	1	2	0	2	2	0	0	0	0	0	0	2	2	0	0	0	0	0	2	2	2	2	1	1	1	0	1	2	1	0	1	1	1	0	0	0	1	1	0	2	0
64	0	2	0	0	0	0	1	0	0	0	0	0	0	0	0	0	0	1	1	1	2	0	1	1	1	1	0	2	0	0	2	2	2	1	1	1	2	1	0	1	0	0	1	0	0	0	0	1	1
65	0	1	1	0	0	0	1	0	1	1	0	0	1	0	0	0	0	0	0	2	1	0	1	0	1	1	2	2	2	2	0	1	1	0	1	1	1	0	1	0	1	0	0	0	0	0	0	2	0
66	1	1	1	0	0	1	2	1	0	1	1	1	1	0	0	0	0	1	1	1	1	0	0	0	0	0	1	1	2	0	0	0	0	0	0	2	2	0	1	1	0	1	0	0	1	0	0	2	1
67	0	1	1	1	0	0	1	0	1	1	0	0	2	0	0	0	0	0	1	1	2	0	1	0	0	0	2	2	2	1	1	1	1	1	0	2	0	0	0	0	0	1	0	0	1	0	0	1	0
68	0	0	2	0	0	0	1	0	2	2	0	1	1	0	0	0	0	2	1	0	1	0	0	0	0	0	1	1	2	0	1	2	2	0	1	1	1	0	2	2	0	0	1	0	1	0	0	1	1
69	1	1	1	0	0	0	1	0	1	1	2	0	0	0	0	0	0	0	0	2	2	0	1	0	0	0	2	2	2	1	1	1	2	0	0	2	2	1	1	0	2	0	0	0	1	0	0	0	1
70	0	0	2	0	0	2	1	1	1	2	0	0	0	0	0	0	0	1	1	0	0	0	0	0	0	0	2	2	2	2	0	1	1	1	0	2	1	0	0	0	0	0	1	0	1	1	1	1	1
71	0	0	2	0	0	0	2	1	0	1	1	1	1	0	0	0	0	0	0	2	2	0	0	0	0	0	1	1	2	0	1	2	2	2	1	2	2	1	1	1	1	1	0	0	1	0	0	1	1
72	1	0	2	1	0	0	0	0	2	2	0	0	0	0	0	0	0	1	2	0	2	0	0	0	0	0	2	2	2	1	2	2	2	1	1	1	0	0	0	0	0	0	0	0	0	1	0	2	1
73	1	0	2	1	0	1	1	0	0	0	1	0	1	0	0	0	0	0	0	1	1	0	0	0	0	0	1	2	2	1	0	2	2	1	0	2	1	0	1	1	0	1	0	1	0	1	0	0	2
74	0	1	2	0	0	1	2	0	0	0	2	1	1	0	0	0	0	0	0	2	2	0	0	0	0	0	1	1	2	2	0	0	1	1	1	2	1	1	0	0	0	0	0	0	0	1	0	2	0
75	1	2	1	2	0	0	1	0	1	1	0	0	0	0	0	0	0	1	2	0	2	0	0	0	0	0	2	2	2	2	1	2	2	0	1	1	1	0	2	2	0	1	1	0	1	0	1	0	2
76	0	1	2	1	0	0	2	0	0	0	1	0	0	0	0	0	0	0	0	2	1	0	0	0	0	0	2	0	1	0	1	1	1	1	1	1	2	1	1	0	1	1	0	0	1	0	0	1	1
77	1	2	1	0	0	0	1	1	1	2	0	0	1	1	1	1	0	1	2	0	2	1	0	0	0	0	2	2	2	2	1	1	1	0	1	1	1	1	0	0	0	1	0	0	1	0	0	1	1
78	0	1	0	0	0	0	2	0	0	0	1	2	2	0	0	0	0	1	0	1	0	0	0	0	1	1	2	2	2	2	0	1	1	0	0	2	2	0	2	1	1	1	0	0	0	0	0	2	1
79	1	2	1	0	1	1	1	1	1	2	0	2	2	0	0	0	0	1	2	0	2	1	0	0	0	0	2	2	2	2	0	2	2	1	1	1	0	0	0	0	0	0	0	0	0	1	0	2	2
80	1	1	2	0	0	1	2	0	0	0	1	1	1	0	0	0	0	0	0	2	2	0	0	0	0	0	2	2	2	2	0	1	1	1	1	2	1	0	0	0	0	0	1	0	1	1	0	1	2
81	0	1	1	1	0	0	0	0	2	2	0	0	0	0	0	0	0	1	1	0	0	0	0	0	0	0	2	2	2	1	1	1	1	2	2	2	1	0	1	1	0	0	0	1	0	0	0	2	0
82	0	1	1	0	0	1	1	0	1	1	0	1	1	0	0	0	0	0	0	2	2	0	0	0	0	0	1	1	2	1	0	1	2	1	1	2	1	0	1	1	0	0	2	0	1	0	0	2	0
83	0	1	1	0	0	1	1	0	1	1	1	0	1	0	0	0	0	1	0	2	2	0	0	0	0	0	0	1	1	0	1	2	2	0	2	1	2	0	2	2	1	1	0	0	1	0	0	2	0
84	1	1	1	0	0	1	1	1	1	2	0	1	1	0	0	0	0	2	1	0	1	0	0	0	0	0	0	2	1	1	2	1	1	1	0	2	1	0	0	0	1	1	0	0	1	0	0	2	0
85	0	1	1	1	0	0	1	0	1	1	0	1	2	0	0	0	0	0	0	2	2	0	0	0	0	0	1	2	2	1	0	1	1	0	0	2	1	0	1	0	1	0	0	0	1	2	0	2	1
86	0	1	1	0	0	1	2	0	0	0	1	0	0	0	0	0	0	0	1	1	2	0	0	0	0	0	2	2	2	2	1	1	2	0	1	2	2	1	0	0	1	0	1	0	0	1	0	2	1
87	1	1	1	1	0	0	0	0	1	1	0	1	0	0	0	1	0	1	1	1	2	1	1	1	0	1	2	2	2	2	0	0	0	0	0	2	2	1	0	0	0	0	1	0	1	1	0	2	0
88	0	2	1	0	0	0	1	1	1	2	0	1	1	0	0	0	1	1	1	1	2	0	0	0	0	0	2	2	2	2	0	0	0	0	1	1	2	0	1	1	0	0	0	0	0	0	0	2	0
89	1	1	2	1	0	0	2	0	0	0	0	0	1	0	0	0	0	0	0	2	2	0	1	0	0	0	0	1	1	0	1	0	0	0	1	1	1	0	1	1	0	1	0	0	1	0	0	2	1
90	1	1	1	0	0	0	1	0	1	1	1	0	1	0	0	0	0	2	2	0	0	0	0	0	0	0	2	2	1	1	2	1	1	0	0	2	1	0	1	1	0	1	0	0	0	0	0	2	0
91	0	1	1	0	0	1	2	1	0	1	1	1	2	0	0	1	0	0	2	0	2	0	0	0	0	0	1	1	1	1	1	2	2	0	2	1	1	0	0	0	0	1	0	0	0	0	0	1	1
92	0	2	1	0	0	0	2	0	0	0	1	0	0	0	0	0	0	2	2	0	0	0	0	0	1	1	1	2	1	1	1	1	2	2	0	2	1	0	0	0	1	0	0	0	0	0	0	1	1
93	0	2	0	1	1	0	2	1	0	1	0	0	1	1	1	1	0	0	0	2	2	0	0	0	0	0	1	2	2	1	1	0	1	2	1	2	1	0	0	0	1	0	0	0	0	1	0	0	2
94	0	1	1	0	0	0	2	0	0	0	1	0	0	0	0	0	0	2	1	0	2	0	1	1	1	1	1	2	2	1	0	1	1	1	1	1	2	1	1	1	0	0	0	0	0	0	0	1	1
95	1	2	1	0	0	0	1	0	1	1	0	0	1	0	0	0	0	0	0	2	2	0	0	0	0	0	2	2	2	1	2	2	2	1	0	2	1	1	0	0	0	0	1	0	0	1	0	0	2
96	0	2	1	0	0	0	2	1	0	1	0	0	0	0	0	0	0	2	1	1	2	0	1	0	0	0	1	1	1	1	0	1	2	1	1	1	1	1	0	0	0	0	0	0	0	0	0	0	2
97	0	0	2	0	0	0	2	0	0	0	2	0	1	0	0	0	0	2	1	1	2	0	1	1	1	1	2	2	1	1	1	1	1	0	1	1	1	0	1	0	1	0	0	0	1	0	1	1	1
98	0	2	0	0	0	0	0	0	1	1	1	0	0	0	0	0	0	2	1	0	1	0	2	0	0	0	1	1	1	1	0	0	0	0	0	2	1	0	0	0	0	0	1	0	1	1	1	0	2
99	1	0	2	0	0	0	1	0	0	0	0	1	2	0	0	1	0	1	1	1	2	0	1	1	1	1	2	2	2	2	0	1	1	1	1	1	2	0	1	1	0	0	0	1	0	1	1	0	2
100	1	1	1	0	1	0	1	0	1	1	0	1	1	0	0	0	0	1	0	2	2	0	2	0	0	0	0	1	2	0	1	2	2	0	1	1	2	2	0	0	0	0	0	0	1	0	0	0	2
101	0	0	2	0	0	2	1	0	0	0	0	1	2	0	0	0	0	1	1	1	1	0	1	0	0	0	1	1	2	1	0	1	1	0	0	2	1	0	0	0	0	2	0	0	1	0	1	1	1
102	0	0	2	1	0	0	1	0	1	1	1	0	1	0	0	0	0	1	0	1	1	0	1	0	0	0	1	1	2	2	0	1	1	0	0	1	1	0	0	0	0	0	0	1	0	1	0	1	0
103	1	1	1	0	0	0	1	0	2	2	0	0	1	0	0	1	0	2	1	0	0	0	0	0	0	0	2	2	2	2	0	1	1	0	2	1	1	0	1	1	0	0	0	0	0	1	0	1	1
104	1	0	2	0	0	0	0	0	2	2	0	1	1	0	0	0	0	0	2	0	2	0	0	0	0	0	1	2	1	1	1	1	1	0	0	2	2	1	0	0	0	1	0	1	1	1	0	2	0
105	0	1	1	0	0	0	1	0	0	0	2	0	1	1	0	0	0	0	0	2	2	0	0	0	0	0	1	1	2	0	0	0	0	0	0	2	1	0	1	1	0	0	0	0	1	0	0	1	1
106	1	0	2	0	0	0	2	1	0	1	1	0	0	0	0	0	0	1	1	1	2	0	0	0	0	0	2	2	2	2	0	1	2	1	1	2	2	0	2	2	1	0	1	0	0	1	0	0	1
107	1	1	1	0	0	0	1	0	0	0	0	1	2	0	0	0	1	1	1	1	2	0	0	0	0	0	1	1	2	2	0	2	2	1	1	2	1	1	0	0	0	0	1	0	2	0	0	2	0
108	1	1	1	0	0	1	0	0	0	0	1	0	0	0	0	0	0	0	0	1	1	0	0	0	0	0	2	2	2	1	2	1	1	2	1	1	1	0	1	1	0	0	0	0	0	1	0	1	1
109	1	1	1	0	0	0	0	0	1	1	1	1	1	0	0	0	0	1	1	1	1	0	0	0	0	0	0	1	1	1	1	1	1	0	0	2	0	0	0	0	0	1	0	0	1	1	0	2	2
110	1	1	1	0	0	0	0	0	2	2	0	0	0	0	0	0	0	1	1	1	1	0	0	0	0	0	1	1	2	1	0	1	1	2	1	1	2	0	2	2	0	0	0	0	0	1	2	0	2
111	0	1	2	1	0	0	1	1	1	1	0	1	2	0	0	0	0	0	0	2	2	0	0	0	0	0	1	1	2	0	1	1	1	0	0	2	2	0	1	1	0	0	1	0	0	1	1	1	1
112	1	1	2	1	0	0	1	1	0	1	0	0	0	0	0	0	0	2	0	1	1	0	1	1	0	0	1	1	1	1	0	0	2	1	1	2	0	0	1	1	0	1	0	0	1	0	1	1	1
113	1	1	2	0	0	1	2	1	0	1	0	1	1	0	0	0	0	0	0	2	2	0	0	0	0	0	2	2	2	2	0	2	2	1	0	2	1	0	0	0	0	0	0	0	0	0	0	2	0
114	0	0	1	0	0	0	2	0	0	0	1	0	1	0	0	0	0	0	1	1	2	0	2	0	0	0	1	2	2	1	1	1	2	0	0	2	1	0	0	0	1	0	0	1	0	0	0	0	2
115	1	1	1	1	0	0	2	1	0	1	1	1	2	0	0	0	0	1	1	0	0	0	1	1	1	1	1	1	2	1	0	2	2	0	0	2	2	0	0	0	0	0	1	0	1	1	1	0	2
116	0	2	0	1	0	0	2	0	0	0	1	0	0	0	0	0	0	1	1	1	1	0	0	0	1	1	1	1	2	1	1	2	2	1	0	2	2	0	1	1	0	0	0	0	0	1	0	2	1
117	0	1	1	0	0	0	1	1	1	2	0	0	1	0	0	0	0	0	2	0	2	1	0	0	0	0	1	1	2	2	0	1	1	0	2	0	0	1	0	0	0	0	0	1	0	0	0	1	1
118	0	1	2	1	0	0	1	1	1	2	0	0	0	0	0	0	0	2	2	0	1	0	0	0	0	0	2	2	2	1	2	0	1	2	1	2	2	0	1	0	1	0	0	0	0	0	0	1	1
119	0	1	2	1	0	0	1	0	2	2	0	0	0	0	0	0	0	2	0	2	2	0	0	0	0	0	0	1	2	0	0	1	1	0	0	2	1	0	1	0	1	0	1	0	1	1	0	1	1
120	0	1	1	0	0	0	1	0	0	0	0	1	2	0	0	1	0	1	0	1	1	0	1	0	1	1	1	1	1	1	1	0	0	0	1	1	1	0	0	0	0	0	1	0	2	0	0	2	0
121	0	2	0	1	0	0	2	1	0	1	1	0	2	0	0	1	0	2	0	1	1	0	0	0	0	0	1	1	2	0	1	1	2	1	1	2	1	0	0	0	0	0	0	0	0	0	0	1	0
122	1	1	1	0	0	1	1	0	1	1	1	0	0	0	0	0	0	0	0	2	2	0	0	0	0	0	0	1	1	1	1	1	1	0	0	2	1	0	0	0	0	0	0	0	1	1	1	0	2
123	0	0	2	0	0	0	2	1	0	1	0	0	0	0	0	0	0	1	1	0	0	0	0	0	0	0	1	2	2	1	2	2	2	0	1	1	1	0	0	0	0	0	1	0	1	1	0	2	0
124	0	1	2	1	0	0	1	0	1	1	1	0	0	0	0	0	0	0	1	1	2	0	0	0	0	0	2	2	2	1	2	1	1	1	2	0	2	0	2	2	0	0	1	0	2	0	0	2	1
125	0	1	1	1	0	0	1	0	1	1	0	0	1	0	0	1	0	1	0	1	0	0	0	0	0	0	2	2	2	1	0	1	1	0	0	2	2	0	0	0	0	0	1	0	0	0	0	1	1
126	1	0	2	0	0	2	1	0	1	1	0	0	0	0	0	0	0	2	1	1	2	0	1	0	0	0	2	2	2	1	2	1	1	0	0	2	2	1	0	0	0	0	1	0	1	0	1	0	2
127	1	1	2	0	0	0	1	0	2	2	0	1	2	0	0	0	0	2	2	0	1	0	1	1	0	0	1	1	2	1	0	1	1	0	1	1	0	1	0	0	0	0	0	0	0	1	1	0	1
128	0	1	2	1	0	0	2	1	0	1	1	0	1	0	0	0	0	0	0	2	2	0	1	1	1	1	1	1	2	0	1	2	2	2	1	1	2	1	1	1	0	0	0	0	0	2	0	2	1
129	0	1	2	1	0	0	1	0	1	1	1	1	1	0	0	0	0	0	0	2	2	0	0	0	0	0	2	0	1	0	1	1	1	0	0	1	1	1	0	0	0	0	0	0	0	1	1	0	2
130	0	0	2	0	0	0	0	0	2	2	0	0	0	0	0	0	0	2	0	1	1	0	0	0	0	0	1	1	1	1	0	0	1	2	1	2	1	1	0	0	1	0	0	0	0	1	0	2	0
131	0	2	0	0	0	0	1	0	1	1	1	0	1	0	0	0	0	0	0	2	2	0	0	0	0	0	0	1	2	1	0	1	1	1	2	1	0	0	0	0	0	0	1	1	1	1	0	2	0
132	1	2	0	0	0	0	1	0	0	0	0	0	1	0	0	0	0	0	0	2	2	1	0	0	1	1	1	1	2	1	0	1	1	0	1	1	1	0	0	0	0	0	0	0	0	1	0	2	0
133	1	0	1	0	0	0	1	0	1	1	1	0	0	0	0	0	0	2	1	0	1	0	0	0	0	0	2	2	2	2	1	2	2	0	1	2	1	0	2	2	0	0	0	1	0	1	1	0	1
134	0	2	1	1	0	0	1	0	0	0	0	0	1	0	0	0	1	2	1	1	1	0	1	1	1	1	2	2	2	1	0	1	2	0	0	2	2	1	0	0	0	0	0	0	0	0	0	1	0
135	0	1	1	0	0	0	0	0	1	1	0	0	1	0	0	0	0	1	0	1	1	0	0	0	0	0	1	1	2	0	1	1	2	0	0	2	1	0	1	1	0	0	1	0	1	1	0	1	1
136	1	2	0	0	0	0	1	0	1	1	1	1	2	0	0	0	0	1	1	0	0	0	1	0	0	0	2	2	2	1	1	0	0	0	0	2	1	0	1	1	0	0	0	0	0	2	0	1	1
137	1	0	1	0	0	0	2	0	2	2	0	1	1	0	0	0	0	2	1	0	1	0	1	0	0	0	0	1	1	1	1	0	0	0	0	2	0	0	0	0	0	2	0	0	0	0	0	2	0
138	0	0	1	0	0	0	0	0	2	2	0	0	0	0	0	0	0	2	1	1	2	0	0	0	0	0	2	2	2	1	1	2	2	0	0	2	2	0	2	2	1	0	0	0	0	1	0	1	1
139	1	0	2	1	0	0	1	0	0	0	0	0	2	0	0	1	0	1	1	1	2	0	0	0	0	0	1	2	2	1	1	1	2	2	1	2	1	1	0	0	0	0	0	0	0	0	0	2	0
140	0	2	0	0	0	0	1	1	0	1	0	1	1	0	0	0	0	1	1	0	0	0	0	0	0	0	1	2	1	1	1	0	0	0	0	2	2	1	1	1	0	0	1	0	1	1	0	2	0
141	0	1	1	0	0	0	0	0	2	2	0	1	1	0	0	0	0	0	0	2	2	0	1	0	1	1	1	2	2	1	0	2	2	0	0	2	2	0	2	2	1	0	1	0	0	0	0	0	2
142	1	1	2	0	0	0	1	0	0	0	1	0	0	0	0	0	0	1	1	1	2	0	0	0	0	0	1	1	2	1	0	1	1	0	0	2	2	0	2	2	1	0	0	0	0	1	0	1	1
143	1	2	1	0	0	0	1	1	1	2	0	0	0	0	0	0	0	0	0	2	2	0	0	0	0	0	1	1	2	2	0	1	1	0	1	1	2	1	1	1	0	0	1	0	0	0	0	2	0
144	0	0	1	0	0	0	0	0	1	1	0	0	2	1	1	1	0	0	1	1	2	0	1	0	0	0	0	1	2	1	0	0	0	1	2	2	0	0	0	0	0	0	1	0	1	1	0	1	0
145	1	1	2	2	0	0	1	1	1	2	0	1	2	0	0	0	0	0	0	2	2	0	0	0	0	0	1	1	1	1	1	1	1	0	0	2	1	0	0	0	0	1	0	0	1	1	0	2	1
146	0	0	2	0	0	2	0	0	1	1	1	1	1	0	0	0	1	2	0	1	1	0	0	0	0	0	2	2	1	1	1	1	1	1	0	2	2	0	1	0	1	1	0	0	0	1	0	2	0
147	1	2	0	0	0	0	1	1	1	2	0	0	1	0	0	0	0	1	1	1	2	0	1	1	2	2	1	0	2	0	0	2	2	0	1	1	1	0	0	0	0	0	0	0	0	2	0	2	0
148	1	0	2	1	0	0	1	0	0	0	1	1	2	0	0	0	0	2	2	0	0	0	0	0	0	0	1	1	1	1	2	0	1	2	1	2	1	0	0	0	0	1	0	0	1	0	0	1	1
149	0	1	1	1	0	0	2	1	0	1	0	1	1	0	0	0	0	1	1	1	2	0	1	0	1	1	2	2	2	2	1	1	2	0	1	2	1	0	2	2	0	0	0	0	0	1	0	2	1
150	0	1	1	0	0	0	2	0	1	1	0	2	2	0	0	0	1	2	0	1	1	0	0	0	0	0	1	1	2	1	0	1	0	0	0	2	1	1	0	0	0	1	0	0	0	1	0	1	2
151	0	1	2	1	0	0	1	0	2	2	0	0	0	0	0	0	0	1	1	1	1	0	0	0	0	0	1	1	2	2	1	2	2	0	2	0	1	1	0	0	0	0	0	0	0	0	0	0	2
152	0	2	1	1	0	0	1	0	1	1	0	0	1	0	0	0	0	1	2	0	1	0	0	0	0	0	2	2	2	1	2	0	0	0	1	1	2	1	0	0	1	0	0	0	0	1	0	2	1
153	0	1	1	1	0	0	2	0	0	0	1	1	2	0	0	0	0	2	0	1	1	0	0	0	0	0	1	1	2	1	0	1	1	0	0	2	0	0	1	1	0	0	0	0	0	0	0	1	1
154	1	1	1	0	0	1	1	0	1	1	0	0	1	0	0	0	0	2	1	0	1	0	1	0	0	0	1	1	2	1	1	1	1	0	1	1	2	0	2	2	0	0	0	2	0	1	0	2	0
155	0	1	2	1	0	0	1	1	1	2	1	1	1	0	0	0	0	0	0	2	2	0	0	0	0	0	2	2	1	1	1	0	0	0	1	1	2	1	1	1	0	0	1	0	0	1	0	2	2
156	0	1	2	2	0	0	2	0	1	1	0	1	1	0	0	0	0	0	0	1	1	0	0	0	0	0	1	1	2	1	0	1	1	0	1	2	0	0	1	0	1	0	1	0	2	2	0	1	1
157	0	1	2	0	0	0	1	0	1	1	0	1	2	0	0	0	0	1	1	1	2	0	1	1	1	1	0	1	1	1	1	1	1	1	0	2	1	0	1	0	1	0	0	0	0	1	0	2	0
158	1	2	1	0	0	0	1	0	0	0	0	0	0	0	0	0	0	1	1	1	1	0	0	0	1	1	2	2	2	2	1	0	1	0	1	2	2	0	1	1	0	0	1	0	1	1	0	2	0
159	0	0	2	0	1	0	1	1	1	2	0	0	0	0	0	0	0	1	1	1	1	0	0	0	0	0	2	2	2	2	1	2	2	0	2	0	0	0	1	0	1	0	0	2	0	1	0	2	0
160	0	1	1	0	0	0	1	1	1	2	0	0	0	0	0	0	0	1	1	1	1	0	0	0	0	0	0	1	2	1	0	1	1	0	1	2	2	1	0	0	1	0	0	0	0	1	0	0	2
161	0	1	1	0	0	0	0	0	1	1	0	0	0	0	0	0	0	1	1	1	2	0	0	0	0	0	2	2	2	2	0	1	1	1	1	2	2	0	2	2	0	0	0	0	2	0	0	2	0
162	1	1	1	0	0	0	2	0	2	2	0	1	1	0	0	0	0	2	1	1	2	0	0	0	1	1	0	1	1	1	1	0	0	0	0	2	0	0	1	1	0	0	1	0	1	1	0	2	1
163	1	1	1	1	0	0	0	0	1	1	1	1	2	0	0	0	0	0	0	2	2	0	0	0	0	0	1	2	2	1	0	1	2	0	1	2	1	0	1	1	0	0	0	0	0	1	0	2	0
164	1	2	2	1	0	0	2	0	0	0	0	0	0	0	0	0	0	0	0	2	2	0	0	0	0	0	1	2	1	1	1	2	2	0	2	0	2	1	1	1	0	1	0	0	1	0	0	1	2
165	1	2	0	0	0	0	0	0	2	2	0	0	1	0	0	0	0	0	0	2	2	0	0	0	1	1	2	2	2	1	0	1	2	1	1	1	1	1	0	0	0	0	0	0	0	1	0	0	2
166	0	2	0	0	0	0	1	0	0	0	0	0	1	0	0	0	0	2	0	0	0	0	0	0	0	0	2	2	2	1	1	1	1	1	0	2	0	0	1	1	0	0	0	0	0	1	1	1	1
167	0	1	1	1	1	1	1	0	1	1	0	0	0	0	0	0	0	1	1	1	1	0	0	0	0	0	1	1	2	1	0	1	1	2	0	2	1	0	0	0	0	0	0	0	1	0	0	2	1
168	1	2	1	0	0	0	2	0	0	0	0	1	0	0	0	1	0	0	0	1	1	0	0	0	0	0	0	1	2	1	0	2	2	1	1	1	1	1	0	0	0	0	0	0	1	0	1	0	2
169	0	1	1	0	0	1	0	0	1	1	0	0	1	0	0	0	0	1	1	1	2	0	0	0	0	0	1	2	2	1	1	2	2	0	0	2	2	0	2	1	1	0	0	0	0	1	0	2	0
170	1	1	1	1	0	0	2	0	1	1	0	0	1	0	0	0	0	1	0	1	1	0	0	0	0	0	2	2	2	1	2	2	2	0	1	1	0	0	0	0	0	0	0	0	0	1	0	1	1
171	0	2	0	1	0	0	2	1	0	2	0	0	0	0	0	0	0	1	1	1	2	0	1	1	1	1	0	2	1	1	2	2	2	0	1	1	2	0	1	1	0	0	0	0	0	1	0	2	0
172	1	1	1	0	0	0	0	0	1	1	0	1	1	0	0	1	0	1	0	1	1	0	0	0	0	0	2	2	2	1	1	1	1	1	1	1	1	0	1	1	0	0	1	0	0	1	0	1	1
173	1	2	0	0	0	0	2	0	0	0	0	0	0	0	0	0	0	1	0	0	0	0	0	0	1	1	1	2	1	1	2	0	1	1	0	2	2	1	1	0	1	0	0	1	0	1	0	1	1
174	0	2	1	0	0	0	2	1	0	1	1	0	1	0	0	0	0	0	0	2	2	0	1	0	1	1	0	2	1	1	2	2	2	0	2	0	2	0	1	1	0	0	1	0	1	2	0	1	1
175	1	1	1	0	0	0	0	0	0	0	1	0	1	0	0	0	1	2	2	0	2	0	0	0	0	0	0	2	1	1	2	1	2	2	1	2	1	0	1	1	0	0	1	0	0	1	0	2	0
176	1	2	1	0	0	0	2	0	0	0	0	1	2	1	1	1	0	2	2	0	0	0	0	0	0	0	1	2	2	1	1	2	2	0	1	1	1	1	0	0	0	0	0	0	1	1	1	0	2
177	0	1	1	0	0	0	1	0	2	2	0	0	1	0	0	0	1	1	1	1	2	0	1	0	0	0	0	1	1	0	1	0	0	0	1	1	2	1	1	1	0	0	0	0	1	0	0	1	0
178	0	0	2	1	0	0	2	0	0	0	0	0	1	0	0	0	0	1	1	1	2	0	2	1	1	1	0	1	2	1	0	0	1	0	0	2	2	0	1	0	1	1	0	0	0	1	1	0	1
179	0	0	2	2	0	1	1	1	0	1	0	1	2	0	0	1	0	1	0	1	1	0	0	0	0	0	1	2	1	1	1	2	2	0	1	1	2	1	1	1	0	0	0	0	0	0	0	1	1
180	0	1	1	0	0	0	0	0	2	2	0	0	0	0	0	0	0	1	1	1	1	0	2	0	0	0	0	1	2	0	0	2	2	1	1	1	1	0	0	0	0	0	0	1	0	1	0	2	1
181	1	0	2	1	0	1	1	0	0	0	1	1	2	0	0	0	0	0	0	1	1	0	0	0	0	0	2	2	2	1	2	2	2	0	2	0	1	0	0	0	0	0	1	0	1	0	0	1	1
182	1	2	0	1	0	0	1	1	0	1	0	0	2	0	0	0	0	0	0	2	2	0	0	0	0	0	2	2	2	2	1	1	1	0	2	1	2	1	0	0	0	0	0	0	0	0	0	2	0
183	0	1	1	0	0	1	1	0	2	2	0	1	1	0	0	0	0	0	0	1	1	0	1	1	1	1	1	2	2	1	1	1	1	0	1	2	0	0	0	0	0	1	1	0	1	0	0	1	1
184	1	0	2	1	0	0	1	0	2	2	0	0	1	1	0	0	0	0	0	2	2	0	0	0	0	0	1	1	2	0	0	0	1	1	0	2	1	0	1	1	0	0	0	1	1	2	0	1	0
185	0	1	1	0	0	0	0	0	1	1	0	0	1	0	0	0	0	0	0	2	2	0	0	0	0	0	1	2	1	1	2	0	0	0	1	1	2	0	1	1	0	0	0	0	0	0	0	1	0
186	0	0	2	1	0	0	0	0	1	1	0	0	1	0	0	0	0	2	1	0	1	0	1	0	1	1	1	2	1	1	2	1	1	1	0	2	2	2	0	0	0	0	0	0	0	1	0	2	0
187	1	2	0	1	0	0	2	0	0	0	1	1	0	0	0	1	0	0	0	2	2	0	0	0	0	0	2	1	2	0	1	1	2	0	1	2	2	0	2	1	1	0	1	1	0	1	0	0	2
188	0	1	2	1	0	0	1	0	1	1	1	0	1	0	0	0	0	0	1	1	2	0	1	0	1	1	1	1	2	1	0	2	2	0	1	1	1	0	0	0	0	1	0	0	1	0	0	0	2
189	0	2	1	0	0	0	2	1	0	1	1	0	1	1	1	1	0	1	2	0	1	0	0	0	0	0	1	2	1	1	1	2	2	0	1	1	2	0	1	1	0	0	0	1	0	0	0	1	1
190	1	2	1	1	0	0	2	0	1	1	1	1	1	0	0	0	1	2	1	1	1	0	1	1	1	1	1	2	1	1	2	0	0	0	1	1	1	0	1	1	0	0	0	0	1	0	0	2	0
191	0	1	2	0	0	0	1	0	1	1	1	0	1	0	0	0	0	0	0	2	2	0	0	0	0	0	1	1	2	1	0	1	0	0	0	2	1	0	1	1	0	0	0	1	0	0	0	2	0
192	0	0	2	0	0	1	1	0	1	1	1	0	0	0	0	0	0	2	2	0	0	0	1	1	1	1	2	2	2	1	1	1	2	2	0	2	1	0	0	0	0	0	0	0	1	1	0	1	1
193	1	1	1	1	0	0	1	0	1	1	0	1	0	0	0	1	0	1	1	1	1	0	0	0	0	0	1	2	1	1	2	1	2	2	1	1	0	1	0	0	0	0	0	0	0	0	1	1	1
194	1	0	2	0	0	2	2	0	1	1	0	0	1	0	0	1	0	0	0	1	1	0	0	0	0	0	2	2	2	1	1	1	1	0	2	1	1	0	0	0	0	0	0	0	0	1	0	2	2
195	1	1	1	0	0	1	1	0	1	1	0	0	0	0	0	0	0	1	2	0	1	0	0	0	0	0	1	2	1	1	2	0	0	0	1	1	1	0	0	0	0	0	0	0	0	0	1	1	1
196	1	0	2	0	0	1	0	0	1	1	0	0	0	0	0	0	1	2	2	0	1	0	0	0	0	0	1	2	2	1	1	0	0	0	0	2	0	0	0	0	0	0	0	0	0	2	1	1	1
197	1	2	0	0	0	0	0	0	1	1	0	0	0	0	0	0	0	2	0	2	2	0	1	1	1	1	1	1	1	1	0	2	2	0	0	2	1	0	1	1	0	1	0	0	1	0	0	2	1
198	0	2	0	0	0	0	0	0	0	0	0	1	2	0	0	1	0	1	1	1	1	0	0	0	0	0	1	0	2	0	0	1	1	0	0	1	2	0	0	0	0	0	1	0	1	0	0	1	1
199	0	1	2	0	0	0	2	1	0	1	0	0	1	0	0	0	0	2	2	0	0	0	0	0	0	0	0	1	1	0	1	1	2	1	0	2	1	0	1	1	0	0	0	0	0	0	0	0	2
200	0	1	2	0	0	1	2	0	0	0	1	0	0	0	0	0	0	0	1	1	2	0	0	0	0	0	0	1	2	1	0	1	2	2	0	2	1	0	0	0	0	1	0	0	1	0	0	2	0
201	1	1	1	0	0	0	2	1	0	1	1	1	2	0	0	0	0	1	1	1	2	1	1	0	0	0	1	1	2	0	1	1	1	0	0	2	1	0	2	2	0	0	0	0	0	1	0	1	1
202	1	2	0	0	0	0	1	0	1	1	1	0	1	0	0	0	0	1	0	1	1	0	0	0	0	0	0	2	1	1	2	1	1	2	1	1	2	1	1	0	2	0	0	1	0	0	0	0	2
203	0	1	1	1	0	0	2	0	1	1	0	0	0	0	0	0	0	1	1	1	2	0	0	0	0	0	2	0	1	0	1	1	1	0	1	1	1	0	1	1	0	0	0	0	0	0	0	2	0
204	1	2	1	2	0	0	1	0	1	1	1	0	0	0	0	0	0	1	0	2	2	0	0	0	0	0	2	2	2	2	0	1	2	0	0	2	1	0	1	1	1	0	0	0	0	0	1	0	2
205	0	2	0	0	0	0	1	0	2	2	0	0	1	0	0	0	0	1	1	1	1	0	0	0	0	0	0	1	1	0	1	1	0	0	1	1	1	0	0	0	0	0	0	1	0	1	0	2	0
206	1	0	2	0	0	1	1	1	0	1	0	0	0	0	0	0	0	1	0	1	1	0	0	0	0	0	2	2	2	1	1	0	0	0	0	2	1	1	0	0	0	0	0	1	0	1	0	1	1
207	1	2	0	0	0	0	2	0	0	0	1	0	0	0	0	0	0	0	0	2	2	0	0	0	0	1	1	2	2	1	1	1	1	0	0	2	1	0	2	2	0	1	0	0	0	2	0	2	0
208	0	1	1	0	0	0	1	0	0	0	1	0	0	0	0	0	0	0	0	2	2	0	1	1	2	2	0	1	1	1	1	0	0	0	1	1	2	2	0	0	0	0	1	0	1	0	0	2	1
209	1	1	1	0	0	0	1	0	1	1	1	0	1	0	0	0	0	1	1	1	2	0	0	0	0	0	1	2	2	1	2	1	1	0	2	1	2	0	1	1	0	0	0	1	0	1	1	0	2
210	0	0	1	0	0	0	0	0	0	0	1	0	1	1	1	1	0	2	2	0	0	1	0	0	0	0	2	2	2	2	0	1	1	1	2	0	2	1	0	0	0	0	0	0	0	0	0	2	0
211	1	2	2	0	0	1	2	0	0	0	0	1	2	0	0	0	0	0	1	1	2	0	0	0	0	1	2	2	2	2	0	1	0	0	1	1	1	1	0	0	0	1	0	1	2	1	0	1	1
212	1	1	2	0	0	0	1	0	0	0	1	0	0	0	0	0	0	0	0	2	2	0	0	0	1	1	2	2	2	2	0	2	2	0	1	2	2	0	1	0	1	0	0	0	0	1	0	2	1
213	1	2	1	0	0	0	2	0	0	0	1	0	0	0	0	0	0	1	0	1	1	0	0	0	2	2	2	2	2	2	1	2	2	0	2	0	2	0	2	2	0	0	1	0	1	1	0	1	1
214	1	1	1	0	0	0	0	0	1	1	0	1	1	0	0	0	1	1	1	1	2	0	0	0	0	0	2	2	2	1	1	1	1	0	1	1	2	0	2	2	0	0	0	0	0	0	0	1	1
215	0	1	2	1	0	0	1	1	1	2	0	0	1	0	0	0	0	1	1	0	0	0	1	0	0	0	1	2	2	1	0	1	1	0	1	2	2	0	2	2	0	0	0	0	0	0	0	1	1
216	1	1	1	0	0	1	1	0	1	1	1	0	0	0	0	0	0	1	2	0	1	0	0	0	0	0	1	1	2	0	1	1	1	0	1	1	2	0	2	1	1	0	1	0	0	1	0	2	0
217	0	2	0	0	0	0	2	0	0	0	1	1	1	0	0	0	0	0	0	2	2	0	0	0	0	0	1	0	2	0	0	2	2	0	1	1	1	0	0	0	0	0	0	1	0	0	0	1	1
218	0	1	1	0	0	0	1	0	0	0	1	0	0	0	0	0	0	2	1	0	2	0	0	0	0	0	1	2	1	1	1	1	1	2	1	1	1	0	0	0	0	0	0	1	1	1	0	1	1
219	1	2	1	1	0	0	0	0	1	1	0	1	1	0	0	0	0	2	1	0	1	0	0	0	1	1	2	2	2	2	2	1	1	0	0	2	2	1	0	0	0	2	0	0	0	0	0	1	1
220	1	1	2	1	0	0	1	0	1	1	2	1	2	0	0	1	0	1	1	0	0	0	0	0	0	0	0	1	1	0	1	1	1	0	0	2	2	0	1	1	0	0	1	0	1	1	0	1	1
221	0	2	0	0	0	0	1	2	0	2	0	0	0	0	0	0	0	0	1	1	2	0	0	0	0	0	2	2	1	1	1	2	2	1	0	2	1	0	0	0	0	0	1	0	1	1	0	0	2
222	0	2	0	1	0	0	1	0	1	1	0	0	1	0	0	0	0	2	1	0	0	0	0	0	0	0	1	1	1	1	0	1	1	1	1	2	2	0	0	0	0	0	0	1	0	0	0	1	0
223	1	0	2	0	0	1	1	1	0	1	0	0	2	0	0	0	0	1	0	2	2	0	1	1	1	1	1	2	1	1	2	1	1	0	1	1	2	0	1	1	0	0	1	0	0	1	0	2	2
224	0	2	1	0	0	0	0	0	2	2	0	0	1	0	0	0	0	1	0	1	1	0	0	0	0	0	1	1	2	1	0	1	2	0	0	2	1	0	0	0	0	0	2	0	1	1	0	0	1
225	0	2	0	0	0	0	1	0	1	1	1	0	0	0	0	0	0	1	1	1	1	0	0	0	1	1	1	1	2	1	1	1	1	1	1	2	1	0	0	0	0	0	1	0	1	0	0	2	0
226	1	2	1	2	0	0	1	1	1	2	0	0	2	1	1	1	0	0	0	2	2	0	1	1	1	1	2	2	2	2	1	1	2	1	2	1	1	0	1	0	1	0	0	0	0	0	0	1	2
227	1	0	2	0	0	1	0	0	1	1	0	0	1	0	0	0	0	1	1	1	2	0	0	0	0	0	0	1	1	0	1	0	0	0	0	2	2	1	0	0	1	1	1	0	1	0	1	1	2
228	1	2	1	0	0	0	2	1	0	1	1	1	1	0	0	0	0	2	2	0	0	0	0	0	0	0	2	2	2	2	0	2	2	0	2	0	1	0	1	0	1	0	0	1	1	1	0	1	1
229	0	0	2	0	0	1	1	0	0	0	1	0	0	0	0	0	0	1	1	1	2	0	0	0	2	2	1	2	2	2	0	0	0	0	0	2	1	0	1	1	0	0	1	0	1	1	0	0	2
230	0	2	1	0	0	0	0	0	1	1	1	0	0	0	0	0	0	0	0	2	2	0	2	0	0	0	2	2	2	2	0	2	2	0	2	0	1	1	0	0	0	0	0	0	0	2	1	1	1
231	0	0	2	1	0	0	0	0	1	1	0	1	1	1	1	1	1	2	1	1	1	0	1	0	1	1	1	1	2	1	1	2	2	0	1	1	1	0	0	0	0	0	0	0	0	1	0	2	0
232	1	0	2	0	0	1	1	0	0	0	2	1	1	0	0	0	1	2	1	1	1	1	0	0	0	0	2	2	2	2	1	0	0	0	0	1	1	0	2	2	0	0	0	0	1	1	0	1	1
233	0	2	1	0	0	0	2	0	0	0	0	0	1	0	0	0	0	0	0	2	2	0	0	0	0	0	1	2	2	1	2	2	2	1	0	2	1	1	0	0	0	0	1	0	0	1	0	2	1
234	1	0	2	0	0	0	1	0	1	1	1	0	1	0	0	0	0	0	0	2	2	0	1	1	1	1	1	1	2	1	1	1	1	1	2	0	1	0	0	0	0	0	1	0	1	1	0	1	2
235	1	2	1	0	0	0	2	0	1	1	0	0	2	1	1	1	0	1	1	1	1	0	0	0	0	0	1	1	2	1	0	1	1	0	1	2	1	0	2	2	0	0	1	0	0	1	2	0	2
236	0	1	1	0	0	1	1	0	1	1	1	2	2	0	0	0	0	2	0	1	1	0	0	0	0	0	2	2	2	2	1	1	1	0	0	2	1	0	0	0	0	0	0	0	0	0	0	2	0
237	0	2	1	0	0	0	2	0	1	1	0	1	2	0	0	0	0	1	1	0	0	0	1	0	0	0	0	0	1	0	1	1	1	1	1	1	0	0	0	0	0	0	0	0	0	1	0	2	0
238	1	0	2	0	0	1	1	0	0	0	1	1	2	0	0	0	0	1	1	1	2	0	0	0	0	0	1	1	2	2	0	1	1	1	0	2	1	0	0	0	1	0	1	0	1	0	0	1	0
239	1	0	2	1	1	0	0	0	1	1	1	2	1	0	0	1	0	1	1	1	2	0	0	0	0	0	0	0	1	0	1	1	1	1	0	2	1	0	0	0	0	0	1	0	1	0	0	2	1
240	1	1	2	0	0	0	1	0	1	1	0	1	2	0	0	0	0	1	0	2	2	0	0	0	0	0	1	2	0	0	2	1	1	1	0	2	1	0	1	1	0	0	1	1	1	1	0	1	1
241	1	2	0	0	0	0	1	0	1	1	1	1	1	0	0	0	0	1	1	1	2	0	0	0	0	0	1	2	2	1	1	1	1	1	1	2	1	1	0	0	0	0	1	0	1	0	0	1	0
242	1	2	0	1	0	0	2	0	0	0	0	1	0	0	0	1	0	1	0	1	1	0	0	0	0	0	0	2	1	1	1	2	2	0	1	1	2	1	1	1	0	0	0	0	0	0	0	2	0
243	0	1	1	0	0	1	1	0	0	0	1	0	1	0	0	0	0	1	1	1	2	0	0	0	0	0	1	1	2	1	0	1	2	1	2	1	1	0	2	2	0	0	1	0	1	0	0	2	0
244	1	1	1	0	0	0	2	0	0	0	1	0	0	0	0	0	0	0	0	2	2	0	0	0	0	0	2	2	1	0	1	0	0	0	0	2	1	1	0	0	0	0	0	0	1	1	0	0	2
245	1	0	2	0	0	0	2	0	0	0	0	1	1	0	0	0	0	0	0	2	2	0	0	0	1	1	0	2	2	0	1	1	1	0	1	1	0	0	0	0	0	1	0	0	1	1	0	2	2
246	0	1	1	0	0	0	2	1	0	2	0	0	0	0	0	0	0	1	1	1	1	0	2	1	1	1	1	1	2	0	1	1	1	0	1	2	2	0	2	2	0	1	0	0	1	1	0	0	2
247	0	1	2	0	0	1	2	0	1	1	0	0	0	0	0	0	0	1	1	1	2	1	0	0	0	0	0	2	2	0	1	2	2	0	2	0	1	0	1	1	0	0	0	2	0	2	1	0	1
248	0	1	1	0	0	1	1	0	1	1	0	0	0	0	0	0	1	1	0	2	1	0	0	0	0	0	1	2	2	2	1	1	1	2	1	1	1	0	0	0	0	0	0	0	0	0	0	1	1
249	0	2	0	0	0	0	1	0	1	1	2	0	0	0	0	0	0	2	1	0	0	0	0	0	0	0	0	2	1	1	1	1	1	1	1	1	1	0	2	2	0	0	1	1	1	1	0	1	1
250	1	1	2	0	0	0	1	1	0	1	0	0	1	1	0	0	1	1	0	2	1	0	0	0	1	1	1	1	2	0	1	0	1	1	1	2	2	1	1	1	1	0	1	0	1	0	0	1	1
251	1	1	1	1	0	1	1	1	0	1	0	0	2	0	0	0	0	0	0	2	2	0	0	0	0	0	1	2	2	2	0	1	2	1	0	2	2	0	1	1	0	0	0	0	2	1	0	1	1
252	1	1	1	0	0	0	2	0	0	0	1	0	1	0	0	1	0	1	1	1	2	0	0	0	0	0	1	2	1	1	1	1	1	0	1	1	1	0	1	0	1	1	0	0	0	1	0	1	0
253	0	1	1	0	0	0	1	0	0	0	1	1	1	0	0	0	0	1	1	0	0	0	2	0	0	0	1	2	2	2	0	1	1	0	0	2	2	0	2	2	1	0	1	0	1	0	1	1	1
254	1	1	1	0	0	0	1	0	2	2	0	1	2	0	0	0	0	0	0	2	2	0	0	0	0	0	2	2	2	1	1	1	1	0	2	1	1	0	1	1	0	0	0	1	0	1	0	0	2
255	0	2	2	0	0	0	1	0	1	1	0	2	2	0	0	0	0	0	0	2	2	1	0	0	0	0	0	1	2	1	0	0	0	0	0	2	1	0	0	0	0	0	1	0	1	0	0	1	1
256	0	2	0	0	0	1	1	0	1	1	0	0	0	0	0	0	0	1	0	1	0	0	0	0	0	0	2	2	2	2	0	1	1	1	1	2	0	0	0	0	0	1	0	0	1	1	0	2	0
257	1	2	0	1	0	0	1	0	1	1	0	0	0	0	0	0	0	1	1	1	2	0	1	0	0	0	0	1	1	1	1	2	2	0	0	2	2	1	0	0	1	0	0	0	0	1	0	0	2
258	1	1	1	1	0	0	2	1	0	1	1	0	0	0	0	0	1	1	1	1	1	0	1	1	1	1	2	2	2	2	1	0	0	1	2	2	1	0	1	1	1	1	1	0	1	0	1	1	1
259	0	1	2	1	0	0	1	0	1	1	0	1	2	0	0	0	0	2	1	0	1	0	0	0	2	2	2	2	2	0	1	1	1	0	0	2	1	0	0	0	0	0	0	0	0	1	0	2	0
260	0	1	2	1	0	0	1	0	1	1	0	0	0	0	0	0	0	0	0	2	2	0	1	1	1	1	2	1	2	0	1	1	1	0	1	1	2	1	1	1	0	0	1	0	1	1	0	0	2
261	0	2	0	0	0	0	1	0	1	1	0	0	1	1	1	1	0	0	0	2	2	0	1	0	1	1	2	2	2	2	1	1	2	2	1	2	0	0	0	0	0	1	0	0	1	1	0	1	1
262	1	1	1	1	0	0	0	0	1	1	0	0	0	0	0	0	0	0	0	2	2	0	1	1	1	1	2	2	2	2	0	1	1	0	0	2	1	0	0	0	1	0	1	0	1	1	0	1	1
263	0	1	1	0	0	1	2	1	0	1	0	0	0	0	0	0	0	0	0	2	2	0	1	0	1	1	2	2	2	2	1	0	0	1	2	2	1	0	2	2	0	0	0	1	0	0	0	0	2
264	0	1	1	0	0	0	2	0	0	0	1	0	1	0	0	0	0	1	2	0	1	0	0	0	0	0	2	2	2	2	0	1	1	2	0	2	1	0	1	1	0	0	2	0	1	1	1	1	1
265	1	2	1	0	0	0	1	0	1	1	0	0	2	1	1	1	0	2	2	0	0	0	1	0	0	0	1	1	2	1	0	1	1	0	0	2	0	0	0	0	0	0	1	0	0	0	1	1	1
266	0	2	1	0	0	0	0	0	1	1	1	0	1	0	0	0	0	1	1	1	2	0	0	0	1	1	0	1	2	0	1	1	1	1	1	1	2	0	1	1	0	0	0	1	1	2	1	1	2
267	0	1	1	1	0	0	0	0	1	1	1	0	0	0	0	0	0	1	1	1	2	0	1	0	0	0	1	1	2	1	0	1	2	2	0	2	1	1	0	0	0	0	1	0	1	0	1	1	1
268	1	2	0	0	0	0	2	0	1	1	1	0	0	0	0	0	0	1	1	1	2	0	1	0	0	0	1	2	2	2	1	0	0	0	0	2	1	0	0	0	0	0	1	0	2	2	0	1	1
269	0	2	0	0	0	0	1	0	2	2	0	1	2	0	0	0	1	1	1	1	2	0	1	1	1	1	1	2	2	1	0	1	2	2	0	2	2	0	2	2	1	0	0	1	0	1	0	2	1
270	0	0	2	0	0	1	2	0	1	1	1	1	0	0	0	1	0	1	0	1	1	0	1	0	0	0	2	2	2	2	0	1	1	0	1	1	0	0	1	1	0	0	0	0	0	0	1	1	1
271	0	1	1	0	0	1	1	0	1	1	0	0	0	0	0	0	0	0	0	2	2	1	0	0	0	0	2	2	2	1	2	0	1	1	1	2	2	1	1	1	0	1	0	0	0	2	0	1	0
272	0	0	2	1	0	0	2	0	0	0	0	0	0	0	0	0	0	1	1	0	0	0	0	0	0	0	1	1	2	0	1	0	1	1	1	2	0	0	1	0	1	0	0	0	0	0	0	2	0
273	0	2	0	0	0	0	2	0	0	0	1	1	2	0	0	0	0	1	0	1	0	0	0	0	0	0	1	1	2	1	0	2	2	1	0	2	2	0	1	0	1	0	0	0	0	1	0	2	0
274	1	0	2	1	0	1	1	0	1	1	0	0	0	0	0	0	0	0	0	2	1	0	1	0	0	0	2	2	2	1	1	1	1	1	0	2	1	1	0	0	0	1	0	0	1	0	0	1	1
275	0	1	1	1	0	1	1	0	0	0	0	0	2	0	0	0	0	0	0	2	2	0	0	0	0	0	2	2	2	1	1	1	1	1	2	0	1	0	2	2	0	1	0	0	1	0	0	2	0
276	0	2	1	0	0	0	0	0	2	2	0	0	0	0	0	0	0	1	1	0	0	0	2	1	1	1	1	2	1	1	2	2	2	0	1	1	1	0	1	1	1	0	0	0	1	0	0	2	0
277	1	1	0	1	0	0	2	0	0	0	1	0	0	0	0	0	0	1	1	1	1	0	2	0	0	0	2	2	2	1	1	0	1	0	0	2	2	1	1	1	0	1	0	0	1	0	0	2	1
278	1	1	1	1	0	0	2	1	0	1	0	1	1	0	0	0	0	2	2	0	0	0	1	1	1	1	1	2	1	1	2	1	1	0	1	1	1	0	1	1	0	0	0	0	0	0	0	2	0
279	0	2	0	0	0	0	1	0	0	0	0	0	1	0	0	0	0	0	0	2	2	0	1	1	1	1	2	2	2	2	1	0	0	0	0	2	2	1	1	1	1	0	0	0	1	1	0	2	0
280	1	2	1	2	0	0	1	0	1	1	0	0	0	0	0	0	0	1	1	1	2	0	0	0	1	1	1	1	1	1	1	0	1	1	1	2	1	0	1	1	0	0	0	1	0	0	0	1	2
281	0	1	2	0	0	1	2	0	0	0	2	1	2	0	0	0	0	2	2	0	0	1	0	0	1	1	1	1	1	1	2	1	1	0	0	2	2	0	1	1	0	0	0	0	0	1	0	1	1
282	1	1	1	1	0	0	1	1	1	2	1	1	1	0	0	0	0	0	0	2	2	0	0	0	0	0	2	2	2	2	0	1	2	1	2	2	1	1	0	0	0	0	0	0	0	0	0	2	1
283	1	1	1	0	0	0	0	0	1	1	1	0	0	0	0	0	0	2	1	0	1	0	1	0	0	0	2	2	1	1	2	2	2	0	0	2	1	0	1	1	0	0	1	0	1	0	0	1	1
284	1	1	2	0	0	0	2	1	0	1	0	1	2	0	0	0	0	0	0	2	2	0	1	1	1	1	1	1	2	1	0	0	1	0	0	2	2	1	0	0	0	0	1	0	1	0	0	1	1
285	1	1	1	0	0	0	1	0	1	1	1	0	0	0	0	0	0	0	0	2	2	0	1	1	2	2	2	2	2	1	2	1	1	0	1	2	2	1	0	0	1	0	0	0	1	1	1	1	1
286	0	1	1	0	0	0	2	0	0	0	1	1	2	0	0	0	0	1	1	1	1	0	1	1	1	1	0	0	2	1	0	2	2	0	2	0	0	0	0	0	0	0	2	0	1	1	0	1	1
287	1	2	0	0	0	0	2	1	0	1	0	0	0	0	0	0	0	0	1	1	2	0	1	0	0	0	2	2	2	2	1	1	1	0	0	2	2	1	1	1	0	0	1	0	0	1	0	1	1
288	1	1	1	0	0	1	2	0	0	0	1	1	2	0	0	0	0	0	1	1	2	0	0	0	0	0	2	2	2	2	0	1	2	2	1	2	2	0	2	2	1	0	0	0	2	2	0	0	1
289	0	1	1	0	1	0	2	0	0	0	0	1	0	0	0	1	0	1	0	1	1	0	1	1	1	1	0	2	1	0	1	2	2	1	1	1	1	0	0	0	0	0	1	0	1	1	0	2	0
290	1	2	0	0	0	0	1	0	0	0	1	0	0	0	0	0	0	1	1	1	2	0	0	0	0	0	1	1	2	1	0	0	1	1	1	2	2	0	0	0	0	0	0	0	0	1	0	2	0
291	1	0	2	1	0	0	2	0	1	1	1	0	2	1	1	1	0	2	0	0	0	0	0	0	1	1	1	1	1	1	1	1	0	0	1	1	1	0	0	0	0	0	1	0	1	0	0	2	0
292	1	1	2	1	0	0	0	0	1	1	0	1	2	0	0	1	0	0	0	2	2	0	0	0	0	0	2	2	2	2	1	1	1	1	1	1	2	2	0	0	0	0	0	0	0	0	0	0	2
293	1	0	2	0	0	1	1	0	2	2	0	1	0	0	0	1	0	0	0	2	2	0	1	1	1	1	2	2	2	1	1	2	2	1	1	1	2	0	1	1	0	0	0	0	0	1	0	1	1
294	1	1	1	0	0	0	1	0	1	1	1	0	2	0	0	0	0	1	1	1	2	0	1	0	0	0	0	0	2	1	0	1	1	0	2	1	2	0	1	1	0	0	0	1	0	1	0	2	0
295	0	1	2	0	0	0	0	0	2	2	0	0	0	0	0	0	0	0	0	2	2	0	0	0	0	0	1	0	2	0	0	0	1	2	1	2	1	0	0	0	1	1	0	0	1	0	0	2	1
296	0	1	2	0	0	1	1	1	0	1	0	0	0	0	0	0	0	0	0	2	2	0	0	0	0	0	1	2	2	2	0	0	1	1	1	2	2	1	0	0	1	0	1	0	1	0	0	0	1
297	1	0	2	0	0	0	2	1	0	1	0	0	0	0	0	0	0	1	1	1	2	1	1	1	1	1	1	2	2	2	0	2	2	0	1	1	2	0	1	1	0	0	0	0	0	0	0	0	1
298	1	1	1	0	0	1	1	0	1	1	0	0	0	0	0	0	0	0	1	1	2	0	0	0	0	0	1	1	1	0	1	0	0	0	1	1	1	0	0	0	0	0	0	0	0	1	1	0	2
299	1	1	1	0	0	1	0	0	1	1	0	0	0	0	0	0	0	2	2	0	0	1	0	0	0	0	2	2	2	2	0	2	2	0	0	2	1	0	1	1	0	0	1	1	1	2	0	2	1
300	1	2	0	0	0	0	2	0	0	0	2	0	0	0	0	0	0	0	0	2	2	0	0	0	0	0	1	2	1	0	2	1	1	1	1	1	0	0	0	0	0	0	0	0	0	1	0	0	2
301	1	2	0	0	0	0	1	0	1	1	0	0	1	0	0	0	1	2	1	1	1	0	1	1	1	1	1	2	2	1	1	2	2	1	0	2	1	0	1	0	1	0	1	0	1	1	0	2	0
302	1	1	1	0	0	0	2	0	0	0	1	0	0	0	0	0	0	1	1	1	1	0	1	0	0	0	2	2	2	2	1	1	1	2	2	2	0	0	0	0	0	1	0	0	1	1	0	2	0
303	1	2	1	1	0	0	1	0	1	1	1	1	1	0	0	0	0	0	0	2	2	0	0	0	0	0	2	2	2	1	2	1	1	1	2	0	0	0	0	0	0	0	0	0	1	1	1	0	2
304	1	1	1	0	1	2	2	0	0	0	1	0	0	0	0	0	0	2	1	0	2	0	0	0	0	0	2	2	1	0	2	0	2	0	0	2	0	0	0	0	0	0	1	0	1	1	0	1	1
305	1	1	1	0	0	0	0	0	2	2	0	0	0	0	0	0	0	2	2	0	0	0	0	0	0	0	1	1	2	1	1	1	1	0	1	1	1	1	0	0	0	1	0	0	1	0	1	0	2
306	1	1	1	0	0	0	1	0	1	1	0	0	0	0	0	0	0	1	0	2	2	0	0	0	0	0	1	2	1	0	2	1	1	1	1	2	1	0	0	0	0	0	0	0	0	0	0	1	0
307	1	0	2	0	0	0	0	0	1	1	1	1	2	0	0	0	0	0	0	2	2	1	0	0	0	0	0	2	0	0	2	0	1	1	0	2	2	0	1	1	0	0	0	1	0	1	0	2	1
308	0	1	1	0	0	0	0	0	2	2	0	0	0	0	0	0	0	0	1	1	1	0	0	0	0	0	1	1	1	1	1	1	1	0	1	1	1	0	0	0	0	0	1	0	2	0	0	0	2
309	0	1	2	1	0	0	0	0	1	1	0	2	2	0	0	0	0	0	0	2	2	0	1	0	1	1	2	2	2	1	2	1	1	0	0	2	1	0	1	1	0	2	0	0	0	0	0	2	1
310	0	0	2	0	0	0	0	0	2	2	0	1	1	0	0	0	0	0	0	2	2	0	1	0	0	0	2	2	2	2	1	2	2	0	1	1	0	0	0	0	0	0	0	0	0	0	1	1	1
311	0	0	2	0	0	1	1	1	1	2	0	0	1	0	0	0	0	0	0	1	1	0	0	0	0	0	2	2	1	1	1	1	1	0	0	2	1	0	1	1	0	0	0	0	0	0	0	2	0
312	0	0	2	0	0	1	2	1	0	1	0	0	0	0	0	0	0	1	1	1	2	0	1	0	0	0	2	0	1	0	1	1	1	0	0	2	2	1	1	1	0	0	1	0	1	1	0	2	0
313	1	2	1	1	0	0	2	0	0	0	1	0	1	0	0	0	0	0	0	2	2	0	0	0	0	0	0	1	2	0	0	1	1	1	0	2	0	0	1	1	0	0	0	1	0	1	0	2	1
314	0	1	1	1	0	1	1	1	1	2	0	1	0	0	0	0	1	0	1	1	2	0	0	0	1	1	2	2	2	2	1	1	2	1	1	1	1	0	1	1	1	1	0	0	1	0	0	2	0
315	1	2	1	2	0	0	1	0	1	1	0	1	2	0	0	0	0	1	0	1	1	0	1	1	1	1	0	1	2	0	0	1	2	0	1	2	0	0	0	0	0	0	1	1	0	1	1	0	2
316	0	1	0	0	0	0	1	0	0	0	1	1	0	0	0	0	0	1	1	1	2	0	0	0	0	0	2	2	2	1	1	2	2	2	1	2	1	0	1	1	0	0	0	0	0	1	0	2	0
317	0	1	2	1	0	0	1	0	1	1	0	0	0	0	0	0	1	2	1	1	1	0	1	1	1	1	2	2	2	2	0	0	0	0	0	2	0	0	1	1	0	0	0	0	0	0	0	1	1
318	1	1	0	0	0	0	2	0	0	0	2	1	1	0	0	0	0	1	1	1	2	0	0	0	0	0	2	2	2	2	1	1	1	0	2	1	1	0	0	0	0	0	0	1	0	1	0	2	0
319	1	0	2	0	0	0	1	1	1	2	0	0	0	0	0	0	1	1	1	1	2	0	0	0	0	0	2	2	2	0	1	1	1	0	2	0	2	1	1	1	0	0	0	0	0	1	0	1	0
320	0	2	0	0	0	0	1	0	1	1	1	0	1	0	0	0	0	0	0	2	2	0	1	1	0	0	1	1	2	1	0	0	0	0	0	2	1	0	2	2	0	0	0	0	0	1	1	1	1
321	0	0	2	1	0	1	1	0	1	1	0	0	0	0	0	0	0	2	2	0	1	1	0	0	0	0	0	0	2	1	0	0	0	1	1	1	0	1	0	0	0	0	1	0	1	1	0	1	1
322	1	0	2	0	1	0	0	0	1	1	1	1	2	0	0	0	0	2	1	0	2	0	0	0	0	0	2	2	2	1	2	1	1	0	0	2	1	0	0	0	0	0	0	1	0	1	0	2	0
323	0	1	1	1	0	0	2	1	0	1	1	1	1	0	0	0	0	2	1	0	1	0	1	0	1	1	1	2	1	1	1	1	1	0	0	2	1	0	2	2	1	0	0	0	1	1	0	0	2
324	0	2	0	0	0	0	1	1	1	1	0	0	1	0	0	0	0	1	1	1	1	0	0	0	1	1	2	2	2	2	0	1	2	2	0	2	1	1	0	0	0	0	0	1	1	1	0	1	1
325	1	1	1	1	0	0	0	0	2	2	0	1	1	0	0	0	0	2	1	0	1	0	0	0	1	1	2	2	2	2	0	1	1	0	1	2	1	0	0	0	0	1	1	0	0	1	0	1	1
326	0	1	2	1	0	0	1	1	0	1	0	0	1	0	0	0	0	0	0	2	1	0	0	0	0	0	2	2	2	1	2	1	1	1	0	2	1	0	0	0	0	2	0	0	1	0	1	1	1
327	1	0	1	0	0	0	2	1	0	2	0	0	1	0	0	0	0	1	1	1	1	0	0	0	0	0	1	2	1	1	2	2	2	1	0	2	2	0	1	1	0	0	0	1	0	0	0	1	1
328	1	1	1	0	0	1	1	0	1	1	0	1	1	0	0	0	0	0	0	2	2	0	0	0	1	1	1	2	2	1	0	1	1	0	0	2	1	1	0	0	0	0	0	0	2	1	1	0	2
329	0	1	1	1	0	0	1	0	1	1	0	1	2	0	0	0	0	1	1	1	2	2	0	0	0	0	1	1	2	1	0	0	0	0	0	2	2	0	2	2	0	0	0	1	0	1	0	1	1
330	0	2	1	1	0	0	1	0	0	0	0	1	1	0	0	0	0	1	0	1	2	0	0	0	1	1	1	2	2	2	0	2	2	0	1	1	2	2	0	0	0	1	0	0	1	0	0	2	1
331	0	1	1	1	0	0	2	0	1	1	1	0	0	0	0	0	0	0	1	1	2	0	2	1	1	1	2	2	2	1	2	1	2	0	0	2	1	0	0	0	0	0	1	0	1	2	1	0	1
332	0	0	2	0	0	0	1	0	1	1	1	1	2	1	1	1	0	1	1	1	1	0	1	1	1	1	1	2	1	1	2	1	1	0	1	2	1	1	0	0	0	0	0	0	0	0	0	2	0
333	0	2	1	0	0	0	0	0	1	1	0	0	0	0	0	0	1	0	1	1	2	0	0	0	1	1	1	2	1	1	2	1	2	2	1	2	2	1	1	1	0	0	0	0	0	0	0	1	1
334	0	0	2	0	0	1	2	1	0	1	0	0	0	0	0	0	0	1	2	0	1	0	2	1	1	1	2	2	2	1	2	1	1	1	0	2	1	0	2	2	0	0	0	0	1	0	0	0	2
335	0	0	2	0	0	0	1	0	1	1	0	0	1	0	0	1	0	2	1	0	0	0	1	0	1	1	2	2	2	2	1	1	1	0	0	2	2	0	2	2	1	1	0	0	1	0	0	2	0
336	0	0	2	0	1	0	1	1	1	2	0	0	1	0	0	0	0	1	1	1	2	0	0	0	1	1	0	0	1	0	1	1	2	0	0	2	2	0	0	0	0	0	1	0	2	2	0	1	1
337	0	2	0	0	0	0	2	1	0	1	0	0	0	0	0	0	0	1	0	2	2	0	1	0	0	0	1	1	2	1	0	1	1	0	1	2	1	1	0	0	0	0	0	0	0	0	0	1	1
338	1	1	1	0	0	0	0	0	2	2	0	0	0	0	0	0	0	2	1	0	1	0	0	0	0	0	2	2	2	2	0	2	2	0	2	2	1	0	1	1	0	1	0	0	0	1	1	0	2
339	0	0	2	0	0	1	0	0	2	2	0	0	0	0	0	0	1	2	2	0	2	0	0	0	0	0	1	1	2	1	0	0	0	0	1	1	2	0	1	1	0	0	0	0	0	1	0	0	2
340	0	1	2	0	0	0	0	0	2	2	0	0	0	0	0	0	0	0	0	2	2	0	1	1	1	1	2	2	1	1	1	0	0	0	0	2	2	0	2	2	0	0	0	0	1	2	0	1	1
341	1	1	0	0	0	0	1	0	0	0	1	0	0	0	0	0	0	0	0	2	2	0	0	0	0	0	1	1	1	1	0	0	0	0	1	1	1	0	0	0	0	0	1	0	0	0	0	1	1
342	1	2	0	0	0	0	0	0	1	1	0	0	0	0	0	0	0	1	1	0	0	0	1	1	1	1	1	2	2	1	1	1	0	0	0	2	1	0	1	1	0	0	0	0	0	0	0	1	1
343	0	1	1	1	0	0	1	0	1	1	1	1	2	0	0	0	0	2	2	0	0	0	0	0	0	0	2	2	2	2	0	1	2	0	0	2	1	0	1	1	0	0	0	0	0	0	0	2	0
344	1	1	1	0	1	0	1	0	0	0	2	1	2	0	0	0	0	0	0	1	1	0	0	0	0	0	2	2	2	1	0	2	2	0	1	2	2	0	1	1	0	0	0	0	0	1	1	1	1
345	1	1	1	0	1	2	2	0	0	0	1	2	2	0	0	0	0	1	0	1	1	0	1	1	2	2	1	0	2	0	0	1	1	0	1	2	1	0	0	0	0	0	0	1	0	1	0	2	0
346	1	2	0	1	1	0	2	0	0	0	1	0	1	0	0	0	0	1	0	1	1	0	0	0	0	0	1	1	1	1	0	2	2	0	1	1	1	0	0	0	0	0	1	0	1	0	0	1	1
347	0	1	2	1	0	0	2	0	2	2	0	0	0	0	0	0	0	2	0	0	0	0	0	0	0	0	1	2	2	1	0	1	1	0	2	1	2	0	1	0	1	0	1	0	0	1	0	1	0
348	1	2	0	0	0	0	2	0	0	0	0	1	1	0	0	0	0	0	0	2	2	0	0	0	0	0	2	2	2	2	1	1	1	0	2	1	1	1	0	0	0	0	0	0	2	1	0	2	0
349	0	0	2	0	0	1	1	1	1	2	1	0	2	0	0	0	0	0	0	2	2	0	0	0	1	1	1	2	2	1	0	1	2	0	0	2	1	0	1	1	0	0	0	0	0	0	0	2	0
350	1	1	2	1	0	0	1	0	2	2	0	0	0	0	0	0	0	2	1	0	2	0	0	0	0	0	2	2	2	1	2	0	0	0	2	2	2	0	2	1	1	0	0	0	0	1	0	1	1
351	0	0	2	0	0	0	2	0	0	0	0	0	0	0	0	0	0	0	0	2	2	1	0	0	0	0	2	2	2	2	0	1	1	0	0	2	0	0	0	0	0	0	0	0	0	1	0	1	1
352	1	0	1	0	0	0	2	0	1	1	0	1	1	0	0	0	0	1	1	1	1	0	0	0	0	0	0	1	1	1	1	1	1	0	0	2	2	0	1	1	0	0	0	0	0	1	0	2	0
353	0	0	2	0	0	1	0	0	2	2	0	1	1	0	0	0	0	0	0	2	2	0	0	0	0	0	1	1	2	1	0	1	1	0	0	2	1	0	2	2	0	0	0	0	1	1	2	0	2
354	0	0	2	0	0	0	0	0	2	2	0	0	0	0	0	0	0	2	0	1	1	0	1	0	0	0	2	2	2	2	1	1	1	0	0	2	1	0	1	1	0	0	0	0	0	1	0	0	1
355	0	1	1	0	0	1	0	0	2	2	0	1	0	0	0	1	0	2	1	0	1	0	1	0	0	0	2	2	2	1	2	2	2	0	0	2	2	1	1	1	0	0	0	2	0	2	0	1	1
356	1	1	0	0	0	0	2	0	1	1	0	1	1	0	0	0	0	1	1	1	2	0	0	0	0	0	2	2	2	1	0	0	0	0	0	2	2	1	0	0	1	0	1	0	1	0	1	0	2
357	1	1	1	0	0	0	1	0	1	1	0	1	2	0	0	0	0	0	0	2	2	0	0	0	0	0	1	2	2	2	0	0	1	1	0	2	1	0	0	0	0	1	0	0	1	1	0	2	1
358	0	1	2	0	0	0	2	0	0	0	1	0	0	0	0	0	0	1	1	1	1	0	1	0	0	0	1	2	2	2	0	2	2	0	0	2	2	0	2	2	1	0	0	1	1	1	0	1	1
359	0	0	2	0	0	1	0	0	2	2	0	1	1	0	0	0	0	0	0	1	1	0	0	0	0	0	2	2	2	2	0	1	2	0	1	2	2	0	1	1	0	0	1	0	1	0	0	1	1
360	0	2	1	0	0	0	1	1	0	1	0	0	2	0	0	0	0	0	1	1	2	0	0	0	0	0	2	1	2	1	1	1	1	1	1	1	1	1	0	0	0	0	1	0	1	1	1	0	2
361	0	2	2	0	0	1	1	0	1	1	0	1	1	0	0	0	0	1	1	1	2	0	0	0	0	0	2	2	1	1	1	1	1	0	0	2	1	0	0	0	0	0	1	0	1	0	0	1	1
362	0	1	2	2	0	0	2	0	2	2	0	0	1	0	0	0	0	0	0	2	2	0	1	1	1	1	2	2	2	2	0	1	1	0	0	2	1	0	0	0	0	1	0	1	1	0	0	2	0
363	1	0	2	0	0	1	2	0	0	0	1	1	1	0	0	0	0	0	0	2	2	2	0	0	0	0	2	2	2	2	1	1	1	2	2	2	0	0	0	0	0	0	0	0	0	0	0	2	0
364	0	1	1	1	0	0	1	0	1	1	0	1	1	0	0	0	0	0	0	2	2	0	1	1	1	1	0	1	2	0	1	0	2	1	0	2	1	0	0	0	0	0	0	0	0	2	0	1	1
365	0	0	2	0	0	1	0	0	2	2	0	0	0	0	0	0	0	1	1	1	2	1	0	0	0	0	2	2	2	1	1	0	2	1	1	2	1	0	0	0	0	2	0	0	0	0	0	2	2
366	1	2	0	0	0	0	1	0	0	0	1	0	0	0	0	0	0	1	1	1	2	0	0	0	0	0	1	2	2	1	2	1	1	0	1	2	2	0	2	2	0	0	1	0	1	1	0	2	1
367	0	2	0	0	0	0	1	0	0	0	0	0	0	0	0	0	0	2	1	0	0	0	0	0	0	0	2	2	2	2	0	2	2	0	1	1	1	0	1	1	0	0	0	0	0	0	1	0	1
368	0	0	2	0	0	2	2	0	1	1	1	1	1	0	0	0	0	2	1	1	2	0	2	0	0	0	2	2	2	2	1	1	1	0	0	2	1	1	0	0	0	0	1	1	1	1	0	0	2
369	0	2	1	0	0	0	0	0	2	2	0	0	0	0	0	0	0	1	1	1	2	0	0	0	1	1	2	2	2	2	0	1	1	1	0	2	2	2	0	0	0	0	0	0	0	0	0	1	0
370	1	2	2	1	0	0	2	0	0	0	1	0	1	0	0	0	0	1	1	1	1	0	1	0	0	0	2	2	2	2	1	2	2	1	0	2	1	0	0	0	0	0	1	0	1	0	1	1	1
371	1	0	2	0	0	0	1	1	1	2	0	1	1	0	0	0	0	1	1	1	1	0	0	0	0	1	1	2	2	1	0	2	2	0	0	2	1	0	1	1	0	0	0	0	2	1	0	2	1
372	1	0	2	0	0	0	0	0	0	0	1	1	1	0	0	0	1	0	1	1	2	0	0	0	0	0	2	2	2	1	2	1	1	1	2	0	1	0	0	0	0	1	0	0	1	1	1	0	2
373	1	0	1	0	0	0	2	1	0	1	0	0	0	0	0	0	0	1	1	1	2	0	1	1	1	2	0	2	1	0	2	0	0	0	0	2	1	0	0	0	0	0	1	0	1	0	0	2	0
374	0	2	0	0	0	0	2	0	1	1	0	0	1	0	0	0	0	1	1	1	2	0	1	0	1	1	1	0	2	0	0	2	2	1	0	2	2	0	2	2	0	0	0	2	0	2	0	2	2
375	1	0	2	0	0	0	1	0	1	1	0	1	1	0	0	0	0	1	1	1	2	0	1	0	0	0	1	2	2	1	0	1	1	0	1	1	2	0	2	2	0	0	2	0	1	1	0	2	0
376	1	1	1	0	0	1	2	0	1	1	1	0	0	0	0	0	0	2	2	0	1	1	0	0	0	0	2	2	2	2	0	2	2	0	2	0	1	0	2	2	0	0	0	0	2	2	0	1	1
377	1	0	2	0	0	0	2	1	0	1	1	0	0	0	0	0	0	1	1	1	2	0	1	0	0	0	1	1	1	1	1	2	2	2	1	1	2	0	2	1	1	0	1	0	1	1	1	0	2
378	1	0	1	0	0	0	2	0	0	0	1	1	1	1	1	1	0	1	1	1	2	0	1	1	2	2	1	1	2	1	1	1	2	1	2	2	0	0	1	1	0	0	1	0	0	1	1	1	1
379	1	2	2	1	0	0	1	0	1	1	1	0	1	0	0	0	0	1	1	1	2	0	0	0	0	0	0	1	2	1	0	2	2	0	0	2	1	0	1	1	0	0	0	0	0	0	0	1	1
380	1	1	1	1	0	0	2	1	0	1	1	0	0	0	0	0	0	0	0	2	2	0	1	1	1	1	1	0	2	0	0	1	1	1	1	1	2	1	1	1	0	0	0	0	0	1	0	2	0
381	1	2	1	0	0	0	1	1	1	2	0	1	1	0	0	0	0	1	0	1	1	0	0	0	0	0	1	2	2	1	0	0	1	1	1	2	1	0	2	2	1	0	0	0	0	1	0	2	1
382	1	0	2	1	0	0	1	1	0	1	0	0	2	1	1	1	0	1	1	1	2	0	1	0	0	0	2	2	2	1	1	1	1	0	0	2	1	0	2	2	0	0	0	0	0	0	1	1	1
383	1	2	1	1	0	0	1	0	1	1	0	1	1	0	0	0	0	0	0	1	1	0	1	0	0	0	0	1	1	1	1	0	0	0	1	1	2	0	2	1	1	0	0	0	1	1	0	0	2
384	1	0	2	0	0	1	2	1	0	1	1	0	1	0	0	0	0	1	1	1	2	0	0	0	0	0	1	1	2	1	1	1	2	1	1	2	2	1	0	0	0	0	0	1	1	1	0	2	2
385	1	1	2	1	0	0	1	1	1	2	0	0	0	0	0	0	1	1	1	1	1	0	0	0	0	0	2	2	2	1	2	2	2	0	1	1	1	1	0	0	0	0	1	0	1	0	0	1	1
386	0	2	1	0	0	0	1	1	1	2	0	1	2	0	0	0	0	1	1	0	0	0	0	0	0	0	1	2	2	1	0	1	1	1	0	2	1	1	0	0	0	0	0	1	0	0	1	0	2
387	1	2	0	0	0	0	0	0	1	1	0	0	0	0	0	0	0	0	0	2	2	1	0	0	0	0	2	2	2	2	1	2	2	0	1	1	0	0	0	1	0	0	1	0	0	1	0	1	1
388	1	1	1	0	1	0	1	1	0	1	0	1	2	0	0	0	0	1	1	1	1	0	0	0	0	0	2	2	1	1	1	1	1	0	0	2	1	0	0	0	0	0	0	0	1	1	1	0	2
389	1	2	0	1	1	0	0	0	1	1	0	0	1	0	0	0	0	1	0	1	1	0	0	0	0	0	2	2	1	0	2	1	1	0	0	2	1	0	0	0	0	0	0	0	0	1	0	2	0
390	0	0	2	0	0	1	1	1	1	2	0	0	0	0	0	0	0	1	2	0	1	0	0	0	0	0	1	2	2	1	1	0	1	0	0	2	1	0	1	0	1	0	2	0	1	1	0	2	0
391	0	0	2	0	0	1	2	0	0	0	1	0	0	0	0	0	0	1	0	2	2	0	0	0	0	0	2	2	2	1	1	1	2	1	2	2	2	0	1	1	0	0	0	0	1	1	0	2	1
392	0	1	1	0	0	0	1	0	0	0	1	0	0	0	0	0	0	2	0	1	1	0	1	0	0	0	1	0	2	0	0	1	2	2	2	1	0	0	0	0	0	0	0	1	0	0	0	2	1
393	1	1	1	0	0	1	1	0	0	0	0	1	2	1	1	1	0	1	1	1	1	0	2	0	0	0	0	2	2	0	1	0	0	1	1	1	1	0	1	1	0	0	1	0	1	1	0	2	0
394	1	0	2	0	0	1	1	0	1	1	0	1	1	0	0	0	0	1	1	1	2	0	0	0	0	0	1	0	2	0	0	2	1	0	0	2	2	0	0	0	0	0	0	0	1	2	0	1	1
395	0	1	0	0	0	0	2	1	0	1	1	0	0	0	0	0	0	0	0	1	1	0	0	0	0	0	2	2	2	1	2	0	2	1	0	2	2	0	2	1	1	0	1	0	1	0	0	0	2
396	1	1	2	1	0	0	1	0	2	2	0	0	0	0	0	0	0	2	1	0	2	0	0	0	0	0	2	2	2	2	0	1	1	0	2	1	0	0	0	1	0	0	1	0	1	0	0	2	0
397	0	0	2	0	0	1	1	0	1	1	1	0	0	0	0	0	0	1	1	1	2	0	0	0	1	1	2	2	2	2	1	1	2	1	2	1	0	1	0	0	0	0	0	0	1	1	0	1	1
398	1	0	2	0	0	0	1	1	0	1	0	0	1	0	0	0	0	0	0	2	2	0	0	0	0	0	1	2	2	1	1	0	0	0	2	2	1	0	0	0	0	1	0	0	1	0	0	2	0
399	1	1	2	0	0	1	1	1	1	2	1	2	2	0	0	0	0	1	0	1	0	0	1	0	0	0	2	2	2	0	1	2	2	1	1	1	2	0	1	1	0	1	0	0	1	0	0	2	0
400	0	1	2	1	0	0	1	0	0	0	0	0	0	0	0	0	0	1	1	1	1	0	1	0	0	0	1	2	1	1	2	0	1	0	0	2	2	0	1	0	1	0	0	0	0	2	0	1	1
401	1	1	1	0	0	0	1	0	0	0	0	0	1	0	0	0	0	0	0	2	2	0	0	0	0	0	1	2	2	1	2	2	2	1	1	2	1	0	0	0	0	0	0	0	0	1	0	1	1
402	1	0	1	0	0	0	2	0	0	0	2	0	0	0	0	0	0	0	0	2	2	0	0	0	1	1	1	1	2	2	0	2	2	1	0	2	1	0	1	1	1	0	1	0	0	1	1	0	1
403	0	1	1	1	0	0	1	1	1	2	1	1	1	0	0	0	0	1	1	1	2	0	0	0	0	0	2	2	2	1	1	1	1	1	2	1	1	0	1	1	0	0	0	0	0	1	0	0	2
404	0	1	1	0	1	1	0	0	1	1	0	0	1	0	0	0	0	0	1	1	2	0	2	0	0	0	2	2	2	1	1	0	0	1	0	2	0	1	0	0	0	1	0	0	0	0	0	0	1
405	1	1	2	0	0	1	1	0	0	0	0	0	0	0	0	0	0	0	0	2	2	0	0	0	0	0	1	1	2	1	1	1	1	0	1	2	1	0	0	0	0	0	1	1	1	2	1	1	1
406	1	0	2	0	0	0	1	0	0	0	1	0	2	0	0	0	0	0	1	1	2	0	0	0	0	0	1	2	1	1	2	2	2	0	1	1	1	0	1	1	0	0	1	0	1	1	0	1	0
407	1	0	2	0	0	1	1	0	1	1	1	0	1	0	0	0	0	0	0	2	2	0	0	0	0	0	2	2	2	1	1	2	2	0	2	0	2	2	0	0	0	0	1	0	1	1	0	1	1
408	1	0	2	1	0	1	1	0	0	0	1	0	1	0	0	0	0	0	1	1	2	0	0	0	0	0	1	2	1	1	2	0	1	1	1	2	2	0	1	1	0	0	2	0	0	1	0	1	1
409	1	2	0	0	0	0	1	0	1	1	0	1	1	0	0	0	0	0	0	2	2	0	0	0	1	1	1	1	2	2	1	2	1	0	0	2	1	0	1	1	0	0	0	0	2	2	0	2	0
410	1	1	1	1	0	0	2	0	1	1	0	0	0	0	0	0	0	1	0	2	2	0	0	0	1	1	1	2	1	1	1	1	2	2	1	2	1	0	1	1	0	1	0	0	0	1	0	1	1
411	1	0	2	1	0	0	1	0	0	0	0	1	2	0	0	0	0	1	1	1	1	0	1	1	1	1	2	2	2	2	1	1	1	1	2	1	1	0	0	0	0	0	1	0	1	0	1	0	2
412	1	1	1	1	0	0	1	1	1	2	1	0	1	0	0	1	0	1	1	1	1	1	0	0	0	0	1	2	1	1	1	1	1	1	0	2	1	0	0	0	0	0	0	0	0	2	0	2	0
413	1	1	2	0	0	0	1	0	0	0	0	0	2	1	1	1	0	0	1	1	1	0	0	0	1	1	2	2	1	1	2	2	2	0	1	1	1	0	1	1	0	1	0	0	0	0	0	1	1
414	0	2	1	0	0	0	2	0	0	0	2	0	0	0	0	0	0	1	1	1	1	0	0	0	0	0	0	1	1	1	1	1	1	0	0	2	2	0	0	0	0	0	0	1	0	0	1	1	1
415	0	1	1	0	0	0	1	0	0	0	1	0	1	0	0	0	0	1	2	0	1	0	0	0	0	0	1	1	1	1	0	2	2	2	1	2	1	0	1	1	0	0	0	0	0	1	1	0	2
416	1	1	1	0	0	0	0	0	2	2	0	0	0	0	0	0	0	2	0	2	2	0	0	0	0	0	1	1	2	1	1	1	2	0	0	2	2	0	0	0	0	0	0	0	1	0	0	1	1
417	1	1	2	1	0	0	2	1	0	1	1	0	0	0	0	0	0	1	0	2	2	0	1	0	0	0	1	1	1	1	0	2	2	0	0	2	2	0	2	2	0	0	0	0	0	1	0	0	2
418	1	2	1	0	0	0	2	1	0	1	0	0	2	0	0	0	0	2	1	1	2	0	1	0	1	1	0	0	2	1	0	2	2	0	0	2	1	1	0	0	0	1	1	0	0	1	0	2	0
419	0	1	1	1	0	0	0	0	1	1	1	0	0	0	0	0	1	2	0	2	2	0	0	0	0	0	1	2	1	1	1	1	2	1	0	2	0	0	0	0	0	2	0	0	0	0	0	1	0
420	1	1	1	1	0	0	0	0	1	1	0	1	1	0	0	0	0	1	1	1	2	0	1	0	0	0	2	2	2	1	2	1	1	0	0	2	2	1	0	0	1	0	1	0	1	0	0	1	1
421	1	1	1	0	0	1	0	0	1	1	1	0	0	0	0	0	0	0	0	2	2	0	0	0	0	0	2	2	2	1	2	1	2	0	2	1	2	2	0	0	0	0	2	0	1	1	1	0	2
422	1	1	1	0	0	1	0	0	2	2	0	0	1	0	0	0	0	1	0	2	2	0	0	0	0	0	2	2	2	1	1	1	2	0	0	2	2	0	1	1	0	0	0	0	1	0	0	0	2
423	0	1	1	0	0	1	2	1	0	2	0	0	0	0	0	0	0	2	0	1	1	1	0	0	1	1	1	2	2	1	2	1	1	0	0	2	2	0	2	1	1	0	0	0	0	1	0	0	2
424	1	0	2	0	0	0	0	0	1	1	1	1	2	0	0	1	0	1	1	1	2	0	0	0	0	0	2	2	2	2	1	1	1	0	1	1	1	0	1	0	1	0	0	0	0	1	1	0	2
425	0	0	2	1	0	1	0	0	1	1	1	0	2	0	0	0	1	1	0	2	1	0	0	0	0	0	2	2	2	1	2	1	1	0	0	2	1	1	0	0	0	0	0	0	0	0	0	1	2
426	1	2	0	0	0	0	2	1	0	1	0	0	0	0	0	0	0	1	1	0	0	0	0	0	0	0	2	2	2	2	1	1	1	0	1	2	1	0	0	0	0	0	0	0	0	0	0	0	2
427	1	0	2	0	0	1	2	0	1	1	1	1	1	0	0	0	0	0	1	1	1	0	0	0	0	0	1	1	2	1	0	1	1	0	1	0	0	1	0	0	0	0	0	0	0	1	0	1	1
428	0	0	2	0	0	0	1	0	0	0	0	0	0	0	0	0	0	0	1	1	2	0	0	0	0	0	1	2	1	1	2	1	1	0	1	2	2	0	1	1	0	0	0	0	0	0	0	2	1
429	1	1	2	1	0	0	2	1	0	1	0	0	0	0	0	0	0	1	1	1	1	0	0	0	1	1	2	1	2	1	1	1	2	0	1	2	1	0	1	1	0	0	0	0	2	2	0	1	0
430	0	0	2	0	0	1	1	1	1	2	0	1	1	0	0	0	0	0	0	2	2	0	1	1	1	1	1	1	2	1	0	1	1	0	1	1	1	0	2	2	0	1	0	1	1	0	0	1	1
431	1	2	0	0	0	0	1	0	1	1	0	0	0	0	0	0	0	1	0	2	2	0	1	0	1	1	1	1	2	1	1	1	1	2	1	1	2	0	2	2	0	0	0	1	1	2	0	2	0
432	1	1	1	0	1	1	1	1	0	1	0	0	1	0	0	1	0	0	0	2	2	0	0	0	0	0	2	2	2	2	0	1	2	0	0	2	2	1	1	0	2	1	0	0	0	0	0	1	1
433	0	2	1	0	0	1	1	0	0	0	0	0	0	0	0	0	0	1	0	1	2	0	1	0	1	1	1	1	2	0	1	1	1	0	1	2	0	0	0	0	0	0	1	0	1	0	1	1	1
434	1	0	2	0	0	1	2	0	1	1	0	0	1	0	0	0	0	0	0	2	2	0	0	0	0	0	2	1	2	1	1	1	2	0	0	2	0	0	0	0	0	1	0	0	1	0	0	1	1
435	0	1	2	2	0	0	2	0	0	0	1	0	0	0	0	0	0	1	1	1	2	0	0	0	0	0	0	2	1	0	2	1	1	0	1	1	1	0	0	0	0	0	0	0	0	0	1	1	1
436	1	2	1	0	0	0	1	0	0	0	1	0	0	0	0	0	0	0	0	2	2	0	1	1	1	1	1	2	2	1	0	1	1	0	0	2	2	0	1	1	0	0	0	0	0	1	0	1	1
437	0	1	2	1	0	0	1	0	0	0	1	2	2	0	0	0	0	2	2	0	0	0	1	0	0	0	2	2	2	2	1	1	1	0	0	2	1	0	0	0	0	0	2	0	1	1	0	2	0
438	0	1	1	1	0	0	1	0	2	2	0	0	1	0	0	0	0	0	0	2	2	1	0	0	0	0	2	2	2	2	1	0	1	2	1	2	1	0	1	1	0	0	0	0	0	1	0	2	1
439	0	1	2	2	0	0	2	0	0	0	0	0	1	0	0	0	0	1	2	0	2	0	0	0	1	1	0	2	2	0	1	0	0	0	0	2	1	0	1	1	0	1	1	0	1	0	0	1	1
440	0	1	1	0	1	1	1	0	0	0	0	0	0	0	0	0	0	0	0	2	2	0	1	1	1	1	1	2	1	1	2	1	1	0	1	1	1	0	0	0	0	0	0	0	0	1	0	1	1
441	0	1	2	1	0	1	1	0	1	1	0	0	1	0	0	0	1	0	1	1	2	0	0	0	0	0	1	0	2	0	0	1	1	0	2	1	1	0	0	0	0	0	0	1	0	1	1	0	2
442	1	0	2	1	0	0	2	1	0	1	1	1	0	0	0	1	0	1	1	1	1	1	0	0	0	0	2	2	2	1	1	1	2	0	1	2	1	0	1	1	0	2	0	0	0	0	0	2	0
443	1	1	1	1	0	0	1	1	1	2	0	0	1	1	1	1	0	0	1	1	1	0	1	0	0	0	1	1	1	1	2	1	1	1	0	2	0	0	0	0	0	0	0	0	0	0	0	1	1
444	1	1	1	0	1	1	0	0	2	2	0	0	1	0	0	0	0	0	0	2	2	0	0	0	0	0	2	2	2	2	0	0	1	1	1	2	0	0	0	0	0	0	1	0	1	1	0	2	0
445	0	1	1	1	0	0	2	0	0	0	0	1	0	0	0	1	0	1	0	1	1	0	0	0	0	0	2	2	2	2	1	1	1	0	1	1	0	0	0	0	0	0	1	0	1	0	0	1	2
446	0	0	2	0	0	1	0	0	1	1	0	1	1	0	0	0	0	2	2	0	1	0	1	1	1	2	1	1	2	0	1	1	2	2	0	2	1	0	0	0	1	0	1	0	1	1	0	1	1
447	0	1	1	1	0	0	1	0	0	0	1	1	1	0	0	0	0	1	0	1	1	0	0	0	0	0	0	1	2	1	0	0	1	1	1	2	2	0	2	2	0	1	0	0	0	0	1	0	2
448	1	2	0	0	0	0	2	0	0	0	1	1	0	0	0	1	0	0	1	1	1	0	0	0	0	0	1	1	1	1	0	0	1	2	1	2	1	0	1	1	0	1	0	0	1	0	0	1	1
449	0	1	1	1	0	0	2	1	0	1	0	0	1	0	0	0	0	1	0	1	1	0	0	0	0	0	1	1	2	1	0	2	2	1	0	2	2	0	1	1	0	0	0	1	0	0	0	1	0
450	1	0	2	0	0	0	1	0	1	1	1	0	0	0	0	0	0	0	0	1	1	0	2	0	0	1	0	2	2	0	1	1	1	1	1	1	1	0	0	0	0	1	0	1	2	0	0	0	2
451	0	0	2	0	0	1	2	0	0	0	0	0	1	0	0	0	0	1	2	0	2	0	0	0	0	0	1	1	2	1	1	1	1	0	1	1	1	0	0	0	0	1	0	0	0	0	1	1	1
452	0	2	1	0	0	0	1	0	0	0	1	0	0	0	0	0	0	1	0	2	2	0	0	0	1	1	2	2	2	2	0	1	1	1	2	0	0	0	0	0	0	0	1	0	1	1	0	1	1
453	1	1	2	1	0	0	0	0	0	0	1	0	1	0	0	0	0	2	2	0	0	0	1	1	1	1	2	2	2	2	1	0	1	1	0	2	2	0	1	1	0	0	0	0	0	1	0	2	0
454	0	2	0	0	0	0	0	0	1	1	0	0	1	0	0	0	1	0	1	1	2	0	0	0	0	0	1	1	2	1	1	1	1	1	1	2	1	0	0	0	0	0	0	0	0	2	0	1	1
455	0	2	2	0	0	0	2	0	0	0	1	0	2	0	0	1	0	0	0	2	1	0	1	1	1	1	1	0	1	0	1	0	0	0	0	2	1	0	0	0	0	1	1	0	1	0	0	2	0
456	0	2	1	0	0	0	1	0	1	1	0	0	1	0	0	0	0	1	1	1	2	0	1	1	1	1	1	2	2	1	2	1	2	1	2	2	2	0	0	0	0	0	0	1	0	1	0	1	2
457	0	2	0	0	0	0	2	0	0	0	0	1	1	0	0	0	0	2	1	1	2	0	0	0	0	0	0	0	1	0	1	1	1	1	2	1	2	1	1	1	0	0	0	0	0	1	0	2	0
458	0	1	1	0	0	0	1	0	0	0	1	0	0	0	0	0	0	1	0	1	1	0	0	0	0	0	2	2	2	1	2	1	1	1	1	1	2	0	1	1	0	1	0	1	2	1	0	0	2
459	0	2	1	0	0	1	1	0	1	1	1	0	2	1	1	1	1	2	0	2	2	0	0	0	0	0	1	0	2	0	0	1	1	1	2	1	1	0	0	0	0	0	0	1	1	1	0	2	0
460	0	0	2	0	0	0	2	0	0	0	2	2	2	0	0	0	0	1	0	1	1	0	2	0	0	0	1	1	1	1	0	1	1	1	0	2	1	0	1	1	0	1	0	0	1	1	0	2	0
461	0	1	1	0	0	0	0	0	1	1	0	0	0	0	0	0	0	0	1	1	2	0	0	0	0	0	0	1	1	0	2	1	1	1	0	2	2	0	0	0	0	0	0	0	0	0	0	1	0
462	0	2	0	0	0	0	2	0	0	0	1	0	0	0	0	0	0	1	0	1	1	0	0	0	0	0	1	1	2	2	0	2	2	1	0	2	1	1	0	0	0	0	0	0	0	0	0	2	0
463	0	2	1	0	0	0	1	0	1	1	1	1	2	0	0	1	1	2	1	1	1	1	0	0	0	0	2	2	2	1	1	1	1	0	1	1	1	1	0	0	0	0	1	0	1	0	0	1	1
464	1	2	0	0	0	0	1	0	2	2	0	0	1	0	0	0	0	0	0	2	2	0	0	0	0	0	1	2	2	1	0	2	2	0	2	0	2	0	1	0	1	0	1	0	1	2	0	2	1
465	1	1	2	1	0	0	0	0	1	1	0	0	0	0	0	0	0	1	0	2	2	0	0	0	0	0	1	0	2	0	0	1	1	1	0	2	1	0	0	0	0	0	0	0	0	0	0	1	1
466	1	1	0	1	0	0	0	0	1	1	0	1	2	0	0	0	0	0	0	2	2	0	0	0	0	0	2	2	2	1	0	2	2	0	1	1	0	0	0	1	0	0	0	0	0	1	0	1	0
467	0	2	1	0	0	0	0	0	0	0	1	0	1	1	0	0	0	0	0	1	1	0	1	0	0	0	0	2	1	0	1	2	2	0	1	1	1	0	0	0	0	0	2	0	1	1	0	0	2
468	0	1	1	0	0	0	1	0	2	2	0	2	2	0	0	0	0	1	0	2	2	0	1	0	0	0	2	2	2	1	0	1	1	1	0	2	2	0	2	1	1	0	0	1	0	0	0	0	1
469	1	1	2	0	0	0	0	0	2	2	0	1	2	0	0	0	0	1	1	1	1	0	0	0	0	0	1	2	1	1	2	2	2	1	0	2	1	0	2	2	0	0	0	0	1	1	0	2	0
470	1	1	1	0	0	0	0	0	1	1	0	1	1	0	0	0	0	1	0	1	1	0	0	0	0	0	0	2	1	1	2	2	2	0	2	0	2	0	0	0	0	0	0	1	0	1	0	1	1
471	0	0	2	0	0	0	2	0	1	1	0	1	2	0	0	0	0	1	1	1	2	0	0	0	1	1	2	2	2	0	1	2	2	0	1	1	0	0	1	1	0	0	1	0	1	1	1	1	1
472	1	0	1	0	0	0	2	0	1	1	0	0	0	0	0	0	0	1	1	1	1	0	1	1	0	0	2	2	2	2	0	0	0	0	1	1	1	1	0	0	0	0	1	0	1	2	1	0	2
473	0	2	1	0	0	0	1	2	0	2	0	0	0	0	0	0	0	0	0	2	2	0	0	0	1	1	2	2	2	1	0	1	2	2	0	2	2	1	1	0	2	0	1	0	1	1	0	2	0
474	0	1	1	1	0	0	1	1	1	2	0	0	1	0	0	0	0	1	0	1	1	0	0	0	0	0	2	2	2	2	1	2	2	0	0	2	0	0	1	1	0	0	1	0	1	1	0	2	0
475	1	1	1	1	0	0	2	0	0	0	1	0	0	0	0	0	0	1	1	0	0	0	1	0	1	1	2	2	2	2	1	0	0	1	0	2	0	0	0	0	0	1	0	0	1	0	0	1	1
476	1	1	1	1	0	0	1	0	0	0	1	0	0	0	0	0	0	0	0	2	2	0	0	0	0	0	2	2	2	2	1	1	2	1	1	2	2	2	0	0	0	1	0	0	0	1	0	2	1
477	0	1	1	1	0	0	1	0	0	0	1	0	2	0	0	0	0	0	0	2	2	0	0	0	0	0	1	1	2	1	0	0	0	0	0	2	2	0	1	1	0	0	1	0	0	1	0	2	0
478	0	1	1	0	0	0	2	1	0	1	0	0	0	0	0	0	0	0	0	2	2	0	1	1	1	2	0	1	1	0	1	1	1	0	1	2	0	0	0	0	0	0	1	0	2	0	0	1	1
479	1	1	2	0	0	1	1	1	1	2	0	1	1	0	0	0	0	1	1	1	2	0	0	0	1	1	1	1	2	1	0	1	2	0	0	2	2	0	2	2	0	0	1	0	0	1	0	2	0
480	0	2	1	0	0	0	1	1	1	2	0	0	0	0	0	0	0	1	0	1	1	0	0	0	0	0	0	1	1	0	1	1	2	2	2	1	1	1	0	0	0	0	0	0	0	1	0	1	1
481	0	2	0	0	0	0	2	0	0	0	0	1	1	0	0	0	0	0	0	2	2	0	0	0	0	0	1	1	2	2	1	1	1	1	2	0	1	0	0	0	0	2	0	0	0	0	0	2	0
482	0	0	2	1	0	1	1	0	1	1	1	0	1	0	0	0	0	1	1	1	1	0	1	0	1	1	1	1	1	1	1	1	2	2	0	2	2	0	0	0	0	0	0	0	1	0	0	2	0
483	0	2	0	0	0	0	1	0	1	1	0	1	2	0	0	0	0	0	0	2	2	0	0	0	0	0	1	2	2	1	0	0	0	0	0	2	1	1	0	0	0	0	1	0	0	1	0	1	1
484	0	1	1	0	0	0	2	0	0	0	1	1	1	0	0	0	0	1	1	1	2	0	1	0	0	0	2	2	2	1	2	2	2	0	1	2	2	0	0	0	0	0	0	0	0	0	0	1	0
485	1	2	1	0	0	0	1	1	1	2	0	0	1	0	0	0	0	2	1	0	1	1	0	0	0	0	1	2	2	1	1	0	0	0	1	1	1	0	0	0	1	0	1	0	2	2	0	2	0
486	1	1	1	1	0	0	2	0	0	0	1	0	0	0	0	0	0	0	1	1	2	0	0	0	0	0	1	2	1	1	1	2	2	0	0	2	1	1	0	0	0	0	0	0	1	1	0	0	2
487	0	1	2	1	0	0	1	0	0	0	1	1	1	0	0	0	0	1	0	1	1	0	1	0	1	1	0	1	2	1	0	2	2	0	1	2	2	0	1	1	0	0	1	0	1	0	0	0	2
488	0	1	2	1	0	0	2	1	0	2	0	0	0	0	0	0	0	0	0	2	2	0	1	0	0	0	1	2	1	1	1	1	1	0	1	1	2	0	2	1	1	0	0	0	1	0	0	2	0
489	0	1	1	0	0	0	0	0	0	0	0	1	1	0	0	0	0	1	0	1	1	0	0	0	0	0	2	2	1	1	1	0	0	1	1	1	2	0	2	1	1	0	0	0	0	2	0	2	1
490	1	1	1	1	0	0	1	0	1	1	1	1	2	0	0	0	0	2	2	0	1	0	0	0	0	0	1	2	2	1	1	1	2	0	1	2	2	0	1	1	0	1	1	0	1	0	0	1	1
491	1	2	0	0	0	0	1	1	0	1	0	1	1	1	1	1	0	2	1	0	0	0	0	0	0	0	1	2	0	0	2	1	1	0	0	2	1	0	1	1	0	1	0	0	1	1	0	1	0
492	0	2	1	1	0	0	0	0	1	1	0	0	1	0	0	0	0	1	0	1	0	0	0	0	0	0	2	2	2	2	0	1	1	0	1	0	2	0	1	1	0	0	1	0	1	0	0	1	1
493	0	1	1	0	0	0	2	0	2	2	0	1	2	0	0	0	0	0	0	2	2	0	0	0	1	1	2	2	2	1	1	1	1	0	1	1	2	0	2	1	1	0	1	0	1	0	0	1	1
494	1	1	1	1	0	0	1	1	1	1	0	0	1	0	0	0	0	0	0	2	2	0	0	0	0	0	2	2	2	0	1	2	1	0	0	2	2	0	2	2	0	1	0	1	2	0	0	1	1
495	1	2	0	0	0	0	2	0	1	1	0	0	1	0	0	0	0	1	1	1	2	0	0	0	2	2	2	2	2	1	2	1	1	0	0	1	2	1	1	1	1	1	0	0	1	1	1	0	2
496	0	0	2	0	0	1	1	0	2	2	0	0	1	0	0	0	0	0	1	1	2	0	1	0	0	0	1	2	2	2	1	1	2	0	0	2	2	1	1	1	0	0	0	1	0	0	0	0	2
497	1	0	2	0	0	0	2	0	0	0	0	0	0	0	0	0	0	0	0	2	2	0	0	0	1	1	2	2	2	2	0	1	2	0	1	2	1	0	1	1	0	0	0	0	0	0	0	2	0
498	1	1	1	0	0	0	0	0	2	2	0	0	1	0	0	0	0	0	1	1	2	0	0	0	0	0	1	1	2	1	1	0	1	0	0	2	2	0	0	0	0	0	1	0	0	0	0	0	1
499	1	1	1	0	0	0	1	1	1	2	0	0	1	0	0	0	0	1	1	1	1	0	1	1	1	1	2	2	2	1	1	2	2	1	0	2	1	0	1	0	1	0	0	0	0	0	0	1	1
500	1	0	2	0	0	0	2	0	0	0	0	1	2	0	0	0	0	0	0	2	2	0	1	1	1	1	2	2	2	2	0	2	2	0	1	1	1	1	0	0	0	0	0	0	0	1	0	2	0
501	0	2	2	0	0	0	1	0	1	1	1	1	0	0	0	1	0	0	1	1	2	0	1	1	1	2	1	2	2	1	0	0	1	0	1	2	1	0	0	0	0	0	0	0	0	1	0	1	0
502	1	0	2	1	0	0	2	0	0	0	0	0	0	0	0	0	1	0	1	1	2	0	1	1	1	1	1	2	1	1	1	2	2	1	1	2	1	0	1	1	0	0	0	0	0	0	0	2	0
503	0	0	2	0	0	1	0	0	1	1	0	1	0	0	0	1	0	1	0	1	1	0	0	0	0	0	2	2	2	2	0	0	0	0	0	2	1	0	1	1	0	0	0	1	0	0	0	1	1
504	1	2	0	1	0	0	1	0	0	0	0	1	2	0	0	0	0	1	1	1	2	0	0	0	0	0	1	2	1	1	1	2	2	0	0	2	1	0	0	0	0	0	1	0	0	0	1	1	1
505	0	0	2	0	0	1	1	1	1	2	0	0	1	0	0	0	0	0	1	1	2	0	0	0	0	0	1	1	1	1	1	2	2	0	1	1	1	0	1	1	0	1	0	0	0	0	0	2	1
506	0	1	1	0	0	1	2	0	0	0	1	1	1	0	0	0	0	1	1	1	2	0	0	0	0	0	2	2	2	2	0	1	2	0	0	2	1	0	1	1	0	0	1	1	1	1	0	1	1
507	1	0	2	0	0	2	1	1	1	2	0	1	1	0	0	0	0	2	1	0	1	1	1	0	0	0	2	2	2	2	1	1	1	1	1	1	1	0	0	0	0	0	1	0	1	1	0	1	1
508	0	1	2	1	0	0	2	1	0	1	1	1	0	0	0	0	0	1	1	1	1	0	1	1	1	1	1	1	2	1	1	2	2	0	0	2	1	0	1	1	0	0	1	0	0	0	0	2	1
509	0	2	0	0	0	0	2	1	0	1	0	0	1	0	0	0	0	1	0	2	2	0	0	0	0	0	2	2	2	2	0	1	2	0	0	2	2	0	1	0	1	0	0	2	0	2	0	2	1
510	0	1	1	0	0	1	2	1	0	1	0	0	0	0	0	0	0	2	0	2	2	0	1	1	2	2	2	2	2	1	1	1	1	1	0	2	1	0	2	2	1	0	1	1	1	2	0	2	0
511	0	0	2	0	0	1	1	1	1	2	0	0	0	0	0	0	0	1	0	2	2	0	0	0	0	0	1	1	1	1	0	1	2	1	0	2	2	0	2	2	0	0	0	0	0	1	1	0	2
512	0	1	2	1	0	0	1	0	1	1	1	2	2	1	1	1	0	2	2	0	1	0	0	0	0	0	2	2	2	2	1	0	0	0	0	2	1	0	1	1	0	1	0	0	0	2	2	0	2
513	1	1	1	0	0	0	1	0	0	0	0	1	2	0	0	0	0	2	1	1	2	0	1	0	0	0	0	1	1	0	1	1	1	0	1	1	2	0	2	1	1	2	0	0	0	0	0	1	1
514	1	1	2	1	0	1	0	0	1	1	0	2	2	0	0	0	1	2	1	1	1	0	0	0	0	0	2	2	2	2	0	1	1	1	1	1	2	0	1	1	0	0	0	0	0	0	0	1	1
515	1	1	1	1	0	0	1	1	1	2	0	1	2	0	0	1	0	1	1	0	0	0	0	0	0	0	0	1	2	0	1	1	1	0	1	2	2	0	1	1	0	0	0	0	0	1	0	1	0
516	0	0	2	0	0	0	1	1	0	1	0	1	2	0	0	0	1	2	1	1	1	0	0	0	0	0	1	2	2	1	0	1	1	1	2	1	2	0	1	1	0	0	1	0	0	0	0	1	1
517	0	0	2	0	0	0	1	0	1	1	0	0	1	0	0	0	0	0	0	2	2	0	0	0	0	0	1	1	2	1	0	0	0	0	1	1	2	0	2	2	1	1	0	0	1	0	0	2	0
518	1	0	2	0	0	1	1	0	1	1	1	0	0	0	0	0	0	0	0	2	2	0	0	0	0	0	0	1	1	1	1	1	1	0	0	2	1	0	2	2	1	0	0	0	1	0	0	1	1
519	1	0	2	0	0	1	1	1	1	2	0	0	0	0	0	0	0	1	1	1	1	0	0	0	0	0	1	2	2	2	1	1	1	0	0	2	1	0	0	0	0	0	1	0	1	1	0	0	2
520	0	0	2	0	0	0	0	0	2	2	0	0	0	0	0	0	0	0	1	1	2	0	1	1	1	1	1	1	2	1	1	1	1	1	0	2	2	0	2	2	0	0	1	0	1	0	0	1	1
521	0	0	2	0	1	0	0	0	0	0	0	1	2	0	0	0	0	0	0	2	2	0	0	0	0	0	1	1	2	0	1	1	2	2	1	2	0	0	0	0	0	0	0	0	0	1	0	1	1
522	1	0	2	2	0	1	1	0	1	1	1	0	0	0	0	0	0	1	1	1	1	0	0	0	0	0	2	2	1	0	2	2	2	0	2	1	1	0	0	0	0	1	0	1	1	1	0	2	0
523	0	1	2	1	0	0	2	1	0	1	0	0	1	0	0	0	0	0	0	2	2	0	0	0	1	1	2	2	2	2	1	1	1	0	0	2	1	0	0	0	0	0	1	0	1	1	0	2	0
524	0	1	1	0	0	1	1	1	0	1	0	1	1	0	0	0	0	1	2	0	2	0	0	0	1	1	1	2	2	1	0	2	2	0	1	1	2	0	1	1	0	0	0	0	0	0	0	2	1
525	0	1	1	1	0	0	0	0	2	2	0	0	1	0	0	0	0	0	1	1	2	0	0	0	0	0	0	2	1	0	2	2	2	1	0	2	2	1	1	1	0	0	0	0	0	0	0	2	0
526	1	0	2	0	0	0	2	0	0	0	1	0	1	0	0	0	0	1	1	1	2	0	1	0	1	1	1	2	2	2	1	2	2	0	2	0	1	1	0	0	0	0	1	0	1	1	0	2	0
527	1	1	1	1	0	0	1	0	0	0	0	0	1	0	0	0	1	2	1	1	1	0	0	0	0	1	2	2	2	2	1	0	1	1	0	2	1	1	0	0	0	0	0	0	0	1	0	1	1
528	1	2	1	2	0	0	1	0	0	0	1	1	2	0	0	1	0	0	0	2	2	0	0	0	0	0	1	1	2	2	0	1	1	0	0	2	0	0	0	0	0	1	0	0	0	1	1	1	1
529	0	2	1	0	0	0	1	0	0	0	1	0	1	0	0	0	0	0	0	2	2	0	0	0	0	0	2	2	2	2	0	1	2	1	2	1	1	0	1	1	0	0	0	0	0	1	0	2	1
530	0	1	2	1	0	0	1	1	1	2	0	0	1	0	0	0	1	2	1	1	1	0	0	0	0	0	1	2	2	2	0	1	1	0	1	1	1	0	1	1	0	1	0	0	1	0	0	0	2
531	1	2	0	0	0	0	0	0	0	0	0	1	2	0	0	0	1	2	1	1	1	0	0	0	0	0	2	2	2	2	1	2	1	0	0	2	2	1	1	1	0	0	1	0	1	0	0	2	2
532	1	1	2	1	0	0	2	0	0	0	1	0	1	0	0	0	0	0	0	2	2	0	0	0	0	0	2	1	2	0	1	1	1	0	0	2	1	0	2	2	1	0	0	0	0	1	0	1	0
533	1	0	2	0	0	1	1	0	2	2	0	1	1	0	0	0	1	1	0	2	2	0	0	0	0	0	2	2	2	2	1	0	1	1	0	2	1	1	0	0	0	0	0	0	1	0	0	1	0
534	1	1	1	0	0	0	0	0	1	1	1	2	2	0	0	0	0	0	0	2	2	0	0	0	0	0	1	1	2	2	1	1	1	0	1	2	2	1	1	0	2	0	1	0	0	1	0	1	1
535	0	2	0	0	0	0	0	0	0	0	0	0	0	0	0	0	0	1	1	1	1	0	0	0	1	1	1	1	2	0	1	1	1	1	0	2	2	1	1	1	0	0	0	0	0	0	0	2	1
536	1	1	1	0	1	1	0	0	2	2	0	1	2	0	0	0	0	1	1	1	1	0	1	1	0	0	0	0	1	0	1	1	2	0	0	2	1	0	2	2	0	0	0	0	0	0	0	0	2
537	1	0	2	0	0	1	2	0	1	1	0	0	0	0	0	0	0	0	0	2	2	0	1	1	1	1	2	2	2	1	1	0	1	0	0	2	1	0	1	1	1	0	1	0	1	0	0	2	0
538	1	1	2	0	0	0	1	0	2	2	0	0	0	0	0	0	0	0	0	1	1	0	0	0	0	0	1	1	2	1	0	1	1	0	2	1	0	0	1	1	0	0	1	0	0	0	0	1	1
539	0	1	0	0	0	0	1	0	0	0	0	1	2	0	0	1	0	2	2	0	0	0	1	0	1	1	1	1	2	1	0	1	1	0	1	2	0	0	0	0	0	0	0	1	0	1	0	1	1
540	1	1	1	0	0	0	1	0	0	0	0	0	0	0	0	0	0	0	0	1	1	0	0	0	0	0	2	2	2	2	0	1	1	0	0	2	1	0	1	1	0	0	0	0	1	0	0	2	0
541	0	0	2	1	0	0	2	0	0	0	0	0	1	1	1	1	1	2	1	0	1	0	0	0	0	0	1	2	1	1	2	2	2	0	1	1	2	1	1	1	0	0	1	0	1	0	0	2	1
542	1	1	1	0	1	0	2	0	0	0	0	0	1	0	0	0	0	1	1	1	1	0	0	0	1	1	2	2	2	2	0	1	1	0	1	1	1	1	0	0	1	0	1	0	0	1	0	1	1
543	1	2	1	0	0	0	1	0	0	0	1	0	0	0	0	0	0	2	2	0	1	0	1	0	1	1	2	2	2	1	2	2	2	0	0	2	1	0	0	0	0	0	0	1	0	1	0	2	0
544	1	1	1	0	0	0	1	1	0	1	0	0	2	1	1	1	0	1	1	1	2	0	0	0	0	0	1	2	2	1	2	2	2	0	1	1	2	0	1	0	1	0	1	0	0	0	0	2	0
545	0	0	2	0	0	1	1	1	1	2	0	1	2	0	0	0	0	1	0	2	2	0	1	0	0	0	2	1	2	1	1	2	2	0	2	1	2	0	2	2	1	0	0	0	0	0	0	2	0
546	1	1	2	1	0	0	2	0	0	0	0	0	0	0	0	0	0	2	2	0	0	0	0	0	0	0	0	2	1	1	2	1	2	1	0	2	1	0	0	0	0	0	0	0	0	0	0	1	1
547	0	1	1	0	1	1	1	0	1	1	0	0	0	0	0	0	0	0	0	2	2	0	0	0	0	0	1	2	2	1	0	1	1	0	1	1	2	0	1	1	0	0	0	0	0	0	1	1	1
548	0	1	1	0	0	1	1	0	1	1	1	0	0	0	0	0	0	0	0	2	2	0	0	0	0	0	2	1	2	0	1	0	0	0	1	1	1	0	1	1	0	0	1	0	1	1	0	2	0
549	0	1	1	0	0	0	0	0	2	2	0	0	2	0	0	0	1	0	1	1	2	0	0	0	0	0	1	2	2	1	1	2	2	0	0	2	1	0	0	0	0	0	0	0	0	0	0	2	1
550	1	0	2	0	0	0	1	0	2	2	0	0	0	0	0	0	0	1	2	0	1	0	0	0	0	0	2	2	1	1	2	1	1	0	0	2	1	1	0	0	1	1	1	0	1	0	0	2	1
551	0	1	2	0	0	1	1	0	1	1	1	0	1	0	0	0	0	1	1	0	0	0	0	0	0	0	1	2	1	1	2	1	1	0	1	1	1	0	0	0	0	0	0	0	2	0	0	1	0
552	0	0	1	0	0	0	0	0	0	0	0	0	1	0	0	0	0	0	0	2	2	0	0	0	0	0	1	2	2	1	0	1	1	1	2	1	1	0	0	0	0	0	1	0	0	1	0	2	1
553	1	0	2	0	0	2	0	0	0	0	0	0	0	0	0	0	1	1	0	2	1	0	2	0	0	1	2	2	2	1	1	2	2	1	1	2	2	1	0	0	0	0	1	0	1	1	0	0	1
554	0	2	0	1	0	0	0	0	2	2	0	0	0	0	0	0	0	2	2	0	0	0	0	0	0	0	1	2	2	2	1	2	2	0	1	1	2	1	1	1	1	0	1	0	1	0	0	2	0
555	1	1	1	0	0	0	1	0	1	1	0	0	0	0	0	0	0	2	0	2	2	0	0	0	1	1	0	2	1	0	1	1	1	0	0	2	2	1	0	0	0	0	0	0	2	0	0	2	0
556	1	2	1	0	0	0	0	0	2	2	0	0	2	0	0	0	0	1	1	1	2	0	0	0	1	1	1	1	1	1	0	2	2	0	2	0	1	0	0	0	0	1	0	1	1	0	0	1	1
557	0	2	0	1	0	0	1	0	1	1	0	0	0	0	0	0	0	2	1	0	2	0	0	0	0	0	2	2	2	1	2	2	2	0	1	1	1	0	2	2	0	0	0	0	1	1	0	2	0
558	0	1	2	1	0	0	1	1	0	1	0	0	0	0	0	0	0	0	0	1	1	0	1	1	1	1	1	2	2	1	0	1	2	1	1	1	2	0	1	1	0	0	0	0	0	0	0	2	1
559	1	0	2	0	0	0	2	0	0	0	1	0	0	0	0	0	0	1	1	1	1	0	0	0	0	0	2	2	2	2	0	1	1	0	1	2	2	1	0	0	1	0	1	0	0	1	1	1	1
560	0	1	1	0	0	0	0	0	2	2	0	1	0	0	0	1	1	2	0	2	2	0	0	0	1	1	2	2	2	2	1	1	1	1	2	0	2	0	2	2	0	0	1	0	1	2	0	1	1
561	1	1	1	1	0	0	1	0	0	0	1	0	1	0	0	0	0	0	0	2	2	0	0	0	0	0	2	2	2	2	0	1	1	2	1	1	1	1	0	0	0	0	2	0	1	1	0	2	0
562	0	0	2	0	0	0	0	0	2	2	0	0	0	0	0	0	0	0	2	0	2	0	0	0	1	1	0	1	2	0	1	0	0	0	0	2	2	0	2	2	1	0	0	0	0	1	0	1	1
563	1	1	2	1	0	0	1	0	2	2	0	0	0	0	0	0	0	1	2	0	2	0	0	0	0	0	1	1	2	1	0	1	1	0	1	2	1	0	1	1	0	0	0	0	1	1	1	1	1
564	1	2	2	0	0	1	1	0	1	1	1	0	1	0	0	0	0	1	1	1	2	1	0	0	0	0	1	1	2	1	0	1	2	0	2	1	0	0	0	0	0	0	0	0	0	1	0	1	2
565	1	1	2	1	0	0	0	0	2	2	0	0	0	0	0	0	0	2	1	1	2	1	0	0	0	0	2	2	2	1	2	0	0	0	0	2	1	1	0	0	0	0	0	0	0	2	0	1	0
566	0	1	2	0	0	0	1	0	0	0	0	1	1	0	0	0	0	1	1	1	1	0	0	0	0	0	2	2	2	2	1	2	2	0	1	1	2	1	0	0	0	0	0	1	1	1	0	1	1
567	0	2	0	1	0	0	2	1	0	1	1	0	0	0	0	0	0	1	2	0	2	0	0	0	0	0	1	1	2	0	1	0	0	0	0	2	2	0	2	2	1	0	1	0	0	1	0	2	0
568	0	1	1	0	0	1	2	0	0	0	1	1	2	0	0	0	0	1	0	1	1	1	1	1	1	1	2	2	2	2	1	1	2	0	1	2	1	0	1	1	0	1	0	0	1	0	0	2	0
569	0	0	2	1	0	1	0	0	1	1	0	1	1	0	0	0	0	1	0	1	1	0	0	0	0	0	1	2	1	0	2	2	2	1	0	2	1	0	1	1	0	0	1	0	1	0	0	2	0
570	0	1	1	1	0	0	2	0	0	0	2	0	0	0	0	0	0	1	1	1	1	0	0	0	0	0	1	2	1	0	2	1	1	0	1	1	1	0	1	1	0	1	0	0	1	1	0	2	1
571	0	2	1	0	0	0	1	0	0	0	1	0	1	0	0	0	0	1	0	2	2	0	0	0	1	1	2	2	2	2	0	1	1	1	2	0	1	0	1	1	0	0	0	1	0	0	0	2	0
572	1	1	1	0	0	0	1	0	0	0	1	0	1	0	0	0	0	0	0	2	2	0	0	0	0	0	2	2	2	2	1	1	2	0	1	2	1	1	0	0	0	0	0	0	0	2	0	1	1
573	0	0	2	0	0	1	1	0	0	0	0	0	1	0	0	0	0	0	0	2	2	0	0	0	1	1	1	1	2	0	0	1	1	0	0	2	0	0	0	0	0	0	0	0	1	0	0	1	0
574	0	1	1	1	0	1	2	0	0	0	0	0	0	0	0	0	0	0	0	2	2	0	0	0	1	1	2	2	1	0	1	2	2	0	1	1	2	0	2	1	1	0	0	0	0	1	0	1	0
575	0	1	1	0	1	1	2	1	0	1	1	0	1	0	0	0	0	1	1	1	1	0	0	0	0	0	1	2	2	1	0	0	0	0	0	2	1	1	0	0	0	0	0	1	1	1	0	1	1
576	1	2	1	0	0	0	2	0	0	0	1	0	0	0	0	0	0	0	0	2	2	1	0	0	0	0	2	2	2	2	2	1	2	0	0	2	1	0	0	0	0	0	1	0	0	1	0	2	1
577	1	1	1	0	0	0	0	0	1	1	0	1	2	1	1	1	0	0	0	2	2	0	1	0	0	0	1	1	2	1	0	1	1	0	1	2	2	0	2	2	0	0	0	1	0	1	0	0	1
578	1	2	1	1	0	0	1	0	1	1	1	0	0	0	0	0	0	2	0	1	1	0	1	1	1	1	0	2	2	0	1	0	0	1	0	2	0	0	1	1	0	0	1	0	1	1	0	2	1
579	0	1	1	0	1	1	0	0	2	2	0	1	0	0	0	1	0	0	1	1	1	0	1	1	1	1	0	2	1	0	1	0	0	0	0	2	1	1	0	0	0	1	0	1	1	0	0	1	1
580	1	2	1	0	0	0	1	1	0	1	0	1	1	0	0	0	0	0	1	1	2	0	0	0	0	0	2	2	2	2	0	0	2	1	2	2	1	0	1	0	1	0	0	0	1	0	0	2	0
581	1	2	0	0	0	0	1	1	1	2	0	2	2	0	0	0	0	0	0	1	1	0	0	0	0	0	1	2	1	1	1	0	0	1	0	2	2	0	1	1	0	0	0	0	0	1	0	2	0
582	1	1	2	1	0	0	2	0	1	1	1	0	1	0	0	0	0	1	1	1	2	0	0	0	0	0	2	2	2	2	1	1	1	0	1	2	2	0	1	0	1	1	1	0	1	0	0	1	1
583	0	2	1	0	0	0	1	0	1	1	0	0	1	0	0	0	1	1	0	2	1	0	0	0	0	0	1	0	2	0	0	0	0	0	0	2	2	0	1	1	0	0	1	0	1	0	0	0	1
584	0	1	1	0	0	0	1	0	0	0	0	0	0	0	0	0	0	1	2	0	1	1	0	0	0	0	1	0	2	0	0	2	2	0	2	0	2	0	2	2	0	0	0	0	1	1	0	2	1
585	1	0	2	2	0	1	2	1	0	1	1	0	1	1	1	1	0	1	1	1	2	0	0	0	0	0	1	1	2	0	1	1	1	1	1	1	1	0	1	1	0	0	0	0	0	1	0	1	1
586	0	1	1	1	0	0	2	1	0	1	1	0	2	1	1	1	0	1	0	1	1	0	0	0	0	0	2	2	2	2	0	0	1	1	0	2	0	0	0	0	0	1	0	0	0	0	0	1	1
587	0	1	1	0	0	0	1	1	1	2	0	1	1	0	0	0	0	1	1	1	2	0	0	0	0	0	2	2	2	2	1	1	1	0	0	2	0	0	0	0	0	2	0	0	0	0	0	1	1
588	1	2	1	0	0	1	0	0	2	2	0	0	1	0	0	1	1	2	0	1	1	0	0	0	1	1	2	2	2	1	2	2	2	0	1	1	2	0	1	1	0	0	0	0	0	1	0	2	1
589	0	1	1	0	0	1	1	0	1	1	1	0	1	0	0	1	0	1	1	1	2	0	0	0	0	0	2	2	2	0	1	1	1	0	0	2	0	1	0	0	0	2	0	0	0	0	0	1	1
590	1	2	0	0	0	0	2	0	0	0	1	1	1	0	0	0	0	0	0	2	2	0	1	0	1	1	1	2	2	1	2	1	2	2	0	2	2	0	2	1	1	0	0	1	0	1	0	2	0
591	1	1	1	0	0	1	0	0	0	0	0	1	2	0	0	0	0	0	0	2	2	0	0	0	1	1	2	2	2	2	1	0	0	0	0	2	2	0	1	0	1	0	1	0	1	0	0	2	0
592	0	1	2	1	0	0	1	0	1	1	1	0	2	0	0	1	0	1	2	0	1	0	0	0	0	0	0	2	1	1	2	1	1	1	0	2	0	0	0	0	0	0	0	0	0	0	0	2	2
593	0	1	1	0	1	0	2	1	0	1	1	1	2	0	0	1	0	1	1	1	2	0	1	0	1	1	2	2	2	2	0	1	2	1	1	1	0	1	0	0	0	0	0	0	0	0	0	0	1
594	1	1	1	0	0	1	2	0	0	0	0	1	0	0	0	0	0	2	0	2	2	1	0	0	0	0	1	2	2	2	0	0	1	1	0	2	2	0	1	1	0	0	2	0	1	1	0	2	0
595	0	1	0	0	0	0	1	1	0	1	0	0	1	0	0	0	0	1	0	1	1	0	0	0	0	0	2	2	2	2	1	0	1	2	1	2	2	1	0	0	0	0	1	0	1	0	0	1	1
596	1	0	2	0	0	0	2	1	0	1	0	0	0	0	0	0	0	1	1	1	2	0	0	0	1	1	1	1	2	0	0	2	2	0	1	1	0	0	0	0	0	0	0	0	1	0	2	0	2
597	0	2	0	0	0	1	2	0	0	0	0	0	1	0	0	0	1	2	0	1	1	0	1	1	1	1	2	2	2	1	2	1	1	0	2	1	0	1	0	0	0	0	0	0	0	0	0	0	2
598	0	1	1	1	0	0	1	0	2	2	0	1	2	0	0	0	0	1	0	1	0	1	0	0	0	0	1	2	2	1	0	2	2	0	1	1	1	0	1	1	0	0	0	0	1	0	1	1	1
599	1	2	1	0	0	0	1	0	0	0	1	1	1	0	0	0	0	0	0	2	2	0	1	1	1	1	1	2	1	0	2	2	2	0	0	2	2	2	0	0	0	0	1	0	1	0	0	2	0
600	1	0	2	1	0	0	1	1	1	2	0	0	0	0	0	0	0	0	0	2	2	0	0	0	1	1	2	2	2	2	1	1	2	1	1	1	1	0	1	1	1	1	0	0	0	1	1	0	2
601	0	1	1	0	0	1	2	1	0	1	0	0	1	0	0	0	0	2	0	1	1	0	2	0	0	0	1	2	1	1	2	2	2	1	0	2	1	1	0	0	0	0	0	0	0	0	0	2	1
602	0	0	2	1	0	1	1	0	1	1	0	1	1	0	0	0	0	1	1	1	1	0	1	1	1	1	2	2	2	2	1	1	1	0	0	2	2	0	1	1	0	1	0	0	1	0	1	1	1
603	1	2	1	0	0	0	2	0	0	0	1	1	1	0	0	0	0	0	2	0	2	0	1	1	1	1	2	2	2	1	2	1	1	0	1	1	1	0	1	1	0	0	0	0	0	0	0	2	0
604	0	0	1	0	0	0	2	0	1	1	1	0	0	0	0	0	0	1	0	1	1	0	0	0	1	1	1	1	2	1	1	2	2	1	0	2	2	1	1	0	2	1	0	0	1	0	0	1	1
605	0	1	0	0	0	0	2	0	0	0	0	0	0	0	0	0	0	2	2	0	0	0	0	0	0	0	1	2	1	1	2	1	1	0	0	2	1	0	0	0	0	0	0	0	0	2	0	2	0
606	1	1	1	1	0	0	2	0	0	0	1	0	1	0	0	0	0	1	1	1	1	0	0	0	0	0	1	2	2	1	0	1	1	0	0	2	0	0	0	0	0	1	0	0	1	1	1	1	1
607	1	1	1	1	0	0	1	0	1	1	0	0	2	1	1	1	0	0	0	1	1	0	0	0	1	1	2	2	2	2	1	2	2	0	2	0	2	0	1	1	0	0	1	0	1	0	0	1	0
608	0	1	1	1	0	0	2	1	0	1	1	1	1	0	0	0	0	0	2	0	2	0	1	1	1	1	2	2	2	2	0	1	1	0	1	1	1	1	0	0	0	1	0	0	1	1	0	2	0
609	1	1	2	1	0	0	1	0	2	2	0	1	1	0	0	0	0	0	1	1	2	0	2	0	0	0	1	1	2	1	1	2	2	0	2	0	1	1	0	0	0	1	0	0	0	1	0	1	1
610	0	1	2	0	0	1	1	0	0	0	1	1	1	0	0	0	0	0	0	2	2	0	0	0	1	1	1	2	1	1	1	1	1	2	1	1	1	0	0	0	0	0	0	0	0	0	0	2	0
611	0	1	1	1	0	0	1	1	0	1	0	1	0	0	0	1	0	2	1	0	1	0	1	1	1	1	1	1	2	1	0	1	1	0	1	2	1	0	0	0	0	1	0	0	1	0	0	0	1
612	1	1	2	1	0	0	2	1	0	1	1	0	1	0	0	0	0	0	0	2	2	0	0	0	0	0	2	2	1	0	1	2	2	0	1	1	1	0	1	1	0	0	1	0	1	1	1	1	1
613	1	0	1	0	0	0	1	1	1	2	0	0	1	0	0	0	0	0	0	2	2	0	0	0	0	0	2	2	2	2	0	0	2	1	0	2	1	0	0	0	0	2	0	0	0	0	0	1	1
614	0	0	2	0	0	1	2	1	0	1	0	1	1	0	0	0	1	0	1	1	2	0	0	0	0	0	2	2	2	2	0	1	1	2	1	1	2	0	0	0	0	2	0	0	0	0	0	1	1
615	1	0	2	0	0	1	1	0	1	1	0	0	0	0	0	0	0	0	0	2	2	0	0	0	0	0	1	0	2	0	0	2	2	0	1	1	2	0	2	2	0	0	1	0	0	0	0	1	1
616	0	1	2	1	0	0	0	0	0	0	0	1	1	0	0	0	0	1	1	1	2	0	1	0	0	0	2	2	2	2	1	2	2	0	1	2	1	0	0	0	0	0	0	0	0	0	0	2	1
617	1	1	1	0	1	0	1	0	0	0	1	0	0	0	0	0	0	0	1	1	2	1	0	0	0	0	1	2	2	1	1	1	1	2	0	2	2	0	1	1	0	0	1	1	1	2	0	1	2
618	1	1	1	0	0	0	1	0	1	1	1	0	1	0	0	0	0	1	1	1	2	0	0	0	0	0	1	1	2	1	0	0	0	0	0	2	2	0	1	0	1	0	2	0	0	1	0	0	0
619	1	2	1	0	0	0	1	1	1	2	0	1	1	0	0	0	0	1	1	1	2	0	0	0	0	0	2	2	1	0	1	2	2	0	0	2	1	1	0	0	0	0	0	0	0	0	1	0	2
620	0	2	1	2	0	0	1	0	0	0	1	0	0	0	0	0	0	0	0	2	2	0	0	0	0	0	0	1	2	1	0	1	2	0	0	2	2	0	2	1	1	0	0	1	0	1	0	2	1
621	0	2	0	0	0	0	0	0	1	1	0	0	2	1	1	1	1	1	1	1	1	0	1	0	0	0	1	1	1	1	2	2	2	1	1	1	1	0	1	1	0	0	0	1	0	1	0	0	1
622	1	1	1	1	0	0	0	0	0	0	0	0	0	0	0	0	0	0	0	2	2	0	1	1	1	1	1	2	2	1	0	1	1	2	1	1	1	1	0	0	0	0	0	0	0	0	0	1	1
623	1	1	1	1	0	0	1	1	1	2	1	1	1	0	0	0	0	0	0	2	2	0	0	0	0	0	1	2	2	1	2	2	2	2	1	1	1	0	2	2	0	1	0	0	1	0	0	2	0
624	1	1	2	0	0	0	1	0	1	1	1	1	1	0	0	0	1	1	1	1	2	0	0	0	0	0	1	1	2	1	0	1	1	1	1	2	0	0	0	1	0	0	0	0	0	1	0	2	0
625	0	2	0	1	0	0	0	0	1	1	1	1	2	0	0	0	0	1	1	0	0	0	0	0	1	1	2	2	2	2	0	0	0	0	0	2	1	0	0	0	0	0	0	0	1	1	0	2	0
626	0	1	1	1	0	0	0	0	2	2	0	0	0	0	0	0	0	1	0	1	1	0	1	0	0	0	1	1	2	2	0	1	1	0	1	1	2	0	1	1	0	0	1	0	1	0	0	1	0
627	1	1	2	1	0	0	1	0	1	1	0	0	2	0	0	0	0	1	1	1	1	0	1	1	1	1	2	2	2	2	1	1	1	0	0	2	1	1	0	0	0	0	0	0	0	1	0	1	1
628	1	1	1	0	0	1	2	0	1	1	0	0	0	0	0	0	0	0	1	1	2	0	0	0	0	0	0	1	1	0	1	1	1	0	0	2	0	0	0	0	0	1	0	1	1	0	0	1	1
629	1	2	0	0	0	0	1	1	0	1	0	1	2	0	0	0	0	1	0	1	1	0	0	0	1	1	1	2	2	1	1	2	2	0	0	2	1	0	1	0	1	1	0	0	1	0	0	1	2
630	0	2	0	1	0	0	0	0	1	1	0	0	0	0	0	0	0	1	0	1	1	0	0	0	0	0	1	1	2	1	0	1	2	0	1	2	2	0	2	2	0	0	0	0	0	1	0	1	1
631	0	1	1	0	0	0	1	0	0	0	0	1	1	0	0	0	0	1	1	1	1	0	0	0	0	0	1	0	2	0	0	1	2	2	1	2	1	0	1	1	0	0	0	0	0	0	0	1	1
632	0	1	2	1	0	0	0	0	1	1	0	0	1	0	0	0	0	1	2	0	1	0	2	0	0	1	1	1	2	0	1	1	1	0	0	2	2	0	1	1	0	0	0	0	0	2	0	1	1
633	0	2	1	1	0	0	1	0	1	1	0	2	2	1	1	1	0	1	0	1	2	0	0	0	0	0	1	2	2	1	2	0	1	1	1	2	0	0	0	0	0	0	0	2	0	2	0	1	1
634	1	2	0	0	0	0	0	0	2	2	0	0	1	0	0	0	0	2	2	0	1	0	1	0	1	1	2	2	1	0	2	2	2	0	0	2	0	0	0	0	0	1	1	0	1	0	0	1	1
635	1	1	2	0	0	0	0	0	2	2	0	0	0	0	0	0	1	2	0	2	2	0	0	0	1	1	1	2	2	1	2	0	2	1	2	2	0	0	0	0	0	0	0	2	0	1	0	1	0
636	0	2	0	1	0	0	2	0	0	0	1	1	0	0	0	1	0	1	1	1	2	0	0	0	0	0	1	0	2	0	0	1	0	0	1	1	2	0	2	1	1	0	0	0	0	1	0	2	0
637	1	1	2	1	0	0	2	1	0	1	0	1	1	0	0	0	0	1	1	1	2	1	0	0	0	0	1	2	2	2	0	0	0	0	1	1	2	0	2	2	0	0	1	0	1	1	0	1	0
638	0	2	1	1	0	0	1	0	2	2	0	0	1	0	0	1	0	1	2	0	1	0	1	0	1	1	1	2	2	1	2	1	1	0	0	2	0	0	0	0	0	0	0	0	1	2	0	2	0
639	1	2	0	0	0	0	2	1	0	1	0	2	2	0	0	0	0	1	1	1	2	0	1	1	1	1	0	1	1	1	1	1	1	0	1	2	2	1	1	1	0	0	1	0	1	0	0	2	1
640	0	1	1	0	0	0	2	0	1	1	1	0	0	0	0	0	0	0	0	2	2	0	1	0	1	1	1	2	1	1	1	0	0	0	0	2	0	0	1	0	1	0	1	0	2	0	0	2	0
641	1	2	1	0	0	0	2	1	0	1	1	1	1	0	0	1	0	1	1	1	1	0	1	1	1	1	1	1	2	0	1	0	0	1	0	2	2	0	1	1	0	1	0	1	2	1	0	1	1
642	0	2	1	0	0	0	0	0	2	2	0	0	2	0	0	0	0	0	0	2	2	0	1	0	0	0	2	2	2	2	1	1	2	0	1	2	2	1	0	1	0	0	1	0	1	0	0	2	0
643	0	2	0	0	0	0	1	1	1	2	0	0	2	1	1	1	0	2	1	1	2	1	0	0	0	0	2	2	2	2	0	1	1	0	1	2	2	1	1	1	0	0	2	0	1	0	0	1	2
644	0	1	1	1	0	0	1	0	1	1	1	1	1	0	0	0	1	1	0	2	2	0	1	0	0	0	1	2	2	2	0	2	2	0	1	1	1	1	0	0	0	0	1	0	2	0	0	1	1
645	1	0	1	0	0	0	0	0	1	1	0	0	2	0	0	0	0	1	1	1	2	0	1	0	0	0	0	1	1	0	1	2	2	2	1	2	1	0	1	1	0	0	0	0	0	1	1	1	2
646	1	2	0	0	0	0	1	0	0	0	0	0	1	0	0	0	1	2	1	0	1	0	1	0	0	0	2	2	2	2	1	1	2	1	0	2	1	0	0	0	0	0	0	0	0	1	0	2	0
647	1	1	2	1	0	0	1	0	1	1	0	0	1	0	0	0	0	0	0	2	1	1	0	0	1	1	2	2	2	2	1	0	0	0	0	2	2	1	1	1	0	0	0	0	1	0	0	1	1
648	1	1	2	1	0	0	1	1	0	1	0	0	0	0	0	0	1	2	1	1	1	1	0	0	0	0	1	1	1	1	2	1	1	0	2	1	2	0	1	1	0	0	0	0	0	1	1	0	2
649	1	1	1	0	1	0	0	0	1	1	0	0	2	0	0	1	0	1	1	1	2	0	0	0	0	0	1	2	0	0	2	1	1	1	0	2	0	0	1	1	0	0	0	1	1	2	0	1	1
650	1	1	1	0	0	0	2	0	0	0	1	0	0	0	0	0	0	1	1	1	2	0	0	0	0	0	2	2	2	2	1	2	2	1	1	2	2	0	1	1	0	0	1	0	1	1	1	0	2
651	0	1	1	0	0	0	1	0	1	1	0	0	1	0	0	1	0	1	1	1	1	0	1	1	1	1	2	2	2	1	1	1	2	0	1	2	0	0	0	0	0	0	1	0	1	0	0	2	0
652	1	1	2	1	0	1	1	0	2	2	0	1	2	0	0	0	0	0	0	1	1	0	0	0	0	0	0	2	1	1	2	0	1	1	0	2	2	1	0	0	0	0	0	0	0	1	1	1	1
653	0	2	0	0	0	1	1	0	0	0	0	0	0	0	0	0	0	1	1	1	1	1	0	0	0	0	2	1	2	1	1	1	2	2	1	2	2	0	1	1	0	0	0	0	0	0	0	1	1
654	1	1	2	0	0	0	2	1	0	1	1	1	2	0	0	0	0	0	1	1	2	0	0	0	0	0	1	0	2	0	0	1	1	0	2	1	1	0	1	1	0	0	2	0	1	1	0	2	0
655	0	2	0	0	0	0	2	0	0	0	0	0	1	0	0	0	0	0	0	2	2	0	0	0	0	0	1	1	2	0	0	0	1	0	0	2	1	0	1	1	0	1	0	0	0	1	0	2	0
656	0	1	1	1	0	0	1	0	1	1	1	0	1	0	0	0	1	2	0	1	1	0	1	1	1	1	1	2	1	1	2	1	1	0	1	1	1	1	0	0	0	1	0	1	2	1	1	0	1
657	0	2	1	0	0	0	1	0	1	1	1	0	0	0	0	0	0	2	1	1	2	0	0	0	0	0	1	2	2	2	0	1	1	1	0	2	0	0	1	1	0	0	0	0	1	0	0	2	2
658	1	2	1	0	0	0	0	0	2	2	0	0	0	0	0	0	1	1	0	2	1	0	0	0	0	0	2	2	2	2	0	1	2	0	0	2	1	1	0	0	0	0	1	0	0	1	0	0	1
659	1	0	2	0	0	0	1	0	1	1	0	0	0	0	0	0	0	0	0	1	1	0	0	0	1	1	1	1	2	0	1	1	1	0	1	1	1	1	0	0	0	0	0	0	0	1	1	1	1
660	0	2	1	1	0	0	0	0	0	0	0	1	1	0	0	0	0	1	1	1	2	0	0	0	1	1	2	2	2	2	1	2	2	0	0	2	2	0	1	1	0	0	0	0	0	1	0	2	0
661	1	0	2	0	0	1	0	0	1	1	1	1	1	1	1	1	0	1	1	1	1	0	0	0	0	0	2	2	1	1	2	0	0	0	0	2	1	1	0	0	0	0	0	0	0	1	2	0	2
662	0	1	1	1	0	0	1	0	0	0	0	2	2	0	0	0	1	1	1	1	2	0	0	0	0	0	1	2	2	2	0	1	2	0	0	2	1	0	2	2	0	2	0	0	0	0	0	1	1
663	1	0	2	0	0	1	2	1	0	1	0	0	1	0	0	0	0	1	2	0	1	0	1	0	0	0	1	1	2	1	0	1	2	1	0	2	2	0	0	0	0	0	1	0	1	0	0	2	0
664	1	0	2	0	0	1	1	0	1	1	0	1	2	0	0	0	1	1	1	1	1	0	1	0	1	1	1	2	2	1	0	2	2	1	1	1	1	1	0	0	0	1	0	1	1	0	0	2	1
665	1	0	2	0	0	0	2	1	0	1	1	1	2	0	0	0	0	0	1	1	1	0	0	0	1	1	0	2	1	1	2	1	1	0	1	1	0	0	0	0	0	0	0	0	0	0	0	2	2
666	1	2	1	0	0	0	2	0	1	1	0	0	0	0	0	0	0	1	0	1	1	0	0	0	1	1	2	2	2	2	0	2	2	1	0	2	2	1	0	0	1	0	0	1	0	1	1	1	1
667	0	0	2	0	0	0	2	1	0	1	0	0	1	0	0	0	1	2	2	0	1	0	1	1	1	2	1	1	2	2	0	2	2	0	1	1	2	0	1	0	1	0	0	0	0	1	0	2	1
668	0	0	2	0	0	1	1	0	0	0	1	1	2	0	0	0	0	2	1	1	2	0	0	0	0	0	1	1	2	1	0	0	0	0	0	1	2	0	0	0	0	0	0	0	0	0	0	2	1
669	0	1	1	1	0	0	2	0	0	0	1	0	1	0	0	0	0	1	1	1	1	0	2	1	1	1	2	2	2	1	1	1	1	0	2	0	1	0	0	0	0	0	0	0	2	0	0	1	1
670	1	2	1	1	0	0	1	0	1	1	0	1	0	0	0	1	0	0	0	2	2	0	0	0	0	0	2	2	1	1	1	1	2	0	0	2	0	0	0	0	0	1	0	0	0	1	0	2	1
671	1	0	2	1	0	1	2	1	0	1	1	0	1	0	0	1	0	1	0	1	1	0	0	0	0	0	1	2	2	1	1	2	1	0	0	2	2	0	1	1	0	0	0	0	0	1	0	2	1
672	1	2	2	0	0	1	0	0	1	1	1	0	1	0	0	0	0	0	0	2	2	1	0	0	0	0	0	2	1	0	1	0	0	0	0	2	0	0	0	1	0	0	2	0	1	1	0	0	1
673	0	0	2	1	0	0	2	0	1	1	1	0	1	0	0	0	0	0	1	1	2	0	1	1	1	1	1	2	2	1	0	0	0	1	0	2	2	2	0	0	0	1	0	0	1	0	0	1	1
674	1	1	1	0	0	1	1	0	2	2	0	0	0	0	0	0	0	1	0	0	0	1	0	0	0	0	1	1	2	1	0	1	1	0	1	1	1	1	0	0	0	0	1	0	1	1	1	1	1
675	0	0	2	0	0	1	1	0	0	0	0	0	0	0	0	0	1	2	2	0	1	0	0	0	0	0	1	2	2	1	1	1	1	1	2	1	1	0	1	1	0	0	1	0	1	0	0	1	1
676	1	2	0	1	0	0	0	0	1	1	0	1	1	0	0	0	0	1	1	1	1	0	0	0	0	0	2	2	2	2	0	0	1	2	1	2	0	1	0	0	0	0	1	0	0	1	0	1	2
677	0	0	2	0	0	0	2	0	0	0	0	0	1	0	0	0	0	1	1	1	2	0	0	0	0	0	1	2	1	1	2	2	2	0	0	2	2	0	1	1	0	1	0	0	1	0	0	2	0
678	1	1	2	1	0	0	2	0	1	1	0	0	1	0	0	0	0	1	1	1	2	1	0	0	1	1	1	1	1	1	0	1	1	0	1	2	2	0	1	1	0	0	0	0	0	1	0	2	0
679	1	1	1	0	0	0	1	0	1	1	1	0	0	0	0	0	0	0	1	1	2	1	0	0	1	1	2	2	1	0	2	2	1	0	0	2	2	1	1	1	0	0	1	0	1	2	0	2	2
680	0	2	2	0	0	0	1	0	1	1	0	0	1	0	0	0	0	0	2	0	2	0	1	0	0	0	0	1	2	1	0	1	1	0	0	2	2	1	1	1	0	0	1	0	1	0	0	1	2
681	0	1	1	1	0	0	0	0	0	0	1	0	1	0	0	0	0	0	0	2	2	0	0	0	0	0	1	1	1	1	1	1	1	2	0	2	0	0	0	0	0	1	0	0	1	0	1	1	2
682	0	1	1	0	0	0	1	1	0	1	0	0	0	0	0	0	0	1	1	1	2	0	0	0	0	0	1	2	2	1	1	0	0	1	0	2	2	0	1	1	0	0	1	0	1	0	0	0	1
683	1	1	1	1	0	0	2	1	0	1	0	0	0	0	0	0	0	0	0	2	2	0	1	1	1	1	1	1	2	1	0	0	1	0	0	2	1	1	0	0	0	1	0	0	1	1	0	1	1
684	0	2	0	0	0	0	2	0	0	0	2	1	1	0	0	0	0	0	0	1	1	0	0	0	0	0	1	1	2	1	0	2	2	0	1	1	2	0	2	2	1	0	0	1	0	1	0	2	0
685	0	1	1	1	0	0	0	0	2	2	0	0	0	0	0	0	0	1	0	1	1	0	0	0	1	1	2	2	2	2	1	1	1	0	1	1	1	0	2	2	0	0	0	0	0	0	0	0	2
686	1	0	2	1	0	1	0	0	1	1	0	0	1	0	0	0	0	1	1	1	1	0	0	0	0	0	1	2	2	1	0	2	2	0	1	1	1	0	1	1	0	0	1	0	2	0	0	2	0
687	1	2	1	0	0	0	0	0	1	1	0	0	1	0	0	0	1	2	0	1	1	0	0	0	0	0	2	2	2	2	0	1	2	0	0	2	0	0	0	1	0	0	1	0	1	0	0	0	1
688	1	2	0	0	0	0	2	0	0	0	1	0	0	0	0	0	0	0	0	2	2	0	1	0	1	1	2	2	2	2	0	1	1	1	0	2	1	0	0	0	0	2	0	0	0	1	0	1	1
689	1	1	1	0	0	0	1	0	1	1	0	1	2	0	0	0	0	0	0	2	2	0	1	0	0	0	2	2	2	1	0	1	2	0	0	2	2	0	0	0	0	0	1	0	0	0	0	0	1
690	1	1	1	0	0	0	1	1	1	1	0	2	2	0	0	0	0	2	1	0	1	0	0	0	0	0	1	1	2	1	1	2	2	0	0	2	2	0	1	1	0	0	1	0	1	0	0	1	1
691	1	1	1	0	1	0	2	0	0	0	1	1	1	0	0	0	0	2	1	1	2	0	0	0	0	0	2	2	2	1	1	1	1	2	0	2	2	1	0	0	1	2	0	0	0	0	0	2	0
692	1	1	1	0	0	0	2	0	0	0	0	0	1	0	0	1	0	0	0	2	2	0	0	0	0	0	0	2	1	1	2	2	2	0	0	2	1	1	0	0	0	1	0	0	1	1	0	1	1
693	0	1	1	0	0	1	1	0	1	1	0	0	2	1	1	1	0	1	1	1	2	0	0	0	0	0	1	1	2	1	0	0	1	1	0	2	2	0	2	1	1	0	0	0	0	1	0	2	0
694	0	2	0	0	0	0	2	0	0	0	0	0	1	0	0	0	0	0	0	2	2	0	0	0	0	0	1	2	1	0	2	2	1	0	0	2	2	0	2	2	0	1	0	1	1	0	0	2	2
695	1	1	1	1	0	0	2	0	0	0	0	0	0	0	0	0	0	0	0	2	2	0	0	0	0	0	1	2	2	1	1	0	0	1	1	1	1	0	0	0	0	0	1	0	1	0	0	2	0
696	0	2	1	2	0	0	0	0	1	1	1	0	0	0	0	0	1	0	1	1	2	0	0	0	0	0	1	1	1	1	0	0	1	1	1	2	0	1	0	0	0	0	0	0	0	1	0	2	0
697	1	2	1	1	0	0	1	1	0	1	0	1	2	0	0	0	1	2	0	1	1	0	0	0	0	0	2	2	2	2	1	1	2	2	1	1	0	1	0	0	0	0	0	0	0	1	0	1	1
698	0	1	1	0	0	1	1	0	0	0	0	0	0	0	0	0	0	0	0	1	1	0	0	0	0	0	0	1	1	0	1	1	2	0	1	2	2	0	0	0	0	1	0	0	1	0	0	1	2
699	0	1	2	0	0	1	1	0	1	1	1	1	1	0	0	0	0	0	0	2	2	0	2	0	0	1	1	2	2	1	2	1	1	0	0	2	1	1	0	0	0	0	1	0	1	0	1	0	2
700	0	0	2	0	0	2	0	0	1	1	0	0	0	0	0	0	0	1	1	1	2	0	1	0	0	0	2	2	2	2	1	2	2	1	0	2	1	0	0	0	0	0	0	0	0	2	0	1	1
701	1	1	2	0	0	0	2	0	0	0	0	0	0	0	0	0	0	1	0	1	1	0	0	0	0	0	2	2	2	2	0	1	1	0	0	2	1	0	1	1	0	0	0	0	0	1	0	1	1
702	1	2	1	1	0	0	0	0	1	1	0	1	2	0	0	0	0	2	2	0	0	1	1	0	0	0	2	2	2	1	1	1	1	0	1	1	1	1	0	0	0	0	0	0	0	1	0	1	1
703	0	1	1	0	0	1	1	0	0	0	1	0	0	0	0	0	0	0	0	2	2	0	0	0	0	0	2	2	2	1	2	1	1	0	1	0	1	0	1	1	0	1	0	0	1	0	0	2	1
704	1	0	2	0	0	1	1	0	1	1	1	1	1	0	0	0	0	0	0	2	2	0	0	0	0	0	2	2	2	2	1	1	1	0	0	2	1	1	0	0	0	0	0	0	0	1	0	1	0
705	0	0	2	0	0	1	0	0	2	2	0	0	0	0	0	0	0	0	0	2	2	0	0	0	0	0	2	2	2	2	0	1	1	0	1	2	0	0	0	0	0	0	0	1	0	0	0	0	1
706	0	0	2	0	0	0	1	1	1	2	0	1	2	0	0	0	0	0	0	2	1	0	1	1	1	1	2	2	2	2	0	1	2	2	1	1	1	0	0	0	0	0	1	0	1	0	0	2	0
707	1	2	0	0	0	1	2	0	0	0	1	0	1	0	0	0	0	0	0	2	2	0	1	0	0	0	1	1	2	1	0	1	1	0	0	2	2	1	1	1	0	0	0	0	0	1	1	0	2
708	1	1	1	0	0	0	2	1	0	1	0	2	2	1	1	1	0	1	1	1	1	0	1	0	0	0	2	1	2	0	1	2	2	2	1	1	2	0	0	0	0	0	1	0	0	0	0	2	0
709	1	2	0	1	0	0	1	0	1	1	0	0	1	0	0	0	0	1	1	1	1	0	2	0	0	0	1	1	2	1	0	1	1	0	1	1	1	0	0	0	0	0	0	0	0	0	0	1	1
710	1	1	1	1	0	0	2	0	0	0	0	0	0	0	0	0	0	0	0	2	2	0	0	0	0	0	1	1	2	1	0	1	2	0	2	1	0	0	0	0	0	0	0	0	0	0	0	1	1
711	1	1	2	1	0	0	1	1	0	1	0	0	1	0	0	0	0	1	1	1	2	0	1	1	2	2	0	1	2	1	0	0	1	2	1	2	1	1	0	0	0	0	1	0	1	1	1	1	2
712	1	1	1	0	0	0	0	0	1	1	1	0	0	0	0	0	0	0	0	2	2	0	1	1	1	1	0	1	2	1	0	2	2	0	2	1	1	0	0	0	0	0	1	1	0	1	0	1	1
713	1	0	2	0	0	0	0	0	1	1	0	1	1	0	0	0	0	1	0	2	2	0	0	0	0	0	2	2	2	2	0	2	2	0	1	1	2	0	2	2	0	0	1	0	1	1	0	2	1
714	1	1	1	0	1	1	0	0	2	2	0	1	1	0	0	0	0	0	0	2	2	0	0	0	0	0	0	1	1	0	1	1	1	1	2	1	0	0	0	0	0	1	0	0	0	0	0	2	2
715	0	1	2	0	0	0	2	0	0	0	0	0	1	0	0	0	0	0	0	2	2	0	0	0	0	0	1	1	2	1	0	1	2	0	0	2	0	0	0	0	0	0	0	0	0	0	0	2	0
716	1	1	2	0	0	1	1	0	0	0	1	2	2	1	1	1	0	1	1	1	2	0	2	0	0	1	2	2	2	2	0	1	2	1	0	2	1	1	0	0	1	0	1	0	0	0	1	1	1
717	0	1	2	0	0	1	0	0	1	1	1	0	0	0	0	0	0	0	0	2	2	0	0	0	0	0	2	2	2	1	0	1	1	1	1	1	1	0	0	0	0	1	0	0	1	0	0	1	2
718	1	1	1	0	0	0	2	0	0	0	2	0	0	0	0	0	0	0	0	2	2	0	0	0	0	0	2	2	2	2	1	2	2	0	0	2	2	1	0	0	0	1	0	0	0	0	0	0	2
719	1	0	2	0	0	0	1	0	0	0	0	1	1	0	0	0	0	1	1	1	2	0	1	1	1	1	0	2	1	1	1	1	1	0	1	1	1	0	1	0	1	0	1	0	1	0	0	0	2
720	0	2	0	0	0	0	1	0	1	1	0	0	0	0	0	0	0	1	0	1	1	0	0	0	1	1	0	1	1	0	1	1	1	1	1	1	2	2	0	0	0	1	0	0	0	1	0	1	0
721	0	1	1	0	0	1	1	1	1	2	0	0	0	0	0	0	0	0	1	1	2	1	0	0	1	1	2	2	2	2	0	0	2	1	1	2	2	0	1	1	0	0	0	0	1	1	0	1	1
722	0	1	2	0	0	0	1	1	1	2	0	0	1	0	0	0	0	0	1	1	2	0	2	1	1	1	0	1	1	0	2	1	2	0	0	2	2	1	0	1	0	0	0	0	0	0	0	2	1
723	1	1	1	1	0	0	1	0	1	1	1	0	0	0	0	0	0	0	0	2	2	0	1	0	0	0	0	1	2	0	1	1	2	2	1	2	0	0	0	0	0	0	0	0	0	0	0	0	2
724	1	2	1	0	0	1	1	0	1	1	1	0	2	0	0	0	0	1	0	2	2	0	0	0	0	0	1	1	2	0	1	1	2	1	1	2	1	0	2	2	0	0	1	0	1	1	0	1	1
725	1	0	1	0	0	0	0	0	0	0	0	1	0	0	0	1	0	0	0	2	2	0	0	0	0	0	0	2	1	0	1	1	1	0	0	2	1	0	2	2	0	0	1	0	1	0	0	2	1
726	0	1	2	1	0	0	2	0	0	0	0	0	1	0	0	0	0	0	0	2	2	1	0	0	0	0	0	1	2	1	0	1	1	0	2	0	1	1	0	0	0	0	0	0	0	1	1	1	1
727	0	0	1	0	0	0	1	0	1	1	0	0	1	0	0	0	1	2	1	1	1	0	1	0	0	0	1	2	1	1	1	0	0	0	0	2	0	0	0	0	0	0	0	0	1	0	0	1	0
728	1	1	2	0	0	1	2	0	1	1	0	0	1	0	0	0	0	2	1	0	1	0	0	0	1	1	2	2	2	2	0	2	2	1	1	1	1	0	0	0	0	0	0	0	0	0	1	1	1
729	0	1	1	0	0	0	1	0	0	0	0	0	0	0	0	0	0	1	1	1	1	0	1	0	0	0	2	2	2	1	2	0	1	0	1	2	1	0	2	2	0	0	0	0	1	1	0	1	1
730	0	1	1	0	0	1	1	0	1	1	0	0	0	0	0	0	1	2	2	0	2	0	0	0	0	0	2	2	2	2	1	1	1	1	1	1	0	0	0	0	0	1	0	0	0	1	1	1	2
731	1	0	2	1	1	0	2	1	0	2	0	1	2	0	0	1	0	0	0	2	2	0	0	0	0	0	2	2	2	1	2	1	2	0	0	2	2	0	1	1	0	0	1	0	1	1	0	2	1
732	1	2	0	0	0	0	0	0	1	1	0	0	1	0	0	0	0	1	1	1	2	0	1	1	1	1	0	2	2	0	1	0	0	1	0	2	0	0	0	0	0	0	0	0	0	0	0	1	0
733	0	0	1	0	0	0	2	1	0	1	0	0	0	0	0	0	0	1	1	1	2	0	0	0	0	0	0	2	0	0	2	2	2	1	0	2	2	0	1	1	0	0	0	0	0	1	0	2	0
734	1	2	0	0	0	0	1	0	0	0	1	0	1	0	0	0	0	1	1	1	2	0	1	1	2	2	1	2	1	1	2	1	1	0	2	0	1	1	0	0	0	0	1	0	0	0	0	1	0
735	0	1	1	0	0	0	0	0	0	0	0	1	1	0	0	0	0	2	1	0	2	0	1	0	0	0	2	2	2	2	1	1	2	1	0	2	1	0	0	0	0	1	0	0	1	0	2	0	2
736	0	0	2	0	0	0	2	0	0	0	1	1	1	0	0	0	0	0	0	2	2	1	0	0	0	0	2	2	2	1	0	0	0	0	1	1	2	1	0	0	1	0	0	0	0	0	0	1	1
737	0	2	2	1	0	0	2	1	0	1	0	0	0	0	0	0	0	2	1	1	2	0	1	0	0	0	2	2	2	1	0	2	2	0	0	2	1	0	1	1	0	0	0	0	0	1	0	1	1
738	1	2	0	0	0	0	0	0	0	0	0	0	2	1	1	1	0	1	1	1	2	0	1	0	1	1	1	2	2	1	0	1	1	0	0	2	2	1	0	0	0	0	1	0	1	0	0	2	1
739	1	2	0	0	0	0	0	0	1	1	0	1	1	0	0	0	0	1	0	1	1	0	0	0	2	2	1	2	2	1	1	0	2	1	1	2	1	1	0	0	0	0	0	0	0	0	0	1	1
740	1	1	1	0	0	1	0	0	2	2	0	0	0	0	0	0	0	1	2	0	2	0	0	0	0	0	2	2	2	2	1	1	1	0	0	2	2	0	2	2	1	0	1	0	1	1	0	1	1
741	0	1	1	0	0	1	1	1	1	2	0	1	2	0	0	1	0	0	1	1	2	0	0	0	0	0	2	2	2	2	1	2	2	0	0	2	0	0	0	0	0	2	0	0	1	0	1	1	1
742	1	2	0	0	0	0	2	1	0	1	0	0	0	0	0	0	0	0	1	1	2	0	0	0	1	1	1	1	1	1	0	1	1	0	1	2	2	1	0	0	1	0	2	0	1	1	0	1	1
743	1	1	2	0	0	0	1	0	0	0	1	0	1	0	0	0	0	0	0	2	2	0	0	0	0	0	1	2	2	1	1	1	1	0	0	2	1	1	0	0	0	1	0	0	1	1	0	0	2
744	0	1	1	0	1	2	2	1	0	1	0	0	0	0	0	0	0	1	1	1	1	0	0	0	0	0	1	2	2	1	0	1	1	0	0	2	1	1	0	0	0	0	1	0	1	0	0	1	1
745	1	2	1	0	0	0	1	1	1	2	0	0	1	0	0	0	0	1	1	1	2	1	0	0	0	0	2	2	2	1	1	2	2	0	1	1	0	0	0	0	0	0	0	0	0	1	0	2	1
746	1	1	1	0	1	2	1	0	0	0	1	1	0	0	0	1	1	0	1	1	2	0	0	0	1	1	0	2	1	1	2	2	2	1	0	2	1	0	0	0	0	0	2	0	1	1	0	1	1
747	0	1	0	0	0	0	1	0	1	1	0	1	1	0	0	0	0	1	1	1	2	0	0	0	0	0	1	1	2	1	1	2	2	2	1	1	2	0	2	1	1	0	1	0	1	0	0	2	0
748	1	2	1	0	0	0	1	0	1	1	0	1	1	0	0	0	0	1	1	1	1	0	0	0	0	0	1	2	1	1	2	2	2	0	0	2	2	0	1	1	0	0	0	0	0	0	0	1	1
749	0	1	1	0	0	1	1	0	0	0	1	0	1	0	0	0	0	1	1	1	1	0	1	0	0	0	1	2	1	1	2	1	1	1	1	2	2	1	0	0	0	0	0	0	0	0	0	2	1
750	1	1	1	0	0	0	2	0	1	1	0	1	1	0	0	0	0	1	2	0	2	0	1	0	1	1	0	2	2	0	1	1	1	0	1	2	2	0	1	1	0	0	0	1	0	1	0	2	0
751	0	0	2	0	0	0	0	0	1	1	0	0	0	0	0	0	0	1	1	1	2	0	0	0	0	0	2	2	2	2	0	1	1	0	1	2	2	0	1	1	0	0	1	0	0	0	0	2	0
752	1	1	1	0	0	0	2	0	0	0	2	0	0	0	0	0	0	1	1	1	2	0	0	0	0	0	1	2	1	1	2	0	0	0	0	2	1	0	1	1	0	0	0	0	0	0	0	1	1
753	0	0	2	0	0	0	1	0	1	1	1	0	0	0	0	0	0	0	0	2	2	0	0	0	0	1	1	2	2	1	2	1	2	1	1	2	1	0	1	1	0	0	0	0	0	1	1	1	1
754	1	0	2	0	0	0	2	0	0	0	0	0	1	0	0	0	0	0	0	2	2	1	1	1	1	1	2	2	2	1	2	2	2	0	1	2	2	1	1	1	0	0	0	0	0	0	0	1	1
755	0	0	2	0	0	1	2	1	0	1	0	0	1	0	0	0	0	0	1	1	2	0	0	0	0	0	1	0	2	0	0	1	2	0	0	2	1	0	2	2	0	0	0	0	0	1	0	1	1
756	1	0	2	0	0	2	2	0	1	1	0	0	1	0	0	0	0	1	0	1	1	0	0	0	1	1	1	1	2	0	0	2	2	0	1	1	2	1	0	0	1	0	0	0	0	2	0	2	1
757	1	0	2	1	0	0	1	1	1	1	0	0	1	0	0	0	0	1	2	0	2	0	0	0	0	0	2	2	2	2	0	2	2	1	1	1	1	1	0	0	0	1	0	1	2	1	0	2	0
758	0	1	1	0	0	0	2	1	0	1	0	0	1	0	0	0	0	1	1	1	2	0	1	1	1	1	2	2	2	2	1	1	2	1	1	1	2	0	2	2	0	0	0	1	0	0	0	0	2
759	0	0	2	0	0	0	0	0	2	2	0	0	0	0	0	0	0	1	1	1	2	0	0	0	0	0	1	1	2	1	0	2	2	0	0	2	2	0	0	0	0	0	0	0	0	1	0	1	0
760	1	1	1	0	0	0	1	0	1	1	1	1	1	0	0	0	0	0	1	1	2	0	0	0	0	1	2	2	2	2	0	1	2	2	0	2	2	1	0	0	0	0	1	0	0	0	1	0	2
761	1	2	1	1	0	0	2	1	0	1	0	0	2	0	0	0	0	0	1	1	1	0	0	0	0	0	2	2	2	1	2	0	0	0	0	2	2	0	1	1	0	0	0	0	0	1	0	0	2
762	1	2	1	0	0	0	1	0	1	1	0	0	1	0	0	0	0	0	0	2	2	0	0	0	0	0	1	2	1	1	2	1	1	2	2	2	2	0	1	1	0	0	0	0	0	0	0	2	0
763	0	1	1	1	0	0	1	0	1	1	0	1	1	0	0	0	0	2	2	0	1	0	0	0	1	1	1	2	2	1	2	1	1	0	0	2	2	0	0	0	0	0	0	0	0	2	0	1	0
764	0	0	2	0	0	1	0	0	2	2	0	0	0	0	0	0	0	2	0	1	1	0	0	0	0	0	1	1	2	1	0	1	2	1	0	2	2	1	0	0	1	0	1	0	1	2	0	0	2
765	1	1	1	1	0	0	0	0	1	1	1	1	1	0	0	0	0	0	0	2	2	0	1	1	1	1	1	2	2	2	0	2	2	1	0	2	1	0	0	0	0	0	0	0	0	1	1	0	2
766	0	2	0	0	0	0	1	0	1	1	1	0	1	0	0	0	0	1	1	1	2	1	0	0	0	0	1	2	1	1	2	1	1	1	1	2	0	0	0	0	0	0	0	0	0	0	0	1	1
767	0	2	0	0	0	0	1	1	1	2	0	1	1	0	0	0	0	1	1	1	1	0	0	0	1	1	2	2	2	2	1	2	2	0	2	1	1	0	1	1	0	0	0	0	1	0	0	1	1
768	1	2	1	0	1	1	1	1	1	2	0	0	2	0	0	1	0	0	0	2	2	0	0	0	0	0	2	1	2	1	1	1	2	2	0	2	1	0	1	1	0	1	0	0	1	1	0	1	1
769	1	0	2	0	0	1	0	0	0	0	1	0	0	0	0	0	0	2	1	0	1	0	0	0	0	0	2	2	2	1	2	1	1	0	1	1	1	0	0	0	0	0	0	0	0	1	0	2	0
770	0	1	1	1	0	0	0	0	2	2	0	1	1	0	0	0	0	0	0	2	1	0	0	0	0	0	2	2	2	2	1	0	0	0	0	2	0	1	0	0	0	0	0	0	1	2	0	2	0
771	0	2	1	0	0	0	1	0	0	0	2	1	1	0	0	0	0	2	1	0	1	0	0	0	0	0	2	2	1	1	2	1	0	1	0	2	0	0	0	0	0	0	1	0	1	0	0	2	0
772	1	0	2	0	0	0	1	1	0	1	0	0	1	0	0	0	0	0	1	1	2	0	1	1	1	1	2	2	2	2	0	1	1	0	2	0	1	0	0	0	0	1	0	0	0	0	0	2	0
773	0	2	1	1	0	0	1	1	1	2	0	0	1	0	0	0	0	0	0	1	1	0	0	0	0	0	1	1	2	1	1	1	1	1	1	1	1	0	0	0	0	0	1	1	0	1	0	1	0
774	0	0	2	0	0	0	2	0	0	0	1	0	2	0	0	0	0	1	0	2	2	0	1	0	0	0	2	2	2	1	2	1	1	0	0	2	1	0	0	0	0	0	0	0	0	1	0	0	2
775	0	2	0	1	0	0	2	0	0	0	1	0	1	0	0	0	0	0	0	1	1	0	0	0	0	0	2	2	2	2	0	1	1	0	1	2	2	1	1	1	0	0	0	0	2	2	0	2	0
776	1	0	2	1	1	0	1	0	1	1	0	1	2	0	0	0	1	2	1	0	1	0	1	0	0	0	1	2	2	1	2	1	2	2	0	2	0	1	0	0	0	0	0	1	0	0	0	1	2
777	0	0	2	0	0	1	2	0	1	1	0	0	0	0	0	0	0	1	1	1	2	0	0	0	1	1	2	2	2	0	0	1	1	2	2	2	1	0	0	0	0	0	0	0	2	2	1	0	2
778	1	1	2	0	0	1	1	1	1	2	0	0	0	0	0	0	0	1	1	1	1	0	0	0	0	0	1	2	1	1	2	0	0	0	0	2	0	0	0	0	0	0	1	1	1	1	0	2	0
779	0	1	2	0	0	0	0	0	2	2	0	0	0	0	0	0	0	0	0	2	2	0	0	0	0	0	1	1	2	0	1	0	0	0	1	1	1	0	0	0	0	1	0	1	0	1	0	1	2
780	0	2	0	0	0	0	0	0	0	0	0	0	0	0	0	0	0	0	0	2	2	0	0	0	0	0	2	2	2	1	2	1	1	0	0	2	2	1	0	0	0	0	0	0	0	1	0	2	0
781	0	0	2	1	1	0	1	0	1	1	1	0	1	0	0	0	0	2	2	0	1	0	0	0	0	1	2	0	1	0	1	0	1	0	0	2	2	0	2	2	0	1	1	0	1	0	0	1	0
782	1	1	1	0	0	0	1	1	1	2	0	1	1	0	0	0	0	0	1	1	1	1	0	0	0	0	1	0	2	0	0	1	1	0	0	2	2	1	0	0	0	1	0	0	0	0	1	0	2
783	0	0	2	1	0	0	1	0	2	2	0	0	0	0	0	0	0	0	0	2	2	0	0	0	0	0	2	2	2	2	0	1	2	1	1	1	2	0	1	1	0	0	0	0	0	0	0	2	0
784	0	1	1	0	0	0	2	1	0	1	0	1	1	0	0	0	0	1	1	1	1	0	2	0	0	1	2	2	2	2	1	1	1	1	1	2	1	1	0	0	0	1	0	0	0	0	0	2	0
785	1	2	0	0	0	0	1	0	0	0	0	0	0	0	0	0	0	1	1	1	2	0	0	0	0	0	2	2	2	2	0	1	1	0	0	2	1	0	0	0	0	0	0	0	0	0	0	2	0
786	0	2	0	0	0	0	1	0	0	0	0	0	2	1	1	1	0	1	1	0	0	0	1	0	0	0	0	1	1	1	1	0	1	1	1	2	1	0	0	0	0	0	0	0	0	1	0	2	0
787	0	0	2	0	0	1	1	0	0	0	1	0	0	0	0	0	0	1	1	1	1	0	0	0	0	0	0	1	1	1	1	2	2	2	1	1	0	0	0	0	0	0	1	0	1	1	0	1	1
788	1	0	2	1	0	1	2	1	0	1	1	0	1	0	0	0	0	1	1	0	0	0	1	1	1	1	1	2	1	0	2	0	1	1	0	2	1	0	0	0	0	0	0	0	1	0	0	0	2
789	1	1	1	0	0	1	2	0	1	1	1	0	0	0	0	0	1	2	1	1	1	0	0	0	0	0	2	1	2	1	0	1	2	1	1	1	2	0	2	2	1	0	0	0	0	1	1	1	1
790	1	0	2	0	0	1	2	0	0	0	0	0	1	1	1	1	0	0	0	2	2	0	1	1	1	1	2	2	2	1	1	1	1	2	1	1	2	0	2	2	1	0	1	0	1	2	1	0	1
791	1	2	0	0	0	0	1	0	0	0	0	0	0	0	0	0	0	1	1	1	2	0	0	0	0	0	1	2	1	1	2	0	0	0	0	2	0	0	0	1	0	0	0	0	0	1	0	1	1
792	0	0	1	0	0	0	1	0	0	0	0	0	1	0	0	0	0	1	2	0	1	0	0	0	0	0	0	1	1	0	2	0	0	0	1	1	1	1	0	0	0	0	1	0	0	0	1	0	2
793	1	1	2	1	0	0	2	0	1	1	0	0	1	0	0	0	0	1	1	1	2	0	1	0	1	1	2	2	1	1	2	1	1	1	1	1	2	0	2	2	0	0	0	0	1	1	0	1	0
794	1	2	0	1	0	0	2	1	0	1	0	0	1	0	0	0	0	0	0	1	1	1	0	0	0	0	2	2	2	2	1	0	0	0	0	2	2	1	0	1	0	0	1	1	1	1	0	1	1
795	1	1	1	0	0	1	0	0	1	1	0	0	1	0	0	0	0	1	1	1	2	0	0	0	0	0	0	1	2	1	0	2	2	0	1	1	1	0	0	0	0	0	0	0	0	0	0	1	1
796	1	2	0	0	0	1	0	0	2	2	0	0	0	0	0	0	0	1	1	1	2	0	1	1	1	1	2	2	2	0	1	1	1	0	2	1	1	1	0	0	0	0	0	1	0	1	0	2	0
797	0	1	1	0	0	1	1	1	0	1	0	0	2	0	0	1	0	0	0	2	2	0	0	0	1	1	1	2	1	1	1	0	0	0	0	2	1	0	0	0	0	0	0	0	0	0	0	1	0
798	0	1	2	0	0	0	2	1	0	1	0	2	2	0	0	0	0	1	1	1	1	0	0	0	1	1	2	2	2	2	1	2	2	0	1	1	1	0	0	0	1	0	1	0	1	1	1	0	2
799	0	1	1	0	0	0	1	1	1	2	0	0	0	0	0	0	0	1	1	1	1	0	1	0	1	1	1	2	1	1	1	1	2	2	2	1	1	0	0	0	0	0	2	0	1	1	0	1	1
800	0	2	1	0	0	0	2	1	0	1	0	0	0	0	0	0	0	2	1	0	1	0	0	0	0	0	2	2	2	2	0	1	1	1	0	2	1	0	0	0	0	0	0	0	0	0	0	1	1
801	1	1	2	0	0	0	1	0	0	0	1	1	0	0	0	1	0	0	0	1	1	1	0	0	0	0	1	2	2	1	1	1	1	1	2	0	2	1	0	0	1	0	0	0	0	0	0	1	1
802	0	2	0	0	0	0	1	0	1	1	1	0	0	0	0	0	0	0	0	2	2	0	0	0	0	0	2	2	1	1	1	1	1	0	1	1	1	0	1	1	0	1	0	0	1	0	1	1	2
803	0	1	2	1	0	0	1	1	1	2	0	1	1	0	0	0	0	1	1	1	2	0	0	0	0	0	1	1	1	1	0	2	2	0	2	1	1	0	0	0	0	0	0	0	0	0	0	2	0
804	1	1	1	0	0	0	1	1	1	2	0	0	2	0	0	1	0	1	1	1	2	0	0	0	0	0	2	2	2	0	1	2	2	1	0	2	1	1	0	0	0	0	0	1	0	0	0	1	1
805	1	2	0	0	0	0	2	0	1	1	0	0	0	0	0	0	0	1	1	1	2	0	0	0	0	0	1	2	2	1	2	1	2	2	1	1	2	1	1	0	2	0	0	0	0	1	0	2	1
806	1	0	2	0	0	0	2	1	0	1	0	1	1	0	0	0	0	1	1	1	2	0	0	0	0	0	2	2	2	2	0	1	1	1	1	1	2	0	2	2	0	0	0	0	0	0	0	2	0
807	0	0	2	0	0	1	0	0	1	1	0	0	1	0	0	0	0	0	0	2	2	0	1	1	1	1	1	2	1	1	2	1	2	0	0	2	1	0	2	2	0	0	1	0	1	0	0	2	0
808	0	0	2	0	1	0	2	0	1	1	1	0	2	0	0	0	0	0	0	2	2	1	0	0	0	0	0	1	1	0	1	0	1	1	0	2	0	1	0	0	0	0	0	1	0	1	1	0	2
809	1	0	2	0	0	2	1	0	0	0	0	0	0	0	0	0	0	1	0	1	1	0	0	0	1	1	2	2	1	0	2	1	1	0	1	0	1	1	0	0	0	1	1	0	0	1	0	2	0
810	1	2	0	0	0	0	2	0	0	0	1	0	0	0	0	0	0	0	0	2	2	0	0	0	0	0	0	2	1	1	2	1	1	0	1	1	2	1	0	0	0	0	0	0	0	1	0	2	0
811	0	1	0	0	0	0	1	0	0	0	0	0	2	0	0	0	0	1	0	1	1	0	1	0	0	0	0	2	2	0	1	1	2	0	1	2	2	1	1	0	2	0	1	0	0	0	0	1	1
812	1	2	1	0	0	0	0	0	0	0	0	1	2	0	0	1	0	0	0	2	2	0	0	0	0	0	1	2	2	2	0	1	1	0	0	2	2	0	1	1	0	0	0	0	0	1	0	1	1
813	0	2	1	2	0	0	2	0	0	0	1	1	1	0	0	0	0	1	0	1	1	0	0	0	1	1	2	2	2	1	2	1	1	1	0	2	0	0	0	0	0	0	0	0	0	1	0	1	1
814	0	0	2	0	0	1	1	0	1	1	1	0	1	0	0	0	0	2	1	1	2	1	0	0	0	0	2	2	2	2	0	1	1	0	1	1	0	0	0	0	0	0	0	0	1	1	0	1	1
815	1	2	0	0	0	0	0	0	2	2	0	0	0	0	0	0	0	2	2	0	0	0	1	1	0	0	1	1	2	0	1	1	1	0	0	2	1	1	0	0	0	0	0	0	0	1	0	2	0
816	1	1	2	1	0	0	2	0	2	2	0	1	1	0	0	0	0	0	0	2	2	1	1	0	0	0	1	1	1	1	1	1	2	1	1	2	1	1	0	0	0	0	1	0	1	0	0	2	1
817	1	2	0	1	0	0	2	0	0	0	2	0	1	0	0	0	0	0	1	1	1	0	0	0	0	0	1	1	1	1	2	2	2	0	2	0	2	0	1	0	1	0	0	0	0	2	0	2	1
818	1	1	1	0	0	0	2	0	0	0	0	0	0	0	0	0	0	2	2	0	0	0	1	0	0	0	2	2	2	2	1	0	0	0	0	2	0	0	0	0	0	0	0	0	1	1	0	0	2
819	1	1	2	1	0	0	2	1	0	1	0	0	2	1	1	1	0	1	1	1	1	0	1	0	0	0	2	2	2	1	2	1	1	1	1	1	0	0	0	0	0	1	1	0	1	0	0	2	0
820	0	0	2	1	0	1	1	1	0	1	0	0	0	0	0	0	0	1	1	1	1	1	0	0	0	0	2	2	2	2	1	1	1	0	0	2	1	1	0	0	0	0	0	0	0	2	0	1	1
821	0	2	1	1	0	0	1	0	0	0	0	0	0	0	0	0	0	0	0	2	2	0	0	0	0	0	0	1	1	0	2	1	1	1	0	2	2	1	0	0	0	0	1	1	1	1	0	0	2
822	1	2	1	2	0	0	2	0	0	0	1	0	0	0	0	0	0	1	0	2	2	0	0	0	0	0	1	1	2	1	0	2	2	1	1	2	1	0	0	0	0	0	1	0	1	0	0	0	2
823	0	2	0	0	0	0	1	0	1	1	1	1	2	0	0	0	0	1	2	0	1	0	1	0	0	0	2	2	2	2	0	0	1	1	0	2	0	0	1	1	0	1	0	0	1	0	1	2	1
824	1	1	1	0	0	0	0	0	2	2	0	1	1	0	0	0	0	1	1	1	1	0	0	0	0	0	1	2	2	1	0	0	2	0	0	2	2	0	1	1	0	0	0	0	0	1	0	2	0
825	0	1	1	0	1	1	1	1	1	2	0	0	1	0	0	0	0	1	2	0	1	0	0	0	1	1	1	1	2	1	1	1	1	0	1	2	1	0	0	0	0	0	0	0	0	1	1	0	2
826	1	2	1	1	0	0	1	1	1	2	0	0	0	0	0	0	0	2	0	1	1	0	1	0	0	0	2	2	2	1	1	2	2	0	1	1	1	0	0	0	0	1	0	0	0	0	0	2	0
827	1	2	1	0	0	0	2	0	0	0	0	1	2	0	0	1	0	1	1	1	2	0	1	0	0	0	2	2	2	2	1	1	1	0	1	1	2	0	1	1	0	0	0	0	1	1	1	0	2
828	1	0	2	0	0	1	1	0	0	0	2	0	1	0	0	0	0	0	0	2	2	0	0	0	1	1	2	2	2	2	0	2	2	0	1	1	2	0	2	2	0	0	0	0	0	1	0	2	1
829	0	2	0	0	0	0	1	1	1	2	0	0	1	1	1	1	0	1	1	1	1	0	1	1	1	1	1	2	2	1	2	1	1	0	0	2	1	1	0	0	1	1	0	0	1	0	0	0	1
830	1	1	2	1	0	0	1	0	2	2	0	0	1	0	0	0	0	1	0	1	1	0	1	1	1	1	0	1	1	1	1	1	1	1	1	1	0	0	1	1	0	0	0	2	0	1	1	0	1
831	1	1	2	1	0	0	1	0	1	1	0	0	1	0	0	0	0	1	1	1	1	0	0	0	0	0	0	1	2	1	0	1	0	1	0	2	1	1	0	0	0	0	0	0	0	1	0	2	1
832	1	1	1	0	0	0	2	1	0	1	1	1	1	0	0	0	1	2	1	0	1	0	0	0	0	0	2	2	2	2	0	2	2	1	0	2	1	0	0	0	0	0	1	0	0	1	0	2	1
833	1	2	2	1	0	0	1	1	0	1	0	0	2	1	1	1	0	0	0	2	2	0	0	0	0	0	1	0	2	0	0	2	2	0	0	2	1	0	0	0	0	0	0	0	0	0	0	2	0
834	1	1	1	0	0	1	2	0	0	0	1	0	0	0	0	0	0	1	1	1	2	1	0	0	0	0	1	2	2	2	0	2	2	2	1	1	0	0	0	0	0	0	1	0	1	1	0	2	0
835	0	1	2	2	0	0	0	0	2	2	0	1	1	0	0	0	0	0	1	1	2	1	0	0	0	0	1	1	2	0	1	1	1	0	0	2	2	1	0	0	0	0	0	0	0	1	0	0	2
836	1	2	0	0	0	0	0	0	2	2	0	1	1	0	0	0	1	2	2	0	2	0	0	0	0	0	0	1	2	0	1	0	1	0	0	2	1	0	0	0	0	0	0	0	0	1	0	1	1
837	0	1	2	1	0	0	2	0	2	2	0	1	2	0	0	0	0	0	0	2	2	0	0	0	0	0	1	2	1	1	1	1	2	2	1	1	2	0	2	2	0	0	0	0	0	0	0	2	0
838	1	1	2	1	0	0	0	0	1	1	0	0	1	0	0	1	0	1	1	1	2	0	1	0	0	0	1	0	1	0	1	0	0	1	0	2	2	0	0	0	0	0	0	0	0	0	0	1	1
839	1	1	1	1	0	0	2	0	1	1	1	0	0	0	0	0	0	0	0	2	2	0	0	0	1	1	1	0	2	0	0	1	2	1	1	2	2	1	0	0	0	0	0	0	0	0	0	0	2
840	0	1	0	0	0	0	2	0	0	0	1	0	0	0	0	0	0	1	1	1	2	0	0	0	0	0	1	1	1	1	1	2	2	0	0	2	2	1	0	0	0	0	0	0	1	0	1	0	2
841	0	1	1	0	1	0	1	1	1	2	1	0	1	0	0	0	0	0	0	2	2	1	0	0	0	0	1	1	2	1	1	1	1	0	2	0	1	0	0	0	0	0	1	0	1	0	0	2	0
842	1	2	0	0	0	0	2	0	0	0	1	1	2	0	0	0	0	0	1	1	2	0	1	0	0	0	2	2	2	2	0	1	1	0	2	1	1	0	1	0	1	0	0	1	0	1	0	2	0
843	1	1	1	0	0	0	2	1	0	1	0	0	0	0	0	0	0	0	0	2	2	0	0	0	0	0	2	2	2	2	1	2	2	1	1	1	1	0	1	1	0	0	0	0	0	1	0	1	1
844	1	0	2	0	0	1	2	0	0	0	1	0	0	0	0	0	0	2	0	1	1	0	1	0	0	0	1	2	2	1	2	2	2	0	0	2	2	1	0	0	0	1	1	0	0	1	1	2	1
845	1	2	1	0	0	0	0	0	1	1	1	0	1	0	0	0	0	1	0	1	0	0	2	0	0	0	2	2	2	2	1	1	1	1	0	2	2	0	2	1	1	0	1	1	0	1	0	1	1
846	1	2	0	0	0	0	1	0	1	1	1	0	0	0	0	0	1	2	2	0	1	0	0	0	1	1	1	2	1	1	1	1	1	0	1	1	0	0	0	0	0	1	0	1	1	1	0	0	0
847	1	0	2	0	0	0	0	0	0	0	0	1	1	0	0	0	0	0	0	2	2	0	0	0	0	0	1	2	2	1	2	2	2	0	1	1	2	0	1	1	0	1	0	0	0	0	0	2	0
848	0	1	1	0	0	0	1	0	1	1	0	0	0	0	0	0	0	0	0	2	2	0	0	0	0	0	1	1	2	1	0	0	1	1	1	2	2	1	0	0	1	2	0	0	0	0	0	2	1
849	0	2	1	0	0	0	2	1	0	1	0	0	1	0	0	0	0	1	0	2	2	0	1	1	1	1	1	1	2	1	0	2	2	1	1	1	1	0	0	0	0	0	1	0	1	0	0	2	1
850	0	1	1	1	0	0	2	1	0	1	1	0	0	0	0	0	0	2	0	1	1	0	0	0	0	0	1	2	1	1	2	2	2	0	1	1	1	1	0	0	0	0	0	1	0	0	0	1	1
851	0	1	2	0	0	0	1	0	0	0	1	0	2	0	0	0	0	0	0	2	2	1	0	0	0	0	1	2	2	1	0	0	2	1	0	2	1	1	0	0	0	0	1	0	1	0	1	1	1
852	1	0	1	0	0	0	1	1	1	2	0	0	1	0	0	0	0	1	1	1	2	0	1	0	1	1	2	2	2	2	1	0	0	0	0	2	2	0	2	2	0	1	0	0	1	0	0	2	0
853	0	0	2	2	0	1	0	0	2	2	0	0	1	0	0	0	0	1	1	1	2	0	0	0	1	1	2	2	1	1	1	1	1	0	1	1	1	1	0	0	1	0	0	1	0	1	1	0	2
854	0	1	1	1	0	1	0	0	2	2	0	0	0	0	0	0	0	1	0	1	1	0	0	0	1	1	2	2	1	1	2	1	1	1	1	1	2	0	1	0	1	1	0	0	0	0	0	1	1
855	0	1	2	1	0	0	2	1	0	1	0	1	2	0	0	1	0	0	0	2	2	1	0	0	0	0	1	2	1	1	1	1	1	0	0	2	1	1	0	0	0	0	1	0	1	1	0	2	1
856	1	2	0	0	0	0	1	0	0	0	1	1	1	0	0	0	0	0	0	2	2	0	0	0	0	0	1	2	2	1	1	2	2	0	0	2	1	0	1	1	1	1	0	0	1	1	0	1	1
857	1	2	0	1	0	0	1	0	1	1	0	1	1	0	0	0	0	2	1	0	2	0	0	0	0	0	1	1	2	1	1	2	2	0	1	1	2	1	0	0	0	0	0	1	0	1	0	1	1
858	0	2	0	0	0	0	2	1	0	1	1	0	1	0	0	0	0	0	1	1	2	0	1	1	1	1	1	1	2	0	1	0	0	1	0	2	2	0	0	0	0	0	0	0	0	2	0	2	0
859	1	1	1	1	0	0	1	0	1	1	0	1	1	0	0	1	0	1	1	1	2	1	0	0	0	0	2	2	2	2	1	2	2	0	1	1	1	1	0	0	0	0	0	0	0	1	0	2	0
860	1	1	1	0	0	0	2	0	0	0	1	1	2	0	0	0	0	2	0	0	0	0	0	0	0	0	2	2	2	1	1	0	0	0	0	1	1	0	0	0	0	0	0	0	1	1	0	2	0
861	0	1	2	1	0	0	1	0	1	1	0	1	2	1	1	1	1	2	2	0	1	0	0	0	0	0	2	2	2	2	1	1	1	0	1	2	1	0	1	1	0	0	0	1	0	1	0	0	2
862	1	0	2	1	1	0	1	1	1	2	0	1	1	0	0	0	0	2	0	0	0	0	1	1	1	1	2	2	2	2	1	2	2	0	1	1	2	0	2	1	1	0	0	0	1	0	1	0	1
863	0	1	2	1	0	0	1	1	1	2	0	0	1	0	0	0	0	1	1	1	2	0	0	0	0	0	2	2	2	2	1	1	1	1	1	1	2	1	0	1	0	1	0	0	1	1	0	2	1
864	0	2	1	0	0	0	0	0	1	1	0	0	1	0	0	1	0	1	0	1	1	0	1	0	0	0	1	2	2	1	0	2	2	1	0	2	2	1	1	1	0	0	1	0	1	0	0	1	1
865	1	2	1	1	0	0	1	0	1	1	1	2	1	0	0	1	0	2	0	0	0	0	0	0	0	0	2	2	2	2	0	0	2	1	0	2	2	0	2	2	1	1	1	0	0	1	0	1	1
866	0	1	1	1	0	1	0	0	2	2	0	2	2	0	0	0	0	1	1	1	2	0	0	0	0	0	2	2	2	1	1	0	0	0	0	1	1	1	0	0	0	0	0	0	0	0	0	1	1
867	0	1	1	0	0	0	1	0	1	1	1	0	1	0	0	0	0	1	1	1	1	0	0	0	0	0	0	1	1	1	1	1	1	0	1	1	0	0	0	0	0	0	1	0	0	1	0	1	0
868	0	1	1	1	0	0	1	0	0	0	1	0	0	0	0	0	0	2	1	0	0	0	1	0	0	0	1	0	1	0	1	2	2	1	1	1	1	0	1	1	0	0	1	0	1	1	0	0	2
869	1	0	2	0	0	0	2	0	0	0	1	1	0	0	0	1	0	1	1	1	2	1	0	0	0	0	1	2	2	1	1	2	2	0	1	1	1	0	1	1	0	0	1	0	0	0	0	2	0
870	0	2	1	1	0	0	0	0	1	1	0	1	0	0	0	0	0	1	1	1	2	0	1	1	1	1	1	1	1	1	1	1	1	1	1	2	1	0	0	0	0	2	0	0	0	0	0	1	2
871	0	2	0	0	0	0	0	0	1	1	0	0	0	0	0	0	0	1	1	1	1	0	0	0	0	0	2	2	2	2	0	0	0	0	0	2	1	0	1	1	0	0	0	0	0	0	1	1	1
872	0	0	2	0	0	0	2	0	0	0	0	1	1	0	0	0	0	1	1	1	1	1	0	0	0	0	2	2	1	1	1	0	0	0	0	2	2	1	0	0	0	0	0	0	0	0	0	0	2
873	0	1	1	1	0	1	1	0	1	1	0	1	2	0	0	1	0	1	0	2	2	0	2	0	0	0	2	2	2	1	1	1	1	2	1	1	0	0	1	1	0	0	0	0	0	0	0	1	0
874	0	0	1	0	0	0	2	1	0	1	1	0	0	0	0	0	0	0	0	2	2	0	0	0	0	0	1	1	2	0	1	1	1	0	0	2	1	0	0	0	0	0	1	1	1	1	1	1	1
875	1	2	0	0	0	0	1	0	0	0	0	1	1	0	0	0	0	0	1	1	1	0	0	0	0	0	2	1	2	0	1	1	1	0	2	1	1	0	0	0	0	0	0	0	0	1	0	1	0
876	1	1	1	0	0	0	1	0	1	1	1	0	0	0	0	0	0	2	2	0	0	0	2	0	0	0	2	2	2	2	0	1	1	0	0	2	1	0	2	2	0	0	1	0	1	0	0	2	0
877	1	1	2	1	0	0	1	0	1	1	0	1	1	0	0	0	0	1	1	1	1	0	0	0	0	0	2	2	2	2	0	1	1	0	1	1	2	1	0	1	0	0	0	0	0	1	0	0	1
878	0	2	0	0	0	0	1	0	1	1	1	1	2	0	0	0	0	2	1	0	2	0	0	0	0	0	2	2	2	2	0	2	2	0	1	1	1	0	0	0	0	1	0	1	2	0	0	2	1
879	0	2	0	0	0	0	1	0	1	1	0	0	1	0	0	0	0	0	0	1	1	0	2	0	0	0	2	2	2	1	1	2	2	1	0	2	2	0	1	0	1	0	0	0	0	0	1	1	1
880	0	1	1	0	1	1	1	0	1	1	0	1	1	0	0	0	1	1	1	1	2	1	0	0	0	0	2	2	2	2	0	1	1	0	2	0	2	0	1	1	0	0	0	0	0	0	0	1	1
881	1	1	1	1	0	0	1	1	1	2	0	0	0	0	0	0	0	2	1	0	1	0	0	0	0	0	2	2	2	2	2	0	0	0	0	2	1	1	0	0	0	0	0	2	0	1	0	0	1
882	1	0	2	1	0	0	2	0	0	0	0	0	0	0	0	0	0	1	0	1	1	0	0	0	0	0	1	1	2	1	0	0	0	1	2	2	1	0	1	0	1	1	0	0	0	2	0	2	0
883	0	1	1	1	0	0	1	0	1	1	1	0	0	0	0	0	0	2	0	1	1	0	1	0	0	0	2	2	2	2	0	1	1	1	0	2	1	0	0	0	0	0	2	0	1	1	0	1	1
884	1	1	1	0	0	0	2	0	0	0	1	0	0	0	0	0	1	0	1	1	2	0	0	0	0	0	1	1	2	1	0	1	1	1	1	2	2	0	1	1	0	0	1	0	0	0	0	2	0
885	1	1	2	0	0	0	2	1	0	1	0	0	1	0	0	0	0	1	0	2	2	1	0	0	0	0	2	2	2	2	0	2	2	0	0	2	0	0	0	0	0	0	0	0	0	0	0	1	1
886	1	1	1	0	0	0	1	1	1	2	0	0	1	0	0	0	0	2	1	0	1	0	1	1	1	1	1	1	1	1	1	1	1	0	0	2	2	0	2	2	1	1	0	0	0	1	0	0	2
887	1	0	2	0	0	1	1	1	1	2	0	0	0	0	0	0	0	1	1	1	1	0	0	0	0	0	2	2	2	2	1	1	1	0	1	1	2	0	2	2	1	0	0	0	0	1	0	2	0
888	1	2	1	0	0	0	1	0	0	0	0	1	1	0	0	0	1	1	0	2	2	0	0	0	1	1	1	2	1	1	2	2	2	0	1	1	1	0	0	0	0	0	0	0	1	0	0	1	1
889	0	1	2	1	0	0	1	0	1	1	0	1	2	0	0	0	0	2	1	1	2	0	1	1	1	1	2	2	2	2	1	1	1	0	1	1	1	0	1	1	0	0	1	0	1	1	0	1	0
890	1	2	1	0	0	0	1	1	0	1	0	1	2	0	0	0	0	0	0	2	2	0	0	0	1	1	2	2	2	2	1	2	2	1	0	2	1	0	0	0	0	0	1	0	1	1	0	0	2
891	1	1	1	0	0	0	0	0	0	0	0	0	1	0	0	1	0	0	0	2	2	0	1	1	1	1	1	0	1	0	1	1	1	0	0	2	0	0	0	0	0	0	0	0	0	2	0	1	1
892	0	0	2	0	0	1	1	0	1	1	0	1	1	0	0	0	0	2	1	0	1	0	0	0	0	0	2	2	2	2	0	1	0	0	1	1	2	0	2	1	1	0	1	0	1	0	0	2	1
893	1	1	1	0	0	0	1	1	1	2	0	0	2	1	1	1	0	0	0	2	2	1	1	1	0	1	1	2	1	1	2	1	1	0	1	2	2	0	1	1	0	0	0	0	0	0	1	1	1
894	0	1	2	0	0	0	2	0	1	1	0	0	1	0	0	0	0	1	0	1	1	0	0	0	0	0	0	1	1	0	2	1	2	0	0	2	1	0	0	0	0	0	0	0	1	0	2	0	2
895	1	0	2	0	0	1	2	0	1	1	1	0	0	0	0	0	0	0	0	2	2	0	0	0	0	0	1	1	2	0	0	2	2	0	1	2	1	1	0	0	0	2	0	0	1	0	1	1	1
896	0	1	1	0	0	1	0	0	1	1	0	0	2	0	0	0	0	0	0	2	2	0	0	0	1	1	1	2	2	2	1	0	1	1	0	2	0	0	0	0	0	2	0	0	1	0	0	2	0
897	1	1	1	1	0	1	1	0	1	1	0	1	1	0	0	0	0	0	0	2	1	0	0	0	0	0	1	1	2	1	0	0	0	0	0	2	2	0	1	1	0	0	0	0	1	1	0	2	0
898	0	1	1	0	0	0	2	1	0	1	0	1	2	0	0	1	0	0	0	2	2	0	0	0	0	0	2	2	2	1	2	2	2	0	1	1	1	0	1	1	0	0	0	0	0	0	0	1	1
899	1	2	0	0	0	1	0	0	2	2	0	2	2	0	0	0	0	0	0	2	2	0	1	0	0	0	1	2	2	1	0	2	2	1	0	2	1	0	0	0	0	0	0	1	0	0	0	1	0
900	1	2	0	0	0	0	0	0	2	2	0	0	1	0	0	0	0	1	0	1	1	0	1	0	1	1	1	1	2	1	1	1	1	0	0	2	1	0	0	0	0	0	0	0	0	1	0	0	2
901	0	0	2	0	0	0	1	0	1	1	0	1	2	0	0	0	0	1	0	0	0	0	0	0	0	0	2	2	2	2	0	1	1	0	2	1	2	0	2	2	0	1	0	0	0	1	0	2	0
902	0	2	0	1	0	0	1	0	0	0	0	0	0	0	0	0	0	2	0	0	0	0	0	0	0	0	2	2	2	2	0	1	1	0	0	2	1	0	0	0	0	0	0	0	0	1	0	1	1
903	0	2	1	1	0	0	1	1	1	2	1	0	1	0	0	1	0	0	0	2	2	0	0	0	0	0	1	2	1	1	1	1	1	0	0	2	1	0	0	0	0	0	0	0	0	0	0	2	0
904	1	1	1	0	0	1	0	0	1	1	0	0	1	0	0	0	0	0	0	1	1	0	0	0	0	0	1	1	1	1	0	1	2	0	0	2	2	1	1	1	0	0	1	0	0	1	0	2	1
905	0	0	1	0	0	0	1	0	1	1	1	0	0	0	0	0	1	1	1	1	1	0	0	0	0	0	1	2	1	1	2	1	1	0	0	2	0	0	0	0	0	0	0	0	0	0	0	1	1
906	1	2	0	0	0	0	1	0	1	1	0	0	0	0	0	0	0	1	0	1	2	0	0	0	0	0	0	2	1	1	2	1	1	0	1	1	2	1	0	0	1	0	0	0	0	0	1	1	1
907	0	2	1	1	0	0	2	0	0	0	0	1	0	0	0	0	0	1	0	2	2	0	0	0	0	0	1	1	2	1	1	1	1	0	1	1	2	0	1	1	0	0	1	0	1	1	2	0	2
908	0	0	2	0	0	0	2	0	0	0	0	0	0	0	0	0	0	1	1	1	2	0	0	0	0	0	0	0	1	0	1	0	0	0	0	2	1	0	1	1	0	0	0	1	0	1	0	0	1
909	0	2	1	2	0	0	2	0	0	0	2	0	1	0	0	0	0	0	0	2	2	0	0	0	0	0	2	2	2	1	1	1	0	0	0	2	2	1	1	1	0	0	0	1	0	1	0	2	1
910	0	0	2	0	0	0	0	0	0	0	1	1	2	0	0	0	0	1	1	0	0	0	0	0	0	0	1	1	2	1	0	2	2	0	1	1	2	0	1	1	0	0	0	1	0	1	0	2	0
911	0	0	2	0	1	0	1	0	1	1	1	0	0	0	0	0	0	0	0	2	2	0	0	0	0	0	0	1	1	1	1	1	1	0	1	1	1	0	1	1	0	0	1	0	1	2	0	2	0
912	1	1	0	0	0	0	2	0	0	0	2	0	0	0	0	0	0	1	1	1	1	0	0	0	2	2	2	2	2	2	1	1	1	0	0	2	1	0	0	0	0	0	0	0	0	0	0	2	0
913	0	1	1	0	0	1	1	0	0	0	0	0	2	0	0	0	0	1	1	1	1	0	0	0	0	0	1	1	2	1	0	0	2	1	0	2	1	0	1	1	0	1	0	0	1	0	0	2	0
914	0	1	1	1	0	1	1	1	0	1	0	0	0	0	0	0	0	1	1	1	1	0	0	0	0	0	1	1	2	1	0	1	1	1	0	2	0	0	1	1	0	0	0	0	1	0	0	1	1
915	0	1	1	0	0	0	1	0	1	1	0	0	1	0	0	0	1	2	0	1	1	0	0	0	0	0	2	2	2	1	2	1	2	1	2	1	1	1	0	0	0	0	1	0	1	1	0	2	2
916	1	1	1	0	0	0	1	0	1	1	1	2	2	0	0	0	0	2	1	0	1	0	0	0	0	0	2	2	2	2	0	2	2	1	0	2	1	0	0	0	0	0	0	0	2	1	1	1	2
917	0	2	1	0	0	0	2	0	0	0	1	1	2	0	0	1	1	1	1	1	1	0	0	0	0	0	2	2	2	2	0	2	2	0	0	2	0	0	0	0	0	1	0	0	0	0	1	0	2
918	0	0	2	0	0	1	1	0	0	0	1	1	2	1	1	1	1	1	1	1	2	0	0	0	1	1	2	2	2	2	0	1	1	0	0	2	1	0	2	2	0	0	1	0	1	0	1	1	1
919	0	1	1	0	0	0	2	0	0	0	1	1	1	0	0	0	0	1	1	1	1	1	0	0	0	0	1	2	2	1	0	2	2	0	2	1	2	0	1	1	0	0	0	2	0	1	0	2	0
920	0	0	2	0	0	1	1	0	1	1	0	0	0	0	0	0	1	1	1	1	1	0	0	0	0	0	2	2	2	2	0	0	0	0	0	2	2	0	2	2	0	0	2	0	1	1	0	1	1
921	0	0	2	0	0	1	0	0	2	2	0	0	0	0	0	0	0	0	0	1	1	0	0	0	0	0	2	2	2	1	2	1	1	0	0	1	2	0	1	1	0	2	0	0	0	0	0	1	0
922	0	2	2	0	0	1	1	0	1	1	0	0	2	0	0	0	0	1	1	1	1	0	0	0	0	0	2	2	2	0	1	2	2	0	2	0	1	0	0	0	1	0	0	0	0	1	0	2	0
923	1	2	0	0	0	0	2	0	2	2	0	0	0	0	0	0	0	1	1	0	0	0	2	1	1	1	2	2	2	1	1	1	1	0	1	1	2	1	1	1	0	2	0	0	0	0	0	2	0
924	0	0	2	1	0	0	2	1	0	1	1	2	1	0	0	1	0	1	0	1	1	0	1	1	1	1	2	2	2	2	1	1	1	1	2	0	2	1	1	1	0	0	0	0	0	1	0	1	0
925	0	0	2	0	0	0	1	0	0	0	1	0	1	0	0	0	0	1	1	1	2	0	1	1	1	1	2	2	2	2	0	2	2	0	1	1	1	0	1	1	0	0	1	0	0	0	0	2	0
926	1	1	1	1	0	1	0	0	2	2	0	0	0	0	0	0	0	0	0	2	2	0	0	0	1	1	1	2	1	1	2	1	2	0	1	2	1	0	2	2	0	0	0	0	0	0	0	2	1
927	1	2	1	1	0	0	0	0	2	2	0	0	1	0	0	0	0	2	1	1	2	1	1	1	0	1	2	2	1	1	1	1	2	0	1	2	0	0	0	0	0	0	1	0	0	1	1	1	1
928	1	2	1	0	0	0	1	0	1	1	0	0	0	0	0	0	0	0	0	2	2	0	0	0	0	0	1	1	2	1	1	1	1	0	1	1	2	1	1	1	0	0	0	0	0	0	0	1	1
929	1	1	2	1	0	0	1	0	0	0	1	1	2	0	0	0	0	1	0	2	2	0	1	1	1	1	2	2	2	2	2	1	2	2	0	2	1	1	0	0	0	0	0	0	1	1	0	1	0
930	0	1	1	1	0	0	2	1	0	1	0	1	2	0	0	0	0	2	0	0	0	0	0	0	0	0	1	1	2	1	0	1	1	0	2	1	1	1	0	0	0	0	0	0	0	2	1	1	1
931	0	0	2	0	0	0	1	0	1	1	2	0	0	0	0	0	0	0	0	2	2	0	1	1	1	2	2	2	2	2	1	2	2	0	0	2	2	0	2	1	1	0	1	0	0	0	0	2	0
932	0	1	1	0	0	1	0	0	2	2	0	0	0	0	0	0	0	2	0	2	2	0	0	0	0	0	1	1	2	1	0	1	1	0	0	2	1	0	2	2	0	0	0	1	0	1	0	1	1
933	1	0	2	0	0	2	1	0	0	0	1	0	0	0	0	0	0	0	0	2	2	0	0	0	0	0	2	2	2	2	0	2	2	0	2	0	1	0	0	0	0	0	1	0	1	0	0	0	2
934	1	2	2	0	0	0	1	0	1	1	1	0	1	0	0	0	0	0	0	2	2	0	1	0	0	0	2	1	2	1	0	1	2	2	1	1	0	0	0	1	0	0	0	0	0	1	0	0	2
935	0	2	1	1	0	0	1	0	0	0	0	0	0	0	0	0	0	0	0	2	2	0	2	1	1	1	0	1	1	1	1	1	1	0	0	2	0	0	0	0	0	0	0	1	0	1	0	1	1
936	1	2	2	1	0	0	1	1	0	1	0	0	2	1	1	1	0	0	0	2	2	0	0	0	0	0	1	2	2	1	2	1	1	0	1	1	1	0	0	0	1	0	0	1	0	0	0	2	1
937	1	1	1	0	0	1	2	0	0	0	2	0	0	0	0	0	0	0	0	2	2	0	0	0	0	0	2	2	2	2	0	0	1	0	1	2	0	0	0	0	0	0	0	0	0	0	0	0	2
938	1	1	1	1	0	0	1	0	1	1	0	1	1	0	0	0	0	0	0	2	2	0	1	0	0	0	2	2	2	2	0	2	2	0	2	1	2	0	0	0	0	0	1	0	1	2	0	1	2
939	0	0	2	0	0	1	2	0	0	0	1	1	1	0	0	0	0	2	2	0	0	0	0	0	1	1	1	2	1	1	2	2	2	0	0	2	2	0	2	2	0	1	0	0	1	0	0	2	0
940	0	1	2	0	0	0	2	1	0	1	0	0	0	0	0	0	0	1	2	0	2	1	0	0	0	0	2	2	2	2	0	2	2	0	2	0	2	0	0	0	0	1	0	0	0	0	1	0	2
941	0	1	1	0	0	1	2	0	0	0	2	0	1	0	0	0	1	1	0	2	2	0	0	0	0	0	1	1	2	1	0	1	1	0	1	1	2	0	2	2	0	1	0	0	0	0	0	1	0
942	0	2	1	0	1	1	2	0	0	0	0	0	0	0	0	0	0	2	1	0	1	0	1	1	1	2	1	2	2	1	0	1	1	1	1	1	1	0	0	0	0	1	0	0	0	0	0	2	0
943	0	0	2	0	0	1	1	0	1	1	0	0	1	0	0	0	0	1	0	1	1	0	0	0	0	0	2	2	2	2	1	1	1	0	0	2	2	0	1	1	0	0	0	0	0	1	0	2	1
944	0	2	0	1	0	0	2	0	0	0	1	2	2	1	1	1	0	1	1	1	1	0	0	0	0	0	2	2	2	2	1	2	2	0	2	2	1	0	1	1	0	0	0	0	0	0	0	2	1
945	0	1	2	0	0	0	1	0	2	2	0	0	0	0	0	0	1	2	0	1	1	0	0	0	0	0	1	2	0	0	2	0	1	1	1	2	0	0	0	0	0	0	1	1	0	1	0	1	1
946	1	0	2	1	0	1	1	1	1	2	0	0	1	0	0	1	0	1	1	1	2	0	0	0	0	0	1	1	2	0	1	2	2	0	2	1	1	0	1	1	0	0	0	0	0	1	0	0	2
947	1	0	2	0	0	1	1	0	1	1	1	0	0	0	0	0	0	1	1	1	1	0	1	1	1	1	2	2	2	2	0	1	1	0	0	2	1	0	0	0	0	0	1	0	0	1	0	1	1
948	0	1	2	1	0	0	2	0	0	0	2	0	0	0	0	0	1	2	0	2	2	0	0	0	0	0	2	2	2	2	0	1	1	0	2	1	2	0	1	1	0	0	0	0	0	1	1	0	2
949	1	0	2	0	0	1	1	0	0	0	0	0	0	0	0	0	0	0	1	1	2	0	1	0	1	1	1	2	2	1	0	2	2	1	0	2	1	0	0	0	0	0	1	0	0	0	0	1	1
950	0	0	2	0	0	1	2	0	0	0	0	0	0	0	0	0	0	0	0	2	2	0	0	0	0	0	2	2	2	2	1	1	1	1	2	1	1	1	0	0	0	0	1	0	1	1	0	1	1
951	1	1	1	1	0	0	1	0	1	1	1	1	1	0	0	0	0	1	0	1	1	0	0	0	0	0	0	1	2	0	1	0	1	1	0	2	2	1	0	0	1	1	0	1	2	0	0	2	0
952	0	0	2	0	1	0	2	0	1	1	0	1	1	0	0	0	0	1	1	1	1	0	0	0	0	0	2	2	2	1	0	1	1	1	1	1	2	0	1	1	0	0	0	0	0	0	2	0	2
953	1	2	0	0	0	0	1	1	1	2	0	1	2	0	0	0	0	2	2	0	1	0	0	0	0	0	0	1	1	0	1	0	0	0	0	2	2	0	1	1	0	0	1	0	0	0	0	2	1
954	0	2	1	0	0	0	1	0	0	0	1	1	1	0	0	0	0	1	1	1	1	0	1	0	0	0	2	2	2	2	1	0	0	0	0	2	1	1	0	0	0	1	0	0	0	0	0	1	1
955	0	0	2	0	0	0	0	0	2	2	0	0	1	0	0	0	0	0	0	2	2	0	0	0	0	0	1	1	2	0	1	2	2	0	1	1	2	0	1	1	0	0	0	0	0	2	0	0	2
956	0	0	1	0	0	0	1	0	2	2	0	0	0	0	0	0	0	1	0	2	2	0	1	1	1	1	2	2	2	1	2	2	2	0	1	1	2	0	2	1	1	0	1	0	1	0	0	2	1
957	0	0	1	0	0	0	0	0	0	0	1	0	1	0	0	0	0	0	0	2	1	0	1	1	2	2	1	1	2	1	0	1	1	0	1	1	2	2	0	0	0	0	0	0	0	0	0	1	1
958	0	2	0	0	0	0	1	1	0	1	0	0	2	0	0	1	0	1	0	1	0	1	1	1	0	1	1	1	1	1	1	1	1	0	0	2	2	0	2	1	1	0	1	1	0	1	1	1	1
959	1	1	1	1	0	0	2	1	0	1	0	0	0	0	0	0	0	0	1	1	1	0	0	0	0	0	1	1	1	0	1	2	2	0	1	1	2	0	1	1	0	0	0	0	0	1	0	1	1
960	0	0	2	0	0	0	2	1	0	1	1	0	0	0	0	0	0	1	0	2	2	1	0	0	0	0	2	2	2	2	1	1	1	2	2	2	2	0	0	0	0	0	1	0	1	0	0	2	0
961	1	1	1	0	0	1	2	1	0	1	0	0	1	0	0	0	0	1	1	1	1	0	0	0	0	0	1	2	2	1	2	1	1	0	0	2	1	0	0	0	1	0	0	0	0	2	0	2	0
962	0	1	1	0	0	0	0	0	2	2	0	1	2	0	0	0	0	1	0	1	1	0	0	0	1	1	2	2	2	2	1	1	1	1	0	2	2	1	0	0	0	0	1	0	2	2	0	2	0
963	1	0	2	0	0	0	0	0	1	1	0	0	0	0	0	0	1	2	1	1	1	0	0	0	0	0	1	0	2	0	0	2	2	0	0	2	1	1	0	0	0	0	0	0	0	1	0	1	1
964	0	0	2	0	0	0	0	0	2	2	0	0	1	0	0	0	0	0	0	2	2	0	0	0	0	0	2	2	2	1	1	1	1	0	1	2	1	0	0	0	0	0	0	0	0	0	1	1	1
965	0	1	1	0	0	0	1	0	0	0	1	0	0	0	0	0	0	0	0	2	2	0	0	0	0	0	1	1	2	1	1	1	1	0	0	2	1	0	0	0	0	0	0	0	0	0	0	2	0
966	1	0	2	0	0	1	1	0	1	1	1	1	1	0	0	0	0	2	2	0	0	0	0	0	0	0	1	1	2	1	0	2	2	0	1	1	1	1	0	0	0	0	0	0	0	1	0	2	0
967	1	0	2	0	0	0	1	1	1	1	0	1	1	0	0	0	0	1	1	1	2	1	0	0	0	0	1	1	2	1	0	0	0	0	0	2	2	0	1	1	0	1	0	0	1	0	0	2	0
968	1	1	1	0	0	0	1	0	1	1	1	1	1	1	1	1	0	1	1	1	2	0	1	0	1	1	2	2	2	2	1	1	1	0	1	1	1	0	0	0	0	0	0	0	1	0	0	1	1
969	1	2	0	0	0	0	1	1	1	2	0	1	0	0	0	0	0	1	0	2	2	0	0	0	0	0	1	1	2	1	0	0	1	1	1	2	1	0	1	1	0	0	0	1	0	0	1	0	2
970	0	0	2	0	0	0	0	0	1	1	0	2	2	0	0	0	0	1	1	1	1	0	0	0	0	0	0	1	1	0	1	1	2	0	0	2	2	0	1	0	1	0	0	0	0	1	0	2	0
971	1	0	2	0	0	0	2	0	0	0	0	1	1	0	0	0	0	0	2	0	2	0	0	0	0	0	0	1	2	1	0	1	1	0	1	1	1	0	1	1	0	0	0	0	1	1	0	2	0
972	1	2	1	0	0	0	0	0	2	2	0	0	1	0	0	0	0	0	0	2	2	0	0	0	0	0	2	2	2	2	0	1	1	0	0	2	1	0	0	0	0	1	0	0	1	0	0	1	1
973	1	1	1	0	0	1	1	1	1	2	0	1	1	0	0	1	0	0	0	2	2	0	1	1	1	1	2	2	1	1	1	2	2	1	1	1	2	0	2	2	0	0	1	0	1	2	0	1	1
974	0	1	1	0	0	0	1	0	1	1	0	1	1	0	0	0	0	0	0	1	1	0	0	0	0	0	0	2	1	0	1	2	2	0	1	1	2	1	1	1	1	0	2	0	1	1	0	2	0
975	1	1	1	1	0	0	1	1	0	1	0	0	0	0	0	0	0	1	1	1	1	0	0	0	1	1	0	1	1	0	1	1	1	1	2	0	0	0	1	0	1	0	1	0	2	2	0	2	0
976	1	1	1	0	0	0	2	1	0	1	0	0	0	0	0	0	0	1	0	1	1	0	0	0	0	0	1	1	2	0	1	2	2	0	1	1	1	0	1	1	0	0	0	1	0	0	1	0	2
977	0	2	0	0	0	0	0	0	2	2	0	0	1	0	0	1	0	1	0	1	1	1	0	0	1	1	2	2	2	2	1	2	2	0	2	1	1	0	0	0	0	0	1	0	1	1	0	1	1
978	1	2	1	0	0	1	1	0	1	1	0	0	0	0	0	0	0	2	2	0	1	1	1	1	0	1	2	2	2	0	0	1	1	0	1	1	1	0	1	1	0	0	0	0	0	1	0	1	2
979	0	1	1	1	0	0	0	0	2	2	0	0	0	0	0	0	0	0	0	2	2	0	1	0	1	1	2	2	2	2	1	1	1	0	1	1	2	0	1	1	0	0	0	0	0	0	0	1	0
980	1	0	2	0	0	0	0	0	2	2	0	1	0	0	0	0	0	0	1	1	2	0	1	1	1	1	2	2	2	1	1	1	1	0	0	2	2	0	0	0	0	2	0	0	0	0	0	0	2
981	1	1	2	2	0	0	1	1	0	1	0	0	0	0	0	0	0	1	1	0	0	0	1	0	0	0	0	1	2	1	0	2	2	0	1	2	1	0	1	0	1	1	0	0	1	1	0	1	1
982	0	2	1	0	0	0	2	0	0	0	2	0	1	1	1	1	0	0	0	2	2	0	0	0	0	0	1	0	2	0	0	2	2	1	1	1	1	0	2	2	0	0	0	0	0	1	0	1	1
983	1	1	1	1	0	0	1	1	1	2	0	0	0	0	0	0	1	1	0	2	1	0	0	0	0	0	1	2	2	1	2	2	2	0	1	1	1	0	0	0	0	0	0	0	0	0	0	0	2
984	0	0	1	0	0	0	1	0	0	0	0	0	1	0	0	1	1	2	0	1	1	0	0	0	0	0	2	2	2	1	1	1	1	1	0	2	2	0	1	1	0	0	0	0	0	0	0	2	0
985	1	2	1	0	0	0	2	0	2	2	0	0	1	0	0	0	0	0	1	1	2	0	0	0	1	1	2	2	2	2	0	1	2	0	0	2	2	1	1	1	0	0	0	0	0	1	1	0	1
986	0	2	1	0	0	0	1	0	1	1	1	1	1	0	0	0	0	1	1	1	2	0	0	0	0	0	1	2	0	0	2	1	1	0	0	2	1	0	1	1	0	0	0	1	1	2	0	0	0
987	0	1	2	1	0	0	2	1	0	1	0	1	2	0	0	0	0	1	1	1	1	1	0	0	0	0	0	1	1	0	2	1	2	0	1	2	0	0	0	0	0	1	0	0	0	1	0	2	1
988	1	1	1	0	0	1	1	0	0	0	0	1	2	0	0	0	0	2	1	1	2	0	0	0	1	1	2	2	2	1	2	1	1	2	0	2	0	0	0	0	0	1	0	1	1	0	0	1	1
989	0	1	1	0	0	1	1	0	2	2	0	1	2	0	0	0	0	2	1	1	2	0	1	0	0	0	2	2	2	1	1	2	2	0	1	1	2	2	0	0	0	0	0	0	0	1	0	2	1
990	1	1	2	0	0	0	1	0	1	1	0	0	1	0	0	0	0	2	2	0	0	0	0	0	0	0	2	2	2	2	1	1	1	1	2	0	2	0	0	0	0	0	0	0	0	0	0	1	0
991	0	2	0	0	0	0	0	0	1	1	1	0	0	0	0	0	0	0	0	2	2	0	0	0	1	1	1	1	2	1	0	1	1	0	1	1	1	1	0	0	0	0	1	0	1	0	0	1	1
992	1	1	2	1	0	0	1	0	0	0	1	1	1	0	0	0	0	1	0	1	1	0	0	0	0	0	1	2	1	0	2	2	2	0	2	0	1	1	0	0	0	0	2	0	0	1	0	2	0
993	1	1	2	0	0	1	0	0	1	1	0	0	0	0	0	0	0	1	0	1	1	0	0	0	0	0	1	2	1	1	1	2	2	1	1	1	1	0	0	0	0	0	0	0	0	1	0	2	0
994	1	1	1	0	0	0	1	1	0	1	0	1	1	0	0	0	0	0	0	2	2	0	1	0	0	0	1	1	2	1	1	1	1	0	1	1	1	0	0	0	0	1	0	0	1	0	0	0	2
995	1	1	1	0	0	0	1	0	0	0	0	0	0	0	0	0	0	0	0	2	2	0	1	1	1	2	1	1	2	0	1	1	1	0	1	1	0	0	0	0	0	1	0	0	1	1	0	2	1
996	1	0	2	0	0	0	2	0	0	0	0	0	0	0	0	0	0	2	1	0	2	0	0	0	0	0	2	2	2	2	0	1	1	0	1	1	1	1	0	0	0	0	1	0	1	0	0	0	1
997	1	0	2	1	0	1	1	0	1	1	1	0	0	0	0	0	0	1	1	0	0	0	0	0	0	0	2	2	2	2	1	1	2	0	1	2	1	0	2	2	0	1	0	0	0	1	1	0	2
998	0	1	1	0	1	1	2	0	1	1	1	1	2	0	0	1	0	0	0	1	1	0	0	0	0	0	1	2	2	1	1	1	1	1	1	1	1	0	1	1	0	0	0	0	0	0	0	2	0
999	1	2	0	0	0	0	1	1	1	2	0	1	1	0	0	0	0	0	0	1	1	1	0	0	1	1	0	2	1	1	1	0	0	0	0	2	0	0	0	0	0	0	1	1	0	1	1	1	1
1000	1	1	1	0	0	0	0	0	1	1	0	0	1	0	0	0	0	1	1	1	2	0	0	0	0	0	2	2	2	2	0	2	2	0	0	2	1	0	0	0	0	0	0	0	0	1	1	0	2
[truncated: 252 more columns]
