# Supplementary material for: KNN-MDR: a learning approach for improving interactions mapping performances in genome wide association studies
Source: BMC Bioinformatics. 2017 Mar 21;18:184. doi: 10.1186/s12859-017-1599-7 (PMC5361736; doi:10.1186/s12859-017-1599-7)
Supplement: Supplementary file 6 — The data set(s) supporting the results of Table 4. (ZIP 7095 kb) [file 12859_2017_1599_MOESM6_ESM.zip › 100 simulations/S8/mkallsimul.dat]

1	1	0	0	0	0	0	2	2	1	1	0	0	0	0	0	0	2	1	1	1	0	1	1	1	1	1	0	1	2	1	0	0	1	1	0	2	1	0	1	0	0	2	0	2	0	0	0	0	2
2	1	1	0	0	0	1	2	2	1	1	0	1	1	0	0	0	0	0	2	2	0	0	1	1	0	2	2	0	0	2	2	1	1	0	2	0	2	0	0	1	1	0	0	1	0	1	0	1	0
3	0	0	0	0	0	1	2	2	2	2	0	0	1	0	0	0	1	0	1	1	1	0	2	2	0	1	1	0	0	1	0	1	2	1	1	1	1	0	0	2	1	0	1	2	1	1	0	1	1
4	1	0	0	1	0	2	2	2	1	0	0	0	0	0	0	0	2	1	1	1	1	0	2	2	0	2	0	0	0	1	0	2	2	0	1	1	1	0	0	1	1	0	2	2	2	0	0	2	0
5	1	0	0	1	0	2	1	1	1	1	0	0	0	0	0	0	1	0	2	1	0	1	2	2	0	0	2	1	1	2	1	1	1	1	1	1	1	0	0	0	0	0	1	2	1	0	0	1	1
6	0	0	1	1	0	1	2	2	1	0	1	1	2	0	0	0	1	1	1	2	0	0	1	1	0	0	2	0	0	2	0	1	1	1	1	1	2	0	0	1	1	0	0	2	0	0	0	0	1
7	0	0	1	1	0	1	2	1	2	2	0	1	1	0	0	1	0	0	1	1	1	0	2	2	0	0	1	0	1	2	0	1	1	2	0	2	1	0	0	2	2	0	0	1	0	1	0	2	0
8	1	0	1	0	0	1	1	2	1	1	1	0	1	0	0	0	0	1	0	1	1	1	0	0	1	1	1	0	0	2	1	0	0	2	0	2	2	0	0	0	0	0	1	2	1	0	0	2	0
9	1	0	1	0	0	1	1	2	1	0	1	0	1	0	0	0	0	0	0	0	0	1	1	1	1	2	2	0	0	2	0	2	2	0	1	1	0	0	0	0	0	1	0	2	1	0	0	2	0
10	0	0	0	0	0	0	2	2	1	0	0	0	2	1	1	0	0	0	2	2	0	1	1	2	0	2	1	1	1	2	0	2	2	0	1	0	0	1	0	0	0	0	0	0	0	1	0	0	1
11	1	0	0	0	0	0	1	2	0	0	2	1	2	0	0	0	1	1	1	1	1	1	1	1	1	1	1	0	1	2	0	0	0	1	1	1	2	0	0	0	0	0	0	1	0	0	0	1	1
12	0	0	0	1	0	2	1	2	0	0	0	0	1	0	0	0	1	1	1	1	1	1	1	1	1	1	1	1	1	2	0	2	2	1	0	2	0	1	0	0	0	0	0	0	1	0	0	2	0
13	0	0	0	0	0	0	1	2	1	1	1	0	0	0	0	0	2	2	2	2	0	1	2	2	0	2	2	0	0	2	2	1	1	1	1	1	1	1	1	1	0	1	0	2	2	1	0	1	1
14	1	1	0	0	1	1	2	1	2	2	0	1	1	0	0	1	2	1	0	0	1	0	1	1	0	2	0	0	1	2	0	1	1	0	2	1	0	0	1	1	0	1	0	1	1	0	0	2	0
15	1	0	0	0	1	1	2	2	1	1	1	0	0	0	0	0	1	1	2	2	0	0	2	2	0	1	2	0	0	2	0	1	2	0	2	1	1	1	1	1	0	0	1	2	0	1	0	1	1
16	1	0	0	1	0	1	2	2	2	2	0	0	0	0	0	0	0	0	2	1	1	0	2	2	0	0	2	0	0	2	1	1	1	0	1	1	1	0	0	1	0	2	0	2	1	0	0	1	1
17	1	0	1	1	0	1	1	1	0	0	1	0	0	0	0	0	0	0	2	2	1	0	2	2	0	0	0	1	1	2	1	0	0	1	1	1	1	0	0	1	1	0	1	1	1	1	0	2	0
18	0	0	1	1	0	1	2	2	1	0	0	0	1	0	0	0	1	1	0	0	1	1	2	2	0	1	0	1	2	1	0	0	0	2	0	2	1	0	0	0	0	0	0	1	0	0	0	1	0
19	0	0	0	0	2	2	2	2	1	1	0	0	1	0	0	0	0	0	0	0	1	0	2	2	0	1	2	0	0	2	1	1	1	1	1	1	1	0	1	1	1	0	0	1	0	1	1	0	0
20	1	0	1	0	0	0	2	2	2	1	0	0	1	0	0	0	1	1	2	2	0	1	2	2	0	1	2	0	0	2	1	1	2	2	0	2	0	1	0	0	0	0	0	0	0	1	0	1	0
21	1	0	0	0	1	2	1	1	0	0	2	0	1	0	0	0	2	0	1	1	1	0	2	2	0	2	1	0	0	1	0	2	2	0	1	1	1	0	0	2	2	0	1	2	1	0	0	1	1
22	1	0	0	0	0	1	2	0	2	2	0	1	2	0	0	0	1	1	2	2	0	1	2	2	0	0	1	0	0	1	0	1	1	1	1	1	0	0	0	0	0	1	0	2	0	0	0	1	0
23	0	0	0	1	0	1	1	1	1	1	0	0	0	0	0	0	2	0	2	2	0	0	2	2	0	1	1	0	0	1	0	2	2	1	1	1	2	1	0	1	1	0	0	0	0	1	0	1	0
24	1	0	0	1	0	2	2	1	1	0	1	1	1	0	0	1	1	1	2	0	1	0	1	1	0	2	1	0	0	1	1	0	0	1	1	1	1	1	0	0	0	0	1	2	1	0	0	1	0
25	1	1	0	0	0	0	2	1	2	1	0	0	1	0	0	0	0	0	0	0	0	2	0	1	1	1	1	1	2	2	0	1	1	2	0	2	2	0	0	1	1	0	0	2	1	1	0	2	0
26	1	0	1	1	0	1	2	1	1	0	0	0	0	0	0	1	2	2	0	0	0	0	2	2	0	1	1	0	0	2	0	0	0	1	1	1	1	0	0	0	0	1	1	2	0	1	0	0	1
27	0	0	0	0	0	0	2	2	1	1	1	1	2	0	0	0	0	0	2	1	1	0	2	2	0	1	1	0	1	2	0	1	1	1	1	1	1	0	0	1	1	0	0	1	1	1	1	0	0
28	1	0	0	1	0	1	2	2	2	1	0	0	0	0	0	0	1	0	2	1	0	0	2	2	0	1	1	1	0	1	1	1	1	0	1	1	0	0	0	0	0	0	1	2	1	0	1	0	1
29	0	0	2	0	0	0	2	1	1	1	0	0	1	0	0	0	2	2	1	1	0	0	2	2	0	0	2	1	1	2	0	2	2	0	1	1	1	0	0	1	1	0	0	2	2	1	0	1	1
30	0	0	1	0	1	2	2	2	2	1	0	0	0	0	0	0	0	0	1	1	0	1	2	2	0	0	0	2	2	1	0	2	2	1	0	2	2	0	0	2	2	0	1	2	1	2	0	2	0
31	0	0	0	0	0	0	1	2	1	0	1	2	2	0	0	0	0	0	0	0	1	0	1	1	0	2	1	1	1	1	1	2	2	1	1	1	2	0	0	2	1	0	1	2	1	1	0	2	0
32	1	0	0	0	1	2	1	1	1	1	0	1	1	0	0	1	0	0	0	0	0	0	1	2	0	1	2	0	0	1	0	0	0	1	0	2	1	1	0	1	1	1	0	1	0	1	1	0	0
33	0	0	0	0	0	1	2	1	2	2	0	0	1	0	0	0	1	0	1	1	1	1	2	2	0	1	1	0	0	1	0	0	0	2	0	2	2	1	0	0	0	1	0	1	1	1	0	1	0
34	1	1	0	0	1	1	1	2	1	0	1	1	1	0	0	0	1	0	1	1	0	0	1	1	1	0	1	0	1	2	0	0	1	1	1	1	0	1	0	0	0	0	1	2	1	0	0	1	0
35	0	0	0	0	0	0	1	1	1	0	1	0	1	0	0	0	0	0	2	2	0	1	2	2	0	0	1	0	1	2	0	0	0	1	1	1	1	1	0	0	0	0	0	1	0	1	0	1	0
36	1	1	0	0	0	1	1	2	2	2	0	0	1	0	0	0	2	1	1	1	0	0	2	2	0	0	2	0	0	2	0	0	0	2	0	2	1	0	0	1	1	0	1	2	1	1	0	1	0
37	1	0	2	0	0	0	2	1	0	0	0	0	0	0	0	0	2	0	2	2	0	1	1	1	1	1	1	0	1	2	0	1	1	0	1	1	1	0	0	1	0	0	0	2	0	0	0	2	0
38	1	0	0	0	0	1	1	1	1	1	1	0	0	0	0	0	1	1	1	1	0	1	2	2	0	1	2	1	1	1	0	2	2	2	0	2	1	0	1	1	1	0	0	1	1	2	0	2	0
39	1	0	0	1	0	1	2	2	1	1	1	1	1	0	0	1	0	0	2	2	0	0	1	1	0	2	1	0	2	2	0	1	1	0	1	1	1	0	1	1	1	0	0	2	0	1	0	2	0
40	0	0	1	1	1	2	1	1	2	2	0	1	1	0	0	0	1	0	2	1	1	0	2	2	0	0	2	0	0	2	1	1	1	1	1	1	2	0	0	2	2	0	0	2	0	0	0	1	1
41	1	0	0	1	0	2	2	2	1	1	0	0	0	0	0	0	1	1	1	1	0	0	2	2	0	1	2	0	0	1	0	0	0	1	0	2	2	0	0	1	1	0	0	2	0	1	0	2	0
42	1	0	0	0	0	1	0	1	1	1	1	0	0	0	0	0	1	0	1	1	0	1	1	1	1	0	1	1	1	2	0	0	0	2	0	2	0	0	0	0	0	0	1	1	1	1	0	0	1
43	1	0	0	0	0	1	1	1	1	1	1	1	0	0	0	0	2	2	0	0	0	1	1	2	0	1	1	0	0	1	0	1	1	1	1	1	1	0	1	1	1	0	1	2	1	1	0	2	0
44	0	0	0	1	1	2	2	0	2	2	0	1	2	0	0	1	1	1	2	2	0	0	1	1	0	1	1	0	1	2	0	0	0	1	1	1	1	0	1	1	1	1	0	2	1	0	0	0	1
45	1	0	0	0	0	1	1	2	1	0	1	2	2	0	0	1	2	1	2	2	0	1	2	2	0	0	1	1	1	0	0	2	2	1	0	2	1	1	0	1	1	0	0	2	0	0	0	1	1
46	0	0	1	1	0	1	2	0	2	1	0	0	0	0	0	0	0	0	1	1	0	1	2	2	0	1	1	2	2	1	1	1	1	0	2	0	1	1	0	1	1	0	1	2	1	1	0	2	0
47	1	0	0	1	0	2	1	2	0	0	2	1	2	0	0	0	0	0	2	2	0	1	2	2	0	1	1	0	1	2	0	2	2	1	0	2	2	0	0	2	2	0	0	2	1	0	0	1	0
48	0	0	0	0	0	1	2	1	1	1	0	0	1	0	0	0	1	2	1	1	1	0	1	1	0	0	1	0	1	2	1	1	1	1	1	1	1	1	0	1	1	0	0	0	0	0	0	1	0
49	1	0	0	1	1	2	0	2	1	1	0	0	1	0	0	0	2	1	1	1	0	0	2	2	0	1	1	0	0	1	1	0	0	2	1	1	1	1	0	0	0	1	0	2	1	1	0	2	0
50	1	0	0	1	0	2	1	2	1	1	0	0	1	0	0	0	0	0	0	1	0	1	2	2	0	0	2	1	1	2	1	1	2	1	1	1	1	1	0	0	0	0	1	1	1	1	0	2	0
51	1	0	1	1	0	1	1	2	1	1	0	0	1	0	0	0	2	2	1	1	0	1	1	1	1	2	2	0	0	2	0	1	1	1	1	1	1	0	0	1	1	1	0	2	2	0	0	0	0
52	1	0	0	0	0	1	2	0	2	1	0	0	0	0	0	0	1	1	1	1	0	1	0	1	0	0	2	1	1	2	0	2	2	0	2	0	2	0	0	1	1	1	0	1	1	1	0	2	0
53	0	0	0	0	0	0	2	2	1	1	0	0	0	0	0	0	1	1	2	2	0	0	2	2	0	1	1	1	1	2	0	1	1	2	0	2	1	1	0	1	1	2	0	2	1	0	0	1	0
54	1	0	0	0	0	1	2	1	2	1	0	0	1	0	0	0	1	1	1	1	0	0	1	2	0	1	1	0	1	2	0	1	2	2	1	2	2	0	0	0	0	0	1	2	2	2	0	0	1
55	1	0	0	0	0	0	2	1	1	1	0	0	1	0	0	0	1	0	0	0	1	1	1	1	1	1	1	0	1	2	1	2	2	0	1	1	2	0	0	2	2	0	0	2	0	1	0	0	2
56	0	0	0	0	1	2	2	1	2	2	0	0	0	0	0	0	1	0	2	1	1	0	2	2	0	1	1	0	1	2	1	0	1	1	1	1	1	0	0	1	1	1	0	1	1	1	1	1	0
57	0	0	0	1	1	2	2	1	1	1	0	0	0	0	0	0	1	0	1	1	0	0	2	2	0	1	1	1	1	2	0	1	1	1	1	1	1	1	1	0	0	1	0	2	2	0	0	1	0
58	1	0	0	0	0	1	1	2	0	0	0	0	1	0	0	0	1	1	2	2	0	0	2	2	0	0	0	1	1	2	1	1	1	2	0	2	2	0	0	2	2	0	1	2	2	2	0	2	0
59	1	0	0	1	0	1	2	2	2	1	0	0	0	0	0	0	0	0	2	2	0	0	2	2	0	0	1	0	1	2	0	1	1	2	0	2	1	0	1	1	1	0	0	0	1	1	0	1	0
60	0	0	0	0	0	1	2	2	2	1	0	0	0	0	0	0	0	0	1	1	1	0	2	2	0	0	2	0	0	2	0	1	1	2	1	1	1	0	0	1	1	0	0	2	0	0	0	2	0
61	0	0	0	1	0	1	2	1	2	1	0	0	0	0	0	0	1	1	2	2	0	2	2	2	0	0	1	0	1	2	0	1	1	1	0	2	1	1	0	1	1	0	0	2	0	0	0	2	0
62	1	0	1	0	0	2	2	1	2	1	0	0	0	0	0	0	1	0	2	1	1	2	0	1	1	1	2	0	0	2	1	2	2	0	1	1	1	0	0	1	1	0	0	0	0	1	0	1	1
63	0	0	0	0	2	2	2	2	1	0	0	0	0	0	0	0	1	1	1	1	1	0	1	2	0	0	2	0	0	2	1	2	2	0	2	0	1	1	0	1	1	0	0	2	0	1	0	2	0
64	1	0	1	0	0	1	1	2	1	1	1	0	1	0	0	0	0	0	0	0	0	2	2	2	0	0	2	0	0	2	2	1	2	2	0	2	1	0	0	1	1	0	0	2	0	0	0	1	1
65	0	0	1	0	0	1	2	2	1	0	0	0	0	0	0	0	2	1	2	2	1	1	1	1	1	0	0	0	0	1	0	1	1	1	1	1	1	0	0	1	0	0	0	2	0	0	0	2	0
66	0	0	0	0	1	2	2	2	1	1	0	0	0	0	0	0	1	1	2	2	0	0	2	2	0	1	1	0	0	1	1	1	1	1	1	1	1	1	0	1	1	0	0	2	1	2	0	2	0
67	0	0	0	0	0	0	0	2	1	1	0	1	1	0	0	1	2	1	2	2	0	0	2	2	0	1	2	1	1	2	0	1	1	0	2	1	2	1	1	2	1	0	0	1	0	1	0	1	1
68	1	0	1	1	0	1	2	2	2	0	0	1	1	0	0	0	1	0	2	1	1	1	2	2	0	0	2	0	0	1	0	1	1	2	0	2	2	0	0	2	2	0	0	2	0	1	0	1	1
69	1	0	0	0	1	1	2	0	2	1	0	1	1	0	0	1	2	0	1	1	0	0	2	2	0	2	1	0	2	2	0	1	1	1	1	1	1	0	0	1	1	0	0	1	0	0	0	2	0
70	0	0	0	0	1	1	2	2	1	0	1	0	1	0	0	0	2	2	2	1	1	0	2	2	0	1	0	0	1	2	0	2	2	2	0	2	2	0	0	1	1	1	0	2	0	1	0	0	0
71	0	0	0	2	1	2	1	2	1	1	1	0	0	0	0	0	1	1	0	0	1	0	2	2	0	1	1	0	0	2	1	2	2	0	2	0	1	0	0	1	1	0	0	1	0	0	0	2	0
72	1	0	0	1	0	1	1	2	0	0	1	0	1	0	0	0	1	1	1	2	0	0	2	2	0	0	1	0	1	2	0	1	1	1	1	1	2	0	0	1	1	0	0	0	2	0	1	1	0
73	0	0	1	0	1	2	2	1	1	1	0	1	1	0	0	0	1	0	2	2	0	0	2	2	0	1	1	0	0	2	0	2	2	0	1	1	2	1	0	1	1	0	0	2	2	1	0	1	0
74	1	0	0	0	0	1	2	2	2	2	0	1	1	0	0	0	1	1	1	2	0	0	1	1	0	2	2	0	0	2	1	2	2	0	2	0	1	0	0	1	1	0	0	2	0	1	0	2	0
75	0	0	0	0	0	1	1	2	0	0	1	1	2	0	0	1	0	0	2	2	0	0	2	2	0	1	1	1	1	1	1	1	2	2	0	2	1	1	0	0	0	0	0	1	0	0	1	0	0
76	1	0	0	0	1	1	1	1	2	2	0	1	1	0	0	0	0	0	2	1	1	0	2	2	0	1	1	1	1	1	0	1	1	1	1	1	1	0	0	2	1	0	0	1	0	0	0	0	1
77	1	0	1	0	1	2	2	2	1	0	0	0	1	0	0	0	1	1	1	1	1	0	2	2	0	0	0	0	1	2	0	1	1	2	0	2	0	0	0	0	0	1	0	2	0	0	0	1	0
78	1	0	2	0	0	0	1	2	1	1	0	1	1	0	0	1	1	1	1	0	1	0	2	2	0	0	0	1	2	1	0	1	1	2	0	2	2	0	0	2	2	0	0	1	0	1	1	1	0
79	1	0	0	0	1	1	2	1	2	0	0	1	1	0	0	0	1	1	0	1	1	0	2	2	0	1	2	0	0	2	0	2	2	1	1	1	1	1	0	1	1	0	1	1	0	1	0	0	0
80	0	0	0	0	0	1	2	1	1	1	0	0	1	0	0	0	1	1	1	1	0	1	0	1	1	1	2	1	1	2	0	1	1	2	0	2	2	0	0	1	1	0	0	2	0	1	0	1	0
81	0	1	0	0	1	2	2	2	1	1	0	1	1	0	0	0	1	1	2	2	0	1	1	1	1	2	2	1	1	2	0	2	2	0	1	1	1	0	0	1	1	0	0	1	0	1	0	2	0
82	1	0	0	0	1	2	2	1	2	2	0	0	1	0	0	0	2	2	2	2	0	0	2	2	0	0	1	1	2	2	1	1	1	0	1	1	1	0	0	1	1	0	0	2	0	0	0	2	0
83	1	0	0	0	1	2	1	2	1	1	1	0	0	0	0	0	1	1	1	1	1	0	0	0	0	0	2	0	0	2	1	1	1	1	0	2	0	1	0	0	0	0	0	2	0	1	0	1	0
84	1	1	0	0	0	1	1	1	1	1	0	0	0	0	0	0	2	2	1	1	1	0	0	0	0	0	1	1	1	1	1	2	2	1	0	2	1	0	0	1	1	1	0	2	1	0	0	2	0
85	1	0	0	0	2	2	2	2	2	1	0	0	0	0	0	0	2	0	2	2	0	1	2	2	0	2	2	1	1	1	0	2	2	0	1	1	1	1	0	0	0	0	0	1	0	0	1	0	0
86	0	0	0	0	0	0	1	2	1	0	1	0	1	0	0	0	0	0	2	2	0	1	1	1	1	1	1	1	2	2	1	1	1	1	1	1	1	0	0	2	1	0	1	2	0	1	0	1	0
87	0	0	0	1	1	2	1	1	1	1	1	0	1	0	0	0	1	0	1	1	0	0	2	2	0	1	2	0	0	1	0	1	1	0	1	1	1	0	0	0	0	0	1	2	1	0	0	0	0
88	1	0	0	0	2	2	1	1	2	1	0	0	1	0	0	0	1	1	2	2	0	1	2	2	0	1	2	0	0	1	0	2	2	0	1	1	2	0	0	2	2	1	0	2	2	1	0	0	0
89	0	0	0	0	0	2	2	1	2	1	0	0	1	0	0	0	1	0	1	1	0	1	2	2	0	1	1	0	2	2	0	1	1	0	1	1	1	0	0	2	1	0	0	1	1	1	0	1	1
90	0	0	0	0	1	1	2	2	2	1	0	0	0	0	0	0	1	0	1	1	1	0	1	1	0	1	1	1	1	2	0	1	2	1	0	2	2	0	0	2	2	1	0	2	0	1	0	2	0
91	1	0	0	0	0	1	2	1	2	2	0	0	1	0	0	0	2	1	2	2	0	0	2	2	0	1	2	0	0	2	0	0	1	2	0	2	1	2	0	0	0	0	0	2	0	1	1	1	0
92	1	0	0	1	0	1	1	1	0	0	2	1	2	0	0	0	1	1	2	0	1	1	1	2	0	1	1	1	1	1	1	1	1	1	1	1	2	1	0	1	1	0	1	2	1	0	0	1	0
93	0	0	0	0	0	1	1	1	0	0	2	1	1	0	0	0	1	1	2	2	0	1	2	2	0	2	0	1	0	0	1	1	1	1	0	1	1	0	0	1	1	0	1	1	1	1	0	1	0
94	0	0	0	1	0	1	1	0	2	2	0	1	1	0	0	1	0	1	2	2	0	0	2	2	0	2	1	0	0	1	1	0	2	0	1	2	1	0	0	0	0	1	0	1	0	1	0	2	0
95	0	0	0	0	0	0	2	1	1	0	0	0	1	0	0	0	1	0	2	1	1	0	0	2	0	1	2	1	1	2	2	2	2	1	2	0	2	0	1	1	1	0	1	1	1	1	0	1	0
96	1	0	1	0	0	1	1	1	1	1	1	0	0	0	0	0	1	0	1	1	1	2	0	1	1	1	2	0	0	2	1	2	2	0	2	0	1	1	0	1	1	0	1	2	1	0	0	2	0
97	1	0	0	0	1	1	2	1	2	2	0	0	2	0	0	0	2	2	2	2	0	0	2	2	0	2	1	1	2	2	0	1	1	1	1	1	2	0	0	1	1	1	0	1	1	0	0	2	0
98	1	0	0	0	0	2	2	1	2	1	0	1	1	0	0	1	2	0	1	1	0	1	2	2	0	1	2	2	2	2	0	1	2	1	0	2	1	0	0	2	2	0	0	0	0	0	0	2	0
99	0	0	0	0	0	1	1	1	1	1	1	1	1	0	0	0	1	0	1	1	0	0	2	2	0	1	1	0	0	2	0	2	2	1	0	2	1	0	0	2	2	0	0	2	0	0	0	2	0
100	0	0	0	1	0	1	1	2	1	1	0	0	0	0	0	0	0	0	1	2	0	0	2	2	0	1	2	0	0	2	0	1	1	1	0	2	1	0	0	2	2	1	0	2	1	0	1	1	0
101	1	0	1	1	0	1	1	2	0	0	2	0	1	0	0	0	2	1	1	1	0	0	2	2	0	2	1	0	0	2	1	1	1	1	0	2	2	0	0	1	1	2	0	2	1	0	1	0	0
102	1	0	1	0	0	0	2	1	1	1	0	0	0	0	0	0	1	0	1	1	1	1	2	2	0	1	1	0	0	1	1	0	1	2	0	2	2	0	0	1	1	0	0	2	0	1	0	2	0
103	0	0	0	0	0	0	2	1	1	0	0	0	0	0	0	0	0	0	0	1	0	1	2	2	0	2	2	0	0	2	1	1	1	0	1	1	2	0	0	2	2	0	0	2	0	2	0	1	1
104	1	0	0	1	0	1	1	1	1	1	1	0	0	0	0	0	2	1	1	2	0	1	2	2	0	0	2	0	0	2	0	1	1	1	1	1	0	0	1	1	0	0	1	2	1	0	0	2	0
105	0	0	1	0	1	2	2	1	1	0	0	0	1	1	0	0	0	0	0	0	1	0	2	2	0	1	1	0	2	2	0	0	0	1	1	1	1	1	1	2	0	0	1	2	0	0	0	1	0
106	1	0	0	1	0	2	1	1	1	1	2	1	1	0	0	1	1	1	0	0	1	0	2	2	0	1	2	0	0	2	1	2	2	0	2	0	0	1	1	0	0	0	0	1	1	1	0	2	0
107	1	1	0	0	0	1	1	2	1	0	1	1	1	0	0	1	0	0	0	0	0	0	2	2	0	2	1	1	1	1	1	0	0	1	0	2	1	0	0	0	0	0	0	1	0	0	0	2	0
108	0	0	0	1	0	1	2	1	2	2	0	0	0	0	0	0	2	1	2	2	0	1	1	1	1	2	1	1	2	2	1	0	2	0	2	1	2	0	0	1	1	0	0	1	0	0	0	2	0
109	0	0	0	1	0	1	2	1	2	2	0	1	2	0	0	1	1	0	2	2	0	0	1	1	0	0	1	1	2	2	0	1	1	1	1	1	1	1	0	1	1	2	0	2	1	0	1	0	0
110	0	0	0	0	0	0	2	1	1	1	1	0	1	0	0	0	2	1	1	1	0	1	2	2	0	0	2	0	1	1	0	0	1	2	0	2	1	1	0	2	2	0	0	1	1	0	1	0	1
111	1	1	0	0	1	1	1	2	0	0	2	1	1	0	0	1	2	2	1	1	1	0	2	2	0	2	2	1	1	2	0	1	1	0	2	0	1	0	0	2	2	0	0	2	0	1	1	0	1
112	0	0	0	0	0	1	1	2	0	0	1	0	1	0	0	0	2	2	1	1	1	0	1	1	0	0	2	0	0	2	1	2	2	0	1	1	2	0	0	0	0	0	0	2	0	1	0	2	0
113	0	0	0	1	0	1	2	0	2	2	0	1	0	0	0	0	2	0	1	1	0	0	2	2	0	1	1	1	1	2	0	0	0	2	0	2	1	0	1	1	1	1	0	2	1	1	0	2	0
114	0	0	0	0	0	0	1	2	1	0	1	0	1	0	0	0	0	0	2	1	1	0	2	2	0	0	1	1	1	2	1	2	2	0	1	1	1	0	0	0	0	1	0	2	0	0	0	1	0
115	1	0	0	0	0	0	2	1	2	0	0	1	1	0	0	1	2	1	1	2	0	0	2	2	0	1	1	0	0	1	0	0	0	2	1	1	1	0	1	0	0	0	0	1	0	1	0	1	0
116	0	0	0	1	0	1	2	2	2	0	0	0	0	0	0	0	2	2	1	1	0	0	1	2	0	1	1	0	0	2	1	2	2	1	2	2	1	1	0	0	0	0	0	2	1	0	0	2	0
117	1	0	0	0	1	1	2	2	2	0	0	0	0	0	0	0	2	1	2	2	1	1	2	2	0	1	0	1	2	1	0	1	1	2	0	2	1	1	1	2	1	0	1	2	0	0	0	1	0
118	1	0	0	1	0	1	2	1	2	2	0	0	1	0	0	0	0	0	0	1	0	2	0	1	1	1	0	1	1	0	0	1	2	2	0	2	2	0	0	2	2	0	1	2	1	0	0	2	0
119	1	0	0	0	0	1	2	2	1	1	0	0	0	0	0	0	2	1	2	1	1	0	1	1	0	1	1	0	0	1	0	1	1	1	1	1	1	0	0	1	1	0	0	1	0	0	0	2	0
120	1	0	0	0	1	1	2	0	2	2	0	0	1	0	0	0	2	2	1	1	1	2	0	1	1	1	2	1	1	2	2	0	1	2	0	2	1	0	0	2	1	0	0	2	0	1	0	2	0
121	0	0	0	0	0	1	0	1	1	1	1	1	1	0	0	1	1	1	1	1	1	0	2	2	0	1	0	2	2	0	0	0	2	1	0	2	1	0	0	1	1	0	1	2	0	1	0	0	1
122	1	0	0	1	0	2	1	1	1	1	0	1	1	0	0	1	1	1	2	2	0	0	1	2	0	1	1	0	1	2	0	0	0	2	0	2	1	1	1	0	0	0	0	1	0	0	0	1	0
123	1	0	0	0	1	1	2	1	1	1	1	0	0	0	0	0	1	0	1	1	0	2	0	1	1	1	2	0	0	1	0	1	1	1	1	1	2	0	0	2	2	0	0	1	0	0	0	1	1
124	1	0	1	0	1	2	1	1	1	1	1	0	0	0	0	0	2	1	2	2	0	1	2	2	0	1	1	0	1	2	0	1	1	1	1	1	0	1	0	0	0	0	0	2	0	2	0	2	0
125	0	0	0	0	1	1	2	0	1	1	0	0	1	0	0	0	2	1	0	0	1	1	1	2	0	1	0	0	1	2	0	2	2	0	1	1	1	0	0	0	0	0	0	2	0	1	0	0	0
126	0	0	0	1	0	1	1	2	2	2	0	0	0	0	0	0	1	1	1	1	0	1	0	1	1	1	0	2	2	2	1	1	2	1	2	1	1	0	0	1	1	0	1	1	1	1	0	2	0
127	1	0	0	0	0	2	2	2	2	1	0	0	1	0	0	0	2	0	1	1	1	1	1	2	0	0	0	1	0	0	1	1	1	1	1	1	1	1	0	1	1	0	1	2	0	1	0	1	1
128	1	0	0	0	1	1	2	2	1	1	1	1	1	0	0	0	1	1	2	2	0	1	1	1	1	1	1	0	2	2	0	1	1	0	1	1	2	0	0	2	2	0	0	1	0	0	0	0	1
129	0	0	0	0	0	0	2	1	2	2	0	0	1	0	0	0	2	2	1	1	1	1	1	1	1	0	1	0	0	1	0	1	2	1	2	1	1	0	0	1	1	1	0	1	1	0	0	2	0
130	0	1	1	1	0	1	1	2	1	1	1	1	1	0	0	1	2	2	2	2	0	0	2	2	0	0	2	0	0	2	0	2	1	1	0	2	2	0	0	2	2	0	1	2	1	0	0	1	0
131	0	0	0	0	0	2	1	2	1	0	1	0	0	0	0	0	1	0	1	1	0	0	2	2	0	1	2	0	0	2	0	1	1	1	0	2	2	0	0	2	2	0	1	2	1	1	0	2	0
132	0	1	0	0	1	2	1	2	0	0	1	0	1	0	0	0	2	1	1	1	0	1	2	2	0	1	1	0	0	1	0	1	1	1	1	1	1	0	0	2	2	0	1	1	1	0	0	1	0
133	1	0	0	2	0	2	2	2	1	0	1	0	0	0	0	0	2	2	1	1	1	1	2	2	0	0	1	0	0	1	0	1	2	1	2	1	1	0	0	1	1	0	0	2	0	2	1	1	0
134	0	0	0	1	0	2	2	2	1	0	1	0	1	1	1	0	2	0	1	1	1	0	2	2	0	1	0	2	2	0	0	0	1	2	0	2	1	0	0	1	1	0	0	2	1	0	0	1	0
135	0	0	0	0	0	0	1	2	0	0	2	0	0	0	0	0	0	0	1	1	0	0	2	2	0	2	1	1	2	2	0	2	2	2	0	2	1	0	0	0	0	0	0	1	0	0	0	2	0
136	0	0	0	1	0	1	1	2	1	0	1	1	1	0	0	1	1	0	1	1	0	1	2	2	0	1	2	1	1	2	2	2	2	0	2	0	2	0	0	1	1	0	0	0	0	0	0	0	1
137	1	0	0	0	0	1	2	2	1	0	0	0	1	0	0	0	2	1	1	1	0	0	2	2	0	1	2	1	1	2	0	2	2	0	2	0	2	0	0	2	2	0	0	0	0	0	1	1	0
138	1	0	1	0	0	0	2	2	1	0	0	0	1	0	0	0	1	0	1	1	1	0	2	2	0	1	1	0	1	2	0	1	1	1	0	2	2	0	0	1	1	0	0	1	0	0	0	1	1
139	0	0	0	1	0	2	2	2	1	1	1	0	0	0	0	0	1	1	0	0	1	1	1	2	0	0	1	2	2	2	2	2	2	0	1	1	1	1	0	1	1	0	1	2	2	0	0	2	0
140	1	0	0	2	1	2	2	2	1	0	0	1	2	0	0	0	1	0	2	1	1	1	2	2	0	2	2	0	0	2	0	1	2	1	1	1	2	0	0	2	1	0	1	1	1	0	0	2	0
141	0	0	0	1	0	1	2	0	2	2	0	0	0	0	0	0	1	0	1	1	0	0	1	1	0	1	1	1	1	1	1	1	1	1	1	1	2	0	0	1	1	0	0	0	0	0	0	2	0
142	1	0	0	1	0	1	2	2	1	1	0	0	0	0	0	0	1	1	1	1	0	1	1	1	1	1	2	1	1	2	0	1	1	1	1	1	2	0	0	0	0	0	0	2	0	1	2	0	0
143	1	0	0	0	0	0	1	1	1	1	1	1	2	0	0	0	1	1	1	1	0	1	2	2	0	1	2	0	0	1	0	2	2	0	0	2	2	0	0	2	2	0	0	1	1	1	0	2	0
144	0	0	0	0	0	0	2	2	2	1	0	1	1	0	0	0	2	1	1	1	1	0	2	2	0	2	0	1	2	1	0	1	2	1	1	1	1	0	0	1	1	0	1	1	1	1	0	1	0
145	0	0	0	0	1	2	2	2	1	1	0	2	2	0	0	1	1	0	1	1	0	0	2	2	0	2	2	0	0	2	0	1	1	0	2	0	2	0	0	1	1	1	0	2	0	1	0	0	1
146	0	0	0	0	1	2	1	1	1	1	1	0	0	0	0	0	1	1	1	1	0	0	2	2	0	1	1	0	0	1	1	1	1	1	1	1	1	0	0	0	0	0	0	1	0	1	0	1	1
147	0	0	0	0	0	0	2	1	2	1	0	0	0	0	0	0	1	0	1	1	0	1	2	2	0	0	1	2	2	2	1	1	2	1	2	1	2	0	0	1	1	0	1	1	1	1	1	1	0
148	1	0	0	0	0	0	1	1	0	0	2	1	1	0	0	0	0	0	0	1	1	0	2	2	0	1	1	1	0	1	2	1	1	1	0	2	1	0	0	0	0	0	0	1	0	0	0	1	1
149	1	0	0	0	0	0	2	1	0	0	0	0	1	0	0	0	2	0	1	1	0	1	1	1	1	1	1	0	1	2	1	0	0	2	0	2	2	1	0	1	1	0	1	2	1	1	0	2	0
150	0	0	0	0	0	0	2	1	1	1	0	0	1	0	0	0	0	0	1	1	0	1	1	1	1	2	2	0	0	2	0	1	1	1	1	1	2	0	0	1	1	0	0	0	2	2	0	1	0
151	1	0	0	1	0	2	2	1	2	2	0	0	1	0	0	0	1	1	0	0	1	1	2	2	0	1	2	0	0	2	2	0	0	2	1	1	1	1	0	1	1	0	0	2	0	2	0	2	0
152	1	0	0	1	1	2	2	0	2	2	0	2	2	0	0	1	2	1	2	1	1	1	2	2	0	0	0	0	1	2	0	1	2	2	1	2	1	0	0	1	0	0	1	2	1	0	1	1	0
153	1	0	0	0	1	2	2	1	2	1	0	2	2	0	0	0	1	1	0	0	1	0	2	2	0	0	0	0	1	1	0	2	2	1	1	1	1	1	0	0	0	0	0	1	0	1	0	2	0
154	1	0	0	1	0	1	2	1	2	1	0	0	0	0	0	0	2	0	2	2	0	0	2	2	0	1	2	0	0	2	1	2	2	0	1	1	1	1	0	1	1	0	0	1	0	0	0	0	1
155	0	0	0	0	0	1	0	2	0	0	1	1	1	0	0	1	0	0	1	1	1	0	2	2	0	1	2	0	0	1	0	1	0	0	0	2	0	0	0	0	0	1	1	2	0	1	0	2	0
156	1	0	0	0	1	2	2	1	2	2	0	1	1	0	0	1	1	0	2	2	0	0	2	2	0	2	1	0	1	2	0	2	2	1	1	1	1	0	0	1	1	0	0	2	1	0	1	0	1
157	0	0	0	0	0	0	2	0	2	1	0	0	0	0	0	0	1	0	1	2	0	1	2	2	0	1	2	0	0	2	1	0	1	0	1	2	1	0	0	0	0	0	1	1	1	0	0	1	1
158	0	0	0	1	0	1	2	2	1	0	0	0	1	0	0	0	0	0	1	1	1	0	1	1	0	1	2	1	1	2	2	1	1	2	0	2	1	0	0	1	1	0	1	1	0	1	0	1	1
159	1	0	0	0	0	1	1	2	1	1	0	1	1	0	0	0	1	0	2	2	0	0	2	2	0	1	0	2	2	1	0	1	1	1	1	1	1	0	0	0	0	0	1	1	1	0	1	1	0
160	0	0	0	0	1	2	2	2	1	0	0	1	1	0	0	0	1	0	1	1	0	0	2	2	0	0	2	1	1	2	2	1	1	1	0	2	1	1	1	1	0	0	1	2	1	1	0	2	0
161	1	0	0	0	0	0	2	1	2	2	0	0	0	0	0	0	0	0	0	0	1	0	2	2	0	0	1	0	1	2	0	1	1	2	0	2	1	1	0	1	1	0	1	2	1	1	1	0	1
162	1	0	0	0	0	1	2	2	1	0	0	0	1	0	0	0	1	1	0	0	0	0	2	2	0	1	1	1	1	1	0	0	1	2	0	2	2	0	0	1	1	0	0	1	0	0	0	2	0
163	1	0	1	1	0	2	1	1	1	1	1	1	2	0	0	1	1	0	1	1	0	1	2	2	0	0	0	1	2	1	0	2	2	0	2	0	2	0	1	1	1	0	1	1	1	0	0	1	0
164	1	0	0	0	0	0	0	1	1	1	1	0	2	0	0	0	1	1	1	2	0	1	2	2	0	1	2	0	1	2	0	2	2	1	1	1	1	0	1	1	1	0	0	0	1	1	0	1	0
165	0	0	1	1	0	1	2	0	2	2	0	0	2	1	1	0	0	0	2	2	0	0	2	2	0	0	2	0	0	1	0	1	1	0	2	0	1	1	0	1	1	0	0	2	0	0	0	1	0
166	0	0	0	0	0	2	1	2	0	0	0	0	0	0	0	0	1	0	1	1	0	0	1	1	0	1	1	0	0	2	0	2	2	0	1	1	1	0	0	1	0	0	1	1	1	0	0	2	0
167	1	0	0	0	1	2	1	0	2	2	0	0	0	0	0	0	0	0	1	1	0	1	1	1	1	1	2	0	0	2	1	2	2	0	1	1	1	0	0	2	2	0	0	2	0	1	0	2	0
168	1	0	1	0	0	1	2	0	2	1	0	1	1	0	0	1	0	0	0	0	0	1	2	2	0	0	1	0	1	2	1	2	2	1	1	1	0	0	0	1	0	0	0	2	0	1	0	1	1
169	1	0	0	0	0	1	2	1	2	1	0	0	2	0	0	0	2	2	2	2	0	1	0	0	1	1	2	0	0	1	0	0	0	2	0	2	0	0	0	0	0	0	0	1	0	1	1	0	0
170	0	0	0	1	0	1	1	2	0	0	1	0	1	1	0	0	0	0	0	1	0	0	1	1	0	1	1	0	0	2	0	2	2	1	1	1	1	1	0	1	1	0	0	1	0	0	0	2	0
171	1	0	0	0	0	2	2	2	1	1	1	1	1	0	0	1	1	1	0	0	1	0	2	2	0	1	2	0	0	2	1	1	1	2	0	2	1	0	0	1	1	1	0	2	1	0	0	0	2
172	0	0	0	1	1	2	1	1	2	2	0	0	0	0	0	0	0	1	1	1	0	0	1	1	0	1	2	0	1	2	0	0	0	2	0	2	2	0	1	1	1	1	0	2	1	0	0	2	0
173	0	0	0	0	1	2	2	2	1	0	0	0	0	0	0	0	2	2	2	1	1	1	0	1	1	1	1	1	1	0	0	1	1	2	0	2	1	0	0	0	0	0	0	2	1	0	0	2	0
174	1	0	1	0	1	1	1	2	1	1	0	0	1	0	0	0	2	2	1	1	1	0	2	2	0	0	1	0	0	1	0	1	2	2	0	2	1	1	0	1	1	1	1	2	1	0	1	0	0
175	0	0	1	1	0	1	1	2	1	1	1	0	1	1	1	0	1	1	1	2	0	1	1	1	1	2	1	1	1	1	0	1	1	2	0	2	1	1	0	1	1	0	0	2	1	0	0	0	1
176	0	0	0	0	1	2	1	1	2	2	0	0	1	0	0	0	0	0	2	2	0	0	2	2	0	0	1	0	1	2	1	0	1	0	1	2	1	0	0	2	2	0	0	2	0	1	0	2	0
177	0	0	1	1	0	1	1	2	1	0	1	0	0	0	0	1	0	0	0	0	0	0	2	2	0	1	1	0	0	1	0	0	1	2	0	2	1	0	0	2	2	1	0	2	1	0	0	1	0
178	0	0	0	0	0	1	1	0	2	2	0	0	1	0	0	0	1	1	0	0	1	1	2	2	0	0	1	0	0	2	0	1	1	2	1	2	1	0	0	2	2	1	0	2	1	0	0	2	0
179	1	0	0	0	0	0	1	1	1	1	1	1	2	0	0	0	1	1	1	1	1	0	2	2	0	1	1	0	1	2	1	0	0	1	2	1	1	0	0	1	1	0	0	2	1	1	0	1	1
180	0	1	0	0	0	1	1	2	1	1	0	1	1	0	0	0	0	0	1	1	1	0	2	2	0	1	1	0	1	2	1	1	1	1	1	1	1	0	1	0	0	0	0	1	0	0	1	0	0
181	0	0	0	1	0	2	2	2	1	1	0	0	0	0	0	0	0	0	1	1	0	0	2	2	0	1	1	1	2	2	1	1	1	2	0	2	2	0	0	1	1	0	0	1	0	0	0	0	1
182	0	0	0	0	0	1	1	1	1	1	2	0	1	0	0	0	0	0	0	1	0	0	1	1	0	1	0	2	2	2	1	1	1	1	1	1	1	0	0	2	2	0	1	2	2	0	0	1	0
183	1	0	0	0	0	1	1	1	1	1	1	0	2	0	0	0	1	1	0	1	0	0	1	1	0	1	2	0	0	2	1	2	2	1	1	1	1	0	0	2	2	0	1	2	1	0	0	2	0
184	0	0	0	0	0	0	1	2	1	1	1	0	0	0	0	0	0	0	2	2	1	0	1	1	0	2	0	0	0	1	0	2	2	2	0	2	0	0	0	0	0	0	0	1	1	1	0	2	0
185	1	0	0	1	0	1	1	2	0	0	0	0	0	0	0	0	1	1	2	2	0	1	1	1	1	0	1	1	1	1	1	0	1	2	0	2	1	0	0	1	1	0	0	1	0	0	0	2	0
186	0	0	0	0	1	2	2	2	1	1	0	0	1	0	0	0	2	1	2	2	1	0	1	1	0	0	2	1	1	2	2	0	1	2	0	2	1	0	1	1	1	0	0	0	0	1	0	2	0
187	0	0	0	0	0	1	2	2	1	1	0	0	1	0	0	0	1	0	1	1	0	0	2	2	0	1	1	0	1	2	0	2	2	0	2	0	0	0	0	0	0	0	1	2	1	0	1	0	0
188	0	0	1	1	0	1	1	2	0	0	0	0	0	0	0	0	2	0	2	2	0	0	1	2	0	1	2	0	0	1	0	2	2	0	1	1	1	0	0	1	1	0	0	2	0	0	0	1	0
189	0	0	0	1	0	1	2	1	2	2	0	0	0	0	0	0	1	0	1	1	1	1	1	2	0	1	0	0	1	2	0	0	0	1	0	2	1	0	0	0	0	0	0	1	0	0	0	2	0
190	0	0	0	0	0	1	1	1	1	1	0	1	1	0	0	0	2	0	2	2	0	1	0	0	1	0	2	0	1	2	0	1	1	1	1	1	1	0	0	1	1	0	0	2	0	0	0	1	0
191	0	1	0	0	1	1	1	1	2	2	0	2	2	0	0	1	1	0	2	2	0	1	0	0	1	0	2	1	1	2	2	1	1	1	0	2	1	0	1	1	1	0	0	1	0	1	0	2	0
192	0	0	1	0	1	2	2	2	1	0	0	0	0	0	0	0	0	0	2	2	0	0	2	2	0	1	2	2	2	2	1	0	0	1	0	2	1	0	0	1	1	0	0	0	0	1	0	2	0
193	1	0	0	0	1	2	1	1	2	1	0	0	1	0	0	0	1	1	1	2	0	0	0	1	0	0	1	1	1	2	0	0	0	1	1	1	0	1	0	0	0	0	1	1	1	1	0	2	0
194	0	0	0	0	1	1	1	2	1	1	0	0	0	0	0	0	1	1	1	1	1	0	2	2	0	1	2	0	0	2	2	1	1	1	0	1	0	0	1	1	0	1	0	2	1	1	0	2	0
195	1	0	0	0	0	0	1	1	1	1	0	0	1	0	0	0	2	1	2	2	1	0	2	2	0	1	1	0	1	2	1	1	1	1	1	1	1	0	0	0	0	0	0	1	0	1	0	1	0
196	1	0	1	1	0	1	2	2	2	0	0	2	2	0	0	1	2	1	2	2	0	0	2	2	0	1	1	2	2	2	0	0	1	1	0	2	2	0	0	2	2	0	0	0	0	1	0	1	0
197	0	0	1	1	0	1	0	1	1	1	1	1	1	0	0	1	0	0	1	2	0	0	2	2	0	1	1	1	1	2	1	0	0	2	0	2	0	1	1	0	0	0	1	2	0	1	0	2	0
198	1	0	0	0	0	2	1	2	0	0	1	0	1	0	0	0	2	1	2	1	1	0	2	2	0	1	2	1	1	2	1	1	1	2	0	2	2	1	0	1	1	0	0	2	1	0	0	0	0
199	0	0	0	0	0	0	2	1	2	2	0	0	0	0	0	0	2	2	1	1	1	0	0	0	0	0	2	0	1	2	0	2	2	0	1	1	1	0	0	1	1	1	0	1	0	1	0	0	1
200	1	0	0	2	1	2	1	1	1	1	1	1	1	0	0	0	1	0	1	1	0	1	1	2	0	0	2	0	0	2	2	1	1	2	0	2	2	0	0	1	1	0	2	2	1	1	0	2	0
201	0	0	1	0	1	2	1	1	2	2	1	0	2	0	0	0	2	1	2	2	0	0	2	2	0	0	1	0	1	2	1	1	2	1	1	1	2	0	0	1	1	0	0	2	1	0	1	1	0
202	0	0	1	0	1	2	0	2	0	0	1	0	1	0	0	0	0	0	0	1	0	1	1	1	1	1	1	0	0	2	1	0	1	2	1	2	1	1	0	0	0	0	0	0	2	1	0	2	0
203	1	0	0	1	0	1	1	1	1	0	1	1	2	0	0	1	0	0	2	2	0	1	2	2	0	0	2	0	0	2	0	0	0	2	0	2	2	0	0	2	2	0	1	2	2	2	0	2	0
204	1	0	0	0	0	0	2	1	2	2	0	0	1	0	0	0	1	1	2	2	0	1	1	2	0	0	0	0	0	1	0	1	1	0	1	1	1	1	0	1	1	0	0	1	0	0	0	2	0
205	1	0	0	0	0	0	1	2	0	0	1	0	0	0	0	0	2	1	2	2	0	0	2	2	0	1	1	1	1	1	1	1	2	2	0	2	1	1	0	1	1	0	0	2	0	0	0	1	0
206	0	0	0	1	0	1	2	2	0	0	0	0	1	0	0	0	1	0	1	1	0	1	1	2	0	1	2	1	1	2	0	1	1	1	1	1	1	0	0	1	1	0	1	2	1	0	0	1	0
207	1	0	0	0	0	1	2	1	1	1	0	0	1	0	0	0	1	1	0	0	1	0	2	2	0	1	2	1	1	1	0	1	2	2	0	2	1	1	0	2	2	1	0	2	1	0	0	1	1
208	0	0	1	1	0	1	2	2	2	1	0	1	1	0	0	1	1	1	0	0	1	1	2	2	0	0	1	1	1	2	1	2	2	1	1	1	1	1	0	1	1	0	0	1	0	0	0	0	1
209	0	0	0	1	0	1	2	0	2	2	0	0	0	0	0	0	1	0	1	1	0	1	2	2	0	1	1	0	0	1	0	1	1	0	1	1	0	0	0	1	0	0	0	0	1	0	1	1	0
210	0	0	0	1	0	2	2	1	1	1	0	1	1	0	0	0	2	1	1	1	0	1	1	1	1	0	1	0	1	2	0	1	2	1	0	2	2	0	0	0	0	0	1	1	1	1	0	2	0
211	0	0	0	1	0	1	2	2	1	1	0	0	0	0	0	0	2	1	2	2	0	0	2	2	0	1	2	0	0	1	0	1	1	2	0	2	1	0	0	2	1	0	0	2	0	0	0	2	0
212	1	0	0	0	0	0	2	1	1	1	0	0	2	0	0	0	0	0	1	1	0	1	2	2	0	1	1	0	1	2	0	1	2	1	1	1	1	0	0	2	2	0	0	0	0	1	0	2	0
213	0	0	0	0	0	2	2	2	1	1	1	0	0	0	0	0	1	1	2	0	1	0	2	2	0	0	2	0	0	1	1	1	1	2	0	2	2	0	0	1	1	0	0	1	0	1	0	1	0
214	1	0	0	0	1	1	1	2	0	0	1	1	2	1	1	0	0	0	1	0	1	0	2	2	0	0	1	0	0	2	0	2	2	0	2	0	2	1	1	2	1	0	0	2	0	1	0	1	0
215	0	1	0	0	0	1	2	0	2	2	0	1	1	0	0	0	2	1	2	2	0	0	1	1	0	2	1	1	2	2	1	1	2	1	1	1	1	0	0	2	1	0	0	0	1	0	0	0	1
216	1	0	0	2	0	2	1	1	1	1	1	0	0	0	0	0	1	0	1	1	1	1	1	1	1	1	1	0	1	2	0	0	1	0	1	2	1	1	0	1	1	0	1	2	1	1	0	2	0
217	0	0	0	0	2	2	2	2	2	1	0	0	0	0	0	0	0	0	0	1	0	0	2	2	0	1	1	1	2	2	0	1	1	2	1	2	2	1	1	2	1	0	0	1	0	1	0	1	0
218	0	0	1	1	0	1	1	1	1	1	2	0	1	0	0	0	0	0	0	0	1	0	1	1	0	0	2	0	0	1	0	1	1	1	0	2	1	0	0	2	2	0	0	1	2	1	0	2	0
219	0	0	0	1	0	1	2	1	1	1	0	0	0	0	0	0	1	0	1	1	0	1	2	2	0	1	2	0	0	1	1	2	2	0	1	1	0	1	0	1	1	0	2	2	2	0	0	2	0
220	0	0	0	1	0	1	1	1	1	1	1	1	2	0	0	0	0	0	1	1	0	0	2	2	0	2	2	0	0	2	1	1	2	2	0	2	1	2	0	0	0	0	0	2	0	1	1	1	0
221	0	1	0	0	0	1	2	0	2	2	0	0	1	0	0	0	1	1	2	2	0	0	1	1	0	1	1	0	1	2	0	1	2	1	0	2	1	0	0	1	1	0	1	1	1	0	0	1	0
222	0	0	0	0	0	0	1	2	1	1	1	0	0	0	0	0	2	1	2	2	1	0	1	1	0	1	1	1	1	1	1	2	2	2	0	2	2	0	0	2	1	0	0	1	0	1	0	1	0
223	0	0	0	1	0	1	2	0	2	2	0	0	0	0	0	0	1	0	1	1	0	0	1	1	0	0	1	0	0	1	0	1	2	1	1	1	1	0	0	2	2	0	0	1	0	1	0	2	0
224	1	0	0	0	2	2	2	1	2	0	0	0	1	0	0	0	2	0	1	1	0	0	2	2	0	0	2	0	0	2	0	1	1	1	0	2	1	0	0	1	1	0	0	0	2	1	0	0	0
225	0	0	0	0	1	1	0	1	1	1	1	0	2	1	1	0	2	2	0	0	2	0	1	1	0	0	0	0	1	2	0	0	1	2	0	2	2	0	0	2	1	0	0	1	0	1	0	2	0
226	1	0	0	0	0	0	1	2	0	0	0	0	0	0	0	0	1	0	1	1	0	0	2	2	0	0	2	0	0	1	0	1	2	1	2	1	1	0	0	0	0	0	0	2	0	1	1	0	1
227	0	0	0	1	0	1	1	2	0	0	0	0	1	0	0	0	0	0	0	0	0	1	2	2	0	0	0	1	2	1	0	1	2	1	1	1	2	0	0	1	1	0	1	2	0	0	0	1	1
228	0	1	0	0	0	1	2	1	0	0	0	0	0	0	0	0	1	0	2	1	1	0	2	2	0	1	0	1	1	2	1	2	2	0	1	1	0	0	0	1	1	0	2	2	1	1	0	0	0
229	0	0	1	1	0	2	2	0	2	2	0	1	1	0	0	1	0	0	0	0	0	0	2	2	0	1	2	0	0	2	0	1	1	1	0	2	1	0	0	1	1	0	0	1	0	0	0	2	0
230	1	0	0	0	1	1	2	0	2	2	0	1	1	0	0	0	2	2	2	2	0	0	2	2	0	2	0	0	1	2	0	0	0	2	0	2	2	0	0	1	1	0	1	2	1	1	0	2	0
231	0	1	0	0	0	1	2	2	1	1	0	1	1	0	0	0	1	1	1	1	0	0	2	2	0	2	0	0	0	1	0	0	0	1	2	0	1	0	1	1	1	0	0	0	2	1	0	1	0
232	0	0	0	1	0	2	2	2	1	0	0	0	0	0	0	0	1	0	2	1	0	1	1	2	0	2	1	0	1	2	0	0	0	2	0	2	1	2	0	0	0	0	0	2	0	1	0	2	0
233	1	0	0	0	0	0	1	2	1	1	1	0	0	0	0	0	1	1	1	1	0	0	2	2	0	1	2	1	1	2	2	0	1	2	1	2	1	0	1	1	1	0	1	1	1	0	0	1	1
234	1	0	0	1	0	1	0	2	0	0	2	0	0	0	0	0	2	2	1	1	1	1	2	2	0	0	1	0	0	1	1	0	1	1	1	1	1	1	0	1	1	0	0	2	0	1	0	1	0
235	0	0	1	0	1	2	1	1	1	1	0	0	0	0	0	0	1	0	1	1	0	0	2	2	0	0	1	1	1	1	0	1	1	0	0	1	2	0	0	0	0	0	1	2	1	0	0	2	0
236	0	1	0	0	1	1	2	2	0	0	0	0	0	0	0	0	2	2	2	2	0	1	2	2	0	1	1	1	0	1	1	1	1	1	1	1	2	0	0	2	2	0	0	2	1	0	0	2	0
237	0	0	0	1	0	1	1	1	1	1	1	0	0	0	0	0	2	1	2	2	0	0	2	2	0	1	2	1	1	2	0	2	2	0	1	1	0	0	0	1	1	0	0	1	0	1	1	1	0
238	1	0	1	1	0	1	1	1	2	2	0	1	1	0	0	0	2	1	1	1	0	0	2	2	0	0	1	0	0	2	1	2	2	0	1	1	1	1	0	1	1	2	0	2	1	0	0	2	0
239	1	0	0	0	1	1	1	1	1	0	1	0	0	0	0	0	0	0	2	1	1	0	2	2	0	0	1	0	1	2	0	2	2	2	1	1	2	0	0	0	0	0	1	2	1	0	0	1	0
240	0	0	0	0	1	2	2	2	2	1	0	0	1	0	0	0	2	0	2	2	0	0	2	2	0	1	2	1	1	2	1	1	1	1	1	1	1	0	0	1	1	1	0	2	0	0	0	1	0
241	0	1	0	0	0	1	2	0	1	1	1	1	1	0	0	0	2	0	2	2	0	1	2	2	0	1	0	2	2	0	0	2	2	2	0	2	1	0	1	1	1	0	1	1	1	1	0	1	1
242	1	0	0	0	0	1	1	2	1	1	1	0	0	0	0	0	2	1	2	2	0	1	2	2	0	0	1	1	1	2	1	1	1	2	1	2	2	0	0	2	2	0	0	2	0	1	0	0	1
243	1	0	0	1	1	2	1	1	2	1	0	0	1	0	0	0	1	1	2	2	0	0	2	2	0	1	0	2	2	1	0	2	2	2	0	2	0	0	0	1	0	0	0	2	0	0	0	2	0
244	1	0	0	0	0	2	2	2	1	0	0	0	1	0	0	0	1	1	1	1	0	0	1	1	0	1	0	2	2	2	1	2	2	1	1	1	1	0	1	1	1	0	0	1	0	0	0	1	0
245	0	0	0	2	1	2	2	0	2	2	0	0	0	0	0	0	1	0	1	1	0	1	2	2	0	0	1	1	1	2	1	2	2	2	0	2	1	0	0	0	0	0	0	1	1	1	0	1	0
246	0	0	0	1	0	1	1	1	1	1	1	0	0	0	0	0	1	1	1	2	0	0	1	2	0	1	2	0	0	2	1	1	1	1	1	1	1	1	0	1	1	0	1	1	1	1	0	2	0
247	1	0	0	0	0	1	1	1	1	1	1	0	1	0	0	0	1	1	2	2	0	0	0	2	0	1	1	1	2	2	0	1	1	2	0	2	1	0	0	0	0	0	0	2	1	1	0	2	0
248	1	0	0	0	2	2	2	1	2	2	0	0	1	0	0	0	2	0	1	1	0	0	2	2	0	0	2	0	0	2	0	0	0	1	2	1	1	0	0	0	0	2	0	2	1	0	0	1	1
249	0	0	0	0	0	1	1	1	2	2	0	0	1	0	0	0	2	2	1	1	1	2	0	1	1	1	1	2	2	2	0	0	1	2	0	2	1	0	0	1	1	0	0	0	1	0	0	1	0
250	1	1	0	0	1	2	2	1	1	1	0	1	2	0	0	0	2	2	1	1	1	0	1	1	0	0	2	0	0	1	1	2	2	2	0	2	1	1	0	1	1	1	0	2	1	0	0	2	0
251	1	0	0	0	0	0	1	2	0	0	1	0	1	0	0	0	1	1	2	2	0	1	2	2	0	1	1	0	0	1	1	1	1	2	0	2	2	0	0	1	1	0	0	1	0	1	0	0	1
252	0	0	0	0	1	2	1	1	0	0	2	0	1	0	0	0	2	2	1	1	1	0	2	2	0	1	2	0	0	2	0	1	2	0	2	1	1	1	0	1	1	0	0	0	0	1	1	0	0
253	1	0	1	1	0	1	2	0	2	2	0	1	2	0	0	0	1	1	0	0	1	0	2	2	0	1	1	0	2	2	0	1	2	2	1	2	0	0	1	0	0	0	0	2	0	2	0	1	1
254	1	1	0	0	0	1	2	0	2	2	0	0	0	0	0	0	2	0	1	1	1	1	2	2	0	1	2	0	1	2	0	1	1	1	0	2	1	1	1	1	0	0	0	2	0	0	0	1	0
255	0	0	0	1	1	2	2	2	2	1	0	0	0	0	0	0	0	0	1	1	0	0	1	2	0	1	2	0	1	2	0	2	2	1	1	1	2	0	0	1	1	0	0	2	0	0	0	1	1
256	1	0	0	1	0	1	2	2	0	0	0	1	1	0	0	0	2	2	2	2	0	1	1	2	0	1	1	0	0	2	1	1	1	0	2	0	1	0	0	1	0	0	0	2	0	0	0	2	0
257	0	0	0	0	0	1	1	1	1	1	0	1	1	0	0	1	0	0	2	2	1	0	2	2	0	1	1	0	1	2	0	1	1	1	1	1	2	0	0	1	1	0	0	2	1	1	1	1	0
258	0	0	0	0	0	2	1	1	1	1	1	0	1	0	0	0	1	0	2	2	0	1	2	2	0	1	1	1	1	0	0	2	2	1	1	1	2	0	0	1	1	0	0	1	0	1	0	1	0
259	0	0	0	0	0	1	1	2	1	0	1	0	0	0	0	0	1	0	2	2	0	1	1	1	1	2	1	0	0	1	0	0	1	2	0	2	1	0	0	0	0	0	0	2	1	0	0	2	0
260	1	1	0	0	0	1	1	2	1	1	0	0	1	0	0	0	1	0	1	1	0	1	2	2	0	0	1	0	1	2	0	2	2	0	1	1	1	0	0	0	0	0	0	1	0	0	0	2	0
261	1	0	0	0	0	0	1	2	2	2	0	1	1	0	0	1	1	0	1	1	0	1	2	2	0	2	2	0	0	2	0	1	1	1	1	1	1	1	0	1	1	0	0	2	1	0	0	1	1
262	0	0	0	0	0	1	2	2	2	1	0	1	2	0	0	0	0	0	2	2	0	1	2	2	0	0	2	1	1	2	0	0	2	0	1	2	2	0	0	1	1	0	0	1	0	1	0	1	0
263	0	0	0	0	0	0	2	0	2	1	0	0	0	0	0	0	0	0	0	1	0	0	2	2	0	1	2	1	1	2	2	0	0	1	1	1	1	1	1	1	0	0	0	2	0	0	0	0	1
264	1	0	0	0	1	1	2	1	2	1	0	0	0	0	0	0	1	1	2	2	0	0	2	2	0	2	0	1	1	1	0	1	1	1	1	1	1	0	1	1	1	0	0	1	0	0	0	0	0
265	0	0	0	0	0	0	2	0	2	2	0	0	0	0	0	0	1	1	2	2	0	0	2	2	0	1	1	1	2	2	0	2	2	2	0	2	1	0	0	2	2	0	0	2	0	0	0	1	1
266	1	1	0	0	0	1	2	2	1	1	0	1	1	0	0	0	1	0	2	1	1	0	2	2	0	0	2	0	0	1	1	2	2	0	1	1	2	0	0	1	1	0	0	1	0	0	0	2	0
267	1	0	0	0	0	0	2	0	2	2	0	1	1	0	0	0	2	1	2	2	0	0	2	2	0	2	1	1	1	2	1	1	1	1	1	1	1	0	0	1	1	0	0	1	0	1	0	2	0
268	1	0	0	1	0	2	2	1	2	2	0	0	2	0	0	0	2	1	1	2	0	1	1	2	0	1	1	0	0	1	0	1	2	1	1	1	1	2	0	0	0	0	0	1	1	1	0	2	0
269	1	0	0	0	0	1	2	1	2	1	0	1	1	0	0	0	0	0	1	1	0	1	1	1	1	2	2	1	1	2	0	0	0	2	0	2	1	0	0	1	1	0	2	2	1	1	0	2	0
270	1	0	0	1	0	1	2	1	1	1	0	2	2	0	0	0	1	1	0	0	1	0	2	2	0	1	2	0	0	2	1	2	2	2	0	2	2	0	0	2	2	0	0	2	0	2	0	2	0
271	0	0	0	1	0	2	2	0	2	2	0	0	2	1	1	0	1	1	2	0	1	1	1	2	0	0	2	0	1	2	0	0	0	2	0	2	0	1	1	0	0	0	1	2	1	1	0	2	0
272	0	0	0	1	0	1	1	1	1	1	0	0	0	0	0	0	1	0	2	2	0	0	2	2	0	1	1	1	2	2	1	1	1	0	2	0	2	0	0	1	1	0	0	1	0	1	0	2	0
273	0	0	0	1	1	2	1	2	1	0	1	1	2	0	0	0	1	2	1	1	1	1	2	2	0	0	2	0	0	2	0	1	2	2	0	2	2	0	0	1	1	0	1	2	0	0	0	2	0
274	0	0	0	1	0	1	1	2	0	0	1	2	2	0	0	1	2	0	2	1	1	0	2	2	0	1	2	1	1	2	0	0	1	1	1	1	1	0	0	1	1	1	0	2	1	1	0	0	2
275	0	1	0	0	0	1	2	2	1	1	1	0	2	0	0	0	0	0	2	2	1	1	1	1	1	1	1	1	1	1	0	1	1	0	2	0	1	0	0	1	1	0	0	1	0	1	0	2	0
276	0	1	0	0	1	2	2	1	2	2	0	0	2	0	0	0	0	0	1	1	1	0	2	2	0	1	1	1	1	1	1	1	0	2	0	2	1	1	1	1	0	0	1	2	2	0	0	1	0
277	1	0	1	1	0	2	2	2	1	1	0	0	1	0	0	0	1	0	1	1	0	0	2	2	0	1	2	0	0	1	1	2	2	1	0	2	1	0	0	1	1	0	0	1	1	1	1	0	0
278	0	0	0	0	0	1	2	1	1	1	0	0	1	0	0	0	1	0	2	2	0	0	2	2	0	0	2	0	1	2	1	0	0	2	0	2	2	0	0	1	1	0	0	1	0	0	0	1	0
279	0	0	0	1	1	2	2	2	2	1	0	1	2	0	0	0	1	1	1	0	1	0	2	2	0	1	1	1	1	1	1	1	1	1	2	1	1	0	1	1	1	0	0	2	0	2	0	2	0
280	0	0	0	0	1	1	2	1	2	2	0	0	0	0	0	0	2	1	1	1	0	0	2	2	0	1	2	1	1	2	0	0	0	2	0	2	0	0	0	1	1	0	0	2	1	0	1	1	0
281	0	0	0	0	0	0	1	2	1	1	1	0	1	0	0	0	0	0	0	0	1	0	2	2	0	0	2	0	0	1	0	2	2	1	0	2	2	0	0	1	1	0	0	2	0	1	0	1	1
282	1	0	0	0	0	1	2	2	2	1	0	0	1	0	0	0	1	1	2	2	0	0	2	2	0	0	1	1	0	1	2	0	0	1	0	2	1	0	1	1	1	0	0	2	0	0	0	2	0
283	0	0	0	0	0	1	2	1	2	2	0	0	0	0	0	0	0	0	0	0	0	0	2	2	0	0	1	0	1	2	1	1	1	1	1	1	0	1	1	0	0	0	0	2	0	1	1	0	0
284	1	0	0	0	0	0	2	0	2	1	0	1	1	0	0	1	0	0	2	2	0	0	2	2	0	0	0	2	2	2	1	1	0	0	0	2	0	1	0	0	0	0	0	2	0	2	1	1	0
285	1	0	0	0	1	1	2	2	2	0	0	2	2	0	0	0	0	0	1	1	1	0	2	2	0	1	2	0	0	2	1	1	2	1	0	2	2	0	0	2	2	0	0	1	1	0	0	1	0
286	1	0	0	0	0	0	0	1	1	1	1	1	1	0	0	0	1	0	2	1	1	1	2	2	0	0	2	0	0	2	2	1	1	2	0	2	1	0	0	1	1	0	0	1	1	1	0	2	0
287	0	0	0	0	2	2	2	2	1	1	0	0	0	0	0	0	1	1	2	2	0	1	2	2	0	0	1	1	1	1	0	1	2	1	1	1	2	0	0	2	2	1	0	2	0	0	1	1	0
288	1	0	0	0	1	1	1	2	1	1	1	1	1	0	0	0	1	1	0	0	1	0	2	2	0	0	1	0	1	2	0	1	1	1	1	1	2	0	0	1	1	0	1	2	0	1	0	1	0
289	1	0	0	0	0	0	2	2	2	1	0	0	1	0	0	0	1	1	2	2	0	0	2	2	0	2	2	0	0	2	0	2	2	1	1	1	1	0	0	1	1	0	1	2	1	0	0	1	1
290	0	0	0	0	1	2	2	0	2	2	0	1	1	0	0	1	1	1	0	0	0	0	2	2	0	1	1	1	1	0	0	0	0	2	0	2	2	0	0	2	2	0	1	2	1	0	0	2	0
291	0	0	0	0	0	0	2	1	1	0	0	1	2	0	0	0	1	0	1	1	1	1	1	1	1	0	2	0	0	2	1	1	1	2	0	2	1	0	0	2	2	0	1	1	1	0	0	0	1
292	1	0	0	1	1	2	1	2	1	0	1	0	1	0	0	0	0	0	2	1	1	1	1	1	1	1	1	0	1	2	0	0	1	0	1	2	1	1	0	0	0	1	0	1	1	0	0	2	0
293	1	0	0	0	1	1	1	2	1	0	1	1	1	0	0	1	1	0	2	2	0	0	2	2	0	0	2	1	1	2	0	1	1	1	1	1	2	0	0	2	2	0	0	0	2	0	0	1	1
294	1	0	1	1	1	2	2	2	2	1	0	0	0	0	0	0	2	2	2	2	0	1	0	1	0	1	2	1	1	2	0	1	2	2	0	2	2	0	0	1	1	0	0	1	0	1	0	2	0
295	1	0	0	0	1	2	2	2	1	1	1	2	2	0	0	0	1	0	1	1	1	0	2	2	0	2	1	0	2	2	0	2	2	1	1	1	2	0	0	2	2	0	0	2	0	1	0	2	0
296	0	0	0	1	1	2	2	1	2	1	1	0	1	0	0	0	1	1	2	2	0	0	2	2	0	2	2	0	0	2	1	1	2	0	0	2	1	0	1	1	1	0	1	1	1	0	0	2	0
297	0	0	0	1	0	2	2	2	1	1	0	0	1	0	0	0	0	0	0	0	0	0	1	1	0	1	1	1	1	1	0	1	1	2	0	2	1	0	0	2	1	0	0	0	2	0	1	1	0
298	1	0	0	0	0	0	2	0	2	2	0	0	1	0	0	0	0	0	2	2	0	0	2	2	0	0	1	2	2	2	0	1	1	1	1	1	1	1	0	1	1	0	0	1	0	1	0	2	0
299	0	0	0	0	0	0	1	2	1	0	1	2	2	1	1	1	2	2	2	2	0	1	2	2	0	0	1	0	1	2	1	2	2	0	1	1	2	1	1	2	1	0	0	2	0	0	0	0	0
300	0	0	0	0	0	1	2	1	1	1	0	0	1	0	0	0	2	2	1	1	1	0	2	2	0	2	1	0	0	1	0	1	1	1	0	2	1	1	0	1	1	0	0	1	0	0	0	1	0
301	1	0	0	0	0	2	2	1	2	1	0	0	0	0	0	0	0	0	0	1	0	1	2	2	0	0	1	0	1	2	0	1	1	2	1	2	0	0	0	1	1	0	0	1	0	1	0	2	0
302	1	0	0	0	0	2	1	1	1	1	1	0	0	0	0	0	1	0	2	2	0	1	1	2	0	1	2	1	1	2	2	1	1	2	0	2	1	1	0	1	1	0	0	1	0	0	0	1	0
303	0	0	1	0	0	2	2	2	1	0	0	0	0	0	0	0	2	0	0	1	1	0	1	1	0	1	1	0	1	2	0	1	1	2	0	2	1	0	0	1	1	0	2	2	2	1	0	2	0
304	1	0	0	0	0	0	2	1	2	1	0	1	1	0	0	0	1	1	1	2	0	0	2	2	0	0	2	0	0	1	0	0	0	2	0	2	1	0	1	1	1	2	0	2	1	0	0	2	0
305	0	0	0	0	0	1	2	1	1	1	0	1	2	0	0	0	0	0	1	2	0	1	2	2	0	0	1	0	0	2	0	1	1	2	1	1	1	0	0	0	0	0	1	2	1	1	0	1	1
306	1	0	0	0	1	1	1	2	0	0	1	0	0	0	0	0	1	0	2	2	0	0	2	2	0	1	1	0	0	1	0	1	1	1	1	1	2	0	0	2	2	0	0	1	1	0	0	2	0
307	0	0	0	0	0	0	2	1	1	1	0	1	1	0	0	0	1	0	1	1	1	0	2	2	0	1	1	1	2	2	1	2	2	0	1	0	1	0	0	1	1	0	0	1	2	1	1	0	1
308	1	0	0	1	0	1	1	2	1	1	1	1	1	0	0	1	1	1	1	1	0	0	2	2	0	1	2	1	1	2	2	0	1	2	0	2	0	1	0	0	0	1	0	1	1	1	0	2	0
309	0	0	0	1	0	1	2	2	1	0	1	0	0	0	0	0	0	0	0	0	0	1	2	2	0	1	1	1	1	1	0	2	2	1	1	1	0	2	0	0	0	0	0	2	0	0	0	2	0
310	0	0	0	0	0	1	1	1	2	1	0	0	0	0	0	0	1	2	1	1	1	1	0	0	1	0	1	1	0	1	1	2	2	1	1	1	1	0	0	2	2	0	0	2	0	1	0	1	0
311	1	0	0	0	0	2	2	2	1	0	1	2	2	0	0	0	2	0	1	1	0	0	2	2	0	1	2	0	0	2	1	2	2	0	1	1	1	0	0	2	1	2	0	2	0	0	0	2	0
312	1	0	0	0	0	1	1	2	0	0	1	0	1	1	1	0	1	1	0	0	1	1	1	1	0	1	1	0	0	2	1	0	0	2	0	2	2	0	0	2	2	0	0	2	0	2	0	2	0
313	0	0	0	0	0	0	1	2	0	0	0	0	0	0	0	0	1	1	2	2	0	0	2	2	0	2	2	0	0	1	0	1	1	1	1	1	2	0	0	1	1	0	0	1	0	1	0	0	0
314	1	0	0	0	1	2	2	2	1	1	0	0	1	0	0	0	1	0	2	1	1	1	1	1	1	1	1	0	1	2	1	1	1	2	0	2	1	0	0	2	2	0	1	2	2	2	0	1	0
315	1	0	0	0	0	0	2	1	2	2	0	0	0	0	0	0	0	0	0	0	0	0	2	2	0	0	2	0	0	2	1	1	1	1	1	1	2	0	0	0	0	0	0	2	0	0	0	1	0
316	1	0	1	1	0	1	1	1	0	0	2	0	1	0	0	0	1	0	1	1	0	0	2	2	0	2	2	0	0	2	1	0	1	1	1	1	2	0	0	0	0	0	0	2	0	1	0	2	0
317	0	0	1	2	0	2	1	1	1	1	1	1	2	0	0	0	0	1	2	2	0	1	2	2	0	0	2	0	0	2	1	1	1	1	1	1	2	0	0	1	1	0	1	1	1	0	0	2	0
318	1	1	1	0	0	1	2	1	2	2	0	1	2	0	0	1	2	1	2	2	0	2	2	2	0	0	0	1	0	0	1	2	2	1	1	1	1	0	0	1	1	0	0	1	2	1	0	0	2
319	0	0	1	1	0	1	2	1	2	2	0	0	0	0	0	0	1	0	2	2	0	0	1	2	0	1	0	0	0	1	0	2	2	0	1	1	1	0	0	2	2	0	0	1	0	0	0	1	0
320	1	0	0	0	1	2	2	1	2	0	0	0	0	0	0	0	2	1	1	1	0	0	2	2	0	1	2	0	0	1	0	1	2	2	0	2	1	0	0	0	0	0	0	2	1	0	0	1	0
321	0	0	1	1	0	2	1	2	1	1	0	0	0	0	0	0	0	0	1	1	1	1	2	2	0	1	2	1	1	1	0	1	1	2	1	2	1	1	0	1	1	0	0	0	0	1	0	0	2
322	0	0	0	0	0	1	2	2	1	0	0	0	0	0	0	0	2	1	2	2	0	0	1	2	0	1	2	0	0	2	1	1	1	1	0	2	2	0	0	2	2	0	1	1	1	0	0	2	0
323	1	0	0	1	0	1	2	0	2	1	0	1	1	0	0	1	0	0	1	1	0	0	2	2	0	1	0	0	0	1	0	0	1	2	0	2	1	1	1	1	0	0	1	1	1	0	2	0	0
324	1	0	0	0	0	2	0	1	1	1	1	0	1	0	0	0	0	1	2	2	0	0	2	2	0	0	0	1	2	1	0	2	2	2	0	2	0	0	0	1	1	1	0	2	2	1	0	2	0
325	0	0	1	1	0	1	2	0	2	2	0	0	0	0	0	1	1	1	2	2	0	0	2	2	0	1	2	0	0	2	1	1	1	0	1	1	2	0	0	2	2	0	0	1	0	0	0	2	0
326	1	0	0	0	1	1	1	1	2	2	0	1	1	0	0	0	1	1	1	1	0	0	1	1	0	1	1	1	1	1	1	0	2	2	0	2	1	1	0	1	1	0	1	2	1	0	1	0	0
327	1	0	0	1	0	2	1	2	1	1	1	0	0	0	0	0	1	0	2	2	0	0	2	2	0	1	2	0	0	1	0	1	1	1	1	1	1	0	0	1	1	1	0	2	0	1	0	1	1
328	1	0	1	0	1	2	1	1	1	1	0	0	0	0	0	0	0	1	1	1	0	1	2	2	0	0	1	1	1	1	1	1	1	1	0	2	2	0	0	2	2	1	0	2	1	0	0	2	0
329	0	0	0	0	0	1	2	2	2	1	0	0	0	0	0	0	1	1	0	0	2	0	2	2	0	0	2	0	1	2	1	1	1	2	2	0	1	0	0	2	1	0	0	0	0	0	0	0	0
330	1	0	0	0	1	1	1	1	0	0	1	0	1	0	0	0	0	0	2	2	0	1	1	1	1	2	1	0	1	2	0	2	2	0	1	1	1	1	0	1	1	0	1	2	1	0	0	2	0
331	1	0	0	0	0	2	2	1	1	1	0	0	0	0	0	0	2	2	2	2	0	1	1	1	1	1	1	1	1	1	0	0	1	2	0	2	1	0	0	1	1	0	0	2	0	1	0	1	1
332	0	0	0	1	1	2	2	2	1	0	0	0	1	0	0	0	2	0	2	2	0	1	2	2	0	1	2	0	0	2	1	1	1	1	1	1	1	0	0	2	2	1	0	2	1	0	1	0	0
333	0	0	0	0	1	2	2	2	0	0	1	0	1	0	0	0	2	1	1	1	0	0	2	2	0	1	1	0	0	1	0	1	1	2	0	2	1	0	0	1	1	0	0	1	0	0	0	1	1
334	0	0	1	0	0	2	2	0	1	1	1	0	1	0	0	0	1	1	1	2	0	1	2	2	0	0	1	0	1	2	0	0	0	2	0	2	1	0	0	0	0	1	0	2	1	0	0	1	0
335	0	0	0	0	0	0	2	0	2	2	0	0	0	0	0	0	1	0	1	0	1	0	2	2	0	1	1	0	0	1	1	0	0	2	0	2	1	1	0	1	1	0	1	1	1	0	0	1	1
336	1	0	0	0	0	1	1	2	1	1	1	0	0	0	0	0	1	0	1	1	1	2	1	1	1	1	1	0	1	2	0	2	2	2	0	2	1	1	0	1	1	0	0	0	0	1	0	2	0
337	0	1	1	1	0	1	2	0	1	1	1	0	2	0	0	0	1	0	1	1	1	0	2	2	0	0	1	0	1	2	1	0	1	2	0	2	2	0	0	2	2	0	0	2	0	1	0	2	0
338	1	0	0	0	1	1	1	2	0	0	1	0	0	0	0	0	1	0	2	2	0	0	2	2	0	0	1	0	2	2	0	0	0	2	0	2	1	0	1	1	1	0	0	1	0	0	0	1	0
339	1	0	0	0	0	0	2	0	2	2	0	0	0	0	0	0	0	0	0	0	0	0	1	1	0	2	2	0	0	2	2	0	0	1	0	2	1	0	0	1	1	0	0	1	1	1	0	2	0
340	0	0	0	0	0	1	1	1	1	1	0	1	1	0	0	1	1	1	0	0	1	1	2	2	0	0	0	0	1	2	0	1	1	2	0	2	1	0	1	1	1	0	1	1	1	1	0	2	0
341	0	0	0	0	1	1	2	2	1	0	0	0	0	0	0	0	1	1	1	1	0	0	1	2	0	1	2	0	0	2	2	1	2	2	0	2	1	1	0	0	0	0	0	2	0	0	0	2	0
342	0	0	0	1	0	1	2	0	2	1	0	0	1	0	0	0	0	0	1	1	0	0	2	2	0	1	1	0	0	2	0	1	1	1	1	1	1	0	0	1	0	0	0	2	1	1	1	1	0
343	1	0	0	0	0	0	1	1	1	1	0	0	0	0	0	0	1	2	2	2	0	0	2	2	0	1	0	1	2	1	0	2	2	0	1	0	1	0	1	1	1	0	0	1	0	1	0	1	0
344	0	0	0	0	0	0	2	2	1	1	1	0	1	0	0	0	2	1	2	2	1	0	2	2	0	1	2	0	0	2	1	2	2	2	1	1	0	0	0	1	0	0	0	0	1	1	0	2	0
345	1	0	0	0	0	0	2	0	2	2	0	1	1	0	0	1	0	0	1	1	1	0	2	2	0	1	1	1	1	1	0	1	2	2	0	2	0	0	0	0	0	0	0	0	0	1	0	1	0
346	1	0	0	0	0	0	1	1	0	0	1	0	2	1	1	0	1	0	2	1	1	1	1	1	1	2	0	1	1	1	0	1	1	0	2	0	1	0	0	2	1	0	0	2	1	0	1	1	0
347	1	0	0	0	0	0	2	0	2	2	0	1	1	0	0	0	1	1	1	1	0	0	2	2	0	2	2	1	1	2	0	2	2	1	0	2	2	0	0	2	2	1	0	1	1	0	0	2	0
348	0	0	0	1	0	1	2	0	2	2	0	0	1	0	0	0	2	0	1	1	0	0	2	2	0	1	1	0	0	1	1	2	2	2	0	2	1	0	0	0	0	0	1	2	1	0	1	1	0
349	0	0	0	0	0	1	2	1	2	1	0	1	2	0	0	0	2	1	1	1	1	1	2	2	0	0	2	0	0	2	1	2	2	1	1	1	1	0	0	2	2	0	2	2	2	1	0	1	0
350	0	0	0	1	0	2	2	0	2	2	0	0	1	0	0	0	2	0	1	1	0	0	2	2	0	1	2	0	0	1	0	1	1	1	1	1	1	0	0	1	1	0	0	2	0	1	0	2	0
351	0	0	0	0	0	1	2	2	2	1	0	2	2	0	0	0	2	0	2	2	0	2	0	1	1	1	1	0	1	2	0	2	2	1	1	1	2	1	0	1	1	0	1	2	1	0	0	1	0
352	0	0	0	0	0	1	2	1	1	1	0	0	0	0	0	0	0	0	2	2	0	0	2	2	0	2	2	0	0	1	1	1	2	1	2	1	2	0	0	0	0	1	0	2	1	0	0	2	0
353	1	0	0	1	0	2	1	2	1	1	1	2	2	0	0	0	1	0	1	1	0	0	1	2	0	1	1	1	2	2	1	1	1	2	0	2	1	0	0	2	2	1	0	2	1	0	1	0	0
354	0	0	0	0	0	0	1	1	1	1	0	1	1	1	1	0	1	0	1	1	0	0	1	1	0	1	2	0	0	2	1	1	1	2	1	2	1	0	0	1	1	0	0	0	0	0	0	1	1
355	0	0	0	0	0	0	2	2	1	0	0	0	2	1	1	0	1	0	2	1	1	1	2	2	0	1	1	0	1	2	0	1	1	1	0	2	0	1	1	0	0	0	0	2	0	2	0	1	1
356	1	0	1	0	0	0	2	1	2	1	0	0	1	0	0	0	2	0	2	2	0	0	2	2	0	2	1	0	0	1	0	1	1	2	0	2	2	0	0	1	1	0	1	2	0	0	0	2	0
357	1	0	0	1	0	2	0	2	0	0	1	0	0	0	0	0	1	1	0	0	1	0	2	2	0	1	2	1	1	2	0	1	1	2	0	2	2	0	0	1	1	1	0	1	1	0	0	1	0
358	0	1	0	0	0	1	1	2	1	1	1	1	1	0	0	0	1	1	1	1	0	1	2	2	0	0	1	0	0	2	1	1	1	1	1	1	2	0	0	1	1	0	0	2	0	0	0	1	1
359	0	0	0	0	0	1	2	2	1	0	1	1	1	0	0	1	0	0	2	1	1	0	2	2	0	0	2	0	0	2	0	1	2	1	2	1	2	0	0	2	2	1	1	2	1	0	0	0	0
360	1	0	0	1	0	1	2	0	2	1	0	0	0	0	0	0	1	1	1	1	0	0	1	1	0	2	1	1	1	1	1	1	1	2	0	2	2	0	0	0	0	0	0	1	2	1	0	2	0
361	0	0	0	0	0	0	1	2	0	0	1	1	1	0	0	0	1	0	2	1	1	0	2	2	0	1	1	1	1	2	0	2	2	0	1	1	1	2	0	0	0	0	0	2	0	1	0	0	0
362	0	0	0	0	0	0	2	2	2	1	0	0	1	0	0	0	1	0	2	1	0	0	2	2	0	0	1	0	1	2	1	1	1	1	1	1	1	1	1	1	0	0	0	1	0	0	1	0	0
363	0	0	0	0	0	1	0	2	0	0	1	0	0	0	0	0	1	0	2	1	1	0	2	2	0	2	1	0	0	1	1	1	1	2	0	2	1	0	0	2	2	0	0	1	0	1	0	2	0
364	1	0	0	0	1	2	2	2	2	1	0	0	1	0	0	0	2	2	2	2	0	1	2	2	0	1	2	1	1	2	2	1	2	1	0	2	1	0	0	1	1	1	0	1	1	0	0	2	0
365	0	0	0	1	0	2	1	1	2	2	0	0	2	0	0	0	1	0	1	1	1	1	2	2	0	1	2	0	0	2	0	0	0	1	0	2	2	0	0	2	2	2	0	2	0	0	0	1	1
366	0	0	0	0	1	1	2	2	1	0	0	1	2	0	0	0	2	1	1	1	0	0	1	1	0	1	0	0	0	1	0	1	1	2	2	0	2	0	0	2	2	0	0	1	0	1	0	1	0
367	1	0	1	1	0	1	2	2	1	0	1	0	0	0	0	0	0	0	0	0	1	0	2	2	0	2	2	1	1	2	2	0	1	2	1	2	0	1	0	0	0	0	1	1	1	1	1	1	0
368	1	0	0	0	0	1	2	1	2	1	0	0	1	0	0	0	1	0	0	0	1	0	0	0	0	0	1	0	1	2	0	2	2	1	1	1	1	1	0	0	0	0	1	2	1	1	0	2	0
369	1	0	0	0	0	0	2	2	1	0	0	0	1	0	0	0	0	0	1	1	1	1	2	2	0	1	2	1	1	2	0	2	2	1	1	1	1	1	0	1	1	1	0	2	1	0	0	1	0
370	0	0	1	1	0	2	2	2	1	1	0	0	2	1	1	0	2	0	2	2	0	0	2	2	0	1	2	0	0	2	1	1	1	1	1	1	1	0	0	1	1	1	0	2	1	0	0	2	0
371	0	0	0	1	0	1	2	0	2	1	0	0	1	0	0	0	1	1	0	1	1	1	2	2	0	1	2	0	1	2	0	2	2	0	2	0	1	1	0	1	1	0	1	1	1	1	0	1	0
372	1	1	0	0	1	1	2	2	1	1	0	0	0	0	0	0	1	1	2	2	0	0	1	1	0	0	2	0	0	2	1	2	2	1	0	2	1	0	0	2	2	0	0	0	0	0	1	1	0
373	0	0	0	0	1	2	1	1	1	1	1	0	1	0	0	0	0	0	2	2	0	1	2	2	0	1	1	0	0	1	0	0	1	2	1	2	0	1	1	0	0	0	0	2	0	1	0	1	0
374	0	0	0	0	1	2	1	2	0	0	0	0	0	0	0	0	0	0	2	2	0	1	1	1	0	0	0	0	0	1	0	1	1	1	1	1	2	0	0	1	1	0	1	2	0	0	0	1	1
375	1	0	0	1	0	1	2	2	2	0	0	0	1	0	0	0	1	0	2	2	0	1	2	2	0	0	1	0	1	2	0	0	0	2	0	2	2	0	0	1	1	0	1	2	1	1	0	2	0
376	1	0	0	0	0	0	1	1	2	1	0	1	1	0	0	1	1	0	1	1	0	0	2	2	0	2	0	1	2	2	1	0	1	1	0	2	1	0	0	1	1	2	0	2	0	1	0	2	0
377	1	0	0	0	0	1	2	2	2	1	0	1	2	0	0	0	0	0	0	1	1	1	2	2	0	0	0	0	0	1	0	2	2	2	0	2	2	1	1	2	1	1	0	2	1	0	1	0	1
378	0	0	0	0	0	0	1	2	0	0	0	1	1	0	0	1	0	0	1	1	1	1	2	2	0	0	1	0	0	1	0	1	1	0	1	1	2	0	0	2	2	0	0	1	0	0	0	2	0
379	0	0	0	0	0	0	2	0	2	2	0	2	2	0	0	0	0	1	2	2	0	1	1	2	0	1	1	1	0	1	2	2	2	2	0	2	0	0	0	1	1	0	0	2	0	1	1	1	0
380	1	0	0	0	0	2	0	2	1	1	0	0	1	0	0	0	1	1	0	0	1	1	2	2	0	0	1	0	1	2	1	2	2	2	0	2	2	0	0	1	1	1	0	1	1	1	1	0	1
381	1	0	0	1	0	2	2	2	1	1	0	0	2	1	1	0	1	1	1	1	0	0	2	2	0	1	0	1	2	2	1	1	2	0	0	2	2	1	1	2	1	0	0	1	2	1	0	1	1
382	1	1	0	0	0	1	2	1	2	1	0	0	1	0	0	0	0	0	1	1	1	0	2	2	0	0	1	1	1	1	1	2	2	2	0	2	1	1	0	2	2	2	0	2	0	1	1	0	0
383	0	0	0	1	0	1	2	1	2	2	0	0	1	0	0	0	1	1	1	2	0	0	2	2	0	0	0	1	2	2	1	1	1	2	1	1	1	1	0	1	1	1	0	1	0	1	0	1	1
384	1	0	0	1	0	1	2	1	2	1	0	0	0	0	0	0	1	0	2	2	0	1	2	2	0	0	2	0	0	1	0	2	2	2	1	1	1	0	0	1	1	1	0	1	0	1	0	2	0
385	0	0	0	0	0	0	2	2	2	0	0	0	0	0	0	0	2	2	1	1	1	0	2	2	0	2	2	0	0	1	0	0	0	2	0	2	1	0	0	2	2	0	0	2	0	1	0	2	0
386	1	1	0	0	0	1	2	0	2	2	0	0	0	0	0	0	2	2	2	2	0	0	1	2	0	0	2	0	0	1	1	1	1	1	1	1	2	0	0	1	1	0	1	1	1	1	0	1	0
387	0	0	0	0	0	0	1	1	0	0	2	0	0	0	0	0	1	0	1	1	0	2	0	1	1	1	1	0	1	2	1	2	2	2	0	2	1	0	1	1	1	0	0	0	1	0	0	1	1
388	0	0	0	0	1	2	2	1	1	1	0	0	0	0	0	0	1	1	1	1	0	0	2	2	0	1	1	0	1	2	0	1	1	2	0	2	1	0	1	1	1	0	1	1	0	0	0	1	0
389	1	0	1	0	0	1	2	0	2	2	0	0	2	0	0	0	2	1	2	1	1	0	2	2	0	1	1	1	2	2	0	0	0	1	0	2	2	0	0	1	1	0	0	2	1	0	0	0	1
390	0	0	1	1	0	2	2	1	1	0	0	0	0	0	0	0	1	0	1	2	0	0	2	2	0	1	1	0	1	2	0	1	1	1	1	1	1	0	0	2	2	0	0	2	1	2	0	1	0
391	1	0	1	1	0	1	2	1	2	2	0	0	1	0	0	0	0	0	0	0	0	0	2	2	0	2	1	0	1	2	0	0	1	2	0	2	1	0	0	2	2	0	0	1	0	1	0	1	0
392	1	0	0	0	0	0	2	1	2	2	0	1	1	0	0	0	1	1	1	1	1	0	2	2	0	2	2	0	0	2	0	0	0	2	0	2	2	0	0	1	1	0	0	1	0	0	0	1	0
393	1	0	0	1	0	1	1	0	2	2	0	0	0	0	0	0	1	1	0	0	1	0	2	2	0	2	2	0	0	1	1	1	1	1	1	1	1	0	0	1	1	0	1	2	1	1	0	1	0
394	0	0	0	0	1	2	1	1	2	2	0	0	1	0	0	0	1	1	1	1	0	0	1	1	0	1	1	0	1	2	0	0	0	1	0	2	1	0	0	2	2	1	0	1	1	0	0	1	0
395	1	0	0	1	1	2	1	2	1	1	1	0	0	0	0	0	2	0	1	2	0	0	2	2	0	1	2	2	2	2	0	2	2	1	0	2	1	1	1	1	0	0	0	0	0	1	0	1	0
396	0	1	0	0	1	1	2	0	2	2	0	0	1	0	0	0	0	0	0	0	0	0	1	1	0	0	1	0	0	1	0	2	2	1	1	1	2	0	0	0	0	0	0	1	0	1	0	2	0
397	1	0	0	0	0	1	1	1	1	1	1	0	1	0	0	0	1	1	2	2	0	1	2	2	0	2	1	1	1	2	1	1	1	1	1	1	1	0	0	2	1	1	0	1	0	2	0	1	1
398	1	0	0	0	0	0	2	2	2	1	0	1	2	0	0	0	0	0	1	1	0	1	1	1	1	1	0	0	1	2	0	2	2	0	1	1	2	0	0	0	0	0	0	1	1	1	0	1	0
399	1	0	0	0	0	0	1	2	0	0	1	0	0	0	0	0	2	1	2	2	0	1	2	2	0	1	2	2	2	2	1	2	2	2	0	2	1	0	0	1	0	0	1	1	1	0	0	2	0
400	1	0	0	0	1	1	1	2	0	0	1	0	1	0	0	0	1	0	1	1	1	0	1	1	0	2	2	0	0	1	0	0	0	2	0	2	1	1	0	1	1	0	0	2	0	1	0	2	0
401	0	0	0	0	0	1	1	0	2	2	0	0	0	0	0	1	1	1	1	1	1	0	2	2	0	1	0	0	0	1	0	2	2	0	2	0	2	0	0	2	2	0	0	1	0	0	1	0	0
402	1	0	0	0	0	1	2	2	1	0	0	0	1	0	0	0	0	0	0	0	0	0	0	0	0	0	0	1	1	2	1	1	2	1	1	1	2	0	0	2	2	0	0	1	2	1	0	0	0
403	0	0	0	0	1	1	1	1	2	2	0	0	0	0	0	0	0	0	2	2	0	1	1	1	1	0	2	0	1	2	0	1	1	2	2	1	2	1	0	0	0	0	0	0	2	2	0	1	0
404	1	0	0	0	0	0	2	2	2	1	0	1	2	0	0	0	1	1	2	2	0	0	2	2	0	0	1	2	2	1	1	1	2	1	2	1	2	1	0	0	0	0	0	2	0	1	0	2	0
405	0	0	1	0	0	1	2	2	1	0	1	0	1	0	0	0	0	0	1	1	1	1	2	2	0	1	2	0	0	2	1	1	1	1	0	2	1	0	0	1	1	0	0	1	0	1	0	2	0
406	0	1	0	0	0	1	1	1	0	0	2	0	1	0	0	0	1	1	1	1	0	1	2	2	0	0	1	1	1	1	0	2	2	0	1	1	2	0	0	2	2	0	0	1	0	1	0	0	0
407	0	0	0	0	0	1	2	2	1	1	0	2	2	1	1	1	0	0	1	1	1	0	2	2	0	2	2	0	0	2	0	2	2	1	0	2	2	0	0	1	1	1	0	1	1	0	0	2	0
408	0	0	0	0	0	2	2	1	2	2	0	0	0	0	0	1	1	1	1	1	1	0	2	2	0	0	2	0	0	2	0	1	1	1	0	2	1	1	0	1	1	0	0	1	1	1	0	1	1
409	0	0	0	0	1	1	2	0	2	2	0	0	1	0	0	0	0	0	2	2	0	2	0	1	1	1	1	2	2	1	1	2	2	1	1	1	1	1	0	1	1	1	0	1	1	0	0	0	1
410	0	1	0	0	0	1	2	2	2	0	0	0	2	1	1	0	1	0	2	1	1	0	2	2	0	0	1	0	1	2	0	0	0	2	0	2	1	0	0	1	1	0	2	2	2	0	1	1	0
411	0	0	0	0	0	1	2	1	2	2	0	0	0	0	0	0	2	1	2	2	0	1	2	2	0	1	2	0	0	2	1	0	1	0	1	2	2	0	0	1	1	1	0	2	1	0	0	1	0
412	1	0	0	1	0	2	2	2	1	1	0	1	2	0	0	0	1	1	1	1	0	1	2	2	0	0	2	1	1	2	1	0	0	2	0	2	0	0	0	1	1	0	0	1	0	0	0	1	1
413	1	0	0	1	0	1	1	2	0	0	0	2	2	1	1	1	1	0	1	1	0	1	1	1	1	1	2	0	0	2	0	0	0	2	0	1	1	1	0	0	0	0	1	2	0	0	0	0	0
414	0	0	0	0	0	0	2	0	2	2	0	0	1	0	0	0	1	1	1	1	0	0	2	2	0	0	1	0	1	2	0	1	1	1	1	1	1	1	0	1	1	0	0	0	0	1	0	2	0
415	0	0	0	0	0	1	2	0	2	1	0	2	2	0	0	0	1	1	2	2	0	0	2	2	0	1	1	0	0	1	1	1	1	0	1	1	2	0	0	1	1	0	0	2	0	2	0	2	0
416	0	0	0	0	0	1	1	2	1	1	1	0	0	0	0	0	1	1	1	1	0	0	2	2	0	2	0	1	2	1	0	2	2	1	0	2	1	0	0	1	1	0	0	0	2	2	0	1	1
417	1	0	0	0	0	1	1	2	1	1	0	1	1	0	0	1	2	0	2	1	1	0	2	2	0	1	1	0	1	2	0	1	1	1	0	2	2	1	0	0	0	0	1	1	1	0	0	2	0
418	1	1	0	0	1	2	0	1	1	1	1	1	2	0	0	0	2	2	1	1	1	1	2	2	0	1	2	0	0	2	1	1	1	1	1	1	2	0	0	2	2	0	0	2	0	2	0	0	0
419	1	0	0	1	0	2	1	2	2	2	0	0	1	0	0	0	0	0	2	2	0	0	2	2	0	1	1	0	1	2	0	1	1	2	0	2	1	0	0	1	1	0	0	2	1	1	0	1	1
420	1	0	0	0	0	0	2	1	2	1	0	0	0	0	0	0	0	0	1	1	0	0	2	2	0	0	0	1	2	1	0	2	2	1	2	0	1	1	0	1	1	0	1	2	1	0	0	2	0
421	0	0	0	0	0	0	2	2	2	1	0	1	1	0	0	0	1	1	1	0	1	1	1	1	1	1	2	1	1	2	0	1	1	1	0	2	0	0	0	1	1	0	0	2	0	0	0	2	0
422	1	0	0	0	1	2	2	0	2	2	0	1	2	0	0	0	0	0	1	2	0	0	1	1	0	1	1	1	1	1	1	2	2	0	1	1	1	0	0	1	1	0	2	2	2	1	0	0	1
423	0	0	0	1	0	2	1	0	2	2	0	1	2	0	0	0	1	0	1	1	0	0	1	2	0	1	2	0	0	1	0	2	2	0	1	1	1	0	0	1	1	0	1	2	1	1	1	1	0
424	0	0	0	0	0	0	2	2	2	0	0	1	0	0	0	0	2	1	2	2	1	1	1	2	0	2	2	0	0	2	1	2	2	1	0	2	1	0	0	2	2	1	0	1	2	0	0	1	1
425	1	0	0	0	0	0	1	1	1	1	2	0	1	0	0	0	2	1	2	2	1	0	0	0	0	0	1	0	0	1	0	1	1	1	1	1	1	0	1	0	0	0	0	2	0	2	0	1	0
426	1	0	0	0	0	0	2	1	2	0	0	0	0	0	0	0	0	0	2	1	1	0	2	2	0	1	2	0	1	2	0	1	1	1	0	2	2	0	0	1	1	0	1	1	1	2	0	1	0
427	1	0	0	0	0	1	1	2	0	0	1	0	1	0	0	0	2	2	1	1	0	0	1	2	0	1	2	0	0	2	0	1	1	1	1	1	2	0	0	1	1	1	0	2	0	0	0	1	1
428	1	0	0	1	0	2	1	2	0	0	1	0	0	0	0	0	2	0	2	1	1	1	2	2	0	1	2	1	1	2	0	1	1	2	1	2	1	0	0	2	2	0	1	1	1	0	0	0	0
429	0	0	0	1	0	1	1	2	1	1	1	1	1	0	0	1	1	1	1	2	0	1	2	2	0	0	1	0	0	1	0	1	2	2	1	2	2	1	0	1	1	0	1	2	1	0	0	2	0
430	1	0	0	1	0	2	2	1	2	2	0	1	1	0	0	0	1	0	1	1	1	1	2	2	0	2	2	0	0	2	0	2	2	1	1	1	2	0	0	1	1	0	1	2	0	1	1	1	0
431	0	0	1	0	0	1	2	1	1	1	0	0	0	0	0	0	2	0	2	2	0	0	2	2	0	1	1	0	2	2	0	1	1	2	1	1	1	0	1	1	1	0	0	0	2	1	1	1	1
432	1	0	0	0	1	1	2	1	2	1	0	1	1	0	0	0	1	1	0	0	0	0	2	2	0	1	2	0	0	2	1	0	1	2	1	2	2	1	0	1	1	1	0	1	1	0	0	1	0
433	1	0	0	0	0	0	2	1	2	1	0	1	1	0	0	0	1	0	2	2	0	1	2	2	0	0	2	2	1	2	1	2	2	0	2	0	2	0	0	1	1	0	2	2	2	1	0	2	0
434	0	0	0	0	0	1	2	1	1	1	1	0	0	0	0	0	1	0	1	1	1	1	2	2	0	0	1	1	1	0	0	1	1	0	1	1	1	0	1	1	1	0	1	2	1	0	0	0	0
435	0	1	1	1	0	2	2	2	1	1	1	0	0	0	0	0	2	1	1	1	0	0	2	2	0	0	1	1	1	1	1	1	1	0	2	0	1	0	0	2	1	0	0	2	0	0	0	2	0
436	0	0	0	1	1	2	2	1	2	1	0	0	0	0	0	0	1	0	2	2	0	0	2	2	0	1	1	1	1	0	0	2	2	2	0	2	1	0	0	1	1	0	1	1	1	1	0	0	1
437	1	0	0	0	0	1	2	1	1	1	0	0	2	1	1	0	0	0	0	0	0	0	2	2	0	1	1	0	1	2	0	2	2	2	0	2	1	0	0	0	0	1	0	2	1	0	1	1	0
438	1	0	0	0	0	1	2	0	2	2	0	1	1	0	0	1	2	1	1	1	0	0	2	2	0	1	2	0	0	2	0	2	2	0	2	0	0	0	0	1	1	0	1	1	1	0	0	2	0
439	1	0	0	1	0	2	2	2	1	0	0	0	0	0	0	0	2	0	2	2	0	2	0	1	1	1	2	0	0	2	1	1	1	2	1	1	1	0	0	1	1	0	1	2	1	1	0	0	1
440	0	0	1	0	0	0	1	2	0	0	0	0	1	0	0	0	2	1	2	2	1	0	1	2	0	1	2	0	1	1	0	2	2	1	1	1	1	0	1	1	1	1	0	2	1	0	0	2	0
441	1	0	0	0	1	1	2	1	2	1	0	1	1	0	0	1	0	0	0	1	0	0	1	1	0	0	2	0	0	2	1	1	1	2	0	2	2	0	0	2	2	1	0	1	0	1	0	0	0
442	1	0	0	0	0	0	2	1	2	1	0	1	0	0	0	0	0	0	0	0	1	1	1	2	0	0	1	1	1	1	1	1	1	0	1	1	1	0	0	2	1	1	0	2	1	0	0	0	1
443	1	0	1	1	0	1	2	2	1	0	0	0	1	1	1	0	0	0	0	0	0	0	2	2	0	1	1	0	1	2	0	0	0	2	0	2	2	0	0	1	1	0	0	1	0	0	0	2	0
444	0	0	0	0	1	1	2	1	2	1	0	0	1	0	0	0	1	2	2	2	0	0	2	2	0	2	1	1	1	1	1	1	2	1	1	1	2	0	0	2	2	0	0	2	0	0	1	0	0
445	0	0	0	0	0	0	2	1	2	2	0	0	0	0	0	0	2	1	1	1	0	0	1	1	0	1	1	0	1	2	1	1	1	1	1	1	1	0	0	1	1	0	1	1	1	1	0	2	0
446	0	0	1	0	0	0	1	1	1	1	1	0	0	0	0	0	2	0	2	2	0	0	2	2	0	1	2	1	1	2	0	1	1	1	0	2	1	1	0	0	0	0	1	2	1	1	0	2	0
447	0	0	0	0	1	1	2	2	1	0	0	0	0	0	0	0	1	1	1	0	1	1	2	2	0	0	1	0	1	2	0	1	1	2	0	2	2	0	0	1	1	0	1	2	1	0	0	1	0
448	0	0	2	0	0	0	1	1	1	1	1	0	0	0	0	0	1	1	1	1	0	0	2	2	0	2	1	1	1	2	0	1	2	2	1	2	0	0	0	1	1	0	0	2	0	0	0	1	1
449	0	0	0	0	0	1	2	2	1	1	0	1	1	0	0	1	0	0	1	1	1	0	2	2	0	1	2	0	0	1	0	1	0	0	0	2	1	0	0	1	1	2	0	2	1	0	0	2	0
450	0	0	1	0	0	0	2	1	2	2	0	0	0	0	0	0	2	0	2	2	0	1	2	2	0	0	1	0	0	1	1	1	1	1	1	1	0	0	0	0	0	1	0	1	1	1	0	1	1
451	1	0	0	0	0	1	2	1	1	1	1	1	2	0	0	1	1	0	1	1	0	1	0	1	1	0	0	2	2	0	0	1	1	2	1	2	2	0	0	0	0	1	0	2	0	0	0	2	0
452	1	0	0	0	0	0	2	1	2	2	0	0	0	0	0	0	0	0	1	1	0	0	2	2	0	0	1	0	1	2	0	1	1	2	1	2	1	0	0	1	1	0	0	2	0	0	0	1	1
453	1	0	0	0	0	0	2	2	2	1	0	1	1	0	0	0	1	1	1	1	0	0	2	2	0	1	0	0	1	2	0	2	2	1	1	1	2	0	0	1	1	0	2	2	2	1	0	2	0
454	1	0	1	1	0	1	2	2	2	2	0	0	1	0	0	0	1	0	1	0	1	0	1	1	0	0	1	1	1	1	1	1	1	1	1	1	1	0	0	1	1	0	0	2	0	0	0	2	0
455	0	0	0	1	0	1	2	1	2	2	0	1	2	0	0	0	1	2	1	1	1	0	1	1	0	1	2	0	0	1	0	2	2	0	2	0	1	0	0	1	1	1	1	2	1	0	0	2	0
456	0	0	0	1	0	1	2	1	2	1	0	1	1	0	0	0	1	0	2	1	0	0	2	2	0	1	1	0	2	2	0	1	1	2	0	2	1	1	0	1	1	0	0	0	2	1	1	1	0
457	0	0	0	0	0	2	2	2	2	1	0	1	2	0	0	1	1	0	1	1	0	1	2	2	0	1	2	0	0	2	1	1	1	2	0	2	2	0	0	2	2	0	0	0	0	1	0	0	1
458	0	1	0	0	1	1	2	0	2	2	0	1	1	0	0	0	2	1	2	2	0	0	2	2	0	1	1	0	0	2	0	1	1	0	2	0	0	0	0	0	0	0	2	2	2	0	0	0	0
459	1	0	0	0	0	0	2	1	1	1	1	0	0	0	0	0	1	0	1	1	1	1	1	2	0	0	1	1	2	2	1	1	1	2	1	2	1	0	1	1	1	0	0	1	1	0	0	1	0
460	0	0	1	0	0	1	2	1	2	1	0	1	1	0	0	1	2	1	1	2	0	0	0	0	0	0	1	0	0	2	1	2	2	1	2	2	2	0	0	0	0	0	0	1	0	1	0	1	0
461	1	1	0	0	1	1	1	2	1	0	1	1	2	0	0	0	0	1	2	2	0	0	2	2	0	0	1	2	2	2	0	1	2	1	1	1	1	1	0	0	0	0	1	1	1	0	0	0	1
462	1	0	0	0	0	1	2	1	2	1	0	0	0	0	0	0	1	1	0	0	1	1	2	2	0	1	0	2	2	2	1	1	1	1	0	2	0	0	1	1	0	0	1	2	2	1	0	1	0
463	0	0	0	1	0	2	2	1	2	1	0	1	2	0	0	0	1	1	1	2	0	0	2	2	0	0	1	0	1	2	0	2	2	0	2	0	2	0	0	1	1	0	1	2	1	1	0	2	0
464	0	0	1	0	0	0	1	0	2	2	0	0	2	0	0	0	1	1	1	1	0	1	1	1	1	1	1	1	1	2	0	0	1	2	0	2	1	1	1	0	0	0	1	2	2	1	0	1	0
465	1	0	1	0	0	1	2	2	1	1	0	1	1	0	0	0	1	1	1	1	0	0	0	0	0	1	2	0	0	2	0	1	1	0	2	0	1	0	0	2	2	0	0	1	0	1	0	2	0
466	0	1	0	0	0	1	2	1	2	1	0	1	1	0	0	0	1	0	1	1	0	0	0	0	0	0	2	1	1	2	0	0	1	1	1	1	1	0	0	0	0	0	0	1	0	0	0	0	1
467	1	0	0	1	0	2	1	2	1	1	1	0	0	0	0	0	1	0	2	1	1	0	1	1	0	1	2	0	0	2	1	1	1	1	2	1	0	0	0	1	1	0	1	1	1	1	0	1	0
468	0	0	0	1	0	1	1	2	1	1	1	1	2	0	0	1	1	0	1	2	0	1	1	1	1	0	1	0	0	2	0	2	2	0	1	1	2	0	0	2	2	0	2	2	1	1	0	0	0
469	1	1	0	0	1	1	1	2	1	1	1	0	1	0	0	0	1	1	1	2	0	1	1	1	1	1	1	0	1	2	0	0	0	2	0	2	2	1	1	2	1	1	1	2	1	0	0	1	0
470	0	0	0	0	0	0	2	2	2	1	0	0	1	0	0	0	2	0	1	1	0	0	2	2	0	1	1	1	2	2	1	2	2	0	2	0	1	1	0	1	1	0	1	2	1	0	1	0	0
471	0	1	0	0	1	2	1	1	2	2	1	1	1	0	0	1	1	1	2	2	0	1	1	1	1	2	2	0	0	2	0	1	1	1	1	1	1	0	0	2	1	0	0	1	0	1	0	2	0
472	0	0	0	0	0	1	2	1	2	2	0	0	0	0	0	0	1	0	2	1	1	1	2	2	0	1	1	0	0	2	1	2	2	1	1	1	2	0	0	1	1	0	1	2	2	1	0	2	0
473	0	0	0	1	0	2	2	0	2	2	0	1	1	0	0	0	2	1	2	2	0	0	2	2	0	1	1	0	1	2	0	1	1	2	0	2	1	1	0	1	1	0	1	1	1	0	0	1	0
474	1	0	1	1	0	1	1	1	1	1	0	0	1	0	0	0	2	2	0	0	2	0	2	2	0	2	2	0	0	2	1	2	2	2	1	1	0	1	0	0	0	0	0	2	0	0	0	1	0
475	0	0	0	0	0	1	1	2	1	1	1	0	0	0	0	0	2	0	2	1	1	0	2	2	0	2	2	0	0	2	0	2	2	2	0	2	1	0	0	2	2	0	0	0	0	0	0	2	0
476	0	0	0	1	0	2	2	1	2	2	0	0	1	0	0	0	1	0	1	1	1	0	1	1	0	1	0	1	2	1	0	2	2	1	2	2	2	0	0	1	1	0	0	2	0	1	1	2	0
477	0	0	0	1	0	2	2	2	2	1	0	0	0	0	0	0	2	2	1	1	1	0	1	1	1	2	1	1	2	2	1	2	2	0	1	1	2	0	0	1	1	1	0	2	0	0	0	0	2
478	0	1	0	0	1	2	1	1	1	1	1	0	0	0	0	0	2	2	1	1	0	0	2	2	0	1	2	1	1	2	0	1	1	1	0	2	1	1	0	1	1	0	0	1	0	1	1	1	0
479	0	0	0	0	0	1	1	1	1	1	1	0	0	0	0	0	0	0	0	0	1	1	2	2	0	0	2	0	0	1	0	0	0	1	1	1	2	1	0	1	1	0	0	2	1	0	0	2	0
480	1	0	0	0	0	0	2	1	2	1	0	0	0	0	0	0	1	1	1	1	1	1	2	2	0	1	2	0	0	2	0	2	2	0	1	1	1	0	1	0	0	0	0	2	0	2	1	0	1
481	1	0	0	1	0	1	2	2	1	1	0	0	0	0	0	0	0	0	2	2	0	0	2	2	0	2	2	0	0	2	1	1	1	1	0	2	1	0	1	0	0	1	0	2	1	0	0	2	0
482	0	0	0	0	1	2	2	2	2	1	0	0	0	0	0	0	0	0	1	1	1	0	1	1	1	2	2	1	1	2	1	1	1	1	1	1	1	0	0	0	0	0	1	2	2	0	0	1	1
483	0	0	0	1	0	2	1	2	1	1	1	1	1	0	0	1	0	0	1	1	0	1	0	0	1	0	0	0	1	2	0	2	2	0	1	1	1	0	0	2	1	1	0	2	1	0	0	2	0
484	0	0	0	0	0	1	1	1	2	2	0	0	0	0	0	0	2	1	2	2	1	0	2	2	0	2	1	0	1	2	0	2	2	0	1	1	1	1	0	1	1	0	0	1	0	1	0	1	0
485	1	1	0	0	0	1	2	1	2	2	0	1	2	0	0	0	2	1	2	2	0	1	2	2	0	1	2	0	0	2	0	1	1	1	1	1	2	0	0	2	2	0	1	1	1	1	0	2	0
486	0	0	0	1	1	2	2	2	1	1	0	0	1	0	0	0	1	0	1	1	0	1	2	2	0	0	1	2	2	1	1	1	0	2	0	2	1	0	0	1	1	1	0	1	1	1	0	1	0
487	1	0	0	0	0	2	2	2	2	2	0	0	0	0	0	0	1	0	1	1	0	1	0	1	0	0	1	0	1	2	0	2	2	0	1	1	1	0	1	0	0	0	0	0	0	0	1	0	0
488	1	0	0	0	0	2	2	2	2	1	0	1	1	0	0	0	0	0	1	1	1	0	2	2	0	1	2	1	1	2	2	1	1	0	2	1	2	0	0	1	1	0	1	2	1	1	1	0	0
489	0	0	0	0	0	0	1	1	1	1	1	0	0	0	0	0	1	0	1	1	1	2	2	2	0	0	1	0	1	2	0	1	1	1	1	1	2	0	0	2	2	0	0	1	2	1	0	2	0
490	0	0	0	1	1	2	2	0	2	1	1	0	1	0	0	0	1	1	2	0	1	1	2	2	0	0	2	0	0	2	1	1	1	1	1	1	1	0	0	2	2	2	0	2	1	0	0	1	0
491	0	0	0	0	0	2	1	1	0	0	2	0	1	1	1	0	1	1	2	2	0	1	2	2	0	2	1	0	0	1	0	0	1	2	1	2	0	1	0	0	0	0	1	1	1	1	0	1	0
492	0	0	0	0	0	2	2	1	2	2	0	0	0	0	0	0	2	1	2	2	0	0	2	2	0	0	2	1	1	2	0	2	2	0	2	0	2	1	0	1	1	0	1	1	1	2	0	2	0
493	1	0	0	0	1	1	2	2	1	1	0	0	0	0	0	0	0	0	2	1	1	1	2	2	0	2	1	1	1	0	0	1	1	1	1	1	2	0	0	1	1	0	0	0	0	0	0	1	0
494	1	1	1	1	0	2	2	0	2	2	0	1	2	0	0	0	2	0	1	1	0	1	1	1	1	0	1	0	1	2	0	1	1	0	2	1	0	1	0	0	0	0	2	2	1	1	0	2	0
495	1	0	0	1	0	2	2	1	2	0	0	1	1	0	0	0	1	0	2	2	0	0	2	2	0	2	1	2	2	2	1	2	2	2	0	2	1	0	0	0	0	0	0	1	1	1	1	0	0
496	0	0	0	0	0	0	2	0	2	2	0	0	0	0	0	0	1	0	1	1	1	1	2	2	0	1	1	0	0	1	0	1	1	1	1	1	2	0	0	1	1	0	1	2	0	0	0	1	0
497	0	0	0	0	1	2	2	1	2	2	0	0	1	0	0	0	0	0	0	0	1	0	1	1	1	1	1	1	1	2	0	2	2	0	2	0	1	1	1	1	0	0	1	1	1	0	0	2	0
498	1	0	0	0	0	1	2	1	2	2	0	0	0	0	0	0	0	0	0	0	1	0	2	2	0	0	1	0	2	2	0	1	1	0	1	1	1	1	0	1	1	1	1	2	0	1	1	1	0
499	1	0	0	1	0	1	2	1	2	1	0	1	1	0	0	1	1	0	1	1	0	0	2	2	0	1	2	0	0	2	0	1	1	2	0	2	1	0	0	0	0	0	0	1	0	0	0	1	1
500	1	0	0	0	0	0	1	1	1	1	0	0	0	0	0	0	0	0	1	1	1	0	2	2	0	2	1	1	2	2	0	1	1	1	1	1	2	0	0	2	2	0	0	2	0	0	0	2	0
501	0	0	0	0	0	0	2	1	1	1	0	0	0	0	0	0	2	1	0	0	1	0	2	2	0	1	1	0	0	1	0	2	2	0	2	0	1	1	0	1	1	0	0	1	0	0	0	2	0
502	0	0	0	0	0	0	2	1	1	1	0	1	1	0	0	1	0	1	1	1	0	0	2	2	0	1	2	0	0	2	0	2	2	2	0	2	2	0	0	1	1	0	0	2	0	1	1	0	0
503	1	0	0	1	0	2	1	2	1	1	1	0	1	0	0	0	1	1	1	1	0	0	2	2	0	1	0	0	1	2	0	1	1	0	0	1	1	0	0	0	0	0	0	0	1	0	1	1	0
504	0	0	0	0	1	1	2	1	1	1	0	1	0	0	0	0	1	0	1	1	1	1	2	2	0	0	1	2	2	1	0	0	0	1	1	1	1	0	1	1	1	0	0	2	0	1	0	1	1
505	1	0	0	0	1	2	1	0	2	2	0	0	0	0	0	0	0	1	0	1	1	0	2	2	0	1	0	1	1	2	1	1	1	1	1	1	1	0	0	0	0	0	1	1	1	0	0	0	0
506	0	0	0	0	0	1	2	2	2	1	0	0	0	0	0	0	2	2	1	1	1	0	1	1	0	1	2	1	1	1	0	1	1	2	0	2	1	1	0	1	1	0	1	2	1	0	0	0	2
507	1	0	1	0	0	0	1	2	1	1	1	0	1	0	0	0	0	0	1	1	1	0	2	2	0	1	1	0	0	2	0	1	1	2	0	2	0	0	0	0	0	0	0	1	1	0	0	2	0
508	0	0	0	0	1	1	1	2	1	1	1	0	1	0	0	0	0	1	0	1	1	1	2	2	0	1	2	0	0	2	1	0	0	1	0	2	1	0	0	1	1	0	0	2	2	1	0	2	0
509	0	0	0	0	0	1	2	1	1	1	0	0	0	0	0	0	0	0	1	1	1	0	2	2	0	1	1	0	0	2	1	1	1	1	1	1	1	0	0	0	0	0	0	0	0	0	0	1	0
510	1	0	0	0	0	0	1	2	1	1	1	0	0	0	0	0	1	1	0	1	1	1	2	2	0	0	2	0	0	2	0	1	2	1	1	1	2	0	0	2	2	0	0	0	1	0	0	0	2
511	1	0	0	0	0	1	2	1	2	2	0	0	0	0	0	0	1	1	1	1	1	1	2	2	0	1	1	0	0	2	0	0	1	2	0	2	1	0	0	1	1	0	1	2	1	0	0	1	0
512	0	0	0	1	0	1	1	2	0	0	0	0	0	0	0	0	0	0	0	0	0	0	1	1	0	0	2	1	1	1	0	0	0	2	0	2	1	1	0	1	1	0	1	2	1	0	0	1	0
513	1	0	0	0	0	2	2	0	2	2	0	0	0	0	0	0	1	1	0	1	1	0	2	2	0	0	1	1	1	1	1	1	1	1	1	1	1	0	0	0	0	0	1	1	1	1	0	2	0
514	1	0	0	0	0	0	0	2	0	0	2	0	0	0	0	0	1	1	0	0	1	0	2	2	0	0	0	0	1	2	0	1	2	2	1	2	2	1	0	0	0	0	0	2	0	2	0	2	0
515	0	0	0	1	0	2	2	2	1	0	1	0	1	0	0	0	1	1	0	0	1	0	1	1	0	0	2	0	0	2	0	0	2	0	1	2	2	0	0	1	1	1	0	2	2	0	0	2	0
516	1	0	0	0	1	1	2	2	1	0	1	1	2	0	0	1	0	0	0	0	0	0	2	2	0	2	1	1	1	2	0	1	2	0	2	1	1	0	0	2	2	0	0	0	0	0	0	0	1
517	0	0	0	0	0	1	1	2	0	0	2	0	1	0	0	0	2	1	2	1	1	0	2	2	0	1	0	1	1	1	0	0	1	2	1	2	2	0	0	1	1	0	0	2	0	2	0	1	0
518	0	0	0	1	0	1	1	2	0	0	1	0	1	0	0	0	1	1	0	0	0	1	1	1	0	0	1	2	2	1	1	0	0	2	0	2	2	0	0	1	1	0	0	2	0	0	0	1	0
519	1	0	0	0	0	2	2	2	1	1	0	0	1	0	0	0	1	1	2	2	0	0	2	2	0	1	1	0	1	2	0	1	2	1	0	2	2	0	0	2	2	1	0	1	1	1	0	1	0
520	0	1	0	0	0	1	1	2	1	0	1	1	2	0	0	0	0	0	0	0	1	0	2	2	0	1	2	0	0	2	0	0	0	2	0	2	1	0	0	2	2	1	0	2	1	0	0	2	0
521	0	0	0	0	0	1	2	1	1	1	0	1	1	0	0	0	2	2	2	2	0	0	2	2	0	1	2	0	0	2	1	2	2	1	0	2	1	0	0	2	2	0	0	0	1	1	0	2	0
522	0	0	0	0	1	1	0	2	1	1	0	1	1	0	0	1	2	2	2	2	0	0	1	1	0	2	2	0	0	2	1	1	2	0	2	1	1	1	0	1	1	0	0	1	0	1	0	2	0
523	1	0	0	0	0	1	2	2	2	0	0	0	0	0	0	0	2	0	2	2	0	0	1	1	0	1	2	1	1	2	1	0	2	1	0	2	1	0	0	2	1	0	0	1	0	0	1	0	0
524	1	1	0	0	0	1	2	2	1	1	0	0	0	0	0	0	1	0	1	1	0	1	1	2	0	0	1	1	2	2	0	0	0	2	0	2	2	0	0	2	2	1	0	2	1	0	0	2	0
525	0	0	0	0	0	1	1	2	1	1	0	1	2	0	0	0	1	0	2	2	0	0	2	2	0	1	0	1	1	1	0	1	1	0	2	0	1	1	0	1	1	0	0	2	2	1	0	2	0
526	1	0	0	0	0	1	1	2	0	0	1	0	1	0	0	0	2	1	2	2	0	0	2	2	0	1	2	1	1	1	0	1	2	2	1	2	2	0	0	2	1	0	0	2	1	0	1	1	0
527	1	0	0	0	0	0	2	1	2	0	0	0	1	0	0	0	1	0	1	1	0	1	2	2	0	0	1	0	1	2	0	1	2	0	2	1	2	0	0	0	0	0	0	2	0	2	0	0	0
528	1	0	0	1	0	1	1	2	0	0	0	0	0	0	0	0	1	1	0	0	1	0	2	2	0	1	1	0	1	2	1	1	2	2	0	2	1	0	0	2	1	0	1	1	1	0	1	1	0
529	0	0	0	0	2	2	0	2	0	0	2	1	1	0	0	0	2	1	1	1	0	0	2	2	0	1	2	2	1	2	1	0	0	1	1	1	1	0	0	1	1	0	0	1	1	2	0	1	1
530	0	0	1	1	0	1	1	2	1	1	1	0	1	0	0	0	1	0	1	1	1	1	1	1	0	1	2	0	0	2	0	1	1	1	1	1	2	0	0	1	1	0	0	2	0	0	0	2	0
531	1	0	0	0	0	0	2	1	2	1	0	0	1	0	0	0	2	2	1	1	1	0	2	2	0	1	2	0	0	2	0	2	2	1	1	1	1	0	0	0	0	0	0	2	0	2	0	2	0
532	1	0	0	0	1	2	2	0	2	1	1	1	1	0	0	0	2	1	2	2	0	0	1	1	0	1	2	1	1	2	0	0	1	2	0	2	2	0	0	1	1	1	1	2	0	1	0	1	0
533	0	0	0	0	1	2	2	1	2	2	0	0	2	0	0	0	2	1	2	2	0	1	2	2	0	0	1	0	0	2	1	1	0	0	0	2	1	0	0	2	2	0	0	1	1	1	0	2	0
534	0	0	1	1	0	1	2	1	2	1	0	0	1	0	0	0	1	1	2	2	0	1	2	2	0	1	1	1	1	1	1	1	1	0	1	1	1	0	0	0	0	0	0	1	0	0	0	2	0
535	1	0	0	2	0	2	2	2	0	0	0	2	2	0	0	0	1	0	2	2	0	2	2	2	0	0	2	0	0	2	0	1	1	2	0	2	1	0	0	1	1	0	0	1	0	0	0	0	0
536	0	0	1	1	0	1	1	1	1	1	1	0	0	0	0	0	1	0	2	1	1	0	2	2	0	1	1	0	1	2	0	1	1	1	1	1	2	0	0	1	1	1	0	1	0	1	1	1	0
537	1	0	0	0	0	1	2	1	2	2	0	1	0	0	0	0	0	0	2	2	0	0	2	2	0	2	2	1	1	2	2	0	0	1	2	1	2	0	0	0	0	1	0	2	0	0	0	2	0
538	1	0	0	1	1	2	2	1	2	0	0	0	0	0	0	0	2	2	2	2	0	0	2	2	0	0	0	1	2	1	0	0	0	2	0	2	2	0	0	0	0	0	0	1	0	0	0	2	0
539	0	0	0	0	0	1	1	1	1	0	1	1	1	0	0	0	2	1	1	1	0	0	2	2	0	1	1	0	1	2	0	1	1	2	0	2	1	0	0	1	0	0	1	1	1	2	1	0	0
540	1	0	0	0	0	1	2	1	2	1	0	0	0	0	0	0	0	0	2	2	0	1	2	2	0	0	0	1	2	1	0	0	1	2	0	2	2	0	0	1	1	0	0	1	0	1	0	1	0
541	1	0	0	0	0	0	2	2	2	1	0	1	2	0	0	0	1	0	2	1	1	0	2	2	0	1	0	0	0	1	0	2	2	1	1	2	2	0	0	1	1	0	0	2	0	1	0	2	0
542	1	0	0	0	0	0	2	0	1	1	0	0	2	0	0	0	1	0	2	2	0	0	0	0	0	0	0	2	2	1	0	1	1	2	0	2	2	0	0	2	2	0	0	1	0	1	0	2	0
543	0	0	0	0	0	0	2	2	2	1	0	2	2	0	0	0	1	1	0	0	1	0	1	2	0	1	2	0	0	2	2	1	1	2	0	2	1	0	0	1	1	0	0	1	0	0	0	1	1
544	1	0	1	1	0	1	1	1	0	0	1	1	2	0	0	0	1	1	0	1	1	0	2	2	0	1	1	1	0	1	2	1	1	1	1	1	2	0	0	2	2	0	0	2	0	1	0	2	0
545	1	0	0	1	0	2	2	1	2	1	0	1	1	0	0	1	1	0	1	1	1	1	0	0	1	1	0	1	1	0	0	2	2	0	1	1	2	0	0	1	1	0	1	2	0	1	0	1	0
546	1	0	0	0	1	1	1	1	1	1	0	0	1	0	0	0	1	1	1	1	0	0	1	2	0	1	2	0	0	1	0	2	2	0	1	1	2	0	0	1	1	0	0	2	0	0	0	1	0
547	1	0	0	0	0	1	2	1	1	1	0	0	2	0	0	0	2	0	2	1	1	1	0	1	0	1	2	0	0	2	0	0	0	1	1	1	2	0	0	1	1	1	0	2	1	0	1	0	0
548	0	0	0	0	0	1	0	2	0	0	2	0	1	0	0	0	2	2	2	2	0	0	2	2	0	2	1	1	1	2	1	1	1	1	0	2	2	0	0	0	0	0	0	2	0	1	0	0	1
549	1	0	0	1	0	2	2	1	1	1	0	2	2	1	1	1	2	0	2	2	0	0	2	2	0	2	1	0	2	2	0	1	1	1	1	1	2	0	0	1	1	0	0	1	1	0	0	1	0
550	0	0	0	0	1	2	1	1	1	1	0	0	0	0	0	0	2	2	2	2	0	0	2	2	0	1	1	2	2	2	1	1	0	0	0	2	2	0	0	2	2	0	0	0	2	0	0	1	0
551	0	0	0	1	0	1	1	2	1	1	1	0	0	0	0	0	0	0	1	1	1	0	2	2	0	1	2	0	1	1	0	2	2	0	1	1	0	0	0	0	0	0	1	1	1	2	0	0	0
552	1	0	0	0	0	0	2	1	2	2	0	1	2	0	0	0	1	1	0	0	1	0	1	1	0	0	0	1	1	1	0	1	0	0	0	2	0	0	0	0	0	1	0	2	0	0	0	1	0
553	1	1	0	0	1	2	2	1	2	2	0	0	0	0	0	0	0	0	1	1	0	0	2	2	0	0	2	1	1	2	0	0	1	1	0	2	2	0	0	2	2	0	1	1	1	2	0	2	0
554	0	0	1	1	0	1	2	0	2	2	0	0	0	0	0	0	2	0	1	1	1	0	2	2	0	0	2	0	0	2	1	2	2	2	0	2	1	0	0	2	2	0	0	1	0	0	0	1	0
555	0	0	0	1	0	1	2	2	1	1	1	0	1	0	0	0	1	0	1	1	0	0	2	2	0	1	2	2	1	2	1	2	2	0	1	1	1	0	0	2	2	0	1	1	1	0	0	0	0
556	0	0	0	0	1	1	2	1	1	1	1	0	0	0	0	0	1	1	1	2	0	1	1	1	1	1	2	0	1	2	0	2	2	1	1	1	1	0	0	0	0	0	0	1	1	0	0	2	0
557	1	0	0	1	1	2	1	2	1	0	1	1	1	0	0	0	1	1	1	1	0	0	2	2	0	0	1	0	1	2	0	1	1	1	1	1	2	1	1	2	1	0	0	1	1	1	0	0	0
558	1	0	0	0	0	0	2	1	2	1	0	1	2	0	0	1	0	0	0	0	0	0	2	2	0	1	1	0	1	2	0	0	0	2	0	2	1	0	0	0	0	1	1	2	1	0	0	2	0
559	0	0	0	0	0	0	2	0	2	1	0	0	1	0	0	0	0	0	1	1	1	1	2	2	0	1	2	0	0	2	1	1	1	1	1	1	1	1	0	0	0	0	1	1	1	2	0	2	0
560	0	1	1	1	0	1	1	2	1	1	1	0	2	1	1	0	2	2	1	1	0	1	2	2	0	2	1	0	0	1	0	1	1	1	0	2	1	1	1	0	0	0	0	1	1	1	0	2	0
561	0	0	0	0	1	1	2	1	2	1	1	1	1	0	0	1	1	0	1	1	1	0	2	2	0	1	2	0	0	2	0	1	1	1	0	2	2	0	0	1	1	1	0	1	1	1	0	2	0
562	0	0	0	1	0	2	2	1	1	0	0	1	2	0	0	0	1	1	0	0	1	0	1	1	1	1	2	0	0	1	1	1	1	1	1	1	2	0	0	2	2	0	0	2	0	0	0	2	0
563	1	0	0	0	0	0	2	2	1	1	0	0	1	0	0	0	1	1	1	1	0	0	2	2	0	1	0	0	0	1	0	2	2	1	1	1	1	1	1	0	0	0	0	2	0	0	0	1	0
564	1	0	0	0	0	0	2	1	1	1	1	2	2	0	0	0	1	0	1	1	0	0	2	2	0	1	2	1	1	2	2	2	2	0	2	0	1	0	0	1	1	0	0	1	1	0	0	1	0
565	1	0	0	0	0	2	2	0	2	2	0	0	0	0	0	0	1	0	2	2	0	0	1	1	1	1	2	1	1	2	0	2	2	1	1	1	1	0	1	1	1	0	0	1	0	0	0	1	1
566	1	0	0	0	0	2	1	2	1	0	1	1	2	0	0	0	2	1	2	2	1	0	2	2	0	1	1	1	1	1	1	0	0	2	0	1	1	0	0	2	2	0	0	2	0	0	0	2	0
567	1	0	0	0	0	0	2	2	1	1	1	0	1	0	0	0	0	0	0	0	1	1	2	2	0	1	1	1	1	0	0	2	2	2	0	2	2	0	0	1	1	0	0	1	0	1	0	2	0
568	1	1	0	0	0	1	2	0	2	2	0	0	0	0	0	0	1	0	0	0	1	0	1	1	1	0	1	0	1	2	0	1	2	2	0	2	1	0	0	2	2	0	1	1	1	0	1	0	1
569	1	0	0	1	1	2	2	0	2	2	0	0	0	0	0	0	2	1	1	1	0	1	2	2	0	0	1	0	1	2	0	1	1	0	2	1	1	1	0	1	1	0	2	2	1	1	0	0	2
570	0	0	0	0	0	2	1	1	1	1	0	1	2	0	0	1	1	0	1	1	0	0	2	2	0	0	1	1	1	2	0	1	1	1	1	1	1	1	0	1	1	0	1	2	0	0	0	1	1
571	0	0	0	0	1	1	2	1	1	1	0	0	1	0	0	0	0	1	2	2	0	0	2	2	0	1	2	0	0	1	0	0	0	1	1	1	1	0	0	1	1	0	0	1	0	0	0	2	0
572	0	0	0	0	1	1	2	0	2	1	0	1	2	0	0	0	0	0	1	1	1	0	2	2	0	1	1	0	0	2	0	0	1	2	0	2	0	0	1	0	0	0	2	2	2	1	0	2	0
573	1	0	0	0	0	0	2	1	2	1	0	0	1	0	0	0	0	0	1	1	0	0	2	2	0	2	1	2	2	2	1	2	2	2	0	2	2	0	0	0	0	0	1	2	1	0	0	1	1
574	0	0	0	0	0	1	2	0	2	2	0	0	0	0	0	0	2	0	2	1	1	0	1	1	0	1	1	1	1	1	0	1	2	2	0	2	2	0	0	2	1	0	0	1	0	1	0	1	1
575	0	0	0	0	0	0	2	2	1	0	0	0	0	0	0	0	2	2	1	1	1	0	2	2	0	2	2	0	0	1	0	1	1	1	0	2	1	0	0	0	0	1	0	2	2	1	0	2	0
576	1	0	1	0	0	1	2	0	2	2	0	0	0	0	0	0	1	0	1	1	0	1	1	1	0	1	2	0	0	2	1	1	1	0	1	1	1	0	0	1	1	0	1	1	1	1	1	1	1
577	0	0	0	0	0	0	2	2	1	1	0	0	0	0	0	0	0	0	1	1	0	0	2	2	0	1	1	1	1	2	0	1	1	1	1	1	1	1	1	0	0	0	0	0	2	1	0	1	0
578	0	0	0	0	0	1	1	2	0	0	1	0	0	0	0	0	1	1	1	1	1	0	2	2	0	2	1	0	0	2	0	2	2	0	2	0	1	0	0	1	1	0	0	0	0	0	1	1	0
579	0	0	0	1	0	2	2	1	2	0	0	0	1	0	0	0	0	0	0	0	0	0	1	1	0	0	0	1	2	1	0	1	1	1	1	1	2	0	0	0	0	0	0	2	0	1	0	1	1
580	1	0	0	1	0	1	2	0	2	2	0	1	2	1	1	0	2	1	2	2	0	0	2	2	0	1	1	0	0	1	0	2	2	1	1	1	1	0	0	2	2	0	1	1	1	1	0	1	1
581	0	0	0	0	0	0	2	1	2	1	0	1	1	0	0	1	2	0	1	1	1	0	2	2	0	1	2	0	0	2	0	1	1	0	1	1	2	0	0	2	2	0	0	2	0	1	1	1	0
582	0	0	1	0	0	1	2	0	2	2	0	1	1	0	0	1	0	0	1	1	0	0	2	2	0	1	1	0	2	2	0	1	1	1	1	1	2	0	0	2	2	1	0	2	0	1	0	1	0
583	0	0	0	0	1	1	1	0	2	2	0	0	0	0	0	0	1	0	1	1	1	0	1	1	0	1	0	0	1	2	0	0	1	2	1	2	1	0	0	1	1	0	0	0	1	0	0	2	0
584	1	0	0	0	0	2	2	2	1	1	0	0	0	0	0	0	0	1	0	1	1	0	2	2	0	0	2	0	0	2	2	2	2	0	1	1	1	0	0	2	1	1	0	1	0	1	0	1	0
585	1	0	0	1	0	2	2	0	2	2	0	0	0	0	0	0	1	0	2	1	1	0	2	2	0	2	1	1	1	1	0	1	1	1	1	1	2	0	0	0	0	0	0	2	0	2	0	1	0
586	0	0	0	0	1	1	1	1	1	1	1	0	1	0	0	0	1	0	1	1	0	0	2	2	0	0	1	1	1	2	1	0	0	2	0	2	2	0	0	1	1	1	0	1	0	1	1	0	1
587	0	0	0	0	1	1	2	1	1	1	0	0	0	0	0	0	2	0	2	2	0	0	1	1	0	1	2	2	1	2	1	2	2	2	0	2	2	1	0	1	1	0	2	2	1	1	1	0	1
588	0	0	0	1	0	1	2	0	2	2	0	0	1	0	0	0	1	0	1	1	1	1	1	2	0	0	1	1	1	2	0	2	2	0	1	0	1	0	0	0	0	0	0	0	0	0	0	2	0
589	0	0	0	0	1	2	2	0	2	1	1	1	1	0	0	1	0	0	2	1	1	0	2	2	0	1	1	1	1	1	0	2	2	0	1	1	1	0	0	2	1	0	0	1	0	0	0	1	1
590	1	0	0	0	0	1	2	2	1	0	0	0	0	0	0	0	2	0	2	2	0	0	2	2	0	1	2	1	1	2	0	1	1	1	0	2	1	0	0	1	1	0	0	2	1	1	0	2	0
591	0	0	0	0	0	0	2	2	1	0	0	1	2	0	0	0	1	0	1	1	0	0	2	2	0	1	1	0	1	2	0	1	1	1	0	2	1	0	0	1	1	0	0	1	0	1	0	1	0
592	0	0	1	0	0	1	1	2	1	1	1	0	1	0	0	0	2	1	1	1	0	0	1	1	0	2	2	0	0	2	1	1	1	1	1	1	1	0	0	1	1	1	0	2	1	0	0	2	0
593	1	0	0	0	0	1	1	1	2	2	0	1	1	0	0	0	1	0	2	2	0	1	2	2	0	0	0	1	1	1	0	2	2	0	1	0	1	0	0	1	1	0	1	1	1	0	0	2	0
594	1	0	1	1	0	1	2	2	1	0	0	0	0	0	0	0	1	0	0	0	1	0	1	1	0	1	1	0	0	1	0	1	1	0	2	0	1	0	0	1	1	1	1	2	0	1	0	2	0
595	1	0	0	0	0	1	2	1	1	1	0	0	0	0	0	0	0	0	2	2	0	0	1	1	1	1	2	0	0	1	0	2	2	1	0	2	2	0	0	2	1	0	0	0	0	1	0	1	0
596	1	0	0	1	0	1	1	1	2	2	0	0	0	0	0	0	1	0	2	2	0	1	2	2	0	0	1	1	2	2	1	1	0	2	0	2	2	0	0	1	1	1	0	1	1	0	1	0	0
597	0	0	0	1	0	2	0	2	0	0	1	0	1	0	0	0	1	1	1	1	0	0	2	2	0	1	2	0	0	2	0	1	1	1	1	1	1	0	0	2	2	1	0	2	0	1	1	1	0
598	0	0	0	0	0	0	2	2	2	1	0	1	1	0	0	1	1	0	2	1	1	0	2	2	0	1	1	0	1	2	0	0	1	2	0	2	0	0	0	0	0	0	0	1	0	0	0	0	2
599	0	0	0	2	1	2	2	2	2	1	0	0	0	0	0	0	0	0	0	0	0	1	1	1	1	1	1	0	2	2	0	2	2	0	1	1	1	0	0	1	1	0	1	1	1	2	0	1	1
600	1	0	0	0	0	0	2	2	1	0	1	1	2	0	0	0	0	0	2	2	0	0	2	2	0	2	1	1	1	2	0	0	1	1	1	1	0	1	0	1	1	0	1	2	1	0	0	1	1
601	0	0	0	0	2	2	2	1	2	2	0	1	2	0	0	0	1	1	1	1	1	1	2	2	0	0	2	0	0	2	1	1	1	2	0	2	2	0	0	1	1	0	0	2	0	1	0	1	0
602	0	0	0	1	0	1	1	1	1	1	1	0	1	0	0	0	2	0	1	1	0	0	2	2	0	0	2	0	0	2	1	1	2	1	2	1	2	0	0	1	1	0	0	0	1	0	0	2	0
603	0	0	0	0	0	0	1	2	1	1	1	0	1	0	0	0	0	0	2	1	1	0	1	1	1	1	2	1	1	2	0	0	0	2	0	2	1	0	0	1	1	0	0	1	0	1	0	2	0
604	0	0	0	1	0	2	1	2	0	0	1	0	0	0	0	0	2	1	1	1	0	0	2	2	0	2	2	1	1	2	1	0	0	2	1	1	1	1	0	1	1	1	0	2	1	0	0	1	0
605	1	0	0	0	0	0	1	1	2	2	0	0	1	0	0	0	2	0	2	2	0	1	2	2	0	2	2	0	0	2	0	1	1	1	1	1	1	0	0	1	1	0	0	2	1	0	0	2	0
606	1	0	0	0	1	1	2	1	2	1	0	0	0	0	0	0	0	0	0	0	0	1	2	2	0	2	1	0	1	2	0	2	2	2	0	2	2	0	0	2	2	0	1	1	1	1	0	2	0
607	1	0	0	0	1	1	2	1	2	1	0	0	0	0	0	0	1	1	1	1	0	0	2	2	0	0	1	1	1	1	1	1	1	1	0	2	1	0	1	1	1	0	1	2	0	0	0	2	0
608	1	0	0	1	0	1	2	0	2	2	0	0	1	0	0	0	1	1	0	0	1	1	2	2	0	0	2	1	1	2	2	2	2	0	1	1	2	0	0	1	1	0	1	1	1	0	0	2	0
609	0	1	0	0	1	1	2	2	2	0	0	0	1	1	0	0	1	1	1	1	1	0	2	2	0	1	0	0	1	2	0	1	1	1	1	1	2	1	0	1	1	0	0	2	0	2	1	1	0
610	0	0	0	0	0	1	2	1	1	0	0	0	0	0	0	0	2	0	2	2	0	1	2	2	0	0	2	0	0	2	0	2	2	0	2	0	1	0	0	1	1	1	1	2	1	0	1	0	0
611	1	0	1	0	1	2	2	1	2	2	0	0	1	0	0	0	1	0	1	1	0	0	2	2	0	2	1	0	0	1	0	2	2	2	0	2	1	1	1	0	0	0	1	1	1	0	0	1	1
612	1	0	0	0	0	0	1	2	0	0	0	0	0	0	0	0	1	0	2	1	1	1	2	2	0	2	1	1	1	2	0	2	2	0	2	0	1	0	0	0	0	0	1	1	1	1	0	2	0
613	1	0	1	1	0	1	1	2	1	0	1	0	1	0	0	0	2	2	1	1	1	0	2	2	0	1	0	1	2	1	0	1	2	1	0	2	1	1	0	1	1	1	0	2	1	0	0	1	0
614	0	0	0	0	0	1	2	0	2	1	1	0	0	0	0	0	2	2	1	1	1	2	1	1	1	1	0	1	2	1	0	1	0	2	0	2	1	0	0	0	0	1	0	2	2	0	0	0	0
615	1	0	0	1	0	2	1	2	1	1	1	0	1	0	0	0	1	0	1	1	0	1	2	2	0	0	1	1	1	0	0	1	2	2	0	2	1	0	0	0	0	0	1	2	1	1	1	0	0
616	1	0	0	1	0	2	2	2	1	0	0	0	0	0	0	0	1	1	0	0	1	1	2	2	0	0	1	0	0	1	1	2	2	2	0	2	1	0	0	1	1	0	0	1	0	1	0	2	0
617	1	0	0	0	1	1	1	1	1	1	1	0	0	0	0	0	0	0	2	2	1	1	0	0	1	0	2	0	1	2	0	0	0	2	0	2	1	1	0	1	1	1	0	1	1	1	0	2	0
618	0	0	0	0	0	1	2	1	2	2	0	0	1	1	1	0	0	0	0	0	0	0	2	2	0	1	1	0	0	1	0	1	2	2	1	2	1	0	1	1	1	0	0	1	1	0	0	1	0
619	1	0	1	0	0	0	2	2	0	0	0	2	2	1	1	1	2	2	2	2	0	0	2	2	0	1	2	1	1	2	0	0	0	1	2	0	2	0	0	1	1	1	0	2	0	0	1	1	0
620	1	0	0	0	0	1	2	1	2	1	0	0	1	0	0	0	1	0	2	2	0	0	2	2	0	1	2	1	1	2	0	0	0	2	0	2	1	0	0	2	2	0	0	2	0	2	1	0	0
621	0	0	0	0	0	1	2	1	2	1	0	0	2	0	0	0	0	0	1	1	0	0	2	2	0	1	1	0	1	2	1	2	2	0	2	0	1	0	1	1	1	0	0	1	0	1	0	0	1
622	0	0	0	0	0	1	2	1	2	2	0	0	0	0	0	0	2	0	2	2	0	0	2	2	0	0	1	0	0	2	0	0	0	2	0	2	1	1	0	0	0	0	0	2	0	1	0	1	0
623	0	0	0	1	0	2	2	1	1	1	0	0	0	0	0	0	1	1	2	2	0	0	1	1	1	0	0	1	1	1	0	1	1	0	1	1	1	0	1	1	1	0	0	1	0	1	0	2	0
624	1	0	0	0	0	1	2	1	2	2	0	1	2	0	0	1	2	1	2	2	0	1	2	2	0	0	2	1	1	2	0	1	1	2	0	2	2	0	0	0	0	0	0	0	0	1	0	0	2
625	1	0	0	0	0	0	1	2	0	0	0	0	1	0	0	0	0	0	0	0	0	1	2	2	0	0	1	1	1	1	1	1	1	1	1	1	1	0	0	2	2	1	0	2	2	0	1	1	0
626	1	0	0	0	0	0	2	1	2	2	0	0	2	1	1	0	2	1	2	2	0	0	2	2	0	1	2	0	0	2	1	1	1	1	1	1	1	0	0	1	1	0	1	2	2	2	0	0	1
627	1	0	0	0	0	1	2	1	2	2	0	0	0	0	0	0	2	1	2	2	0	1	2	2	0	2	1	0	0	2	1	1	1	1	1	1	2	0	0	2	2	1	0	1	0	1	0	2	0
628	0	0	0	1	0	2	1	1	2	2	0	0	0	0	0	0	1	0	2	2	0	0	2	2	0	1	2	0	0	1	0	2	2	2	0	2	0	2	0	0	0	1	0	2	0	0	0	1	0
629	1	0	0	0	1	1	2	2	2	1	0	0	1	0	0	0	1	1	1	0	1	1	2	2	0	0	1	1	2	2	1	1	2	1	0	2	1	0	0	0	0	0	1	2	1	0	0	2	0
630	0	0	0	1	0	1	1	1	1	1	0	0	0	0	0	0	1	1	1	2	0	0	2	2	0	1	2	0	0	2	1	1	2	2	0	2	1	0	0	2	2	0	0	1	1	1	0	0	1
631	0	0	0	0	0	0	2	2	1	0	0	0	1	1	1	0	0	0	0	0	0	0	1	1	0	1	1	0	0	1	0	2	2	0	1	1	2	0	0	1	1	0	0	0	0	1	0	0	0
632	0	0	0	0	0	1	1	1	2	2	0	0	2	1	1	0	2	1	2	2	0	0	2	2	0	1	1	0	0	1	0	1	1	2	0	2	1	1	0	1	1	0	0	1	0	1	0	2	0
633	0	0	0	1	0	1	1	2	1	1	0	1	2	0	0	1	1	1	2	2	0	0	2	2	0	0	2	1	1	2	0	2	2	2	0	2	2	1	0	1	1	2	0	2	1	0	0	2	0
634	0	0	0	0	0	0	2	1	2	1	0	0	0	0	0	0	0	0	1	1	1	1	1	1	1	2	1	0	0	1	0	2	2	0	1	1	1	0	1	1	1	0	1	1	1	1	0	1	0
635	1	0	0	1	0	1	2	2	1	0	1	0	2	0	0	0	1	0	1	1	0	0	1	1	0	0	1	0	0	1	1	1	1	1	0	2	1	0	0	0	0	1	0	2	2	0	0	2	0
636	1	0	1	1	0	1	2	0	2	2	0	1	2	1	1	0	0	0	1	1	0	0	2	2	0	2	2	1	1	2	2	0	1	0	1	2	2	0	0	1	1	0	0	2	0	0	0	2	0
637	1	1	0	0	1	1	2	2	1	1	0	0	1	0	0	0	0	0	0	0	1	1	2	2	0	0	2	0	1	2	1	1	1	0	2	0	0	0	0	0	0	0	1	2	0	0	0	2	0
638	0	0	0	0	0	1	2	1	2	2	0	0	2	1	1	0	0	0	2	2	0	1	2	2	0	1	2	0	0	2	1	2	2	1	1	2	1	1	0	1	1	0	0	2	1	0	0	2	0
639	1	0	0	0	0	0	2	1	1	1	0	0	0	0	0	0	0	0	1	1	0	0	2	2	0	2	1	0	0	1	0	1	1	2	2	0	2	0	0	1	1	0	0	0	2	2	1	0	0
640	1	1	0	0	0	1	1	2	1	1	1	1	0	0	0	0	2	2	1	1	1	1	2	2	0	1	2	0	0	1	0	1	2	0	2	1	1	0	0	2	1	0	0	2	0	2	0	0	0
641	0	0	0	0	1	2	2	0	2	2	0	1	1	0	0	1	1	0	1	1	1	0	2	2	0	1	0	1	1	1	0	1	2	1	2	1	2	0	0	2	2	0	0	1	1	1	1	0	0
642	0	0	1	1	0	1	2	2	2	1	0	0	1	0	0	0	1	0	2	1	1	1	0	1	1	0	1	0	1	2	0	2	2	0	2	0	1	0	0	1	0	0	0	2	0	1	0	2	0
643	1	0	1	0	0	0	1	0	2	2	0	0	1	0	0	0	1	1	1	2	0	1	1	1	1	0	2	0	0	1	0	0	0	0	1	1	1	0	0	0	0	0	0	0	0	1	0	0	2
644	1	0	0	0	0	1	2	2	2	1	0	0	0	0	0	0	2	1	2	2	1	0	1	2	0	1	2	0	0	2	1	0	1	1	1	1	1	0	0	0	0	0	1	2	1	1	0	2	0
645	0	0	0	1	0	1	1	1	2	2	0	0	0	0	0	0	1	1	2	2	0	0	2	2	0	2	1	1	1	0	0	1	1	2	0	2	1	0	0	1	1	0	0	2	0	2	0	1	1
646	1	0	0	0	1	1	2	1	1	1	1	1	2	0	0	1	1	1	1	1	0	1	2	2	0	0	2	0	0	2	0	1	1	1	1	1	0	0	0	0	0	0	0	2	0	0	0	2	0
647	0	0	0	0	0	2	1	2	0	0	1	0	0	0	0	0	1	1	1	1	0	0	2	2	0	2	2	0	0	2	1	1	1	1	0	2	0	0	0	1	1	1	0	2	1	0	0	1	0
648	0	0	0	0	0	1	2	1	1	0	0	0	2	0	0	0	1	1	1	1	0	1	2	2	0	0	2	0	0	2	0	1	1	0	2	1	1	0	0	1	1	1	0	2	0	0	1	1	1
649	0	0	0	1	0	1	2	0	2	1	1	1	1	0	0	0	2	0	1	1	1	0	1	1	0	1	2	0	0	2	1	1	1	0	1	1	1	0	0	1	1	0	0	2	0	0	0	0	1
650	0	0	0	0	1	1	2	1	2	1	0	0	0	0	0	0	1	1	0	0	1	0	1	1	1	1	2	0	0	2	0	1	1	1	1	1	2	0	0	0	0	0	0	1	0	1	1	0	0
651	0	0	0	0	1	1	2	2	2	1	0	0	0	0	0	0	1	1	1	2	0	0	2	2	0	1	0	0	0	1	0	0	1	1	1	1	2	0	0	1	1	0	1	2	1	1	1	1	0
652	0	0	0	0	0	0	2	2	1	0	0	0	1	0	0	0	0	0	1	1	0	1	0	1	0	1	2	1	1	1	0	2	2	0	1	1	1	0	0	0	0	0	0	0	0	1	1	1	0
653	1	0	0	0	0	2	1	0	2	2	0	0	0	0	0	1	1	1	2	2	0	0	2	2	0	1	1	0	1	2	1	1	1	1	1	1	0	2	0	0	0	1	1	2	1	0	0	2	0
654	0	0	0	0	0	0	2	2	0	0	0	0	1	0	0	0	0	0	1	1	0	0	1	2	0	1	0	2	2	1	0	2	2	1	0	2	0	0	0	1	1	0	0	1	0	0	0	0	0
655	1	0	0	0	0	2	1	1	1	1	2	1	2	0	0	0	1	1	0	0	1	1	1	1	0	0	1	0	0	1	1	1	2	1	0	2	1	1	1	1	0	0	0	2	0	0	0	2	0
656	1	0	0	0	0	1	2	0	2	2	0	1	1	0	0	0	1	1	0	0	1	0	2	2	0	0	2	0	0	1	0	1	2	2	0	2	1	0	0	2	2	0	1	2	1	0	0	2	0
657	1	0	0	1	0	2	2	2	1	0	0	0	0	0	0	0	2	0	1	1	1	0	1	1	0	1	1	1	1	2	1	1	1	1	1	1	1	0	0	2	2	0	1	1	0	0	0	2	0
658	1	0	0	0	1	1	2	1	1	1	0	0	0	0	0	0	2	1	1	1	1	1	2	2	0	1	1	0	0	1	0	0	0	2	0	2	1	0	0	1	1	0	0	1	1	0	0	1	0
659	0	0	0	1	0	1	2	2	2	0	0	1	1	0	0	0	0	0	1	1	0	1	2	2	0	0	1	0	0	1	0	0	1	1	1	1	2	0	0	1	1	0	1	1	1	0	0	2	0
660	0	0	1	1	0	1	1	2	1	1	1	1	1	0	0	1	1	0	2	2	0	0	2	2	0	2	1	2	2	1	1	1	2	1	1	1	1	0	0	1	1	0	1	1	1	0	0	1	1
661	1	0	0	0	0	0	1	2	0	0	0	0	1	0	0	0	1	1	2	2	0	0	2	2	0	2	1	0	0	2	0	0	0	1	1	1	1	0	0	1	1	0	1	2	1	0	1	0	0
662	0	0	0	1	0	1	2	0	1	1	1	0	2	1	1	0	2	2	2	1	1	0	2	2	0	1	2	1	1	2	0	2	2	2	0	2	0	1	0	0	0	0	0	1	0	1	0	2	0
663	1	0	0	1	1	2	1	2	0	0	1	1	1	0	0	0	1	1	1	1	0	1	2	2	0	0	1	0	1	2	0	1	1	2	1	2	0	0	0	1	0	0	0	1	0	1	0	1	1
664	0	0	0	0	1	1	2	2	2	2	0	0	0	0	0	0	2	0	2	2	0	0	2	2	0	0	1	2	2	1	1	1	2	0	0	2	1	0	0	2	2	1	0	1	1	1	0	2	0
665	1	0	1	1	0	1	2	0	2	2	0	0	1	0	0	0	0	0	1	1	1	0	2	2	0	2	2	0	0	2	0	0	0	2	0	2	2	1	0	1	1	0	1	2	1	0	0	2	0
666	1	0	0	0	0	2	1	2	1	0	1	0	0	0	0	0	0	0	2	2	0	0	1	1	1	1	1	1	0	1	2	1	1	1	1	1	1	0	0	0	0	2	0	2	0	1	0	2	0
667	0	0	0	0	1	1	2	0	2	2	0	1	1	0	0	1	2	2	1	1	0	0	2	2	0	1	1	0	1	2	0	1	1	1	1	1	2	0	0	1	1	0	0	2	0	1	1	0	0
668	0	0	1	0	1	2	2	1	1	1	0	0	0	0	0	0	0	0	2	2	0	1	2	2	0	1	1	0	1	2	0	2	2	2	0	2	2	0	0	1	1	0	0	2	1	0	0	1	0
669	0	0	1	1	1	2	1	1	1	1	1	0	0	0	0	0	0	0	2	2	1	0	2	2	0	0	1	0	1	2	0	0	1	1	0	2	0	0	0	1	1	0	0	2	0	2	0	1	1
670	0	0	0	0	1	2	2	2	2	1	0	0	0	0	0	0	0	0	1	1	0	0	2	2	0	2	2	0	0	2	1	1	2	0	1	1	1	0	0	2	2	1	0	1	1	1	0	2	0
671	0	0	0	1	1	2	2	1	2	1	1	1	0	0	0	0	1	1	1	2	0	0	2	2	0	1	1	0	1	2	0	1	1	1	0	2	1	1	0	1	1	0	0	2	1	0	0	2	0
672	0	0	0	1	1	2	0	2	0	0	2	0	0	0	0	0	1	0	1	1	0	0	2	2	0	1	1	1	1	1	0	1	1	1	1	1	1	0	0	2	1	0	1	1	1	1	0	1	1
673	0	0	0	0	0	1	1	2	1	0	1	0	0	0	0	0	1	1	0	0	1	1	1	1	1	1	1	1	1	1	1	2	2	0	1	0	1	0	0	1	1	0	0	2	0	1	0	1	0
674	1	0	0	1	0	1	2	2	1	1	0	1	2	0	0	0	1	1	1	1	0	0	2	2	0	1	1	0	2	2	0	2	2	1	1	1	0	1	0	0	0	0	1	1	1	1	1	1	0
675	1	0	0	0	0	2	1	1	1	1	1	2	2	0	0	0	1	0	2	1	1	0	2	2	0	2	2	0	0	2	1	1	1	1	0	2	2	0	0	2	2	0	1	1	1	1	1	0	0
676	1	0	0	0	0	2	1	1	1	1	1	0	1	0	0	0	1	0	1	1	0	1	1	1	1	1	2	1	1	1	0	1	1	0	0	1	2	0	0	2	2	0	1	1	1	1	1	0	0
677	0	0	0	0	1	2	2	0	2	2	0	2	2	0	0	1	2	2	1	1	0	0	2	2	0	1	1	0	2	2	0	2	2	0	2	0	2	0	0	1	1	1	0	2	0	1	0	1	1
678	1	0	0	2	1	2	2	0	1	1	0	1	2	0	0	0	1	1	2	2	0	0	2	2	0	1	0	0	1	2	0	2	2	0	1	1	2	0	0	0	0	0	1	2	1	0	0	1	0
679	1	0	0	0	0	1	2	2	2	1	0	1	1	0	0	0	0	0	1	1	1	1	1	2	0	1	1	0	0	2	1	2	2	0	1	1	2	0	0	2	2	0	0	2	0	1	0	1	0
680	1	0	0	0	1	1	1	1	1	1	1	2	2	0	0	0	1	0	1	1	0	0	2	2	0	2	2	0	1	2	0	2	2	0	1	1	0	1	0	1	1	0	0	1	1	0	0	2	0
681	1	0	0	0	2	2	2	2	2	1	0	0	1	0	0	0	2	0	0	1	1	0	1	1	0	1	2	0	0	2	1	0	0	2	0	2	1	1	0	1	1	0	0	2	0	1	0	1	0
682	1	0	0	0	0	0	0	1	1	1	1	0	0	0	0	0	1	0	1	1	1	0	2	2	0	1	2	0	0	2	1	0	0	1	0	2	1	0	0	1	1	0	0	1	1	1	0	2	0
683	1	0	1	1	0	1	2	2	1	0	0	0	1	0	0	0	1	1	1	1	0	0	0	2	0	1	2	0	0	2	1	1	1	2	0	2	1	0	0	2	1	0	0	0	0	1	1	1	0
684	1	0	0	1	0	1	2	2	1	0	1	1	1	0	0	0	1	1	1	1	0	0	2	2	0	2	2	0	0	1	1	2	2	1	1	1	1	0	0	0	0	0	1	2	1	0	0	0	1
685	1	0	0	1	0	2	2	2	1	1	0	1	1	1	1	0	1	1	1	1	0	1	0	1	0	1	1	1	2	2	1	1	1	2	0	2	1	1	1	0	0	0	1	2	0	1	1	0	1
686	0	0	0	1	0	2	2	2	1	0	0	0	0	0	0	0	2	2	2	1	1	1	0	1	1	0	0	0	1	1	0	1	2	2	0	2	1	0	0	0	0	0	1	2	1	2	0	1	0
687	1	0	0	0	0	1	2	1	2	0	0	1	1	0	0	1	0	0	0	0	1	0	2	2	0	0	1	0	0	2	1	0	0	2	0	2	1	0	0	0	0	0	2	2	2	1	0	0	0
688	0	0	0	0	0	0	1	2	1	0	1	0	1	0	0	0	0	0	0	0	0	0	0	1	0	0	0	0	0	1	0	2	2	0	1	1	1	0	0	1	1	0	1	2	1	0	0	1	1
689	1	1	0	0	1	1	2	1	2	2	0	0	1	0	0	0	2	1	1	1	0	0	2	2	0	2	2	0	1	2	0	0	0	2	0	1	2	1	0	1	1	0	1	2	1	0	0	1	1
690	0	0	0	0	0	1	2	2	2	1	0	0	1	0	0	0	1	0	1	1	1	1	1	1	1	2	2	0	0	2	1	1	1	1	1	1	1	0	1	1	1	0	0	0	0	0	0	2	0
691	0	1	0	0	1	1	2	2	2	0	0	1	2	0	0	0	2	0	2	2	0	1	1	2	0	1	2	1	1	2	0	1	1	2	0	2	1	1	0	1	1	0	0	1	1	0	1	1	0
692	1	0	0	0	0	1	2	1	2	2	0	0	0	0	0	0	2	2	1	1	0	1	2	2	0	1	2	0	0	2	0	0	1	1	0	2	0	0	0	0	0	0	0	2	0	0	0	2	0
693	0	1	0	0	0	0	1	1	0	0	1	1	1	0	0	1	1	2	2	2	0	0	2	2	0	0	2	0	0	1	1	1	1	2	0	2	2	0	0	0	0	0	0	2	1	0	0	2	0
694	1	0	0	0	1	2	2	2	2	1	0	0	1	0	0	0	2	1	1	1	1	0	2	2	0	1	1	0	1	2	0	2	2	0	2	0	1	0	0	1	0	0	2	2	2	0	0	2	0
695	0	0	1	0	0	2	1	0	2	2	0	0	0	0	0	0	2	0	0	1	1	0	1	1	1	1	1	0	0	2	0	1	2	1	1	1	1	0	1	1	1	0	0	1	2	1	0	2	0
696	1	0	0	1	0	2	2	0	2	2	0	0	1	0	0	0	2	0	2	2	0	1	0	0	1	1	1	0	1	2	0	2	2	0	2	0	1	0	0	2	1	0	0	2	0	2	0	0	0
697	0	0	1	0	1	2	2	0	2	2	0	0	0	0	0	0	1	0	1	1	1	1	2	2	0	1	1	0	1	2	0	1	1	0	1	1	2	0	0	2	2	0	1	2	0	1	0	1	1
698	0	0	0	0	0	0	0	1	1	1	1	0	0	0	0	0	1	1	1	0	1	1	2	2	0	1	1	1	1	2	1	0	1	2	0	2	1	0	1	0	0	0	0	2	0	1	0	2	0
699	0	0	1	0	0	0	1	1	1	1	1	0	1	1	0	0	1	1	2	2	0	0	2	2	0	1	2	1	1	2	0	1	1	2	0	2	2	1	0	1	1	0	1	2	1	1	0	1	0
700	0	0	1	0	1	2	2	2	1	0	0	0	0	0	0	1	0	0	0	0	0	1	2	2	0	2	1	0	1	2	0	2	2	2	0	2	1	1	0	1	1	0	1	1	1	1	0	2	0
701	1	0	0	0	0	2	1	2	1	0	1	0	1	0	0	0	2	1	2	2	1	0	2	2	0	1	1	0	0	2	0	0	0	2	0	2	1	1	0	1	1	0	0	2	1	0	0	0	1
702	1	0	0	1	0	1	1	1	2	2	0	1	1	0	0	1	1	1	1	1	1	1	2	2	0	0	1	0	0	1	0	2	2	0	1	1	1	0	0	0	0	0	1	1	1	1	0	1	1
703	1	0	0	0	0	1	1	1	2	2	0	0	1	1	1	0	1	1	2	2	0	0	0	0	0	1	1	0	0	2	0	1	2	0	2	0	1	1	0	1	1	0	1	1	1	0	0	1	1
704	0	0	0	0	0	0	2	1	2	1	1	1	1	0	0	1	1	0	1	1	1	1	0	1	0	0	2	0	1	1	0	1	2	0	1	1	2	0	0	2	2	0	0	2	0	2	0	2	0
705	0	1	1	1	0	1	2	2	2	1	0	0	0	0	0	0	2	0	2	2	0	1	1	1	1	2	1	0	1	2	1	1	1	2	0	2	2	0	0	1	1	0	0	2	0	0	0	0	2
706	1	0	0	0	0	0	2	2	2	1	0	0	1	0	0	0	1	0	2	1	0	0	2	2	0	1	2	0	0	2	0	1	1	1	1	1	0	0	0	0	0	0	0	2	0	1	0	1	1
707	0	0	0	0	1	1	1	2	1	1	1	0	1	0	0	0	1	0	1	1	0	0	2	2	0	1	1	0	1	2	0	2	2	2	0	2	1	0	0	2	2	0	0	1	0	0	0	2	0
708	1	0	0	1	0	1	2	1	2	2	0	0	0	0	0	0	2	0	2	2	0	1	1	1	1	2	1	0	1	2	0	1	1	1	1	1	2	0	0	0	0	0	0	2	0	0	1	1	0
709	1	0	0	1	0	1	1	1	0	0	1	1	1	0	0	1	1	0	2	1	1	0	2	2	0	1	0	0	0	1	0	1	1	2	1	1	1	0	1	1	1	0	2	2	1	1	0	1	0
710	0	0	0	1	0	1	2	1	2	1	0	0	1	0	0	0	1	0	1	1	0	0	2	2	0	1	2	1	1	2	0	2	2	0	1	1	1	0	0	1	1	0	0	1	0	0	0	1	0
711	0	0	0	0	0	0	2	1	1	0	0	0	1	0	0	0	0	0	2	2	0	0	2	2	0	1	2	0	0	1	0	0	0	1	1	1	1	0	0	2	2	0	0	2	0	0	0	1	0
712	0	0	0	0	0	2	1	2	1	0	1	0	1	0	0	0	2	0	1	1	1	0	2	2	0	0	1	0	1	2	0	1	1	1	1	1	1	0	0	2	2	0	0	1	0	0	0	0	0
713	1	0	0	0	0	1	2	2	1	1	0	1	1	0	0	1	0	0	2	1	1	0	2	2	0	0	2	1	1	2	2	1	1	0	1	1	2	0	0	2	2	1	0	1	0	2	0	1	0
714	0	0	0	0	0	1	2	1	1	1	0	0	1	0	0	0	2	0	2	2	0	1	2	2	0	2	1	0	2	2	0	0	2	0	2	1	1	2	0	0	0	0	1	2	0	1	0	1	0
715	1	0	1	1	0	1	2	1	1	1	1	0	0	0	0	0	0	0	0	0	1	0	2	2	0	2	2	1	1	2	0	2	2	0	1	1	2	0	0	1	1	0	0	0	1	0	0	2	0
716	1	0	0	0	0	0	2	2	2	1	0	1	1	0	0	1	2	0	1	1	1	0	2	2	0	2	2	0	0	2	0	2	2	2	0	2	1	1	0	1	1	0	0	1	1	1	0	2	0
717	1	0	0	0	0	0	2	2	1	1	0	2	2	0	0	1	1	1	1	1	0	0	2	2	0	0	1	2	2	1	1	0	1	1	0	2	0	0	1	0	0	0	1	2	1	0	0	2	0
718	0	0	0	0	0	0	1	2	1	0	1	1	2	0	0	1	0	0	1	1	1	1	2	2	0	1	2	1	1	2	2	1	1	0	1	1	2	0	0	2	1	0	1	2	1	0	0	1	0
719	0	0	0	0	0	1	1	0	2	2	0	1	1	0	0	0	1	0	2	1	1	0	1	1	0	1	0	0	1	1	0	0	0	2	0	2	2	0	0	1	1	2	0	2	0	0	0	1	1
720	1	0	0	0	0	0	2	1	2	1	0	0	0	0	0	0	0	0	2	2	0	1	2	2	0	0	1	0	1	2	0	0	0	2	0	2	2	0	0	0	0	0	0	0	0	0	1	1	0
721	0	0	1	0	0	0	2	1	2	0	0	1	2	0	0	1	1	1	1	1	1	0	1	2	0	0	1	0	0	2	0	1	1	1	1	1	0	0	0	0	0	0	0	2	0	1	1	1	0
722	1	0	0	2	1	2	1	2	1	1	0	0	0	0	0	0	1	1	1	1	0	1	0	1	1	0	0	0	0	1	0	1	1	1	1	1	2	0	0	1	1	1	0	2	2	1	0	2	0
723	0	0	0	0	1	1	0	1	1	1	1	0	0	0	0	0	0	0	2	2	1	0	2	2	0	2	1	1	2	2	1	1	1	0	2	0	2	0	0	2	2	1	0	2	0	0	0	1	1
724	1	0	1	1	0	1	2	0	2	1	0	0	0	0	0	0	2	1	2	2	0	1	2	2	0	1	2	0	0	2	0	1	1	1	1	1	1	1	0	1	1	0	0	1	1	1	0	2	0
725	0	0	0	1	0	1	1	2	1	1	1	0	1	0	0	0	0	0	0	1	1	0	2	2	0	1	1	0	1	2	0	1	1	1	1	1	1	0	1	1	1	0	0	2	1	2	0	2	0
726	1	0	0	0	1	1	1	1	1	1	1	1	0	0	0	0	2	0	1	1	0	1	1	1	1	1	0	0	1	2	0	2	2	2	1	1	1	0	0	1	1	0	1	2	1	0	0	0	1
727	0	0	0	0	0	1	2	2	1	0	1	0	0	0	0	0	2	0	2	2	0	0	2	2	0	1	1	0	2	2	0	2	2	2	0	2	1	1	0	0	0	0	0	1	0	1	0	2	0
728	1	0	0	0	1	2	2	2	2	1	0	1	1	0	0	0	0	0	1	2	0	0	2	2	0	2	2	0	0	2	0	2	2	2	1	1	2	0	1	1	1	0	0	2	0	1	0	2	0
729	1	1	0	0	1	2	1	2	0	0	2	0	0	0	0	0	2	0	1	2	0	0	2	2	0	1	1	0	0	1	0	0	1	1	1	1	2	0	0	1	1	0	0	2	1	0	0	2	0
730	1	1	0	0	1	1	2	0	2	1	0	0	0	0	0	0	1	1	1	1	1	0	1	1	0	2	1	1	1	2	1	1	1	1	0	2	1	0	1	1	1	0	0	2	0	0	1	1	0
731	1	0	1	1	0	1	2	2	1	0	1	0	1	0	0	0	1	1	1	1	0	0	2	2	0	2	1	0	1	2	0	2	2	0	1	1	1	1	1	2	1	0	0	1	0	0	0	2	0
732	0	0	0	1	0	2	2	0	2	2	0	1	1	0	0	1	1	0	2	1	1	0	2	1	1	1	1	0	0	1	0	1	2	1	1	1	2	0	0	2	2	0	0	2	0	2	0	1	1
733	1	0	0	0	0	1	1	1	1	1	1	1	1	0	0	1	1	0	2	1	1	0	2	2	0	2	1	0	0	2	1	1	1	1	1	1	1	0	0	1	1	1	0	1	0	1	0	1	1
734	0	0	0	0	0	0	1	1	1	0	1	1	2	0	0	0	1	0	1	1	1	0	2	2	0	1	1	0	0	2	1	2	2	0	1	1	1	0	0	0	0	0	0	0	2	1	0	0	0
735	0	0	0	0	0	1	2	1	1	1	0	1	1	0	0	1	1	0	2	1	1	0	1	2	0	1	1	1	1	2	1	0	1	1	1	1	2	0	0	1	1	2	0	2	1	0	0	0	1
736	0	0	0	0	0	0	1	1	2	2	0	1	1	0	0	0	2	1	1	1	1	0	2	2	0	2	2	0	1	2	0	1	2	1	1	1	2	0	0	2	2	0	0	1	0	0	0	1	1
737	1	0	0	0	0	2	2	2	1	0	0	1	1	0	0	0	2	2	1	1	1	0	2	2	0	1	2	0	0	2	1	1	1	2	0	2	1	1	0	1	1	0	1	1	1	1	0	1	1
738	1	0	0	0	0	0	1	1	1	1	1	0	0	0	0	0	0	0	0	0	0	0	2	2	0	0	0	1	0	0	1	1	1	1	1	1	1	1	0	0	0	0	0	2	0	0	1	0	0
739	1	0	1	0	0	1	2	0	2	2	0	0	1	0	0	0	0	0	0	0	0	1	1	2	0	2	2	1	1	2	0	2	2	2	0	2	2	0	0	1	1	1	0	2	0	1	0	1	0
740	1	0	0	0	1	1	1	1	2	2	0	0	0	0	0	0	0	0	0	0	1	0	0	0	0	0	0	0	1	2	0	1	2	0	2	1	2	0	0	1	1	0	1	2	0	1	0	0	0
741	1	0	1	1	0	1	1	1	2	2	0	0	0	0	0	0	1	1	0	0	1	0	2	2	0	0	0	1	2	1	0	1	1	1	1	1	0	1	0	0	0	1	0	2	0	0	0	2	0
742	0	1	0	0	0	1	2	2	0	0	0	0	0	0	0	1	1	1	2	2	0	0	2	2	0	0	0	1	1	2	1	1	1	2	0	2	1	1	1	2	0	0	1	2	1	0	0	2	0
743	1	0	0	0	0	1	2	0	1	1	0	0	2	1	1	0	1	0	2	2	0	1	2	2	0	0	0	1	0	0	1	1	2	1	1	1	1	0	0	0	0	1	0	1	0	1	0	1	1
744	1	1	0	0	1	1	2	2	1	0	0	0	0	0	0	0	0	0	0	0	1	1	1	1	0	1	2	0	0	2	0	2	2	0	2	0	1	0	0	0	0	0	1	2	1	1	0	1	0
745	1	0	0	0	0	1	1	2	1	0	1	0	0	0	0	0	1	0	0	0	1	0	2	2	0	1	1	1	1	2	1	1	1	2	0	2	0	1	0	0	0	0	0	1	0	1	0	2	0
746	1	0	0	1	0	1	0	1	1	1	1	0	1	0	0	0	1	1	2	2	0	0	2	2	0	1	1	0	1	2	0	0	0	2	0	2	1	0	0	1	1	0	0	1	1	1	0	0	1
747	0	0	0	0	0	0	2	1	1	1	0	1	1	0	0	1	1	1	1	1	0	1	0	0	1	1	1	2	2	1	0	1	2	1	1	1	2	0	0	1	1	0	0	1	0	0	0	2	0
748	1	1	0	0	1	1	1	2	0	0	0	0	0	0	0	0	1	1	2	0	1	0	2	2	0	1	1	0	1	2	0	0	0	2	0	2	2	0	0	1	1	0	0	0	0	1	0	1	1
749	0	0	0	1	0	2	1	2	1	1	0	1	2	0	0	1	0	0	1	1	1	0	2	2	0	0	0	1	1	1	0	0	1	0	1	2	1	0	0	2	2	0	0	2	2	1	0	2	0
750	0	0	0	0	0	1	1	1	2	2	0	0	1	0	0	0	1	1	1	1	0	0	2	2	0	0	2	0	0	2	1	0	0	1	1	1	2	0	0	2	2	0	0	2	0	1	0	1	1
751	0	0	0	0	1	1	1	1	2	2	0	0	0	0	0	0	2	1	2	2	0	0	2	2	0	1	2	0	0	1	0	2	2	0	1	1	2	0	0	1	1	1	0	1	2	0	0	2	0
752	1	0	0	0	0	0	2	0	2	1	0	0	0	0	0	0	1	1	1	1	0	0	2	2	0	0	2	1	1	2	0	0	1	1	1	1	1	0	1	1	1	1	0	2	1	0	1	0	1
753	0	0	0	0	0	0	2	0	2	1	1	1	2	1	1	0	0	1	2	2	0	0	1	1	0	2	0	1	0	0	1	1	2	2	1	2	2	0	0	2	2	0	0	2	0	0	0	0	0
754	1	0	0	1	1	2	2	2	1	1	0	0	0	0	0	0	0	0	2	1	1	0	0	0	0	1	0	0	0	1	0	1	1	2	1	2	1	0	1	1	1	0	0	1	0	0	1	0	1
755	1	0	0	1	0	1	2	1	1	1	0	0	1	1	1	0	0	0	1	1	1	0	2	2	0	0	1	1	1	1	1	0	0	2	0	2	2	1	0	1	1	0	0	0	1	0	0	1	1
756	0	0	0	0	0	0	1	1	1	1	1	2	2	0	0	0	1	0	2	1	1	0	2	2	0	1	1	1	2	2	1	0	0	2	0	2	0	0	0	1	0	0	0	1	0	1	2	0	0
757	1	0	0	0	0	2	2	2	1	0	0	0	0	0	0	0	1	0	1	1	0	0	1	1	0	1	1	2	2	1	1	0	0	2	0	2	1	1	1	1	0	0	0	1	0	0	0	2	0
758	1	0	0	1	1	2	2	1	1	1	0	1	1	0	0	0	2	2	1	1	0	0	1	1	0	1	2	1	1	2	0	1	1	2	1	2	2	0	0	2	2	0	0	1	0	1	1	1	0
759	0	0	0	0	0	0	2	1	2	2	0	0	1	0	0	0	1	0	2	1	1	0	2	2	0	0	0	1	1	1	0	1	1	2	0	2	0	0	0	1	1	0	0	2	0	0	0	2	0
760	1	0	1	0	0	1	2	1	1	0	1	0	0	0	0	0	0	0	1	2	0	0	2	2	0	0	0	1	0	0	1	0	0	2	0	2	1	0	0	1	1	0	0	2	1	0	0	2	0
761	0	0	0	0	1	1	2	2	0	0	0	0	1	0	0	0	2	1	1	1	0	0	1	1	1	2	1	1	0	1	1	1	1	1	1	1	1	0	0	1	1	1	0	2	2	1	0	1	1
762	1	0	0	0	2	2	2	2	1	0	0	0	1	0	0	0	1	1	2	2	0	1	2	2	0	0	0	0	0	1	0	1	1	1	0	2	1	0	0	0	0	0	0	2	0	1	0	2	0
763	1	1	0	0	1	1	2	1	2	1	0	1	1	0	0	1	1	1	2	2	0	0	2	2	0	2	1	1	2	2	1	2	2	1	0	2	1	0	0	2	1	0	0	0	1	0	0	2	0
764	0	0	1	1	0	1	1	1	2	2	0	0	1	0	0	0	2	1	2	2	0	1	1	2	0	0	0	2	2	1	0	2	2	1	1	1	2	0	0	1	1	0	0	1	0	1	0	2	0
765	1	0	0	2	0	2	2	2	1	0	0	0	2	0	0	0	2	0	1	1	0	0	1	1	0	1	2	0	0	2	0	1	1	1	1	1	1	0	0	2	1	0	0	0	1	0	0	2	0
766	0	0	0	0	0	1	1	1	1	1	1	1	1	0	0	0	0	0	0	1	0	0	2	2	0	2	2	0	0	1	0	2	2	1	1	1	2	0	0	1	1	1	0	2	2	0	0	2	0
767	0	0	0	1	0	1	2	1	2	1	0	0	0	0	0	0	0	0	0	0	1	1	2	2	0	1	1	0	0	1	0	0	0	2	0	2	1	1	0	1	1	2	0	2	0	0	0	0	1
768	0	0	0	0	1	1	1	2	1	1	1	0	1	0	0	0	2	2	0	0	2	0	2	2	0	1	2	0	0	2	1	1	2	1	0	2	2	0	0	1	1	0	0	1	0	0	0	1	1
769	1	0	0	1	0	1	2	2	1	0	0	1	2	0	0	1	2	0	1	1	1	1	0	1	1	0	2	0	0	1	1	0	0	1	0	2	2	0	0	1	1	0	1	1	1	1	0	1	1
770	1	0	1	1	0	1	2	1	1	1	1	1	1	0	0	0	0	0	0	0	0	1	2	2	0	1	1	1	2	2	1	1	1	2	0	2	1	0	0	1	1	0	0	0	0	1	0	2	0
771	0	0	0	1	0	2	1	2	0	0	2	0	1	0	0	0	0	0	2	2	0	0	2	2	0	1	1	1	1	2	1	1	1	0	2	0	1	0	0	0	0	0	0	1	0	0	0	2	0
772	0	0	1	1	0	1	1	2	1	1	0	0	0	0	0	0	1	0	1	1	0	0	2	2	0	0	2	0	0	2	2	1	2	2	0	2	2	0	0	1	1	0	0	2	0	0	1	0	0
773	0	0	0	1	1	2	2	0	2	1	0	0	1	0	0	0	1	0	1	1	1	1	2	2	0	1	1	0	0	1	1	1	1	1	0	2	1	0	0	1	1	0	1	2	1	1	0	2	0
774	0	0	0	1	0	1	2	2	1	1	0	0	0	0	0	0	2	0	1	1	0	0	1	1	0	2	2	0	0	2	1	1	2	1	1	1	1	0	0	1	1	0	1	2	1	0	1	1	0
775	0	0	0	1	0	1	1	1	1	1	1	0	1	0	0	0	2	2	1	1	1	1	1	1	1	2	1	1	1	2	1	1	1	2	0	2	1	0	0	0	0	0	0	2	0	0	0	2	0
776	1	0	0	0	0	1	2	1	1	1	1	1	1	0	0	0	1	1	1	1	0	0	2	2	0	1	1	2	2	1	1	2	1	2	0	2	1	0	0	0	0	0	0	1	0	1	0	0	1
777	1	0	0	0	0	0	2	2	2	1	0	0	0	0	0	0	1	0	1	1	0	1	0	1	0	1	1	1	1	2	0	1	1	2	2	1	1	0	0	1	1	0	0	2	0	1	0	0	1
778	0	0	1	0	0	1	1	1	1	1	0	1	1	0	0	0	1	1	1	1	1	0	0	0	0	0	0	2	2	0	0	1	1	1	1	1	2	0	0	2	2	0	1	1	1	0	0	1	1
779	0	0	0	0	1	1	1	1	0	0	1	1	1	0	0	1	1	0	1	0	1	1	2	2	0	0	2	1	1	2	0	1	2	1	1	1	2	0	0	1	1	0	0	2	0	0	0	2	0
780	1	0	0	1	1	2	2	1	2	1	0	1	1	0	0	0	1	0	1	1	0	0	2	2	0	1	1	0	0	2	1	1	2	1	1	1	1	0	0	2	1	1	0	2	0	0	1	0	0
781	0	0	0	0	0	1	1	1	2	2	0	1	2	0	0	0	1	1	1	1	0	1	2	2	0	2	2	0	0	2	1	1	1	0	2	0	2	0	0	1	1	0	0	1	0	1	1	1	0
782	1	0	0	1	0	2	1	2	1	0	1	0	1	0	0	0	1	0	1	1	0	1	2	2	0	1	1	0	1	2	0	2	2	0	2	0	1	0	1	1	1	0	1	1	0	1	0	2	0
783	0	0	0	1	0	1	2	1	1	1	0	1	1	0	0	1	0	0	2	1	1	1	2	2	0	1	1	1	0	1	2	2	2	0	2	0	1	0	0	1	1	0	0	2	0	1	0	2	0
784	1	0	0	0	0	1	2	0	2	2	0	0	0	0	0	0	2	1	1	1	0	0	1	1	0	0	1	0	1	2	1	1	2	2	0	2	1	0	0	1	1	0	0	2	0	2	0	2	0
785	1	0	0	0	1	1	1	1	1	1	0	1	1	0	0	0	1	1	0	0	1	1	2	2	0	0	0	1	2	1	0	1	1	2	1	2	1	0	0	1	1	2	0	2	1	0	0	2	0
786	0	0	0	0	2	2	2	2	2	1	0	1	1	0	0	1	2	1	2	2	0	0	2	2	0	1	1	0	1	2	0	2	2	0	1	1	1	1	0	1	1	0	1	2	1	1	1	1	0
787	0	0	0	1	1	2	1	2	0	0	1	0	0	0	0	0	2	1	0	0	1	1	2	2	0	0	1	0	0	1	1	0	0	1	0	2	1	0	0	0	0	0	0	1	0	0	0	1	0
788	1	0	1	0	0	0	2	2	1	1	0	0	0	0	0	0	0	0	2	2	0	1	2	2	0	0	2	1	1	2	0	1	2	2	0	2	0	0	0	0	0	0	0	2	0	0	0	0	1
789	0	1	0	0	0	1	1	1	1	1	1	0	0	0	0	0	1	2	1	1	1	1	1	1	0	1	1	0	1	2	0	1	1	0	2	1	1	0	0	0	0	0	0	2	1	0	1	1	0
790	1	0	0	0	0	1	1	1	1	1	2	1	1	0	0	1	1	0	2	2	0	0	2	2	0	0	1	0	0	1	0	2	2	0	1	1	1	0	0	1	1	0	0	1	0	0	1	1	0
791	1	0	1	2	0	2	1	2	1	1	1	0	2	0	0	0	0	0	2	1	1	0	2	2	0	0	1	2	2	1	1	1	2	2	0	2	1	2	0	0	0	0	0	1	1	1	0	2	0
792	1	0	0	0	1	1	1	1	1	1	1	1	2	0	0	1	2	1	1	1	0	1	0	0	1	1	1	1	2	2	0	1	1	0	2	0	1	1	1	0	0	0	1	2	1	0	0	2	0
793	1	0	0	0	0	0	1	1	2	2	1	0	0	0	0	0	1	1	1	1	0	0	2	2	0	0	1	0	1	2	0	1	1	2	1	1	2	0	0	2	2	0	1	2	1	1	0	2	0
794	1	0	0	1	0	2	2	1	1	1	0	1	1	0	0	0	2	0	2	2	0	0	1	1	0	1	1	0	0	2	1	1	2	2	0	2	1	1	0	1	1	1	0	2	2	0	0	1	1
795	1	0	0	1	0	1	2	2	0	0	0	1	1	0	0	1	0	0	0	0	0	0	2	2	0	1	1	0	1	2	1	1	2	1	1	1	1	1	0	1	1	0	0	1	0	0	0	1	0
796	1	0	1	0	0	0	2	0	2	2	0	0	0	0	0	0	0	0	2	1	1	0	2	2	0	1	2	0	0	2	0	1	2	1	1	1	2	0	0	0	0	0	2	2	2	1	0	2	0
797	0	0	0	0	1	1	2	1	2	2	0	1	1	0	0	0	1	0	1	1	0	0	2	2	0	2	2	1	1	2	0	1	1	2	0	2	1	1	1	2	0	0	0	1	0	0	1	0	0
798	0	0	0	0	0	1	2	2	2	1	0	0	1	0	0	0	0	0	2	1	1	1	1	1	1	2	2	0	0	2	1	2	2	1	2	2	2	0	0	1	1	0	0	1	1	0	0	1	1
799	1	0	0	1	0	2	2	1	1	0	0	1	1	1	1	0	1	1	0	0	1	1	2	2	0	0	2	0	0	2	0	1	1	1	0	2	1	0	0	1	1	0	1	2	1	0	0	1	1
800	0	0	0	1	0	1	1	1	2	1	0	2	2	0	0	0	1	0	1	0	1	1	2	2	0	1	1	0	0	1	0	0	0	1	2	1	1	0	0	1	1	0	0	1	0	0	0	1	0
801	1	0	1	1	0	1	2	2	1	0	1	0	2	0	0	0	2	1	2	2	0	1	2	2	0	0	0	1	1	1	0	0	1	2	0	2	2	0	0	0	0	0	1	2	1	1	1	1	1
802	1	0	0	0	0	1	1	1	1	1	0	0	1	0	0	0	1	1	2	0	1	0	1	1	0	1	2	0	0	1	1	1	2	1	0	2	1	2	0	0	0	0	0	1	0	0	0	2	0
803	0	0	0	0	0	0	1	2	1	0	1	0	1	0	0	0	1	0	0	0	1	0	2	2	0	0	2	0	0	1	1	1	1	2	0	2	1	0	0	1	1	0	1	2	1	1	0	0	1
804	0	0	0	1	0	1	2	2	2	1	0	0	1	0	0	0	0	0	1	1	0	0	1	2	0	1	2	0	1	2	0	1	1	2	1	2	2	0	0	2	2	0	1	2	2	0	0	1	0
805	0	0	1	1	0	1	1	2	0	0	0	0	0	0	0	1	2	2	2	2	0	0	2	2	0	1	2	1	1	1	0	1	1	2	0	2	2	0	0	1	1	0	1	1	1	0	0	2	0
806	0	1	1	0	0	1	2	1	2	2	0	0	1	1	1	0	1	0	1	1	0	0	2	2	0	0	2	0	0	2	0	1	1	2	0	2	2	0	0	1	1	0	0	2	1	0	1	1	0
807	1	0	0	0	1	2	1	1	1	1	0	1	1	0	0	1	2	2	0	0	2	0	2	2	0	1	2	0	0	1	0	2	2	0	1	1	1	0	0	2	2	0	1	2	2	0	0	1	1
808	0	0	1	0	0	2	2	2	1	1	0	1	2	0	0	0	0	1	0	1	1	1	2	2	0	1	1	1	1	2	1	0	0	2	1	1	0	0	0	1	1	2	0	2	0	1	0	1	1
809	1	0	0	0	1	1	2	1	2	0	0	0	0	0	0	0	1	1	0	0	1	0	2	2	0	1	2	0	0	2	2	2	2	1	1	2	2	0	0	2	2	0	0	2	1	1	0	2	0
810	0	0	0	1	0	1	2	1	2	1	0	0	0	0	0	0	1	1	0	0	1	1	2	2	0	0	1	1	1	1	1	1	1	1	1	1	1	1	0	1	1	0	0	1	1	0	0	1	1
811	1	0	0	0	0	1	1	2	1	0	1	1	1	0	0	0	0	0	2	2	0	0	1	1	1	0	1	0	1	2	0	2	2	2	0	2	1	0	0	0	0	0	0	1	0	1	0	2	0
812	0	0	0	0	1	1	1	0	2	2	0	0	0	0	0	0	1	0	2	2	0	1	1	1	1	1	2	0	0	2	1	0	1	2	0	2	1	1	0	1	1	0	0	2	0	1	1	2	0
813	0	0	1	0	0	1	1	1	1	1	1	0	0	0	0	0	1	1	1	1	0	1	1	1	1	1	1	1	1	1	1	2	2	2	0	2	1	0	0	2	2	1	0	1	1	1	1	0	0
814	0	0	0	0	1	1	2	1	1	1	0	0	0	0	0	0	1	1	2	2	0	1	1	1	1	0	1	0	0	1	0	1	1	0	1	1	2	0	0	1	1	0	0	1	0	1	0	2	0
815	0	0	0	0	0	0	2	2	2	0	0	0	0	0	0	1	1	1	1	1	1	0	1	1	0	2	2	0	0	2	0	1	2	1	1	1	1	0	1	1	1	0	0	1	0	0	0	0	0
816	0	1	0	0	0	1	0	2	0	0	2	0	1	0	0	0	1	0	2	2	0	0	2	2	0	1	2	1	1	2	1	0	0	1	2	1	1	0	1	1	1	1	0	2	2	0	0	2	0
817	1	0	1	1	0	2	2	1	2	1	0	0	0	0	0	0	1	1	0	0	1	0	0	1	0	0	1	0	1	2	0	1	1	2	1	2	2	0	0	1	1	0	0	1	0	0	0	0	1
818	1	0	0	1	0	2	1	2	1	1	1	1	1	0	0	1	0	1	2	2	0	0	2	2	0	1	1	0	0	1	0	2	2	1	1	1	1	0	1	1	1	0	1	1	1	1	0	1	0
819	0	0	0	0	0	1	2	2	1	0	0	0	2	0	0	0	1	1	1	1	0	0	1	1	0	1	2	1	1	2	2	1	2	2	0	2	2	1	0	1	1	0	0	0	1	0	0	1	1
820	1	0	1	1	0	1	1	1	1	1	0	0	0	0	0	0	1	0	1	1	0	1	2	2	0	0	1	2	2	2	0	1	1	1	0	1	1	1	0	1	1	0	0	2	0	0	0	1	1
821	0	0	1	0	0	1	2	2	2	1	0	1	1	0	0	0	2	0	1	2	0	1	2	2	0	1	2	1	1	2	0	1	1	1	1	1	2	0	0	1	1	1	0	2	1	0	1	0	1
822	0	0	1	2	0	2	1	1	1	1	1	2	2	0	0	1	0	0	1	1	1	0	2	2	0	0	1	0	1	2	0	0	1	2	1	2	1	0	0	1	1	0	0	2	0	1	1	1	0
823	1	0	0	0	0	1	1	2	0	0	1	0	0	0	0	0	1	1	1	1	1	0	2	2	0	0	0	1	2	1	0	1	2	1	0	2	2	0	0	1	1	0	0	2	1	0	0	2	0
824	1	0	0	0	0	0	1	2	1	1	0	0	0	0	0	1	0	0	2	1	1	1	2	2	0	2	2	0	1	2	0	1	1	2	0	2	0	0	0	1	1	0	2	2	2	1	0	1	0
825	1	0	0	0	1	1	2	2	1	0	1	0	0	0	0	0	2	2	2	2	0	0	2	2	0	0	1	0	1	2	0	1	1	1	0	1	1	1	0	1	1	0	0	2	0	1	0	2	0
826	0	0	0	0	1	1	1	2	1	0	1	0	2	0	0	0	2	1	1	1	1	1	2	2	0	0	1	1	1	2	0	2	2	0	2	0	1	0	0	2	2	0	0	1	0	0	1	1	0
827	0	0	0	0	0	0	1	2	1	1	0	1	1	0	0	1	1	0	2	2	0	0	1	1	0	1	2	0	0	2	1	1	1	0	1	1	1	0	0	0	0	0	1	2	1	1	0	1	1
828	0	0	0	0	2	2	2	1	2	1	0	0	0	0	0	0	2	1	0	0	1	1	2	2	0	0	2	1	1	2	2	1	1	1	0	2	1	0	0	1	1	0	0	0	0	1	0	2	0
829	1	0	0	0	0	0	2	2	2	1	0	0	0	0	0	0	0	0	2	2	0	0	2	2	0	0	2	0	0	2	0	2	2	0	2	0	2	0	0	1	1	1	0	2	2	0	1	0	1
830	1	0	0	1	0	1	2	1	2	2	0	1	1	0	0	1	1	1	0	0	1	1	2	2	0	0	2	0	0	2	1	2	2	0	2	0	1	0	1	1	1	0	1	2	1	1	0	2	0
831	0	0	1	1	0	2	2	1	2	2	0	1	1	0	0	0	0	0	0	0	1	0	1	1	1	1	2	0	0	1	1	0	0	1	1	1	1	0	1	1	1	0	0	1	0	1	0	1	1
832	1	0	0	0	0	0	1	0	2	2	0	0	0	0	0	0	0	0	1	1	1	0	2	2	0	0	1	0	0	2	0	1	1	1	1	1	2	0	0	2	2	0	0	1	0	1	0	2	0
833	0	0	0	0	2	2	2	1	2	0	0	0	0	0	0	0	0	0	0	1	0	0	2	2	0	2	2	0	0	1	1	0	1	2	0	2	1	0	0	0	0	0	0	1	0	0	0	2	0
834	1	0	0	1	0	2	2	1	1	1	0	1	0	0	0	0	0	0	2	2	0	0	2	2	0	0	2	0	0	2	1	1	1	1	0	2	1	1	0	1	1	0	0	2	0	2	0	1	0
835	1	0	0	0	0	2	2	1	2	1	0	0	0	0	0	0	0	0	1	1	0	0	2	2	0	0	1	0	0	2	0	1	0	0	1	1	1	0	0	1	1	0	0	1	0	0	0	2	0
836	1	0	0	1	0	2	1	1	1	1	0	0	0	0	0	0	0	0	2	1	1	0	1	1	0	0	1	1	2	2	0	0	2	0	2	1	0	1	1	0	0	0	0	0	0	1	0	2	0
837	1	0	0	0	0	1	2	2	0	0	0	0	0	0	0	0	0	0	0	1	0	0	2	2	0	2	1	0	0	1	1	1	2	2	0	2	1	0	0	0	0	0	1	2	1	0	0	2	0
838	1	0	0	0	0	0	2	2	2	1	0	1	1	0	0	0	2	0	1	1	0	0	2	2	0	2	2	0	0	2	1	1	1	1	1	1	1	0	0	1	1	0	0	1	0	1	0	2	0
839	1	0	1	1	0	1	2	2	2	0	0	0	0	0	0	0	1	1	2	2	0	1	2	2	0	0	2	0	0	2	0	2	2	0	2	0	1	0	0	2	2	0	1	2	1	0	1	0	1
840	0	0	0	0	0	1	2	2	0	0	0	0	0	0	0	0	1	0	0	0	1	0	2	2	0	2	2	0	0	2	1	1	2	1	1	1	2	0	0	0	0	0	1	1	1	0	0	1	1
841	1	0	0	0	0	1	2	2	1	0	0	1	1	0	0	1	2	0	2	1	1	1	1	2	0	2	2	1	1	2	0	1	1	2	0	2	1	1	1	0	0	0	1	2	2	2	0	1	1
842	1	0	0	1	0	2	1	2	1	1	1	0	1	0	0	0	2	0	1	1	0	0	2	2	0	0	1	0	1	2	0	2	2	1	1	1	1	0	0	2	2	0	0	1	1	1	0	1	1
843	1	0	1	1	0	1	2	2	2	1	0	1	2	0	0	0	0	0	0	0	1	1	2	2	0	1	2	0	0	2	0	1	1	1	1	1	2	0	0	2	2	0	0	1	0	0	0	1	1
844	0	0	0	0	0	0	1	1	1	1	1	0	1	0	0	0	0	0	0	0	0	0	1	2	0	0	1	0	0	1	1	1	1	2	0	2	2	0	0	0	0	0	0	2	0	2	0	1	1
845	0	0	0	0	0	0	2	2	1	1	1	0	0	0	0	0	0	0	1	1	0	1	2	2	0	1	1	1	1	1	1	1	1	2	0	2	2	0	0	1	1	1	0	1	1	0	0	1	1
846	1	0	1	1	0	1	2	1	2	2	0	1	1	0	0	1	1	0	2	1	1	0	2	2	0	1	1	0	1	2	0	1	1	1	1	1	1	0	0	0	0	1	0	1	1	0	0	1	0
847	0	1	0	0	0	0	2	1	1	1	0	1	2	0	0	0	2	1	2	2	0	0	2	2	0	2	2	2	1	2	1	1	1	2	2	1	0	0	0	0	0	0	0	1	1	1	0	2	0
848	0	0	0	0	1	2	2	2	1	0	0	0	0	0	0	0	1	0	1	1	0	1	2	2	0	0	1	1	1	1	0	2	2	0	1	1	1	0	0	0	0	0	0	2	0	2	0	2	0
849	0	0	0	0	0	1	2	1	1	0	0	1	2	0	0	0	2	1	1	1	0	0	2	2	0	2	2	0	0	2	0	2	2	0	1	1	1	0	0	0	0	0	1	2	1	0	0	2	0
850	0	0	1	1	0	1	2	1	2	2	0	0	0	0	0	0	0	0	0	1	0	1	2	2	0	0	1	1	1	2	0	2	2	0	1	0	1	1	0	2	2	0	0	0	2	0	0	2	0
851	1	0	1	0	0	1	2	0	2	2	0	0	0	0	0	0	1	1	2	2	0	0	2	2	0	1	1	0	0	1	0	1	1	1	1	1	2	0	0	2	1	0	0	1	0	1	0	1	1
852	1	0	0	0	0	2	2	0	2	2	0	0	0	0	0	0	1	1	1	1	1	0	1	1	0	1	1	0	0	1	0	1	1	1	1	1	1	0	0	0	0	0	1	2	0	1	0	1	0
853	0	0	1	0	0	0	2	1	2	2	0	0	1	0	0	0	0	0	1	1	1	1	1	2	0	0	1	2	2	2	0	1	1	1	0	2	1	0	1	1	1	0	0	1	0	1	0	2	0
854	1	0	0	0	0	0	2	2	2	0	0	0	0	0	0	0	2	0	2	2	0	0	0	0	0	1	2	0	0	2	1	1	1	1	0	1	1	1	0	0	0	0	0	1	0	0	0	0	1
855	1	0	0	0	0	0	1	2	0	0	0	1	2	0	0	1	1	0	1	1	1	0	2	2	0	1	2	0	0	2	0	1	1	0	2	0	1	0	0	2	2	0	1	2	1	0	0	2	0
856	0	0	0	0	0	1	2	2	2	1	0	1	1	0	0	1	1	1	1	1	0	0	2	2	0	0	1	0	1	2	0	1	2	1	1	1	1	0	0	0	0	0	0	1	0	1	0	1	0
857	1	1	0	0	1	1	1	2	1	0	1	0	0	0	0	0	2	0	2	2	0	0	2	2	0	1	0	1	2	2	1	0	1	2	0	2	0	1	1	0	0	1	0	2	1	0	0	1	0
858	1	0	0	1	0	1	2	0	2	2	0	1	2	0	0	0	1	0	1	1	0	1	1	1	1	2	0	1	2	1	0	2	2	1	1	2	1	0	0	1	1	0	0	1	1	1	0	1	0
859	1	0	0	2	0	2	1	2	1	1	0	1	1	0	0	1	0	1	2	2	0	0	2	2	0	2	2	0	0	2	1	2	2	1	0	2	2	0	0	2	2	0	0	1	0	0	0	2	0
860	1	0	0	0	0	1	1	1	1	1	1	0	1	0	0	0	1	0	1	1	1	0	2	2	0	2	2	1	1	1	0	1	1	2	0	2	2	0	0	2	2	0	0	0	2	2	1	0	0
861	0	0	0	1	0	1	2	2	1	1	0	0	0	0	0	0	2	2	2	2	0	0	1	1	0	1	2	0	0	1	1	0	0	2	0	2	2	0	0	2	2	0	1	1	0	0	0	2	0
862	0	0	0	0	0	1	2	1	2	1	0	1	2	0	0	1	2	2	1	1	0	0	0	1	0	0	1	1	1	1	0	1	1	0	0	1	1	0	1	1	1	0	1	2	1	0	0	2	0
863	1	0	0	1	0	1	2	0	2	2	0	1	2	0	0	0	2	0	2	2	0	0	2	2	0	0	1	0	0	1	1	1	1	0	1	1	1	0	0	2	2	0	0	0	0	1	0	1	1
864	0	0	0	0	0	2	2	2	1	1	0	1	1	0	0	0	0	0	1	1	0	0	2	2	0	2	0	1	2	2	1	0	0	2	0	2	2	0	0	1	1	0	0	1	0	0	0	2	0
865	0	0	1	1	0	1	2	2	2	0	1	0	1	0	0	0	2	1	1	1	0	0	2	2	0	1	2	1	1	2	0	2	2	1	1	2	2	0	0	2	2	0	1	2	0	1	0	1	0
866	0	0	0	0	0	0	2	1	2	2	0	0	0	0	0	0	0	0	2	2	0	0	2	2	0	1	2	1	1	1	1	1	1	2	0	2	1	0	0	2	2	0	0	1	1	0	0	1	1
867	1	0	0	0	0	2	2	2	0	0	0	0	0	0	0	0	1	0	2	2	0	0	2	2	0	1	2	0	0	2	1	1	2	1	1	1	2	0	0	1	1	0	1	1	1	2	0	0	0
868	0	0	0	1	0	2	1	1	1	1	1	0	0	0	0	0	1	0	1	1	1	0	1	1	0	1	1	0	1	2	0	2	2	2	0	2	1	0	0	0	0	0	1	2	1	1	0	0	0
869	1	0	0	1	1	2	2	1	2	1	0	1	0	0	0	0	0	0	0	0	0	1	0	0	1	0	2	1	1	2	1	2	2	1	1	1	2	0	0	1	1	0	1	1	1	0	0	0	2
870	0	0	0	1	0	2	2	0	2	1	0	0	0	0	0	0	2	2	2	2	0	0	2	2	0	1	2	0	0	2	1	0	0	1	0	2	1	0	0	1	1	0	0	2	0	0	0	2	0
871	1	0	0	0	0	1	1	2	0	0	2	0	0	0	0	0	1	1	1	1	0	0	2	2	0	2	1	1	1	1	1	1	1	2	0	2	2	0	0	1	1	0	2	2	2	1	0	1	1
872	0	1	1	0	0	1	1	1	1	1	1	1	1	0	0	1	1	1	1	0	1	1	2	2	0	1	1	0	1	2	0	2	2	2	0	2	1	1	0	0	0	1	0	1	1	0	0	2	0
873	0	0	0	0	0	0	1	2	1	0	1	0	1	0	0	0	0	0	0	0	0	0	2	2	0	1	2	0	0	2	0	1	0	0	0	2	2	0	0	2	2	0	1	2	1	1	0	1	1
874	0	0	0	0	0	0	2	1	2	2	0	0	0	0	0	0	2	1	2	2	0	1	2	2	0	1	2	0	0	2	1	2	2	0	1	1	1	1	0	1	1	0	0	2	0	0	0	2	0
875	0	0	0	0	0	1	1	2	0	0	1	0	0	0	0	0	1	0	0	0	1	0	2	2	0	1	2	1	1	1	0	0	1	1	1	1	0	0	1	1	0	0	0	2	0	1	0	2	0
876	1	1	0	0	0	1	2	1	2	1	0	1	1	0	0	1	1	0	2	1	0	0	2	2	0	1	2	0	0	2	0	0	0	2	0	2	1	0	0	2	2	2	0	2	1	0	0	1	1
877	1	0	0	0	0	0	2	1	1	1	0	1	1	0	0	0	2	2	0	0	0	1	2	2	0	0	2	0	0	2	1	1	2	2	1	2	1	1	1	1	0	0	1	2	1	1	1	1	0
878	0	0	0	0	0	0	2	1	2	2	0	0	1	0	0	0	1	0	2	2	0	1	2	2	0	1	2	0	0	1	0	1	1	1	1	1	1	0	0	2	2	0	0	1	0	0	0	1	1
879	1	0	0	0	1	1	1	1	0	0	1	2	2	0	0	1	2	0	2	2	0	0	2	2	0	1	1	1	1	2	0	1	1	2	0	2	2	0	0	2	2	0	0	1	0	0	0	2	0
880	0	0	0	0	0	0	2	1	2	1	0	1	1	0	0	1	0	1	2	2	0	1	1	2	0	2	2	0	0	2	0	2	2	1	1	1	0	1	1	0	0	0	2	2	2	1	0	1	0
881	0	0	1	1	0	1	2	1	2	2	0	0	0	0	0	0	1	1	0	0	0	0	2	2	0	0	2	1	1	1	1	1	1	1	0	2	1	0	0	0	0	0	0	1	1	1	0	1	0
882	1	0	0	0	0	1	2	2	2	1	0	0	0	0	0	0	1	0	1	1	1	1	1	2	0	0	2	0	0	2	0	0	0	2	0	2	1	0	1	0	0	0	0	2	0	2	0	1	0
883	1	0	0	1	0	2	2	0	2	2	0	0	0	0	0	0	0	0	1	1	1	1	2	2	0	0	2	0	0	2	0	1	2	1	0	2	2	0	0	0	0	0	1	2	1	1	0	2	0
884	1	0	0	1	0	1	2	2	1	0	0	0	0	0	0	0	2	2	1	1	1	1	1	1	1	1	2	1	1	2	2	1	1	2	2	0	0	2	0	0	0	0	0	2	0	0	0	1	0
885	0	0	0	1	1	2	1	1	1	1	2	1	2	0	0	1	2	1	2	2	0	1	1	2	0	1	1	1	1	2	0	2	2	2	0	2	1	0	1	1	1	0	0	1	2	1	0	1	0
886	0	0	1	1	0	1	2	2	2	2	0	0	1	0	0	0	1	1	0	0	0	0	0	1	0	0	0	0	0	1	0	1	1	2	2	0	2	1	1	2	1	1	0	2	1	0	0	2	0
887	1	0	0	0	0	0	2	0	2	2	0	0	0	0	0	0	1	1	2	0	1	1	2	2	0	0	1	0	1	2	0	1	2	1	1	1	1	1	1	2	0	0	1	1	1	1	0	2	0
888	1	0	1	0	1	1	2	1	1	1	0	0	1	0	0	0	1	0	2	1	0	0	2	2	0	1	1	0	1	2	0	1	1	2	0	2	1	0	0	1	1	0	0	2	0	2	0	2	0
889	0	0	1	1	0	1	1	1	1	1	1	1	2	0	0	0	0	0	1	1	1	0	1	2	0	1	2	1	1	1	1	2	2	0	1	1	1	0	0	2	2	0	0	2	0	2	0	1	0
890	0	0	0	1	0	2	0	1	1	1	1	0	0	0	0	0	1	0	1	1	0	1	2	2	0	0	2	1	1	2	1	1	1	1	2	1	1	0	1	1	1	0	0	2	0	1	0	1	0
891	0	0	0	1	1	2	1	1	2	2	1	1	1	0	0	1	0	0	2	2	0	0	1	2	0	1	0	1	1	0	0	2	2	0	1	1	2	0	0	2	2	1	0	2	1	0	0	2	0
892	0	1	0	0	0	1	2	1	1	1	0	0	1	0	0	0	2	1	1	1	0	0	2	2	0	0	1	1	0	1	1	2	2	1	1	1	2	0	0	1	1	0	0	1	0	1	0	2	0
893	0	0	0	0	0	1	2	1	2	2	0	1	1	0	0	1	1	1	2	2	0	0	1	2	0	0	2	0	0	1	1	0	0	2	0	2	1	0	1	0	0	0	0	2	0	1	0	0	1
894	1	0	0	0	0	0	1	1	2	2	0	0	0	0	0	0	1	0	1	1	0	0	2	2	0	1	2	0	0	2	0	1	1	2	0	2	1	0	0	1	1	0	0	1	0	1	0	1	0
895	1	1	0	0	0	0	2	1	1	0	0	0	1	0	0	0	1	0	1	1	0	1	2	2	0	0	1	1	2	2	1	2	2	1	0	2	1	0	0	2	2	1	0	2	1	0	0	2	0
896	1	0	0	1	0	2	0	2	0	0	2	0	1	0	0	0	2	1	1	2	0	0	2	2	0	0	2	0	0	1	1	2	2	1	0	2	2	0	1	1	1	0	1	2	0	0	1	1	0
897	1	0	0	0	0	2	2	1	1	1	0	0	1	0	0	0	0	0	0	0	1	0	0	0	0	0	2	1	1	2	2	1	1	2	0	2	1	0	0	1	1	1	0	2	1	0	0	0	0
898	0	0	0	0	0	0	2	1	2	1	0	0	1	0	0	0	1	2	2	2	0	1	2	2	0	1	1	0	0	2	0	1	1	0	2	0	2	0	0	0	0	1	0	1	0	1	0	1	1
899	1	0	0	1	0	1	2	2	1	0	1	0	1	0	0	0	1	1	0	0	0	0	1	1	0	1	2	1	1	1	1	1	2	1	1	1	1	0	0	2	2	0	1	1	1	1	0	2	0
900	1	0	0	0	0	0	2	0	2	2	0	0	0	0	0	0	2	1	2	2	0	1	2	2	0	0	2	0	1	2	0	0	0	1	0	2	1	0	0	2	1	0	0	0	0	0	1	0	0
901	1	1	0	0	0	1	2	2	1	1	0	1	2	0	0	1	0	0	1	1	0	1	2	2	0	0	0	1	2	1	0	2	2	0	1	1	1	0	0	0	0	0	0	2	2	1	0	1	0
902	1	0	0	0	1	2	2	2	2	1	0	0	2	0	0	0	1	1	1	1	0	1	0	0	1	0	2	0	0	2	1	0	0	2	0	2	1	0	1	1	1	0	0	2	1	0	0	1	0
903	1	0	0	1	0	2	2	2	1	0	1	0	1	0	0	0	0	1	2	2	0	0	2	2	0	1	1	0	1	2	0	1	1	2	2	0	0	0	0	0	0	0	1	2	1	0	0	1	1
904	0	0	0	0	0	0	1	2	0	0	0	1	1	0	0	0	1	0	2	1	1	1	1	1	1	1	1	1	1	1	0	1	1	1	1	1	2	0	0	1	1	0	0	1	0	1	1	1	0
905	0	0	0	1	0	1	2	2	0	0	0	1	1	0	0	1	0	0	0	0	0	0	2	2	0	1	2	1	1	2	1	1	2	2	0	2	1	0	1	1	1	0	0	1	1	1	0	1	1
906	0	0	0	0	0	0	2	2	1	1	0	0	1	0	0	0	0	0	1	1	1	1	2	2	0	0	2	1	1	2	0	0	0	2	0	2	1	0	0	1	1	0	0	0	0	1	0	1	0
907	0	0	0	0	2	2	2	1	2	2	0	0	0	0	0	0	0	0	1	1	0	0	2	2	0	0	1	0	1	2	0	1	1	1	1	1	1	1	0	0	0	0	0	2	0	2	0	1	0
908	0	0	0	1	1	2	1	2	0	0	1	0	1	0	0	0	0	0	1	1	1	0	2	2	0	1	1	1	2	2	0	1	1	0	1	1	1	1	0	1	1	0	0	1	0	0	0	1	1
909	1	0	0	0	0	0	0	2	0	0	1	0	1	0	0	0	0	0	2	2	0	0	1	1	0	2	2	1	1	1	0	2	2	0	2	0	1	0	1	1	1	0	2	2	1	1	0	1	0
910	0	1	0	0	0	1	1	0	2	2	0	1	2	0	0	0	1	0	2	1	1	0	2	2	0	1	2	0	0	1	0	1	1	1	0	2	1	1	0	1	1	0	1	1	0	0	0	0	1
911	1	0	0	0	0	0	2	2	0	0	0	0	0	0	0	0	1	1	1	1	0	0	1	1	1	0	0	0	1	2	0	1	1	1	1	1	1	1	0	0	0	0	0	1	1	0	0	2	0
912	1	0	0	0	0	1	1	2	1	0	1	0	0	0	0	0	2	2	1	1	1	0	2	2	0	2	1	1	1	1	0	2	2	0	1	1	1	0	0	0	0	0	2	2	2	1	0	0	2
913	0	0	0	1	0	2	2	0	2	2	0	1	1	0	0	0	2	1	2	2	1	0	2	2	0	1	2	1	1	2	0	0	0	1	2	0	1	1	0	1	1	0	0	1	1	0	0	1	0
914	1	0	0	0	2	2	2	0	2	2	0	0	1	0	0	0	2	2	0	0	0	1	2	2	0	2	1	0	2	2	0	1	1	1	1	1	2	0	0	0	0	1	0	2	1	0	1	1	0
915	1	0	0	0	0	2	2	1	1	1	0	0	0	0	0	0	2	1	1	1	0	0	2	2	0	0	1	1	1	1	1	1	2	1	0	2	2	0	0	2	2	0	1	1	1	2	0	1	1
916	0	0	0	0	0	0	2	1	2	1	0	1	2	0	0	0	0	0	2	2	0	1	1	2	0	0	2	0	0	2	1	1	1	1	1	1	1	1	0	1	1	0	0	1	0	0	0	0	0
917	1	0	0	1	0	1	2	2	2	0	0	0	1	0	0	0	1	1	1	1	0	1	1	1	1	1	1	0	1	2	0	2	2	0	1	1	1	0	0	1	1	0	1	1	1	1	0	2	0
918	1	0	0	0	0	0	2	1	2	1	0	0	1	0	0	0	2	2	1	1	1	0	1	1	0	2	1	2	2	2	2	2	2	1	1	1	1	0	0	0	0	1	0	2	2	0	1	0	1
919	1	0	0	0	0	1	2	0	2	2	0	0	2	0	0	0	2	1	2	1	1	0	2	2	0	1	1	1	1	1	1	0	2	1	0	2	0	0	0	0	0	0	1	1	0	0	0	1	0
920	1	0	0	0	0	1	2	2	0	0	0	0	1	0	0	0	2	1	2	2	0	0	2	2	0	1	1	0	1	2	1	1	1	1	1	1	0	0	1	0	0	0	0	2	0	0	0	0	1
921	0	0	0	1	0	1	2	0	2	2	0	1	2	0	0	0	2	0	1	1	1	0	2	2	0	0	2	1	1	2	0	1	2	2	0	2	2	0	0	1	1	0	0	1	0	0	1	1	0
922	1	0	0	1	0	1	1	1	1	1	0	0	1	0	0	0	1	2	2	2	0	1	0	1	0	1	1	0	1	2	1	0	0	2	0	2	1	0	1	1	1	1	0	2	1	0	0	2	0
923	0	0	0	0	0	1	1	1	1	1	1	1	1	0	0	1	2	0	1	1	1	0	1	1	1	2	2	1	1	2	2	0	2	2	0	2	2	0	0	1	1	0	0	1	0	1	2	0	0
924	0	1	0	0	0	1	2	1	2	2	0	0	0	0	0	0	0	0	1	0	1	0	1	1	0	1	2	0	0	2	1	1	1	1	1	1	0	0	0	0	0	2	0	2	1	0	0	2	0
925	0	1	0	0	0	1	2	2	2	0	0	0	0	0	0	0	0	0	2	1	1	1	2	2	0	1	1	2	2	1	0	0	1	1	0	2	1	0	0	1	1	0	1	1	1	0	0	1	1
926	1	0	0	0	0	0	2	0	2	1	1	0	0	0	0	0	0	0	1	1	1	0	2	2	0	0	2	0	1	2	1	1	1	2	0	2	1	0	0	0	0	0	0	1	1	0	0	0	1
927	0	0	0	0	0	0	2	2	1	1	0	1	1	0	0	1	1	1	2	2	0	0	1	2	0	1	2	0	0	2	0	0	0	2	0	1	1	0	1	1	1	0	0	1	0	0	1	0	1
928	1	0	0	0	0	1	2	0	2	2	0	0	0	0	0	0	1	1	0	0	1	1	2	2	0	1	1	0	2	2	0	0	0	1	0	2	1	0	0	1	1	1	0	2	1	0	0	2	0
929	1	0	0	1	0	1	1	2	1	1	1	0	1	0	0	0	2	1	1	1	1	0	2	2	0	1	1	1	1	1	0	2	2	0	2	0	1	0	0	1	0	1	1	2	0	1	1	0	0
930	1	0	0	0	0	2	1	1	1	1	1	0	0	0	0	0	2	2	2	2	0	0	2	2	0	1	1	0	0	1	1	1	1	1	0	2	2	0	0	2	2	0	1	2	1	2	0	1	0
931	0	0	0	0	1	1	2	1	2	1	0	0	1	0	0	0	2	0	0	1	1	0	2	2	0	2	2	0	0	2	1	0	0	2	0	2	2	1	1	2	1	0	0	1	0	0	0	2	0
932	0	0	0	0	0	2	1	1	1	1	1	0	0	0	0	0	1	0	1	1	1	1	2	2	0	1	1	0	0	1	0	1	1	0	1	1	1	1	0	0	0	0	0	2	0	1	0	1	0
933	0	1	0	0	1	1	2	1	2	1	0	0	0	0	0	0	2	2	1	1	1	2	0	1	1	1	2	1	1	2	1	1	2	2	1	2	2	1	0	1	1	1	0	2	1	0	0	0	0
934	1	0	0	0	0	1	2	1	1	1	1	0	1	0	0	0	2	1	2	2	0	0	2	2	0	1	2	0	1	2	0	0	1	1	0	2	1	0	0	0	0	1	0	2	0	1	0	0	1
935	1	0	0	2	0	2	0	2	0	0	2	0	1	0	0	0	2	2	2	1	1	1	0	0	1	1	2	0	0	1	1	2	2	0	2	0	2	0	0	1	1	0	0	2	1	0	0	1	1
936	1	0	0	1	0	1	2	2	2	1	0	1	1	0	0	0	1	0	2	2	0	1	0	0	1	1	1	0	0	1	0	0	0	2	0	2	2	0	0	1	1	0	0	1	0	0	1	0	0
937	1	0	0	0	0	0	2	1	2	1	0	0	1	0	0	0	0	0	1	1	0	0	1	1	0	1	2	0	1	1	0	1	1	2	0	2	2	0	0	1	1	1	0	2	2	0	0	0	0
938	1	0	0	0	1	1	2	2	1	0	0	0	1	0	0	0	2	2	2	2	0	1	1	1	0	0	2	2	1	2	1	0	0	2	0	2	1	0	0	1	1	1	0	2	1	0	1	0	0
939	0	0	0	0	0	0	1	2	1	0	1	0	0	0	0	0	0	1	0	1	1	0	2	2	0	2	1	0	0	2	1	1	1	1	1	1	1	0	0	2	2	0	1	1	1	2	2	0	0
940	0	0	0	1	0	1	2	2	1	0	0	0	1	0	0	0	1	1	1	1	0	1	2	2	0	0	1	1	1	1	1	2	2	0	1	1	1	0	0	2	2	0	1	1	1	0	0	1	0
941	1	0	0	1	0	2	2	1	2	2	0	0	0	0	0	0	1	0	0	0	1	0	2	2	0	2	2	0	0	1	0	1	1	0	2	0	2	0	0	2	2	0	0	2	0	1	1	1	0
942	1	0	0	1	0	2	2	0	2	2	0	0	1	0	0	0	1	1	2	2	0	0	2	2	0	0	1	0	1	2	1	1	1	1	0	2	2	0	0	1	1	0	0	1	1	1	1	1	0
943	1	0	0	1	0	1	1	2	1	1	1	0	1	0	0	0	1	1	1	1	1	1	2	2	0	1	1	1	1	1	1	0	2	0	1	2	1	0	0	1	1	0	0	2	0	1	0	1	0
944	0	1	0	0	0	1	2	1	2	0	0	0	0	0	0	0	2	1	2	2	1	1	2	2	0	0	2	1	1	2	0	0	0	2	0	2	0	0	0	0	0	0	0	2	0	1	1	1	0
945	0	1	0	0	1	2	2	1	1	1	1	0	0	0	0	0	2	2	2	2	0	2	1	1	1	1	1	0	0	1	0	1	1	1	1	1	1	1	1	2	1	0	1	2	1	1	0	1	1
946	0	0	0	0	0	0	2	2	1	1	0	0	0	0	0	0	1	0	1	1	1	0	1	1	0	1	2	0	0	1	0	2	2	2	0	2	2	0	0	2	2	0	0	2	0	0	0	2	0
947	0	0	0	0	0	1	1	2	1	0	1	0	0	0	0	0	0	0	0	0	0	1	2	2	0	1	2	0	0	2	0	1	1	1	0	2	1	1	0	1	1	0	0	2	0	2	0	1	1
948	1	0	0	0	0	0	1	1	1	1	1	1	2	0	0	0	2	2	1	1	1	1	2	2	0	1	2	1	1	2	1	2	2	1	1	1	2	1	0	1	1	1	0	2	0	0	0	0	1
949	0	0	0	0	1	1	1	2	1	1	1	0	1	0	0	0	2	1	2	2	1	0	2	2	0	1	2	0	0	2	0	0	0	1	0	2	1	0	0	0	0	1	0	2	0	0	0	2	0
950	1	0	0	0	0	0	1	2	1	0	1	0	2	0	0	0	1	1	2	2	0	0	2	2	0	1	1	0	0	2	0	1	1	1	0	2	1	0	0	1	1	0	0	1	2	1	0	0	0
951	0	0	1	0	1	1	1	2	0	0	1	0	0	0	0	0	0	0	0	0	1	1	2	2	0	0	0	1	1	2	1	1	1	1	1	1	0	0	1	1	0	0	1	2	1	1	1	1	0
952	0	0	0	0	1	1	2	1	2	2	0	0	0	0	0	0	1	0	1	1	1	0	2	2	0	1	1	2	2	1	1	1	1	1	1	1	1	1	0	1	1	0	0	1	0	0	0	1	1
953	1	0	0	0	0	0	1	1	2	2	0	0	0	0	0	0	0	0	1	2	0	0	2	2	0	1	0	1	1	2	1	1	2	1	0	2	1	0	0	1	1	0	0	0	0	1	0	2	0
954	0	0	0	0	0	1	1	2	1	1	0	2	2	0	0	0	1	0	1	1	0	1	2	2	0	1	1	1	2	2	0	1	1	1	1	1	2	0	0	2	1	0	0	1	2	1	0	1	0
955	0	0	0	0	0	0	2	2	2	1	0	0	0	0	0	0	2	1	2	2	0	0	2	2	0	2	1	1	1	2	0	1	2	1	0	2	2	0	0	1	1	1	0	1	1	0	0	1	1
956	1	0	0	0	0	1	2	0	2	2	0	0	0	0	0	0	1	1	0	0	1	0	2	2	0	1	1	0	0	2	0	2	2	2	0	2	2	0	0	1	1	0	1	2	1	0	0	1	1
957	0	0	0	0	1	1	2	2	1	1	0	0	0	0	0	1	1	0	1	1	0	0	1	2	0	1	1	2	2	1	1	2	2	1	0	2	1	0	1	1	1	0	0	2	0	1	1	0	0
958	0	0	0	0	0	1	1	2	1	1	0	1	2	0	0	0	1	0	1	1	1	1	1	1	1	1	1	1	1	1	0	1	1	2	0	2	1	1	0	1	1	0	0	0	0	1	0	1	0
959	0	0	0	1	0	1	1	2	0	0	1	0	0	0	0	0	1	1	1	1	0	1	2	2	0	1	1	1	1	2	0	2	2	0	1	1	0	0	0	0	0	0	0	2	0	1	0	2	0
960	1	0	0	0	0	1	0	2	1	1	0	0	1	0	0	0	1	0	1	1	0	1	2	2	0	1	1	1	2	2	1	1	1	0	2	0	2	0	0	1	1	0	1	2	0	1	0	1	0
961	0	0	0	0	0	1	2	1	2	2	0	1	1	0	0	1	2	2	1	1	1	0	1	2	0	1	1	0	1	2	0	0	0	1	0	2	2	0	0	1	1	0	0	1	0	0	0	1	0
962	0	0	0	1	0	1	2	2	1	1	0	1	2	0	0	0	0	0	1	1	0	0	2	2	0	1	1	0	0	1	0	2	2	1	1	1	1	0	0	1	1	0	1	2	2	0	0	1	1
963	0	0	0	0	1	1	2	1	2	2	0	2	2	1	1	1	1	0	1	1	0	0	2	2	0	1	1	2	2	2	1	0	0	0	1	1	2	0	0	1	1	0	0	2	1	1	0	2	0
964	1	0	1	0	0	1	1	1	1	1	0	1	1	0	0	0	2	1	1	2	0	0	2	2	0	0	2	2	1	2	1	1	2	1	0	2	1	0	0	1	1	0	0	1	0	0	0	1	1
965	0	0	0	0	0	1	1	1	2	1	0	0	0	0	0	0	1	0	1	1	0	0	2	2	0	1	1	1	1	1	1	1	1	1	1	1	1	0	0	0	0	0	1	1	1	0	0	1	1
966	0	0	0	0	0	2	1	2	2	2	0	0	1	0	0	0	1	2	2	2	0	1	2	2	0	0	1	1	1	2	0	1	1	1	0	2	1	2	0	0	0	0	0	1	0	1	0	2	0
967	0	1	0	0	0	1	1	1	1	1	0	1	2	0	0	0	0	0	2	1	1	1	2	2	0	0	1	1	1	2	1	0	0	1	0	2	1	0	0	1	1	0	0	0	0	0	0	0	2
968	0	0	0	0	0	1	2	2	1	1	1	0	0	0	0	0	2	1	2	2	1	0	1	1	0	0	2	1	1	2	1	1	1	1	0	2	2	0	0	0	0	0	1	2	1	1	0	2	0
969	1	0	0	0	0	1	2	2	2	1	0	0	0	0	0	0	0	0	0	0	0	0	2	2	0	0	2	0	0	1	1	1	2	2	1	2	1	0	0	1	1	0	1	2	1	1	1	1	0
970	1	0	0	0	0	0	1	2	0	0	1	0	0	0	0	0	1	0	2	2	0	0	2	2	0	0	0	2	2	2	1	0	1	2	0	2	1	1	1	0	0	2	0	2	0	0	0	2	0
971	0	0	0	0	0	1	2	1	1	1	0	0	1	0	0	0	1	1	1	2	0	1	2	2	0	0	1	0	1	2	0	1	2	2	0	2	2	1	0	1	1	1	0	1	1	1	1	0	0
972	0	0	0	1	0	2	2	0	2	2	0	0	1	1	1	0	2	2	1	1	1	0	2	2	0	2	1	0	1	2	0	1	2	1	1	1	1	0	0	2	2	0	1	2	0	0	0	2	0
973	0	0	1	0	0	1	1	2	1	1	1	0	1	1	0	0	1	1	2	2	0	0	2	2	0	0	0	1	2	1	0	0	1	1	1	1	2	0	0	2	2	0	0	1	0	1	0	2	0
974	1	0	0	0	0	2	1	0	2	2	0	2	2	1	1	1	1	1	1	1	0	1	2	2	0	0	1	0	1	2	1	0	0	2	0	2	2	0	0	2	2	0	0	2	0	2	0	2	0
975	1	1	0	0	0	1	1	1	2	1	0	1	1	0	0	1	0	0	1	1	1	0	2	2	0	0	1	0	1	2	0	1	2	1	1	1	1	2	0	0	0	1	0	2	1	0	1	0	0
976	1	0	0	0	0	0	1	1	1	1	0	0	1	0	0	0	1	1	1	2	0	1	1	1	0	1	2	1	1	2	2	0	0	2	0	2	1	1	1	1	0	0	1	2	0	0	0	0	0
977	0	0	0	1	0	2	2	1	1	1	0	0	0	0	0	0	0	0	2	1	1	1	0	1	1	1	1	0	0	1	0	1	2	2	0	2	2	0	0	2	2	0	0	1	0	0	0	0	2
978	1	0	0	0	1	1	2	2	2	1	0	0	1	0	0	0	1	1	2	2	0	0	2	2	0	2	2	0	0	2	0	1	2	1	0	2	1	0	0	2	1	0	1	1	1	1	0	2	0
979	0	0	0	0	0	2	2	2	1	0	1	1	2	0	0	0	1	0	2	1	1	0	1	1	0	1	2	2	2	2	1	1	1	1	1	1	1	0	0	1	1	0	1	2	1	2	1	1	0
980	1	0	0	0	0	0	2	2	1	1	1	0	0	0	0	0	1	1	1	2	0	0	1	1	0	2	2	1	1	1	1	0	0	2	0	2	2	0	0	2	2	0	0	2	0	2	0	0	0
981	1	0	0	0	0	0	2	1	1	1	0	2	2	1	1	1	2	2	1	1	0	0	2	2	0	1	2	1	1	2	1	1	1	1	1	1	1	0	0	1	1	2	0	2	0	0	0	0	1
982	0	0	0	0	1	1	1	2	0	0	2	0	1	0	0	0	1	1	2	2	0	1	2	2	0	0	1	1	1	2	1	1	2	0	0	2	2	0	0	1	1	1	0	2	1	0	0	1	0
983	1	1	0	0	1	1	2	1	1	1	0	1	2	0	0	0	0	0	2	1	1	0	1	1	0	1	2	2	2	2	1	1	0	2	0	2	1	0	0	0	0	0	0	2	0	0	0	1	0
984	0	0	1	0	1	2	1	2	1	1	0	0	0	0	0	0	2	0	0	1	1	0	2	2	0	0	0	2	2	0	0	1	1	2	0	2	1	0	0	1	1	0	1	2	1	1	0	2	0
985	1	0	0	0	0	1	0	2	0	0	1	1	1	0	0	0	1	0	2	2	0	0	1	2	0	0	2	1	1	2	0	0	1	1	0	2	1	0	0	0	0	0	0	1	0	0	0	1	0
986	1	0	0	0	0	0	1	1	0	0	1	1	2	0	0	0	1	2	1	1	1	1	1	1	1	0	1	0	2	2	0	1	2	0	0	2	1	0	1	1	1	0	0	2	0	2	0	0	0
987	0	0	0	0	0	0	1	2	0	0	1	0	1	0	0	0	2	1	1	1	0	0	1	1	0	0	1	0	0	1	0	1	2	1	0	2	2	0	0	1	1	0	1	1	1	1	0	1	1
988	0	1	0	0	0	1	1	2	0	0	1	1	2	0	0	0	1	1	1	2	0	1	2	2	0	1	0	0	1	2	0	1	1	1	1	1	1	0	0	0	0	1	0	1	1	0	0	2	0
989	0	1	0	0	0	1	1	1	2	2	0	0	2	0	0	0	1	0	1	1	0	1	1	1	1	1	1	1	1	1	0	2	2	1	1	2	1	0	1	1	1	0	0	2	0	2	0	1	1
990	0	0	0	0	1	1	2	1	2	2	0	1	1	0	0	0	0	0	0	0	1	0	1	1	0	1	1	0	1	2	1	1	1	1	1	1	1	0	0	2	1	0	0	2	0	0	1	0	0
991	1	0	1	0	1	2	1	1	2	2	0	0	1	0	0	0	1	1	1	1	0	0	2	2	0	1	2	0	0	2	0	1	1	0	1	1	2	0	0	2	2	0	0	2	0	1	1	0	1
992	1	0	0	0	0	0	1	1	0	0	2	0	1	0	0	0	2	2	2	2	0	1	2	2	0	1	1	1	2	2	1	0	0	2	0	2	1	0	0	0	0	0	0	1	0	0	0	2	0
993	0	0	1	1	0	1	2	2	2	1	0	0	1	0	0	0	1	0	1	1	0	0	1	1	0	1	0	1	1	0	0	1	1	2	0	2	1	0	0	1	1	0	0	0	2	0	0	2	0
994	1	0	0	0	0	1	2	2	2	2	0	1	1	0	0	0	0	0	1	1	1	0	2	2	0	2	1	0	1	2	0	1	1	2	0	2	1	0	0	1	1	0	0	1	0	0	0	1	0
995	0	0	0	0	0	1	2	2	0	0	0	0	0	0	0	0	1	1	1	2	0	0	2	2	0	1	0	0	1	2	0	1	1	1	1	1	1	1	1	1	0	0	0	1	1	1	0	1	1
996	0	0	0	0	0	0	1	2	1	1	0	0	1	0	0	0	2	1	1	1	0	0	2	2	0	1	1	0	0	1	0	1	1	2	0	2	1	0	0	0	0	0	1	1	1	0	0	1	1
997	0	0	0	2	0	2	2	2	1	0	0	0	0	0	0	0	2	2	1	1	1	0	2	2	0	2	2	0	0	2	1	2	2	1	1	1	1	0	0	0	0	2	0	2	0	0	0	2	0
998	1	0	0	1	0	1	2	2	2	1	0	0	1	0	0	0	1	1	1	1	0	1	2	2	0	2	1	0	0	1	0	0	0	1	2	1	2	0	0	2	2	1	0	1	0	2	0	2	0
999	1	0	0	0	1	1	2	2	1	0	1	0	1	0	0	0	2	1	1	1	0	1	1	2	0	2	0	0	0	1	0	1	1	1	1	1	1	0	0	1	1	0	1	1	1	0	0	2	0
1000	1	1	0	0	1	2	2	2	1	1	0	0	0	0	0	0	2	1	1	2	0	0	2	2	0	2	1	0	1	2	0	1	2	1	1	1	1	0	0	2	2	0	0	2	0	1	0	1	1
[truncated: 252 more columns]
