# Supplementary material for: KNN-MDR: a learning approach for improving interactions mapping performances in genome wide association studies
Source: BMC Bioinformatics. 2017 Mar 21;18:184. doi: 10.1186/s12859-017-1599-7 (PMC5361736; doi:10.1186/s12859-017-1599-7)
Supplement: Supplementary file 6 — The data set(s) supporting the results of Table 4. (ZIP 7095 kb) [file 12859_2017_1599_MOESM6_ESM.zip › 100 simulations/S90/mkallsimul.dat]

1	0	2	0	0	0	0	2	1	1	1	1	0	2	0	0	0	1	1	1	0	1	0	1	0	0	0	2	1	2	1	2	2	2	1	0	1	1	0	0	0	0	0	1	0	1	0	0	1	1
2	0	2	0	0	0	0	2	1	1	1	1	0	1	0	0	0	0	0	1	1	1	0	2	0	2	2	0	0	1	1	0	2	2	2	1	2	2	1	1	1	0	1	0	0	1	0	0	0	1
3	1	0	0	0	0	1	1	0	1	1	0	0	1	1	0	0	1	0	1	1	1	0	2	0	0	0	0	2	0	0	0	1	0	0	0	1	0	0	0	0	0	0	0	0	0	0	0	1	1
4	1	1	0	0	0	0	1	1	2	2	0	0	1	1	1	0	1	1	0	1	0	1	1	1	1	1	1	1	2	0	1	2	2	0	0	1	1	0	1	1	0	1	0	1	2	0	0	1	0
5	1	2	0	0	0	0	2	0	0	0	2	0	1	1	1	0	2	1	0	1	0	1	2	0	0	0	1	0	2	1	0	0	0	2	0	2	1	0	1	1	0	0	1	0	1	0	0	0	0
6	0	0	1	0	0	1	1	1	2	2	0	0	0	0	0	0	2	2	1	1	1	0	2	0	0	0	0	0	2	0	0	1	1	1	0	2	2	0	2	2	1	0	0	0	0	0	0	0	2
7	1	0	0	0	0	1	1	1	2	2	0	1	2	2	2	0	2	2	1	1	1	0	2	0	0	0	1	0	2	2	0	2	2	1	1	1	1	0	1	1	0	0	1	0	0	1	0	0	2
8	0	2	0	0	0	0	2	1	1	1	0	0	1	1	1	0	1	0	0	1	0	0	2	0	0	0	1	1	1	1	1	2	2	2	0	2	1	1	0	0	0	0	0	0	0	0	0	0	1
9	0	1	0	0	0	1	2	1	1	1	0	1	1	1	1	0	1	1	0	2	0	0	2	0	0	0	2	0	2	2	2	1	1	1	0	1	1	0	0	0	0	0	0	0	0	1	0	0	0
10	0	1	0	0	1	1	1	1	2	2	0	0	0	0	0	0	2	2	0	1	0	0	2	0	0	0	2	0	1	0	0	1	1	1	0	1	0	0	0	0	0	0	0	1	0	1	0	0	0
11	0	2	0	0	0	0	1	1	2	1	0	0	0	0	0	0	1	1	0	2	0	1	2	0	0	0	1	0	2	1	1	0	0	1	1	2	1	0	1	1	0	0	0	0	1	1	0	0	1
12	1	2	0	0	1	1	2	0	0	0	2	1	2	1	1	1	1	1	1	1	0	0	2	0	0	0	2	0	2	2	0	2	2	0	0	1	1	0	0	0	1	0	0	0	0	0	0	0	1
13	0	2	0	0	0	0	0	0	2	0	1	0	0	0	0	0	2	2	0	2	0	1	1	1	1	1	2	0	2	2	0	1	1	1	0	2	2	0	0	0	0	0	1	0	1	1	0	0	1
14	0	1	0	0	1	1	1	0	1	1	0	0	1	1	1	0	2	1	0	2	0	1	0	1	1	1	1	2	1	0	1	1	1	1	1	1	0	0	1	1	0	0	1	0	1	0	0	0	2
15	0	1	0	1	1	2	0	0	2	2	0	0	1	1	1	0	0	0	0	2	0	1	1	0	0	0	2	0	1	1	1	1	2	1	1	1	0	0	1	1	0	0	0	0	0	1	0	0	1
16	0	1	0	1	0	2	2	1	1	1	1	0	1	1	1	0	2	1	0	2	0	0	2	0	0	0	2	0	2	2	2	1	1	0	0	1	0	0	0	0	0	0	0	0	0	0	0	1	1
17	0	1	0	0	1	1	1	0	1	1	1	0	0	0	0	0	1	0	1	1	1	1	1	0	0	0	2	0	2	2	1	1	1	1	0	1	2	1	1	1	0	0	1	0	1	2	0	0	1
18	1	1	0	0	1	2	1	0	1	1	0	0	0	0	0	0	2	2	2	0	0	0	1	0	0	0	2	1	2	1	2	0	1	1	0	2	1	0	0	0	0	0	0	1	0	0	0	0	1
19	0	1	1	0	0	1	0	0	2	2	0	1	1	0	0	1	1	0	1	1	0	0	2	0	0	0	1	1	2	1	2	1	1	1	1	2	1	1	0	0	0	1	0	0	1	0	0	1	2
20	0	2	0	1	0	1	1	0	1	1	0	2	2	1	1	0	2	1	0	1	0	0	1	0	1	1	1	0	2	1	0	1	2	1	1	1	1	0	0	0	0	0	0	0	0	1	0	0	0
21	0	1	0	1	1	2	1	1	2	2	0	0	0	0	0	0	0	0	2	0	0	0	2	0	0	0	1	2	2	1	2	1	2	1	0	1	1	1	0	0	0	0	1	0	1	2	0	0	1
22	1	1	0	0	1	1	2	0	0	0	2	2	2	2	2	0	1	0	0	2	0	0	2	0	0	0	1	0	1	1	1	1	1	1	0	1	1	1	0	0	0	0	0	1	0	1	0	0	0
23	1	0	0	0	0	1	0	0	2	2	0	0	1	1	1	0	1	0	1	1	1	0	2	0	1	1	1	2	1	1	1	0	0	2	1	2	1	0	1	1	0	2	0	0	0	0	1	0	2
24	0	1	1	1	0	2	2	0	0	0	2	0	1	1	1	0	1	1	2	0	1	1	2	0	0	0	2	0	2	0	0	1	1	0	0	1	0	0	0	0	0	1	0	0	1	0	0	1	1
25	0	0	0	1	1	2	2	1	1	1	1	0	1	1	1	0	2	1	0	2	0	0	1	0	0	0	1	1	2	1	0	1	1	0	0	0	1	0	2	2	0	0	0	0	1	1	0	0	0
26	1	1	0	0	0	0	0	0	1	1	0	0	0	0	0	0	1	0	1	1	1	0	2	0	1	1	1	0	1	1	1	0	0	1	0	2	1	0	0	0	0	0	0	0	0	1	0	0	1
27	0	2	0	0	0	1	0	0	1	0	1	1	2	2	2	0	0	0	0	1	0	0	2	0	0	0	2	0	2	1	1	1	1	2	1	2	1	0	0	0	1	0	0	0	2	0	0	1	1
28	0	1	1	0	0	1	1	1	2	2	0	0	0	0	0	0	2	1	0	2	1	0	2	1	1	2	2	0	2	1	0	1	1	0	0	0	2	0	1	1	0	0	1	0	1	1	0	0	0
29	1	0	0	0	1	2	2	0	1	0	1	0	0	0	0	0	0	0	1	1	1	0	1	0	1	1	2	1	2	2	1	2	2	0	0	0	1	0	0	0	0	1	1	0	1	0	0	0	0
30	1	1	0	1	0	1	2	1	1	1	1	1	1	1	1	0	1	1	1	1	0	0	2	0	0	0	1	0	2	2	0	0	0	2	0	2	1	1	0	0	1	0	1	0	1	1	1	0	1
31	1	2	0	1	0	1	1	0	1	1	0	0	1	0	0	0	2	1	0	2	0	1	1	1	0	0	1	0	1	1	0	0	2	0	0	1	1	0	1	1	0	0	1	0	1	1	0	0	0
32	0	1	0	1	0	2	1	0	2	1	0	0	0	0	0	0	2	1	0	2	0	0	2	0	1	1	1	0	1	1	0	0	1	1	0	1	1	0	1	1	0	0	2	0	1	1	0	0	1
33	1	1	0	1	0	2	0	0	2	2	0	2	2	0	0	1	2	1	1	1	0	0	1	0	1	1	0	0	2	1	0	2	2	1	1	2	1	0	0	0	0	0	0	0	0	2	0	0	0
34	1	2	0	0	0	0	1	0	2	0	0	0	0	0	0	0	0	0	0	2	0	0	1	0	1	1	2	1	2	1	2	2	2	1	0	2	1	0	1	1	0	0	1	0	1	0	0	0	1
35	0	2	0	0	0	0	1	0	1	0	1	1	1	0	0	1	1	1	2	0	1	0	1	1	1	1	0	1	2	0	1	2	2	1	0	2	1	1	0	0	0	0	0	0	1	0	1	0	1
36	1	1	0	1	0	1	1	0	2	2	0	0	2	2	2	0	1	1	1	1	1	0	2	0	0	0	1	0	1	1	0	0	0	1	0	1	0	0	0	0	0	0	0	0	0	0	0	0	1
37	0	0	0	0	0	1	2	0	0	0	0	0	1	1	1	0	1	1	0	1	0	0	1	0	1	1	1	0	1	0	0	2	2	0	0	1	1	0	2	2	0	0	1	0	1	1	0	0	1
38	0	2	0	0	0	0	1	0	1	1	0	1	1	0	0	1	1	2	0	2	0	0	2	0	0	0	0	2	1	1	1	0	0	2	0	2	2	1	1	1	0	1	0	0	0	1	0	0	1
39	1	1	0	0	0	0	1	0	2	2	0	1	1	1	1	0	2	2	1	1	1	1	2	0	1	1	1	0	2	2	0	1	1	2	0	2	0	0	1	1	0	0	0	0	0	0	1	0	1
40	0	2	1	0	0	0	1	1	2	1	0	1	1	1	1	0	1	1	0	2	0	0	1	0	1	1	2	1	2	1	2	1	2	2	1	2	2	0	1	1	0	0	0	1	0	1	0	1	0
41	1	1	0	0	0	0	1	0	2	1	0	0	0	0	0	0	1	1	0	2	0	0	2	0	0	0	0	2	0	0	0	1	2	2	2	2	1	0	1	1	0	0	0	1	0	1	1	0	2
42	1	0	0	1	0	2	1	1	2	2	0	0	0	0	0	0	2	2	1	1	0	1	0	0	0	0	1	0	2	0	0	0	0	1	0	1	1	0	1	1	0	0	0	0	1	0	0	0	1
43	1	1	0	0	1	1	0	0	2	2	0	0	1	1	1	0	0	0	1	1	1	0	2	0	1	1	2	0	2	2	1	1	1	1	1	1	1	0	0	0	0	0	0	0	0	1	0	0	1
44	0	2	1	1	0	1	0	0	2	1	0	0	0	0	0	0	1	1	0	1	0	0	1	0	1	1	1	0	2	1	1	1	1	0	0	0	2	0	1	1	0	1	0	0	0	1	0	0	1
45	1	1	0	1	0	1	2	0	1	1	1	1	1	1	1	0	1	0	1	1	1	0	2	0	1	1	2	0	2	2	0	1	1	2	1	2	2	0	2	2	0	0	0	1	0	0	0	1	1
46	0	2	0	0	0	0	0	0	2	1	0	0	0	0	0	0	1	0	0	2	0	0	2	0	1	1	2	0	2	2	2	0	0	2	1	1	1	0	1	1	0	1	0	0	1	0	0	0	0
47	0	0	0	0	1	2	0	0	1	0	1	0	0	0	0	0	1	0	1	1	0	0	2	0	0	0	2	0	2	2	0	1	1	1	0	1	2	0	2	2	0	1	1	0	1	0	1	0	2
48	0	1	1	1	0	1	1	0	1	1	1	1	2	2	2	0	1	1	0	2	0	0	2	0	0	0	2	0	2	2	0	1	1	0	0	1	0	0	0	0	0	1	0	1	2	0	0	0	1
49	0	1	0	0	0	1	0	0	2	1	0	0	0	0	0	0	1	0	1	1	1	0	2	0	0	0	1	0	2	0	0	1	1	2	2	2	0	0	1	0	1	2	0	0	0	0	0	0	1
50	1	2	0	0	0	0	2	0	0	0	0	0	1	1	1	0	2	2	0	1	0	0	1	0	0	0	2	0	2	2	0	1	1	1	0	1	1	0	0	0	0	1	0	0	1	0	0	0	1
51	0	2	0	0	0	0	1	0	2	1	0	1	1	0	0	1	2	0	0	1	0	0	2	0	0	0	2	0	2	2	1	0	0	2	0	2	1	1	0	0	1	0	0	0	1	0	0	0	1
52	1	2	0	0	0	1	1	0	1	0	1	1	1	0	0	0	0	0	0	1	0	0	2	0	0	0	2	0	2	2	0	1	1	0	0	1	1	0	0	0	0	1	0	0	1	1	1	1	2
53	0	0	0	0	1	2	0	0	2	1	0	0	0	0	0	0	2	1	2	0	1	1	1	1	0	0	2	0	2	2	1	1	1	2	1	2	2	0	1	1	0	0	0	0	0	0	0	0	0
54	1	2	0	0	0	1	0	0	2	2	0	0	0	0	0	0	0	0	1	1	1	0	1	0	0	0	2	0	1	0	0	0	0	1	0	1	1	1	0	0	0	1	0	0	1	1	0	0	0
55	1	2	0	0	0	0	0	0	2	1	0	1	2	1	1	0	1	1	1	1	0	1	2	0	0	0	1	0	2	1	1	2	2	0	0	1	0	0	0	1	0	0	0	0	0	0	0	1	2
56	0	0	0	0	0	2	1	0	1	0	1	0	1	0	0	0	1	0	0	2	0	0	2	0	0	0	0	1	2	0	1	0	1	2	0	2	1	0	0	0	1	0	1	0	1	1	0	0	1
57	0	2	1	1	0	1	0	0	1	1	1	0	1	1	1	0	0	0	0	1	0	0	2	0	0	0	1	1	2	1	0	1	1	2	0	2	1	0	1	1	0	0	0	0	0	0	0	0	0
58	0	1	0	1	0	1	1	0	2	1	0	1	2	1	1	0	2	0	1	1	0	1	2	0	1	1	1	0	2	2	0	1	1	2	1	2	1	0	1	1	0	0	0	0	2	1	0	0	2
59	1	1	0	1	0	1	1	0	1	1	0	0	1	1	1	0	1	0	0	1	0	1	0	1	0	1	2	0	2	1	1	2	2	2	1	2	0	0	0	0	0	0	2	0	1	1	0	0	1
60	0	0	0	0	0	1	1	1	2	2	0	0	0	0	0	0	1	1	0	1	0	1	1	1	0	0	1	1	2	0	1	0	1	1	1	1	1	0	0	0	0	0	0	0	0	0	0	0	1
61	0	0	0	1	1	2	1	1	1	1	0	0	1	1	1	0	2	0	0	2	0	1	0	1	1	1	2	1	1	1	0	2	2	0	0	0	2	0	2	1	1	0	0	0	2	1	0	1	2
62	0	0	0	0	1	1	1	0	1	1	0	0	0	0	0	0	0	0	2	0	1	1	2	0	0	0	2	0	2	1	0	0	2	2	1	2	2	0	2	2	1	0	0	0	0	0	0	0	1
63	1	1	0	0	0	0	0	0	1	1	1	1	1	0	0	1	2	1	0	2	0	2	0	1	1	1	0	0	1	0	0	0	0	1	0	1	1	0	0	0	0	0	0	0	0	1	0	0	1
64	0	0	0	0	0	1	1	1	2	2	0	1	1	0	1	0	1	1	0	2	0	0	2	0	0	0	1	0	1	1	1	0	0	1	1	2	0	0	1	1	0	0	2	0	1	1	0	0	0
65	1	0	0	0	1	2	1	0	1	0	1	0	0	0	0	0	2	0	0	2	0	1	2	0	0	0	1	0	2	1	1	0	2	0	0	2	1	0	1	1	0	2	0	0	0	0	0	0	0
66	1	0	0	1	1	2	1	0	1	1	0	0	0	0	0	0	1	0	0	2	0	0	2	0	1	1	1	1	2	1	1	1	1	0	0	0	0	0	0	0	0	0	0	0	0	1	0	0	1
67	1	0	0	0	0	0	1	0	2	2	0	1	1	0	0	1	2	2	1	1	1	0	2	0	0	0	1	0	2	1	1	1	2	1	0	2	2	1	1	1	1	2	0	0	0	0	0	1	2
68	1	2	0	1	0	1	1	0	1	0	1	0	0	0	0	0	1	1	0	2	0	0	2	0	0	0	0	0	2	1	0	2	2	1	1	1	2	0	1	1	0	0	1	0	1	1	0	0	0
69	0	2	1	1	0	1	2	0	1	0	1	1	1	1	1	0	2	2	1	1	1	0	2	0	0	0	1	2	2	1	2	2	2	0	0	1	2	1	1	0	1	0	0	0	0	1	0	0	0
70	1	0	0	0	0	1	2	0	1	0	1	0	0	0	0	0	2	2	1	1	1	0	1	0	0	0	0	0	1	0	0	1	1	2	0	2	2	0	1	1	0	0	1	0	0	0	0	0	1
71	0	2	0	0	0	1	1	1	2	1	0	0	1	1	1	0	1	0	1	1	0	0	2	0	0	0	2	0	2	1	0	1	2	1	0	1	0	0	0	0	0	0	1	1	0	1	0	0	1
72	0	0	0	0	2	2	1	0	2	0	0	0	0	0	0	0	2	2	0	1	0	0	2	0	0	0	1	1	2	0	1	2	2	2	0	2	0	0	0	0	0	0	1	0	1	1	0	0	0
73	1	0	0	0	1	2	0	0	2	2	0	0	1	1	1	0	1	0	0	1	0	0	1	0	0	0	2	1	2	2	0	2	2	2	1	2	1	0	1	1	0	0	1	0	1	0	0	0	1
74	1	2	0	0	0	1	1	0	1	1	0	1	1	0	0	1	1	1	0	2	0	0	2	0	0	0	2	0	2	2	2	0	0	1	0	1	2	0	2	2	0	0	0	0	0	1	0	1	2
75	1	1	0	0	0	1	2	0	1	0	1	1	2	2	2	0	1	0	0	1	0	0	2	1	1	2	2	0	2	1	1	2	2	0	0	1	0	0	0	0	0	2	0	0	1	0	0	0	1
76	1	1	0	0	1	1	2	0	0	0	1	0	1	1	1	0	2	2	0	1	0	0	2	0	0	0	2	0	2	1	1	2	2	0	0	1	1	0	0	0	0	0	1	0	1	0	0	0	1
77	0	2	0	0	0	0	1	1	2	1	0	0	0	0	0	0	1	0	1	1	1	0	2	0	0	0	2	1	1	0	1	2	2	1	0	2	1	0	0	0	0	1	0	0	0	0	0	0	1
78	1	0	0	1	0	2	2	1	1	1	0	0	0	0	0	0	1	1	0	2	0	0	2	0	0	0	1	1	2	0	1	1	2	2	2	2	1	1	0	0	0	0	1	0	1	0	1	0	1
79	0	0	0	0	0	1	2	0	2	2	0	1	1	0	0	0	2	1	0	2	1	2	2	0	0	0	1	1	1	1	1	0	0	2	1	2	1	0	0	0	1	0	1	0	0	1	1	0	2
80	1	2	0	0	0	0	0	0	2	0	0	0	2	2	2	0	1	1	1	0	0	0	2	0	0	0	1	1	1	1	1	1	1	1	1	1	2	0	0	0	0	0	1	0	2	0	0	0	0
81	0	1	0	0	1	1	2	0	1	1	0	1	1	0	0	1	2	1	1	1	0	1	2	0	0	0	1	1	2	1	1	2	2	2	0	2	1	1	0	0	0	2	0	0	0	1	0	1	1
82	0	2	0	0	0	0	2	1	1	1	0	0	1	1	1	0	1	0	1	0	1	0	1	0	1	1	1	0	2	1	0	1	1	1	0	1	1	0	1	1	0	0	0	0	0	1	0	0	1
83	0	0	0	0	0	1	2	1	1	1	0	1	1	0	0	0	1	0	0	1	0	1	0	0	1	1	2	0	2	2	1	1	2	2	2	2	1	0	0	0	0	0	1	0	1	0	0	0	1
84	1	1	0	1	0	1	2	0	1	1	0	0	1	1	0	0	0	0	1	1	1	0	1	0	0	0	1	1	2	1	0	1	2	1	0	1	1	0	0	0	0	0	1	0	1	0	0	0	2
85	1	2	0	0	1	1	2	0	1	1	0	0	1	0	1	0	0	0	1	0	1	1	2	0	0	0	1	0	2	1	1	2	2	1	0	1	2	1	1	1	0	1	0	0	0	0	0	0	1
86	0	2	0	0	0	0	2	0	1	0	1	1	2	2	2	0	2	1	0	1	0	0	2	0	0	0	1	1	2	0	1	2	2	0	0	1	2	0	2	2	0	2	0	0	0	0	0	0	1
87	1	0	0	0	1	1	2	0	0	0	0	0	1	1	1	0	1	1	0	1	0	0	1	0	1	1	1	1	2	1	1	1	1	1	0	2	1	1	0	0	0	0	0	1	0	0	0	0	1
88	1	1	0	0	0	1	1	0	2	0	0	0	0	0	0	0	1	1	1	1	0	0	1	1	1	1	1	0	2	1	0	0	0	0	0	1	0	0	0	0	0	1	0	0	1	0	0	0	2
89	0	1	0	1	0	1	0	0	2	2	0	0	0	0	0	0	0	0	0	2	0	1	1	1	1	1	1	0	2	2	0	1	1	1	1	1	1	0	0	0	0	0	0	0	0	0	0	0	1
90	0	1	0	1	0	2	0	0	2	2	0	1	1	0	0	1	1	1	0	2	0	1	2	0	0	0	0	1	1	1	0	2	2	1	1	2	1	0	0	0	0	0	0	0	0	0	0	0	1
91	0	0	0	0	0	1	0	0	1	1	0	0	2	2	2	0	2	1	0	2	1	1	2	0	0	0	1	1	2	1	1	1	1	0	0	1	1	1	0	0	0	0	0	0	0	1	0	0	0
92	1	1	0	0	1	1	1	1	2	2	0	0	0	0	0	0	2	1	0	2	0	1	2	0	0	0	2	0	2	1	1	0	0	1	1	2	1	1	0	0	0	1	0	0	1	1	0	0	1
93	1	1	0	1	0	1	1	0	1	0	1	0	1	1	1	0	2	2	0	2	0	0	2	0	0	0	1	0	2	1	0	0	0	1	0	2	2	0	1	1	0	0	0	0	0	0	0	0	1
94	0	1	0	1	0	1	1	1	2	1	0	0	1	2	1	0	0	0	1	1	1	0	2	0	0	0	1	0	1	1	1	1	1	0	0	1	1	0	1	1	0	1	1	0	1	0	0	0	0
95	0	0	0	0	1	2	2	0	1	1	1	0	1	1	1	0	2	2	1	1	1	0	2	0	0	0	1	2	2	2	0	2	2	0	0	0	2	1	1	0	2	0	0	0	0	0	1	0	2
96	0	1	1	0	0	2	1	1	2	2	0	1	1	0	0	0	0	0	0	2	0	0	2	0	0	0	1	0	2	1	0	2	2	2	0	2	1	0	0	0	1	0	0	0	1	0	0	0	0
97	0	1	0	0	0	0	0	0	2	2	0	1	2	2	2	0	2	2	0	2	0	0	2	0	0	0	1	0	2	2	0	2	2	1	0	1	2	1	0	0	0	0	0	0	0	1	0	0	2
98	0	2	0	0	0	0	1	1	2	2	0	0	0	0	0	0	1	0	2	0	1	0	2	0	1	1	1	2	1	1	0	1	1	1	0	1	1	1	0	0	0	0	1	0	0	1	0	0	0
99	1	2	0	0	0	0	1	2	2	2	0	1	0	0	0	0	1	1	1	1	0	0	2	0	0	0	1	0	2	1	0	1	1	0	0	1	1	0	0	0	1	0	0	0	0	0	0	0	0
100	1	0	0	0	2	2	0	0	1	0	1	0	1	1	1	0	1	1	1	1	1	1	2	0	0	0	1	0	1	0	0	2	2	1	1	1	0	0	0	0	0	0	1	0	0	0	0	1	1
101	1	1	0	1	0	1	1	0	1	0	0	0	0	0	0	0	1	0	1	1	1	0	2	0	0	0	1	0	2	1	1	0	0	2	0	2	0	0	0	0	0	0	1	0	1	0	0	0	1
102	1	1	0	1	0	2	1	1	2	1	0	1	2	2	2	0	0	0	2	0	0	1	1	1	1	1	1	0	2	1	0	1	1	1	0	2	1	0	1	1	1	0	0	0	0	1	0	0	1
103	1	2	0	0	0	0	1	0	2	0	0	0	0	0	0	0	2	0	1	1	1	1	1	0	0	0	2	0	2	2	1	1	1	2	0	0	1	0	0	0	0	0	2	0	1	1	0	0	0
104	0	1	0	0	0	0	1	1	2	1	0	0	0	0	0	0	1	1	2	0	1	1	2	0	0	0	2	0	1	1	1	1	1	2	1	2	1	0	1	1	0	0	0	0	0	0	1	0	1
105	0	1	0	0	0	1	1	0	2	2	0	1	2	2	2	0	2	1	0	2	0	1	2	0	0	0	2	1	2	2	0	2	1	2	1	2	0	0	0	0	0	1	0	0	0	1	0	0	0
106	1	1	0	1	0	1	1	1	2	2	0	1	2	2	2	0	1	1	1	1	0	0	2	0	1	1	2	0	2	2	0	0	1	2	0	2	1	1	0	0	0	2	0	0	0	1	1	1	1
107	0	0	0	0	1	2	0	0	2	2	0	0	1	1	1	0	1	1	0	2	0	0	2	0	0	0	0	1	1	0	1	1	1	1	0	1	1	0	2	2	0	0	1	0	1	1	0	0	1
108	0	2	0	1	0	1	1	2	2	2	0	1	2	1	2	0	2	2	2	0	0	1	1	0	0	0	1	0	2	1	1	0	0	1	1	2	2	0	1	1	0	0	0	0	0	1	0	0	2
109	0	0	0	1	1	2	2	0	2	2	0	0	0	0	0	0	2	0	0	2	0	0	2	0	0	0	0	0	2	1	0	0	0	2	0	2	0	0	0	0	0	0	1	0	1	0	0	0	0
110	1	0	0	0	1	2	1	0	1	0	1	1	1	1	2	0	1	0	0	2	0	1	2	0	0	0	2	0	2	0	0	1	2	1	1	1	1	0	1	1	0	0	0	0	0	1	0	0	1
111	1	1	0	0	1	1	2	1	1	1	1	1	1	0	0	0	0	0	0	1	0	0	2	0	0	0	1	2	1	0	1	0	1	1	0	1	0	0	0	0	0	1	0	0	1	0	0	1	1
112	0	2	1	1	0	1	2	0	0	0	0	0	0	0	0	0	0	0	1	1	1	1	2	0	0	0	2	1	1	0	1	1	1	1	0	1	1	0	0	0	0	1	0	0	0	2	0	0	0
113	0	0	0	0	0	1	0	0	2	0	1	1	2	2	2	0	1	0	1	1	0	0	2	0	0	0	1	0	2	1	1	1	1	1	0	1	1	0	1	1	0	0	0	0	1	0	1	0	2
114	1	1	0	0	1	1	1	0	1	1	0	1	1	0	0	1	1	0	0	2	0	0	2	0	0	0	1	0	2	0	0	0	0	2	0	2	1	0	2	2	0	0	1	1	1	2	0	0	1
115	0	2	0	0	1	1	0	0	1	0	0	0	1	1	1	0	2	1	0	2	0	0	2	0	0	0	2	0	2	2	0	2	2	0	0	1	2	0	1	1	0	0	0	0	0	1	1	1	2
116	0	2	0	1	0	1	0	0	2	2	0	1	1	0	0	1	1	1	1	1	1	1	2	0	0	0	1	0	2	2	0	0	0	2	0	2	2	0	1	1	0	0	0	0	0	0	1	0	1
117	0	1	0	0	0	1	0	0	2	1	0	0	0	0	0	0	1	0	1	1	1	0	2	0	0	0	0	2	1	1	1	0	1	1	0	2	2	0	1	1	0	1	0	0	1	0	1	0	1
118	1	0	0	0	1	2	2	0	2	1	0	0	0	0	0	0	2	2	1	1	1	0	2	0	1	1	2	0	2	2	1	1	1	1	0	1	1	0	0	0	0	0	0	0	1	0	0	1	2
119	1	2	1	2	0	2	0	0	2	2	0	0	0	0	0	0	0	0	1	1	1	0	2	0	1	1	1	2	1	1	1	2	2	1	0	0	0	0	1	1	0	0	1	0	1	2	0	0	0
120	1	0	1	0	1	2	2	0	0	0	1	1	2	1	1	0	0	0	0	2	0	0	1	0	1	1	1	0	2	1	1	1	1	0	0	1	0	1	0	0	0	1	1	0	0	1	0	0	1
121	0	1	1	1	0	2	1	0	1	1	1	1	2	1	1	0	1	0	1	1	0	1	2	0	1	1	1	1	2	1	0	2	2	0	0	0	2	1	0	0	0	0	1	0	0	1	0	0	2
122	0	2	0	0	0	0	0	0	2	1	0	0	1	1	1	0	2	0	0	2	0	0	1	0	0	0	2	1	2	2	0	1	2	2	1	2	1	0	0	0	0	1	0	0	0	1	0	1	1
123	0	1	0	1	0	2	0	0	2	2	0	0	0	0	0	0	0	0	1	1	0	0	1	0	0	0	1	1	2	0	1	1	1	0	0	1	2	1	0	0	0	0	0	0	0	1	0	0	1
124	1	0	0	0	0	1	2	0	0	0	0	0	0	0	0	1	0	0	0	2	0	0	2	0	0	0	2	0	2	1	1	1	1	1	0	1	1	0	2	2	0	0	2	0	0	1	0	0	1
125	0	1	1	0	0	1	0	0	1	0	0	0	0	0	0	0	1	2	0	2	0	0	0	0	0	1	2	0	2	1	0	1	1	2	1	2	1	0	1	1	1	0	1	0	1	1	0	1	1
126	1	0	1	0	0	1	1	0	1	1	1	1	2	1	1	0	2	2	2	0	2	0	2	0	0	0	2	0	2	2	0	1	1	2	1	2	0	0	0	0	0	0	1	0	0	0	0	0	1
127	1	2	1	1	0	1	1	0	1	1	1	0	0	0	0	0	1	1	2	0	0	1	1	1	1	1	0	1	1	1	0	1	1	1	0	1	1	0	0	0	0	0	1	0	2	2	0	0	1
128	1	2	0	0	0	0	1	0	2	1	0	0	0	0	0	0	2	1	0	2	0	0	1	0	0	0	0	1	1	0	0	0	0	1	1	2	1	0	2	2	0	0	0	0	2	0	1	0	2
129	0	2	0	0	0	1	2	1	1	1	1	1	1	1	1	0	1	0	1	1	0	1	2	0	0	0	2	1	2	2	0	2	2	0	0	0	1	0	1	1	0	0	0	0	2	0	0	0	1
130	0	1	1	0	0	2	0	0	2	2	0	0	0	0	0	0	2	2	1	1	1	1	2	0	0	0	2	0	2	2	0	1	1	0	0	1	1	0	0	0	0	0	0	0	1	0	0	1	2
131	0	0	0	0	0	1	1	0	1	1	1	0	1	1	1	0	2	1	0	2	0	0	1	0	0	0	2	0	2	1	1	0	0	1	0	1	2	0	2	2	0	0	0	0	1	0	0	0	1
132	0	0	1	0	0	1	1	0	1	1	1	0	0	0	0	0	1	1	0	0	0	0	1	0	0	0	0	1	1	1	0	0	2	0	0	2	2	1	0	0	1	0	2	0	1	0	1	0	1
133	1	2	0	0	0	0	2	0	1	1	0	0	0	0	0	0	2	2	1	1	1	0	2	0	0	0	1	2	2	1	1	1	2	1	0	1	1	0	0	0	0	0	0	0	1	1	1	1	2
134	1	1	0	0	0	1	2	1	2	1	0	0	2	2	2	0	0	0	0	2	0	0	2	0	0	0	1	1	1	1	0	2	1	1	0	2	1	0	0	0	1	0	1	0	1	1	0	0	2
135	1	1	0	0	0	0	2	0	1	0	1	0	1	1	1	0	1	0	0	2	0	0	2	0	0	0	2	0	2	2	1	1	1	2	0	2	1	0	0	0	0	0	1	0	1	1	0	0	1
136	0	1	0	1	0	1	2	0	0	0	1	1	0	0	0	0	1	1	1	0	1	0	1	0	0	0	0	0	1	1	0	2	2	1	0	1	2	0	1	1	0	1	0	1	2	0	0	0	1
137	1	2	1	0	0	0	0	0	1	1	1	0	0	0	0	0	2	2	0	1	0	1	1	1	1	1	2	0	2	1	0	2	1	1	0	2	1	1	0	0	0	0	0	0	0	1	0	0	1
138	0	2	0	0	0	0	2	1	1	1	0	1	1	0	0	1	1	0	1	0	1	1	2	0	0	0	2	0	2	1	0	1	2	0	0	1	1	1	0	0	0	0	0	0	0	1	0	0	1
139	0	1	0	1	0	2	1	1	2	2	0	0	0	0	0	0	2	1	0	2	1	0	2	0	1	1	2	0	2	2	1	2	2	0	0	1	0	0	0	0	0	0	0	0	0	2	0	0	2
140	1	0	0	0	0	1	2	1	1	1	1	0	0	0	0	0	0	0	1	0	1	1	2	0	0	0	0	0	2	1	0	1	1	0	0	1	1	0	0	0	0	2	0	0	0	0	0	0	1
141	0	1	0	0	0	0	1	0	2	2	0	1	1	1	1	0	2	1	0	1	0	2	0	1	1	1	1	0	2	1	0	1	1	2	0	1	1	0	0	0	0	0	0	0	0	1	0	0	1
142	1	1	0	1	0	2	1	1	2	2	0	1	2	1	1	0	1	0	0	1	0	0	1	0	1	1	2	0	2	2	1	2	2	1	0	2	1	0	2	2	0	0	0	1	0	0	1	1	1
143	0	2	0	0	0	0	1	1	2	1	0	1	2	2	2	0	2	2	1	1	1	0	1	0	0	0	1	0	2	0	0	2	2	1	1	2	1	0	1	1	0	0	2	0	1	0	0	0	1
144	0	1	0	0	0	1	2	0	0	0	0	0	0	0	0	0	1	0	0	2	0	0	1	0	0	0	1	1	2	1	2	0	0	1	1	2	1	1	0	0	0	0	0	0	0	1	0	0	1
145	1	0	0	0	2	2	1	0	1	1	1	1	1	0	0	1	2	2	2	0	0	0	1	0	0	0	2	1	2	2	0	2	2	0	0	0	1	0	2	2	0	0	0	0	0	1	1	0	1
146	0	2	0	0	0	0	1	1	2	2	0	0	0	0	0	0	1	0	0	1	0	1	1	1	1	1	1	1	1	1	1	2	2	2	1	2	1	0	2	2	0	0	0	0	0	0	1	0	2
147	0	1	0	0	0	1	2	1	2	1	0	0	0	0	0	0	1	1	0	2	0	1	2	0	0	0	1	0	1	1	1	0	2	1	0	2	2	1	0	0	0	0	0	1	0	0	1	0	1
148	1	1	1	0	0	1	0	0	2	1	0	0	0	0	0	0	1	1	1	1	0	0	2	0	0	0	1	0	2	0	0	0	0	2	0	2	2	2	0	0	0	0	0	0	0	0	0	0	0
149	0	2	1	1	0	1	1	0	1	1	1	0	1	1	1	0	1	1	2	0	1	0	2	0	0	0	1	0	2	1	1	2	2	0	0	0	0	0	1	0	1	1	0	0	1	0	0	0	1
150	0	1	0	0	1	1	0	0	2	2	0	1	1	0	0	1	1	1	0	2	0	0	0	0	0	0	0	1	2	0	1	2	2	1	1	2	2	0	1	1	0	0	0	0	0	2	0	0	1
151	1	0	0	0	1	2	1	0	2	1	0	0	1	1	1	0	0	0	1	0	0	0	2	0	1	1	2	0	2	2	1	2	2	1	0	2	1	0	1	1	0	0	0	0	0	0	0	0	1
152	1	0	0	0	0	0	0	0	2	1	1	0	0	0	0	0	1	1	0	2	0	1	2	0	0	0	2	0	2	2	2	2	2	1	0	2	1	0	2	2	0	0	2	0	1	1	0	1	2
153	0	1	0	1	0	1	2	0	0	0	0	2	2	0	0	1	1	0	1	1	0	1	1	1	1	2	2	1	2	1	2	0	0	2	1	2	2	0	2	2	0	0	1	0	1	1	0	0	1
154	0	1	0	1	0	1	1	0	1	1	0	0	1	1	1	0	0	0	2	0	1	1	1	1	1	1	2	0	2	1	1	1	2	0	0	0	2	1	1	0	1	0	1	0	1	0	0	0	0
155	1	1	0	1	0	1	2	1	2	1	0	0	2	2	2	0	0	0	1	1	1	0	2	0	0	0	2	1	2	1	2	1	1	1	0	2	1	0	1	0	1	0	0	0	0	0	1	0	1
156	0	1	1	0	0	1	2	0	1	0	1	0	0	0	0	0	2	2	2	0	0	1	2	0	0	0	2	0	2	1	0	1	1	1	1	2	2	0	2	1	1	0	1	0	1	1	0	0	1
157	1	1	0	0	1	1	2	0	1	0	1	0	0	0	0	0	2	2	1	1	1	1	2	0	0	0	1	0	1	1	0	2	2	1	0	2	2	1	1	1	0	1	0	0	0	1	1	0	2
158	1	1	0	0	0	1	1	1	2	2	0	0	1	0	1	0	0	0	0	2	1	0	2	0	0	0	1	0	2	1	1	2	2	0	0	0	0	0	1	1	0	0	0	0	1	1	0	0	1
159	0	1	0	1	0	1	1	0	1	1	1	0	0	0	0	0	1	1	2	0	1	0	2	0	0	0	1	1	1	1	0	2	2	0	0	1	2	0	2	1	1	0	0	0	0	1	0	0	1
160	0	0	0	0	1	2	2	1	1	1	0	1	0	0	0	0	1	0	1	1	1	0	2	0	0	0	2	0	2	1	0	2	2	2	0	2	1	1	0	0	0	0	0	1	0	0	0	0	2
161	0	2	0	0	1	1	1	0	2	1	0	1	1	1	1	0	0	0	2	0	1	0	2	0	0	0	1	1	2	1	1	1	1	1	0	2	1	0	1	1	0	1	0	0	1	0	0	0	0
162	0	1	0	0	0	0	2	0	1	0	0	0	1	1	1	0	0	0	1	1	1	0	2	0	0	0	1	1	2	0	1	1	2	1	0	1	0	0	1	1	0	0	1	0	1	1	1	1	1
163	1	2	0	0	0	0	0	0	2	2	0	1	1	0	0	1	0	1	0	2	0	1	1	1	1	1	2	0	2	2	1	2	2	0	0	0	2	0	1	1	0	0	1	0	1	2	0	0	1
164	0	0	0	0	0	1	0	0	2	2	0	0	2	1	1	0	1	1	2	0	2	0	2	0	0	0	1	1	2	1	1	0	2	0	0	1	2	0	1	1	0	0	1	0	1	0	1	1	1
165	1	1	0	0	0	1	1	1	2	1	0	0	0	0	0	0	1	0	0	1	0	1	1	0	0	0	1	0	2	2	0	0	1	0	0	2	0	0	0	0	0	0	1	0	1	0	0	1	0
166	0	2	0	0	0	0	1	0	0	0	1	1	1	0	0	1	1	0	1	1	1	0	2	0	1	1	1	0	1	1	0	2	2	1	1	1	1	0	0	0	0	1	0	1	1	0	0	0	0
167	0	2	0	0	1	1	1	0	2	0	0	1	1	0	0	1	2	0	1	1	1	0	1	0	0	0	1	0	2	1	1	0	1	1	0	1	2	1	1	1	0	0	0	0	0	1	1	0	1
168	1	1	0	1	0	2	1	0	1	1	0	0	1	1	1	0	0	0	2	0	0	0	2	0	0	0	2	0	2	2	0	0	2	0	0	2	2	1	0	0	1	0	0	0	1	0	0	1	0
169	0	1	0	0	0	1	0	0	2	2	0	0	1	1	1	0	1	2	0	2	0	1	1	1	1	1	2	1	2	1	2	2	2	0	0	0	1	0	0	0	0	0	0	0	0	1	0	1	1
170	0	1	0	1	0	1	1	0	1	1	0	0	0	0	0	0	0	0	0	2	0	0	2	0	0	0	1	1	1	1	1	0	0	2	0	2	1	0	2	2	0	0	0	0	0	0	0	0	0
171	1	1	0	0	0	2	1	0	1	0	1	1	1	0	0	0	1	0	0	1	0	1	1	0	0	0	2	1	2	1	1	1	1	2	0	2	1	0	0	0	0	0	0	0	1	0	0	0	1
172	0	1	0	0	0	0	0	0	1	1	1	1	1	0	0	1	1	0	0	1	0	0	2	0	0	0	1	0	2	0	0	1	1	2	0	2	2	1	0	0	0	0	0	0	2	0	0	1	1
173	1	1	0	0	0	1	0	0	2	2	0	0	0	0	0	0	1	0	1	1	1	0	2	0	0	0	2	0	2	2	0	0	0	1	1	2	1	1	0	0	0	0	0	1	0	1	0	0	1
174	1	2	0	0	0	0	1	0	1	0	0	0	0	0	0	0	0	0	2	0	1	2	0	1	1	1	1	1	0	0	0	2	2	1	0	1	2	0	1	1	0	0	1	0	1	0	1	0	1
175	0	1	1	0	1	2	2	0	1	1	1	0	0	0	0	0	1	1	1	0	1	0	2	0	0	0	1	1	1	1	0	0	0	2	0	2	2	1	1	0	2	0	0	0	0	1	0	1	2
176	0	2	0	0	0	0	2	0	1	1	1	1	1	0	0	0	2	1	2	0	1	1	1	1	1	1	2	1	2	1	2	1	1	1	0	1	0	0	0	0	0	0	1	0	0	0	1	0	1
177	0	2	1	2	0	2	2	1	1	1	1	0	0	0	0	0	2	1	0	2	1	0	2	0	0	0	2	0	2	2	0	0	0	2	0	1	2	1	1	0	2	0	0	1	0	1	0	2	2
178	0	0	0	0	0	1	1	0	1	1	0	0	0	0	0	0	0	0	1	1	1	1	2	0	0	0	2	1	2	2	0	1	1	0	0	0	0	0	1	1	0	0	0	1	1	2	0	0	0
179	1	2	0	0	1	1	0	0	1	1	1	1	1	0	0	0	0	0	0	1	0	1	2	0	0	0	1	0	2	1	0	1	1	1	0	1	1	0	2	2	0	1	0	0	0	0	0	2	2
180	0	1	0	1	0	2	1	0	1	1	0	0	0	0	0	0	2	2	1	1	0	1	2	0	0	0	2	0	2	1	0	1	2	0	0	2	2	0	1	1	0	2	0	0	0	0	0	0	1
181	1	2	0	0	1	1	2	1	1	1	0	0	1	1	1	0	0	0	0	2	0	0	2	0	0	0	1	0	2	1	0	1	1	0	0	1	0	0	1	1	0	0	0	0	0	0	0	1	1
182	1	2	0	0	0	0	2	1	1	1	0	0	1	1	1	0	1	1	0	2	0	0	2	0	0	0	1	0	2	1	0	1	2	2	1	2	2	0	1	1	0	1	0	1	1	0	0	0	1
183	1	1	1	0	0	1	0	0	2	2	0	1	2	0	0	1	1	1	2	0	1	1	2	0	0	0	1	0	1	0	0	1	1	1	0	1	1	0	0	0	0	0	0	0	1	0	0	0	0
184	1	2	1	1	0	1	0	0	1	1	1	1	1	0	0	1	1	1	1	1	0	1	2	0	0	0	1	0	2	1	0	1	1	1	0	2	0	0	0	0	0	2	0	0	0	0	0	0	1
185	1	2	0	1	0	1	1	1	2	1	0	0	0	0	0	0	1	0	1	1	0	0	1	0	1	1	1	0	2	1	0	2	2	2	1	2	2	0	2	2	0	0	0	0	0	0	0	1	1
186	1	0	0	1	0	2	2	1	2	2	0	0	0	0	0	0	1	1	0	2	0	1	2	0	0	0	2	0	1	0	0	1	2	2	2	2	0	0	0	1	0	1	0	0	0	1	1	0	2
187	1	0	0	0	0	1	2	0	0	0	1	0	1	1	1	0	1	0	1	1	1	1	2	0	0	0	2	1	2	2	0	1	2	2	0	2	1	0	1	0	1	0	0	0	0	0	0	0	2
188	1	2	0	0	0	0	2	0	1	1	0	0	1	0	0	0	2	0	1	1	1	1	2	0	0	0	2	1	2	2	0	0	0	1	0	1	0	0	0	0	0	0	0	0	1	0	2	0	2
189	1	2	0	0	0	0	0	0	2	2	0	0	0	0	0	0	0	0	1	1	1	0	2	0	0	0	2	0	2	2	0	1	2	2	0	2	1	1	0	0	0	0	1	0	1	1	0	0	0
190	0	1	1	1	0	2	1	0	2	2	0	1	2	2	2	0	1	1	2	0	2	0	2	0	0	0	1	1	2	0	1	1	1	1	0	2	2	0	2	2	0	0	0	0	0	0	0	0	0
191	0	1	0	0	0	0	2	1	1	1	0	0	1	0	0	0	2	1	0	2	0	0	2	0	0	0	2	0	2	2	0	1	1	2	1	1	2	1	0	0	0	0	1	0	1	0	0	0	0
192	1	1	0	0	0	0	2	0	1	0	1	0	0	0	0	0	1	1	1	1	0	0	1	1	1	1	1	1	2	0	1	0	1	1	0	2	1	0	1	1	0	0	1	0	1	2	0	0	2
193	1	1	0	0	1	1	0	0	2	1	0	0	0	0	0	0	1	1	1	1	0	1	1	1	1	1	2	0	2	2	0	1	1	2	1	2	0	0	0	0	0	0	0	1	0	0	1	0	2
194	0	2	1	0	1	1	0	0	2	2	0	1	0	0	1	0	1	1	0	2	0	0	2	0	1	1	2	0	2	2	0	2	2	0	0	0	2	0	2	2	0	0	0	0	0	0	0	0	1
195	0	1	0	1	0	1	1	0	2	0	0	1	1	0	0	1	1	1	0	2	0	0	2	0	0	0	2	0	2	2	1	2	2	2	0	2	1	0	1	1	0	0	1	0	1	1	0	0	1
196	1	1	0	0	0	0	2	0	0	0	1	1	1	0	0	1	2	1	0	2	0	0	1	1	1	1	2	0	2	2	0	1	2	1	0	1	1	0	2	2	0	0	1	0	1	0	0	0	1
197	1	1	0	1	0	1	2	0	0	0	0	1	0	0	1	0	1	1	1	1	1	0	2	0	1	1	2	0	2	2	0	1	1	2	1	2	1	0	1	0	1	2	0	0	0	0	0	0	1
198	1	1	0	0	1	1	1	0	2	0	0	0	0	0	0	0	1	1	1	1	1	1	2	0	0	0	1	0	2	0	0	1	1	2	1	2	1	0	0	0	0	0	0	1	0	0	0	0	0
199	0	2	0	0	0	0	2	0	0	0	1	0	0	0	0	0	1	1	1	0	1	0	2	0	0	0	2	1	1	1	0	2	2	2	2	2	1	0	0	0	0	0	1	0	1	1	1	1	1
200	0	1	0	0	1	2	0	0	2	2	0	0	0	0	0	0	1	0	1	1	1	1	2	0	0	0	2	0	2	2	1	1	1	2	1	2	2	0	2	1	1	0	1	0	1	1	0	0	1
201	1	2	0	0	0	0	2	1	1	1	1	0	0	0	0	0	1	0	1	1	0	1	2	0	0	0	1	1	2	1	1	1	2	1	1	2	1	0	1	1	0	0	0	0	0	2	0	0	1
202	1	2	0	0	0	0	2	0	2	1	0	0	0	0	0	0	1	0	0	1	0	0	2	0	0	0	2	0	2	2	1	1	1	2	1	2	1	0	0	0	0	0	0	0	0	1	0	0	0
203	1	1	0	0	0	0	0	0	2	2	0	0	1	1	1	0	1	0	0	1	0	0	1	0	0	0	2	0	2	2	1	1	1	2	0	2	1	0	2	2	1	0	0	0	0	1	0	1	2
204	1	1	0	1	0	1	1	1	2	1	0	0	2	2	2	0	1	1	0	2	0	0	2	0	0	0	2	0	2	2	1	1	1	1	0	1	1	0	0	0	1	0	0	1	0	0	0	0	0
205	1	0	0	0	2	2	1	0	1	1	0	0	0	0	0	0	2	1	0	2	0	0	2	0	0	0	1	1	2	1	2	0	1	2	0	2	1	0	1	0	1	0	1	0	1	1	1	1	2
206	1	2	0	1	0	1	1	0	1	1	1	0	0	0	0	0	0	0	1	1	1	2	0	1	1	1	2	0	2	2	1	1	0	0	0	1	2	1	0	0	0	0	1	0	0	0	0	0	1
207	0	1	0	0	0	0	1	0	1	0	0	0	0	0	0	0	1	1	1	1	0	1	1	1	1	1	1	0	2	1	1	1	1	0	0	1	2	0	1	0	1	0	1	0	1	1	0	0	2
208	0	2	1	1	0	1	2	0	0	0	0	0	1	1	1	0	1	0	1	1	1	1	2	0	0	0	2	0	2	2	1	1	1	1	0	1	2	1	1	0	1	0	1	1	1	2	0	0	0
209	1	0	0	0	0	1	1	0	1	0	1	0	0	0	0	0	1	0	1	1	1	1	1	1	1	1	2	1	2	1	2	1	1	1	0	2	0	0	0	0	0	0	0	0	0	2	0	0	1
210	0	0	0	0	0	1	0	0	2	2	0	0	0	0	0	0	2	0	0	2	0	0	2	0	2	2	1	0	1	1	0	2	2	0	0	0	2	0	1	1	0	0	1	0	1	1	0	0	0
211	0	1	0	0	1	2	1	0	1	1	1	0	0	0	0	0	1	0	0	2	0	0	2	0	0	0	2	0	2	2	0	2	2	0	0	1	2	1	0	0	0	0	0	0	0	0	0	0	1
212	1	1	0	1	0	1	1	0	1	0	0	1	2	2	2	0	1	0	1	1	0	0	2	0	0	0	1	1	2	0	1	2	2	0	0	1	1	0	0	0	0	0	0	0	0	1	1	0	1
213	0	0	1	1	0	1	0	0	2	1	0	0	0	0	0	0	1	0	1	1	1	1	1	1	1	1	2	1	2	1	2	2	2	2	0	1	1	0	0	0	0	0	0	0	0	0	0	0	0
214	1	1	0	0	0	1	1	0	1	1	1	0	1	0	0	0	2	1	0	2	0	1	2	0	0	0	2	0	2	2	0	2	2	0	0	1	2	0	1	0	1	1	1	0	1	0	1	0	2
215	0	1	0	0	1	2	1	0	1	1	1	0	1	1	1	0	1	0	1	1	1	0	2	0	0	0	1	0	2	2	0	2	2	0	0	0	1	0	2	2	0	0	1	0	2	0	0	0	0
216	1	1	0	0	1	1	1	0	0	0	1	0	0	0	0	0	2	2	1	1	1	0	1	0	0	0	2	0	2	0	0	1	2	1	1	2	1	0	2	2	0	1	0	0	1	0	1	0	2
217	1	1	0	1	0	1	1	0	2	1	0	0	1	1	1	0	0	0	0	1	0	0	2	0	0	0	2	0	2	1	0	1	1	1	0	1	2	0	1	1	0	0	1	0	2	2	1	0	1
218	1	2	0	0	0	0	2	0	1	0	0	1	0	0	1	0	1	1	1	1	1	0	1	0	0	0	2	1	2	2	1	1	1	1	0	1	1	0	1	1	0	0	1	1	1	2	0	0	2
219	1	0	0	1	0	2	1	0	2	0	0	0	0	0	0	0	1	0	0	2	0	1	1	1	1	1	2	0	2	2	0	1	1	0	0	0	2	1	1	1	1	0	1	0	2	2	0	1	0
220	0	0	0	1	0	2	1	0	1	1	1	2	2	1	1	0	1	2	0	2	0	0	2	0	0	0	1	0	2	2	0	1	1	2	0	2	2	0	1	1	0	0	0	1	0	0	0	1	1
221	1	1	0	2	0	2	2	0	0	0	1	0	0	0	0	0	1	0	1	1	0	0	1	0	0	0	1	0	2	0	0	1	1	1	1	1	0	0	0	0	0	0	0	1	0	1	0	0	0
222	0	1	0	0	0	1	2	1	1	1	1	0	0	0	0	0	0	0	1	1	1	1	0	1	1	1	2	0	2	1	0	2	2	1	0	2	1	1	0	0	0	0	0	0	0	0	0	0	2
223	1	1	0	0	0	1	1	1	2	2	0	0	2	1	1	0	1	1	2	0	0	0	1	1	1	1	2	0	2	2	0	1	1	1	0	1	1	0	0	0	0	0	0	0	0	2	0	0	0
224	0	1	0	0	1	1	0	0	1	1	1	1	1	1	1	0	0	0	1	1	1	1	1	1	1	1	1	0	2	1	1	2	2	0	0	0	0	0	0	0	0	0	0	0	0	0	0	0	1
225	0	0	0	0	0	1	2	1	1	1	1	1	0	0	1	0	2	1	0	2	0	0	2	0	2	2	1	0	2	1	0	2	2	0	0	0	1	0	1	0	1	0	0	0	0	0	0	0	1
226	0	1	0	1	0	1	0	0	2	2	0	0	1	1	1	0	1	1	0	1	1	0	1	0	0	0	2	0	1	1	1	1	1	1	0	1	1	0	0	0	0	1	0	0	1	0	0	0	1
227	0	1	1	0	0	1	1	1	2	2	1	1	2	2	2	0	1	1	0	1	0	0	2	0	0	0	2	0	2	2	1	0	0	2	0	2	0	0	0	0	0	0	0	0	0	2	1	0	1
228	0	1	0	0	1	1	1	0	1	1	1	0	0	0	0	0	2	2	1	1	1	1	1	0	0	0	1	1	1	1	0	1	2	1	0	1	1	0	2	2	0	0	0	0	0	1	0	1	0
229	1	1	0	0	1	2	2	0	2	1	0	0	1	0	0	0	0	0	1	1	1	2	0	1	1	1	1	0	2	1	0	1	1	1	1	1	1	0	1	1	0	1	0	0	1	0	0	1	1
230	1	1	1	0	1	2	1	0	1	1	1	1	1	0	0	1	1	1	1	0	1	1	1	1	1	2	2	0	2	1	0	1	1	1	0	2	0	0	0	0	0	1	0	0	1	0	0	0	1
231	1	1	1	0	0	1	1	0	2	2	0	2	2	0	0	1	1	1	0	2	0	1	2	0	0	0	0	2	0	0	0	1	1	1	0	2	1	0	2	2	0	0	0	1	0	1	1	0	1
232	0	1	0	0	0	1	1	1	1	1	0	2	2	2	2	0	1	1	0	2	0	1	2	0	0	0	1	0	1	1	1	1	1	0	0	0	2	0	1	1	0	1	0	0	0	1	0	1	1
233	1	0	0	0	1	1	1	0	2	2	0	0	0	0	0	0	1	0	0	1	0	0	2	0	1	1	1	0	2	1	0	1	1	1	0	2	0	0	0	0	0	0	0	1	0	0	0	0	0
234	0	1	0	0	0	1	2	0	1	1	0	0	1	0	0	0	1	0	1	1	1	1	2	0	0	0	1	0	1	1	1	1	1	1	0	2	2	0	2	2	0	0	0	0	0	0	0	0	0
235	0	0	0	0	1	1	0	0	1	1	0	0	0	0	0	0	0	1	1	1	1	1	1	0	0	0	2	1	2	1	2	1	1	1	1	1	1	0	2	2	0	1	1	0	0	1	0	0	0
236	0	1	0	1	0	1	1	0	1	1	1	0	0	0	0	0	0	0	1	0	1	1	2	0	0	0	2	1	2	1	2	1	1	1	0	2	2	1	0	0	0	0	0	0	0	1	0	0	0
237	1	0	0	0	1	2	0	0	2	2	0	1	2	1	1	0	1	1	0	2	0	0	2	0	0	0	0	0	2	1	0	1	1	0	0	1	2	0	2	2	1	0	1	0	1	0	0	0	1
238	0	0	0	0	0	1	2	1	1	1	0	0	0	0	0	0	2	0	0	2	0	1	2	0	0	0	2	1	2	1	2	0	0	1	1	2	1	0	1	1	0	0	0	1	0	1	0	0	1
239	1	1	0	0	1	1	0	0	2	2	0	1	1	0	0	1	2	1	0	1	0	0	1	0	0	0	2	0	2	2	0	0	0	2	2	2	2	0	2	2	0	1	0	1	1	0	0	0	2
240	0	1	0	0	0	1	1	1	2	1	0	0	0	0	0	0	1	1	1	1	0	0	2	0	0	0	0	0	2	1	0	2	2	1	1	2	1	1	0	0	0	0	1	0	1	1	0	0	1
241	0	1	0	0	0	0	1	0	0	0	1	0	1	1	1	0	1	0	0	1	0	2	2	0	0	0	1	1	2	0	1	0	0	2	1	2	0	0	1	0	1	0	0	0	0	2	1	0	1
242	0	0	0	1	1	2	1	0	1	1	1	0	1	1	1	0	2	2	1	1	1	0	2	0	0	0	1	1	2	1	0	1	1	1	1	1	2	0	1	1	0	0	1	0	2	0	1	0	2
243	1	1	0	0	0	0	0	0	2	1	0	0	2	1	1	0	2	2	0	2	0	1	1	1	1	1	2	0	2	1	0	1	1	2	1	2	2	1	1	0	2	0	0	0	1	1	0	0	1
244	1	0	1	1	0	1	1	0	1	0	0	0	0	0	0	0	1	1	2	0	1	1	0	1	1	1	2	1	1	1	0	1	2	1	0	1	1	0	2	2	0	0	0	0	0	1	0	0	0
245	1	2	0	1	0	1	1	0	2	0	0	1	1	0	0	1	1	1	0	1	1	1	2	0	0	0	2	0	2	2	0	1	1	0	0	0	1	0	2	2	1	0	0	0	0	0	0	0	1
246	1	1	0	1	0	2	1	1	2	2	0	1	1	0	0	0	0	1	1	1	0	0	2	0	0	0	1	0	2	1	1	2	2	0	0	1	1	0	0	0	1	0	0	0	0	1	0	0	1
247	0	1	0	0	0	1	0	0	2	2	0	0	0	0	0	0	1	0	1	1	1	0	2	0	0	0	2	2	2	1	1	2	2	0	0	1	1	0	1	1	1	1	0	0	1	0	1	1	2
248	0	1	0	0	0	1	2	0	1	0	1	0	0	0	0	0	1	0	1	1	1	0	2	0	1	1	1	1	1	1	1	2	2	2	1	2	2	0	2	1	1	0	0	1	0	1	0	0	1
249	0	1	0	1	0	1	1	0	1	1	0	0	1	1	1	0	1	1	1	0	1	0	2	0	0	0	1	0	2	1	0	2	2	0	0	2	1	0	1	1	0	0	1	0	0	0	0	0	1
250	0	0	0	1	0	2	1	0	1	1	0	0	1	1	1	0	1	1	0	1	0	1	1	1	1	1	1	1	2	1	0	1	2	0	0	1	1	0	0	0	1	0	0	0	0	0	0	0	2
251	0	2	1	1	0	1	2	0	0	0	0	1	1	0	0	1	0	0	0	1	0	1	2	0	0	0	2	0	2	1	1	1	1	2	1	2	0	0	1	1	0	0	0	0	0	0	1	0	1
252	0	1	0	1	0	2	0	0	2	2	0	1	2	1	2	0	2	1	1	1	0	0	2	0	1	1	1	2	1	0	1	2	2	1	0	1	1	0	1	1	0	0	0	0	0	1	0	0	0
253	0	0	0	0	0	1	0	0	2	2	0	0	1	1	1	0	2	2	2	0	0	1	2	0	0	0	1	0	2	0	0	1	2	2	0	2	2	0	1	0	1	0	1	0	0	1	0	0	1
254	0	1	0	0	0	1	2	1	1	1	1	0	0	0	0	0	0	0	1	1	1	0	2	0	0	0	2	1	1	0	1	1	2	2	1	2	0	0	0	0	0	0	0	0	0	0	0	0	0
255	0	0	0	0	0	1	0	0	2	2	0	0	1	1	1	0	2	1	1	1	0	0	1	0	0	0	1	0	2	1	0	1	2	2	0	2	1	0	1	1	0	0	0	0	0	0	0	0	1
256	1	1	0	1	0	1	1	0	2	2	0	1	1	0	0	1	1	1	0	2	0	1	2	0	1	1	0	1	2	0	1	1	1	1	1	1	1	0	0	0	0	0	1	0	1	0	0	0	0
257	1	1	0	1	0	2	1	1	2	1	0	0	0	0	0	0	2	1	0	1	0	0	2	0	0	0	1	0	2	0	0	1	1	2	0	2	2	0	2	2	1	0	1	0	1	0	0	0	0
258	0	2	0	0	0	1	0	0	2	2	0	0	1	1	1	0	1	0	1	1	1	0	2	0	0	0	0	1	2	0	1	2	2	1	0	1	1	0	0	0	0	0	0	0	0	0	0	1	2
259	1	1	1	0	0	1	0	0	2	2	0	0	0	0	0	0	0	1	0	2	0	0	1	0	0	0	2	0	1	0	0	1	1	1	0	2	1	0	1	1	0	0	1	0	1	1	0	0	2
260	1	2	0	0	0	0	1	1	2	2	0	1	2	2	2	0	2	0	0	2	0	0	2	0	1	1	1	1	2	1	1	2	2	0	0	1	1	0	1	1	0	0	0	1	0	1	0	0	1
261	0	2	0	0	0	0	1	0	1	0	0	0	1	2	1	0	1	0	0	2	0	1	2	0	0	0	1	0	2	1	0	1	1	1	1	2	1	1	0	0	0	0	0	0	0	0	0	0	1
262	1	1	0	0	0	1	2	0	1	1	0	1	0	0	1	0	1	1	0	2	0	0	2	0	0	0	1	0	2	1	1	1	1	2	0	2	1	0	0	0	0	0	0	0	0	1	0	0	0
263	0	2	0	0	1	1	2	1	1	1	1	0	0	0	0	0	2	0	0	2	0	0	2	0	0	0	2	0	2	2	1	0	0	2	1	1	1	1	0	0	0	0	0	0	0	0	0	0	0
264	1	1	1	0	0	1	1	0	1	1	0	0	0	0	0	0	0	0	0	1	0	0	2	0	0	0	2	0	2	1	0	1	2	1	0	1	0	0	0	0	0	1	0	0	0	2	0	1	1
265	1	0	0	0	0	1	2	1	1	1	0	1	1	0	0	1	0	0	0	2	0	1	2	0	0	0	0	1	2	0	1	1	1	1	0	1	1	1	0	0	0	0	0	0	0	0	0	0	1
266	1	2	0	0	0	1	0	0	1	1	1	0	0	0	0	0	2	1	1	1	1	0	2	0	0	0	1	0	2	0	0	2	2	0	0	1	1	1	0	0	0	0	0	0	0	0	0	1	0
267	1	1	0	0	0	0	1	0	0	0	1	0	0	0	0	0	2	2	0	2	0	0	1	0	0	0	1	0	1	1	1	1	1	1	0	1	1	1	0	0	0	0	0	0	0	0	0	0	0
268	0	1	0	1	0	1	2	0	0	0	0	0	0	0	0	0	0	0	1	0	1	0	1	0	0	0	2	0	2	2	2	1	1	1	0	1	0	0	0	0	0	0	0	0	2	2	0	0	2
269	1	0	0	1	0	2	0	0	2	2	0	0	1	1	1	0	1	1	0	1	0	0	2	0	0	0	1	1	2	1	1	2	2	0	0	1	1	0	0	0	0	0	1	0	1	0	1	1	1
270	0	1	0	0	1	1	1	1	2	1	0	1	1	0	0	1	1	1	1	0	1	1	2	0	0	0	1	1	2	1	0	2	2	2	0	1	1	0	1	1	0	0	0	2	0	2	0	0	2
271	0	2	1	1	0	1	2	1	1	1	1	0	1	1	1	0	0	1	0	2	0	0	2	0	1	1	0	1	1	0	0	1	1	1	0	1	0	0	0	0	0	0	0	1	0	1	0	0	0
272	0	2	0	1	0	1	2	1	1	1	0	0	0	0	0	0	1	1	0	1	0	0	1	0	0	0	1	0	2	1	0	0	0	2	1	2	0	1	0	0	0	0	0	0	1	0	0	0	0
273	1	1	0	0	0	1	1	0	1	1	0	0	1	1	1	0	1	1	2	0	1	1	2	0	0	0	2	0	1	1	1	1	1	1	0	2	1	0	1	1	1	0	1	0	1	1	0	0	1
274	1	2	1	1	0	1	1	0	2	1	0	1	2	2	2	0	2	2	2	0	0	0	2	0	0	0	0	1	1	1	0	1	2	1	0	1	1	0	0	0	1	1	0	0	1	0	0	0	0
275	0	1	0	0	0	0	0	0	2	2	0	0	0	0	0	0	1	1	1	1	0	0	1	0	1	1	2	1	2	2	0	1	1	1	0	2	2	1	1	1	0	0	1	0	1	0	0	0	1
276	1	1	0	0	0	1	1	1	2	2	0	0	0	0	0	0	0	0	0	0	0	1	2	0	0	0	1	1	2	0	1	0	1	1	0	1	2	1	1	1	0	0	0	0	0	0	0	0	0
277	0	1	0	0	1	1	1	0	1	1	0	1	2	2	2	0	0	0	0	2	0	0	2	0	1	1	1	0	2	0	0	2	2	1	1	2	1	0	2	2	1	0	1	0	0	0	0	0	1
278	1	1	0	0	0	1	2	0	0	0	0	1	1	0	0	1	0	0	0	2	0	1	2	0	0	0	1	1	2	1	0	0	0	2	0	2	1	1	0	0	0	0	1	0	1	2	0	0	0
279	0	0	0	0	0	1	2	1	1	1	0	0	0	0	0	0	0	0	1	1	1	1	2	0	0	0	1	0	2	2	0	1	1	2	1	2	2	1	0	0	0	0	1	0	2	2	0	1	2
280	1	1	1	0	1	2	0	0	2	2	0	0	1	1	2	0	0	0	0	2	0	0	2	0	0	0	1	0	1	1	0	1	1	1	0	2	2	0	2	1	1	0	1	0	1	0	0	0	2
281	1	1	0	0	1	2	0	0	2	2	0	0	1	1	1	0	1	1	0	2	0	0	1	0	0	0	1	2	1	1	1	1	1	1	0	1	1	0	1	1	0	0	0	0	0	0	0	0	1
282	1	0	0	0	0	1	2	0	1	0	1	1	2	2	2	0	1	1	0	2	0	1	2	0	0	0	1	0	1	1	1	1	2	1	1	1	1	1	0	0	1	0	0	0	1	1	0	0	1
283	0	1	0	1	0	2	1	0	1	1	1	0	0	0	0	0	2	0	0	2	0	1	1	0	0	0	2	0	2	2	1	1	1	1	0	1	1	0	0	0	0	0	0	1	0	0	1	0	2
284	0	1	0	0	0	2	2	0	1	0	1	0	0	0	0	0	1	0	1	0	1	1	1	0	0	0	2	0	2	2	1	1	1	0	0	0	2	1	1	0	1	0	0	2	0	1	1	0	1
285	1	1	0	1	0	2	2	0	0	0	1	0	0	0	0	0	1	0	0	2	0	0	2	0	1	1	2	0	2	1	1	0	0	2	0	2	1	0	0	0	0	0	0	0	0	0	0	0	0
286	1	1	1	0	1	2	1	1	2	2	0	0	0	0	0	0	1	0	1	1	0	0	2	0	0	0	1	0	2	0	0	1	2	1	0	1	0	0	0	0	0	0	0	0	0	0	0	1	1
287	1	1	0	0	0	1	1	0	2	1	0	0	1	1	1	0	1	1	0	2	0	1	2	0	1	1	1	0	1	0	0	2	2	1	0	1	2	0	1	1	0	0	0	0	1	0	0	0	2
288	0	1	0	1	0	1	1	1	2	2	0	0	0	0	0	0	1	0	0	1	0	1	1	1	1	1	1	0	1	1	0	1	2	0	0	2	1	1	0	0	1	0	1	0	0	0	0	0	0
289	0	1	0	1	0	1	1	0	1	0	1	0	0	0	0	0	0	0	1	1	1	0	0	0	0	0	1	0	2	1	1	2	2	0	0	0	1	1	0	0	0	0	0	0	0	1	0	0	2
290	1	1	0	0	0	1	1	0	0	0	2	1	1	1	1	0	1	0	1	1	1	0	2	0	0	0	2	0	2	2	0	1	1	1	0	2	0	0	1	1	0	0	0	1	0	1	0	0	0
291	0	0	0	0	0	1	2	0	1	0	0	0	0	0	0	0	1	0	2	0	1	1	1	1	1	1	2	0	2	2	2	1	1	1	0	2	0	1	0	0	0	0	0	1	0	1	0	0	2
292	0	2	0	0	0	1	2	0	1	1	0	0	2	2	2	0	1	1	2	0	1	0	2	0	0	0	1	0	2	1	0	1	1	1	0	1	1	1	0	0	0	0	1	0	1	1	0	1	2
293	1	1	1	1	0	1	2	0	1	0	1	0	0	0	0	0	1	1	2	0	2	0	2	0	0	0	0	1	2	0	1	2	2	0	0	1	2	0	2	2	0	0	0	0	1	0	0	1	2
294	0	0	0	0	1	1	2	1	1	1	0	1	2	1	1	0	1	1	0	2	0	0	1	0	0	0	1	0	2	1	0	0	0	2	0	1	2	1	1	1	0	0	0	0	0	0	0	2	2
295	0	2	0	0	0	0	2	0	0	0	1	0	1	1	1	0	1	0	0	1	0	0	1	0	1	1	2	1	2	2	0	1	1	1	1	1	0	0	0	0	0	0	0	0	0	1	1	1	2
296	0	0	0	1	0	2	1	0	1	1	0	0	0	0	0	0	0	0	0	0	0	0	1	0	1	1	1	1	2	1	0	2	2	1	0	0	1	0	1	1	0	2	0	0	0	0	1	0	1
297	0	1	1	0	0	1	2	0	1	1	1	0	1	1	1	0	1	0	0	1	0	0	2	0	0	0	2	0	2	2	1	1	2	1	0	1	1	0	1	1	0	0	1	0	0	0	1	0	2
298	1	2	0	2	0	2	2	1	1	1	0	2	2	0	0	1	1	0	1	1	1	0	2	0	0	0	0	2	1	1	1	2	2	2	2	2	1	0	1	1	0	0	0	0	0	0	0	0	1
299	1	2	0	0	0	1	1	0	2	1	0	1	0	0	0	0	0	0	2	0	0	1	1	0	0	0	2	1	1	1	0	1	1	1	1	1	0	0	0	0	0	0	1	0	1	1	1	0	1
300	1	1	0	1	0	1	1	0	1	1	1	0	1	0	0	0	2	2	1	1	1	0	1	1	1	1	1	2	1	0	1	2	2	0	0	0	1	1	0	0	0	0	1	0	1	1	0	0	1
301	1	0	0	0	0	1	1	0	1	1	0	1	1	0	0	1	1	1	2	0	0	0	2	0	1	1	1	1	2	1	0	1	1	0	0	0	1	1	0	0	0	0	0	0	0	1	0	0	1
302	0	1	0	0	1	1	1	0	1	0	1	0	0	0	0	0	1	0	0	1	0	1	2	0	0	0	1	0	2	1	1	0	0	2	1	2	1	0	1	1	0	0	1	0	1	1	0	0	2
303	1	0	0	0	0	1	2	1	1	1	1	1	1	1	1	0	0	0	1	0	0	1	1	1	1	2	2	0	2	1	0	0	2	0	0	2	1	0	1	1	0	1	0	0	1	0	1	0	2
304	1	0	0	0	1	2	1	1	2	2	0	0	1	1	1	0	0	0	1	1	1	0	2	0	0	0	1	0	2	0	0	2	2	0	0	0	1	1	0	0	0	0	1	0	1	0	1	0	1
305	0	2	0	0	0	1	1	0	2	1	0	0	0	0	0	0	2	1	0	2	1	1	2	0	0	0	1	0	2	2	0	1	2	1	1	2	1	0	0	0	0	0	2	0	0	1	0	0	1
306	1	1	0	1	0	2	1	0	1	0	0	0	0	0	0	0	1	0	1	1	1	1	1	1	1	1	2	0	2	1	1	1	2	1	0	1	1	1	0	0	0	0	0	0	0	1	0	0	0
307	0	2	1	2	0	2	0	0	2	2	0	0	1	1	1	0	0	0	1	1	1	0	2	0	0	0	2	1	2	2	0	2	2	2	0	2	1	1	0	0	0	2	0	0	1	0	0	0	1
308	1	0	1	0	1	2	2	0	1	0	1	0	0	0	0	0	2	1	0	2	1	0	1	0	0	0	1	0	2	2	0	1	1	1	0	1	1	0	0	0	0	0	0	0	0	0	0	0	2
309	0	1	0	0	1	1	1	1	1	1	0	0	1	0	0	0	2	2	1	1	0	0	1	0	0	0	1	1	2	0	1	1	1	2	1	2	2	0	2	2	1	0	0	0	0	1	0	1	2
310	0	1	0	1	0	1	2	1	1	1	0	0	0	0	0	0	1	1	1	1	0	1	2	0	0	0	2	1	2	1	2	0	0	0	0	1	1	0	0	0	0	0	1	0	0	1	1	0	1
311	1	1	0	0	1	1	1	0	1	1	0	0	1	1	1	0	2	2	1	1	1	0	2	0	0	0	2	0	2	1	1	2	2	0	0	1	2	0	0	0	0	0	1	0	0	1	0	0	1
312	1	1	0	0	1	1	1	0	2	0	0	0	0	0	0	0	1	1	1	1	0	0	2	0	0	0	1	1	1	1	0	1	2	0	0	2	0	0	1	1	0	2	0	0	0	0	1	0	1
313	0	1	0	1	0	1	1	0	1	1	1	0	2	0	0	0	1	0	1	1	1	0	1	0	1	1	2	0	2	2	1	1	1	1	0	2	2	1	0	0	1	0	1	0	1	0	0	1	0
314	0	0	0	0	2	2	2	1	1	1	0	0	1	1	1	0	0	0	0	2	1	1	0	0	1	1	2	0	2	1	1	0	0	2	0	1	2	0	2	2	0	1	0	0	0	0	0	1	1
315	0	2	0	1	0	1	2	1	1	1	1	0	0	0	0	0	1	1	1	0	1	1	2	0	0	0	0	2	0	0	0	1	1	2	1	2	2	2	0	0	0	0	1	0	0	0	0	0	0
316	1	2	0	1	0	1	2	0	0	0	0	1	2	1	1	1	1	1	1	1	1	1	1	1	1	1	2	0	2	1	0	2	2	0	0	1	1	0	2	2	0	0	1	0	1	1	0	2	2
317	1	0	0	0	1	2	0	0	1	1	1	1	1	0	0	0	2	0	0	2	0	0	2	0	0	0	1	0	2	1	0	1	1	2	0	2	1	0	1	0	1	0	0	0	0	1	0	0	1
318	0	1	1	1	0	2	0	0	2	1	0	2	2	1	1	1	2	1	0	2	0	1	2	0	0	0	1	1	1	1	1	1	1	1	1	1	1	0	0	0	0	0	1	0	1	2	0	0	0
319	1	2	1	1	0	1	2	1	2	2	0	0	1	1	1	0	1	0	1	1	1	1	1	1	0	0	2	0	2	2	1	2	2	2	0	2	2	0	1	1	0	0	0	1	0	1	0	0	0
320	0	1	0	0	0	0	0	0	1	0	1	1	1	0	0	0	0	0	0	1	0	0	1	0	1	1	2	0	2	2	0	1	1	1	0	1	1	1	0	0	0	1	0	0	1	0	0	1	1
321	1	2	0	0	0	0	1	0	2	1	0	0	2	2	2	0	2	1	0	2	1	0	2	0	0	0	1	1	2	1	1	1	1	0	0	1	2	0	1	1	0	1	0	1	1	0	2	0	2
322	1	1	0	0	0	0	1	0	1	1	1	0	1	0	0	0	2	2	1	1	0	0	2	0	0	0	1	0	2	2	0	0	0	2	0	2	1	0	0	0	0	1	0	0	1	1	0	0	0
323	0	0	1	0	0	1	1	1	2	2	0	0	0	0	0	0	0	0	1	0	1	0	2	0	0	0	0	0	2	1	0	1	1	1	0	1	2	0	1	1	0	0	1	0	1	0	0	0	1
324	1	1	1	0	0	1	0	0	2	2	0	0	1	1	2	0	1	2	0	2	0	1	0	1	1	1	0	0	2	1	0	2	2	2	0	2	1	0	1	1	0	0	1	0	0	0	0	0	1
325	0	1	0	0	0	0	0	0	2	2	0	0	1	1	1	0	1	0	0	2	0	1	2	0	0	0	1	1	2	1	0	1	1	2	0	0	2	0	2	2	1	1	0	1	0	1	0	0	1
326	0	1	0	0	0	2	1	1	2	2	1	1	0	0	0	0	1	1	0	2	0	0	2	0	0	0	2	0	2	2	1	0	1	2	0	2	2	1	1	1	1	0	0	0	0	1	0	0	1
327	0	0	0	0	0	1	0	0	2	0	0	0	1	1	1	0	0	0	1	1	1	1	1	1	1	1	2	0	2	2	1	0	1	0	0	2	0	1	0	0	0	1	0	1	1	0	0	1	0
328	0	0	0	0	1	2	0	0	2	1	1	0	1	2	1	0	1	1	0	2	0	0	1	0	0	0	2	0	2	2	0	0	1	1	0	1	2	0	2	2	1	0	0	1	0	0	0	1	1
329	0	0	0	1	1	2	1	0	0	0	1	0	1	1	1	0	2	2	0	1	0	0	2	0	1	1	1	1	2	1	1	1	2	1	0	1	1	1	0	0	0	2	0	0	0	0	0	0	0
330	1	2	0	0	0	1	2	0	0	0	2	1	1	0	0	1	1	1	1	0	1	0	1	0	0	0	1	0	2	2	0	1	1	2	1	2	0	0	0	0	0	0	1	0	0	1	0	0	1
331	1	1	0	1	0	1	1	0	1	0	0	0	2	2	2	0	1	1	0	1	1	0	2	0	1	1	1	0	2	2	0	1	1	2	0	2	2	0	2	1	1	0	0	0	0	1	0	0	1
332	0	1	0	0	0	1	2	0	2	1	0	0	0	0	0	0	2	2	1	1	1	0	2	0	0	0	1	1	2	1	1	1	1	2	1	2	1	1	0	0	0	0	0	1	0	1	0	1	0
333	1	2	1	0	0	0	1	1	2	2	0	1	0	0	0	0	1	1	1	0	1	1	2	0	0	0	1	1	2	0	1	0	0	2	0	2	1	1	0	0	0	0	1	0	1	1	1	0	2
334	1	2	0	0	0	0	2	1	2	1	0	0	0	0	0	0	0	0	1	1	1	0	2	0	0	0	1	0	2	1	0	2	2	0	0	1	1	0	0	0	0	0	1	0	1	0	0	0	1
335	1	1	0	1	0	2	2	0	1	1	1	0	0	0	0	0	0	0	0	2	1	0	1	0	0	0	0	1	1	0	0	1	2	2	1	2	2	0	1	1	0	0	1	0	0	0	1	0	1
336	1	1	0	1	0	1	0	0	2	0	0	0	0	0	0	0	2	2	1	1	1	1	2	0	0	0	1	1	2	1	1	1	1	0	0	1	2	0	1	0	1	0	1	0	1	1	0	0	1
337	0	1	0	0	0	1	1	0	1	1	1	0	0	0	0	0	0	0	1	1	1	0	2	0	0	0	1	0	2	1	1	1	2	1	0	1	1	0	0	0	0	0	0	0	2	1	0	0	0
338	0	2	1	0	0	0	1	0	0	0	1	0	1	0	0	0	2	1	1	1	0	1	2	0	0	0	1	0	1	0	0	1	0	0	0	2	2	0	2	2	0	0	1	0	2	2	0	0	1
339	1	1	0	0	0	0	2	1	1	1	1	1	1	1	1	0	1	0	0	1	0	0	2	1	1	2	0	0	2	0	0	1	1	0	0	1	2	0	1	1	0	0	1	0	1	0	1	0	1
340	1	2	0	0	0	1	0	0	2	1	1	0	0	0	0	0	0	0	1	1	1	1	2	0	0	0	1	1	1	1	1	1	0	0	0	1	1	0	2	2	1	0	0	0	0	0	0	0	0
341	0	1	0	0	0	0	1	0	1	1	0	1	2	1	1	0	1	1	2	0	1	0	2	0	0	0	0	1	1	0	0	1	1	1	0	1	2	0	2	1	1	0	0	0	0	1	0	1	2
342	1	2	0	1	0	1	2	0	0	0	0	0	2	2	2	0	1	0	0	1	0	1	2	0	0	0	2	0	2	2	2	0	0	2	0	2	1	0	2	2	0	0	1	0	1	1	1	0	1
343	0	1	0	1	0	1	1	0	2	2	0	1	2	1	2	0	0	1	0	2	0	0	1	0	0	0	1	0	2	1	0	0	0	1	1	2	1	0	0	0	0	0	0	0	0	0	0	1	1
344	0	2	1	0	1	1	0	0	2	2	0	0	0	0	0	0	0	0	1	1	1	0	2	0	0	0	2	0	2	2	0	1	0	2	1	2	1	0	1	0	1	0	0	0	1	0	0	0	2
345	0	0	0	0	0	1	2	0	0	0	0	2	2	0	0	1	1	1	0	2	0	0	1	0	0	0	2	0	2	2	0	1	2	0	0	1	0	0	0	0	0	0	1	0	0	1	0	0	1
346	1	1	0	1	0	1	2	1	2	2	0	0	1	1	1	0	1	1	1	1	0	0	2	0	0	0	0	0	1	1	0	0	0	2	1	2	1	0	0	0	0	0	0	0	1	1	0	0	1
347	0	0	0	0	1	1	1	1	2	2	0	0	2	2	2	0	0	0	1	1	1	0	2	0	0	0	0	1	1	0	1	0	0	1	0	0	1	0	0	0	0	0	0	0	0	0	0	0	0
348	1	1	0	1	0	1	1	0	1	1	1	2	2	1	1	0	1	1	2	0	1	0	2	0	0	0	0	1	2	0	1	1	2	1	1	1	2	1	1	1	0	2	0	0	0	0	0	0	0
349	0	1	0	1	0	2	2	0	0	0	0	0	2	2	2	0	1	1	0	2	0	0	2	0	0	0	2	1	1	1	0	1	1	1	0	1	2	0	1	1	0	0	0	0	0	1	0	0	0
350	1	1	0	0	0	2	2	1	1	1	1	0	2	1	1	0	0	0	0	2	0	1	2	0	0	0	0	1	1	0	0	1	1	1	1	1	1	0	2	2	0	0	0	1	0	1	1	1	2
351	1	1	0	1	0	1	1	0	0	0	1	0	1	0	0	0	0	0	1	1	1	0	2	0	0	0	0	1	1	0	1	1	1	2	2	2	2	1	1	1	0	0	0	0	0	1	0	0	0
352	0	1	1	0	0	1	1	0	1	1	0	1	2	0	0	1	0	0	0	1	0	0	2	0	0	0	0	0	1	0	0	1	1	1	0	1	1	0	1	0	1	0	2	0	1	1	0	1	1
353	1	2	1	1	0	1	2	0	0	0	0	1	1	0	0	1	2	2	0	2	0	1	1	1	1	1	1	0	2	1	0	1	1	0	0	1	2	0	0	0	0	0	0	1	0	0	0	0	0
354	0	1	0	0	0	1	1	0	2	0	0	0	1	1	1	0	0	0	1	1	1	0	1	0	0	0	2	0	2	2	2	2	2	0	0	1	1	0	0	0	0	0	1	0	1	0	0	1	1
355	1	0	0	0	0	1	2	0	2	1	0	0	0	0	0	0	1	1	0	2	0	1	2	0	0	0	2	0	2	2	1	2	2	0	0	1	1	0	0	0	0	0	1	0	1	0	1	1	1
356	1	1	0	0	0	1	0	0	2	1	0	1	0	0	1	0	1	0	1	1	0	0	2	0	0	1	1	1	2	1	1	1	1	1	0	2	1	0	0	0	0	0	1	0	1	0	0	0	1
357	0	0	0	0	1	1	1	0	1	1	1	1	0	0	0	0	1	0	0	2	0	0	1	0	1	1	1	0	2	0	0	1	1	2	1	1	2	2	0	0	0	0	1	0	2	0	0	0	1
358	0	2	0	0	0	0	1	1	2	2	0	1	2	0	0	1	1	0	0	2	0	0	2	0	1	1	0	0	1	0	0	0	1	1	0	1	2	0	0	0	0	0	0	0	0	1	0	0	1
359	0	2	0	0	0	1	2	0	1	0	1	0	0	0	0	0	0	0	1	1	1	0	2	0	0	0	1	1	2	0	1	1	2	1	0	1	1	0	1	1	0	0	1	0	1	1	0	0	1
360	0	2	0	0	0	0	1	0	1	1	0	0	0	0	0	0	0	0	1	1	1	0	2	0	0	0	1	1	1	1	0	1	2	1	0	1	2	0	1	1	0	0	0	0	0	0	0	1	1
361	1	1	0	0	0	1	0	0	2	1	0	0	0	0	0	0	1	2	0	2	0	0	1	0	0	0	0	1	1	0	1	0	0	2	0	2	0	0	1	1	0	0	1	0	1	0	0	0	0
362	0	0	0	0	1	2	2	1	1	1	1	1	2	1	1	1	0	0	0	2	0	0	2	0	0	0	2	0	2	2	0	1	1	2	0	2	1	0	0	0	0	0	0	0	0	1	0	0	0
363	1	1	0	1	0	2	2	0	2	2	0	1	1	0	0	0	1	0	0	2	0	0	2	0	0	0	2	1	2	1	2	1	1	1	0	2	2	0	1	0	1	0	1	1	0	1	0	0	0
364	0	1	0	0	0	0	1	0	1	0	1	0	0	0	0	0	1	1	1	1	0	1	2	0	0	0	1	0	1	1	0	2	2	1	0	1	1	0	1	1	0	0	1	1	1	2	1	0	2
365	1	2	0	0	0	0	1	0	1	1	1	1	1	1	2	0	1	0	0	1	0	1	2	0	0	0	2	0	2	2	1	0	2	0	0	1	2	0	2	2	0	1	0	0	1	0	0	1	2
366	1	1	0	1	0	2	1	1	2	2	0	1	2	1	1	0	0	0	1	1	1	0	2	0	0	0	2	2	2	1	1	0	0	2	1	2	1	0	0	0	0	0	0	0	0	1	0	0	1
367	1	1	1	0	0	1	2	0	0	0	0	0	1	1	1	0	1	1	0	2	0	1	2	0	0	0	2	0	2	1	0	0	0	2	0	2	1	0	0	0	0	0	0	0	0	1	0	0	1
368	1	2	1	1	0	1	1	0	2	1	0	0	0	0	0	0	2	0	0	2	0	1	2	0	0	0	0	0	2	1	0	1	1	2	0	2	2	0	1	1	0	0	0	1	0	0	0	0	0
369	0	2	0	0	0	0	0	0	2	1	0	0	0	0	0	0	1	1	0	2	0	1	2	0	1	1	1	0	2	0	0	1	2	1	0	1	0	0	0	0	0	0	0	0	0	0	1	1	1
370	1	2	0	1	0	1	0	0	2	2	0	0	0	0	0	0	1	1	2	0	1	0	2	0	0	0	2	0	2	2	0	1	1	2	0	2	1	0	2	2	0	0	0	1	0	1	0	0	1
371	0	1	0	0	0	2	1	1	2	2	0	0	0	0	0	0	1	2	1	1	1	0	2	0	1	1	2	0	2	1	1	0	1	1	0	1	1	0	1	0	1	0	0	1	0	1	1	0	1
372	0	0	0	1	0	2	2	0	0	0	2	1	1	1	1	0	1	0	1	1	1	0	2	0	0	0	1	1	2	0	1	1	2	2	0	2	1	0	1	1	0	0	0	0	1	1	0	0	0
373	0	1	0	0	0	0	1	0	1	1	1	0	2	1	1	0	2	2	1	1	1	2	2	0	0	0	1	1	2	0	1	1	1	1	0	1	0	0	0	0	0	0	0	0	0	1	0	0	1
374	1	0	0	1	0	2	1	0	1	0	1	0	1	1	1	0	1	1	1	0	1	0	2	0	0	0	1	1	2	1	0	1	1	2	1	1	1	0	1	0	1	0	1	0	1	0	0	0	0
375	0	1	0	0	0	0	1	0	2	0	0	1	1	1	1	0	0	0	0	2	0	2	2	0	0	0	2	0	2	2	1	0	0	2	0	2	1	0	0	0	0	1	0	0	1	1	0	0	0
376	1	1	0	1	0	1	2	1	2	1	0	0	1	1	2	0	0	0	0	2	0	1	2	0	0	0	2	0	2	2	0	1	2	0	0	1	1	0	1	1	0	0	0	0	0	0	0	0	0
377	1	1	0	0	1	2	2	0	1	0	1	0	0	0	0	0	1	1	2	0	1	0	2	0	0	0	2	1	2	1	2	1	1	2	1	2	1	0	0	0	0	0	0	0	0	1	0	0	0
378	0	2	0	1	0	2	1	0	1	0	0	1	1	0	0	1	2	0	0	2	0	0	2	0	0	0	1	0	2	2	0	2	2	1	1	2	1	0	0	0	0	0	0	1	0	0	0	0	1
379	0	0	0	1	1	2	1	1	2	1	0	1	2	1	1	0	1	0	1	1	1	1	2	0	0	0	1	0	2	0	0	2	2	0	0	0	1	0	0	0	0	0	0	0	0	1	0	0	1
380	1	1	1	1	0	2	2	0	1	0	1	0	1	1	1	0	1	0	1	1	1	1	2	0	0	0	2	0	2	2	0	0	1	2	0	2	0	0	1	1	0	0	1	0	1	1	0	0	0
381	1	2	0	0	0	0	0	0	2	2	0	0	0	0	0	0	2	0	0	2	0	0	2	0	0	0	1	0	2	1	0	1	2	1	0	1	1	0	0	0	0	0	0	0	0	1	0	1	1
382	1	2	0	1	0	1	1	0	1	1	1	0	1	1	1	0	1	0	1	1	0	1	2	0	0	0	2	0	2	1	1	2	2	2	0	2	0	0	0	0	0	1	0	0	1	0	0	0	0
383	0	1	0	1	0	1	1	0	1	1	0	0	1	0	0	0	1	1	1	1	1	1	2	0	0	0	2	0	2	2	0	1	2	2	0	2	1	0	0	0	0	0	0	0	0	0	0	0	1
384	0	1	0	0	1	2	2	0	0	0	1	0	0	0	0	0	1	0	1	1	1	0	2	0	0	0	1	1	2	1	1	2	2	1	0	1	0	0	1	0	1	0	0	0	0	0	0	0	2
385	0	1	0	0	1	2	2	0	0	0	1	0	1	1	1	0	0	0	0	1	0	0	2	0	0	0	1	0	1	1	1	1	2	2	0	2	2	0	1	1	0	0	0	0	0	1	0	1	1
386	0	1	0	1	0	1	1	0	2	1	0	0	0	0	0	0	1	1	0	2	0	0	2	0	0	0	2	0	2	1	0	0	0	2	0	2	1	0	2	2	0	0	0	0	0	0	0	0	1
387	1	0	0	0	2	2	1	0	1	0	0	0	1	1	1	0	2	1	0	2	0	0	2	0	2	2	1	2	1	1	0	2	2	2	0	2	1	0	0	0	0	1	0	0	1	1	0	0	1
388	0	2	0	0	0	0	0	0	2	2	0	0	0	0	0	0	1	1	1	1	0	0	2	0	0	0	2	1	2	2	0	1	1	0	0	1	2	1	0	0	0	0	0	0	0	2	0	0	2
389	1	0	0	0	0	2	0	0	2	0	1	0	0	0	0	0	0	0	1	1	1	1	0	0	1	1	2	2	2	2	0	2	2	0	0	1	2	0	1	1	0	0	1	0	0	1	0	0	1
390	0	0	0	1	0	2	1	0	0	0	1	0	0	0	0	0	0	1	1	1	0	0	2	0	0	0	2	0	2	2	0	2	2	1	1	2	1	0	1	1	0	0	0	0	0	1	0	0	0
391	1	2	0	0	0	0	1	0	1	1	0	0	0	0	0	0	1	1	0	2	0	1	1	1	1	2	1	0	1	0	0	1	1	2	1	2	2	1	1	1	0	0	0	0	2	0	0	0	1
392	1	1	0	0	1	1	1	0	2	2	0	0	1	1	1	0	0	0	1	1	1	0	1	0	0	0	1	1	1	1	0	1	2	1	0	2	1	0	1	1	0	0	0	0	1	1	1	0	2
393	1	1	0	1	0	1	2	1	1	1	1	1	2	1	1	0	0	0	1	1	1	0	2	0	0	0	1	0	2	1	1	1	2	1	0	1	1	0	0	0	0	0	1	0	1	1	0	0	2
394	1	1	0	1	0	2	2	0	0	0	1	0	1	1	1	0	1	0	1	1	1	0	2	0	0	0	0	0	1	0	0	1	1	1	1	1	2	1	0	0	0	0	0	0	0	0	0	0	0
395	0	2	1	1	0	1	0	0	2	1	1	1	1	1	1	0	1	1	0	2	0	0	2	0	0	0	0	1	1	0	1	1	2	1	0	1	1	0	0	0	0	0	0	1	0	1	0	1	1
396	1	1	0	0	0	2	2	1	1	1	0	0	1	0	1	0	2	1	2	0	1	0	2	0	1	1	2	1	2	1	2	1	2	0	0	0	2	0	1	1	0	0	0	0	1	1	0	0	0
397	0	2	0	0	0	0	2	0	1	1	0	1	1	1	2	0	2	0	1	1	1	1	1	1	1	1	1	1	1	1	1	1	1	2	2	2	0	0	0	0	0	0	1	0	1	0	0	0	0
398	1	1	0	0	1	2	1	1	2	1	0	0	0	0	0	0	2	1	0	2	0	0	2	0	0	0	2	0	2	2	0	2	2	1	0	1	2	0	1	1	0	0	1	0	0	0	0	0	1
399	1	1	0	1	0	2	2	0	0	0	0	0	1	0	0	0	1	0	0	2	0	0	1	0	0	0	1	0	2	1	0	0	2	0	0	2	0	0	1	1	0	0	0	0	0	0	0	0	1
400	0	0	0	0	0	1	1	0	1	0	1	0	2	2	2	0	1	0	0	1	0	1	1	0	0	0	0	2	1	0	0	0	0	1	0	1	1	0	0	0	0	0	1	0	1	1	0	0	1
401	0	2	0	0	0	0	1	0	1	0	0	1	1	0	0	0	0	0	1	1	1	0	2	0	0	0	2	0	2	2	1	2	2	1	1	2	2	0	2	1	1	0	1	0	1	0	0	0	0
402	0	2	0	0	0	0	2	0	2	1	0	0	1	0	0	0	0	0	1	1	1	1	1	1	1	1	2	0	2	2	0	0	0	1	1	2	2	1	0	0	0	0	0	0	0	0	0	0	1
403	1	1	0	0	0	1	1	0	1	0	1	0	0	0	0	0	1	1	1	0	1	0	1	1	1	1	2	0	2	1	0	1	1	2	1	2	2	0	0	0	0	0	0	0	0	1	0	0	0
404	1	1	0	0	0	2	2	0	1	0	0	0	0	0	0	0	1	1	2	0	0	0	2	0	0	0	1	0	2	0	0	1	1	0	0	1	1	1	0	0	0	0	1	0	1	0	1	0	2
405	1	1	0	0	0	1	2	1	1	1	1	0	0	0	0	0	1	1	2	0	0	1	2	0	0	0	0	0	1	1	0	2	2	0	0	0	1	0	1	1	1	0	1	0	0	0	0	0	0
406	0	1	0	0	0	0	0	0	2	2	0	1	1	0	0	1	1	0	1	0	1	0	1	0	0	0	2	0	2	2	0	0	1	1	0	1	1	0	0	0	0	0	0	0	0	1	0	0	1
407	0	1	0	0	1	2	0	0	2	0	0	1	2	1	1	1	1	1	0	1	0	1	2	0	0	0	1	1	2	1	2	2	2	0	0	0	1	0	1	1	0	0	0	0	1	1	0	0	0
408	0	2	0	0	0	0	1	0	1	1	0	1	1	0	0	1	1	0	1	1	1	1	2	0	0	0	1	2	1	1	0	1	1	1	0	1	1	0	1	0	1	0	0	0	0	1	0	0	1
409	1	1	0	1	0	1	0	0	2	0	1	0	1	0	0	0	1	1	0	2	0	0	2	0	0	0	2	0	1	1	1	0	1	1	0	1	2	0	2	2	0	0	0	0	0	0	0	0	1
410	0	2	0	1	0	1	2	0	0	0	1	0	0	0	0	0	0	0	1	1	1	0	2	0	0	0	0	1	1	1	0	0	0	1	0	2	2	0	1	1	0	0	1	1	1	1	0	0	0
411	1	0	0	0	2	2	0	0	2	2	0	0	2	1	1	0	1	1	1	0	0	0	2	0	0	0	2	0	2	2	0	1	1	2	1	2	1	0	1	1	0	0	1	0	0	1	0	0	1
412	1	2	0	0	0	1	1	0	1	1	1	1	2	1	1	0	1	1	1	1	0	0	2	0	0	0	0	0	1	1	0	1	2	1	1	1	2	0	2	2	0	0	0	0	0	1	0	0	1
413	1	0	0	0	0	1	1	0	1	0	1	0	1	1	1	0	1	1	1	1	0	0	2	0	0	0	2	0	2	2	1	1	1	1	1	1	2	0	2	2	0	0	0	0	0	0	0	1	1
414	0	2	0	1	0	1	0	0	2	1	0	0	1	1	2	0	1	1	0	1	0	0	2	0	0	0	0	0	2	0	0	0	0	1	1	2	2	0	1	1	0	0	0	0	0	0	0	0	1
415	0	1	0	0	0	0	1	0	1	1	1	1	0	0	0	0	2	0	0	2	0	1	0	0	1	1	2	1	2	2	0	0	0	1	1	2	1	0	1	1	0	0	0	0	0	1	0	0	2
416	1	2	0	0	0	0	1	1	2	2	0	0	0	0	0	0	2	1	0	2	0	0	2	0	0	0	1	1	1	1	0	1	2	2	2	2	0	0	1	1	0	0	2	0	1	0	0	0	1
417	0	0	0	0	1	2	0	0	2	1	0	1	0	0	1	0	1	0	0	1	0	0	2	0	0	0	2	0	2	2	1	2	2	0	0	1	1	0	1	1	1	0	0	0	0	1	0	0	1
418	0	1	0	1	0	2	0	0	2	0	1	0	0	0	0	0	1	1	1	1	1	0	2	0	0	0	1	0	2	1	1	1	2	2	0	2	1	0	2	2	0	0	1	0	0	0	1	0	1
419	0	1	0	0	1	1	1	0	1	0	0	0	0	0	0	0	1	0	1	1	0	0	1	0	0	0	1	0	2	1	1	0	0	1	0	1	2	1	1	1	0	0	1	0	1	0	0	0	0
420	0	2	0	0	0	0	0	0	2	2	0	1	1	0	0	0	2	1	1	1	1	1	1	0	0	0	1	0	2	1	1	1	1	2	1	2	1	0	2	2	1	0	0	0	0	1	0	0	0
421	1	1	0	0	0	1	1	0	2	1	0	1	1	0	0	1	1	1	0	2	0	0	2	0	0	0	2	0	2	1	0	0	1	1	0	2	1	0	0	0	0	0	0	1	0	1	0	0	1
422	0	1	1	0	0	1	1	0	2	0	0	1	1	0	0	1	1	1	1	1	1	1	1	0	0	0	2	1	2	2	0	1	1	1	0	1	0	0	0	0	0	0	1	0	0	0	0	0	0
423	0	1	0	0	0	1	0	0	2	2	0	1	0	0	1	0	2	2	1	1	1	1	2	0	0	0	1	0	2	1	0	1	1	1	0	1	1	1	0	0	0	0	1	0	1	2	0	0	0
424	0	1	0	1	0	1	0	0	1	1	0	0	0	0	0	0	0	0	1	1	1	0	2	0	0	0	2	0	2	2	0	0	2	1	0	2	1	0	0	0	0	1	0	0	1	0	0	0	1
425	1	1	0	0	1	1	1	0	1	0	1	0	0	0	0	0	0	0	1	1	1	1	0	0	0	0	2	0	2	2	1	1	1	1	0	1	1	0	1	1	0	0	0	0	0	0	0	0	1
426	1	0	0	0	1	2	0	0	2	1	0	0	0	0	0	0	1	0	1	1	1	1	2	0	0	0	1	1	2	1	0	2	2	0	0	1	1	0	0	0	0	0	1	0	1	1	0	0	1
427	1	1	0	0	0	1	1	1	2	2	0	0	0	0	0	0	2	1	0	2	0	1	2	0	0	0	1	0	2	2	1	0	0	1	0	1	2	1	1	1	0	0	0	0	0	0	0	0	0
428	0	0	0	0	0	1	1	0	1	1	1	0	0	0	0	0	1	0	1	1	1	0	2	0	0	0	2	1	2	2	0	2	2	0	0	1	1	1	0	0	0	0	0	1	0	1	1	0	1
429	1	2	0	1	0	2	0	0	1	0	1	0	0	0	0	0	0	0	0	1	0	0	2	0	0	0	1	1	2	1	0	1	1	1	0	2	1	0	1	1	0	0	2	0	1	1	0	0	0
430	0	1	0	1	0	1	0	0	2	1	0	1	2	1	1	0	1	1	1	1	0	0	2	0	0	0	0	0	2	1	0	0	0	2	0	2	0	0	0	0	0	0	0	0	1	2	0	0	1
431	0	2	1	0	1	1	1	0	2	2	0	1	2	1	1	0	1	1	0	2	0	0	1	0	1	1	1	0	1	1	0	1	0	0	0	2	2	1	0	0	0	0	1	0	1	0	0	1	2
432	1	2	0	0	0	0	1	0	1	1	0	2	2	1	1	0	2	1	0	2	0	0	1	0	0	0	1	1	2	1	1	1	2	1	0	2	1	0	0	0	0	0	1	0	1	1	0	0	1
433	0	1	0	0	0	0	0	0	2	2	0	0	1	1	1	0	0	0	1	1	1	0	2	0	0	0	1	0	2	0	0	2	2	2	1	2	2	1	0	0	0	0	1	0	1	2	0	0	1
434	0	0	0	0	2	2	1	0	1	1	1	0	0	0	0	0	0	0	1	1	1	0	2	0	0	0	2	0	2	2	0	1	1	1	0	1	2	0	0	0	0	0	1	0	1	1	0	0	2
435	1	1	1	1	0	2	1	0	1	1	1	0	2	1	1	0	1	0	1	1	1	1	1	1	1	1	2	0	2	2	1	1	1	0	0	1	2	0	1	1	0	0	1	1	1	1	0	0	1
436	1	2	0	0	0	0	2	1	1	1	0	0	1	1	1	0	1	1	1	1	0	0	2	0	0	0	1	1	2	1	0	2	2	0	0	0	0	0	0	0	0	0	0	0	0	1	0	0	2
437	1	0	0	0	0	1	1	0	1	1	1	0	1	1	1	0	1	1	0	2	0	1	2	0	0	0	1	0	2	1	0	1	1	0	0	1	2	0	1	1	0	0	0	1	0	1	0	0	1
438	1	1	0	0	0	1	0	0	2	0	1	1	2	2	2	0	2	1	0	2	1	0	2	0	1	1	1	1	2	1	1	1	2	1	0	1	2	0	2	1	1	0	0	0	0	1	0	0	0
439	0	0	0	0	1	2	2	0	1	1	1	1	1	0	0	0	1	1	0	1	0	0	1	0	0	0	1	1	2	1	1	1	1	2	1	2	1	0	0	0	0	0	0	0	0	1	0	0	1
440	0	1	0	0	0	1	1	0	2	0	0	1	2	2	2	0	1	1	0	1	0	1	2	0	0	0	2	0	2	2	0	0	0	2	0	2	0	0	1	1	0	0	2	0	1	1	0	0	1
441	1	1	0	1	0	1	2	0	0	0	1	1	1	1	2	0	1	0	0	1	0	1	2	0	0	0	2	0	1	1	1	2	2	0	0	0	1	0	1	1	0	1	0	0	0	2	0	0	0
442	1	1	0	0	0	1	0	0	2	2	0	1	2	1	1	0	2	1	0	2	1	1	2	0	0	0	0	2	1	0	0	1	1	1	0	2	1	0	1	1	1	0	0	0	2	1	0	0	1
443	1	1	0	1	0	1	2	1	1	1	1	0	0	0	0	0	2	1	0	2	0	0	1	1	1	1	1	0	1	1	1	0	1	0	0	2	1	0	2	2	0	0	2	0	1	1	0	0	0
444	1	2	0	0	0	1	2	1	1	1	1	0	0	0	0	0	1	1	2	0	1	0	1	0	0	0	2	0	2	2	1	1	2	1	1	1	2	0	1	1	0	0	0	0	0	1	0	0	0
445	1	1	0	0	0	0	2	1	1	1	1	1	1	0	0	1	2	2	0	2	0	0	2	0	0	0	1	0	2	0	0	2	2	1	0	1	2	0	1	1	0	0	0	0	0	1	0	0	0
446	1	0	0	0	1	1	1	1	2	2	0	0	1	1	1	0	1	1	0	2	0	0	0	0	0	1	2	0	2	2	1	2	2	2	0	2	0	0	0	0	0	2	0	0	1	0	0	0	1
447	1	2	1	1	0	1	2	0	0	0	0	0	2	1	1	0	2	0	0	2	0	0	2	0	0	0	1	0	2	1	0	1	1	1	0	2	1	1	0	0	0	1	0	0	0	0	0	0	0
448	1	1	0	1	0	2	2	0	1	1	1	0	0	0	0	0	0	0	0	1	0	1	1	0	0	0	1	1	0	0	0	0	1	2	0	2	2	0	1	1	0	0	1	0	1	0	1	0	1
449	0	1	0	0	0	1	1	0	2	1	0	0	0	0	0	0	2	1	1	1	1	0	2	0	0	0	2	1	1	1	0	2	2	1	1	1	1	0	1	1	0	0	0	0	0	1	0	0	0
450	1	0	0	1	1	2	1	1	2	1	0	0	0	0	0	0	2	2	0	2	0	0	2	0	0	0	2	0	2	2	0	2	2	2	0	1	2	0	1	1	0	0	0	0	1	1	0	0	1
451	1	2	0	0	0	0	2	1	1	1	1	0	1	1	1	0	1	1	1	1	1	0	1	1	1	1	2	0	2	2	1	2	2	0	0	0	2	0	1	0	1	0	1	0	0	1	0	0	2
452	0	2	0	1	0	1	1	0	1	0	1	2	2	0	0	1	0	0	1	1	1	1	0	1	1	1	2	0	2	2	0	2	2	2	0	2	2	1	1	1	0	1	0	0	0	1	0	0	1
453	1	1	0	1	0	1	1	1	2	1	0	0	1	0	1	0	2	1	0	1	0	2	0	1	1	1	2	0	2	2	0	2	2	1	1	2	1	1	0	0	1	0	1	0	1	0	0	0	1
454	1	1	0	0	0	1	2	0	0	0	0	0	2	1	1	0	0	0	0	1	0	0	2	0	1	1	2	1	2	2	0	1	1	1	0	2	0	0	0	0	0	0	0	1	0	0	0	0	2
455	0	0	0	0	2	2	2	0	1	0	0	0	1	1	1	0	0	0	0	1	0	0	2	0	0	0	1	0	2	1	0	2	2	0	0	1	0	0	0	0	0	0	0	1	0	1	0	0	0
456	0	0	0	0	0	1	2	0	1	0	1	0	0	0	0	0	2	1	1	1	1	1	2	0	0	0	2	0	2	0	0	2	1	2	1	2	2	0	1	1	0	0	0	0	2	1	0	0	0
457	0	0	0	0	1	1	0	0	2	1	0	0	0	0	0	0	1	1	2	0	0	0	2	0	0	0	0	2	1	0	0	0	0	2	0	2	0	0	0	0	0	0	0	0	0	0	0	0	1
458	1	0	0	0	1	2	1	0	1	0	1	0	0	0	0	0	2	2	1	1	1	1	1	1	1	1	1	0	2	1	0	1	1	1	0	2	1	0	1	1	0	0	0	1	1	1	0	0	0
459	0	0	0	1	0	2	1	0	1	1	1	0	1	1	1	0	2	2	0	2	0	1	1	1	1	1	2	0	2	2	2	1	1	2	0	0	1	0	1	1	0	0	0	0	0	0	0	0	0
460	1	1	0	1	0	1	1	0	1	1	0	0	1	1	1	0	1	0	0	1	0	1	1	1	1	1	0	1	1	0	1	1	1	2	0	1	0	0	1	0	1	0	0	0	0	0	0	0	0
461	1	2	1	0	1	1	2	0	1	0	1	1	1	1	1	0	1	2	0	2	0	0	2	0	0	0	2	0	2	1	1	2	2	0	0	0	2	0	1	1	0	0	0	0	0	0	0	0	0
462	1	1	0	0	0	0	1	0	2	1	0	0	0	0	0	0	1	0	0	2	0	0	2	0	1	1	1	1	2	0	1	2	2	1	0	1	2	0	2	2	0	0	2	0	1	1	1	0	1
463	0	1	1	0	0	2	2	1	1	1	0	0	0	0	0	0	2	2	1	1	1	0	2	0	2	2	2	0	1	0	0	1	1	2	0	2	1	0	0	0	0	0	0	0	0	2	0	0	0
464	1	1	1	1	0	2	1	0	1	1	1	0	0	0	0	0	1	0	1	1	1	0	2	0	0	0	1	0	2	0	0	1	1	2	1	2	1	0	1	1	0	0	0	0	0	1	1	0	1
465	1	2	0	1	0	1	1	1	2	2	0	1	1	1	1	0	1	1	1	1	0	0	1	0	1	1	2	0	1	0	0	1	1	2	0	2	2	0	1	1	0	0	2	0	0	1	0	0	0
466	1	2	1	0	0	0	1	1	2	2	0	0	1	1	1	0	1	1	0	2	0	0	0	0	0	0	0	1	1	0	0	0	0	1	0	1	2	0	2	2	1	0	0	0	0	0	0	0	2
467	0	1	1	1	0	1	0	0	2	2	0	0	0	0	0	0	2	2	1	1	1	0	2	0	0	0	1	0	2	0	0	0	0	2	0	2	0	0	0	0	0	0	0	0	0	0	0	0	0
468	1	0	0	1	0	2	2	0	1	0	0	1	1	0	0	1	2	1	0	2	0	0	2	0	1	1	0	1	2	0	1	0	0	2	0	2	2	0	1	1	0	1	0	0	0	0	1	0	2
469	0	1	0	0	0	1	2	1	1	1	0	1	0	0	0	0	2	2	0	2	0	0	2	1	1	2	2	0	2	2	1	0	0	2	0	2	0	0	1	1	0	0	0	0	0	1	0	0	0
470	0	1	0	1	1	2	2	0	0	0	1	0	2	1	1	0	1	0	1	1	1	1	2	0	0	0	1	2	2	2	0	0	1	2	0	2	2	1	1	0	1	0	0	1	0	1	0	0	1
471	0	1	0	0	0	0	0	0	2	0	0	1	1	0	0	0	2	1	1	1	1	1	1	1	1	1	1	2	1	1	1	1	1	0	0	1	2	0	0	0	0	0	1	0	1	0	0	0	0
472	0	2	0	1	0	2	2	0	0	0	1	1	0	0	0	0	1	1	2	0	2	0	2	0	0	0	2	0	2	2	2	1	1	1	0	2	2	0	2	2	0	0	0	0	1	0	0	0	1
473	0	0	0	0	0	1	2	0	0	0	2	0	1	1	1	0	1	1	0	1	0	0	2	1	1	2	1	1	2	1	0	1	1	2	0	2	2	0	1	0	1	0	0	0	0	1	1	0	1
474	0	2	0	0	1	1	1	1	2	1	0	0	1	0	0	0	2	1	0	2	0	0	0	0	0	1	2	0	2	2	0	2	2	1	0	2	1	0	2	2	0	0	0	0	1	1	0	0	2
475	1	1	0	0	0	1	1	0	2	2	0	0	1	1	1	0	0	0	1	1	1	0	2	0	2	2	1	0	2	1	0	2	2	1	0	1	0	0	0	0	0	0	2	0	1	1	0	0	0
476	1	2	1	0	1	1	2	0	0	0	0	0	1	2	1	0	2	1	0	2	1	0	1	0	0	0	2	0	2	2	1	2	2	0	0	0	2	1	0	0	0	0	0	0	2	0	0	0	0
477	1	0	0	0	1	1	0	0	2	0	0	1	0	0	1	0	0	0	2	0	0	2	1	1	1	1	1	0	2	1	0	2	2	0	0	1	2	1	1	1	0	0	0	1	0	1	0	0	0
478	1	0	0	0	0	1	1	1	2	1	0	0	1	1	1	0	2	2	0	2	0	1	2	0	0	0	2	0	2	1	0	1	2	2	2	2	0	0	0	0	0	0	2	0	1	1	0	0	1
479	1	1	1	1	0	1	2	0	1	0	1	0	1	0	0	0	0	0	1	1	1	1	2	0	0	0	2	0	2	1	1	2	2	1	1	2	2	0	1	1	0	1	0	0	1	0	0	0	1
480	0	1	0	1	0	1	1	0	1	0	0	0	0	0	0	0	0	0	0	2	0	0	1	0	1	1	2	1	2	1	2	1	1	1	0	1	2	0	2	2	0	0	0	0	0	0	0	2	2
481	1	2	0	0	0	0	2	0	0	0	1	0	0	0	0	0	1	0	1	1	1	0	2	0	0	0	2	0	2	2	0	1	2	0	0	2	2	1	1	1	1	1	0	0	0	1	0	0	0
482	1	1	0	0	0	1	1	0	2	0	0	0	0	0	0	0	1	1	0	1	0	0	1	0	0	0	1	0	2	2	1	1	2	1	1	1	0	0	0	0	0	0	1	0	1	1	0	1	2
483	1	1	0	0	0	1	1	0	1	1	1	0	0	0	0	0	2	1	1	1	1	0	2	0	1	1	1	1	2	0	1	1	1	1	0	1	2	0	1	1	0	0	0	0	0	1	1	0	2
484	1	0	1	0	0	1	1	1	2	1	0	1	1	0	0	1	0	0	1	0	0	0	2	0	0	0	1	0	2	2	0	0	1	1	0	2	1	0	0	0	0	0	0	0	1	1	0	0	1
485	0	0	0	0	0	1	1	1	2	2	0	0	1	1	1	0	1	1	0	2	0	0	1	0	0	0	1	0	2	1	1	2	2	0	0	1	1	1	0	0	0	0	1	0	1	1	0	0	1
486	1	1	0	1	0	1	2	1	1	1	1	0	0	0	0	0	2	1	0	2	1	0	2	0	0	0	1	0	1	1	1	1	1	2	0	0	2	2	0	0	0	0	0	1	1	1	0	0	0
487	0	2	0	0	0	0	0	0	2	1	1	1	1	0	0	0	1	0	1	1	0	0	2	0	0	0	0	1	1	0	0	2	2	0	0	1	0	0	0	0	0	2	0	0	0	0	0	0	2
488	1	2	0	0	0	0	1	1	2	2	0	0	0	0	0	0	1	1	0	1	0	0	1	0	0	0	1	0	2	2	0	1	1	2	1	1	1	0	0	0	0	0	0	1	0	0	0	1	1
489	0	0	0	0	1	1	1	0	1	1	1	0	1	1	1	0	2	1	0	2	1	0	2	0	0	0	1	0	2	0	0	1	1	0	0	0	1	0	1	1	0	0	0	0	0	0	0	0	0
490	0	2	1	1	0	1	0	0	2	2	0	1	2	1	1	1	2	1	0	2	0	0	2	0	0	0	2	1	2	1	2	1	2	1	0	1	1	0	0	0	0	0	0	0	0	0	1	0	1
491	1	1	0	1	1	2	1	1	2	2	0	0	2	2	2	0	2	1	0	2	0	0	2	0	1	1	2	0	1	1	1	0	1	2	0	2	1	0	0	0	0	0	1	0	0	1	0	0	0
492	1	1	0	0	0	1	2	0	1	1	1	0	0	0	0	0	0	0	0	2	0	0	2	0	0	0	1	1	0	0	0	2	2	2	0	2	1	0	0	0	0	0	0	0	0	0	0	2	2
493	1	0	0	0	1	1	2	0	1	1	0	1	1	0	0	1	1	1	1	1	0	0	2	0	0	0	1	0	1	1	0	0	0	1	0	1	1	1	0	0	0	1	0	0	0	1	0	1	0
494	1	1	0	0	0	0	0	0	2	2	0	0	0	0	0	0	1	0	1	1	1	0	2	0	0	0	1	1	2	0	1	0	1	0	0	2	0	0	0	0	0	0	1	0	1	1	0	0	1
495	1	0	0	0	1	2	1	0	1	1	1	0	0	0	0	0	2	2	0	2	0	0	2	0	0	0	1	0	1	1	1	1	2	1	0	1	1	1	0	0	0	0	0	0	0	0	0	0	1
496	0	2	0	0	0	0	0	0	1	1	1	0	1	0	0	0	1	1	0	2	0	0	2	0	0	0	2	0	2	2	1	1	1	0	0	1	1	1	0	0	0	0	0	0	0	0	0	0	0
497	1	2	0	0	0	0	1	0	1	0	0	0	1	0	0	0	1	1	0	1	1	0	2	0	0	0	2	2	2	2	0	0	2	0	0	2	1	0	2	2	0	0	0	0	0	1	0	0	1
498	1	1	0	1	0	2	2	0	0	0	0	1	1	0	1	0	1	0	1	1	1	0	2	0	0	0	0	0	1	0	0	1	1	0	0	1	1	0	0	0	0	0	0	0	0	0	0	0	2
499	1	0	0	1	1	2	1	0	1	1	0	0	0	0	0	0	0	0	0	2	0	2	1	1	1	1	2	1	2	2	0	0	0	1	1	2	1	1	0	0	0	0	1	0	1	0	0	0	1
500	1	1	0	0	0	1	1	0	1	1	1	0	0	0	0	0	1	0	1	1	1	0	2	0	0	0	1	1	2	0	1	1	1	2	1	1	1	0	0	0	0	0	0	0	1	0	0	0	1
501	1	2	0	0	0	0	1	1	2	1	0	0	0	0	0	0	0	1	1	1	0	0	2	0	0	0	1	0	2	1	1	2	2	0	0	1	1	0	0	0	0	1	0	0	1	0	0	1	1
502	0	1	0	1	0	1	2	1	1	1	0	2	1	1	2	0	2	1	0	1	0	0	1	0	0	0	2	0	2	2	1	1	1	1	1	1	1	0	2	2	0	0	1	0	1	1	0	0	0
503	0	1	0	0	1	1	1	0	1	0	0	1	2	1	1	0	1	0	0	1	0	0	2	0	0	0	1	0	2	2	0	2	2	0	0	0	2	1	1	1	0	1	0	0	1	1	0	0	0
504	1	2	1	1	0	1	2	1	1	1	0	0	1	1	1	0	0	0	1	1	1	1	1	0	0	0	2	0	2	2	1	2	2	1	1	1	2	0	2	1	1	0	0	0	0	0	0	0	0
505	0	2	0	0	0	0	2	1	2	1	0	0	2	0	0	0	1	1	0	1	0	0	2	0	0	0	1	1	1	1	1	0	0	2	0	2	2	2	0	0	0	0	0	0	1	1	0	1	1
506	1	1	0	1	0	1	0	0	2	2	0	0	0	0	0	0	1	1	1	0	1	0	1	0	1	1	2	0	2	2	0	0	1	1	0	1	2	0	2	1	1	0	0	0	0	0	0	0	1
507	0	1	0	0	1	1	0	0	2	1	0	0	2	1	1	0	2	1	0	2	0	0	1	0	0	0	0	1	2	0	1	1	1	0	0	1	2	0	2	2	1	0	1	0	0	1	0	1	1
508	1	2	0	0	0	0	1	0	1	0	0	1	1	0	0	1	1	0	0	1	0	0	1	0	1	1	2	1	1	0	1	1	1	1	1	1	1	1	0	0	0	0	1	0	1	0	0	0	1
509	1	0	0	0	0	1	1	1	2	2	0	0	0	0	0	0	2	1	0	2	0	0	2	0	1	1	1	0	2	1	0	0	0	1	0	0	2	0	0	0	0	0	1	0	1	0	0	0	0
510	0	1	0	1	0	2	1	0	0	0	1	0	1	1	1	0	1	2	0	2	0	0	2	0	1	1	2	0	2	1	1	2	2	1	0	1	0	0	0	0	0	0	1	0	1	0	1	1	2
511	1	0	0	0	1	2	2	0	0	0	0	0	0	0	0	0	1	1	1	1	0	0	2	0	0	0	1	0	2	1	0	1	2	0	0	1	1	0	1	1	0	0	1	0	0	1	0	0	0
512	1	0	0	0	0	1	1	0	2	1	0	1	1	0	0	0	1	1	0	2	0	0	1	0	0	0	2	0	2	1	1	1	1	1	0	2	1	0	2	2	0	0	0	1	0	0	0	1	1
513	1	1	0	0	0	1	1	1	2	1	0	0	1	1	1	0	1	1	0	2	0	1	2	0	0	0	1	1	1	1	0	2	2	1	0	1	2	1	1	1	0	0	1	0	1	0	0	0	1
514	1	0	0	0	1	1	1	0	1	0	1	0	0	0	0	0	1	0	0	2	0	0	2	0	0	0	1	1	2	1	1	0	1	0	0	2	1	1	0	0	1	0	0	0	0	1	0	1	2
515	1	1	1	1	0	2	1	1	2	1	0	0	1	1	1	0	2	0	0	2	0	1	2	0	0	0	1	0	2	2	1	1	1	1	1	2	2	0	0	0	0	0	0	0	0	2	0	0	0
516	0	1	0	0	1	2	1	1	2	2	0	0	0	0	0	0	0	0	1	1	1	0	1	0	0	0	2	0	1	1	1	1	1	2	0	2	2	1	1	1	0	0	1	1	1	1	0	0	0
517	0	2	0	0	0	0	1	0	1	0	1	0	1	1	1	0	1	0	1	1	0	1	2	0	0	0	2	0	2	1	0	2	2	0	0	0	2	0	2	2	0	1	0	1	1	0	0	2	2
518	0	2	0	0	0	1	2	0	1	1	1	1	1	1	1	0	2	2	0	2	0	0	1	0	0	0	2	0	2	1	0	2	2	0	0	0	1	0	0	0	0	0	1	0	1	1	0	1	0
519	0	2	1	2	0	2	2	1	1	1	1	0	0	0	0	0	0	0	0	2	0	0	2	0	1	1	2	0	2	2	0	0	0	2	0	2	2	0	2	2	0	0	0	0	0	2	0	0	0
520	1	2	0	1	0	1	0	0	1	0	0	0	0	0	0	0	2	0	1	1	1	0	1	0	0	0	1	1	2	1	1	1	1	1	0	2	1	0	0	0	0	1	0	0	0	1	0	1	1
521	1	1	0	0	0	1	1	0	1	0	1	0	1	1	1	0	2	2	1	1	1	1	2	0	0	0	1	1	2	1	0	0	0	1	0	1	1	1	0	0	0	0	0	0	0	1	0	0	0
522	0	1	0	0	1	1	1	0	1	1	1	0	0	0	0	0	1	1	0	1	0	0	2	0	1	1	2	0	2	1	0	2	2	0	0	0	2	0	1	1	0	0	0	0	0	1	0	0	0
523	0	0	0	0	0	1	1	1	2	1	0	0	0	0	0	0	0	1	1	1	0	0	2	0	0	0	1	2	1	0	1	0	0	0	0	1	1	0	0	0	1	0	1	0	2	0	2	0	2
524	1	2	1	1	0	1	2	0	0	0	0	0	1	1	1	0	1	0	1	1	1	1	1	0	0	0	1	2	1	1	0	1	1	2	1	1	0	0	0	0	0	0	0	1	0	0	0	1	2
525	1	1	0	2	0	2	1	1	2	2	0	1	1	0	1	0	2	0	0	2	0	0	2	0	0	0	2	0	2	2	0	1	1	1	0	1	1	0	0	0	0	0	0	0	0	0	0	0	1
526	0	1	0	0	0	2	2	0	0	0	0	0	1	1	1	0	0	0	0	0	0	0	2	0	0	0	0	0	2	1	0	0	0	2	0	2	1	0	1	1	0	0	0	0	0	1	0	0	0
527	0	1	0	0	0	0	1	0	0	0	1	1	1	1	1	0	1	0	0	2	0	0	2	0	0	0	2	0	1	1	1	1	2	1	0	1	1	0	2	2	0	2	0	0	0	0	1	0	1
528	0	1	0	0	0	0	0	0	2	2	0	0	1	1	0	0	1	2	0	2	0	0	2	0	0	0	1	1	1	1	0	2	2	0	0	1	0	0	0	1	0	0	0	0	0	0	0	0	2
529	0	1	0	0	0	0	0	0	2	2	0	0	1	0	0	0	1	0	1	0	1	0	2	0	0	0	2	0	2	1	0	1	2	2	0	2	1	0	1	1	0	2	0	0	0	0	0	0	0
530	1	1	0	1	0	2	0	0	2	1	0	1	1	0	0	1	1	1	0	1	0	0	2	0	1	1	1	0	2	1	0	1	1	1	1	1	2	1	0	0	1	0	0	0	0	1	0	0	2
531	1	1	0	0	1	1	2	1	1	1	0	0	1	1	1	0	1	1	1	0	0	0	2	0	0	0	0	1	1	1	0	2	2	0	0	1	2	1	1	0	1	2	0	0	0	0	0	0	0
532	0	2	0	2	0	2	1	1	1	1	0	0	0	0	0	0	0	0	1	1	1	0	2	0	0	0	2	0	2	0	0	0	1	1	0	2	2	0	1	1	0	0	1	0	0	0	0	0	1
533	0	1	0	0	0	0	1	0	0	0	1	0	0	0	0	0	1	1	2	0	0	0	2	0	0	0	2	0	2	1	1	0	1	2	0	2	1	0	0	0	0	0	0	0	0	1	0	0	1
534	0	1	0	0	0	1	2	1	1	1	1	1	0	0	1	0	0	0	1	1	1	1	2	0	0	0	1	0	2	0	0	1	1	1	0	1	1	0	1	1	0	1	0	0	1	0	0	0	2
535	0	1	0	0	0	0	1	1	2	2	0	0	0	0	0	0	0	0	2	0	1	1	2	0	0	0	1	1	2	0	1	2	2	1	1	2	2	0	2	2	1	0	0	0	0	0	1	1	2
536	0	0	0	1	0	2	1	0	2	0	0	0	1	2	1	0	2	0	0	2	0	1	2	0	0	0	1	0	2	2	0	1	1	1	0	1	2	0	2	2	0	0	1	0	1	1	1	0	1
537	0	1	0	1	0	2	2	0	0	0	2	1	2	1	2	0	1	1	1	0	0	2	1	1	1	1	2	0	1	1	1	0	1	1	1	1	0	0	1	1	0	0	0	0	0	1	0	1	2
538	0	1	0	0	1	2	1	0	2	1	0	0	2	2	2	0	1	0	0	1	0	1	2	0	0	0	2	0	2	1	1	0	0	2	0	2	1	0	0	0	0	0	0	1	1	2	0	0	1
539	1	2	1	1	0	1	1	0	1	1	0	0	1	1	0	0	1	1	1	1	1	0	2	0	0	0	2	0	2	1	0	0	1	2	0	2	1	0	0	0	0	0	0	1	0	1	0	0	2
540	0	1	0	1	0	1	1	0	2	0	0	1	1	0	0	1	0	0	0	1	0	0	2	0	0	0	2	0	2	2	0	0	0	2	0	2	1	0	0	0	0	2	0	0	0	1	0	0	0
541	1	1	0	2	0	2	2	1	1	1	0	0	1	1	1	0	1	0	1	0	1	0	1	1	1	1	2	1	1	0	1	0	0	2	1	2	2	0	2	1	1	1	0	1	2	0	1	0	1
542	1	1	0	0	0	2	2	0	1	0	1	0	0	0	0	0	1	1	0	2	0	0	2	0	0	0	2	0	2	2	1	0	0	2	1	2	2	0	1	0	1	0	1	0	0	1	0	0	1
543	1	2	0	0	0	1	1	0	1	1	1	0	1	1	1	0	1	1	0	2	0	0	2	0	0	0	0	0	2	1	0	1	1	1	0	1	2	0	2	2	0	0	1	0	0	1	0	1	0
544	1	1	1	1	0	1	0	0	1	1	1	1	2	2	2	0	1	0	2	0	1	1	0	0	0	0	2	0	2	2	2	1	1	1	0	1	1	0	0	0	0	1	0	0	1	0	0	0	1
545	1	2	0	0	0	0	2	0	1	1	0	1	1	0	0	1	1	1	2	0	2	0	2	0	0	0	1	0	2	2	1	1	2	1	1	1	2	0	2	2	0	0	0	0	0	0	0	1	1
546	1	0	0	0	0	2	2	1	1	1	0	2	2	2	2	0	2	2	1	1	1	0	2	0	0	0	1	2	2	2	0	1	1	1	0	1	2	0	1	1	0	0	1	1	1	2	0	1	0
547	0	2	0	1	0	1	1	0	2	1	0	1	1	0	0	1	0	0	2	0	0	0	2	0	0	0	2	0	2	2	1	0	1	1	0	1	1	1	0	0	0	0	2	0	1	1	0	1	0
548	1	2	0	0	0	0	2	1	1	1	1	2	1	1	2	0	0	1	1	1	1	0	2	0	0	0	1	0	2	1	1	1	1	2	1	2	1	0	1	1	0	0	0	0	0	0	0	0	1
549	1	0	0	0	1	1	2	0	1	1	1	0	0	0	0	0	0	0	2	0	1	1	2	0	0	0	0	0	2	1	0	1	1	0	0	1	0	1	0	0	0	1	0	0	0	0	0	0	2
550	1	0	0	0	0	2	1	1	2	1	0	0	1	0	0	0	1	1	1	1	0	0	2	0	0	0	1	0	2	1	1	1	1	1	0	2	2	0	2	2	0	0	0	0	0	0	0	0	0
551	1	2	0	0	0	0	2	0	1	0	0	0	1	1	1	0	1	0	1	0	1	0	2	0	0	0	2	1	2	2	0	1	2	1	0	1	1	0	2	2	0	0	0	0	2	1	0	1	1
552	1	1	0	1	1	2	1	0	1	0	1	0	1	0	0	0	1	0	1	1	1	1	2	0	0	0	1	0	2	0	0	1	2	1	1	2	2	1	0	0	0	0	0	0	0	0	0	0	0
553	0	2	0	0	0	2	0	0	2	2	0	0	0	0	0	0	2	1	0	2	0	1	1	1	1	1	0	1	2	0	1	0	0	1	0	1	1	0	0	0	1	0	1	0	1	2	0	0	1
554	1	2	0	0	0	0	2	0	2	1	0	0	1	1	1	0	0	0	0	2	0	0	2	0	0	0	2	1	2	2	0	2	2	1	1	2	1	0	0	0	0	0	0	1	0	1	0	0	0
555	1	1	1	0	0	1	2	0	0	0	1	0	1	1	0	0	1	1	1	1	1	1	1	1	1	1	1	1	2	1	1	2	2	1	0	1	0	0	0	0	0	0	1	0	0	1	0	0	0
556	1	2	0	0	0	0	0	0	2	2	0	0	0	0	0	0	0	0	0	2	0	0	2	0	0	0	2	1	2	2	0	0	0	2	1	2	1	0	1	1	0	0	0	1	1	2	0	0	0
557	1	1	1	1	0	2	2	1	1	1	1	0	1	1	1	0	1	1	0	1	0	0	2	0	0	0	2	0	2	2	0	1	1	2	2	2	1	0	1	1	0	0	0	0	0	1	0	0	1
558	1	1	0	0	0	1	1	0	1	1	1	0	1	1	1	0	1	1	1	1	0	0	2	0	0	0	1	0	2	0	0	0	0	2	0	2	2	0	1	1	0	1	1	0	0	1	0	1	1
559	1	2	1	1	0	1	1	2	2	2	0	1	1	1	1	0	1	0	1	1	0	0	2	0	0	0	2	1	2	1	1	1	1	0	0	0	2	1	1	1	0	1	0	1	2	1	1	0	2
560	0	1	0	0	0	0	1	0	0	0	2	0	1	0	0	0	0	1	0	2	0	0	2	0	1	1	1	0	1	0	0	2	2	1	0	1	1	1	0	0	0	0	1	0	2	0	0	0	0
561	1	1	0	1	0	1	2	0	0	0	1	1	2	1	1	1	1	1	0	1	0	0	2	0	1	1	1	0	2	1	0	1	1	1	0	2	2	0	0	0	0	1	0	0	1	1	1	0	1
562	0	0	0	0	2	2	2	0	1	1	1	0	1	0	0	0	1	0	0	1	0	1	2	0	0	0	0	2	1	0	0	1	1	0	0	1	2	0	1	1	0	0	0	1	0	0	0	0	0
563	1	1	0	0	0	0	0	0	2	2	0	0	0	0	0	0	2	2	1	1	1	0	2	1	1	2	1	1	2	1	0	2	2	0	0	1	1	0	0	0	0	0	0	0	0	2	1	0	2
564	0	1	0	0	1	1	2	0	0	0	1	1	2	1	1	0	1	0	0	1	0	1	2	0	0	0	1	1	2	1	0	1	2	0	0	0	1	0	2	2	1	0	0	0	0	1	0	1	2
565	1	0	0	0	0	0	1	0	2	1	0	1	1	0	0	0	0	0	1	1	1	0	2	0	0	0	1	1	0	0	0	1	2	2	1	2	2	0	0	0	0	1	0	0	1	0	0	0	1
566	1	1	0	0	0	1	0	0	2	1	0	0	1	1	1	0	2	2	2	0	0	0	2	0	0	0	1	1	2	2	0	1	1	0	0	1	0	0	0	0	0	0	0	0	0	1	1	0	1
567	0	2	0	0	0	0	1	0	1	1	1	0	0	0	0	0	2	1	0	2	1	0	1	0	0	0	1	1	2	1	0	1	2	1	0	1	1	0	0	0	0	0	0	0	0	1	0	1	1
568	0	2	1	1	0	1	2	0	0	0	1	0	1	1	1	0	1	1	0	2	0	0	2	0	1	1	0	2	1	1	1	2	1	2	1	2	2	0	2	1	1	0	0	0	0	2	0	0	2
569	1	0	0	0	0	1	0	0	2	1	0	1	2	1	1	0	1	1	1	1	0	1	1	1	1	1	2	1	2	1	2	1	1	2	1	2	1	0	0	0	0	0	0	0	0	1	0	2	2
570	1	1	0	0	0	0	2	0	0	0	1	0	0	0	0	0	1	1	1	0	0	0	0	0	0	0	2	0	1	0	0	1	1	2	1	2	1	0	1	1	0	0	1	0	1	1	0	1	1
571	0	1	0	0	0	1	1	1	2	2	0	0	1	1	1	0	0	0	1	1	1	0	1	0	0	0	0	1	2	0	1	2	2	1	0	1	1	0	1	0	1	0	0	0	0	1	0	2	2
572	1	2	0	1	0	1	1	1	2	2	0	0	0	0	0	0	2	2	2	0	2	0	2	0	1	1	0	1	1	0	0	1	2	2	0	2	0	0	0	0	0	0	1	0	1	2	1	0	2
573	1	0	0	0	0	1	1	0	1	1	1	0	2	2	2	0	2	0	0	1	0	1	2	0	0	0	2	1	1	1	0	1	1	2	0	2	0	0	0	0	0	0	1	0	2	2	0	0	0
574	0	1	0	0	0	0	2	1	1	1	1	0	1	1	1	0	0	0	1	1	1	0	1	0	0	0	0	1	1	0	0	1	1	1	0	2	1	1	0	0	0	0	0	1	0	1	0	0	1
575	0	2	0	1	0	1	0	0	2	2	0	0	1	1	1	0	2	2	1	1	1	0	2	0	0	0	2	0	2	2	0	2	2	1	0	2	1	0	1	1	0	0	0	1	0	1	0	1	1
576	0	0	0	0	1	2	1	0	1	1	0	0	1	1	1	0	0	1	0	2	0	1	0	1	0	1	2	1	2	2	0	1	2	1	1	1	2	1	0	0	0	0	1	0	0	1	0	1	1
577	1	2	0	0	0	1	2	1	1	1	1	1	0	0	1	0	2	1	0	2	1	0	2	0	0	0	1	0	1	1	1	0	1	1	0	2	1	0	0	0	0	0	1	0	1	0	0	0	1
578	0	1	0	0	0	0	0	0	2	1	0	0	1	1	1	0	0	0	2	0	1	1	2	0	0	0	2	1	1	1	0	0	1	2	0	2	1	0	1	0	1	0	1	0	0	1	1	0	2
579	1	1	0	0	1	2	0	0	2	0	0	1	2	2	2	0	1	0	1	1	1	0	2	0	0	0	1	0	2	1	0	1	0	0	0	1	0	1	0	0	0	0	1	0	1	1	0	0	0
580	0	1	0	0	1	1	1	0	2	2	0	0	1	1	1	0	1	1	0	2	0	0	1	0	0	0	2	0	2	1	0	0	0	1	0	0	1	0	0	0	0	0	0	0	0	2	0	0	2
581	1	0	0	0	2	2	1	1	2	2	0	1	1	1	1	0	1	0	2	0	1	0	2	0	0	0	1	0	2	1	0	1	1	2	1	2	1	0	0	0	0	0	0	0	1	1	0	1	2
582	0	0	1	0	0	1	1	1	2	2	0	0	0	0	0	0	0	0	1	1	1	0	2	0	1	1	2	0	1	1	1	0	0	1	0	1	0	1	0	0	0	0	0	0	0	1	0	0	1
583	1	0	0	1	0	2	1	0	1	1	0	0	0	0	0	0	1	0	0	1	0	0	1	0	0	0	1	1	0	0	0	1	1	2	0	0	1	1	0	0	0	0	0	0	0	0	0	0	1
584	1	1	0	0	0	0	1	0	2	1	0	0	1	1	1	0	0	0	1	1	1	0	1	0	1	1	1	1	2	1	0	0	0	2	0	2	0	1	0	0	0	0	0	1	0	0	0	0	0
585	0	0	1	1	0	1	0	0	2	2	0	0	0	0	0	0	1	1	0	1	0	1	0	1	1	1	1	0	2	0	0	2	2	0	0	1	0	0	1	1	0	0	0	0	2	0	1	0	1
586	0	2	1	1	0	1	2	0	1	0	1	0	0	0	0	0	2	1	0	2	0	0	2	0	0	0	2	1	2	2	1	0	0	2	2	2	0	0	0	0	0	0	0	1	0	1	0	0	1
587	1	1	1	0	1	2	1	2	2	2	0	0	1	1	2	0	0	0	1	0	1	0	2	0	0	0	2	0	2	2	0	0	0	1	0	0	1	0	0	0	0	1	0	1	0	1	1	0	1
588	1	1	0	0	1	2	1	1	2	2	0	1	1	0	0	1	0	0	2	0	0	1	2	0	0	0	1	0	2	1	1	1	1	1	0	1	2	0	1	1	0	0	0	1	0	0	0	0	0
589	1	1	0	1	0	1	0	0	2	1	0	0	1	1	1	0	1	1	1	1	0	1	1	1	1	1	2	0	2	2	0	0	0	2	0	2	1	0	2	2	0	0	0	0	0	0	0	1	2
590	0	1	0	0	1	1	1	1	2	2	0	0	0	0	0	0	1	1	0	0	0	0	2	0	0	0	1	0	2	1	1	2	2	0	0	1	2	0	2	2	1	1	0	0	1	1	0	1	2
591	0	2	0	1	0	1	0	0	2	1	0	0	1	0	1	0	1	0	0	1	0	1	0	0	1	1	1	0	2	1	0	1	2	1	0	1	2	2	0	0	0	0	1	1	0	1	0	0	1
592	0	2	1	0	0	0	0	0	2	2	0	0	0	0	0	0	0	0	2	0	0	1	2	0	0	0	1	1	2	0	1	1	2	1	0	1	1	0	0	0	0	0	1	0	0	0	0	0	1
593	1	1	0	0	0	0	1	0	0	0	0	2	2	0	0	1	1	1	1	1	1	0	2	0	0	0	2	0	2	1	1	1	1	2	0	2	0	0	0	0	0	0	0	0	0	1	0	0	0
594	0	1	0	1	0	1	1	1	2	1	0	1	1	0	0	1	1	0	0	1	0	0	2	0	0	0	0	0	2	1	0	1	1	1	0	2	2	1	0	1	0	0	1	0	0	1	1	1	1
595	0	2	0	1	0	1	1	0	2	2	0	0	1	1	1	0	1	1	1	0	0	0	2	0	0	0	1	0	1	0	0	1	2	1	1	1	2	0	1	0	1	0	0	0	0	1	0	0	1
596	1	1	0	1	0	2	1	0	1	0	1	0	1	1	1	0	2	1	1	1	1	0	1	0	1	1	2	1	2	2	0	0	0	2	1	2	1	0	1	0	1	0	0	0	0	1	0	0	0
597	1	1	0	0	0	0	1	0	1	1	0	0	0	0	0	0	2	1	1	1	1	1	0	0	1	1	2	1	2	1	2	2	2	1	1	2	2	0	1	1	0	0	0	0	0	1	0	0	1
598	1	1	0	1	1	2	1	0	1	1	0	1	1	0	0	1	1	0	0	1	0	0	2	0	0	0	1	0	2	0	0	1	1	2	0	2	2	0	2	2	0	0	1	0	1	1	0	0	1
599	1	0	0	2	1	2	2	0	0	0	2	0	0	0	0	0	0	0	2	0	0	0	1	0	1	1	2	1	2	1	1	1	1	1	1	1	0	0	0	0	0	0	0	0	0	1	0	0	0
600	0	1	0	0	0	1	1	0	1	1	1	0	0	0	0	0	2	1	0	1	0	0	2	0	1	1	2	1	2	2	0	2	2	0	0	1	1	0	1	1	0	0	0	0	0	1	0	1	0
601	0	2	1	0	0	0	1	0	1	0	0	0	0	0	0	0	2	0	0	2	0	1	1	1	1	1	1	0	1	0	0	1	1	2	1	2	2	0	0	0	0	2	0	0	0	1	2	0	2
602	0	1	0	1	0	1	1	0	1	0	0	0	2	1	1	0	2	1	2	0	1	0	1	0	1	1	1	0	2	1	0	1	1	1	1	1	1	0	0	0	0	1	0	1	2	0	0	0	0
603	1	0	0	0	0	1	1	1	2	1	0	0	1	1	1	0	1	0	0	2	0	0	2	0	1	1	1	0	2	1	0	0	0	2	1	1	1	0	0	0	0	1	0	0	1	0	0	0	1
604	0	1	0	0	1	1	2	0	0	0	0	0	0	0	0	0	0	0	0	1	0	1	2	0	1	1	2	1	2	2	0	1	1	1	0	1	0	0	0	0	0	0	0	1	0	1	0	0	1
605	1	2	0	0	0	1	1	0	1	1	0	0	0	0	0	0	2	2	0	2	0	1	1	1	1	1	1	1	2	1	1	2	2	2	0	2	1	0	1	1	0	0	0	0	0	1	0	0	2
606	1	2	0	0	0	1	1	0	1	1	1	2	2	1	1	1	0	0	1	1	1	0	2	0	0	0	1	0	1	1	1	2	2	0	0	0	0	0	1	1	0	1	0	0	0	0	0	0	0
607	1	1	0	1	0	1	2	1	1	1	1	0	1	0	0	0	2	1	0	2	0	1	0	0	0	0	1	1	1	1	0	0	0	2	0	2	2	1	0	0	0	0	0	0	0	1	0	1	2
608	0	0	0	0	0	0	2	1	1	1	1	0	1	0	0	0	2	2	0	2	0	2	0	1	1	1	2	0	2	0	0	1	1	1	0	1	2	0	1	1	0	1	0	0	1	0	1	0	1
609	1	0	0	0	1	1	1	0	1	1	1	1	1	0	0	1	0	0	2	0	1	0	2	0	0	0	2	1	2	2	0	1	1	2	1	2	0	0	0	0	0	0	0	0	1	1	0	0	0
610	0	1	0	1	0	2	1	0	2	0	0	0	1	1	1	0	2	1	0	2	1	1	2	0	0	0	1	0	2	1	0	0	0	2	1	1	0	1	0	0	0	0	0	0	0	1	1	1	2
611	0	2	0	0	0	0	2	0	1	1	0	0	1	1	1	0	2	0	0	2	0	0	2	0	0	0	0	1	1	0	1	2	2	1	0	1	0	0	0	0	0	1	0	1	1	0	0	2	2
612	1	0	0	0	0	2	2	0	0	0	1	0	0	0	0	0	1	0	1	1	1	0	2	1	1	2	2	0	2	2	1	1	2	1	0	2	2	1	0	0	0	0	1	0	1	0	0	0	0
613	0	1	0	0	1	2	1	0	2	2	0	0	1	0	0	0	2	0	0	2	0	0	2	0	0	0	1	0	1	1	0	1	2	2	0	2	2	1	0	0	0	0	0	0	0	1	0	0	1
614	0	1	0	0	1	2	0	0	2	1	0	0	1	1	1	0	1	0	0	1	0	0	2	0	0	0	2	0	2	1	1	1	1	0	0	1	0	0	1	1	0	1	0	0	0	1	0	0	1
615	1	0	0	0	0	1	1	1	2	1	0	0	2	0	0	0	1	1	1	1	1	0	2	0	0	0	2	0	2	1	1	0	1	1	0	2	1	0	0	0	1	1	0	0	1	0	1	1	2
616	1	2	1	0	0	0	2	1	2	2	0	1	2	2	2	0	2	0	0	2	0	1	2	0	0	0	1	1	1	1	0	1	1	1	1	1	1	0	0	0	1	0	0	1	0	1	0	0	1
617	1	2	1	1	0	1	0	0	2	2	0	1	1	0	0	1	2	1	0	2	1	0	2	0	0	0	1	1	1	1	1	1	1	1	0	1	2	0	2	2	1	0	1	0	0	1	0	0	0
618	0	1	2	0	0	0	1	0	2	2	0	1	0	0	1	0	1	0	0	1	0	1	2	0	0	0	0	1	1	0	0	1	1	0	0	1	1	0	2	2	0	1	0	0	1	1	1	0	2
619	1	0	0	0	2	2	2	0	1	1	0	0	0	0	0	0	1	0	1	1	0	0	2	0	1	1	2	0	2	2	1	1	1	0	0	1	1	0	0	0	0	0	1	0	1	0	0	0	2
620	1	1	0	1	0	1	2	0	0	0	0	0	0	0	0	0	0	0	0	1	0	0	2	0	0	0	0	0	2	1	0	2	2	1	0	0	1	0	0	0	0	0	1	0	1	0	0	0	1
621	0	1	0	0	0	1	2	0	1	0	1	1	2	2	2	0	2	2	1	1	1	0	2	0	0	0	2	1	2	1	2	2	2	0	0	1	1	0	0	0	0	0	0	0	0	1	0	0	0
622	1	2	0	0	0	0	2	0	0	0	0	1	1	0	0	1	1	1	1	1	0	0	2	0	0	0	1	0	2	1	0	1	1	1	0	1	1	1	0	0	0	0	0	0	0	0	0	0	0
623	1	0	0	0	0	1	1	1	2	1	0	1	2	1	1	0	2	1	1	1	0	0	2	0	1	1	1	0	2	1	0	2	2	0	0	1	1	1	0	0	1	0	1	0	0	1	1	0	1
624	1	1	0	1	0	2	2	1	1	1	0	1	1	0	0	0	1	0	1	0	1	0	1	0	0	0	0	2	1	1	1	0	1	1	0	2	1	0	1	1	0	0	0	0	0	1	0	0	2
625	1	1	0	0	1	1	0	0	1	1	0	0	0	0	0	0	0	0	2	0	0	0	1	1	1	1	1	0	1	1	0	1	1	0	0	1	2	0	1	1	0	1	1	0	1	0	0	0	0
626	1	2	0	1	0	1	1	2	2	2	0	2	2	0	0	1	0	0	0	2	0	0	2	0	0	0	2	1	2	1	2	2	2	1	0	2	2	1	0	0	0	0	1	0	0	1	0	0	0
627	0	2	0	1	0	1	1	1	2	2	0	1	1	0	0	1	1	1	0	2	0	1	2	0	0	0	2	1	2	1	2	1	2	1	1	1	2	1	1	1	0	0	0	0	0	1	0	0	0
628	0	0	0	0	0	1	1	0	2	0	0	0	2	2	2	0	2	0	1	1	1	0	0	0	0	0	1	0	2	1	0	2	2	0	0	0	2	0	0	0	0	2	0	0	0	1	1	0	2
629	0	0	0	0	0	2	1	1	2	2	0	0	1	1	1	0	1	1	0	2	0	0	1	0	0	0	2	0	2	2	0	0	1	2	0	2	0	0	0	0	0	1	0	0	0	0	0	0	2
630	0	2	0	0	0	0	1	2	2	2	0	0	0	0	0	0	2	0	1	1	1	0	2	0	0	0	1	1	1	1	0	1	2	1	0	1	0	0	0	0	0	0	1	0	1	0	0	1	1
631	1	1	0	0	1	2	1	0	1	1	0	0	1	0	0	0	1	0	0	2	0	1	2	0	0	0	2	0	2	2	0	1	1	1	0	2	2	1	1	1	0	0	0	0	0	1	1	0	1
632	0	1	0	0	0	0	1	0	1	1	0	0	0	0	0	0	1	1	2	0	1	0	2	0	0	0	2	1	1	1	0	1	2	1	0	2	0	0	0	0	0	0	1	0	1	2	0	0	0
633	1	0	0	0	0	1	0	0	2	1	0	0	0	0	0	0	0	0	1	1	1	0	2	0	0	0	2	1	2	2	0	1	1	0	0	1	2	2	0	0	0	2	0	0	0	0	0	0	1
634	0	2	0	0	0	1	1	0	1	0	0	0	1	0	0	0	0	0	1	1	1	1	2	0	0	0	2	0	2	2	1	1	2	0	0	2	0	0	0	0	0	1	0	0	1	0	0	0	0
635	1	1	0	0	0	0	1	0	1	0	1	0	0	0	0	0	1	1	1	1	1	1	2	0	0	0	2	0	2	2	1	1	1	0	0	0	1	0	0	0	0	1	0	0	1	1	1	0	1
636	1	1	1	0	0	1	1	1	2	2	0	1	1	1	1	0	1	0	0	1	0	0	2	0	1	1	1	1	2	0	1	0	1	1	0	1	1	0	0	0	0	0	1	0	0	0	0	0	2
637	0	0	0	0	1	2	1	1	2	2	0	0	0	0	0	0	0	0	1	1	1	0	2	0	0	0	2	0	2	2	1	1	1	1	0	2	2	0	1	1	0	2	0	0	1	0	0	0	1
638	0	1	0	0	0	1	1	0	1	1	1	0	0	0	0	0	0	0	0	2	0	0	1	0	0	0	1	0	1	1	0	1	1	1	0	2	0	0	0	0	0	0	1	0	2	2	1	1	2
639	0	1	0	1	0	1	1	0	1	1	0	0	0	0	0	0	0	0	0	1	0	0	1	0	0	0	1	0	2	1	0	2	2	0	0	1	1	0	0	0	0	0	1	1	1	1	1	1	1
640	0	1	0	1	0	2	0	0	2	2	0	0	1	1	1	0	1	1	0	2	0	1	2	0	0	0	1	2	1	0	1	0	0	1	0	1	2	1	0	0	1	1	1	0	0	1	1	0	1
641	0	0	0	0	1	2	2	0	0	0	2	1	2	1	2	0	1	1	0	1	0	2	0	1	1	1	2	1	2	2	0	0	0	2	0	2	2	1	0	1	0	0	0	0	1	1	0	0	1
642	1	2	0	0	0	1	1	1	2	2	0	1	1	0	0	1	2	1	0	2	1	0	2	0	2	2	0	0	2	0	0	1	1	0	0	1	1	0	0	0	0	1	0	0	0	1	0	2	2
643	0	2	0	0	0	1	1	0	1	1	0	0	1	1	1	0	2	1	0	1	0	1	1	0	0	0	1	0	2	1	0	1	1	1	1	1	2	0	2	2	0	0	0	1	0	0	0	0	1
644	0	1	0	0	1	2	1	0	0	0	2	0	1	0	0	0	1	0	0	2	0	0	2	0	0	0	0	1	1	0	0	1	2	2	0	2	1	0	0	0	0	2	0	0	0	0	0	0	0
645	0	1	0	1	0	1	2	0	1	0	1	0	1	1	1	0	2	0	1	1	1	1	2	0	0	0	2	0	2	2	0	2	2	0	0	0	2	1	1	1	1	1	0	1	1	0	0	0	1
646	1	2	0	0	0	0	2	0	0	0	1	1	1	0	0	1	0	0	1	1	1	1	2	0	0	0	1	0	1	1	0	1	1	2	0	1	1	0	0	0	0	2	0	0	0	0	1	0	2
647	1	2	0	0	0	0	2	1	1	1	1	1	2	0	0	1	1	0	0	1	0	0	2	1	1	2	2	0	2	2	1	0	0	2	0	2	2	1	0	1	0	0	0	0	0	2	0	0	0
648	1	1	0	1	0	2	2	0	1	1	1	1	1	0	0	1	0	0	0	2	0	0	2	0	0	0	0	1	1	0	0	1	1	1	0	1	1	0	1	1	1	2	0	0	0	1	0	1	1
649	1	1	0	0	1	1	1	0	2	1	0	0	0	0	0	0	2	1	0	2	0	0	2	0	0	0	1	0	2	0	0	1	1	0	0	1	1	1	0	0	0	1	0	1	2	1	0	1	1
650	1	1	0	1	0	1	1	1	2	1	0	0	2	2	2	0	0	0	1	1	1	0	2	0	0	0	2	1	2	2	1	2	2	0	0	1	2	0	2	2	1	1	0	0	1	0	0	0	0
651	1	0	1	0	0	1	2	0	1	1	0	1	1	0	0	0	0	0	2	0	0	0	2	0	0	0	2	1	2	1	1	1	1	1	0	1	2	0	2	1	1	0	0	0	0	0	0	0	1
652	0	1	0	1	0	1	1	1	2	2	0	0	0	0	0	0	1	1	1	1	0	1	0	1	1	1	2	0	2	2	1	0	0	2	0	2	1	0	1	1	0	0	0	2	0	2	0	0	1
653	1	2	0	0	0	0	1	0	2	1	0	0	2	1	1	0	1	0	1	1	1	1	2	0	0	0	2	2	2	1	1	1	1	0	0	1	2	1	0	0	0	0	1	0	0	0	0	0	0
654	0	1	0	1	0	1	1	0	1	0	0	1	1	0	0	0	1	1	1	1	1	0	1	0	0	0	1	0	1	1	0	2	2	1	1	1	1	0	0	0	0	0	1	0	1	0	0	0	0
655	1	2	0	0	0	0	2	1	1	1	1	0	1	1	1	0	2	2	1	1	1	2	2	0	0	0	1	1	1	1	0	2	2	0	0	0	2	0	2	1	1	0	1	0	1	1	0	0	1
656	1	1	0	1	0	1	1	0	1	0	1	0	0	0	0	0	1	1	1	0	1	0	2	0	0	0	2	0	2	2	1	1	1	2	0	2	2	0	0	0	0	0	0	0	0	1	0	0	1
657	0	1	0	1	0	2	1	0	1	0	1	1	2	2	2	0	1	1	1	0	1	0	1	0	0	0	2	0	2	2	1	1	1	1	1	1	0	0	0	0	0	1	0	0	0	1	0	0	2
658	0	1	0	1	0	1	1	1	2	1	0	0	1	1	1	0	1	0	1	1	0	0	2	0	0	0	2	1	2	2	1	0	1	1	0	2	1	0	0	0	0	1	0	0	1	0	0	0	0
659	0	1	0	1	0	1	1	0	1	1	0	1	1	1	1	0	2	1	0	2	0	0	2	0	0	0	1	0	2	1	1	2	2	0	0	1	1	0	1	1	0	0	1	0	1	1	0	1	0
660	0	1	0	0	0	0	1	0	1	1	1	0	1	1	1	0	0	0	1	1	1	0	1	0	0	0	1	1	2	1	0	1	1	2	1	2	1	0	2	2	0	2	0	0	0	0	0	0	0
661	1	2	1	0	0	1	2	0	0	0	0	0	0	0	0	0	2	2	1	1	1	0	1	0	1	1	1	0	2	2	0	1	1	1	1	2	2	0	2	2	0	0	1	0	1	1	0	0	1
662	1	1	0	0	0	1	1	0	1	1	1	0	0	0	0	0	2	2	0	2	0	0	2	0	0	0	2	1	2	2	0	1	1	0	0	1	2	1	0	0	0	0	1	0	1	2	0	1	1
663	1	0	0	0	0	1	2	0	1	1	1	1	1	0	0	0	1	1	1	1	1	0	1	0	0	0	2	0	2	1	0	2	2	0	0	0	2	0	1	1	0	0	1	0	1	0	0	0	1
664	1	1	0	0	0	0	1	0	1	0	0	1	1	1	1	0	2	0	0	2	0	0	2	0	0	0	1	1	1	1	1	1	1	1	1	1	2	0	1	1	0	1	0	0	1	1	1	1	2
665	0	1	0	1	0	1	2	0	0	0	0	0	0	0	0	0	2	2	1	1	1	0	1	1	2	2	2	1	2	2	0	0	0	2	1	1	2	0	2	2	0	0	0	0	0	0	0	0	2
666	1	1	1	1	0	2	2	0	0	0	2	0	0	0	0	0	0	0	2	0	1	1	2	0	0	0	1	2	2	2	0	0	0	2	0	2	2	0	1	0	1	0	0	0	1	0	0	0	0
667	0	2	0	0	1	1	2	0	0	0	1	0	0	0	0	0	1	0	0	1	0	1	2	0	0	0	1	1	2	1	0	1	1	1	0	2	2	1	1	1	1	0	0	0	0	1	0	0	0
668	1	1	0	0	0	1	2	1	1	1	0	1	2	0	0	1	1	1	1	0	1	0	2	0	0	0	1	0	2	1	0	0	1	2	1	2	0	0	1	1	0	0	0	0	0	0	0	0	2
669	0	2	0	1	0	1	1	1	2	2	0	0	0	0	0	0	2	2	1	1	0	1	0	1	1	1	0	1	1	0	0	1	1	0	0	0	1	1	0	0	0	0	1	0	1	2	0	0	1
670	1	2	1	1	0	1	1	0	1	1	0	0	1	1	1	0	0	0	0	1	0	1	2	0	0	0	2	1	2	1	2	1	1	1	1	1	1	1	0	0	1	0	1	0	1	1	0	0	0
671	0	0	0	0	1	1	2	0	1	0	1	0	1	1	1	0	1	1	1	1	0	1	1	0	0	0	2	0	2	2	1	1	1	2	0	0	0	0	0	0	0	0	1	0	1	1	0	1	2
672	0	0	0	1	0	2	0	0	2	2	0	1	0	0	1	0	2	0	1	1	1	0	2	0	0	0	2	0	2	2	0	0	1	2	1	2	1	0	0	0	0	0	0	1	0	0	0	0	0
673	0	1	0	1	0	1	2	1	2	1	0	0	1	0	0	0	0	0	1	0	0	0	2	0	0	0	2	0	2	2	0	2	2	0	0	1	2	0	1	1	0	0	0	0	0	0	1	1	1
674	1	2	0	0	0	1	2	1	1	1	1	1	1	0	0	1	1	0	1	0	1	1	0	0	0	0	1	1	1	1	0	1	1	2	0	1	2	0	2	1	1	2	0	0	0	0	0	0	0
675	1	1	0	1	0	2	1	0	1	1	0	0	1	1	1	0	0	0	2	0	0	0	1	0	0	0	2	0	2	1	1	1	1	1	0	1	1	0	1	1	0	0	0	0	0	1	0	2	2
676	0	2	0	0	0	0	2	1	1	1	1	0	0	0	0	0	0	0	2	0	1	0	1	0	0	0	1	0	2	1	0	1	1	2	1	2	0	0	1	1	0	0	0	0	0	0	0	0	1
677	1	1	0	0	0	1	2	1	1	1	1	1	1	0	0	0	2	1	0	2	0	0	2	0	0	0	1	1	1	1	0	2	2	2	1	2	1	0	0	0	0	0	0	0	0	0	0	0	0
678	1	2	0	1	0	1	1	0	1	1	0	0	1	1	0	0	2	2	1	1	1	0	2	0	0	0	2	0	2	2	2	0	1	1	0	2	0	1	0	0	0	0	2	0	1	0	0	0	0
679	0	1	0	1	0	2	2	0	2	2	0	0	1	1	1	0	0	0	1	1	1	0	2	0	0	0	1	0	2	1	0	1	1	2	1	2	0	0	0	0	0	0	0	1	1	1	0	0	1
680	0	1	1	1	1	2	1	0	0	0	1	1	1	0	0	0	1	1	1	0	1	0	1	1	2	2	2	1	2	1	1	2	2	2	0	2	1	0	1	1	0	0	0	0	1	1	0	1	0
681	0	0	0	0	0	1	1	0	1	1	0	0	0	0	0	0	0	1	1	1	1	1	2	0	0	0	2	0	2	2	1	2	2	2	0	1	1	1	0	0	0	0	0	0	0	0	0	0	1
682	0	1	1	1	0	2	2	0	1	1	0	2	2	2	2	0	1	1	1	1	0	1	1	1	1	1	2	0	2	2	0	1	2	1	1	2	2	0	1	0	1	0	0	0	1	0	0	0	1
683	1	1	0	0	1	2	2	0	1	0	0	1	2	0	0	1	2	1	0	1	0	1	2	0	0	0	1	1	1	1	0	1	1	1	0	2	1	0	1	0	1	0	0	0	0	0	0	0	1
684	0	0	0	0	1	2	1	0	2	2	0	0	1	1	0	0	1	0	0	2	0	1	2	0	0	0	1	0	2	0	0	1	1	2	0	2	1	0	1	1	0	1	0	1	1	0	0	0	1
685	0	1	0	0	0	1	1	1	2	1	0	1	1	0	0	1	0	1	0	2	0	0	2	0	1	1	1	0	2	1	1	1	1	2	0	0	0	0	0	0	0	0	0	0	1	0	0	0	1
686	0	2	0	0	0	0	1	0	2	0	0	0	1	1	1	0	1	0	2	0	1	0	2	0	0	0	2	1	2	1	2	2	2	0	0	1	2	1	0	0	1	0	1	0	0	0	0	1	1
687	1	2	0	0	0	0	2	0	0	0	0	0	0	0	0	0	0	0	1	1	1	1	1	0	0	0	1	0	2	1	1	0	1	2	0	2	2	0	1	1	0	0	0	0	0	1	0	0	1
688	0	0	1	1	0	1	2	0	1	0	1	0	1	0	0	0	0	0	1	0	1	0	2	0	0	0	0	1	1	1	0	1	1	1	0	2	1	1	0	0	0	0	0	2	0	2	0	0	0
689	0	0	0	0	0	1	0	0	1	1	0	1	1	0	0	0	1	1	0	1	0	1	2	0	0	0	1	2	1	1	1	1	1	1	0	1	1	1	0	0	0	0	0	1	1	1	0	0	1
690	0	0	0	0	0	1	1	1	1	1	0	0	1	1	1	0	2	1	0	2	0	1	2	0	0	0	1	1	0	0	0	1	2	1	1	2	0	0	0	0	0	0	0	1	0	1	0	0	2
691	1	1	0	1	0	2	1	1	2	1	0	1	2	1	1	0	1	1	1	1	0	1	2	0	0	0	1	0	2	0	0	1	2	1	0	1	1	0	0	0	1	0	1	0	1	1	0	0	0
692	0	1	0	0	0	1	2	0	1	1	0	0	0	0	0	0	1	1	1	1	0	0	2	0	1	1	2	0	2	2	0	1	1	1	1	1	1	0	0	0	0	1	0	0	0	0	0	0	1
693	1	1	0	0	0	1	2	1	1	1	0	0	1	1	0	0	1	0	1	1	1	0	2	1	1	2	2	1	2	1	2	0	0	2	1	2	1	1	0	0	0	0	0	0	1	1	0	1	2
694	1	2	0	0	0	0	1	0	2	2	0	0	1	1	1	0	0	0	1	0	0	0	2	0	0	0	0	2	1	1	1	1	2	2	2	2	1	0	0	0	0	1	0	0	1	1	0	1	2
695	0	1	1	0	0	2	0	0	2	1	0	0	0	0	0	0	1	0	1	1	1	0	1	0	0	0	2	0	2	2	1	2	2	2	0	2	2	0	2	1	1	2	0	0	0	0	0	0	1
696	0	0	0	0	0	1	2	0	0	0	0	0	0	0	0	0	1	1	1	1	0	0	2	0	0	0	2	1	2	2	0	1	1	1	0	2	1	0	2	2	0	0	1	0	0	1	0	0	1
697	1	0	0	0	0	1	2	1	1	1	0	0	0	0	0	0	0	0	0	2	0	0	2	0	1	1	2	0	2	2	0	2	2	0	0	0	0	1	0	0	0	0	0	0	0	0	1	0	2
698	0	1	0	1	0	1	0	0	2	0	0	0	1	0	0	0	0	0	2	0	0	2	1	1	1	1	1	1	2	1	1	0	1	1	0	2	1	0	0	0	0	0	0	0	0	2	0	0	0
699	1	2	0	0	0	0	1	1	2	2	0	1	0	0	1	0	1	0	1	1	1	1	2	0	1	1	2	2	2	1	1	1	1	0	0	0	1	0	1	0	1	1	0	0	1	0	0	0	0
700	1	2	0	0	1	1	0	0	1	0	0	0	0	0	0	0	1	1	1	1	1	0	2	0	0	0	1	0	2	2	0	1	2	2	2	2	0	0	0	0	0	0	0	0	0	1	1	0	1
701	0	1	0	0	0	1	0	0	1	1	1	0	0	0	0	0	1	0	1	1	1	0	2	0	0	0	1	0	1	1	0	1	1	2	1	2	1	0	1	1	1	0	1	0	1	1	0	2	2
702	0	2	0	1	0	1	1	0	1	1	0	0	0	0	0	0	1	0	1	1	1	0	2	0	0	0	1	0	1	1	1	1	1	1	1	2	1	0	1	1	1	1	0	0	1	0	0	0	1
703	1	1	1	1	0	1	1	0	1	1	1	0	0	0	0	0	1	1	2	0	1	0	2	0	0	0	1	0	2	2	0	0	0	2	0	2	2	1	0	0	1	0	0	0	0	1	0	0	1
704	1	1	1	1	0	1	2	1	1	1	1	0	2	1	1	0	1	0	1	1	0	1	2	0	0	0	2	1	2	1	2	1	1	1	1	1	2	0	1	1	0	0	0	0	0	1	0	1	1
705	1	1	0	1	0	2	2	0	1	0	0	0	0	0	0	0	1	1	1	0	0	0	2	0	1	1	2	0	2	1	0	1	1	1	0	1	1	1	0	0	0	0	0	1	0	0	0	0	0
706	0	1	0	0	1	1	2	1	2	2	0	0	2	2	2	0	0	0	0	1	0	0	2	0	0	0	2	0	2	1	0	1	1	2	0	2	2	0	2	2	0	0	0	0	0	0	0	0	1
707	0	2	0	0	0	0	2	0	0	0	1	0	1	1	1	0	0	0	1	0	1	1	2	0	0	0	2	0	1	1	1	0	1	2	0	2	0	0	0	0	0	0	0	0	0	1	0	0	1
708	1	1	0	0	0	1	0	0	2	2	0	0	0	0	0	0	1	0	1	1	0	0	2	0	0	0	2	0	2	2	0	1	0	0	0	2	2	0	1	1	0	1	0	1	2	0	0	0	0
709	0	1	0	1	0	1	1	0	1	1	0	0	0	0	0	0	2	1	0	2	0	1	2	0	0	0	2	0	2	2	1	1	1	1	0	2	0	0	0	0	0	0	0	0	0	1	0	0	0
710	0	1	0	1	0	1	2	1	1	1	0	1	2	1	1	1	2	2	1	1	1	0	2	0	1	1	1	0	2	2	0	2	2	2	0	2	2	1	0	0	0	0	0	0	0	1	0	0	0
711	1	2	0	0	0	1	1	1	2	2	0	0	0	0	0	0	1	1	1	1	0	0	1	0	0	0	1	0	2	0	0	2	2	1	0	2	2	0	1	1	0	0	0	0	0	0	0	0	1
712	0	1	1	1	0	1	2	1	1	1	1	0	1	1	1	0	2	2	0	2	0	0	2	0	1	1	2	0	2	1	0	0	1	2	1	2	2	0	1	1	0	0	0	0	0	0	0	0	0
713	1	1	0	1	0	2	1	0	2	1	0	0	0	0	0	0	1	0	0	1	0	0	2	0	0	0	1	1	2	0	1	1	2	1	0	1	1	0	2	2	0	0	2	0	1	1	0	0	1
714	1	2	1	1	0	1	1	1	2	1	0	1	1	0	1	0	1	1	1	0	1	1	2	0	0	0	2	0	2	1	0	1	1	0	0	1	2	0	2	2	0	1	0	1	1	1	0	0	0
715	0	0	0	0	0	1	2	1	1	1	1	0	0	0	0	0	1	1	2	0	1	0	2	0	0	0	2	0	1	1	1	2	2	1	1	2	1	0	1	1	0	0	1	0	1	0	0	1	1
716	1	0	0	1	0	2	2	0	0	0	1	0	1	1	1	0	2	1	1	1	0	1	1	0	0	0	1	0	1	1	0	1	2	1	0	1	1	1	0	0	0	0	0	1	0	0	0	1	1
717	0	1	0	0	0	1	2	1	1	1	0	1	1	1	1	0	1	1	0	1	0	0	2	0	1	1	2	0	1	1	1	1	2	1	0	1	1	0	0	0	0	0	0	0	0	1	0	0	0
718	0	0	0	0	0	1	2	0	1	0	1	0	0	0	0	0	2	0	1	1	1	1	2	0	0	0	1	1	2	1	0	1	1	1	1	1	2	0	2	2	0	0	0	0	2	0	0	0	1
719	0	1	1	0	0	2	0	0	2	2	0	0	0	0	0	0	2	0	0	2	0	0	2	0	1	1	1	1	2	1	1	1	2	2	2	2	0	0	0	0	0	0	1	0	1	0	0	0	2
720	1	2	0	0	0	0	0	0	2	1	0	0	0	0	0	0	2	2	0	2	0	0	1	0	0	0	2	0	2	1	1	1	1	1	0	1	0	0	0	0	0	0	1	0	0	1	1	1	2
721	1	1	1	1	0	2	1	0	1	0	0	0	0	0	0	0	2	0	0	2	0	0	1	0	1	1	1	1	1	1	1	2	2	2	0	2	2	1	0	0	0	0	0	0	0	0	0	0	1
722	0	0	0	0	1	2	0	0	2	2	0	1	1	0	0	0	2	1	1	1	0	0	2	0	0	0	0	1	2	0	1	1	1	2	2	2	0	0	1	1	0	0	0	1	0	0	0	1	0
723	0	1	0	1	1	2	1	0	2	0	0	0	0	0	0	0	1	1	1	0	1	1	2	0	0	0	2	0	2	2	0	0	0	1	0	1	1	0	0	0	0	0	2	0	1	0	0	0	0
724	0	2	0	0	0	1	2	0	0	0	2	0	2	2	2	0	2	2	1	1	0	1	2	0	0	0	1	0	2	1	0	1	1	1	0	2	1	0	0	0	0	0	0	0	0	0	1	1	2
725	1	0	0	1	1	2	2	1	1	1	0	0	0	0	0	0	0	0	1	1	1	1	1	1	1	1	2	0	2	2	2	1	1	0	0	1	1	0	1	1	0	1	0	0	1	1	0	0	1
726	1	0	0	1	0	2	1	0	2	2	0	1	1	1	1	0	1	1	0	2	0	0	2	0	0	0	2	0	2	2	0	2	2	0	0	1	1	0	1	1	1	0	0	0	0	1	1	0	1
727	0	1	0	1	0	2	2	1	1	1	0	1	1	0	0	1	1	1	1	1	1	0	2	0	0	0	1	1	2	1	2	1	2	0	0	0	1	0	0	0	0	0	0	0	0	0	1	1	1
728	1	2	0	0	0	1	2	1	1	1	1	1	1	0	0	1	2	2	0	1	0	0	1	0	0	0	1	1	2	1	1	1	2	1	0	1	0	0	0	0	0	0	2	0	1	1	0	0	0
729	0	2	0	0	0	0	2	0	1	0	1	0	0	0	0	0	2	1	2	0	1	0	2	0	0	0	1	0	2	1	0	0	1	1	1	1	1	0	1	1	0	0	0	0	0	0	0	0	1
730	0	2	0	0	0	0	1	1	2	2	0	0	1	0	0	0	1	1	0	2	0	0	2	0	0	0	2	0	2	1	0	2	2	0	0	0	2	0	1	1	0	0	0	0	0	1	0	0	0
731	1	1	0	0	0	0	2	0	1	1	0	1	1	0	0	1	2	1	0	2	0	0	1	0	0	0	1	2	1	1	0	2	2	0	0	1	1	1	0	0	0	1	0	1	1	1	1	0	1
732	0	0	1	0	1	2	1	0	1	0	1	0	1	1	1	0	2	2	1	1	1	1	1	1	1	1	1	0	2	1	0	1	0	2	1	2	0	0	0	0	0	0	1	0	1	0	0	0	1
733	0	0	0	0	0	1	1	0	2	1	0	0	0	0	0	0	2	0	1	1	1	0	2	0	1	1	2	2	2	1	1	1	1	2	1	1	1	0	0	0	0	0	1	0	1	1	0	0	1
734	1	2	0	0	0	0	1	0	1	1	1	1	1	0	0	1	1	0	1	1	0	0	2	0	0	0	0	0	1	1	0	1	1	1	0	1	2	0	0	0	0	1	0	0	0	1	0	0	0
735	1	2	0	0	0	1	1	0	1	0	1	0	0	0	0	0	1	1	0	2	0	0	2	0	0	0	2	0	2	2	0	1	2	2	2	2	1	0	1	1	0	1	0	0	0	0	0	0	2
736	0	1	0	1	0	2	2	1	1	1	1	0	1	1	0	0	1	1	0	2	0	0	2	0	0	0	2	0	2	2	0	1	2	1	0	1	1	0	0	0	0	0	1	0	1	1	0	1	1
737	1	1	1	0	0	1	1	1	2	2	0	0	0	0	0	0	1	0	0	2	0	0	2	0	0	0	1	0	2	1	1	2	2	1	0	2	0	0	0	1	0	1	0	0	1	0	0	0	1
738	0	2	0	0	0	0	2	0	0	0	0	0	0	0	0	0	1	1	0	2	0	0	2	0	1	1	1	1	2	1	0	1	1	2	1	2	1	0	0	0	0	0	0	0	0	1	0	0	1
739	1	1	1	0	0	2	1	1	2	1	0	0	1	1	1	0	1	1	2	0	2	1	2	0	0	0	1	1	2	1	1	2	2	0	0	0	1	0	0	0	0	0	1	0	0	0	1	0	1
740	0	2	0	1	0	1	1	0	0	0	0	0	1	1	1	0	1	1	2	0	1	0	0	0	0	0	1	0	2	2	0	1	1	0	0	0	0	0	0	0	0	1	0	0	1	0	0	0	1
741	0	1	0	0	0	0	1	0	1	0	1	0	2	2	2	0	1	0	0	1	0	1	2	0	0	0	2	0	1	0	0	2	2	1	0	2	1	1	0	0	0	0	0	0	1	0	0	0	0
742	1	0	0	0	1	2	1	0	2	2	0	0	1	2	1	0	1	1	0	2	0	0	0	0	0	0	1	0	2	1	0	0	0	2	0	1	0	0	1	1	0	2	0	0	1	0	0	0	1
743	0	1	0	0	1	1	2	1	1	1	0	0	1	0	1	0	1	1	1	1	0	0	1	1	1	1	1	0	1	1	1	0	0	2	2	2	1	0	0	0	0	0	0	2	0	1	0	0	0
744	0	1	0	0	0	1	1	0	2	2	0	0	1	1	1	0	0	0	1	1	1	0	2	0	0	0	2	0	2	2	1	1	2	1	1	1	2	0	1	0	1	1	0	0	0	2	0	0	0
745	1	1	1	1	0	2	1	1	2	2	0	0	1	1	1	0	2	0	1	1	1	0	2	0	0	0	1	0	1	1	1	0	0	2	1	1	2	0	1	1	0	0	0	1	0	1	0	0	0
746	1	2	0	0	0	0	2	1	1	1	1	0	0	0	0	0	1	0	1	1	1	0	1	0	1	1	1	0	2	1	0	0	0	2	1	2	2	0	1	1	0	0	0	0	0	0	0	0	0
747	0	1	0	0	0	1	2	1	1	1	1	0	1	1	1	0	1	2	1	1	1	0	2	0	0	0	0	1	1	0	0	1	1	2	1	2	2	1	0	0	0	0	0	0	2	1	0	0	1
748	0	2	0	0	0	0	1	0	1	1	1	0	0	0	0	0	1	1	1	1	0	0	2	0	1	1	0	1	1	0	0	1	1	1	0	2	2	0	2	2	0	0	0	0	2	0	0	0	0
749	1	2	1	1	0	1	1	0	1	1	0	0	0	0	0	0	0	0	1	1	1	0	2	0	1	1	1	1	0	0	0	1	1	0	0	1	2	1	1	1	0	0	0	1	0	1	0	1	1
750	1	1	0	0	0	1	1	0	1	0	1	1	1	0	0	0	0	0	2	0	1	1	1	1	1	1	0	0	1	0	0	1	2	1	1	2	2	1	1	1	0	0	0	0	1	2	0	1	2
751	0	0	0	0	2	2	1	1	2	2	1	0	0	0	0	0	1	1	2	0	2	1	1	1	1	1	1	1	2	1	1	1	1	1	0	2	0	0	0	1	0	0	2	0	1	1	0	0	0
752	1	1	0	0	0	0	2	1	1	1	1	1	1	0	0	1	0	0	1	1	1	0	2	0	0	0	0	1	1	0	0	2	2	1	0	1	1	1	0	0	0	0	1	0	1	1	0	0	1
753	0	1	0	1	0	1	1	1	2	2	0	0	0	0	0	0	0	0	0	2	0	0	2	0	2	2	2	0	2	1	0	1	2	1	1	1	1	1	0	0	0	1	0	0	0	2	1	0	1
754	0	2	0	1	0	1	1	0	2	2	0	1	1	0	0	1	2	0	0	2	0	0	2	0	0	0	1	0	2	1	1	1	2	1	0	1	1	0	1	1	0	0	0	0	0	1	0	0	2
755	1	2	1	0	0	0	0	0	1	1	1	0	1	1	1	0	0	0	0	1	0	0	2	0	0	0	2	0	1	1	1	2	2	1	1	2	1	0	1	1	0	0	0	0	0	1	0	0	0
756	0	1	1	0	0	2	1	0	1	1	0	2	2	0	0	1	2	1	2	0	1	0	1	0	0	0	2	1	2	2	0	1	2	2	2	2	0	0	0	0	0	1	0	0	1	0	0	0	1
757	1	1	0	1	0	1	2	0	0	0	0	1	1	1	1	0	1	1	1	1	1	0	2	0	0	0	1	1	2	0	1	0	0	1	0	1	0	0	0	0	0	0	1	1	1	2	0	2	2
758	1	2	1	0	0	0	2	1	2	2	0	0	1	1	1	0	1	1	1	0	0	2	1	1	1	1	2	0	2	2	0	2	2	0	0	1	1	1	0	0	0	1	0	0	1	0	0	0	1
759	1	2	0	0	0	0	2	0	1	1	1	2	1	1	2	0	1	1	1	1	0	0	0	0	0	1	2	1	2	1	2	1	1	1	0	2	1	0	1	1	0	0	1	0	2	2	0	0	0
760	0	1	0	1	0	2	2	1	1	1	0	1	1	1	1	0	0	0	1	1	1	0	2	0	0	0	2	1	2	2	1	1	1	1	0	1	1	0	0	0	0	1	1	0	1	0	1	1	2
761	0	1	0	0	1	2	0	0	2	2	0	0	0	0	0	0	1	0	1	1	0	1	1	1	1	1	0	0	1	0	0	1	2	2	0	2	0	0	0	0	0	0	0	0	1	1	0	0	0
762	1	1	0	1	0	2	0	0	2	2	0	0	1	1	1	0	1	1	1	1	0	0	1	0	1	1	2	0	2	2	1	0	0	1	0	1	1	0	0	0	0	0	0	0	1	1	0	0	0
763	1	1	0	0	0	0	0	0	2	1	0	1	0	0	1	0	0	0	0	1	0	0	1	0	0	0	0	0	2	1	0	0	0	1	0	1	1	1	0	0	0	1	0	0	1	1	0	0	0
764	0	0	0	0	2	2	1	1	2	1	0	0	0	0	0	0	0	0	1	1	1	0	2	0	1	1	0	1	1	0	0	2	1	2	1	2	1	0	1	1	0	0	1	0	1	0	0	0	1
765	1	1	0	0	0	0	1	1	2	1	0	0	0	0	0	1	1	0	1	1	0	0	1	0	0	0	2	0	2	1	0	1	1	0	0	1	1	0	0	0	0	0	0	0	0	1	0	0	1
766	0	1	0	0	0	1	1	1	2	2	0	1	1	0	0	1	0	0	1	0	0	1	2	0	1	1	1	0	2	1	0	1	2	2	2	2	1	0	1	1	0	0	1	0	1	1	0	0	2
767	0	2	0	0	0	1	2	0	0	0	1	0	0	0	0	0	2	1	0	2	1	1	1	1	1	1	0	1	2	0	1	1	1	1	0	1	1	0	0	0	0	0	0	0	0	0	0	2	2
768	0	1	0	0	0	2	1	0	0	0	1	0	1	0	0	0	1	1	0	2	0	1	2	0	0	0	2	0	2	1	1	1	1	2	1	1	1	0	2	2	0	0	0	0	0	0	0	0	0
769	0	1	0	0	0	0	0	0	2	1	0	1	1	0	0	0	2	2	1	1	1	0	2	0	1	1	1	0	2	1	0	1	1	2	1	2	0	0	0	0	0	0	0	1	1	1	0	0	0
770	1	2	0	0	1	1	1	1	2	1	0	0	1	1	1	0	1	1	0	2	0	1	2	0	0	0	1	1	1	1	0	2	2	0	0	1	2	1	1	0	2	0	1	0	1	0	0	0	1
771	1	2	0	0	0	1	1	1	2	1	0	0	1	1	1	0	1	0	0	1	0	1	0	1	1	1	2	1	2	1	2	2	2	2	0	2	0	0	0	0	0	1	0	0	1	1	0	0	0
772	0	2	1	1	0	1	0	0	2	2	0	0	0	0	0	0	1	2	0	2	0	0	2	0	2	2	1	1	2	1	0	0	0	2	0	2	1	0	0	0	0	0	0	0	0	0	0	1	2
773	0	2	0	0	0	0	1	0	1	0	0	0	0	0	0	0	1	0	0	2	0	0	2	0	0	0	2	0	2	2	0	2	2	2	1	2	0	0	1	1	0	0	1	0	1	0	0	0	1
774	1	1	0	0	1	1	1	0	1	1	1	1	1	0	0	1	1	1	1	1	1	0	2	0	1	1	2	2	2	1	1	2	2	1	0	1	0	0	0	0	0	1	0	0	1	0	0	0	1
775	0	2	0	0	0	1	2	0	1	0	0	0	0	0	0	0	1	0	0	1	0	0	2	0	0	0	1	0	1	1	0	1	1	1	0	1	0	0	1	0	1	0	1	0	1	1	0	0	1
776	1	1	0	1	0	1	1	0	1	0	0	0	1	1	1	0	2	0	0	1	0	0	1	0	0	0	1	2	1	0	1	2	2	2	2	2	1	0	1	1	1	0	1	1	1	2	0	0	0
777	1	1	0	0	1	2	1	0	1	0	0	0	0	0	0	0	1	0	0	1	0	0	1	1	2	2	1	1	1	1	1	1	1	2	0	0	1	0	0	0	0	1	0	0	1	0	0	0	1
778	1	2	0	0	0	0	0	0	2	2	0	0	1	1	1	0	2	2	1	1	1	1	2	0	0	0	2	0	2	1	0	1	2	1	1	1	1	1	0	0	0	0	1	0	1	1	1	1	2
779	1	1	0	0	1	1	2	1	1	1	0	0	0	0	0	0	1	0	0	2	0	1	2	0	0	0	2	0	2	2	1	1	1	1	0	2	2	0	1	1	0	0	0	1	0	0	0	0	0
780	1	0	0	0	1	2	2	1	1	1	1	2	2	1	1	1	1	1	1	1	0	0	2	0	0	0	1	0	2	1	0	2	2	1	0	1	2	0	2	2	0	0	1	0	1	2	0	0	1
781	0	2	0	1	0	2	1	0	1	1	1	0	0	0	0	0	1	0	1	0	1	0	1	0	0	0	1	0	2	0	0	2	2	1	1	1	1	0	0	0	0	0	0	0	1	1	0	0	0
782	1	1	0	0	0	0	2	0	1	0	1	0	1	1	1	0	1	0	1	1	1	1	1	1	1	1	2	0	2	2	0	0	1	2	0	2	0	0	1	0	1	0	0	1	1	1	0	0	1
783	0	1	1	0	1	2	1	0	1	1	0	0	1	0	0	0	1	0	0	1	0	0	2	0	0	0	2	0	2	2	1	1	2	2	1	2	2	0	1	1	0	0	0	0	0	0	0	0	1
784	0	1	0	1	0	1	1	0	1	0	1	0	1	1	1	0	0	0	2	0	1	0	2	0	0	0	1	0	2	0	0	1	1	1	0	1	1	1	0	0	0	1	0	0	1	0	0	0	0
785	1	0	0	0	1	1	1	0	1	1	0	0	1	1	1	0	2	2	0	1	0	1	1	0	0	0	2	0	2	1	0	0	0	2	2	2	2	1	1	1	0	0	1	0	1	0	1	0	1
786	0	1	0	0	0	0	2	0	1	1	0	0	0	0	0	0	2	0	0	2	0	0	2	0	1	1	2	0	2	2	1	1	1	1	0	1	1	0	1	1	0	0	0	0	0	1	0	0	2
787	1	1	1	1	1	2	0	0	1	0	0	0	1	1	1	0	1	1	1	1	1	1	1	1	1	1	0	0	1	1	0	2	2	0	0	0	2	2	0	0	0	0	0	0	0	1	0	0	0
788	0	0	0	2	1	2	1	0	2	2	0	0	0	0	0	0	1	1	0	2	0	0	2	0	1	1	2	1	2	1	1	1	2	1	0	1	2	0	2	2	0	0	0	0	0	1	0	0	0
789	0	0	0	0	1	2	2	1	1	1	0	0	1	0	0	0	0	0	0	2	0	1	2	0	0	0	2	1	2	2	0	0	2	2	1	2	1	0	0	0	0	1	0	0	0	0	0	0	0
790	1	0	0	0	0	1	2	0	0	0	0	1	2	1	1	0	2	0	0	2	0	1	0	1	1	1	0	1	2	0	1	1	1	1	0	2	2	0	1	1	0	0	1	0	1	0	0	0	1
791	1	1	0	0	1	1	2	1	1	1	1	0	0	0	0	0	1	1	0	2	0	0	0	0	0	1	2	1	2	1	2	0	0	1	0	1	2	0	2	2	0	1	0	0	1	0	0	0	1
792	0	1	0	0	0	0	0	0	2	1	0	1	1	0	0	1	1	0	0	1	0	1	2	0	0	0	0	0	1	1	0	2	2	2	0	1	1	0	1	1	0	2	0	0	0	0	0	2	2
793	0	1	0	1	0	1	2	0	0	0	2	1	2	1	1	0	2	0	0	2	0	0	2	0	0	0	2	0	2	1	1	1	1	1	1	1	2	0	2	1	1	0	0	0	0	1	0	0	1
794	1	2	0	0	0	1	2	1	1	1	0	0	0	0	0	0	1	1	0	1	0	0	2	0	0	0	2	1	2	2	0	1	1	2	0	2	1	0	0	0	0	0	1	0	0	0	0	0	1
795	0	2	0	0	0	0	1	0	2	2	0	1	1	0	0	0	1	1	0	2	0	1	1	0	0	0	1	0	2	0	0	1	1	2	0	2	1	0	1	1	0	1	0	0	0	1	0	0	1
796	0	1	0	0	0	1	1	1	2	2	0	1	1	1	1	0	1	0	0	1	0	0	2	0	0	0	2	0	2	1	0	1	1	2	0	2	0	0	0	0	0	1	0	0	1	1	0	0	0
797	1	1	0	0	0	1	2	0	0	0	1	1	0	0	1	0	1	0	0	2	0	0	2	0	0	0	2	1	2	1	1	0	0	1	0	1	0	0	0	0	0	0	0	0	0	0	1	0	2
798	1	1	0	0	0	2	2	1	1	1	0	0	1	1	1	0	1	1	1	1	0	1	2	0	0	0	1	0	2	1	1	2	2	1	0	1	2	1	0	0	0	1	0	0	1	0	0	0	1
799	1	0	0	0	0	1	2	1	1	1	1	1	1	0	0	0	1	1	1	1	0	0	2	0	0	0	2	0	2	2	1	1	1	2	0	0	2	1	0	0	0	0	0	0	0	0	0	0	1
800	0	1	0	1	0	2	2	0	0	0	0	0	2	2	2	0	2	0	0	2	0	0	2	0	2	2	2	0	2	2	1	1	1	1	1	1	2	1	1	1	1	0	0	1	1	2	0	0	0
801	0	2	0	0	0	0	0	0	2	2	0	0	2	2	2	0	0	0	0	2	0	0	2	0	0	0	1	0	2	1	0	1	2	1	1	1	1	0	0	0	0	0	1	0	0	1	0	1	2
802	0	1	0	1	0	1	1	0	2	2	0	1	1	0	0	1	1	0	0	1	0	0	2	0	0	0	0	1	1	1	0	2	2	0	0	0	2	0	1	1	0	1	0	0	1	0	0	1	2
803	0	1	0	0	0	1	2	1	1	1	1	1	0	0	0	0	1	1	0	2	0	0	2	0	0	0	1	0	2	0	0	1	1	1	0	1	1	0	1	1	0	0	1	0	0	1	0	0	2
804	1	1	0	0	0	0	1	0	1	0	0	0	1	1	1	0	1	1	1	1	0	1	1	1	1	2	2	0	2	2	1	1	2	1	0	1	0	0	0	0	0	0	1	0	1	1	1	0	1
805	0	1	0	0	0	0	1	0	2	2	0	0	0	0	0	0	0	1	0	2	0	1	1	1	1	1	0	1	2	0	1	1	1	1	1	1	2	0	1	1	0	0	1	1	1	2	0	0	1
806	0	2	0	1	0	1	1	0	0	0	2	0	0	0	0	0	1	0	1	1	1	0	2	0	0	0	1	0	1	1	1	2	1	2	1	2	2	1	1	1	0	0	0	0	0	1	0	0	1
807	0	0	0	0	0	2	0	0	2	0	1	0	0	0	0	0	2	1	0	2	0	0	1	0	0	0	1	1	1	1	0	1	1	1	0	2	1	0	0	0	0	0	0	0	1	1	0	1	0
808	1	0	0	1	1	2	1	0	1	0	0	1	2	2	2	0	1	0	1	1	0	0	2	0	0	0	1	0	2	0	0	2	2	1	0	1	0	0	0	0	0	0	0	1	0	1	0	1	1
809	0	1	0	0	0	0	2	0	0	0	1	0	1	1	1	0	2	1	0	2	0	0	1	0	0	0	1	1	2	1	0	0	0	2	0	2	0	1	0	0	0	0	0	0	0	0	0	0	2
810	1	2	1	0	0	1	2	0	2	1	0	1	0	0	1	0	1	1	0	2	0	0	2	0	0	0	0	2	0	0	0	1	1	2	1	2	1	0	0	0	0	0	0	0	0	1	0	0	1
811	1	1	0	1	0	1	2	0	0	0	2	1	0	0	1	0	2	2	0	2	0	2	2	0	0	0	1	1	2	1	0	1	1	1	0	1	1	0	0	0	0	1	0	1	2	0	0	0	0
812	0	0	1	0	0	1	1	0	1	1	0	0	1	1	1	0	2	1	0	2	0	0	2	0	1	1	1	0	2	1	0	1	1	1	0	2	0	0	0	0	0	0	1	0	0	0	0	0	1
813	1	0	0	1	0	2	0	0	2	2	0	1	1	0	0	0	1	1	0	2	0	1	1	0	0	0	2	0	2	2	0	1	1	1	0	1	2	0	2	1	1	0	1	0	1	0	0	0	2
814	0	2	0	0	0	0	1	0	1	1	1	1	2	1	1	1	2	2	2	0	2	1	2	0	0	0	1	0	2	1	0	1	1	1	1	1	1	0	0	0	0	0	0	1	0	0	0	0	1
815	1	1	0	0	1	2	1	0	1	1	0	2	2	0	0	1	2	1	0	2	0	0	2	0	1	1	2	0	2	0	0	2	2	1	1	2	2	0	0	0	0	0	0	1	0	1	0	0	0
816	0	1	0	0	1	1	0	0	2	2	0	0	1	1	1	0	2	2	0	1	0	1	2	0	0	0	1	0	2	1	1	1	2	0	0	0	0	0	0	0	0	0	0	0	0	1	0	0	0
817	0	0	0	0	0	1	2	0	1	0	1	0	2	2	2	0	1	1	0	2	0	1	2	0	1	1	0	1	2	0	1	2	2	2	0	2	1	0	2	2	0	1	1	0	0	1	0	0	0
818	0	0	0	0	0	1	2	0	0	0	2	1	2	2	2	0	0	0	0	2	0	0	2	0	0	0	2	0	1	0	0	1	1	1	0	1	0	0	0	0	0	0	0	0	1	2	0	0	0
819	1	0	0	0	0	2	2	1	1	1	0	0	1	1	1	0	1	1	0	2	0	0	1	0	0	0	1	0	2	0	0	1	1	2	2	2	2	0	1	1	0	0	0	0	0	0	1	0	1
820	0	1	0	0	1	1	2	0	0	0	1	1	1	0	0	1	1	1	1	1	0	0	2	0	0	0	2	0	2	2	0	0	0	2	0	2	1	1	0	0	0	0	1	0	0	0	0	0	1
821	1	1	0	0	1	1	2	1	1	1	0	1	1	0	0	1	1	1	1	1	0	1	2	0	0	0	1	0	2	1	1	0	0	2	0	2	1	0	0	0	0	1	0	0	1	0	0	0	1
822	1	0	0	1	1	2	0	0	2	1	0	1	1	0	0	0	1	1	1	1	1	1	2	0	0	0	1	0	2	1	0	1	1	0	0	0	0	0	1	1	0	1	1	0	1	0	0	2	2
823	0	1	0	0	0	0	2	0	1	0	0	0	1	1	1	0	2	1	0	2	1	1	2	0	0	0	2	0	2	1	1	1	1	2	0	2	2	1	0	0	0	0	0	0	1	0	0	1	1
824	1	1	0	1	0	1	1	0	1	0	0	0	1	1	1	0	1	0	0	1	0	0	2	0	0	0	0	0	2	1	0	1	1	1	0	1	2	1	0	0	1	0	0	0	0	1	0	1	0
825	1	2	0	0	0	0	1	0	2	2	0	1	2	1	1	1	2	2	1	1	0	0	2	0	0	0	0	1	2	0	1	1	1	1	0	2	1	1	0	0	0	0	0	1	0	1	1	0	1
826	1	2	1	0	0	0	1	0	0	0	1	1	2	2	2	0	1	0	1	1	0	0	2	0	0	0	2	2	2	2	0	1	1	0	0	1	1	1	0	0	0	0	0	0	0	1	1	0	1
827	0	0	0	0	0	1	1	1	2	1	0	1	1	0	0	1	1	0	0	1	0	1	2	0	0	0	2	0	2	2	1	2	2	2	0	2	1	1	0	0	0	0	0	0	0	0	0	1	1
828	1	1	0	0	0	1	0	0	2	1	0	1	0	0	1	0	0	0	0	2	0	0	2	0	0	0	0	2	1	0	0	1	2	2	1	2	1	0	2	2	1	1	0	1	2	1	0	0	0
829	0	1	0	0	1	2	1	0	1	1	2	0	0	0	0	0	2	2	2	0	0	1	2	0	0	0	2	0	2	2	2	1	1	1	0	1	2	0	1	0	1	0	0	0	0	1	0	0	0
830	1	2	0	0	0	0	1	0	2	2	0	0	0	0	0	0	1	0	1	1	1	1	2	0	0	0	2	0	2	1	0	1	1	1	0	1	1	0	0	0	0	1	0	0	0	1	0	0	0
831	1	1	0	1	0	1	1	0	1	0	0	0	1	1	1	0	2	0	1	1	1	0	1	0	0	0	2	0	2	2	0	1	1	1	0	1	1	0	1	1	0	1	0	0	1	0	0	1	2
832	0	0	0	0	1	1	0	0	2	2	0	0	0	0	0	1	1	0	0	2	0	0	1	0	0	0	2	0	2	2	1	1	1	2	1	2	1	0	1	1	0	0	1	0	1	0	0	0	0
833	1	2	0	0	0	1	0	0	1	1	1	0	0	0	0	0	2	1	0	2	0	1	1	0	0	0	2	0	2	2	1	2	2	0	0	0	2	0	1	1	0	0	1	0	1	0	0	0	0
834	1	1	0	0	1	2	2	1	1	1	1	0	0	0	0	0	1	0	1	1	0	1	2	0	0	0	0	0	2	1	0	2	2	0	0	1	1	0	1	1	0	0	0	0	0	1	1	0	2
835	1	1	0	0	0	2	1	1	2	2	1	1	2	2	2	0	1	0	0	1	0	0	2	0	0	0	2	1	2	2	0	1	1	2	2	2	2	0	1	1	0	0	0	0	0	1	0	0	1
836	0	1	0	1	1	2	0	0	2	2	0	0	0	0	0	0	1	0	1	1	1	0	2	0	0	0	1	1	2	0	1	2	2	1	0	2	0	0	0	1	0	1	0	1	2	0	0	0	0
837	1	1	0	0	1	2	2	0	0	0	1	1	1	0	0	1	1	0	0	1	0	0	1	0	0	0	2	0	2	2	2	0	1	2	0	2	2	0	1	0	1	0	0	0	0	2	0	1	2
838	1	1	0	0	0	1	1	0	1	1	0	0	0	0	0	0	2	1	0	2	0	0	2	0	0	0	2	0	2	2	0	1	1	1	1	1	0	1	0	0	0	0	2	0	1	1	0	0	1
839	1	0	0	0	0	1	1	1	2	2	0	0	0	0	0	0	1	0	1	1	0	1	2	0	0	0	1	1	1	1	0	1	1	1	0	1	2	0	2	1	1	1	0	0	0	0	0	0	0
840	0	1	0	0	1	2	0	0	2	0	1	0	0	0	0	0	1	1	1	1	1	0	2	0	0	0	1	0	1	1	1	0	2	0	0	1	2	0	1	1	0	1	0	1	2	0	0	0	1
841	1	1	0	0	0	1	0	0	2	1	0	0	2	2	2	0	2	1	0	2	1	0	2	0	0	0	1	0	2	1	0	1	2	2	0	2	1	1	0	0	0	0	0	0	1	0	0	0	1
842	1	2	0	0	0	1	0	0	2	2	0	0	0	0	0	0	2	1	1	1	1	1	1	0	0	0	2	2	2	1	1	1	1	0	0	0	2	1	1	1	0	0	0	0	0	1	1	0	1
843	1	2	0	0	0	0	0	0	2	1	0	1	1	0	0	1	1	1	0	1	0	0	2	0	0	0	2	0	2	1	0	2	2	1	0	2	1	0	1	1	0	0	0	0	0	1	0	0	0
844	0	2	0	0	0	0	0	0	2	1	0	2	1	1	2	0	2	1	0	2	0	1	1	1	1	1	2	0	2	2	0	1	1	2	1	1	2	1	1	1	0	1	0	0	0	1	0	1	1
845	0	2	0	0	0	0	2	1	1	1	1	0	2	1	1	0	1	1	0	2	0	0	2	0	0	0	2	0	2	1	0	2	2	1	0	1	2	2	0	0	0	0	1	0	0	0	0	1	1
846	1	0	0	0	0	1	0	0	2	2	0	1	1	0	0	1	0	0	1	0	1	1	2	0	0	0	2	2	2	1	1	1	1	2	0	1	2	0	1	1	0	0	0	1	0	1	0	0	0
847	1	2	1	0	0	1	1	1	2	2	0	0	0	0	0	0	1	1	0	1	0	1	2	0	0	0	2	0	2	1	0	1	1	2	1	2	1	0	0	0	0	0	1	0	0	1	0	1	0
848	0	2	1	1	0	1	1	0	1	1	0	0	0	0	0	0	1	0	1	1	0	0	2	0	1	1	1	0	2	2	1	1	1	1	0	1	1	0	0	0	1	0	1	0	1	0	0	0	1
849	0	1	0	1	1	2	1	0	0	0	2	0	0	0	0	0	1	1	1	1	1	1	2	0	0	0	2	0	2	2	0	2	2	1	0	1	2	0	1	1	0	0	0	1	0	0	0	0	1
850	0	2	0	0	0	0	1	1	2	1	0	0	1	1	1	0	1	1	1	1	0	0	2	0	0	0	2	0	2	2	0	2	2	1	1	1	1	0	0	0	0	0	0	0	1	1	0	0	1
851	0	1	0	0	0	0	1	0	1	0	0	0	1	1	1	0	0	0	1	0	1	0	1	0	0	0	2	0	1	1	1	1	1	0	0	1	2	0	1	1	0	0	0	1	0	1	1	1	2
852	1	1	0	0	1	1	1	0	1	1	1	0	0	0	0	1	0	0	1	1	1	0	2	0	0	0	1	1	2	1	0	2	2	0	0	0	1	0	1	1	0	1	0	0	1	1	0	0	0
853	1	1	0	0	0	1	0	0	2	1	0	0	1	0	0	0	0	0	1	1	1	0	1	1	2	2	2	0	2	2	0	0	0	2	1	1	1	0	0	0	1	0	0	1	0	1	0	0	1
854	0	1	0	0	1	1	1	0	1	1	0	0	2	2	2	0	0	0	1	1	1	1	1	0	0	0	1	0	1	0	0	1	1	1	1	2	1	0	0	0	0	0	1	0	1	0	0	0	1
855	0	1	0	0	0	1	0	0	2	1	0	1	1	0	0	0	0	0	2	0	1	0	2	0	0	0	1	1	1	1	0	1	1	1	0	1	1	0	1	1	0	0	0	0	0	1	1	0	1
856	1	1	0	1	0	1	2	1	1	1	0	2	2	0	0	1	1	0	0	1	0	0	2	0	0	0	2	1	2	2	0	1	2	2	2	2	2	1	1	0	1	0	0	0	0	0	0	0	0
857	0	1	0	0	0	1	1	0	1	1	1	0	1	1	1	0	2	1	0	1	0	0	2	1	1	2	1	0	2	1	0	2	2	1	1	2	2	1	1	1	0	0	2	0	0	1	0	0	0
858	1	1	0	1	0	1	0	0	2	2	0	0	0	0	0	0	1	0	2	0	1	1	0	1	1	1	2	0	2	1	1	2	2	1	0	1	2	0	2	2	0	0	0	2	0	1	0	0	0
859	1	1	0	1	0	1	1	0	2	1	0	1	2	1	1	1	1	0	0	2	0	0	2	0	0	0	2	0	2	2	2	2	1	1	0	2	1	0	1	1	0	0	0	1	0	0	0	0	0
860	0	0	0	0	1	2	1	0	2	0	0	0	1	0	0	0	1	0	1	1	1	1	1	0	0	0	1	0	2	1	0	1	1	2	2	2	2	0	1	1	0	0	0	2	0	1	0	0	2
861	1	1	1	0	0	1	1	0	2	1	0	1	2	1	1	1	1	1	1	1	1	0	2	0	0	0	1	0	1	0	0	2	2	1	0	2	1	0	0	0	0	0	0	0	0	1	0	0	2
862	1	1	0	0	1	1	0	0	2	1	0	0	0	0	0	0	1	1	1	1	0	0	2	0	0	0	2	0	2	1	0	0	0	2	0	2	2	1	1	1	0	0	0	0	0	1	0	0	1
863	0	2	0	1	0	1	1	0	2	2	0	0	1	1	1	0	1	1	1	1	0	0	2	0	0	0	0	2	0	0	0	2	2	0	0	1	2	2	0	0	0	0	0	1	0	1	0	0	0
864	1	0	0	0	1	2	1	0	0	0	1	2	2	0	0	1	2	1	0	2	0	0	1	0	0	0	0	1	1	0	0	2	2	0	0	0	0	0	0	0	0	0	1	0	1	1	0	0	1
865	1	1	1	0	0	2	0	0	2	2	0	0	0	0	0	0	1	1	0	2	0	0	2	0	0	0	1	1	1	1	0	0	0	2	0	2	2	0	2	2	1	0	0	0	0	1	0	0	1
866	1	1	0	1	0	1	2	1	1	1	1	1	1	0	0	1	2	0	0	2	0	1	1	0	0	0	2	1	2	2	0	1	2	1	0	2	1	0	1	1	0	0	0	0	0	1	0	0	2
867	1	2	0	0	0	1	2	1	1	1	0	0	0	0	0	0	1	1	1	0	1	0	2	0	0	0	1	0	1	0	0	0	0	1	0	1	0	0	0	0	0	0	0	0	1	0	0	0	1
868	1	1	1	1	0	2	1	0	1	1	0	1	1	1	2	0	2	1	0	2	0	1	2	0	0	0	0	0	2	1	0	1	1	0	0	1	1	0	0	0	0	0	0	0	0	0	0	0	0
869	0	2	0	0	0	1	1	0	1	1	0	1	2	2	2	0	2	0	0	2	0	0	2	0	0	0	2	0	2	1	1	2	2	0	0	1	2	0	2	2	0	0	0	0	0	1	0	0	1
870	1	2	0	0	0	0	2	0	0	0	2	1	1	0	0	1	1	1	0	2	0	0	1	0	0	0	2	0	2	2	1	1	1	1	0	1	2	0	1	1	0	0	1	1	0	1	1	0	1
871	0	0	1	0	1	2	1	0	2	1	0	1	1	0	0	0	1	0	0	2	0	0	2	0	0	0	2	0	2	2	2	1	2	1	0	1	1	1	0	0	0	0	0	0	0	1	0	0	0
872	1	1	0	0	0	0	1	0	1	1	0	0	0	0	0	0	2	0	1	1	1	1	2	0	0	0	1	1	2	0	1	1	1	2	1	2	1	0	2	2	0	0	0	0	2	0	0	0	0
873	1	1	0	0	0	0	1	1	2	1	0	0	1	0	0	0	1	0	0	1	0	0	2	0	0	0	2	0	2	2	1	0	1	2	0	2	2	0	1	1	0	0	0	0	0	0	0	0	0
874	1	2	0	0	0	1	1	1	2	1	0	1	1	1	1	0	1	0	1	0	1	1	0	0	0	0	1	1	2	1	0	2	2	2	1	2	1	0	0	0	0	0	0	0	0	1	0	0	0
875	1	2	1	2	0	2	2	0	1	0	0	0	0	0	0	0	2	1	0	2	0	1	2	0	0	0	2	1	1	1	0	0	1	2	1	2	2	0	2	1	1	0	0	0	2	1	0	0	2
876	0	0	0	0	2	2	2	0	1	1	0	0	1	1	1	0	2	2	0	2	0	1	2	0	0	0	2	0	1	0	0	1	2	2	1	2	1	0	2	2	0	0	0	0	2	0	0	0	1
877	1	2	0	0	0	1	2	0	0	0	2	0	0	0	0	0	2	1	1	1	0	0	2	0	0	0	0	1	1	1	0	0	2	2	1	2	1	0	1	1	0	0	0	0	0	0	0	0	0
878	1	1	0	1	0	1	1	1	2	1	0	0	2	1	1	0	0	0	1	1	1	0	0	0	0	0	2	0	2	2	1	0	0	1	0	1	0	1	0	0	0	0	0	0	0	0	0	0	0
879	0	2	0	0	0	1	2	0	1	0	1	0	0	0	0	0	2	1	0	2	1	0	2	0	0	0	2	1	2	1	2	1	2	2	1	2	2	2	0	0	0	0	1	0	0	1	0	0	2
880	1	1	0	2	0	2	1	0	2	2	0	0	1	1	1	0	1	0	1	1	0	1	1	0	1	1	2	0	2	2	1	2	2	0	0	1	0	0	0	0	0	0	1	0	0	1	0	0	1
881	0	1	0	0	0	0	0	0	1	1	1	1	2	1	1	1	1	0	0	1	0	0	2	0	0	0	2	0	2	2	0	2	2	1	0	2	2	0	2	2	0	1	0	0	0	0	0	0	0
882	1	1	0	2	0	2	1	1	2	1	0	1	1	0	0	1	1	1	0	2	0	0	1	0	0	0	0	0	1	1	0	0	0	1	0	2	2	1	1	1	0	0	2	0	1	1	1	0	1
883	0	1	0	0	0	0	0	0	2	2	0	1	1	1	1	0	1	1	1	0	1	0	2	0	1	1	1	0	1	1	1	0	0	2	0	2	1	0	1	0	1	1	0	0	1	0	0	0	0
884	1	2	0	0	0	1	1	0	2	0	0	0	0	0	0	0	0	0	0	0	0	0	1	0	0	0	2	0	2	2	2	2	2	2	0	2	1	1	0	0	0	0	0	0	0	1	0	0	0
885	0	2	0	0	0	1	0	0	2	2	0	0	1	1	1	0	0	0	1	1	1	0	1	0	0	0	1	1	2	1	0	0	2	0	0	2	2	1	1	1	0	0	1	1	1	1	0	0	1
886	1	1	0	1	0	2	1	0	2	2	0	1	0	0	1	0	2	0	0	2	0	0	1	0	0	0	2	0	2	2	1	0	1	2	0	2	1	0	0	0	0	0	0	0	0	0	0	0	0
887	0	0	0	0	2	2	2	0	0	0	2	0	1	1	1	0	0	0	2	0	1	0	2	0	0	0	1	1	2	1	2	1	1	1	1	2	2	0	2	2	0	0	0	0	0	0	0	1	2
888	1	1	0	1	0	1	2	1	1	1	1	1	1	0	0	1	2	1	2	0	1	0	1	0	0	0	2	0	2	1	1	2	2	0	0	0	1	0	1	1	0	1	0	0	0	0	0	1	2
889	1	0	0	0	0	1	2	1	2	1	0	0	1	1	1	0	0	0	0	1	0	1	2	0	0	0	2	1	2	1	2	0	0	1	0	1	2	1	0	0	0	0	0	1	1	1	0	0	1
890	1	1	0	1	0	2	1	1	2	2	0	0	0	0	0	0	1	1	2	0	2	0	2	0	1	1	2	0	2	2	1	1	1	1	0	1	2	0	2	2	0	0	0	0	0	0	0	0	2
891	0	0	0	0	0	1	1	1	2	2	0	0	0	0	0	0	1	1	0	2	0	0	1	0	0	0	1	1	2	1	0	1	2	1	0	1	2	0	2	1	1	0	1	0	2	2	0	0	2
892	0	1	0	1	0	1	0	0	2	1	0	0	2	2	2	0	1	1	1	1	0	0	2	0	1	1	1	1	2	0	1	1	1	2	2	2	2	0	2	1	1	0	1	0	1	0	0	0	2
893	0	1	0	0	0	0	2	0	0	0	0	1	1	0	0	1	2	2	1	1	1	0	2	0	0	0	2	0	2	2	1	1	2	0	0	2	2	1	0	0	0	0	0	0	2	2	1	0	1
894	1	1	0	0	0	0	0	0	2	1	0	1	2	1	1	0	1	0	0	1	0	1	2	0	0	0	2	0	2	2	1	0	0	2	1	2	0	0	1	1	0	0	0	0	0	1	0	0	2
895	0	2	0	0	0	1	2	0	0	0	0	0	0	0	0	0	1	0	1	0	1	0	1	0	1	1	2	0	2	0	0	1	1	2	2	2	1	1	0	0	0	0	0	0	0	0	0	0	1
896	0	1	0	0	0	0	2	0	1	0	0	1	1	0	0	1	1	1	2	0	1	0	2	0	0	0	0	0	1	1	0	2	2	2	2	2	1	0	1	1	0	0	0	0	1	0	0	0	0
897	0	0	1	0	0	1	1	0	1	1	1	0	0	0	0	0	2	2	0	1	0	0	2	0	0	0	1	1	2	0	1	2	2	2	2	2	1	0	0	0	0	0	0	0	0	0	1	0	1
898	0	0	0	0	0	1	1	0	1	1	0	0	2	2	2	0	0	0	0	2	1	1	2	0	0	0	1	0	2	2	0	1	1	1	0	2	2	1	1	1	0	0	0	0	0	0	0	0	1
899	0	1	1	0	0	1	1	1	2	2	0	0	1	1	1	0	0	0	0	2	0	1	1	1	1	1	1	1	2	1	0	1	1	2	0	2	1	0	1	1	0	1	0	0	1	1	0	0	0
900	1	0	0	0	0	1	2	0	1	1	1	0	0	0	0	0	0	0	1	1	1	1	1	1	1	1	2	0	2	1	0	0	0	1	0	1	0	1	0	0	0	0	0	1	1	1	0	0	1
901	1	1	0	1	1	2	2	0	0	0	0	1	1	0	0	1	1	1	1	1	0	0	1	0	0	0	2	1	2	1	2	1	1	2	1	2	2	1	0	0	0	0	1	0	0	0	0	2	2
902	1	2	0	1	0	1	0	0	2	2	0	1	0	0	1	0	2	2	1	1	1	0	2	0	0	0	1	0	2	0	0	1	1	1	1	1	1	0	0	0	0	0	0	0	0	0	0	0	1
903	1	2	0	0	0	0	1	0	1	1	0	1	0	0	1	0	2	1	0	2	1	1	2	0	0	0	0	1	1	0	0	0	1	2	1	2	2	1	1	1	0	1	0	0	1	0	0	0	0
904	0	0	0	1	0	2	1	1	2	2	0	1	2	1	1	1	1	0	0	1	0	1	2	0	0	0	2	1	2	2	0	1	0	2	1	2	1	0	1	1	0	0	0	0	0	1	0	0	1
905	1	0	0	1	0	2	1	0	0	0	1	1	2	1	1	0	1	1	0	2	0	0	2	0	1	1	1	0	2	1	0	1	1	0	0	0	2	0	2	1	1	0	0	0	0	0	0	0	1
906	1	2	1	0	1	1	2	0	0	0	0	0	0	0	0	0	2	1	2	0	1	0	2	0	0	0	2	0	2	2	0	1	2	1	0	2	1	1	0	0	0	1	0	0	0	0	0	0	1
907	1	2	0	0	0	0	1	0	1	1	1	0	0	0	0	0	2	2	1	1	0	0	2	0	0	0	2	0	2	2	0	1	0	2	1	2	2	0	1	1	0	0	0	0	0	0	0	0	0
908	0	0	0	0	1	2	1	0	1	1	0	1	1	0	0	1	2	0	1	1	1	0	2	0	1	1	0	1	1	0	0	0	0	1	1	2	1	0	0	0	0	0	1	0	1	1	0	0	1
909	1	0	0	0	2	2	2	0	0	0	2	1	2	1	1	1	1	0	0	1	0	2	2	0	0	0	0	0	1	0	0	0	0	2	0	2	1	0	0	0	0	0	0	1	0	0	0	0	1
910	0	2	0	0	0	0	2	0	0	0	0	1	1	1	1	0	0	0	2	0	1	1	1	0	0	0	1	0	2	1	1	2	2	0	0	0	1	0	1	1	0	2	0	0	0	0	0	0	0
911	1	1	0	0	1	2	2	0	1	1	1	0	2	2	2	0	0	0	2	0	0	0	1	0	0	0	2	0	2	1	1	1	2	2	2	2	1	0	1	1	0	1	0	0	0	2	0	0	1
912	1	2	1	1	0	1	2	1	2	1	0	1	0	0	0	0	1	2	0	2	0	1	1	0	0	0	1	0	1	1	1	1	1	2	2	2	0	0	1	1	0	0	0	0	0	0	0	0	1
913	1	0	0	1	0	2	1	1	2	2	0	0	0	0	0	0	2	1	1	1	1	0	2	0	0	0	2	0	2	2	1	2	2	0	0	1	1	0	1	1	0	0	0	0	0	2	0	0	1
914	1	2	0	1	0	1	0	0	2	1	0	0	1	0	0	0	1	1	1	1	0	0	1	0	1	1	2	2	2	1	1	1	2	1	0	2	1	0	1	1	0	0	0	1	0	0	0	0	2
915	0	2	0	0	0	0	2	1	2	1	0	0	0	0	0	0	1	1	1	0	0	0	2	0	0	0	1	1	1	1	0	2	2	1	0	2	1	0	1	0	1	0	0	1	0	1	0	0	0
916	1	0	0	0	0	1	2	0	1	1	0	0	1	0	1	0	1	1	1	1	1	0	2	0	0	0	1	1	2	1	1	1	0	0	0	1	1	0	1	1	1	0	0	2	0	1	0	0	1
917	1	1	0	1	0	1	1	0	1	0	1	2	2	0	0	1	1	1	1	0	1	0	2	0	0	0	1	0	1	1	0	0	0	1	0	2	1	0	1	1	0	0	1	0	1	1	0	0	0
918	0	1	0	1	0	1	1	0	1	1	1	0	0	0	0	0	2	2	0	2	0	0	2	0	0	0	0	1	2	0	1	0	1	2	0	2	1	0	0	0	0	0	0	2	0	2	0	0	0
919	0	1	0	1	0	1	2	0	1	1	0	0	0	0	0	0	0	0	1	1	1	0	2	0	1	1	0	1	1	1	0	1	1	2	1	2	2	1	1	1	0	0	0	2	0	2	0	2	2
920	0	2	0	0	0	0	1	1	2	1	0	0	1	1	1	0	2	1	1	1	0	1	2	0	0	0	1	0	1	1	0	0	1	2	0	2	1	0	1	0	1	0	1	0	1	2	0	0	1
921	1	0	0	1	0	2	2	0	0	0	0	0	0	0	0	0	1	0	1	1	1	1	2	0	0	0	2	0	2	2	1	2	2	0	0	0	2	0	1	0	1	0	0	0	1	1	0	1	2
922	1	1	1	1	0	1	1	0	2	0	0	0	1	0	0	0	0	0	1	1	1	0	2	0	0	0	1	1	2	1	1	0	0	2	0	2	2	1	1	1	1	1	0	0	0	1	0	1	0
923	0	2	0	0	0	0	1	0	0	0	1	1	1	0	0	0	1	1	1	0	1	0	2	0	0	0	2	0	1	0	0	1	1	1	0	2	0	1	0	0	0	0	0	0	0	0	0	0	0
924	0	2	0	0	0	0	2	0	1	1	0	0	1	1	1	0	1	0	1	1	1	1	1	1	1	1	1	0	1	1	0	1	1	1	0	1	1	1	0	0	0	0	0	0	0	1	0	0	1
925	1	1	0	0	0	1	1	0	2	1	0	0	1	0	0	0	1	2	1	1	1	1	0	1	1	1	2	1	2	1	2	0	0	2	1	2	1	0	1	1	0	1	0	1	1	0	0	0	1
926	0	0	0	0	1	2	0	0	2	2	0	0	0	0	0	0	1	1	1	1	1	0	2	0	0	0	2	0	2	2	1	1	1	1	0	2	1	0	0	0	0	0	0	0	0	0	0	0	2
927	0	0	0	1	0	2	1	0	1	1	1	0	1	1	1	0	2	2	0	2	0	0	2	0	0	0	1	0	2	2	0	1	2	0	0	0	1	0	1	1	0	0	0	0	0	0	0	0	0
928	0	0	0	0	1	1	2	1	1	1	0	1	1	0	0	1	2	2	1	1	1	0	2	0	0	0	1	1	1	1	0	1	1	2	0	2	1	1	0	0	0	1	0	1	1	1	0	2	2
929	1	2	0	0	0	1	1	1	2	1	0	0	0	0	0	0	0	1	0	2	0	0	2	0	0	0	1	0	1	1	0	1	2	0	0	0	1	0	1	1	0	0	0	1	0	0	0	0	1
930	1	1	0	0	1	2	2	0	0	0	1	0	0	0	0	0	1	0	0	2	0	0	2	0	1	1	2	0	2	2	1	1	1	0	0	1	1	1	0	0	0	1	0	1	2	1	0	0	1
931	0	2	1	0	0	1	0	0	1	1	0	2	2	0	0	1	0	1	1	1	1	1	0	1	1	1	2	0	2	2	0	1	2	1	0	1	1	0	0	0	0	1	0	0	0	2	0	2	2
932	1	2	0	0	0	0	0	0	2	2	0	0	1	0	0	0	0	0	1	1	1	0	2	0	0	0	1	0	2	1	1	1	2	1	0	2	2	0	1	1	0	1	1	0	0	1	1	0	1
933	0	0	0	0	0	1	0	0	2	2	0	1	0	0	1	0	1	1	0	1	0	1	2	0	0	0	1	1	2	2	0	1	1	1	0	2	1	1	0	0	0	0	0	0	0	0	0	1	1
934	0	0	0	1	0	2	2	0	1	1	1	0	0	0	0	0	0	0	1	0	1	0	1	0	0	0	2	1	2	1	2	2	2	0	0	1	0	0	0	0	0	0	1	1	1	2	0	0	0
935	0	2	0	0	0	0	1	0	1	1	1	0	1	1	1	0	1	1	1	1	0	0	2	0	0	0	1	0	2	1	0	1	2	2	2	2	0	0	0	0	0	0	0	0	0	1	0	0	0
936	0	2	0	0	0	0	2	0	0	0	1	1	1	0	0	0	1	1	2	0	1	1	2	0	0	0	1	1	2	1	0	1	1	2	1	2	1	1	0	0	0	0	0	0	1	0	0	0	0
937	0	0	0	0	1	1	1	1	2	1	0	1	0	0	1	0	2	1	1	1	0	0	2	0	0	0	0	1	2	0	1	1	1	2	1	1	0	0	0	0	0	1	1	0	0	1	0	0	1
938	1	2	0	0	0	1	1	0	1	1	0	0	2	1	1	0	1	0	1	1	0	0	0	0	0	0	2	0	2	2	0	0	1	2	1	2	2	0	2	2	0	0	0	0	1	0	0	0	0
939	0	1	0	1	0	2	0	0	2	1	0	0	0	0	0	0	2	1	0	1	0	0	0	0	0	0	1	0	2	1	1	1	2	1	0	1	0	0	0	0	0	0	0	0	1	1	0	0	0
940	1	0	0	0	0	1	0	0	2	2	0	0	0	0	0	0	0	0	0	2	0	0	2	0	1	1	1	0	2	1	1	0	1	2	1	2	0	0	1	1	0	0	0	0	0	2	0	0	1
941	1	0	0	0	1	2	1	0	2	2	0	0	0	0	0	0	1	1	0	2	0	0	2	0	0	0	1	1	1	1	0	1	1	0	0	1	2	1	1	1	0	0	0	0	0	0	0	0	2
942	1	1	0	1	0	1	2	0	1	1	1	0	0	0	0	0	2	1	2	0	1	1	2	0	0	0	1	0	2	0	0	2	2	1	1	2	1	0	0	0	0	0	1	0	0	1	0	0	1
943	0	1	0	1	0	2	1	1	2	2	0	0	1	1	1	0	0	0	1	0	0	0	2	0	0	0	2	0	2	1	1	0	0	1	0	1	1	1	0	0	0	0	0	0	1	1	0	0	0
944	1	1	0	0	0	2	2	1	2	1	0	0	1	1	1	0	2	1	0	2	0	1	2	0	0	0	1	1	2	1	1	1	1	2	1	2	1	0	1	1	0	0	1	0	1	2	0	0	0
945	0	1	0	1	0	1	0	0	2	1	1	1	2	1	1	1	2	0	0	2	0	0	2	0	0	0	2	1	2	1	2	0	0	2	0	2	1	0	0	0	0	1	0	1	2	0	1	0	1
946	0	2	0	0	0	0	1	0	2	1	0	0	0	0	0	0	2	2	0	1	0	0	2	0	0	0	1	0	2	0	0	1	1	2	0	2	1	1	0	0	0	0	0	0	0	1	1	0	2
947	1	1	0	0	1	1	1	1	1	1	0	1	1	0	0	1	0	0	0	1	0	1	2	0	0	0	1	0	2	0	0	0	1	1	0	2	1	0	1	1	0	0	0	0	0	1	0	0	0
948	0	0	0	0	0	1	2	0	1	0	0	0	0	0	0	0	1	1	0	1	0	1	2	0	0	0	2	0	2	1	0	0	1	1	0	2	1	0	1	1	0	0	2	0	1	1	0	0	1
949	1	0	0	0	1	1	1	1	2	2	0	0	1	0	0	0	0	0	2	0	1	1	2	0	0	0	0	0	1	0	0	1	1	0	0	1	0	0	0	0	0	0	0	1	0	1	0	0	0
950	0	2	0	0	0	1	1	0	1	0	1	0	0	0	0	0	0	0	1	1	1	0	2	0	0	0	2	1	2	1	2	1	1	0	0	1	2	0	1	0	1	0	0	1	0	1	0	2	2
951	0	2	0	1	0	1	2	0	1	1	0	0	0	0	0	0	2	1	0	2	1	1	1	1	1	1	1	0	1	1	0	1	1	1	0	2	2	0	1	1	0	0	0	0	0	2	0	1	1
952	0	1	0	0	0	1	0	0	2	2	0	1	1	0	0	1	0	0	1	1	1	0	2	0	0	0	2	1	2	1	2	1	1	1	0	2	2	1	1	1	0	0	0	0	0	1	1	0	1
953	0	1	0	1	0	1	1	0	1	1	1	0	0	0	0	0	1	0	0	1	0	0	2	0	1	1	1	1	2	1	1	0	0	2	0	2	0	0	0	0	0	0	1	0	0	1	0	0	0
954	0	2	0	0	0	1	1	1	2	2	0	0	0	0	0	0	0	0	0	2	0	1	1	0	0	0	2	1	2	1	1	1	2	2	2	2	2	0	2	2	1	0	0	0	1	1	0	0	2
955	0	0	0	2	1	2	1	0	1	1	1	0	0	0	0	0	1	0	0	1	0	1	1	1	1	1	1	0	2	2	0	1	1	0	0	0	1	0	2	2	0	0	0	1	0	0	0	1	1
956	0	1	0	0	1	1	2	1	1	1	1	0	0	0	0	0	2	1	2	0	1	1	1	0	0	0	1	1	1	1	1	2	2	0	0	0	0	0	1	0	1	0	0	0	1	0	0	0	2
957	1	2	0	0	0	0	1	1	2	2	0	0	1	1	1	0	2	1	1	1	0	0	2	0	0	0	2	1	1	1	0	1	2	2	0	2	1	0	1	1	0	1	0	0	1	1	0	0	1
958	0	1	0	0	0	1	1	1	2	1	0	1	1	1	1	0	2	1	0	2	1	1	2	0	0	0	2	0	2	2	0	2	2	0	0	0	1	1	0	0	0	0	0	0	0	0	0	0	1
959	0	2	0	0	0	1	1	0	1	1	1	1	1	0	0	1	1	1	0	2	0	0	2	0	1	1	2	1	2	1	1	0	1	1	1	1	2	0	1	1	0	0	1	0	2	2	0	0	1
960	1	2	0	0	0	0	2	0	1	0	1	0	1	1	1	0	1	1	1	1	1	0	2	0	0	0	2	0	2	2	0	1	2	2	2	2	1	0	0	0	0	0	0	0	0	0	0	0	0
961	0	1	1	1	1	2	1	0	2	2	0	0	1	1	1	0	1	1	0	2	0	1	1	0	1	1	1	0	2	1	1	0	0	2	1	2	0	0	0	0	0	0	1	0	1	0	0	0	1
962	1	2	0	1	0	1	1	1	2	1	0	1	2	1	1	0	1	0	1	1	1	0	1	0	0	0	2	1	2	2	0	0	1	2	0	2	2	1	0	0	0	0	1	0	0	1	1	1	2
963	0	2	0	0	0	0	1	0	2	2	0	0	1	1	1	0	1	0	0	2	0	0	2	0	1	1	1	2	2	1	1	1	2	1	0	1	2	1	1	1	0	0	0	0	0	0	0	0	0
964	0	1	0	0	0	1	2	0	1	1	1	1	2	1	1	0	1	1	1	1	1	0	2	0	0	0	1	0	1	1	1	0	2	1	0	2	2	0	2	1	1	0	0	1	0	1	0	0	2
965	1	1	0	0	1	1	0	0	2	2	0	0	0	0	0	0	0	0	1	1	1	0	1	0	0	0	1	0	2	1	0	1	1	1	0	2	1	1	0	0	1	1	0	0	1	0	0	0	1
966	1	0	0	1	0	2	2	1	1	1	0	1	2	1	1	0	2	0	1	1	1	1	2	0	0	0	1	0	2	0	0	0	0	2	1	2	2	0	2	1	1	0	0	0	0	2	0	0	1
967	0	1	0	1	0	2	2	0	0	0	1	0	0	0	0	0	2	1	0	2	0	0	2	0	1	1	1	0	2	1	0	1	1	2	0	2	1	0	1	1	0	0	0	0	0	0	0	0	1
968	0	1	1	1	0	2	1	0	1	0	0	1	2	2	2	0	2	0	1	1	1	1	2	0	0	0	2	0	2	2	0	1	2	2	2	2	1	0	0	0	0	0	0	0	1	1	0	0	1
969	0	1	1	1	1	2	1	0	1	0	1	0	0	0	0	0	0	0	0	0	0	0	2	0	0	0	2	0	2	2	0	1	1	0	0	1	1	0	0	0	0	0	0	0	0	0	0	0	1
970	1	2	1	1	0	1	0	0	2	1	0	1	2	2	2	0	0	0	1	0	0	0	2	0	0	0	1	1	2	1	1	1	1	0	0	1	1	0	1	1	0	0	0	0	0	1	1	0	1
971	1	2	0	0	0	0	2	0	1	1	1	0	1	0	0	0	1	1	1	1	1	1	2	0	1	1	0	1	2	0	1	1	0	2	1	2	2	0	2	2	0	0	1	0	0	0	0	0	0
972	1	1	1	0	1	2	2	0	0	0	1	1	1	0	0	1	1	0	1	1	0	1	1	1	1	1	1	1	2	1	2	0	2	0	0	1	1	0	1	1	0	1	0	0	1	0	0	0	1
973	0	0	0	1	1	2	2	0	0	0	1	0	0	0	0	0	0	0	2	0	0	0	1	0	0	0	1	0	2	0	0	0	0	2	0	2	0	0	0	0	0	0	0	0	0	2	0	0	2
974	0	1	0	0	0	1	0	0	2	0	1	1	0	0	1	0	0	0	2	0	0	0	2	0	0	0	2	0	2	2	1	1	0	0	0	1	0	0	0	1	0	0	0	0	1	0	0	0	1
975	1	1	0	0	0	1	2	0	0	0	0	0	0	0	0	0	2	0	1	1	1	0	2	0	0	0	2	0	2	2	0	2	2	1	0	2	1	0	0	0	0	0	1	1	0	1	1	0	1
976	0	0	0	0	1	1	1	1	2	2	0	0	0	0	0	0	2	0	1	1	1	1	2	0	0	0	2	0	2	2	1	1	1	1	0	2	0	0	0	1	0	1	0	0	1	1	0	0	0
977	0	2	1	1	0	1	0	0	2	2	0	1	0	0	1	0	2	1	1	1	0	1	1	1	1	1	2	0	2	1	0	1	2	0	0	1	2	1	1	1	1	0	1	0	1	2	0	0	0
978	0	1	0	1	0	1	1	1	2	1	0	0	1	1	2	0	1	0	1	1	0	0	2	0	0	0	2	0	2	2	2	1	1	2	0	2	2	0	1	1	0	0	0	0	0	0	1	0	1
979	0	0	1	1	0	1	1	0	2	1	0	1	1	0	0	1	2	1	0	2	1	0	2	0	0	0	2	1	2	2	0	1	2	2	1	2	1	0	0	0	0	0	1	0	1	0	1	0	1
980	1	1	0	0	0	1	0	0	2	1	1	1	1	0	0	1	0	0	1	1	1	1	1	0	0	0	2	0	2	1	1	1	1	1	0	1	2	0	1	1	0	2	0	0	1	0	0	0	1
981	0	2	0	0	0	0	2	0	0	0	2	0	1	1	1	0	1	1	0	1	0	1	0	1	0	1	2	0	1	1	1	2	2	1	1	1	1	0	0	0	0	0	0	0	0	1	0	2	2
982	0	0	0	1	0	2	2	0	0	0	1	1	2	2	2	0	2	2	0	1	0	0	2	0	0	0	2	0	2	2	0	1	1	2	0	0	0	0	1	1	0	0	0	0	0	1	0	0	0
983	1	1	0	1	0	2	1	1	2	2	1	1	1	0	0	1	0	0	1	1	0	0	2	0	0	0	2	0	2	1	1	1	1	1	0	1	2	0	0	0	0	0	0	0	0	2	0	0	0
984	1	1	0	0	1	1	0	0	2	2	0	0	1	1	1	0	2	1	2	0	1	1	0	1	1	1	0	0	2	0	0	1	1	1	0	2	2	0	1	1	0	0	0	0	0	1	0	0	1
985	1	0	0	0	1	2	1	1	2	1	0	0	1	1	1	0	2	2	1	1	1	1	1	0	0	0	2	0	2	2	0	2	2	0	0	1	2	0	2	2	1	0	1	0	1	1	0	1	2
986	0	1	0	1	0	2	2	0	0	0	2	0	0	0	0	0	0	0	2	0	1	1	1	1	1	1	1	0	2	1	0	2	2	0	0	1	1	0	0	0	0	0	0	0	0	1	0	0	1
987	0	1	0	0	0	2	1	0	0	0	1	1	2	1	1	1	2	0	1	1	0	0	2	0	0	0	2	1	2	1	1	0	2	1	0	2	1	0	1	1	0	0	1	1	1	1	1	0	1
988	0	1	0	0	0	0	2	1	1	1	0	0	0	0	0	0	0	0	1	1	1	0	2	0	0	0	2	1	2	1	2	1	2	2	0	2	2	0	1	1	0	1	0	0	0	2	0	0	0
989	0	2	0	0	0	0	0	0	2	1	0	2	2	2	2	0	1	1	1	0	1	1	2	0	1	1	1	1	1	1	1	1	2	2	0	2	2	2	0	0	0	0	0	0	0	0	0	0	0
990	1	0	0	0	0	0	2	0	2	1	0	1	2	1	1	0	1	1	0	1	0	1	2	0	0	0	2	0	2	1	1	1	1	2	1	2	2	1	1	1	0	0	0	0	0	1	0	0	1
991	1	1	0	0	0	2	1	0	1	1	0	0	0	0	0	0	2	0	0	2	0	1	2	0	0	0	1	0	1	1	1	2	2	0	0	1	1	0	0	0	0	0	0	0	0	0	0	1	1
992	1	2	0	0	0	0	1	0	1	1	0	0	0	0	0	0	2	2	1	1	1	0	2	0	0	0	2	0	2	2	0	1	1	2	2	2	1	0	1	0	1	1	0	0	0	1	0	0	0
993	0	1	0	0	0	1	1	0	1	1	1	0	0	0	0	0	2	2	0	1	0	0	2	0	0	0	2	0	2	1	1	1	1	2	0	2	1	0	1	1	0	0	0	0	0	1	0	0	0
994	0	0	0	0	0	1	1	0	1	1	1	0	0	0	0	0	1	1	1	1	1	1	2	0	0	0	2	0	2	2	0	0	1	1	0	2	0	0	0	0	0	0	0	0	0	0	0	0	0
995	0	0	0	1	0	2	0	0	1	1	1	2	2	1	1	0	1	0	1	1	1	1	2	0	0	0	1	1	2	1	1	1	2	2	1	2	2	1	1	0	1	0	0	2	0	1	0	0	1
996	1	0	0	0	1	2	1	0	2	1	0	1	1	0	0	1	1	1	1	1	1	0	1	0	1	1	1	1	1	1	0	2	2	1	0	1	2	0	1	0	1	0	1	0	1	0	1	0	2
997	0	2	0	0	0	0	1	0	1	0	0	2	2	1	1	0	2	2	1	1	1	1	2	0	0	0	1	1	2	1	0	1	1	1	0	2	1	0	0	0	0	0	0	0	0	1	0	0	2
998	1	2	0	1	0	1	1	0	1	1	0	0	0	0	0	0	1	1	0	2	0	1	1	1	1	1	2	0	2	2	1	1	1	1	0	1	2	1	0	0	0	0	2	0	1	1	1	0	1
999	0	1	0	0	0	0	0	0	2	2	0	1	1	1	1	0	2	2	0	1	0	1	2	0	0	0	1	1	2	1	0	1	2	2	0	2	2	0	0	0	0	0	1	0	0	1	0	0	1
1000	0	1	0	0	0	0	2	1	1	1	1	0	0	0	0	0	2	1	1	1	0	1	1	1	1	1	0	1	1	0	0	1	1	2	0	0	1	0	2	2	1	0	0	1	0	1	0	0	1
[truncated: 252 more columns]
